# Supplementary material for: Future Tense and Economic Decisions: Controlling for Cultural Evolution
Source: PLoS One. 2015 Jul 17;10(7):e0132145. doi: 10.1371/journal.pone.0132145 (PMC4506144; doi:10.1371/journal.pone.0132145)
Supplement: S8 Appendix — See README files within the various sub-folders. (ZIP) [file pone.0132145.s008.zip › S3_Code/Residuals_new/PGLS/PermuteResults/permute_B_SavingsWITHINFAM_73000.csv]

	ftr	r	t	p
1	tig_pan_yor_eng_owc_gam_chh_krd_uzb_tur_dgb_ind_bem_arw_grk_bsq_rom_mlt_ses_cnt_por_nor_ven_cze_lda_mol_est_fbf_swa_fin_ctl_aeg_geo_spa_slo_bos_ben_hau_heb_ita_hun_zul_sun_lit_jav_jpn_knd_kor_fre_scr_dyu_afr_mao_glc_sid_mly_mnd_pol_moo_svk_amr_guj_hin_alb_mcd_qcu_swe_ukr_dut_xho_anl_urd_sod_lat_tag_ger_igb_rus_swt_bat_tha_amh_tml_bam_tsn_aze_prs_bul_azi_akn_vie_wly_cic_tsw_ewe	0.0888769020056983	0.209651263560781	0.834398452174497
2	wly_scr_fbf_afr_tig_gam_amh_pol_aze_azi_dyu_tag_dgb_bul_nor_bsq_arw_sod_igb_cnt_mol_slo_moo_svk_swa_ben_est_yor_bem_fin_grk_aeg_geo_lat_ita_alb_prs_owc_heb_lit_hun_xho_bat_mcd_ind_jpn_knd_kor_rom_glc_cic_ger_mly_cze_amr_jav_mnd_urd_akn_guj_anl_dut_swe_ukr_eng_qcu_rus_pan_hin_ses_sid_fre_chh_ctl_mao_krd_bam_por_tsw_sun_tha_mlt_tml_lda_ven_uzb_spa_bos_tur_swt_vie_hau_zul_ewe_tsn	-0.17743351437487	-0.419469766665349	0.675840227494508
3	amh_pan_bem_lat_anl_tig_heb_hin_aze_uzb_fbf_jav_tsn_grk_scr_bsq_spa_owc_ewe_mnd_ben_arw_moo_bul_yor_afr_hun_ses_swa_est_nor_gam_geo_ger_pol_dut_urd_sod_sid_eng_fin_ven_bat_slo_tag_jpn_tml_kor_ita_guj_dgb_por_mao_alb_amr_ind_cnt_svk_akn_ctl_aeg_ukr_krd_glc_rus_qcu_bos_rom_lit_xho_mlt_mcd_wly_fre_mly_mol_cic_cze_dyu_sun_tha_chh_knd_zul_lda_azi_prs_swe_tur_swt_vie_hau_tsw_bam_igb	0.144044267975864	0.339176508981198	0.735241455625982
4	anl_nor_akn_pol_amh_owc_hau_afr_uzb_aze_igb_bat_yor_spa_cze_bsq_alb_gam_moo_cnt_bos_urd_bem_rus_lda_slo_fin_fbf_tsw_hun_ita_amr_geo_krd_hin_grk_svk_wly_heb_arw_est_zul_sun_rom_mly_jpn_tml_kor_por_bul_bam_glc_tag_ukr_chh_ind_mnd_mol_ses_eng_tig_pan_ger_lit_mcd_qcu_lat_ctl_ben_swt_sod_prs_sid_scr_mao_fre_ven_swe_xho_jav_tha_aeg_knd_dyu_cic_azi_guj_dut_tur_dgb_vie_mlt_ewe_swa_tsn	-0.789115707829694	-1.90148755014689	0.060333915055717
5	hau_svk_fbf_lat_gam_amh_mlt_spa_uzb_aze_igb_jav_yor_rus_ita_bsq_dut_wly_ewe_cnt_glc_cze_ses_lit_bem_afr_hun_bam_cic_est_bos_anl_geo_pan_por_fre_nor_chh_heb_scr_fin_tsw_tag_hin_sun_jpn_knd_kor_mcd_eng_zul_bul_ind_krd_owc_mao_mnd_prs_swa_urd_sod_arw_ctl_guj_ukr_qcu_grk_slo_mol_akn_aeg_swe_amr_rom_bat_ger_xho_alb_tsn_mly_tha_sid_tml_dgb_swt_tur_ben_pol_azi_moo_vie_tig_ven_dyu_lda	-0.331953868498614	-0.785823925518411	0.433968234272435
6	gam_slo_zul_ger_amr_amh_wly_pan_uzb_tur_fbf_tag_tsw_swe_nor_bsq_prs_hau_ven_cnt_afr_alb_igb_por_dyu_hin_est_bem_swa_hun_cze_chh_geo_lit_ukr_bos_bul_sod_mlt_mol_fin_swt_bat_krd_sun_jpn_tml_kor_ita_guj_ewe_urd_mly_svk_sid_jav_mnd_scr_bam_arw_tig_fre_pol_rus_eng_qcu_mcd_glc_ben_akn_aeg_ctl_heb_spa_mao_dut_tsn_lat_cic_ind_tha_anl_knd_dgb_moo_azi_rom_grk_aze_ses_vie_owc_lda_yor_xho	0.317477584380142	0.748262438341002	0.456189997700588
7	tig_ukr_cic_ger_mlt_anl_sod_eng_azi_uzb_bam_jav_tsn_urd_cze_bsq_bul_chh_dgb_cnt_bos_nor_lda_arw_swt_grk_est_yor_ses_fin_pol_owc_geo_scr_slo_lat_swe_amr_hau_fre_hun_igb_bat_spa_ind_jpn_tml_kor_alb_afr_dyu_rus_mly_ctl_wly_tag_mnd_guj_tsw_dut_aeg_por_svk_ita_glc_qcu_lit_mol_pan_moo_sid_prs_heb_ben_mao_rom_bem_mcd_ewe_sun_tha_amh_knd_akn_xho_tur_hin_krd_aze_fbf_vie_gam_swa_ven_zul	0.605602718614591	1.4366104351229	0.154184335698992
8	sid_pol_bem_krd_owc_aeg_amr_rus_aze_tur_igb_sun_dyu_scr_hin_bsq_eng_anl_dgb_mnd_prs_bul_tsw_guj_yor_swe_hun_swa_xho_fin_fre_wly_geo_por_ben_ukr_nor_hau_chh_urd_est_tsn_ind_alb_tag_jpn_tml_kor_mcd_cze_bam_pan_bat_grk_gam_mly_cnt_rom_lda_ger_tig_dut_lit_glc_bos_qcu_afr_arw_ita_ewe_heb_ctl_sod_mol_jav_slo_swt_lat_cic_mao_tha_amh_knd_fbf_ses_azi_spa_svk_uzb_moo_vie_mlt_ven_zul_akn	-0.655251945522842	-1.5667825544839	0.120561970881081
9	anl_ctl_dgb_mcd_hau_wly_gam_nor_tur_azi_tsn_jav_fbf_lit_guj_bsq_pan_tig_bam_mnd_krd_urd_moo_ben_swa_ukr_fin_akn_tsw_est_ger_chh_geo_por_afr_svk_mol_aeg_owc_arw_hun_ewe_ind_glc_sun_jpn_knd_kor_ita_lat_igb_alb_bat_prs_sod_mly_cnt_spa_bem_slo_sid_grk_bul_fre_dut_qcu_scr_rom_bos_swt_mlt_rus_amh_swe_tag_cze_cic_hin_dyu_mao_tha_heb_tml_xho_yor_uzb_pol_eng_aze_ven_vie_amr_ses_lda_zul	-0.828673972549969	-2.00461985217945	0.0479115742847548
10	mlt_lit_ses_cze_sod_aeg_wly_ita_aze_azi_akn_tag_tsw_swe_krd_bsq_bul_amr_dyu_cnt_lat_ger_moo_guj_ewe_rom_fin_dgb_fbf_est_prs_owc_geo_mcd_urd_pol_hin_chh_amh_ctl_hun_lda_ind_afr_jav_jpn_tml_kor_ukr_glc_bem_fre_bat_spa_heb_mao_mnd_dut_igb_eng_hau_mol_ben_pan_por_qcu_arw_rus_scr_bam_anl_alb_tig_nor_sun_slo_yor_bos_swa_mly_tha_gam_knd_cic_swt_uzb_svk_grk_tur_xho_vie_sid_zul_tsn_ven	-0.192171007333802	-0.453898127615516	0.650959632781921
11	owc_alb_moo_hin_tig_hau_chh_prs_tur_aze_ses_mly_dyu_cze_nor_bsq_swe_aeg_ven_mnd_afr_bul_yor_pol_dgb_mcd_hun_bem_tsn_est_urd_amh_geo_lit_fre_mol_ben_sid_heb_bos_fin_fbf_bat_rus_sun_jpn_knd_kor_guj_ita_tsw_spa_ind_ukr_sod_mao_cnt_ctl_swt_ger_amr_pan_grk_svk_scr_qcu_slo_glc_lat_swa_wly_arw_gam_dut_jav_por_lda_krd_bam_tag_tha_mlt_tml_igb_akn_uzb_rom_eng_azi_cic_vie_anl_zul_ewe_xho	-0.738835138965435	-1.77559217589765	0.0790712774490649
12	heb_alb_swt_lat_hau_gam_amr_mol_tur_azi_ses_mao_cic_swe_bos_bsq_urd_mlt_tsn_mnd_grk_dut_akn_afr_ewe_krd_est_zul_xho_hun_prs_anl_geo_ukr_ctl_pol_nor_sid_amh_arw_fin_dgb_sun_eng_mly_jpn_knd_kor_por_svk_fbf_guj_tag_ita_wly_ind_cnt_glc_yor_fre_sod_rom_mcd_hin_rus_qcu_spa_cze_pan_moo_owc_slo_aeg_scr_bat_lit_lda_bul_igb_jav_tha_tig_tml_bem_bam_uzb_ben_ger_aze_ven_vie_chh_swa_dyu_tsw	-0.0541802559973969	-0.127628106396498	0.898718852994874
13	wly_mcd_ven_alb_amh_sod_hau_prs_azi_aze_swa_mly_yor_eng_mol_bsq_pan_tig_bem_cnt_svk_nor_dgb_scr_tsw_arw_est_lda_bam_hun_ctl_chh_geo_ukr_fre_cze_grk_mlt_anl_bul_fin_igb_sun_rus_ind_jpn_tml_kor_bos_lit_ewe_dut_jav_spa_owc_mao_mnd_guj_moo_afr_heb_ger_pol_glc_lat_qcu_ben_hin_swe_swt_aeg_rom_amr_slo_bat_krd_zul_ita_cic_tag_tha_sid_knd_akn_xho_tur_urd_por_uzb_dyu_vie_gam_fbf_ses_tsn	0.317923062363496	0.749450323042163	0.455477417066663
14	amr_spa_yor_rus_tig_anl_gam_lit_uzb_aze_lda_mly_xho_urd_ben_bsq_pan_heb_swa_mnd_ger_por_moo_mcd_tsw_bos_fin_akn_fbf_est_arw_sod_geo_eng_scr_dut_ita_chh_wly_fre_hun_tsn_mao_pol_tag_jpn_knd_kor_afr_mol_ses_swe_sun_ctl_aeg_jav_cnt_slo_bam_svk_owc_prs_grk_nor_krd_qcu_bul_alb_guj_swt_hau_ukr_sid_rom_bat_lat_dgb_hin_igb_ind_tha_mlt_tml_zul_ewe_azi_glc_cze_tur_ven_vie_amh_dyu_bem_cic	-0.228274036574215	-0.538945633162452	0.591212197917772
15	amh_prs_ven_mcd_sod_amr_mlt_bos_azi_uzb_tsn_sun_xho_alb_cze_bsq_swe_tig_bam_mnd_arw_eng_fbf_guj_swa_rus_fin_moo_cic_est_ger_wly_geo_lat_lit_ben_urd_hau_chh_pol_hun_ses_tag_hin_bat_jpn_tml_kor_slo_nor_yor_ita_mly_spa_owc_jav_cnt_rom_dgb_dut_aeg_glc_fre_por_afr_qcu_svk_scr_grk_dyu_gam_mol_heb_pan_mao_bul_tsw_ukr_akn_ind_tha_anl_knd_igb_lda_aze_ctl_krd_tur_swt_vie_sid_zul_ewe_bem	0.359907837039892	0.848953824570683	0.398086971728562
16	heb_cze_zul_glc_chh_wly_aeg_pol_tur_uzb_swa_mly_dgb_lit_ita_bsq_krd_sod_fbf_cnt_swe_bos_bam_fre_ewe_slo_fin_xho_cic_est_pan_sid_geo_prs_rom_por_spa_mlt_hau_mcd_hun_ven_jav_dut_mao_jpn_tml_kor_guj_ger_tsw_bul_tag_rus_amr_bat_mnd_arw_ses_alb_gam_scr_eng_urd_ctl_qcu_ukr_afr_nor_yor_owc_mol_tig_ben_ind_svk_igb_grk_moo_sun_tha_amh_knd_lda_akn_aze_hin_lat_azi_swt_vie_anl_tsn_dyu_bem	-0.9106177691923	-2.21417111404793	0.0292609483873473
17	owc_scr_yor_mol_heb_aeg_sid_ukr_tur_azi_igb_mly_ses_slo_grk_bsq_cze_mlt_zul_mnd_svk_krd_akn_swe_moo_pol_est_ewe_bam_hun_ita_wly_geo_guj_fre_lit_urd_sod_anl_por_fin_lda_tag_alb_mao_jpn_tml_kor_dut_rus_fbf_lat_jav_mcd_gam_bat_cnt_nor_tsn_ger_tig_ben_prs_glc_spa_qcu_bul_bos_arw_dyu_amr_eng_hau_hin_sun_ctl_bem_afr_ven_ind_tha_amh_knd_swa_dgb_aze_pan_rom_uzb_swt_vie_chh_xho_tsw_cic	-0.372342844900718	-0.883290643979914	0.379356884342524
18	amh_ukr_tsn_bul_sod_anl_wly_ita_tur_aze_dgb_ind_dyu_urd_mcd_bsq_arw_hau_bam_mnd_prs_afr_ewe_pan_zul_grk_hun_lda_bem_fin_spa_gam_geo_krd_rus_eng_ctl_heb_sid_nor_est_yor_jav_ger_sun_jpn_tml_kor_scr_mol_ses_fre_mao_por_owc_mly_cnt_guj_akn_alb_chh_svk_lit_hin_swe_qcu_ben_lat_cze_moo_amr_slo_tig_dut_bat_rom_fbf_bos_swa_tag_tha_aeg_knd_ven_igb_uzb_glc_pol_azi_swt_vie_mlt_tsw_xho_cic	-0.42785435186795	-1.01474137131235	0.312861853061694
19	tig_ben_moo_svk_anl_mlt_chh_glc_tur_azi_akn_mao_dgb_pol_swe_bsq_mol_amh_cic_cnt_ukr_grk_ven_mcd_ses_ctl_hun_bem_xho_fin_cze_hau_geo_arw_prs_hin_lat_wly_aeg_rus_est_tsn_tag_bul_mly_jpn_tml_kor_afr_scr_tsw_dut_jav_pan_sid_bat_mnd_bos_swa_alb_heb_spa_lit_por_urd_qcu_fre_slo_guj_dyu_owc_eng_sod_krd_sun_nor_yor_ger_zul_ind_tha_gam_knd_igb_ewe_uzb_ita_rom_aze_lda_vie_amr_swt_fbf_bam	-0.192444993772531	-0.454731239765439	0.650362288431191
20	mlt_grk_moo_pan_anl_heb_amr_prs_uzb_tur_ses_mly_yor_bul_pol_bsq_spa_wly_tsn_cnt_lat_hin_swa_svk_dyu_afr_hun_zul_ewe_est_glc_hau_geo_fre_dut_ukr_por_tig_owc_slo_fin_akn_mao_ita_tag_jpn_tml_kor_krd_alb_swt_nor_ind_bos_amh_jav_mnd_rom_cic_cze_sod_ger_swe_lit_eng_qcu_urd_guj_ctl_bem_aeg_mol_chh_mcd_sun_rus_dgb_scr_lda_bat_tha_gam_knd_igb_bam_aze_arw_ben_azi_fbf_vie_sid_tsw_xho_ven	0.290984405408655	0.685240786163236	0.494896448859101
21	sod_afr_dgb_nor_heb_anl_chh_ben_aze_uzb_moo_bat_ewe_rus_arw_bsq_urd_sid_zul_cnt_fre_pan_bem_hin_yor_lat_hun_tsn_dyu_est_lit_mlt_geo_mol_bul_ita_guj_amh_owc_rom_fin_ven_mly_grk_jav_jpn_tml_kor_por_alb_tsw_cze_mao_swe_wly_ind_mnd_svk_lda_eng_tig_ukr_ctl_slo_prs_qcu_spa_ger_glc_cic_hau_krd_amr_pol_sun_mcd_igb_dut_bam_tag_tha_aeg_knd_xho_fbf_azi_scr_bos_tur_ses_vie_gam_swt_swa_akn	-0.1837422121894	-0.433468019418796	0.665678581581119
22	owc_pan_zul_slo_heb_hau_amr_fre_aze_tur_swt_jav_dgb_lit_dut_bsq_ita_aeg_dyu_mnd_rom_spa_bem_prs_ewe_bul_est_cic_swa_hun_bos_sod_geo_krd_pol_rus_scr_anl_chh_por_fin_bam_bat_nor_sun_jpn_knd_kor_ukr_cze_ven_arw_ind_glc_wly_tag_cnt_svk_igb_afr_sid_grk_mcd_ben_urd_qcu_mol_alb_lat_akn_amh_ger_tig_eng_mly_ctl_lda_guj_yor_mao_tha_mlt_tml_tsw_tsn_azi_hin_swe_uzb_ses_vie_gam_fbf_xho_moo	-0.574194235702249	-1.36694416496254	0.174938055846264
23	amh_ger_fbf_ita_sod_heb_gam_prs_uzb_tur_tsw_jav_ses_dut_slo_bsq_por_anl_dgb_mnd_mol_alb_bem_pan_yor_fre_est_cic_swt_fin_scr_chh_geo_hin_krd_spa_bos_mlt_aeg_rus_hun_moo_ind_mcd_bat_jpn_knd_kor_eng_grk_lda_ben_mao_lat_amr_mly_cnt_cze_dyu_bul_wly_ukr_arw_nor_ctl_qcu_afr_guj_lit_igb_tig_pol_owc_swe_tag_urd_tsn_svk_ewe_sun_tha_hau_tml_swa_zul_aze_rom_glc_azi_ven_vie_sid_akn_bam_xho	-0.0921746041522422	-0.2170921936568	0.828612046766761
24	sod_rom_cic_afr_tig_anl_wly_krd_tur_uzb_dyu_bat_yor_swe_prs_bsq_hin_heb_ses_mnd_urd_ita_swt_bos_ven_alb_hun_lda_ewe_est_dut_amh_geo_pan_spa_cze_lit_mlt_owc_pol_fin_fbf_mly_lat_mao_jpn_tml_kor_guj_scr_tsw_nor_ind_bul_aeg_sun_cnt_por_bem_ger_chh_ukr_arw_ben_grk_qcu_glc_mol_eng_swa_hau_slo_amr_fre_tag_mcd_moo_ctl_xho_jav_tha_sid_knd_tsn_bam_azi_svk_rus_aze_dgb_vie_gam_akn_zul_igb	0.0564170708980125	0.13273328092895	0.894691093562568
25	gam_nor_swt_glc_hau_wly_owc_grk_tur_aze_fbf_bat_dgb_rus_arw_bsq_spa_sod_akn_cnt_mol_guj_igb_ukr_xho_urd_fin_moo_zul_hun_pol_aeg_geo_ger_bul_pan_bos_anl_sid_rom_est_lda_mao_slo_mly_jpn_tml_kor_alb_scr_tsn_krd_ind_dut_mlt_tag_mnd_lit_ses_prs_amr_fre_eng_ctl_hin_qcu_afr_swe_ita_cic_tig_cze_chh_svk_sun_mcd_bam_por_bem_jav_tha_amh_knd_yor_ven_azi_lat_ben_uzb_ewe_vie_heb_tsw_dyu_swa	-0.275240761162091	-0.651692941942856	0.51620656782211
26	gam_rus_tsn_guj_mlt_sod_amh_alb_azi_tur_dgb_mao_tsw_bul_prs_bsq_bos_aeg_yor_mnd_grk_lit_dyu_urd_akn_lat_fin_xho_bem_hun_por_hau_geo_afr_ita_ben_fre_wly_anl_scr_est_moo_jav_glc_sun_jpn_knd_kor_eng_krd_zul_pan_bat_slo_tig_tag_cnt_mol_fbf_spa_heb_ctl_ukr_cze_nor_qcu_hin_ger_pol_cic_sid_arw_chh_swe_ind_dut_ses_mcd_swt_mly_tha_owc_tml_igb_swa_aze_svk_rom_uzb_bam_vie_amr_ven_ewe_lda	-0.724183478661377	-1.73652623028845	0.0857821603901179
27	chh_scr_fbf_fre_heb_gam_wly_ben_tur_azi_moo_sun_tsn_glc_eng_bsq_krd_owc_lda_cnt_bos_pol_zul_pan_bam_alb_est_igb_dgb_hun_prs_tig_geo_rus_afr_ita_lat_amr_mlt_slo_fin_akn_mly_rom_tag_jpn_tml_kor_mcd_svk_dyu_hin_ind_spa_hau_bat_mnd_cze_xho_swe_sid_urd_lit_ger_ukr_qcu_arw_mol_ctl_bem_aeg_nor_sod_grk_jav_dut_ses_bul_swa_mao_tha_anl_knd_ven_cic_uzb_por_guj_aze_tsw_vie_amh_ewe_swt_yor	0.262544657494021	0.618023139153653	0.538070643058877
28	sod_dut_yor_bul_mlt_owc_tig_afr_azi_uzb_ven_ind_swa_eng_swe_bsq_slo_gam_xho_mnd_cze_bos_igb_rus_fbf_rom_est_bem_dgb_hun_lit_sid_geo_nor_ger_pan_prs_heb_amr_scr_fin_ewe_sun_mol_jav_jpn_knd_kor_por_ctl_lda_svk_mao_arw_wly_tag_cnt_alb_akn_krd_chh_ben_mcd_ukr_guj_qcu_lat_fre_glc_tsw_aeg_ita_anl_grk_mly_spa_cic_pol_ses_bat_tha_amh_tml_swt_dyu_tur_urd_hin_aze_bam_vie_hau_tsn_zul_moo	0.504255416420031	1.19169329204004	0.23641376850969
29	chh_dut_swa_arw_tig_aeg_owc_pol_uzb_aze_bam_bat_tsn_nor_bul_bsq_prs_anl_cic_mnd_ukr_mcd_dgb_lit_ven_ita_hun_bem_dyu_fin_mol_mlt_geo_guj_ctl_por_pan_gam_wly_fre_est_ewe_sun_rus_mly_jpn_knd_kor_ger_swe_tsw_krd_mao_spa_heb_jav_cnt_cze_swt_hin_hau_afr_alb_scr_eng_qcu_lat_svk_bos_igb_amh_slo_amr_urd_ind_ben_fbf_rom_lda_tag_tha_sid_tml_moo_xho_azi_glc_grk_tur_zul_vie_sod_akn_ses_yor	-0.121509355870112	-0.286573135256137	0.775076638883884
30	hau_ita_zul_bul_amr_mlt_owc_rus_tur_azi_xho_sun_akn_svk_alb_bsq_scr_tig_dyu_cnt_ger_bos_bem_mol_swt_grk_hun_tsw_bam_fin_ukr_aeg_geo_slo_prs_glc_ctl_heb_wly_spa_est_lda_jav_hin_mao_jpn_knd_kor_pol_eng_igb_cze_tag_afr_sod_mly_mnd_mcd_ses_urd_chh_krd_por_guj_swe_qcu_fre_pan_rom_moo_gam_nor_anl_lat_ind_ben_yor_arw_swa_bat_tha_amh_tml_cic_ewe_aze_dut_lit_uzb_fbf_vie_sid_tsn_ven_dgb	0.457703787293643	1.07867901434923	0.283520631238804
31	sid_swe_yor_fre_tig_aeg_chh_cze_tur_uzb_tsw_tag_akn_lat_slo_bsq_bul_mlt_ewe_mnd_pan_glc_lda_pol_swa_ukr_hun_dgb_cic_est_hin_sod_geo_eng_urd_svk_arw_hau_anl_lit_fin_bem_mao_krd_jav_jpn_knd_kor_afr_spa_swt_por_ind_ita_wly_sun_cnt_alb_zul_rom_amr_bos_mol_grk_mcd_qcu_scr_rus_prs_xho_heb_dut_owc_nor_bat_ben_ses_ctl_moo_mly_tha_gam_tml_fbf_tsn_azi_ger_guj_aze_igb_vie_amh_dyu_bam_ven	-0.580410179703661	-1.38518606558022	0.169309188476646
32	amh_fre_igb_guj_anl_aeg_hau_bul_aze_tur_ses_mao_fbf_afr_grk_bsq_lat_wly_ewe_mnd_por_lit_yor_hin_swa_slo_hun_zul_cic_fin_prs_sod_geo_glc_nor_ukr_eng_chh_amr_cze_est_tsn_mly_svk_bat_jpn_knd_kor_swe_alb_dgb_spa_ind_krd_sid_jav_cnt_pol_moo_dut_gam_rus_arw_rom_ita_qcu_mcd_bos_ger_dyu_owc_scr_heb_urd_sun_mol_swt_ctl_ven_tag_tha_mlt_tml_akn_lda_azi_ben_pan_uzb_tsw_vie_tig_bam_bem_xho	-0.480761479101355	-1.14392531169696	0.255590467247012
33	tig_fre_zul_svk_mlt_chh_sod_pol_azi_tur_ewe_ind_tsn_mcd_rus_bsq_guj_anl_bem_cnt_slo_alb_swa_lat_igb_lit_fin_swt_yor_hun_arw_owc_geo_dut_ger_krd_eng_aeg_heb_swe_est_tsw_bat_ben_mly_jpn_knd_kor_urd_spa_moo_ctl_mao_ukr_wly_jav_mnd_grk_fbf_nor_gam_cze_pan_glc_scr_qcu_bul_ita_mol_akn_amr_prs_amh_afr_sun_por_cic_hin_bam_tag_tha_sid_tml_dgb_xho_aze_rom_bos_uzb_lda_vie_hau_ven_ses_dyu	-0.484536817056926	-1.15167947975666	0.252404947221453
34	sod_bos_xho_alb_tig_amr_chh_por_aze_uzb_ven_tag_zul_arw_bul_bsq_cze_anl_swt_mnd_ctl_afr_tsw_fre_dyu_eng_fin_cic_igb_hun_svk_gam_geo_swe_hin_guj_ger_aeg_hau_slo_est_lda_mao_ben_jav_jpn_tml_kor_spa_dut_bam_grk_bat_pol_mlt_mly_cnt_glc_bem_urd_amh_mol_rom_prs_mcd_qcu_ita_pan_lat_fbf_sid_rus_heb_scr_ind_nor_ewe_lit_swa_sun_tha_wly_knd_dgb_tsn_tur_ukr_krd_azi_yor_vie_owc_ses_akn_moo	-0.268201585377651	-0.63452254550764	0.52729770353162
35	sod_guj_zul_dut_wly_anl_gam_grk_aze_tur_akn_bat_ewe_afr_ukr_bsq_eng_sid_swa_cnt_lat_fre_moo_slo_tsn_ctl_fin_cic_dgb_est_bul_mlt_geo_ita_lit_krd_prs_heb_owc_spa_hun_yor_jav_mol_tag_jpn_tml_kor_rom_ger_ses_arw_sun_rus_hau_ind_mnd_ben_xho_alb_tig_hin_urd_cze_nor_qcu_glc_por_swe_fbf_aeg_svk_amh_bos_mao_scr_dyu_pol_igb_mly_tha_amr_knd_tsw_lda_azi_pan_mcd_uzb_ven_vie_chh_swt_bem_bam	-0.845197502885859	-2.04791460026115	0.0433878879830099
36	sod_nor_dyu_lit_aeg_anl_amr_pan_aze_azi_tsw_bat_xho_grk_svk_bsq_scr_chh_igb_mnd_bul_guj_ven_cze_tsn_alb_fin_bem_lda_est_arw_hau_geo_eng_spa_bos_lat_tig_amh_pol_hun_akn_jav_mcd_mly_jpn_tml_kor_ben_swe_dgb_rus_mao_slo_owc_ind_cnt_mol_swa_ger_sid_urd_hin_ita_afr_qcu_glc_por_dut_cic_mlt_prs_wly_fre_sun_krd_moo_rom_yor_tag_tha_gam_knd_zul_fbf_uzb_ctl_ukr_tur_swt_vie_heb_bam_ewe_ses	-0.298642811807761	-0.707476693212024	0.481039450329068
37	chh_lit_zul_pan_tig_mlt_gam_mcd_tur_azi_bem_mao_tsn_dut_slo_bsq_ben_wly_akn_cnt_por_guj_cic_cze_swt_swe_fin_xho_dyu_hun_rom_amr_geo_urd_rus_fre_spa_owc_sid_svk_est_moo_ind_afr_bat_jpn_tml_kor_bul_hin_tsw_prs_mly_glc_anl_tag_mnd_grk_swa_eng_heb_krd_scr_ita_mol_qcu_nor_lat_ukr_fbf_aeg_ctl_sod_pol_jav_bos_ewe_alb_igb_sun_tha_amh_knd_ses_lda_aze_ger_arw_uzb_ven_vie_hau_dgb_yor_bam	0.597845805391077	1.4163028999298	0.160027600189831
38	aeg_slo_cic_ukr_tig_hau_amh_ger_aze_tur_swt_sun_akn_eng_krd_bsq_guj_amr_moo_cnt_swe_dut_lda_bul_yor_cze_hun_dyu_zul_fin_ita_owc_geo_ben_afr_lit_alb_gam_anl_glc_est_xho_bat_fre_jav_jpn_tml_kor_arw_lat_fbf_rom_mly_por_mlt_tag_mnd_rus_tsn_prs_sid_nor_bos_pol_spa_qcu_svk_hin_scr_ewe_heb_ctl_wly_grk_ind_pan_bem_mol_swa_mao_tha_sod_knd_ven_tsw_uzb_urd_mcd_azi_ses_vie_chh_dgb_igb_bam	-0.261932386610875	-0.618587707351937	0.537700173398851
39	sod_bul_swt_glc_gam_amr_amh_svk_tur_azi_xho_sun_bem_afr_pol_bsq_lit_sid_akn_mnd_fre_ger_ewe_alb_igb_guj_hun_lda_tsw_fin_ctl_aeg_geo_grk_prs_scr_krd_tig_mlt_rom_est_zul_ind_ukr_jav_jpn_tml_kor_ben_cze_cic_ita_tag_arw_anl_mly_cnt_spa_ven_swe_owc_mcd_nor_dut_hin_qcu_mol_bos_eng_dgb_heb_lat_chh_pan_mao_slo_swa_urd_fbf_bat_tha_hau_knd_moo_tsn_uzb_por_rus_aze_bam_vie_wly_ses_yor_dyu	-0.136321849924179	-0.32151082583726	0.748544793704988
40	sod_lit_cic_slo_amr_gam_wly_ita_tur_uzb_yor_tag_ven_afr_glc_bsq_pol_tig_akn_mnd_arw_ukr_tsw_bul_moo_hin_hun_swt_lda_est_krd_sid_geo_nor_ctl_ger_urd_anl_chh_pan_fin_xho_sun_eng_bat_jpn_tml_kor_spa_fre_bam_swe_mao_cze_mlt_ind_cnt_alb_igb_rus_owc_bos_dut_mcd_svk_qcu_guj_lat_ben_ewe_heb_grk_hau_por_jav_mol_swa_prs_fbf_mly_tha_amh_knd_dgb_zul_azi_scr_rom_aze_tsn_vie_aeg_ses_dyu_bem	-0.242249890603785	-0.573600664895715	0.567622617045046
41	amr_arw_bem_glc_sod_tig_chh_cze_tur_azi_swt_jav_xho_ger_pol_bsq_scr_amh_bam_cnt_lat_ben_ven_krd_dyu_svk_est_akn_igb_fin_dut_heb_geo_alb_ctl_spa_eng_anl_sid_ukr_hun_moo_sun_nor_bat_jpn_tml_kor_mol_pan_ses_rom_mly_guj_hau_mao_mnd_bos_dgb_afr_mlt_grk_swe_bul_lit_qcu_urd_fre_hin_fbf_owc_mcd_gam_rus_tag_ita_ewe_prs_zul_ind_tha_aeg_knd_tsw_tsn_uzb_por_slo_aze_yor_vie_wly_swa_lda_cic	-0.692646013601709	-1.66053487211628	0.100174980283161
42	mlt_bul_akn_dut_amr_sid_aeg_swe_aze_azi_igb_jav_swt_lit_spa_bsq_mcd_tig_fbf_mnd_urd_ger_dyu_mol_ven_scr_fin_cic_yor_hun_fre_sod_geo_krd_rom_por_glc_owc_amh_arw_est_swa_sun_slo_tag_jpn_knd_kor_afr_eng_zul_cze_bat_grk_wly_mao_cnt_rus_tsn_pan_hau_alb_ita_ukr_pol_qcu_nor_prs_hin_dgb_gam_guj_heb_ben_mly_bos_tsw_ctl_bam_ind_tha_chh_tml_lda_moo_uzb_svk_lat_tur_bem_vie_anl_xho_ses_ewe	0.306665115431244	0.722155619895231	0.472010756052353
43	anl_mol_tsn_dut_heb_amr_sod_rom_uzb_tur_bam_ind_ewe_svk_bos_bsq_ben_tig_igb_cnt_glc_ger_lda_fre_akn_swe_est_dgb_ses_hun_ukr_aeg_geo_alb_grk_slo_ita_amh_mlt_pol_fin_cic_bat_urd_sun_jpn_tml_kor_spa_eng_dyu_nor_jav_guj_chh_tag_mnd_lit_tsw_prs_hau_ctl_arw_pan_lat_qcu_scr_mcd_krd_bem_sid_cze_owc_afr_mao_bul_zul_hin_yor_mly_tha_gam_knd_xho_fbf_aze_rus_por_azi_ven_vie_wly_moo_swt_swa	-1.03915402252385	-2.54212806228756	0.012671096601038
44	tig_ita_ses_mcd_aeg_chh_gam_guj_aze_tur_swt_bat_tsw_glc_nor_bsq_svk_mlt_ewe_cnt_bos_scr_akn_ctl_dyu_spa_est_moo_yor_fin_ger_sid_geo_rom_swe_pan_pol_amr_sod_fre_hun_fbf_tag_urd_ind_jpn_knd_kor_ben_alb_swa_cze_mly_lat_anl_sun_mnd_lit_xho_rus_wly_slo_arw_grk_afr_qcu_krd_eng_bul_bam_heb_prs_amh_hin_jav_por_dgb_dut_tsn_mao_tha_hau_tml_lda_zul_uzb_ukr_mol_azi_bem_vie_owc_ven_cic_igb	0.389450729556234	0.917714531983268	0.361142219486506
45	wly_rom_fbf_swe_chh_amr_sod_mol_azi_uzb_tsn_mly_igb_pan_guj_bsq_prs_sid_ses_cnt_fre_lit_akn_arw_moo_spa_fin_swt_dgb_hun_grk_heb_geo_krd_ben_pol_nor_amh_tig_ukr_est_yor_sun_hin_jav_jpn_knd_kor_bos_scr_zul_lat_ind_bul_mlt_tag_mnd_urd_cic_ctl_hau_ita_glc_alb_slo_qcu_afr_ger_mcd_dyu_anl_eng_aeg_rus_bat_por_xho_dut_tsw_mao_tha_gam_tml_lda_ven_aze_svk_cze_tur_bem_vie_owc_bam_ewe_swa	0.354371712697436	0.83510155842576	0.405800756295619
46	gam_ita_lda_ukr_sid_tig_amr_fre_tur_aze_ses_jav_tsn_por_scr_bsq_glc_amh_xho_mnd_urd_afr_swa_swe_cic_rus_est_swt_moo_hun_spa_sod_geo_krd_bos_dut_cze_aeg_owc_prs_fin_igb_tag_pol_bat_jpn_knd_kor_eng_ctl_ven_ben_mao_pan_hau_mly_cnt_mol_fbf_ger_chh_alb_bul_rom_nor_qcu_mcd_guj_grk_ewe_mlt_slo_anl_arw_ind_svk_yor_hin_dgb_sun_tha_heb_tml_tsw_akn_azi_lat_lit_uzb_bem_vie_wly_zul_dyu_bam	-0.399336858209691	-0.947991419209722	0.345590676589774
47	tig_afr_akn_krd_aeg_anl_mlt_nor_tur_aze_bem_jav_xho_guj_eng_bsq_ben_sod_zul_mnd_grk_pol_swa_bos_dgb_svk_est_dyu_tsn_fin_prs_owc_geo_pan_arw_por_scr_gam_amh_hin_hun_ses_bat_ger_tag_jpn_tml_kor_glc_dut_ven_ita_ind_bul_wly_mao_cnt_ctl_yor_mol_sid_ukr_spa_urd_lit_qcu_rus_fre_mcd_lda_amr_swe_heb_alb_mly_cze_ewe_lat_swt_sun_tha_hau_knd_igb_moo_uzb_rom_slo_azi_cic_vie_chh_fbf_tsw_bam	0.638210939910368	1.51236581981103	0.133831676775618
48	amr_mol_ses_hin_owc_sid_gam_nor_uzb_azi_cic_bat_moo_ger_mcd_bsq_afr_hau_akn_mnd_scr_bos_bem_spa_ewe_eng_fin_ven_bam_hun_krd_mlt_geo_lit_svk_ita_ukr_tig_anl_prs_est_zul_mao_ben_tag_jpn_tml_kor_lat_fre_xho_urd_ind_glc_wly_sun_cnt_cze_lda_slo_aeg_por_rom_arw_ctl_qcu_pol_guj_dut_dyu_sod_alb_chh_bul_jav_grk_igb_pan_swt_mly_tha_heb_knd_tsn_dgb_aze_swe_rus_tur_yor_vie_amh_fbf_swa_tsw	-0.63157747007906	-1.50919610812964	0.134638692899798
49	gam_fre_dgb_guj_mlt_owc_amr_rom_aze_uzb_lda_mao_ven_mol_alb_bsq_ukr_chh_zul_cnt_ctl_lat_bem_nor_dyu_urd_fin_swt_cic_hun_swe_aeg_geo_bul_pan_svk_por_amh_heb_ita_est_ses_tag_bos_jav_jpn_knd_kor_prs_glc_fbf_arw_ind_dut_sod_mly_mnd_ben_igb_lit_hau_spa_slo_mcd_rus_qcu_hin_eng_krd_tsw_sid_grk_tig_pol_sun_scr_ewe_ger_xho_bat_tha_anl_tml_bam_moo_tur_afr_cze_azi_yor_vie_wly_tsn_swa_akn	-0.772573170572933	-1.85981663404705	0.0660724887834883
50	amh_arw_dyu_pol_hau_sod_owc_cze_aze_azi_tsn_ind_lda_ben_ita_bsq_bos_heb_xho_mnd_guj_afr_igb_eng_bam_rus_hun_bem_ses_est_krd_sid_geo_grk_mol_alb_mcd_wly_aeg_hin_fin_fbf_bat_prs_jav_jpn_knd_kor_lat_urd_ven_nor_mly_glc_anl_tag_cnt_swe_swa_pan_gam_spa_por_fre_bul_qcu_rom_slo_ukr_swt_amr_svk_mlt_dut_sun_scr_yor_lit_akn_mao_tha_tig_tml_dgb_ewe_tur_ctl_ger_uzb_tsw_vie_chh_cic_zul_moo	0.313527242692096	0.738976122330542	0.461782521387789
51	chh_rom_lda_mol_gam_aeg_amh_por_uzb_azi_moo_mao_bam_afr_alb_bsq_svk_tig_zul_mnd_slo_hin_fbf_prs_cic_glc_est_bem_akn_hun_scr_amr_geo_ctl_nor_pan_pol_wly_owc_fre_fin_dgb_ind_lit_tag_jpn_knd_kor_rus_ita_ven_ukr_mly_urd_heb_sun_cnt_guj_xho_bul_mlt_mcd_spa_cze_arw_qcu_swe_eng_lat_ses_hau_bos_sid_krd_jav_grk_yor_ger_swt_bat_tha_sod_tml_dyu_tsw_tur_dut_ben_aze_swa_vie_anl_tsn_ewe_igb	-0.697011587750411	-1.67781833543249	0.0967403211594405
52	amh_ger_tsn_glc_amr_sod_heb_nor_tur_uzb_bem_ind_dyu_guj_cze_bsq_urd_aeg_ewe_mnd_hin_pan_swa_slo_swt_arw_fin_igb_ses_hun_swe_chh_geo_eng_krd_rom_por_tig_mlt_lit_est_fbf_sun_scr_mly_jpn_knd_kor_ben_svk_tsw_ctl_tag_afr_sid_mao_cnt_mol_moo_grk_gam_mcd_spa_dut_ukr_qcu_fre_pol_alb_akn_owc_rus_anl_bos_jav_ita_cic_prs_ven_bat_tha_wly_tml_yor_bam_aze_bul_lat_azi_dgb_vie_hau_zul_xho_lda	-0.0924979265091914	-0.217937686076851	0.827955144639855
53	amh_ctl_tsn_ita_aeg_hau_anl_urd_azi_aze_fbf_sun_swt_ger_rus_bsq_prs_sod_igb_cnt_por_svk_zul_dut_bem_lat_est_yor_dgb_hun_afr_owc_geo_scr_glc_spa_slo_gam_heb_alb_fin_moo_bat_krd_ind_jpn_knd_kor_bos_fre_dyu_nor_tag_guj_amr_mao_mnd_hin_ses_pan_sid_arw_pol_mol_mcd_qcu_grk_bul_lit_bam_tig_rom_chh_ben_mly_swe_lda_ukr_cic_jav_tha_wly_tml_ven_xho_tur_cze_eng_uzb_tsw_vie_mlt_akn_ewe_swa	0.215213635647084	0.506667329972099	0.613587418980569
54	hau_ger_bem_arw_amr_sid_mlt_cze_uzb_aze_fbf_mly_moo_ctl_prs_bsq_rus_anl_dyu_mnd_mcd_rom_tsw_bos_igb_eng_fin_lda_akn_est_swe_aeg_geo_dut_bul_pan_glc_tig_heb_spa_hun_cic_tag_afr_mao_jpn_tml_kor_fre_slo_yor_urd_ind_ben_gam_sun_cnt_guj_swa_grk_wly_lit_mol_nor_por_qcu_ita_alb_hin_tsn_owc_lat_chh_pol_jav_ukr_ses_krd_swt_bat_tha_sod_knd_xho_zul_azi_scr_svk_tur_bam_vie_amh_ewe_dgb_ven	-0.309575006352432	-0.732178170516647	0.46590101530964
55	wly_glc_tsw_ukr_tig_heb_mlt_arw_aze_tur_fbf_mly_ewe_rus_por_bsq_mol_amh_lda_mnd_fre_afr_xho_nor_ses_rom_hun_cic_dyu_est_urd_amr_geo_dut_svk_pan_bos_aeg_anl_krd_fin_swa_jav_hin_sun_jpn_knd_kor_mcd_ben_dgb_ctl_tag_prs_chh_mao_cnt_cze_ven_ger_sod_guj_grk_bul_swe_qcu_eng_scr_lat_igb_gam_spa_hau_slo_ind_ita_bam_pol_zul_bat_tha_owc_tml_tsn_akn_uzb_lit_alb_azi_moo_vie_sid_bem_swt_yor	-0.557336524682359	-1.32923060063412	0.187023572869936
56	mlt_grk_xho_bul_aeg_amr_owc_eng_aze_uzb_cic_mao_tsn_mol_cze_bsq_hin_heb_tsw_cnt_scr_mcd_dgb_rom_igb_slo_est_zul_dyu_fin_arw_hau_geo_spa_fre_nor_afr_sod_chh_lit_hun_ewe_mly_urd_jav_jpn_tml_kor_por_swe_bam_bos_tag_rus_sid_ind_mnd_prs_ses_pol_wly_glc_ger_ctl_pan_qcu_guj_alb_ben_fbf_tig_dut_gam_krd_bat_svk_moo_lat_yor_sun_tha_amh_knd_ven_akn_tur_ukr_ita_azi_swa_vie_anl_lda_swt_bem	-0.205058290998373	-0.484093013766405	0.629457895475592
57	anl_dut_bam_ita_aeg_heb_amr_afr_azi_uzb_ven_sun_ses_pan_bos_bsq_ctl_gam_igb_mnd_alb_mcd_zul_lit_cic_glc_fin_dyu_yor_est_svk_sid_geo_hin_urd_guj_nor_wly_chh_por_hun_dgb_mao_pol_tag_jpn_knd_kor_ukr_krd_fbf_fre_ind_prs_mlt_jav_cnt_mol_akn_slo_amh_swe_scr_ben_ger_qcu_eng_rom_spa_tsn_hau_arw_sod_grk_mly_lat_tsw_rus_bem_bat_tha_tig_tml_ewe_xho_tur_bul_cze_aze_lda_vie_owc_moo_swa_swt	0.273360157151303	0.642948408523277	0.521839658448808
58	anl_alb_fbf_scr_mlt_wly_owc_rus_tur_azi_akn_ind_tsw_ctl_ben_bsq_mcd_heb_ewe_cnt_bos_dut_ven_nor_swt_lit_est_dyu_dgb_fin_hin_hau_geo_grk_slo_urd_ita_chh_aeg_por_hun_moo_sun_swe_jav_jpn_knd_kor_afr_lat_tsn_bul_tag_spa_sid_mao_mnd_eng_lda_pan_gam_ukr_ger_svk_arw_qcu_cze_krd_prs_bam_amr_pol_sod_guj_mly_rom_igb_mol_bem_bat_tha_tig_tml_zul_ses_aze_fre_glc_uzb_swa_vie_amh_xho_cic_yor	-0.156821080554473	-0.369641119056533	0.712490276856718
59	tig_mcd_cic_ger_wly_owc_anl_slo_uzb_aze_zul_jav_igb_guj_bos_bsq_lat_mlt_tsw_mnd_grk_rus_tsn_ukr_dgb_lit_hun_ewe_bem_fin_hin_amh_geo_svk_pol_krd_afr_aeg_amr_por_est_ven_mao_rom_tag_jpn_tml_kor_pan_cze_moo_urd_sun_prs_sod_mly_cnt_swe_fbf_fre_heb_ita_mol_alb_glc_qcu_ben_arw_spa_swa_hau_bul_gam_eng_bat_dut_dyu_nor_yor_ind_tha_sid_knd_xho_ses_tur_scr_ctl_azi_bam_vie_chh_akn_swt_lda	-0.122864821510189	-0.290144485306279	0.772351661709148
60	gam_mol_dgb_guj_tig_amr_anl_cze_uzb_aze_tsn_jav_fbf_lat_grk_bsq_lit_sod_tsw_mnd_alb_urd_dyu_bos_ven_por_hun_ewe_ses_est_pol_owc_geo_rom_svk_krd_slo_hau_amh_prs_fin_akn_mao_afr_sun_jpn_tml_kor_scr_spa_lda_glc_bat_ita_wly_mly_cnt_hin_swt_fre_heb_eng_ctl_ben_bul_qcu_ger_ukr_arw_yor_sid_dut_aeg_swe_ind_nor_zul_rus_swa_tag_tha_chh_knd_bem_igb_azi_pan_mcd_tur_moo_vie_mlt_cic_xho_bam	0.0360808428196666	0.0849797494147449	0.932460163217509
61	chh_rus_dgb_guj_gam_sid_amr_cze_uzb_tur_tsn_bat_zul_por_ita_bsq_ukr_tig_akn_mnd_eng_arw_fbf_lit_dyu_fre_fin_cic_ewe_hun_urd_mlt_geo_nor_mcd_pol_swe_wly_heb_rom_est_igb_mao_ctl_sun_jpn_tml_kor_ger_hin_moo_krd_mly_alb_amh_tag_cnt_spa_tsw_bul_owc_mol_bos_lat_grk_qcu_glc_dut_ben_swt_sod_pan_aeg_svk_ind_slo_xho_afr_ses_jav_tha_hau_knd_ven_lda_aze_scr_prs_azi_bem_vie_anl_yor_bam_swa	-0.56437468020245	-1.34598490924215	0.181579340303904
62	mlt_bos_moo_scr_owc_aeg_wly_fre_tur_azi_bem_mly_bam_krd_slo_bsq_ita_sid_cic_mnd_rus_nor_tsn_ctl_xho_ukr_fin_tsw_dyu_hun_alb_gam_geo_lit_afr_prs_urd_heb_tig_dut_est_akn_tag_lat_ind_jpn_knd_kor_por_svk_swa_swe_sun_ger_chh_jav_cnt_ben_zul_pol_anl_arw_bul_glc_cze_qcu_spa_grk_hin_fbf_sod_mol_hau_pan_mao_rom_ewe_mcd_lda_bat_tha_amr_tml_igb_ses_uzb_eng_guj_aze_dgb_vie_amh_ven_swt_yor	-0.0918666223026751	-0.216533034335138	0.829046550430437
63	chh_alb_akn_dut_sod_amh_amr_grk_uzb_tur_fbf_ind_dyu_scr_por_bsq_rus_sid_zul_mnd_hin_krd_dgb_fre_bam_cze_fin_yor_xho_hun_svk_gam_geo_lit_prs_guj_mol_owc_aeg_bul_est_swt_bat_rom_mly_jpn_knd_kor_spa_afr_bem_ita_sun_ctl_heb_tag_cnt_pol_lda_glc_mlt_eng_mcd_bos_slo_qcu_ger_swe_lat_ven_hau_ben_wly_nor_jav_ukr_ewe_pan_igb_mao_tha_tig_tml_tsn_tsw_aze_urd_arw_azi_cic_vie_anl_ses_moo_swa	-0.313081617854138	-0.741267375453998	0.460399049410434
64	amr_lat_akn_bul_owc_gam_hau_dut_uzb_tur_bem_sun_tsn_fre_spa_bsq_rom_sid_ewe_cnt_ukr_urd_igb_pan_dgb_slo_hun_cic_tsw_fin_mcd_tig_geo_bos_arw_alb_glc_anl_mlt_ben_est_moo_tag_hin_bat_jpn_tml_kor_ita_grk_xho_ctl_jav_krd_aeg_ind_mnd_guj_dyu_svk_chh_afr_lit_eng_nor_qcu_por_prs_ger_fbf_sod_swe_heb_mol_mly_rus_swa_pol_lda_mao_tha_wly_knd_ses_ven_aze_scr_cze_azi_yor_vie_amh_bam_zul_swt	0.169504873675182	0.398968203090866	0.69083126844591
65	sid_mcd_moo_mol_heb_gam_owc_glc_azi_uzb_zul_bat_cic_bul_krd_bsq_spa_hau_dyu_mnd_alb_fre_dgb_eng_bam_ger_fin_ses_lda_est_guj_mlt_geo_ben_nor_cze_arw_amh_amr_rom_hun_xho_tag_ctl_ind_jpn_tml_kor_bos_slo_bem_prs_mly_hin_chh_mao_cnt_ukr_swt_pan_tig_lit_por_svk_grk_qcu_dut_pol_lat_igb_sod_swe_anl_afr_sun_ita_tsw_scr_fbf_jav_tha_wly_knd_ven_akn_aze_urd_rus_tur_yor_vie_aeg_swa_tsn_ewe	0.279943712401429	0.658846710388002	0.511622163208792
66	aeg_pan_lda_lit_chh_amh_heb_ukr_tur_uzb_tsn_sun_cic_swe_cze_bsq_bul_sod_swa_cnt_rus_por_tsw_spa_ses_urd_est_xho_fbf_fin_hin_tig_geo_scr_dut_alb_ctl_hau_anl_krd_hun_swt_ind_ben_bat_jpn_knd_kor_guj_prs_zul_nor_tag_lat_gam_mly_mnd_afr_bem_mcd_owc_glc_bos_mol_svk_qcu_rom_slo_grk_ven_wly_eng_amr_pol_jav_ger_bam_arw_dgb_mao_tha_mlt_tml_yor_dyu_azi_ita_fre_aze_moo_vie_sid_igb_ewe_akn	-0.622437588649718	-1.48402012921137	0.141184991523768
67	sod_alb_cic_spa_chh_amh_aeg_ctl_aze_uzb_dgb_sun_swa_slo_prs_bsq_swe_sid_tsn_cnt_bos_cze_zul_urd_moo_fre_est_bam_lda_fin_mcd_tig_geo_bul_svk_dut_pan_amr_owc_ukr_hun_xho_mao_pol_jav_jpn_knd_kor_mol_nor_tsw_eng_tag_ger_anl_mly_mnd_arw_igb_ben_mlt_afr_ita_guj_krd_qcu_grk_rom_lat_akn_wly_glc_hau_hin_ind_rus_yor_lit_dyu_bat_tha_gam_tml_ses_fbf_azi_scr_por_tur_ven_vie_heb_swt_ewe_bem	0.0584934795401564	0.137724489100734	0.89075591340807
68	owc_pan_dyu_urd_tig_gam_heb_mcd_azi_tur_cic_tag_akn_bos_fre_bsq_guj_chh_lda_mnd_afr_ben_ewe_pol_yor_lit_est_ses_swt_hun_mol_wly_geo_nor_svk_hin_ukr_sid_hau_krd_fin_tsw_ind_por_jav_jpn_tml_kor_grk_lat_fbf_ctl_mao_prs_amh_mly_cnt_scr_dgb_ita_amr_cze_arw_alb_bul_qcu_rus_spa_ger_bem_mlt_swe_anl_eng_sun_slo_igb_dut_moo_bat_tha_sod_knd_swa_bam_uzb_glc_rom_aze_xho_vie_aeg_tsn_zul_ven	0.0320530161181481	0.0755368067793448	0.939949866895791
69	owc_lat_ses_slo_sod_gam_heb_rus_uzb_aze_moo_mly_zul_mcd_prs_bsq_nor_anl_dyu_cnt_mol_ukr_fbf_guj_ewe_urd_hun_dgb_cic_fin_bos_hau_geo_ger_cze_glc_hin_sid_wly_ita_est_igb_mao_por_ind_jpn_knd_kor_spa_lit_tsn_afr_jav_bul_tig_sun_mnd_ben_tsw_scr_aeg_grk_fre_krd_pan_qcu_eng_ctl_svk_swa_mlt_dut_chh_rom_tag_pol_bem_alb_akn_bat_tha_amh_tml_bam_lda_tur_arw_swe_azi_yor_vie_amr_swt_ven_xho	-0.504002444541209	-1.19973541964469	0.233289625298886
70	tig_nor_cic_afr_mlt_amh_sid_ctl_tur_uzb_bam_mly_yor_fre_rus_bsq_mcd_wly_lda_cnt_spa_eng_dgb_krd_igb_glc_hun_zul_swa_fin_mol_gam_geo_swe_por_guj_dut_anl_aeg_lit_est_tsw_ind_bos_bat_jpn_knd_kor_prs_pol_ewe_bul_jav_arw_heb_sun_mnd_cze_bem_ger_hau_slo_alb_ben_lat_qcu_ita_hin_pan_fbf_sod_grk_owc_ukr_tag_urd_tsn_scr_swt_mao_tha_amr_tml_akn_dyu_aze_rom_svk_azi_ven_vie_chh_moo_ses_xho	-0.144825507467388	-0.341902713285519	0.733195510297931
71	owc_cze_ses_ger_mlt_aeg_tig_prs_uzb_tur_akn_jav_igb_glc_spa_bsq_urd_amr_moo_mnd_dut_ben_ewe_lit_ven_slo_est_tsn_dyu_fin_pol_chh_geo_lat_afr_ctl_scr_anl_gam_por_hun_zul_sun_mol_mao_jpn_tml_kor_bul_grk_bem_ukr_ind_fre_sod_tag_cnt_rom_swt_rus_sid_alb_bos_svk_ita_qcu_eng_swe_guj_swa_hau_krd_heb_arw_mly_hin_lda_mcd_tsw_bat_tha_amh_knd_cic_dgb_azi_pan_nor_aze_bam_vie_wly_xho_yor_fbf	0.414786020663107	0.978853051180596	0.330192083460968
72	sod_pan_dgb_slo_heb_owc_aeg_pol_tur_uzb_ven_tag_tsn_por_lit_bsq_bul_sid_zul_cnt_swe_eng_fbf_rom_akn_krd_est_dyu_yor_fin_svk_hau_geo_ctl_rus_nor_alb_wly_tig_grk_hun_lda_ind_scr_jav_jpn_tml_kor_mol_ben_swa_ger_mly_arw_chh_sun_mnd_urd_moo_ukr_anl_ita_cze_dut_prs_qcu_lat_bos_fre_ses_mlt_guj_amh_afr_bat_glc_bem_hin_xho_mao_tha_gam_knd_swt_bam_azi_spa_mcd_aze_tsw_vie_amr_ewe_igb_cic	0.0555587862726074	0.131070112538161	0.896002962933386
73	tig_ben_akn_alb_amr_sod_heb_fre_azi_tur_swt_mly_moo_ger_afr_bsq_mol_owc_bem_mnd_eng_swe_fbf_prs_swa_scr_hun_yor_igb_fin_spa_chh_geo_nor_ukr_cze_guj_wly_sid_arw_est_tsn_ind_lat_bat_jpn_tml_kor_rus_bul_zul_lit_tag_glc_anl_sun_cnt_svk_bam_por_gam_mcd_hin_krd_ita_qcu_rom_pan_urd_dyu_hau_slo_mlt_bos_jav_pol_lda_ctl_dgb_mao_tha_aeg_knd_ven_ses_uzb_dut_grk_aze_cic_vie_amh_tsw_ewe_xho	-0.243593808988023	-0.57580960708687	0.566134649505475
74	heb_pan_tsw_slo_chh_amr_owc_svk_uzb_tur_cic_mao_swa_rus_lit_bsq_cze_sod_lda_mnd_hin_ita_moo_swe_dyu_grk_fin_ses_zul_hun_dut_mlt_geo_urd_arw_ctl_bul_anl_sid_pol_est_akn_tag_ger_bat_jpn_tml_kor_por_mol_ven_fre_ind_guj_aeg_mly_cnt_prs_igb_glc_wly_mcd_afr_bos_nor_qcu_rom_krd_ukr_fbf_tig_lat_hau_ben_jav_alb_bam_scr_yor_sun_tha_gam_knd_xho_ewe_azi_eng_spa_aze_tsn_vie_amh_dgb_bem_swt	-0.556478394749054	-1.32559908909021	0.18821960837106
75	sid_slo_swa_glc_wly_amr_tig_arw_tur_uzb_zul_mly_swt_pol_hin_bsq_cze_aeg_yor_mnd_swe_alb_igb_grk_bam_por_fin_xho_akn_hun_ger_anl_geo_spa_scr_afr_rom_chh_mlt_bos_est_ven_jav_krd_mao_jpn_tml_kor_urd_svk_tsw_lat_bat_bul_sod_ind_cnt_dut_ses_eng_heb_mcd_fre_ukr_lit_qcu_mol_pan_prs_tsn_owc_guj_gam_nor_sun_ctl_ewe_ben_dgb_tag_tha_amh_knd_bem_fbf_aze_rus_ita_azi_moo_vie_hau_cic_lda_dyu	-0.875724045942515	-2.11960126113703	0.0367031892146537
76	tig_mol_swt_ita_heb_gam_anl_fre_uzb_azi_tsw_ind_ses_slo_alb_bsq_dut_aeg_zul_mnd_bos_por_bam_rom_xho_krd_est_yor_ven_hun_spa_chh_geo_grk_swe_cze_svk_amr_amh_arw_fin_dgb_tag_hin_bat_jpn_knd_kor_ukr_pan_tsn_bul_sun_glc_hau_mly_cnt_guj_ewe_pol_sid_urd_scr_rus_eng_qcu_ben_mcd_nor_fbf_sod_afr_mlt_prs_jav_ger_moo_ctl_cic_mao_tha_wly_tml_dyu_igb_tur_lit_lat_aze_bem_vie_owc_lda_akn_swa	-0.109904559333887	-0.259079628845966	0.796146397078013
77	hau_afr_igb_urd_owc_amh_wly_lit_aze_azi_ven_mao_bem_ctl_glc_bsq_grk_amr_tsw_mnd_alb_fre_dgb_ukr_zul_cze_hun_ses_swa_fin_guj_sid_geo_spa_arw_bos_pol_tig_sod_scr_est_fbf_ind_lat_mly_jpn_knd_kor_por_pan_ewe_mol_tag_ben_mlt_bat_cnt_ger_swt_rus_anl_eng_bul_rom_krd_qcu_nor_mcd_ita_cic_aeg_swe_gam_prs_jav_slo_tsn_hin_yor_sun_tha_chh_tml_dyu_lda_uzb_svk_dut_tur_moo_vie_heb_akn_xho_bam	0.759393958135434	1.8130640748508	0.0730478698070185
78	sod_afr_igb_ben_anl_gam_tig_rom_azi_uzb_ven_sun_bem_hin_bul_bsq_ctl_wly_tsn_cnt_urd_nor_ewe_pan_xho_scr_fin_cic_yor_est_grk_chh_geo_cze_ita_por_lat_heb_sid_glc_hun_moo_jav_lit_ind_jpn_tml_kor_guj_dut_swa_eng_bat_mol_amr_tag_mnd_prs_zul_rus_aeg_fre_svk_ukr_slo_qcu_mcd_pol_bos_fbf_hau_krd_owc_spa_mly_arw_lda_ger_swt_mao_tha_mlt_knd_dgb_dyu_tur_alb_swe_aze_akn_vie_amh_tsw_bam_ses	0.862062600520215	2.05694513165477	0.0424919944414312
79	amh_ger_dgb_lit_heb_anl_owc_krd_tur_uzb_xho_tag_bam_ctl_pan_bsq_rom_mlt_tsn_cnt_alb_pol_ven_ita_cic_cze_fin_moo_tsw_hun_scr_sid_geo_grk_guj_afr_mol_gam_amr_hin_est_igb_jav_bul_ind_jpn_knd_kor_svk_swe_ses_lat_mao_urd_sod_sun_mnd_prs_akn_mcd_hau_por_spa_eng_arw_qcu_ben_slo_fre_ewe_aeg_bos_wly_nor_bat_ukr_zul_rus_lda_mly_tha_tig_tml_yor_swt_aze_dut_glc_azi_fbf_vie_chh_swa_bem_dyu	0.0174344678688916	0.0410788576344109	0.967321091566536
80	tig_ukr_swt_eng_owc_sid_aeg_lat_azi_tur_lda_sun_tsn_svk_rus_bsq_hin_anl_cic_mnd_mol_ger_tsw_scr_igb_grk_fin_ewe_bam_est_ita_sod_geo_mcd_nor_prs_alb_gam_chh_lit_hun_fbf_mao_afr_mly_jpn_knd_kor_fre_krd_zul_guj_jav_spa_amh_ind_cnt_swe_dgb_ctl_heb_glc_cze_bos_por_qcu_pan_dut_pol_moo_hau_arw_wly_bul_bat_slo_swa_urd_dyu_tag_tha_mlt_tml_xho_akn_aze_rom_ben_uzb_bem_vie_amr_ven_ses_yor	-0.52375965493297	-1.24583174586415	0.215955606839727
81	sod_urd_tsw_hin_hau_amh_tig_grk_azi_aze_akn_tag_igb_spa_afr_bsq_mcd_owc_xho_mnd_rom_eng_moo_prs_fbf_krd_est_zul_dgb_fin_bos_amr_geo_ukr_glc_scr_arw_gam_wly_lit_hun_bam_jav_rus_sun_jpn_tml_kor_mol_ben_dyu_dut_bat_pan_aeg_ind_cnt_nor_bem_swe_anl_alb_por_slo_lat_qcu_ctl_guj_ita_swt_mlt_cze_chh_ger_mly_svk_tsn_pol_swa_mao_tha_sid_knd_cic_yor_tur_fre_bul_uzb_lda_vie_heb_ewe_ven_ses	0.483223244685367	1.14331127377067	0.255843930477119
82	wly_ger_swa_nor_aeg_gam_anl_ita_uzb_aze_xho_mly_lda_eng_afr_bsq_mcd_chh_yor_cnt_cze_bul_dyu_fre_cic_swe_est_akn_moo_hun_ctl_owc_geo_scr_pan_alb_ben_amr_amh_lit_fin_tsw_mao_rom_sun_jpn_tml_kor_glc_dut_bam_hin_jav_slo_heb_ind_mnd_urd_tsn_por_sod_bos_grk_arw_svk_qcu_mol_lat_guj_bem_hau_pol_tig_krd_tag_ukr_ven_spa_dgb_bat_tha_sid_knd_igb_ewe_azi_prs_rus_tur_swt_vie_mlt_ses_fbf_zul	0.240532531280072	0.566016806428179	0.572745616955865
83	anl_rom_moo_fre_heb_tig_sid_cze_uzb_aze_bem_sun_zul_scr_krd_bsq_rus_hau_ewe_mnd_grk_ita_ses_eng_lda_urd_fin_fbf_tsw_est_pan_chh_geo_swe_spa_ben_bos_wly_mlt_prs_hun_xho_jav_mcd_bat_jpn_knd_kor_ctl_por_akn_mol_tag_pol_aeg_mao_cnt_arw_cic_dut_gam_slo_lit_nor_guj_qcu_alb_ukr_lat_ven_sod_afr_owc_svk_mly_bul_igb_glc_tsn_ind_tha_amh_tml_dgb_bam_tur_hin_ger_azi_dyu_vie_amr_yor_swa_swt	-0.283431779017954	-0.670453665220979	0.5042301841883
84	heb_arw_dyu_mol_owc_mlt_sod_dut_aze_azi_swt_jav_lda_grk_pol_bsq_ctl_hau_ses_cnt_rom_ger_cic_cze_ven_afr_fin_igb_ewe_est_nor_aeg_geo_bos_hin_por_krd_tig_amh_lat_hun_akn_mao_swe_mly_jpn_tml_kor_glc_alb_tsw_fre_tag_prs_gam_sun_mnd_mcd_xho_slo_sid_ben_svk_urd_eng_qcu_rus_lit_ukr_bem_chh_bul_wly_ita_ind_pan_moo_guj_swa_bat_tha_amr_knd_bam_yor_uzb_scr_spa_tur_dgb_vie_anl_zul_fbf_tsn	-0.807538372164121	-1.94759918503673	0.0544789910214864
85	mlt_glc_akn_krd_wly_tig_chh_fre_azi_tur_cic_sun_dyu_ger_alb_bsq_lit_aeg_zul_mnd_eng_dut_bam_ctl_fbf_hin_fin_ven_lda_hun_nor_heb_geo_urd_lat_rom_pol_anl_owc_slo_est_ewe_jav_ben_tag_jpn_tml_kor_grk_ukr_swa_mcd_mao_bos_amh_ind_cnt_pan_tsn_rus_hau_guj_por_svk_mol_qcu_swe_scr_arw_yor_amr_ita_sid_spa_mly_bul_ses_prs_tsw_bat_tha_gam_knd_dgb_igb_uzb_afr_cze_aze_bem_vie_sod_swt_xho_moo	-0.241887981659011	-0.572248996166975	0.568534053213497
86	heb_ger_bem_mol_amh_sod_anl_scr_azi_tur_zul_mao_swa_dut_mcd_bsq_lit_chh_swt_cnt_ukr_pan_tsn_guj_ven_krd_hun_tsw_akn_est_ita_tig_geo_swe_spa_ctl_nor_owc_gam_ben_fin_igb_ind_bul_sun_jpn_tml_kor_afr_arw_moo_lat_mly_hin_amr_jav_mnd_alb_dgb_urd_sid_fre_bos_rus_pol_qcu_cze_eng_glc_xho_hau_prs_wly_slo_bat_svk_ses_rom_yor_tag_tha_aeg_knd_fbf_cic_uzb_grk_por_aze_ewe_vie_mlt_lda_dyu_bam	-0.44250805527894	-1.05043107585689	0.296241909753419
87	wly_nor_ewe_scr_tig_sod_hau_hin_aze_uzb_swa_tag_akn_urd_rus_bsq_mcd_anl_ses_mnd_bul_ben_zul_krd_lda_svk_hun_cic_bam_fin_prs_mlt_geo_spa_dut_fre_rom_sid_amh_arw_est_bem_bat_afr_jav_jpn_knd_kor_guj_mol_dyu_pan_sun_por_gam_ind_cnt_eng_fbf_pol_aeg_cze_grk_lat_ger_qcu_slo_swe_alb_yor_amr_ukr_owc_ctl_mly_glc_moo_ita_tsw_mao_tha_chh_tml_swt_tsn_azi_bos_lit_tur_igb_vie_heb_dgb_xho_ven	-0.309680051646312	-0.733438473711938	0.465135906941135
88	aeg_ger_bam_scr_chh_amr_tig_alb_tur_aze_tsn_bat_fbf_svk_lit_bsq_por_anl_ses_cnt_rom_pan_cic_ukr_ven_mcd_est_ewe_bem_fin_nor_sod_geo_lat_slo_glc_ctl_mlt_heb_afr_hun_moo_jav_hin_sun_jpn_tml_kor_cze_urd_xho_ben_ind_bul_gam_mao_mnd_krd_akn_pol_sid_eng_ita_guj_grk_qcu_swe_dut_rus_igb_amh_arw_owc_mol_tag_fre_swa_spa_lda_mly_tha_hau_knd_zul_dyu_azi_bos_prs_uzb_tsw_vie_wly_dgb_yor_swt	-0.733429293297874	-1.76134920390722	0.0814659295780178
89	amh_prs_zul_scr_anl_gam_chh_rom_azi_uzb_xho_sun_igb_glc_spa_bsq_lat_amr_akn_mnd_ger_pan_ewe_krd_bem_urd_est_moo_tsn_hun_rus_heb_geo_fre_cze_ita_lit_mlt_wly_dut_fin_swt_tag_svk_jav_jpn_tml_kor_arw_ctl_dyu_bos_mao_slo_owc_mly_cnt_pol_tsw_grk_sod_afr_eng_ukr_alb_qcu_mcd_bul_swe_ven_aeg_guj_hau_ben_bat_hin_cic_por_yor_ind_tha_tig_knd_bam_swa_tur_nor_mol_aze_fbf_vie_sid_dgb_ses_lda	0.490186089501832	1.15864704801343	0.24956664927826
90	wly_slo_ses_spa_anl_owc_mlt_arw_uzb_aze_fbf_bat_ewe_krd_bos_bsq_swe_sid_bem_mnd_pol_ctl_xho_afr_cic_svk_hun_dgb_yor_fin_rom_sod_geo_pan_ger_cze_urd_gam_amr_glc_est_tsn_mao_grk_jav_jpn_knd_kor_ukr_rus_akn_dut_mly_bul_aeg_ind_cnt_hin_zul_prs_chh_fre_por_lat_scr_qcu_lit_ben_eng_moo_amh_guj_tig_mcd_sun_alb_ven_nor_dyu_tag_tha_hau_tml_tsw_bam_tur_ita_mol_azi_igb_vie_heb_swa_swt_lda	-0.100054504213352	-0.235936929157566	0.814000430677619
91	chh_rom_tsw_dut_hau_wly_gam_rus_azi_uzb_cic_bat_akn_nor_ukr_bsq_hin_amr_swa_cnt_cze_slo_ewe_scr_tsn_ctl_est_ven_zul_fin_alb_tig_geo_ita_mcd_svk_ben_sod_sid_spa_hun_swt_tag_fre_mao_jpn_knd_kor_pol_arw_dgb_glc_mly_grk_owc_sun_mnd_krd_bem_mol_heb_swe_ger_eng_pan_qcu_prs_afr_lit_lda_amh_urd_anl_bos_jav_por_xho_guj_moo_ind_tha_aeg_tml_dyu_ses_tur_lat_bul_aze_yor_vie_mlt_fbf_igb_bam	0.0732275014244027	0.172315301798126	0.863564090435565
92	hau_urd_swt_ben_owc_amr_amh_krd_uzb_aze_lda_tag_bem_pol_prs_bsq_alb_mlt_igb_mnd_hin_ger_ewe_guj_xho_nor_hun_moo_ven_fin_bos_sod_geo_arw_mol_ukr_por_chh_aeg_rus_est_swa_jav_grk_sun_jpn_tml_kor_glc_afr_tsn_eng_bat_cze_heb_ind_cnt_fre_dyu_ctl_anl_spa_dut_swe_mcd_qcu_pan_ita_svk_akn_gam_scr_tig_slo_mly_bul_cic_lat_fbf_mao_tha_sid_knd_bam_dgb_azi_lit_rom_tur_yor_vie_wly_tsw_zul_ses	-0.229067876724571	-0.54053629458245	0.590119473450624
93	chh_ger_ses_alb_aeg_hau_mlt_lit_aze_tur_swt_jav_xho_fre_ctl_bsq_glc_amh_yor_cnt_swe_bul_moo_nor_tsw_grk_fin_dgb_bem_est_afr_tig_geo_bos_cze_spa_rus_anl_heb_urd_hun_cic_sun_lat_bat_jpn_knd_kor_prs_por_ven_mcd_ind_arw_amr_tag_mnd_ita_lda_ukr_wly_guj_svk_scr_eng_qcu_dut_krd_slo_akn_sod_mol_gam_ben_mao_hin_bam_pol_zul_mly_tha_owc_tml_igb_ewe_azi_pan_rom_uzb_tsn_vie_sid_dyu_swa_fbf	0.0235844139890569	0.0555129846332928	0.955848873023232
94	aeg_lat_cic_rom_hau_wly_heb_ben_azi_uzb_moo_jav_tsw_slo_spa_bsq_afr_anl_ven_cnt_mol_urd_swa_glc_dgb_alb_hun_ses_fbf_fin_dut_gam_geo_ukr_por_lit_nor_amr_chh_ctl_est_bam_mao_scr_tag_jpn_knd_kor_ita_prs_igb_bul_mly_arw_sod_bat_mnd_hin_ewe_svk_sid_rus_ger_fre_krd_qcu_guj_swe_eng_lda_owc_cze_amh_pol_sun_mcd_yor_bos_tsn_ind_tha_tig_tml_zul_bem_aze_pan_grk_tur_akn_vie_mlt_dyu_swt_xho	-0.555343604638299	-1.32379640003777	0.188815448259354
95	aeg_bos_yor_swe_wly_mlt_owc_lat_azi_uzb_tsn_mao_tsw_rom_mol_bsq_cze_tig_ses_cnt_guj_ukr_moo_svk_akn_bul_hun_cic_swt_est_spa_gam_geo_dut_ita_por_rus_heb_sid_pan_fin_ven_mly_arw_sun_jpn_tml_kor_slo_mcd_dgb_glc_ind_fre_hau_jav_mnd_krd_lda_hin_anl_eng_scr_grk_ger_qcu_ben_prs_nor_ewe_amh_ctl_chh_urd_bat_alb_swa_afr_igb_tag_tha_amr_knd_bem_fbf_tur_pol_lit_aze_zul_vie_sod_xho_bam_dyu	-0.528302650967099	-1.25777779541619	0.211621176780672
96	amh_eng_swa_ben_wly_sod_anl_por_azi_tur_dgb_bat_zul_bos_slo_bsq_lat_owc_moo_cnt_glc_dut_akn_bul_yor_hin_est_tsn_igb_fin_pol_gam_geo_urd_swe_mol_fre_mlt_chh_spa_hun_bam_mly_scr_jav_jpn_tml_kor_arw_cze_ses_ctl_sun_ita_amr_ind_mnd_mcd_ewe_krd_aeg_ger_grk_afr_rus_qcu_nor_lit_guj_lda_sid_svk_hau_prs_tag_rom_swt_alb_xho_mao_tha_heb_knd_bem_cic_aze_ukr_pan_uzb_ven_vie_tig_fbf_dyu_tsw	-0.00103170592421245	-0.00243095833282371	0.998065584745328
97	wly_svk_swt_ctl_sid_anl_amh_glc_azi_aze_tsw_sun_ses_guj_ita_bsq_ukr_mlt_moo_mnd_bul_arw_xho_urd_bam_afr_fin_ven_dyu_hun_mcd_aeg_geo_lat_lit_mol_rom_owc_gam_slo_est_akn_mly_fre_jav_jpn_knd_kor_eng_dut_cic_grk_bat_ger_heb_mao_cnt_rus_ewe_prs_tig_ben_alb_krd_scr_qcu_hin_swe_bos_bem_hau_cze_amr_spa_tag_pan_lda_por_swa_ind_tha_chh_tml_tsn_dgb_uzb_nor_pol_tur_zul_vie_sod_fbf_yor_igb	0.162548743186817	0.38243003069631	0.70301500128371
98	gam_rus_bam_pol_anl_aeg_amh_hin_uzb_tur_dgb_sun_swt_scr_ger_bsq_nor_sod_fbf_mnd_ita_swe_tsn_eng_cic_grk_est_bem_zul_fin_svk_wly_geo_cze_lit_prs_mcd_chh_mlt_arw_hun_akn_ind_dut_bat_jpn_knd_kor_lat_ukr_dyu_bos_mly_fre_hau_mao_cnt_glc_yor_mol_owc_pan_spa_por_guj_qcu_ctl_bul_krd_tsw_heb_alb_sid_slo_jav_ben_igb_afr_ses_tag_tha_amr_tml_xho_lda_azi_urd_rom_aze_moo_vie_tig_ewe_ven_swa	0.0183780611699861	0.0432805016340101	0.965570724430578
99	amr_spa_xho_swe_chh_owc_gam_rus_aze_azi_tsw_tag_ses_afr_dut_bsq_ger_hau_lda_cnt_grk_mcd_cic_glc_yor_krd_fin_dyu_zul_est_hin_amh_geo_pan_bul_cze_rom_wly_sod_lat_hun_tsn_sun_guj_mly_jpn_tml_kor_ben_nor_fbf_ctl_jav_arw_mlt_bat_mnd_urd_ewe_scr_aeg_alb_por_mol_ukr_qcu_lit_bos_prs_akn_sid_eng_anl_fre_mao_slo_igb_svk_moo_ind_tha_tig_knd_bam_swa_uzb_pol_ita_tur_ven_vie_heb_bem_swt_dgb	0.561704897203678	1.32785950223869	0.187474471097337
100	amr_ita_bam_scr_tig_chh_amh_arw_tur_aze_akn_mly_tsw_afr_ctl_bsq_slo_sod_dyu_mnd_eng_prs_xho_fre_fbf_urd_fin_swa_swt_est_nor_hau_geo_lat_mcd_ger_hin_mlt_heb_mol_hun_tsn_tag_pol_sun_jpn_tml_kor_cze_por_dgb_dut_mao_ben_anl_jav_cnt_spa_igb_glc_owc_ukr_rom_rus_lit_qcu_svk_krd_grk_cic_sid_bos_wly_swe_ind_pan_lda_guj_ewe_bat_tha_aeg_knd_zul_bem_azi_bul_alb_uzb_ven_vie_gam_moo_ses_yor	-0.458872953405837	-1.08958279160977	0.278712233384476
101	owc_slo_bem_alb_gam_sod_hau_afr_aze_tur_dgb_sun_ven_guj_mol_bsq_svk_amr_bam_cnt_prs_spa_zul_nor_igb_ctl_hun_dyu_lda_est_ita_wly_geo_grk_eng_fre_bul_aeg_tig_lit_fin_swt_mly_bos_mao_jpn_tml_kor_urd_por_swa_glc_ind_ukr_heb_tag_mnd_swe_xho_ger_chh_rus_pan_mcd_ben_qcu_arw_lat_dut_akn_sid_rom_mlt_hin_jav_scr_tsw_pol_ewe_bat_tha_anl_knd_moo_yor_uzb_krd_cze_azi_tsn_vie_amh_fbf_cic_ses	-0.649335156598931	-1.56170524362686	0.121754059409852
102	sid_cze_fbf_scr_tig_amr_sod_svk_tur_azi_zul_mao_moo_prs_pan_bsq_ctl_aeg_cic_cnt_bos_grk_akn_rom_dgb_rus_hun_bem_lda_fin_eng_chh_geo_urd_swe_ben_mol_anl_mlt_bul_est_swa_jav_glc_bat_jpn_knd_kor_guj_slo_xho_por_ind_lat_heb_sun_mnd_alb_ses_ukr_gam_spa_dut_pol_hin_qcu_arw_lit_nor_bam_hau_mcd_owc_ger_tag_afr_dyu_krd_swt_mly_tha_amh_tml_yor_igb_uzb_fre_ita_aze_ewe_vie_wly_tsn_tsw_ven	-0.042981275381096	-0.101324185604086	0.919511250409505
103	heb_ger_xho_svk_sod_anl_wly_afr_aze_uzb_ses_ind_zul_lit_bul_bsq_hin_aeg_lda_cnt_ben_pan_swt_ita_swa_mcd_hun_cic_fbf_est_scr_hau_geo_urd_swe_rom_por_sid_amh_arw_fin_yor_jav_grk_mly_jpn_tml_kor_slo_krd_moo_mol_mao_fre_amr_sun_mnd_glc_tsn_lat_owc_alb_nor_prs_guj_qcu_eng_cze_bos_bem_tig_dut_chh_ukr_tag_rus_ewe_ctl_bam_bat_tha_gam_knd_dgb_tsw_tur_pol_spa_azi_ven_vie_mlt_igb_akn_dyu	-0.415335779703799	-0.985352815686813	0.327007415218603
104	tig_bos_swt_hin_owc_sod_anl_mol_uzb_tur_cic_mao_bam_swe_lit_bsq_ukr_heb_dyu_mnd_por_rus_tsn_ger_ewe_alb_fin_ven_dgb_est_ben_mlt_geo_bul_mcd_lat_ctl_amh_wly_fre_hun_akn_tag_cze_jav_jpn_tml_kor_arw_afr_lda_spa_ind_eng_aeg_sun_cnt_ita_yor_scr_amr_urd_svk_rom_pan_qcu_krd_glc_slo_ses_sid_pol_gam_dut_bat_guj_zul_grk_igb_mly_tha_hau_knd_moo_xho_azi_nor_prs_aze_swa_vie_chh_tsw_fbf_bem	-0.544179987764885	-1.29638156163143	0.198051741034131
105	gam_urd_ewe_prs_amr_hau_amh_nor_uzb_azi_lda_ind_swa_por_ukr_bsq_hin_owc_ses_cnt_cze_eng_bam_ctl_ven_dut_fin_tsn_zul_est_mcd_sod_geo_krd_spa_lat_ita_tig_heb_swe_hun_igb_bat_bul_mao_jpn_tml_kor_grk_afr_akn_pan_jav_arw_aeg_tag_mnd_slo_tsw_ben_anl_alb_lit_guj_bos_qcu_pol_svk_mol_cic_chh_glc_mlt_scr_mly_fre_dyu_rus_bem_sun_tha_sid_knd_xho_fbf_tur_rom_ger_aze_yor_vie_wly_dgb_swt_moo	0.571080992836201	1.35230279885159	0.179557692806079
106	sod_lat_swa_glc_wly_tig_hau_pol_tur_azi_bam_bat_akn_fre_dut_bsq_bos_aeg_tsn_mnd_swe_afr_igb_bul_ses_ger_fin_tsw_swt_hun_ctl_mlt_geo_grk_eng_por_pan_heb_anl_slo_est_ven_tag_spa_sun_jpn_knd_kor_rom_mcd_yor_urd_ind_ben_chh_jav_cnt_cze_dyu_alb_gam_rus_ukr_scr_arw_qcu_lit_guj_prs_bem_amr_mol_sid_krd_mly_nor_dgb_svk_zul_mao_tha_amh_tml_ewe_moo_uzb_hin_ita_aze_cic_vie_owc_lda_xho_fbf	-0.71809012221584	-1.72138197412565	0.0885064812200468
107	sid_nor_swt_slo_mlt_gam_sod_spa_tur_aze_zul_mly_lda_bul_guj_bsq_mcd_hau_igb_cnt_glc_grk_tsw_scr_akn_lat_est_moo_xho_fin_pan_aeg_geo_ita_rus_swe_krd_amr_tig_alb_hun_bem_jav_urd_sun_jpn_tml_kor_eng_cze_yor_lit_tag_fre_owc_ind_mnd_ctl_bam_prs_chh_hin_svk_por_dut_qcu_ukr_arw_afr_tsn_anl_rom_heb_pol_mao_mol_ewe_ger_ven_bat_tha_amh_knd_dgb_swa_uzb_ben_bos_azi_ses_vie_wly_cic_dyu_fbf	-0.174055615035261	-0.411193017940158	0.681877012774545
108	hau_mcd_igb_svk_anl_tig_heb_prs_azi_aze_bam_sun_ewe_ben_por_bsq_ukr_amr_yor_mnd_ger_lit_akn_hin_swa_lat_hun_tsw_dyu_est_ctl_mlt_geo_spa_pan_guj_eng_wly_chh_grk_fin_moo_bat_alb_mao_jpn_tml_kor_swe_dut_fbf_bos_mly_scr_sid_ind_cnt_slo_lda_ita_gam_fre_bul_rom_pol_qcu_rus_krd_cze_ven_amh_urd_aeg_arw_tag_nor_bem_afr_tsn_jav_tha_sod_knd_swt_xho_uzb_mol_glc_tur_dgb_vie_owc_cic_ses_zul	-0.269238951812886	-0.63657603028908	0.525964789413399
109	hau_alb_swt_mol_heb_tig_gam_cze_aze_azi_akn_tag_ven_por_svk_bsq_nor_sid_yor_cnt_glc_pan_zul_scr_ewe_ita_hun_cic_ses_fin_guj_chh_geo_hin_fre_eng_lit_anl_mlt_arw_est_lda_mao_rus_bat_jpn_knd_kor_grk_dut_bam_ger_ind_rom_wly_jav_mnd_mcd_xho_bul_owc_lat_ukr_pol_prs_qcu_afr_bos_slo_dgb_sod_swe_amh_ctl_mly_spa_moo_krd_igb_sun_tha_amr_tml_tsn_swa_tur_urd_ben_uzb_fbf_vie_aeg_dyu_tsw_bem	-0.313662116857527	-0.742702109812011	0.459533949326454
110	owc_grk_cic_scr_aeg_gam_tig_nor_tur_aze_swt_bat_ses_guj_afr_bsq_bul_sid_bem_cnt_rus_mcd_moo_krd_swa_ctl_fin_fbf_igb_est_mol_amr_geo_ben_spa_urd_lit_hau_chh_rom_hun_bam_ind_por_jav_jpn_knd_kor_slo_pan_ven_pol_sun_fre_mlt_mao_mnd_ger_dyu_ita_sod_alb_ukr_glc_dut_qcu_hin_swe_bos_yor_heb_eng_anl_cze_mly_lat_akn_arw_tsw_tag_tha_wly_tml_lda_ewe_azi_prs_svk_uzb_dgb_vie_amh_xho_zul_tsn	0.94218510204118	2.24664137589802	0.027029072095794
111	tig_por_igb_urd_anl_sid_hau_nor_aze_azi_moo_ind_tsn_cze_eng_bsq_rus_heb_dgb_mnd_svk_bul_ewe_mcd_ven_prs_hun_bam_zul_fin_ctl_mlt_geo_mol_ukr_ita_rom_gam_wly_glc_est_swt_tag_slo_mly_jpn_tml_kor_krd_pol_dyu_alb_bat_ben_owc_jav_cnt_grk_tsw_swe_aeg_afr_guj_fre_pan_qcu_hin_ger_arw_lda_amh_lat_amr_spa_sun_scr_yor_lit_cic_mao_tha_chh_knd_swa_ses_tur_bos_dut_uzb_xho_vie_sod_bem_fbf_akn	0.343157157611358	0.808510989662806	0.420859933536489
112	amh_mol_swa_ita_owc_hau_wly_pol_uzb_aze_fbf_jav_zul_afr_ukr_bsq_hin_gam_tsn_cnt_svk_lat_moo_dut_lda_lit_est_xho_bam_fin_rom_aeg_geo_swe_pan_ctl_grk_anl_sid_scr_hun_cic_mly_slo_tag_jpn_knd_kor_ben_fre_akn_eng_bat_nor_mlt_ind_mnd_alb_ewe_glc_sod_por_bul_bos_guj_qcu_rus_spa_krd_igb_tig_mcd_chh_urd_sun_prs_yor_arw_bem_mao_tha_amr_tml_ses_dgb_azi_ger_cze_tur_swt_vie_heb_dyu_ven_tsw	-0.613336379815232	-1.46760630398042	0.145585090864569
113	anl_prs_tsn_bul_tig_mlt_sod_lat_azi_aze_swt_bat_fbf_rus_hin_bsq_glc_hau_yor_mnd_urd_bos_bam_svk_zul_krd_est_swa_tsw_fin_ukr_wly_geo_afr_pan_scr_mol_heb_owc_ger_hun_cic_ind_alb_mly_jpn_tml_kor_rom_slo_dgb_por_tag_ctl_aeg_mao_cnt_dut_lda_ben_amh_grk_mcd_lit_nor_qcu_pol_guj_spa_moo_gam_arw_chh_eng_sun_fre_ses_cze_ven_jav_tha_sid_knd_dyu_akn_tur_swe_ita_uzb_ewe_vie_amr_xho_igb_bem	-0.111931468063732	-0.264192106070643	0.792216467114532
114	mlt_lat_bem_arw_hau_sod_chh_ger_azi_uzb_tsw_bat_dgb_swe_grk_bsq_slo_gam_moo_cnt_ita_nor_ewe_guj_yor_ctl_hun_zul_akn_fin_krd_anl_geo_rus_scr_bos_urd_amh_aeg_ukr_est_fbf_tag_cze_jav_jpn_knd_kor_fre_bul_bam_glc_sun_hin_wly_mly_mnd_svk_ses_spa_tig_pol_eng_afr_prs_qcu_por_pan_rom_tsn_amr_dut_sid_mcd_ind_alb_swa_ben_cic_mao_tha_heb_tml_ven_dyu_tur_lit_mol_aze_lda_vie_owc_igb_swt_xho	-0.337212948846353	-0.798083150265171	0.42685544967538
115	chh_scr_tsw_bul_tig_amh_amr_ukr_uzb_tur_xho_mly_moo_ita_alb_bsq_spa_sod_zul_cnt_cze_svk_igb_hin_ewe_por_hun_lda_swa_fin_mcd_anl_geo_arw_pol_slo_lat_aeg_wly_glc_est_ses_tag_bos_jav_jpn_tml_kor_dut_ben_dgb_swe_ind_ger_gam_bat_mnd_afr_fbf_nor_heb_fre_rom_guj_grk_qcu_mol_lit_pan_dyu_mlt_rus_sid_prs_sun_urd_cic_eng_bem_mao_tha_hau_knd_swt_tsn_aze_ctl_krd_azi_yor_vie_owc_akn_ven_bam	-0.45198266218334	-1.07488517323571	0.285206968289145
116	tig_alb_bam_svk_gam_aeg_heb_fre_aze_tur_tsw_mao_swt_lat_spa_bsq_hin_amr_bem_cnt_dut_swe_dyu_rom_tsn_urd_est_ses_xho_hun_ctl_sid_geo_rus_slo_prs_por_mlt_wly_ger_fin_yor_bat_grk_mly_jpn_knd_kor_ita_ukr_swa_pol_jav_pan_amh_tag_mnd_krd_ven_lit_chh_afr_arw_glc_cze_qcu_mcd_bul_mol_dgb_sod_ben_anl_guj_ind_bos_zul_scr_cic_sun_tha_hau_tml_fbf_moo_uzb_eng_nor_azi_ewe_vie_owc_igb_lda_akn	-0.357710060096476	-0.846671377868122	0.399351763502828
117	chh_arw_ven_fre_owc_mlt_heb_alb_azi_tur_ses_mly_bam_eng_ben_bsq_spa_tig_swt_cnt_slo_lit_zul_prs_fbf_svk_est_dgb_xho_hun_ukr_hau_geo_mcd_lat_dut_rom_sid_aeg_ita_fin_tsn_tag_pol_bat_jpn_knd_kor_glc_ger_igb_nor_ind_grk_gam_mao_mnd_hin_bem_afr_amr_pan_scr_por_rus_qcu_cze_guj_swe_swa_wly_bul_amh_mol_sun_urd_ewe_bos_yor_jav_tha_anl_tml_moo_tsw_uzb_krd_ctl_aze_dyu_vie_sod_lda_akn_cic	-0.74706641783425	-1.79239704386876	0.076321020424663
118	amr_cze_bem_afr_sid_owc_wly_mcd_tur_aze_ven_sun_swt_ben_rom_bsq_prs_anl_cic_mnd_lat_eng_moo_pol_zul_krd_est_fbf_lda_hun_guj_tig_geo_glc_ukr_fre_hin_heb_aeg_bul_fin_yor_ind_scr_mao_jpn_tml_kor_bos_swe_dyu_dut_jav_pan_chh_bat_cnt_lit_dgb_ita_hau_alb_mol_ctl_rus_qcu_spa_urd_grk_ses_sod_ger_amh_por_mly_arw_bam_svk_ewe_tag_tha_mlt_knd_xho_tsw_uzb_nor_slo_azi_igb_vie_gam_akn_swa_tsn	-0.806637006591042	-1.94233555281391	0.0551220085745146
119	tig_bul_lda_rom_amr_anl_sid_ben_tur_azi_tsw_mly_zul_bos_lat_bsq_scr_wly_xho_cnt_grk_spa_dyu_mol_yor_ukr_hun_dgb_swa_est_nor_heb_geo_por_krd_lit_urd_sod_chh_pol_fin_ses_sun_eng_jav_jpn_tml_kor_pan_svk_cic_dut_ind_prs_mlt_mao_mnd_fre_moo_alb_gam_guj_ctl_glc_swe_qcu_ger_afr_hin_swt_hau_rus_aeg_slo_bat_arw_bem_ita_ven_tag_tha_amh_knd_ewe_fbf_uzb_mcd_cze_aze_tsn_vie_owc_bam_igb_akn	-0.212021998875778	-0.500828702141056	0.617674964135365
120	sid_ukr_xho_dut_tig_anl_amh_nor_uzb_aze_lda_ind_dgb_pan_eng_bsq_prs_aeg_tsw_cnt_cze_hin_bem_arw_fbf_ger_hun_dyu_swa_fin_scr_wly_geo_pol_swe_ctl_slo_mlt_hau_afr_est_akn_tag_lat_jav_jpn_knd_kor_ben_svk_zul_rom_bat_krd_heb_mly_mnd_mcd_igb_spa_gam_alb_rus_ita_urd_qcu_mol_bul_glc_ses_owc_guj_amr_lit_sun_grk_ven_por_tsn_mao_tha_sod_tml_moo_bam_tur_bos_fre_azi_swt_vie_chh_cic_yor_ewe	-0.589522098277256	-1.40666586661133	0.162859408479113
121	aeg_bos_dgb_mcd_amh_mlt_chh_rom_aze_uzb_fbf_tag_ven_svk_dut_bsq_ctl_heb_lda_mnd_scr_lat_tsn_arw_zul_pan_hun_swa_moo_est_por_owc_geo_pol_afr_hin_mol_gam_sod_nor_fin_ewe_mao_ita_jav_jpn_knd_kor_alb_prs_bam_grk_bat_fre_tig_ind_cnt_slo_bem_eng_wly_ger_krd_bul_lit_qcu_urd_guj_rus_akn_sid_swe_amr_ben_sun_ukr_ses_spa_yor_mly_tha_hau_tml_tsw_swt_tur_cze_glc_azi_igb_vie_anl_cic_xho_dyu	-0.54150032992747	-1.28912458338394	0.200551999840719
122	hau_swe_igb_pan_sid_chh_tig_mcd_uzb_aze_swt_jav_ewe_afr_bos_bsq_alb_mlt_dyu_cnt_cze_slo_tsn_prs_fbf_guj_fin_zul_akn_hun_lit_sod_geo_scr_eng_pol_lat_anl_owc_hin_est_dgb_tag_ben_mao_jpn_tml_kor_ctl_bul_tsw_nor_sun_por_heb_bat_mnd_glc_xho_rom_amr_mol_ger_krd_fre_qcu_urd_grk_spa_bem_wly_svk_aeg_rus_mly_dut_ven_ukr_swa_ind_tha_amh_knd_ses_moo_tur_ita_arw_azi_bam_vie_gam_lda_cic_yor	0.433315598295983	1.0221264958117	0.309372523242037
123	hau_glc_fbf_grk_tig_anl_amh_hin_azi_uzb_igb_mly_swt_alb_krd_bsq_prs_mlt_akn_mnd_ukr_ctl_ewe_cze_zul_guj_est_bam_tsw_fin_pol_sod_geo_lat_mol_slo_bos_chh_amr_pan_hun_dyu_sun_mcd_ind_jpn_tml_kor_eng_ger_xho_bul_tag_swe_heb_mao_cnt_por_bem_afr_sid_scr_ita_ben_urd_qcu_lit_rus_svk_tsn_wly_dut_aeg_fre_bat_arw_cic_spa_dgb_jav_tha_owc_knd_ses_swa_aze_nor_rom_tur_lda_vie_gam_moo_ven_yor	0.541210607646474	1.27499979105905	0.205485428566386
124	wly_ita_swt_rom_tig_gam_amh_ctl_azi_aze_swa_ind_moo_pan_spa_bsq_mcd_aeg_ses_cnt_cze_pol_dgb_rus_ven_nor_est_dyu_cic_fin_svk_chh_geo_afr_prs_hin_lat_mlt_amr_fre_hun_ewe_mly_ukr_tag_jpn_knd_kor_bos_urd_yor_mol_jav_glc_hau_sun_mnd_bul_xho_lit_owc_ger_por_eng_arw_qcu_slo_guj_alb_tsn_sid_scr_anl_ben_bat_swe_igb_dut_fbf_mao_tha_sod_tml_bem_lda_uzb_krd_grk_tur_akn_vie_heb_zul_bam_tsw	0.125481622686731	0.295321808625685	0.76840637918781
125	heb_slo_igb_lit_gam_wly_anl_guj_aze_tur_xho_ind_swa_ita_por_bsq_lat_owc_dyu_mnd_spa_nor_lda_prs_tsn_mol_est_moo_fbf_fin_alb_chh_geo_ukr_swe_pol_rus_amr_tig_afr_hun_bam_bat_dut_tag_jpn_knd_kor_svk_krd_bem_eng_mao_cze_amh_mly_cnt_pan_tsw_ctl_aeg_ger_arw_urd_bul_qcu_fre_grk_ben_dgb_sid_mcd_mlt_scr_jav_bos_akn_hin_zul_sun_tha_hau_tml_yor_ewe_azi_glc_rom_uzb_ses_vie_sod_ven_cic_swt	-0.223851357959416	-0.528840159383614	0.598176251718003
126	gam_mcd_ses_dut_heb_tig_amh_pan_azi_uzb_swt_sun_cic_krd_pol_bsq_eng_anl_bem_cnt_bul_arw_dyu_por_bam_prs_est_tsn_akn_fin_rom_chh_geo_guj_lit_slo_nor_wly_owc_cze_hun_tsw_mao_ctl_tag_jpn_knd_kor_ben_swe_fbf_ukr_jav_rus_mlt_bat_mnd_hin_lda_bos_sid_afr_grk_svk_spa_qcu_mol_ger_alb_swa_amr_ita_aeg_scr_ind_urd_igb_lat_xho_mly_tha_sod_tml_zul_ewe_tur_fre_glc_aze_moo_vie_hau_dgb_yor_ven	0.220704738472465	0.51901864353262	0.604980659479203
127	gam_por_ven_arw_aeg_chh_heb_lit_azi_tur_bam_tag_cic_guj_dut_bsq_pol_sid_tsn_cnt_afr_nor_tsw_rom_bem_ben_hun_akn_dgb_est_pan_tig_geo_prs_svk_scr_fre_mlt_anl_hin_fin_zul_bat_glc_mao_jpn_tml_kor_urd_krd_fbf_ita_mly_mol_amr_jav_mnd_lat_dyu_swe_owc_alb_ukr_rus_mcd_qcu_bul_ger_bos_igb_amh_slo_sod_cze_ind_grk_ewe_eng_swa_sun_tha_hau_knd_moo_ses_uzb_ctl_spa_aze_xho_vie_wly_lda_swt_yor	-0.136915490552242	-0.322916477602367	0.747483401121664
128	amr_svk_ewe_grk_amh_sod_chh_lit_uzb_tur_xho_jav_ven_krd_mol_bsq_swe_wly_dyu_cnt_pol_rus_ses_pan_dgb_ger_hun_yor_igb_est_arw_gam_geo_prs_lat_urd_bos_aeg_sid_glc_fin_tsw_ind_slo_sun_jpn_tml_kor_cze_fre_fbf_hin_tag_guj_mlt_mly_mnd_ukr_akn_bul_owc_por_afr_dut_alb_qcu_spa_ctl_scr_swt_anl_nor_hau_mcd_bat_ben_zul_ita_swa_mao_tha_tig_knd_tsn_bem_azi_rom_eng_aze_bam_vie_heb_lda_cic_moo	-0.069044682913272	-0.162894565981451	0.870954886893383
129	anl_swe_igb_urd_amr_sid_hau_bul_azi_tur_yor_mao_tsw_alb_pol_bsq_slo_sod_bam_mnd_lit_cze_akn_ukr_ven_lat_fin_dgb_xho_hun_por_mlt_geo_arw_glc_dut_svk_wly_heb_rus_est_moo_mly_guj_bat_jpn_tml_kor_fre_spa_swa_ben_sun_ctl_owc_ind_cnt_hin_bem_pan_chh_prs_eng_ger_rom_qcu_mol_nor_grk_zul_tig_bos_gam_afr_tag_scr_tsn_ita_ewe_jav_tha_aeg_knd_swt_cic_aze_krd_mcd_uzb_ses_vie_amh_lda_fbf_dyu	-0.29503619321561	-0.696836958200397	0.487643011766796
130	sid_krd_igb_mcd_amh_hau_mlt_fre_azi_aze_swa_ind_ven_svk_spa_bsq_ukr_heb_zul_mnd_scr_pan_bam_ger_bem_ben_fin_ses_dgb_est_afr_gam_geo_swe_eng_nor_rus_wly_chh_slo_hun_yor_mly_rom_sun_jpn_knd_kor_guj_grk_tsn_lat_bat_glc_amr_mao_cnt_pol_xho_ita_sod_urd_ctl_dut_cze_qcu_mol_arw_prs_cic_owc_por_aeg_hin_jav_alb_moo_bos_dyu_tag_tha_anl_tml_tsw_ewe_tur_bul_lit_uzb_swt_vie_tig_lda_akn_fbf	-0.629169140662503	-1.5040189085287	0.135965035253251
131	aeg_urd_swt_ukr_hau_anl_tig_arw_uzb_tur_tsn_mly_yor_por_lat_bsq_bul_amr_ses_mnd_afr_spa_akn_grk_cic_ger_hun_ven_bam_fin_dut_sid_geo_pol_ita_eng_bos_mlt_chh_slo_est_ewe_mao_alb_sun_jpn_knd_kor_rom_krd_swa_rus_tag_guj_gam_jav_cnt_cze_igb_mol_wly_pan_scr_ctl_nor_qcu_fre_hin_svk_dgb_sod_prs_amh_mcd_ind_glc_dyu_ben_moo_bat_tha_heb_tml_xho_fbf_aze_lit_swe_azi_tsw_vie_owc_zul_lda_bem	-0.779707928030291	-1.8738454238972	0.0640915227287212
132	sod_ger_xho_spa_owc_aeg_amh_mol_uzb_aze_moo_ind_lda_alb_por_bsq_ben_amr_swt_cnt_swe_lat_swa_arw_ewe_slo_hun_fbf_bem_est_pan_gam_geo_ctl_scr_guj_krd_heb_sid_rom_fin_dgb_mao_ukr_bat_jpn_knd_kor_cze_fre_dyu_urd_tag_svk_anl_sun_mnd_lit_igb_afr_tig_dut_hin_pol_eng_qcu_ita_nor_rus_tsn_mlt_glc_hau_bul_jav_grk_bam_bos_ses_mly_tha_chh_tml_ven_akn_tur_prs_mcd_azi_cic_vie_wly_tsw_zul_yor	-0.404304454700923	-0.959713733447752	0.33968779858115
133	hau_mcd_xho_guj_amr_chh_mlt_krd_azi_aze_cic_mly_lda_bos_svk_bsq_lit_gam_dyu_cnt_por_rus_zul_prs_swt_ger_hun_igb_moo_fin_scr_tig_geo_dut_eng_ben_ita_owc_sod_cze_est_fbf_mao_pan_ind_jpn_tml_kor_slo_urd_swa_hin_tag_swe_anl_bat_mnd_spa_ven_nor_wly_arw_grk_afr_alb_qcu_glc_fre_bul_dgb_amh_rom_aeg_pol_sun_ctl_akn_ukr_tsw_jav_tha_heb_knd_bem_ewe_tur_lat_mol_uzb_yor_vie_sid_tsn_bam_ses	0.542778411148278	1.27906667030126	0.204055871020379
134	amh_glc_ewe_scr_wly_amr_gam_alb_uzb_tur_swa_mly_fbf_arw_hin_bsq_urd_hau_ses_cnt_swe_pol_dyu_mol_swt_rom_est_dgb_bam_fin_spa_mlt_geo_mcd_lat_dut_slo_chh_sid_guj_hun_yor_sun_ctl_jav_jpn_knd_kor_cze_afr_ven_ita_ind_rus_anl_bat_mnd_por_tsn_fre_heb_svk_pan_bos_nor_qcu_prs_grk_ukr_xho_tig_eng_aeg_ben_mao_bul_lda_ger_akn_tag_tha_sod_tml_moo_igb_aze_krd_lit_azi_tsw_vie_owc_bem_cic_zul	0.294848108128813	0.694749027238073	0.488944699768164
135	aeg_guj_swa_prs_heb_chh_tig_nor_azi_uzb_ewe_sun_igb_alb_bul_bsq_krd_hau_bam_mnd_pol_ben_cic_glc_fbf_cze_hun_yor_bem_est_urd_wly_geo_swe_pan_mol_dut_amh_owc_ita_fin_ven_tag_hin_mly_jpn_knd_kor_ger_fre_ses_ctl_mao_scr_sid_bat_cnt_ukr_swt_spa_anl_bos_eng_rom_por_qcu_grk_rus_lit_tsn_amr_afr_sod_arw_jav_svk_dgb_mcd_tsw_ind_tha_gam_tml_xho_moo_tur_lat_slo_aze_lda_vie_mlt_zul_dyu_akn	-0.170647404030446	-0.403848182699664	0.687251490963083
136	owc_bul_ses_hin_amh_sod_sid_pol_azi_uzb_bam_mly_zul_krd_ctl_bsq_por_mlt_ven_mnd_afr_swe_dgb_pan_ewe_rom_est_swa_yor_hun_dut_aeg_geo_fre_eng_mcd_arw_chh_wly_nor_fin_lda_bat_cze_jav_jpn_knd_kor_slo_alb_tsw_lit_sun_guj_amr_ind_cnt_svk_moo_spa_gam_ukr_ger_urd_grk_qcu_lat_ben_ita_tsn_anl_scr_tig_rus_tag_prs_igb_bos_swt_mao_tha_heb_tml_akn_dyu_tur_mol_glc_aze_bem_vie_hau_fbf_xho_cic	-0.340037313744724	-0.807249890874796	0.421582324739635
137	wly_lat_lda_fre_amh_heb_chh_spa_tur_aze_zul_ind_ewe_ctl_bos_bsq_swe_owc_ven_cnt_prs_lit_akn_mol_fbf_rus_est_swa_tsn_fin_scr_sod_geo_afr_cze_urd_mcd_anl_mlt_pol_hun_moo_tag_bul_mly_jpn_tml_kor_krd_glc_bam_arw_bat_por_tig_sun_mnd_slo_igb_nor_sid_ita_dut_ger_hin_qcu_grk_ben_pan_bem_amr_svk_hau_rom_mao_ukr_xho_alb_yor_jav_tha_gam_knd_dgb_dyu_uzb_guj_eng_azi_swt_vie_aeg_tsw_ses_cic	-0.370565087707084	-0.879470246569564	0.381413194494691
138	aeg_bul_fbf_grk_sod_wly_tig_dut_azi_aze_ven_jav_igb_ukr_ger_bsq_slo_mlt_cic_cnt_mcd_scr_xho_svk_swt_ita_fin_bem_tsw_est_alb_heb_geo_lit_ctl_ben_swe_amr_chh_fre_hun_akn_mly_cze_ind_jpn_knd_kor_urd_rus_dgb_nor_bat_spa_gam_tag_mnd_glc_bam_guj_hau_pol_rom_arw_bos_qcu_mol_por_prs_ewe_owc_hin_anl_lat_mao_eng_tsn_krd_dyu_sun_tha_sid_tml_swa_moo_tur_afr_pan_uzb_zul_vie_amh_yor_lda_ses	0.0210080876621765	0.0494656522743182	0.960654290284476
139	heb_slo_tsw_ger_aeg_wly_sid_swe_aze_azi_bem_sun_fbf_dut_eng_bsq_hin_anl_ven_mnd_arw_mol_swt_svk_bam_rom_hun_ewe_akn_fin_guj_tig_geo_alb_ukr_ita_ctl_amh_mlt_rus_est_moo_jav_glc_ind_jpn_tml_kor_mcd_pol_dgb_prs_mly_fre_chh_mao_cnt_scr_zul_afr_owc_spa_bul_nor_pan_qcu_lat_ben_cze_tsn_hau_por_gam_krd_bat_lit_swa_bos_xho_tag_tha_sod_knd_dyu_yor_tur_grk_urd_uzb_lda_vie_amr_ses_cic_igb	-0.912442206711408	-2.21493534557111	0.0292066202995578
140	amh_krd_dgb_arw_heb_aeg_hau_prs_aze_tur_dyu_bat_igb_glc_ger_bsq_pol_gam_bem_cnt_spa_svk_yor_eng_zul_lat_est_ven_tsw_fin_ben_tig_geo_mcd_mol_scr_fre_sid_chh_guj_hun_xho_mly_por_sun_jpn_tml_kor_ukr_hin_cic_alb_mao_slo_wly_ind_mnd_pan_akn_grk_sod_rus_lit_urd_bul_qcu_swe_ita_rom_moo_owc_ctl_mlt_dut_jav_nor_lda_afr_tsn_tag_tha_amr_knd_swt_ewe_uzb_bos_cze_azi_bam_vie_anl_ses_swa_fbf	-0.301965721965991	-0.714074616193285	0.476969428473336
141	tig_bul_swt_eng_amr_aeg_amh_scr_aze_tur_swa_bat_xho_prs_lat_bsq_urd_anl_yor_mnd_ben_spa_fbf_bos_ses_arw_fin_dyu_zul_hun_svk_owc_geo_glc_nor_swe_alb_gam_heb_slo_est_tsn_mly_hin_mao_jpn_knd_kor_ger_pan_lda_afr_sun_ukr_chh_jav_cnt_rus_bem_krd_sod_pol_fre_mol_mcd_qcu_guj_cze_dut_ewe_mlt_lit_hau_rom_tag_ita_moo_ctl_tsw_ind_tha_wly_tml_bam_cic_azi_grk_por_uzb_ven_vie_sid_akn_igb_dgb	-0.205726293113004	-0.485749777409283	0.628287083044201
142	wly_hin_swt_por_amh_mlt_hau_cze_tur_aze_xho_mao_lda_rom_ctl_bsq_fre_chh_moo_cnt_lit_svk_bam_scr_fbf_spa_hun_bem_ven_fin_rus_owc_geo_grk_mcd_bos_pan_tig_anl_ukr_est_ses_sun_mol_bat_jpn_tml_kor_swe_dut_ewe_slo_jav_urd_amr_ind_mnd_ger_akn_lat_aeg_alb_ben_arw_glc_qcu_guj_nor_eng_igb_heb_krd_sod_pol_mly_afr_dgb_bul_cic_tag_tha_sid_knd_dyu_swa_azi_ita_prs_uzb_tsw_vie_gam_yor_tsn_zul	0.611718427110972	1.44730256621582	0.151174726769706
143	sid_ger_ewe_fre_amr_aeg_heb_prs_tur_aze_akn_mly_swa_pol_dut_bsq_ita_owc_yor_mnd_rus_mol_zul_pan_bem_lat_fin_fbf_swt_est_arw_mlt_geo_hin_bul_grk_scr_sod_tig_guj_hun_ses_jav_afr_sun_jpn_knd_kor_krd_ctl_lda_nor_bat_mcd_wly_tag_cnt_por_dyu_urd_hau_svk_eng_slo_rom_qcu_lit_bos_ben_xho_gam_cze_amh_ukr_mao_swe_ven_spa_tsw_ind_tha_chh_tml_tsn_igb_azi_alb_glc_uzb_cic_vie_anl_dgb_moo_bam	-0.376127978716608	-0.891649365423203	0.37488206711663
144	anl_mcd_tsn_bos_amh_wly_aeg_ben_tur_aze_ewe_ind_fbf_urd_grk_bsq_scr_owc_tsw_cnt_svk_ukr_akn_arw_lda_mol_fin_xho_dyu_hun_glc_chh_geo_cze_rus_spa_ita_heb_tig_swe_est_swa_mly_afr_mao_jpn_tml_kor_rom_prs_dgb_eng_jav_krd_sod_tag_mnd_nor_swt_ger_gam_pan_hin_pol_lat_qcu_guj_slo_fre_zul_mlt_por_sid_dut_sun_ctl_bam_lit_moo_bat_tha_amr_knd_ses_bem_uzb_bul_alb_azi_ven_vie_hau_yor_cic_igb	-0.940791153913494	-2.28262028055326	0.0247317294851808
145	wly_guj_ses_krd_heb_amh_gam_bos_tur_uzb_moo_bat_swa_svk_grk_bsq_pol_mlt_yor_cnt_cze_swe_swt_ben_xho_alb_fin_ven_ewe_est_spa_sod_geo_ctl_pan_ita_bul_tig_owc_slo_hun_dyu_tag_dut_mly_jpn_knd_kor_urd_ukr_cic_lit_sun_lat_amr_mao_mnd_afr_akn_hin_chh_prs_nor_scr_arw_qcu_fre_eng_mol_dgb_hau_mcd_sid_ger_ind_rom_tsn_rus_tsw_jav_tha_aeg_tml_fbf_bam_aze_por_glc_azi_lda_vie_anl_zul_igb_bem	-0.0864016885195679	-0.203669868183367	0.839056488698432
146	amh_ger_bem_lat_chh_mlt_aeg_slo_uzb_aze_ewe_tag_xho_grk_afr_bsq_nor_owc_swt_cnt_arw_lit_ven_ctl_dgb_guj_fin_moo_yor_hun_por_tig_geo_scr_pan_prs_spa_heb_hau_bos_est_bam_mao_krd_bat_jpn_tml_kor_svk_alb_igb_bul_jav_rus_wly_sun_mnd_glc_lda_urd_amr_hin_ita_swe_mcd_qcu_pol_ben_dut_zul_sid_cze_anl_ukr_ind_rom_tsw_fre_swa_mly_tha_gam_knd_akn_dyu_azi_eng_mol_tur_tsn_vie_sod_ses_cic_fbf	-0.626470033611812	-1.50117714449305	0.136697410253083
147	hau_fre_swa_lit_tig_sod_sid_afr_azi_aze_lda_ind_ewe_nor_grk_bsq_rus_wly_dgb_cnt_guj_arw_yor_prs_akn_dut_fin_xho_swt_hun_mol_gam_geo_hin_por_ger_eng_aeg_owc_pol_est_ven_sun_spa_tag_jpn_knd_kor_ctl_swe_tsn_slo_jav_bul_anl_mly_mnd_lat_bam_svk_chh_pan_scr_mcd_urd_qcu_ukr_glc_ben_tsw_mlt_cze_heb_krd_bat_bos_fbf_rom_ses_mao_tha_amh_tml_moo_igb_uzb_ita_alb_tur_dyu_vie_amr_cic_bem_zul	-0.377612366921219	-0.895297171763113	0.372939658145595
148	mlt_ger_ven_lit_aeg_owc_hau_pol_uzb_azi_moo_mao_dgb_dut_lat_bsq_bul_chh_fbf_mnd_pan_fre_zul_prs_cic_ctl_hun_igb_xho_est_scr_amr_geo_ukr_hin_svk_nor_wly_sod_mcd_fin_lda_mly_urd_jav_jpn_tml_kor_krd_eng_akn_glc_ind_slo_anl_sun_cnt_alb_ewe_arw_sid_afr_rom_ita_bos_qcu_guj_mol_cze_bam_heb_spa_amh_swe_tag_ben_yor_por_dyu_bat_tha_tig_knd_bem_tsn_tur_rus_grk_aze_swt_vie_gam_swa_ses_tsw	0.514563205979309	1.21239937727502	0.228430523170005
149	wly_swe_dgb_por_aeg_mlt_amr_grk_uzb_tur_swt_ind_ses_lit_lat_bsq_nor_chh_yor_mnd_svk_spa_akn_bos_bem_hin_fin_xho_bam_hun_scr_gam_geo_bul_alb_ben_pol_anl_hau_ukr_est_swa_mly_afr_bat_jpn_tml_kor_fre_prs_tsn_ger_jav_ita_sod_mao_cnt_mcd_tsw_rom_owc_krd_eng_rus_slo_qcu_glc_pan_ctl_fbf_amh_mol_heb_urd_sun_arw_dyu_cze_igb_tag_tha_sid_knd_zul_cic_aze_dut_guj_azi_moo_vie_tig_ewe_lda_ven	-0.171362634816815	-0.404227031092977	0.68697387795388
150	anl_mcd_cic_dut_amh_tig_wly_hin_aze_azi_akn_mao_tsn_bos_krd_bsq_lit_mlt_yor_mnd_prs_spa_dyu_grk_lda_bul_fin_dgb_bam_est_scr_owc_geo_afr_cze_eng_arw_hau_chh_por_hun_moo_ind_guj_sun_jpn_tml_kor_mol_ukr_zul_nor_tag_glc_sid_mly_cnt_pol_ewe_slo_heb_pan_urd_ger_ctl_qcu_fre_svk_ita_fbf_sod_alb_amr_rus_bat_ben_tsw_rom_swa_jav_tha_aeg_knd_swt_ses_uzb_swe_lat_tur_xho_vie_gam_bem_ven_igb	-0.280840798916818	-0.664062086641913	0.508293614463448
151	anl_ben_fbf_guj_hau_wly_amh_eng_tur_azi_yor_ind_ven_mol_ctl_bsq_ita_owc_ses_cnt_grk_arw_bam_swe_ewe_slo_hun_zul_swt_fin_bos_chh_geo_rom_lit_cze_prs_tig_amr_scr_est_cic_mao_mcd_sun_jpn_tml_kor_afr_rus_tsw_urd_mly_krd_mlt_jav_mnd_por_swa_ger_aeg_glc_nor_svk_spa_qcu_bul_hin_lat_bem_heb_dut_gam_pol_bat_alb_lda_fre_moo_tag_tha_sid_knd_dyu_akn_uzb_ukr_pan_aze_igb_vie_sod_dgb_xho_tsn	-0.187389916671139	-0.442689294771496	0.659018426952596
152	amr_pan_yor_guj_chh_sid_anl_mol_aze_tur_zul_bat_ewe_lit_rus_bsq_ctl_tig_ven_cnt_bul_krd_tsw_pol_bem_eng_hun_dyu_moo_est_swe_sod_geo_grk_afr_bos_lat_heb_amh_dut_fin_ses_tag_slo_mly_jpn_tml_kor_svk_ger_xho_glc_ind_ukr_wly_mao_mnd_urd_bam_alb_mlt_arw_cze_mcd_rom_qcu_ita_nor_spa_lda_gam_fre_aeg_hin_jav_ben_swa_scr_swt_sun_tha_hau_knd_tsn_fbf_azi_prs_por_uzb_dgb_vie_owc_akn_cic_igb	-0.476833794940758	-1.13366093993596	0.259850731390613
153	anl_bos_bem_spa_aeg_mlt_sid_cze_azi_tur_tsn_mly_swa_fre_slo_bsq_rus_amh_lda_mnd_guj_alb_yor_ben_ses_ukr_fin_fbf_zul_hun_ctl_owc_geo_eng_pan_bul_krd_chh_gam_grk_est_dgb_ind_arw_bat_jpn_tml_kor_rom_svk_tsw_urd_sun_hin_tig_mao_cnt_afr_xho_prs_heb_lat_lit_swe_mcd_qcu_ger_por_ita_moo_sod_scr_hau_dut_tag_pol_swt_mol_igb_jav_tha_amr_knd_dyu_bam_uzb_glc_nor_aze_akn_vie_wly_ewe_cic_ven	0.267178919177831	0.628758681577283	0.531048353342143
154	amh_svk_moo_ger_sod_hau_wly_fre_aze_uzb_dyu_sun_igb_cze_urd_bsq_alb_amr_tsn_cnt_dut_pol_akn_nor_lda_rus_hun_bam_ewe_est_rom_mlt_geo_krd_pan_lit_mol_aeg_gam_spa_fin_dgb_bat_hin_tag_jpn_tml_kor_swe_bul_xho_slo_mly_ben_tig_jav_mnd_mcd_ses_afr_owc_eng_scr_grk_ita_qcu_ukr_ctl_lat_tsw_anl_glc_chh_bos_mao_por_swa_guj_swt_ind_tha_sid_knd_ven_yor_azi_prs_arw_tur_fbf_vie_heb_cic_bem_zul	-0.797704475896277	-1.92676024319018	0.0570624978067171
155	wly_pol_tsn_lit_anl_amr_sid_lat_uzb_aze_dyu_jav_zul_bos_mol_bsq_ben_mlt_dgb_mnd_por_mcd_tsw_spa_moo_scr_hun_ewe_swa_fin_krd_heb_geo_fre_grk_cze_rom_tig_aeg_urd_est_yor_bat_dut_ind_jpn_knd_kor_ctl_swe_igb_svk_mly_slo_chh_tag_cnt_guj_bem_pan_owc_afr_ger_prs_rus_qcu_nor_alb_ukr_xho_amh_ita_hau_eng_mao_hin_ven_arw_fbf_sun_tha_sod_tml_ses_lda_tur_bul_glc_azi_swt_vie_gam_bam_akn_cic	-0.36854144832532	-0.872695028214731	0.385076979282841
156	tig_ctl_tsn_scr_aeg_gam_amr_urd_azi_uzb_igb_mao_dyu_pol_svk_bsq_nor_mlt_akn_mnd_bul_guj_lda_eng_bem_spa_hun_ven_xho_est_ger_chh_geo_rom_pan_prs_fre_owc_wly_lat_fin_swa_bat_rus_mly_jpn_tml_kor_por_mol_bam_lit_jav_hin_anl_sun_cnt_arw_zul_krd_heb_bos_alb_glc_mcd_qcu_cze_dut_ben_moo_sid_grk_hau_swe_ind_ita_dgb_slo_ses_tag_tha_amh_knd_yor_swt_aze_ukr_afr_tur_ewe_vie_sod_fbf_tsw_cic	0.416680003389942	0.980728708658713	0.329270986192778
157	gam_bul_dyu_ctl_anl_tig_chh_glc_aze_tur_fbf_bat_igb_ita_por_bsq_bos_wly_bam_cnt_pan_swe_swa_ben_tsw_mcd_est_cic_tsn_fin_guj_sid_geo_scr_slo_fre_hin_heb_owc_rom_hun_moo_mao_rus_mly_jpn_knd_kor_eng_grk_xho_dut_sun_urd_aeg_ind_mnd_pol_ses_arw_mlt_spa_alb_nor_mol_qcu_krd_svk_lit_dgb_amr_ger_amh_afr_tag_cze_ewe_lat_bem_jav_tha_hau_tml_swt_zul_uzb_ukr_prs_azi_akn_vie_sod_lda_ven_yor	1.09169873712558	2.63378387532251	0.00988979711313823
158	gam_glc_bem_pol_wly_mlt_sid_ger_azi_aze_bam_jav_ses_rus_guj_bsq_ita_sod_fbf_mnd_swe_dut_akn_afr_cic_arw_hun_zul_yor_fin_alb_hau_geo_eng_scr_slo_spa_aeg_chh_rom_est_dgb_tag_mcd_ind_jpn_knd_kor_bos_ben_ven_hin_mao_ukr_owc_bat_cnt_bul_tsw_krd_anl_por_fre_nor_mol_qcu_ctl_lit_grk_tsn_amr_cze_heb_urd_sun_lat_ewe_prs_xho_mly_tha_tig_tml_lda_swt_tur_pan_svk_uzb_igb_vie_amh_dyu_moo_swa	-0.194401486932382	-0.460124021203895	0.646501178568439
159	chh_nor_zul_ger_heb_gam_tig_svk_tur_aze_ses_mly_fbf_eng_arw_bsq_ctl_amr_xho_cnt_lit_pol_bem_dut_dyu_lat_fin_lda_igb_hun_bos_hau_geo_alb_rom_spa_ben_aeg_sid_pan_est_moo_ind_mol_mao_jpn_tml_kor_urd_hin_swt_swe_jav_cze_amh_bat_mnd_bul_yor_grk_anl_rus_por_fre_slo_qcu_prs_krd_afr_bam_wly_mcd_sod_ukr_sun_guj_tsn_glc_swa_tag_tha_mlt_knd_ven_tsw_uzb_ita_scr_azi_dgb_vie_owc_akn_ewe_cic	-0.381379800245454	-0.905418471188005	0.367583448053942
160	mlt_nor_bam_bul_aeg_sid_amh_lit_uzb_azi_tsn_mly_fbf_pan_prs_bsq_scr_gam_bem_mnd_cze_ctl_yor_glc_xho_swe_hun_dyu_tsw_fin_pol_amr_geo_mol_lat_alb_por_hau_wly_bos_est_ven_ind_guj_mao_jpn_knd_kor_svk_rom_igb_fre_jav_rus_heb_bat_cnt_spa_swa_ger_anl_urd_dut_afr_ita_qcu_slo_krd_grk_ses_owc_ben_chh_ukr_sun_arw_dgb_mcd_moo_tag_tha_tig_tml_swt_ewe_aze_eng_hin_tur_zul_vie_sod_akn_lda_cic	-0.0783896794895299	-0.184955361749175	0.85366679959857
161	amr_prs_swa_arw_owc_hau_aeg_ben_tur_aze_dgb_mao_lda_slo_mcd_bsq_spa_mlt_ses_mnd_pol_scr_igb_grk_fbf_alb_fin_moo_tsn_est_ctl_chh_geo_afr_ita_rom_fre_sod_sid_ger_hun_bam_tag_rus_jav_jpn_tml_kor_cze_por_cic_guj_sun_swe_gam_mly_cnt_svk_tsw_ukr_wly_nor_bul_mol_dut_qcu_glc_eng_lat_yor_amh_krd_anl_urd_ind_pan_swt_bos_xho_bat_tha_tig_knd_dyu_bem_azi_hin_lit_uzb_ven_vie_heb_akn_zul_ewe	-0.190990023593411	-0.450672783514338	0.653274361492543
162	tig_urd_ewe_pol_amh_hau_owc_ctl_uzb_tur_lda_jav_swt_arw_scr_bsq_nor_heb_xho_mnd_dut_lit_swa_pan_dyu_krd_hun_bam_yor_est_rom_amr_geo_guj_ger_ben_mcd_gam_sid_alb_fin_moo_ind_prs_tag_jpn_knd_kor_glc_afr_bem_eng_sun_rus_sod_mao_cnt_hin_fbf_ukr_chh_lat_spa_swe_cze_qcu_slo_bul_mol_akn_anl_svk_aeg_fre_mly_bos_igb_grk_ven_bat_tha_mlt_tml_tsn_ses_azi_por_ita_aze_tsw_vie_wly_zul_dgb_cic	0.0679859586394126	0.160238046133118	0.873041092359959
163	hau_guj_lda_spa_wly_sid_owc_ctl_tur_azi_swt_mly_zul_afr_por_bsq_fre_amr_dgb_mnd_arw_nor_fbf_ukr_swa_cze_hun_yor_ewe_est_urd_tig_geo_rus_dut_ita_pan_aeg_amh_lat_fin_moo_tag_pol_ind_jpn_tml_kor_prs_rom_akn_mol_sun_mcd_sod_mao_cnt_lit_cic_glc_mlt_eng_ben_hin_ger_qcu_scr_bul_svk_tsw_chh_alb_heb_grk_bat_slo_xho_swe_igb_jav_tha_gam_knd_tsn_ses_uzb_krd_bos_aze_bam_vie_anl_ven_dyu_bem	-0.255399877133134	-0.604793841386887	0.546788806680833
164	sid_krd_bam_scr_sod_anl_tig_eng_aze_azi_tsw_mao_tsn_svk_grk_bsq_ctl_heb_igb_mnd_guj_lat_cic_mcd_fbf_spa_fin_dyu_zul_hun_glc_owc_geo_rus_afr_bul_urd_mlt_aeg_fre_est_moo_sun_hin_jav_jpn_knd_kor_prs_swe_akn_mol_ind_lit_gam_bat_cnt_bos_ven_ger_chh_alb_por_ita_rom_qcu_slo_ben_dut_yor_amr_pan_amh_cze_tag_pol_dgb_ukr_swa_mly_tha_hau_tml_lda_ses_uzb_nor_arw_tur_xho_vie_wly_bem_ewe_swt	-0.744078395091016	-1.78551813555895	0.0774370760187162
165	heb_ctl_dgb_spa_sod_mlt_amr_glc_aze_tur_swt_mly_ven_lat_svk_bsq_krd_anl_bam_mnd_ger_urd_swa_hin_akn_mcd_est_igb_dyu_fin_ukr_aeg_geo_prs_afr_rus_guj_chh_tig_cze_hun_zul_tag_rom_jav_jpn_knd_kor_lit_alb_moo_slo_ind_dut_amh_bat_cnt_por_ses_ita_sid_bul_eng_bos_pol_qcu_mol_grk_scr_cic_gam_ben_owc_pan_sun_fre_ewe_nor_tsw_mao_tha_hau_tml_bem_fbf_azi_swe_arw_uzb_yor_vie_wly_lda_tsn_xho	-1.09077102483502	-2.68178178127114	0.00866546529527903
166	mlt_ukr_ses_ctl_chh_sod_tig_rom_aze_tur_cic_bat_dgb_mol_fre_bsq_grk_owc_tsw_mnd_arw_lit_bam_svk_tsn_alb_hun_moo_ven_est_cze_amr_geo_eng_pan_mcd_krd_hau_heb_guj_fin_igb_mao_ger_mly_jpn_tml_kor_afr_prs_dyu_rus_sun_ita_gam_ind_cnt_bul_zul_nor_aeg_hin_bos_ben_slo_qcu_dut_swe_urd_ewe_sid_pol_amh_scr_tag_spa_fbf_glc_bem_jav_tha_anl_knd_yor_akn_azi_por_lat_uzb_swa_vie_wly_xho_lda_swt	-1.04255321726326	-2.54889721796607	0.0124438469106678
167	amr_svk_ewe_ukr_mlt_heb_amh_rom_tur_aze_tsn_tag_ven_bul_glc_bsq_arw_wly_dyu_cnt_pan_afr_ses_krd_tsw_ita_fin_xho_akn_hun_alb_hau_geo_ctl_scr_spa_prs_gam_aeg_ben_est_bam_jav_ger_mly_jpn_tml_kor_swe_mcd_fbf_mol_ind_grk_tig_bat_mnd_guj_yor_pol_anl_eng_slo_nor_fre_qcu_lit_cze_urd_dgb_sid_rus_chh_lat_sun_bos_moo_dut_cic_mao_tha_owc_knd_swa_lda_azi_hin_por_uzb_igb_vie_sod_bem_zul_swt	0.0513584224577846	0.120855116883178	0.904066522542042
168	mlt_grk_igb_ctl_owc_amh_amr_por_tur_uzb_akn_mly_ven_rom_glc_bsq_ita_sid_dyu_mnd_pan_lit_swt_urd_lda_krd_fin_fbf_ses_hun_nor_anl_geo_slo_scr_cze_alb_tig_gam_svk_est_bem_bat_pol_ind_jpn_tml_kor_dut_fre_ewe_arw_tag_eng_aeg_mao_cnt_rus_tsw_ger_wly_afr_swe_guj_hin_qcu_mol_prs_lat_zul_chh_bos_heb_spa_sun_ben_dgb_bul_swa_jav_tha_sod_knd_yor_cic_aze_ukr_mcd_azi_tsn_vie_hau_xho_moo_bam	-0.474640699759294	-1.12841795620068	0.262046023033609
169	chh_afr_dyu_mol_wly_amh_hau_nor_azi_aze_ven_mly_swa_por_svk_bsq_arw_heb_tsw_mnd_ita_urd_akn_dut_bem_guj_hun_bam_zul_fin_swe_amr_geo_lat_krd_alb_hin_mlt_sod_pol_est_ses_mao_scr_sun_jpn_knd_kor_cze_rus_cic_ctl_bat_eng_aeg_ind_cnt_glc_moo_pan_owc_mcd_spa_ger_ukr_qcu_grk_bos_bul_fbf_tig_lit_anl_slo_jav_rom_dgb_ben_lda_tag_tha_gam_tml_igb_swt_uzb_fre_prs_tur_xho_vie_sid_tsn_yor_ewe	0.399241921869625	0.941384455313526	0.348946775140109
170	sid_fre_bam_svk_aeg_gam_anl_rom_aze_azi_ses_tag_dgb_slo_rus_bsq_krd_heb_igb_cnt_cze_guj_fbf_dut_ven_pol_fin_xho_zul_hun_ctl_hau_geo_ben_bul_arw_swe_owc_sod_prs_est_swa_mly_ita_sun_jpn_knd_kor_afr_lit_swt_glc_ind_scr_chh_jav_mnd_mol_tsn_hin_mlt_nor_ger_bos_pan_qcu_lat_ukr_alb_lda_amh_mcd_wly_eng_mao_grk_bem_urd_dyu_bat_tha_tig_tml_yor_moo_tur_por_spa_uzb_akn_vie_amr_cic_ewe_tsw	0.143910386246801	0.338601826849806	0.735672983890135
171	sid_pol_ses_slo_gam_aeg_hau_scr_azi_uzb_akn_jav_dyu_fre_prs_bsq_nor_amh_moo_mnd_lat_rus_igb_mcd_cic_grk_hun_zul_swt_fin_krd_wly_geo_guj_rom_spa_ukr_tig_amr_swe_est_dgb_tag_pan_mao_jpn_knd_kor_por_afr_bam_svk_bat_hin_chh_ind_cnt_ger_lda_cze_owc_bos_mol_dut_urd_qcu_glc_bul_arw_ven_anl_alb_mlt_ita_sun_lit_tsn_ben_fbf_mly_tha_sod_tml_xho_yor_aze_ctl_eng_tur_bem_vie_heb_ewe_tsw_swa	-0.70393799516089	-1.68635154187706	0.0950801930072523
172	amr_dut_ven_afr_gam_mlt_amh_cze_aze_tur_cic_mao_swa_bos_mcd_bsq_arw_wly_yor_mnd_mol_por_lda_fre_tsn_ger_est_fbf_swt_fin_slo_hau_geo_ukr_svk_lat_prs_sid_heb_grk_hun_dyu_jav_ctl_tag_jpn_knd_kor_krd_eng_moo_pol_sun_pan_aeg_mly_cnt_lit_igb_swe_chh_rus_ben_nor_scr_qcu_alb_ita_spa_zul_tig_hin_sod_guj_bat_glc_tsw_rom_ewe_ind_tha_anl_tml_bem_xho_uzb_bul_urd_azi_bam_vie_owc_dgb_akn_ses	-0.392783554065586	-0.931291486118122	0.354114107718811
173	amh_grk_bam_ben_sid_gam_chh_fre_tur_aze_xho_mao_moo_eng_ita_bsq_swe_mlt_igb_mnd_arw_mcd_ses_ukr_tsw_svk_hun_cic_swt_fin_dut_sod_geo_slo_guj_pol_bos_tig_aeg_krd_est_ven_mly_prs_jav_jpn_knd_kor_ger_ctl_bem_rom_bat_afr_hau_ind_cnt_nor_akn_spa_amr_por_lit_alb_scr_qcu_glc_pan_rus_yor_anl_bul_wly_cze_sun_lat_zul_urd_fbf_tag_tha_owc_tml_tsn_swa_uzb_mol_hin_azi_dyu_vie_heb_lda_dgb_ewe	0.192569460817826	0.454216593514635	0.650731264688559
174	hau_dut_bam_spa_chh_mlt_anl_bul_aze_uzb_ewe_tag_lda_mol_ukr_bsq_eng_aeg_xho_cnt_afr_guj_moo_krd_igb_arw_fin_swa_akn_est_ger_sod_geo_mcd_rom_grk_ita_tig_amr_urd_hun_ven_mao_fre_bat_jpn_knd_kor_swe_pol_dyu_rus_sun_por_heb_ind_mnd_bos_zul_lat_amh_hin_prs_ctl_slo_qcu_glc_nor_cze_dgb_gam_alb_wly_lit_mly_svk_ses_scr_bem_jav_tha_owc_tml_cic_fbf_tur_ben_pan_azi_yor_vie_sid_swt_tsn_tsw	-0.407635854830002	-0.965427300572228	0.336834633967399
175	gam_ukr_moo_ctl_mlt_tig_amr_mcd_aze_azi_ses_sun_akn_nor_ita_bsq_ben_sid_bam_mnd_svk_urd_dyu_arw_igb_prs_est_cic_fbf_fin_alb_sod_geo_pan_ger_scr_krd_aeg_anl_eng_hun_bem_ind_dut_tag_jpn_tml_kor_rom_slo_xho_bos_mao_mol_hau_jav_cnt_grk_tsw_lit_heb_guj_swe_pol_hin_qcu_afr_glc_bul_dgb_owc_lat_amh_por_bat_fre_zul_spa_ven_mly_tha_chh_knd_yor_lda_uzb_rus_cze_tur_swt_vie_wly_tsn_swa_ewe	0.119175222490454	0.280775321335266	0.779506417357516
176	mlt_rus_bam_svk_anl_wly_heb_ben_tur_aze_igb_ind_cic_ita_mcd_bsq_cze_amh_ven_cnt_ukr_hin_akn_por_fbf_ger_est_swt_zul_hun_nor_owc_geo_glc_afr_scr_rom_sod_sid_arw_fin_bem_mly_krd_jav_jpn_knd_kor_urd_ctl_xho_mol_bat_lit_hau_tag_mnd_spa_tsw_bos_aeg_swe_dut_grk_bul_qcu_slo_pol_lat_dgb_chh_fre_tig_guj_sun_alb_ewe_pan_lda_mao_tha_gam_tml_tsn_yor_uzb_eng_prs_azi_swa_vie_amr_dyu_ses_moo	0.0679686848890447	0.159973651993439	0.873248774449413
177	sod_bul_tsn_pan_wly_hau_chh_pol_azi_uzb_ewe_sun_ses_mol_swe_bsq_glc_amh_xho_mnd_ger_hin_dgb_nor_bam_urd_fin_akn_zul_est_eng_sid_geo_lit_grk_alb_spa_amr_heb_arw_hun_igb_ind_bos_jav_jpn_knd_kor_lat_rus_moo_ukr_bat_cze_anl_tag_cnt_ctl_dyu_svk_tig_prs_scr_guj_ben_qcu_mcd_afr_slo_swt_mlt_por_aeg_dut_mao_rom_bem_ita_ven_mly_tha_gam_tml_fbf_swa_aze_fre_krd_tur_cic_vie_owc_yor_tsw_lda	-0.14608352169975	-0.344503859087173	0.731245211746903
178	tig_ctl_swa_mcd_owc_gam_mlt_ita_azi_aze_ses_bat_akn_ben_rus_bsq_hin_heb_swt_cnt_arw_mol_fbf_dut_moo_ger_fin_cic_bem_hun_scr_hau_geo_guj_alb_bul_fre_aeg_wly_svk_est_yor_jav_glc_tag_jpn_knd_kor_lat_bos_ven_urd_sun_grk_anl_mao_mnd_rom_lda_prs_amh_afr_pan_krd_swe_qcu_pol_ukr_slo_dgb_sod_spa_chh_cze_mly_nor_tsn_lit_dyu_ind_tha_sid_tml_zul_igb_uzb_eng_por_tur_bam_vie_amr_xho_ewe_tsw	-0.190515615407556	-0.450167360584151	0.653637395999563
179	gam_ger_bam_por_sid_chh_aeg_hin_azi_aze_dyu_ind_xho_mol_svk_bsq_cze_amr_swa_mnd_ben_ctl_yor_krd_tsn_slo_hun_moo_ewe_est_dut_tig_geo_pan_grk_bos_guj_heb_amh_bul_fin_igb_jav_prs_bat_jpn_tml_kor_glc_ukr_tsw_urd_mly_fre_hau_tag_cnt_afr_swt_rom_owc_scr_mcd_rus_swe_qcu_eng_pol_nor_fbf_wly_arw_anl_spa_sun_alb_lda_lit_zul_mao_tha_mlt_knd_ven_cic_uzb_lat_ita_tur_dgb_vie_sod_akn_bem_ses	-0.181666090399709	-0.42873098824128	0.669110438612265
180	tig_ukr_tsw_svk_hau_chh_wly_pol_azi_uzb_cic_sun_fbf_glc_alb_bsq_eng_amr_dgb_cnt_rom_cze_igb_pan_lda_ctl_fin_ewe_ven_hun_hin_gam_geo_ger_lat_lit_guj_sod_amh_dut_est_moo_bat_krd_mao_jpn_tml_kor_spa_urd_swa_grk_tag_afr_heb_ind_mnd_prs_bem_swe_sid_scr_ita_bos_mol_qcu_rus_ben_fre_bam_mlt_arw_aeg_bul_mly_mcd_yor_nor_swt_jav_tha_anl_knd_zul_tsn_aze_slo_por_tur_dyu_vie_owc_akn_xho_ses	0.00155601162359141	0.00366276937330559	0.997085384848027
181	amh_ita_tsn_bos_chh_mlt_amr_krd_uzb_tur_tsw_sun_dgb_pan_prs_bsq_lit_gam_fbf_cnt_rom_mol_bam_arw_ven_ukr_est_bem_ewe_hun_urd_owc_geo_bul_ger_fre_eng_sod_sid_scr_fin_dyu_bat_afr_mly_jpn_tml_kor_lat_pol_yor_svk_tag_rus_aeg_ind_mnd_ctl_moo_cze_anl_nor_swe_spa_guj_qcu_dut_por_glc_ses_hau_alb_tig_hin_mao_mcd_zul_slo_swa_jav_tha_heb_knd_swt_akn_azi_grk_ben_aze_igb_vie_wly_cic_xho_lda	0.65882699060437	1.56052165140741	0.122033293632919
182	sid_lat_ewe_ukr_aeg_mlt_owc_urd_azi_uzb_lda_mly_fbf_ita_ctl_bsq_bul_chh_cic_mnd_arw_prs_zul_mcd_dyu_eng_fin_tsw_moo_est_rom_tig_geo_ger_fre_bos_rus_amr_heb_slo_hun_ven_bat_grk_ind_jpn_knd_kor_lit_ben_akn_nor_tag_hin_anl_mao_cnt_afr_swa_krd_amh_swe_dut_mol_pan_qcu_alb_scr_svk_dgb_wly_spa_gam_cze_jav_pol_bem_por_bam_sun_tha_hau_tml_tsn_ses_tur_glc_guj_aze_xho_vie_sod_yor_swt_igb	-0.32108192147903	-0.759499114237396	0.449474944347497
183	chh_slo_zul_rom_mlt_amr_tig_ukr_azi_tur_tsw_sun_swt_ger_ctl_bsq_bos_heb_akn_mnd_glc_bul_ses_grk_ewe_mol_hun_xho_yor_fin_ita_sid_geo_ben_krd_cze_rus_owc_aeg_prs_est_bem_ind_spa_jav_jpn_tml_kor_guj_svk_dgb_hin_mly_alb_anl_bat_cnt_arw_igb_mcd_amh_afr_dut_por_scr_qcu_urd_lit_fre_lda_gam_swe_wly_nor_mao_lat_bam_pan_ven_tag_tha_hau_knd_cic_dyu_aze_pol_eng_uzb_fbf_vie_sod_tsn_moo_swa	-0.349637101558711	-0.826957816219533	0.4103777432068
184	gam_alb_swt_mcd_aeg_owc_amh_eng_azi_aze_dgb_jav_dyu_dut_lit_bsq_pan_amr_tsw_mnd_bos_prs_yor_swe_moo_rom_fin_swa_bam_hun_spa_heb_geo_hin_afr_ukr_fre_sid_anl_ben_est_ses_sun_scr_mly_jpn_knd_kor_arw_mol_igb_guj_tag_slo_tig_bat_cnt_grk_akn_rus_mlt_glc_pol_ita_cze_qcu_lat_ger_krd_lda_hau_ctl_sod_por_ind_urd_fbf_svk_ven_mao_tha_chh_tml_bem_xho_uzb_bul_nor_tur_tsn_vie_wly_ewe_cic_zul	-0.134383667900154	-0.316926992468577	0.752009352690987
185	tig_pol_tsw_pan_gam_wly_heb_arw_azi_tur_tsn_mao_swt_guj_grk_bsq_ctl_anl_xho_cnt_slo_rom_bem_hin_moo_prs_fin_akn_yor_hun_afr_sid_geo_glc_lat_cze_alb_amr_aeg_bos_est_swa_sun_mol_jav_jpn_knd_kor_dut_mcd_ewe_fre_ind_spa_amh_mly_mnd_svk_ses_bul_hau_ben_krd_urd_nor_qcu_por_ger_ita_igb_chh_rus_owc_lit_tag_ukr_zul_scr_lda_bat_tha_sod_tml_dyu_cic_aze_eng_swe_uzb_ven_vie_mlt_bam_fbf_dgb	-0.959421363815748	-2.33022412282204	0.0219571560448881
186	aeg_ctl_lda_spa_tig_owc_anl_eng_uzb_aze_ewe_mly_cic_krd_urd_bsq_pol_wly_yor_mnd_bul_grk_swt_slo_swa_mol_hun_dgb_tsw_fin_scr_hau_geo_mcd_rus_ukr_ben_sid_amh_guj_est_bem_bat_alb_mao_jpn_tml_kor_ger_nor_dyu_prs_tag_bos_mlt_ind_cnt_glc_tsn_ita_heb_svk_swe_rom_hin_qcu_lit_dut_cze_akn_chh_fre_gam_por_jav_arw_fbf_lat_zul_sun_tha_sod_knd_bam_ses_tur_pan_afr_azi_ven_vie_amr_moo_xho_igb	-0.444771877545538	-1.05790948921195	0.292836864214587
187	amh_lit_moo_alb_anl_owc_heb_swe_azi_uzb_tsw_sun_akn_fre_ukr_bsq_eng_aeg_lda_cnt_dut_prs_cic_arw_dyu_afr_est_bam_ses_fin_spa_tig_geo_ben_slo_rom_scr_sid_wly_hin_hun_zul_mao_mcd_mly_jpn_tml_kor_pan_ctl_swa_ita_bat_bul_mlt_jav_mnd_urd_ewe_por_chh_svk_lat_glc_nor_qcu_ger_grk_guj_xho_sod_bos_amr_pol_tag_cze_yor_rus_bem_ind_tha_hau_knd_igb_tsn_aze_mol_krd_tur_fbf_vie_gam_ven_swt_dgb	0.486939185379451	1.14787776378752	0.25396321429527
188	mlt_slo_akn_prs_amh_gam_wly_svk_azi_aze_tsw_tag_zul_ctl_swe_bsq_ita_sod_dyu_mnd_lit_krd_bam_nor_dgb_spa_hun_ses_moo_est_ger_hau_geo_guj_arw_ben_lat_aeg_amr_rus_fin_bem_mao_pan_jav_jpn_knd_kor_eng_por_lda_cze_sun_mol_tig_ind_cnt_alb_cic_glc_chh_dut_hin_ukr_bos_qcu_pol_fre_scr_fbf_owc_rom_anl_mcd_mly_bul_ven_grk_ewe_bat_tha_heb_tml_swt_igb_tur_urd_afr_uzb_yor_vie_sid_swa_xho_tsn	-0.500862638773975	-1.19320595423983	0.235823857069144
189	wly_pan_bam_ukr_amh_aeg_gam_mcd_aze_tur_xho_sun_swa_hin_dut_bsq_svk_mlt_ven_cnt_cze_ita_cic_pol_tsw_mol_hun_swt_zul_fin_spa_sid_geo_ger_alb_guj_afr_chh_owc_arw_est_moo_ind_por_mao_jpn_knd_kor_nor_bos_dgb_fre_mly_rom_hau_tag_mnd_lat_dyu_bul_heb_ctl_grk_lit_prs_qcu_slo_ben_swe_tsn_amr_krd_tig_eng_jav_urd_lda_glc_ses_bat_tha_anl_tml_igb_akn_azi_rus_scr_uzb_fbf_vie_sod_ewe_yor_bem	-0.065919560389209	-0.155348225868376	0.87688347854827
190	anl_pan_fbf_scr_gam_hau_heb_slo_aze_uzb_igb_sun_lda_por_urd_bsq_krd_owc_dgb_cnt_nor_spa_ewe_ukr_swt_rus_est_dyu_moo_fin_dut_aeg_geo_guj_lit_arw_glc_chh_amr_mcd_hun_xho_bat_bul_ind_jpn_knd_kor_eng_pol_ses_ben_mly_prs_sod_jav_mnd_alb_akn_ger_amh_lat_cze_grk_mol_qcu_hin_swe_bos_tsw_tig_rom_sid_afr_tag_ctl_ven_ita_yor_mao_tha_mlt_tml_zul_cic_azi_fre_svk_tur_bem_vie_wly_bam_swa_tsn	-0.937438145863809	-2.27300084578367	0.0253284820907443
191	tig_lit_ses_cze_sid_amr_anl_por_tur_aze_tsn_bat_lda_hin_bos_bsq_ben_aeg_bam_cnt_ger_fre_moo_spa_yor_scr_hun_dgb_cic_fin_grk_hau_geo_pan_arw_bul_nor_gam_wly_pol_est_xho_tag_rom_mly_jpn_tml_kor_rus_mol_bem_swe_jav_urd_amh_ind_mnd_glc_ewe_alb_mlt_dut_ukr_mcd_afr_qcu_svk_krd_eng_swt_sod_ita_chh_ctl_mao_prs_ven_slo_dyu_sun_tha_heb_knd_akn_zul_uzb_guj_lat_azi_igb_vie_owc_fbf_swa_tsw	-0.755067327411148	-1.81291421481323	0.0730711771166225
192	sod_dut_dyu_spa_tig_wly_mlt_ukr_aze_uzb_xho_tag_cic_glc_ita_bsq_afr_gam_fbf_mnd_eng_hin_ewe_ctl_akn_nor_fin_igb_tsw_hun_bul_sid_geo_urd_por_lat_guj_hau_heb_swe_est_moo_bat_grk_mly_jpn_knd_kor_fre_prs_tsn_rus_sun_pan_aeg_ind_cnt_krd_lda_mcd_anl_lit_svk_rom_ger_qcu_ben_bos_arw_yor_chh_scr_owc_cze_jav_alb_bem_slo_swt_mao_tha_amr_tml_zul_ses_azi_pol_mol_tur_swa_vie_amh_bam_dgb_ven	-0.171662186882825	-0.405016601504113	0.686395433429458
193	gam_arw_tsw_alb_sod_sid_mlt_afr_tur_uzb_fbf_mao_swt_mol_bul_bsq_bos_aeg_xho_mnd_hin_glc_ven_cze_swa_scr_hun_moo_zul_est_svk_tig_geo_ger_ita_grk_fre_anl_amr_pol_fin_dyu_jav_pan_tag_jpn_knd_kor_eng_ukr_tsn_nor_bat_lat_wly_ind_cnt_por_bam_rus_hau_slo_ben_dut_guj_qcu_rom_lit_mcd_ses_chh_swe_owc_spa_sun_ctl_bem_krd_akn_mly_tha_amh_tml_yor_cic_azi_prs_urd_aze_lda_vie_heb_dgb_igb_ewe	-0.797434338824845	-1.91914143039454	0.0580325476017859
194	hau_ben_igb_swe_tig_sod_amr_glc_aze_uzb_swt_bat_tsn_krd_afr_bsq_por_gam_zul_cnt_prs_ctl_lda_ukr_akn_mol_est_dyu_yor_fin_spa_anl_geo_nor_cze_alb_eng_heb_aeg_scr_hun_bem_sun_guj_tag_jpn_knd_kor_fre_dut_ses_arw_jav_bul_owc_mao_mnd_lat_swa_bos_chh_ger_rus_slo_pan_qcu_urd_grk_lit_xho_mlt_hin_amh_svk_ind_pol_ewe_rom_fbf_mly_tha_wly_tml_ven_moo_azi_ita_mcd_tur_bam_vie_sid_cic_tsw_dgb	-0.670288194564979	-1.60649645062776	0.111555094336148
195	tig_rom_tsw_grk_chh_hau_gam_alb_aze_uzb_akn_jav_xho_fre_krd_bsq_arw_mlt_fbf_mnd_rus_ger_moo_lit_swt_bul_est_dyu_bam_hun_nor_wly_geo_ctl_spa_prs_hin_amr_aeg_ukr_fin_lda_mao_mcd_tag_jpn_tml_kor_scr_guj_swa_afr_bat_bos_sod_ind_cnt_por_ven_pol_heb_ben_pan_swe_mol_qcu_eng_dut_svk_zul_anl_urd_owc_glc_mly_cze_ses_lat_dgb_sun_tha_amh_knd_bem_ewe_tur_ita_slo_azi_cic_vie_sid_yor_igb_tsn	0.0352869581249541	0.0832182915291378	0.933856829256656
196	tig_mol_moo_krd_sod_gam_heb_scr_tur_azi_fbf_mly_dgb_urd_glc_bsq_guj_owc_igb_cnt_slo_ita_bam_rom_yor_ger_hun_ven_cic_fin_lit_hau_geo_pol_grk_swe_hin_amh_mlt_rus_est_tsn_sun_arw_mao_jpn_knd_kor_lat_ben_lda_mcd_bat_cze_anl_tag_mnd_svk_zul_bos_sid_pan_eng_ctl_fre_qcu_por_prs_ukr_swt_amr_nor_wly_alb_jav_spa_tsw_afr_xho_ind_tha_aeg_tml_dyu_akn_aze_bul_dut_uzb_ewe_vie_chh_bem_ses_swa	0.0749456363937479	0.17644393089632	0.860328860031513
197	chh_swe_bam_arw_gam_hau_sid_ctl_uzb_azi_dgb_tag_yor_pan_rus_bsq_bos_heb_tsw_mnd_rom_grk_bem_spa_tsn_mcd_est_ven_swa_hun_nor_mlt_geo_mol_lat_bul_dut_anl_aeg_ukr_fin_fbf_jav_prs_ind_jpn_tml_kor_ben_svk_ses_alb_sun_guj_owc_mao_cnt_ger_ewe_slo_tig_lit_por_cze_urd_qcu_hin_krd_eng_akn_amr_fre_wly_pol_mly_scr_dyu_afr_lda_bat_tha_amh_knd_igb_moo_tur_ita_glc_aze_xho_vie_sod_swt_cic_zul	-0.791029384743536	-1.90753604455007	0.0595369193968046
198	owc_alb_dgb_ita_wly_hau_amh_nor_uzb_aze_dyu_bat_fbf_cze_eng_bsq_grk_mlt_tsn_mnd_mol_fre_ses_bos_ewe_svk_hun_lda_swt_fin_por_anl_geo_ben_lat_bul_arw_gam_amr_ctl_est_ven_jav_ukr_mao_jpn_knd_kor_scr_ger_bem_swe_mly_prs_chh_tag_cnt_pan_yor_afr_heb_urd_guj_pol_glc_qcu_spa_rom_krd_zul_sid_hin_sod_lit_sun_dut_swa_mcd_moo_ind_tha_aeg_tml_akn_tsw_azi_rus_slo_tur_bam_vie_tig_igb_cic_xho	-0.804368018768938	-1.94078047575199	0.0553132063164401
199	chh_ben_zul_nor_owc_hau_aeg_rom_tur_aze_dgb_tag_tsn_mol_fre_bsq_ger_sod_ven_mnd_slo_arw_bam_cze_dyu_alb_est_akn_lda_hun_ita_mlt_geo_ctl_bos_ukr_hin_amh_tig_lat_fin_swa_jav_urd_mao_jpn_tml_kor_swe_krd_moo_grk_sun_pan_heb_mly_cnt_mcd_fbf_glc_anl_bul_eng_dut_scr_qcu_rus_svk_guj_ses_amr_pol_sid_afr_ind_prs_tsw_lit_bem_bat_tha_wly_knd_yor_xho_uzb_por_spa_azi_igb_vie_gam_cic_ewe_swt	-0.223834080962335	-0.529416423906956	0.597778110705425
200	amh_fre_moo_arw_hau_owc_mlt_spa_tur_azi_dyu_jav_fbf_mol_slo_bsq_svk_aeg_cic_mnd_pan_lit_xho_krd_tsw_grk_fin_tsn_lda_hun_guj_heb_geo_ita_afr_rus_bul_sod_amr_rom_est_ses_ind_pol_mao_jpn_tml_kor_dut_scr_akn_prs_sun_swe_sid_mly_cnt_ctl_igb_glc_tig_lat_alb_bos_eng_qcu_hin_por_nor_dgb_wly_mcd_anl_cze_bat_urd_zul_ger_bem_tag_tha_chh_knd_swt_yor_aze_ukr_ben_uzb_ven_vie_gam_swa_bam_ewe	-0.850499211358862	-2.05537215096044	0.0426468923701152
201	anl_slo_yor_urd_sod_owc_gam_alb_uzb_tur_bem_ind_tsn_lit_spa_bsq_por_amr_akn_mnd_scr_krd_dgb_mcd_fbf_afr_hun_cic_igb_fin_glc_hau_geo_ctl_mol_ben_ukr_wly_mlt_lat_est_ses_tag_dut_jav_jpn_knd_kor_guj_nor_tsw_bos_sun_ita_tig_mly_cnt_rom_swa_prs_aeg_svk_pan_pol_grk_qcu_arw_bul_swe_lda_sid_hin_heb_ger_bat_eng_swt_cze_dyu_mao_tha_amh_tml_bam_xho_aze_rus_fre_azi_ven_vie_chh_ewe_zul_moo	-0.139849406585899	-0.329816403270037	0.742280429137583
202	chh_cze_cic_ben_tig_sod_mlt_spa_uzb_azi_ven_tag_moo_slo_mcd_bsq_nor_amr_ses_mnd_ctl_ukr_dgb_eng_dyu_alb_fin_akn_zul_est_dut_heb_geo_svk_prs_bos_hin_owc_anl_guj_hun_lda_sun_lat_bat_jpn_tml_kor_glc_mol_bam_pol_jav_pan_amh_mly_cnt_swe_xho_krd_hau_rom_afr_fre_ita_qcu_arw_lit_scr_tsn_gam_ger_aeg_rus_mao_grk_swa_por_igb_ind_tha_wly_knd_yor_swt_tur_bul_urd_aze_ewe_vie_sid_bem_fbf_tsw	-0.1283358456452	-0.302499601556744	0.762946765620882
203	aeg_glc_bam_spa_mlt_heb_anl_prs_azi_uzb_swa_mao_cic_ita_lit_bsq_mol_owc_xho_cnt_dut_afr_moo_rus_akn_svk_fin_ewe_zul_hun_fre_sod_geo_ben_rom_por_lat_tig_hau_ukr_est_ven_bat_ger_tag_jpn_knd_kor_arw_guj_tsn_cze_mly_pol_gam_sun_mnd_grk_dyu_krd_chh_ctl_alb_bos_pan_qcu_swe_eng_scr_swt_wly_nor_sid_slo_ind_urd_igb_bul_ses_jav_tha_amr_tml_lda_dgb_tur_mcd_hin_aze_tsw_vie_amh_bem_fbf_yor	-0.649015245198953	-1.55299971523434	0.123819782927322
204	hau_spa_dgb_svk_wly_mlt_amr_slo_azi_uzb_xho_ind_moo_pol_ita_bsq_urd_tig_ewe_mnd_arw_ctl_tsn_scr_bam_pan_est_igb_lda_fin_swe_aeg_geo_cze_glc_ben_mcd_gam_chh_lit_hun_yor_jav_ger_sun_jpn_knd_kor_grk_bos_swt_mol_mly_alb_heb_tag_cnt_krd_ven_nor_sod_ukr_rus_lat_bul_qcu_hin_dut_afr_bem_owc_por_sid_rom_bat_eng_cic_fre_dyu_mao_tha_amh_tml_ses_tsw_tur_guj_prs_aze_zul_vie_anl_fbf_swa_akn	-0.525860472479381	-1.25269061376366	0.213459102699148
205	aeg_urd_swt_nor_hau_sid_amh_lat_uzb_tur_ses_mao_ewe_dut_lit_bsq_eng_anl_tsw_cnt_hin_rom_yor_spa_lda_scr_est_dgb_akn_fin_svk_mlt_geo_prs_guj_mol_grk_owc_tig_por_hun_cic_ind_glc_bat_jpn_knd_kor_pol_fre_moo_ita_jav_arw_chh_sun_mnd_swe_tsn_afr_sod_mcd_ger_cze_ben_qcu_rus_alb_ctl_igb_amr_bos_heb_krd_tag_bul_dyu_ukr_fbf_mly_tha_wly_tml_xho_ven_azi_slo_pan_aze_zul_vie_gam_bem_swa_bam	-0.187445905824176	-0.442208831972969	0.65936477397772
206	mlt_afr_ses_mcd_chh_anl_hau_hin_tur_uzb_tsw_mao_swt_alb_pan_bsq_scr_tig_lda_mnd_prs_urd_moo_glc_ewe_krd_est_swa_fbf_hun_ben_owc_geo_mol_rom_rus_svk_amh_wly_lit_fin_akn_ind_nor_jav_jpn_tml_kor_spa_arw_ven_swe_mly_ctl_heb_sun_cnt_eng_zul_ger_aeg_lat_por_ita_fre_qcu_guj_cze_ukr_cic_sid_bul_sod_pol_bat_grk_yor_bos_igb_tag_tha_amr_knd_dyu_tsn_azi_dut_slo_aze_xho_vie_gam_bam_bem_dgb	-0.560206521896929	-1.33680331076463	0.184547869999976
207	tig_ger_ses_afr_aeg_owc_chh_pol_uzb_tur_moo_tag_dgb_alb_eng_bsq_lit_gam_akn_cnt_slo_grk_fbf_svk_zul_nor_fin_yor_tsn_est_guj_wly_geo_arw_bos_rom_bul_sid_mlt_lat_hun_igb_jav_urd_bat_jpn_knd_kor_prs_scr_xho_glc_ind_krd_sod_sun_mnd_dut_lda_ukr_amh_ita_rus_spa_ben_qcu_pan_cze_fre_cic_heb_mcd_amr_mol_mao_por_bem_hin_swa_mly_tha_anl_tml_tsw_ewe_azi_swe_ctl_aze_swt_vie_hau_dyu_ven_bam	0.683234642631942	1.61715496101612	0.10923192489242
208	sid_eng_igb_ctl_sod_gam_aeg_mol_tur_aze_fbf_bat_cic_svk_bos_bsq_slo_owc_swa_mnd_por_guj_ses_fre_xho_cze_fin_moo_bem_hun_hin_chh_geo_rus_krd_dut_prs_tig_amh_afr_est_ewe_ind_arw_mly_jpn_tml_kor_glc_lit_tsw_ben_jav_spa_anl_mao_cnt_rom_dyu_ukr_mlt_alb_mcd_bul_grk_qcu_pol_ger_lat_bam_heb_pan_hau_scr_tag_swe_dgb_nor_zul_sun_tha_amr_knd_tsn_akn_azi_ita_urd_uzb_lda_vie_wly_ven_swt_yor	0.673287721050967	1.59499199463543	0.114106935060187
209	sid_arw_fbf_mol_amr_amh_chh_rus_tur_uzb_dgb_sun_swt_prs_ger_bsq_ctl_wly_yor_mnd_fre_spa_swa_eng_moo_grk_est_igb_lda_fin_swe_tig_geo_slo_ukr_dut_urd_mlt_owc_nor_hun_bem_mly_mcd_jav_jpn_tml_kor_krd_por_zul_ben_mao_svk_aeg_ind_cnt_lat_bam_afr_sod_bul_rom_hin_guj_qcu_ita_glc_pol_akn_hau_bos_gam_pan_bat_alb_ewe_lit_dyu_tag_tha_heb_knd_tsn_ses_azi_cze_scr_aze_cic_vie_anl_xho_tsw_ven	-0.104346487234122	-0.246156943220823	0.806103222303345
210	heb_pol_igb_ger_mlt_anl_tig_ben_tur_azi_tsn_ind_xho_svk_ukr_bsq_por_amh_bam_mnd_spa_hin_ses_fre_ewe_lat_hun_bem_zul_est_prs_hau_geo_glc_guj_cze_grk_amr_aeg_scr_fin_fbf_mly_eng_jav_jpn_tml_kor_bos_pan_lda_rus_tag_rom_sid_mao_cnt_afr_ven_swe_chh_alb_ita_ctl_mol_qcu_nor_urd_mcd_yor_gam_lit_sod_dut_sun_arw_dyu_bul_akn_bat_tha_wly_knd_swt_tsw_uzb_slo_krd_aze_moo_vie_owc_swa_cic_dgb	-1.0718365297065	-2.61880718045293	0.0103027078941846
211	sod_prs_igb_mcd_amh_wly_anl_rom_azi_tur_akn_ind_bem_scr_pan_bsq_lit_gam_lda_mnd_rus_fre_swt_cze_moo_spa_est_swa_cic_fin_grk_owc_geo_slo_nor_ben_afr_chh_heb_hin_hun_bam_mly_svk_jav_jpn_knd_kor_urd_swe_fbf_lat_sun_ger_tig_mao_cnt_glc_zul_guj_hau_mol_krd_alb_por_qcu_ctl_ukr_arw_yor_aeg_ita_sid_eng_bat_bul_dyu_pol_dgb_tag_tha_amr_tml_xho_ses_aze_bos_dut_uzb_tsw_vie_mlt_tsn_ewe_ven	-0.637179861544465	-1.52362462549626	0.130995866437643
212	amh_lit_yor_ger_amr_chh_gam_svk_aze_uzb_dgb_mao_swa_mcd_prs_bsq_rus_mlt_igb_mnd_pol_lat_ven_ukr_cic_ita_fin_zul_tsw_est_alb_aeg_geo_bos_eng_ben_glc_anl_heb_guj_hun_fbf_sun_krd_ind_jpn_knd_kor_hin_rom_xho_pan_mly_swe_wly_bat_cnt_dut_ewe_spa_hau_nor_arw_afr_mol_qcu_scr_cze_ctl_bam_tig_bul_owc_slo_jav_fre_swt_por_bem_tag_tha_sid_tml_dyu_lda_azi_grk_urd_tur_tsn_vie_sod_moo_akn_ses	-0.632129219049252	-1.51342333431168	0.133563278613081
213	aeg_pol_tsw_krd_sod_wly_chh_guj_uzb_aze_bam_ind_swa_bul_rom_bsq_alb_mlt_cic_mnd_slo_ukr_zul_ben_swt_bos_hun_ven_ewe_est_swe_hau_geo_ger_scr_cze_por_gam_sid_spa_fin_akn_sun_prs_jav_jpn_knd_kor_ita_glc_ses_afr_tag_hin_tig_mao_cnt_ctl_bem_lit_anl_nor_rus_lat_pan_qcu_fre_svk_grk_dgb_heb_eng_amh_dut_bat_mcd_yor_arw_moo_mly_tha_amr_tml_lda_igb_azi_mol_urd_tur_tsn_vie_owc_dyu_xho_fbf	-0.250899737360078	-0.592756864091721	0.554782515719953
214	mlt_glc_igb_nor_gam_wly_heb_ben_azi_uzb_fbf_sun_dgb_ita_scr_bsq_afr_amr_moo_cnt_prs_ger_xho_grk_ven_swe_est_dyu_tsw_hun_ctl_hau_geo_rom_arw_slo_mol_tig_owc_spa_fin_tsn_bat_mcd_tag_jpn_knd_kor_fre_ukr_akn_bos_jav_pan_anl_mao_mnd_cze_cic_krd_sod_svk_por_guj_rus_qcu_alb_bul_lit_lda_chh_urd_amh_lat_mly_dut_ewe_eng_bem_ind_tha_sid_tml_swa_ses_tur_hin_pol_aze_zul_vie_aeg_bam_swt_yor	-0.082344577139369	-0.194083537855245	0.846533780059361
215	aeg_ger_yor_por_amh_chh_anl_slo_aze_tur_moo_bat_xho_krd_lit_bsq_ita_owc_dyu_mnd_rus_mcd_igb_bos_ewe_arw_hun_dgb_swt_fin_bul_wly_geo_lat_scr_dut_ben_sid_gam_mol_est_lda_mao_glc_mly_jpn_knd_kor_ctl_guj_cic_svk_ind_cze_heb_jav_cnt_eng_swa_afr_tig_hin_pan_spa_nor_qcu_prs_urd_alb_zul_mlt_ukr_sod_fre_sun_pol_bem_rom_ven_tag_tha_hau_tml_fbf_tsw_azi_grk_swe_uzb_ses_vie_amr_tsn_bam_akn	-0.523998417443134	-1.24819147549618	0.215094307991316
216	wly_dut_ven_bos_amh_sid_aeg_glc_tur_aze_ses_bat_akn_bul_grk_bsq_lit_mlt_bem_mnd_por_alb_bam_ger_xho_cze_fin_swa_lda_hun_krd_gam_geo_nor_mol_ita_pan_heb_amr_ukr_est_ewe_jav_urd_mly_jpn_tml_kor_arw_ben_tsn_rom_sun_guj_hau_tag_cnt_hin_tsw_lat_anl_slo_mcd_ctl_fre_qcu_afr_pol_eng_igb_chh_spa_tig_rus_ind_swe_yor_prs_dgb_mao_tha_sod_knd_fbf_dyu_uzb_svk_scr_azi_zul_vie_owc_cic_moo_swt	-0.422454047771994	-1.00242568385923	0.318739147108727
217	amh_pol_swt_hin_amr_gam_mlt_mcd_uzb_aze_fbf_sun_ses_por_svk_bsq_prs_wly_swa_cnt_arw_urd_bam_mol_zul_guj_hun_cic_xho_fin_spa_heb_geo_ctl_lat_krd_rus_sid_aeg_glc_est_ven_mly_ger_bat_jpn_tml_kor_eng_bos_akn_lit_ind_scr_owc_mao_mnd_rom_bem_afr_chh_alb_pan_ukr_nor_qcu_dut_grk_slo_tsw_tig_ben_hau_bul_jav_swe_moo_fre_tsn_tag_tha_anl_knd_yor_igb_azi_cze_ita_tur_dgb_vie_sod_dyu_ewe_lda	-0.704905885930956	-1.69154526594638	0.0940811616268628
218	sod_pan_cic_pol_heb_hau_amr_alb_azi_uzb_swt_mao_dyu_urd_mol_bsq_bul_sid_ven_cnt_ger_glc_swa_ita_bam_dut_est_moo_igb_fin_swe_anl_geo_ukr_rom_fre_rus_owc_chh_spa_hun_yor_mly_lit_tag_jpn_knd_kor_cze_scr_zul_eng_sun_ben_mlt_bat_mnd_ctl_tsn_nor_aeg_hin_lat_krd_bos_qcu_prs_svk_slo_bem_amh_mcd_tig_arw_ind_guj_ses_grk_akn_jav_tha_gam_tml_fbf_lda_aze_por_afr_tur_tsw_vie_wly_xho_dgb_ewe	0.107722037410814	0.253679307468168	0.800303302786799
219	tig_grk_yor_dut_amh_gam_sid_ben_aze_uzb_swt_ind_cic_por_pan_bsq_alb_aeg_fbf_cnt_rus_ctl_akn_cze_igb_mol_hun_dgb_swa_fin_swe_wly_geo_lit_spa_nor_svk_sod_hau_guj_est_ven_sun_pol_bat_jpn_tml_kor_scr_hin_ewe_afr_tag_glc_mlt_mao_mnd_urd_lda_mcd_anl_ukr_prs_fre_slo_qcu_lat_bos_bul_ses_chh_eng_amr_rom_mly_arw_tsn_ger_dyu_jav_tha_heb_knd_bam_tsw_tur_ita_krd_azi_zul_vie_owc_moo_bem_xho	-0.00746150021338975	-0.0175683346220583	0.986020854017224
220	gam_hin_dyu_swe_sod_hau_aeg_pan_tur_aze_ses_sun_cic_scr_fre_bsq_ita_owc_zul_cnt_mcd_ukr_lda_alb_swt_por_fin_tsn_xho_est_grk_heb_geo_pol_ger_svk_krd_tig_amh_afr_hun_igb_mly_nor_ind_jpn_knd_kor_eng_lat_dgb_urd_tag_rom_mlt_bat_mnd_ctl_swa_guj_sid_arw_spa_dut_bos_qcu_bul_rus_mol_akn_chh_cze_anl_ben_jav_slo_moo_lit_bam_mao_tha_amr_tml_ewe_tsw_uzb_prs_glc_azi_yor_vie_wly_bem_fbf_ven	-0.185026846505037	-0.436456906919572	0.663516859298585
221	mlt_bul_fbf_pol_hau_tig_amh_rus_aze_tur_igb_sun_swa_slo_guj_bsq_glc_wly_bam_cnt_lit_fre_bem_dut_cic_nor_est_swt_ses_hun_mol_owc_geo_prs_cze_afr_alb_aeg_anl_krd_fin_ven_ind_swe_jav_jpn_tml_kor_arw_ita_xho_scr_bat_grk_sod_mly_mnd_eng_dyu_svk_gam_ger_pan_bos_mcd_qcu_spa_lat_por_tsw_amr_ukr_chh_ctl_mao_hin_yor_ben_lda_tag_tha_heb_knd_dgb_akn_uzb_urd_rom_azi_tsn_vie_sid_ewe_zul_moo	-0.413522545972541	-0.980672257462498	0.32929868351086
222	hau_arw_dyu_scr_chh_sid_wly_glc_aze_azi_fbf_jav_ewe_mol_pan_bsq_bul_owc_swa_cnt_nor_lit_xho_ita_lda_slo_hun_tsn_dgb_est_rom_heb_geo_swe_dut_alb_por_anl_aeg_hin_fin_cic_bat_bos_mao_jpn_tml_kor_eng_spa_tsw_grk_sun_ben_mlt_mly_mnd_rus_bem_svk_amh_guj_mcd_urd_cze_qcu_krd_lat_prs_ses_tig_ctl_sod_fre_tag_ukr_yor_pol_moo_ind_tha_gam_knd_swt_ven_tur_afr_ger_uzb_bam_vie_amr_zul_igb_akn	-0.831240146265628	-2.0113713659191	0.0471806695161611
223	owc_dut_lda_mol_aeg_amh_chh_eng_uzb_tur_akn_mly_yor_fre_afr_bsq_grk_sod_cic_mnd_por_prs_ses_mcd_ven_ger_est_xho_tsn_hun_ctl_gam_geo_guj_pol_cze_rus_mlt_anl_nor_fin_bem_sun_swe_mao_jpn_tml_kor_bul_bos_dyu_krd_jav_ita_wly_bat_cnt_svk_swt_ben_amr_urd_slo_glc_rom_qcu_lit_ukr_scr_moo_hau_hin_sid_lat_tag_arw_igb_alb_fbf_ind_tha_heb_knd_zul_tsw_aze_pan_spa_azi_dgb_vie_tig_ewe_swa_bam	-0.194108187560992	-0.458169108743733	0.647899741439544
224	sod_urd_fbf_pan_owc_amr_aeg_krd_azi_aze_yor_jav_bam_ger_hin_bsq_bul_chh_tsw_cnt_grk_slo_xho_glc_zul_afr_hun_bem_dyu_fin_ben_heb_geo_ita_mcd_rom_prs_mlt_tig_alb_est_ewe_sun_dut_mao_jpn_tml_kor_nor_eng_cic_spa_tag_ctl_sid_ind_mnd_lat_ven_svk_wly_bos_rus_scr_swe_qcu_ukr_arw_por_akn_gam_lit_hau_mol_mly_fre_tsn_guj_moo_bat_tha_amh_knd_swt_lda_tur_cze_pol_uzb_dgb_vie_anl_ses_igb_swa	-0.860551983244192	-2.08406154544333	0.0398967863271137
225	aeg_arw_tsw_svk_chh_sod_tig_guj_azi_tur_fbf_bat_akn_lit_ger_bsq_mcd_heb_swt_mnd_dut_prs_igb_ukr_ven_cze_fin_dgb_ewe_hun_grk_owc_geo_hin_bos_scr_afr_amr_amh_ben_est_xho_ind_pan_mly_jpn_knd_kor_rom_glc_yor_por_mao_alb_gam_tag_cnt_pol_dyu_lat_anl_fre_spa_ctl_ita_qcu_mol_swe_nor_zul_sid_eng_wly_rus_jav_urd_moo_bul_cic_sun_tha_mlt_tml_swa_bem_uzb_krd_slo_aze_ses_vie_hau_tsn_lda_bam	-0.400410695530799	-0.949608798307149	0.344772302233245
226	amr_prs_cic_arw_wly_aeg_sid_alb_uzb_azi_zul_mly_moo_lat_pan_bsq_mcd_hau_lda_cnt_slo_eng_tsn_pol_akn_glc_hun_dgb_bem_est_grk_mlt_geo_ita_rus_krd_spa_anl_owc_guj_fin_ven_sun_hin_bat_jpn_knd_kor_urd_bul_yor_ukr_ind_swe_sod_jav_mnd_lit_xho_ben_gam_scr_dut_por_afr_qcu_ger_bos_ctl_fbf_chh_svk_amh_mol_mao_nor_ses_fre_dyu_tag_tha_heb_tml_bam_swt_tur_rom_cze_aze_tsw_vie_tig_igb_ewe_swa	-1.31134827378226	-3.27466238474989	0.00148670651803186
227	chh_pan_tsn_fre_aeg_sid_heb_mcd_tur_aze_ven_mly_lda_hin_ita_bsq_lit_wly_yor_mnd_alb_swe_swa_prs_tsw_ger_hun_zul_dyu_est_glc_gam_geo_guj_ctl_krd_lat_anl_tig_rom_fin_ses_jav_pol_bat_jpn_tml_kor_scr_cze_swt_ben_mao_spa_owc_sun_cnt_arw_xho_ukr_sod_urd_svk_rus_mol_qcu_bos_eng_bul_dgb_amh_afr_hau_dut_tag_grk_bam_nor_cic_ind_tha_mlt_knd_fbf_akn_azi_slo_por_uzb_moo_vie_amr_igb_ewe_bem	-0.00419120580624675	-0.00986857685752747	0.992147281515776
228	amr_alb_swt_rom_aeg_chh_mlt_scr_uzb_tur_ewe_sun_tsw_ben_swe_bsq_grk_sid_bem_cnt_spa_krd_tsn_bos_moo_rus_est_bam_ses_fin_ita_owc_geo_svk_cze_slo_arw_tig_wly_guj_hun_zul_bat_nor_mly_jpn_knd_kor_glc_ctl_ven_pol_ind_fre_anl_mao_mnd_pan_lda_dut_sod_ukr_lit_eng_ger_qcu_lat_por_mcd_fbf_hau_hin_heb_urd_tag_afr_yor_mol_xho_jav_tha_gam_tml_dgb_dyu_aze_prs_bul_azi_igb_vie_amh_akn_cic_swa	0.817189674988677	1.94199117900278	0.0551643012295824
229	tig_spa_swa_ger_gam_chh_owc_alb_uzb_azi_tsw_sun_lda_eng_bul_bsq_lit_amr_igb_mnd_arw_grk_cic_ctl_swt_rus_hun_ewe_bam_est_ben_heb_geo_lat_guj_por_nor_sid_hau_cze_fin_moo_ind_afr_bat_jpn_knd_kor_bos_rom_bem_mol_mao_mcd_aeg_mly_cnt_hin_tsn_svk_mlt_slo_prs_swe_pol_qcu_glc_pan_krd_dgb_sod_scr_anl_ukr_tag_urd_dyu_fre_ven_jav_tha_wly_tml_akn_fbf_aze_ita_dut_tur_xho_vie_amh_ses_yor_zul	0.449334276749124	1.05920191359874	0.29225111860871
230	gam_spa_swt_rus_heb_mlt_anl_arw_tur_aze_xho_mly_yor_ita_fre_bsq_grk_chh_dyu_cnt_lit_hin_swa_eng_bam_rom_fin_tsw_igb_est_cze_owc_geo_nor_scr_ben_ger_sod_hau_pol_hun_tsn_tag_por_mao_jpn_tml_kor_lat_dut_lda_urd_ind_prs_tig_bat_mnd_krd_ewe_bul_amr_glc_pan_ukr_mcd_qcu_slo_guj_bos_dgb_wly_alb_sid_afr_sun_svk_akn_swe_zul_jav_tha_aeg_knd_fbf_ses_uzb_ctl_mol_azi_moo_vie_amh_cic_ven_bem	-0.184174613208868	-0.434307559456142	0.665071095424491
231	heb_mol_akn_ukr_amr_sid_gam_slo_tur_aze_xho_tag_ven_hin_arw_bsq_guj_hau_yor_mnd_afr_dut_swa_rom_bam_rus_fin_lda_swt_est_fre_tig_geo_alb_ger_bos_spa_owc_mlt_por_hun_ses_sun_eng_jav_jpn_knd_kor_nor_grk_dyu_svk_mao_bul_anl_mly_cnt_cze_fbf_ctl_chh_krd_lit_lat_ben_qcu_mcd_swe_urd_igb_aeg_pol_amh_pan_ind_scr_tsw_prs_moo_bat_tha_sod_tml_dgb_zul_azi_glc_ita_uzb_tsn_vie_wly_ewe_bem_cic	-0.032199767824696	-0.0758461024280487	0.939704458726016
232	aeg_ctl_dyu_mcd_gam_amr_sid_arw_uzb_azi_igb_sun_bem_grk_pol_bsq_urd_mlt_tsn_cnt_pan_eng_dgb_bos_ses_krd_hun_xho_lda_est_dut_tig_geo_lit_lat_svk_afr_hau_sod_swe_fin_swt_jav_nor_bat_jpn_tml_kor_glc_scr_cic_ukr_tag_bul_heb_mao_mnd_hin_ewe_ger_anl_por_mol_slo_guj_qcu_ita_spa_rus_moo_owc_alb_amh_prs_mly_cze_swa_fre_yor_ind_tha_wly_knd_bam_ven_aze_ben_rom_tur_akn_vie_chh_zul_tsw_fbf	-0.151733951985078	-0.357848583397338	0.721267527784424
233	amr_mcd_ses_hin_chh_heb_sod_svk_uzb_aze_cic_tag_moo_eng_pol_bsq_lat_gam_tsn_cnt_nor_scr_ven_guj_bem_rom_hun_bam_fbf_est_arw_wly_geo_ita_bul_alb_ger_owc_sid_ben_fin_ewe_ind_lit_bat_jpn_tml_kor_krd_urd_zul_glc_mly_spa_tig_jav_mnd_grk_swt_ukr_mlt_mol_fre_prs_rus_qcu_swe_por_afr_yor_aeg_dut_anl_pan_sun_cze_lda_ctl_igb_mao_tha_hau_knd_dgb_akn_azi_bos_slo_tur_swa_vie_amh_dyu_tsw_xho	-0.140312912478991	-0.330978063387952	0.741405633618811
234	sod_ctl_tsw_bos_amh_sid_heb_nor_azi_aze_bem_mly_cic_spa_grk_bsq_lit_aeg_bam_mnd_guj_bul_xho_swe_swt_hin_fin_ewe_tsn_hun_mol_anl_geo_rom_glc_krd_svk_amr_hau_pol_est_swa_sun_pan_bat_jpn_tml_kor_ukr_scr_ven_arw_jav_rus_tig_mao_cnt_eng_ses_alb_mlt_ger_prs_afr_dut_qcu_lat_urd_fre_zul_owc_ben_wly_ita_ind_por_dyu_slo_igb_tag_tha_gam_knd_yor_akn_tur_mcd_cze_uzb_moo_vie_chh_dgb_fbf_lda	-1.11743404158975	-2.75174338808054	0.00712641499239005
235	sid_pol_moo_swe_mlt_tig_hau_por_uzb_aze_tsw_sun_dgb_ukr_lit_bsq_rus_chh_tsn_mnd_ben_svk_yor_glc_swt_alb_hun_ses_zul_fin_hin_gam_geo_afr_slo_mcd_krd_wly_aeg_bos_est_igb_jav_bul_mao_jpn_knd_kor_grk_prs_lda_dut_ind_nor_sod_tag_cnt_ger_bam_arw_owc_eng_ctl_mol_guj_qcu_rom_urd_cze_ewe_anl_ita_heb_spa_mly_scr_bem_pan_xho_bat_tha_amh_tml_fbf_akn_tur_lat_fre_azi_cic_vie_amr_dyu_ven_swa	0.730695337032505	1.73239021257711	0.0865192697402786
236	amh_ita_tsw_bos_hau_mlt_anl_mcd_aze_uzb_cic_tag_lda_prs_bul_bsq_rus_sod_dyu_mnd_eng_ukr_dgb_spa_swt_krd_hun_swa_fbf_est_urd_tig_geo_nor_ben_ctl_afr_heb_sid_swe_fin_zul_bat_cze_ind_jpn_knd_kor_pol_dut_igb_alb_mly_grk_owc_jav_cnt_mol_yor_fre_wly_arw_rom_lat_glc_qcu_lit_pan_scr_bem_amr_svk_aeg_guj_sun_por_ven_slo_xho_mao_tha_gam_tml_bam_ses_azi_hin_ger_tur_tsn_vie_chh_akn_moo_ewe	-0.37462004475785	-0.889348553870926	0.376110480922495
237	aeg_swe_dyu_lit_sid_chh_hau_lat_azi_uzb_zul_jav_ewe_arw_ben_bsq_slo_sod_moo_mnd_rus_afr_tsw_dut_lda_krd_fin_bam_tsn_est_ctl_owc_geo_rom_alb_ger_fre_heb_tig_bos_hun_fbf_mao_ukr_ind_jpn_knd_kor_pol_hin_bem_cze_bat_mol_wly_mly_cnt_grk_cic_bul_amr_pan_ita_urd_guj_qcu_spa_nor_eng_ven_anl_mcd_gam_prs_sun_scr_igb_por_ses_tag_tha_mlt_tml_xho_yor_tur_svk_glc_aze_swt_vie_amh_dgb_akn_swa	-0.350827164881998	-0.830666562472001	0.408289481331958
238	amh_por_bam_spa_heb_chh_sid_ita_uzb_aze_swt_sun_swa_pan_cze_bsq_ukr_aeg_xho_cnt_pol_arw_fbf_eng_igb_ctl_fin_moo_bem_hun_grk_sod_geo_fre_scr_swe_hin_tig_gam_mol_est_zul_tag_rus_jav_jpn_knd_kor_slo_rom_ven_mcd_mly_alb_hau_bat_mnd_lit_dgb_ben_owc_afr_prs_bul_ger_qcu_dut_guj_krd_ses_mlt_nor_wly_glc_mao_bos_lda_urd_yor_ind_tha_amr_tml_dyu_cic_azi_svk_lat_tur_tsw_vie_anl_ewe_tsn_akn	0.112073984234057	0.263824849834854	0.792498597278236
239	amr_slo_dgb_bul_wly_sid_mlt_bos_aze_azi_bam_mao_xho_dut_fre_bsq_scr_owc_lda_mnd_mol_ukr_bem_spa_fbf_swe_fin_zul_dyu_hun_urd_gam_geo_krd_nor_arw_alb_chh_heb_ctl_est_ses_ind_rus_bat_jpn_tml_kor_hin_cze_akn_mcd_jav_lat_hau_sun_cnt_pol_moo_lit_tig_afr_grk_glc_ben_qcu_guj_ger_ita_yor_amh_pan_anl_por_mly_svk_swt_rom_ewe_tag_tha_aeg_knd_cic_ven_uzb_eng_prs_tur_igb_vie_sod_tsw_tsn_swa	-0.347604580567792	-0.822784896877971	0.412735058701031
240	amr_alb_xho_lat_heb_wly_hau_bul_tur_aze_tsw_ind_bam_guj_rom_bsq_ben_amh_dyu_mnd_mol_pan_swa_eng_lda_ger_est_igb_zul_fin_ita_sid_geo_afr_pol_mcd_rus_chh_mlt_scr_hun_ven_mly_arw_mao_jpn_knd_kor_ctl_dut_akn_ukr_sun_slo_tig_bat_cnt_glc_ewe_cze_anl_svk_lit_bos_krd_qcu_urd_prs_fre_tsn_gam_nor_sod_swe_tag_hin_dgb_por_swt_jav_tha_aeg_tml_fbf_cic_azi_spa_grk_uzb_yor_vie_owc_ses_moo_bem	-0.17626178934504	-0.415622038553997	0.678644027797943
241	gam_afr_igb_cze_wly_anl_owc_hin_tur_uzb_moo_mao_xho_eng_ita_bsq_scr_chh_tsn_mnd_grk_rus_yor_ctl_bam_ben_fin_ven_bem_est_prs_tig_geo_glc_bos_mcd_lat_sid_amh_svk_hun_dgb_bat_ukr_ind_jpn_knd_kor_alb_mol_swt_pol_tag_spa_sod_sun_cnt_bul_fbf_arw_mlt_fre_nor_guj_lit_qcu_por_krd_dut_lda_aeg_slo_amr_rom_mly_ger_ses_swe_cic_jav_tha_heb_tml_zul_dyu_aze_pan_urd_azi_tsw_vie_hau_swa_ewe_akn	-0.279368936121004	-0.661141635322677	0.510156076970169
242	sid_spa_swa_mcd_anl_heb_wly_afr_uzb_aze_bem_mao_tsn_por_pol_bsq_lit_chh_bam_mnd_krd_guj_xho_prs_zul_ben_est_cic_swt_hun_pan_tig_geo_glc_cze_fre_swe_sod_mlt_mol_fin_ses_ind_arw_jav_jpn_tml_kor_bul_urd_yor_ger_bat_scr_owc_tag_cnt_lat_igb_dut_amr_rom_hin_svk_eng_qcu_grk_ita_nor_lda_hau_ctl_aeg_slo_sun_alb_tsw_bos_ven_mly_tha_amh_knd_fbf_ewe_azi_rus_ukr_tur_dgb_vie_gam_akn_dyu_moo	0.177014935726475	0.416849570695756	0.677749044202955
243	chh_rus_bam_glc_sid_amh_mlt_pol_aze_tur_igb_mao_tsw_swe_bul_bsq_lat_wly_lda_mnd_arw_hin_cic_dut_xho_alb_hun_dgb_dyu_est_grk_sod_geo_mol_ita_ger_guj_hau_aeg_bos_fin_swa_ind_pan_bat_jpn_knd_kor_ukr_ben_ewe_rom_sun_spa_owc_mly_cnt_fre_ven_nor_anl_scr_por_eng_lit_qcu_ctl_svk_cze_fbf_tig_mcd_heb_prs_jav_urd_bem_krd_zul_tag_tha_amr_tml_moo_akn_azi_afr_slo_uzb_swt_vie_gam_tsn_yor_ses	0.0480490781622005	0.113105085839407	0.910191038019782
244	sid_glc_igb_pol_hau_amr_wly_arw_uzb_aze_dgb_sun_zul_ukr_pan_bsq_ger_mlt_swt_cnt_afr_dut_xho_fre_yor_slo_fin_dyu_tsw_est_bul_owc_geo_mol_eng_prs_nor_gam_anl_hin_hun_tsn_bat_rom_ind_jpn_knd_kor_ben_ctl_bem_lit_tag_spa_sod_mly_mnd_swe_ses_ita_aeg_svk_grk_guj_alb_qcu_scr_cze_bos_moo_tig_mcd_heb_por_jav_lat_fbf_krd_akn_mao_tha_amh_tml_cic_ewe_tur_rus_urd_azi_swa_vie_chh_ven_bam_lda	0.0549423941709546	0.129330393835552	0.897375522679454
245	sid_slo_ven_fre_sod_amr_wly_hin_uzb_tur_akn_mao_ses_alb_arw_bsq_ukr_amh_swa_mnd_eng_bos_swt_por_tsn_pol_fin_lda_yor_hun_mol_tig_geo_prs_scr_ben_lit_mlt_anl_ctl_est_bem_sun_glc_ind_jpn_tml_kor_spa_rom_bam_krd_bat_afr_aeg_jav_cnt_pan_fbf_cze_heb_rus_bul_guj_nor_qcu_dut_grk_urd_dyu_chh_svk_hau_ger_mly_swe_moo_mcd_igb_tag_tha_owc_knd_zul_tsw_aze_ita_lat_azi_dgb_vie_gam_cic_xho_ewe	0.0643984445501582	0.151537514131442	0.879879959170635
246	gam_pan_ewe_ben_mlt_owc_heb_swe_aze_azi_zul_bat_tsw_grk_afr_bsq_rom_amr_yor_mnd_pol_por_ses_lit_igb_urd_hun_ven_lda_est_ctl_chh_geo_guj_spa_hin_krd_anl_sod_alb_fin_tsn_mao_ger_tag_jpn_tml_kor_lat_glc_bem_mcd_ind_svk_wly_sun_cnt_ita_xho_mol_hau_ukr_scr_bul_arw_qcu_cze_dut_eng_bam_tig_nor_amh_bos_mly_fre_cic_prs_moo_jav_tha_sid_knd_swa_swt_tur_slo_rus_uzb_fbf_vie_aeg_dyu_dgb_akn	-0.38850522098838	-0.921339959970176	0.359256871216332
247	gam_por_ses_ger_chh_aeg_amr_bos_aze_uzb_igb_bat_tsn_slo_ctl_bsq_fre_anl_ven_cnt_ben_glc_dgb_pol_swt_mol_est_dyu_bam_hun_alb_wly_geo_afr_krd_spa_ukr_heb_mlt_bul_fin_lda_mly_swe_mao_jpn_knd_kor_svk_guj_akn_cze_jav_lit_hau_ind_mnd_arw_swa_mcd_amh_scr_urd_prs_hin_qcu_lat_eng_rus_zul_tig_dut_sod_ita_sun_pan_ewe_grk_xho_tag_tha_owc_tml_cic_bem_azi_nor_rom_tur_tsw_vie_sid_yor_moo_fbf	-0.646610508973971	-1.54690408470546	0.125282681374851
248	owc_arw_bem_pan_hau_anl_amr_cze_tur_uzb_igb_tag_lda_dut_prs_bsq_swe_gam_swa_cnt_por_slo_zul_ctl_dyu_afr_fin_tsn_ses_est_pol_sid_geo_rom_grk_bos_rus_wly_heb_ger_hun_bam_bat_scr_mao_jpn_knd_kor_hin_bul_akn_fre_ind_ben_tig_jav_mnd_glc_xho_guj_mlt_spa_mol_krd_alb_qcu_nor_svk_lit_ewe_amh_urd_aeg_lat_sun_ukr_moo_mcd_ven_mly_tha_chh_tml_cic_dgb_aze_eng_ita_azi_tsw_vie_sod_yor_swt_fbf	-0.319979506461498	-0.756866611819683	0.451043002918614
249	amr_ben_xho_ita_sid_aeg_wly_ger_uzb_aze_moo_sun_swt_arw_dut_bsq_por_chh_dyu_cnt_mcd_bos_igb_afr_akn_guj_hun_ewe_zul_fin_rus_owc_geo_lit_scr_glc_grk_amh_mlt_nor_est_dgb_jav_mol_bat_jpn_tml_kor_urd_bul_bam_hin_ind_prs_gam_tag_mnd_pol_yor_ctl_tig_fre_pan_svk_lat_qcu_ukr_rom_spa_tsw_sod_swe_hau_cze_mly_krd_fbf_eng_bem_mao_tha_anl_knd_cic_swa_azi_alb_slo_tur_ven_vie_heb_tsn_lda_ses	-1.18263188685892	-2.9220054433974	0.00436552420317485
250	amh_prs_swt_slo_hau_amr_gam_fre_uzb_tur_igb_jav_fbf_krd_arw_bsq_bul_heb_dgb_cnt_ukr_hin_ewe_ger_zul_cze_fin_lda_bam_est_alb_wly_geo_eng_ctl_lat_grk_mlt_tig_scr_hun_moo_ind_pol_sun_jpn_tml_kor_nor_rus_ses_mol_mao_spa_anl_tag_mnd_afr_swa_ita_aeg_ben_lit_por_glc_qcu_mcd_svk_urd_bem_sod_rom_sid_swe_mly_guj_tsn_pan_xho_bat_tha_owc_knd_yor_dyu_aze_bos_dut_azi_ven_vie_chh_tsw_cic_akn	0.380359742895216	0.896481401964567	0.372310435534853
251	gam_ger_ewe_swe_chh_aeg_anl_rus_azi_aze_akn_mao_xho_grk_ukr_bsq_scr_amh_dyu_cnt_fre_hin_lda_arw_cic_mcd_est_bam_bem_fin_nor_wly_geo_ctl_cze_lat_urd_heb_sid_por_hun_swt_mly_bos_tag_jpn_knd_kor_dut_pol_dgb_slo_ind_ben_hau_bat_mnd_lit_swa_afr_amr_glc_prs_ita_guj_qcu_svk_alb_krd_zul_tig_bul_owc_rom_sun_eng_tsn_spa_tsw_jav_tha_mlt_tml_ses_yor_tur_pan_mol_uzb_igb_vie_sod_moo_ven_fbf	-0.433264715682549	-1.02975618005438	0.305795188246842
252	heb_spa_moo_por_amr_mlt_owc_dut_tur_uzb_dgb_sun_fbf_guj_afr_bsq_krd_sod_bem_cnt_hin_arw_ses_slo_yor_mol_hun_akn_zul_fin_eng_wly_geo_swe_prs_pol_nor_anl_aeg_urd_est_swt_ind_fre_mao_jpn_knd_kor_bul_ben_tsn_glc_jav_svk_chh_mly_mnd_alb_lda_pan_gam_lat_grk_rus_cze_qcu_mcd_rom_scr_ven_tig_ita_sid_ctl_tag_ger_igb_ukr_ewe_bat_tha_amh_tml_xho_cic_azi_lit_bos_aze_bam_vie_hau_swa_dyu_tsw	-0.680471137899195	-1.62911637758803	0.10667123262563
253	gam_pan_xho_spa_owc_amh_anl_fre_azi_tur_tsw_mly_dyu_mcd_grk_bsq_scr_sod_dgb_mnd_ger_dut_akn_mol_ven_guj_est_cic_bam_fin_prs_heb_geo_lit_bul_swe_pol_wly_chh_lat_hun_zul_bat_arw_sun_jpn_knd_kor_slo_rom_swa_cze_mao_eng_amr_ind_cnt_krd_bem_alb_tig_svk_ben_nor_bos_qcu_urd_afr_ctl_moo_aeg_ita_hau_por_tag_hin_yor_ukr_fbf_jav_tha_mlt_tml_swt_lda_aze_glc_rus_uzb_igb_vie_sid_ses_tsn_ewe	0.530074129389463	1.25233180255575	0.213589176645145
254	owc_mol_zul_ukr_tig_sid_heb_dut_azi_aze_akn_sun_fbf_bos_pol_bsq_afr_gam_cic_mnd_urd_eng_ven_grk_ewe_ctl_hun_bem_dyu_est_guj_wly_geo_svk_nor_prs_slo_sod_anl_ita_fin_xho_bat_ben_tag_jpn_tml_kor_hin_spa_dgb_rus_mao_cze_amr_jav_cnt_alb_lda_krd_chh_mcd_rom_arw_bul_qcu_lit_pan_fre_tsw_amh_por_aeg_scr_ind_swe_tsn_glc_swa_mly_tha_hau_knd_yor_ses_uzb_ger_lat_tur_bam_vie_mlt_igb_moo_swt	-0.569741133867311	-1.3585623922839	0.177571513383042
255	amr_ita_lda_lat_mlt_gam_chh_por_azi_aze_ses_tag_bam_urd_cze_bsq_hin_wly_dgb_cnt_mol_guj_bem_pan_swa_ger_est_yor_swt_hun_bul_heb_geo_bos_afr_krd_nor_aeg_sid_pol_fin_zul_bat_ben_ind_jpn_tml_kor_alb_grk_tsn_ctl_sun_swe_hau_mao_mnd_glc_ewe_fre_sod_arw_svk_lit_spa_qcu_rom_scr_mcd_tsw_anl_ukr_tig_slo_jav_prs_igb_rus_dyu_mly_tha_amh_knd_akn_cic_tur_dut_eng_uzb_fbf_vie_owc_xho_ven_moo	0.323239132982666	0.761668570116123	0.448185065486468
256	heb_rom_zul_dut_mlt_sid_amr_grk_tur_azi_igb_mly_swt_urd_scr_bsq_afr_chh_lda_cnt_krd_mcd_bam_fre_ven_ukr_est_moo_ses_hun_arw_tig_geo_pol_por_bos_guj_amh_sod_ben_fin_fbf_tag_hin_jav_jpn_knd_kor_spa_mol_cic_cze_bat_glc_wly_ind_mnd_svk_tsn_ita_aeg_ger_bul_pan_eng_qcu_ctl_prs_alb_swa_anl_lat_gam_swe_mao_lit_dgb_slo_dyu_sun_tha_owc_tml_akn_ewe_uzb_nor_rus_aze_yor_vie_hau_xho_tsw_bem	0.124453165974811	0.292893160090358	0.770256333433238
257	wly_fre_swa_ger_owc_hau_sid_ita_tur_azi_yor_bat_bem_rus_pol_bsq_lit_amr_tsw_mnd_eng_svk_igb_ctl_dgb_slo_est_akn_fbf_hun_por_mlt_geo_scr_prs_grk_hin_chh_anl_cze_fin_ewe_tag_ukr_sun_jpn_knd_kor_alb_krd_dyu_urd_mly_bul_sod_jav_cnt_pan_bam_rom_tig_glc_bos_ben_nor_qcu_swe_mcd_guj_lda_aeg_spa_gam_arw_mao_afr_ses_mol_swt_ind_tha_amh_tml_zul_ven_uzb_lat_dut_aze_moo_vie_heb_xho_cic_tsn	-0.522631241951087	-1.24562942736469	0.216029570178549
258	mlt_hin_zul_swe_amr_anl_sod_glc_aze_tur_swa_bat_bam_spa_grk_bsq_fre_amh_dgb_mnd_guj_mcd_lda_alb_moo_ger_hun_tsn_ewe_est_eng_sid_geo_rus_arw_dut_pol_gam_heb_pan_fin_bem_mly_cze_tag_jpn_tml_kor_lit_ukr_ven_slo_ind_prs_chh_sun_cnt_lat_yor_ben_hau_nor_mol_urd_svk_qcu_bos_rom_por_cic_owc_afr_aeg_scr_jav_bul_akn_ctl_igb_mao_tha_wly_knd_dyu_fbf_azi_krd_ita_uzb_ses_vie_tig_tsw_xho_swt	-0.243715863795475	-0.576466336092072	0.565692636830913
259	chh_mol_dgb_alb_amr_wly_gam_lat_aze_tur_zul_sun_ewe_eng_arw_bsq_rus_tig_dyu_mnd_ita_pol_swt_mcd_yor_afr_fin_moo_ses_hun_glc_heb_geo_pan_hin_dut_scr_aeg_hau_swe_est_bam_mly_nor_bat_jpn_knd_kor_rom_grk_ven_krd_ind_ukr_anl_jav_cnt_ctl_lda_guj_mlt_bos_ben_lit_urd_qcu_spa_ger_por_fbf_sid_bul_amh_slo_tag_prs_cic_cze_akn_mao_tha_sod_tml_igb_tsw_uzb_svk_fre_azi_swa_vie_owc_tsn_bem_xho	0.16727837604532	0.394190195867182	0.694343063508057
260	chh_spa_ses_grk_wly_mlt_gam_eng_tur_uzb_dgb_tag_igb_nor_guj_bsq_lat_aeg_bem_cnt_mcd_afr_xho_krd_bam_prs_fin_dyu_yor_est_por_owc_geo_ben_ger_bos_dut_amr_anl_mol_hun_swt_mly_urd_ind_jpn_knd_kor_lit_rus_ewe_pan_sun_pol_sid_mao_mnd_arw_tsn_ukr_amh_fre_swe_cze_ita_qcu_svk_alb_rom_tsw_tig_scr_hau_ctl_jav_bul_akn_slo_swa_bat_tha_sod_tml_fbf_lda_azi_hin_glc_aze_ven_vie_heb_moo_cic_zul	-0.708658054584291	-1.69844600981826	0.0927670277346529
261	anl_bos_dgb_fre_mlt_hau_amr_svk_aze_azi_zul_ind_akn_pol_lit_bsq_lat_gam_ses_cnt_ger_afr_bam_arw_lda_grk_est_swt_tsn_hun_prs_tig_geo_mol_krd_ita_glc_wly_heb_hin_fin_swa_tag_alb_jav_jpn_knd_kor_spa_por_tsw_rus_mao_ben_chh_mly_mnd_guj_bem_swe_sid_dut_eng_ctl_ukr_qcu_cze_mcd_urd_xho_sod_rom_amh_bul_bat_nor_fbf_scr_ewe_sun_tha_aeg_tml_moo_dyu_uzb_pan_slo_tur_yor_vie_owc_ven_cic_igb	-0.669660541798971	-1.60263134986326	0.112407271825289
262	tig_ukr_swa_ita_heb_aeg_wly_scr_tur_azi_moo_mao_xho_bul_ben_bsq_pol_anl_bam_mnd_krd_arw_ses_por_dyu_mcd_hun_ven_ewe_est_rus_mlt_geo_swe_nor_prs_rom_owc_sod_grk_fin_swt_ind_alb_sun_jpn_knd_kor_spa_mol_cic_pan_tag_hin_gam_bat_cnt_cze_lda_fre_chh_guj_svk_bos_ger_qcu_ctl_slo_dut_fbf_amh_eng_hau_afr_jav_lat_yor_lit_dgb_mly_tha_amr_tml_igb_tsn_uzb_urd_glc_aze_bem_vie_sid_zul_akn_tsw	-1.18641513926456	-2.92201541150205	0.00436539640924285
263	aeg_ben_igb_scr_hau_sid_owc_ger_tur_uzb_dyu_ind_dgb_ctl_urd_bsq_lit_anl_cic_cnt_pol_cze_swt_hin_lda_prs_fin_tsn_xho_est_mcd_gam_geo_krd_eng_pan_rom_tig_mlt_afr_hun_bem_mly_ita_sun_jpn_tml_kor_fre_grk_moo_slo_bat_swe_amh_tag_mnd_spa_ses_bos_amr_arw_por_svk_dut_qcu_ukr_mol_alb_akn_sod_guj_wly_glc_jav_nor_zul_rus_tsw_mao_tha_chh_knd_ewe_ven_azi_bul_lat_aze_bam_vie_heb_swa_yor_fbf	-0.547377464713073	-1.30259916008554	0.195928073743117
264	wly_nor_ses_fre_owc_hau_sid_prs_tur_aze_dyu_mly_xho_rus_cze_bsq_swe_anl_ewe_cnt_bul_ita_cic_alb_igb_pan_fin_bem_swt_est_eng_heb_geo_pol_scr_mcd_ukr_chh_mlt_slo_hun_zul_sun_mol_tag_jpn_tml_kor_lit_svk_ven_grk_ind_bos_amh_bat_mnd_urd_moo_spa_tig_arw_rom_ctl_lat_qcu_hin_krd_afr_tsw_sod_por_gam_ger_jav_dut_lda_guj_akn_mao_tha_amr_knd_dgb_yor_uzb_glc_ben_azi_tsn_vie_aeg_bam_swa_fbf	-1.14892389098994	-2.82873887198969	0.00572398730541821
265	amh_alb_fbf_bul_tig_aeg_sid_guj_uzb_azi_dgb_sun_lda_bos_ger_bsq_nor_heb_cic_cnt_svk_ukr_igb_fre_bem_swe_hun_yor_tsw_est_slo_anl_geo_pan_spa_scr_prs_owc_mlt_krd_fin_ses_bat_mol_tag_jpn_knd_kor_ita_rus_ewe_cze_ind_rom_hau_mao_mnd_afr_dyu_ben_amr_ctl_glc_pol_eng_qcu_dut_urd_arw_akn_gam_mcd_chh_hin_jav_por_swa_grk_ven_mly_tha_sod_tml_swt_bam_tur_lit_lat_aze_zul_vie_wly_moo_xho_tsn	-0.635066998371296	-1.51793394342352	0.132423231582401
266	heb_alb_ven_arw_chh_owc_tig_rom_aze_azi_ses_ind_fbf_fre_spa_bsq_scr_amh_swt_mnd_grk_mcd_lda_por_akn_lit_est_bem_tsw_hun_mol_wly_geo_svk_bul_ben_ctl_hau_sod_guj_fin_yor_bat_urd_mao_jpn_knd_kor_hin_pol_bam_afr_sun_eng_anl_tag_cnt_slo_dyu_lat_gam_ita_pan_bos_rus_qcu_dut_krd_cze_swa_sid_prs_mlt_ukr_mly_nor_dgb_ger_xho_jav_tha_aeg_tml_tsn_ewe_tur_glc_swe_uzb_moo_vie_amr_igb_cic_zul	-0.479661386250822	-1.14188513073714	0.256433299948211
267	tig_krd_fbf_lit_wly_amh_owc_rom_azi_uzb_ven_sun_ses_ita_hin_bsq_por_amr_dyu_cnt_pan_ukr_igb_dut_tsn_rus_est_zul_xho_hun_afr_sod_geo_spa_glc_bos_mol_chh_gam_prs_fin_dgb_bat_svk_tag_jpn_knd_kor_ger_fre_moo_eng_mly_mcd_mlt_ind_mnd_guj_ewe_swe_sid_nor_ben_cze_lat_qcu_scr_grk_slo_yor_hau_pol_heb_urd_mao_bul_bem_alb_swt_jav_tha_aeg_tml_lda_cic_aze_arw_ctl_tur_bam_vie_anl_tsw_akn_swa	-0.271719409638405	-0.642277054950107	0.522273458055909
268	chh_lit_igb_ben_amr_hau_heb_krd_azi_aze_bem_mao_zul_scr_ger_bsq_rom_tig_tsn_mnd_bos_arw_bam_nor_moo_cze_est_cic_akn_fin_alb_owc_geo_por_urd_guj_pol_sid_anl_hin_hun_yor_ind_grk_mly_jpn_tml_kor_ctl_pan_lda_eng_jav_swe_gam_bat_cnt_mol_tsw_lat_wly_prs_mcd_slo_bul_qcu_spa_dut_svk_ven_mlt_ita_amh_rus_sun_fre_dgb_ukr_fbf_tag_tha_aeg_knd_ses_swa_uzb_afr_glc_tur_ewe_vie_sod_xho_dyu_swt	-0.759817776088806	-1.82462060178872	0.0712690452267516
269	sid_mcd_tsn_ger_anl_amr_amh_slo_aze_uzb_tsw_jav_lda_cze_nor_bsq_hin_tig_bam_mnd_mol_lat_yor_prs_igb_pol_hun_xho_moo_est_arw_sod_geo_glc_ita_spa_scr_aeg_hau_urd_fin_ses_mly_rom_ind_jpn_tml_kor_grk_rus_dyu_por_sun_bul_gam_mao_cnt_guj_dgb_alb_chh_svk_ctl_krd_swe_qcu_lit_ukr_dut_swt_owc_pan_mlt_afr_bat_fre_ven_eng_zul_tag_tha_heb_knd_fbf_cic_tur_bos_ben_azi_akn_vie_wly_swa_ewe_bem	-0.873090440009084	-2.1140046922592	0.0371909270684374
270	chh_mcd_ses_glc_sod_aeg_sid_fre_aze_azi_fbf_bat_moo_scr_ben_bsq_grk_tig_zul_cnt_bos_bul_swt_svk_akn_lat_fin_igb_swa_hun_krd_hau_geo_eng_dut_ctl_hin_anl_wly_prs_est_cic_mly_pan_jav_jpn_knd_kor_afr_rom_ven_swe_mao_ukr_mlt_tag_mnd_nor_tsw_por_owc_slo_guj_pol_urd_qcu_alb_mol_spa_lda_amr_lit_heb_cze_sun_rus_yor_ger_xho_ind_tha_gam_tml_ewe_tsn_uzb_arw_ita_tur_dyu_vie_amh_bem_dgb_bam	-0.252780572274753	-0.59785471398181	0.551389974496683
271	wly_swe_dgb_slo_hau_mlt_aeg_prs_tur_aze_bam_tag_ses_ukr_fre_bsq_bos_owc_swt_mnd_rom_rus_ewe_mcd_akn_ctl_hun_tsw_tsn_est_bul_sid_geo_urd_lat_pan_por_anl_amh_eng_fin_bem_mao_hin_sun_jpn_knd_kor_lit_grk_cic_pol_ind_glc_sod_jav_cnt_afr_ven_mol_tig_ben_ger_ita_arw_qcu_guj_krd_alb_swa_amr_svk_heb_nor_bat_scr_fbf_cze_yor_mly_tha_gam_tml_lda_dyu_uzb_dut_spa_azi_xho_vie_chh_zul_igb_moo	-0.0602878365960023	-0.142045601915964	0.887351254891123
272	tig_eng_igb_scr_aeg_gam_anl_nor_uzb_tur_fbf_jav_swt_prs_spa_bsq_bos_owc_moo_mnd_alb_krd_bem_ita_ven_mol_est_yor_ses_fin_ukr_hau_geo_urd_por_arw_lit_wly_chh_afr_hun_zul_tag_pan_sun_jpn_tml_kor_slo_pol_xho_ben_ind_hin_heb_mly_cnt_swe_ewe_rus_amr_glc_guj_lat_bul_qcu_ger_grk_dut_tsn_sid_rom_mlt_mcd_bat_fre_tsw_cze_dyu_mao_tha_sod_knd_lda_bam_azi_svk_ctl_aze_swa_vie_amh_cic_akn_dgb	0.593089359355077	1.40256444701603	0.164076183924542
273	gam_cze_ewe_arw_hau_amh_mlt_rus_uzb_tur_yor_mly_tsw_afr_spa_bsq_slo_sid_xho_cnt_ger_dut_dgb_lat_tsn_ben_fin_akn_cic_est_swe_tig_geo_nor_svk_grk_ita_heb_aeg_ukr_hun_swa_ind_por_jav_jpn_tml_kor_lit_rom_dyu_alb_sun_guj_anl_mao_mnd_ctl_swt_bul_sod_mol_pan_hin_eng_qcu_bos_mcd_urd_ses_amr_glc_wly_fre_tag_scr_zul_pol_bam_bat_tha_owc_knd_bem_lda_aze_prs_krd_azi_igb_vie_chh_ven_fbf_moo	0.39281959651147	0.92625749543977	0.356709646386232
274	gam_glc_dgb_por_amr_aeg_anl_lit_azi_aze_tsw_mao_cic_bul_scr_bsq_nor_sid_yor_mnd_pan_pol_tsn_ger_xho_guj_fin_ewe_akn_hun_ukr_wly_geo_swe_afr_rus_spa_hau_sod_rom_est_ses_sun_mcd_ind_jpn_knd_kor_dut_mol_bem_alb_bat_cze_heb_tag_cnt_slo_fbf_ita_amh_grk_arw_prs_hin_qcu_bos_ben_eng_bam_tig_fre_mlt_urd_mly_lat_ven_svk_swa_jav_tha_chh_tml_dyu_lda_uzb_krd_ctl_tur_zul_vie_owc_moo_swt_igb	0.141045789426541	0.331612218314934	0.740928222414637
275	amr_urd_igb_mcd_wly_sid_aeg_ukr_tur_aze_lda_mly_dyu_ita_prs_bsq_hin_owc_fbf_mnd_scr_lit_tsw_nor_ses_ger_hun_dgb_yor_fin_alb_amh_geo_rom_pol_pan_ctl_tig_gam_cze_est_bam_ind_swe_bat_jpn_tml_kor_lat_spa_swa_rus_mao_svk_mlt_sun_cnt_mol_zul_krd_hau_por_eng_guj_grk_qcu_ben_dut_arw_tsn_anl_glc_heb_fre_tag_afr_swt_slo_ewe_jav_tha_sod_knd_bem_xho_azi_bos_bul_uzb_cic_vie_chh_akn_ven_moo	0.20339218671723	0.47846216989442	0.633444201498986
276	sod_slo_tsn_mcd_wly_anl_aeg_ger_azi_uzb_ewe_jav_akn_hin_eng_bsq_grk_sid_bam_mnd_guj_lit_swt_krd_lda_pan_fin_cic_igb_est_afr_amr_geo_ita_por_mol_svk_tig_hau_ben_hun_dyu_tag_pol_mao_jpn_tml_kor_ctl_arw_tsw_urd_mly_cze_gam_bat_cnt_spa_ven_fre_amh_swe_prs_ukr_rus_qcu_rom_bul_nor_xho_chh_alb_mlt_glc_ind_scr_dgb_dut_ses_sun_tha_heb_knd_bem_zul_tur_lat_bos_aze_moo_vie_owc_fbf_yor_swa	-0.918340750343749	-2.22290370732256	0.0286453950291175
277	owc_svk_swa_eng_aeg_hau_sid_rus_aze_uzb_yor_ind_ses_scr_rom_bsq_ben_chh_ven_cnt_nor_ita_cic_swe_lda_alb_hun_tsw_tsn_est_urd_amh_geo_pan_bul_arw_ger_wly_amr_mcd_fin_akn_jav_bos_bat_jpn_knd_kor_cze_pol_moo_fre_mly_slo_anl_sun_mnd_krd_igb_prs_sod_grk_ctl_hin_ukr_qcu_por_glc_spa_dgb_tig_afr_mlt_mol_tag_lat_ewe_dut_bem_mao_tha_gam_tml_fbf_swt_tur_lit_guj_azi_bam_vie_heb_xho_dyu_zul	0.192117432626978	0.451924616030506	0.652375556110431
278	aeg_por_ewe_bul_chh_heb_wly_ita_uzb_aze_cic_mly_lda_bos_arw_bsq_mol_gam_yor_cnt_pan_ukr_ven_ger_swt_rus_fin_zul_xho_est_lit_tig_geo_prs_lat_ben_alb_sid_amr_hin_hun_tsw_bat_spa_sun_jpn_knd_kor_slo_pol_fbf_scr_ind_afr_sod_mao_mnd_rom_bam_ctl_anl_fre_glc_svk_dut_qcu_mcd_swe_krd_moo_owc_grk_hau_eng_tag_guj_bem_cze_dyu_jav_tha_mlt_tml_dgb_ses_tur_urd_nor_azi_igb_vie_amh_akn_swa_tsn	-0.355314127021771	-0.842022201159033	0.401935639846773
279	gam_rus_yor_ctl_hau_aeg_owc_glc_tur_aze_fbf_ind_igb_mol_urd_bsq_krd_amr_zul_cnt_prs_hin_cic_scr_dyu_mcd_est_ven_swt_hun_ben_tig_geo_ukr_lit_dut_alb_mlt_anl_grk_fin_bam_jav_svk_mao_jpn_knd_kor_swe_pan_tsn_ita_tag_ger_amh_mly_mnd_por_tsw_arw_wly_guj_spa_nor_cze_qcu_bos_rom_lat_ses_heb_pol_sod_afr_bat_eng_moo_slo_lda_sun_tha_sid_tml_swa_akn_uzb_fre_bul_azi_ewe_vie_chh_xho_dgb_bem	-0.340536812099991	-0.80574192568657	0.422447097130832
280	anl_afr_fbf_mcd_heb_amr_owc_rom_tur_aze_ses_sun_tsn_spa_arw_bsq_cze_mlt_ewe_cnt_grk_dut_dgb_scr_swa_bos_fin_bam_ven_hun_mol_hau_geo_krd_lit_swe_slo_amh_aeg_ctl_est_yor_tag_eng_mao_jpn_tml_kor_svk_fre_dyu_nor_mly_ukr_sid_jav_mnd_lat_swt_alb_wly_por_urd_hin_bul_qcu_rus_ita_pol_akn_tig_prs_chh_glc_bat_guj_tsw_pan_cic_ind_tha_sod_knd_zul_xho_azi_ger_ben_uzb_igb_vie_gam_moo_bem_lda	-0.389868056510708	-0.923957178926729	0.357899740257008
281	hau_lat_bem_pan_amr_chh_owc_urd_azi_aze_cic_mly_tsw_dut_cze_bsq_scr_sid_zul_mnd_glc_nor_lda_pol_igb_ben_hun_dgb_tsn_est_alb_gam_geo_eng_ita_bos_fre_mlt_amh_slo_fin_dyu_jav_grk_ind_jpn_knd_kor_rus_arw_ses_swe_sun_hin_tig_bat_cnt_guj_yor_spa_sod_mol_rom_afr_krd_qcu_ctl_svk_bul_akn_anl_mcd_aeg_prs_tag_ukr_ewe_ger_moo_mao_tha_heb_tml_ven_bam_uzb_lit_por_tur_xho_vie_wly_swt_fbf_swa	0.129212734585483	0.304459041959974	0.761458431689027
282	wly_fre_swt_ita_sod_chh_aeg_alb_aze_uzb_dgb_bat_swa_scr_ben_bsq_glc_amh_ven_cnt_spa_guj_bem_pan_tsn_pol_hun_moo_lda_fin_lit_sid_geo_ctl_ukr_cze_svk_anl_hau_ger_est_ewe_mly_arw_jav_jpn_knd_kor_hin_bos_igb_nor_mao_rom_heb_tag_mnd_rus_xho_dut_tig_swe_eng_urd_por_qcu_krd_bul_mol_akn_amr_prs_owc_lat_sun_mcd_dyu_grk_fbf_ind_tha_gam_tml_ses_yor_azi_slo_afr_tur_cic_vie_mlt_bam_tsw_zul	0.367865355450676	0.868772201542733	0.387208256770275
283	aeg_ger_lda_afr_mlt_hau_heb_krd_uzb_aze_ven_jav_tsn_swe_ukr_bsq_rom_tig_akn_cnt_ben_bul_igb_svk_bam_lit_fin_bem_fbf_hun_prs_chh_geo_ita_slo_fre_glc_anl_sid_scr_est_dgb_bat_alb_ind_jpn_knd_kor_por_bos_xho_eng_sun_spa_amr_tag_mnd_urd_swt_pol_gam_pan_mol_ctl_cze_qcu_dut_mcd_nor_cic_wly_guj_sod_grk_mao_hin_ewe_arw_yor_mly_tha_owc_tml_zul_ses_tur_lat_rus_azi_dyu_vie_amh_swa_tsw_moo	-0.347381193592581	-0.82248119361154	0.412906940853758
284	amr_slo_fbf_bos_amh_heb_sid_grk_azi_uzb_tsw_mly_swt_eng_ger_bsq_ita_owc_cic_cnt_dut_nor_bem_prs_tsn_fre_est_ewe_ses_hun_guj_wly_geo_bul_rom_glc_hin_hau_chh_spa_fin_dyu_ind_ukr_sun_jpn_tml_kor_ctl_cze_moo_lit_jav_afr_gam_tag_mnd_lat_xho_urd_mlt_mol_pol_scr_por_qcu_rus_swe_krd_zul_sod_pan_tig_arw_mao_svk_ven_mcd_yor_bat_tha_aeg_knd_akn_lda_aze_alb_ben_tur_bam_vie_anl_dgb_swa_igb	-0.237529748834167	-0.561757537409265	0.575632558841931
285	amr_swe_yor_rom_owc_sid_chh_hin_tur_aze_zul_sun_ses_fre_svk_bsq_bul_amh_swa_mnd_mol_lat_tsn_guj_bem_pan_est_lda_fbf_fin_ben_wly_geo_mcd_krd_slo_glc_hau_aeg_prs_hun_tsw_tag_ger_mao_jpn_tml_kor_eng_lit_dyu_bos_jav_dut_sod_bat_cnt_grk_cic_ukr_tig_alb_por_pol_afr_qcu_ctl_urd_rus_dgb_mlt_spa_heb_nor_mly_scr_ven_arw_igb_ind_tha_anl_knd_bam_swt_azi_ita_cze_uzb_ewe_vie_gam_akn_moo_xho	0.0591186690931272	0.139284605665893	0.889526438623016
286	hau_urd_swa_slo_heb_anl_wly_guj_uzb_aze_igb_mao_cic_afr_rus_bsq_por_owc_tsn_mnd_cze_dut_xho_svk_akn_swe_hun_lda_moo_est_ctl_aeg_geo_ita_bul_rom_mol_gam_amr_ben_fin_yor_sun_alb_jav_jpn_knd_kor_pol_mcd_bem_eng_bat_prs_sod_tag_cnt_bos_swt_scr_chh_spa_arw_lit_nor_qcu_krd_ger_grk_fbf_amh_ukr_mlt_hin_mly_pan_bam_lat_ewe_ind_tha_tig_tml_ses_ven_azi_glc_fre_tur_tsw_vie_sid_dgb_zul_dyu	-0.140134707944932	-0.330289382438249	0.741924208269397
287	hau_fre_bem_spa_sod_wly_gam_scr_aze_tur_cic_jav_zul_prs_ukr_bsq_rom_owc_xho_mnd_grk_swe_akn_ger_tsn_por_est_bam_fbf_hun_eng_amr_geo_lat_mol_urd_krd_heb_anl_bos_fin_ewe_sun_afr_tag_jpn_tml_kor_lit_bul_swa_glc_mly_pol_sid_bat_cnt_nor_ven_cze_aeg_arw_ctl_mcd_dut_qcu_svk_ben_ita_dyu_mlt_guj_tig_pan_mao_rus_moo_slo_tsw_ind_tha_amh_knd_dgb_igb_azi_alb_hin_uzb_ses_vie_chh_yor_swt_lda	-0.0934439862008132	-0.22071587199102	0.825797507024765
288	owc_afr_akn_alb_sid_hau_wly_por_aze_tur_zul_mly_swa_krd_dut_bsq_ukr_chh_moo_mnd_mcd_pan_fbf_eng_ven_glc_hun_cic_bam_fin_swe_anl_geo_bul_svk_spa_rom_heb_aeg_grk_est_dyu_sun_rus_ind_jpn_tml_kor_mol_hin_lda_lat_mao_guj_sod_jav_cnt_urd_tsn_ita_tig_bos_fre_nor_ctl_qcu_cze_ger_prs_dgb_amh_ben_gam_slo_bat_arw_igb_pol_bem_tag_tha_mlt_knd_tsw_swt_azi_lit_scr_uzb_ewe_vie_amr_yor_ses_xho	-0.627792346927041	-1.50454459129538	0.135829895151523
289	sid_slo_igb_grk_aeg_amh_hau_por_tur_aze_xho_tag_tsn_hin_nor_bsq_bos_anl_tsw_mnd_cze_rus_ewe_bul_dyu_ben_fin_yor_lda_est_arw_mlt_geo_guj_ctl_glc_afr_amr_gam_pan_hun_zul_jav_spa_bat_jpn_knd_kor_pol_fre_ven_eng_mly_lit_owc_mao_cnt_ukr_akn_prs_tig_swe_urd_scr_dut_qcu_alb_ita_krd_bem_heb_svk_chh_lat_ind_ger_fbf_mcd_swt_sun_tha_wly_tml_swa_cic_uzb_rom_mol_azi_bam_vie_sod_moo_ses_dgb	0.172456312884482	0.406130541867744	0.685579670746421
290	mlt_ukr_fbf_alb_aeg_gam_amr_eng_uzb_tur_bem_jav_dgb_rus_rom_bsq_nor_anl_moo_mnd_ben_swe_ses_guj_tsn_grk_fin_swa_xho_hun_arw_sid_geo_ctl_bos_ger_glc_wly_hau_mcd_est_dyu_tag_dut_ind_jpn_tml_kor_afr_mol_lda_fre_sun_svk_chh_mly_cnt_prs_bam_lat_tig_cze_por_bul_scr_qcu_lit_hin_pan_akn_sod_pol_owc_slo_bat_krd_ewe_spa_swt_mao_tha_heb_knd_yor_igb_aze_urd_ita_azi_tsw_vie_amh_zul_cic_ven	-0.644269478845161	-1.53825889122158	0.127380889189407
291	mlt_dut_dyu_mol_gam_aeg_sod_pan_uzb_aze_fbf_tag_bam_scr_ben_bsq_svk_owc_tsn_mnd_eng_guj_zul_hin_ses_ita_fin_xho_moo_hun_ger_chh_geo_ukr_urd_spa_bul_amh_anl_por_est_lda_mly_cze_jav_jpn_tml_kor_rus_lat_yor_krd_sun_pol_sid_bat_cnt_lit_ven_bos_hau_glc_mcd_afr_rom_qcu_nor_ctl_swe_swt_tig_fre_heb_alb_ind_slo_dgb_grk_akn_mao_tha_amr_knd_bem_cic_tur_arw_prs_azi_igb_vie_wly_ewe_tsw_swa	-0.229492935161716	-0.541280758631558	0.589608379647532
292	chh_pol_tsw_krd_mlt_wly_sid_bul_tur_uzb_igb_jav_swa_alb_eng_bsq_hin_owc_dgb_mnd_grk_cze_ewe_prs_bam_glc_fin_akn_zul_est_arw_amh_geo_ctl_lit_por_ben_tig_aeg_spa_hun_dyu_bat_rom_sun_jpn_tml_kor_rus_guj_fbf_ita_mly_scr_anl_mao_cnt_bos_ven_mcd_amr_svk_pan_urd_nor_qcu_afr_ukr_lat_yor_sod_mol_gam_slo_ind_swe_tsn_ger_ses_tag_tha_hau_knd_moo_xho_aze_dut_fre_azi_bem_vie_heb_lda_swt_cic	-0.292946249596598	-0.694416692264683	0.489152064183267
293	owc_ukr_bam_nor_gam_wly_chh_bos_tur_uzb_lda_bat_ses_krd_ger_bsq_scr_mlt_tsw_mnd_swe_guj_moo_eng_swa_pol_est_ewe_zul_hun_alb_anl_geo_slo_svk_mol_arw_amh_heb_pan_fin_fbf_jav_cze_ind_jpn_knd_kor_afr_lit_bem_spa_tag_bul_aeg_sun_cnt_hin_dyu_urd_amr_dut_rus_mcd_rom_qcu_por_ben_grk_akn_sod_glc_hau_prs_mly_fre_swt_ita_yor_mao_tha_tig_tml_xho_tsn_aze_lat_ctl_azi_cic_vie_sid_igb_ven_dgb	-0.203431216137046	-0.48048247102249	0.632012694845488
294	sid_scr_bam_rom_amh_owc_sod_por_tur_uzb_tsn_jav_fbf_ukr_pan_bsq_spa_heb_dyu_mnd_slo_cze_ses_krd_swa_ita_hun_xho_bem_est_glc_anl_geo_fre_ctl_bos_ben_aeg_amr_lit_fin_akn_ind_lat_mao_jpn_tml_kor_rus_arw_ewe_grk_mly_bul_mlt_tag_cnt_guj_zul_swe_tig_nor_urd_mol_svk_qcu_eng_afr_prs_tsw_hau_hin_gam_ger_bat_pol_dgb_alb_cic_sun_tha_chh_knd_ven_yor_aze_mcd_dut_azi_moo_vie_wly_lda_igb_swt	-0.712083691647046	-1.71257423735513	0.0901232456023119
295	heb_por_zul_ukr_wly_sod_amr_fre_aze_uzb_moo_tag_dyu_dut_slo_bsq_ger_amh_dgb_cnt_bos_mcd_xho_pol_tsn_svk_est_bam_cic_fin_ben_gam_geo_alb_krd_grk_swe_owc_mlt_rus_hun_ewe_mly_bul_bat_jpn_tml_kor_rom_cze_swt_ita_mao_nor_hau_sun_mnd_spa_fbf_afr_chh_glc_prs_mol_guj_qcu_ctl_hin_urd_lda_anl_arw_sid_eng_jav_lit_ven_scr_igb_ind_tha_aeg_knd_ses_tsw_azi_lat_pan_tur_swa_vie_tig_yor_akn_bem	-0.518408792594328	-1.2332345453469	0.22059628944198
296	chh_guj_lda_rom_anl_gam_amr_bos_uzb_azi_bam_bat_tsn_hin_afr_bsq_swe_mlt_yor_cnt_arw_por_ses_pol_akn_grk_fin_ewe_fbf_est_spa_wly_geo_pan_prs_nor_ger_amh_heb_mol_hun_xho_mly_cze_jav_jpn_knd_kor_ita_scr_zul_glc_sun_ben_owc_tag_mnd_eng_swt_dut_hau_svk_mcd_krd_urd_qcu_alb_rus_fre_dyu_tig_slo_sid_ctl_ind_lat_igb_bul_cic_mao_tha_aeg_tml_tsw_moo_aze_lit_ukr_tur_dgb_vie_sod_bem_swa_ven	-0.0200726943688117	-0.0472540670662407	0.96241206382085
297	heb_fre_xho_ctl_aeg_tig_chh_rom_aze_azi_dgb_jav_cic_ben_urd_bsq_krd_sid_ewe_mnd_lit_por_bam_ita_yor_afr_hun_ses_fbf_fin_dut_wly_geo_swe_cze_glc_slo_amr_hau_bul_est_tsw_mao_ukr_tag_jpn_knd_kor_pol_spa_tsn_ger_ind_mcd_owc_mly_cnt_prs_akn_pan_sod_hin_scr_eng_grk_qcu_bos_svk_nor_lda_gam_lat_mlt_guj_bat_rus_swt_alb_bem_sun_tha_amh_tml_dyu_ven_uzb_arw_mol_tur_igb_vie_anl_moo_zul_swa	-0.269577295038953	-0.638175617735335	0.524927713394629
298	amr_mol_swa_spa_sod_aeg_gam_guj_uzb_tur_swt_mly_zul_hin_svk_bsq_bul_tig_moo_mnd_afr_cze_fbf_dut_bam_alb_hun_lda_ses_fin_krd_anl_geo_slo_lat_ctl_pol_sid_heb_swe_est_ven_ind_ger_jav_jpn_knd_kor_rom_glc_akn_pan_bat_scr_amh_tag_cnt_nor_bem_lit_chh_urd_bos_rus_ben_qcu_por_prs_eng_dgb_mlt_ita_owc_arw_mao_ukr_tsn_fre_tsw_sun_tha_wly_tml_xho_yor_aze_grk_mcd_azi_igb_vie_hau_cic_ewe_dyu	-0.577746083514374	-1.3789827351464	0.171207642958601
299	amh_afr_lda_guj_sid_mlt_wly_cze_uzb_aze_fbf_bat_tsn_lit_glc_bsq_pol_hau_akn_mnd_mcd_rom_igb_grk_yor_slo_est_xho_zul_fin_lat_gam_geo_prs_alb_eng_bul_amr_owc_dut_hun_ven_tag_spa_sun_jpn_tml_kor_ctl_por_cic_nor_jav_fre_sod_mao_cnt_svk_moo_hin_tig_ben_swe_urd_rus_qcu_krd_ger_scr_bam_heb_ita_chh_bos_ind_arw_dgb_mol_bem_mly_tha_anl_knd_dyu_ewe_azi_ukr_pan_tur_ses_vie_aeg_tsw_swa_swt	-0.606905895957152	-1.45000021221781	0.150422628702499
300	owc_slo_tsn_glc_mlt_amh_hau_nor_tur_aze_akn_mly_cic_rus_rom_bsq_svk_heb_ses_cnt_afr_cze_ewe_arw_dgb_krd_fin_zul_bem_hun_ctl_gam_geo_urd_ita_bos_hin_sod_wly_grk_est_yor_jav_dut_ind_jpn_knd_kor_bul_guj_tsw_scr_mao_ger_amr_sun_mnd_fre_xho_ben_chh_swe_pan_spa_lit_qcu_alb_por_mcd_ven_anl_prs_aeg_ukr_tag_pol_fbf_eng_swa_bat_tha_sid_tml_swt_igb_uzb_mol_lat_azi_bam_vie_tig_lda_dyu_moo	0.502111876960739	1.18523853082298	0.238942925975964
301	sod_glc_dgb_mcd_amr_chh_gam_ukr_tur_uzb_xho_bat_fbf_alb_pol_bsq_rus_wly_cic_cnt_cze_por_moo_fre_ses_nor_fin_tsn_swa_est_ctl_hau_geo_svk_lat_swe_prs_anl_aeg_afr_hun_akn_tag_grk_mly_jpn_knd_kor_arw_lit_dyu_spa_mao_urd_sid_ind_mnd_dut_bem_bul_owc_guj_bos_eng_slo_qcu_ben_hin_rom_swt_amh_scr_mlt_krd_jav_ger_tsw_pan_ewe_sun_tha_heb_tml_zul_igb_azi_ita_mol_aze_yor_vie_tig_ven_bam_lda	0.121597410895628	0.286127358765267	0.775416969446558
302	mlt_mcd_tsw_slo_aeg_owc_heb_nor_uzb_tur_bem_tag_bam_urd_rom_bsq_mol_tig_fbf_cnt_bul_svk_cic_por_tsn_lit_hun_dyu_xho_fin_guj_sid_geo_fre_krd_glc_hin_hau_amh_scr_est_lda_mao_ger_ind_jpn_tml_kor_cze_prs_ewe_arw_bat_pol_gam_sun_mnd_ukr_ses_afr_amr_ita_ctl_eng_grk_qcu_swe_ben_alb_akn_chh_bos_sod_rus_jav_pan_swt_dut_dgb_mly_tha_anl_knd_ven_moo_azi_spa_lat_aze_yor_vie_wly_swa_igb_zul	-0.364752446804804	-0.863641133659381	0.390006983545225
303	sod_arw_dyu_nor_mlt_amr_sid_urd_aze_tur_lda_mao_swa_swe_svk_bsq_lit_anl_cic_mnd_dut_afr_moo_spa_ven_por_fin_dgb_tsn_est_guj_chh_geo_ben_ctl_alb_mcd_wly_aeg_bos_hun_fbf_bat_ger_mly_jpn_tml_kor_slo_grk_xho_eng_ind_hin_hau_tag_cnt_rus_bam_mol_amh_rom_bul_fre_glc_qcu_scr_krd_pol_bem_tig_ukr_heb_ita_sun_cze_swt_lat_yor_jav_tha_gam_knd_ses_ewe_uzb_prs_pan_azi_akn_vie_owc_tsw_zul_igb	0.145880012194703	0.343287062346584	0.732157328163984
304	amh_ger_cic_rus_tig_hau_amr_lat_aze_azi_lda_ind_bem_eng_krd_bsq_ctl_sod_swt_cnt_guj_mcd_swa_nor_yor_urd_est_dgb_fbf_fin_pan_heb_geo_mol_ben_prs_por_owc_sid_ukr_hun_dyu_mao_slo_bat_jpn_tml_kor_rom_spa_zul_lit_sun_bul_chh_jav_mnd_bos_akn_pol_aeg_swe_arw_ita_grk_qcu_cze_scr_afr_moo_anl_glc_gam_svk_tag_dut_ses_alb_ven_mly_tha_mlt_knd_ewe_igb_tur_hin_fre_uzb_xho_vie_wly_bam_tsn_tsw	-0.640235556403324	-1.53306956430836	0.128653632924794
305	amr_mol_cic_svk_gam_mlt_amh_guj_aze_tur_tsn_mao_dyu_scr_swe_bsq_prs_hau_ewe_mnd_alb_ukr_fbf_nor_ses_hin_est_xho_bam_fin_lit_owc_geo_fre_urd_ger_pol_anl_sid_dut_hun_dgb_jav_ctl_tag_jpn_tml_kor_afr_pan_swa_rom_mly_krd_wly_sun_cnt_slo_zul_rus_sod_bul_grk_cze_ben_qcu_por_arw_bos_yor_tig_lat_heb_spa_bat_mcd_igb_glc_bem_ind_tha_aeg_knd_tsw_ven_uzb_ita_eng_azi_akn_vie_chh_swt_moo_lda	-0.586404538253746	-1.40013954092097	0.164798852153222
306	sid_arw_dgb_pan_gam_chh_hau_prs_azi_aze_zul_tag_cic_scr_ben_bsq_svk_amh_ven_cnt_bul_guj_swt_ukr_igb_krd_hun_xho_dyu_fin_bos_aeg_geo_spa_urd_afr_ita_amr_mlt_ctl_est_tsn_mao_mcd_bat_jpn_knd_kor_slo_cze_bam_swe_sun_fre_sod_mly_mnd_pol_fbf_dut_heb_eng_hin_ger_nor_qcu_rus_alb_glc_ses_anl_lat_owc_mol_jav_por_bem_lit_tsw_ind_tha_tig_tml_ewe_yor_uzb_grk_rom_tur_swa_vie_wly_akn_moo_lda	0.359036663886612	0.850959964760448	0.396977319762427
307	sid_glc_lda_rus_chh_amh_mlt_swe_aze_tur_swt_tag_dyu_pol_slo_bsq_urd_owc_tsn_mnd_mol_scr_ven_dut_akn_ctl_est_cic_zul_fin_mcd_aeg_geo_krd_bul_fre_lit_tig_amr_ben_hun_swa_ind_prs_jav_jpn_knd_kor_pan_spa_dgb_afr_mao_alb_gam_sun_cnt_eng_yor_arw_hau_ita_grk_nor_lat_qcu_cze_ger_por_ewe_wly_hin_anl_ukr_mly_rom_bem_bos_fbf_bat_tha_heb_tml_ses_tsw_azi_svk_guj_uzb_bam_vie_sod_xho_igb_moo	0.105392293071567	0.248031226023922	0.804657078460186
308	amr_guj_bam_prs_anl_wly_sod_cze_tur_uzb_bem_ind_dgb_alb_lat_bsq_pol_tig_swa_mnd_ger_dut_moo_lit_zul_spa_hun_ses_lda_fin_hin_heb_geo_por_afr_scr_slo_mlt_hau_svk_est_akn_mao_eng_sun_jpn_tml_kor_pan_urd_dyu_mcd_jav_bul_aeg_mly_cnt_grk_igb_swe_chh_nor_mol_fre_ctl_qcu_krd_arw_ben_swt_amh_ita_sid_bos_bat_glc_ven_rom_xho_tag_tha_owc_knd_tsw_yor_azi_ukr_rus_aze_tsn_vie_gam_cic_fbf_ewe	-0.239610227341056	-0.566182787199883	0.572633256345008
309	owc_swe_bam_slo_mlt_chh_sod_rom_azi_uzb_tsn_bat_yor_dut_grk_bsq_pan_anl_swa_cnt_nor_urd_dgb_lit_zul_fre_est_dyu_cic_fin_krd_gam_geo_pol_ger_arw_lat_sid_amr_ukr_hun_tsw_jav_alb_ind_jpn_tml_kor_ctl_por_ses_eng_mao_scr_heb_sun_mnd_cze_ven_prs_amh_hin_bos_glc_guj_qcu_ben_mol_rus_fbf_hau_svk_tig_mcd_mly_spa_xho_ita_bem_tag_tha_wly_knd_moo_swt_tur_bul_afr_aze_ewe_vie_aeg_igb_lda_akn	-0.311903222335411	-0.739255464683835	0.461613726684169
310	owc_pol_akn_rus_mlt_amr_tig_nor_uzb_tur_ses_mly_fbf_fre_eng_bsq_urd_anl_dgb_cnt_mcd_spa_xho_pan_tsw_arw_hun_igb_ven_est_ger_gam_geo_swe_lat_rom_grk_amh_wly_bul_fin_swt_sun_cze_jav_jpn_tml_kor_prs_bos_yor_dut_ind_ukr_chh_bat_mnd_ctl_moo_ben_sid_svk_ita_scr_slo_qcu_por_krd_alb_bam_sod_lit_hau_hin_mao_mol_bem_afr_swa_tag_tha_heb_knd_ewe_zul_azi_glc_guj_aze_lda_vie_aeg_dyu_cic_tsn	-0.491588894815144	-1.1672531587122	0.246092260134169
311	heb_slo_bem_ukr_hau_wly_aeg_swe_aze_tur_fbf_jav_moo_guj_mcd_bsq_ita_mlt_ewe_mnd_lit_scr_tsw_rom_ses_pan_est_zul_ven_fin_glc_sod_geo_krd_prs_bos_grk_amh_amr_ctl_hun_tsn_bat_alb_mly_jpn_knd_kor_ger_afr_yor_lat_sun_fre_chh_tag_cnt_spa_xho_urd_tig_mol_hin_rus_cze_qcu_nor_svk_bul_lda_gam_arw_owc_dut_ind_eng_dyu_pol_swt_mao_tha_sid_tml_swa_akn_uzb_por_ben_azi_igb_vie_anl_bam_dgb_cic	-0.49046683127525	-1.16436807444274	0.247253143339227
312	chh_glc_tsw_rom_gam_amr_heb_krd_uzb_azi_igb_tag_dgb_svk_ger_bsq_slo_aeg_bem_mnd_afr_eng_cic_dut_swa_lit_hun_tsn_bam_est_fre_anl_geo_swe_cze_pan_prs_sod_sid_hin_fin_lda_ind_rus_mao_jpn_knd_kor_scr_spa_ewe_pol_sun_guj_hau_bat_cnt_ita_moo_arw_wly_mol_grk_bos_lat_qcu_mcd_bul_por_ven_mlt_urd_tig_ctl_jav_nor_zul_ukr_swt_mly_tha_amh_tml_ses_akn_aze_alb_ben_tur_dyu_vie_owc_xho_yor_fbf	-0.462827106704788	-1.09953929031155	0.274371077810336
313	tig_por_moo_prs_amr_chh_mlt_scr_tur_aze_akn_ind_bam_arw_guj_bsq_ger_hau_fbf_cnt_svk_slo_ven_urd_zul_pan_est_bem_swa_hun_mcd_wly_geo_dut_afr_glc_lit_sid_gam_bul_fin_swt_tag_fre_sun_jpn_knd_kor_hin_nor_cic_ita_mao_cze_anl_jav_mnd_mol_xho_ctl_sod_alb_krd_pol_rom_qcu_eng_lat_bos_igb_amh_ben_owc_ukr_mly_spa_yor_rus_dyu_bat_tha_heb_tml_tsn_ewe_uzb_swe_grk_azi_lda_vie_aeg_tsw_dgb_ses	0.224558498707665	0.528613790923717	0.598332683088757
314	tig_lat_xho_nor_chh_heb_amr_fre_azi_tur_ses_mly_igb_rus_urd_bsq_ctl_mlt_swa_mnd_lit_pan_ven_ben_tsn_spa_hun_akn_lda_est_eng_anl_geo_por_scr_ukr_glc_sod_aeg_svk_fin_bam_ind_pol_mao_jpn_knd_kor_bul_ita_tsw_guj_jav_afr_hau_bat_cnt_bos_swt_cze_sid_rom_grk_arw_alb_qcu_prs_mcd_swe_cic_gam_mol_wly_slo_tag_hin_dgb_dut_fbf_sun_tha_owc_tml_yor_bem_aze_krd_ger_uzb_dyu_vie_amh_moo_zul_ewe	-0.500140379761615	-1.1898292850163	0.237142155631195
315	sid_fre_cic_ctl_tig_amh_chh_pol_tur_azi_igb_sun_lda_rom_guj_bsq_swe_wly_tsn_cnt_arw_alb_swa_lat_akn_ger_est_zul_bam_fin_urd_anl_geo_eng_prs_cze_grk_sod_hau_mcd_hun_dyu_mao_glc_mly_jpn_knd_kor_mol_svk_fbf_dut_jav_por_owc_tag_mnd_lit_ewe_bos_amr_ita_slo_nor_krd_qcu_hin_scr_afr_bem_mlt_pan_gam_rus_bat_bul_moo_spa_dgb_ind_tha_aeg_tml_ven_yor_aze_ben_ukr_uzb_xho_vie_heb_swt_ses_tsw	-0.171541359746648	-0.40546811018352	0.686064739020927
316	wly_guj_dyu_rom_gam_tig_amh_hin_aze_azi_fbf_tag_tsn_fre_grk_bsq_ger_sid_bem_cnt_spa_lat_yor_glc_swa_slo_fin_cic_igb_hun_pol_heb_geo_swe_bul_dut_lit_owc_amr_ita_est_zul_ind_krd_mao_jpn_knd_kor_svk_scr_bam_mol_bat_por_hau_sun_mnd_arw_ses_pan_sod_afr_ben_mcd_eng_qcu_rus_cze_ctl_ven_chh_prs_anl_bos_jav_urd_tsw_nor_akn_mly_tha_mlt_tml_lda_ewe_tur_alb_ukr_uzb_swt_vie_aeg_xho_dgb_moo	-0.705666773675621	-1.69714780716895	0.0930130992213931
317	anl_arw_moo_krd_sod_heb_amr_ger_azi_aze_cic_ind_xho_guj_glc_bsq_hin_owc_ewe_mnd_ben_dut_bam_bul_akn_lit_est_ses_swa_fin_lat_tig_geo_rus_scr_afr_mcd_sid_gam_mol_hun_bem_jav_grk_tag_jpn_knd_kor_nor_spa_tsw_svk_mao_ctl_amh_sun_cnt_eng_dgb_fre_wly_swe_ita_slo_por_qcu_bos_ukr_cze_swt_chh_prs_hau_urd_mly_alb_ven_pol_dyu_bat_tha_mlt_tml_igb_lda_uzb_rom_pan_tur_fbf_vie_aeg_yor_tsn_zul	-0.513767567292843	-1.222562176249	0.224584403665785
318	aeg_hin_ses_svk_sid_mlt_chh_mcd_aze_tur_lda_ind_tsw_pol_fre_bsq_krd_sod_swa_cnt_ben_ger_bam_bul_dyu_prs_est_swt_yor_hun_arw_amh_geo_nor_ita_spa_eng_owc_hau_lit_fin_ewe_bat_glc_sun_jpn_knd_kor_slo_cze_igb_swe_tag_ctl_amr_mly_mnd_pan_xho_guj_anl_mol_rom_rus_lat_qcu_por_urd_ukr_fbf_tig_alb_gam_afr_jav_dut_bem_scr_moo_mao_tha_wly_tml_zul_ven_azi_grk_bos_uzb_dgb_vie_heb_tsn_cic_akn	-0.817517343483126	-1.9717943855425	0.0516044542640268
319	owc_ctl_tsn_cze_anl_sid_tig_rom_azi_aze_ewe_sun_lda_rus_hin_bsq_swe_mlt_dgb_mnd_bos_mcd_ses_ukr_moo_por_fin_ven_tsw_hun_ita_amr_geo_lit_slo_spa_eng_sod_amh_bul_est_xho_bat_alb_ind_jpn_tml_kor_dut_pol_swa_grk_tag_pan_gam_mly_cnt_glc_zul_scr_chh_nor_guj_lat_prs_qcu_urd_ger_afr_igb_hau_svk_wly_krd_jav_fre_cic_ben_bam_mao_tha_heb_knd_yor_fbf_tur_mol_arw_uzb_akn_vie_aeg_swt_bem_dyu	-0.553917677876036	-1.32024813671682	0.189992377090071
320	tig_glc_ven_eng_sid_aeg_wly_rus_azi_uzb_lda_tag_dgb_pan_scr_bsq_ger_amr_bam_cnt_bos_slo_akn_hin_swa_prs_hun_igb_yor_est_bul_gam_geo_mcd_alb_krd_guj_amh_chh_svk_fin_xho_mly_swe_bat_jpn_tml_kor_afr_lat_moo_nor_sun_fre_heb_ind_mnd_por_dyu_lit_hau_pol_spa_ita_ben_qcu_grk_dut_mol_ses_owc_arw_mlt_urd_mao_ctl_cic_cze_zul_jav_tha_sod_knd_ewe_bem_tur_ukr_rom_aze_tsw_vie_anl_fbf_tsn_swt	-0.256533873328042	-0.60602274994088	0.545975965209774
321	amr_krd_cic_lat_gam_sid_aeg_eng_aze_azi_ewe_sun_lda_mol_svk_bsq_por_amh_zul_mnd_scr_swe_akn_nor_swa_ukr_hun_xho_tsn_fin_ita_sod_geo_mcd_ctl_ger_arw_anl_chh_grk_est_dyu_bat_afr_mao_jpn_tml_kor_pol_lit_moo_glc_tag_bos_owc_ind_cnt_slo_tsw_dut_tig_ben_hin_guj_pan_qcu_cze_rus_prs_fbf_heb_spa_mlt_rom_jav_alb_igb_urd_dgb_mly_tha_hau_knd_yor_swt_tur_fre_bul_uzb_bem_vie_wly_ses_ven_bam	-0.401204456166317	-0.951601354781064	0.343765821220464
322	wly_swe_swt_pan_heb_gam_sod_prs_azi_tur_fbf_mly_bam_mol_ben_bsq_hin_tig_tsw_cnt_lat_ctl_lda_urd_ewe_por_fin_xho_moo_est_pol_amh_geo_lit_ukr_rus_glc_anl_hau_bul_hun_yor_ind_nor_bat_jpn_tml_kor_slo_guj_ses_afr_sun_ger_sid_jav_mnd_svk_cic_krd_mlt_mcd_spa_scr_alb_qcu_bos_cze_arw_akn_aeg_dut_chh_grk_mao_rom_igb_fre_tsn_tag_tha_amr_knd_zul_dyu_aze_ita_eng_uzb_swa_vie_owc_ven_bem_dgb	0.0644440209057705	0.151899622596255	0.879595146195536
323	wly_slo_xho_rom_heb_owc_chh_rus_aze_tur_bem_mly_swa_grk_guj_bsq_cze_amr_dgb_mnd_bul_pan_lda_arw_swt_glc_hun_zul_ewe_est_ita_aeg_geo_mol_bos_por_afr_gam_tig_swe_fin_bam_tag_hin_sun_jpn_knd_kor_fre_lit_igb_ctl_mao_ger_sid_bat_cnt_dut_tsn_eng_hau_krd_svk_alb_spa_qcu_prs_ukr_mcd_cic_anl_scr_mlt_pol_jav_lat_moo_urd_ses_ind_tha_amh_tml_fbf_akn_azi_nor_ben_uzb_ven_vie_sod_dyu_yor_tsw	0.639204305972271	1.51271686330677	0.13374253463876
324	amr_spa_fbf_krd_amh_owc_anl_arw_azi_uzb_bam_mao_tsn_mcd_guj_bsq_glc_hau_zul_mnd_ukr_slo_tsw_alb_dgb_ger_fin_moo_akn_hun_pan_aeg_geo_urd_rom_svk_scr_sod_wly_pol_est_bem_tag_ita_bat_jpn_tml_kor_swe_bul_cic_lit_jav_cze_mlt_mly_cnt_dut_xho_hin_heb_bos_eng_rus_mol_qcu_ben_lat_por_swt_chh_fre_sid_prs_ind_afr_yor_grk_ses_sun_tha_tig_knd_ewe_lda_aze_nor_ctl_tur_swa_vie_gam_dyu_igb_ven	-0.498195660948144	-1.18649019302551	0.238450979334425
325	mlt_swe_yor_ita_tig_sid_sod_svk_uzb_azi_fbf_jav_swt_guj_lat_bsq_urd_aeg_igb_cnt_dut_ger_cic_prs_dyu_grk_est_dgb_zul_fin_cze_amr_geo_nor_rom_eng_bos_heb_chh_pan_hun_ewe_sun_arw_bat_jpn_knd_kor_fre_krd_swa_scr_ind_mol_gam_mao_mnd_ben_tsw_spa_anl_pol_alb_por_afr_qcu_ctl_lit_bul_lda_amh_ukr_owc_hin_mly_glc_xho_rus_ven_tag_tha_wly_tml_ses_akn_tur_mcd_slo_aze_tsn_vie_hau_moo_bem_bam	-0.888865691237779	-2.15109380986158	0.0340606224809812
326	gam_pan_swa_bul_aeg_amh_heb_fre_aze_azi_tsn_mly_cic_grk_svk_bsq_por_tig_igb_mnd_dut_scr_ven_afr_bem_lat_hun_ses_lda_est_cze_chh_geo_ben_krd_hin_guj_wly_sid_swe_fin_dgb_jav_urd_ind_jpn_tml_kor_rus_ukr_swt_lit_sun_ctl_mlt_bat_cnt_pol_yor_rom_owc_prs_bos_ger_arw_qcu_alb_mol_slo_moo_anl_mcd_sod_eng_mao_glc_ewe_spa_zul_tag_tha_hau_knd_tsw_fbf_tur_ita_nor_uzb_xho_vie_amr_bam_dyu_akn	-0.139318319233513	-0.328543149400912	0.743239649766577
327	sid_krd_ewe_pan_heb_amh_hau_scr_uzb_azi_fbf_jav_bem_por_glc_bsq_lat_anl_swa_cnt_spa_cze_yor_dut_tsw_guj_fin_moo_bam_est_nor_amr_geo_mol_ger_lit_grk_owc_mlt_arw_hun_dyu_mao_bul_bat_jpn_knd_kor_svk_rus_zul_alb_sun_afr_chh_ind_mnd_prs_akn_pol_sod_urd_swe_rom_eng_qcu_ukr_hin_slo_ses_gam_mcd_tig_ita_mly_ctl_lda_fre_igb_tag_tha_aeg_tml_swt_ven_tur_bos_ben_aze_tsn_vie_wly_cic_xho_dgb	-0.232938274191178	-0.549715419566074	0.583832306082816
328	hau_bul_xho_afr_aeg_owc_sod_ita_azi_uzb_ven_mao_swt_ger_dut_bsq_glc_amh_bem_cnt_arw_ctl_yor_grk_fbf_guj_est_bam_akn_hun_ben_chh_geo_mcd_swe_urd_por_tig_sid_mol_fin_moo_jav_scr_ind_jpn_tml_kor_bos_rus_dyu_fre_sun_rom_gam_mly_mnd_krd_cic_nor_heb_cze_spa_lit_eng_qcu_lat_ukr_prs_zul_mlt_hin_amr_alb_tag_pol_igb_pan_ses_bat_tha_anl_knd_tsn_swa_tur_svk_slo_aze_lda_vie_wly_ewe_dgb_tsw	0.543920231831531	1.28469598875135	0.202089250346832
329	sod_ita_tsn_guj_anl_mlt_tig_ctl_aze_azi_swa_mao_cic_fre_svk_bsq_afr_amr_xho_mnd_rus_por_fbf_ger_yor_ben_hun_bam_ses_fin_rom_owc_geo_prs_grk_glc_nor_amh_hau_eng_est_bem_bat_arw_jav_jpn_knd_kor_slo_lit_swt_lat_mly_scr_aeg_tag_cnt_bul_zul_bos_heb_mol_krd_urd_pol_qcu_swe_hin_dut_lda_sid_cze_chh_ukr_sun_mcd_ewe_pan_igb_ind_tha_wly_tml_dgb_tsw_tur_alb_spa_uzb_ven_vie_gam_moo_dyu_akn	0.255206099324101	0.600665330316039	0.549523994069093
330	tig_glc_yor_guj_aeg_heb_hau_mcd_aze_azi_ewe_tag_zul_mol_cze_bsq_afr_sid_xho_cnt_dut_eng_bem_fre_tsn_ger_hun_ses_igb_est_lat_gam_geo_scr_nor_bul_svk_mlt_amh_rus_fin_akn_mao_grk_sun_jpn_knd_kor_arw_ben_dyu_hin_mly_ita_amr_ind_mnd_bos_lda_prs_chh_pol_ukr_slo_rom_qcu_spa_swe_pan_swt_owc_por_wly_alb_jav_krd_tsw_lit_moo_bat_tha_anl_tml_swa_ven_uzb_urd_ctl_tur_cic_vie_sod_bam_dgb_fbf	-0.156968513106427	-0.370516557382891	0.71184020649089
331	sid_rom_swt_arw_heb_mlt_chh_nor_uzb_azi_igb_mao_yor_eng_prs_bsq_svk_gam_moo_cnt_grk_ctl_tsn_ita_zul_lat_est_swa_xho_fin_urd_owc_geo_bul_spa_mcd_hin_hau_amr_por_hun_ewe_jav_slo_bat_jpn_knd_kor_pan_ben_dyu_swe_mly_alb_sod_tag_mnd_ger_akn_bos_amh_glc_scr_ukr_krd_qcu_rus_fre_dut_cic_wly_guj_anl_afr_sun_lit_fbf_cze_bam_ind_tha_tig_tml_lda_ses_aze_mol_pol_tur_ven_vie_aeg_bem_tsw_dgb	0.284665538891734	0.669913169135721	0.504573127996368
332	hau_mol_bem_pan_wly_sod_mlt_krd_tur_azi_dyu_bat_ses_bos_afr_bsq_svk_amr_swt_mnd_alb_scr_yor_ita_bam_ukr_est_tsw_igb_fin_glc_owc_geo_lit_urd_cze_ger_sid_chh_guj_hun_zul_ind_spa_tag_jpn_tml_kor_eng_bul_akn_mcd_jav_arw_amh_mly_cnt_hin_lda_lat_tig_ben_dut_swe_pol_qcu_rus_prs_slo_cic_anl_ctl_gam_fre_mao_nor_ewe_por_tsn_sun_tha_aeg_knd_moo_ven_uzb_grk_rom_aze_swa_vie_heb_fbf_dgb_xho	-0.75573599443763	-1.81257737379033	0.0731235876203516
333	gam_glc_cic_lat_chh_wly_tig_lit_azi_tur_fbf_mly_bam_afr_arw_bsq_urd_owc_bem_cnt_por_bos_lda_cze_dyu_ctl_hun_swa_igb_est_swe_anl_geo_hin_pol_scr_ukr_heb_aeg_pan_fin_dgb_bat_svk_tag_jpn_knd_kor_krd_mol_zul_rom_ind_guj_amr_sun_mnd_mcd_swt_bul_mlt_grk_slo_ita_eng_qcu_ben_dut_fre_akn_sod_alb_hau_ger_mao_spa_ses_nor_moo_jav_tha_amh_tml_xho_tsw_uzb_prs_rus_aze_yor_vie_sid_ewe_tsn_ven	-0.244797723075126	-0.579742345708088	0.563490231771784
334	gam_mol_fbf_lat_chh_mlt_owc_mcd_azi_aze_igb_tag_swa_pol_arw_bsq_prs_amh_swt_cnt_fre_ukr_tsw_krd_bam_grk_est_ses_akn_hun_ctl_amr_geo_por_ger_eng_ben_sod_anl_pan_fin_xho_mly_urd_ind_jpn_knd_kor_guj_swe_dgb_rus_bat_scr_tig_jav_mnd_svk_lda_rom_wly_nor_bul_cze_bos_qcu_afr_ita_glc_zul_hau_spa_aeg_dut_mao_alb_bem_slo_ven_sun_tha_sid_tml_tsn_yor_uzb_hin_lit_tur_dyu_vie_heb_ewe_moo_cic	-0.481206533013059	-1.14379310449832	0.255645024889217
335	anl_ben_ewe_lit_gam_amh_heb_slo_uzb_tur_igb_mao_cic_eng_svk_bsq_arw_mlt_swa_mnd_scr_grk_xho_alb_zul_ita_est_tsn_tsw_hun_fre_aeg_geo_swe_bos_hin_rom_chh_amr_pol_fin_dyu_sun_ukr_tag_jpn_knd_kor_guj_dut_lda_afr_jav_krd_sod_ind_cnt_mcd_ses_urd_wly_rus_lat_ctl_glc_qcu_mol_spa_prs_bem_sid_por_owc_ger_bat_pan_bam_bul_akn_mly_tha_tig_tml_yor_fbf_azi_cze_nor_aze_ven_vie_hau_swt_dgb_moo	-1.01472961750492	-2.47839498011461	0.0150007171070097
336	owc_nor_cic_mol_hau_gam_anl_glc_azi_tur_fbf_bat_swa_fre_ben_bsq_arw_amr_xho_mnd_dut_swe_ses_ukr_moo_prs_est_bam_igb_fin_urd_chh_geo_afr_ctl_lit_pol_heb_mlt_lat_hun_dgb_ind_pan_jav_jpn_knd_kor_mcd_rus_akn_krd_tag_eng_amh_mao_cnt_svk_lda_spa_sid_ger_bul_ita_guj_qcu_slo_cze_por_tsw_wly_rom_aeg_grk_sun_bos_swt_alb_bem_mly_tha_tig_tml_zul_yor_uzb_scr_hin_aze_ven_vie_sod_ewe_tsn_dyu	-0.530847183283619	-1.26504005866604	0.209017605418766
337	sod_alb_swa_fre_hau_amh_mlt_ctl_uzb_azi_tsw_mly_akn_urd_ger_bsq_spa_wly_cic_cnt_arw_ben_xho_grk_lda_rom_fin_moo_ses_est_ukr_heb_geo_bul_scr_afr_hin_anl_aeg_pan_hun_zul_jav_prs_mao_jpn_tml_kor_cze_dut_fbf_lat_sun_eng_amr_bat_mnd_mol_dyu_guj_sid_mcd_ita_svk_por_qcu_nor_pol_swe_igb_tig_bos_gam_slo_ind_krd_swt_glc_dgb_tag_tha_chh_knd_ewe_bam_tur_lit_rus_aze_bem_vie_owc_tsn_ven_yor	-0.546475638888987	-1.3047112847	0.195210534082921
338	amr_ukr_ven_scr_heb_owc_hau_rus_tur_aze_zul_mly_ewe_bos_alb_bsq_ctl_gam_moo_cnt_glc_eng_tsw_pol_swa_spa_est_fbf_ses_fin_por_sid_geo_mol_rom_dut_bul_sod_amh_urd_hun_yor_ind_cze_bat_jpn_tml_kor_mcd_ben_xho_swe_jav_guj_wly_sun_mnd_hin_dgb_svk_aeg_lit_nor_afr_slo_qcu_ita_fre_prs_bem_anl_pan_tig_krd_mao_grk_dyu_lat_cic_tag_tha_mlt_knd_bam_akn_uzb_ger_arw_azi_tsn_vie_chh_lda_igb_swt	0.707729411473804	1.68873459937938	0.0946207363252456
339	amh_arw_zul_ger_sid_wly_owc_prs_tur_aze_cic_bat_fbf_glc_rus_bsq_ita_amr_moo_mnd_bos_fre_bem_pan_dgb_por_hun_ewe_swt_est_rom_hau_geo_ctl_ben_alb_bul_mlt_chh_ukr_fin_tsw_jav_afr_mao_jpn_tml_kor_urd_mol_yor_nor_tag_guj_sod_ind_cnt_eng_ses_lit_aeg_svk_scr_hin_cze_qcu_mcd_grk_swe_igb_anl_spa_heb_krd_sun_lat_ven_slo_xho_mly_tha_tig_knd_dyu_akn_azi_pol_dut_uzb_swa_vie_gam_tsn_lda_bam	-0.144399764545652	-0.341061002735795	0.733826987438196
340	owc_urd_swt_pan_sod_amh_anl_por_tur_uzb_dyu_jav_tsw_krd_eng_bsq_pol_heb_akn_cnt_bos_rom_swa_alb_bem_ger_hun_moo_fbf_est_swe_gam_geo_dut_rus_mol_ben_tig_hau_lat_fin_lda_tag_lit_bat_jpn_tml_kor_slo_ita_bam_svk_sun_afr_aeg_mly_mnd_glc_yor_prs_chh_arw_guj_grk_bul_qcu_nor_fre_mcd_dgb_wly_spa_amr_ukr_mao_scr_xho_cze_ewe_ind_tha_sid_knd_zul_cic_azi_ctl_hin_aze_tsn_vie_mlt_ven_ses_igb	-0.0877127329073119	-0.206519558844226	0.836836554879715
341	mlt_dut_bam_bul_wly_hau_sod_bos_aze_azi_igb_bat_yor_rus_eng_bsq_arw_tig_tsn_mnd_lat_grk_tsw_fre_akn_ctl_est_swa_lda_fin_krd_amr_geo_cze_ben_lit_mcd_gam_aeg_hin_hun_fbf_ind_glc_jav_jpn_tml_kor_rom_scr_zul_pol_tag_urd_chh_sun_cnt_spa_moo_ukr_owc_guj_afr_mol_prs_qcu_alb_slo_svk_dyu_anl_nor_sid_por_mly_swe_swt_pan_cic_mao_tha_heb_knd_dgb_ven_uzb_ita_ger_tur_bem_vie_amh_xho_ses_ewe	-0.178199559256774	-0.42032907633769	0.675214679206092
342	anl_slo_zul_cze_aeg_sid_tig_scr_aze_uzb_tsw_sun_yor_swe_mol_bsq_rom_chh_igb_cnt_arw_eng_ses_lit_fbf_prs_fin_dyu_bem_hun_ukr_hau_geo_mcd_glc_dut_fre_heb_owc_svk_est_tsn_ind_guj_tag_jpn_knd_kor_ctl_pan_moo_bul_bat_ben_gam_mao_mnd_hin_swa_nor_amh_por_urd_krd_pol_qcu_ita_bos_alb_akn_mlt_spa_wly_lat_mly_grk_cic_rus_ewe_jav_tha_amr_tml_ven_swt_azi_afr_ger_tur_xho_vie_sod_dgb_bam_lda	-0.245923907848558	-0.580945348599888	0.562682529241498
343	hau_eng_bem_ukr_heb_mlt_chh_svk_azi_uzb_dgb_ind_cic_cze_bul_bsq_urd_sod_lda_cnt_afr_mcd_ewe_grk_dyu_spa_est_swa_xho_fin_lit_amr_geo_fre_mol_ita_ben_wly_aeg_rom_hun_fbf_sun_slo_bat_jpn_tml_kor_prs_swe_zul_rus_tag_alb_anl_mao_mnd_ger_bam_por_tig_nor_glc_scr_krd_qcu_bos_ctl_hin_igb_sid_dut_amh_pol_jav_pan_ses_lat_moo_mly_tha_gam_knd_ven_swt_tur_arw_guj_aze_tsw_vie_owc_yor_akn_tsn	-0.441074670230589	-1.0470954498054	0.297769324676827
344	gam_bos_tsw_bul_heb_wly_tig_guj_azi_aze_ewe_bat_zul_rom_swe_bsq_alb_anl_cic_mnd_hin_pan_moo_krd_swt_eng_est_xho_igb_fin_urd_owc_geo_svk_lit_pol_ita_chh_sid_afr_hun_akn_sun_mcd_ind_jpn_knd_kor_ben_lat_ven_prs_jav_cze_aeg_mao_cnt_arw_lda_scr_mlt_slo_dut_ger_grk_qcu_ukr_nor_fre_dgb_sod_glc_amh_spa_mly_ctl_bem_mol_bam_tag_tha_amr_tml_tsn_ses_uzb_rus_por_tur_fbf_vie_hau_yor_swa_dyu	0.370458729167191	0.872994198745197	0.384914739089952
345	chh_swe_ses_rom_owc_sid_tig_scr_tur_azi_akn_sun_yor_ger_glc_bsq_pol_mlt_moo_mnd_cze_arw_swa_rus_tsn_bul_hun_lda_dyu_est_lit_amr_geo_urd_prs_slo_ben_heb_wly_svk_fin_ewe_mao_mcd_bat_jpn_tml_kor_pan_mol_cic_nor_tag_guj_gam_mly_cnt_dut_fbf_krd_amh_lat_fre_grk_alb_qcu_ita_hin_eng_bam_anl_ukr_sod_bos_ind_afr_tsw_por_ven_jav_tha_hau_knd_xho_dgb_uzb_spa_ctl_aze_bem_vie_aeg_igb_swt_zul	-0.107805359698073	-0.254613406876589	0.799583863426042
346	aeg_cze_swt_ctl_sod_sid_hau_mol_tur_uzb_dyu_ind_dgb_rus_afr_bsq_krd_mlt_xho_cnt_fre_eng_akn_grk_igb_ukr_fin_tsn_tsw_hun_ita_amr_geo_guj_scr_nor_prs_amh_chh_arw_est_cic_jav_urd_mly_jpn_tml_kor_lit_alb_fbf_svk_tag_glc_tig_bat_mnd_rom_moo_dut_gam_slo_hin_ger_lat_qcu_ben_bos_swe_ewe_owc_pol_wly_por_sun_bul_bem_pan_swa_mao_tha_anl_knd_bam_lda_azi_spa_mcd_aze_ven_vie_heb_ses_yor_zul	-0.661638079646063	-1.58163750677633	0.117127472793295
347	tig_urd_akn_lit_wly_owc_amh_spa_aze_azi_dyu_mao_tsn_mcd_bul_bsq_svk_sid_ven_mnd_pol_grk_lda_por_zul_ben_est_ewe_swa_fin_ger_aeg_geo_glc_hin_eng_mol_mlt_gam_ctl_hun_fbf_tag_krd_mly_jpn_knd_kor_afr_alb_moo_cze_jav_ita_chh_sun_cnt_prs_tsw_pan_hau_slo_swe_arw_guj_qcu_rom_scr_bos_bem_amr_lat_anl_fre_ind_ukr_yor_nor_igb_bat_tha_heb_tml_swt_cic_tur_dut_rus_uzb_ses_vie_sod_xho_bam_dgb	-0.166411600947728	-0.393435524143043	0.694898353533262
348	amr_svk_ven_guj_owc_anl_sod_ukr_aze_tur_ewe_bat_swt_scr_lat_bsq_mcd_gam_zul_mnd_slo_eng_tsn_glc_akn_urd_hun_tsw_xho_est_ctl_tig_geo_prs_hin_bul_rom_mlt_chh_alb_fin_igb_sun_fre_jav_jpn_knd_kor_ger_nor_fbf_lit_mao_arw_aeg_tag_cnt_afr_moo_cze_wly_por_ita_spa_pol_qcu_grk_ben_swe_ses_hau_rus_amh_krd_mly_pan_swa_bos_yor_ind_tha_sid_tml_lda_cic_azi_mol_dut_uzb_bem_vie_heb_bam_dyu_dgb	-0.665435252685566	-1.59315644153437	0.114518371693788
349	hau_hin_dgb_bul_wly_sid_mlt_pan_uzb_tur_zul_mly_ven_grk_spa_bsq_ger_heb_bem_mnd_nor_lit_lda_mcd_yor_bos_hun_xho_fbf_est_alb_amh_geo_cze_prs_mol_ita_sod_tig_ctl_fin_tsn_tag_pol_bat_jpn_knd_kor_arw_por_cic_guj_mao_lat_anl_sun_cnt_swe_tsw_rom_owc_rus_scr_dut_slo_qcu_afr_eng_ukr_akn_amr_krd_chh_urd_ind_glc_ses_ben_moo_jav_tha_aeg_tml_swa_igb_azi_svk_fre_aze_bam_vie_gam_swt_dyu_ewe	-0.209436178202061	-0.49410452680738	0.622397413005522
350	chh_nor_yor_lat_tig_amh_sid_krd_tur_uzb_bem_bat_moo_eng_mol_bsq_ukr_aeg_bam_mnd_arw_alb_tsw_ger_zul_grk_fin_dgb_xho_est_spa_heb_geo_dut_swe_ben_scr_amr_wly_bos_hun_akn_jav_slo_tag_jpn_tml_kor_rus_glc_ven_lit_mly_afr_anl_ind_cnt_hin_ewe_rom_owc_pan_prs_guj_ctl_qcu_urd_bul_por_swa_sod_svk_gam_fre_sun_mcd_lda_ita_tsn_mao_tha_mlt_knd_cic_ses_aze_cze_pol_azi_dyu_vie_hau_igb_fbf_swt	-0.495392131315727	-1.17894637214084	0.24142698585569
351	gam_fre_bam_pan_heb_owc_chh_ukr_azi_tur_igb_tag_moo_dut_swe_bsq_bul_tig_lda_mnd_pol_slo_akn_por_bem_lat_hun_tsn_tsw_fin_arw_sod_geo_krd_prs_bos_mol_amh_sid_svk_est_yor_bat_cze_jav_jpn_tml_kor_grk_hin_ven_afr_mao_spa_hau_ind_cnt_nor_cic_ger_aeg_mcd_guj_eng_ben_qcu_rus_lit_ita_zul_mlt_urd_anl_scr_mly_glc_swa_rom_dgb_sun_tha_wly_knd_ses_dyu_aze_ctl_alb_uzb_fbf_vie_amr_swt_xho_ewe	0.776183724123217	1.84464418881578	0.0682723962502595
352	heb_bos_tsw_prs_owc_aeg_hau_ita_aze_uzb_yor_sun_bam_dut_rus_bsq_arw_tig_lda_mnd_urd_lat_igb_cze_ses_alb_est_swt_tsn_fin_grk_wly_geo_guj_ctl_spa_afr_amh_amr_svk_hun_dgb_bat_por_tag_jpn_knd_kor_eng_ukr_cic_pan_ind_hin_gam_jav_cnt_lit_swa_ben_mlt_rom_mol_ger_slo_qcu_scr_bul_krd_ewe_sid_nor_chh_mcd_mao_glc_xho_pol_zul_mly_tha_anl_tml_akn_bem_tur_fre_swe_azi_moo_vie_sod_dyu_fbf_ven	-0.900798560604575	-2.18077315584363	0.0317230728622982
353	tig_prs_ses_ben_sod_anl_hau_arw_aze_azi_tsn_jav_akn_lit_por_bsq_eng_wly_swa_cnt_lat_scr_ven_hin_bem_cze_est_dgb_swt_hun_ita_aeg_geo_krd_glc_dut_bul_owc_amh_pol_fin_fbf_mly_ger_ind_jpn_tml_kor_swe_rus_yor_urd_sun_grk_heb_mao_mnd_alb_lda_ctl_gam_bos_pan_fre_spa_qcu_mcd_guj_svk_zul_amr_rom_chh_ukr_tag_afr_ewe_slo_moo_bat_tha_sid_knd_igb_bam_uzb_nor_mol_tur_dyu_vie_mlt_xho_tsw_cic	-0.415018268135473	-0.984734020817173	0.327309728200076
354	owc_slo_zul_eng_hau_aeg_anl_prs_uzb_tur_ven_jav_bem_mcd_ukr_bsq_ger_gam_xho_mnd_por_fre_moo_ctl_ses_dut_est_bam_fbf_fin_pol_wly_geo_bos_krd_lit_cze_amr_sod_afr_hun_dgb_mao_ben_bat_jpn_knd_kor_nor_rus_tsn_grk_tag_hin_heb_ind_cnt_urd_igb_arw_sid_svk_guj_mol_alb_qcu_glc_ita_pan_dyu_amh_spa_mlt_scr_sun_lat_swt_bul_yor_mly_tha_tig_tml_ewe_lda_aze_rom_swe_azi_cic_vie_chh_swa_akn_tsw	-0.202816434299642	-0.478686154817295	0.633285425629065
355	hau_ukr_zul_grk_anl_tig_amr_urd_uzb_tur_bam_ind_xho_bos_dut_bsq_nor_gam_ses_cnt_slo_scr_ven_ger_lda_alb_hun_dgb_akn_fin_guj_heb_geo_ctl_spa_svk_pan_sid_sod_por_est_cic_jav_mcd_mao_jpn_tml_kor_mol_lit_moo_fre_sun_afr_chh_mly_mnd_rus_tsn_rom_wly_bul_krd_eng_lat_qcu_pol_glc_ita_fbf_mlt_ben_amh_arw_bat_cze_dyu_prs_igb_tag_tha_owc_knd_yor_bem_aze_swe_hin_azi_swa_vie_aeg_tsw_ewe_swt	-1.10774142271139	-2.72607642086544	0.007659478636204
356	amh_swe_moo_pan_owc_sod_wly_arw_azi_tur_bam_bat_xho_pol_alb_bsq_lat_sid_lda_cnt_lit_ukr_fbf_hin_ven_prs_fin_swt_dgb_hun_bos_mlt_geo_slo_eng_scr_svk_tig_aeg_rom_est_igb_sun_dut_tag_jpn_tml_kor_nor_guj_bem_rus_mao_krd_anl_jav_mnd_ger_dyu_spa_amr_ita_glc_grk_por_qcu_mol_ben_urd_ses_heb_cze_gam_ctl_ind_afr_zul_mcd_tsw_mly_tha_hau_knd_cic_swa_aze_fre_bul_uzb_yor_vie_chh_akn_tsn_ewe	-0.247537748092433	-0.585125979601781	0.559880055324249
357	amr_cze_igb_lat_gam_hau_tig_nor_aze_azi_akn_mao_ses_pan_grk_bsq_bul_heb_dyu_mnd_ctl_bos_swt_ukr_ewe_spa_fin_swa_xho_est_ben_owc_geo_krd_fre_slo_pol_mlt_aeg_rus_hun_moo_mly_hin_jav_jpn_tml_kor_mol_alb_tsw_urd_ind_lit_wly_sun_cnt_svk_zul_mcd_chh_swe_arw_ger_scr_qcu_eng_glc_afr_fbf_sod_ita_amh_rom_bat_prs_yor_guj_bam_tag_tha_anl_knd_tsn_dgb_uzb_dut_por_tur_ven_vie_sid_cic_bem_lda	-1.07358794254252	-2.61871987143642	0.0103051600698492
358	sid_arw_ses_eng_wly_hau_anl_bos_azi_aze_akn_tag_igb_rom_svk_bsq_cze_heb_bem_mnd_ger_glc_tsn_pol_dgb_slo_est_moo_bam_hun_mol_amh_geo_rus_prs_spa_swe_sod_chh_afr_fin_ven_jav_nor_mly_jpn_tml_kor_pan_hin_xho_ben_bat_fre_tig_mao_cnt_dut_zul_mcd_mlt_por_lit_urd_krd_qcu_ukr_alb_grk_lda_gam_ctl_amr_guj_ind_bul_tsw_lat_swt_sun_tha_aeg_knd_swa_fbf_uzb_ita_scr_tur_ewe_vie_owc_cic_yor_dyu	-0.350254672507755	-0.828923366396424	0.409270210289019
359	wly_nor_yor_ger_mlt_amr_heb_slo_uzb_tur_bam_tag_tsw_alb_hin_bsq_krd_chh_bem_mnd_arw_bul_xho_lit_dgb_lat_hun_ven_swa_est_rus_hau_geo_urd_glc_swe_mol_sod_amh_ctl_fin_igb_bat_dut_mly_jpn_tml_kor_ben_afr_lda_grk_ind_ita_aeg_jav_cnt_scr_ewe_pol_anl_ukr_eng_svk_spa_qcu_pan_prs_mcd_zul_gam_rom_owc_bos_sun_guj_ses_fre_tsn_mao_tha_sid_knd_akn_moo_azi_cze_por_aze_cic_vie_tig_fbf_swt_dyu	0.189961165987602	0.447199385962963	0.655770907545649
360	amr_eng_ewe_pol_owc_heb_mlt_por_azi_tur_moo_sun_lda_pan_swe_bsq_fre_sod_xho_mnd_glc_spa_akn_alb_zul_slo_fin_ses_bem_hun_svk_wly_geo_grk_arw_lit_rom_sid_aeg_ukr_est_tsw_ind_ctl_bat_jpn_tml_kor_prs_bos_tsn_ben_tag_lat_anl_jav_cnt_bul_swt_rus_chh_ger_dut_urd_mcd_qcu_mol_afr_guj_bam_gam_ita_hau_krd_mly_scr_yor_hin_fbf_mao_tha_tig_knd_ven_swa_aze_cze_nor_uzb_dgb_vie_amh_dyu_igb_cic	-0.404899196871892	-0.960292805464285	0.339397914244711
361	amh_bos_dgb_lat_gam_heb_sid_ctl_tur_aze_lda_tag_cic_por_prs_bsq_mol_anl_tsn_mnd_arw_pol_ewe_krd_swt_pan_hun_fbf_swa_fin_grk_hau_geo_svk_rus_mcd_bul_amr_owc_glc_est_dyu_sun_ben_jav_jpn_knd_kor_cze_fre_xho_ita_bat_slo_tig_mly_cnt_nor_tsw_rom_chh_ukr_scr_urd_spa_qcu_alb_dut_afr_yor_sod_hin_mlt_ger_ind_lit_bem_swe_ses_mao_tha_aeg_tml_moo_ven_azi_eng_guj_uzb_akn_vie_wly_bam_igb_zul	-0.744815854693055	-1.78723196027819	0.0771577636038849
362	amr_pan_fbf_spa_heb_anl_wly_lat_aze_azi_akn_bat_bam_ukr_rom_bsq_hin_amh_dyu_mnd_mol_prs_ven_dut_bem_ger_est_swa_tsw_fin_guj_tig_geo_ben_nor_grk_pol_hau_mlt_ctl_hun_igb_tag_fre_mly_jpn_knd_kor_scr_arw_tsn_krd_sun_urd_aeg_mao_cnt_bos_dgb_mcd_sod_ita_lit_swe_alb_qcu_rus_cze_afr_ewe_chh_eng_owc_svk_jav_slo_moo_por_xho_ind_tha_gam_tml_yor_ses_uzb_bul_glc_tur_zul_vie_sid_lda_cic_swt	-0.0669406278707773	-0.157616572189831	0.875100655663676
363	sod_pol_moo_alb_anl_mlt_heb_eng_tur_aze_tsw_bat_ses_bul_hin_bsq_krd_amr_ewe_mnd_scr_arw_dgb_mcd_cic_bos_fin_bam_akn_est_fre_tig_geo_nor_ukr_cze_dut_owc_chh_svk_hun_yor_mao_swe_mly_jpn_tml_kor_guj_glc_tsn_rus_sun_spa_sid_ind_cnt_slo_lda_rom_amh_ger_grk_urd_ctl_qcu_por_lat_lit_swt_gam_pan_wly_ben_tag_mol_xho_afr_bem_jav_tha_aeg_knd_zul_dyu_azi_prs_ita_uzb_swa_vie_hau_fbf_igb_ven	-0.468580176398795	-1.11506688186409	0.267694946446915
364	anl_ger_bam_dut_chh_sod_heb_pan_aze_uzb_swa_mly_dyu_eng_arw_bsq_guj_tig_tsn_mnd_bul_rus_yor_ctl_bem_spa_fin_lda_dgb_est_lat_amr_geo_bos_ukr_rom_grk_wly_owc_pol_hun_igb_mao_ben_sun_jpn_knd_kor_scr_alb_ses_swe_bat_ita_aeg_ind_cnt_fre_xho_svk_sid_mcd_krd_slo_cze_qcu_por_glc_lit_zul_amh_afr_mlt_hin_jav_nor_tsw_prs_moo_tag_tha_hau_tml_ven_ewe_tur_urd_mol_azi_fbf_vie_gam_akn_swt_cic	-0.403022840860019	-0.956690074848641	0.341204066278529
365	tig_svk_yor_ctl_gam_sid_hau_cze_aze_uzb_igb_bat_moo_mcd_slo_bsq_ger_amr_cic_cnt_arw_eng_ven_rom_ses_alb_fin_zul_bem_est_scr_sod_geo_guj_spa_afr_mol_mlt_chh_krd_hun_swa_mly_dut_sun_jpn_tml_kor_nor_urd_ewe_ukr_mao_bul_aeg_jav_mnd_pol_akn_bos_wly_prs_pan_lit_hin_qcu_rus_grk_swe_tsn_anl_ben_owc_glc_tag_lat_bam_ita_dgb_ind_tha_heb_knd_xho_swt_tur_por_fre_azi_fbf_vie_amh_tsw_dyu_lda	-0.11757600956825	-0.277162993240473	0.782270084941153
366	mlt_por_tsw_alb_anl_amr_gam_ctl_tur_azi_bam_jav_dgb_glc_afr_bsq_ben_sod_yor_cnt_urd_krd_xho_bos_igb_grk_hun_swt_dyu_est_hin_tig_geo_pol_dut_pan_cze_heb_wly_mcd_fin_cic_bat_slo_mao_jpn_tml_kor_guj_lat_zul_prs_tag_fre_amh_mly_mnd_eng_swa_svk_chh_scr_swe_arw_ukr_qcu_rus_ger_bul_ven_owc_ita_hau_rom_sun_spa_moo_mol_lda_ind_tha_aeg_knd_tsn_fbf_uzb_lit_nor_aze_ewe_vie_sid_akn_ses_bem	-0.141048862740897	-0.33260724762541	0.74017933827742
367	hau_bos_yor_pol_aeg_amr_tig_rus_aze_tur_dgb_sun_swt_spa_urd_bsq_hin_owc_akn_mnd_ita_dut_tsw_fre_ven_scr_fin_fbf_xho_est_ukr_anl_geo_ctl_svk_alb_grk_gam_chh_guj_hun_swa_ind_ger_bat_jpn_knd_kor_eng_prs_cic_nor_tag_arw_mlt_jav_cnt_mcd_bam_por_sod_glc_mol_bul_swe_qcu_krd_lat_lit_zul_amh_slo_heb_afr_mao_rom_igb_ben_bem_mly_tha_sid_tml_moo_dyu_azi_pan_cze_uzb_lda_vie_wly_tsn_ewe_ses	-0.231395541908053	-0.547472160162299	0.585365878973744
368	gam_swe_zul_cze_heb_tig_sod_ukr_aze_uzb_yor_mly_bem_alb_ger_bsq_por_amr_fbf_cnt_slo_scr_tsn_arw_ven_urd_est_swt_cic_fin_rus_aeg_geo_lit_krd_pan_svk_owc_mlt_ita_hun_tsw_bat_eng_sun_jpn_knd_kor_dut_prs_dyu_mol_mao_ben_anl_tag_mnd_nor_ewe_lat_hau_bul_bos_ctl_afr_qcu_mcd_fre_hin_ses_chh_guj_wly_spa_jav_pol_dgb_rom_igb_ind_tha_amh_tml_akn_lda_tur_grk_glc_azi_moo_vie_sid_swa_xho_bam	0.631325271186322	1.49486058045968	0.138336382512485
369	amh_alb_yor_lat_mlt_aeg_hau_glc_azi_tur_tsw_jav_swt_lit_ger_bsq_ben_heb_swa_mnd_pol_spa_tsn_fre_dyu_urd_est_xho_akn_fin_mol_wly_geo_hin_arw_rus_swe_sid_amr_ctl_hun_fbf_mao_afr_ind_jpn_tml_kor_krd_ukr_ven_grk_bat_mcd_owc_tag_cnt_slo_cic_por_sod_bos_rom_prs_nor_qcu_ita_bul_scr_igb_tig_pan_gam_eng_sun_dut_bam_guj_ses_mly_tha_chh_knd_bem_lda_uzb_svk_cze_aze_moo_vie_anl_zul_dgb_ewe	-1.01660527029803	-2.48164222990617	0.0148733290582595
370	owc_eng_tsw_grk_sod_sid_tig_glc_azi_tur_swa_mao_ewe_rom_guj_bsq_nor_heb_fbf_mnd_ben_lit_dyu_swe_tsn_pol_est_ses_lda_hun_ger_wly_geo_fre_svk_pan_lat_mlt_gam_slo_fin_xho_sun_rus_jav_jpn_tml_kor_mcd_por_moo_cze_ind_prs_aeg_mly_cnt_ctl_bam_arw_anl_krd_ukr_bos_ita_qcu_urd_bul_scr_dgb_amh_mol_chh_alb_bat_afr_ven_hin_cic_tag_tha_hau_knd_igb_yor_uzb_spa_dut_aze_zul_vie_amr_bem_swt_akn	-0.0951297910258864	-0.224230798074862	0.823069607543415
371	mlt_hin_tsn_scr_wly_aeg_anl_fre_uzb_tur_ven_mly_igb_rus_prs_bsq_pan_sid_ses_cnt_mcd_eng_zul_urd_akn_spa_hun_dgb_tsw_est_nor_chh_geo_bos_svk_ben_grk_heb_amr_alb_fin_ewe_jav_guj_ind_jpn_tml_kor_glc_ita_bem_arw_mao_lit_hau_sun_mnd_por_xho_mol_amh_cze_ukr_pol_swe_qcu_lat_afr_krd_swa_owc_ger_gam_bul_bat_rom_yor_ctl_bam_tag_tha_tig_knd_cic_fbf_aze_dut_slo_azi_lda_vie_sod_dyu_moo_swt	-0.927997746633943	-2.25268987294972	0.0266302353085269
372	sod_urd_ewe_swe_aeg_anl_sid_slo_aze_tur_bem_bat_dyu_ctl_mol_bsq_spa_owc_tsn_mnd_mcd_ben_tsw_por_akn_eng_fin_xho_lda_hun_prs_hau_geo_scr_hin_bul_glc_mlt_wly_pol_est_zul_sun_lit_ind_jpn_tml_kor_pan_ukr_swa_rus_mly_lat_chh_jav_cnt_guj_ven_fre_amh_ger_dut_rom_arw_qcu_grk_afr_svk_yor_amr_bos_heb_alb_tag_nor_swt_cze_igb_mao_tha_gam_knd_ses_fbf_azi_krd_ita_uzb_bam_vie_tig_moo_dgb_cic	-0.209118917751905	-0.493776667219	0.622628078144751
373	tig_glc_swa_ita_chh_amh_wly_fre_aze_tur_bam_mao_ewe_bos_dut_bsq_bul_sod_zul_cnt_urd_krd_igb_ben_akn_lat_est_ven_tsw_hun_rus_hau_geo_pol_swe_arw_cze_amr_heb_hin_fin_ses_ind_ger_mly_jpn_tml_kor_nor_por_tsn_guj_tag_prs_sid_bat_mnd_ctl_dgb_slo_owc_scr_afr_svk_alb_qcu_rom_mcd_pan_cic_anl_ukr_mlt_grk_sun_mol_fbf_eng_dyu_jav_tha_aeg_knd_swt_yor_azi_lit_spa_uzb_lda_vie_gam_bem_moo_xho	-0.685588576779019	-1.64607340263175	0.103124173874792
374	mlt_mcd_cic_lit_hau_heb_tig_rom_tur_aze_igb_mao_swa_fre_mol_bsq_arw_anl_ewe_mnd_glc_dut_dgb_prs_swt_ctl_est_yor_tsw_hun_pan_sod_geo_swe_afr_krd_por_amh_chh_ukr_fin_bam_sun_alb_jav_jpn_knd_kor_grk_ita_bem_bul_ind_spa_aeg_mly_cnt_cze_dyu_guj_sid_hin_urd_slo_lat_qcu_svk_scr_pol_lda_amr_ben_wly_rus_tag_ger_ses_nor_fbf_bat_tha_gam_tml_ven_zul_azi_bos_eng_uzb_akn_vie_owc_tsn_moo_xho	-0.127719702575814	-0.301091138009668	0.764017144310718
375	heb_rom_lda_lit_hau_chh_wly_ctl_aze_azi_moo_bat_fbf_bos_dut_bsq_ben_aeg_tsn_cnt_mol_mcd_yor_urd_ewe_ger_est_akn_swa_fin_glc_gam_geo_lat_scr_afr_bul_amh_tig_prs_hun_swt_jav_hin_tag_jpn_knd_kor_ita_pol_ses_pan_mly_svk_amr_mao_mnd_krd_ven_ukr_mlt_alb_fre_swe_spa_qcu_rus_eng_por_dgb_anl_cze_sod_nor_sun_guj_dyu_grk_cic_ind_tha_owc_tml_igb_bem_uzb_arw_slo_tur_zul_vie_sid_bam_xho_tsw	0.946482493954862	2.26950287144209	0.0255486018812314
376	gam_ukr_igb_swe_amr_amh_aeg_urd_tur_azi_dgb_jav_fbf_svk_fre_bsq_cze_anl_akn_cnt_bos_grk_xho_rom_tsw_pol_est_lda_tsn_hun_por_tig_geo_ger_hin_lat_ctl_sod_chh_arw_fin_swa_mao_pan_sun_jpn_knd_kor_spa_alb_ewe_dut_ind_bul_mlt_mly_mnd_afr_yor_rus_owc_prs_ita_krd_slo_qcu_scr_nor_mcd_dyu_sid_mol_heb_glc_bat_ben_ses_guj_swt_tag_tha_hau_tml_ven_zul_uzb_lit_eng_aze_cic_vie_wly_bem_bam_moo	-0.405085571255291	-0.959159064210916	0.339965618078732
377	amh_eng_moo_mol_owc_wly_sid_ger_azi_uzb_dyu_mao_ewe_prs_spa_bsq_urd_aeg_xho_cnt_scr_rom_igb_krd_dgb_por_est_tsn_akn_fin_ben_tig_geo_rus_glc_swe_grk_amr_anl_fre_hun_fbf_jav_pol_sun_jpn_tml_kor_lat_bos_swt_ita_tag_lit_gam_bat_mnd_nor_yor_pan_sod_slo_ctl_guj_svk_qcu_alb_afr_dut_zul_chh_cze_mlt_arw_mly_ukr_ven_bul_lda_ind_tha_heb_knd_swa_cic_aze_mcd_hin_tur_tsw_vie_hau_bam_ses_bem	-0.16986491412136	-0.401135273148852	0.689240710613035
378	wly_svk_igb_scr_amh_anl_hau_alb_aze_uzb_xho_tag_lda_rom_ger_bsq_glc_owc_zul_mnd_hin_nor_tsn_ctl_swa_eng_est_bem_fbf_hun_cze_tig_geo_mcd_ukr_pol_lit_gam_sod_spa_fin_swt_mao_krd_mly_jpn_knd_kor_mol_dut_ven_fre_sun_bos_sid_bat_cnt_bul_moo_slo_amr_lat_afr_rus_grk_qcu_guj_prs_pan_bam_heb_ben_mlt_arw_ind_urd_akn_por_yor_jav_tha_aeg_tml_tsw_dyu_tur_ita_swe_azi_ses_vie_chh_dgb_cic_ewe	-0.360185791849075	-0.853742186695695	0.395441537499295
379	sod_alb_ven_pan_anl_gam_chh_slo_tur_aze_bam_sun_swa_ger_guj_bsq_svk_amh_tsn_cnt_swe_spa_yor_urd_moo_scr_fin_igb_akn_est_hin_wly_geo_pol_cze_ita_lat_sid_tig_bul_hun_xho_mly_lit_mao_jpn_tml_kor_grk_rus_dgb_por_bat_ben_mlt_ind_mnd_prs_cic_ctl_amr_fre_glc_mcd_afr_qcu_dut_ukr_nor_tsw_aeg_krd_hau_rom_tag_eng_fbf_bos_swt_jav_tha_owc_knd_lda_zul_uzb_mol_arw_azi_dyu_vie_heb_ses_bem_ewe	0.619919660781218	1.46614291349469	0.145982510216494
380	owc_pol_akn_swe_chh_mlt_aeg_alb_tur_aze_bam_mly_cic_ger_pan_bsq_nor_amh_xho_cnt_rus_fre_fbf_bul_ven_por_est_moo_bem_fin_scr_sid_geo_rom_lat_arw_hin_heb_wly_ctl_hun_igb_mao_svk_tag_jpn_tml_kor_mol_eng_yor_bos_bat_guj_anl_sun_mnd_mcd_swt_afr_gam_lit_slo_ukr_glc_qcu_dut_ben_prs_lda_hau_krd_tig_spa_jav_grk_dyu_ita_swa_ind_tha_amr_knd_tsw_tsn_uzb_urd_cze_azi_ses_vie_sod_zul_dgb_ewe	-0.306621930620819	-0.726481756296944	0.469368057246077
381	sod_pol_ewe_fre_heb_wly_anl_bos_azi_aze_ven_bat_swa_dut_krd_bsq_glc_chh_zul_cnt_cze_lat_tsn_spa_cic_mol_est_bem_ses_hun_urd_tig_geo_grk_bul_arw_swe_amr_hau_scr_fin_xho_tag_guj_ind_jpn_knd_kor_nor_slo_akn_ctl_sun_afr_sid_mao_mnd_ita_dyu_alb_owc_ben_svk_ukr_mcd_qcu_hin_ger_pan_moo_amh_prs_gam_eng_mly_por_yor_lit_lda_jav_tha_aeg_tml_bam_igb_tur_rom_rus_uzb_tsw_vie_mlt_fbf_dgb_swt	-0.773195178988683	-1.85938630413179	0.0661340560652346
382	anl_bos_swa_alb_aeg_hau_owc_ger_azi_tur_ven_jav_bam_lit_ita_bsq_lat_wly_dgb_mnd_nor_glc_zul_rus_ses_urd_est_yor_ewe_fin_eng_mlt_geo_ctl_arw_ben_krd_gam_sid_prs_hun_cic_mly_mcd_sun_jpn_tml_kor_ukr_cze_akn_pol_bat_mol_amh_mao_cnt_guj_tsw_spa_amr_dut_hin_fre_svk_qcu_rom_scr_swe_moo_tig_bul_chh_slo_tag_por_xho_afr_bem_ind_tha_sod_knd_dyu_swt_uzb_pan_grk_aze_igb_vie_heb_lda_fbf_tsn	0.0898677126600261	0.211594385372824	0.832886499329992
383	sid_ger_swa_mcd_amr_gam_sod_svk_azi_uzb_moo_sun_tsn_eng_rus_bsq_spa_tig_cic_mnd_slo_ben_ven_urd_swt_rom_est_yor_fbf_fin_por_aeg_geo_swe_glc_nor_guj_anl_owc_ita_hun_dyu_tag_grk_mly_jpn_tml_kor_dut_scr_bam_ctl_bat_mol_heb_jav_cnt_lat_ewe_cze_hau_pan_fre_afr_bul_qcu_arw_hin_prs_ses_amh_ukr_mlt_alb_ind_lit_xho_pol_lda_mao_tha_chh_knd_bem_akn_tur_krd_bos_aze_igb_vie_wly_zul_dgb_tsw	0.296203067533861	0.697716328761383	0.487095351234007
384	sid_ctl_bem_afr_owc_wly_amr_ukr_aze_uzb_igb_mly_tsw_scr_rus_bsq_spa_anl_lda_cnt_fre_eng_tsn_swe_cic_lat_fin_ewe_ses_hun_bul_chh_geo_alb_bos_por_mcd_amh_mlt_ben_est_dgb_bat_pol_mao_jpn_knd_kor_lit_urd_fbf_ger_tag_nor_heb_sun_mnd_grk_moo_guj_hau_prs_slo_mol_svk_qcu_ita_rom_glc_akn_gam_hin_tig_pan_jav_arw_ven_dut_xho_ind_tha_sod_tml_zul_swa_azi_cze_krd_tur_bam_vie_aeg_dyu_yor_swt	-0.608029028819074	-1.45279131821755	0.14964752884708
385	tig_cze_swa_ita_gam_aeg_owc_arw_uzb_azi_ewe_mao_bem_nor_bos_bsq_por_mlt_fbf_mnd_ger_bul_akn_ben_yor_slo_hun_moo_tsw_fin_ukr_heb_geo_rus_guj_swe_prs_wly_anl_urd_est_ven_bat_scr_mly_jpn_knd_kor_svk_lat_igb_lit_jav_alb_amr_tag_cnt_grk_zul_hin_amh_ctl_pol_fre_rom_qcu_mcd_glc_pan_dyu_sid_afr_hau_dut_sun_krd_bam_mol_xho_ind_tha_chh_tml_cic_lda_aze_eng_spa_tur_swt_vie_sod_dgb_tsn_ses	-0.486585032390944	-1.15675697156824	0.250334338334571
386	owc_mol_dyu_slo_mlt_chh_amh_lit_azi_uzb_lda_mao_swa_krd_eng_bsq_lat_gam_akn_mnd_scr_ukr_tsw_ctl_xho_dut_fin_igb_fbf_hun_pan_wly_geo_bul_hin_prs_guj_anl_amr_nor_est_bem_sun_mcd_jav_jpn_knd_kor_glc_pol_swt_urd_mly_alb_sod_tag_cnt_rus_cic_svk_sid_swe_por_arw_spa_qcu_ben_fre_grk_tsn_hau_ger_heb_rom_ind_cze_zul_bos_dgb_bat_tha_aeg_tml_yor_bam_aze_afr_ita_tur_ses_vie_tig_ewe_ven_moo	-0.0456290996251965	-0.107545427586156	0.91458796118342
387	aeg_alb_akn_mcd_tig_chh_gam_scr_tur_uzb_swa_tag_ses_lit_pan_bsq_ita_amh_tsw_cnt_nor_hin_cic_guj_dyu_ger_est_fbf_moo_hun_prs_sid_geo_rom_lat_bul_grk_wly_owc_urd_fin_igb_mao_afr_mly_jpn_knd_kor_pol_cze_xho_rus_bat_dut_anl_jav_mnd_bos_yor_fre_sod_spa_por_krd_ctl_qcu_slo_ukr_svk_ewe_heb_arw_amr_eng_sun_ben_lda_mol_bam_ind_tha_mlt_tml_swt_tsn_azi_swe_glc_aze_dgb_vie_hau_bem_zul_ven	0.367020509782079	0.863617630960463	0.390019831715833
388	owc_spa_bam_guj_gam_aeg_anl_rus_aze_uzb_fbf_sun_lda_ben_bos_bsq_nor_amr_moo_cnt_eng_ger_cic_grk_bem_ctl_est_igb_zul_hun_scr_wly_geo_ita_fre_svk_prs_sod_tig_cze_fin_ses_mao_pan_tag_jpn_tml_kor_rom_alb_dyu_swe_ind_afr_mlt_mly_mnd_arw_xho_urd_heb_krd_mol_pol_slo_qcu_hin_mcd_por_swt_sid_bul_amh_ukr_bat_glc_tsn_dut_tsw_jav_tha_chh_knd_akn_ven_azi_lit_lat_tur_ewe_vie_hau_swa_yor_dgb	-0.323996795511708	-0.766571600260017	0.445277787978081
389	aeg_urd_igb_rus_amh_sid_sod_ben_azi_uzb_fbf_mao_moo_alb_mcd_bsq_eng_tig_ewe_cnt_bos_swe_zul_hin_swt_glc_est_ven_tsn_hun_cze_heb_geo_nor_grk_fre_pan_mlt_wly_svk_fin_dyu_bat_krd_jav_jpn_tml_kor_ukr_prs_lda_afr_sun_scr_hau_mly_mnd_dut_swa_slo_gam_lit_rom_mol_spa_qcu_arw_ita_por_akn_chh_ger_amr_pol_ind_bul_xho_ctl_tsw_tag_tha_anl_knd_bam_bem_aze_guj_lat_tur_dgb_vie_owc_yor_ses_cic	-0.95136958748669	-2.31684942238844	0.0227074699027793
390	mlt_cze_zul_bos_owc_amr_sod_swe_azi_aze_fbf_tag_bam_ita_grk_bsq_ctl_anl_tsn_cnt_afr_svk_moo_rom_ses_hin_est_xho_igb_fin_ben_wly_geo_lit_pol_lat_glc_amh_hau_krd_hun_lda_mao_slo_ind_jpn_tml_kor_pan_arw_akn_nor_jav_eng_sid_bat_mnd_mol_dyu_ukr_chh_dut_alb_prs_urd_qcu_rus_bul_fre_swt_heb_guj_gam_ger_sun_scr_dgb_spa_cic_mly_tha_tig_knd_swa_tsw_tur_mcd_por_uzb_bem_vie_aeg_ven_yor_ewe	-0.602106396456503	-1.43635269743041	0.154257450448596
391	heb_pan_dgb_urd_tig_sod_amh_bos_azi_tur_bem_mly_igb_dut_ukr_bsq_ger_wly_akn_mnd_fre_nor_ses_krd_yor_ita_hun_xho_bam_fin_eng_hau_geo_arw_ctl_lat_por_chh_aeg_pol_est_swt_sun_mcd_tag_jpn_knd_kor_guj_prs_ewe_spa_ind_rom_owc_mao_cnt_svk_moo_hin_mlt_swe_grk_cze_scr_qcu_glc_bul_slo_lda_anl_ben_sid_alb_bat_mol_fbf_rus_dyu_jav_tha_gam_tml_zul_swa_aze_lit_afr_uzb_cic_vie_amr_tsw_ven_tsn	0.0687082071885681	0.161882469631362	0.871749594802629
392	amr_glc_ewe_lit_aeg_heb_amh_ctl_aze_uzb_fbf_jav_tsn_prs_afr_bsq_cze_mlt_dyu_mnd_pol_ukr_swt_por_swa_fre_est_bam_bem_fin_urd_anl_geo_hin_krd_dut_scr_sid_tig_ben_hun_yor_mao_guj_mly_jpn_knd_kor_rus_arw_tsw_bul_bat_grk_sod_sun_cnt_swe_ven_lat_hau_mcd_slo_alb_eng_qcu_nor_ita_mol_moo_gam_bos_owc_spa_ind_ger_akn_rom_zul_tag_tha_chh_tml_igb_xho_azi_svk_pan_tur_cic_vie_wly_ses_dgb_lda	-0.311570368366014	-0.737107822123283	0.462912355741323
393	hau_lit_tsn_pol_anl_amh_gam_mol_aze_uzb_bam_tag_cic_guj_svk_bsq_prs_mlt_tsw_cnt_swe_afr_akn_krd_ewe_por_est_lda_fbf_hun_urd_amr_geo_alb_ita_arw_ben_aeg_wly_rom_fin_dyu_ind_cze_mao_jpn_knd_kor_pan_scr_zul_slo_mly_nor_owc_bat_mnd_rus_igb_hin_heb_lat_spa_eng_mcd_qcu_glc_dut_bul_moo_tig_bos_sid_grk_sun_fre_bem_ctl_yor_jav_tha_chh_tml_ses_swt_tur_ger_ukr_azi_xho_vie_sod_dgb_swa_ven	-0.567798151680925	-1.35798533474293	0.177753916156028
394	anl_arw_yor_ctl_sid_owc_amr_bos_uzb_tur_moo_mly_akn_glc_rom_bsq_mcd_tig_zul_cnt_slo_bul_fbf_eng_xho_rus_fin_dgb_igb_hun_por_chh_geo_svk_lit_nor_mol_heb_wly_afr_est_swa_ind_alb_tag_jpn_tml_kor_ben_grk_ven_lat_jav_fre_aeg_sun_mnd_cze_lda_pan_mlt_urd_ger_dut_ita_qcu_hin_swe_krd_dyu_gam_ukr_sod_guj_bat_spa_tsn_pol_cic_mao_tha_hau_knd_bem_bam_azi_prs_scr_aze_tsw_vie_amh_ses_swt_ewe	0.136958476924753	0.322418125741236	0.747859645726557
395	amh_grk_zul_spa_amr_mlt_heb_ita_azi_tur_lda_sun_moo_guj_krd_bsq_hin_wly_igb_cnt_bul_bos_ses_ben_yor_svk_est_swa_bem_fin_nor_hau_geo_pan_mcd_urd_rom_anl_gam_lat_hun_ven_mly_lit_jav_jpn_tml_kor_arw_afr_xho_glc_ind_swe_sid_mao_mnd_ukr_dgb_dut_chh_scr_eng_ctl_rus_qcu_prs_alb_ger_ewe_owc_pol_tig_fre_bat_cze_cic_mol_tsw_tag_tha_aeg_knd_fbf_dyu_uzb_slo_por_aze_swt_vie_sod_bam_akn_tsn	-0.638011044728049	-1.52362049652215	0.130996897674642
396	tig_lat_swa_spa_anl_mlt_wly_alb_uzb_aze_yor_tag_akn_bul_rus_bsq_lit_heb_dgb_cnt_arw_dut_bam_ukr_bem_ctl_est_tsw_zul_hun_krd_amh_geo_swe_por_fre_afr_sid_sod_nor_fin_moo_ind_hin_bat_jpn_knd_kor_pan_cze_dyu_grk_mly_eng_owc_sun_mnd_glc_lda_pol_amr_mcd_rom_ben_bos_qcu_svk_urd_guj_swt_gam_ita_hau_slo_jav_prs_cic_scr_ven_mao_tha_chh_tml_ses_xho_azi_mol_ger_tur_igb_vie_aeg_ewe_tsn_fbf	-0.123393985167891	-0.290966331483378	0.771724986754396
397	sod_grk_ses_ger_chh_wly_aeg_bos_uzb_azi_fbf_mly_tsw_guj_hin_bsq_mol_owc_dgb_mnd_alb_nor_moo_afr_xho_mcd_est_akn_ewe_hun_lat_mlt_geo_por_cze_bul_ben_anl_amh_scr_fin_ven_jav_lit_mao_jpn_tml_kor_prs_svk_swt_glc_sun_rus_sid_bat_cnt_pol_dyu_slo_amr_urd_spa_arw_pan_qcu_krd_swe_ita_bem_heb_ctl_hau_fre_ind_rom_cic_dut_yor_tag_tha_tig_knd_swa_bam_tur_ukr_eng_aze_zul_vie_gam_lda_tsn_igb	-0.230796191777183	-0.545693760535842	0.586583006546328
398	anl_nor_tsn_urd_mlt_heb_amh_swe_uzb_azi_cic_tag_dgb_mol_fre_bsq_svk_amr_ven_cnt_alb_bul_akn_spa_dyu_prs_est_moo_yor_fin_bos_owc_geo_lit_glc_afr_mcd_tig_wly_hin_hun_ses_jav_dut_mly_jpn_knd_kor_eng_ukr_fbf_ger_mao_rom_aeg_bat_mnd_slo_xho_por_sid_grk_ita_arw_lat_qcu_krd_guj_cze_swt_sod_rus_chh_pan_sun_pol_tsw_ctl_lda_ind_tha_hau_tml_ewe_bem_aze_scr_ben_tur_zul_vie_gam_igb_swa_bam	-0.387196076615	-0.918614747138768	0.360673488888902
399	sod_alb_bem_prs_chh_wly_sid_mol_tur_uzb_akn_bat_dyu_eng_swe_bsq_ben_amr_lda_cnt_svk_nor_dgb_rus_ven_cze_est_swt_ewe_hun_mcd_aeg_geo_lit_krd_grk_ita_gam_mlt_ger_fin_swa_tag_dut_mly_jpn_knd_kor_hin_fre_zul_pan_jav_bos_hau_ind_mnd_spa_ses_scr_anl_bul_afr_slo_lat_qcu_ctl_por_glc_yor_heb_rom_owc_urd_sun_ukr_moo_pol_fbf_mao_tha_tig_tml_cic_xho_aze_guj_arw_azi_igb_vie_amh_tsn_bam_tsw	0.0504789636702486	0.118909370059311	0.905603631976525
400	hau_lit_dgb_por_sod_amr_wly_mcd_tur_uzb_tsw_tag_bam_pol_ger_bsq_afr_aeg_ewe_mnd_bul_ita_zul_fre_akn_guj_est_swt_tsn_hun_scr_owc_geo_cze_spa_svk_urd_sid_anl_ben_fin_fbf_ind_rom_mly_jpn_knd_kor_ukr_rus_moo_nor_mao_ctl_mlt_jav_cnt_krd_dyu_alb_tig_mol_lat_glc_hin_qcu_pan_swe_arw_swa_chh_prs_gam_slo_sun_bos_xho_dut_cic_bat_tha_heb_tml_lda_bem_azi_grk_eng_aze_yor_vie_amh_ses_ven_igb	-0.513605692387467	-1.22160423184992	0.224944918622563
401	sid_rom_dgb_pol_chh_owc_sod_ukr_uzb_azi_zul_mly_tsn_por_arw_bsq_fre_hau_xho_mnd_lit_mcd_tsw_cze_fbf_krd_fin_bem_ses_est_bos_wly_geo_hin_nor_afr_grk_gam_aeg_guj_hun_igb_tag_urd_bat_jpn_knd_kor_pan_ben_akn_ita_jav_swe_heb_ind_cnt_eng_dyu_svk_mlt_ctl_bul_slo_prs_qcu_glc_spa_mol_swt_amr_scr_anl_lat_sun_alb_yor_rus_moo_mao_tha_amh_tml_ewe_ven_tur_dut_ger_aze_bam_vie_tig_lda_cic_swa	0.455454765513203	1.0744171228204	0.285415490202081
402	sod_svk_swa_grk_chh_amh_anl_urd_azi_aze_moo_ind_ven_ukr_mcd_bsq_nor_gam_tsw_cnt_alb_hin_xho_slo_ses_glc_hun_igb_fbf_est_ctl_aeg_geo_eng_pol_arw_ger_mlt_wly_dut_fin_dyu_tag_rus_mao_jpn_knd_kor_scr_spa_yor_afr_jav_swe_owc_sun_mnd_bos_lda_krd_sid_pan_por_lat_mol_qcu_cze_ita_prs_bem_amr_ben_heb_bul_mly_rom_akn_lit_zul_bat_tha_tig_tml_bam_tsn_uzb_fre_guj_tur_cic_vie_hau_ewe_swt_dgb	-0.0955643149026911	-0.225517191015922	0.822071791645528
403	amr_mol_ven_swe_chh_heb_hau_eng_uzb_tur_zul_jav_swt_krd_afr_bsq_ukr_anl_bam_mnd_nor_svk_igb_slo_swa_mcd_fin_dyu_tsn_est_arw_mlt_geo_ita_cze_ger_ben_gam_aeg_prs_hun_akn_bat_hin_sun_jpn_tml_kor_pan_por_bem_urd_mly_ctl_wly_mao_cnt_fre_ewe_bos_owc_scr_glc_dut_rus_qcu_pol_alb_guj_moo_amh_lit_tig_rom_tag_grk_fbf_bul_xho_ind_tha_sid_knd_dgb_yor_azi_spa_lat_aze_cic_vie_sod_lda_tsw_ses	-0.725652592162043	-1.7413641580394	0.0849265107992093
404	tig_bul_zul_dut_sod_heb_aeg_svk_uzb_aze_dgb_bat_swt_arw_glc_bsq_lat_anl_yor_cnt_rom_pan_cic_nor_bem_guj_fin_ven_moo_est_slo_chh_geo_spa_hin_mol_pol_mlt_owc_grk_hun_ses_mly_ctl_sun_jpn_knd_kor_cze_eng_tsn_por_tag_lit_hau_jav_mnd_fre_swa_ger_wly_ita_urd_bos_mcd_qcu_krd_ben_scr_akn_sid_rus_amr_afr_mao_ukr_bam_swe_ewe_ind_tha_gam_tml_lda_fbf_tur_alb_prs_azi_igb_vie_amh_xho_tsw_dyu	-0.587756680498916	-1.40348145510048	0.163803531154397
405	tig_ben_lda_afr_anl_heb_sod_bul_azi_aze_yor_mly_akn_prs_spa_bsq_slo_amh_ewe_mnd_glc_pol_dgb_por_xho_swe_hun_cic_igb_est_ctl_mlt_geo_fre_svk_ger_mol_chh_hau_nor_fin_tsn_bat_lit_jav_jpn_tml_kor_pan_rus_ven_dut_sun_rom_aeg_ind_cnt_eng_fbf_krd_sid_hin_scr_lat_guj_qcu_ita_grk_cze_bam_owc_alb_gam_arw_tag_bos_tsw_urd_dyu_mao_tha_wly_knd_ses_swt_tur_mcd_ukr_uzb_moo_vie_amr_zul_swa_bem	0.0882435652501977	0.207520121687506	0.836057419811489
406	sod_grk_dgb_lat_mlt_gam_amr_swe_aze_azi_ven_jav_moo_cze_glc_bsq_ukr_hau_bam_cnt_fre_slo_dyu_ita_ses_scr_hun_zul_xho_est_rom_anl_geo_arw_hin_urd_por_heb_amh_svk_fin_yor_bat_pol_mao_jpn_tml_kor_alb_eng_igb_nor_tag_mol_aeg_ind_mnd_spa_fbf_lit_owc_krd_ger_pan_prs_qcu_mcd_ctl_guj_akn_chh_bos_tig_dut_sun_bul_tsw_afr_cic_mly_tha_sid_knd_swt_swa_uzb_ben_rus_tur_tsn_vie_wly_bem_lda_ewe	-0.398710671208549	-0.945841464926713	0.346680473714231
407	amh_nor_ses_svk_sod_aeg_owc_slo_uzb_aze_bam_bat_swa_bul_ukr_bsq_eng_anl_akn_cnt_ger_por_dgb_afr_ven_ita_fin_dyu_fbf_hun_urd_amr_geo_prs_hin_krd_cze_mlt_tig_arw_est_ewe_sun_guj_mly_jpn_tml_kor_pan_pol_tsw_lat_mao_bos_gam_ind_mnd_fre_lda_lit_chh_rus_scr_grk_swe_qcu_mol_ctl_spa_igb_heb_ben_sid_mcd_tag_alb_yor_glc_xho_jav_tha_wly_knd_swt_tsn_tur_dut_rom_azi_bem_vie_hau_zul_cic_moo	-0.726528470716988	-1.74760175279446	0.0838336769482606
408	amh_ger_fbf_swe_wly_hau_mlt_rus_tur_azi_bem_ind_lda_hin_alb_bsq_mcd_amr_ses_cnt_krd_eng_akn_spa_swa_lit_est_zul_tsw_hun_scr_tig_geo_mol_lat_cze_pan_gam_anl_svk_fin_ewe_mly_ben_mao_jpn_tml_kor_prs_dut_xho_guj_sun_bul_heb_bat_mnd_por_cic_urd_owc_rom_bos_ctl_pol_qcu_ita_slo_afr_dgb_sod_grk_sid_ukr_tag_arw_bam_glc_moo_jav_tha_chh_knd_swt_igb_uzb_fre_nor_aze_dyu_vie_aeg_yor_tsn_ven	-0.484195821224315	-1.15068741908657	0.252810923693438
409	tig_bos_fbf_pol_chh_anl_heb_scr_aze_azi_dgb_bat_dyu_urd_fre_bsq_pan_owc_yor_mnd_ita_lit_cic_arw_bem_mol_fin_igb_tsn_hun_glc_sid_geo_guj_prs_swe_rus_mlt_gam_cze_est_xho_sun_ger_mao_jpn_knd_kor_slo_hin_zul_bul_jav_afr_amh_tag_cnt_mcd_lda_por_aeg_lat_svk_ukr_nor_qcu_rom_krd_alb_swa_amr_dut_hau_spa_mly_eng_moo_ben_akn_ind_tha_wly_tml_swt_bam_tur_grk_ctl_uzb_ses_vie_sod_ewe_ven_tsw	-0.0267050983739917	-0.0629522814168159	0.949939608077486
410	owc_eng_ewe_lit_wly_amh_hau_lat_tur_uzb_zul_tag_ses_pan_mcd_bsq_glc_chh_bem_mnd_scr_bos_lda_rom_fbf_alb_est_xho_bam_hun_svk_gam_geo_pol_spa_rus_cze_aeg_tig_hin_fin_swt_bat_mol_mly_jpn_tml_kor_bul_fre_cic_krd_jav_prs_sod_sun_cnt_nor_tsn_urd_amr_arw_grk_ger_afr_qcu_ita_guj_dut_tsw_sid_slo_mlt_ukr_mao_ctl_igb_swe_akn_ind_tha_heb_knd_ven_dgb_azi_ben_por_aze_dyu_vie_anl_swa_moo_yor	-0.12442241680765	-0.293555627853265	0.76975158510374
411	gam_prs_swt_spa_owc_sid_anl_glc_tur_aze_tsn_mao_ven_guj_pan_bsq_fre_tig_xho_cnt_afr_scr_moo_ita_dgb_alb_est_akn_lda_fin_hin_heb_geo_ger_rom_por_grk_amr_mlt_svk_hun_bam_bat_nor_jav_jpn_tml_kor_lat_dut_zul_urd_sun_slo_amh_tag_mnd_pol_bem_arw_chh_bos_rus_ben_ukr_qcu_bul_cze_mol_tsw_hau_ctl_aeg_mcd_ind_krd_cic_lit_ses_mly_tha_wly_knd_ewe_fbf_azi_eng_swe_uzb_dyu_vie_sod_yor_igb_swa	-0.484933832411838	-1.15597756741917	0.250651395055828
412	mlt_dut_zul_por_heb_sid_sod_ger_azi_aze_swa_sun_dgb_hin_scr_bsq_slo_hau_yor_cnt_bul_cze_lda_swe_bem_lit_fin_dyu_ses_hun_krd_tig_geo_mcd_rus_pan_ben_owc_amh_urd_est_ven_tag_svk_mly_jpn_knd_kor_guj_glc_ewe_fre_mao_grk_amr_ind_mnd_nor_igb_ctl_gam_arw_alb_afr_rom_qcu_spa_ita_bos_tsn_wly_ukr_anl_eng_bat_mol_moo_pol_tsw_jav_tha_aeg_tml_bam_fbf_tur_prs_lat_uzb_cic_vie_chh_swt_akn_xho	-0.219164324953687	-0.517150402688569	0.606278970493378
413	amr_eng_xho_alb_amh_mlt_tig_swe_uzb_azi_tsn_ind_akn_prs_mol_bsq_pol_sod_bam_mnd_svk_spa_ses_scr_dgb_rom_hun_ewe_moo_fin_bos_sid_geo_krd_arw_dut_ben_heb_owc_guj_est_bem_tag_lat_mao_jpn_tml_kor_nor_pan_zul_urd_mly_bul_aeg_bat_cnt_ctl_swa_ukr_gam_lit_fre_hin_grk_qcu_slo_mcd_afr_ven_anl_ger_chh_glc_sun_por_fbf_ita_cic_jav_tha_hau_knd_lda_tsw_tur_cze_rus_aze_igb_vie_wly_yor_swt_dyu	0.129682233589537	0.305121952040968	0.760955107120065
414	amr_bul_lda_glc_owc_chh_aeg_cze_uzb_tur_yor_sun_cic_afr_ita_bsq_lit_sod_zul_mnd_ctl_fre_ewe_slo_dyu_arw_hun_tsw_fbf_est_ben_anl_geo_hin_pol_guj_nor_gam_heb_rom_fin_xho_mly_ger_bat_jpn_tml_kor_svk_bos_bam_pan_mao_ukr_hau_ind_cnt_dut_moo_lat_amh_prs_swe_spa_por_qcu_mol_urd_rus_igb_sid_alb_mlt_eng_tag_grk_ses_mcd_ven_jav_tha_tig_knd_tsn_swa_azi_scr_krd_aze_bem_vie_wly_akn_swt_dgb	-0.561190653195822	-1.3368690554801	0.184526484900187
415	owc_nor_igb_mcd_amr_heb_aeg_bul_azi_aze_bam_ind_ses_krd_por_bsq_svk_wly_tsn_mnd_scr_pol_swt_afr_fbf_cze_fin_yor_dyu_est_arw_mlt_geo_eng_guj_ctl_fre_hau_chh_pan_hun_zul_bat_spa_tag_jpn_tml_kor_lat_alb_akn_ukr_jav_glc_gam_sun_cnt_mol_dgb_dut_tig_rus_swe_slo_rom_qcu_lit_bos_ger_ewe_amh_urd_anl_ben_mao_hin_moo_grk_lda_mly_tha_sid_knd_swa_xho_uzb_prs_ita_tur_cic_vie_sod_ven_bem_tsw	-0.382902297420057	-0.907570418828746	0.366450941057016
416	amh_fre_dgb_mol_owc_amr_gam_ctl_tur_aze_lda_mao_cic_alb_eng_bsq_svk_tig_igb_cnt_rus_arw_fbf_mcd_swt_bos_fin_ses_swa_est_ukr_anl_geo_urd_ita_por_nor_sod_aeg_glc_hun_tsn_sun_dut_jav_jpn_knd_kor_grk_swe_tsw_pan_bat_cze_heb_tag_mnd_guj_zul_rom_mlt_pol_lat_prs_ben_qcu_bul_hin_slo_ven_sid_krd_hau_lit_ind_ger_bem_afr_dyu_mly_tha_wly_tml_xho_moo_uzb_scr_spa_azi_akn_vie_chh_ewe_yor_bam	-0.251691863571017	-0.595059356108592	0.553248958831537
417	anl_mol_cic_guj_amh_aeg_chh_krd_aze_uzb_fbf_ind_bem_hin_cze_bsq_alb_owc_swa_cnt_ctl_ger_swt_swe_yor_pan_hun_ven_tsw_est_slo_sid_geo_arw_ben_svk_spa_wly_mlt_urd_fin_igb_bat_lit_sun_jpn_tml_kor_scr_prs_zul_dut_tag_glc_tig_jav_mnd_ita_lda_lat_hau_bul_por_grk_nor_qcu_fre_pol_afr_bam_sod_ukr_heb_mcd_mly_eng_ses_rus_tsn_mao_tha_gam_knd_dgb_moo_tur_rom_bos_azi_dyu_vie_amr_akn_ewe_xho	-0.315039896296831	-0.744941907822556	0.458185271944248
418	gam_mcd_tsn_rus_owc_aeg_sod_ita_aze_uzb_bem_ind_ven_prs_ben_bsq_dut_amh_dyu_cnt_slo_pol_tsw_guj_moo_bos_hun_akn_swa_fin_lat_sid_geo_cze_hin_lit_urd_heb_amr_ger_est_lda_tag_grk_mao_jpn_tml_kor_mol_scr_xho_glc_jav_fre_hau_mly_mnd_nor_cic_krd_mlt_afr_pan_alb_arw_qcu_spa_por_eng_swt_wly_ukr_tig_ctl_bat_svk_zul_swe_dgb_sun_tha_chh_knd_igb_bam_azi_rom_bul_tur_yor_vie_anl_ewe_fbf_ses	-0.560175721455934	-1.33790334081093	0.184190303197277
419	gam_arw_xho_slo_sid_tig_heb_rus_uzb_azi_moo_jav_bam_por_grk_bsq_alb_chh_yor_mnd_pol_ita_ven_ctl_swa_mol_est_ses_ewe_fin_ger_hau_geo_cze_spa_eng_urd_sod_owc_bul_hun_cic_mly_guj_ind_jpn_tml_kor_bos_pan_tsn_dut_mao_mcd_anl_tag_cnt_scr_bem_afr_mlt_lat_ben_rom_fre_qcu_nor_swe_krd_igb_wly_glc_amh_ukr_bat_lit_dyu_svk_tsw_sun_tha_aeg_knd_lda_fbf_aze_hin_prs_tur_akn_vie_amr_dgb_zul_swt	-0.214190815363956	-0.505586752114386	0.614343002383794
420	aeg_ctl_moo_afr_sod_sid_amr_ben_azi_tur_bam_ind_tsw_pol_lat_bsq_bos_anl_ses_cnt_glc_fre_ven_dut_fbf_grk_fin_xho_bem_hun_scr_hau_geo_rom_lit_swe_mcd_owc_chh_hin_est_igb_bat_ger_jav_jpn_knd_kor_ukr_urd_dyu_krd_sun_nor_gam_mly_mnd_cze_ewe_ita_heb_rus_alb_mol_slo_qcu_pan_arw_spa_dgb_tig_eng_mlt_por_mao_bul_akn_guj_swt_tag_tha_wly_tml_lda_tsn_uzb_prs_svk_aze_cic_vie_amh_swa_yor_zul	-0.605985447387058	-1.44638099751634	0.151432324347845
421	gam_krd_bem_mol_amr_chh_sod_dut_aze_tur_yor_mao_swt_alb_grk_bsq_ctl_aeg_xho_mnd_guj_rom_akn_arw_ewe_mcd_est_swa_dyu_hun_por_hau_geo_glc_lat_ger_urd_mlt_sid_bos_fin_zul_tag_ita_ind_jpn_tml_kor_scr_eng_igb_nor_mly_pan_wly_jav_cnt_hin_tsw_ben_anl_ukr_fre_cze_afr_qcu_prs_swe_rus_bam_tig_slo_heb_bul_bat_lit_tsn_pol_ses_sun_tha_owc_knd_cic_moo_azi_spa_svk_uzb_lda_vie_amh_fbf_dgb_ven	-0.090282910963645	-0.212882839420727	0.831884292632691
422	tig_cze_fbf_ger_amh_wly_heb_bul_tur_aze_bam_sun_swt_bos_lit_bsq_ukr_hau_swa_mnd_prs_ben_moo_pan_bem_afr_est_cic_akn_fin_hin_owc_geo_slo_rom_guj_rus_sid_mlt_ctl_hun_xho_bat_ita_mao_jpn_knd_kor_svk_spa_yor_grk_ind_krd_chh_mly_cnt_pol_lda_arw_anl_glc_por_scr_fre_qcu_dut_lat_nor_ewe_gam_alb_amr_urd_jav_mcd_igb_swe_tsw_tag_tha_sod_tml_dyu_zul_uzb_eng_mol_azi_ses_vie_aeg_tsn_ven_dgb	-0.370746653192791	-0.878862176730168	0.3817411252294
423	owc_glc_akn_fre_amr_hau_wly_arw_tur_aze_xho_mly_swa_por_svk_bsq_grk_heb_dgb_cnt_mcd_lat_fbf_ger_cic_guj_est_swt_ses_hun_ukr_sod_geo_ita_slo_krd_rus_anl_sid_ctl_fin_ewe_ind_nor_tag_jpn_knd_kor_lit_scr_bem_ben_mao_urd_gam_jav_mnd_afr_bam_alb_aeg_eng_pol_rom_prs_qcu_hin_cze_pan_zul_tig_swe_chh_dut_bat_spa_yor_bul_moo_sun_tha_amh_tml_lda_tsn_azi_mol_bos_uzb_tsw_vie_mlt_igb_dyu_ven	-0.62164790308142	-1.49379391700452	0.138614664299302
424	sod_guj_ven_grk_aeg_anl_heb_ukr_uzb_azi_tsw_ind_akn_scr_mcd_bsq_pol_gam_ses_cnt_dut_pan_dgb_urd_igb_nor_est_yor_cic_fin_krd_mlt_geo_prs_slo_lat_cze_wly_hau_swe_hun_swa_sun_fre_mao_jpn_knd_kor_bul_mol_fbf_ita_jav_por_sid_mly_mnd_alb_dyu_svk_chh_spa_eng_lit_arw_qcu_ger_bos_hin_bam_amh_ctl_amr_glc_bat_rom_zul_ben_swt_tag_tha_tig_tml_lda_bem_aze_afr_rus_tur_xho_vie_owc_ewe_tsn_moo	0.082583960310266	0.194190230382258	0.846450481745349
425	gam_swe_tsw_urd_chh_sid_amh_por_azi_uzb_ses_ind_swt_cze_arw_bsq_guj_tig_cic_cnt_krd_lat_swa_mol_igb_nor_hun_moo_ven_est_bul_owc_geo_svk_ctl_hin_ita_hau_anl_pol_fin_xho_mly_fre_mao_jpn_knd_kor_eng_ger_lda_bos_tag_spa_amr_bat_mnd_prs_bam_afr_mlt_mcd_ukr_grk_glc_qcu_slo_lit_scr_zul_sod_rom_wly_pan_sun_alb_dgb_ben_fbf_jav_tha_aeg_tml_tsn_ewe_tur_dut_rus_aze_akn_vie_heb_bem_dyu_yor	-0.251919935127499	-0.595491947642933	0.552961070375469
426	owc_hin_bem_lat_amh_tig_heb_ukr_uzb_tur_lda_ind_akn_arw_bos_bsq_prs_amr_swa_mnd_por_svk_swt_ben_cic_pol_fin_xho_ses_hun_ctl_sod_geo_urd_guj_pan_bul_gam_wly_dut_est_tsw_mly_afr_jav_jpn_tml_kor_rus_ita_fbf_fre_mao_slo_anl_sun_cnt_mcd_ven_scr_hau_krd_glc_spa_alb_qcu_rom_nor_lit_moo_aeg_grk_sid_cze_tag_swe_zul_mol_igb_bat_tha_chh_knd_ewe_dyu_azi_eng_ger_aze_bam_vie_mlt_dgb_tsn_yor	0.157856040218641	0.371597012518973	0.711038191103653
427	owc_svk_bam_cze_gam_aeg_anl_lit_tur_azi_akn_jav_swa_mcd_bul_bsq_swe_tig_ven_cnt_pan_pol_tsw_eng_moo_mol_fin_cic_zul_est_ben_hau_geo_dut_bos_krd_spa_sod_amh_ger_hun_xho_tag_prs_sun_jpn_knd_kor_ctl_fre_dyu_nor_mly_rus_wly_ind_mnd_alb_dgb_ita_heb_lat_slo_rom_hin_qcu_ukr_por_guj_swt_amr_scr_mlt_arw_bat_grk_fbf_afr_lda_mao_tha_chh_tml_ses_igb_aze_urd_glc_uzb_yor_vie_sid_bem_ewe_tsn	-0.42635996517054	-1.01174605358495	0.314284561987438
428	sod_pan_bam_ukr_chh_amr_anl_urd_aze_azi_xho_bat_ses_fre_mcd_bsq_spa_aeg_ven_cnt_pol_hin_zul_ctl_bem_slo_fin_tsn_dgb_hun_nor_hau_geo_eng_dut_swe_mol_tig_amh_ger_est_swt_tag_rus_ind_jpn_knd_kor_cze_prs_yor_glc_mly_guj_gam_mao_mnd_ita_fbf_scr_mlt_lat_bos_afr_bul_qcu_por_krd_lit_swa_owc_rom_wly_ben_sun_alb_igb_svk_ewe_jav_tha_sid_tml_akn_cic_uzb_grk_arw_tur_moo_vie_heb_lda_dyu_tsw	-0.942042276721285	-2.28457045241351	0.0246122683266893
429	hau_rom_dgb_spa_owc_tig_sid_guj_uzb_aze_cic_bat_igb_mol_por_bsq_glc_gam_yor_cnt_svk_scr_ewe_ctl_fbf_nor_fin_xho_bam_est_lit_amr_geo_cze_afr_ger_eng_mlt_aeg_ben_hun_zul_jav_lat_mao_jpn_knd_kor_ita_prs_ses_dut_ind_bul_wly_sun_mnd_swe_akn_arw_chh_krd_urd_mcd_pan_qcu_grk_fre_bos_swt_sod_rus_amh_slo_mly_hin_moo_ukr_ven_tag_tha_anl_tml_swa_tsw_azi_pol_alb_tur_dyu_vie_heb_lda_tsn_bem	-0.823590741734406	-1.98697535093293	0.049867529954628
430	owc_arw_bem_glc_amh_anl_aeg_lat_uzb_azi_zul_bat_fbf_bos_urd_bsq_afr_heb_tsw_cnt_bul_alb_ses_pan_moo_svk_est_lda_ven_hun_ctl_sid_geo_por_prs_grk_hin_hau_tig_lit_fin_igb_tag_scr_jav_jpn_knd_kor_cze_swe_dyu_pol_mly_ger_chh_sun_mnd_ita_dgb_ben_mlt_mcd_ukr_guj_dut_qcu_slo_nor_krd_ewe_amr_fre_gam_spa_ind_mol_cic_rom_tsn_mao_tha_wly_tml_akn_bam_tur_eng_rus_aze_swa_vie_sod_xho_swt_yor	-0.466682596839436	-1.10810480299078	0.270674151321792
431	mlt_ben_ewe_pan_sid_hau_tig_ita_uzb_azi_akn_sun_zul_afr_krd_bsq_glc_gam_ses_cnt_bul_alb_fbf_lat_xho_por_hun_bam_yor_est_scr_chh_geo_spa_slo_cze_rus_amr_wly_eng_fin_cic_mao_svk_bat_jpn_knd_kor_hin_ukr_dyu_guj_jav_nor_heb_mly_mnd_ger_tsw_bos_aeg_grk_fre_prs_ctl_qcu_mcd_arw_swe_swt_anl_rom_sod_pol_tag_mol_dgb_dut_tsn_ind_tha_owc_tml_igb_swa_tur_lit_urd_aze_lda_vie_amh_ven_moo_bem	0.757930386129149	1.8005469118281	0.075016046543734
432	wly_mol_zul_afr_sod_tig_amr_bos_uzb_azi_tsw_tag_bem_krd_cze_bsq_ctl_owc_ven_mnd_slo_rus_ses_guj_bam_svk_hun_lda_fbf_fin_scr_chh_geo_spa_bul_ben_eng_sid_heb_glc_est_tsn_bat_por_jav_jpn_tml_kor_fre_grk_cic_lat_sun_ger_hau_mly_cnt_lit_igb_nor_mlt_pol_dut_mcd_prs_qcu_ukr_hin_swe_swa_anl_alb_gam_rom_ind_urd_ewe_ita_moo_mao_tha_amh_knd_dyu_akn_tur_pan_arw_aze_yor_vie_aeg_xho_swt_dgb	-0.364772621878408	-0.864605348655085	0.389480103622709
433	heb_mcd_bam_bos_owc_aeg_wly_mol_tur_aze_lda_ind_swa_urd_guj_bsq_ben_mlt_xho_cnt_pan_bul_ewe_swe_ses_hin_hun_cic_ven_fin_pol_hau_geo_grk_lit_prs_spa_tig_sod_ger_est_tsn_mao_ctl_mly_jpn_tml_kor_rom_slo_tsw_arw_jav_afr_sid_tag_mnd_krd_igb_por_chh_alb_nor_rus_fre_qcu_lat_dut_svk_akn_anl_eng_gam_scr_bat_cze_fbf_ukr_zul_sun_tha_amh_knd_dgb_moo_uzb_ita_glc_azi_dyu_vie_amr_bem_swt_yor	-0.482931704102643	-1.14904874736242	0.253482522000201
434	amr_afr_tsw_swe_chh_owc_aeg_lit_azi_aze_swa_mly_zul_dut_pol_bsq_por_hau_fbf_mnd_ukr_guj_dyu_eng_dgb_krd_fin_xho_ewe_est_mol_anl_geo_lat_rom_alb_grk_mlt_sod_ita_hun_yor_tag_prs_jav_jpn_knd_kor_bos_rus_tsn_nor_bat_cze_amh_mao_cnt_hin_moo_urd_wly_mcd_fre_slo_pan_qcu_glc_ben_scr_lda_gam_ctl_heb_ger_ind_spa_bem_bul_bam_sun_tha_sid_tml_swt_ses_uzb_arw_svk_tur_ven_vie_tig_igb_cic_akn	-0.392828387092193	-0.931133759300681	0.354195247631011
435	sid_krd_tsn_urd_chh_gam_sod_guj_azi_uzb_bem_bat_tsw_lit_bul_bsq_arw_tig_swt_mnd_spa_ctl_fbf_bos_lda_pan_fin_ven_dyu_hun_scr_anl_geo_dut_nor_swe_ukr_owc_wly_grk_est_ses_tag_eng_sun_jpn_tml_kor_por_slo_cic_glc_jav_ger_amh_mly_cnt_prs_bam_cze_aeg_mcd_afr_fre_hin_qcu_rus_mol_pol_yor_heb_alb_mlt_rom_ind_ben_moo_lat_ewe_mao_tha_hau_knd_zul_akn_tur_ita_svk_aze_dgb_vie_amr_swa_igb_xho	0.0145838058651566	0.03452356466667	0.972533642650692
436	hau_alb_tsw_hin_heb_chh_sod_nor_azi_tur_moo_mly_fbf_cze_arw_bsq_glc_mlt_zul_cnt_pan_mol_bem_svk_igb_ger_fin_ven_tsn_est_guj_wly_geo_rom_rus_slo_dut_sid_amr_lit_hun_swa_ind_ita_tag_jpn_knd_kor_ben_krd_bam_bos_jav_ctl_aeg_bat_mnd_bul_yor_scr_tig_afr_ukr_lat_spa_qcu_urd_por_eng_ses_gam_pol_anl_grk_mao_fre_ewe_prs_akn_sun_tha_amh_tml_cic_xho_aze_mcd_swe_uzb_swt_vie_owc_lda_dgb_dyu	0.610381556460647	1.43807993112112	0.153767981824027
437	tig_nor_zul_slo_wly_anl_amh_urd_tur_azi_fbf_jav_cic_bos_ben_bsq_ctl_sod_moo_cnt_arw_cze_xho_mcd_swa_prs_hun_ewe_yor_fin_lat_aeg_geo_fre_eng_hin_glc_hau_chh_mol_est_dyu_bat_dut_tag_jpn_knd_kor_afr_pol_akn_guj_ind_rom_heb_mly_mnd_ger_bam_por_gam_alb_scr_pan_ukr_qcu_svk_swe_grk_bem_amr_bul_owc_lit_sun_ita_dgb_krd_tsw_mao_tha_sid_tml_ses_igb_aze_spa_rus_uzb_ven_vie_mlt_lda_tsn_swt	-0.397233741865766	-0.943403429530235	0.347918984339078
438	owc_prs_bam_swe_heb_mlt_tig_spa_uzb_aze_zul_bat_moo_mcd_rom_bsq_glc_gam_ewe_mnd_ita_svk_akn_bos_igb_mol_est_tsn_swt_fin_ger_hau_geo_por_cze_eng_fre_anl_amh_hin_hun_xho_tag_dut_ind_jpn_knd_kor_slo_scr_ven_krd_sun_afr_sid_mao_cnt_lat_ses_grk_wly_ctl_bul_urd_arw_qcu_rus_pan_pol_swa_aeg_ukr_chh_alb_mly_guj_yor_nor_dyu_jav_tha_amr_tml_fbf_lda_tur_lit_ben_azi_bem_vie_sod_dgb_cic_tsw	-0.162740479031306	-0.384265923248222	0.701658590786036
439	anl_pan_swt_lat_heb_wly_gam_pol_azi_uzb_fbf_sun_dgb_hin_cze_bsq_mcd_sid_dyu_mnd_urd_spa_tsw_guj_xho_afr_est_moo_yor_fin_fre_amh_geo_prs_bul_eng_swe_amr_sod_arw_hun_igb_tag_slo_jav_jpn_tml_kor_rus_krd_bam_ctl_mly_bos_chh_mao_cnt_svk_ses_rom_owc_glc_ben_lit_scr_qcu_ger_ukr_por_ewe_tig_dut_hau_grk_ind_nor_tsn_alb_lda_bat_tha_mlt_knd_swa_bem_tur_mol_ita_aze_ven_vie_aeg_zul_cic_akn	-0.50430470919925	-1.19953450583382	0.233367310687107
440	wly_eng_cic_pol_chh_heb_hau_scr_aze_tur_tsn_ind_ven_spa_ger_bsq_swe_owc_xho_mnd_ben_lit_lda_ita_tsw_lat_est_bem_zul_hun_bos_tig_geo_mol_dut_mcd_ctl_gam_anl_svk_fin_igb_mly_prs_tag_jpn_tml_kor_alb_grk_swt_ukr_bat_hin_amh_mao_cnt_por_bam_bul_mlt_fre_krd_afr_rom_qcu_glc_nor_arw_dyu_amr_pan_aeg_slo_sun_urd_dgb_rus_yor_jav_tha_sod_knd_akn_ewe_uzb_guj_cze_azi_moo_vie_sid_ses_fbf_swa	0.249065812695808	0.586389399180002	0.559034480957491
441	chh_eng_dyu_alb_amh_sod_gam_guj_azi_uzb_ewe_tag_fbf_bos_dut_bsq_pan_sid_ven_mnd_prs_urd_bem_scr_dgb_mcd_est_yor_tsw_fin_arw_wly_geo_fre_spa_bul_afr_heb_mlt_pol_hun_tsn_mly_slo_ind_jpn_knd_kor_lat_ger_zul_ben_sun_svk_aeg_mao_cnt_hin_lda_ctl_tig_ita_swe_nor_rom_qcu_lit_ukr_krd_moo_amr_grk_hau_glc_bat_por_swa_rus_bam_jav_tha_anl_tml_igb_xho_tur_cze_mol_aze_cic_vie_owc_swt_ses_akn	0.125761446975134	0.296477111013648	0.767526829806247
442	amh_alb_ses_rus_sod_chh_owc_grk_tur_azi_fbf_tag_swt_afr_ben_bsq_ger_amr_cic_mnd_ctl_guj_swa_prs_dgb_cze_hun_tsn_igb_est_hin_heb_geo_mcd_nor_fre_rom_gam_aeg_lat_fin_moo_ind_swe_sun_jpn_tml_kor_spa_dut_zul_ukr_mly_lit_tig_mao_cnt_bos_tsw_arw_wly_eng_pol_mol_pan_qcu_krd_urd_scr_dyu_sid_svk_hau_bul_bat_slo_bem_ita_lda_jav_tha_anl_knd_yor_akn_uzb_glc_por_aze_ewe_vie_mlt_ven_bam_xho	-0.764937240294254	-1.83902572344453	0.0691024156815102
443	mlt_pan_dyu_cze_hau_tig_chh_glc_uzb_tur_ses_mly_ven_alb_ukr_bsq_ctl_sid_cic_mnd_urd_mol_swt_rom_swa_ita_fin_fbf_tsn_hun_ben_wly_geo_swe_krd_lit_slo_anl_amh_prs_est_ewe_ind_por_bat_jpn_tml_kor_hin_grk_igb_bos_tag_nor_gam_sun_cnt_fre_moo_svk_sod_ger_arw_eng_guj_qcu_pol_rus_spa_lda_amr_dut_aeg_mcd_jav_bul_dgb_afr_xho_mao_tha_owc_knd_yor_akn_azi_scr_lat_aze_zul_vie_heb_bem_tsw_bam	0.249581980120981	0.588353233542162	0.557721389160915
444	wly_spa_swa_ger_aeg_tig_hau_hin_aze_azi_zul_tag_fbf_swe_urd_bsq_krd_heb_bem_cnt_afr_scr_tsn_lit_igb_alb_hun_ses_akn_est_ukr_sod_geo_rus_pan_por_lat_mlt_anl_grk_fin_yor_mly_glc_sun_jpn_knd_kor_guj_arw_swt_eng_jav_mcd_gam_bat_mnd_cze_moo_rom_owc_prs_dut_ita_bos_qcu_fre_slo_nor_tsw_sid_bul_amr_svk_mao_ben_xho_ctl_ewe_ind_tha_amh_tml_dgb_bam_uzb_mol_pol_tur_cic_vie_chh_lda_dyu_ven	-0.105519664532174	-0.248705602282888	0.804136914555988
445	amh_urd_lda_scr_anl_heb_chh_bos_uzb_azi_xho_tag_yor_afr_nor_bsq_swe_owc_zul_mnd_rus_bul_tsn_ctl_igb_cze_fin_ewe_moo_hun_dut_amr_geo_ita_lat_ukr_svk_aeg_tig_ger_est_fbf_mly_pan_sun_jpn_tml_kor_prs_hin_ven_fre_bat_grk_wly_ind_cnt_por_dgb_guj_sod_slo_ben_mol_spa_qcu_alb_pol_mcd_swt_mlt_eng_sid_rom_mao_arw_akn_glc_dyu_jav_tha_gam_knd_bam_cic_tur_lit_krd_aze_ses_vie_hau_tsw_swa_bem	-0.450585244763187	-1.07282204962681	0.286126900451309
446	aeg_guj_tsw_prs_tig_mlt_gam_ger_tur_uzb_akn_mao_ven_ukr_rus_bsq_spa_sid_swt_mnd_lat_grk_xho_fre_moo_swe_hun_dyu_yor_fin_glc_chh_geo_dut_urd_lit_bul_sod_amh_alb_est_swa_ind_afr_bat_jpn_knd_kor_pol_cze_cic_bos_mly_por_wly_jav_cnt_mcd_bem_hin_hau_mol_eng_krd_scr_qcu_svk_nor_arw_ses_anl_rom_amr_ctl_tag_pan_tsn_ita_dgb_sun_tha_owc_tml_zul_lda_azi_ben_slo_aze_igb_vie_heb_bam_ewe_fbf	-0.222088785034693	-0.524902530224669	0.600900026430921
447	owc_slo_lda_svk_anl_amr_mlt_bos_aze_azi_bam_jav_swa_arw_lit_bsq_grk_tig_ewe_cnt_pol_glc_xho_pan_bem_spa_hun_igb_tsn_fin_afr_hau_geo_mcd_swe_prs_guj_gam_amh_eng_est_yor_sun_lat_ind_jpn_knd_kor_mol_urd_fbf_rom_bat_fre_sod_mly_mnd_ukr_dyu_ben_chh_ita_cze_alb_scr_qcu_ger_por_krd_swt_sid_rus_aeg_nor_tag_ctl_moo_bul_akn_mao_tha_wly_tml_ven_dgb_uzb_hin_dut_tur_zul_vie_heb_cic_tsw_ses	0.16615136669595	0.390564158184936	0.697012633037483
448	sod_bos_lda_mol_mlt_amr_gam_pol_azi_uzb_swt_mao_tsn_afr_alb_bsq_nor_owc_akn_cnt_ben_por_zul_ukr_tsw_svk_hun_ses_dgb_fin_pan_chh_geo_hin_ctl_grk_spa_anl_amh_lat_est_moo_mly_urd_bat_jpn_knd_kor_ita_slo_ewe_dut_jav_arw_wly_tag_mnd_ger_xho_scr_sid_bul_guj_prs_rus_qcu_krd_rom_swe_dyu_hau_fre_aeg_eng_ind_glc_fbf_lit_bem_sun_tha_tig_tml_yor_swa_aze_mcd_cze_tur_cic_vie_heb_igb_ven_bam	0.528567480142649	1.25008169820763	0.214406195303457
449	mlt_ctl_swa_lit_sod_wly_chh_krd_uzb_azi_yor_tag_cic_spa_eng_bsq_rom_amr_igb_mnd_slo_pan_ses_fre_zul_mcd_fin_akn_lda_hun_ita_tig_geo_guj_glc_ger_hin_aeg_sid_nor_est_tsn_mly_scr_ind_jpn_knd_kor_rus_por_ven_swe_jav_afr_anl_sun_cnt_pol_dyu_dut_gam_bos_mol_svk_grk_qcu_cze_ukr_ben_bam_owc_prs_hau_alb_mao_urd_tsw_bul_dgb_bat_tha_heb_tml_ewe_bem_tur_lat_arw_aze_moo_vie_amh_xho_swt_fbf	0.236823036523811	0.557545304682154	0.578494471142379
450	gam_dut_akn_nor_amr_mlt_chh_ctl_azi_aze_bam_mao_xho_krd_ben_bsq_arw_wly_ewe_cnt_ger_grk_swt_pol_ven_bul_fin_fbf_bem_est_pan_amh_geo_ukr_swe_por_glc_owc_sod_slo_hun_lda_ind_prs_mly_jpn_knd_kor_afr_alb_tsn_mol_bat_lit_aeg_sun_mnd_rom_igb_mcd_tig_eng_lat_cze_urd_qcu_bos_ita_spa_yor_hau_fre_anl_rus_jav_guj_ses_svk_zul_tag_tha_sid_tml_cic_swa_uzb_hin_scr_tur_dgb_vie_heb_dyu_moo_tsw	0.67156995877395	1.59175405245419	0.114833513985297
451	sid_hin_dgb_eng_tig_owc_anl_mcd_azi_tur_igb_mly_zul_mol_ben_bsq_guj_chh_bem_cnt_afr_lit_xho_swe_yor_svk_fin_dyu_swt_est_fre_sod_geo_arw_slo_ita_por_wly_mlt_bul_hun_bam_ind_pol_sun_jpn_knd_kor_prs_ger_ewe_scr_bat_ctl_hau_jav_mnd_glc_lda_krd_amr_lat_pan_grk_alb_qcu_spa_rom_bos_swa_gam_cze_heb_nor_mao_dut_cic_ukr_akn_tag_tha_aeg_tml_fbf_tsw_aze_urd_rus_uzb_ven_vie_amh_ses_tsn_moo	0.0570371781192055	0.13426020469732	0.893486948417452
452	wly_urd_moo_scr_amh_hau_anl_ctl_tur_uzb_cic_mao_lda_ita_fre_bsq_bul_aeg_swa_cnt_ukr_por_xho_lat_bem_eng_est_yor_tsw_fin_glc_sod_geo_spa_alb_grk_guj_tig_sid_pol_hun_zul_mly_rom_sun_jpn_knd_kor_hin_arw_ven_ben_ind_krd_mlt_jav_mnd_slo_ses_lit_owc_ger_mcd_dut_prs_qcu_swe_svk_afr_akn_heb_nor_chh_mol_tag_rus_dgb_bos_swt_bat_tha_amr_tml_tsn_fbf_azi_cze_pan_aze_ewe_vie_gam_igb_bam_dyu	-0.454670041954302	-1.07796418457488	0.283837842512792
453	mlt_prs_cic_urd_amh_sod_wly_lit_uzb_aze_dgb_sun_igb_grk_fre_bsq_afr_tig_dyu_cnt_bul_pan_zul_ita_yor_swe_hun_bem_bam_fin_scr_chh_geo_mol_ger_slo_dut_amr_gam_cze_est_swa_bat_mcd_ind_jpn_knd_kor_nor_por_tsw_ukr_tag_eng_heb_mao_mnd_rom_swt_bos_aeg_svk_lat_glc_ben_qcu_ctl_krd_pol_lda_sid_arw_owc_spa_jav_alb_xho_hin_ven_mly_tha_anl_tml_ses_ewe_tur_guj_rus_azi_tsn_vie_hau_fbf_moo_akn	-0.568351413972162	-1.35678589282599	0.178133502600128
454	heb_glc_bam_pol_anl_tig_aeg_dut_aze_tur_fbf_mao_dgb_mcd_por_bsq_hin_sod_moo_cnt_krd_prs_xho_ita_zul_ctl_est_bem_igb_fin_bos_sid_geo_ukr_alb_nor_svk_chh_hau_spa_hun_swa_ind_swe_sun_jpn_knd_kor_mol_urd_tsw_lit_bat_lat_gam_tag_mnd_ben_ven_ger_amh_fre_grk_pan_cze_qcu_rom_arw_afr_cic_owc_guj_mlt_bul_jav_slo_dyu_rus_tsn_mly_tha_amr_tml_lda_swt_uzb_eng_scr_azi_ses_vie_wly_ewe_akn_yor	-0.471744894791511	-1.12091971982	0.265208187363039
455	mlt_ctl_akn_prs_gam_amh_sid_rus_azi_tur_cic_jav_zul_cze_scr_bsq_ita_wly_xho_cnt_nor_lit_yor_bul_fbf_rom_fin_tsw_swa_hun_eng_heb_geo_fre_glc_guj_por_sod_amr_ben_est_tsn_bat_hin_tag_jpn_knd_kor_krd_swe_ses_alb_ind_dut_hau_mly_mnd_afr_bem_slo_tig_pan_svk_ukr_mol_qcu_mcd_urd_arw_ewe_chh_lat_anl_spa_sun_bos_dgb_pol_dyu_mao_tha_aeg_tml_bam_swt_uzb_ger_grk_aze_moo_vie_owc_ven_igb_lda	-0.579349737512013	-1.38386172359451	0.16971313452106
456	amr_arw_swt_ctl_mlt_aeg_sid_mcd_uzb_aze_ven_mao_dgb_nor_rom_bsq_grk_sod_ses_cnt_pan_pol_fbf_afr_lda_eng_hun_yor_xho_est_ukr_tig_geo_ben_krd_mol_slo_hau_amh_svk_fin_cic_ind_dut_jav_jpn_knd_kor_spa_glc_moo_prs_mly_rus_owc_sun_mnd_guj_ewe_por_chh_lit_urd_swe_ger_qcu_ita_alb_lat_igb_gam_bos_wly_hin_tag_scr_tsw_bul_zul_bat_tha_heb_tml_bem_akn_tur_cze_fre_azi_swa_vie_anl_tsn_bam_dyu	-0.990023923428224	-2.41329887686304	0.017768925025215
457	aeg_lat_ses_urd_chh_tig_gam_pol_aze_uzb_moo_sun_tsw_lit_arw_bsq_ukr_sod_lda_mnd_dut_pan_ewe_grk_fbf_eng_hun_tsn_igb_est_fre_sid_geo_ben_rus_alb_afr_heb_wly_ger_fin_zul_tag_bos_jav_jpn_knd_kor_krd_ita_xho_rom_mao_spa_anl_mly_cnt_svk_ven_bul_amr_scr_mol_nor_mcd_qcu_glc_cze_por_bam_owc_prs_hau_swe_ind_slo_swa_guj_yor_bat_tha_amh_tml_cic_bem_tur_ctl_hin_azi_dgb_vie_mlt_akn_dyu_swt	-0.205337306041597	-0.484674076161938	0.629047158586161
458	anl_mol_lda_ukr_gam_amr_sod_urd_tur_azi_swt_mao_bam_ben_afr_bsq_alb_tig_cic_cnt_rus_krd_fbf_ger_tsn_dut_hun_ven_swa_est_swe_wly_geo_bos_svk_prs_guj_mlt_aeg_glc_fin_bem_mly_grk_bat_jpn_tml_kor_slo_spa_dgb_pan_sun_rom_owc_ind_mnd_ctl_xho_mcd_amh_lit_por_fre_ita_qcu_arw_pol_cze_zul_chh_scr_hau_nor_jav_hin_moo_lat_yor_tag_tha_heb_knd_akn_igb_aze_eng_bul_uzb_tsw_vie_sid_dyu_ses_ewe	-0.866769738173553	-2.08866025302213	0.0394704916910237
459	aeg_lit_lda_grk_heb_owc_chh_mcd_azi_tur_bem_jav_tsn_prs_rus_bsq_ita_mlt_dgb_cnt_afr_pan_swa_rom_akn_ger_est_igb_moo_hun_bul_amr_geo_alb_por_ben_krd_tig_amh_swe_fin_bam_bat_scr_sun_jpn_tml_kor_fre_nor_ven_cze_mao_guj_sid_mly_mnd_mol_fbf_bos_wly_arw_glc_ctl_ukr_qcu_dut_spa_slo_cic_hau_pol_anl_urd_ind_svk_swt_hin_ses_tag_tha_sod_knd_dyu_tsw_uzb_lat_eng_aze_zul_vie_gam_ewe_xho_yor	-0.442876234372816	-1.05265674692091	0.295225722278153
460	tig_prs_dgb_ger_gam_chh_heb_ukr_azi_aze_tsw_mly_ven_svk_ita_bsq_arw_amr_tsn_cnt_fre_bos_ses_cze_igb_rom_hun_cic_fbf_fin_spa_mlt_geo_afr_lit_rus_hin_owc_aeg_eng_est_swa_ind_slo_bat_jpn_tml_kor_mol_nor_dyu_mcd_tag_krd_wly_jav_mnd_ctl_swt_pan_sid_bul_grk_dut_glc_qcu_alb_scr_lat_yor_hau_swe_sod_urd_sun_pol_akn_ben_zul_mao_tha_anl_knd_moo_xho_tur_por_guj_uzb_bam_vie_amh_bem_ewe_lda	-0.58942886243695	-1.40503121857081	0.163343530959864
461	owc_swe_ses_bos_heb_mlt_gam_afr_tur_aze_igb_jav_akn_ger_alb_bsq_spa_amr_tsn_mnd_ctl_urd_ven_dut_swa_guj_est_dgb_zul_fin_por_amh_geo_bul_pan_slo_lat_sid_tig_ita_hun_cic_mly_rom_mao_jpn_tml_kor_mcd_fre_yor_scr_ind_prs_anl_sun_cnt_svk_moo_glc_wly_mol_eng_grk_krd_qcu_lit_cze_pol_tsw_hau_hin_aeg_ukr_bat_arw_bem_nor_ewe_tag_tha_chh_knd_dyu_bam_azi_ben_rus_uzb_lda_vie_sod_xho_swt_fbf	0.582861765849837	1.37522477091177	0.172365575496573
462	sod_grk_yor_ukr_tig_sid_hau_krd_uzb_tur_swt_sun_ewe_svk_alb_bsq_mol_wly_moo_cnt_hin_ben_xho_por_swa_glc_fin_bem_tsn_est_prs_amr_geo_mcd_urd_arw_ctl_aeg_owc_pan_hun_dgb_jav_swe_bat_jpn_tml_kor_dut_slo_cic_guj_tag_eng_chh_ind_mnd_rus_akn_spa_mlt_scr_pol_fre_bul_qcu_cze_afr_ita_zul_anl_ger_gam_lat_mly_nor_fbf_rom_bam_mao_tha_amh_knd_igb_ses_aze_lit_bos_azi_lda_vie_heb_tsw_ven_dyu	-0.134740920853946	-0.318959328341812	0.750472638469201
463	sid_eng_zul_slo_amr_owc_anl_bos_uzb_tur_fbf_ind_tsn_hin_ger_bsq_lat_sod_bam_cnt_afr_rus_igb_glc_ewe_grk_est_tsw_swt_fin_dut_aeg_geo_ben_pan_ctl_spa_gam_wly_nor_hun_yor_sun_cze_jav_jpn_knd_kor_pol_ita_ses_scr_bat_krd_hau_tag_mnd_guj_swa_urd_chh_mcd_arw_prs_por_qcu_alb_rom_svk_xho_heb_mol_amh_lit_mly_swe_bem_fre_dyu_mao_tha_mlt_tml_dgb_moo_azi_ukr_bul_aze_akn_vie_tig_ven_cic_lda	-0.469389104013999	-1.11570824516114	0.267421651533798
464	heb_ukr_akn_pol_owc_gam_sod_cze_uzb_tur_bam_sun_fbf_urd_glc_bsq_arw_tig_xho_cnt_slo_fre_dyu_ita_ven_swe_hun_tsw_cic_est_mcd_amr_geo_pan_ben_rom_krd_chh_sid_spa_fin_dgb_mly_alb_ind_jpn_tml_kor_guj_mol_swt_por_tag_eng_amh_bat_mnd_dut_moo_scr_aeg_lat_bos_bul_prs_qcu_grk_ger_hin_igb_mlt_afr_hau_lit_mao_rus_tsn_ctl_ses_jav_tha_anl_knd_ewe_yor_aze_nor_svk_azi_bem_vie_wly_zul_swa_lda	-0.0844234447907147	-0.199096369392329	0.842621998494608
465	hau_ukr_ven_bos_aeg_wly_anl_ita_aze_uzb_ewe_mly_igb_rom_mol_bsq_swe_sod_akn_cnt_pol_svk_dgb_slo_yor_guj_fin_bam_moo_est_fre_owc_geo_lit_alb_nor_por_heb_amr_glc_hun_swa_mao_pan_ind_jpn_knd_kor_spa_dut_fbf_arw_sun_grk_chh_jav_mnd_rus_bem_ctl_gam_hin_krd_ger_scr_qcu_bul_ben_prs_xho_amh_lat_tig_eng_bat_mcd_cic_urd_zul_tag_tha_sid_tml_tsn_lda_azi_cze_afr_tur_swt_vie_mlt_tsw_dyu_ses	-0.850758853410427	-2.05836242152847	0.0423528423787861
466	wly_por_tsw_pan_anl_tig_amr_urd_uzb_aze_zul_bat_swa_ben_fre_bsq_svk_aeg_bem_cnt_bul_scr_dyu_bos_bam_ukr_est_cic_tsn_fin_krd_sid_geo_guj_dut_hin_nor_sod_amh_ger_hun_ses_ind_afr_mao_jpn_tml_kor_ctl_rom_ven_alb_sun_mol_hau_tag_mnd_slo_moo_eng_gam_lat_arw_glc_cze_qcu_grk_swe_pol_dgb_mlt_rus_chh_ita_jav_prs_swt_spa_xho_mly_tha_heb_knd_lda_akn_azi_lit_mcd_tur_fbf_vie_owc_igb_yor_ewe	-0.508485287467892	-1.20936688054302	0.229587355664046
467	hau_cze_swt_bos_wly_sid_mlt_ctl_uzb_aze_lda_ind_dyu_ita_por_bsq_mcd_anl_ewe_mnd_ukr_fre_moo_pan_swa_grk_hun_fbf_tsn_est_afr_tig_geo_lat_rom_slo_arw_owc_aeg_krd_fin_ven_mao_hin_sun_jpn_knd_kor_ben_spa_ses_swe_mly_prs_sod_bat_cnt_urd_zul_glc_amr_ger_svk_bul_mol_qcu_rus_nor_eng_tsw_gam_dut_heb_scr_tag_guj_xho_alb_igb_jav_tha_chh_tml_akn_yor_azi_pol_lit_tur_dgb_vie_amh_bem_bam_cic	-0.59990721048054	-1.43142638051377	0.15566009444142
468	gam_ita_dyu_pol_heb_hau_chh_ben_azi_tur_dgb_mly_xho_ctl_prs_bsq_cze_anl_akn_mnd_hin_ger_moo_bul_lda_grk_fin_tsn_ven_est_krd_mlt_geo_arw_rom_swe_scr_amr_tig_pan_hun_ewe_jav_eng_tag_jpn_knd_kor_fre_urd_yor_spa_ind_ukr_aeg_mao_cnt_mcd_ses_rus_amh_slo_nor_bos_alb_qcu_lat_guj_lit_swa_owc_por_wly_mol_sun_dut_zul_glc_bem_bat_tha_sid_tml_igb_swt_aze_svk_afr_uzb_tsw_vie_sod_bam_fbf_cic	-0.103689538576656	-0.244468260972123	0.807406739392872
469	sod_ger_cic_ben_aeg_owc_gam_slo_tur_azi_fbf_bat_zul_mcd_glc_bsq_nor_sid_xho_cnt_scr_fre_bam_hin_akn_alb_fin_dgb_moo_hun_eng_chh_geo_por_lat_guj_dut_tig_mlt_rom_est_lda_tag_prs_sun_jpn_tml_kor_urd_arw_dyu_spa_jav_afr_hau_mly_mnd_bul_swa_grk_heb_krd_pan_lit_mol_qcu_ukr_swe_cze_igb_anl_pol_wly_ita_ind_ctl_swt_rus_ewe_mao_tha_amh_knd_yor_bem_aze_svk_bos_uzb_ven_vie_amr_ses_tsw_tsn	0.718132062487583	1.70164430625229	0.0921630629650131
470	mlt_krd_fbf_ita_chh_sid_wly_afr_azi_tur_swt_ind_yor_rus_glc_bsq_spa_heb_lda_mnd_dut_por_cic_mcd_ses_rom_fin_swa_bam_hun_svk_owc_geo_lat_guj_prs_grk_aeg_amh_swe_est_akn_mly_scr_mao_jpn_knd_kor_ger_alb_igb_arw_sun_slo_hau_jav_cnt_hin_bem_ctl_amr_bos_pan_fre_nor_qcu_lit_ukr_mol_ven_tig_urd_gam_eng_bat_cze_dyu_pol_tsn_tag_tha_sod_tml_tsw_moo_uzb_ben_bul_aze_ewe_vie_anl_dgb_zul_xho	-0.34458007045216	-0.816436575806599	0.416336874569079
471	amh_scr_zul_prs_aeg_mlt_chh_glc_azi_aze_ewe_sun_tsw_ger_urd_bsq_rus_anl_dgb_mnd_ita_ukr_tsn_swe_swa_lit_hun_bam_xho_fin_ben_sod_geo_krd_slo_lat_nor_wly_sid_bos_est_bem_mao_spa_mly_jpn_knd_kor_cze_rom_ses_dut_tag_ctl_hau_ind_cnt_alb_yor_pol_amr_afr_hin_pan_grk_qcu_arw_fre_mol_ven_gam_guj_heb_bul_bat_eng_cic_svk_igb_jav_tha_tig_tml_akn_dyu_tur_mcd_por_uzb_swt_vie_owc_moo_fbf_lda	0.3359170319228	0.791353083343791	0.43075164243392
472	heb_pol_yor_krd_sod_owc_wly_scr_azi_uzb_dgb_jav_zul_arw_ger_bsq_pan_sid_ses_mnd_cze_afr_ven_ctl_xho_nor_fin_cic_tsw_hun_bos_aeg_geo_glc_rom_swe_lit_chh_mlt_alb_est_igb_mly_ita_bat_jpn_knd_kor_eng_spa_swa_ukr_sun_ben_anl_mao_cnt_slo_bem_mcd_amh_por_dut_mol_rus_qcu_lat_bul_prs_tsn_amr_fre_gam_guj_ind_svk_ewe_grk_moo_tag_tha_hau_tml_lda_swt_aze_hin_urd_tur_fbf_vie_tig_bam_dyu_akn	-0.582487332581013	-1.39051764612995	0.167690379469986
473	sod_ukr_swt_spa_mlt_wly_amh_rus_azi_tur_igb_mly_bem_ger_lit_bsq_mcd_anl_akn_cnt_bul_ita_dgb_eng_lda_krd_fin_ven_xho_hun_guj_amr_geo_glc_pol_hin_nor_owc_sid_alb_est_cic_tag_prs_mao_jpn_tml_kor_lat_swe_tsw_cze_ind_ctl_gam_bat_mnd_pan_moo_grk_hau_por_afr_ben_rom_qcu_scr_slo_bos_dyu_chh_mol_heb_fre_jav_dut_zul_urd_ewe_sun_tha_aeg_knd_fbf_ses_uzb_arw_svk_aze_yor_vie_tig_bam_tsn_swa	-0.419495591716545	-0.993789729298506	0.322903940985162
474	wly_ctl_ven_lit_sid_amr_chh_grk_azi_uzb_dgb_tag_igb_fre_slo_bsq_por_hau_ewe_mnd_scr_bul_bam_nor_dyu_pan_fin_fbf_bem_hun_arw_anl_geo_svk_krd_lat_swe_owc_aeg_spa_est_moo_mao_cze_jav_jpn_tml_kor_ger_urd_akn_rus_bat_pol_mlt_mly_cnt_alb_cic_mol_amh_mcd_prs_hin_bos_qcu_ben_afr_glc_tsn_gam_eng_tig_dut_ind_ita_tsw_ukr_xho_sun_tha_sod_knd_zul_swa_tur_rom_guj_aze_lda_vie_heb_ses_yor_swt	-0.733991332893084	-1.76218179684685	0.0813243195951985
475	amr_prs_fbf_rus_hau_anl_aeg_por_aze_tur_tsn_tag_swa_cze_ctl_bsq_guj_owc_swt_mnd_scr_rom_lda_swe_igb_grk_hun_yor_moo_est_krd_amh_geo_ger_lat_slo_nor_heb_sod_mol_fin_dyu_ind_svk_mly_jpn_knd_kor_fre_bos_ses_pan_jav_urd_tig_sun_cnt_dut_zul_ben_chh_ita_mcd_bul_afr_qcu_hin_ukr_lit_tsw_wly_glc_sid_alb_mao_pol_ewe_eng_ven_bat_tha_mlt_tml_bem_dgb_azi_spa_arw_uzb_bam_vie_gam_cic_akn_xho	-1.01477760402824	-2.48003933830995	0.0149360881724813
476	mlt_pol_tsn_rom_aeg_owc_heb_urd_azi_aze_dyu_ind_igb_swe_guj_bsq_arw_tig_lda_cnt_ita_ctl_ses_glc_yor_por_est_zul_akn_fin_fre_sid_geo_ukr_cze_rus_slo_sod_anl_ger_hun_fbf_bat_nor_mly_jpn_knd_kor_alb_krd_moo_lit_sun_svk_wly_tag_mnd_dut_xho_mol_amr_pan_ben_afr_eng_qcu_hin_bos_prs_ewe_gam_grk_hau_lat_jav_spa_swa_mcd_swt_mao_tha_amh_tml_bem_bam_uzb_bul_scr_tur_ven_vie_chh_dgb_cic_tsw	-0.196344852137112	-0.463045213596341	0.644413694342438
477	mlt_ita_ven_hin_chh_heb_sid_por_aze_azi_dgb_bat_ses_ukr_spa_bsq_lit_aeg_cic_mnd_alb_guj_tsn_grk_bem_afr_est_lda_swa_hun_arw_anl_geo_bos_urd_mol_svk_gam_wly_mcd_fin_zul_jav_ger_mao_jpn_tml_kor_slo_prs_fbf_pol_tag_ctl_tig_ind_cnt_cze_akn_lat_sod_glc_ben_nor_scr_qcu_rom_dut_bul_dyu_owc_krd_amh_rus_sun_fre_igb_pan_swt_mly_tha_amr_knd_moo_bam_tur_eng_swe_uzb_xho_vie_hau_ewe_yor_tsw	-0.830288769850335	-2.0020475355562	0.0481925807202428
478	sod_glc_ses_grk_chh_hau_owc_bul_aze_uzb_fbf_mly_moo_swe_ger_bsq_pol_tig_bem_mnd_rom_lat_ven_rus_cic_svk_est_tsn_dgb_hun_afr_amr_geo_ctl_mcd_prs_bos_mlt_wly_fre_fin_akn_sun_pan_jav_jpn_tml_kor_spa_ita_tsw_scr_ind_ukr_anl_bat_cnt_lit_swt_arw_gam_dut_cze_guj_ben_qcu_mol_eng_urd_swa_sid_alb_amh_slo_tag_krd_igb_nor_ewe_mao_tha_heb_knd_xho_zul_azi_por_hin_tur_dyu_vie_aeg_lda_bam_yor	-0.96803462638184	-2.35787338182645	0.0204751984701346
479	anl_pan_dyu_mcd_wly_tig_aeg_dut_uzb_tur_xho_tag_swa_ukr_rom_bsq_scr_owc_tsw_cnt_alb_ger_bam_bul_ewe_ben_est_igb_cic_hun_nor_amh_geo_ita_lat_mol_urd_heb_chh_guj_fin_tsn_ind_glc_mly_jpn_tml_kor_lit_pol_lda_hin_bat_krd_amr_sun_mnd_rus_akn_svk_hau_prs_arw_afr_por_qcu_swe_ctl_eng_fbf_mlt_cze_gam_grk_mao_slo_zul_fre_swt_jav_tha_sid_knd_yor_dgb_aze_bos_spa_azi_bem_vie_sod_moo_ses_ven	-0.22448065854095	-0.530350052871888	0.597133326493847
480	heb_rom_moo_arw_wly_chh_gam_urd_aze_uzb_ven_sun_akn_ger_pan_bsq_guj_anl_xho_cnt_cze_ita_dyu_por_igb_glc_est_ewe_bam_hun_scr_aeg_geo_krd_bul_rus_spa_mlt_hau_nor_fin_dgb_tag_ben_mly_jpn_knd_kor_grk_bos_yor_fre_mao_ukr_amh_bat_mnd_dut_tsn_mol_sid_pol_lit_eng_hin_qcu_prs_lat_alb_tsw_owc_svk_sod_afr_ind_mcd_swa_slo_lda_jav_tha_tig_tml_cic_swt_azi_ctl_swe_tur_fbf_vie_amr_bem_zul_ses	-0.506546593714821	-1.20678043609159	0.230577370651962
481	aeg_prs_akn_bos_mlt_owc_anl_lit_azi_aze_dgb_bat_cic_lat_mol_bsq_urd_tig_moo_mnd_swe_grk_igb_alb_zul_glc_est_xho_swa_hun_cze_amr_geo_slo_por_hin_guj_sod_heb_krd_fin_yor_tag_ger_mly_jpn_tml_kor_dut_rom_swt_fre_sun_scr_sid_mao_cnt_arw_dyu_ita_amh_svk_ctl_spa_nor_qcu_mcd_ukr_pol_fbf_chh_bul_wly_ben_ind_pan_ses_afr_ewe_jav_tha_hau_knd_lda_tsw_uzb_eng_rus_tur_tsn_vie_gam_bem_ven_bam	-0.911300791141092	-2.21766391597443	0.0290133692477813
482	hau_ben_xho_dut_wly_amh_mlt_afr_aze_uzb_swt_sun_bem_swe_alb_bsq_bul_amr_igb_cnt_arw_por_fbf_ita_tsn_ukr_est_bam_moo_hun_guj_tig_geo_mcd_krd_nor_lat_owc_gam_svk_fin_swa_mao_hin_ind_jpn_knd_kor_cze_grk_ses_glc_tag_prs_sod_mly_mnd_lit_dyu_ctl_aeg_bos_urd_rus_eng_qcu_spa_fre_slo_tsw_chh_mol_heb_pol_jav_rom_akn_ger_dgb_bat_tha_anl_tml_zul_cic_tur_scr_pan_azi_ven_vie_sid_yor_ewe_lda	-0.416862493616536	-0.989241022673662	0.325112045066421
483	hau_mol_ven_krd_tig_sid_owc_prs_tur_azi_bam_mao_moo_dut_lat_bsq_alb_wly_ewe_cnt_por_glc_ses_rom_swt_svk_fin_lda_cic_est_ben_gam_geo_arw_scr_pol_urd_sod_amh_cze_hun_fbf_ind_slo_tag_jpn_tml_kor_ger_ukr_akn_rus_bat_hin_aeg_sun_mnd_afr_zul_bos_amr_pan_ctl_bul_grk_qcu_ita_eng_lit_tsn_anl_mcd_heb_nor_mly_swe_yor_fre_dyu_jav_tha_mlt_knd_igb_bem_aze_spa_guj_uzb_xho_vie_chh_tsw_swa_dgb	0.858608029700798	2.05083160370355	0.0430967433134889
484	chh_afr_lda_bos_amr_owc_wly_swe_uzb_azi_igb_ind_fbf_glc_alb_bsq_lat_aeg_ewe_mnd_pol_ukr_bam_ita_xho_ctl_hun_cic_bem_est_nor_sid_geo_scr_fre_urd_rus_mlt_anl_lit_fin_tsn_sun_dut_tag_jpn_tml_kor_hin_guj_moo_cze_bat_bul_sod_jav_cnt_krd_akn_por_tig_eng_svk_pan_spa_qcu_ger_prs_ben_swt_gam_grk_hau_mcd_mly_arw_dyu_mol_zul_mao_tha_heb_knd_yor_ses_tur_rom_slo_aze_dgb_vie_amh_ven_tsw_swa	-0.260781719497279	-0.616548510158592	0.539038908339002
485	chh_alb_dgb_bos_wly_anl_heb_ben_azi_tur_swa_sun_bem_bul_ukr_bsq_prs_sid_yor_cnt_svk_slo_cic_urd_lda_ita_est_bam_tsn_fin_cze_amr_geo_pol_lat_dut_ger_owc_aeg_grk_hun_ewe_mly_guj_ind_jpn_tml_kor_mcd_nor_akn_scr_jav_mol_sod_bat_mnd_arw_ven_lit_tig_eng_swe_spa_rom_qcu_hin_krd_fre_fbf_hau_pan_amh_rus_tag_por_dyu_ctl_igb_mao_tha_gam_knd_ses_moo_uzb_glc_afr_aze_xho_vie_mlt_tsw_zul_swt	-0.514721957927553	-1.22660791317362	0.223066449851189
486	hau_lit_tsw_lat_sod_wly_tig_rom_tur_aze_bam_mao_zul_hin_fre_bsq_swe_heb_fbf_mnd_slo_ben_tsn_ukr_ven_rus_hun_akn_bem_est_pol_mlt_geo_bos_alb_arw_mol_chh_aeg_krd_fin_ses_jav_afr_tag_jpn_tml_kor_pan_nor_dgb_ctl_mly_ita_anl_sun_cnt_svk_ewe_mcd_sid_prs_guj_cze_ger_qcu_bul_spa_grk_swa_owc_urd_amh_scr_bat_glc_moo_eng_yor_ind_tha_gam_knd_cic_dyu_uzb_dut_por_azi_lda_vie_amr_xho_igb_swt	-0.173934293500963	-0.410332621634243	0.682505754578832
487	aeg_cze_cic_dut_owc_wly_anl_rom_aze_tur_ses_jav_ven_svk_rus_bsq_alb_amh_dyu_mnd_arw_ita_igb_bos_swa_pan_est_lda_bam_hun_guj_tig_geo_eng_mol_grk_lat_amr_sid_nor_fin_xho_mao_fre_tag_jpn_tml_kor_ger_swe_bem_lit_sun_ben_hau_mly_cnt_prs_akn_por_sod_mcd_spa_urd_afr_qcu_krd_slo_glc_zul_gam_hin_heb_ukr_ind_scr_ewe_bul_dgb_bat_tha_mlt_knd_tsn_yor_azi_pol_ctl_uzb_swt_vie_chh_tsw_moo_fbf	-0.333761111415577	-0.790489852945696	0.431252899491312
488	chh_afr_zul_pol_heb_mlt_sid_bos_azi_uzb_cic_sun_tsn_ger_cze_bsq_urd_amh_moo_mnd_svk_swe_swa_ben_igb_bul_fin_ses_tsw_hun_nor_anl_geo_rus_guj_slo_spa_aeg_hau_lit_est_lda_mly_glc_ind_jpn_tml_kor_ita_grk_dgb_krd_tag_lat_wly_bat_cnt_dut_ewe_mol_sod_scr_fre_hin_alb_qcu_eng_ukr_por_akn_gam_ctl_amr_rom_mao_pan_xho_arw_dyu_jav_tha_owc_knd_bem_fbf_aze_prs_mcd_tur_bam_vie_tig_swt_yor_ven	-0.092198647435895	-0.217442664663194	0.828339734840196
489	aeg_fre_akn_pan_mlt_sod_gam_swe_uzb_aze_igb_sun_tsw_pol_ctl_bsq_lit_owc_yor_mnd_mol_glc_ses_grk_bem_cze_fin_swa_zul_hun_bos_sid_geo_lat_hin_arw_urd_heb_chh_prs_est_dyu_tag_rus_mao_jpn_tml_kor_nor_por_dgb_afr_bat_rom_hau_ind_cnt_dut_xho_slo_anl_ben_ukr_bul_ger_qcu_eng_ita_guj_tsn_amh_spa_amr_mcd_mly_svk_fbf_krd_ven_jav_tha_wly_knd_lda_swt_tur_alb_scr_azi_moo_vie_tig_bam_ewe_cic	0.26491820229195	0.623994601697292	0.534158774751394
490	amr_arw_ewe_mol_anl_gam_sod_mcd_azi_aze_moo_ind_xho_krd_eng_bsq_urd_amh_ven_cnt_swe_grk_cic_pol_igb_lat_hun_ses_lda_est_bos_heb_geo_guj_fre_rus_ben_chh_owc_alb_fin_tsw_mao_lit_mly_jpn_knd_kor_cze_pan_swt_dut_bat_ger_tig_jav_mnd_slo_tsn_svk_hau_scr_bul_nor_ukr_qcu_spa_hin_ita_bam_wly_rom_sid_glc_tag_prs_akn_afr_zul_sun_tha_mlt_tml_bem_dyu_uzb_ctl_por_tur_fbf_vie_aeg_swa_dgb_yor	-0.349295074307128	-0.827433014737293	0.410109816301243
491	mlt_swe_ewe_cze_hau_gam_wly_guj_tur_uzb_ses_mly_xho_nor_ger_bsq_ben_chh_moo_cnt_pol_mol_tsn_slo_lda_glc_hun_swa_zul_fin_mcd_anl_geo_prs_eng_ctl_scr_aeg_tig_krd_est_igb_jav_ita_bat_jpn_knd_kor_pan_bos_swt_dut_sun_por_owc_mao_mnd_lat_bem_urd_amh_arw_ukr_rus_alb_qcu_grk_spa_fre_fbf_amr_afr_sod_hin_tag_lit_ven_svk_akn_ind_tha_sid_tml_dgb_tsw_aze_bul_rom_azi_yor_vie_heb_cic_dyu_bam	-0.277206653895239	-0.656859184091281	0.512893674987455
492	wly_nor_swa_alb_tig_aeg_anl_krd_aze_azi_akn_ind_dyu_arw_grk_bsq_lit_chh_cic_cnt_ukr_svk_tsw_cze_yor_por_est_fbf_moo_fin_mol_gam_geo_eng_rus_prs_swe_sod_owc_pan_hun_igb_jav_guj_mly_jpn_knd_kor_ger_bul_bam_slo_sun_pol_sid_tag_mnd_afr_swt_hin_heb_ben_mcd_glc_scr_qcu_ctl_ita_rom_lda_amr_urd_amh_lat_mao_dut_ewe_bos_ses_bat_tha_mlt_tml_xho_bem_uzb_spa_fre_tur_tsn_vie_hau_ven_dgb_zul	-0.309367897202499	-0.732397981278217	0.465767520859681
493	hau_alb_xho_pan_heb_aeg_amh_ukr_azi_tur_igb_mly_bem_svk_spa_bsq_fre_sod_dyu_mnd_rus_slo_zul_ctl_ses_scr_hun_swa_tsw_fin_hin_tig_geo_rom_lat_afr_guj_anl_sid_ita_est_akn_ind_pol_jav_jpn_tml_kor_urd_mcd_ven_swe_mao_prs_wly_sun_cnt_cze_tsn_krd_mlt_bul_bos_eng_por_qcu_ger_ben_dut_ewe_chh_mol_amr_arw_bat_nor_dgb_glc_moo_tag_tha_gam_knd_fbf_cic_uzb_grk_lit_aze_swt_vie_owc_lda_yor_bam	-0.319956221432348	-0.757568955069153	0.45062434242426
494	mlt_fre_bem_ben_amh_gam_aeg_cze_uzb_aze_yor_mly_ven_ctl_slo_bsq_swe_sod_fbf_mnd_ita_pan_akn_urd_xho_svk_hun_lda_swa_fin_mcd_owc_geo_bul_krd_alb_scr_amr_tig_glc_est_tsn_jav_rom_mao_jpn_tml_kor_spa_guj_swt_por_ind_grk_heb_sun_cnt_ger_tsw_prs_sid_rus_dut_pol_bos_qcu_lat_mol_ukr_cic_chh_eng_wly_nor_tag_arw_igb_hin_ewe_bat_tha_hau_knd_bam_zul_tur_lit_afr_azi_ses_vie_anl_dyu_dgb_moo	-0.322969803487991	-0.765387811590323	0.445978719609843
495	heb_nor_yor_lat_gam_aeg_wly_slo_azi_uzb_tsw_tag_igb_guj_ita_bsq_pan_chh_cic_mnd_lit_ctl_tsn_hin_bam_fre_hun_ewe_dyu_est_bul_mlt_geo_eng_pol_scr_mcd_amh_sod_prs_fin_moo_jav_arw_mao_jpn_tml_kor_ben_ger_akn_svk_bat_urd_sid_sun_cnt_por_dgb_cze_anl_glc_alb_dut_rus_qcu_krd_ukr_afr_bem_amr_mol_owc_spa_mly_grk_xho_rom_swt_ind_tha_tig_knd_swa_fbf_aze_bos_swe_tur_ven_vie_hau_lda_zul_ses	-0.0538016142962063	-0.126892618777451	0.899299341647222
496	chh_lat_fbf_pol_anl_gam_amr_fre_uzb_aze_dyu_mly_swt_spa_por_bsq_ger_sod_tsw_cnt_glc_bos_ven_dut_igb_eng_hun_yor_bem_fin_guj_aeg_geo_hin_urd_ben_bul_sid_heb_krd_est_bam_bat_arw_jav_jpn_knd_kor_ita_scr_ses_prs_tag_cze_amh_ind_mnd_mcd_ewe_nor_mlt_slo_svk_pan_ukr_qcu_afr_rus_alb_dgb_tig_grk_hau_rom_mao_mol_moo_lit_lda_sun_tha_owc_tml_zul_tsn_tur_ctl_swe_azi_akn_vie_wly_xho_swa_cic	-0.0608751873359836	-0.143456652040473	0.886239925143839
497	chh_mol_tsw_ita_amr_sid_hau_afr_tur_uzb_fbf_jav_ewe_pan_lit_bsq_arw_mlt_ven_cnt_bul_bos_swa_por_swt_spa_hun_bam_dyu_est_nor_tig_geo_mcd_ukr_fre_scr_gam_heb_rus_fin_cic_bat_dut_mly_jpn_knd_kor_cze_ben_ses_svk_tag_eng_wly_ind_mnd_glc_igb_grk_aeg_lat_pol_swe_ctl_qcu_guj_prs_hin_dgb_sod_rom_amh_urd_mao_alb_akn_krd_tsn_sun_tha_anl_tml_yor_zul_azi_slo_ger_aze_moo_vie_owc_xho_lda_bem	-0.0569441307824805	-0.134142830363778	0.893579502006272
498	anl_pan_akn_ita_hau_amh_aeg_bos_aze_azi_ses_sun_dyu_hin_nor_bsq_afr_owc_yor_mnd_ben_mol_bem_eng_cic_glc_hun_ewe_igb_est_ctl_gam_geo_rom_dut_ger_fre_sod_chh_scr_fin_swt_ind_guj_mao_jpn_tml_kor_alb_grk_fbf_pol_tag_slo_sid_mly_cnt_urd_bam_rus_amr_mcd_swe_bul_ukr_qcu_lat_svk_cze_dgb_heb_prs_wly_arw_jav_por_ven_spa_xho_bat_tha_mlt_knd_tsw_lda_uzb_lit_krd_tur_zul_vie_tig_tsn_swa_moo	0.0291376574605118	0.0686165282442561	0.945442178151482
499	amh_urd_dyu_nor_heb_sid_sod_dut_aze_uzb_bam_ind_ven_swe_fre_bsq_bos_mlt_yor_cnt_guj_slo_moo_lat_swt_mol_hun_dgb_cic_fin_ctl_wly_geo_grk_rom_scr_lit_hau_owc_cze_est_tsn_tag_por_jav_jpn_knd_kor_glc_alb_bem_svk_mao_spa_gam_mly_mnd_arw_igb_prs_anl_hin_ita_krd_afr_qcu_rus_mcd_ukr_xho_tig_pan_amr_bul_sun_eng_tsw_pol_lda_bat_tha_aeg_tml_ses_ewe_tur_ger_ben_azi_akn_vie_chh_swa_zul_fbf	0.451813011524011	1.06789147681197	0.288333652673069
500	aeg_pan_tsw_por_wly_amh_anl_mcd_uzb_aze_ewe_sun_ven_fre_rom_bsq_lat_amr_zul_mnd_alb_ger_dgb_prs_swa_ben_est_tsn_bem_fin_guj_sid_geo_afr_ctl_bos_hin_heb_mlt_lit_hun_yor_mly_rus_bat_jpn_tml_kor_grk_krd_dyu_urd_mao_spa_tig_ind_cnt_dut_moo_ita_owc_svk_pol_scr_mol_qcu_swe_eng_bul_xho_gam_slo_chh_arw_tag_cze_fbf_glc_swt_jav_tha_sod_knd_ses_lda_azi_ukr_nor_tur_cic_vie_hau_bam_akn_igb	-1.34546267360214	-3.36207339147679	0.00112417594154584
501	heb_pan_tsw_slo_mlt_sid_amr_lit_uzb_azi_ses_tag_yor_mcd_ger_bsq_arw_chh_bam_mnd_svk_swe_bem_mol_moo_afr_fin_zul_tsn_est_scr_aeg_geo_hin_lat_nor_ita_gam_hau_glc_hun_akn_bat_rus_ind_jpn_knd_kor_rom_ben_cic_grk_mao_krd_anl_jav_cnt_pol_ven_por_owc_guj_spa_alb_ukr_qcu_cze_prs_bul_fbf_tig_fre_wly_dut_sun_bos_swt_urd_lda_mly_tha_amh_tml_igb_swa_aze_ctl_eng_tur_dyu_vie_sod_xho_dgb_ewe	-0.267407375542871	-0.632101957856094	0.528871149333723
502	aeg_fre_zul_alb_hau_mlt_sod_mol_uzb_tur_swt_ind_ewe_pol_slo_bsq_arw_sid_lda_mnd_spa_rom_dgb_hin_moo_swe_hun_xho_tsw_est_ger_amr_geo_pan_krd_ita_lit_anl_owc_lat_fin_swa_sun_afr_mao_jpn_knd_kor_nor_cze_bem_dut_jav_bul_wly_tag_cnt_por_tsn_guj_gam_mcd_glc_svk_scr_qcu_ukr_rus_ben_dyu_heb_bos_chh_prs_mly_eng_ven_grk_igb_bat_tha_tig_tml_yor_cic_aze_ctl_urd_azi_ses_vie_amh_bam_akn_fbf	-0.421200572167282	-0.999468346534845	0.320161317008835
503	sod_prs_zul_pol_owc_amr_tig_nor_tur_azi_tsn_mly_tsw_bul_cze_bsq_por_chh_dgb_cnt_hin_ctl_xho_rus_fbf_eng_hun_akn_ewe_fin_glc_wly_geo_lit_arw_pan_ita_hau_amh_ben_est_lda_ind_slo_bat_jpn_knd_kor_urd_mol_ven_ger_tag_afr_sid_sun_mnd_bos_swt_spa_aeg_scr_fre_dut_grk_qcu_svk_ukr_guj_cic_mlt_lat_heb_alb_mao_swe_bem_mcd_igb_jav_tha_anl_tml_ses_swa_uzb_krd_rom_aze_dyu_vie_gam_moo_yor_bam	0.261235857859709	0.615236040627829	0.539901442825591
504	chh_svk_dgb_urd_wly_hau_sid_mcd_aze_azi_cic_bat_bam_krd_bos_bsq_eng_sod_ewe_cnt_alb_rus_swa_spa_bem_ben_hun_akn_yor_fin_mol_amr_geo_hin_guj_rom_ger_tig_owc_ukr_est_ses_ind_cze_sun_jpn_knd_kor_lat_por_fbf_bul_tag_ita_anl_jav_mnd_pol_tsw_fre_heb_pan_grk_arw_glc_qcu_swe_ctl_slo_lda_aeg_afr_mlt_scr_mly_prs_dyu_nor_swt_mao_tha_amh_tml_moo_igb_uzb_dut_lit_tur_tsn_vie_gam_zul_ven_xho	0.182890058543846	0.430435632561638	0.667874653796647
505	sod_fre_ven_svk_sid_mlt_amh_spa_aze_uzb_ewe_mao_xho_urd_por_bsq_bos_heb_fbf_mnd_rom_lat_tsw_arw_lda_scr_hun_dgb_tsn_fin_cze_amr_geo_ukr_lit_hin_grk_anl_tig_alb_est_igb_sun_nor_jav_jpn_tml_kor_ita_ger_bem_prs_tag_pol_aeg_mly_cnt_ctl_akn_krd_owc_slo_rus_dut_eng_qcu_glc_pan_swe_ses_chh_mcd_hau_mol_ind_bul_moo_guj_swa_bat_tha_wly_knd_zul_cic_azi_ben_afr_tur_swt_vie_gam_yor_bam_dyu	-0.290098202200975	-0.686141611075705	0.494330889063202
506	wly_rus_tsw_rom_aeg_amr_tig_ger_tur_uzb_ewe_sun_cic_ben_afr_bsq_fre_owc_akn_mnd_slo_ita_tsn_cze_xho_glc_est_lda_ven_hun_svk_hau_geo_lit_grk_bos_ctl_heb_chh_mol_fin_bem_tag_krd_ind_jpn_tml_kor_arw_nor_moo_mcd_jav_pol_sod_bat_cnt_scr_yor_swe_mlt_pan_guj_prs_lat_qcu_dut_eng_urd_dgb_anl_spa_amh_hin_mao_alb_ses_bul_bam_mly_tha_gam_knd_dyu_swt_azi_ukr_por_aze_swa_vie_sid_fbf_zul_igb	0.29663326041233	0.698824266321207	0.486405823030471
507	anl_prs_fbf_slo_amr_tig_chh_dut_tur_azi_lda_tag_swa_mol_pol_bsq_svk_sod_cic_cnt_hin_rus_dgb_por_ven_ctl_hun_yor_moo_fin_cze_wly_geo_urd_ben_bul_bos_mlt_gam_fre_est_swt_bat_alb_ind_jpn_tml_kor_swe_glc_xho_grk_sun_guj_amh_jav_mnd_ita_akn_spa_heb_ukr_nor_lit_mcd_qcu_pan_eng_ger_zul_owc_rom_hau_arw_mly_krd_tsw_lat_ewe_mao_tha_sid_knd_igb_bam_aze_scr_afr_uzb_dyu_vie_aeg_ses_tsn_bem	-0.00997391107615731	-0.023493443881557	0.9813070032245
508	wly_bul_zul_mcd_sid_amr_heb_prs_tur_aze_ven_mao_ewe_afr_slo_bsq_bos_anl_swt_mnd_dut_ger_dgb_cze_fbf_ita_hun_xho_tsn_est_spa_owc_geo_rus_pol_svk_ctl_amh_aeg_fre_fin_dyu_ind_hin_tag_jpn_tml_kor_ukr_glc_bam_lat_jav_urd_tig_bat_cnt_guj_igb_mol_sod_rom_pan_arw_scr_qcu_grk_alb_eng_lda_mlt_krd_chh_nor_sun_por_ses_lit_swa_mly_tha_hau_knd_tsw_cic_azi_swe_ben_uzb_bem_vie_gam_yor_akn_moo	-0.586471694543139	-1.39692007229236	0.165762075100897
509	gam_por_lda_rus_hau_owc_chh_glc_aze_uzb_ses_bat_moo_scr_spa_bsq_slo_heb_tsn_mnd_arw_guj_swa_urd_ewe_cze_fin_yor_igb_est_lat_amr_geo_ukr_ger_ctl_mol_tig_anl_krd_hun_akn_jav_eng_sun_jpn_knd_kor_grk_ita_ven_afr_mao_swe_sod_tag_cnt_fre_zul_mcd_mlt_dut_alb_hin_nor_qcu_rom_bos_bul_dyu_amh_lit_sid_pan_ind_pol_bem_ben_swt_mly_tha_wly_tml_bam_fbf_azi_prs_svk_tur_xho_vie_aeg_cic_dgb_tsw	-0.306394498614054	-0.72562627324634	0.469889984191278
510	mlt_lat_lda_eng_aeg_chh_amr_guj_uzb_aze_xho_sun_ven_swe_mol_bsq_alb_sod_bam_cnt_ben_ctl_akn_ita_tsn_ukr_hun_ewe_tsw_fin_por_wly_geo_rus_scr_arw_krd_gam_sid_urd_est_bem_mly_mcd_bat_jpn_knd_kor_rom_pan_fbf_lit_ind_nor_amh_tag_mnd_ger_dgb_pol_heb_svk_slo_bul_dut_qcu_spa_hin_afr_swt_anl_glc_tig_bos_jav_fre_cic_grk_igb_mao_tha_owc_tml_moo_yor_azi_cze_prs_tur_dyu_vie_hau_zul_ses_swa	0.607953432035239	1.44559813441763	0.151651417632347
511	anl_urd_tsn_fre_amh_tig_amr_slo_aze_tur_swa_tag_ses_prs_eng_bsq_por_sod_ewe_cnt_glc_cze_bem_ukr_dgb_ctl_fin_zul_yor_est_svk_aeg_geo_bos_guj_krd_ita_owc_heb_dut_hun_igb_sun_alb_jav_jpn_tml_kor_bul_lit_tsw_rus_bat_pan_chh_mly_mnd_arw_dyu_nor_sid_scr_swe_grk_mol_qcu_ben_mcd_hin_cic_gam_ger_mlt_pol_mao_afr_xho_lat_fbf_ind_tha_hau_knd_moo_bam_uzb_rom_spa_azi_lda_vie_wly_swt_akn_ven	-0.708818533491168	-1.69944590649118	0.092577861757489
512	sod_por_ven_krd_owc_amr_tig_scr_azi_tur_cic_tag_yor_afr_guj_bsq_ben_amh_igb_cnt_pol_bul_dgb_fre_ses_urd_est_akn_ewe_fin_ukr_mlt_geo_glc_lat_hin_ctl_gam_hau_eng_hun_xho_mao_swe_sun_jpn_tml_kor_bos_rom_swt_svk_jav_spa_anl_mly_mnd_alb_fbf_ger_aeg_grk_cze_lit_rus_qcu_mol_nor_arw_dyu_sid_pan_chh_mcd_ind_dut_tsw_prs_lda_bat_tha_wly_knd_bam_swa_uzb_ita_slo_aze_zul_vie_heb_bem_moo_tsn	-0.31894956541666	-0.75550424971375	0.451855732238139
513	owc_ita_ewe_svk_anl_aeg_hau_pan_uzb_tur_ven_ind_fbf_lat_eng_bsq_ctl_mlt_igb_cnt_ben_lit_tsw_afr_swa_cze_est_akn_dgb_hun_krd_amh_geo_arw_hin_rom_por_heb_sid_bul_fin_swt_mly_slo_mao_jpn_tml_kor_pol_grk_bam_prs_jav_alb_chh_tag_mnd_fre_zul_bos_tig_rus_mcd_ger_nor_qcu_ukr_urd_scr_tsn_amr_glc_sod_dut_sun_mol_moo_guj_cic_bat_tha_wly_knd_dyu_ses_azi_spa_swe_aze_bem_vie_gam_lda_yor_xho	0.0295397714787586	0.0694874188547346	0.944750841283809
514	aeg_bos_moo_ben_gam_heb_owc_ukr_azi_tur_yor_tag_swa_scr_krd_bsq_hin_amh_akn_mnd_grk_svk_tsn_lit_xho_lat_fin_lda_fbf_hun_rom_wly_geo_slo_spa_swe_nor_anl_amr_eng_est_swt_bat_guj_sun_jpn_knd_kor_por_ctl_ven_alb_jav_rus_tig_mao_cnt_ger_ses_bul_sid_cze_pol_glc_afr_qcu_urd_arw_fre_dyu_sod_dut_mlt_prs_mly_ita_ewe_mol_tsw_ind_tha_hau_tml_bam_bem_uzb_pan_mcd_aze_zul_vie_chh_igb_dgb_cic	-0.466500471689131	-1.10874533685475	0.270399093968696
515	anl_urd_tsn_por_mlt_wly_chh_cze_tur_uzb_moo_sun_cic_spa_pan_bsq_mol_heb_bem_mnd_lit_krd_bam_mcd_dyu_ben_est_yor_swt_hun_prs_sid_geo_alb_hin_slo_swe_amh_owc_eng_fin_zul_jav_guj_tag_jpn_tml_kor_rom_grk_xho_nor_bat_ukr_hau_ind_cnt_bul_ses_arw_gam_glc_ger_pol_ctl_qcu_dut_ita_afr_akn_tig_svk_amr_rus_mly_bos_dgb_fre_tsw_mao_tha_sod_knd_fbf_ven_azi_lat_scr_aze_ewe_vie_aeg_lda_igb_swa	-0.672845666952574	-1.61156792018928	0.110444803134534
516	heb_svk_igb_ctl_tig_amh_mlt_eng_tur_uzb_zul_ind_yor_urd_por_bsq_grk_amr_lda_mnd_bos_guj_tsw_pol_swt_ger_fin_ses_ewe_est_nor_gam_geo_bul_glc_scr_pan_wly_anl_fre_hun_ven_sun_ukr_bat_jpn_tml_kor_krd_ita_dyu_prs_jav_arw_aeg_mao_cnt_lit_moo_alb_hau_mcd_rom_ben_lat_qcu_slo_dut_mol_xho_sid_hin_owc_cze_mly_rus_bam_spa_fbf_tag_tha_sod_knd_dgb_bem_azi_swe_afr_aze_akn_vie_chh_tsn_cic_swa	-0.21757650831507	-0.513690479610765	0.608686739329624
517	heb_cze_moo_krd_wly_sod_chh_dut_aze_tur_dyu_sun_akn_swe_rom_bsq_ger_tig_dgb_cnt_mcd_eng_tsn_scr_tsw_glc_est_bam_swt_fin_arw_hau_geo_por_lit_bul_afr_sid_amh_alb_hun_xho_mly_rus_mao_jpn_tml_kor_slo_urd_yor_ctl_ind_pan_anl_bat_mnd_hin_ewe_spa_gam_fre_ukr_nor_lat_qcu_ita_svk_bos_lda_mlt_ben_amr_guj_jav_prs_swa_pol_bem_tag_tha_aeg_knd_zul_fbf_uzb_grk_mol_azi_ses_vie_owc_ven_cic_igb	-0.268153856334272	-0.633442097139578	0.527999723499339
518	anl_bul_xho_ukr_heb_tig_aeg_dut_uzb_tur_akn_tag_yor_lit_afr_bsq_lat_amr_swt_cnt_glc_grk_igb_rus_tsn_urd_est_fbf_dyu_hun_arw_sod_geo_nor_hin_ben_fre_chh_amh_por_fin_bam_jav_svk_ind_jpn_tml_kor_pan_slo_cic_pol_mly_ger_mlt_mao_mnd_ita_lda_eng_owc_ctl_spa_rom_mol_qcu_guj_cze_alb_zul_wly_krd_hau_bos_sun_mcd_ven_scr_bem_bat_tha_sid_knd_dgb_ewe_aze_swe_prs_azi_swa_vie_gam_moo_ses_tsw	-0.108714898509275	-0.256101929459089	0.798437767049491
519	sid_mcd_akn_por_heb_hau_gam_scr_uzb_azi_bem_ind_dgb_nor_ita_bsq_arw_owc_tsw_cnt_ben_dut_tsn_ukr_ven_bul_hun_fbf_swt_est_bos_chh_geo_mol_lat_ctl_rom_sod_mlt_hin_fin_dyu_jav_fre_mao_jpn_tml_kor_alb_svk_yor_cze_sun_pol_tig_tag_mnd_eng_swa_afr_aeg_glc_swe_ger_rus_qcu_prs_grk_lit_lda_amr_spa_anl_urd_mly_pan_ses_guj_cic_bat_tha_wly_knd_ewe_zul_aze_krd_slo_tur_moo_vie_amh_xho_igb_bam	0.970330834790519	2.33301163790363	0.0218035666028018
520	heb_ger_ven_hin_hau_aeg_owc_scr_azi_aze_bam_ind_ewe_urd_por_bsq_spa_sod_swa_mnd_glc_arw_cic_pan_lda_swe_est_tsw_igb_fin_lat_mlt_geo_alb_svk_pol_ita_anl_gam_ben_hun_tsn_mao_slo_tag_jpn_tml_kor_rom_bul_swt_nor_sun_ukr_sid_mly_cnt_ctl_yor_grk_amr_bos_guj_afr_dut_qcu_fre_mol_lit_moo_chh_krd_amh_prs_jav_mcd_zul_rus_xho_bat_tha_tig_knd_dgb_ses_tur_cze_eng_uzb_akn_vie_wly_bem_fbf_dyu	-0.487450288441143	-1.16002292817931	0.249008862847322
521	heb_ukr_dyu_glc_tig_anl_mlt_fre_aze_azi_moo_mao_swa_swe_ctl_bsq_arw_sod_dgb_cnt_guj_ben_bem_spa_igb_por_hun_yor_ewe_fin_mol_chh_geo_bul_eng_rom_bos_owc_aeg_urd_est_fbf_mly_dut_bat_jpn_knd_kor_scr_lit_xho_slo_jav_svk_amh_sun_mnd_cze_zul_mcd_sid_ita_prs_ger_pan_qcu_hin_krd_lat_cic_wly_afr_amr_nor_tag_alb_tsn_pol_ses_ind_tha_gam_tml_akn_bam_uzb_rus_grk_tur_tsw_vie_hau_lda_ven_swt	-0.357320736137515	-0.846001221653705	0.399723589025955
522	amr_ben_yor_prs_sid_hau_aeg_fre_azi_tur_ewe_ind_dyu_hin_afr_bsq_scr_mlt_fbf_cnt_swe_mcd_swt_arw_bam_eng_est_lda_cic_hun_ger_owc_geo_cze_grk_ita_pan_sod_wly_bul_fin_xho_jav_ukr_sun_jpn_knd_kor_urd_spa_ven_ctl_tag_nor_amh_mly_mnd_dut_tsw_slo_tig_alb_mol_lat_lit_qcu_pol_bos_rom_swa_chh_guj_gam_glc_bat_por_igb_svk_tsn_mao_tha_anl_tml_moo_dgb_aze_rus_krd_uzb_zul_vie_heb_ses_akn_bem	-1.27659629428016	-3.17238337967011	0.0020490946798206
523	chh_glc_swa_nor_hau_anl_wly_mcd_azi_aze_akn_bat_igb_ctl_guj_bsq_prs_sid_cic_mnd_ita_alb_ewe_ger_yor_afr_fin_tsw_ses_est_bul_sod_geo_dut_grk_ben_rom_gam_mlt_lat_hun_fbf_mao_rus_ind_jpn_tml_kor_pan_scr_xho_pol_jav_hin_tig_mly_cnt_mol_dyu_slo_owc_svk_eng_ukr_swe_qcu_krd_urd_fre_bem_aeg_bos_heb_arw_sun_lit_zul_cze_swt_tag_tha_amr_knd_tsn_bam_uzb_por_spa_tur_ven_vie_amh_moo_lda_dgb	-0.286791772859396	-0.678565869710524	0.499098050252013
524	sod_urd_bam_bul_owc_sid_mlt_alb_aze_azi_lda_tag_fbf_por_eng_bsq_spa_amr_cic_mnd_hin_ukr_igb_mol_swt_rom_est_dyu_ewe_fin_mcd_heb_geo_glc_lat_arw_cze_hau_tig_prs_hun_tsn_ind_pan_mao_jpn_knd_kor_guj_pol_ven_grk_mly_krd_aeg_bat_cnt_ctl_ses_bos_anl_ben_fre_lit_nor_qcu_scr_swe_svk_zul_gam_ita_chh_rus_sun_dut_akn_afr_moo_jav_tha_wly_tml_swa_xho_tur_ger_slo_uzb_dgb_vie_amh_yor_bem_tsw	-0.329831701956358	-0.781378003333005	0.436564855315977
525	owc_hin_xho_rus_anl_gam_sod_swe_azi_aze_tsn_mly_tsw_cze_por_bsq_mcd_chh_cic_mnd_ita_arw_zul_mol_ses_pan_est_dyu_ven_fin_scr_wly_geo_ger_ukr_afr_spa_amr_tig_eng_hun_bam_tag_fre_bat_jpn_knd_kor_ctl_bul_moo_krd_ind_slo_mlt_mao_cnt_pol_fbf_grk_aeg_svk_lat_nor_urd_qcu_glc_prs_bos_igb_amh_dut_heb_rom_jav_guj_dgb_alb_akn_sun_tha_sid_tml_lda_swa_uzb_lit_ben_tur_yor_vie_hau_bem_swt_ewe	0.642858363788298	1.52159967787629	0.131502377960095
526	aeg_mcd_yor_ukr_owc_chh_tig_por_uzb_aze_ses_bat_fbf_ben_bos_bsq_rus_sid_swa_cnt_hin_cze_tsn_ctl_tsw_lat_est_moo_dyu_hun_rom_amr_geo_mol_spa_eng_prs_gam_wly_pol_fin_cic_ind_dut_sun_jpn_knd_kor_krd_afr_bam_ita_mao_urd_anl_tag_mnd_scr_zul_alb_mlt_nor_grk_arw_pan_qcu_svk_ger_swe_igb_hau_glc_heb_bul_mly_lit_akn_guj_ven_jav_tha_sod_tml_lda_ewe_azi_slo_fre_tur_bem_vie_amh_swt_xho_dgb	0.273567048784806	0.643370531514872	0.521566997305966
527	hau_mol_akn_por_mlt_sid_sod_ger_tur_azi_swt_jav_tsn_nor_ita_bsq_guj_amh_fbf_cnt_fre_lit_dyu_afr_ven_ctl_est_moo_xho_fin_swe_aeg_geo_arw_slo_spa_urd_amr_heb_eng_hun_igb_mao_ukr_mly_jpn_tml_kor_pol_pan_bem_bul_bat_alb_owc_tag_mnd_grk_swa_prs_wly_scr_glc_dut_rus_qcu_hin_ben_krd_zul_tig_cze_gam_rom_ind_mcd_ewe_lat_bam_sun_tha_anl_knd_ses_cic_uzb_svk_bos_aze_tsw_vie_chh_dgb_yor_lda	-0.247989047602039	-0.585888837862843	0.559369418446736
528	heb_ctl_ses_cze_tig_owc_amr_ita_azi_uzb_bam_tag_tsw_bul_krd_bsq_pol_sid_swa_cnt_arw_afr_ven_lit_cic_guj_hun_swt_ewe_est_pan_amh_geo_ukr_rom_fre_ben_mlt_gam_alb_fin_bem_sun_dut_mly_jpn_knd_kor_glc_por_xho_spa_ind_swe_hau_jav_mnd_ger_yor_svk_aeg_scr_prs_mol_grk_qcu_urd_lat_rus_dgb_anl_hin_sod_eng_bat_bos_lda_slo_zul_mao_tha_chh_tml_fbf_igb_aze_mcd_nor_tur_moo_vie_wly_dyu_akn_tsn	0.204457640989965	0.481890811595235	0.631015627669868
529	heb_nor_ses_urd_gam_aeg_anl_cze_uzb_azi_dyu_mao_xho_glc_ben_bsq_arw_wly_swa_mnd_alb_dut_zul_rom_ven_afr_fin_fbf_tsw_est_prs_owc_geo_swe_rus_lat_scr_tig_sid_mol_hun_dgb_bat_spa_jav_jpn_tml_kor_svk_bos_yor_ukr_tag_mcd_amr_ind_cnt_krd_cic_eng_hau_guj_bul_lit_fre_qcu_slo_hin_pan_bam_mlt_grk_amh_por_sun_pol_tsn_ctl_ewe_mly_tha_chh_knd_moo_igb_tur_ger_ita_aze_lda_vie_sod_bem_akn_swt	-0.698771491828651	-1.67679419560817	0.0969411407031287
530	sod_rom_zul_slo_amr_sid_gam_prs_tur_azi_fbf_tag_yor_mol_hin_bsq_nor_tig_dyu_mnd_urd_guj_ewe_por_tsn_afr_fin_cic_tsw_est_alb_mlt_geo_pol_spa_fre_rus_hau_aeg_glc_hun_swt_jav_bos_mao_jpn_tml_kor_ukr_ben_moo_lit_ind_mcd_wly_mly_cnt_ger_ses_arw_amh_dut_eng_pan_lat_qcu_svk_krd_scr_bem_chh_grk_heb_ita_sun_cze_dgb_ctl_bam_bat_tha_owc_knd_swa_xho_aze_bul_swe_uzb_ven_vie_anl_akn_igb_lda	-0.255381516603423	-0.603819005423757	0.547434028800315
531	amr_slo_bam_lit_aeg_chh_gam_ger_azi_uzb_tsn_mao_ewe_guj_rom_bsq_eng_sid_akn_cnt_bos_svk_lda_scr_swa_mol_fin_moo_ses_hun_spa_mlt_geo_fre_pol_mcd_dut_tig_owc_grk_est_yor_ind_ctl_tag_jpn_tml_kor_nor_krd_igb_urd_jav_hin_hau_sun_mnd_rus_dyu_swe_sod_ita_prs_alb_cze_qcu_por_pan_lat_ven_wly_ukr_heb_glc_mly_bul_dgb_ben_tsw_bat_tha_anl_knd_zul_fbf_tur_arw_afr_aze_swt_vie_amh_bem_cic_xho	0.176029275442788	0.41467617223271	0.679333965535699
532	anl_por_dgb_nor_amh_amr_hau_hin_aze_uzb_akn_sun_fbf_cze_fre_bsq_scr_sod_igb_mnd_alb_ukr_xho_krd_ewe_bos_est_swt_bem_hun_prs_wly_geo_arw_ger_eng_afr_sid_heb_slo_fin_moo_ind_mol_jav_jpn_knd_kor_ctl_spa_yor_ita_bat_pol_mlt_tag_cnt_pan_ses_glc_owc_rom_swe_bul_grk_qcu_rus_lit_guj_tsw_aeg_lat_chh_urd_mly_dut_swa_ben_dyu_mao_tha_gam_tml_tsn_bam_azi_svk_mcd_tur_zul_vie_tig_ven_lda_cic	-0.707541318788991	-1.69826192451007	0.0928018883568607
533	hau_swe_cic_guj_sid_sod_mlt_eng_aze_uzb_fbf_mao_moo_hin_ita_bsq_krd_chh_yor_mnd_afr_ukr_igb_scr_xho_lat_hun_bem_zul_fin_ben_tig_geo_slo_grk_alb_ger_amh_amr_svk_est_akn_sun_arw_mly_jpn_tml_kor_spa_cze_ses_por_jav_pan_gam_ind_cnt_pol_bam_bos_anl_dut_mol_nor_glc_qcu_prs_rom_ctl_dgb_wly_urd_aeg_fre_bat_rus_tsn_lit_tsw_tag_tha_heb_knd_lda_swa_tur_mcd_bul_azi_ven_vie_owc_ewe_dyu_swt	-0.311435124292083	-0.73739149442084	0.462740707196354
534	wly_lit_igb_hin_gam_mlt_amr_ctl_aze_uzb_dgb_jav_yor_lat_cze_bsq_mol_chh_cic_cnt_guj_ger_dyu_afr_swt_mcd_fin_xho_zul_hun_dut_aeg_geo_scr_nor_rom_swe_sid_sod_glc_est_lda_ind_pol_sun_jpn_knd_kor_prs_slo_tsw_fre_tag_grk_tig_mly_mnd_ben_ses_bul_heb_pan_por_svk_ukr_qcu_urd_rus_krd_akn_amh_bos_owc_ita_bat_spa_swa_alb_bam_mao_tha_hau_tml_fbf_tsn_azi_eng_arw_tur_ewe_vie_anl_bem_ven_moo	-0.6219139780686	-1.48727635546759	0.140324559996624
535	sod_guj_swa_svk_owc_amr_tig_ben_aze_azi_lda_mao_yor_prs_rus_bsq_ita_hau_dyu_cnt_mcd_rom_swt_arw_akn_cze_fin_ses_igb_est_spa_wly_geo_scr_fre_pol_grk_gam_mlt_swe_hun_tsw_sun_krd_tag_jpn_knd_kor_ukr_bos_ewe_bul_jav_por_heb_mly_mnd_mol_fbf_ger_amh_dut_afr_glc_alb_qcu_urd_hin_eng_bem_sid_lat_aeg_ctl_bat_lit_zul_nor_bam_ind_tha_anl_tml_tsn_cic_uzb_pan_slo_tur_moo_vie_chh_xho_ven_dgb	-0.276214884412557	-0.65249212461241	0.515693349485069
536	chh_ben_dyu_lat_anl_sod_heb_slo_uzb_tur_swt_jav_cic_pan_bos_bsq_urd_owc_bam_cnt_lit_por_bem_grk_ses_mcd_hun_zul_swa_fin_alb_amr_geo_scr_ger_krd_bul_gam_hau_rus_est_lda_ind_swe_sun_jpn_tml_kor_ukr_arw_ven_svk_tag_ctl_mlt_bat_mnd_glc_igb_guj_aeg_dut_cze_nor_hin_qcu_eng_fre_pol_moo_sid_rom_wly_mol_mao_afr_dgb_prs_ewe_mly_tha_tig_knd_tsw_yor_aze_spa_ita_azi_fbf_vie_amh_tsn_akn_xho	0.15034007952854	0.354065304485471	0.724091433044449
537	chh_mcd_dyu_pol_sod_gam_owc_eng_tur_azi_fbf_sun_yor_spa_lit_bsq_ben_sid_ses_mnd_svk_glc_cic_krd_bem_rom_fin_lda_ewe_est_urd_wly_geo_pan_slo_hin_fre_mlt_aeg_ita_hun_tsw_ind_rus_tag_jpn_knd_kor_guj_ctl_swa_nor_bat_dut_amr_mao_cnt_ukr_dgb_lat_anl_prs_grk_arw_swe_qcu_bos_por_scr_moo_hau_alb_amh_afr_jav_ger_tsn_bul_xho_mly_tha_heb_tml_igb_akn_uzb_cze_mol_aze_bam_vie_tig_swt_zul_ven	0.496469703084703	1.17584087253075	0.242659781592366
538	aeg_por_lda_rus_heb_amh_amr_nor_azi_uzb_zul_mao_yor_pol_swe_bsq_mol_sod_tsn_mnd_slo_alb_dgb_afr_xho_mcd_fin_swa_bem_est_pan_owc_geo_ita_arw_rom_dut_tig_wly_ben_hun_moo_mly_guj_jav_jpn_tml_kor_lit_cze_cic_urd_bat_ger_gam_sun_cnt_bos_ses_ukr_hau_spa_krd_glc_svk_qcu_lat_bul_grk_fbf_chh_hin_sid_eng_ind_prs_akn_ctl_swt_tag_tha_anl_knd_tsw_ewe_tur_scr_fre_aze_ven_vie_mlt_igb_dyu_bam	-0.635351041161528	-1.51842986821196	0.132298356353786
539	hau_eng_swt_ctl_sid_chh_gam_glc_uzb_azi_xho_ind_zul_arw_slo_bsq_rom_amr_ven_cnt_fre_krd_igb_spa_fbf_alb_est_bem_lda_fin_urd_wly_geo_dut_mol_nor_pol_tig_amh_lit_hun_ses_sun_prs_jav_jpn_tml_kor_scr_ukr_dyu_guj_bat_mcd_mlt_mao_mnd_lat_tsn_afr_owc_ben_pan_bos_grk_qcu_rus_ita_cze_yor_aeg_bul_sod_svk_tag_ger_cic_swe_ewe_mly_tha_anl_knd_swa_moo_tur_por_hin_aze_dgb_vie_heb_akn_tsw_bam	0.0399284129821825	0.0940379077712138	0.925281349760042
540	sid_eng_ses_spa_wly_amr_hau_grk_aze_azi_dyu_mly_bam_bul_scr_bsq_rus_gam_moo_mnd_mol_ita_yor_fre_bem_lat_est_fbf_igb_hun_guj_aeg_geo_urd_pol_ben_bos_chh_heb_swe_fin_dgb_tag_prs_bat_jpn_knd_kor_ger_por_swa_hin_sun_mcd_tig_jav_cnt_pan_lda_krd_mlt_ctl_ukr_glc_cze_qcu_svk_dut_afr_cic_sod_alb_amh_lit_ind_rom_ven_arw_ewe_mao_tha_anl_tml_tsn_xho_uzb_slo_nor_tur_swt_vie_owc_zul_akn_tsw	-0.659387250395499	-1.57729417776489	0.118123488471911
541	sod_krd_ewe_rom_sid_chh_amh_swe_tur_uzb_tsn_jav_igb_bul_prs_bsq_slo_hau_dgb_cnt_ben_glc_cic_spa_zul_mcd_fin_swt_moo_est_rus_owc_geo_afr_eng_ita_dut_mlt_anl_pan_hun_akn_bat_fre_ind_jpn_tml_kor_lit_arw_swa_scr_tag_bos_aeg_mao_mnd_grk_yor_ger_gam_svk_guj_cze_hin_qcu_por_nor_urd_lda_amr_alb_heb_ctl_sun_pol_ses_lat_tsw_mly_tha_tig_knd_fbf_bem_aze_ukr_mol_azi_dyu_vie_wly_ven_bam_xho	-0.0831548547626178	-0.196071840381807	0.844981735203652
542	owc_grk_swa_bos_tig_heb_wly_ukr_uzb_azi_fbf_sun_igb_por_rom_bsq_hin_anl_tsw_cnt_scr_ben_zul_glc_lda_ita_hun_bem_ven_est_spa_mlt_geo_ctl_lit_prs_mol_gam_chh_urd_fin_dyu_mao_afr_ind_jpn_knd_kor_pan_slo_moo_nor_bat_cze_sid_tag_mnd_krd_ewe_fre_hau_dut_bul_rus_arw_qcu_mcd_eng_ger_bam_amh_swe_amr_pol_mly_alb_cic_guj_xho_jav_tha_sod_tml_yor_akn_tur_svk_lat_aze_swt_vie_aeg_dgb_tsn_ses	-0.951532491993	-2.32064195762146	0.0224924440408584
543	aeg_rom_bam_scr_tig_sid_owc_mol_uzb_aze_yor_tag_akn_urd_bos_bsq_guj_hau_dgb_mnd_fre_svk_ses_ben_tsw_ita_est_fbf_ewe_hun_dut_amh_geo_afr_pol_alb_rus_wly_sod_cze_fin_bem_jav_por_mao_jpn_tml_kor_ger_prs_lda_lit_ind_hin_mlt_sun_cnt_bul_swt_ukr_chh_spa_ctl_mcd_nor_qcu_krd_pan_slo_tsn_amr_swe_gam_arw_mly_grk_ven_glc_zul_bat_tha_anl_knd_moo_xho_azi_eng_lat_tur_igb_vie_heb_cic_dyu_swa	-0.56402939453482	-1.34505882655226	0.181877112207332
544	mlt_scr_zul_mcd_owc_gam_hau_bos_azi_aze_cic_jav_bem_arw_ctl_bsq_prs_sod_dyu_cnt_eng_ukr_ses_grk_moo_ita_est_ven_bam_fin_por_wly_geo_fre_svk_spa_mol_tig_chh_afr_hun_tsw_sun_rus_tag_jpn_tml_kor_urd_dut_ewe_ben_mly_nor_heb_ind_mnd_glc_dgb_hin_anl_rom_lit_krd_pan_qcu_ger_alb_guj_yor_sid_swe_aeg_pol_mao_lat_xho_cze_akn_bat_tha_amr_knd_fbf_swt_tur_bul_slo_uzb_igb_vie_amh_lda_tsn_swa	0.373301111687877	0.879472844033568	0.381411794064984
545	aeg_por_tsw_bos_sid_heb_amh_scr_uzb_aze_swa_ind_xho_lat_swe_bsq_cze_owc_dyu_mnd_dut_krd_dgb_mcd_lda_urd_fin_cic_fbf_hun_hin_tig_geo_mol_nor_lit_pol_anl_chh_afr_est_bem_jav_rom_tag_jpn_knd_kor_ben_bul_moo_alb_mly_fre_wly_sun_cnt_grk_yor_ukr_amr_prs_slo_svk_glc_qcu_spa_eng_arw_swt_mlt_rus_hau_guj_mao_ita_ewe_pan_akn_bat_tha_sod_tml_ses_igb_azi_ctl_ger_tur_zul_vie_gam_ven_bam_tsn	-0.0440202862226644	-0.103782714232498	0.917565265013444
546	mlt_ger_ewe_ukr_aeg_heb_gam_pol_aze_tur_ses_sun_zul_slo_hin_bsq_afr_tig_igb_mnd_grk_pan_dgb_lat_lda_rom_hun_cic_swt_est_krd_sod_geo_fre_guj_svk_eng_amr_sid_alb_fin_bam_jav_spa_tag_jpn_tml_kor_ita_prs_tsw_lit_bat_glc_wly_mly_cnt_cze_dyu_swe_amh_dut_scr_mol_ctl_qcu_bos_urd_arw_swa_owc_ben_hau_bul_mao_rus_akn_nor_bem_ind_tha_anl_knd_moo_xho_azi_por_mcd_uzb_fbf_vie_chh_yor_ven_tsn	-0.261750801997785	-0.61903220067052	0.537408588489984
547	owc_scr_dgb_alb_chh_wly_hau_por_aze_azi_ven_mly_tsn_mcd_nor_bsq_ita_sod_ewe_mnd_rom_svk_tsw_urd_bam_pan_est_igb_swt_fin_swe_aeg_geo_bul_ben_glc_ctl_amh_mlt_guj_hun_swa_mao_cze_tag_jpn_knd_kor_prs_mol_zul_fre_sun_grk_anl_jav_cnt_afr_lda_hin_tig_rus_arw_bos_dut_qcu_ger_eng_spa_dyu_heb_slo_amr_ukr_ind_lit_cic_lat_moo_bat_tha_gam_tml_ses_xho_tur_pol_krd_uzb_bem_vie_sid_yor_akn_fbf	0.498202569161534	1.17772892525184	0.241909742970269
548	wly_rus_dgb_bos_amr_sod_owc_scr_tur_aze_tsn_mly_lda_pan_glc_bsq_pol_mlt_akn_cnt_ger_grk_cic_alb_bem_ben_est_zul_xho_fin_nor_anl_geo_rom_hin_fre_mcd_heb_sid_spa_hun_moo_sun_lit_ind_jpn_tml_kor_cze_eng_dyu_ita_mao_krd_aeg_jav_mnd_dut_fbf_svk_gam_prs_guj_mol_por_qcu_ukr_afr_swe_yor_tig_ctl_chh_slo_bat_arw_igb_urd_ven_tag_tha_amh_knd_ses_swt_azi_bul_lat_uzb_bam_vie_hau_tsw_ewe_swa	-0.405023876290267	-0.96122788905664	0.338930150478478
549	owc_bul_xho_mol_chh_sid_hau_rom_aze_tur_lda_ind_igb_lat_hin_bsq_swe_tig_dyu_mnd_rus_bos_swa_pol_bem_guj_hun_ewe_tsw_fin_scr_aeg_geo_krd_urd_eng_pan_mlt_heb_afr_est_ses_tag_nor_jav_jpn_tml_kor_prs_ger_tsn_cze_mly_svk_amh_bat_cnt_ben_fbf_lit_anl_ita_grk_slo_dut_qcu_ukr_fre_mcd_yor_sod_arw_wly_por_sun_glc_akn_ctl_zul_mao_tha_gam_knd_moo_cic_azi_alb_spa_uzb_dgb_vie_amr_bam_swt_ven	-0.606870440051985	-1.45145418862399	0.150018467152769
550	sod_arw_fbf_ben_heb_sid_anl_rom_azi_tur_xho_jav_igb_glc_bos_bsq_slo_gam_yor_mnd_mol_rus_lda_pan_bem_svk_hun_swt_dgb_fin_eng_amh_geo_prs_ger_afr_cze_mlt_wly_fre_est_tsw_mly_krd_sun_jpn_knd_kor_ukr_ita_tsn_urd_ind_dut_aeg_mao_cnt_hin_swa_guj_tig_swe_por_spa_nor_qcu_alb_ctl_scr_bam_chh_grk_amr_bul_bat_pol_moo_mcd_ewe_tag_tha_owc_tml_zul_cic_aze_lit_lat_uzb_dyu_vie_hau_ven_ses_akn	0.298715482299075	0.702982046789412	0.483823004713052
551	tig_lat_dyu_guj_amh_aeg_heb_rus_uzb_azi_swa_jav_xho_hin_ctl_bsq_scr_chh_bem_cnt_ben_mcd_dgb_alb_lda_cze_fin_ven_swt_hun_urd_sod_geo_swe_bul_svk_lit_sid_wly_rom_est_tsn_mly_glc_tag_jpn_knd_kor_arw_por_ewe_mol_bat_pan_mlt_ind_mnd_pol_akn_ger_amr_nor_fre_spa_ita_qcu_grk_prs_krd_fbf_hau_ukr_anl_dut_mao_bos_cic_eng_moo_sun_tha_gam_tml_igb_zul_tur_afr_slo_aze_bam_vie_owc_ses_yor_tsw	-0.422643788550419	-1.00309309435517	0.318418774693424
552	owc_rus_ven_glc_anl_aeg_heb_urd_tur_aze_yor_jav_bam_ben_ukr_bsq_grk_sid_tsn_cnt_bos_spa_fbf_prs_moo_fre_est_tsw_igb_fin_ita_mlt_geo_arw_cze_nor_mol_chh_gam_mcd_hun_lda_tag_hin_bat_jpn_tml_kor_guj_krd_dgb_eng_sun_rom_sod_mly_mnd_slo_swa_pol_tig_scr_bul_swe_dut_qcu_lat_lit_por_ewe_amr_svk_wly_ger_mao_ctl_dyu_alb_akn_ind_tha_hau_knd_xho_zul_uzb_afr_pan_azi_swt_vie_amh_ses_cic_bem	-0.189413116657801	-0.446845590233576	0.656025422520283
553	heb_dut_moo_ctl_sid_chh_tig_svk_azi_tur_igb_jav_cic_ben_scr_bsq_swe_owc_zul_cnt_pol_urd_ewe_slo_tsn_krd_est_lda_bem_hun_rom_anl_geo_nor_lat_glc_mcd_sod_aeg_alb_fin_ses_tag_afr_ind_jpn_knd_kor_guj_bos_swa_spa_bat_ukr_wly_sun_mnd_cze_tsw_ita_mlt_ger_mol_eng_bul_qcu_prs_rus_hin_yor_gam_por_hau_grk_mly_arw_dgb_fre_xho_mao_tha_amr_tml_fbf_swt_aze_pan_lit_uzb_dyu_vie_amh_ven_bam_akn	-1.16463401192546	-2.87277402697326	0.00504043340077122
554	hau_pol_cic_arw_heb_gam_sid_lit_tur_azi_xho_tag_zul_scr_swe_bsq_alb_wly_ses_cnt_krd_bos_akn_prs_igb_rus_hun_swa_dyu_fin_urd_sod_geo_cze_guj_hin_eng_aeg_tig_lat_est_swt_mly_mcd_sun_jpn_tml_kor_ukr_slo_fbf_afr_jav_glc_amh_bat_mnd_fre_lda_bul_owc_grk_ben_por_ita_qcu_dut_svk_pan_ven_chh_mol_mlt_ctl_ind_nor_bem_spa_tsn_mao_tha_anl_knd_tsw_moo_aze_rom_ger_uzb_bam_vie_amr_yor_ewe_dgb	-0.346150185907685	-0.820115326429404	0.414247388281542
555	aeg_lat_zul_lit_amh_heb_mlt_pol_aze_uzb_lda_mao_moo_eng_slo_bsq_ctl_amr_bem_cnt_ben_bos_cic_hin_yor_bul_fin_tsw_xho_est_mol_chh_geo_pan_dut_alb_arw_wly_tig_scr_hun_swa_mly_rus_jav_jpn_tml_kor_afr_ger_tsn_nor_sun_fre_gam_tag_mnd_ukr_ses_por_hau_spa_cze_prs_ita_qcu_mcd_rom_urd_ewe_sod_krd_owc_grk_bat_svk_bam_glc_ven_ind_tha_anl_knd_dgb_akn_azi_swe_guj_tur_dyu_vie_sid_igb_fbf_swt	-0.935485032165454	-2.26311090042635	0.025955181630227
556	aeg_svk_moo_arw_sid_wly_heb_krd_uzb_aze_cic_tag_ven_mol_eng_bsq_rus_hau_dgb_cnt_ben_guj_lda_mcd_ewe_lat_hun_bem_fbf_fin_por_gam_geo_pol_fre_ita_hin_tig_sod_spa_est_ses_jav_ukr_ind_jpn_knd_kor_glc_urd_dyu_bos_mly_slo_amh_sun_mnd_cze_bam_alb_chh_pan_lit_swe_scr_qcu_grk_afr_bul_zul_anl_dut_amr_rom_mao_ctl_igb_ger_akn_bat_tha_mlt_tml_tsn_swa_azi_nor_prs_tur_xho_vie_owc_tsw_swt_yor	-0.555483658634473	-1.32381974027633	0.188807724626994
557	owc_glc_fbf_eng_sid_chh_gam_fre_azi_uzb_bam_bat_igb_ben_nor_bsq_ita_aeg_cic_cnt_por_swe_bem_mol_ewe_lat_est_xho_moo_fin_prs_heb_geo_urd_ctl_pan_arw_sod_mlt_ger_hun_ven_ind_slo_mly_jpn_tml_kor_svk_spa_swt_scr_sun_afr_hau_jav_mnd_mcd_tsn_alb_amh_hin_pol_cze_lit_qcu_rus_rom_bos_lda_amr_krd_wly_bul_tag_grk_ses_guj_dgb_mao_tha_tig_knd_tsw_swa_tur_ukr_dut_aze_zul_vie_anl_yor_dyu_akn	-0.772501126264489	-1.85918099479135	0.0661634465844242
558	amr_bul_lda_fre_mlt_heb_chh_hin_uzb_tur_cic_jav_fbf_dut_swe_bsq_eng_owc_dyu_cnt_pol_por_bem_rom_swa_alb_hun_tsw_tsn_fin_spa_gam_geo_lat_prs_arw_ukr_anl_tig_scr_est_akn_mly_ctl_bat_jpn_tml_kor_ben_urd_moo_guj_tag_pan_hau_sun_mnd_mol_igb_grk_sod_mcd_slo_lit_glc_qcu_svk_ger_nor_bam_amh_bos_sid_rus_ind_afr_xho_cze_ewe_mao_tha_wly_knd_dgb_zul_azi_krd_ita_aze_yor_vie_aeg_ses_swt_ven	-0.201016819387305	-0.474614429220756	0.636174417687379
559	owc_fre_bem_rus_mlt_chh_amh_guj_azi_uzb_fbf_mao_dgb_swe_alb_bsq_slo_heb_zul_cnt_scr_ctl_xho_nor_akn_ger_est_tsn_tsw_hun_mcd_hau_geo_lat_krd_rom_dut_sod_amr_svk_fin_igb_tag_por_jav_jpn_knd_kor_grk_ita_ses_urd_ind_mol_tig_sun_mnd_prs_moo_ben_anl_glc_arw_lit_afr_qcu_bul_ukr_eng_swa_gam_bos_aeg_pan_bat_pol_cic_spa_bam_mly_tha_wly_tml_swt_ewe_aze_cze_hin_tur_yor_vie_sid_lda_ven_dyu	-0.154788445414293	-0.365213030790014	0.715781667258487
560	heb_hin_xho_mcd_amr_gam_sod_krd_aze_uzb_yor_mly_igb_prs_swe_bsq_bos_hau_zul_cnt_ger_glc_ses_pan_bam_lit_hun_tsn_lda_est_rus_chh_geo_ben_eng_por_grk_sid_anl_urd_fin_dgb_jav_bul_sun_jpn_tml_kor_mol_alb_moo_nor_bat_guj_amh_mao_mnd_spa_akn_slo_tig_lat_rom_ctl_dut_qcu_pol_ita_arw_ven_wly_scr_aeg_fre_tag_cze_fbf_svk_cic_ind_tha_mlt_knd_ewe_swt_azi_ukr_afr_tur_swa_vie_owc_bem_tsw_dyu	0.0273161719527767	0.0642902415328435	0.948877111867152
561	wly_guj_akn_mol_chh_gam_amh_spa_tur_uzb_tsw_jav_igb_nor_svk_bsq_lat_sid_bem_mnd_swe_mcd_ven_ger_zul_ita_est_fbf_ses_hun_bos_tig_geo_fre_alb_por_ben_sod_anl_cze_fin_swa_mao_slo_mly_jpn_tml_kor_glc_krd_bam_rom_bat_urd_hau_ind_cnt_dut_ewe_afr_amr_ukr_grk_hin_pan_qcu_scr_bul_lit_yor_mlt_arw_heb_prs_tag_rus_lda_pol_xho_sun_tha_owc_knd_dgb_tsn_aze_ctl_eng_azi_cic_vie_aeg_dyu_moo_swt	0.101010284754292	0.238056092601895	0.812361302210061
562	sid_ita_akn_swe_amh_heb_tig_krd_tur_azi_lda_tag_bam_cze_pan_bsq_fre_amr_cic_mnd_bos_nor_tsn_rom_yor_bul_est_ewe_xho_fin_eng_aeg_geo_ger_prs_alb_pol_sod_owc_dut_hun_dgb_mao_urd_sun_jpn_tml_kor_ben_arw_dyu_svk_bat_hin_mlt_jav_cnt_afr_ses_mcd_hau_por_ukr_scr_spa_qcu_glc_lat_slo_fbf_wly_lit_chh_guj_ind_mol_bem_rus_swa_mly_tha_gam_knd_igb_ven_uzb_ctl_grk_aze_tsw_vie_anl_moo_zul_swt	-0.780360861961274	-1.88028535713733	0.0631989840085305
563	sod_mcd_ses_prs_hau_chh_wly_krd_tur_uzb_tsw_sun_zul_ben_ukr_bsq_ita_anl_moo_mnd_ger_pol_yor_grk_tsn_arw_est_fbf_xho_hun_rus_heb_geo_bos_svk_guj_cze_amr_owc_spa_fin_dyu_mao_dut_bat_jpn_knd_kor_mol_rom_dgb_hin_jav_por_sid_tag_cnt_alb_swa_glc_gam_eng_lat_pan_fre_qcu_afr_swe_lit_ewe_mlt_scr_tig_ctl_mly_nor_bem_urd_ven_ind_tha_aeg_tml_swt_cic_aze_slo_bul_azi_akn_vie_amh_bam_igb_lda	-0.423472518983568	-1.00369750225807	0.318128829967168
564	amr_ger_xho_urd_hau_anl_owc_lat_tur_azi_bam_mly_swa_ctl_bos_bsq_lit_tig_bem_mnd_glc_grk_ven_scr_zul_fre_fin_cic_akn_est_prs_amh_geo_por_alb_mol_eng_sid_aeg_arw_hun_yor_sun_hin_bat_jpn_tml_kor_slo_afr_dgb_pol_mao_krd_mlt_ind_cnt_ben_moo_cze_heb_mcd_svk_rus_guj_qcu_dut_nor_ita_dyu_sod_pan_wly_bul_jav_ukr_swt_swe_fbf_tag_tha_gam_knd_ses_tsw_uzb_rom_spa_aze_igb_vie_chh_lda_tsn_ewe	-0.140217594254342	-0.330736238609946	0.741587713355978
565	amr_glc_akn_pol_gam_aeg_hau_ben_uzb_aze_ewe_mly_dgb_cze_mol_bsq_fre_tig_ven_cnt_ger_guj_cic_lat_moo_urd_fin_zul_yor_est_eng_sid_geo_dut_mcd_arw_hin_chh_anl_swe_hun_tsw_mao_rus_ind_jpn_tml_kor_por_bul_xho_lit_bat_bos_mlt_sun_mnd_ita_swa_nor_sod_spa_scr_svk_pan_qcu_ukr_grk_krd_tsn_amh_slo_owc_ctl_tag_afr_ses_prs_lda_jav_tha_wly_knd_bem_swt_azi_alb_rom_tur_bam_vie_heb_fbf_dyu_igb	-0.649813723681466	-1.55336949319546	0.123731477083121
566	tig_scr_lda_ben_sid_anl_aeg_ukr_uzb_aze_akn_ind_yor_prs_krd_bsq_nor_wly_igb_mnd_grk_fre_bem_arw_moo_rom_hun_dyu_swt_fin_lit_mlt_geo_bos_slo_ctl_afr_amr_gam_alb_est_ven_mao_eng_jav_jpn_tml_kor_pol_por_xho_dut_tag_mcd_heb_mly_cnt_cze_bam_ita_chh_lat_swe_svk_urd_qcu_bul_rus_spa_dgb_hau_pan_sod_ger_sun_glc_tsn_guj_ses_bat_tha_amh_knd_swa_ewe_azi_mol_hin_tur_cic_vie_owc_fbf_tsw_zul	-0.402820122227191	-0.955772838693788	0.341664899920769
567	wly_prs_ven_ctl_owc_sid_gam_fre_uzb_tur_swt_mao_ses_lit_slo_bsq_pan_anl_tsn_cnt_eng_bos_moo_guj_akn_ita_fin_xho_fbf_hun_grk_amh_geo_cze_dut_urd_ben_mlt_amr_mol_est_dyu_bat_scr_sun_jpn_knd_kor_ger_bul_tsw_krd_tag_svk_aeg_mly_mnd_por_bam_mcd_chh_afr_swe_glc_pol_qcu_lat_alb_rus_dgb_sod_arw_hau_hin_jav_rom_zul_nor_ewe_ind_tha_heb_tml_bem_igb_aze_ukr_spa_azi_yor_vie_tig_cic_swa_lda	-0.184601011577014	-0.435728085112769	0.664043720491952
568	owc_guj_yor_cze_anl_hau_tig_krd_uzb_aze_fbf_jav_lda_ctl_swe_bsq_lit_mlt_ven_cnt_pan_urd_swa_mcd_bam_prs_fin_igb_ses_est_spa_amr_geo_glc_lat_pol_slo_wly_gam_dut_hun_akn_tag_fre_ind_jpn_tml_kor_por_svk_zul_rus_bat_scr_heb_mly_mnd_rom_moo_bos_chh_arw_ukr_eng_afr_qcu_ben_grk_nor_swt_aeg_ita_sid_bul_sun_alb_xho_hin_dyu_mao_tha_amh_knd_dgb_tsw_azi_ger_mol_tur_ewe_vie_sod_tsn_bem_cic	-0.172458943320253	-0.406966227275977	0.684967924558314
569	heb_glc_akn_urd_sid_owc_wly_ben_tur_aze_ven_sun_yor_grk_rus_bsq_svk_anl_dyu_mnd_pan_por_tsn_arw_zul_mol_hun_cic_igb_fin_alb_tig_geo_krd_swe_spa_ukr_amr_gam_ctl_est_bam_mly_ita_ind_jpn_tml_kor_lit_prs_moo_hin_bat_nor_hau_mao_cnt_ger_swt_scr_chh_slo_bos_fre_dut_qcu_rom_pol_afr_swa_sod_eng_amh_guj_tag_bul_ewe_lat_ses_jav_tha_aeg_knd_xho_tsw_uzb_cze_mcd_azi_fbf_vie_mlt_bem_dgb_lda	-0.0923325445333119	-0.217536891129948	0.828266525537634
570	tig_ger_igb_pol_aeg_anl_heb_hin_tur_azi_tsw_jav_bem_rom_ita_bsq_slo_chh_bam_cnt_bul_glc_swt_eng_ses_por_fin_ewe_swa_hun_grk_amh_geo_mcd_urd_swe_afr_wly_gam_dut_est_ven_ind_guj_tag_jpn_tml_kor_spa_bos_fbf_rus_mly_mol_hau_bat_mnd_lit_cic_krd_owc_prs_nor_fre_scr_qcu_alb_arw_ctl_moo_sid_ben_mlt_ukr_mao_pan_dgb_svk_yor_sun_tha_amr_knd_xho_dyu_uzb_lat_cze_aze_lda_vie_sod_akn_tsn_zul	0.502660658889197	1.18488605301832	0.23908159319025
571	mlt_dut_dgb_swe_tig_anl_amh_fre_azi_tur_fbf_bat_dyu_arw_svk_bsq_pol_hau_swt_mnd_ita_alb_bem_bos_zul_ctl_fin_xho_lda_est_glc_amr_geo_lit_pan_por_mol_heb_aeg_rus_hun_bam_ind_prs_sun_jpn_knd_kor_eng_ukr_tsn_afr_mao_lat_chh_tag_cnt_nor_ewe_rom_sod_urd_ben_hin_guj_qcu_grk_ger_cze_ven_owc_slo_gam_spa_mly_mcd_yor_scr_akn_jav_tha_wly_tml_tsw_ses_uzb_bul_krd_aze_cic_vie_sid_swa_moo_igb	-0.679147919414664	-1.62706237385834	0.1071074818988
572	hau_alb_zul_ger_tig_owc_sod_rom_azi_aze_swa_tag_dyu_cze_mol_bsq_ctl_anl_bam_cnt_lit_glc_fbf_spa_bem_lat_fin_cic_yor_hun_slo_amh_geo_afr_pan_swe_scr_mlt_heb_por_est_igb_sun_grk_mao_jpn_knd_kor_fre_mcd_moo_svk_ind_prs_sid_bat_mnd_hin_ses_dut_chh_nor_rus_bul_ukr_qcu_pol_ben_urd_tsn_amr_eng_aeg_arw_mly_ita_akn_guj_swt_jav_tha_wly_tml_lda_dgb_uzb_krd_bos_tur_ven_vie_gam_xho_tsw_ewe	0.0211500465494235	0.0497679699101298	0.96041402236569
573	amr_alb_swt_eng_gam_anl_chh_spa_uzb_azi_lda_bat_ven_bul_glc_bsq_ukr_wly_ewe_mnd_prs_scr_dgb_ben_zul_grk_est_bem_moo_hun_svk_sod_geo_ita_guj_por_ger_owc_hau_cze_fin_xho_jav_krd_ind_jpn_knd_kor_rom_mcd_swa_rus_tag_slo_sid_mao_cnt_fre_dyu_pol_amh_lat_pan_hin_mol_qcu_ctl_dut_bos_yor_tig_swe_mlt_lit_sun_arw_tsn_urd_igb_mly_tha_aeg_tml_fbf_bam_tur_nor_afr_aze_ses_vie_heb_akn_tsw_cic	-0.931376993705247	-2.26051883961228	0.0261216703796889
574	sid_mol_igb_cze_chh_sod_tig_svk_aze_tur_ses_jav_cic_swe_ctl_bsq_spa_owc_ven_cnt_afr_krd_swa_por_fbf_grk_fin_yor_tsn_est_ita_amr_geo_glc_pol_slo_prs_aeg_heb_bos_hun_akn_ind_scr_mao_jpn_tml_kor_dut_arw_tsw_rom_mly_ukr_amh_tag_mnd_mcd_bam_hin_hau_fre_ger_nor_lat_qcu_eng_pan_rus_moo_mlt_lit_wly_alb_sun_ben_ewe_bul_lda_bat_tha_gam_knd_dgb_bem_uzb_guj_urd_azi_dyu_vie_anl_zul_xho_swt	-0.406344514449474	-0.96623599875859	0.336432065844501
575	owc_pol_swa_mcd_amr_anl_mlt_slo_uzb_aze_igb_mly_bem_por_afr_bsq_prs_hau_ses_mnd_rus_hin_bam_krd_dgb_ukr_fin_moo_xho_hun_bul_chh_geo_scr_mol_dut_swe_heb_amh_ben_est_swt_sun_ita_bat_jpn_tml_kor_ctl_lit_akn_arw_jav_pan_sid_tag_cnt_alb_lda_nor_wly_lat_ger_cze_glc_qcu_urd_eng_grk_ven_tig_fre_aeg_svk_ind_spa_tsn_rom_fbf_mao_tha_gam_knd_yor_zul_tur_bos_guj_azi_cic_vie_sod_dyu_ewe_tsw	-0.283767631182302	-0.670767462978331	0.504031137409307
576	chh_alb_fbf_bul_anl_amr_sid_ukr_tur_azi_bam_ind_ven_swe_ger_bsq_glc_gam_swt_mnd_svk_hin_dyu_pan_swa_eng_fin_dgb_yor_hun_fre_heb_geo_arw_urd_prs_guj_aeg_mlt_dut_est_akn_tag_afr_mao_jpn_knd_kor_rom_cze_moo_mcd_sun_mol_hau_mly_cnt_por_lda_lat_tig_pol_grk_krd_nor_qcu_ben_slo_rus_cic_amh_bos_wly_spa_jav_ita_ses_lit_tsn_bat_tha_owc_tml_ewe_zul_uzb_scr_ctl_aze_tsw_vie_sod_xho_bem_igb	0.142615966819215	0.335963393389541	0.737655267199844
577	gam_svk_bem_alb_amr_wly_tig_bos_tur_aze_swa_bat_xho_mol_grk_bsq_urd_anl_ven_mnd_eng_lat_ewe_pol_fbf_dut_hun_bam_igb_fin_ukr_chh_geo_guj_swe_krd_prs_sid_aeg_afr_est_ses_tag_rus_ind_jpn_tml_kor_bul_nor_moo_arw_mly_hin_hau_mao_cnt_slo_tsn_scr_owc_rom_pan_glc_ben_qcu_cze_fre_por_cic_mlt_ita_amh_lit_jav_ctl_akn_ger_swt_sun_tha_heb_knd_lda_dyu_azi_spa_mcd_uzb_yor_vie_sod_dgb_tsw_zul	-0.248479268102155	-0.58678123475444	0.558772363519371
578	sid_spa_lda_krd_mlt_wly_amh_cze_tur_aze_igb_bat_bem_ctl_urd_bsq_bul_owc_akn_cnt_rom_rus_tsn_lit_yor_fre_hun_moo_ewe_est_svk_gam_geo_por_arw_grk_guj_aeg_chh_pan_fin_swa_ind_alb_mly_jpn_knd_kor_pol_eng_zul_mcd_sun_ita_amr_jav_mnd_ben_swt_hin_sod_mol_nor_afr_scr_qcu_ukr_ger_glc_fbf_tig_bos_heb_swe_mao_prs_dyu_lat_ven_tag_tha_hau_tml_tsw_ses_azi_dut_slo_uzb_dgb_vie_anl_xho_bam_cic	-0.159518820705564	-0.376429336462101	0.707455173687293
579	hau_slo_xho_glc_chh_aeg_anl_urd_aze_tur_tsw_mly_ses_rom_scr_bsq_prs_gam_bam_cnt_grk_svk_ven_lat_bem_ita_hun_swt_zul_fin_alb_amh_geo_mcd_ctl_ger_pol_heb_amr_fre_est_tsn_sun_lit_ind_jpn_knd_kor_hin_bul_cic_arw_jav_ukr_mlt_tag_mnd_krd_igb_eng_owc_cze_por_bos_dut_qcu_mol_ben_swe_fbf_tig_afr_sid_guj_bat_spa_swa_nor_lda_mao_tha_sod_tml_yor_dyu_azi_pan_rus_uzb_moo_vie_wly_akn_ewe_dgb	-0.752992153705086	-1.81024839763756	0.0734868184469872
580	amr_prs_swt_alb_owc_chh_wly_ctl_aze_tur_tsn_sun_akn_ukr_lit_bsq_arw_gam_fbf_mnd_eng_bul_igb_dut_lda_pan_hun_bem_ses_est_hin_mlt_geo_swe_rom_spa_slo_hau_aeg_bos_fin_dgb_bat_glc_mly_jpn_tml_kor_mol_por_xho_mcd_ind_krd_amh_jav_cnt_ita_dyu_cze_sod_urd_ger_lat_fre_qcu_ben_svk_afr_cic_anl_pol_heb_rus_mao_nor_bam_guj_zul_tag_tha_sid_knd_tsw_ewe_azi_scr_grk_uzb_yor_vie_tig_moo_ven_swa	-0.182481655685688	-0.430847208247486	0.667576418218838
581	sod_pan_ses_rus_mlt_gam_hau_hin_aze_tur_dgb_tag_igb_nor_guj_bsq_mcd_tig_tsw_mnd_bos_alb_swa_ita_fbf_dut_est_ewe_ven_hun_krd_owc_geo_glc_mol_rom_pol_amr_heb_ben_fin_moo_sun_urd_bat_jpn_knd_kor_ukr_bul_yor_lat_ind_slo_anl_mao_cnt_lit_swt_cze_aeg_arw_spa_afr_por_qcu_ctl_swe_ger_bam_amh_eng_sid_scr_mly_grk_akn_svk_lda_jav_tha_chh_tml_zul_dyu_azi_prs_fre_uzb_bem_vie_wly_tsn_xho_cic	0.0164343541967478	0.0387214520963084	0.969195470550382
582	tig_mcd_moo_slo_amh_aeg_wly_spa_aze_uzb_dgb_jav_lda_pol_rom_bsq_lat_hau_cic_mnd_scr_nor_swt_cze_tsw_ben_fin_yor_ven_hun_prs_anl_geo_afr_urd_lit_arw_sid_gam_alb_est_xho_tag_svk_mly_jpn_tml_kor_ctl_fre_ses_grk_mao_mol_amr_ind_cnt_krd_akn_bos_heb_glc_pan_ita_dut_qcu_por_hin_ukr_dyu_sod_rus_mlt_guj_sun_bul_ewe_swe_igb_bat_tha_owc_knd_swa_zul_tur_ger_eng_azi_bam_vie_chh_bem_fbf_tsn	0.0718144141422409	0.169076883087013	0.866103374899606
583	gam_bul_fbf_lat_heb_chh_hau_por_aze_tur_igb_mly_lda_alb_prs_bsq_rom_wly_tsw_cnt_arw_krd_xho_scr_ven_glc_est_akn_bam_hun_lit_amh_geo_guj_eng_fre_ger_owc_aeg_cze_fin_yor_sun_nor_mao_jpn_tml_kor_rus_ben_dyu_swe_bat_ctl_mlt_tag_mnd_hin_swt_urd_anl_grk_dut_mcd_slo_qcu_ita_mol_bos_swa_sod_pol_sid_afr_ind_pan_ses_spa_zul_jav_tha_tig_knd_dgb_moo_uzb_ukr_svk_azi_cic_vie_amr_bem_ewe_tsn	0.348647975429089	0.821458302004794	0.413486167626481
584	amr_hin_ses_alb_mlt_heb_sod_grk_azi_tur_swt_ind_igb_fre_pan_bsq_cze_chh_zul_cnt_rus_eng_bam_mcd_fbf_krd_fin_tsw_lda_est_ger_tig_geo_scr_lit_dut_bul_sid_wly_svk_hun_yor_bat_prs_mly_jpn_tml_kor_por_arw_dyu_bos_jav_swe_amh_tag_mnd_guj_cic_ctl_hau_ben_afr_lat_urd_qcu_pol_mol_rom_xho_aeg_slo_owc_glc_sun_ita_moo_nor_bem_mao_tha_anl_knd_ven_tsn_aze_spa_ukr_uzb_swa_vie_gam_akn_dgb_ewe	-0.262991059444611	-0.621438263183389	0.535831628618319
585	wly_ger_ewe_bul_gam_sid_amh_dut_aze_tur_zul_jav_bem_afr_spa_bsq_pan_chh_dyu_mnd_cze_pol_tsn_arw_dgb_slo_hun_fbf_swt_est_prs_anl_geo_scr_ctl_alb_mol_sod_tig_ita_fin_bam_tag_rom_bat_jpn_knd_kor_urd_lat_cic_guj_sun_mcd_owc_ind_cnt_swe_ses_rus_heb_lit_glc_por_hin_qcu_nor_krd_ben_yor_amr_svk_mlt_eng_mly_ukr_swa_fre_akn_mao_tha_aeg_tml_igb_ven_azi_bos_grk_uzb_xho_vie_hau_moo_tsw_lda	0.149453510136406	0.352257928247012	0.725441840977729
586	heb_slo_swt_por_aeg_gam_mlt_bos_uzb_aze_tsw_mao_cic_guj_fre_bsq_arw_sid_fbf_mnd_bul_spa_zul_krd_akn_rus_hun_lda_dgb_fin_svk_anl_geo_ukr_ctl_lit_ger_tig_wly_swe_est_tsn_mly_ben_bat_jpn_tml_kor_urd_hin_moo_alb_sun_mcd_sod_jav_cnt_eng_bam_afr_amr_cze_rom_pan_dut_qcu_prs_mol_lat_ses_amh_scr_hau_pol_tag_grk_bem_glc_igb_ind_tha_owc_knd_yor_swa_tur_nor_ita_azi_ewe_vie_chh_xho_ven_dyu	0.452746075905998	1.06692361883561	0.288768197655637
587	sid_pol_yor_glc_amh_mlt_heb_prs_azi_aze_akn_bat_tsw_hin_arw_bsq_grk_tig_ven_cnt_lit_ger_ewe_rom_dgb_ben_est_ses_cic_hun_fre_amr_geo_mol_dut_nor_mcd_hau_owc_eng_fin_moo_mao_bul_mly_jpn_tml_kor_rus_guj_xho_ctl_sun_pan_anl_jav_mnd_ukr_lda_por_wly_alb_ita_slo_afr_qcu_swe_svk_scr_dyu_aeg_urd_sod_bos_ind_spa_igb_krd_fbf_tag_tha_chh_knd_tsn_swt_uzb_cze_lat_tur_swa_vie_gam_bem_bam_zul	-0.171863560835256	-0.406020483863453	0.685660252049638
588	wly_ctl_zul_ger_hau_owc_tig_ita_aze_uzb_tsw_jav_bem_spa_svk_bsq_lat_heb_cic_mnd_pan_eng_yor_hin_moo_fre_fin_igb_tsn_est_arw_anl_geo_rus_slo_grk_bul_amh_gam_rom_hun_akn_ind_glc_mao_jpn_knd_kor_pol_krd_dyu_lit_tag_por_aeg_sun_cnt_prs_dgb_guj_amr_urd_scr_nor_cze_qcu_ben_swe_dut_swa_sod_mcd_chh_mol_bat_bos_lda_alb_ewe_mly_tha_sid_tml_fbf_bam_azi_afr_ukr_tur_ses_vie_mlt_xho_swt_ven	0.0250005177064577	0.0589181446737777	0.953143722386125
589	hau_eng_xho_lit_sod_sid_mlt_rus_azi_tur_akn_mly_bem_cze_scr_bsq_nor_amr_ewe_mnd_ger_prs_dgb_ita_dyu_mcd_hun_ven_cic_fin_krd_anl_geo_rom_spa_grk_bos_gam_owc_slo_est_swa_mao_ctl_sun_jpn_tml_kor_alb_pan_zul_guj_ind_ben_chh_jav_cnt_afr_bam_ukr_aeg_swe_pol_hin_lat_qcu_por_mol_bul_tsw_wly_glc_heb_urd_bat_dut_ses_arw_swt_tag_tha_amh_knd_fbf_tsn_aze_fre_svk_uzb_yor_vie_tig_igb_moo_lda	-0.316538170175555	-0.748786962909398	0.455875270757845
590	hau_rom_bem_ctl_amh_owc_amr_ben_azi_tur_tsn_jav_dgb_ukr_dut_bsq_urd_sod_swt_mnd_scr_lat_ewe_pan_fbf_bul_fin_yor_lda_est_svk_tig_geo_mcd_krd_mol_afr_heb_sid_arw_hun_ses_mao_eng_bat_jpn_knd_kor_prs_bos_xho_cze_tag_rus_mlt_sun_cnt_fre_ven_ger_gam_alb_grk_glc_ita_qcu_hin_swe_guj_igb_wly_lit_anl_nor_ind_por_dyu_pol_akn_mly_tha_aeg_tml_swa_tsw_uzb_slo_spa_aze_moo_vie_chh_zul_cic_bam	-0.51499232369737	-1.22563663761309	0.223430188556233
591	hau_krd_dyu_alb_heb_anl_gam_svk_aze_tur_ven_bat_yor_dut_swe_bsq_por_amh_lda_cnt_pol_guj_swa_arw_ewe_lit_est_tsn_fbf_fin_lat_amr_geo_scr_ukr_rus_nor_sid_mlt_eng_hun_bem_tag_urd_jav_jpn_knd_kor_ita_ben_igb_slo_mly_cze_sod_ind_mnd_grk_moo_afr_wly_rom_mcd_spa_mol_qcu_ger_prs_glc_zul_chh_ctl_tig_bul_mao_fre_ses_hin_swt_sun_tha_aeg_tml_cic_xho_uzb_bos_pan_azi_dgb_vie_owc_akn_tsw_bam	-0.168615817332043	-0.397974537744982	0.691561050563781
592	amh_krd_igb_por_mlt_hau_anl_spa_uzb_aze_ewe_mao_moo_pan_bul_bsq_ukr_tig_ven_cnt_ctl_afr_bem_grk_zul_eng_est_swa_yor_hun_lit_gam_geo_prs_ben_glc_guj_wly_sid_lat_fin_dyu_sun_pol_tag_jpn_knd_kor_swe_nor_fbf_rus_bat_arw_sod_mly_mnd_urd_akn_ita_chh_rom_ger_cze_alb_qcu_mol_bos_dut_tsn_aeg_hin_amr_svk_ind_mcd_dgb_slo_ses_jav_tha_owc_tml_bam_cic_azi_scr_fre_tur_lda_vie_heb_swt_tsw_xho	0.112383045682756	0.264444041467373	0.792022943636761
593	chh_prs_bem_ben_aeg_amr_sid_ctl_aze_tur_dyu_ind_bam_ita_slo_bsq_lit_heb_yor_cnt_swe_dut_lda_por_ses_rus_est_tsn_akn_hun_mcd_sod_geo_glc_svk_bos_eng_tig_gam_ger_fin_swa_tag_pol_mly_jpn_tml_kor_krd_spa_zul_rom_sun_ukr_owc_mao_mnd_afr_ewe_hin_amh_alb_fre_nor_cze_qcu_arw_guj_scr_tsw_hau_grk_wly_mol_bat_urd_dgb_pan_ven_jav_tha_mlt_knd_cic_moo_azi_bul_lat_uzb_swt_vie_anl_fbf_igb_xho	-0.275830086197668	-0.653209438722901	0.515232934657846
594	hau_ben_akn_dut_sid_gam_amh_svk_aze_tur_ven_jav_swa_mol_alb_bsq_mcd_heb_tsn_cnt_scr_nor_swt_bos_bem_urd_hun_ses_zul_est_glc_owc_geo_bul_ita_fre_guj_amr_tig_hin_fin_xho_ind_pol_tag_jpn_knd_kor_swe_ukr_bam_eng_mly_slo_wly_sun_mnd_lat_yor_por_aeg_grk_arw_ger_afr_qcu_pan_lit_ctl_dyu_anl_krd_sod_rus_bat_prs_tsw_rom_dgb_mao_tha_mlt_tml_cic_fbf_azi_cze_spa_uzb_igb_vie_chh_moo_lda_ewe	-0.216088019088617	-0.510091874763478	0.611195596903488
595	anl_ita_swt_scr_gam_sid_tig_alb_azi_aze_dyu_jav_moo_pan_cze_bsq_guj_sod_ven_cnt_lat_grk_bem_eng_cic_glc_est_akn_swa_fin_afr_chh_geo_fre_pol_swe_mcd_hau_aeg_ctl_hun_ses_sun_por_mly_jpn_tml_kor_ben_mol_fbf_rom_bat_spa_wly_ind_mnd_rus_ewe_bul_mlt_slo_nor_ukr_arw_qcu_ger_urd_krd_dgb_heb_lit_amh_hin_tag_prs_tsw_bos_zul_mao_tha_amr_knd_lda_bam_uzb_svk_dut_tur_tsn_vie_owc_igb_yor_xho	-0.672308688025179	-1.61298185315671	0.110136838543573
596	tig_pan_lda_ctl_sod_heb_hau_cze_uzb_aze_tsn_mly_dgb_fre_slo_bsq_arw_chh_bam_mnd_svk_mol_swa_hin_cic_ukr_fin_fbf_ewe_hun_mcd_owc_geo_prs_nor_grk_ben_mlt_anl_pol_est_igb_ind_afr_sun_jpn_tml_kor_por_bos_tsw_ita_jav_krd_gam_tag_cnt_alb_akn_swe_wly_dut_lit_ger_rom_qcu_scr_urd_rus_ses_sid_lat_amr_bul_mao_glc_bem_eng_yor_bat_tha_aeg_knd_ven_moo_tur_guj_spa_azi_dyu_vie_amh_xho_swt_zul	-0.646823837034791	-1.54684207492214	0.125297633223484
597	heb_guj_ewe_mol_amr_gam_hau_lit_azi_tur_dyu_jav_lda_ben_arw_bsq_ukr_chh_ses_cnt_fre_lat_bem_grk_swt_mcd_fin_cic_xho_est_pol_wly_geo_krd_rom_afr_pan_sod_sid_hin_hun_dgb_tag_glc_mly_jpn_knd_kor_bos_slo_bam_urd_ind_alb_amh_bat_mnd_prs_moo_rus_anl_ger_dut_cze_nor_qcu_ctl_swe_ita_zul_mlt_bul_owc_eng_sun_scr_yor_spa_akn_mao_tha_aeg_tml_tsw_fbf_aze_por_svk_uzb_swa_vie_tig_tsn_ven_igb	0.366579433383367	0.864377849411995	0.389604377281991
598	sid_ukr_lda_guj_mlt_amh_amr_por_azi_aze_ven_mly_dgb_spa_prs_bsq_afr_owc_zul_mnd_glc_scr_yor_pol_xho_lit_hun_igb_ses_est_hin_aeg_geo_slo_fre_pan_svk_chh_hau_nor_fin_dyu_ind_bul_sun_jpn_knd_kor_eng_grk_akn_ben_jav_mol_anl_tag_cnt_dut_swa_mcd_sod_urd_lat_bos_ctl_qcu_arw_ger_ita_tsw_wly_krd_gam_swe_bat_rus_moo_cze_tsn_mao_tha_heb_tml_ewe_bam_tur_rom_alb_uzb_cic_vie_tig_bem_fbf_swt	-0.165027738251077	-0.389196327932678	0.698020653387916
599	aeg_grk_bam_por_amh_tig_sod_mol_uzb_azi_tsn_mao_yor_pan_dut_bsq_ukr_gam_bem_cnt_rus_glc_ses_hin_ewe_afr_est_tsw_igb_hun_bul_hau_geo_eng_krd_swe_mcd_wly_owc_slo_fin_fbf_sun_ger_ind_jpn_knd_kor_spa_prs_ven_alb_bat_ita_sid_tag_mnd_fre_lda_ctl_anl_nor_guj_arw_ben_qcu_lit_rom_scr_moo_heb_urd_amr_cze_jav_pol_dyu_bos_cic_mly_tha_chh_tml_swt_zul_tur_svk_lat_aze_dgb_vie_mlt_swa_akn_xho	-0.508272009654488	-1.21087874622067	0.229010082957721
600	wly_lit_dgb_svk_owc_sid_amh_mcd_azi_aze_dyu_sun_igb_alb_ben_bsq_grk_hau_fbf_mnd_krd_glc_swt_urd_cic_cze_fin_ewe_akn_est_ctl_mlt_geo_hin_spa_por_afr_heb_sod_arw_hun_tsw_jav_eng_tag_jpn_knd_kor_ukr_pol_moo_dut_mao_mol_anl_bat_cnt_ger_bam_rus_gam_swe_guj_fre_pan_qcu_rom_ita_nor_ses_amr_bos_tig_lat_ind_scr_tsn_bul_xho_mly_tha_aeg_tml_ven_swa_tur_slo_prs_uzb_zul_vie_chh_yor_lda_bem	-0.481237675459615	-1.14423673158854	0.255461986811733
601	aeg_scr_yor_slo_anl_amr_owc_rus_tur_azi_bam_jav_lda_guj_urd_bsq_afr_mlt_xho_cnt_ukr_nor_cic_dut_ses_rom_hun_igb_ewe_fin_mol_sod_geo_krd_lat_glc_lit_amh_wly_pol_est_fbf_ind_spa_sun_jpn_tml_kor_swe_svk_dyu_por_tag_cze_hau_mly_mnd_hin_swt_arw_sid_ger_ita_mcd_eng_qcu_fre_pan_bos_akn_chh_ctl_tig_grk_bat_prs_zul_bul_tsn_mao_tha_heb_knd_ven_swa_aze_ben_alb_uzb_dgb_vie_gam_tsw_moo_bem	0.00403560097952547	0.0095037966253008	0.992437538932971
602	amr_svk_moo_dut_chh_tig_aeg_pol_uzb_aze_lda_mao_swa_krd_mcd_bsq_rus_gam_zul_cnt_pan_bos_igb_lat_akn_slo_fin_tsw_dyu_est_nor_wly_geo_cze_swe_alb_rom_amh_anl_prs_hun_dgb_ind_afr_sun_jpn_tml_kor_hin_scr_bam_fre_mly_guj_hau_bat_mnd_spa_xho_glc_heb_por_urd_bul_ctl_qcu_ita_lit_ger_swt_owc_arw_sid_mol_tag_ukr_fbf_grk_tsn_jav_tha_mlt_knd_ewe_yor_tur_ben_eng_azi_bem_vie_sod_cic_ven_ses	-0.374815402663768	-0.888362498768995	0.376637712292929
603	amh_ukr_cic_bos_mlt_sid_chh_pol_uzb_aze_swt_jav_dgb_spa_krd_bsq_grk_tig_ses_mnd_guj_ita_bam_dut_igb_fre_est_fbf_lda_fin_arw_owc_geo_eng_pan_rus_swe_sod_gam_cze_hun_zul_sun_urd_bat_jpn_tml_kor_por_mcd_dyu_slo_mao_glc_amr_ind_cnt_nor_yor_svk_heb_afr_bul_rom_ger_qcu_ben_alb_lit_xho_hau_scr_anl_hin_tag_lat_moo_ctl_akn_mly_tha_aeg_knd_tsw_tsn_tur_prs_mol_azi_ven_vie_wly_swa_ewe_bem	0.492543693386669	1.16274801203213	0.247906720419663
604	owc_por_dyu_ita_gam_wly_heb_glc_uzb_aze_lda_mly_akn_ctl_hin_bsq_slo_sid_swa_cnt_pol_nor_ses_mol_ewe_ukr_est_dgb_igb_fin_scr_anl_geo_pan_krd_arw_spa_tig_amr_eng_hun_xho_tag_swe_bat_jpn_knd_kor_svk_afr_tsn_prs_sun_urd_sod_mao_mnd_lit_fbf_lat_hau_mcd_cze_bul_bos_qcu_ben_alb_rom_bem_mlt_rus_amh_ger_jav_dut_ven_guj_swt_ind_tha_aeg_tml_cic_tsw_azi_fre_grk_tur_yor_vie_chh_bam_moo_zul	-0.440101472450596	-1.04435002172762	0.299030487560688
605	chh_ita_swt_urd_sid_anl_amh_lit_tur_azi_swa_tag_xho_hin_por_bsq_krd_wly_dgb_cnt_pol_bul_fbf_ben_ven_rus_est_bam_cic_fin_swe_aeg_geo_grk_lat_prs_mol_hau_gam_eng_hun_zul_sun_nor_jav_jpn_knd_kor_bos_slo_lda_cze_mly_afr_tig_ind_mnd_arw_bem_dut_sod_scr_svk_fre_rom_qcu_ger_glc_spa_ewe_owc_pan_amr_ctl_mao_ukr_yor_guj_igb_bat_tha_heb_tml_dyu_tsn_aze_alb_mcd_uzb_akn_vie_mlt_moo_tsw_ses	0.0623264729916696	0.14676288277914	0.883636863152356
606	anl_ben_ses_hin_chh_aeg_mlt_mol_aze_tur_tsw_sun_bam_cze_krd_bsq_pan_gam_xho_cnt_lit_rus_tsn_glc_ewe_alb_hun_yor_zul_est_guj_heb_geo_fre_ctl_spa_lat_amr_hau_ukr_fin_igb_mao_ita_tag_jpn_knd_kor_grk_eng_cic_arw_ind_scr_sid_bat_mnd_prs_fbf_swe_owc_por_ger_afr_urd_qcu_svk_pol_bul_dgb_wly_mcd_tig_slo_mly_rom_akn_dut_bem_jav_tha_amh_tml_moo_ven_uzb_nor_bos_azi_swa_vie_sod_dyu_swt_lda	-0.835564628985201	-2.02156776851326	0.0460949016373283
607	tig_ita_swt_hin_chh_heb_sod_lat_tur_azi_dgb_mao_tsn_bos_ctl_bsq_urd_anl_tsw_mnd_mol_guj_zul_svk_lda_ben_hun_ewe_fbf_fin_prs_aeg_geo_krd_bul_arw_scr_hau_gam_eng_est_ven_ind_rus_tag_jpn_tml_kor_cze_por_ses_afr_bat_nor_wly_jav_cnt_pol_xho_fre_sid_ukr_glc_swe_spa_qcu_pan_rom_lit_cic_amr_dut_amh_alb_mly_grk_swa_mcd_bam_sun_tha_owc_knd_bem_dyu_uzb_ger_slo_aze_igb_vie_mlt_akn_moo_yor	-0.785854240462676	-1.89272677826348	0.0615042229369749
608	gam_grk_dyu_ger_sod_anl_tig_guj_uzb_tur_akn_tag_lda_scr_ben_bsq_ukr_mlt_fbf_mnd_eng_arw_bem_lit_moo_svk_est_cic_swa_hun_fre_chh_geo_prs_hin_mol_ctl_heb_sid_swe_fin_xho_mao_mcd_ind_jpn_tml_kor_afr_ita_tsw_slo_jav_por_aeg_bat_cnt_spa_dgb_rus_wly_urd_pan_bul_bos_qcu_alb_rom_cze_ewe_owc_lat_amr_krd_mly_glc_bam_dut_ven_sun_tha_hau_knd_tsn_igb_aze_pol_nor_azi_ses_vie_amh_zul_swt_yor	0.308281961832291	0.726206361365315	0.469536039080722
609	heb_grk_igb_pan_aeg_tig_wly_mcd_tur_azi_xho_ind_cic_dut_slo_bsq_ger_owc_yor_cnt_lat_ita_moo_rom_akn_ctl_fin_ewe_tsn_hun_pol_sod_geo_spa_lit_ben_por_mlt_amr_glc_est_lda_jav_swe_mao_jpn_tml_kor_afr_guj_zul_mol_bat_alb_gam_sun_mnd_svk_fbf_cze_amh_arw_rus_prs_bul_qcu_fre_ukr_urd_dyu_chh_eng_sid_scr_mly_hin_ses_krd_tsw_tag_tha_anl_knd_bam_swt_uzb_nor_bos_aze_ven_vie_hau_swa_bem_dgb	-0.613480824180907	-1.46536489665984	0.146194142928563
610	chh_por_ewe_ctl_aeg_hau_sod_urd_uzb_aze_akn_ind_bam_ita_mcd_bsq_arw_heb_ses_mnd_nor_grk_tsw_bos_dyu_svk_hun_dgb_igb_fin_ukr_amr_geo_fre_swe_ger_prs_gam_sid_glc_est_moo_mao_afr_tag_jpn_tml_kor_hin_lat_zul_lit_mly_cze_wly_sun_cnt_alb_cic_dut_mlt_guj_eng_slo_spa_qcu_pan_pol_rom_fbf_amh_scr_tig_bul_jav_krd_yor_rus_lda_bat_tha_owc_knd_tsn_ven_tur_ben_mol_azi_bem_vie_anl_xho_swt_swa	-0.00377469361996173	-0.00889632901782197	0.99292090612111
611	wly_pan_moo_afr_amh_chh_amr_arw_aze_tur_bam_sun_zul_bul_ctl_bsq_swe_gam_swt_mnd_slo_mol_dgb_alb_lda_lit_est_akn_xho_hun_cze_mlt_geo_lat_rus_pol_fre_sid_tig_por_fin_tsw_mly_hin_jav_jpn_tml_kor_ukr_ger_cic_bos_bat_glc_owc_mao_cnt_dut_tsn_svk_sod_grk_nor_rom_krd_qcu_urd_ita_guj_yor_aeg_mcd_hau_prs_ind_eng_fbf_ben_dyu_tag_tha_heb_knd_igb_ewe_uzb_scr_spa_azi_bem_vie_anl_ses_swa_ven	-0.67230285046069	-1.61054406926631	0.110668236257127
612	sid_ukr_yor_rom_heb_gam_anl_cze_tur_azi_bam_bat_akn_lit_arw_bsq_mcd_amr_xho_mnd_afr_glc_tsw_ita_tsn_krd_fin_dgb_ven_est_prs_aeg_geo_spa_swe_hin_bul_sod_owc_ctl_hun_lda_ind_fre_tag_jpn_tml_kor_pan_ger_cic_urd_mly_nor_wly_mao_cnt_dut_zul_eng_amh_pol_lat_alb_bos_qcu_slo_svk_guj_moo_hau_rus_chh_por_jav_grk_igb_scr_fbf_sun_tha_mlt_knd_swa_ewe_uzb_mol_ben_aze_bem_vie_tig_ses_swt_dyu	-0.494932385838731	-1.17668307409389	0.242325007657144
613	owc_swe_tsn_eng_sod_anl_gam_svk_uzb_azi_igb_sun_akn_grk_alb_bsq_prs_aeg_tsw_mnd_pan_ukr_ven_afr_moo_rom_fin_ewe_bam_est_glc_mlt_geo_bul_spa_bos_arw_wly_amh_lit_hun_yor_mao_scr_bat_jpn_knd_kor_nor_rus_zul_ben_ind_guj_hau_mly_cnt_slo_dyu_mol_chh_mcd_ger_por_lat_qcu_pol_ita_fre_swa_heb_hin_amr_ctl_tag_krd_xho_cze_fbf_jav_tha_sid_tml_cic_ses_tur_dut_urd_aze_swt_vie_tig_lda_dgb_bem	0.138434564672219	0.325767524468219	0.745332101638222
614	sid_dut_tsn_lat_chh_gam_aeg_ben_uzb_azi_xho_tag_yor_svk_eng_bsq_guj_mlt_dgb_cnt_krd_pol_dyu_mcd_bem_mol_hun_igb_ven_fin_spa_heb_geo_urd_prs_rom_swe_tig_amr_glc_est_bam_ind_pan_sun_jpn_knd_kor_ita_arw_ses_nor_mly_grk_wly_mao_mnd_fre_fbf_alb_sod_ukr_slo_por_rus_qcu_cze_bul_ctl_zul_anl_hin_hau_ger_bat_bos_swt_lit_lda_jav_tha_amh_tml_moo_ewe_tur_scr_afr_aze_swa_vie_owc_tsw_akn_cic	-0.255408246870375	-0.603413049260833	0.547702834933577
615	heb_nor_tsw_alb_wly_mlt_aeg_slo_uzb_tur_zul_bat_xho_por_grk_bsq_prs_amh_igb_cnt_ita_rus_moo_swe_dgb_eng_hun_ses_lda_fin_arw_hau_geo_fre_ukr_scr_ctl_gam_chh_svk_est_dyu_sun_cze_mly_jpn_tml_kor_bos_guj_akn_ger_jav_pol_sid_tag_mnd_mcd_fbf_bul_anl_hin_pan_lat_rom_qcu_afr_ben_lit_ewe_tig_mol_owc_spa_mao_glc_bam_urd_cic_ind_tha_sod_knd_yor_swa_aze_dut_krd_azi_bem_vie_amr_tsn_swt_ven	-0.0990416302327556	-0.233633266924508	0.81578320420728
616	mlt_pol_ewe_nor_owc_wly_tig_scr_aze_azi_swa_mly_igb_svk_bos_bsq_lit_anl_ven_cnt_ger_arw_bam_alb_dyu_glc_fin_fbf_tsn_hun_bul_gam_geo_afr_urd_eng_lat_sid_amr_dut_est_zul_bat_cze_jav_jpn_knd_kor_mcd_ben_lda_pan_ind_ita_heb_tag_mnd_krd_moo_rom_sod_hin_spa_ctl_slo_qcu_por_rus_ukr_xho_hau_prs_amh_fre_mao_grk_swt_mol_ses_sun_tha_aeg_tml_dgb_akn_tur_guj_swe_uzb_tsw_vie_chh_cic_yor_bem	-0.457967598123242	-1.08832240791313	0.279265143945586
617	amr_pan_cic_lat_tig_gam_amh_eng_aze_azi_ses_mao_zul_krd_guj_bsq_ita_owc_xho_mnd_arw_lit_dyu_mcd_moo_rom_est_ven_swt_hun_swe_sod_geo_prs_spa_afr_rus_hau_mlt_dut_fin_dgb_tag_fre_bat_jpn_knd_kor_urd_bos_bam_ukr_ind_scr_wly_sun_cnt_alb_tsw_hin_sid_ctl_bul_mol_svk_qcu_ger_glc_grk_akn_chh_ben_anl_pol_mly_slo_fbf_cze_swa_jav_tha_aeg_tml_yor_igb_uzb_por_nor_tur_tsn_vie_heb_ewe_bem_lda	-0.570774403068489	-1.35966451159189	0.177223536862732
618	amh_afr_ewe_ger_chh_gam_sod_bul_uzb_azi_bam_jav_lda_lat_fre_bsq_spa_mlt_xho_cnt_arw_pan_cic_rom_yor_swe_fin_zul_moo_hun_scr_wly_geo_svk_alb_guj_pol_sid_aeg_mcd_est_tsn_sun_por_ind_jpn_knd_kor_slo_rus_swa_ita_bat_dut_tig_tag_mnd_mol_tsw_bos_hau_hin_ben_glc_prs_qcu_ctl_cze_eng_ven_amr_grk_owc_nor_mly_urd_swt_ukr_akn_mao_tha_anl_tml_bem_igb_aze_krd_lit_tur_dgb_vie_heb_ses_fbf_dyu	-0.442059613512057	-1.05028944606679	0.296306654882842
619	gam_pol_dgb_mol_sid_tig_sod_slo_uzb_aze_moo_mly_tsw_ukr_alb_bsq_bul_hau_dyu_cnt_mcd_dut_igb_ctl_lda_glc_hun_cic_tsn_fin_scr_owc_geo_cze_svk_grk_ger_mlt_anl_por_est_yor_tag_lit_mao_jpn_tml_kor_rom_swe_bam_arw_sun_pan_heb_jav_mnd_ita_akn_krd_amh_guj_rus_spa_fre_qcu_bos_lat_nor_zul_amr_hin_wly_ben_bat_eng_ven_prs_swt_ind_tha_chh_knd_bem_ewe_tur_urd_afr_azi_ses_vie_aeg_fbf_swa_xho	-0.456567331982241	-1.08732324271836	0.279704000288461
620	gam_alb_cic_prs_tig_wly_mlt_pol_uzb_azi_lda_bat_zul_swe_guj_bsq_mol_amh_xho_mnd_lat_pan_ses_bos_akn_ben_est_igb_ven_hun_cze_owc_geo_eng_rus_bul_ukr_chh_sid_spa_fin_dgb_mly_hin_mao_jpn_tml_kor_grk_por_tsn_fre_jav_ctl_heb_tag_cnt_svk_swa_rom_sod_slo_urd_afr_glc_qcu_mcd_lit_ita_fbf_hau_krd_aeg_ger_sun_nor_ewe_arw_bam_ind_tha_amr_knd_moo_dyu_aze_dut_scr_tur_swt_vie_anl_bem_tsw_yor	0.170149261945254	0.400259561802872	0.689883286266646
621	sod_bul_zul_mol_anl_sid_gam_cze_aze_azi_moo_tag_swt_nor_ctl_bsq_pan_tig_fbf_cnt_ger_fre_akn_guj_dgb_spa_fin_igb_swa_hun_swe_heb_geo_ben_afr_ukr_urd_mlt_owc_ita_est_bam_mao_prs_ind_jpn_tml_kor_scr_por_dyu_bos_sun_rom_wly_mly_mnd_svk_cic_lit_chh_dut_alb_glc_rus_qcu_hin_mcd_krd_lda_hau_pol_amr_slo_bat_grk_ewe_eng_tsw_jav_tha_aeg_knd_ven_yor_uzb_arw_lat_tur_ses_vie_amh_bem_xho_tsn	-0.0497541766325474	-0.117246587388731	0.906917489235538
622	sid_mol_igb_bos_aeg_heb_sod_krd_azi_uzb_swt_ind_dyu_grk_mcd_bsq_swe_owc_yor_cnt_ctl_dut_ses_pan_bem_lit_est_fbf_akn_fin_spa_wly_geo_ita_por_guj_arw_mlt_anl_ukr_hun_ewe_mao_prs_tag_jpn_knd_kor_scr_pol_lda_bul_jav_afr_hau_bat_mnd_ben_cic_rus_chh_nor_lat_cze_alb_qcu_eng_svk_urd_zul_amh_ger_gam_fre_mly_rom_dgb_slo_ven_sun_tha_amr_tml_swa_moo_aze_glc_hin_tur_bam_vie_tig_xho_tsn_tsw	-0.173095175731536	-0.408191469443729	0.684071390952704
623	sod_alb_xho_ben_tig_anl_heb_ita_tur_aze_cic_mao_swa_bul_rus_bsq_scr_amh_fbf_cnt_bos_pol_ewe_lat_bam_lit_est_moo_akn_hun_cze_owc_geo_mcd_pan_eng_svk_gam_aeg_por_fin_bem_sun_rom_tag_jpn_tml_kor_afr_arw_zul_mol_ind_ukr_amr_jav_mnd_glc_igb_spa_hau_grk_dut_ger_hin_qcu_guj_krd_fre_tsn_mlt_swe_chh_prs_bat_ctl_ses_nor_swt_mly_tha_sid_knd_dgb_ven_azi_slo_urd_uzb_tsw_vie_wly_lda_dyu_yor	-0.712213655125971	-1.71098340844324	0.0904178207782551
624	sid_mcd_ven_ben_hau_tig_sod_slo_aze_uzb_tsn_bat_ewe_scr_lat_bsq_ctl_wly_swt_mnd_krd_ita_tsw_ger_bam_dut_hun_ses_yor_fin_spa_amr_geo_ukr_glc_arw_pol_amh_aeg_urd_est_dyu_jav_nor_ind_jpn_knd_kor_swe_bul_fbf_afr_tag_grk_gam_mly_cnt_svk_lda_pan_anl_por_cze_eng_bos_qcu_fre_prs_mol_cic_mlt_rus_owc_guj_sun_alb_moo_hin_igb_mao_tha_chh_tml_xho_bem_azi_rom_lit_tur_dgb_vie_heb_zul_akn_swa	-0.315510388560129	-0.746753684605583	0.457095976949391
625	owc_ger_zul_dut_heb_gam_amh_scr_aze_azi_akn_bat_igb_lit_fre_bsq_afr_sod_lda_cnt_prs_mol_yor_arw_swt_rom_est_ven_xho_hun_alb_wly_geo_lat_cze_spa_krd_chh_amr_ctl_fin_cic_tag_bul_ind_jpn_tml_kor_por_hin_swa_urd_mly_glc_hau_mao_mnd_eng_bam_mcd_sid_ukr_ita_pan_ben_qcu_pol_nor_guj_tsn_aeg_grk_anl_rus_jav_swe_dyu_slo_bem_sun_tha_tig_knd_ses_dgb_uzb_svk_bos_tur_tsw_vie_mlt_ewe_moo_fbf	0.597314955666828	1.41205997625747	0.1612696723561
626	aeg_alb_xho_por_gam_owc_wly_fre_uzb_tur_dgb_tag_yor_svk_grk_bsq_bul_sid_fbf_mnd_scr_lit_lda_arw_swt_rom_fin_tsw_moo_est_krd_sod_geo_cze_ben_pan_slo_hau_tig_ctl_hun_igb_sun_rus_ind_jpn_tml_kor_bos_guj_ven_afr_bat_mol_anl_jav_cnt_ita_bam_ukr_mlt_prs_lat_glc_spa_qcu_urd_eng_dut_ses_amh_ger_heb_swe_mly_mcd_tsn_nor_bem_mao_tha_chh_knd_cic_swa_aze_pol_hin_azi_akn_vie_amr_zul_ewe_dyu	0.117313890476979	0.276152321221742	0.783043817217644
627	sid_fre_lda_ita_amr_wly_owc_cze_tur_aze_ses_ind_bam_grk_lat_bsq_arw_hau_cic_mnd_pol_por_dyu_mol_igb_rus_fin_zul_ewe_est_glc_chh_geo_afr_ukr_ben_urd_aeg_tig_swe_hun_swa_bat_scr_mao_jpn_knd_kor_ger_slo_fbf_rom_tag_prs_amh_jav_cnt_krd_tsn_hin_anl_nor_spa_ctl_alb_qcu_bos_mcd_eng_dgb_gam_bul_heb_lit_mly_svk_akn_pan_bem_sun_tha_mlt_tml_swt_xho_azi_dut_guj_uzb_moo_vie_sod_tsw_ven_yor	0.643478410784724	1.52692605871443	0.130173358568379
628	hau_fre_ses_spa_sid_gam_wly_pol_uzb_tur_yor_sun_tsw_ctl_nor_bsq_ita_anl_swt_cnt_afr_ben_dyu_slo_ewe_eng_fin_ven_lda_hun_cze_heb_geo_lat_rom_mol_prs_amh_amr_glc_est_akn_tag_swe_mly_jpn_knd_kor_guj_por_dgb_urd_bat_arw_aeg_ind_mnd_krd_fbf_bul_owc_rus_lit_scr_pan_qcu_mcd_ger_alb_igb_mlt_svk_sod_hin_jav_bos_tsn_ukr_moo_mao_tha_chh_tml_bem_cic_azi_dut_grk_aze_xho_vie_tig_swa_bam_zul	-0.154148807088139	-0.363626288892158	0.716962401248528
629	wly_lat_akn_prs_heb_sid_mlt_rom_aze_azi_lda_sun_moo_glc_rus_bsq_fre_chh_zul_cnt_grk_lit_yor_ben_swt_pan_fin_ven_ses_est_alb_gam_geo_urd_scr_pol_por_anl_sod_ctl_hun_dgb_mly_eng_bat_jpn_tml_kor_spa_bul_ewe_hin_mao_slo_tig_tag_mnd_guj_tsn_dut_hau_ger_krd_nor_ukr_qcu_svk_ita_mol_tsw_amr_arw_owc_bos_jav_afr_bem_swe_cic_ind_tha_amh_knd_xho_swa_uzb_mcd_cze_tur_bam_vie_aeg_fbf_dyu_igb	0.007343109815167	0.017320169787918	0.986218298988079
630	wly_por_bem_ctl_gam_hau_amr_mol_aze_tur_igb_sun_ewe_ukr_grk_bsq_urd_aeg_swa_cnt_spa_bul_dgb_hin_zul_svk_fin_dyu_ven_est_lit_heb_geo_pol_eng_mcd_ger_owc_sid_nor_hun_akn_ind_rus_bat_jpn_knd_kor_krd_arw_lda_bos_jav_scr_amh_mly_mnd_glc_cic_lat_tig_pan_swe_ben_afr_qcu_slo_fre_guj_bam_anl_ita_mlt_alb_mao_prs_tsw_rom_yor_tag_tha_chh_tml_fbf_ses_uzb_cze_dut_azi_tsn_vie_sod_moo_xho_swt	-0.0529508204843481	-0.124754298400445	0.900987335546104
631	amr_alb_lda_krd_tig_sod_heb_pan_uzb_aze_akn_mao_moo_rom_bul_bsq_urd_hau_yor_mnd_hin_spa_cic_por_dyu_afr_fin_fbf_igb_hun_ita_amh_geo_lat_svk_prs_arw_aeg_gam_eng_est_bem_mly_ben_bat_jpn_tml_kor_scr_fre_ven_rus_sun_cze_anl_jav_cnt_ger_xho_ukr_owc_swe_nor_mol_grk_qcu_mcd_ctl_slo_dgb_mlt_dut_sid_guj_ind_glc_tsw_lit_tsn_tag_tha_chh_knd_swt_swa_azi_bos_pol_tur_zul_vie_wly_bam_ewe_ses	-0.382894799618617	-0.907836929289174	0.366310838457542
632	sod_por_akn_hin_heb_mlt_wly_ukr_uzb_azi_swa_sun_fbf_prs_alb_bsq_scr_hau_moo_mnd_slo_cze_xho_guj_ven_lat_est_swt_ewe_fin_mol_gam_geo_bul_lit_fre_krd_aeg_tig_afr_hun_dgb_ind_ger_bat_jpn_tml_kor_eng_svk_cic_urd_jav_grk_sid_mao_cnt_ben_tsn_rom_amh_pan_arw_ctl_swe_qcu_spa_ita_rus_igb_amr_dut_chh_bos_mly_mcd_bem_nor_tsw_tag_tha_owc_knd_bam_dyu_aze_glc_pol_tur_ses_vie_anl_yor_zul_lda	-0.270201971249614	-0.63889795332186	0.524459743474685
633	anl_ctl_moo_hin_tig_hau_aeg_afr_azi_tur_ewe_bat_swa_rom_eng_bsq_ukr_heb_dgb_mnd_dut_alb_dyu_slo_yor_ben_est_tsw_bam_fin_por_chh_geo_bul_guj_swe_urd_sid_sod_lit_hun_igb_ind_mol_mao_jpn_tml_kor_svk_mcd_tsn_rus_mly_prs_amr_sun_cnt_ger_xho_krd_wly_lat_nor_pol_spa_qcu_grk_arw_pan_swt_owc_scr_amh_bos_jav_cze_fbf_ita_akn_tag_tha_gam_knd_bem_cic_uzb_fre_glc_aze_zul_vie_mlt_ven_ses_lda	-0.664687555147525	-1.59311171487799	0.114528411897495
634	sid_eng_swt_fre_gam_tig_sod_cze_tur_azi_dgb_tag_bem_ita_bos_bsq_por_amh_cic_mnd_scr_prs_bam_ben_moo_krd_hun_fbf_zul_est_hin_owc_geo_pan_rom_dut_guj_hau_mlt_glc_fin_lda_sun_spa_bat_jpn_tml_kor_ger_mol_tsw_lat_mly_slo_chh_ind_cnt_nor_ses_urd_heb_grk_pol_lit_rus_qcu_mcd_bul_alb_ewe_amr_arw_wly_ctl_mao_ukr_ven_afr_igb_jav_tha_aeg_knd_yor_tsn_uzb_svk_swe_aze_swa_vie_anl_akn_xho_dyu	-0.185080874352678	-0.437111243543974	0.663043987013426
635	chh_swe_bam_grk_owc_mlt_tig_lit_uzb_aze_swt_mly_dgb_mol_cze_bsq_ben_amh_lda_cnt_scr_arw_ewe_ita_tsw_eng_est_bem_xho_hun_fre_wly_geo_afr_prs_dut_glc_heb_hau_bos_fin_dyu_mao_por_tag_jpn_tml_kor_svk_spa_akn_slo_ind_nor_sid_jav_mnd_lat_moo_guj_aeg_ukr_mcd_pol_pan_qcu_urd_rus_bul_swa_sod_hin_anl_ger_sun_alb_cic_krd_ven_bat_tha_gam_knd_tsn_fbf_azi_ctl_rom_tur_igb_vie_amr_zul_yor_ses	0.31369516076134	0.738804537383212	0.461886220234524
636	sod_scr_ses_ben_chh_owc_amh_grk_tur_uzb_cic_mao_zul_pan_hin_bsq_krd_gam_tsw_mnd_mcd_arw_ven_spa_igb_nor_fin_yor_dgb_est_cze_hau_geo_dut_guj_lat_bul_sid_mlt_pol_hun_akn_jav_ita_bat_jpn_knd_kor_eng_fre_dyu_lit_mly_urd_wly_tag_cnt_rus_swa_slo_aeg_ctl_mol_prs_svk_qcu_rom_afr_ukr_lda_heb_swe_tig_alb_sun_por_ewe_bos_bam_ind_tha_amr_tml_swt_tsn_aze_ger_glc_azi_xho_vie_anl_fbf_bem_moo	-0.102773408349696	-0.242585525224904	0.808860689876527
637	aeg_lit_akn_slo_hau_amr_anl_arw_tur_azi_bam_mao_ven_por_svk_bsq_eng_sid_dyu_cnt_rus_lat_ses_swe_cic_ukr_fin_igb_tsn_hun_spa_wly_geo_ben_grk_glc_nor_owc_tig_ita_est_swa_mly_dut_sun_jpn_tml_kor_bos_afr_fbf_cze_ind_urd_gam_tag_mnd_ger_swt_bul_chh_ctl_krd_guj_fre_qcu_pol_pan_rom_moo_mlt_mol_amh_hin_jav_scr_bem_prs_zul_bat_tha_sod_knd_lda_xho_uzb_alb_mcd_aze_ewe_vie_heb_yor_tsw_dgb	-0.728306694155595	-1.7476341383824	0.0838280332887427
638	tig_pan_tsw_ben_heb_sod_gam_prs_uzb_aze_ewe_ind_cic_afr_mcd_bsq_arw_aeg_ses_mnd_nor_pol_tsn_ctl_bam_bos_est_dyu_lda_fin_ger_chh_geo_slo_krd_ukr_ita_sid_amh_glc_hun_akn_mao_guj_jav_jpn_tml_kor_rus_lit_xho_urd_bat_swe_mlt_sun_cnt_rom_ven_hin_anl_svk_cze_alb_fre_qcu_bul_spa_grk_fbf_wly_mol_hau_eng_mly_dut_swt_por_bem_tag_tha_amr_knd_dgb_swa_tur_lat_scr_azi_yor_vie_owc_zul_moo_igb	-0.49575397832978	-1.17980184243776	0.241088176696425
639	hau_fre_akn_alb_owc_heb_tig_mol_aze_azi_ewe_ind_ven_slo_rus_bsq_por_sid_cic_cnt_scr_prs_swt_lat_yor_ita_hun_ses_tsw_fin_ukr_sod_geo_spa_dut_arw_pan_chh_mlt_svk_est_swa_jav_ctl_tag_jpn_tml_kor_eng_cze_moo_bul_bat_urd_anl_mly_mnd_nor_dgb_pol_aeg_bos_rom_ben_glc_qcu_guj_ger_grk_xho_gam_lit_amh_krd_mao_swe_bam_mcd_tsn_sun_tha_wly_knd_igb_lda_uzb_afr_hin_tur_zul_vie_amr_bem_dyu_fbf	-0.097634730973431	-0.230071497125749	0.818541515536466
640	gam_arw_yor_grk_owc_wly_anl_swe_aze_azi_moo_tag_dgb_mol_hin_bsq_ger_tig_zul_mnd_rus_spa_swt_cze_lda_pan_est_swa_ven_fin_lit_aeg_geo_scr_slo_glc_mcd_heb_mlt_prs_hun_igb_mao_afr_ind_jpn_knd_kor_rom_dut_bam_bul_mly_lat_hau_sun_cnt_urd_cic_ita_sod_guj_fre_nor_ben_qcu_por_ctl_svk_tsn_chh_krd_amh_ukr_bat_alb_ses_bos_dyu_jav_tha_amr_tml_xho_tsw_tur_eng_pol_uzb_bem_vie_sid_ewe_akn_fbf	-0.968187896912503	-2.35154907001161	0.0208061245606454
641	wly_scr_swa_ukr_anl_amh_heb_por_tur_azi_swt_sun_yor_pol_rom_bsq_spa_mlt_igb_cnt_slo_pan_xho_fre_akn_ita_hun_tsw_lda_est_eng_owc_geo_rus_guj_alb_ctl_aeg_gam_afr_fin_bam_ind_bos_bat_jpn_tml_kor_hin_krd_tsn_arw_jav_mcd_amr_mly_mnd_svk_cic_mol_sid_nor_dut_cze_bul_qcu_ger_lat_ben_ses_hau_swe_chh_urd_tag_grk_ven_prs_bem_mao_tha_tig_knd_dgb_moo_uzb_lit_glc_aze_ewe_vie_sod_fbf_dyu_zul	-0.122676781693815	-0.289487652443218	0.77285261907812
642	aeg_pol_yor_prs_tig_anl_sid_ben_azi_aze_fbf_mao_bem_slo_swe_bsq_svk_gam_bam_mnd_rom_afr_dgb_hin_tsw_spa_est_dyu_moo_hun_ita_amr_geo_ctl_lat_ger_scr_owc_wly_arw_fin_cic_sun_alb_tag_jpn_tml_kor_eng_por_tsn_glc_bat_guj_hau_jav_cnt_krd_lda_ukr_chh_bul_mol_fre_pan_qcu_nor_dut_bos_igb_mlt_urd_sod_mcd_mly_grk_swa_cze_akn_ind_tha_amh_knd_xho_ven_uzb_rus_lit_tur_ses_vie_heb_swt_ewe_zul	-0.35158396231087	-0.834103429353996	0.40636005812482
643	heb_mol_lda_grk_sod_anl_wly_hin_azi_tur_ven_tag_xho_ctl_mcd_bsq_fre_sid_ewe_cnt_pol_rus_cic_arw_swa_bos_est_tsn_igb_hun_ita_amh_geo_bul_pan_alb_spa_aeg_amr_krd_fin_fbf_sun_prs_ind_jpn_tml_kor_urd_ukr_dgb_afr_bat_eng_chh_mao_mnd_ben_yor_glc_mlt_lit_lat_scr_por_qcu_svk_rom_slo_bem_gam_dut_owc_guj_mly_nor_zul_ger_bam_jav_tha_tig_knd_swt_moo_aze_cze_swe_uzb_tsw_vie_hau_ses_akn_dyu	-0.803605566990229	-1.93796915379848	0.0556602858190204
644	aeg_scr_swa_ukr_mlt_heb_wly_hin_azi_uzb_dgb_mly_swt_rus_mcd_bsq_dut_amh_cic_cnt_lat_ita_zul_lit_ven_swe_fin_akn_tsn_est_eng_tig_geo_urd_ctl_ger_bos_hau_chh_grk_hun_ewe_tag_mol_jav_jpn_tml_kor_cze_pan_igb_bul_bat_svk_gam_mao_mnd_pol_ses_slo_amr_fre_afr_prs_nor_qcu_krd_rom_ben_bam_sod_arw_owc_por_sun_glc_bem_spa_moo_ind_tha_anl_knd_lda_dyu_aze_alb_guj_tur_fbf_vie_sid_tsw_xho_yor	0.00153895639630454	0.00362096242184187	0.997118652198602
645	chh_mcd_swt_hin_heb_anl_gam_nor_uzb_tur_cic_bat_ewe_pol_fre_bsq_eng_amr_fbf_cnt_mol_rus_bam_por_ses_glc_est_dyu_tsw_fin_ctl_owc_geo_svk_scr_prs_rom_aeg_tig_ben_hun_yor_mao_urd_sun_jpn_tml_kor_lat_lit_moo_arw_ind_ukr_sid_tag_mnd_ger_lda_grk_sod_slo_krd_spa_pan_qcu_afr_cze_alb_swa_amh_swe_wly_bul_mly_dut_zul_ita_ven_jav_tha_hau_knd_bem_akn_azi_guj_bos_aze_xho_vie_mlt_dgb_igb_tsn	-0.377510682230653	-0.895334007879163	0.372920075758198
646	heb_dut_fbf_scr_hau_chh_sid_ita_tur_uzb_zul_bat_dgb_grk_prs_bsq_rom_sod_dyu_mnd_afr_urd_akn_lat_ewe_krd_est_tsw_moo_hun_svk_gam_geo_pol_cze_eng_slo_owc_anl_ben_fin_ses_ind_ger_mly_jpn_tml_kor_nor_ukr_igb_guj_jav_hin_aeg_mao_cnt_bos_bam_por_tig_mol_pan_spa_rus_qcu_lit_mcd_fre_ven_amh_alb_wly_arw_tag_glc_swa_bul_cic_sun_tha_amr_knd_tsn_lda_aze_swe_ctl_azi_swt_vie_mlt_bem_xho_yor	0.0506506787528551	0.119180510930014	0.905389413260038
647	hau_rom_ses_pan_aeg_sod_anl_mol_azi_aze_bem_bat_lda_cze_scr_bsq_prs_heb_dgb_mnd_bul_rus_moo_swe_akn_alb_hun_swa_zul_fin_bos_owc_geo_spa_guj_arw_mcd_amh_gam_dut_est_ewe_sun_ukr_tag_jpn_knd_kor_krd_fre_igb_lit_mao_eng_mlt_jav_cnt_lat_dyu_urd_sid_svk_ita_hin_slo_qcu_por_glc_ger_tsn_amr_ctl_chh_nor_mly_ben_cic_pol_swt_ind_tha_tig_tml_ven_bam_tur_grk_afr_uzb_yor_vie_wly_xho_fbf_tsw	-0.0110514380565141	-0.0260175046351155	0.979299122975355
648	amr_arw_cic_dut_chh_gam_aeg_swe_azi_aze_akn_jav_bam_rus_ben_bsq_eng_mlt_fbf_mnd_ger_slo_ses_guj_bem_bul_est_lda_tsw_hun_scr_sid_geo_grk_mcd_urd_ukr_sod_hau_hin_fin_moo_bat_pan_tag_jpn_tml_kor_por_ita_swt_krd_mao_alb_wly_mly_cnt_glc_yor_pol_anl_prs_mol_nor_lit_qcu_svk_afr_rom_zul_amh_fre_owc_lat_ind_ctl_dyu_spa_tsn_sun_tha_heb_knd_ven_igb_uzb_cze_bos_tur_ewe_vie_tig_dgb_xho_swa	-0.582623553001938	-1.38784521782791	0.168500316785836
649	sod_mol_igb_ita_tig_wly_owc_cze_uzb_aze_tsn_ind_lda_rus_mcd_bsq_bos_chh_tsw_mnd_dut_arw_xho_spa_fbf_glc_fin_cic_bem_hun_lat_mlt_geo_urd_slo_ukr_lit_amr_gam_ctl_est_ses_tag_nor_bat_jpn_knd_kor_pol_alb_yor_por_jav_prs_anl_mly_cnt_bul_zul_rom_heb_ben_svk_scr_ger_qcu_hin_eng_fre_ewe_hau_afr_amh_krd_mao_grk_ven_swe_akn_sun_tha_aeg_tml_swa_bam_tur_guj_pan_azi_moo_vie_sid_dyu_dgb_swt	0.114497425767568	0.269532158310939	0.788117323625862
650	owc_scr_bam_cze_wly_heb_aeg_eng_tur_uzb_bem_ind_ewe_ukr_lat_bsq_slo_anl_lda_mnd_grk_hin_dyu_spa_yor_fre_hun_moo_zul_fin_lit_amh_geo_svk_ben_por_pan_mlt_tig_rom_est_tsn_mao_nor_sun_jpn_tml_kor_ita_alb_fbf_pol_jav_dut_amr_mly_cnt_ger_cic_ctl_gam_arw_rus_bul_krd_qcu_urd_glc_afr_dgb_sid_prs_chh_mcd_bat_mol_tsw_guj_ses_tag_tha_hau_knd_swa_akn_aze_swe_bos_azi_igb_vie_sod_ven_swt_xho	-1.03955216105614	-2.54215894217638	0.0126700515011244
651	owc_ita_tsw_eng_chh_tig_mlt_slo_uzb_aze_dgb_tag_akn_pol_mol_bsq_alb_hau_igb_mnd_svk_urd_bam_pan_cic_ukr_fin_swt_ven_est_ctl_sid_geo_ben_spa_fre_rus_amh_aeg_grk_hun_zul_bat_nor_mao_jpn_knd_kor_mcd_lat_bem_prs_ind_swe_sod_jav_cnt_dut_xho_glc_gam_ger_scr_bul_bos_qcu_afr_rom_guj_moo_wly_por_heb_lit_mly_arw_dyu_cze_yor_sun_tha_anl_tml_swa_ses_azi_krd_hin_tur_tsn_vie_amr_fbf_lda_ewe	-0.798436821898821	-1.92032062951957	0.0578815037264684
652	owc_spa_bam_pan_tig_amr_wly_krd_tur_uzb_dgb_tag_lda_lit_fre_bsq_ger_amh_ven_cnt_mcd_cze_tsw_afr_ewe_bos_fin_moo_cic_est_guj_chh_geo_ukr_scr_ita_prs_anl_hau_urd_hun_tsn_mao_glc_mly_jpn_tml_kor_slo_rom_swa_lat_bat_pol_gam_sun_mnd_rus_akn_dut_sid_mol_hin_nor_alb_qcu_grk_ben_por_bem_heb_swe_mlt_arw_ind_eng_xho_ctl_zul_jav_tha_aeg_knd_swt_ses_aze_bul_svk_azi_fbf_vie_sod_igb_yor_dyu	-0.359763269516307	-0.85221455363192	0.396284336444931
653	sid_swe_ewe_bul_mlt_tig_wly_ctl_tur_uzb_tsn_tag_moo_grk_prs_bsq_ben_aeg_xho_cnt_lit_ukr_dyu_pan_igb_rom_est_akn_yor_fin_hin_owc_geo_ger_bos_ita_fre_amh_anl_arw_hun_ven_jav_slo_ind_jpn_tml_kor_svk_rus_tsw_glc_mao_pol_chh_sun_mnd_spa_swt_mol_gam_cze_nor_mcd_krd_qcu_urd_alb_scr_cic_heb_eng_amr_dut_mly_por_ses_guj_lda_bat_tha_sod_knd_dgb_bem_azi_afr_lat_aze_zul_vie_hau_fbf_bam_swa	-0.0925349866346541	-0.21815909446054	0.827783142420097
654	mlt_pan_ven_lat_amr_heb_wly_afr_azi_tur_yor_tag_dyu_glc_rus_bsq_arw_anl_swa_mnd_lit_hin_xho_pol_tsw_ger_fin_bem_zul_est_rom_owc_geo_ukr_urd_por_guj_gam_aeg_cze_hun_ewe_sun_swe_mao_jpn_tml_kor_mcd_svk_dgb_ctl_bat_mol_sid_mly_cnt_prs_ses_bos_tig_grk_alb_fre_scr_qcu_ben_nor_eng_akn_hau_ita_amh_bul_ind_krd_fbf_spa_tsn_jav_tha_chh_knd_igb_swt_aze_slo_dut_uzb_lda_vie_sod_bam_cic_moo	-0.19294287708815	-0.454977385437307	0.650185844769024
655	tig_urd_dyu_slo_heb_wly_anl_pol_azi_aze_moo_mly_igb_grk_eng_bsq_nor_mlt_ven_cnt_scr_krd_zul_bul_ses_hin_hun_xho_ewe_est_rom_sod_geo_prs_lat_fre_cze_chh_amr_ben_fin_cic_mao_spa_tag_jpn_tml_kor_guj_ita_yor_mol_ind_rus_amh_bat_mnd_glc_swt_por_hau_ukr_lit_mcd_afr_qcu_alb_ger_ctl_tsw_owc_swe_sid_svk_jav_pan_bam_dut_lda_sun_tha_aeg_knd_tsn_fbf_tur_bos_arw_uzb_dgb_vie_gam_swa_akn_bem	-0.302111362612649	-0.714005947674933	0.477011688734747
656	heb_nor_swa_ben_amh_aeg_gam_pan_azi_aze_cic_sun_bem_pol_bos_bsq_cze_hau_ses_mnd_arw_lat_dgb_afr_yor_glc_est_moo_fbf_hun_svk_mlt_geo_ctl_spa_bul_ger_anl_tig_mol_fin_ewe_tag_ita_jav_jpn_tml_kor_rus_por_bam_slo_mly_grk_chh_mao_cnt_rom_igb_mcd_owc_lit_ukr_prs_dut_qcu_swe_urd_hin_tsw_amr_eng_wly_scr_bat_krd_zul_fre_akn_ind_tha_sod_knd_dyu_lda_tur_alb_guj_uzb_ven_vie_sid_tsn_xho_swt	-0.745249367489766	-1.79676095800608	0.0756199404127824
657	amr_rom_zul_fre_chh_tig_sid_ben_azi_tur_yor_mao_igb_eng_slo_bsq_lat_aeg_swt_cnt_ita_mcd_ses_scr_swa_ukr_est_bem_dgb_fin_lit_owc_geo_svk_pol_cze_por_anl_heb_bos_hun_tsn_bat_glc_tag_jpn_tml_kor_alb_bul_lda_prs_sun_nor_mlt_jav_mnd_pan_ven_ger_gam_urd_rus_ctl_dut_qcu_afr_krd_swe_akn_hau_grk_amh_hin_mly_guj_moo_spa_xho_ind_tha_sod_knd_tsw_bam_aze_arw_mol_uzb_ewe_vie_wly_fbf_cic_dyu	-0.762582677546168	-1.83156791031136	0.0702171584632259
658	mlt_mcd_tsw_slo_aeg_gam_owc_bos_aze_uzb_dgb_mly_dyu_dut_alb_bsq_svk_hau_ses_mnd_ger_nor_cic_ita_swt_por_est_fbf_ven_hun_ben_sod_geo_grk_glc_ukr_cze_amr_chh_afr_fin_xho_bat_rom_tag_jpn_knd_kor_pan_pol_moo_eng_jav_krd_sid_ind_cnt_lit_zul_spa_amh_guj_hin_urd_scr_qcu_swe_arw_fre_igb_heb_prs_tig_mol_sun_rus_swa_ctl_akn_mao_tha_wly_tml_lda_yor_azi_lat_bul_tur_ewe_vie_anl_bam_bem_tsn	-0.448408796228838	-1.06680407557152	0.288821900813096
659	tig_scr_xho_cze_sid_gam_sod_eng_azi_uzb_bam_mly_yor_krd_nor_bsq_mcd_aeg_ven_mnd_bul_ger_ses_guj_zul_arw_est_igb_tsn_fin_ukr_chh_geo_glc_svk_pol_dut_owc_mlt_rom_hun_dyu_bat_afr_mao_jpn_tml_kor_hin_ita_cic_pan_sun_fre_amh_ind_cnt_lit_ewe_lat_heb_por_prs_swe_mol_qcu_bos_rus_slo_fbf_anl_ben_wly_ctl_tag_grk_akn_spa_tsw_jav_tha_hau_knd_bem_dgb_aze_alb_urd_tur_swt_vie_amr_swa_lda_moo	-0.382797118920469	-0.907750116539209	0.366356471556189
660	amr_mcd_swt_lit_sod_gam_chh_bul_aze_tur_bem_sun_lda_urd_ger_bsq_ita_heb_dyu_cnt_mol_glc_dgb_krd_tsw_svk_fin_ses_ven_est_bos_mlt_geo_alb_arw_guj_ukr_amh_aeg_spa_hun_akn_ind_slo_jav_jpn_tml_kor_eng_cze_xho_swe_bat_nor_wly_tag_mnd_por_tsn_hin_tig_prs_pol_rus_scr_qcu_afr_pan_ctl_ewe_owc_ben_sid_fre_mly_dut_zul_rom_bam_mao_tha_hau_knd_yor_cic_azi_lat_grk_uzb_igb_vie_anl_swa_moo_fbf	-0.923840477536212	-2.23764367226034	0.0276320725784229
661	gam_swe_moo_hin_sod_wly_hau_slo_aze_tur_tsn_ind_dgb_grk_glc_bsq_lat_tig_ven_cnt_bos_ukr_dyu_rom_swt_por_fin_cic_lda_est_pol_heb_geo_ita_ger_cze_svk_mlt_anl_scr_hun_bam_jav_bul_tag_jpn_knd_kor_mol_guj_fbf_arw_bat_fre_amh_sun_mnd_dut_xho_mcd_owc_urd_ctl_prs_rus_qcu_alb_spa_lit_igb_amr_krd_aeg_pan_mly_nor_bem_ben_ses_mao_tha_chh_tml_zul_akn_uzb_eng_afr_azi_swa_vie_sid_ewe_yor_tsw	-0.0267140852334072	-0.0629647862341905	0.949929677373894
662	chh_ita_igb_krd_sod_mlt_anl_rom_uzb_azi_cic_ind_swa_grk_lit_bsq_mcd_hau_dgb_cnt_scr_pol_ven_cze_fbf_arw_est_tsw_ses_fin_hin_amr_geo_guj_prs_alb_lat_amh_heb_ctl_hun_zul_mly_ukr_tag_jpn_knd_kor_dut_spa_dyu_afr_mao_pan_gam_bat_mnd_mol_swt_ger_sid_glc_bul_rus_urd_qcu_por_bos_fre_bem_tig_nor_aeg_slo_jav_ben_bam_svk_moo_sun_tha_wly_tml_tsn_ewe_aze_eng_swe_tur_akn_vie_owc_lda_yor_xho	-0.533167834760102	-1.26891393109921	0.207638477076294
663	mlt_fre_zul_dut_wly_tig_aeg_lit_uzb_tur_bem_tag_lda_cze_nor_bsq_swe_sod_moo_cnt_spa_ukr_cic_bul_yor_guj_est_bam_ses_hun_bos_owc_geo_por_ctl_grk_ita_heb_sid_lat_fin_ven_mao_prs_ind_jpn_knd_kor_krd_mol_swa_eng_sun_svk_chh_mly_mnd_urd_ewe_rom_anl_ger_slo_glc_ben_qcu_pan_scr_rus_tsw_amr_alb_gam_mcd_bat_hin_fbf_arw_igb_jav_tha_amh_tml_dgb_swt_azi_afr_pol_aze_xho_vie_hau_dyu_tsn_akn	-0.296758436766739	-0.70180017632134	0.484556414081414
664	chh_dut_swa_afr_tig_amr_hau_rus_uzb_azi_xho_bat_tsw_pol_alb_bsq_ben_mlt_yor_mnd_urd_fre_swt_guj_cic_swe_hun_ses_akn_est_glc_sod_geo_ctl_bul_spa_hin_gam_aeg_slo_fin_tsn_jav_lat_mao_jpn_tml_kor_nor_mol_dyu_scr_ind_pan_anl_mly_cnt_krd_ven_arw_wly_por_rom_prs_eng_qcu_lit_grk_svk_zul_heb_cze_owc_ukr_tag_mcd_fbf_bos_lda_sun_tha_sid_knd_bem_ewe_tur_ita_ger_aze_igb_vie_amh_bam_dgb_moo	-0.260295435624873	-0.61506539561692	0.540013639608074
665	gam_slo_tsw_mcd_amh_hau_tig_lat_azi_aze_bem_ind_yor_swe_hin_bsq_krd_owc_fbf_cnt_spa_mol_dyu_lit_ven_ctl_est_moo_ses_fin_cze_anl_geo_grk_svk_bul_nor_sod_sid_prs_hun_swa_sun_guj_bat_jpn_tml_kor_arw_eng_igb_ita_mly_ger_wly_jav_mnd_pol_swt_urd_mlt_rus_scr_bos_glc_qcu_rom_alb_dut_bam_amr_ukr_chh_fre_mao_afr_akn_ben_lda_tag_tha_heb_knd_tsn_cic_uzb_pan_por_tur_ewe_vie_aeg_dgb_zul_xho	-0.0970515093913777	-0.229224240442064	0.819197986945127
666	sod_prs_zul_mcd_chh_gam_wly_mol_azi_tur_xho_tag_igb_fre_nor_bsq_rus_owc_akn_cnt_guj_ger_ewe_ukr_bem_bos_est_ven_dyu_hun_spa_anl_geo_hin_bul_glc_pol_aeg_amh_svk_fin_lda_mao_lit_mly_jpn_knd_kor_por_ctl_cic_cze_ind_ben_sid_bat_mnd_afr_yor_krd_heb_ita_urd_swe_slo_qcu_eng_scr_rom_swt_amr_grk_hau_pan_jav_arw_tsw_dut_bam_sun_tha_tig_tml_tsn_ses_uzb_alb_lat_aze_swa_vie_mlt_moo_fbf_dgb	0.330360672447316	0.780471153241192	0.437095611873078
667	gam_mcd_lda_glc_hau_anl_owc_grk_aze_azi_ven_mly_tsw_fre_lat_bsq_lit_heb_bem_cnt_ita_arw_swa_alb_igb_ger_fin_yor_akn_hun_ukr_sod_geo_swe_hin_rus_bos_aeg_amr_afr_est_ewe_mao_spa_tag_jpn_knd_kor_krd_svk_bam_eng_sun_por_amh_bat_mnd_pol_cic_prs_mlt_cze_nor_guj_ctl_qcu_slo_dut_mol_moo_sid_bul_chh_urd_jav_pan_tsn_rom_ses_ind_tha_wly_tml_zul_fbf_tur_scr_ben_uzb_swt_vie_tig_dyu_dgb_xho	-0.618464634297904	-1.48199415181333	0.14172241573059
668	gam_swe_yor_svk_heb_sod_aeg_pol_uzb_tur_moo_sun_bam_rus_fre_bsq_slo_sid_lda_cnt_cze_lat_fbf_scr_ewe_glc_est_tsn_dyu_hun_pan_hau_geo_ben_ctl_ukr_hin_owc_mlt_arw_fin_swt_ind_rom_mao_jpn_knd_kor_lit_mcd_igb_ita_jav_afr_wly_bat_mnd_mol_zul_nor_tig_guj_dut_por_krd_qcu_spa_bos_bul_cic_amr_alb_chh_eng_mly_prs_tsw_ger_swa_tag_tha_anl_tml_ses_bem_azi_grk_urd_aze_ven_vie_amh_dgb_akn_xho	-1.00720935176284	-2.46046300158447	0.015721924728306
669	hau_spa_swt_prs_sod_anl_chh_lit_aze_uzb_zul_tag_akn_urd_ukr_bsq_afr_amr_bem_cnt_pan_rom_tsn_glc_bam_pol_est_ses_igb_fin_hin_tig_geo_alb_swe_arw_bos_heb_wly_lat_hun_lda_sun_scr_jav_jpn_tml_kor_dut_ben_swa_cze_mly_bul_owc_bat_mnd_krd_ven_guj_sid_ita_mol_ctl_nor_qcu_por_grk_ger_cic_mlt_mcd_gam_rus_mao_slo_ewe_eng_moo_ind_tha_amh_knd_xho_fbf_tur_svk_fre_azi_dgb_vie_aeg_dyu_yor_tsw	-0.969694912249179	-2.36161402538532	0.020281668435782
670	chh_svk_fbf_scr_hau_sod_aeg_grk_uzb_tur_ven_bat_xho_por_prs_bsq_nor_mlt_igb_mnd_bos_mol_tsw_eng_zul_arw_fin_ses_ewe_hun_glc_anl_geo_guj_ben_swe_dut_amh_wly_mcd_est_dyu_tag_ukr_ind_jpn_tml_kor_afr_spa_akn_rom_jav_bul_owc_sun_cnt_fre_tsn_slo_gam_rus_lat_ger_pan_qcu_urd_ctl_lit_dgb_sid_hin_amr_krd_mly_cze_bam_alb_swa_mao_tha_tig_knd_moo_lda_azi_pol_ita_aze_cic_vie_heb_swt_bem_yor	-0.768915179436973	-1.85032049653764	0.0674423065559829
671	anl_scr_igb_cze_amh_heb_tig_ben_tur_uzb_tsw_sun_akn_ctl_mol_bsq_hin_sod_cic_cnt_bos_eng_ses_rom_moo_ger_hun_ewe_yor_fin_alb_hau_geo_mcd_fre_glc_rus_mlt_aeg_krd_est_dgb_mly_svk_ind_jpn_knd_kor_pol_grk_fbf_por_bat_arw_sid_tag_mnd_bul_bem_slo_amr_urd_prs_ita_guj_qcu_lat_nor_spa_lda_chh_lit_wly_ukr_mao_dut_swt_afr_xho_jav_tha_gam_tml_dyu_ven_azi_swe_pan_aze_tsn_vie_owc_bam_zul_swa	-0.519051510605039	-1.23605052065159	0.219552656127193
672	mlt_ger_zul_krd_gam_tig_heb_por_aze_uzb_akn_tag_swa_eng_bul_bsq_urd_amr_ven_mnd_fre_pol_dgb_rus_xho_guj_hun_tsn_lda_est_grk_sid_geo_slo_ukr_ctl_dut_aeg_anl_bos_fin_yor_bat_svk_jav_jpn_tml_kor_scr_hin_tsw_mcd_ind_lat_owc_mly_cnt_nor_dyu_pan_chh_lit_glc_rom_cze_qcu_ita_ben_mol_igb_amh_prs_hau_swe_sun_afr_ewe_alb_bam_mao_tha_sod_knd_ses_moo_tur_spa_arw_azi_fbf_vie_wly_bem_cic_swt	-0.955395515502924	-2.32574889615374	0.0222057377021669
673	hau_spa_zul_slo_heb_gam_aeg_fre_tur_azi_akn_sun_igb_guj_scr_bsq_hin_amr_ven_mnd_cze_glc_ses_swe_tsn_ctl_est_bem_ewe_fin_svk_amh_geo_rus_krd_eng_lat_mlt_tig_rom_hun_lda_jav_alb_tag_jpn_knd_kor_dut_nor_cic_grk_bat_prs_chh_mao_cnt_ita_swa_por_owc_ukr_bos_afr_urd_qcu_mcd_arw_pol_dgb_sod_mol_wly_ger_mly_bul_xho_ben_dyu_ind_tha_anl_tml_yor_tsw_uzb_pan_lit_aze_fbf_vie_sid_moo_swt_bam	-0.409045165615133	-0.97151153493388	0.333813638165711
674	aeg_grk_bem_cze_sid_owc_wly_hin_aze_uzb_ewe_mly_fbf_afr_lat_bsq_dut_amr_swt_mnd_pan_mcd_cic_ger_tsw_lit_fin_swa_dyu_est_krd_amh_geo_ukr_pol_svk_bos_chh_tig_bul_hun_tsn_tag_spa_sun_jpn_knd_kor_slo_swe_lda_ctl_jav_nor_heb_mao_cnt_rus_ven_ita_hau_rom_prs_alb_eng_qcu_guj_scr_urd_bam_anl_ben_mlt_fre_bat_glc_moo_arw_dgb_ind_tha_gam_tml_igb_xho_tur_por_mol_azi_ses_vie_sod_yor_akn_zul	0.220173897010402	0.517957421097997	0.605717987595475
675	tig_swe_bam_ger_mlt_aeg_heb_bos_aze_azi_ven_sun_dyu_mol_mcd_bsq_urd_amr_swt_cnt_arw_lat_cic_pan_zul_rus_fin_swa_dgb_hun_ukr_sid_geo_ita_ctl_guj_svk_sod_anl_alb_est_tsw_tag_nor_ind_jpn_knd_kor_glc_rom_xho_scr_mao_pol_chh_jav_mnd_spa_akn_slo_wly_eng_ben_hin_dut_qcu_prs_afr_krd_yor_owc_lit_hau_grk_mly_cze_moo_bul_ses_bat_tha_gam_tml_fbf_ewe_uzb_fre_por_tur_lda_vie_amh_tsn_bem_igb	-0.278441723777966	-0.658119293696242	0.512087330977042
676	mlt_ukr_yor_bul_wly_heb_amh_grk_aze_azi_igb_tag_moo_svk_scr_bsq_krd_aeg_bam_mnd_bos_ita_dyu_arw_swt_dut_hun_ven_akn_est_lit_hau_geo_slo_ben_hin_guj_gam_tig_urd_fin_bem_mly_ger_mao_jpn_tml_kor_pol_alb_cic_swe_bat_mol_anl_ind_cnt_pan_tsw_rom_amr_glc_cze_mcd_ctl_qcu_lat_fre_por_lda_sod_afr_sid_spa_sun_eng_zul_nor_tsn_jav_tha_chh_knd_dgb_ewe_uzb_rus_prs_tur_swa_vie_owc_fbf_ses_xho	-0.0126249322564918	-0.0297084534694735	0.976363231430066
677	anl_ben_bem_spa_sod_chh_heb_por_azi_tur_yor_tag_dyu_urd_glc_bsq_rus_amh_swa_mnd_lit_pol_moo_swe_dgb_fre_fin_lda_cic_hun_alb_amr_geo_scr_hin_grk_arw_owc_aeg_afr_est_swt_bat_krd_ind_jpn_knd_kor_eng_pan_zul_ctl_mao_mol_mlt_mly_cnt_lat_tsw_prs_sid_ukr_svk_mcd_ita_qcu_dut_cze_bul_tsn_gam_guj_tig_bos_jav_rom_ses_ger_ewe_sun_tha_wly_tml_ven_xho_uzb_slo_nor_aze_igb_vie_hau_akn_bam_fbf	-0.960052443143259	-2.33918431481918	0.0214668348090576
678	heb_por_ses_krd_mlt_amh_sid_mcd_tur_aze_swa_mly_bam_prs_scr_bsq_spa_amr_moo_cnt_pol_rom_swt_ctl_zul_bos_hun_cic_bem_fin_pan_gam_geo_lit_grk_eng_ger_sod_hau_svk_est_ewe_jav_lat_tag_jpn_knd_kor_urd_ita_fbf_slo_sun_alb_wly_bat_mnd_mol_dgb_glc_chh_rus_cze_fre_hin_qcu_afr_ben_dut_xho_anl_ukr_owc_swe_mao_bul_akn_arw_lda_ind_tha_tig_tml_tsn_yor_uzb_guj_nor_azi_igb_vie_aeg_ven_dyu_tsw	-0.387696434364452	-0.919959745480212	0.359973888457508
679	anl_hin_cic_rus_amh_sid_sod_afr_aze_uzb_swt_ind_akn_ger_grk_bsq_slo_mlt_tsn_cnt_ben_swe_tsw_bul_yor_eng_fin_dyu_fbf_est_mol_hau_geo_svk_glc_lat_pan_owc_amr_spa_hun_lda_tag_ukr_jav_jpn_tml_kor_ita_prs_ven_arw_bat_alb_chh_mly_mnd_ctl_swa_rom_wly_guj_mcd_fre_cze_qcu_urd_scr_lit_igb_heb_pol_gam_nor_mao_krd_xho_por_bem_sun_tha_tig_knd_ses_moo_azi_bos_dut_tur_zul_vie_aeg_dgb_ewe_bam	-0.566502705864927	-1.35045203723962	0.180148145238088
680	hau_ger_tsw_afr_wly_aeg_amr_swe_aze_azi_ewe_ind_moo_alb_mol_bsq_pan_chh_tsn_cnt_ctl_spa_lda_ukr_dgb_fre_hun_dyu_ven_est_nor_amh_geo_bul_slo_prs_urd_sod_anl_lat_fin_swt_tag_grk_bat_jpn_tml_kor_ita_por_xho_bos_sun_svk_owc_mly_mnd_glc_ses_guj_tig_rom_pol_ben_rus_qcu_cze_scr_lit_cic_sid_arw_mlt_krd_mao_hin_akn_dut_bam_jav_tha_gam_knd_bem_fbf_uzb_eng_mcd_tur_igb_vie_heb_swa_zul_yor	-0.309159120624333	-0.731595099581157	0.466255227838361
681	tig_guj_ven_ukr_mlt_amr_wly_prs_uzb_azi_swa_bat_akn_lat_arw_bsq_ben_owc_xho_mnd_krd_mol_cic_ctl_dgb_por_hun_fbf_moo_est_scr_chh_geo_afr_cze_glc_urd_sid_anl_bul_fin_tsw_mly_fre_mao_jpn_tml_kor_ita_svk_ses_alb_jav_slo_sod_sun_cnt_pan_zul_hin_aeg_eng_mcd_nor_spa_qcu_dut_lit_bos_bam_hau_rus_gam_rom_tag_swe_tsn_grk_bem_ind_tha_heb_knd_ewe_dyu_tur_pol_ger_aze_igb_vie_amh_swt_yor_lda	-0.219482658804651	-0.518411108209214	0.605402719702921
682	amr_grk_yor_lat_sod_amh_aeg_alb_aze_uzb_fbf_sun_ven_slo_por_bsq_cze_hau_bam_cnt_krd_ben_akn_swe_xho_lit_hun_lda_moo_fin_bul_wly_geo_urd_mcd_spa_afr_sid_heb_hin_est_swa_bat_scr_mao_jpn_knd_kor_arw_mol_ewe_ger_ind_fre_owc_jav_mnd_guj_igb_nor_anl_eng_rus_pan_glc_qcu_pol_dut_ctl_swt_tig_ukr_gam_ita_tag_bos_bem_prs_tsw_mly_tha_mlt_tml_dyu_cic_azi_rom_svk_tur_ses_vie_chh_zul_dgb_tsn	-0.62694733612918	-1.49830824006642	0.137439913945872
683	sod_prs_fbf_bos_anl_wly_amh_dut_uzb_tur_dgb_mly_swt_ukr_swe_bsq_fre_sid_xho_cnt_rom_por_dyu_ger_yor_guj_fin_bam_ewe_hun_spa_heb_geo_nor_pol_lat_ita_owc_amr_grk_est_tsw_ind_glc_mao_jpn_knd_kor_lit_pan_tsn_bul_bat_urd_gam_tag_mnd_alb_ses_mol_aeg_ben_slo_cze_mcd_qcu_hin_scr_arw_akn_chh_rus_hau_eng_sun_krd_igb_svk_ven_jav_tha_mlt_tml_moo_lda_azi_afr_ctl_aze_bem_vie_tig_zul_cic_swa	-0.214498329917563	-0.506832025236955	0.61347229403512
684	amh_alb_zul_spa_sid_mlt_sod_guj_azi_tur_cic_sun_igb_hin_urd_bsq_krd_heb_dyu_mnd_ctl_pan_lda_mcd_tsn_afr_est_ses_yor_fin_lit_amr_geo_eng_glc_bos_prs_owc_chh_ger_hun_xho_jav_bul_ind_jpn_tml_kor_grk_swe_swt_lat_bat_ukr_gam_mly_cnt_rom_bam_arw_wly_mol_cze_por_svk_qcu_dut_ben_rus_tsw_anl_nor_tig_scr_tag_slo_moo_fre_bem_mao_tha_aeg_knd_fbf_ven_uzb_ita_pol_aze_ewe_vie_hau_akn_dgb_swa	-0.612677567494308	-1.46359994674172	0.14667512127831
685	sod_lit_fbf_ger_owc_tig_sid_scr_uzb_aze_swt_tag_dyu_dut_svk_bsq_ukr_amr_xho_mnd_pol_urd_lda_glc_tsn_lat_est_igb_cic_hun_afr_aeg_geo_mol_slo_prs_mcd_wly_heb_bul_fin_ewe_mao_ctl_ind_jpn_tml_kor_rom_spa_bem_hin_bat_alb_amh_jav_cnt_ita_swa_eng_mlt_arw_nor_guj_ben_qcu_cze_bos_por_moo_gam_krd_chh_rus_sun_fre_akn_swe_dgb_mly_tha_anl_knd_yor_ses_tur_grk_pan_azi_zul_vie_hau_tsw_ven_bam	-0.990142454629178	-2.41144600986363	0.0178539805737143
686	aeg_afr_swa_lit_tig_amh_gam_alb_tur_aze_lda_mly_yor_rus_svk_bsq_ita_chh_moo_mnd_hin_rom_tsw_eng_bam_prs_hun_ses_akn_est_swe_owc_geo_grk_mol_ctl_arw_wly_anl_ger_fin_ven_tag_krd_bat_jpn_tml_kor_cze_nor_xho_dut_jav_ukr_heb_mao_cnt_bos_tsn_urd_sod_mcd_pol_lat_slo_qcu_bul_fre_ben_swt_hau_spa_amr_scr_sun_glc_fbf_guj_ewe_ind_tha_mlt_knd_cic_bem_uzb_por_pan_azi_dgb_vie_sid_igb_zul_dyu	0.0264404720026411	0.0622125318606512	0.950527094362776
687	sod_eng_xho_dut_tig_gam_wly_glc_tur_azi_bam_bat_tsn_prs_hin_bsq_ben_mlt_dgb_cnt_guj_slo_dyu_mcd_igb_lit_fin_akn_tsw_hun_urd_aeg_geo_pan_arw_svk_spa_heb_chh_bul_est_bem_mao_nor_mly_jpn_tml_kor_pol_bos_cic_afr_tag_rus_anl_jav_mnd_rom_ewe_grk_owc_ctl_ger_swe_cze_qcu_scr_ukr_alb_ses_sid_por_amr_mol_ind_fre_swt_krd_fbf_sun_tha_amh_knd_swa_yor_uzb_lat_ita_aze_zul_vie_hau_moo_lda_ven	0.0246699216515141	0.0581529567626145	0.95375156156995
688	gam_grk_dyu_afr_hau_amh_wly_hin_aze_uzb_akn_mly_dgb_ita_svk_bsq_urd_heb_xho_mnd_rom_glc_igb_ben_swt_swe_est_bam_bem_hun_mcd_mlt_geo_prs_spa_fre_bul_tig_owc_dut_fin_tsn_ind_ukr_jav_jpn_knd_kor_guj_pol_tsw_mol_sun_por_sod_mao_cnt_bos_swa_eng_chh_ger_nor_slo_rus_qcu_arw_cze_lat_cic_anl_lit_sid_krd_tag_ctl_ses_scr_zul_bat_tha_aeg_tml_lda_ewe_tur_pan_alb_azi_moo_vie_amr_ven_fbf_yor	-0.259895449458118	-0.614809153588398	0.540182137535399
689	owc_pan_moo_ita_sod_sid_amr_hin_tur_azi_dgb_mly_dyu_glc_krd_bsq_prs_mlt_xho_cnt_arw_svk_swt_cze_ewe_lit_est_ses_tsw_fin_alb_aeg_geo_swe_por_dut_afr_heb_chh_nor_hun_swa_sun_fre_jav_jpn_tml_kor_ben_bos_igb_urd_ind_spa_tig_bat_mnd_bul_fbf_rom_anl_pol_ctl_mcd_scr_qcu_eng_ger_grk_akn_amh_ukr_gam_guj_mao_mol_lda_slo_bam_tag_tha_wly_knd_tsn_bem_uzb_rus_lat_aze_zul_vie_hau_yor_cic_ven	-0.866586583381924	-2.0941061366978	0.0389707516245601
690	gam_bul_bem_ita_heb_aeg_amh_fre_azi_uzb_ven_ind_ewe_ukr_ben_bsq_spa_tig_fbf_cnt_pol_swe_moo_scr_bam_cze_fin_swa_xho_hun_guj_chh_geo_dut_mol_rus_pan_owc_amr_nor_est_lda_mao_krd_jav_jpn_tml_kor_prs_ger_dyu_glc_bat_bos_mlt_tag_mnd_afr_swt_arw_sod_mcd_lat_por_hin_qcu_grk_slo_eng_zul_anl_ctl_wly_urd_mly_svk_tsn_alb_igb_sun_tha_hau_knd_tsw_akn_aze_lit_rom_tur_yor_vie_sid_dgb_cic_ses	0.249895605874126	0.588198352258159	0.557824893056902
691	anl_ben_swt_swe_heb_mlt_hau_eng_aze_azi_tsw_bat_dyu_ctl_bos_bsq_krd_chh_fbf_mnd_pan_cze_igb_lit_bem_arw_est_akn_xho_fin_mcd_owc_geo_ukr_rus_urd_rom_tig_aeg_bul_hun_swa_jav_lat_mly_jpn_tml_kor_dut_spa_yor_ita_sun_mol_sod_tag_cnt_slo_moo_glc_amr_afr_ger_hin_por_qcu_svk_nor_alb_dgb_amh_scr_gam_fre_ind_grk_lda_guj_cic_mao_tha_wly_knd_ses_tsn_tur_prs_pol_uzb_ven_vie_sid_bam_zul_ewe	-0.139489754505489	-0.328783740300682	0.743058366720038
692	wly_ukr_bem_arw_aeg_anl_tig_por_tur_uzb_swa_tag_yor_dut_cze_bsq_svk_sod_bam_cnt_rus_glc_akn_fre_zul_urd_est_moo_lda_fin_hin_amh_geo_prs_mol_eng_guj_chh_mlt_ita_hun_swt_mao_pan_bat_jpn_tml_kor_scr_alb_ven_slo_mly_mcd_gam_ind_mnd_rom_ewe_bul_amr_spa_ger_swe_lit_qcu_ctl_grk_pol_xho_sid_nor_owc_bos_jav_lat_tsw_krd_igb_sun_tha_hau_knd_ses_dgb_aze_ben_afr_azi_dyu_vie_heb_cic_tsn_fbf	0.107983825931603	0.25421144219143	0.799893433757012
693	sid_krd_akn_guj_aeg_gam_hau_urd_tur_aze_ewe_bat_igb_nor_ger_bsq_spa_mlt_tsn_cnt_fre_cze_dgb_lat_yor_prs_hun_cic_tsw_fin_ukr_chh_geo_svk_ben_slo_scr_sod_tig_alb_est_ven_mly_hin_sun_jpn_tml_kor_dut_mol_lda_rus_mao_pol_amh_tag_mnd_por_fbf_bos_wly_bul_ita_lit_arw_qcu_eng_mcd_ctl_zul_amr_grk_heb_rom_jav_glc_swa_pan_dyu_ind_tha_owc_knd_bem_ses_uzb_swe_afr_azi_moo_vie_anl_bam_xho_swt	0.57734678171543	1.36823617219078	0.174534770272764
694	owc_arw_xho_alb_hau_heb_anl_rom_uzb_azi_dyu_tag_ses_rus_bos_bsq_krd_wly_akn_cnt_eng_bul_swa_nor_cic_pan_hun_tsn_fbf_est_afr_sod_geo_mol_mcd_glc_ger_aeg_chh_ben_fin_ewe_mly_ctl_mao_jpn_tml_kor_lit_scr_lda_dut_sun_prs_gam_jav_mnd_cze_swt_por_amr_guj_urd_hin_swe_qcu_fre_pol_ukr_igb_sid_svk_mlt_lat_ind_slo_zul_ita_ven_bat_tha_amh_knd_moo_tsw_aze_grk_spa_tur_bam_vie_tig_yor_dgb_bem	-0.784977152584913	-1.8900531989079	0.0618651545708306
695	amh_pol_yor_lat_chh_anl_amr_eng_uzb_tur_swt_jav_lda_rus_dut_bsq_swe_aeg_xho_cnt_bul_ben_zul_cze_dgb_rom_est_bem_tsn_hun_alb_gam_geo_nor_urd_ctl_spa_mlt_sid_mcd_fin_dyu_sun_prs_bat_jpn_knd_kor_svk_ger_akn_ukr_tag_bos_tig_mao_mnd_slo_ewe_fre_sod_arw_glc_ita_por_qcu_grk_krd_scr_bam_wly_lit_heb_mol_mly_afr_fbf_hin_swa_ind_tha_hau_tml_cic_ven_azi_guj_pan_aze_igb_vie_owc_ses_tsw_moo	-0.489450113208803	-1.16311366664908	0.247759098181805
696	wly_spa_ses_ger_chh_tig_gam_grk_azi_uzb_bem_mao_tsn_ukr_krd_bsq_ctl_aeg_igb_cnt_rom_hin_ven_bos_tsw_pan_est_swa_ewe_fin_cze_anl_geo_fre_nor_dut_lat_sid_amh_eng_hun_dgb_sun_ita_ind_jpn_knd_kor_guj_por_zul_pol_jav_bul_owc_mly_mnd_scr_swt_mcd_hau_mol_svk_rus_swe_qcu_lit_slo_alb_yor_heb_arw_mlt_prs_tag_urd_bam_afr_dyu_bat_tha_amr_tml_akn_fbf_aze_glc_ben_tur_moo_vie_sod_cic_lda_xho	-0.347754506821085	-0.823092170529267	0.412561199729784
697	hau_swe_dgb_pol_mlt_amr_sid_rom_azi_uzb_lda_sun_yor_nor_prs_bsq_mol_gam_ven_mnd_arw_lat_ses_dut_swt_fre_fin_akn_cic_est_ger_chh_geo_ben_guj_spa_pan_sod_heb_eng_hun_moo_ind_glc_tag_jpn_tml_kor_urd_grk_bem_hin_mao_krd_anl_bat_cnt_mcd_fbf_afr_owc_bul_cze_scr_lit_qcu_ita_por_svk_xho_amh_ukr_wly_slo_mly_ctl_dyu_alb_zul_jav_tha_aeg_knd_tsw_ewe_aze_bos_rus_tur_tsn_vie_tig_swa_igb_bam	-0.237025919566048	-0.560551311713862	0.576451408647673
698	chh_mol_swa_prs_heb_hau_mlt_lat_uzb_tur_ses_ind_tsn_rom_dut_bsq_grk_gam_ven_mnd_rus_scr_bem_ita_dgb_spa_fin_tsw_xho_hun_bos_sid_geo_hin_eng_pol_alb_owc_amr_arw_est_dyu_jav_ben_bat_jpn_tml_kor_por_bul_ewe_urd_sun_lit_tig_mao_cnt_krd_moo_ukr_sod_glc_ger_afr_slo_qcu_ctl_nor_svk_yor_anl_mcd_wly_fre_mly_pan_cic_cze_swt_tag_tha_amh_knd_akn_lda_azi_guj_swe_aze_fbf_vie_aeg_zul_bam_igb	-0.179070497967411	-0.422808690045835	0.673410883514338
699	mlt_pol_tsw_ukr_amh_sod_amr_bul_azi_aze_xho_jav_ses_arw_svk_bsq_mol_anl_swa_cnt_nor_glc_yor_bos_bam_spa_est_zul_dgb_hun_urd_tig_geo_rus_scr_cze_ben_sid_hau_krd_fin_moo_bat_eng_mao_jpn_tml_kor_mcd_hin_lda_fre_tag_ita_gam_mly_mnd_pan_cic_prs_aeg_ger_alb_swe_slo_qcu_grk_dut_lat_fbf_owc_por_chh_lit_sun_guj_bem_ctl_swt_ind_tha_heb_knd_akn_ven_uzb_afr_rom_tur_dyu_vie_wly_tsn_igb_ewe	-0.609223633706438	-1.4530593436035	0.149573260509655
700	sid_cze_dgb_spa_aeg_wly_sod_por_tur_uzb_moo_sun_cic_grk_slo_bsq_bos_owc_ven_mnd_guj_rom_yor_pan_lda_afr_hun_zul_ses_est_arw_anl_geo_dut_krd_mol_ukr_hau_gam_prs_fin_ewe_mao_eng_tag_jpn_knd_kor_urd_ita_dyu_swe_jav_alb_heb_ind_cnt_mcd_swa_glc_amr_scr_bul_ben_pol_qcu_lat_lit_fre_tsn_mlt_svk_amh_nor_mly_rus_igb_ger_akn_bat_tha_tig_tml_fbf_tsw_azi_ctl_hin_aze_bam_vie_chh_swt_xho_bem	0.323776805496479	0.763063354364614	0.447356907571148
701	heb_ctl_bam_grk_owc_sid_amh_lat_azi_aze_tsw_ind_moo_svk_spa_bsq_bos_aeg_dgb_cnt_krd_glc_tsn_swe_ewe_pan_est_cic_ven_hun_afr_anl_geo_lit_prs_eng_urd_sod_gam_alb_fin_xho_tag_cze_bat_jpn_knd_kor_arw_fre_ses_slo_mly_bul_hau_jav_mnd_mol_bem_dut_tig_ukr_rus_ita_pol_qcu_ben_nor_ger_swt_mlt_por_chh_scr_sun_rom_fbf_mcd_lda_mao_tha_amr_tml_akn_igb_uzb_hin_guj_tur_yor_vie_wly_swa_dyu_zul	-0.563452909137976	-1.34241212501012	0.182730159897755
702	heb_spa_moo_cze_gam_sod_hau_alb_tur_aze_fbf_mly_zul_swe_eng_bsq_grk_mlt_bam_cnt_prs_bul_akn_por_dgb_bos_fin_xho_lda_hun_fre_anl_geo_mol_ukr_scr_slo_tig_amh_glc_est_ven_mao_nor_sun_jpn_knd_kor_ctl_hin_tsn_dut_tag_arw_sid_ind_mnd_ben_yor_lit_amr_rom_mcd_rus_ger_qcu_svk_guj_lat_dyu_wly_krd_owc_pan_jav_ita_tsw_pol_ewe_bat_tha_aeg_tml_swt_bem_uzb_urd_afr_azi_igb_vie_chh_ses_cic_swa	-0.667443199120197	-1.60024365774977	0.112936311290697
703	amh_ben_dgb_krd_owc_amr_anl_ita_azi_tur_dyu_mao_swt_lat_bos_bsq_hin_mlt_ewe_mnd_afr_mol_bem_pan_moo_svk_fin_ven_igb_est_rus_hau_geo_spa_ukr_arw_por_heb_wly_fre_hun_xho_jav_guj_sun_jpn_tml_kor_prs_glc_lda_cze_ind_slo_tig_mly_cnt_rom_bam_dut_sid_mcd_urd_ger_bul_qcu_grk_pol_eng_tsn_chh_ctl_aeg_swe_tag_alb_swa_lit_fbf_bat_tha_gam_knd_ses_yor_aze_scr_nor_uzb_tsw_vie_sod_zul_akn_cic	-0.190706162045184	-0.449929039651684	0.653808605749981
704	aeg_alb_ven_ger_sid_anl_heb_ukr_uzb_azi_swt_mao_igb_arw_mol_bsq_prs_mlt_moo_mnd_spa_hin_bem_urd_ses_bos_est_cic_lda_hun_pan_wly_geo_afr_ben_scr_rom_amr_gam_dut_fin_ewe_bat_cze_jav_jpn_tml_kor_rus_lit_xho_krd_sun_pol_hau_ind_cnt_svk_dgb_ctl_tig_slo_guj_mcd_nor_qcu_eng_lat_bul_swa_sod_swe_owc_ita_mly_fre_zul_por_bam_tag_tha_chh_knd_tsw_akn_aze_glc_grk_tur_yor_vie_amh_tsn_dyu_fbf	-0.713319282593968	-1.71333544511906	0.0899825699762603
705	anl_nor_lda_bos_gam_wly_amr_eng_uzb_aze_akn_mly_tsw_lat_dut_bsq_swe_mlt_swt_mnd_guj_fre_tsn_urd_moo_lit_hun_ses_zul_fin_krd_hau_geo_rom_ctl_glc_ben_owc_chh_rus_est_igb_ind_pol_bat_jpn_tml_kor_grk_afr_dgb_cze_mao_spa_sod_sun_cnt_scr_xho_bul_tig_mol_svk_arw_ita_qcu_ger_hin_por_bam_amh_prs_heb_ukr_jav_mcd_cic_pan_yor_tag_tha_aeg_knd_swa_fbf_azi_alb_slo_tur_bem_vie_sid_ewe_ven_dyu	-0.299617065383404	-0.70816553055518	0.480613634769689
706	owc_eng_tsn_slo_hau_chh_sod_ben_aze_uzb_akn_bat_swa_dut_urd_bsq_nor_sid_dyu_mnd_lit_swe_zul_rom_lda_glc_est_ven_igb_fin_ctl_wly_geo_ukr_cze_afr_pol_heb_amr_hin_hun_bam_ind_scr_mly_jpn_tml_kor_bos_spa_moo_pan_jav_bul_gam_mao_cnt_ger_dgb_krd_mlt_svk_grk_ita_guj_qcu_alb_mcd_prs_swt_aeg_arw_anl_rus_tag_fre_tsw_por_fbf_sun_tha_amh_knd_cic_ewe_tur_mol_lat_azi_xho_vie_tig_ses_bem_yor	0.29460522628001	0.694609207861472	0.48903193588938
707	chh_dut_zul_ukr_mlt_amh_sid_hin_uzb_tur_ses_bat_akn_urd_slo_bsq_mcd_owc_swa_cnt_lit_ben_tsw_rus_yor_rom_hun_ven_tsn_est_afr_wly_geo_ctl_krd_eng_arw_sod_amr_bos_fin_swt_tag_por_mly_jpn_knd_kor_pan_prs_xho_swe_sun_scr_anl_jav_mnd_nor_cic_ita_heb_alb_pol_fre_bul_qcu_mol_guj_spa_ewe_aeg_cze_gam_grk_mao_glc_bem_svk_fbf_ind_tha_tig_tml_lda_dgb_aze_lat_ger_azi_moo_vie_hau_igb_dyu_bam	0.278669363970979	0.656682575451957	0.513006740527246
708	owc_swe_xho_ukr_amh_sid_hau_scr_azi_uzb_ven_jav_dyu_guj_dut_bsq_por_chh_fbf_mnd_pol_glc_tsw_rus_ses_svk_est_swa_moo_hun_spa_heb_geo_prs_mol_ctl_nor_gam_amr_ger_fin_yor_mly_arw_ind_jpn_tml_kor_ita_eng_zul_rom_bat_urd_aeg_mao_cnt_alb_swt_mcd_tig_lit_hin_bul_bos_qcu_lat_fre_afr_lda_mlt_slo_wly_pan_sun_krd_tsn_cze_dgb_tag_tha_sod_knd_akn_igb_tur_grk_ben_aze_ewe_vie_anl_bam_cic_bem	-0.0254957284597707	-0.0600982524314893	0.952206339447639
709	heb_pol_bem_cze_wly_mlt_sid_alb_tur_uzb_fbf_ind_dyu_glc_mol_bsq_swe_gam_zul_mnd_rom_hin_xho_bos_tsw_prs_est_akn_dgb_fin_ita_chh_geo_lat_krd_eng_grk_sod_aeg_scr_hun_swa_sun_spa_tag_jpn_tml_kor_ctl_svk_ven_rus_mao_slo_anl_mly_cnt_por_bam_ben_amh_pan_nor_ukr_bul_qcu_guj_afr_ger_ewe_hau_mcd_owc_arw_jav_lit_ses_fre_tsn_bat_tha_amr_knd_moo_yor_aze_urd_dut_azi_cic_vie_tig_igb_swt_lda	0.0586270878602471	0.137964613810708	0.890566661835436
710	hau_pol_bam_lat_aeg_wly_sod_swe_tur_aze_tsn_mao_dyu_ita_nor_bsq_bos_heb_cic_mnd_slo_cze_swt_krd_ses_spa_est_moo_yor_hun_glc_chh_geo_prs_pan_svk_ctl_sid_amh_rus_fin_bem_jav_ben_bat_jpn_knd_kor_alb_afr_akn_arw_mly_bul_mlt_tag_cnt_por_zul_scr_amr_fre_ukr_guj_hin_qcu_urd_dut_eng_ven_anl_mol_tig_grk_ind_ger_igb_rom_swa_sun_tha_owc_tml_ewe_lda_azi_lit_mcd_uzb_xho_vie_gam_dgb_fbf_tsw	0.865398412249229	2.06433181487437	0.0417710477250155
711	chh_fre_zul_urd_amh_wly_hau_eng_azi_tur_ven_bat_bem_afr_ctl_bsq_ger_amr_cic_cnt_krd_glc_swa_guj_yor_rom_fin_tsw_bam_hun_slo_heb_geo_ita_swe_mol_por_tig_sid_mcd_est_swt_sun_arw_jav_jpn_tml_kor_bul_pol_xho_lit_tag_alb_mlt_mao_mnd_pan_igb_svk_owc_rus_spa_scr_nor_qcu_ben_bos_ukr_akn_aeg_lat_anl_cze_mly_grk_moo_hin_fbf_ind_tha_sod_knd_ses_dyu_aze_prs_dut_uzb_ewe_vie_gam_tsn_dgb_lda	0.148530638377287	0.34962677665674	0.727409295619244
712	amr_fre_yor_rus_owc_gam_sid_mol_uzb_aze_igb_sun_fbf_scr_bul_bsq_ctl_anl_ewe_cnt_krd_ben_swt_ger_bam_alb_hun_swa_tsw_est_lat_heb_geo_svk_eng_pan_spa_wly_aeg_cze_fin_ven_ind_glc_mao_jpn_knd_kor_slo_urd_zul_ukr_mly_grk_amh_tag_mnd_swe_moo_rom_mlt_prs_guj_por_mcd_qcu_pol_arw_lit_cic_hau_nor_chh_dut_jav_ita_lda_hin_dgb_bat_tha_tig_tml_ses_akn_azi_bos_afr_tur_dyu_vie_sod_xho_tsn_bem	-0.695001665853037	-1.66570727561093	0.0991368852284762
713	tig_rus_ven_scr_amr_heb_anl_nor_azi_uzb_ewe_mao_yor_arw_ita_bsq_ctl_chh_akn_cnt_slo_bul_swt_glc_tsw_grk_fin_ses_tsn_est_mcd_hau_geo_krd_urd_mol_lat_amh_mlt_swe_hun_cic_bat_alb_tag_jpn_knd_kor_ben_cze_fbf_svk_sun_pol_sid_ind_mnd_fre_bam_prs_aeg_rom_dut_guj_hin_qcu_eng_lit_bos_dgb_wly_spa_gam_pan_mly_por_zul_afr_lda_jav_tha_sod_tml_bem_xho_aze_ukr_ger_tur_igb_vie_owc_dyu_swa_moo	-0.228305291514921	-0.538884445918281	0.591254250122459
714	wly_hin_swt_rus_amr_tig_hau_cze_azi_tur_swa_ind_dyu_svk_prs_bsq_krd_amh_igb_mnd_bos_ben_xho_slo_dgb_rom_est_ven_cic_hun_ita_heb_geo_glc_ger_urd_pol_sid_aeg_fre_fin_bam_jav_arw_tag_jpn_knd_kor_nor_guj_ses_scr_sun_pan_mlt_mao_cnt_ukr_lda_eng_anl_mol_ctl_spa_mcd_qcu_lat_lit_bul_tsw_owc_alb_sod_swe_mly_afr_yor_dut_akn_bat_tha_gam_tml_moo_ewe_aze_grk_por_uzb_bem_vie_chh_fbf_zul_tsn	0.149033913880239	0.350493752942874	0.726760807964974
715	sod_ukr_ses_bos_heb_chh_aeg_ita_aze_azi_bem_ind_ven_arw_lat_bsq_fre_mlt_igb_cnt_spa_bul_xho_dut_dgb_glc_hun_yor_moo_est_cze_amh_geo_prs_krd_swe_urd_owc_wly_rom_fin_ewe_bat_nor_jav_jpn_tml_kor_mol_scr_cic_ger_mao_afr_hau_tag_mnd_alb_lda_guj_sid_slo_ctl_lit_eng_qcu_por_grk_ben_swt_gam_mcd_tig_svk_sun_rus_dyu_pan_fbf_mly_tha_anl_knd_tsn_bam_uzb_pol_hin_tur_akn_vie_amr_zul_tsw_swa	-0.420126654614325	-0.99648748773937	0.321599058498299
716	heb_slo_swt_mol_owc_aeg_gam_ita_azi_aze_cic_ind_igb_pol_lat_bsq_eng_anl_tsn_mnd_ctl_alb_tsw_bos_dyu_cze_est_bam_moo_fin_spa_chh_geo_arw_ben_scr_hin_wly_amh_guj_hun_ewe_tag_rus_mao_jpn_tml_kor_ukr_urd_ses_lit_mly_bul_sid_jav_cnt_rom_akn_fre_tig_prs_svk_krd_por_qcu_mcd_glc_pan_lda_mlt_dut_amr_ger_sun_grk_yor_swe_zul_bat_tha_sod_knd_xho_dgb_uzb_afr_nor_tur_swa_vie_hau_fbf_bem_ven	-0.561680218982549	-1.33914578561059	0.183787071313315
717	sod_rom_ewe_alb_hau_wly_aeg_ita_azi_tur_bem_sun_cic_ger_urd_bsq_grk_anl_tsw_mnd_scr_slo_bam_lit_swa_ukr_hun_yor_akn_est_prs_amh_geo_ctl_fre_pan_mcd_heb_owc_guj_fin_moo_mao_hin_tag_jpn_tml_kor_pol_afr_ses_lat_jav_glc_tig_mly_cnt_ben_xho_spa_amr_arw_svk_rus_bul_qcu_dut_cze_mol_dgb_sid_krd_chh_nor_ind_eng_dyu_swe_zul_bat_tha_mlt_knd_fbf_swt_aze_por_bos_uzb_lda_vie_gam_tsn_igb_ven	-0.694649167238789	-1.66411337474218	0.0994558451467424
718	aeg_afr_ewe_bul_chh_heb_sid_grk_azi_aze_dyu_jav_ses_arw_scr_bsq_fre_mlt_fbf_mnd_dut_guj_xho_ben_lda_svk_est_moo_bem_fin_pol_amr_geo_hin_alb_lat_cze_anl_wly_mol_hun_cic_mly_spa_ind_jpn_tml_kor_krd_slo_dgb_bos_mao_mcd_gam_tag_cnt_eng_tsw_urd_tig_ger_ctl_pan_ita_qcu_prs_glc_por_swt_amh_lit_sod_nor_bat_swe_tsn_rom_igb_sun_tha_hau_knd_zul_akn_uzb_rus_ukr_tur_ven_vie_owc_yor_swa_bam	-1.00828379361451	-2.45574171426736	0.0159168941711748
719	gam_spa_zul_slo_sod_sid_anl_nor_uzb_tur_ewe_jav_dyu_bul_mol_bsq_fre_tig_tsn_mnd_bos_ctl_akn_guj_ses_afr_fin_yor_xho_hun_svk_aeg_geo_urd_prs_glc_pan_amr_mlt_dut_est_swt_mly_arw_mao_jpn_tml_kor_alb_por_moo_cze_sun_swe_chh_tag_cnt_ben_swa_eng_amh_grk_ukr_lit_lat_qcu_hin_rom_rus_ven_hau_mcd_wly_pol_bat_scr_dgb_ita_igb_ind_tha_heb_knd_lda_bem_aze_ger_krd_azi_cic_vie_owc_fbf_tsw_bam	-0.497388377143248	-1.18403860883512	0.239415219663928
720	sid_pol_bem_lit_anl_hau_amh_hin_tur_uzb_swa_tag_moo_mol_pan_bsq_ctl_amr_lda_cnt_alb_mcd_yor_bos_tsn_svk_hun_bam_dgb_fin_guj_tig_geo_prs_afr_fre_ben_sod_aeg_lat_est_xho_mly_scr_sun_jpn_knd_kor_arw_nor_dyu_ita_jav_dut_owc_bat_mnd_ger_swt_ukr_chh_grk_cze_glc_spa_qcu_swe_eng_rom_ewe_wly_krd_mlt_urd_mao_bul_fbf_rus_zul_ind_tha_heb_tml_akn_igb_azi_slo_por_aze_ven_vie_gam_cic_ses_tsw	0.158270547224484	0.372470655396565	0.710389928762131
721	wly_por_swt_cze_amh_anl_amr_lat_uzb_aze_lda_ind_dgb_krd_arw_bsq_scr_owc_yor_mnd_pan_swe_ewe_ctl_zul_glc_fin_swa_bam_hun_rom_chh_geo_alb_ukr_guj_grk_mlt_sod_eng_est_cic_mao_nor_jav_jpn_knd_kor_prs_rus_moo_pol_bat_bos_gam_mly_cnt_mcd_xho_ger_heb_urd_fre_hin_slo_qcu_dut_svk_mol_bem_tig_lit_sid_spa_tag_bul_dyu_ita_tsn_sun_tha_aeg_tml_ses_tsw_tur_ben_afr_azi_ven_vie_hau_igb_fbf_akn	-1.27930192423984	-3.19457147110002	0.00191242646761372
722	tig_cze_swa_mol_gam_sod_anl_por_uzb_tur_dgb_sun_yor_afr_slo_bsq_nor_heb_tsw_mnd_pol_ger_ewe_pan_igb_glc_est_bam_moo_fin_dut_owc_geo_grk_ctl_arw_rus_sid_hau_urd_hun_swt_jav_rom_ind_jpn_knd_kor_fre_lit_xho_prs_bat_krd_mlt_mly_cnt_hin_ses_mcd_aeg_swe_spa_lat_scr_qcu_svk_bul_ukr_fbf_amh_ben_wly_bos_mao_guj_cic_eng_akn_tag_tha_amr_tml_lda_ven_aze_ita_alb_azi_bem_vie_chh_zul_dyu_tsn	-0.307079960445459	-0.725926981085433	0.469706486351458
723	gam_pan_ven_ukr_tig_wly_amh_swe_azi_aze_bem_tag_yor_bul_prs_bsq_slo_anl_moo_cnt_krd_por_swa_svk_cic_eng_est_tsw_zul_fin_lit_sod_geo_ger_pol_urd_alb_chh_sid_nor_hun_bam_bat_glc_jav_jpn_tml_kor_scr_mol_tsn_rom_sun_rus_amr_mly_mnd_ctl_ses_lat_heb_fre_hin_arw_spa_qcu_mcd_ben_grk_ewe_hau_ita_owc_guj_mao_afr_akn_dut_swt_ind_tha_aeg_knd_xho_lda_uzb_bos_cze_tur_dgb_vie_mlt_dyu_igb_fbf	0.0588382926353742	0.138498906611521	0.890145587759308
724	gam_scr_moo_nor_aeg_wly_sod_krd_azi_aze_ven_ind_lda_arw_grk_bsq_prs_tig_bam_cnt_swe_ita_yor_fre_zul_rom_hun_swa_swt_fin_mol_chh_geo_mcd_por_ukr_lit_sid_mlt_glc_est_bem_sun_afr_tag_jpn_tml_kor_ctl_cze_fbf_pan_jav_dut_amh_mao_mnd_bos_dyu_slo_amr_guj_ben_hin_bul_qcu_urd_eng_ger_ses_owc_pol_heb_spa_bat_rus_akn_svk_tsn_mly_tha_anl_knd_cic_igb_uzb_alb_lat_tur_tsw_vie_hau_xho_dgb_ewe	0.117467754281475	0.276183515878313	0.783019932502196
725	tig_afr_zul_ben_wly_sod_chh_pan_tur_aze_cic_mao_dgb_bul_arw_bsq_dut_owc_swa_cnt_nor_hin_ewe_mol_swt_lat_hun_dyu_tsn_fin_pol_amh_geo_swe_bos_ger_lit_aeg_sid_fre_est_igb_bat_scr_ind_jpn_tml_kor_mcd_prs_ses_ukr_sun_krd_hau_jav_mnd_por_moo_ctl_mlt_grk_eng_rom_guj_qcu_rus_slo_ita_bam_gam_cze_anl_glc_tag_alb_akn_svk_tsw_mly_tha_heb_knd_bem_yor_uzb_urd_spa_azi_xho_vie_amr_fbf_lda_ven	-0.663547120925184	-1.58960150390871	0.115318579143049
726	owc_guj_lda_ita_mlt_anl_aeg_alb_aze_uzb_swa_sun_fbf_ben_scr_bsq_bos_chh_tsn_cnt_pol_ukr_dgb_lat_swt_mol_hun_yor_zul_est_por_sod_geo_rom_spa_urd_arw_hau_wly_slo_fin_dyu_mly_dut_tag_jpn_tml_kor_pan_ger_moo_hin_bat_mcd_heb_mao_mnd_prs_ses_glc_amh_eng_svk_rus_afr_qcu_swe_ctl_fre_akn_gam_lit_sid_bul_ind_cze_bem_krd_igb_jav_tha_tig_knd_bam_xho_azi_nor_grk_tur_ven_vie_amr_cic_ewe_tsw	-0.348385160275814	-0.825053511015309	0.411452490443756
727	gam_ukr_cic_lat_wly_heb_anl_por_uzb_aze_ven_mly_zul_slo_nor_bsq_urd_mlt_yor_cnt_bos_prs_bem_rus_igb_hin_hun_tsn_ewe_fin_alb_aeg_geo_mcd_lit_arw_afr_amh_amr_pol_est_bam_mao_spa_bat_jpn_knd_kor_krd_guj_moo_glc_sun_pan_hau_tag_mnd_ita_ses_ben_sid_fre_bul_mol_ctl_qcu_svk_dut_eng_akn_owc_rom_chh_grk_jav_scr_dyu_ger_lda_ind_tha_sod_tml_tsw_dgb_azi_swe_cze_tur_swt_vie_tig_swa_xho_fbf	-0.524776332651049	-1.24938854137856	0.214658343120056
728	anl_guj_ven_rom_owc_sid_amh_pol_azi_uzb_xho_mly_bam_nor_alb_bsq_svk_mlt_akn_mnd_afr_arw_swt_slo_swa_cze_est_ewe_dgb_fin_dut_aeg_geo_pan_urd_bul_eng_amr_tig_ukr_hun_cic_bat_rus_mao_jpn_knd_kor_mcd_prs_igb_ben_tag_lit_chh_sun_cnt_por_tsn_swe_gam_glc_hin_ger_ita_qcu_bos_grk_mol_lda_wly_ctl_sod_fre_ind_spa_zul_lat_fbf_jav_tha_heb_tml_bem_yor_aze_scr_krd_tur_ses_vie_hau_tsw_moo_dyu	-0.618716624139452	-1.47841762234664	0.142675046202953
729	mlt_ben_bam_guj_wly_amr_aeg_hin_uzb_aze_ven_ind_tsw_pan_slo_bsq_mcd_heb_fbf_cnt_ita_glc_cic_ukr_swt_rom_hun_akn_ewe_fin_fre_chh_geo_bul_lat_pol_swe_hau_sod_mol_est_igb_jav_scr_mao_jpn_knd_kor_grk_arw_dyu_dut_mly_prs_tig_bat_mnd_urd_moo_bos_anl_por_spa_rus_lit_qcu_afr_eng_ctl_tsn_sid_ger_owc_svk_sun_alb_dgb_nor_bem_tag_tha_gam_tml_ses_swa_tur_krd_cze_azi_zul_vie_amh_yor_lda_xho	-0.469997176022927	-1.11813674742539	0.266388595492425
730	anl_lit_dgb_fre_tig_owc_amr_eng_azi_tur_xho_jav_moo_nor_afr_bsq_urd_heb_swt_mnd_mcd_pol_ven_spa_fbf_guj_est_cic_igb_fin_prs_aeg_geo_bul_svk_arw_hin_gam_amh_lat_hun_zul_tag_glc_sun_jpn_tml_kor_bos_scr_bem_ukr_mao_ger_sod_ind_cnt_mol_tsw_cze_mlt_por_swe_ben_pan_qcu_ctl_grk_slo_dyu_chh_rus_wly_ita_mly_rom_swa_alb_ses_bat_tha_sid_knd_tsn_ewe_aze_dut_krd_uzb_akn_vie_hau_lda_yor_bam	-0.512355717722255	-1.21912222717913	0.225880955819252
731	sid_bos_dgb_por_gam_hau_amh_krd_aze_azi_xho_mao_zul_urd_bul_bsq_mol_mlt_dyu_cnt_ctl_cze_swt_spa_bam_pan_hun_cic_ewe_est_rus_wly_geo_glc_nor_lat_prs_heb_amr_pol_fin_ven_tag_dut_bat_jpn_knd_kor_guj_fre_yor_swe_jav_afr_tig_sun_mnd_rom_moo_mcd_aeg_ita_slo_ukr_arw_qcu_ger_alb_svk_akn_anl_lit_owc_grk_mly_ben_lda_hin_swa_ind_tha_sod_tml_tsn_fbf_uzb_scr_eng_tur_ses_vie_chh_tsw_igb_bem	-0.24162839773683	-0.570821715241365	0.569497246057156
732	sid_bos_ewe_fre_amh_owc_heb_ita_aze_azi_igb_ind_cic_ben_eng_bsq_rom_anl_lda_cnt_hin_mol_swa_alb_bam_urd_est_akn_swt_fin_krd_hau_geo_spa_dut_nor_grk_mlt_aeg_glc_hun_bem_mao_prs_bat_jpn_tml_kor_bul_pol_ven_cze_tag_ctl_chh_mly_mnd_guj_tsw_slo_wly_mcd_swe_lat_rus_qcu_ukr_arw_afr_moo_amr_pan_sod_svk_sun_ger_zul_scr_ses_jav_tha_tig_knd_dgb_xho_uzb_por_lit_tur_fbf_vie_gam_tsn_dyu_yor	-0.927034485349981	-2.24850734440064	0.026905475205682
733	heb_nor_tsw_swe_sid_aeg_amr_urd_azi_tur_lda_mly_moo_ctl_bul_bsq_pol_hau_xho_cnt_spa_rom_ewe_rus_igb_mol_fin_yor_bem_est_alb_amh_geo_krd_scr_afr_pan_sod_owc_ger_hun_dgb_mao_ita_jav_jpn_knd_kor_lat_grk_swt_hin_bat_slo_mlt_ind_mnd_por_akn_guj_tig_prs_ukr_ben_glc_qcu_arw_mcd_eng_cic_chh_svk_gam_lit_sun_fre_bam_dut_tsn_tag_tha_wly_tml_ven_swa_aze_bos_cze_uzb_dyu_vie_anl_zul_ses_fbf	-0.589354508726659	-1.40641196777435	0.162934531731526
734	gam_bul_swt_ita_owc_wly_anl_prs_azi_aze_moo_sun_dgb_urd_pol_bsq_spa_amh_tsw_mnd_grk_arw_ses_lit_bem_pan_est_cic_fbf_fin_afr_hau_geo_mcd_slo_glc_svk_sid_chh_hin_hun_igb_ind_bos_mly_jpn_tml_kor_rom_fre_zul_dut_tag_swe_tig_mao_cnt_por_lda_guj_heb_krd_ukr_ctl_ger_qcu_rus_scr_mol_swa_aeg_cze_mlt_eng_bat_ben_akn_nor_ewe_jav_tha_sod_knd_dyu_tsn_tur_alb_lat_uzb_xho_vie_amr_yor_ven_bam	0.104956583326879	0.247452583343891	0.805103470640807
735	hau_swe_bam_slo_sod_aeg_anl_ita_uzb_aze_ven_mao_yor_ger_ctl_bsq_urd_amh_swt_cnt_prs_bul_ewe_ben_dgb_pan_est_xho_ses_fin_spa_tig_geo_ukr_rus_guj_bos_gam_amr_fre_hun_tsw_bat_glc_sun_jpn_knd_kor_krd_por_moo_mol_tag_pol_chh_ind_mnd_svk_cic_lit_wly_lat_scr_eng_mcd_qcu_afr_dut_grk_dyu_owc_cze_sid_hin_jav_nor_igb_arw_zul_mly_tha_mlt_tml_swa_akn_azi_alb_rom_tur_bem_vie_heb_lda_fbf_tsn	-0.66544600374023	-1.59083233850559	0.115041017172137
736	anl_cze_moo_ukr_mlt_chh_amr_svk_aze_uzb_tsw_mao_dgb_guj_arw_bsq_rom_amh_swa_cnt_swe_grk_yor_hin_fbf_rus_est_ses_xho_hun_urd_aeg_geo_prs_ben_fre_afr_wly_tig_krd_fin_ewe_tag_pan_bat_jpn_knd_kor_eng_nor_bem_lit_jav_lat_owc_mly_mnd_ita_bam_spa_gam_alb_mol_pol_bos_qcu_ger_glc_slo_dyu_sod_por_hau_dut_sun_bul_ven_scr_swt_ind_tha_sid_tml_akn_tsn_azi_mcd_ctl_tur_igb_vie_heb_zul_cic_lda	-0.515481892784099	-1.22683245257568	0.222982422079816
737	heb_fre_tsn_mcd_anl_sod_hau_ita_tur_aze_dgb_ind_cic_cze_mol_bsq_por_wly_lda_cnt_krd_nor_dyu_swe_ven_prs_fin_zul_igb_est_afr_aeg_geo_slo_ctl_rom_dut_sid_mlt_spa_hun_fbf_bat_lat_mao_jpn_knd_kor_urd_ukr_bem_ger_mly_svk_amh_sun_mnd_bos_xho_alb_tig_glc_grk_arw_rus_qcu_pol_hin_guj_akn_amr_eng_chh_scr_tag_bul_moo_pan_yor_jav_tha_owc_tml_tsw_swa_uzb_lit_ben_azi_ses_vie_gam_bam_swt_ewe	-0.116571133039372	-0.274841117993792	0.784047949769895
738	chh_pan_yor_por_amr_hau_sod_ger_aze_uzb_zul_tag_ven_pol_swe_bsq_ukr_tig_bam_cnt_guj_hin_dyu_mcd_lda_prs_hun_tsw_swt_est_afr_mlt_geo_glc_slo_arw_alb_amh_sid_dut_fin_xho_sun_ctl_jav_jpn_tml_kor_grk_lit_igb_krd_mly_bul_owc_mao_mnd_urd_tsn_bos_gam_svk_ita_scr_mol_qcu_eng_spa_fre_fbf_aeg_ben_heb_rus_ind_cze_swa_lat_moo_bat_tha_anl_knd_akn_bem_tur_nor_rom_azi_ses_vie_wly_cic_dgb_ewe	-0.0503919835121411	-0.118685282934113	0.905780680478316
739	chh_ben_swt_guj_aeg_anl_amh_eng_tur_azi_zul_ind_cic_pol_cze_bsq_hin_tig_ven_mnd_krd_mcd_xho_rom_ewe_alb_est_tsn_swa_hun_mol_amr_geo_fre_ger_scr_ita_sod_owc_urd_fin_lda_mly_arw_jav_jpn_tml_kor_ctl_slo_tsw_dut_mao_afr_sid_bat_cnt_bul_bem_svk_heb_ukr_glc_lat_swe_qcu_nor_spa_por_akn_wly_bos_hau_lit_tag_rus_ses_grk_dgb_sun_tha_mlt_knd_moo_igb_uzb_prs_pan_aze_yor_vie_gam_fbf_bam_dyu	0.0827189763755548	0.194655494237399	0.84608725556636
740	gam_swe_lda_rom_aeg_anl_chh_alb_aze_tur_xho_ind_zul_rus_pan_bsq_pol_amr_swt_mnd_glc_prs_ewe_spa_ses_nor_fin_fbf_akn_est_grk_heb_geo_afr_arw_por_scr_wly_sod_lit_hun_igb_mly_eng_mao_jpn_knd_kor_cze_bos_moo_svk_bat_bul_tig_jav_cnt_ger_bem_krd_mlt_mol_mcd_guj_lat_qcu_dut_slo_ita_tsw_sid_ben_owc_ukr_tag_urd_tsn_ctl_ven_sun_tha_amh_tml_dgb_yor_uzb_hin_fre_azi_dyu_vie_hau_bam_cic_swa	0.013829115185213	0.0325752225218564	0.974083139658808
741	owc_glc_tsn_prs_anl_amr_gam_mol_azi_uzb_yor_mly_dyu_slo_cze_bsq_scr_mlt_zul_mnd_lit_hin_lda_urd_fbf_pan_fin_swa_akn_hun_arw_sod_geo_dut_svk_eng_mcd_tig_amh_rom_est_ven_mao_krd_jav_jpn_knd_kor_spa_bul_bem_grk_bat_ita_hau_sun_cnt_ben_ewe_swe_chh_fre_bos_ukr_nor_qcu_guj_por_ctl_moo_aeg_rus_wly_ger_tag_lat_dgb_pol_tsw_ind_tha_heb_tml_igb_bam_tur_alb_afr_aze_cic_vie_sid_xho_swt_ses	0.541090751299375	1.27879607667501	0.204150759016542
742	wly_lit_zul_rom_amr_sod_tig_ctl_uzb_azi_fbf_ind_lda_alb_bos_bsq_hin_chh_dyu_mnd_ger_guj_igb_ben_tsn_mol_fin_cic_ven_est_fre_owc_geo_mcd_glc_grk_spa_amh_gam_lat_hun_yor_mao_por_bat_jpn_tml_kor_eng_nor_ses_rus_jav_pol_anl_sun_cnt_urd_dgb_bul_hau_ita_prs_swe_svk_qcu_pan_arw_cze_akn_sid_slo_mlt_ukr_tag_scr_swa_dut_bem_mly_tha_heb_knd_moo_xho_tur_krd_afr_aze_tsw_vie_aeg_ewe_swt_bam	0.335733226248804	0.790768225425168	0.431091217776167
743	anl_swe_zul_scr_sod_owc_gam_fre_tur_azi_tsw_jav_swa_ita_glc_bsq_nor_wly_ses_mnd_bul_pan_fbf_hin_moo_prs_fin_xho_igb_hun_rom_mlt_geo_ctl_slo_ben_cze_heb_chh_mcd_est_ven_sun_grk_ind_jpn_tml_kor_urd_rus_bem_mol_mly_svk_tig_bat_cnt_afr_cic_eng_amr_lit_ger_alb_por_qcu_arw_dut_ukr_yor_hau_guj_aeg_lat_tag_krd_lda_spa_akn_mao_tha_amh_knd_swt_dyu_uzb_pol_bos_aze_bam_vie_sid_ewe_tsn_dgb	-0.0562002149247416	-0.132489235302664	0.894883572964623
744	wly_ger_ses_lit_mlt_sid_sod_svk_tur_uzb_lda_sun_ewe_hin_mcd_bsq_ben_hau_tsw_mnd_cze_rom_dgb_arw_xho_nor_fin_zul_cic_hun_bul_amh_geo_urd_bos_pan_fre_heb_aeg_scr_est_bem_bat_spa_ind_jpn_knd_kor_ita_ctl_fbf_guj_tag_afr_gam_mly_cnt_dut_dyu_swe_anl_pol_grk_lat_slo_qcu_eng_glc_mol_bam_amr_alb_owc_krd_jav_ukr_igb_rus_tsn_mao_tha_tig_tml_swa_ven_aze_prs_por_azi_akn_vie_chh_moo_swt_yor	0.217819901846893	0.513322136748088	0.608943324649547
745	amh_grk_yor_ukr_chh_hau_mlt_slo_tur_aze_igb_sun_fbf_prs_nor_bsq_swe_amr_bam_mnd_mcd_lat_xho_krd_zul_afr_hun_tsw_tsn_est_pan_wly_geo_ger_scr_pol_alb_sod_anl_bos_fin_bem_mly_hin_tag_jpn_tml_kor_spa_arw_ewe_mol_jav_bul_sid_mao_cnt_svk_dgb_eng_gam_lit_por_cze_ita_qcu_rus_ben_guj_moo_aeg_urd_owc_dut_bat_rom_lda_fre_cic_ind_tha_tig_knd_swa_swt_azi_glc_ctl_uzb_ses_vie_heb_ven_akn_dyu	-0.621662833914933	-1.4854053115796	0.140818465951417
746	amh_spa_moo_krd_sid_chh_amr_prs_uzb_azi_ven_mao_akn_por_hin_bsq_ctl_heb_igb_mnd_scr_cze_dyu_eng_cic_rom_est_swa_ewe_fin_guj_hau_geo_svk_dut_mol_nor_sod_owc_slo_hun_bam_sun_ger_tag_jpn_knd_kor_arw_afr_fbf_pan_jav_grk_aeg_mly_cnt_rus_bem_fre_tig_lit_bos_alb_swe_qcu_urd_ita_bul_tsw_anl_mcd_wly_glc_bat_ben_tsn_ukr_ses_ind_tha_mlt_tml_lda_zul_tur_pol_lat_aze_swt_vie_gam_dgb_xho_yor	0.433716683653854	1.02239296406142	0.309247112417179
747	chh_spa_tsw_pol_owc_sid_amh_hin_tur_uzb_tsn_mao_bem_ita_urd_bsq_grk_amr_xho_cnt_swe_glc_bam_slo_zul_svk_hun_dgb_igb_fin_lat_aeg_geo_afr_bul_krd_fre_hau_wly_mol_est_ses_jav_scr_bat_jpn_tml_kor_cze_nor_ven_pan_tag_bos_anl_sun_mnd_ben_akn_rus_tig_ukr_ger_lit_rom_qcu_prs_arw_mcd_moo_heb_guj_gam_ctl_ind_dut_dyu_alb_ewe_mly_tha_sod_knd_fbf_lda_azi_eng_por_aze_swt_vie_mlt_yor_cic_swa	-0.549695165371411	-1.31158401309362	0.192889255655549
748	chh_urd_moo_pol_mlt_amh_sid_mol_aze_uzb_ven_mly_bam_slo_rus_bsq_krd_sod_dyu_mnd_scr_lat_fbf_lit_bem_bos_hun_tsw_igb_fin_pan_anl_geo_fre_rom_svk_ctl_hau_tig_glc_est_ses_bat_guj_tag_jpn_knd_kor_arw_alb_swt_grk_jav_dut_aeg_sun_cnt_bul_tsn_hin_wly_por_swe_cze_mcd_qcu_ita_eng_afr_akn_gam_spa_amr_prs_ind_ukr_ewe_nor_zul_mao_tha_heb_tml_cic_lda_tur_ben_ger_azi_swa_vie_owc_dgb_xho_yor	-0.0416959897067899	-0.0983119816724394	0.921896150039956
749	owc_bos_ven_ger_sod_heb_gam_ben_tur_aze_bem_mao_zul_pan_cze_bsq_alb_tig_xho_mnd_ita_hin_swa_slo_dyu_arw_fin_fbf_cic_hun_nor_chh_geo_rom_ctl_mcd_grk_hau_sid_scr_est_yor_jav_lit_mly_jpn_tml_kor_glc_eng_akn_rus_ind_por_amh_bat_cnt_swe_dgb_urd_amr_guj_svk_spa_mol_qcu_krd_lat_ukr_ewe_aeg_afr_anl_dut_tag_prs_moo_fre_ses_sun_tha_wly_knd_igb_swt_azi_bul_pol_uzb_lda_vie_mlt_bam_tsw_tsn	0.393205900998832	0.927879985890565	0.355871758881351
750	heb_arw_fbf_bos_owc_sod_tig_ita_azi_tur_lda_tag_cic_alb_krd_bsq_nor_gam_yor_cnt_lat_por_igb_pol_ewe_rus_hun_bam_swt_est_ger_sid_geo_prs_dut_grk_ben_amr_anl_cze_fin_ven_bat_scr_sun_jpn_tml_kor_bul_eng_zul_mol_ind_fre_wly_mao_mnd_lit_ses_rom_amh_ukr_spa_svk_mcd_qcu_glc_pan_hin_swa_chh_ctl_mlt_slo_mly_guj_bem_swe_dgb_jav_tha_hau_knd_akn_tsw_aze_afr_urd_uzb_tsn_vie_aeg_xho_moo_dyu	-1.10443222158029	-2.70696866215157	0.00807962749314156
751	amr_rom_yor_ita_sid_sod_anl_pan_azi_tur_lda_tag_zul_glc_ctl_bsq_cze_chh_tsw_mnd_mcd_slo_akn_mol_fbf_nor_est_ses_swa_hun_alb_heb_geo_por_hin_eng_dut_hau_gam_prs_fin_bem_bat_svk_sun_jpn_tml_kor_scr_ger_bam_urd_jav_fre_tig_ind_cnt_spa_igb_lat_amh_guj_pol_ukr_afr_qcu_arw_lit_swe_ewe_owc_krd_wly_bos_mly_ben_ven_bul_dyu_mao_tha_aeg_knd_swt_dgb_uzb_rus_grk_aze_cic_vie_mlt_tsn_xho_moo	-0.87004186559669	-2.10318776933121	0.0381495233969557
752	amh_fre_cic_guj_wly_amr_gam_dut_azi_tur_tsn_sun_dgb_ger_bos_bsq_pol_sid_xho_mnd_por_swe_zul_ita_ewe_grk_fin_bam_bem_est_lat_heb_geo_ben_svk_rom_mol_tig_aeg_urd_hun_moo_mly_spa_bat_jpn_tml_kor_eng_rus_ses_afr_ind_krd_chh_mao_cnt_glc_swt_arw_sod_prs_hin_ukr_nor_qcu_scr_alb_ctl_swa_hau_pan_mlt_bul_jav_cze_yor_mcd_fbf_tag_tha_owc_knd_akn_dyu_uzb_slo_lit_aze_lda_vie_anl_igb_tsw_ven	-0.538575417069353	-1.2836580600872	0.202450794602254
753	heb_glc_akn_pan_sid_aeg_mlt_slo_tur_azi_ven_jav_lda_ita_ukr_bsq_svk_sod_swt_cnt_arw_ctl_zul_hin_ewe_urd_est_swa_yor_hun_afr_amh_geo_cze_prs_dut_bos_owc_wly_mol_fin_bem_sun_ger_mao_jpn_tml_kor_lit_rus_cic_por_ind_grk_hau_tag_mnd_guj_ses_nor_anl_rom_scr_swe_ben_qcu_alb_spa_mcd_tsw_gam_eng_amr_pol_bat_lat_moo_fre_xho_mly_tha_chh_knd_dgb_dyu_uzb_bul_krd_aze_tsn_vie_tig_bam_fbf_igb	-0.501769266150971	-1.19363308175126	0.235657476671999
754	amr_svk_bam_afr_owc_wly_gam_dut_uzb_azi_ewe_bat_dyu_lit_swe_bsq_ukr_anl_dgb_cnt_scr_rus_ven_ger_fbf_cze_hun_xho_akn_est_eng_heb_geo_spa_ita_mcd_mol_amh_tig_grk_fin_swt_ind_lat_mao_jpn_knd_kor_pol_krd_cic_glc_jav_nor_sid_mly_mnd_alb_zul_fre_aeg_guj_bul_ctl_urd_qcu_ben_pan_prs_tsn_mlt_bos_chh_arw_sun_rom_lda_slo_yor_tag_tha_hau_tml_tsw_swa_aze_por_hin_tur_igb_vie_sod_ses_bem_moo	-1.00314529325873	-2.44188260464158	0.0165017550977845
755	aeg_krd_bam_afr_chh_gam_mlt_pol_azi_uzb_tsw_mao_fbf_guj_por_bsq_swe_sod_dyu_mnd_alb_urd_bem_ger_swa_scr_fin_xho_ses_est_glc_wly_geo_mol_rom_hin_spa_amr_sid_pan_hun_swt_mly_arw_ind_jpn_tml_kor_svk_prs_cic_ukr_sun_ctl_tig_bat_cnt_fre_igb_slo_heb_ben_cze_eng_ita_qcu_bul_dut_bos_zul_anl_lat_amh_rus_jav_lit_dgb_mcd_tsn_tag_tha_owc_knd_yor_ven_aze_nor_grk_tur_akn_vie_hau_moo_lda_ewe	-0.534820661641018	-1.27323209766085	0.206109095244538
756	sod_glc_ses_prs_aeg_mlt_owc_bos_uzb_azi_yor_sun_ven_afr_arw_bsq_mol_anl_bem_mnd_swe_mcd_xho_dut_tsw_guj_hun_tsn_bam_fin_eng_gam_geo_fre_ctl_hin_alb_chh_wly_ukr_est_zul_ind_svk_bat_jpn_knd_kor_rus_urd_swt_nor_mly_lat_amr_tag_cnt_ger_dgb_lit_hau_ben_rom_scr_slo_qcu_pol_krd_ita_dyu_amh_bul_sid_pan_mao_cze_moo_por_fbf_jav_tha_tig_tml_akn_cic_tur_grk_spa_aze_lda_vie_heb_igb_ewe_swa	0.211425214591211	0.497428305060303	0.620061103375149
757	tig_lat_tsw_mol_sid_aeg_hau_arw_aze_azi_ses_bat_ewe_rus_fre_bsq_slo_anl_dgb_cnt_grk_bul_bem_ger_moo_svk_est_zul_dyu_hun_krd_chh_geo_glc_guj_eng_ukr_heb_amh_mcd_fin_cic_tag_prs_jav_jpn_knd_kor_urd_nor_lda_por_mao_ita_wly_sun_mnd_scr_xho_spa_owc_rom_alb_afr_pan_qcu_bos_cze_swe_tsn_gam_dut_amr_ctl_mly_lit_akn_hin_bam_ind_tha_sod_tml_ven_swa_uzb_ben_pol_tur_swt_vie_mlt_igb_yor_fbf	-1.06485761009265	-2.60338254545533	0.0107442067459876
758	tig_ctl_cic_pol_wly_aeg_heb_mol_uzb_tur_swa_tag_ewe_svk_prs_bsq_grk_sid_xho_cnt_spa_fre_dyu_nor_yor_ger_est_akn_ses_hun_ukr_anl_geo_scr_mcd_swe_lit_owc_hau_alb_fin_lda_ind_lat_jav_jpn_knd_kor_afr_slo_zul_ita_bat_eng_amh_sun_mnd_arw_bem_urd_mlt_cze_bul_rom_hin_qcu_dut_por_bos_ven_chh_pan_amr_guj_mly_ben_igb_krd_fbf_mao_tha_sod_tml_tsw_bam_azi_glc_rus_aze_dgb_vie_gam_swt_tsn_moo	-0.34144480052973	-0.809316862437299	0.420398694932638
759	chh_grk_ses_nor_sod_amh_amr_pan_tur_uzb_bem_mly_swa_spa_por_bsq_mcd_wly_tsw_cnt_rus_krd_fbf_guj_ewe_cze_hun_akn_yor_fin_fre_tig_geo_rom_arw_prs_afr_anl_gam_scr_est_swt_bat_lit_mao_jpn_knd_kor_ita_ger_tsn_lat_tag_pol_aeg_jav_mnd_slo_dyu_bos_sid_alb_svk_urd_bul_qcu_swe_mol_eng_dgb_heb_ukr_mlt_ben_ind_dut_lda_ctl_bam_sun_tha_hau_tml_igb_xho_aze_glc_hin_azi_cic_vie_owc_ven_zul_moo	-0.021686176786358	-0.0511096519662038	0.959347760607958
760	mlt_hin_yor_swe_chh_hau_owc_grk_uzb_azi_bam_mly_tsw_eng_spa_bsq_cze_sod_tsn_cnt_bos_prs_ewe_ita_dgb_pan_fin_zul_dyu_hun_nor_tig_geo_ger_ukr_por_ctl_amr_anl_dut_est_moo_tag_krd_mao_jpn_knd_kor_lit_urd_swa_rus_jav_mcd_heb_ind_mnd_pol_bem_afr_wly_fre_slo_alb_lat_qcu_scr_mol_arw_lda_gam_guj_amh_rom_sun_bul_fbf_svk_igb_bat_tha_aeg_tml_cic_akn_tur_ben_glc_aze_ven_vie_sid_xho_swt_ses	-0.913974299713629	-2.21711970985756	0.0290518231281578
761	owc_ger_fbf_ctl_hau_amh_gam_krd_uzb_azi_igb_mly_cic_pol_ukr_bsq_alb_mlt_dgb_cnt_por_scr_swa_svk_ses_swe_fin_akn_dyu_hun_prs_heb_geo_rom_dut_rus_bul_chh_sod_urd_est_ven_bat_nor_ind_jpn_knd_kor_spa_fre_swt_lat_tag_glc_tig_jav_mnd_slo_bem_cze_anl_mol_ben_lit_ita_qcu_pan_arw_guj_zul_wly_eng_sid_bos_sun_grk_yor_mcd_moo_mao_tha_aeg_tml_ewe_bam_aze_afr_hin_tur_tsn_vie_amr_lda_tsw_xho	0.0828557779097989	0.195059738933651	0.845771693327659
762	mlt_bul_swa_lit_sid_hau_amr_mol_azi_aze_yor_bat_cic_hin_urd_bsq_pol_tig_ses_cnt_swe_cze_moo_slo_xho_krd_hun_tsn_igb_est_pan_heb_geo_nor_afr_grk_rus_sod_wly_bos_fin_bam_tag_por_mly_jpn_tml_kor_prs_ctl_fbf_dut_sun_svk_owc_mao_mnd_arw_ewe_guj_chh_scr_ben_lat_ger_qcu_spa_rom_ukr_ven_anl_fre_aeg_glc_ind_ita_akn_eng_swt_jav_tha_gam_knd_tsw_zul_tur_alb_mcd_uzb_lda_vie_amh_dyu_bem_dgb	-0.352929823639119	-0.835703679766764	0.40546358354767
763	sod_hin_zul_arw_mlt_amh_owc_bul_aze_tur_ses_ind_fbf_fre_lat_bsq_pol_sid_swt_mnd_krd_ben_lda_grk_xho_mcd_hun_yor_swa_est_svk_chh_geo_ger_alb_rus_scr_amr_anl_ctl_fin_tsw_bat_swe_jav_jpn_tml_kor_cze_guj_akn_nor_sun_eng_heb_mly_cnt_spa_tsn_urd_wly_ita_lit_glc_pan_qcu_mol_bos_afr_dyu_aeg_rom_hau_prs_mao_slo_igb_por_ewe_tag_tha_tig_knd_bem_ven_uzb_dut_ukr_azi_dgb_vie_gam_moo_cic_bam	0.22071209930071	0.519470330434248	0.604666955457998
764	chh_spa_swa_hin_tig_anl_owc_krd_aze_uzb_akn_sun_ewe_lat_ukr_bsq_eng_sid_bam_cnt_ita_afr_tsn_rus_moo_urd_est_swt_dgb_hun_mol_wly_geo_bos_swe_arw_ger_heb_aeg_ctl_fin_xho_mly_ben_tag_jpn_tml_kor_prs_cze_zul_guj_ind_slo_hau_jav_mnd_nor_ses_dut_amh_pol_mcd_pan_bul_qcu_por_grk_alb_bem_amr_scr_mlt_glc_bat_svk_lda_rom_yor_mao_tha_sod_knd_ven_dyu_tur_lit_fre_azi_tsw_vie_gam_fbf_igb_cic	-0.197198365657906	-0.465162866904272	0.642902197444554
765	sod_ukr_swt_fre_amh_mlt_wly_svk_tur_azi_akn_ind_bem_rom_por_bsq_dut_chh_zul_mnd_pol_hin_lda_spa_fbf_glc_fin_tsw_tsn_est_arw_hau_geo_scr_ita_mol_rus_aeg_anl_mcd_hun_bam_sun_bos_jav_jpn_knd_kor_ger_afr_dgb_urd_mly_bul_owc_tag_cnt_prs_yor_pan_tig_alb_slo_nor_lat_qcu_krd_grk_lit_ven_sid_swe_gam_ben_bat_cze_dyu_eng_swa_mao_tha_heb_tml_cic_ewe_uzb_guj_ctl_aze_igb_vie_amr_xho_moo_ses	-0.962233725463579	-2.33930695385231	0.0214601914805222
766	mlt_bos_lda_ukr_hau_anl_owc_grk_uzb_azi_bam_tag_swa_dut_rom_bsq_por_heb_moo_cnt_eng_scr_ven_arw_cic_ctl_hun_tsn_zul_fin_pol_tig_geo_afr_cze_lit_fre_aeg_sid_lat_est_ses_bat_mol_jav_jpn_knd_kor_spa_glc_swt_bul_mao_krd_amh_mly_mnd_ita_igb_urd_gam_slo_hin_svk_alb_qcu_prs_swe_guj_dgb_wly_rus_amr_mcd_sun_nor_fbf_ben_ewe_ind_tha_sod_tml_xho_bem_aze_ger_pan_tur_tsw_vie_chh_akn_yor_dyu	-0.479750956563174	-1.13980777797675	0.257293502275591
767	sid_guj_zul_rom_mlt_anl_gam_ben_azi_uzb_ven_sun_fbf_alb_bul_bsq_swe_chh_swt_cnt_krd_rus_swa_ger_dyu_prs_fin_akn_cic_hun_urd_owc_geo_ctl_mcd_dut_bos_tig_heb_glc_est_xho_mao_hin_bat_jpn_knd_kor_lit_ukr_ses_cze_tag_arw_wly_jav_mnd_lat_tsw_svk_sod_mol_fre_por_eng_qcu_nor_slo_scr_tsn_amr_ita_hau_pol_mly_spa_dgb_afr_moo_ind_tha_aeg_tml_ewe_bem_tur_pan_grk_aze_igb_vie_amh_yor_lda_bam	-0.513747512005267	-1.22257728057846	0.224578722630259
768	aeg_slo_tsw_urd_amr_sod_chh_dut_azi_tur_akn_mao_xho_krd_pol_bsq_guj_amh_bem_mnd_bos_ben_swa_ctl_swt_rom_est_bam_ses_fin_mol_tig_geo_alb_svk_glc_por_wly_sid_ger_hun_fbf_mly_afr_jav_jpn_tml_kor_ita_prs_zul_scr_bat_ukr_gam_sun_cnt_pan_dgb_lat_hau_arw_eng_nor_bul_qcu_swe_grk_cze_cic_anl_mcd_heb_rus_ind_fre_yor_hin_igb_tag_tha_mlt_knd_dyu_tsn_uzb_spa_lit_aze_lda_vie_owc_ewe_moo_ven	-0.182929923228661	-0.431666983960102	0.666982552105855
769	sid_alb_xho_slo_amr_sod_heb_guj_uzb_azi_moo_bat_dyu_spa_hin_bsq_fre_mlt_igb_mnd_svk_ukr_zul_grk_dgb_scr_fin_ses_yor_est_ben_owc_geo_bos_rom_krd_lit_wly_chh_eng_hun_tsn_jav_swe_mao_jpn_tml_kor_ctl_glc_ewe_rus_mly_pan_anl_sun_cnt_mol_ven_lat_aeg_mcd_afr_ita_arw_qcu_nor_prs_ger_cic_hau_dut_amh_bul_tag_urd_lda_cze_tsw_ind_tha_tig_knd_bam_bem_aze_pol_por_tur_fbf_vie_gam_akn_swt_swa	0.860835916420763	2.05193483502962	0.0429870684404437
770	hau_dut_dgb_mcd_amh_mlt_owc_nor_aze_azi_tsw_jav_ses_prs_slo_bsq_mol_tig_akn_cnt_alb_bul_zul_grk_igb_ctl_est_swt_ewe_hun_arw_sod_geo_lat_guj_swe_spa_anl_sid_ita_fin_bem_sun_glc_mly_jpn_tml_kor_ger_pol_dyu_fre_mao_urd_chh_ind_mnd_rus_bam_bos_gam_cze_pan_eng_lit_qcu_svk_scr_por_fbf_aeg_afr_wly_hin_tag_ben_xho_rom_yor_bat_tha_amr_knd_tsn_cic_tur_krd_ukr_uzb_ven_vie_heb_moo_lda_swa	-0.394305076418672	-0.935969080572158	0.351713223962993
771	sod_prs_xho_rus_wly_gam_tig_swe_tur_azi_akn_ind_cic_pan_dut_bsq_hin_anl_dgb_mnd_svk_afr_zul_ukr_yor_fre_fin_bem_ses_est_rom_amh_geo_pol_bos_por_arw_hau_chh_ger_hun_ewe_bat_lit_sun_jpn_tml_kor_alb_krd_tsn_guj_tag_cze_heb_mly_cnt_mol_fbf_urd_sid_eng_glc_spa_bul_qcu_grk_scr_ita_lda_mlt_nor_aeg_lat_mao_mcd_ven_ben_swa_jav_tha_amr_knd_bam_dyu_aze_ctl_slo_uzb_tsw_vie_owc_igb_moo_swt	0.307196534189357	0.723730851110221	0.471047534105877
772	tig_ctl_ewe_afr_aeg_anl_mlt_ben_uzb_azi_lda_jav_igb_urd_nor_bsq_alb_amr_moo_cnt_guj_bos_tsw_svk_tsn_arw_fin_bem_zul_hun_lit_gam_geo_spa_ukr_hin_bul_sod_owc_ger_est_ses_tag_lat_bat_jpn_tml_kor_glc_grk_ven_dut_sun_slo_chh_mao_mnd_fre_xho_krd_sid_pol_prs_swe_eng_qcu_mol_rus_ita_fbf_amh_rom_wly_por_ind_cze_cic_mcd_akn_mly_tha_hau_knd_bam_dyu_aze_pan_scr_tur_swa_vie_heb_yor_swt_dgb	-0.617092949365284	-1.47225176684906	0.144329078283978
773	heb_swe_swa_bul_wly_tig_amh_guj_azi_uzb_fbf_ind_dyu_pan_arw_bsq_mcd_aeg_moo_cnt_scr_bos_lda_lit_ewe_nor_hun_akn_dgb_fin_spa_sid_geo_ctl_dut_eng_ger_chh_gam_pol_est_ses_sun_rus_bat_jpn_tml_kor_ben_lat_swt_alb_jav_krd_sod_tag_mnd_afr_ven_mol_anl_ukr_glc_fre_prs_qcu_grk_svk_ita_xho_amr_urd_hau_por_mao_cze_igb_slo_bem_mly_tha_mlt_knd_yor_bam_tur_rom_hin_aze_tsw_vie_owc_zul_cic_tsn	-0.416387028141363	-0.98865906120348	0.325395268576397
774	aeg_arw_bam_pol_wly_chh_amr_urd_tur_aze_xho_jav_tsw_prs_ita_bsq_rom_anl_swa_cnt_eng_rus_lda_mol_ewe_mcd_fin_ses_dgb_est_lat_sod_geo_ben_slo_pan_nor_owc_hau_alb_hun_akn_ind_afr_mao_jpn_tml_kor_ukr_cze_fbf_ctl_bat_svk_mlt_mly_mnd_spa_igb_swe_sid_lit_hin_dut_grk_qcu_guj_bos_krd_yor_amh_bul_heb_scr_tag_por_cic_fre_bem_sun_tha_tig_knd_ven_dyu_uzb_ger_glc_azi_moo_vie_gam_swt_zul_tsn	-0.271155661970971	-0.64034778014685	0.52352111939448
775	sod_ukr_cic_pan_owc_hau_chh_rus_tur_uzb_igb_sun_ven_bos_krd_bsq_ben_sid_lda_mnd_ita_guj_akn_svk_bem_scr_fin_fbf_yor_hun_glc_tig_geo_bul_cze_afr_lit_gam_anl_pol_est_ses_mao_lat_ind_jpn_knd_kor_prs_spa_xho_por_tag_hin_amh_mly_cnt_arw_dgb_urd_wly_mol_mcd_ger_dut_qcu_ctl_slo_rom_tsn_mlt_nor_amr_alb_bat_eng_ewe_swe_swa_jav_tha_aeg_tml_moo_bam_aze_fre_grk_azi_tsw_vie_heb_swt_zul_dyu	-0.110369142195018	-0.260252255869317	0.795244537398884
776	chh_lit_bem_prs_owc_gam_sod_afr_azi_tur_ses_mao_bam_scr_rus_bsq_urd_wly_yor_cnt_rom_bos_moo_ita_fbf_slo_hun_swt_ewe_est_ukr_hau_geo_lat_eng_guj_glc_anl_amh_pan_fin_tsw_ind_svk_mly_jpn_tml_kor_ben_grk_dgb_swe_tag_ger_tig_jav_mnd_mol_cic_nor_sid_krd_spa_hin_alb_qcu_dut_por_mcd_swa_heb_arw_amr_cze_sun_bul_dyu_ctl_zul_bat_tha_aeg_knd_igb_akn_uzb_fre_pol_aze_ven_vie_mlt_tsn_xho_lda	-0.248192687501689	-0.587560341995852	0.55825136196889
777	heb_fre_yor_bul_aeg_anl_mlt_eng_uzb_azi_dyu_sun_dgb_alb_mol_bsq_pan_amr_swa_cnt_cze_scr_fbf_spa_tsn_lat_fin_swt_bem_est_afr_wly_geo_krd_urd_rom_hin_amh_sod_swe_hun_ewe_ind_ger_mly_jpn_tml_kor_lit_slo_zul_nor_mao_bos_owc_bat_mnd_prs_tsw_rus_chh_ctl_ita_pol_mcd_qcu_arw_dut_svk_akn_tig_glc_gam_ben_tag_grk_cic_guj_bam_jav_tha_hau_knd_igb_ses_aze_por_ukr_tur_moo_vie_sid_ven_lda_xho	-0.56512519762208	-1.34594341230237	0.181592675325454
778	heb_afr_swa_nor_sid_chh_gam_scr_uzb_aze_dgb_bat_fbf_ctl_arw_bsq_ger_tig_ewe_cnt_svk_spa_dyu_alb_tsn_fre_fin_tsw_ven_est_guj_aeg_geo_pol_rom_bos_swe_mlt_amh_ukr_hun_lda_mao_mol_tag_jpn_knd_kor_por_dut_moo_lat_jav_grk_owc_sun_mnd_cze_cic_prs_wly_bul_krd_rus_hin_qcu_ita_mcd_slo_igb_hau_lit_anl_eng_mly_ben_swt_pan_zul_ind_tha_sod_tml_bam_akn_azi_glc_urd_tur_ses_vie_amr_bem_xho_yor	-0.0329272890121754	-0.0776038199069583	0.93830992297703
779	sid_nor_yor_ctl_chh_hau_amh_dut_azi_aze_bem_sun_fbf_cze_pol_bsq_afr_wly_bam_mnd_hin_bul_lda_por_tsn_scr_fin_tsw_ven_hun_glc_sod_geo_rus_ukr_alb_fre_tig_amr_urd_est_cic_mly_ger_ind_jpn_tml_kor_spa_arw_ses_eng_tag_swe_owc_jav_cnt_ben_swa_slo_aeg_pan_guj_mol_ita_qcu_lat_bos_prs_moo_heb_grk_gam_svk_mao_lit_ewe_krd_swt_bat_tha_anl_knd_dgb_zul_uzb_rom_mcd_tur_igb_vie_mlt_akn_dyu_xho	-0.293768729844122	-0.695043728541658	0.488760857604474
780	sid_spa_dgb_rus_amr_mlt_chh_ben_aze_tur_swt_sun_zul_nor_fre_bsq_lat_amh_bam_mnd_ger_mol_xho_pol_dyu_slo_est_tsn_swa_hun_swe_gam_geo_ukr_bos_por_pan_heb_aeg_ctl_fin_fbf_ind_hin_tag_jpn_knd_kor_scr_guj_ses_mcd_jav_urd_anl_mly_cnt_eng_lda_grk_tig_bul_arw_afr_krd_qcu_cze_svk_glc_ewe_sod_ita_owc_alb_bat_rom_tsw_dut_igb_mao_tha_wly_tml_yor_bem_azi_prs_lit_uzb_moo_vie_hau_ven_cic_akn	0.227854468243455	0.536601859348118	0.592824002438513
781	gam_ita_bem_mol_wly_sid_owc_cze_azi_tur_tsn_mly_swt_lit_pol_bsq_dut_mlt_ewe_cnt_prs_hin_zul_alb_lda_rom_hun_ses_moo_fin_urd_heb_geo_pan_bos_bul_ctl_amh_aeg_glc_est_akn_ind_nor_sun_jpn_tml_kor_mcd_rus_dgb_eng_jav_guj_tig_mao_mnd_ger_xho_fre_hau_svk_ben_swe_spa_qcu_slo_arw_afr_cic_chh_ukr_sod_krd_tag_por_swa_grk_dyu_bat_tha_amr_knd_tsw_igb_aze_scr_lat_uzb_ven_vie_anl_bam_fbf_yor	-0.732154799536973	-1.75857071854068	0.0819399751501158
782	hau_mcd_zul_slo_tig_mlt_amr_cze_tur_uzb_swa_bat_tsw_scr_spa_bsq_por_wly_ven_cnt_ukr_pol_yor_nor_fbf_rus_hun_ses_akn_est_eng_amh_geo_lit_ctl_ita_krd_anl_gam_ger_fin_lda_ind_bos_tag_jpn_knd_kor_glc_swe_swt_fre_mly_dut_chh_jav_mnd_alb_ewe_mol_sod_ben_arw_svk_prs_qcu_hin_pan_urd_cic_owc_lat_aeg_guj_mao_rom_igb_afr_bam_sun_tha_heb_tml_xho_dyu_aze_grk_bul_azi_bem_vie_sid_moo_dgb_tsn	-0.378155199554021	-0.897887301807086	0.371564300787379
783	sod_bul_dgb_rus_aeg_anl_amr_glc_aze_tur_fbf_mao_moo_spa_urd_bsq_swe_heb_dyu_mnd_lit_prs_lda_lat_bem_nor_fin_igb_bam_hun_svk_sid_geo_ger_grk_mol_mcd_gam_mlt_fre_est_zul_jav_ukr_bat_jpn_tml_kor_scr_ben_tsw_alb_sun_ctl_tig_mly_cnt_hin_xho_afr_amh_bos_krd_slo_pol_qcu_rom_dut_pan_swt_wly_arw_owc_guj_ind_cze_yor_ita_swa_tag_tha_chh_knd_tsn_ses_azi_por_eng_uzb_cic_vie_hau_ven_ewe_akn	-0.858442728383984	-2.07663036875113	0.0405940372435133
784	aeg_alb_cic_glc_hau_sid_gam_por_azi_tur_fbf_jav_ven_lat_afr_bsq_bos_chh_yor_cnt_grk_swe_tsn_urd_bem_pan_est_tsw_lda_fin_ukr_amr_geo_cze_fre_slo_arw_amh_tig_dut_hun_akn_ind_hin_mao_jpn_knd_kor_lit_ita_ewe_mol_bat_eng_mlt_tag_mnd_svk_dyu_spa_sod_rus_nor_scr_pol_qcu_krd_ben_mcd_moo_wly_guj_owc_bul_mly_prs_igb_ctl_swt_sun_tha_anl_tml_bam_ses_aze_rom_ger_uzb_zul_vie_heb_swa_xho_dgb	-0.220677144284659	-0.521792571769912	0.603055292453731
785	mlt_krd_yor_lat_sod_sid_heb_ita_tur_uzb_swa_mly_ewe_prs_arw_bsq_mcd_chh_lda_cnt_afr_grk_fbf_ctl_tsw_svk_est_bem_xho_hun_ger_wly_geo_bos_alb_urd_spa_amr_anl_ben_fin_akn_sun_por_jav_jpn_knd_kor_mol_guj_bam_slo_mao_lit_hau_ind_mnd_scr_dgb_swe_owc_hin_pol_bul_nor_qcu_cze_dut_ukr_ses_tig_rom_amh_rus_bat_glc_tsn_pan_swt_tag_tha_aeg_tml_zul_dyu_aze_fre_eng_azi_igb_vie_gam_cic_moo_ven	-0.769222472048652	-1.84934154178424	0.0675848614088256
786	sid_ben_xho_urd_wly_aeg_sod_scr_uzb_azi_lda_jav_ven_dut_pol_bsq_cze_hau_dyu_cnt_pan_bul_moo_swe_yor_ger_est_igb_ses_fin_bos_amr_geo_mol_prs_ctl_glc_chh_heb_guj_hun_tsn_mly_lit_bat_jpn_knd_kor_fre_spa_cic_rom_mao_arw_amh_tag_mnd_rus_bam_ita_gam_ukr_por_lat_mcd_qcu_alb_slo_svk_bem_tig_eng_mlt_nor_sun_krd_ewe_hin_swa_ind_tha_anl_tml_fbf_tsw_tur_grk_afr_aze_akn_vie_owc_zul_swt_dgb	-0.908855202633029	-2.2038548253479	0.0300030102635726
787	hau_krd_swa_rom_heb_amr_aeg_cze_aze_azi_bem_ind_xho_mcd_ukr_bsq_alb_owc_ven_cnt_bos_svk_swt_nor_dgb_fre_fin_ewe_igb_est_ita_amh_geo_urd_spa_lat_rus_tig_chh_grk_hun_bam_sun_prs_mly_jpn_tml_kor_arw_lit_yor_ben_mao_afr_anl_jav_mnd_dut_zul_slo_wly_eng_mol_hin_por_qcu_scr_pol_ger_tsn_sod_ctl_mlt_swe_bat_glc_fbf_guj_ses_tag_tha_sid_knd_cic_tsw_uzb_pan_bul_tur_dyu_vie_gam_lda_akn_moo	-0.246547554269465	-0.58233995354752	0.561746895393041
788	aeg_guj_ewe_dut_amr_anl_hau_afr_azi_aze_moo_ind_cic_ger_prs_bsq_urd_heb_lda_mnd_ukr_pan_tsw_swe_dyu_mcd_est_zul_swt_fin_lit_owc_geo_svk_bos_ctl_arw_chh_wly_rom_hun_bem_mao_cze_sun_jpn_tml_kor_lat_grk_ses_ben_jav_mol_tig_bat_cnt_por_yor_nor_gam_pol_ita_rus_hin_qcu_glc_bul_fre_dgb_sod_krd_mlt_eng_tag_alb_bam_spa_tsn_mly_tha_sid_knd_xho_ven_tur_scr_slo_uzb_swa_vie_amh_akn_igb_fbf	-0.811544786501614	-1.95459044634543	0.0536347632936806
789	sid_glc_lda_urd_mlt_amr_tig_rom_tur_aze_dyu_mly_zul_pol_guj_bsq_bos_owc_ven_cnt_lat_dut_yor_grk_akn_pan_hun_cic_moo_fin_mol_hau_geo_lit_spa_swe_eng_aeg_gam_ger_est_swt_tag_por_jav_jpn_knd_kor_ctl_nor_bem_hin_mao_cze_heb_sun_mnd_bul_swa_arw_sod_ita_slo_afr_svk_qcu_rus_mcd_krd_xho_chh_prs_amh_alb_ind_scr_ewe_ben_bam_bat_tha_wly_tml_fbf_ses_azi_ukr_fre_uzb_igb_vie_anl_dgb_tsw_tsn	-0.109184216254988	-0.257841715394298	0.797098768414034
790	gam_spa_bam_nor_sid_amh_tig_prs_aze_azi_dgb_jav_fbf_arw_guj_bsq_urd_owc_akn_mnd_lat_scr_ses_eng_ewe_pan_fin_bem_swa_hun_rom_mlt_geo_fre_ctl_ukr_ger_heb_chh_grk_est_swt_ind_glc_bat_jpn_knd_kor_alb_rus_igb_mol_tag_pol_amr_mly_cnt_hin_lda_bul_hau_lit_ita_afr_cze_qcu_dut_slo_swe_yor_sod_svk_wly_krd_mao_bos_tsn_mcd_tsw_sun_tha_aeg_tml_cic_dyu_tur_por_ben_uzb_moo_vie_anl_ven_zul_xho	-0.293406300452873	-0.694609240194577	0.489031915715121
791	hau_eng_ses_mol_mlt_owc_aeg_arw_uzb_aze_dgb_mao_swt_slo_rus_bsq_scr_amr_fbf_mnd_ctl_nor_zul_cze_tsw_afr_est_moo_tsn_hun_glc_chh_geo_pan_krd_ita_urd_anl_wly_prs_fin_igb_jav_fre_sun_jpn_knd_kor_lit_ukr_lda_spa_tag_alb_gam_mly_cnt_por_yor_ger_heb_grk_lat_bos_bul_qcu_guj_swe_mcd_swa_sid_rom_amh_ben_bat_hin_dyu_dut_akn_ind_tha_tig_tml_bam_bem_azi_pol_svk_tur_cic_vie_sod_ewe_ven_xho	-0.0472683093471272	-0.111364236931202	0.911567515480891
792	sod_lat_dyu_bos_hau_heb_aeg_swe_uzb_aze_tsn_mly_igb_urd_pol_bsq_bul_chh_ven_cnt_dut_mol_tsw_ger_akn_eng_hun_swa_dgb_est_mcd_tig_geo_svk_grk_afr_ukr_sid_owc_ita_fin_moo_mao_lit_bat_jpn_knd_kor_glc_rom_cic_ben_sun_krd_gam_tag_mnd_nor_ses_guj_anl_rus_fre_spa_prs_qcu_arw_por_slo_zul_mlt_cze_wly_hin_ind_ctl_fbf_alb_bem_jav_tha_amr_tml_bam_ewe_tur_pan_scr_azi_xho_vie_amh_swt_yor_lda	-0.635010844457346	-1.51869421106257	0.132231831977725
793	mlt_svk_swt_pol_sod_owc_amh_slo_azi_aze_zul_ind_igb_arw_krd_bsq_mcd_wly_fbf_mnd_bul_rom_tsw_mol_moo_eng_hun_dyu_ewe_est_cze_hau_geo_por_ben_prs_pan_amr_chh_nor_fin_lda_sun_grk_mly_jpn_tml_kor_ctl_ukr_xho_urd_tag_afr_gam_bat_cnt_fre_bem_hin_sid_dut_guj_spa_bos_qcu_scr_lat_ita_akn_anl_ger_heb_lit_mao_glc_cic_rus_dgb_jav_tha_tig_knd_yor_swa_uzb_swe_alb_tur_bam_vie_aeg_ven_ses_tsn	0.0683114051689941	0.161036535521674	0.872413931485641
794	mlt_mcd_dyu_cze_anl_amh_gam_fre_azi_uzb_akn_ind_ses_por_hin_bsq_swe_wly_moo_mnd_arw_ben_ven_bul_ewe_dut_hun_swt_bem_fin_afr_owc_geo_krd_alb_scr_glc_hau_tig_lit_est_fbf_jav_mol_mao_jpn_tml_kor_urd_ita_yor_grk_bat_nor_heb_tag_cnt_slo_cic_bos_sod_ukr_pol_rom_prs_qcu_ger_svk_spa_swa_sid_rus_aeg_guj_sun_eng_bam_ctl_tsn_mly_tha_chh_knd_dgb_tsw_aze_lat_pan_tur_lda_vie_amr_igb_xho_zul	0.120598552097732	0.283745368899569	0.777236254434201
795	owc_arw_ses_bos_amh_anl_tig_swe_uzb_azi_bem_ind_bam_guj_dut_bsq_rus_gam_ewe_cnt_bul_por_tsn_urd_xho_mol_est_moo_tsw_fin_fre_sid_geo_svk_rom_ita_lat_heb_aeg_krd_hun_yor_tag_eng_mao_jpn_tml_kor_pol_ben_cic_slo_mly_pan_sod_bat_mnd_ger_akn_scr_chh_alb_afr_nor_mcd_qcu_spa_ctl_glc_lda_amr_grk_hau_cze_jav_prs_dyu_hin_igb_sun_tha_mlt_knd_swa_fbf_tur_ukr_lit_aze_zul_vie_wly_dgb_ven_swt	0.0781669320105418	0.184021105863608	0.854397550811347
796	amh_arw_akn_slo_aeg_wly_chh_rom_uzb_aze_dyu_mao_bam_mol_glc_bsq_nor_sid_tsw_mnd_ctl_alb_ewe_afr_tsn_grk_fin_cic_yor_est_urd_anl_geo_pol_eng_guj_svk_amr_sod_bos_hun_xho_ind_ukr_tag_jpn_knd_kor_bul_mcd_bem_dut_bat_pan_gam_sun_cnt_prs_lda_swe_mlt_krd_ger_lat_fre_qcu_scr_por_ita_swt_heb_spa_hau_ben_jav_hin_dgb_rus_igb_mly_tha_owc_tml_ses_zul_tur_cze_lit_azi_swa_vie_tig_ven_moo_fbf	-0.0208288123496861	-0.0492222354274627	0.960847749251009
797	owc_pan_zul_grk_mlt_amh_wly_eng_azi_tur_dgb_jav_swt_rus_ben_bsq_spa_amr_yor_mnd_urd_krd_dyu_prs_igb_swe_fin_lda_moo_est_lit_gam_geo_dut_guj_arw_pol_sid_aeg_lat_hun_xho_mly_fre_sun_jpn_tml_kor_mol_cze_tsw_hin_bat_nor_sod_tag_cnt_bos_swa_mcd_chh_ger_rom_alb_ukr_qcu_scr_bul_ita_bam_hau_ctl_tig_glc_ind_afr_akn_svk_tsn_mao_tha_anl_knd_ewe_ven_aze_por_slo_uzb_fbf_vie_heb_ses_cic_bem	-0.321474468732563	-0.760107687034474	0.449112893561666
798	aeg_mcd_tsn_alb_wly_gam_anl_hin_aze_uzb_cic_mao_ewe_prs_nor_bsq_swe_tig_dyu_cnt_guj_ben_ven_urd_bam_grk_est_bem_fbf_hun_pan_amr_geo_arw_scr_afr_krd_sod_owc_por_fin_yor_mly_bul_jav_jpn_tml_kor_spa_lat_xho_fre_ind_bos_hau_tag_mnd_ita_swa_lit_amh_ger_pol_rom_slo_qcu_cze_ctl_ukr_tsw_chh_glc_heb_dut_bat_eng_moo_rus_igb_sun_tha_sid_knd_ses_zul_tur_svk_mol_azi_lda_vie_mlt_dgb_akn_swt	-0.292242790321767	-0.691163439796385	0.49118450991154
799	gam_bos_dyu_afr_aeg_amr_sid_prs_azi_uzb_tsn_bat_ses_mol_rus_bsq_arw_amh_dgb_cnt_rom_krd_zul_alb_ven_spa_hun_moo_fbf_est_svk_heb_geo_hin_ben_glc_eng_wly_hau_nor_fin_ewe_mao_cze_mly_jpn_tml_kor_pol_dut_cic_urd_sun_bul_owc_ind_mnd_grk_bam_lit_mlt_mcd_ukr_swe_ctl_qcu_pan_ger_ita_akn_sod_lat_anl_guj_tag_scr_tsw_slo_yor_jav_tha_tig_knd_lda_bem_aze_fre_por_tur_igb_vie_chh_swt_xho_swa	0.399312910054566	0.940122637132504	0.349590117784713
800	sid_mol_tsn_ger_amh_heb_tig_afr_azi_tur_ses_jav_yor_scr_eng_bsq_urd_sod_tsw_cnt_ukr_slo_fbf_mcd_cic_glc_fin_dgb_bem_hun_pan_aeg_geo_lat_svk_lit_pol_amr_owc_ben_est_igb_sun_fre_mly_jpn_knd_kor_cze_nor_moo_ita_bat_guj_hau_mao_mnd_rus_ven_ctl_anl_spa_prs_arw_rom_qcu_alb_bos_dut_lda_mlt_krd_chh_hin_ind_swe_xho_grk_swa_tag_tha_wly_tml_swt_akn_uzb_bul_por_aze_dyu_vie_gam_zul_bam_ewe	-0.281448088809337	-0.666586461189092	0.50668666706241
801	aeg_swe_ven_glc_heb_gam_chh_bul_uzb_azi_bam_bat_swa_afr_pol_bsq_ukr_mlt_tsn_mnd_lit_prs_dyu_krd_bem_dut_hun_akn_igb_fin_ger_anl_geo_arw_spa_mol_hin_wly_sod_grk_est_cic_tag_por_sun_jpn_tml_kor_svk_ctl_zul_mcd_ind_scr_owc_mly_cnt_pan_swt_rus_hau_cze_rom_alb_bos_qcu_lat_slo_fre_tsw_tig_ita_amr_urd_mao_guj_fbf_eng_xho_jav_tha_amh_knd_lda_yor_tur_ben_nor_aze_ewe_vie_sid_ses_dgb_moo	0.0247874245486763	0.0583566671388634	0.953589738308558
802	mlt_ben_xho_pan_wly_aeg_tig_ger_tur_aze_lda_mao_moo_slo_ctl_bsq_por_anl_ven_cnt_ukr_krd_ewe_lit_bam_afr_est_igb_swa_hun_eng_sod_geo_grk_spa_nor_bos_heb_owc_mol_fin_ses_tag_ita_mly_jpn_knd_kor_alb_cze_dgb_arw_ind_rom_chh_jav_mnd_lat_tsw_bul_amr_hin_swe_fre_mcd_qcu_rus_scr_glc_yor_hau_prs_sid_pol_sun_dut_dyu_guj_bem_bat_tha_gam_tml_cic_akn_uzb_svk_urd_azi_zul_vie_amh_swt_tsn_fbf	-0.589831423058251	-1.40728037698696	0.162677697840431
803	anl_glc_swa_dut_aeg_chh_mlt_mol_aze_tur_xho_ind_ses_guj_bul_bsq_krd_tig_ewe_cnt_lit_grk_ven_ukr_yor_mcd_fin_fbf_lda_est_por_amr_geo_spa_pol_afr_ben_hau_amh_nor_hun_tsn_mao_swe_sun_jpn_knd_kor_slo_arw_akn_ctl_bat_urd_wly_jav_mnd_fre_igb_rus_sod_alb_scr_lat_ita_qcu_bos_pan_prs_moo_sid_hin_heb_svk_tag_ger_cic_cze_tsw_mly_tha_gam_tml_dyu_zul_azi_rom_eng_uzb_swt_vie_owc_bam_bem_dgb	0.175374717701607	0.412937721175599	0.680602745518074
804	amh_mol_ses_rus_sod_chh_sid_fre_aze_azi_bam_mly_igb_mcd_swe_bsq_slo_tig_swt_cnt_cze_eng_tsn_ctl_ven_krd_fin_bem_xho_hun_ukr_gam_geo_svk_scr_arw_glc_wly_heb_ger_est_swa_bat_dut_ind_jpn_knd_kor_ben_rom_zul_nor_tag_pol_amr_sun_mnd_guj_akn_grk_mlt_por_hin_lit_alb_qcu_bul_spa_urd_yor_hau_pan_owc_prs_mao_ita_fbf_afr_ewe_jav_tha_anl_tml_cic_tsw_uzb_bos_lat_tur_dgb_vie_aeg_lda_moo_dyu	-0.174625817496262	-0.412401901677476	0.680993990066195
805	wly_rus_lda_lat_owc_hau_amh_por_aze_azi_ses_sun_yor_ukr_dut_bsq_mcd_amr_moo_mnd_afr_lit_dgb_ita_cic_ctl_hun_bam_swt_est_urd_tig_geo_pan_arw_nor_swe_aeg_chh_ger_fin_igb_jav_mol_tag_jpn_tml_kor_ben_guj_bem_bos_mao_grk_gam_mly_cnt_eng_tsn_krd_sid_glc_hin_prs_rom_qcu_spa_cze_bul_swa_mlt_fre_sod_alb_ind_scr_dyu_pol_xho_bat_tha_heb_knd_fbf_akn_uzb_slo_svk_tur_ven_vie_anl_zul_tsw_ewe	-0.293185015985842	-0.693930459680574	0.489455541580966
806	tig_ita_igb_guj_amh_aeg_gam_slo_uzb_aze_bem_jav_tsn_afr_bul_bsq_svk_chh_ven_cnt_lit_arw_bam_scr_ewe_ukr_fin_xho_lda_hun_pol_anl_geo_cze_fre_grk_urd_wly_owc_rus_est_moo_tag_ben_ind_jpn_knd_kor_krd_mcd_akn_pan_mao_lat_amr_mly_mnd_alb_cic_prs_hau_mol_ger_rom_ctl_qcu_dut_nor_swe_dyu_sod_por_sid_glc_sun_spa_dgb_eng_fbf_bat_tha_heb_tml_ses_tsw_tur_bos_hin_azi_swt_vie_mlt_zul_yor_swa	-0.402073353931776	-0.953965410354191	0.342574163872638
807	heb_ger_bam_ukr_aeg_gam_sid_grk_uzb_azi_moo_mly_cic_lit_bos_bsq_afr_chh_yor_mnd_mcd_ita_tsn_swe_swt_cze_fin_igb_tsw_hun_pol_amh_geo_fre_arw_ben_rus_wly_anl_guj_est_ven_jav_bul_tag_jpn_knd_kor_rom_ctl_zul_por_bat_krd_amr_sun_cnt_lat_dyu_hin_owc_mol_alb_eng_svk_qcu_nor_pan_scr_bem_tig_urd_mlt_slo_ind_spa_dgb_prs_fbf_mao_tha_hau_tml_akn_xho_tur_glc_dut_aze_swa_vie_sod_ses_lda_ewe	-0.255116456804744	-0.603119138892971	0.547897490700127
808	sid_pan_ses_ukr_chh_aeg_tig_dut_aze_azi_bem_jav_ewe_lat_afr_bsq_ctl_wly_tsw_cnt_krd_fre_yor_guj_lda_scr_fin_igb_zul_est_mol_amr_geo_prs_swe_mcd_glc_mlt_anl_spa_hun_swa_mao_ger_mly_jpn_tml_kor_ben_rus_akn_bul_sun_bos_hau_tag_mnd_por_ven_hin_amh_slo_ita_eng_grk_qcu_svk_rom_alb_cic_owc_urd_heb_nor_ind_arw_bam_cze_swt_bat_tha_gam_knd_fbf_tsn_tur_pol_lit_uzb_dyu_vie_sod_xho_moo_dgb	-0.715366378417892	-1.71390063394704	0.0898782360152687
809	amr_lit_igb_nor_anl_mlt_wly_dut_azi_aze_dyu_bat_swt_afr_spa_bsq_ctl_hau_lda_mnd_alb_arw_xho_ita_swa_swe_est_ven_tsn_hun_urd_gam_geo_mol_prs_krd_rus_tig_sod_scr_fin_bem_jav_ger_ind_jpn_tml_kor_guj_mcd_dgb_bul_sun_glc_chh_mly_cnt_slo_akn_ben_sid_rom_bos_eng_pol_qcu_pan_por_lat_bam_heb_svk_amh_fre_mao_hin_ewe_ukr_zul_tag_tha_aeg_knd_cic_fbf_tur_grk_cze_uzb_ses_vie_owc_yor_moo_tsw	-0.5396741246638	-1.28350162350627	0.202505328050437
810	sid_arw_xho_swe_aeg_amh_heb_ctl_tur_aze_tsn_mao_zul_hin_guj_bsq_bos_amr_igb_cnt_rom_cze_swt_grk_yor_ukr_fin_ses_lda_est_slo_chh_geo_ben_rus_krd_eng_wly_sod_fre_hun_moo_sun_nor_tag_jpn_knd_kor_lat_ita_swa_prs_ind_glc_anl_jav_mnd_por_ewe_afr_mlt_lit_bul_dut_spa_qcu_urd_mcd_alb_dgb_gam_mol_tig_svk_mly_scr_fbf_pol_dyu_bat_tha_hau_tml_cic_bam_azi_ger_pan_uzb_ven_vie_owc_tsw_akn_bem	0.216089534985753	0.508678580677088	0.612182182287611
811	gam_nor_tsn_eng_amr_chh_aeg_ita_uzb_aze_cic_mao_yor_rom_prs_bsq_bos_anl_zul_mnd_bul_hin_bem_lat_moo_cze_hun_fbf_dyu_est_arw_heb_geo_por_svk_ukr_ger_tig_owc_dut_fin_dgb_bat_fre_tag_jpn_tml_kor_rus_afr_akn_ctl_ind_mcd_mlt_jav_cnt_pol_swa_grk_sid_pan_mol_guj_swe_qcu_scr_spa_slo_tsw_sod_krd_wly_urd_sun_ben_xho_alb_swt_mly_tha_amh_knd_ses_igb_tur_lit_glc_azi_ewe_vie_hau_lda_bam_ven	-0.835295001771649	-2.01923289449693	0.0463416257973125
812	mlt_glc_fbf_ger_aeg_heb_owc_prs_aze_azi_yor_mao_ses_cze_nor_bsq_lit_hau_dyu_cnt_slo_pan_xho_guj_tsw_mcd_fin_bem_cic_est_urd_amh_geo_bos_afr_ita_hin_wly_gam_alb_hun_igb_mly_arw_tag_jpn_tml_kor_ctl_rus_akn_mol_ind_lat_amr_jav_mnd_rom_swa_grk_sid_por_scr_fre_dut_qcu_bul_ukr_svk_ven_tig_swe_sod_spa_sun_eng_lda_ben_dgb_bat_tha_chh_knd_tsn_swt_tur_krd_pol_uzb_bam_vie_anl_ewe_zul_moo	0.347324909947416	0.817318942248107	0.415835125651715
813	sod_spa_yor_rus_mlt_owc_gam_dut_tur_azi_ven_tag_xho_svk_rom_bsq_lat_tig_bem_mnd_mol_glc_moo_arw_igb_nor_est_ses_zul_fin_pan_heb_geo_scr_swe_grk_ita_aeg_wly_lit_hun_dyu_bat_ben_mao_jpn_knd_kor_urd_slo_tsw_guj_mly_pol_amh_jav_cnt_afr_fbf_cze_chh_ctl_mcd_eng_ukr_qcu_alb_prs_ger_tsn_hau_krd_amr_por_sun_bos_bam_hin_swa_ind_tha_sid_tml_dgb_lda_aze_fre_bul_uzb_ewe_vie_anl_cic_swt_akn	0.35605138819297	0.838953378576576	0.403646772698025
814	sod_mol_cic_cze_owc_anl_heb_krd_tur_azi_bam_jav_yor_ben_ukr_bsq_svk_chh_fbf_mnd_alb_pan_lda_fre_ses_pol_hun_xho_bem_fin_bos_tig_geo_lat_slo_hin_rom_gam_hau_nor_est_ewe_tag_ctl_bat_jpn_knd_kor_prs_lit_igb_grk_sun_scr_sid_mly_cnt_spa_dgb_eng_wly_glc_arw_urd_afr_qcu_ger_dut_mcd_tsn_mlt_rus_aeg_bul_mao_por_swa_swe_swt_ind_tha_amr_tml_zul_ven_uzb_guj_ita_aze_dyu_vie_amh_akn_moo_tsw	-0.21754958567797	-0.514251687403095	0.608295899585524
815	anl_lit_igb_glc_tig_mlt_owc_grk_aze_azi_akn_jav_tsw_krd_urd_bsq_dut_gam_ewe_mnd_ita_swe_yor_prs_xho_nor_hun_ses_bem_fin_cze_aeg_geo_svk_pol_lat_hin_amr_chh_rus_est_bam_sun_bul_mao_jpn_knd_kor_spa_guj_ven_mol_tag_bos_sid_ind_cnt_fre_lda_afr_heb_pan_eng_ben_mcd_qcu_ctl_ukr_slo_dgb_sod_ger_hau_arw_bat_por_swa_rom_zul_mly_tha_wly_tml_tsn_cic_tur_alb_scr_uzb_dyu_vie_amh_moo_swt_fbf	-0.284202628281016	-0.672966524149495	0.502637421810263
816	sod_nor_zul_mcd_amr_aeg_amh_pan_azi_tur_swa_bat_yor_eng_bos_bsq_scr_tig_xho_mnd_arw_pol_dgb_dut_lda_prs_est_tsn_bam_hun_hin_mlt_geo_lat_ctl_rom_rus_anl_gam_ger_fin_ewe_sun_spa_ind_jpn_tml_kor_ukr_bul_tsw_fre_mly_afr_heb_mao_cnt_swe_akn_krd_hau_mol_alb_ben_urd_qcu_por_grk_ita_fbf_sid_glc_wly_lit_jav_svk_moo_slo_cic_tag_tha_chh_knd_dyu_ses_aze_guj_cze_uzb_ven_vie_owc_igb_swt_bem	-0.0524800737976078	-0.123730446230659	0.901795727867577
817	sid_ukr_xho_mol_hau_gam_tig_cze_tur_uzb_ewe_jav_swa_prs_arw_bsq_swe_owc_bem_mnd_afr_lit_tsw_por_zul_pol_fin_tsn_dgb_est_urd_heb_geo_bos_ben_glc_pan_mlt_wly_alb_hun_akn_tag_spa_sun_jpn_tml_kor_fre_dut_igb_eng_ind_ger_anl_mly_cnt_rom_fbf_rus_amr_svk_ctl_bul_guj_qcu_hin_krd_nor_moo_amh_mcd_aeg_lat_bat_slo_ses_ita_swt_mao_tha_chh_knd_dyu_yor_aze_scr_grk_azi_ven_vie_sod_lda_cic_bam	0.270531257783711	0.636935477837591	0.525731652627375
818	amr_rus_cic_bos_hau_aeg_heb_lit_tur_uzb_dyu_tag_xho_glc_ger_bsq_ctl_sod_lda_cnt_cze_pol_yor_grk_ven_ukr_fin_bam_moo_est_por_mlt_geo_slo_guj_scr_mol_owc_tig_nor_hun_tsw_mly_ita_sun_jpn_knd_kor_fre_ben_akn_bul_bat_alb_anl_mao_mnd_krd_dgb_hin_chh_arw_eng_rom_prs_qcu_lat_pan_dut_igb_gam_afr_wly_swe_jav_spa_zul_urd_ewe_ind_tha_amh_tml_fbf_tsn_azi_svk_mcd_aze_bem_vie_sid_ses_swa_swt	-0.212745467315186	-0.501782648879247	0.617006291354845
819	chh_eng_lda_afr_aeg_gam_sod_arw_tur_azi_xho_tag_fbf_guj_rus_bsq_urd_hau_yor_mnd_dut_ukr_bam_lat_tsw_bul_est_igb_akn_fin_ger_wly_geo_krd_svk_por_nor_owc_amh_ctl_hun_zul_ind_mol_sun_jpn_tml_kor_alb_hin_moo_lit_jav_pol_sid_bat_cnt_spa_dyu_ita_mlt_scr_glc_slo_bos_qcu_cze_fre_rom_cic_amr_swe_tig_mcd_mao_ben_bem_prs_dgb_mly_tha_anl_knd_ses_tsn_uzb_pan_grk_aze_ven_vie_heb_swa_swt_ewe	0.410505067705648	0.968769527778593	0.335172917964437
820	gam_arw_dyu_ita_heb_chh_sid_urd_azi_tur_xho_tag_lda_guj_lit_bsq_swe_sod_swa_mnd_alb_nor_tsw_rus_akn_glc_hun_tsn_yor_fin_afr_mlt_geo_prs_por_ben_cze_owc_wly_mcd_est_moo_mao_ger_mly_jpn_knd_kor_ctl_lat_bem_slo_sun_pol_anl_bat_cnt_pan_bam_bos_hau_rom_fre_svk_ukr_qcu_scr_bul_eng_ses_amh_hin_tig_spa_jav_krd_dgb_grk_fbf_ind_tha_aeg_tml_ewe_ven_uzb_dut_mol_aze_cic_vie_amr_swt_igb_zul	0.31655133799518	0.745000098184138	0.458150263155152
821	sid_afr_dgb_bul_heb_anl_mlt_svk_uzb_tur_ses_mly_fbf_bos_scr_bsq_ukr_amr_bam_mnd_slo_swe_dyu_guj_ewe_mcd_fin_swa_akn_est_krd_aeg_geo_urd_arw_nor_mol_amh_owc_ita_hun_yor_jav_lat_tag_jpn_knd_kor_cze_eng_igb_pan_bat_hin_chh_mao_cnt_ger_xho_glc_wly_prs_ben_dut_por_qcu_rus_spa_fre_zul_tig_grk_sod_rom_ind_lit_lda_alb_tsn_sun_tha_gam_tml_cic_moo_aze_ctl_pol_azi_ven_vie_hau_swt_tsw_bem	-0.473666188004747	-1.12701774936834	0.262634500979085
822	mlt_swe_igb_lat_hau_gam_amh_svk_azi_tur_yor_bat_bam_urd_glc_bsq_ctl_anl_zul_cnt_dut_scr_dyu_bos_swt_mcd_est_swa_tsw_fin_krd_amr_geo_pol_nor_bul_slo_owc_sid_ger_hun_tsn_jav_guj_ind_jpn_knd_kor_rus_pan_ewe_rom_sun_afr_tig_mao_mnd_prs_xho_spa_wly_cze_arw_ben_alb_qcu_mol_fre_eng_ven_aeg_ita_heb_lit_tag_ukr_bem_hin_ses_mly_tha_chh_tml_lda_fbf_uzb_por_grk_aze_cic_vie_sod_moo_dgb_akn	-0.10150098780157	-0.239174884467474	0.811496276540337
823	gam_ukr_lda_urd_amr_tig_heb_hin_uzb_aze_dyu_bat_moo_ita_bos_bsq_lit_owc_akn_mnd_cze_mol_dgb_scr_ses_rus_fin_igb_zul_hun_prs_amh_geo_ctl_ben_arw_afr_hau_anl_nor_est_fbf_jav_svk_mly_jpn_tml_kor_alb_bul_swa_rom_mao_lat_chh_sun_cnt_slo_swt_pan_mlt_swe_pol_ger_fre_qcu_grk_mcd_spa_cic_sid_guj_aeg_por_ind_glc_bem_krd_bam_tag_tha_wly_knd_tsw_tsn_tur_dut_eng_azi_yor_vie_sod_xho_ven_ewe	0.122557837611716	0.288724892024385	0.773434486643965
824	anl_ukr_igb_nor_gam_amr_chh_ben_uzb_azi_xho_mly_bem_rom_alb_bsq_ita_sod_dyu_mnd_lit_hin_fbf_eng_ewe_grk_est_dgb_swa_fin_ctl_owc_geo_mol_mcd_fre_lat_heb_amh_slo_hun_tsw_ind_dut_bat_jpn_knd_kor_bul_prs_cic_por_sun_glc_mlt_mao_cnt_swe_zul_pol_sid_pan_guj_cze_afr_qcu_arw_bos_svk_moo_tig_rus_wly_scr_tag_urd_ses_ger_akn_jav_tha_aeg_tml_bam_tsn_tur_krd_spa_aze_swt_vie_hau_ven_yor_lda	-0.762892190833789	-1.83262093522088	0.0700588561366432
825	amh_hin_ven_ita_amr_gam_mlt_fre_aze_uzb_xho_tag_lda_eng_ben_bsq_mol_tig_zul_cnt_lit_urd_bam_dut_cic_rus_hun_ses_akn_est_ukr_owc_geo_ctl_lat_alb_mcd_sod_sid_grk_fin_bem_bat_svk_mao_jpn_tml_kor_guj_bos_tsw_slo_ind_spa_wly_jav_mnd_arw_ewe_por_hau_pan_rom_prs_swe_qcu_krd_bul_scr_dyu_chh_glc_anl_ger_sun_pol_yor_cze_igb_mly_tha_aeg_knd_tsn_moo_tur_afr_nor_azi_swt_vie_heb_fbf_swa_dgb	-0.210211373203979	-0.496602684905557	0.620641075782583
826	wly_slo_ewe_arw_hau_chh_aeg_ger_aze_tur_ses_mao_tsn_fre_eng_bsq_bos_gam_akn_mnd_hin_rom_xho_pan_bam_guj_hun_swt_cic_est_urd_sid_geo_bul_alb_krd_ctl_amr_anl_ben_fin_dgb_ind_por_tag_jpn_knd_kor_prs_scr_tsw_mcd_bat_mol_mlt_jav_cnt_lit_swa_pol_heb_lat_cze_afr_glc_qcu_ita_dut_ukr_zul_tig_rus_sod_svk_mly_grk_dyu_swe_yor_sun_tha_amh_tml_lda_igb_uzb_nor_spa_azi_bem_vie_owc_ven_moo_fbf	0.118597037459	0.279233334954598	0.780685793776171
827	amh_afr_swt_ger_aeg_chh_sod_scr_aze_azi_ven_mao_zul_ben_pol_bsq_arw_anl_swa_mnd_spa_ita_cic_glc_tsw_grk_fin_bem_fbf_hun_hin_mlt_geo_svk_bos_por_ukr_owc_wly_rus_est_bam_ind_prs_jav_jpn_tml_kor_cze_bul_tsn_rom_sun_slo_heb_tag_cnt_dut_yor_fre_amr_krd_lat_urd_guj_qcu_lit_eng_ctl_ses_tig_swe_hau_alb_mly_nor_xho_pan_dgb_bat_tha_sid_knd_akn_lda_tur_mol_mcd_uzb_moo_vie_gam_igb_ewe_dyu	0.691705391359848	1.63867183718017	0.104660532262792
828	sod_spa_cic_lat_chh_amr_mlt_ctl_azi_aze_ven_mao_fbf_pan_prs_bsq_dut_hau_igb_mnd_fre_glc_swt_svk_ewe_rus_est_moo_tsw_fin_hin_sid_geo_cze_ukr_nor_slo_anl_wly_eng_hun_lda_tag_scr_jav_jpn_tml_kor_rom_guj_bam_urd_mly_pol_owc_bat_cnt_bul_swa_swe_heb_mol_grk_arw_bos_qcu_mcd_ben_afr_yor_amh_ita_aeg_alb_sun_krd_akn_ger_dgb_ind_tha_gam_knd_tsn_zul_tur_lit_por_uzb_ses_vie_tig_dyu_xho_bem	-0.0233578472700469	-0.0550040723436882	0.956253211788726
829	owc_rom_zul_ben_sod_aeg_mlt_lit_aze_tur_cic_sun_bem_alb_slo_bsq_afr_amr_dyu_cnt_scr_prs_moo_ukr_swa_eng_est_yor_xho_fin_guj_hau_geo_svk_krd_mcd_por_sid_amh_glc_hun_bam_mao_rus_tag_jpn_knd_kor_spa_ita_swt_bos_ind_ctl_heb_jav_mnd_cze_tsw_arw_gam_hin_fre_dut_pol_qcu_nor_mol_grk_dgb_chh_ger_anl_bul_mly_urd_igb_lat_ses_bat_tha_wly_tml_akn_fbf_uzb_swe_pan_azi_lda_vie_tig_tsn_ven_ewe	0.491478796431862	1.16109330358478	0.248575542036525
830	chh_afr_bem_eng_mlt_heb_wly_mol_azi_tur_swt_ind_igb_pol_ben_bsq_fre_sid_lda_cnt_arw_slo_dgb_rus_ven_hin_est_fbf_swa_hun_scr_owc_geo_mcd_bos_rom_guj_tig_hau_nor_fin_akn_mao_dut_tag_jpn_tml_kor_bul_urd_bam_svk_sun_ger_sod_bat_mnd_swe_zul_spa_amr_por_prs_alb_cze_qcu_krd_ukr_grk_ses_gam_lit_aeg_glc_mly_ita_dyu_lat_cic_jav_tha_amh_knd_tsw_yor_uzb_pan_ctl_aze_xho_vie_anl_tsn_moo_ewe	0.474218907075684	1.1179494315481	0.266468177982558
831	amr_ukr_tsw_hin_chh_mlt_owc_eng_tur_azi_akn_ind_bem_lit_pol_bsq_rus_wly_dyu_cnt_mol_scr_tsn_prs_xho_alb_fin_ewe_zul_hun_nor_heb_geo_cze_por_slo_ger_anl_tig_pan_est_swt_jav_ctl_mao_jpn_knd_kor_fre_mcd_cic_spa_sun_urd_aeg_tag_mnd_grk_dgb_guj_amh_ben_dut_rom_swe_qcu_svk_ita_bul_bam_sod_arw_sid_krd_mly_glc_igb_bos_ven_bat_tha_gam_tml_swa_lda_aze_afr_lat_uzb_ses_vie_hau_moo_yor_fbf	-0.300716465834372	-0.712084193396611	0.478195227124623
832	amh_grk_cic_dut_tig_heb_amr_pol_tur_azi_ses_sun_tsn_por_urd_bsq_rus_sod_bem_mnd_prs_mcd_zul_alb_swt_ukr_hun_dgb_swa_fin_ctl_aeg_geo_scr_arw_afr_mol_owc_sid_ger_est_akn_bat_lit_tag_jpn_knd_kor_eng_rom_xho_spa_jav_guj_anl_mao_cnt_glc_moo_ita_hau_slo_bul_krd_pan_qcu_cze_swe_bos_lda_mlt_nor_chh_svk_ind_ben_dyu_hin_ven_mly_tha_gam_tml_tsw_ewe_aze_lat_fre_uzb_yor_vie_wly_fbf_igb_bam	-0.431665955083713	-1.02482253747984	0.308105230959234
833	wly_swe_tsn_alb_owc_aeg_amh_cze_aze_uzb_zul_mao_fbf_spa_rom_bsq_afr_hau_cic_mnd_scr_krd_ven_lit_moo_ukr_hun_igb_xho_fin_arw_amr_geo_glc_hin_guj_lat_sod_mlt_grk_est_dgb_sun_dut_jav_jpn_tml_kor_bos_slo_tsw_ctl_bat_mcd_gam_tag_cnt_pol_bem_ben_sid_urd_eng_por_fre_qcu_mol_rus_prs_bam_chh_ger_anl_pan_ind_nor_ewe_ita_yor_mly_tha_heb_knd_swa_akn_tur_svk_bul_azi_ses_vie_tig_swt_dyu_lda	-1.12450190879891	-2.76422663773665	0.00687958653328953
834	wly_dut_yor_afr_amh_sod_mlt_alb_aze_tur_swt_sun_moo_rom_swe_bsq_lat_chh_ven_cnt_scr_lit_cic_ctl_tsn_fre_est_igb_bam_hun_pol_gam_geo_ukr_por_nor_mcd_hau_amr_guj_fin_swa_mly_bul_tag_jpn_knd_kor_hin_krd_tsw_spa_mao_svk_tig_bat_mnd_prs_dyu_slo_heb_eng_urd_pan_arw_qcu_cze_ger_grk_lda_anl_glc_aeg_ben_ind_rus_ewe_ita_akn_jav_tha_sid_tml_xho_bem_azi_bos_mol_uzb_ses_vie_owc_zul_fbf_dgb	0.213097164045775	0.501760993672799	0.61702146708199
835	sod_dut_lda_mcd_anl_chh_amh_nor_uzb_azi_ses_sun_zul_rom_krd_bsq_lat_hau_bem_cnt_hin_bul_xho_scr_moo_por_fin_ven_yor_est_mol_aeg_geo_ctl_slo_spa_pan_amr_sid_svk_hun_ewe_mao_cze_tag_jpn_tml_kor_ita_rus_swt_lit_bat_guj_tig_jav_mnd_afr_cic_ukr_owc_grk_bos_alb_eng_qcu_pol_fre_swe_igb_wly_arw_mlt_glc_ind_ger_swa_ben_akn_mly_tha_gam_knd_dyu_tsw_tur_urd_prs_aze_dgb_vie_heb_fbf_bam_tsn	-0.450405521187577	-1.07112793281084	0.286883816756255
836	chh_mol_lda_lit_amh_tig_mlt_pan_azi_aze_igb_mly_yor_swe_afr_bsq_prs_sod_swt_cnt_por_ita_swa_scr_xho_grk_hun_bam_tsn_fin_rus_owc_geo_hin_bos_ctl_fre_anl_heb_ger_est_moo_bat_urd_jav_jpn_tml_kor_svk_dut_dgb_mcd_ind_ben_wly_sun_mnd_eng_akn_ukr_gam_rom_spa_glc_arw_qcu_cze_krd_slo_dyu_hau_pol_sid_bul_mao_nor_ewe_lat_fbf_tag_tha_aeg_knd_bem_ven_uzb_alb_guj_tur_tsw_vie_amr_cic_zul_ses	-0.468621289381755	-1.11318864006316	0.268496416506433
837	heb_fre_dyu_grk_sid_wly_amh_alb_azi_uzb_bem_bat_tsw_hin_bul_bsq_mol_chh_ven_cnt_lat_spa_zul_dut_moo_cze_fin_swt_tsn_hun_swe_sod_geo_svk_slo_por_pan_amr_tig_glc_est_igb_sun_krd_ind_jpn_tml_kor_prs_scr_fbf_ukr_jav_afr_gam_mao_mnd_bos_dgb_lit_anl_ita_nor_urd_mcd_qcu_arw_ctl_rus_bam_owc_rom_aeg_pol_tag_guj_akn_eng_cic_mly_tha_mlt_knd_lda_swa_aze_ger_ben_tur_yor_vie_hau_ses_xho_ewe	-0.0698546069894885	-0.164698117111483	0.869539049636953
838	amh_rus_zul_krd_mlt_hau_owc_glc_aze_azi_moo_mao_lda_svk_arw_bsq_swe_chh_tsn_mnd_nor_bos_akn_ukr_ewe_lat_est_cic_swt_fin_grk_sid_geo_prs_bul_fre_slo_anl_gam_afr_hun_bem_mly_ita_bat_jpn_knd_kor_scr_pan_xho_rom_ind_ctl_heb_jav_cnt_guj_swa_cze_wly_dut_pol_ben_mcd_qcu_por_ger_urd_tsw_aeg_mol_tig_hin_tag_lit_yor_alb_fbf_sun_tha_sod_tml_bam_dyu_tur_spa_eng_uzb_dgb_vie_amr_igb_ven_ses	0.180607520774416	0.425516890070508	0.671442981491101
839	sid_rus_fbf_slo_amr_owc_hau_ben_aze_tur_moo_jav_cic_urd_grk_bsq_swe_chh_lda_mnd_por_lit_yor_bul_zul_bos_fin_igb_akn_hun_guj_heb_geo_lat_pan_krd_arw_tig_mlt_scr_est_bam_sun_dut_bat_jpn_tml_kor_ctl_ukr_xho_cze_mao_ita_wly_ind_cnt_ger_swt_spa_anl_afr_rom_mol_pol_qcu_alb_fre_prs_tsw_aeg_glc_sod_nor_tag_svk_dyu_hin_ewe_mly_tha_gam_knd_ses_dgb_uzb_mcd_eng_azi_swa_vie_amh_tsn_ven_bem	0.506731704765662	1.19827870053812	0.233853303076084
840	sid_prs_xho_ger_chh_owc_sod_lit_uzb_azi_tsw_tag_bem_nor_bos_bsq_slo_anl_ven_mnd_ita_pan_yor_hin_cic_rus_fin_bam_tsn_hun_mcd_amr_geo_por_swe_ben_krd_mlt_wly_glc_est_akn_jav_ukr_ind_jpn_knd_kor_arw_fre_zul_spa_sun_bul_hau_bat_cnt_alb_dgb_urd_gam_rom_scr_pol_afr_qcu_ctl_lat_cze_swt_tig_grk_heb_guj_mly_eng_swa_svk_ewe_mao_tha_amh_tml_ses_lda_aze_mol_dut_tur_moo_vie_aeg_fbf_dyu_igb	-0.532233169218419	-1.26900357598518	0.207606642400572
841	heb_lit_cic_ben_tig_owc_mlt_glc_tur_azi_tsw_jav_ses_rus_por_bsq_eng_wly_xho_cnt_krd_mcd_swa_bos_akn_ukr_fin_igb_fbf_est_guj_hau_geo_grk_pan_prs_ger_aeg_chh_mol_hun_lda_bat_scr_tag_jpn_knd_kor_ita_slo_bam_pol_mao_afr_sod_sun_mnd_nor_bem_swe_amr_hin_cze_arw_urd_qcu_fre_rom_dut_moo_amh_alb_anl_spa_mly_lat_ven_ctl_tsn_ind_tha_sid_tml_dyu_yor_aze_svk_bul_uzb_swt_vie_gam_ewe_zul_dgb	0.00169061076436956	0.00398328806902072	0.996830336342696
842	heb_swe_tsw_fre_amr_hau_sod_ger_aze_uzb_ven_jav_xho_lit_nor_bsq_urd_wly_tsn_mnd_dut_slo_ewe_ita_bem_glc_fin_dgb_bam_hun_lat_owc_geo_bos_eng_bul_arw_tig_chh_por_est_yor_bat_svk_mly_jpn_knd_kor_krd_mcd_fbf_afr_ind_mol_anl_tag_cnt_prs_igb_rom_amh_guj_ukr_ctl_scr_qcu_rus_spa_grk_dyu_aeg_pol_sid_cze_sun_alb_ses_pan_moo_mao_tha_mlt_tml_cic_swa_azi_ben_hin_tur_zul_vie_gam_lda_akn_swt	0.271451779612309	0.638637295242808	0.524628587497258
843	owc_guj_zul_mol_heb_tig_amr_por_tur_aze_swa_ind_dgb_afr_lit_bsq_slo_amh_igb_cnt_prs_nor_ewe_pol_bam_lat_fin_tsn_moo_est_bul_anl_geo_ita_arw_fre_grk_aeg_chh_dut_hun_swt_bat_hin_sun_jpn_tml_kor_rom_krd_lda_eng_jav_bos_gam_tag_mnd_cze_dyu_urd_wly_scr_ger_rus_spa_qcu_mcd_glc_ctl_fbf_mlt_swe_hau_pan_mao_svk_tsw_ben_akn_mly_tha_sod_knd_ses_ven_azi_ukr_alb_uzb_yor_vie_sid_bem_xho_cic	-0.393492792726614	-0.93418996575325	0.352625158588469
844	gam_bul_fbf_krd_heb_owc_tig_svk_tur_aze_tsn_sun_swa_urd_lat_bsq_ger_wly_tsw_cnt_lit_rom_igb_hin_zul_guj_est_moo_bem_fin_swe_sid_geo_pan_ctl_glc_rus_amh_sod_por_hun_ewe_ind_cze_mly_jpn_tml_kor_bos_dut_dyu_pol_bat_spa_amr_mao_mnd_ben_yor_scr_anl_eng_fre_slo_afr_qcu_arw_mcd_grk_swt_mlt_nor_hau_alb_jav_prs_lda_mol_ses_tag_tha_chh_knd_cic_akn_uzb_ukr_ita_azi_dgb_vie_aeg_bam_ven_xho	1.04943385857003	2.52217232401744	0.0133629187866053
845	sod_glc_tsn_krd_anl_sid_amr_spa_tur_uzb_cic_tag_swt_lit_pan_bsq_arw_amh_dgb_cnt_mol_urd_moo_grk_tsw_por_hun_akn_xho_est_fre_gam_geo_ger_slo_lat_guj_owc_tig_scr_fin_fbf_sun_bul_bat_jpn_knd_kor_rus_rom_ewe_ben_ind_mcd_hau_mly_mnd_eng_swa_ita_wly_ukr_swe_dut_ctl_qcu_cze_svk_afr_yor_aeg_prs_mlt_nor_mao_bos_bam_alb_lda_jav_tha_chh_tml_dyu_bem_aze_pol_hin_azi_igb_vie_heb_zul_ses_ven	0.194624273864176	0.45792456578305	0.648074778811214
846	gam_prs_fbf_scr_amr_hau_sod_ukr_uzb_tur_yor_tag_xho_dut_mol_bsq_guj_tig_swa_mnd_bos_eng_bem_grk_ewe_rom_fin_tsw_ven_est_hin_chh_geo_arw_mcd_spa_lit_aeg_owc_bul_hun_moo_mly_ita_mao_jpn_knd_kor_por_svk_swt_pan_sun_pol_wly_ind_cnt_afr_akn_glc_anl_lat_urd_swe_ben_qcu_slo_ctl_ger_lda_sid_alb_heb_cze_bat_nor_zul_rus_cic_jav_tha_mlt_tml_dgb_bam_aze_krd_fre_azi_ses_vie_amh_tsn_igb_dyu	0.246083738101652	0.579847640727159	0.563419513462762
847	amr_ctl_lda_bul_aeg_hau_anl_fre_uzb_tur_dgb_bat_akn_scr_rom_bsq_prs_wly_ven_mnd_grk_nor_tsw_ukr_swt_por_est_fbf_ses_fin_slo_sid_geo_ben_glc_pan_eng_tig_owc_krd_hun_moo_mao_rus_ind_jpn_tml_kor_ita_mol_yor_lit_tag_hin_mlt_mly_cnt_afr_igb_lat_gam_urd_pol_cze_mcd_qcu_swe_bos_arw_cic_sod_dut_amh_guj_sun_svk_dyu_alb_bam_jav_tha_chh_knd_zul_swa_azi_spa_ger_aze_tsn_vie_heb_ewe_bem_xho	-0.0786624171137575	-0.185233800281747	0.853449036701468
848	gam_ukr_bam_grk_mlt_anl_owc_svk_aze_uzb_cic_mly_xho_mol_ita_bsq_lit_sod_moo_cnt_lat_arw_dyu_hin_swt_bul_fin_lda_ewe_est_ben_tig_geo_mcd_fre_bos_ctl_chh_wly_swe_hun_fbf_tag_spa_sun_jpn_knd_kor_urd_cze_akn_rus_mao_dut_sid_bat_mnd_afr_bem_prs_amr_guj_alb_eng_pol_qcu_por_scr_pan_zul_hau_krd_amh_rom_jav_slo_ven_ger_swa_ind_tha_aeg_tml_tsn_igb_azi_nor_glc_tur_yor_vie_heb_dgb_tsw_ses	-0.20971243560861	-0.495211714977107	0.621618730861778
849	amh_spa_igb_slo_aeg_mlt_owc_urd_aze_uzb_yor_ind_ses_lat_cze_bsq_mcd_gam_akn_cnt_afr_rus_dgb_hin_swa_rom_fin_moo_zul_est_pan_amr_geo_guj_scr_dut_prs_sid_tig_pol_hun_dyu_tag_ita_bat_jpn_tml_kor_alb_mol_xho_nor_sun_fre_chh_mly_mnd_grk_tsw_bul_heb_swe_lit_krd_glc_qcu_ger_ctl_por_tsn_anl_ukr_hau_svk_mao_eng_ven_ben_swt_jav_tha_wly_knd_bem_bam_tur_bos_arw_azi_lda_vie_sod_ewe_cic_fbf	0.408437831748524	0.963192032118776	0.337948982294971
850	amr_ben_akn_nor_chh_hau_amh_glc_tur_uzb_tsn_mly_cic_slo_hin_bsq_svk_gam_igb_mnd_dut_lat_fbf_rom_lda_alb_est_dgb_swa_hun_mol_anl_geo_afr_pan_eng_lit_sid_tig_swe_fin_tsw_sun_prs_ind_jpn_tml_kor_scr_spa_ewe_arw_tag_pol_sod_bat_cnt_krd_yor_ctl_aeg_ita_bos_guj_ger_qcu_mcd_bul_grk_swt_owc_cze_mlt_ukr_mao_por_dyu_urd_bem_jav_tha_heb_knd_zul_ven_azi_fre_rus_aze_bam_vie_wly_moo_xho_ses	-0.122853548712388	-0.290112875798662	0.772375767638435
851	hau_krd_ewe_cze_owc_gam_amh_arw_aze_azi_yor_tag_lda_slo_glc_bsq_mcd_aeg_xho_mnd_ben_pol_tsn_lat_ven_bul_est_dgb_cic_hun_rom_sid_geo_lit_pan_guj_urd_mlt_anl_dut_fin_bam_mao_ita_sun_jpn_tml_kor_scr_spa_zul_ukr_mly_alb_amr_ind_cnt_afr_swa_fre_tig_eng_ctl_hin_swe_qcu_bos_por_prs_dyu_wly_ger_chh_mol_bat_grk_akn_rus_bem_jav_tha_sod_knd_ses_igb_tur_nor_svk_uzb_tsw_vie_heb_fbf_moo_swt	-0.34891351661006	-0.826801801374314	0.410465730694571
852	gam_prs_ewe_bos_anl_aeg_amr_arw_uzb_tur_swt_mao_xho_afr_eng_bsq_ita_hau_zul_mnd_mol_fre_yor_pol_akn_glc_est_tsw_dgb_fin_rus_owc_geo_krd_hin_scr_ukr_amh_mlt_ger_hun_cic_tag_ben_jav_jpn_tml_kor_slo_spa_swa_ctl_bat_grk_chh_mly_cnt_swe_igb_urd_tig_nor_rom_lit_dut_qcu_pan_alb_bul_dyu_sid_por_sod_mcd_ind_cze_bem_svk_ven_sun_tha_heb_knd_moo_lda_aze_guj_lat_azi_fbf_vie_wly_bam_tsn_ses	0.117988405506085	0.277515700145701	0.782000117351337
853	amh_pol_dyu_por_anl_gam_sid_slo_aze_azi_igb_mly_moo_lit_scr_bsq_alb_amr_swa_mnd_arw_cze_tsn_bul_lda_krd_fin_bem_ven_hun_urd_tig_geo_prs_mol_swe_grk_sod_aeg_rus_est_dgb_bat_svk_ind_jpn_knd_kor_bos_dut_yor_eng_jav_spa_owc_sun_cnt_hin_swt_afr_wly_guj_nor_ita_ukr_qcu_rom_pan_ger_xho_mlt_glc_heb_fre_mao_lat_bam_mcd_zul_tag_tha_chh_tml_ses_cic_uzb_ben_ctl_tur_akn_vie_hau_ewe_fbf_tsw	-0.216324579236248	-0.510694913491338	0.61077484863313
854	chh_slo_bem_mol_sid_anl_owc_swe_uzb_tur_ewe_tag_moo_arw_ctl_bsq_ger_amh_igb_mnd_svk_dut_ven_lat_lda_spa_fin_dyu_swt_hun_rus_wly_geo_eng_nor_scr_afr_tig_aeg_krd_est_bam_mao_cze_mly_jpn_tml_kor_hin_lit_fbf_grk_bat_alb_mlt_jav_cnt_bos_ses_pol_gam_ukr_guj_glc_por_qcu_prs_bul_rom_tsw_amr_pan_heb_mcd_sun_urd_cic_fre_xho_ind_tha_sod_knd_dgb_tsn_azi_ben_ita_aze_zul_vie_hau_swa_akn_yor	-0.377855445845654	-0.895514276987578	0.372824252526045
855	tig_nor_akn_alb_anl_gam_chh_rom_tur_aze_igb_ind_fbf_mol_bul_bsq_guj_aeg_ses_cnt_ben_rus_swt_ctl_tsw_bos_fin_dyu_cic_hun_scr_sod_geo_glc_eng_ukr_mcd_amh_hau_urd_est_dgb_tag_pan_jav_jpn_tml_kor_prs_afr_swa_lit_bat_hin_heb_mly_mnd_fre_bem_ger_mlt_slo_dut_grk_spa_qcu_lat_cze_krd_ewe_wly_ita_amr_svk_sun_swe_tsn_arw_ven_mao_tha_owc_knd_xho_zul_uzb_por_pol_azi_yor_vie_sid_bam_moo_lda	0.0507686817579066	0.119490080639815	0.905144841844583
856	wly_lat_igb_slo_tig_amh_chh_spa_tur_azi_dgb_mao_swa_glc_nor_bsq_ita_gam_lda_mnd_ger_swe_bam_bos_moo_eng_est_ewe_dyu_hun_hin_amr_geo_por_urd_alb_ctl_mlt_owc_rom_fin_xho_tag_dut_bat_jpn_knd_kor_krd_svk_bem_bul_mly_ben_sod_sun_cnt_scr_ven_mcd_hau_pol_arw_mol_guj_qcu_fre_pan_cze_swt_aeg_rus_anl_prs_jav_grk_zul_lit_yor_ind_tha_sid_tml_tsw_fbf_uzb_afr_ukr_aze_tsn_vie_heb_cic_ses_akn	0.327780194742183	0.773085607466799	0.441432222582271
857	sid_mol_zul_slo_anl_tig_wly_dut_aze_tur_tsn_mly_swt_eng_ctl_bsq_ukr_heb_xho_mnd_spa_afr_akn_urd_lda_pol_est_tsw_swa_hun_arw_amh_geo_bul_swe_por_guj_gam_chh_cze_fin_ven_tag_krd_mao_jpn_knd_kor_nor_fre_cic_lit_sun_grk_owc_ind_cnt_prs_igb_bos_mlt_glc_lat_scr_alb_qcu_mcd_ben_ger_fbf_sod_pan_amr_rom_jav_rus_ewe_svk_yor_bat_tha_aeg_tml_bam_dyu_uzb_hin_ita_azi_bem_vie_hau_moo_dgb_ses	0.253759876382582	0.597938017831714	0.551334623223692
858	mlt_glc_xho_bul_owc_sod_anl_pol_tur_azi_lda_bat_ses_fre_mcd_bsq_rom_hau_tsw_cnt_lat_hin_ewe_prs_igb_pan_hun_dgb_zul_est_ben_aeg_geo_ita_nor_urd_krd_heb_amh_grk_fin_dyu_ind_ger_mao_jpn_knd_kor_afr_guj_moo_eng_sun_alb_sid_tag_mnd_rus_tsn_mol_gam_swe_ukr_bos_slo_qcu_ctl_scr_dut_bam_amr_arw_tig_por_jav_lit_yor_spa_ven_mly_tha_wly_tml_swt_akn_uzb_cze_svk_aze_fbf_vie_chh_cic_bem_swa	-1.22451479088666	-3.03117342310589	0.0031553774408747
859	sod_afr_tsw_eng_amr_hau_heb_lat_azi_aze_yor_sun_dgb_slo_guj_bsq_bos_tig_lda_mnd_scr_svk_tsn_ctl_akn_swe_hun_ven_xho_fin_hin_gam_geo_mcd_krd_pan_ben_anl_chh_ukr_est_ses_tag_rom_ind_jpn_tml_kor_lit_urd_bem_rus_bat_cze_sid_jav_cnt_pol_cic_bul_aeg_por_prs_dut_alb_qcu_ger_glc_arw_igb_wly_ita_amh_fre_mao_nor_bam_grk_fbf_mly_tha_owc_knd_zul_moo_uzb_spa_mol_tur_dyu_vie_mlt_swa_swt_ewe	-0.39255113316654	-0.930099715186534	0.354727489838139
860	amr_prs_tsw_dut_heb_anl_tig_urd_aze_uzb_bem_ind_cic_cze_scr_bsq_ger_gam_xho_mnd_lit_ita_moo_mcd_fbf_spa_fin_yor_ewe_hun_por_aeg_geo_slo_afr_eng_hin_hau_owc_rom_est_zul_bat_arw_tag_jpn_knd_kor_nor_glc_akn_svk_sun_pan_chh_mly_cnt_alb_dyu_ctl_amh_mol_swe_pol_bos_qcu_krd_grk_rus_bam_wly_bul_sod_lat_mao_guj_igb_ukr_dgb_jav_tha_sid_tml_swa_swt_tur_fre_ben_azi_ses_vie_mlt_tsn_ven_lda	-0.53613653036151	-1.27772954785059	0.204525072159184
861	owc_cze_bam_eng_gam_sod_sid_svk_aze_uzb_moo_ind_dyu_hin_rom_bsq_bos_tig_swt_mnd_pan_swe_lda_mcd_zul_fre_hun_yor_tsw_est_krd_mlt_geo_rus_ben_ita_grk_chh_wly_afr_fin_dgb_mly_dut_sun_jpn_knd_kor_ger_por_xho_pol_mao_spa_heb_bat_cnt_prs_fbf_guj_aeg_lat_scr_nor_slo_qcu_alb_ctl_lit_ewe_anl_bul_amh_glc_tag_arw_cic_urd_bem_jav_tha_hau_tml_igb_akn_azi_ukr_mol_tur_tsn_vie_amr_ven_swa_ses	0.550989023117223	1.30439798226233	0.195316846615403
862	wly_ukr_dgb_hin_heb_owc_anl_dut_aze_uzb_ses_mao_igb_lit_svk_bsq_ger_amh_moo_cnt_swe_slo_ven_prs_zul_por_est_tsn_akn_fin_cze_hau_geo_bul_eng_spa_ctl_amr_mlt_fre_hun_dyu_mly_rus_ind_jpn_tml_kor_grk_nor_swa_mol_sun_rom_gam_tag_mnd_urd_xho_krd_aeg_scr_arw_guj_glc_qcu_pol_mcd_alb_yor_sid_lat_sod_bos_bat_pan_fbf_afr_swt_jav_tha_tig_knd_tsw_bem_azi_ita_ben_tur_lda_vie_chh_cic_bam_ewe	0.23029550459211	0.542265145367192	0.588932891294143
863	amr_rus_cic_lat_mlt_hau_owc_pol_tur_uzb_dgb_bat_ewe_arw_afr_bsq_lit_amh_bem_mnd_svk_ukr_xho_nor_yor_krd_hun_tsw_igb_fin_mcd_anl_geo_urd_rom_ger_por_sid_heb_ben_est_tsn_tag_prs_ind_jpn_tml_kor_cze_pan_swa_guj_mao_alb_chh_jav_cnt_ctl_dyu_bul_tig_bos_eng_spa_dut_qcu_ita_slo_mol_akn_wly_glc_gam_scr_mly_grk_zul_fre_ven_sun_tha_aeg_knd_swt_bam_aze_hin_swe_azi_moo_vie_sod_fbf_ses_lda	-0.709827784497437	-1.69914467036155	0.0926348181178346
864	amh_glc_ewe_bos_sod_heb_amr_arw_uzb_tur_ses_jav_xho_lat_svk_bsq_guj_aeg_dgb_cnt_grk_pan_ven_ctl_igb_scr_hun_fbf_akn_fin_cze_sid_geo_pol_hin_ben_prs_chh_anl_mcd_est_swa_ind_bul_mao_jpn_tml_kor_nor_swe_bem_krd_bat_urd_gam_tag_mnd_dut_yor_ukr_tig_eng_ger_alb_lit_qcu_fre_afr_por_dyu_hau_spa_owc_rom_mly_slo_moo_mol_tsn_sun_tha_wly_knd_lda_zul_aze_ita_rus_azi_cic_vie_mlt_tsw_swt_bam	-0.315020018987306	-0.744693125071047	0.45833496311655
865	amr_hin_cic_ita_tig_owc_heb_glc_aze_azi_tsn_bat_swa_mcd_ukr_bsq_bos_gam_yor_cnt_pol_slo_xho_bul_bam_prs_hun_dyu_dgb_est_guj_sod_geo_ctl_ben_scr_alb_amh_wly_mol_fin_ewe_mly_eng_ind_jpn_knd_kor_svk_dut_ven_krd_mao_fre_hau_tag_mnd_lat_zul_rus_sid_lit_grk_cze_nor_qcu_afr_pan_rom_moo_chh_ger_aeg_spa_jav_urd_fbf_swe_igb_sun_tha_anl_tml_lda_ses_tur_arw_por_uzb_bem_vie_mlt_swt_akn_tsw	-0.469082723911557	-1.11521276451245	0.267632766440092
866	heb_grk_tsw_rom_amh_mlt_tig_lit_azi_tur_moo_sun_xho_alb_nor_bsq_afr_sod_yor_mnd_pan_guj_zul_scr_fbf_svk_fin_swt_dgb_est_por_gam_geo_spa_bos_ukr_mcd_owc_aeg_swe_hun_dyu_bat_pol_jav_jpn_knd_kor_ctl_rus_tsn_arw_mao_eng_sid_mly_cnt_hin_bem_dut_chh_ger_ben_slo_ita_qcu_krd_glc_urd_ven_hau_fre_anl_lat_tag_bul_akn_mol_cic_ind_tha_wly_tml_lda_ewe_uzb_cze_prs_aze_ses_vie_amr_swa_bam_igb	-0.195420260270897	-0.46134073839467	0.645631367534171
867	sid_ger_ses_grk_hau_wly_sod_lat_tur_uzb_cic_bat_bem_rus_pol_bsq_ben_mlt_lda_cnt_ukr_hin_ewe_scr_swt_glc_fin_igb_tsn_est_pan_amh_geo_swe_krd_bul_mol_gam_heb_fre_hun_ven_sun_cze_mly_jpn_knd_kor_lit_mcd_yor_ita_ind_guj_amr_mao_mnd_arw_fbf_svk_aeg_ctl_afr_urd_spa_qcu_por_nor_rom_bam_tig_prs_anl_alb_jav_slo_xho_eng_moo_tag_tha_owc_tml_swa_zul_aze_bos_dut_azi_tsw_vie_chh_akn_dyu_dgb	0.409703748911696	0.96530659992069	0.336894745464232
868	mlt_alb_akn_swe_amh_tig_chh_por_azi_tur_dgb_jav_fbf_rom_scr_bsq_krd_aeg_swt_mnd_spa_lat_moo_glc_ewe_nor_hun_yor_swa_est_ger_hau_geo_ctl_ukr_ben_svk_wly_heb_pan_fin_tsn_mly_urd_ind_jpn_knd_kor_pol_dut_bam_guj_bat_arw_sid_sun_cnt_mcd_xho_lit_amr_eng_rus_fre_ita_qcu_afr_cze_mol_zul_anl_hin_sod_slo_tag_bul_ven_prs_ses_mao_tha_gam_tml_lda_cic_uzb_grk_bos_aze_bem_vie_owc_igb_dyu_tsw	-0.638925254764005	-1.53423605067703	0.128366666871444
869	heb_alb_ven_swe_sid_amr_wly_guj_uzb_azi_bam_jav_akn_dut_nor_bsq_ita_owc_ses_cnt_mcd_grk_swt_pan_swa_mol_hun_fbf_tsw_est_lat_amh_geo_eng_por_scr_ctl_mlt_hau_ben_fin_bem_bat_ukr_mly_jpn_knd_kor_bul_afr_tsn_bos_ind_fre_aeg_mao_mnd_hin_yor_glc_sod_spa_prs_krd_lit_qcu_cze_arw_rus_ewe_gam_urd_tig_pol_sun_ger_cic_slo_lda_tag_tha_anl_tml_dyu_dgb_tur_rom_svk_aze_zul_vie_chh_xho_igb_moo	-0.713854872815837	-1.71374991687766	0.0899060487333765
870	sod_cze_cic_svk_amr_anl_mlt_scr_aze_tur_zul_jav_dgb_ben_prs_bsq_ita_hau_bam_mnd_mol_slo_moo_nor_swa_swe_est_tsn_yor_fin_rus_wly_geo_afr_ctl_spa_lat_sid_aeg_ger_hun_igb_mao_glc_bat_jpn_tml_kor_urd_krd_fbf_dut_ind_eng_amh_tag_cnt_hin_ses_por_chh_fre_ukr_lit_bos_qcu_pan_grk_pol_ven_gam_bul_tig_rom_mly_mcd_swt_arw_bem_sun_tha_heb_knd_akn_lda_azi_guj_alb_uzb_tsw_vie_owc_xho_dyu_ewe	-0.682904606182206	-1.63440979968883	0.105553558344853
871	tig_swe_dyu_scr_sod_wly_owc_ger_azi_tur_dgb_mao_cic_rus_ben_bsq_rom_hau_bem_mnd_cze_por_akn_mcd_moo_afr_fin_tsn_lda_hun_fre_chh_geo_spa_guj_prs_dut_heb_aeg_hin_est_ven_mly_urd_tag_jpn_knd_kor_mol_grk_fbf_pan_jav_svk_gam_sun_cnt_lat_xho_slo_amr_bos_bul_nor_ukr_qcu_glc_alb_eng_zul_mlt_pol_sid_lit_bat_ctl_igb_ita_bam_ind_tha_anl_tml_ewe_tsw_uzb_krd_arw_aze_swt_vie_amh_swa_ses_yor	-0.570836622020811	-1.3628928600468	0.176207207941506
872	owc_glc_swa_rus_heb_chh_gam_urd_azi_aze_yor_ind_ses_cze_mcd_bsq_arw_tig_fbf_cnt_mol_bos_zul_guj_moo_svk_est_dgb_bem_fin_slo_amh_geo_pan_scr_ben_grk_amr_sid_ita_hun_cic_jav_krd_sun_jpn_knd_kor_ctl_lit_igb_bul_bat_afr_aeg_mly_mnd_lat_ewe_ukr_mlt_fre_ger_prs_swe_qcu_eng_por_hin_akn_anl_alb_hau_nor_mao_rom_ven_pol_dyu_tag_tha_sod_tml_tsw_xho_uzb_dut_spa_tur_tsn_vie_wly_bam_swt_lda	1.02352394184397	2.45893430189004	0.0157848186712632
873	amh_swe_dgb_alb_aeg_owc_wly_spa_uzb_tur_yor_sun_swt_scr_hin_bsq_afr_gam_moo_mnd_fre_pan_bem_grk_bam_dut_fin_ven_akn_hun_rom_sid_geo_nor_guj_lit_ben_mlt_tig_ger_est_zul_mao_rus_tag_jpn_knd_kor_ukr_glc_lda_ctl_bat_urd_anl_mly_cnt_krd_cic_ita_heb_pol_svk_prs_mcd_qcu_lat_eng_bos_tsn_chh_cze_amr_bul_ind_arw_dyu_por_ses_jav_tha_sod_tml_ewe_igb_azi_mol_slo_aze_xho_vie_hau_tsw_swa_fbf	0.328260747505502	0.772904227331124	0.441539038659293
874	sod_cze_tsn_slo_mlt_wly_amr_mol_azi_uzb_igb_tag_cic_rus_arw_bsq_bos_hau_swa_mnd_prs_grk_xho_ctl_zul_pan_est_tsw_bam_hun_guj_anl_geo_mcd_ger_lit_urd_aeg_chh_alb_fin_bem_sun_ben_jav_jpn_knd_kor_swe_hin_yor_ukr_mao_fre_owc_mly_cnt_scr_swt_dut_sid_pol_svk_afr_glc_qcu_bul_rom_krd_ewe_amh_lat_heb_ita_bat_eng_ven_nor_fbf_ind_tha_tig_tml_dyu_lda_aze_por_spa_tur_akn_vie_gam_moo_dgb_ses	-0.361988257279264	-0.857599308667181	0.393318457190985
875	tig_bos_tsn_cze_aeg_sod_chh_prs_uzb_azi_ven_mly_dyu_lit_ger_bsq_arw_amh_zul_mnd_pol_glc_moo_mol_lda_guj_est_swa_swt_hun_fre_gam_geo_scr_dut_hin_mcd_wly_mlt_alb_fin_dgb_mao_slo_bat_jpn_tml_kor_por_rus_bam_ctl_sun_nor_hau_jav_cnt_pan_cic_ita_sid_urd_afr_ben_rom_qcu_swe_grk_svk_igb_heb_lat_anl_spa_ind_bul_fbf_eng_akn_tag_tha_amr_knd_ses_ewe_tur_ukr_krd_aze_tsw_vie_owc_bem_xho_yor	0.369091799895473	0.868298718988879	0.387465994069146
876	mlt_pol_swa_fre_heb_owc_sod_lat_uzb_tur_ewe_ind_dgb_eng_ukr_bsq_hin_hau_moo_mnd_pan_guj_lda_glc_cic_arw_hun_ven_tsw_fin_svk_amh_geo_cze_swe_alb_slo_gam_aeg_ctl_est_fbf_mly_grk_tag_jpn_knd_kor_rom_mol_xho_bul_sun_lit_amr_bat_cnt_krd_swt_urd_tig_rus_ger_mcd_scr_qcu_afr_ben_por_yor_chh_prs_sid_bos_mao_nor_igb_dut_akn_jav_tha_anl_tml_ses_tsn_azi_spa_ita_aze_bem_vie_wly_zul_bam_dyu	-0.336285721846243	-0.794949845390235	0.428666790185356
877	sod_ita_yor_hin_gam_amh_aeg_prs_azi_uzb_zul_sun_dgb_pan_bul_bsq_nor_sid_ses_mnd_guj_fre_igb_krd_moo_rom_fin_lda_fbf_est_lit_heb_geo_urd_ger_cze_alb_wly_anl_grk_hun_dyu_mly_svk_mao_jpn_tml_kor_arw_ben_swt_ukr_ind_mol_tig_tag_cnt_mcd_swa_dut_owc_glc_rus_bos_por_qcu_spa_pol_afr_cic_amr_eng_chh_scr_bat_slo_bem_ctl_tsw_jav_tha_hau_knd_tsn_ewe_aze_swe_lat_tur_bam_vie_mlt_akn_ven_xho	-0.147419239659196	-0.347648589043751	0.728889698054739
878	anl_nor_akn_eng_aeg_wly_sod_ben_tur_azi_fbf_bat_moo_rus_svk_bsq_fre_chh_dyu_mnd_scr_alb_bam_krd_zul_guj_est_lda_ven_fin_swe_amr_geo_bos_grk_prs_lat_heb_gam_hin_hun_ses_mao_ita_tag_jpn_knd_kor_pol_mol_bem_dut_sun_ctl_tig_ind_cnt_slo_xho_glc_hau_arw_ger_pan_afr_qcu_spa_por_urd_swt_sid_rom_owc_ukr_mly_bul_ewe_mcd_yor_jav_tha_amh_tml_tsw_tsn_uzb_cze_lit_aze_dgb_vie_mlt_swa_cic_igb	-0.139574362640477	-0.329373339214956	0.74261417054905
879	tig_swe_igb_mcd_amh_mlt_wly_pol_uzb_azi_swt_sun_ewe_cze_eng_bsq_ger_gam_cic_cnt_pan_urd_ven_arw_ses_dut_hun_swa_moo_est_alb_heb_geo_fre_prs_rom_ukr_sid_hau_lat_fin_dyu_tag_nor_mly_jpn_tml_kor_krd_mol_dgb_slo_jav_ben_owc_ind_mnd_bul_xho_guj_anl_rus_glc_scr_svk_qcu_ita_ctl_afr_zul_chh_spa_sod_bos_bat_grk_akn_hin_lda_mao_tha_aeg_knd_fbf_tsn_tur_por_lit_aze_bem_vie_amr_yor_bam_tsw	-0.471683211852066	-1.12177829139678	0.264844761209351
880	hau_urd_tsw_ita_heb_amh_sod_lat_tur_uzb_moo_mly_ven_pan_ben_bsq_afr_wly_igb_cnt_guj_mol_bam_hin_akn_spa_fin_swt_lda_est_scr_owc_geo_slo_bos_lit_glc_mlt_anl_fre_hun_dgb_bat_rus_jav_jpn_knd_kor_grk_mcd_ses_bul_ind_prs_sid_tag_mnd_swe_xho_arw_tig_eng_krd_nor_ctl_qcu_rom_ukr_por_ewe_chh_dut_amr_pol_mao_cze_zul_alb_swa_sun_tha_aeg_tml_bem_tsn_azi_ger_svk_aze_fbf_vie_gam_dyu_yor_cic	-0.627755402402541	-1.50026424470519	0.136933336703228
881	sid_ctl_igb_ukr_wly_mlt_amr_svk_aze_uzb_ses_mao_ven_cze_afr_bsq_alb_sod_cic_mnd_spa_mcd_moo_ben_yor_glc_fin_swt_swa_hun_bos_amh_geo_grk_rus_dut_scr_chh_heb_pol_est_tsw_mly_fre_tag_jpn_tml_kor_urd_ger_bam_lit_sun_por_anl_bat_cnt_krd_xho_slo_owc_pan_ita_prs_swe_qcu_eng_nor_guj_fbf_aeg_mol_tig_arw_jav_rom_zul_hin_ewe_ind_tha_gam_knd_tsn_akn_azi_lat_bul_tur_dgb_vie_hau_lda_dyu_bem	0.00815803313754319	0.0192222885780769	0.984704957550014
882	sod_ctl_zul_ita_amh_mlt_amr_lat_aze_uzb_tsn_ind_dgb_alb_cze_bsq_por_tig_bam_cnt_dut_rus_dyu_spa_fbf_mol_est_xho_akn_hun_ger_owc_geo_lit_bul_hin_urd_anl_heb_svk_fin_swt_jav_arw_mao_jpn_knd_kor_nor_ukr_tsw_afr_bat_ben_gam_tag_mnd_grk_lda_swe_hau_slo_rom_fre_eng_qcu_pan_guj_pol_ven_chh_scr_wly_krd_mly_prs_swa_glc_cic_sun_tha_aeg_tml_igb_moo_azi_mcd_bos_tur_ewe_vie_sid_ses_bem_yor	-1.12079789663309	-2.75533201247345	0.0070546431430333
883	hau_ita_ven_slo_tig_chh_gam_eng_aze_tur_bam_tag_akn_bos_arw_bsq_nor_amh_ewe_mnd_swe_grk_xho_dut_ses_ctl_est_swt_cic_fin_scr_heb_geo_cze_por_hin_urd_sid_sod_spa_hun_yor_sun_alb_bat_jpn_knd_kor_afr_pan_lda_ukr_mao_ben_aeg_mly_cnt_mol_dyu_svk_mlt_fre_ger_guj_glc_qcu_pol_rus_mcd_fbf_anl_rom_owc_prs_ind_krd_swa_lit_dgb_jav_tha_wly_tml_zul_igb_uzb_bul_lat_azi_moo_vie_amr_tsw_bem_tsn	0.75030534378113	1.77988290445449	0.078361390608707
884	aeg_eng_tsn_svk_anl_owc_hau_lit_azi_tur_akn_sun_fbf_bul_afr_bsq_ctl_chh_cic_mnd_prs_mcd_igb_glc_ven_urd_fin_bem_ewe_est_slo_wly_geo_grk_bos_cze_ben_heb_sid_pol_hun_lda_mao_hin_jav_jpn_tml_kor_rus_ger_dgb_lat_mly_ukr_gam_tag_cnt_scr_bam_alb_amh_dut_arw_pan_swe_qcu_nor_por_ita_dyu_tig_krd_mlt_rom_ind_spa_zul_fre_ses_bat_tha_amr_knd_xho_moo_uzb_mol_guj_aze_swa_vie_sod_swt_yor_tsw	-0.537195378962994	-1.28011228637237	0.203689515443916
885	heb_nor_zul_pan_amh_aeg_wly_ctl_azi_tur_cic_tag_ses_pol_lit_bsq_urd_anl_swt_mnd_ukr_prs_tsw_spa_ven_dut_est_xho_dgb_hun_swe_hau_geo_afr_grk_mol_scr_chh_gam_svk_fin_lda_mly_por_jav_jpn_knd_kor_bul_ger_bam_alb_bat_ben_sod_mao_cnt_guj_fbf_slo_amr_ita_arw_cze_rom_qcu_lat_mcd_fre_swa_sid_hin_owc_eng_ind_rus_bem_krd_igb_sun_tha_mlt_tml_yor_ewe_aze_bos_glc_uzb_tsn_vie_tig_akn_dyu_moo	-0.610524646235541	-1.45718503582835	0.148433656592316
886	amh_guj_swa_svk_wly_sid_gam_rom_azi_uzb_yor_tag_swt_por_spa_bsq_arw_sod_fbf_mnd_prs_rus_ewe_nor_akn_slo_hun_bam_bem_fin_eng_heb_geo_ukr_hin_pol_ben_tig_chh_dut_est_ses_ind_fre_sun_jpn_knd_kor_glc_mol_moo_scr_mly_bul_anl_mao_cnt_ger_zul_swe_mlt_ctl_krd_urd_pan_qcu_mcd_bos_ita_cic_hau_lit_aeg_lat_jav_afr_dgb_alb_ven_bat_tha_amr_tml_xho_igb_tur_cze_grk_aze_tsn_vie_owc_tsw_dyu_lda	0.0195139764285501	0.0459500850683346	0.96344855959283
887	amh_ger_akn_glc_sod_anl_wly_urd_aze_uzb_xho_sun_yor_nor_lit_bsq_dut_sid_swa_cnt_afr_hin_zul_slo_bem_ukr_fin_ven_dgb_hun_ben_gam_geo_bul_prs_rom_eng_chh_tig_bos_est_fbf_jav_alb_ind_jpn_tml_kor_ctl_rus_igb_por_bat_lat_hau_tag_mnd_swe_ses_arw_mlt_pan_scr_krd_fre_qcu_guj_svk_mol_moo_aeg_cze_owc_mcd_mly_spa_cic_ita_bam_mao_tha_amr_knd_tsw_tsn_azi_pol_grk_tur_swt_vie_heb_ewe_dyu_lda	-0.132338441944691	-0.312230424679811	0.755564392794101
888	aeg_mcd_fbf_por_hau_sid_heb_bul_tur_azi_dgb_bat_dyu_arw_lit_bsq_eng_mlt_ven_mnd_glc_ukr_akn_grk_moo_krd_hun_bem_ses_fin_prs_owc_geo_guj_lat_svk_scr_chh_sod_cze_est_igb_mly_ita_mao_jpn_knd_kor_swe_fre_ewe_ben_sun_urd_amr_jav_cnt_slo_cic_pan_anl_afr_hin_rom_rus_qcu_bos_pol_ctl_lda_amh_spa_wly_nor_ind_alb_tsw_mol_swa_tag_tha_gam_tml_yor_tsn_aze_ger_dut_uzb_swt_vie_tig_bam_zul_xho	0.0849050009494096	0.199923408644487	0.841976991693315
889	tig_ctl_fbf_glc_amh_hau_owc_lit_azi_aze_lda_sun_moo_bos_nor_bsq_prs_heb_igb_cnt_svk_mol_tsn_guj_cic_scr_fin_dgb_swa_hun_krd_wly_geo_alb_grk_spa_pol_mlt_anl_ger_est_yor_bat_ben_jav_jpn_tml_kor_swe_mcd_akn_rus_ind_ita_aeg_mly_mnd_ukr_bem_afr_amr_rom_eng_lat_bul_qcu_hin_pan_urd_xho_chh_dut_sid_slo_mao_arw_ven_por_swt_tag_tha_gam_knd_bam_ewe_uzb_cze_fre_tur_ses_vie_sod_tsw_dyu_zul	-0.951303258766747	-2.32263356260295	0.022380247578128
890	anl_swe_ses_ukr_owc_tig_wly_guj_uzb_aze_swa_tag_fbf_grk_krd_bsq_slo_hau_xho_mnd_prs_spa_zul_afr_dyu_dut_est_swt_yor_hun_bos_amr_geo_rom_nor_ben_ita_heb_sid_hin_fin_akn_mao_pol_jav_jpn_knd_kor_mol_por_bam_ger_bat_pan_sod_mly_cnt_urd_ven_fre_chh_rus_arw_eng_mcd_qcu_ctl_cze_scr_lda_aeg_bul_amh_lit_ind_svk_dgb_lat_tsn_sun_tha_mlt_tml_igb_bem_tur_alb_glc_azi_moo_vie_gam_cic_tsw_ewe	-0.276513269587803	-0.653676567476646	0.5149332203254
891	amr_lit_tsw_prs_chh_aeg_heb_afr_uzb_azi_bem_sun_ses_dut_glc_bsq_mol_amh_bam_mnd_krd_pol_swa_ben_dyu_ger_hun_lda_cic_fin_guj_sod_geo_lat_rom_ukr_swe_anl_gam_bos_est_dgb_jav_scr_bat_jpn_knd_kor_por_nor_ewe_eng_mao_slo_mlt_mly_cnt_ita_ven_ctl_sid_rus_urd_spa_fre_qcu_mcd_pan_bul_yor_hau_svk_owc_hin_tag_grk_moo_cze_igb_ind_tha_wly_tml_swt_tsn_tur_alb_arw_aze_zul_vie_tig_fbf_xho_akn	-0.574213497255031	-1.37017731240191	0.173930191620114
892	hau_pan_swa_eng_chh_tig_heb_ger_aze_azi_bem_jav_dgb_dut_por_bsq_bul_sod_ewe_mnd_mcd_lat_yor_rom_ses_nor_hun_tsn_xho_fin_mol_sid_geo_lit_cze_svk_glc_amr_aeg_slo_est_swt_bat_guj_sun_jpn_tml_kor_rus_prs_zul_afr_ind_grk_gam_mly_cnt_ita_dyu_swe_mlt_pol_spa_arw_hin_qcu_urd_alb_scr_moo_wly_krd_anl_fre_tag_bos_akn_ctl_lda_mao_tha_owc_knd_ven_tsw_tur_ukr_ben_uzb_cic_vie_amh_fbf_igb_bam	-0.598858180435254	-1.42894212842804	0.156371143163204
893	sid_ben_ven_ger_aeg_mlt_tig_nor_aze_uzb_ewe_mly_fbf_bul_krd_bsq_guj_gam_xho_cnt_cze_bos_swt_eng_dyu_spa_hun_swa_moo_est_alb_amr_geo_prs_ukr_slo_dut_hau_chh_rom_fin_cic_tag_rus_ind_jpn_tml_kor_ctl_scr_igb_mol_jav_fre_heb_mao_mnd_ita_bam_por_sod_lit_grk_mcd_lat_qcu_glc_hin_afr_tsn_anl_urd_wly_pan_bat_svk_bem_swe_lda_sun_tha_owc_knd_dgb_yor_azi_arw_pol_tur_akn_vie_amh_ses_tsw_zul	0.218896742830272	0.515244875448848	0.607604496170689
894	anl_lat_tsn_glc_amr_aeg_chh_lit_azi_aze_bam_tag_ewe_ger_slo_bsq_grk_gam_dyu_cnt_prs_alb_tsw_guj_ses_arw_fin_igb_swa_hun_hin_sod_geo_eng_krd_mcd_rom_owc_heb_fre_est_bem_mly_urd_mao_jpn_knd_kor_mol_scr_moo_nor_ind_pol_wly_bat_mnd_afr_zul_svk_amh_ctl_bos_por_cze_qcu_bul_pan_spa_swt_hau_ukr_tig_ben_jav_rus_lda_ita_cic_sun_tha_sid_tml_xho_yor_tur_dut_swe_uzb_fbf_vie_mlt_ven_dgb_akn	-0.54171468458769	-1.28987501839744	0.200292371000143
895	sid_rom_akn_rus_owc_hau_tig_ukr_azi_uzb_tsn_bat_tsw_grk_svk_bsq_arw_amr_zul_mnd_alb_glc_moo_ita_ses_afr_est_dgb_ven_fin_mcd_aeg_geo_lit_lat_prs_mol_wly_amh_pol_hun_xho_sun_krd_mao_jpn_tml_kor_fre_hin_bam_dut_jav_por_anl_ind_cnt_pan_swt_nor_sod_ben_guj_scr_swe_qcu_slo_ger_urd_bem_heb_eng_gam_bul_tag_cze_yor_spa_lda_mly_tha_chh_knd_fbf_swa_aze_ctl_bos_tur_dyu_vie_mlt_cic_igb_ewe	-0.325669152790247	-0.771409868504046	0.442419649680488
896	mlt_nor_dyu_hin_aeg_chh_hau_dut_tur_azi_ses_jav_swt_ctl_glc_bsq_eng_amr_tsw_cnt_lat_scr_ewe_pan_yor_slo_est_cic_moo_fin_cze_owc_geo_svk_lit_ukr_bul_gam_sid_rus_hun_akn_ind_mol_mao_jpn_tml_kor_rom_prs_swa_krd_bat_ben_heb_tag_mnd_bos_tsn_afr_tig_alb_por_fre_arw_qcu_swe_pol_guj_xho_anl_ger_sod_grk_sun_mcd_lda_urd_dgb_mly_tha_amh_knd_bam_bem_uzb_ita_spa_aze_ven_vie_wly_fbf_igb_zul	0.950517765419299	2.27130084879562	0.0254352499735362
897	aeg_mol_fbf_svk_tig_gam_mlt_ctl_tur_uzb_swa_jav_ewe_mcd_urd_bsq_guj_owc_swt_cnt_swe_eng_dyu_ukr_bam_grk_fin_cic_zul_hun_rus_amr_geo_pan_nor_glc_rom_hau_anl_afr_est_xho_bat_ger_mao_jpn_tml_kor_pol_alb_bem_bos_sun_krd_chh_tag_mnd_hin_lda_lat_heb_fre_dut_bul_prs_qcu_lit_slo_por_dgb_amh_spa_sid_scr_mly_ben_moo_ita_tsn_ind_tha_wly_knd_ses_tsw_aze_arw_cze_azi_yor_vie_sod_igb_akn_ven	-0.40337080222918	-0.956630030796067	0.341234220965011
898	anl_slo_xho_ita_chh_tig_hau_bul_azi_tur_fbf_bat_moo_pan_prs_bsq_fre_aeg_dgb_mnd_svk_guj_dyu_ben_ses_ger_fin_akn_swa_hun_cze_owc_geo_swe_dut_glc_alb_amh_sod_nor_est_cic_sun_rom_tag_jpn_knd_kor_spa_lat_lda_lit_ind_eng_heb_mao_cnt_scr_yor_ukr_gam_por_rus_mol_bos_qcu_arw_krd_afr_bam_sid_ctl_wly_urd_jav_pol_ven_hin_zul_mly_tha_amr_tml_tsn_igb_aze_grk_mcd_uzb_swt_vie_mlt_bem_ewe_tsw	-0.898640932778218	-2.18098597633306	0.0317068288028733
899	chh_ger_moo_cze_mlt_owc_aeg_mol_aze_tur_dgb_tag_swa_bos_arw_bsq_hin_tig_xho_cnt_alb_mcd_bem_nor_igb_rom_est_ewe_lda_fin_lat_amr_geo_swe_pol_prs_krd_sid_heb_pan_hun_swt_ind_ben_jav_jpn_tml_kor_fre_rus_akn_por_bat_dut_wly_mly_mnd_glc_ses_svk_amh_eng_grk_ukr_spa_qcu_lit_slo_bul_ven_gam_ctl_sod_scr_sun_guj_tsn_afr_bam_mao_tha_hau_knd_yor_cic_uzb_urd_ita_azi_tsw_vie_anl_dyu_fbf_zul	-0.844243583719005	-2.04327761927841	0.0438541780479326
900	amr_ben_tsn_rus_chh_wly_mlt_mcd_aze_azi_yor_ind_moo_grk_ger_bsq_swe_anl_lda_mnd_lat_rom_ven_urd_bem_spa_hun_bam_ewe_fin_prs_amh_geo_lit_hin_guj_afr_heb_aeg_nor_est_swa_mao_glc_tag_jpn_tml_kor_dut_bos_dgb_cze_jav_bul_owc_bat_cnt_mol_swt_krd_sid_svk_ita_arw_eng_qcu_slo_ctl_scr_fbf_gam_ukr_sod_por_mly_fre_dyu_pol_zul_sun_tha_tig_knd_xho_ses_tur_alb_pan_uzb_tsw_vie_hau_cic_akn_igb	-0.7165320235459	-1.71694552756517	0.0893178494878409
901	amr_guj_swt_nor_gam_amh_chh_ukr_azi_uzb_swa_bat_bem_urd_lit_bsq_por_mlt_cic_cnt_spa_fre_dyu_rus_xho_slo_fin_ses_igb_hun_scr_sid_geo_krd_bul_afr_bos_wly_anl_mol_est_tsn_jav_cze_tag_jpn_knd_kor_ctl_alb_ven_hin_mao_ita_heb_mly_mnd_mcd_akn_lat_hau_ger_eng_pol_swe_qcu_svk_ben_grk_bam_owc_rom_aeg_glc_sun_dut_lda_pan_zul_ind_tha_tig_tml_moo_ewe_tur_prs_arw_aze_fbf_vie_sod_dgb_yor_tsw	0.722835807271902	1.71414221401136	0.089833670489668
[truncated: 99 more rows]
