# Supplementary material for: Future Tense and Economic Decisions: Controlling for Cultural Evolution
Source: PLoS One. 2015 Jul 17;10(7):e0132145. doi: 10.1371/journal.pone.0132145 (PMC4506144; doi:10.1371/journal.pone.0132145)
Supplement: S8 Appendix — See README files within the various sub-folders. (ZIP) [file pone.0132145.s008.zip › S3_Code/Residuals_new/PGLS/PermuteResults/permute_B_SavingsWITHINFAM_74000.csv]

	ftr	r	t	p
1	chh_urd_akn_pol_hau_gam_amh_svk_azi_uzb_bam_sun_ewe_grk_rom_bsq_dut_aeg_lda_cnt_cze_krd_swt_nor_dgb_swe_hun_ven_igb_est_arw_sod_geo_lit_prs_eng_lat_sid_mlt_guj_fin_moo_ind_spa_mly_jpn_tml_kor_mol_scr_cic_ctl_jav_pan_wly_bat_mnd_ben_zul_ger_anl_mcd_bul_slo_rus_qcu_fre_bos_afr_bem_amr_ukr_owc_por_mao_alb_tsn_hin_fbf_tag_tha_heb_knd_tsw_yor_aze_ita_glc_tur_swa_vie_tig_dyu_xho_ses	-0.499576673777501	-1.18781601201403	0.237930679261601
2	sod_ben_dgb_fre_aeg_mlt_wly_ger_uzb_tur_lda_sun_bem_alb_nor_bsq_afr_tig_akn_mnd_swe_ita_tsn_glc_xho_rus_est_moo_igb_hun_dut_owc_geo_hin_cze_slo_eng_sid_amr_krd_fin_yor_bat_svk_tag_jpn_knd_kor_mcd_urd_fbf_bul_ind_lit_amh_jav_cnt_prs_ses_bos_heb_ukr_pol_arw_por_qcu_grk_mol_lat_ven_hau_rom_gam_ctl_mly_spa_dyu_guj_bam_mao_tha_chh_tml_tsw_zul_azi_pan_scr_aze_cic_vie_anl_swa_swt_ewe	-0.401315195898148	-0.952206501292805	0.343460527159822
3	amr_fre_bem_mol_sod_hau_amh_lit_tur_azi_ven_jav_yor_svk_ctl_bsq_spa_anl_cic_cnt_nor_arw_moo_bos_igb_afr_fin_akn_dgb_est_pol_wly_geo_ita_guj_swe_lat_heb_mlt_hin_hun_tsw_ind_slo_tag_jpn_knd_kor_rus_glc_zul_rom_mao_mcd_chh_sun_mnd_ukr_xho_alb_gam_scr_prs_por_grk_qcu_eng_krd_urd_tsn_tig_dut_aeg_ben_bat_cze_swa_ger_ewe_mly_tha_owc_tml_swt_dyu_uzb_bul_pan_aze_bam_vie_sid_ses_fbf_lda	-0.869677788618286	-2.11089098793319	0.0374647046368954
4	anl_bul_fbf_swe_owc_tig_aeg_eng_aze_tur_bem_ind_igb_ita_rom_bsq_spa_heb_ses_mnd_ben_hin_lda_pan_tsw_dut_est_dyu_bam_hun_nor_amh_geo_arw_alb_slo_ger_mlt_sid_ctl_fin_ewe_bat_krd_sun_jpn_tml_kor_scr_pol_cic_urd_jav_glc_wly_tag_cnt_mcd_ven_mol_hau_ukr_lit_cze_rus_qcu_por_prs_grk_swt_chh_afr_amr_fre_mao_guj_dgb_bos_xho_mly_tha_gam_knd_akn_yor_azi_svk_lat_uzb_moo_vie_sod_tsn_swa_zul	-0.358128869610944	-0.848086703585428	0.398567187760135
5	sod_svk_ven_pol_aeg_gam_anl_por_uzb_aze_zul_ind_xho_krd_lit_bsq_ctl_owc_dgb_mnd_slo_eng_fbf_mol_bem_lat_hun_lda_tsw_est_fre_amh_geo_afr_rom_rus_dut_hau_tig_hin_fin_ewe_mao_ukr_mly_jpn_tml_kor_ben_urd_tsn_swe_sun_nor_wly_jav_cnt_bul_bam_scr_sid_cze_glc_mcd_pan_qcu_alb_ita_arw_swa_amr_grk_heb_bos_tag_prs_akn_ger_ses_bat_tha_mlt_knd_igb_cic_azi_spa_guj_tur_dyu_vie_chh_swt_moo_yor	0.0666026536844624	0.15676465663676	0.875770149710804
6	anl_ben_tsn_ctl_heb_amh_gam_spa_azi_aze_akn_bat_swt_slo_swe_bsq_bos_chh_moo_cnt_ita_krd_bem_urd_zul_rom_fin_fbf_cic_hun_grk_mlt_geo_svk_eng_alb_por_hau_sid_dut_est_xho_sun_nor_mly_jpn_knd_kor_lit_ger_yor_arw_jav_bul_owc_mao_mnd_fre_ewe_prs_sod_mcd_glc_afr_scr_qcu_ukr_cze_mol_dgb_wly_pol_amr_hin_tag_rus_ses_pan_swa_ind_tha_tig_tml_lda_dyu_tur_lat_guj_uzb_tsw_vie_aeg_igb_bam_ven	0.26354095409166	0.621116809955421	0.536042175466082
7	sod_prs_swt_pan_heb_owc_tig_ger_aze_azi_dgb_bat_ven_grk_cze_bsq_ita_amh_bem_cnt_krd_fre_bam_guj_ses_lat_fin_ewe_moo_est_ukr_hau_geo_alb_mcd_urd_eng_amr_wly_rus_hun_tsw_ind_arw_tag_jpn_tml_kor_nor_ctl_akn_dut_mao_bos_anl_mly_mnd_svk_lda_afr_sid_scr_swe_lit_rom_qcu_spa_glc_mol_zul_aeg_slo_mlt_por_sun_hin_xho_ben_cic_jav_tha_gam_knd_swa_dyu_uzb_bul_pol_tur_fbf_vie_chh_igb_tsn_yor	0.429685715015666	1.01329532298661	0.313548154730002
8	chh_eng_bem_bos_amr_mlt_owc_arw_tur_uzb_igb_mly_fbf_urd_dut_bsq_cze_wly_dgb_cnt_glc_ita_yor_rom_xho_grk_est_lda_cic_fin_svk_tig_geo_alb_krd_nor_spa_sod_sid_guj_hun_zul_tag_mcd_bat_jpn_knd_kor_afr_bul_swt_mol_jav_lit_gam_ind_mnd_ger_ses_ben_hau_ctl_swe_por_ukr_qcu_fre_scr_rus_moo_amh_slo_heb_pan_mao_hin_swa_lat_akn_sun_tha_anl_tml_bam_tsn_aze_prs_pol_azi_tsw_vie_aeg_ewe_ven_dyu	0.081625916595747	0.192084092636915	0.848095133093166
9	sod_lit_lda_cze_anl_gam_chh_pol_aze_uzb_yor_jav_igb_rom_arw_bsq_alb_heb_dyu_mnd_krd_eng_fbf_urd_zul_lat_fin_xho_cic_est_bul_amr_geo_ger_glc_afr_spa_sid_owc_dut_hun_ses_mao_ctl_sun_jpn_knd_kor_ita_guj_tsw_hin_ind_ukr_wly_mly_cnt_grk_swt_mol_aeg_fre_rus_pan_svk_qcu_slo_prs_ben_ewe_tig_por_mlt_bos_tag_nor_swa_swe_bam_bat_tha_amh_tml_ven_tsn_azi_mcd_scr_tur_dgb_vie_hau_akn_bem_moo	0.316014001138688	0.744844133854923	0.458244098662524
10	mlt_eng_bam_fre_hau_gam_chh_pan_tur_aze_tsn_jav_cic_nor_pol_bsq_lit_wly_dyu_cnt_spa_mcd_moo_hin_swt_svk_hun_ewe_igb_fin_dut_tig_geo_arw_krd_swe_scr_amh_anl_glc_est_xho_ind_bos_bat_jpn_knd_kor_ctl_bul_dgb_guj_mao_ukr_aeg_sun_mnd_lat_ses_prs_amr_afr_mol_ben_rom_qcu_ger_slo_alb_ven_heb_cze_owc_ita_mly_por_bem_grk_zul_tag_tha_sid_tml_fbf_lda_azi_rus_urd_uzb_swa_vie_sod_yor_akn_tsw	0.395817663268764	0.932740413346729	0.353369289856652
11	chh_ger_moo_hin_heb_amr_hau_glc_uzb_aze_lda_mao_xho_por_guj_bsq_slo_owc_tsn_mnd_eng_alb_ewe_ita_ses_rus_est_ven_dyu_fin_arw_wly_geo_spa_urd_ukr_nor_sod_aeg_ben_hun_igb_bat_dut_jav_jpn_tml_kor_fre_pol_yor_lit_tag_afr_sid_sun_cnt_swe_zul_mcd_mlt_lat_krd_ctl_bos_qcu_scr_mol_grk_fbf_amh_pan_anl_rom_mly_bul_bam_cze_cic_ind_tha_tig_knd_swt_akn_tur_prs_svk_azi_bem_vie_gam_dgb_swa_tsw	0.00652473058844572	0.0153551802626461	0.987781713758715
12	mlt_hin_ven_krd_sod_heb_amh_svk_tur_azi_swt_sun_lda_ita_cze_bsq_urd_chh_ses_mnd_rom_afr_moo_mol_yor_ger_fin_igb_dgb_hun_eng_hau_geo_swe_scr_arw_pan_amr_aeg_ukr_est_akn_bat_grk_mao_jpn_knd_kor_slo_ben_swa_por_tag_nor_owc_mly_cnt_bul_cic_dut_wly_bos_pol_ctl_spa_qcu_guj_lit_alb_zul_tig_fre_gam_prs_jav_rus_tsw_lat_fbf_ind_tha_anl_tml_bam_tsn_uzb_mcd_glc_aze_dyu_vie_sid_xho_bem_ewe	-0.494969042690802	-1.17681908833772	0.242270973163261
13	mlt_ben_ewe_arw_aeg_wly_tig_grk_tur_uzb_bam_bat_dyu_bul_pan_bsq_prs_hau_swa_cnt_mol_swe_moo_afr_ven_guj_est_fbf_bem_fin_cze_amh_geo_rom_ukr_ctl_pol_sod_owc_bos_hun_dgb_ind_svk_mly_jpn_knd_kor_scr_dut_xho_urd_mao_ger_anl_tag_mnd_nor_igb_spa_gam_lat_eng_rus_krd_qcu_mcd_fre_slo_cic_amr_alb_heb_por_sun_hin_tsw_glc_ses_jav_tha_sid_tml_zul_yor_aze_ita_lit_azi_lda_vie_chh_swt_akn_tsn	0.552345209932135	1.30378509957777	0.195524940072841
14	gam_prs_fbf_pol_owc_anl_sod_scr_uzb_aze_akn_ind_dyu_spa_afr_bsq_rom_aeg_moo_cnt_svk_grk_dgb_ctl_ses_bul_hun_lda_tsn_est_urd_sid_geo_pan_alb_nor_arw_heb_wly_ukr_fin_bem_bat_rus_mly_jpn_tml_kor_por_glc_swa_cze_tag_slo_hau_mao_mnd_fre_xho_mcd_mlt_dut_swe_hin_eng_qcu_lit_guj_ben_yor_chh_ger_amh_lat_sun_bos_igb_ita_cic_jav_tha_tig_knd_bam_ewe_azi_krd_mol_tur_swt_vie_amr_tsw_ven_zul	-0.474458222878007	-1.12853745451946	0.261995843272642
15	anl_fre_bem_mol_owc_sid_sod_rus_tur_aze_yor_ind_zul_ger_ctl_bsq_alb_aeg_swa_cnt_ukr_pan_ven_arw_ewe_svk_est_fbf_dgb_hun_lit_tig_geo_cze_spa_nor_krd_wly_heb_glc_fin_ses_tag_bos_mao_jpn_tml_kor_ben_pol_cic_lat_mly_guj_hau_jav_mnd_urd_tsw_eng_amh_rom_grk_por_prs_qcu_bul_afr_slo_xho_amr_mcd_chh_swe_sun_hin_bam_scr_tsn_bat_tha_mlt_knd_lda_swt_azi_dut_ita_uzb_dyu_vie_gam_igb_moo_akn	-0.471156527743736	-1.1182953769807	0.266321213590069
16	tig_pan_yor_spa_gam_amh_wly_dut_tur_uzb_zul_tag_lda_lat_mol_bsq_svk_mlt_xho_mnd_bul_fre_fbf_glc_ven_lit_est_ewe_cic_fin_eng_owc_geo_pol_cze_ben_grk_hau_aeg_afr_hun_dgb_sun_por_bat_jpn_tml_kor_mcd_arw_moo_ukr_ind_ger_chh_jav_cnt_krd_ses_rus_amr_ctl_hin_slo_prs_qcu_rom_scr_alb_tsw_heb_bos_anl_ita_mao_nor_bem_swe_swa_mly_tha_sod_knd_bam_swt_aze_urd_guj_azi_dyu_vie_sid_igb_tsn_akn	-0.0133999733843611	-0.031547179324296	0.974900772564121
17	sod_rom_dgb_ita_chh_sid_heb_lat_tur_azi_bem_mao_ses_scr_svk_bsq_arw_amr_zul_cnt_swe_prs_fbf_krd_swt_fre_fin_ven_akn_hun_dut_aeg_geo_mcd_ger_ctl_glc_mlt_amh_eng_est_xho_mly_grk_jav_jpn_tml_kor_slo_spa_tsw_hin_bat_ukr_gam_sun_mnd_pol_bam_guj_tig_pan_urd_lit_bos_qcu_cze_afr_nor_dyu_hau_rus_anl_mol_tag_por_ewe_bul_igb_ind_tha_owc_knd_lda_swa_aze_alb_ben_uzb_cic_vie_wly_yor_moo_tsn	-0.282000907959332	-0.667026817867498	0.506406626357173
18	chh_nor_tsw_afr_sod_anl_tig_dut_tur_azi_igb_jav_ven_pol_ben_bsq_guj_amh_fbf_mnd_por_slo_ses_alb_dgb_prs_hun_xho_swt_fin_pan_owc_geo_rom_urd_glc_grk_heb_gam_swe_est_bem_sun_spa_bat_jpn_knd_kor_ctl_lat_zul_mcd_tag_bos_mlt_mly_cnt_ita_akn_krd_hau_eng_ger_scr_lit_qcu_hin_mol_svk_tsn_amr_ukr_aeg_arw_ind_bul_swa_cze_moo_mao_tha_wly_tml_dyu_yor_aze_rus_fre_uzb_lda_vie_sid_ewe_cic_bam	0.187184864632004	0.440581436312867	0.66053845162788
19	wly_nor_dyu_mol_amh_owc_amr_bos_aze_uzb_dgb_tag_igb_krd_rom_bsq_pan_sod_ses_cnt_ita_hin_moo_urd_cic_eng_est_bem_tsw_fin_swe_gam_geo_spa_cze_afr_dut_heb_tig_ukr_hun_ewe_jav_lat_sun_jpn_tml_kor_alb_por_swt_prs_bat_lit_sid_ind_mnd_bul_zul_fre_aeg_svk_glc_scr_rus_qcu_ben_ger_ctl_tsn_hau_grk_chh_slo_mao_mcd_fbf_guj_lda_mly_tha_anl_knd_bam_yor_azi_pol_arw_tur_ven_vie_mlt_xho_swa_akn	-0.522808201499414	-1.24623380676914	0.215808676932037
20	aeg_glc_moo_rus_mlt_wly_heb_lit_uzb_aze_bem_tag_dyu_arw_scr_bsq_prs_chh_swa_mnd_rom_ben_ewe_eng_lda_spa_hun_ven_ses_fin_lat_amh_geo_cze_afr_bos_alb_owc_tig_dut_est_zul_sun_bul_ind_jpn_knd_kor_ukr_svk_dgb_pan_mao_hin_anl_mly_cnt_krd_akn_slo_amr_guj_por_ger_mcd_qcu_grk_ita_pol_swt_hau_urd_sid_swe_jav_mol_fbf_nor_bam_bat_tha_sod_tml_tsw_yor_azi_fre_ctl_tur_cic_vie_gam_xho_tsn_igb	-0.135768210133495	-0.320047160102361	0.749650506796198
21	chh_por_akn_cze_gam_amr_mlt_pol_uzb_aze_cic_ind_tsn_mcd_mol_bsq_hin_aeg_dgb_mnd_glc_bos_swa_urd_ven_ger_est_bam_lda_hun_fre_anl_geo_alb_nor_arw_rom_sid_hau_pan_fin_swt_tag_scr_jav_jpn_knd_kor_ukr_spa_zul_lat_bat_eng_wly_sun_cnt_lit_xho_afr_amh_grk_krd_swe_ben_qcu_rus_bul_guj_fbf_tig_svk_sod_ita_mly_prs_ses_ctl_yor_mao_tha_heb_tml_dyu_igb_azi_slo_dut_tur_ewe_vie_owc_moo_tsw_bem	-0.974397269240165	-2.37421093690976	0.0196418136037506
22	owc_bos_ewe_lat_amr_hau_mlt_afr_tur_aze_swa_bat_lda_fre_glc_bsq_nor_anl_bem_mnd_dut_ben_fbf_arw_ses_lit_hun_dyu_bam_est_eng_wly_geo_slo_ger_prs_scr_chh_aeg_mcd_fin_cic_jav_cze_sun_jpn_knd_kor_spa_ukr_moo_pol_tag_bul_amh_mly_cnt_ctl_dgb_mol_sod_krd_guj_swe_rom_qcu_por_svk_hin_zul_sid_rus_heb_urd_mao_alb_xho_ita_igb_ind_tha_tig_tml_ven_tsw_azi_pan_grk_uzb_yor_vie_gam_tsn_akn_swt	-0.186418087143065	-0.43949074222855	0.661325535531141
23	heb_bos_fbf_krd_anl_sid_hau_glc_azi_uzb_swt_mao_yor_guj_cze_bsq_mcd_mlt_tsn_mnd_alb_ctl_ses_svk_moo_spa_fin_tsw_igb_hun_afr_owc_geo_rom_grk_lit_por_tig_wly_arw_est_swa_mly_urd_tag_jpn_knd_kor_ita_slo_dyu_prs_sun_rus_chh_ind_cnt_swe_akn_nor_sod_fre_ger_dut_pan_qcu_mol_pol_ukr_xho_amr_scr_gam_ben_jav_bul_zul_eng_dgb_bat_tha_amh_tml_bam_bem_tur_hin_lat_aze_ven_vie_aeg_cic_lda_ewe	-0.364187276687332	-0.863065216573323	0.39032189421888
24	tig_glc_xho_hin_amh_gam_amr_ukr_uzb_aze_moo_mly_lda_rom_svk_bsq_nor_anl_ewe_mnd_krd_lat_ses_mol_cic_urd_fin_bem_bam_est_bos_sid_geo_dut_pan_ctl_cze_heb_aeg_ita_hun_tsn_bat_grk_ind_jpn_tml_kor_ben_fre_swa_bul_mao_arw_hau_jav_cnt_mcd_yor_afr_sod_eng_por_rus_spa_qcu_lit_slo_scr_igb_mlt_guj_wly_ger_tag_swe_tsw_pol_ven_sun_tha_owc_knd_dyu_swt_azi_alb_prs_tur_zul_vie_chh_fbf_dgb_akn	-0.245177757149901	-0.579211813710331	0.563846614146799
25	sid_spa_swt_krd_mlt_chh_aeg_prs_azi_tur_fbf_ind_zul_bul_nor_bsq_pol_heb_xho_cnt_ctl_ita_tsw_rus_igb_glc_hun_yor_dyu_fin_eng_hau_geo_bos_slo_dut_ukr_tig_amr_alb_est_cic_jav_svk_tag_jpn_tml_kor_ger_mcd_bam_arw_mao_lit_owc_sun_mnd_mol_moo_rom_wly_hin_por_cze_scr_qcu_pan_guj_fre_lda_gam_lat_sod_urd_mly_grk_ses_swe_akn_bat_tha_amh_knd_ewe_swa_uzb_ben_afr_aze_dgb_vie_anl_ven_tsn_bem	-0.528822572030647	-1.25972150041034	0.210922021661522
26	aeg_ger_moo_lit_anl_owc_mlt_eng_azi_aze_lda_ind_ses_por_guj_bsq_alb_sid_ewe_mnd_lat_arw_dgb_pan_zul_mcd_hun_yor_igb_est_grk_gam_geo_cze_ben_hin_krd_wly_amr_bul_fin_swt_jav_mol_mao_jpn_knd_kor_slo_bos_fbf_nor_bat_rom_sod_tag_cnt_urd_bam_ita_amh_pol_dut_swe_rus_qcu_prs_glc_ctl_ven_heb_afr_hau_fre_mly_scr_bem_ukr_swa_sun_tha_tig_tml_akn_xho_tur_svk_spa_uzb_cic_vie_chh_tsn_tsw_dyu	0.478797495682041	1.12867329103031	0.261938810968213
27	owc_alb_tsn_rom_wly_anl_mlt_pol_uzb_tur_tsw_bat_lda_spa_nor_bsq_arw_hau_bem_cnt_mcd_cze_igb_ita_moo_por_fin_xho_ewe_est_ukr_amh_geo_hin_afr_swe_slo_aeg_sid_ben_hun_ven_tag_svk_mao_jpn_knd_kor_eng_rus_fbf_scr_sun_bos_sod_jav_mnd_lit_akn_prs_heb_krd_urd_guj_bul_qcu_mol_dut_pan_swa_gam_ger_chh_fre_ind_glc_cic_ctl_yor_mly_tha_tig_tml_bam_dyu_azi_grk_lat_aze_dgb_vie_amr_zul_ses_swt	-0.871042662304148	-2.11285968711187	0.0372914016637698
28	amh_arw_ven_scr_hau_sod_anl_ben_aze_tur_bem_mao_yor_fre_ita_bsq_ctl_heb_xho_cnt_bos_dut_dyu_mcd_fbf_grk_fin_cic_lda_hun_urd_owc_geo_spa_nor_por_lat_tig_aeg_eng_est_igb_tag_mol_jav_jpn_tml_kor_krd_afr_moo_bul_ind_hin_sid_mly_mnd_slo_swa_pan_wly_pol_ger_rom_glc_qcu_alb_swe_rus_bam_chh_ukr_amr_svk_bat_prs_ses_cze_dgb_sun_tha_mlt_knd_swt_tsn_azi_guj_lit_uzb_tsw_vie_gam_ewe_zul_akn	-0.218041856687508	-0.5143251094424	0.608244774968866
29	amh_prs_moo_scr_anl_hau_aeg_nor_tur_uzb_fbf_jav_igb_pol_alb_bsq_grk_tig_bem_mnd_pan_hin_ven_svk_tsw_ukr_hun_cic_swt_est_ger_owc_geo_bos_fre_mol_por_mlt_sid_spa_fin_zul_bat_glc_tag_jpn_tml_kor_arw_eng_tsn_lit_mly_krd_sod_ind_cnt_bul_yor_lat_chh_mcd_rus_ctl_swe_qcu_guj_slo_afr_ses_amr_rom_wly_urd_sun_ita_ewe_cze_bam_mao_tha_heb_knd_akn_xho_azi_ben_dut_aze_swa_vie_gam_lda_dgb_dyu	-0.0108962425028916	-0.0256570639623201	0.979585844235588
30	chh_cze_dgb_spa_amh_aeg_sid_pol_tur_uzb_lda_bat_swa_ukr_arw_bsq_dut_sod_ewe_cnt_fre_pan_fbf_rom_bam_prs_hun_xho_ven_est_bos_owc_geo_svk_krd_bul_swe_mlt_amr_grk_fin_ses_mly_lit_sun_jpn_knd_kor_ctl_por_tsw_mol_ind_ger_anl_mao_mnd_glc_bem_rus_gam_eng_alb_lat_guj_qcu_urd_afr_hin_cic_hau_scr_tig_ben_tag_nor_tsn_slo_dyu_jav_tha_heb_tml_zul_swt_aze_mcd_ita_azi_igb_vie_wly_yor_akn_moo	-0.679220311318851	-1.62468859379706	0.107613436304623
31	tig_rus_tsn_glc_heb_sid_aeg_ben_uzb_tur_igb_mao_xho_hin_krd_bsq_mcd_anl_ewe_mnd_pol_eng_bem_ger_dgb_afr_hun_tsw_ses_est_cze_owc_geo_fre_bos_prs_alb_mlt_gam_rom_fin_dyu_mly_svk_sun_jpn_tml_kor_nor_scr_swt_pan_tag_swe_hau_jav_cnt_mol_bam_ukr_sod_lat_slo_spa_dut_qcu_urd_arw_por_lda_wly_ita_amr_guj_bat_ctl_ven_bul_zul_ind_tha_chh_knd_cic_fbf_azi_grk_lit_aze_yor_vie_amh_akn_swa_moo	-0.00260698999664192	-0.00613659565202243	0.995116880205942
32	hau_ctl_ses_pol_sid_amr_wly_eng_uzb_aze_tsw_tag_tsn_alb_mcd_bsq_urd_heb_dgb_mnd_scr_dut_moo_rus_swa_por_est_xho_swt_hun_glc_sod_geo_hin_ukr_rom_afr_mlt_tig_arw_fin_ven_sun_spa_ind_jpn_knd_kor_ger_nor_bem_prs_bat_pan_amh_mao_cnt_swe_igb_ita_anl_bul_fre_guj_bos_qcu_lit_svk_lat_ewe_owc_slo_chh_grk_mly_mol_akn_krd_fbf_jav_tha_aeg_tml_zul_cic_tur_ben_cze_azi_yor_vie_gam_dyu_lda_bam	-0.536913313623468	-1.27903590433807	0.20406665795554
33	chh_swe_bam_hin_hau_heb_sod_ctl_aze_azi_zul_mao_fbf_eng_rom_bsq_glc_amh_cic_cnt_cze_bul_swa_arw_xho_ukr_hun_tsw_ewe_fin_afr_sid_geo_dut_mcd_scr_slo_anl_gam_bos_est_dgb_tag_pan_mly_jpn_knd_kor_mol_por_ses_fre_bat_prs_mlt_sun_mnd_urd_yor_nor_aeg_svk_rus_krd_lat_qcu_spa_ger_lit_swt_amr_alb_wly_pol_jav_grk_dyu_ita_tsn_ind_tha_tig_tml_lda_bem_uzb_guj_ben_tur_akn_vie_owc_moo_igb_ven	0.709103407330541	1.68402639310035	0.0955302336290909
34	sod_glc_dyu_fre_amr_sid_anl_por_azi_aze_bam_ind_fbf_scr_mcd_bsq_prs_hau_cic_mnd_ukr_pol_ses_lit_moo_nor_hun_swt_bem_est_bul_tig_geo_lat_spa_guj_pan_chh_amh_grk_fin_akn_tag_alb_sun_jpn_tml_kor_slo_cze_lda_dut_mao_ctl_gam_bat_cnt_hin_dgb_mol_aeg_krd_rus_urd_swe_qcu_afr_ger_eng_tsn_mlt_ben_heb_rom_jav_svk_tsw_ita_ven_mly_tha_wly_knd_xho_igb_uzb_bos_arw_tur_swa_vie_owc_yor_ewe_zul	-0.0403652795835044	-0.0950864148315514	0.924450769798111
35	amr_por_akn_guj_amh_hau_heb_hin_aze_uzb_yor_bat_dyu_pol_svk_bsq_ctl_owc_bem_mnd_pan_lit_zul_grk_swt_ita_fin_lda_cic_hun_alb_mlt_geo_swe_ukr_bul_prs_anl_chh_spa_est_ses_mly_mol_mao_jpn_knd_kor_nor_slo_ven_fre_jav_rom_wly_sun_cnt_rus_tsw_krd_sod_bos_eng_ben_scr_qcu_afr_arw_glc_dgb_aeg_urd_sid_dut_tag_cze_xho_mcd_ewe_ind_tha_gam_tml_igb_tsn_azi_lat_ger_tur_moo_vie_tig_fbf_bam_swa	-0.168870176133218	-0.399047135803908	0.690773310043037
36	owc_arw_yor_pan_hau_tig_gam_svk_uzb_aze_akn_jav_fbf_scr_alb_bsq_glc_sod_tsn_mnd_lat_bos_bem_lit_tsw_ger_est_moo_ewe_fin_dut_wly_geo_rom_ctl_nor_ben_mlt_amr_hin_hun_swt_mao_urd_ind_jpn_tml_kor_guj_swe_igb_ita_bat_cze_heb_mly_cnt_mcd_ses_krd_anl_slo_afr_eng_ukr_qcu_grk_fre_prs_dyu_amh_mol_aeg_spa_tag_pol_swa_bul_dgb_sun_tha_sid_knd_cic_zul_tur_por_rus_azi_ven_vie_chh_bam_lda_xho	0.739364300968486	1.75547531574368	0.0824707658860454
37	sod_bos_swt_lit_amr_wly_mlt_ben_tur_uzb_ewe_mao_akn_scr_nor_bsq_mol_chh_dyu_cnt_eng_ukr_cic_dut_dgb_ger_hun_ses_yor_est_afr_owc_geo_rom_urd_fre_lat_tig_sid_ita_fin_ven_bat_mcd_tag_jpn_knd_kor_pan_pol_bem_rus_jav_grk_heb_mly_mnd_guj_tsw_cze_hau_alb_krd_prs_arw_qcu_bul_svk_glc_fbf_anl_por_aeg_slo_ind_spa_igb_ctl_swa_sun_tha_gam_tml_xho_zul_azi_swe_hin_aze_bam_vie_amh_tsn_lda_moo	0.608330397103842	1.43701782144627	0.15406882337132
38	tig_mcd_fbf_ben_gam_amh_owc_scr_azi_uzb_swa_mly_dgb_lit_urd_bsq_arw_anl_ses_mnd_alb_swe_tsw_guj_igb_rom_fin_tsn_moo_est_por_amr_geo_pan_spa_ger_lat_hau_mlt_glc_hun_bem_tag_grk_bat_jpn_tml_kor_afr_krd_akn_bos_mao_svk_sod_sun_cnt_eng_bam_slo_chh_hin_ctl_cze_dut_qcu_ita_nor_pol_xho_aeg_bul_wly_rus_jav_ukr_cic_mol_zul_ind_tha_sid_knd_swt_dyu_tur_fre_prs_aze_ewe_vie_heb_yor_ven_lda	-0.101041301199904	-0.23834518384366	0.812137760772924
39	aeg_krd_tsn_pan_amh_amr_chh_prs_uzb_azi_bem_ind_moo_ben_lat_bsq_dut_owc_cic_cnt_urd_pol_dyu_scr_igb_bul_fin_akn_ewe_est_mcd_anl_geo_alb_guj_glc_mol_heb_hau_fre_hun_yor_mao_ctl_tag_jpn_knd_kor_arw_swe_lda_svk_jav_afr_mlt_bat_mnd_bos_tsw_eng_wly_nor_slo_rom_cze_qcu_ukr_por_ger_ses_gam_hin_sod_rus_sun_ita_zul_grk_fbf_mly_tha_sid_tml_swa_xho_aze_lit_spa_tur_ven_vie_tig_swt_dgb_bam	-1.0169825110188	-2.48134105801315	0.0148851030035344
40	owc_lit_tsw_bos_heb_sid_tig_spa_uzb_azi_lda_sun_xho_scr_alb_bsq_bul_wly_moo_cnt_nor_prs_akn_por_fbf_pol_hun_swt_tsn_est_hin_hau_geo_guj_rus_cze_eng_amr_mlt_ita_fin_cic_ind_ger_tag_jpn_tml_kor_ctl_dut_swa_fre_bat_grk_aeg_mao_mnd_afr_yor_swe_anl_slo_pan_svk_lat_qcu_arw_glc_urd_bam_chh_mcd_sod_mol_jav_rom_dyu_ukr_igb_mly_tha_amh_knd_ven_dgb_aze_ben_krd_tur_ewe_vie_gam_ses_bem_zul	-0.2258263507171	-0.533249789387715	0.595132758848381
41	sid_por_ven_guj_amr_sod_gam_pan_aze_azi_fbf_tag_bem_ukr_dut_bsq_nor_tig_dyu_cnt_eng_bos_zul_swe_cic_lat_fin_ses_tsn_hun_mcd_wly_geo_hin_spa_scr_pol_owc_hau_ben_est_moo_mly_glc_mao_jpn_tml_kor_cze_fre_tsw_lit_jav_afr_chh_bat_mnd_krd_ewe_ctl_anl_arw_urd_bul_svk_qcu_rus_grk_mol_bam_mlt_ita_heb_rom_sun_prs_swt_slo_dgb_ind_tha_aeg_knd_swa_akn_tur_alb_ger_uzb_lda_vie_amh_yor_igb_xho	-0.111585775297282	-0.263031245417648	0.793108346918
42	mlt_alb_ven_fre_aeg_gam_sid_afr_azi_aze_ses_sun_moo_arw_glc_bsq_eng_anl_bem_cnt_svk_slo_fbf_pan_zul_rom_fin_xho_cic_est_guj_amr_geo_ita_ukr_pol_lit_owc_wly_mol_hun_lda_tag_ger_mao_jpn_knd_kor_grk_ctl_bam_rus_jav_ben_tig_mly_mnd_mcd_igb_lat_chh_krd_swe_bos_cze_qcu_spa_bul_prs_yor_sod_nor_heb_urd_bat_scr_akn_dut_dgb_ind_tha_hau_tml_swt_tsw_uzb_hin_por_tur_tsn_vie_amh_dyu_ewe_swa	0.712000071375627	1.69003855572128	0.0943700981340168
43	heb_rus_moo_dut_amr_tig_amh_lit_azi_aze_bem_bat_ven_pol_fre_bsq_ben_sod_swt_cnt_svk_mol_cic_nor_bam_arw_fin_tsn_ses_hun_bul_anl_geo_ukr_grk_ctl_lat_owc_hau_urd_est_swa_tag_scr_ind_jpn_tml_kor_glc_pan_yor_ita_jav_cze_sid_mly_mnd_mcd_zul_bos_mlt_guj_spa_ger_hin_qcu_prs_slo_por_dyu_gam_alb_aeg_rom_sun_swe_igb_eng_dgb_mao_tha_chh_knd_fbf_xho_uzb_krd_afr_tur_tsw_vie_wly_ewe_akn_lda	-0.416989852015548	-0.988497346152238	0.325473999477452
44	hau_fre_lda_por_tig_amh_chh_mcd_azi_aze_bam_mao_akn_guj_lit_bsq_ukr_anl_yor_cnt_ita_swe_tsn_eng_tsw_alb_hun_xho_cic_est_ben_wly_geo_spa_rus_ger_scr_heb_sid_svk_fin_bem_sun_krd_tag_jpn_tml_kor_bul_cze_zul_dut_mly_lat_gam_ind_mnd_urd_dyu_rom_aeg_prs_bos_mol_pan_qcu_slo_afr_ctl_ses_sod_hin_mlt_grk_jav_nor_dgb_arw_moo_bat_tha_owc_knd_swt_igb_uzb_pol_glc_tur_swa_vie_amr_ven_ewe_fbf	-0.114525990366075	-0.270382183993428	0.787465371431705
45	aeg_hin_zul_pol_anl_hau_sid_swe_uzb_tur_xho_mly_moo_lat_rom_bsq_bos_owc_akn_cnt_ita_ctl_igb_mol_yor_lit_fin_lda_cic_est_krd_sod_geo_eng_ger_svk_alb_heb_amr_arw_hun_bem_tag_cze_sun_jpn_tml_kor_bul_glc_tsn_fre_ind_pan_wly_jav_mnd_ben_dyu_spa_tig_mcd_por_dut_rus_qcu_grk_prs_ukr_swt_mlt_afr_amh_guj_mao_slo_dgb_urd_ewe_bat_tha_chh_knd_fbf_swa_aze_nor_scr_azi_ven_vie_gam_ses_bam_tsw	0.0627355125707664	0.147654539250392	0.882935061374255
46	sod_arw_yor_glc_aeg_sid_chh_afr_azi_aze_lda_mao_ven_lat_slo_bsq_bul_amh_swa_cnt_ctl_lit_cic_rom_ses_ben_est_tsn_xho_fin_grk_amr_geo_rus_prs_eng_spa_heb_hau_bos_hun_zul_ind_scr_tag_jpn_tml_kor_cze_fre_dyu_urd_bat_swe_mlt_mly_mnd_por_bem_nor_owc_mcd_dut_ger_krd_qcu_ita_pol_ukr_tsw_wly_hin_tig_guj_jav_pan_dgb_svk_moo_sun_tha_gam_knd_fbf_bam_tur_alb_mol_uzb_igb_vie_anl_ewe_akn_swt	-0.143274453089533	-0.33846567160439	0.735775235160923
47	wly_ctl_ven_prs_owc_hau_heb_lit_azi_aze_ses_ind_akn_glc_pan_bsq_mcd_aeg_xho_mnd_afr_mol_zul_bos_dgb_swe_fin_swt_swa_hun_bul_tig_geo_cze_alb_por_hin_sid_mlt_slo_est_cic_mly_spa_bat_jpn_knd_kor_urd_guj_tsn_ben_jav_ita_amr_tag_cnt_eng_yor_arw_sod_grk_ukr_svk_krd_qcu_pol_scr_dut_fbf_anl_ger_gam_nor_sun_lat_moo_rus_tsw_mao_tha_chh_tml_ewe_bam_tur_rom_fre_uzb_lda_vie_amh_bem_igb_dyu	0.0968085825565204	0.22785674293244	0.820257822869374
48	hau_por_tsn_lat_amr_wly_owc_spa_tur_azi_akn_sun_ewe_pan_slo_bsq_pol_chh_dyu_cnt_bos_hin_tsw_ger_igb_ctl_fin_zul_dgb_hun_ukr_tig_geo_bul_guj_dut_alb_amh_anl_krd_est_cic_tag_urd_jav_jpn_knd_kor_nor_eng_yor_afr_mao_scr_aeg_ind_mnd_prs_moo_grk_sod_mcd_lit_glc_ita_qcu_rom_svk_swe_ven_heb_mol_sid_cze_mly_fre_lda_arw_bem_bat_tha_gam_tml_bam_swa_uzb_ben_rus_aze_fbf_vie_mlt_swt_ses_xho	0.544056179607524	1.28226913415053	0.202935351579889
49	sod_scr_dyu_por_mlt_wly_owc_pan_uzb_azi_igb_ind_swt_ita_rus_bsq_arw_sid_akn_cnt_lat_guj_ewe_dut_moo_bos_fin_cic_ses_hun_pol_heb_geo_svk_nor_ger_rom_amr_anl_eng_est_ven_mly_spa_sun_jpn_knd_kor_ctl_prs_tsn_glc_jav_krd_aeg_tag_mnd_alb_tsw_slo_chh_lit_swe_cze_hin_qcu_grk_mcd_mol_xho_hau_ben_amh_bul_mao_afr_lda_fre_fbf_bat_tha_tig_tml_yor_bam_tur_urd_ukr_aze_zul_vie_gam_dgb_bem_swa	-0.042260769832856	-0.0995374938198029	0.920925768655136
50	anl_grk_lda_swe_aeg_tig_heb_nor_aze_azi_bam_mly_bem_ger_prs_bsq_ctl_chh_xho_cnt_dut_alb_ses_arw_igb_cze_fin_akn_yor_est_pol_hau_geo_svk_spa_bul_lit_owc_wly_rom_hun_ven_bat_por_sun_jpn_knd_kor_eng_ben_dgb_bos_tag_hin_amr_ind_mnd_urd_fbf_mol_sod_glc_guj_rus_pan_qcu_afr_krd_ita_dyu_gam_slo_amh_lat_mao_fre_tsw_mcd_moo_jav_tha_sid_tml_zul_tsn_tur_scr_ukr_uzb_swt_vie_mlt_cic_swa_ewe	0.199630330613122	0.470555728002783	0.639059776505173
51	amh_alb_dgb_glc_mlt_tig_hau_bos_uzb_aze_swa_jav_ven_rus_pan_bsq_cze_amr_dyu_cnt_rom_urd_zul_pol_ewe_guj_fin_tsn_akn_est_afr_sid_geo_svk_ita_scr_nor_wly_aeg_por_hun_xho_ind_prs_sun_jpn_tml_kor_lit_hin_swt_ger_tag_mol_anl_bat_mnd_eng_ses_dut_owc_mcd_ben_ukr_lat_qcu_krd_grk_ctl_fbf_sod_bul_chh_swe_mly_arw_moo_spa_bam_mao_tha_heb_knd_cic_igb_tur_fre_slo_azi_bem_vie_gam_lda_tsw_yor	0.128845277646456	0.303137877758401	0.762461851477913
52	wly_ita_swa_ukr_owc_sid_amr_guj_aze_uzb_dyu_jav_moo_ger_urd_bsq_slo_anl_igb_cnt_arw_nor_cic_mcd_dgb_swe_fin_zul_bem_hun_ctl_heb_geo_dut_lit_bul_ben_mlt_hau_svk_est_ses_sun_alb_bat_jpn_tml_kor_scr_prs_yor_krd_mly_rom_amh_ind_mnd_pol_akn_hin_aeg_por_rus_glc_pan_qcu_cze_spa_fre_bam_chh_afr_tig_grk_mao_bos_xho_lat_swt_tag_tha_gam_knd_lda_ven_azi_eng_mol_tur_ewe_vie_sod_fbf_tsn_tsw	-0.433183718317298	-1.02840361728891	0.306427324460148
53	sid_bos_ven_pan_chh_wly_tig_fre_azi_uzb_zul_tag_moo_lat_bul_bsq_pol_aeg_xho_cnt_afr_lit_dgb_krd_yor_prs_fin_fbf_swt_est_alb_anl_geo_rus_arw_svk_dut_sod_amr_swe_hun_ewe_jav_slo_mao_jpn_tml_kor_mcd_por_akn_ita_bat_cze_mlt_ind_mnd_rom_cic_ctl_gam_hin_guj_eng_spa_qcu_grk_ben_urd_igb_hau_ger_owc_scr_sun_ukr_bam_glc_swa_mly_tha_heb_knd_ses_bem_aze_mol_nor_tur_lda_vie_amh_dyu_tsw_tsn	-0.668712302173962	-1.60122650968687	0.112718300423267
54	sid_slo_ses_ben_mlt_anl_hau_prs_aze_azi_akn_mly_cic_nor_spa_bsq_pan_heb_yor_mnd_hin_lat_igb_guj_zul_ctl_fin_dyu_bem_est_mcd_chh_geo_rus_fre_bul_mol_gam_owc_scr_hun_tsn_mao_rom_bat_jpn_knd_kor_urd_glc_bam_swe_ind_ger_amh_sun_cnt_dut_lda_grk_sod_por_afr_ita_bos_qcu_krd_eng_ukr_swt_wly_lit_tig_svk_jav_arw_dgb_alb_moo_tag_tha_amr_tml_ewe_ven_uzb_pol_cze_tur_xho_vie_aeg_swa_tsw_fbf	-0.535460268428996	-1.27691719107299	0.204810520240604
55	owc_rom_ewe_hin_gam_amh_chh_pan_aze_tur_ses_mao_cic_slo_lit_bsq_grk_mlt_dyu_mnd_nor_alb_zul_svk_moo_mcd_hun_bem_tsn_fin_lat_heb_geo_dut_prs_ger_eng_aeg_tig_scr_est_yor_tag_ctl_jav_jpn_tml_kor_ita_rus_bam_urd_mly_bos_sid_bat_cnt_cze_tsw_spa_amr_fre_mol_arw_ukr_qcu_guj_pol_ben_swa_sod_afr_wly_krd_ind_glc_dgb_bul_akn_sun_tha_hau_knd_lda_ven_uzb_por_swe_azi_xho_vie_anl_swt_igb_fbf	-0.206727252010732	-0.488605187378841	0.626271433469564
56	hau_pol_lda_cze_sid_wly_mlt_por_tur_uzb_igb_tag_moo_ger_ctl_bsq_fre_tig_ses_cnt_ben_svk_bam_urd_cic_mcd_fin_xho_zul_est_rus_gam_geo_dut_guj_bul_rom_aeg_sod_pan_hun_ewe_sun_afr_ind_jpn_tml_kor_prs_bos_bem_lat_mao_mol_chh_jav_mnd_arw_yor_swe_amr_slo_grk_nor_spa_qcu_lit_krd_hin_dyu_amh_ukr_heb_ita_mly_glc_ven_eng_fbf_bat_tha_anl_knd_dgb_tsn_aze_scr_alb_azi_tsw_vie_owc_swt_swa_akn	-0.0323171838069827	-0.0761302452845772	0.939479012966307
57	owc_nor_ewe_guj_wly_mlt_sod_hin_aze_azi_dyu_mly_lda_ita_afr_bsq_lit_anl_xho_mnd_dut_rus_igb_arw_ven_ukr_fin_fbf_moo_hun_ger_amh_geo_spa_fre_slo_krd_sid_hau_bul_est_bem_tag_por_mao_jpn_tml_kor_mol_cze_swt_grk_sun_bos_aeg_jav_cnt_mcd_dgb_svk_chh_prs_urd_lat_eng_qcu_ctl_alb_pan_tsw_heb_rom_amr_pol_bat_scr_zul_swe_tsn_ind_tha_gam_knd_bam_ses_uzb_ben_glc_tur_cic_vie_tig_swa_yor_akn	0.256218971188432	0.60269006165001	0.548181729378005
58	chh_rus_tsn_scr_sid_wly_mlt_bos_azi_uzb_lda_mao_fbf_hin_pol_bsq_mcd_hau_dyu_cnt_cze_mol_ven_glc_xho_slo_hun_swt_moo_fin_pan_heb_geo_lit_alb_spa_grk_amr_aeg_afr_est_zul_sun_ctl_ind_jpn_tml_kor_krd_ben_ewe_lat_mly_guj_owc_jav_mnd_dut_yor_prs_anl_rom_fre_swe_nor_qcu_ita_svk_bul_dgb_sod_ger_gam_arw_bat_por_cic_ukr_ses_tag_tha_amh_knd_igb_tsw_tur_eng_urd_aze_swa_vie_tig_akn_bem_bam	-0.724993409044241	-1.73964100412663	0.0852304649324982
59	tig_scr_tsw_bos_owc_heb_chh_ukr_tur_aze_dgb_ind_yor_krd_bul_bsq_cze_anl_igb_cnt_mcd_ita_bam_pol_cic_rus_fin_lda_bem_hun_alb_sod_geo_hin_glc_pan_rom_sid_amr_grk_est_akn_sun_por_jav_jpn_tml_kor_spa_urd_fbf_nor_mao_slo_mlt_bat_mnd_svk_xho_swe_gam_lat_mol_ctl_dut_qcu_prs_ger_fre_moo_wly_arw_hau_afr_mly_eng_ewe_ben_tsn_tag_tha_aeg_knd_zul_ses_azi_lit_guj_uzb_swa_vie_amh_swt_ven_dyu	-0.88230284727742	-2.13138677929865	0.0356941665801483
60	gam_glc_akn_cze_amr_heb_chh_dut_aze_azi_swt_mly_xho_rom_arw_bsq_prs_aeg_dgb_cnt_urd_scr_tsw_ctl_ses_slo_fin_igb_moo_est_svk_wly_geo_hin_nor_ita_guj_sid_owc_bos_hun_fbf_bat_ukr_jav_jpn_knd_kor_rus_swe_ewe_por_ind_spa_hau_sun_mnd_bul_zul_krd_mlt_fre_grk_ben_mol_qcu_mcd_eng_afr_tsn_tig_alb_amh_pan_mao_ger_yor_pol_swa_tag_tha_anl_tml_ven_lda_uzb_lat_lit_tur_bem_vie_sod_bam_dyu_cic	-0.209492615444877	-0.494720900837513	0.621963865934127
61	hau_bos_zul_por_chh_heb_amr_krd_aze_azi_bem_mao_cic_guj_ger_bsq_hin_mlt_tsw_cnt_ita_mcd_swa_eng_ses_grk_hun_dyu_dgb_fin_cze_sid_geo_urd_rom_lit_bul_amh_owc_afr_est_fbf_bat_ctl_tag_jpn_tml_kor_rus_glc_tsn_lat_jav_ben_wly_mly_mnd_fre_akn_ukr_tig_swe_nor_pol_arw_qcu_alb_pan_scr_moo_gam_slo_anl_svk_ind_spa_igb_prs_xho_sun_tha_aeg_knd_lda_ven_uzb_dut_mol_tur_swt_vie_sod_yor_ewe_bam	-0.333710503928204	-0.789310250542656	0.431938421570837
62	amr_dut_akn_urd_sid_chh_tig_guj_uzb_azi_bem_sun_swt_glc_nor_bsq_mcd_aeg_dgb_mnd_pol_scr_dyu_cze_ses_mol_est_tsn_lda_hun_eng_heb_geo_ita_svk_krd_slo_gam_owc_spa_fin_xho_bat_ger_jav_jpn_knd_kor_hin_bul_tsw_grk_mly_rus_mlt_ind_cnt_fre_moo_bos_hau_alb_ukr_lit_arw_qcu_ben_por_prs_ewe_amh_ctl_wly_pan_tag_lat_swa_afr_yor_mao_tha_anl_tml_cic_zul_aze_swe_rom_tur_igb_vie_sod_bam_fbf_ven	-0.772870143130946	-1.85692618419429	0.0664869482207368
63	anl_krd_lda_ita_amr_aeg_wly_lat_tur_aze_tsn_mly_xho_arw_fre_bsq_ben_owc_zul_mnd_guj_cze_bem_slo_fbf_rus_fin_tsw_igb_hun_bos_amh_geo_urd_lit_por_swe_mlt_chh_bul_est_ewe_sun_glc_ind_jpn_knd_kor_eng_grk_akn_spa_mao_rom_heb_tag_cnt_dut_cic_alb_sid_mol_ctl_afr_hin_qcu_scr_pol_ger_ses_sod_svk_hau_ukr_bat_prs_dgb_pan_swt_jav_tha_tig_tml_dyu_moo_uzb_nor_mcd_azi_ven_vie_gam_yor_bam_swa	0.00113823757419637	0.00268124519965577	0.997866421473482
64	amr_ben_bem_glc_mlt_chh_owc_pol_uzb_tur_dgb_mly_swa_scr_ukr_bsq_guj_heb_tsw_cnt_pan_prs_dyu_bul_xho_krd_hun_ven_cic_est_dut_aeg_geo_ctl_ger_swe_afr_anl_wly_cze_fin_bam_sun_bos_ind_jpn_knd_kor_urd_mcd_zul_eng_bat_grk_sod_jav_mnd_hin_ses_alb_amh_svk_mol_slo_por_qcu_lat_arw_rom_ewe_tig_nor_hau_fre_mao_lit_tsn_rus_yor_tag_tha_gam_tml_lda_fbf_azi_spa_ita_aze_moo_vie_sid_igb_akn_swt	-0.736010308090626	-1.77060808045047	0.0799025440637691
65	heb_scr_ewe_ukr_chh_amr_anl_glc_aze_azi_cic_sun_fbf_ita_cze_bsq_afr_sid_akn_mnd_rom_dut_bem_pol_swa_ctl_est_lda_ven_fin_ger_tig_geo_grk_bul_guj_eng_hau_gam_spa_hun_ses_bat_hin_jav_jpn_tml_kor_arw_por_yor_mcd_mly_urd_aeg_ind_cnt_lat_dyu_alb_wly_mol_krd_fre_rus_qcu_nor_bos_prs_tsw_owc_slo_amh_svk_tag_swe_tsn_pan_zul_mao_tha_sod_knd_igb_moo_uzb_ben_lit_tur_dgb_vie_mlt_xho_bam_swt	-0.484480503903981	-1.15339157184325	0.251705402092197
66	heb_ger_lda_alb_amh_chh_anl_ukr_tur_aze_igb_bat_moo_spa_rom_bsq_bul_amr_yor_mnd_por_dut_zul_slo_bem_hin_hun_xho_ewe_fin_arw_owc_geo_prs_nor_fre_krd_gam_hau_urd_est_bam_sun_ctl_mly_jpn_knd_kor_scr_grk_dgb_bos_jav_ben_tig_ind_cnt_lat_ses_pan_aeg_guj_pol_mcd_swe_qcu_cze_afr_glc_dyu_mlt_mol_sod_ita_tag_rus_swt_svk_ven_mao_tha_sid_tml_fbf_tsn_azi_eng_lit_uzb_akn_vie_wly_tsw_cic_swa	-0.164135631096558	-0.38722402466778	0.699475092360228
67	tig_alb_swa_lat_aeg_heb_owc_krd_uzb_tur_ses_mly_lda_lit_slo_bsq_mol_amr_zul_cnt_rus_dut_moo_bul_igb_pol_hun_xho_bem_est_urd_sod_geo_afr_swe_fre_spa_anl_hau_arw_fin_swt_mao_ctl_ind_jpn_knd_kor_eng_ger_dgb_ita_tag_svk_amh_bat_mnd_hin_cic_bos_sid_por_grk_nor_ukr_qcu_prs_glc_scr_akn_chh_ben_gam_rom_sun_guj_bam_cze_dyu_jav_tha_mlt_tml_tsw_ewe_azi_mcd_pan_aze_tsn_vie_wly_ven_fbf_yor	-0.363604949391188	-0.861583314195232	0.391132918048452
68	chh_hin_bem_bul_owc_tig_heb_grk_azi_uzb_swa_mao_akn_por_glc_bsq_pan_hau_ewe_cnt_swe_lit_zul_spa_cic_afr_hun_ses_tsw_fin_cze_amr_geo_rus_guj_krd_lat_mlt_amh_slo_est_moo_mly_scr_ind_jpn_tml_kor_ukr_ger_yor_prs_bat_ben_sod_jav_mnd_fre_ven_dut_aeg_bos_mol_alb_svk_qcu_ita_pol_mcd_bam_wly_nor_sid_urd_tag_rom_swt_eng_dyu_sun_tha_gam_knd_igb_xho_aze_arw_ctl_tur_dgb_vie_anl_fbf_lda_tsn	-0.292832874789034	-0.692855728699407	0.490126689922115
69	anl_bul_moo_urd_sid_heb_amh_lit_uzb_tur_tsn_bat_ven_mol_glc_bsq_svk_hau_xho_mnd_dut_eng_bem_rus_bam_bos_fin_dyu_zul_est_arw_owc_geo_hin_pol_alb_grk_gam_tig_krd_hun_yor_mly_swe_sun_jpn_knd_kor_nor_mcd_ses_slo_jav_por_mlt_tag_cnt_afr_tsw_rom_aeg_pan_scr_ger_cze_qcu_guj_ben_ukr_lda_chh_ctl_wly_spa_mao_ita_igb_prs_ewe_ind_tha_sod_tml_swt_akn_aze_lat_fre_azi_cic_vie_amr_fbf_dgb_swa	-0.237247057696507	-0.560272843408368	0.576640526961403
70	sid_hin_bem_ger_tig_chh_heb_scr_tur_azi_lda_mly_ses_afr_mol_bsq_rus_gam_yor_mnd_por_guj_fbf_ben_ven_grk_hun_dgb_dyu_est_dut_wly_geo_lat_slo_nor_alb_aeg_sod_swe_fin_zul_sun_ukr_ind_jpn_tml_kor_krd_svk_moo_prs_bat_cze_owc_mao_cnt_ita_akn_arw_mlt_bul_eng_fre_lit_qcu_mcd_rom_ctl_tsn_anl_urd_amr_pan_tag_pol_cic_bos_bam_jav_tha_amh_knd_xho_swa_aze_glc_spa_uzb_swt_vie_hau_igb_ewe_tsw	0.0756178896497273	0.178189828856278	0.858961471930186
71	gam_bos_swt_arw_anl_wly_aeg_bul_azi_uzb_tsw_jav_zul_alb_hin_bsq_grk_mlt_bam_cnt_prs_pol_xho_ctl_bem_por_fin_fbf_ven_est_fre_heb_geo_urd_cze_slo_ita_amr_sid_mol_hun_moo_ind_mcd_bat_jpn_tml_kor_lat_rom_dgb_scr_sun_rus_hau_mly_mnd_swe_yor_dut_chh_svk_ukr_ben_lit_qcu_pan_glc_nor_swa_tig_ger_sod_krd_tag_spa_tsn_afr_ewe_mao_tha_amh_knd_ses_cic_aze_guj_eng_tur_lda_vie_owc_dyu_akn_igb	-0.108888547876152	-0.256544048739623	0.798097439687863
72	heb_scr_zul_urd_owc_gam_wly_alb_tur_azi_ewe_tag_dgb_mol_fre_bsq_ben_tig_swt_cnt_dut_glc_yor_prs_ven_ita_fin_bem_bam_hun_krd_amh_geo_rus_grk_pan_pol_sod_sid_nor_est_moo_mly_swe_mao_jpn_tml_kor_ctl_guj_swa_lat_ind_ukr_hau_jav_mnd_mcd_tsn_lit_mlt_spa_hin_svk_bos_qcu_arw_eng_afr_cic_aeg_ger_anl_cze_bat_bul_tsw_por_igb_sun_tha_amr_knd_dyu_xho_aze_rom_slo_uzb_lda_vie_chh_fbf_akn_ses	0.512321742673517	1.2105739713118	0.229126369992732
73	gam_hin_ewe_krd_heb_sid_hau_mol_azi_aze_dgb_mao_ses_cze_por_bsq_glc_aeg_dyu_cnt_arw_rom_bam_mcd_fbf_svk_hun_tsn_swt_est_pol_amh_geo_rus_bul_grk_ben_owc_anl_slo_fin_ven_mly_ctl_jav_jpn_tml_kor_lat_spa_moo_lit_ind_ukr_wly_tag_mnd_scr_tsw_alb_chh_ger_afr_pan_urd_qcu_dut_guj_bos_zul_amr_nor_sod_prs_sun_fre_bem_ita_igb_bat_tha_tig_knd_cic_xho_uzb_eng_swe_tur_swa_vie_mlt_yor_lda_akn	-0.643406833000521	-1.53793346565065	0.127460410020879
74	sid_lat_zul_ger_heb_gam_hau_swe_tur_azi_tsw_bat_akn_rom_scr_bsq_pan_sod_moo_mnd_arw_prs_xho_krd_yor_guj_hun_bam_igb_fin_nor_chh_geo_slo_urd_por_bos_aeg_wly_mol_est_lda_jav_svk_mly_jpn_tml_kor_bul_hin_swa_ita_mao_mcd_owc_ind_cnt_ben_ven_fre_amh_eng_lit_cze_pol_qcu_dut_grk_alb_tsn_anl_afr_amr_rus_sun_ctl_fbf_spa_bem_tag_tha_tig_knd_dgb_ewe_aze_ukr_glc_uzb_ses_vie_mlt_cic_dyu_swt	-0.0740215642910728	-0.174636673459794	0.861744753238183
75	heb_arw_swt_dut_gam_sid_amr_hin_aze_azi_cic_ind_swa_mol_cze_bsq_urd_mlt_bam_cnt_pan_guj_bem_ben_fbf_afr_hun_ses_ven_fin_swe_chh_geo_pol_bul_svk_glc_sod_tig_bos_est_tsw_mly_rom_jav_jpn_tml_kor_eng_grk_lda_spa_sun_ita_owc_mao_mnd_lat_ewe_prs_aeg_ukr_ger_por_fre_qcu_mcd_ctl_slo_dgb_hau_alb_amh_rus_tag_lit_dyu_nor_akn_bat_tha_wly_knd_yor_xho_uzb_scr_krd_tur_zul_vie_anl_moo_tsn_igb	-0.517353175566774	-1.23094659603916	0.221446888445686
76	amh_spa_ewe_ben_anl_aeg_wly_por_tur_aze_igb_bat_akn_ger_fre_bsq_bos_hau_ses_cnt_arw_rus_lda_krd_zul_grk_fin_yor_swt_hun_scr_sod_geo_afr_mol_rom_hin_chh_gam_lit_est_tsw_mao_urd_sun_jpn_knd_kor_pan_ctl_fbf_nor_mly_alb_tig_tag_mnd_ukr_ven_slo_mlt_dut_pol_mcd_svk_qcu_glc_prs_ita_tsn_amr_cze_owc_swe_jav_guj_bem_eng_cic_ind_tha_heb_tml_dgb_xho_azi_lat_bul_uzb_bam_vie_sid_moo_dyu_swa	0.106635163464921	0.251004030297662	0.802364740674221
77	aeg_eng_lda_scr_heb_wly_anl_lat_aze_tur_cic_mly_ses_ger_krd_bsq_spa_hau_akn_cnt_ben_prs_xho_glc_ven_nor_hun_zul_bam_fin_rus_owc_geo_afr_hin_alb_ita_sod_sid_ctl_est_yor_jav_lit_mao_jpn_knd_kor_ukr_pol_dyu_fre_tag_arw_gam_bat_mnd_swe_tsw_rom_chh_bul_pan_guj_bos_qcu_dut_mcd_svk_igb_tig_slo_amh_urd_sun_mol_fbf_cze_swa_ind_tha_amr_tml_tsn_bem_uzb_grk_por_azi_moo_vie_mlt_ewe_swt_dgb	-0.563143360003299	-1.34415249167724	0.182168890702664
78	heb_ctl_xho_bos_tig_aeg_gam_ger_uzb_azi_lda_bat_fbf_rom_swe_bsq_glc_hau_dyu_cnt_urd_hin_ewe_eng_yor_slo_est_tsn_swt_hun_por_amr_geo_mcd_arw_spa_fre_chh_sod_svk_fin_igb_sun_dut_ind_jpn_knd_kor_rus_alb_akn_ukr_tag_mol_anl_jav_mnd_afr_dgb_ita_mlt_prs_cze_guj_nor_qcu_scr_grk_pan_moo_owc_lit_sid_pol_mao_bul_cic_ben_swa_mly_tha_amh_tml_tsw_bam_aze_lat_krd_tur_bem_vie_wly_ses_zul_ven	-0.694893172633905	-1.66901039034274	0.0984785306513889
79	owc_svk_fbf_hin_tig_wly_amh_nor_aze_tur_cic_ind_swa_por_glc_bsq_pan_hau_tsw_mnd_rom_fre_lda_lat_xho_ita_est_dgb_ewe_hun_lit_anl_geo_guj_urd_bul_pol_aeg_chh_ukr_fin_zul_mao_arw_sun_jpn_knd_kor_alb_prs_yor_scr_jav_ben_sid_mly_cnt_krd_tsn_mcd_sod_bos_ger_swe_grk_qcu_ctl_slo_mol_ven_gam_eng_heb_cze_tag_afr_bam_rus_ses_bat_tha_mlt_tml_akn_swt_azi_dut_spa_uzb_moo_vie_amr_dyu_igb_bem	-0.219709175965151	-0.519375353861634	0.604732912100965
80	aeg_grk_moo_glc_gam_tig_heb_guj_tur_azi_tsn_ind_bam_lat_rom_bsq_por_mlt_xho_mnd_slo_ita_ses_scr_tsw_rus_hun_dyu_akn_fin_nor_wly_geo_alb_eng_ctl_bos_hau_amh_cze_est_zul_jav_fre_bat_jpn_tml_kor_lit_afr_ven_krd_sun_ukr_sid_mao_cnt_svk_lda_pol_chh_mol_swe_hin_ger_qcu_prs_dut_pan_cic_anl_mcd_owc_urd_mly_bul_bem_spa_yor_tag_tha_amr_knd_fbf_swa_aze_arw_ben_uzb_swt_vie_sod_dgb_igb_ewe	-0.754845233585576	-1.81383518669499	0.0729280386641711
81	amh_svk_ven_krd_owc_amr_sod_ita_uzb_aze_tsw_ind_tsn_mcd_swe_bsq_rom_heb_moo_mnd_dut_guj_dgb_ger_zul_cze_est_swt_xho_hun_ukr_anl_geo_rus_slo_eng_grk_wly_tig_nor_fin_ses_mao_spa_mly_jpn_knd_kor_prs_urd_bam_scr_tag_bos_hau_sun_cnt_ben_bem_pan_chh_bul_glc_hin_alb_qcu_por_afr_pol_igb_mlt_mol_gam_lit_jav_lat_lda_arw_dyu_bat_tha_aeg_tml_ewe_swa_azi_ctl_fre_tur_yor_vie_sid_cic_fbf_akn	-0.220312845852958	-0.519821308578238	0.604423246542634
82	wly_cze_bem_krd_heb_hau_amr_pan_tur_azi_moo_jav_tsn_afr_ger_bsq_grk_sod_lda_cnt_lat_prs_yor_mol_swa_hin_fin_ewe_ses_hun_ukr_owc_geo_scr_por_bul_guj_anl_mlt_ctl_est_bam_mao_dut_mly_jpn_knd_kor_pol_glc_zul_nor_ind_swe_tig_sun_mnd_rus_dyu_fre_chh_rom_eng_spa_bos_qcu_ita_svk_mcd_igb_gam_arw_sid_ben_bat_urd_xho_lit_swt_tag_tha_aeg_tml_ven_fbf_uzb_slo_alb_aze_cic_vie_amh_dgb_akn_tsw	-0.871111929553706	-2.10519342404769	0.0379701865125819
83	amr_hin_ses_fre_owc_anl_amh_svk_uzb_aze_dyu_mao_bam_pan_urd_bsq_mcd_gam_tsw_cnt_ctl_ukr_lda_ita_ewe_cze_est_tsn_ven_fin_ben_wly_geo_lit_grk_spa_por_sid_hau_rom_hun_yor_mly_afr_jav_jpn_tml_kor_prs_pol_xho_mol_bat_dut_sod_sun_mnd_bul_swa_glc_mlt_slo_rus_guj_scr_qcu_nor_krd_alb_cic_tig_ger_heb_lat_ind_bos_fbf_eng_akn_tag_tha_aeg_knd_igb_swt_tur_swe_arw_azi_moo_vie_chh_bem_dgb_zul	-0.790730487709805	-1.90375478855924	0.0600341196447093
84	amh_rom_ses_afr_sod_heb_chh_svk_uzb_aze_swa_mao_bem_swe_glc_bsq_ukr_anl_ewe_cnt_urd_ben_dgb_ita_zul_hin_est_tsn_bam_hun_cze_sid_geo_por_pan_alb_arw_owc_wly_bul_fin_akn_bat_guj_tag_jpn_tml_kor_krd_pol_moo_spa_mly_slo_amr_jav_mnd_rus_yor_ctl_gam_eng_dut_mcd_grk_qcu_mol_lat_prs_dyu_tig_scr_aeg_lit_sun_bos_igb_fre_cic_ind_tha_hau_knd_fbf_lda_azi_ger_nor_tur_xho_vie_mlt_ven_tsw_swt	-0.135147140285845	-0.319011693252855	0.750433056945448
85	hau_pol_tsn_slo_gam_sid_mlt_rom_tur_azi_dgb_bat_akn_lat_fre_bsq_nor_tig_ses_cnt_ctl_rus_ewe_guj_swt_pan_est_moo_igb_fin_hin_wly_geo_svk_arw_por_spa_amr_anl_mcd_hun_bam_jav_urd_mly_jpn_tml_kor_lit_scr_swa_alb_mao_ukr_heb_ind_mnd_ita_cic_swe_aeg_bul_ger_krd_cze_qcu_glc_mol_eng_zul_owc_grk_chh_prs_tag_bos_fbf_dut_yor_sun_tha_sod_knd_tsw_dyu_uzb_ben_afr_aze_lda_vie_amh_bem_ven_xho	0.149704432546304	0.352607432543281	0.72518063583872
86	heb_hin_fbf_slo_anl_chh_aeg_rus_azi_uzb_ewe_mao_yor_cze_prs_bsq_scr_wly_ses_mnd_urd_arw_tsn_pan_akn_ger_fin_lda_ven_est_swe_tig_geo_ben_spa_rom_por_sod_hau_grk_hun_xho_tag_krd_mly_jpn_tml_kor_bos_afr_cic_mol_jav_svk_gam_ind_cnt_fre_swa_mcd_amr_ukr_ita_alb_lat_qcu_nor_dut_lit_bam_mlt_eng_amh_glc_bat_bul_swt_ctl_moo_sun_tha_sid_knd_bem_dyu_aze_guj_pol_tur_zul_vie_owc_tsw_igb_dgb	-0.114664275189857	-0.270512513732813	0.787365424573104
87	heb_urd_lda_lit_gam_aeg_tig_swe_tur_azi_yor_tag_ven_eng_hin_bsq_nor_sid_dgb_mnd_bul_pan_xho_afr_cic_prs_fin_dyu_zul_est_lat_hau_geo_bos_grk_por_glc_amr_wly_guj_hun_ewe_bat_svk_mly_jpn_knd_kor_scr_slo_fbf_rom_jav_ukr_mlt_ind_cnt_fre_bem_arw_owc_alb_krd_spa_pol_qcu_ctl_dut_mcd_swt_sod_ger_anl_cze_mao_rus_swa_mol_igb_sun_tha_amh_tml_akn_tsw_aze_ben_ita_uzb_tsn_vie_chh_bam_ses_moo	0.0011751088586372	0.00276929251289601	0.997796358735765
88	wly_lit_bam_scr_amr_chh_tig_grk_aze_tur_ewe_tag_tsw_por_urd_bsq_lat_sod_swa_cnt_eng_cze_yor_ukr_fbf_mcd_fin_dyu_akn_est_krd_mlt_geo_spa_ctl_hin_ben_gam_anl_dut_hun_cic_mao_alb_mly_jpn_knd_kor_rom_ita_moo_rus_jav_bos_hau_ind_mnd_glc_dgb_prs_sid_svk_arw_ger_slo_qcu_guj_fre_pan_xho_amh_pol_aeg_mol_bat_afr_swt_nor_igb_sun_tha_owc_tml_tsn_bem_azi_swe_bul_uzb_zul_vie_heb_ses_lda_ven	-0.0336865065908297	-0.0795889098840517	0.936735226089386
89	aeg_nor_xho_grk_mlt_gam_owc_scr_azi_tur_igb_sun_swa_urd_dut_bsq_rus_heb_fbf_cnt_afr_krd_dgb_bul_yor_pan_hun_swt_moo_fin_prs_wly_geo_lit_cze_lat_mol_hau_amr_alb_est_ven_bat_arw_mao_jpn_knd_kor_fre_hin_lda_rom_ind_slo_amh_jav_mnd_ita_tsn_eng_sod_spa_glc_svk_mcd_qcu_ben_bos_ctl_akn_anl_guj_sid_ger_mly_swe_ses_ukr_bam_tag_tha_tig_tml_tsw_bem_uzb_pol_por_aze_dyu_vie_chh_zul_ewe_cic	-0.211077667338017	-0.497916616547443	0.619718192746097
90	wly_scr_lda_grk_heb_amr_aeg_swe_aze_tur_bam_tag_swa_eng_por_bsq_nor_sod_ewe_mnd_ita_dut_tsw_urd_tsn_pol_fin_xho_ses_est_arw_sid_geo_krd_lit_spa_bos_chh_anl_svk_hun_ven_sun_glc_jav_jpn_tml_kor_rom_lat_dyu_ger_mly_hin_amh_bat_cnt_mol_moo_ben_gam_bul_rus_ctl_mcd_qcu_prs_guj_cze_swt_tig_pan_mlt_fre_mao_ukr_igb_alb_cic_ind_tha_hau_knd_akn_bem_azi_afr_slo_uzb_fbf_vie_owc_zul_yor_dgb	-0.401420111545369	-0.951623709195053	0.343754540374255
91	hau_urd_xho_lit_gam_amr_anl_hin_tur_azi_igb_bat_tsw_ger_mcd_bsq_afr_aeg_dgb_cnt_ukr_prs_bam_glc_ven_swe_hun_moo_bem_est_pan_sid_geo_alb_ctl_pol_fre_owc_amh_spa_fin_akn_sun_krd_mly_jpn_knd_kor_grk_cze_dyu_mol_tag_ita_heb_ind_mnd_ben_swa_rom_sod_dut_svk_rus_por_qcu_lat_scr_bos_ses_tig_nor_mlt_eng_mao_guj_lda_slo_tsn_jav_tha_wly_tml_swt_zul_uzb_arw_bul_aze_yor_vie_chh_cic_fbf_ewe	-0.623008992652494	-1.48939248409708	0.139767590995071
92	heb_prs_tsw_fre_tig_sid_gam_ita_tur_uzb_bem_mao_moo_bul_swe_bsq_spa_mlt_swt_cnt_por_urd_xho_rus_swa_grk_est_bam_ven_hun_guj_chh_geo_glc_cze_rom_ukr_wly_anl_nor_fin_fbf_mly_ctl_sun_jpn_tml_kor_eng_afr_igb_mol_bat_lat_amh_jav_mnd_svk_ewe_mcd_sod_hin_dut_pan_bos_qcu_slo_alb_pol_dgb_amr_scr_aeg_ben_ind_lit_lda_krd_dyu_tag_tha_hau_knd_akn_yor_azi_arw_ger_aze_ses_vie_owc_tsn_zul_cic	-0.108724435444159	-0.256149875999334	0.79840085766172
93	sod_nor_tsn_ita_aeg_sid_amr_bul_uzb_aze_bem_jav_tsw_krd_arw_bsq_pol_anl_zul_mnd_prs_mcd_ewe_alb_ven_glc_est_swt_lda_fin_ukr_tig_geo_rus_ben_rom_svk_owc_hau_mol_hun_xho_mly_slo_tag_jpn_knd_kor_eng_bos_bam_grk_bat_swe_mlt_sun_cnt_guj_igb_fre_gam_cze_lat_pan_por_qcu_hin_ctl_urd_cic_heb_scr_amh_afr_ind_dut_swa_lit_ses_mao_tha_chh_tml_dyu_dgb_azi_spa_ger_tur_yor_vie_wly_fbf_akn_moo	-0.0902783814363732	-0.212786165639396	0.831959479421037
94	sod_rus_ven_bul_chh_wly_hau_krd_azi_uzb_zul_tag_bem_mcd_afr_bsq_eng_aeg_fbf_mnd_ukr_bos_yor_prs_moo_swe_fin_ses_igb_est_svk_anl_geo_hin_ita_arw_spa_tig_gam_rom_hun_akn_jav_pan_mao_jpn_knd_kor_grk_mol_swt_lat_bat_pol_mlt_sun_cnt_glc_swa_urd_heb_fre_cze_dut_ctl_qcu_por_ger_lit_cic_amh_ben_sid_scr_mly_nor_tsw_guj_dyu_ind_tha_owc_tml_bam_ewe_aze_slo_alb_tur_dgb_vie_amr_xho_tsn_lda	-0.214656778993205	-0.507039018115457	0.613327616035809
95	amr_guj_xho_svk_gam_anl_heb_rus_azi_tur_akn_ind_cic_nor_ger_bsq_lat_hau_tsn_mnd_lit_slo_fbf_fre_dgb_scr_est_ses_tsw_hun_ben_chh_geo_bos_afr_urd_hin_amh_tig_bul_fin_ven_jav_spa_sun_jpn_tml_kor_swe_mol_lda_por_tag_arw_owc_mly_cnt_alb_ewe_ukr_aeg_pol_cze_glc_ita_qcu_rom_eng_ctl_igb_sid_dut_wly_krd_bat_mcd_dyu_pan_swa_mao_tha_sod_knd_swt_yor_aze_prs_grk_uzb_zul_vie_mlt_bem_moo_bam	-0.603580475644623	-1.43817101443642	0.153742203703686
96	owc_afr_lda_ben_sod_hau_amh_prs_tur_azi_ven_sun_xho_grk_cze_bsq_pan_gam_yor_mnd_ukr_bul_swt_eng_bem_alb_hun_dyu_swa_est_lit_mlt_geo_pol_swe_spa_ita_anl_aeg_rom_fin_moo_tag_krd_mly_jpn_tml_kor_bos_arw_ses_guj_mao_fre_tig_bat_cnt_mol_igb_por_sid_dut_urd_glc_mcd_qcu_nor_rus_lat_akn_wly_ctl_chh_slo_jav_svk_tsn_ger_dgb_ind_tha_amr_knd_tsw_cic_uzb_scr_hin_aze_fbf_vie_heb_bam_ewe_zul	-1.00300081709434	-2.45486929787162	0.0159531568993174
97	tig_cze_ewe_pan_sid_sod_aeg_mol_azi_tur_bam_tag_zul_fre_alb_bsq_swe_owc_fbf_mnd_ctl_guj_yor_pol_akn_ita_fin_swt_ses_est_dut_mlt_geo_ger_lat_ben_arw_hau_chh_ukr_hun_tsw_bat_scr_mly_jpn_knd_kor_spa_lit_ven_hin_jav_svk_heb_mao_cnt_afr_cic_grk_amh_krd_bul_prs_mcd_qcu_rom_slo_nor_igb_anl_urd_amr_bos_ind_eng_moo_por_xho_sun_tha_wly_tml_lda_swa_uzb_glc_rus_aze_dgb_vie_gam_dyu_tsn_bem	-0.0560398738088242	-0.132113982241016	0.895179548268867
98	chh_grk_zul_urd_gam_amh_sod_slo_uzb_azi_fbf_bat_swt_ukr_svk_bsq_swe_hau_dgb_mnd_lit_spa_yor_ita_bam_lat_fin_moo_ven_hun_glc_mlt_geo_afr_bos_nor_cze_amr_sid_rus_est_tsw_ind_alb_jav_jpn_tml_kor_pan_por_ewe_dut_mao_ctl_wly_mly_cnt_guj_igb_arw_heb_scr_krd_mol_ger_qcu_fre_pol_rom_dyu_aeg_prs_tig_ben_sun_bul_bem_mcd_xho_tag_tha_anl_knd_ses_akn_aze_eng_hin_tur_cic_vie_owc_swa_lda_tsn	-0.70732135035525	-1.6925989963509	0.0938795200946991
99	owc_ita_dgb_eng_mlt_wly_sid_urd_azi_aze_fbf_jav_ven_prs_arw_bsq_mol_chh_tsn_cnt_ben_alb_igb_spa_bam_fre_hun_moo_dyu_fin_swe_amh_geo_bos_lat_por_grk_gam_sod_ger_est_zul_mly_afr_sun_jpn_tml_kor_pan_mcd_cic_bul_mao_rom_hau_ind_mnd_hin_lda_cze_tig_glc_rus_ukr_nor_qcu_guj_lit_ctl_akn_amr_scr_aeg_slo_bat_dut_ses_krd_swa_tag_tha_heb_knd_yor_xho_tur_svk_pol_uzb_swt_vie_anl_tsw_ewe_bem	0.032220951088786	0.0758633318793527	0.939690788325934
100	gam_mol_igb_rus_aeg_mlt_owc_slo_aze_tur_zul_tag_ewe_eng_svk_bsq_lat_amh_tsn_mnd_scr_lit_yor_ctl_bem_rom_fin_swa_ven_hun_urd_sid_geo_glc_por_spa_nor_chh_amr_guj_est_akn_ind_swe_mly_jpn_knd_kor_prs_pol_xho_mcd_bat_arw_anl_sun_cnt_krd_fbf_ita_heb_ben_bul_grk_dut_qcu_ger_fre_cze_swt_hau_bos_tig_afr_jav_alb_bam_ukr_dyu_mao_tha_sod_tml_lda_tsw_uzb_hin_pan_azi_moo_vie_wly_ses_dgb_cic	0.161025165606825	0.378721589063244	0.705757833511096
101	amh_rus_bem_alb_heb_sod_wly_spa_uzb_azi_tsn_bat_moo_ukr_ita_bsq_pan_anl_swa_cnt_mcd_ctl_lda_grk_igb_bul_fin_tsw_bam_est_swe_sid_geo_hin_ger_rom_glc_hau_gam_afr_hun_dyu_tag_slo_mly_jpn_knd_kor_prs_cze_cic_arw_sun_bos_chh_jav_mnd_urd_xho_scr_tig_lit_nor_fre_ben_qcu_svk_dut_eng_dgb_amr_lat_aeg_guj_ind_mol_ven_pol_ewe_mao_tha_owc_tml_yor_ses_tur_krd_por_aze_zul_vie_mlt_fbf_swt_akn	0.389776734322938	0.919353209560724	0.360289270646885
102	anl_glc_xho_urd_heb_aeg_mlt_krd_aze_tur_ses_bat_cic_ben_spa_bsq_rom_hau_lda_cnt_ita_pan_igb_slo_moo_bul_est_fbf_ewe_hun_lit_sod_geo_fre_dut_alb_mol_amh_gam_nor_fin_bem_mao_grk_tag_jpn_knd_kor_hin_lat_dgb_cze_sun_prs_amr_ind_mnd_bos_zul_ukr_chh_swe_mcd_por_ger_qcu_scr_pol_afr_swa_tig_rus_owc_ctl_mly_svk_tsw_eng_dyu_jav_tha_wly_tml_tsn_akn_azi_guj_arw_uzb_ven_vie_sid_swt_bam_yor	-0.324847466390444	-0.768587747236162	0.444085479857369
103	sod_scr_swt_afr_owc_mlt_tig_ukr_aze_tur_bem_tag_zul_lat_spa_bsq_glc_wly_tsn_cnt_eng_bul_ven_rus_lda_krd_fin_cic_bam_hun_ctl_amr_geo_ben_alb_hin_dut_amh_heb_urd_est_ewe_bat_guj_mly_jpn_knd_kor_prs_fre_swa_arw_sun_rom_aeg_mao_mnd_lit_moo_swe_sid_mol_ger_pol_ita_qcu_pan_mcd_cze_tsw_hau_bos_chh_slo_ind_grk_yor_svk_ses_jav_tha_gam_tml_dgb_akn_uzb_nor_por_azi_xho_vie_anl_dyu_fbf_igb	-0.452008177210217	-1.0756075045588	0.284885366754946
104	sid_lit_lda_ukr_owc_chh_anl_afr_aze_tur_zul_tag_ses_ben_arw_bsq_rus_hau_fbf_mnd_dut_ctl_yor_urd_dyu_bul_hun_tsn_igb_fin_rom_amh_geo_krd_cze_grk_svk_sod_gam_por_est_moo_jav_ita_sun_jpn_knd_kor_hin_guj_bem_spa_mly_alb_heb_bat_cnt_ger_tsw_prs_aeg_pan_lat_nor_mol_qcu_pol_swe_bos_dgb_amr_scr_mlt_eng_ind_fre_cic_slo_akn_mao_tha_tig_tml_ewe_xho_azi_mcd_glc_uzb_swa_vie_wly_bam_ven_swt	0.613393816446397	1.4531966083953	0.149535236269597
105	owc_dut_akn_urd_aeg_tig_amr_ger_aze_uzb_swa_jav_ses_ben_pol_bsq_mol_amh_bem_cnt_ctl_bos_igb_spa_cic_guj_fin_dgb_zul_hun_rus_mlt_geo_glc_bul_svk_rom_gam_sid_alb_est_fbf_sun_slo_tag_jpn_knd_kor_lat_hin_ewe_swe_ind_nor_heb_mly_mnd_lit_tsw_ita_anl_eng_cze_por_prs_qcu_ukr_fre_arw_swt_hau_mcd_chh_afr_mao_scr_yor_pan_ven_bat_tha_wly_tml_xho_moo_tur_grk_krd_azi_dyu_vie_sod_lda_bam_tsn	0.19956903103718	0.469561151932419	0.639767677413631
106	chh_fre_swt_pan_tig_wly_sod_ben_aze_azi_bam_ind_tsw_guj_lit_bsq_nor_owc_bem_mnd_urd_bul_yor_grk_akn_swe_est_swa_zul_fin_spa_amr_geo_rus_prs_bos_dut_sid_anl_afr_hun_ven_sun_pol_mly_jpn_tml_kor_mcd_por_dgb_hin_jav_mol_aeg_mao_cnt_svk_moo_ukr_gam_cze_rom_scr_ctl_qcu_ger_krd_slo_ses_hau_eng_mlt_ita_bat_lat_dyu_arw_tsn_tag_tha_amh_knd_fbf_igb_uzb_alb_glc_tur_cic_vie_heb_ewe_xho_lda	0.172764616209348	0.406524473461126	0.685291275159218
107	mlt_ita_bam_afr_anl_sod_chh_svk_aze_azi_lda_tag_zul_eng_fre_bsq_alb_tig_tsn_mnd_lat_hin_moo_guj_akn_rom_fin_swa_ewe_est_krd_aeg_geo_slo_arw_mcd_bul_owc_heb_ger_hun_ven_ind_ctl_mly_jpn_knd_kor_grk_mol_fbf_por_mao_rus_hau_jav_cnt_nor_ses_scr_gam_ben_swe_dut_prs_qcu_pol_bos_ukr_tsw_amh_cze_sid_lit_bat_pan_bem_urd_swt_sun_tha_amr_tml_yor_xho_tur_glc_spa_uzb_igb_vie_wly_dyu_dgb_cic	-0.560314153091307	-1.33710395176161	0.184450094282718
108	wly_bos_yor_slo_amr_chh_owc_glc_uzb_aze_moo_mao_bem_mol_krd_bsq_ben_tig_dyu_mnd_lat_fre_swa_dut_bam_mcd_fin_igb_fbf_hun_alb_aeg_geo_grk_pan_rom_spa_sod_heb_nor_est_xho_mly_guj_bat_jpn_knd_kor_ukr_hin_dgb_scr_sun_rus_gam_ind_cnt_pol_zul_ctl_amh_lit_eng_urd_cze_qcu_swe_ger_arw_lda_mlt_svk_sid_bul_jav_ita_ewe_afr_cic_tag_tha_anl_tml_akn_ses_azi_por_prs_tur_tsw_vie_hau_swt_tsn_ven	-0.716256826810477	-1.71850549447134	0.089031860653772
109	gam_swe_ven_ger_mlt_sid_hau_svk_uzb_azi_ses_bat_igb_mcd_bos_bsq_krd_aeg_bam_cnt_mol_slo_xho_nor_lda_scr_hun_dyu_bem_est_pan_amh_geo_por_arw_alb_rom_amr_wly_glc_fin_cic_mao_grk_ind_jpn_tml_kor_dut_ben_swt_urd_tag_hin_chh_mly_mnd_lat_moo_ctl_heb_ita_fre_bul_prs_qcu_ukr_guj_spa_dgb_tig_rus_anl_cze_jav_pol_ewe_lit_yor_sun_tha_owc_knd_tsw_fbf_tur_afr_eng_aze_zul_vie_sod_swa_akn_tsn	-0.365728972821446	-0.868502188967316	0.387355223424023
110	aeg_guj_xho_bos_owc_sid_hau_glc_tur_aze_yor_ind_lda_ukr_bul_bsq_slo_mlt_igb_mnd_mcd_krd_cic_alb_ewe_swe_hun_swa_tsn_fin_arw_chh_geo_grk_lit_lat_pol_anl_sod_eng_est_akn_mly_urd_jav_jpn_tml_kor_cze_mol_ses_ger_mao_prs_tig_tag_cnt_ben_tsw_pan_amr_dut_por_rom_fre_qcu_rus_afr_hin_bam_amh_scr_gam_ctl_sun_spa_moo_ita_dgb_bat_tha_heb_knd_bem_zul_uzb_nor_svk_azi_ven_vie_wly_swt_fbf_dyu	-0.788361117075457	-1.89842326899096	0.0607411060708772
111	sid_scr_fbf_rom_amr_amh_chh_ger_tur_uzb_dgb_tag_zul_prs_eng_bsq_ita_hau_tsw_mnd_ben_bul_ses_urd_ewe_arw_hun_moo_lda_fin_spa_aeg_geo_pan_cze_glc_grk_mlt_heb_bos_est_swt_mly_mol_bat_jpn_tml_kor_afr_lat_cic_mcd_jav_alb_sod_ind_cnt_nor_akn_lit_gam_svk_dut_fre_slo_qcu_ctl_swe_ukr_ven_tig_pol_anl_rus_sun_por_yor_krd_dyu_mao_tha_owc_knd_swa_bam_aze_hin_guj_azi_tsn_vie_wly_bem_xho_igb	0.289105198714616	0.681321233549193	0.497361324704006
112	anl_dut_fbf_glc_owc_hau_aeg_urd_uzb_tur_akn_ind_bam_pan_grk_bsq_ben_chh_yor_cnt_nor_guj_dyu_ger_igb_lat_fin_swa_zul_hun_alb_sid_geo_mol_afr_por_rom_sod_amr_bos_est_bem_bat_ukr_sun_jpn_knd_kor_ctl_prs_cic_eng_mao_rus_wly_tag_mnd_bul_dgb_krd_mlt_arw_scr_fre_spa_qcu_lit_pol_svk_swt_heb_slo_amh_hin_jav_swe_xho_ita_lda_mly_tha_gam_tml_ven_tsn_azi_mcd_cze_aze_ewe_vie_tig_ses_tsw_moo	-0.660497492084338	-1.57799115721455	0.11796320332121
113	sod_hin_moo_ger_mlt_aeg_heb_scr_tur_aze_igb_jav_swa_lit_lat_bsq_bos_wly_tsn_cnt_ctl_urd_lda_eng_tsw_fre_est_ven_zul_fin_slo_hau_geo_afr_cze_nor_ben_anl_tig_alb_hun_dgb_bat_krd_ind_jpn_tml_kor_bul_prs_cic_glc_tag_ukr_owc_sun_mnd_mcd_fbf_rus_amh_por_guj_arw_swe_qcu_svk_mol_spa_ewe_sid_pol_chh_pan_mly_ita_swt_rom_bem_mao_tha_amr_knd_dyu_ses_uzb_grk_dut_azi_bam_vie_gam_xho_yor_akn	-0.502376209332214	-1.19578948249319	0.234818775474897
114	anl_rom_yor_bos_sid_gam_wly_ctl_azi_tur_swt_sun_ewe_por_arw_bsq_fre_amh_xho_cnt_ben_grk_igb_lat_moo_scr_est_dyu_bem_hun_prs_sod_geo_spa_slo_pol_swe_heb_owc_dut_fin_tsw_mly_alb_ind_jpn_knd_kor_bul_lit_bam_ger_bat_glc_mlt_jav_mnd_nor_fbf_krd_amr_rus_hin_pan_ukr_qcu_mol_ita_svk_zul_tig_mcd_chh_guj_mao_urd_ses_afr_tsn_tag_tha_aeg_tml_swa_akn_aze_eng_cze_uzb_dgb_vie_hau_cic_ven_lda	-0.287360234554964	-0.679752592603195	0.498349649140603
115	sod_por_ewe_ita_mlt_tig_owc_bos_tur_azi_yor_ind_igb_scr_urd_bsq_dut_amr_ven_cnt_ukr_alb_fbf_glc_zul_arw_hun_akn_ses_fin_nor_chh_geo_fre_lit_spa_bul_anl_wly_pan_est_dgb_tag_krd_mly_jpn_tml_kor_ben_mol_moo_swe_jav_slo_aeg_mao_mnd_pol_xho_hin_amh_ctl_grk_ger_lat_qcu_rus_mcd_rom_swt_sid_afr_heb_cze_sun_guj_tsn_prs_swa_bat_tha_gam_knd_lda_tsw_uzb_svk_eng_aze_dyu_vie_hau_bam_cic_bem	-0.0862320095269112	-0.203260748990195	0.839375303405506
116	heb_ctl_zul_prs_aeg_sid_gam_pan_azi_tur_xho_mly_bem_ita_mol_bsq_grk_anl_ewe_cnt_arw_ukr_moo_glc_fbf_krd_fin_ses_yor_est_lit_owc_geo_bos_urd_slo_por_tig_chh_scr_hun_dyu_ind_afr_jav_jpn_tml_kor_alb_cze_akn_bul_bat_guj_mlt_sun_mnd_lat_igb_nor_sod_ger_hin_spa_dut_qcu_rom_swe_fre_cic_wly_rus_amr_ben_mao_eng_lda_pol_ven_tag_tha_hau_knd_tsw_swt_uzb_mcd_svk_aze_dgb_vie_amh_bam_tsn_swa	0.0336461867997286	0.0791368276277811	0.937093823979447
117	sid_prs_ven_ben_gam_owc_mlt_lit_aze_azi_akn_mly_xho_rus_mcd_bsq_glc_wly_ewe_cnt_urd_eng_zul_fre_tsn_bul_est_bem_tsw_fin_swe_hau_geo_ukr_por_afr_cze_heb_amh_nor_hun_lda_tag_scr_ind_jpn_tml_kor_hin_arw_igb_svk_sun_pan_tig_bat_mnd_slo_swt_spa_anl_grk_lat_ita_rom_qcu_alb_ger_mol_fbf_sod_krd_aeg_pol_mao_dut_dyu_bos_moo_jav_tha_chh_knd_swa_cic_tur_guj_ctl_uzb_ses_vie_amr_yor_dgb_bam	0.0728178300790742	0.17161512247423	0.86411298938159
118	gam_fre_igb_pan_hau_heb_amr_dut_aze_uzb_dyu_bat_moo_ita_urd_bsq_mcd_wly_ven_cnt_prs_rus_swt_alb_cic_bos_hun_ses_yor_fin_ctl_mlt_geo_rom_hin_nor_por_sod_anl_grk_est_tsn_jav_spa_ind_jpn_knd_kor_lit_slo_bem_lat_sun_guj_owc_mly_mnd_krd_fbf_arw_amh_swe_afr_scr_ben_qcu_pol_glc_cze_zul_chh_eng_sid_bul_tag_mol_swa_svk_akn_mao_tha_aeg_tml_bam_dgb_azi_ukr_ger_tur_tsw_vie_tig_lda_xho_ewe	-0.900970345885573	-2.18051474233794	0.0317428066712311
119	chh_arw_lda_spa_anl_amh_wly_fre_aze_uzb_dgb_ind_akn_svk_prs_bsq_afr_owc_tsw_cnt_pan_mcd_ses_swe_dyu_por_fin_xho_zul_est_urd_hau_geo_nor_ben_hin_glc_aeg_gam_guj_hun_fbf_mao_grk_tag_jpn_tml_kor_alb_ukr_cic_ger_mly_lat_sod_bat_mnd_rom_swt_pol_heb_rus_krd_ita_slo_qcu_eng_bul_ctl_bem_mlt_cze_sid_dut_jav_bos_igb_scr_ewe_sun_tha_amr_knd_yor_bam_azi_mol_lit_tur_moo_vie_tig_tsn_swa_ven	-0.0171511829846183	-0.0404646030487327	0.96780946966185
120	amh_spa_fbf_guj_tig_wly_heb_lat_tur_azi_swt_tag_bem_afr_ger_bsq_swe_chh_tsw_mnd_hin_krd_akn_arw_lda_slo_hun_ewe_moo_est_ita_anl_geo_ctl_rom_urd_lit_sid_gam_scr_fin_swa_mly_ukr_jav_jpn_tml_kor_pol_grk_igb_glc_bat_por_amr_mao_cnt_bul_zul_fre_aeg_eng_mol_bos_mcd_qcu_dut_ben_pan_ses_hau_cze_mlt_nor_ind_alb_ven_svk_cic_sun_tha_owc_knd_tsn_dgb_aze_rus_prs_uzb_dyu_vie_sod_bam_yor_xho	0.152570844857856	0.359174456902283	0.72027878344018
121	sod_urd_lda_bul_wly_chh_amr_rom_azi_aze_swt_mly_cic_svk_eng_bsq_ben_aeg_tsn_cnt_fre_cze_swa_ukr_akn_scr_fin_moo_bam_hun_bos_tig_geo_spa_slo_swe_nor_hau_mlt_hin_est_igb_ind_arw_bat_jpn_knd_kor_alb_guj_fbf_pan_tag_pol_gam_mao_mnd_lat_ewe_grk_anl_afr_mol_por_ger_qcu_ctl_dut_krd_ses_heb_ita_owc_glc_sun_lit_ven_mcd_yor_jav_tha_amh_tml_dyu_tsw_uzb_prs_rus_tur_xho_vie_sid_zul_dgb_bem	-0.0506607674640211	-0.119538621053233	0.905106493967703
122	sod_prs_ven_lit_hau_gam_heb_pol_aze_uzb_xho_ind_lda_ukr_arw_bsq_dut_owc_ewe_cnt_afr_guj_swt_ben_tsw_svk_est_dyu_swa_hun_alb_chh_geo_scr_rus_swe_urd_aeg_amh_mol_fin_igb_bat_bul_jav_jpn_knd_kor_mcd_ctl_ses_krd_sun_pan_amr_tag_mnd_fre_yor_hin_sid_slo_grk_ita_nor_qcu_por_glc_cze_moo_wly_lat_anl_rom_mao_eng_fbf_ger_dgb_mly_tha_mlt_tml_bam_bem_tur_bos_spa_azi_tsn_vie_tig_cic_zul_akn	-0.114276607763303	-0.269478964425768	0.788158127261162
123	aeg_lat_dyu_rus_anl_sid_sod_glc_azi_aze_swt_mao_zul_alb_pan_bsq_fre_amr_cic_cnt_ctl_hin_ven_slo_tsw_cze_est_lda_ewe_hun_mol_heb_geo_por_prs_svk_mcd_tig_hau_lit_fin_swa_sun_krd_ind_jpn_knd_kor_pol_bul_akn_arw_tag_afr_owc_jav_mnd_ukr_bem_ger_wly_bos_nor_grk_guj_qcu_spa_rom_ben_moo_chh_dut_mlt_urd_mly_scr_bam_eng_yor_bat_tha_amh_tml_tsn_xho_uzb_ita_swe_tur_igb_vie_gam_dgb_fbf_ses	-0.43372725522149	-1.02944996096606	0.305938226359226
124	hau_pan_moo_dut_gam_owc_mlt_cze_aze_uzb_ewe_tag_tsw_bos_ukr_bsq_slo_amh_xho_mnd_eng_afr_bem_por_tsn_mcd_est_lda_ses_hun_swe_tig_geo_rom_ita_ger_spa_amr_sod_bul_fin_akn_bat_prs_jav_jpn_tml_kor_lat_arw_igb_hin_ind_rus_sid_mly_cnt_ctl_bam_lit_aeg_fre_krd_guj_svk_qcu_grk_urd_pol_fbf_chh_glc_heb_mol_sun_nor_swa_alb_yor_mao_tha_anl_knd_ven_dyu_tur_ben_scr_azi_cic_vie_wly_dgb_zul_swt	-0.527677361512933	-1.25647878332509	0.212089382464444
125	hau_arw_yor_cze_heb_amr_aeg_ben_uzb_azi_swt_bat_bam_svk_krd_bsq_bul_wly_dyu_cnt_prs_eng_fbf_grk_ewe_lit_fin_tsn_swa_hun_fre_tig_geo_mol_bos_rus_glc_sod_anl_guj_est_xho_mly_urd_tag_jpn_tml_kor_pol_dut_ven_swe_mao_ger_amh_sun_mnd_alb_lda_ita_sid_nor_ukr_ctl_rom_qcu_spa_afr_hin_zul_mlt_scr_owc_lat_jav_pan_tsw_slo_moo_ind_tha_chh_knd_cic_igb_aze_por_mcd_tur_bem_vie_gam_dgb_ses_akn	-0.320082360359043	-0.756918117903777	0.451012293005595
126	sod_nor_xho_lat_amh_tig_aeg_cze_aze_uzb_ses_mao_lda_bul_ukr_bsq_arw_anl_dyu_cnt_alb_ctl_igb_ben_akn_prs_fin_zul_moo_est_pol_amr_geo_mcd_pan_lit_hin_wly_gam_afr_hun_bam_bat_slo_tag_jpn_tml_kor_dut_ita_ewe_por_mly_glc_owc_ind_mnd_scr_swa_grk_sid_fre_mol_krd_swe_qcu_urd_rom_eng_tsw_mlt_spa_chh_svk_jav_rus_bem_bos_dgb_sun_tha_hau_knd_swt_ven_tur_guj_ger_azi_tsn_vie_heb_cic_fbf_yor	-0.622646577703842	-1.48811356175573	0.140103998685966
127	hau_grk_dyu_pan_gam_sid_owc_eng_uzb_tur_swa_bat_dgb_mol_mcd_bsq_dut_anl_bem_cnt_ger_arw_cic_ben_bam_rom_hun_zul_ewe_fin_rus_aeg_geo_krd_glc_slo_ctl_amh_wly_ukr_est_tsn_ind_urd_mly_jpn_knd_kor_afr_fre_tsw_lat_jav_spa_sod_tag_mnd_swe_fbf_bul_amr_ita_por_pol_svk_qcu_nor_hin_prs_moo_mlt_alb_chh_cze_mao_scr_igb_bos_yor_sun_tha_tig_tml_swt_ses_azi_guj_lit_aze_ven_vie_heb_akn_lda_xho	-0.589438119329887	-1.40678292861008	0.162824781272065
128	tig_scr_fbf_swe_wly_owc_sid_urd_tur_aze_tsn_sun_cic_mol_ita_bsq_guj_anl_dgb_cnt_pol_por_swt_ctl_dyu_bos_hun_akn_xho_est_glc_gam_geo_hin_cze_bul_afr_amh_aeg_ukr_fin_moo_mly_fre_ind_jpn_tml_kor_rom_rus_tsw_eng_jav_grk_hau_tag_mnd_pan_igb_krd_sod_mcd_dut_prs_svk_qcu_alb_slo_nor_bam_amr_lit_heb_ben_bat_ger_swa_lat_yor_mao_tha_chh_knd_zul_lda_uzb_arw_spa_azi_ses_vie_mlt_ewe_bem_ven	-0.278437878731128	-0.657757869235744	0.512318537705323
129	tig_swe_cic_urd_chh_heb_anl_krd_azi_tur_bem_tag_akn_ukr_pan_bsq_ben_amh_tsw_cnt_ctl_ita_lda_eng_ses_bul_hun_tsn_moo_est_arw_owc_geo_por_svk_slo_glc_gam_sid_lit_fin_zul_ind_bos_mao_jpn_tml_kor_spa_scr_bam_prs_sun_mol_wly_mly_mnd_mcd_igb_lat_aeg_hin_fre_rus_pol_qcu_afr_rom_ger_ewe_mlt_grk_sod_guj_bat_cze_dgb_nor_swa_jav_tha_amr_knd_yor_fbf_uzb_alb_dut_aze_xho_vie_hau_swt_dyu_ven	-0.326533857227194	-0.772882982219535	0.441551551043563
130	amr_guj_tsn_mol_sod_tig_anl_hin_tur_azi_cic_mly_swt_eng_pol_bsq_ctl_mlt_yor_cnt_alb_grk_fbf_slo_igb_pan_hun_swa_bam_est_rus_sid_geo_mcd_prs_spa_por_hau_amh_urd_fin_akn_jav_svk_tag_jpn_tml_kor_ben_bos_ses_rom_bat_krd_aeg_ind_mnd_bul_xho_lat_wly_ita_fre_afr_cze_qcu_nor_lit_scr_zul_chh_ukr_owc_ger_sun_arw_ewe_swe_ven_mao_tha_heb_knd_moo_dyu_aze_glc_dut_uzb_bem_vie_gam_dgb_lda_tsw	-0.700035327105473	-1.67906659391704	0.0964960124149944
131	amr_svk_lda_pol_chh_heb_gam_lit_tur_aze_dgb_mao_akn_pan_dut_bsq_ita_amh_ewe_cnt_arw_por_moo_slo_cic_cze_fin_yor_swa_hun_urd_aeg_geo_mol_ger_fre_spa_owc_sid_ukr_est_tsn_bat_nor_mly_jpn_tml_kor_grk_afr_bem_alb_ind_rom_mlt_jav_mnd_guj_zul_bos_anl_hin_ben_prs_rus_qcu_mcd_bul_ctl_xho_wly_lat_tig_glc_sun_krd_fbf_swe_swt_tag_tha_hau_knd_ven_tsw_azi_scr_eng_uzb_ses_vie_sod_dyu_bam_igb	-0.786957265722553	-1.89710476470267	0.0609170236314505
132	amh_eng_zul_rus_chh_wly_hau_bos_uzb_azi_igb_bat_xho_krd_ger_bsq_ita_heb_tsw_mnd_alb_hin_moo_bul_fbf_nor_fin_ses_dgb_est_por_sod_geo_ukr_swe_ben_scr_aeg_tig_prs_hun_swt_mao_spa_mly_jpn_knd_kor_guj_lit_ven_fre_tag_mol_owc_jav_cnt_arw_bam_slo_sid_grk_cze_dut_lat_qcu_pol_mcd_svk_akn_amr_glc_gam_rom_ind_urd_ewe_pan_yor_sun_tha_anl_tml_bem_swa_aze_afr_ctl_tur_dyu_vie_mlt_cic_tsn_lda	-0.322122318129978	-0.76262750137378	0.447615601751843
133	gam_glc_tsw_ita_sod_chh_amr_prs_aze_uzb_moo_bat_ses_urd_fre_bsq_guj_mlt_swt_mnd_lat_krd_ven_cze_cic_mcd_fin_dyu_fbf_est_nor_wly_geo_dut_ctl_mol_rom_anl_amh_ger_hun_akn_tag_slo_ind_jpn_knd_kor_rus_lit_yor_swe_sun_hin_hau_jav_cnt_por_zul_pan_tig_pol_ukr_bul_ben_qcu_arw_bos_scr_tsn_heb_svk_sid_alb_mao_grk_ewe_eng_dgb_mly_tha_owc_tml_bam_lda_azi_spa_afr_tur_xho_vie_aeg_swa_bem_igb	-0.237725663792715	-0.562212821522406	0.575323633106258
134	amh_lit_cic_urd_amr_hau_sod_arw_tur_aze_akn_sun_dgb_lat_ger_bsq_swe_heb_swa_cnt_dut_cze_fbf_guj_dyu_pan_est_zul_xho_hun_svk_sid_geo_scr_slo_bul_bos_tig_gam_ukr_fin_lda_mly_rus_bat_jpn_tml_kor_glc_nor_ses_mol_tag_eng_wly_ind_mnd_mcd_yor_por_aeg_fre_spa_afr_pol_qcu_ita_prs_grk_swt_mlt_ben_owc_rom_jav_krd_bam_hin_ewe_mao_tha_chh_knd_ven_igb_uzb_alb_ctl_azi_tsw_vie_anl_bem_tsn_moo	-0.389227008468226	-0.922561624037241	0.358622981870173
135	amh_rom_swt_ita_sid_amr_anl_ger_tur_uzb_bem_sun_cic_alb_prs_bsq_ben_sod_swa_mnd_urd_swe_dyu_bul_fbf_mol_hun_bam_akn_fin_afr_aeg_geo_glc_svk_grk_pan_tig_chh_slo_est_ven_ind_nor_tag_jpn_tml_kor_lat_fre_xho_ukr_mly_hin_gam_jav_cnt_arw_tsn_por_owc_mcd_lit_spa_guj_qcu_eng_bos_scr_ewe_hau_krd_heb_dut_bat_rus_igb_ctl_moo_mao_tha_mlt_knd_yor_tsw_aze_cze_pol_azi_lda_vie_wly_zul_dgb_ses	-1.00900722882537	-2.46295062546857	0.0156200573469298
136	sod_guj_bem_rus_amr_hau_heb_ben_uzb_tur_igb_bat_bam_prs_bul_bsq_dut_sid_dgb_mnd_urd_mol_tsw_lit_zul_mcd_est_dyu_xho_hun_ctl_owc_geo_nor_ger_glc_pol_chh_gam_cze_fin_cic_tag_afr_sun_jpn_knd_kor_slo_scr_ven_bos_mly_pan_anl_ind_cnt_ita_akn_lat_mlt_eng_alb_por_grk_qcu_spa_hin_fre_yor_tig_arw_wly_swe_mao_rom_swa_svk_moo_jav_tha_aeg_tml_ewe_ses_azi_krd_ukr_aze_lda_vie_amh_fbf_swt_tsn	0.448895287118898	1.05897242732957	0.292355066700225
137	owc_pan_zul_ukr_anl_hau_heb_alb_azi_aze_ven_ind_dyu_lat_lit_bsq_mol_amr_akn_cnt_svk_ger_tsn_rom_swt_swe_fin_yor_bem_hun_bul_tig_geo_arw_prs_pol_scr_sid_sod_spa_est_bam_mao_ctl_sun_jpn_tml_kor_grk_ita_ses_mcd_bat_hin_chh_jav_mnd_fre_fbf_urd_gam_guj_bos_ben_krd_qcu_slo_glc_nor_xho_amh_eng_mlt_por_mly_dut_dgb_afr_igb_tag_tha_aeg_knd_moo_tsw_uzb_cze_rus_tur_swa_vie_wly_ewe_lda_cic	-0.260842705557353	-0.615382899691568	0.539804894474072
138	heb_scr_ses_lit_anl_mlt_owc_lat_azi_tur_lda_ind_igb_hin_rom_bsq_eng_sid_swa_mnd_arw_cze_tsw_slo_fbf_grk_hun_ven_bem_fin_ger_wly_geo_nor_por_urd_svk_chh_gam_mol_est_ewe_bat_rus_mly_jpn_knd_kor_fre_pol_dyu_swe_mao_bos_sod_jav_cnt_pan_swt_ben_aeg_dut_alb_bul_glc_qcu_krd_ctl_spa_tsn_hau_afr_amr_ita_sun_mcd_akn_guj_bam_tag_tha_tig_tml_xho_moo_aze_ukr_prs_uzb_cic_vie_amh_dgb_zul_yor	-0.00613313454030007	-0.0144389321716394	0.9885107296331
139	hau_bul_fbf_grk_sod_heb_gam_arw_azi_tur_swt_mly_akn_cze_slo_bsq_spa_tig_swa_cnt_pan_ger_dyu_hin_xho_guj_fin_yor_lda_est_lit_sid_geo_ita_dut_lat_alb_chh_anl_swe_hun_bam_tag_ben_mao_jpn_tml_kor_nor_krd_ses_ukr_sun_fre_wly_jav_mnd_afr_cic_mol_aeg_svk_rus_mcd_ctl_qcu_rom_urd_eng_tsw_amh_por_amr_bos_bat_glc_dgb_pol_tsn_ind_tha_mlt_knd_ewe_zul_uzb_prs_scr_aze_bem_vie_owc_ven_moo_igb	0.194897826351314	0.458709150263216	0.647513264102538
140	heb_eng_ven_nor_tig_anl_mlt_afr_azi_uzb_swa_tag_cic_scr_grk_bsq_urd_wly_fbf_mnd_ger_rus_tsw_swe_zul_ita_fin_ewe_igb_est_alb_aeg_geo_krd_pol_cze_mcd_amr_chh_guj_hun_yor_ind_bos_jav_jpn_tml_kor_ctl_glc_bam_ukr_mly_rom_gam_bat_cnt_lat_dyu_ben_amh_mol_hin_pan_slo_qcu_spa_por_bul_moo_owc_prs_sod_fre_mao_arw_xho_svk_bem_sun_tha_hau_knd_swt_ses_tur_lit_dut_aze_dgb_vie_sid_tsn_lda_akn	-0.755878997531568	-1.81874035592754	0.0721695945757595
141	amr_pol_swt_afr_gam_owc_heb_cze_uzb_aze_zul_mly_dyu_krd_nor_bsq_mol_sod_yor_mnd_rom_lit_xho_glc_ven_bul_hun_swa_dgb_est_dut_wly_geo_alb_ben_pan_grk_amh_hau_lat_fin_akn_jav_hin_ind_jpn_knd_kor_por_swe_tsn_slo_bat_ctl_sid_mao_cnt_ger_bam_scr_mlt_prs_fre_svk_rus_qcu_ita_ukr_eng_tsw_chh_spa_anl_urd_sun_bos_lda_mcd_moo_tag_tha_aeg_tml_ewe_cic_azi_guj_arw_tur_fbf_vie_tig_ses_igb_bem	-0.63642138672423	-1.52084801916985	0.131690786717789
142	anl_grk_swt_ger_owc_gam_chh_urd_azi_tur_bam_jav_ven_lat_rom_bsq_fre_wly_akn_mnd_hin_cze_ses_nor_tsw_guj_est_lda_moo_hun_slo_mlt_geo_spa_prs_mol_glc_heb_sod_ita_fin_yor_mao_rus_sun_jpn_knd_kor_pan_ben_xho_afr_tag_ukr_sid_bat_cnt_swe_tsn_lit_amr_krd_eng_dut_scr_qcu_arw_mcd_pol_igb_amh_por_aeg_alb_ind_bul_fbf_svk_dgb_mly_tha_hau_tml_ewe_zul_aze_ctl_bos_uzb_cic_vie_tig_dyu_bem_swa	-0.491910316008739	-1.17008005704405	0.244958560516332
143	heb_guj_tsn_hin_sid_wly_sod_rus_uzb_tur_igb_ind_lda_ctl_prs_bsq_spa_amr_fbf_cnt_ukr_ger_ewe_rom_bam_lit_est_swa_ven_fin_scr_tig_geo_krd_nor_alb_eng_owc_gam_ben_hun_ses_mly_bul_jav_jpn_tml_kor_urd_cze_dgb_lat_mao_ita_chh_tag_mnd_afr_bem_dut_hau_grk_mcd_mol_pan_qcu_bos_por_arw_zul_amh_swe_aeg_svk_sun_slo_tsw_glc_dyu_bat_tha_anl_knd_cic_yor_azi_fre_pol_aze_swt_vie_mlt_xho_akn_moo	-0.195850406475182	-0.462139493596871	0.645060618200181
144	heb_swe_dgb_svk_gam_aeg_amr_lit_uzb_tur_tsw_mly_fbf_hin_grk_bsq_bos_wly_swa_mnd_urd_glc_ewe_slo_bam_prs_est_lda_dyu_fin_ben_chh_geo_ita_pol_lat_rom_sod_owc_por_hun_akn_bat_mol_tag_jpn_tml_kor_guj_bul_zul_arw_ind_mcd_mlt_jav_cnt_cze_ses_nor_sid_scr_alb_ukr_rus_qcu_afr_ger_pan_igb_tig_ctl_hau_fre_mao_spa_yor_dut_tsn_sun_tha_amh_knd_cic_swt_aze_eng_krd_azi_moo_vie_anl_bem_xho_ven	-0.467713612873872	-1.11330063673473	0.268448579174497
145	chh_guj_fbf_scr_mlt_tig_amh_slo_tur_aze_tsn_tag_cic_mcd_ben_bsq_krd_sod_ewe_cnt_glc_lat_moo_fre_swt_svk_est_bem_ses_hun_swe_sid_geo_eng_hin_spa_alb_gam_wly_ukr_fin_igb_sun_prs_mao_jpn_tml_kor_bos_bul_ven_afr_ind_arw_heb_mly_mnd_nor_xho_ctl_aeg_mol_ita_por_lit_qcu_pan_cze_rus_akn_owc_urd_anl_dut_bat_grk_bam_rom_dgb_jav_tha_hau_knd_zul_swa_azi_ger_pol_uzb_lda_vie_amr_yor_tsw_dyu	0.644503385671026	1.52541660429657	0.130548912157256
146	sod_fre_igb_svk_tig_gam_mlt_rus_azi_uzb_ses_sun_ven_eng_mol_bsq_prs_hau_fbf_cnt_ctl_alb_bam_afr_bem_lit_est_cic_ewe_fin_lat_heb_geo_bos_pan_bul_spa_amh_owc_guj_hun_moo_ind_mcd_mao_jpn_tml_kor_ita_dut_zul_scr_tag_ukr_chh_jav_mnd_hin_tsn_nor_sid_pol_ger_swe_slo_qcu_krd_glc_por_dyu_anl_cze_amr_rom_mly_urd_dgb_ben_swa_bat_tha_aeg_knd_xho_yor_aze_grk_arw_tur_lda_vie_wly_tsw_swt_akn	-0.189361955830845	-0.446916311608417	0.655974543450873
147	chh_arw_swa_ita_tig_gam_sod_rus_uzb_aze_igb_bat_swt_grk_eng_bsq_rom_anl_tsn_cnt_bul_scr_xho_afr_ewe_guj_est_lda_zul_fin_ben_heb_geo_slo_bos_lit_nor_owc_amr_ctl_hun_moo_mly_svk_tag_jpn_tml_kor_alb_krd_yor_swe_sun_pan_amh_jav_mnd_urd_dyu_por_sid_hin_mcd_dut_fre_qcu_spa_pol_glc_tsw_hau_prs_mlt_ukr_mao_mol_ven_cze_bem_ind_tha_aeg_knd_akn_bam_tur_ger_lat_azi_cic_vie_wly_ses_fbf_dgb	-0.621318522477845	-1.48517553338196	0.140879214826997
148	chh_lat_xho_eng_amh_hau_amr_ger_azi_aze_bam_tag_dyu_ben_ita_bsq_afr_owc_cic_mnd_bos_arw_ven_dut_swa_guj_fin_zul_ses_est_slo_mlt_geo_scr_lit_mcd_prs_sod_aeg_svk_hun_tsw_sun_rus_mao_jpn_tml_kor_bul_cze_fbf_pol_ind_spa_sid_bat_cnt_hin_akn_nor_wly_alb_swe_urd_ctl_qcu_glc_fre_por_bem_heb_krd_gam_rom_jav_mol_tsn_grk_dgb_mly_tha_anl_knd_yor_swt_tur_ukr_pan_uzb_igb_vie_tig_lda_ewe_moo	-0.891464411712023	-2.15281791500765	0.0339208474996389
149	tig_spa_cic_ita_gam_mlt_heb_ger_aze_uzb_igb_jav_swa_nor_glc_bsq_arw_wly_tsw_mnd_prs_fre_swt_eng_akn_bos_hun_bem_dyu_est_swe_aeg_geo_lit_rus_lat_mcd_anl_chh_mol_fin_moo_mly_grk_bat_jpn_tml_kor_ctl_cze_dgb_guj_ind_dut_hau_sun_cnt_afr_yor_urd_sod_ukr_pol_pan_alb_qcu_krd_por_bul_bam_sid_rom_owc_hin_mao_svk_fbf_scr_tsn_tag_tha_amr_knd_ewe_zul_tur_ben_slo_azi_ven_vie_amh_ses_xho_lda	-0.583709211211307	-1.39390645412848	0.166667604747522
150	chh_slo_xho_svk_anl_wly_tig_arw_tur_aze_ven_ind_ses_lit_guj_bsq_rom_gam_yor_cnt_bul_urd_dgb_eng_bam_rus_est_moo_swt_hun_por_sid_geo_ger_bos_ukr_pan_mlt_sod_swe_fin_akn_jav_cze_sun_jpn_knd_kor_afr_grk_swa_alb_bat_scr_hau_tag_mnd_nor_ewe_mcd_heb_dut_glc_mol_lat_qcu_prs_pol_ctl_cic_amh_krd_aeg_hin_mly_spa_igb_fre_fbf_mao_tha_amr_tml_tsn_zul_azi_ita_ben_uzb_bem_vie_owc_lda_dyu_tsw	0.0956667632498917	0.225114668688729	0.822383984622031
151	chh_ben_ven_arw_mlt_wly_hau_ctl_aze_azi_tsn_jav_bam_hin_swe_bsq_por_sid_tsw_mnd_grk_glc_cic_krd_ewe_urd_fin_dgb_zul_est_bos_heb_geo_dut_ita_lat_eng_sod_amr_alb_hun_bem_tag_rom_mly_jpn_knd_kor_pol_mcd_lda_scr_mao_spa_gam_ind_cnt_svk_moo_guj_aeg_ger_prs_slo_bul_qcu_nor_ukr_mol_xho_tig_lit_amh_pan_sun_rus_ses_fre_igb_bat_tha_anl_tml_dyu_swt_uzb_afr_cze_tur_fbf_vie_owc_yor_akn_swa	-0.179642387132994	-0.423963548667543	0.672571431561057
152	sid_urd_bem_pan_hau_heb_gam_mol_aze_tur_moo_bat_igb_hin_ita_bsq_pol_owc_ses_mnd_spa_guj_tsn_rom_akn_mcd_hun_tsw_xho_est_ben_mlt_geo_grk_arw_glc_swe_chh_aeg_lat_fin_swt_mao_alb_jav_jpn_tml_kor_slo_cze_cic_eng_ind_rus_amh_tag_cnt_krd_swa_scr_wly_ger_nor_afr_lit_qcu_por_fre_dut_yor_amr_bos_tig_prs_sun_ctl_lda_ukr_fbf_mly_tha_sod_knd_dyu_bam_uzb_svk_bul_azi_zul_vie_anl_dgb_ewe_ven	-0.664958004409632	-1.58915560071682	0.115419265447454
153	sod_hin_dyu_eng_amr_heb_sid_afr_tur_aze_bam_jav_yor_rom_mol_bsq_bul_gam_ewe_cnt_slo_krd_tsw_guj_ven_glc_fin_dgb_ses_hun_prs_wly_geo_mcd_ger_nor_ctl_anl_aeg_urd_est_igb_bat_ita_sun_jpn_tml_kor_alb_pol_swt_pan_tag_lat_amh_ind_mnd_cze_fbf_scr_chh_rus_bos_dut_grk_qcu_spa_svk_ben_tsn_tig_lit_owc_swe_mao_por_cic_arw_bem_mly_tha_hau_knd_lda_zul_uzb_ukr_fre_azi_swa_vie_mlt_moo_xho_akn	-0.553186176639425	-1.31971596356152	0.190169366968046
154	amh_swe_zul_urd_owc_tig_aeg_fre_tur_uzb_cic_tag_ses_spa_mcd_bsq_ukr_sod_akn_mnd_hin_arw_dgb_cze_tsn_bul_est_moo_tsw_hun_krd_heb_geo_afr_lit_grk_nor_chh_hau_por_fin_swa_ind_bos_jav_jpn_tml_kor_guj_pol_lda_ben_bat_ctl_amr_mao_cnt_svk_yor_rus_anl_ger_pan_scr_eng_qcu_dut_alb_prs_swt_gam_lat_sid_glc_mly_slo_xho_ita_bem_sun_tha_wly_knd_dyu_ven_aze_rom_mol_azi_bam_vie_mlt_fbf_igb_ewe	-0.277667038488258	-0.656470621774398	0.513142451516544
155	owc_por_zul_lat_sid_gam_tig_mol_aze_uzb_swa_bat_cic_ben_pan_bsq_hin_amh_ewe_mnd_fre_prs_igb_mcd_tsn_eng_fin_ses_akn_est_dut_anl_geo_glc_svk_afr_spa_hau_wly_slo_hun_bam_tag_urd_mao_jpn_knd_kor_grk_ger_xho_swe_jav_rom_aeg_sun_cnt_bul_dgb_ita_amr_alb_scr_arw_rus_qcu_bos_nor_ctl_moo_mlt_ukr_sod_guj_mly_pol_lda_lit_yor_ind_tha_heb_tml_ven_dyu_tur_cze_krd_azi_swt_vie_chh_fbf_tsw_bem	0.27246377713248	0.641658881310689	0.522673061585368
156	aeg_nor_ses_cze_heb_sod_gam_ger_aze_azi_fbf_mly_moo_slo_eng_bsq_arw_tig_zul_cnt_pol_spa_akn_urd_swt_lat_fin_bam_ven_est_afr_hau_geo_lit_guj_ita_swe_amr_anl_hin_hun_dgb_bat_prs_tag_jpn_tml_kor_fre_bul_swa_ctl_jav_mcd_chh_ind_mnd_ukr_tsn_mol_amh_scr_rus_rom_por_qcu_svk_bos_pan_yor_owc_ben_sid_krd_mao_dut_xho_grk_bem_sun_tha_wly_knd_tsw_dyu_uzb_glc_alb_tur_ewe_vie_mlt_igb_lda_cic	-0.269780037951419	-0.638417461499627	0.524771009114264
157	mlt_pol_tsw_lat_aeg_tig_sid_mcd_tur_azi_zul_tag_bam_alb_fre_bsq_afr_wly_ewe_cnt_guj_scr_xho_slo_swa_rus_est_swt_moo_fin_mol_chh_geo_ukr_rom_spa_glc_owc_heb_arw_hun_cic_ind_bos_mly_jpn_knd_kor_bul_ctl_yor_eng_mao_lit_amr_sun_mnd_grk_fbf_ita_hau_svk_por_prs_krd_qcu_hin_cze_dut_bem_sod_ger_amh_nor_bat_pan_ses_urd_ven_jav_tha_gam_tml_igb_dyu_uzb_ben_swe_aze_akn_vie_anl_dgb_lda_tsn	0.261774773391525	0.616137820183362	0.539308731924287
158	hau_rus_tsn_pan_amr_gam_anl_bos_uzb_aze_tsw_bat_cic_por_ukr_bsq_slo_sod_bam_cnt_spa_hin_xho_alb_dyu_pol_fin_igb_fbf_est_afr_chh_geo_mcd_guj_ctl_grk_mlt_amh_mol_hun_akn_tag_bul_mly_jpn_knd_kor_eng_prs_ven_fre_ind_swe_sid_mao_mnd_ben_swa_urd_aeg_cze_rom_lit_ger_qcu_nor_scr_dut_swt_heb_glc_tig_lat_jav_ita_moo_arw_lda_sun_tha_owc_tml_ewe_ses_azi_svk_krd_tur_zul_vie_wly_yor_dgb_bem	0.317146669718268	0.747575453810624	0.456602392148038
159	gam_lat_moo_por_sid_sod_aeg_dut_aze_uzb_bam_sun_tsn_rus_pan_bsq_nor_anl_swt_mnd_svk_lit_lda_glc_fbf_prs_est_igb_dyu_hun_krd_mlt_geo_pol_arw_mol_cze_heb_owc_ben_fin_cic_jav_urd_ind_jpn_tml_kor_slo_hin_swa_guj_mao_bul_chh_tag_cnt_rom_akn_fre_amh_mcd_ita_grk_ukr_qcu_alb_swe_eng_ven_tig_ctl_hau_scr_bat_ger_xho_afr_ses_mly_tha_amr_knd_yor_zul_azi_spa_bos_tur_ewe_vie_wly_bem_dgb_tsw	-1.33135150919626	-3.3243838461858	0.00126891847544946
160	gam_rom_tsw_svk_amr_sid_amh_arw_azi_aze_ses_mly_cic_fre_urd_bsq_alb_hau_dyu_cnt_ukr_rus_ven_mcd_igb_cze_hun_lda_moo_est_spa_heb_geo_afr_bul_krd_nor_tig_anl_ita_fin_dgb_bat_scr_tag_jpn_tml_kor_mol_eng_ewe_prs_mao_swe_mlt_sun_mnd_lit_fbf_slo_sod_ctl_pan_ben_dut_qcu_lat_glc_hin_bem_wly_bos_aeg_ger_jav_pol_akn_guj_bam_ind_tha_owc_knd_yor_swa_tur_por_grk_uzb_swt_vie_chh_zul_tsn_xho	0.21450806755086	0.50429599367754	0.615246097936844
161	gam_scr_lda_mol_sid_heb_aeg_ctl_azi_aze_moo_jav_xho_nor_por_bsq_lit_hau_fbf_mnd_ben_swe_ewe_bos_bem_mcd_fin_akn_swa_hun_hin_wly_geo_spa_krd_pan_grk_chh_mlt_eng_est_igb_mao_guj_ind_jpn_tml_kor_alb_fre_zul_urd_bat_ger_amh_tag_cnt_ukr_dgb_lat_amr_slo_svk_afr_glc_qcu_arw_rom_prs_ses_sod_pol_owc_ita_sun_rus_bam_bul_ven_mly_tha_anl_knd_cic_yor_uzb_cze_dut_tur_tsw_vie_tig_dyu_tsn_swt	-0.690760746562574	-1.65364556076176	0.101571314997663
162	tig_guj_bam_pol_sid_gam_amr_lit_uzb_azi_yor_mao_swt_grk_hin_bsq_bul_owc_zul_mnd_glc_mcd_ewe_ger_ven_spa_fin_fbf_ses_est_alb_aeg_geo_afr_krd_svk_rom_wly_hau_rus_hun_bem_ind_slo_sun_jpn_knd_kor_urd_cze_swa_swe_tag_dut_heb_bat_cnt_lat_tsw_scr_mlt_por_prs_ctl_ita_qcu_arw_nor_ukr_xho_anl_bos_amh_eng_mly_pan_moo_fre_tsn_jav_tha_chh_tml_akn_dyu_tur_mol_ben_aze_igb_vie_sod_dgb_cic_lda	0.0227410490023387	0.0536320149204517	0.957343389549532
163	sod_por_zul_swe_sid_mlt_chh_svk_azi_uzb_dyu_ind_bem_slo_guj_bsq_urd_hau_swt_cnt_pan_mcd_akn_hin_yor_spa_fin_bam_igb_est_rus_wly_geo_grk_rom_glc_arw_amr_anl_eng_hun_cic_bat_krd_mly_jpn_knd_kor_lat_scr_tsw_lit_jav_mol_amh_mao_mnd_ger_moo_dut_aeg_alb_pol_bul_fre_qcu_ben_ita_ukr_swa_owc_nor_tig_afr_sun_cze_xho_ctl_ses_tag_tha_heb_tml_ewe_dgb_tur_bos_prs_aze_tsn_vie_gam_ven_fbf_lda	-0.588782139647767	-1.4060373457928	0.163045422884142
164	sid_lat_bam_dut_hau_wly_anl_ben_tur_aze_tsn_mly_ses_mcd_afr_bsq_pol_aeg_swt_cnt_glc_fre_igb_ita_tsw_rom_fin_lda_dyu_hun_mol_chh_geo_krd_bos_spa_rus_heb_amr_ctl_est_fbf_ind_por_tag_jpn_knd_kor_scr_ukr_swa_alb_sun_swe_sod_jav_mnd_cze_yor_lit_amh_svk_guj_hin_grk_qcu_eng_prs_arw_ven_owc_pan_tig_bul_mao_urd_ewe_nor_zul_bat_tha_gam_tml_cic_moo_azi_ger_slo_uzb_xho_vie_mlt_akn_dgb_bem	-0.499609789538499	-1.18888812349638	0.237510539467865
165	aeg_afr_bem_ukr_tig_gam_amh_svk_tur_uzb_akn_bat_fbf_krd_lit_bsq_spa_amr_cic_cnt_grk_glc_ewe_ctl_ven_eng_hun_dgb_tsw_fin_nor_hau_geo_ita_alb_lat_por_mlt_sid_ger_est_tsn_mly_bos_mao_jpn_knd_kor_scr_urd_bam_ben_sun_pan_sod_jav_mnd_prs_swt_rom_owc_mol_fre_pol_swe_qcu_guj_rus_mcd_yor_wly_cze_chh_bul_tag_arw_swa_dut_lda_ind_tha_heb_tml_moo_ses_aze_hin_slo_azi_igb_vie_anl_dyu_xho_zul	-0.664170669517372	-1.58906480825571	0.115439775267913
166	amh_afr_tsw_arw_tig_aeg_wly_urd_aze_uzb_ewe_jav_ven_spa_lit_bsq_nor_sid_akn_cnt_rus_lat_yor_pan_bem_alb_fin_xho_dyu_hun_pol_mlt_geo_ita_slo_ger_bul_hau_sod_ctl_est_zul_tag_grk_mly_jpn_tml_kor_fre_hin_lda_svk_bat_dut_gam_sun_mnd_guj_fbf_eng_amr_ukr_prs_por_scr_qcu_mol_rom_cze_swt_owc_glc_anl_mcd_mao_bos_ses_ben_dgb_ind_tha_chh_knd_moo_tsn_azi_swe_krd_tur_swa_vie_heb_cic_igb_bam	-0.325126551323755	-0.769935005888152	0.44328977201996
167	hau_svk_swa_lat_aeg_tig_sod_nor_azi_uzb_ven_ind_akn_bul_fre_bsq_dut_mlt_xho_mnd_ger_eng_ewe_cze_tsw_swe_fin_moo_dgb_est_lit_heb_geo_slo_ukr_por_ben_sid_anl_arw_hun_ses_jav_alb_tag_jpn_knd_kor_mol_krd_igb_glc_mly_rom_owc_bat_cnt_grk_tsn_spa_chh_scr_hin_ctl_pan_qcu_pol_afr_rus_yor_gam_guj_wly_urd_mao_bos_bam_ita_fbf_sun_tha_amh_tml_dyu_zul_tur_prs_mcd_aze_cic_vie_amr_swt_bem_lda	-0.449769267195613	-1.06912652781419	0.287779795353913
168	anl_pol_swt_swe_hau_heb_owc_ctl_uzb_azi_bem_mao_tsn_bos_krd_bsq_scr_chh_xho_cnt_alb_afr_moo_slo_akn_ukr_hun_tsw_ses_fin_guj_amr_geo_arw_grk_lit_cze_aeg_sid_hin_est_igb_bat_dut_tag_jpn_knd_kor_bul_spa_yor_pan_sun_ben_amh_jav_mnd_fre_ven_mcd_sod_ita_lat_prs_ger_qcu_eng_glc_svk_ewe_mlt_mol_wly_urd_mly_rus_bam_por_dgb_ind_tha_tig_tml_swa_dyu_tur_rom_nor_aze_zul_vie_gam_fbf_cic_lda	-0.690579902628804	-1.65465451395383	0.101365840031908
169	sod_bul_akn_nor_aeg_amr_chh_svk_azi_aze_tsn_mao_fbf_fre_krd_bsq_swe_hau_igb_mnd_pan_alb_yor_hin_swa_urd_hun_ewe_moo_fin_lat_gam_geo_afr_mcd_arw_spa_wly_anl_mol_est_ven_sun_ben_tag_jpn_knd_kor_grk_dut_cic_ukr_mly_prs_amh_ind_cnt_ger_dyu_cze_tig_scr_ita_guj_lit_qcu_pol_rom_glc_lda_owc_por_mlt_slo_bat_eng_swt_rus_bam_jav_tha_sid_tml_zul_dgb_tur_ctl_bos_uzb_ses_vie_heb_xho_bem_tsw	-0.103211110472084	-0.243426961993736	0.808210803632448
170	tig_dut_akn_svk_owc_sod_mlt_lit_uzb_tur_dgb_ind_fbf_hin_bos_bsq_prs_hau_swa_cnt_spa_ben_ewe_mcd_tsw_slo_est_yor_lda_fin_ger_heb_geo_lat_nor_cze_mol_anl_gam_krd_hun_tsn_mly_bul_jav_jpn_tml_kor_urd_pan_zul_por_bat_rus_amr_mao_mnd_eng_bam_glc_sid_pol_ita_afr_ukr_qcu_guj_grk_swe_ven_chh_fre_wly_arw_sun_alb_dyu_rom_swt_tag_tha_aeg_knd_ses_xho_aze_scr_ctl_azi_moo_vie_amh_cic_igb_bem	-0.617674497457542	-1.47553528288484	0.143446403530502
171	chh_ben_tsn_prs_mlt_wly_gam_svk_azi_aze_dgb_bat_zul_ctl_pan_bsq_bul_hau_igb_mnd_krd_swe_ses_guj_bem_rus_est_tsw_ewe_fin_mcd_owc_geo_afr_ukr_fre_lit_heb_sid_eng_hun_cic_mly_spa_sun_jpn_tml_kor_nor_por_ven_arw_jav_ita_aeg_tag_cnt_bos_moo_cze_anl_scr_dut_lat_hin_qcu_glc_pol_rom_bam_amh_slo_amr_grk_mao_mol_swa_alb_fbf_ind_tha_sod_knd_lda_dyu_tur_ger_urd_uzb_xho_vie_tig_yor_swt_akn	0.40228355595309	0.947894615555983	0.345639697946896
172	heb_pol_akn_spa_wly_anl_aeg_arw_uzb_azi_swt_mly_swa_ger_bul_bsq_grk_tig_xho_mnd_guj_swe_moo_urd_zul_ctl_hun_bam_dgb_est_slo_amh_geo_eng_cze_ben_hin_sid_amr_lat_fin_ses_ind_dut_bat_jpn_tml_kor_alb_scr_bem_rus_mao_mcd_owc_tag_cnt_nor_lda_por_sod_prs_afr_ita_bos_qcu_rom_ukr_mol_dyu_gam_svk_hau_lit_jav_glc_ven_pan_tsw_sun_tha_mlt_knd_cic_ewe_aze_fre_krd_tur_tsn_vie_chh_fbf_yor_igb	-0.200783491902342	-0.473702980808161	0.636821886503748
173	heb_glc_bam_fre_chh_sid_mlt_svk_azi_tur_tsn_bat_fbf_cze_urd_bsq_ctl_owc_igb_cnt_arw_slo_ven_rom_lda_rus_est_swa_akn_hun_dut_sod_geo_spa_grk_lat_bos_wly_gam_swe_fin_xho_sun_krd_jav_jpn_knd_kor_bul_lit_moo_pol_ind_afr_aeg_mly_mnd_mol_cic_eng_amr_ukr_hin_scr_mcd_qcu_nor_pan_ben_ses_tig_ita_hau_por_mao_prs_ewe_alb_yor_tag_tha_anl_tml_bem_swt_uzb_ger_guj_aze_dgb_vie_amh_zul_dyu_tsw	-0.620574077123889	-1.48361021738491	0.14129359881711
174	anl_guj_fbf_spa_hau_mlt_amh_swe_azi_uzb_bam_mly_ses_cze_lit_bsq_arw_gam_swt_mnd_ger_bos_ewe_mol_lda_fre_hun_yor_xho_fin_por_tig_geo_nor_scr_afr_bul_sid_owc_ukr_est_igb_ind_lat_jav_jpn_knd_kor_svk_dut_tsn_ben_mao_pan_sod_tag_cnt_prs_dgb_krd_amr_hin_eng_glc_urd_qcu_rus_slo_rom_cic_aeg_pol_wly_mcd_sun_grk_bem_ctl_zul_bat_tha_heb_tml_dyu_ven_aze_alb_ita_tur_tsw_vie_chh_akn_swa_moo	-0.15315773968451	-0.36145484758403	0.718579338734121
175	anl_hin_lda_krd_aeg_sid_mlt_lat_aze_uzb_zul_jav_tsw_rom_pol_bsq_mcd_wly_swt_cnt_cze_dut_igb_svk_ses_slo_hun_dyu_ven_fin_por_owc_geo_lit_grk_nor_urd_tig_heb_rus_est_bem_ind_pan_mao_jpn_knd_kor_alb_scr_akn_bos_sun_glc_hau_mly_mnd_ctl_ewe_ukr_amh_spa_afr_ger_bul_qcu_swe_eng_fre_cic_amr_guj_gam_prs_tag_arw_dgb_mol_tsn_bat_tha_chh_tml_fbf_bam_azi_ita_ben_tur_xho_vie_sod_moo_yor_swa	0.585740624633367	1.38359686545316	0.169794008637854
176	amr_lit_zul_pan_sod_tig_aeg_mol_uzb_tur_ses_bat_akn_scr_rom_bsq_urd_mlt_cic_mnd_pol_alb_moo_bul_ewe_ita_fin_bem_tsw_hun_glc_chh_geo_swe_nor_grk_ben_anl_amh_bos_est_bam_sun_fre_mao_jpn_knd_kor_prs_ger_xho_cze_tag_dut_owc_ind_cnt_krd_igb_lat_wly_rus_slo_svk_eng_qcu_mcd_arw_spa_yor_sid_afr_gam_hin_mly_por_tsn_guj_swt_jav_tha_heb_tml_dyu_dgb_aze_ctl_ukr_azi_fbf_vie_hau_swa_lda_ven	-0.935315445494319	-2.26843692715183	0.0256160128822739
177	amh_scr_zul_pan_heb_tig_aeg_prs_azi_tur_tsn_ind_bam_guj_rom_bsq_swe_gam_xho_mnd_eng_svk_tsw_mcd_ses_ben_fin_yor_moo_est_grk_owc_geo_urd_mol_ita_lat_anl_mlt_rus_hun_swa_mao_krd_bat_jpn_tml_kor_arw_bul_dgb_lit_jav_ger_sod_tag_cnt_ukr_akn_cze_chh_afr_ctl_por_nor_qcu_alb_bos_fre_lda_amr_spa_wly_glc_mly_dut_igb_pol_fbf_sun_tha_sid_knd_cic_swt_uzb_slo_hin_aze_bem_vie_hau_dyu_ewe_ven	0.163914633693369	0.385849136209379	0.700489642304915
178	wly_ita_zul_pol_aeg_gam_tig_fre_aze_tur_lda_bat_bem_bos_por_bsq_scr_chh_ven_cnt_lat_ukr_akn_eng_xho_krd_fin_fbf_yor_hun_bul_owc_geo_pan_grk_slo_nor_sid_mlt_urd_est_ewe_sun_spa_mly_jpn_knd_kor_rom_svk_igb_guj_tag_alb_amr_mao_mnd_swe_dgb_mcd_sod_cze_ben_ger_lit_qcu_mol_ctl_arw_bam_hau_dut_heb_prs_jav_hin_moo_glc_dyu_ind_tha_amh_tml_tsn_cic_azi_rus_afr_uzb_tsw_vie_anl_ses_swa_swt	0.533604524243451	1.25924142754525	0.211094546890183
179	owc_mol_dyu_rom_amr_anl_gam_pan_aze_azi_akn_tag_igb_grk_spa_bsq_cze_aeg_ses_cnt_afr_por_zul_ben_ewe_prs_est_swa_tsw_hun_rus_sid_geo_scr_ctl_guj_lit_chh_heb_dut_fin_xho_mao_svk_sun_jpn_knd_kor_bul_lat_bem_hin_jav_fre_amh_mly_mnd_eng_lda_swe_wly_ukr_alb_nor_arw_qcu_mcd_ita_glc_bam_mlt_urd_tig_slo_bat_bos_dgb_pol_moo_ind_tha_hau_tml_fbf_swt_tur_krd_ger_uzb_yor_vie_sod_ven_tsn_cic	-0.616065865163129	-1.47020411641823	0.144881665733676
180	sid_swe_bem_prs_heb_wly_sod_arw_tur_azi_tsw_tag_moo_afr_ctl_bsq_pan_chh_xho_cnt_rom_hin_akn_mcd_ven_slo_fin_cic_dgb_est_pol_owc_geo_scr_por_eng_alb_anl_tig_cze_hun_dyu_sun_ben_mly_jpn_tml_kor_bul_spa_ewe_guj_ind_bos_amh_jav_mnd_nor_fbf_ita_hau_mol_krd_fre_ukr_qcu_rus_lat_grk_tsn_gam_ger_amr_svk_bat_urd_swa_glc_yor_mao_tha_mlt_knd_bam_lda_aze_lit_dut_uzb_zul_vie_aeg_ses_swt_igb	0.0213403204179222	0.0503213722061634	0.959974213582784
181	chh_prs_ses_eng_mlt_tig_wly_glc_azi_aze_bam_mly_fbf_fre_mol_bsq_grk_sod_ewe_mnd_svk_urd_swa_scr_moo_cze_fin_akn_lda_est_alb_amh_geo_rus_rom_ctl_bul_sid_aeg_guj_hun_ven_jav_pan_mao_jpn_knd_kor_bos_mcd_cic_hin_bat_pol_anl_tag_cnt_krd_dyu_slo_owc_swe_spa_dut_ben_qcu_nor_afr_arw_igb_heb_ger_gam_ita_ind_por_swt_ukr_xho_sun_tha_hau_tml_dgb_zul_uzb_lit_lat_tur_bem_vie_amr_yor_tsw_tsn	0.202746116813291	0.477025330164652	0.634463139799184
182	tig_bul_igb_hin_owc_aeg_amr_ctl_aze_azi_xho_mly_bem_fre_urd_bsq_pan_chh_moo_mnd_scr_pol_ven_ita_swt_rus_hun_ses_cic_est_swe_anl_geo_glc_svk_bos_mol_sod_gam_ukr_fin_tsw_mao_alb_ind_jpn_tml_kor_rom_lit_bam_eng_bat_cze_hau_jav_cnt_prs_akn_lat_sid_dut_krd_mcd_guj_qcu_afr_ben_por_tsn_mlt_spa_amh_ger_tag_grk_dgb_arw_dyu_sun_tha_wly_knd_fbf_zul_uzb_slo_nor_tur_lda_vie_heb_swa_ewe_yor	-0.433318626101261	-1.02922889304787	0.306041517489776
183	sid_rus_ewe_guj_wly_sod_gam_grk_uzb_tur_dyu_ind_swa_mcd_alb_bsq_nor_amr_tsw_cnt_eng_lat_igb_bul_akn_hin_fin_xho_bam_hun_fre_heb_geo_ben_lit_scr_krd_anl_mlt_pol_est_cic_mly_rom_tag_jpn_tml_kor_ukr_swe_moo_svk_mao_afr_tig_jav_mnd_ita_bem_arw_chh_urd_pan_por_bos_qcu_spa_dut_glc_fbf_aeg_cze_owc_mol_sun_prs_dgb_ctl_tsn_bat_tha_amh_knd_lda_ses_aze_slo_ger_azi_zul_vie_hau_ven_swt_yor	-0.498619558488879	-1.18796240509746	0.237873279219445
184	amh_krd_bam_dut_hau_gam_mlt_ben_uzb_azi_moo_tag_yor_rus_mcd_bsq_nor_chh_swt_mnd_guj_bos_bem_prs_swa_svk_hun_ewe_igb_est_fre_aeg_geo_ctl_afr_eng_glc_heb_sid_spa_fin_cic_jav_pol_bat_jpn_tml_kor_arw_lit_dyu_rom_mao_swe_sod_sun_cnt_lat_dgb_mol_anl_por_ger_cze_scr_qcu_ukr_pan_hin_ven_wly_urd_amr_grk_mly_slo_xho_ita_fbf_ind_tha_owc_knd_tsn_lda_aze_alb_bul_tur_zul_vie_tig_ses_akn_tsw	-0.2153080773369	-0.509659679830983	0.611497225417925
185	anl_alb_tsn_ger_gam_aeg_mlt_slo_aze_azi_yor_jav_lda_bul_ukr_bsq_mcd_sid_cic_mnd_lat_ctl_ses_arw_ven_pol_est_swt_bam_hun_hin_tig_geo_glc_krd_scr_cze_sod_amr_rom_fin_tsw_mly_nor_bat_jpn_tml_kor_lit_urd_zul_bos_tag_guj_heb_mao_cnt_svk_moo_eng_owc_grk_dut_swe_fre_qcu_ita_afr_rus_akn_chh_prs_wly_pan_ind_por_ewe_spa_igb_sun_tha_hau_knd_fbf_bem_uzb_mol_ben_tur_dyu_vie_amh_swa_xho_dgb	-0.503059772862241	-1.1969023337421	0.234386789126953
186	heb_prs_lda_afr_amr_sid_owc_pol_azi_uzb_moo_tag_swa_ger_guj_bsq_cze_hau_fbf_cnt_hin_svk_tsw_glc_dgb_bos_fin_ven_ses_est_lit_anl_geo_mol_krd_rom_mcd_wly_amh_ukr_hun_zul_jav_por_mly_jpn_knd_kor_eng_alb_cic_ben_mao_bul_gam_ind_mnd_rus_yor_fre_chh_lat_pan_dut_grk_qcu_scr_spa_ctl_akn_aeg_ita_tig_nor_sun_swe_xho_urd_dyu_bat_tha_mlt_tml_igb_ewe_tur_slo_arw_aze_bem_vie_sod_swt_bam_tsn	-0.321335537276253	-0.760948639908333	0.448612872536956
187	amh_krd_xho_guj_sod_sid_tig_prs_uzb_aze_fbf_tag_swa_mcd_alb_bsq_urd_chh_igb_mnd_pol_svk_dgb_hin_tsn_dut_hun_ses_lda_est_ita_heb_geo_ctl_rus_slo_eng_wly_mlt_pan_fin_zul_jav_bos_mly_jpn_tml_kor_swe_glc_swt_rom_sun_ger_hau_mao_cnt_cze_bam_fre_anl_bul_grk_lat_ukr_qcu_afr_scr_arw_cic_gam_mol_aeg_lit_ind_por_akn_spa_yor_bat_tha_owc_knd_moo_ven_tur_ben_nor_azi_bem_vie_amr_dyu_ewe_tsw	-0.176200730362249	-0.416016902528257	0.678356085394694
188	anl_mol_ses_ben_gam_sid_hau_slo_uzb_aze_swa_jav_dyu_hin_bul_bsq_guj_heb_xho_mnd_ukr_glc_tsn_scr_swt_cze_fin_bem_ven_est_krd_wly_geo_fre_alb_bos_dut_owc_sod_pan_hun_akn_sun_ger_tag_jpn_tml_kor_nor_afr_tsw_arw_bat_rus_chh_ind_cnt_grk_ewe_urd_tig_prs_lit_svk_pol_qcu_rom_por_spa_zul_aeg_lat_mlt_ita_mly_swe_lda_ctl_yor_mao_tha_amr_knd_bam_fbf_azi_eng_mcd_tur_cic_vie_amh_dgb_moo_igb	-0.370137524638254	-0.876168233046968	0.38319607657602
189	hau_urd_swt_prs_owc_sod_mlt_afr_uzb_azi_dgb_ind_yor_krd_bos_bsq_ukr_amr_fbf_mnd_eng_por_moo_svk_bam_rom_fin_ses_dyu_hun_ctl_sid_geo_bul_hin_ger_mcd_anl_amh_nor_est_tsw_tag_lit_sun_jpn_knd_kor_dut_spa_akn_pan_mao_cze_heb_bat_cnt_grk_swa_alb_gam_swe_arw_pol_ita_qcu_mol_glc_guj_bem_tig_slo_chh_ben_mly_scr_cic_fre_ewe_jav_tha_aeg_tml_ven_zul_aze_lat_rus_tur_igb_vie_wly_xho_tsn_lda	-0.887322754715381	-2.14323653095759	0.034703973397256
190	sod_nor_zul_alb_aeg_owc_tig_rom_aze_azi_lda_jav_ewe_spa_urd_bsq_afr_amh_yor_cnt_dut_mcd_tsn_bos_fbf_swe_est_swt_dgb_hun_por_gam_geo_ger_ita_pan_mol_sid_hau_arw_fin_ses_ind_glc_tag_jpn_knd_kor_guj_bul_bam_ukr_mly_grk_chh_sun_mnd_cze_igb_eng_mlt_scr_pol_fre_krd_qcu_prs_slo_svk_bem_anl_lit_amr_hin_mao_rus_xho_ben_swa_bat_tha_heb_tml_moo_akn_uzb_ctl_lat_tur_ven_vie_wly_dyu_cic_tsw	0.0353774556889252	0.0832861544005434	0.933803016691113
191	chh_krd_fbf_pol_sod_tig_aeg_por_tur_uzb_igb_jav_swa_lat_guj_bsq_swe_gam_ses_mnd_mcd_cze_tsn_nor_cic_glc_est_ven_bam_hun_ukr_wly_geo_alb_rom_slo_mol_anl_hau_hin_fin_ewe_bat_rus_mao_jpn_tml_kor_svk_arw_yor_fre_mly_bos_mlt_ind_cnt_ita_dgb_lit_amh_ben_afr_eng_spa_qcu_grk_ctl_scr_xho_heb_pan_sid_ger_sun_prs_tsw_urd_bem_tag_tha_amr_knd_dyu_zul_azi_dut_bul_aze_swt_vie_owc_lda_moo_akn	-0.679725499911409	-1.63003650608886	0.106476271460496
192	heb_slo_cic_ctl_mlt_aeg_anl_scr_azi_tur_akn_bat_tsw_glc_lat_bsq_krd_sod_dgb_cnt_guj_por_ses_bul_tsn_nor_fin_bam_ewe_hun_afr_hau_geo_rom_grk_arw_cze_gam_amr_prs_est_igb_mao_swe_tag_jpn_knd_kor_pol_ita_yor_bos_sun_dut_tig_ind_mnd_rus_swt_spa_wly_mol_ukr_svk_pan_qcu_eng_ger_alb_moo_chh_urd_amh_ben_jav_mcd_dyu_lit_xho_mly_tha_owc_tml_lda_fbf_aze_hin_fre_uzb_bem_vie_sid_zul_swa_ven	-0.79592099510176	-1.91901074242016	0.0580493079226765
193	heb_svk_akn_lat_amh_anl_sid_cze_tur_uzb_lda_tag_igb_prs_dut_bsq_bul_tig_dyu_mnd_por_mcd_ven_ben_fbf_eng_fin_zul_dgb_est_slo_owc_geo_ita_afr_swe_spa_chh_hau_guj_hun_swa_mao_lit_jav_jpn_knd_kor_hin_urd_moo_bos_ind_krd_gam_sun_cnt_scr_tsw_grk_amr_pan_alb_nor_rom_qcu_ctl_ukr_rus_bam_sod_ger_wly_fre_bat_arw_swt_mol_xho_mly_tha_aeg_tml_ses_bem_aze_pol_glc_azi_tsn_vie_mlt_cic_ewe_yor	-1.08797452007807	-2.66175886328013	0.00915843104640487
194	mlt_pol_bem_lit_wly_heb_anl_slo_azi_uzb_bam_bat_dgb_afr_lat_bsq_ita_amr_ewe_cnt_grk_rom_swt_prs_cic_bos_fin_moo_igb_hun_cze_tig_geo_glc_swe_svk_spa_gam_sid_eng_est_dyu_mly_mol_tag_jpn_knd_kor_urd_fre_zul_mcd_sun_krd_aeg_ind_mnd_arw_ses_por_hau_rus_pan_alb_ben_qcu_guj_ger_bul_lda_sod_dut_owc_ctl_jav_hin_tsw_scr_swa_mao_tha_chh_tml_xho_tsn_tur_ukr_nor_aze_ven_vie_amh_yor_akn_fbf	-0.654943055640518	-1.56800088967206	0.120277306671935
195	chh_bul_cic_eng_sid_gam_owc_slo_tur_azi_tsn_sun_yor_ctl_nor_bsq_svk_tig_bam_cnt_pol_rom_dgb_swe_zul_rus_est_swa_ven_hun_alb_mlt_geo_ukr_scr_spa_urd_sod_amh_fre_fin_swt_ind_lit_tag_jpn_knd_kor_dut_mol_bem_cze_jav_bos_amr_bat_mnd_hin_fbf_krd_hau_por_ger_guj_lat_qcu_grk_mcd_arw_ses_heb_pan_anl_prs_mly_ita_tsw_afr_lda_mao_tha_aeg_tml_akn_xho_aze_ben_glc_uzb_moo_vie_wly_igb_dyu_ewe	0.347818725476471	0.820131584913964	0.414238167670234
196	amr_ita_bam_urd_heb_amh_sid_arw_aze_azi_swa_ind_igb_ctl_mol_bsq_bos_sod_dyu_mnd_lit_rom_tsn_mcd_fbf_scr_hun_ses_swt_fin_bul_anl_geo_swe_spa_alb_hin_chh_hau_eng_est_dgb_jav_slo_tag_jpn_knd_kor_prs_pan_moo_por_bat_nor_aeg_sun_cnt_rus_yor_cze_owc_ger_lat_ukr_krd_qcu_dut_guj_pol_cic_wly_glc_tig_fre_mao_grk_zul_afr_ven_mly_tha_mlt_tml_lda_akn_tur_svk_ben_uzb_ewe_vie_gam_tsw_xho_bem	-0.166755092514911	-0.393396708739956	0.694926918540579
197	tig_prs_cic_por_amh_sid_hau_alb_azi_tur_dyu_mly_zul_urd_hin_bsq_eng_chh_swa_cnt_dut_ben_swt_glc_tsn_mol_est_lda_ses_fin_spa_gam_geo_nor_guj_swe_mcd_mlt_aeg_grk_hun_dgb_ind_pol_mao_jpn_tml_kor_ukr_bos_yor_rus_bat_rom_sod_jav_mnd_slo_xho_ctl_anl_lit_cze_bul_pan_qcu_afr_krd_ger_igb_owc_lat_wly_svk_sun_arw_ven_ita_bem_tag_tha_amr_knd_ewe_akn_aze_scr_fre_uzb_bam_vie_heb_tsw_moo_fbf	-1.10919599425011	-2.73340684227291	0.00750364692356099
198	wly_grk_zul_lit_hau_amh_owc_mol_azi_aze_lda_mao_xho_swe_guj_bsq_ger_sod_akn_cnt_glc_alb_swt_scr_bem_eng_est_ses_ven_fin_urd_sid_geo_svk_rus_ukr_por_anl_aeg_bul_hun_dgb_sun_slo_bat_jpn_knd_kor_afr_prs_ewe_mcd_ind_krd_tig_mly_mnd_pan_moo_ctl_amr_lat_spa_bos_nor_qcu_fre_arw_ita_fbf_gam_dut_heb_ben_jav_rom_tsn_pol_igb_tag_tha_mlt_tml_dyu_cic_uzb_cze_hin_tur_swa_vie_chh_yor_bam_tsw	-0.67186655133435	-1.60725221642191	0.111389070104889
199	wly_hin_tsw_scr_aeg_chh_heb_swe_tur_uzb_swa_sun_ewe_nor_rus_bsq_cze_amr_zul_mnd_afr_ctl_dyu_grk_cic_rom_fin_xho_bam_hun_spa_hau_geo_slo_mol_krd_guj_owc_amh_eng_est_tsn_ind_fre_tag_jpn_tml_kor_prs_por_ven_ben_jav_dut_anl_mly_cnt_bos_yor_alb_gam_lit_lat_arw_svk_qcu_mcd_pol_ger_moo_tig_ita_mlt_glc_mao_ukr_bem_urd_ses_bat_tha_sid_knd_lda_akn_aze_bul_pan_azi_swt_vie_sod_igb_fbf_dgb	0.0699161760383392	0.164474542602906	0.869714538798024
200	aeg_rus_zul_guj_hau_amh_owc_bos_azi_tur_tsw_mao_yor_dut_urd_bsq_grk_gam_lda_mnd_ger_eng_xho_fre_igb_glc_hun_dyu_tsn_est_alb_sod_geo_mol_lat_nor_mcd_chh_wly_krd_fin_ses_mly_arw_sun_jpn_knd_kor_prs_pol_swt_por_bat_swe_mlt_tag_cnt_cze_dgb_svk_sid_ita_scr_ben_bul_qcu_rom_pan_slo_cic_tig_ctl_anl_ukr_jav_lit_fbf_hin_ewe_ind_tha_heb_tml_moo_akn_aze_afr_spa_uzb_swa_vie_amr_ven_bam_bem	0.00733636233748935	0.0172588629288227	0.986267076100103
201	amh_spa_tsn_cze_amr_heb_tig_hin_uzb_aze_yor_sun_tsw_slo_ctl_bsq_guj_sod_xho_mnd_prs_ben_ewe_por_bam_rus_hun_swa_akn_fin_alb_gam_geo_pan_lat_bos_afr_sid_wly_dut_est_dgb_ind_ita_jav_jpn_tml_kor_swe_arw_ses_krd_mao_lit_mlt_mly_cnt_scr_fbf_grk_aeg_mol_bul_eng_ukr_qcu_svk_ger_pol_lda_hau_glc_chh_mcd_tag_urd_zul_rom_swt_bat_tha_anl_knd_moo_ven_tur_fre_nor_azi_bem_vie_owc_igb_dyu_cic	0.215923368650763	0.50854264720193	0.612277111783464
202	sid_glc_akn_slo_wly_amh_chh_lit_tur_uzb_swt_sun_bam_nor_hin_bsq_ukr_owc_ewe_cnt_bul_bos_dgb_ctl_dyu_mcd_est_tsn_zul_hun_arw_tig_geo_por_scr_spa_pan_sod_mlt_ben_fin_tsw_mao_fre_ind_jpn_knd_kor_ger_urd_igb_eng_jav_ita_amr_tag_mnd_svk_swa_alb_aeg_rus_guj_dut_pol_qcu_krd_afr_prs_cic_hau_cze_anl_grk_bat_mol_bem_rom_lda_mly_tha_heb_tml_ses_fbf_azi_swe_lat_aze_ven_vie_gam_xho_moo_yor	-0.216917933015258	-0.512807998287687	0.609301552027486
203	anl_lat_ewe_dut_owc_mlt_wly_scr_uzb_tur_igb_tag_lda_alb_ita_bsq_ukr_chh_dyu_mnd_ctl_nor_akn_pol_xho_rom_fin_ven_cic_est_prs_heb_geo_rus_glc_mcd_grk_amh_tig_ben_hun_yor_ind_fre_mao_jpn_knd_kor_arw_krd_ses_guj_jav_cze_sod_mly_cnt_pan_moo_spa_amr_svk_lit_bul_hin_qcu_eng_ger_urd_bem_gam_afr_hau_swe_sun_mol_zul_slo_fbf_bat_tha_aeg_tml_swt_tsw_azi_bos_por_aze_tsn_vie_sid_swa_dgb_bam	-0.194809280987579	-0.459412477003315	0.647010077465657
204	wly_spa_moo_cze_aeg_sod_mlt_hin_tur_aze_bem_mao_fbf_guj_slo_bsq_prs_owc_cic_cnt_arw_pan_akn_krd_igb_mol_est_lda_xho_fin_pol_sid_geo_lit_alb_bos_mcd_gam_heb_bul_hun_swt_bat_ukr_sun_jpn_knd_kor_ben_ger_yor_dut_ind_urd_hau_mly_mnd_eng_swa_grk_anl_fre_por_svk_glc_qcu_scr_rus_rom_ven_tig_ctl_amh_ita_tag_afr_dyu_swe_bam_jav_tha_amr_tml_zul_dgb_uzb_nor_lat_azi_ewe_vie_chh_ses_tsn_tsw	0.395732134094626	0.93205527545045	0.353721357956133
205	sod_por_fbf_urd_gam_chh_sid_spa_uzb_aze_xho_mao_ewe_prs_scr_bsq_mcd_amr_bam_mnd_bos_arw_lda_mol_akn_hin_est_zul_igb_hun_alb_hau_geo_fre_afr_nor_dut_wly_owc_cze_fin_tsw_sun_eng_mly_jpn_knd_kor_pan_rom_tsn_ukr_jav_ger_mlt_ind_cnt_krd_swa_slo_tig_glc_bul_grk_ita_qcu_swe_svk_ben_yor_anl_lit_amh_ctl_tag_rus_dyu_pol_swt_bat_tha_heb_tml_dgb_bem_azi_lat_guj_tur_moo_vie_aeg_cic_ven_ses	-0.197129539808216	-0.465700047224933	0.64251901785701
206	amh_urd_dgb_arw_owc_mlt_aeg_dut_uzb_tur_akn_jav_dyu_bos_pol_bsq_por_sid_xho_mnd_guj_scr_ses_ben_cic_cze_hun_tsn_yor_fin_spa_gam_geo_ger_krd_ita_fre_hau_chh_svk_est_moo_mao_lit_sun_jpn_tml_kor_rus_mol_swt_glc_ind_alb_wly_tag_cnt_ukr_tsw_slo_tig_grk_pan_nor_prs_qcu_rom_lat_eng_bam_anl_mcd_amr_swe_mly_afr_ven_bul_ewe_bat_tha_sod_knd_zul_bem_azi_hin_ctl_aze_swa_vie_heb_fbf_lda_igb	-0.711160962434539	-1.70482245654376	0.0915660857473791
207	wly_ger_ewe_bos_mlt_sid_heb_rom_aze_tur_xho_ind_dgb_ita_afr_bsq_swe_owc_akn_mnd_spa_lit_zul_ctl_swt_krd_hun_ses_swa_est_slo_amh_geo_eng_cze_nor_ukr_tig_gam_svk_fin_tsw_mao_mcd_jav_jpn_knd_kor_fre_scr_cic_urd_bat_guj_chh_sun_cnt_rus_bem_pan_amr_bul_dut_prs_pol_qcu_ben_grk_glc_dyu_sod_arw_aeg_por_tag_alb_tsn_lat_igb_mly_tha_hau_tml_bam_fbf_azi_mol_hin_uzb_moo_vie_anl_yor_lda_ven	0.048196644118718	0.11341442608486	0.909946473317089
208	amr_pol_bam_rus_tig_heb_amh_guj_uzb_aze_yor_mly_zul_ctl_prs_bsq_spa_hau_igb_mnd_ita_urd_xho_alb_lda_lat_fin_swa_dgb_hun_cze_wly_geo_mol_bul_lit_rom_sid_owc_swe_est_tsw_tag_fre_mao_jpn_tml_kor_pan_por_swt_nor_jav_svk_sod_bat_cnt_scr_cic_grk_mlt_arw_afr_mcd_krd_qcu_eng_dut_slo_ses_anl_glc_chh_bos_sun_ukr_fbf_hin_akn_ind_tha_aeg_knd_ven_dyu_azi_ben_ger_tur_tsn_vie_gam_moo_ewe_bem	-0.572984929009861	-1.3653340796838	0.175441614571619
209	sid_nor_swa_grk_owc_chh_aeg_slo_aze_uzb_tsn_tag_ven_bos_swe_bsq_eng_mlt_akn_cnt_ctl_spa_zul_dut_moo_scr_fin_bem_dyu_hun_por_anl_geo_ita_svk_urd_bul_wly_amh_hin_est_bam_jav_mcd_ind_jpn_knd_kor_glc_rom_xho_prs_bat_lit_amr_mao_mnd_rus_ses_ukr_heb_arw_ger_mol_afr_qcu_pol_pan_ben_cic_hau_lat_gam_guj_mly_krd_ewe_fre_tsw_sun_tha_tig_tml_dgb_igb_azi_alb_cze_tur_swt_vie_sod_fbf_yor_lda	-0.0534160868713678	-0.125829253152835	0.90013870698829
210	heb_urd_tsw_bos_amr_wly_chh_grk_uzb_tur_swa_mao_xho_mol_pan_bsq_afr_amh_dgb_mnd_spa_ger_zul_svk_lda_ukr_fin_bam_ven_est_por_mlt_geo_krd_pol_hin_eng_sod_gam_dut_hun_akn_bat_scr_tag_jpn_knd_kor_ctl_glc_tsn_fre_mly_mcd_aeg_ind_cnt_cze_ewe_rom_anl_guj_prs_ben_bul_qcu_arw_nor_slo_swt_tig_rus_sid_swe_sun_ita_ses_lat_moo_jav_tha_owc_tml_cic_igb_aze_alb_lit_azi_yor_vie_hau_dyu_bem_fbf	0.451519561238353	1.06841083258453	0.288100659204141
211	gam_mcd_tsw_por_sod_aeg_chh_eng_azi_aze_cic_bat_zul_scr_prs_bsq_fre_heb_akn_cnt_svk_grk_bem_rom_igb_cze_hun_dgb_yor_est_lit_tig_geo_glc_lat_ukr_swe_sid_owc_pan_fin_lda_sun_hin_mly_jpn_knd_kor_arw_dut_fbf_pol_tag_mol_wly_jav_mnd_alb_tsn_afr_mlt_slo_bul_bos_urd_qcu_spa_guj_ita_ses_hau_ben_anl_ctl_mao_rus_dyu_nor_moo_ind_tha_amh_tml_bam_ven_uzb_krd_ger_tur_swt_vie_amr_xho_swa_ewe	-0.30389156424225	-0.71898788589427	0.473951096171505
212	mlt_slo_moo_guj_hau_aeg_gam_ctl_uzb_tur_yor_tag_swt_ukr_ita_bsq_alb_heb_xho_cnt_dut_prs_fbf_urd_zul_svk_fin_ewe_dyu_hun_swe_amh_geo_lit_pan_grk_glc_sid_anl_krd_est_igb_sun_ger_bat_jpn_knd_kor_ben_cze_ven_bos_mly_rus_sod_mao_mnd_arw_lda_rom_amr_eng_nor_lat_por_qcu_pol_afr_hin_tsw_chh_mol_wly_mcd_jav_scr_swa_fre_dgb_ind_tha_tig_tml_cic_ses_azi_spa_bul_aze_akn_vie_owc_bem_tsn_bam	0.00375151373295371	0.00883541582370135	0.992969375421021
213	sod_arw_moo_eng_amr_anl_gam_ben_azi_uzb_swa_mao_tsw_ctl_ger_bsq_mol_sid_ses_cnt_fre_ita_tsn_slo_swt_scr_est_xho_bem_fin_pan_amh_geo_por_hin_rus_mcd_chh_aeg_alb_hun_akn_sun_afr_tag_jpn_knd_kor_rom_swe_igb_spa_ind_guj_tig_mly_mnd_ukr_yor_krd_hau_bos_bul_prs_urd_qcu_glc_svk_lat_fbf_owc_pol_wly_nor_jav_grk_dyu_lit_ewe_bat_tha_heb_tml_lda_cic_aze_dut_cze_tur_dgb_vie_mlt_bam_ven_zul	-0.0712506073740015	-0.167790540102762	0.867112403875475
214	sid_svk_tsn_rus_owc_aeg_mlt_cze_aze_uzb_yor_mly_lda_guj_urd_bsq_lit_wly_tsw_cnt_pol_mcd_akn_ben_dgb_bos_est_ewe_zul_fin_ukr_hau_geo_ctl_glc_dut_krd_tig_amr_afr_hun_ven_jav_fre_sun_jpn_tml_kor_spa_pan_swa_rom_ind_grk_sod_mao_mnd_prs_ses_por_chh_ita_swe_lat_bul_qcu_arw_alb_hin_cic_gam_nor_amh_eng_tag_ger_igb_slo_bam_bat_tha_anl_knd_fbf_swt_azi_mol_scr_tur_xho_vie_heb_bem_dyu_moo	-1.31828896583901	-3.28768610847526	0.00142650295543744
215	amr_bul_igb_ger_mlt_gam_hau_urd_aze_tur_tsw_jav_zul_fre_scr_bsq_mol_owc_ewe_mnd_por_ukr_yor_rom_moo_pan_est_cic_lda_fin_swe_wly_geo_afr_slo_pol_ctl_heb_aeg_svk_hun_bam_sun_rus_tag_jpn_knd_kor_lat_prs_swa_bos_mly_alb_sod_bat_cnt_spa_xho_hin_amh_nor_glc_mcd_ben_qcu_cze_guj_lit_akn_chh_grk_sid_krd_ind_eng_ven_dut_tsn_mao_tha_tig_tml_ses_swt_uzb_ita_arw_azi_dyu_vie_anl_fbf_bem_dgb	-0.554432834866162	-1.32117088696938	0.189685781587872
216	owc_arw_yor_scr_tig_gam_mlt_por_uzb_azi_ven_tag_akn_bul_prs_bsq_ita_chh_dyu_mnd_spa_pan_lda_eng_ses_swe_hun_swt_fbf_est_ctl_amr_geo_lit_slo_ukr_grk_hau_sid_lat_fin_dgb_jav_fre_bat_jpn_tml_kor_svk_hin_bem_nor_mly_cze_sod_ind_cnt_rus_igb_mcd_amh_pol_afr_alb_rom_qcu_ben_guj_urd_zul_wly_bos_aeg_glc_mao_krd_ewe_mol_tsw_sun_tha_heb_knd_tsn_xho_tur_ger_dut_aze_moo_vie_anl_cic_bam_swa	0.0450708897897909	0.106288502055875	0.915582389188173
217	tig_afr_tsw_ger_amh_sid_heb_lat_uzb_azi_ewe_bat_dyu_spa_rom_bsq_scr_wly_swa_mnd_pol_prs_moo_dut_tsn_swe_fin_swt_ven_est_grk_anl_geo_fre_por_hin_ukr_mlt_sod_ita_hun_ses_jav_krd_tag_jpn_tml_kor_lit_guj_lda_nor_mao_bos_amr_mly_cnt_ctl_fbf_arw_hau_eng_urd_glc_mcd_qcu_mol_alb_cze_igb_chh_svk_owc_pan_sun_bul_akn_ben_dgb_ind_tha_gam_knd_zul_xho_aze_slo_rus_tur_yor_vie_aeg_cic_bem_bam	-0.26431673286409	-0.625134158425335	0.533413919526236
218	heb_cze_swt_arw_chh_amr_anl_alb_uzb_azi_bem_tag_ses_swe_lit_bsq_mcd_wly_fbf_mnd_urd_rom_igb_dut_moo_bul_est_dgb_akn_hun_pol_sid_geo_rus_slo_guj_glc_amh_mlt_ukr_fin_xho_bat_grk_mly_jpn_knd_kor_prs_por_ven_fre_ind_afr_aeg_mao_cnt_bos_swa_ita_owc_lat_svk_scr_ger_qcu_pan_spa_nor_tsw_gam_eng_sod_ctl_jav_hin_cic_krd_yor_sun_tha_hau_tml_bam_zul_tur_mol_ben_aze_lda_vie_tig_ewe_tsn_dyu	-0.24330370358311	-0.574115068039662	0.567275939582522
219	sid_arw_xho_ita_mlt_amr_hau_mol_uzb_aze_swa_ind_dgb_eng_slo_bsq_bul_wly_lda_mnd_ger_por_tsn_hin_moo_urd_fin_tsw_swt_hun_swe_gam_geo_guj_alb_ben_svk_chh_aeg_prs_est_igb_mly_rus_sun_jpn_knd_kor_nor_glc_ven_lat_mao_dut_owc_jav_cnt_ctl_zul_grk_heb_pan_cze_spa_pol_qcu_rom_mcd_krd_cic_anl_ukr_tig_bos_bat_afr_ses_scr_yor_tag_tha_amh_tml_fbf_bam_azi_lit_fre_tur_akn_vie_sod_dyu_ewe_bem	-0.272714791652897	-0.644574449739427	0.520789761934547
220	amh_arw_igb_pan_anl_tig_aeg_alb_azi_tur_yor_ind_ven_rus_ger_bsq_mcd_hau_tsn_mnd_scr_afr_ses_rom_fbf_swe_hun_akn_dgb_est_glc_sod_geo_eng_fre_mol_urd_amr_owc_lat_fin_tsw_mly_guj_tag_jpn_tml_kor_ctl_ita_ewe_bos_mao_lit_gam_sun_cnt_cze_cic_nor_heb_svk_hin_pol_slo_qcu_krd_spa_dut_moo_mlt_bul_chh_ukr_jav_por_dyu_prs_bem_bat_tha_sid_knd_zul_xho_uzb_grk_ben_aze_swt_vie_wly_bam_swa_lda	-0.240142176959061	-0.567429011304333	0.571789965335702
221	gam_bos_igb_por_owc_heb_chh_cze_azi_aze_tsn_jav_dgb_lit_bul_bsq_swe_sid_yor_mnd_urd_mcd_dyu_ukr_lda_arw_hun_bem_akn_est_fre_mlt_geo_grk_ctl_afr_lat_tig_sod_prs_fin_swa_mao_ben_mly_jpn_tml_kor_ger_dut_ewe_slo_ind_svk_amr_tag_cnt_eng_moo_scr_wly_glc_pol_rom_pan_qcu_nor_guj_mol_xho_hau_hin_anl_spa_sun_ita_ven_alb_tsw_bat_tha_aeg_knd_cic_fbf_tur_rus_krd_uzb_bam_vie_amh_ses_swt_zul	0.0330015271561931	0.0776901008526064	0.938241474420213
222	owc_slo_zul_por_mlt_gam_aeg_cze_tur_aze_moo_ind_yor_urd_ger_bsq_lit_tig_bem_cnt_pan_ctl_fbf_krd_akn_bul_fin_ewe_dyu_hun_grk_anl_geo_arw_ukr_eng_spa_chh_hau_bos_est_xho_bat_ita_sun_jpn_knd_kor_dut_rom_swa_afr_mao_ben_sod_tag_mnd_glc_igb_mcd_heb_swe_pol_fre_hin_qcu_guj_scr_alb_swt_sid_mol_wly_lat_jav_prs_ven_nor_bam_mly_tha_amh_tml_dgb_tsn_azi_svk_rus_uzb_ses_vie_amr_tsw_cic_lda	-0.613322506678698	-1.46642010661255	0.145907166962099
223	mlt_rom_cic_afr_aeg_hau_sid_krd_aze_tur_tsn_ind_lda_dut_pol_bsq_hin_amh_ven_cnt_cze_bos_moo_ita_bam_ben_hun_swt_xho_fin_bul_gam_geo_pan_arw_slo_eng_anl_sod_urd_est_fbf_bat_glc_sun_jpn_knd_kor_nor_ctl_dgb_alb_mao_grk_tig_jav_mnd_lit_bem_mcd_wly_prs_mol_ger_por_qcu_svk_rus_fre_yor_heb_ukr_owc_spa_tag_lat_swa_swe_dyu_mly_tha_amr_tml_ses_tsw_uzb_guj_scr_azi_akn_vie_chh_zul_ewe_igb	-0.437928894049232	-1.04000305668593	0.301034745090622
224	mlt_eng_ses_rus_hau_chh_amr_glc_azi_tur_igb_tag_lda_lit_grk_bsq_afr_sid_bem_cnt_ukr_bul_swa_alb_zul_slo_hun_tsw_ewe_fin_scr_heb_geo_ger_urd_ctl_rom_aeg_owc_fre_est_swt_jav_prs_mao_jpn_tml_kor_pan_dut_ven_ben_mly_por_tig_bat_mnd_pol_akn_arw_wly_guj_bos_mol_hin_qcu_spa_krd_lat_moo_gam_swe_amh_cze_ind_mcd_fbf_ita_dgb_sun_tha_sod_knd_dyu_tsn_aze_svk_nor_uzb_cic_vie_anl_xho_yor_bam	-0.914034385657351	-2.22751382614542	0.0283250247602713
225	wly_arw_bem_eng_sid_amr_aeg_pan_aze_uzb_swa_bat_tsw_bos_pol_bsq_prs_gam_tsn_mnd_nor_urd_dyu_svk_zul_por_fin_fbf_akn_est_ger_mlt_geo_swe_ben_alb_ukr_owc_heb_bul_hun_ewe_mly_mol_ind_jpn_knd_kor_afr_rus_igb_spa_mao_scr_sod_tag_cnt_dut_moo_glc_anl_grk_lat_guj_slo_qcu_mcd_fre_krd_xho_tig_cze_hau_lit_jav_ita_yor_rom_ses_sun_tha_amh_tml_bam_dgb_azi_hin_ctl_tur_lda_vie_chh_swt_cic_ven	-0.15818992425828	-0.373361008210616	0.709729486291322
226	amr_glc_tsn_prs_chh_wly_gam_ita_aze_tur_xho_tag_igb_grk_arw_bsq_pol_amh_cic_cnt_fre_swe_ven_slo_lda_por_hun_ses_tsw_fin_ger_heb_geo_nor_dut_mcd_mol_anl_sod_afr_est_dgb_bat_ben_mly_jpn_tml_kor_guj_alb_fbf_ukr_jav_scr_tig_sun_mnd_lit_bam_ctl_owc_svk_cze_bul_pan_qcu_krd_urd_rus_akn_hau_rom_aeg_bos_ind_spa_bem_hin_dyu_mao_tha_mlt_knd_swa_zul_azi_eng_lat_uzb_yor_vie_sid_swt_moo_ewe	-0.816865144164833	-1.97889598043722	0.0507856252397993
227	aeg_ukr_yor_pol_mlt_sod_chh_glc_tur_azi_tsw_ind_tsn_cze_rus_bsq_pan_anl_dgb_mnd_spa_rom_swt_fre_fbf_ctl_hun_akn_cic_est_alb_amh_geo_mcd_ger_guj_hin_owc_hau_swe_fin_zul_mao_dut_tag_jpn_knd_kor_nor_scr_xho_arw_mly_mol_tig_jav_cnt_lit_lda_ben_heb_lat_slo_prs_svk_qcu_grk_krd_urd_igb_amr_afr_sid_bos_sun_bul_bam_eng_ses_bat_tha_wly_tml_ven_ewe_uzb_por_ita_aze_swa_vie_gam_dyu_bem_moo	-0.125019805006431	-0.294905495546971	0.76872339904606
228	anl_ctl_yor_lat_amh_mlt_hau_hin_tur_uzb_akn_jav_tsn_pan_slo_bsq_glc_chh_ses_cnt_lit_fre_swt_ger_igb_por_hun_zul_tsw_fin_spa_amr_geo_scr_eng_bul_guj_aeg_sod_svk_est_lda_bat_nor_ind_jpn_knd_kor_prs_pol_fbf_ita_mao_mol_gam_sun_mnd_ben_cic_rus_wly_swe_dut_alb_afr_qcu_rom_mcd_krd_moo_heb_ukr_owc_grk_tag_cze_xho_urd_ven_mly_tha_sid_tml_dyu_swa_azi_arw_bos_aze_bem_vie_tig_bam_ewe_dgb	-0.867357526008659	-2.09951775805302	0.0384795750808159
229	mlt_ukr_xho_bul_tig_amh_chh_ger_aze_azi_dyu_tag_lda_ben_krd_bsq_ctl_owc_igb_mnd_pol_arw_ewe_eng_moo_alb_hun_tsn_dgb_est_rus_hau_geo_guj_slo_por_swe_gam_heb_urd_fin_ven_bat_bos_mao_jpn_knd_kor_hin_prs_fbf_afr_ind_fre_amr_sun_cnt_ita_bem_lit_anl_mol_scr_spa_rom_qcu_dut_pan_cze_zul_sid_nor_wly_grk_jav_glc_tsw_mcd_bam_mly_tha_aeg_tml_cic_akn_tur_svk_lat_uzb_ses_vie_sod_swa_swt_yor	-0.484645876778921	-1.15260190908098	0.252027880145694
230	hau_alb_akn_arw_sod_chh_aeg_ita_aze_azi_yor_tag_tsw_rus_urd_bsq_pol_mlt_ses_cnt_bos_spa_tsn_lit_swa_hin_est_ewe_zul_fin_dut_tig_geo_krd_pan_mcd_slo_wly_owc_prs_hun_xho_mly_por_sun_jpn_tml_kor_ctl_nor_ven_bul_ind_afr_amh_bat_mnd_ger_fbf_guj_amr_ben_grk_swe_lat_qcu_ukr_glc_cze_moo_gam_rom_heb_mol_jav_scr_igb_fre_lda_mao_tha_sid_knd_dgb_dyu_uzb_eng_svk_tur_cic_vie_anl_bam_swt_bem	-0.132093903827024	-0.311565947795799	0.756067791767521
231	hau_bos_tsn_rus_heb_tig_amr_pan_aze_tur_dgb_bat_igb_prs_por_bsq_eng_sid_ven_mnd_dut_mcd_lda_alb_bem_glc_est_tsw_akn_hun_ctl_anl_geo_fre_grk_slo_bul_gam_mlt_mol_fin_zul_mly_hin_mao_jpn_tml_kor_ben_urd_swa_ita_sun_afr_owc_tag_cnt_swe_dyu_rom_wly_svk_spa_krd_nor_qcu_lit_lat_guj_moo_chh_ukr_amh_ger_ind_cze_yor_scr_ses_jav_tha_sod_knd_ewe_swt_azi_arw_pol_uzb_fbf_vie_aeg_xho_cic_bam	-0.937688731665531	-2.28300240401761	0.0247082817252358
232	chh_bul_dyu_ben_heb_wly_mlt_nor_aze_tur_yor_sun_cic_mol_lit_bsq_pan_amr_zul_mnd_scr_swe_ewe_arw_tsw_spa_fin_dgb_swa_est_ukr_owc_geo_afr_ger_mcd_glc_hau_sod_slo_hun_bem_bat_krd_mly_jpn_tml_kor_lat_ita_xho_ctl_tag_guj_anl_mao_cnt_svk_swt_prs_tig_cze_eng_por_grk_qcu_fre_rus_alb_akn_aeg_dut_gam_bos_ind_hin_bam_pol_tsn_jav_tha_amh_knd_igb_ses_azi_urd_rom_uzb_moo_vie_sid_ven_fbf_lda	0.551083610394617	1.30286014712227	0.195839303944875
233	aeg_ben_xho_slo_hau_heb_sod_ger_uzb_azi_swa_ind_tsn_ita_prs_bsq_bos_chh_bem_cnt_swe_mcd_swt_svk_ven_pol_fin_bam_cic_est_dut_amr_geo_por_mol_cze_hin_owc_amh_spa_hun_ses_tag_urd_mao_jpn_tml_kor_fre_krd_dgb_bul_jav_scr_sid_mly_mnd_rus_yor_lat_tig_guj_ukr_nor_arw_qcu_pan_alb_afr_lda_anl_ctl_mlt_lit_sun_rom_igb_glc_fbf_bat_tha_wly_knd_tsw_akn_aze_eng_grk_tur_moo_vie_gam_dyu_zul_ewe	0.272910971155332	0.642873366041917	0.521888138301096
234	hau_lit_ses_ctl_amr_gam_owc_cze_aze_azi_akn_sun_swa_ben_glc_bsq_mol_anl_tsn_cnt_pan_bul_lda_scr_dyu_dut_fin_bem_fbf_hun_urd_amh_geo_hin_slo_fre_bos_heb_sid_krd_est_tsw_ind_ukr_mly_jpn_tml_kor_mcd_alb_xho_arw_bat_rom_sod_mao_mnd_afr_moo_nor_tig_por_ita_spa_guj_qcu_svk_eng_prs_igb_wly_rus_chh_grk_jav_lat_zul_pol_swt_tag_tha_mlt_knd_ven_yor_uzb_swe_ger_tur_bam_vie_aeg_cic_dgb_ewe	-1.00872170346698	-2.45901502069445	0.0157814921137685
235	chh_ukr_dyu_afr_heb_anl_hau_guj_tur_aze_bam_ind_cic_svk_lit_bsq_ger_amr_bem_mnd_bul_mcd_fbf_ita_tsw_slo_est_yor_igb_fin_por_mlt_geo_ctl_alb_swe_urd_sod_tig_rus_hun_tsn_bat_prs_tag_jpn_tml_kor_ben_mol_swa_lat_jav_pan_wly_mly_cnt_krd_ses_spa_sid_grk_rom_dut_bos_qcu_scr_nor_arw_xho_owc_glc_amh_eng_mao_pol_swt_hin_dgb_sun_tha_aeg_knd_zul_moo_uzb_fre_cze_azi_ven_vie_gam_akn_ewe_lda	-0.896568608748679	-2.17091674668617	0.0324833755457054
236	tig_rom_akn_scr_hau_sod_wly_bos_aze_azi_ewe_tag_cic_slo_eng_bsq_ger_amr_zul_cnt_grk_krd_igb_mcd_ven_rus_est_dgb_xho_hun_pol_heb_geo_bul_spa_urd_glc_amh_mlt_mol_fin_yor_jav_ben_mao_jpn_tml_kor_afr_guj_lda_svk_bat_swe_owc_mly_mnd_ita_fbf_lat_gam_nor_arw_pan_ukr_qcu_alb_prs_hin_swt_chh_ctl_sid_fre_ind_dut_bam_por_ses_sun_tha_anl_knd_swa_dyu_tur_lit_cze_uzb_tsw_vie_aeg_bem_moo_tsn	-0.736070788173999	-1.76494197849327	0.0808563107568121
237	sod_nor_fbf_mcd_aeg_amh_amr_ben_azi_tur_swt_tag_yor_mol_afr_bsq_eng_sid_xho_cnt_alb_pol_cic_hin_bam_rus_fin_dyu_igb_est_por_tig_geo_bul_swe_glc_bos_mlt_anl_krd_hun_ses_bat_guj_mly_jpn_knd_kor_pan_lat_ewe_ukr_sun_ctl_owc_ind_mnd_scr_dgb_spa_hau_ita_arw_lit_urd_qcu_fre_rom_cze_lda_heb_svk_gam_grk_mao_prs_akn_ger_ven_jav_tha_wly_tml_bem_tsn_uzb_slo_dut_aze_moo_vie_chh_zul_swa_tsw	-0.0383234555097333	-0.0903442408390787	0.928207959229594
238	gam_urd_ewe_lit_sod_mlt_anl_ctl_azi_aze_xho_jav_lda_afr_arw_bsq_ger_aeg_dyu_cnt_dut_fre_cic_ukr_zul_eng_hun_dgb_tsw_est_cze_wly_geo_svk_alb_prs_guj_tig_sid_bul_fin_yor_bat_mol_ind_jpn_knd_kor_glc_hin_swt_rom_tag_ben_chh_mly_mnd_nor_ven_pol_owc_rus_spa_grk_krd_qcu_bos_swe_scr_igb_heb_ita_amh_slo_sun_pan_moo_lat_fbf_mao_tha_hau_tml_ses_bam_uzb_mcd_por_tur_swa_vie_amr_tsn_bem_akn	-0.143106322529855	-0.337274122081708	0.736670280107309
239	amh_scr_yor_urd_gam_chh_sid_alb_uzb_aze_bam_tag_fbf_pan_ben_bsq_swe_hau_dgb_cnt_nor_lat_xho_arw_cic_rom_est_igb_ven_fin_svk_amr_geo_glc_guj_ctl_fre_heb_anl_mol_hun_bem_jav_krd_sun_jpn_knd_kor_bos_mcd_ses_lit_ind_ger_wly_mao_mnd_grk_swa_ukr_aeg_cze_spa_dut_por_qcu_slo_rus_ita_dyu_tig_pol_owc_afr_mly_bul_tsn_eng_lda_bat_tha_sod_tml_moo_zul_tur_prs_hin_azi_ewe_vie_mlt_swt_tsw_akn	-0.354845260146003	-0.840904364251037	0.402558417528168
240	mlt_lit_ewe_ukr_owc_anl_heb_arw_azi_aze_tsn_tag_bam_pan_alb_bsq_fre_sod_swt_mnd_pol_ger_igb_mol_swa_mcd_fin_moo_cic_hun_guj_amh_geo_por_ben_grk_afr_tig_hau_glc_est_yor_jav_lat_mao_jpn_knd_kor_ctl_krd_dyu_hin_mly_spa_sid_sun_cnt_eng_akn_bos_chh_rom_svk_prs_slo_qcu_urd_rus_scr_xho_wly_dut_aeg_ita_bat_cze_fbf_bul_zul_ind_tha_gam_tml_dgb_bem_tur_swe_nor_uzb_ven_vie_amr_ses_lda_tsw	-0.488465813531455	-1.16264622375914	0.247947825552685
241	owc_cze_dyu_ger_amr_aeg_amh_ita_aze_uzb_lda_bat_moo_fre_hin_bsq_krd_hau_igb_mnd_nor_ctl_ven_pol_tsn_eng_fin_fbf_akn_hun_lit_sod_geo_grk_afr_urd_lat_tig_anl_bul_est_ses_mly_swe_ind_jpn_tml_kor_pan_scr_cic_arw_jav_rom_heb_tag_cnt_bos_dgb_ben_wly_mol_svk_por_glc_qcu_alb_guj_rus_swa_chh_mcd_gam_slo_sun_ukr_tsw_dut_yor_mao_tha_sid_knd_swt_ewe_azi_spa_prs_tur_zul_vie_mlt_bem_xho_bam	-0.298499529371698	-0.705943616238248	0.481987894681954
242	owc_ukr_swt_mol_aeg_gam_chh_guj_tur_azi_swa_bat_yor_ita_slo_bsq_dut_sid_moo_mnd_lit_scr_zul_rus_cic_eng_fin_xho_akn_est_prs_amh_geo_bul_ctl_por_urd_heb_wly_mcd_hun_bem_jav_svk_mao_jpn_tml_kor_ger_krd_igb_rom_tag_cze_sod_mly_cnt_nor_tsn_hin_tig_glc_fre_pol_bos_qcu_afr_lat_arw_ewe_anl_alb_amr_grk_ind_ben_dgb_swe_ses_sun_tha_mlt_knd_lda_fbf_aze_pan_spa_uzb_ven_vie_hau_bam_tsw_dyu	0.642657541976573	1.52391718736544	0.1309228135738
243	sid_ukr_yor_eng_heb_amh_wly_glc_aze_azi_swt_tag_zul_ben_rus_bsq_grk_gam_bem_mnd_lat_guj_swa_afr_xho_ger_hun_lda_igb_est_cze_anl_geo_mol_pan_pol_mcd_hau_owc_scr_fin_ses_bat_slo_ind_jpn_knd_kor_alb_rom_bam_urd_jav_arw_aeg_mly_cnt_swe_ewe_dut_tig_por_fre_hin_spa_qcu_svk_nor_bul_fbf_sod_prs_chh_krd_sun_lit_cic_bos_tsw_mao_tha_amr_tml_dyu_moo_uzb_ctl_ita_tur_tsn_vie_mlt_akn_dgb_ven	0.305176104936018	0.718708665495703	0.474122341156441
244	hau_spa_swt_hin_wly_heb_aeg_ctl_azi_uzb_fbf_mao_akn_ger_mol_bsq_afr_chh_moo_mnd_svk_cze_bam_scr_dgb_guj_est_igb_xho_hun_ita_mlt_geo_bul_krd_dut_nor_tig_anl_pol_fin_tsn_mly_arw_jav_jpn_tml_kor_prs_rus_yor_glc_ind_pan_owc_tag_cnt_swe_ven_ukr_amh_slo_bos_eng_por_qcu_rom_ben_alb_cic_gam_urd_amr_lit_bat_grk_dyu_mcd_ses_sun_tha_sod_knd_swa_bem_aze_lat_fre_tur_ewe_vie_sid_tsw_zul_lda	-0.347111787896245	-0.821494635293743	0.41346558501968
245	tig_prs_yor_lit_owc_heb_mlt_fre_aze_tur_bam_jav_tsw_mcd_dut_bsq_eng_aeg_fbf_mnd_ita_hin_cic_arw_tsn_lat_est_ewe_dgb_hun_bul_wly_geo_spa_svk_rom_ukr_gam_chh_glc_fin_akn_mly_pol_sun_jpn_tml_kor_alb_slo_swt_krd_tag_por_hau_mao_cnt_rus_bem_guj_amh_scr_urd_bos_nor_qcu_swe_cze_ctl_dyu_anl_ger_sid_afr_ind_pan_xho_grk_igb_bat_tha_amr_knd_ven_ses_azi_mol_ben_uzb_swa_vie_sod_zul_moo_lda	-0.368236675731929	-0.87199051652087	0.385459203772937
246	wly_prs_akn_rus_amh_hau_chh_ctl_tur_aze_bam_bat_yor_nor_svk_bsq_pol_sid_xho_mnd_slo_guj_igb_hin_bem_spa_fin_zul_tsn_est_ben_mlt_geo_scr_por_ukr_grk_owc_sod_cze_hun_cic_mly_arw_sun_jpn_tml_kor_krd_swe_tsw_bul_ind_mol_gam_jav_cnt_pan_dyu_alb_anl_glc_eng_lat_dut_qcu_rom_bos_mcd_ses_tig_fre_aeg_ita_tag_lit_moo_ger_ewe_mao_tha_heb_knd_swt_ven_uzb_urd_afr_azi_lda_vie_amr_dgb_swa_fbf	-0.622753552153208	-1.49019310770737	0.139557316689285
247	anl_por_bem_lit_amh_wly_heb_hin_uzb_tur_tsw_ind_ven_ben_spa_bsq_dut_aeg_igb_mnd_alb_ita_akn_rom_bam_mcd_fin_xho_swt_hun_glc_mlt_geo_cze_grk_lat_mol_owc_chh_afr_est_dgb_mao_prs_tag_jpn_tml_kor_svk_rus_tsn_guj_mly_pan_hau_jav_cnt_eng_ses_krd_gam_swe_ger_bul_fre_qcu_bos_ctl_slo_lda_amr_nor_sid_scr_sun_arw_ewe_pol_yor_bat_tha_sod_knd_swa_dyu_aze_urd_ukr_azi_moo_vie_tig_fbf_cic_zul	-0.343166803740122	-0.811863093296453	0.418943352063099
248	mlt_arw_bem_ita_heb_chh_anl_cze_aze_tur_tsn_ind_cic_bul_mol_bsq_glc_owc_zul_cnt_dut_pol_tsw_por_swa_pan_fin_akn_ses_est_scr_aeg_geo_spa_grk_lit_lat_sod_amh_ger_hun_ewe_tag_krd_bat_jpn_tml_kor_afr_mcd_igb_swe_mly_rom_gam_jav_mnd_ben_moo_hin_hau_rus_slo_bos_fre_qcu_eng_prs_ctl_ven_amr_urd_sid_ukr_mao_nor_fbf_alb_swt_sun_tha_tig_knd_lda_dyu_azi_svk_guj_uzb_xho_vie_wly_dgb_bam_yor	-0.524043877001705	-1.24915023148939	0.214745082636522
249	sid_krd_xho_rus_amr_anl_tig_scr_aze_uzb_ewe_mao_moo_ita_bul_bsq_arw_owc_swa_mnd_cze_eng_dyu_svk_fbf_ben_est_ven_tsw_hun_por_heb_geo_hin_lat_ger_nor_gam_sod_rom_fin_tsn_jav_alb_ind_jpn_knd_kor_glc_pol_zul_bos_tag_pan_aeg_sun_cnt_urd_igb_grk_mlt_ukr_ctl_afr_guj_qcu_fre_dut_spa_lda_amh_slo_hau_mol_bat_mcd_akn_prs_dgb_mly_tha_wly_tml_yor_bem_azi_lit_swe_tur_ses_vie_chh_bam_cic_swt	-0.126867538597163	-0.299067931936038	0.765555505697648
250	heb_grk_tsw_bos_gam_wly_sid_alb_tur_azi_lda_sun_dgb_dut_ger_bsq_lit_tig_tsn_cnt_ben_hin_moo_ctl_fbf_fre_fin_swa_zul_hun_cze_amr_geo_ukr_prs_rom_guj_mlt_anl_por_est_ven_jav_mol_bat_jpn_knd_kor_svk_pol_akn_scr_tag_eng_amh_ind_mnd_arw_xho_pan_aeg_lat_ita_krd_mcd_qcu_afr_spa_swe_dyu_chh_rus_owc_bul_mao_nor_swt_slo_ses_mly_tha_hau_tml_cic_bem_aze_urd_glc_uzb_bam_vie_sod_ewe_igb_yor	-0.870122677910983	-2.1028441873926	0.0381803183064826
251	wly_afr_akn_urd_hau_sod_gam_ctl_azi_aze_yor_jav_bam_rus_nor_bsq_rom_owc_swt_mnd_lit_svk_lda_ukr_bem_spa_est_fbf_swa_hun_guj_tig_geo_bos_dut_mol_grk_amh_chh_mcd_fin_cic_ind_por_mly_jpn_tml_kor_krd_hin_ewe_prs_bat_scr_anl_tag_cnt_arw_tsw_swe_amr_fre_ita_ben_glc_qcu_lat_ger_cze_tsn_mlt_bul_heb_pol_mao_slo_zul_eng_ses_sun_tha_aeg_knd_dgb_ven_uzb_pan_alb_tur_xho_vie_sid_igb_moo_dyu	0.420678150218343	0.991344089969189	0.324089903343507
252	sid_ctl_bem_ita_sod_amh_hau_slo_uzb_tur_zul_mao_igb_pan_hin_bsq_glc_anl_cic_mnd_swe_por_bam_mcd_lda_bul_hun_ewe_yor_est_alb_owc_geo_bos_arw_rus_lat_amr_mlt_rom_fin_moo_ind_svk_tag_jpn_tml_kor_cze_urd_fbf_eng_sun_krd_aeg_jav_cnt_ben_dgb_nor_gam_afr_ger_fre_ukr_qcu_dut_prs_guj_tsw_tig_scr_heb_grk_mly_spa_swa_mol_dyu_bat_tha_chh_knd_tsn_xho_aze_pol_lit_azi_swt_vie_wly_ven_ses_akn	0.00696106838029586	0.0163985540085639	0.986951562588522
253	sid_prs_bam_rom_aeg_gam_mlt_pol_tur_aze_lda_jav_dgb_guj_scr_bsq_dut_wly_tsn_mnd_afr_slo_zul_alb_swt_bul_est_igb_xho_fin_mcd_anl_geo_ukr_mol_fre_ctl_sod_hau_rus_hun_ses_bat_svk_mly_jpn_knd_kor_arw_ita_yor_swe_mao_ger_chh_tag_cnt_eng_tsw_nor_amh_hin_grk_pan_bos_qcu_por_krd_cze_bem_tig_urd_owc_spa_ind_ben_swa_glc_ewe_sun_tha_amr_tml_akn_fbf_uzb_lit_lat_azi_moo_vie_heb_dyu_cic_ven	-0.795398179495734	-1.91870923341566	0.0580879910958608
254	owc_cze_igb_arw_amr_tig_chh_lit_azi_uzb_dyu_mly_zul_scr_fre_bsq_ctl_aeg_tsn_mnd_ger_alb_xho_slo_akn_ben_hun_tsw_swt_est_nor_hau_geo_hin_urd_pan_glc_sid_heb_rom_fin_swa_jav_swe_tag_jpn_knd_kor_krd_bos_cic_mcd_bat_rus_anl_mao_cnt_grk_yor_eng_mlt_guj_por_lat_afr_qcu_mol_spa_bul_ses_wly_pol_sod_ukr_ind_ita_moo_svk_ewe_sun_tha_amh_tml_fbf_bam_aze_dut_prs_tur_ven_vie_gam_dgb_lda_bem	-0.371103346257903	-0.878767312123635	0.381792301350468
255	hau_ben_tsn_lat_chh_amh_sid_afr_azi_tur_bem_bat_lda_svk_scr_bsq_mol_aeg_zul_mnd_bul_swe_dgb_slo_swa_fre_est_bam_ses_hun_urd_anl_geo_dut_spa_guj_por_tig_heb_mcd_fin_akn_mao_prs_sun_jpn_knd_kor_cze_rus_igb_glc_mly_lit_owc_jav_cnt_bos_tsw_alb_amr_ukr_grk_pol_rom_qcu_pan_ger_krd_ven_wly_nor_gam_eng_ind_ctl_yor_ita_fbf_tag_tha_mlt_tml_moo_dyu_uzb_arw_hin_aze_ewe_vie_sod_swt_cic_xho	-1.25671123245313	-3.12330534582952	0.0023843639158897
256	sod_bul_swt_grk_anl_aeg_owc_guj_tur_azi_yor_mao_igb_rus_dut_bsq_pan_tig_cic_mnd_glc_bos_zul_lit_akn_svk_fin_tsn_bem_est_ctl_amh_geo_swe_rom_por_pol_amr_sid_urd_hun_ses_bat_alb_ind_jpn_knd_kor_spa_ita_xho_afr_mly_krd_wly_jav_cnt_ukr_ven_mcd_hau_hin_mol_ben_fre_qcu_cze_ger_scr_ewe_mlt_arw_chh_eng_tag_lat_dyu_slo_tsw_sun_tha_heb_tml_moo_dgb_aze_prs_nor_uzb_bam_vie_gam_lda_swa_fbf	-0.256784539196276	-0.607271129536017	0.545150868731556
257	sid_por_cic_mol_amh_anl_hau_swe_uzb_tur_ewe_mly_dgb_krd_mcd_bsq_dut_wly_fbf_cnt_ita_eng_tsw_ben_akn_ctl_est_ven_swt_hun_rom_heb_geo_pol_ukr_prs_scr_amr_aeg_bul_fin_dyu_bat_hin_sun_jpn_knd_kor_fre_slo_xho_cze_mao_glc_sod_ind_mnd_afr_tsn_ger_chh_nor_bos_alb_arw_qcu_lat_spa_guj_bam_owc_pan_tig_urd_tag_rus_lda_grk_moo_jav_tha_gam_tml_yor_swa_aze_lit_svk_azi_zul_vie_mlt_ses_igb_bem	-1.00774598428642	-2.46397425191802	0.0155783118281883
258	hau_urd_tsw_afr_amr_wly_amh_rom_tur_aze_dyu_tag_zul_alb_lit_bsq_guj_gam_dgb_mnd_bul_eng_igb_krd_swa_hin_est_tsn_ses_fin_mol_sod_geo_spa_cze_fre_pol_anl_owc_glc_hun_lda_bat_ita_ind_jpn_tml_kor_pan_bos_ewe_ger_mao_ukr_aeg_sun_cnt_slo_bem_grk_chh_scr_rus_por_svk_qcu_lat_dut_ben_yor_tig_mcd_mlt_swe_mly_ctl_swt_nor_fbf_jav_tha_heb_knd_xho_akn_azi_arw_prs_uzb_moo_vie_sid_cic_ven_bam	0.207889859403526	0.489238128065594	0.625825020329587
259	hau_eng_swa_hin_sod_sid_anl_rom_tur_azi_moo_sun_fbf_lat_alb_bsq_bos_gam_dgb_mnd_por_lit_igb_fre_dyu_slo_fin_lda_swt_est_cze_amr_geo_rus_swe_prs_ctl_heb_mlt_pol_hun_bem_mao_glc_jav_jpn_tml_kor_ben_pan_cic_ita_mly_grk_chh_tag_cnt_nor_ven_arw_amh_urd_guj_svk_ger_qcu_mcd_dut_bul_yor_aeg_ukr_tig_afr_bat_krd_xho_scr_ses_ind_tha_wly_knd_bam_zul_uzb_spa_mol_aze_akn_vie_owc_tsw_ewe_tsn	-0.312716330768734	-0.740652849583179	0.460769872336399
260	heb_fre_tsn_svk_aeg_anl_wly_por_tur_uzb_dgb_bat_yor_ben_pan_bsq_alb_chh_ewe_cnt_slo_hin_ven_eng_bam_grk_fin_bem_zul_est_prs_owc_geo_arw_nor_glc_scr_amh_tig_rom_hun_tsw_ind_ita_mly_jpn_knd_kor_spa_krd_fbf_mol_sun_bul_gam_jav_mnd_bos_igb_ger_sid_dut_cze_lit_rus_qcu_ctl_ukr_lat_ses_mlt_swe_amr_urd_mao_pol_swt_afr_xho_tag_tha_hau_tml_lda_moo_aze_mcd_guj_azi_swa_vie_sod_cic_dyu_akn	-0.459108798902748	-1.09070904534135	0.278218804224323
261	sid_urd_igb_mol_mlt_aeg_heb_slo_uzb_aze_ses_bat_tsn_hin_ctl_bsq_krd_amh_bam_mnd_rom_prs_xho_pol_lda_lit_fin_swt_akn_est_grk_hau_geo_lat_bul_arw_cze_gam_chh_scr_hun_dgb_mao_eng_ind_jpn_knd_kor_ukr_mcd_ven_afr_tag_pan_amr_sun_cnt_ita_fbf_guj_owc_alb_dut_bos_glc_qcu_ben_ger_rus_bem_wly_svk_anl_nor_mly_spa_moo_por_tsw_jav_tha_tig_tml_swa_dyu_azi_swe_fre_tur_yor_vie_sod_ewe_zul_cic	0.208341094841009	0.490002642871943	0.625285993761684
262	sod_glc_yor_krd_amr_hau_mlt_eng_uzb_tur_dyu_ind_zul_mcd_ctl_bsq_lat_anl_lda_cnt_svk_prs_tsw_ita_dgb_afr_fin_tsn_ewe_hun_ger_amh_geo_cze_guj_scr_rus_aeg_gam_bul_est_swa_sun_mol_bat_jpn_tml_kor_ukr_pol_akn_hin_jav_lit_wly_mly_mnd_ben_fbf_urd_tig_slo_grk_rom_alb_qcu_pan_spa_swe_igb_chh_nor_sid_dut_tag_fre_xho_bos_cic_mao_tha_heb_knd_moo_ses_aze_arw_por_azi_bam_vie_owc_ven_swt_bem	-0.692177752738093	-1.65813641242235	0.100659328101826
263	mlt_ben_bam_guj_sid_chh_wly_por_tur_uzb_dyu_jav_ses_slo_lit_bsq_krd_owc_cic_mnd_bos_pol_fbf_mcd_ven_bul_hun_lda_bem_est_nor_tig_geo_afr_glc_ukr_ctl_gam_amr_spa_fin_ewe_sun_pan_mly_jpn_knd_kor_ger_arw_swa_alb_mao_urd_hau_ind_cnt_prs_dgb_cze_amh_swe_lat_svk_hin_qcu_ita_rus_scr_zul_heb_fre_anl_dut_bat_mol_tsn_rom_swt_tag_tha_aeg_tml_tsw_igb_aze_eng_grk_azi_akn_vie_sod_moo_xho_yor	0.0755856102708271	0.178129760203262	0.859008510612094
264	gam_prs_bem_alb_wly_amr_hau_scr_tur_uzb_cic_ind_tsw_urd_fre_bsq_guj_tig_lda_mnd_krd_swe_igb_lat_dyu_bos_est_ven_moo_hun_spa_aeg_geo_eng_ger_svk_ukr_mlt_sod_cze_fin_xho_jav_rus_mao_jpn_tml_kor_por_grk_zul_bul_mly_mol_amh_sun_cnt_dut_yor_pol_sid_hin_lit_ita_rom_qcu_ben_slo_mcd_fbf_owc_glc_heb_arw_bat_afr_dgb_nor_akn_tag_tha_chh_knd_bam_tsn_aze_pan_ctl_azi_swt_vie_anl_ewe_ses_swa	-0.776560483757469	-1.87138737186553	0.0644349725752624
265	owc_svk_tsn_bul_aeg_sod_heb_ita_uzb_tur_zul_tag_bem_fre_rom_bsq_prs_mlt_igb_mnd_ger_cze_ven_pan_dgb_glc_fin_ewe_yor_est_ben_chh_geo_dut_nor_guj_mol_tig_amh_arw_hun_tsw_sun_por_mly_jpn_knd_kor_mcd_pol_akn_grk_mao_hin_amr_ind_cnt_krd_lda_alb_anl_ctl_eng_lit_swe_qcu_bos_rus_lat_swa_gam_afr_hau_urd_jav_slo_swt_scr_cic_bat_tha_sid_tml_dyu_fbf_azi_spa_ukr_aze_moo_vie_wly_ses_bam_xho	0.739625463361701	1.75319820297023	0.0828630442650447
266	anl_bul_lda_swe_sod_amr_tig_dut_tur_azi_dgb_bat_xho_pan_afr_bsq_ita_owc_ses_cnt_mol_slo_cic_guj_moo_ben_est_ven_tsn_hun_fre_hau_geo_spa_alb_scr_arw_amh_gam_pol_fin_fbf_tag_bos_sun_jpn_tml_kor_ctl_rus_igb_por_jav_mcd_wly_mly_mnd_nor_dyu_ukr_aeg_krd_cze_hin_lat_qcu_urd_ger_lit_bam_mlt_grk_heb_glc_ind_eng_yor_rom_tsw_mao_tha_chh_knd_ewe_akn_aze_prs_svk_uzb_swa_vie_sid_swt_bem_zul	0.00310034763753097	0.00730956734937172	0.994183517996058
267	aeg_arw_xho_urd_amh_anl_hau_scr_tur_aze_dgb_sun_ses_dut_cze_bsq_bos_sid_swa_cnt_rus_alb_yor_nor_bam_pan_fin_zul_swt_hun_krd_owc_geo_swe_ukr_rom_prs_gam_tig_slo_est_fbf_bat_lat_mao_jpn_tml_kor_ita_ctl_akn_glc_tag_spa_mlt_jav_mnd_fre_ewe_eng_sod_ben_guj_svk_lit_qcu_mol_afr_por_tsn_amr_ger_wly_mcd_ind_grk_moo_pol_dyu_mly_tha_chh_knd_bem_lda_azi_hin_bul_uzb_tsw_vie_heb_cic_ven_igb	-0.703518733076259	-1.68662284461189	0.0950277940386865
268	aeg_rus_igb_scr_owc_mlt_amh_guj_azi_aze_xho_bat_tsn_dut_urd_bsq_pol_sid_swt_cnt_afr_mcd_bem_fre_cic_krd_fin_ewe_fbf_hun_ctl_anl_geo_rom_nor_lat_bos_heb_amr_alb_est_ven_mly_swe_jav_jpn_tml_kor_spa_por_yor_mol_ind_slo_hau_mao_mnd_eng_akn_ita_sod_hin_ger_prs_cze_qcu_arw_glc_svk_swa_gam_lit_tig_pan_sun_grk_bam_ben_dyu_tag_tha_chh_knd_ses_dgb_uzb_bul_ukr_tur_tsw_vie_wly_lda_moo_zul	-1.0356297670051	-2.52839817219436	0.0131435255536713
269	mlt_krd_dgb_swe_tig_chh_hau_spa_azi_uzb_moo_ind_lda_nor_lit_bsq_urd_sid_ses_cnt_afr_alb_yor_arw_tsw_pan_est_bam_dyu_fin_svk_anl_geo_pol_hin_mcd_rus_wly_heb_grk_hun_ven_jav_ben_bat_jpn_knd_kor_fre_prs_akn_glc_tag_ger_gam_mly_mnd_eng_tsn_dut_amh_ita_rom_ukr_ctl_qcu_por_bul_lat_swt_owc_cze_sod_mol_mao_guj_cic_slo_zul_sun_tha_amr_tml_igb_bem_aze_bos_scr_tur_ewe_vie_aeg_swa_xho_fbf	-0.379237274946323	-0.898448294926758	0.371266835544959
270	aeg_prs_akn_ctl_gam_heb_mlt_bul_azi_tur_swt_bat_bam_swe_alb_bsq_arw_wly_fbf_cnt_lit_ukr_tsw_hin_bem_ger_hun_tsn_ven_est_cze_amr_geo_por_glc_ben_grk_hau_sod_scr_fin_zul_tag_guj_ind_jpn_tml_kor_nor_lat_dgb_dut_jav_slo_tig_mly_mnd_mol_xho_mcd_chh_afr_fre_eng_rom_qcu_rus_pan_urd_dyu_owc_svk_amh_pol_mao_ita_lda_krd_ewe_sun_tha_anl_knd_swa_yor_aze_bos_spa_uzb_moo_vie_sid_igb_cic_ses	-1.03795522958664	-2.5317000653705	0.0130284880963333
271	amr_lit_ewe_prs_aeg_gam_hau_nor_azi_aze_igb_tag_tsw_spa_hin_bsq_ukr_mlt_ven_mnd_krd_alb_xho_ben_ses_ctl_fin_cic_lda_hun_pol_tig_geo_pan_rus_mcd_scr_anl_sod_dut_est_swt_mly_por_sun_jpn_tml_kor_svk_mol_fbf_arw_mao_rom_heb_bat_cnt_bos_zul_fre_wly_glc_urd_lat_eng_qcu_guj_cze_slo_tsn_sid_ita_amh_ger_jav_afr_dyu_bul_bem_ind_tha_owc_knd_dgb_bam_uzb_swe_grk_tur_yor_vie_chh_swa_akn_moo	0.143205170040012	0.336790117966285	0.737033948677033
272	wly_fre_xho_por_chh_amh_tig_ger_tur_aze_tsn_jav_igb_pan_alb_bsq_lit_mlt_swt_cnt_glc_guj_akn_slo_swa_swe_hun_ses_dyu_est_svk_owc_geo_cze_ukr_afr_mol_amr_sid_eng_fin_bem_tag_rus_sun_jpn_knd_kor_bos_ita_cic_krd_mly_hin_aeg_bat_mnd_scr_dgb_grk_gam_dut_prs_arw_ben_qcu_pol_rom_ctl_ven_hau_mcd_anl_urd_ind_bul_yor_spa_fbf_mao_tha_heb_tml_tsw_bam_uzb_lat_nor_azi_ewe_vie_sod_lda_zul_moo	0.0968135110007469	0.227909328399783	0.820217061976619
273	amh_slo_tsn_urd_tig_anl_hau_ger_uzb_azi_bam_sun_ewe_por_hin_bsq_glc_wly_cic_mnd_bos_nor_zul_ben_akn_mol_hun_bem_yor_fin_cze_aeg_geo_guj_pol_rus_dut_amr_heb_svk_est_dgb_bat_lat_mly_jpn_knd_kor_spa_scr_lda_grk_tag_krd_mlt_mao_cnt_alb_igb_lit_sod_ita_rom_eng_prs_qcu_afr_swe_pan_xho_chh_fre_owc_ukr_jav_arw_ses_ctl_dyu_ind_tha_sid_tml_fbf_moo_tur_bul_mcd_aze_tsw_vie_gam_ven_swt_swa	-0.801534639465856	-1.93404668307992	0.0561476247675052
274	sid_afr_dyu_ukr_amr_owc_wly_pol_tur_aze_tsw_bat_cic_guj_urd_bsq_rus_gam_xho_cnt_cze_slo_ses_mol_ven_lit_hun_ewe_bem_est_svk_tig_geo_rom_hin_bul_dut_chh_amh_krd_fin_swt_sun_arw_ind_jpn_knd_kor_nor_grk_moo_ita_tag_prs_hau_jav_mnd_ben_akn_por_sod_ger_lat_eng_alb_qcu_ctl_fre_scr_dgb_mlt_swe_anl_spa_mao_pan_igb_bos_yor_mly_tha_heb_tml_tsn_fbf_azi_glc_mcd_uzb_bam_vie_aeg_zul_swa_lda	0.312712003811873	0.736343347196336	0.463375114877248
275	anl_lit_akn_nor_sid_sod_aeg_ctl_tur_aze_bam_tag_ses_fre_cze_bsq_hin_owc_cic_cnt_rus_spa_xho_rom_ven_svk_fin_dgb_dyu_hun_ukr_amr_geo_urd_por_mol_afr_wly_heb_bul_est_swa_mly_arw_mao_jpn_tml_kor_guj_ben_yor_pan_jav_lat_gam_ind_mnd_eng_fbf_ita_chh_prs_glc_swe_dut_qcu_scr_ger_krd_tsn_mlt_grk_hau_pol_sun_alb_tsw_mcd_moo_bat_tha_tig_knd_zul_igb_uzb_slo_bos_azi_ewe_vie_amh_bem_swt_lda	-0.401770042779989	-0.952532184323083	0.343296294204609
276	heb_guj_tsw_cze_chh_amr_hau_fre_aze_azi_zul_mao_xho_ukr_krd_bsq_urd_sid_dgb_cnt_ita_nor_swt_por_ven_grk_fin_ewe_yor_hun_spa_wly_geo_bos_bul_lit_arw_amh_owc_glc_est_dyu_mly_lat_jav_jpn_tml_kor_slo_eng_bam_swe_ind_alb_mlt_tag_mnd_mcd_tsn_scr_anl_rus_prs_svk_dut_qcu_rom_ctl_hin_ses_aeg_afr_sod_pan_bat_mol_bem_ger_cic_sun_tha_gam_knd_moo_igb_tur_ben_pol_uzb_swa_vie_tig_akn_fbf_lda	0.369982103733518	0.871923791801916	0.385495416688535
277	amh_swe_tsw_hin_mlt_aeg_owc_eng_aze_azi_fbf_bat_lda_ben_rus_bsq_nor_hau_tsn_mnd_scr_fre_ses_dut_swt_arw_hun_bam_bem_est_bos_chh_geo_pol_spa_afr_lit_sod_gam_cze_fin_swa_tag_bul_sun_jpn_tml_kor_prs_rom_xho_urd_jav_ger_sid_mao_cnt_svk_cic_por_heb_ctl_guj_pan_mcd_qcu_lat_ita_glc_igb_wly_ukr_amr_grk_mly_slo_akn_krd_ven_ind_tha_tig_knd_dgb_ewe_uzb_mol_alb_tur_zul_vie_anl_dyu_yor_moo	0.212901333141964	0.501597877037229	0.617135782741961
278	hau_prs_swa_afr_amr_gam_chh_mcd_azi_aze_akn_jav_ses_ita_urd_bsq_arw_wly_dgb_mnd_mol_bos_moo_nor_xho_ukr_hun_swt_tsn_est_por_aeg_geo_fre_alb_spa_glc_sid_anl_pol_fin_ewe_ind_eng_sun_jpn_tml_kor_rom_grk_dyu_bul_tag_krd_heb_mao_cnt_ger_bem_ctl_sod_lat_ben_lit_cze_qcu_guj_swe_scr_bam_mlt_pan_amh_dut_mly_slo_ven_rus_zul_bat_tha_owc_knd_fbf_cic_uzb_hin_svk_tur_lda_vie_tig_igb_tsw_yor	-0.0333162244083784	-0.0784694874032074	0.937623191139435
279	amr_por_bem_hin_wly_hau_amh_ctl_uzb_azi_igb_mao_ven_dut_glc_bsq_spa_owc_bam_mnd_ben_bul_yor_rus_akn_pan_est_xho_moo_hun_pol_aeg_geo_svk_scr_nor_eng_heb_chh_swe_fin_ewe_mly_prs_bat_jpn_tml_kor_mol_ita_tsn_rom_ind_ger_gam_jav_cnt_alb_lda_arw_sod_krd_lat_guj_fre_qcu_mcd_ukr_bos_cic_tig_afr_anl_cze_tag_urd_dgb_slo_zul_sun_tha_mlt_knd_dyu_fbf_aze_lit_grk_tur_swa_vie_sid_tsw_ses_swt	-0.227175275114743	-0.53693429451389	0.592595263477131
280	mlt_bul_swa_guj_chh_amr_amh_ctl_azi_uzb_cic_sun_fbf_cze_bos_bsq_rom_gam_dgb_mnd_glc_arw_swt_scr_bem_ukr_hun_tsw_xho_fin_rus_anl_geo_hin_grk_eng_pan_sid_aeg_fre_est_igb_bat_swe_tag_jpn_knd_kor_lit_mol_zul_ita_jav_por_wly_ind_cnt_alb_ven_ben_owc_prs_dut_nor_spa_qcu_slo_urd_afr_yor_heb_pol_sod_ger_mao_mcd_lda_lat_tsn_mly_tha_hau_tml_bam_moo_tur_svk_krd_aze_ewe_vie_tig_akn_dyu_ses	-0.936796341906059	-2.26988747266188	0.0255243177662501
281	anl_ita_yor_lat_wly_owc_hau_rom_tur_azi_swa_ind_dyu_rus_glc_bsq_ger_amr_dgb_mnd_eng_nor_ven_prs_igb_svk_fin_tsw_moo_est_ukr_aeg_geo_alb_urd_pol_scr_amh_heb_arw_hun_lda_bat_hin_jav_jpn_knd_kor_por_slo_tsn_swe_sun_fre_tig_mao_cnt_pan_xho_afr_chh_mcd_ctl_lit_cze_qcu_mol_bos_dut_ewe_gam_spa_sod_bul_tag_ben_akn_guj_ses_mly_tha_sid_tml_bam_fbf_aze_krd_grk_uzb_cic_vie_mlt_zul_swt_bem	-1.126671645659	-2.77549936689223	0.00666342595092194
282	mlt_mcd_fbf_ukr_tig_hau_sod_guj_tur_aze_tsw_bat_lda_glc_afr_bsq_spa_sid_swa_cnt_lat_lit_bem_bos_zul_rom_est_dyu_tsn_hun_alb_heb_geo_scr_prs_hin_arw_amr_amh_svk_fin_cic_mly_ben_ind_jpn_tml_kor_eng_pan_xho_slo_mao_fre_anl_jav_mnd_ita_dgb_dut_chh_krd_nor_swe_cze_qcu_bul_grk_por_ses_wly_pol_owc_ctl_sun_mol_akn_rus_bam_tag_tha_gam_knd_ewe_moo_azi_urd_ger_uzb_swt_vie_aeg_yor_ven_igb	0.0460004768548881	0.108350867540516	0.913950801392326
283	anl_glc_zul_bos_tig_owc_mlt_mol_tur_aze_fbf_ind_dgb_rom_svk_bsq_ukr_heb_ses_mnd_rus_ctl_ewe_spa_moo_lit_fin_dyu_bem_est_krd_hau_geo_por_nor_urd_slo_gam_sid_alb_hun_yor_jav_dut_mao_jpn_tml_kor_swe_prs_tsn_mcd_mly_eng_aeg_tag_cnt_guj_bam_pan_wly_hin_ger_lat_fre_qcu_cze_ita_grk_swa_amr_bul_amh_ben_bat_afr_swt_scr_akn_sun_tha_sod_knd_lda_xho_uzb_arw_pol_azi_tsw_vie_chh_ven_cic_igb	-0.036454201787006	-0.0859053920488254	0.931726302387421
284	heb_spa_ses_lat_wly_amh_anl_krd_uzb_azi_tsw_mly_igb_scr_ger_bsq_mcd_sod_swa_mnd_hin_dut_xho_svk_swt_bul_est_zul_bem_hun_afr_hau_geo_rus_eng_nor_swe_sid_tig_guj_fin_tsn_jav_alb_bat_jpn_knd_kor_ctl_arw_lda_pan_sun_pol_aeg_mao_cnt_grk_ven_ita_gam_rom_prs_ukr_mol_qcu_fre_bos_ben_moo_owc_glc_mlt_por_tag_cze_dyu_urd_dgb_ind_tha_amr_tml_bam_cic_tur_lit_slo_aze_akn_vie_chh_fbf_yor_ewe	0.13478977734384	0.316792246235792	0.752111274032424
285	anl_bul_swa_svk_aeg_chh_tig_fre_uzb_azi_ven_mao_tsw_lit_swe_bsq_arw_gam_fbf_cnt_ukr_alb_dyu_spa_bam_slo_fin_igb_ewe_est_pol_mlt_geo_afr_ctl_mol_ben_amh_heb_cze_hun_xho_mly_scr_tag_jpn_tml_kor_urd_guj_swt_nor_jav_bos_owc_ind_mnd_prs_lda_por_sid_hin_lat_dut_mcd_qcu_krd_eng_rus_bem_amr_rom_hau_glc_bat_ita_tsn_grk_zul_sun_tha_wly_knd_dgb_moo_aze_ger_pan_tur_yor_vie_sod_ses_akn_cic	0.061854213632763	0.145601319738439	0.884551241146695
286	aeg_bos_igb_mol_amh_hau_chh_pan_uzb_azi_bam_tag_yor_dut_bul_bsq_prs_gam_lda_cnt_lat_guj_tsw_mcd_akn_glc_hun_ewe_moo_fin_krd_owc_geo_grk_cze_nor_pol_wly_sod_ukr_est_zul_sun_eng_ind_jpn_knd_kor_rom_alb_tsn_ger_mly_rus_amr_jav_mnd_urd_swa_por_heb_arw_svk_ctl_slo_qcu_afr_hin_fre_ven_mlt_ita_anl_ben_mao_spa_bem_scr_dyu_bat_tha_sid_tml_cic_ses_aze_swe_lit_tur_swt_vie_tig_xho_fbf_dgb	0.324196685700886	0.762815715979064	0.447503879121356
287	sid_cze_igb_spa_anl_heb_wly_ctl_tur_uzb_dgb_mao_moo_por_scr_bsq_slo_amh_swt_mnd_prs_hin_dyu_ukr_zul_krd_est_swa_yor_hun_pan_gam_geo_rom_eng_ben_bul_hau_aeg_lit_fin_xho_ind_bos_tag_jpn_knd_kor_ita_guj_bam_mol_mly_pol_owc_bat_cnt_grk_ses_ger_tig_swe_mcd_lat_rus_qcu_arw_dut_fre_akn_amr_afr_sod_urd_jav_glc_bem_nor_fbf_sun_tha_mlt_tml_lda_cic_aze_svk_alb_azi_ven_vie_chh_ewe_tsn_tsw	-0.0436365207958323	-0.102840213963859	0.918311218308847
288	wly_urd_swt_krd_amh_aeg_anl_mcd_azi_tur_swa_jav_tsw_lit_lat_bsq_hin_gam_bem_cnt_rus_grk_bam_rom_ses_eng_fin_zul_lda_est_slo_sod_geo_ben_nor_dut_ita_sid_mlt_mol_hun_dgb_ind_por_sun_jpn_knd_kor_swe_afr_cic_alb_bat_spa_tig_mao_mnd_ukr_dyu_glc_chh_cze_ger_pol_prs_qcu_fre_svk_ctl_fbf_hau_bos_owc_scr_mly_guj_ewe_pan_igb_tag_tha_heb_tml_yor_tsn_uzb_arw_bul_aze_xho_vie_amr_akn_moo_ven	-0.778957583638978	-1.87249584188207	0.0642799016295024
289	mlt_ukr_cic_krd_tig_aeg_owc_svk_aze_tur_tsn_ind_bam_rom_guj_bsq_eng_amh_ses_cnt_lat_fre_moo_nor_yor_arw_fin_akn_lda_est_bos_gam_geo_rus_ctl_glc_pol_sod_wly_scr_hun_swt_bat_prs_sun_jpn_tml_kor_grk_alb_bem_swe_tag_spa_chh_mly_mnd_lit_ven_por_anl_dut_ben_ger_afr_qcu_pan_bul_slo_fbf_hau_urd_heb_hin_mao_cze_dyu_ita_swa_jav_tha_sid_knd_dgb_ewe_uzb_mcd_mol_azi_zul_vie_amr_xho_igb_tsw	-0.083098577149873	-0.195962023005072	0.845067441425156
290	sod_glc_swt_spa_gam_sid_owc_mcd_tur_aze_bam_bat_dgb_pan_afr_bsq_ben_amh_bem_cnt_arw_por_lda_eng_tsn_ita_fin_dyu_zul_hun_ctl_chh_geo_svk_pol_guj_alb_anl_hau_ger_est_ewe_sun_mol_ind_jpn_knd_kor_prs_rus_fbf_grk_tag_dut_tig_jav_mnd_nor_akn_urd_amr_swe_bul_slo_cze_qcu_lat_lit_hin_ven_aeg_scr_heb_rom_mao_bos_tsw_ukr_xho_mly_tha_mlt_tml_cic_swa_azi_fre_krd_uzb_igb_vie_wly_moo_yor_ses	0.215785163494247	0.508517147856072	0.612294920054786
291	sod_hin_bam_pan_aeg_tig_amr_ben_tur_azi_cic_mly_zul_mol_mcd_bsq_spa_sid_yor_cnt_cze_swe_tsn_por_ewe_bos_hun_lda_igb_fin_eng_amh_geo_alb_arw_ctl_nor_anl_mlt_fre_est_fbf_tag_svk_ind_jpn_tml_kor_lit_slo_swa_guj_mao_rus_gam_jav_mnd_glc_ven_bul_wly_prs_ita_scr_rom_qcu_krd_ukr_grk_moo_hau_pol_chh_ger_bat_afr_swt_lat_xho_sun_tha_heb_knd_dyu_dgb_aze_urd_dut_uzb_ses_vie_owc_akn_bem_tsw	-0.629439345494973	-1.506808526231	0.13524909729279
292	tig_ukr_fbf_ger_sod_gam_heb_bul_tur_uzb_yor_tag_ewe_slo_pan_bsq_urd_mlt_igb_mnd_mol_krd_ses_svk_bem_eng_hun_ven_zul_est_cze_wly_geo_ita_arw_glc_nor_chh_hau_rom_fin_bam_bat_ctl_ind_jpn_knd_kor_rus_mcd_swt_prs_mao_bos_sid_sun_cnt_por_moo_dut_amr_scr_pol_lit_hin_qcu_ben_lat_grk_tsn_amh_afr_owc_fre_mly_spa_dyu_swe_tsw_jav_tha_aeg_tml_xho_cic_aze_guj_alb_azi_swa_vie_anl_lda_akn_dgb	-0.662947946241928	-1.58625986215645	0.116074842435243
293	hau_scr_moo_prs_aeg_owc_tig_ger_azi_tur_akn_ind_tsw_slo_afr_bsq_guj_heb_swt_mnd_svk_rom_dyu_krd_ven_urd_fin_ses_lda_hun_ben_wly_geo_spa_eng_pan_rus_gam_chh_mcd_est_bem_sun_pol_bat_jpn_knd_kor_dut_hin_zul_por_jav_ita_amh_mly_cnt_nor_tsn_ukr_amr_ctl_fre_grk_arw_qcu_mol_glc_bos_igb_anl_alb_sod_lit_mao_swe_cic_lat_fbf_tag_tha_sid_tml_dgb_swa_aze_cze_bul_uzb_xho_vie_mlt_bam_ewe_yor	0.559820202825624	1.32937953086236	0.186974644849897
294	anl_bul_ven_lit_chh_sid_heb_grk_uzb_tur_igb_mly_ses_glc_nor_bsq_fre_amr_akn_cnt_pol_rom_cic_lat_swa_bos_est_xho_ewe_fin_guj_sod_geo_hin_ben_afr_mcd_tig_hau_krd_hun_bam_tag_ger_bat_jpn_tml_kor_mol_por_bem_urd_ind_eng_wly_mao_mnd_dut_dyu_rus_gam_arw_ctl_spa_ukr_qcu_ita_scr_alb_tsw_aeg_slo_amh_prs_sun_svk_dgb_cze_tsn_jav_tha_mlt_knd_yor_swt_azi_swe_pan_aze_lda_vie_owc_fbf_moo_zul	-0.286595537317517	-0.677619283997907	0.499695444774375
295	anl_nor_ven_mol_amr_mlt_heb_pol_tur_azi_dyu_bat_ewe_arw_grk_bsq_slo_sod_igb_mnd_afr_alb_xho_krd_moo_scr_hun_zul_ses_fin_svk_wly_geo_ita_lit_guj_dut_sid_owc_fre_est_cic_jav_rom_ind_jpn_knd_kor_ben_por_tsw_pan_mly_eng_amh_tag_cnt_urd_akn_cze_gam_prs_hin_bul_spa_qcu_ger_ctl_rus_lda_aeg_mcd_chh_lat_sun_swe_bam_bos_yor_mao_tha_tig_tml_tsn_bem_aze_ukr_glc_uzb_swt_vie_hau_dgb_swa_fbf	-0.520012516250456	-1.2372744084179	0.219100193519654
296	tig_lit_dgb_urd_heb_sid_wly_prs_azi_tur_xho_mly_bam_rom_ctl_bsq_guj_anl_swt_mnd_pan_fre_moo_mol_fbf_rus_hun_igb_ewe_est_ita_aeg_geo_grk_lat_krd_cze_chh_mlt_por_fin_bem_mao_spa_ind_jpn_tml_kor_hin_ger_akn_alb_jav_ben_sod_bat_cnt_bul_ven_mcd_gam_eng_scr_bos_glc_qcu_pol_arw_nor_yor_hau_ukr_owc_slo_tag_swe_dyu_afr_ses_sun_tha_amh_knd_zul_cic_aze_svk_dut_uzb_tsn_vie_amr_swa_tsw_lda	-0.022512625277016	-0.0530166236050731	0.957832379459255
297	tig_ger_ses_lat_sid_mlt_heb_pol_uzb_aze_tsw_mly_dyu_mol_lit_bsq_fre_sod_fbf_mnd_spa_ukr_moo_arw_yor_bos_est_cic_ven_hun_ctl_gam_geo_scr_slo_glc_eng_hau_chh_guj_fin_akn_bat_krd_tag_jpn_knd_kor_rom_swe_bam_nor_ind_hin_amr_jav_cnt_urd_bem_cze_amh_bul_ita_alb_pan_qcu_mcd_rus_afr_ewe_aeg_por_anl_svk_sun_prs_swa_grk_xho_mao_tha_wly_tml_igb_lda_tur_dut_ben_azi_swt_vie_owc_tsn_zul_dgb	0.704580131716456	1.66824592612939	0.0986305821279026
298	mlt_alb_ven_cze_aeg_wly_sid_arw_azi_aze_swa_mao_lda_mol_ben_bsq_nor_heb_swt_mnd_pan_pol_dyu_swe_igb_ita_est_yor_akn_fin_guj_chh_geo_prs_glc_bul_svk_anl_amh_ger_hun_ewe_ind_bos_sun_jpn_tml_kor_afr_slo_cic_por_tag_eng_owc_jav_cnt_fre_dgb_scr_gam_dut_urd_lat_ctl_qcu_rus_grk_krd_bam_sod_rom_hau_hin_bat_ukr_ses_lit_zul_mly_tha_tig_knd_fbf_bem_tur_mcd_spa_uzb_tsw_vie_amr_xho_moo_tsn	-0.317376699435961	-0.752476400602434	0.453665032701505
299	mlt_mol_akn_rom_wly_heb_owc_scr_aze_uzb_bem_tag_dyu_pan_alb_bsq_lat_anl_swa_mnd_hin_fre_igb_rus_swt_ita_est_ewe_bam_fin_bos_aeg_geo_ben_guj_ukr_ctl_amr_sid_ger_hun_yor_ind_bul_mao_jpn_knd_kor_spa_pol_tsn_grk_sun_swe_hau_jav_cnt_dut_fbf_por_chh_cze_afr_mcd_eng_qcu_urd_svk_slo_zul_gam_lit_amh_arw_bat_prs_dgb_glc_lda_mly_tha_tig_tml_xho_ven_tur_krd_nor_azi_cic_vie_sod_moo_tsw_ses	-1.00712067350274	-2.45920128228416	0.0157738183517868
300	amh_fre_dyu_dut_amr_aeg_mlt_nor_azi_uzb_fbf_mly_xho_grk_alb_bsq_afr_sid_tsn_cnt_pan_arw_yor_lat_bam_guj_fin_moo_tsw_hun_scr_owc_geo_por_ger_rus_mol_heb_hau_swe_est_ses_jav_pol_sun_jpn_tml_kor_hin_krd_cic_cze_mao_eng_wly_tag_mnd_mcd_swt_bul_anl_spa_glc_ita_lit_qcu_svk_urd_ctl_swa_tig_bos_sod_ben_ind_rom_igb_ukr_lda_bat_tha_chh_knd_dgb_zul_tur_slo_prs_aze_akn_vie_gam_ewe_bem_ven	0.0721508782868195	0.169811375333805	0.865527326222589
301	amr_ger_moo_mol_amh_heb_anl_ita_aze_tur_xho_tag_ewe_rom_hin_bsq_bul_sod_swt_cnt_mcd_por_zul_bos_fbf_rus_hun_dyu_ses_est_ukr_owc_geo_slo_lat_ben_glc_gam_chh_swe_fin_akn_ind_svk_sun_jpn_tml_kor_afr_dut_lda_urd_mly_scr_mlt_bat_mnd_alb_tsn_krd_tig_arw_grk_prs_lit_qcu_ctl_fre_guj_swa_aeg_eng_wly_pol_mao_nor_yor_spa_ven_jav_tha_hau_knd_tsw_cic_uzb_cze_pan_azi_igb_vie_sid_dgb_bam_bem	-0.261862106888756	-0.618520368885434	0.537744354063652
302	gam_lat_fbf_krd_sod_tig_hau_nor_tur_aze_ewe_sun_cic_mol_alb_bsq_lit_heb_akn_mnd_swe_cze_igb_urd_bam_ita_est_bem_yor_hun_rom_sid_geo_hin_ger_arw_fre_owc_aeg_ukr_fin_ses_ind_pan_mao_jpn_knd_kor_por_bul_tsn_ctl_mly_pol_chh_jav_cnt_scr_dyu_spa_anl_mcd_glc_bos_dut_qcu_rus_slo_afr_lda_amh_ben_amr_guj_tag_eng_moo_grk_tsw_bat_tha_wly_tml_swa_xho_azi_prs_svk_uzb_dgb_vie_mlt_swt_ven_zul	-0.0355730552433474	-0.0838036537334656	0.933392670372243
303	wly_bul_cic_bos_heb_chh_tig_cze_tur_azi_fbf_bat_lda_scr_spa_bsq_dut_owc_zul_mnd_arw_grk_tsn_pan_bem_glc_fin_akn_moo_est_mcd_anl_geo_lat_guj_rus_pol_amr_mlt_nor_hun_bam_tag_swe_ind_jpn_knd_kor_slo_ukr_swa_por_sun_hin_sod_jav_cnt_alb_dgb_ctl_hau_urd_rom_krd_ger_qcu_mol_eng_ben_dyu_aeg_afr_sid_fre_mao_svk_swt_ita_xho_mly_tha_gam_tml_tsw_yor_uzb_lit_prs_aze_ewe_vie_amh_ven_ses_igb	0.102026485980098	0.240414134146689	0.810538388432266
304	mlt_mcd_dgb_por_anl_heb_owc_prs_aze_uzb_ses_tag_swa_ukr_pol_bsq_ctl_wly_swt_cnt_bos_bul_xho_urd_ven_cze_hun_bam_igb_est_slo_sid_geo_rus_glc_afr_rom_hau_sod_scr_fin_akn_bat_fre_mly_jpn_tml_kor_alb_eng_dyu_lit_mao_swe_amh_ind_mnd_ger_yor_spa_gam_dut_lat_hin_arw_qcu_ita_krd_ben_tsw_amr_grk_chh_nor_jav_guj_cic_pan_bem_sun_tha_tig_knd_lda_zul_azi_svk_mol_tur_moo_vie_aeg_ewe_tsn_fbf	0.387497798177472	0.916544025745219	0.361752267518897
305	amh_svk_dgb_ger_anl_gam_amr_glc_uzb_aze_cic_sun_moo_pol_ita_bsq_spa_sod_bem_cnt_krd_alb_yor_ben_zul_cze_hun_akn_tsw_est_nor_owc_geo_rom_guj_arw_fre_heb_aeg_mol_fin_lda_ind_lit_bat_jpn_tml_kor_bul_lat_igb_grk_mly_hin_mlt_tag_mnd_eng_swt_afr_chh_mcd_swe_slo_pan_qcu_por_ukr_urd_ses_tig_scr_sid_ctl_mao_prs_ewe_rus_ven_jav_tha_wly_knd_tsn_dyu_tur_dut_bos_azi_bam_vie_hau_fbf_xho_swa	-0.082049436283599	-0.193319743901672	0.847130149594898
306	gam_mol_yor_ben_sod_aeg_hau_guj_azi_uzb_zul_tag_swt_fre_ger_bsq_eng_heb_fbf_cnt_arw_hin_akn_krd_ses_lit_est_dyu_xho_hun_ita_sid_geo_swe_bul_dut_rom_wly_anl_scr_fin_tsn_mly_glc_jav_jpn_tml_kor_spa_svk_cic_ctl_ind_bos_owc_bat_mnd_prs_ven_grk_mlt_pol_ukr_cze_mcd_qcu_por_rus_slo_ewe_amr_pan_tig_urd_sun_alb_bem_nor_bam_mao_tha_amh_knd_dgb_igb_aze_lat_afr_tur_moo_vie_chh_lda_swa_tsw	-0.211719408161194	-0.499337350933769	0.618720977972582
307	amh_krd_dyu_bul_amr_anl_owc_ben_aze_azi_bem_ind_ewe_grk_slo_bsq_spa_tig_yor_mnd_lit_prs_ven_afr_bam_arw_fin_cic_dgb_est_dut_aeg_geo_rom_scr_mcd_bos_sid_chh_rus_hun_ses_sun_fre_tag_jpn_knd_kor_ctl_glc_moo_ita_mly_svk_sod_mao_cnt_nor_akn_pan_mlt_guj_ger_hin_eng_qcu_cze_pol_urd_zul_wly_alb_gam_lat_jav_mol_xho_por_tsn_bat_tha_hau_tml_swt_lda_tur_swe_ukr_uzb_swa_vie_heb_fbf_tsw_igb	-0.199544536576205	-0.471522820316997	0.638371757741882
308	mlt_pol_cic_por_gam_amh_chh_ger_tur_uzb_akn_tag_lda_pan_svk_bsq_mol_sod_xho_mnd_lit_urd_ven_prs_moo_spa_hun_dyu_tsw_est_swe_hau_geo_bul_alb_rom_lat_wly_heb_nor_fin_tsn_jav_guj_bat_jpn_tml_kor_scr_krd_ses_arw_ind_rus_owc_sun_cnt_afr_swa_dut_tig_eng_ben_ita_bos_qcu_ctl_slo_hin_igb_aeg_fre_anl_ukr_mao_cze_swt_glc_bam_mly_tha_sid_knd_zul_bem_aze_mcd_grk_azi_ewe_vie_amr_dgb_fbf_yor	-0.407592114051669	-0.967363776297693	0.335871186132343
309	hau_ita_igb_krd_chh_heb_amr_swe_azi_tur_akn_bat_zul_alb_svk_bsq_por_tig_ses_mnd_fre_cze_ewe_rom_ven_lat_fin_dgb_tsw_est_dut_mlt_geo_ben_hin_spa_guj_amh_sod_slo_hun_fbf_jav_rus_tag_jpn_knd_kor_bos_grk_bam_ger_mao_arw_anl_ind_cnt_eng_swt_pan_sid_pol_mol_urd_glc_qcu_prs_nor_scr_tsn_wly_bul_owc_ukr_mly_afr_yor_mcd_dyu_sun_tha_aeg_tml_swa_bem_aze_ctl_lit_uzb_cic_vie_gam_xho_moo_lda	-0.254555023269162	-0.60162182666573	0.548889694268211
310	gam_swe_tsw_rus_aeg_chh_amh_ita_aze_tur_zul_bat_cic_rom_fre_bsq_cze_anl_ven_cnt_pol_mol_xho_nor_ses_dut_hun_tsn_bem_fin_spa_sid_geo_scr_glc_ben_prs_sod_owc_guj_est_moo_tag_eng_mly_jpn_tml_kor_slo_krd_fbf_bul_jav_alb_mlt_sun_mnd_ger_dyu_hin_wly_svk_lit_bos_afr_qcu_por_grk_lat_bam_tig_arw_hau_urd_ind_ukr_ewe_pan_swa_mao_tha_heb_knd_yor_dgb_azi_mcd_ctl_uzb_swt_vie_amr_akn_igb_lda	0.223860314964135	0.527161332621252	0.599336849442746
311	amh_por_dyu_hin_owc_gam_heb_ita_aze_uzb_moo_bat_tsn_prs_cze_bsq_ukr_chh_swa_cnt_ger_lit_bam_afr_akn_urd_est_ewe_swt_fin_slo_tig_geo_eng_mol_dut_spa_sod_aeg_ben_hun_xho_mly_lat_sun_jpn_tml_kor_svk_bos_tsw_arw_tag_rom_hau_jav_mnd_ctl_lda_krd_anl_fre_pol_scr_glc_qcu_nor_mcd_rus_ses_sid_swe_amr_bul_mao_alb_cic_grk_dgb_ind_tha_wly_knd_igb_ven_tur_guj_pan_azi_zul_vie_mlt_bem_yor_fbf	0.0620568188136264	0.146105042319856	0.884154693389023
312	chh_lat_bam_urd_amr_aeg_gam_lit_uzb_aze_dgb_tag_igb_afr_pan_bsq_guj_hau_cic_cnt_slo_nor_dyu_krd_ewe_ita_hun_moo_xho_est_fre_wly_geo_hin_mol_bos_scr_owc_anl_mcd_fin_fbf_sun_eng_ind_jpn_knd_kor_prs_ger_swt_grk_mly_bul_heb_jav_mnd_por_lda_alb_mlt_spa_pol_dut_rom_qcu_glc_arw_swe_tsw_sod_ctl_tig_ukr_mao_ben_ses_rus_akn_bat_tha_amh_tml_zul_yor_azi_cze_svk_tur_swa_vie_sid_ven_tsn_bem	-0.060865625837855	-0.143345397534651	0.886327539915684
313	gam_lat_akn_afr_tig_sod_wly_rom_azi_aze_ewe_mao_xho_rus_svk_bsq_hin_owc_igb_mnd_slo_lit_dgb_cze_ses_bos_est_yor_zul_fin_mol_chh_geo_urd_dut_pan_grk_aeg_sid_ita_hun_cic_mly_alb_ind_jpn_knd_kor_ger_krd_ven_prs_bat_guj_heb_sun_cnt_ben_dyu_eng_mlt_swe_mcd_bul_fre_qcu_ukr_glc_por_bam_amh_scr_hau_ctl_jav_spa_lda_arw_tsw_tag_tha_anl_tml_moo_fbf_uzb_pol_nor_tur_swt_vie_amr_bem_tsn_swa	0.0532826575207454	0.125502404822164	0.90039672685635
314	owc_scr_bem_guj_aeg_sod_wly_nor_azi_uzb_cic_tag_akn_grk_ukr_bsq_arw_sid_bam_mnd_rus_afr_swt_spa_ewe_lit_est_dgb_yor_hun_lat_hau_geo_cze_ben_ctl_pol_anl_gam_rom_fin_swa_mao_hin_ind_jpn_tml_kor_bul_slo_ses_pan_mly_krd_tig_bat_cnt_bos_fbf_glc_chh_mol_urd_fre_prs_qcu_swe_ger_dut_ven_amh_alb_amr_svk_jav_por_zul_mcd_lda_sun_tha_heb_knd_tsn_xho_aze_eng_ita_tur_tsw_vie_mlt_dyu_igb_moo	-0.394730825515259	-0.936834201029638	0.351270331477211
315	owc_glc_tsw_nor_tig_sod_anl_swe_tur_uzb_dyu_jav_moo_grk_krd_bsq_ita_mlt_akn_cnt_ger_ben_fbf_bul_swa_eng_hun_ses_ven_fin_rom_aeg_geo_hin_dut_pol_spa_gam_chh_ukr_est_ewe_ind_bos_sun_jpn_knd_kor_ctl_mol_bam_pan_bat_lit_hau_mao_mnd_fre_yor_alb_heb_por_rus_guj_afr_qcu_lat_scr_mcd_swt_wly_prs_amr_cze_tag_slo_lda_svk_igb_mly_tha_sid_tml_bem_dgb_azi_urd_arw_aze_tsn_vie_amh_cic_zul_xho	-0.374730338335773	-0.887993429517234	0.376835168126519
316	tig_slo_lda_prs_amh_anl_owc_ctl_tur_azi_dgb_jav_dyu_eng_bul_bsq_grk_sod_akn_mnd_mcd_por_swt_lit_tsw_fre_est_xho_ewe_fin_scr_wly_geo_krd_pol_mol_swe_hau_mlt_rus_hun_tsn_ind_alb_tag_jpn_knd_kor_guj_glc_bam_rom_bat_spa_chh_mao_cnt_bos_moo_ben_sid_pan_dut_nor_hin_qcu_ita_cze_arw_fbf_gam_svk_heb_urd_mly_lat_yor_ukr_igb_sun_tha_aeg_tml_zul_cic_aze_ger_afr_uzb_ven_vie_amr_ses_bem_swa	-0.353199109736626	-0.836607925542501	0.404957548419868
317	heb_lat_zul_grk_anl_owc_mlt_svk_tur_azi_xho_bat_swa_cze_guj_bsq_ukr_aeg_dyu_cnt_bul_dut_moo_alb_tsw_pan_hun_swt_ewe_fin_prs_sid_geo_ger_hin_krd_swe_tig_gam_rus_est_tsn_ind_lit_mao_jpn_knd_kor_ita_ctl_ven_ben_sun_arw_sod_jav_mnd_mol_ses_bos_chh_spa_scr_por_urd_qcu_afr_eng_rom_lda_amh_fre_hau_pol_mly_glc_akn_mcd_dgb_tag_tha_amr_tml_fbf_bem_uzb_nor_slo_aze_igb_vie_wly_bam_yor_cic	-0.557833138520237	-1.32689449507619	0.187792311167498
318	gam_arw_tsw_dut_amh_amr_heb_slo_uzb_aze_swt_mly_xho_bos_ger_bsq_nor_owc_cic_cnt_glc_prs_moo_krd_yor_ita_fin_dyu_ewe_est_mcd_chh_geo_ctl_guj_ben_rus_sid_wly_svk_hun_zul_bat_swe_ind_jpn_knd_kor_lit_rom_ven_cze_sun_alb_aeg_jav_mnd_afr_ses_pan_anl_spa_scr_pol_grk_qcu_lat_urd_hin_swa_tig_fre_hau_por_mao_eng_bam_ukr_tsn_tag_tha_mlt_tml_lda_akn_tur_mol_bul_azi_igb_vie_sod_fbf_dgb_bem	0.457722056906461	1.07975694715914	0.283042751688728
319	hau_bul_zul_lit_amr_anl_owc_alb_azi_tur_tsw_tag_bam_krd_scr_bsq_bos_aeg_swt_mnd_grk_guj_bem_pan_dgb_fre_hun_ewe_yor_est_slo_sid_geo_ctl_rus_dut_cze_tig_wly_rom_fin_akn_mao_hin_jav_jpn_tml_kor_ben_ukr_moo_prs_bat_glc_heb_mly_cnt_mol_cic_swe_sod_svk_arw_lat_ger_qcu_ita_mcd_spa_fbf_gam_urd_chh_pol_sun_afr_xho_eng_dyu_ind_tha_mlt_knd_ven_igb_uzb_por_nor_aze_ses_vie_amh_tsn_swa_lda	-0.281657701069884	-0.66530737611206	0.507500558125966
320	gam_grk_dgb_lit_owc_sid_chh_urd_uzb_azi_bam_ind_xho_pol_ger_bsq_ukr_mlt_igb_mnd_guj_prs_swt_dut_moo_eng_fin_swa_tsn_hun_scr_heb_geo_hin_slo_ctl_alb_anl_tig_bos_est_bem_mao_mol_bat_jpn_tml_kor_pan_glc_cic_rom_mly_bul_hau_sun_cnt_fre_zul_por_amh_spa_swe_afr_arw_qcu_rus_cze_mcd_lda_amr_krd_aeg_lat_jav_svk_fbf_ben_ven_tag_tha_wly_knd_yor_ewe_aze_nor_ita_tur_ses_vie_sod_tsw_akn_dyu	-0.336206366893548	-0.796589631886873	0.427718275615827
321	wly_spa_moo_afr_hau_tig_amr_rom_uzb_tur_tsw_tag_lda_arw_ctl_bsq_dut_amh_cic_mnd_prs_krd_tsn_grk_akn_lit_est_ven_igb_fin_ukr_chh_geo_pol_bul_glc_nor_sod_gam_eng_hun_yor_bat_guj_jav_jpn_knd_kor_ben_mol_ses_cze_mly_mcd_anl_ind_cnt_urd_bam_hin_sid_ita_fre_por_rus_qcu_slo_scr_swe_zul_mlt_pan_owc_svk_sun_alb_dyu_bos_ewe_mao_tha_heb_tml_bem_swt_azi_ger_lat_aze_swa_vie_aeg_xho_fbf_dgb	-0.0688195482759884	-0.162126419362936	0.871558031032343
322	chh_bul_moo_pan_hau_mlt_sid_mcd_uzb_tur_fbf_sun_akn_krd_svk_bsq_lit_sod_zul_mnd_scr_spa_ewe_guj_bem_ben_hun_dgb_ses_est_por_aeg_geo_fre_hin_lat_glc_heb_amr_slo_fin_tsn_mly_eng_tag_jpn_tml_kor_pol_rom_bam_swe_mao_ctl_tig_ind_cnt_rus_dyu_ger_wly_prs_alb_ukr_cze_qcu_afr_urd_nor_ven_owc_grk_anl_dut_jav_mol_lda_arw_igb_bat_tha_gam_knd_xho_tsw_aze_bos_ita_azi_swt_vie_amh_cic_yor_swa	-0.516072367562316	-1.22928641028579	0.222065595161344
323	gam_ctl_akn_fre_tig_sid_hau_rom_azi_aze_dyu_ind_igb_bul_pol_bsq_scr_wly_ses_mnd_lit_mol_swt_svk_xho_hin_est_tsn_cic_fin_afr_chh_geo_guj_eng_lat_mcd_amr_amh_pan_hun_moo_tag_cze_mly_jpn_tml_kor_slo_ukr_dgb_urd_sun_prs_owc_jav_cnt_bos_fbf_dut_anl_alb_krd_ita_glc_qcu_ger_nor_spa_zul_mlt_por_aeg_arw_bat_grk_ewe_swe_bam_mao_tha_heb_knd_tsw_yor_tur_ben_rus_uzb_ven_vie_sod_bem_swa_lda	0.386929943038868	0.912103955935127	0.364072318973456
324	mlt_alb_cic_lit_amr_tig_heb_urd_uzb_aze_ses_bat_tsw_bul_mcd_bsq_spa_hau_igb_cnt_pan_lat_akn_cze_swa_eng_fin_yor_ewe_hun_dut_anl_geo_bos_prs_swe_glc_aeg_amh_afr_est_fbf_mly_ben_mao_jpn_knd_kor_guj_fre_dyu_rom_jav_nor_wly_sun_mnd_rus_lda_por_sid_hin_ctl_slo_ger_qcu_krd_scr_arw_bem_chh_ukr_sod_mol_ind_grk_ven_svk_dgb_tag_tha_gam_tml_tsn_xho_azi_ita_pol_tur_bam_vie_owc_zul_swt_moo	-0.434399111383412	-1.032964233802	0.304299382131122
325	hau_hin_xho_lat_amr_owc_sod_ita_uzb_aze_tsn_mao_dgb_spa_arw_bsq_ger_wly_ven_cnt_grk_afr_yor_mol_zul_bos_hun_swt_ewe_est_cze_mlt_geo_ukr_fre_ben_pan_aeg_anl_swe_fin_bem_bat_scr_tag_jpn_tml_kor_prs_pol_dyu_nor_ind_dut_gam_jav_mnd_krd_fbf_eng_chh_guj_lit_glc_rom_qcu_alb_slo_mcd_cic_amh_por_tig_urd_sun_bul_bam_svk_akn_mly_tha_sid_knd_swa_ses_azi_ctl_rus_tur_moo_vie_heb_igb_lda_tsw	-0.722045987664104	-1.73354266437733	0.0863133625565431
326	hau_nor_dyu_pan_sod_anl_heb_scr_tur_uzb_tsn_mao_lda_afr_bos_bsq_rus_gam_igb_cnt_lat_mol_xho_dut_zul_cze_est_dgb_ses_fin_swe_aeg_geo_pol_ger_prs_ukr_amr_mlt_arw_hun_moo_tag_ben_bat_jpn_tml_kor_urd_spa_yor_krd_mly_alb_amh_jav_mnd_grk_bem_guj_sid_svk_glc_mcd_por_qcu_ita_fre_rom_ven_chh_ctl_owc_eng_ind_bul_cic_slo_ewe_sun_tha_wly_knd_bam_swt_azi_hin_lit_aze_tsw_vie_tig_swa_akn_fbf	-0.58635042713806	-1.40021492133996	0.164776350734591
327	owc_eng_tsw_scr_gam_wly_amr_ita_uzb_aze_tsn_bat_akn_swe_pol_bsq_svk_chh_zul_cnt_lit_ctl_cic_dut_igb_nor_hun_ven_bem_fin_alb_mlt_geo_rom_ukr_slo_fre_amh_aeg_pan_est_dyu_jav_prs_tag_jpn_knd_kor_mol_mcd_swa_krd_mao_arw_tig_ind_mnd_cze_fbf_afr_anl_ben_hin_bos_grk_qcu_lat_ger_urd_swt_hau_guj_sod_rus_sun_bul_dgb_spa_bam_mly_tha_heb_tml_moo_xho_tur_por_glc_azi_ewe_vie_sid_ses_lda_yor	-0.440281944058696	-1.04550688307117	0.298498621057797
328	gam_arw_tsn_dut_aeg_sod_sid_ger_uzb_azi_swt_mly_tsw_spa_hin_bsq_ben_wly_xho_mnd_afr_rom_fbf_ukr_ewe_grk_hun_akn_ven_est_alb_anl_geo_slo_cze_pol_scr_hau_amh_lat_fin_yor_mao_bos_sun_jpn_tml_kor_mcd_nor_moo_ctl_tag_krd_tig_jav_cnt_rus_lda_bul_chh_lit_glc_swe_eng_qcu_svk_mol_urd_bam_amr_pan_mlt_ita_ind_guj_dgb_fre_swa_bat_tha_heb_knd_cic_zul_tur_prs_por_aze_bem_vie_owc_ses_igb_dyu	0.182405037892891	0.429567847462137	0.668503642018933
329	sod_prs_ewe_rus_amh_gam_anl_bul_uzb_tur_moo_mao_cic_spa_ctl_bsq_hin_tig_tsw_cnt_scr_fre_fbf_slo_dyu_rom_hun_bem_xho_est_bos_owc_geo_arw_dut_pol_ita_aeg_heb_cze_fin_igb_sun_ger_ind_jpn_tml_kor_ben_eng_ses_svk_mly_por_wly_tag_mnd_ukr_zul_swe_chh_urd_lit_glc_pan_qcu_afr_krd_mol_ven_amr_lat_mlt_grk_jav_mcd_akn_nor_swt_bat_tha_hau_knd_swa_tsn_azi_alb_guj_aze_bam_vie_sid_yor_dgb_lda	-0.852857019221738	-2.06053279457199	0.0421405105095767
330	mlt_pol_dgb_rus_hau_sid_tig_swe_tur_azi_ven_tag_tsw_ben_ctl_bsq_bul_amr_moo_cnt_hin_afr_cic_krd_dyu_arw_est_tsn_ewe_hun_svk_gam_geo_lit_grk_cze_bos_wly_heb_prs_fin_bem_ind_lat_bat_jpn_knd_kor_rom_slo_zul_mcd_sun_nor_anl_mao_mnd_fre_akn_ukr_aeg_mol_ger_spa_pan_qcu_por_ita_urd_xho_amh_guj_owc_eng_jav_dut_swt_glc_bam_mly_tha_chh_tml_yor_swa_uzb_scr_alb_aze_ses_vie_sod_igb_fbf_lda	0.0671510824511282	0.158027548988564	0.874777714176243
331	wly_por_dyu_krd_amr_owc_amh_pan_uzb_tur_tsw_tag_tsn_spa_slo_bsq_afr_anl_zul_mnd_ben_svk_bam_glc_ses_fre_est_cic_lda_fin_arw_sod_geo_rom_ctl_hin_grk_aeg_gam_prs_hun_ven_bat_nor_jav_jpn_tml_kor_bul_bos_bem_swe_ind_eng_hau_mao_cnt_urd_fbf_dut_heb_cze_alb_guj_lit_qcu_mol_rus_ukr_akn_tig_lat_chh_scr_sun_ita_swa_pol_swt_mly_tha_mlt_knd_xho_ewe_azi_ger_mcd_aze_yor_vie_sid_moo_dgb_igb	0.0133231817822402	0.0313779962320619	0.975035331430807
332	amh_prs_igb_hin_anl_tig_mlt_nor_azi_uzb_dgb_mao_bam_urd_por_bsq_mcd_sod_lda_cnt_glc_eng_cic_ctl_ven_cze_hun_akn_fbf_fin_krd_heb_geo_dut_fre_pan_scr_aeg_owc_mol_est_swt_bat_bos_tag_jpn_knd_kor_pol_rom_dyu_rus_sun_arw_amr_mly_mnd_grk_yor_ukr_hau_alb_ben_svk_slo_qcu_spa_afr_ita_ses_gam_lat_sid_ger_ind_guj_zul_swe_moo_jav_tha_chh_tml_xho_swa_tur_lit_bul_aze_tsw_vie_wly_tsn_bem_ewe	0.0300040597165272	0.0706212732702575	0.943850819972172
333	tig_cze_dgb_afr_sod_chh_amh_lit_aze_azi_akn_sun_bam_ita_grk_bsq_glc_heb_cic_mnd_por_pol_tsn_ben_ses_bul_fin_fbf_dyu_est_ger_amr_geo_arw_alb_prs_swe_wly_anl_ctl_hun_ewe_mao_hin_jav_jpn_tml_kor_svk_mcd_swt_pan_mly_mol_hau_bat_cnt_eng_yor_guj_owc_rom_rus_spa_dut_qcu_lat_slo_ukr_swa_mlt_fre_gam_urd_tag_nor_ven_bos_xho_ind_tha_aeg_knd_igb_moo_uzb_krd_scr_tur_zul_vie_sid_bem_lda_tsw	-0.587291003467057	-1.40085040937008	0.16458674792932
334	anl_bos_bem_scr_hau_amh_heb_pol_uzb_azi_cic_mly_moo_afr_ukr_bsq_ita_chh_ses_mnd_slo_glc_dgb_grk_lda_ben_est_bam_igb_hun_swe_sid_geo_lit_fre_prs_svk_sod_owc_dut_fin_zul_bat_mol_tag_jpn_tml_kor_por_guj_ewe_ger_jav_eng_tig_ind_cnt_bul_tsw_lat_mlt_nor_hin_mcd_cze_qcu_pan_rom_rus_tsn_gam_alb_aeg_ctl_mao_krd_akn_urd_yor_sun_tha_amr_knd_xho_fbf_aze_spa_arw_tur_ven_vie_wly_swt_dyu_swa	-0.0654085668521751	-0.154060175151303	0.877896114363622
335	anl_lat_bam_rom_mlt_amh_heb_pol_azi_tur_cic_tag_akn_afr_pan_bsq_cze_owc_igb_mnd_glc_arw_fbf_lit_swa_slo_hun_yor_dyu_est_por_sid_geo_rus_ukr_guj_urd_sod_hau_ita_fin_ven_mly_krd_sun_jpn_knd_kor_bul_grk_ses_mol_mao_dut_chh_ind_cnt_scr_bem_nor_aeg_ger_mcd_swe_ctl_qcu_eng_spa_alb_lda_gam_svk_wly_fre_jav_hin_swt_prs_zul_bat_tha_tig_tml_ewe_dgb_aze_ben_bos_uzb_moo_vie_amr_tsw_tsn_xho	-0.357293548042617	-0.84671375370468	0.399328259054466
336	hau_rus_dgb_grk_owc_gam_heb_nor_tur_azi_ewe_sun_dyu_guj_cze_bsq_arw_amh_fbf_cnt_afr_ger_bam_eng_zul_mol_hun_tsw_ses_est_ctl_sod_geo_urd_lit_dut_rom_wly_sid_ukr_fin_xho_mao_mcd_ind_jpn_knd_kor_pan_pol_tsn_ben_bat_bul_chh_jav_mnd_ita_cic_krd_anl_glc_por_bos_lat_qcu_fre_alb_slo_swa_aeg_svk_tig_hin_mly_scr_ven_swe_yor_tag_tha_mlt_tml_akn_lda_uzb_prs_spa_aze_swt_vie_amr_igb_bem_moo	-0.117953565447844	-0.278287690063436	0.781409316906799
337	tig_rus_ses_arw_chh_mlt_amh_prs_uzb_aze_akn_ind_lda_dut_ukr_bsq_svk_anl_igb_cnt_alb_hin_dgb_swe_dyu_nor_hun_ewe_zul_est_spa_hau_geo_bul_afr_mol_lit_sid_wly_por_fin_xho_sun_ger_jav_jpn_tml_kor_bos_glc_bam_krd_mao_pan_owc_bat_mnd_scr_swa_urd_heb_ctl_ben_slo_fre_qcu_cze_mcd_lat_moo_gam_pol_aeg_ita_tag_rom_tsn_eng_tsw_mly_tha_sod_knd_ven_cic_tur_guj_grk_azi_swt_vie_amr_yor_bem_fbf	-0.612260684591865	-1.46231864247141	0.147025068047292
338	gam_mcd_fbf_ger_aeg_amh_sod_pol_uzb_azi_ewe_jav_swt_nor_ctl_bsq_swe_hau_xho_mnd_scr_ukr_dgb_mol_dyu_ita_fin_cic_swa_hun_guj_chh_geo_prs_slo_svk_cze_heb_mlt_pan_est_tsw_sun_alb_bat_jpn_tml_kor_dut_spa_yor_afr_mao_krd_owc_ind_cnt_arw_moo_lit_amr_lat_eng_ben_fre_qcu_bos_grk_hin_ses_sid_rus_wly_por_mly_urd_zul_rom_bem_tag_tha_anl_knd_akn_tsn_aze_bul_glc_tur_lda_vie_tig_bam_ven_igb	-0.207951728406932	-0.491258542443504	0.624400954808535
339	sid_afr_bem_glc_sod_wly_aeg_bul_aze_uzb_ven_jav_tsn_alb_nor_bsq_lat_owc_cic_mnd_fre_urd_yor_bos_bam_pan_fin_fbf_xho_est_ctl_anl_geo_mcd_ger_hin_spa_amh_heb_pol_hun_igb_ind_ukr_mly_jpn_knd_kor_swe_ben_zul_eng_bat_svk_mlt_mao_cnt_prs_tsw_arw_hau_dut_mol_rom_rus_qcu_grk_guj_lit_akn_amr_cze_gam_krd_tag_scr_ses_por_ewe_sun_tha_chh_tml_swt_dyu_azi_ita_slo_tur_lda_vie_tig_swa_moo_dgb	-0.158505967734238	-0.374025613869152	0.709236642051504
340	sod_bos_ewe_rus_hau_gam_sid_pol_uzb_tur_lda_bat_swt_guj_por_bsq_fre_mlt_ses_cnt_urd_bul_fbf_slo_dgb_dut_fin_swa_moo_hun_glc_aeg_geo_grk_lat_krd_pan_wly_chh_afr_est_yor_mly_alb_mao_jpn_tml_kor_scr_ben_tsn_eng_sun_svk_heb_tag_mnd_prs_igb_cze_anl_nor_hin_rom_ger_qcu_ita_swe_arw_bem_tig_ctl_amr_mcd_jav_lit_cic_spa_ven_ind_tha_amh_knd_bam_dyu_azi_ukr_mol_aze_zul_vie_owc_akn_tsw_xho	0.258867656203738	0.609590759653603	0.543619418541622
341	heb_rom_ses_scr_owc_mlt_wly_prs_azi_uzb_zul_mao_fbf_fre_ben_bsq_urd_sod_moo_mnd_lat_nor_tsw_svk_swt_mol_fin_swa_cic_hun_ukr_sid_geo_slo_glc_bul_ger_tig_amh_hin_est_akn_ind_dut_tag_jpn_tml_kor_swe_arw_ewe_afr_mly_alb_chh_jav_cnt_krd_bem_mcd_gam_grk_bos_guj_pan_qcu_ita_cze_rus_dyu_anl_eng_hau_ctl_bat_pol_igb_por_tsn_sun_tha_aeg_knd_xho_ven_aze_lit_spa_tur_yor_vie_amr_bam_dgb_lda	-0.345762617074703	-0.818309127042671	0.41527249914763
342	heb_urd_swa_ben_amr_aeg_sid_slo_uzb_tur_lda_sun_dgb_mcd_pan_bsq_pol_sod_tsw_mnd_afr_nor_cic_lat_bam_spa_est_igb_dyu_hun_svk_owc_geo_fre_lit_guj_krd_mlt_chh_arw_fin_yor_tag_por_mly_jpn_tml_kor_alb_hin_fbf_scr_mao_cze_tig_ind_cnt_mol_ven_ctl_hau_grk_rus_ukr_prs_qcu_swe_ger_bos_akn_anl_eng_amh_glc_bat_dut_swt_ita_ewe_jav_tha_wly_knd_tsn_zul_aze_bul_rom_azi_bem_vie_gam_moo_xho_ses	-0.362102991291139	-0.858196285930475	0.392990490394548
343	wly_urd_igb_fre_sid_chh_sod_rus_azi_uzb_tsn_jav_dyu_bos_prs_bsq_guj_amr_zul_cnt_scr_nor_xho_mcd_dgb_ukr_fin_moo_yor_est_grk_anl_geo_swe_ben_pan_mol_aeg_owc_krd_hun_akn_ind_por_mao_jpn_tml_kor_ctl_eng_swa_pol_bat_afr_mlt_tag_mnd_cze_lda_lit_gam_glc_svk_ger_rom_qcu_arw_ita_spa_ewe_heb_lat_tig_hin_sun_bul_tsw_alb_bam_mly_tha_amh_knd_swt_ven_tur_slo_dut_aze_cic_vie_hau_ses_fbf_bem	-0.860362964643799	-2.0779923905505	0.0404654616019067
344	mlt_slo_swa_afr_amr_chh_tig_svk_tur_uzb_bam_mly_dgb_por_bul_bsq_mcd_gam_tsw_mnd_glc_lat_akn_rom_zul_dut_fin_xho_ven_est_guj_sid_geo_hin_ita_nor_scr_heb_hau_krd_hun_moo_ind_lit_jav_jpn_knd_kor_pol_alb_ses_swe_tag_urd_aeg_bat_cnt_cze_bem_mol_owc_bos_spa_rus_ukr_qcu_ben_fre_pan_tsn_sod_eng_amh_prs_sun_ctl_fbf_ger_igb_mao_tha_anl_tml_yor_dyu_azi_arw_grk_aze_lda_vie_wly_ewe_cic_swt	-0.183903212843588	-0.434341831788761	0.665046300912745
345	mlt_afr_xho_rom_amh_chh_heb_krd_azi_aze_dgb_sun_ses_ukr_alb_bsq_spa_tig_tsw_cnt_prs_nor_igb_ita_lda_eng_hun_moo_akn_est_pan_hau_geo_fre_glc_grk_mol_amr_owc_scr_fin_ven_bat_por_mly_jpn_tml_kor_svk_ctl_yor_ben_tag_guj_wly_ind_mnd_cze_fbf_urd_sid_rus_swe_slo_arw_qcu_pol_dut_hin_tsn_aeg_bul_sod_lit_jav_mcd_ewe_lat_swa_mao_tha_anl_knd_bem_zul_tur_ger_bos_uzb_dyu_vie_gam_swt_cic_bam	-0.644986434543969	-1.54324003324473	0.126168588462104
346	hau_prs_cic_fre_sid_sod_chh_ben_azi_uzb_bem_tag_moo_ukr_guj_bsq_bul_mlt_swa_mnd_swe_arw_akn_eng_igb_spa_hun_dgb_dyu_est_ita_anl_geo_alb_afr_pol_pan_heb_amh_urd_fin_ven_ind_lit_jav_jpn_tml_kor_por_ger_swt_krd_mao_dut_gam_bat_cnt_rom_fbf_rus_tig_bos_scr_hin_cze_qcu_grk_ctl_mol_tsn_aeg_slo_amr_mcd_sun_glc_ewe_svk_ses_mly_tha_owc_knd_xho_yor_aze_nor_lat_tur_zul_vie_wly_lda_bam_tsw	-0.617947707193572	-1.47975675621894	0.142317776396168
347	tig_fre_bam_guj_sod_hau_sid_pan_azi_tur_cic_mly_tsn_bos_ukr_bsq_lit_owc_akn_mnd_rom_alb_zul_slo_tsw_ita_hun_dyu_xho_fin_ger_chh_geo_bul_glc_lat_afr_amh_heb_mol_est_lda_tag_spa_sun_jpn_knd_kor_rus_swe_ewe_urd_ind_svk_aeg_jav_cnt_ben_ses_eng_amr_nor_dut_scr_prs_qcu_mcd_pol_arw_swt_mlt_cze_wly_por_bat_hin_igb_krd_moo_mao_tha_gam_tml_bem_swa_aze_ctl_grk_uzb_ven_vie_anl_dgb_yor_fbf	0.231654496881466	0.545093321234428	0.586994213116804
348	chh_dut_fbf_hin_mlt_amh_owc_urd_tur_azi_dgb_mao_bem_lat_guj_bsq_ger_aeg_moo_mnd_krd_bul_yor_ita_cic_eng_fin_zul_xho_est_mcd_wly_geo_cze_pan_rus_svk_amr_hau_glc_hun_ses_tag_arw_mly_jpn_tml_kor_fre_por_dyu_alb_bat_ben_heb_sun_cnt_spa_akn_afr_sid_swe_prs_pol_ctl_qcu_slo_mol_nor_igb_gam_bos_tig_grk_jav_scr_swa_rom_tsw_ind_tha_sod_knd_lda_ewe_aze_lit_ukr_uzb_ven_vie_anl_swt_tsn_bam	-0.495099501746502	-1.17766787867924	0.241933968073312
349	amh_krd_lda_bul_sod_heb_amr_rom_tur_uzb_ven_sun_bem_alb_mol_bsq_swe_anl_fbf_cnt_ita_grk_tsn_ctl_cic_spa_fin_xho_tsw_hun_fre_gam_geo_prs_pan_glc_rus_mlt_chh_ben_est_swa_mly_slo_ind_jpn_tml_kor_cze_ger_bam_ukr_jav_eng_owc_mao_mnd_guj_igb_por_hau_scr_afr_bos_hin_qcu_svk_arw_nor_yor_aeg_lit_sid_pol_bat_urd_ewe_dut_zul_tag_tha_tig_knd_dyu_akn_aze_lat_mcd_azi_ses_vie_wly_swt_moo_dgb	-0.386765221945689	-0.916338960072134	0.361859211803623
350	chh_rom_fbf_slo_mlt_heb_hau_lit_azi_aze_zul_sun_cic_fre_urd_bsq_mol_tig_swa_mnd_ita_glc_dgb_grk_moo_cze_est_bam_tsw_fin_pol_amh_geo_por_svk_scr_prs_amr_sid_pan_hun_yor_mao_bul_ind_jpn_knd_kor_swe_mcd_dyu_ger_tag_guj_aeg_jav_cnt_dut_ewe_afr_sod_krd_hin_rus_ukr_qcu_ctl_nor_arw_lda_gam_eng_owc_bos_bat_ben_bem_spa_akn_mly_tha_anl_tml_ses_tsn_tur_lat_alb_uzb_igb_vie_wly_swt_xho_ven	-0.227252538427804	-0.536487190333599	0.592902912388515
351	heb_alb_igb_nor_mlt_wly_owc_scr_azi_aze_tsw_mly_zul_pol_ctl_bsq_hin_hau_fbf_cnt_ita_rus_dyu_guj_swt_rom_est_dgb_lda_fin_lit_amh_geo_urd_ukr_bos_bul_sid_amr_ger_hun_yor_jav_glc_bat_jpn_tml_kor_slo_spa_xho_fre_tag_prs_anl_mao_mnd_ben_ses_afr_chh_grk_mcd_swe_lat_qcu_arw_eng_krd_swa_aeg_mol_tig_svk_sun_por_akn_dut_ewe_ind_tha_sod_knd_ven_moo_uzb_cze_pan_tur_tsn_vie_gam_bam_cic_bem	0.773950308487271	1.836526309219	0.0694743537579384
352	sod_bul_ses_afr_heb_gam_aeg_svk_tur_azi_swt_ind_yor_pol_dut_bsq_alb_tig_ven_mnd_cze_guj_bem_nor_akn_eng_est_swa_tsn_hun_por_wly_geo_ger_rom_mol_urd_anl_owc_krd_fin_fbf_tag_fre_mao_jpn_tml_kor_swe_hin_ewe_rus_sun_spa_sid_bat_cnt_slo_igb_ctl_hau_scr_prs_bos_mcd_qcu_lat_ukr_lit_tsw_mlt_glc_chh_arw_jav_grk_bam_ben_dyu_mly_tha_amh_knd_zul_lda_uzb_pan_ita_aze_xho_vie_amr_dgb_cic_moo	-1.03836194595234	-2.54100843885464	0.0127090415817763
353	wly_glc_akn_nor_gam_chh_sid_afr_azi_aze_zul_mao_ven_spa_ctl_bsq_grk_mlt_lda_mnd_bos_svk_bem_rom_swt_scr_hun_igb_yor_est_bul_heb_geo_prs_hin_lit_krd_hau_owc_ita_fin_tsw_jav_fre_ind_jpn_knd_kor_eng_alb_dyu_guj_bat_dut_aeg_tag_cnt_slo_moo_mcd_sod_cze_pol_ger_lat_qcu_ukr_pan_por_xho_amh_rus_tig_urd_sun_mol_bam_swe_tsn_mly_tha_amr_tml_cic_dgb_uzb_arw_ben_tur_ses_vie_anl_swa_fbf_ewe	-0.437536826264823	-1.04083566405997	0.300650151953294
354	sid_ukr_yor_por_amh_hau_mlt_afr_uzb_aze_igb_tag_bam_nor_ger_bsq_ben_wly_akn_cnt_prs_cze_dgb_mcd_tsw_dut_fin_bem_ewe_hun_slo_anl_geo_arw_swe_hin_pan_chh_aeg_glc_est_xho_ind_ita_bat_jpn_knd_kor_rus_bul_zul_svk_jav_bos_sod_mly_mnd_krd_swa_spa_amr_mol_eng_fre_ctl_qcu_lat_guj_urd_tsn_tig_lit_heb_pol_sun_rom_lda_grk_swt_mao_tha_owc_tml_ses_fbf_tur_alb_scr_azi_ven_vie_gam_moo_cic_dyu	-0.0587056512267396	-0.13824337718819	0.890346965581928
355	wly_rus_dgb_pol_gam_heb_amh_ger_aze_tur_ven_mao_cic_lat_krd_bsq_ben_sod_xho_cnt_hin_prs_yor_pan_bem_rom_est_dyu_fbf_fin_grk_hau_geo_arw_dut_swe_afr_mlt_sid_bos_hun_tsn_jav_por_mly_jpn_knd_kor_ita_svk_ewe_bul_sun_fre_tig_tag_mnd_urd_moo_mcd_anl_guj_lit_eng_scr_qcu_cze_spa_nor_tsw_owc_mol_aeg_ctl_ind_alb_swa_ukr_zul_bat_tha_amr_tml_igb_swt_azi_glc_slo_uzb_akn_vie_chh_ses_bam_lda	0.448525055354797	1.06068520670792	0.291579854770332
356	heb_cze_yor_eng_tig_amh_chh_lat_aze_uzb_bem_sun_ses_mol_mcd_bsq_prs_owc_lda_cnt_scr_fre_xho_rus_ven_pol_hun_swt_swa_fin_ita_mlt_geo_ukr_krd_swe_ben_amr_aeg_svk_est_bam_tag_spa_mly_jpn_knd_kor_ctl_guj_cic_ger_jav_urd_wly_mao_mnd_grk_moo_alb_hau_nor_rom_bul_bos_qcu_por_glc_slo_tsw_gam_dut_anl_pan_ind_afr_ewe_lit_dgb_bat_tha_sid_tml_dyu_tsn_azi_hin_arw_tur_zul_vie_sod_fbf_akn_igb	-0.228024924897406	-0.538450221991501	0.591552719669831
357	mlt_ita_bam_hin_tig_aeg_amh_pan_aze_uzb_ven_jav_cic_afr_slo_bsq_ukr_anl_akn_mnd_cze_svk_bem_mol_tsn_lit_fin_moo_fbf_est_guj_heb_geo_alb_prs_ctl_eng_owc_chh_glc_hun_zul_mao_krd_sun_jpn_tml_kor_pol_grk_dgb_mcd_mly_fre_hau_bat_cnt_scr_yor_arw_sod_dut_spa_bos_urd_qcu_ben_ger_swe_ewe_sid_bul_amr_rus_ind_rom_lda_nor_igb_tag_tha_wly_knd_dyu_swa_azi_lat_por_tur_ses_vie_gam_tsw_xho_swt	-0.256036556485433	-0.604820774225361	0.546770985870897
358	sid_arw_tsn_nor_tig_chh_amh_bul_azi_aze_zul_ind_igb_prs_eng_bsq_cze_owc_bam_mnd_ita_bos_bem_ukr_moo_guj_hun_swa_tsw_fin_dut_anl_geo_mcd_krd_spa_urd_aeg_amr_por_est_swt_jav_mol_mao_jpn_tml_kor_hin_pol_akn_rom_sun_ctl_hau_tag_cnt_slo_dgb_rus_gam_pan_ger_lit_svk_qcu_grk_scr_afr_ses_sod_glc_wly_ben_bat_lat_xho_fre_cic_mly_tha_heb_knd_dyu_ven_tur_alb_swe_uzb_ewe_vie_mlt_yor_fbf_lda	-0.645494600952943	-1.54439111786896	0.125889742667156
359	chh_svk_bam_slo_tig_hau_sod_krd_azi_tur_swt_sun_zul_nor_pol_bsq_rus_anl_dyu_mnd_spa_por_tsw_prs_dgb_alb_est_tsn_lda_fin_ita_mlt_geo_ben_ctl_cze_scr_wly_gam_ukr_hun_ven_mao_guj_jav_jpn_knd_kor_ger_urd_fbf_afr_bat_mol_heb_mly_cnt_lit_xho_swe_owc_dut_rom_fre_grk_qcu_mcd_hin_eng_igb_amh_arw_sid_lat_ind_pan_ses_bos_yor_tag_tha_aeg_tml_moo_ewe_aze_bul_glc_uzb_swa_vie_amr_cic_bem_akn	-0.807417304411657	-1.94762378056389	0.0544760013635895
360	tig_grk_swa_lit_sid_sod_chh_guj_aze_tur_fbf_bat_igb_bul_ctl_bsq_urd_aeg_bem_cnt_rus_glc_ven_ger_bam_rom_fin_tsn_xho_est_nor_wly_geo_eng_krd_swe_mcd_anl_heb_afr_hun_ewe_mao_svk_sun_jpn_knd_kor_scr_ita_dyu_ben_mly_mol_gam_jav_mnd_pan_lda_cze_owc_slo_arw_dut_fre_qcu_pol_prs_por_ses_amh_lat_hau_alb_tag_ukr_tsw_hin_moo_ind_tha_mlt_tml_cic_dgb_uzb_bos_spa_azi_akn_vie_amr_zul_yor_swt	-1.00434653777858	-2.44849848541234	0.0162202103087757
361	gam_ger_fbf_ita_amr_amh_wly_svk_aze_azi_swt_mao_igb_hin_eng_bsq_urd_owc_dyu_cnt_bul_fre_ses_lit_cic_glc_hun_akn_moo_est_pan_anl_geo_guj_swe_grk_bos_mlt_tig_ctl_fin_yor_jav_afr_ind_jpn_knd_kor_dut_alb_swa_ukr_bat_por_sod_tag_mnd_ben_tsw_nor_hau_cze_krd_rom_lat_qcu_prs_spa_scr_lda_sid_slo_heb_arw_sun_rus_bam_mcd_ewe_mly_tha_chh_tml_zul_dgb_uzb_pol_mol_tur_tsn_vie_aeg_bem_xho_ven	-0.0893032158580916	-0.210833443722686	0.833478517356499
362	sid_pol_tsw_svk_chh_heb_gam_dut_tur_aze_fbf_mao_swt_bul_rus_bsq_ita_hau_zul_cnt_rom_guj_igb_grk_swa_spa_est_yor_bem_hun_swe_aeg_geo_alb_krd_lat_ukr_wly_owc_afr_fin_ses_mly_ctl_tag_jpn_tml_kor_ben_hin_dgb_nor_bat_arw_mlt_sun_mnd_lit_cic_glc_anl_por_mol_ger_slo_qcu_fre_scr_mcd_ven_tig_cze_amh_eng_ind_pan_moo_prs_dyu_jav_tha_sod_knd_bam_lda_azi_bos_urd_uzb_ewe_vie_amr_akn_tsn_xho	-0.557218331827538	-1.33107800063141	0.186417326263639
363	amh_swe_ewe_mol_sid_amr_chh_hin_uzb_aze_zul_mly_xho_pol_nor_bsq_svk_hau_bam_cnt_fre_guj_yor_pan_cic_arw_est_dgb_tsw_hun_eng_sod_geo_spa_rom_grk_slo_anl_aeg_ctl_fin_akn_jav_ita_tag_jpn_knd_kor_mcd_lat_dyu_bos_sun_ben_mlt_ind_mnd_lit_ses_dut_gam_ukr_alb_prs_bul_qcu_krd_afr_por_bem_heb_rus_wly_cze_mao_scr_swa_urd_lda_bat_tha_tig_tml_moo_fbf_tur_ger_glc_azi_tsn_vie_owc_ven_igb_swt	0.0870927846240401	0.205162681513644	0.837893410629808
364	owc_arw_ses_pol_amr_chh_wly_hin_azi_tur_xho_sun_zul_spa_ger_bsq_cze_heb_moo_mnd_prs_mcd_fbf_lit_akn_nor_est_lda_dgb_hun_ita_anl_geo_fre_por_dut_bul_hau_gam_ben_fin_swt_mao_svk_jav_jpn_knd_kor_guj_pan_cic_scr_bat_rom_sid_mly_cnt_krd_ven_lat_sod_slo_ukr_grk_glc_qcu_eng_afr_swe_igb_mlt_mol_aeg_urd_ind_rus_ewe_bos_dyu_tag_tha_tig_tml_bem_yor_uzb_ctl_alb_aze_swa_vie_amh_tsn_bam_tsw	0.0385682079103575	0.0908208851409963	0.927830242508102
365	gam_ctl_ewe_por_sod_tig_amh_krd_tur_aze_swt_mao_dgb_mol_ita_bsq_bul_sid_tsw_mnd_dut_pol_zul_grk_ven_bos_est_dyu_tsn_hun_scr_chh_geo_pan_afr_svk_ben_heb_hau_lit_fin_ses_sun_lat_mly_jpn_tml_kor_guj_alb_moo_rus_tag_prs_wly_bat_cnt_slo_xho_swe_amr_glc_fre_ger_rom_qcu_hin_mcd_spa_igb_mlt_ukr_owc_eng_ind_cze_lda_arw_akn_jav_tha_aeg_knd_bem_fbf_uzb_nor_urd_azi_bam_vie_anl_swa_cic_yor	0.136085537798792	0.320588209109693	0.749241715143564
366	chh_slo_dyu_urd_heb_owc_sid_por_tur_azi_bem_mao_tsn_glc_rus_bsq_dut_anl_ses_mnd_rom_afr_lda_hin_akn_scr_fin_ven_fbf_est_mcd_sod_geo_mol_ben_cze_ukr_amh_tig_ger_hun_xho_sun_lit_jav_jpn_tml_kor_eng_fre_zul_bul_tag_spa_wly_ind_cnt_ctl_cic_guj_amr_arw_bos_nor_krd_qcu_prs_alb_pan_igb_gam_ita_mlt_svk_bat_swe_tsw_pol_moo_mly_tha_aeg_knd_swa_ewe_aze_grk_lat_uzb_dgb_vie_hau_swt_yor_bam	-0.48028338629767	-1.14219625891203	0.256304641127021
367	mlt_ger_dyu_mcd_chh_owc_hau_afr_uzb_aze_xho_bat_fbf_lat_pan_bsq_rus_amh_ewe_cnt_rom_por_tsn_fre_ses_mol_hun_bam_swa_est_ctl_sid_geo_bul_prs_slo_krd_aeg_heb_dut_fin_cic_sun_ukr_ind_jpn_knd_kor_ben_arw_yor_glc_mao_svk_wly_tag_mnd_swe_bem_hin_tig_spa_guj_ita_alb_qcu_nor_pol_grk_ven_anl_cze_amr_eng_mly_urd_lda_scr_swt_jav_tha_gam_tml_akn_igb_azi_lit_bos_tur_zul_vie_sod_tsw_moo_dgb	0.0149387324634067	0.0352244002294541	0.971976300592906
368	heb_nor_dyu_eng_sid_wly_amh_ben_tur_uzb_akn_ind_dgb_guj_slo_bsq_glc_chh_yor_cnt_dut_alb_tsn_ctl_cic_ukr_fin_swa_lda_est_arw_aeg_geo_cze_mcd_afr_mol_mlt_tig_pan_hun_ewe_sun_prs_mly_jpn_knd_kor_fre_urd_swt_ita_tag_lat_amr_bat_mnd_grk_tsw_bul_hau_hin_rus_krd_pol_qcu_swe_spa_ger_igb_gam_bos_sod_lit_mao_scr_bem_por_ven_jav_tha_owc_tml_zul_moo_aze_svk_rom_azi_ses_vie_anl_xho_bam_fbf	-0.615065960039109	-1.47538219014051	0.143487464186625
369	amr_glc_fbf_nor_hau_anl_aeg_krd_tur_aze_ewe_tag_swa_mol_ben_bsq_por_heb_moo_mnd_guj_ukr_xho_ita_bem_rom_fin_ven_tsw_est_scr_mlt_geo_slo_svk_lat_mcd_owc_chh_bul_hun_bam_sun_fre_ind_jpn_tml_kor_ctl_grk_akn_pan_bat_arw_gam_jav_cnt_alb_dgb_bos_amh_urd_swe_prs_cze_qcu_afr_hin_lit_zul_tig_dut_sod_eng_mao_pol_dyu_spa_igb_mly_tha_wly_knd_ses_swt_uzb_rus_ger_azi_tsn_vie_sid_cic_yor_lda	-1.26196485788275	-3.13468502976033	0.00230236523876266
370	hau_prs_cic_swe_owc_gam_amr_pan_uzb_tur_lda_jav_ewe_guj_lat_bsq_arw_anl_ses_mnd_svk_mol_tsn_rus_ven_glc_est_moo_yor_hun_scr_mlt_geo_mcd_krd_alb_grk_sod_wly_ctl_fin_dyu_sun_slo_bat_jpn_tml_kor_bul_afr_zul_eng_mao_bos_amh_tag_cnt_dut_akn_lit_tig_ger_hin_spa_ita_qcu_por_urd_nor_bam_aeg_ben_sid_cze_ind_rom_igb_pol_fbf_mly_tha_chh_knd_tsw_swa_azi_ukr_fre_aze_xho_vie_heb_bem_dgb_swt	-0.517005481903236	-1.23235622907642	0.220922542190541
371	hau_bul_zul_prs_amr_chh_heb_ukr_tur_azi_lda_mao_swt_krd_guj_bsq_hin_gam_bam_mnd_arw_rom_ven_pan_ewe_por_fin_ses_fbf_est_pol_anl_geo_eng_ger_rus_glc_amh_sid_urd_hun_yor_bat_afr_mly_jpn_knd_kor_ben_bos_igb_mcd_jav_cze_wly_tag_cnt_lit_xho_ctl_aeg_fre_slo_grk_scr_qcu_dut_mol_alb_tsn_mlt_nor_tig_lat_ind_swe_dgb_ita_tsw_sun_tha_owc_tml_dyu_akn_aze_spa_svk_uzb_swa_vie_sod_cic_bem_moo	-0.254657972748033	-0.602672647421245	0.548193266853255
372	gam_spa_akn_krd_mlt_owc_sod_rom_uzb_aze_lda_jav_tsn_fre_prs_bsq_urd_hau_swa_cnt_scr_pol_ses_mcd_xho_alb_fin_ewe_yor_est_mol_wly_geo_dut_swe_nor_ger_aeg_amh_svk_hun_bem_mao_hin_tag_jpn_knd_kor_slo_por_dyu_glc_sun_ita_sid_bat_mnd_bos_igb_arw_tig_grk_cze_ctl_bul_qcu_ukr_afr_lat_moo_amr_eng_chh_guj_ind_pan_fbf_lit_dgb_mly_tha_heb_tml_bam_cic_azi_ben_rus_tur_tsw_vie_anl_swt_ven_zul	-0.126007052391585	-0.297543242152197	0.766715437690573
373	amh_mol_ven_bos_owc_hau_gam_guj_tur_uzb_cic_bat_ses_alb_prs_bsq_dut_aeg_tsn_mnd_ger_fre_dgb_svk_igb_eng_fin_ewe_tsw_est_grk_wly_geo_lit_bul_rom_nor_sid_anl_scr_hun_bam_mao_afr_sun_jpn_tml_kor_swe_pan_swa_krd_jav_ctl_chh_mly_cnt_rus_akn_arw_tig_por_urd_cze_slo_qcu_mcd_ukr_ben_bem_sod_spa_mlt_lat_ind_ita_swt_hin_fbf_tag_tha_amr_knd_zul_moo_aze_glc_pol_azi_yor_vie_heb_dyu_xho_lda	-0.475761404508251	-1.12961346806343	0.26154430729869
374	anl_rom_fbf_swe_amr_sid_chh_por_uzb_aze_lda_ind_tsn_lit_pan_bsq_afr_amh_cic_mnd_arw_spa_ven_rus_yor_prs_fin_xho_akn_est_eng_sod_geo_alb_mol_hin_bul_tig_wly_glc_hun_ewe_mly_nor_tag_jpn_knd_kor_fre_ctl_ses_ben_bat_slo_gam_jav_cnt_guj_bem_ger_heb_bos_dut_pol_cze_qcu_ita_krd_lat_bam_mlt_ukr_owc_svk_mao_grk_zul_urd_dgb_sun_tha_hau_tml_dyu_tsw_azi_scr_mcd_tur_swa_vie_aeg_moo_igb_swt	-0.307602524384077	-0.729257392449378	0.467676897251257
375	wly_pan_ewe_bul_chh_amh_owc_krd_tur_azi_igb_mly_tsw_urd_ben_bsq_prs_gam_cic_cnt_por_rus_bam_alb_xho_ukr_hun_zul_akn_est_glc_mlt_geo_cze_ger_pol_spa_tig_heb_lat_fin_dgb_mao_guj_tag_jpn_tml_kor_eng_scr_tsn_svk_bat_afr_aeg_ind_mnd_dut_swt_fre_hau_bos_slo_swe_mcd_qcu_hin_nor_rom_swa_sod_arw_amr_ctl_sun_lit_lda_ita_moo_jav_tha_anl_knd_bem_dyu_uzb_mol_grk_aze_fbf_vie_sid_ses_ven_yor	0.0545621058850864	0.128417146730951	0.89809615872609
376	mlt_fre_ses_svk_anl_hau_owc_urd_uzb_azi_tsw_tag_dgb_scr_rom_bsq_slo_sod_fbf_mnd_lit_por_ven_ita_lda_grk_est_igb_yor_fin_pan_amh_geo_bos_ger_hin_swe_aeg_heb_nor_hun_swa_mao_mcd_bat_jpn_knd_kor_mol_glc_bem_ctl_jav_spa_gam_sun_cnt_bul_zul_krd_tig_ben_lat_pol_afr_qcu_cze_rus_eng_moo_wly_alb_amr_dut_ind_ukr_tsn_prs_akn_mly_tha_chh_tml_dyu_bam_tur_guj_arw_aze_ewe_vie_sid_xho_swt_cic	-0.404703964988093	-0.959809878674414	0.339639656967572
377	heb_nor_lda_lat_sod_wly_owc_spa_uzb_tur_ses_ind_cic_cze_svk_bsq_ger_tig_ewe_cnt_afr_dut_swt_ita_swa_glc_hun_yor_xho_fin_mol_hau_geo_ben_guj_alb_grk_aeg_chh_ctl_est_bem_mly_fre_jav_jpn_tml_kor_prs_rus_tsn_lit_bat_pol_sid_sun_mnd_pan_dgb_arw_mlt_bul_ukr_rom_slo_qcu_urd_eng_hin_tsw_gam_por_amr_bos_mao_swe_igb_scr_zul_tag_tha_anl_knd_akn_fbf_azi_krd_mcd_aze_moo_vie_amh_ven_bam_dyu	-0.538785515584662	-1.28483866822286	0.202039587866623
378	heb_krd_bam_lit_mlt_anl_gam_mcd_aze_azi_ses_mao_moo_ger_grk_bsq_guj_tig_tsn_cnt_spa_scr_ven_lat_cic_eng_hun_ewe_akn_fin_bul_amh_geo_ita_alb_swe_hin_aeg_hau_rom_est_tsw_jav_urd_ind_jpn_tml_kor_cze_slo_yor_ben_bat_fre_wly_sun_mnd_arw_bem_glc_sod_pan_mol_svk_prs_qcu_dut_bos_ukr_zul_chh_nor_owc_afr_tag_por_swa_ctl_fbf_mly_tha_amr_knd_igb_dgb_tur_rus_pol_uzb_xho_vie_sid_dyu_swt_lda	-0.981929304123465	-2.39158950679038	0.0187884998976115
379	sid_mol_bem_bos_heb_gam_chh_scr_aze_azi_dgb_sun_ses_ben_glc_bsq_lat_hau_ewe_cnt_ctl_eng_tsn_ukr_moo_dut_fin_akn_swa_est_rom_amh_geo_nor_afr_mcd_slo_wly_anl_swe_hun_lda_mao_rus_ind_jpn_knd_kor_guj_fre_cic_por_tag_krd_owc_bat_mnd_cze_igb_spa_aeg_prs_pan_hin_svk_qcu_alb_ger_pol_tsw_tig_ita_sod_urd_jav_grk_yor_bul_zul_mly_tha_mlt_tml_ven_dyu_uzb_arw_lit_tur_fbf_vie_amr_xho_swt_bam	-0.0859412192254082	-0.2025867935104	0.839900555723975
380	aeg_guj_swa_rus_mlt_chh_owc_arw_aze_azi_bam_mao_ven_spa_fre_bsq_rom_hau_yor_cnt_mol_eng_fbf_dut_dyu_ita_hun_dgb_swt_est_cze_sod_geo_slo_lat_pan_alb_anl_amh_nor_fin_tsw_ind_ukr_mly_jpn_knd_kor_prs_hin_ses_glc_bat_krd_heb_tag_mnd_ger_zul_bos_sid_swe_mcd_urd_svk_qcu_pol_scr_lit_lda_gam_grk_amr_por_sun_ben_xho_bul_ewe_jav_tha_wly_tml_bem_akn_tur_afr_ctl_uzb_cic_vie_tig_moo_tsn_igb	-0.198665354803336	-0.469410516609342	0.639874922918988
381	heb_eng_dyu_bos_sod_hau_owc_ben_tur_azi_yor_tag_ven_arw_ita_bsq_swe_gam_bam_cnt_scr_ger_swt_mcd_igb_afr_hun_zul_ewe_fin_spa_chh_geo_prs_bul_urd_nor_aeg_amh_ukr_est_lda_sun_dut_mly_jpn_tml_kor_grk_krd_dgb_svk_jav_lat_tig_bat_mnd_glc_akn_hin_mlt_por_mol_rom_rus_qcu_cze_alb_lit_tsn_sid_ctl_anl_slo_ind_fre_cic_pol_bem_mao_tha_amr_knd_moo_tsw_aze_pan_guj_uzb_swa_vie_wly_xho_ses_fbf	-0.110721442702854	-0.261046215144067	0.79463406631016
382	wly_rom_swt_eng_amr_sod_hau_alb_aze_uzb_akn_mly_ven_pol_hin_bsq_swe_gam_xho_mnd_arw_ctl_ewe_svk_moo_por_fin_cic_igb_hun_ita_aeg_geo_ukr_ger_slo_fre_mlt_anl_grk_est_lda_jav_nor_bat_jpn_tml_kor_rus_guj_dyu_cze_mao_lit_amh_sun_cnt_urd_bam_krd_chh_scr_bos_mol_afr_qcu_lat_dut_bul_yor_sid_glc_tig_mcd_ind_prs_tsn_pan_dgb_tag_tha_owc_knd_fbf_bem_azi_ben_spa_tur_swa_vie_heb_tsw_zul_ses	-0.262058959555964	-0.620320102345039	0.536564188907693
383	amr_hin_yor_eng_chh_aeg_owc_scr_uzb_tur_ewe_ind_xho_ita_alb_bsq_pol_mlt_bem_cnt_ukr_ger_tsw_ctl_dyu_afr_fin_akn_tsn_est_prs_gam_geo_guj_slo_mol_grk_wly_anl_nor_hun_cic_jav_urd_mao_jpn_knd_kor_svk_bul_zul_glc_bat_bos_amh_mly_mnd_rus_swt_dut_hau_mcd_por_ben_arw_qcu_cze_spa_pan_bam_heb_krd_tig_rom_tag_lat_igb_lit_ven_sun_tha_sid_tml_lda_moo_aze_fre_swe_azi_swa_vie_sod_ses_dgb_fbf	-0.535842434424112	-1.27594248036175	0.20515340506304
384	sod_alb_dgb_arw_wly_hau_sid_fre_azi_tur_ewe_bat_ven_ukr_krd_bsq_dut_mlt_bam_mnd_glc_por_ses_rus_xho_slo_est_zul_fbf_fin_mol_heb_geo_afr_hin_pan_spa_tig_amr_ctl_hun_yor_mly_eng_mao_jpn_tml_kor_prs_lit_cic_rom_jav_guj_amh_ind_cnt_ita_tsn_pol_gam_bos_lat_nor_urd_qcu_bul_mcd_cze_lda_anl_svk_aeg_scr_sun_swe_tsw_ben_swt_tag_tha_owc_knd_swa_moo_aze_grk_ger_uzb_bem_vie_chh_igb_akn_dyu	-0.167536162189593	-0.395330407964437	0.693504407775829
385	amh_mol_fbf_nor_sod_mlt_sid_rom_azi_uzb_ses_tag_akn_bul_fre_bsq_pan_chh_ewe_cnt_swe_mcd_moo_ita_swt_lit_hun_bem_dyu_fin_ben_gam_geo_cze_guj_afr_lat_hau_owc_slo_est_zul_mao_ctl_sun_jpn_tml_kor_svk_glc_tsw_dut_ind_krd_aeg_jav_mnd_arw_lda_ger_heb_scr_prs_bos_eng_qcu_pol_hin_urd_xho_wly_rus_anl_ukr_bat_por_tsn_spa_dgb_mly_tha_amr_knd_yor_igb_aze_alb_grk_tur_cic_vie_tig_ven_bam_swa	0.0777920159892977	0.183014337680079	0.855185161393442
386	sod_urd_tsn_krd_sid_heb_mlt_guj_uzb_azi_bem_mao_dyu_afr_rus_bsq_cze_owc_yor_mnd_ben_scr_zul_dut_ses_eng_fin_lda_bam_hun_slo_tig_geo_svk_arw_grk_prs_amh_wly_hin_est_swt_mly_nor_sun_jpn_knd_kor_lat_swe_tsw_ctl_ind_ukr_chh_bat_cnt_pan_ewe_ita_aeg_mol_spa_pol_ger_qcu_fre_lit_bos_xho_hau_bul_amr_glc_tag_por_dgb_alb_cic_jav_tha_anl_tml_fbf_moo_aze_mcd_rom_tur_ven_vie_gam_akn_igb_swa	-0.00619813071480717	-0.014592307354929	0.988388695456705
387	sid_bos_swa_pan_owc_mlt_wly_ctl_tur_azi_igb_ind_fbf_bul_rus_bsq_lat_tig_dyu_mnd_scr_swe_xho_ita_akn_guj_est_zul_swt_hun_fre_aeg_geo_por_slo_rom_ukr_anl_hau_alb_fin_yor_tag_dut_mao_jpn_tml_kor_pol_lit_cic_hin_sun_eng_chh_bat_cnt_ger_tsn_arw_gam_cze_mol_urd_mcd_qcu_grk_krd_nor_ses_amr_prs_amh_spa_jav_glc_moo_afr_dgb_mly_tha_heb_knd_ven_bam_aze_ben_svk_uzb_tsw_vie_sod_bem_lda_ewe	-1.29743093555081	-3.23030458377429	0.00171007624451354
388	amr_ben_ses_arw_heb_aeg_sod_eng_azi_tur_dyu_jav_bem_ger_ukr_bsq_dut_sid_ewe_cnt_alb_lat_tsn_guj_bam_fre_fin_fbf_tsw_hun_swe_chh_geo_spa_lit_krd_por_amh_tig_mcd_est_akn_ind_rom_bat_jpn_knd_kor_svk_slo_moo_mol_mao_pol_anl_sun_mnd_cze_xho_grk_hau_urd_ita_bul_afr_qcu_rus_pan_hin_cic_gam_ctl_wly_prs_tag_nor_ven_scr_yor_mly_tha_owc_tml_swt_swa_aze_glc_bos_uzb_igb_vie_mlt_dgb_zul_lda	-0.354878358105021	-0.840088018651493	0.403013597318506
389	amr_rus_igb_ita_mlt_wly_owc_swe_azi_aze_bam_tag_cic_ger_mol_bsq_slo_sid_moo_cnt_alb_cze_yor_scr_ewe_pol_fin_lda_ses_est_glc_sod_geo_urd_afr_svk_arw_chh_amh_grk_hun_swa_bat_lat_sun_jpn_tml_kor_mcd_ben_bem_krd_mao_bul_gam_ind_mnd_pan_zul_eng_heb_nor_ukr_ctl_rom_qcu_guj_hin_prs_xho_anl_dut_aeg_lit_jav_bos_tsn_spa_swt_mly_tha_tig_knd_ven_dyu_tur_fre_por_uzb_fbf_vie_hau_akn_tsw_dgb	0.350010833272579	0.825717030859462	0.41107782215064
390	chh_scr_dyu_por_sid_owc_aeg_ctl_azi_tur_xho_mly_lda_guj_ukr_bsq_rom_sod_dgb_mnd_alb_slo_cic_pol_tsn_urd_est_swa_ven_fin_rus_mlt_geo_fre_grk_bos_eng_heb_wly_cze_hun_zul_tag_dut_jav_jpn_tml_kor_arw_hin_bam_nor_mao_glc_amr_bat_cnt_svk_ses_ger_gam_lat_mcd_swe_ita_qcu_krd_spa_mol_fbf_anl_lit_tig_ben_ind_bul_igb_afr_tsw_sun_tha_hau_knd_akn_moo_uzb_prs_pan_aze_yor_vie_amh_swt_ewe_bem	-0.317243571572895	-0.750847946531826	0.454639835435516
391	heb_rus_moo_lat_owc_amr_anl_bos_uzb_tur_akn_bat_ses_scr_fre_bsq_spa_aeg_swa_mnd_ctl_ger_bam_alb_tsn_lit_fin_lda_yor_est_eng_gam_geo_dut_hin_mcd_swe_wly_amh_svk_hun_igb_jav_afr_mly_jpn_tml_kor_por_ukr_swt_prs_ind_ita_mlt_tag_cnt_ben_fbf_grk_chh_nor_rom_pol_pan_qcu_mol_krd_glc_dgb_hau_urd_sod_cze_mao_slo_bem_bul_ewe_sun_tha_sid_knd_tsw_xho_aze_arw_guj_azi_zul_vie_tig_dyu_ven_cic	-0.172137218580103	-0.40573141985347	0.685871913699006
392	gam_ita_bam_hin_owc_amh_wly_swe_aze_uzb_cic_tag_swa_rom_urd_bsq_nor_heb_tsw_mnd_spa_ctl_dgb_pan_swt_ben_fin_tsn_fbf_est_rus_sod_geo_glc_lit_pol_dut_mlt_aeg_mcd_hun_lda_jav_ger_bat_jpn_tml_kor_prs_fre_bem_afr_mly_cze_tig_sun_cnt_eng_igb_arw_amr_ukr_grk_lat_guj_qcu_bul_scr_mol_akn_hau_alb_chh_bos_mao_svk_dyu_por_ewe_ind_tha_sid_knd_yor_ven_azi_slo_krd_tur_zul_vie_anl_xho_ses_moo	-0.113855226151046	-0.268775571069057	0.788697737382251
393	gam_glc_lda_bul_sid_sod_heb_rom_azi_tur_xho_tag_ses_rus_por_bsq_ukr_anl_yor_mnd_lat_fre_cic_nor_akn_grk_fin_bam_swa_hun_ctl_mlt_geo_scr_swe_slo_spa_amh_chh_ita_est_zul_bat_krd_mly_jpn_tml_kor_pol_bos_ewe_arw_jav_ger_tig_sun_cnt_afr_swt_hin_hau_urd_prs_alb_mol_qcu_ben_svk_mcd_igb_amr_eng_aeg_cze_mao_guj_bem_dut_tsn_ind_tha_owc_knd_ven_dgb_uzb_lit_pan_aze_moo_vie_wly_dyu_fbf_tsw	0.166298413408469	0.391343039136473	0.696438880594513
394	chh_bul_igb_swe_gam_tig_mlt_rom_uzb_aze_tsn_tag_zul_afr_krd_bsq_cze_amh_cic_mnd_rus_hin_yor_prs_fbf_lit_fin_ven_akn_hun_guj_heb_geo_nor_pol_spa_glc_sid_wly_grk_est_moo_bat_mol_mao_jpn_tml_kor_alb_mcd_swa_fre_jav_eng_sod_mly_cnt_urd_bem_arw_anl_slo_ben_ita_ger_qcu_lat_svk_ukr_tsw_owc_bos_hau_dut_ind_por_xho_scr_dyu_sun_tha_amr_knd_dgb_ses_azi_ctl_pan_tur_bam_vie_aeg_ewe_lda_swt	-0.408219110791685	-0.969883181584739	0.334620416292173
395	amr_rus_akn_ctl_tig_anl_hau_ita_uzb_aze_dgb_bat_fbf_prs_swe_bsq_hin_mlt_bam_cnt_svk_slo_bem_scr_zul_bul_hun_lda_swa_fin_krd_owc_geo_bos_glc_lit_mcd_chh_wly_afr_est_ses_mao_nor_sun_jpn_knd_kor_pan_spa_tsn_por_jav_alb_heb_mly_mnd_grk_igb_eng_amh_guj_ger_urd_rom_qcu_ben_ukr_lat_ewe_sod_fre_gam_mol_tag_cze_yor_dut_dyu_ind_tha_aeg_tml_tsw_moo_azi_pol_arw_tur_xho_vie_sid_swt_cic_ven	-0.345428962564894	-0.816903641231495	0.416071237240697
396	amh_svk_ses_spa_owc_hau_sid_fre_tur_azi_igb_ind_dgb_ben_guj_bsq_afr_anl_tsw_mnd_prs_slo_zul_swe_moo_glc_fin_yor_fbf_hun_ukr_gam_geo_dut_mol_rus_bul_amr_sod_hin_est_dyu_bat_nor_tag_jpn_tml_kor_urd_ctl_ven_pol_mly_lat_heb_sun_cnt_scr_ewe_mcd_mlt_lit_rom_ita_cze_qcu_alb_krd_grk_bam_wly_bos_chh_ger_jav_por_cic_pan_bem_mao_tha_tig_knd_xho_akn_aze_eng_arw_uzb_swt_vie_aeg_swa_tsn_lda	-0.199059874846225	-0.470258017409917	0.639271640429715
397	chh_lat_dgb_grk_owc_sod_heb_krd_aze_tur_igb_ind_ewe_afr_rus_bsq_glc_sid_swa_cnt_hin_ger_bem_ctl_xho_fre_hun_bam_tsw_fin_urd_tig_geo_swe_ben_guj_bul_gam_hau_svk_est_yor_tag_pol_sun_jpn_tml_kor_mol_ita_ven_eng_mao_scr_mlt_bat_mnd_slo_zul_bos_amh_alb_cze_prs_ukr_qcu_lit_rom_mcd_swt_amr_arw_anl_nor_jav_por_dyu_spa_lda_mly_tha_wly_knd_ses_moo_azi_dut_pan_uzb_cic_vie_aeg_akn_fbf_tsn	-0.351231557570608	-0.832006112497915	0.407536812601961
398	gam_cze_xho_mcd_hau_amr_mlt_bos_uzb_aze_bem_mly_cic_ita_krd_bsq_afr_amh_tsw_mnd_svk_ger_dgb_arw_ses_por_hun_lda_moo_fin_pan_wly_geo_urd_spa_prs_dut_sid_tig_mol_est_zul_bat_nor_tag_jpn_knd_kor_eng_lat_ewe_swe_mao_bul_heb_jav_cnt_alb_bam_grk_chh_fre_lit_glc_rom_qcu_rus_pol_slo_tsn_sod_scr_owc_ben_ind_ukr_igb_guj_yor_sun_tha_anl_tml_fbf_swa_tur_hin_ctl_azi_dyu_vie_aeg_swt_ven_akn	0.140523744706056	0.330617707499608	0.741676965632771
399	amh_glc_lda_ctl_sid_aeg_mlt_urd_tur_uzb_tsw_mly_zul_swe_spa_bsq_prs_hau_yor_mnd_grk_arw_xho_por_swt_ukr_fin_bem_dyu_est_lat_anl_geo_krd_bos_rom_dut_chh_sod_mol_hun_ses_tag_guj_jav_jpn_tml_kor_alb_rus_ewe_scr_mao_hin_amr_bat_cnt_eng_akn_ben_gam_mcd_lit_cze_pan_qcu_afr_bul_pol_tsn_heb_svk_wly_slo_ind_ita_cic_fre_dgb_sun_tha_tig_knd_bam_ven_aze_ger_nor_azi_swa_vie_owc_fbf_moo_igb	-0.217750638911857	-0.514048124634049	0.608437652874274
400	owc_svk_bam_fre_chh_hau_amh_nor_uzb_aze_dyu_ind_swa_bos_glc_bsq_krd_wly_tsw_cnt_rus_scr_lda_arw_tsn_ukr_hun_dgb_igb_fin_eng_sid_geo_ger_afr_cze_ita_tig_gam_slo_est_ewe_sun_hin_bat_jpn_tml_kor_grk_urd_xho_pan_tag_dut_aeg_jav_mnd_ben_ven_por_amr_prs_lit_guj_spa_qcu_ctl_mol_lat_bem_sod_pol_anl_rom_mly_alb_cic_swe_swt_mao_tha_heb_knd_yor_zul_azi_mcd_bul_tur_akn_vie_mlt_fbf_moo_ses	-0.106623914348106	-0.251351055065862	0.802097261097538
401	wly_mcd_zul_pol_heb_anl_chh_lat_aze_tur_bem_mao_xho_por_nor_bsq_cze_aeg_yor_mnd_prs_alb_ewe_ger_swa_bos_hun_akn_fbf_est_lit_gam_geo_spa_slo_mol_hin_sid_amh_bul_fin_tsw_tag_eng_jav_jpn_tml_kor_svk_grk_bam_swe_mly_krd_mlt_sun_cnt_arw_ven_ukr_owc_scr_urd_pan_dut_qcu_ctl_fre_glc_ses_sod_guj_amr_ita_bat_rus_dyu_ben_swt_ind_tha_tig_knd_igb_cic_uzb_afr_rom_azi_moo_vie_hau_dgb_tsn_lda	-0.0949589423885583	-0.223629907443064	0.82353579987892
402	aeg_pol_cic_glc_wly_amh_hau_lat_aze_uzb_moo_ind_yor_arw_ger_bsq_ben_anl_tsw_mnd_alb_cze_ven_afr_lda_eng_est_fbf_ses_fin_rus_tig_geo_mol_ukr_bul_nor_chh_sod_urd_hun_igb_sun_krd_mly_jpn_knd_kor_lit_ctl_swt_prs_tag_grk_mlt_mao_cnt_swe_ewe_hin_heb_guj_rom_por_dut_qcu_pan_spa_ita_tsn_sid_bos_gam_scr_bat_svk_swa_fre_zul_jav_tha_amr_tml_akn_bam_azi_slo_mcd_tur_xho_vie_owc_bem_dyu_dgb	-0.785398968657092	-1.89031800191275	0.061829327023205
403	owc_spa_tsw_guj_hau_amh_amr_hin_aze_uzb_zul_jav_tsn_por_fre_bsq_afr_gam_fbf_cnt_ger_urd_bem_nor_moo_ctl_fin_ven_cic_est_slo_aeg_geo_ita_scr_rus_ben_tig_wly_ukr_hun_lda_sun_krd_tag_jpn_knd_kor_bos_mcd_swa_cze_mao_lat_heb_ind_mnd_svk_ses_eng_sid_pan_dut_arw_grk_qcu_rom_swe_bul_xho_mlt_glc_chh_pol_mly_prs_swt_lit_igb_bat_tha_sod_tml_akn_ewe_tur_mol_alb_azi_dyu_vie_anl_yor_bam_dgb	-0.295679985566294	-0.700893767424899	0.485119300456683
404	mlt_grk_fbf_mcd_sod_wly_heb_lat_aze_uzb_xho_jav_dgb_fre_eng_bsq_lit_aeg_tsn_mnd_urd_prs_swt_svk_swa_arw_est_akn_cic_fin_rom_amr_geo_ger_por_bos_bul_hau_sid_ben_hun_dyu_ind_ita_mao_jpn_knd_kor_afr_scr_ewe_mol_bat_pol_owc_sun_cnt_dut_moo_slo_gam_nor_alb_ctl_cze_qcu_ukr_guj_swe_bam_tig_krd_anl_spa_tag_hin_bem_rus_ses_mly_tha_amh_tml_yor_zul_tur_pan_glc_azi_ven_vie_chh_igb_lda_tsw	-0.732359979459198	-1.75731714343097	0.0821545943673016
405	sod_bul_ewe_ger_chh_gam_mlt_grk_aze_azi_yor_sun_ven_nor_urd_bsq_glc_wly_tsw_cnt_pol_lat_akn_fre_fbf_bos_est_zul_tsn_hun_ben_anl_geo_por_mcd_rus_afr_tig_owc_ita_fin_lda_mly_hin_jav_jpn_knd_kor_spa_swe_bam_arw_tag_krd_amh_ind_mnd_scr_moo_alb_hau_cze_slo_ctl_svk_qcu_prs_lit_pan_bem_heb_eng_sid_guj_bat_rom_dgb_ukr_igb_mao_tha_aeg_tml_ses_xho_tur_mol_dut_uzb_dyu_vie_amr_swa_swt_cic	-0.669676898372251	-1.60564562545857	0.111742238270406
406	owc_glc_ven_ukr_amh_tig_wly_grk_uzb_tur_tsn_mly_swa_afr_spa_bsq_eng_anl_fbf_cnt_hin_bos_moo_urd_lda_ita_fin_tsw_akn_est_alb_heb_geo_rom_krd_prs_arw_aeg_chh_slo_hun_ewe_bat_cze_mao_jpn_knd_kor_bul_dut_ses_nor_tag_scr_hau_sun_mnd_swe_zul_lit_gam_svk_pan_por_guj_qcu_ben_mol_mcd_dyu_sid_ger_mlt_rus_ind_pol_swt_ctl_xho_jav_tha_sod_tml_bem_dgb_aze_fre_lat_azi_cic_vie_amr_igb_bam_yor	-0.651463080258902	-1.56201498160235	0.121681069597372
407	sod_svk_cic_cze_owc_wly_heb_urd_aze_tur_moo_tag_zul_ger_eng_bsq_afr_aeg_bam_mnd_scr_mcd_igb_ctl_lda_krd_est_dgb_swt_fin_slo_amr_geo_spa_alb_bul_ukr_mlt_tig_glc_hun_bem_mao_dut_bat_jpn_tml_kor_swe_rus_akn_por_ind_nor_anl_jav_cnt_lit_ewe_mol_amh_prs_bos_arw_fre_qcu_ita_guj_grk_swa_chh_pan_hau_rom_mly_lat_dyu_hin_xho_sun_tha_gam_knd_fbf_tsw_azi_ben_pol_uzb_ven_vie_sid_yor_ses_tsn	-0.542491331542771	-1.29210318187975	0.199522960181105
408	amh_bos_bem_rom_anl_chh_amr_ita_tur_uzb_lda_jav_xho_prs_hin_bsq_grk_sid_ewe_mnd_afr_ger_swt_rus_moo_urd_est_tsn_yor_fin_pan_tig_geo_swe_mcd_ctl_glc_gam_wly_svk_hun_swa_sun_arw_ind_jpn_tml_kor_ben_pol_zul_nor_tag_alb_heb_mao_cnt_scr_dyu_spa_owc_ukr_eng_mol_lat_qcu_dut_bul_fre_ses_sod_cze_aeg_guj_bat_slo_fbf_krd_igb_mly_tha_mlt_knd_bam_dgb_aze_por_lit_azi_cic_vie_hau_akn_tsw_ven	0.318170010268132	0.74983568672776	0.455246384416874
409	sod_ben_yor_hin_sid_owc_tig_glc_tur_aze_swt_bat_fbf_bul_alb_bsq_ger_gam_cic_mnd_ita_mol_akn_pan_dgb_grk_fin_lda_swa_est_afr_aeg_geo_fre_spa_cze_lat_mlt_hau_ukr_hun_bam_sun_urd_mao_jpn_tml_kor_dut_lit_zul_krd_mly_rom_chh_jav_cnt_swe_tsw_por_anl_nor_slo_prs_ctl_qcu_mcd_bos_pol_moo_heb_rus_wly_guj_ind_svk_igb_arw_tsn_tag_tha_amh_knd_dyu_ven_uzb_scr_eng_azi_xho_vie_amr_bem_ewe_ses	-0.113785910251507	-0.26908470184286	0.788460574164403
410	heb_rus_akn_bos_mlt_anl_owc_dut_aze_tur_bam_mao_dgb_nor_ctl_bsq_spa_tig_yor_cnt_grk_prs_tsw_ben_swa_hin_fin_ven_ewe_hun_eng_chh_geo_ger_pol_lat_scr_amr_wly_pan_est_igb_ind_lit_tag_jpn_tml_kor_alb_guj_dyu_svk_bat_arw_aeg_jav_mnd_slo_cic_afr_amh_rom_ukr_ita_glc_qcu_bul_cze_urd_ses_gam_swe_hau_krd_sun_mcd_swt_mol_tsn_mly_tha_sid_knd_xho_zul_azi_fre_por_uzb_lda_vie_sod_bem_fbf_moo	-0.600091100175936	-1.43329765520623	0.155126142168926
411	gam_mcd_bem_lit_aeg_anl_amh_swe_tur_aze_akn_mly_swa_por_urd_bsq_guj_sod_dyu_mnd_spa_bos_ses_afr_yor_glc_est_fbf_tsn_hun_ger_sid_geo_arw_fre_lat_scr_heb_chh_eng_fin_xho_bat_ben_mao_jpn_knd_kor_ita_ctl_dgb_rom_jav_rus_wly_tag_cnt_grk_igb_cze_mlt_hin_alb_pan_svk_qcu_krd_ukr_mol_bam_tig_nor_hau_bul_ind_dut_swt_prs_lda_sun_tha_owc_tml_ewe_ven_azi_slo_pol_uzb_tsw_vie_amr_cic_moo_zul	-0.0762399334857277	-0.17966501555547	0.857806439819212
412	owc_alb_bam_dut_tig_aeg_heb_fre_aze_uzb_ses_sun_fbf_bos_glc_bsq_pan_sid_swt_cnt_afr_grk_tsw_eng_xho_ukr_fin_igb_cic_est_arw_mlt_geo_por_bul_swe_spa_sod_hau_guj_hun_tsn_mao_rus_mly_jpn_knd_kor_mol_pol_ewe_ctl_tag_nor_gam_ind_mnd_rom_bem_lat_chh_krd_prs_urd_hin_qcu_cze_ben_lit_zul_amh_svk_wly_slo_jav_mcd_swa_ger_dgb_bat_tha_amr_tml_yor_ven_tur_ita_scr_azi_lda_vie_anl_moo_akn_dyu	-0.83788705075506	-2.02434670005557	0.0458027202059764
413	amr_mol_bam_arw_heb_wly_gam_ben_aze_azi_ses_mly_cic_grk_rom_bsq_dut_sod_ewe_cnt_krd_glc_lda_pan_swa_alb_hun_igb_ven_fin_lit_anl_geo_scr_hin_bos_pol_amh_tig_ger_est_yor_jav_por_tag_jpn_knd_kor_svk_mcd_tsw_slo_bat_nor_chh_mao_mnd_bul_bem_fre_sid_prs_swe_lat_rus_qcu_ita_ukr_eng_dgb_owc_urd_hau_guj_ind_afr_dyu_cze_xho_sun_tha_aeg_tml_zul_moo_uzb_ctl_spa_tur_tsn_vie_mlt_akn_fbf_swt	-0.0678407096914825	-0.159801965285479	0.873383639432769
414	hau_prs_xho_alb_aeg_owc_amh_ger_uzb_azi_dgb_mly_igb_ctl_glc_bsq_grk_chh_tsn_cnt_bos_swe_yor_scr_tsw_urd_est_swa_cic_fin_rus_gam_geo_mol_ukr_ben_ita_mlt_amr_dut_hun_ewe_sun_eng_tag_jpn_tml_kor_nor_slo_bam_afr_jav_cze_tig_mao_mnd_pan_dyu_lat_wly_arw_pol_rom_spa_qcu_guj_por_krd_fbf_sod_bul_anl_hin_bat_mcd_swt_svk_ses_ind_tha_sid_knd_lda_akn_tur_fre_lit_aze_bem_vie_heb_moo_zul_ven	0.781491082262894	1.85735929045002	0.0664247071844228
415	sod_glc_bem_eng_hau_chh_wly_lit_uzb_azi_xho_ind_dgb_slo_lat_bsq_krd_sid_cic_cnt_ctl_mol_swt_dut_swa_prs_fin_ven_moo_hun_rom_anl_geo_grk_hin_rus_cze_amr_gam_alb_est_lda_mly_swe_sun_jpn_tml_kor_pol_pan_tsw_ita_tag_scr_mlt_jav_mnd_ben_ewe_urd_aeg_guj_bul_bos_ukr_qcu_ger_arw_nor_dyu_owc_svk_tig_mcd_bat_spa_yor_fre_akn_mao_tha_heb_knd_tsn_igb_aze_por_afr_tur_zul_vie_amh_bam_fbf_ses	0.402428619083425	0.95010754576086	0.344520195644994
416	chh_grk_bam_ctl_sid_sod_tig_glc_uzb_azi_bem_mao_ses_pan_por_bsq_arw_hau_igb_cnt_rus_scr_dyu_svk_moo_bul_est_ven_zul_fin_lit_amr_geo_slo_ger_afr_bos_amh_aeg_ben_hun_xho_sun_swe_bat_jpn_tml_kor_fre_pol_cic_cze_tag_nor_mlt_ind_mnd_mcd_dgb_urd_heb_eng_rom_guj_spa_qcu_dut_alb_hin_ewe_owc_ita_anl_prs_jav_mol_akn_lat_tsn_mly_tha_wly_knd_swt_lda_aze_krd_ukr_tur_fbf_vie_gam_swa_tsw_yor	0.0902022560126732	0.212301356928538	0.832336556704576
417	sod_dut_moo_lat_amr_hau_gam_swe_aze_azi_dyu_tag_lda_nor_ita_bsq_bos_aeg_zul_mnd_krd_scr_tsn_slo_swt_svk_fin_ses_xho_hun_mol_tig_geo_ukr_prs_rus_arw_heb_mlt_guj_est_bam_jav_glc_ind_jpn_knd_kor_lit_ctl_fbf_afr_mly_alb_sid_bat_cnt_hin_cic_mcd_anl_pan_grk_urd_spa_qcu_rom_por_bul_swa_chh_pol_owc_eng_mao_ben_tsw_cze_ven_sun_tha_amh_tml_ewe_dgb_tur_fre_ger_uzb_yor_vie_wly_akn_bem_igb	-0.200975392938015	-0.474417953377372	0.636313965065555
418	sid_spa_dgb_alb_aeg_wly_anl_eng_tur_aze_tsw_mly_yor_ita_prs_bsq_ctl_chh_fbf_mnd_ukr_mol_igb_urd_xho_mcd_est_dyu_bam_fin_pol_sod_geo_slo_grk_dut_swe_hau_heb_scr_hun_ses_tag_svk_mao_jpn_knd_kor_lat_nor_bem_rom_jav_glc_tig_ind_cnt_ben_moo_fre_gam_afr_hin_rus_krd_qcu_pan_cze_arw_swt_amr_bul_owc_ger_bat_por_ven_lit_ewe_sun_tha_amh_tml_tsn_cic_azi_bos_guj_uzb_zul_vie_mlt_akn_lda_swa	0.0321309569180399	0.0756488175487689	0.939860992172112
419	amh_nor_ewe_spa_chh_gam_tig_ger_uzb_aze_swt_jav_ven_pan_afr_bsq_bul_heb_ses_mnd_urd_prs_fbf_ukr_moo_grk_hun_zul_lda_est_hin_owc_geo_svk_mcd_slo_alb_mlt_sod_por_fin_xho_tag_guj_ind_jpn_tml_kor_lat_lit_tsw_fre_mao_mol_wly_bat_cnt_ctl_bem_rus_anl_ita_ben_rom_krd_qcu_pol_glc_swe_dyu_aeg_arw_hau_eng_mly_bos_igb_dut_akn_sun_tha_amr_knd_cic_yor_tur_scr_cze_azi_bam_vie_sid_dgb_swa_tsn	0.692971687605697	1.64998400328912	0.102319829526983
420	aeg_mcd_cic_nor_anl_sod_sid_rus_uzb_aze_igb_ind_bem_svk_dut_bsq_glc_gam_dyu_mnd_prs_ukr_akn_ben_ses_spa_hun_ewe_dgb_fin_urd_tig_geo_ger_krd_swe_fre_chh_mlt_bos_est_tsw_mly_ctl_bat_jpn_tml_kor_pan_hin_tsn_bul_tag_arw_owc_mao_cnt_rom_moo_alb_amr_slo_ita_pol_cze_qcu_afr_eng_guj_lda_hau_scr_wly_por_sun_grk_swt_lat_xho_jav_tha_amh_knd_swa_yor_tur_lit_mol_azi_zul_vie_heb_ven_fbf_bam	-0.112334415114689	-0.264885945648946	0.791683527620984
421	mlt_ita_zul_pan_tig_owc_sod_alb_aze_azi_bam_tag_tsw_urd_glc_bsq_svk_hau_yor_mnd_bul_cze_dgb_dut_tsn_lit_hun_xho_cic_est_arw_anl_geo_spa_slo_grk_hin_heb_sid_swe_fin_dyu_mly_bos_bat_jpn_knd_kor_rus_lat_ewe_guj_mao_fre_amr_jav_cnt_rom_fbf_krd_wly_ctl_prs_afr_ben_qcu_scr_pol_nor_akn_amh_por_aeg_eng_sun_ger_lda_ukr_swt_ind_tha_gam_tml_swa_ven_tur_mcd_mol_uzb_igb_vie_chh_bem_moo_ses	0.172996238350104	0.407112939011262	0.684860548919562
422	sid_cze_igb_guj_tig_amr_aeg_fre_uzb_azi_zul_jav_ven_bul_hin_bsq_ctl_hau_yor_cnt_ita_lit_xho_rus_swa_mcd_fin_moo_tsn_est_urd_sod_geo_ukr_pan_scr_bos_heb_gam_arw_hun_akn_mao_pol_ind_jpn_knd_kor_afr_alb_bem_swe_sun_mol_wly_tag_mnd_krd_swt_dut_owc_glc_por_svk_prs_qcu_spa_grk_ger_tsw_anl_ben_mlt_rom_mly_slo_fbf_eng_bam_bat_tha_amh_tml_ewe_dyu_aze_nor_lat_tur_cic_vie_chh_dgb_ses_lda	0.549919870190868	1.30461074814717	0.195244644328854
423	sod_fre_ewe_krd_sid_chh_mlt_alb_tur_uzb_cic_mao_moo_bul_ger_bsq_mol_hau_fbf_cnt_rom_cze_ses_slo_tsw_rus_est_ven_yor_hun_dut_owc_geo_pol_guj_lit_por_amr_heb_urd_fin_tsn_bat_svk_mly_jpn_knd_kor_scr_afr_akn_ctl_jav_nor_wly_tag_mnd_pan_lda_spa_aeg_prs_eng_ben_grk_qcu_mcd_bos_arw_dgb_gam_ukr_anl_ita_ind_glc_bem_lat_igb_sun_tha_tig_tml_dyu_bam_aze_swe_hin_azi_xho_vie_amh_swt_zul_swa	0.0681377521188098	0.160374384206641	0.872934002022542
424	gam_por_tsn_arw_anl_chh_tig_svk_azi_tur_cic_ind_yor_afr_rom_bsq_ita_mlt_swt_mnd_bul_scr_tsw_pan_fbf_nor_est_ses_bem_hun_fre_heb_geo_slo_krd_dut_ukr_owc_sod_hin_fin_akn_jav_grk_mao_jpn_tml_kor_lat_bos_ewe_prs_tag_urd_wly_sun_cnt_lit_bam_spa_amr_eng_alb_guj_ger_qcu_rus_cze_ctl_igb_hau_ben_sid_swe_bat_mol_xho_glc_dgb_mly_tha_amh_knd_ven_swa_uzb_pol_mcd_aze_dyu_vie_aeg_lda_zul_moo	-0.306655791987568	-0.726862739242501	0.469135725883693
425	anl_krd_igb_afr_heb_wly_gam_alb_aze_tur_akn_ind_swt_ita_rom_bsq_grk_tig_moo_cnt_ger_pan_dgb_rus_xho_bos_hun_ven_fbf_fin_mcd_hau_geo_prs_slo_bul_lit_sod_amr_scr_est_tsw_tag_svk_mly_jpn_tml_kor_eng_pol_zul_hin_jav_glc_owc_sun_mnd_ctl_ewe_por_sid_spa_ukr_swe_guj_qcu_ben_nor_mol_lda_chh_fre_mlt_urd_bat_cze_cic_lat_swa_mao_tha_amh_knd_bam_ses_uzb_arw_dut_azi_yor_vie_aeg_tsn_bem_dyu	-0.374130417111958	-0.886916460663074	0.377411728315521
426	owc_ctl_ses_hin_sid_amh_hau_scr_azi_uzb_igb_tag_moo_grk_spa_bsq_bul_heb_bam_mnd_prs_ukr_ewe_mcd_swt_ita_fin_tsn_yor_est_lat_wly_geo_eng_pol_urd_por_sod_gam_lit_hun_swa_mly_pan_mao_jpn_knd_kor_rom_swe_bem_nor_bat_krd_aeg_jav_cnt_mol_dyu_fre_anl_dut_cze_glc_ger_qcu_guj_alb_bos_akn_chh_afr_mlt_arw_sun_ben_lda_svk_xho_ind_tha_amr_tml_tsw_cic_aze_slo_rus_tur_zul_vie_tig_fbf_dgb_ven	0.426727868473343	1.00446347199312	0.31776163389446
427	amh_eng_igb_fre_anl_heb_hau_svk_tur_azi_ses_mao_xho_bul_bos_bsq_lat_tig_bam_cnt_swe_ukr_fbf_ger_akn_rus_fin_ewe_moo_est_pan_sid_geo_dut_grk_glc_mcd_owc_aeg_slo_hun_ven_ind_krd_jav_jpn_knd_kor_arw_alb_tsw_ben_mly_hin_wly_bat_mnd_urd_cic_lit_sod_ctl_rom_cze_por_qcu_afr_ita_spa_dgb_gam_scr_chh_mol_tag_nor_zul_guj_bem_sun_tha_amr_tml_lda_swt_uzb_prs_pol_aze_tsn_vie_mlt_swa_yor_dyu	-0.378199724335906	-0.89664262709308	0.372224822768259
428	mlt_ita_lda_nor_aeg_heb_sod_hin_azi_uzb_ewe_sun_bam_grk_lat_bsq_glc_owc_ses_mnd_slo_swe_bem_spa_swa_ukr_est_tsn_igb_fin_ben_wly_geo_eng_pol_pan_alb_tig_amr_bos_hun_fbf_mly_rus_tag_jpn_knd_kor_por_krd_cic_urd_mao_fre_gam_bat_cnt_rom_yor_mcd_hau_ger_guj_scr_arw_qcu_bul_afr_svk_swt_sid_cze_amh_ctl_ind_lit_moo_mol_akn_jav_tha_anl_tml_zul_tsw_aze_dut_prs_tur_xho_vie_chh_dgb_ven_dyu	-0.182059458626693	-0.429253577204784	0.668731489838914
429	sod_pan_moo_glc_amr_tig_chh_ita_tur_azi_bam_jav_zul_fre_eng_bsq_mol_heb_ewe_cnt_bul_ben_tsw_lat_igb_swe_est_yor_dyu_fin_guj_sid_geo_dut_arw_bos_krd_owc_amh_nor_hun_cic_sun_ger_ind_jpn_knd_kor_prs_cze_swa_lit_mao_rus_anl_mly_mnd_afr_ses_svk_gam_grk_mcd_ukr_scr_qcu_alb_rom_por_lda_hau_spa_wly_slo_bat_pol_swt_hin_dgb_tag_tha_aeg_tml_fbf_akn_aze_ctl_urd_uzb_bem_vie_mlt_xho_ven_tsn	0.178475839931355	0.420065378339523	0.675406618182983
430	wly_prs_bem_spa_sod_tig_amr_alb_aze_tur_tsn_tag_lda_urd_ukr_bsq_guj_chh_ewe_mnd_pan_fre_cic_slo_swa_arw_est_bam_tsw_fin_mcd_aeg_geo_grk_afr_eng_dut_anl_hau_lat_hun_dyu_mao_svk_sun_jpn_tml_kor_ger_lit_zul_ben_jav_scr_heb_bat_cnt_por_ven_bos_owc_pol_swe_rus_cze_qcu_hin_glc_mol_yor_sid_rom_amh_bul_ind_nor_moo_krd_ses_mly_tha_mlt_knd_akn_fbf_uzb_ita_ctl_azi_swt_vie_gam_igb_xho_dgb	-0.408994767501612	-0.970961837873696	0.334085846434652
431	chh_spa_igb_afr_sod_sid_aeg_bul_tur_aze_swt_ind_ses_hin_cze_bsq_pan_gam_dgb_cnt_ita_bos_zul_ukr_cic_rom_est_xho_swa_hun_alb_owc_geo_glc_slo_prs_pol_amh_mlt_lit_fin_ven_mao_fre_mly_jpn_tml_kor_grk_rus_lda_ctl_bat_arw_hau_tag_mnd_mol_tsn_swe_tig_guj_ben_urd_mcd_qcu_ger_krd_eng_tsw_anl_nor_amr_lat_jav_dut_akn_scr_ewe_sun_tha_heb_knd_dyu_fbf_azi_svk_por_uzb_moo_vie_wly_yor_bem_bam	-0.00418150303418765	-0.00984526423178075	0.992165831455073
432	tig_rus_swt_alb_heb_amh_gam_ger_aze_tur_cic_mao_zul_krd_mcd_bsq_scr_sid_igb_cnt_urd_prs_lda_rom_tsn_nor_est_tsw_yor_fin_bul_sod_geo_fre_bos_ita_eng_owc_hau_dut_hun_ven_bat_por_ind_jpn_knd_kor_lit_pan_swa_afr_jav_guj_mlt_sun_mnd_slo_bam_svk_chh_ukr_ben_lat_pol_qcu_grk_spa_arw_dgb_amr_mol_wly_hin_tag_ctl_bem_swe_ewe_mly_tha_aeg_tml_akn_ses_uzb_cze_glc_azi_dyu_vie_anl_fbf_moo_xho	-0.428508604284692	-1.01782509026952	0.31140166484064
433	heb_scr_ewe_ctl_sid_aeg_anl_urd_tur_azi_ses_sun_lda_fre_hin_bsq_mcd_gam_igb_cnt_eng_ukr_yor_pan_fbf_guj_est_tsn_tsw_fin_dut_mlt_geo_rom_grk_lit_afr_chh_amh_glc_hun_dyu_jav_bos_bat_jpn_tml_kor_bul_alb_cic_spa_ind_swe_wly_mao_mnd_nor_bam_cze_sod_pol_arw_lat_slo_qcu_ger_krd_svk_swa_owc_rus_hau_ita_tag_mol_akn_por_zul_mly_tha_amr_knd_ven_bem_aze_prs_ben_uzb_swt_vie_tig_xho_dgb_moo	-0.511222033120008	-1.21614160394552	0.227008766363944
434	owc_prs_zul_fre_mlt_chh_sid_glc_uzb_aze_igb_sun_bam_nor_arw_bsq_ukr_amr_yor_cnt_rom_ctl_akn_bos_cic_pol_hun_dgb_xho_est_krd_gam_geo_dut_svk_alb_grk_amh_tig_por_fin_ses_jav_hin_tag_jpn_tml_kor_ger_ita_tsn_guj_ind_scr_heb_mao_mnd_afr_moo_spa_hau_bul_ben_lat_lit_qcu_mol_eng_mcd_fbf_aeg_cze_sod_pan_mly_urd_ven_rus_swa_bat_tha_wly_knd_ewe_lda_azi_slo_swe_tur_bem_vie_anl_swt_dyu_tsw	0.534425080232588	1.26458072755856	0.209181577008646
435	wly_prs_ven_eng_chh_sid_amh_bul_tur_uzb_swt_tag_dgb_cze_nor_bsq_svk_anl_yor_mnd_ita_arw_moo_spa_tsw_krd_hun_fbf_xho_est_grk_gam_geo_afr_ukr_mcd_alb_hau_sod_fre_fin_igb_sun_por_ind_jpn_tml_kor_slo_swe_ewe_lat_mao_lit_mlt_bat_cnt_pan_bam_glc_heb_bos_dut_scr_ger_qcu_mol_rom_ben_lda_amr_guj_owc_rus_mly_ctl_ses_hin_cic_jav_tha_tig_knd_zul_tsn_aze_urd_pol_azi_akn_vie_aeg_bem_swa_dyu	-0.139215592579682	-0.328933484015416	0.742945543506603
436	heb_pan_swa_alb_mlt_sid_aeg_glc_aze_azi_fbf_bat_bam_slo_krd_bsq_prs_amh_tsw_mnd_lat_eng_moo_grk_akn_lit_est_bem_igb_fin_mcd_tig_geo_ger_guj_mol_bul_anl_hau_spa_hun_dyu_ind_bos_tag_jpn_knd_kor_rom_dut_xho_pol_jav_urd_amr_mly_cnt_ita_dgb_ukr_wly_svk_fre_rus_cze_qcu_afr_scr_ben_lda_sod_ctl_chh_nor_mao_swe_tsn_por_cic_sun_tha_gam_tml_swt_yor_tur_arw_hin_uzb_ven_vie_owc_ses_zul_ewe	-0.253701670128175	-0.599469953965605	0.550317222880646
437	wly_rus_tsw_urd_heb_sod_tig_svk_tur_uzb_bam_sun_igb_cze_slo_bsq_grk_owc_dyu_cnt_ger_hin_lda_ita_yor_prs_hun_fbf_cic_fin_fre_aeg_geo_mcd_lat_afr_dut_mlt_hau_rom_est_ewe_tag_scr_bat_jpn_tml_kor_mol_krd_bem_lit_ind_ctl_gam_mao_mnd_bul_swa_ben_sid_arw_glc_swe_nor_qcu_por_guj_pol_akn_anl_eng_amh_spa_mly_pan_zul_ukr_swt_jav_tha_chh_knd_ven_tsn_azi_alb_bos_aze_ses_vie_amr_dgb_moo_xho	-0.412438982173282	-0.979724862541881	0.329763743984837
438	aeg_urd_xho_fre_sid_mlt_sod_prs_tur_uzb_ven_bat_swt_krd_spa_bsq_cze_amh_tsw_mnd_pol_arw_moo_ctl_dyu_ger_fin_lda_bem_est_pan_hau_geo_grk_alb_glc_lat_owc_heb_rus_hun_igb_tag_rom_mao_jpn_tml_kor_svk_swe_akn_dut_sun_ukr_gam_ind_cnt_lit_bam_slo_chh_guj_mol_eng_scr_qcu_afr_ita_ben_cic_tig_por_amr_mcd_mly_bos_tsn_nor_yor_jav_tha_anl_knd_ses_zul_aze_hin_bul_azi_dgb_vie_wly_fbf_swa_ewe	-0.890682076712978	-2.15818910555413	0.0334885893211948
439	sod_scr_swa_eng_mlt_anl_wly_svk_aze_azi_ses_tag_moo_lat_bos_bsq_lit_sid_cic_mnd_mol_ger_tsn_fre_ewe_arw_fin_xho_zul_est_bul_aeg_geo_por_alb_hin_pol_amh_gam_nor_hun_ven_sun_ukr_mly_jpn_knd_kor_mcd_glc_igb_cze_mao_krd_tig_bat_cnt_grk_fbf_prs_owc_spa_rom_pan_urd_qcu_dut_swe_slo_yor_heb_ita_hau_guj_ind_afr_swt_ctl_bam_jav_tha_chh_tml_akn_tsw_tur_ben_rus_uzb_lda_vie_amr_dgb_dyu_bem	-0.417163848723974	-0.991951414288125	0.323795125208394
440	hau_mol_cic_eng_sid_aeg_mlt_bul_aze_uzb_tsn_bat_lda_glc_ita_bsq_krd_gam_tsw_cnt_lit_prs_xho_lat_dyu_spa_hun_ewe_swt_fin_por_owc_geo_nor_pan_afr_guj_anl_sod_rus_est_bam_mly_ger_ind_jpn_knd_kor_ukr_svk_zul_cze_tag_urd_tig_sun_mnd_dut_bem_slo_amr_scr_swe_rom_bos_qcu_alb_ctl_pol_akn_amh_ben_chh_grk_jav_mcd_moo_fre_fbf_mao_tha_wly_tml_ven_igb_azi_hin_arw_tur_swa_vie_heb_ses_yor_dgb	-0.94994150493319	-2.30858948856328	0.0231820760999112
441	aeg_guj_ewe_prs_amr_amh_wly_afr_tur_uzb_bem_ind_swt_spa_hin_bsq_por_tig_dgb_mnd_urd_krd_swa_lit_igb_ctl_fin_tsw_akn_est_ben_gam_geo_arw_mcd_eng_cze_sid_sod_grk_hun_tsn_tag_ger_jav_jpn_knd_kor_swe_lat_xho_nor_bat_svk_mlt_mly_cnt_pan_cic_rom_anl_ita_dut_bul_mol_qcu_bos_ukr_alb_moo_hau_slo_heb_pol_mao_glc_ven_scr_yor_sun_tha_owc_tml_dyu_bam_azi_rus_fre_aze_lda_vie_chh_ses_fbf_zul	0.856449426717416	2.03691587683973	0.0445009000648595
442	mlt_swe_xho_slo_tig_sid_gam_urd_aze_azi_dgb_sun_tsw_eng_prs_bsq_pol_wly_swt_cnt_pan_rus_ewe_svk_moo_bos_est_fbf_akn_hun_glc_amh_geo_hin_spa_bul_por_sod_chh_ctl_fin_bem_mly_scr_mao_jpn_knd_kor_ita_ger_tsn_ben_ind_alb_heb_tag_mnd_rom_ses_ukr_anl_afr_mol_lat_cze_qcu_dut_krd_nor_bam_amr_mcd_hau_lit_jav_guj_igb_arw_lda_bat_tha_aeg_tml_zul_cic_tur_grk_fre_uzb_dyu_vie_owc_ven_yor_swa	0.530982687526569	1.25603248980882	0.212250416398861
443	wly_rus_swa_mcd_tig_chh_heb_krd_azi_aze_tsw_sun_yor_pan_cze_bsq_lat_mlt_swt_mnd_pol_ctl_lda_alb_moo_arw_est_dgb_ven_fin_lit_amh_geo_afr_eng_spa_guj_sod_aeg_scr_hun_bem_bat_bul_ind_jpn_tml_kor_rom_ben_bam_grk_mly_ukr_gam_jav_cnt_hin_akn_swe_amr_urd_prs_nor_por_qcu_mol_fre_ger_tsn_owc_ita_hau_slo_mao_svk_xho_dut_cic_tag_tha_anl_knd_ses_ewe_tur_bos_glc_uzb_zul_vie_sid_dyu_fbf_igb	-0.670083879112602	-1.60228173032696	0.11248461249713
444	sod_alb_swa_glc_anl_gam_mlt_urd_uzb_azi_ewe_mao_cic_grk_ukr_bsq_ben_heb_akn_cnt_arw_krd_yor_bos_bem_mcd_hun_dgb_tsw_fin_guj_owc_geo_lit_nor_cze_hin_wly_aeg_prs_est_bam_jav_dut_tag_jpn_tml_kor_ctl_ger_igb_lat_ind_pan_tig_bat_mnd_ita_tsn_swe_chh_rom_pol_fre_mol_qcu_por_bul_slo_ven_amr_eng_sid_spa_mly_afr_dyu_rus_swt_sun_tha_hau_knd_lda_xho_aze_scr_svk_tur_fbf_vie_amh_moo_zul_ses	-0.159798470468683	-0.376841968074397	0.707149523738208
445	amr_por_lda_mcd_owc_gam_chh_ger_uzb_tur_tsw_bat_swt_spa_pan_bsq_cze_hau_akn_mnd_svk_fre_dyu_dut_bam_bul_fin_tsn_moo_hun_prs_aeg_geo_scr_nor_hin_mol_mlt_sod_guj_est_dgb_jav_ben_mao_jpn_tml_kor_bos_eng_igb_slo_mly_arw_sid_ind_cnt_glc_xho_grk_wly_swe_urd_lat_alb_qcu_krd_rus_ita_bem_tig_afr_anl_ukr_tag_ctl_ewe_pol_fbf_sun_tha_amh_knd_cic_ven_aze_rom_lit_azi_zul_vie_heb_ses_yor_swa	-0.0720332078180509	-0.169950119682021	0.865418519740092
446	hau_krd_swa_prs_sod_wly_owc_urd_tur_aze_xho_mao_tsn_ger_mcd_bsq_rus_anl_igb_mnd_lat_dut_ses_swe_ewe_alb_hun_lda_swt_est_bos_chh_geo_svk_ctl_pan_mol_heb_amr_spa_fin_yor_mly_fre_jav_jpn_knd_kor_afr_eng_moo_ita_ind_ben_gam_sun_cnt_glc_akn_nor_amh_bul_cze_rom_arw_qcu_ukr_scr_por_bam_mlt_slo_tig_hin_tag_guj_bem_pol_tsw_bat_tha_aeg_tml_zul_dgb_azi_lit_grk_uzb_ven_vie_sid_fbf_dyu_cic	-0.827415028495288	-1.99447530363471	0.0490279709590783
447	chh_spa_moo_pan_sid_amh_gam_bos_aze_uzb_xho_tag_ses_swe_eng_bsq_afr_sod_tsn_mnd_urd_ita_dyu_pol_lda_ger_est_zul_tsw_hun_por_mlt_geo_alb_lat_arw_hin_hau_aeg_mcd_fin_cic_mao_lit_ind_jpn_tml_kor_guj_rom_bem_ukr_jav_mol_anl_bat_cnt_nor_igb_rus_owc_cze_dut_prs_ben_qcu_grk_ctl_fre_ven_heb_bul_wly_krd_sun_svk_fbf_glc_akn_mly_tha_tig_knd_swt_swa_azi_scr_slo_tur_ewe_vie_amr_bam_yor_dgb	-0.662838097620006	-1.58979651016899	0.115274568198896
448	hau_rom_tsw_swe_amh_chh_amr_alb_uzb_tur_ewe_sun_fbf_grk_lit_bsq_ben_anl_ven_cnt_krd_pol_tsn_lat_dyu_pan_hun_dgb_bem_est_prs_wly_geo_mcd_ita_nor_urd_owc_sid_svk_fin_xho_mly_guj_bat_jpn_knd_kor_spa_bos_swt_ctl_mao_cze_tig_jav_mnd_bul_ses_mol_mlt_slo_scr_rus_ger_qcu_fre_eng_ukr_moo_gam_glc_sod_dut_tag_arw_lda_por_cic_ind_tha_heb_tml_swa_bam_aze_hin_afr_azi_zul_vie_aeg_akn_igb_yor	-0.706301073150229	-1.69146471527429	0.094096590286994
449	mlt_grk_dgb_krd_chh_gam_sid_ger_tur_uzb_ven_mly_bam_spa_slo_bsq_alb_amh_tsn_mnd_fre_ukr_bem_bul_igb_glc_hun_swa_ewe_est_rom_tig_geo_cze_svk_lat_nor_owc_anl_rus_fin_akn_mao_ben_bat_jpn_knd_kor_eng_ita_tsw_scr_sun_bos_aeg_ind_cnt_hin_xho_ctl_amr_dut_afr_mcd_swe_qcu_guj_por_arw_ses_hau_pan_heb_prs_tag_urd_moo_pol_lda_jav_tha_wly_tml_swt_cic_aze_mol_lit_azi_yor_vie_sod_dyu_zul_fbf	0.664348223824312	1.57056923189539	0.119678965025285
450	sid_hin_bem_ctl_amr_gam_sod_eng_uzb_aze_ven_ind_moo_lat_fre_bsq_alb_aeg_dgb_mnd_mcd_svk_yor_afr_tsw_guj_fin_fbf_ewe_est_grk_anl_geo_por_pol_cze_krd_chh_heb_mol_hun_bam_bat_bul_jav_jpn_knd_kor_ita_glc_xho_ukr_mao_rus_mlt_tag_cnt_scr_cic_urd_hau_nor_rom_swe_ger_qcu_pan_arw_lit_swa_owc_spa_tig_dut_sun_prs_akn_slo_lda_mly_tha_wly_tml_ses_zul_tur_ben_bos_azi_igb_vie_amh_tsn_dyu_swt	-0.212915766404827	-0.502861858238605	0.616250204144785
451	heb_pol_ven_mcd_sid_anl_wly_fre_tur_uzb_cic_bat_fbf_eng_cze_bsq_ukr_tig_ewe_cnt_krd_svk_tsn_nor_xho_alb_est_lda_akn_hun_bul_chh_geo_afr_arw_slo_lit_owc_mlt_ben_fin_yor_ind_guj_jav_jpn_knd_kor_swe_dut_tsw_hin_mao_pan_sod_tag_mnd_prs_swa_scr_aeg_spa_glc_mol_ctl_qcu_bos_urd_por_igb_amr_ita_gam_lat_sun_ger_dgb_rus_zul_mly_tha_amh_tml_bam_dyu_aze_rom_grk_azi_ses_vie_hau_bem_moo_swt	-0.363394673292316	-0.861989622896852	0.390910447744931
452	wly_spa_tsn_svk_aeg_sod_amh_eng_tur_aze_ses_sun_dgb_rus_cze_bsq_ben_anl_fbf_cnt_swe_bul_cic_urd_tsw_pol_fin_bem_igb_hun_ita_tig_geo_arw_alb_afr_scr_amr_chh_fre_est_bam_bat_pan_mao_jpn_tml_kor_prs_slo_yor_ctl_ind_bos_gam_tag_mnd_mol_lda_por_mlt_glc_grk_guj_ukr_qcu_krd_lit_mcd_moo_hau_ger_heb_lat_mly_rom_swa_hin_akn_jav_tha_sid_knd_dyu_swt_uzb_nor_dut_azi_ven_vie_owc_xho_zul_ewe	0.765051183864174	1.81793377007748	0.072293857193807
453	heb_swe_cic_nor_gam_wly_amr_mol_azi_tur_fbf_bat_swt_cze_dut_bsq_alb_amh_ses_cnt_glc_afr_dgb_bos_xho_ger_est_ewe_bem_hun_pan_sid_geo_svk_por_lat_grk_sod_tig_spa_fin_swa_ind_bul_mao_jpn_tml_kor_hin_krd_zul_rus_mly_mcd_chh_tag_mnd_ben_dyu_fre_hau_prs_ctl_ukr_ita_qcu_lit_pol_slo_lda_owc_guj_mlt_scr_sun_urd_moo_eng_igb_jav_tha_anl_knd_tsw_yor_uzb_rom_arw_aze_bam_vie_aeg_akn_ven_tsn	-0.432573432920619	-1.02758934307486	0.306808309195902
454	gam_krd_zul_mcd_tig_hau_anl_ger_tur_uzb_moo_jav_igb_pan_glc_bsq_ben_sod_tsn_mnd_grk_hin_swa_ctl_dyu_guj_est_swt_lda_fin_bos_mlt_geo_rus_scr_ita_bul_amh_amr_ukr_hun_ven_bat_por_tag_jpn_tml_kor_urd_fre_ses_dut_mly_swe_heb_ind_cnt_spa_fbf_prs_chh_lit_svk_slo_rom_qcu_nor_lat_mol_bem_wly_eng_owc_afr_mao_alb_yor_cze_dgb_sun_tha_sid_knd_xho_bam_aze_arw_pol_azi_cic_vie_aeg_tsw_akn_ewe	-0.707009610319409	-1.69854709765508	0.0927478890625978
455	chh_eng_dyu_glc_gam_owc_tig_spa_uzb_aze_ven_bat_zul_urd_rus_bsq_guj_mlt_tsw_mnd_hin_ben_swt_scr_xho_cze_est_lda_cic_fin_svk_hau_geo_pan_ctl_lit_afr_amr_aeg_ita_hun_igb_mao_arw_sun_jpn_knd_kor_mcd_por_ses_mol_jav_ukr_amh_mly_cnt_swe_ewe_krd_anl_slo_pol_dut_alb_qcu_rom_bos_grk_fbf_heb_fre_sod_nor_ind_lat_bam_ger_akn_tag_tha_wly_tml_tsn_bem_tur_prs_bul_azi_yor_vie_sid_moo_dgb_swa	0.106475450956588	0.250942232744664	0.802412375430616
456	wly_ctl_swa_por_amh_anl_heb_svk_uzb_tur_cic_sun_igb_spa_cze_bsq_krd_mlt_tsn_cnt_swe_prs_bem_rus_akn_afr_fin_tsw_dyu_est_lit_aeg_geo_ger_mcd_guj_lat_gam_sod_bul_hun_lda_jav_grk_mao_jpn_tml_kor_ita_dut_ewe_nor_ind_bos_tig_tag_mnd_eng_fbf_hin_owc_mol_slo_rom_ukr_qcu_ben_pan_arw_swt_hau_fre_sid_urd_bat_glc_dgb_scr_yor_mly_tha_amr_knd_zul_ven_aze_pol_alb_azi_ses_vie_chh_xho_bam_moo	-1.13573521007583	-2.79616306947739	0.00628322897972624
457	mlt_svk_xho_ger_owc_chh_gam_afr_aze_tur_tsw_mly_dgb_mcd_swe_bsq_lit_sod_ven_mnd_grk_hin_ewe_pan_swt_prs_fin_igb_bam_hun_glc_heb_geo_lat_urd_por_dut_amr_anl_arw_est_moo_sun_alb_tag_jpn_tml_kor_eng_guj_tsn_nor_jav_spa_hau_bat_cnt_ctl_dyu_slo_amh_rus_scr_mol_cze_qcu_ita_bos_ukr_akn_sid_pol_tig_krd_ind_fre_ses_ben_cic_mao_tha_wly_knd_lda_fbf_uzb_rom_bul_azi_zul_vie_aeg_yor_bem_swa	-0.406575118260792	-0.966579638768796	0.336261097889724
458	aeg_lat_ven_swe_anl_sid_tig_eng_uzb_tur_fbf_mly_tsn_cze_fre_bsq_bos_amh_xho_cnt_ukr_rom_akn_mol_yor_slo_hun_ses_lda_fin_rus_mlt_geo_bul_ger_por_alb_hau_owc_grk_est_ewe_jav_scr_bat_jpn_tml_kor_hin_afr_dgb_mcd_tag_krd_heb_ind_mnd_ben_swt_spa_amr_pan_prs_ita_dut_qcu_glc_pol_nor_tsw_sod_lit_chh_guj_sun_urd_dyu_ctl_moo_mao_tha_wly_knd_bem_zul_azi_arw_svk_aze_igb_vie_gam_swa_bam_cic	-0.0566949033392946	-0.133612525553281	0.893997683429739
459	gam_bos_zul_spa_anl_sid_heb_pan_uzb_aze_igb_ind_cic_ukr_glc_bsq_guj_hau_fbf_cnt_svk_urd_bem_arw_dyu_ben_hun_swa_bam_est_hin_mlt_geo_alb_ctl_grk_scr_aeg_owc_dut_fin_xho_tag_eng_mao_jpn_knd_kor_prs_mcd_ses_ger_bat_lat_wly_mly_mnd_bul_lda_lit_tig_pol_mol_ita_cze_qcu_slo_rom_swe_akn_amh_por_chh_fre_jav_rus_dgb_nor_swt_sun_tha_sod_tml_tsw_moo_tur_krd_afr_azi_tsn_vie_amr_ven_yor_ewe	-0.725097857478321	-1.74421178398227	0.0844261594545834
460	chh_swe_yor_grk_amh_owc_anl_rom_aze_azi_xho_sun_bem_mcd_alb_bsq_pan_mlt_zul_mnd_bul_ukr_akn_arw_moo_ben_est_dyu_tsn_fin_lat_sod_geo_krd_ctl_spa_prs_gam_hau_cze_hun_ewe_mly_lit_bat_jpn_tml_kor_nor_mol_cic_ger_jav_eng_heb_mao_cnt_scr_swa_por_tig_urd_rus_slo_bos_qcu_afr_glc_hin_swt_amr_dut_wly_ita_ind_fre_dgb_guj_ses_tag_tha_aeg_knd_fbf_igb_uzb_pol_svk_tur_ven_vie_sid_tsw_bam_lda	-0.325959858363532	-0.771180563562455	0.442554867132901
461	amr_fre_ven_ctl_mlt_hau_owc_scr_tur_azi_swt_jav_akn_hin_svk_bsq_prs_anl_yor_mnd_pol_bul_tsw_grk_fbf_mol_est_xho_ewe_fin_urd_sid_geo_ger_por_krd_rus_wly_sod_mcd_hun_cic_sun_bos_mao_jpn_knd_kor_slo_ukr_bem_cze_tag_ita_heb_bat_cnt_lat_dgb_ben_gam_nor_afr_arw_guj_qcu_lit_swe_eng_zul_amh_glc_tig_rom_mly_dut_lda_spa_bam_ind_tha_aeg_tml_dyu_ses_aze_pan_alb_uzb_swa_vie_chh_igb_moo_tsn	-0.475313511502515	-1.12912449789816	0.261749429867864
462	sid_krd_lda_urd_owc_amr_amh_hin_aze_uzb_xho_mao_igb_dut_pan_bsq_afr_tig_ven_cnt_svk_eng_bam_ben_tsw_bos_est_dyu_cic_fin_ita_anl_geo_lit_glc_mol_alb_mlt_gam_spa_hun_bem_ind_scr_mly_jpn_knd_kor_rus_slo_zul_bul_bat_mcd_chh_jav_mnd_grk_dgb_ger_wly_ukr_swe_nor_prs_qcu_arw_guj_pol_swa_sod_ctl_aeg_lat_sun_cze_yor_rom_ses_tag_tha_hau_tml_akn_moo_azi_por_fre_tur_ewe_vie_heb_fbf_tsn_swt	-0.277083538420479	-0.656053770264324	0.51340941115994
463	heb_cze_dyu_glc_gam_anl_sid_mol_uzb_aze_ven_ind_fbf_ctl_bul_bsq_swe_sod_tsw_mnd_fre_svk_ewe_guj_moo_mcd_fin_swa_bem_hun_hin_mlt_geo_prs_ukr_rus_urd_hau_amr_spa_est_yor_bat_alb_mao_jpn_tml_kor_ger_ita_bam_nor_sun_pol_chh_tag_cnt_rom_zul_pan_amh_lit_krd_grk_afr_qcu_por_eng_slo_swt_tig_ben_aeg_scr_mly_dut_igb_lat_xho_jav_tha_owc_knd_lda_tsn_azi_bos_arw_tur_akn_vie_wly_ses_dgb_cic	-0.244759488805567	-0.578071406551922	0.56461305061319
464	sod_glc_swa_cze_aeg_sid_mlt_arw_azi_uzb_tsn_mao_ewe_rus_svk_bsq_hin_hau_dyu_cnt_guj_lat_akn_prs_xho_scr_fin_bem_moo_hun_rom_amr_geo_bul_alb_slo_lit_owc_anl_pol_est_fbf_bat_grk_jav_jpn_tml_kor_mol_urd_tsw_spa_ind_eng_tig_mly_mnd_dut_zul_ctl_amh_swe_ben_pan_fre_qcu_nor_ger_afr_igb_gam_mcd_chh_krd_sun_bos_yor_ita_bam_tag_tha_wly_knd_swt_dgb_aze_ukr_por_tur_lda_vie_heb_cic_ses_ven	-0.623699038151459	-1.49174542665422	0.139150323547881
465	anl_pan_tsn_svk_mlt_tig_amr_ctl_azi_tur_ses_mao_swa_arw_hin_bsq_eng_sid_lda_cnt_ita_rus_ven_fre_yor_bul_hun_moo_akn_est_lat_amh_geo_lit_dut_cze_ben_wly_heb_glc_fin_fbf_ind_ukr_bat_jpn_tml_kor_bos_urd_ewe_slo_jav_krd_aeg_tag_mnd_alb_swt_scr_owc_afr_grk_prs_swe_qcu_pol_spa_mcd_bem_chh_mol_gam_por_mly_ger_bam_nor_cic_sun_tha_sod_knd_dyu_xho_aze_rom_guj_uzb_dgb_vie_hau_tsw_igb_zul	-0.315147193967685	-0.744946168893551	0.458182708324731
466	amr_scr_bam_dut_wly_amh_sid_arw_tur_aze_ewe_sun_ven_ben_cze_bsq_nor_heb_yor_mnd_bul_slo_cic_urd_swa_pan_hun_xho_tsw_fin_bos_aeg_geo_spa_glc_prs_ita_chh_gam_ukr_est_moo_ind_rom_jav_jpn_tml_kor_krd_mol_ses_pol_mao_fre_anl_bat_cnt_grk_dgb_ger_owc_rus_svk_ctl_swe_qcu_por_hin_alb_swt_sod_lat_tig_eng_tag_mcd_bem_guj_fbf_mly_tha_mlt_knd_dyu_igb_uzb_lit_afr_azi_zul_vie_hau_tsn_lda_akn	-0.906840140411596	-2.19566777791691	0.0306035601851151
467	sod_por_ewe_arw_hau_chh_gam_ben_uzb_tur_ses_jav_ven_afr_rus_bsq_fre_amh_yor_cnt_dut_lit_xho_pol_cic_rom_hun_swt_dyu_fin_grk_owc_geo_bos_mcd_bul_mol_tig_amr_alb_est_lda_mao_guj_mly_jpn_tml_kor_eng_hin_dgb_prs_ind_swe_mlt_bat_mnd_ger_bem_slo_sid_svk_ctl_nor_glc_qcu_lat_cze_urd_tsw_anl_pan_wly_ita_sun_ukr_igb_spa_bam_tag_tha_aeg_knd_zul_swa_aze_krd_scr_azi_akn_vie_heb_tsn_moo_fbf	-0.414860751400021	-0.985277612809888	0.32704414583535
468	tig_bos_fbf_scr_wly_hau_amh_rom_uzb_tur_swt_bat_bem_mcd_por_bsq_fre_heb_igb_cnt_spa_arw_cic_eng_ven_urd_fin_swa_tsn_hun_mol_mlt_geo_guj_cze_glc_alb_sid_gam_krd_est_yor_ind_ita_mly_jpn_tml_kor_ctl_lit_xho_svk_sun_rus_owc_jav_mnd_dut_ewe_swe_aeg_nor_ukr_ben_ger_qcu_prs_hin_grk_lda_chh_afr_amr_pan_tag_slo_tsw_bul_dgb_mao_tha_anl_knd_akn_zul_azi_lat_pol_aze_dyu_vie_sod_ses_bam_moo	-0.207046862075468	-0.489045624887168	0.625960778104884
469	aeg_rus_yor_mol_sid_anl_wly_bos_azi_aze_akn_tag_zul_ger_urd_bsq_por_mlt_ven_cnt_glc_svk_ewe_ita_bem_alb_fin_bam_swa_hun_guj_heb_geo_spa_arw_grk_krd_chh_hau_ukr_est_tsw_sun_prs_bat_jpn_tml_kor_ben_cze_dyu_lit_ind_afr_amh_mao_mnd_mcd_xho_eng_sod_swe_lat_hin_dut_qcu_rom_fre_ctl_igb_gam_bul_owc_pan_mly_pol_swt_slo_moo_jav_tha_tig_knd_cic_dgb_tur_scr_nor_uzb_lda_vie_amr_tsn_fbf_ses	-1.25123594271391	-3.10966029996346	0.00248626596879821
470	chh_grk_tsw_cze_wly_gam_owc_ben_tur_uzb_bam_bat_ven_ctl_eng_bsq_krd_aeg_bem_mnd_glc_ita_cic_arw_fbf_afr_hun_swa_zul_est_urd_anl_geo_prs_rom_lit_bul_amr_tig_ger_fin_moo_mao_pol_jav_jpn_tml_kor_hin_guj_dgb_pan_sun_swe_sid_mly_cnt_dut_xho_ukr_heb_nor_slo_mol_scr_qcu_alb_fre_svk_ewe_hau_por_amh_rus_ind_lat_swt_mcd_ses_tag_tha_mlt_knd_dyu_lda_aze_spa_bos_azi_igb_vie_sod_akn_tsn_yor	-0.480726831615402	-1.14255849901031	0.25615490373132
471	amh_afr_dgb_rom_tig_owc_mlt_fre_aze_azi_bam_mao_yor_swe_nor_bsq_lat_sod_tsw_mnd_svk_hin_cic_ger_moo_mol_hun_fbf_tsn_fin_cze_anl_geo_scr_alb_ctl_urd_aeg_hau_pan_est_bem_bat_guj_jav_jpn_knd_kor_por_spa_zul_bul_ind_slo_wly_sun_cnt_ita_ses_eng_gam_lit_pol_grk_mcd_qcu_bos_rus_prs_dyu_amr_ben_heb_glc_tag_krd_igb_arw_lda_mly_tha_sid_tml_akn_swa_tur_ukr_dut_uzb_xho_vie_chh_ven_swt_ewe	-0.671125790739286	-1.60965105927328	0.11086341222894
472	aeg_eng_lda_ger_gam_tig_wly_pol_uzb_tur_tsw_sun_dyu_prs_lit_bsq_mol_amh_igb_mnd_slo_afr_bam_ben_ewe_ukr_hun_bem_xho_fin_pan_owc_geo_krd_svk_fre_alb_heb_mlt_guj_est_dgb_jav_hin_mao_jpn_knd_kor_rom_grk_ven_urd_tag_dut_sid_bat_cnt_bul_ses_lat_sod_glc_mcd_nor_swe_qcu_cze_ita_bos_zul_chh_ctl_anl_rus_mly_arw_cic_spa_yor_ind_tha_amr_tml_akn_fbf_aze_por_scr_azi_tsn_vie_hau_swt_moo_swa	-0.368228334131932	-0.872630742916049	0.385111846747123
473	tig_pan_tsw_mcd_hau_wly_sid_bul_tur_uzb_swt_mao_moo_krd_svk_bsq_ben_sod_ses_cnt_rus_ukr_swa_lit_bem_pol_hun_xho_ven_fin_bos_chh_geo_afr_lat_rom_prs_amr_anl_grk_est_akn_ind_urd_bat_jpn_knd_kor_eng_mol_yor_glc_sun_scr_mlt_mly_mnd_arw_zul_ger_owc_slo_swe_alb_spa_qcu_hin_ita_por_dgb_aeg_guj_gam_nor_jav_dut_lda_cze_tsn_tag_tha_heb_tml_dyu_cic_azi_fre_ctl_aze_igb_vie_amh_ewe_fbf_bam	-0.395853529907041	-0.937582463861964	0.350887553208151
474	amr_rus_dyu_ita_hau_tig_sod_krd_azi_aze_zul_mly_akn_alb_prs_bsq_mcd_chh_tsn_mnd_scr_lit_ses_lat_fbf_afr_fin_igb_bem_est_eng_mlt_geo_guj_nor_rom_fre_gam_amh_pol_hun_moo_jav_spa_tag_jpn_tml_kor_ctl_swe_yor_por_ind_glc_anl_sun_cnt_bos_tsw_ger_aeg_slo_dut_pan_cze_qcu_ukr_urd_arw_cic_sid_ben_owc_bul_mao_mol_ven_grk_dgb_bat_tha_heb_knd_lda_bam_tur_svk_hin_uzb_swt_vie_wly_ewe_swa_xho	0.431909870539152	1.01869963250815	0.310988388271427
475	chh_pol_swt_scr_mlt_sod_heb_pan_azi_aze_ewe_sun_dgb_nor_ger_bsq_mol_tig_bam_mnd_lat_eng_ven_cze_lda_rom_est_zul_yor_fin_ita_gam_geo_urd_ukr_svk_grk_wly_owc_dut_hun_moo_mly_glc_tag_jpn_knd_kor_krd_mcd_igb_guj_jav_afr_hau_mao_cnt_spa_xho_rus_amr_lit_bul_ben_hin_qcu_por_ctl_prs_bem_sid_arw_anl_bos_ind_alb_fbf_fre_ses_bat_tha_amh_tml_akn_cic_tur_swe_slo_uzb_swa_vie_aeg_dyu_tsw_tsn	0.399850373544577	0.942741868151704	0.34825554697098
476	amr_por_akn_bos_wly_hau_gam_scr_aze_azi_tsn_jav_lda_nor_ita_bsq_svk_anl_swt_mnd_hin_rom_ven_fre_ses_ukr_est_bem_ewe_fin_mol_chh_geo_pol_arw_pan_afr_mlt_amh_urd_hun_bam_bat_eng_mao_jpn_tml_kor_slo_ger_zul_prs_sun_mcd_sid_mly_cnt_grk_tsw_swe_aeg_cze_lit_lat_alb_qcu_krd_glc_bul_cic_sod_rus_heb_guj_ind_dut_swa_spa_dyu_tag_tha_owc_knd_yor_xho_tur_ben_ctl_uzb_igb_vie_tig_moo_dgb_fbf	-0.148833829156195	-0.351183200283394	0.726245251733111
477	sid_afr_yor_rom_hau_tig_wly_mol_uzb_aze_lda_tag_tsn_fre_mcd_bsq_prs_amh_moo_cnt_swe_lit_akn_pan_tsw_nor_fin_fbf_ewe_hun_grk_aeg_geo_pol_bos_slo_arw_gam_sod_ukr_est_ven_sun_glc_ind_jpn_knd_kor_ctl_krd_xho_spa_jav_cze_amr_mly_mnd_ita_zul_guj_owc_dut_eng_ger_bul_qcu_svk_scr_rus_cic_mlt_por_anl_hin_mao_lat_bem_alb_igb_bat_tha_heb_tml_bam_dgb_tur_urd_ben_azi_dyu_vie_chh_swt_swa_ses	0.260733856566471	0.613694464052076	0.54091543855853
478	gam_mcd_dgb_guj_amh_aeg_anl_cze_tur_aze_dyu_sun_cic_slo_pan_bsq_swe_heb_bem_mnd_pol_dut_fbf_nor_moo_spa_hun_tsn_ewe_fin_scr_amr_geo_prs_lat_alb_mol_owc_chh_svk_est_bam_bat_fre_mly_jpn_knd_kor_grk_urd_zul_eng_jav_rus_hau_ind_cnt_afr_igb_rom_sid_ben_krd_hin_ctl_qcu_bul_por_ita_lda_tig_ukr_wly_lit_mao_glc_tsw_ger_ven_tag_tha_mlt_tml_swa_yor_azi_bos_arw_uzb_xho_vie_sod_swt_ses_akn	-1.1579127234851	-2.85765590293983	0.00526617092937778
479	amr_lit_ses_rom_heb_owc_amh_pol_azi_tur_ewe_mly_zul_hin_rus_bsq_scr_anl_dyu_mnd_pan_eng_bam_nor_moo_fre_fin_cic_tsn_est_lat_aeg_geo_glc_spa_mcd_afr_chh_mlt_swe_hun_bem_mao_slo_ind_jpn_knd_kor_cze_arw_swt_alb_tag_ben_gam_sun_cnt_dut_dgb_bos_sid_krd_urd_ger_ita_qcu_svk_mol_guj_yor_sod_bul_tig_ukr_jav_grk_lda_ctl_tsw_bat_tha_hau_tml_fbf_akn_aze_por_prs_uzb_swa_vie_wly_igb_xho_ven	-0.888136380250464	-2.15576173326787	0.0336833408052669
480	gam_ita_moo_glc_mlt_sid_amh_grk_tur_azi_dgb_mly_ses_mol_mcd_bsq_dut_sod_zul_cnt_swe_alb_yor_ukr_cic_lit_fin_dyu_akn_est_por_wly_geo_rus_hin_svk_bul_hau_owc_pol_hun_swa_ind_lat_mao_jpn_tml_kor_spa_guj_fbf_ctl_jav_ben_anl_tag_mnd_scr_tsn_fre_amr_eng_krd_bos_slo_qcu_prs_cze_urd_lda_tig_arw_heb_rom_sun_nor_ven_pan_igb_bat_tha_chh_knd_tsw_ewe_aze_afr_ger_uzb_swt_vie_aeg_xho_bem_bam	0.774994186568634	1.84188534436724	0.0686789154295898
481	wly_rom_ven_lit_sid_hau_mlt_ger_tur_azi_bem_mly_swt_hin_eng_bsq_grk_amh_ses_mnd_fre_mol_bam_glc_igb_svk_est_swa_tsn_fin_bul_chh_geo_rus_por_ctl_lat_sod_heb_scr_hun_dyu_ind_mcd_tag_jpn_knd_kor_swe_ukr_dgb_afr_sun_prs_aeg_jav_cnt_pan_xho_nor_tig_bos_ita_guj_alb_qcu_cze_krd_dut_yor_owc_urd_anl_ben_bat_spa_zul_arw_akn_mao_tha_gam_tml_fbf_cic_aze_slo_pol_uzb_moo_vie_amr_ewe_tsw_lda	0.0405987061156752	0.0955845624059165	0.924056189045327
482	hau_rus_bem_rom_amh_aeg_tig_glc_azi_uzb_dyu_jav_lda_pol_krd_bsq_dut_heb_xho_cnt_ita_nor_bam_fre_ses_spa_fin_igb_swt_hun_bos_sid_geo_pan_cze_urd_ger_wly_chh_guj_est_tsn_ind_grk_bat_jpn_tml_kor_hin_arw_moo_lat_mly_slo_gam_sun_mnd_bul_ewe_eng_anl_mol_ukr_mcd_alb_qcu_ben_ctl_swe_fbf_owc_afr_mlt_lit_tag_scr_swa_por_zul_mao_tha_amr_knd_ven_cic_aze_svk_prs_tur_tsw_vie_sod_akn_dgb_yor	-0.458988962579162	-1.08919007158572	0.278884432272836
483	owc_rus_yor_pol_tig_mlt_hau_por_aze_tur_swa_sun_tsn_guj_slo_bsq_spa_anl_bem_cnt_scr_ben_dyu_pan_ses_grk_fin_xho_fbf_hun_mol_sid_geo_ukr_krd_lit_prs_wly_amr_rom_est_lda_tag_bul_bat_jpn_tml_kor_eng_bos_zul_hin_mao_ger_gam_mly_mnd_svk_cic_cze_sod_arw_nor_ctl_alb_qcu_dut_swe_urd_ewe_aeg_lat_heb_afr_ind_ita_dgb_glc_moo_jav_tha_amh_knd_bam_igb_azi_mcd_fre_uzb_swt_vie_chh_ven_tsw_akn	0.395737125510069	0.934150564957505	0.352645371752253
484	gam_krd_igb_grk_aeg_heb_amh_afr_uzb_tur_swt_mly_ewe_svk_lit_bsq_arw_amr_swa_cnt_scr_rom_tsn_slo_ses_ger_est_ven_zul_fin_mol_sod_geo_lat_nor_ctl_ben_anl_mlt_eng_hun_xho_tag_rus_mao_jpn_knd_kor_bul_alb_moo_swe_bat_urd_wly_jav_mnd_pol_cic_prs_chh_bos_ukr_dut_cze_qcu_hin_mcd_glc_akn_sid_guj_owc_ita_ind_fre_tsw_pan_lda_sun_tha_tig_tml_bam_bem_aze_por_spa_azi_fbf_vie_hau_yor_dgb_dyu	0.0102282177283853	0.0240873758340663	0.980834521421917
485	owc_ctl_tsw_ben_sod_anl_tig_lat_tur_aze_akn_mao_tsn_svk_por_bsq_scr_amr_swt_mnd_spa_krd_bam_urd_ven_nor_est_lda_dgb_fin_glc_chh_geo_lit_fre_bos_swe_mlt_amh_bul_hun_moo_sun_grk_jav_jpn_tml_kor_hin_alb_igb_ukr_mly_mcd_gam_tag_cnt_rom_ses_dut_aeg_ita_guj_eng_mol_qcu_afr_slo_cze_fbf_heb_prs_sid_rus_bat_pan_swa_pol_zul_ind_tha_hau_knd_dyu_xho_uzb_ger_arw_azi_ewe_vie_wly_bem_cic_yor	0.410206221468863	0.968026715102308	0.335541771140284
486	owc_dut_moo_urd_sod_gam_anl_nor_uzb_tur_dyu_mao_lda_alb_rom_bsq_hin_heb_xho_mnd_eng_ger_yor_spa_tsw_swe_fin_igb_swa_est_mcd_aeg_geo_cze_fre_por_rus_mlt_amr_bul_hun_tsn_sun_bos_mly_jpn_tml_kor_grk_ben_bam_pol_jav_mol_tig_ind_cnt_ita_swt_afr_hau_prs_krd_lit_scr_qcu_ctl_lat_glc_cic_sid_pan_wly_svk_tag_arw_fbf_slo_akn_bat_tha_chh_knd_ses_zul_azi_ukr_guj_aze_dgb_vie_amh_ewe_bem_ven	-0.647790395265989	-1.54968090276096	0.124614580177833
487	amr_eng_akn_glc_anl_heb_aeg_scr_uzb_aze_tsn_sun_ewe_swe_lit_bsq_ctl_sid_ses_mnd_grk_fre_yor_alb_ven_arw_est_tsw_fbf_fin_nor_hau_geo_pan_ben_ita_svk_wly_gam_bos_hun_cic_mly_ger_bat_jpn_tml_kor_urd_pol_lda_mcd_mao_dut_owc_ind_cnt_rom_xho_lat_sod_por_cze_afr_ukr_qcu_bul_krd_mol_igb_chh_guj_amh_slo_tag_prs_bam_spa_zul_jav_tha_tig_knd_dyu_swt_tur_rus_hin_azi_dgb_vie_mlt_bem_swa_moo	-0.0546207775033411	-0.128617502109085	0.897938052551853
488	owc_prs_fbf_nor_sod_anl_hau_svk_azi_uzb_zul_jav_tsw_ben_pan_bsq_fre_aeg_tsn_cnt_ctl_spa_yor_alb_lda_arw_est_dgb_dyu_fin_urd_chh_geo_ukr_swe_krd_hin_amr_amh_bul_hun_ven_mly_scr_ind_jpn_tml_kor_ger_pol_ewe_rus_mao_ita_mlt_bat_mnd_dut_bem_cze_heb_slo_lit_guj_lat_qcu_grk_mol_eng_ses_sid_rom_wly_bos_sun_mcd_igb_glc_bam_tag_tha_tig_knd_akn_swt_tur_por_afr_aze_swa_vie_gam_cic_moo_xho	-0.666549998658399	-1.59493648624266	0.114119359825167
489	gam_mcd_tsw_glc_aeg_tig_sod_spa_uzb_aze_yor_jav_bem_slo_bos_bsq_eng_chh_akn_mnd_dut_nor_fbf_rus_swt_cze_hun_dgb_dyu_fin_alb_amh_geo_lat_grk_urd_ita_hau_heb_ctl_est_ewe_mao_scr_sun_jpn_knd_kor_krd_prs_lda_hin_tag_mol_sid_bat_cnt_pan_ven_rom_amr_lit_ukr_guj_fre_qcu_por_ger_arw_igb_owc_bul_wly_ben_ind_pol_bam_swe_moo_mly_tha_anl_tml_xho_zul_tur_afr_svk_azi_swa_vie_mlt_tsn_cic_ses	-0.181625207968498	-0.428427075692094	0.66933085634825
490	amr_spa_zul_arw_owc_hau_chh_rus_tur_uzb_xho_jav_ses_por_guj_bsq_slo_sod_bam_mnd_grk_fre_tsw_mol_igb_lat_hun_tsn_swt_est_prs_heb_geo_pol_ctl_bos_urd_tig_sid_krd_fin_akn_sun_pan_mly_jpn_knd_kor_rom_ger_dyu_ukr_ind_dut_gam_mao_cnt_svk_ven_glc_amh_scr_cze_lit_mcd_qcu_alb_ben_bul_swa_anl_afr_mlt_swe_tag_ita_dgb_eng_moo_bat_tha_wly_tml_cic_yor_azi_nor_hin_aze_ewe_vie_aeg_bem_fbf_lda	-0.294162654883008	-0.695976576456595	0.488179173003381
491	tig_guj_bam_prs_hau_amr_aeg_pan_azi_tur_swa_mao_fbf_grk_hin_bsq_krd_chh_tsw_mnd_spa_eng_igb_rom_cic_afr_fin_zul_lda_hun_ita_anl_geo_svk_lit_fre_glc_gam_wly_swe_est_dgb_mly_alb_jav_jpn_knd_kor_por_lat_swt_slo_bat_arw_sid_sun_cnt_mol_yor_mcd_mlt_rus_nor_ben_ctl_qcu_dut_ger_bos_ses_owc_ukr_amh_urd_ind_cze_ewe_pol_tsn_tag_tha_heb_tml_xho_dyu_aze_scr_bul_uzb_bem_vie_sod_ven_moo_akn	-0.658895994348516	-1.57701343073768	0.118188101210828
492	sid_alb_yor_ger_amh_heb_anl_scr_tur_uzb_swt_sun_ewe_mol_ita_bsq_svk_tig_akn_mnd_lit_cze_cic_lat_swa_arw_hun_tsn_ven_est_slo_owc_geo_bul_nor_glc_hin_mlt_amr_mcd_fin_dyu_mly_urd_bat_jpn_tml_kor_spa_rom_bem_por_ind_krd_chh_jav_cnt_rus_ses_dut_gam_pol_grk_swe_ben_qcu_pan_prs_ukr_tsw_sod_fre_aeg_bos_tag_afr_fbf_ctl_lda_mao_tha_wly_knd_bam_dgb_aze_eng_guj_azi_xho_vie_hau_igb_zul_moo	-0.123773504589384	-0.291633229247139	0.771216574407359
493	heb_cze_cic_nor_aeg_gam_anl_ben_uzb_azi_ses_sun_bem_alb_mcd_bsq_rom_wly_swt_mnd_rus_krd_fbf_hin_igb_lat_est_akn_xho_hun_prs_amr_geo_eng_swe_ger_afr_hau_tig_fre_fin_bam_jav_pol_mao_jpn_tml_kor_arw_dut_tsn_urd_tag_ita_sod_ind_cnt_scr_zul_glc_owc_svk_mol_ukr_spa_qcu_pan_slo_por_dgb_amh_grk_mlt_lit_bat_bos_dyu_ctl_ewe_mly_tha_chh_knd_ven_swa_aze_guj_bul_tur_yor_vie_sid_lda_moo_tsw	-0.651518535152059	-1.56004244080841	0.122146494036617
494	wly_rom_cic_eng_sid_owc_hau_mol_tur_uzb_ven_tag_fbf_fre_ben_bsq_ita_amr_swt_cnt_spa_ukr_zul_scr_ewe_hin_hun_tsn_swa_fin_svk_mlt_geo_bos_cze_alb_grk_chh_anl_urd_est_bem_jav_slo_mao_jpn_knd_kor_prs_lit_yor_pol_mly_ger_aeg_ind_mnd_nor_igb_guj_sod_por_mcd_krd_swe_qcu_ctl_bul_pan_bam_amh_lat_gam_glc_sun_rus_akn_dut_moo_bat_tha_tig_tml_xho_ses_aze_afr_arw_azi_dgb_vie_heb_tsw_lda_dyu	-0.367733499257979	-0.871662079984753	0.385637473614415
495	chh_glc_bam_scr_gam_heb_mlt_lit_tur_azi_cic_ind_ewe_cze_eng_bsq_ger_amr_yor_mnd_pan_krd_bem_hin_tsw_grk_est_ven_igb_fin_dut_hau_geo_rom_fre_slo_bul_sod_aeg_alb_hun_xho_bat_bos_jav_jpn_knd_kor_lat_ukr_akn_afr_sun_urd_amh_tag_cnt_ctl_dyu_rus_anl_guj_arw_swe_ita_qcu_ben_mol_prs_swa_wly_por_tig_spa_mly_nor_moo_mcd_swt_mao_tha_sid_tml_ses_fbf_aze_pol_svk_uzb_lda_vie_owc_dgb_tsn_zul	-0.42276010597843	-1.00241084973565	0.318746270265427
496	sod_nor_dyu_ita_owc_aeg_anl_ger_tur_aze_bam_ind_tsn_fre_rus_bsq_lat_mlt_akn_cnt_scr_prs_moo_ben_fbf_rom_fin_yor_swa_hun_swe_tig_geo_lit_ctl_bos_svk_hau_sid_guj_est_ven_jav_urd_mly_jpn_tml_kor_afr_eng_tsw_spa_bat_grk_chh_mao_mnd_bul_swt_slo_amh_glc_pol_por_alb_qcu_mcd_mol_dut_zul_gam_krd_wly_ukr_sun_arw_dgb_cze_xho_tag_tha_amr_knd_igb_bem_uzb_hin_pan_azi_ses_vie_heb_lda_cic_ewe	-1.36656709950055	-3.43005350790335	0.000901529719316152
497	tig_pan_igb_fre_amh_hau_amr_spa_tur_uzb_zul_bat_xho_alb_pol_bsq_svk_heb_fbf_cnt_rus_bos_swt_grk_bem_rom_fin_swa_lda_hun_urd_owc_geo_cze_eng_ger_lat_gam_aeg_hin_est_tsn_ind_arw_mao_jpn_knd_kor_ita_krd_moo_guj_tag_scr_sid_mly_mnd_swe_cic_lit_chh_por_dut_mcd_ukr_qcu_afr_ctl_bul_dyu_mlt_prs_wly_slo_sun_nor_bam_mol_ses_jav_tha_anl_tml_dgb_akn_azi_glc_ben_aze_tsw_vie_sod_ven_yor_ewe	-0.4986498291878	-1.18437228491561	0.239283816434878
498	amh_fre_xho_bos_mlt_owc_amr_ben_aze_tur_moo_jav_zul_glc_svk_bsq_rom_hau_bem_cnt_scr_guj_akn_urd_ewe_pol_est_ses_cic_hun_krd_chh_geo_afr_prs_ctl_arw_anl_gam_spa_fin_tsn_bat_ita_mao_jpn_tml_kor_eng_alb_yor_nor_mly_mol_wly_tag_mnd_pan_dgb_slo_sod_ger_mcd_grk_dut_qcu_swe_cze_por_dyu_heb_rus_aeg_lat_ind_lit_ven_ukr_tsw_sun_tha_tig_knd_swa_swt_uzb_bul_hin_azi_fbf_vie_sid_lda_bam_igb	0.156121951788792	0.367782971218193	0.713870776623945
499	amh_lat_bam_rus_mlt_sod_aeg_pol_tur_aze_swt_sun_moo_mcd_lit_bsq_rom_amr_yor_mnd_dut_prs_ewe_ita_fbf_slo_fin_tsn_ven_est_grk_tig_geo_ctl_bul_bos_spa_hau_gam_krd_hun_cic_ind_pan_mly_jpn_knd_kor_svk_mol_bem_hin_tag_alb_owc_mao_cnt_swe_dgb_cze_heb_urd_por_nor_ukr_qcu_eng_afr_scr_dyu_sid_guj_wly_ger_bat_ben_akn_fre_lda_jav_tha_chh_tml_tsw_zul_azi_arw_glc_uzb_ses_vie_anl_xho_igb_swa	-0.455668342000591	-1.08301696486738	0.281600865653823
500	amh_mol_akn_lit_chh_amr_hau_scr_uzb_aze_zul_ind_tsn_guj_por_bsq_pol_aeg_lda_cnt_ukr_krd_swa_eng_igb_ben_hun_moo_bam_est_alb_gam_geo_arw_bos_urd_grk_heb_owc_svk_fin_fbf_sun_prs_mao_jpn_tml_kor_hin_cze_xho_afr_tag_pan_anl_jav_mnd_fre_dyu_glc_sid_dut_lat_slo_nor_qcu_ctl_spa_ita_swt_tig_ger_mlt_rom_mly_swe_bem_bul_tsw_bat_tha_sod_knd_ewe_cic_tur_rus_mcd_azi_ven_vie_wly_dgb_ses_yor	-0.00375765473889748	-0.00884499674883569	0.992961751771544
501	amh_guj_zul_krd_sod_hau_aeg_swe_tur_aze_tsn_mly_bem_mol_grk_bsq_dut_mlt_ven_cnt_rus_eng_moo_lit_igb_afr_fin_yor_xho_hun_hin_owc_geo_por_glc_scr_spa_chh_heb_bul_est_ewe_sun_prs_mao_jpn_knd_kor_ben_rom_swa_pan_tag_urd_sid_jav_mnd_pol_tsw_alb_amr_ctl_nor_bos_arw_qcu_ukr_cze_svk_fbf_tig_mcd_anl_lat_bat_ger_akn_slo_ses_ind_tha_wly_tml_lda_dyu_azi_ita_fre_uzb_bam_vie_gam_swt_dgb_cic	-0.287968619661961	-0.681075598143665	0.497516017556495
502	anl_pol_tsn_bul_mlt_owc_amr_lit_tur_azi_moo_mao_swt_scr_nor_bsq_pan_tig_zul_mnd_cze_svk_fbf_alb_bem_fre_fin_dyu_igb_est_krd_aeg_geo_prs_slo_mol_ger_amh_hau_dut_hun_ven_bat_glc_mly_jpn_knd_kor_mcd_ben_yor_ukr_jav_lat_chh_sun_cnt_arw_ses_grk_gam_rom_urd_ctl_bos_qcu_swe_eng_afr_swa_sid_hin_sod_guj_ind_spa_xho_ita_dgb_tag_tha_wly_tml_ewe_bam_aze_por_rus_uzb_cic_vie_heb_tsw_lda_akn	-1.34939142363401	-3.38367259066221	0.00104837108217492
503	wly_pan_akn_dut_owc_heb_chh_spa_tur_aze_yor_jav_tsn_nor_hin_bsq_rom_gam_zul_mnd_ger_krd_bem_guj_fbf_fre_est_cic_ven_hun_swe_amr_geo_ukr_ita_afr_svk_mlt_sid_slo_fin_lda_sun_pol_tag_jpn_tml_kor_mol_glc_bam_ctl_ind_scr_aeg_mao_cnt_grk_ses_urd_amh_alb_ben_cze_lit_qcu_lat_arw_rus_xho_anl_mcd_hau_bos_bat_bul_ewe_por_swt_mly_tha_tig_knd_tsw_igb_azi_prs_eng_uzb_dgb_vie_sod_dyu_swa_moo	0.0894280576457547	0.21070569186573	0.833577918628326
504	owc_scr_akn_ben_aeg_wly_tig_hin_aze_uzb_swt_jav_dyu_mol_dut_bsq_nor_anl_yor_mnd_arw_pan_lda_por_bam_bos_est_bem_ven_fin_cze_sod_geo_ita_ger_slo_grk_amh_heb_afr_hun_igb_tag_ctl_mly_jpn_tml_kor_urd_eng_moo_rus_ind_spa_hau_bat_cnt_mcd_ewe_ukr_gam_prs_lat_rom_alb_qcu_glc_lit_bul_zul_amr_krd_chh_pol_sun_fre_tsw_svk_xho_mao_tha_sid_knd_tsn_swa_tur_guj_swe_azi_fbf_vie_mlt_cic_dgb_ses	-0.119263315084732	-0.281303116754663	0.779102855394099
505	wly_pol_ven_ctl_aeg_amh_tig_krd_azi_aze_fbf_mao_ewe_grk_rus_bsq_swe_gam_moo_cnt_eng_glc_akn_guj_ses_hin_hun_tsn_zul_fin_ukr_owc_geo_lit_rom_bul_por_sid_sod_arw_est_bam_bat_ben_jav_jpn_knd_kor_nor_mol_swt_svk_mly_slo_mlt_tag_mnd_ita_tsw_spa_anl_afr_fre_prs_mcd_qcu_cze_alb_dut_bem_hau_scr_amr_ger_ind_pan_igb_bos_lda_sun_tha_chh_tml_dgb_swa_tur_urd_lat_uzb_xho_vie_heb_dyu_cic_yor	0.703627686896114	1.66809538978076	0.0986605461537646
506	sid_lit_dgb_urd_tig_wly_gam_afr_uzb_tur_moo_ind_bem_hin_pan_bsq_mol_heb_tsn_mnd_swe_rus_xho_scr_bam_ita_fin_tsw_fbf_est_cze_mlt_geo_glc_ctl_slo_guj_sod_hau_dut_hun_lda_bat_krd_sun_jpn_tml_kor_bos_grk_ven_fre_tag_svk_chh_mao_cnt_rom_zul_spa_amh_ben_alb_por_bul_qcu_mcd_lat_nor_swa_owc_arw_amr_prs_mly_eng_ses_ukr_dyu_jav_tha_aeg_knd_cic_swt_azi_ger_pol_aze_igb_vie_anl_akn_ewe_yor	-0.771042191485918	-1.85455798676886	0.0668281420094583
507	amr_bos_swt_krd_owc_hau_amh_svk_aze_azi_ven_sun_bam_lit_dut_bsq_arw_heb_lda_cnt_ctl_swe_bem_scr_ses_hin_fin_ewe_moo_hun_pan_tig_geo_slo_grk_eng_mcd_sid_anl_afr_est_tsn_mly_por_ind_jpn_tml_kor_pol_ger_xho_urd_tag_glc_aeg_bat_mnd_ukr_yor_lat_wly_prs_alb_ben_ita_qcu_cze_rus_mol_fbf_sod_guj_gam_bul_jav_fre_zul_rom_tsw_mao_tha_chh_knd_cic_igb_uzb_nor_spa_tur_dgb_vie_mlt_swa_dyu_akn	-0.261649677079468	-0.618025631738167	0.538069007138809
508	tig_fre_swt_cze_mlt_aeg_sid_eng_aze_uzb_dyu_mao_ses_ukr_ita_bsq_pan_wly_tsw_mnd_alb_por_fbf_guj_bam_svk_fin_ewe_moo_est_grk_owc_geo_rom_ctl_rus_krd_heb_chh_arw_hun_zul_bat_swe_sun_jpn_tml_kor_nor_mcd_cic_bos_tag_urd_anl_jav_cnt_dut_ven_pol_hau_bul_glc_ger_mol_qcu_scr_slo_afr_swa_amh_lat_amr_lit_mly_hin_bem_ben_dgb_ind_tha_sod_knd_yor_xho_tur_spa_prs_azi_akn_vie_gam_lda_tsn_igb	0.0890974522783328	0.209653856694226	0.834396434028367
509	sod_slo_ven_guj_aeg_amr_gam_grk_aze_uzb_zul_tag_igb_urd_ita_bsq_ukr_hau_xho_mnd_pan_ben_tsw_por_bam_prs_fin_cic_akn_est_lat_owc_geo_swe_hin_mol_cze_heb_mlt_bos_hun_yor_mly_fre_bat_jpn_tml_kor_alb_ger_tsn_mcd_ind_glc_chh_jav_cnt_arw_swt_nor_amh_krd_afr_bul_scr_qcu_ctl_lit_spa_ses_anl_pol_sid_dut_sun_svk_dyu_rom_bem_mao_tha_wly_knd_lda_fbf_tur_rus_eng_azi_ewe_vie_tig_moo_dgb_swa	-0.337152815328149	-0.798974157935306	0.426341193746999
510	owc_swe_zul_arw_gam_heb_sid_alb_uzb_aze_ewe_tag_xho_spa_eng_bsq_grk_chh_bam_mnd_krd_bul_akn_slo_ses_ben_fin_fbf_dgb_hun_urd_anl_geo_ita_pol_ukr_cze_aeg_wly_ctl_est_swt_jav_nor_mly_jpn_knd_kor_pan_dut_tsn_rom_sun_fre_sod_ind_cnt_mol_tsw_hin_tig_ger_guj_rus_prs_qcu_lit_scr_por_dyu_hau_glc_mlt_lat_bat_afr_swa_bos_ven_mao_tha_amr_tml_yor_igb_tur_mcd_svk_azi_cic_vie_amh_bem_moo_lda	-0.857826504973544	-2.07954762826822	0.0403190754642053
511	heb_por_lda_bul_tig_mlt_anl_eng_uzb_tur_yor_ind_swt_ukr_swe_bsq_alb_owc_akn_cnt_lat_ctl_fbf_scr_ses_krd_fin_bam_zul_est_rus_hau_geo_nor_mol_lit_spa_sid_amh_glc_hun_swa_sun_pan_mao_jpn_knd_kor_fre_bos_bem_arw_bat_grk_chh_tag_mnd_dut_tsn_slo_amr_svk_urd_prs_mcd_qcu_guj_afr_ger_cic_aeg_ita_wly_rom_jav_hin_dgb_pol_ven_mly_tha_gam_tml_igb_ewe_azi_ben_cze_aze_tsw_vie_sod_xho_dyu_moo	-0.457746046347732	-1.08959497716179	0.278706891470341
512	heb_dut_ses_hin_sod_sid_amr_cze_azi_aze_swt_sun_dgb_pol_krd_bsq_pan_owc_igb_mnd_swe_slo_lda_urd_cic_scr_fin_tsn_zul_hun_bul_anl_geo_ben_ita_mcd_eng_mlt_chh_guj_est_ven_jav_prs_bat_jpn_knd_kor_ctl_lit_akn_spa_mly_arw_gam_ind_cnt_glc_tsw_rus_aeg_nor_lat_por_ger_qcu_grk_mol_fre_fbf_wly_ukr_tig_rom_mao_svk_xho_bos_bam_tag_tha_hau_tml_swa_yor_tur_alb_afr_uzb_ewe_vie_amh_bem_dyu_moo	-0.493339438140494	-1.17352589085656	0.243581685804137
513	anl_eng_swt_fre_amr_gam_heb_krd_tur_azi_yor_tag_dyu_swe_urd_bsq_ger_amh_cic_mnd_nor_mol_bam_lat_tsn_svk_hun_moo_lda_fin_pol_wly_geo_prs_cze_ben_ita_aeg_sod_alb_est_swa_sun_spa_mao_jpn_tml_kor_rus_bul_xho_dut_ind_scr_owc_mly_cnt_glc_akn_slo_chh_ctl_rom_guj_ukr_qcu_mcd_lit_hin_ses_sid_por_tig_bos_bat_pan_tsw_afr_ewe_jav_tha_mlt_knd_zul_igb_aze_grk_arw_uzb_dgb_vie_hau_fbf_ven_bem	-0.437416308742966	-1.0388235874792	0.301580128408252
514	amr_ben_dgb_bos_owc_gam_aeg_dut_uzb_azi_igb_tag_dyu_spa_grk_bsq_nor_heb_akn_cnt_pol_mcd_xho_lat_yor_lit_est_ses_cic_fin_por_chh_geo_guj_cze_mol_pan_tig_sid_rus_hun_fbf_bat_ctl_ind_jpn_tml_kor_rom_glc_bam_swe_mao_afr_wly_mly_mnd_ukr_tsw_krd_sod_scr_bul_svk_ita_qcu_ger_eng_arw_moo_anl_alb_hau_prs_jav_fre_swa_slo_zul_sun_tha_amh_knd_bem_lda_aze_urd_hin_tur_ewe_vie_mlt_ven_tsn_swt	0.00397868410206821	0.00936253472715307	0.992549941992458
515	heb_ita_bem_svk_chh_wly_sid_scr_aze_tur_yor_ind_igb_ger_spa_bsq_rom_hau_fbf_cnt_arw_krd_dgb_prs_lda_lat_fin_swt_swa_est_afr_amh_geo_nor_ukr_hin_grk_amr_aeg_slo_hun_dyu_tag_por_mao_jpn_tml_kor_alb_mol_ses_guj_sun_pan_anl_bat_mnd_mcd_cic_ctl_owc_bos_rus_lit_pol_qcu_eng_bul_swe_bam_sod_cze_mlt_urd_jav_ben_akn_dut_xho_mly_tha_tig_knd_tsw_ven_azi_glc_fre_uzb_ewe_vie_gam_moo_zul_tsn	-0.513082292754875	-1.22207142485156	0.224769041704958
516	sod_swe_ses_arw_owc_tig_anl_lit_azi_aze_xho_sun_swa_por_slo_bsq_ctl_chh_akn_mnd_urd_ita_bam_spa_cic_rom_hun_tsn_yor_fin_grk_sid_geo_mol_dut_glc_alb_amh_wly_fre_est_tsw_ind_guj_tag_jpn_knd_kor_pol_prs_bem_bul_mly_hin_mlt_jav_cnt_bos_moo_svk_hau_ukr_lat_eng_mcd_qcu_pan_krd_rus_fbf_amr_cze_aeg_scr_mao_ger_dyu_ben_ven_bat_tha_gam_tml_dgb_swt_tur_nor_afr_uzb_lda_vie_heb_zul_igb_ewe	0.481051479961004	1.13546548670317	0.259098150221852
517	heb_glc_fbf_scr_owc_hau_gam_eng_tur_uzb_ewe_ind_zul_krd_ger_bsq_afr_aeg_cic_mnd_lat_prs_swt_hin_ses_pan_fin_ven_yor_est_spa_wly_geo_alb_fre_svk_cze_chh_amr_bul_hun_bam_mao_urd_tag_jpn_knd_kor_arw_rom_xho_nor_jav_grk_anl_mly_cnt_mol_tsn_por_sid_swe_ben_slo_bos_qcu_ita_ctl_guj_moo_tig_lit_sod_mcd_sun_rus_swa_pol_dgb_bat_tha_amh_tml_akn_lda_aze_dut_ukr_azi_tsw_vie_mlt_bem_dyu_igb	-0.568039918379683	-1.35493044621167	0.178721901593633
518	tig_scr_bam_por_wly_amh_hau_lit_aze_tur_dgb_mao_igb_bul_swe_bsq_eng_gam_zul_cnt_cze_mcd_tsw_afr_akn_dut_est_moo_swa_fin_glc_mlt_geo_urd_guj_rom_spa_anl_owc_mol_hun_ven_mly_fre_jav_jpn_tml_kor_rus_hin_lda_lat_tag_prs_amr_bat_mnd_ben_ses_arw_sid_pol_alb_pan_ita_qcu_slo_krd_ukr_bem_heb_bos_chh_svk_ind_ger_swt_nor_ewe_sun_tha_sod_knd_tsn_xho_uzb_ctl_grk_azi_cic_vie_aeg_dyu_yor_fbf	-0.279230093454748	-0.661131178918002	0.510162751855471
519	aeg_cze_xho_rus_amh_mlt_anl_ukr_tur_aze_yor_mao_zul_lat_bos_bsq_fre_sid_lda_cnt_svk_eng_swa_grk_dgb_swe_fin_akn_tsw_est_ger_chh_geo_krd_urd_nor_prs_amr_wly_mol_hun_igb_jav_pol_mly_jpn_knd_kor_bul_scr_bam_hin_tag_mcd_owc_ind_mnd_por_fbf_glc_sod_slo_alb_rom_ctl_qcu_pan_guj_dut_ses_tig_afr_hau_ita_sun_spa_ewe_ben_tsn_bat_tha_gam_tml_ven_swt_uzb_arw_lit_azi_dyu_vie_heb_cic_moo_bem	-0.624991537386131	-1.49379587673327	0.138614152624228
520	chh_arw_tsw_rus_wly_owc_aeg_mol_aze_azi_ses_mao_swt_ctl_alb_bsq_ger_amr_zul_mnd_prs_bul_lda_mcd_igb_grk_hun_swa_ven_est_fre_sod_geo_rom_ita_glc_eng_sid_mlt_spa_fin_yor_tag_cze_mly_jpn_knd_kor_por_slo_akn_guj_jav_dut_hau_sun_cnt_swe_dyu_scr_amh_urd_bos_pan_hin_qcu_krd_afr_ben_dgb_gam_svk_tig_ukr_ind_lat_fbf_nor_xho_bat_tha_heb_tml_bam_moo_tur_pol_lit_uzb_tsn_vie_anl_cic_ewe_bem	-0.781953405265076	-1.88123240765552	0.0630686126579795
521	chh_krd_dyu_lat_wly_anl_tig_swe_aze_tur_dgb_bat_zul_ukr_arw_bsq_pan_owc_moo_mnd_grk_afr_bem_fre_ven_bul_est_lda_fbf_hun_lit_aeg_geo_por_urd_ger_rom_amh_sod_bos_fin_swt_ind_ita_jav_jpn_knd_kor_mcd_glc_tsn_slo_mao_mol_hau_tag_cnt_hin_tsw_guj_heb_pol_alb_cze_scr_qcu_eng_ben_rus_xho_sid_dut_amr_ctl_sun_nor_ewe_svk_yor_mly_tha_mlt_tml_akn_igb_uzb_prs_spa_azi_bam_vie_gam_swa_cic_ses	-0.483688328563411	-1.15033168844426	0.252956610278185
522	sod_urd_ses_glc_owc_aeg_chh_arw_aze_azi_yor_mao_bem_por_prs_bsq_nor_mlt_swa_mnd_ben_mcd_lda_swe_dyu_krd_hun_dgb_swt_est_spa_amr_geo_rom_rus_grk_mol_amh_sid_slo_fin_igb_mly_ctl_sun_jpn_knd_kor_pan_ita_tsw_pol_jav_guj_gam_ind_cnt_bos_bam_fre_wly_eng_bul_cze_ger_qcu_hin_lit_alb_cic_hau_ukr_tig_scr_tag_dut_ven_afr_ewe_bat_tha_anl_tml_zul_tsn_uzb_lat_svk_tur_fbf_vie_heb_xho_akn_moo	-1.09915305203578	-2.69013673473654	0.00846698803142301
523	heb_bul_akn_pol_hau_tig_amh_prs_aze_uzb_bem_tag_ven_dut_bos_bsq_ctl_aeg_dgb_cnt_ben_ger_igb_slo_moo_glc_hun_tsn_yor_est_mol_anl_geo_scr_rom_lat_swe_wly_mlt_rus_fin_lda_mao_arw_bat_jpn_tml_kor_cze_spa_ses_lit_ind_afr_sod_jav_mnd_urd_swa_nor_gam_guj_pan_krd_alb_qcu_ita_grk_eng_fbf_sid_svk_owc_mcd_mly_por_bam_ukr_ewe_sun_tha_amr_knd_zul_dyu_tur_hin_fre_azi_tsw_vie_chh_cic_swt_xho	-0.781500506809432	-1.88123429961623	0.0630683524361758
524	wly_bos_lda_afr_chh_anl_owc_mcd_azi_tur_moo_mly_tsw_ukr_svk_bsq_pol_aeg_ven_cnt_arw_ben_yor_grk_tsn_lit_fin_swa_cic_est_lat_amr_geo_spa_bul_mol_eng_hau_heb_pan_hun_igb_mao_rom_bat_jpn_knd_kor_slo_guj_dgb_urd_jav_glc_tig_ind_mnd_nor_akn_swe_sid_fre_prs_cze_rus_qcu_krd_scr_ita_swt_sod_hin_mlt_ger_tag_dut_bem_alb_fbf_sun_tha_gam_tml_ewe_dyu_aze_por_ctl_uzb_zul_vie_amh_ses_xho_bam	-0.664316696938976	-1.59168589112687	0.114848848723981
525	amh_fre_bem_alb_hau_owc_anl_mol_uzb_aze_tsw_mao_ven_ukr_pan_bsq_scr_mlt_lda_mnd_bos_glc_moo_rus_zul_mcd_fin_akn_dgb_est_lit_wly_geo_nor_por_swe_prs_amr_tig_krd_hun_tsn_bat_cze_mly_jpn_tml_kor_dut_ctl_fbf_pol_ind_grk_aeg_tag_cnt_ben_swt_guj_sod_hin_slo_ger_svk_qcu_urd_lat_eng_xho_sid_bul_heb_spa_sun_ita_bam_afr_ses_jav_tha_gam_knd_ewe_swa_tur_arw_rom_azi_cic_vie_chh_igb_yor_dyu	0.510003701670094	1.20168992054061	0.232534869702285
526	heb_spa_yor_urd_aeg_owc_mlt_fre_azi_uzb_dgb_tag_cic_por_ita_bsq_lit_chh_swt_cnt_ukr_pan_xho_grk_bem_scr_est_tsn_lda_fin_nor_wly_geo_guj_hin_ctl_mcd_tig_gam_dut_hun_dyu_sun_ger_jav_jpn_knd_kor_bos_cze_zul_rus_mly_eng_amh_ind_mnd_swe_bam_mol_sod_pol_slo_arw_alb_qcu_krd_bul_lat_fbf_hau_svk_sid_glc_bat_afr_moo_rom_igb_mao_tha_anl_tml_ven_ses_aze_prs_ben_tur_tsw_vie_amr_swa_ewe_akn	-0.281880517874077	-0.666626260123104	0.506661353903111
527	mlt_slo_swt_swe_tig_amr_anl_bos_uzb_azi_fbf_ind_cic_scr_prs_bsq_afr_amh_ven_cnt_eng_dut_bem_guj_moo_lit_hun_tsw_tsn_fin_grk_wly_geo_hin_ben_ukr_ctl_sod_owc_glc_est_yor_sun_rus_mao_jpn_knd_kor_ger_lat_xho_ita_jav_arw_hau_tag_mnd_cze_zul_svk_sid_por_krd_bul_spa_qcu_pol_urd_nor_lda_heb_fre_aeg_mol_mly_alb_akn_pan_ses_bat_tha_gam_tml_swa_dyu_tur_rom_mcd_aze_igb_vie_chh_dgb_bam_ewe	0.112613037975141	0.265050104532002	0.791557451333444
528	amh_nor_dyu_svk_hau_wly_mlt_pan_uzb_azi_swa_sun_bem_mol_afr_bsq_glc_heb_igb_cnt_spa_ukr_tsw_swe_ven_guj_est_fbf_lda_hun_eng_sod_geo_ger_bos_arw_alb_sid_anl_mcd_fin_yor_mao_krd_jav_jpn_tml_kor_por_grk_ewe_hin_tag_rom_aeg_bat_mnd_lat_swt_ben_chh_ctl_fre_bul_cze_qcu_pol_prs_scr_tsn_amr_ita_gam_lit_ind_dut_xho_rus_akn_mly_tha_owc_knd_cic_dgb_aze_slo_urd_tur_moo_vie_tig_ses_zul_bam	-0.247641392383339	-0.585108194458588	0.559891962961964
529	chh_ger_igb_ben_tig_hau_anl_por_uzb_azi_ven_mly_swa_eng_nor_bsq_lit_owc_cic_cnt_urd_svk_moo_rus_swt_arw_est_bem_ses_hun_dut_sid_geo_cze_krd_ita_slo_amr_amh_alb_fin_bam_sun_afr_tag_jpn_knd_kor_guj_pan_akn_prs_bat_ukr_heb_ind_mnd_glc_tsn_mcd_wly_hin_scr_ctl_bul_qcu_fre_mol_rom_tsw_aeg_swe_sod_pol_jav_spa_fbf_bos_lda_mao_tha_gam_tml_xho_dgb_aze_lat_grk_tur_yor_vie_mlt_dyu_ewe_zul	0.215882961504233	0.508247833651896	0.612483018320829
530	heb_lat_xho_slo_tig_owc_hau_svk_tur_azi_bam_mly_lda_ben_afr_bsq_pol_amh_swt_cnt_grk_mol_cic_rus_igb_nor_fin_ses_yor_est_scr_sid_geo_por_arw_guj_eng_amr_wly_krd_hun_fbf_ind_alb_tag_jpn_tml_kor_ger_pan_zul_dut_bat_hin_gam_mao_mnd_lit_ewe_cze_anl_ukr_prs_fre_spa_qcu_ita_bos_bul_ven_sod_urd_mlt_swe_sun_rom_tsw_glc_moo_jav_tha_chh_knd_dgb_bem_uzb_ctl_mcd_aze_swa_vie_aeg_akn_dyu_tsn	-0.383622886079031	-0.910567044158656	0.364877592933059
531	gam_ita_bam_ctl_tig_wly_aeg_cze_tur_uzb_dgb_jav_tsn_eng_lit_bsq_rom_sid_lda_mnd_krd_spa_dyu_ben_igb_fre_fin_akn_xho_est_swe_owc_geo_mcd_grk_nor_ger_mlt_sod_alb_hun_zul_tag_hin_sun_jpn_knd_kor_arw_ukr_bem_svk_bat_pan_chh_ind_cnt_afr_ven_pol_amh_prs_bul_mol_dut_qcu_slo_urd_scr_ewe_anl_glc_hau_lat_mly_rus_cic_guj_moo_mao_tha_amr_tml_swa_fbf_azi_bos_por_aze_tsw_vie_heb_yor_swt_ses	-0.296413650047272	-0.70144689720194	0.484775760142034
532	amr_pol_igb_grk_amh_hau_wly_pan_tur_azi_bam_ind_fbf_ben_urd_bsq_cze_sod_swa_cnt_fre_mcd_ewe_ctl_moo_mol_est_akn_tsn_fin_bos_owc_geo_arw_eng_lat_afr_chh_heb_alb_hun_ven_tag_prs_mao_jpn_knd_kor_spa_svk_xho_ukr_jav_swe_anl_mly_mnd_dut_zul_guj_tig_rom_scr_krd_hin_qcu_ita_rus_nor_swt_sid_slo_gam_ger_sun_lit_dgb_por_tsw_bat_tha_aeg_tml_ses_lda_aze_bul_glc_uzb_bem_vie_mlt_dyu_yor_cic	-0.806990685960128	-1.94263595176738	0.0550851389178996
533	wly_dut_akn_fre_anl_heb_amh_arw_aze_azi_cic_jav_dgb_ger_mol_bsq_ben_aeg_xho_mnd_scr_guj_lda_grk_igb_cze_hun_fbf_dyu_est_bos_amr_geo_hin_alb_swe_por_sid_owc_bul_fin_ven_tag_pan_bat_jpn_tml_kor_ukr_urd_yor_rom_ind_nor_hau_sun_cnt_rus_tsw_lit_gam_ita_krd_lat_afr_qcu_eng_spa_slo_bem_chh_glc_sod_ctl_mly_mcd_swt_svk_moo_mao_tha_tig_knd_ses_zul_uzb_prs_pol_tur_bam_vie_mlt_tsn_swa_ewe	-0.3766201041469	-0.891520288168971	0.374950915262645
534	owc_bul_igb_rom_amr_sid_tig_slo_uzb_tur_xho_ind_fbf_ger_ctl_bsq_ita_heb_swa_cnt_pan_eng_yor_rus_cic_por_fin_bam_bem_hun_glc_amh_geo_lat_krd_arw_dut_chh_aeg_ben_est_swt_mao_mcd_bat_jpn_knd_kor_guj_scr_zul_swe_mly_mol_anl_sun_mnd_cze_tsn_hin_hau_ukr_nor_grk_urd_qcu_fre_pol_lit_ses_sod_bos_mlt_svk_jav_prs_dyu_spa_ven_tag_tha_wly_tml_lda_dgb_aze_alb_afr_azi_tsw_vie_gam_ewe_akn_moo	0.315779033898546	0.74369398966868	0.458936417884179
535	wly_hin_bam_ctl_heb_mlt_gam_svk_aze_azi_yor_ind_tsn_urd_rus_bsq_mcd_hau_xho_mnd_ita_grk_ses_swe_akn_dut_hun_swt_lda_est_glc_chh_geo_lat_ukr_por_spa_anl_amr_arw_fin_ewe_mly_lit_sun_jpn_tml_kor_mol_nor_fbf_bos_jav_prs_owc_mao_cnt_bul_ven_cze_sod_ger_fre_slo_alb_qcu_pol_guj_afr_dyu_amh_eng_sid_rom_tag_ben_cic_krd_swa_bat_tha_tig_knd_moo_dgb_uzb_pan_scr_tur_zul_vie_aeg_igb_tsw_bem	-0.243478203162441	-0.575354282967117	0.566441205094455
536	owc_rom_swt_afr_anl_amr_chh_eng_uzb_aze_swa_bat_akn_arw_lat_bsq_fre_mlt_xho_cnt_spa_mol_moo_ben_ses_grk_fin_ewe_dyu_est_swe_heb_geo_urd_cze_bul_ctl_sod_aeg_ita_hun_zul_jav_krd_sun_jpn_knd_kor_prs_guj_dgb_ukr_tag_bos_wly_mao_mnd_lit_lda_hin_sid_scr_glc_dut_ger_qcu_rus_mcd_pan_ven_gam_svk_amh_pol_ind_alb_fbf_por_yor_mly_tha_hau_tml_tsw_tsn_tur_slo_nor_azi_bam_vie_tig_igb_bem_cic	-0.70473862211909	-1.69004397078754	0.0943690584130938
537	gam_ger_cic_ukr_owc_chh_wly_nor_uzb_aze_ewe_mly_xho_dut_krd_bsq_urd_amh_yor_mnd_cze_pol_swt_eng_igb_grk_est_swa_tsn_hun_bul_hau_geo_svk_ita_por_afr_sid_sod_lit_fin_lda_ind_pan_jav_jpn_tml_kor_guj_fre_moo_rom_sun_mcd_aeg_bat_cnt_bos_dyu_rus_tig_slo_ctl_lat_hin_qcu_glc_prs_arw_dgb_amr_scr_heb_mol_mao_swe_bam_spa_fbf_tag_tha_anl_knd_bem_zul_azi_alb_ben_tur_akn_vie_mlt_ses_ven_tsw	0.254386629585874	0.598369890291948	0.551047709918616
538	gam_svk_swt_alb_wly_aeg_sid_ger_tur_aze_fbf_tag_ses_cze_scr_bsq_hin_sod_yor_cnt_spa_swe_ewe_nor_igb_mcd_hun_tsn_tsw_fin_arw_chh_geo_pol_ctl_rom_eng_amr_anl_krd_est_cic_mao_fre_jav_jpn_tml_kor_ita_bul_moo_dut_mly_ben_tig_sun_mnd_pan_akn_lit_mlt_glc_afr_mol_grk_qcu_por_rus_bos_swa_hau_lat_amh_urd_ind_ukr_lda_guj_dyu_bat_tha_heb_knd_ven_dgb_uzb_prs_slo_azi_bam_vie_owc_xho_zul_bem	-0.414758188464475	-0.983841036669907	0.327746321624453
539	amr_ger_ses_ben_mlt_tig_heb_krd_tur_aze_ewe_mly_igb_por_eng_bsq_nor_wly_ven_cnt_spa_bos_xho_prs_bam_dut_fin_bem_cic_est_pol_owc_geo_fre_arw_lit_grk_amh_hau_rom_hun_yor_jav_ita_bat_jpn_knd_kor_ukr_urd_akn_rus_mao_afr_sod_ind_mnd_lat_fbf_glc_anl_scr_alb_mcd_swe_qcu_ctl_guj_mol_swt_gam_hin_sid_slo_sun_bul_tsn_pan_tsw_tag_tha_chh_tml_zul_swa_azi_svk_cze_uzb_lda_vie_aeg_dgb_dyu_moo	-0.689024542626009	-1.65188392095473	0.101930883651931
540	chh_lat_swt_dut_mlt_sid_amh_pan_tur_aze_igb_ind_zul_ben_lit_bsq_mol_anl_akn_mnd_ctl_alb_tsn_urd_cic_krd_fin_bam_xho_est_slo_hau_geo_hin_mcd_guj_scr_tig_gam_prs_hun_bem_sun_bos_bat_jpn_tml_kor_ukr_arw_ven_glc_mly_ita_amr_tag_cnt_rus_yor_grk_wly_cze_afr_nor_por_qcu_rom_eng_spa_moo_heb_bul_owc_pol_jav_swe_tsw_svk_dgb_mao_tha_sod_knd_swa_dyu_azi_fre_ger_uzb_lda_vie_aeg_ewe_fbf_ses	0.0360155297186274	0.0848833756889992	0.932536572853315
541	heb_fre_dgb_arw_owc_amh_hau_lat_azi_aze_zul_tag_fbf_spa_eng_bsq_cze_aeg_ewe_mnd_mol_afr_swt_rom_moo_guj_est_ven_dyu_hun_rus_gam_geo_prs_pol_scr_por_chh_sod_dut_fin_tsn_jav_urd_mly_jpn_knd_kor_nor_ctl_akn_glc_mao_bos_sid_bat_cnt_hin_yor_ger_amr_ita_swe_bul_alb_qcu_svk_grk_slo_igb_wly_ben_anl_lit_ind_pan_lda_ukr_cic_sun_tha_mlt_tml_xho_tsw_tur_mcd_krd_uzb_swa_vie_tig_bem_bam_ses	-0.1992143245488	-0.470143413856255	0.639353205322628
542	hau_afr_zul_pol_mlt_sod_amr_lat_azi_aze_xho_mly_moo_ctl_lit_bsq_mol_tig_igb_cnt_ger_rom_dgb_spa_ven_bul_est_ses_swa_fin_alb_wly_geo_cze_ita_guj_grk_owc_aeg_svk_hun_tsn_ind_mcd_jav_jpn_knd_kor_nor_pan_fbf_rus_bat_dut_heb_mao_mnd_glc_akn_ukr_gam_bos_scr_krd_fre_qcu_arw_prs_swe_dyu_sid_ben_chh_por_tag_eng_bem_slo_swt_sun_tha_anl_tml_tsw_cic_tur_urd_hin_uzb_bam_vie_amh_yor_ewe_lda	-0.156962192818875	-0.370143502334034	0.712117198336749
543	gam_ita_fbf_krd_mlt_aeg_amh_bos_aze_tur_yor_tag_cic_dut_grk_bsq_rus_wly_dyu_mnd_prs_bul_lda_spa_swt_ben_est_swa_tsw_hun_mol_anl_geo_nor_glc_eng_urd_sod_heb_alb_fin_ewe_mly_por_bat_jpn_tml_kor_mcd_afr_tsn_rom_sun_slo_chh_ind_cnt_swe_akn_fre_hau_guj_ukr_svk_arw_qcu_lat_pan_ctl_dgb_tig_ger_owc_scr_mao_lit_igb_pol_zul_jav_tha_amr_knd_ses_ven_uzb_hin_cze_azi_xho_vie_sid_bem_moo_bam	-0.66547042739037	-1.59444801650761	0.114228743507683
544	heb_bos_bam_afr_sid_sod_wly_spa_azi_aze_zul_tag_akn_hin_swe_bsq_urd_amh_xho_mnd_cze_arw_ven_lat_igb_mcd_fin_dgb_lda_hun_ben_tig_geo_alb_svk_ctl_ger_hau_amr_eng_est_dyu_jav_slo_ind_jpn_knd_kor_dut_lit_cic_guj_mao_ukr_chh_sun_cnt_grk_tsn_ita_mlt_glc_nor_por_rus_qcu_scr_mol_prs_fbf_gam_bul_aeg_rom_bat_krd_bem_fre_moo_mly_tha_anl_tml_tsw_swa_uzb_pol_pan_tur_yor_vie_owc_swt_ewe_ses	-0.722498242697546	-1.73633949686393	0.0858153279783066
545	aeg_ben_tsw_hin_wly_tig_anl_eng_aze_azi_moo_mly_ses_pol_urd_bsq_glc_owc_dgb_mnd_guj_prs_akn_slo_swt_svk_fin_igb_lda_hun_ger_amh_geo_nor_bos_cze_mol_hau_gam_ctl_est_bam_tag_spa_sun_jpn_knd_kor_lit_scr_ewe_lat_bat_pan_heb_jav_cnt_krd_xho_mcd_sod_ita_bul_grk_rus_qcu_por_rom_afr_yor_chh_fre_mlt_arw_ind_dut_cic_ukr_dyu_mao_tha_sid_tml_ven_swa_uzb_swe_alb_tur_fbf_vie_amr_tsn_bem_zul	-0.482300286123039	-1.14689329688754	0.254367839516618
546	amh_hin_ven_fre_amr_wly_anl_slo_azi_uzb_dyu_sun_igb_svk_glc_bsq_krd_chh_bem_cnt_eng_ger_tsw_mol_swa_ita_hun_ewe_tsn_fin_scr_heb_geo_rus_dut_pol_bul_owc_aeg_ukr_est_xho_jav_arw_mao_jpn_tml_kor_afr_nor_swt_cze_mly_mcd_sid_bat_mnd_lat_akn_prs_tig_ctl_rom_swe_alb_qcu_bos_grk_pan_cic_mlt_guj_hau_ben_tag_lit_zul_spa_lda_ind_tha_sod_knd_bam_yor_tur_urd_por_aze_dgb_vie_gam_moo_ses_fbf	-0.011260990007993	-0.0265175165839157	0.978901380872301
547	sod_dut_fbf_arw_owc_mlt_heb_lat_uzb_tur_ven_sun_igb_rom_scr_bsq_ctl_hau_akn_cnt_guj_lit_dgb_ukr_zul_afr_hun_ewe_cic_fin_slo_aeg_geo_bul_prs_fre_ita_wly_anl_nor_est_tsn_bat_urd_mly_jpn_knd_kor_eng_pan_swa_svk_ind_ben_gam_jav_mnd_glc_ses_bos_amr_hin_krd_mcd_alb_qcu_swe_spa_grk_dyu_tig_ger_chh_mol_mao_cze_yor_pol_xho_tag_tha_sid_tml_tsw_bem_aze_rus_por_azi_swt_vie_amh_bam_lda_moo	-0.591608909688937	-1.41003384564506	0.161865405338637
548	amh_hin_swt_pol_chh_gam_wly_nor_uzb_aze_akn_bat_bem_ger_eng_bsq_lit_hau_dgb_mnd_alb_bul_ven_ita_tsn_urd_est_ewe_xho_hun_slo_owc_geo_por_mol_prs_scr_sod_heb_ukr_fin_cic_sun_dut_mao_jpn_tml_kor_svk_spa_bam_krd_jav_ben_mlt_ind_cnt_glc_tsw_pan_amr_lat_grk_arw_rom_qcu_mcd_ctl_guj_lda_tig_swe_anl_cze_mly_bos_ses_fre_igb_tag_tha_sid_knd_moo_fbf_tur_rus_afr_azi_zul_vie_aeg_dyu_swa_yor	-0.328461959643771	-0.777282836777418	0.438964647831927
549	amh_por_cic_cze_mlt_sod_gam_mcd_tur_aze_igb_ind_fbf_alb_urd_bsq_dut_owc_bam_cnt_scr_ctl_ven_glc_bem_arw_hun_ewe_moo_fin_fre_chh_geo_pol_nor_krd_lat_wly_hau_ita_est_zul_sun_guj_jav_jpn_knd_kor_grk_bos_swa_eng_mao_ger_aeg_tag_mnd_afr_akn_svk_heb_mol_lit_ukr_rus_qcu_prs_slo_hin_tsw_amr_pan_anl_spa_bat_swe_swt_ben_tsn_mly_tha_sid_tml_yor_dgb_azi_bul_rom_uzb_ses_vie_tig_xho_dyu_lda	0.340600016666169	0.80172566734379	0.424755446154493
550	hau_lit_moo_bos_anl_owc_aeg_spa_azi_uzb_ewe_bat_akn_cze_bul_bsq_mol_wly_tsw_cnt_arw_ctl_yor_swe_cic_ukr_hun_bem_dgb_fin_grk_heb_geo_urd_guj_scr_hin_sid_mlt_afr_est_swt_tag_nor_ind_jpn_knd_kor_dut_mcd_dyu_prs_sun_por_chh_mly_mnd_glc_bam_svk_amh_fre_pol_alb_lat_qcu_pan_ita_rus_fbf_amr_slo_gam_ger_jav_rom_tsn_eng_igb_mao_tha_tig_tml_zul_swa_aze_krd_ben_tur_ven_vie_sod_xho_lda_ses	-0.640883720800523	-1.53192849563797	0.128934835925208
551	heb_ita_swt_bos_wly_sid_anl_rus_aze_azi_dgb_tag_lda_guj_krd_bsq_eng_aeg_fbf_mnd_alb_fre_cic_svk_tsw_hin_fin_dyu_swa_est_ger_owc_geo_afr_dut_rom_mcd_amr_mlt_grk_hun_zul_sun_slo_bat_jpn_tml_kor_spa_prs_ses_pan_ind_lat_gam_mao_cnt_ben_moo_urd_tig_lit_bul_scr_mol_qcu_swe_glc_nor_akn_hau_ctl_chh_arw_mly_pol_tsn_ukr_ven_jav_tha_amh_knd_bam_yor_tur_por_cze_uzb_igb_vie_sod_xho_bem_ewe	-0.39768626385946	-0.942350738083088	0.348454629306635
552	amh_swe_bem_rom_owc_gam_anl_pol_azi_tur_ewe_tag_lda_ben_mol_bsq_bos_wly_ven_mnd_prs_krd_fbf_ctl_zul_fre_hun_ses_tsn_fin_afr_tig_geo_ger_spa_rus_cze_aeg_hau_alb_est_moo_ind_scr_sun_jpn_knd_kor_grk_por_xho_slo_bat_mcd_amr_mly_cnt_arw_yor_pan_heb_dut_urd_lit_glc_qcu_ita_bul_svk_swt_chh_ukr_sid_eng_jav_hin_igb_lat_tsw_mao_tha_mlt_tml_swa_dgb_uzb_guj_nor_aze_cic_vie_sod_bam_dyu_akn	-0.461349719230251	-1.09750241866938	0.275255338451305
553	sid_ukr_xho_cze_heb_aeg_amh_fre_uzb_tur_ven_mly_yor_glc_pan_bsq_hin_gam_moo_cnt_dut_ita_ewe_arw_cic_urd_hun_lda_swt_est_krd_sod_geo_bos_scr_lat_mol_tig_owc_alb_fin_bem_ind_slo_mao_jpn_tml_kor_eng_ger_fbf_mcd_jav_nor_chh_sun_mnd_lit_tsw_svk_mlt_guj_rom_por_prs_qcu_swe_spa_bul_ses_anl_grk_amr_ctl_bat_pol_zul_ben_dgb_tag_tha_wly_knd_igb_bam_azi_afr_rus_aze_akn_vie_hau_swa_tsn_dyu	0.221351750497647	0.521457260871011	0.603287880839652
554	hau_glc_bam_krd_sid_heb_owc_nor_azi_uzb_ses_mly_swt_mcd_dut_bsq_guj_chh_dyu_mnd_lat_mol_tsn_ger_swa_afr_hun_lda_cic_est_bul_sod_geo_arw_cze_urd_ben_gam_amr_lit_fin_zul_sun_grk_mao_jpn_knd_kor_ita_svk_moo_fre_tag_scr_amh_ind_cnt_pan_yor_rom_tig_eng_swe_hin_rus_qcu_ctl_ukr_slo_tsw_anl_prs_wly_por_bat_spa_ewe_bos_igb_jav_tha_mlt_tml_xho_akn_aze_alb_pol_tur_dgb_vie_aeg_bem_fbf_ven	-0.420358328024362	-0.998526700999807	0.320615033637738
555	sid_lit_xho_ita_aeg_hau_sod_ukr_tur_uzb_dyu_mly_tsw_ger_krd_bsq_grk_amh_yor_cnt_pol_afr_zul_ctl_fbf_nor_est_igb_swa_hun_guj_mlt_geo_hin_alb_eng_por_owc_wly_glc_fin_ven_bat_swe_ind_jpn_tml_kor_pan_prs_swt_spa_tag_bul_chh_jav_mnd_slo_moo_lat_tig_dut_rus_bos_arw_qcu_mcd_cze_ben_dgb_amr_fre_gam_urd_mao_mol_ewe_scr_bam_sun_tha_heb_knd_cic_tsn_aze_rom_svk_azi_lda_vie_anl_bem_akn_ses	-0.494327622423624	-1.17683942489198	0.242262894783309
556	tig_prs_cic_lat_mlt_chh_wly_nor_uzb_azi_ven_bat_dyu_alb_urd_bsq_krd_sid_lda_cnt_ctl_rus_bem_lit_igb_swe_est_ses_xho_fin_por_owc_geo_dut_spa_scr_hin_anl_amh_slo_hun_swt_ind_fre_jav_jpn_knd_kor_svk_mol_swa_bos_tag_ita_gam_sun_mnd_eng_tsn_cze_heb_arw_guj_rom_afr_qcu_ger_bul_pol_fbf_sod_grk_hau_mcd_mly_ben_yor_glc_dgb_mao_tha_aeg_tml_zul_akn_tur_pan_ukr_aze_bam_vie_amr_moo_tsw_ewe	0.235688055158461	0.556193490099016	0.579414371446834
557	anl_rom_ven_mol_mlt_gam_chh_cze_azi_aze_yor_bat_bam_spa_glc_bsq_pan_amh_akn_mnd_ctl_grk_tsw_swe_fbf_ita_est_dgb_swt_hun_guj_sod_geo_mcd_nor_urd_fre_owc_heb_slo_fin_ses_tag_ger_mao_jpn_knd_kor_krd_pol_dyu_alb_jav_hin_amr_ind_cnt_lit_xho_afr_sid_bos_por_rus_dut_qcu_arw_ukr_bul_cic_hau_eng_wly_prs_sun_lat_moo_scr_lda_mly_tha_tig_tml_swa_bem_tur_svk_ben_uzb_ewe_vie_aeg_tsn_zul_igb	-0.441910472164273	-1.04961179276372	0.29661657279396
558	aeg_ukr_dyu_rus_tig_gam_mlt_alb_tur_azi_bem_sun_lda_ctl_scr_bsq_ita_sid_cic_cnt_spa_ger_tsw_glc_bam_guj_est_yor_dgb_hun_urd_amr_geo_mcd_afr_prs_rom_chh_wly_grk_fin_moo_mly_swe_mao_jpn_knd_kor_krd_pan_swt_bos_jav_cze_heb_bat_mnd_nor_igb_pol_owc_fre_hin_arw_por_qcu_bul_dut_mol_akn_anl_eng_hau_ben_ind_lit_tsn_lat_xho_tag_tha_amh_tml_zul_fbf_aze_slo_svk_uzb_ven_vie_sod_ses_swa_ewe	-0.288498901497324	-0.682125484602977	0.496855016848603
559	heb_cze_moo_krd_gam_amh_mlt_fre_aze_azi_swa_sun_ewe_bos_mcd_bsq_ctl_aeg_dgb_cnt_ben_mol_fbf_glc_lda_lat_fin_xho_akn_est_lit_chh_geo_grk_pol_hin_svk_wly_hau_prs_hun_bam_bat_pan_ind_jpn_tml_kor_eng_guj_tsn_swe_mly_rom_sid_mao_mnd_arw_tsw_rus_sod_nor_por_dut_ger_qcu_bul_spa_ukr_igb_amr_urd_owc_ita_jav_alb_ven_scr_bem_tag_tha_anl_knd_swt_yor_uzb_afr_slo_tur_cic_vie_tig_zul_dyu_ses	-0.945167793604415	-2.28909536496652	0.0243370418459971
560	sid_pol_tsn_ukr_amh_tig_amr_ctl_tur_aze_dyu_sun_akn_krd_ita_bsq_alb_hau_zul_cnt_lat_nor_ses_mcd_swt_rom_fin_fbf_yor_est_afr_aeg_geo_bul_por_guj_swe_chh_anl_lit_hun_xho_mly_pan_tag_jpn_knd_kor_grk_arw_tsw_prs_bat_hin_wly_mao_mnd_urd_bam_ger_sod_svk_bos_eng_glc_qcu_rus_cze_scr_swa_owc_ben_heb_slo_ind_spa_igb_mol_cic_jav_tha_gam_tml_ewe_dgb_azi_dut_fre_uzb_moo_vie_mlt_lda_bem_ven	-0.467612967913631	-1.11153767686774	0.26920228559904
561	tig_ita_akn_arw_amh_wly_aeg_svk_azi_uzb_fbf_tag_lda_glc_por_bsq_scr_amr_dgb_cnt_mcd_bul_zul_fre_xho_lit_est_tsw_ven_hun_ger_sid_geo_krd_cze_rus_bos_sod_mlt_urd_fin_swa_jav_slo_ind_jpn_tml_kor_pol_ben_ses_prs_bat_pan_gam_sun_mnd_dut_dyu_grk_chh_rom_swe_afr_ukr_qcu_eng_mol_alb_moo_heb_guj_hau_ctl_mao_lat_tsn_spa_bem_mly_tha_owc_knd_swt_ewe_tur_hin_nor_aze_igb_vie_anl_yor_cic_bam	-0.692670077884549	-1.65854348625748	0.100576989756392
562	owc_pan_tsn_swe_anl_amr_tig_ukr_azi_uzb_bem_jav_lda_urd_svk_bsq_arw_mlt_ven_mnd_glc_grk_igb_mcd_moo_ctl_hun_dgb_ses_fin_bul_heb_geo_cze_fre_lat_eng_sod_gam_afr_est_fbf_ind_bos_mao_jpn_knd_kor_pol_dut_akn_por_mly_rom_amh_sun_cnt_mol_yor_krd_hau_ger_hin_scr_alb_qcu_rus_lit_ben_bam_sid_guj_wly_slo_tag_prs_cic_spa_dyu_bat_tha_chh_tml_tsw_zul_aze_nor_ita_tur_xho_vie_aeg_swa_ewe_swt	-0.354526274025238	-0.839759288297943	0.403196979991552
563	amr_glc_yor_slo_hau_mlt_gam_arw_tur_uzb_tsn_sun_swa_prs_ger_bsq_dut_heb_tsw_cnt_guj_swe_xho_bul_ewe_fre_fin_ses_dyu_hun_ita_owc_geo_lit_ctl_nor_urd_sod_anl_krd_est_lda_mao_alb_ind_jpn_tml_kor_hin_ukr_bam_rus_mly_grk_aeg_tag_mnd_pol_bem_afr_wly_mol_bos_spa_svk_qcu_eng_mcd_scr_igb_sid_ben_chh_rom_bat_cze_fbf_pan_swt_jav_tha_amh_knd_cic_dgb_azi_por_lat_aze_zul_vie_tig_ven_moo_akn	-0.0182670802019286	-0.0430446012875986	0.965758263739307
564	amr_glc_bem_ukr_tig_mlt_heb_por_uzb_azi_dgb_bat_moo_swe_fre_bsq_bul_wly_zul_mnd_prs_bos_bam_ben_tsw_urd_fin_lda_fbf_est_ctl_aeg_geo_afr_alb_pol_rus_sod_amh_dut_hun_akn_jav_cze_tag_jpn_tml_kor_mcd_grk_cic_spa_mly_nor_chh_sun_cnt_arw_swt_lit_gam_eng_ita_scr_lat_qcu_krd_mol_svk_yor_hau_slo_sid_guj_ind_hin_ewe_pan_dyu_mao_tha_owc_knd_igb_ven_aze_rom_ger_tur_tsn_vie_anl_xho_swa_ses	-0.566779804542376	-1.35253638237032	0.17948327616975
565	owc_grk_moo_eng_sid_tig_chh_lit_aze_tur_cic_mao_yor_arw_ctl_bsq_rom_aeg_swt_cnt_alb_dut_tsw_hin_lda_guj_est_ses_bam_fin_cze_gam_geo_pan_por_slo_urd_amh_amr_mcd_hun_ewe_tag_rus_jav_jpn_knd_kor_ger_afr_tsn_scr_sun_pol_hau_mly_mnd_nor_dgb_prs_wly_ita_bos_spa_ukr_qcu_bul_ben_fre_dyu_mlt_krd_anl_swe_bat_glc_ven_lat_zul_ind_tha_sod_tml_fbf_igb_uzb_svk_mol_azi_swa_vie_heb_xho_bem_akn	-0.0936872984435923	-0.220782771229199	0.825745567116805
566	aeg_ukr_yor_urd_gam_hau_chh_alb_uzb_azi_zul_bat_ewe_ger_krd_bsq_grk_heb_dgb_cnt_scr_arw_ses_ben_dyu_swe_hun_moo_bam_fin_glc_anl_geo_ctl_rom_afr_fre_sid_amh_guj_est_tsw_jav_bos_mly_jpn_tml_kor_pan_spa_igb_hin_ind_lit_sod_mao_mnd_nor_fbf_cze_mlt_dut_svk_prs_eng_qcu_por_mcd_ita_akn_amr_mol_tig_lat_tag_pol_xho_slo_swt_sun_tha_wly_knd_tsn_bem_aze_rus_bul_tur_cic_vie_owc_ven_lda_swa	-0.758825114339284	-1.8261751766899	0.0710325352705227
567	gam_bul_tsw_lit_sid_aeg_anl_fre_tur_aze_ven_sun_swa_alb_arw_bsq_hin_hau_lda_mnd_spa_lat_bem_slo_akn_swe_hun_swt_dgb_fin_ben_mlt_geo_pan_afr_nor_bos_tig_amh_mol_est_xho_tag_mcd_jav_jpn_knd_kor_pol_ukr_moo_urd_mly_ger_chh_bat_cnt_krd_bam_grk_wly_por_rus_eng_prs_qcu_scr_ctl_ita_ewe_owc_cze_amr_dut_ind_glc_tsn_svk_fbf_mao_tha_sod_tml_dyu_ses_azi_rom_guj_uzb_yor_vie_heb_cic_igb_zul	-0.456595045408519	-1.08391379720678	0.281205091951799
568	amh_hin_igb_rus_tig_wly_heb_urd_tur_aze_dgb_mao_yor_svk_rom_bsq_krd_sid_ewe_cnt_lit_bos_cic_ukr_tsw_pan_hun_fbf_xho_fin_glc_owc_geo_alb_bul_afr_cze_gam_mlt_mcd_est_swa_ind_por_mly_jpn_knd_kor_swe_lat_moo_ita_tag_ctl_anl_jav_mnd_arw_ven_ben_amr_prs_pol_grk_nor_qcu_dut_guj_mol_bem_sod_ger_chh_fre_bat_slo_ses_eng_swt_sun_tha_aeg_tml_akn_dyu_azi_scr_spa_uzb_bam_vie_hau_zul_tsn_lda	-0.0880154116668019	-0.207331541089609	0.836204254441407
569	chh_bul_dyu_alb_amh_owc_anl_rom_azi_tur_fbf_sun_zul_guj_ctl_bsq_ben_sid_swa_cnt_slo_scr_ewe_pan_tsw_bos_est_swt_bam_fin_pol_gam_geo_eng_krd_spa_cze_mlt_amr_afr_hun_dgb_ind_hin_bat_jpn_tml_kor_lat_prs_ses_glc_jav_arw_heb_mao_mnd_por_cic_mcd_sod_grk_urd_rus_lit_qcu_ita_nor_mol_igb_hau_svk_wly_dut_mly_ukr_yor_ger_moo_tag_tha_aeg_knd_ven_lda_aze_swe_fre_uzb_tsn_vie_tig_akn_xho_bem	-0.150735627120772	-0.355493209745116	0.723025168879283
570	mlt_ctl_xho_ita_wly_chh_sod_spa_azi_aze_swa_mly_zul_svk_dut_bsq_prs_anl_igb_mnd_urd_eng_lda_ben_moo_swe_hun_ven_akn_est_lat_aeg_geo_arw_mcd_ukr_pol_owc_hau_bos_fin_tsw_bat_ger_tag_jpn_tml_kor_alb_mol_bam_fre_ind_scr_gam_mao_cnt_guj_yor_rus_heb_krd_rom_afr_slo_qcu_nor_cze_grk_swt_amr_hin_amh_bul_jav_glc_ses_pan_cic_sun_tha_sid_knd_dyu_tsn_uzb_lit_por_tur_dgb_vie_tig_bem_fbf_ewe	-0.134108483123096	-0.316452387985074	0.752368360533444
571	sid_pol_ewe_spa_amr_mlt_gam_hin_aze_uzb_dyu_tag_fbf_ger_rom_bsq_afr_tig_igb_mnd_ctl_rus_xho_cze_zul_mol_est_tsw_ses_fin_lit_heb_geo_scr_slo_prs_swe_amh_aeg_fre_hun_moo_ind_eng_mao_jpn_tml_kor_svk_guj_lda_grk_mly_ben_owc_bat_cnt_glc_swt_bos_wly_krd_nor_urd_por_qcu_dut_alb_bul_akn_sod_ukr_anl_ita_sun_pan_dgb_lat_bem_jav_tha_chh_knd_tsn_cic_azi_arw_mcd_tur_yor_vie_hau_bam_ven_swa	0.356342431555546	0.839864676214011	0.403138183668212
572	sod_krd_xho_rom_owc_aeg_hau_ita_azi_tur_tsw_tag_dgb_fre_alb_bsq_swe_anl_ewe_cnt_ger_lat_lda_por_bam_spa_est_akn_igb_hun_hin_amh_geo_cze_glc_rus_arw_heb_chh_pan_fin_bem_mly_bos_sun_jpn_knd_kor_urd_slo_zul_afr_ind_mol_sid_jav_mnd_dut_dyu_pol_amr_lit_ctl_grk_guj_qcu_bul_ben_scr_ses_wly_mcd_gam_nor_bat_eng_cic_ukr_swa_mao_tha_tig_tml_fbf_swt_uzb_svk_prs_aze_tsn_vie_mlt_ven_moo_yor	-0.700960144890028	-1.67992600819229	0.0963280998538003
573	gam_pan_ewe_por_amr_chh_sod_rom_uzb_azi_tsw_mao_ven_glc_hin_bsq_prs_aeg_yor_mnd_bos_svk_lda_guj_akn_krd_hun_dgb_igb_fin_afr_mlt_geo_bul_ben_alb_cze_amh_wly_urd_est_ses_tag_ger_mly_jpn_knd_kor_arw_fre_zul_lat_ind_ctl_tig_sun_cnt_scr_bam_eng_owc_lit_nor_pol_spa_qcu_ita_grk_ukr_xho_heb_mcd_sid_dut_jav_swe_cic_mol_tsn_bat_tha_hau_tml_dyu_swa_tur_rus_slo_aze_fbf_vie_anl_bem_swt_moo	-0.0163145197338379	-0.0384465900785189	0.969414025480849
574	aeg_mol_tsw_glc_sid_sod_amr_grk_aze_tur_cic_tag_igb_svk_fre_bsq_bul_chh_tsn_mnd_bos_scr_moo_lat_swa_ger_fin_ven_fbf_hun_mcd_gam_geo_ctl_hin_dut_rus_hau_wly_ita_est_ses_mly_eng_bat_jpn_tml_kor_urd_arw_akn_spa_ind_lit_mlt_mao_cnt_ukr_dgb_pol_heb_rom_ben_slo_guj_qcu_por_swe_pan_bem_amh_nor_owc_afr_jav_alb_zul_prs_ewe_sun_tha_anl_knd_bam_yor_uzb_cze_krd_azi_dyu_vie_tig_lda_xho_swt	-0.28812668177476	-0.681008916949674	0.497558015604738
575	amh_lat_tsw_swe_anl_owc_mlt_glc_uzb_tur_yor_mao_ven_ger_guj_bsq_scr_amr_ses_cnt_svk_ctl_cic_rom_moo_pan_est_swt_dgb_fin_bos_aeg_geo_lit_bul_por_ben_tig_heb_prs_hun_bem_sun_urd_ind_jpn_tml_kor_alb_cze_xho_hin_mly_spa_gam_tag_mnd_nor_lda_pol_sod_krd_fre_rus_slo_qcu_dut_mol_grk_ewe_wly_ita_sid_ukr_jav_mcd_akn_afr_dyu_bat_tha_chh_knd_fbf_bam_aze_eng_arw_azi_zul_vie_hau_tsn_igb_swa	-0.317699129721533	-0.75276531889025	0.453492209650702
576	hau_guj_akn_pol_sid_tig_amh_ukr_tur_uzb_xho_mly_swt_afr_scr_bsq_ger_sod_zul_cnt_ctl_dut_bam_fre_lda_grk_fin_igb_tsn_hun_ben_amr_geo_lat_krd_nor_urd_wly_heb_bos_est_bem_tag_slo_mao_jpn_tml_kor_pan_arw_ven_ita_ind_prs_mlt_jav_mnd_alb_dgb_lit_owc_eng_hin_bul_rus_qcu_cze_glc_mcd_yor_gam_por_aeg_spa_sun_mol_dyu_rom_moo_bat_tha_anl_knd_ses_cic_aze_svk_swe_azi_tsw_vie_chh_swa_ewe_fbf	-0.230561671495389	-0.544564844908763	0.587356248575103
577	amr_por_ven_guj_sid_owc_tig_scr_aze_azi_lda_mly_ses_grk_lat_bsq_pol_chh_igb_mnd_fre_nor_swt_hin_ewe_arw_fin_dyu_yor_hun_slo_gam_geo_eng_ger_mol_prs_wly_sod_swe_est_tsn_tag_ctl_sun_jpn_knd_kor_lit_spa_swa_rom_mao_alb_aeg_ind_cnt_ukr_zul_mcd_amh_bos_ben_krd_bul_qcu_urd_afr_cze_dgb_heb_ita_anl_svk_jav_glc_bam_rus_fbf_bat_tha_mlt_tml_tsw_cic_uzb_pan_dut_tur_bem_vie_hau_akn_xho_moo	0.262931719269214	0.618567359906105	0.537713523131615
578	wly_ctl_swt_svk_amh_tig_owc_ita_uzb_tur_cic_mly_ses_ben_hin_bsq_swe_anl_moo_mnd_eng_urd_yor_fre_swa_lat_fin_dgb_zul_est_pan_mlt_geo_mcd_arw_bul_guj_sid_aeg_ukr_hun_akn_tag_glc_ind_jpn_tml_kor_bos_krd_bem_lit_sun_rom_heb_mao_cnt_mol_bam_pol_chh_spa_rus_por_slo_qcu_scr_grk_cze_lda_amr_alb_sod_nor_bat_ger_ven_prs_ewe_jav_tha_hau_knd_tsn_tsw_azi_afr_dut_aze_fbf_vie_gam_dyu_xho_igb	-0.10599611371996	-0.249638623812741	0.803417396178721
579	tig_bul_zul_pan_sid_gam_sod_lit_azi_tur_tsn_mao_akn_ctl_grk_bsq_mcd_chh_tsw_mnd_pol_krd_dyu_slo_swa_ben_est_ven_lda_fin_ita_wly_geo_guj_ger_bos_svk_heb_hau_prs_hun_moo_tag_afr_mly_jpn_tml_kor_swe_lat_bem_cze_sun_urd_mlt_ind_cnt_dut_ses_fre_aeg_rom_scr_ukr_nor_qcu_por_rus_alb_igb_anl_glc_amh_hin_jav_spa_dgb_arw_ewe_bat_tha_amr_knd_xho_bam_aze_eng_mol_uzb_swt_vie_owc_cic_fbf_yor	0.234526525216622	0.552541871767794	0.581902753223034
580	amh_slo_fbf_mcd_tig_sod_anl_eng_aze_azi_dgb_mly_akn_spa_alb_bsq_lit_amr_yor_cnt_urd_rus_ewe_pan_zul_arw_fin_tsw_moo_est_bul_aeg_geo_ita_svk_dut_ben_gam_wly_bos_hun_lda_tag_por_mao_jpn_tml_kor_krd_nor_tsn_scr_ind_guj_sid_bat_mnd_grk_cic_cze_hau_ukr_hin_prs_mol_qcu_rom_fre_pol_swa_owc_ctl_chh_swe_jav_ger_swt_lat_bem_sun_tha_mlt_knd_xho_dyu_tur_glc_afr_uzb_igb_vie_heb_ven_bam_ses	-0.395352941325918	-0.938498756651995	0.350419184334622
581	aeg_fre_cic_glc_sid_tig_sod_arw_azi_tur_zul_tag_akn_swe_hin_bsq_ita_wly_yor_mnd_lit_ben_swt_bos_ses_alb_hun_swa_dyu_fin_lat_mlt_geo_ctl_afr_cze_spa_chh_amr_mcd_est_fbf_jav_rom_sun_jpn_knd_kor_rus_ger_moo_dut_ind_prs_anl_mao_cnt_mol_dgb_por_gam_svk_ukr_urd_slo_qcu_grk_pan_nor_tsw_hau_scr_owc_eng_bat_bul_ewe_pol_tsn_mly_tha_amh_tml_ven_xho_uzb_guj_krd_aze_igb_vie_heb_lda_bam_bem	-0.602491069602606	-1.44225910316423	0.152588639603271
582	owc_arw_moo_ita_aeg_amh_wly_nor_uzb_tur_swt_tag_akn_por_scr_bsq_guj_tig_cic_mnd_pan_ger_igb_swe_tsw_bul_fin_ven_ewe_est_rus_anl_geo_slo_cze_rom_urd_sod_heb_ben_hun_yor_mao_grk_sun_jpn_tml_kor_alb_bos_zul_glc_ind_krd_amr_bat_cnt_ctl_ses_dut_gam_mol_prs_lat_ukr_qcu_fre_svk_spa_bem_mlt_lit_sid_eng_jav_mcd_dyu_afr_xho_mly_tha_hau_knd_bam_fbf_aze_pol_hin_azi_swa_vie_chh_dgb_tsn_lda	0.0440334240078618	0.103639252317818	0.917678804948506
583	aeg_mol_dgb_ben_mlt_heb_sid_ger_azi_aze_moo_jav_akn_hin_eng_bsq_scr_sod_ven_mnd_spa_bul_yor_ctl_swt_afr_est_bam_tsw_fin_nor_gam_geo_lat_prs_ita_swe_amr_hau_por_hun_bem_bat_rom_mao_jpn_tml_kor_pol_mcd_xho_cze_ind_slo_amh_sun_cnt_krd_ses_guj_anl_pan_grk_arw_glc_qcu_urd_dut_lit_zul_owc_rus_wly_alb_tag_ukr_fbf_bos_lda_mly_tha_tig_knd_dyu_swa_uzb_fre_svk_tur_igb_vie_chh_cic_ewe_tsn	-0.581776237461798	-1.38843923015196	0.168320031081728
584	owc_pan_dyu_urd_sid_amh_mlt_arw_uzb_aze_swt_jav_xho_scr_swe_bsq_glc_aeg_ven_cnt_ita_fre_cic_hin_ses_cze_fin_fbf_akn_hun_dut_chh_geo_mol_rom_eng_svk_gam_tig_slo_est_tsn_tag_bos_sun_jpn_knd_kor_afr_bul_igb_rus_ind_grk_hau_mly_mnd_spa_bem_lat_wly_ger_nor_por_guj_qcu_pol_alb_ukr_dgb_sod_lit_anl_prs_mao_mcd_ewe_krd_yor_bat_tha_heb_tml_moo_bam_azi_ben_ctl_tur_lda_vie_amr_tsw_zul_swa	0.428900709912328	1.0127236453698	0.313819753232201
585	hau_mol_swa_rus_anl_chh_heb_alb_tur_aze_akn_jav_dyu_rom_pan_bsq_arw_sid_cic_cnt_nor_guj_igb_fre_dgb_svk_fin_xho_bem_est_afr_wly_geo_ger_ben_swe_spa_owc_mlt_slo_hun_swt_bat_cze_ind_jpn_knd_kor_eng_bul_ses_prs_tag_bos_amh_mly_mnd_ctl_tsn_mcd_sod_glc_lat_scr_hin_qcu_krd_lit_por_ven_aeg_dut_amr_ukr_mao_grk_yor_pol_fbf_sun_tha_tig_tml_lda_tsw_uzb_urd_ita_azi_zul_vie_gam_bam_ewe_moo	0.131651659308261	0.310258659721897	0.757058483074807
586	wly_bul_moo_lit_gam_anl_sod_dut_aze_tur_lda_tag_bem_krd_afr_bsq_swe_aeg_swt_cnt_lat_glc_ewe_rom_ven_por_fin_dgb_bam_est_nor_owc_geo_urd_cze_scr_ctl_sid_amh_spa_hun_ses_ind_eng_mao_jpn_tml_kor_ben_fre_igb_rus_sun_bos_heb_bat_mnd_pan_yor_slo_hau_prs_mcd_ger_svk_qcu_mol_ukr_arw_tsn_chh_pol_tig_grk_mly_hin_swa_alb_tsw_jav_tha_mlt_knd_dyu_fbf_azi_ita_guj_uzb_cic_vie_amr_xho_zul_akn	-0.471753462192303	-1.12109961599002	0.265132009924583
587	anl_rus_akn_mcd_amh_chh_aeg_rom_aze_tur_xho_sun_swa_alb_ita_bsq_scr_tig_cic_cnt_pan_por_ewe_nor_ven_slo_est_yor_zul_hun_ctl_gam_geo_ukr_dut_prs_bul_hau_heb_arw_fin_lda_bat_grk_mao_jpn_knd_kor_eng_guj_fbf_glc_jav_hin_wly_tag_mnd_ben_bam_krd_sod_afr_pol_bos_mol_qcu_lat_swe_urd_swt_sid_ger_owc_fre_mly_spa_bem_cze_tsn_ind_tha_amr_tml_ses_dyu_uzb_svk_lit_azi_igb_vie_mlt_dgb_tsw_moo	-0.24676245928674	-0.582698434824222	0.561506515538773
588	mlt_afr_ewe_mol_owc_aeg_wly_ukr_aze_uzb_moo_ind_dgb_lit_guj_bsq_grk_tig_cic_mnd_bul_arw_tsw_nor_igb_prs_est_bam_ven_fin_por_gam_geo_eng_dut_ita_ben_hau_chh_cze_hun_fbf_sun_urd_bat_jpn_tml_kor_svk_swe_swa_krd_mly_alb_amr_jav_cnt_ctl_zul_mcd_heb_scr_bos_lat_spa_qcu_slo_fre_ger_swt_amh_glc_sod_pol_tag_rom_dyu_hin_akn_mao_tha_anl_knd_tsn_lda_tur_pan_rus_azi_yor_vie_sid_xho_bem_ses	-0.45985465504888	-1.09239772076853	0.277480102152929
589	wly_ben_tsw_nor_sid_anl_aeg_cze_aze_azi_bem_mao_swt_mcd_guj_bsq_scr_gam_cic_cnt_pan_swe_tsn_rom_ses_hin_fin_moo_xho_hun_pol_sod_geo_ger_por_alb_svk_mlt_tig_ctl_est_swa_tag_spa_bat_jpn_tml_kor_fre_grk_igb_glc_ind_urd_hau_jav_mnd_rus_dyu_afr_amr_ita_prs_lat_bul_qcu_krd_lit_arw_ewe_heb_eng_owc_dut_mly_slo_bam_ukr_zul_sun_tha_chh_knd_akn_fbf_tur_mol_bos_uzb_yor_vie_amh_ven_dgb_lda	-0.0168080014130441	-0.0396279288276021	0.968474707616737
590	wly_grk_bam_scr_amr_sod_amh_ita_tur_aze_ven_sun_tsw_prs_guj_bsq_dut_mlt_dyu_cnt_pol_cze_igb_lat_ewe_bul_est_akn_swa_hun_ukr_chh_geo_fre_nor_pan_mol_sid_aeg_svk_fin_lda_mly_rus_ind_jpn_knd_kor_hin_glc_tsn_afr_bat_mcd_gam_mao_mnd_urd_ses_spa_heb_slo_krd_arw_por_qcu_ctl_ben_rom_fbf_hau_swe_owc_bos_jav_ger_bem_lit_zul_tag_tha_anl_tml_xho_dgb_azi_eng_alb_uzb_swt_vie_tig_cic_yor_moo	-0.287177048833273	-0.678494067442254	0.499143351469026
591	owc_spa_tsn_fre_sod_tig_amr_eng_tur_aze_bem_sun_swa_rom_urd_bsq_lit_wly_yor_cnt_dut_krd_moo_pol_xho_swe_fin_tsw_igb_hun_ukr_hau_geo_glc_hin_ger_ita_sid_amh_por_est_cic_jav_svk_ind_jpn_tml_kor_ctl_slo_fbf_bos_mao_nor_heb_tag_mnd_mcd_lda_pan_mlt_prs_scr_rus_bul_qcu_alb_grk_guj_ewe_anl_lat_aeg_cze_bat_ben_swt_arw_ven_mly_tha_gam_knd_akn_ses_uzb_afr_mol_azi_dyu_vie_chh_dgb_bam_zul	0.567516549180943	1.34102285356471	0.183179134913699
592	tig_mcd_dgb_rom_hau_wly_gam_lit_aze_azi_ses_jav_fbf_lat_eng_bsq_por_amr_moo_cnt_ctl_alb_bem_mol_dyu_grk_fin_bam_cic_hun_ger_chh_geo_ita_prs_ukr_pan_mlt_heb_guj_est_ewe_mao_afr_ind_jpn_knd_kor_bul_dut_tsn_urd_tag_cze_sod_sun_mnd_fre_lda_scr_sid_pol_nor_svk_glc_qcu_slo_arw_spa_igb_anl_hin_aeg_rus_mly_swe_zul_krd_swa_bat_tha_amh_tml_swt_ven_uzb_bos_ben_tur_yor_vie_owc_tsw_akn_xho	0.372756907160895	0.878935289853698	0.381701686187258
593	wly_glc_moo_ita_amh_owc_mlt_lit_aze_uzb_ses_sun_ewe_alb_prs_bsq_lat_amr_bam_mnd_cze_ger_xho_slo_bem_nor_est_ven_tsw_hun_mol_hau_geo_afr_svk_fre_guj_gam_chh_ctl_fin_igb_jav_rus_mly_jpn_knd_kor_pan_bos_lda_spa_tag_ukr_tig_bat_cnt_rom_akn_krd_sid_por_urd_bul_eng_qcu_ben_hin_arw_fbf_anl_dut_heb_mcd_mao_swe_cic_scr_dgb_ind_tha_aeg_tml_swt_zul_tur_grk_pol_azi_yor_vie_sod_tsn_dyu_swa	-0.155594906805026	-0.367327875751228	0.714209032437287
594	gam_rus_tsn_hin_chh_owc_amr_glc_aze_tur_ven_ind_zul_prs_fre_bsq_grk_heb_akn_mnd_dut_swe_xho_guj_yor_bos_fin_swt_dyu_hun_alb_tig_geo_svk_mol_pan_slo_sid_aeg_krd_est_moo_sun_ctl_tag_jpn_knd_kor_ger_spa_bam_arw_mly_bul_wly_mao_cnt_afr_cic_pol_mlt_lit_nor_por_cze_qcu_scr_rom_lat_tsw_anl_mcd_sod_ben_bat_eng_lda_ita_ewe_jav_tha_hau_tml_ses_swa_azi_urd_ukr_uzb_fbf_vie_amh_bem_igb_dgb	-0.151875290144112	-0.358121138392059	0.721064236481528
595	tig_prs_ses_ctl_mlt_sod_aeg_rom_uzb_azi_tsn_mao_swt_bos_urd_bsq_pan_chh_swa_mnd_lit_bul_xho_spa_ewe_arw_est_dyu_zul_fin_grk_gam_geo_ger_lat_ben_dut_hau_wly_swe_hun_igb_bat_ukr_sun_jpn_knd_kor_mol_scr_lda_eng_mly_pol_anl_ind_cnt_nor_yor_por_amr_fre_cze_glc_guj_qcu_rus_alb_hin_dgb_sid_mcd_heb_ita_jav_svk_ven_afr_fbf_tag_tha_amh_tml_akn_bem_tur_slo_krd_aze_moo_vie_owc_bam_tsw_cic	0.0395304472581849	0.093042453761274	0.926069980099914
596	amr_mol_tsw_ctl_mlt_anl_sod_urd_aze_uzb_moo_sun_tsn_glc_afr_bsq_bos_chh_fbf_cnt_bul_lat_akn_krd_bem_eng_hun_lda_dgb_fin_nor_heb_geo_ita_alb_svk_slo_amh_sid_pan_est_swa_ind_ukr_bat_jpn_tml_kor_dut_prs_ewe_fre_mly_arw_owc_jav_mnd_pol_igb_lit_tig_grk_ger_scr_hin_qcu_por_ben_rom_ses_wly_swe_gam_mcd_mao_spa_swt_rus_bam_tag_tha_hau_knd_zul_yor_tur_guj_cze_azi_dyu_vie_aeg_ven_cic_xho	-0.958510720548608	-2.32954840999881	0.0219945309089833
597	sid_ukr_lda_fre_owc_wly_tig_cze_azi_uzb_dgb_mao_xho_scr_mol_bsq_arw_anl_yor_cnt_rus_slo_swt_ger_bam_grk_est_swa_fbf_fin_nor_aeg_geo_bos_guj_urd_bul_mlt_amr_rom_hun_ewe_mly_prs_bat_jpn_tml_kor_krd_afr_akn_swe_sun_lat_hau_jav_mnd_dut_dyu_mcd_amh_svk_lit_pan_ben_qcu_spa_ctl_por_ven_chh_alb_sod_hin_tag_ita_igb_glc_tsn_ind_tha_heb_knd_moo_tsw_aze_eng_pol_tur_ses_vie_gam_cic_zul_bem	-0.893413803837317	-2.16336860392696	0.0330763010195269
598	aeg_ctl_swa_arw_sod_chh_amh_eng_uzb_aze_xho_jav_zul_svk_rom_bsq_ger_gam_dgb_cnt_slo_lit_swt_alb_yor_por_hun_tsn_lda_est_glc_mlt_geo_prs_fre_ukr_mcd_sid_amr_spa_fin_ewe_mao_pol_mly_jpn_knd_kor_scr_afr_dyu_ita_bat_swe_anl_ind_mnd_bos_tsw_nor_owc_grk_ben_lat_pan_qcu_mol_hin_urd_akn_tig_cze_hau_krd_sun_guj_cic_rus_ses_tag_tha_wly_tml_bem_igb_azi_bul_dut_tur_fbf_vie_heb_moo_bam_ven	-0.48972223454844	-1.16696936307808	0.246206279679907
599	sid_lat_bam_krd_wly_hau_amr_guj_aze_tur_swa_mao_cic_bos_ukr_bsq_ctl_mlt_dgb_cnt_afr_pol_ses_grk_moo_ita_est_tsn_bem_fin_spa_sod_geo_swe_pan_fre_slo_anl_chh_mcd_hun_zul_ind_cze_mly_jpn_knd_kor_rus_lit_fbf_arw_jav_nor_heb_bat_mnd_bul_akn_rom_tig_prs_ben_svk_eng_qcu_mol_alb_ger_yor_owc_scr_aeg_dut_tag_glc_ewe_hin_tsw_sun_tha_gam_tml_ven_xho_azi_urd_por_uzb_lda_vie_amh_dyu_igb_swt	-0.0109371882776967	-0.0257769215955912	0.979490500279907
600	owc_glc_lda_lit_mlt_sid_chh_mol_uzb_tur_cic_ind_ses_mcd_scr_bsq_svk_gam_swa_mnd_swe_ctl_igb_por_bem_eng_fin_ven_xho_est_alb_amr_geo_arw_ita_guj_slo_sod_aeg_lat_hun_dgb_mao_ger_mly_jpn_knd_kor_pol_krd_swt_cze_tag_urd_anl_jav_cnt_hin_tsw_dut_amh_rus_bul_bos_afr_qcu_prs_ben_spa_moo_hau_grk_wly_rom_bat_fre_fbf_nor_zul_sun_tha_heb_tml_dyu_bam_aze_ukr_pan_azi_yor_vie_tig_ewe_tsn_akn	-0.0124772951040167	-0.0294150050714912	0.976596637724286
601	sod_rus_tsw_grk_anl_amr_hau_mcd_uzb_azi_ewe_sun_zul_pol_bul_bsq_rom_gam_dyu_cnt_ben_scr_cic_bos_akn_svk_est_ses_swa_fin_lit_amh_geo_urd_dut_alb_spa_sid_owc_glc_hun_tsn_jav_pan_tag_jpn_knd_kor_ukr_nor_moo_guj_bat_mol_mlt_mly_mnd_prs_lda_hin_aeg_ger_fre_ctl_por_qcu_afr_lat_cze_fbf_chh_swe_wly_eng_mao_slo_bam_arw_xho_ind_tha_heb_tml_swt_yor_aze_krd_ita_tur_dgb_vie_tig_bem_ven_igb	0.384084145893535	0.905582386468214	0.367497106371002
602	sid_nor_tsw_grk_hau_anl_chh_scr_azi_uzb_fbf_bat_tsn_swe_alb_bsq_rom_owc_zul_cnt_ger_urd_yor_lat_ses_bul_fin_dyu_xho_hun_mol_gam_geo_spa_ita_ctl_cze_amr_amh_krd_est_lda_mao_fre_jav_jpn_knd_kor_slo_pol_ven_ben_tag_hin_heb_sun_mnd_ukr_igb_por_sod_glc_guj_mcd_dut_qcu_rus_lit_arw_cic_wly_svk_tig_afr_ind_eng_ewe_pan_swa_mly_tha_mlt_tml_moo_bem_tur_bos_prs_aze_akn_vie_aeg_dgb_bam_swt	-0.290046679218213	-0.685924742841679	0.494467012106543
603	sid_ben_ses_grk_anl_amr_gam_swe_uzb_tur_bam_tag_moo_afr_mol_bsq_rus_aeg_swa_cnt_ctl_mcd_yor_pol_cic_lat_hun_xho_dyu_fin_slo_owc_geo_pan_scr_prs_fre_mlt_tig_bos_est_akn_mly_hin_sun_jpn_knd_kor_ger_cze_bem_guj_mao_spa_chh_bat_mnd_urd_dgb_ukr_hau_eng_glc_lit_rom_qcu_svk_ita_por_lda_heb_dut_sod_arw_ind_nor_igb_bul_ven_jav_tha_amh_tml_ewe_tsw_azi_alb_krd_aze_zul_vie_wly_fbf_swt_tsn	0.464627585774998	1.09823298976584	0.274937950865351
604	aeg_krd_tsn_ger_heb_wly_amr_rus_azi_aze_ewe_bat_bam_arw_slo_bsq_ctl_hau_ses_mnd_ita_nor_xho_grk_zul_eng_hun_cic_fbf_fin_glc_sid_geo_afr_mcd_pan_ben_sod_anl_bul_est_dgb_tag_alb_ind_jpn_tml_kor_scr_lit_swa_lat_mly_pol_chh_sun_cnt_mol_bem_ukr_amh_bos_cze_rom_svk_qcu_fre_spa_prs_lda_gam_dut_owc_por_jav_hin_igb_swe_ven_mao_tha_mlt_knd_swt_moo_uzb_guj_urd_tur_tsw_vie_tig_dyu_yor_akn	-0.659171150177217	-1.57499570828844	0.118653300620849
605	sid_arw_moo_mcd_anl_chh_heb_por_uzb_aze_lda_jav_yor_pol_mol_bsq_spa_aeg_akn_mnd_ctl_bos_dyu_ger_igb_scr_fin_zul_tsw_est_nor_owc_geo_rus_alb_lit_ben_sod_tig_prs_hun_swt_mao_urd_tag_jpn_tml_kor_afr_glc_bem_slo_sun_fre_hau_ind_cnt_krd_xho_swe_amr_ukr_ita_bul_guj_qcu_hin_rom_cze_cic_wly_dut_amh_svk_mly_eng_bam_pan_fbf_bat_tha_mlt_knd_swa_ven_tur_grk_lat_azi_dgb_vie_gam_ewe_tsn_ses	-0.00609729608638691	-0.0143503379183048	0.988581220475395
606	wly_prs_zul_arw_hau_owc_gam_rom_aze_azi_bem_bat_cic_ita_swe_bsq_ctl_sod_akn_mnd_pol_pan_moo_scr_xho_spa_fin_ewe_ven_hun_glc_amr_geo_guj_fre_mcd_por_mlt_anl_alb_est_bam_mly_bos_ind_jpn_tml_kor_eng_rus_yor_grk_mao_nor_amh_jav_cnt_hin_tsw_slo_heb_ukr_lit_bul_mol_qcu_ger_cze_afr_dgb_chh_krd_sid_dut_tag_ben_dyu_svk_swt_sun_tha_tig_knd_ses_lda_tur_urd_lat_uzb_swa_vie_aeg_igb_tsn_fbf	-0.420205788359898	-0.99764244684025	0.321041485759398
607	sid_spa_swa_slo_gam_chh_heb_nor_azi_tur_tsn_sun_fbf_alb_dut_bsq_ita_amh_bem_mnd_ukr_krd_igb_urd_ses_eng_hun_bam_yor_fin_fre_wly_geo_swe_hin_svk_mcd_amr_sod_arw_est_zul_mao_rus_mly_jpn_knd_kor_lit_lat_tsw_afr_tag_ctl_hau_jav_cnt_prs_lda_scr_aeg_mol_ben_bos_por_qcu_grk_glc_cze_ewe_owc_pan_mlt_bul_ind_rom_moo_pol_dyu_bat_tha_anl_tml_swt_xho_aze_ger_guj_uzb_ven_vie_tig_dgb_akn_cic	0.120473047786745	0.283640885059938	0.777316084239741
608	gam_ita_igb_ben_heb_mlt_hau_prs_tur_uzb_dyu_jav_swa_nor_bul_bsq_mcd_aeg_lda_cnt_mol_eng_akn_dut_swt_slo_fin_cic_tsn_hun_pol_sod_geo_urd_rus_lat_glc_anl_amr_bos_est_xho_mao_arw_ind_jpn_knd_kor_pan_guj_bem_rom_sun_ukr_owc_bat_mnd_spa_ses_ger_wly_lit_krd_ctl_afr_qcu_svk_fre_hin_moo_sid_alb_amh_grk_tag_cze_zul_scr_ven_mly_tha_tig_tml_dgb_ewe_aze_por_swe_azi_fbf_vie_chh_yor_bam_tsw	-0.681381197848989	-1.63190222283364	0.106081835690566
609	owc_swe_swa_glc_chh_tig_aeg_ukr_uzb_tur_ses_sun_dgb_arw_slo_bsq_ita_heb_ven_cnt_ctl_mol_fbf_eng_ewe_guj_fin_bem_akn_hun_por_gam_geo_rom_ger_mcd_spa_amh_hau_bul_est_yor_mly_cze_bat_jpn_knd_kor_urd_ben_zul_dut_jav_lit_mlt_mao_mnd_prs_moo_lat_anl_hin_svk_nor_pol_qcu_krd_bos_scr_tsw_sid_rus_amr_fre_ind_grk_bam_alb_xho_tag_tha_wly_tml_tsn_cic_azi_afr_pan_aze_swt_vie_sod_lda_dyu_igb	-0.295205795330608	-0.698654254353047	0.486511595638488
610	mlt_rom_dyu_nor_owc_hau_chh_svk_uzb_tur_yor_mao_dgb_pan_pol_bsq_urd_amh_swa_mnd_fre_scr_ewe_mcd_igb_dut_hun_akn_ven_est_guj_sid_geo_alb_ctl_arw_grk_tig_gam_bul_fin_fbf_mly_krd_tag_jpn_tml_kor_ukr_glc_zul_mol_jav_rus_anl_ind_cnt_por_moo_spa_aeg_eng_lit_hin_afr_qcu_ger_bos_swe_bem_wly_lat_amr_slo_sun_ben_bam_cze_swt_bat_tha_heb_knd_lda_ses_aze_ita_prs_azi_tsn_vie_sod_tsw_cic_xho	0.118999969279336	0.280348587206225	0.7798327501878
611	tig_rom_ses_afr_mlt_wly_gam_mcd_tur_aze_ven_mly_akn_arw_spa_bsq_grk_aeg_dgb_cnt_pan_lat_tsw_mol_moo_eng_hun_dyu_ewe_est_swe_sid_geo_krd_bos_glc_ben_amr_owc_ger_fin_tsn_bat_rus_sun_jpn_knd_kor_urd_bul_xho_fre_ind_lit_sod_mao_mnd_por_bem_prs_heb_svk_scr_hin_slo_qcu_nor_ita_dut_bam_anl_pol_hau_ukr_tag_cze_swt_ctl_igb_jav_tha_amh_tml_lda_swa_uzb_alb_guj_azi_fbf_vie_chh_cic_yor_zul	0.400488834524727	0.944452674590915	0.347385622712343
612	heb_scr_fbf_rus_amr_wly_aeg_mol_tur_aze_ven_ind_cic_guj_lat_bsq_ctl_hau_bem_mnd_pan_ukr_yor_afr_bam_glc_est_swt_ses_hun_urd_mlt_geo_nor_dut_por_grk_tig_gam_svk_fin_moo_jav_fre_tag_jpn_tml_kor_bul_krd_ewe_slo_mly_mcd_anl_sun_cnt_lit_dgb_swe_owc_arw_ben_pol_ita_qcu_spa_ger_alb_dyu_sod_bos_chh_prs_bat_eng_tsn_rom_zul_mao_tha_sid_knd_akn_swa_uzb_cze_hin_azi_xho_vie_amh_tsw_lda_igb	-0.516817429396079	-1.23205942695025	0.221032869499973
613	sid_por_tsw_mcd_owc_hau_amh_ukr_azi_uzb_xho_jav_bem_ben_arw_bsq_pol_chh_fbf_mnd_glc_urd_tsn_slo_ven_scr_est_yor_swt_hun_lat_amr_geo_spa_nor_ita_lit_aeg_sod_ger_fin_ewe_tag_guj_sun_jpn_tml_kor_cze_afr_swa_bos_ind_mol_wly_mly_cnt_rom_lda_rus_gam_bul_ctl_swe_dut_qcu_pan_hin_krd_igb_mlt_prs_tig_alb_mao_eng_moo_grk_cic_bat_tha_anl_knd_dgb_dyu_tur_svk_fre_aze_zul_vie_heb_bam_akn_ses	-0.511570623619668	-1.21815470466353	0.226246601382965
614	hau_slo_tsn_pol_sid_heb_aeg_hin_uzb_aze_dyu_mao_ven_rus_fre_bsq_grk_tig_cic_mnd_svk_ukr_ses_dut_fbf_spa_est_bam_yor_fin_nor_anl_geo_alb_mol_lat_por_chh_amh_ger_hun_xho_sun_pan_jav_jpn_tml_kor_afr_ctl_igb_lit_tag_guj_wly_bat_cnt_rom_ewe_eng_mlt_ita_prs_bul_swe_qcu_arw_cze_krd_akn_owc_mcd_amr_scr_ind_glc_tsw_ben_dgb_mly_tha_sod_knd_bem_swa_tur_urd_bos_azi_moo_vie_gam_swt_zul_lda	-0.604207493562	-1.4446223136322	0.151924855736914
615	chh_dut_ses_alb_gam_sod_sid_nor_tur_uzb_yor_mly_ewe_swe_por_bsq_ben_owc_bem_cnt_lit_rom_swt_ctl_moo_guj_est_igb_swa_hun_ukr_aeg_geo_afr_bul_krd_mcd_wly_anl_pan_fin_tsw_mao_grk_ind_jpn_knd_kor_glc_lat_cic_urd_jav_mol_mlt_bat_mnd_svk_akn_pol_hau_scr_arw_hin_ita_qcu_eng_prs_slo_tsn_amr_ger_heb_cze_tag_bos_ven_fre_xho_sun_tha_tig_tml_bam_zul_azi_rus_spa_aze_dyu_vie_amh_lda_dgb_fbf	-0.326102549292837	-0.772035132130596	0.442051063785049
616	amr_grk_lda_lat_anl_heb_tig_mcd_tur_uzb_ewe_tag_xho_ukr_ger_bsq_rus_aeg_tsn_cnt_ita_ctl_zul_lit_cic_cze_est_dgb_swa_fin_slo_gam_geo_guj_ben_hin_glc_owc_mlt_rom_hun_bem_bat_swe_mly_jpn_tml_kor_pol_alb_akn_svk_jav_eng_chh_ind_mnd_pan_yor_mol_sod_arw_nor_krd_prs_qcu_urd_dut_spa_swt_wly_bos_amh_fre_sun_scr_moo_por_dyu_mao_tha_sid_knd_ses_igb_azi_bul_afr_aze_tsw_vie_hau_bam_ven_fbf	-0.489463991942559	-1.1630300203389	0.247792862389062
617	heb_prs_fbf_mol_owc_amr_chh_nor_azi_aze_swt_tag_tsw_bul_ctl_bsq_svk_gam_yor_cnt_eng_slo_tsn_ger_igb_grk_hun_dyu_swa_est_lit_aeg_geo_rom_ita_swe_pol_amh_mlt_spa_fin_zul_mao_ukr_jav_jpn_knd_kor_por_pan_ven_ben_bat_dut_sid_sun_mnd_glc_xho_fre_wly_urd_krd_scr_afr_qcu_mcd_lat_arw_cic_tig_bos_anl_hin_ind_cze_ewe_alb_dgb_mly_tha_sod_tml_akn_moo_tur_guj_rus_uzb_bem_vie_hau_ses_lda_bam	-1.09964862729623	-2.70315577875382	0.00816593517253395
618	aeg_nor_ven_prs_wly_heb_sid_pol_tur_uzb_akn_bat_ses_mol_glc_bsq_ukr_amh_tsw_mnd_dut_krd_bem_scr_xho_hin_est_dyu_moo_hun_ctl_owc_geo_bul_svk_spa_ben_anl_chh_grk_fin_fbf_mly_ger_ind_jpn_tml_kor_lit_arw_igb_por_sun_slo_tig_mao_cnt_pan_zul_fre_amr_mcd_guj_afr_lat_qcu_rus_swe_bos_dgb_sod_urd_gam_rom_jav_cze_bam_eng_ewe_tag_tha_mlt_knd_lda_tsn_azi_alb_ita_aze_swa_vie_hau_swt_yor_cic	-0.701656965549124	-1.68346426577233	0.0956392951008678
619	mlt_alb_bem_ger_aeg_wly_owc_ben_tur_aze_bam_bat_ewe_rus_lat_bsq_dut_gam_igb_mnd_hin_ukr_ses_arw_zul_swe_fin_cic_lda_hun_cze_sid_geo_rom_mcd_spa_svk_chh_anl_lit_est_yor_jav_slo_tag_jpn_tml_kor_nor_por_tsw_bos_mao_prs_hau_ind_cnt_mol_swt_pol_sod_guj_bul_ita_scr_qcu_fre_urd_glc_tsn_amr_grk_heb_eng_sun_pan_moo_afr_xho_mly_tha_tig_knd_dyu_dgb_uzb_ctl_krd_azi_fbf_vie_amh_ven_swa_akn	0.583606800965318	1.37804982855685	0.171494543479595
620	sid_hin_zul_ben_gam_chh_tig_ita_tur_uzb_fbf_sun_swa_mcd_afr_bsq_arw_anl_cic_mnd_slo_dut_yor_rom_akn_lat_fin_tsn_dyu_est_cze_wly_geo_pan_fre_svk_prs_heb_owc_ctl_hun_bam_mly_scr_tag_jpn_tml_kor_bul_swe_tsw_alb_ind_nor_sod_jav_cnt_krd_ses_eng_amh_guj_pol_lit_ger_qcu_ukr_glc_rus_igb_aeg_mol_hau_spa_mao_grk_xho_bos_bem_bat_tha_amr_knd_moo_ven_aze_por_urd_azi_ewe_vie_mlt_swt_dgb_lda	-0.12281245832547	-0.289745717620229	0.772655784841127
621	heb_bos_fbf_eng_chh_mlt_wly_slo_aze_uzb_lda_sun_ven_lit_alb_bsq_rom_tig_yor_mnd_ctl_krd_igb_scr_bem_ukr_fin_ewe_dyu_hun_rus_aeg_geo_mol_por_cze_afr_owc_gam_svk_est_moo_ind_bul_bat_jpn_tml_kor_nor_pan_swt_mcd_tag_swe_sod_jav_cnt_ben_dgb_grk_anl_ita_spa_glc_urd_qcu_ger_arw_dut_bam_hau_prs_amh_lat_mao_fre_tsn_hin_cic_mly_tha_amr_knd_zul_swa_tur_pol_guj_azi_xho_vie_sid_ses_tsw_akn	-0.497970979615108	-1.18490324819055	0.239074827151992
622	mlt_mcd_fbf_glc_hau_aeg_owc_grk_uzb_aze_swt_mao_tsn_lit_alb_bsq_por_anl_ewe_mnd_mol_svk_ven_spa_yor_rus_hun_dgb_bam_est_afr_heb_geo_krd_urd_prs_bos_sod_sid_ita_fin_ses_tag_hin_ind_jpn_knd_kor_scr_bul_dyu_dut_bat_ger_amh_sun_cnt_guj_akn_swe_tig_ben_arw_eng_slo_qcu_lat_nor_fre_xho_wly_ukr_chh_ctl_mly_cze_tsw_pan_zul_jav_tha_amr_tml_lda_moo_azi_rom_pol_tur_bem_vie_gam_igb_swa_cic	-0.512409543008105	-1.21761952316203	0.22644904114016
623	chh_ger_zul_alb_hau_amr_sid_slo_aze_tur_tsw_sun_xho_ben_cze_bsq_arw_owc_akn_cnt_pol_ukr_ewe_guj_dgb_afr_fin_yor_ses_est_fre_tig_geo_eng_swe_nor_mcd_heb_sod_rus_hun_bem_mly_bul_bat_jpn_tml_kor_glc_prs_tsn_spa_tag_svk_aeg_jav_mnd_dut_swt_por_gam_lit_ctl_hin_krd_qcu_bos_grk_lat_ven_wly_rom_anl_ita_ind_pan_bam_scr_igb_mao_tha_amh_knd_cic_swa_azi_mol_urd_uzb_lda_vie_mlt_fbf_dyu_moo	0.0171586513834115	0.0404344847334131	0.967833416280353
624	mlt_fre_fbf_prs_wly_heb_amr_glc_tur_azi_ewe_mly_swt_krd_alb_bsq_pol_tig_ven_cnt_afr_urd_bam_guj_bem_pan_est_yor_tsn_hun_lit_owc_geo_svk_dut_bul_rus_hau_aeg_ben_fin_igb_bat_por_tag_jpn_tml_kor_ctl_bos_cic_slo_ind_hin_sid_sun_mnd_swe_dyu_mol_sod_nor_ger_grk_eng_qcu_arw_ita_rom_xho_amh_mcd_chh_scr_jav_ukr_lda_cze_dgb_mao_tha_anl_knd_akn_zul_aze_lat_spa_uzb_swa_vie_gam_ses_moo_tsw	-1.06762390908379	-2.60908031932068	0.0105791665014068
625	wly_guj_lda_afr_sod_hau_sid_mcd_tur_aze_ewe_bat_swt_arw_prs_bsq_por_owc_ven_cnt_ctl_ita_tsw_dut_dgb_scr_hun_ses_swa_fin_ukr_amr_geo_ger_nor_urd_ben_tig_heb_slo_est_bam_sun_svk_jav_jpn_tml_kor_grk_spa_igb_swe_tag_rus_chh_mao_mnd_bos_bem_rom_gam_hin_pol_bul_alb_qcu_pan_fre_glc_xho_anl_lat_mlt_krd_ind_eng_yor_mol_zul_mly_tha_amh_knd_moo_tsn_azi_lit_cze_uzb_dyu_vie_aeg_akn_cic_fbf	-0.604888269208903	-1.44619322101294	0.151484853422747
626	sid_mcd_tsn_grk_sod_heb_owc_scr_tur_azi_dgb_mao_swt_afr_mol_bsq_arw_aeg_fbf_cnt_nor_fre_bam_urd_moo_hin_hun_xho_ven_fin_swe_chh_geo_guj_lat_glc_ukr_amr_wly_svk_est_lda_bat_alb_jav_jpn_tml_kor_cze_rom_dyu_ctl_tag_slo_mlt_ind_mnd_pan_igb_ger_gam_ben_bos_lit_por_qcu_ita_rus_dut_yor_hau_spa_tig_krd_sun_pol_swa_eng_tsw_mly_tha_anl_knd_cic_akn_uzb_bul_prs_aze_bem_vie_amh_ewe_zul_ses	-0.739751353585185	-1.77720924199061	0.0788031175539168
627	aeg_lat_bam_guj_gam_heb_wly_bos_aze_azi_moo_ind_ses_spa_urd_bsq_afr_owc_swt_mnd_fre_dut_igb_grk_tsw_nor_est_cic_bem_fin_ctl_sod_geo_hin_mol_glc_mcd_amr_amh_ger_hun_ewe_mao_rom_sun_jpn_knd_kor_lit_arw_zul_rus_bat_ben_chh_mly_cnt_slo_xho_cze_mlt_prs_svk_eng_ukr_qcu_bul_pol_por_swa_tig_pan_sid_swe_tag_alb_tsn_scr_dyu_jav_tha_hau_tml_akn_ven_tur_ita_krd_uzb_lda_vie_anl_yor_dgb_fbf	-0.617183965777712	-1.47504228161126	0.143578663029652
628	anl_lat_ven_arw_hau_heb_amr_alb_aze_tur_xho_jav_igb_krd_dut_bsq_scr_sod_dgb_cnt_prs_fre_zul_bos_tsw_afr_hun_akn_bem_fin_ita_wly_geo_slo_eng_urd_lit_gam_chh_rom_est_ses_bat_mol_tag_jpn_tml_kor_ctl_svk_swt_por_mly_hin_sid_ind_mnd_nor_dyu_cze_amh_rus_ben_ger_pol_qcu_ukr_bul_mcd_yor_aeg_pan_owc_spa_mao_guj_tsn_grk_lda_sun_tha_tig_knd_bam_fbf_azi_swe_glc_uzb_ewe_vie_mlt_swa_moo_cic	-0.0849997017794898	-0.200296515966235	0.841686041035378
629	tig_ita_swa_eng_sid_anl_hau_afr_uzb_tur_xho_mly_dgb_grk_hin_bsq_pol_owc_ses_mnd_rus_mcd_yor_alb_fbf_fre_fin_ewe_akn_hun_prs_amr_geo_por_ukr_bos_slo_aeg_mlt_spa_est_dyu_ind_lat_sun_jpn_tml_kor_dut_rom_igb_glc_mao_ger_chh_tag_cnt_nor_bem_pan_wly_ben_scr_swe_svk_qcu_mol_cze_urd_cic_sod_bul_gam_arw_jav_ctl_ven_krd_bam_bat_tha_heb_knd_lda_swt_aze_lit_guj_azi_zul_vie_amh_tsw_moo_tsn	-0.786108124249129	-1.89635518910496	0.0610172246456244
630	owc_svk_dyu_lat_heb_amh_sid_pol_aze_tur_lda_sun_igb_ukr_ger_bsq_glc_wly_bem_mnd_dut_nor_dgb_hin_moo_fre_hun_yor_tsw_fin_mol_chh_geo_slo_afr_scr_swe_gam_sod_urd_est_swt_jav_rom_ind_jpn_tml_kor_ctl_bul_fbf_lit_mly_guj_hau_bat_cnt_ben_tsn_rus_anl_por_cze_mcd_alb_qcu_spa_bos_pan_akn_aeg_eng_mlt_arw_tag_grk_zul_prs_bam_mao_tha_tig_knd_ven_xho_uzb_ita_krd_azi_ewe_vie_amr_cic_ses_swa	0.45884066838105	1.08394208917723	0.281192612900586
631	anl_prs_ven_arw_sid_mlt_owc_scr_tur_aze_cic_bat_moo_glc_ger_bsq_alb_amh_bam_cnt_bul_ctl_yor_hin_dgb_fre_hun_ewe_zul_fin_guj_amr_geo_cze_nor_krd_swe_chh_heb_pol_est_xho_jav_urd_tag_jpn_tml_kor_pan_mcd_tsn_rus_mao_eng_tig_ind_mnd_lat_tsw_rom_hau_spa_lit_slo_ita_qcu_afr_grk_mol_ses_sod_ukr_gam_dut_mly_por_dyu_svk_akn_sun_tha_wly_knd_swt_igb_azi_ben_bos_uzb_fbf_vie_aeg_bem_lda_swa	-0.870102608768195	-2.10199725365306	0.0382563198783075
632	gam_ctl_igb_prs_aeg_sid_tig_nor_uzb_tur_xho_tag_akn_dut_slo_bsq_alb_owc_tsw_cnt_eng_bos_yor_guj_cic_mcd_est_swt_dgb_hun_spa_anl_geo_bul_lit_hin_glc_mlt_chh_afr_fin_tsn_ind_rom_sun_jpn_tml_kor_swe_ita_bam_ben_mao_arw_amr_jav_mnd_krd_ewe_urd_heb_cze_ger_lat_grk_qcu_pan_pol_rus_fbf_wly_por_sod_ukr_bat_scr_swa_svk_dyu_mly_tha_amh_knd_bem_moo_aze_mol_fre_azi_ven_vie_hau_lda_ses_zul	0.547255217213142	1.29363160921218	0.198996446598835
633	amr_prs_xho_ctl_anl_amh_wly_ger_aze_tur_fbf_ind_tsn_mol_urd_bsq_hin_tig_ven_mnd_ukr_alb_yor_mcd_bam_por_est_dyu_ses_hun_slo_heb_geo_pol_grk_svk_lit_gam_hau_scr_fin_swt_tag_ben_jav_jpn_knd_kor_krd_nor_zul_afr_sun_swe_aeg_mly_cnt_guj_akn_arw_mlt_spa_lat_dut_rom_qcu_cze_fre_pan_bem_sid_ita_sod_rus_mao_bul_igb_bos_tsw_bat_tha_owc_tml_cic_moo_azi_eng_glc_uzb_lda_vie_chh_dgb_swa_ewe	0.374053242905126	0.880590551831167	0.380809476513237
634	owc_bul_ewe_arw_mlt_sod_tig_svk_azi_aze_ven_bat_xho_pol_rus_bsq_ben_amr_ses_mnd_bos_mol_dyu_glc_tsn_cze_hun_yor_moo_est_por_wly_geo_urd_grk_krd_ctl_chh_sid_prs_fin_lda_ind_spa_mao_jpn_knd_kor_slo_rom_akn_ita_mly_swe_gam_sun_cnt_eng_cic_lat_hau_hin_guj_scr_nor_qcu_alb_pan_mcd_swa_anl_afr_amh_fre_jav_ger_fbf_dut_swt_tag_tha_heb_tml_bam_dgb_uzb_ukr_lit_tur_tsw_vie_aeg_igb_bem_zul	0.00757721139761868	0.0178817389230433	0.985771504449318
635	owc_scr_akn_rom_sid_hau_wly_ita_uzb_azi_zul_ind_bam_fre_slo_bsq_lit_heb_xho_cnt_ger_swe_cic_rus_moo_krd_hun_swt_ewe_fin_bul_amh_geo_mol_hin_ctl_eng_sod_amr_glc_est_yor_sun_cze_bat_jpn_tml_kor_por_afr_lda_arw_mao_guj_gam_mly_mnd_ukr_ven_dut_anl_nor_mcd_grk_lat_qcu_svk_spa_prs_igb_chh_pan_aeg_ben_jav_bos_bem_urd_tsn_tag_tha_mlt_knd_dgb_tsw_aze_alb_pol_tur_fbf_vie_tig_dyu_ses_swa	0.326734419022639	0.770862988129434	0.442742175944423
636	aeg_arw_tsw_ita_wly_gam_tig_prs_aze_uzb_xho_tag_zul_hin_eng_bsq_grk_anl_swa_mnd_rus_nor_dyu_swe_fbf_dut_est_dgb_moo_hun_mcd_heb_geo_lit_bul_ben_ger_owc_sod_slo_fin_bem_mly_glc_sun_jpn_tml_kor_ctl_scr_yor_bos_ind_guj_amr_mao_cnt_urd_cic_por_amh_rom_afr_pol_mol_qcu_ukr_svk_lat_ses_chh_pan_sid_spa_bat_cze_akn_fre_igb_jav_tha_mlt_knd_tsn_ven_azi_krd_alb_tur_bam_vie_hau_swt_lda_ewe	-0.892001363488471	-2.1599043133649	0.0333515666577262
637	gam_rus_ven_fre_sid_wly_tig_mol_tur_uzb_igb_mao_tsn_ita_spa_bsq_prs_amh_swa_cnt_lat_glc_dyu_pan_swt_scr_est_dgb_lda_fin_slo_anl_geo_krd_afr_swe_eng_sod_heb_dut_hun_fbf_jav_cze_sun_jpn_knd_kor_ben_alb_cic_mcd_ind_hin_aeg_tag_mnd_guj_yor_por_mlt_ger_grk_arw_bul_qcu_pol_bos_lit_bem_owc_svk_amr_rom_bat_ukr_moo_urd_akn_mly_tha_chh_tml_bam_xho_azi_ctl_nor_aze_ewe_vie_hau_zul_tsw_ses	0.576654239344808	1.36435924713033	0.175747029822782
638	mlt_lit_igb_fre_anl_wly_aeg_pol_uzb_tur_lda_jav_fbf_lat_ger_bsq_prs_heb_swt_mnd_pan_ben_moo_alb_ven_swe_hun_ewe_tsw_est_glc_amr_geo_ukr_bos_slo_scr_hau_amh_arw_fin_zul_tag_dut_mao_jpn_knd_kor_nor_rom_dyu_mol_ind_afr_tig_sun_cnt_rus_dgb_eng_gam_por_bul_ctl_mcd_qcu_guj_cze_krd_ses_sod_ita_sid_grk_bat_svk_bam_hin_swa_mly_tha_chh_tml_xho_yor_aze_urd_spa_azi_akn_vie_owc_cic_tsn_bem	-0.823975378086912	-1.98702162219146	0.0498623129399596
639	sod_fre_akn_hin_chh_wly_owc_spa_azi_aze_lda_tag_yor_bos_dut_bsq_ukr_heb_tsw_cnt_swe_cze_dyu_por_ewe_mol_fin_tsn_cic_est_pan_amr_geo_prs_eng_scr_pol_sid_amh_ita_hun_dgb_mly_alb_sun_jpn_knd_kor_mcd_slo_ses_urd_jav_rom_hau_bat_mnd_guj_moo_bul_gam_ctl_lat_nor_lit_qcu_svk_ben_krd_bam_anl_ger_mlt_afr_mao_grk_xho_glc_zul_ind_tha_tig_tml_bem_ven_tur_arw_rus_uzb_fbf_vie_aeg_swa_swt_igb	-0.429619348510407	-1.02261101083757	0.309144516114321
640	tig_hin_yor_ita_sod_amh_mlt_rus_azi_aze_dgb_tag_xho_arw_ctl_bsq_lit_aeg_dyu_mnd_ger_mol_moo_urd_bam_bos_est_cic_ewe_hun_pan_amr_geo_fre_slo_ben_guj_chh_anl_scr_fin_akn_sun_krd_jav_jpn_knd_kor_eng_glc_tsn_pol_ind_afr_wly_mly_cnt_dut_zul_grk_gam_rom_svk_ukr_por_qcu_bul_spa_lat_swa_heb_nor_owc_alb_mao_cze_fbf_swe_tsw_bat_tha_hau_tml_ses_swt_uzb_prs_mcd_tur_ven_vie_sid_igb_bem_lda	-0.6577146970897	-1.57345571526015	0.11900933703331
641	heb_arw_moo_hin_wly_amh_amr_dut_aze_azi_lda_ind_ewe_mol_ctl_bsq_cze_gam_tsn_mnd_pan_rom_dgb_fre_swa_ukr_fin_swt_bem_est_scr_hau_geo_afr_spa_bul_lit_sod_tig_svk_hun_zul_bat_swe_jav_jpn_knd_kor_alb_guj_ven_urd_mly_grk_anl_tag_cnt_glc_igb_nor_chh_pol_mcd_prs_slo_qcu_lat_ita_bos_tsw_sid_rus_aeg_por_sun_ger_bam_krd_fbf_mao_tha_owc_tml_dyu_akn_uzb_ben_eng_tur_xho_vie_mlt_ses_cic_yor	-0.408997674584722	-0.970115816546097	0.334505077680234
642	gam_lit_bam_scr_amr_owc_amh_alb_uzb_tur_tsw_mly_ses_cze_guj_bsq_rom_wly_cic_mnd_prs_ben_swa_swe_xho_dut_fin_tsn_yor_hun_pan_hau_geo_bos_krd_ger_afr_anl_heb_ita_est_ewe_ind_fre_tag_jpn_knd_kor_mcd_por_swt_grk_jav_pol_mlt_bat_cnt_rus_akn_hin_chh_urd_mol_slo_lat_qcu_bul_ukr_arw_zul_sid_svk_sod_ctl_mao_glc_dgb_nor_lda_sun_tha_aeg_tml_moo_bem_aze_spa_eng_azi_fbf_vie_tig_igb_dyu_ven	-0.44566253087328	-1.05917244509142	0.292264465250666
643	chh_rom_moo_rus_wly_hau_mlt_pan_aze_azi_lda_jav_cic_hin_slo_bsq_mol_owc_dgb_mnd_lit_ben_xho_ctl_yor_afr_hun_ses_dyu_fin_grk_heb_geo_cze_krd_ukr_ger_amr_sid_spa_est_igb_mao_bul_bat_jpn_knd_kor_prs_swe_bam_por_tag_scr_amh_ind_cnt_eng_zul_pol_tig_fre_svk_nor_ita_qcu_alb_lat_guj_ven_gam_arw_aeg_glc_mly_dut_ewe_urd_tsw_sun_tha_sod_tml_bem_tsn_uzb_bos_mcd_tur_swt_vie_anl_swa_akn_fbf	-0.638960501522601	-1.52897009737002	0.129666158620549
644	gam_afr_bem_nor_aeg_hau_sod_eng_azi_tur_lda_jav_moo_hin_cze_bsq_ben_mlt_tsn_cnt_mcd_pol_cic_rus_ven_guj_est_fbf_igb_hun_alb_amh_geo_slo_pan_svk_ctl_tig_chh_bul_fin_tsw_sun_spa_mly_jpn_tml_kor_glc_urd_zul_rom_mao_fre_sid_ind_mnd_dut_swt_prs_owc_swe_por_ita_ger_qcu_lat_arw_bos_akn_anl_lit_heb_ukr_bat_krd_dyu_scr_ses_tag_tha_wly_knd_yor_xho_uzb_grk_mol_aze_bam_vie_amr_ewe_swa_dgb	0.127368023738709	0.299981460145226	0.764860780238068
645	amr_bul_swt_lit_aeg_wly_anl_mol_uzb_tur_dyu_mao_lda_por_lat_bsq_ukr_sod_ven_mnd_pol_svk_igb_ben_moo_ctl_fin_bem_ewe_est_dut_mlt_geo_nor_urd_glc_afr_owc_amh_alb_hun_yor_tag_eng_ind_jpn_knd_kor_fre_slo_fbf_arw_mly_swe_sid_jav_cnt_ger_bam_bos_tig_spa_pan_grk_cze_qcu_rom_rus_prs_cic_heb_hin_gam_krd_sun_ita_ses_scr_zul_bat_tha_hau_tml_swa_tsw_azi_mcd_guj_aze_akn_vie_chh_xho_dgb_tsn	-0.427084758658295	-1.01507185751471	0.312705143913137
646	sod_scr_akn_cze_anl_hau_gam_bul_aze_uzb_bam_ind_igb_hin_por_bsq_alb_mlt_yor_mnd_spa_fre_cic_pan_ven_svk_fin_moo_dyu_hun_mol_tig_geo_nor_ben_afr_arw_wly_sid_rom_est_tsw_sun_bos_tag_jpn_knd_kor_lat_urd_swt_lit_mao_eng_aeg_jav_cnt_slo_fbf_ita_heb_pol_grk_krd_guj_qcu_ger_ctl_mcd_zul_amh_glc_amr_ukr_mly_prs_swa_swe_xho_bat_tha_owc_tml_dgb_tsn_azi_dut_rus_tur_lda_vie_chh_ses_ewe_bem	0.519697844600419	1.22602196481408	0.2232858335417
647	sod_prs_lda_krd_gam_aeg_mlt_dut_uzb_azi_bem_mao_ses_ctl_grk_bsq_nor_owc_moo_cnt_spa_swe_tsw_alb_tsn_bul_est_ven_bam_fin_scr_chh_geo_lat_rom_glc_ukr_amh_wly_ger_hun_dgb_tag_eng_bat_jpn_tml_kor_ita_afr_zul_pol_mly_mcd_heb_sun_mnd_lit_xho_hin_hau_bos_mol_urd_arw_qcu_guj_pan_cze_cic_tig_fre_anl_por_ind_ben_akn_svk_fbf_jav_tha_amr_knd_igb_swt_aze_slo_rus_tur_swa_vie_sid_ewe_dyu_yor	-0.171700744414411	-0.40476249367642	0.68658157416101
648	mlt_ita_lda_spa_aeg_amh_anl_por_aze_uzb_tsw_tag_tsn_pol_urd_bsq_afr_gam_zul_mnd_mol_swe_xho_ukr_moo_ben_hun_bam_yor_fin_lat_sid_geo_alb_hin_krd_arw_chh_hau_nor_est_fbf_mao_pan_sun_jpn_knd_kor_ger_bul_ses_cze_mly_glc_amr_jav_cnt_eng_bem_guj_tig_prs_bos_mcd_dut_qcu_slo_rus_scr_ven_heb_svk_owc_fre_bat_rom_cic_grk_akn_ind_tha_wly_tml_ewe_dgb_tur_lit_ctl_azi_swt_vie_sod_igb_dyu_swa	0.261752270892746	0.615669879625311	0.539616252959015
649	aeg_nor_akn_slo_tig_amh_wly_pan_uzb_azi_zul_jav_cic_por_arw_bsq_guj_amr_swa_mnd_cze_ben_moo_rom_dyu_ukr_hun_bem_fbf_fin_lit_chh_geo_dut_rus_prs_afr_heb_mlt_mol_est_ewe_sun_pol_tag_jpn_knd_kor_ger_alb_tsw_glc_mao_ctl_gam_ind_cnt_krd_ses_swe_hau_bos_grk_spa_eng_qcu_urd_ita_bul_lda_sid_svk_owc_scr_bat_hin_yor_mcd_igb_mly_tha_sod_tml_ven_xho_tur_lat_fre_aze_bam_vie_anl_tsn_swt_dgb	-0.73845201503535	-1.77382138863346	0.0793657938145681
650	sod_rus_lda_guj_mlt_wly_sid_lit_uzb_aze_swt_tag_cic_pan_bos_bsq_lat_hau_zul_cnt_grk_glc_bem_afr_fbf_pol_hun_ven_akn_fin_fre_tig_geo_rom_prs_por_krd_gam_anl_ben_est_moo_ind_scr_sun_jpn_tml_kor_slo_bul_ewe_ukr_mly_alb_amh_bat_mnd_nor_igb_arw_heb_hin_mcd_mol_ger_qcu_svk_spa_cze_yor_aeg_swe_amr_ita_mao_ctl_dyu_dut_swa_jav_tha_owc_knd_tsn_bam_tur_eng_urd_azi_dgb_vie_chh_xho_tsw_ses	0.961623183182377	2.30959111257417	0.0231240613838628
651	wly_glc_bem_lat_amr_tig_gam_por_aze_tur_lda_ind_bam_svk_krd_bsq_ben_sid_tsw_cnt_lit_rom_moo_cze_tsn_arw_fin_swt_igb_est_spa_sod_geo_ukr_pol_pan_urd_owc_chh_mol_hun_akn_mly_bul_tag_jpn_knd_kor_mcd_eng_fbf_rus_bat_swe_amh_sun_mnd_prs_dgb_grk_hau_guj_afr_scr_alb_qcu_ita_dut_nor_dyu_heb_bos_aeg_hin_mao_ctl_xho_ger_ses_jav_tha_anl_tml_ewe_swa_uzb_slo_fre_azi_ven_vie_mlt_cic_zul_yor	0.569900158605691	1.34727722967842	0.181164423240383
652	amh_fre_bem_por_amr_owc_sod_ukr_azi_tur_moo_bat_tsn_slo_hin_bsq_glc_aeg_lda_cnt_rus_ita_akn_prs_dyu_krd_est_cic_tsw_hun_lat_sid_geo_ben_pan_ctl_dut_mlt_wly_mol_fin_ses_ind_rom_tag_jpn_tml_kor_alb_guj_zul_bos_jav_grk_hau_sun_mnd_eng_igb_nor_gam_svk_pol_ger_lit_qcu_swe_arw_cze_ewe_tig_mcd_anl_spa_mly_scr_dgb_afr_fbf_mao_tha_heb_knd_swt_xho_aze_bul_urd_uzb_swa_vie_chh_yor_ven_bam	-0.397983122508207	-0.94280273045291	0.348224575112823
653	hau_slo_tsn_bos_owc_wly_amr_por_tur_aze_dyu_sun_zul_lat_spa_bsq_afr_anl_tsw_cnt_ukr_prs_swt_swe_swa_mcd_fin_yor_bem_est_ben_aeg_geo_ctl_pan_fre_nor_mlt_gam_urd_hun_igb_bat_ger_mao_jpn_knd_kor_svk_scr_dgb_hin_mly_rus_amh_ind_mnd_pol_moo_cze_heb_ita_mol_grk_glc_qcu_alb_lit_bul_ses_chh_dut_sod_krd_tag_eng_bam_rom_fbf_jav_tha_sid_tml_ewe_lda_azi_guj_arw_uzb_ven_vie_tig_xho_cic_akn	-0.708949223284192	-1.70451111394619	0.0916244278188051
654	hau_grk_bem_hin_amh_amr_wly_mcd_uzb_azi_igb_jav_tsw_guj_urd_bsq_nor_tig_bam_cnt_scr_eng_lda_bos_dgb_spa_fin_ven_yor_hun_ctl_mlt_geo_alb_ger_pan_bul_gam_heb_rus_est_zul_tag_lat_bat_jpn_knd_kor_lit_ita_swa_krd_ind_mol_chh_mao_mnd_rom_tsn_slo_sod_prs_glc_svk_fre_qcu_afr_dut_ukr_akn_anl_pol_aeg_ben_sun_cze_fbf_arw_cic_mly_tha_sid_tml_ses_dyu_aze_swe_por_tur_ewe_vie_owc_swt_moo_xho	-0.479628587747116	-1.13988726814712	0.257260549127837
655	aeg_arw_bam_hin_gam_wly_owc_scr_aze_azi_lda_jav_akn_mol_glc_bsq_lat_amr_igb_cnt_grk_dut_cic_rus_tsw_ben_est_ewe_bem_fin_krd_tig_geo_por_cze_eng_ctl_chh_heb_prs_hun_swt_ind_swe_mao_jpn_tml_kor_alb_slo_tsn_spa_tag_guj_sod_mly_mnd_bul_zul_fre_sid_ger_pan_afr_svk_qcu_ukr_nor_bos_dyu_anl_pol_amh_mcd_sun_lit_ven_ita_fbf_bat_tha_hau_knd_moo_yor_tur_urd_rom_uzb_xho_vie_mlt_dgb_swa_ses	-0.540320663237304	-1.28826473241876	0.200849790201913
656	owc_ita_dyu_rom_amh_amr_gam_pol_aze_azi_ewe_ind_zul_bul_spa_bsq_hin_mlt_igb_cnt_glc_krd_dgb_guj_lda_rus_est_fbf_bem_fin_por_anl_geo_slo_grk_svk_swe_chh_tig_mcd_hun_bam_mao_ukr_bat_jpn_knd_kor_lit_ctl_yor_nor_sun_dut_sid_tag_mnd_bos_cic_lat_sod_urd_scr_eng_fre_qcu_alb_prs_arw_swt_aeg_ben_hau_ger_jav_cze_ven_mol_xho_mly_tha_wly_tml_akn_tsw_tur_pan_afr_uzb_ses_vie_heb_moo_tsn_swa	-0.451560273911826	-1.07616127022128	0.284638984093424
657	wly_grk_tsw_dut_chh_amr_gam_bos_azi_uzb_moo_tag_akn_krd_ukr_bsq_fre_owc_fbf_mnd_bul_ctl_xho_ger_swt_hin_hun_cic_zul_est_ita_anl_geo_scr_eng_alb_lat_sod_aeg_prs_fin_yor_bat_ben_mly_jpn_tml_kor_rus_urd_ven_spa_ind_cze_heb_sun_cnt_pol_bam_afr_mlt_lit_mcd_pan_guj_qcu_glc_svk_mol_ses_hau_por_sid_swe_mao_arw_lda_rom_bem_jav_tha_amh_knd_dyu_dgb_aze_slo_nor_tur_tsn_vie_tig_swa_ewe_igb	-0.433498790573486	-1.02961210130623	0.305862483310541
658	mlt_ctl_tsw_lit_anl_sod_sid_pol_azi_tur_zul_mao_moo_bul_hin_bsq_scr_heb_swt_mnd_alb_ben_dyu_lat_bam_eng_hun_akn_bem_fin_rom_gam_geo_pan_glc_afr_slo_aeg_owc_dut_est_yor_ind_krd_sun_jpn_tml_kor_nor_spa_igb_svk_mly_mcd_tig_bat_cnt_fre_dgb_prs_amr_ita_cze_ger_por_qcu_guj_rus_grk_swa_wly_bos_hau_swe_tag_mol_tsn_arw_ses_jav_tha_chh_knd_xho_ewe_uzb_ukr_urd_aze_cic_vie_amh_ven_lda_fbf	0.346355737373904	0.817092930710973	0.415963610291719
659	owc_mcd_swa_ukr_heb_mlt_gam_fre_aze_uzb_tsn_jav_bam_rom_slo_bsq_mol_hau_xho_mnd_ita_dut_fbf_ben_swt_rus_hun_dgb_bem_est_hin_amh_geo_lit_spa_alb_por_sid_anl_grk_fin_dyu_bat_guj_tag_jpn_knd_kor_svk_pan_zul_cze_mly_bos_tig_ind_cnt_swe_igb_pol_aeg_ctl_nor_prs_eng_qcu_arw_afr_urd_moo_amr_ger_chh_lat_sun_krd_tsw_scr_yor_mao_tha_sod_tml_akn_ewe_tur_glc_bul_azi_ven_vie_wly_ses_cic_lda	0.151439770640086	0.35660517874831	0.722195202968435
660	sod_pan_igb_alb_amh_chh_amr_ukr_uzb_tur_lda_mly_yor_rus_svk_bsq_fre_mlt_tsw_cnt_lat_swe_bam_bos_akn_urd_est_moo_swt_fin_cze_wly_geo_spa_mcd_guj_ctl_owc_tig_lit_hun_zul_bat_afr_sun_jpn_tml_kor_ita_eng_ses_dut_mao_prs_aeg_ind_mnd_scr_dgb_ben_hau_grk_krd_nor_hin_qcu_bul_ger_por_swa_anl_mol_gam_slo_tag_rom_dyu_arw_fbf_jav_tha_heb_knd_ven_bem_aze_glc_pol_azi_ewe_vie_sid_xho_tsn_cic	-0.131852621920218	-0.310841462137159	0.756616772519784
661	tig_eng_tsn_bul_sid_wly_aeg_arw_aze_azi_dyu_jav_swa_alb_dut_bsq_slo_sod_dgb_cnt_pol_glc_ses_cze_bam_rom_est_xho_igb_hun_lit_amh_geo_svk_fre_swe_lat_gam_owc_hin_fin_lda_ind_krd_mao_jpn_tml_kor_scr_pan_swt_spa_sun_ben_mlt_mly_mnd_prs_cic_ukr_heb_ctl_urd_bos_afr_qcu_grk_rus_ger_bem_hau_ita_anl_guj_bat_nor_zul_mcd_akn_tag_tha_chh_knd_moo_yor_tur_por_mol_uzb_tsw_vie_amr_ven_ewe_fbf	-0.0193219344879097	-0.0455057447336058	0.963801766687687
662	amr_krd_ses_slo_owc_hau_anl_ukr_azi_uzb_xho_mly_lda_ctl_arw_bsq_fre_heb_akn_cnt_pol_rus_bam_ger_zul_mol_hun_igb_moo_est_afr_sid_geo_ita_grk_pan_por_amh_sod_bul_fin_swa_sun_ben_mao_jpn_knd_kor_spa_lit_bem_guj_bat_nor_wly_jav_mnd_glc_yor_swe_mlt_prs_svk_cze_lat_qcu_dut_eng_bos_swt_tig_mcd_gam_rom_ind_scr_fbf_urd_ven_tag_tha_chh_tml_ewe_cic_tur_hin_alb_aze_dyu_vie_aeg_dgb_tsn_tsw	-0.881683901102576	-2.13178969077349	0.0356601003649411
663	gam_guj_bam_fre_mlt_chh_tig_grk_tur_uzb_swa_mly_ven_lat_dut_bsq_svk_anl_bem_cnt_nor_lit_igb_pol_swt_mcd_hun_tsw_cic_est_hin_aeg_geo_rom_glc_ctl_slo_sid_hau_mol_fin_fbf_jav_eng_bat_jpn_knd_kor_bul_cze_zul_swe_ind_alb_heb_tag_mnd_ukr_yor_rus_amr_prs_scr_krd_ger_qcu_bos_por_urd_dyu_sod_ita_wly_ben_sun_pan_moo_afr_dgb_mao_tha_owc_tml_ewe_lda_azi_arw_spa_aze_xho_vie_amh_akn_ses_tsn	0.284686334635902	0.670333994446515	0.504306104311629
664	hau_scr_ses_bos_aeg_wly_sid_ita_azi_aze_tsw_jav_ewe_ctl_pan_bsq_mol_heb_bem_cnt_eng_arw_dyu_slo_yor_dut_fin_cic_xho_est_pol_owc_geo_grk_urd_por_mcd_tig_mlt_svk_hun_moo_tag_fre_ind_jpn_tml_kor_hin_bul_tsn_rom_mly_glc_amh_sun_mnd_ben_akn_alb_gam_swe_cze_ukr_lit_qcu_spa_guj_prs_dgb_amr_afr_sod_rus_mao_lat_lda_ger_igb_bat_tha_chh_knd_swt_bam_tur_nor_krd_uzb_fbf_vie_anl_zul_ven_swa	-0.176306024585926	-0.416040924030091	0.678338569992948
665	sid_fre_fbf_guj_tig_hau_aeg_slo_azi_tur_lda_sun_zul_bos_krd_bsq_grk_sod_ewe_cnt_glc_arw_cic_swe_swa_rom_hun_bem_ses_fin_urd_anl_geo_ger_lat_nor_prs_amr_gam_scr_est_igb_mao_eng_ind_jpn_knd_kor_rus_alb_dgb_afr_jav_ita_chh_mly_mnd_mol_tsn_ukr_heb_hin_dut_ctl_pan_qcu_por_cze_mcd_dyu_amh_svk_owc_pol_bat_spa_bam_bul_swt_tag_tha_mlt_tml_akn_ven_uzb_lit_ben_aze_yor_vie_wly_tsw_moo_xho	-0.975136126041872	-2.37483323757387	0.0196106736551709
666	amh_arw_akn_krd_owc_aeg_wly_bos_tur_uzb_ewe_mao_dyu_hin_mol_bsq_svk_sod_lda_cnt_mcd_dut_xho_guj_ven_scr_est_fbf_tsn_fin_spa_heb_geo_rus_afr_cze_ger_sid_chh_lat_hun_zul_jav_ukr_ind_jpn_tml_kor_pol_eng_cic_fre_bat_pan_amr_sun_mnd_nor_igb_alb_hau_slo_glc_swe_grk_qcu_prs_lit_urd_swt_gam_rom_tig_ita_mly_bul_swa_por_tsw_tag_tha_anl_knd_bem_moo_azi_ben_ctl_aze_ses_vie_mlt_dgb_yor_bam	-0.751894788882236	-1.80768485856658	0.0738883644460534
667	chh_afr_ven_ger_sod_hau_sid_grk_uzb_tur_dyu_bat_cic_ukr_krd_bsq_scr_aeg_ewe_mnd_urd_svk_lda_alb_tsn_lit_hun_fbf_ses_fin_cze_anl_geo_rom_lat_mcd_prs_heb_gam_por_est_swa_ind_bul_mao_jpn_knd_kor_glc_pol_xho_slo_mly_swe_owc_jav_cnt_fre_akn_mol_wly_pan_spa_ben_ita_qcu_ctl_nor_rus_bam_tig_guj_mlt_eng_sun_hin_bem_arw_tsw_tag_tha_amr_tml_igb_yor_azi_bos_dut_aze_swt_vie_amh_zul_moo_dgb	-0.844407058380472	-2.03878425153586	0.0443101220419234
668	owc_ita_xho_guj_tig_amh_wly_alb_aze_uzb_lda_bat_swt_urd_nor_bsq_pol_amr_ses_mnd_prs_swe_zul_bul_ven_mol_hun_dgb_moo_est_ben_sid_geo_ukr_krd_fre_scr_chh_hau_slo_fin_akn_mly_grk_mao_jpn_tml_kor_rom_svk_tsn_bos_ind_spa_mlt_jav_cnt_lat_cic_lit_heb_glc_dut_ctl_rus_qcu_cze_mcd_arw_yor_aeg_ger_anl_por_tag_afr_bem_eng_swa_sun_tha_sod_knd_ewe_tsw_azi_hin_pan_tur_igb_vie_gam_bam_dyu_fbf	0.669540730023625	1.58773204152318	0.115741179637883
669	owc_grk_bam_rus_wly_sod_chh_eng_tur_azi_dyu_ind_dgb_fre_ita_bsq_hin_anl_fbf_mnd_mcd_ctl_ses_cze_igb_prs_hun_xho_swt_fin_lit_gam_geo_glc_ger_krd_lat_amr_amh_svk_est_akn_mao_dut_sun_jpn_tml_kor_rom_spa_moo_nor_jav_arw_heb_tag_cnt_ben_yor_bul_sid_guj_swe_pol_afr_qcu_urd_alb_ukr_ewe_tig_bos_hau_slo_bat_scr_tsn_pan_swa_mly_tha_aeg_knd_bem_zul_aze_por_mol_uzb_ven_vie_mlt_cic_lda_tsw	-0.736313121074983	-1.76558050669627	0.0807483607524206
670	hau_fre_xho_scr_mlt_gam_aeg_slo_azi_aze_igb_ind_zul_lit_bos_bsq_afr_sid_akn_cnt_alb_spa_yor_ukr_swt_nor_hun_lda_dgb_est_bul_chh_geo_ben_eng_lat_swe_sod_tig_cze_fin_cic_bat_urd_tag_jpn_knd_kor_prs_dut_dyu_grk_mao_svk_heb_jav_mnd_hin_ven_krd_owc_ger_rom_guj_ita_qcu_rus_glc_pan_moo_amr_por_wly_arw_sun_mcd_ewe_ctl_bem_mly_tha_anl_tml_swa_fbf_uzb_mol_pol_tur_ses_vie_amh_bam_tsn_tsw	-0.113840521378615	-0.268229216205853	0.789116946113027
671	hau_prs_dgb_lat_wly_sid_tig_rus_uzb_tur_lda_mly_moo_arw_slo_bsq_alb_amr_dyu_cnt_fre_dut_bam_ukr_fbf_ger_est_bem_igb_fin_bos_sod_geo_eng_rom_nor_mcd_amh_owc_por_hun_yor_jav_krd_bat_jpn_knd_kor_pan_lit_ven_ctl_sun_scr_anl_tag_mnd_hin_ewe_mol_aeg_grk_glc_ben_swe_qcu_afr_cze_spa_cic_mlt_urd_chh_bul_mao_pol_ses_ita_akn_ind_tha_heb_tml_swt_swa_azi_guj_svk_aze_tsn_vie_gam_zul_tsw_xho	0.293539758514807	0.690903689703802	0.491346985365138
672	tig_rom_fbf_ctl_heb_amh_anl_lit_uzb_aze_yor_sun_swa_fre_eng_bsq_bul_hau_ewe_cnt_cze_pan_zul_guj_akn_por_est_xho_swt_fin_alb_sid_geo_slo_glc_prs_swe_wly_mlt_dut_hun_dyu_mly_mol_tag_jpn_knd_kor_ben_arw_ven_urd_ind_krd_chh_mao_mnd_afr_bam_pol_sod_ukr_spa_nor_scr_qcu_ita_lat_grk_tsn_gam_svk_amr_rus_jav_mcd_bem_bos_ses_bat_tha_aeg_tml_moo_tsw_azi_ger_hin_tur_igb_vie_owc_dgb_cic_lda	-0.49379029184183	-1.17418835199096	0.243317616273487
673	sod_krd_fbf_nor_heb_aeg_anl_urd_tur_uzb_yor_mly_swa_pan_prs_bsq_ctl_tig_swt_mnd_bos_swe_tsn_arw_zul_cze_fin_tsw_xho_est_slo_amh_geo_svk_dut_grk_pol_amr_owc_lat_hun_lda_mao_afr_sun_jpn_tml_kor_eng_ukr_bam_fre_bat_bul_hau_tag_cnt_mcd_dyu_mol_gam_por_glc_ben_guj_qcu_ita_rus_hin_dgb_sid_rom_wly_lit_ind_spa_bem_ger_ven_jav_tha_chh_knd_moo_cic_azi_scr_alb_aze_ses_vie_mlt_akn_ewe_igb	-0.349436383580532	-0.827005424158285	0.410350896087983
674	amh_ben_igb_krd_sod_chh_wly_eng_tur_uzb_cic_jav_ven_pol_grk_bsq_lit_anl_tsw_mnd_ita_rom_dgb_bos_lda_fre_fin_bem_akn_est_prs_heb_geo_ukr_mcd_guj_alb_mlt_owc_urd_hun_bam_mao_ctl_bat_jpn_tml_kor_hin_ger_ewe_dut_ind_scr_gam_sun_cnt_rus_xho_afr_hau_svk_bul_pan_nor_qcu_glc_spa_arw_yor_amr_lat_tig_swe_mly_cze_tsn_slo_ses_tag_tha_sid_knd_swt_moo_azi_por_mol_aze_swa_vie_aeg_fbf_zul_dyu	-0.574070697069111	-1.37229713223746	0.173271779611024
675	mlt_bos_tsn_guj_chh_heb_amr_por_aze_tur_lda_ind_dgb_ita_pol_bsq_scr_wly_bem_cnt_swe_svk_tsw_ger_akn_bul_fin_ewe_zul_est_lit_tig_geo_fre_urd_mcd_ctl_amh_anl_glc_hun_fbf_jav_ben_bat_jpn_tml_kor_slo_lat_yor_eng_tag_dut_gam_sun_mnd_hin_igb_mol_owc_grk_rus_nor_pan_qcu_afr_spa_cze_ven_sod_alb_aeg_prs_mly_krd_moo_arw_bam_mao_tha_sid_knd_ses_dyu_uzb_ukr_rom_azi_cic_vie_hau_swt_swa_xho	-0.752793930106628	-1.80920552744218	0.0736499515309619
676	tig_nor_yor_lit_aeg_wly_gam_slo_uzb_aze_ewe_sun_lda_ita_afr_bsq_krd_sid_swt_mnd_scr_alb_igb_arw_bem_cze_est_fbf_ses_hun_svk_sod_geo_ctl_pan_mcd_mol_heb_owc_rus_fin_zul_mly_rom_jav_jpn_tml_kor_ger_dut_dyu_spa_ind_urd_hau_tag_cnt_grk_akn_prs_amh_bul_ukr_swe_pol_qcu_bos_guj_fre_moo_amr_hin_anl_ben_bat_lat_tsw_glc_swa_mao_tha_mlt_knd_ven_xho_azi_por_eng_tur_dgb_vie_chh_bam_tsn_cic	-0.00307332607275144	-0.00723608552596035	0.994241989052528
677	hau_prs_zul_hin_aeg_amh_mlt_ger_azi_uzb_yor_tag_tsw_grk_ita_bsq_slo_gam_bem_mnd_lit_scr_ven_nor_bam_pol_fin_igb_lda_est_krd_anl_geo_dut_ukr_fre_urd_owc_sod_rom_hun_dyu_bat_alb_ind_jpn_knd_kor_mol_glc_tsn_guj_jav_ctl_tig_sun_cnt_swe_moo_afr_heb_rus_bul_arw_por_qcu_lat_spa_bos_dgb_chh_cze_sid_ben_mly_mcd_akn_pan_ewe_mao_tha_wly_tml_cic_fbf_aze_eng_svk_tur_swa_vie_amr_ses_xho_swt	0.122648149412701	0.288917106641892	0.773287844576547
678	amr_grk_bam_swe_owc_aeg_wly_rom_azi_aze_yor_jav_swa_krd_afr_bsq_ben_chh_fbf_cnt_glc_alb_lda_scr_tsw_slo_est_igb_xho_hun_bul_sid_geo_ita_mol_arw_bos_anl_amh_urd_fin_tsn_mao_por_mly_jpn_knd_kor_pan_spa_ewe_svk_sun_eng_heb_ind_mnd_prs_dyu_ukr_sod_dut_rus_lit_ger_qcu_pol_guj_hin_cic_hau_nor_mlt_lat_tag_cze_akn_fre_moo_bat_tha_tig_tml_ses_dgb_uzb_mcd_ctl_tur_bem_vie_gam_ven_zul_swt	0.200433678752103	0.471565363529809	0.638341498470959
679	tig_slo_lda_pan_heb_sid_hau_cze_azi_uzb_bem_tag_dyu_hin_fre_bsq_swe_owc_moo_cnt_dut_alb_swt_ukr_cic_mol_fin_yor_fbf_est_guj_amr_geo_rus_scr_svk_glc_aeg_anl_urd_hun_igb_mly_rom_mao_jpn_knd_kor_arw_nor_ven_pol_bat_por_amh_ind_mnd_spa_bam_krd_mlt_lit_grk_prs_afr_qcu_mcd_ctl_lat_xho_sod_eng_chh_ger_jav_ita_tsw_bos_akn_sun_tha_wly_tml_swa_ses_aze_bul_ben_tur_ewe_vie_gam_dgb_zul_tsn	0.0708004090047723	0.166745437960987	0.867932361613017
680	anl_mcd_xho_por_wly_mlt_heb_krd_tur_uzb_tsw_mao_igb_ger_grk_bsq_nor_chh_lda_mnd_dut_ita_dyu_cze_ven_pan_fin_dgb_ewe_est_alb_amr_geo_spa_rom_afr_fre_owc_tig_swe_hun_bem_ind_hin_mly_jpn_knd_kor_arw_prs_cic_ukr_jav_lat_amh_tag_cnt_pol_yor_ben_gam_ctl_guj_lit_svk_qcu_rus_mol_slo_fbf_hau_eng_sid_urd_bat_bul_swa_glc_tsn_sun_tha_sod_tml_ses_moo_aze_bos_scr_azi_bam_vie_aeg_swt_zul_akn	-0.55145372636238	-1.31462162416448	0.19186988852583
681	wly_guj_fbf_ita_amr_sod_mlt_ukr_aze_azi_tsn_mao_ewe_alb_pan_bsq_por_aeg_zul_mnd_bos_arw_yor_lat_moo_krd_est_dyu_bam_fin_rus_amh_geo_hin_grk_ctl_pol_sid_anl_swe_hun_bem_mly_nor_bat_jpn_tml_kor_mol_lit_dgb_afr_tag_rom_tig_sun_cnt_spa_ses_cze_heb_prs_svk_ben_mcd_qcu_eng_dut_scr_xho_hau_fre_chh_bul_jav_slo_tsw_urd_swa_ind_tha_owc_knd_swt_akn_tur_glc_ger_uzb_cic_vie_gam_lda_ven_igb	0.345919372630452	0.815420499715133	0.416915105668684
682	mlt_rus_zul_hin_amh_owc_aeg_glc_tur_aze_dgb_mao_tsw_pol_lit_bsq_por_anl_swt_mnd_slo_cze_lda_spa_akn_mcd_est_yor_bem_fin_ukr_sid_geo_rom_mol_eng_dut_tig_wly_ctl_hun_bam_sun_prs_jav_jpn_tml_kor_arw_alb_cic_ben_bat_scr_amr_ind_cnt_pan_swa_svk_hau_swe_bul_krd_lat_qcu_afr_bos_fre_ses_heb_ita_sod_urd_mly_grk_xho_ger_dyu_tag_tha_chh_knd_igb_fbf_uzb_nor_guj_azi_ewe_vie_gam_ven_moo_tsn	-0.384847113246814	-0.912912648361831	0.363649053557717
683	sod_arw_ewe_guj_heb_mlt_gam_swe_azi_aze_zul_tag_yor_ukr_slo_bsq_ben_amr_swt_cnt_glc_prs_dgb_bos_tsn_grk_fin_xho_cic_est_ita_wly_geo_pol_cze_alb_lat_hau_anl_nor_hun_bam_sun_eng_mao_jpn_tml_kor_por_krd_tsw_afr_bat_mol_amh_mly_mnd_pan_ses_bul_tig_dut_rus_lit_scr_qcu_rom_urd_svk_fbf_aeg_mcd_sid_fre_jav_ger_ven_hin_dyu_ind_tha_owc_knd_bem_swa_tur_spa_ctl_uzb_akn_vie_chh_lda_igb_moo	0.177351023463199	0.417548771141568	0.677239469312737
684	aeg_alb_dyu_slo_heb_chh_amr_rom_tur_azi_lda_sun_yor_bos_bul_bsq_glc_owc_tsn_mnd_guj_eng_akn_ctl_ewe_por_hun_zul_xho_fin_ukr_amh_geo_krd_ita_ben_cze_anl_wly_pol_est_ses_tag_ger_ind_jpn_knd_kor_urd_rus_swa_dut_jav_pan_hau_mly_cnt_afr_ven_spa_gam_lit_svk_mcd_nor_qcu_lat_swe_arw_bem_tig_prs_mlt_mol_bat_grk_tsw_hin_bam_mao_tha_sod_tml_moo_swt_uzb_fre_scr_aze_fbf_vie_sid_igb_dgb_cic	-0.748225945331375	-1.80016166050474	0.0750773141544727
685	heb_urd_cic_afr_aeg_chh_sid_hin_uzb_azi_ses_bat_fbf_spa_rus_bsq_cze_mlt_tsn_cnt_por_grk_ewe_ita_zul_eng_fin_swt_bam_est_pol_amr_geo_slo_krd_alb_dut_tig_wly_nor_hun_dgb_tag_ben_mao_jpn_knd_kor_bul_pan_dyu_ger_ind_lat_owc_mly_mnd_ukr_swa_glc_sod_ctl_svk_mol_rom_qcu_guj_prs_arw_igb_amh_mcd_gam_bos_jav_fre_yor_swe_lda_sun_tha_anl_tml_ven_moo_tur_lit_scr_aze_tsw_vie_hau_xho_akn_bem	-0.613974641392707	-1.46825563895838	0.145409017971278
686	anl_fre_zul_ukr_tig_amh_wly_prs_azi_uzb_ewe_mly_swt_alb_glc_bsq_slo_owc_bam_mnd_guj_krd_akn_pan_ven_ger_est_swa_lda_hun_lit_sid_geo_eng_bos_swe_mcd_sod_mlt_dut_fin_igb_sun_cze_jav_jpn_knd_kor_urd_ben_cic_afr_tag_arw_chh_mao_cnt_rus_bem_pol_aeg_lat_mol_ctl_spa_qcu_bul_grk_ita_xho_heb_nor_gam_svk_ind_por_fbf_rom_dyu_bat_tha_hau_tml_tsn_tsw_tur_hin_scr_aze_dgb_vie_amr_yor_ses_moo	0.214442882324591	0.505197195585043	0.614615498045386
687	gam_por_ewe_eng_owc_mlt_wly_rus_tur_uzb_ven_bat_zul_ukr_krd_bsq_dut_anl_igb_mnd_prs_bos_cic_fre_bam_arw_fin_ses_xho_hun_pan_chh_geo_ctl_cze_bul_mol_sid_hau_lit_est_swa_mao_ben_ind_jpn_tml_kor_swe_rom_lda_hin_jav_ita_amh_mly_cnt_ger_yor_svk_aeg_pol_grk_glc_urd_qcu_spa_lat_guj_tsw_sod_afr_amr_alb_sun_nor_dyu_scr_fbf_tag_tha_tig_knd_moo_akn_azi_mcd_slo_aze_tsn_vie_heb_bem_swt_dgb	-0.186233197765752	-0.439462933996105	0.661345607926742
688	tig_alb_ses_ger_amh_amr_hau_prs_uzb_azi_tsn_mao_ewe_por_glc_bsq_dut_mlt_bam_cnt_ukr_urd_xho_cze_akn_hin_hun_bem_tsw_est_rom_sod_geo_ctl_arw_pan_krd_sid_owc_pol_fin_cic_mly_scr_sun_jpn_tml_kor_spa_ita_yor_grk_tag_afr_anl_bat_mnd_svk_lda_guj_gam_slo_mol_swe_mcd_qcu_bos_nor_fre_ven_wly_lit_heb_ben_jav_eng_swt_rus_igb_ind_tha_chh_knd_swa_dgb_aze_lat_bul_tur_zul_vie_aeg_moo_dyu_fbf	-0.41677417531633	-0.989832936071961	0.324824145494126
689	heb_scr_ewe_eng_anl_aeg_amh_svk_uzb_azi_cic_mly_moo_rom_afr_bsq_rus_sod_tsw_cnt_mol_por_ses_bos_swa_arw_fin_fbf_bem_est_fre_amr_geo_cze_grk_swe_spa_chh_tig_nor_hun_akn_bat_ben_ind_jpn_knd_kor_hin_ctl_igb_bul_jav_lit_wly_mao_mnd_alb_lda_glc_hau_lat_ger_pol_ita_qcu_krd_ukr_prs_bam_sid_pan_mlt_guj_tag_mcd_zul_slo_xho_sun_tha_owc_tml_ven_tsn_tur_dut_urd_aze_dyu_vie_gam_swt_dgb_yor	-0.357503608879883	-0.847132761135971	0.39909589528853
690	heb_ger_tsn_por_anl_chh_wly_grk_tur_uzb_yor_mao_fbf_ctl_arw_bsq_spa_owc_akn_cnt_mcd_urd_swt_glc_zul_guj_hun_xho_dyu_fin_scr_sid_geo_rom_bos_nor_lat_aeg_amr_afr_est_ses_sun_swe_mly_jpn_tml_kor_cze_ita_ewe_pan_tag_prs_amh_ind_mnd_dut_tsw_alb_gam_rus_svk_krd_eng_qcu_lit_mol_fre_dgb_sod_ukr_tig_ben_bat_slo_cic_pol_lda_jav_tha_hau_knd_bem_bam_aze_hin_bul_azi_ven_vie_mlt_igb_swa_moo	-0.543238336938868	-1.29726744644562	0.197748119432584
691	amr_grk_tsn_pol_owc_aeg_amh_cze_aze_tur_ewe_mly_lda_fre_pan_bsq_hin_wly_swt_cnt_slo_ita_dgb_ukr_yor_guj_fin_cic_akn_est_bul_chh_geo_eng_scr_mol_rom_mlt_sod_dut_hun_xho_jav_lit_ind_jpn_tml_kor_svk_ger_bem_por_sun_afr_anl_tag_mnd_arw_moo_ctl_sid_lat_nor_bos_swe_qcu_mcd_rus_prs_ven_hau_spa_heb_glc_mao_urd_zul_alb_ses_bat_tha_gam_knd_swa_fbf_uzb_ben_krd_azi_bam_vie_tig_igb_tsw_dyu	0.00578736704677814	0.01362307233222	0.989159879481344
692	aeg_afr_xho_pan_gam_hau_sid_bos_aze_azi_tsw_mao_swa_eng_por_bsq_alb_anl_moo_mnd_guj_prs_swt_urd_igb_swe_hun_zul_lda_fin_glc_owc_geo_ben_dut_fre_svk_chh_heb_ger_est_bam_sun_lat_ind_jpn_tml_kor_mol_ukr_ewe_slo_tag_hin_amh_jav_cnt_nor_ses_scr_amr_krd_bul_rus_cze_qcu_ita_lit_spa_dgb_wly_grk_mlt_pol_bat_ctl_bem_arw_yor_mly_tha_tig_knd_cic_tsn_uzb_mcd_rom_tur_dyu_vie_sod_fbf_ven_akn	-0.224271487328307	-0.529161947965255	0.597953912985057
693	amr_pol_lda_ger_aeg_anl_hau_rus_uzb_aze_fbf_ind_ses_ctl_rom_bsq_por_heb_akn_mnd_mcd_ben_dgb_lat_igb_afr_fin_swa_yor_hun_urd_tig_geo_nor_scr_ukr_eng_sod_amh_krd_est_tsn_sun_bul_tag_jpn_knd_kor_slo_glc_bam_spa_jav_guj_wly_mly_cnt_pan_dyu_dut_chh_arw_fre_prs_alb_qcu_lit_grk_cze_moo_owc_swe_gam_svk_bat_hin_swt_bos_ewe_mao_tha_mlt_tml_tsw_xho_azi_ita_mol_tur_bem_vie_sid_cic_ven_zul	-0.319644401606484	-0.756255491390118	0.451407468258728
694	anl_svk_yor_bos_owc_amh_aeg_prs_azi_uzb_tsn_mao_dyu_dut_hin_bsq_fre_chh_swa_cnt_guj_ctl_moo_urd_fbf_scr_hun_igb_tsw_est_afr_sod_geo_krd_pol_mol_swe_mlt_tig_pan_fin_swt_sun_slo_tag_jpn_tml_kor_glc_ita_bam_grk_mly_ben_gam_bat_mnd_eng_ses_rom_hau_por_alb_cze_ger_qcu_nor_ukr_spa_bem_sid_bul_amr_lit_ind_arw_ewe_lat_xho_jav_tha_wly_knd_cic_akn_tur_mcd_rus_aze_lda_vie_heb_dgb_zul_ven	-0.00851935057740184	-0.0200672206168251	0.98403274024349
695	hau_ben_moo_arw_mlt_gam_chh_glc_azi_tur_cic_sun_lda_ger_lit_bsq_slo_tig_swt_cnt_pan_krd_tsn_svk_ses_prs_hun_tsw_swa_est_bos_amr_geo_pol_spa_cze_rom_anl_amh_guj_fin_yor_bat_ita_mly_jpn_tml_kor_eng_ctl_ewe_lat_tag_alb_aeg_mao_mnd_scr_dyu_mol_sod_swe_rus_dut_nor_qcu_por_hin_mcd_fbf_heb_fre_sid_urd_jav_ukr_dgb_bul_bam_ind_tha_owc_knd_igb_ven_aze_grk_afr_uzb_zul_vie_wly_xho_bem_akn	0.437694239563449	1.03337888435365	0.30410640563168
696	amh_slo_swa_nor_wly_aeg_hau_ukr_tur_aze_zul_ind_bem_glc_bos_bsq_fre_gam_yor_cnt_eng_scr_ven_arw_igb_por_hun_cic_tsw_est_ita_amr_geo_krd_guj_grk_spa_owc_tig_ctl_fin_ses_tag_bul_jav_jpn_knd_kor_mol_prs_moo_alb_mly_ger_sod_mao_mnd_ben_dyu_pol_sid_svk_afr_mcd_lat_qcu_hin_pan_cze_swt_mlt_dut_heb_rom_sun_swe_akn_urd_tsn_bat_tha_anl_tml_fbf_xho_uzb_lit_rus_azi_bam_vie_chh_dgb_lda_ewe	0.0839667120737918	0.197513231757521	0.843856984364427
697	tig_slo_ses_ger_hau_chh_mlt_nor_aze_tur_swa_mly_lda_rus_alb_bsq_ctl_heb_dgb_cnt_mol_pol_moo_krd_dyu_glc_est_tsn_bem_fin_spa_owc_geo_afr_ben_svk_fre_anl_sid_swe_hun_tsw_ind_cze_bat_jpn_tml_kor_bul_scr_bam_guj_mao_por_amr_tag_mnd_lat_fbf_arw_amh_hin_ita_pan_urd_qcu_ukr_bos_grk_akn_wly_mcd_gam_dut_sun_prs_igb_rom_ewe_jav_tha_aeg_knd_ven_cic_uzb_eng_lit_azi_swt_vie_sod_yor_xho_zul	-0.133740169816612	-0.315829531086081	0.752839594416291
698	anl_ben_lda_afr_hau_owc_chh_ctl_aze_azi_swt_ind_ven_fre_guj_bsq_swe_amh_bem_mnd_urd_nor_tsn_arw_bam_eng_fin_dgb_moo_hun_glc_amr_geo_pan_cze_ukr_spa_aeg_tig_dut_est_cic_bat_prs_tag_jpn_tml_kor_mcd_lit_xho_bul_mao_slo_mlt_jav_cnt_lat_ses_hin_sod_bos_ger_por_rus_qcu_pol_rom_svk_igb_wly_mol_heb_ita_sun_krd_ewe_grk_akn_mly_tha_sid_knd_tsw_swa_uzb_alb_scr_tur_yor_vie_gam_zul_fbf_dyu	-0.0161024113374135	-0.0379451478633835	0.969812750336084
699	sid_eng_moo_grk_mlt_sod_owc_pol_azi_uzb_ewe_tag_cic_lat_nor_bsq_ctl_chh_swt_cnt_guj_slo_lda_glc_zul_ger_hun_tsw_yor_fin_spa_hau_geo_mcd_ita_mol_fre_amr_anl_urd_est_ven_bat_bos_mao_jpn_tml_kor_swe_afr_tsn_scr_sun_ben_heb_mly_mnd_dut_xho_pan_tig_krd_ukr_arw_svk_qcu_prs_por_hin_dyu_aeg_alb_gam_bul_jav_rus_dgb_rom_igb_ind_tha_wly_knd_swa_akn_aze_cze_lit_tur_bam_vie_amh_ses_bem_fbf	0.110427455555291	0.260037879252047	0.795409392308399
700	gam_bul_swa_ben_heb_owc_chh_rus_tur_azi_yor_tag_tsw_ita_lit_bsq_guj_amr_bam_mnd_prs_pol_fbf_ctl_lda_dut_est_dyu_igb_hun_por_hau_geo_mcd_scr_ger_arw_tig_amh_svk_fin_ewe_bat_glc_mly_jpn_tml_kor_rom_swe_bem_alb_mao_ukr_aeg_jav_cnt_urd_dgb_hin_sod_fre_afr_krd_nor_qcu_eng_lat_slo_swt_anl_grk_mlt_pan_ind_mol_cic_bos_zul_sun_tha_sid_knd_moo_tsn_uzb_cze_spa_aze_ven_vie_wly_akn_ses_xho	0.368297702458721	0.868134097568784	0.387555629616717
701	sod_mcd_igb_mol_mlt_hau_aeg_dut_uzb_azi_lda_bat_dgb_prs_slo_bsq_ukr_sid_swa_mnd_ita_svk_cic_pol_swt_spa_est_yor_fbf_hun_afr_wly_geo_swe_alb_krd_lit_anl_amr_eng_fin_zul_mao_ben_tag_jpn_tml_kor_rus_fre_akn_rom_ind_hin_owc_mly_cnt_cze_ses_arw_chh_guj_ger_glc_nor_qcu_grk_bos_ctl_bem_heb_urd_gam_por_sun_scr_ven_bul_xho_jav_tha_tig_knd_tsn_bam_aze_pan_lat_tur_tsw_vie_amh_moo_ewe_dyu	-0.564857304843088	-1.345914450372	0.181601982665325
702	sid_hin_tsw_ctl_heb_wly_owc_urd_tur_aze_ven_bat_bem_por_rus_bsq_prs_hau_lda_mnd_lat_ben_zul_krd_moo_pan_est_ses_ewe_fin_ger_aeg_geo_arw_grk_cze_alb_amh_gam_guj_hun_cic_jav_dut_sun_jpn_knd_kor_spa_eng_swa_lit_mao_mol_mlt_ind_cnt_ukr_xho_ita_tig_svk_scr_bos_bul_qcu_pol_swe_afr_fbf_sod_nor_chh_slo_tag_rom_dyu_glc_dgb_mly_tha_anl_tml_yor_akn_uzb_fre_mcd_azi_bam_vie_amr_tsn_igb_swt	-0.428476317601642	-1.0166183514108	0.311972529397637
703	chh_ben_akn_afr_anl_sid_mlt_svk_azi_uzb_yor_sun_lda_swe_eng_bsq_dut_sod_dyu_mnd_rom_lat_ewe_spa_bem_nor_fin_zul_swa_hun_cze_amh_geo_guj_lit_mcd_urd_tig_heb_pan_est_cic_mao_ukr_bat_jpn_tml_kor_prs_hin_tsn_mol_mly_krd_amr_tag_cnt_glc_swt_arw_wly_ger_slo_por_pol_qcu_bos_rus_ctl_dgb_aeg_bul_owc_grk_ind_alb_igb_fre_tsw_jav_tha_gam_knd_bam_moo_tur_ita_scr_aze_xho_vie_hau_ven_ses_fbf	0.349010794235637	0.821226720509722	0.413617371745975
704	heb_slo_cic_pol_owc_amh_sid_guj_aze_uzb_xho_ind_bem_pan_prs_bsq_bos_anl_bam_cnt_por_scr_akn_rom_dyu_mol_fin_yor_swa_est_lat_tig_geo_arw_ger_alb_grk_mlt_sod_ukr_hun_ven_bat_nor_sun_jpn_tml_kor_swe_svk_tsn_cze_mly_mcd_amr_tag_mnd_dut_tsw_rus_wly_ctl_spa_eng_afr_qcu_fre_urd_hin_fbf_chh_ben_aeg_glc_mao_ita_zul_krd_moo_jav_tha_gam_knd_igb_ses_azi_lit_bul_tur_ewe_vie_hau_lda_swt_dgb	0.394710101638621	0.930507593527163	0.354517485828965
705	tig_glc_igb_pol_sid_hau_heb_dut_uzb_azi_akn_bat_dgb_bul_por_bsq_urd_chh_yor_cnt_prs_slo_bam_pan_fbf_svk_hun_lda_ewe_fin_lat_sod_geo_scr_rus_ita_mol_amr_amh_bos_est_moo_ind_mcd_mao_jpn_tml_kor_ctl_nor_tsw_swe_mly_arw_aeg_tag_mnd_ben_dyu_hin_anl_eng_grk_rom_afr_qcu_guj_spa_ger_swa_mlt_ukr_owc_cze_jav_fre_swt_krd_bem_sun_tha_wly_knd_zul_ven_tur_alb_lit_aze_xho_vie_gam_ses_tsn_cic	0.525845721154403	1.24178856076494	0.217437226905103
706	chh_bos_swa_mol_hau_wly_gam_bul_tur_aze_lda_ind_akn_scr_afr_bsq_spa_amr_ewe_cnt_cze_dut_dgb_hin_swt_arw_hun_igb_zul_fin_pol_mlt_geo_krd_ctl_alb_guj_tig_aeg_lit_est_fbf_mao_swe_jav_jpn_knd_kor_fre_svk_tsn_ger_bat_eng_heb_mly_mnd_grk_bam_nor_sid_por_glc_ben_rom_qcu_pan_prs_ita_moo_anl_lat_sod_ukr_tag_mcd_tsw_urd_bem_sun_tha_amh_tml_cic_xho_uzb_rus_slo_azi_yor_vie_owc_ven_dyu_ses	0.0208888500622607	0.0491642572251839	0.960893828589547
707	amh_mcd_swt_glc_amr_chh_owc_ita_tur_uzb_lda_tag_ven_eng_pan_bsq_prs_aeg_xho_mnd_urd_dut_bam_ger_dgb_krd_hun_cic_igb_fin_scr_sod_geo_afr_svk_rom_swe_tig_heb_rus_est_ewe_mao_grk_bat_jpn_knd_kor_mol_slo_fbf_nor_sun_pol_wly_jav_cnt_ben_yor_ukr_gam_ctl_bos_alb_hin_qcu_lat_por_bul_tsn_sid_spa_mlt_arw_mly_guj_swa_cze_ses_ind_tha_anl_tml_zul_akn_aze_lit_fre_azi_moo_vie_hau_dyu_tsw_bem	-0.519977402726361	-1.23740297826243	0.219052701683979
708	amr_pol_igb_slo_aeg_wly_sid_lat_uzb_azi_tsw_ind_akn_nor_rom_bsq_lit_sod_dgb_mnd_ukr_alb_dyu_fre_ses_ger_fin_bam_yor_hun_scr_tig_geo_spa_eng_cze_glc_gam_hau_ben_est_swt_tag_bos_mly_jpn_knd_kor_por_arw_moo_krd_jav_rus_owc_sun_cnt_mcd_cic_guj_anl_pan_grk_dut_ctl_qcu_mol_bul_svk_tsn_mlt_afr_heb_swe_mao_ita_fbf_hin_swa_bat_tha_amh_tml_lda_ven_aze_urd_prs_tur_bem_vie_chh_ewe_xho_zul	0.948161800099876	2.26106958048226	0.0260862178767151
709	amh_lat_akn_ben_amr_chh_hau_hin_aze_tur_bam_sun_yor_grk_spa_bsq_afr_gam_moo_cnt_scr_guj_igb_krd_bem_mcd_hun_dgb_ses_est_eng_aeg_geo_por_swe_bos_rom_heb_mlt_ctl_fin_fbf_mao_cze_jav_jpn_tml_kor_pol_prs_cic_dut_bat_glc_owc_tag_mnd_mol_swt_slo_sid_ita_bul_arw_nor_qcu_ukr_svk_fre_tsw_sod_lit_tig_urd_mly_rus_zul_pan_tsn_ind_tha_anl_knd_ewe_xho_uzb_alb_ger_azi_swa_vie_wly_dyu_lda_ven	-0.724195684326578	-1.73800373367288	0.0855200972716523
710	amr_nor_fbf_bos_aeg_amh_heb_arw_tur_uzb_dyu_mao_bem_ben_por_bsq_lat_owc_moo_cnt_bul_urd_zul_fre_ewe_guj_hun_yor_tsw_est_krd_sid_geo_mol_ger_ctl_pan_tig_sod_afr_fin_akn_ind_lit_jav_jpn_tml_kor_hin_dut_xho_mcd_mly_slo_mlt_sun_mnd_alb_swt_cze_gam_ita_swe_scr_grk_qcu_svk_ukr_rus_tsn_hau_rom_wly_pol_bat_glc_bam_eng_igb_tag_tha_chh_knd_cic_lda_aze_spa_prs_azi_ven_vie_anl_ses_dgb_swa	-0.48563697153987	-1.15547358601397	0.250856563130893
711	amr_swe_cic_lit_wly_chh_sod_bul_uzb_aze_dyu_jav_ven_por_nor_bsq_rus_hau_tsn_mnd_glc_hin_swa_ukr_fbf_bos_hun_dgb_bem_fin_fre_amh_geo_mol_afr_svk_krd_owc_tig_slo_est_ewe_bat_urd_mao_jpn_knd_kor_guj_lat_swt_dut_ind_prs_sid_sun_cnt_arw_moo_ita_heb_grk_eng_mcd_alb_qcu_ger_ctl_pan_bam_mlt_spa_anl_pol_mly_scr_xho_cze_igb_tag_tha_aeg_tml_zul_akn_azi_ben_rom_tur_ses_vie_gam_tsw_yor_lda	-0.118108832980349	-0.278363378160681	0.781351400036931
712	anl_mcd_tsw_ben_amh_chh_owc_hin_azi_aze_moo_tag_bam_eng_slo_bsq_por_aeg_tsn_mnd_ukr_glc_yor_urd_swt_rus_hun_zul_dyu_est_cze_heb_geo_grk_guj_fre_swe_sid_mlt_lat_fin_swa_jav_bos_mao_jpn_tml_kor_dut_krd_cic_bul_mly_arw_tig_bat_cnt_afr_dgb_lit_hau_ctl_alb_ita_svk_qcu_ger_nor_mol_xho_gam_pol_sod_spa_sun_rom_ven_scr_akn_ind_tha_wly_knd_bem_lda_uzb_prs_pan_tur_ses_vie_amr_ewe_igb_fbf	-0.328764356785318	-0.778345043951695	0.438341449350556
713	wly_grk_igb_cze_mlt_amh_hau_ger_uzb_azi_tsn_mao_yor_lit_urd_bsq_eng_tig_swa_mnd_rom_prs_swt_spa_ewe_lat_est_akn_bem_fin_swe_chh_geo_mol_krd_hin_ukr_heb_sid_fre_hun_fbf_tag_slo_mly_jpn_knd_kor_bos_guj_lda_afr_sun_nor_amr_jav_cnt_bul_dyu_pan_owc_dut_rus_pol_svk_qcu_ita_arw_por_moo_aeg_ben_sod_glc_ind_mcd_bam_ctl_zul_bat_tha_anl_tml_ven_dgb_tur_scr_alb_aze_tsw_vie_gam_cic_ses_xho	0.419879583867305	0.990481002929675	0.324509126979481
714	chh_grk_bam_ger_sod_amh_heb_ctl_azi_uzb_zul_bat_tsn_lit_bul_bsq_rus_owc_dgb_mnd_dut_svk_igb_afr_fbf_bos_hun_cic_yor_fin_prs_aeg_geo_spa_alb_lat_nor_wly_amr_glc_est_moo_tag_krd_mao_jpn_tml_kor_por_urd_lda_scr_mly_pol_hau_jav_cnt_cze_swt_guj_anl_slo_mcd_swe_ukr_qcu_arw_fre_eng_akn_gam_hin_sid_ita_ind_pan_ses_rom_ewe_sun_tha_tig_knd_tsw_swa_aze_mol_ben_tur_ven_vie_mlt_bem_dyu_xho	-0.323334816686463	-0.766073279881293	0.445572770030969
715	wly_afr_moo_krd_heb_sid_owc_eng_tur_azi_bam_jav_yor_ben_grk_bsq_spa_amr_igb_cnt_lit_lat_akn_alb_xho_arw_hun_tsn_ewe_est_fre_sod_geo_por_guj_scr_prs_tig_chh_cze_fin_fbf_mao_ctl_tag_jpn_knd_kor_ger_mcd_ven_mol_mly_pan_gam_bat_mnd_glc_dyu_ukr_amh_pol_svk_ita_rus_qcu_urd_swe_slo_dgb_aeg_nor_mlt_dut_ind_hin_bem_rom_lda_sun_tha_anl_tml_swa_ses_aze_bos_bul_uzb_tsw_vie_hau_swt_cic_zul	-0.155442565967155	-0.366796689574105	0.71460391587603
716	sid_swe_xho_lat_owc_wly_mlt_eng_aze_azi_swa_mao_fbf_ben_bul_bsq_rus_amh_swt_mnd_rom_afr_ses_por_dyu_slo_fin_tsn_bam_est_krd_sod_geo_guj_bos_mcd_scr_hau_heb_mol_hun_yor_sun_spa_jav_jpn_tml_kor_ita_glc_igb_lit_mly_pan_aeg_tag_cnt_ger_lda_cze_chh_nor_svk_prs_grk_qcu_alb_dut_pol_ven_tig_urd_amr_fre_ind_ukr_bem_ctl_moo_bat_tha_gam_knd_akn_ewe_uzb_arw_hin_tur_tsw_vie_anl_zul_dgb_cic	-0.198359651178648	-0.471025077527241	0.638725827567946
717	hau_bos_fbf_arw_wly_sid_anl_krd_azi_uzb_dgb_sun_ven_spa_dut_bsq_bul_mlt_dyu_cnt_por_nor_swa_ctl_xho_ukr_est_akn_moo_fin_grk_owc_geo_prs_eng_swe_urd_amr_tig_slo_hun_bam_ind_glc_mao_jpn_knd_kor_lit_mol_tsn_rus_jav_hin_sod_mly_mnd_ben_bem_ger_heb_pan_afr_pol_rom_qcu_lat_cze_guj_igb_gam_mcd_aeg_fre_bat_svk_tsw_scr_swt_tag_tha_amh_tml_ewe_zul_tur_ita_alb_aze_yor_vie_chh_lda_cic_ses	-0.497820588832534	-1.18405040616413	0.239410572937925
718	owc_lat_igb_scr_sid_amr_gam_pan_tur_azi_bam_tag_swt_mol_cze_bsq_pol_amh_fbf_cnt_guj_arw_cic_swe_dyu_hin_fin_zul_xho_hun_nor_anl_geo_grk_bul_fre_ctl_chh_heb_afr_est_lda_bat_urd_mly_jpn_knd_kor_ger_ita_ses_ben_mao_alb_aeg_sun_mnd_rus_tsn_slo_hau_por_ukr_glc_bos_qcu_lit_rom_prs_yor_mlt_dut_sod_eng_ind_krd_ewe_svk_moo_jav_tha_tig_tml_ven_bem_uzb_spa_mcd_aze_tsw_vie_wly_akn_dgb_swa	-0.211848073710588	-0.500636457677419	0.617809757673245
719	gam_rus_tsn_ctl_anl_amh_tig_prs_uzb_tur_dyu_bat_bem_eng_ger_bsq_pan_sid_fbf_cnt_nor_mcd_yor_cze_xho_bos_est_ven_ewe_fin_urd_amr_geo_svk_slo_spa_ita_hau_wly_guj_hun_moo_sun_mol_ind_jpn_tml_kor_afr_grk_cic_bul_mly_swe_chh_mao_mnd_hin_lda_ben_sod_krd_por_rom_lat_qcu_glc_dut_scr_akn_heb_alb_owc_arw_tag_pol_dgb_fre_zul_jav_tha_aeg_knd_bam_swa_azi_ukr_lit_aze_tsw_vie_mlt_swt_ses_igb	0.160510338529005	0.378008258549059	0.70628587313158
720	aeg_krd_moo_rus_sod_owc_tig_swe_azi_uzb_yor_jav_tsn_glc_por_bsq_svk_hau_ven_mnd_nor_eng_akn_lit_swt_lat_est_lda_xho_hun_hin_chh_geo_prs_ukr_dut_rom_mlt_wly_ben_fin_dgb_bat_ctl_sun_jpn_tml_kor_arw_mol_dyu_pol_tag_pan_amr_mly_cnt_ita_bam_bos_heb_mcd_bul_scr_afr_qcu_guj_alb_ger_fbf_sid_spa_gam_slo_ind_cze_swa_urd_igb_mao_tha_amh_knd_bem_ses_tur_grk_fre_aze_ewe_vie_anl_cic_tsw_zul	-0.0651080347954672	-0.153448618873882	0.878376977027055
721	heb_hin_dgb_swe_aeg_chh_tig_pan_azi_tur_bam_ind_lda_eng_guj_bsq_mcd_sod_dyu_cnt_spa_dut_swt_lat_ven_ger_hun_xho_igb_est_ctl_anl_geo_cze_grk_bul_svk_gam_sid_prs_fin_yor_sun_alb_bat_jpn_tml_kor_slo_glc_zul_ita_jav_scr_amr_mly_mnd_fre_ses_por_hau_ben_urd_pol_mol_qcu_lit_rom_afr_fbf_mlt_bos_wly_ukr_tag_rus_akn_arw_tsw_mao_tha_owc_knd_ewe_cic_uzb_nor_krd_aze_tsn_vie_amh_swa_moo_bem	0.33210734574985	0.781460362467362	0.436516671282907
722	owc_urd_moo_rus_mlt_sod_tig_por_tur_azi_yor_tag_dyu_rom_scr_bsq_bos_wly_lda_cnt_guj_dut_xho_swe_ses_pan_fin_ven_bem_hun_slo_hau_geo_alb_spa_fre_ger_anl_amh_ben_est_bam_sun_arw_bat_jpn_knd_kor_svk_cze_akn_mcd_jav_prs_amr_ind_mnd_pol_cic_eng_chh_hin_nor_glc_grk_qcu_lat_krd_bul_tsn_gam_ukr_heb_afr_mao_lit_igb_ctl_zul_mly_tha_aeg_tml_ewe_tsw_aze_mol_ita_uzb_fbf_vie_sid_swa_swt_dgb	-0.665553603631286	-1.59421279722505	0.114281446384622
723	tig_pol_bem_urd_sid_wly_sod_scr_azi_uzb_bam_mao_yor_ita_swe_bsq_nor_chh_dyu_mnd_ger_bul_akn_svk_swt_mol_fin_ven_cic_hun_alb_mlt_geo_ukr_lit_grk_guj_owc_heb_bos_est_ewe_ind_hin_bat_jpn_knd_kor_dut_mcd_lda_arw_jav_eng_amr_sun_cnt_pan_xho_spa_gam_lat_rom_por_prs_qcu_glc_ctl_afr_igb_hau_fre_anl_ben_tag_cze_dgb_rus_swa_mly_tha_aeg_tml_fbf_zul_aze_slo_krd_tur_tsw_vie_amh_moo_ses_tsn	0.0685605423546123	0.161335333175944	0.872179266518568
724	heb_ben_bam_svk_wly_sid_gam_krd_tur_aze_xho_tag_akn_rus_ita_bsq_arw_amr_tsn_mnd_por_bos_bem_mol_lda_ctl_fin_zul_ewe_hun_grk_owc_geo_slo_guj_ger_spa_hau_amh_afr_est_swa_mao_cze_mly_jpn_tml_kor_prs_pol_dgb_glc_bat_urd_aeg_ind_cnt_lit_yor_pan_tig_hin_nor_dut_swe_qcu_lat_ukr_scr_moo_sod_bul_chh_rom_jav_mcd_swt_alb_dyu_sun_tha_anl_knd_ven_tsw_azi_fre_eng_uzb_cic_vie_mlt_ses_igb_fbf	-0.361773106696982	-0.857792980921484	0.393212039255164
725	owc_hin_zul_ben_mlt_chh_wly_pan_uzb_azi_yor_ind_fbf_bos_mcd_bsq_dut_amr_moo_mnd_grk_alb_cic_glc_dyu_swe_fin_akn_bem_est_rom_tig_geo_lat_nor_slo_cze_aeg_heb_ctl_hun_swt_bat_rus_mly_jpn_knd_kor_ita_fre_ewe_por_jav_krd_amh_tag_cnt_eng_tsn_pol_hau_urd_guj_ukr_arw_qcu_afr_mol_lit_lda_gam_svk_anl_scr_mao_bul_tsw_spa_ven_sun_tha_sid_tml_dgb_swa_aze_prs_ger_tur_xho_vie_sod_igb_bam_ses	-0.308515953606926	-0.730599561575069	0.466860362958703
726	sod_hin_bem_svk_tig_owc_heb_ctl_tur_aze_lda_tag_zul_alb_spa_bsq_lat_aeg_swt_mnd_rom_pan_moo_bul_tsw_bos_hun_swa_bam_fin_eng_sid_geo_scr_cze_arw_lit_wly_amh_afr_est_fbf_bat_glc_sun_jpn_tml_kor_ita_grk_ewe_mol_mly_fre_hau_mao_cnt_prs_dyu_swe_gam_mcd_ben_pol_krd_qcu_nor_ger_urd_xho_mlt_ukr_chh_slo_ind_rus_yor_guj_ses_jav_tha_anl_knd_ven_akn_uzb_por_dut_azi_cic_vie_amr_tsn_dgb_igb	-0.709751519713243	-1.70427754046175	0.0916682167679618
727	chh_scr_fbf_prs_mlt_heb_sid_eng_uzb_azi_tsn_bat_zul_swe_slo_bsq_guj_sod_swt_cnt_alb_hin_ven_glc_cic_dut_est_moo_ses_fin_ctl_tig_geo_bos_ben_ita_afr_wly_amr_arw_hun_dgb_sun_mol_tag_jpn_tml_kor_spa_ukr_akn_bul_ind_grk_aeg_jav_mnd_rom_dyu_pan_amh_ger_pol_cze_lit_qcu_svk_urd_fre_tsw_owc_mcd_anl_rus_mly_por_ewe_lat_igb_mao_tha_gam_knd_bem_bam_tur_krd_nor_aze_xho_vie_hau_swa_lda_yor	0.0913509722860971	0.214933115273659	0.830290086201574
728	gam_afr_swt_dut_aeg_amh_sid_bul_tur_azi_bem_mly_ven_pol_krd_bsq_urd_amr_akn_cnt_ctl_hin_xho_arw_yor_swe_est_dyu_ewe_fin_alb_heb_geo_scr_grk_ben_ita_sod_chh_spa_hun_moo_mao_guj_tag_jpn_tml_kor_nor_lat_lda_por_sun_ukr_owc_ind_mnd_rom_bam_rus_mlt_eng_glc_ger_fre_qcu_cze_slo_lit_cic_hau_svk_anl_bos_bat_pan_tsw_mcd_ses_jav_tha_tig_knd_tsn_zul_uzb_prs_mol_aze_igb_vie_wly_dgb_fbf_swa	0.765129568568943	1.81845710029492	0.0722132126745455
729	chh_spa_lda_ctl_aeg_wly_owc_pan_azi_tur_ses_ind_swa_swe_guj_bsq_lat_tig_ewe_cnt_scr_nor_ven_alb_akn_glc_hun_bem_xho_fin_afr_sod_geo_hin_pol_grk_slo_hau_gam_lit_est_dyu_sun_mcd_bat_jpn_tml_kor_rus_ben_tsn_bul_mly_urd_anl_mao_mnd_svk_swt_ukr_heb_prs_bos_rom_eng_qcu_fre_ger_ita_yor_sid_dut_mlt_cze_jav_por_zul_krd_bam_tag_tha_amh_knd_moo_dgb_uzb_arw_mol_aze_tsw_vie_amr_fbf_igb_cic	0.48511869299334	1.14355620213275	0.25574280741756
730	amr_pol_dgb_swe_tig_heb_hau_cze_uzb_tur_xho_bat_bam_mcd_ctl_bsq_rus_anl_moo_mnd_eng_ita_ewe_dut_fbf_glc_est_lda_swt_fin_grk_gam_geo_spa_afr_slo_urd_sid_wly_fre_hun_akn_mao_mol_sun_jpn_tml_kor_rom_scr_ven_arw_mly_bul_aeg_tag_cnt_nor_ses_prs_mlt_ukr_krd_alb_por_qcu_hin_svk_ben_bem_chh_lat_amh_lit_jav_guj_cic_bos_tsn_ind_tha_owc_knd_zul_igb_aze_pan_ger_azi_tsw_vie_sod_dyu_swa_yor	0.109894784126056	0.258428195784295	0.796647529595443
731	amh_nor_cic_guj_wly_tig_heb_cze_azi_aze_dyu_sun_zul_slo_lat_bsq_pan_anl_lda_mnd_eng_por_moo_hin_igb_arw_est_tsw_ewe_fin_swe_hau_geo_glc_svk_rom_ukr_chh_gam_ita_hun_xho_bat_fre_mly_jpn_knd_kor_rus_mcd_ses_bos_mao_ben_mlt_ind_cnt_krd_swt_spa_sid_ctl_afr_mol_grk_qcu_scr_dut_prs_fbf_sod_bul_amr_urd_jav_ger_dgb_lit_yor_tag_tha_owc_tml_ven_tsn_tur_alb_pol_uzb_swa_vie_aeg_akn_bam_bem	-0.736268451829376	-1.76983884697001	0.0800314804161095
732	amh_krd_yor_pan_hau_chh_gam_ger_uzb_aze_fbf_ind_zul_fre_svk_bsq_bos_sid_ses_mnd_guj_eng_tsn_slo_akn_ben_est_igb_swt_hun_mcd_mlt_geo_swe_spa_hin_afr_anl_aeg_dut_fin_tsw_jav_prs_tag_jpn_knd_kor_ita_rom_dgb_grk_sun_scr_tig_mao_cnt_lat_dyu_rus_heb_nor_ctl_pol_por_qcu_ukr_arw_mol_swa_amr_bul_wly_alb_bat_lit_moo_cze_bam_mly_tha_owc_tml_ven_bem_tur_glc_urd_azi_ewe_vie_sod_cic_lda_xho	-0.657058746468655	-1.57309958392008	0.119091793315155
733	aeg_guj_igb_spa_owc_wly_anl_afr_azi_aze_dyu_mao_yor_ctl_urd_bsq_krd_amh_swa_mnd_pan_bos_fbf_ger_cic_scr_hun_dgb_bam_est_ita_sod_geo_por_fre_bul_alb_hau_tig_prs_fin_zul_mly_arw_sun_jpn_knd_kor_mol_ben_bem_slo_jav_dut_gam_ind_cnt_mcd_tsw_rus_sid_nor_cze_pol_lat_qcu_rom_ukr_lit_lda_chh_grk_amr_hin_tag_swe_tsn_eng_swt_bat_tha_heb_tml_ven_akn_tur_svk_glc_uzb_ses_vie_mlt_moo_ewe_xho	-1.08364426311859	-2.66034916271256	0.0091940785288222
734	heb_grk_ven_fre_sod_hau_amr_ukr_aze_azi_bem_sun_moo_alb_prs_bsq_pol_wly_ses_cnt_ben_urd_ewe_afr_tsw_ctl_est_zul_yor_hun_krd_mlt_geo_slo_guj_rom_swe_sid_amh_glc_fin_dyu_mao_ita_jav_jpn_knd_kor_cze_nor_dgb_eng_tag_scr_chh_mly_mnd_arw_akn_ger_gam_lat_hin_mcd_bos_qcu_por_lit_mol_igb_owc_svk_anl_rus_ind_bul_fbf_dut_swa_bat_tha_aeg_tml_cic_swt_uzb_pan_spa_tur_xho_vie_tig_bam_lda_tsn	-0.672503168385441	-1.61198281140023	0.110354365330087
735	amr_glc_akn_grk_owc_mlt_sid_urd_azi_tur_dyu_mly_ewe_bos_afr_bsq_ukr_amh_ses_mnd_spa_swe_ven_slo_bem_hin_est_yor_zul_hun_ben_hau_geo_fre_mol_por_dut_heb_anl_pan_fin_bam_tag_ger_jav_jpn_knd_kor_prs_lat_swa_svk_ind_eng_wly_mao_cnt_ctl_igb_guj_tig_alb_nor_cze_arw_qcu_ita_krd_rus_fbf_chh_lit_aeg_pol_sun_mcd_moo_bul_swt_bat_tha_gam_tml_dgb_cic_aze_rom_scr_uzb_lda_vie_sod_tsw_tsn_xho	-0.661763409218102	-1.5868600727743	0.115938714781387
736	wly_swe_xho_fre_tig_gam_anl_dut_aze_azi_dyu_jav_ses_spa_bos_bsq_alb_sod_ven_mnd_grk_scr_zul_glc_dgb_nor_est_fbf_yor_fin_mol_amr_geo_prs_bul_ben_eng_owc_heb_pan_hun_tsw_sun_arw_bat_jpn_knd_kor_slo_mcd_akn_pol_mao_svk_aeg_ind_cnt_guj_bam_ctl_sid_krd_ukr_urd_afr_qcu_rus_por_hin_cic_amh_lit_hau_ger_mly_ita_ewe_lat_bem_tag_tha_mlt_tml_tsn_lda_tur_rom_cze_uzb_swa_vie_chh_swt_moo_igb	-0.69491272498365	-1.66821621721645	0.0986364950559133
737	mlt_hin_fbf_grk_aeg_heb_amh_slo_uzb_tur_yor_ind_dgb_bos_mcd_bsq_alb_anl_cic_cnt_glc_prs_swa_ita_akn_ger_hun_lda_swt_fin_svk_hau_geo_ctl_mol_fre_swe_gam_tig_bul_est_igb_mly_pan_sun_jpn_knd_kor_arw_urd_tsn_dut_bat_por_sod_jav_mnd_scr_moo_krd_amr_lat_nor_rom_lit_qcu_spa_cze_guj_dyu_sid_afr_chh_eng_tag_ben_ven_pol_zul_mao_tha_owc_tml_ses_bam_aze_ukr_rus_azi_ewe_vie_wly_tsw_xho_bem	-0.251948434900794	-0.595372033142733	0.553040865661504
738	sid_svk_bam_por_gam_hau_chh_alb_uzb_tur_dyu_mao_lda_eng_ukr_bsq_slo_amh_akn_cnt_urd_rus_xho_mcd_yor_guj_est_ewe_ven_fin_mol_owc_geo_dut_ita_pan_arw_amr_anl_ctl_hun_bem_sun_lit_bat_jpn_knd_kor_fre_krd_igb_ger_tag_scr_tig_mly_mnd_grk_swa_spa_heb_nor_lat_swe_bos_qcu_hin_ben_bul_tsw_sod_prs_mlt_afr_ind_glc_tsn_pol_swt_jav_tha_aeg_tml_dgb_zul_aze_cze_rom_azi_cic_vie_wly_fbf_moo_ses	-0.250986501798872	-0.593010586034862	0.554613422703121
739	aeg_por_swa_rom_tig_gam_hau_slo_aze_uzb_dgb_bat_zul_svk_ukr_bsq_prs_amh_bam_cnt_ger_dut_xho_eng_yor_ita_hun_lda_igb_fin_ben_sod_geo_hin_pol_alb_urd_wly_anl_krd_est_bem_tag_arw_mly_jpn_knd_kor_guj_spa_swt_cze_sun_afr_mlt_mao_mnd_ctl_ven_fre_amr_nor_pan_bos_mol_qcu_mcd_glc_grk_akn_sid_lit_heb_lat_jav_scr_ses_bul_tsw_ind_tha_chh_tml_moo_cic_tur_rus_swe_azi_fbf_vie_owc_dyu_tsn_ewe	-0.0463986490189573	-0.10936664114003	0.91314733303063
740	anl_mcd_dgb_bos_mlt_sod_hau_fre_tur_azi_bam_tag_ses_urd_svk_bsq_ben_tig_swt_mnd_eng_nor_moo_cze_tsw_por_hun_igb_akn_fin_ctl_sid_geo_afr_hin_grk_arw_amh_amr_glc_est_cic_sun_mol_mao_jpn_knd_kor_swe_spa_yor_alb_mly_rom_chh_bat_cnt_pan_ewe_guj_aeg_slo_ger_prs_ita_qcu_rus_pol_lat_swa_gam_scr_owc_dut_jav_ukr_bem_lit_tsn_ind_tha_wly_tml_ven_fbf_aze_bul_krd_uzb_dyu_vie_heb_zul_lda_xho	-0.398650887725088	-0.94641211473862	0.34639099870332
741	tig_ukr_ses_rom_sid_gam_amh_bul_uzb_azi_moo_mao_ven_mol_ctl_bsq_svk_sod_dgb_mnd_mcd_ita_akn_rus_tsw_lit_est_fbf_zul_fin_cze_hau_geo_afr_por_pol_arw_owc_heb_lat_hun_swa_mly_krd_sun_jpn_knd_kor_urd_grk_bem_alb_bat_hin_amr_tag_cnt_pan_dyu_swe_chh_eng_slo_prs_spa_qcu_scr_dut_ben_swt_wly_bos_anl_nor_jav_ger_xho_glc_igb_ind_tha_mlt_tml_bam_tsn_aze_guj_fre_tur_cic_vie_aeg_ewe_yor_lda	-0.244058045428717	-0.576728104344242	0.565516500184211
742	gam_arw_lda_ger_wly_aeg_anl_lat_azi_uzb_ven_mao_swt_slo_spa_bsq_ctl_heb_igb_mnd_mol_krd_dyu_cze_tsn_guj_est_xho_zul_fin_dut_sid_geo_nor_grk_alb_hin_amh_chh_pan_hun_moo_jav_urd_tag_jpn_tml_kor_pol_mcd_bam_bos_bat_svk_tig_ind_cnt_glc_fbf_por_sod_rom_bul_eng_rus_qcu_lit_fre_ita_swa_amr_swe_hau_ben_sun_afr_tsw_ukr_bem_mly_tha_owc_knd_ses_dgb_aze_prs_scr_tur_cic_vie_mlt_ewe_akn_yor	-0.381562170506724	-0.904259970244914	0.368194049579578
743	wly_ita_tsn_ctl_hau_sod_amh_krd_aze_tur_cic_mao_dgb_svk_swe_bsq_nor_mlt_lda_cnt_afr_prs_bam_bul_igb_grk_fin_ewe_zul_est_lit_gam_geo_pan_dut_alb_por_owc_chh_spa_hun_dyu_tag_mol_mly_jpn_knd_kor_hin_eng_moo_guj_bat_cze_anl_ind_mnd_pol_tsw_lat_sid_glc_arw_rom_ukr_qcu_slo_bos_ger_ses_tig_mcd_heb_fre_sun_urd_bem_ben_akn_jav_tha_amr_tml_swt_yor_uzb_rus_scr_azi_fbf_vie_aeg_ven_xho_swa	0.586331298068724	1.38505776292005	0.169348290808721
744	mlt_ctl_moo_slo_anl_aeg_gam_mol_aze_uzb_fbf_mao_dgb_rus_cze_bsq_urd_wly_cic_cnt_pan_bos_xho_afr_bam_hin_est_tsn_swa_hun_ukr_chh_geo_por_glc_fre_alb_hau_sid_swe_fin_akn_sun_spa_mly_jpn_knd_kor_svk_lit_zul_pol_ind_dut_sod_tag_mnd_guj_tsw_scr_amh_bul_eng_ita_grk_qcu_lat_rom_nor_dyu_heb_ben_amr_mcd_jav_arw_ewe_ger_swt_bat_tha_tig_tml_ses_yor_tur_krd_prs_azi_ven_vie_owc_lda_igb_bem	-0.0139735761815923	-0.0329110065787655	0.973816086704026
745	mlt_prs_tsn_slo_aeg_wly_amh_mol_aze_tur_dyu_bat_ewe_urd_pan_bsq_ger_heb_ses_cnt_arw_glc_moo_pol_igb_alb_hun_akn_tsw_fin_eng_anl_geo_grk_fre_ben_ctl_amr_gam_afr_est_yor_sun_scr_tag_jpn_knd_kor_lit_bos_xho_nor_mly_mcd_chh_mao_mnd_por_swt_svk_sid_ita_krd_cze_lat_qcu_bul_rus_ukr_dgb_tig_hin_sod_guj_jav_dut_lda_swe_bem_ind_tha_owc_tml_swa_ven_uzb_rom_spa_azi_fbf_vie_hau_zul_cic_bam	-0.337088605421421	-0.799140600675178	0.426245170011754
746	tig_eng_cic_grk_mlt_chh_anl_alb_azi_tur_yor_sun_dyu_bos_ita_bsq_hin_heb_ses_cnt_lat_urd_lda_ger_igb_ben_hun_tsn_xho_est_cze_aeg_geo_dut_arw_rus_ukr_owc_wly_prs_fin_bem_ind_pan_jav_jpn_tml_kor_krd_pol_zul_spa_tag_bul_gam_bat_mnd_slo_swt_lit_amr_swe_nor_mcd_svk_qcu_rom_scr_afr_akn_sid_mol_amh_guj_mao_fre_ewe_ctl_tsw_mly_tha_sod_knd_swa_ven_uzb_glc_por_aze_fbf_vie_hau_bam_dgb_moo	-0.865236862842187	-2.0928682849174	0.0390838606266597
747	mlt_swe_tsw_grk_owc_amh_chh_hin_uzb_aze_ewe_bat_dgb_alb_nor_bsq_svk_hau_yor_cnt_ita_eng_igb_por_cic_mol_hun_dyu_swa_est_cze_amr_geo_ukr_ger_pol_bul_aeg_tig_lit_fin_ven_mao_lat_sun_jpn_knd_kor_slo_rus_xho_mcd_ind_prs_wly_jav_mnd_fre_ses_arw_gam_spa_pan_afr_urd_qcu_rom_glc_ctl_bam_anl_scr_heb_krd_tag_bos_bem_guj_zul_mly_tha_sod_tml_akn_lda_azi_ben_dut_tur_moo_vie_sid_swt_fbf_tsn	-0.567793106185528	-1.35363778416887	0.179132697956722
748	anl_swe_swt_rus_tig_owc_chh_prs_aze_uzb_swa_bat_ses_mcd_bul_bsq_ita_sod_fbf_cnt_pol_guj_ven_cze_xho_ukr_fin_lda_tsw_est_rom_gam_geo_nor_ben_eng_slo_amr_mlt_arw_hun_bem_mao_urd_jav_jpn_knd_kor_scr_spa_cic_krd_tag_ger_heb_ind_mnd_dut_ewe_grk_hau_svk_pan_afr_hin_qcu_alb_lat_bos_bam_wly_lit_amh_por_sun_fre_dgb_glc_moo_mly_tha_sid_tml_akn_yor_azi_ctl_mol_tur_dyu_vie_aeg_tsn_zul_igb	-0.468351511115697	-1.11302153531326	0.26856780330768
749	anl_hin_swt_ben_hau_heb_aeg_glc_tur_azi_yor_ind_igb_krd_cze_bsq_mcd_mlt_bam_mnd_pol_lat_moo_fre_tsw_spa_hun_zul_bem_est_ukr_chh_geo_bos_prs_swe_alb_wly_owc_lit_fin_dgb_jav_bul_bat_jpn_tml_kor_grk_ctl_lda_rus_mao_pan_sid_tag_cnt_por_ses_arw_amr_guj_scr_svk_ita_qcu_nor_afr_rom_dyu_gam_mol_sod_slo_sun_ger_akn_eng_cic_mly_tha_amh_knd_swa_xho_aze_urd_dut_uzb_tsn_vie_tig_fbf_ewe_ven	-0.640521295143247	-1.53123505019268	0.129105964340654
750	chh_glc_cic_afr_wly_heb_sid_eng_azi_tur_ven_jav_zul_swe_por_bsq_urd_hau_fbf_mnd_guj_krd_dyu_svk_dgb_rus_hun_lda_swt_est_pol_mlt_geo_ger_lat_fre_mcd_aeg_owc_alb_fin_yor_sun_lit_mao_jpn_knd_kor_hin_scr_ewe_ita_ind_cze_gam_tag_cnt_rom_tsw_dut_amr_pan_prs_ben_grk_qcu_ctl_spa_slo_swa_sod_mol_amh_nor_bat_arw_bam_bos_bem_mly_tha_tig_tml_akn_tsn_aze_ukr_bul_uzb_ses_vie_anl_moo_igb_xho	-0.663461399674164	-1.59117437102152	0.114963981289595
751	tig_svk_swa_rus_wly_aeg_mlt_spa_aze_azi_bam_mly_dgb_grk_rom_bsq_glc_heb_xho_cnt_slo_prs_swt_bos_bem_nor_hun_igb_fbf_fin_scr_anl_geo_pol_lat_mcd_dut_amh_hau_ben_est_akn_sun_krd_jav_jpn_tml_kor_ctl_swe_lda_lit_bat_ger_amr_tag_mnd_urd_dyu_guj_sid_cze_hin_fre_pan_qcu_alb_arw_ukr_yor_chh_mol_sod_bul_ind_afr_ewe_eng_cic_mao_tha_gam_knd_ses_moo_tur_por_ita_uzb_tsw_vie_owc_tsn_zul_ven	-0.717065113244344	-1.72144889091831	0.0884942893790665
752	amr_bul_dgb_ben_sid_amh_mlt_rom_tur_aze_zul_sun_lda_fre_ukr_bsq_grk_sod_igb_cnt_alb_ctl_bem_ita_yor_eng_fin_tsw_swt_hun_afr_tig_geo_mcd_bos_slo_mol_heb_anl_svk_est_ewe_jav_guj_bat_jpn_tml_kor_hin_dut_fbf_arw_mao_lit_hau_mly_mnd_glc_xho_krd_wly_scr_pol_ger_lat_qcu_rus_nor_por_ses_aeg_swe_owc_pan_ind_spa_swa_urd_dyu_tag_tha_chh_knd_tsn_cic_azi_prs_cze_uzb_ven_vie_gam_akn_bam_moo	-0.265078176525465	-0.626281726800072	0.532664367132417
753	hau_ctl_moo_pan_tig_heb_chh_scr_uzb_tur_tsw_jav_ewe_ger_mol_bsq_ben_amr_bem_cnt_rus_ita_akn_nor_tsn_bos_hun_igb_xho_fin_cze_aeg_geo_hin_fre_dut_lit_wly_mlt_guj_est_dyu_sun_eng_mao_jpn_knd_kor_lat_spa_lda_svk_mly_por_owc_bat_mnd_prs_swt_ukr_amh_krd_afr_pol_grk_qcu_glc_rom_mcd_dgb_sid_swe_sod_urd_tag_bul_bam_alb_cic_ind_tha_anl_tml_ses_fbf_aze_arw_slo_azi_zul_vie_gam_ven_swa_yor	-0.753297857761364	-1.81052495237736	0.0734436082228173
754	owc_lit_cic_glc_mlt_amr_gam_pol_azi_tur_dgb_bat_fbf_prs_afr_bsq_guj_amh_bam_cnt_fre_eng_dyu_lat_zul_ctl_fin_igb_moo_hun_bos_aeg_geo_spa_rus_ger_pan_hau_wly_dut_est_swt_ind_krd_mao_jpn_tml_kor_hin_slo_swa_ukr_sun_ita_sid_tag_mnd_arw_xho_ben_chh_svk_alb_nor_mcd_qcu_bul_scr_por_akn_tig_swe_heb_rom_jav_grk_ven_cze_tsn_mly_tha_anl_knd_tsw_yor_aze_urd_mol_uzb_lda_vie_sod_bem_ewe_ses	-0.508081797768101	-1.21007172834572	0.229318094239945
755	sod_guj_ewe_nor_gam_wly_sid_fre_uzb_tur_moo_jav_fbf_urd_eng_bsq_ctl_anl_xho_cnt_lit_mol_ses_ger_ven_lat_hun_dyu_tsw_est_scr_aeg_geo_ben_ita_ukr_svk_amr_owc_cze_fin_igb_ind_bul_tag_jpn_tml_kor_afr_alb_akn_pol_sun_prs_heb_mly_mnd_hin_lda_spa_mlt_mcd_bos_por_pan_qcu_dut_grk_rus_yor_hau_arw_tig_slo_bat_krd_zul_swe_swa_mao_tha_amh_knd_tsn_cic_azi_rom_glc_aze_bam_vie_chh_bem_swt_dgb	-0.551288776802061	-1.3154717060825	0.191585338722403
756	gam_nor_fbf_eng_owc_anl_tig_ben_uzb_tur_xho_ind_ses_grk_afr_bsq_ctl_sod_yor_cnt_arw_rom_swt_spa_swa_mol_fin_moo_ewe_hun_pol_aeg_geo_alb_ukr_bos_ger_sid_wly_lat_est_ven_tag_guj_sun_jpn_tml_kor_rus_cze_akn_fre_jav_svk_hau_mly_mnd_dut_lda_glc_heb_hin_krd_swe_urd_qcu_bul_mcd_ita_dgb_chh_por_mlt_slo_bat_pan_zul_scr_tsw_mao_tha_amr_knd_cic_dyu_aze_prs_lit_azi_bem_vie_amh_tsn_igb_bam	-0.479991749455848	-1.14240800903832	0.256217103526284
757	hau_nor_ewe_svk_sod_sid_heb_lat_uzb_azi_bam_mly_tsn_spa_pol_bsq_dut_wly_cic_cnt_bul_por_dyu_pan_ses_ita_fin_ven_swt_hun_afr_mlt_geo_lit_grk_ger_rus_tig_owc_alb_est_swa_sun_krd_bat_jpn_tml_kor_scr_urd_moo_bos_jav_cze_chh_ind_mnd_arw_zul_ukr_anl_slo_fre_hin_ctl_qcu_prs_swe_rom_xho_amh_mcd_aeg_ben_tag_eng_akn_mol_lda_mao_tha_amr_knd_fbf_yor_aze_glc_guj_tur_tsw_vie_gam_igb_dgb_bem	0.415005345212484	0.97816918861601	0.330528335740342
758	amr_pan_akn_scr_wly_heb_mlt_bos_aze_uzb_tsn_mao_tsw_urd_fre_bsq_swe_owc_dgb_mnd_cze_ita_moo_slo_bem_hin_hun_swa_cic_fin_glc_hau_geo_bul_ben_dut_krd_sid_tig_mol_est_swt_mly_svk_bat_jpn_tml_kor_eng_lit_yor_pol_tag_rom_chh_jav_cnt_ger_ven_por_anl_nor_spa_grk_mcd_qcu_rus_ukr_ctl_ses_sod_prs_amh_alb_ind_guj_xho_lat_fbf_sun_tha_gam_knd_lda_dyu_tur_arw_afr_azi_zul_vie_aeg_igb_bam_ewe	-0.515507454528393	-1.22763865677354	0.222680911756052
759	sod_mcd_cic_rus_tig_gam_anl_urd_uzb_aze_dgb_bat_lda_scr_bos_bsq_por_amh_xho_mnd_dut_afr_akn_hin_ewe_pan_fin_dyu_bam_hun_nor_chh_geo_ukr_mol_bul_ctl_owc_sid_grk_est_tsn_sun_pol_jav_jpn_knd_kor_krd_arw_swt_prs_mao_slo_aeg_mly_cnt_guj_tsw_lat_hau_swe_lit_ben_eng_qcu_ita_ger_svk_yor_amr_alb_wly_fre_tag_spa_moo_cze_fbf_ind_tha_heb_tml_ven_igb_azi_glc_rom_tur_swa_vie_mlt_bem_ses_zul	0.355753638904027	0.839599253470132	0.403286274018942
760	sid_por_dyu_afr_tig_chh_mlt_slo_azi_aze_zul_mly_bam_fre_grk_bsq_hin_owc_swa_cnt_eng_prs_yor_ctl_ses_mcd_fin_igb_lda_est_spa_heb_geo_bul_guj_ita_rom_wly_gam_ben_hun_dgb_bat_lit_sun_jpn_tml_kor_pan_urd_xho_glc_ind_ger_sod_tag_mnd_arw_tsn_alb_amh_dut_pol_bos_scr_qcu_svk_swe_krd_fbf_amr_ukr_anl_mol_mao_cze_swt_nor_ewe_jav_tha_hau_knd_ven_akn_tur_rus_lat_uzb_moo_vie_aeg_tsw_bem_cic	-0.129186416373435	-0.305266084420738	0.760845686013776
761	amh_alb_bam_arw_gam_hau_aeg_fre_aze_tur_moo_tag_zul_hin_scr_bsq_prs_chh_swt_cnt_lat_krd_xho_glc_lda_mcd_est_ewe_fbf_hun_rus_sid_geo_ben_pan_mol_afr_wly_owc_spa_fin_ven_ind_svk_jav_jpn_knd_kor_cze_swe_akn_bul_mly_ita_heb_mao_mnd_guj_bem_ukr_amr_por_slo_lit_bos_qcu_dut_ger_urd_cic_sod_nor_anl_pol_bat_grk_dyu_ctl_tsw_sun_tha_tig_tml_dgb_swa_uzb_eng_rom_azi_igb_vie_mlt_ses_yor_tsn	-0.271563365995791	-0.643499799831539	0.521483514155268
762	mlt_por_xho_krd_hau_tig_owc_mcd_uzb_azi_lda_bat_yor_prs_lit_bsq_ctl_chh_tsn_cnt_guj_grk_ses_bul_swa_fre_est_ewe_cic_fin_glc_amr_geo_rus_ben_eng_arw_aeg_sid_svk_hun_tsw_jav_ger_mly_jpn_tml_kor_swe_pol_dgb_ita_sun_afr_anl_mao_mnd_pan_dyu_bos_wly_slo_rom_cze_urd_qcu_alb_spa_hin_bem_gam_ukr_amh_scr_ind_dut_ven_mol_moo_tag_tha_heb_knd_zul_swt_tur_nor_lat_aze_bam_vie_sod_igb_fbf_akn	-0.448058000219248	-1.06483749565205	0.289706341406571
763	owc_pol_moo_rom_sod_amr_hau_scr_uzb_aze_ven_sun_ewe_ukr_svk_bsq_rus_wly_cic_mnd_glc_prs_zul_bos_tsw_fre_fin_tsn_igb_est_ben_sid_geo_mcd_nor_lit_bul_amh_heb_grk_hun_swa_tag_pan_mao_jpn_knd_kor_ger_por_yor_guj_jav_mol_gam_bat_cnt_urd_dyu_swe_aeg_krd_ctl_spa_ita_qcu_alb_hin_cze_dgb_tig_arw_chh_eng_mly_afr_swt_dut_bem_ind_tha_anl_tml_xho_fbf_azi_lat_slo_tur_akn_vie_mlt_ses_lda_bam	-0.197969197952779	-0.467069119355637	0.641542873377852
764	wly_pol_igb_mol_amr_sod_chh_prs_tur_azi_akn_ind_bem_arw_fre_bsq_scr_owc_dyu_mnd_slo_ben_yor_krd_lda_ctl_hun_zul_swa_fin_bos_heb_geo_por_ita_afr_ger_aeg_gam_grk_est_tsn_jav_nor_mao_jpn_tml_kor_guj_ukr_ses_swe_mly_mcd_mlt_tag_cnt_hin_cic_lit_amh_bul_rus_glc_dut_qcu_urd_cze_pan_xho_hau_svk_tig_eng_bat_alb_dgb_lat_tsw_sun_tha_sid_knd_ewe_moo_uzb_rom_spa_aze_ven_vie_anl_bam_swt_fbf	-0.0459027586011342	-0.108358615695588	0.913944672327606
765	tig_guj_xho_swe_hau_anl_aeg_spa_aze_azi_moo_ind_yor_alb_hin_bsq_ukr_sid_akn_mnd_ctl_dut_zul_afr_swt_lat_fin_swa_fbf_hun_grk_amr_geo_pol_ben_lit_urd_chh_sod_mol_est_dyu_tag_slo_jav_jpn_tml_kor_bul_pan_bem_scr_mly_svk_heb_bat_cnt_prs_bam_arw_owc_krd_nor_glc_por_qcu_ita_eng_mcd_ven_wly_rus_amh_bos_sun_fre_ewe_rom_tsw_mao_tha_gam_knd_cic_igb_uzb_cze_ger_tur_tsn_vie_mlt_ses_dgb_lda	-0.305896425752888	-0.723913837279548	0.470935713264269
766	owc_mol_fbf_bul_heb_chh_amh_rus_azi_aze_ewe_mly_bem_lat_alb_bsq_slo_mlt_dgb_cnt_rom_eng_cic_ita_lda_pan_fin_swa_tsn_est_dut_sod_geo_guj_glc_scr_ben_tig_sid_svk_hun_tsw_mao_swe_bat_jpn_knd_kor_mcd_urd_xho_fre_tag_arw_anl_ind_mnd_cze_akn_prs_wly_ukr_nor_afr_spa_qcu_pol_hin_krd_dyu_amr_bos_gam_por_sun_ctl_moo_lit_swt_jav_tha_aeg_tml_zul_ses_tur_grk_ger_uzb_ven_vie_hau_igb_bam_yor	-0.395884373307065	-0.938342588589488	0.35049898213477
767	wly_mcd_lda_spa_sid_sod_mlt_urd_aze_uzb_bem_mao_akn_scr_glc_bsq_swe_hau_swa_mnd_grk_nor_ses_pol_xho_lat_hun_tsn_zul_est_ben_anl_geo_dut_ukr_ctl_eng_gam_heb_krd_fin_moo_bat_ger_tag_jpn_knd_kor_rus_bos_bam_rom_mly_ita_amh_ind_cnt_hin_ewe_svk_owc_por_slo_arw_fre_qcu_alb_prs_bul_dyu_aeg_afr_chh_pan_jav_mol_igb_lit_dgb_sun_tha_tig_tml_tsw_ven_azi_guj_cze_tur_swt_vie_amr_fbf_yor_cic	-0.141061721967842	-0.33309447834197	0.739812727361275
768	hau_slo_xho_cze_amh_chh_amr_glc_tur_uzb_bem_mao_ven_grk_alb_bsq_ita_owc_swt_mnd_pol_rom_fbf_dut_akn_scr_est_moo_ewe_hun_ben_heb_geo_prs_ukr_lat_pan_aeg_anl_mol_fin_igb_jav_spa_ind_jpn_knd_kor_arw_mcd_tsn_guj_mly_ctl_tig_bat_cnt_ger_bam_afr_mlt_svk_fre_bos_lit_qcu_eng_bul_hin_yor_wly_nor_gam_rus_tag_urd_cic_krd_tsw_sun_tha_sod_tml_ses_dgb_azi_swe_por_aze_zul_vie_sid_lda_swa_dyu	-0.645834609083261	-1.54672871188064	0.125324971064501
769	heb_pan_bem_mcd_wly_tig_sod_afr_azi_uzb_bam_tag_ven_hin_eng_bsq_guj_chh_swa_mnd_ita_urd_lda_ben_moo_pol_fin_cic_yor_est_rus_amh_geo_bos_slo_nor_lit_owc_gam_ger_hun_akn_bat_prs_jav_jpn_tml_kor_arw_grk_ewe_krd_ind_swe_hau_mly_cnt_alb_ses_svk_aeg_spa_glc_lat_fre_qcu_ctl_rom_bul_tsw_sid_scr_amr_cze_mao_ukr_igb_mol_zul_sun_tha_mlt_knd_fbf_dyu_aze_dut_por_tur_tsn_vie_anl_swt_xho_dgb	0.127061886211282	0.299323130337411	0.765361411555766
770	aeg_dut_cic_ctl_sod_gam_hau_prs_tur_uzb_dyu_mao_tsn_krd_grk_bsq_eng_mlt_yor_mnd_scr_ben_bem_lit_zul_pan_fin_lda_igb_hun_glc_amh_geo_alb_pol_ger_arw_sid_wly_cze_est_ses_mly_spa_ind_jpn_tml_kor_por_swe_moo_mcd_bat_slo_tig_sun_cnt_lat_swt_afr_amr_rus_svk_mol_ita_qcu_fre_ukr_bul_bam_owc_nor_anl_guj_tag_urd_akn_hin_swa_jav_tha_heb_knd_ewe_ven_azi_rom_bos_aze_dgb_vie_chh_fbf_tsw_xho	-0.112398385702757	-0.264728223089896	0.79180466593863
771	amr_svk_moo_urd_anl_sod_chh_ukr_azi_tur_ven_sun_cic_krd_cze_bsq_hin_heb_yor_cnt_fre_eng_swt_guj_dyu_glc_est_dgb_bam_hun_bos_amh_geo_ger_ita_prs_ben_gam_owc_rus_fin_fbf_mly_grk_ind_jpn_tml_kor_lit_rom_swa_scr_bat_pan_sid_mao_mnd_por_ewe_mcd_wly_bul_swe_nor_pol_qcu_ctl_afr_slo_ses_aeg_dut_tig_spa_tag_mol_lda_lat_bem_jav_tha_hau_knd_igb_xho_aze_arw_alb_uzb_tsw_vie_mlt_akn_tsn_zul	-0.00704532916936421	-0.0165893170185481	0.98679978519814
772	sid_rus_igb_ukr_wly_owc_sod_scr_uzb_azi_ses_ind_bam_slo_ger_bsq_svk_amr_dyu_mnd_swe_lat_xho_prs_fbf_glc_hun_ewe_dgb_est_lit_amh_geo_ctl_urd_mol_pol_anl_heb_ita_fin_akn_mao_guj_sun_jpn_tml_kor_arw_spa_ven_ben_bat_pan_chh_mly_cnt_afr_tsw_bul_mlt_cze_por_krd_dut_qcu_hin_bos_eng_yor_aeg_alb_hau_fre_jav_nor_swt_grk_tsn_tag_tha_gam_knd_lda_swa_aze_mcd_rom_tur_zul_vie_tig_cic_bem_moo	-0.316214695039317	-0.748270179743759	0.456185351776266
773	gam_svk_bam_por_tig_chh_wly_krd_uzb_tur_yor_sun_zul_spa_ger_bsq_fre_hau_ses_mnd_alb_prs_fbf_afr_tsn_bos_est_dyu_lda_hun_scr_amh_geo_lit_ctl_rom_nor_mlt_amr_glc_fin_moo_mly_eng_mao_jpn_tml_kor_ukr_lat_akn_pan_ind_urd_aeg_bat_cnt_ben_tsw_bul_heb_mcd_guj_slo_arw_qcu_hin_dut_mol_ewe_owc_swe_sod_pol_tag_rus_swt_ita_igb_jav_tha_anl_knd_bem_cic_aze_cze_grk_azi_ven_vie_sid_xho_swa_dgb	0.0550321484985334	0.129593562389465	0.897167874398365
774	mlt_afr_bam_hin_amh_aeg_hau_nor_tur_aze_igb_mly_moo_ben_arw_bsq_glc_wly_cic_cnt_pol_mcd_zul_dut_ven_scr_hun_dgb_ewe_est_ita_heb_geo_mol_eng_lat_rom_sid_amr_slo_fin_akn_mao_bul_sun_jpn_tml_kor_urd_por_tsn_cze_tag_ctl_anl_jav_mnd_pan_swa_rus_tig_alb_krd_svk_fre_qcu_spa_grk_ukr_lda_owc_ger_sod_guj_bat_bos_xho_lit_yor_ind_tha_chh_knd_dyu_ses_uzb_swe_prs_azi_swt_vie_gam_bem_tsw_fbf	0.433923304400234	1.02268569785815	0.309109379314377
775	aeg_lat_bam_ger_chh_sod_gam_rom_tur_uzb_ewe_jav_ven_slo_scr_bsq_krd_heb_tsw_cnt_prs_lit_yor_pol_tsn_dut_fin_igb_fbf_hun_mcd_amr_geo_rus_afr_cze_pan_tig_owc_bul_est_lda_sun_por_bat_jpn_knd_kor_ctl_grk_swt_bos_mly_spa_anl_tag_mnd_ukr_cic_eng_amh_mol_svk_ben_fre_qcu_arw_ita_alb_bem_mlt_hin_hau_glc_mao_swe_dgb_guj_zul_ind_tha_wly_tml_xho_akn_azi_nor_urd_aze_ses_vie_sid_dyu_swa_moo	-0.105185776668435	-0.247968492544081	0.804705470892429
776	heb_grk_akn_prs_amr_sod_sid_pan_tur_azi_cic_bat_xho_dut_alb_bsq_scr_mlt_tsw_mnd_eng_svk_ven_ukr_ses_slo_fin_igb_dgb_est_bul_chh_geo_fre_nor_ger_arw_amh_gam_swe_hun_swa_tag_glc_mly_jpn_tml_kor_rus_guj_bem_ita_ind_rom_owc_jav_cnt_lat_fbf_bos_tig_cze_ctl_mcd_ben_qcu_mol_lit_pol_tsn_hau_krd_wly_afr_sun_por_zul_hin_yor_mao_tha_anl_knd_lda_bam_aze_urd_spa_uzb_ewe_vie_aeg_moo_swt_dyu	-0.249746984351283	-0.590174634883276	0.55650489806432
777	amh_krd_swt_glc_hau_mlt_gam_grk_tur_azi_igb_jav_cic_cze_guj_bsq_spa_sid_ewe_mnd_nor_mcd_swa_ita_dgb_hin_est_ses_zul_hun_lit_heb_geo_ger_alb_bos_swe_chh_owc_scr_fin_xho_bat_ukr_ind_jpn_knd_kor_slo_afr_dyu_pol_sun_ben_sod_mly_cnt_prs_akn_pan_wly_dut_rus_urd_mol_qcu_svk_arw_rom_bem_tig_ctl_aeg_bul_mao_por_tsw_eng_lda_tag_tha_anl_tml_yor_fbf_aze_fre_lat_uzb_moo_vie_amr_tsn_ven_bam	-0.304172419934117	-0.719464666963639	0.473658767729704
778	amh_cze_igb_fre_aeg_sid_gam_ben_tur_azi_tsw_jav_bam_pol_rom_bsq_ita_wly_xho_mnd_bos_bul_tsn_eng_lda_rus_est_swt_ven_fin_afr_owc_geo_guj_grk_urd_pan_anl_sod_hin_hun_zul_mao_arw_tag_jpn_tml_kor_ukr_swe_cic_scr_ind_mol_tig_mly_cnt_ctl_ses_krd_mlt_por_alb_lat_lit_qcu_glc_prs_ger_akn_amr_nor_hau_spa_sun_mcd_dyu_dut_swa_bat_tha_chh_knd_yor_fbf_aze_slo_svk_uzb_ewe_vie_heb_moo_bem_dgb	0.473604883049214	1.1227832745342	0.264419803481027
779	heb_bul_dyu_por_sid_owc_sod_rus_azi_uzb_cic_ind_yor_svk_alb_bsq_ben_chh_fbf_mnd_krd_nor_dgb_rom_swt_spa_fin_zul_igb_hun_ita_gam_geo_urd_cze_eng_dut_tig_amh_swe_est_ewe_bat_prs_mly_jpn_tml_kor_scr_ukr_bem_slo_mao_ctl_hau_sun_cnt_glc_swa_pan_amr_mcd_pol_bos_ger_qcu_arw_fre_hin_moo_mlt_grk_anl_lit_jav_guj_tsw_afr_akn_tag_tha_aeg_knd_ven_lda_tur_lat_mol_aze_bam_vie_wly_ses_tsn_xho	0.417845583380357	0.986235127981626	0.326576679273068
780	aeg_lat_bam_alb_amr_owc_amh_nor_azi_tur_swa_jav_bem_spa_ukr_bsq_fre_sod_dgb_cnt_scr_prs_tsw_rus_yor_svk_est_swt_ewe_fin_ben_tig_geo_grk_por_pol_guj_mlt_chh_hin_hun_igb_ind_bos_sun_jpn_knd_kor_ita_mcd_cic_cze_mao_rom_heb_tag_mnd_dut_ven_afr_hau_lit_ger_urd_arw_qcu_bul_swe_slo_lda_wly_pan_gam_glc_bat_krd_zul_mol_dyu_mly_tha_anl_tml_fbf_tsn_uzb_ctl_eng_aze_ses_vie_sid_akn_xho_moo	-0.0571110023055815	-0.134501975702923	0.893296308537184
781	owc_rom_swa_urd_hau_amr_wly_krd_tur_aze_xho_mly_dgb_hin_cze_bsq_bos_chh_igb_cnt_rus_lat_zul_pol_yor_ben_hun_fbf_bam_fin_lit_aeg_geo_slo_guj_svk_ita_heb_sid_bul_est_ewe_bat_grk_jav_jpn_knd_kor_pan_ukr_tsn_swe_sun_arw_tig_mao_mnd_ctl_ven_por_anl_eng_mol_dut_afr_qcu_spa_scr_ger_moo_gam_fre_mlt_mcd_ind_nor_swt_prs_akn_tag_tha_amh_tml_bem_lda_uzb_alb_glc_azi_dyu_vie_sod_tsw_ses_cic	-0.24106403261065	-0.570125750969215	0.569967200669364
782	sid_slo_dyu_alb_hau_mlt_aeg_krd_azi_tur_zul_bat_tsw_nor_fre_bsq_ita_heb_moo_cnt_ctl_swe_cic_scr_tsn_mol_hun_xho_ven_est_guj_anl_geo_ben_lat_grk_glc_chh_wly_afr_fin_ewe_jav_dut_ind_jpn_knd_kor_hin_ukr_swa_arw_mly_lit_sod_sun_mnd_rus_akn_svk_tig_cze_pan_bos_pol_qcu_prs_mcd_por_bam_amr_eng_amh_bul_mao_urd_dgb_rom_lda_tag_tha_owc_tml_igb_yor_aze_spa_ger_uzb_ses_vie_gam_fbf_bem_swt	-0.382845829599339	-0.907274279879046	0.366606658964051
783	chh_scr_swt_dut_amr_hau_heb_swe_aze_azi_ewe_tag_tsn_nor_svk_bsq_prs_sid_dgb_mnd_cze_bos_lda_grk_ven_pol_est_dyu_ses_hun_ctl_amh_geo_fre_bul_alb_urd_aeg_anl_ger_fin_moo_mly_hin_bat_jpn_knd_kor_slo_rus_bem_afr_sun_spa_sod_mao_cnt_guj_fbf_ukr_gam_lit_krd_mcd_arw_qcu_mol_eng_ita_cic_owc_por_tig_pan_jav_ben_akn_lat_bam_ind_tha_wly_tml_igb_yor_tur_glc_rom_uzb_xho_vie_mlt_zul_tsw_swa	-0.0878329911895597	-0.206957763163844	0.8364953065201
784	chh_lit_lda_ctl_sod_tig_owc_glc_tur_uzb_bam_bat_fbf_dut_swe_bsq_por_amr_moo_mnd_ger_nor_ewe_svk_akn_mol_fin_cic_tsn_est_eng_mlt_geo_ukr_spa_fre_ita_aeg_anl_scr_hun_xho_mly_lat_jav_jpn_tml_kor_rom_pan_swa_krd_ind_bos_sid_tag_cnt_alb_yor_arw_hau_pol_hin_cze_urd_qcu_guj_mcd_afr_bem_gam_rus_heb_grk_mao_prs_zul_bul_dyu_sun_tha_wly_knd_swt_ses_aze_slo_ben_azi_dgb_vie_amh_tsw_igb_ven	-0.0863040001948806	-0.203502030703183	0.839187276329321
785	gam_pol_cic_mol_sid_anl_sod_glc_tur_azi_ven_ind_xho_ctl_cze_bsq_ger_amr_dgb_mnd_grk_alb_tsw_scr_dyu_guj_fin_ses_ewe_est_por_chh_geo_dut_arw_ita_lat_hau_heb_fre_hun_fbf_tag_pan_bat_jpn_knd_kor_eng_swe_moo_hin_sun_rom_aeg_mao_cnt_mcd_swa_ben_mlt_svk_krd_rus_nor_qcu_afr_lit_bos_yor_tig_bul_wly_urd_jav_spa_igb_prs_bam_mly_tha_owc_tml_bem_tsn_uzb_ukr_slo_aze_akn_vie_amh_swt_zul_lda	-0.060431822005227	-0.142399178369791	0.887072760193652
786	aeg_arw_moo_guj_mlt_hau_heb_mol_tur_azi_zul_bat_tsw_ger_krd_bsq_alb_amr_yor_cnt_scr_grk_swa_rus_tsn_mcd_fin_ven_bem_est_bos_sid_geo_dut_swe_cze_spa_gam_anl_prs_hun_ewe_tag_afr_mly_jpn_tml_kor_hin_lit_cic_nor_ind_ben_tig_sun_mnd_ctl_akn_bul_amh_svk_rom_slo_pol_qcu_lat_urd_ukr_fbf_wly_ita_sod_por_jav_pan_ses_glc_bam_mao_tha_owc_knd_dgb_lda_uzb_eng_fre_aze_dyu_vie_chh_igb_xho_swt	-0.115570841070196	-0.272302465478972	0.785993112784309
787	aeg_bos_akn_guj_sid_heb_anl_swe_tur_azi_tsn_ind_igb_pol_mcd_bsq_ben_hau_dgb_cnt_spa_alb_bem_hin_dyu_ita_fin_swt_zul_hun_prs_mlt_geo_cze_arw_krd_nor_amh_chh_ctl_est_swa_bat_scr_jav_jpn_tml_kor_urd_ger_ses_fre_mao_rom_sod_mly_mnd_por_bam_eng_owc_dut_lit_ukr_afr_qcu_slo_glc_svk_yor_tig_lat_amr_bul_tag_pan_xho_grk_lda_sun_tha_gam_knd_cic_fbf_aze_rus_mol_uzb_ewe_vie_wly_moo_tsw_ven	-0.317515559047124	-0.751324523389478	0.454354429496598
788	hau_ita_fbf_slo_amr_gam_anl_grk_uzb_aze_swa_jav_lda_svk_ben_bsq_lit_chh_igb_mnd_ctl_pan_xho_mcd_cic_rom_est_ses_dyu_hun_ukr_aeg_geo_fre_krd_scr_pol_heb_wly_swe_fin_tsn_mly_mol_bat_jpn_tml_kor_afr_hin_swt_bos_tag_arw_owc_sun_cnt_por_yor_nor_amh_glc_spa_lat_ger_qcu_prs_eng_cze_moo_sid_guj_mlt_bul_ind_rus_akn_urd_bem_mao_tha_sod_knd_tsw_ewe_azi_alb_dut_tur_zul_vie_tig_ven_dgb_bam	-0.609403199342038	-1.45665965799249	0.148578401602453
789	amr_ctl_zul_cze_tig_heb_owc_scr_tur_uzb_akn_mao_ewe_por_lat_bsq_swe_anl_bam_mnd_rus_rom_dyu_arw_ses_bul_est_tsw_ven_fin_mcd_aeg_geo_svk_fre_pan_ita_sod_mlt_eng_hun_swa_mly_ger_ind_jpn_tml_kor_guj_bos_fbf_ukr_tag_alb_gam_jav_cnt_mol_lda_spa_amh_hin_glc_slo_urd_qcu_prs_pol_grk_swt_sid_krd_chh_nor_sun_lit_yor_afr_dgb_bat_tha_hau_knd_cic_igb_azi_dut_ben_aze_xho_vie_wly_bem_moo_tsn	-0.825973676634487	-1.99015121035642	0.0495105344114229
790	chh_swe_swa_cze_wly_gam_hau_spa_tur_aze_igb_jav_ses_krd_pol_bsq_arw_aeg_zul_cnt_ctl_mcd_akn_eng_ewe_mol_hun_tsn_swt_fin_scr_heb_geo_guj_ben_lat_afr_anl_amr_svk_est_bem_mly_dut_mao_jpn_knd_kor_bos_bul_moo_prs_tag_lit_sod_bat_mnd_rom_yor_ita_sid_urd_pan_glc_por_qcu_grk_ukr_alb_xho_mlt_ger_owc_fre_ind_hin_fbf_nor_bam_sun_tha_amh_tml_ven_tsw_azi_rus_slo_uzb_lda_vie_tig_dyu_dgb_cic	-0.955402161794397	-2.32371186138636	0.022319708495491
791	anl_krd_akn_grk_wly_aeg_tig_bos_azi_uzb_bem_bat_cic_scr_prs_bsq_urd_hau_igb_cnt_arw_spa_swt_ukr_swa_rom_fin_dgb_lda_est_dut_gam_geo_alb_fre_pan_ger_heb_sid_por_hun_tsn_mao_swe_sun_jpn_knd_kor_nor_lat_ven_eng_tag_hin_sod_jav_mnd_pol_tsw_svk_chh_cze_ctl_afr_lit_qcu_ben_bul_slo_dyu_owc_ita_mlt_mcd_ind_glc_ewe_rus_ses_mly_tha_amr_tml_yor_fbf_aze_mol_guj_tur_moo_vie_amh_xho_zul_bam	-0.606098612521229	-1.44507439613484	0.151798128750088
792	hau_bos_tsn_ben_sid_owc_sod_pan_uzb_tur_bam_sun_tsw_arw_prs_bsq_swe_amh_moo_mnd_por_krd_xho_ukr_fbf_ita_est_akn_cic_fin_rom_anl_geo_eng_mcd_pol_ctl_chh_aeg_svk_hun_dyu_bat_mol_mao_jpn_knd_kor_ger_urd_ewe_slo_tag_afr_amr_mly_cnt_rus_bem_scr_wly_guj_dut_nor_fre_qcu_lit_spa_glc_ses_mlt_grk_tig_bul_ind_alb_swa_cze_igb_jav_tha_gam_tml_swt_zul_aze_lat_hin_azi_dgb_vie_heb_yor_lda_ven	-0.331749228088869	-0.786059983292426	0.433830619828132
793	chh_rus_xho_pan_sod_hau_tig_glc_aze_tur_swa_jav_ewe_afr_scr_bsq_mol_wly_ven_cnt_krd_ger_tsw_bul_zul_swe_fin_yor_ses_est_cze_owc_geo_rom_guj_dut_ita_anl_aeg_eng_hun_bem_mao_ukr_sun_jpn_tml_kor_fre_slo_igb_pol_mly_bos_amr_bat_mnd_arw_swt_spa_gam_nor_hin_svk_ctl_qcu_alb_prs_lat_dgb_mlt_urd_sid_mcd_ind_por_tsn_grk_akn_tag_tha_amh_knd_lda_cic_uzb_lit_ben_azi_moo_vie_heb_bam_fbf_dyu	-0.236635718502644	-0.559460870379121	0.577192138090989
794	wly_rus_yor_nor_mlt_sod_heb_ben_uzb_aze_bem_tag_ven_guj_spa_bsq_scr_aeg_lda_mnd_ukr_dut_cic_glc_ewe_bul_est_xho_swa_fin_fre_chh_geo_slo_alb_urd_prs_amr_gam_por_hun_dyu_mly_eng_sun_jpn_tml_kor_swe_cze_moo_ita_ind_bos_amh_bat_cnt_hin_bam_lit_anl_lat_arw_krd_pol_qcu_pan_ctl_svk_ses_hau_mol_owc_grk_mao_mcd_fbf_ger_swt_jav_tha_tig_knd_tsw_tsn_tur_rom_afr_azi_dgb_vie_sid_igb_zul_akn	-0.43374392656994	-1.02987895218017	0.305737852770326
795	sid_por_dyu_cze_sod_heb_amh_arw_azi_aze_fbf_bat_dgb_mol_urd_bsq_ctl_owc_bam_mnd_scr_mcd_ewe_fre_xho_spa_hun_ses_swt_est_bul_mlt_geo_glc_pan_rus_swe_gam_aeg_ita_fin_swa_mao_lit_ind_jpn_tml_kor_bos_pol_cic_eng_tag_alb_anl_sun_cnt_svk_igb_grk_hau_afr_guj_nor_prs_qcu_ger_hin_rom_tsw_wly_dut_tig_slo_jav_lat_lda_ukr_tsn_mly_tha_amr_knd_yor_moo_uzb_ben_krd_tur_zul_vie_chh_akn_ven_bem	-0.186489099822367	-0.439626409551974	0.661227612388626
796	chh_swe_swt_urd_amr_hau_mlt_pol_azi_uzb_ses_sun_bam_ben_spa_bsq_hin_owc_moo_mnd_pan_ita_ewe_grk_tsw_mol_est_yor_lda_hun_afr_gam_geo_rom_arw_bos_guj_sod_tig_lat_fin_cic_ind_krd_bat_jpn_tml_kor_por_alb_bem_mcd_tag_ctl_anl_jav_cnt_ukr_dgb_nor_wly_scr_lit_slo_cze_qcu_eng_dut_svk_ven_sid_ger_aeg_bul_mly_glc_igb_rus_xho_mao_tha_amh_knd_swa_dyu_aze_fre_prs_tur_zul_vie_heb_tsn_akn_fbf	0.47229225784541	1.11310897498072	0.268530447611791
797	tig_prs_bam_spa_amh_heb_owc_dut_uzb_aze_dyu_jav_ven_alb_ukr_bsq_ger_mlt_xho_cnt_pol_ita_moo_por_yor_afr_hun_igb_dgb_fin_svk_aeg_geo_lit_lat_slo_mcd_sod_amr_krd_est_bem_ind_bos_mly_jpn_tml_kor_grk_arw_tsn_eng_bat_ben_sid_mao_mnd_ctl_zul_guj_wly_glc_cze_bul_hin_qcu_nor_scr_swe_lda_chh_rom_anl_mol_sun_pan_swt_fre_cic_tag_tha_hau_knd_tsw_swa_tur_urd_rus_azi_ewe_vie_gam_akn_ses_fbf	-0.81260334378362	-1.95971970467676	0.0530224634432079
798	aeg_scr_cic_eng_sod_sid_amh_ita_aze_tur_bam_jav_bem_afr_arw_bsq_pan_gam_tsn_cnt_hin_guj_igb_svk_xho_glc_hun_dyu_ven_fin_pol_heb_geo_spa_bos_alb_rom_anl_owc_rus_est_swa_bat_lit_tag_jpn_knd_kor_mcd_krd_tsw_lat_ind_slo_amr_mly_mnd_bul_yor_mol_chh_cze_urd_ben_por_qcu_grk_prs_fre_moo_mlt_dut_wly_ukr_mao_nor_akn_ger_swt_sun_tha_hau_tml_ses_lda_azi_ctl_swe_uzb_zul_vie_tig_dgb_ewe_fbf	-0.416390875412988	-0.989221112766984	0.325121731938138
799	wly_bos_xho_bul_heb_chh_owc_pan_aze_uzb_lda_mly_ses_urd_alb_bsq_hin_amr_dyu_cnt_krd_glc_ewe_lat_yor_guj_fin_swt_moo_est_slo_mlt_geo_svk_lit_mol_swe_aeg_sid_fre_hun_bem_bat_arw_ind_jpn_knd_kor_por_mcd_zul_prs_tag_ger_tig_mao_mnd_rus_dgb_eng_anl_pol_spa_ukr_ben_qcu_nor_ctl_dut_ven_gam_cze_amh_rom_jav_grk_igb_scr_cic_sun_tha_sod_tml_tsn_tsw_tur_afr_ita_azi_fbf_vie_hau_akn_swa_bam	-0.109660963052921	-0.258897080392653	0.796286818811645
800	heb_ctl_ven_grk_anl_tig_sod_swe_uzb_azi_akn_ind_tsn_rom_lat_bsq_mol_mlt_dyu_mnd_arw_slo_moo_guj_lda_hin_fin_igb_tsw_hun_dut_owc_geo_fre_mcd_krd_alb_hau_wly_ita_est_cic_mao_bos_tag_jpn_tml_kor_rus_scr_ses_prs_bat_afr_amh_sun_cnt_ger_bam_cze_gam_ben_pan_bul_svk_qcu_glc_lit_por_bem_amr_pol_aeg_urd_jav_ukr_swt_eng_dgb_mly_tha_sid_knd_ewe_xho_aze_spa_nor_tur_swa_vie_chh_yor_fbf_zul	-0.334762202153381	-0.793151415390747	0.429708498301409
801	amr_rom_fbf_por_tig_chh_sid_nor_aze_tur_xho_jav_lda_fre_slo_bsq_prs_gam_swa_mnd_ukr_arw_zul_mcd_tsw_ger_est_ses_yor_hun_pol_amh_geo_bul_ctl_rus_guj_heb_anl_hin_fin_akn_tag_ita_bat_jpn_knd_kor_spa_swe_bem_dut_mao_eng_aeg_sun_cnt_pan_swt_cze_hau_lat_svk_scr_krd_qcu_alb_ben_grk_dyu_mlt_afr_wly_urd_mly_bos_ven_glc_dgb_ind_tha_owc_tml_ewe_tsn_azi_mol_lit_uzb_igb_vie_sod_bam_cic_moo	0.166048165566403	0.390673456997691	0.696932108867879
802	amr_glc_fbf_pol_wly_mlt_aeg_arw_aze_uzb_zul_mao_tsw_pan_hin_bsq_spa_sod_igb_cnt_ita_mol_bem_lat_tsn_alb_est_bam_swa_fin_por_chh_geo_scr_lit_ger_dut_sid_amh_fre_hun_lda_ind_bos_bat_jpn_knd_kor_prs_krd_dgb_nor_tag_ctl_hau_sun_mnd_afr_xho_rom_heb_ukr_urd_grk_svk_qcu_cze_mcd_slo_ewe_anl_swe_tig_bul_mly_guj_ven_ben_yor_jav_tha_owc_tml_moo_swt_azi_eng_rus_tur_akn_vie_gam_cic_ses_dyu	0.75559427229331	1.79170856869598	0.0764321171098823
803	heb_hin_dyu_svk_wly_sod_aeg_grk_uzb_tur_ven_mly_akn_ger_rom_bsq_scr_amh_igb_cnt_ita_dut_tsw_glc_xho_mol_fin_bam_ses_hun_spa_chh_geo_ben_urd_cze_fre_sid_gam_por_est_tsn_sun_pan_tag_jpn_tml_kor_alb_ctl_swt_guj_bat_bos_tig_mao_mnd_pol_moo_ukr_mlt_krd_arw_slo_swe_qcu_mcd_prs_afr_ewe_anl_bul_hau_nor_ind_lat_dgb_lit_bem_jav_tha_owc_knd_cic_fbf_azi_eng_rus_aze_yor_vie_amr_lda_swa_zul	0.225729401137231	0.531713107187286	0.596192549604398
804	wly_bul_zul_bos_sid_chh_tig_por_azi_aze_bem_bat_moo_pan_afr_bsq_mol_amr_ewe_mnd_ben_krd_dyu_hin_xho_grk_est_tsn_swt_fin_svk_gam_geo_pol_nor_spa_guj_hau_aeg_rus_hun_igb_mao_glc_jav_jpn_knd_kor_rom_arw_yor_ger_tag_scr_amh_mly_cnt_swe_tsw_urd_mlt_mcd_prs_ukr_ita_qcu_alb_ctl_cze_akn_heb_fre_owc_eng_ind_lat_dgb_lit_fbf_sun_tha_anl_tml_ven_bam_uzb_dut_slo_tur_cic_vie_sod_lda_ses_swa	0.0145733197754152	0.0343394342860577	0.972680075284992
805	mlt_ctl_ses_krd_hau_sid_amr_rom_azi_uzb_fbf_bat_bem_mol_urd_bsq_glc_sod_akn_mnd_lat_spa_dgb_eng_cic_afr_fin_dyu_zul_est_por_wly_geo_pan_grk_scr_prs_anl_amh_ukr_hun_bam_ind_svk_sun_jpn_knd_kor_lit_bos_swt_guj_mly_ben_aeg_tag_cnt_hin_yor_ita_owc_arw_bul_cze_swe_qcu_dut_fre_mcd_tsw_tig_alb_gam_nor_mao_ger_tsn_rus_xho_jav_tha_heb_tml_lda_swa_tur_slo_pol_aze_ven_vie_chh_igb_ewe_moo	-0.19274723462577	-0.455337945949823	0.649927421529544
806	anl_ger_xho_nor_sid_mlt_owc_glc_uzb_azi_ses_ind_ewe_rom_slo_bsq_rus_sod_bem_cnt_grk_fre_cic_krd_swt_ben_est_akn_bam_hun_hin_chh_geo_mcd_ctl_ita_mol_amr_amh_alb_fin_tsn_mao_scr_jav_jpn_knd_kor_bos_cze_igb_eng_sun_guj_aeg_mly_mnd_lat_zul_bul_heb_ukr_spa_svk_arw_qcu_swe_por_prs_tsw_hau_dut_tig_urd_bat_lit_dyu_afr_swa_tag_tha_wly_tml_fbf_lda_aze_pan_pol_tur_yor_vie_gam_dgb_moo_ven	0.270374191570113	0.635969469680746	0.526358324852968
807	aeg_dut_ven_alb_sod_chh_owc_bul_tur_azi_dgb_tag_tsn_mol_lat_bsq_afr_sid_igb_cnt_nor_hin_ewe_guj_fbf_fre_hun_dyu_lda_est_svk_hau_geo_ger_glc_pan_arw_gam_mlt_lit_fin_ses_bat_swe_sun_jpn_tml_kor_bos_krd_xho_rom_ind_por_wly_mao_mnd_spa_akn_mcd_anl_prs_grk_ita_cze_qcu_ctl_ben_ukr_moo_amh_pol_tig_urd_mly_scr_cic_slo_swa_jav_tha_heb_knd_zul_bem_uzb_eng_rus_aze_yor_vie_amr_swt_bam_tsw	-0.816922640133617	-1.97214816231641	0.0515633989244622
808	anl_afr_zul_rom_tig_mlt_wly_glc_azi_aze_lda_bat_dgb_eng_svk_bsq_ben_gam_ven_cnt_por_hin_swa_nor_swt_slo_hun_moo_igb_fin_ctl_owc_geo_krd_prs_alb_ger_amr_aeg_guj_est_fbf_tag_ita_sun_jpn_knd_kor_lit_rus_tsn_dut_jav_swe_sod_mly_mnd_pol_tsw_arw_hau_grk_urd_ukr_lat_qcu_scr_bos_mcd_xho_sid_spa_amh_mol_mao_fre_ewe_cze_bam_ind_tha_heb_tml_cic_dyu_tur_bul_pan_uzb_akn_vie_chh_bem_yor_ses	-0.526387219795655	-1.25268013918666	0.213462899052521
809	wly_ben_fbf_eng_chh_amh_sod_lat_tur_azi_cic_jav_bem_rus_alb_bsq_dut_heb_xho_mnd_guj_mcd_ewe_svk_lda_grk_fin_ses_ven_hun_urd_mlt_geo_pan_por_mol_slo_amr_tig_ger_est_dgb_mao_cze_mly_jpn_knd_kor_ukr_swe_zul_fre_sun_rom_anl_ind_cnt_spa_dyu_ita_sid_bul_nor_pol_krd_qcu_glc_arw_hin_igb_gam_prs_owc_afr_bat_bos_akn_lit_swt_tag_tha_hau_tml_swa_tsn_uzb_scr_ctl_aze_yor_vie_aeg_tsw_bam_moo	-0.918258359267081	-2.2270473197669	0.028357300339744
810	sid_nor_bam_pan_amr_gam_owc_bos_azi_tur_tsn_tag_bem_prs_pol_bsq_afr_hau_swt_cnt_por_ben_moo_ctl_cic_mol_hun_igb_dgb_fin_eng_amh_geo_rom_glc_spa_hin_aeg_mlt_lit_est_dyu_mao_krd_mly_jpn_tml_kor_ukr_rus_ven_ger_bat_dut_wly_ind_mnd_svk_swa_alb_sod_ita_swe_lat_fre_qcu_arw_slo_scr_fbf_heb_guj_tig_mcd_jav_cze_ewe_bul_yor_sun_tha_chh_knd_lda_tsw_uzb_urd_grk_aze_zul_vie_anl_akn_ses_xho	-0.281471720423446	-0.666964884580902	0.506446007251742
811	gam_lat_xho_svk_amr_heb_owc_rus_azi_aze_ses_jav_igb_spa_bos_bsq_grk_chh_tsw_cnt_ger_scr_bam_ben_bem_hin_hun_akn_swa_est_krd_aeg_geo_pol_slo_prs_cze_tig_sid_mcd_fin_ewe_mao_alb_sun_jpn_tml_kor_fre_rom_dyu_eng_mly_afr_wly_bat_mnd_por_fbf_ita_anl_urd_mol_ctl_arw_qcu_bul_ukr_swe_yor_sod_lit_mlt_nor_ind_glc_swt_guj_dgb_tag_tha_amh_knd_moo_zul_uzb_pan_dut_tur_ven_vie_hau_cic_tsn_lda	-0.166751388200012	-0.394458914308218	0.694145379787443
812	tig_lit_dyu_slo_gam_hau_sid_ger_tur_uzb_zul_bat_ven_urd_cze_bsq_fre_sod_akn_cnt_bul_ukr_xho_mcd_dgb_glc_fin_ewe_bam_hun_nor_heb_geo_lat_ctl_rom_pan_chh_amr_ben_est_ses_tag_afr_ind_jpn_tml_kor_svk_bos_lda_rus_jav_prs_owc_mly_mnd_grk_cic_scr_wly_eng_hin_por_spa_qcu_guj_arw_swe_fbf_aeg_dut_amh_alb_mao_krd_tsw_pol_swt_sun_tha_mlt_knd_igb_bem_aze_ita_mol_azi_tsn_vie_anl_moo_yor_swa	-0.175262009219138	-0.414193620967429	0.679686055307518
813	chh_eng_yor_prs_sod_sid_gam_bul_uzb_aze_lda_bat_dgb_ger_svk_bsq_ctl_anl_moo_cnt_rus_urd_ven_ukr_dyu_pol_fin_bam_zul_est_rom_hau_geo_lit_dut_krd_alb_heb_wly_por_hun_ses_sun_bos_tag_jpn_tml_kor_slo_afr_fbf_mcd_mao_glc_mlt_ind_mnd_fre_cic_lat_amh_arw_ben_nor_scr_qcu_ita_guj_hin_xho_owc_grk_amr_cze_jav_swe_tsw_pan_igb_mly_tha_aeg_knd_akn_tsn_tur_spa_mol_azi_swt_vie_tig_ewe_swa_bem	-0.206872215213806	-0.488434608574568	0.626391766539191
814	amh_alb_lda_nor_amr_sod_tig_slo_tur_azi_igb_bat_tsn_mcd_arw_bsq_lit_mlt_swa_cnt_prs_bul_akn_lat_dgb_eng_fin_fbf_bam_hun_cze_heb_geo_grk_krd_pol_glc_gam_aeg_ger_est_tsw_ind_mol_tag_jpn_tml_kor_spa_bos_moo_scr_mao_guj_chh_mly_mnd_fre_swt_ben_owc_ctl_pan_afr_swe_qcu_ukr_ita_rom_xho_anl_svk_sid_urd_sun_rus_ses_hin_dyu_jav_tha_hau_knd_cic_ven_aze_por_dut_uzb_ewe_vie_wly_zul_yor_bem	-0.101970382704294	-0.240613153664623	0.810384581504052
815	sid_grk_ven_afr_mlt_chh_tig_ger_aze_tur_igb_mly_cic_eng_rus_bsq_arw_gam_lda_mnd_ukr_por_bam_bos_zul_lit_hun_xho_dgb_est_urd_aeg_geo_mcd_fre_lat_ctl_hau_anl_scr_fin_yor_bat_guj_tag_jpn_knd_kor_glc_alb_ses_prs_sun_svk_owc_mao_cnt_hin_ewe_slo_amr_cze_rom_ita_spa_qcu_pan_bul_mol_tsw_wly_nor_sod_ben_ind_pol_tsn_dut_moo_jav_tha_heb_tml_dyu_fbf_azi_swe_krd_uzb_akn_vie_amh_swa_swt_bem	0.0118313884560548	0.0278693538868784	0.97782606831871
816	sod_arw_dyu_bul_hau_aeg_heb_swe_aze_uzb_igb_sun_zul_alb_lat_bsq_dut_chh_fbf_mnd_slo_pol_dgb_ger_ses_prs_fin_swt_cic_hun_ita_gam_geo_ctl_ben_afr_krd_mlt_owc_rus_est_tsw_bat_guj_tag_jpn_knd_kor_eng_spa_tsn_urd_mao_scr_amr_mly_cnt_por_lda_ukr_tig_lit_mcd_mol_grk_qcu_cze_pan_glc_swa_amh_fre_wly_rom_ind_svk_yor_nor_moo_jav_tha_anl_tml_ven_xho_azi_bos_hin_tur_ewe_vie_sid_akn_bam_bem	-0.611760685526839	-1.46177677651284	0.147173256247529
817	amh_dut_lda_guj_mlt_chh_gam_mol_aze_tur_dgb_bat_ses_hin_ukr_bsq_cze_sid_swa_mnd_mcd_lit_ewe_eng_tsn_rus_est_zul_bem_fin_pan_amr_geo_lat_fre_swe_nor_wly_anl_ctl_hun_yor_mly_ger_sun_jpn_tml_kor_grk_prs_xho_urd_tag_scr_sod_ind_cnt_pol_tsw_svk_heb_arw_rom_slo_ben_qcu_alb_krd_bul_igb_owc_por_aeg_ita_jav_bos_ven_spa_dyu_mao_tha_hau_knd_cic_bam_azi_glc_afr_uzb_moo_vie_tig_swt_akn_fbf	0.22611528084428	0.532978468081644	0.595319815206347
818	amr_guj_dgb_svk_aeg_hau_gam_mcd_tur_uzb_dyu_bat_ewe_pan_spa_bsq_rus_owc_yor_mnd_arw_ita_ven_prs_ses_slo_est_tsn_tsw_fin_grk_tig_geo_afr_swe_rom_bos_mlt_heb_pol_hun_akn_tag_fre_ind_jpn_knd_kor_ger_bul_swt_ben_sun_urd_anl_jav_cnt_cze_moo_eng_chh_por_nor_glc_dut_qcu_alb_mol_ukr_lda_amh_lit_wly_krd_mly_ctl_bam_scr_zul_mao_tha_sod_tml_xho_bem_azi_hin_lat_aze_cic_vie_sid_swa_fbf_igb	-0.0657498191193138	-0.154794530160884	0.877318756373118
819	chh_urd_cic_lit_aeg_wly_owc_scr_azi_uzb_swa_bat_bam_mol_slo_bsq_alb_amr_zul_mnd_arw_spa_akn_hin_lda_ukr_fin_ven_xho_est_krd_mlt_geo_glc_eng_rom_ctl_gam_anl_prs_hun_swt_mly_swe_ind_jpn_tml_kor_por_pol_moo_dut_jav_pan_heb_sun_cnt_afr_ewe_nor_sid_fre_ger_rus_svk_qcu_cze_bul_lat_fbf_amh_grk_tig_bos_mao_ita_igb_ben_yor_tag_tha_sod_knd_dyu_tsn_aze_guj_mcd_tur_tsw_vie_hau_bem_dgb_ses	-0.801187426876527	-1.92849525547524	0.0568435172360963
820	gam_urd_akn_mcd_heb_aeg_amr_lat_azi_tur_bam_sun_zul_guj_scr_bsq_slo_sid_dyu_cnt_nor_fre_dgb_bul_swa_pan_hun_yor_tsw_est_ita_amh_geo_svk_rus_glc_prs_tig_mlt_grk_fin_fbf_tag_krd_mly_jpn_tml_kor_ben_pol_swt_swe_mao_rom_wly_ind_mnd_spa_xho_arw_owc_afr_alb_por_dut_qcu_hin_bos_cze_lda_chh_ukr_anl_mol_jav_lit_bem_ger_cic_bat_tha_hau_knd_ses_igb_aze_eng_ctl_uzb_ewe_vie_sod_tsn_ven_moo	-0.103423539311229	-0.243637034247576	0.808048574645077
821	wly_fre_ewe_hin_amh_owc_heb_alb_tur_aze_yor_mao_tsn_swe_ukr_bsq_cze_amr_bem_mnd_ger_prs_swa_dut_moo_bul_est_tsw_ven_fin_rom_hau_geo_urd_eng_ita_scr_sid_tig_pan_hun_fbf_ind_svk_jav_jpn_tml_kor_slo_bos_swt_arw_tag_glc_gam_sun_cnt_krd_zul_ctl_aeg_afr_mol_spa_por_qcu_nor_pol_lat_igb_chh_lit_mlt_grk_mly_guj_cic_mcd_dgb_bat_tha_sod_knd_xho_akn_uzb_ben_rus_azi_lda_vie_anl_bam_dyu_ses	-0.256238823967372	-0.605671865192585	0.546207990081214
822	heb_ger_yor_ctl_wly_chh_sid_mcd_tur_uzb_zul_jav_tsn_scr_pol_bsq_ita_gam_dgb_cnt_swe_arw_cic_cze_tsw_krd_est_swa_fbf_hun_fre_owc_geo_alb_mol_bos_rus_amr_aeg_ben_fin_akn_bat_pan_tag_jpn_tml_kor_prs_svk_ewe_grk_mly_glc_amh_mao_mnd_por_igb_eng_anl_hin_guj_lit_urd_qcu_dut_ukr_slo_bam_mlt_rom_sod_lat_sun_afr_xho_nor_bem_ind_tha_hau_knd_ven_swt_aze_bul_spa_azi_dyu_vie_tig_ses_lda_moo	-0.368010154094243	-0.873240076073757	0.384781431602158
823	amr_hin_dgb_alb_heb_aeg_hau_arw_azi_tur_tsw_jav_swa_slo_nor_bsq_ukr_mlt_igb_mnd_prs_ben_zul_bos_cic_guj_fin_bam_ven_hun_ita_chh_geo_mcd_glc_krd_fre_gam_wly_cze_est_moo_bat_urd_tag_jpn_tml_kor_pan_ger_tsn_mol_sun_dut_owc_mao_cnt_lat_ses_eng_sid_lit_pol_afr_bul_qcu_ctl_grk_swe_bem_tig_por_sod_rom_ind_rus_lda_scr_ewe_mly_tha_anl_knd_xho_fbf_uzb_spa_svk_aze_swt_vie_amh_yor_dyu_akn	-0.692050467213726	-1.65658931352954	0.100972756066887
824	sid_bos_yor_fre_mlt_heb_wly_rom_tur_uzb_tsw_mao_dyu_slo_nor_bsq_lat_anl_xho_cnt_pol_scr_swa_krd_tsn_ben_hun_bam_ses_fin_urd_amr_geo_ctl_arw_ukr_ger_aeg_chh_bul_est_ven_mly_hin_tag_jpn_knd_kor_alb_svk_swt_pan_sun_por_sod_bat_mnd_cze_dgb_mcd_owc_afr_dut_spa_rus_qcu_prs_lit_glc_ewe_amh_grk_tig_ita_ind_swe_fbf_mol_zul_jav_tha_gam_tml_cic_moo_azi_guj_eng_aze_bem_vie_hau_akn_lda_igb	-0.522339987362118	-1.24402088920692	0.216618277077831
825	sod_lit_tsw_lat_sid_tig_anl_swe_uzb_tur_ewe_mao_fbf_eng_rom_bsq_grk_chh_bem_cnt_urd_spa_tsn_afr_dgb_bul_fin_akn_xho_hun_prs_mlt_geo_scr_ger_fre_ctl_gam_aeg_rus_est_ses_bat_pol_mly_jpn_tml_kor_pan_dut_yor_ukr_jav_por_amr_ind_mnd_alb_igb_mcd_hau_glc_svk_ita_guj_qcu_arw_cze_krd_ven_heb_hin_amh_mol_sun_ben_zul_nor_dyu_tag_tha_wly_knd_swt_moo_aze_slo_bos_azi_lda_vie_owc_cic_swa_bam	-0.497671905512911	-1.1827727567078	0.239914188447102
826	amr_spa_bam_nor_hau_anl_aeg_lat_uzb_tur_xho_ind_fbf_ger_rom_bsq_scr_tig_swt_mnd_dut_svk_dyu_guj_ewe_cze_fin_dgb_akn_est_ukr_sid_geo_afr_eng_mcd_urd_owc_chh_fre_hun_zul_tag_lit_sun_jpn_knd_kor_rus_bul_tsw_ctl_mly_slo_amh_mao_cnt_alb_swa_hin_heb_arw_mol_krd_swe_qcu_prs_ben_ita_tsn_gam_grk_mlt_pol_jav_por_cic_bos_lda_bat_tha_sod_tml_ven_yor_azi_glc_pan_aze_ses_vie_wly_bem_moo_igb	-0.343052440823348	-0.81235311657003	0.418663616679372
827	hau_alb_bam_eng_amr_heb_wly_glc_aze_azi_zul_mly_ven_lat_fre_bsq_grk_chh_cic_mnd_ukr_bos_dyu_nor_xho_rus_fin_moo_akn_est_guj_sod_geo_ben_prs_arw_mol_gam_sid_afr_hun_dgb_mao_spa_ind_jpn_tml_kor_cze_pol_ses_hin_sun_ctl_aeg_bat_cnt_bul_swa_svk_mlt_urd_mcd_dut_swe_qcu_scr_krd_slo_tsn_amh_por_anl_ger_tag_pan_ewe_ita_igb_jav_tha_tig_knd_tsw_swt_tur_rom_lit_uzb_yor_vie_owc_bem_lda_fbf	0.530996888805045	1.25018388958631	0.214369039781257
828	sod_rus_ewe_svk_sid_owc_amr_grk_tur_uzb_dgb_ind_dyu_urd_prs_bsq_ctl_wly_igb_mnd_bos_guj_bem_por_moo_glc_hun_akn_swt_fin_scr_mlt_geo_dut_slo_swe_ita_hau_tig_eng_est_zul_mly_arw_tag_jpn_knd_kor_lit_lat_fbf_pan_bat_rom_heb_jav_cnt_afr_cic_hin_amh_cze_ben_spa_mol_qcu_ukr_krd_alb_xho_anl_bul_chh_ger_mao_mcd_tsw_nor_lda_sun_tha_gam_tml_swa_tsn_aze_fre_pol_azi_yor_vie_aeg_bam_ven_ses	-0.187499235495335	-0.443068253226518	0.65874530288326
829	amh_eng_dgb_ita_heb_sod_hau_swe_tur_uzb_cic_ind_igb_rom_grk_bsq_bos_gam_akn_mnd_ukr_pan_ses_hin_bem_urd_fin_swa_xho_est_ger_anl_geo_spa_mol_alb_guj_wly_tig_prs_hun_yor_jav_mcd_mly_jpn_tml_kor_svk_lat_tsn_glc_sun_por_owc_bat_cnt_bul_lda_ben_amr_ctl_arw_fre_rus_qcu_slo_krd_nor_ewe_sid_afr_mlt_lit_tag_pol_moo_cze_tsw_mao_tha_chh_knd_bam_ven_aze_scr_dut_azi_swt_vie_aeg_dyu_fbf_zul	-0.324145243031767	-0.76825992891567	0.444279218729388
830	mlt_cze_dgb_glc_sid_anl_chh_slo_azi_aze_moo_mao_yor_por_bul_bsq_arw_amh_cic_cnt_ukr_lit_igb_fre_swt_ctl_est_akn_zul_hun_alb_aeg_geo_ger_bos_lat_afr_wly_amr_swe_fin_bem_ind_nor_tag_jpn_knd_kor_svk_pan_tsn_dut_jav_spa_heb_mly_mnd_ben_ses_rus_hau_ita_grk_urd_pol_qcu_mol_guj_rom_fbf_gam_eng_owc_scr_sun_hin_ven_mcd_ewe_bat_tha_sod_tml_bam_dyu_tur_prs_krd_uzb_tsw_vie_tig_lda_swa_xho	-0.4859356806137	-1.15610544836573	0.250599354361669
831	hau_mol_ses_grk_sid_owc_sod_hin_azi_tur_swt_mao_igb_guj_slo_bsq_swe_amh_moo_cnt_bul_alb_dyu_ukr_yor_ben_fin_akn_ewe_est_afr_amr_geo_ita_lit_krd_bos_aeg_heb_por_hun_bem_bat_pol_sun_jpn_tml_kor_glc_spa_ven_scr_tag_ger_mlt_mly_mnd_eng_swa_svk_gam_cze_pan_rus_lat_qcu_ctl_prs_mcd_fbf_tig_rom_anl_dut_jav_fre_zul_arw_lda_ind_tha_chh_knd_bam_tsn_aze_nor_urd_uzb_dgb_vie_wly_cic_xho_tsw	0.166209817779012	0.391388935475303	0.696405077160278
832	gam_mol_dgb_svk_aeg_sod_owc_swe_azi_aze_igb_ind_lda_bul_prs_bsq_scr_amh_dyu_cnt_hin_lat_bam_eng_swt_krd_est_cic_bem_hun_rus_mlt_geo_spa_ben_urd_por_anl_hau_pan_fin_tsw_jav_pol_bat_jpn_knd_kor_cze_mcd_swa_afr_mao_ita_heb_tag_mnd_bos_ewe_lit_chh_arw_ger_fre_grk_qcu_guj_glc_ctl_xho_sid_ukr_amr_nor_sun_dut_ven_alb_yor_mly_tha_tig_tml_akn_tsn_tur_rom_slo_uzb_ses_vie_wly_zul_fbf_moo	-0.175248985208856	-0.41357641899402	0.68013649539941
833	heb_lat_lda_rus_tig_sod_amr_pol_aze_tur_ewe_bat_tsn_bos_lit_bsq_swe_gam_moo_cnt_guj_pan_bam_fre_ven_scr_est_bem_ses_hun_ben_sid_geo_arw_ukr_bul_afr_aeg_amh_grk_fin_akn_sun_rom_jav_jpn_tml_kor_mcd_ctl_swa_svk_mao_ger_hau_ind_mnd_krd_igb_mol_mlt_eng_urd_slo_nor_qcu_cze_dut_prs_zul_anl_spa_chh_ita_tag_hin_yor_por_xho_mly_tha_owc_knd_dyu_swt_uzb_alb_glc_azi_cic_vie_wly_dgb_tsw_fbf	-0.176471562155524	-0.416601821932304	0.677929638621603
834	sid_nor_ses_eng_chh_heb_gam_rom_tur_azi_dgb_jav_ewe_alb_lit_bsq_guj_owc_tsn_mnd_afr_spa_tsw_krd_xho_swe_fin_swt_lda_hun_cze_amr_geo_bos_bul_slo_ukr_tig_sod_hin_est_akn_bat_por_mly_jpn_tml_kor_ger_ben_igb_scr_tag_dut_amh_sun_cnt_pan_bem_ita_aeg_mol_urd_ctl_fre_qcu_svk_lat_rus_fbf_hau_arw_mlt_pol_mao_mcd_bam_glc_yor_ind_tha_wly_knd_cic_dyu_aze_prs_grk_uzb_moo_vie_anl_swa_zul_ven	0.103847423409053	0.245182262265979	0.806855525414247
835	hau_nor_ven_arw_gam_sod_wly_alb_uzb_azi_swt_tag_dgb_svk_hin_bsq_guj_tig_fbf_mnd_bul_lit_tsn_afr_moo_krd_est_yor_ewe_fin_pol_amr_geo_rom_ita_slo_pan_anl_aeg_rus_hun_dyu_jav_prs_bat_jpn_knd_kor_swe_grk_cic_ukr_mly_glc_mlt_sun_cnt_bos_xho_eng_sid_cze_lat_dut_urd_qcu_ger_mol_mcd_swa_heb_scr_chh_spa_mao_fre_tsw_ctl_zul_ind_tha_owc_tml_igb_lda_tur_por_ben_aze_ses_vie_amh_bam_akn_bem	-0.591508177542189	-1.4140880546893	0.160675053278642
836	sid_cze_akn_ger_anl_mlt_hau_bos_azi_tur_tsw_ind_ses_rus_fre_bsq_bul_sod_igb_cnt_urd_prs_xho_alb_cic_rom_fin_dgb_bem_est_hin_gam_geo_ukr_mcd_arw_eng_amr_aeg_lit_hun_zul_sun_krd_tag_jpn_knd_kor_nor_dut_moo_slo_jav_swe_chh_mao_mnd_svk_bam_mol_tig_lat_pan_ita_ben_qcu_guj_afr_ctl_fbf_amh_pol_wly_grk_mly_por_swa_spa_yor_bat_tha_heb_tml_lda_dyu_aze_glc_scr_uzb_ven_vie_owc_tsn_swt_ewe	-0.24131786534737	-0.569912566364154	0.570111192617348
837	anl_bos_cic_nor_mlt_tig_owc_eng_aze_uzb_tsn_jav_fbf_glc_hin_bsq_grk_sid_akn_cnt_slo_lit_yor_afr_ses_guj_hun_bam_swt_est_krd_amh_geo_alb_por_pol_ukr_wly_heb_ctl_fin_moo_ind_ita_bat_jpn_tml_kor_svk_urd_ven_fre_tag_spa_chh_mly_mnd_rus_tsw_mol_gam_rom_scr_prs_lat_qcu_cze_ger_mcd_xho_aeg_dut_sod_pan_sun_ben_ewe_bul_dyu_mao_tha_amr_knd_igb_dgb_tur_arw_swe_azi_zul_vie_hau_swa_bem_lda	-0.396657919814297	-0.940207839929497	0.349546652753507
838	amh_svk_xho_scr_anl_owc_amr_lit_tur_uzb_tsw_tag_lda_rom_mcd_bsq_slo_hau_akn_cnt_lat_rus_igb_ger_tsn_bul_est_ewe_fbf_fin_guj_wly_geo_mol_ben_urd_cze_gam_tig_eng_hun_bam_jav_nor_mly_jpn_knd_kor_afr_ctl_cic_prs_mao_alb_sid_bat_mnd_pol_dyu_pan_heb_ita_bos_dut_hin_qcu_grk_fre_ukr_bem_aeg_krd_chh_arw_sun_spa_ses_por_dgb_ind_tha_sod_tml_swt_yor_aze_glc_swe_azi_ven_vie_mlt_swa_moo_zul	0.471991749853093	1.1148723538922	0.267777876395591
839	anl_afr_igb_ukr_owc_aeg_amh_ita_aze_tur_ewe_sun_ven_swe_fre_bsq_glc_sod_swt_cnt_krd_prs_bem_pol_moo_ctl_hun_yor_zul_est_grk_mlt_geo_mol_svk_lat_rus_hau_sid_guj_fin_cic_jav_nor_ind_jpn_tml_kor_eng_arw_bam_pan_mao_dut_heb_mly_mnd_lit_swa_bos_gam_ben_urd_alb_spa_qcu_rom_por_slo_fbf_wly_cze_amr_scr_tag_hin_tsn_ger_dyu_bat_tha_chh_knd_dgb_akn_uzb_bul_mcd_azi_tsw_vie_tig_xho_lda_ses	-0.726192815015071	-1.745373963518	0.0842226526080815
840	tig_slo_lda_alb_anl_heb_chh_bos_tur_azi_yor_tag_igb_svk_ctl_bsq_por_hau_bem_mnd_grk_pan_swt_nor_tsn_urd_hun_cic_akn_est_prs_wly_geo_spa_eng_mcd_dut_gam_sid_glc_fin_tsw_mao_pol_ind_jpn_knd_kor_lat_ukr_zul_bul_mly_rus_amh_jav_cnt_swe_bam_ger_sod_ita_rom_arw_guj_qcu_scr_fre_hin_dgb_aeg_krd_mlt_cze_bat_afr_fbf_mol_ven_sun_tha_amr_tml_dyu_ewe_aze_ben_lit_uzb_xho_vie_owc_swa_ses_moo	0.199599373334375	0.469595578436202	0.639743168380969
841	wly_rom_zul_glc_mlt_chh_gam_nor_aze_uzb_tsw_ind_bam_svk_slo_bsq_mol_amh_swa_cnt_ita_dut_yor_scr_cic_lat_hun_fbf_igb_fin_prs_amr_geo_arw_ctl_grk_bos_anl_aeg_alb_est_ses_bat_lit_mly_jpn_tml_kor_rus_ben_dyu_guj_mao_afr_heb_jav_mnd_pan_lda_ukr_owc_krd_mcd_hin_cze_qcu_swe_eng_spa_ewe_sod_fre_sid_ger_tag_por_swt_pol_akn_sun_tha_tig_knd_ven_dgb_azi_urd_bul_tur_bem_vie_hau_xho_moo_tsn	0.0620486641717936	0.146238900230378	0.884049320789071
842	amh_ger_ewe_slo_chh_gam_anl_grk_aze_azi_bem_mly_bam_eng_fre_bsq_guj_wly_xho_cnt_pan_hin_tsn_lat_lda_scr_est_ven_dyu_hun_mol_sid_geo_bul_swe_prs_dut_hau_aeg_alb_fin_igb_sun_ben_mao_jpn_knd_kor_ctl_spa_cic_ukr_ind_lit_tig_jav_mnd_afr_swa_mcd_owc_urd_rom_ita_por_qcu_cze_arw_glc_fbf_mlt_rus_amr_svk_tag_bos_dgb_pol_swt_bat_tha_sod_tml_tsw_akn_tur_krd_nor_uzb_moo_vie_heb_yor_zul_ses	-0.272142850217868	-0.643311650184506	0.521605025946742
843	chh_fre_lda_rus_amh_aeg_sod_lat_aze_azi_tsn_tag_akn_glc_ctl_bsq_dut_anl_igb_mnd_ben_svk_swt_grk_xho_arw_fin_ewe_zul_hun_rom_gam_geo_urd_ukr_ita_lit_hau_sid_krd_est_dyu_jav_mol_sun_jpn_knd_kor_spa_cze_ven_prs_bat_swe_amr_mao_cnt_pol_cic_pan_wly_slo_hin_bos_ger_qcu_alb_por_mcd_dgb_heb_bul_owc_afr_ind_eng_swa_nor_bem_mly_tha_tig_tml_tsw_moo_tur_scr_guj_uzb_fbf_vie_mlt_yor_ses_bam	0.0161530657458764	0.0380274659758646	0.96974729405489
844	tig_ben_bam_arw_hau_amh_mlt_nor_uzb_tur_akn_bat_fbf_ukr_hin_bsq_spa_sid_lda_cnt_afr_rus_ven_bos_ewe_lit_est_yor_igb_fin_guj_chh_geo_glc_lat_eng_por_owc_gam_dut_hun_ses_mly_svk_ind_jpn_knd_kor_krd_rom_bem_mol_tag_pol_aeg_jav_mnd_bul_tsn_fre_amr_ita_scr_cze_pan_qcu_mcd_ger_grk_swt_heb_prs_wly_urd_sun_ctl_dyu_slo_cic_mao_tha_sod_tml_dgb_moo_azi_alb_swe_aze_tsw_vie_anl_zul_xho_swa	0.00028263504242513	0.000666274455312093	0.99946981705139
845	amh_swe_bem_ita_owc_heb_amr_hin_uzb_tur_tsn_mao_igb_por_pan_bsq_mol_anl_dgb_mnd_krd_grk_yor_svk_xho_bos_hun_zul_ewe_fin_pol_wly_geo_dut_glc_urd_cze_tig_hau_arw_est_ven_jav_ger_bat_jpn_knd_kor_ukr_alb_swt_afr_ind_slo_aeg_tag_cnt_lat_cic_ben_sid_lit_mcd_guj_fre_qcu_rus_nor_scr_tsw_chh_bul_mlt_eng_sun_rom_moo_spa_swa_mly_tha_sod_tml_fbf_lda_aze_ctl_prs_azi_bam_vie_gam_dyu_akn_ses	-0.203751583639319	-0.48068141687301	0.631871805234483
846	sid_urd_bam_grk_tig_mlt_amh_eng_aze_uzb_yor_bat_swt_dut_lit_bsq_krd_owc_ses_mnd_bos_afr_xho_nor_moo_por_hun_igb_tsn_est_ctl_chh_geo_pan_arw_svk_bul_sod_anl_alb_fin_dgb_jav_glc_sun_jpn_knd_kor_hin_rom_ven_mol_ind_swe_heb_tag_cnt_ger_akn_spa_hau_scr_cze_pol_lat_qcu_ita_ukr_guj_lda_aeg_mcd_gam_slo_mao_ben_dyu_fre_swa_mly_tha_wly_tml_cic_tsw_tur_prs_rus_azi_fbf_vie_amr_ewe_zul_bem	-0.246746346370764	-0.583584970248284	0.56091226581041
847	hau_bos_zul_hin_sid_wly_owc_glc_uzb_azi_xho_mao_ses_fre_nor_bsq_lat_aeg_ven_mnd_alb_lit_swt_guj_fbf_eng_hun_dgb_akn_fin_scr_tig_geo_urd_pol_mol_swe_gam_sod_pan_est_swa_jav_afr_sun_jpn_tml_kor_rom_rus_igb_spa_bat_dut_mlt_mly_cnt_prs_moo_ben_chh_grk_ukr_svk_slo_qcu_por_ger_krd_cic_anl_cze_amr_arw_ind_ita_bam_bul_yor_tag_tha_amh_knd_lda_ewe_aze_ctl_mcd_tur_tsw_vie_heb_tsn_bem_dyu	-0.0596359239352369	-0.140433038830383	0.888621569851055
848	sod_scr_dyu_fre_amh_gam_owc_urd_azi_uzb_ewe_mly_fbf_por_hin_bsq_prs_aeg_igb_cnt_dut_bul_ven_alb_tsw_lat_est_bam_bem_hun_krd_amr_geo_lit_mol_pol_ctl_sid_anl_glc_fin_swa_jav_svk_tag_jpn_knd_kor_ben_rus_xho_cze_sun_swe_tig_ind_mnd_arw_cic_mcd_heb_guj_eng_afr_spa_qcu_ukr_nor_pan_lda_chh_slo_hau_bos_mao_ger_swt_rom_dgb_bat_tha_mlt_tml_tsn_moo_tur_ita_grk_aze_akn_vie_wly_ses_yor_zul	-0.497059335280623	-1.18313075590783	0.239772998197481
849	sod_por_ses_rom_sid_amh_wly_dut_tur_azi_xho_mao_igb_afr_scr_bsq_guj_hau_zul_cnt_urd_ita_bem_svk_swt_spa_est_fbf_dgb_hun_nor_chh_geo_lat_mol_bul_alb_owc_heb_ukr_fin_lda_tag_glc_jav_jpn_tml_kor_ctl_krd_tsw_ger_bat_hin_gam_mly_mnd_lit_ewe_slo_amr_cze_ben_pan_arw_qcu_prs_mcd_swe_cic_aeg_pol_anl_grk_ind_eng_bam_rus_moo_sun_tha_mlt_knd_akn_swa_aze_fre_bos_uzb_tsn_vie_tig_dyu_ven_yor	0.762442067534717	1.81309472421412	0.0730431037592947
850	sod_hin_akn_cze_anl_heb_hau_afr_uzb_azi_tsw_sun_swa_ctl_rom_bsq_ukr_amh_cic_mnd_scr_urd_ewe_bos_zul_eng_est_ven_swt_hun_alb_chh_geo_fre_ita_pol_dut_tig_sid_bul_fin_bem_mao_por_tag_jpn_knd_kor_ger_spa_dgb_arw_mly_slo_gam_jav_cnt_grk_xho_rus_mlt_nor_mol_pan_lit_qcu_mcd_ben_lat_yor_aeg_glc_wly_krd_bat_svk_fbf_guj_bam_ind_tha_owc_tml_dyu_igb_aze_prs_swe_tur_lda_vie_amr_ses_moo_tsn	0.24744296025459	0.582662794047052	0.561530412221932
851	sod_alb_dgb_grk_chh_mlt_amr_arw_uzb_tur_yor_ind_tsn_glc_eng_bsq_svk_aeg_bam_mnd_afr_mol_akn_cze_bem_nor_fin_igb_swt_hun_hin_anl_geo_prs_por_pan_ctl_tig_gam_dut_est_dyu_jav_urd_mao_jpn_knd_kor_lat_spa_zul_swe_bat_krd_heb_sun_cnt_ukr_moo_slo_sid_pol_fre_lit_guj_qcu_ben_rom_scr_ses_amh_mcd_hau_ita_mly_rus_xho_ger_tsw_tag_tha_wly_tml_ven_cic_aze_bul_bos_azi_ewe_vie_owc_lda_swa_fbf	-0.868470601572122	-2.10528622096412	0.0379619066818025
852	heb_prs_igb_cze_owc_amh_sid_ita_uzb_aze_xho_bat_zul_mol_afr_bsq_mcd_anl_moo_mnd_pol_ctl_akn_scr_dyu_rus_fin_yor_ewe_hun_swe_chh_geo_fre_spa_grk_glc_mlt_tig_rom_est_bem_mly_bul_sun_jpn_knd_kor_ukr_guj_bam_pan_mao_hin_wly_ind_cnt_urd_swa_ger_aeg_ben_bos_nor_eng_qcu_alb_lat_krd_cic_gam_dut_amr_por_jav_slo_lda_lit_ses_tag_tha_sod_tml_ven_tsn_tur_svk_arw_azi_fbf_vie_hau_tsw_swt_dgb	-0.411084117053879	-0.974727266339974	0.332224131722442
853	owc_urd_bem_cze_sod_amr_hau_afr_uzb_azi_moo_mao_lda_guj_ben_bsq_spa_wly_dyu_mnd_eng_rom_ses_glc_igb_prs_hun_yor_fbf_est_swe_aeg_geo_krd_bos_pol_ita_heb_tig_ctl_fin_xho_tag_lat_bat_jpn_tml_kor_mcd_hin_swt_ukr_mly_nor_chh_jav_cnt_ger_cic_bul_amh_pan_slo_lit_scr_qcu_dut_alb_svk_tsn_sid_fre_anl_por_sun_rus_bam_mol_swa_ind_tha_gam_knd_ven_zul_tur_grk_arw_aze_akn_vie_mlt_dgb_tsw_ewe	-0.275650462903055	-0.651681851067455	0.516213692042493
854	mlt_fre_lda_mol_amh_anl_gam_grk_azi_aze_ses_bat_tsn_scr_ctl_bsq_nor_heb_zul_mnd_glc_por_bam_ita_yor_ben_est_xho_swa_hun_rus_hau_geo_spa_prs_lit_afr_amr_tig_mcd_fin_akn_mly_ger_tag_jpn_tml_kor_rom_alb_ewe_bos_sun_eng_chh_jav_cnt_hin_dgb_krd_aeg_svk_arw_slo_swe_qcu_pan_bul_pol_fbf_sid_cze_sod_dut_mao_lat_igb_ukr_ven_ind_tha_owc_knd_tsw_dyu_tur_urd_guj_uzb_bem_vie_wly_swt_moo_cic	-0.256539752115721	-0.606376694685493	0.545741967214864
855	anl_pan_lda_arw_gam_sod_wly_mol_aze_tur_igb_jav_tsw_ben_guj_bsq_dut_amh_fbf_mnd_mcd_afr_akn_nor_swa_scr_est_zul_xho_hun_por_amr_geo_hin_grk_ger_lat_owc_mlt_swe_fin_bam_tag_bul_bat_jpn_knd_kor_urd_fre_yor_rus_mao_bos_hau_ind_cnt_prs_ewe_slo_sid_ukr_ita_krd_glc_qcu_eng_rom_alb_ses_tig_spa_chh_cze_sun_svk_cic_lit_moo_mly_tha_heb_tml_dgb_tsn_azi_pol_ctl_uzb_dyu_vie_aeg_swt_bem_ven	-1.32705548863668	-3.31186755815037	0.00132073268864487
856	sod_ctl_yor_rom_amh_wly_gam_dut_uzb_azi_fbf_tag_swa_spa_svk_bsq_grk_tig_cic_cnt_pan_krd_swt_guj_bem_lit_hun_xho_akn_est_ben_amr_geo_glc_alb_eng_cze_aeg_owc_por_fin_tsw_bat_lat_sun_jpn_knd_kor_swe_ger_igb_ita_ind_fre_chh_mly_mnd_arw_ven_afr_hau_urd_prs_mol_bos_qcu_bul_nor_hin_lda_anl_pol_sid_scr_jav_rus_bam_mcd_ses_mao_tha_mlt_tml_zul_tsn_aze_slo_ukr_tur_dgb_vie_heb_ewe_dyu_moo	-0.838623761608423	-2.02701630656868	0.0455235279573621
857	owc_ben_fbf_nor_sid_tig_amr_afr_uzb_tur_dgb_jav_akn_mcd_bos_bsq_spa_heb_lda_mnd_ger_ukr_tsn_ctl_xho_dut_est_swt_igb_hun_eng_mlt_geo_hin_ita_urd_cze_chh_gam_slo_fin_zul_ind_arw_sun_jpn_tml_kor_svk_grk_yor_lit_bat_rom_anl_mao_cnt_scr_ses_krd_hau_bul_alb_pan_rus_qcu_fre_mol_lat_tsw_wly_guj_amh_pol_tag_prs_moo_por_swa_mly_tha_sod_knd_ven_bam_aze_glc_swe_azi_ewe_vie_aeg_dyu_bem_cic	-0.752868655694425	-1.80779348162323	0.0738713131112773
858	sid_swe_xho_bos_sod_gam_tig_svk_azi_tur_bem_tag_moo_ukr_slo_bsq_alb_hau_dyu_mnd_glc_pan_zul_pol_swt_rus_fin_lda_dgb_est_ita_amh_geo_por_mol_cze_urd_heb_chh_mcd_hun_ewe_jav_prs_ind_jpn_knd_kor_ctl_bul_fbf_spa_sun_ger_anl_mao_cnt_guj_ses_scr_aeg_nor_afr_ben_grk_qcu_eng_arw_dut_tsn_owc_rom_wly_lat_mly_lit_ven_krd_swa_bat_tha_mlt_tml_tsw_akn_uzb_hin_fre_aze_cic_vie_amr_igb_bam_yor	0.233089202922673	0.54878179893421	0.584470331742365
859	mlt_hin_lda_pan_owc_anl_aeg_ben_aze_azi_dgb_sun_swa_mcd_cze_bsq_lit_chh_moo_mnd_bos_slo_zul_afr_bem_dut_fin_cic_xho_est_ita_amr_geo_arw_ctl_scr_urd_wly_hau_ukr_hun_dyu_mly_ger_tag_jpn_knd_kor_por_fre_bam_mol_jav_nor_amh_bat_cnt_grk_akn_pol_heb_spa_lat_bul_rom_qcu_krd_svk_guj_tsn_gam_swe_tig_rus_mao_eng_ewe_alb_tsw_ind_tha_sid_tml_ven_yor_uzb_prs_glc_tur_fbf_vie_sod_swt_igb_ses	-0.689675447659607	-1.65190271618013	0.101927041927759
860	aeg_ger_fbf_alb_chh_amr_wly_krd_azi_uzb_ewe_sun_swt_urd_eng_bsq_rom_heb_xho_cnt_spa_ben_dgb_bos_yor_ukr_est_bem_igb_fin_por_sid_geo_mol_guj_fre_nor_hau_sod_cze_hun_moo_bat_hin_ind_jpn_knd_kor_bul_scr_lda_svk_mao_afr_owc_mly_mnd_prs_ses_ita_anl_pan_grk_ctl_rus_qcu_swe_lat_arw_tsn_amh_dut_mlt_slo_tag_lit_swa_mcd_ven_jav_tha_tig_tml_tsw_bam_tur_glc_pol_aze_dyu_vie_gam_cic_zul_akn	-0.263050156589224	-0.622151691099356	0.53536449571727
861	chh_bul_igb_fre_anl_owc_sid_afr_aze_azi_moo_ind_yor_prs_guj_bsq_spa_sod_ewe_mnd_cze_mol_zul_dut_ses_pol_est_lda_xho_fin_svk_amh_geo_bos_mcd_arw_alb_tig_aeg_krd_hun_dyu_bat_ita_sun_jpn_tml_kor_swe_pan_fbf_ger_jav_rus_heb_mao_cnt_hin_bem_grk_hau_slo_lat_scr_urd_qcu_nor_por_ben_tsw_wly_eng_gam_glc_tag_lit_ven_ukr_tsn_mly_tha_amr_knd_akn_bam_uzb_ctl_rom_tur_dgb_vie_mlt_cic_swa_swt	0.171971741418349	0.404714927060943	0.686616420116801
862	anl_eng_zul_lat_wly_heb_sod_ger_uzb_aze_lda_bat_yor_ctl_hin_bsq_por_tig_swt_mnd_pan_arw_ewe_rom_xho_krd_hun_moo_swa_fin_lit_aeg_geo_ukr_scr_ita_grk_chh_gam_slo_est_igb_sun_rus_tag_jpn_knd_kor_glc_pol_ses_spa_mly_svk_amh_jav_cnt_bul_cic_cze_sid_bos_mcd_prs_mol_qcu_swe_urd_fre_bem_hau_alb_amr_nor_ind_dut_dyu_afr_dgb_mao_tha_owc_tml_tsw_ven_azi_ben_guj_tur_tsn_vie_mlt_akn_bam_fbf	-0.468766913344135	-1.11420846980404	0.268061034408887
863	gam_fre_ses_ukr_hau_chh_wly_eng_aze_uzb_ven_bat_tsw_lit_dut_bsq_cze_amh_tsn_mnd_urd_arw_swa_grk_lda_nor_est_xho_yor_fin_mol_tig_geo_pan_pol_prs_ger_sod_heb_por_hun_fbf_jav_rus_mao_jpn_tml_kor_krd_guj_cic_spa_ind_hin_aeg_tag_cnt_lat_igb_ita_amr_mcd_rom_svk_ben_qcu_afr_glc_bul_bem_mlt_swe_owc_slo_mly_scr_moo_bos_swt_sun_tha_sid_knd_bam_zul_azi_alb_ctl_tur_akn_vie_anl_dyu_ewe_dgb	0.360711300082204	0.850135210455711	0.397433284598638
864	sod_rus_xho_ukr_mlt_owc_wly_eng_azi_uzb_ewe_mao_ses_ctl_por_bsq_fre_hau_lda_cnt_arw_guj_tsn_cze_cic_bos_est_yor_ven_fin_pol_tig_geo_slo_urd_ger_mol_sid_aeg_rom_hun_bem_tag_svk_jav_jpn_knd_kor_scr_lat_bam_prs_ind_pan_gam_sun_mnd_lit_igb_swe_amr_glc_alb_ita_dut_qcu_bul_afr_mcd_dgb_amh_hin_chh_spa_mly_krd_swt_ben_moo_bat_tha_anl_tml_tsw_dyu_tur_nor_grk_aze_fbf_vie_heb_swa_zul_akn	-0.674963977902733	-1.61486420548065	0.109727919204745
865	heb_guj_swa_pan_mlt_sid_tig_bos_uzb_tur_dyu_tag_yor_mcd_rus_bsq_ita_anl_tsn_mnd_ben_lat_swt_pol_igb_bul_fin_xho_zul_hun_spa_aeg_geo_eng_arw_mol_prs_wly_gam_scr_est_ewe_mly_por_ind_jpn_tml_kor_ger_rom_fbf_hin_jav_swe_chh_bat_cnt_dut_tsw_afr_amh_glc_svk_lit_alb_qcu_urd_slo_nor_moo_hau_grk_owc_krd_mao_cze_dgb_ctl_ven_sun_tha_sod_knd_cic_akn_aze_ukr_fre_azi_lda_vie_amr_bem_bam_ses	-0.821342590593832	-1.98148015447435	0.0504904212980476
866	anl_pol_fbf_dut_tig_hau_chh_lit_tur_aze_ven_jav_moo_mol_rus_bsq_svk_aeg_bem_mnd_pan_alb_dgb_mcd_tsw_lat_fin_swt_akn_hun_ukr_wly_geo_bos_grk_krd_slo_owc_sid_ben_est_cic_tag_ger_sun_jpn_knd_kor_eng_rom_xho_bul_mly_ita_mlt_bat_cnt_spa_lda_arw_gam_por_scr_hin_fre_qcu_prs_afr_cze_igb_amh_urd_heb_guj_ind_swe_yor_glc_ewe_mao_tha_amr_tml_tsn_bam_azi_ctl_nor_uzb_dyu_vie_sod_ses_swa_zul	-0.346152034612101	-0.818833141019177	0.414974937582591
867	mlt_krd_bem_grk_wly_chh_sod_ukr_aze_azi_dgb_jav_fbf_nor_swe_bsq_arw_aeg_yor_mnd_cze_rom_ewe_hin_ven_spa_est_tsn_zul_hun_mol_gam_geo_rus_pan_bos_alb_tig_anl_bul_fin_cic_sun_svk_mly_jpn_tml_kor_ita_pol_lda_lat_bat_por_hau_ind_cnt_prs_xho_dut_amr_guj_ger_scr_fre_qcu_mcd_ctl_glc_tsw_amh_afr_sid_lit_mao_urd_ses_slo_swt_tag_tha_heb_knd_akn_igb_tur_ben_eng_uzb_moo_vie_owc_dyu_bam_swa	-0.538802838065515	-1.2818324169333	0.203087887112056
868	tig_lit_zul_ita_owc_mlt_anl_krd_tur_uzb_bam_mao_dgb_swe_mol_bsq_nor_amr_moo_mnd_mcd_ger_swt_svk_bem_afr_est_yor_igb_fin_scr_chh_geo_eng_grk_arw_ben_amh_sod_bos_hun_ven_bat_prs_sun_jpn_knd_kor_rus_pan_ses_bul_mly_rom_wly_tag_cnt_pol_swa_lat_aeg_cze_spa_fre_ctl_qcu_urd_dut_alb_tsw_heb_por_sid_hin_jav_glc_tsn_ukr_cic_ind_tha_gam_tml_xho_ewe_aze_slo_guj_azi_lda_vie_hau_dyu_fbf_akn	0.0947022278086344	0.223305279035565	0.823787684491912
869	hau_fre_tsn_alb_wly_amr_amh_swe_tur_azi_cic_bat_bam_ctl_eng_bsq_pol_mlt_tsw_mnd_guj_prs_ses_ita_lda_pan_fin_dgb_akn_est_spa_gam_geo_rus_nor_urd_krd_aeg_heb_cze_hun_xho_mao_ukr_tag_jpn_tml_kor_lit_hin_bem_bos_ind_afr_owc_sun_cnt_arw_swt_ger_sod_por_rom_ben_mcd_qcu_dut_scr_grk_zul_sid_glc_tig_slo_mly_bul_ven_mol_moo_jav_tha_chh_knd_swa_ewe_aze_svk_lat_uzb_dyu_vie_anl_fbf_yor_igb	-1.05286479017388	-2.5735286852308	0.0116475673963263
870	wly_ctl_dyu_swe_sod_chh_gam_pol_azi_uzb_igb_sun_fbf_lit_spa_bsq_ben_mlt_swa_cnt_nor_guj_cic_rus_bam_bul_fin_moo_ses_est_urd_heb_geo_prs_scr_slo_bos_amr_hau_svk_hun_akn_mly_glc_mao_jpn_knd_kor_alb_mcd_zul_lat_bat_hin_amh_tag_mnd_fre_tsw_cze_anl_por_rom_ukr_eng_qcu_krd_ita_afr_ven_tig_arw_sid_ger_jav_grk_tsn_dut_ewe_ind_tha_aeg_tml_yor_lda_tur_pan_mol_aze_swt_vie_owc_dgb_bem_xho	-0.083634155416664	-0.197241198614785	0.844069233387184
871	anl_ger_bem_bos_tig_mlt_sid_glc_aze_azi_swa_sun_ewe_prs_slo_bsq_grk_wly_akn_mnd_pol_lit_zul_ita_moo_mcd_hun_xho_cic_est_pan_gam_geo_rom_hin_swe_urd_amh_hau_scr_fin_ven_mao_cze_tag_jpn_knd_kor_ukr_krd_lda_nor_jav_fre_owc_mly_cnt_arw_ses_ctl_sod_eng_lat_rus_ben_qcu_spa_guj_bul_bam_chh_svk_heb_afr_bat_alb_tsw_por_swt_ind_tha_aeg_tml_yor_igb_tur_mol_dut_uzb_fbf_vie_amr_dgb_tsn_dyu	-0.781481197910818	-1.88406351750537	0.0626802272503688
872	heb_dut_swt_nor_sod_tig_sid_eng_uzb_azi_tsn_mao_cic_scr_ukr_bsq_rom_gam_fbf_mnd_ita_urd_moo_spa_xho_slo_hun_ven_ewe_fin_ben_anl_geo_mol_rus_swe_pan_wly_chh_lit_est_akn_bat_fre_ind_jpn_knd_kor_pol_ctl_tsw_lat_tag_alb_hau_mly_cnt_bos_swa_svk_mlt_afr_guj_hin_prs_qcu_grk_bul_krd_zul_amh_por_amr_arw_jav_ger_bem_glc_dgb_sun_tha_owc_tml_dyu_ses_aze_mcd_cze_tur_yor_vie_aeg_igb_lda_bam	-0.16458712708378	-0.388613770213014	0.698450132946863
873	tig_slo_tsw_svk_hau_wly_sid_glc_aze_azi_lda_mly_bem_alb_prs_bsq_lit_chh_yor_cnt_ben_lat_akn_dut_zul_por_hun_ewe_moo_est_urd_mlt_geo_arw_cze_ukr_grk_heb_amr_eng_fin_dyu_jav_bos_sun_jpn_tml_kor_ita_mcd_fbf_afr_mao_rom_owc_tag_mnd_krd_ven_pol_gam_nor_ger_scr_bul_qcu_mol_guj_pan_swt_sod_spa_anl_fre_ind_rus_cic_swe_igb_bat_tha_amh_knd_ses_bam_tur_hin_ctl_uzb_swa_vie_aeg_dgb_xho_tsn	0.112968368536463	0.266067132090221	0.790776483745067
874	tig_urd_akn_por_gam_aeg_hau_lit_tur_azi_tsw_jav_xho_bos_rus_bsq_arw_wly_bem_cnt_bul_ita_ven_svk_cic_afr_hun_swa_swt_est_alb_amh_geo_prs_krd_spa_ukr_anl_mlt_pol_fin_ewe_mao_slo_mly_jpn_tml_kor_mol_dut_lda_glc_sun_pan_amr_ind_mnd_rom_tsn_swe_sod_fre_ctl_ben_guj_qcu_cze_lat_hin_dgb_heb_nor_owc_scr_tag_mcd_fbf_ger_moo_bat_tha_sid_knd_igb_zul_uzb_grk_eng_aze_dyu_vie_chh_bam_yor_ses	-0.412765195782152	-0.979010135245477	0.330114877695369
875	owc_spa_bam_bos_sod_tig_amr_arw_tur_aze_tsn_mly_cic_svk_por_bsq_cze_hau_ewe_cnt_pol_ben_bem_alb_xho_mol_fin_dgb_fbf_est_scr_aeg_geo_prs_slo_swe_ukr_mlt_gam_pan_hun_ven_tag_rom_jav_jpn_tml_kor_nor_lat_tsw_bul_ind_ctl_sid_mao_mnd_mcd_lda_ita_heb_afr_guj_rus_dut_qcu_hin_grk_urd_akn_amh_krd_wly_ger_bat_fre_swa_glc_zul_sun_tha_anl_knd_yor_igb_uzb_lit_eng_azi_swt_vie_chh_ses_dyu_moo	-0.810639805746257	-1.95821235751254	0.0532017826326859
876	wly_bul_ewe_arw_chh_owc_mlt_mcd_aze_tur_fbf_bat_akn_swe_svk_bsq_pan_amr_ven_cnt_slo_por_swa_nor_dyu_guj_est_igb_ses_hun_rom_gam_geo_urd_hin_glc_ctl_anl_sod_scr_fin_tsn_sun_alb_jav_jpn_tml_kor_ukr_pol_cic_ben_ind_mol_aeg_mly_mnd_ita_swt_fre_heb_dut_lit_bos_lat_qcu_prs_rus_ger_tsw_hau_spa_tig_eng_mao_cze_zul_krd_moo_tag_tha_sid_knd_lda_bam_uzb_afr_grk_azi_bem_vie_amh_dgb_xho_yor	-0.0593316182525826	-0.139887066203415	0.889051732059452
877	sod_urd_swt_cze_mlt_sid_aeg_spa_azi_aze_bem_jav_tsw_hin_dut_bsq_arw_anl_tsn_mnd_mol_slo_igb_pol_lda_lit_fin_dyu_yor_hun_glc_hau_geo_rom_mcd_scr_fre_gam_chh_alb_est_fbf_sun_bos_mao_jpn_knd_kor_bul_ita_moo_svk_bat_por_heb_tag_cnt_nor_akn_ukr_tig_afr_eng_grk_ger_qcu_swe_prs_krd_ven_amr_lat_owc_ben_ind_ctl_dgb_rus_ses_mly_tha_amh_tml_zul_swa_tur_pan_guj_uzb_ewe_vie_wly_cic_bam_xho	-0.318454610128827	-0.753683981155728	0.452942941825818
878	amr_pol_yor_ben_heb_owc_anl_afr_aze_uzb_moo_bat_dgb_bul_mcd_bsq_fre_chh_tsw_cnt_prs_ita_xho_rom_lda_eng_est_igb_bam_fin_ctl_tig_geo_spa_mol_lit_glc_mlt_amh_krd_hun_ewe_ind_alb_mly_jpn_knd_kor_ger_rus_swa_por_jav_dut_hau_sun_mnd_pan_ses_svk_gam_ukr_nor_bos_lat_qcu_scr_hin_slo_tsn_sod_swe_sid_arw_mao_grk_fbf_guj_ven_tag_tha_aeg_tml_cic_bem_azi_cze_urd_tur_akn_vie_wly_zul_dyu_swt	-0.824526453900728	-1.9892917484767	0.0496069301063737
879	tig_arw_igb_por_chh_sod_mlt_lit_tur_azi_fbf_mao_ses_ita_guj_bsq_eng_hau_akn_cnt_rom_rus_ven_cze_bam_alb_fin_xho_yor_est_hin_amr_geo_mcd_bos_swe_pol_owc_wly_spa_hun_dyu_jav_urd_mly_jpn_knd_kor_ger_grk_lda_pan_ind_ben_anl_tag_mnd_scr_dgb_dut_sid_mol_lat_fre_prs_qcu_glc_krd_afr_swt_heb_svk_gam_slo_bat_ukr_cic_nor_moo_sun_tha_aeg_tml_swa_bem_uzb_ctl_bul_aze_ewe_vie_amh_tsw_zul_tsn	-0.0893603258135995	-0.210515274050777	0.833726084098172
880	hau_swe_cic_ukr_amh_aeg_chh_lat_azi_aze_ewe_sun_lda_mol_por_bsq_lit_mlt_dgb_mnd_scr_fre_bam_urd_igb_pol_est_tsn_swt_hun_slo_sod_geo_bul_glc_svk_nor_anl_wly_arw_fin_ses_mao_bos_tag_jpn_knd_kor_ctl_spa_swa_prs_ind_guj_amr_jav_cnt_dut_fbf_krd_heb_ger_afr_rom_ben_qcu_cze_mcd_grk_moo_sid_eng_tig_alb_mly_rus_ven_ita_zul_bat_tha_gam_tml_akn_bem_uzb_hin_pan_tur_tsw_vie_owc_xho_dyu_yor	-0.218838570262713	-0.516729035886455	0.606571969100925
881	hau_lit_fbf_lat_mlt_owc_amh_spa_uzb_aze_cic_bat_tsn_scr_ukr_bsq_bos_anl_swa_cnt_ita_hin_swt_fre_zul_afr_fin_akn_dyu_est_ctl_chh_geo_rus_ger_eng_pol_gam_sid_rom_hun_bam_sun_urd_tag_jpn_knd_kor_bul_mol_xho_nor_jav_guj_sod_ind_mnd_mcd_tsw_pan_tig_glc_arw_prs_slo_qcu_svk_swe_grk_ewe_amr_ben_aeg_krd_mly_alb_moo_por_igb_mao_tha_heb_tml_ven_ses_azi_cze_dut_tur_dgb_vie_wly_lda_bem_yor	0.315465920272628	0.742799717291484	0.459475128683645
882	sod_lat_lda_slo_aeg_amh_hau_scr_uzb_azi_moo_mao_yor_svk_ukr_bsq_rom_sid_bem_cnt_nor_swe_fbf_pan_cic_prs_fin_tsn_xho_hun_alb_anl_geo_arw_mcd_lit_rus_owc_chh_mol_est_zul_ind_ita_jav_jpn_tml_kor_krd_ger_tsw_por_tag_guj_gam_sun_mnd_ctl_swa_afr_heb_cze_spa_eng_pol_qcu_bos_fre_ben_dgb_mlt_glc_tig_urd_bat_dut_ses_bul_akn_mly_tha_amr_knd_ven_igb_tur_grk_hin_aze_bam_vie_wly_dyu_swt_ewe	0.0900276012430443	0.212367618021558	0.832285017458553
883	mlt_pol_bem_pan_aeg_owc_gam_svk_uzb_azi_xho_bat_dgb_scr_rus_bsq_lat_amr_fbf_cnt_bos_prs_igb_lit_cic_grk_fin_tsw_ewe_hun_hin_amh_geo_guj_afr_nor_ctl_tig_heb_alb_est_swt_mao_rom_tag_jpn_knd_kor_dut_slo_tsn_swe_sun_urd_sod_mly_mnd_por_moo_ukr_sid_cze_arw_ger_krd_qcu_mcd_eng_bul_yor_chh_mol_anl_glc_ind_fre_ses_ita_ven_jav_tha_wly_tml_bam_akn_aze_spa_ben_tur_lda_vie_hau_swa_dyu_zul	0.112212902845019	0.26416004022054	0.792241099342108
884	aeg_ben_bem_hin_heb_sid_wly_urd_tur_azi_lda_mly_tsn_lit_afr_bsq_krd_chh_ven_mnd_por_guj_dyu_pol_igb_ctl_hun_xho_dgb_fin_slo_anl_geo_arw_ita_lat_rom_tig_hau_glc_est_ses_bat_fre_sun_jpn_knd_kor_ger_prs_swt_mol_jav_dut_amh_ind_cnt_ukr_moo_grk_mlt_nor_bul_svk_cze_qcu_rus_pan_spa_cic_amr_alb_sod_bos_mao_swe_yor_eng_tsw_tag_tha_owc_tml_ewe_zul_aze_mcd_scr_uzb_fbf_vie_gam_swa_akn_bam	-0.172888831668899	-0.408112382605847	0.684129246692703
885	aeg_hin_akn_grk_wly_sid_owc_ita_tur_uzb_swa_ind_moo_dut_swe_bsq_spa_mlt_zul_mnd_ukr_por_dgb_rus_lda_krd_est_tsn_bam_hun_urd_sod_geo_mcd_nor_pan_fre_gam_hau_ben_fin_ses_tag_pol_mly_jpn_knd_kor_bos_rom_ven_prs_bat_ger_tig_sun_cnt_svk_swt_mol_amh_glc_lat_bul_eng_qcu_lit_alb_slo_xho_chh_afr_heb_scr_mao_cze_bem_ctl_ewe_jav_tha_amr_tml_dyu_fbf_aze_arw_guj_azi_cic_vie_anl_tsw_yor_igb	-0.758621765538181	-1.8237437534001	0.071402736285118
886	owc_por_bem_mol_chh_aeg_gam_alb_azi_tur_zul_ind_ewe_fre_mcd_bsq_lat_wly_dgb_mnd_spa_urd_ven_grk_igb_krd_hun_yor_bam_est_slo_hau_geo_rom_pan_afr_ita_sod_anl_guj_fin_ses_mly_cze_sun_jpn_knd_kor_dut_eng_tsn_bos_jav_rus_mlt_tag_cnt_glc_dyu_pol_heb_scr_bul_ger_svk_qcu_swe_nor_lit_swa_tig_ukr_amh_ben_bat_prs_moo_ctl_fbf_mao_tha_amr_tml_tsw_akn_aze_hin_arw_uzb_swt_vie_sid_lda_cic_xho	-0.478121709695542	-1.13690856290643	0.258497424485922
887	anl_ita_akn_dut_chh_hau_owc_spa_uzb_tur_ses_tag_cic_afr_guj_bsq_alb_aeg_tsw_cnt_swe_svk_ewe_slo_xho_hin_hun_ven_swa_est_bul_wly_geo_bos_cze_scr_mol_sid_amh_ukr_fin_moo_mao_pan_sun_jpn_tml_kor_urd_ger_tsn_eng_jav_rus_tig_mly_mnd_fre_lda_lat_amr_por_mcd_prs_nor_qcu_ben_krd_arw_dgb_mlt_rom_heb_glc_ind_ctl_bem_grk_swt_bat_tha_gam_knd_zul_dyu_aze_pol_lit_azi_bam_vie_sod_yor_igb_fbf	0.24567142423616	0.577816788236418	0.564784242157499
888	sid_rus_dgb_cze_tig_hau_aeg_por_aze_uzb_lda_ind_tsn_krd_hin_bsq_ukr_heb_dyu_cnt_guj_rom_bam_ger_bem_glc_hun_igb_tsw_fin_eng_chh_geo_bos_alb_fre_swe_anl_gam_svk_est_zul_jav_mcd_mao_jpn_tml_kor_bul_spa_ewe_afr_mly_ctl_amh_sun_mnd_pan_akn_mol_owc_ita_scr_urd_arw_qcu_slo_lit_ben_fbf_amr_dut_sod_prs_bat_pol_swa_lat_ven_tag_tha_mlt_knd_cic_ses_tur_grk_nor_azi_swt_vie_wly_yor_xho_moo	-0.74756290705229	-1.79625300839346	0.0757012688833282
889	aeg_guj_igb_ita_sid_tig_wly_svk_aze_azi_cic_ind_bam_ctl_mcd_bsq_grk_amh_moo_cnt_bos_spa_dgb_nor_xho_eng_est_zul_ewe_fin_ukr_hau_geo_swe_urd_alb_arw_heb_owc_pol_hun_fbf_mao_krd_mly_jpn_knd_kor_mol_rus_tsn_bul_tag_ben_gam_bat_mnd_prs_ses_glc_anl_dut_ger_slo_pan_qcu_lat_cze_afr_swa_chh_scr_mlt_lit_sun_por_dyu_fre_bem_jav_tha_sod_tml_ven_yor_tur_hin_rom_uzb_akn_vie_amr_tsw_swt_lda	-0.543583254345913	-1.29939832216331	0.197019216501635
890	anl_mol_dgb_guj_heb_chh_amh_nor_uzb_azi_ses_mao_moo_bul_ita_bsq_rus_owc_tsw_cnt_eng_glc_swa_lit_ven_ben_hun_ewe_bem_fin_arw_mlt_geo_hin_svk_spa_ukr_wly_aeg_mcd_est_yor_ind_ger_tag_jpn_tml_kor_cze_swe_cic_afr_sun_lat_gam_mly_mnd_urd_zul_pol_tig_krd_slo_grk_dut_qcu_pan_rom_scr_akn_sod_por_amr_bos_bat_fre_xho_prs_lda_jav_tha_hau_knd_bam_dyu_aze_ctl_alb_tur_fbf_vie_sid_swt_igb_tsn	0.102359455425797	0.240901143347329	0.810162029529508
891	mlt_swe_dgb_ita_sod_hau_chh_mol_azi_uzb_swa_jav_yor_bos_ger_bsq_grk_sid_moo_mnd_arw_afr_igb_ctl_cic_por_hun_ven_tsn_est_prs_gam_geo_cze_lat_spa_dut_owc_wly_fre_fin_lda_ind_alb_sun_jpn_tml_kor_eng_guj_bem_lit_bat_hin_aeg_mao_cnt_nor_dyu_urd_anl_pan_ben_scr_glc_qcu_svk_rus_ukr_fbf_amr_rom_heb_slo_mly_pol_tsw_krd_zul_tag_tha_tig_knd_ses_akn_tur_bul_mcd_aze_bam_vie_amh_swt_xho_ewe	0.813719919397297	1.93274510078256	0.0563101328122072
892	amh_spa_lda_ben_owc_tig_chh_mol_azi_tur_akn_jav_ewe_eng_rus_bsq_glc_hau_dgb_mnd_ita_arw_bam_afr_zul_rom_est_ses_bem_fin_mcd_anl_geo_slo_guj_bos_ger_mlt_sid_alb_hun_cic_mly_svk_sun_jpn_knd_kor_urd_pan_ven_por_ind_lat_heb_bat_cnt_lit_dyu_dut_amr_grk_hin_ctl_cze_qcu_scr_pol_prs_tsw_aeg_bul_wly_swe_tag_fre_igb_ukr_yor_mao_tha_sod_tml_moo_swa_uzb_nor_krd_aze_swt_vie_gam_xho_fbf_tsn	0.454982218992204	1.0753919167634	0.284981326193559
893	amh_pol_ewe_svk_chh_sid_owc_swe_tur_uzb_bem_sun_igb_ben_ukr_bsq_bul_heb_swa_cnt_urd_mcd_ses_afr_xho_cze_fin_dgb_akn_hun_glc_wly_geo_prs_por_ctl_slo_amr_hau_scr_est_swt_mao_alb_ind_jpn_knd_kor_spa_lit_lda_eng_jav_nor_sod_bat_mnd_grk_fbf_ger_mlt_dut_guj_pan_bos_qcu_ita_fre_arw_bam_gam_hin_anl_lat_mly_rus_tsw_rom_dyu_tag_tha_tig_tml_tsn_moo_azi_mol_krd_aze_cic_vie_aeg_yor_zul_ven	-0.46733087415798	-1.11086891090402	0.269488584415911
894	gam_pan_tsn_mcd_sid_owc_mlt_rus_azi_uzb_yor_tag_fbf_svk_rom_bsq_glc_chh_ses_mnd_ukr_dut_igb_lit_akn_cze_est_dyu_ewe_hun_guj_heb_geo_urd_bos_krd_ctl_amh_amr_bul_fin_zul_sun_arw_ind_jpn_knd_kor_ita_eng_tsw_por_mao_alb_anl_bat_cnt_prs_ven_scr_wly_afr_spa_nor_lat_qcu_pol_hin_slo_swt_hau_mol_sod_swe_jav_ben_moo_grk_bem_mly_tha_aeg_tml_xho_cic_tur_fre_ger_aze_swa_vie_tig_dgb_lda_bam	-0.470456359460032	-1.11709251695289	0.266832456252258
895	owc_pan_igb_ben_aeg_chh_hau_dut_aze_tur_dyu_sun_tsn_swe_slo_bsq_lit_mlt_swa_cnt_bos_bul_cic_alb_swt_ukr_fin_zul_moo_est_por_sod_geo_cze_fre_urd_scr_anl_heb_spa_hun_fbf_ind_krd_jav_jpn_tml_kor_ger_afr_akn_svk_mly_arw_amh_bat_mnd_hin_dgb_ctl_gam_pol_nor_mcd_eng_qcu_ita_mol_prs_tsw_amr_rus_tig_glc_tag_lat_bam_grk_yor_mao_tha_wly_knd_lda_xho_uzb_guj_rom_azi_ewe_vie_sid_ven_ses_bem	-0.389483174818545	-0.923143337571847	0.358321397355272
896	amh_spa_swt_arw_aeg_gam_anl_lat_tur_uzb_xho_bat_igb_afr_guj_bsq_ctl_heb_tsn_mnd_nor_rus_zul_lit_moo_alb_fin_ven_lda_hun_hin_hau_geo_pol_grk_mol_prs_chh_owc_glc_est_dgb_sun_ben_mao_jpn_tml_kor_bos_scr_dyu_svk_jav_cze_sid_mly_cnt_por_bam_pan_mlt_eng_swe_rom_ger_qcu_dut_mcd_krd_swa_tig_ukr_wly_slo_tag_fre_bem_ita_cic_ind_tha_sod_knd_ses_yor_azi_urd_bul_aze_ewe_vie_amr_akn_tsw_fbf	0.169101040261501	0.397803800365375	0.691686475326433
897	hau_spa_dyu_rus_heb_wly_owc_scr_aze_azi_fbf_mao_ewe_mcd_pol_bsq_dut_anl_tsw_cnt_arw_ger_moo_bul_lda_eng_hun_dgb_xho_est_pan_sod_geo_ctl_ita_rom_slo_sid_aeg_nor_fin_akn_ind_lit_bat_jpn_knd_kor_ukr_hin_swt_ben_tag_fre_chh_mly_mnd_swe_yor_krd_mlt_prs_guj_mol_grk_qcu_cze_afr_por_ses_tig_svk_amr_glc_sun_urd_zul_alb_swa_jav_tha_gam_tml_bam_igb_uzb_lat_bos_tur_ven_vie_amh_tsn_cic_bem	-0.546685371751651	-1.30347174811887	0.195631396796846
898	amh_hin_bem_svk_hau_tig_chh_prs_azi_tur_ses_mao_zul_lat_glc_bsq_rus_heb_dyu_mnd_bos_grk_tsw_dut_ewe_pan_fin_ven_bam_hun_afr_sod_geo_nor_mcd_krd_bul_wly_amr_guj_est_dgb_sun_ben_bat_jpn_knd_kor_ita_scr_cic_mol_ind_ger_mlt_mly_cnt_ctl_swa_lit_aeg_eng_por_alb_pol_qcu_swe_rom_spa_fbf_owc_arw_gam_ukr_jav_fre_moo_slo_tsn_tag_tha_sid_tml_igb_akn_aze_urd_cze_uzb_lda_vie_anl_xho_yor_swt	-0.300319815332504	-0.710239473787301	0.479332855312708
899	chh_ukr_ses_spa_heb_owc_amh_dut_aze_tur_ewe_mao_tsw_ita_bul_bsq_rom_aeg_yor_cnt_lat_ben_dyu_ctl_akn_krd_est_dgb_xho_fin_alb_sod_geo_slo_por_guj_scr_amr_sid_svk_hun_swa_mly_mcd_sun_jpn_tml_kor_urd_pol_fbf_grk_bat_ger_tig_ind_mnd_mol_moo_hin_wly_nor_eng_prs_swe_qcu_cze_fre_glc_lda_hau_pan_gam_rus_jav_arw_tsn_afr_zul_tag_tha_mlt_knd_ven_swt_azi_bos_lit_uzb_bam_vie_anl_cic_igb_bem	-1.04866810607141	-2.55945178183555	0.0120968277756133
900	sid_ben_swa_hin_hau_anl_wly_rom_azi_uzb_fbf_mao_bem_por_fre_bsq_eng_gam_tsw_mnd_swe_ukr_ewe_bul_yor_lit_fin_akn_bam_est_krd_chh_geo_rus_afr_scr_glc_tig_owc_grk_hun_cic_bat_pol_ind_jpn_knd_kor_mol_cze_zul_arw_sun_bos_heb_mly_cnt_ita_dgb_mcd_amh_lat_ctl_ger_prs_qcu_alb_slo_dut_swt_mlt_guj_amr_pan_jav_svk_tsn_spa_ses_tag_tha_aeg_tml_ven_moo_aze_urd_nor_tur_xho_vie_sod_dyu_lda_igb	-0.0465275544268062	-0.109589285157243	0.912971235511785
901	gam_scr_ewe_glc_wly_anl_amr_prs_aze_tur_swa_mao_zul_lat_pol_bsq_ctl_sid_dyu_mnd_nor_rom_swt_mol_ses_cze_fin_ven_tsw_est_hin_tig_geo_ger_ukr_ita_pan_hau_owc_urd_hun_tsn_mly_eng_ind_jpn_knd_kor_por_arw_bam_ben_jav_fre_heb_tag_cnt_rus_dgb_bul_chh_spa_dut_grk_krd_qcu_guj_svk_swe_akn_amh_afr_aeg_bos_bat_mcd_cic_lit_moo_sun_tha_mlt_tml_lda_yor_uzb_slo_alb_azi_fbf_vie_sod_bem_xho_igb	0.216591815553219	0.509368867096637	0.611700221101209
[truncated: 99 more rows]
