# Supplementary material for: Future Tense and Economic Decisions: Controlling for Cultural Evolution
Source: PLoS One. 2015 Jul 17;10(7):e0132145. doi: 10.1371/journal.pone.0132145 (PMC4506144; doi:10.1371/journal.pone.0132145)
Supplement: S8 Appendix — See README files within the various sub-folders. (ZIP) [file pone.0132145.s008.zip › S3_Code/Residuals_new/PGLS/PermuteResults/permute_B_SavingsWITHINFAM_75000.csv]

	ftr	r	t	p
1	sid_ita_akn_dut_wly_heb_amr_ger_aze_uzb_cic_ind_bam_pan_prs_bsq_krd_owc_igb_cnt_eng_nor_tsw_swe_dgb_mcd_hun_ses_zul_fin_fre_anl_geo_hin_bos_ctl_ukr_chh_hau_afr_est_dyu_mao_rom_sun_jpn_knd_kor_urd_por_moo_cze_jav_mol_sod_tag_mnd_guj_yor_slo_tig_bul_arw_pol_lat_qcu_grk_scr_alb_ven_amh_glc_gam_spa_bat_ben_ewe_svk_swa_mly_tha_aeg_tml_fbf_lda_tur_lit_rus_azi_tsn_vie_mlt_bem_swt_xho	-1.21810715246347	-3.01956095481721	0.00326748646447087
2	sid_ukr_igb_ita_amh_owc_amr_dut_uzb_azi_tsw_bat_dyu_hin_rom_bsq_cze_sod_fbf_mnd_guj_lit_yor_spa_ven_lat_est_zul_bam_fin_eng_tig_geo_alb_scr_arw_fre_heb_aeg_svk_hun_tsn_mly_mcd_tag_jpn_tml_kor_bul_rus_ewe_ctl_sun_pol_chh_jav_cnt_mol_swa_urd_anl_pan_grk_krd_nor_qcu_ben_slo_bos_akn_gam_prs_wly_por_ind_ger_bem_glc_cic_mao_tha_mlt_knd_ses_lda_tur_afr_swe_aze_dgb_vie_hau_moo_swt_xho	-0.557705791238606	-1.32784241090585	0.187480096880076
3	heb_lat_cic_arw_mlt_sid_amh_afr_tur_azi_tsn_bat_dgb_hin_guj_bsq_slo_gam_bam_mnd_svk_glc_bem_pol_yor_ger_fin_zul_moo_hun_dut_wly_geo_cze_ukr_mcd_ben_tig_sod_prs_est_ven_tag_pan_mao_jpn_knd_kor_mol_spa_fbf_krd_jav_eng_owc_sun_cnt_ita_swt_rus_aeg_por_grk_lit_rom_qcu_alb_scr_urd_tsw_chh_bul_anl_ctl_ind_swe_swa_bos_akn_mly_tha_hau_tml_xho_ses_uzb_fre_nor_aze_igb_vie_amr_dyu_lda_ewe	-0.0852468075335888	-0.200805615491239	0.841289078529241
4	amr_swe_ewe_ukr_aeg_sod_chh_scr_aze_tur_akn_ind_yor_mol_bos_bsq_dut_wly_swt_mnd_alb_hin_dyu_ben_xho_lit_hun_tsn_fbf_est_glc_tig_geo_rus_slo_mcd_nor_amh_hau_svk_fin_lda_mao_bul_bat_jpn_tml_kor_rom_ctl_zul_lat_mly_afr_sid_sun_cnt_eng_dgb_krd_heb_grk_cze_guj_prs_qcu_fre_pol_arw_cic_anl_ita_gam_ger_jav_spa_swa_por_moo_tag_tha_mlt_knd_ses_bam_uzb_urd_pan_azi_bem_vie_owc_ven_igb_tsw	0.196313260705613	0.462892601275813	0.644522680790386
5	anl_ctl_tsw_dut_gam_sod_amr_ukr_azi_aze_ewe_mao_dgb_krd_rus_bsq_eng_chh_akn_mnd_arw_bul_ses_urd_bam_lat_est_igb_ven_fin_bos_heb_geo_swe_ger_ben_spa_tig_aeg_pol_hun_tsn_mly_lit_ind_jpn_tml_kor_ita_prs_swt_pan_jav_hin_amh_bat_cnt_scr_swa_rom_mlt_slo_fre_afr_svk_qcu_alb_guj_mol_zul_wly_nor_owc_glc_tag_por_cic_mcd_dyu_sun_tha_hau_knd_xho_moo_uzb_cze_grk_tur_yor_vie_sid_bem_lda_fbf	-0.947970716019379	-2.29639932483129	0.0238984977968991
6	aeg_spa_cic_fre_hau_sod_amh_arw_uzb_aze_igb_jav_ewe_nor_grk_bsq_bul_amr_ses_mnd_slo_svk_xho_urd_bam_pan_est_ven_lda_hun_mol_wly_geo_por_ita_scr_lit_anl_tig_guj_fin_moo_tag_glc_ind_jpn_knd_kor_hin_ctl_dgb_eng_mao_mcd_owc_bat_cnt_lat_zul_ukr_gam_alb_rus_dut_pol_qcu_krd_cze_ben_swa_heb_afr_chh_rom_sun_swe_akn_prs_yor_mly_tha_sid_tml_fbf_bem_tur_ger_bos_azi_dyu_vie_mlt_tsn_swt_tsw	-0.540215612183759	-1.28612190980869	0.201593335864043
7	amr_ukr_lda_rom_aeg_sid_heb_arw_tur_aze_bam_tag_ewe_por_lit_bsq_hin_hau_tsw_mnd_fre_afr_zul_ben_yor_svk_fin_swa_bem_est_glc_owc_geo_lat_prs_pol_ita_wly_chh_pan_hun_akn_jav_ctl_ind_jpn_tml_kor_nor_spa_xho_ger_bat_mcd_tig_mao_cnt_slo_tsn_swe_gam_eng_grk_rus_urd_qcu_mol_alb_bos_dgb_amh_dut_sod_bul_sun_scr_fbf_krd_moo_mly_tha_anl_knd_swt_igb_uzb_cze_guj_azi_dyu_vie_mlt_cic_ses_ven	-0.458515963962281	-1.08811674521045	0.279355436826472
8	tig_bul_swa_urd_aeg_chh_anl_prs_aze_azi_xho_bat_tsw_nor_hin_bsq_ben_gam_dgb_mnd_pan_pol_moo_cze_tsn_swe_est_ven_fbf_hun_rom_amh_geo_scr_eng_svk_lat_sid_owc_rus_fin_bem_mly_por_ind_jpn_tml_kor_arw_ita_akn_spa_tag_glc_wly_jav_cnt_ctl_lda_afr_hau_slo_mcd_ukr_lit_qcu_mol_fre_krd_swt_sod_grk_mlt_dut_mao_bos_zul_ger_yor_sun_tha_amr_knd_cic_ewe_tur_guj_alb_uzb_igb_vie_heb_bam_dyu_ses	0.00406807183777504	0.00957876381212234	0.992377887090972
9	chh_fre_tsw_mol_anl_amr_amh_pol_tur_aze_igb_sun_swa_ger_alb_bsq_swe_gam_lda_cnt_por_svk_zul_krd_swt_rom_hun_fbf_moo_est_prs_heb_geo_nor_rus_glc_dut_hau_mlt_ukr_fin_tsn_mly_guj_jav_jpn_knd_kor_hin_eng_xho_grk_mao_ben_aeg_ind_mnd_bul_ven_lit_owc_arw_slo_scr_lat_qcu_spa_cze_afr_ses_tig_urd_wly_ctl_bat_ita_akn_bos_dyu_tag_tha_sid_tml_dgb_ewe_azi_mcd_pan_uzb_bem_vie_sod_cic_bam_yor	-0.101501750527212	-0.239335840625106	0.811371847932834
10	tig_guj_ses_ukr_heb_hau_wly_afr_aze_uzb_lda_sun_fbf_mol_ben_bsq_scr_anl_dgb_mnd_krd_hin_xho_eng_ewe_bul_est_tsn_zul_hun_mcd_chh_geo_swe_ger_prs_alb_amh_gam_grk_fin_bam_mly_arw_tag_jpn_tml_kor_svk_nor_akn_urd_ind_lit_amr_bat_cnt_slo_ven_pol_sid_cze_fre_lat_ita_qcu_pan_rom_rus_dyu_aeg_spa_sod_dut_jav_glc_igb_ctl_swt_mao_tha_mlt_knd_tsw_yor_tur_bos_por_azi_swa_vie_owc_cic_moo_bem	-0.404086084487158	-0.957949925832179	0.340571757125887
11	amr_dut_yor_lit_sid_amh_mlt_prs_uzb_tur_swa_jav_ewe_mcd_ctl_bsq_pan_tig_xho_cnt_krd_guj_dyu_svk_lda_fre_fin_dgb_cic_hun_glc_wly_geo_alb_bos_bul_eng_heb_sod_hin_est_zul_ind_por_sun_jpn_knd_kor_rus_nor_igb_slo_mao_cze_hau_tag_mnd_arw_bam_ita_owc_swe_mol_spa_rom_qcu_ukr_ger_ben_tsw_aeg_urd_chh_lat_bat_afr_ven_grk_moo_mly_tha_gam_tml_fbf_ses_azi_pol_scr_aze_bem_vie_anl_akn_tsn_swt	-0.819165235054455	-1.97828484303507	0.0508556531220879
12	amh_lit_bam_cze_sid_chh_owc_nor_aze_azi_ven_sun_moo_mcd_fre_bsq_afr_aeg_akn_cnt_eng_ita_dyu_ctl_bem_rom_est_zul_cic_fin_grk_anl_geo_spa_rus_bos_prs_hau_gam_ger_hun_swa_jav_mol_mao_jpn_knd_kor_ukr_hin_ewe_arw_mly_lat_tig_tag_mnd_pan_fbf_pol_sod_guj_dut_krd_bul_qcu_swe_urd_scr_swt_wly_svk_amr_slo_ind_alb_dgb_por_ses_bat_tha_heb_tml_lda_tsw_uzb_ben_glc_tur_yor_vie_mlt_igb_xho_tsn	-0.390743486710037	-0.927259830821177	0.356191870716628
13	sid_scr_yor_swe_gam_aeg_mlt_ctl_tur_uzb_igb_ind_ven_fre_bul_bsq_mcd_heb_cic_mnd_spa_glc_tsn_cze_tsw_ben_est_moo_dyu_fin_urd_sod_geo_lat_afr_guj_dut_amh_amr_alb_hun_bam_bat_grk_mao_jpn_tml_kor_rus_prs_swt_arw_mly_rom_hau_jav_cnt_ita_lda_krd_wly_svk_pol_mol_lit_qcu_ukr_por_bos_swa_owc_pan_tig_nor_sun_hin_akn_slo_dgb_tag_tha_chh_knd_ses_ewe_aze_ger_eng_azi_zul_vie_anl_bem_xho_fbf	-0.397573022956641	-0.943082772167681	0.348082089261372
14	gam_eng_tsn_krd_mlt_sid_hau_pan_azi_uzb_ses_tag_swt_mol_lat_bsq_ger_wly_lda_cnt_hin_ita_swa_glc_xho_svk_hun_bem_tsw_fin_afr_tig_geo_arw_cze_bul_slo_sod_amr_por_est_ewe_mao_ctl_jav_jpn_tml_kor_nor_mcd_yor_lit_bat_prs_amh_ind_mnd_pol_igb_guj_anl_rus_grk_bos_alb_qcu_rom_fre_ukr_zul_aeg_ben_owc_dut_sun_spa_ven_scr_dyu_mly_tha_heb_knd_cic_fbf_aze_urd_swe_tur_bam_vie_chh_dgb_akn_moo	0.0514590297913166	0.121140330746682	0.903841238623593
15	anl_urd_ewe_krd_amr_mlt_sod_cze_azi_aze_bem_ind_yor_eng_hin_bsq_ger_wly_swa_cnt_swe_spa_bam_lat_dgb_mol_est_xho_tsn_hun_scr_gam_geo_grk_nor_pan_alb_aeg_hau_ita_fin_ven_bat_prs_jav_jpn_tml_kor_bul_glc_swt_svk_mao_guj_sid_tag_mnd_bos_moo_arw_heb_slo_ctl_dut_ukr_qcu_fre_por_ben_cic_owc_afr_tig_mcd_sun_rus_fbf_rom_akn_mly_tha_chh_knd_lda_ses_uzb_lit_pol_tur_igb_vie_amh_tsw_dyu_zul	-0.457977168852822	-1.08693638030119	0.27987404701878
16	gam_mol_tsw_pan_wly_amh_sod_pol_uzb_tur_moo_sun_ses_urd_bul_bsq_rus_mlt_fbf_cnt_lit_hin_lda_ctl_yor_swe_hun_ewe_cic_fin_nor_owc_geo_ger_krd_glc_slo_hau_aeg_ukr_est_akn_mly_por_mao_jpn_knd_kor_fre_grk_bem_rom_ind_scr_anl_bat_mnd_afr_xho_ita_heb_ben_prs_arw_guj_qcu_lat_mcd_dut_ven_amr_svk_tig_cze_tag_bos_tsn_eng_dyu_jav_tha_chh_tml_swa_dgb_aze_alb_spa_azi_bam_vie_sid_zul_igb_swt	-0.288320388690499	-0.682703275688753	0.496491446880124
17	chh_svk_bem_mol_sod_wly_mlt_cze_azi_aze_ses_sun_fbf_nor_pol_bsq_rom_tig_bam_cnt_hin_slo_cic_rus_swt_arw_est_dgb_akn_hun_spa_aeg_geo_bul_glc_pan_ukr_amr_amh_krd_fin_yor_jav_fre_mao_jpn_knd_kor_bos_mcd_ewe_lat_ind_scr_owc_mly_mnd_eng_xho_ger_gam_lit_alb_swe_afr_qcu_ita_ben_por_dyu_hau_guj_heb_dut_bat_ctl_igb_grk_tsn_tag_tha_sid_tml_zul_tsw_uzb_urd_prs_tur_moo_vie_anl_ven_swa_lda	-0.261145115902191	-0.617598637080844	0.538349287044686
18	aeg_pol_tsn_eng_amh_mlt_tig_mol_tur_uzb_swt_ind_moo_lit_cze_bsq_rom_gam_swa_cnt_spa_swe_ses_krd_yor_grk_fin_igb_lda_est_nor_anl_geo_rus_prs_ukr_alb_sid_heb_urd_hun_ewe_sun_slo_mao_jpn_knd_kor_por_svk_cic_mcd_jav_ben_chh_mly_mnd_scr_bem_guj_owc_ctl_ger_ita_arw_qcu_fre_pan_dut_fbf_wly_bul_hau_glc_bat_bos_tsw_afr_zul_tag_tha_amr_tml_xho_akn_azi_lat_hin_aze_dyu_vie_sod_ven_bam_dgb	-0.71765196644805	-1.72136136539215	0.0885102362856002
19	hau_svk_moo_lit_anl_amh_owc_por_aze_uzb_swa_bat_dgb_krd_ita_bsq_pol_amr_dyu_cnt_glc_eng_tsw_hin_ses_ukr_est_akn_igb_fin_scr_heb_geo_nor_ger_bul_pan_chh_tig_grk_hun_tsn_ind_ben_mao_jpn_tml_kor_guj_rus_swt_urd_tag_swe_mlt_jav_mnd_prs_zul_rom_sid_lat_slo_ctl_fre_qcu_afr_mol_alb_fbf_aeg_arw_gam_dut_mly_bos_bem_mcd_bam_sun_tha_wly_knd_cic_yor_tur_cze_spa_azi_ven_vie_sod_ewe_lda_xho	-0.0373943936472065	-0.0881022081019496	0.929984876911382
20	mlt_prs_akn_bos_sod_chh_sid_guj_aze_tur_cic_tag_igb_ctl_fre_bsq_svk_wly_moo_cnt_afr_rom_yor_mcd_dyu_ger_est_ven_swt_fin_glc_amh_geo_nor_alb_por_swe_owc_tig_hin_hun_tsw_mao_cze_bat_jpn_knd_kor_urd_ukr_bam_lat_sun_eng_gam_jav_mnd_krd_ewe_ita_amr_scr_dut_arw_ben_qcu_slo_bul_lit_bem_aeg_mol_hau_grk_mly_spa_tsn_rus_lda_ind_tha_anl_tml_ses_fbf_uzb_pol_pan_azi_swa_vie_heb_dgb_xho_zul	0.0156548549645525	0.0368959141254376	0.970647079673123
21	amh_arw_lda_mol_tig_chh_sid_prs_uzb_azi_fbf_jav_cic_rom_ben_bsq_ukr_amr_yor_cnt_spa_grk_dyu_dut_ses_hin_fin_zul_moo_hun_ger_hau_geo_slo_svk_alb_scr_owc_heb_bul_est_igb_mly_ita_bat_jpn_tml_kor_bos_cze_dgb_urd_sun_por_gam_mao_mnd_swe_bem_nor_mlt_guj_pol_lit_glc_qcu_eng_rus_ctl_ewe_sod_mcd_anl_afr_tag_pan_swa_fre_tsw_ind_tha_aeg_knd_tsn_swt_aze_lat_krd_tur_bam_vie_wly_xho_ven_akn	-0.0697822883753282	-0.164358561316792	0.869805577947161
22	aeg_hin_dyu_ita_gam_amr_amh_lit_tur_uzb_zul_mly_bem_krd_mol_bsq_eng_wly_cic_mnd_dut_ukr_ven_por_ewe_cze_hun_akn_swa_fin_ben_anl_geo_spa_swe_rom_scr_owc_heb_nor_est_lda_tag_svk_ind_jpn_tml_kor_guj_alb_swt_urd_jav_lat_sod_sun_cnt_bul_igb_pan_sid_rus_ger_arw_mcd_qcu_glc_grk_prs_tsn_chh_slo_mlt_ctl_mao_afr_fbf_pol_xho_bat_tha_hau_knd_tsw_moo_azi_fre_bos_aze_dgb_vie_tig_ses_yor_bam	-0.541992033659141	-1.29077221957176	0.199982292672106
23	anl_ben_xho_afr_owc_amh_wly_mcd_uzb_tur_tsw_mao_moo_guj_spa_bsq_grk_aeg_fbf_mnd_lat_ger_ven_rus_tsn_glc_fin_swa_dyu_hun_prs_tig_geo_arw_cze_hin_ctl_gam_amr_lit_est_igb_ind_slo_sun_jpn_tml_kor_urd_pol_cic_mol_jav_scr_sod_mly_cnt_bos_yor_svk_chh_alb_ukr_fre_nor_qcu_bul_eng_pan_lda_sid_krd_heb_rom_tag_ita_dgb_dut_ewe_bat_tha_hau_knd_ses_bam_azi_swe_por_aze_swt_vie_mlt_bem_akn_zul	0.0711589524705846	0.167341755320559	0.867464490043201
24	gam_scr_lda_eng_owc_sid_sod_nor_aze_tur_moo_ind_swt_ger_guj_bsq_urd_amh_swa_mnd_grk_slo_igb_lat_tsw_rom_fin_akn_zul_hun_hin_chh_geo_alb_mcd_rus_dut_anl_amr_mol_est_yor_tag_pol_mao_jpn_tml_kor_svk_pan_dyu_por_jav_arw_heb_mly_cnt_krd_ven_ukr_aeg_ben_spa_afr_fre_qcu_prs_ctl_swe_fbf_wly_lit_hau_ita_sun_bos_ewe_bul_bem_bat_tha_mlt_knd_xho_ses_uzb_cze_glc_azi_tsn_vie_tig_bam_dgb_cic	0.294494027420627	0.693777575378047	0.489550984132601
25	amr_rom_igb_guj_hau_sid_tig_glc_azi_uzb_ses_mao_swa_pan_alb_bsq_ben_sod_ewe_mnd_lat_svk_lda_bos_dgb_slo_est_dyu_akn_hun_swe_mlt_geo_scr_eng_ita_ctl_anl_aeg_mcd_fin_tsw_mly_ukr_jav_jpn_tml_kor_por_bul_fbf_fre_sun_grk_gam_bat_cnt_prs_zul_arw_heb_krd_mol_lit_nor_qcu_rus_spa_ger_swt_chh_cze_owc_dut_ind_pol_bem_afr_tsn_tag_tha_wly_knd_ven_yor_tur_hin_urd_aze_cic_vie_amh_bam_moo_xho	-0.610689782851666	-1.45986263239508	0.147697660927028
26	heb_urd_moo_pan_amh_amr_owc_spa_tur_uzb_tsn_mao_tsw_arw_afr_bsq_grk_wly_dgb_cnt_svk_nor_swt_ger_bem_mol_fin_akn_xho_hun_lat_mlt_geo_krd_fre_prs_hin_anl_tig_bos_est_fbf_sun_alb_tag_jpn_tml_kor_ctl_rom_ven_por_mly_ukr_aeg_jav_mnd_bul_swa_slo_sid_cze_guj_swe_ita_qcu_glc_pol_rus_yor_hau_dut_chh_scr_bat_eng_zul_mcd_cic_ind_tha_gam_knd_ewe_igb_aze_lit_ben_azi_lda_vie_sod_ses_bam_dyu	-0.544228400594021	-1.29820546973665	0.197427005652993
27	mlt_afr_dyu_nor_hau_anl_aeg_rom_tur_azi_tsw_bat_akn_pol_por_bsq_alb_owc_igb_mnd_fre_bos_ses_prs_bem_bul_est_swa_dgb_fin_rus_tig_geo_cze_scr_pan_glc_amh_sod_eng_hun_ewe_mly_ben_jav_jpn_tml_kor_grk_slo_zul_swe_mao_arw_amr_sun_cnt_spa_tsn_ukr_wly_mcd_lat_ita_guj_qcu_mol_dut_svk_lda_heb_ger_chh_lit_ind_hin_xho_urd_moo_tag_tha_gam_knd_ven_bam_uzb_krd_ctl_aze_swt_vie_sid_cic_yor_fbf	0.143881294052446	0.338572855041182	0.735694741039344
28	heb_prs_bam_slo_chh_gam_sod_svk_aze_uzb_akn_bat_cic_lat_mol_bsq_hin_amh_ses_mnd_scr_mcd_tsn_urd_swt_cze_fin_ewe_igb_est_krd_mlt_geo_alb_por_afr_spa_wly_sid_rom_hun_yor_mly_glc_sun_jpn_knd_kor_dut_fre_swa_arw_mao_bul_amr_jav_cnt_lit_moo_pol_anl_pan_grk_ukr_rus_qcu_guj_ita_bos_dgb_hau_eng_aeg_ben_ind_swe_ven_ctl_bem_tag_tha_tig_tml_tsw_dyu_tur_ger_nor_azi_lda_vie_owc_xho_zul_fbf	0.326738737196716	0.7696724601069	0.44344476986627
29	wly_ita_lda_prs_gam_heb_amh_scr_azi_tur_dyu_bat_dgb_por_fre_bsq_bos_sid_moo_cnt_nor_eng_ewe_slo_cic_bul_hun_xho_igb_fin_urd_hau_geo_pol_mcd_krd_swe_anl_owc_rus_est_tsw_mly_dut_sun_jpn_knd_kor_lat_ctl_yor_svk_mao_afr_sod_ind_mnd_lit_tsn_rom_chh_spa_ger_glc_arw_qcu_alb_ukr_pan_zul_mlt_ben_aeg_cze_jav_guj_ses_mol_bam_tag_tha_amr_tml_fbf_akn_aze_grk_hin_uzb_ven_vie_tig_swa_bem_swt	-0.638570873742848	-1.5276745464802	0.129987450404415
30	chh_mcd_yor_ctl_gam_tig_amr_rom_uzb_azi_cic_tag_ven_afr_dut_bsq_ben_anl_dyu_cnt_swe_por_ewe_prs_ses_hin_fin_xho_zul_hun_scr_owc_geo_lat_ukr_cze_rus_sod_wly_lit_est_swt_mly_eng_bat_jpn_knd_kor_nor_arw_tsn_spa_ind_bul_hau_jav_mnd_grk_tsw_alb_heb_ita_bos_svk_urd_qcu_guj_fre_pan_bem_amh_mol_sid_pol_sun_glc_dgb_ger_igb_mao_tha_mlt_tml_lda_akn_tur_slo_krd_aze_fbf_vie_aeg_swa_bam_moo	-0.876292801782518	-2.1204752746838	0.0366275214481939
31	sid_swe_igb_arw_mlt_amh_heb_spa_aze_azi_tsw_mly_cic_fre_scr_bsq_glc_tig_swa_mnd_guj_svk_ven_slo_tsn_lat_hun_ses_lda_est_pol_anl_geo_eng_ben_pan_bos_owc_wly_cze_fin_fbf_jav_nor_mao_jpn_tml_kor_rom_ita_dgb_mcd_ind_mol_chh_bat_cnt_urd_zul_bul_amr_alb_hin_rus_krd_qcu_ctl_lit_dut_xho_gam_ukr_hau_prs_sun_por_akn_grk_bem_tag_tha_sod_knd_swt_ewe_tur_ger_afr_uzb_bam_vie_aeg_yor_dyu_moo	-0.47821420928389	-1.13732995214438	0.258322193204199
32	amr_scr_bem_afr_anl_chh_heb_ben_uzb_tur_ven_sun_ses_pol_bul_bsq_mcd_aeg_dyu_cnt_hin_ukr_zul_nor_cic_urd_hun_igb_xho_est_guj_tig_geo_grk_cze_prs_glc_amh_hau_spa_fin_lda_tag_ita_jav_jpn_knd_kor_fre_por_akn_bos_bat_dut_mlt_ind_mnd_lit_ewe_krd_owc_slo_lat_rus_ctl_qcu_mol_alb_rom_tsw_wly_eng_gam_arw_mao_pan_fbf_swe_tsn_mly_tha_sod_tml_swt_swa_aze_svk_ger_azi_yor_vie_sid_bam_moo_dgb	-0.65348356672462	-1.56299443561795	0.121450489859094
33	sid_scr_ewe_fre_anl_amr_amh_bul_uzb_azi_bem_mao_swa_krd_por_bsq_afr_mlt_ven_cnt_rus_eng_moo_prs_akn_dut_est_igb_bam_fin_alb_gam_geo_svk_lat_urd_ctl_aeg_wly_ita_hun_tsw_tag_nor_jav_jpn_tml_kor_guj_swe_xho_bos_mly_arw_hau_ind_mnd_pol_swt_mol_sod_ben_mcd_spa_glc_qcu_grk_pan_hin_tsn_heb_ger_chh_cze_sun_rom_dgb_ukr_fbf_bat_tha_owc_knd_ses_dyu_tur_lit_slo_aze_cic_vie_tig_zul_yor_lda	0.279084153038908	0.658500708510956	0.511843396222245
34	hau_eng_fbf_mol_anl_heb_wly_rom_aze_azi_moo_ind_tsw_ita_pan_bsq_ukr_gam_bam_cnt_arw_glc_akn_mcd_ven_spa_est_xho_dyu_hun_swe_sid_geo_lat_prs_slo_lit_mlt_chh_nor_fin_tsn_bat_pol_sun_jpn_knd_kor_krd_bul_yor_por_tag_rus_tig_mly_mnd_bos_igb_dut_aeg_ger_ben_grk_svk_qcu_scr_afr_fre_cic_amh_urd_sod_ctl_jav_guj_lda_hin_swt_mao_tha_amr_tml_dgb_zul_uzb_alb_cze_tur_ses_vie_owc_bem_ewe_swa	0.236322094065144	0.556176662734233	0.579425826744774
35	sid_grk_ewe_rom_anl_tig_heb_hin_uzb_aze_zul_tag_yor_urd_ctl_bsq_lit_aeg_bam_cnt_glc_ita_moo_swe_swa_dut_hun_cic_dyu_est_guj_sod_geo_mol_bul_scr_spa_amh_gam_afr_fin_swt_mao_mcd_jav_jpn_knd_kor_nor_eng_fbf_fre_bat_por_amr_mly_mnd_arw_xho_bos_mlt_rus_ben_alb_pol_qcu_krd_ger_ukr_tsw_wly_lat_chh_prs_sun_svk_tsn_pan_igb_ind_tha_owc_tml_dgb_bem_azi_cze_slo_tur_lda_vie_hau_akn_ses_ven	0.322079280059031	0.758260828649604	0.450212141540298
36	hau_eng_lda_mcd_anl_sod_wly_bos_tur_aze_igb_bat_cic_swe_ctl_bsq_glc_amr_akn_mnd_krd_mol_swt_scr_moo_alb_hun_ewe_bem_fin_prs_mlt_geo_urd_lit_lat_arw_chh_owc_fre_est_swa_mly_por_ind_jpn_tml_kor_hin_ben_fbf_cze_sun_afr_heb_mao_cnt_spa_ven_guj_amh_ger_rom_ita_bul_qcu_nor_dut_svk_dgb_sid_pol_tig_slo_jav_pan_tsw_ukr_zul_tag_tha_aeg_knd_bam_tsn_azi_grk_rus_uzb_dyu_vie_gam_xho_yor_ses	-0.0367034827489741	-0.0863974691754558	0.93133620157691
37	amr_cze_xho_lit_sod_chh_mlt_bul_azi_tur_akn_tag_ses_pan_rus_bsq_lat_anl_cic_mnd_ita_por_dyu_svk_bem_rom_fin_swt_fbf_hun_glc_wly_geo_urd_scr_prs_dut_hau_aeg_ben_est_igb_ind_grk_mao_jpn_tml_kor_arw_mcd_tsw_swe_sun_slo_tig_bat_cnt_eng_ven_nor_heb_hin_ctl_fre_spa_qcu_krd_mol_alb_moo_amh_afr_owc_bos_mly_ger_lda_guj_swa_jav_tha_sid_knd_bam_dgb_aze_pol_ukr_uzb_tsn_vie_gam_yor_ewe_zul	-0.636104165195187	-1.51971270898971	0.131975763507175
38	sid_eng_moo_ukr_chh_heb_gam_ben_aze_tur_fbf_ind_dgb_glc_mol_bsq_grk_anl_lda_mnd_svk_bul_swa_afr_akn_mcd_fin_cic_xho_hun_rom_aeg_geo_fre_swe_por_hin_amh_wly_rus_est_yor_sun_pol_tag_jpn_knd_kor_nor_ger_bem_prs_mao_spa_sod_mly_cnt_lat_tsw_ctl_amr_arw_bos_lit_pan_qcu_dut_scr_cze_ven_mlt_alb_tig_ita_jav_guj_ewe_urd_igb_bat_tha_owc_tml_ses_bam_azi_krd_slo_uzb_zul_vie_hau_dyu_tsn_swt	-0.392390675182913	-0.930899676131718	0.354315689784806
39	hau_guj_swt_hin_aeg_chh_tig_fre_azi_aze_xho_mly_ewe_ctl_mol_bsq_spa_anl_ven_cnt_eng_grk_igb_lit_fbf_nor_est_swa_moo_fin_prs_owc_geo_ita_cze_rom_alb_mlt_gam_ger_hun_zul_bat_svk_mao_jpn_tml_kor_rus_mcd_lda_glc_ind_arw_amh_sun_mnd_ben_akn_krd_wly_bul_afr_lat_dut_qcu_pan_pol_scr_dgb_amr_bos_heb_por_tag_ukr_cic_urd_bam_jav_tha_sid_knd_bem_tsn_uzb_swe_slo_tur_yor_vie_sod_dyu_tsw_ses	0.814532045030976	1.93643251843958	0.0558507734683536
40	mlt_spa_bem_lat_amr_heb_wly_ukr_uzb_tur_ven_jav_dgb_ben_grk_bsq_urd_owc_ewe_mnd_prs_nor_dyu_arw_tsn_swe_hun_lda_bam_est_mol_sid_geo_afr_krd_pan_glc_chh_gam_eng_fin_tsw_mly_scr_bat_jpn_knd_kor_alb_ita_moo_rom_sun_pol_sod_tag_cnt_cze_yor_rus_amh_svk_bul_hin_dut_qcu_ctl_por_lit_zul_anl_fre_aeg_guj_mao_mcd_akn_slo_ses_ind_tha_hau_tml_igb_xho_azi_bos_ger_aze_fbf_vie_tig_cic_swt_swa	0.825824730568343	1.96116191920026	0.0528513733034559
41	aeg_grk_moo_rom_tig_amh_anl_prs_uzb_aze_swa_tag_ven_por_arw_bsq_rus_sod_ewe_cnt_mol_spa_lda_ctl_yor_afr_hun_cic_swt_est_scr_gam_geo_hin_swe_ukr_slo_amr_chh_lat_fin_bem_mly_fre_ind_jpn_knd_kor_bul_nor_dgb_svk_mao_alb_owc_jav_mnd_krd_tsw_pol_hau_glc_mcd_pan_lit_qcu_ita_urd_ben_ses_sid_eng_mlt_bos_sun_ger_igb_guj_zul_bat_tha_wly_tml_tsn_akn_tur_cze_dut_azi_fbf_vie_heb_bam_xho_dyu	-0.584486546078183	-1.3948625021211	0.166379923848233
42	wly_ukr_dyu_hin_amh_anl_hau_scr_aze_uzb_tsw_mao_cic_rus_afr_bsq_mol_owc_bam_mnd_grk_bul_moo_guj_lda_mcd_hun_ses_fbf_fin_bos_amr_geo_cze_por_fre_ita_tig_aeg_alb_est_tsn_bat_glc_jav_jpn_knd_kor_krd_swe_igb_pan_ind_rom_mlt_mly_cnt_ben_dgb_lat_chh_urd_nor_arw_spa_qcu_ctl_pol_eng_yor_sod_ger_gam_dut_tag_svk_swt_prs_ven_sun_tha_sid_tml_ewe_zul_azi_slo_lit_tur_akn_vie_heb_swa_bem_xho	-0.711481951726547	-1.7056830550964	0.0914049771652785
43	aeg_krd_yor_rus_hau_sod_mlt_bul_uzb_azi_zul_bat_xho_ben_hin_bsq_nor_amr_swa_cnt_rom_svk_swt_spa_ses_mcd_hun_tsn_igb_est_fre_heb_geo_swe_ger_urd_eng_sid_chh_ukr_fin_dyu_sun_glc_ind_jpn_tml_kor_pol_grk_akn_prs_mly_slo_gam_tag_mnd_ita_moo_cze_wly_dut_lat_por_pan_qcu_bos_arw_lit_bem_amh_afr_tig_alb_jav_guj_ewe_mol_tsw_mao_tha_owc_knd_fbf_cic_tur_ctl_scr_aze_bam_vie_anl_lda_dgb_ven	-0.721876174492878	-1.73184856548693	0.0866161843307947
44	amr_scr_moo_lat_wly_mlt_chh_hin_tur_aze_fbf_sun_cic_svk_rus_bsq_ben_owc_akn_mnd_spa_prs_yor_ita_ewe_ger_hun_dyu_swt_est_guj_sod_geo_fre_bul_pol_mol_amh_aeg_pan_fin_bem_mly_nor_bat_jpn_tml_kor_eng_ctl_igb_urd_tag_por_sid_mao_cnt_krd_ven_cze_heb_glc_swe_ukr_mcd_qcu_dut_rom_lit_zul_gam_bos_anl_arw_jav_grk_lda_afr_swa_ind_tha_tig_knd_tsw_dgb_azi_alb_slo_uzb_ses_vie_hau_tsn_xho_bam	-0.370574416520998	-0.878227750297333	0.382083457328642
45	sod_pan_igb_spa_mlt_wly_aeg_por_tur_aze_tsw_mao_swt_grk_prs_bsq_scr_hau_moo_cnt_arw_cze_bam_bul_ses_glc_fin_xho_dgb_hun_ukr_sid_geo_dut_lit_mcd_svk_heb_chh_afr_est_yor_jav_ben_sun_jpn_tml_kor_guj_ctl_lda_swe_mly_fre_anl_ind_mnd_ger_ven_nor_amr_eng_ita_alb_rus_qcu_rom_hin_krd_cic_owc_urd_tig_pol_bat_slo_dyu_lat_bem_tag_tha_gam_knd_zul_tsn_azi_bos_mol_uzb_fbf_vie_amh_ewe_akn_swa	0.328655137242247	0.774343739555249	0.440691713564571
46	heb_eng_tsw_alb_amr_anl_chh_afr_uzb_tur_akn_mly_ses_svk_urd_bsq_hin_aeg_moo_mnd_ben_cze_cic_fre_bam_swe_fin_fbf_ven_est_bul_owc_geo_ukr_bos_pan_pol_sid_wly_spa_hun_yor_jav_glc_bat_jpn_knd_kor_grk_por_swa_mol_sun_ctl_sod_mao_cnt_lit_tsn_prs_gam_scr_ita_slo_rom_qcu_ger_guj_lat_swt_hau_mcd_amh_rus_ind_arw_zul_krd_bem_tag_tha_tig_tml_ewe_igb_aze_nor_dut_azi_dgb_vie_mlt_dyu_lda_xho	-0.666861656947592	-1.59580908739558	0.113924165638559
47	wly_slo_lda_guj_chh_owc_amr_mol_uzb_aze_ses_sun_xho_prs_arw_bsq_rus_gam_moo_cnt_ger_ita_swa_krd_swt_ben_est_yor_ewe_fin_cze_hau_geo_bos_scr_ukr_mcd_tig_aeg_alb_hun_bem_ind_rom_tag_jpn_tml_kor_grk_urd_bam_ctl_bat_por_mlt_jav_mnd_pan_cic_hin_sid_spa_swe_bul_afr_qcu_lit_glc_fre_akn_anl_svk_amh_lat_mly_dut_tsw_eng_zul_mao_tha_heb_knd_fbf_dyu_tur_pol_nor_azi_dgb_vie_sod_tsn_ven_igb	0.0326207152014803	0.0768104231239005	0.938939363605008
48	wly_lit_igb_swe_owc_mlt_sid_rom_azi_aze_zul_sun_yor_arw_bos_bsq_por_hau_lda_mnd_krd_dut_ewe_guj_swa_pan_fin_moo_swt_est_eng_sod_geo_mol_ita_nor_hin_heb_gam_afr_hun_bem_ind_mcd_jav_jpn_tml_kor_ukr_cze_dyu_lat_tag_alb_aeg_bat_cnt_urd_akn_ger_amr_slo_grk_ben_svk_qcu_glc_prs_pol_ven_amh_fre_anl_rus_mao_bul_dgb_spa_xho_mly_tha_chh_knd_ses_fbf_tur_ctl_scr_uzb_cic_vie_tig_tsw_bam_tsn	-0.0107509062264363	-0.0253136018530589	0.979859061980585
49	mlt_svk_fbf_eng_gam_amr_sod_ctl_uzb_aze_tsn_tag_xho_dut_bos_bsq_pol_chh_tsw_cnt_mcd_rom_yor_ita_swt_swe_hun_dyu_akn_est_krd_hau_geo_cze_rus_fre_mol_anl_heb_pan_fin_ven_sun_scr_mao_jpn_knd_kor_ger_bul_ewe_slo_bat_ben_owc_ind_mnd_prs_moo_spa_sid_hin_lat_arw_glc_qcu_alb_urd_grk_bem_tig_ukr_aeg_guj_jav_lit_swa_por_ses_mly_tha_amh_tml_zul_dgb_azi_nor_afr_tur_bam_vie_wly_igb_cic_lda	-0.823823535387957	-1.99103013630901	0.0494121208398218
50	aeg_krd_ewe_urd_amh_owc_sod_ger_azi_tur_tsw_tag_zul_grk_alb_bsq_ben_wly_swt_mnd_ukr_pan_yor_rus_bam_fre_fin_dyu_ses_hun_lat_tig_geo_cze_pol_rom_slo_amr_hau_hin_est_bem_ind_eng_bat_jpn_knd_kor_spa_dut_cic_svk_mly_lit_gam_mao_cnt_arw_moo_mol_heb_bul_afr_por_nor_qcu_scr_mcd_swe_fbf_mlt_glc_chh_prs_sun_ita_swa_bos_xho_jav_tha_anl_tml_ven_lda_aze_guj_ctl_uzb_tsn_vie_sid_dgb_igb_akn	-0.255355094514629	-0.603833081021037	0.547424709754866
51	anl_rom_yor_slo_sid_hau_heb_eng_uzb_tur_ewe_mao_bem_fre_guj_bsq_dut_tig_akn_cnt_urd_ben_bam_prs_ven_ger_hun_fbf_xho_est_cze_aeg_geo_svk_glc_rus_ita_wly_amh_bos_fin_dyu_sun_pan_bat_jpn_tml_kor_lit_hin_moo_swe_tag_pol_sod_mly_mnd_grk_tsw_ctl_amr_mol_arw_ukr_spa_qcu_por_nor_bul_tsn_mlt_afr_owc_krd_ind_mcd_cic_scr_swt_jav_tha_gam_knd_lda_igb_aze_alb_lat_azi_dgb_vie_chh_swa_ses_zul	-0.190164354458431	-0.449200496461884	0.654332105943706
52	hau_arw_bam_pan_gam_sod_owc_krd_uzb_azi_swt_jav_tsw_ukr_glc_bsq_afr_aeg_swa_cnt_prs_ctl_akn_swe_igb_lit_est_xho_tsn_fin_ben_amh_geo_eng_guj_ita_grk_sid_heb_svk_hun_zul_tag_bos_mao_jpn_knd_kor_fre_slo_cic_spa_mly_scr_wly_sun_mnd_dut_fbf_cze_anl_mol_nor_alb_urd_qcu_hin_lat_mcd_lda_tig_ger_chh_rom_ind_por_moo_pol_ewe_bat_tha_amr_tml_ses_yor_tur_rus_bul_aze_ven_vie_mlt_bem_dyu_dgb	-0.496522167424779	-1.17977956675813	0.241096994666754
53	chh_mcd_fbf_krd_aeg_anl_sod_por_uzb_aze_xho_jav_dgb_rus_alb_bsq_cze_sid_tsn_cnt_fre_lit_akn_grk_ses_lat_est_swt_cic_hun_guj_gam_geo_scr_eng_hin_arw_mlt_heb_ger_fin_yor_mao_bos_mly_jpn_tml_kor_pol_afr_igb_urd_sun_slo_wly_tag_mnd_nor_swa_dut_owc_ita_prs_bul_glc_qcu_ukr_ctl_ben_moo_tig_swe_hau_mol_ind_spa_bam_rom_zul_bat_tha_amr_knd_ven_dyu_tur_pan_svk_azi_lda_vie_amh_bem_ewe_tsw	0.224889010772913	0.529416494088505	0.597778062224462
54	tig_pan_cic_bos_anl_wly_sod_fre_uzb_aze_tsw_tag_ses_hin_svk_bsq_afr_heb_ven_mnd_spa_lat_swt_grk_tsn_rom_est_akn_yor_fin_eng_aeg_geo_ukr_alb_ben_swe_gam_amh_guj_hun_bam_mao_ita_mly_jpn_knd_kor_glc_slo_ewe_mcd_jav_prs_chh_ind_cnt_mol_zul_lit_mlt_scr_rus_por_pol_qcu_urd_nor_dut_xho_sid_cze_owc_ger_bat_bul_igb_krd_dyu_sun_tha_amr_tml_moo_dgb_tur_ctl_arw_azi_fbf_vie_hau_swa_bem_lda	0.23512563976735	0.55469559900746	0.580434489817607
55	owc_bos_bam_arw_aeg_tig_chh_krd_aze_uzb_tsw_mao_tsn_alb_rom_bsq_mcd_hau_dyu_cnt_nor_ctl_cic_lit_ven_spa_hun_dgb_moo_est_pol_wly_geo_rus_fre_hin_por_amr_mlt_grk_fin_swt_ind_pan_tag_jpn_tml_kor_bul_glc_akn_swe_mly_slo_anl_jav_mnd_prs_fbf_ger_sod_ben_guj_cze_lat_qcu_svk_urd_scr_yor_gam_eng_heb_ukr_sun_ita_ses_afr_xho_bat_tha_sid_knd_igb_swa_azi_dut_mol_tur_lda_vie_amh_ewe_bem_zul	0.630104952823701	1.48720265176997	0.140343990166146
56	anl_scr_swa_rom_gam_mlt_chh_ben_tur_azi_moo_ind_cic_pol_nor_bsq_mcd_owc_xho_cnt_glc_pan_tsw_bos_dyu_afr_hun_bem_ven_est_dut_amh_geo_rus_ctl_svk_mol_aeg_hau_ger_fin_akn_tag_alb_jav_jpn_knd_kor_guj_spa_fbf_arw_sun_lit_sod_mly_mnd_prs_zul_ita_sid_urd_lat_bul_fre_qcu_swe_slo_hin_yor_heb_cze_amr_grk_bat_ukr_dgb_eng_lda_mao_tha_tig_tml_ewe_igb_uzb_por_krd_aze_swt_vie_wly_ses_bam_tsn	-0.727745125358339	-1.74664463332097	0.0840006101155
57	sid_mol_ven_krd_aeg_gam_chh_swe_azi_aze_ewe_bat_dyu_grk_glc_bsq_dut_heb_xho_mnd_rus_pol_dgb_ger_fbf_scr_hun_yor_zul_fin_afr_anl_geo_por_guj_bos_mcd_amh_mlt_svk_est_lda_tag_spa_sun_jpn_knd_kor_lat_eng_igb_ctl_jav_arw_amr_ind_cnt_prs_tsn_cze_hau_fre_urd_nor_slo_qcu_rom_ben_ukr_moo_sod_hin_tig_bul_mly_alb_ses_lit_akn_mao_tha_wly_tml_tsw_bem_tur_pan_ita_uzb_cic_vie_owc_bam_swa_swt	-0.155123480694202	-0.365936635370691	0.715243444203465
58	gam_bos_tsw_ita_heb_tig_sod_por_uzb_tur_swa_mao_swt_bul_ctl_bsq_slo_amh_bem_cnt_pan_urd_fbf_rus_xho_glc_est_dyu_lda_hun_mcd_hau_geo_alb_nor_arw_ukr_chh_owc_lat_fin_zul_ind_eng_tag_jpn_knd_kor_scr_grk_moo_swe_sun_guj_aeg_jav_mnd_rom_akn_ger_anl_afr_dut_lit_hin_qcu_cze_spa_pol_bam_sid_fre_wly_prs_bat_krd_ses_svk_ewe_mly_tha_mlt_tml_igb_cic_aze_ben_mol_azi_yor_vie_amr_ven_tsn_dgb	0.0877591620485141	0.206633553202144	0.836747779614877
59	sod_bul_dgb_prs_amh_chh_owc_pan_tur_aze_ven_mly_bam_ben_por_bsq_lat_wly_bem_mnd_grk_nor_zul_afr_swt_rom_est_akn_moo_hun_slo_heb_geo_rus_eng_glc_krd_sid_aeg_bos_fin_igb_jav_pol_ind_jpn_knd_kor_spa_cze_xho_alb_sun_urd_amr_bat_cnt_mcd_swa_ctl_tig_svk_ukr_arw_swe_qcu_hin_ger_ita_lda_mlt_fre_anl_dut_mao_lit_ses_scr_tsw_tag_tha_gam_tml_dyu_ewe_uzb_guj_mol_azi_fbf_vie_hau_tsn_yor_cic	0.0327277882063286	0.0770292102897629	0.938765785114314
60	owc_rom_fbf_fre_sod_hau_amh_lat_azi_uzb_dyu_mao_dgb_hin_rus_bsq_glc_aeg_bam_mnd_scr_guj_yor_ukr_swt_urd_est_tsw_xho_fin_pol_anl_geo_ctl_ita_dut_bos_amr_wly_ger_hun_cic_tag_swe_mly_jpn_tml_kor_mcd_prs_zul_ben_jav_eng_mlt_ind_cnt_slo_bem_nor_chh_pan_cze_mol_krd_qcu_arw_spa_lit_moo_gam_bul_sid_por_sun_svk_igb_alb_ven_bat_tha_heb_knd_akn_ewe_aze_afr_grk_tur_lda_vie_tig_ses_tsn_swa	-0.907160689678933	-2.19758113638939	0.030462276715142
61	anl_ben_ewe_eng_gam_chh_aeg_krd_tur_aze_dgb_mly_moo_cze_alb_bsq_ger_amh_dyu_mnd_grk_swe_tsn_nor_xho_hin_hun_swa_bam_est_dut_hau_geo_spa_ita_bul_scr_wly_tig_arw_fin_igb_sun_pol_jav_jpn_knd_kor_lit_mol_ven_svk_bat_ctl_amr_mao_cnt_prs_ses_slo_owc_rus_guj_por_pan_qcu_glc_rom_ukr_tsw_heb_lat_mlt_fre_ind_urd_bem_bos_swt_tag_tha_sod_tml_lda_cic_uzb_afr_mcd_azi_yor_vie_sid_akn_zul_fbf	-0.390239921384411	-0.926215444245297	0.35673137926965
62	heb_rus_zul_glc_gam_tig_owc_alb_aze_azi_swa_jav_dyu_bul_grk_bsq_pan_anl_dgb_cnt_scr_ukr_ewe_mcd_cic_prs_fin_bam_ven_est_swe_sid_geo_ctl_dut_hin_slo_chh_hau_arw_hun_igb_sun_ben_ind_jpn_knd_kor_fre_ger_yor_bos_bat_pol_amh_mly_mnd_mol_akn_afr_mlt_krd_nor_guj_spa_qcu_lat_lit_por_swt_wly_cze_sod_eng_mao_rom_bem_svk_moo_tag_tha_aeg_tml_tsw_tsn_tur_ita_urd_uzb_ses_vie_amr_lda_fbf_xho	-0.959334976585851	-2.32885411881214	0.0220329919441296
63	tig_hin_ses_rom_aeg_heb_chh_ger_azi_aze_xho_mao_cic_swe_dut_bsq_urd_owc_tsw_mnd_bos_cze_moo_spa_tsn_nor_hun_fbf_bem_est_guj_sod_geo_arw_lit_svk_eng_amh_wly_mol_fin_igb_bat_krd_sun_jpn_tml_kor_ctl_grk_bam_por_tag_slo_gam_ind_cnt_rus_zul_ukr_sid_scr_afr_prs_mcd_qcu_glc_pan_lat_lda_anl_ita_mlt_ben_mly_pol_yor_bul_dgb_jav_tha_amr_knd_ewe_ven_tur_alb_fre_uzb_akn_vie_hau_dyu_swt_swa	0.660602938489185	1.56581264851389	0.120788972454285
64	wly_svk_swa_pol_aeg_mlt_gam_mcd_uzb_tur_tsw_ind_igb_dut_afr_bsq_scr_sod_moo_mnd_slo_eng_bem_swe_zul_ben_fin_dyu_akn_est_arw_chh_geo_prs_rom_bos_ger_amr_tig_lit_hun_ewe_tag_grk_bat_jpn_tml_kor_nor_pan_yor_hin_jav_rus_hau_mly_cnt_por_bam_urd_owc_mol_krd_bul_glc_qcu_ukr_guj_ita_ven_heb_spa_sid_fre_mao_lat_fbf_alb_lda_sun_tha_amh_knd_ses_dgb_aze_cze_ctl_azi_swt_vie_anl_tsn_cic_xho	0.236442080174856	0.556610059096049	0.579130824822342
65	tig_grk_bam_spa_sod_amr_gam_ben_uzb_aze_igb_bat_dyu_bul_rus_bsq_swe_wly_bem_cnt_rom_slo_tsw_ger_akn_lit_est_cic_dgb_fin_afr_aeg_geo_glc_ita_cze_ctl_amh_owc_lat_hun_ewe_mao_pol_jav_jpn_knd_kor_hin_krd_moo_dut_ind_pan_hau_mly_mnd_nor_lda_mol_mlt_bos_guj_svk_eng_qcu_mcd_prs_por_fbf_anl_urd_chh_fre_sun_alb_swa_arw_yor_tag_tha_heb_tml_tsn_swt_azi_scr_ukr_tur_xho_vie_sid_zul_ven_ses	-0.216405373207135	-0.511132941585588	0.61046931238032
66	wly_svk_swa_guj_aeg_owc_amr_ita_uzb_azi_igb_jav_lda_grk_krd_bsq_rus_gam_bam_cnt_urd_lat_swt_por_ewe_hin_fin_moo_tsn_est_slo_chh_geo_bul_mol_dut_fre_sod_tig_bos_hun_xho_tag_nor_ind_jpn_knd_kor_mcd_prs_ses_ger_bat_rom_amh_sun_mnd_pan_akn_pol_mlt_lit_arw_cze_ctl_qcu_swe_afr_spa_zul_sid_ben_anl_scr_mly_ukr_fbf_eng_yor_mao_tha_heb_tml_cic_ven_tur_alb_glc_aze_tsw_vie_hau_dyu_bem_dgb	0.0544156775483946	0.128040186230362	0.898393640205281
67	aeg_ukr_dyu_hin_hau_owc_anl_fre_aze_tur_tsn_sun_igb_dut_arw_bsq_por_chh_moo_mnd_lat_swe_dgb_lit_swa_rus_fin_xho_bem_est_nor_gam_geo_bul_ger_svk_ita_sod_amh_scr_hun_lda_bat_mol_ind_jpn_tml_kor_krd_glc_swt_ctl_mly_alb_wly_mao_cnt_pol_ven_afr_amr_slo_grk_eng_spa_qcu_rom_guj_cze_zul_sid_urd_mlt_mcd_jav_prs_yor_ben_ses_tag_tha_tig_knd_fbf_tsw_uzb_pan_bos_azi_akn_vie_heb_ewe_bam_cic	-0.35970765870965	-0.851867458215537	0.396475983382808
68	mlt_swe_dyu_bos_owc_anl_gam_ben_aze_tur_swt_mly_cic_ger_cze_bsq_hin_amh_moo_cnt_mol_pan_zul_guj_ewe_lat_fin_bem_yor_hun_alb_hau_geo_urd_glc_dut_afr_heb_sod_ita_est_ven_sun_eng_jav_jpn_knd_kor_prs_krd_tsn_slo_mao_bul_amr_tag_mnd_pol_igb_arw_chh_ctl_nor_spa_scr_qcu_lit_mcd_por_xho_tig_svk_sid_grk_bat_rom_fbf_fre_dgb_ind_tha_wly_tml_tsw_ses_azi_ukr_rus_uzb_lda_vie_aeg_bam_swa_akn	-0.383040044422058	-0.908670677290344	0.365872762519877
69	hau_ita_cic_lit_tig_aeg_heb_fre_aze_uzb_ewe_tag_ses_rom_pol_bsq_urd_sod_bem_mnd_glc_arw_dyu_spa_dgb_bul_est_tsn_igb_hun_eng_mlt_geo_nor_hin_rus_slo_wly_sid_swe_fin_bam_bat_cze_sun_jpn_tml_kor_mol_dut_lda_ger_mly_afr_owc_jav_cnt_mcd_tsw_por_gam_grk_pan_ukr_alb_qcu_ben_lat_scr_fbf_anl_svk_amh_ctl_mao_krd_swa_bos_xho_ind_tha_chh_knd_yor_zul_tur_guj_prs_azi_swt_vie_amr_akn_ven_moo	-0.745345938069968	-1.79556984184175	0.075810765931306
70	anl_krd_swt_prs_amh_owc_tig_spa_azi_uzb_ven_mly_tsw_svk_rom_bsq_ctl_gam_cic_cnt_glc_bul_lda_scr_igb_pan_fin_bem_dyu_hun_nor_wly_geo_hin_alb_guj_fre_chh_sid_ita_est_moo_bat_por_sun_jpn_tml_kor_arw_ukr_ses_lat_ind_lit_heb_tag_mnd_dut_zul_ger_aeg_ben_pol_eng_bos_qcu_swe_afr_urd_yor_sod_slo_hau_grk_jav_mcd_tsn_mol_bam_mao_tha_amr_knd_ewe_fbf_aze_rus_cze_tur_swa_vie_mlt_dgb_xho_akn	0.233809877408581	0.55045380149317	0.583327937871756
71	amr_scr_moo_rus_chh_tig_hau_spa_uzb_tur_yor_ind_fbf_ben_arw_bsq_rom_wly_ven_mnd_eng_afr_ses_urd_dgb_svk_est_swt_tsn_fin_bul_sod_geo_mcd_prs_ctl_mol_gam_heb_guj_hun_bam_mao_fre_mly_jpn_tml_kor_pan_pol_xho_por_bat_swe_aeg_jav_cnt_ita_dyu_krd_amh_lit_glc_alb_lat_qcu_hin_dut_slo_igb_mlt_nor_anl_bos_sun_cze_lda_grk_zul_tag_tha_sid_knd_swa_akn_aze_ukr_ger_azi_tsw_vie_owc_cic_ewe_bem	0.275950964810108	0.649789671032008	0.51742989130779
72	amr_spa_bem_prs_anl_sid_mlt_afr_azi_tur_swt_ind_dgb_mcd_hin_bsq_urd_owc_moo_mnd_bos_ctl_xho_bul_dyu_ben_est_tsn_zul_hun_alb_amh_geo_ita_por_lat_grk_gam_sod_mol_fin_cic_tag_fre_sun_jpn_knd_kor_rom_eng_ses_ger_mao_cze_wly_mly_cnt_glc_ven_krd_chh_arw_lit_nor_svk_qcu_slo_pol_guj_fbf_tig_swe_aeg_rus_jav_dut_igb_pan_bam_bat_tha_heb_tml_yor_lda_aze_ukr_scr_uzb_ewe_vie_hau_swa_tsw_akn	0.436876445315175	1.03121245026977	0.305115566106029
73	sid_ukr_ven_glc_tig_chh_gam_lat_azi_tur_akn_ind_dgb_krd_bul_bsq_arw_amh_ses_mnd_por_spa_xho_ita_moo_ger_est_tsn_bem_fin_guj_wly_geo_svk_grk_mcd_urd_hau_heb_pan_hun_fbf_mly_rus_sun_jpn_knd_kor_fre_cze_ewe_rom_tag_slo_amr_jav_cnt_lit_lda_alb_anl_mol_eng_dut_hin_qcu_ben_afr_ctl_bam_aeg_prs_owc_pol_mao_nor_yor_scr_swa_bat_tha_sod_tml_dyu_igb_aze_swe_bos_uzb_tsw_vie_mlt_cic_zul_swt	0.273750687287011	0.645689616221698	0.520070364869995
74	mlt_pan_xho_dut_owc_hau_sid_lit_uzb_azi_tsw_jav_ewe_glc_lat_bsq_bos_gam_zul_mnd_pol_scr_dgb_svk_bam_prs_fin_ses_dyu_hun_arw_heb_geo_nor_alb_afr_ger_anl_aeg_krd_est_igb_mao_mol_sun_jpn_knd_kor_guj_ben_fbf_swe_tag_ukr_sod_bat_cnt_ita_cic_rus_amr_rom_cze_fre_mcd_qcu_slo_spa_bul_yor_tig_urd_wly_eng_mly_grk_swa_ctl_moo_ind_tha_amh_tml_bem_tsn_aze_hin_por_tur_swt_vie_chh_lda_akn_ven	-0.591276524365058	-1.41265099054096	0.161096216796802
75	sid_pol_yor_mcd_aeg_gam_hau_ukr_tur_azi_igb_jav_bem_guj_mol_bsq_ben_amh_swt_mnd_lit_prs_ses_por_zul_ger_fin_akn_tsn_est_spa_mlt_geo_svk_slo_rom_lat_chh_anl_bos_hun_swa_mao_fre_tag_jpn_knd_kor_eng_glc_lda_hin_bat_krd_wly_mly_cnt_alb_xho_bul_amr_scr_rus_grk_ita_qcu_ctl_arw_afr_ewe_heb_swe_tig_pan_sun_urd_cic_dut_fbf_ind_tha_sod_tml_tsw_bam_aze_cze_nor_uzb_ven_vie_owc_dgb_dyu_moo	0.624974986127195	1.48044381397727	0.142134746228398
76	amr_ukr_lda_nor_mlt_heb_hau_fre_azi_aze_swa_ind_ewe_glc_ger_bsq_bul_sid_igb_cnt_urd_por_moo_scr_dyu_pan_hun_akn_ses_fin_guj_anl_geo_prs_swe_mcd_alb_aeg_wly_pol_est_yor_jav_krd_mly_jpn_knd_kor_svk_spa_bam_lat_bat_ita_tig_sun_mnd_dut_bem_bos_gam_ctl_afr_slo_hin_qcu_rom_ben_mol_ven_owc_lit_sod_arw_mao_eng_fbf_grk_tsn_tag_tha_chh_tml_cic_xho_uzb_rus_cze_tur_dgb_vie_amh_swt_tsw_zul	-0.715807448887076	-1.71773084416236	0.08917378350532
77	sid_dut_dgb_nor_tig_hau_amh_hin_uzb_aze_lda_bat_bem_afr_lit_bsq_eng_aeg_ses_mnd_krd_swe_ewe_spa_dyu_lat_hun_moo_tsw_est_rus_gam_geo_cze_ben_fre_prs_heb_amr_mol_fin_igb_mao_ita_mly_jpn_tml_kor_glc_bul_akn_urd_sun_scr_chh_tag_cnt_svk_xho_bos_mlt_ger_ukr_pan_rom_qcu_ctl_mcd_arw_cic_wly_grk_owc_slo_ind_guj_ven_alb_swa_jav_tha_sod_knd_zul_swt_tur_pol_por_azi_yor_vie_anl_tsn_fbf_bam	-1.24005522450308	-3.06408094959079	0.00285674373158947
78	sid_glc_ewe_lit_heb_anl_hau_alb_tur_aze_moo_mao_igb_arw_rom_bsq_ukr_owc_tsw_cnt_urd_rus_bam_eng_bem_mcd_hun_xho_dyu_est_lat_gam_geo_slo_por_bos_krd_wly_tig_hin_fin_ven_tag_pan_sun_jpn_tml_kor_swe_fre_akn_prs_bat_afr_amh_mly_mnd_ben_tsn_bul_amr_guj_mol_nor_ita_qcu_grk_ger_spa_dgb_sod_cze_aeg_pol_ind_scr_swa_svk_ses_jav_tha_chh_knd_lda_yor_azi_dut_ctl_uzb_cic_vie_mlt_swt_zul_fbf	0.321641960519075	0.757160341392464	0.450867886151588
79	amr_pan_swt_scr_aeg_heb_tig_fre_azi_tur_ven_mao_bam_urd_svk_bsq_ita_chh_akn_cnt_swe_rom_dgb_prs_fbf_guj_est_cic_ses_hun_grk_mlt_geo_ben_rus_krd_slo_wly_owc_por_fin_swa_jav_bos_ind_jpn_knd_kor_dut_bul_tsw_ger_mly_afr_hau_bat_mnd_hin_bem_eng_anl_lit_pol_ukr_arw_qcu_alb_cze_ctl_tsn_amh_lat_sod_mol_tag_spa_yor_mcd_dyu_sun_tha_gam_tml_igb_lda_aze_nor_glc_uzb_zul_vie_sid_moo_xho_ewe	0.428456361853244	1.00967352879456	0.315271491762449
80	chh_ben_bem_prs_amh_mlt_aeg_glc_azi_tur_xho_bat_fbf_guj_mcd_bsq_arw_gam_swt_cnt_scr_rom_lda_svk_tsn_grk_fin_zul_moo_hun_krd_sod_geo_rus_nor_mol_pan_hau_heb_bul_est_tsw_ind_pol_mao_jpn_knd_kor_lat_ukr_dyu_urd_jav_ger_owc_mly_mnd_por_bam_swe_anl_hin_cze_slo_dut_qcu_ita_fre_eng_ven_wly_alb_amr_afr_tag_bos_akn_spa_ses_sun_tha_sid_tml_swa_cic_aze_ctl_lit_uzb_ewe_vie_tig_igb_yor_dgb	0.0584246958708295	0.13762713587743	0.890832643051816
81	amr_cze_bam_arw_aeg_amh_gam_eng_azi_tur_ses_bat_fbf_mol_por_bsq_ukr_tig_dyu_mnd_fre_ger_cic_nor_moo_prs_fin_bem_xho_est_rus_heb_geo_bos_ben_lat_glc_owc_sod_lit_hun_lda_sun_ita_mao_jpn_tml_kor_alb_svk_tsn_bul_tag_dut_sid_mly_cnt_swe_igb_krd_chh_urd_scr_hin_mcd_qcu_guj_pol_slo_ven_hau_spa_wly_grk_ind_afr_swa_rom_dgb_jav_tha_mlt_knd_ewe_yor_aze_pan_ctl_uzb_swt_vie_anl_akn_tsw_zul	-0.0563249743735246	-0.132748901700588	0.894678773634943
82	sod_glc_akn_por_heb_amr_wly_fre_uzb_aze_xho_bat_ewe_scr_pan_bsq_alb_owc_bam_cnt_urd_mol_dyu_guj_ven_rus_fin_swa_cic_est_ukr_mlt_geo_ger_dut_mcd_eng_amh_hau_bul_hun_bem_jav_krd_sun_jpn_knd_kor_ben_nor_ses_prs_mly_svk_anl_mao_mnd_grk_fbf_swe_sid_ita_bos_lit_ctl_qcu_hin_slo_lat_lda_aeg_pol_chh_arw_ind_rom_tsw_spa_dgb_tag_tha_gam_tml_swt_igb_azi_cze_afr_tur_yor_vie_tig_zul_moo_tsn	0.139192437169468	0.328056922959408	0.743606061104962
83	amr_prs_xho_ben_sod_hau_gam_bul_uzb_azi_ewe_tag_dgb_grk_eng_bsq_ger_aeg_tsn_mnd_swe_urd_dyu_rus_fbf_rom_hun_zul_ven_fin_hin_wly_geo_glc_slo_mcd_cze_sid_chh_afr_est_lda_bat_dut_mao_jpn_knd_kor_svk_alb_bam_pol_mly_lat_anl_sun_cnt_ita_swa_spa_owc_nor_ukr_fre_pan_qcu_bos_krd_mol_akn_amh_scr_tig_ctl_jav_arw_tsw_por_bem_ind_tha_mlt_tml_cic_ses_aze_guj_lit_tur_igb_vie_heb_swt_yor_moo	-0.557818862247167	-1.3310071535899	0.186440548332914
84	heb_rom_yor_rus_sid_owc_aeg_swe_tur_uzb_swt_jav_bem_slo_por_bsq_lat_amr_xho_mnd_glc_nor_ses_afr_dyu_scr_est_zul_ven_fin_svk_sod_geo_hin_mol_guj_ita_chh_amh_fre_hun_moo_mao_prs_mly_jpn_tml_kor_bos_krd_ewe_lit_ind_arw_mlt_bat_cnt_pan_bam_ukr_gam_mcd_spa_eng_bul_qcu_pol_alb_ben_akn_hau_ctl_wly_grk_sun_cze_tsn_urd_swa_tag_tha_tig_knd_dgb_cic_azi_dut_ger_aze_fbf_vie_anl_tsw_igb_lda	-0.458137739056185	-1.08753262703423	0.279611994449409
85	aeg_prs_igb_mol_anl_heb_amr_bul_aze_uzb_ses_bat_zul_guj_rom_bsq_pan_owc_ewe_mnd_krd_glc_bem_rus_yor_por_est_dgb_tsw_fin_dut_sid_geo_eng_arw_hin_urd_tig_sod_ger_hun_swa_ind_slo_jav_jpn_tml_kor_scr_ita_tsn_lit_sun_nor_amh_tag_cnt_alb_moo_pol_mlt_fre_swe_svk_cze_qcu_bos_afr_ben_swt_gam_grk_hau_mcd_mao_ukr_fbf_spa_lda_mly_tha_chh_knd_dyu_bam_tur_ctl_lat_azi_xho_vie_wly_akn_ven_cic	-0.0208370187993585	-0.0490266032815282	0.961003232352271
86	heb_cze_bam_prs_wly_aeg_chh_bos_tur_aze_tsn_mly_igb_rus_spa_bsq_mol_gam_ven_cnt_slo_urd_lda_krd_xho_grk_est_fbf_zul_fin_afr_mlt_geo_svk_pol_ita_fre_sid_anl_scr_hun_tsw_tag_hin_bat_jpn_tml_kor_ctl_dut_cic_eng_jav_por_amh_ind_mnd_ukr_swt_alb_tig_lit_lat_bul_arw_qcu_ben_glc_swe_yor_sod_ger_owc_guj_mao_mcd_ses_nor_dyu_sun_tha_hau_knd_akn_bem_uzb_rom_pan_azi_moo_vie_amr_swa_ewe_dgb	-0.757501068933875	-1.82104266489394	0.0718158782727504
87	tig_cze_yor_bul_mlt_hau_heb_pan_tur_azi_moo_sun_dyu_dut_guj_bsq_lit_anl_ven_mnd_mcd_alb_ses_ger_xho_rus_fin_igb_zul_est_ben_owc_geo_bos_arw_scr_prs_sod_aeg_fre_hun_lda_jav_eng_mao_jpn_knd_kor_ctl_urd_tsw_rom_bat_nor_chh_tag_cnt_ukr_fbf_por_sid_lat_krd_glc_ita_qcu_slo_svk_pol_swt_amr_swe_gam_spa_ind_mol_swa_grk_bam_mly_tha_wly_tml_dgb_ewe_aze_hin_afr_uzb_bem_vie_amh_cic_tsn_akn	-0.846590052811689	-2.0401523643187	0.0441708705152907
88	hau_por_tsn_lit_owc_aeg_amr_svk_uzb_tur_lda_mly_dgb_pan_bul_bsq_nor_wly_zul_cnt_hin_grk_cic_ger_swa_swe_hun_fbf_moo_est_alb_chh_geo_afr_fre_krd_bos_sid_amh_mol_fin_ses_bat_urd_mao_jpn_knd_kor_rus_glc_yor_ita_ind_guj_heb_tag_mnd_pol_tsw_ctl_anl_ukr_rom_lat_mcd_qcu_spa_cze_dut_ven_mlt_slo_tig_prs_sun_ben_xho_eng_ewe_jav_tha_sod_tml_akn_bam_azi_arw_scr_aze_swt_vie_gam_bem_igb_dyu	-0.315324943874182	-0.747403513593164	0.456705640574259
89	sid_afr_dgb_swe_aeg_sod_hau_krd_aze_uzb_ven_mly_tsw_pol_mcd_bsq_scr_wly_swa_mnd_ita_svk_bam_urd_ewe_dut_est_lda_dyu_fin_lat_tig_geo_nor_prs_eng_rus_chh_amh_slo_hun_yor_jav_bul_ind_jpn_tml_kor_lit_arw_cic_rom_sun_glc_mlt_tag_cnt_por_ses_spa_amr_mol_ukr_ctl_grk_qcu_fre_alb_ben_swt_owc_bos_anl_guj_mao_hin_xho_pan_zul_bat_tha_gam_knd_tsn_moo_tur_ger_cze_azi_fbf_vie_heb_bem_igb_akn	0.959012160559293	2.29480153908446	0.0239938323679672
90	heb_lat_swa_arw_sid_hau_amr_spa_tur_uzb_swt_sun_ven_svk_urd_bsq_afr_tig_cic_cnt_hin_mol_zul_fre_xho_pol_hun_ewe_akn_est_ger_anl_geo_slo_ita_mcd_swe_sod_owc_cze_fin_dgb_bat_bul_mly_jpn_tml_kor_prs_eng_moo_krd_jav_pan_gam_ind_mnd_dut_dyu_nor_amh_rom_rus_alb_ben_qcu_glc_ukr_por_bem_chh_bos_mlt_ctl_mao_lit_tsn_scr_lda_tag_tha_aeg_knd_igb_bam_aze_grk_guj_azi_fbf_vie_wly_ses_yor_tsw	-1.07303504713921	-2.62937433817279	0.0100097851917229
91	wly_ger_tsn_pol_tig_gam_sod_grk_azi_tur_tsw_jav_yor_ctl_scr_bsq_krd_mlt_ses_mnd_cze_hin_ewe_slo_moo_bos_est_xho_ven_hun_swe_heb_geo_lat_por_spa_rom_amh_amr_guj_fin_lda_tag_mol_ind_jpn_tml_kor_pan_nor_igb_alb_mao_afr_anl_mly_cnt_bul_dyu_ita_aeg_ukr_lit_eng_arw_qcu_ben_rus_svk_swa_hau_fre_owc_urd_bat_dut_bam_prs_swt_sun_tha_chh_knd_akn_zul_uzb_glc_mcd_aze_cic_vie_sid_bem_dgb_fbf	0.167822874611042	0.395041331033868	0.693716995345834
92	gam_por_lda_nor_amr_tig_heb_alb_aze_uzb_yor_sun_swa_dut_eng_bsq_rus_sod_ewe_cnt_lat_prs_igb_ita_cic_ctl_hun_swt_bem_fin_arw_owc_geo_rom_urd_swe_pan_amh_wly_scr_est_moo_jav_pol_ind_jpn_tml_kor_cze_mol_ven_slo_tag_bul_chh_bat_mnd_spa_akn_mcd_mlt_ukr_fre_glc_grk_qcu_svk_lit_krd_tsn_hau_ger_sid_hin_mao_afr_zul_ben_fbf_mly_tha_anl_knd_bam_ses_azi_guj_bos_tur_dgb_vie_aeg_dyu_xho_tsw	-0.53754469929473	-1.28400734166446	0.202329075057641
93	tig_scr_dyu_arw_owc_wly_amh_slo_tur_aze_swa_ind_bem_krd_urd_bsq_mol_aeg_xho_cnt_lat_nor_bam_prs_tsn_rus_est_zul_akn_fin_ctl_sod_geo_fre_swe_rom_dut_sid_anl_ben_hun_igb_mly_guj_sun_jpn_knd_kor_ger_ukr_dgb_bul_bat_pol_mlt_tag_mnd_por_swt_ita_hau_pan_alb_grk_glc_qcu_cze_eng_afr_lda_chh_bos_amr_spa_jav_hin_tsw_svk_ewe_mao_tha_gam_tml_ses_cic_uzb_lit_mcd_azi_ven_vie_heb_yor_fbf_moo	-0.39648087110083	-0.939450304182914	0.349933221446891
94	sod_cze_yor_pan_wly_anl_gam_bul_aze_azi_moo_ind_ewe_spa_bos_bsq_rom_heb_ven_cnt_lat_prs_bem_afr_fbf_por_hun_swa_bam_fin_slo_sid_geo_grk_eng_nor_dut_amh_tig_ctl_est_dyu_bat_guj_mly_jpn_knd_kor_pol_svk_lda_ita_mao_urd_hau_jav_mnd_alb_tsw_krd_mlt_mcd_glc_ger_ukr_qcu_fre_arw_rus_swt_chh_mol_owc_swe_sun_ben_ses_scr_dgb_tag_tha_aeg_tml_tsn_cic_uzb_hin_lit_tur_akn_vie_amr_igb_xho_zul	-0.483118308050418	-1.14859732526768	0.253667755824599
95	owc_ita_dyu_eng_sod_mlt_amr_swe_tur_aze_bam_mly_cic_ctl_ukr_bsq_mcd_heb_swt_mnd_rom_bul_moo_pan_tsn_svk_hun_zul_ewe_fin_rus_sid_geo_slo_mol_nor_prs_aeg_chh_pol_est_tsw_tag_glc_ind_jpn_knd_kor_arw_spa_igb_grk_sun_ben_gam_bat_cnt_dut_ses_cze_amh_alb_lat_guj_scr_qcu_lit_por_bos_xho_anl_hin_tig_urd_mao_afr_swa_krd_dgb_jav_tha_hau_tml_fbf_akn_azi_ger_fre_uzb_yor_vie_wly_lda_ven_bem	-0.140544790159085	-0.331611824875306	0.740928518576609
96	heb_dut_ven_lat_amr_tig_mlt_svk_tur_aze_tsw_sun_cic_krd_ukr_bsq_guj_chh_lda_mnd_eng_bos_ses_ben_igb_arw_hun_moo_bam_est_glc_wly_geo_mol_urd_bul_rus_amh_anl_cze_fin_dyu_ind_grk_mao_jpn_knd_kor_por_mcd_tsn_rom_jav_ctl_hau_bat_cnt_alb_zul_nor_aeg_ger_fre_scr_slo_qcu_pan_swe_afr_yor_gam_hin_sod_pol_mly_ita_akn_lit_fbf_tag_tha_owc_tml_dgb_ewe_uzb_prs_spa_azi_swa_vie_sid_swt_bem_xho	-0.152223906261591	-0.358721002126774	0.720616885121127
97	heb_eng_ven_lit_aeg_sod_gam_ctl_aze_tur_bam_sun_dyu_pan_fre_bsq_swe_amr_ses_cnt_afr_mol_swt_svk_swa_bos_est_akn_moo_hun_nor_owc_geo_dut_cze_hin_alb_amh_wly_glc_fin_lda_mao_ita_ind_jpn_knd_kor_bul_guj_yor_lat_tag_pol_hau_bat_mnd_ger_xho_spa_tig_slo_mcd_rus_scr_qcu_ukr_grk_krd_tsw_chh_rom_sid_prs_mly_ben_igb_urd_zul_jav_tha_anl_tml_bem_cic_azi_arw_por_uzb_ewe_vie_mlt_fbf_dgb_tsn	-0.0352150725080184	-0.0829266201022909	0.934088116624111
98	sod_mcd_lda_ger_amr_anl_tig_por_tur_uzb_akn_tag_yor_eng_hin_bsq_mol_mlt_tsw_cnt_lat_pol_swa_scr_dgb_prs_hun_ewe_ven_fin_arw_chh_geo_ctl_slo_afr_ben_hau_owc_krd_est_swt_sun_spa_mly_jpn_tml_kor_grk_urd_cic_alb_jav_swe_sid_mao_mnd_glc_bam_bul_wly_dut_ita_bos_ukr_qcu_rom_lit_fre_dyu_aeg_svk_amh_nor_bat_guj_xho_cze_igb_ind_tha_heb_knd_moo_zul_aze_rus_pan_azi_ses_vie_gam_fbf_tsn_bem	-0.211305824457591	-0.49927819827882	0.618762483063201
99	owc_ctl_swa_mcd_mlt_tig_heb_nor_tur_aze_dyu_ind_dgb_hin_alb_bsq_spa_hau_zul_cnt_swe_svk_bam_guj_igb_eng_hun_swt_xho_est_mol_gam_geo_bos_slo_cze_krd_wly_aeg_ben_fin_yor_tag_rom_bat_jpn_knd_kor_ger_glc_ewe_fre_mly_pan_amh_jav_mnd_dut_ses_bul_chh_afr_grk_pol_lit_qcu_ukr_scr_lat_fbf_amr_arw_sid_urd_sun_rus_tsn_prs_akn_mao_tha_sod_tml_lda_moo_azi_por_ita_uzb_cic_vie_anl_tsw_ven_bem	-0.527293144888551	-1.25674055710587	0.211994969644442
100	aeg_bul_ewe_por_wly_tig_amh_hin_tur_azi_ven_bat_ses_nor_svk_bsq_cze_mlt_tsn_cnt_prs_mcd_cic_spa_yor_dut_est_swt_dgb_hun_rom_gam_geo_ctl_ita_swe_urd_chh_owc_lit_fin_lda_mly_grk_mao_jpn_tml_kor_ger_eng_bam_alb_ind_scr_amr_jav_mnd_ukr_akn_afr_anl_rus_pan_bos_fre_qcu_slo_glc_ben_xho_hau_guj_sid_pol_sun_arw_bem_lat_igb_tag_tha_heb_knd_moo_zul_uzb_krd_mol_aze_dyu_vie_sod_swa_fbf_tsw	-0.217954112117687	-0.514523874259001	0.608106382488543
101	mlt_slo_cic_urd_wly_aeg_sod_arw_azi_aze_swt_jav_dgb_ukr_lat_bsq_rus_hau_zul_mnd_ben_ger_ven_scr_dyu_spa_est_akn_xho_hun_lit_chh_geo_svk_alb_swe_bos_gam_tig_bul_fin_yor_tag_afr_bat_jpn_knd_kor_fre_rom_lda_nor_sun_ita_anl_ind_cnt_eng_ses_guj_amr_grk_por_pol_prs_qcu_krd_cze_pan_swa_sid_ctl_amh_dut_mly_hin_bem_glc_tsn_mao_tha_heb_tml_bam_tsw_uzb_mcd_mol_tur_ewe_vie_owc_igb_moo_fbf	-0.509684910168826	-1.21201922452248	0.228575311601585
102	anl_slo_igb_hin_chh_mlt_gam_cze_tur_aze_swt_mao_fbf_pol_nor_bsq_guj_tig_yor_cnt_afr_lit_ses_eng_bem_por_hun_xho_dyu_fin_prs_wly_geo_rus_glc_ita_grk_amh_sid_fre_est_tsn_jav_pan_bat_jpn_knd_kor_lat_ukr_ewe_dut_mly_mol_owc_ind_mnd_scr_swa_ger_amr_arw_rom_swe_mcd_qcu_bos_krd_bul_akn_heb_spa_sod_urd_sun_ctl_cic_svk_zul_tag_tha_aeg_tml_tsw_ven_uzb_ben_alb_azi_lda_vie_hau_bam_moo_dgb	-0.416190862668829	-0.98736395751032	0.326026142552031
103	wly_bos_ses_bul_tig_aeg_chh_ita_uzb_azi_bem_mao_swt_krd_cze_bsq_rus_amr_swa_cnt_prs_svk_bam_arw_tsn_mcd_fin_dyu_xho_est_eng_heb_geo_guj_ger_lat_glc_hau_sid_grk_hun_yor_jav_fre_sun_jpn_knd_kor_urd_ctl_moo_spa_ind_nor_amh_mly_mnd_ben_dgb_slo_anl_afr_pan_lit_mol_qcu_hin_swe_dut_ven_sod_por_owc_ukr_bat_rom_ewe_alb_fbf_tag_tha_mlt_tml_akn_cic_aze_scr_pol_tur_lda_vie_gam_igb_tsw_zul	-0.607780103080528	-1.45268813521657	0.149676127900964
104	hau_ukr_swa_por_sod_heb_owc_pan_azi_uzb_ewe_tag_xho_spa_swe_bsq_arw_anl_swt_mnd_ctl_glc_yor_svk_tsn_bos_fin_cic_igb_hun_urd_mlt_geo_alb_fre_mol_grk_aeg_gam_ger_est_moo_sun_krd_jav_jpn_knd_kor_lit_rom_bam_hin_mly_pol_sid_mao_cnt_nor_zul_afr_amh_ita_slo_scr_cze_qcu_bul_prs_ben_ven_wly_dut_tig_rus_bat_mcd_akn_lat_tsw_ind_tha_amr_tml_lda_ses_aze_guj_eng_tur_dgb_vie_chh_bem_fbf_dyu	-0.851193476882827	-2.05390777596101	0.0427915312959551
105	chh_bul_tsn_scr_mlt_gam_tig_alb_aze_tur_dgb_tag_swa_swe_glc_bsq_ukr_sid_bam_mnd_bos_pol_dyu_grk_ses_afr_hun_bem_ewe_est_mcd_hau_geo_spa_arw_por_lit_aeg_sod_rom_fin_fbf_jav_ben_ind_jpn_tml_kor_nor_pan_cic_urd_sun_guj_anl_mly_cnt_ger_moo_cze_wly_prs_eng_hin_svk_qcu_slo_krd_lat_swt_heb_dut_owc_ctl_bat_rus_xho_ita_akn_mao_tha_amr_knd_yor_ven_azi_mol_fre_uzb_zul_vie_amh_tsw_igb_lda	0.0439418566977565	0.103590489409723	0.917717397721955
106	anl_krd_dgb_guj_hau_wly_amh_dut_uzb_aze_lda_mly_bam_glc_bos_bsq_spa_amr_ven_mnd_urd_bul_bem_eng_tsn_mol_fin_cic_igb_hun_cze_heb_geo_alb_scr_pan_rom_tig_aeg_arw_est_swt_mao_afr_ind_jpn_knd_kor_lit_nor_ses_pol_bat_rus_chh_sun_cnt_mcd_moo_lat_sid_ita_ger_hin_ben_qcu_por_ukr_svk_tsw_sod_grk_mlt_prs_tag_ctl_swa_fre_yor_jav_tha_owc_tml_xho_dyu_azi_swe_slo_tur_fbf_vie_gam_zul_ewe_akn	-0.806322255247776	-1.94176127885424	0.0551925506355784
107	chh_scr_yor_lat_sod_amr_owc_bul_tur_aze_moo_mao_bem_ctl_bos_bsq_por_amh_ven_mnd_swe_svk_fbf_ger_cic_mcd_est_zul_tsn_hun_hin_wly_geo_alb_arw_afr_dut_heb_anl_urd_fin_bam_ind_slo_mly_jpn_tml_kor_rus_eng_igb_prs_jav_pol_mlt_bat_cnt_lit_swt_cze_aeg_rom_guj_glc_mol_qcu_nor_ita_ukr_dgb_gam_grk_sid_fre_sun_ben_ewe_krd_akn_tag_tha_tig_knd_swa_dyu_uzb_spa_pan_azi_lda_vie_hau_tsw_xho_ses	-0.621502044882568	-1.48733739154913	0.140308470924573
108	amr_ger_xho_guj_hau_amh_sod_afr_uzb_azi_dyu_ind_moo_glc_pan_bsq_ita_tig_bam_mnd_eng_spa_akn_lat_lda_fre_est_ewe_cic_hun_lit_chh_geo_svk_mol_hin_grk_gam_sid_ben_fin_yor_sun_por_jav_jpn_knd_kor_pol_nor_bem_rom_mao_swe_mlt_mly_cnt_urd_zul_scr_owc_bos_ukr_prs_slo_qcu_krd_alb_rus_igb_aeg_ctl_anl_arw_tag_dut_tsw_mcd_dgb_bat_tha_wly_tml_swt_ses_aze_cze_bul_tur_fbf_vie_heb_tsn_swa_ven	0.411508512121271	0.969396305148927	0.334861890146196
109	sod_prs_bam_guj_amr_sid_hau_swe_aze_tur_zul_bat_xho_arw_grk_bsq_ben_gam_fbf_cnt_bos_por_moo_mol_tsw_urd_est_ses_swa_fin_mcd_amh_geo_pan_lat_bul_nor_wly_tig_svk_hun_cic_tag_hin_sun_jpn_knd_kor_rom_afr_akn_glc_mly_fre_chh_jav_mnd_krd_swt_spa_heb_eng_ctl_ita_lit_qcu_rus_ukr_pol_bem_owc_ger_anl_scr_ind_slo_ven_cze_igb_mao_tha_mlt_tml_lda_dyu_azi_alb_dut_uzb_dgb_vie_aeg_ewe_tsn_yor	0.649767251214609	1.54330055166102	0.126153915945764
110	amr_afr_igb_fre_heb_hau_sod_hin_tur_aze_lda_bat_akn_urd_rom_bsq_slo_mlt_ewe_mnd_svk_ita_dgb_guj_bam_grk_fin_bem_yor_hun_ukr_chh_geo_eng_lit_bul_mcd_sid_aeg_cze_est_ven_jav_nor_ind_jpn_tml_kor_rus_por_tsn_prs_mly_krd_wly_sun_cnt_ben_xho_lat_amh_pol_pan_glc_arw_qcu_alb_ger_dut_moo_owc_bos_gam_scr_mao_spa_ses_mol_tsw_tag_tha_anl_knd_fbf_dyu_uzb_swe_ctl_azi_cic_vie_tig_swt_swa_zul	-0.947932115939345	-2.29788675524879	0.0238100479753872
111	sod_slo_swt_guj_aeg_owc_hau_dut_tur_azi_zul_mly_tsn_cze_swe_bsq_lat_gam_dyu_cnt_eng_rom_xho_grk_igb_rus_hun_cic_lda_fin_svk_heb_geo_bos_arw_bul_pol_anl_sid_mcd_est_yor_bat_scr_jav_jpn_tml_kor_ger_ukr_moo_ctl_tag_nor_amr_mao_mnd_mol_fbf_urd_tig_krd_por_prs_ita_qcu_hin_alb_spa_ses_amh_glc_mlt_lit_ind_afr_ven_fre_akn_sun_tha_wly_knd_dgb_swa_aze_ben_pan_uzb_ewe_vie_chh_bem_tsw_bam	0.607597286583695	1.43702754360587	0.154066067518983
112	anl_nor_akn_prs_amh_wly_mlt_bul_aze_uzb_dyu_mao_bem_por_scr_bsq_krd_sid_zul_cnt_eng_ita_moo_mcd_tsn_dut_fin_tsw_swa_hun_pan_amr_geo_afr_ctl_pol_glc_hau_aeg_ben_est_bam_bat_urd_jav_jpn_knd_kor_lit_ukr_igb_arw_sun_bos_sod_tag_mnd_fre_cic_ger_gam_cze_slo_svk_lat_qcu_spa_mol_rom_dgb_heb_alb_tig_swe_mly_guj_yor_hin_ses_ind_tha_chh_tml_xho_fbf_azi_rus_grk_tur_swt_vie_owc_ewe_lda_ven	-0.95260288611842	-2.31573692639372	0.0227708885986547
113	anl_guj_fbf_cze_tig_owc_amr_pan_azi_uzb_ewe_bat_dyu_slo_ger_bsq_dut_sod_moo_mnd_ukr_glc_tsn_spa_igb_svk_fin_cic_zul_hun_afr_wly_geo_rus_scr_prs_por_gam_mlt_bos_est_dgb_sun_lit_ind_jpn_knd_kor_arw_ctl_yor_mol_mao_rom_amh_mly_cnt_mcd_bem_ben_heb_hin_swe_urd_alb_qcu_grk_lat_pol_ses_chh_fre_sid_nor_tag_eng_lda_bul_tsw_jav_tha_hau_tml_xho_swt_tur_krd_ita_aze_akn_vie_aeg_bam_swa_ven	-0.547840074830266	-1.30441682195502	0.195310452546739
114	tig_scr_dyu_eng_sod_sid_heb_ctl_uzb_azi_lda_tag_xho_ben_mol_bsq_mcd_owc_dgb_cnt_slo_afr_yor_cze_fbf_nor_est_ewe_moo_hun_urd_anl_geo_ita_bos_bul_svk_amr_amh_glc_fin_bam_mly_swe_ind_jpn_knd_kor_hin_fre_swt_spa_jav_krd_mlt_mao_mnd_lat_bem_por_chh_rom_ukr_alb_ger_qcu_pan_grk_prs_igb_wly_rus_aeg_pol_sun_arw_tsw_dut_swa_bat_tha_hau_tml_tsn_akn_aze_guj_lit_tur_ven_vie_gam_zul_ses_cic	-0.122054187573156	-0.288214054915742	0.773824248287264
115	chh_dut_akn_spa_wly_heb_hau_pol_tur_azi_lda_mao_yor_prs_ita_bsq_ukr_tig_tsw_cnt_urd_svk_ses_bos_swt_hin_hun_cic_ewe_est_lat_mlt_geo_eng_arw_rom_afr_sid_amh_slo_fin_swa_tag_mol_mly_jpn_tml_kor_mcd_cze_fbf_por_sun_grk_aeg_ind_mnd_krd_xho_alb_gam_bul_rus_pan_ger_qcu_nor_ben_guj_dgb_owc_ctl_sod_lit_jav_fre_tsn_scr_zul_bat_tha_amr_knd_ven_bam_uzb_swe_glc_aze_igb_vie_anl_moo_dyu_bem	-0.736692302697775	-1.77275564697849	0.0795434838976726
116	owc_arw_ewe_bul_wly_sod_gam_lat_azi_uzb_bem_jav_tsw_eng_ctl_bsq_rom_chh_igb_mnd_lit_krd_dgb_dut_bam_spa_est_lda_cic_fin_slo_sid_geo_cze_nor_alb_mol_mlt_amh_pol_hun_dyu_tag_rus_bat_jpn_tml_kor_prs_mcd_moo_grk_mly_ben_anl_mao_cnt_guj_tsn_glc_tig_por_urd_ita_pan_qcu_ukr_ger_afr_akn_amr_svk_heb_hin_sun_scr_ses_fre_fbf_ind_tha_aeg_knd_xho_swt_aze_swe_bos_tur_ven_vie_hau_zul_yor_swa	0.0983534572165602	0.231517877148057	0.817421130311012
117	hau_lat_dyu_prs_amr_wly_sid_ukr_uzb_azi_fbf_mly_ven_ger_scr_bsq_alb_heb_bem_cnt_bul_hin_yor_slo_cic_nor_est_moo_tsn_fin_spa_chh_geo_mol_pol_pan_rom_anl_mlt_glc_hun_akn_bat_guj_mao_jpn_tml_kor_bos_fre_tsw_rus_sun_mcd_owc_ind_mnd_arw_dgb_por_gam_grk_ben_krd_ctl_qcu_swe_lit_afr_lda_tig_cze_sod_dut_tag_eng_swt_ita_zul_jav_tha_amh_knd_swa_bam_tur_urd_svk_aze_ewe_vie_aeg_xho_igb_ses	-0.719142352450657	-1.72916601409363	0.0870974755757875
118	heb_ukr_bem_afr_sod_gam_owc_glc_uzb_azi_ven_ind_moo_dut_guj_bsq_eng_chh_tsw_cnt_pan_grk_dgb_svk_bam_rus_est_xho_zul_hun_mcd_tig_geo_ctl_spa_cze_hin_aeg_hau_ger_fin_swt_sun_krd_mly_jpn_knd_kor_rom_scr_yor_slo_bat_swe_anl_mao_mnd_ita_tsn_por_amr_pol_bos_ben_lit_qcu_lat_fre_prs_ewe_wly_arw_sid_nor_tag_urd_ses_bul_dyu_jav_tha_mlt_tml_igb_fbf_aze_alb_mol_tur_lda_vie_amh_swa_cic_akn	-0.280511335743938	-0.663164132212842	0.508865881817888
119	gam_ukr_lda_bul_anl_wly_sod_spa_tur_azi_moo_sun_yor_scr_ita_bsq_svk_hau_zul_mnd_hin_eng_ewe_rom_tsw_ctl_hun_bam_igb_est_krd_heb_geo_ben_grk_rus_swe_chh_sid_ger_fin_swt_jav_mol_mao_jpn_knd_kor_por_mcd_fbf_guj_mly_prs_mlt_ind_cnt_bos_cic_pan_aeg_cze_glc_nor_fre_qcu_lat_dut_slo_swa_owc_afr_tig_alb_tag_arw_tsn_urd_dyu_bat_tha_amh_tml_ven_bem_aze_pol_lit_uzb_xho_vie_amr_ses_akn_dgb	0.570177230280085	1.34961706192203	0.180415008575209
120	mlt_prs_cic_mol_hau_wly_amh_eng_aze_uzb_ewe_bat_igb_ben_rom_bsq_dut_gam_ven_mnd_svk_slo_xho_ukr_fbf_rus_est_zul_tsn_hun_lit_tig_geo_fre_bos_guj_ger_amr_heb_alb_fin_dyu_mly_hin_ind_jpn_knd_kor_grk_ctl_yor_pol_mao_bul_sid_jav_cnt_pan_ses_afr_sod_lat_cze_nor_ita_qcu_krd_spa_swe_swa_owc_glc_anl_arw_tag_por_tsw_mcd_lda_sun_tha_chh_tml_bem_moo_azi_scr_urd_tur_swt_vie_aeg_bam_akn_dgb	-0.299483891964808	-0.708600186471039	0.480345052852941
121	sod_dut_swa_glc_anl_mlt_tig_bul_tur_aze_ewe_mly_swt_arw_scr_bsq_nor_aeg_moo_cnt_pan_slo_ses_por_akn_prs_fin_dyu_tsn_hun_spa_gam_geo_lat_mcd_ukr_cze_amr_owc_fre_est_bem_ind_afr_jav_jpn_knd_kor_rus_ger_igb_lit_sun_ctl_hau_bat_mnd_grk_tsw_ben_chh_bos_svk_eng_ita_qcu_urd_krd_alb_yor_heb_mol_wly_pol_tag_rom_cic_swe_fbf_mao_tha_sid_tml_ven_dgb_azi_hin_guj_uzb_xho_vie_amh_lda_bam_zul	-0.465583415630363	-1.10599856410218	0.271579983892235
122	amh_bos_xho_cze_wly_amr_heb_rus_azi_uzb_moo_jav_ewe_ben_lit_bsq_arw_owc_swa_cnt_swe_lat_lda_pol_tsn_guj_est_bem_swt_fin_alb_chh_geo_eng_ukr_bul_afr_sod_hau_rom_hun_zul_mly_urd_sun_jpn_knd_kor_dut_ita_fbf_krd_mao_ctl_sid_ind_mnd_svk_tsw_ger_tig_spa_hin_slo_mcd_qcu_grk_fre_scr_yor_aeg_mol_gam_pan_tag_nor_cic_glc_igb_bat_tha_mlt_tml_akn_dyu_aze_por_prs_tur_bam_vie_anl_dgb_ses_ven	-0.616234229633875	-1.47306888114289	0.144109027207626
123	wly_mol_bem_scr_gam_aeg_mlt_ukr_uzb_aze_ven_mly_swa_cze_glc_bsq_rus_hau_moo_cnt_swe_slo_dgb_ctl_bam_prs_hun_ewe_zul_fin_lit_sod_geo_ben_bul_eng_mcd_chh_amr_nor_est_lda_mao_hin_tag_jpn_knd_kor_spa_krd_ses_grk_jav_guj_anl_ind_mnd_dut_swt_ita_tig_svk_por_urd_ger_qcu_alb_arw_lat_tsw_amh_rom_sid_afr_sun_pan_dyu_pol_xho_bat_tha_heb_tml_tsn_yor_azi_bos_fre_tur_fbf_vie_owc_akn_igb_cic	-0.712295639106319	-1.70908481803055	0.0907704143010157
124	sid_krd_tsw_ukr_amr_gam_sod_mcd_aze_azi_ewe_mly_xho_afr_cze_bsq_grk_wly_bem_mnd_guj_lat_ses_hin_moo_mol_est_zul_swt_hun_rom_aeg_geo_lit_arw_scr_pan_amh_owc_alb_fin_tsn_bat_glc_tag_jpn_knd_kor_pol_bul_swa_prs_sun_svk_heb_jav_cnt_fre_akn_nor_hau_ita_por_spa_urd_qcu_ben_rus_slo_cic_mlt_ctl_anl_swe_mao_dut_dgb_ger_bam_ind_tha_tig_tml_fbf_igb_tur_bos_eng_uzb_ven_vie_chh_yor_dyu_lda	-0.0386041052872183	-0.0909375651693655	0.927737781947677
125	hau_mcd_bem_urd_gam_wly_heb_nor_aze_tur_tsw_bat_swa_grk_lit_bsq_alb_aeg_igb_mnd_spa_glc_lda_ita_tsn_fre_hun_yor_cic_fin_swe_mlt_geo_krd_lat_eng_mol_sid_amr_bos_est_moo_jav_ukr_ind_jpn_knd_kor_ger_rus_zul_dut_mao_rom_anl_mly_cnt_hin_swt_prs_tig_arw_pol_ctl_guj_qcu_bul_svk_slo_bam_owc_por_chh_ben_sun_scr_akn_afr_ewe_tag_tha_sod_tml_fbf_ses_azi_cze_pan_uzb_dgb_vie_amh_xho_ven_dyu	-0.487511272497715	-1.15858701378714	0.249591007540405
126	owc_pol_bam_ben_aeg_chh_amr_urd_aze_tur_yor_tag_lda_rom_svk_bsq_hin_hau_cic_cnt_pan_dut_zul_cze_tsw_guj_fin_ewe_moo_hun_swe_gam_geo_eng_bos_ita_glc_heb_sod_fre_est_fbf_bat_lit_sun_jpn_knd_kor_lat_scr_akn_prs_jav_por_anl_mly_mnd_afr_ses_mcd_mlt_krd_alb_ger_mol_qcu_spa_grk_rus_dyu_wly_slo_amh_nor_mao_bul_igb_arw_bem_ind_tha_sid_tml_dgb_swt_azi_ctl_ukr_uzb_tsn_vie_tig_xho_ven_swa	0.657630499789982	1.55590094967339	0.123128286424585
127	tig_arw_fbf_svk_owc_chh_heb_pol_azi_tur_swa_mly_tsn_glc_slo_bsq_guj_mlt_moo_cnt_rom_cze_swt_krd_xho_lit_hun_ven_bam_fin_ctl_gam_geo_scr_mcd_alb_spa_amr_sod_pan_est_lda_tag_ukr_mao_jpn_tml_kor_bos_grk_ewe_bul_bat_afr_wly_ind_mnd_dut_igb_mol_sid_nor_rus_ita_por_qcu_hin_swe_lat_tsw_amh_urd_hau_eng_sun_prs_ses_ben_cic_jav_tha_anl_knd_zul_dgb_uzb_ger_fre_aze_dyu_vie_aeg_yor_akn_bem	-0.522615233401622	-1.24321298949665	0.216914401534398
128	tig_ctl_fbf_glc_heb_amr_mlt_ita_uzb_tur_igb_bat_dgb_bul_eng_bsq_fre_gam_zul_mnd_arw_mcd_swa_rom_tsw_ben_est_dyu_bem_hun_cze_hau_geo_ukr_swe_dut_prs_anl_owc_pol_fin_bam_ind_rus_mao_jpn_knd_kor_lat_nor_ven_por_jav_ger_wly_tag_cnt_alb_ewe_urd_aeg_bos_lit_scr_pan_qcu_mol_afr_grk_akn_sod_guj_chh_spa_sun_svk_xho_krd_yor_mly_tha_amh_tml_tsn_ses_azi_slo_hin_aze_moo_vie_sid_lda_cic_swt	0.251552911270783	0.592959835472831	0.554647243371472
129	wly_arw_dgb_krd_amh_chh_anl_ctl_uzb_azi_ven_jav_bam_rus_dut_bsq_ukr_heb_moo_cnt_prs_eng_dyu_bul_swa_urd_est_tsw_ses_hun_scr_gam_geo_slo_pan_por_mol_aeg_sid_spa_fin_zul_ind_glc_sun_jpn_tml_kor_ger_pol_tsn_hin_tag_mcd_hau_bat_mnd_lat_xho_grk_sod_cze_ben_rom_ita_qcu_fre_svk_nor_bem_mlt_alb_owc_guj_mao_afr_swt_lit_fbf_mly_tha_amr_knd_cic_yor_tur_bos_swe_aze_lda_vie_tig_akn_igb_ewe	-0.457355251482619	-1.0849216397943	0.280760787259601
130	wly_krd_bam_nor_amr_sod_hau_prs_azi_uzb_dgb_bat_moo_bul_rom_bsq_ctl_sid_igb_mnd_scr_eng_bem_slo_swt_alb_hun_lda_ven_fin_mcd_owc_geo_rus_lit_glc_ita_aeg_gam_fre_est_ewe_tag_pol_sun_jpn_tml_kor_ger_cze_tsw_bos_mao_pan_chh_jav_cnt_urd_yor_spa_tig_ben_hin_swe_arw_qcu_ukr_lat_grk_ses_mlt_guj_amh_por_ind_dut_fbf_svk_cic_mly_tha_anl_knd_dyu_tsn_tur_mol_afr_aze_akn_vie_heb_swa_xho_zul	-0.406654606373921	-0.966008739029649	0.336545163434171
131	tig_glc_xho_ger_heb_amr_aeg_eng_uzb_tur_dgb_mao_lda_guj_rom_bsq_pol_hau_tsw_mnd_cze_por_bem_spa_zul_lit_hun_cic_dyu_est_ita_wly_geo_mol_grk_slo_mcd_amh_anl_bos_fin_swt_tag_fre_sun_jpn_knd_kor_svk_alb_fbf_ctl_ind_krd_owc_bat_cnt_dut_moo_hin_gam_arw_ukr_prs_afr_qcu_scr_nor_lat_igb_mlt_ben_sod_bul_mly_swe_ewe_pan_ven_jav_tha_chh_tml_bam_swa_azi_urd_rus_aze_akn_vie_sid_ses_tsn_yor	-0.0308881330545561	-0.0727059743874125	0.942196234571988
132	heb_guj_cic_svk_amh_sod_sid_glc_uzb_azi_ven_ind_ses_por_fre_bsq_bos_wly_bam_mnd_ita_pol_yor_rus_swa_alb_hun_moo_zul_fin_swe_hau_geo_eng_ukr_urd_lat_owc_anl_cze_est_xho_sun_afr_tag_jpn_knd_kor_grk_mol_ewe_pan_mao_krd_mlt_bat_cnt_bul_igb_prs_gam_nor_ben_ctl_arw_qcu_rom_spa_ger_dyu_tig_mcd_chh_dut_mly_hin_dgb_slo_swt_jav_tha_aeg_tml_akn_lda_tur_lit_scr_aze_fbf_vie_amr_tsw_bem_tsn	-0.699443531881429	-1.67784894937387	0.0967343234008139
133	anl_glc_zul_mcd_tig_mlt_hau_ukr_azi_uzb_ses_jav_swa_rom_ctl_bsq_pol_wly_fbf_cnt_mol_spa_moo_pan_lda_rus_hun_igb_akn_est_slo_chh_geo_por_alb_grk_krd_owc_sid_lat_fin_bam_mly_bul_mao_jpn_tml_kor_arw_scr_dgb_urd_tag_hin_amr_ind_mnd_dut_ven_afr_sod_prs_ger_svk_nor_qcu_guj_swe_bos_swt_heb_fre_aeg_ben_bat_ita_tsw_cze_bem_sun_tha_amh_knd_cic_yor_tur_lit_eng_aze_tsn_vie_gam_dyu_xho_ewe	0.550317841742519	1.30011112213674	0.196775837632287
134	chh_glc_ven_mcd_aeg_wly_sid_prs_tur_uzb_tsn_mao_ses_pan_alb_bsq_rom_mlt_dgb_cnt_svk_spa_dyu_grk_zul_bos_fin_bam_igb_hun_fre_amh_geo_ben_bul_krd_guj_heb_owc_mol_est_cic_jav_nor_tag_jpn_knd_kor_dut_eng_swt_ita_bat_lit_amr_mly_mnd_cze_akn_pol_anl_urd_ukr_slo_hin_qcu_ctl_ger_arw_swa_gam_swe_hau_lat_sun_por_ewe_afr_lda_ind_tha_tig_tml_fbf_yor_aze_scr_rus_azi_moo_vie_sod_tsw_bem_xho	0.61783917765906	1.46089240461499	0.147415361372047
135	tig_swe_zul_rom_amr_hau_amh_arw_azi_tur_cic_bat_fbf_guj_hin_bsq_ben_sod_xho_cnt_fre_ctl_ses_ukr_swt_rus_fin_ven_bem_hun_cze_mlt_geo_bul_mcd_scr_svk_aeg_gam_mol_est_moo_tag_grk_mao_jpn_tml_kor_por_lat_dgb_eng_mly_ita_anl_ind_mnd_dut_swa_prs_wly_bos_krd_pan_urd_qcu_ger_pol_alb_dyu_chh_afr_heb_spa_jav_lit_tsn_glc_akn_sun_tha_sid_knd_tsw_igb_aze_nor_slo_uzb_yor_vie_owc_ewe_lda_bam	0.0306430717373923	0.0721859715225234	0.942608926956927
136	aeg_krd_cic_ctl_mlt_sod_sid_mcd_azi_aze_xho_ind_bem_arw_rom_bsq_svk_gam_bam_cnt_cze_rus_moo_afr_igb_ger_est_tsw_ses_hun_ukr_hau_geo_grk_nor_swe_alb_tig_amh_bos_fin_ven_sun_pan_mao_jpn_tml_kor_prs_ita_dyu_lit_jav_dut_amr_mly_mnd_mol_ewe_fre_chh_spa_hin_bul_lat_qcu_ben_pol_scr_zul_owc_urd_anl_slo_bat_glc_swa_eng_dgb_tag_tha_heb_knd_akn_yor_uzb_guj_por_tur_tsn_vie_wly_lda_fbf_swt	-0.058584010009408	-0.137937239336585	0.890588236397651
137	tig_spa_yor_prs_aeg_wly_amh_ita_azi_uzb_zul_mao_bem_ben_bos_bsq_pan_mlt_ses_mnd_mcd_krd_igb_eng_akn_urd_hun_cic_bam_est_hin_anl_geo_ukr_swe_rus_grk_owc_amr_scr_fin_dyu_jav_afr_bat_jpn_tml_kor_lit_pol_moo_mol_sun_ctl_sid_tag_cnt_svk_swa_bul_gam_dut_alb_glc_lat_qcu_slo_fre_nor_xho_chh_ger_hau_rom_mly_cze_ewe_por_tsn_ind_tha_heb_knd_swt_dgb_aze_arw_guj_tur_lda_vie_sod_fbf_ven_tsw	-0.0701567827833566	-0.165255179005587	0.869101826400049
138	mlt_urd_lda_spa_sid_tig_amh_arw_uzb_aze_tsw_jav_tsn_pan_ita_bsq_dut_owc_swt_cnt_swe_slo_bem_svk_dyu_prs_hun_cic_ven_est_krd_aeg_geo_bul_rom_lit_por_hau_amr_afr_fin_moo_mly_ben_mao_jpn_knd_kor_nor_hin_ses_mol_ind_grk_heb_bat_mnd_ger_fbf_eng_gam_mcd_glc_fre_ukr_qcu_bos_scr_alb_igb_wly_guj_chh_pol_sun_ctl_bam_lat_dgb_tag_tha_anl_tml_akn_xho_tur_cze_rus_azi_zul_vie_sod_ewe_yor_swa	-0.684358896231137	-1.63901423009551	0.104589055897078
139	heb_lat_ven_hin_wly_owc_sod_pol_aze_azi_ses_mly_zul_eng_ita_bsq_spa_amh_yor_mnd_bul_svk_swa_por_dyu_arw_fin_dgb_akn_hun_ger_hau_geo_fre_scr_bos_mcd_mlt_tig_ukr_est_tsn_sun_pan_jav_jpn_tml_kor_nor_guj_bam_grk_mao_cze_aeg_tag_cnt_ctl_bem_rus_amr_krd_swe_ben_urd_qcu_slo_prs_mol_swt_gam_afr_sid_rom_ind_glc_moo_lit_cic_bat_tha_chh_knd_fbf_igb_tur_alb_dut_uzb_tsw_vie_anl_lda_ewe_xho	-0.217074633334077	-0.513280410275984	0.608972394131537
140	amh_slo_zul_ger_owc_tig_heb_bul_aze_tur_swt_mly_tsn_bos_scr_bsq_ita_sod_igb_mnd_pol_ukr_yor_nor_moo_rus_hun_bem_cic_fin_rom_gam_geo_hin_guj_svk_spa_hau_aeg_dut_est_ses_jav_urd_bat_jpn_tml_kor_mol_lat_tsw_arw_mao_swe_mlt_sun_cnt_eng_bam_afr_amr_por_krd_ben_ctl_qcu_pan_glc_alb_ven_wly_fre_sid_lit_ind_mcd_xho_prs_dgb_tag_tha_chh_knd_lda_dyu_uzb_cze_grk_azi_akn_vie_anl_fbf_ewe_swa	-0.774286590073996	-1.86633492006182	0.0651457722378675
141	heb_spa_cic_dut_gam_owc_amr_nor_azi_tur_dyu_sun_tsn_urd_ukr_bsq_slo_aeg_xho_mnd_por_ctl_swa_arw_lda_ger_fin_moo_zul_est_pan_amh_geo_scr_rus_prs_guj_sod_chh_krd_hun_swt_jav_ita_tag_jpn_knd_kor_svk_mcd_bem_fre_ind_swe_sid_mly_cnt_eng_ewe_rom_hau_lat_lit_ben_bul_qcu_hin_pol_alb_ses_mlt_grk_tig_bos_bat_mol_yor_afr_fbf_mao_tha_wly_tml_dgb_tsw_aze_cze_glc_uzb_bam_vie_anl_ven_igb_akn	-0.732277296987993	-1.7586029109215	0.0819344697224588
142	hau_hin_igb_svk_owc_anl_sod_urd_aze_azi_dgb_mao_bem_grk_dut_bsq_pol_gam_bam_cnt_krd_rom_fbf_slo_ven_mcd_fin_tsn_swt_hun_afr_chh_geo_alb_pan_scr_arw_mlt_sid_ben_est_tsw_tag_cze_mly_jpn_knd_kor_fre_prs_cic_guj_ind_mol_aeg_bat_mnd_por_swa_ukr_amr_lit_nor_bul_rus_qcu_swe_bos_glc_zul_tig_spa_wly_ita_sun_lat_ewe_ctl_yor_jav_tha_amh_tml_akn_moo_tur_ger_eng_uzb_lda_vie_heb_dyu_xho_ses	-0.12435858726974	-0.293283459639752	0.769958943891718
143	sid_urd_akn_swe_hau_aeg_gam_grk_uzb_aze_moo_tag_fbf_mol_fre_bsq_ita_mlt_ses_mnd_pol_prs_lda_alb_dyu_scr_fin_dgb_bam_hun_spa_heb_geo_afr_por_krd_hin_anl_wly_arw_est_tsw_mly_svk_jav_jpn_knd_kor_dut_rom_yor_pan_mao_bos_tig_bat_cnt_lit_xho_bul_chh_eng_rus_guj_ben_qcu_mcd_ctl_lat_cic_owc_slo_amr_ukr_sun_ger_ewe_nor_bem_ind_tha_amh_tml_zul_ven_azi_cze_glc_tur_igb_vie_sod_swt_tsn_swa	-0.788004427617568	-1.89811823403975	0.0607817663849624
144	owc_urd_yor_grk_hau_amh_wly_slo_tur_aze_zul_bat_tsn_cze_ukr_bsq_glc_sod_dyu_cnt_por_ita_dgb_nor_bem_prs_hun_akn_swt_fin_mol_sid_geo_scr_ger_ctl_alb_heb_aeg_spa_est_igb_sun_dut_jav_jpn_tml_kor_hin_rus_cic_mcd_mly_bos_mlt_ind_mnd_swe_lda_pan_anl_eng_afr_svk_lat_qcu_krd_lit_rom_swa_chh_bul_amr_pol_mao_ben_xho_guj_ewe_tag_tha_tig_knd_fbf_ses_uzb_arw_fre_azi_tsw_vie_gam_bam_moo_ven	-0.0118484935240103	-0.0279015953098875	0.977800422524163
145	chh_alb_cic_mol_heb_wly_tig_prs_azi_uzb_fbf_mly_swt_urd_afr_bsq_lat_sod_bem_mnd_grk_eng_dgb_lit_igb_bul_fin_akn_yor_est_rom_gam_geo_scr_ger_svk_mcd_amh_amr_guj_hun_dyu_ind_arw_jav_jpn_knd_kor_pol_nor_zul_ctl_mao_dut_sid_bat_cnt_bos_xho_swe_owc_hin_pan_ukr_spa_qcu_cze_fre_por_tsw_hau_ben_mlt_glc_sun_ita_moo_slo_ewe_tag_tha_anl_tml_ven_ses_aze_rus_krd_tur_lda_vie_aeg_tsn_swa_bam	-0.331647807532121	-0.785644037672811	0.434073120581273
146	sid_rus_tsw_ger_mlt_aeg_amr_dut_uzb_aze_cic_bat_ven_ita_cze_bsq_hin_tig_lda_mnd_fre_bos_bam_alb_bem_arw_hun_fbf_dyu_fin_urd_wly_geo_rom_pol_mol_eng_heb_sod_spa_est_akn_jav_lit_tag_jpn_knd_kor_mcd_scr_tsn_ben_sun_prs_anl_mao_cnt_swe_swt_krd_chh_afr_por_lat_ukr_qcu_nor_guj_glc_moo_gam_pan_owc_bul_ind_ctl_ewe_grk_swa_mly_tha_amh_tml_zul_xho_azi_slo_svk_tur_igb_vie_hau_dgb_yor_ses	-0.769903088881704	-1.85087921962139	0.0673610583633995
147	amr_svk_lda_grk_sod_chh_mlt_lat_aze_azi_tsw_jav_cic_mol_ita_bsq_lit_aeg_xho_cnt_mcd_por_swt_slo_dgb_rom_fin_yor_fbf_est_ger_tig_geo_prs_glc_alb_spa_gam_sid_rus_hun_ses_mly_bul_tag_jpn_tml_kor_dut_urd_swa_swe_bat_eng_owc_mao_mnd_guj_zul_nor_anl_pol_cze_scr_arw_qcu_ctl_afr_bos_akn_hau_hin_amh_pan_ind_ukr_ewe_krd_tsn_sun_tha_heb_knd_dyu_bem_tur_ben_fre_uzb_ven_vie_wly_moo_igb_bam	-0.145848821210567	-0.343830411609047	0.731749983456943
148	amh_glc_igb_alb_anl_sod_sid_svk_tur_aze_xho_ind_bem_dut_lat_bsq_pol_gam_fbf_mnd_eng_cze_dyu_rus_swt_swe_hun_dgb_yor_est_ger_tig_geo_spa_mol_pan_afr_chh_mlt_guj_fin_zul_tag_por_sun_jpn_knd_kor_ukr_krd_tsn_slo_mao_ben_owc_mly_cnt_prs_swa_nor_hau_rom_ita_arw_urd_qcu_lit_grk_scr_ewe_heb_fre_wly_hin_jav_bul_cic_bos_ven_bat_tha_amr_tml_akn_lda_azi_ctl_mcd_uzb_moo_vie_aeg_tsw_bam_ses	0.173470463309569	0.408322567981279	0.683975490360182
149	heb_urd_ses_arw_chh_mlt_sod_ita_tur_uzb_zul_mao_dyu_spa_cze_bsq_mcd_amh_ewe_cnt_bul_ben_cic_hin_bam_alb_fin_lda_fbf_est_lit_wly_geo_lat_eng_scr_pol_tig_sid_rom_hun_akn_jav_swe_ind_jpn_knd_kor_prs_slo_moo_afr_mly_guj_owc_bat_mnd_glc_swt_bos_anl_ctl_por_svk_fre_qcu_ukr_grk_krd_bem_aeg_nor_amr_ger_sun_mol_igb_rus_ven_tag_tha_hau_tml_tsw_swa_aze_pan_dut_azi_tsn_vie_gam_xho_yor_dgb	0.353832024281649	0.833994260875956	0.406421259059769
150	amh_por_swt_eng_tig_sod_amr_spa_tur_aze_xho_tag_yor_afr_lat_bsq_grk_heb_zul_mnd_pol_ctl_moo_bul_dgb_alb_fin_bam_tsw_hun_rus_owc_geo_rom_pan_krd_ita_wly_anl_lit_est_dyu_mao_fre_ind_jpn_knd_kor_mol_ger_cic_swe_bat_dut_mlt_jav_cnt_guj_igb_scr_gam_svk_slo_bos_ukr_qcu_mcd_prs_cze_ses_sid_glc_chh_arw_sun_ben_tsn_hin_fbf_mly_tha_aeg_tml_bem_ven_uzb_nor_urd_azi_ewe_vie_hau_swa_lda_akn	-1.00817838989316	-2.45975758960343	0.0157509189849795
151	wly_guj_dgb_ctl_tig_gam_anl_bul_uzb_aze_dyu_mly_ven_pan_eng_bsq_svk_owc_bem_cnt_afr_mcd_yor_ukr_swa_slo_hun_fbf_ses_fin_mol_aeg_geo_por_nor_rus_krd_hau_amh_pol_est_tsn_ind_rom_bat_jpn_tml_kor_ita_bos_moo_ben_sun_scr_sid_mao_mnd_cze_xho_lit_mlt_alb_dut_swe_arw_qcu_hin_spa_lat_igb_sod_prs_chh_urd_jav_ger_ewe_glc_tsw_tag_tha_amr_knd_lda_zul_azi_grk_fre_tur_cic_vie_heb_bam_akn_swt	-0.932889382742286	-2.2682333589068	0.0256289044342232
152	owc_por_akn_scr_chh_hau_aeg_swe_azi_uzb_xho_mly_swt_ita_mol_bsq_svk_sod_bem_cnt_ctl_fre_ven_pol_igb_grk_est_tsn_dgb_fin_bos_tig_geo_krd_eng_rom_arw_gam_wly_prs_hun_cic_ind_glc_sun_jpn_tml_kor_dut_rus_dyu_nor_tag_guj_heb_bat_mnd_ukr_swa_lat_amr_alb_cze_lit_hin_qcu_mcd_ger_pan_bam_anl_bul_mlt_urd_mao_slo_ewe_ben_zul_jav_tha_amh_knd_moo_tsw_tur_spa_afr_aze_yor_vie_sid_ses_lda_fbf	0.609202885875279	1.44071464156862	0.15302366180034
153	owc_ger_yor_pol_anl_gam_sid_dut_azi_uzb_moo_mly_swa_lit_nor_bsq_glc_aeg_swt_mnd_ctl_swe_ven_mcd_igb_hin_hun_dyu_xho_fin_guj_wly_geo_krd_bul_lat_eng_heb_tig_slo_est_lda_sun_mol_tag_jpn_knd_kor_spa_ben_tsn_rom_bat_alb_chh_jav_cnt_afr_ses_por_amh_prs_grk_rus_arw_qcu_ita_scr_fre_fbf_amr_svk_sod_bos_ind_pan_bam_cze_bem_mao_tha_mlt_tml_dgb_akn_aze_urd_ukr_tur_cic_vie_hau_zul_ewe_tsw	-0.204971624083611	-0.483932811798871	0.629571158294883
154	anl_ben_zul_rom_heb_aeg_mlt_prs_azi_aze_dgb_tag_igb_ger_scr_bsq_swe_owc_ven_mnd_por_ita_moo_fre_fbf_eng_fin_tsn_akn_hun_afr_sid_geo_mol_ctl_grk_slo_tig_amh_krd_est_swa_mao_rus_ind_jpn_tml_kor_glc_lit_tsw_nor_bat_urd_chh_jav_cnt_pan_lda_alb_gam_spa_arw_pol_hin_qcu_mcd_guj_svk_bam_sod_ukr_hau_dut_mly_cze_dyu_bul_bem_sun_tha_wly_knd_ewe_cic_uzb_lat_bos_tur_yor_vie_amr_ses_swt_xho	-0.426179852507738	-1.01264901899152	0.313855219105175
155	gam_ben_bam_afr_chh_mlt_sod_fre_uzb_aze_igb_sun_ses_scr_mol_bsq_glc_aeg_ewe_mnd_ita_rom_moo_alb_ven_por_fin_tsw_bem_est_rus_owc_geo_spa_prs_nor_swe_amr_hau_ctl_hun_tsn_jav_eng_ind_jpn_knd_kor_mcd_slo_swt_bul_mly_hin_heb_bat_cnt_bos_akn_pol_amh_arw_ger_ukr_lat_qcu_krd_dut_svk_swa_tig_cze_wly_grk_tag_pan_xho_lit_zul_mao_tha_sid_tml_lda_dyu_tur_guj_urd_azi_yor_vie_anl_cic_dgb_fbf	-0.602202199352013	-1.44040446825786	0.153111142541723
156	amh_dut_ewe_hin_gam_mlt_hau_ita_tur_azi_lda_mly_ses_pol_cze_bsq_ukr_sid_akn_mnd_swe_urd_tsw_bos_swa_arw_est_yor_xho_hun_grk_anl_geo_krd_ben_slo_mol_amr_owc_eng_fin_dyu_sun_lit_ind_jpn_tml_kor_alb_scr_swt_bul_tag_spa_heb_jav_cnt_pan_igb_por_sod_nor_guj_ger_svk_qcu_fre_ctl_afr_ven_wly_rom_aeg_mcd_bat_prs_bem_glc_dgb_mao_tha_chh_knd_moo_tsn_aze_rus_lat_uzb_cic_vie_tig_zul_bam_fbf	-0.643871778086177	-1.54131730058465	0.126635452945142
157	wly_ita_lda_pol_sid_aeg_anl_glc_uzb_aze_ses_jav_dyu_eng_krd_bsq_mcd_amr_igb_mnd_scr_ukr_swt_spa_dgb_lit_fin_swa_yor_hun_swe_sod_geo_hin_ctl_lat_cze_heb_amh_svk_est_zul_tag_dut_sun_jpn_knd_kor_ben_bos_ven_mol_mao_rom_hau_mly_cnt_ger_tsn_pan_chh_afr_prs_arw_fre_qcu_rus_nor_urd_tsw_mlt_alb_gam_por_bat_grk_bam_bul_fbf_ind_tha_tig_tml_ewe_akn_azi_guj_slo_tur_xho_vie_owc_cic_bem_moo	-0.45963859230556	-1.09132256738631	0.277950265106482
158	amr_urd_dyu_ctl_gam_amh_wly_por_tur_aze_ewe_mly_bam_ita_afr_bsq_cze_owc_tsw_cnt_slo_fre_cic_bul_ven_arw_hun_moo_yor_est_lit_sid_geo_rom_dut_rus_alb_sod_aeg_hin_fin_zul_ind_svk_mao_jpn_knd_kor_ukr_pan_lda_spa_jav_ben_chh_sun_mnd_bos_fbf_prs_heb_eng_guj_glc_krd_qcu_ger_mcd_nor_swt_anl_pol_hau_scr_tag_swe_dgb_mol_igb_bat_tha_mlt_tml_swa_xho_azi_grk_lat_uzb_akn_vie_tig_tsn_bem_ses	-0.0225802987129407	-0.0531993043103551	0.957687219688262
159	chh_eng_swa_spa_wly_owc_sid_pol_aze_azi_dgb_mly_ewe_scr_por_bsq_swe_heb_tsw_cnt_nor_fre_tsn_krd_igb_ger_est_cic_moo_hun_prs_gam_geo_rus_bul_lat_svk_anl_tig_bos_fin_ven_bat_afr_sun_jpn_knd_kor_arw_grk_lda_cze_jav_slo_sod_tag_mnd_mol_xho_pan_hau_lit_glc_hin_ctl_qcu_rom_guj_urd_ses_amr_ben_mlt_ukr_mao_alb_zul_ita_fbf_ind_tha_aeg_tml_bam_yor_uzb_dut_mcd_tur_dyu_vie_amh_akn_bem_swt	0.072031524371501	0.169573280199736	0.865714051892993
160	mlt_krd_dgb_spa_wly_hau_amh_nor_tur_azi_ven_mao_ewe_ita_arw_bsq_pol_heb_cic_cnt_lat_cze_xho_urd_tsw_fre_est_tsn_bam_hun_mcd_owc_geo_swe_ctl_prs_grk_anl_tig_ben_fin_ses_tag_mol_jav_jpn_knd_kor_pan_glc_lda_scr_ind_por_chh_mly_mnd_ukr_swt_hin_sid_alb_guj_eng_afr_qcu_ger_slo_bul_fbf_amr_dut_sod_bos_bat_svk_moo_rom_yor_sun_tha_aeg_tml_igb_dyu_aze_rus_lit_uzb_bem_vie_gam_zul_swa_akn	-0.268490913278019	-0.634264755546267	0.527465158271605
161	aeg_spa_cic_scr_sid_wly_tig_eng_aze_tur_ses_tag_xho_cze_dut_bsq_fre_heb_fbf_mnd_por_hin_lda_ctl_tsn_nor_hun_dgb_dyu_fin_arw_mlt_geo_guj_mol_rus_svk_gam_amr_ita_est_bam_ind_swe_mly_jpn_tml_kor_ger_glc_zul_pan_bat_bos_owc_sun_cnt_lit_tsw_ben_anl_rom_mcd_pol_ukr_qcu_urd_afr_lat_akn_amh_bul_sod_prs_jav_alb_igb_krd_ewe_mao_tha_chh_knd_moo_ven_uzb_slo_grk_azi_bem_vie_hau_swt_swa_yor	-0.447323703358168	-1.06329455233164	0.29040155371844
162	hau_cze_cic_lit_wly_heb_sid_ita_aze_tur_swt_tag_fbf_hin_ger_bsq_mcd_sod_dgb_cnt_dut_afr_igb_urd_lda_rom_fin_bam_ses_hun_pan_chh_geo_pol_slo_bos_guj_aeg_tig_eng_est_moo_bat_arw_sun_jpn_knd_kor_prs_alb_zul_swe_jav_bul_anl_ind_mnd_mol_xho_grk_owc_fre_svk_ben_nor_qcu_glc_rus_krd_tsn_gam_ctl_mlt_ukr_mao_scr_yor_lat_ven_mly_tha_amr_tml_ewe_akn_azi_spa_por_uzb_dyu_vie_amh_bem_tsw_swa	-0.111395287179443	-0.262718254065008	0.793348862761597
163	gam_prs_xho_grk_amr_mlt_hau_svk_aze_tur_moo_ind_swa_dut_pol_bsq_rom_wly_yor_mnd_urd_ben_ven_bos_ewe_ctl_fin_zul_tsn_est_afr_sid_geo_hin_rus_por_eng_tig_aeg_cze_hun_swt_jav_guj_mao_jpn_tml_kor_arw_lit_lda_scr_mly_ger_anl_tag_cnt_mcd_dyu_ita_sod_bul_ukr_krd_fre_qcu_lat_nor_mol_dgb_amh_alb_chh_spa_bat_pan_tsw_slo_ses_sun_tha_heb_knd_bem_bam_azi_glc_swe_uzb_igb_vie_owc_cic_fbf_akn	-0.449475481509063	-1.06890640510696	0.287878455705857
164	chh_slo_ewe_scr_aeg_wly_amh_eng_tur_aze_fbf_bat_dyu_ukr_rus_bsq_nor_heb_moo_cnt_dut_mcd_swa_ctl_igb_swe_hun_akn_tsw_est_bul_tig_geo_svk_alb_por_glc_sod_sid_guj_fin_yor_sun_mol_tag_jpn_knd_kor_ben_lat_ven_grk_mly_hin_mlt_jav_mnd_krd_lda_arw_owc_afr_pol_ger_ita_qcu_fre_urd_lit_tsn_amr_cze_hau_spa_mao_pan_xho_bos_ses_ind_tha_gam_tml_cic_bem_azi_rom_prs_uzb_zul_vie_anl_dgb_swt_bam	0.455699972739146	1.0747998702204	0.285244963973394
165	sid_ben_tsn_ita_aeg_mlt_heb_lit_aze_azi_zul_mao_bam_alb_guj_bsq_nor_amh_ses_cnt_por_pan_swa_glc_moo_urd_est_fbf_dyu_fin_mcd_hau_geo_lat_cze_fre_pol_anl_owc_prs_hun_ven_sun_svk_mly_jpn_tml_kor_ukr_arw_igb_slo_jav_swe_tig_ind_mnd_bos_cic_afr_sod_hin_rom_eng_ctl_qcu_rus_krd_grk_xho_wly_spa_gam_mol_tag_ger_lda_scr_tsw_bat_tha_amr_knd_yor_bem_uzb_dut_bul_tur_swt_vie_chh_ewe_dgb_akn	-0.285188167647114	-0.674394566145543	0.501733470857762
166	heb_krd_yor_alb_aeg_gam_sod_grk_aze_azi_igb_jav_fbf_lit_mol_bsq_bul_hau_dyu_mnd_rom_pan_ven_rus_swa_fre_hun_xho_moo_fin_bos_anl_geo_ben_glc_cze_spa_amh_sid_hin_est_zul_ind_arw_bat_jpn_tml_kor_ctl_scr_cic_pol_mly_prs_tig_tag_cnt_por_tsw_ita_owc_guj_swe_ger_nor_qcu_urd_mcd_ukr_dgb_chh_slo_wly_afr_mao_svk_swt_lat_bem_sun_tha_amr_knd_akn_ewe_uzb_eng_dut_tur_bam_vie_mlt_tsn_ses_lda	-0.183152683752005	-0.432174885206546	0.666614722003921
167	sid_cze_swt_svk_gam_amh_wly_bos_aze_tur_ses_jav_igb_mol_arw_bsq_prs_amr_yor_mnd_nor_bul_xho_rom_ven_lat_hun_akn_cic_fin_scr_sod_geo_guj_mcd_glc_afr_hau_owc_ben_est_moo_ind_fre_bat_jpn_knd_kor_eng_ita_zul_krd_mao_ukr_tig_tag_cnt_alb_fbf_spa_chh_grk_slo_por_dut_qcu_lit_ctl_swe_lda_mlt_rus_aeg_pan_mly_pol_bem_ger_ewe_sun_tha_anl_tml_tsw_dyu_uzb_urd_hin_azi_dgb_vie_heb_tsn_swa_bam	-0.292632094248216	-0.69221752827983	0.490525471449312
168	gam_arw_dyu_guj_aeg_tig_anl_rom_aze_tur_xho_sun_tsw_grk_mcd_bsq_urd_heb_akn_cnt_eng_ben_ven_por_bem_dut_hun_ewe_lda_est_alb_hau_geo_ctl_bul_slo_swe_owc_amr_hin_fin_ses_mly_scr_jav_jpn_tml_kor_bos_svk_fbf_pol_mao_prs_sid_ind_mnd_ita_tsn_mol_wly_rus_spa_nor_lat_qcu_lit_pan_ukr_yor_mlt_glc_amh_krd_tag_ger_dgb_cze_cic_bat_tha_sod_knd_swa_swt_uzb_fre_afr_azi_moo_vie_chh_zul_igb_bam	-0.304305696481852	-0.719156933734932	0.473847436458581
169	hau_swe_swt_spa_gam_tig_mlt_dut_azi_aze_bam_sun_igb_ukr_eng_bsq_grk_chh_dgb_cnt_rom_pan_ewe_krd_fbf_urd_fin_xho_akn_est_slo_aeg_geo_lit_cze_svk_bul_anl_wly_glc_hun_dyu_bat_mcd_mao_jpn_tml_kor_ita_ctl_lda_alb_mly_arw_heb_jav_mnd_ger_ven_bos_owc_pol_mol_lat_prs_qcu_nor_hin_por_tsn_sod_scr_sid_fre_tag_afr_cic_ben_swa_ind_tha_amr_knd_tsw_zul_uzb_guj_rus_tur_yor_vie_amh_moo_bem_ses	-0.563737510319183	-1.34457931239153	0.182031439396964
170	gam_arw_bem_krd_sid_chh_anl_lat_aze_tur_lda_mly_ses_ctl_cze_bsq_pan_heb_yor_mnd_ben_hin_swt_nor_ven_afr_hun_swa_igb_est_pol_tig_geo_bos_mcd_ita_ukr_amr_amh_urd_fin_ewe_bat_prs_tag_jpn_knd_kor_eng_rom_dyu_mol_ind_glc_sod_sun_cnt_dut_tsw_scr_aeg_por_guj_lit_svk_qcu_ger_bul_rus_cic_mlt_swe_hau_spa_mao_alb_fbf_grk_akn_jav_tha_owc_tml_dgb_bam_uzb_fre_slo_azi_tsn_vie_wly_zul_moo_xho	-0.162073608544592	-0.382419836939825	0.703022535413268
171	sid_prs_akn_lit_tig_hau_sod_spa_azi_aze_ewe_tag_yor_swe_mcd_bsq_urd_gam_swt_mnd_cze_alb_dgb_svk_zul_ger_fin_moo_tsn_hun_grk_owc_geo_rus_ctl_bul_scr_amh_amr_rom_est_cic_mly_krd_jav_jpn_knd_kor_ukr_hin_xho_arw_ind_mol_mlt_mao_cnt_ita_swa_por_aeg_pol_guj_afr_dut_qcu_ben_pan_nor_ses_heb_bos_wly_eng_bat_fre_bem_glc_fbf_sun_tha_chh_tml_igb_dyu_uzb_slo_lat_tur_bam_vie_anl_lda_ven_tsw	0.351787531406489	0.828987276793142	0.40923422891616
172	sod_nor_zul_rus_owc_amh_wly_alb_aze_uzb_akn_mly_igb_scr_pol_bsq_bos_tig_swa_mnd_glc_pan_ven_grk_dgb_prs_fin_tsw_cic_est_lit_amr_geo_krd_mol_hin_ita_mlt_sid_afr_hun_swt_sun_eng_jav_jpn_knd_kor_swe_arw_yor_ctl_bat_lat_chh_mao_cnt_slo_lda_bul_hau_ben_rom_ger_por_qcu_urd_ukr_spa_dyu_gam_fre_aeg_dut_tag_mcd_xho_cze_tsn_ind_tha_heb_tml_bam_bem_azi_svk_guj_tur_ewe_vie_anl_fbf_moo_ses	-0.122755920052478	-0.289835038263705	0.772587660704499
173	mlt_lit_dyu_ben_chh_wly_amh_slo_uzb_tur_ses_bat_xho_lat_arw_bsq_mcd_sid_bam_mnd_eng_pan_ewe_ita_ven_afr_est_cic_fbf_hun_ctl_hau_geo_mol_grk_bul_ukr_heb_amr_alb_fin_zul_jav_rus_tag_jpn_knd_kor_krd_scr_tsw_ger_mly_nor_sod_ind_cnt_prs_moo_swe_aeg_hin_rom_guj_spa_qcu_pol_por_fre_yor_tig_dut_anl_bos_sun_glc_akn_svk_swt_mao_tha_owc_tml_swa_dgb_aze_urd_cze_azi_bem_vie_gam_tsn_lda_igb	-0.0521586817560228	-0.122962611648275	0.902402047002782
174	anl_hin_lda_grk_tig_heb_hau_fre_azi_uzb_swa_mly_bem_pan_scr_bsq_alb_amh_dgb_cnt_pol_mol_xho_slo_tsw_swe_fin_yor_ven_est_prs_aeg_geo_bul_por_afr_svk_owc_chh_cze_hun_ewe_ind_dut_jav_jpn_tml_kor_lat_guj_dyu_spa_tag_urd_sid_bat_mnd_mcd_akn_ita_amr_lit_ctl_krd_rus_qcu_ukr_glc_eng_igb_wly_nor_mlt_arw_sun_ger_ses_bos_swt_mao_tha_gam_knd_fbf_moo_aze_ben_rom_tur_zul_vie_sod_cic_bam_tsn	-0.463958094692032	-1.10714658620368	0.271085991467462
175	tig_mcd_tsw_rom_chh_anl_aeg_spa_azi_aze_cic_mly_moo_ukr_alb_bsq_rus_mlt_fbf_cnt_eng_arw_ewe_slo_akn_krd_hun_zul_xho_fin_fre_sid_geo_ctl_cze_grk_lit_amr_sod_urd_est_swa_mao_ben_sun_jpn_knd_kor_ita_svk_ven_bos_tag_hin_heb_ind_mnd_pan_yor_scr_wly_por_guj_nor_swe_qcu_prs_lat_ger_dgb_gam_dut_owc_glc_jav_bul_swt_mol_igb_bat_tha_amh_tml_ses_lda_uzb_pol_afr_tur_bam_vie_hau_tsn_dyu_bem	-1.05220360454616	-2.57187375741715	0.0116995922492329
176	anl_hin_bam_rus_heb_mlt_tig_slo_aze_azi_dgb_bat_zul_dut_cze_bsq_nor_hau_tsn_cnt_eng_bul_dyu_svk_akn_scr_fin_swt_lda_hun_glc_amr_geo_bos_pan_por_mol_sid_amh_spa_est_bem_sun_guj_mao_jpn_tml_kor_ukr_fre_igb_lat_jav_lit_gam_tag_mnd_grk_ses_ita_owc_arw_krd_afr_ger_qcu_mcd_pol_alb_moo_chh_swe_wly_ben_mly_urd_fbf_prs_cic_ind_tha_aeg_knd_ewe_ven_uzb_rom_ctl_tur_swa_vie_sod_yor_xho_tsw	-0.748642287741882	-1.7989684219214	0.0752673417823179
177	owc_swe_tsw_ben_anl_aeg_amh_slo_aze_uzb_ven_jav_igb_grk_rom_bsq_krd_mlt_swa_cnt_lit_mol_yor_dut_xho_spa_est_swt_akn_hun_guj_wly_geo_arw_bul_ger_prs_amr_chh_nor_fin_lda_ind_pol_bat_jpn_knd_kor_ukr_pan_zul_svk_sun_mcd_hau_tag_mnd_ctl_tsn_por_gam_rus_ita_hin_fre_qcu_glc_afr_scr_moo_sid_lat_heb_bos_mao_cze_ses_eng_dyu_mly_tha_tig_tml_bem_fbf_azi_urd_alb_tur_dgb_vie_sod_bam_cic_ewe	0.0887269033133912	0.208809879335647	0.835053330888005
178	hau_svk_bem_grk_aeg_anl_sod_pan_aze_tur_ses_jav_ven_ben_lit_bsq_rus_sid_ewe_mnd_prs_slo_akn_spa_dyu_swe_est_tsn_lda_hun_alb_chh_geo_eng_rom_por_mcd_tig_mlt_dut_fin_bam_tag_nor_bat_jpn_tml_kor_glc_ita_swt_urd_mly_afr_owc_ind_cnt_mol_igb_fre_amh_ger_lat_hin_ctl_qcu_guj_cze_ukr_fbf_heb_bul_amr_pol_mao_arw_swa_krd_zul_sun_tha_gam_knd_yor_xho_azi_scr_bos_uzb_tsw_vie_wly_cic_dgb_moo	0.218977576522552	0.515677186269162	0.607303656260968
179	sod_rom_ewe_rus_aeg_hau_gam_pol_uzb_azi_zul_jav_ses_guj_bos_bsq_pan_amh_lda_cnt_arw_afr_igb_eng_swa_krd_fin_dgb_bem_est_ben_amr_geo_grk_dut_fre_svk_heb_owc_mcd_hun_moo_tag_glc_bat_jpn_tml_kor_lit_nor_tsn_por_sun_mol_anl_mao_mnd_urd_dyu_ctl_wly_prs_cze_ukr_hin_qcu_alb_spa_swe_xho_chh_slo_tig_ger_mly_scr_fbf_bul_swt_ind_tha_mlt_knd_ven_tsw_tur_ita_lat_aze_yor_vie_sid_bam_akn_cic	0.0952487355048924	0.224022021055005	0.823231577000188
180	owc_afr_bem_nor_amr_gam_sid_prs_azi_aze_akn_jav_ewe_svk_spa_bsq_scr_hau_yor_mnd_grk_slo_swa_fre_moo_pan_fin_ven_xho_est_alb_tig_geo_lit_arw_urd_hin_wly_sod_bul_hun_tsn_mly_rus_sun_jpn_knd_kor_dut_pol_zul_ukr_ind_glc_amh_mao_cnt_ita_swt_eng_aeg_cze_guj_ger_lat_qcu_por_bos_rom_igb_chh_mcd_mlt_krd_bat_swe_cic_mol_bam_tag_tha_anl_tml_tsw_lda_uzb_ctl_ben_tur_dyu_vie_heb_dgb_ses_fbf	-0.089816402065842	-0.211753418267071	0.832762782759198
181	heb_ger_ses_bul_amr_gam_anl_mcd_uzb_aze_tsn_mly_tsw_ben_alb_bsq_krd_sod_igb_mnd_rus_pan_yor_lit_swt_guj_fin_bam_dgb_est_svk_wly_geo_arw_bos_rom_por_amh_aeg_fre_hun_xho_ind_mol_tag_jpn_knd_kor_spa_nor_fbf_cze_bat_afr_owc_mao_cnt_glc_dyu_ctl_mlt_dut_ukr_pol_grk_qcu_lat_scr_urd_lda_tig_ita_hau_swe_jav_eng_swa_prs_bem_sun_tha_chh_tml_cic_ven_azi_slo_hin_tur_zul_vie_sid_ewe_moo_akn	-0.0132439787930603	-0.0311730878700295	0.975198305165989
182	chh_rus_swa_bul_heb_sid_wly_lit_tur_aze_igb_tag_dyu_grk_mcd_bsq_ita_sod_akn_cnt_glc_slo_moo_afr_swt_dut_est_dgb_lda_fin_mol_tig_geo_swe_nor_arw_pan_amh_aeg_hin_hun_bem_mao_krd_ind_jpn_tml_kor_svk_scr_xho_guj_mly_alb_mlt_sun_mnd_urd_tsw_prs_amr_cze_eng_lat_fre_qcu_por_ctl_rom_ven_anl_pol_owc_bos_jav_spa_ses_ukr_tsn_bat_tha_gam_knd_cic_zul_uzb_ben_ger_azi_fbf_vie_hau_ewe_bam_yor	0.555288756881444	1.31529319215351	0.191645066903829
183	chh_pol_bam_nor_aeg_heb_amh_glc_tur_azi_igb_ind_moo_dut_ukr_bsq_lit_sid_tsw_mnd_pan_fre_lda_rus_cic_krd_est_swt_xho_fin_grk_owc_geo_cze_hin_arw_bos_wly_gam_afr_hun_zul_tag_swe_jav_jpn_tml_kor_mol_bul_ven_lat_bat_ben_hau_mly_cnt_spa_fbf_svk_amr_slo_por_ita_ger_qcu_mcd_rom_eng_akn_anl_ctl_mlt_guj_sun_prs_swa_urd_tsn_mao_tha_tig_knd_dgb_yor_aze_scr_alb_uzb_ses_vie_sod_bem_ewe_dyu	0.898691553341584	2.15344571421951	0.0338700750767997
184	hau_por_akn_slo_owc_aeg_gam_ctl_uzb_tur_fbf_bat_tsn_eng_mol_bsq_afr_mlt_dgb_cnt_nor_lit_ewe_bos_yor_scr_est_xho_igb_fin_swe_heb_geo_bul_prs_ita_ger_chh_anl_pan_hun_cic_tag_fre_mao_jpn_tml_kor_urd_cze_swa_arw_jav_rus_sid_sun_mnd_hin_swt_ben_tig_alb_spa_rom_dut_qcu_pol_ukr_krd_zul_amh_glc_wly_lat_ind_svk_bem_mcd_tsw_mly_tha_sod_knd_dyu_ven_azi_guj_grk_aze_moo_vie_amr_bam_ses_lda	-0.93078250833158	-2.25870386195724	0.0262388045348702
185	sid_rus_moo_prs_tig_aeg_amr_ctl_aze_tur_tsn_jav_cic_svk_bul_bsq_cze_mlt_bem_mnd_ita_dut_tsw_ukr_akn_lat_hun_yor_lda_est_nor_hau_geo_ben_fre_mol_alb_heb_chh_urd_fin_fbf_mly_mcd_ind_jpn_tml_kor_por_bos_dgb_rom_bat_spa_anl_mao_cnt_eng_zul_slo_amh_scr_ger_lit_glc_qcu_arw_swe_pan_ses_wly_hin_gam_afr_sun_krd_xho_grk_ewe_tag_tha_sod_knd_igb_swt_uzb_guj_pol_azi_bam_vie_owc_swa_ven_dyu	-0.631237139130165	-1.5074651950858	0.135080998443807
186	chh_guj_ven_fre_amr_hau_amh_nor_uzb_azi_ses_tag_yor_ita_spa_bsq_bos_owc_swa_mnd_ctl_mcd_tsw_cze_akn_bul_est_swt_xho_fin_glc_mlt_geo_hin_pol_swe_lit_anl_tig_ben_hun_dgb_ind_prs_sun_jpn_knd_kor_afr_lat_lda_alb_mly_rom_heb_jav_cnt_dut_moo_ger_sid_ukr_por_grk_mol_qcu_rus_scr_svk_tsn_gam_eng_wly_pan_mao_urd_dyu_slo_igb_bat_tha_aeg_tml_bem_bam_aze_arw_krd_tur_ewe_vie_sod_fbf_zul_cic	-0.359345544401485	-0.851942523928335	0.39643453142065
187	chh_scr_xho_arw_sod_tig_mlt_rus_azi_tur_bem_sun_lda_lat_alb_bsq_eng_hau_fbf_mnd_mcd_pol_tsw_afr_ven_dut_fin_swa_ses_hun_swe_owc_geo_nor_grk_urd_glc_amr_heb_bul_est_ewe_bat_bos_mly_jpn_tml_kor_ukr_ger_dgb_krd_mao_ita_sid_ind_cnt_pan_zul_prs_amh_guj_spa_fre_svk_qcu_ben_rom_lit_akn_aeg_hin_wly_cze_tag_ctl_tsn_mol_cic_jav_tha_anl_knd_dyu_yor_uzb_slo_por_aze_igb_vie_gam_moo_swt_bam	-0.296988401749293	-0.70192954913755	0.484476101986176
188	heb_afr_bam_alb_sid_sod_gam_por_azi_tur_dyu_bat_swa_rus_lit_bsq_svk_anl_akn_mnd_grk_pol_ses_eng_tsn_lat_hun_swt_moo_fin_ita_aeg_geo_arw_hin_ctl_spa_chh_tig_dut_est_dgb_tag_bos_jav_jpn_knd_kor_bul_rom_ewe_ukr_sun_cze_hau_ind_cnt_fre_yor_nor_amr_prs_scr_urd_mol_qcu_krd_slo_pan_bem_amh_swe_wly_ger_mao_mcd_tsw_glc_lda_mly_tha_mlt_tml_zul_fbf_aze_guj_ben_uzb_ven_vie_owc_cic_igb_xho	-0.904902670929502	-2.19210270534819	0.0308683330896431
189	aeg_eng_swa_ukr_amr_sod_gam_scr_uzb_aze_fbf_jav_igb_swe_krd_bsq_grk_sid_yor_cnt_pol_ger_swt_hin_dgb_ita_fin_xho_lda_est_glc_wly_geo_pan_slo_rus_arw_chh_mlt_lit_hun_bam_bat_alb_ind_jpn_knd_kor_afr_bos_bem_por_mly_rom_anl_mao_mnd_ben_akn_nor_tig_cze_mcd_bul_urd_qcu_dut_mol_svk_ven_owc_lat_hau_guj_sun_fre_moo_ctl_tsn_tag_tha_heb_tml_zul_ses_azi_prs_spa_tur_dyu_vie_amh_tsw_cic_ewe	-0.281796190281137	-0.666425142860019	0.506789276642409
190	amr_fre_dyu_svk_anl_owc_tig_eng_aze_tur_tsn_tag_lda_lit_dut_bsq_alb_wly_ven_mnd_urd_bul_ses_rom_xho_prs_fin_akn_bam_est_ctl_chh_geo_ukr_slo_lat_por_amh_gam_ben_hun_bem_mao_grk_ind_jpn_knd_kor_ger_mol_moo_scr_sun_rus_hau_jav_cnt_nor_yor_guj_sod_pan_afr_arw_pol_qcu_swe_hin_cze_zul_aeg_bos_heb_ita_mly_spa_cic_glc_fbf_bat_tha_sid_tml_igb_swt_uzb_krd_mcd_azi_dgb_vie_mlt_swa_ewe_tsw	0.8256497010315	1.96122125318816	0.0528443445551002
191	amh_ben_swa_mcd_anl_hau_owc_svk_azi_tur_bam_jav_dgb_afr_ctl_bsq_slo_heb_swt_cnt_hin_lat_fbf_bul_akn_arw_hun_tsn_ewe_est_grk_chh_geo_swe_pol_glc_pan_gam_aeg_lit_fin_cic_sun_rus_ind_jpn_knd_kor_eng_cze_lda_bos_bat_dut_sid_tag_mnd_prs_dyu_ita_sod_urd_scr_ger_krd_qcu_fre_spa_rom_ses_mlt_ukr_amr_mol_mly_por_ven_alb_xho_mao_tha_wly_tml_tsw_igb_uzb_nor_guj_aze_zul_vie_tig_bem_yor_moo	-0.500569602079845	-1.19130572813179	0.236565082061315
192	gam_por_lda_prs_hau_aeg_tig_lit_tur_aze_dgb_mao_ven_mcd_guj_bsq_dut_amr_bam_mnd_ben_afr_ewe_swe_tsn_hin_fin_swt_ses_est_bos_sod_geo_ita_fre_bul_krd_mlt_owc_rom_hun_tsw_sun_pan_ind_jpn_knd_kor_nor_arw_fbf_cze_bat_slo_sid_tag_cnt_eng_cic_alb_amh_mol_ukr_urd_pol_qcu_spa_scr_lat_swa_anl_ger_chh_glc_mly_rus_bem_ctl_xho_jav_tha_heb_tml_moo_dyu_uzb_grk_svk_azi_akn_vie_wly_yor_igb_zul	-0.760778655638427	-1.83321605076838	0.0699695235038147
193	tig_bos_cic_ben_sid_owc_mlt_lit_uzb_tur_moo_jav_akn_hin_eng_bsq_ita_amr_ewe_cnt_swe_prs_fbf_scr_dgb_svk_est_bam_lda_hun_arw_anl_geo_rus_mol_ukr_mcd_hau_aeg_afr_fin_swa_sun_cze_mly_jpn_tml_kor_ger_alb_ven_spa_mao_pan_wly_ind_mnd_pol_bem_glc_heb_urd_fre_guj_rom_qcu_por_lat_krd_igb_sod_nor_amh_grk_bat_slo_swt_ctl_dyu_tag_tha_gam_knd_xho_tsw_azi_dut_bul_aze_ses_vie_chh_tsn_yor_zul	-0.966788668585116	-2.35494592268494	0.0206277964854846
194	wly_rom_xho_eng_mlt_tig_sod_grk_tur_uzb_dgb_bat_cic_svk_ger_bsq_ita_chh_lda_cnt_scr_alb_ewe_fre_zul_slo_est_moo_tsn_hun_spa_amr_geo_urd_por_guj_bos_anl_hau_mol_fin_igb_ind_nor_tag_jpn_knd_kor_glc_rus_akn_lit_sun_mcd_aeg_jav_mnd_ben_dyu_dut_amh_swe_pol_prs_afr_qcu_lat_cze_pan_ven_gam_ukr_sid_arw_mly_hin_ses_bul_yor_mao_tha_heb_tml_fbf_bam_azi_krd_ctl_aze_tsw_vie_owc_bem_swt_swa	0.0994588652772992	0.234014193927111	0.815488342726205
195	chh_guj_bam_eng_heb_anl_sod_mcd_azi_aze_igb_mao_bem_ger_bul_bsq_glc_gam_tsw_cnt_grk_ben_akn_rom_tsn_ita_fin_ven_swt_hun_krd_amh_geo_ukr_alb_spa_fre_sid_tig_dut_est_lda_mly_lit_sun_jpn_knd_kor_hin_pan_xho_mol_ind_rus_amr_jav_mnd_cze_zul_lat_wly_pol_prs_por_nor_qcu_urd_slo_ctl_ses_hau_afr_owc_arw_tag_swe_cic_svk_yor_bat_tha_aeg_tml_dyu_fbf_uzb_scr_bos_tur_dgb_vie_mlt_moo_ewe_swa	0.309534072114305	0.728518985799425	0.468126463794006
196	anl_glc_bem_dut_owc_wly_heb_spa_uzb_aze_akn_bat_ewe_alb_krd_bsq_cze_hau_fbf_cnt_por_ita_igb_afr_cic_nor_hun_dyu_xho_est_bos_tig_geo_pan_fre_ctl_hin_amh_mlt_pol_fin_lda_mly_slo_tag_jpn_tml_kor_swe_prs_zul_ben_jav_ukr_sid_mao_mnd_grk_tsw_scr_gam_rom_rus_guj_urd_qcu_arw_ger_bul_swt_sod_mol_amr_eng_sun_lat_dgb_mcd_tsn_ind_tha_chh_knd_bam_ven_azi_lit_svk_tur_moo_vie_aeg_swa_ses_yor	-0.384248613928513	-0.911218671411224	0.364536031026894
197	heb_lat_tsn_ger_sid_wly_anl_swe_uzb_aze_xho_jav_swa_hin_rus_bsq_grk_gam_ewe_cnt_svk_prs_yor_afr_igb_fre_hun_ven_dyu_est_pan_amr_geo_eng_ita_lit_por_hau_tig_slo_fin_moo_bat_ben_tag_jpn_knd_kor_pol_nor_swt_bos_mly_bul_chh_sun_mnd_cze_bem_mcd_sod_krd_mol_alb_urd_qcu_guj_ctl_dut_tsw_amh_scr_owc_spa_ind_ukr_fbf_glc_dgb_mao_tha_mlt_tml_lda_cic_azi_arw_rom_tur_akn_vie_aeg_bam_zul_ses	-0.806960526002127	-1.94995062306174	0.0541937951491979
198	amh_ita_cic_alb_heb_chh_anl_prs_uzb_aze_zul_jav_dgb_scr_ukr_bsq_hin_wly_tsn_mnd_arw_glc_bem_lit_fbf_nor_est_dyu_swt_fin_slo_sod_geo_bul_swe_krd_mcd_tig_sid_pol_hun_tsw_mao_urd_sun_jpn_tml_kor_por_ben_igb_fre_bat_grk_mlt_mly_cnt_guj_yor_svk_gam_dut_rus_bos_eng_qcu_spa_cze_afr_ewe_hau_rom_aeg_lat_tag_mol_bam_ger_swa_ind_tha_owc_knd_moo_ses_azi_pan_ctl_tur_ven_vie_amr_lda_akn_xho	0.398714574132619	0.938304873070617	0.350518255535025
199	owc_bos_ses_bul_aeg_sod_gam_alb_tur_aze_cic_bat_tsw_ctl_nor_bsq_krd_heb_akn_mnd_mol_afr_dgb_svk_ven_grk_fin_igb_lda_est_pan_sid_geo_eng_pol_por_arw_tig_wly_urd_hun_swt_tag_lit_mly_jpn_knd_kor_spa_fre_fbf_lat_ind_ger_anl_jav_cnt_cze_bem_dut_amh_rus_mcd_guj_scr_qcu_swe_glc_hin_dyu_hau_rom_chh_ukr_sun_ita_zul_slo_ewe_mao_tha_amr_tml_yor_xho_uzb_ben_prs_azi_swa_vie_mlt_tsn_bam_moo	0.202802001684625	0.477702420235462	0.633982891910296
200	amh_mol_cic_spa_wly_owc_chh_bos_tur_uzb_moo_ind_tsn_mcd_alb_bsq_bul_anl_xho_mnd_nor_rom_dgb_guj_igb_eng_est_bem_bam_fin_krd_sod_geo_lit_rus_prs_grk_aeg_heb_ger_hun_tsw_mao_por_tag_jpn_knd_kor_hin_ben_ewe_arw_bat_pol_amr_sun_cnt_scr_akn_cze_tig_ukr_svk_afr_fre_qcu_pan_swe_glc_zul_gam_urd_hau_dut_jav_ctl_dyu_slo_lda_mly_tha_sid_tml_fbf_swt_aze_ita_lat_azi_ses_vie_mlt_swa_yor_ven	-0.738263793756512	-1.77527587441644	0.0791238181739682
201	sid_urd_igb_guj_gam_anl_sod_bos_aze_uzb_yor_ind_moo_alb_ukr_bsq_ita_chh_ewe_cnt_lit_swe_ven_fre_ses_prs_hun_bam_cic_est_eng_mlt_geo_glc_rom_ctl_grk_amh_hau_mol_fin_dgb_bat_cze_sun_jpn_tml_kor_nor_rus_swa_ger_jav_spa_tig_mly_mnd_svk_akn_pan_aeg_slo_ben_dut_por_qcu_arw_scr_krd_swt_amr_pol_heb_mcd_tag_hin_xho_afr_bem_mao_tha_wly_knd_fbf_tsn_tur_lat_bul_azi_tsw_vie_owc_lda_dyu_zul	-0.0671972071999453	-0.158454889163128	0.874441936986619
202	gam_spa_dyu_urd_hau_sid_amh_krd_aze_azi_xho_tag_fbf_glc_ger_bsq_pan_anl_lda_cnt_ita_arw_swa_afr_ses_ctl_hun_swt_akn_fin_scr_owc_geo_grk_guj_dut_hin_aeg_tig_mol_est_yor_mao_ukr_ind_jpn_tml_kor_rom_pol_bam_mcd_sun_bul_mlt_jav_mnd_bos_dgb_swe_sod_ben_lit_alb_rus_qcu_por_slo_fre_igb_chh_lat_heb_svk_bat_nor_bem_eng_ven_mly_tha_wly_knd_moo_cic_uzb_prs_cze_tur_ewe_vie_amr_tsw_tsn_zul	-0.0657537839938213	-0.154889160930882	0.877244361437191
203	owc_grk_ewe_ukr_sod_sid_amr_hin_uzb_azi_ven_ind_akn_lat_svk_bsq_slo_mlt_bem_mnd_alb_eng_xho_ben_cic_nor_fin_ses_swa_est_rom_hau_geo_bul_swe_mol_bos_chh_tig_dut_hun_swt_mao_lit_bat_jpn_knd_kor_pan_afr_tsn_glc_tag_mcd_aeg_jav_cnt_ger_dyu_spa_gam_rus_krd_arw_fre_qcu_guj_ita_scr_moo_anl_urd_heb_ctl_sun_por_yor_prs_bam_mly_tha_wly_tml_dgb_zul_tur_cze_pol_aze_igb_vie_amh_fbf_tsw_lda	0.374009050885723	0.881651380643175	0.380238359655756
204	tig_ukr_ven_ctl_anl_amh_amr_lat_tur_azi_dyu_tag_bem_pan_arw_bsq_fre_heb_fbf_cnt_por_rus_cic_slo_tsn_ben_hun_igb_ewe_est_bul_hau_geo_prs_alb_krd_ger_chh_owc_mol_fin_yor_mly_nor_bat_jpn_tml_kor_rom_urd_lda_scr_mao_glc_wly_jav_mnd_spa_dgb_ita_mlt_pol_guj_grk_hin_qcu_bos_lit_svk_swt_sid_dut_sod_afr_sun_mcd_bam_cze_akn_ind_tha_aeg_knd_zul_xho_aze_eng_swe_uzb_tsw_vie_gam_swa_moo_ses	-0.504895858685257	-1.20022812472616	0.233099194705295
205	amr_mol_zul_alb_chh_hau_mlt_hin_uzb_azi_yor_bat_bam_mcd_guj_bsq_pan_sod_tsw_cnt_bul_fre_moo_afr_dgb_urd_fin_dyu_akn_hun_slo_anl_geo_eng_dut_cze_pol_amh_wly_bos_est_swt_sun_spa_mao_jpn_knd_kor_scr_rus_ven_ger_tag_ita_sid_mly_mnd_rom_lda_ukr_heb_lat_ctl_por_swe_qcu_krd_glc_lit_ses_owc_grk_aeg_nor_jav_ben_fbf_prs_tsn_ind_tha_tig_tml_bem_ewe_aze_arw_svk_tur_swa_vie_gam_cic_xho_igb	0.0474063904243068	0.111617931669472	0.911366903878894
206	mlt_ukr_dyu_mol_heb_aeg_sod_scr_tur_azi_ewe_mao_moo_guj_alb_bsq_pol_owc_swa_cnt_slo_glc_yor_eng_xho_prs_est_cic_lda_fin_nor_tig_geo_krd_fre_mcd_bul_amh_amr_lit_hun_akn_jav_hin_sun_jpn_knd_kor_dut_grk_swt_ita_tag_afr_gam_bat_mnd_arw_zul_lat_anl_svk_por_bos_pan_qcu_urd_ctl_swe_dgb_sid_cze_chh_rus_mly_spa_fbf_ger_bem_ind_tha_hau_tml_ses_tsn_aze_ben_rom_uzb_igb_vie_wly_bam_ven_tsw	0.0114947777276823	0.0270923422395215	0.978444133661763
207	sod_spa_tsw_ita_heb_owc_gam_rom_uzb_azi_dgb_mao_ses_mol_alb_bsq_mcd_amr_bam_mnd_slo_arw_ven_por_lda_bos_est_tsn_moo_hun_bul_anl_geo_lit_nor_dut_ukr_amh_tig_pan_fin_swt_ind_ctl_tag_jpn_tml_kor_grk_prs_zul_glc_bat_svk_hau_sun_cnt_pol_swa_cze_aeg_ben_krd_hin_rus_qcu_fre_swe_ger_yor_sid_afr_mlt_scr_jav_urd_bem_guj_fbf_mly_tha_wly_knd_igb_akn_aze_lat_eng_tur_dyu_vie_chh_ewe_xho_cic	-0.0848043833415885	-0.200027785083943	0.841895596296279
208	sod_cze_igb_ben_gam_chh_hau_lat_tur_aze_xho_ind_cic_rus_swe_bsq_hin_heb_ses_mnd_ctl_nor_swt_fre_yor_grk_est_dyu_lda_hun_scr_owc_geo_krd_ger_alb_glc_anl_sid_mol_fin_akn_tag_arw_bat_jpn_tml_kor_guj_urd_bem_mcd_jav_prs_aeg_mly_cnt_por_tsn_rom_amh_slo_bul_lit_svk_qcu_dut_bos_ita_fbf_mlt_ukr_wly_afr_sun_spa_tsw_pan_ewe_mao_tha_tig_knd_bam_dgb_uzb_eng_pol_azi_zul_vie_amr_swa_moo_ven	-0.167934030526458	-0.396318342002508	0.692778064865804
209	owc_ctl_akn_ukr_anl_gam_wly_afr_aze_tur_dyu_sun_xho_svk_krd_bsq_ger_sod_cic_cnt_ita_bul_swt_guj_bam_ben_fin_tsn_yor_est_glc_amh_geo_spa_slo_cze_eng_sid_aeg_arw_hun_bem_tag_nor_mao_jpn_tml_kor_lat_rus_ses_bos_jav_hin_hau_mly_mnd_dut_fbf_mcd_heb_lit_swe_pol_grk_qcu_pan_mol_scr_ven_chh_alb_amr_por_bat_rom_zul_prs_swa_ind_tha_tig_knd_igb_ewe_azi_fre_urd_uzb_lda_vie_mlt_moo_dgb_tsw	0.129323849482838	0.304404934069132	0.761499518459786
210	gam_ger_ven_cze_amh_tig_anl_scr_tur_aze_fbf_bat_igb_mcd_spa_bsq_ben_sid_lda_cnt_lat_rus_dyu_grk_bem_bos_fin_ses_bam_est_guj_aeg_geo_urd_afr_prs_lit_mlt_heb_fre_hun_tsw_tag_glc_mly_jpn_tml_kor_mol_hin_akn_ctl_sun_eng_chh_mao_mnd_svk_cic_rom_wly_nor_por_pol_bul_qcu_ita_krd_slo_dgb_sod_swe_hau_alb_jav_ukr_xho_arw_yor_ind_tha_owc_knd_tsn_swa_azi_dut_pan_uzb_zul_vie_amr_swt_ewe_moo	-0.365999011267859	-0.868082671952231	0.387583633243141
211	owc_dut_lda_ben_gam_tig_mlt_eng_uzb_azi_ven_bat_akn_scr_lit_bsq_prs_aeg_ewe_cnt_ctl_guj_fbf_svk_bem_afr_hun_cic_xho_est_lat_wly_geo_arw_krd_ukr_glc_heb_chh_urd_fin_swa_ind_cze_sun_jpn_knd_kor_grk_pol_zul_mcd_mly_ger_amr_mao_mnd_pan_yor_por_anl_mol_bul_ita_rus_qcu_spa_alb_slo_moo_sid_bos_hau_rom_tag_fre_ses_swe_bam_jav_tha_amh_tml_dyu_tsw_aze_nor_hin_tur_swt_vie_sod_tsn_igb_dgb	-0.0668983659279531	-0.157711490868968	0.87502606762887
212	amr_spa_cic_lat_sod_sid_chh_bul_uzb_aze_fbf_ind_lda_slo_prs_bsq_rus_owc_ven_mnd_grk_krd_ses_ukr_bam_hin_fin_xho_swa_est_guj_amh_geo_mol_eng_pan_ger_tig_wly_afr_hun_zul_bat_ctl_mao_jpn_knd_kor_swe_glc_swt_scr_mly_ita_aeg_jav_cnt_svk_yor_rom_hau_dut_por_cze_nor_qcu_bos_ben_alb_ewe_mlt_lit_anl_arw_tag_pol_igb_fre_tsn_sun_tha_heb_tml_akn_moo_azi_urd_mcd_tur_dyu_vie_gam_dgb_bem_tsw	0.606012410929816	1.43275334523099	0.155281310422672
213	amr_scr_lda_nor_gam_sid_anl_cze_aze_uzb_fbf_sun_yor_alb_swe_bsq_svk_mlt_cic_mnd_prs_afr_xho_spa_tsn_rus_fin_bem_ses_est_glc_chh_geo_arw_fre_ben_pol_aeg_heb_bos_hun_zul_mao_lit_bat_jpn_knd_kor_mcd_rom_tsw_eng_mly_dut_hau_jav_cnt_ctl_dgb_krd_amh_pan_hin_guj_bul_qcu_mol_grk_ukr_akn_sod_lat_owc_ger_tag_por_bam_ita_swt_ind_tha_wly_tml_dyu_igb_azi_urd_slo_tur_ven_vie_tig_swa_moo_ewe	-0.5927495012129	-1.41479799118548	0.160467302905466
214	mlt_cze_dyu_pol_wly_sid_heb_mol_azi_uzb_bem_tag_bam_spa_slo_bsq_guj_gam_igb_mnd_grk_ben_zul_ita_tsw_pan_hun_xho_swt_fin_hin_tig_geo_ctl_dut_lat_ger_owc_amr_bul_est_cic_mly_rus_jav_jpn_knd_kor_por_glc_swa_arw_sun_fre_sod_bat_cnt_eng_ses_afr_chh_bos_svk_alb_prs_qcu_urd_lit_swe_moo_amh_krd_anl_mcd_mao_ukr_fbf_rom_lda_ind_tha_hau_tml_dgb_tsn_aze_scr_nor_tur_yor_vie_aeg_ewe_ven_akn	-0.483873601380931	-1.14994635798388	0.253114486273867
215	heb_mol_swt_cze_gam_mlt_amr_eng_azi_uzb_yor_bat_ven_rus_scr_bsq_ita_tig_ses_cnt_grk_lit_xho_pol_cic_rom_est_dgb_igb_fin_krd_hau_geo_slo_glc_mcd_fre_anl_sid_por_hun_tsw_mly_hin_jav_jpn_tml_kor_nor_prs_akn_alb_sun_dut_owc_ind_mnd_arw_bem_pan_wly_swe_spa_svk_ger_qcu_bul_ben_ukr_dyu_aeg_bos_sod_urd_tag_guj_lda_afr_moo_mao_tha_chh_knd_tsn_swa_tur_ctl_lat_aze_zul_vie_amh_ewe_bam_fbf	-0.533829021146242	-1.2708622163044	0.206947412772212
216	gam_dut_ven_spa_anl_chh_hau_eng_azi_uzb_ewe_mao_swt_lat_alb_bsq_urd_tig_xho_cnt_ben_ger_tsn_mcd_yor_nor_fin_fbf_igb_hun_glc_wly_geo_rus_bos_fre_hin_sid_sod_ctl_est_dyu_jav_swe_sun_jpn_tml_kor_mol_pan_ses_afr_tag_bul_amr_bat_mnd_scr_dgb_slo_owc_prs_ukr_guj_rom_qcu_svk_por_cze_tsw_heb_pol_amh_krd_ind_arw_cic_grk_bam_mly_tha_mlt_knd_moo_akn_aze_ita_lit_tur_swa_vie_aeg_zul_bem_lda	-0.185156640669384	-0.43706675465983	0.663076133668219
217	hau_rus_yor_hin_sid_amh_sod_glc_aze_azi_moo_mao_tsw_krd_swe_bsq_bos_heb_tsn_mnd_mol_alb_lda_guj_fbf_arw_est_swt_zul_hun_scr_anl_geo_fre_por_ger_svk_wly_aeg_ukr_fin_ven_bat_ctl_mly_jpn_tml_kor_prs_lat_ses_pol_ind_cze_owc_tag_cnt_bul_cic_rom_chh_eng_urd_mcd_grk_qcu_ben_lit_nor_swa_amr_slo_mlt_dut_sun_afr_akn_ita_dgb_jav_tha_gam_knd_ewe_dyu_uzb_pan_spa_tur_xho_vie_tig_bam_bem_igb	-0.815796938551771	-1.9671145781735	0.0521501610156316
218	sod_pan_zul_glc_aeg_tig_chh_ben_tur_azi_lda_sun_yor_mol_nor_bsq_slo_amr_bem_cnt_guj_swe_ses_alb_ven_ita_hun_dyu_swa_fin_pol_mlt_geo_cze_bul_mcd_dut_amh_heb_arw_est_swt_jav_ctl_bat_jpn_knd_kor_rus_prs_xho_grk_ind_ukr_owc_mly_mnd_krd_moo_eng_gam_spa_hin_lit_afr_qcu_bos_ger_svk_fbf_wly_urd_hau_scr_mao_rom_tsw_lat_bam_tag_tha_sid_tml_tsn_dgb_uzb_fre_por_aze_igb_vie_anl_cic_ewe_akn	-0.642600037739403	-1.5364602500101	0.1278208953338
219	sid_mol_akn_lat_gam_tig_aeg_eng_tur_aze_ewe_jav_dgb_fre_por_bsq_mcd_heb_xho_mnd_spa_ita_moo_bos_cic_lit_hun_swt_dyu_fin_guj_sod_geo_urd_rus_ger_swe_hau_amh_nor_est_zul_sun_prs_mao_jpn_knd_kor_cze_pol_ses_arw_tag_ctl_amr_ind_cnt_dut_swa_pan_owc_afr_grk_scr_slo_qcu_svk_glc_krd_yor_wly_hin_anl_alb_bat_ukr_igb_bul_lda_mly_tha_mlt_tml_ven_tsw_azi_rom_ben_uzb_tsn_vie_chh_fbf_bam_bem	-0.380410978221668	-0.901140935766947	0.369841160148676
220	anl_guj_bam_afr_gam_hau_mlt_ctl_aze_tur_moo_mly_ewe_hin_mol_bsq_mcd_tig_tsw_mnd_dut_lat_lda_grk_dgb_alb_fin_akn_zul_hun_lit_sid_geo_arw_eng_ita_krd_wly_amr_bul_est_yor_jav_urd_tag_jpn_tml_kor_scr_svk_dyu_glc_bat_slo_owc_mao_cnt_swe_ses_fre_heb_nor_ger_bos_cze_qcu_spa_pan_rus_cic_amh_ukr_chh_prs_sun_por_igb_rom_ven_ind_tha_sod_knd_swt_tsn_uzb_pol_ben_azi_fbf_vie_aeg_xho_bem_swa	-0.663539873825928	-1.59120246737293	0.114957654989924
221	anl_spa_tsn_eng_amh_owc_amr_por_azi_aze_cic_ind_zul_arw_ukr_bsq_ben_gam_tsw_mnd_nor_rom_swa_slo_ewe_lat_fin_igb_ses_hun_krd_heb_geo_cze_hin_rus_alb_sid_chh_lit_est_xho_sun_prs_mao_jpn_tml_kor_svk_fre_swt_mol_mly_pan_hau_tag_cnt_ger_lda_bos_tig_urd_afr_guj_ita_qcu_bul_scr_glc_dgb_mlt_pol_wly_grk_jav_ctl_bam_dut_akn_bat_tha_aeg_knd_bem_ven_uzb_mcd_swe_tur_dyu_vie_sod_fbf_yor_moo	-0.553268311334096	-1.31761470640296	0.190869407644966
222	anl_rom_swa_svk_amh_tig_mlt_urd_azi_aze_moo_bat_fbf_pan_slo_bsq_swe_wly_cic_cnt_spa_prs_bam_fre_swt_hin_hun_xho_zul_est_alb_amr_geo_ita_afr_scr_glc_gam_sid_grk_fin_ses_tag_nor_jav_jpn_knd_kor_ger_rus_lda_lit_ind_dut_aeg_sun_mnd_ben_dyu_eng_hau_lat_bos_cze_arw_qcu_pol_ctl_por_tsn_owc_ukr_sod_bul_mao_mcd_ven_krd_akn_mly_tha_heb_tml_ewe_igb_uzb_mol_guj_tur_dgb_vie_chh_tsw_bem_yor	-0.514846766958427	-1.22413417782511	0.223993702577449
223	owc_urd_igb_guj_heb_wly_mlt_swe_azi_aze_dgb_jav_yor_arw_svk_bsq_alb_amr_ewe_cnt_krd_ben_xho_spa_ses_rus_fin_tsn_swt_hun_glc_hau_geo_ctl_nor_hin_mol_chh_tig_ukr_est_bam_mly_lat_bat_jpn_tml_kor_scr_eng_ven_ita_tag_grk_sid_sun_mnd_afr_akn_por_anl_mcd_pan_ger_bos_qcu_fre_bul_slo_zul_sod_prs_aeg_cze_mao_lit_cic_rom_fbf_ind_tha_gam_knd_bem_swa_uzb_dut_pol_tur_lda_vie_amh_tsw_dyu_moo	0.163888704730849	0.385760295062091	0.700555218168139
224	chh_ben_lda_lit_anl_amh_mlt_fre_tur_azi_ewe_tag_zul_ger_por_bsq_rom_owc_xho_cnt_afr_slo_moo_bul_dyu_mcd_est_swt_bem_fin_pol_amr_geo_arw_dut_mol_urd_heb_hau_ita_hun_igb_bat_lat_mao_jpn_knd_kor_krd_pan_ses_svk_ind_cze_aeg_sun_mnd_bos_dgb_ukr_wly_scr_guj_hin_spa_qcu_eng_alb_rus_tsw_gam_glc_sid_swe_mly_grk_yor_nor_bam_jav_tha_sod_tml_tsn_ven_aze_ctl_prs_uzb_fbf_vie_tig_swa_cic_akn	-0.0624916836643762	-0.147320772502875	0.883197750405641
225	wly_eng_moo_dut_tig_mlt_owc_alb_aze_azi_akn_jav_ewe_pol_hin_bsq_mcd_amh_tsw_cnt_bos_urd_lda_rus_dgb_spa_fin_dyu_zul_est_krd_heb_geo_fre_ita_bul_prs_hau_sid_nor_hun_bem_mao_swe_bat_jpn_knd_kor_scr_grk_swa_ukr_sun_svk_chh_ind_mnd_lit_tsn_cze_anl_guj_slo_glc_ctl_qcu_ben_por_ger_fbf_gam_rom_amr_mol_tag_arw_igb_afr_yor_mly_tha_sod_tml_cic_bam_tur_pan_lat_uzb_ven_vie_aeg_swt_ses_xho	-0.329111196181167	-0.780401961842828	0.437136123355155
226	anl_slo_akn_por_sod_gam_mlt_rom_uzb_aze_zul_tag_ven_afr_pan_bsq_svk_heb_tsn_cnt_pol_lat_swa_mol_cic_ita_est_xho_tsw_hun_rus_tig_geo_scr_bos_grk_mcd_sid_owc_ukr_fin_dgb_jav_alb_sun_jpn_tml_kor_nor_urd_dyu_guj_ind_hin_hau_mly_mnd_eng_yor_ger_amr_glc_prs_dut_spa_qcu_swe_cze_ctl_fbf_amh_lit_aeg_bul_bat_krd_ewe_fre_igb_mao_tha_wly_knd_swt_moo_azi_arw_ben_tur_bam_vie_chh_lda_bem_ses	-0.0909548159112886	-0.214336655289254	0.830753794963778
227	hau_rom_igb_mol_mlt_owc_anl_ctl_tur_uzb_tsn_mao_yor_lit_hin_bsq_nor_sod_lda_mnd_swe_ger_tsw_spa_dyu_pol_fin_xho_fbf_hun_mcd_gam_geo_bul_arw_guj_cze_wly_sid_dut_est_dgb_bat_ben_ind_jpn_knd_kor_grk_scr_ven_glc_mly_bos_amh_jav_cnt_prs_ses_pan_chh_lat_eng_alb_urd_qcu_por_rus_ita_moo_heb_krd_tig_ukr_tag_fre_swt_svk_cic_sun_tha_amr_tml_ewe_zul_azi_slo_afr_aze_bam_vie_aeg_swa_bem_akn	-0.264142392761721	-0.62467539138572	0.533713721978393
228	heb_ukr_lda_slo_gam_owc_amr_pan_uzb_azi_dgb_mao_moo_ben_afr_bsq_spa_hau_ven_cnt_hin_rus_swt_bos_cic_fre_hun_tsw_xho_fin_prs_sid_geo_mol_eng_bul_ita_mlt_aeg_arw_est_ses_jav_svk_sun_jpn_tml_kor_cze_guj_zul_pol_tag_mcd_sod_mly_mnd_lit_yor_krd_wly_swe_scr_nor_por_qcu_lat_alb_ger_bam_amh_glc_tig_ctl_ind_dut_tsn_grk_dyu_bat_tha_chh_knd_ewe_fbf_aze_urd_rom_tur_akn_vie_anl_bem_swa_igb	-0.725685828311442	-1.73912980210125	0.0853208096619253
229	anl_svk_dgb_krd_mlt_wly_hau_afr_tur_uzb_ven_ind_akn_ctl_ita_bsq_dut_amh_lda_mnd_ger_glc_cic_arw_ses_pan_est_bam_swa_hun_cze_heb_geo_spa_grk_lit_rus_gam_owc_alb_fin_bem_jav_ben_mly_jpn_knd_kor_scr_fre_yor_pol_bat_guj_sod_sun_cnt_nor_igb_eng_amr_bul_ukr_swe_mcd_qcu_bos_hin_por_moo_chh_lat_tig_prs_tag_urd_zul_rom_xho_mao_tha_sid_tml_swt_dyu_aze_mol_slo_azi_tsw_vie_aeg_fbf_ewe_tsn	-0.207827194902527	-0.490888232545693	0.624661856955225
230	anl_rom_tsw_slo_amh_mlt_tig_lit_tur_aze_akn_tag_igb_mol_bul_bsq_prs_heb_swt_cnt_cze_por_swa_glc_ven_guj_est_yor_zul_fin_ukr_hau_geo_krd_hin_dut_spa_sod_amr_ger_hun_ses_mao_mcd_ind_jpn_knd_kor_grk_bos_dyu_eng_jav_arw_owc_mly_mnd_fre_ewe_scr_aeg_nor_ctl_svk_swe_qcu_rus_ita_ben_cic_chh_alb_sid_pan_sun_pol_bam_lat_xho_bat_tha_wly_tml_moo_bem_azi_urd_afr_uzb_fbf_vie_gam_tsn_lda_dgb	-0.399508044172925	-0.947046625346139	0.346069312574378
231	gam_guj_dgb_ben_hau_sid_tig_ukr_uzb_aze_yor_ind_tsn_pol_hin_bsq_alb_amr_bam_mnd_rus_nor_dyu_afr_ewe_slo_fin_ven_moo_hun_bul_sod_geo_dut_krd_eng_mcd_aeg_owc_por_est_cic_bat_swe_jav_jpn_tml_kor_mol_scr_swa_ctl_tag_rom_heb_sun_cnt_ita_akn_pan_anl_lat_spa_glc_prs_qcu_cze_svk_bos_swt_wly_lit_mlt_arw_mao_urd_fbf_fre_bem_mly_tha_chh_knd_igb_zul_tur_ger_grk_azi_ses_vie_amh_lda_xho_tsw	0.344155005829086	0.811166783982887	0.41934104034126
232	amh_nor_igb_lit_aeg_tig_sid_ben_tur_aze_zul_tag_cic_bos_krd_bsq_rom_gam_lda_cnt_por_dut_ewe_ukr_moo_eng_est_bam_ven_hun_svk_hau_geo_glc_prs_ger_cze_amr_wly_pol_fin_swt_mao_spa_ind_jpn_knd_kor_hin_slo_akn_ita_mly_fre_heb_sun_mnd_arw_fbf_scr_mlt_swe_urd_lat_afr_qcu_mol_mcd_pan_yor_sod_bul_chh_rus_jav_grk_dyu_guj_swa_bat_tha_anl_tml_ses_tsn_azi_ctl_alb_uzb_dgb_vie_owc_xho_tsw_bem	0.431451065290408	1.01763071746694	0.311493568263617
233	chh_ger_moo_krd_anl_gam_owc_ita_azi_tur_lda_bat_fbf_mcd_fre_bsq_guj_heb_cic_cnt_ctl_por_akn_eng_zul_afr_hun_bam_bem_fin_hin_sid_geo_ben_spa_rus_nor_sod_amr_svk_est_tsw_mly_prs_mao_jpn_tml_kor_pan_ukr_ven_bos_sun_pol_aeg_tag_mnd_mol_ewe_dut_hau_alb_glc_urd_swe_qcu_slo_scr_rom_xho_tig_arw_mlt_bul_ind_lat_swt_cze_yor_jav_tha_wly_knd_swa_ses_uzb_grk_lit_aze_igb_vie_amh_tsn_dgb_dyu	0.554212374217335	1.30727290718157	0.194342918992878
234	wly_svk_yor_urd_heb_amh_amr_hin_azi_aze_lda_sun_ewe_glc_pol_bsq_krd_tig_bam_mnd_dut_cze_tsn_pan_xho_arw_est_zul_dyu_hun_por_mlt_geo_lit_scr_ukr_spa_sod_anl_swe_fin_tsw_mao_rom_tag_jpn_knd_kor_rus_bos_swa_nor_mly_afr_aeg_ind_cnt_mcd_igb_ctl_sid_lat_alb_ben_grk_qcu_slo_guj_ita_ses_gam_prs_owc_eng_jav_mol_moo_ger_bem_bat_tha_chh_tml_dgb_cic_uzb_bul_fre_tur_fbf_vie_hau_ven_akn_swt	-0.390179963222863	-0.924868340084216	0.357428037717278
235	tig_mcd_xho_arw_aeg_wly_amr_rom_tur_aze_cic_mao_tsn_spa_krd_bsq_afr_mlt_swa_cnt_ita_por_swt_scr_dyu_pan_fin_akn_ses_est_cze_owc_geo_dut_ctl_swe_ben_anl_chh_guj_hun_bem_jav_grk_bat_jpn_tml_kor_ger_rus_igb_fre_ind_alb_gam_tag_mnd_glc_bam_lit_sod_mol_eng_lat_svk_qcu_ukr_prs_bos_dgb_heb_hin_amh_nor_sun_urd_moo_pol_ven_mly_tha_hau_knd_yor_ewe_uzb_bul_slo_azi_fbf_vie_sid_zul_tsw_lda	-0.0585842101322016	-0.13808129355962	0.890474704298404
236	wly_glc_ven_slo_tig_chh_mlt_rom_aze_uzb_igb_mao_akn_fre_spa_bsq_eng_owc_bam_cnt_arw_dut_tsn_lat_swa_por_fin_zul_dgb_est_pol_sod_geo_bul_prs_cze_bos_amh_heb_hin_hun_bem_mly_mol_sun_jpn_tml_kor_ita_afr_moo_urd_bat_ctl_hau_jav_mnd_lit_yor_mcd_anl_swe_ukr_krd_alb_qcu_scr_nor_pan_ses_sid_ger_gam_svk_ind_guj_ewe_grk_cic_tag_tha_aeg_knd_tsw_dyu_tur_rus_ben_azi_swt_vie_amr_fbf_lda_xho	-0.31159582822471	-0.737647509797809	0.462585824673408
237	amh_ger_yor_cze_anl_heb_sod_krd_azi_aze_ewe_mly_akn_grk_lit_bsq_ita_gam_dgb_mnd_pol_bos_bam_afr_zul_eng_hun_fbf_ven_est_arw_hau_geo_ben_nor_glc_mol_sid_mlt_slo_fin_swa_sun_prs_tag_jpn_tml_kor_spa_lat_dyu_bul_bat_guj_amr_jav_cnt_urd_bem_rus_owc_hin_mcd_ukr_dut_qcu_pan_ctl_por_igb_wly_scr_tig_swe_mao_svk_xho_rom_swt_ind_tha_aeg_knd_tsn_ses_tur_alb_fre_uzb_tsw_vie_chh_lda_moo_cic	-0.0717989288480133	-0.16916297755689	0.866035848854144
238	sid_grk_dyu_ukr_gam_owc_mlt_spa_uzb_tur_yor_bat_fbf_urd_hin_bsq_mcd_amh_dgb_mnd_cze_ita_lda_pan_tsw_arw_est_zul_ven_hun_rus_chh_geo_krd_guj_pol_scr_amr_anl_dut_fin_tsn_tag_ger_mly_jpn_tml_kor_bul_lat_xho_ben_mao_svk_tig_sun_cnt_mol_swa_rom_heb_glc_prs_ctl_lit_qcu_fre_swe_bos_swt_hau_slo_sod_eng_ind_por_cic_nor_igb_jav_tha_aeg_knd_bam_moo_azi_alb_afr_aze_ses_vie_wly_ewe_bem_akn	-0.209109985730086	-0.493845534729749	0.622579623383058
239	hau_ger_cic_pan_sod_amh_aeg_rom_aze_uzb_dgb_tag_dyu_dut_prs_bsq_bul_gam_xho_mnd_grk_lat_moo_por_igb_mcd_hun_akn_bam_est_svk_wly_geo_eng_urd_scr_afr_chh_tig_ukr_fin_tsn_bat_slo_sun_jpn_knd_kor_pol_mol_yor_ben_jav_glc_heb_ind_cnt_alb_ses_swe_mlt_ctl_cze_krd_hin_qcu_nor_bos_lit_swt_anl_guj_owc_fre_mao_spa_zul_ita_bem_mly_tha_amr_tml_tsw_lda_azi_arw_rus_tur_ewe_vie_sid_swa_ven_fbf	-0.203459837103907	-0.480564423521783	0.631954656022442
240	mlt_mcd_dyu_glc_wly_heb_owc_afr_uzb_tur_ses_sun_xho_lit_bul_bsq_ctl_aeg_tsn_mnd_swe_por_swt_prs_ven_scr_fin_fbf_igb_est_ita_gam_geo_lat_svk_ger_eng_tig_amr_rus_hun_lda_jav_krd_ind_jpn_knd_kor_fre_alb_tsw_rom_mao_cze_chh_mly_cnt_pan_zul_slo_sid_arw_pol_dut_bos_qcu_urd_ukr_nor_bem_hau_grk_amh_hin_tag_ben_akn_mol_moo_bat_tha_sod_tml_yor_dgb_aze_guj_spa_azi_bam_vie_anl_ewe_cic_swa	-0.425302002172954	-1.00896198093357	0.315610805238916
241	sid_svk_tsn_alb_tig_anl_amr_grk_aze_uzb_moo_mly_ses_dut_slo_bsq_lit_chh_dgb_cnt_spa_glc_ven_lat_bem_afr_hun_akn_fbf_est_urd_mlt_geo_ita_bul_nor_bos_heb_gam_rom_fin_lda_jav_fre_bat_jpn_tml_kor_eng_ukr_xho_pol_tag_swe_sod_mao_mnd_guj_swa_cze_amh_prs_mol_por_ger_qcu_hin_krd_ctl_bam_hau_scr_aeg_arw_ind_mcd_tsw_pan_ewe_sun_tha_wly_knd_yor_zul_azi_ben_rus_tur_dyu_vie_owc_swt_igb_cic	-0.00442128144843607	-0.0104135880190284	0.991713615445242
242	amr_ctl_ewe_glc_gam_hau_mlt_lat_tur_azi_yor_jav_lda_scr_fre_bsq_ger_sod_swa_mnd_grk_lit_tsn_rus_igb_svk_est_swt_bem_fin_guj_wly_geo_swe_arw_prs_por_sid_chh_cze_hun_xho_bat_afr_ind_jpn_tml_kor_nor_mol_fbf_mcd_mly_slo_owc_sun_cnt_ukr_dyu_ita_aeg_eng_bul_bos_rom_qcu_spa_pan_hin_ses_tig_urd_amh_pol_tag_krd_zul_alb_cic_mao_tha_anl_knd_dgb_tsw_uzb_dut_ben_aze_moo_vie_heb_ven_bam_akn	-0.851712701295314	-2.06008531176766	0.0421842135803685
243	hau_glc_ses_scr_gam_chh_wly_guj_aze_uzb_xho_mly_zul_por_ukr_bsq_krd_tig_fbf_mnd_afr_pan_igb_mol_akn_urd_fin_bem_swt_est_ctl_anl_geo_ben_dut_pol_hin_sid_heb_svk_hun_ewe_sun_lit_tag_jpn_knd_kor_lat_cze_dyu_ger_mao_bul_amh_bat_cnt_swe_swa_fre_aeg_ita_eng_arw_alb_qcu_bos_slo_rom_yor_sod_prs_amr_nor_ind_grk_tsn_spa_ven_jav_tha_mlt_tml_moo_tsw_tur_rus_mcd_azi_bam_vie_owc_lda_dgb_cic	-0.0955127629197809	-0.225441676783507	0.822130357677457
244	mlt_hin_ewe_arw_wly_heb_aeg_urd_tur_azi_tsw_mao_yor_grk_eng_bsq_pan_sid_dyu_cnt_nor_prs_swt_ita_moo_ger_est_ses_bem_hun_krd_amr_geo_slo_por_bos_pol_hau_tig_alb_fin_xho_jav_mcd_ind_jpn_tml_kor_mol_guj_lda_lat_bat_scr_sod_mly_mnd_glc_cic_afr_owc_rom_spa_ben_dut_qcu_ctl_lit_swe_igb_anl_svk_amh_rus_tag_ukr_swa_fre_fbf_sun_tha_chh_knd_dgb_bam_uzb_cze_bul_aze_zul_vie_gam_ven_akn_tsn	-0.628019539648825	-1.50454065826635	0.135830905845001
245	anl_mol_moo_krd_gam_amr_aeg_glc_azi_uzb_swa_mly_cic_dut_rom_bsq_eng_hau_akn_mnd_rus_prs_ven_swe_swt_lat_fin_xho_yor_hun_afr_amh_geo_slo_pan_cze_hin_sid_chh_ukr_est_ses_tag_lit_mao_jpn_knd_kor_mcd_ctl_dyu_pol_ind_bul_wly_bat_cnt_alb_bam_guj_sod_urd_arw_svk_fre_qcu_spa_nor_por_fbf_tig_bos_owc_grk_jav_ita_zul_ger_lda_sun_tha_heb_tml_tsw_igb_tur_ben_scr_aze_dgb_vie_mlt_bem_ewe_tsn	-1.19385684523915	-2.94426714629114	0.00408855990317155
246	wly_svk_tsw_ctl_anl_gam_amr_grk_tur_azi_ewe_mao_yor_bul_afr_bsq_nor_aeg_akn_cnt_eng_spa_lda_scr_swa_mol_fin_swt_cic_est_krd_heb_geo_cze_prs_ita_alb_sod_owc_ukr_hun_ven_sun_ben_jav_jpn_tml_kor_glc_ger_dgb_lat_tag_pan_mlt_bat_mnd_mcd_igb_hin_tig_por_bos_dut_fre_qcu_rom_urd_arw_zul_sid_rus_hau_slo_ind_swe_dyu_lit_bam_mly_tha_amh_knd_moo_tsn_aze_pol_guj_uzb_bem_vie_chh_xho_ses_fbf	-0.110649328353641	-0.260851158355385	0.794784032617593
247	wly_fre_swt_slo_owc_heb_mlt_mol_azi_aze_lda_mao_akn_ben_afr_bsq_urd_gam_dyu_mnd_lat_rus_yor_swe_bem_dut_hun_xho_igb_fin_eng_hau_geo_guj_lit_bos_cze_aeg_sod_pan_est_moo_ind_ger_sun_jpn_knd_kor_rom_ita_dgb_prs_tag_scr_chh_mly_cnt_por_tsw_bul_amh_grk_svk_ctl_krd_qcu_glc_arw_hin_cic_sid_mcd_amr_nor_bat_alb_ewe_pol_ven_jav_tha_tig_tml_ses_tsn_uzb_spa_ukr_tur_zul_vie_anl_swa_bam_fbf	-0.976625984126284	-2.37837539583617	0.0194342570633692
248	gam_ita_tsw_guj_sid_owc_tig_swe_azi_tur_xho_jav_dyu_krd_bul_bsq_lat_aeg_bem_mnd_pan_fre_ven_por_swt_ger_hun_akn_dgb_fin_bos_hau_geo_ctl_rus_prs_alb_amr_chh_grk_est_yor_tag_mcd_mly_jpn_tml_kor_cze_hin_ses_nor_sun_glc_amh_bat_cnt_slo_fbf_scr_wly_urd_eng_svk_ben_qcu_afr_ukr_rom_zul_sod_dut_mlt_arw_mao_lit_ewe_pol_cic_ind_tha_heb_knd_lda_swa_aze_spa_mol_uzb_igb_vie_anl_bam_moo_tsn	-0.49563803373424	-1.18206316417872	0.240194218539961
249	heb_alb_dgb_fre_sid_chh_mlt_ben_tur_uzb_igb_sun_bem_ctl_lat_bsq_urd_amr_dyu_mnd_spa_svk_akn_pol_tsn_rus_hun_bam_tsw_est_swe_anl_geo_nor_prs_hin_ukr_gam_tig_grk_fin_swt_ind_eng_mly_jpn_tml_kor_afr_bos_fbf_bul_mao_lit_amh_jav_cnt_slo_zul_glc_hau_mcd_guj_rom_mol_qcu_dut_por_arw_ven_aeg_krd_owc_ita_bat_pan_swa_cze_xho_tag_tha_wly_knd_moo_lda_azi_scr_ger_aze_ewe_vie_sod_ses_yor_cic	-0.565607073031862	-1.35192723974278	0.17967738985601
250	heb_rom_xho_krd_hau_owc_mlt_svk_tur_aze_yor_sun_akn_alb_ger_bsq_pan_amh_tsw_cnt_slo_mcd_bam_nor_moo_eng_hun_fbf_igb_fin_lat_tig_geo_afr_prs_rus_hin_amr_wly_mol_est_zul_ind_bos_mly_jpn_tml_kor_scr_por_tsn_fre_jav_guj_aeg_mao_mnd_urd_ewe_bul_gam_spa_cze_lit_pol_qcu_grk_ctl_ita_dgb_chh_ben_anl_swe_bat_glc_ven_arw_swa_tag_tha_sod_knd_lda_dyu_uzb_ukr_dut_azi_ses_vie_sid_bem_swt_cic	-0.0407683081544248	-0.0960076198344867	0.923721101810781
251	sid_ukr_ven_lat_anl_gam_owc_nor_tur_azi_igb_ind_bam_grk_fre_bsq_cze_heb_ses_cnt_urd_dut_bem_spa_cic_mol_hun_dyu_lda_fin_scr_amh_geo_por_alb_svk_rus_mlt_wly_krd_est_xho_bat_arw_mly_jpn_knd_kor_swe_afr_akn_ita_sun_bos_tig_jav_mnd_prs_zul_hin_hau_slo_pan_bul_pol_qcu_ben_rom_ctl_swa_aeg_guj_amr_eng_mao_lit_tsw_glc_fbf_tag_tha_sod_tml_tsn_yor_uzb_ger_mcd_aze_swt_vie_chh_moo_ewe_dgb	-0.111147819783107	-0.26205794049808	0.793856341239266
252	tig_ger_dyu_prs_aeg_sid_owc_swe_tur_uzb_zul_mly_fbf_fre_grk_bsq_afr_amh_xho_mnd_rom_ita_moo_lit_lda_pan_est_cic_tsw_fin_urd_mlt_geo_pol_lat_guj_arw_amr_anl_eng_hun_bem_jav_mcd_sun_jpn_knd_kor_ben_alb_akn_bul_mao_glc_gam_tag_cnt_ctl_swa_ukr_heb_nor_hin_scr_krd_qcu_bos_cze_rus_ses_chh_por_wly_svk_bat_slo_ewe_dut_dgb_ind_tha_hau_tml_igb_tsn_azi_spa_mol_aze_ven_vie_sod_yor_swt_bam	0.319506578386431	0.753369633677964	0.45313084709065
253	sod_rus_dgb_slo_chh_aeg_anl_cze_azi_aze_bam_bat_moo_mol_dut_bsq_ctl_hau_swa_mnd_eng_nor_swt_bul_ven_mcd_fin_bem_cic_hun_spa_amr_geo_ger_hin_scr_pan_gam_tig_fre_est_xho_sun_ita_tag_jpn_knd_kor_svk_bos_tsw_alb_ind_arw_heb_mao_cnt_afr_ses_pol_wly_por_prs_krd_ben_qcu_guj_ukr_lat_fbf_owc_lit_mlt_rom_jav_glc_akn_grk_yor_mly_tha_sid_tml_lda_dyu_tur_urd_swe_uzb_tsn_vie_amh_ewe_zul_igb	-0.451662470574212	-1.0723258994724	0.286348433812803
254	aeg_mcd_fbf_alb_tig_wly_amh_cze_uzb_aze_ven_mao_dgb_rom_por_bsq_rus_mlt_bam_mnd_swe_slo_igb_pan_bem_ben_est_ewe_swa_fin_ger_hau_geo_pol_scr_fre_guj_gam_sid_glc_hun_swt_bat_bos_mly_jpn_tml_kor_prs_urd_dyu_spa_tag_afr_sod_ind_cnt_svk_ses_ukr_heb_krd_lit_grk_ita_qcu_lat_dut_bul_moo_owc_ctl_chh_eng_sun_mol_tsw_hin_lda_jav_tha_amr_knd_tsn_yor_azi_arw_nor_tur_cic_vie_anl_xho_zul_akn	0.108695192240856	0.256013939962628	0.798505502813615
255	anl_arw_igb_bos_chh_mlt_sid_svk_tur_aze_xho_mao_swa_urd_afr_bsq_swe_hau_yor_mnd_spa_por_tsw_krd_zul_slo_est_cic_swt_fin_glc_aeg_geo_ctl_alb_pan_mol_sod_tig_ger_hun_akn_bat_prs_sun_jpn_tml_kor_lit_eng_tsn_guj_jav_ben_wly_mly_cnt_nor_ven_pol_amh_fre_ukr_ita_rus_qcu_mcd_rom_scr_dgb_gam_lat_amr_cze_ind_grk_ses_bul_ewe_tag_tha_owc_knd_dyu_bem_azi_hin_dut_uzb_bam_vie_heb_moo_fbf_lda	-0.541370804283298	-1.29057615693212	0.200050022709961
256	heb_mcd_tsn_nor_amr_mlt_hau_swe_aze_uzb_xho_bat_igb_guj_dut_bsq_spa_gam_tsw_mnd_scr_hin_bam_lit_akn_glc_est_dgb_fbf_fin_ita_sid_geo_mol_alb_lat_afr_sod_anl_grk_hun_yor_jav_pol_tag_jpn_tml_kor_rom_cze_bem_urd_mao_pan_aeg_mly_cnt_ukr_swt_prs_owc_ben_svk_eng_krd_qcu_fre_bos_bul_zul_chh_ctl_amh_por_ind_rus_dyu_arw_ses_sun_tha_tig_knd_cic_swa_tur_ger_slo_azi_ewe_vie_wly_moo_lda_ven	0.0890938579108913	0.209527510362991	0.834494766299355
257	sid_mcd_moo_ger_tig_sod_amh_dut_uzb_azi_lda_mao_bam_slo_lit_bsq_swe_mlt_tsw_cnt_lat_mol_tsn_nor_dgb_por_est_ewe_swt_fin_bul_aeg_geo_rus_spa_ita_prs_anl_amr_guj_hun_xho_tag_eng_mly_jpn_knd_kor_pol_urd_dyu_hin_ind_svk_heb_sun_mnd_scr_ses_rom_owc_ukr_cze_ctl_fre_qcu_grk_bos_glc_yor_gam_ben_wly_krd_bat_arw_cic_alb_swa_jav_tha_hau_tml_igb_akn_aze_pan_afr_tur_zul_vie_chh_bem_ven_fbf	-0.793573978822127	-1.9136963070987	0.0587343383072296
258	sod_svk_yor_pol_wly_hau_chh_scr_azi_aze_igb_mly_dyu_glc_guj_bsq_cze_owc_swa_cnt_alb_por_ewe_ctl_akn_fre_est_xho_ven_hun_slo_anl_geo_mol_lit_rus_prs_aeg_sid_rom_fin_lda_bat_bul_sun_jpn_knd_kor_mcd_afr_bam_krd_ind_bos_amh_jav_mnd_ben_zul_eng_heb_dut_spa_pan_urd_qcu_ger_ita_swe_bem_gam_hin_mlt_grk_mao_lat_tsn_nor_dgb_tag_tha_amr_tml_cic_swt_tur_ukr_arw_uzb_tsw_vie_tig_moo_fbf_ses	-0.949774039470543	-2.30962396212478	0.023122160888095
259	sod_lat_cic_ben_mlt_heb_chh_svk_uzb_aze_moo_sun_dgb_guj_bul_bsq_ctl_gam_tsn_cnt_alb_pan_bam_lit_bem_slo_hun_tsw_zul_fin_eng_wly_geo_hin_grk_cze_fre_owc_aeg_krd_est_ven_jav_prs_ind_jpn_knd_kor_swe_rus_swt_scr_bat_mol_sid_mly_mnd_spa_ewe_arw_hau_por_nor_urd_ita_qcu_bos_glc_rom_igb_anl_ger_tig_pol_tag_dut_xho_mcd_dyu_mao_tha_amr_tml_ses_fbf_azi_afr_ukr_tur_yor_vie_amh_lda_akn_swa	-0.308042799393137	-0.728037409589358	0.468419794408808
260	amr_hin_bam_dut_tig_aeg_owc_fre_aze_uzb_xho_ind_dgb_ben_ita_bsq_spa_anl_swa_mnd_rus_svk_igb_eng_dyu_nor_fin_swt_cic_hun_glc_chh_geo_swe_slo_alb_grk_wly_sid_ukr_est_zul_bat_pol_tag_jpn_knd_kor_mol_arw_akn_lit_mly_rom_mlt_sun_cnt_ger_ewe_lat_heb_cze_guj_urd_krd_qcu_mcd_prs_scr_tsw_gam_afr_hau_bos_mao_bul_bem_pan_tsn_jav_tha_amh_tml_lda_fbf_azi_ctl_por_tur_ses_vie_sod_ven_yor_moo	0.00530687716672079	0.0124909540167818	0.990060676624629
261	heb_ben_xho_afr_chh_tig_amr_urd_aze_tur_ses_mao_moo_glc_pol_bsq_lit_hau_akn_mnd_fre_lat_yor_ita_tsw_ger_est_swt_lda_fin_krd_aeg_geo_nor_alb_dut_scr_anl_owc_ctl_hun_igb_sun_guj_tag_jpn_tml_kor_hin_por_fbf_bul_mly_slo_sid_bat_cnt_eng_cic_rom_amh_cze_arw_prs_swe_qcu_rus_pan_mcd_dyu_gam_svk_sod_bos_jav_mol_ewe_spa_bem_ind_tha_wly_knd_ven_bam_uzb_ukr_grk_azi_zul_vie_mlt_dgb_swa_tsn	-0.741887977967314	-1.79072860930385	0.0765904806160086
262	owc_alb_bem_cze_amr_sid_sod_lat_tur_aze_moo_mao_ven_pan_guj_bsq_fre_tig_cic_mnd_lit_prs_lda_pol_xho_ger_est_dgb_yor_hun_nor_amh_geo_spa_mcd_scr_hin_heb_hau_slo_fin_igb_jav_grk_mly_jpn_knd_kor_dut_ukr_swt_rus_sun_ctl_anl_ind_cnt_eng_dyu_arw_mlt_swe_mol_krd_afr_qcu_bul_por_ben_akn_chh_bos_wly_rom_tag_ita_ewe_glc_fbf_bat_tha_aeg_tml_bam_tsw_uzb_urd_svk_azi_zul_vie_gam_tsn_ses_swa	0.208633286510822	0.4906830991054	0.624806404473962
263	mlt_eng_ewe_pan_hau_tig_amr_arw_tur_uzb_yor_bat_swt_krd_ctl_bsq_bos_aeg_tsn_cnt_rus_fre_bam_cze_cic_afr_est_tsw_fbf_fin_grk_anl_geo_mol_pol_prs_rom_sod_chh_svk_hun_swa_mly_ger_sun_jpn_tml_kor_slo_spa_akn_nor_mao_swe_wly_tag_mnd_lit_dgb_ben_owc_por_scr_dut_glc_qcu_guj_alb_mcd_zul_amh_lat_gam_urd_jav_hin_lda_bul_ses_ind_tha_heb_knd_moo_dyu_aze_ukr_ita_azi_bem_vie_sid_igb_xho_ven	-0.538970802522952	-1.28354441615115	0.202490409547938
264	gam_cze_tsn_lat_anl_wly_chh_mcd_uzb_azi_ven_tag_yor_swe_rus_bsq_ben_hau_akn_mnd_ukr_svk_xho_rom_dgb_guj_hun_ewe_lda_est_bos_aeg_geo_nor_arw_pan_eng_sid_tig_urd_fin_dyu_mly_fre_jav_jpn_knd_kor_krd_slo_bem_alb_mao_afr_owc_sun_cnt_dut_igb_prs_amh_bul_glc_pol_spa_qcu_mol_grk_ger_fbf_heb_ctl_mlt_hin_ind_ita_swa_por_cic_bat_tha_sod_tml_ses_moo_aze_lit_scr_tur_swt_vie_amr_tsw_bam_zul	-0.0184507997419828	-0.0435073836711125	0.965390356447285
265	mlt_dut_moo_lit_owc_chh_amr_lat_uzb_azi_tsw_bat_dgb_krd_arw_bsq_prs_sid_akn_cnt_rus_svk_bem_pan_swt_ctl_est_bam_igb_hun_afr_anl_geo_glc_hin_por_ger_tig_heb_scr_fin_xho_ind_guj_mao_jpn_tml_kor_urd_ita_ewe_fre_sun_eng_hau_tag_mnd_nor_yor_spa_aeg_swe_bos_bul_mol_qcu_grk_slo_rom_fbf_wly_alb_gam_cze_mly_ben_ven_pol_ses_jav_tha_sod_knd_zul_lda_tur_ukr_mcd_aze_cic_vie_amh_dyu_swa_tsn	-0.0957394287379584	-0.225607952094818	0.822001402059403
266	amr_urd_cic_eng_tig_wly_sid_pan_tur_aze_yor_tag_ven_lat_rus_bsq_alb_aeg_lda_cnt_spa_hin_tsw_ger_fbf_bos_hun_bam_igb_fin_krd_sod_geo_por_swe_fre_lit_amh_mlt_ukr_est_bem_sun_cze_bat_jpn_knd_kor_nor_ctl_dyu_svk_mly_guj_gam_jav_mnd_ben_moo_mol_owc_mcd_scr_slo_glc_qcu_rom_afr_prs_akn_heb_arw_chh_ita_ind_bul_zul_grk_ses_mao_tha_anl_tml_swt_ewe_uzb_dut_pol_azi_tsn_vie_hau_swa_dgb_xho	-0.948099232002905	-2.30035573389149	0.0236638674406379
267	hau_ita_tsn_bul_gam_amh_mlt_lit_tur_uzb_moo_sun_akn_pan_scr_bsq_ukr_chh_igb_cnt_rom_krd_swt_grk_ses_hin_hun_lda_cic_est_svk_anl_geo_spa_glc_por_guj_amr_heb_bos_fin_bem_jav_cze_bat_jpn_tml_kor_pol_alb_fbf_mol_tag_arw_aeg_ind_mnd_eng_zul_urd_sid_ctl_fre_swe_ger_qcu_nor_afr_ben_xho_wly_slo_sod_prs_mao_rus_ewe_lat_tsw_mly_tha_owc_knd_ven_bam_aze_mcd_dut_azi_swa_vie_tig_dyu_yor_dgb	-0.2970253208947	-0.702963991911095	0.483834204057648
268	owc_ukr_ses_hin_amr_hau_sid_spa_tur_uzb_xho_mao_dyu_ctl_nor_bsq_bul_mlt_swt_cnt_rus_grk_igb_glc_yor_afr_fin_dgb_tsw_hun_mol_chh_geo_guj_scr_alb_ben_heb_anl_pan_est_swa_mly_krd_ind_jpn_knd_kor_rom_fre_fbf_dut_bat_cze_aeg_sun_mnd_lat_tsn_por_wly_lit_eng_bos_urd_qcu_arw_swe_mcd_lda_gam_prs_sod_slo_tag_ita_zul_svk_ven_jav_tha_tig_tml_moo_ewe_aze_pol_ger_azi_cic_vie_amh_bem_akn_bam	-0.292097027869188	-0.69069043134217	0.491480401845087
269	amr_rom_yor_ben_wly_chh_sod_rus_aze_uzb_swt_mao_fbf_swe_guj_bsq_pol_heb_tsn_cnt_hin_mol_ven_mcd_swa_lat_hun_cic_lda_est_krd_sid_geo_dut_svk_pan_ita_hau_tig_arw_fin_bam_mly_ctl_jav_jpn_tml_kor_glc_eng_bem_ukr_sun_ger_owc_bat_mnd_spa_dyu_cze_amh_nor_urd_grk_alb_qcu_bos_prs_por_moo_gam_bul_anl_slo_ind_fre_igb_afr_ewe_tag_tha_mlt_knd_tsw_akn_azi_lit_scr_tur_ses_vie_aeg_zul_dgb_xho	-0.455797246542105	-1.08228510023832	0.281924123271879
270	mlt_ukr_xho_alb_amh_owc_aeg_pol_uzb_aze_dgb_mly_moo_prs_krd_bsq_glc_sid_bam_cnt_scr_svk_fbf_bul_swa_urd_hun_bem_ses_est_ger_chh_geo_grk_fre_dut_afr_wly_gam_rom_fin_tsn_sun_swe_ind_jpn_knd_kor_ita_cze_igb_eng_jav_slo_amr_bat_mnd_arw_ewe_rus_anl_nor_mol_bos_pan_qcu_por_guj_lit_dyu_tig_lat_sod_ben_mao_mcd_cic_ctl_zul_tag_tha_hau_tml_ven_akn_azi_hin_spa_tur_yor_vie_heb_swt_tsw_lda	-0.121639169785354	-0.286673879129	0.774999731488779
271	chh_prs_xho_por_owc_amh_mlt_ita_azi_uzb_moo_mly_ven_glc_pol_bsq_rus_sod_ewe_mnd_slo_swe_akn_mcd_ses_grk_hun_bam_igb_fin_guj_wly_geo_krd_afr_bos_spa_hau_tig_mol_est_cic_tag_svk_bat_jpn_tml_kor_nor_hin_bem_urd_mao_bul_sid_sun_cnt_cze_swa_ctl_heb_fre_alb_lit_pan_qcu_scr_arw_ben_tsn_amr_dut_anl_ger_ind_ukr_zul_lat_yor_jav_tha_gam_knd_dyu_lda_tur_eng_rom_aze_swt_vie_aeg_dgb_tsw_fbf	0.466072837176258	1.10085954782478	0.273798972971437
272	aeg_bos_swa_bul_amh_tig_chh_arw_aze_azi_tsw_mao_ewe_fre_glc_bsq_ukr_heb_akn_cnt_ben_cze_igb_svk_cic_urd_fin_yor_lda_est_grk_sid_geo_ger_rus_pan_rom_owc_wly_por_hun_ses_ind_lit_tag_jpn_knd_kor_krd_ita_dgb_prs_jav_spa_gam_mly_mnd_mol_bam_nor_amr_pol_afr_ctl_hin_qcu_alb_guj_slo_swt_hau_mcd_sod_scr_bat_dut_moo_eng_xho_sun_tha_mlt_tml_zul_fbf_uzb_lat_swe_tur_dyu_vie_anl_tsn_bem_ven	-0.612343812404777	-1.46239405912336	0.147004452477311
273	mlt_ger_ewe_lit_gam_chh_amh_mol_uzb_tur_cic_tag_fbf_alb_prs_bsq_cze_heb_yor_cnt_scr_dut_dgb_pan_ses_ita_est_tsn_akn_fin_rus_sod_geo_slo_ctl_lat_fre_hau_tig_rom_hun_tsw_sun_krd_mly_jpn_knd_kor_nor_glc_zul_bul_mao_guj_aeg_ind_mnd_bos_igb_mcd_wly_spa_pol_swe_ben_qcu_svk_arw_afr_bam_amr_por_sid_urd_bat_grk_dyu_eng_xho_jav_tha_owc_tml_ven_swt_aze_hin_ukr_azi_moo_vie_anl_bem_swa_lda	0.0265363421668874	0.0625233708329446	0.950280232288999
274	heb_grk_ven_ita_amh_owc_aeg_hin_tur_aze_akn_mly_lda_swe_rom_bsq_eng_wly_fbf_cnt_pol_arw_ses_slo_igb_lit_est_dgb_yor_hun_ben_hau_geo_ctl_mol_nor_guj_anl_sod_prs_fin_ewe_bat_spa_tag_jpn_knd_kor_rus_ukr_moo_alb_jav_pan_mlt_mao_mnd_ger_swa_fre_amr_dut_bos_mcd_krd_qcu_cze_scr_glc_tsn_tig_afr_sid_lat_ind_svk_cic_urd_xho_sun_tha_chh_tml_bam_tsw_azi_bul_por_uzb_swt_vie_gam_dyu_bem_zul	-0.666436666916874	-1.59693724274896	0.113672201981604
275	amh_ben_ven_glc_hau_amr_wly_svk_aze_uzb_tsw_mly_moo_lit_mol_bsq_dut_heb_lda_cnt_ukr_por_zul_cze_igb_swe_est_akn_dyu_hun_pan_mlt_geo_rom_urd_afr_bul_owc_aeg_ita_fin_bam_bat_pol_tag_jpn_tml_kor_rus_spa_fbf_arw_ind_prs_tig_mao_mnd_bos_ses_krd_chh_guj_lat_nor_slo_qcu_fre_hin_eng_ewe_sod_grk_gam_ger_jav_mcd_dgb_ctl_swt_sun_tha_anl_knd_tsn_cic_tur_scr_alb_azi_bem_vie_sid_swa_yor_xho	-0.565571321312143	-1.34841385671197	0.180800085147267
276	owc_mol_yor_bul_mlt_hau_amr_afr_aze_uzb_ewe_ind_lda_mcd_pan_bsq_ukr_chh_igb_cnt_grk_hin_zul_prs_fbf_eng_est_swt_ses_hun_pol_heb_geo_ben_ita_krd_nor_tig_gam_arw_fin_dyu_tag_rom_sun_jpn_knd_kor_lit_swe_tsn_scr_mao_dut_aeg_bat_mnd_alb_moo_ctl_anl_slo_svk_spa_glc_qcu_guj_rus_lat_bam_amh_fre_sod_urd_jav_bos_bem_por_dgb_mly_tha_wly_tml_xho_ven_tur_ger_cze_azi_swa_vie_sid_tsw_akn_cic	-0.435471379929163	-1.03457392943116	0.303550699163542
277	aeg_svk_dgb_afr_hau_wly_tig_mcd_uzb_tur_moo_tag_bem_grk_eng_bsq_swe_sid_tsw_mnd_rus_cze_ses_ger_ewe_ben_est_swa_swt_hun_alb_sod_geo_ctl_slo_pol_ita_chh_heb_fre_fin_fbf_mly_bul_mao_jpn_knd_kor_lit_rom_akn_prs_bat_hin_mlt_sun_cnt_por_yor_mol_gam_ukr_scr_bos_nor_qcu_guj_spa_urd_tsn_owc_lat_amr_krd_jav_glc_zul_pan_ven_ind_tha_amh_tml_cic_bam_aze_arw_dut_azi_igb_vie_anl_xho_lda_dyu	-0.68274786965788	-1.6369051080484	0.105029973082422
278	owc_pol_zul_bul_mlt_gam_chh_ben_uzb_aze_cic_mao_ven_cze_ger_bsq_mcd_tig_ses_mnd_lit_pan_yor_dut_igb_ukr_hun_moo_dyu_est_scr_aeg_geo_bos_grk_ctl_guj_wly_sid_hin_fin_swt_tag_swe_bat_jpn_knd_kor_rus_urd_swa_eng_mly_nor_sod_sun_cnt_rom_lda_spa_hau_por_glc_arw_svk_qcu_mol_alb_lat_dgb_anl_fre_amr_afr_ind_prs_tsw_krd_akn_jav_tha_heb_tml_ewe_tsn_azi_slo_ita_tur_fbf_vie_amh_xho_bem_bam	0.415859810499905	0.98337299822042	0.327975306010608
279	amh_afr_dyu_dut_amr_sod_aeg_slo_tur_azi_cic_bat_tsn_ukr_urd_bsq_bul_tig_swt_cnt_arw_pol_ewe_hin_tsw_ita_est_dgb_bem_hun_ctl_mlt_geo_eng_ger_guj_mcd_gam_sid_ben_fin_akn_sun_spa_tag_jpn_tml_kor_swe_rus_ses_pan_mly_glc_owc_ind_mnd_scr_fbf_svk_hau_bos_nor_grk_cze_qcu_por_fre_lat_zul_wly_alb_chh_lit_jav_krd_yor_rom_moo_mao_tha_anl_knd_swa_igb_aze_prs_mol_uzb_xho_vie_heb_ven_lda_bam	-0.660150952942898	-1.58182422001705	0.117084806232409
280	anl_eng_fbf_alb_amh_owc_mlt_hin_azi_tur_tsn_ind_swa_pan_slo_bsq_urd_sid_bam_mnd_afr_lat_xho_grk_ewe_nor_hun_lda_yor_fin_rus_aeg_geo_mcd_ita_prs_bul_wly_sod_ukr_est_cic_mly_pol_sun_jpn_knd_kor_ben_ger_swt_cze_jav_arw_hau_bat_cnt_glc_igb_dut_amr_ctl_swe_rom_guj_qcu_scr_mol_krd_tsw_chh_por_gam_lit_mao_fre_ses_svk_ven_tag_tha_heb_tml_bem_zul_aze_bos_spa_uzb_dyu_vie_tig_moo_dgb_akn	-0.497475380722189	-1.18350574556635	0.239625170972989
281	aeg_rom_ewe_dut_tig_sid_gam_pol_uzb_tur_ses_jav_cic_grk_slo_bsq_lat_chh_bem_cnt_nor_urd_ven_rus_swt_ukr_fin_akn_dyu_hun_guj_wly_geo_afr_scr_bos_arw_owc_heb_mol_est_igb_mao_cze_ind_jpn_knd_kor_fre_krd_yor_prs_bat_glc_mlt_tag_mnd_ger_tsw_svk_amh_spa_ctl_swe_alb_qcu_ben_ita_mcd_moo_amr_lit_hau_pan_mly_hin_lda_bul_dgb_sun_tha_anl_tml_swa_bam_aze_por_eng_azi_fbf_vie_sod_tsn_xho_zul	0.34078318992648	0.802661879446188	0.424216688743551
282	hau_hin_yor_cze_mlt_aeg_chh_mol_tur_azi_dyu_jav_tsn_pol_eng_bsq_guj_amr_zul_cnt_bul_lat_bam_slo_cic_alb_fin_ven_xho_hun_afr_gam_geo_ukr_scr_por_grk_owc_sid_swe_est_igb_bat_urd_sun_jpn_tml_kor_pan_ben_bem_nor_mao_ger_anl_mly_mnd_prs_tsw_arw_amh_krd_lit_mcd_rus_qcu_rom_spa_bos_ses_tig_svk_sod_fre_tag_dut_ewe_ita_dgb_ind_tha_heb_knd_akn_lda_uzb_glc_ctl_aze_moo_vie_wly_swa_swt_fbf	-0.105080484440106	-0.247531942980758	0.8050422450606
283	mlt_slo_tsn_urd_sod_chh_anl_arw_tur_azi_ven_tag_dyu_prs_bos_bsq_ben_tig_moo_cnt_ger_ukr_dgb_afr_ses_ita_fin_akn_xho_hun_guj_gam_geo_fre_ctl_pol_eng_heb_amh_swe_est_yor_bat_dut_mao_jpn_tml_kor_mol_svk_bem_spa_sun_krd_amr_ind_mnd_glc_ewe_cze_hau_por_lat_bul_grk_qcu_rus_scr_alb_zul_wly_hin_aeg_mcd_mly_rom_swa_nor_lda_jav_tha_owc_knd_tsw_cic_uzb_pan_lit_aze_swt_vie_sid_bam_fbf_igb	0.340202490978364	0.800011814281733	0.425742760810643
284	owc_fre_moo_alb_sod_tig_hau_prs_azi_aze_igb_ind_cic_cze_lat_bsq_glc_wly_akn_mnd_bul_slo_yor_eng_zul_dut_fin_dyu_swt_hun_pan_mlt_geo_ukr_lit_swe_arw_aeg_gam_mcd_est_xho_jav_afr_mao_jpn_knd_kor_por_grk_ven_guj_mly_krd_chh_bat_cnt_mol_ses_nor_heb_svk_spa_urd_rom_qcu_hin_rus_bos_dgb_anl_ctl_amr_ita_sun_scr_fbf_ger_tsw_tag_tha_sid_tml_swa_bam_uzb_ben_pol_tur_lda_vie_amh_bem_tsn_ewe	0.10041624932965	0.236831681461671	0.813308257131415
285	heb_fre_bam_afr_hau_aeg_chh_ger_tur_azi_zul_sun_fbf_slo_rus_bsq_krd_anl_akn_cnt_spa_bul_moo_cze_ven_svk_fin_ewe_lda_est_lit_sid_geo_lat_eng_grk_alb_mlt_gam_por_hun_tsn_jav_pol_mao_jpn_knd_kor_ukr_ctl_swa_nor_tag_swe_sod_ind_mnd_prs_dyu_mcd_tig_dut_urd_arw_scr_qcu_pan_bos_ben_dgb_amr_mol_owc_ita_bat_glc_xho_guj_igb_mly_tha_amh_tml_cic_bem_uzb_rom_hin_aze_tsw_vie_wly_swt_ses_yor	0.0869907774956584	0.204787345785109	0.83818580777192
286	heb_glc_swt_svk_amh_tig_hau_por_tur_uzb_ven_mao_tsn_fre_ita_bsq_krd_sod_xho_cnt_bul_mol_cic_grk_ses_cze_fin_yor_zul_est_spa_chh_geo_arw_slo_lit_guj_aeg_anl_alb_hun_swa_tag_bos_bat_jpn_knd_kor_rom_dut_lda_rus_ind_ger_mlt_sun_mnd_prs_igb_urd_wly_hin_mcd_pan_afr_qcu_scr_ben_eng_bam_gam_swe_amr_ctl_jav_nor_moo_pol_dyu_mly_tha_owc_tml_fbf_tsw_azi_lat_ukr_aze_dgb_vie_sid_akn_ewe_bem	-0.132825620447373	-0.312975529228717	0.755000036778024
287	wly_ctl_yor_arw_chh_owc_mlt_rom_tur_azi_akn_sun_dyu_bul_rus_bsq_lat_amr_zul_cnt_urd_eng_cic_mol_bam_swe_hun_xho_igb_fin_hin_amh_geo_cze_mcd_ben_dut_sid_aeg_spa_est_ewe_jav_lit_mly_jpn_tml_kor_svk_grk_swt_ita_tag_guj_heb_bat_mnd_nor_tsn_bos_tig_glc_scr_por_krd_qcu_pol_ger_prs_tsw_sod_afr_hau_ukr_mao_slo_ven_alb_bem_ind_tha_gam_knd_moo_lda_uzb_pan_fre_aze_fbf_vie_anl_swa_dgb_ses	-0.546279598262964	-1.30400116331793	0.195451560616248
288	gam_cze_dgb_ger_wly_amr_sid_dut_aze_uzb_igb_mly_dyu_rom_spa_bsq_rus_sod_moo_cnt_bul_urd_bem_ita_cic_ukr_fin_yor_lda_hun_pan_hau_geo_arw_swe_krd_guj_owc_amh_scr_est_fbf_sun_alb_tag_jpn_knd_kor_svk_glc_swa_por_bat_pol_aeg_mao_mnd_mcd_bam_fre_mlt_mol_eng_slo_bos_qcu_lat_hin_prs_ewe_tig_lit_heb_ctl_jav_ben_ses_afr_tsn_ind_tha_anl_tml_zul_xho_azi_grk_nor_tur_swt_vie_chh_ven_tsw_akn	0.157137340905613	0.369606389835365	0.712516069962769
289	amh_fre_cic_alb_heb_gam_mlt_glc_tur_uzb_dgb_mly_bam_dut_slo_bsq_eng_aeg_tsw_cnt_krd_bul_dyu_ben_ses_por_hun_swt_fbf_fin_pol_hau_geo_mcd_urd_swe_pan_amr_sod_nor_est_bem_ind_hin_jav_jpn_tml_kor_ukr_ger_yor_rom_sun_ita_owc_mao_mnd_guj_igb_scr_tig_grk_svk_prs_lit_qcu_bos_rus_arw_akn_sid_ctl_wly_mol_tag_afr_xho_cze_swa_bat_tha_chh_knd_ven_tsn_azi_lat_spa_aze_ewe_vie_anl_lda_zul_moo	-0.213444954727954	-0.504637611225954	0.615007023150475
290	anl_arw_tsw_krd_owc_chh_wly_alb_uzb_azi_lda_bat_ses_lit_pol_bsq_mcd_amr_ven_cnt_rom_lat_zul_glc_igb_afr_est_ewe_bem_fin_slo_gam_geo_eng_pan_fre_dut_tig_sid_cze_hun_akn_tag_spa_mly_jpn_tml_kor_ger_ben_yor_hin_sun_scr_amh_mao_mnd_urd_tsn_rus_mlt_prs_por_ukr_guj_qcu_mol_grk_ctl_swt_hau_svk_aeg_bul_ind_nor_xho_swe_dyu_jav_tha_sod_knd_bam_dgb_tur_ita_bos_aze_moo_vie_heb_cic_swa_fbf	-0.236481587067087	-0.55892638056308	0.577555379754428
291	owc_mcd_zul_slo_anl_sid_mlt_ita_tur_aze_tsn_ind_igb_hin_spa_bsq_pol_tig_fbf_mnd_arw_swe_yor_alb_moo_svk_fin_akn_dgb_hun_ger_amr_geo_bos_glc_afr_scr_sod_hau_rus_est_bam_jav_urd_sun_jpn_tml_kor_lat_bul_dyu_rom_mao_por_gam_tag_cnt_nor_ewe_prs_wly_ukr_dut_fre_ben_qcu_cze_lit_mol_xho_chh_krd_amh_ctl_bat_grk_bem_guj_swt_mly_tha_aeg_knd_cic_lda_azi_pan_eng_uzb_tsw_vie_heb_ven_ses_swa	-0.987258758214874	-2.41135902517273	0.0178579824844201
292	owc_afr_yor_fre_tig_anl_amr_ukr_tur_aze_bem_mly_swt_slo_grk_bsq_nor_aeg_fbf_cnt_alb_svk_igb_bos_ewe_hin_fin_bam_ses_hun_urd_sod_geo_mcd_guj_ben_krd_amh_gam_spa_est_akn_tag_ger_mao_jpn_knd_kor_mol_arw_tsn_ctl_sun_scr_hau_ind_mnd_rus_moo_lit_heb_cze_rom_por_pol_qcu_swe_pan_prs_zul_mlt_glc_wly_ita_jav_lat_lda_bul_ven_bat_tha_chh_tml_dyu_dgb_uzb_eng_dut_azi_swa_vie_sid_xho_tsw_cic	-0.0430441102188214	-0.101428822580686	0.91942841762294
293	sid_svk_ewe_ukr_amr_hau_amh_rus_uzb_azi_yor_sun_akn_urd_grk_bsq_cze_gam_dgb_cnt_mol_pan_ses_arw_lda_krd_hun_tsw_bem_est_ita_owc_geo_por_pol_lat_fre_mlt_sod_ben_fin_fbf_bat_nor_mly_jpn_tml_kor_lit_bos_ven_ctl_jav_prs_anl_ind_mnd_rom_cic_dut_heb_mcd_scr_glc_hin_qcu_ger_swe_alb_tsn_chh_slo_wly_spa_tag_guj_xho_bul_bam_mao_tha_aeg_knd_igb_swt_tur_eng_afr_aze_moo_vie_tig_swa_zul_dyu	0.1337440220687	0.314925733308005	0.753523545720494
294	wly_mol_moo_cze_hau_sod_amr_ger_aze_tur_dyu_tag_xho_mcd_slo_bsq_bul_anl_zul_mnd_pol_grk_ewe_ukr_tsw_glc_hun_igb_swt_fin_lit_gam_geo_hin_spa_alb_rus_mlt_heb_svk_est_swa_mly_guj_sun_jpn_tml_kor_swe_prs_dgb_afr_mao_dut_aeg_jav_cnt_ctl_cic_krd_tig_arw_por_bos_rom_qcu_ben_urd_scr_fbf_amh_eng_sid_lat_ind_ita_yor_nor_bam_bat_tha_chh_knd_ses_ven_uzb_pan_fre_azi_akn_vie_owc_lda_bem_tsn	-0.119437949631133	-0.281601413911026	0.778874798725498
295	sid_rom_ewe_scr_tig_mlt_amr_spa_tur_aze_swt_mly_bam_bos_ben_bsq_lat_anl_moo_cnt_eng_pol_igb_svk_ses_afr_fin_tsn_xho_est_fre_heb_geo_alb_dut_nor_glc_sod_aeg_lit_hun_akn_sun_por_mao_jpn_tml_kor_swe_guj_tsw_hin_jav_slo_gam_tag_mnd_prs_dgb_mol_chh_mcd_ctl_urd_bul_qcu_ger_krd_grk_dyu_amh_arw_owc_ita_ind_pan_zul_ukr_lda_bat_tha_hau_knd_cic_yor_azi_cze_rus_uzb_swa_vie_wly_bem_ven_fbf	-0.458419369069054	-1.08865398582674	0.279119612498778
296	chh_bul_xho_grk_hau_heb_gam_arw_tur_aze_moo_ind_ewe_ctl_afr_bsq_alb_mlt_dgb_mnd_glc_ger_bem_prs_fbf_pan_fin_igb_lda_est_por_wly_geo_urd_hin_krd_dut_sod_aeg_lit_hun_akn_bat_ukr_sun_jpn_tml_kor_lat_slo_zul_svk_tag_bos_tig_mly_cnt_spa_swa_guj_anl_ben_cze_swe_mol_qcu_fre_nor_rom_yor_sid_ita_amr_scr_mao_eng_bam_mcd_tsw_jav_tha_owc_knd_dyu_ven_uzb_pol_rus_azi_cic_vie_amh_swt_ses_tsn	0.206183095427756	0.48581241916204	0.628242833580656
297	amr_svk_moo_rom_wly_mlt_anl_mol_aze_azi_bem_mly_zul_ita_mcd_bsq_lat_heb_igb_cnt_bul_lit_fbf_bos_bam_scr_hun_dgb_ven_est_urd_aeg_geo_prs_por_nor_eng_sod_hau_ukr_fin_ewe_bat_grk_tag_jpn_knd_kor_krd_slo_yor_guj_ind_pol_sid_mao_mnd_alb_xho_ger_amh_dut_glc_cze_fre_qcu_rus_afr_swe_swa_gam_ctl_chh_ben_sun_pan_lda_hin_tsw_jav_tha_tig_tml_swt_cic_uzb_spa_arw_tur_akn_vie_owc_dyu_ses_tsn	-1.33546873121964	-3.33806967355153	0.0012144480935218
298	anl_ger_zul_dut_gam_mlt_aeg_mol_azi_uzb_yor_sun_tsn_hin_svk_bsq_bul_sod_xho_cnt_guj_scr_ses_glc_igb_ita_hun_dyu_ewe_est_pan_owc_geo_swe_bos_ukr_pol_wly_hau_fre_fin_swt_ind_eng_mly_jpn_knd_kor_rom_grk_bam_urd_tag_por_chh_jav_mnd_ctl_lda_afr_tig_cze_slo_rus_mcd_qcu_ben_spa_nor_fbf_heb_prs_amh_krd_bat_alb_ven_lit_tsw_mao_tha_sid_tml_swa_dgb_tur_arw_lat_aze_moo_vie_amr_bem_cic_akn	-1.02516356921442	-2.50662305043043	0.0139252935331375
299	owc_lit_bem_rus_aeg_sod_hau_rom_azi_tur_bam_bat_ven_prs_pol_bsq_por_amr_yor_cnt_fre_krd_zul_spa_cic_ctl_hun_swt_dgb_fin_scr_chh_geo_arw_mcd_swe_urd_wly_gam_slo_est_lda_mly_svk_ind_jpn_knd_kor_dut_lat_tsw_ukr_mao_bos_anl_tag_mnd_eng_ewe_grk_heb_cze_ita_bul_afr_qcu_ger_ben_pan_xho_amh_mol_tig_nor_jav_guj_akn_hin_swa_sun_tha_sid_tml_dyu_tsn_aze_alb_glc_uzb_fbf_vie_mlt_ses_moo_igb	0.240588570044925	0.565955907413018	0.572786845184121
300	mlt_alb_moo_krd_amr_sod_owc_guj_tur_uzb_swt_mao_lda_ger_lat_bsq_bos_hau_cic_cnt_scr_dut_ven_rus_dyu_por_fin_swa_tsn_est_hin_wly_geo_urd_ukr_bul_glc_gam_heb_grk_hun_tsw_bat_pol_sun_jpn_tml_kor_mcd_mol_ses_lit_mly_pan_amh_ind_mnd_eng_bam_svk_chh_afr_nor_swe_rom_qcu_slo_ctl_ben_xho_anl_spa_sid_fre_jav_cze_ewe_arw_akn_tag_tha_tig_knd_yor_dgb_aze_prs_ita_azi_zul_vie_aeg_igb_bem_fbf	0.0129856852993894	0.0305745903120755	0.975674325816896
301	anl_dut_tsw_lit_hau_tig_wly_scr_aze_tur_akn_bat_bem_krd_mcd_bsq_ger_aeg_lda_cnt_cze_ctl_swt_ita_ewe_rom_fin_moo_ven_hun_eng_heb_geo_bul_urd_hin_spa_amr_chh_nor_est_fbf_ind_pan_jav_jpn_tml_kor_prs_lat_ses_swe_sun_svk_sid_mly_mnd_grk_swa_slo_gam_rus_mol_afr_ukr_qcu_bos_glc_fre_cic_owc_alb_amh_ben_mao_por_bam_pol_yor_tag_tha_mlt_knd_dgb_igb_azi_arw_guj_uzb_xho_vie_sod_tsn_dyu_zul	-1.38315711525167	-3.45485199996262	0.000831192583856512
302	sid_nor_dgb_ctl_anl_chh_amr_eng_aze_uzb_yor_jav_tsw_arw_urd_bsq_spa_gam_cic_mnd_bul_hin_swt_lat_akn_pan_fin_xho_igb_hun_lit_amh_geo_rus_prs_dut_rom_heb_mlt_swe_est_bem_ind_bos_sun_jpn_tml_kor_ger_guj_bam_krd_bat_slo_hau_tag_cnt_ben_ses_fre_wly_por_afr_grk_pol_qcu_svk_alb_mcd_ven_aeg_cze_tig_ukr_mao_scr_lda_ita_swa_mly_tha_sod_knd_dyu_zul_azi_mol_glc_tur_moo_vie_owc_tsn_fbf_ewe	-0.0972607289111312	-0.229203075861088	0.819214387336231
303	chh_ger_ven_hin_owc_anl_tig_eng_uzb_tur_akn_mao_igb_fre_swe_bsq_dut_mlt_swa_mnd_bul_pan_zul_svk_lda_cze_est_bem_swt_hun_afr_heb_geo_bos_scr_arw_rom_sid_gam_ita_fin_tsn_sun_grk_tag_jpn_tml_kor_urd_pol_fbf_prs_jav_ctl_amh_ind_cnt_ukr_dgb_krd_amr_ben_nor_lat_guj_qcu_spa_lit_mcd_bam_wly_slo_aeg_glc_bat_rus_moo_mol_tsw_mly_tha_sod_knd_ses_dyu_azi_por_alb_aze_yor_vie_hau_cic_xho_ewe	-0.329401416868255	-0.779696981925344	0.43754901346519
304	gam_por_bam_bul_hau_anl_chh_scr_aze_azi_akn_jav_dyu_grk_mcd_bsq_lit_owc_fbf_cnt_afr_guj_swt_urd_zul_glc_hun_bem_swa_est_alb_amh_geo_hin_nor_svk_slo_aeg_tig_swe_fin_ven_tag_spa_bat_jpn_knd_kor_prs_arw_lda_cze_mao_eng_mlt_ind_mnd_pan_xho_lat_wly_rom_bos_mol_ukr_qcu_rus_ctl_fre_ewe_heb_pol_sid_krd_mly_ben_cic_dut_yor_sun_tha_amr_tml_dgb_igb_tur_ger_ita_uzb_tsw_vie_sod_tsn_moo_ses	0.177510443595868	0.417765713009188	0.677081393317027
305	mlt_afr_lda_lat_sid_anl_chh_lit_aze_azi_tsn_sun_moo_bos_dut_bsq_ctl_hau_swt_cnt_ger_mol_ewe_por_bam_cze_fin_dyu_ses_est_scr_amr_geo_fre_grk_slo_mcd_aeg_heb_arw_hun_ven_tag_pan_mao_jpn_tml_kor_rom_svk_cic_krd_jav_bul_gam_ind_mnd_pol_igb_nor_amh_swe_prs_alb_glc_qcu_ita_guj_rus_swa_sod_urd_owc_ben_mly_eng_akn_spa_dgb_bat_tha_tig_knd_xho_fbf_uzb_ukr_hin_tur_zul_vie_wly_bem_yor_tsw	-1.10543953588251	-2.71510334456582	0.0078982599421405
306	mlt_grk_yor_krd_chh_owc_tig_mol_uzb_tur_dgb_bat_tsn_ben_nor_bsq_svk_anl_ven_cnt_bul_lit_tsw_ctl_moo_mcd_hun_xho_lda_fin_ita_heb_geo_rom_spa_scr_alb_amh_aeg_prs_est_fbf_sun_cze_mly_jpn_knd_kor_arw_ger_bem_pan_mao_bos_wly_tag_mnd_por_swt_hin_sod_rus_dut_afr_guj_qcu_ukr_glc_pol_igb_sid_slo_hau_eng_ind_fre_cic_urd_akn_jav_tha_gam_tml_zul_ewe_aze_lat_swe_azi_ses_vie_amr_bam_dyu_swa	-0.879852150855492	-2.12700719897956	0.036066284044165
307	heb_urd_igb_pol_anl_amh_owc_prs_tur_uzb_bam_ind_bem_bul_ctl_bsq_rom_gam_tsw_cnt_glc_hin_ven_swe_moo_fre_fin_lda_dyu_est_dut_hau_geo_grk_ben_cze_ukr_chh_wly_afr_hun_akn_sun_lit_tag_jpn_tml_kor_guj_por_swa_mol_mao_lat_mlt_mly_mnd_ita_xho_krd_aeg_mcd_nor_svk_eng_qcu_scr_arw_ger_ses_tig_rus_sod_pan_jav_bos_cic_alb_zul_bat_tha_amr_knd_swt_yor_aze_slo_spa_azi_ewe_vie_sid_fbf_tsn_dgb	0.188880585790913	0.444436009812409	0.657759914209431
308	heb_pan_swa_dut_chh_hau_sod_nor_azi_tur_igb_tag_bam_swe_fre_bsq_ukr_amr_lda_cnt_guj_ctl_dgb_ita_ewe_alb_est_dyu_zul_hun_bos_wly_geo_mol_rus_scr_slo_aeg_gam_afr_fin_fbf_bat_lat_ind_jpn_tml_kor_grk_rom_cic_glc_mly_por_tig_jav_mnd_cze_swt_hin_owc_svk_krd_prs_pol_qcu_eng_ger_mcd_ses_anl_arw_sid_lit_mao_urd_tsw_bul_yor_sun_tha_amh_knd_tsn_xho_uzb_ben_spa_aze_akn_vie_mlt_moo_bem_ven	-0.669121393757404	-1.60253357574977	0.11242889651735
309	sod_lit_tsn_lat_sid_tig_gam_guj_aze_azi_cic_mao_swt_rus_eng_bsq_ukr_mlt_bam_mnd_glc_pan_swa_bul_fbf_dut_fin_dyu_ewe_hun_ben_anl_geo_krd_scr_cze_ger_heb_aeg_ita_est_tsw_sun_svk_mly_jpn_tml_kor_fre_grk_lda_alb_tag_mol_hau_ind_cnt_mcd_igb_rom_amr_bos_afr_prs_ctl_qcu_slo_nor_pol_yor_owc_swe_wly_por_bat_spa_bem_hin_ven_jav_tha_amh_knd_akn_moo_uzb_urd_arw_tur_dgb_vie_chh_zul_xho_ses	-0.22892910288204	-0.54133194011523	0.5895732498565
310	tig_fre_akn_grk_sod_chh_wly_bos_aze_azi_swt_sun_tsw_mcd_rom_bsq_urd_amr_tsn_mnd_rus_lit_xho_dut_lda_afr_est_cic_dyu_hun_eng_amh_geo_lat_ger_scr_ben_owc_hau_spa_fin_bam_ind_guj_mly_jpn_tml_kor_krd_mol_igb_arw_tag_nor_gam_bat_cnt_prs_fbf_por_anl_pol_glc_alb_cze_qcu_hin_swe_slo_bem_mlt_bul_aeg_pan_mao_ita_moo_ukr_ewe_jav_tha_sid_knd_ven_zul_tur_svk_ctl_uzb_yor_vie_heb_dgb_swa_ses	0.536219875365262	1.26908367209381	0.207578201728418
311	wly_glc_lda_ukr_anl_tig_chh_lit_tur_uzb_ewe_tag_moo_rus_grk_bsq_nor_sid_tsn_cnt_svk_urd_fbf_pan_swt_mol_fin_tsw_dyu_hun_cze_heb_geo_prs_ger_pol_swe_mlt_gam_lat_est_xho_bat_alb_sun_jpn_knd_kor_ctl_krd_yor_por_mao_rom_amh_mly_mnd_hin_zul_fre_amr_bos_guj_dut_scr_qcu_afr_eng_spa_dgb_sod_mcd_aeg_arw_ind_bul_swa_ben_bam_jav_tha_owc_tml_bem_igb_azi_slo_ita_aze_cic_vie_hau_akn_ses_ven	0.670593530409548	1.58787647718299	0.11570848526202
312	anl_afr_swa_pol_owc_sod_gam_spa_azi_uzb_bam_tag_tsn_scr_svk_bsq_eng_chh_tsw_mnd_swe_rus_zul_ctl_xho_pan_hun_cic_ses_est_ger_heb_geo_glc_hin_mcd_mol_amh_tig_slo_fin_akn_mly_ben_ind_jpn_knd_kor_bos_krd_ven_fre_jav_por_sid_mao_cnt_lat_bem_bul_wly_urd_rom_ita_nor_qcu_grk_cze_guj_igb_mlt_dut_aeg_lit_sun_prs_dgb_alb_dyu_bat_tha_amr_tml_yor_ewe_aze_arw_ukr_tur_fbf_vie_hau_lda_swt_moo	-0.527737948881669	-1.25733436337679	0.211780918508652
313	aeg_arw_ven_ukr_owc_heb_sid_lit_azi_uzb_swt_jav_dyu_mcd_prs_bsq_alb_sod_yor_cnt_glc_pan_dgb_ben_lda_slo_fin_xho_igb_est_ger_amr_geo_krd_svk_rom_swe_anl_amh_cze_hun_ewe_mao_rus_tag_jpn_tml_kor_spa_nor_tsn_bul_ind_fre_chh_sun_mnd_scr_moo_eng_wly_bos_dut_por_pol_qcu_lat_afr_mol_zul_gam_guj_tig_urd_bat_grk_akn_hin_ses_mly_tha_mlt_knd_fbf_cic_aze_ita_ctl_tur_tsw_vie_hau_bem_bam_swa	-1.30644070793961	-3.25352869829095	0.00158948528235085
314	amh_por_bam_urd_chh_hau_amr_bul_tur_uzb_moo_mly_swt_spa_nor_bsq_krd_wly_igb_mnd_eng_lit_ven_hin_dgb_ben_est_tsw_tsn_fin_rus_mlt_geo_ita_ukr_prs_alb_tig_anl_guj_hun_bem_jav_grk_sun_jpn_tml_kor_slo_fre_ewe_mcd_ind_rom_gam_tag_cnt_scr_xho_lat_aeg_pan_arw_ctl_glc_qcu_cze_ger_swe_zul_sid_mol_sod_bos_mao_dut_dyu_afr_ses_bat_tha_owc_knd_fbf_lda_azi_svk_pol_aze_akn_vie_heb_cic_yor_swa	-0.504559408736518	-1.20139383238338	0.232649094645796
315	anl_swe_ven_slo_chh_heb_hau_arw_aze_azi_ses_jav_cic_eng_guj_bsq_svk_amr_swa_mnd_mcd_scr_ewe_glc_bem_urd_fin_bam_igb_est_nor_aeg_geo_bos_prs_grk_hin_amh_sod_bul_hun_yor_ind_fre_sun_jpn_knd_kor_pan_alb_dyu_cze_mly_por_owc_mao_cnt_lat_tsw_ukr_gam_dut_lit_mol_ita_qcu_pol_spa_rus_akn_sid_afr_mlt_ger_tag_ctl_moo_krd_zul_bat_tha_tig_tml_swt_fbf_tur_ben_rom_uzb_lda_vie_wly_dgb_xho_tsn	-0.491973288747959	-1.16890142730858	0.245430784837654
316	gam_bul_tsn_ctl_mlt_heb_owc_scr_tur_aze_swa_mly_yor_dut_lit_bsq_pan_amr_xho_mnd_lat_rus_dgb_grk_bam_ukr_hun_ewe_fbf_est_por_hau_geo_guj_slo_prs_glc_sod_chh_spa_fin_ses_sun_urd_mao_jpn_knd_kor_mol_alb_moo_swe_bat_arw_anl_jav_cnt_ita_cic_eng_amh_ben_afr_mcd_bos_qcu_pol_krd_cze_ven_sid_hin_wly_rom_tag_svk_igb_ger_tsw_ind_tha_tig_tml_dyu_swt_uzb_fre_nor_azi_lda_vie_aeg_akn_zul_bem	-0.406130194515686	-0.964541595219466	0.337275897103478
317	amr_fre_swt_ita_mlt_aeg_tig_rom_aze_azi_yor_bat_bem_afr_eng_bsq_bul_owc_igb_mnd_pol_cze_lda_dut_fbf_por_hun_xho_ses_fin_spa_amh_geo_prs_rus_alb_lat_heb_anl_ukr_est_ewe_mly_scr_mao_jpn_knd_kor_ben_ger_tsw_bos_jav_arw_hau_sun_cnt_swe_moo_nor_sid_glc_krd_urd_hin_qcu_lit_grk_pan_cic_chh_mcd_gam_ctl_tag_guj_dyu_svk_zul_ind_tha_wly_tml_bam_akn_tur_slo_mol_uzb_ven_vie_sod_dgb_swa_tsn	-0.486261876243697	-1.15726537559488	0.25012767619201
318	wly_lit_fbf_afr_tig_mlt_sod_ukr_azi_uzb_tsn_mly_akn_ben_guj_bsq_nor_owc_zul_mnd_alb_rom_ses_slo_ven_mcd_est_tsw_bem_fin_urd_amh_geo_rus_cze_grk_krd_heb_anl_bul_hun_moo_bat_pol_tag_jpn_knd_kor_swe_dut_igb_ger_sun_lat_aeg_mao_cnt_fre_xho_spa_amr_ctl_hin_por_prs_qcu_glc_arw_mol_swa_chh_bos_gam_ita_ind_eng_yor_scr_ewe_jav_tha_sid_tml_lda_cic_tur_svk_pan_aze_bam_vie_hau_dgb_swt_dyu	0.122192671917977	0.287610808471112	0.774284591595914
319	gam_spa_ewe_guj_hau_sod_wly_dut_tur_uzb_fbf_tag_xho_bul_afr_bsq_prs_tig_moo_mnd_lat_alb_bem_por_swa_krd_hun_zul_dgb_fin_bos_sid_geo_rus_nor_grk_ita_heb_chh_fre_est_igb_ind_ger_jav_jpn_knd_kor_ben_slo_ses_eng_bat_pan_mlt_mao_cnt_mcd_swt_svk_aeg_scr_mol_urd_glc_qcu_hin_arw_ctl_ven_amr_rom_anl_swe_mly_ukr_akn_pol_yor_sun_tha_owc_tml_lda_dyu_aze_lit_cze_azi_tsn_vie_amh_bam_cic_tsw	0.821639140007333	1.95812569545259	0.053212107879682
320	heb_swe_tsn_glc_sod_mlt_tig_svk_uzb_tur_tsw_bat_xho_por_slo_bsq_prs_sid_dgb_cnt_dut_ben_zul_pan_yor_hin_est_swa_akn_fin_scr_anl_geo_arw_ita_grk_fre_owc_amh_spa_hun_ven_mly_guj_ind_jpn_tml_kor_bos_krd_ses_ukr_sun_ger_aeg_mao_mnd_ctl_dyu_rom_gam_lat_nor_eng_pol_qcu_afr_mol_bul_cic_hau_mcd_chh_alb_tag_lit_swt_cze_bam_jav_tha_wly_knd_igb_lda_aze_rus_urd_azi_moo_vie_amr_fbf_bem_ewe	0.259096735290669	0.60989070813594	0.543421547580745
321	anl_mcd_igb_alb_chh_gam_hau_swe_tur_uzb_zul_ind_lda_spa_lit_bsq_bos_sod_ses_mnd_pol_fre_xho_guj_bem_svk_hun_moo_tsw_est_eng_aeg_geo_ger_pan_arw_krd_amr_mlt_glc_fin_tsn_jav_ctl_mly_jpn_knd_kor_cze_por_yor_bul_sun_lat_sid_mao_cnt_rom_ven_urd_amh_prs_dut_ukr_afr_qcu_mol_ben_slo_fbf_heb_scr_owc_rus_tag_grk_bam_ita_dgb_bat_tha_tig_tml_ewe_swt_azi_nor_hin_aze_akn_vie_wly_cic_swa_dyu	-0.731419335577962	-1.75673594623569	0.0822542557019896
322	wly_urd_zul_scr_mlt_sod_heb_dut_azi_tur_ewe_ind_igb_pan_eng_bsq_bul_gam_fbf_mnd_rus_mol_swa_ita_xho_fre_est_moo_bem_fin_mcd_owc_geo_ger_hin_ukr_lit_hau_tig_pol_hun_tsn_bat_ben_sun_jpn_knd_kor_ctl_cze_dgb_krd_jav_arw_sid_mao_cnt_guj_ven_rom_anl_nor_alb_spa_swe_qcu_glc_grk_afr_akn_amh_lat_chh_slo_tag_svk_swt_bos_cic_mly_tha_amr_tml_tsw_lda_uzb_prs_por_aze_ses_vie_aeg_bam_dyu_yor	-0.855777588348265	-2.0676660742178	0.0414490831648051
323	anl_scr_dyu_ben_mlt_amr_gam_cze_tur_aze_moo_sun_zul_mcd_svk_bsq_rus_tig_bam_cnt_nor_por_ewe_guj_tsn_urd_est_yor_ses_hun_spa_wly_geo_bul_dut_alb_ita_amh_owc_afr_fin_bem_tag_swe_jav_jpn_tml_kor_krd_mol_cic_ctl_bat_arw_sod_ind_mnd_fre_dgb_bos_hau_grk_ukr_slo_pan_qcu_hin_prs_ger_swt_sid_lit_chh_rom_mao_lat_tsw_glc_akn_mly_tha_heb_knd_igb_fbf_azi_eng_pol_uzb_swa_vie_aeg_xho_lda_ven	-1.090805648796	-2.67553955497659	0.00881650101474497
324	amh_arw_ven_ben_gam_aeg_wly_lat_uzb_aze_xho_jav_ses_ukr_ger_bsq_dut_hau_swt_cnt_nor_eng_dyu_pan_yor_mcd_est_ewe_fbf_fin_prs_tig_geo_afr_grk_bul_guj_owc_chh_alb_hun_akn_tag_por_sun_jpn_tml_kor_mol_urd_dgb_scr_ind_cze_mlt_mao_mnd_rom_swa_rus_sid_ctl_lit_slo_spa_qcu_hin_krd_swe_zul_amr_bos_heb_pol_mly_ita_bem_fre_igb_bat_tha_anl_knd_cic_lda_tur_svk_glc_azi_tsn_vie_sod_tsw_moo_bam	0.175835387898027	0.413873470379305	0.679919689875929
325	aeg_bul_yor_dut_mlt_heb_sid_eng_aze_tur_swa_mao_fbf_arw_grk_bsq_por_tig_ven_cnt_svk_ctl_cic_rus_swt_lit_fin_moo_zul_est_hin_wly_geo_glc_ger_prs_mol_owc_chh_urd_hun_lda_ind_afr_bat_jpn_tml_kor_pol_bos_akn_alb_mly_ita_amr_jav_mnd_lat_dgb_scr_amh_ukr_slo_ben_nor_qcu_swe_rom_pan_bem_anl_spa_gam_fre_tag_krd_tsn_mcd_bam_sun_tha_sod_knd_igb_tsw_uzb_cze_guj_azi_ewe_vie_hau_dyu_xho_ses	0.232282611438811	0.546811939936395	0.585817591174211
326	sid_mcd_dgb_mol_amr_amh_gam_ger_azi_tur_ses_sun_yor_grk_lit_bsq_ukr_sod_moo_cnt_spa_glc_cic_bul_fbf_por_est_ven_tsw_fin_slo_wly_geo_scr_arw_ita_prs_hau_heb_guj_hun_tsn_bat_ctl_ind_jpn_knd_kor_rus_svk_bam_pan_jav_dut_chh_tag_mnd_urd_lda_eng_tig_krd_cze_ben_alb_qcu_pol_swe_rom_dyu_owc_fre_anl_lat_mly_afr_xho_bos_igb_mao_tha_aeg_tml_zul_bem_uzb_hin_nor_aze_swt_vie_mlt_ewe_akn_swa	-0.12933747518869	-0.304785562141261	0.761210503438546
327	hau_swe_swa_ben_heb_amh_wly_ukr_aze_tur_dyu_jav_cic_afr_rom_bsq_bos_anl_akn_mnd_por_krd_swt_mol_bam_svk_est_igb_tsw_hun_eng_sid_geo_cze_arw_urd_mcd_mlt_gam_lat_fin_ven_mly_dut_mao_jpn_knd_kor_spa_slo_zul_guj_ind_ita_tig_tag_cnt_rus_fbf_hin_sod_scr_fre_nor_lit_qcu_glc_ger_pol_bem_amr_ctl_owc_bul_sun_grk_ses_pan_ewe_bat_tha_chh_tml_tsn_moo_uzb_prs_alb_azi_dgb_vie_aeg_yor_lda_xho	-0.285780791465983	-0.67570141797184	0.50090700024579
328	chh_grk_zul_bos_amh_wly_hau_lit_tur_azi_tsw_mly_igb_por_swe_bsq_scr_tig_cic_cnt_ben_bul_bam_pan_ewe_eng_est_ses_fbf_fin_alb_sid_geo_pol_afr_spa_nor_owc_sod_glc_hun_moo_sun_fre_tag_jpn_tml_kor_ger_slo_yor_hin_bat_krd_heb_mao_mnd_rus_swt_mcd_mlt_dut_ita_cze_svk_qcu_prs_ukr_guj_dgb_anl_lat_aeg_rom_jav_urd_ven_mol_dyu_ind_tha_gam_knd_bem_akn_uzb_ctl_arw_aze_xho_vie_amr_tsn_lda_swa	0.803790109040684	1.91411916976816	0.0586795826689102
329	anl_spa_yor_guj_amr_owc_chh_ukr_tur_aze_ses_mly_zul_cze_hin_bsq_eng_mlt_akn_cnt_bul_lit_igb_afr_swt_grk_hun_ewe_fbf_fin_mol_sod_geo_krd_ger_rom_urd_hau_gam_dut_est_cic_ind_alb_tag_jpn_knd_kor_svk_slo_swa_swe_jav_bos_aeg_mao_mnd_arw_tsw_mcd_heb_ctl_scr_pan_pol_qcu_rus_por_glc_tsn_tig_nor_wly_prs_bat_lat_bam_ben_xho_sun_tha_amh_tml_dyu_dgb_azi_fre_ita_uzb_bem_vie_sid_lda_ven_moo	0.672103789900055	1.5915014728495	0.114890346822649
330	gam_mcd_moo_guj_mlt_heb_tig_rom_uzb_azi_dyu_jav_igb_mol_ita_bsq_bul_owc_dgb_cnt_krd_pol_lda_arw_bam_fre_fin_swt_cic_est_grk_wly_geo_pan_por_eng_lit_sid_amh_alb_hun_akn_tag_cze_sun_jpn_tml_kor_prs_svk_bem_ctl_bat_lat_anl_mly_mnd_swe_yor_spa_hau_urd_hin_scr_nor_qcu_slo_dut_glc_tsw_sod_rus_amr_ukr_mao_bos_zul_ben_fbf_ind_tha_aeg_knd_swa_ven_aze_afr_ger_tur_xho_vie_chh_ses_ewe_tsn	0.376363875452517	0.886364271220213	0.377707559622006
331	heb_nor_xho_mol_gam_mlt_sid_cze_uzb_tur_moo_bat_bam_mcd_arw_bsq_hin_chh_ewe_mnd_svk_krd_swt_lit_lda_glc_est_dgb_fbf_fin_pan_amr_geo_bul_urd_ctl_ita_amh_aeg_grk_hun_igb_mly_eng_sun_jpn_knd_kor_lat_prs_tsn_alb_mao_rom_anl_tag_cnt_por_yor_pol_wly_rus_dut_spa_scr_qcu_bos_swe_ben_cic_sod_ger_hau_fre_jav_afr_tsw_ukr_swa_ind_tha_tig_tml_bem_ven_aze_slo_guj_azi_dyu_vie_owc_zul_akn_ses	-0.15376085927925	-0.362620830300859	0.717710944087546
332	hau_ctl_dyu_grk_aeg_amh_wly_por_azi_aze_igb_ind_swt_svk_afr_bsq_prs_amr_yor_cnt_spa_arw_fbf_lit_ewe_lat_est_moo_dgb_fin_swe_sod_geo_ukr_pol_nor_urd_anl_chh_rus_hun_bem_mly_glc_tag_jpn_knd_kor_alb_scr_bam_ben_mao_hin_gam_jav_mnd_ger_ven_cze_owc_krd_bul_eng_rom_qcu_ita_slo_pan_akn_heb_dut_sid_fre_bat_mol_xho_bos_lda_sun_tha_mlt_tml_cic_zul_tur_guj_mcd_uzb_tsn_vie_tig_ses_tsw_swa	0.21672975360842	0.511252154447793	0.610386170169167
333	anl_scr_fbf_bos_tig_aeg_heb_nor_azi_aze_tsw_jav_igb_ita_mol_bsq_krd_amh_bam_cnt_lit_alb_tsn_spa_swt_glc_est_ven_xho_fin_ctl_mlt_geo_ger_rom_por_ben_sod_amr_hin_hun_swa_tag_pan_sun_jpn_tml_kor_swe_mcd_dyu_dut_ind_urd_chh_mly_mnd_cze_yor_pol_wly_slo_rus_svk_arw_qcu_fre_prs_guj_dgb_owc_eng_sid_grk_mao_bul_zul_lat_ewe_bat_tha_gam_knd_cic_moo_uzb_afr_ukr_tur_lda_vie_hau_ses_bem_akn	-0.634079879696573	-1.51565380536687	0.132998570826201
334	sod_pan_yor_guj_amh_heb_owc_pol_aze_tur_ses_mao_ewe_bul_rom_bsq_swe_chh_bam_cnt_svk_scr_swa_arw_lda_dut_est_xho_tsn_fin_krd_wly_geo_rus_lit_lat_spa_gam_amr_ita_hun_fbf_tag_por_ind_jpn_tml_kor_fre_ctl_moo_afr_jav_slo_mlt_bat_mnd_alb_zul_ger_sid_nor_ben_mol_urd_qcu_grk_glc_cze_akn_hau_bos_anl_prs_sun_mcd_igb_ukr_tsw_mly_tha_tig_knd_cic_bem_uzb_hin_eng_azi_dyu_vie_aeg_dgb_swt_ven	-0.0798418495556657	-0.188106996655386	0.851202615534453
335	sid_ctl_tsn_slo_mlt_hau_heb_lit_azi_tur_dyu_ind_lda_nor_ben_bsq_bos_chh_swa_cnt_ger_lat_tsw_pan_bem_swe_hun_moo_zul_fin_guj_wly_geo_mcd_mol_ukr_cze_aeg_gam_grk_est_igb_mly_pol_jav_jpn_tml_kor_arw_ita_ewe_fre_mao_eng_sod_sun_mnd_alb_ven_scr_owc_rus_rom_glc_bul_qcu_dut_por_urd_ses_amr_spa_amh_svk_tag_hin_bam_afr_xho_bat_tha_tig_knd_cic_dgb_aze_prs_krd_uzb_swt_vie_anl_fbf_akn_yor	-0.246340315741769	-0.582623815201821	0.561556547609007
336	aeg_slo_xho_ger_anl_chh_owc_afr_aze_uzb_moo_tag_yor_glc_urd_bsq_rom_amh_dgb_cnt_spa_rus_swt_prs_tsw_pan_fin_bam_swa_hun_lit_amr_geo_dut_nor_bos_scr_hau_heb_svk_est_igb_ind_krd_mly_jpn_knd_kor_hin_mol_bem_alb_jav_bul_mlt_mao_mnd_arw_ewe_eng_tig_ctl_ukr_ita_por_qcu_lat_fre_grk_tsn_sid_guj_sod_ben_bat_mcd_cic_pol_akn_sun_tha_wly_tml_fbf_dyu_azi_cze_swe_tur_zul_vie_gam_lda_ven_ses	0.295408809855332	0.695881568557382	0.488238398562682
337	hau_ukr_moo_fre_mlt_amh_gam_lit_aze_uzb_tsn_sun_lda_bos_prs_bsq_nor_chh_dyu_cnt_urd_ger_swa_ctl_yor_afr_est_dgb_zul_hun_pol_anl_geo_scr_swe_krd_spa_sid_heb_rus_fin_akn_jav_glc_mly_jpn_knd_kor_grk_cze_fbf_svk_ind_dut_sod_mao_mnd_ita_igb_rom_tig_guj_mcd_lat_alb_qcu_slo_hin_eng_ven_aeg_ben_wly_arw_tag_mol_bem_por_swt_bat_tha_owc_tml_xho_ses_tur_pan_bul_azi_ewe_vie_amr_tsw_cic_bam	-0.329865262533598	-0.781052970790984	0.436755045292461
338	anl_mcd_bem_por_sod_aeg_tig_arw_aze_uzb_lda_bat_xho_afr_glc_bsq_eng_hau_tsn_mnd_krd_ger_tsw_scr_bam_lat_hun_fbf_ses_est_urd_wly_geo_guj_ukr_swe_ben_heb_mlt_ctl_fin_swa_mly_bul_tag_jpn_knd_kor_slo_lit_ewe_nor_sun_ita_owc_mao_cnt_hin_ven_cze_gam_alb_dut_pol_svk_qcu_spa_fre_pan_swt_amh_rom_chh_mol_jav_grk_cic_rus_moo_ind_tha_amr_tml_dyu_yor_tur_prs_bos_azi_zul_vie_sid_dgb_igb_akn	-1.05210168650856	-2.56256160615767	0.0119962566285103
339	gam_lat_lda_krd_heb_sid_chh_ita_aze_uzb_ses_jav_moo_guj_dut_bsq_prs_wly_ewe_cnt_ukr_mol_dyu_rom_fbf_bos_fin_yor_dgb_est_ben_tig_geo_spa_svk_ger_pol_amh_owc_por_hun_tsn_mly_slo_mao_jpn_knd_kor_cze_grk_swa_eng_sun_arw_anl_ind_mnd_glc_tsw_scr_aeg_fre_afr_ctl_swe_qcu_pan_urd_lit_bem_sod_mcd_mlt_alb_tag_rus_zul_hin_bam_bat_tha_hau_tml_swt_xho_tur_nor_bul_azi_akn_vie_amr_cic_ven_igb	1.04092239373671	2.50222822648668	0.0140880453020442
340	anl_hin_dyu_dut_aeg_amr_hau_spa_tur_uzb_moo_tag_bem_ben_alb_bsq_rus_sod_ven_mnd_lit_por_ses_bos_lda_fre_hun_akn_cic_fin_urd_mlt_geo_grk_prs_pol_ger_owc_amh_ctl_est_yor_mao_ukr_mly_jpn_tml_kor_mcd_nor_tsn_lat_sun_svk_wly_ind_cnt_glc_fbf_arw_heb_bul_krd_rom_mol_qcu_pan_swe_eng_ewe_sid_slo_chh_cze_jav_ita_igb_guj_swt_bat_tha_tig_knd_bam_swa_aze_afr_scr_azi_xho_vie_gam_dgb_tsw_zul	-0.128155963613741	-0.302346555822978	0.763063052292722
341	mlt_bos_zul_guj_heb_amr_gam_spa_aze_tur_bam_jav_tsw_swe_dut_bsq_ukr_sod_tsn_cnt_hin_ita_akn_grk_dyu_lat_fin_dgb_swt_est_por_sid_geo_ctl_urd_rom_pol_tig_aeg_scr_hun_cic_sun_alb_ind_jpn_knd_kor_ben_lit_bem_glc_mao_arw_owc_mly_mnd_afr_xho_prs_wly_eng_cze_mcd_fre_qcu_slo_mol_svk_igb_hau_ger_anl_bul_bat_nor_swa_krd_ses_tag_tha_chh_tml_fbf_yor_uzb_rus_pan_azi_lda_vie_amh_ewe_ven_moo	-0.149374112445034	-0.352146723810675	0.725524957409645
342	sod_mcd_bem_svk_amh_wly_owc_cze_tur_aze_ven_mao_lda_mol_eng_bsq_alb_amr_zul_mnd_pol_swe_xho_ctl_cic_slo_hun_bam_akn_est_rus_gam_geo_urd_dut_lit_grk_chh_hau_bul_fin_igb_mly_arw_ind_jpn_knd_kor_spa_glc_swt_rom_sun_ben_anl_jav_cnt_por_ewe_afr_heb_scr_prs_hin_ukr_qcu_ger_guj_pan_swa_sid_nor_tig_fre_tag_krd_dgb_lat_ses_bat_tha_mlt_tml_dyu_yor_uzb_bos_ita_azi_tsw_vie_aeg_fbf_tsn_moo	0.0700607459829347	0.164845135017005	0.869423655204902
343	anl_lat_bem_slo_owc_chh_amr_mcd_azi_tur_igb_bat_xho_grk_hin_bsq_ukr_hau_lda_mnd_spa_por_swt_arw_akn_scr_est_fbf_dyu_fin_bos_aeg_geo_urd_rom_ita_bul_mlt_amh_lit_hun_dgb_jav_nor_sun_jpn_knd_kor_pan_alb_ven_swe_mao_glc_gam_mly_cnt_cze_ewe_dut_heb_eng_afr_ger_ctl_qcu_ben_prs_mol_tsw_sod_pol_sid_guj_ind_fre_cic_krd_yor_tag_tha_tig_tml_tsn_zul_aze_svk_rus_uzb_ses_vie_wly_moo_bam_swa	-0.288582195136385	-0.683269027377016	0.49613559232494
344	hau_prs_swt_fre_anl_amr_owc_dut_azi_uzb_ven_mly_yor_cze_guj_bsq_lit_gam_akn_mnd_afr_pan_ewe_slo_dyu_bul_fin_swa_fbf_hun_lat_sid_geo_urd_ger_ben_rus_heb_aeg_hin_est_cic_mao_nor_tag_jpn_knd_kor_svk_krd_ses_glc_bat_ctl_amh_ind_cnt_alb_zul_por_sod_scr_arw_swe_bos_qcu_eng_rom_spa_lda_wly_ukr_mlt_mcd_sun_pol_tsn_grk_tsw_jav_tha_chh_tml_bam_bem_aze_ita_mol_tur_xho_vie_tig_igb_dgb_moo	-0.115189225505348	-0.271570091868518	0.786554524139542
345	chh_lat_akn_arw_wly_amh_amr_svk_uzb_tur_cic_ind_tsw_scr_spa_bsq_ger_hau_igb_mnd_mol_ita_swa_nor_fbf_ben_fin_moo_yor_est_bos_mlt_geo_rus_pol_krd_ctl_tig_gam_afr_hun_lda_mao_rom_sun_jpn_tml_kor_glc_urd_ses_hin_bat_cze_heb_mly_cnt_dut_swt_fre_sod_alb_slo_eng_pan_qcu_guj_mcd_swe_ven_owc_bul_sid_lit_tag_grk_dyu_prs_dgb_jav_tha_aeg_knd_bem_xho_azi_por_ukr_aze_ewe_vie_anl_tsn_zul_bam	-0.443655615582096	-1.05333639525731	0.2949158847606
346	amh_krd_lda_ita_sid_sod_heb_slo_uzb_azi_ewe_tag_bem_afr_grk_bsq_por_hau_swt_mnd_guj_glc_fbf_dut_tsw_hin_fin_cic_akn_est_urd_owc_geo_ukr_mcd_bul_lat_anl_tig_rom_hun_xho_mly_rus_bat_jpn_tml_kor_lit_eng_dyu_svk_mao_spa_amr_jav_cnt_arw_ses_nor_aeg_pol_prs_pan_fre_qcu_ger_cze_scr_zul_wly_mol_gam_alb_sun_ben_ven_ctl_dgb_ind_tha_chh_knd_igb_yor_tur_bos_swe_aze_bam_vie_mlt_tsn_moo_swa	-0.118319751979108	-0.279127350693859	0.780766873891972
347	sid_fre_dyu_scr_hau_anl_mlt_lit_azi_uzb_ven_ind_swt_swe_guj_bsq_ger_wly_dgb_cnt_cze_urd_bem_mol_bam_glc_hun_moo_yor_fin_rus_tig_geo_ctl_lat_alb_ben_sod_owc_nor_est_cic_jav_dut_bat_jpn_tml_kor_ita_afr_zul_grk_mly_rom_gam_mao_mnd_hin_lda_prs_amh_arw_svk_por_pan_qcu_ukr_bul_bos_fbf_chh_krd_heb_eng_tag_spa_ses_mcd_akn_sun_tha_amr_knd_xho_swa_aze_pol_slo_tur_tsn_vie_aeg_igb_tsw_ewe	-0.382891301592189	-0.909087466632325	0.36565389363816
348	chh_mcd_dgb_scr_sod_tig_wly_mol_uzb_tur_fbf_mly_yor_lit_bul_bsq_ukr_heb_igb_mnd_ctl_prs_tsn_grk_lda_eng_hun_zul_ses_est_rus_sid_geo_dut_fre_lat_rom_aeg_mlt_slo_fin_xho_ind_krd_bat_jpn_tml_kor_svk_urd_swa_bos_tag_pan_amh_jav_cnt_spa_bem_ger_owc_hin_glc_afr_por_qcu_swe_alb_cze_swt_amr_ben_anl_ita_mao_pol_dyu_nor_ven_sun_tha_hau_knd_tsw_akn_aze_arw_guj_azi_bam_vie_gam_moo_ewe_cic	-0.417810817329264	-0.991055703031801	0.324229940424103
349	sid_arw_swa_rom_chh_amr_sod_rus_aze_uzb_dyu_jav_igb_pol_ctl_bsq_ita_aeg_yor_cnt_guj_nor_dgb_lit_tsn_prs_est_fbf_ven_fin_dut_wly_geo_urd_scr_cze_fre_anl_tig_ben_hun_lda_sun_hin_ind_jpn_tml_kor_slo_glc_zul_krd_mly_spa_hau_bat_mnd_afr_bam_swe_owc_bul_alb_por_mol_qcu_svk_mcd_ukr_tsw_gam_lat_heb_eng_mao_grk_moo_ger_bem_tag_tha_amh_knd_ses_xho_azi_pan_bos_tur_swt_vie_mlt_ewe_akn_cic	-0.803729988570395	-1.93553428776832	0.055962377175813
350	amr_lat_igb_pol_tig_sid_heb_hin_uzb_tur_bem_ind_ses_eng_ita_bsq_alb_anl_swt_cnt_krd_mcd_lda_rus_dyu_bul_est_swa_moo_hun_spa_sod_geo_nor_rom_grk_fre_owc_gam_ger_fin_tsw_jav_svk_bat_jpn_tml_kor_dut_pan_bam_por_mly_swe_mlt_mao_mnd_bos_tsn_ukr_hau_guj_cze_afr_mol_qcu_lit_glc_urd_dgb_amh_ctl_chh_ben_tag_prs_ewe_scr_akn_sun_tha_wly_knd_yor_zul_aze_arw_slo_azi_fbf_vie_aeg_cic_xho_ven	-0.47745107132478	-1.13413236616617	0.259653976165509
351	amh_fre_fbf_ger_tig_anl_mlt_grk_tur_aze_yor_jav_moo_ben_alb_bsq_bos_chh_cic_mnd_hin_krd_ven_scr_lda_mol_hun_akn_tsn_est_dut_gam_geo_urd_guj_swe_por_sid_owc_cze_fin_ses_ind_arw_mly_jpn_tml_kor_nor_slo_dgb_svk_sun_afr_sod_bat_cnt_eng_xho_ukr_aeg_glc_prs_pan_rus_qcu_lit_mcd_bul_zul_amr_spa_hau_pol_mao_rom_dyu_lat_bem_tag_tha_wly_knd_bam_swa_azi_ctl_ita_uzb_igb_vie_heb_tsw_swt_ewe	0.362352679112578	0.856179427066306	0.394099187019306
352	gam_afr_dyu_lat_aeg_amh_sod_svk_tur_aze_ewe_ind_cic_bos_krd_bsq_ben_owc_xho_mnd_prs_pan_dgb_spa_tsn_urd_est_ven_bam_fin_slo_sid_geo_guj_glc_eng_ctl_anl_wly_lit_hun_swt_mly_hin_tag_jpn_tml_kor_dut_pol_ses_arw_jav_rom_hau_sun_cnt_nor_yor_cze_mlt_swe_ger_fre_ita_qcu_por_grk_mol_moo_heb_scr_chh_alb_bat_ukr_akn_rus_fbf_mao_tha_amr_knd_swa_zul_uzb_bul_mcd_azi_bem_vie_tig_igb_tsw_lda	0.36543513908758	0.864727766413724	0.389413241881301
353	sid_pan_tsn_ger_amh_gam_owc_rom_tur_uzb_cic_mly_igb_nor_arw_bsq_hin_amr_bem_mnd_guj_swe_ven_mcd_swt_por_fin_ses_xho_hun_ctl_chh_geo_prs_bos_ita_svk_mlt_sod_glc_est_yor_jav_eng_bat_jpn_tml_kor_afr_cze_zul_spa_tag_urd_anl_mao_cnt_lat_lda_lit_hau_slo_mol_fre_ukr_qcu_dut_krd_pol_akn_wly_alb_tig_bul_ind_rus_dgb_grk_fbf_sun_tha_aeg_knd_bam_swa_azi_scr_ben_aze_dyu_vie_heb_moo_ewe_tsw	-0.217002604731678	-0.512366848365283	0.609609000337435
354	sod_bos_bam_cze_amh_sid_aeg_bul_tur_azi_moo_ind_swt_pol_mol_bsq_dut_heb_igb_mnd_afr_lat_ewe_ger_akn_urd_est_dgb_bem_hun_pan_hau_geo_alb_glc_prs_ben_wly_chh_spa_fin_cic_tag_krd_mly_jpn_knd_kor_nor_ita_ven_guj_sun_lit_owc_mao_cnt_por_yor_swe_mlt_grk_arw_mcd_svk_qcu_eng_slo_ctl_ses_amr_scr_tig_hin_jav_ukr_tsn_rus_xho_bat_tha_gam_tml_tsw_dyu_uzb_rom_fre_aze_swa_vie_anl_fbf_lda_zul	-0.970562260915369	-2.36767946001379	0.0199713057901398
355	chh_pan_lda_mol_hau_gam_aeg_ukr_uzb_azi_xho_sun_igb_lat_afr_bsq_ben_sid_moo_mnd_glc_grk_tsw_fre_dyu_scr_hun_dgb_cic_est_cze_amr_geo_krd_eng_svk_ger_mlt_heb_ctl_fin_yor_mly_swe_jav_jpn_tml_kor_rom_rus_swa_bul_tag_hin_amh_ind_cnt_lit_swt_slo_anl_dut_urd_arw_ita_qcu_spa_guj_mcd_ewe_wly_nor_tig_por_mao_bos_tsn_prs_zul_bat_tha_owc_knd_akn_ses_aze_pol_alb_tur_bem_vie_sod_fbf_bam_ven	-0.44192967123793	-1.04890951682727	0.296937984045923
356	hau_hin_zul_mol_amh_chh_aeg_ger_uzb_aze_ven_bat_fbf_spa_ukr_bsq_rus_heb_tsw_mnd_glc_guj_swt_swe_bam_lit_hun_dgb_dyu_est_nor_amr_geo_afr_rom_por_bul_owc_sod_arw_fin_tsn_sun_pol_jav_jpn_tml_kor_slo_ita_igb_urd_mly_scr_gam_mao_cnt_fre_lda_bos_tig_mcd_prs_eng_ben_qcu_pan_lat_cze_xho_wly_alb_sid_dut_ind_svk_ewe_krd_moo_tag_tha_mlt_knd_bem_cic_tur_grk_ctl_azi_akn_vie_anl_yor_ses_swa	-1.02999189700807	-2.51543538299127	0.0136040226305907
357	amr_krd_ses_rus_sid_hau_mlt_mol_aze_azi_swt_bat_fbf_urd_swe_bsq_prs_sod_moo_cnt_rom_grk_cic_ita_swa_eng_fin_akn_zul_hun_alb_owc_geo_guj_nor_ben_fre_wly_chh_ger_est_igb_mao_ukr_mly_jpn_knd_kor_hin_arw_lda_bos_tag_svk_tig_jav_mnd_pan_dgb_lit_gam_mcd_spa_afr_glc_qcu_bul_dut_ctl_yor_heb_lat_anl_slo_sun_scr_ewe_por_tsw_ind_tha_amh_tml_bem_bam_uzb_cze_pol_tur_tsn_vie_aeg_ven_dyu_xho	-0.381696568475019	-0.904771919039899	0.367924141875155
358	owc_svk_xho_bos_anl_amh_mlt_eng_azi_tur_dgb_mly_bam_ukr_ger_bsq_rus_tig_yor_mnd_nor_por_tsw_cze_fbf_dut_est_ewe_cic_hun_ben_heb_geo_rom_prs_swe_ita_sid_gam_mol_fin_swt_jav_krd_sun_jpn_knd_kor_alb_spa_akn_lat_mao_guj_aeg_ind_cnt_arw_ven_urd_hau_lit_grk_pan_afr_qcu_hin_scr_glc_zul_sod_pol_chh_slo_bat_mcd_ses_fre_igb_tag_tha_wly_tml_tsn_moo_aze_bul_ctl_uzb_lda_vie_amr_dyu_bem_swa	0.0707590449276849	0.166623998330445	0.868027649111555
359	amr_guj_lda_prs_chh_wly_hau_dut_uzb_aze_ses_tag_dyu_svk_lit_bsq_ben_mlt_fbf_mnd_alb_glc_zul_ger_swt_ita_fin_ven_bem_hun_krd_sod_geo_ctl_hin_scr_lat_aeg_sid_por_est_moo_sun_rom_bat_jpn_knd_kor_slo_pol_yor_afr_ind_pan_anl_mly_cnt_mcd_akn_nor_amh_cze_bul_mol_arw_qcu_rus_ukr_grk_cic_owc_eng_heb_fre_mao_swe_dgb_bos_ewe_jav_tha_tig_tml_tsw_xho_azi_spa_urd_tur_igb_vie_gam_tsn_swa_bam	-0.337583505564206	-0.800473174708255	0.425476846982418
360	heb_krd_ses_hin_amh_mlt_anl_ger_azi_tur_moo_ind_akn_lat_prs_bsq_arw_wly_bam_cnt_por_svk_swt_nor_bem_guj_hun_cic_swa_est_slo_sid_geo_swe_mcd_glc_ita_aeg_hau_ben_fin_zul_sun_cze_bat_jpn_knd_kor_ukr_grk_xho_rus_jav_bos_owc_tag_mnd_dut_dyu_scr_chh_bul_pol_spa_afr_qcu_mol_rom_ctl_tsw_gam_lit_sod_alb_mao_pan_igb_urd_ven_mly_tha_tig_tml_yor_fbf_aze_eng_fre_uzb_lda_vie_amr_ewe_tsn_dgb	-1.27255597315917	-3.16002318916362	0.00212912327253849
361	wly_rus_akn_ger_amh_heb_gam_por_aze_uzb_bam_bat_ewe_ita_dut_bsq_prs_chh_bem_cnt_bul_spa_swa_cze_ses_swe_est_tsn_moo_fin_pan_amr_geo_slo_mol_alb_bos_sid_aeg_eng_hun_swt_tag_lit_jav_jpn_knd_kor_pol_scr_tsw_krd_ind_nor_mlt_mly_mnd_ctl_yor_guj_hau_urd_glc_svk_mcd_qcu_grk_arw_lat_ven_sod_ben_owc_hin_mao_fre_lda_ukr_dyu_sun_tha_anl_tml_cic_zul_tur_afr_rom_azi_igb_vie_tig_fbf_dgb_xho	-0.295345042195524	-0.698272389425365	0.486749218196649
362	wly_dut_xho_bul_chh_sod_mlt_swe_tur_uzb_akn_ind_ses_eng_prs_bsq_bos_aeg_moo_mnd_mcd_afr_ven_ita_dgb_guj_fin_zul_tsw_hun_krd_anl_geo_fre_nor_lit_ctl_gam_hau_ger_est_ewe_tag_grk_mly_jpn_knd_kor_spa_mol_swt_alb_jav_urd_tig_sun_cnt_glc_igb_por_sid_rom_svk_scr_slo_qcu_rus_ukr_cze_fbf_heb_ben_owc_pol_bat_hin_dyu_lat_bem_mao_tha_amh_tml_yor_bam_aze_pan_arw_azi_swa_vie_amr_tsn_lda_cic	-1.09507152333766	-2.68115879290791	0.00868043274627838
363	mlt_fre_dgb_ukr_anl_heb_gam_rom_tur_uzb_igb_tag_zul_ctl_krd_bsq_urd_owc_bam_mnd_hin_mcd_swa_guj_yor_alb_fin_lda_akn_est_rus_amr_geo_cze_svk_swe_spa_hau_amh_prs_hun_ewe_jav_nor_mao_jpn_knd_kor_scr_arw_bem_grk_bat_bos_wly_sun_cnt_ita_tsw_eng_sid_pan_glc_mol_bul_qcu_por_lit_lat_ses_aeg_slo_chh_afr_mly_pol_moo_dut_dyu_ind_tha_sod_tml_fbf_ven_azi_ben_ger_aze_xho_vie_tig_swt_cic_tsn	0.170353655563903	0.400876809291202	0.689430341427824
364	owc_bos_dyu_alb_heb_gam_tig_ger_azi_aze_dgb_ind_moo_ukr_slo_bsq_rus_mlt_yor_cnt_fre_pan_swt_hin_bam_spa_est_lda_xho_fin_prs_aeg_geo_urd_arw_rom_lit_sod_sid_eng_hun_cic_jav_ita_mly_jpn_tml_kor_scr_grk_tsw_afr_bat_swe_chh_sun_mnd_bul_fbf_por_amr_svk_ben_cze_mol_qcu_pol_glc_mcd_igb_amh_dut_anl_guj_tag_nor_ses_lat_ewe_mao_tha_hau_knd_akn_bem_tur_ctl_krd_uzb_tsn_vie_wly_zul_ven_swa	0.294471786368463	0.693997513728609	0.489413684318392
365	amh_fre_dgb_arw_amr_aeg_anl_pol_tur_azi_zul_sun_lda_por_rom_bsq_spa_sid_akn_cnt_nor_eng_ses_prs_dyu_svk_fin_fbf_tsw_est_urd_gam_geo_mol_glc_ita_afr_wly_tig_dut_hun_igb_mao_grk_jav_jpn_knd_kor_ctl_scr_ewe_alb_tag_guj_hau_mly_mnd_bul_swa_slo_heb_pan_bos_ukr_cze_qcu_lit_hin_krd_tsn_chh_lat_mlt_ben_bat_rus_xho_ger_yor_ind_tha_owc_tml_cic_bam_uzb_mcd_swe_aze_ven_vie_sod_swt_bem_moo	-0.103148838798565	-0.243001954365315	0.808539042788367
366	amr_hin_ewe_scr_owc_hau_gam_por_tur_aze_bam_ind_dyu_urd_fre_bsq_rus_heb_akn_mnd_ben_swe_igb_guj_yor_krd_est_xho_cic_hun_mol_aeg_geo_dut_cze_svk_ctl_sid_amh_mcd_fin_tsn_jav_slo_tag_jpn_tml_kor_prs_ita_swa_grk_sun_afr_anl_bat_cnt_glc_fbf_spa_sod_rom_arw_pan_bul_qcu_bos_alb_eng_dgb_chh_lat_mlt_lit_mly_ukr_moo_pol_zul_mao_tha_wly_knd_lda_tsw_uzb_nor_ger_azi_ses_vie_tig_swt_ven_bem	-0.176092614844452	-0.415316167606096	0.678867107548256
367	chh_por_dyu_slo_wly_sod_heb_prs_tur_aze_bem_ind_dgb_ger_alb_bsq_eng_sid_cic_cnt_hin_lit_yor_ita_tsn_ctl_est_xho_akn_hun_rus_owc_geo_scr_glc_svk_urd_aeg_amr_afr_fin_tsw_bat_bul_tag_jpn_tml_kor_bos_swe_fbf_nor_sun_grk_anl_mao_mnd_cze_bam_arw_amh_pol_dut_lat_krd_qcu_pan_mcd_fre_ven_mlt_mol_hau_ben_mly_ukr_moo_spa_zul_jav_tha_gam_knd_ewe_ses_uzb_guj_rom_azi_lda_vie_tig_igb_swa_swt	-0.10523193179458	-0.248224942733354	0.804507650729364
368	heb_cze_ven_pan_owc_chh_aeg_ger_uzb_azi_dgb_mly_akn_eng_dut_bsq_guj_gam_dyu_mnd_hin_nor_yor_bos_igb_lit_est_swa_fbf_hun_bul_hau_geo_glc_slo_mcd_mol_sod_sid_por_fin_ewe_jav_pol_mao_jpn_tml_kor_rus_grk_bem_ukr_tag_ctl_wly_sun_cnt_fre_tsn_urd_tig_ben_swe_scr_rom_qcu_alb_spa_svk_xho_amh_krd_amr_prs_bat_afr_lda_ita_ses_ind_tha_anl_knd_swt_tsw_aze_arw_lat_tur_zul_vie_mlt_moo_cic_bam	-0.799041315258568	-1.92408675333686	0.0574013219180378
369	amr_pol_swt_spa_anl_hau_aeg_urd_tur_azi_ven_jav_bam_mcd_ctl_bsq_lit_heb_fbf_cnt_bos_arw_tsw_swe_lda_bul_hun_yor_xho_est_lat_amh_geo_prs_grk_nor_eng_wly_owc_dut_fin_ewe_sun_mol_ind_jpn_tml_kor_ger_guj_dgb_ita_mly_scr_mlt_tag_mnd_ben_cic_rus_sid_pan_fre_cze_hin_qcu_alb_ukr_rom_tsn_sod_por_chh_glc_bat_svk_akn_slo_igb_mao_tha_gam_knd_bem_ses_aze_krd_afr_uzb_moo_vie_tig_dyu_zul_swa	-0.368045626389128	-0.871314653331065	0.38582610667107
370	aeg_swe_akn_dut_anl_sid_tig_grk_uzb_aze_swa_jav_dyu_ita_svk_bsq_ben_wly_yor_mnd_pan_nor_igb_ger_zul_ukr_est_ewe_lda_fin_fre_amh_geo_krd_cze_scr_guj_chh_hau_hin_hun_tsn_mly_afr_ind_jpn_tml_kor_mcd_rus_ven_urd_sun_bul_gam_tag_cnt_bos_swt_prs_heb_pol_ctl_mol_eng_qcu_alb_rom_slo_fbf_amr_spa_sod_arw_bat_por_moo_glc_tsw_mao_tha_owc_knd_dgb_ses_tur_lat_lit_azi_bam_vie_mlt_xho_cic_bem	-0.0637436656599818	-0.150110903975803	0.881002199169575
371	chh_ctl_ven_prs_owc_tig_sod_glc_aze_tur_lda_mly_bam_krd_slo_bsq_ita_amh_bem_mnd_cze_lit_swt_nor_cic_lat_fin_moo_fbf_est_afr_amr_geo_pol_arw_ukr_grk_aeg_heb_mcd_hun_ewe_jav_hin_mao_jpn_tml_kor_svk_bos_swa_spa_ind_swe_mlt_bat_cnt_por_igb_mol_hau_pan_eng_bul_alb_qcu_ger_rus_fre_dyu_gam_guj_sid_scr_tag_dut_tsn_urd_akn_sun_tha_anl_knd_ses_xho_uzb_ben_rom_azi_zul_vie_wly_dgb_tsw_yor	-0.508129926883546	-1.20924081807355	0.229635537323854
372	hau_mol_xho_prs_mlt_owc_sod_bul_uzb_azi_tsw_bat_swa_por_ben_bsq_nor_heb_ewe_mnd_guj_urd_swt_alb_bem_glc_est_moo_cic_fin_arw_wly_geo_spa_ukr_lit_ger_amr_tig_mcd_hun_dgb_mly_grk_sun_jpn_knd_kor_svk_hin_yor_cze_tag_pan_aeg_jav_cnt_ita_tsn_rus_anl_ctl_fre_eng_pol_qcu_lat_krd_scr_fbf_sid_rom_amh_swe_ind_bos_ses_afr_zul_mao_tha_chh_tml_igb_akn_aze_dut_slo_tur_ven_vie_gam_lda_dyu_bam	-0.00883327167731089	-0.0208083956801508	0.983443080150724
373	gam_scr_dgb_arw_wly_amh_hau_ctl_tur_aze_ses_jav_fbf_urd_afr_bsq_mcd_aeg_zul_cnt_spa_ita_tsn_mol_lda_dut_hun_akn_igb_fin_ger_mlt_geo_bos_grk_por_hin_amr_sid_glc_est_bem_mly_pan_sun_jpn_tml_kor_rom_krd_swa_alb_ind_pol_owc_bat_mnd_fre_ven_rus_anl_lit_slo_cze_guj_qcu_swe_nor_lat_moo_heb_ukr_chh_bul_tag_ben_yor_svk_cic_mao_tha_sod_knd_bam_dyu_uzb_eng_prs_azi_ewe_vie_tig_tsw_swt_xho	-0.0856551329222809	-0.202047058496885	0.840321254564779
374	owc_guj_tsn_lat_hau_mlt_amh_por_azi_aze_cic_bat_dyu_bos_fre_bsq_dut_heb_igb_mnd_alb_scr_bam_ctl_zul_bul_hun_ven_yor_fin_prs_wly_geo_urd_hin_arw_svk_tig_chh_lit_est_dgb_ind_swe_mly_jpn_tml_kor_spa_cze_ses_mol_tag_grk_sod_sun_cnt_rom_ewe_ger_amr_ben_pan_slo_mcd_qcu_pol_nor_ita_tsw_anl_eng_gam_ukr_jav_krd_swt_afr_swa_mao_tha_aeg_knd_bem_akn_tur_rus_glc_uzb_fbf_vie_sid_xho_lda_moo	-0.38630745687315	-0.916294616326418	0.361882340262862
375	gam_ita_bem_glc_hau_tig_owc_afr_uzb_azi_akn_tag_fbf_lit_guj_bsq_rom_amh_dyu_cnt_dut_alb_dgb_hin_ewe_pan_est_zul_ven_fin_rus_sid_geo_grk_cze_urd_mcd_heb_chh_spa_hun_lda_ind_slo_bat_jpn_knd_kor_scr_bos_ses_eng_mly_swe_amr_mao_mnd_ger_cic_ben_wly_svk_ukr_pol_mol_qcu_ctl_arw_bul_yor_sod_prs_aeg_fre_sun_lat_swa_por_swt_jav_tha_anl_tml_igb_tsw_tur_krd_nor_aze_tsn_vie_mlt_bam_moo_xho	-0.0931953127539339	-0.219691782893612	0.826592696263307
376	anl_lat_bam_ita_wly_owc_heb_hin_aze_tur_cic_tag_ewe_rus_ctl_bsq_rom_amr_akn_mnd_cze_ger_fbf_bul_zul_pan_est_moo_swa_hun_nor_chh_geo_por_ukr_ben_grk_sid_sod_afr_fin_bem_mly_krd_ind_jpn_knd_kor_eng_guj_lda_swe_mao_alb_mlt_bat_cnt_svk_yor_spa_gam_fre_bos_glc_dut_qcu_mcd_urd_mol_tsn_amh_pol_hau_slo_sun_scr_ses_prs_dyu_jav_tha_tig_tml_swt_dgb_uzb_arw_lit_azi_ven_vie_aeg_igb_tsw_xho	-0.510003066579089	-1.21302619440047	0.228191932870986
377	hau_lit_ewe_eng_heb_tig_gam_por_uzb_azi_xho_sun_moo_dut_pol_bsq_fre_owc_tsw_cnt_mol_arw_bam_bul_swt_alb_hun_akn_zul_est_glc_sid_geo_ita_prs_rom_ctl_amh_sod_guj_fin_igb_ind_urd_tag_jpn_tml_kor_lat_ger_swa_bos_mao_hin_aeg_bat_mnd_ukr_ses_krd_chh_ben_mcd_swe_slo_qcu_spa_nor_scr_yor_mlt_grk_amr_cze_jav_afr_bem_svk_cic_mly_tha_anl_knd_dgb_ven_tur_rus_pan_aze_tsn_vie_wly_fbf_dyu_lda	0.368784877622993	0.868036383899679	0.387608840300242
378	anl_pol_lda_por_mlt_sod_aeg_rom_azi_tur_cic_jav_bem_ger_dut_bsq_slo_amh_tsn_mnd_nor_afr_akn_bos_swa_swe_est_zul_igb_hun_bul_chh_geo_svk_arw_eng_mcd_wly_gam_scr_fin_fbf_mly_grk_mao_jpn_knd_kor_fre_urd_ven_guj_bat_prs_tig_ind_cnt_lat_bam_ben_heb_spa_lit_alb_krd_qcu_ita_cze_ctl_moo_hau_mol_owc_hin_sun_rus_xho_pan_yor_tag_tha_amr_tml_ses_tsw_aze_ukr_glc_uzb_swt_vie_sid_dyu_dgb_ewe	-0.314657545320377	-0.744290085911925	0.458577528636654
379	mlt_mol_dyu_afr_heb_sid_owc_krd_tur_azi_xho_tag_moo_rus_alb_bsq_guj_amh_ven_cnt_prs_svk_akn_nor_bam_rom_est_lda_dgb_fin_ita_tig_geo_bos_spa_lat_ctl_wly_amr_lit_hun_tsw_bat_fre_sun_jpn_knd_kor_pan_dut_tsn_eng_mao_hin_aeg_ind_mnd_ger_ses_bul_gam_pol_swe_por_glc_qcu_slo_arw_ukr_bem_anl_cze_chh_scr_jav_ben_swt_urd_fbf_mly_tha_sod_tml_zul_ewe_uzb_mcd_grk_aze_cic_vie_hau_swa_igb_yor	0.159334594100914	0.3750131836698	0.708504529272767
380	hau_pan_swt_prs_aeg_chh_heb_lat_aze_uzb_swa_sun_tsw_fre_urd_bsq_ger_amh_moo_cnt_mol_pol_zul_cze_igb_rus_est_dgb_ses_hun_bos_wly_geo_krd_scr_alb_swe_tig_anl_ukr_fin_xho_mao_bul_ind_jpn_tml_kor_nor_grk_cic_mcd_bat_spa_sod_tag_mnd_ctl_tsn_ita_gam_lit_rom_slo_glc_qcu_guj_por_ben_lda_amr_eng_mlt_afr_mly_arw_bam_hin_bem_jav_tha_sid_knd_yor_dyu_azi_dut_svk_tur_akn_vie_owc_fbf_ven_ewe	0.198723372885009	0.467612378493383	0.641155705480259
381	wly_cze_zul_pan_amr_chh_sid_rom_aze_uzb_bam_jav_bem_krd_ben_bsq_ger_aeg_igb_mnd_guj_fre_dyu_slo_swt_scr_est_ses_tsn_hun_ctl_heb_geo_alb_bul_swe_mcd_gam_hau_lit_fin_moo_mao_ukr_mly_jpn_tml_kor_nor_mol_ewe_dut_ind_hin_mlt_tag_cnt_grk_xho_spa_amh_por_rus_svk_pol_qcu_bos_urd_arw_yor_sod_prs_tig_ita_bat_afr_akn_eng_cic_sun_tha_anl_knd_lda_ven_azi_lat_glc_tur_swa_vie_owc_fbf_dgb_tsw	-0.664765701899481	-1.58989482819628	0.115252383903157
382	anl_hin_ewe_ger_amr_owc_hau_dut_azi_aze_akn_jav_tsn_swe_krd_bsq_lit_tig_bam_mnd_grk_ben_ses_cze_swt_scr_est_igb_bem_fin_pan_sid_geo_rus_urd_mcd_mol_chh_amh_pol_hun_swa_sun_prs_mao_jpn_knd_kor_glc_lat_lda_nor_bat_bos_heb_tag_cnt_ita_yor_ukr_gam_ctl_alb_eng_por_qcu_bul_slo_afr_xho_wly_spa_aeg_rom_ind_arw_tsw_guj_dyu_mly_tha_sod_tml_cic_ven_tur_svk_fre_uzb_moo_vie_mlt_dgb_zul_fbf	0.396840706798665	0.934742313164194	0.352341875006632
383	sid_bos_swt_afr_chh_sod_tig_krd_aze_uzb_dgb_tag_zul_arw_guj_bsq_ben_gam_yor_cnt_glc_rus_fbf_cze_swa_prs_hun_akn_lda_fin_urd_amh_geo_nor_spa_svk_ukr_heb_amr_mcd_est_dyu_jav_fre_mao_jpn_tml_kor_ita_por_moo_rom_ind_slo_anl_bat_mnd_bul_xho_grk_mlt_lit_eng_pol_scr_qcu_ger_mol_ctl_tsw_hau_dut_aeg_hin_sun_swe_ewe_pan_cic_mly_tha_wly_knd_bem_ven_azi_lat_alb_tur_bam_vie_owc_ses_igb_tsn	0.313848471627303	0.738728969402666	0.46193189458728
384	amh_ctl_tsn_lit_amr_wly_owc_ukr_tur_aze_ven_ind_fbf_spa_mol_bsq_nor_sid_yor_cnt_fre_slo_cic_prs_bam_pan_hun_dyu_bem_est_ita_mlt_geo_lat_pol_swe_cze_tig_chh_ger_fin_tsw_sun_guj_jav_jpn_tml_kor_alb_urd_akn_bul_mly_grk_anl_bat_mnd_glc_dgb_scr_sod_afr_bos_ben_svk_qcu_eng_arw_krd_moo_heb_mcd_hau_por_tag_hin_lda_dut_zul_mao_tha_aeg_knd_xho_ewe_uzb_rom_rus_azi_swa_vie_gam_igb_swt_ses	0.811948419824461	1.93436561683066	0.0561078651295984
385	amr_rus_xho_por_mlt_owc_amh_scr_uzb_azi_dyu_tag_cic_ger_mcd_bsq_ukr_aeg_lda_mnd_rom_ctl_yor_urd_dgb_hin_est_zul_fbf_fin_svk_hau_geo_bul_spa_fre_prs_anl_gam_swe_hun_tsw_sun_alb_ind_jpn_tml_kor_pan_dut_swt_grk_mly_cze_chh_bat_cnt_lit_ven_bos_wly_arw_nor_guj_krd_qcu_lat_slo_pol_ewe_sod_eng_heb_ben_mao_ita_moo_afr_ses_jav_tha_tig_knd_akn_igb_tur_mol_glc_aze_bam_vie_sid_bem_swa_tsn	-0.191690864496341	-0.452142798512776	0.652218955327487
386	amr_rom_zul_arw_wly_sid_aeg_glc_aze_azi_swt_jav_igb_hin_cze_bsq_swe_amh_akn_cnt_slo_pol_yor_ita_fbf_pan_hun_tsw_xho_est_afr_anl_geo_mol_prs_lit_spa_gam_tig_mcd_fin_tsn_sun_dut_ind_jpn_knd_kor_krd_bul_cic_guj_mao_nor_hau_mly_mnd_por_swa_grk_heb_bos_eng_fre_ben_qcu_ctl_alb_rus_bem_chh_ukr_mlt_urd_tag_lat_dgb_svk_moo_bat_tha_sod_tml_dyu_bam_uzb_ger_scr_tur_ewe_vie_owc_ven_ses_lda	-0.00410213084617286	-0.00965338606750659	0.992318509755991
387	hau_pol_lda_rus_sod_amr_amh_bos_azi_aze_swa_jav_xho_glc_slo_bsq_dut_owc_akn_cnt_ctl_svk_zul_cze_tsw_prs_hun_bem_moo_fin_lit_sid_geo_mol_pan_mcd_ger_wly_anl_afr_est_swt_sun_spa_mly_jpn_knd_kor_swe_ukr_dyu_grk_mao_nor_mlt_ind_mnd_scr_dgb_guj_heb_alb_lat_ben_ita_qcu_fre_hin_krd_bam_chh_urd_aeg_eng_tag_por_ven_bul_yor_bat_tha_tig_tml_fbf_ewe_uzb_arw_rom_tur_cic_vie_gam_ses_tsn_igb	0.600314599322937	1.42120920310859	0.158600508825545
388	heb_swe_cic_rom_aeg_amh_mlt_dut_tur_azi_bam_ind_ewe_arw_scr_bsq_grk_tig_ses_cnt_pan_glc_akn_prs_dgb_eng_fin_swa_yor_hun_lat_hau_geo_pol_slo_bos_mcd_anl_gam_hin_est_dyu_jav_mol_mly_jpn_knd_kor_ger_spa_zul_ben_sun_urd_sid_mao_mnd_krd_bem_alb_owc_fre_svk_guj_ukr_qcu_por_lit_rus_tsn_wly_nor_amr_bul_tag_afr_ven_ctl_xho_bat_tha_chh_tml_igb_lda_uzb_cze_ita_aze_tsw_vie_sod_fbf_swt_moo	-0.36767292623553	-0.873283726193176	0.384757768784448
389	anl_lat_bem_alb_amr_tig_mlt_hin_aze_uzb_dyu_bat_dgb_pan_ger_bsq_afr_sid_lda_mnd_rom_ukr_cic_glc_swa_prs_fin_xho_akn_est_bos_amh_geo_dut_ctl_pol_nor_owc_aeg_spa_hun_ewe_sun_fre_ind_jpn_knd_kor_ita_mcd_moo_swe_mly_por_heb_jav_cnt_grk_yor_svk_chh_ben_slo_guj_scr_qcu_krd_mol_urd_bam_gam_bul_sod_rus_mao_cze_igb_eng_swt_tag_tha_wly_tml_tsn_tsw_azi_arw_lit_tur_zul_vie_hau_ven_ses_fbf	-0.288621243775966	-0.682312799362486	0.496737134887493
390	hau_prs_igb_hin_owc_chh_wly_eng_azi_aze_swa_jav_dyu_ben_afr_bsq_alb_heb_swt_mnd_grk_dut_akn_guj_cic_swe_fin_tsw_lda_hun_scr_sod_geo_slo_mcd_arw_cze_sid_amr_por_est_xho_ind_fre_bat_jpn_knd_kor_ukr_glc_dgb_ger_sun_urd_gam_tag_cnt_rus_fbf_bos_anl_pan_nor_ita_spa_qcu_bul_pol_mol_moo_amh_lit_aeg_krd_mao_lat_ses_rom_tsn_mly_tha_mlt_tml_bam_ven_tur_svk_ctl_uzb_bem_vie_tig_ewe_yor_zul	-0.53605432457133	-1.27752580002317	0.204596637970401
391	hau_ben_tsw_bos_gam_owc_heb_por_tur_aze_akn_bat_dyu_bul_ita_bsq_grk_anl_moo_cnt_swe_ger_ses_ctl_tsn_lit_hun_xho_zul_fin_scr_amh_geo_cze_mol_dut_alb_amr_sod_pan_est_fbf_mao_rom_tag_jpn_tml_kor_mcd_krd_swt_rus_mly_spa_wly_ind_mnd_slo_dgb_prs_tig_pol_hin_arw_guj_qcu_urd_afr_eng_cic_sid_lat_mlt_ukr_jav_fre_lda_nor_swa_sun_tha_aeg_knd_bam_igb_azi_svk_glc_uzb_yor_vie_chh_bem_ewe_ven	-1.12854565820834	-2.76739192439162	0.00681825294994468
392	tig_slo_dyu_hin_anl_sid_gam_nor_azi_tur_zul_tag_igb_dut_ben_bsq_por_heb_bam_cnt_bos_ita_tsw_spa_bem_scr_fin_lda_ewe_hun_grk_mlt_geo_eng_svk_pol_lat_wly_owc_mcd_est_ses_sun_rus_mly_jpn_knd_kor_lit_cze_tsn_glc_bat_afr_amr_ind_mnd_rom_ven_fre_hau_ctl_guj_alb_prs_qcu_ukr_swe_mol_dgb_amh_pan_aeg_urd_jav_bul_fbf_ger_swa_mao_tha_chh_tml_cic_xho_uzb_krd_arw_aze_moo_vie_sod_yor_swt_akn	0.395947130250147	0.931811830895009	0.353846509720481
393	tig_prs_bem_svk_anl_sid_hau_bos_tur_uzb_moo_sun_yor_ger_rom_bsq_dut_sod_fbf_cnt_eng_por_tsn_lit_akn_arw_fin_cic_xho_hun_scr_amh_geo_spa_guj_grk_pan_owc_wly_fre_est_ven_mly_swe_jav_jpn_tml_kor_rus_mcd_tsw_nor_mao_slo_chh_tag_mnd_krd_zul_pol_amr_lat_glc_ben_afr_qcu_cze_alb_ita_swa_aeg_ukr_heb_hin_bat_bul_ewe_urd_dyu_ind_tha_mlt_knd_ses_swt_azi_ctl_mol_aze_lda_vie_gam_igb_dgb_bam	0.632519055686121	1.50233027060902	0.136399856311057
394	aeg_por_swt_dut_tig_mlt_heb_nor_aze_uzb_tsn_bat_ewe_pan_alb_bsq_slo_amr_tsw_mnd_bul_mcd_akn_ita_bem_lat_fin_ses_dgb_est_swe_wly_geo_ben_rom_bos_eng_sid_gam_pol_hun_lda_ind_ukr_mao_jpn_tml_kor_hin_mol_cic_spa_tag_scr_owc_jav_cnt_cze_zul_krd_hau_glc_arw_prs_rus_qcu_grk_ctl_svk_fbf_chh_urd_anl_ger_mly_guj_ven_lit_igb_sun_tha_sod_knd_swa_bam_tur_fre_afr_azi_xho_vie_amh_yor_dyu_moo	-0.389029312983728	-0.921505092275283	0.35917114661098
395	chh_dut_tsn_ukr_aeg_hau_owc_scr_tur_aze_fbf_mao_xho_mol_spa_bsq_cze_heb_moo_cnt_pol_krd_ven_eng_dgb_urd_fin_lda_swa_hun_grk_amh_geo_ben_pan_alb_bos_wly_sod_lat_est_akn_bat_ger_jav_jpn_knd_kor_bul_nor_igb_ita_sun_prs_gam_mly_mnd_mcd_ewe_arw_mlt_por_ctl_fre_lit_qcu_rus_svk_afr_bam_tig_glc_amr_rom_tag_swe_ses_hin_swt_ind_tha_anl_tml_bem_tsw_azi_guj_slo_uzb_zul_vie_sid_yor_cic_dyu	-0.125887496818934	-0.296580746907603	0.767447945064987
396	sid_ukr_dgb_pol_anl_heb_mlt_por_uzb_tur_igb_mly_zul_slo_pan_bsq_cze_wly_ses_cnt_prs_ger_yor_guj_xho_alb_hun_lda_fbf_fin_swe_tig_geo_rom_afr_ctl_bos_chh_aeg_nor_est_ven_sun_mcd_jav_jpn_knd_kor_eng_rus_swt_glc_bat_arw_hau_ind_mnd_grk_tsn_fre_gam_lit_hin_scr_svk_qcu_ita_lat_bul_akn_sod_dut_amh_urd_mao_spa_bem_krd_cic_tag_tha_owc_tml_dyu_moo_aze_mol_ben_azi_bam_vie_amr_ewe_swa_tsw	-0.21302314711231	-0.503329482191496	0.615922718142482
397	sod_bos_swa_por_heb_aeg_anl_prs_tur_azi_swt_bat_ewe_arw_pol_bsq_alb_gam_bam_mnd_ger_rom_yor_spa_akn_swe_hun_bem_fbf_fin_urd_chh_geo_afr_ctl_pan_ita_mlt_tig_dut_est_tsn_ind_mcd_sun_jpn_knd_kor_scr_lat_zul_mol_jav_fre_wly_mao_cnt_grk_tsw_ben_amh_svk_glc_krd_eng_qcu_cze_rus_slo_dyu_owc_bul_amr_ukr_tag_hin_igb_guj_ven_mly_tha_hau_tml_ses_moo_uzb_nor_lit_aze_lda_vie_sid_dgb_xho_cic	-0.47930400279004	-1.13958073388493	0.257387641216746
398	tig_ctl_akn_glc_anl_mlt_gam_mol_tur_aze_dyu_mao_fbf_ita_mcd_bsq_ukr_sod_swt_cnt_lat_bul_ven_guj_tsn_slo_est_ses_swa_fin_arw_hau_geo_krd_rom_hin_swe_sid_aeg_fre_hun_xho_jav_por_mly_jpn_knd_kor_scr_afr_dgb_grk_bat_ger_heb_tag_mnd_spa_bam_prs_chh_alb_lit_nor_eng_qcu_bos_svk_urd_cic_amr_pol_amh_dut_ind_ben_moo_rus_lda_sun_tha_wly_tml_zul_tsw_uzb_cze_pan_azi_yor_vie_owc_bem_ewe_igb	0.197585437072092	0.464922263396812	0.64307385521399
399	chh_grk_akn_krd_aeg_anl_sod_prs_tur_azi_xho_bat_swa_arw_bos_bsq_hin_amr_zul_mnd_pol_bul_lda_nor_moo_pan_est_dyu_tsw_hun_urd_owc_geo_svk_slo_ctl_mcd_gam_tig_mol_fin_ses_ind_ger_mly_jpn_tml_kor_por_alb_dgb_fre_jav_scr_sid_mao_cnt_rus_yor_guj_heb_dut_spa_ben_eng_qcu_ukr_cze_afr_bam_amh_lat_hau_rom_sun_swe_swt_glc_igb_tag_tha_wly_knd_cic_bem_aze_lit_ita_uzb_fbf_vie_mlt_ewe_ven_tsn	-0.253816359773385	-0.599696546099973	0.550166816688359
400	owc_scr_xho_rom_anl_tig_sod_ita_azi_tur_fbf_jav_cic_fre_prs_bsq_krd_sid_akn_cnt_ger_lat_lda_arw_bem_bos_fin_tsn_ewe_est_pan_hau_geo_afr_alb_urd_por_amr_wly_mol_hun_swa_mao_hin_bat_jpn_knd_kor_mcd_ben_tsw_spa_ind_eng_aeg_sun_mnd_swe_ven_dut_heb_ukr_lit_svk_slo_qcu_ctl_pol_bul_yor_amh_rus_mlt_nor_tag_grk_moo_glc_bam_mly_tha_chh_tml_igb_ses_aze_cze_guj_uzb_swt_vie_gam_dyu_zul_dgb	0.542712258806774	1.28328696005282	0.202580176959743
401	anl_spa_ewe_ben_hau_heb_owc_eng_azi_aze_akn_jav_yor_lat_guj_bsq_swe_chh_cic_mnd_afr_mol_ses_mcd_dyu_prs_est_lda_zul_hun_bul_aeg_geo_grk_fre_bos_rus_wly_mlt_scr_fin_ven_sun_ukr_mao_jpn_tml_kor_rom_slo_tsn_svk_mly_por_amh_tag_cnt_lit_swa_alb_tig_hin_pan_ger_ctl_qcu_cze_krd_pol_fbf_sod_dut_gam_arw_ind_glc_xho_urd_swt_bat_tha_amr_knd_tsw_dgb_uzb_ita_nor_tur_moo_vie_sid_bam_igb_bem	-0.776932285796574	-1.86917920263702	0.0647448226791016
402	amr_alb_igb_dut_owc_wly_gam_swe_aze_azi_moo_bat_ewe_ukr_rom_bsq_guj_amh_xho_cnt_nor_pan_ven_afr_tsn_mol_fin_ses_dgb_est_bos_chh_geo_grk_scr_fre_ben_tig_sod_cze_hun_bam_tag_lit_jav_jpn_tml_kor_svk_ita_yor_rus_ind_arw_heb_mao_mnd_pol_tsw_slo_sid_glc_por_bul_spa_qcu_prs_krd_ger_swt_hau_mcd_anl_ctl_mly_hin_swa_eng_lda_sun_tha_mlt_knd_bem_akn_uzb_urd_lat_tur_cic_vie_aeg_fbf_dyu_zul	-0.0839378755536798	-0.197741650134775	0.843678773885174
403	hau_nor_ven_ger_sid_aeg_tig_bos_aze_azi_swt_mly_akn_alb_lit_bsq_glc_amr_swa_cnt_mol_slo_cic_scr_moo_afr_est_zul_yor_fin_spa_owc_geo_arw_hin_por_rom_amh_sod_dut_hun_ses_ind_krd_mao_jpn_tml_kor_prs_pan_tsw_guj_sun_pol_anl_jav_mnd_ita_fbf_bul_mlt_urd_rus_mcd_swe_qcu_eng_ctl_lat_dyu_gam_ben_wly_fre_bat_grk_dgb_ukr_tsn_tag_tha_heb_knd_igb_xho_uzb_cze_svk_tur_bem_vie_chh_lda_ewe_bam	-0.167970890744363	-0.396046508706093	0.692977891918434
404	wly_rus_tsw_eng_amr_sid_amh_fre_tur_uzb_tsn_mly_bam_slo_arw_bsq_hin_aeg_bem_mnd_alb_krd_xho_scr_swt_cze_fin_swa_lda_hun_bul_owc_geo_mcd_svk_nor_spa_anl_gam_afr_est_dgb_tag_urd_ind_jpn_tml_kor_por_rom_akn_grk_sun_mol_sod_mao_cnt_prs_ewe_bos_chh_ita_ben_ctl_ukr_qcu_pol_dut_ger_igb_heb_pan_hau_lit_bat_glc_cic_lat_fbf_jav_tha_tig_knd_ses_dyu_azi_guj_swe_aze_zul_vie_mlt_moo_yor_ven	0.235773333058345	0.555221659545498	0.580076126034202
405	tig_urd_igb_ben_wly_hau_gam_scr_azi_tur_ewe_mao_ses_nor_glc_bsq_prs_heb_xho_mnd_bos_afr_fbf_hin_moo_rus_est_cic_tsn_fin_por_owc_geo_grk_ger_pol_alb_amh_aeg_bul_hun_swa_ind_ukr_mly_jpn_tml_kor_lat_dut_yor_arw_jav_rom_sid_tag_cnt_swe_dyu_spa_sod_guj_pan_svk_slo_qcu_lit_fre_mcd_swt_anl_ita_mlt_eng_sun_ctl_bam_krd_ven_bat_tha_amr_knd_dgb_akn_uzb_mol_cze_aze_tsw_vie_chh_lda_bem_zul	-0.248164161589836	-0.586147405031803	0.559196392644187
406	hau_bos_swt_ita_gam_anl_aeg_prs_azi_tur_xho_bat_tsw_rom_fre_bsq_alb_sod_cic_mnd_hin_lat_akn_slo_lda_eng_fin_swa_zul_est_arw_tig_geo_ben_svk_urd_grk_heb_amr_cze_hun_bem_ind_mol_sun_jpn_knd_kor_ctl_guj_yor_bul_jav_mcd_sid_mly_cnt_nor_dyu_rus_mlt_lit_pan_afr_spa_qcu_ger_pol_glc_dgb_chh_krd_amh_swe_tag_por_bam_dut_igb_mao_tha_owc_tml_ven_fbf_aze_ukr_scr_uzb_ewe_vie_wly_moo_tsn_ses	-0.767019926690095	-1.84221939154879	0.0686295858468319
407	wly_dut_xho_arw_anl_sid_gam_cze_tur_aze_bam_mly_akn_hin_urd_bsq_spa_chh_bem_cnt_ita_bos_zul_lat_tsn_svk_fin_lda_tsw_hun_rus_owc_geo_slo_guj_pol_ctl_aeg_sod_scr_est_ewe_jav_por_bat_jpn_tml_kor_pan_fre_ses_grk_tag_mcd_heb_mao_mnd_ukr_swt_ben_tig_eng_alb_mol_bul_qcu_ger_rom_prs_yor_mlt_krd_amh_glc_ind_afr_dyu_nor_ven_sun_tha_amr_knd_moo_swa_uzb_lit_swe_azi_fbf_vie_hau_dgb_igb_cic	-0.125115665303896	-0.295000761022946	0.768650851499984
408	aeg_cze_igb_hin_sid_anl_chh_rom_uzb_aze_xho_tag_bam_arw_scr_bsq_nor_mlt_cic_cnt_mol_lat_dyu_ita_zul_swe_est_fbf_tsn_fin_guj_amr_geo_pol_rus_bos_fre_gam_owc_svk_hun_moo_bat_dut_mao_jpn_knd_kor_spa_krd_swa_por_sun_glc_amh_jav_mnd_ben_bem_afr_wly_ger_ctl_alb_eng_qcu_urd_ukr_lit_tsw_sod_mcd_hau_slo_mly_prs_yor_grk_dgb_ind_tha_heb_tml_ven_ewe_azi_bul_pan_tur_swt_vie_tig_akn_ses_lda	-0.221784051701317	-0.523279590981111	0.602024316108357
409	chh_guj_swt_ukr_heb_sid_amh_bul_azi_uzb_dgb_ind_moo_krd_scr_bsq_afr_hau_ven_cnt_cze_mol_tsw_rus_cic_hin_est_ses_zul_hun_rom_owc_geo_swe_ctl_prs_fre_tig_aeg_eng_fin_swa_mao_lit_bat_jpn_tml_kor_slo_mcd_bem_por_mly_ben_anl_sun_mnd_alb_igb_urd_sod_pol_arw_ita_svk_qcu_ger_spa_glc_lda_wly_lat_amr_dut_tag_bos_xho_nor_akn_jav_tha_mlt_knd_yor_dyu_tur_grk_pan_aze_tsn_vie_gam_ewe_bam_fbf	0.101210022389593	0.238024040628372	0.812386087537146
410	hau_hin_cic_guj_wly_aeg_chh_ita_azi_aze_tsn_mao_moo_mcd_ger_bsq_lit_sid_akn_mnd_slo_afr_dgb_lat_dyu_spa_hun_ven_yor_fin_por_owc_geo_mol_glc_swe_bul_tig_amh_ben_est_bam_jav_rus_mly_jpn_knd_kor_urd_arw_igb_rom_bat_grk_sod_sun_cnt_cze_zul_bos_heb_pan_nor_ukr_prs_qcu_scr_alb_eng_ewe_anl_krd_gam_svk_tag_ctl_xho_dut_ses_ind_tha_mlt_tml_tsw_swa_tur_pol_fre_uzb_swt_vie_amr_lda_bem_fbf	0.0916549683273664	0.21600661792717	0.829455659266358
411	aeg_prs_akn_glc_amr_chh_wly_rus_uzb_tur_bam_mao_xho_lat_arw_bsq_guj_sid_dyu_mnd_mol_slo_tsw_alb_ses_cze_est_ven_cic_hun_ger_owc_geo_ctl_scr_rom_eng_heb_tig_por_fin_tsn_jav_krd_sun_jpn_tml_kor_bos_swe_zul_ita_ind_pol_sod_tag_cnt_nor_igb_lit_hau_urd_hin_bul_dut_qcu_ben_spa_svk_yor_mlt_ukr_gam_fre_bat_mcd_swa_pan_fbf_mly_tha_amh_knd_lda_moo_aze_grk_afr_azi_ewe_vie_anl_swt_dgb_bem	-0.590232184660267	-1.41044867895378	0.161743296758567
412	aeg_nor_zul_bos_sod_owc_chh_glc_aze_tur_dyu_jav_moo_grk_hin_bsq_rom_wly_igb_cnt_ita_ctl_swt_mol_bam_fre_fin_fbf_xho_hun_por_tig_geo_afr_urd_krd_pol_heb_anl_spa_est_ses_sun_rus_mao_jpn_knd_kor_ger_ukr_tsw_pan_bat_ben_hau_ind_mnd_bul_swa_prs_mlt_cze_lat_lit_slo_qcu_scr_mcd_svk_akn_amh_eng_sid_swe_tag_dut_ewe_arw_bem_mly_tha_gam_tml_yor_ven_uzb_guj_alb_azi_lda_vie_amr_dgb_tsn_cic	-0.657116026215716	-1.57289209007067	0.119139856034683
413	heb_cze_zul_fre_owc_amr_sod_bos_azi_uzb_cic_sun_ven_lat_pol_bsq_ita_hau_lda_mnd_krd_ukr_igb_eng_ewe_dut_est_tsw_swt_fin_rom_gam_geo_ctl_nor_hin_glc_tig_sid_slo_hun_tsn_tag_guj_bat_jpn_knd_kor_urd_grk_akn_mol_mly_arw_amh_mao_cnt_mcd_dyu_swe_chh_bul_lit_spa_rus_qcu_pan_por_scr_bam_anl_alb_mlt_ben_ind_afr_dgb_ger_xho_jav_tha_wly_tml_ses_swa_tur_prs_svk_aze_yor_vie_aeg_fbf_bem_moo	-0.884196523713665	-2.13809941055103	0.0351302778560432
414	aeg_dut_swt_slo_anl_amr_owc_arw_azi_aze_ewe_bat_dgb_pan_por_bsq_bos_amh_tsw_mnd_svk_swe_bem_hin_igb_lat_fin_ven_dyu_est_ctl_gam_geo_rus_ben_alb_grk_wly_mlt_prs_hun_fbf_sun_urd_mao_jpn_tml_kor_glc_ita_cic_cze_jav_scr_sid_ind_cnt_lit_bam_bul_hau_afr_rom_guj_spa_qcu_ger_nor_krd_lda_chh_fre_heb_ukr_tag_mol_akn_pol_moo_mly_tha_tig_knd_yor_zul_uzb_mcd_eng_tur_xho_vie_sod_swa_ses_tsn	-0.00566965906377727	-0.0133439954604076	0.989381932441727
415	amh_svk_tsw_krd_wly_owc_chh_lat_azi_uzb_bem_mao_dgb_rom_eng_bsq_mcd_amr_swa_mnd_cze_fre_yor_por_tsn_ger_hun_moo_cic_fin_grk_anl_geo_bul_arw_mol_ben_heb_gam_swe_est_fbf_ind_bos_bat_jpn_knd_kor_nor_alb_ewe_pol_mly_ita_sid_tag_cnt_slo_xho_pan_tig_hin_lit_glc_urd_qcu_ctl_prs_guj_igb_sod_spa_hau_ukr_sun_rus_bam_scr_ses_jav_tha_mlt_tml_lda_zul_tur_afr_dut_aze_dyu_vie_aeg_swt_ven_akn	-0.251497668053868	-0.594727456629169	0.553469887603368
416	mlt_mol_swa_cze_gam_amh_sod_dut_azi_uzb_bam_mly_zul_lat_scr_bsq_hin_amr_swt_mnd_glc_arw_tsn_afr_ven_prs_est_dgb_tsw_hun_grk_heb_geo_mcd_krd_por_eng_owc_tig_lit_fin_yor_ind_spa_tag_jpn_tml_kor_pan_slo_cic_rus_jav_alb_hau_sun_cnt_pol_bem_nor_sid_ita_urd_ctl_rom_qcu_ukr_guj_ger_xho_chh_fre_anl_bos_bat_swe_akn_bul_dyu_mao_tha_wly_knd_ewe_fbf_tur_svk_ben_aze_moo_vie_aeg_lda_ses_igb	-0.455547712272493	-1.08245383563354	0.281849571781246
417	hau_por_dgb_ben_amr_sid_chh_dut_aze_uzb_tsn_sun_tsw_spa_afr_bsq_cze_amh_zul_cnt_ctl_bos_dyu_slo_ven_mol_est_cic_lda_hun_bul_heb_geo_rus_alb_lat_hin_tig_wly_fre_fin_xho_ind_krd_mly_jpn_knd_kor_lit_ita_fbf_eng_jav_glc_sod_bat_mnd_rom_yor_mcd_owc_swe_grk_nor_prs_qcu_svk_urd_arw_swa_aeg_ger_anl_pol_mao_scr_bam_ukr_moo_tag_tha_mlt_tml_ses_igb_tur_pan_guj_azi_akn_vie_gam_swt_bem_ewe	0.485445657293287	1.14598634364822	0.254741009074017
418	amh_rus_tsn_glc_tig_sid_owc_svk_tur_azi_xho_ind_yor_krd_ctl_bsq_ben_wly_cic_mnd_fre_pol_dgb_prs_moo_ger_fin_akn_ses_est_guj_anl_geo_cze_grk_mol_slo_mlt_hau_bul_hun_ewe_bat_urd_jav_jpn_knd_kor_lit_lat_swt_ita_tag_swe_aeg_mly_cnt_pan_bem_spa_sod_hin_arw_afr_mcd_qcu_scr_alb_ukr_dyu_gam_rom_heb_bos_mao_eng_ven_nor_bam_sun_tha_amr_tml_zul_tsw_uzb_por_dut_aze_igb_vie_chh_lda_swa_fbf	-0.000367734172805575	-0.000866060150095837	0.999310839104351
419	gam_pan_xho_afr_heb_sod_aeg_guj_tur_azi_zul_bat_ewe_spa_cze_bsq_rus_hau_yor_cnt_ben_eng_ven_arw_tsn_alb_est_bem_dgb_fin_bos_amr_geo_ita_ger_prs_krd_tig_anl_hin_hun_igb_sun_swe_mly_jpn_tml_kor_pol_mcd_moo_glc_mao_dut_wly_tag_mnd_grk_ses_ukr_mlt_bul_por_urd_fre_qcu_nor_lat_scr_bam_chh_svk_owc_rom_jav_lit_swt_slo_cic_ind_tha_amh_knd_akn_dyu_uzb_ctl_mol_aze_swa_vie_sid_tsw_fbf_lda	-0.157140713400841	-0.370653139061489	0.71173880481487
420	gam_por_ewe_guj_aeg_chh_heb_pan_azi_uzb_dgb_mly_lda_eng_afr_bsq_ctl_mlt_swt_cnt_ukr_mcd_igb_cze_tsn_krd_hun_dyu_bam_fin_alb_tig_geo_hin_pol_mol_lat_sod_anl_prs_est_ses_mao_grk_bat_jpn_tml_kor_rus_lit_moo_scr_sun_fre_sid_tag_mnd_urd_cic_spa_amh_bul_slo_svk_arw_qcu_ger_ben_ita_bem_hau_bos_wly_nor_ind_swe_tsw_dut_fbf_jav_tha_owc_knd_ven_swa_aze_glc_rom_tur_xho_vie_amr_akn_zul_yor	0.0284122234583623	0.0669418027319102	0.94677173812282
421	sod_nor_bem_ita_tig_owc_amr_ger_uzb_aze_tsw_jav_dyu_mol_dut_bsq_rom_anl_ewe_cnt_ctl_swe_zul_cze_cic_por_hun_bam_akn_fin_grk_heb_geo_ukr_svk_afr_eng_sid_chh_pan_est_yor_mao_pol_bat_jpn_tml_kor_rus_bos_swt_ben_mly_spa_gam_ind_mnd_slo_moo_alb_amh_bul_guj_hin_glc_qcu_lat_prs_krd_swa_wly_scr_hau_arw_sun_lit_igb_mcd_dgb_tag_tha_mlt_knd_xho_lda_azi_fre_urd_tur_fbf_vie_aeg_tsn_ses_ven	-0.710213223902068	-1.70668727041493	0.0912172755740906
422	owc_svk_lda_pan_wly_mlt_aeg_afr_tur_azi_dgb_tag_xho_hin_bos_bsq_mcd_amr_igb_cnt_ger_slo_akn_urd_bam_eng_hun_cic_tsn_fin_ben_gam_geo_cze_lat_pol_por_sid_heb_arw_est_ewe_jav_dut_mly_jpn_knd_kor_krd_ita_dyu_nor_sun_glc_sod_ind_mnd_rus_zul_prs_hau_swe_guj_ctl_bul_qcu_alb_grk_mol_tsw_tig_fre_amh_spa_bat_scr_bem_ukr_swt_mao_tha_chh_tml_moo_swa_aze_rom_lit_uzb_ven_vie_anl_ses_yor_fbf	-0.471809993645307	-1.12168563608898	0.264883964628842
423	heb_pan_moo_krd_sid_tig_amr_ita_uzb_azi_fbf_tag_zul_grk_swe_bsq_dut_chh_ven_mnd_bos_scr_swa_nor_cic_urd_est_swt_lda_fin_glc_amh_geo_rus_ger_ctl_lit_hau_sod_rom_hun_bem_jav_cze_ind_jpn_knd_kor_bul_afr_yor_hin_mly_por_anl_sun_cnt_prs_akn_spa_mlt_eng_alb_mcd_ben_qcu_mol_pol_fre_bam_wly_lat_gam_slo_bat_arw_dgb_svk_xho_mao_tha_owc_tml_igb_dyu_tur_guj_ukr_aze_ewe_vie_aeg_ses_tsw_tsn	-0.344577523058559	-0.816959329792473	0.416039571887755
424	chh_eng_xho_por_mlt_gam_sid_ita_tur_aze_bem_bat_moo_grk_arw_bsq_svk_anl_swt_cnt_ben_spa_zul_lat_ewe_mcd_est_dyu_cic_hun_bul_hau_geo_mol_bos_pan_slo_sod_owc_rus_fin_tsn_jav_swe_ind_jpn_knd_kor_scr_ger_ven_afr_mly_pol_tig_sun_mnd_ukr_bam_urd_amr_nor_lit_rom_krd_qcu_cze_prs_alb_dgb_amh_dut_aeg_guj_tag_glc_akn_fre_tsw_mao_tha_wly_tml_ses_swa_azi_hin_ctl_uzb_igb_vie_heb_lda_yor_fbf	0.0940361991448568	0.221471849386348	0.825210618782886
425	wly_prs_moo_arw_mlt_sid_amr_svk_tur_aze_bam_ind_fbf_guj_afr_bsq_bos_aeg_swt_mnd_spa_eng_ewe_urd_dyu_glc_fin_akn_bem_hun_bul_owc_geo_lit_krd_alb_cze_gam_heb_lat_est_lda_tag_ukr_bat_jpn_tml_kor_por_hin_ses_pol_mly_ctl_anl_jav_cnt_rus_igb_mcd_tig_swe_ita_scr_slo_qcu_pan_mol_fre_yor_amh_dut_chh_ben_sun_nor_tsw_rom_tsn_mao_tha_sod_knd_xho_zul_azi_ger_grk_uzb_swa_vie_hau_cic_ven_dgb	-0.145194636818122	-0.342711136159084	0.73258917927878
426	anl_lat_dyu_ita_mlt_wly_amh_alb_azi_tur_akn_mao_ven_fre_grk_bsq_ukr_sid_cic_cnt_bul_bos_ses_ctl_ewe_pan_fin_moo_bem_hun_urd_amr_geo_cze_slo_swe_ger_aeg_chh_rus_est_lda_mly_nor_sun_jpn_knd_kor_spa_afr_xho_svk_tag_glc_sod_bat_mnd_guj_zul_scr_owc_krd_eng_prs_mol_qcu_pol_arw_ben_swt_gam_por_heb_rom_ind_dut_bam_lit_dgb_jav_tha_hau_tml_swa_fbf_aze_mcd_hin_uzb_yor_vie_tig_tsw_tsn_igb	-0.488278215369227	-1.16174239451565	0.248313031298056
427	hau_glc_zul_prs_amr_amh_tig_ben_azi_aze_cic_mly_ses_hin_svk_bsq_ukr_mlt_yor_mnd_por_lit_ewe_guj_tsw_cze_hun_xho_swa_est_fre_aeg_geo_arw_mol_ita_mcd_chh_wly_rom_fin_moo_tag_rus_ind_jpn_knd_kor_pan_krd_swt_ger_sun_dut_owc_jav_cnt_scr_lda_slo_sod_nor_bos_grk_swe_qcu_ctl_eng_pol_fbf_anl_alb_gam_bul_bat_spa_ven_urd_tsn_mao_tha_sid_tml_dyu_igb_uzb_lat_afr_tur_akn_vie_heb_dgb_bem_bam	-0.170295114020314	-0.402424048548747	0.688295452902371
428	mlt_rom_fbf_mcd_heb_sod_owc_lit_tur_aze_cic_mly_dyu_lat_dut_bsq_eng_amh_ses_cnt_fre_pan_xho_bul_lda_slo_est_ewe_bem_hun_prs_aeg_geo_mol_grk_hin_afr_tig_hau_svk_fin_tsw_mao_ctl_tag_jpn_tml_kor_spa_scr_zul_bos_jav_krd_anl_bat_mnd_alb_akn_ben_sid_arw_ger_guj_urd_qcu_por_swe_pol_dgb_amr_ukr_chh_glc_sun_ita_swa_nor_moo_ind_tha_wly_knd_bam_ven_uzb_cze_rus_azi_tsn_vie_gam_igb_yor_swt	-0.170080717528297	-0.40219812658857	0.68846112060036
429	amh_bos_dgb_nor_sod_wly_amr_cze_aze_azi_tsw_bat_dyu_ger_arw_bsq_ctl_gam_akn_mnd_ben_rom_swa_alb_igb_krd_fin_zul_ven_est_spa_heb_geo_pol_scr_swe_ukr_owc_sid_mol_hun_swt_ind_guj_sun_jpn_tml_kor_afr_grk_tsn_pan_tag_dut_tig_mao_cnt_bul_lda_svk_hau_urd_hin_eng_mcd_qcu_lat_fre_ita_moo_aeg_por_mlt_rus_jav_prs_bam_lit_xho_mly_tha_anl_knd_fbf_yor_uzb_slo_glc_tur_cic_vie_chh_bem_ses_ewe	0.123068980461573	0.289742030049062	0.772658597360281
430	owc_prs_zul_por_heb_mlt_gam_ben_aze_tur_dgb_tag_xho_bos_eng_bsq_arw_tig_moo_cnt_grk_glc_fbf_mol_ses_spa_hun_tsn_ewe_fin_hin_amh_geo_swe_nor_svk_ger_chh_sid_slo_est_cic_mly_lat_sun_jpn_tml_kor_cze_pan_swa_krd_mao_lit_wly_bat_mnd_fre_igb_bul_sod_guj_urd_rus_afr_qcu_alb_ctl_ukr_bem_aeg_scr_anl_rom_jav_dut_ven_pol_akn_ind_tha_amr_knd_swt_bam_uzb_ita_mcd_azi_yor_vie_hau_dyu_lda_tsw	0.472625541427143	1.11535139331822	0.267573687609833
431	gam_guj_dyu_afr_amh_owc_aeg_nor_azi_aze_zul_ind_tsw_lit_urd_bsq_bul_wly_bam_cnt_pan_krd_igb_scr_ewe_mol_hun_yor_moo_fin_fre_tig_geo_rus_ita_ger_lat_chh_mlt_glc_est_ses_sun_por_tag_jpn_knd_kor_svk_eng_dgb_mcd_mao_grk_sid_mly_mnd_prs_tsn_rom_anl_slo_bos_pol_arw_qcu_ctl_ukr_cze_ven_hau_ben_heb_spa_bat_alb_cic_hin_lda_jav_tha_amr_tml_fbf_swa_uzb_dut_swe_tur_akn_vie_sod_swt_xho_bem	0.290008151361223	0.683244635633679	0.496150931738376
432	aeg_guj_ewe_rus_wly_owc_amh_lit_uzb_aze_ven_jav_swa_bul_urd_bsq_eng_tig_tsw_mnd_ctl_hin_cic_lat_fbf_glc_fin_lda_ses_est_por_mlt_geo_ita_krd_dut_ukr_hau_amr_svk_hun_swt_bat_alb_ind_jpn_tml_kor_afr_pol_dgb_rom_sun_mcd_chh_mly_cnt_grk_xho_nor_heb_prs_ger_ben_slo_qcu_bos_spa_mol_tsn_anl_arw_sod_fre_mao_scr_dyu_pan_bam_tag_tha_sid_knd_moo_zul_azi_cze_swe_tur_akn_vie_gam_yor_bem_igb	-0.0793460514365331	-0.187035694751389	0.85204007520061
433	wly_arw_ses_cze_hau_tig_owc_krd_tur_aze_tsn_tag_dgb_guj_svk_bsq_eng_sod_fbf_cnt_mol_slo_akn_rom_cic_swe_hun_moo_bam_fin_pol_mlt_geo_ctl_ita_spa_bos_heb_anl_scr_est_ven_ind_alb_sun_jpn_knd_kor_dut_nor_dyu_grk_bat_mcd_chh_mao_mnd_afr_lda_ger_gam_ukr_rus_glc_ben_qcu_pan_urd_lat_ewe_sid_hin_aeg_bul_mly_por_yor_lit_tsw_jav_tha_amr_tml_igb_swa_azi_prs_fre_uzb_swt_vie_amh_xho_zul_bem	-0.511347028807765	-1.21766901793763	0.226430313552139
434	gam_hin_yor_spa_amr_amh_aeg_grk_aze_uzb_ven_tag_lda_urd_arw_bsq_slo_heb_fbf_cnt_fre_cze_dgb_eng_ewe_lit_fin_swa_ses_est_ger_anl_geo_rom_ctl_afr_ukr_owc_wly_alb_hun_igb_ind_swe_mly_jpn_knd_kor_ben_lat_bem_svk_mao_bos_sid_bat_mnd_rus_tsn_pan_hau_glc_nor_mcd_por_qcu_guj_krd_scr_zul_sod_bul_mlt_pol_jav_ita_akn_dut_xho_sun_tha_tig_tml_swt_cic_tur_prs_mol_azi_tsw_vie_chh_moo_dyu_bam	0.26208043110773	0.617269171145973	0.538565599817785
435	sod_pan_cic_fre_mlt_aeg_sid_nor_azi_uzb_dgb_tag_swa_glc_rom_bsq_mol_wly_bam_cnt_dut_lit_bem_guj_swt_swe_fin_ven_akn_est_ctl_amh_geo_alb_mcd_slo_grk_amr_owc_ita_hun_dyu_jav_bul_bat_jpn_tml_kor_por_ger_yor_rus_mao_svk_heb_sun_mnd_bos_tsn_prs_tig_ukr_pol_spa_arw_qcu_krd_scr_cze_igb_chh_lat_gam_eng_ind_hin_fbf_urd_zul_mly_tha_hau_knd_lda_moo_aze_ben_afr_tur_ewe_vie_anl_ses_tsw_xho	-0.524047340681443	-1.24929148169112	0.214693667596074
436	tig_prs_xho_guj_sid_sod_chh_nor_aze_tur_igb_mao_bem_bul_pan_bsq_eng_amh_swa_mnd_mcd_ctl_ewe_scr_swt_ger_fin_ven_ses_hun_mol_hau_geo_svk_swe_ben_dut_amr_heb_lat_est_lda_ind_lit_sun_jpn_tml_kor_rus_pol_yor_ukr_bat_glc_gam_tag_cnt_grk_tsn_urd_mlt_fre_krd_por_hin_qcu_ita_slo_spa_zul_aeg_arw_owc_alb_mly_bos_moo_cze_akn_jav_tha_anl_knd_bam_dyu_uzb_rom_afr_azi_dgb_vie_wly_fbf_cic_tsw	0.0669002213582831	0.157611091207998	0.875104962707734
437	sod_svk_ses_eng_wly_amh_chh_hin_uzb_tur_bem_jav_zul_pan_ger_bsq_fre_hau_yor_cnt_afr_urd_bam_mcd_tsw_cze_fin_xho_dgb_hun_ita_sid_geo_ukr_grk_lit_krd_amr_mlt_arw_est_lda_sun_nor_bat_jpn_knd_kor_bos_prs_moo_slo_mao_ben_anl_tag_mnd_lat_igb_glc_gam_ctl_guj_spa_alb_qcu_swe_rom_rus_ewe_aeg_dut_heb_por_mly_bul_dyu_pol_cic_ind_tha_tig_tml_swa_ven_azi_mol_scr_aze_swt_vie_owc_akn_tsn_fbf	0.360398129595747	0.84911749807848	0.397996368265201
438	mlt_cze_xho_pol_aeg_sod_wly_scr_azi_tur_tsw_bat_akn_fre_bul_bsq_bos_hau_moo_cnt_lit_hin_dyu_glc_swt_pan_hun_fbf_dgb_est_ger_sid_geo_mol_ukr_eng_urd_heb_amh_dut_fin_ven_ind_krd_mao_jpn_knd_kor_ben_rom_ewe_lat_jav_ita_tig_tag_mnd_alb_ses_afr_gam_nor_swe_svk_spa_qcu_slo_rus_grk_yor_anl_guj_chh_arw_sun_prs_igb_por_swa_mly_tha_amr_tml_zul_bam_aze_mcd_ctl_uzb_bem_vie_owc_tsn_cic_lda	-0.452205303583304	-1.07281016408313	0.286132206026061
439	hau_grk_dyu_slo_heb_sid_anl_svk_aze_tur_tsw_sun_swt_swe_ukr_bsq_guj_amh_tsn_cnt_rus_hin_fbf_arw_zul_alb_fin_lda_moo_hun_ita_tig_geo_ger_prs_mcd_spa_wly_mlt_fre_est_ven_mly_scr_mao_jpn_knd_kor_cze_por_bam_bos_tag_ben_sod_bat_mnd_mol_xho_pan_aeg_lat_eng_nor_urd_qcu_pol_rom_ctl_bem_amr_dut_owc_glc_jav_krd_dgb_bul_yor_ind_tha_chh_tml_ewe_igb_uzb_lit_afr_azi_swa_vie_gam_ses_cic_akn	0.767177843398831	1.82254524849297	0.0715858073470945
440	aeg_afr_akn_pol_sid_chh_sod_lat_uzb_aze_tsn_mao_swt_lit_ctl_bsq_hin_mlt_zul_cnt_rus_dut_yor_mcd_moo_por_hun_dgb_tsw_fin_ukr_owc_geo_ben_ger_eng_urd_gam_amr_krd_est_ewe_mly_grk_jav_jpn_tml_kor_arw_bos_swa_bul_tag_pan_tig_sun_mnd_guj_ses_fre_hau_swe_nor_glc_alb_qcu_ita_spa_svk_xho_heb_mol_anl_slo_ind_rom_dyu_cze_bem_bat_tha_amh_knd_igb_lda_azi_scr_prs_tur_fbf_vie_wly_bam_cic_ven	-0.0636232135661611	-0.149837507852247	0.881217293480317
441	hau_bul_cic_scr_sod_tig_sid_rus_uzb_azi_yor_tag_zul_spa_mcd_bsq_cze_amh_ven_mnd_por_ctl_tsn_prs_ses_ger_hun_igb_swa_est_arw_chh_geo_grk_glc_fre_urd_wly_owc_svk_fin_tsw_mly_ukr_bat_jpn_tml_kor_hin_krd_fbf_ita_mao_dut_anl_ind_cnt_lat_lda_rom_heb_guj_swe_pan_lit_qcu_mol_afr_nor_moo_gam_bos_amr_eng_jav_slo_akn_pol_swt_sun_tha_aeg_knd_bem_bam_tur_alb_ben_aze_dgb_vie_mlt_ewe_dyu_xho	0.264729942058394	0.622958575694844	0.534836421416618
442	wly_urd_bam_grk_anl_hau_sid_ben_azi_aze_ven_ind_dgb_ctl_rom_bsq_spa_gam_bem_cnt_ita_slo_tsw_bul_lda_mol_fin_ses_swt_est_krd_amh_geo_dut_cze_lat_pol_owc_aeg_ukr_hun_fbf_bat_hin_jav_jpn_tml_kor_eng_ger_zul_lit_tag_guj_mlt_sun_mnd_nor_akn_glc_amr_arw_scr_rus_bos_qcu_mcd_svk_pan_dyu_sod_alb_heb_fre_mly_prs_yor_afr_igb_mao_tha_chh_knd_cic_swa_uzb_swe_por_tur_moo_vie_tig_ewe_xho_tsn	0.54019407194825	1.27640250486966	0.20499152432389
443	gam_afr_ses_dut_chh_amh_owc_scr_uzb_tur_dgb_tag_akn_svk_rus_bsq_alb_sid_bem_mnd_pol_ukr_tsw_hin_ewe_bos_hun_xho_dyu_fin_slo_hau_geo_cze_bul_pan_grk_amr_heb_prs_est_fbf_sun_ger_mly_jpn_knd_kor_glc_ben_cic_urd_jav_lat_mlt_bat_cnt_mol_ven_mcd_wly_rom_fre_spa_ctl_qcu_nor_arw_eng_moo_sod_lit_tig_guj_ind_ita_zul_swe_lda_mao_tha_aeg_tml_igb_yor_azi_por_krd_aze_swa_vie_anl_tsn_bam_swt	-0.960617533625349	-2.33541408886889	0.0216719568705647
444	aeg_krd_bem_swe_amr_owc_sid_alb_tur_aze_swa_mly_ven_rom_dut_bsq_ctl_chh_moo_mnd_pan_mcd_lda_ita_bam_urd_est_tsn_akn_fin_afr_amh_geo_slo_grk_lit_mol_tig_hau_ukr_hun_xho_mao_prs_sun_jpn_tml_kor_bos_arw_ses_bul_tag_eng_wly_ind_cnt_ben_zul_lat_anl_pol_scr_nor_spa_qcu_guj_cze_rus_igb_gam_glc_sod_por_jav_fre_dgb_hin_ewe_bat_tha_heb_knd_swt_fbf_uzb_ger_svk_azi_tsw_vie_mlt_dyu_cic_yor	-0.385244726029968	-0.913013415487501	0.363596334491749
445	amh_ger_ven_ukr_chh_heb_anl_lit_azi_tur_tsn_mly_swa_cze_pol_bsq_rom_mlt_tsw_cnt_ben_grk_zul_rus_akn_bul_est_cic_fbf_hun_spa_owc_geo_guj_hin_bos_afr_wly_sid_scr_fin_lda_sun_nor_ind_jpn_tml_kor_glc_slo_xho_krd_bat_ita_gam_mao_mnd_mcd_swt_urd_tig_arw_dut_swe_fre_qcu_mol_svk_eng_ewe_aeg_ctl_sod_por_tag_pan_moo_prs_yor_jav_tha_hau_knd_dyu_bam_aze_alb_lat_uzb_igb_vie_amr_ses_bem_dgb	-0.389354194328055	-0.922773513661192	0.358513110692002
446	amh_pol_akn_afr_owc_gam_sod_ukr_uzb_azi_tsn_sun_igb_cze_slo_bsq_mol_hau_bam_mnd_bul_scr_ewe_guj_swt_ger_fin_xho_ses_est_hin_aeg_geo_alb_svk_por_pan_amr_wly_rus_hun_bem_ind_nor_bat_jpn_knd_kor_swe_lit_dyu_fre_mao_prs_anl_jav_cnt_krd_lda_ctl_tig_spa_grk_ita_mcd_qcu_glc_ben_rom_moo_mlt_urd_sid_bos_mly_lat_zul_eng_ven_tag_tha_chh_tml_dgb_cic_tur_arw_dut_aze_fbf_vie_heb_tsw_yor_swa	-0.535787068183894	-1.28251284889115	0.202850264358882
447	tig_krd_ses_pol_gam_wly_anl_ita_tur_azi_moo_tag_bam_guj_bul_bsq_prs_sod_lda_cnt_fre_ukr_ewe_cze_akn_hin_fin_swa_ven_hun_lat_chh_geo_grk_slo_scr_spa_heb_amh_lit_est_cic_mly_afr_mao_jpn_knd_kor_urd_alb_yor_rus_jav_ger_aeg_ind_mnd_mcd_bem_ctl_amr_bos_dut_ben_rom_qcu_por_svk_nor_fbf_mlt_glc_sid_swe_bat_arw_tsw_pan_dyu_sun_tha_owc_tml_zul_tsn_aze_eng_mol_uzb_dgb_vie_hau_igb_swt_xho	0.0865283934735509	0.203718240070231	0.839018795664802
448	chh_afr_ewe_pan_anl_aeg_amr_bos_uzb_azi_tsn_mly_akn_lit_ctl_bsq_krd_mlt_dyu_mnd_cze_spa_cic_bul_fbf_fre_fin_yor_bam_est_ben_sid_geo_dut_nor_slo_rus_heb_wly_glc_hun_swa_ind_ukr_tag_jpn_knd_kor_grk_arw_xho_hin_mao_swe_tig_jav_cnt_svk_moo_scr_amh_mol_ger_guj_eng_qcu_urd_por_pol_ses_owc_alb_hau_mcd_bat_rom_swt_ita_tsw_sun_tha_sod_tml_igb_lda_tur_lat_prs_aze_ven_vie_gam_zul_dgb_bem	0.0264158617840007	0.0622217796938693	0.950519749849465
449	sid_ben_bam_rom_mlt_sod_heb_ita_tur_aze_ven_mao_bem_svk_lit_bsq_pan_gam_dgb_mnd_dut_swe_akn_spa_yor_mol_fin_fbf_ses_est_scr_amh_geo_ukr_cze_urd_grk_wly_hau_fre_hun_lda_bat_lat_mly_jpn_knd_kor_alb_bul_igb_por_tag_mcd_anl_jav_cnt_ger_dyu_krd_chh_nor_hin_rus_glc_qcu_prs_slo_bos_zul_aeg_guj_amr_afr_sun_arw_swa_ctl_ewe_ind_tha_owc_tml_cic_moo_azi_pol_eng_uzb_swt_vie_tig_xho_tsn_tsw	0.93499884556937	2.23033200538683	0.0281307301791207
450	aeg_lat_bam_rus_heb_amr_anl_cze_tur_aze_dyu_tag_cic_hin_guj_bsq_krd_amh_zul_mnd_mol_bul_ses_ctl_akn_urd_fin_xho_lda_hun_alb_mlt_geo_fre_bos_ger_prs_sod_gam_afr_est_swa_bat_swe_jav_jpn_tml_kor_spa_grk_ven_svk_mly_mcd_chh_sun_cnt_pan_yor_pol_tig_por_ita_glc_ben_qcu_nor_lit_ukr_fbf_owc_slo_hau_eng_ind_rom_dgb_arw_swt_mao_tha_wly_knd_ewe_bem_azi_scr_dut_uzb_tsn_vie_sid_tsw_igb_moo	-0.711408051610881	-1.70656899410578	0.0912393666622467
451	mlt_hin_yor_cze_tig_gam_hau_ita_uzb_tur_moo_mly_akn_ben_lit_bsq_glc_anl_tsn_mnd_bul_scr_cic_nor_lda_krd_est_fbf_igb_hun_pan_amh_geo_fre_slo_spa_ger_owc_sod_dut_fin_dyu_sun_grk_jav_jpn_knd_kor_lat_prs_dgb_ctl_bat_guj_aeg_tag_cnt_arw_xho_mol_amr_alb_pol_mcd_bos_qcu_rom_por_ukr_bem_heb_urd_chh_rus_mao_swe_zul_svk_tsw_ind_tha_wly_tml_bam_ses_azi_afr_eng_aze_ven_vie_sid_ewe_swa_swt	-0.113029355217655	-0.266525635522184	0.790424472256319
452	chh_afr_tsw_rom_heb_sid_hau_hin_tur_azi_lda_sun_igb_alb_guj_bsq_por_mlt_ses_mnd_cze_ctl_dgb_ger_zul_mol_fin_ewe_xho_hun_grk_anl_geo_prs_lat_glc_ita_amh_aeg_scr_est_cic_mao_slo_bat_jpn_knd_kor_spa_pol_dyu_arw_jav_urd_sod_ind_cnt_fre_moo_svk_tig_mcd_swe_bos_rus_qcu_eng_ukr_krd_yor_gam_bul_owc_dut_mly_pan_swa_ben_bam_tag_tha_wly_tml_bem_akn_uzb_lit_nor_aze_tsn_vie_amr_fbf_ven_swt	-0.758968485551577	-1.82672349153107	0.0709492718769092
453	sod_por_ses_krd_owc_gam_sid_prs_aze_azi_bam_mly_swa_guj_bul_bsq_urd_aeg_swt_mnd_lit_mol_dgb_nor_tsn_arw_hun_cic_ven_est_bos_tig_geo_pol_slo_scr_cze_amr_mlt_dut_fin_bem_jav_ukr_sun_jpn_knd_kor_spa_svk_tsw_lat_tag_rom_wly_mao_cnt_ita_ewe_eng_amh_pan_ben_swe_ger_qcu_rus_fre_hin_yor_chh_ctl_anl_grk_bat_mcd_akn_glc_igb_ind_tha_heb_tml_fbf_moo_tur_afr_alb_uzb_xho_vie_hau_lda_dyu_zul	-0.923874774269987	-2.24205582327336	0.027334925104345
454	tig_pol_bam_mol_heb_owc_chh_bul_azi_uzb_lda_tag_ewe_lat_eng_bsq_slo_mlt_igb_mnd_glc_pan_swa_spa_akn_dut_fin_ven_bem_est_svk_hau_geo_ita_cze_hin_prs_anl_sod_nor_hun_moo_sun_grk_jav_jpn_knd_kor_por_ukr_dyu_krd_mao_scr_gam_bat_cnt_afr_tsw_ctl_sid_rom_ben_fre_bos_qcu_lit_arw_guj_fbf_wly_swe_amr_mcd_mly_alb_cic_ger_swt_ind_tha_amh_tml_tsn_dgb_tur_rus_urd_aze_xho_vie_aeg_yor_ses_zul	-0.879340980684406	-2.13076857412257	0.0357464907470606
455	owc_lat_fbf_eng_amh_sid_anl_pol_tur_aze_yor_sun_ven_urd_ger_bsq_afr_gam_tsn_cnt_ben_arw_dyu_bos_lda_por_est_bem_cic_hun_fre_amr_geo_slo_prs_ukr_glc_sod_mlt_lit_fin_tsw_bat_spa_mao_jpn_knd_kor_alb_guj_akn_bul_mly_dut_heb_jav_mnd_swe_swa_grk_chh_mcd_svk_ctl_rus_qcu_pan_cze_ita_dgb_hau_mol_tig_nor_tag_hin_ewe_rom_moo_ind_tha_wly_tml_zul_ses_uzb_krd_scr_azi_xho_vie_aeg_swt_igb_bam	-0.607299156810662	-1.45239540920216	0.149757285325963
456	amr_bul_dyu_lit_amh_chh_hau_alb_azi_aze_swa_jav_dgb_svk_dut_bsq_cze_owc_bem_cnt_hin_eng_akn_ben_bam_nor_hun_yor_fbf_est_fre_sod_geo_grk_bos_guj_lat_heb_tig_glc_fin_lda_bat_ger_mly_jpn_knd_kor_por_ctl_zul_afr_tag_ita_mlt_ind_mnd_mcd_tsw_rus_gam_urd_pol_arw_mol_qcu_rom_prs_pan_moo_wly_ukr_sid_krd_mao_slo_tsn_spa_xho_sun_tha_anl_tml_swt_ewe_tur_scr_swe_uzb_cic_vie_aeg_ses_igb_ven	-0.73756600517804	-1.77516055310327	0.0791429813319748
457	chh_guj_akn_prs_heb_sid_tig_ger_aze_uzb_moo_ind_igb_slo_bul_bsq_mol_amr_tsn_mnd_lat_arw_cic_alb_tsw_spa_fin_fbf_bem_est_urd_anl_geo_grk_swe_eng_ctl_mlt_aeg_cze_hun_ewe_bat_pol_sun_jpn_tml_kor_rus_pan_lda_por_mao_scr_sod_jav_cnt_ben_bam_bos_gam_dut_ita_fre_mcd_qcu_lit_afr_rom_yor_hau_glc_amh_svk_tag_hin_dgb_krd_swt_mly_tha_wly_knd_dyu_swa_tur_ukr_nor_azi_ses_vie_owc_ven_zul_xho	-0.392956145978855	-0.932773368199998	0.353352361201863
458	mlt_rom_yor_mol_gam_amr_anl_bos_uzb_aze_lda_sun_fbf_slo_ita_bsq_spa_owc_cic_mnd_grk_eng_xho_lat_ses_ukr_est_tsn_bem_hun_urd_hau_geo_por_scr_bul_prs_chh_amh_fre_fin_bam_bat_rus_tag_jpn_tml_kor_arw_ben_igb_mcd_ind_glc_wly_mao_cnt_cze_dyu_guj_aeg_pan_dut_lit_ctl_qcu_alb_ger_nor_swa_sid_krd_heb_hin_mly_swe_tsw_pol_ewe_jav_tha_tig_knd_swt_ven_tur_svk_afr_azi_zul_vie_sod_moo_dgb_akn	-0.331073939202947	-0.78333300399259	0.435421927002519
459	heb_svk_dyu_rus_sod_gam_aeg_prs_azi_uzb_bem_mao_akn_fre_pol_bsq_scr_sid_fbf_cnt_krd_lit_dgb_ctl_cic_eng_hun_ewe_swt_est_lat_amr_geo_rom_guj_dut_grk_chh_owc_glc_fin_lda_jav_mcd_mly_jpn_tml_kor_ita_afr_igb_nor_tag_alb_anl_bat_mnd_mol_xho_arw_amh_ben_hin_cze_pan_qcu_slo_swe_bos_moo_mlt_urd_hau_spa_sun_por_swa_bul_ven_ind_tha_wly_knd_bam_yor_aze_ukr_ger_tur_tsw_vie_tig_tsn_ses_zul	0.0353502301760696	0.0832133683832787	0.93386073312802
460	hau_mol_ses_alb_sid_amr_heb_pol_uzb_tur_dgb_sun_fbf_dut_slo_bsq_krd_amh_swt_cnt_ger_guj_tsw_rom_xho_rus_fin_swa_moo_hun_glc_mlt_geo_lat_lit_eng_ben_aeg_wly_bos_est_bem_mly_pan_mao_jpn_tml_kor_ukr_scr_zul_prs_jav_mcd_anl_ind_mnd_bul_cic_arw_gam_por_spa_swe_grk_qcu_hin_afr_svk_bam_chh_nor_sod_cze_tag_urd_ewe_ctl_ven_bat_tha_tig_knd_yor_lda_azi_fre_ita_aze_tsn_vie_owc_igb_dyu_akn	-0.376962725908057	-0.893243598277136	0.374032378602374
461	hau_lit_swa_ben_sod_tig_owc_hin_tur_aze_igb_bat_dgb_svk_spa_bsq_swe_heb_ven_mnd_pol_slo_lda_nor_akn_rom_hun_yor_fbf_est_bos_sid_geo_por_lat_urd_pan_amh_gam_ukr_fin_xho_tag_mol_mly_jpn_knd_kor_fre_rus_bam_ger_ind_mcd_mlt_mao_cnt_arw_ses_krd_chh_eng_scr_grk_bul_qcu_afr_prs_glc_ewe_aeg_dut_anl_guj_jav_ctl_bem_cze_tsw_sun_tha_amr_tml_zul_tsn_uzb_ita_alb_azi_swt_vie_wly_dyu_cic_moo	0.0713209851701477	0.167886665590199	0.867036993804586
462	amh_spa_tsw_cze_anl_amr_mlt_guj_azi_aze_fbf_sun_zul_slo_mol_bsq_hin_aeg_akn_cnt_mcd_ger_bem_lit_ewe_ita_hun_moo_dyu_fin_rus_gam_geo_rom_arw_urd_alb_sod_heb_svk_est_tsn_mao_afr_ind_jpn_tml_kor_krd_prs_swt_pol_bat_ben_chh_tag_mnd_bos_swa_scr_wly_nor_ctl_pan_swe_qcu_ukr_bul_por_igb_tig_grk_owc_dut_mly_glc_xho_fre_bam_jav_tha_hau_knd_dgb_lda_uzb_eng_lat_tur_yor_vie_sid_ven_ses_cic	-0.338302851265369	-0.8017624484545	0.424734272243648
463	chh_eng_fbf_por_amh_tig_anl_glc_tur_azi_bam_tag_akn_bul_krd_bsq_slo_amr_ses_cnt_bos_grk_swt_rus_tsn_arw_fin_yor_bem_hun_lat_sod_geo_alb_rom_hin_scr_gam_mlt_pan_est_igb_jav_mcd_mly_jpn_tml_kor_pol_spa_xho_ita_mao_guj_wly_sun_mnd_ben_dyu_cze_sid_ctl_prs_dut_lit_qcu_fre_mol_ger_lda_heb_afr_aeg_swe_ind_ukr_moo_urd_swa_bat_tha_hau_knd_tsw_ven_aze_nor_svk_uzb_dgb_vie_owc_zul_ewe_cic	-0.116277417904658	-0.274101439278808	0.784614564494784
464	sid_urd_moo_fre_anl_hau_sod_glc_uzb_tur_fbf_jav_ven_swe_lat_bsq_dut_amh_bam_cnt_por_rus_akn_ben_zul_pan_est_cic_tsn_fin_prs_owc_geo_arw_pol_nor_ita_heb_chh_scr_hun_ewe_mly_krd_tag_jpn_tml_kor_cze_lit_xho_spa_mao_grk_gam_ind_mnd_rom_dyu_svk_wly_mol_mcd_afr_eng_qcu_bos_slo_alb_swt_tig_bul_aeg_ctl_sun_hin_yor_guj_lda_bat_tha_mlt_knd_igb_bem_azi_ger_ukr_aze_tsw_vie_amr_ses_dgb_swa	0.149721080614285	0.352603873270729	0.725183295728956
465	aeg_glc_tsw_por_wly_heb_sod_urd_tur_azi_dgb_bat_swa_krd_rus_bsq_ger_amh_ven_mnd_fre_dut_akn_pol_bem_ben_hun_ses_lda_est_eng_owc_geo_prs_lit_scr_lat_amr_anl_pan_fin_ewe_mao_ukr_mly_jpn_tml_kor_spa_mol_moo_ctl_sun_nor_tig_ind_cnt_bos_yor_guj_gam_grk_mcd_hin_cze_qcu_slo_bul_arw_zul_hau_ita_sid_afr_tag_svk_bam_alb_fbf_jav_tha_chh_knd_igb_tsn_uzb_rom_swe_aze_dyu_vie_mlt_xho_swt_cic	-0.98015017629035	-2.39272271834119	0.0187340192915518
466	amh_ukr_dgb_grk_anl_heb_hau_hin_aze_uzb_igb_jav_bem_fre_mol_bsq_lat_chh_lda_mnd_swe_guj_ses_cze_ven_bos_fin_cic_yor_hun_nor_owc_geo_alb_ctl_rom_ita_aeg_sid_dut_est_swt_mly_rus_ind_jpn_tml_kor_ger_eng_dyu_mcd_tag_urd_mlt_mao_cnt_pan_ewe_slo_gam_krd_afr_arw_prs_qcu_spa_glc_por_moo_sod_ben_amr_scr_bat_bul_tsn_svk_bam_sun_tha_wly_knd_fbf_xho_tur_pol_lit_azi_tsw_vie_tig_zul_swa_akn	0.041709980417624	0.0981148975515481	0.922052215670289
467	sod_prs_swa_ctl_wly_heb_gam_ita_aze_uzb_zul_sun_bam_dut_eng_bsq_urd_tig_dgb_cnt_scr_spa_bem_krd_yor_grk_hun_ses_ewe_fin_bos_anl_geo_mol_por_pan_ukr_sid_mlt_ger_est_swt_ind_svk_bat_jpn_tml_kor_cze_fre_lda_ben_jav_nor_amh_mly_mnd_alb_xho_pol_hau_bul_lit_arw_mcd_qcu_afr_rom_slo_cic_owc_guj_aeg_hin_mao_glc_igb_swe_tsn_tag_tha_amr_knd_ven_dyu_azi_rus_lat_tur_moo_vie_chh_akn_tsw_fbf	-0.0683703681738765	-0.161030821188553	0.872418419429297
468	chh_scr_dyu_guj_aeg_sod_anl_ukr_aze_tur_tsn_mao_dgb_lat_pan_bsq_cze_tig_swt_mnd_ben_ita_ses_nor_ewe_afr_fin_akn_yor_est_por_gam_geo_spa_bos_prs_lit_hau_wly_fre_hun_xho_ind_grk_jav_jpn_tml_kor_dut_krd_moo_rom_mly_hin_mlt_sun_cnt_rus_tsw_mcd_owc_glc_bul_swe_eng_qcu_arw_svk_ctl_bam_amr_pol_heb_mol_bat_alb_lda_ger_igb_tag_tha_amh_knd_cic_swa_azi_urd_slo_uzb_ven_vie_sid_bem_zul_fbf	0.0956576842011082	0.224990774117366	0.822480081977627
469	aeg_ita_ewe_cze_hau_heb_sod_ger_azi_tur_xho_jav_igb_afr_bul_bsq_dut_tig_swa_mnd_svk_por_zul_glc_bam_prs_fin_bem_fbf_hun_spa_wly_geo_swe_eng_arw_ctl_sid_gam_urd_est_swt_mao_krd_sun_jpn_knd_kor_nor_scr_tsw_bos_mly_pan_anl_bat_cnt_lit_yor_guj_amh_mcd_alb_ukr_pol_qcu_ben_rus_rom_lda_chh_slo_mlt_lat_tag_fre_ses_mol_tsn_ind_tha_owc_tml_akn_ven_aze_hin_grk_uzb_cic_vie_amr_dgb_moo_dyu	-0.303271443769991	-0.718165780180109	0.474455389874071
470	chh_hin_xho_spa_amh_gam_hau_slo_tur_azi_igb_ind_bem_svk_grk_bsq_ben_mlt_cic_mnd_dut_fre_dyu_guj_ewe_urd_hun_swt_swa_fin_ita_heb_geo_eng_glc_mcd_ctl_amr_sod_nor_est_yor_mao_ukr_tag_jpn_tml_kor_prs_bul_ses_scr_sun_mol_tig_jav_cnt_arw_fbf_rom_anl_pol_swe_rus_lat_qcu_lit_afr_bos_dgb_aeg_krd_sid_ger_bat_por_moo_alb_tsn_mly_tha_wly_knd_ven_lda_aze_cze_pan_uzb_akn_vie_owc_bam_tsw_zul	-0.386852151118544	-0.918224101718981	0.360876845334334
471	hau_guj_lda_ger_amr_mlt_heb_rom_aze_azi_igb_bat_swt_svk_ukr_bsq_pan_chh_cic_mnd_eng_nor_dgb_arw_dyu_krd_est_zul_swa_hun_dut_gam_geo_swe_pol_ben_lit_aeg_amh_por_fin_tsn_sun_slo_tag_jpn_tml_kor_ita_scr_akn_cze_ind_grk_wly_mly_cnt_mol_bem_glc_owc_spa_prs_rus_mcd_qcu_alb_ctl_hin_tsw_sod_fre_sid_afr_mao_lat_ven_bos_yor_jav_tha_tig_knd_fbf_bam_tur_urd_bul_uzb_xho_vie_anl_ewe_ses_moo	-0.628095772429153	-1.50322384406908	0.136169627167034
472	anl_rus_fbf_glc_sod_tig_aeg_hin_uzb_azi_tsn_sun_dyu_arw_urd_bsq_mol_sid_ven_mnd_afr_ukr_bem_ctl_swa_svk_est_bam_cic_fin_spa_gam_geo_pan_dut_por_scr_mlt_hau_slo_hun_tsw_mly_rom_mao_jpn_knd_kor_prs_nor_dgb_cze_ind_bos_amr_jav_cnt_ita_swt_swe_wly_ger_alb_grk_lit_qcu_ben_lat_krd_zul_owc_pol_chh_eng_bat_fre_igb_mcd_lda_tag_tha_amh_tml_xho_akn_aze_guj_bul_tur_yor_vie_heb_ses_moo_ewe	-0.671291149741047	-1.60756782547175	0.111319796788899
473	owc_arw_xho_afr_mlt_heb_anl_rom_azi_aze_ven_bat_tsn_scr_pan_bsq_ben_chh_akn_mnd_grk_slo_moo_eng_igb_ita_fin_lda_bam_hun_cze_tig_geo_svk_lit_guj_hin_amh_gam_bos_est_tsw_mly_ctl_jav_jpn_knd_kor_spa_ger_swa_urd_tag_lat_amr_sun_cnt_bul_fbf_fre_aeg_prs_mol_por_rus_qcu_glc_nor_ukr_dyu_wly_dut_hau_mcd_ind_swe_yor_pol_ewe_mao_tha_sod_tml_cic_ses_tur_alb_krd_uzb_bem_vie_sid_zul_dgb_swt	0.319093720441103	0.750921937905379	0.454595517746554
474	anl_bul_cic_guj_chh_hau_sod_mcd_uzb_azi_akn_mao_yor_alb_swe_bsq_ben_wly_ven_mnd_svk_rus_ses_afr_bam_bos_hun_ewe_moo_est_prs_owc_geo_lit_ita_ger_ctl_sid_gam_grk_fin_swt_jav_rom_bat_jpn_knd_kor_cze_por_dgb_arw_tag_eng_amh_ind_cnt_krd_tsw_pan_heb_ukr_dut_slo_scr_qcu_urd_glc_fre_tsn_mlt_nor_aeg_hin_sun_lat_lda_mol_igb_mly_tha_amr_tml_dyu_bem_tur_spa_pol_aze_zul_vie_tig_swa_fbf_xho	-0.120039040201516	-0.282951276731922	0.77784303229321
475	sid_nor_xho_lat_aeg_amr_heb_grk_azi_tur_yor_sun_tsw_afr_scr_bsq_ger_wly_swa_cnt_swe_hin_dgb_krd_ses_mcd_hun_swt_dyu_est_mol_chh_geo_bos_ben_cze_bul_sod_owc_eng_fin_cic_mly_rom_jav_jpn_tml_kor_prs_svk_tsn_ukr_tag_pan_tig_bat_mnd_dut_moo_pol_hau_spa_fre_por_alb_qcu_arw_guj_lit_fbf_gam_ctl_anl_ita_ind_rus_bem_glc_ewe_mao_tha_amh_knd_lda_akn_uzb_slo_urd_aze_ven_vie_mlt_zul_bam_igb	-0.0568524254657427	-0.133853263199877	0.893807841697998
476	amr_arw_bem_mol_anl_heb_sod_lit_tur_azi_bam_jav_dgb_rom_scr_bsq_pan_hau_moo_mnd_glc_bul_zul_rus_fbf_afr_fin_cic_xho_est_svk_chh_geo_ben_ger_bos_mcd_sid_tig_por_hun_tsn_mao_grk_mly_jpn_tml_kor_guj_ukr_ses_ita_bat_prs_owc_sun_cnt_swe_swt_eng_wly_spa_cze_krd_dut_qcu_slo_urd_ctl_swa_mlt_fre_gam_nor_tag_lat_igb_pol_ven_ind_tha_amh_knd_ewe_lda_uzb_alb_hin_aze_akn_vie_aeg_yor_tsw_dyu	-0.199379943540026	-0.470494362825258	0.639103444210859
477	sod_ger_ven_glc_aeg_anl_amh_hin_uzb_aze_dgb_ind_akn_eng_swe_bsq_alb_owc_moo_cnt_lit_prs_tsw_pol_swt_rom_fin_cic_ses_hun_mol_mlt_geo_ukr_arw_fre_mcd_hau_heb_ita_est_tsn_mao_urd_jav_jpn_knd_kor_krd_afr_fbf_ctl_tag_grk_sid_mly_mnd_rus_bem_ben_amr_por_nor_cze_spa_qcu_lat_bul_scr_dyu_gam_bos_chh_pan_bat_guj_bam_dut_xho_sun_tha_tig_tml_zul_ewe_azi_svk_slo_tur_lda_vie_wly_swa_yor_igb	0.143070424189963	0.337240979292527	0.736695180858591
478	chh_ukr_yor_krd_sid_anl_tig_eng_uzb_azi_dyu_bat_dgb_slo_hin_bsq_grk_owc_akn_cnt_dut_ben_swa_spa_ses_por_est_swt_igb_fin_scr_mlt_geo_guj_rus_pol_lit_heb_aeg_mol_hun_bem_tag_lat_ind_jpn_tml_kor_bos_ita_tsw_rom_mao_glc_amr_sun_mnd_fre_tsn_nor_gam_svk_cze_mcd_arw_qcu_alb_prs_ctl_ewe_wly_pan_amh_ger_mly_afr_lda_urd_cic_jav_tha_hau_knd_moo_fbf_tur_bul_swe_aze_bam_vie_sod_xho_zul_ven	-0.549256419158985	-1.30810293037615	0.194062409963144
479	amr_lit_igb_mol_sid_aeg_tig_slo_tur_azi_swa_mly_zul_dut_ctl_bsq_alb_sod_tsn_cnt_prs_pol_fbf_por_swt_bul_est_dyu_yor_fin_hin_anl_geo_eng_cze_ita_krd_owc_amh_ben_hun_tsw_sun_lat_ind_jpn_knd_kor_fre_scr_xho_pan_tag_arw_gam_bat_mnd_bos_bam_urd_wly_ukr_afr_rus_glc_qcu_spa_svk_nor_akn_mlt_ger_hau_rom_mao_guj_cic_swe_ven_jav_tha_chh_tml_lda_moo_aze_grk_mcd_uzb_bem_vie_heb_ses_dgb_ewe	-0.454759602364545	-1.08137346149294	0.282327143009494
480	amr_pan_ven_ukr_heb_sid_sod_rom_azi_tur_lda_mao_tsw_pol_ger_bsq_afr_wly_dgb_mnd_ben_slo_fbf_bos_dyu_arw_fin_cic_igb_est_mol_tig_geo_swe_glc_fre_ita_amh_mlt_mcd_hun_swa_sun_bul_jav_jpn_tml_kor_hin_nor_ses_krd_tag_grk_aeg_bat_cnt_por_xho_alb_hau_spa_eng_ctl_dut_qcu_scr_cze_svk_tsn_owc_lat_gam_urd_mly_lit_swt_rus_yor_ind_tha_anl_knd_ewe_akn_aze_prs_guj_uzb_bam_vie_chh_moo_zul_bem	-0.291183689883772	-0.688124740547869	0.493087070918944
481	hau_mol_igb_slo_anl_heb_sid_guj_uzb_aze_zul_mly_ses_hin_ita_bsq_alb_aeg_dgb_mnd_swe_rom_tsn_scr_dyu_ger_hun_fbf_bem_fin_ben_sod_geo_bos_fre_arw_bul_wly_amh_dut_est_cic_sun_krd_mao_jpn_knd_kor_afr_grk_lda_mcd_bat_por_tig_ind_cnt_rus_xho_urd_mlt_eng_lat_spa_glc_qcu_ctl_lit_cze_yor_chh_pol_owc_ukr_tag_nor_swa_pan_bam_jav_tha_amr_tml_ven_tsw_azi_svk_prs_tur_moo_vie_gam_ewe_swt_akn	0.201237649092936	0.473405906079204	0.637032981466968
482	mlt_ctl_ven_cze_aeg_owc_chh_pol_azi_aze_cic_sun_dyu_lit_rom_bsq_urd_heb_zul_mnd_dut_ger_swa_ita_moo_bul_est_yor_tsn_fin_mol_gam_geo_mcd_krd_lat_afr_sod_wly_por_hun_xho_mao_spa_jav_jpn_knd_kor_arw_hin_lda_grk_ind_swe_anl_bat_cnt_ukr_bam_bos_sid_alb_guj_pan_rus_qcu_slo_scr_prs_swt_tig_nor_amh_ben_tag_glc_akn_eng_fbf_mly_tha_amr_tml_tsw_ses_uzb_fre_svk_tur_ewe_vie_hau_igb_bem_dgb	-0.483301454140936	-1.14927411837791	0.253390080442433
483	aeg_urd_swa_ctl_amr_gam_heb_prs_aze_azi_dyu_sun_moo_pan_mcd_bsq_krd_hau_tsw_mnd_nor_ita_ewe_spa_bem_bul_hun_tsn_swt_fin_svk_sod_geo_slo_lat_pol_rus_tig_mlt_ukr_est_xho_mly_lit_tag_jpn_tml_kor_arw_por_yor_alb_jav_rom_owc_mao_cnt_glc_bam_swe_amh_afr_mol_ben_eng_qcu_hin_scr_guj_ses_anl_bos_wly_grk_bat_ger_ven_fre_dgb_ind_tha_chh_knd_igb_fbf_uzb_dut_cze_tur_zul_vie_sid_lda_cic_akn	-0.664973136938867	-1.59182551807848	0.114817437613333
484	hau_cze_swt_rom_amh_gam_tig_dut_tur_uzb_lda_tag_tsw_lat_alb_bsq_svk_anl_ven_cnt_slo_ita_igb_nor_zul_bos_fin_bam_tsn_est_afr_sid_geo_mol_ben_ukr_hin_owc_chh_guj_hun_bem_bat_rus_mly_jpn_tml_kor_prs_glc_dyu_spa_ind_arw_sod_mao_mnd_ctl_xho_ger_wly_pan_bul_krd_por_qcu_mcd_grk_lit_cic_mlt_eng_aeg_pol_sun_urd_akn_swe_ses_jav_tha_heb_knd_fbf_yor_azi_scr_fre_aze_ewe_vie_amr_swa_dgb_moo	-0.431305646696891	-1.02391480158319	0.308531527964609
485	tig_afr_yor_ukr_hau_amr_chh_svk_azi_aze_cic_tag_fbf_pan_rus_bsq_ger_gam_lda_mnd_slo_nor_bem_mcd_xho_bul_fin_ven_tsw_est_cze_aeg_geo_dut_ctl_rom_scr_wly_sid_spa_hun_ses_sun_pol_mly_jpn_knd_kor_alb_guj_zul_krd_jav_hin_sod_ind_cnt_ita_swt_urd_mlt_lit_mol_lat_grk_qcu_eng_prs_por_dgb_owc_glc_anl_swe_bat_ben_akn_bos_moo_mao_tha_heb_tml_swa_tsn_tur_fre_arw_uzb_igb_vie_amh_dyu_ewe_bam	0.281637908247989	0.66410182660076	0.508268296071675
486	hau_pan_ven_ctl_anl_owc_sod_rom_tur_aze_ewe_mao_akn_svk_afr_bsq_cze_tig_bam_cnt_slo_eng_cic_mol_dgb_bul_hun_fbf_tsw_est_mcd_heb_geo_nor_glc_dut_spa_amr_aeg_lit_fin_swa_jav_grk_sun_jpn_knd_kor_fre_arw_lda_hin_ind_ben_amh_tag_mnd_ger_swt_swe_wly_lat_pol_alb_guj_qcu_ita_urd_por_moo_sid_bos_mlt_prs_mly_rus_xho_ukr_zul_bat_tha_gam_tml_yor_ses_azi_krd_scr_uzb_dyu_vie_chh_igb_bem_tsn	-0.480900337918069	-1.14288387098422	0.256020458980902
487	mlt_pol_bem_por_sod_tig_wly_lit_tur_azi_dgb_ind_dyu_mol_ukr_bsq_krd_sid_igb_mnd_ctl_alb_swt_bos_ses_eng_est_cic_xho_fin_slo_heb_geo_ger_svk_rom_ben_amr_hau_ita_hun_akn_sun_fre_bat_jpn_tml_kor_arw_spa_zul_pan_tag_guj_aeg_jav_cnt_bul_ewe_hin_amh_dut_swe_lat_afr_qcu_cze_rus_grk_bam_chh_scr_gam_mcd_mao_nor_tsw_glc_lda_mly_tha_anl_knd_yor_fbf_aze_prs_urd_uzb_ven_vie_owc_tsn_moo_swa	-0.975788583997611	-2.37865256304881	0.019420512418935
488	amr_hin_swa_mol_heb_hau_mlt_bul_aze_azi_dyu_tag_akn_bos_rom_bsq_slo_aeg_lda_cnt_spa_glc_swt_prs_bam_grk_est_igb_moo_hun_arw_chh_geo_pol_ita_fre_cze_gam_tig_pan_fin_ven_ind_alb_mao_jpn_knd_kor_ben_guj_tsw_mcd_bat_ctl_wly_sun_mnd_dut_xho_urd_anl_swe_lit_lat_ger_qcu_rus_ukr_scr_bem_owc_nor_sid_krd_mly_afr_ses_eng_zul_jav_tha_amh_tml_cic_ewe_tur_por_svk_uzb_fbf_vie_sod_tsn_dgb_yor	-0.267111791340528	-0.630880384890415	0.529666124943843
489	amr_nor_moo_dut_heb_anl_amh_grk_tur_uzb_ven_tag_ses_bul_arw_bsq_guj_sid_igb_mnd_por_krd_tsn_cze_zul_hin_fin_xho_bam_est_eng_wly_geo_pan_ctl_fre_afr_sod_mlt_lat_hun_fbf_mly_rom_bat_jpn_tml_kor_rus_alb_lda_prs_mao_ukr_gam_sun_cnt_ita_ewe_pol_hau_swe_lit_slo_glc_qcu_scr_ger_mol_swt_owc_svk_tig_spa_ind_mcd_dyu_ben_yor_jav_tha_chh_knd_tsw_cic_azi_urd_bos_aze_dgb_vie_aeg_akn_bem_swa	0.0516465964383099	0.121633261042576	0.903451902793709
490	chh_scr_bam_afr_amh_hau_wly_pan_azi_aze_fbf_bat_swa_ctl_rus_bsq_dut_sid_igb_cnt_ukr_ita_xho_nor_moo_urd_fin_bem_tsn_est_mcd_owc_geo_cze_bos_grk_mol_mlt_tig_krd_hun_cic_ind_swe_sun_jpn_tml_kor_fre_eng_tsw_spa_mly_slo_anl_jav_mnd_pol_lda_glc_aeg_svk_hin_ger_alb_qcu_bul_lit_prs_swt_sod_lat_amr_guj_tag_arw_ses_por_ewe_mao_tha_gam_knd_dyu_yor_uzb_ben_rom_tur_ven_vie_heb_zul_akn_dgb	-0.0909151251511686	-0.214571518106488	0.830571197273588
491	owc_ben_ewe_bul_amh_sid_sod_fre_tur_uzb_akn_tag_swa_eng_ukr_bsq_pan_chh_dgb_cnt_ctl_rom_tsw_mcd_yor_grk_est_zul_moo_hun_dut_mlt_geo_cze_afr_lat_nor_hau_aeg_guj_fin_bem_mly_urd_mao_jpn_knd_kor_prs_glc_dyu_lit_ind_slo_wly_sun_mnd_ita_ses_svk_anl_mol_bos_pol_spa_qcu_krd_swe_alb_ven_tig_rus_heb_scr_jav_ger_bam_hin_fbf_bat_tha_gam_tml_igb_tsn_aze_por_arw_azi_cic_vie_amr_xho_swt_lda	-0.0609614694162729	-0.143662403350457	0.886077896292546
492	chh_alb_akn_fre_heb_sod_gam_urd_tur_uzb_xho_ind_yor_arw_rus_bsq_afr_amh_ven_cnt_bul_bos_zul_ctl_dgb_nor_fin_cic_swt_hun_rom_aeg_geo_scr_slo_mol_glc_wly_owc_ger_est_swa_mao_pan_jav_jpn_knd_kor_pol_guj_igb_hin_sun_dut_sid_tag_mnd_prs_fbf_por_mlt_swe_eng_lat_cze_qcu_svk_mcd_ukr_tsn_anl_spa_hau_krd_mly_ita_lda_lit_ses_bat_tha_amr_tml_moo_ewe_aze_grk_ben_azi_tsw_vie_tig_dyu_bem_bam	0.289421349792458	0.682127879771503	0.496853509412268
493	amr_ben_ses_rom_anl_aeg_heb_krd_tur_aze_lda_mao_tsw_bos_nor_bsq_pan_hau_dgb_cnt_lit_ctl_igb_spa_akn_svk_est_bem_swt_fin_urd_tig_geo_eng_mcd_mol_lat_sid_mlt_grk_hun_moo_bat_fre_jav_jpn_tml_kor_dut_cze_fbf_scr_sun_afr_gam_tag_mnd_rus_yor_ukr_wly_pol_guj_bul_alb_qcu_slo_por_arw_dyu_amh_ita_owc_hin_mly_swe_zul_glc_bam_ind_tha_chh_knd_ewe_cic_uzb_prs_ger_azi_swa_vie_sod_ven_xho_tsn	-0.646068456435258	-1.54444583351979	0.125876500168268
494	amh_svk_fbf_fre_amr_owc_wly_ben_aze_uzb_yor_ind_lda_prs_ukr_bsq_spa_hau_xho_mnd_nor_por_tsw_scr_bam_alb_est_tsn_ses_hun_mcd_gam_geo_mol_guj_afr_glc_tig_aeg_rus_fin_igb_tag_lat_mao_jpn_tml_kor_bos_swe_cic_slo_jav_pol_sid_bat_cnt_eng_akn_ger_anl_grk_arw_pan_lit_qcu_bul_rom_dut_dyu_mlt_cze_heb_ita_mly_hin_moo_krd_ewe_sun_tha_chh_knd_swa_bem_tur_ctl_urd_azi_dgb_vie_sod_zul_ven_swt	0.390818654850541	0.920702258827811	0.359588041609458
495	hau_lat_dyu_arw_tig_aeg_sid_eng_uzb_tur_tsw_bat_dgb_svk_rom_bsq_slo_owc_igb_mnd_guj_por_fbf_krd_swt_pol_est_xho_bem_hun_lit_anl_geo_afr_mcd_ita_rus_chh_mlt_ger_fin_ven_mly_cze_jav_jpn_knd_kor_alb_glc_swa_bul_ind_prs_heb_mao_cnt_nor_moo_dut_amr_fre_grk_swe_scr_qcu_pan_hin_ben_cic_gam_spa_amh_ukr_sun_ctl_yor_bos_akn_tag_tha_wly_tml_zul_lda_azi_mol_urd_aze_ewe_vie_sod_bam_tsn_ses	-0.0828291241735792	-0.195180279014731	0.845677601971127
496	owc_mcd_ven_krd_sid_tig_heb_lat_uzb_azi_ewe_sun_igb_ben_afr_bsq_rom_aeg_tsn_mnd_por_prs_zul_rus_yor_urd_est_akn_dyu_hun_slo_hau_geo_bos_fre_pol_alb_amr_amh_mol_fin_swa_mly_arw_bat_jpn_knd_kor_ctl_lit_ses_cze_tag_scr_anl_mao_cnt_ukr_tsw_hin_mlt_bul_nor_svk_ita_qcu_dut_ger_guj_dgb_chh_spa_sod_pan_ind_glc_bem_grk_swt_jav_tha_wly_tml_bam_moo_tur_swe_eng_aze_cic_vie_gam_lda_fbf_xho	-0.292823303172138	-0.69261980741361	0.490274085425748
497	aeg_hin_tsn_ukr_sod_heb_gam_ger_tur_uzb_dgb_bat_tsw_mol_svk_bsq_ctl_chh_bam_cnt_lat_krd_fbf_pan_cic_slo_fin_bem_swt_hun_afr_hau_geo_ben_rus_bos_urd_mlt_tig_spa_est_yor_jav_guj_mly_jpn_knd_kor_eng_pol_dyu_arw_ind_glc_sid_sun_mnd_fre_ses_dut_amr_ita_mcd_nor_por_qcu_scr_bul_cze_ewe_amh_alb_anl_lit_tag_prs_ven_rom_moo_mao_tha_wly_tml_xho_akn_aze_swe_grk_azi_zul_vie_owc_igb_lda_swa	-0.152189596439394	-0.358907090401274	0.720478128603317
498	mlt_dut_moo_swe_sod_tig_amr_grk_aze_azi_ewe_ind_fbf_pol_krd_bsq_pan_wly_ven_mnd_bul_slo_lda_spa_xho_mcd_est_dyu_swt_fin_cze_heb_geo_prs_mol_scr_glc_owc_chh_rom_hun_tsn_mao_eng_sun_jpn_tml_kor_ukr_hin_bam_alb_bat_urd_aeg_mly_cnt_lit_akn_fre_amh_ita_por_ger_nor_qcu_ctl_arw_svk_swa_gam_lat_sid_guj_tag_afr_igb_ben_yor_jav_tha_hau_knd_zul_cic_uzb_rus_bos_tur_dgb_vie_anl_ses_bem_tsw	-0.467143243407668	-1.11191005050249	0.269042964365194
499	tig_pol_fbf_ben_anl_heb_amr_alb_azi_tur_moo_bat_cic_slo_cze_bsq_fre_owc_bem_cnt_por_rus_dyu_krd_ven_lat_fin_zul_yor_est_nor_amh_geo_ita_mcd_guj_hin_sid_mlt_afr_hun_lda_tag_scr_sun_jpn_knd_kor_urd_eng_tsw_ukr_ind_pan_aeg_mao_mnd_prs_igb_grk_hau_bul_svk_spa_mol_qcu_arw_glc_dut_akn_gam_lit_chh_swe_mly_bos_bam_rom_ses_jav_tha_wly_tml_swa_xho_aze_ctl_ger_uzb_swt_vie_sod_dgb_tsn_ewe	0.321846119791626	0.757265457997924	0.450805226855166
500	owc_glc_ses_bos_tig_mlt_wly_ukr_uzb_azi_xho_mao_bem_guj_fre_bsq_krd_amh_tsn_mnd_pan_slo_bam_hin_moo_scr_hun_akn_zul_est_swe_sid_geo_por_dut_ctl_svk_chh_sod_cze_fin_ewe_tag_nor_bat_jpn_tml_kor_prs_mol_tsw_mcd_ind_ita_gam_jav_cnt_ger_swt_bul_hau_spa_pol_rom_ben_qcu_lit_alb_arw_dyu_amr_grk_anl_rus_mly_afr_yor_lat_lda_sun_tha_aeg_knd_ven_swa_aze_eng_urd_tur_fbf_vie_heb_igb_dgb_cic	-0.000619151881707934	-0.00145755611838604	0.998840160874134
501	chh_por_moo_afr_wly_amh_owc_pan_uzb_azi_igb_mly_tsw_cze_rom_bsq_slo_sod_swa_cnt_spa_dut_bem_lat_lda_ita_hun_swt_yor_est_swe_mlt_geo_alb_bos_hin_bul_aeg_heb_grk_fin_ses_sun_mcd_bat_jpn_tml_kor_ger_prs_tsn_ctl_tag_rus_gam_mao_mnd_ben_ven_scr_sid_glc_svk_lit_krd_qcu_nor_fre_urd_zul_amr_arw_tig_pol_jav_guj_xho_ukr_fbf_ind_tha_anl_knd_ewe_bam_tur_eng_mol_aze_dyu_vie_hau_akn_dgb_cic	-0.7310555633114	-1.75787019583799	0.08205985160195
502	anl_prs_igb_por_wly_chh_mlt_krd_azi_tur_tsn_jav_ses_guj_mcd_bsq_pan_sod_dgb_cnt_lat_bos_swt_glc_cic_arw_hun_yor_lda_est_afr_sid_geo_fre_bul_dut_scr_heb_amr_spa_fin_zul_mly_hin_mao_jpn_tml_kor_slo_pol_bem_rom_tag_lit_hau_sun_mnd_nor_tsw_cze_amh_alb_eng_ctl_svk_qcu_urd_rus_ben_moo_aeg_mol_gam_ita_ind_ukr_ewe_swe_swa_bat_tha_owc_knd_fbf_akn_uzb_ger_grk_aze_xho_vie_tig_dyu_ven_bam	-0.495510256803673	-1.17872893997755	0.241513154162427
503	tig_ben_fbf_ukr_sod_aeg_sid_afr_uzb_tur_tsw_mly_tsn_alb_rom_bsq_hin_mlt_swt_mnd_lit_scr_igb_ger_xho_slo_fin_bem_ses_hun_glc_hau_geo_guj_mcd_bos_dut_gam_owc_prs_est_akn_mao_lat_bat_jpn_tml_kor_fre_eng_cic_nor_tag_krd_heb_ind_cnt_bul_lda_ita_wly_cze_rus_grk_swe_qcu_ctl_arw_urd_dgb_amh_spa_chh_mol_sun_por_zul_pan_yor_jav_tha_amr_knd_bam_moo_azi_pol_svk_aze_ewe_vie_anl_dyu_swa_ven	-0.347912985680406	-0.824770298928348	0.41161247388129
504	hau_ukr_tsw_svk_sid_gam_mlt_spa_tur_uzb_swt_tag_moo_scr_alb_bsq_rom_heb_lda_mnd_slo_grk_dyu_ita_ewe_pol_fin_yor_igb_est_eng_aeg_geo_urd_swe_mcd_nor_tig_sod_afr_hun_xho_jav_bos_ind_jpn_knd_kor_ctl_fre_akn_guj_bat_bul_amr_sun_cnt_hin_swa_mol_wly_rus_lat_cze_arw_qcu_dut_ben_prs_bem_anl_ger_chh_krd_mly_pan_fbf_lit_zul_mao_tha_amh_tml_ses_cic_azi_por_glc_aze_tsn_vie_owc_dgb_ven_bam	-9.58872775610954e-05	-0.000225764048202353	0.999820349923766
505	amh_krd_fbf_spa_amr_chh_sid_ctl_tur_uzb_moo_bat_cic_lit_eng_bsq_urd_anl_swt_cnt_prs_bul_xho_lat_ven_mcd_hun_bam_akn_fin_cze_wly_geo_rom_ger_ukr_hin_tig_gam_por_est_bem_mly_ita_sun_jpn_tml_kor_grk_dut_igb_arw_ind_fre_hau_tag_mnd_mol_dyu_afr_heb_swe_svk_glc_pol_qcu_guj_nor_bos_ewe_aeg_pan_mlt_scr_jav_slo_tsw_rus_yor_mao_tha_sod_knd_dgb_swa_aze_alb_ben_azi_lda_vie_owc_zul_tsn_ses	0.874824470750419	2.09441018164483	0.0389430127058487
506	aeg_bul_dgb_swe_hau_amh_sid_nor_uzb_aze_xho_jav_bem_ger_glc_bsq_guj_sod_zul_mnd_svk_pan_tsw_ita_swt_urd_hun_igb_swa_fin_por_tig_geo_scr_hin_cze_lat_chh_gam_arw_est_lda_mly_prs_tag_jpn_tml_kor_eng_krd_fbf_alb_mao_rus_wly_bat_cnt_ukr_cic_ben_owc_slo_bos_mcd_lit_qcu_grk_rom_dut_ses_amr_spa_mlt_afr_ind_fre_moo_pol_ewe_sun_tha_anl_knd_yor_ven_azi_ctl_mol_tur_akn_vie_heb_tsn_bam_dyu	-0.207265577502993	-0.489076119352739	0.625939271830528
507	sid_cze_swt_ctl_aeg_gam_amh_scr_uzb_aze_cic_jav_tsw_glc_pol_bsq_dut_owc_ses_cnt_ger_slo_dgb_grk_dyu_prs_est_fbf_zul_fin_swe_anl_geo_alb_urd_eng_mcd_tig_amr_pan_hun_bem_bat_mol_sun_jpn_knd_kor_ita_arw_xho_por_mly_spa_wly_tag_mnd_afr_swa_ben_mlt_ukr_rus_bul_rom_qcu_lat_svk_hin_ven_chh_nor_heb_guj_mao_krd_akn_fre_tsn_ind_tha_hau_tml_yor_moo_azi_bos_lit_tur_lda_vie_sod_ewe_bam_igb	-0.344142489712105	-0.815526245351809	0.416854905252141
508	amr_rus_xho_lat_hau_tig_heb_mcd_aze_uzb_igb_mly_ses_grk_prs_bsq_scr_mlt_ven_cnt_nor_hin_swa_arw_zul_guj_fin_yor_bam_hun_mol_sod_geo_ben_afr_bul_por_aeg_gam_pol_est_dyu_sun_fre_ind_jpn_knd_kor_bos_rom_tsw_alb_mao_swe_anl_bat_mnd_spa_bem_glc_sid_urd_ctl_ger_lit_qcu_ukr_eng_ita_tsn_wly_pan_owc_svk_jav_slo_swt_dut_dgb_tag_tha_amh_tml_akn_cic_azi_cze_krd_tur_moo_vie_chh_lda_fbf_ewe	-0.23272703310023	-0.549959148510534	0.583665798783697
509	gam_ben_igb_lit_tig_aeg_heb_afr_uzb_azi_cic_sun_swt_svk_nor_bsq_por_chh_zul_cnt_urd_scr_tsw_ita_ewe_hin_fin_dgb_ven_hun_slo_sid_geo_prs_swe_cze_fre_wly_amr_pan_est_yor_tag_arw_bat_jpn_tml_kor_spa_grk_dyu_rus_jav_ctl_amh_mao_mnd_lat_akn_ukr_sod_guj_pol_krd_bos_qcu_glc_mcd_mol_xho_mlt_eng_hau_rom_mly_ger_tsn_alb_swa_ind_tha_owc_knd_bem_moo_tur_bul_dut_aze_ses_vie_anl_bam_fbf_lda	-0.689721903593239	-1.65376603669078	0.101546762173172
510	sod_swe_lda_scr_anl_gam_mlt_dut_tur_aze_ewe_mao_bem_pan_nor_bsq_bul_chh_akn_mnd_arw_prs_zul_mcd_moo_lat_fin_swt_dgb_est_guj_amh_geo_rom_grk_por_ctl_sid_wly_urd_hun_fbf_ind_pol_mly_jpn_tml_kor_bos_hin_bam_mol_jav_ita_aeg_sun_cnt_lit_xho_ger_hau_rus_slo_eng_ben_qcu_krd_svk_afr_swa_owc_fre_tig_cze_bat_alb_igb_spa_yor_tag_tha_amr_knd_tsn_ven_uzb_glc_ukr_azi_tsw_vie_heb_cic_ses_dyu	-0.0494995437822516	-0.116711051971172	0.907340700906735
511	sid_krd_ven_lat_hau_gam_anl_urd_uzb_aze_xho_tag_akn_bos_fre_bsq_eng_heb_bam_mnd_svk_ben_cic_hin_dyu_pol_fin_ewe_tsw_hun_por_mlt_geo_ger_rus_pan_dut_amr_tig_scr_est_yor_mly_ita_bat_jpn_tml_kor_guj_spa_tsn_grk_jav_nor_chh_mao_cnt_ukr_igb_mol_aeg_bul_alb_swe_cze_qcu_ctl_afr_prs_bem_owc_mcd_amh_glc_sun_slo_zul_rom_dgb_ind_tha_sod_knd_ses_fbf_azi_lit_arw_tur_swa_vie_wly_moo_swt_lda	-0.287892522565939	-0.680704958430792	0.497749483154153
512	sid_bul_dyu_ita_sod_amr_heb_afr_tur_azi_tsw_sun_dgb_fre_ger_bsq_scr_tig_ewe_mnd_alb_lat_akn_por_fbf_mol_fin_ven_swt_hun_dut_hau_geo_pol_spa_cze_prs_chh_owc_rom_est_tsn_jav_guj_mly_jpn_knd_kor_arw_lit_ses_krd_mao_svk_aeg_ind_cnt_nor_yor_slo_amh_ctl_mcd_pan_rus_qcu_bos_hin_glc_xho_anl_ukr_mlt_urd_bat_grk_moo_ben_bam_tag_tha_wly_tml_zul_cic_aze_swe_eng_uzb_bem_vie_gam_swa_lda_igb	-0.144693970282693	-0.341120857955892	0.733782076161696
513	sid_bos_dgb_nor_tig_hau_gam_prs_uzb_tur_yor_ind_swt_rus_pol_bsq_scr_anl_cic_cnt_ger_urd_ewe_mol_fbf_rom_fin_tsn_dyu_est_cze_amh_geo_hin_ben_guj_alb_wly_amr_fre_hun_lda_jav_ctl_sun_jpn_tml_kor_krd_ukr_zul_afr_mly_slo_mlt_bat_mnd_ita_swa_mcd_aeg_lat_svk_grk_glc_qcu_lit_swe_por_tsw_chh_bul_owc_dut_tag_eng_xho_arw_moo_mao_tha_sod_knd_bem_igb_aze_pan_spa_azi_ven_vie_heb_akn_bam_ses	-0.252337352617453	-0.596653037290613	0.552188737701657
514	chh_mcd_yor_spa_sid_mlt_amr_ctl_tur_uzb_fbf_sun_tsn_scr_krd_bsq_hin_heb_cic_mnd_grk_arw_ewe_lit_bem_svk_est_tsw_akn_hun_afr_aeg_geo_bos_pol_glc_guj_sod_wly_nor_fin_dgb_jav_pan_ind_jpn_tml_kor_slo_fre_xho_eng_bat_dut_tig_tag_cnt_ben_ses_rom_gam_por_ukr_mol_cze_qcu_lat_rus_prs_swt_owc_ita_anl_ger_mly_alb_bam_urd_lda_mao_tha_hau_knd_igb_dyu_azi_bul_swe_aze_ven_vie_amh_swa_zul_moo	-0.431336621856382	-1.02372993833004	0.30861839324138
515	hau_ctl_dyu_glc_aeg_sod_mlt_arw_azi_aze_tsw_tag_ses_afr_hin_bsq_swe_wly_cic_mnd_slo_svk_yor_ben_swt_ita_hun_bem_swa_est_eng_amh_geo_spa_por_fre_bos_anl_sid_grk_fin_bam_ind_scr_bat_jpn_knd_kor_pan_dut_zul_ger_jav_urd_heb_mao_cnt_mol_lda_alb_tig_lat_ukr_mcd_guj_qcu_krd_rus_rom_tsn_gam_pol_owc_lit_sun_bul_igb_prs_dgb_mly_tha_amr_tml_moo_fbf_uzb_cze_nor_tur_ewe_vie_chh_xho_ven_akn	-0.216074280824212	-0.511284261687599	0.610363778601737
516	sod_hin_yor_lit_hau_heb_amr_grk_tur_aze_swa_bat_lda_afr_pol_bsq_ctl_owc_xho_cnt_alb_spa_zul_por_dgb_glc_hun_moo_dyu_fin_nor_gam_geo_swe_ben_bos_bul_amh_tig_cze_est_cic_jav_fre_sun_jpn_tml_kor_ukr_prs_bem_dut_mao_pan_sid_tag_mnd_slo_ses_rom_anl_ita_ger_scr_lat_qcu_arw_krd_svk_tsn_chh_rus_mlt_eng_mly_mol_ewe_urd_igb_ind_tha_aeg_knd_tsw_swt_uzb_mcd_guj_azi_fbf_vie_wly_akn_bam_ven	-0.188275209382699	-0.444173620899661	0.65794890331103
517	anl_arw_fbf_svk_gam_heb_sod_lat_uzb_aze_lda_jav_xho_rus_alb_bsq_urd_tig_cic_cnt_krd_mcd_bem_ita_swt_glc_est_ven_akn_hun_bos_sid_geo_lit_rom_slo_por_wly_chh_ukr_fin_dgb_tag_hin_mly_jpn_tml_kor_eng_grk_zul_afr_bat_cze_aeg_sun_mnd_scr_moo_mol_owc_guj_nor_prs_ctl_qcu_swe_pol_fre_swa_amr_ger_amh_dut_mao_bul_tsn_pan_yor_ind_tha_mlt_knd_ewe_bam_tur_ben_spa_azi_ses_vie_hau_tsw_dyu_igb	-0.190650145711512	-0.450067442090485	0.653709175187576
518	amh_svk_fbf_ctl_heb_sid_gam_lit_azi_tur_lda_jav_cic_cze_urd_bsq_dut_owc_akn_cnt_spa_lat_bam_grk_tsn_ger_est_ven_bem_fin_nor_sod_geo_hin_eng_ukr_mcd_amr_wly_prs_hun_igb_tag_alb_ind_jpn_tml_kor_afr_por_yor_swe_mao_fre_hau_bat_mnd_rom_swa_krd_chh_glc_scr_bos_bul_qcu_ita_mol_pan_tsw_tig_ben_aeg_pol_mly_guj_moo_slo_dyu_sun_tha_anl_knd_zul_ewe_uzb_arw_rus_aze_swt_vie_mlt_dgb_xho_ses	0.254741895544481	0.600177055382297	0.549847934733125
519	amh_fre_swt_ben_hau_tig_anl_cze_azi_tur_lda_jav_dyu_por_glc_bsq_rom_chh_ewe_cnt_slo_swe_fbf_arw_tsw_lit_est_dgb_yor_hun_scr_sod_geo_alb_urd_bos_guj_mlt_amr_afr_fin_tsn_sun_krd_mly_jpn_knd_kor_hin_prs_ses_spa_mao_pan_sid_ind_mnd_eng_moo_rus_gam_mol_ukr_bul_ger_qcu_svk_ita_ctl_ven_aeg_mcd_heb_grk_tag_dut_bam_pol_xho_bat_tha_wly_tml_swa_igb_aze_lat_nor_uzb_zul_vie_owc_cic_bem_akn	-0.10218771179324	-0.240998632814357	0.810086695386013
520	anl_svk_moo_urd_wly_sid_hau_dut_tur_uzb_swt_mao_ven_rus_ger_bsq_glc_owc_ewe_cnt_spa_hin_fbf_ctl_ses_grk_hun_zul_bem_fin_afr_gam_geo_ukr_mol_prs_krd_chh_mlt_lit_est_akn_jav_rom_sun_jpn_knd_kor_mcd_pol_lda_guj_mly_slo_heb_ind_mnd_ben_yor_fre_aeg_ita_lat_bos_nor_qcu_pan_swe_alb_dgb_tig_cze_amr_eng_bat_bul_cic_por_igb_tag_tha_amh_tml_dyu_tsw_azi_scr_arw_aze_tsn_vie_sod_xho_bam_swa	0.0513732004512443	0.120881511647857	0.90404567359029
521	hau_krd_xho_dut_heb_sod_anl_mcd_uzb_azi_dgb_sun_moo_por_svk_bsq_glc_mlt_swt_cnt_urd_prs_lda_afr_swa_hin_est_tsn_akn_hun_pan_sid_geo_spa_ger_slo_ita_owc_aeg_lit_fin_tsw_tag_rus_bat_jpn_knd_kor_nor_ben_zul_grk_mly_arw_amr_mao_mnd_cze_ses_guj_wly_eng_rom_bos_ukr_qcu_pol_lat_alb_bam_chh_swe_amh_fre_ind_bul_igb_mol_cic_jav_tha_tig_tml_yor_bem_aze_ctl_scr_tur_fbf_vie_gam_ven_ewe_dyu	-0.473906723966861	-1.12545714738959	0.263291481734234
522	heb_pol_swa_lat_amh_mlt_gam_guj_uzb_tur_xho_tag_lda_krd_slo_bsq_nor_tig_zul_mnd_grk_ukr_cic_ita_tsw_scr_est_moo_ses_fin_por_owc_geo_swe_lit_spa_ben_sid_hau_afr_hun_ewe_sun_eng_ind_jpn_tml_kor_ger_ctl_tsn_alb_bat_svk_amr_mly_cnt_prs_igb_arw_anl_rom_bos_glc_dut_qcu_hin_cze_pan_dgb_sod_fre_aeg_mol_jav_bul_akn_mcd_bam_mao_tha_wly_knd_swt_fbf_azi_rus_urd_aze_ven_vie_chh_dyu_bem_yor	0.49267604763219	1.16197781361477	0.248217869873443
523	sid_eng_cic_alb_mlt_sod_amh_hin_azi_tur_dgb_mao_ses_pan_urd_bsq_swe_gam_igb_cnt_slo_cze_swa_mcd_moo_ger_hun_akn_fbf_est_fre_wly_geo_por_spa_scr_bul_amr_heb_mol_fin_yor_tag_lat_sun_jpn_tml_kor_rom_glc_ewe_svk_mly_ita_aeg_bat_mnd_ctl_xho_ben_chh_dut_guj_prs_rus_qcu_nor_pol_krd_ven_anl_ukr_hau_arw_ind_bos_lda_grk_zul_jav_tha_tig_knd_swt_bem_uzb_afr_lit_aze_dyu_vie_owc_bam_tsn_tsw	0.321412777026835	0.757006768547146	0.450959438890805
524	owc_krd_dyu_scr_wly_gam_amh_ukr_azi_aze_akn_jav_fbf_ita_mcd_bsq_nor_sid_ven_cnt_prs_bos_swt_svk_bam_swe_hun_ses_cic_est_glc_aeg_geo_urd_eng_hin_dut_sod_heb_spa_fin_bem_tag_rom_sun_jpn_tml_kor_guj_mol_tsn_lit_bat_rus_mlt_ind_mnd_alb_yor_cze_chh_grk_ben_lat_afr_qcu_pol_slo_ctl_xho_amr_fre_tig_bul_mao_por_moo_ger_zul_mly_tha_hau_knd_swa_dgb_tur_pan_arw_uzb_tsw_vie_anl_igb_lda_ewe	-0.910609307891876	-2.20940876035703	0.0296014920543585
525	owc_arw_swt_nor_anl_amh_gam_swe_aze_uzb_igb_bat_cic_ger_ukr_bsq_svk_sod_akn_mnd_rom_mcd_tsw_hin_yor_cze_hun_bam_dyu_est_pol_mlt_geo_lat_por_krd_mol_heb_hau_guj_fin_zul_tag_ctl_jav_jpn_tml_kor_bos_spa_ses_eng_ind_grk_amr_mly_cnt_ita_ven_scr_wly_slo_dut_pan_urd_qcu_alb_prs_bul_dgb_tig_fre_aeg_lit_sun_glc_ewe_rus_tsn_mao_tha_sid_knd_swa_xho_azi_afr_ben_tur_bem_vie_chh_moo_fbf_lda	0.409304103097796	0.965448107029896	0.336824272616329
526	tig_rus_swa_mcd_sod_heb_aeg_slo_aze_azi_cic_tag_bem_afr_alb_bsq_swe_owc_bam_cnt_fre_guj_dyu_grk_yor_glc_hun_ewe_ven_est_lit_chh_geo_por_krd_pan_ben_anl_amr_urd_fin_akn_sun_prs_bat_jpn_knd_kor_ger_hin_ses_dut_jav_bos_sid_mly_mnd_bul_moo_pol_amh_mol_eng_rom_nor_qcu_ukr_ctl_cze_xho_wly_scr_hau_svk_ind_spa_dgb_lat_tsw_mao_tha_mlt_tml_zul_lda_uzb_ita_arw_tur_tsn_vie_gam_swt_igb_fbf	-0.621731234285226	-1.48629638941071	0.140583075907448
527	owc_dut_bam_rus_hau_aeg_chh_mol_aze_tur_cic_mly_xho_guj_scr_bsq_krd_wly_dgb_mnd_ita_mcd_ses_ctl_tsw_alb_est_akn_dyu_hun_pan_anl_geo_spa_swe_ger_rom_amr_sod_arw_fin_ewe_ind_ukr_mao_jpn_tml_kor_cze_prs_moo_afr_sun_fre_tig_jav_cnt_hin_bem_lit_amh_bos_pol_urd_grk_qcu_nor_bul_glc_zul_sid_por_heb_lat_tag_eng_lda_ben_swt_bat_tha_mlt_knd_fbf_swa_azi_svk_slo_uzb_igb_vie_gam_tsn_yor_ven	-0.497817694343511	-1.18571160365993	0.23875690648055
528	aeg_fre_lda_nor_mlt_wly_amh_dut_aze_uzb_tsn_bat_dyu_ctl_scr_bsq_krd_anl_fbf_mnd_ita_eng_tsw_grk_cic_pol_fin_bem_ven_est_rom_chh_geo_ukr_mol_pan_hin_hau_amr_por_hun_bam_sun_arw_mly_jpn_tml_kor_prs_cze_akn_ben_mao_urd_gam_ind_cnt_lit_moo_bos_tig_mcd_glc_guj_lat_qcu_alb_bul_afr_swa_heb_spa_sod_swe_tag_rus_yor_ger_ewe_jav_tha_owc_knd_zul_dgb_azi_slo_svk_tur_ses_vie_sid_igb_xho_swt	-0.171233415124956	-0.403759228994747	0.687316680786816
529	owc_hin_ses_spa_chh_wly_gam_bul_uzb_azi_zul_sun_swt_ctl_grk_bsq_ben_hau_tsw_cnt_dut_rus_ewe_guj_swa_mol_est_cic_akn_fin_ger_sod_geo_pol_afr_fre_eng_aeg_amr_por_hun_igb_tag_lat_jav_jpn_knd_kor_lit_arw_tsn_scr_mly_rom_heb_ind_mnd_mcd_bam_slo_anl_nor_urd_ukr_ita_qcu_bos_prs_cze_xho_mlt_glc_amh_pan_mao_krd_fbf_swe_yor_bat_tha_sid_tml_bem_dyu_tur_alb_svk_aze_moo_vie_tig_dgb_lda_ven	-0.0767475506652478	-0.181258492015928	0.85655913749739
530	wly_prs_swt_ukr_sid_heb_tig_mcd_azi_tur_lda_bat_ewe_lat_swe_bsq_krd_amh_zul_cnt_ita_bos_tsw_svk_fbf_grk_est_xho_swa_hun_dut_chh_geo_guj_ger_alb_glc_anl_hau_mol_fin_akn_mly_rus_jav_jpn_knd_kor_rom_lit_tsn_spa_tag_ben_mlt_ind_mnd_ctl_dgb_bul_gam_pan_urd_pol_eng_qcu_hin_scr_nor_igb_sod_por_aeg_cze_mao_slo_dyu_fre_bam_sun_tha_owc_tml_ven_moo_aze_arw_afr_uzb_ses_vie_amr_bem_cic_yor	-0.492282952693078	-1.17060280255458	0.244749327254394
531	gam_krd_lda_guj_sid_hau_wly_grk_tur_aze_igb_bat_tsw_ger_mcd_bsq_ctl_tig_moo_cnt_arw_spa_dyu_bos_ewe_afr_est_zul_akn_fin_ben_chh_geo_svk_dut_eng_slo_amr_heb_rus_hun_bam_tag_urd_ind_jpn_knd_kor_lit_bul_swa_hin_jav_cze_sod_mly_mnd_alb_tsn_ita_owc_rom_pan_swe_pol_qcu_glc_prs_por_yor_aeg_fre_anl_mol_mao_nor_swt_scr_bem_sun_tha_mlt_tml_fbf_dgb_azi_ukr_lat_uzb_ses_vie_amh_ven_xho_cic	0.187761656075335	0.441895744160209	0.659590506806985
532	owc_alb_swa_grk_amh_amr_sid_lat_aze_uzb_ven_jav_tsw_ctl_cze_bsq_por_aeg_lda_cnt_hin_mcd_moo_glc_fbf_fre_est_akn_xho_hun_ita_tig_geo_rus_slo_bul_ger_gam_heb_eng_fin_swt_mly_scr_bat_jpn_tml_kor_pan_arw_cic_bos_tag_prs_hau_mao_mnd_lit_tsn_mol_mlt_urd_svk_ukr_afr_qcu_spa_dut_ben_bam_chh_rom_wly_swe_sun_pol_igb_krd_zul_ind_tha_sod_knd_bem_ewe_tur_guj_nor_azi_ses_vie_anl_dgb_dyu_yor	-0.443536696709219	-1.0525034575641	0.295295634313478
533	mlt_urd_bem_rus_anl_owc_tig_grk_aze_azi_moo_sun_yor_alb_nor_bsq_ger_sod_tsn_cnt_pol_krd_dyu_rom_xho_eng_fin_dgb_swa_hun_cze_aeg_geo_slo_spa_por_bos_sid_gam_bul_est_ses_mly_swe_mao_jpn_knd_kor_scr_guj_igb_ctl_bat_afr_heb_jav_mnd_hin_lda_prs_amh_mol_lat_ita_svk_qcu_fre_dut_mcd_bam_chh_pan_wly_glc_ind_arw_zul_ben_tsw_tag_tha_hau_tml_cic_akn_tur_lit_ukr_uzb_ven_vie_amr_ewe_swt_fbf	-0.315022030165068	-0.746475208810834	0.457263308817291
534	sod_ben_tsw_nor_aeg_amh_gam_ita_uzb_tur_swt_mao_bam_rom_por_bsq_glc_mlt_akn_mnd_slo_swe_fbf_svk_bem_guj_fin_igb_moo_est_prs_hau_geo_lat_alb_ger_pol_owc_wly_pan_hun_tsn_jav_arw_bat_jpn_tml_kor_dut_bul_ven_scr_ind_lit_amr_sun_cnt_eng_ses_cze_chh_hin_ukr_mcd_ctl_qcu_mol_urd_grk_swa_anl_spa_heb_bos_tag_afr_dgb_rus_dyu_mly_tha_sid_knd_lda_ewe_aze_krd_fre_azi_yor_vie_tig_cic_zul_xho	1.00507820961495	2.40653646658057	0.0180811075481994
535	amh_fre_bem_swe_chh_hau_aeg_bul_uzb_aze_ven_tag_zul_ger_urd_bsq_ben_gam_fbf_mnd_dut_glc_dyu_afr_yor_ctl_est_swt_cic_fin_svk_sod_geo_bos_ita_lit_mol_heb_wly_guj_hun_lda_jav_pol_mao_jpn_knd_kor_cze_pan_swa_mcd_sun_grk_sid_bat_cnt_alb_ses_nor_anl_prs_hin_eng_arw_qcu_por_lat_ukr_tsn_amr_spa_owc_rom_mly_scr_tsw_rus_igb_ind_tha_mlt_tml_moo_bam_azi_krd_slo_tur_akn_vie_tig_xho_ewe_dgb	-0.10346252985928	-0.244233857698145	0.807587721560381
536	chh_grk_ven_cze_heb_wly_amh_rus_aze_uzb_zul_mly_bem_prs_fre_bsq_alb_anl_tsw_mnd_ben_guj_xho_rom_yor_glc_fin_ses_igb_est_bul_sid_geo_slo_ctl_nor_ukr_mlt_tig_mcd_hun_ewe_sun_hin_ind_jpn_knd_kor_mol_dut_bam_krd_tag_por_aeg_jav_cnt_scr_fbf_pan_hau_swe_spa_svk_eng_qcu_lit_ita_urd_swa_owc_lat_gam_afr_bat_pol_tsn_arw_akn_mao_tha_sod_tml_dyu_moo_azi_ger_bos_tur_cic_vie_amr_dgb_swt_lda	0.394876636006333	0.930847694019752	0.354342439561214
537	owc_urd_dgb_ukr_chh_amr_wly_slo_azi_aze_ses_ind_bam_ctl_rom_bsq_svk_sod_bem_cnt_prs_fre_xho_scr_igb_ben_hun_swt_ewe_fin_guj_sid_geo_nor_glc_pan_afr_tig_heb_ita_est_swa_tag_dut_sun_jpn_knd_kor_alb_arw_tsw_por_mao_eng_gam_jav_mnd_ger_ven_bul_mlt_krd_mol_spa_cze_qcu_bos_hin_lat_dyu_anl_swe_amh_mcd_bat_lit_zul_grk_cic_mly_tha_hau_tml_tsn_lda_tur_rus_pol_uzb_fbf_vie_aeg_yor_akn_moo	-0.568779295982859	-1.35544615739186	0.178558212093678
538	aeg_alb_akn_rom_anl_amr_hau_mcd_aze_tur_zul_bat_xho_lit_arw_bsq_bul_mlt_ewe_mnd_ben_glc_swa_lat_bem_ita_hun_cic_swt_est_swe_wly_geo_urd_afr_hin_ukr_gam_owc_pol_fin_igb_mao_ctl_jav_jpn_knd_kor_pan_grk_fbf_rus_tag_eng_chh_sun_cnt_dut_ven_prs_heb_cze_spa_guj_mol_qcu_krd_ger_svk_bam_tig_fre_sid_nor_ind_por_dgb_bos_lda_mly_tha_sod_tml_ses_moo_uzb_slo_scr_azi_dyu_vie_amh_tsn_tsw_yor	0.00780202814689057	0.0183748475146253	0.985379182089043
539	sid_ukr_cic_por_sod_gam_hau_grk_azi_tur_ven_mly_moo_afr_alb_bsq_ger_chh_ewe_cnt_dut_lat_bam_prs_yor_krd_fin_lda_tsw_hun_rus_aeg_geo_ctl_cze_pan_pol_amh_heb_guj_est_swa_mao_svk_sun_jpn_knd_kor_hin_swe_zul_arw_tag_glc_amr_bat_mnd_urd_fbf_mol_owc_fre_mcd_nor_bul_qcu_scr_lit_slo_akn_mlt_eng_anl_ben_jav_bos_bem_ita_xho_ind_tha_wly_tml_dyu_dgb_aze_spa_rom_uzb_tsn_vie_tig_swt_igb_ses	0.126207699591273	0.297152544359328	0.767012752892689
540	anl_krd_igb_fre_amr_heb_owc_bul_tur_uzb_zul_ind_bem_slo_ctl_bsq_spa_gam_bam_mnd_eng_lat_akn_arw_ewe_pan_est_cic_tsw_hun_ukr_sid_geo_pol_dut_ger_glc_amh_wly_lit_fin_xho_tag_por_sun_jpn_tml_kor_scr_rus_dgb_guj_jav_cze_aeg_mly_cnt_prs_ven_hin_sod_alb_mcd_ben_swe_qcu_afr_urd_rom_dyu_mlt_svk_tig_grk_mao_mol_swt_bos_moo_bat_tha_hau_knd_fbf_ses_aze_nor_ita_azi_tsn_vie_chh_lda_swa_yor	0.321274511318015	0.757612540085163	0.45059836915951
541	heb_bos_fbf_lit_sid_tig_gam_slo_aze_azi_dyu_sun_tsw_alb_scr_bsq_swe_anl_ses_cnt_glc_rus_bam_ita_yor_lat_est_cic_lda_hun_ctl_hau_geo_pan_grk_dut_urd_amr_owc_afr_fin_igb_mly_guj_tag_jpn_knd_kor_svk_spa_akn_cze_ind_hin_chh_jav_mnd_ukr_ewe_pol_mlt_mol_prs_fre_nor_qcu_ben_mcd_por_swt_wly_eng_aeg_rom_mao_arw_swa_bul_dgb_bat_tha_amh_tml_ven_zul_uzb_krd_ger_tur_moo_vie_sod_tsn_bem_xho	-0.303225682453867	-0.717489842380137	0.474870245946796
542	hau_ukr_ses_dut_gam_amh_sid_guj_azi_uzb_yor_tag_cic_pol_mcd_bsq_afr_chh_ven_cnt_spa_hin_bem_fre_akn_cze_fin_dgb_dyu_hun_eng_mlt_geo_mol_urd_arw_prs_anl_tig_rus_est_swt_mly_nor_ind_jpn_knd_kor_bos_scr_xho_ben_mao_krd_aeg_sun_mnd_bul_bam_ger_wly_rom_alb_slo_pan_qcu_ita_glc_lit_igb_heb_por_amr_ctl_bat_svk_moo_swe_swa_jav_tha_owc_tml_tsn_fbf_tur_lat_grk_aze_ewe_vie_sod_tsw_lda_zul	-0.383406025488998	-0.910049832423405	0.36514884315389
543	sid_ben_moo_bos_amh_amr_sod_mcd_aze_uzb_yor_jav_swt_spa_scr_bsq_ukr_wly_bem_mnd_glc_afr_zul_prs_ven_krd_est_akn_dgb_hun_rom_chh_geo_cze_grk_ita_slo_hau_heb_rus_fin_xho_sun_lat_tag_jpn_knd_kor_hin_ctl_dyu_nor_mao_arw_gam_ind_cnt_dut_tsw_ger_anl_mol_lit_pol_alb_qcu_eng_fre_swe_tsn_mlt_bul_tig_guj_bat_por_fbf_pan_igb_mly_tha_owc_tml_ses_lda_tur_svk_urd_azi_swa_vie_aeg_bam_cic_ewe	-0.509391326238075	-1.21308730873041	0.228168680100825
544	aeg_spa_swt_grk_sid_amr_sod_alb_tur_uzb_ven_mly_moo_guj_arw_bsq_lat_mlt_lda_mnd_ukr_pol_igb_mol_xho_bos_hun_fbf_cic_fin_svk_chh_geo_krd_por_glc_swe_hau_tig_scr_est_swa_ind_ctl_mao_jpn_tml_kor_afr_urd_tsw_slo_tag_nor_anl_jav_cnt_eng_ewe_ita_owc_bul_pan_hin_dut_qcu_ben_lit_prs_akn_heb_mcd_amh_fre_sun_rom_bem_cze_dyu_bat_tha_wly_knd_bam_yor_azi_rus_ger_aze_dgb_vie_gam_zul_ses_tsn	0.458683491505803	1.08127978839564	0.282368576746217
545	wly_ukr_swa_nor_chh_tig_sid_grk_uzb_aze_bam_jav_akn_ben_pol_bsq_ita_amh_xho_mnd_krd_pan_zul_ger_dgb_eng_est_igb_yor_hun_prs_heb_geo_swe_alb_lat_por_sod_mlt_mcd_fin_cic_bat_slo_ind_jpn_tml_kor_svk_glc_moo_cze_mao_dut_hau_mly_cnt_arw_tsn_scr_aeg_bos_ctl_lit_guj_qcu_spa_urd_hin_ses_gam_rus_anl_bul_tag_afr_tsw_rom_ewe_sun_tha_amr_knd_lda_ven_azi_mol_fre_tur_bem_vie_owc_swt_dyu_fbf	-0.426625213275114	-1.01280101414878	0.313782986873848
546	anl_ukr_bam_eng_amh_hau_sod_afr_aze_azi_dyu_ind_akn_pan_spa_bsq_urd_tig_lda_mnd_alb_lit_zul_mol_tsn_arw_est_swa_swt_hun_cze_heb_geo_slo_por_ben_dut_amr_aeg_guj_fin_ewe_sun_lat_tag_jpn_knd_kor_svk_rus_dgb_rom_mao_nor_sid_bat_cnt_prs_xho_ita_mlt_bul_scr_grk_ctl_qcu_hin_glc_krd_cic_gam_ger_owc_bos_mly_fre_tsw_pol_igb_jav_tha_wly_tml_fbf_ses_uzb_mcd_swe_tur_moo_vie_chh_ven_yor_bem	-1.03207834595426	-2.51495751953104	0.0136212719820294
547	sod_pan_swt_pol_amr_anl_hau_alb_uzb_azi_ven_mao_dgb_bul_afr_bsq_svk_heb_swa_cnt_slo_nor_cic_grk_tsn_prs_est_tsw_bem_fin_rom_wly_geo_dut_por_lat_mcd_gam_mlt_ben_hun_ewe_mly_rus_ind_jpn_knd_kor_scr_mol_akn_spa_sun_krd_aeg_tag_mnd_eng_zul_hin_owc_guj_glc_ukr_bos_qcu_lit_ctl_swe_ses_chh_cze_amh_arw_bat_ger_igb_ita_dyu_jav_tha_tig_tml_lda_bam_tur_fre_urd_aze_yor_vie_sid_moo_fbf_xho	0.200940253368326	0.472555975341416	0.637637089409917
548	amr_rus_dgb_urd_aeg_owc_chh_pol_uzb_aze_ven_sun_xho_krd_swe_bsq_arw_heb_swt_mnd_prs_ben_igb_mol_yor_glc_hun_tsw_swa_est_guj_wly_geo_ita_spa_ger_slo_amh_mlt_grk_fin_akn_mao_fre_tag_jpn_tml_kor_dut_bul_moo_ukr_bat_alb_sod_mly_cnt_pan_fbf_afr_anl_lat_eng_svk_rom_qcu_ctl_nor_cze_bam_tig_mcd_gam_por_ind_hin_lda_bos_zul_jav_tha_hau_knd_bem_cic_tur_lit_scr_azi_tsn_vie_sid_ewe_dyu_ses	-0.0686178905438032	-0.161628402689658	0.871949111331601
549	amr_nor_swt_swe_wly_sod_mlt_hin_tur_aze_lda_mao_akn_afr_ctl_bsq_por_aeg_dyu_cnt_arw_urd_xho_spa_tsn_rom_hun_igb_tsw_est_mol_owc_geo_dut_pol_ukr_lat_amh_heb_bul_fin_swa_mly_fre_bat_jpn_knd_kor_glc_cze_ewe_ita_tag_ger_sid_jav_mnd_pan_bam_krd_hau_guj_grk_scr_eng_qcu_bos_mcd_svk_ven_tig_rus_chh_ben_sun_slo_ses_lit_bem_ind_tha_gam_tml_moo_dgb_uzb_prs_alb_azi_zul_vie_anl_cic_yor_fbf	-0.620294288315893	-1.48082172252952	0.14203415083659
550	sod_ukr_akn_pol_chh_sid_tig_mol_azi_aze_ven_ind_tsn_slo_bos_bsq_bul_amh_fbf_mnd_prs_fre_moo_scr_lda_glc_est_tsw_igb_fin_svk_mlt_geo_swe_grk_ita_lit_amr_gam_arw_hun_yor_sun_alb_mly_jpn_knd_kor_spa_guj_xho_urd_bat_nor_anl_tag_cnt_ctl_dyu_ben_heb_afr_rom_rus_lat_qcu_hin_mcd_krd_dgb_wly_pan_owc_cze_jav_eng_bem_dut_swa_mao_tha_aeg_tml_ses_zul_tur_ger_por_uzb_ewe_vie_hau_cic_bam_swt	-0.294175912859403	-0.695933101678764	0.488206273608996
551	amh_ita_xho_mcd_sid_mlt_hau_glc_uzb_azi_yor_tag_dgb_cze_ukr_bsq_bul_tig_dyu_cnt_swe_bos_bem_dut_ven_arw_fin_lda_zul_hun_por_gam_geo_hin_scr_lat_alb_aeg_owc_pan_est_moo_mly_nor_mao_jpn_tml_kor_krd_rom_cic_pol_sun_ger_chh_ind_mnd_ctl_fbf_fre_anl_rus_ben_spa_lit_qcu_mol_guj_slo_swa_heb_afr_sod_svk_jav_eng_bam_grk_ses_bat_tha_wly_knd_tsw_ewe_aze_urd_prs_tur_tsn_vie_amr_igb_akn_swt	0.155164089697027	0.365726612963274	0.715399645799047
552	mlt_ctl_tsw_krd_wly_sod_sid_guj_tur_aze_akn_tag_tsn_ger_afr_bsq_ukr_chh_ses_cnt_ita_bul_ewe_prs_moo_urd_est_fbf_cic_fin_bos_tig_geo_arw_hin_scr_slo_gam_owc_swe_hun_dgb_mao_mol_jav_jpn_tml_kor_grk_lat_bam_por_sun_svk_hau_ind_mnd_pan_swt_dut_anl_rus_lit_alb_nor_qcu_ben_glc_rom_xho_aeg_eng_heb_cze_bat_fre_zul_spa_dyu_mly_tha_amh_knd_swa_yor_uzb_pol_mcd_azi_igb_vie_amr_bem_ven_lda	0.611481002881437	1.44924809750624	0.150632024678715
553	sod_fre_akn_ita_tig_aeg_sid_rus_tur_uzb_ven_bat_tsw_swe_krd_bsq_nor_chh_xho_cnt_bul_lat_igb_rom_tsn_prs_hun_bem_ses_est_afr_mlt_geo_dut_ger_arw_eng_amh_wly_cze_fin_swa_sun_mol_mao_jpn_knd_kor_slo_scr_cic_bos_jav_glc_hau_ind_mnd_pol_dyu_pan_anl_mcd_ukr_guj_alb_qcu_urd_svk_spa_lda_owc_hin_heb_grk_mly_ben_zul_ctl_yor_tag_tha_gam_tml_swt_moo_aze_por_lit_azi_bam_vie_amr_dgb_fbf_ewe	0.236458303264115	0.556834077270295	0.578978369426323
554	chh_bos_dyu_svk_gam_amr_sod_ukr_azi_tur_zul_mly_lda_alb_lit_bsq_grk_heb_bam_mnd_scr_eng_yor_pan_ses_ctl_hun_cic_bem_est_mol_tig_geo_bul_dut_spa_glc_mlt_wly_lat_fin_ewe_mao_mcd_ind_jpn_knd_kor_rus_swe_akn_ita_jav_ben_amh_sun_cnt_arw_igb_guj_aeg_urd_fre_pol_nor_qcu_rom_prs_ger_moo_hau_slo_anl_hin_bat_krd_ven_cze_swt_tag_tha_owc_tml_xho_tsw_aze_por_afr_uzb_dgb_vie_sid_fbf_tsn_swa	0.430420154148474	1.01524240173666	0.312624296220257
555	owc_lit_akn_scr_amh_amr_gam_ctl_azi_uzb_ewe_mly_igb_hin_lat_bsq_dut_sod_tsn_mnd_nor_rom_moo_mcd_fbf_grk_est_xho_yor_fin_spa_anl_geo_ukr_fre_rus_ita_tig_sid_pan_hun_bam_mao_bul_jav_jpn_tml_kor_svk_afr_swt_ger_bat_glc_chh_ind_cnt_eng_ses_por_mlt_bos_ben_krd_guj_qcu_urd_prs_alb_dyu_heb_swe_aeg_cze_tag_slo_dgb_pol_swa_sun_tha_hau_knd_ven_tsw_tur_mol_arw_aze_lda_vie_wly_cic_bem_zul	0.0621018817907022	0.146243141954684	0.884045981748761
556	gam_eng_zul_ger_heb_wly_mlt_prs_aze_azi_tsw_mao_ses_hin_grk_bsq_pan_tig_bem_mnd_afr_alb_dgb_urd_bam_fre_hun_yor_ewe_est_arw_hau_geo_slo_glc_dut_ben_owc_aeg_rom_fin_lda_bat_lit_mly_jpn_knd_kor_bul_cze_moo_nor_ind_bos_amr_jav_cnt_scr_swa_mol_sod_spa_ita_ctl_lat_qcu_swe_por_rus_ven_amh_svk_anl_guj_sun_mcd_dyu_krd_tsn_tag_tha_sid_tml_akn_swt_tur_ukr_pol_uzb_cic_vie_chh_igb_xho_fbf	0.476442709192021	1.12270138371925	0.264454413175195
557	hau_rus_fbf_eng_tig_mlt_sid_bos_aze_uzb_ven_ind_zul_pan_grk_bsq_bul_amh_moo_mnd_spa_swe_tsw_pol_igb_mcd_est_swt_bam_hun_por_owc_geo_guj_scr_ger_glc_chh_anl_mol_fin_tsn_tag_hin_mly_jpn_tml_kor_ctl_urd_ewe_prs_jav_nor_heb_sun_cnt_lit_cic_slo_aeg_ita_alb_fre_svk_qcu_dut_ukr_rom_swa_gam_arw_amr_krd_mao_cze_yor_afr_xho_bat_tha_sod_knd_lda_ses_azi_ben_lat_tur_dyu_vie_wly_dgb_akn_bem	0.0619613085057355	0.145725956505951	0.884453120052173
558	sid_scr_yor_ukr_mlt_heb_tig_rus_azi_uzb_ven_ind_bem_ben_lat_bsq_nor_owc_swa_mnd_guj_prs_zul_cze_ewe_dut_fin_dgb_ses_est_fre_wly_geo_mcd_slo_mol_ger_anl_chh_krd_hun_swt_tag_glc_bat_jpn_knd_kor_pol_spa_igb_por_jav_alb_gam_mly_cnt_hin_akn_lit_sod_ita_pan_grk_bos_qcu_ctl_urd_eng_tsn_aeg_bul_amr_afr_mao_rom_bam_arw_dyu_sun_tha_hau_tml_tsw_moo_aze_swe_svk_tur_lda_vie_amh_xho_cic_fbf	0.314324536483828	0.742127172673153	0.459880507380822
559	tig_fre_zul_guj_hau_aeg_mlt_hin_azi_uzb_swt_mly_fbf_rus_alb_bsq_cze_heb_bam_mnd_pan_ita_bem_prs_dyu_ctl_fin_xho_swa_est_urd_anl_geo_slo_ukr_por_eng_sod_amr_krd_hun_moo_mao_mcd_tag_jpn_knd_kor_swe_lit_igb_spa_bat_ben_wly_jav_cnt_bos_ewe_scr_amh_arw_glc_dut_ger_qcu_afr_nor_lat_yor_owc_pol_chh_bul_sun_svk_tsn_grk_cic_ind_tha_gam_tml_lda_akn_tur_rom_mol_aze_ses_vie_sid_tsw_ven_dgb	-0.488667866685591	-1.16449412092137	0.24720234423143
560	amh_scr_dgb_ukr_aeg_heb_anl_spa_tur_aze_moo_mao_ewe_grk_lat_bsq_bul_chh_yor_mnd_ger_nor_xho_svk_ven_cze_est_bem_swa_fin_dut_owc_geo_alb_por_swe_rom_amr_sid_ben_hun_ses_sun_krd_jav_jpn_knd_kor_mcd_glc_tsn_eng_bat_mol_gam_ind_cnt_pan_fbf_prs_wly_urd_rus_afr_fre_qcu_ctl_arw_hin_zul_tig_pol_mlt_slo_tag_bos_dyu_guj_tsw_mly_tha_hau_tml_lda_igb_azi_lit_ita_uzb_cic_vie_sod_akn_swt_bam	-0.479173434845576	-1.13919534859378	0.257547488516584
561	wly_rom_lda_ctl_owc_sod_aeg_lat_tur_aze_dyu_bat_xho_afr_slo_bsq_arw_chh_bam_mnd_fre_eng_tsn_cze_igb_nor_fin_yor_fbf_est_prs_mlt_geo_dut_glc_rus_ger_amr_tig_grk_hun_swa_mly_bul_tag_jpn_tml_kor_pan_svk_ven_krd_ind_bos_anl_mao_cnt_mcd_cic_mol_amh_ben_ita_guj_por_qcu_urd_hin_scr_tsw_hau_lit_gam_swe_jav_spa_zul_pol_ewe_sun_tha_sid_knd_bem_swt_azi_alb_ukr_uzb_dgb_vie_heb_ses_moo_akn	-0.05097664553807	-0.120198416118801	0.904585265288349
562	wly_fre_lda_pol_hau_gam_sid_nor_azi_tur_igb_ind_ses_rom_pan_bsq_ita_owc_ven_cnt_glc_swe_tsw_guj_xho_rus_est_dgb_yor_hun_ger_mlt_geo_arw_lat_prs_grk_amh_sod_krd_fin_bam_tag_ben_sun_jpn_knd_kor_eng_alb_dyu_por_jav_scr_tig_mly_mnd_bul_ewe_afr_heb_spa_ctl_cze_ukr_qcu_mcd_hin_bos_tsn_aeg_slo_amr_lit_mao_urd_swa_mol_bem_bat_tha_anl_tml_cic_swt_uzb_svk_dut_aze_akn_vie_chh_fbf_zul_moo	0.867355973002275	2.0728322507683	0.0409544423089395
563	amr_svk_yor_hin_wly_anl_tig_alb_uzb_tur_xho_mao_dgb_slo_fre_bsq_ben_hau_ewe_mnd_arw_cze_ses_pan_dyu_rus_hun_bem_igb_fin_eng_gam_geo_bos_dut_mcd_afr_mlt_sod_bul_est_tsn_jav_ctl_tag_jpn_knd_kor_rom_scr_fbf_krd_bat_ukr_amh_sun_cnt_nor_swt_grk_sid_por_spa_ger_guj_qcu_lat_ita_prs_lda_heb_mol_aeg_glc_ind_urd_ven_swe_akn_mly_tha_owc_tml_tsw_swa_aze_lit_pol_azi_bam_vie_chh_moo_zul_cic	-0.0921640834703489	-0.21721524231524	0.828516436993419
564	amh_dut_cic_bos_sod_mlt_gam_hin_tur_aze_tsw_tag_lda_ukr_mol_bsq_pan_owc_swa_cnt_fre_spa_moo_svk_ses_swe_fin_dgb_bem_hun_ben_hau_geo_nor_urd_pol_ger_tig_sid_slo_est_dyu_ind_lit_mly_jpn_tml_kor_rom_rus_fbf_por_bat_cze_amr_jav_mnd_krd_igb_scr_anl_ctl_grk_eng_guj_qcu_glc_ita_afr_zul_wly_lat_aeg_alb_mao_arw_ven_prs_ewe_sun_tha_heb_knd_bam_swt_azi_bul_mcd_uzb_xho_vie_chh_yor_tsn_akn	0.689514301914852	1.63438054348383	0.105559709570304
565	owc_lat_igb_ctl_mlt_hau_gam_dut_tur_uzb_swt_ind_xho_prs_arw_bsq_nor_aeg_ses_cnt_rom_guj_bem_mol_dgb_cze_hun_dyu_ven_est_glc_chh_geo_ita_spa_bul_scr_sod_heb_pol_fin_moo_tag_alb_mly_jpn_tml_kor_afr_eng_tsn_por_bat_pan_amr_mao_mnd_urd_yor_grk_sid_mcd_fre_svk_slo_qcu_ben_swe_ger_zul_wly_ukr_anl_rus_jav_krd_akn_hin_fbf_sun_tha_amh_knd_cic_swa_azi_bos_lit_aze_bam_vie_tig_tsw_lda_ewe	-0.169057399239422	-0.3985686907795	0.691124649023586
566	wly_cze_yor_swe_hau_heb_tig_afr_uzb_azi_lda_mao_zul_ben_lat_bsq_alb_sod_moo_cnt_ger_dut_bem_svk_swa_ctl_hun_tsw_xho_est_arw_anl_geo_ukr_grk_bos_urd_chh_owc_scr_fin_dyu_ind_prs_bat_jpn_tml_kor_por_rom_fbf_krd_jav_eng_sid_tag_mnd_spa_tsn_pol_gam_mol_hin_guj_ita_qcu_slo_lit_glc_bam_mlt_mcd_amh_nor_mly_pan_ses_bul_swt_sun_tha_aeg_knd_cic_ewe_tur_rus_fre_aze_igb_vie_amr_ven_akn_dgb	-0.561587026346969	-1.33881144309702	0.1838955158206
567	wly_ger_dgb_hin_sid_aeg_hau_prs_tur_uzb_moo_jav_bam_grk_cze_bsq_por_anl_lda_mnd_alb_lat_dyu_spa_akn_lit_est_zul_xho_fin_scr_gam_geo_eng_guj_rom_swe_heb_amh_arw_hun_ewe_ind_pol_mao_jpn_knd_kor_pan_nor_fbf_urd_bat_mol_chh_sun_cnt_bos_igb_dut_mlt_ctl_fre_rus_glc_qcu_mcd_svk_ita_tsn_owc_slo_sod_bul_tag_ukr_swa_afr_ses_mly_tha_amr_tml_tsw_yor_aze_ben_krd_azi_bem_vie_tig_ven_swt_cic	-0.707349209674116	-1.69441329831222	0.0935331611632039
568	amr_rom_tsw_urd_aeg_gam_owc_lat_aze_uzb_ewe_tag_swt_ben_ita_bsq_por_mlt_ven_mnd_mcd_glc_swa_krd_tsn_pan_fin_dgb_bem_est_rus_sod_geo_scr_pol_cze_grk_anl_amh_svk_hun_yor_bat_hin_mly_jpn_tml_kor_slo_nor_fbf_bul_mao_fre_chh_jav_cnt_prs_zul_swe_tig_afr_dut_ukr_alb_qcu_guj_arw_mol_moo_wly_bos_sid_spa_sun_ger_dyu_lit_xho_ind_tha_heb_knd_lda_cic_tur_eng_ctl_azi_bam_vie_hau_ses_igb_akn	-0.293250841374948	-0.69370927196924	0.489593627847602
569	mlt_mcd_akn_afr_hau_amr_wly_bul_uzb_tur_lda_tag_moo_grk_ben_bsq_cze_sid_yor_mnd_pan_prs_bam_glc_ven_lat_est_fbf_cic_hun_guj_aeg_geo_arw_ita_hin_por_amh_chh_fre_fin_bem_mly_dut_mao_jpn_tml_kor_swe_svk_zul_rus_jav_eng_tig_sun_cnt_spa_tsn_nor_heb_bos_ger_urd_krd_qcu_ctl_rom_alb_ses_anl_scr_owc_pol_ind_mol_tsw_lit_ewe_bat_tha_gam_knd_swt_dgb_azi_slo_ukr_aze_swa_vie_sod_igb_dyu_xho	-0.194855436829461	-0.460741957920465	0.646059364360468
570	heb_arw_igb_pol_owc_amr_amh_glc_azi_uzb_lda_tag_yor_fre_ben_bsq_swe_hau_swt_mnd_eng_pan_cic_urd_tsn_rom_est_bem_swa_fin_por_anl_geo_rus_cze_prs_bul_sid_gam_ctl_hun_moo_sun_ukr_ind_jpn_knd_kor_bos_mol_ses_hin_jav_ger_tig_mly_cnt_nor_bam_krd_aeg_lat_guj_mcd_grk_qcu_spa_svk_ita_tsw_chh_alb_wly_lit_bat_dut_akn_scr_zul_mao_tha_sod_tml_dyu_ven_aze_slo_afr_tur_fbf_vie_mlt_xho_ewe_dgb	-0.307607228335143	-0.728410481616587	0.468192545241518
571	sid_bul_moo_prs_aeg_tig_amh_nor_aze_tur_xho_bat_dgb_svk_guj_bsq_fre_heb_cic_mnd_arw_urd_bem_grk_ewe_alb_hun_zul_tsw_est_lit_owc_geo_hin_scr_ger_spa_chh_sod_pan_fin_dyu_mao_rus_mly_jpn_knd_kor_swe_ukr_fbf_cze_tag_afr_anl_ind_cnt_krd_ses_ctl_wly_ita_glc_por_slo_qcu_bos_rom_eng_lda_amr_ben_hau_pol_jav_mcd_bam_lat_akn_sun_tha_mlt_tml_swa_swt_azi_mol_dut_uzb_ven_vie_gam_igb_yor_tsn	0.544083186881949	1.28363963818349	0.202457215872462
572	tig_mol_zul_lat_chh_heb_amr_urd_aze_tur_cic_jav_dgb_rus_arw_bsq_ukr_gam_moo_cnt_svk_rom_yor_bul_fbf_krd_fin_xho_tsw_hun_pan_mlt_geo_cze_slo_guj_alb_hau_sod_hin_est_swa_tag_prs_sun_jpn_knd_kor_scr_ctl_ses_por_mly_lit_aeg_mao_mnd_pol_dyu_spa_sid_grk_afr_nor_glc_qcu_eng_fre_ben_bem_amh_dut_owc_bos_ind_mcd_swt_ger_ven_bat_tha_anl_tml_tsn_akn_uzb_ita_swe_azi_igb_vie_wly_lda_ewe_bam	-0.66972544231184	-1.6026999214146	0.112392107849565
573	aeg_guj_yor_ben_sod_heb_sid_lat_uzb_tur_tsn_tag_dyu_bul_rus_bsq_mcd_hau_igb_cnt_arw_lit_bem_krd_swa_eng_fin_xho_moo_hun_ctl_gam_geo_swe_ita_bos_afr_amh_amr_por_est_dgb_mao_pol_bat_jpn_knd_kor_svk_urd_cic_fre_ind_scr_mlt_mly_mnd_glc_ewe_dut_chh_hin_pan_prs_cze_qcu_rom_ukr_grk_lda_wly_spa_tig_mol_jav_slo_ven_ger_swt_sun_tha_anl_tml_ses_zul_aze_nor_alb_azi_tsw_vie_owc_fbf_bam_akn	-0.572134452709707	-1.36365786556029	0.175967021960375
574	sid_ger_tsw_krd_anl_wly_owc_eng_aze_uzb_moo_jav_cic_arw_hin_bsq_por_chh_bem_mnd_rom_fre_ewe_grk_dgb_afr_est_tsn_zul_hun_ben_amr_geo_swe_spa_guj_mol_mlt_gam_prs_fin_yor_tag_bul_mao_jpn_tml_kor_bos_cze_akn_ita_ind_nor_heb_bat_cnt_ukr_dyu_pol_hau_alb_rus_ctl_scr_qcu_urd_dut_svk_ses_tig_lat_aeg_slo_mly_mcd_ven_lit_igb_sun_tha_amh_knd_fbf_xho_azi_glc_pan_tur_bam_vie_sod_swt_lda_swa	0.337930993970662	0.795188284795622	0.428528790612577
575	amh_dut_tsw_pan_aeg_wly_tig_krd_tur_azi_lda_mly_igb_ger_cze_bsq_arw_mlt_dgb_mnd_slo_scr_zul_alb_ven_prs_fin_bam_fbf_est_rus_heb_geo_ctl_rom_ben_spa_sid_anl_eng_hun_cic_jav_afr_tag_jpn_tml_kor_lit_hin_yor_bul_mao_lat_owc_ind_cnt_fre_akn_ukr_amr_bos_mcd_grk_ita_qcu_por_glc_nor_tsn_chh_urd_sod_pol_sun_svk_swt_mol_swa_bat_tha_hau_knd_bem_xho_uzb_swe_guj_aze_dyu_vie_gam_ses_ewe_moo	-0.223724464612638	-0.528240226986472	0.598590874784167
576	tig_mol_zul_fre_sod_mlt_amh_urd_aze_uzb_ses_ind_swa_grk_mcd_bsq_spa_heb_igb_cnt_bos_krd_ewe_alb_dgb_nor_fin_fbf_moo_hun_ben_gam_geo_ctl_dut_pan_arw_amr_aeg_rus_est_akn_tag_pol_bat_jpn_knd_kor_svk_eng_yor_slo_mly_por_anl_jav_mnd_prs_dyu_cze_wly_lit_ger_afr_hin_qcu_swe_bul_scr_xho_sid_ita_hau_glc_sun_rom_swt_guj_bem_mao_tha_chh_tml_cic_ven_tur_lat_ukr_azi_tsn_vie_owc_lda_tsw_bam	-0.395328956140556	-0.93842863095798	0.35045501528381
577	hau_por_bem_krd_wly_heb_mlt_arw_azi_aze_ewe_sun_ven_lat_glc_bsq_ukr_owc_dyu_mnd_lit_prs_tsw_pan_swt_grk_hun_fbf_xho_fin_rom_sid_geo_eng_dut_swe_ctl_gam_anl_bos_est_swa_mao_slo_ind_jpn_knd_kor_cze_mcd_tsn_pol_bat_rus_amh_mly_cnt_fre_cic_guj_aeg_svk_ita_ben_bul_qcu_urd_afr_nor_zul_sod_mol_amr_scr_jav_ger_bam_alb_dgb_tag_tha_chh_tml_lda_moo_tur_hin_spa_uzb_akn_vie_tig_igb_yor_ses	-0.280125742521927	-0.661964678244394	0.509630830087674
578	hau_bos_ewe_pan_owc_wly_chh_ctl_tur_azi_zul_tag_akn_fre_spa_bsq_alb_mlt_swt_mnd_cze_ben_moo_ger_bam_bul_est_swa_tsn_fin_prs_sid_geo_rus_ukr_dut_rom_heb_amh_slo_hun_yor_ind_svk_mao_jpn_tml_kor_eng_nor_igb_mcd_mly_urd_amr_bat_cnt_swe_fbf_por_aeg_hin_guj_lat_pol_qcu_scr_mol_grk_ven_gam_afr_anl_ita_jav_lit_lda_arw_bem_sun_tha_tig_knd_tsw_cic_uzb_glc_krd_aze_xho_vie_sod_dyu_dgb_ses	0.263358071778683	0.619985703178508	0.536783369100918
579	amr_ben_ses_arw_amh_heb_wly_bos_azi_tur_dgb_mly_yor_mol_glc_bsq_dut_aeg_lda_mnd_slo_krd_swa_ger_xho_grk_fin_dyu_tsn_est_lat_sid_geo_mcd_pol_nor_afr_sod_owc_cze_hun_swt_tag_svk_mao_jpn_knd_kor_fre_scr_tsw_swe_ind_urd_tig_bat_cnt_prs_cic_guj_hau_rus_lit_spa_bul_qcu_pan_ita_ctl_zul_gam_ukr_anl_por_jav_alb_fbf_eng_igb_sun_tha_mlt_tml_akn_moo_aze_rom_hin_uzb_bam_vie_chh_ewe_ven_bem	-0.274438900479502	-0.648526935179468	0.51824235288578
580	anl_svk_yor_ctl_amr_mlt_wly_ger_aze_tur_zul_sun_tsn_arw_ita_bsq_por_sid_ewe_cnt_pol_mol_bem_scr_dgb_guj_est_moo_swa_hun_spa_hau_geo_rus_nor_rom_pan_chh_gam_grk_fin_lda_jav_bul_ind_jpn_tml_kor_mcd_cze_igb_afr_bat_alb_sod_mly_mnd_lit_cic_eng_owc_krd_urd_ukr_ben_qcu_slo_dut_fre_ses_tig_bos_amh_swe_tag_prs_swt_glc_bam_mao_tha_aeg_knd_akn_dyu_azi_hin_lat_uzb_tsw_vie_heb_xho_fbf_ven	-0.522497580624472	-1.24556544129151	0.216052965983037
581	chh_arw_swt_alb_sid_amr_wly_ukr_azi_uzb_swa_sun_zul_pol_afr_bsq_ita_anl_tsn_cnt_hin_nor_xho_por_fbf_scr_hun_bem_igb_fin_guj_amh_geo_lit_swe_krd_svk_gam_sod_ger_est_ewe_tag_slo_mao_jpn_tml_kor_rus_glc_moo_grk_mly_spa_owc_ind_mnd_eng_ven_ben_mlt_fre_bos_bul_lat_qcu_mol_urd_pan_ses_tig_rom_aeg_prs_bat_cze_tsw_mcd_yor_jav_tha_hau_knd_akn_cic_aze_dut_ctl_tur_bam_vie_heb_lda_dgb_dyu	-0.293385778113297	-0.693452863871339	0.489753728673343
582	chh_krd_fbf_bul_sod_hau_amr_nor_tur_azi_yor_mao_ven_ben_ger_bsq_svk_mlt_akn_mnd_ctl_afr_tsw_prs_ewe_hin_fin_xho_swa_hun_eng_gam_geo_spa_por_lat_fre_anl_tig_urd_est_bem_jav_pol_sun_jpn_tml_kor_lit_mol_igb_scr_ind_ukr_aeg_tag_cnt_pan_ses_alb_sid_mcd_ita_slo_arw_qcu_guj_cze_rom_bam_wly_grk_owc_bos_bat_swe_cic_rus_tsn_mly_tha_heb_knd_swt_dyu_aze_glc_dut_uzb_zul_vie_amh_dgb_moo_lda	-0.823988602830026	-1.98640557800057	0.0499318091275369
583	sod_ita_tsn_afr_mlt_heb_hau_por_uzb_tur_ses_tag_dyu_urd_slo_bsq_ger_owc_ewe_mnd_bos_ben_lda_mcd_igb_grk_hun_tsw_dgb_est_spa_amr_geo_alb_glc_rus_lit_chh_aeg_mol_fin_swt_bat_pol_ind_jpn_tml_kor_hin_pan_bem_krd_jav_bul_anl_mly_cnt_eng_bam_lat_wly_ctl_arw_scr_dut_qcu_fre_swe_cze_yor_tig_nor_gam_rom_mao_prs_cic_guj_ven_sun_tha_sid_knd_fbf_zul_aze_ukr_svk_azi_xho_vie_amh_swa_akn_moo	-0.346826514980601	-0.821141451998014	0.413665687526806
584	anl_ita_fbf_svk_hau_sid_sod_rom_tur_uzb_ewe_ind_ses_bul_hin_bsq_grk_amr_yor_mnd_afr_nor_cic_pol_zul_prs_fin_igb_bam_est_lat_heb_geo_pan_ger_dut_ctl_aeg_tig_ukr_hun_xho_sun_spa_mly_jpn_knd_kor_mol_ben_dyu_slo_bat_alb_wly_tag_cnt_lit_bem_mcd_amh_por_arw_glc_cze_qcu_eng_fre_rus_tsn_gam_guj_owc_krd_mao_bos_dgb_swe_swa_jav_tha_chh_tml_tsw_moo_azi_urd_scr_aze_akn_vie_mlt_swt_ven_lda	-0.387225699680862	-0.91817105228472	0.360904466664338
585	aeg_por_bem_lit_tig_amh_owc_scr_tur_aze_zul_bat_moo_mcd_urd_bsq_glc_wly_tsw_mnd_spa_ukr_tsn_ctl_dgb_krd_hun_yor_dyu_est_mol_sid_geo_ben_nor_prs_grk_sod_heb_ita_fin_swt_mly_arw_mao_jpn_tml_kor_afr_hin_bam_bul_jav_swe_gam_ind_cnt_pol_igb_eng_amr_slo_ger_svk_pan_qcu_bos_lat_fre_ses_chh_guj_hau_cze_tag_rom_cic_rus_swa_sun_tha_mlt_knd_xho_lda_azi_alb_dut_uzb_ewe_vie_anl_ven_akn_fbf	-0.673299729968827	-1.61236271291636	0.110271606708696
586	sod_alb_bem_urd_amh_aeg_chh_eng_azi_aze_ses_ind_akn_swe_hin_bsq_pol_amr_ven_mnd_slo_grk_swt_cze_lda_ben_est_dgb_dyu_fin_pan_owc_geo_bul_bos_lit_glc_sid_gam_spa_hun_igb_sun_dut_bat_jpn_tml_kor_ukr_afr_swa_ctl_jav_guj_hau_tag_cnt_svk_fbf_ger_heb_rom_krd_lat_fre_qcu_mcd_prs_scr_ewe_tig_mol_wly_rus_mly_por_bam_arw_moo_mao_tha_mlt_knd_yor_xho_tur_ita_nor_uzb_tsw_vie_anl_tsn_zul_cic	-0.28451431330225	-0.673208496102624	0.502484191958255
587	chh_hin_yor_ukr_anl_sid_sod_alb_tur_aze_akn_tag_ven_mcd_guj_bsq_bos_hau_igb_cnt_ger_ben_swt_bul_ewe_pan_hun_bem_zul_est_eng_owc_geo_prs_slo_scr_ita_wly_aeg_lat_fin_moo_ind_pol_jav_jpn_tml_kor_fre_arw_bam_mol_bat_lit_amh_mly_mnd_spa_fbf_dut_gam_rom_afr_grk_rus_qcu_ctl_cze_glc_ses_amr_urd_heb_krd_sun_swe_dgb_nor_xho_mao_tha_mlt_knd_tsn_swa_azi_svk_por_uzb_cic_vie_tig_lda_tsw_dyu	-0.0433680900312769	-0.102079012156991	0.918913734106175
588	amr_rom_dgb_mcd_chh_gam_heb_hin_azi_aze_yor_mao_moo_eng_grk_bsq_rus_mlt_ses_mnd_glc_dut_tsn_scr_akn_ctl_fin_swt_lda_hun_ger_sid_geo_spa_nor_ukr_ita_tig_hau_afr_est_bem_jav_cze_bat_jpn_knd_kor_urd_svk_swa_guj_mly_por_anl_sun_cnt_krd_dyu_slo_amh_lit_prs_lat_swe_qcu_bos_pan_alb_ewe_sod_pol_wly_fre_tag_mol_tsw_arw_zul_ind_tha_aeg_tml_fbf_bam_uzb_ben_bul_tur_igb_vie_owc_xho_cic_ven	-0.518339024083892	-1.2351982967108	0.219868119534926
589	tig_lat_ven_bos_amr_chh_amh_rom_azi_uzb_cic_jav_lda_por_afr_bsq_mcd_heb_moo_mnd_alb_scr_bam_nor_igb_lit_fin_swa_dgb_hun_pan_wly_geo_krd_ctl_svk_arw_anl_sid_rus_est_zul_mly_hin_sun_jpn_tml_kor_eng_swe_tsw_ita_ind_ukr_mlt_tag_cnt_slo_tsn_guj_owc_ben_ger_mol_fre_qcu_cze_dut_prs_ewe_gam_urd_hau_grk_bat_glc_bem_pol_xho_mao_tha_sod_knd_swt_ses_aze_spa_bul_tur_yor_vie_aeg_dyu_fbf_akn	-0.496700728114557	-1.18075502193824	0.240711070682898
590	anl_afr_akn_scr_chh_amh_mlt_bul_aze_azi_swa_tag_swt_prs_bos_bsq_hin_sid_fbf_cnt_fre_slo_moo_ctl_ewe_lat_hun_dgb_bam_est_ger_amr_geo_rom_alb_ben_glc_hau_heb_urd_fin_xho_sun_pol_bat_jpn_tml_kor_grk_eng_tsw_mol_ind_ita_tig_jav_mnd_guj_ses_spa_wly_por_arw_pan_dut_qcu_lit_mcd_svk_yor_gam_nor_sod_rus_mly_cze_tsn_krd_cic_mao_tha_owc_knd_dyu_lda_uzb_swe_ukr_tur_igb_vie_aeg_bem_zul_ven	-1.01489224301968	-2.47756712828348	0.0150333491734606
591	sod_grk_swa_ben_aeg_amr_chh_slo_tur_uzb_akn_sun_tsn_pan_krd_bsq_alb_gam_bem_cnt_hin_fre_tsw_rom_dgb_nor_est_ven_dyu_hun_ita_tig_geo_bos_por_afr_bul_amh_wly_guj_fin_swt_tag_lit_mly_jpn_tml_kor_spa_ctl_bam_lat_jav_ger_sid_bat_mnd_eng_igb_mcd_owc_ukr_swe_prs_arw_qcu_scr_cze_urd_moo_hau_rus_anl_svk_mao_pol_ses_mol_yor_ind_tha_heb_knd_fbf_cic_azi_glc_dut_aze_ewe_vie_mlt_zul_xho_lda	0.294112095704267	0.692587015812465	0.490294574407454
592	amr_grk_tsn_afr_owc_tig_sod_ukr_tur_azi_swt_ind_dgb_bul_prs_bsq_scr_aeg_bem_mnd_fre_cze_tsw_dut_zul_alb_est_ses_igb_hun_pol_chh_geo_rom_ben_ctl_krd_gam_sid_urd_fin_cic_bat_mol_mly_jpn_tml_kor_pan_glc_yor_bos_mao_hin_wly_jav_cnt_ger_dyu_lit_mlt_slo_spa_lat_ita_qcu_swe_por_guj_swa_amh_arw_heb_svk_sun_eng_ven_nor_bam_tag_tha_anl_knd_moo_akn_aze_mcd_rus_uzb_xho_vie_hau_lda_ewe_fbf	-0.290800435256426	-0.687392189103253	0.493546328404932
593	gam_eng_igb_lat_amr_sod_mlt_alb_azi_uzb_ewe_mao_dgb_ger_scr_bsq_hin_aeg_ven_mnd_krd_nor_bam_ben_yor_rom_est_xho_swt_fin_ita_hau_geo_pol_spa_mol_slo_owc_tig_swe_hun_cic_jav_dut_tag_jpn_tml_kor_rus_glc_zul_afr_bat_svk_amh_ind_cnt_lit_lda_ctl_sid_ukr_mcd_fre_bos_qcu_bul_por_urd_moo_wly_prs_chh_guj_mly_cze_dyu_pan_akn_sun_tha_heb_knd_bem_fbf_aze_grk_arw_tur_tsw_vie_anl_swa_ses_tsn	-0.553020176656601	-1.31801695933819	0.190735246798342
594	amr_svk_cic_mol_aeg_sid_amh_lat_tur_azi_ven_sun_bem_lit_hin_bsq_eng_heb_ewe_mnd_ita_glc_swt_pan_yor_krd_fin_lda_bam_est_ger_wly_geo_ukr_rom_nor_urd_sod_owc_swe_hun_fbf_mao_alb_mly_jpn_tml_kor_scr_bos_dyu_ben_jav_afr_tig_bat_cnt_prs_swa_slo_chh_rus_bul_fre_cze_qcu_arw_pol_spa_tsw_hau_ctl_gam_grk_ind_guj_ses_dut_akn_tag_tha_anl_knd_xho_dgb_uzb_mcd_por_aze_tsn_vie_mlt_moo_igb_zul	0.0760256113708075	0.179125125741597	0.858229123491105
595	owc_ukr_swt_pan_amr_sid_gam_prs_uzb_aze_dgb_sun_akn_rom_svk_bsq_rus_chh_swa_mnd_swe_guj_igb_cze_dyu_urd_fin_zul_yor_hun_grk_amh_geo_krd_spa_ctl_glc_tig_anl_hin_est_ven_jav_arw_bat_jpn_knd_kor_bos_slo_fbf_scr_ind_nor_mlt_tag_cnt_bul_bem_mol_aeg_afr_lat_ben_dut_qcu_eng_mcd_pol_lda_heb_ita_wly_por_mly_alb_ses_ger_tsw_mao_tha_sod_tml_cic_xho_tur_lit_fre_azi_moo_vie_hau_ewe_tsn_bam	0.186125083222028	0.438475401509023	0.662058583872604
596	aeg_cze_swa_pan_hau_chh_gam_eng_aze_uzb_zul_bat_ven_bos_por_bsq_rom_sod_tsn_cnt_dut_glc_lda_afr_yor_grk_hun_dyu_ewe_est_urd_amh_geo_ukr_arw_guj_ben_anl_wly_swe_fin_bem_ind_scr_mao_jpn_tml_kor_hin_bul_ses_prs_sun_lit_sid_mly_mnd_slo_igb_mcd_tig_lat_rus_krd_nor_qcu_svk_pol_ctl_bam_mlt_ger_owc_spa_tag_alb_moo_mol_akn_jav_tha_heb_knd_fbf_cic_tur_ita_fre_azi_tsw_vie_amr_dgb_swt_xho	-0.080641060173548	-0.190443630580506	0.849376611463159
597	gam_rus_lda_nor_heb_sod_chh_ben_azi_uzb_yor_bat_bam_rom_fre_bsq_guj_anl_moo_cnt_bos_scr_dyu_bul_xho_afr_fin_zul_ewe_hun_grk_tig_geo_glc_ctl_krd_arw_hau_sid_ita_est_igb_sun_ukr_tag_jpn_tml_kor_ger_eng_fbf_mol_jav_por_mlt_mao_mnd_alb_swt_spa_amr_pol_slo_prs_urd_qcu_lit_pan_hin_tsw_aeg_dut_wly_lat_mly_svk_ses_cze_dgb_ind_tha_amh_knd_ven_swa_aze_swe_mcd_tur_tsn_vie_owc_akn_bem_cic	0.367897680762207	0.867312230613444	0.388003324229363
598	heb_ben_bam_rus_owc_mlt_hau_afr_aze_azi_bem_tag_swa_dut_lit_bsq_rom_chh_lda_mnd_lat_spa_ven_swe_akn_krd_est_xho_ewe_hun_ukr_gam_geo_prs_mcd_svk_por_anl_aeg_guj_fin_cic_sun_pol_jav_jpn_tml_kor_scr_bul_dyu_glc_ind_ger_amr_bat_cnt_grk_tsn_arw_wly_bos_nor_hin_ita_qcu_fre_urd_alb_swt_sid_eng_sod_ctl_mly_slo_moo_mol_tsw_mao_tha_amh_knd_yor_zul_uzb_cze_pan_tur_igb_vie_tig_dgb_ses_fbf	-0.558496708540299	-1.33063416080923	0.186562842812739
599	hau_eng_lda_spa_anl_chh_gam_pol_aze_azi_igb_tag_ewe_bos_ctl_bsq_ita_sid_ven_mnd_arw_slo_swt_scr_bem_hin_hun_zul_ses_fin_fre_wly_geo_guj_pan_ben_afr_amr_heb_krd_est_swa_mao_cze_mly_jpn_knd_kor_bul_rus_bam_alb_ind_por_owc_bat_cnt_ger_cic_glc_aeg_mol_svk_rom_swe_qcu_mcd_nor_lit_fbf_tig_dut_mlt_grk_sun_lat_moo_ukr_dgb_jav_tha_amh_tml_tsn_xho_tur_prs_urd_uzb_tsw_vie_sod_dyu_yor_akn	0.170929157450639	0.402421118671924	0.688297601272447
600	anl_lat_ewe_lit_mlt_chh_gam_swe_uzb_tur_swa_mao_lda_nor_rom_bsq_urd_wly_tsw_cnt_hin_glc_bam_dut_bem_bul_fin_ses_dgb_hun_mol_tig_geo_alb_krd_ukr_arw_aeg_heb_por_est_zul_tag_spa_ind_jpn_knd_kor_guj_fre_yor_cze_bat_ger_owc_mly_mnd_pol_dyu_prs_sod_bos_svk_mcd_afr_qcu_scr_ita_pan_swt_amr_rus_amh_ben_jav_ctl_cic_eng_igb_sun_tha_sid_tml_ven_akn_aze_slo_grk_azi_tsn_vie_hau_fbf_moo_xho	-0.435305002365193	-1.03345618784425	0.304070438071637
601	heb_slo_ses_afr_sod_tig_hau_fre_tur_uzb_tsw_ind_dyu_svk_glc_bsq_swe_amr_xho_cnt_por_eng_bam_nor_yor_lit_est_igb_tsn_hun_urd_sid_geo_scr_dut_ita_pol_amh_mlt_mol_fin_cic_bat_rus_sun_jpn_tml_kor_grk_krd_fbf_pan_mao_cze_chh_tag_mnd_mcd_lda_prs_anl_spa_bul_guj_rom_qcu_ben_ger_alb_bem_gam_lat_wly_bos_mly_arw_moo_ctl_zul_jav_tha_owc_knd_akn_swt_azi_hin_ukr_aze_ven_vie_aeg_ewe_swa_dgb	-0.656481117986588	-1.5724723594477	0.119237127327113
602	mlt_dut_bam_por_gam_owc_tig_rus_uzb_azi_dyu_sun_ewe_svk_glc_bsq_arw_wly_cic_mnd_pol_eng_bem_bos_moo_scr_fin_fbf_ses_est_ctl_sid_geo_fre_krd_slo_nor_heb_anl_mol_hun_ven_bat_ben_mao_jpn_tml_kor_cze_pan_swa_bul_mly_afr_sod_ind_cnt_lat_igb_hin_hau_prs_alb_ita_grk_qcu_guj_mcd_lit_yor_amr_urd_aeg_rom_tag_ger_zul_ukr_swt_jav_tha_chh_knd_dgb_xho_tur_spa_swe_aze_lda_vie_amh_tsw_tsn_akn	-0.0067144781393551	-0.015812546719944	0.987417812439485
603	chh_hin_dgb_rus_sid_hau_mlt_prs_aze_azi_akn_tag_tsw_nor_dut_bsq_urd_tig_xho_cnt_fre_ita_lda_mcd_tsn_svk_hun_bem_bam_fin_guj_aeg_geo_lat_pan_scr_por_heb_owc_krd_est_fbf_jav_slo_sun_jpn_tml_kor_bul_bos_zul_eng_mao_lit_amh_bat_mnd_glc_dyu_swe_amr_alb_ger_ctl_rom_qcu_pol_spa_cze_cic_wly_ben_anl_mol_ind_ukr_ses_afr_ven_mly_tha_gam_knd_ewe_igb_uzb_arw_grk_tur_yor_vie_sod_moo_swt_swa	-0.273985982152946	-0.649206933245154	0.51780474952942
604	wly_por_akn_rom_aeg_amh_chh_pan_uzb_aze_fbf_bat_ven_eng_prs_bsq_fre_amr_tsw_cnt_spa_ger_moo_svk_ewe_mcd_hun_swt_swa_fin_rus_owc_geo_urd_alb_hin_mol_tig_mlt_swe_est_ses_mao_dut_jav_jpn_knd_kor_guj_grk_bam_ita_tag_lat_gam_ind_mnd_nor_tsn_lit_anl_slo_krd_bos_scr_qcu_ben_afr_ukr_bem_sod_glc_sid_ctl_sun_pol_dyu_bul_yor_mly_tha_hau_tml_dgb_igb_azi_arw_cze_tur_cic_vie_heb_xho_lda_zul	-0.195099040119156	-0.460582457503666	0.646173392298269
605	anl_ger_cic_urd_amr_sid_heb_spa_uzb_tur_moo_jav_igb_glc_afr_bsq_krd_hau_lda_cnt_grk_hin_tsn_ben_tsw_scr_est_swa_yor_hun_arw_aeg_geo_nor_slo_por_lit_mlt_sod_fre_fin_xho_sun_ctl_mly_jpn_tml_kor_prs_dut_swt_svk_mao_eng_gam_ind_mnd_cze_ewe_mol_wly_ita_pol_guj_mcd_qcu_rom_pan_bos_bem_amh_ukr_chh_alb_tag_bul_ses_lat_ven_bat_tha_tig_knd_fbf_dgb_aze_swe_rus_azi_bam_vie_owc_dyu_zul_akn	-0.517108593565823	-1.23158629578258	0.221208824831101
606	amh_pan_moo_alb_aeg_sod_hau_ben_azi_tur_swt_bat_dgb_nor_dut_bsq_glc_tig_tsw_cnt_ita_swe_bem_cze_zul_lat_hun_lda_yor_fin_pol_wly_geo_svk_bos_rom_scr_gam_owc_ukr_est_swa_jav_fre_mly_jpn_knd_kor_arw_grk_igb_rus_tag_eng_amr_mao_mnd_slo_ses_urd_sid_hin_bul_guj_ger_qcu_afr_mcd_krd_ven_chh_por_anl_mol_ind_ctl_tsn_prs_cic_sun_tha_heb_tml_akn_dyu_uzb_lit_spa_aze_fbf_vie_mlt_bam_xho_ewe	0.962635996138836	2.30800967234962	0.0232157180883099
607	gam_hin_lda_ger_amr_anl_owc_ukr_azi_aze_bam_sun_tsw_ita_arw_bsq_mol_tig_fbf_cnt_pol_cze_ven_por_yor_grk_est_bem_akn_hun_spa_heb_geo_fre_alb_scr_dut_aeg_hau_urd_fin_cic_jav_mcd_tag_jpn_knd_kor_guj_bos_dgb_rom_mao_ctl_wly_ind_mnd_rus_swa_bul_amh_pan_glc_slo_eng_qcu_swe_krd_afr_swt_sid_ben_sod_lit_bat_nor_igb_lat_moo_mly_tha_chh_tml_ses_xho_uzb_prs_svk_tur_zul_vie_mlt_dyu_ewe_tsn	-0.868900007114153	-2.10393203340774	0.0380828893322778
608	gam_mol_ses_guj_anl_heb_tig_rus_azi_tur_moo_jav_dyu_spa_urd_bsq_ger_aeg_swt_mnd_lat_rom_ewe_glc_bam_pol_est_fbf_zul_hun_arw_mlt_geo_svk_lit_swe_afr_owc_amh_nor_fin_akn_tag_eng_mly_jpn_knd_kor_ukr_slo_xho_dut_bat_alb_hau_mao_cnt_bul_bem_cze_wly_scr_ben_bos_krd_qcu_ita_hin_fre_lda_sod_mcd_amr_ctl_ind_por_tsw_prs_yor_sun_tha_chh_tml_tsn_dgb_uzb_pan_grk_aze_igb_vie_sid_ven_swa_cic	-0.138700059398429	-0.326929634217835	0.744455792121532
609	hau_mol_moo_cze_sod_heb_chh_scr_azi_aze_cic_ind_igb_por_dut_bsq_slo_amh_ven_cnt_svk_mcd_swt_urd_fbf_pan_est_dyu_swa_hun_krd_gam_geo_alb_bul_ita_pol_tig_amr_arw_fin_ewe_sun_rom_tag_jpn_tml_kor_ger_lit_lda_eng_jav_ukr_sid_bat_mnd_hin_ses_afr_owc_nor_grk_lat_glc_qcu_guj_spa_bos_tsw_anl_prs_mlt_swe_mao_fre_zul_rus_bam_mly_tha_wly_knd_dgb_xho_tur_ctl_ben_uzb_akn_vie_aeg_tsn_bem_yor	-0.558441977138359	-1.33087944647666	0.186482413343394
610	heb_pol_bem_ukr_sid_hau_anl_cze_tur_aze_fbf_mao_lda_ger_slo_bsq_scr_owc_dyu_mnd_lit_swe_ses_rus_moo_por_fin_cic_swa_hun_guj_amr_geo_hin_nor_spa_bul_mlt_aeg_dut_est_ewe_mly_svk_sun_jpn_tml_kor_alb_ctl_swt_arw_tag_mcd_gam_jav_cnt_krd_xho_fre_chh_eng_mol_ben_bos_qcu_pan_ita_rom_tsw_tig_prs_sod_lat_bat_glc_zul_afr_igb_ind_tha_wly_knd_dgb_tsn_azi_urd_grk_uzb_yor_vie_amh_akn_ven_bam	-0.81272182159872	-1.95913648515374	0.0530917842814245
611	sod_bos_akn_pol_heb_owc_hau_lit_tur_azi_ses_sun_xho_bul_scr_bsq_pan_tig_tsw_cnt_cze_por_ven_arw_bam_nor_est_swt_swa_hun_mcd_mlt_geo_urd_eng_krd_grk_anl_sid_glc_fin_tsn_mao_swe_jav_jpn_knd_kor_prs_ukr_bem_slo_ind_spa_amr_tag_mnd_mol_yor_ben_aeg_hin_alb_afr_lat_qcu_fre_ctl_rus_fbf_amh_rom_wly_svk_mly_guj_ewe_ger_igb_bat_tha_gam_tml_cic_zul_uzb_dut_ita_aze_dgb_vie_chh_lda_moo_dyu	0.191672423788941	0.451102183515624	0.65296599814881
612	anl_scr_zul_por_amh_chh_aeg_lat_azi_uzb_yor_ind_ewe_pol_hin_bsq_mcd_mlt_tsn_mnd_eng_afr_bam_grk_fbf_svk_fin_dgb_swa_est_bul_heb_geo_urd_ita_arw_cze_wly_sid_ben_hun_swt_mly_krd_bat_jpn_knd_kor_ger_mol_bem_swe_mao_bos_gam_jav_cnt_rus_cic_rom_owc_slo_glc_lit_ctl_qcu_fre_prs_spa_moo_amr_nor_sod_pan_sun_dut_lda_guj_dyu_tag_tha_tig_tml_igb_tsw_tur_ukr_alb_aze_akn_vie_hau_xho_ven_ses	-0.417324697682569	-0.989645046052622	0.324915514672102
613	hau_grk_ven_svk_gam_owc_heb_lat_uzb_azi_yor_bat_fbf_afr_pol_bsq_por_chh_bam_mnd_slo_glc_moo_rus_ewe_rom_hun_cic_lda_est_mol_anl_geo_urd_ger_ukr_ben_wly_aeg_bul_fin_swa_tag_fre_mly_jpn_knd_kor_ita_alb_tsw_scr_mao_guj_tig_jav_cnt_krd_dyu_hin_amh_prs_bos_nor_swe_qcu_mcd_dut_eng_xho_mlt_ctl_sod_arw_sun_lit_tsn_pan_igb_ind_tha_amr_tml_dgb_akn_aze_spa_cze_tur_zul_vie_sid_bem_ses_swt	-0.270626032606511	-0.639743219262595	0.523912408216283
614	sod_mol_moo_por_amh_wly_heb_cze_tur_uzb_cic_sun_ven_mcd_slo_bsq_spa_chh_yor_mnd_ger_grk_lda_nor_bem_svk_est_dgb_tsn_hun_eng_anl_geo_rus_dut_arw_krd_mlt_tig_pol_fin_igb_ind_ben_mao_jpn_tml_kor_swe_ukr_zul_scr_jav_afr_owc_tag_cnt_lat_dyu_rom_hau_lit_prs_fre_alb_qcu_bos_ctl_urd_bam_aeg_guj_sid_ita_bat_bul_ewe_pan_xho_mly_tha_gam_knd_akn_swa_aze_hin_glc_azi_tsw_vie_amr_swt_ses_fbf	-0.332853790127853	-0.789448071487955	0.431858294294139
615	wly_alb_swt_cze_amr_sid_amh_ger_tur_uzb_moo_ind_igb_mcd_slo_bsq_afr_heb_dyu_cnt_scr_ukr_ewe_pan_swa_hin_fin_zul_yor_hun_bos_mlt_geo_ita_rus_por_fre_aeg_gam_guj_est_bam_tag_ben_jav_jpn_tml_kor_rom_ctl_fbf_arw_mao_dut_chh_mly_mnd_krd_dgb_svk_owc_pol_swe_prs_eng_qcu_urd_bul_nor_ses_tig_lat_hau_mol_sun_lit_bem_glc_ven_bat_tha_sod_knd_akn_cic_azi_grk_spa_aze_tsn_vie_anl_xho_lda_tsw	-0.523563708306176	-1.25080061552758	0.214144906005775
616	chh_grk_bem_prs_owc_gam_tig_pol_tur_azi_fbf_jav_ewe_ita_fre_bsq_hin_sod_yor_mnd_urd_slo_xho_swe_ven_dut_fin_ses_cic_est_ukr_amr_geo_glc_svk_rus_arw_anl_amh_nor_hun_zul_mly_ger_ind_jpn_knd_kor_ctl_eng_igb_mcd_sun_por_heb_mao_cnt_alb_tsw_afr_wly_lit_scr_mol_spa_qcu_guj_ben_bul_dgb_sid_bos_mlt_lat_bat_rom_swt_cze_akn_tag_tha_aeg_tml_dyu_lda_aze_krd_pan_uzb_bam_vie_hau_moo_tsn_swa	-0.551843888248061	-1.31461907703094	0.191870741607831
617	mlt_swe_swa_ben_sid_amh_anl_dut_tur_aze_dyu_tag_bem_pol_por_bsq_eng_gam_cic_mnd_krd_ita_akn_hin_tsn_mcd_est_ven_swt_fin_nor_hau_geo_lit_prs_scr_urd_sod_chh_bos_hun_lda_mao_afr_ind_jpn_tml_kor_mol_rus_moo_glc_mly_guj_amr_jav_cnt_ctl_ses_grk_owc_arw_rom_fre_lat_qcu_pan_spa_svk_ewe_heb_ukr_tig_alb_sun_bul_xho_cze_dgb_bat_tha_aeg_knd_zul_tsw_uzb_slo_ger_azi_igb_vie_wly_yor_bam_fbf	-0.204234591111498	-0.482015357975928	0.630927484990123
618	heb_swe_lda_spa_anl_aeg_amr_ctl_azi_uzb_xho_bat_igb_rus_cze_bsq_arw_sid_bem_mnd_bul_mol_dgb_ben_bam_dut_fin_tsn_yor_est_ukr_sod_geo_alb_afr_rom_bos_wly_tig_pan_hun_ses_ind_pol_mly_jpn_knd_kor_prs_glc_swa_hin_tag_eng_mlt_jav_cnt_lat_moo_fre_chh_slo_ita_lit_krd_qcu_grk_urd_por_dyu_owc_ger_hau_mcd_sun_nor_cic_scr_akn_mao_tha_gam_tml_swt_ewe_aze_svk_guj_tur_tsw_vie_amh_zul_ven_fbf	-0.196150134977186	-0.463244202152424	0.644271600469742
619	sid_ukr_ven_cze_chh_amr_amh_nor_azi_uzb_ewe_bat_cic_dut_guj_bsq_rus_wly_bem_mnd_spa_mcd_fbf_grk_moo_rom_est_dgb_tsw_fin_hin_hau_geo_krd_bul_arw_ita_tig_anl_pol_hun_bam_tag_eng_jav_jpn_tml_kor_swe_ben_akn_lat_mao_bos_sod_mly_cnt_lit_swt_mol_gam_ger_alb_urd_pan_qcu_glc_svk_prs_dyu_aeg_scr_mlt_slo_sun_por_lda_afr_tsn_ind_tha_heb_knd_xho_yor_aze_fre_ctl_tur_zul_vie_owc_swa_igb_ses	-0.109041503531455	-0.256804886743289	0.797896674349183
620	mlt_svk_cic_cze_owc_chh_sod_bul_azi_uzb_bam_jav_fbf_arw_fre_bsq_hin_heb_xho_cnt_ita_eng_akn_prs_lda_glc_est_moo_ven_hun_dut_wly_geo_lat_pan_lit_grk_anl_gam_nor_fin_zul_sun_por_tag_jpn_tml_kor_ctl_rom_ewe_mol_bat_spa_amr_mao_mnd_ger_swt_bos_sid_scr_ukr_slo_pol_qcu_swe_alb_krd_yor_amh_urd_tig_guj_mly_ben_bem_rus_tsn_ind_tha_hau_knd_swa_dgb_tur_mcd_afr_aze_dyu_vie_aeg_tsw_igb_ses	-0.622318792514038	-1.48704756676874	0.140384881384985
621	aeg_scr_swt_ctl_mlt_tig_sid_glc_uzb_azi_tsw_tag_ewe_pol_mcd_bsq_lat_owc_zul_mnd_hin_por_cic_dut_swa_mol_est_dgb_lda_hun_bul_sod_geo_alb_bos_prs_urd_amh_heb_lit_fin_akn_mly_arw_mao_jpn_tml_kor_ger_nor_bam_slo_bat_afr_wly_jav_cnt_ukr_ven_swe_chh_ben_eng_svk_cze_qcu_rus_spa_grk_tsn_amr_ita_hau_krd_ind_rom_fbf_guj_moo_sun_tha_anl_knd_igb_xho_tur_fre_pan_aze_yor_vie_gam_dyu_bem_ses	-0.353912300125378	-0.838316732256995	0.404002312226246
622	hau_rom_dyu_hin_sod_anl_sid_glc_aze_uzb_ses_bat_bem_eng_ctl_bsq_swe_chh_yor_cnt_guj_bos_lda_dut_igb_svk_hun_tsn_ewe_est_grk_wly_geo_pan_ben_alb_pol_heb_mlt_slo_fin_cic_sun_nor_tag_jpn_knd_kor_prs_ger_fbf_afr_mly_scr_tig_mao_mnd_rus_tsw_fre_aeg_ita_krd_lat_spa_qcu_por_bul_mol_swa_owc_urd_gam_cze_ind_mcd_bam_lit_xho_jav_tha_amh_tml_ven_swt_tur_arw_ukr_azi_akn_vie_amr_moo_dgb_zul	0.091557332819108	0.215795959922943	0.829619387038019
623	tig_arw_ewe_ctl_owc_amh_chh_ben_tur_aze_bam_mao_swa_svk_glc_bsq_krd_hau_lda_mnd_nor_lat_fbf_eng_akn_bos_hun_ven_bem_est_slo_amr_geo_prs_rom_pol_cze_sod_heb_bul_fin_xho_tag_guj_sun_jpn_knd_kor_por_spa_dyu_lit_ind_fre_sid_mly_cnt_swe_dgb_grk_anl_alb_mol_scr_hin_qcu_mcd_urd_dut_moo_aeg_pan_wly_ita_bat_ger_yor_afr_cic_jav_tha_mlt_tml_swt_ses_uzb_ukr_rus_azi_zul_vie_gam_igb_tsn_tsw	-0.134666384956369	-0.318065572490573	0.751148312367337
624	wly_mcd_bem_guj_amh_mlt_gam_scr_uzb_tur_cic_mao_zul_bos_dut_bsq_bul_tig_swt_cnt_lat_slo_dyu_ita_swa_swe_hun_ven_ses_fin_prs_owc_geo_nor_ger_svk_afr_sid_aeg_grk_est_tsw_tag_eng_sun_jpn_knd_kor_mol_cze_akn_pan_jav_krd_amr_mly_mnd_por_lda_lit_chh_ben_hin_pol_fre_qcu_rom_alb_ctl_dgb_heb_spa_anl_ukr_bat_arw_igb_glc_bam_ind_tha_sod_tml_tsn_moo_azi_rus_urd_aze_ewe_vie_hau_yor_fbf_xho	-0.294507891594898	-0.696623095350276	0.487776253800421
625	amh_rom_moo_scr_wly_sod_aeg_pan_uzb_azi_zul_mly_swa_ukr_guj_bsq_slo_gam_bam_mnd_svk_arw_dyu_spa_ses_rus_hun_cic_fbf_est_lat_sid_geo_pol_ger_hin_glc_amr_heb_krd_fin_xho_bat_swe_jav_jpn_knd_kor_afr_grk_tsn_ben_sun_ctl_mlt_tag_cnt_por_akn_cze_owc_bos_urd_nor_prs_qcu_lit_bul_mol_bem_chh_dut_hau_fre_ind_mcd_yor_ita_ven_mao_tha_anl_tml_ewe_igb_aze_alb_eng_tur_swt_vie_tig_dgb_tsw_lda	-0.382495544324615	-0.905999846546935	0.367277269027323
626	wly_guj_ses_eng_sid_mlt_amr_ben_tur_aze_akn_bat_igb_prs_pol_bsq_krd_chh_ewe_cnt_mol_ctl_moo_mcd_dgb_spa_hun_fbf_yor_est_afr_tig_geo_glc_swe_scr_lit_sod_hau_hin_fin_xho_ind_pan_sun_jpn_tml_kor_nor_arw_cic_grk_tag_urd_amh_jav_mnd_rom_lda_fre_owc_dut_rus_alb_ita_qcu_bos_bul_lat_zul_anl_svk_heb_slo_mly_ukr_bem_ger_bam_mao_tha_aeg_knd_tsn_ven_uzb_cze_por_azi_swa_vie_gam_dyu_swt_tsw	-0.631318114216249	-1.5119559718269	0.133935810503885
627	chh_glc_akn_por_heb_owc_tig_slo_uzb_azi_tsn_mly_swt_fre_eng_bsq_urd_amh_bam_cnt_arw_alb_dyu_rus_cic_ukr_fin_dgb_swa_hun_mcd_sod_geo_guj_ger_ben_afr_gam_wly_nor_est_moo_sun_ctl_jav_jpn_knd_kor_swe_mol_xho_rom_ind_pan_mlt_bat_mnd_lit_ewe_ita_sid_dut_hin_lat_bul_qcu_scr_cze_prs_ven_anl_krd_hau_grk_mao_pol_zul_spa_ses_tag_tha_aeg_tml_lda_igb_aze_bos_svk_tur_bem_vie_amr_tsw_fbf_yor	-0.0540395129240289	-0.127406240794886	0.898893956158433
628	owc_rom_dyu_ben_amr_mlt_sod_lat_azi_aze_tsw_mao_akn_hin_afr_bsq_slo_chh_zul_cnt_nor_mol_yor_spa_bem_rus_est_xho_tsn_fin_arw_sid_geo_cze_ita_bos_eng_hau_amh_ctl_hun_moo_tag_glc_mly_jpn_knd_kor_pan_lit_fbf_ukr_ind_prs_aeg_jav_mnd_bul_ses_mcd_anl_krd_svk_por_fre_qcu_guj_urd_swe_ven_tig_alb_wly_ger_sun_dut_bam_grk_dgb_bat_tha_gam_tml_lda_ewe_uzb_scr_pol_tur_igb_vie_heb_swt_swa_cic	0.634745350540526	1.50370713938701	0.136045233249375
629	mlt_fre_moo_slo_tig_wly_chh_cze_uzb_azi_bem_tag_lda_hin_svk_bsq_mol_amr_akn_cnt_glc_lat_ses_krd_yor_afr_est_bam_tsw_hun_arw_sod_geo_ger_guj_urd_dut_heb_sid_ukr_fin_igb_sun_eng_jav_jpn_knd_kor_mcd_pol_zul_swe_bat_rus_hau_ind_mnd_alb_dyu_ita_anl_prs_grk_scr_rom_qcu_ben_spa_pan_cic_gam_nor_owc_lit_mly_ctl_swt_bul_dgb_mao_tha_aeg_tml_ven_xho_aze_por_bos_tur_ewe_vie_amh_fbf_tsn_swa	-0.656889988097129	-1.57211872036709	0.119319131185022
630	sid_svk_moo_prs_sod_owc_gam_bos_aze_tur_tsw_mly_bem_slo_por_bsq_ctl_amr_bam_cnt_arw_rom_dyu_mol_yor_guj_hun_cic_swa_fin_dut_heb_geo_glc_alb_rus_nor_tig_amh_fre_est_igb_ind_ita_mao_jpn_tml_kor_lat_urd_dgb_hin_bat_swe_hau_tag_mnd_ukr_ses_lit_anl_mcd_scr_ben_bul_qcu_krd_grk_pol_akn_wly_afr_mlt_pan_sun_cze_swt_ger_ven_jav_tha_chh_knd_ewe_xho_azi_spa_eng_uzb_tsn_vie_aeg_lda_zul_fbf	0.0988741934300239	0.23291259004959	0.816341125964926
631	anl_lat_ses_urd_gam_aeg_amh_dut_aze_uzb_fbf_mao_swt_mol_rus_bsq_arw_hau_tsw_mnd_afr_por_cic_scr_akn_rom_est_dyu_zul_hun_glc_owc_geo_mcd_grk_spa_ben_heb_wly_nor_fin_lda_ind_ita_sun_jpn_knd_kor_pan_krd_dgb_swe_jav_ger_sid_mly_cnt_bul_bem_fre_tig_bos_svk_eng_pol_qcu_hin_prs_guj_swa_mlt_slo_amr_cze_bat_ukr_moo_ctl_ewe_tag_tha_chh_tml_bam_yor_tur_alb_lit_azi_tsn_vie_sod_xho_ven_igb	-0.818068620855984	-1.971573984979	0.0516300455169455
632	amr_fre_ewe_guj_owc_aeg_chh_nor_aze_tur_xho_bat_dyu_ctl_mcd_bsq_bul_sid_dgb_cnt_cze_krd_cic_alb_bem_lat_est_tsn_ven_hun_slo_tig_geo_swe_svk_pan_scr_sod_heb_mol_fin_tsw_sun_glc_ind_jpn_tml_kor_rom_afr_yor_urd_mao_ukr_amh_mly_mnd_prs_akn_dut_wly_ger_hin_bos_arw_qcu_ita_lit_eng_swa_mlt_por_gam_grk_jav_spa_lda_ben_zul_tag_tha_anl_knd_fbf_ses_uzb_pol_rus_azi_swt_vie_hau_moo_bam_igb	-1.1626562468116	-2.86002149348158	0.00523024713218016
633	sod_cze_bam_krd_owc_aeg_anl_ita_aze_tur_yor_bat_dgb_scr_svk_bsq_bos_heb_cic_cnt_mol_prs_lda_swe_swa_slo_fin_akn_tsn_est_eng_hau_geo_fre_lat_bul_afr_amr_sid_alb_hun_tsw_sun_urd_tag_jpn_tml_kor_arw_ukr_bem_guj_jav_mcd_wly_ind_mnd_pan_ses_grk_amh_rus_ctl_rom_glc_qcu_ben_pol_por_swt_mlt_dut_tig_hin_mly_lit_dyu_nor_igb_mao_tha_gam_knd_moo_zul_uzb_ger_spa_azi_ewe_vie_chh_fbf_ven_xho	-0.73673821511006	-1.77030389685404	0.0799535097838954
634	sod_ctl_xho_bos_sid_gam_wly_ger_tur_azi_bam_sun_moo_guj_eng_bsq_urd_aeg_igb_cnt_ben_grk_dyu_arw_cic_por_hun_zul_ewe_fin_mcd_amr_geo_svk_rus_rom_alb_tig_amh_afr_est_ses_ind_ukr_mao_jpn_knd_kor_nor_hin_akn_pol_jav_ita_chh_mly_mnd_bul_fbf_slo_hau_cze_krd_lat_fre_qcu_scr_swe_pan_dgb_owc_prs_anl_glc_bat_spa_swa_lit_lda_tag_tha_mlt_tml_bem_tsw_uzb_dut_mol_aze_ven_vie_heb_swt_yor_tsn	-0.53800022394056	-1.28320443144972	0.202608958505213
635	anl_mol_bem_slo_sod_amr_owc_lat_azi_tur_dyu_jav_tsw_mcd_hin_bsq_rus_gam_akn_cnt_ger_ita_dgb_bos_swa_bul_est_moo_yor_fin_spa_tig_geo_alb_ben_svk_pan_sid_mlt_glc_hun_ven_sun_eng_bat_jpn_tml_kor_lit_grk_igb_cze_ind_urd_amh_mao_mnd_swe_fbf_scr_heb_ukr_ctl_prs_arw_qcu_rom_fre_afr_tsn_chh_nor_aeg_por_mly_dut_ses_guj_bam_tag_tha_hau_knd_xho_ewe_uzb_pol_krd_aze_cic_vie_wly_zul_lda_swt	-0.661003466912557	-1.58214879927304	0.117010664894426
636	amr_glc_moo_lit_anl_wly_tig_urd_tur_azi_bam_sun_fbf_spa_grk_bsq_afr_amh_ses_mnd_prs_bul_tsn_pan_zul_swe_fin_swt_swa_est_eng_gam_geo_dut_alb_ukr_slo_chh_sid_pol_hun_igb_bat_ctl_jav_jpn_tml_kor_bos_arw_yor_por_mly_rom_owc_mao_cnt_hin_dgb_ben_sod_scr_ger_lat_rus_qcu_mol_nor_cze_lda_hau_mcd_heb_ita_tag_guj_akn_svk_bem_ind_tha_mlt_knd_ewe_cic_aze_krd_fre_uzb_ven_vie_aeg_xho_tsw_dyu	0.808709309532781	1.92300721544343	0.0575386179247785
637	owc_afr_moo_grk_heb_mlt_hau_scr_uzb_tur_cic_mly_ewe_pol_nor_bsq_spa_gam_ven_mnd_guj_ita_ses_dut_lda_bos_fin_swt_tsw_est_swe_sid_geo_ger_ctl_slo_ukr_anl_amr_hin_hun_bam_bat_arw_jav_jpn_tml_kor_alb_cze_tsn_pan_sun_bul_sod_mao_cnt_krd_swa_urd_amh_lat_por_rus_ben_qcu_prs_fre_eng_dyu_chh_mol_tig_lit_tag_mcd_xho_glc_fbf_ind_tha_aeg_knd_zul_dgb_aze_rom_svk_azi_akn_vie_wly_bem_yor_igb	-0.649542315914896	-1.55336515486399	0.12373251282066
638	sid_cze_tsn_ben_sod_owc_amr_eng_tur_azi_akn_mly_moo_spa_svk_bsq_pol_heb_bam_mnd_mol_guj_zul_afr_igb_ger_hun_dyu_yor_est_nor_wly_geo_ita_lat_lit_prs_mlt_gam_glc_fin_tsw_sun_ukr_ind_jpn_knd_kor_bul_dut_lda_krd_mao_rom_tig_tag_cnt_grk_xho_alb_aeg_ctl_arw_hin_por_qcu_urd_bos_swe_bem_amh_mcd_hau_pan_bat_slo_swt_fre_ewe_jav_tha_anl_tml_fbf_ses_uzb_scr_rus_aze_swa_vie_chh_ven_cic_dgb	-0.602715933960293	-1.44096203943155	0.152953913839815
639	sod_alb_xho_ita_amh_anl_heb_pan_aze_uzb_fbf_sun_bam_cze_spa_bsq_pol_gam_swa_cnt_dut_rom_zul_krd_ven_bos_hun_ewe_lda_fin_mcd_owc_geo_ukr_por_swe_nor_mlt_hau_urd_est_bem_bat_slo_mly_jpn_knd_kor_bul_fre_tsn_scr_jav_lit_tig_mao_mnd_arw_cic_ben_wly_prs_ger_eng_glc_qcu_mol_afr_rus_yor_sid_ctl_amr_hin_ind_svk_dgb_lat_swt_tag_tha_aeg_tml_ses_dyu_azi_grk_guj_tur_igb_vie_chh_moo_tsw_akn	-0.17573041747466	-0.414395156696393	0.679538997694019
640	owc_rus_igb_dut_amh_wly_chh_urd_azi_tur_bam_ind_xho_glc_bos_bsq_cze_anl_fbf_mnd_pan_ger_akn_alb_dgb_slo_hun_bem_ses_fin_prs_hau_geo_arw_spa_nor_scr_heb_tig_ctl_est_moo_mly_guj_jav_jpn_knd_kor_krd_bul_dyu_swe_tag_ukr_sid_mao_cnt_lit_tsw_mol_amr_lat_rom_ben_fre_qcu_ita_afr_pol_ewe_aeg_eng_sod_por_bat_grk_tsn_mcd_swa_sun_tha_gam_tml_ven_yor_uzb_svk_hin_aze_lda_vie_mlt_cic_swt_zul	-0.0682851275267793	-0.161093506178003	0.872369187893328
641	amr_grk_swa_arw_anl_amh_gam_mcd_aze_tur_tsn_tag_tsw_slo_bos_bsq_bul_aeg_bam_cnt_ben_ger_lda_ctl_fbf_hin_est_ven_akn_hun_afr_owc_geo_pol_alb_lit_swe_wly_sod_dut_fin_dgb_bat_svk_sun_jpn_knd_kor_krd_nor_moo_por_ind_rom_chh_jav_mnd_lat_yor_pan_hau_mol_prs_spa_scr_qcu_fre_urd_cze_xho_heb_ita_sid_guj_mao_rus_swt_ukr_ses_mly_tha_tig_tml_zul_ewe_azi_glc_eng_uzb_bem_vie_mlt_dyu_cic_igb	-0.155382022285815	-0.366503606497703	0.714821826885482
642	amr_prs_akn_glc_owc_heb_aeg_afr_aze_azi_zul_ind_ven_lit_ctl_bsq_guj_anl_lda_cnt_nor_spa_bam_krd_tsn_ben_hun_swt_moo_est_rom_mlt_geo_scr_fre_cze_ger_amh_chh_ukr_fin_dgb_mao_bos_sun_jpn_knd_kor_alb_mcd_xho_pol_mly_urd_gam_jav_mnd_swe_ses_ita_wly_arw_eng_por_svk_qcu_pan_rus_dut_cic_tig_lat_sod_slo_tag_grk_fbf_hin_tsw_bat_tha_hau_tml_yor_swa_uzb_mol_bul_tur_bem_vie_sid_dyu_ewe_igb	-0.797483132708491	-1.92052450070244	0.0578554235143973
643	chh_alb_zul_guj_hau_anl_gam_lit_tur_aze_swa_mao_moo_svk_rom_bsq_pol_aeg_swt_cnt_swe_ben_ewe_pan_igb_mcd_est_fbf_bem_fin_prs_sid_geo_nor_grk_spa_lat_wly_amh_glc_hun_akn_jav_mol_bat_jpn_knd_kor_krd_ita_tsn_cze_tag_por_tig_sun_mnd_eng_dgb_afr_sod_ctl_ger_bul_bos_qcu_arw_rus_ukr_yor_mlt_urd_owc_scr_mly_dut_lda_fre_cic_ind_tha_heb_tml_xho_ses_uzb_slo_hin_azi_dyu_vie_amr_tsw_bam_ven	-0.321681331118916	-0.761463970366042	0.448306621669389
644	tig_swe_zul_pan_hau_aeg_wly_mol_tur_uzb_tsn_sun_dgb_ger_eng_bsq_dut_gam_tsw_mnd_nor_arw_bem_pol_akn_rom_est_swa_ses_fin_mcd_owc_geo_por_hin_afr_glc_amh_anl_fre_hun_bam_bat_spa_mly_jpn_tml_kor_lit_ben_yor_krd_tag_svk_sod_ind_cnt_urd_lda_scr_chh_ctl_grk_ita_prs_qcu_cze_rus_ukr_swt_heb_lat_amr_slo_mao_guj_fbf_bul_moo_jav_tha_mlt_knd_xho_igb_azi_bos_alb_aze_ven_vie_sid_ewe_cic_dyu	0.0406520167177141	0.0959071707190562	0.923800662381462
645	owc_prs_yor_ctl_amr_chh_amh_spa_uzb_aze_moo_bat_fbf_grk_lit_bsq_lat_gam_ewe_mnd_dut_ben_dyu_mol_ses_swe_est_zul_bam_hun_bul_tig_geo_arw_eng_pol_fre_mlt_heb_nor_fin_igb_tag_afr_jav_jpn_tml_kor_alb_pan_dgb_por_ind_ger_aeg_mly_cnt_cze_tsw_slo_wly_ita_guj_urd_rom_qcu_krd_mcd_bos_lda_hau_scr_anl_rus_mao_ukr_tsn_glc_swa_sun_tha_sod_knd_swt_cic_tur_hin_svk_azi_akn_vie_sid_ven_bem_xho	0.412608610367861	0.971909479993327	0.333616667755535
646	hau_grk_ses_ita_wly_aeg_owc_urd_aze_tur_akn_mly_igb_lit_guj_bsq_ben_gam_xho_cnt_ger_krd_tsw_por_dgb_slo_hun_bam_dyu_fin_dut_amh_geo_mcd_svk_glc_spa_anl_sod_bul_est_moo_bat_nor_jav_jpn_knd_kor_rus_prs_swa_bos_sun_arw_heb_tag_mnd_scr_swt_pan_tig_eng_cze_pol_ukr_qcu_afr_alb_lat_tsn_mlt_rom_amr_mol_mao_swe_bem_hin_lda_ind_tha_chh_tml_yor_ewe_uzb_ctl_fre_azi_fbf_vie_sid_ven_cic_zul	-0.111517974868167	-0.262948232887437	0.793172135322862
647	mlt_dut_dgb_nor_gam_owc_sid_ger_azi_aze_dyu_sun_lda_bos_eng_bsq_afr_amr_xho_mnd_scr_por_bam_ctl_tsn_fre_fin_igb_zul_est_lit_heb_geo_cze_rom_bul_urd_sod_chh_lat_hun_yor_jav_slo_ind_jpn_knd_kor_mol_pan_swt_guj_tag_ukr_amh_bat_cnt_rus_swa_krd_aeg_spa_ben_mcd_pol_qcu_arw_grk_svk_ses_hau_prs_tig_hin_mly_ita_moo_alb_akn_mao_tha_wly_tml_bem_fbf_tur_swe_glc_uzb_ewe_vie_anl_ven_tsw_cic	-0.488262793079875	-1.16249356642012	0.248009482213219
648	mlt_slo_xho_lit_anl_chh_amh_glc_aze_tur_ven_mao_lda_urd_prs_bsq_afr_sod_ewe_mnd_grk_spa_zul_mol_dgb_ger_fin_swa_tsw_hun_pan_hau_geo_eng_rus_ukr_krd_owc_wly_lat_est_moo_tag_dut_mly_jpn_knd_kor_rom_arw_swt_bul_jav_scr_sid_sun_cnt_nor_tsn_swe_gam_ben_mcd_alb_cze_qcu_pol_bos_ita_akn_aeg_ctl_heb_hin_ind_fre_yor_por_cic_bat_tha_tig_tml_igb_ses_uzb_svk_guj_azi_fbf_vie_amr_dyu_bam_bem	0.25056019659761	0.590138563788172	0.556528976730901
649	sid_slo_ven_cze_owc_amh_wly_ukr_azi_uzb_lda_sun_dgb_nor_urd_bsq_krd_gam_dyu_cnt_eng_scr_ewe_fre_fbf_ctl_est_tsn_swt_fin_svk_sod_geo_lit_pan_spa_por_aeg_tig_glc_hun_swa_bat_afr_mao_jpn_tml_kor_swe_hin_cic_dut_mly_mcd_heb_tag_mnd_ita_bem_prs_anl_grk_ger_guj_bul_qcu_arw_rus_rom_bam_amr_bos_mlt_mol_ind_ben_akn_alb_igb_jav_tha_hau_knd_ses_moo_aze_lat_pol_tur_tsw_vie_chh_zul_xho_yor	0.308450390901118	0.726851242554749	0.469142735858169
650	chh_bul_moo_pan_owc_amh_aeg_mol_tur_azi_bam_tag_swa_fre_rus_bsq_afr_hau_swt_mnd_por_mcd_lda_ukr_xho_ben_est_ses_dgb_hun_guj_tig_geo_ctl_rom_grk_prs_gam_amr_lat_fin_cic_bat_cze_mao_jpn_tml_kor_swe_lit_igb_urd_sun_glc_mlt_jav_cnt_pol_tsn_arw_heb_svk_ita_alb_eng_qcu_bos_scr_hin_tsw_anl_slo_sid_nor_mly_spa_dyu_krd_ewe_ind_tha_sod_knd_fbf_zul_aze_ger_dut_uzb_yor_vie_wly_akn_ven_bem	0.412145680564134	0.972811854271681	0.333170302940923
651	aeg_spa_akn_cze_hau_gam_sod_slo_azi_aze_tsn_mly_xho_ita_ctl_bsq_ger_amr_fbf_mnd_pol_rus_dyu_dut_moo_svk_fin_swa_dgb_hun_ukr_owc_geo_prs_swe_arw_pan_anl_tig_scr_est_ewe_ind_grk_tag_jpn_tml_kor_fre_afr_swt_mol_bat_urd_sid_sun_cnt_bul_yor_nor_mlt_eng_bos_glc_lit_qcu_por_rom_guj_ses_chh_mcd_heb_alb_jav_lat_lda_hin_tsw_mao_tha_wly_knd_ven_bem_uzb_krd_ben_tur_cic_vie_amh_igb_zul_bam	-0.246302902707472	-0.581989959152699	0.561981633124433
652	gam_fre_dgb_alb_sod_owc_mlt_cze_aze_uzb_tsw_bat_bam_hin_afr_bsq_glc_sid_dyu_cnt_grk_pan_yor_scr_bem_ben_hun_zul_lda_fin_bul_wly_geo_dut_ger_eng_arw_tig_amh_urd_est_swt_sun_prs_mly_jpn_knd_kor_lit_mol_akn_por_mao_rus_amr_jav_mnd_lat_ewe_rom_heb_spa_krd_nor_mcd_qcu_ita_ukr_swe_ven_anl_slo_chh_bos_tag_svk_tsn_guj_xho_ind_tha_hau_tml_ses_swa_tur_pol_ctl_azi_moo_vie_aeg_cic_fbf_igb	0.510942403057417	1.2073666416037	0.230352718585823
653	sid_ger_yor_prs_chh_anl_hau_alb_azi_aze_swt_tag_zul_svk_mol_bsq_grk_heb_igb_mnd_pan_cze_fbf_rom_ewe_ctl_fin_dgb_tsw_hun_guj_amr_geo_ben_por_lit_mcd_tig_owc_bos_est_bam_ind_arw_sun_jpn_knd_kor_swe_spa_lda_fre_mao_hin_mlt_mly_cnt_glc_moo_urd_sod_ukr_scr_slo_krd_qcu_lat_ita_eng_cic_gam_nor_wly_rus_bat_bul_ven_dut_xho_jav_tha_aeg_tml_ses_akn_tur_pol_afr_uzb_bem_vie_amh_dyu_swa_tsn	-0.355721522979688	-0.842390887436197	0.401730363462347
654	gam_glc_tsw_ben_wly_anl_sod_bos_tur_uzb_yor_jav_cic_alb_arw_bsq_pol_hau_dyu_mnd_ita_fre_dgb_swe_akn_rus_est_zul_swt_fin_scr_chh_geo_lit_prs_pan_ctl_heb_owc_afr_hun_swa_bat_rom_mly_jpn_knd_kor_nor_bul_bam_urd_ind_spa_tig_tag_cnt_ukr_lda_hin_amr_eng_dut_cze_slo_qcu_por_mol_grk_ses_sid_lat_amh_guj_mao_krd_fbf_svk_bem_sun_tha_aeg_tml_ewe_tsn_aze_mcd_ger_azi_moo_vie_mlt_ven_igb_xho	-0.574906717926655	-1.37314399532416	0.173009275375849
655	owc_dut_swt_rom_aeg_sod_amh_spa_uzb_aze_ses_tag_ewe_pan_alb_bsq_ctl_sid_dyu_mnd_arw_guj_xho_ita_igb_cze_fin_dgb_yor_hun_afr_amr_geo_bos_lit_swe_pol_anl_chh_bul_est_bam_mly_krd_bat_jpn_tml_kor_hin_grk_swa_urd_mao_fre_tig_ind_cnt_mcd_bem_rus_hau_ukr_ben_por_slo_qcu_glc_scr_eng_cic_wly_mol_mlt_svk_sun_lat_zul_prs_tsw_jav_tha_heb_knd_lda_fbf_tur_nor_ger_azi_tsn_vie_gam_moo_ven_akn	0.209601941574752	0.493513577230851	0.622813201952856
656	amr_mol_ewe_bos_gam_aeg_heb_swe_aze_tur_swa_ind_lda_prs_ita_bsq_nor_wly_ven_cnt_ukr_bul_zul_urd_swt_scr_hun_dyu_moo_est_rus_chh_geo_afr_guj_pan_fre_anl_tig_svk_fin_ses_mao_krd_jav_jpn_tml_kor_alb_por_bam_dut_sun_mcd_hau_mly_mnd_spa_igb_slo_sod_lat_pol_eng_grk_qcu_lit_glc_hin_fbf_owc_cze_amh_ben_tag_rom_cic_arw_bem_bat_tha_mlt_knd_tsn_yor_azi_ctl_ger_uzb_xho_vie_sid_tsw_akn_dgb	-0.515821694250841	-1.22598179682804	0.223300878495873
657	sid_alb_fbf_cze_heb_mlt_amr_eng_tur_uzb_swa_ind_swt_lat_rus_bsq_mcd_gam_zul_cnt_pan_urd_tsw_hin_xho_pol_est_dgb_akn_fin_swe_owc_geo_rom_slo_prs_arw_tig_aeg_glc_hun_bam_mly_ctl_tag_jpn_knd_kor_bos_por_tsn_scr_sun_spa_wly_mao_mnd_fre_ses_krd_sod_ben_ita_nor_dut_qcu_ukr_ger_mol_ven_chh_svk_anl_guj_bat_bul_dyu_grk_ewe_jav_tha_amh_tml_bem_moo_aze_afr_lit_azi_lda_vie_hau_yor_cic_igb	0.218126960869346	0.512965838190598	0.609191566512677
658	tig_ger_lda_rom_amr_mlt_owc_ukr_tur_uzb_bam_mao_moo_cze_guj_bsq_ben_hau_swt_mnd_bul_glc_cic_afr_dyu_prs_hun_ewe_bem_est_fre_anl_geo_alb_rus_bos_grk_aeg_sid_ita_fin_zul_tag_pol_ind_jpn_knd_kor_mol_spa_xho_svk_bat_mcd_chh_sun_cnt_lat_tsw_pan_amh_dut_ctl_scr_swe_qcu_lit_por_hin_tsn_sod_krd_heb_arw_jav_eng_fbf_slo_akn_mly_tha_wly_tml_ses_yor_azi_urd_nor_aze_swa_vie_gam_igb_ven_dgb	-0.635424862143985	-1.52261739647884	0.131247617784746
659	heb_swe_tsn_krd_sod_owc_amh_scr_aze_azi_moo_jav_dgb_slo_fre_bsq_ger_anl_swt_mnd_nor_lat_igb_grk_bem_guj_fin_yor_akn_est_ukr_mlt_geo_mcd_dut_pol_por_tig_sid_prs_hun_zul_sun_rus_mao_jpn_knd_kor_ita_rom_ewe_bos_ind_ctl_gam_bat_cnt_urd_ven_mol_chh_eng_lit_svk_cze_qcu_alb_spa_bul_cic_aeg_glc_hau_ben_tag_arw_dyu_hin_bam_mly_tha_wly_tml_fbf_xho_tur_afr_pan_uzb_lda_vie_amr_tsw_ses_swa	-0.37279944723428	-0.883420938326598	0.379286876458797
660	heb_spa_ses_ukr_aeg_mlt_gam_alb_aze_azi_ewe_tag_dyu_por_afr_bsq_cze_chh_tsw_mnd_nor_bul_xho_guj_igb_prs_hun_swt_cic_est_mcd_owc_geo_scr_ben_krd_svk_anl_amr_slo_fin_dgb_mao_ita_sun_jpn_tml_kor_bos_eng_akn_ger_jav_lat_wly_bat_cnt_pol_bem_lit_hau_urd_hin_ctl_glc_qcu_arw_grk_mol_tsn_sid_dut_sod_fre_mly_rom_zul_swe_ven_ind_tha_amh_knd_yor_bam_uzb_pan_rus_tur_moo_vie_tig_lda_swa_fbf	-0.215274039599285	-0.509007615444471	0.611952427393756
661	sod_grk_ewe_lat_heb_amr_gam_pan_tur_azi_yor_jav_tsw_hin_urd_bsq_nor_mlt_swa_cnt_bul_ger_swt_guj_zul_svk_fin_lda_bem_hun_bos_sid_geo_glc_ben_ita_alb_anl_hau_spa_est_ven_mly_afr_sun_jpn_tml_kor_fre_prs_tsn_slo_bat_por_wly_ind_mnd_ctl_xho_krd_tig_mcd_rus_dut_rom_qcu_swe_cze_mol_ses_owc_arw_amh_pol_tag_ukr_cic_scr_akn_mao_tha_chh_knd_moo_dyu_aze_eng_lit_uzb_bam_vie_aeg_fbf_igb_dgb	-0.591124032689156	-1.41106504876097	0.161561995270696
662	anl_rus_ewe_ukr_sod_wly_sid_cze_azi_uzb_dyu_bat_igb_alb_glc_bsq_mol_gam_akn_mnd_spa_pan_tsn_mcd_lda_slo_fin_bem_xho_est_scr_amr_geo_fre_eng_dut_arw_owc_chh_ita_hun_zul_sun_bos_mly_jpn_tml_kor_ben_rom_swt_bul_jav_hin_mlt_tag_cnt_nor_ven_swe_heb_lat_lit_prs_svk_qcu_urd_grk_afr_swa_tig_ctl_hau_pol_mao_ger_bam_guj_fbf_ind_tha_amh_knd_moo_tsw_tur_por_krd_aze_dgb_vie_aeg_yor_cic_ses	-0.480842390379849	-1.1438086330862	0.255638616316152
663	aeg_afr_tsn_fre_chh_owc_tig_ctl_aze_uzb_tsw_bat_swt_svk_bos_bsq_ukr_anl_ewe_cnt_prs_dut_ven_hin_cic_grk_hun_dgb_yor_est_alb_mlt_geo_mol_eng_guj_scr_amr_gam_spa_fin_moo_tag_slo_jav_jpn_tml_kor_nor_pol_dyu_mcd_sun_ger_sod_mao_mnd_rom_zul_cze_heb_arw_por_glc_swe_qcu_krd_pan_ben_akn_wly_lit_hau_rus_mly_lat_lda_bul_swa_ind_tha_sid_knd_igb_bam_tur_urd_ita_azi_xho_vie_amh_ses_bem_fbf	-0.243412959450421	-0.5751256176435	0.566595188872157
664	amh_slo_moo_pan_tig_anl_aeg_spa_azi_aze_dgb_tag_akn_mcd_bos_bsq_fre_heb_zul_cnt_svk_por_yor_swe_xho_dut_est_tsw_ven_fin_prs_mlt_geo_bul_guj_hin_lat_chh_hau_ctl_hun_bem_mly_ben_jav_jpn_knd_kor_ita_scr_igb_lit_bat_afr_gam_ind_mnd_arw_swa_krd_sid_rom_glc_alb_ukr_qcu_nor_mol_rus_cic_owc_grk_amr_ger_sun_cze_ewe_eng_dyu_mao_tha_sod_tml_bam_lda_tur_pol_urd_uzb_swt_vie_wly_tsn_ses_fbf	-0.429910443561054	-1.01922058585025	0.310742379678337
665	amr_grk_moo_bos_tig_wly_aeg_pan_aze_azi_dgb_mly_bam_lit_por_bsq_rom_sod_yor_cnt_ger_cze_zul_arw_ses_spa_fin_xho_lda_est_hin_owc_geo_bul_ben_mcd_ctl_sid_chh_urd_hun_ewe_tag_prs_bat_jpn_knd_kor_eng_slo_tsw_glc_jav_fre_amh_sun_mnd_guj_ven_dut_gam_swe_pol_ukr_rus_qcu_krd_scr_mol_fbf_anl_alb_hau_nor_ind_svk_igb_afr_bem_mao_tha_heb_tml_cic_dyu_uzb_lat_ita_tur_akn_vie_mlt_swt_tsn_swa	0.0136309606460497	0.0320802298264949	0.97447681846563
666	heb_ita_tsw_bos_anl_sod_sid_por_azi_uzb_lda_sun_moo_arw_pol_bsq_cze_hau_xho_cnt_ukr_ger_tsn_rom_ewe_grk_hun_bam_swt_fin_ctl_aeg_geo_alb_bul_krd_ben_tig_mlt_lat_est_dyu_mao_svk_mly_jpn_knd_kor_mcd_afr_cic_guj_jav_lit_owc_ind_mnd_mol_swa_slo_chh_glc_urd_pan_prs_qcu_dut_swe_scr_igb_amh_nor_amr_spa_tag_hin_ven_rus_dgb_bat_tha_wly_tml_bem_fbf_tur_eng_fre_aze_akn_vie_gam_yor_zul_ses	-0.45255941943781	-1.07585178084914	0.284776664735281
667	amr_spa_zul_ben_hau_chh_amh_nor_uzb_azi_moo_sun_xho_pol_hin_bsq_ger_gam_swa_cnt_cze_mol_swt_bos_igb_arw_fin_bam_ewe_est_lat_wly_geo_por_eng_svk_pan_mlt_aeg_swe_hun_fbf_jav_ukr_mly_jpn_knd_kor_dut_fre_ven_guj_tag_slo_tig_bat_mnd_krd_tsn_mcd_heb_scr_prs_glc_rus_qcu_afr_alb_ctl_bem_anl_lit_sid_ita_mao_urd_yor_bul_dgb_ind_tha_sod_tml_tsw_akn_aze_grk_rom_tur_ses_vie_owc_cic_dyu_lda	-0.0109382292498732	-0.0257945943627404	0.979476442030407
668	sod_rom_bam_urd_amr_aeg_tig_krd_aze_uzb_ewe_jav_lda_fre_rus_bsq_dut_amh_swa_cnt_bul_pol_igb_ger_bem_ben_est_tsw_akn_hun_lit_owc_geo_por_guj_grk_hin_sid_chh_slo_fin_swt_tag_glc_mly_jpn_knd_kor_mcd_eng_dgb_svk_sun_prs_anl_ind_mnd_spa_ses_bos_hau_alb_arw_cze_ita_qcu_ukr_afr_mol_zul_mlt_scr_heb_nor_bat_ctl_ven_lat_xho_mao_tha_wly_tml_yor_dyu_azi_pan_swe_tur_cic_vie_gam_tsn_fbf_moo	0.142422128333143	0.335258863837701	0.738184888514551
669	wly_glc_akn_arw_chh_amr_sod_urd_aze_azi_swt_sun_ewe_lit_scr_bsq_alb_anl_swa_mnd_nor_rus_lda_spa_dgb_mcd_hun_igb_bam_est_afr_gam_geo_grk_ita_krd_svk_heb_tig_eng_fin_fbf_mao_prs_jav_jpn_knd_kor_pan_dut_ven_fre_tag_por_mlt_mly_cnt_swe_cic_cze_owc_rom_hin_pol_lat_qcu_mol_bul_ger_ses_amh_guj_sid_ctl_bat_bos_tsn_ben_bem_ind_tha_aeg_tml_tsw_zul_tur_slo_ukr_uzb_moo_vie_hau_xho_yor_dyu	-0.640069150828997	-1.5316955059814	0.128992313107929
670	sid_ukr_igb_hin_sod_hau_chh_slo_tur_azi_ses_sun_xho_por_mcd_bsq_rom_aeg_tsn_mnd_rus_alb_moo_eng_swa_ger_est_ven_akn_hun_lit_amr_geo_pan_ben_guj_cze_tig_gam_nor_fin_dyu_ind_dut_mly_jpn_tml_kor_grk_arw_fbf_afr_tag_glc_owc_jav_cnt_mol_tsw_prs_anl_scr_spa_bos_ita_qcu_ctl_pol_fre_swt_amh_lat_heb_swe_mao_urd_ewe_svk_bam_bat_tha_wly_knd_dgb_bem_uzb_krd_bul_aze_zul_vie_mlt_cic_lda_yor	0.127740244974046	0.3007921445683	0.764244427003218
671	chh_afr_lda_krd_hau_sid_anl_mol_aze_tur_swt_ind_yor_urd_lit_bsq_rus_sod_ewe_cnt_svk_prs_igb_hin_dyu_mcd_est_akn_fbf_hun_swe_gam_geo_bul_ukr_rom_grk_aeg_wly_glc_fin_bam_mao_eng_bat_jpn_knd_kor_spa_fre_xho_ben_tag_arw_owc_mly_mnd_alb_zul_pan_tig_cze_dut_por_bos_qcu_slo_ctl_ger_bem_heb_pol_mlt_nor_jav_lat_ses_scr_ven_sun_tha_amh_tml_moo_cic_azi_ita_guj_uzb_tsw_vie_amr_tsn_swa_dgb	0.0729623056080623	0.171896738978308	0.863892210764646
672	chh_bos_dgb_prs_aeg_tig_hau_fre_azi_tur_swt_sun_zul_ger_rom_bsq_por_anl_cic_mnd_krd_mol_ewe_arw_xho_ita_fin_akn_dyu_hun_alb_owc_geo_lit_swe_guj_rus_sod_sid_pol_est_ven_tag_mcd_mao_jpn_knd_kor_eng_grk_moo_glc_mly_ben_heb_ind_cnt_ctl_ses_dut_mlt_urd_hin_cze_afr_qcu_lat_nor_svk_bem_gam_spa_amh_scr_jav_bul_igb_slo_tsn_bat_tha_amr_tml_lda_fbf_uzb_ukr_pan_aze_bam_vie_wly_tsw_yor_swa	0.539020397488403	1.27223129871562	0.20646280979928
673	mlt_por_yor_hin_amr_owc_hau_pan_uzb_azi_bem_jav_ses_grk_dut_bsq_prs_heb_zul_cnt_ukr_afr_ewe_glc_swt_bul_est_lda_cic_fin_lit_sod_geo_svk_swe_cze_rom_gam_tig_scr_hun_dyu_bat_fre_ind_jpn_knd_kor_rus_ctl_xho_slo_mao_lat_wly_sun_mnd_guj_swa_arw_chh_eng_pol_krd_ben_qcu_alb_ita_mcd_tsw_aeg_mol_anl_spa_mly_nor_ven_ger_fbf_tag_tha_sid_tml_dgb_igb_aze_urd_bos_tur_bam_vie_amh_moo_tsn_akn	0.0649841130563585	0.152973153875564	0.87875086353394
674	tig_rus_ses_fre_amr_sid_chh_prs_tur_aze_bem_sun_lda_hin_scr_bsq_eng_mlt_swt_mnd_swe_grk_zul_ctl_dyu_ita_fin_akn_cic_hun_lit_owc_geo_bos_pan_spa_dut_amh_sod_krd_est_bam_jav_ben_mly_jpn_tml_kor_urd_slo_ven_svk_bat_pol_wly_ind_cnt_rom_xho_afr_heb_glc_por_alb_guj_qcu_ukr_nor_cze_tsw_hau_ger_aeg_lat_mao_bul_dgb_mol_yor_tag_tha_anl_knd_swa_tsn_azi_mcd_arw_uzb_ewe_vie_gam_moo_fbf_igb	-0.0975331788338404	-0.229866384022239	0.818700429426716
675	sod_alb_fbf_rus_anl_hau_sid_nor_azi_uzb_ses_ind_xho_hin_pol_bsq_prs_amh_akn_mnd_dut_krd_swt_eng_yor_scr_est_igb_cic_hun_swe_amr_geo_por_slo_pan_lit_tig_mlt_svk_fin_dyu_mly_grk_sun_jpn_tml_kor_ukr_cze_swa_mol_tag_rom_heb_bat_cnt_fre_bam_arw_aeg_lat_ita_afr_guj_qcu_ben_urd_bos_zul_owc_spa_chh_ger_jav_ctl_tsw_mcd_moo_mao_tha_gam_knd_ven_dgb_aze_glc_bul_tur_bem_vie_wly_tsn_lda_ewe	0.125530462115794	0.295391323737371	0.768353447689352
676	hau_slo_tsw_guj_gam_owc_heb_urd_aze_uzb_ven_tag_moo_fre_nor_bsq_glc_mlt_akn_cnt_dut_ukr_xho_afr_cic_alb_fin_dyu_ewe_est_pan_amh_geo_rom_rus_eng_bul_anl_chh_pol_hun_swt_jav_lat_mly_jpn_tml_kor_arw_hin_lda_por_sun_krd_sod_mao_mnd_spa_bem_mol_wly_prs_mcd_cze_svk_qcu_ger_ben_ita_dgb_amr_scr_aeg_lit_ind_bos_bam_swe_ses_bat_tha_sid_knd_tsn_swa_tur_ctl_grk_azi_yor_vie_tig_fbf_igb_zul	0.16702928902062	0.393241121404094	0.695041422693807
677	sod_afr_tsw_lat_sid_owc_gam_pol_aze_uzb_dyu_ind_yor_bul_urd_bsq_ger_heb_xho_mnd_ukr_fre_zul_ctl_bem_pan_hun_dgb_bam_fin_grk_chh_geo_ita_mol_arw_spa_amr_tig_rus_est_swt_tag_hin_mao_jpn_tml_kor_dut_cze_ven_ben_jav_por_mlt_bat_cnt_guj_fbf_eng_amh_svk_prs_nor_lit_qcu_rom_glc_scr_swa_anl_mcd_wly_slo_mly_swe_igb_bos_akn_sun_tha_hau_knd_ses_lda_tur_krd_alb_azi_ewe_vie_aeg_tsn_cic_moo	-0.85093934857471	-2.05555674946687	0.0426286890967528
678	hau_swe_yor_arw_anl_aeg_amh_guj_azi_uzb_bem_jav_dgb_bul_afr_bsq_prs_chh_ven_mnd_urd_ita_swt_ger_moo_ctl_est_cic_tsn_hun_ben_sid_geo_eng_mol_por_spa_amr_wly_mcd_fin_xho_sun_ukr_mao_jpn_tml_kor_svk_scr_ses_pol_bat_lit_sod_mly_cnt_pan_bam_grk_owc_dut_hin_fre_rom_qcu_lat_slo_alb_akn_heb_krd_gam_bos_tag_cze_dyu_rus_ewe_ind_tha_mlt_knd_zul_tsw_aze_glc_nor_tur_igb_vie_tig_lda_swa_fbf	-0.235933470416883	-0.557926362352906	0.578235290173631
679	mlt_ger_akn_bul_wly_chh_owc_arw_uzb_aze_yor_tag_bam_krd_mol_bsq_bos_sid_tsn_cnt_hin_svk_moo_ukr_xho_slo_hun_tsw_ven_est_fre_heb_geo_rom_swe_eng_guj_hau_anl_grk_fin_dgb_jav_cze_mao_jpn_knd_kor_afr_pan_lda_lat_ind_por_aeg_mly_mnd_lit_igb_ctl_amr_ita_spa_glc_pol_qcu_urd_rus_prs_swt_tig_dut_gam_scr_sun_nor_ses_mcd_cic_bat_tha_sod_tml_ewe_dyu_tur_alb_ben_azi_fbf_vie_amh_swa_bem_zul	-0.0879657899376192	-0.207273548785383	0.836249410192167
680	sod_dut_ven_svk_gam_heb_wly_lat_tur_azi_lda_tag_akn_nor_urd_bsq_glc_owc_ewe_cnt_rom_por_dyu_grk_bem_guj_est_swt_tsn_hun_swe_tig_geo_lit_rus_krd_fre_chh_aeg_alb_fin_fbf_ind_bul_mao_jpn_knd_kor_afr_cze_cic_ctl_bat_spa_amh_sun_mnd_ita_ses_hin_anl_mol_pan_ger_prs_qcu_eng_bos_ben_tsw_hau_scr_amr_arw_mly_slo_zul_pol_dgb_jav_tha_mlt_tml_igb_yor_aze_ukr_mcd_uzb_xho_vie_sid_bam_swa_moo	-0.294478490409523	-0.695807350845627	0.488284666775928
681	heb_ger_bam_nor_anl_aeg_tig_bul_azi_aze_lda_jav_tsw_bos_glc_bsq_rom_owc_xho_cnt_rus_ita_tsn_arw_cic_afr_est_zul_ven_fin_mol_mlt_geo_swe_lat_hin_urd_amh_wly_ctl_hun_dgb_ind_krd_mly_jpn_knd_kor_por_alb_yor_cze_sun_fre_hau_bat_mnd_dut_ses_ben_amr_grk_ukr_prs_spa_qcu_slo_pol_guj_ewe_gam_lit_chh_svk_mao_mcd_akn_eng_igb_tag_tha_sid_tml_swt_swa_tur_pan_scr_uzb_moo_vie_sod_fbf_bem_dyu	-0.581791351939951	-1.3898002090864	0.167907521989486
682	mlt_grk_swa_ita_hau_sod_sid_glc_tur_azi_moo_mly_ewe_lit_mcd_bsq_pan_tig_tsw_mnd_scr_svk_lda_ger_bem_lat_est_dyu_ses_hun_hin_wly_geo_guj_pol_fre_prs_anl_chh_swe_fin_fbf_jav_alb_mao_jpn_tml_kor_bos_ctl_tsn_cze_ind_spa_aeg_sun_cnt_ukr_akn_rom_gam_rus_krd_arw_bul_qcu_slo_mol_afr_ven_heb_urd_amr_ben_tag_eng_yor_dut_zul_bat_tha_owc_knd_xho_bam_aze_por_nor_uzb_dgb_vie_amh_swt_igb_cic	0.19421248787763	0.457334540814688	0.648497184422267
683	gam_eng_dyu_mol_hau_owc_amh_arw_aze_tur_lda_ind_cic_lit_bul_bsq_afr_heb_xho_mnd_grk_guj_ven_spa_tsn_por_est_akn_swa_hun_scr_aeg_geo_svk_prs_dut_slo_anl_amr_ger_fin_moo_mly_alb_jav_jpn_tml_kor_pol_ita_fbf_ben_mao_swe_wly_tag_cnt_bos_ewe_rus_sid_ctl_rom_urd_fre_qcu_krd_glc_pan_ses_chh_mcd_tig_ukr_bat_hin_swt_nor_tsw_sun_tha_mlt_knd_bam_igb_uzb_lat_cze_azi_zul_vie_sod_dgb_bem_yor	-0.936885712444456	-2.277996403495	0.0250170147687504
684	tig_grk_zul_prs_heb_owc_wly_dut_tur_azi_swt_bat_dyu_glc_guj_bsq_ger_aeg_cic_cnt_hin_bos_fbf_nor_bem_rom_hun_tsn_xho_est_arw_chh_geo_lit_pan_ita_ben_hau_sod_lat_fin_yor_jav_alb_ind_jpn_knd_kor_scr_svk_bam_bul_sun_cze_sid_mly_mnd_urd_igb_fre_mlt_afr_mol_ctl_eng_qcu_swe_mcd_spa_ses_amh_pol_gam_slo_mao_ukr_lda_rus_tsw_tag_tha_amr_tml_dgb_ewe_uzb_krd_por_aze_akn_vie_anl_moo_ven_swa	-0.56941260952308	-1.35581814716429	0.178440210925214
685	owc_lit_xho_fre_sid_anl_amr_ukr_azi_uzb_zul_ind_fbf_pol_svk_bsq_ben_heb_ewe_cnt_eng_grk_tsn_rus_cic_afr_hun_ses_tsw_fin_arw_sod_geo_ger_nor_slo_dut_hau_amh_prs_est_igb_sun_scr_jav_jpn_knd_kor_glc_alb_dyu_swe_bat_cze_aeg_mao_mnd_bos_ven_ctl_gam_spa_urd_por_hin_qcu_mcd_mol_ita_swt_mlt_lat_tig_bul_tag_rom_moo_pan_akn_mly_tha_wly_tml_bem_yor_aze_guj_krd_tur_lda_vie_chh_bam_swa_dgb	-0.496183559684682	-1.1791239050712	0.241356645914797
686	hau_ukr_ses_ben_amr_amh_heb_spa_azi_aze_swa_sun_lda_arw_eng_bsq_lit_wly_zul_mnd_svk_hin_igb_guj_tsn_cze_fin_bam_bem_est_ita_anl_geo_pol_afr_swe_mcd_sid_sod_krd_hun_swt_mly_prs_mao_jpn_tml_kor_nor_pan_ven_lat_ind_slo_mlt_bat_cnt_ctl_dyu_alb_owc_glc_urd_grk_mol_qcu_rus_por_bul_xho_tig_ger_aeg_fre_jav_bos_cic_scr_dgb_tag_tha_chh_knd_yor_akn_uzb_rom_dut_tur_ewe_vie_gam_moo_tsw_fbf	-0.0180677682309913	-0.0425179238195534	0.96617697598203
687	heb_ger_cic_urd_gam_amr_sid_svk_tur_uzb_bem_sun_lda_mol_swe_bsq_mcd_chh_ses_cnt_rus_guj_bam_eng_swa_cze_est_ewe_dgb_hun_arw_tig_geo_ctl_spa_ukr_grk_anl_aeg_bul_fin_moo_ind_slo_mao_jpn_knd_kor_ben_rom_zul_por_jav_lat_owc_tag_mnd_ita_fbf_hin_mlt_fre_nor_alb_afr_qcu_glc_pan_krd_swt_wly_lit_hau_dut_mly_pol_ven_scr_yor_bat_tha_sod_tml_akn_tsw_azi_bos_prs_aze_xho_vie_amh_igb_tsn_dyu	-0.768012237507206	-1.85016864137689	0.0674644031318635
688	hau_guj_moo_ukr_tig_gam_amr_svk_aze_tur_xho_mao_cic_glc_alb_bsq_afr_sid_dgb_mnd_scr_rus_dyu_krd_tsn_ctl_fin_lda_ewe_est_hin_mlt_geo_rom_nor_spa_dut_owc_amh_prs_hun_akn_tag_eng_mly_jpn_knd_kor_swe_mcd_zul_bos_jav_lat_wly_ind_cnt_lit_swt_ita_sod_arw_bul_por_ger_qcu_pan_urd_cze_igb_anl_mol_chh_grk_bat_pol_swa_slo_ven_sun_tha_aeg_tml_tsw_yor_uzb_fre_ben_azi_ses_vie_heb_bam_bem_fbf	-0.290126235914812	-0.687235156290435	0.493644807055933
689	amr_eng_cic_cze_wly_amh_gam_ctl_aze_uzb_akn_tag_tsw_spa_rus_bsq_alb_mlt_ewe_cnt_ger_rom_igb_urd_ven_pan_hun_dyu_lda_est_prs_aeg_geo_arw_hin_dut_ita_sod_tig_scr_fin_fbf_ind_slo_mao_jpn_tml_kor_nor_krd_dgb_afr_mly_swe_hau_bat_mnd_lat_xho_mcd_heb_lit_bul_fre_pol_qcu_ben_guj_mol_yor_sid_bos_chh_grk_jav_por_bam_svk_bem_sun_tha_owc_knd_zul_tsn_tur_ukr_glc_azi_swt_vie_anl_ses_swa_moo	-0.0544023971217617	-0.128400845160836	0.898109022943463
690	tig_mol_swa_hin_mlt_owc_gam_svk_tur_uzb_lda_bat_dgb_urd_grk_bsq_guj_amr_dyu_cnt_arw_prs_moo_cze_tsw_rom_est_yor_bam_fin_ger_amh_geo_dut_afr_scr_spa_sod_wly_pol_hun_xho_sun_mcd_jav_jpn_knd_kor_lit_ben_akn_nor_mao_lat_sid_tag_mnd_por_zul_krd_chh_ita_alb_fre_slo_qcu_bos_pan_swe_tsn_anl_ctl_heb_ukr_mly_eng_igb_glc_swt_ind_tha_hau_tml_cic_ewe_azi_bul_rus_aze_ven_vie_aeg_ses_bem_fbf	0.130573524747587	0.30748516599066	0.759161638721489
691	heb_mcd_xho_slo_sod_sid_tig_afr_azi_uzb_bam_mly_zul_nor_swe_bsq_rus_wly_ewe_cnt_krd_urd_swt_ita_dyu_hin_fin_cic_moo_est_cze_amr_geo_bul_fre_ctl_lit_amh_chh_guj_hun_dgb_jav_dut_tag_jpn_tml_kor_ger_ukr_swa_pol_mao_svk_anl_sun_mnd_ben_fbf_mol_mlt_pan_grk_por_bos_qcu_prs_glc_alb_ven_gam_rom_owc_eng_ind_scr_ses_arw_akn_bat_tha_aeg_knd_igb_lda_tur_spa_lat_aze_tsn_vie_hau_bem_yor_tsw	-0.218942536952439	-0.517155251458714	0.606275599261615
692	aeg_pan_bem_pol_amr_wly_mlt_krd_azi_aze_fbf_bat_ewe_slo_swe_bsq_urd_sod_zul_cnt_ctl_hin_bam_lat_akn_mol_est_igb_yor_fin_rom_amh_geo_fre_ukr_mcd_guj_chh_hau_ita_hun_dyu_tag_grk_mao_jpn_tml_kor_eng_prs_tsw_dut_jav_arw_anl_sun_mnd_scr_lda_rus_sid_spa_por_ben_afr_qcu_glc_bos_nor_ses_owc_svk_heb_ger_mly_alb_swa_cze_swt_ind_tha_tig_knd_cic_xho_uzb_bul_lit_tur_ven_vie_gam_dgb_moo_tsn	0.413629310907747	0.976562990079936	0.331318981901802
693	hau_scr_swa_pan_amh_aeg_anl_krd_tur_aze_yor_sun_xho_afr_cze_bsq_lat_gam_ewe_cnt_rus_alb_fbf_pol_lda_ukr_fin_zul_swt_hun_ben_amr_geo_spa_por_arw_ita_tig_owc_bul_est_bam_jav_swe_ind_jpn_knd_kor_grk_lit_dgb_ctl_mao_ger_sid_tag_mnd_guj_akn_glc_sod_mcd_prs_slo_urd_qcu_svk_fre_mol_tsw_wly_dut_heb_nor_mly_rom_cic_bos_moo_bat_tha_mlt_tml_bem_dyu_azi_hin_eng_uzb_ven_vie_chh_igb_tsn_ses	-0.7899349287628	-1.90083694922368	0.0604201760871928
694	wly_svk_akn_mol_sid_sod_mlt_mcd_aze_uzb_dyu_bat_cic_prs_ctl_bsq_ita_gam_xho_mnd_cze_krd_ses_hin_swt_lat_est_zul_tsn_fin_glc_chh_geo_afr_alb_ben_dut_hau_amr_scr_hun_fbf_mao_grk_mly_jpn_tml_kor_lit_arw_yor_ger_sun_urd_owc_jav_cnt_eng_tsw_fre_tig_por_rom_pan_swe_qcu_bul_spa_slo_bam_aeg_pol_anl_ukr_ind_guj_igb_bos_ewe_tag_tha_heb_knd_moo_lda_tur_rus_nor_azi_ven_vie_amh_dgb_swa_bem	-0.247604850240417	-0.584770126191087	0.560118332601137
695	tig_prs_moo_rom_mlt_aeg_heb_nor_uzb_aze_fbf_sun_igb_eng_guj_bsq_lit_chh_tsw_mnd_pol_bul_yor_rus_xho_spa_hun_swa_dyu_est_scr_amr_geo_alb_hin_urd_grk_wly_anl_ben_fin_ewe_tag_slo_bat_jpn_tml_kor_mol_ger_dgb_bos_ind_dut_gam_mly_cnt_svk_zul_glc_hau_afr_fre_mcd_arw_qcu_pan_swe_por_lda_owc_ctl_amh_ita_mao_ukr_akn_lat_bam_jav_tha_sid_knd_ses_ven_azi_cze_krd_tur_tsn_vie_sod_cic_swt_bem	-0.511279788869504	-1.21669554694279	0.226798856856993
696	wly_krd_dyu_bos_amh_gam_owc_bul_azi_aze_bam_mly_ses_ukr_spa_bsq_ger_heb_akn_cnt_glc_eng_tsw_mol_ewe_prs_fin_xho_yor_est_cze_aeg_geo_rom_arw_por_fre_tig_chh_alb_hun_dgb_bat_urd_ind_jpn_tml_kor_nor_lit_lda_mcd_jav_dut_amr_tag_mnd_svk_swt_ben_anl_ctl_swe_lat_afr_qcu_ita_pol_pan_igb_sid_rus_sod_slo_sun_guj_fbf_grk_cic_mao_tha_hau_knd_tsn_moo_tur_scr_hin_uzb_ven_vie_mlt_zul_bem_swa	-0.275251647864476	-0.651275133080045	0.516474982998006
697	chh_spa_ven_guj_mlt_anl_sid_eng_azi_aze_ses_sun_tsn_pan_afr_bsq_bul_gam_dyu_mnd_cze_svk_xho_grk_bem_por_fin_swa_akn_hun_mcd_sod_geo_ger_slo_glc_arw_owc_wly_alb_est_tsw_mly_ita_jav_jpn_tml_kor_dut_bos_zul_ctl_ind_swe_hau_mao_cnt_rus_swt_prs_amh_mol_lit_krd_ben_qcu_pol_hin_nor_cic_heb_fre_aeg_scr_tag_lat_bam_rom_lda_bat_tha_amr_knd_moo_igb_tur_ukr_urd_uzb_ewe_vie_tig_yor_dgb_fbf	0.278674226052346	0.655863166745422	0.513531501758611
698	sid_urd_zul_hin_owc_amr_anl_fre_uzb_azi_akn_mly_cic_dut_scr_bsq_por_heb_xho_cnt_lit_cze_swa_bul_tsn_glc_fin_dyu_moo_hun_alb_wly_geo_eng_spa_mcd_pol_chh_aeg_slo_est_fbf_tag_lat_mao_jpn_tml_kor_ita_krd_igb_nor_jav_arw_mlt_bat_mnd_grk_bem_ben_amh_rus_prs_swe_mol_qcu_bos_ctl_guj_swt_sod_rom_gam_ukr_ind_pan_dgb_ger_tsw_sun_tha_tig_knd_ses_ven_aze_afr_svk_tur_yor_vie_hau_ewe_bam_lda	-0.930387972377668	-2.25830027815288	0.0262649134345894
699	owc_pan_ven_svk_mlt_heb_hau_slo_azi_tur_xho_jav_tsw_ukr_por_bsq_afr_amh_fbf_mnd_ita_mcd_dgb_urd_ewe_ctl_fin_yor_swt_hun_mol_amr_geo_rom_bul_alb_grk_chh_anl_fre_est_moo_ind_bos_mao_jpn_tml_kor_guj_dut_tsn_ger_sun_rus_sod_mly_cnt_pol_lda_krd_tig_hin_scr_nor_cze_qcu_spa_glc_arw_bem_wly_eng_sid_ben_tag_lat_bam_prs_igb_bat_tha_aeg_knd_swa_dyu_aze_swe_lit_uzb_zul_vie_gam_akn_cic_ses	-0.299625356834148	-0.708230342537808	0.480573580974861
700	amr_hin_ven_grk_hau_heb_tig_nor_azi_uzb_akn_sun_igb_scr_slo_bsq_lat_amh_swa_cnt_afr_glc_cic_krd_lda_svk_hun_fbf_dgb_est_mcd_owc_geo_prs_bul_pol_fre_mlt_chh_ukr_fin_bem_mao_swe_jav_jpn_knd_kor_ita_ben_ses_urd_tag_dut_gam_mly_mnd_ctl_bam_spa_wly_por_rom_lit_rus_qcu_eng_alb_pan_moo_anl_guj_aeg_cze_bat_arw_zul_ger_dyu_ind_tha_sid_tml_xho_tsw_aze_bos_mol_tur_tsn_vie_sod_yor_swt_ewe	-0.199948729556962	-0.472013909565041	0.638022503029011
701	sid_prs_fbf_bos_amh_hau_owc_ben_aze_tur_dgb_bat_dyu_guj_slo_bsq_hin_amr_bem_cnt_cze_nor_ses_lat_moo_glc_est_bam_cic_hun_scr_wly_geo_fre_pol_afr_mcd_mlt_anl_lit_fin_xho_mao_alb_ind_jpn_tml_kor_eng_pan_swt_mol_jav_ukr_aeg_mly_mnd_arw_igb_grk_sod_bul_svk_krd_rus_qcu_dut_rom_swe_lda_heb_urd_tig_por_tag_spa_ewe_ger_zul_sun_tha_chh_knd_ven_tsn_azi_ctl_ita_uzb_yor_vie_gam_akn_swa_tsw	-0.08881095488168	-0.209210189800935	0.834741740754456
702	sid_guj_moo_mcd_amr_anl_tig_cze_aze_tur_swa_mao_igb_rus_arw_bsq_krd_aeg_ses_cnt_prs_slo_cic_ita_lda_alb_fin_bem_tsw_est_ctl_owc_geo_ben_pol_eng_swe_heb_wly_ukr_hun_ewe_mly_glc_tag_jpn_tml_kor_svk_nor_dgb_dut_bat_ger_chh_sun_mnd_hin_ven_scr_mlt_bos_por_lit_fre_qcu_urd_mol_pan_swt_hau_spa_amh_rom_ind_bul_yor_afr_tsn_jav_tha_gam_knd_xho_akn_azi_grk_lat_uzb_zul_vie_sod_dyu_bam_fbf	-0.581735262919653	-1.39008757256463	0.167820521603159
703	tig_urd_xho_lit_chh_wly_anl_svk_aze_tur_cic_bat_tsn_fre_eng_bsq_grk_gam_bam_cnt_mol_scr_akn_mcd_moo_guj_fin_swa_bem_hun_swe_mlt_geo_prs_lat_rom_hin_heb_hau_bul_est_lda_mao_dut_ind_jpn_knd_kor_ita_ctl_zul_rus_tag_por_amr_sun_mnd_spa_ewe_arw_owc_slo_krd_ger_ben_qcu_bos_glc_pol_swt_aeg_cze_sid_nor_mly_afr_fbf_ukr_tsw_jav_tha_amh_tml_dyu_yor_uzb_pan_alb_azi_igb_vie_sod_ses_dgb_ven	-0.0156369978646027	-0.0369247465397774	0.970624152282945
704	amh_rom_zul_spa_mlt_sid_sod_alb_tur_uzb_akn_jav_bem_arw_prs_bsq_hin_anl_igb_mnd_scr_ben_swt_afr_dyu_nor_est_ven_cic_fin_bul_owc_geo_ukr_pol_glc_ctl_tig_chh_svk_hun_swa_ind_lat_bat_jpn_knd_kor_slo_dut_yor_por_tag_swe_amr_mao_cnt_mcd_xho_fre_wly_cze_lit_urd_bos_qcu_rus_eng_mol_tsw_hau_grk_heb_pan_mly_ita_ses_krd_dgb_sun_tha_gam_tml_fbf_moo_aze_guj_ger_azi_tsn_vie_aeg_ewe_bam_lda	0.139925275722818	0.329695004760025	0.742371868605842
705	hau_ben_swt_lat_gam_tig_aeg_bul_tur_aze_dyu_bat_lda_mol_afr_bsq_prs_sid_bam_cnt_lit_slo_bem_urd_tsn_ita_fin_swa_dgb_est_spa_amr_geo_alb_fre_swe_scr_amh_wly_pol_hun_ven_jav_svk_ind_jpn_tml_kor_cze_grk_fbf_guj_mly_pan_anl_mao_mnd_eng_tsw_dut_chh_arw_por_rus_bos_qcu_ctl_ukr_rom_moo_sod_mcd_owc_glc_tag_nor_igb_ger_akn_sun_tha_heb_knd_ewe_zul_azi_hin_krd_uzb_xho_vie_mlt_yor_ses_cic	-0.35340507279413	-0.837201530699463	0.404625563093926
706	amh_mol_akn_rus_amr_chh_mlt_prs_aze_azi_fbf_jav_tsw_mcd_lat_bsq_ita_aeg_dgb_cnt_pan_bos_yor_dut_ses_spa_hun_swa_ewe_fin_hin_sod_geo_cze_glc_ukr_nor_wly_hau_urd_est_tsn_mao_afr_mly_jpn_tml_kor_swe_fre_cic_svk_tag_ben_owc_ind_mnd_pol_bam_rom_heb_lit_grk_ger_bul_qcu_ctl_por_guj_swt_gam_scr_anl_eng_sun_krd_dyu_arw_igb_bat_tha_tig_knd_moo_lda_tur_slo_alb_uzb_zul_vie_sid_xho_bem_ven	0.55290168173394	1.30836330478243	0.193974477845731
707	amh_lit_zul_prs_anl_heb_sod_scr_tur_uzb_lda_mao_swa_lat_spa_bsq_nor_wly_xho_mnd_rom_arw_yor_ben_bem_swe_fin_dyu_igb_hun_fre_aeg_geo_krd_ita_eng_afr_chh_mlt_slo_est_dgb_jav_ukr_ind_jpn_knd_kor_ger_ctl_tsn_grk_bat_bos_hau_mly_cnt_cze_cic_guj_amr_dut_rus_glc_pan_qcu_hin_mol_bul_fbf_sid_por_owc_alb_sun_svk_ven_mcd_swt_tag_tha_tig_tml_ses_moo_azi_urd_pol_aze_tsw_vie_gam_bam_ewe_akn	-0.483744204835987	-1.15096233090527	0.25269837650172
708	wly_bos_ewe_mol_heb_sod_mlt_ben_tur_aze_swt_mly_ven_glc_rom_bsq_fre_anl_zul_cnt_dut_arw_yor_spa_tsn_scr_hun_fbf_swa_fin_alb_sid_geo_grk_lat_guj_eng_tig_gam_mcd_est_cic_sun_hin_bat_jpn_knd_kor_bul_por_dyu_ctl_mao_swe_owc_jav_mnd_nor_igb_ger_chh_ita_svk_cze_urd_qcu_slo_lit_rus_dgb_aeg_ukr_hau_pan_tag_krd_moo_afr_bam_ind_tha_amr_tml_lda_bem_azi_pol_prs_uzb_xho_vie_amh_akn_ses_tsw	0.238776603256284	0.562049169998171	0.575434667057743
709	amh_cze_ewe_svk_heb_aeg_chh_eng_tur_azi_bam_mao_yor_mol_rus_bsq_hin_tig_ses_cnt_glc_guj_tsn_alb_lda_ita_hun_moo_akn_fin_pan_sid_geo_lit_grk_rom_ctl_sod_hau_por_est_tsw_sun_arw_bat_jpn_knd_kor_scr_dut_cic_urd_ind_bos_wly_mly_mnd_spa_zul_ukr_amr_lat_prs_ger_slo_qcu_afr_nor_mcd_fbf_gam_pol_owc_swe_jav_bul_swt_fre_swa_tag_tha_mlt_tml_ven_dgb_aze_ben_krd_uzb_dyu_vie_anl_igb_xho_bem	-0.711755224327857	-1.70721732036856	0.0911183290227469
710	gam_rus_ses_guj_heb_chh_amh_mol_tur_azi_tsw_jav_xho_arw_fre_bsq_glc_mlt_bam_cnt_por_afr_dgb_swe_ven_grk_est_igb_yor_hun_prs_wly_geo_rom_nor_bos_slo_owc_hau_hin_fin_zul_sun_dut_tag_jpn_knd_kor_alb_lit_moo_ger_mao_ben_tig_bat_mnd_krd_cic_eng_sid_cze_scr_urd_ita_qcu_ctl_lat_ukr_tsn_aeg_mcd_anl_spa_ind_svk_bem_pan_akn_mly_tha_amr_tml_swt_dyu_aze_bul_pol_uzb_ewe_vie_sod_fbf_swa_lda	0.448043568156045	1.05861580256314	0.292516653513125
711	hau_scr_swa_swe_aeg_amr_chh_cze_uzb_azi_dgb_jav_swt_krd_nor_bsq_grk_sod_tsn_cnt_arw_hin_cic_pol_bem_ger_hun_igb_dyu_fin_fre_amh_geo_alb_guj_spa_ctl_owc_sid_svk_est_xho_ind_eng_bat_jpn_tml_kor_bul_bos_ewe_pan_sun_ukr_tig_tag_mnd_mcd_fbf_glc_anl_por_ita_mol_dut_qcu_prs_afr_lit_yor_heb_urd_wly_rus_mly_rom_zul_ben_bam_mao_tha_mlt_knd_lda_akn_tur_lat_slo_aze_ven_vie_gam_ses_tsw_moo	-0.0540908747728522	-0.127499297552888	0.898820512290483
712	tig_pan_swa_fre_sid_heb_hau_ita_tur_uzb_lda_mly_zul_pol_slo_bsq_bos_chh_xho_cnt_glc_hin_ven_spa_yor_lit_fin_igb_dyu_est_arw_gam_geo_scr_guj_dut_nor_sod_aeg_rus_hun_akn_tag_por_jav_jpn_tml_kor_krd_bul_moo_prs_mao_ger_amr_ind_mnd_urd_tsn_lat_owc_ctl_grk_ukr_eng_qcu_svk_swe_ben_cic_amh_mol_anl_mcd_sun_afr_dgb_rom_bam_bat_tha_wly_knd_fbf_swt_azi_cze_alb_aze_ses_vie_mlt_ewe_tsw_bem	0.00595985472063827	0.0140317926572369	0.988834674721735
713	mlt_fre_tsw_ita_heb_anl_gam_lit_uzb_tur_fbf_jav_akn_nor_ukr_bsq_swe_amr_tsn_mnd_svk_bul_lda_urd_xho_slo_est_ses_dyu_fin_por_wly_geo_cze_lat_ger_rus_owc_sid_arw_hun_zul_tag_glc_sun_jpn_tml_kor_pol_prs_ven_ben_mly_ctl_tig_bat_cnt_bos_swa_rom_sod_eng_pan_dut_scr_qcu_guj_hin_spa_yor_hau_grk_chh_alb_ind_mol_moo_krd_swt_mao_tha_aeg_knd_igb_dgb_aze_mcd_afr_azi_cic_vie_amh_bam_bem_ewe	0.0196175960047824	0.0461724152877113	0.963271831551278
714	mlt_grk_ven_rom_anl_wly_amh_pol_aze_azi_xho_mly_dgb_por_lit_bsq_svk_sod_yor_mnd_fre_prs_akn_glc_dyu_urd_est_swa_cic_hun_ita_hau_geo_mol_spa_ben_lat_tig_chh_cze_fin_ses_jav_hin_tag_jpn_knd_kor_scr_alb_bem_afr_sun_pan_aeg_ind_cnt_ukr_tsn_nor_owc_guj_ctl_arw_ger_qcu_slo_rus_dut_ewe_heb_bos_gam_krd_mao_bul_moo_mcd_tsw_bat_tha_amr_tml_lda_fbf_uzb_eng_swe_tur_bam_vie_sid_swt_igb_zul	0.092703414663738	0.218140581364634	0.827797524090603
715	sod_swe_bem_afr_chh_gam_wly_svk_tur_aze_tsw_ind_akn_urd_guj_bsq_arw_amr_dgb_cnt_ukr_ben_swa_lat_ven_slo_hun_moo_lda_fin_bos_aeg_geo_spa_mcd_pan_ger_amh_tig_prs_est_ewe_tag_ita_jav_jpn_knd_kor_glc_por_cic_ctl_mao_mol_mlt_bat_mnd_scr_xho_bul_hau_grk_alb_eng_nor_qcu_pol_lit_krd_ses_owc_dut_anl_fre_mly_rom_igb_cze_zul_sun_tha_heb_tml_swt_tsn_uzb_rus_hin_azi_fbf_vie_sid_yor_dyu_bam	0.32061786180791	0.754788540746119	0.452283031749906
716	aeg_lit_fbf_nor_owc_sod_anl_mcd_tur_uzb_igb_ind_tsw_hin_slo_bsq_ukr_hau_bem_cnt_ben_bul_ven_swe_yor_mol_hun_akn_ewe_est_krd_amh_geo_pol_pan_por_rus_tig_gam_svk_fin_swa_tag_arw_jav_jpn_knd_kor_cze_ita_ses_ger_mly_lat_mlt_bat_mnd_prs_tsn_scr_heb_urd_grk_afr_ctl_qcu_guj_bos_glc_cic_wly_eng_chh_dut_mao_fre_lda_spa_swt_sun_tha_amr_tml_bam_xho_azi_alb_rom_aze_dgb_vie_sid_moo_zul_dyu	-0.334287877504117	-0.791076965271049	0.430911940158079
717	gam_eng_swt_dut_wly_amr_hau_ctl_uzb_azi_cic_tag_akn_arw_lat_bsq_lit_aeg_dyu_mnd_slo_mcd_bam_pan_moo_rus_hun_swa_igb_fin_guj_sid_geo_bul_cze_por_mol_tig_amh_rom_est_tsn_jav_afr_mly_jpn_knd_kor_spa_ger_zul_alb_sun_glc_sod_ind_cnt_ben_ewe_grk_heb_swe_ita_prs_krd_qcu_nor_svk_bos_yor_chh_ukr_mlt_scr_mao_hin_ven_pol_bem_bat_tha_owc_tml_dgb_ses_aze_fre_urd_tur_lda_vie_anl_xho_fbf_tsw	-0.0793250033303695	-0.187018698920526	0.852053362574798
718	heb_scr_akn_svk_sod_aeg_sid_afr_aze_azi_zul_mao_swt_prs_rom_bsq_ita_tig_lda_cnt_lat_bos_dgb_cze_fbf_ger_est_swa_igb_fin_pol_gam_geo_dut_fre_eng_grk_hau_mlt_arw_hun_tsn_bat_ukr_jav_jpn_tml_kor_guj_pan_ewe_krd_mly_ben_amr_ind_mnd_spa_tsw_nor_chh_slo_ctl_lit_por_qcu_mcd_hin_bul_moo_owc_glc_wly_alb_tag_swe_ses_rus_yor_sun_tha_anl_knd_ven_bem_tur_mol_urd_uzb_xho_vie_amh_cic_bam_dyu	-0.189063060013626	-0.446025414424218	0.656615599902189
719	mlt_pan_tsw_ita_hau_sid_amh_alb_aze_tur_cic_bat_fbf_fre_svk_bsq_hin_sod_ses_cnt_ctl_mcd_bem_slo_akn_spa_hun_ven_swt_est_lit_gam_geo_glc_krd_rus_grk_tig_anl_bos_fin_dgb_jav_nor_ind_jpn_knd_kor_dut_scr_ewe_por_sun_lat_chh_mly_mnd_pol_moo_rom_aeg_ukr_prs_swe_mol_qcu_afr_ben_cze_dyu_amr_urd_owc_eng_mao_ger_swa_arw_igb_tag_tha_heb_tml_zul_xho_azi_guj_bul_uzb_yor_vie_wly_lda_bam_tsn	-0.609176614780309	-1.45264788723472	0.149687284513148
720	sod_slo_bem_eng_tig_anl_owc_ukr_aze_tur_ewe_sun_ven_svk_ger_bsq_ben_chh_ses_mnd_arw_bos_lda_lit_zul_prs_fin_akn_fbf_hun_scr_hau_geo_cze_mcd_rom_guj_amr_wly_pol_est_tsw_mly_fre_jav_jpn_tml_kor_lat_rus_bam_hin_bat_ita_gam_mao_cnt_nor_cic_spa_sid_dut_afr_alb_mol_qcu_krd_ctl_pan_yor_aeg_glc_amh_grk_tag_bul_swt_por_igb_ind_tha_heb_knd_dgb_swa_uzb_swe_urd_azi_tsn_vie_mlt_xho_moo_dyu	-0.47804160578443	-1.1387724364321	0.257722981461563
721	gam_cze_ses_rom_sod_amh_hau_guj_tur_uzb_swa_jav_bam_ben_ukr_bsq_urd_aeg_bem_cnt_spa_mcd_fbf_mol_tsw_nor_est_igb_moo_hun_alb_owc_geo_arw_glc_rus_fre_heb_anl_lit_fin_cic_tag_bul_bat_jpn_knd_kor_scr_hin_swt_eng_ind_lat_amr_mao_mnd_dut_lda_prs_mlt_por_ita_slo_svk_qcu_swe_ctl_afr_xho_sid_krd_chh_grk_mly_pol_zul_bos_dyu_sun_tha_wly_tml_dgb_tsn_aze_pan_ger_azi_yor_vie_tig_akn_ven_ewe	0.0379089019040982	0.0892560558197397	0.929070352790216
722	sid_spa_bam_prs_aeg_amh_owc_bul_azi_aze_ewe_bat_dgb_slo_mcd_bsq_glc_gam_igb_mnd_urd_ita_cic_rus_swa_pol_est_ven_bem_fin_swe_anl_geo_fre_nor_ukr_pan_amr_sod_eng_hun_lda_jav_rom_mao_jpn_tml_kor_grk_ger_ses_lat_sun_bos_wly_tag_cnt_guj_zul_cze_chh_mol_svk_ctl_alb_qcu_krd_afr_hin_tsn_heb_dut_hau_por_mly_lit_xho_arw_yor_ind_tha_tig_knd_tsw_fbf_tur_scr_ben_uzb_swt_vie_mlt_moo_dyu_akn	0.161582373569829	0.380658049045016	0.704325104388844
723	amr_scr_dgb_afr_chh_owc_hau_lat_aze_azi_moo_jav_yor_rus_ben_bsq_fre_heb_lda_mnd_nor_mol_igb_pan_swt_glc_est_akn_bem_hun_guj_mlt_geo_ukr_prs_rom_urd_sid_aeg_cze_fin_ewe_ind_mcd_mly_jpn_knd_kor_eng_slo_xho_pol_mao_hin_anl_tag_cnt_svk_swa_arw_gam_bos_por_alb_ita_qcu_swe_grk_ger_cic_wly_dut_tig_spa_bat_ctl_tsn_lit_ven_sun_tha_sod_tml_dyu_zul_uzb_krd_bul_tur_tsw_vie_amh_bam_fbf_ses	-0.0531374154716036	-0.12516847087997	0.900660351278178
724	amh_lit_ewe_ctl_chh_wly_amr_dut_uzb_aze_ven_sun_dyu_eng_mcd_bsq_grk_aeg_bam_cnt_fre_guj_lda_prs_swa_bos_hun_zul_fbf_est_bul_heb_geo_mol_afr_cze_hin_sod_sid_krd_fin_cic_mly_rus_ind_jpn_tml_kor_ben_swe_ses_svk_jav_pol_anl_tag_mnd_ger_moo_pan_gam_por_slo_alb_scr_qcu_ukr_spa_arw_dgb_mlt_rom_hau_urd_bat_glc_swt_lat_bem_mao_tha_tig_knd_igb_akn_azi_nor_ita_tur_xho_vie_owc_yor_tsn_tsw	0.17304330406363	0.407128584310012	0.684849098793003
725	hau_mol_dgb_nor_sod_mlt_amr_por_tur_aze_moo_mao_akn_ger_scr_bsq_rom_gam_tsw_cnt_mcd_afr_ses_fre_ven_eng_est_dyu_cic_fin_rus_tig_geo_ita_slo_krd_lit_anl_amh_ukr_hun_lda_ind_bul_bat_jpn_knd_kor_urd_spa_bem_pol_mly_prs_aeg_sun_mnd_ben_yor_lat_owc_bos_svk_hin_guj_qcu_pan_ctl_glc_igb_heb_dut_sid_swe_tag_alb_swa_grk_bam_jav_tha_chh_tml_zul_fbf_uzb_arw_cze_azi_tsn_vie_wly_ewe_xho_swt	0.348951803723255	0.821790602150444	0.413297944400309
726	gam_hin_dyu_rom_sod_mlt_wly_swe_uzb_azi_fbf_mao_tsn_mcd_ben_bsq_pol_sid_ewe_cnt_ctl_rus_bam_prs_swa_mol_hun_yor_xho_fin_ukr_aeg_geo_scr_grk_slo_nor_anl_owc_alb_est_lda_bat_lat_mly_jpn_tml_kor_dut_fre_tsw_bul_sun_ger_amr_ind_mnd_glc_swt_svk_tig_krd_por_afr_spa_qcu_cze_ita_bos_zul_amh_urd_heb_eng_tag_arw_bem_lit_igb_jav_tha_hau_knd_moo_ses_tur_guj_pan_aze_akn_vie_chh_cic_ven_dgb	0.125689770678232	0.295809519705996	0.768035040251923
727	amh_ukr_swt_guj_tig_anl_wly_arw_uzb_aze_bam_bat_dgb_fre_lit_bsq_por_mlt_tsn_cnt_swe_bos_dyu_nor_ewe_grk_hun_moo_yor_fin_svk_owc_geo_mol_pan_prs_urd_hau_chh_ger_est_cic_tag_alb_sun_jpn_knd_kor_lat_rus_ven_hin_mao_bul_sid_jav_mnd_scr_igb_dut_amr_glc_ctl_pol_spa_qcu_eng_krd_rom_swa_heb_afr_sod_slo_ind_mcd_ses_cze_akn_mly_tha_gam_tml_lda_zul_tur_ita_ben_azi_xho_vie_aeg_fbf_bem_tsw	-0.500079775462589	-1.19002915088123	0.237063978170095
728	aeg_grk_dyu_ukr_owc_tig_sod_arw_tur_azi_moo_bat_ewe_urd_cze_bsq_prs_sid_yor_cnt_alb_ben_swa_mol_ses_fre_hun_bam_akn_fin_bul_anl_geo_bos_dut_rus_eng_gam_amh_lit_est_tsw_ind_slo_jav_jpn_tml_kor_glc_pan_dgb_rom_tag_afr_mlt_mao_mnd_por_igb_ita_wly_lat_pol_ger_hin_qcu_nor_svk_spa_ven_heb_scr_amr_guj_sun_ctl_tsn_mcd_cic_mly_tha_hau_knd_swt_lda_uzb_krd_swe_aze_fbf_vie_chh_zul_xho_bem	-0.192403441091131	-0.453927180644438	0.650938797821386
729	hau_dut_swa_nor_sid_chh_owc_ukr_uzb_aze_ses_mly_xho_lit_svk_bsq_eng_aeg_akn_cnt_ger_glc_yor_rom_ewe_ben_est_bem_dyu_hun_bul_amr_geo_pol_lat_slo_mcd_anl_tig_fre_fin_bam_mao_urd_sun_jpn_knd_kor_cze_spa_swt_alb_tag_krd_wly_ind_mnd_prs_igb_afr_gam_bos_ita_pan_por_qcu_grk_scr_mol_tsw_heb_rus_sod_arw_bat_swe_dgb_guj_ven_jav_tha_amh_tml_lda_moo_tur_hin_ctl_azi_zul_vie_mlt_fbf_tsn_cic	-0.521402252970725	-1.24386421333163	0.216675681332221
730	owc_urd_yor_krd_gam_aeg_mlt_hin_aze_azi_swt_mao_moo_svk_bul_bsq_swe_sid_dyu_cnt_ben_eng_ewe_ita_zul_lat_est_cic_swa_fin_glc_heb_geo_alb_guj_mol_grk_anl_chh_lit_hun_bam_bat_cze_ind_jpn_tml_kor_slo_arw_lda_mcd_jav_dut_wly_mly_mnd_rom_xho_ger_amr_prs_bos_pol_ctl_qcu_nor_rus_afr_ses_tig_scr_sod_pan_sun_ukr_tsn_spa_akn_tag_tha_hau_knd_dgb_fbf_tur_por_fre_uzb_igb_vie_amh_bem_tsw_ven	-0.832807529720382	-2.01056827554377	0.0472671080421298
731	anl_swe_dyu_rus_sid_tig_owc_slo_aze_uzb_zul_tag_bem_ita_pan_bsq_alb_hau_cic_cnt_hin_scr_akn_mcd_ewe_ukr_est_yor_igb_fin_dut_amh_geo_grk_krd_arw_ben_mlt_heb_lit_hun_lda_ind_pol_mao_jpn_knd_kor_bul_cze_moo_afr_mly_lat_aeg_jav_mnd_eng_ven_mol_wly_rom_prs_por_svk_qcu_spa_nor_ctl_dgb_amr_glc_chh_ger_bat_bos_tsn_guj_xho_sun_tha_sod_tml_tsw_swa_tur_urd_fre_azi_fbf_vie_gam_swt_ses_bam	0.139339228854575	0.327773202630824	0.74381989481495
732	amh_urd_dyu_fre_chh_gam_anl_ctl_tur_uzb_ven_bat_tsw_grk_rus_bsq_por_sod_igb_mnd_ger_arw_fbf_mcd_ewe_hin_fin_xho_bam_est_ukr_mlt_geo_guj_pol_svk_ben_aeg_wly_bul_hun_dgb_mao_krd_tag_jpn_tml_kor_nor_pan_yor_mol_jav_eng_amr_ind_cnt_dut_moo_prs_hau_afr_lit_lat_spa_qcu_swe_glc_ita_cic_tig_scr_owc_bos_mly_slo_akn_rom_lda_sun_tha_heb_knd_tsn_swa_aze_cze_alb_azi_ses_vie_sid_swt_zul_bem	-0.215305675775783	-0.508596221887722	0.612239696972494
733	gam_pan_tsw_slo_tig_amh_sid_lit_tur_aze_ven_bat_bem_ctl_glc_bsq_mcd_wly_bam_cnt_mol_bul_ewe_por_yor_svk_hun_cic_tsn_fin_ben_heb_geo_swe_bos_ukr_scr_amr_chh_rom_est_dyu_jav_fre_sun_jpn_knd_kor_guj_hin_dgb_ita_mly_cze_hau_mao_mnd_arw_moo_spa_sod_pol_krd_lat_ger_qcu_prs_nor_urd_swa_anl_grk_aeg_rus_tag_afr_ses_alb_igb_ind_tha_mlt_tml_swt_lda_azi_dut_eng_uzb_xho_vie_owc_akn_zul_fbf	0.225209451213553	0.530760663258672	0.596849851956347
734	sid_lit_swt_scr_gam_anl_amr_glc_uzb_tur_tsn_ind_ses_swe_grk_bsq_ita_mlt_igb_cnt_mcd_alb_moo_arw_zul_ger_fin_lda_swa_est_pan_owc_geo_eng_afr_por_spa_tig_amh_nor_hun_bem_mly_slo_bat_jpn_tml_kor_rus_krd_dyu_hin_jav_bul_chh_mao_mnd_lat_dgb_urd_heb_bos_pol_ukr_dut_qcu_ben_svk_mol_ven_hau_guj_sod_cze_tag_ctl_cic_prs_tsw_sun_tha_aeg_knd_ewe_akn_azi_rom_fre_aze_bam_vie_wly_yor_xho_fbf	0.156391278524051	0.367989577845401	0.71371723232957
735	amr_prs_lda_eng_wly_tig_hau_lit_azi_uzb_bem_sun_fbf_rus_svk_bsq_urd_heb_ewe_cnt_alb_bul_cic_arw_ses_afr_est_yor_swt_fin_ukr_chh_geo_grk_dut_mcd_scr_mlt_sid_pol_hun_tsn_bat_rom_mao_jpn_tml_kor_ger_bos_dgb_spa_tag_lat_owc_mly_mnd_nor_dyu_guj_sod_hin_swe_ctl_fre_qcu_ita_glc_mol_xho_amh_por_aeg_pan_ind_cze_bam_ben_ven_jav_tha_gam_knd_tsw_igb_aze_krd_slo_tur_zul_vie_anl_akn_moo_swa	-0.19813158215038	-0.467760093217486	0.641050449845052
736	tig_mcd_tsn_lat_heb_anl_gam_eng_azi_tur_swa_ind_xho_svk_ita_bsq_bos_chh_swt_cnt_swe_guj_moo_ctl_zul_bul_hun_lda_akn_est_fre_amh_geo_hin_nor_ben_arw_amr_mlt_rom_fin_cic_jav_cze_mao_jpn_knd_kor_pol_grk_yor_por_bat_ukr_wly_sun_mnd_glc_ewe_spa_owc_lit_scr_urd_alb_qcu_prs_dut_krd_dgb_sid_slo_sod_ger_tag_afr_tsw_mol_dyu_mly_tha_aeg_tml_bam_igb_uzb_pan_rus_aze_ses_vie_hau_fbf_bem_ven	-0.817967920278092	-1.97463680168526	0.0512753797812035
737	chh_ukr_ses_rus_sid_mlt_gam_prs_uzb_aze_dgb_mao_dyu_swe_scr_bsq_bul_tig_zul_mnd_slo_cze_yor_por_lda_grk_est_cic_xho_fin_bos_wly_geo_hin_mcd_pol_eng_hau_aeg_krd_hun_tsn_bat_fre_jav_jpn_tml_kor_ger_guj_bam_ita_ind_glc_sod_mly_cnt_mol_swa_arw_amh_lat_afr_lit_ctl_qcu_urd_nor_pan_ewe_anl_dut_amr_svk_tag_rom_ven_spa_moo_sun_tha_owc_knd_igb_swt_tur_ben_alb_azi_fbf_vie_heb_bem_tsw_akn	-0.188381235597976	-0.444701721981066	0.657568554140142
738	amh_fre_lda_ger_mlt_sod_chh_grk_uzb_azi_zul_mly_ven_glc_mcd_bsq_arw_anl_swt_cnt_mol_rus_tsn_nor_dgb_spa_est_cic_swa_fin_ctl_owc_geo_svk_lat_rom_slo_sid_hau_alb_hun_xho_jav_eng_bat_jpn_knd_kor_pan_por_ses_ukr_ind_lit_wly_mao_mnd_krd_yor_ben_gam_ita_hin_bul_bos_qcu_guj_scr_prs_dyu_aeg_pol_heb_dut_sun_afr_tsw_swe_bem_tag_tha_amr_tml_igb_ewe_aze_cze_urd_tur_moo_vie_tig_bam_akn_fbf	-0.252280365525456	-0.596576431510077	0.552239677686208
739	sid_spa_bem_rus_anl_heb_chh_mol_azi_aze_lda_jav_yor_ctl_fre_bsq_swe_mlt_dyu_mnd_lit_cze_akn_alb_tsw_hin_est_cic_swt_fin_arw_sod_geo_pol_ukr_ita_prs_amh_wly_svk_hun_swa_mao_glc_ind_jpn_tml_kor_rom_grk_zul_ben_tag_krd_gam_sun_cnt_dut_igb_guj_amr_nor_mcd_lat_slo_qcu_urd_scr_bos_bam_owc_eng_aeg_bul_mly_ger_fbf_afr_tsn_bat_tha_tig_knd_ses_moo_uzb_por_pan_tur_ewe_vie_hau_ven_dgb_xho	0.0709359083343225	0.167111169139652	0.867645402750724
740	sod_afr_fbf_rom_tig_gam_owc_arw_azi_aze_xho_bat_tsw_rus_nor_bsq_spa_aeg_tsn_cnt_fre_slo_swt_bos_ses_hin_est_yor_moo_fin_mol_amh_geo_pan_ukr_cze_dut_mlt_chh_guj_hun_dyu_jav_ita_mly_jpn_tml_kor_ger_por_zul_pol_tag_lat_anl_sun_mnd_alb_bem_grk_heb_prs_eng_lit_swe_qcu_bul_svk_mcd_ewe_hau_glc_sid_ben_mao_krd_igb_urd_cic_ind_tha_amr_knd_ven_dgb_uzb_scr_ctl_tur_lda_vie_wly_swa_akn_bam	0.656523815612269	1.55818598827305	0.122585817774444
741	tig_lit_dgb_pol_chh_anl_amh_cze_uzb_tur_xho_ind_ewe_nor_prs_bsq_svk_sid_swt_mnd_arw_ukr_dyu_spa_akn_bos_hun_moo_bem_fin_krd_aeg_geo_ita_fre_slo_mol_amr_heb_rus_est_igb_tag_ben_mly_jpn_knd_kor_ctl_rom_ven_swe_mao_alb_mlt_sun_cnt_glc_tsn_eng_hau_hin_guj_mcd_bul_qcu_dut_grk_afr_lda_sod_scr_owc_ger_jav_por_tsw_urd_bam_bat_tha_gam_tml_ses_swa_azi_pan_lat_aze_cic_vie_wly_zul_fbf_yor	-0.35656055556665	-0.845399897125957	0.400057404420137
742	sod_lit_swt_afr_sid_owc_mlt_prs_aze_uzb_ses_ind_zul_grk_hin_bsq_spa_tig_akn_cnt_glc_pan_igb_rus_ewe_krd_est_tsn_cic_fin_ben_amh_geo_por_svk_swe_ukr_anl_heb_ger_hun_fbf_jav_dut_mly_jpn_tml_kor_bos_rom_dyu_alb_bat_ita_hau_sun_mnd_lat_lda_arw_amr_fre_eng_pol_mcd_qcu_cze_guj_scr_moo_gam_slo_wly_nor_mao_mol_ven_ctl_xho_tag_tha_chh_knd_bem_swa_azi_bul_urd_tur_yor_vie_aeg_dgb_tsw_bam	-0.507522571402135	-1.20848611726774	0.229924140348333
743	owc_swe_zul_arw_sid_aeg_chh_rus_uzb_tur_tsn_ind_xho_alb_mcd_bsq_bos_amh_fbf_cnt_dut_ben_cic_lit_ven_glc_fin_swa_dgb_hun_hin_gam_geo_pan_ukr_ger_krd_wly_tig_scr_est_bem_mao_grk_mly_jpn_tml_kor_lat_pol_bam_spa_sun_prs_hau_tag_mnd_bul_dyu_svk_anl_cze_fre_slo_urd_qcu_eng_guj_ita_lda_amr_ctl_mlt_por_bat_afr_akn_rom_moo_jav_tha_heb_knd_igb_swt_aze_nor_mol_azi_ewe_vie_sod_tsw_yor_ses	0.747326843350186	1.77702296220558	0.0788339701735612
744	sid_spa_fbf_alb_heb_amh_hau_krd_azi_tur_swt_jav_dyu_bos_ctl_bsq_bul_mlt_dgb_mnd_rus_cze_cic_slo_ewe_lit_hun_swa_xho_fin_hin_amr_geo_nor_ita_guj_afr_anl_wly_arw_est_igb_mao_rom_tag_jpn_tml_kor_fre_svk_bem_mol_sun_scr_sod_ind_cnt_swe_zul_dut_chh_por_pan_ger_eng_qcu_grk_lat_ukr_yor_aeg_glc_gam_pol_mly_mcd_tsw_ben_akn_bat_tha_tig_knd_ven_lda_uzb_urd_prs_aze_ses_vie_owc_moo_tsn_bam	-0.149953128791409	-0.354051223602247	0.724101950419675
745	tig_fre_ewe_urd_amr_hau_wly_lat_aze_tur_xho_mly_zul_nor_afr_bsq_guj_anl_dgb_cnt_hin_bul_cic_bos_igb_spa_est_lda_ses_fin_rus_mlt_geo_ben_pol_alb_eng_sod_owc_svk_hun_bem_bat_rom_tag_jpn_tml_kor_swe_krd_yor_mol_mao_slo_amh_jav_mnd_pan_bam_ctl_aeg_ita_grk_dut_glc_qcu_cze_lit_ger_akn_chh_por_gam_scr_ind_ukr_tsw_mcd_dyu_sun_tha_heb_knd_ven_swa_uzb_prs_arw_azi_fbf_vie_sid_moo_swt_tsn	-0.106497162313705	-0.251388426023237	0.802068457734707
746	heb_pan_bam_slo_amr_chh_amh_nor_uzb_tur_tsn_sun_cic_mol_bos_bsq_pol_owc_zul_mnd_afr_hin_dgb_mcd_ewe_fre_fin_yor_swa_est_lat_anl_geo_ita_rus_urd_dut_hau_mlt_spa_hun_igb_bat_glc_ind_jpn_knd_kor_eng_prs_lda_grk_jav_bul_wly_tag_cnt_ctl_tsw_arw_sid_krd_scr_cze_svk_qcu_swe_por_ger_moo_sod_rom_gam_alb_mly_lit_fbf_ben_bem_mao_tha_aeg_tml_xho_akn_azi_guj_ukr_aze_dyu_vie_tig_swt_ven_ses	-0.628450054968726	-1.50161347828818	0.136584758393204
747	owc_eng_zul_ukr_aeg_mlt_sid_fre_tur_azi_ewe_jav_swt_mcd_slo_bsq_alb_amh_bem_cnt_bos_ben_moo_guj_ses_spa_est_lda_swa_hun_nor_heb_geo_rus_ger_urd_pol_anl_amr_hin_fin_dgb_tag_svk_ind_jpn_tml_kor_ctl_glc_fbf_swe_mao_krd_gam_bat_mnd_lit_ven_lat_wly_cze_dut_afr_rom_qcu_mol_prs_arw_tsw_sod_pan_hau_grk_mly_por_akn_ita_tsn_sun_tha_chh_knd_xho_yor_aze_scr_bul_uzb_dyu_vie_tig_igb_cic_bam	-0.240856401417175	-0.569041096522193	0.570699995442817
748	tig_pol_bam_krd_mlt_aeg_wly_ger_azi_aze_tsn_mao_cic_svk_scr_bsq_rus_gam_ewe_mnd_cze_pan_igb_bos_ven_por_est_zul_akn_hun_eng_hau_geo_mol_prs_swe_hin_amh_sid_ita_fin_bem_sun_ukr_jav_jpn_knd_kor_fre_mcd_dyu_afr_mly_ctl_anl_tag_cnt_grk_swa_bul_heb_nor_urd_spa_guj_qcu_rom_lat_ben_xho_chh_alb_amr_arw_bat_slo_dgb_lit_moo_ind_tha_owc_tml_ses_yor_uzb_glc_dut_tur_fbf_vie_sod_swt_lda_tsw	0.479765657063441	1.13077694961363	0.261056681822683
749	aeg_ita_ses_ctl_hau_sid_chh_scr_aze_tur_tsn_tag_bem_hin_svk_bsq_mol_amr_zul_mnd_pan_mcd_dyu_bul_igb_urd_est_bam_xho_fin_slo_owc_geo_por_bos_dut_glc_mlt_amh_guj_hun_swt_jav_grk_bat_jpn_knd_kor_rom_pol_lda_rus_mao_cze_heb_ind_cnt_lit_dgb_swe_sod_fre_lat_ukr_prs_qcu_nor_eng_afr_yor_anl_ger_wly_spa_mly_ben_cic_krd_ewe_sun_tha_gam_tml_akn_moo_uzb_alb_arw_azi_swa_vie_tig_tsw_ven_fbf	0.420402436435292	0.991015411261541	0.324249508790135
750	tig_ukr_fbf_lat_amr_amh_owc_svk_aze_uzb_swt_jav_akn_mcd_cze_bsq_hin_sod_ven_cnt_urd_afr_dyu_ben_xho_krd_est_ses_bem_fin_rom_chh_geo_dut_arw_pan_rus_sid_mlt_eng_hun_zul_ind_grk_bat_jpn_knd_kor_ita_bos_ewe_spa_mao_nor_aeg_mly_mnd_swe_igb_guj_anl_por_scr_mol_pol_qcu_fre_slo_prs_swa_hau_ctl_heb_lit_sun_bul_yor_glc_bam_tag_tha_wly_tml_lda_moo_tur_ger_alb_azi_cic_vie_gam_tsw_dgb_tsn	0.832699473619446	1.98498094856122	0.0500928382830758
751	owc_ukr_bem_fre_chh_mlt_wly_cze_uzb_tur_igb_sun_dyu_ita_scr_bsq_grk_hau_swa_mnd_pan_mol_tsw_dut_ven_nor_est_ses_moo_hun_alb_heb_geo_ger_prs_urd_swe_amh_sod_bul_fin_yor_mly_rom_tag_jpn_tml_kor_hin_glc_xho_guj_bat_por_sid_jav_cnt_lat_dgb_arw_tig_svk_rus_pol_ctl_qcu_lit_bos_krd_lda_aeg_mcd_anl_eng_ind_ben_zul_afr_ewe_mao_tha_gam_knd_swt_bam_aze_spa_slo_azi_cic_vie_amr_akn_tsn_fbf	0.138173737578353	0.325626993962693	0.745438093890107
752	sid_spa_xho_hin_sod_mlt_heb_glc_azi_tur_lda_tag_swa_urd_alb_bsq_grk_wly_ses_mnd_slo_svk_bem_ben_ewe_fre_hun_moo_swt_est_bos_amh_geo_bul_mcd_scr_prs_gam_tig_krd_fin_bam_bat_eng_mao_jpn_knd_kor_ita_ukr_fbf_lit_jav_nor_amr_sun_cnt_mol_dgb_arw_owc_afr_ger_pan_ctl_qcu_dut_rom_lat_akn_chh_swe_anl_rus_mly_guj_cic_cze_zul_ind_tha_aeg_tml_igb_ven_uzb_pol_por_aze_tsw_vie_hau_yor_dyu_tsn	-0.282377978095348	-0.667730995453835	0.505958983157675
753	gam_hin_tsw_ctl_tig_anl_chh_glc_tur_aze_cic_mao_igb_scr_ita_bsq_alb_amr_dyu_cnt_bul_dut_zul_prs_bem_urd_est_bam_ses_fin_ger_owc_geo_pan_svk_ukr_swe_sod_heb_lit_hun_fbf_bat_rus_tag_jpn_tml_kor_bos_spa_dgb_slo_jav_lat_aeg_mly_mnd_fre_xho_guj_sid_krd_afr_arw_cze_qcu_ben_pol_grk_swa_amh_rom_wly_por_sun_mcd_lda_mol_akn_ind_tha_hau_knd_ven_tsn_azi_eng_nor_uzb_swt_vie_mlt_yor_ewe_moo	-0.385955179485189	-0.91404276837233	0.363058078825248
754	anl_fre_moo_mcd_aeg_sod_mlt_mol_uzb_tur_dgb_ind_bem_spa_guj_bsq_pan_amh_swt_cnt_alb_ctl_igb_grk_ses_dut_fin_cic_swa_est_ben_gam_geo_arw_glc_krd_ita_owc_tig_afr_hun_ewe_mao_hin_jav_jpn_knd_kor_slo_bul_tsw_swe_bat_cze_sid_mly_mnd_por_lda_rus_wly_lit_pol_ger_eng_qcu_urd_lat_svk_akn_hau_rom_chh_bos_sun_ukr_dyu_nor_zul_tag_tha_amr_tml_xho_yor_azi_scr_prs_aze_bam_vie_heb_ven_fbf_tsn	-0.213733099005617	-0.504826365385945	0.614874944823505
755	sod_spa_xho_nor_anl_tig_gam_ben_aze_azi_fbf_jav_dgb_svk_rom_bsq_scr_sid_akn_cnt_ger_slo_yor_fre_moo_rus_hun_tsw_tsn_fin_prs_aeg_geo_bul_urd_pol_guj_wly_heb_alb_est_swa_mly_lit_tag_jpn_tml_kor_grk_bos_ses_mcd_bat_dut_amr_ind_mnd_ctl_bem_cze_hau_arw_mol_ukr_pan_qcu_hin_afr_eng_ewe_amh_lat_mlt_ita_sun_por_lda_glc_ven_mao_tha_chh_knd_swt_dyu_tur_krd_swe_uzb_bam_vie_owc_zul_cic_igb	-0.144946641630559	-0.341831483432131	0.733248942025696
756	mlt_pan_ven_krd_hau_heb_amh_alb_uzb_azi_swt_mao_lda_glc_scr_bsq_afr_tig_igb_mnd_fre_grk_xho_hin_fbf_lat_fin_ses_moo_hun_ukr_owc_geo_cze_eng_bos_lit_sid_chh_swe_est_dgb_tag_svk_sun_jpn_tml_kor_spa_slo_ewe_prs_mly_dut_amr_bat_cnt_pol_zul_guj_gam_mcd_urd_ger_mol_qcu_rom_ita_bul_cic_wly_arw_aeg_nor_ind_ben_swa_ctl_bam_jav_tha_sod_knd_akn_yor_aze_por_rus_tur_bem_vie_anl_tsn_dyu_tsw	-0.258548960330848	-0.610727823152306	0.542869509693261
757	sod_ukr_dyu_eng_tig_heb_amh_urd_azi_aze_bem_mly_igb_lat_ger_bsq_ben_mlt_lda_mnd_rom_glc_xho_grk_moo_fre_fin_akn_cic_est_rus_owc_geo_spa_mol_slo_arw_amr_chh_bos_hun_ses_sun_por_jav_jpn_tml_kor_prs_scr_bam_dut_ind_svk_aeg_tag_cnt_hin_yor_swe_gam_afr_ita_pan_guj_qcu_cze_mcd_bul_tsn_wly_nor_sid_lit_mao_pol_dgb_ctl_tsw_bat_tha_hau_knd_zul_swt_tur_alb_krd_uzb_ven_vie_anl_ewe_fbf_swa	-0.717189420876907	-1.72343529469289	0.0881330044864489
758	sid_mcd_xho_guj_anl_wly_gam_por_uzb_aze_ses_mao_swa_rus_swe_bsq_hin_owc_tsw_cnt_lat_cze_swt_eng_fbf_ben_fin_igb_bam_est_ger_amr_geo_krd_rom_glc_ukr_mlt_chh_fre_hun_moo_jav_afr_tag_jpn_tml_kor_slo_ctl_bem_arw_bat_bos_sod_ind_mnd_grk_ewe_dut_amh_nor_bul_mol_alb_qcu_spa_ita_svk_lda_aeg_scr_tig_lit_sun_prs_yor_pan_dgb_mly_tha_heb_knd_ven_cic_azi_pol_urd_tur_akn_vie_hau_zul_dyu_tsn	0.430678284690027	1.01746812847888	0.311570457610025
759	amh_ben_cic_lit_sid_mlt_amr_eng_uzb_aze_akn_bat_dyu_arw_swe_bsq_hin_owc_ewe_cnt_guj_ukr_swt_afr_ven_por_fin_bem_swa_hun_urd_wly_geo_rom_dut_svk_alb_aeg_chh_grk_est_tsw_sun_fre_mly_jpn_knd_kor_lat_pan_fbf_mcd_mao_bul_anl_tag_mnd_glc_igb_rus_hau_prs_ger_pol_spa_qcu_scr_mol_slo_tsn_tig_nor_sod_bos_jav_cze_dgb_ita_yor_ind_tha_gam_tml_ses_moo_azi_ctl_krd_tur_bam_vie_heb_xho_lda_zul	-0.249510763211445	-0.589940494073588	0.556661204110889
760	aeg_bos_igb_urd_amh_tig_sid_guj_uzb_tur_swt_tag_ven_bul_pol_bsq_por_owc_swa_cnt_ger_swe_xho_spa_tsw_grk_est_bam_dyu_hun_glc_chh_geo_ukr_pan_dut_alb_hau_amr_svk_fin_ses_mly_slo_bat_jpn_tml_kor_scr_ben_moo_lat_ind_mol_sod_jav_mnd_afr_yor_hin_anl_arw_eng_fre_ctl_qcu_rom_mcd_ita_cic_heb_rus_mlt_cze_mao_prs_bem_krd_akn_sun_tha_wly_knd_zul_ewe_azi_nor_lit_aze_lda_vie_gam_fbf_tsn_dgb	0.56846479391912	1.3452550410417	0.181813990837852
761	aeg_scr_moo_mcd_chh_tig_gam_alb_tur_aze_ewe_jav_bem_swe_arw_bsq_ukr_owc_bam_cnt_eng_nor_yor_por_lda_rus_est_xho_dgb_fin_bul_amr_geo_rom_ger_ben_spa_wly_heb_svk_hun_zul_sun_mol_bat_jpn_knd_kor_prs_slo_tsw_lat_mly_pol_sod_mao_mnd_cze_dyu_ctl_mlt_bos_afr_ita_dut_qcu_glc_guj_lit_ses_sid_pan_anl_urd_ind_hin_fbf_fre_ven_tag_tha_hau_tml_igb_swa_azi_grk_krd_uzb_akn_vie_amh_swt_cic_tsn	-0.893528559238548	-2.16596551578027	0.0328712534016295
762	mlt_rom_dgb_dut_tig_aeg_hau_eng_azi_aze_swa_mao_ven_spa_mcd_bsq_nor_anl_xho_mnd_scr_bul_ses_ger_moo_por_fin_cic_igb_hun_fre_heb_geo_arw_prs_slo_ita_gam_sod_grk_est_swt_bat_pan_tag_jpn_tml_kor_lit_pol_ewe_ctl_sun_svk_sid_jav_cnt_lat_fbf_ben_wly_bos_cze_krd_ukr_qcu_afr_urd_hin_yor_chh_swe_owc_alb_mly_glc_tsw_mol_akn_ind_tha_amh_knd_zul_bam_tur_rus_guj_uzb_lda_vie_amr_tsn_bem_dyu	-1.03318022902376	-2.52247385680908	0.0133522177182861
763	sod_ctl_cic_glc_mlt_wly_sid_eng_tur_aze_swt_mao_bem_urd_alb_bsq_svk_anl_fbf_cnt_bul_guj_akn_pol_dgb_spa_fin_tsw_yor_hun_fre_owc_geo_lat_scr_ukr_cze_gam_tig_grk_est_ven_bat_lit_tag_jpn_knd_kor_rus_bos_zul_prs_mly_slo_hau_sun_mnd_mcd_moo_por_amr_arw_ben_ger_hin_qcu_swe_krd_dut_swa_amh_nor_heb_afr_jav_mol_ses_rom_igb_ind_tha_chh_tml_lda_ewe_uzb_ita_pan_azi_xho_vie_aeg_dyu_bam_tsn	0.300182383988864	0.707233724197148	0.481189695207793
764	gam_lit_xho_por_hau_amh_aeg_lat_uzb_aze_tsn_sun_fbf_scr_ger_bsq_pan_chh_dyu_cnt_nor_pol_swa_afr_bem_slo_est_moo_dgb_hun_rom_anl_geo_cze_bos_hin_ctl_tig_amr_grk_fin_swt_ind_fre_mao_jpn_tml_kor_eng_rus_zul_svk_jav_dut_wly_tag_mnd_mcd_akn_swe_sod_krd_ukr_arw_spa_qcu_bul_prs_alb_bam_heb_ita_mlt_urd_bat_ben_igb_mol_ses_mly_tha_sid_knd_cic_yor_azi_glc_guj_tur_tsw_vie_owc_ewe_ven_lda	-0.257481626835071	-0.608413698012276	0.544396258122066
765	mlt_lit_ewe_prs_amr_chh_heb_svk_aze_uzb_tsn_sun_tsw_bul_afr_bsq_arw_hau_fbf_cnt_hin_ctl_zul_scr_lda_ita_fin_igb_cic_est_mol_sid_geo_cze_swe_rus_grk_aeg_owc_por_hun_xho_ind_rom_mly_jpn_knd_kor_guj_krd_dyu_pan_mao_ger_tig_tag_mnd_fre_moo_bos_gam_slo_ben_urd_alb_qcu_pol_lat_ukr_swa_wly_spa_sod_glc_jav_mcd_dgb_nor_akn_bat_tha_amh_tml_swt_bam_tur_eng_dut_azi_yor_vie_anl_ses_bem_ven	-0.731588089942324	-1.75802637668671	0.0820331127525846
766	hau_alb_yor_swe_amr_anl_chh_rus_aze_azi_cic_bat_swt_guj_ctl_bsq_mcd_tig_lda_cnt_urd_slo_bam_lat_igb_nor_hun_zul_dyu_est_arw_amh_geo_spa_svk_bul_glc_gam_heb_eng_fin_swa_mly_dut_jav_jpn_knd_kor_pan_ita_bem_pol_ind_scr_mlt_tag_mnd_krd_tsw_ben_sid_lit_rom_bos_mol_qcu_hin_prs_fre_moo_sod_por_aeg_afr_mao_cze_fbf_grk_ven_sun_tha_owc_tml_xho_akn_tur_ukr_ger_uzb_dgb_vie_wly_ewe_tsn_ses	0.379304430486518	0.891888671807117	0.374754445179772
767	amh_dut_tsn_glc_sod_sid_anl_ita_tur_aze_dyu_mao_tsw_rom_por_bsq_ben_heb_dgb_mnd_rus_scr_fbf_alb_ven_krd_fin_bem_bam_hun_prs_mlt_geo_svk_bul_grk_urd_owc_chh_pan_est_zul_bat_pol_mly_jpn_tml_kor_hin_cze_ses_fre_jav_mol_wly_sun_cnt_guj_swa_ukr_amr_lat_ger_arw_bos_qcu_spa_ctl_swe_xho_tig_eng_aeg_slo_ind_nor_lda_lit_swt_tag_tha_gam_knd_ewe_akn_uzb_mcd_afr_azi_cic_vie_hau_yor_moo_igb	-0.137415225205611	-0.324446946997692	0.746328313135108
768	tig_dut_swa_spa_amr_gam_aeg_guj_uzb_azi_zul_mly_tsn_cze_ben_bsq_fre_chh_swt_cnt_pol_arw_bam_eng_tsw_por_hun_moo_ven_fin_lit_sod_geo_ctl_rus_alb_slo_amh_hau_urd_est_ewe_ind_glc_bat_jpn_tml_kor_afr_swe_xho_hin_tag_rom_wly_sun_mnd_nor_cic_pan_sid_lat_mcd_bos_grk_qcu_scr_krd_bul_yor_anl_svk_mlt_ukr_mao_ger_ses_prs_lda_jav_tha_heb_knd_akn_dgb_tur_mol_ita_aze_bem_vie_owc_dyu_igb_fbf	0.305104230689956	0.718482640827032	0.474260986670055
769	tig_urd_zul_mcd_gam_hau_mlt_pol_azi_aze_igb_bat_cic_pan_afr_bsq_hin_wly_yor_cnt_ger_fre_ven_mol_moo_lit_hun_akn_swa_fin_ita_amh_geo_scr_lat_guj_por_sod_aeg_ben_est_ses_sun_ctl_tag_jpn_tml_kor_bul_swe_tsw_spa_mao_slo_sid_mly_mnd_glc_swt_rus_owc_krd_cze_prs_bos_qcu_dut_rom_svk_ewe_heb_eng_chh_arw_ind_ukr_bam_nor_fbf_jav_tha_amr_knd_lda_bem_tur_grk_alb_uzb_dyu_vie_anl_tsn_dgb_xho	-0.713021814067388	-1.70816316378758	0.0909419825083472
770	chh_hin_bam_afr_heb_amr_hau_cze_aze_tur_fbf_sun_dgb_rom_dut_bsq_mol_amh_tsw_mnd_lat_guj_bem_rus_igb_ctl_hun_yor_akn_fin_pol_aeg_geo_fre_scr_ukr_nor_owc_wly_arw_est_ses_mly_ita_ind_jpn_knd_kor_glc_bos_cic_eng_mao_pan_mlt_tag_cnt_svk_swa_krd_sid_bul_prs_lit_por_qcu_ben_swe_ger_ven_anl_spa_gam_grk_jav_alb_dyu_slo_moo_bat_tha_tig_tml_swt_ewe_uzb_mcd_urd_azi_xho_vie_sod_tsn_lda_zul	-0.0825965576722712	-0.194764725395404	0.846001984862972
771	sid_alb_yor_lat_tig_wly_chh_prs_aze_azi_akn_sun_lda_dut_nor_bsq_eng_sod_tsw_cnt_urd_ita_swt_fre_xho_bul_est_swa_ewe_fin_ctl_aeg_geo_rus_spa_grk_mcd_anl_amr_ger_hun_moo_bat_arw_mly_jpn_tml_kor_guj_cze_tsn_bos_tag_afr_heb_mao_mnd_lit_cic_slo_mlt_krd_ukr_svk_pol_qcu_ben_pan_swe_ses_hau_hin_gam_glc_jav_rom_dgb_scr_bem_ind_tha_owc_knd_bam_dyu_tur_mol_por_uzb_igb_vie_amh_ven_zul_fbf	0.0163137126831881	0.0384510753150743	0.969410459052378
772	amr_ger_akn_ctl_sod_anl_hau_dut_aze_azi_moo_mly_tsw_rom_arw_bsq_rus_heb_bam_cnt_ukr_ita_ven_fre_lda_lit_hun_xho_swa_fin_pol_sid_geo_glc_krd_slo_guj_amh_aeg_alb_est_swt_bat_bos_jav_jpn_knd_kor_ben_por_yor_swe_sun_prs_gam_tag_mnd_mol_tsn_svk_chh_nor_lat_urd_afr_qcu_scr_hin_grk_zul_owc_cze_mlt_spa_mao_bul_dgb_eng_ewe_ind_tha_tig_tml_igb_cic_uzb_mcd_pan_tur_ses_vie_wly_dyu_fbf_bem	-1.04706158650638	-2.56177400139668	0.0120216561479653
773	sid_slo_zul_swe_tig_gam_amh_bos_azi_aze_tsw_sun_swt_cze_svk_bsq_bul_anl_fbf_mnd_hin_eng_moo_urd_akn_lit_hun_bem_ewe_fin_afr_chh_geo_por_rus_fre_rom_wly_heb_grk_est_bam_jav_ita_bat_jpn_tml_kor_glc_alb_dyu_nor_tag_ben_owc_mly_cnt_mcd_xho_lat_amr_ger_dut_spa_scr_qcu_guj_mol_arw_ses_aeg_pol_hau_pan_ind_prs_ven_ukr_tsn_mao_tha_mlt_knd_swa_lda_tur_ctl_krd_uzb_igb_vie_sod_dgb_cic_yor	0.348490300241076	0.822137467986844	0.413101525809374
774	owc_arw_ses_lat_sod_tig_sid_hin_tur_uzb_fbf_ind_ven_glc_ukr_bsq_mcd_hau_tsn_cnt_eng_ben_swt_mol_yor_bos_fin_bem_moo_est_rus_amh_geo_ger_slo_nor_krd_amr_gam_dut_hun_zul_sun_spa_mao_jpn_tml_kor_scr_prs_igb_ctl_jav_ita_mlt_tag_mnd_alb_xho_rom_anl_pan_bul_svk_pol_qcu_por_lit_guj_akn_heb_fre_wly_swe_mly_urd_tsw_grk_ewe_bat_tha_aeg_knd_swa_lda_azi_afr_cze_aze_cic_vie_chh_dgb_bam_dyu	0.115827086427564	0.273004296011354	0.785455220742646
775	owc_scr_fbf_cze_wly_tig_chh_ctl_tur_aze_dyu_tag_yor_pol_eng_bsq_bul_sod_ses_cnt_lit_ben_cic_ukr_swa_arw_fin_igb_bam_est_ita_anl_geo_slo_prs_guj_spa_hau_amr_afr_hun_zul_bat_mol_mly_jpn_tml_kor_pan_por_moo_dut_mao_hin_gam_sun_mnd_grk_xho_bos_amh_svk_nor_rus_swe_qcu_ger_glc_rom_dgb_mlt_fre_sid_lat_jav_alb_tsw_mcd_bem_ind_tha_aeg_knd_swt_akn_azi_urd_krd_uzb_ven_vie_heb_ewe_lda_tsn	-0.93693006743918	-2.27453616173495	0.0252323958653534
776	hau_ben_lda_hin_sod_heb_amh_glc_tur_aze_swt_mly_dgb_ctl_prs_bsq_scr_chh_ven_mnd_por_bul_tsw_ger_igb_rom_hun_yor_bem_fin_dut_sid_geo_mol_svk_ita_bos_aeg_owc_eng_est_swa_tag_rus_sun_jpn_knd_kor_mcd_lat_cic_swe_bat_urd_anl_mao_cnt_pol_ses_spa_tig_pan_krd_afr_alb_qcu_cze_slo_guj_zul_amr_arw_gam_lit_jav_nor_moo_grk_ewe_ind_tha_wly_tml_bam_dyu_azi_fre_ukr_uzb_akn_vie_mlt_tsn_fbf_xho	-0.00740765555780449	-0.0174558122865753	0.986110378960408
777	aeg_mol_igb_scr_mlt_tig_heb_alb_tur_aze_akn_mly_bam_cze_ger_bsq_ben_amr_ewe_cnt_mcd_pan_lda_nor_ses_bul_est_dyu_bem_hun_hin_sid_geo_spa_prs_grk_rom_amh_owc_svk_fin_xho_ind_lat_jav_jpn_tml_kor_glc_ctl_ven_pol_mao_arw_anl_tag_mnd_fre_yor_bos_hau_ukr_slo_por_eng_qcu_swe_guj_krd_zul_sod_afr_gam_dut_sun_rus_tsn_urd_cic_bat_tha_chh_knd_dgb_tsw_uzb_lit_ita_azi_moo_vie_wly_swa_fbf_swt	-0.0788599924362005	-0.185737294263277	0.85305528989703
778	sid_bul_ewe_glc_wly_owc_sod_ben_aze_tur_bem_mly_lda_por_pan_bsq_bos_amh_tsn_mnd_alb_arw_akn_slo_ven_prs_fin_moo_ses_hun_pol_gam_geo_eng_ukr_ger_rom_chh_heb_lit_est_swa_bat_rus_ind_jpn_tml_kor_nor_svk_tsw_cze_jav_spa_anl_mao_cnt_swe_xho_grk_amr_lat_afr_mol_guj_qcu_hin_ita_mcd_cic_mlt_krd_tig_urd_sun_dut_zul_ctl_igb_tag_tha_hau_knd_fbf_swt_azi_scr_fre_uzb_dyu_vie_aeg_bam_dgb_yor	-0.293266728614234	-0.694341438109821	0.489199026603966
779	sid_ukr_ven_scr_hau_wly_chh_alb_aze_azi_dgb_mly_fbf_mcd_rus_bsq_dut_amh_moo_cnt_guj_cze_zul_ctl_akn_fre_est_xho_ewe_hun_hin_amr_geo_grk_swe_arw_glc_tig_heb_lat_fin_ses_jav_pan_bat_jpn_knd_kor_nor_rom_swt_pol_sun_ita_owc_mao_mnd_ben_igb_prs_gam_ger_mol_bul_bos_qcu_krd_svk_por_bem_mlt_afr_anl_urd_tag_slo_tsn_spa_tsw_ind_tha_aeg_tml_yor_cic_uzb_lit_eng_tur_dyu_vie_sod_lda_bam_swa	-0.528168321155125	-1.25748482238711	0.21172670730936
780	amh_guj_moo_lit_sod_mlt_chh_krd_tur_uzb_ewe_mao_zul_afr_mcd_bsq_ben_heb_tsw_cnt_alb_pan_ses_ger_yor_lat_est_bem_cic_hun_por_owc_geo_arw_bos_rom_slo_hau_wly_eng_fin_bam_sun_ita_jav_jpn_knd_kor_bul_spa_igb_ukr_mly_cze_sid_bat_mnd_glc_swt_ctl_amr_hin_scr_dut_rus_qcu_prs_nor_mol_akn_aeg_fre_anl_urd_ind_grk_dyu_pol_tsn_tag_tha_tig_tml_fbf_ven_aze_swe_svk_azi_dgb_vie_gam_lda_swa_xho	-0.0953956124536163	-0.224913040915205	0.822540376196047
781	owc_prs_tsn_rus_chh_aeg_wly_scr_tur_azi_zul_mly_ewe_ben_hin_bsq_spa_mlt_moo_mnd_ctl_ger_swt_bos_ven_nor_est_dgb_cic_fin_dut_tig_geo_fre_arw_krd_glc_heb_amh_grk_hun_swa_ind_rom_mao_jpn_tml_kor_pan_cze_bem_alb_sun_ita_sod_jav_cnt_eng_bam_slo_hau_swe_mcd_urd_afr_qcu_guj_mol_lit_igb_amr_por_gam_bul_bat_lat_dyu_pol_ses_tag_tha_sid_knd_lda_akn_uzb_svk_ukr_aze_xho_vie_anl_yor_fbf_tsw	-0.414977373136876	-0.986454100350125	0.326469837220744
782	chh_ger_moo_prs_sid_anl_amr_glc_uzb_tur_cic_sun_fbf_scr_pan_bsq_dut_amh_yor_mnd_swe_slo_tsw_ctl_bem_bos_fin_ven_swt_est_pol_owc_geo_nor_bul_grk_hin_hau_heb_ita_hun_zul_ind_rus_jav_jpn_tml_kor_guj_mol_lda_mcd_tag_por_mlt_mao_cnt_ukr_ewe_lat_aeg_urd_fre_afr_eng_qcu_krd_lit_cze_swa_tig_svk_gam_ben_mly_rom_igb_spa_dgb_bat_tha_sod_knd_dyu_xho_aze_alb_arw_azi_tsn_vie_wly_akn_bam_ses	-0.577734494983109	-1.37941137186143	0.17107594509258
783	gam_afr_ewe_arw_amr_owc_aeg_hin_aze_tur_ses_tag_moo_glc_urd_bsq_spa_anl_lda_cnt_por_mol_bem_ben_yor_krd_fin_dyu_cic_est_rus_sid_geo_bul_lit_dut_pol_chh_hau_svk_hun_igb_mly_scr_bat_jpn_tml_kor_fre_lat_tsn_ctl_jav_rom_tig_mao_mnd_ukr_fbf_guj_mlt_cze_ger_ita_mcd_qcu_swe_nor_slo_zul_amh_eng_sod_grk_sun_prs_swa_alb_swt_ind_tha_wly_knd_bam_tsw_azi_pan_bos_uzb_dgb_vie_heb_ven_xho_akn	-0.2021851694665	-0.476995783780416	0.634484100084746
784	heb_slo_cic_krd_anl_sid_amh_spa_azi_uzb_igb_tag_dgb_glc_ctl_bsq_cze_owc_swa_cnt_ben_arw_bam_por_moo_pan_hun_ewe_tsw_est_swe_hau_geo_eng_grk_scr_lit_mlt_chh_mcd_fin_bem_jav_hin_mly_jpn_tml_kor_lat_dut_fbf_prs_sun_fre_aeg_ind_mnd_bul_xho_urd_amr_mol_ger_svk_nor_qcu_guj_rom_afr_lda_wly_ukr_tig_rus_bat_ita_tsn_bos_ses_mao_tha_sod_knd_dyu_zul_tur_alb_pol_aze_ven_vie_gam_akn_yor_swt	0.167595316322833	0.394282121634179	0.694275435597148
785	anl_prs_zul_rom_tig_owc_wly_bos_azi_uzb_xho_mly_moo_ukr_pan_bsq_ita_heb_yor_cnt_eng_spa_swt_mol_tsn_slo_hun_bam_akn_est_ctl_sod_geo_fre_guj_hin_alb_chh_amh_ben_fin_dyu_mao_mcd_bat_jpn_tml_kor_nor_krd_ven_scr_jav_dut_sid_ind_mnd_ger_swa_glc_amr_lat_grk_urd_pol_qcu_lit_svk_rus_ses_hau_swe_gam_cze_tag_arw_fbf_por_cic_sun_tha_mlt_knd_tsw_dgb_tur_afr_bul_aze_igb_vie_aeg_ewe_lda_bem	-0.746529514282436	-1.79619759942713	0.0757101448707268
786	gam_mcd_akn_ctl_owc_wly_anl_prs_azi_tur_lda_ind_bam_ben_fre_bsq_dut_heb_dyu_cnt_bul_pol_xho_mol_swt_swe_est_dgb_tsn_hun_rom_mlt_geo_alb_scr_spa_bos_hau_amr_urd_fin_bem_bat_rus_tag_jpn_knd_kor_hin_svk_tsw_arw_sun_pan_amh_jav_mnd_nor_yor_ita_sod_slo_ger_ukr_grk_qcu_lat_eng_por_zul_aeg_glc_tig_guj_mly_afr_igb_lit_fbf_mao_tha_chh_tml_moo_cic_uzb_krd_cze_aze_ewe_vie_sid_ven_swa_ses	-0.655924018006921	-1.57138001262314	0.119490571845876
787	sid_hin_lda_lit_aeg_wly_owc_grk_aze_tur_moo_sun_dyu_rom_cze_bsq_ben_chh_tsw_cnt_ukr_alb_bam_ita_ewe_nor_hun_igb_swt_fin_prs_amh_geo_afr_arw_mcd_pan_heb_tig_swe_est_fbf_ind_rus_jav_jpn_knd_kor_svk_spa_akn_fre_bat_eng_anl_tag_mnd_pol_xho_ctl_hau_scr_krd_bos_ger_qcu_guj_lat_dut_tsn_mlt_slo_amr_urd_mly_glc_ven_por_yor_mao_tha_sod_tml_zul_dgb_uzb_bul_mol_azi_ses_vie_gam_cic_swa_bem	0.175234685612354	0.412422918104429	0.680978642652479
788	anl_dut_lda_pan_tig_chh_owc_swe_tur_uzb_akn_sun_dyu_nor_ctl_bsq_glc_sod_fbf_mnd_spa_por_yor_guj_swt_krd_est_xho_ven_hun_bul_gam_geo_slo_urd_fre_bos_wly_hau_prs_fin_ses_bat_ukr_jav_jpn_tml_kor_alb_svk_swa_rus_mly_hin_amr_mao_cnt_ger_ewe_arw_mlt_eng_mcd_pol_mol_qcu_ben_cze_lat_moo_amh_ita_heb_lit_ind_grk_cic_afr_tsw_tag_tha_sid_knd_zul_bem_azi_rom_scr_aze_igb_vie_aeg_dgb_bam_tsn	-0.443740623928639	-1.05288883546145	0.295119893044624
789	anl_svk_moo_rus_hau_gam_wly_afr_uzb_tur_cic_tag_bam_bul_spa_bsq_arw_heb_dyu_mnd_mcd_swe_tsn_mol_tsw_pol_fin_swa_zul_hun_dut_sid_geo_grk_bos_glc_lit_amh_owc_eng_est_ven_jav_pan_mao_jpn_knd_kor_por_guj_xho_fre_mly_krd_chh_bat_cnt_cze_bem_ita_sod_slo_scr_rom_hin_qcu_ctl_ukr_ben_fbf_amr_alb_aeg_urd_ind_lat_ewe_prs_igb_sun_tha_tig_tml_akn_yor_azi_ger_nor_aze_ses_vie_mlt_lda_swt_dgb	0.294803829611304	0.694388833317443	0.489169449295823
790	aeg_grk_tsw_ukr_amh_anl_amr_dut_tur_aze_dyu_mao_bam_pol_svk_bsq_alb_sid_zul_cnt_bos_ger_swt_fre_moo_eng_est_tsn_xho_fin_ben_mlt_geo_cze_rom_por_mol_wly_tig_ita_hun_akn_jav_lit_tag_jpn_tml_kor_swe_guj_yor_slo_sun_prs_hau_mly_mnd_glc_swa_rus_gam_mcd_nor_urd_scr_qcu_arw_krd_bul_dgb_chh_afr_owc_lat_bat_hin_ses_pan_ven_ind_tha_heb_knd_cic_fbf_azi_ctl_spa_uzb_ewe_vie_sod_lda_igb_bem	-0.593461159336481	-1.41416195623907	0.160653417669784
791	chh_rus_cic_ita_owc_gam_aeg_nor_aze_uzb_bem_tag_tsw_lit_pol_bsq_arw_sid_lda_mnd_spa_swe_swt_prs_dyu_pan_fin_fbf_dgb_hun_ger_mlt_geo_eng_hin_guj_slo_hau_anl_dut_est_yor_bat_por_jav_jpn_knd_kor_glc_ukr_tsn_rom_sun_afr_wly_mao_cnt_cze_zul_mcd_sod_krd_bos_ben_lat_qcu_grk_bul_ctl_igb_heb_alb_tig_urd_mly_fre_ses_mol_bam_ind_tha_amh_tml_xho_ven_azi_svk_scr_tur_swa_vie_amr_akn_moo_ewe	-0.612058429787524	-1.46094206997016	0.147401756819773
792	aeg_mol_xho_afr_sod_anl_gam_bos_aze_tur_ewe_mao_tsn_svk_scr_bsq_swe_hau_akn_mnd_eng_rom_bam_slo_dyu_ger_hun_igb_moo_fin_pan_mlt_geo_prs_spa_ben_mcd_amr_owc_por_est_lda_jav_ctl_bat_jpn_tml_kor_rus_lit_cic_lat_sun_fre_heb_ind_cnt_urd_dgb_alb_chh_bul_ukr_glc_hin_qcu_dut_ita_nor_tsw_sid_arw_wly_grk_tag_krd_swt_cze_swa_mly_tha_amh_knd_ven_ses_uzb_pol_guj_azi_bem_vie_tig_yor_fbf_zul	-1.15113482241752	-2.84157709470898	0.00551640644781808
793	sid_lit_swa_arw_chh_amr_owc_dut_aze_tur_fbf_sun_lda_pan_prs_bsq_swe_mlt_swt_mnd_scr_pol_tsw_bos_zul_alb_fin_dgb_bem_est_lat_tig_geo_cze_rus_slo_afr_anl_sod_ukr_hun_cic_tag_bul_mly_jpn_knd_kor_fre_nor_tsn_mol_jav_hin_gam_ind_cnt_por_bam_guj_heb_grk_urd_eng_rom_qcu_mcd_ctl_ben_akn_wly_krd_amh_svk_mao_ita_igb_glc_ven_bat_tha_hau_tml_ses_ewe_azi_ger_spa_uzb_yor_vie_aeg_xho_moo_dyu	-0.725047636383443	-1.74461429277366	0.0843556312554205
794	owc_ger_swt_prs_sid_wly_anl_bul_uzb_aze_tsw_mly_cic_grk_mol_bsq_svk_amh_dyu_mnd_mcd_nor_moo_eng_xho_glc_est_dgb_yor_hun_por_chh_geo_arw_slo_ben_pan_sod_gam_krd_fin_fbf_bat_cze_ind_jpn_knd_kor_lat_hin_tsn_lit_sun_alb_tig_tag_cnt_dut_akn_afr_hau_fre_scr_rom_spa_qcu_urd_rus_swe_bem_amr_bos_mlt_ukr_mao_ita_bam_ctl_swa_jav_tha_heb_tml_lda_igb_azi_guj_pol_tur_ewe_vie_aeg_ses_ven_zul	0.152553658722032	0.359264620319889	0.720211563064759
795	chh_slo_dyu_rus_tig_anl_sod_cze_aze_azi_bam_mao_akn_krd_eng_bsq_mcd_sid_ewe_mnd_bul_grk_lda_guj_tsn_scr_hun_xho_zul_est_arw_amr_geo_ctl_urd_spa_ukr_gam_aeg_ger_fin_dgb_ind_por_jav_jpn_tml_kor_afr_rom_cic_nor_mly_bos_hau_bat_cnt_glc_ven_hin_amh_lat_fre_alb_dut_qcu_pol_ita_prs_swt_wly_swe_mlt_ben_sun_mol_swa_pan_igb_tag_tha_heb_knd_fbf_tsw_tur_lit_svk_uzb_ses_vie_owc_yor_bem_moo	-0.881639771783818	-2.13443152132977	0.0354374306946339
796	chh_fre_cic_nor_amh_mlt_owc_ukr_aze_azi_tsw_tag_bem_rus_pol_bsq_bos_amr_dyu_cnt_dut_ita_akn_alb_ses_mcd_fin_swa_swt_hun_swe_heb_geo_hin_spa_afr_pan_aeg_sod_urd_est_lda_bat_lat_ind_jpn_tml_kor_ben_rom_fbf_lit_jav_mol_hau_mao_mnd_glc_moo_scr_tig_guj_grk_eng_krd_qcu_svk_bul_ger_bam_anl_prs_gam_slo_sun_por_ewe_arw_tsn_mly_tha_wly_knd_dgb_xho_uzb_ctl_cze_tur_igb_vie_sid_zul_yor_ven	-0.464059440057835	-1.10421918115645	0.272346887476771
797	heb_prs_ses_svk_amr_mlt_owc_ben_uzb_tur_fbf_mao_zul_afr_ger_bsq_grk_tig_ven_mnd_mol_nor_ewe_pol_tsn_arw_hun_akn_igb_fin_lat_hau_geo_eng_rom_slo_urd_sid_aeg_pan_est_tsw_mly_krd_jav_jpn_tml_kor_lit_rus_yor_swe_bat_fre_amh_ind_cnt_glc_swa_scr_chh_ita_spa_ukr_mcd_qcu_dut_bos_por_swt_anl_bul_wly_alb_sun_guj_xho_hin_dyu_tag_tha_gam_knd_bam_bem_azi_ctl_cze_aze_lda_vie_sod_dgb_cic_moo	-0.461165940174686	-1.09611554028386	0.275858549511732
798	amr_guj_xho_alb_sid_hau_tig_por_aze_azi_zul_ind_dyu_cze_ben_bsq_svk_sod_dgb_mnd_scr_eng_swa_ctl_akn_nor_est_moo_cic_hun_glc_owc_geo_ita_ger_afr_rus_amh_gam_mcd_fin_yor_jav_mol_bat_jpn_knd_kor_spa_krd_ewe_prs_sun_fre_wly_mly_cnt_arw_bem_pol_chh_grk_dut_lat_pan_qcu_urd_hin_bul_ses_anl_bos_mlt_ukr_mao_slo_lda_rom_ven_tag_tha_aeg_tml_fbf_bam_uzb_lit_swe_tur_tsn_vie_heb_swt_igb_tsw	-0.635271009743073	-1.52112872042998	0.131620402034712
799	chh_lat_tsw_ger_sid_aeg_tig_prs_aze_azi_ven_ind_xho_rom_hin_bsq_nor_anl_ses_cnt_ukr_arw_zul_por_swa_swe_est_swt_igb_fin_spa_wly_geo_slo_ita_svk_scr_owc_heb_cze_hun_dgb_tag_mcd_mao_jpn_tml_kor_bos_pan_ewe_lit_jav_grk_mlt_mly_mnd_guj_cic_ben_gam_dut_rus_pol_urd_qcu_alb_krd_eng_lda_sod_ctl_amr_glc_sun_bul_tsn_afr_bem_bat_tha_amh_knd_dyu_yor_tur_mol_fre_uzb_bam_vie_hau_moo_akn_fbf	-0.455561544323513	-1.08193856226768	0.282077274977707
800	amh_rus_yor_eng_wly_tig_amr_lat_tur_uzb_ses_sun_ewe_bos_mcd_bsq_ger_chh_swa_mnd_bul_spa_swt_pan_ven_nor_fin_igb_fbf_hun_fre_sid_geo_grk_swe_mol_pol_anl_owc_ben_est_tsn_ind_ctl_mly_jpn_knd_kor_por_prs_moo_lit_mao_krd_aeg_bat_cnt_rom_akn_svk_heb_scr_afr_guj_ita_qcu_alb_ukr_slo_tsw_mlt_urd_sod_glc_tag_hin_dyu_cze_bam_jav_tha_hau_tml_lda_dgb_azi_arw_dut_aze_cic_vie_gam_xho_zul_bem	1.04612165564507	2.51987928948672	0.0134445483985067
801	chh_rom_swa_hin_sid_owc_gam_swe_uzb_tur_tsw_jav_cic_ctl_svk_bsq_por_wly_tsn_cnt_cze_dut_ses_spa_lda_slo_fin_moo_swt_est_lat_aeg_geo_alb_lit_ita_mcd_amh_hau_guj_hun_zul_tag_prs_ind_jpn_knd_kor_pol_bul_ewe_urd_mly_rus_mlt_mao_mnd_krd_dgb_ger_amr_mol_grk_ukr_arw_qcu_eng_afr_fre_yor_tig_pan_heb_glc_bat_nor_ven_ben_bem_sun_tha_anl_tml_igb_bam_azi_bos_scr_aze_fbf_vie_sod_xho_akn_dyu	-0.521490387411735	-1.24412937277244	0.216578536453303
802	amr_rus_zul_arw_sod_sid_tig_hin_tur_azi_tsw_mly_fbf_slo_rom_bsq_ukr_anl_swa_cnt_afr_alb_dyu_pol_xho_urd_fin_bem_yor_hun_swe_gam_geo_lit_ctl_mol_svk_mlt_amh_grk_est_akn_bat_bos_jav_jpn_knd_kor_ben_eng_dgb_fre_ind_ita_owc_sun_mnd_glc_ven_pan_chh_mcd_bul_guj_por_qcu_dut_krd_lat_cic_hau_scr_heb_prs_tag_cze_ses_spa_ewe_mao_tha_wly_tml_lda_tsn_aze_ger_nor_uzb_bam_vie_aeg_moo_swt_igb	0.14519341999315	0.342017923278714	0.733109090480494
803	heb_mol_ewe_ger_amr_gam_sod_por_tur_aze_ses_ind_lda_krd_grk_bsq_spa_anl_dgb_cnt_ben_pol_igb_fre_swt_slo_hun_yor_zul_fin_alb_owc_geo_rus_hin_bos_arw_hau_chh_swe_est_fbf_mly_urd_sun_jpn_knd_kor_mcd_afr_xho_bul_jav_glc_sid_tag_mnd_guj_moo_ita_wly_ctl_prs_rom_svk_qcu_scr_lit_ukr_swa_amh_dut_tig_nor_mao_cze_cic_eng_bem_bat_tha_mlt_tml_ven_dyu_azi_lat_pan_uzb_tsw_vie_aeg_bam_tsn_akn	-0.363092405774608	-0.860597926379684	0.391672781782097
804	tig_glc_swa_nor_owc_sod_wly_mol_tur_uzb_swt_bat_bem_svk_arw_bsq_fre_heb_dgb_cnt_por_swe_igb_cze_ses_ukr_fin_tsw_zul_est_lit_mlt_geo_ger_bos_ctl_rus_sid_aeg_hin_hun_dyu_sun_rom_mly_jpn_knd_kor_eng_bul_yor_guj_jav_spa_amr_mao_mnd_scr_moo_alb_chh_slo_grk_krd_ita_qcu_urd_pol_pan_cic_gam_mcd_hau_lat_ind_ben_ewe_prs_ven_tag_tha_anl_tml_akn_lda_aze_dut_afr_azi_fbf_vie_amh_tsn_xho_bam	-0.57416470379079	-1.37064780463399	0.173783893890008
805	sid_scr_lda_nor_owc_anl_amh_lit_azi_aze_xho_mao_tsn_bul_por_bsq_rom_sod_swt_mnd_mol_pol_tsw_rus_yor_guj_fin_ewe_igb_est_cze_tig_geo_pan_alb_lat_ben_heb_aeg_grk_hun_dgb_bat_bos_tag_jpn_tml_kor_krd_prs_bam_swe_mly_slo_hau_jav_cnt_mcd_swa_urd_chh_hin_arw_ger_svk_qcu_ukr_ctl_fre_akn_amr_spa_wly_eng_ind_glc_ven_afr_fbf_sun_tha_gam_knd_zul_moo_uzb_ita_dut_tur_bem_vie_mlt_cic_ses_dyu	0.316606311270337	0.747388830024591	0.456714458532093
806	sod_eng_lda_rom_aeg_heb_amr_por_tur_uzb_ses_ind_ewe_mol_bos_bsq_arw_owc_tsw_mnd_ukr_dut_dgb_swe_igb_glc_fin_tsn_xho_hun_krd_wly_geo_pan_spa_pol_nor_amh_chh_ger_est_bem_mao_fre_tag_jpn_knd_kor_slo_urd_fbf_ita_jav_prs_tig_sun_cnt_scr_zul_ctl_sid_guj_alb_cze_hin_qcu_svk_afr_grk_swt_gam_lit_mlt_rus_mly_bul_yor_lat_ven_bat_tha_anl_tml_bam_cic_aze_ben_mcd_azi_dyu_vie_hau_moo_swa_akn	0.0443679559006815	0.104426312568569	0.917055923614571
807	sod_mol_lda_ita_amr_owc_mlt_urd_azi_aze_moo_mly_dyu_krd_afr_bsq_ger_chh_tsn_cnt_fre_alb_zul_rus_tsw_ctl_fin_dgb_ses_hun_guj_aeg_geo_por_lit_eng_rom_wly_anl_nor_est_ewe_mao_slo_ind_jpn_tml_kor_prs_spa_swa_dut_sun_scr_hau_bat_mnd_arw_fbf_bul_sid_swe_ben_pol_hin_qcu_lat_cze_svk_akn_gam_bos_amh_pan_tag_mcd_cic_grk_bem_jav_tha_tig_knd_ven_bam_tur_ukr_glc_uzb_igb_vie_heb_xho_yor_swt	-0.259157518270306	-0.612660907866323	0.541595817180527
808	aeg_por_akn_hin_amr_heb_owc_prs_aze_tur_yor_mly_swt_slo_arw_bsq_krd_hau_fbf_mnd_urd_ctl_moo_rom_ven_nor_hun_bem_zul_est_lat_gam_geo_pan_guj_ger_ben_wly_sid_swe_fin_dyu_mao_fre_jav_jpn_tml_kor_cze_alb_tsn_dut_tag_bul_chh_ind_cnt_eng_dgb_mcd_tig_ita_lit_bos_pol_qcu_glc_rus_scr_bam_sod_ukr_mlt_spa_sun_grk_cic_svk_tsw_bat_tha_amh_knd_swa_igb_uzb_mol_afr_azi_ses_vie_anl_xho_ewe_lda	0.0424038494779345	0.0998649867626751	0.920666474361338
809	anl_lat_tsn_pol_amh_sid_chh_nor_uzb_azi_swt_mly_akn_krd_alb_bsq_urd_aeg_fbf_mnd_bul_bos_tsw_ctl_dyu_fre_est_ses_xho_fin_pan_wly_geo_ger_scr_afr_arw_heb_sod_grk_hun_igb_mao_cze_sun_jpn_knd_kor_hin_ukr_bem_ita_tag_ben_amr_bat_cnt_mol_yor_dut_gam_rom_lit_glc_eng_qcu_por_spa_swe_moo_hau_slo_owc_prs_ind_mcd_cic_rus_lda_jav_tha_tig_tml_ven_swa_tur_svk_guj_aze_bam_vie_mlt_dgb_ewe_zul	-0.565591948318866	-1.34757946072518	0.181067491116342
810	heb_cze_dgb_mcd_gam_tig_sod_pan_aze_tur_ewe_jav_moo_rom_lat_bsq_guj_mlt_swa_mnd_alb_scr_tsn_prs_tsw_afr_hun_swt_fbf_fin_rus_sid_geo_por_hin_ben_mol_anl_amr_grk_est_ven_sun_ger_mly_jpn_tml_kor_lit_glc_igb_slo_bat_ctl_hau_mao_cnt_svk_yor_arw_wly_swe_fre_krd_eng_qcu_dut_ita_ukr_dyu_owc_bul_amh_pol_tag_bos_cic_nor_akn_ind_tha_chh_knd_ses_xho_azi_urd_spa_uzb_lda_vie_aeg_bam_zul_bem	-0.707026095208832	-1.69625735018709	0.0931821910151171
811	wly_lat_ewe_hin_tig_chh_sod_ukr_tur_aze_ses_mao_tsn_glc_cze_bsq_eng_anl_zul_mnd_alb_dut_igb_por_tsw_bos_est_moo_swa_hun_spa_aeg_geo_pan_mcd_prs_nor_gam_hau_scr_fin_xho_sun_krd_tag_jpn_tml_kor_lit_svk_dyu_guj_ind_bul_amh_mly_cnt_arw_ven_ctl_sid_rus_pol_ita_afr_qcu_ger_urd_fre_fbf_mlt_mol_heb_ben_bat_grk_akn_slo_yor_jav_tha_amr_knd_swt_lda_azi_swe_rom_uzb_cic_vie_owc_bam_bem_dgb	-0.383415232816043	-0.908926233523192	0.365738552243495
812	gam_hin_ven_swe_hau_chh_amr_svk_aze_tur_swt_mao_dyu_mol_mcd_bsq_por_aeg_moo_mnd_ukr_nor_dgb_rom_akn_glc_est_zul_ses_hun_eng_wly_geo_afr_spa_slo_alb_tig_sid_arw_fin_swa_ind_pan_tag_jpn_tml_kor_ita_ctl_fbf_bos_sun_scr_mlt_bat_cnt_krd_bam_lat_sod_ger_grk_prs_bul_qcu_guj_dut_ben_lda_owc_pol_anl_lit_jav_rus_bem_fre_yor_mly_tha_amh_knd_tsn_cic_uzb_cze_urd_azi_igb_vie_heb_ewe_xho_tsw	0.0507468119887154	0.119444955524158	0.905180491770985
813	tig_rus_cic_glc_aeg_chh_anl_pan_uzb_tur_fbf_tag_bem_pol_eng_bsq_krd_wly_yor_cnt_swe_alb_bam_por_ses_slo_fin_ven_xho_est_spa_amr_geo_lit_bul_rom_svk_sid_mlt_prs_hun_tsn_bat_mcd_ind_jpn_tml_kor_ger_guj_lda_bos_sun_fre_amh_mly_mnd_urd_tsw_arw_owc_hin_afr_cze_ita_qcu_ben_scr_nor_ewe_hau_lat_heb_grk_jav_dut_swa_ukr_dgb_mao_tha_gam_knd_zul_moo_aze_mol_ctl_azi_akn_vie_sod_igb_dyu_swt	0.281097645799435	0.661677853782013	0.509813842136928
814	chh_pan_zul_arw_aeg_anl_amr_guj_azi_uzb_ses_mao_igb_hin_ita_bsq_pol_sod_swt_cnt_krd_slo_dyu_scr_yor_nor_fin_swa_bam_hun_fre_wly_geo_mcd_cze_ben_urd_heb_owc_bul_est_xho_bat_alb_mly_jpn_knd_kor_lat_spa_bem_swe_ind_mol_tig_jav_mnd_bos_ven_grk_sid_rom_glc_dut_prs_qcu_lit_eng_ukr_fbf_amh_svk_mlt_ger_tag_rus_cic_afr_moo_sun_tha_gam_tml_ewe_akn_aze_ctl_por_tur_dgb_vie_hau_tsn_lda_tsw	-0.187635864447406	-0.442701423466061	0.659009684807511
815	anl_lit_bam_afr_gam_owc_amr_mol_azi_uzb_swa_bat_swt_ctl_ger_bsq_fre_chh_igb_mnd_eng_svk_dyu_cze_yor_arw_hun_fbf_moo_est_alb_sid_geo_mcd_dut_ita_ukr_heb_aeg_bul_fin_bem_mly_por_jav_jpn_tml_kor_prs_lat_ses_rus_sun_hin_hau_ind_cnt_rom_cic_scr_sod_krd_grk_slo_swe_qcu_urd_pol_glc_tsn_amh_bos_mlt_spa_tag_guj_xho_ben_ven_mao_tha_tig_knd_lda_ewe_tur_nor_pan_aze_akn_vie_wly_zul_tsw_dgb	-0.447636144206525	-1.06354509270059	0.290288588875824
816	amr_pol_igb_swe_owc_anl_wly_ger_azi_aze_ewe_bat_dyu_ctl_lit_bsq_ukr_sid_tsw_cnt_cze_por_xho_afr_swa_hin_est_yor_swt_hun_eng_gam_geo_lat_scr_bos_rom_mlt_tig_grk_fin_zul_sun_rus_tag_jpn_tml_kor_mol_pan_ven_slo_jav_svk_amh_ind_mnd_spa_bem_dut_sod_ita_ben_fre_urd_qcu_alb_glc_prs_cic_heb_arw_chh_guj_mly_bul_fbf_nor_moo_mao_tha_hau_knd_akn_lda_uzb_krd_mcd_tur_tsn_vie_aeg_ses_bam_dgb	-0.63354738290737	-1.51464966459015	0.13325256501573
817	gam_alb_swt_guj_amh_amr_anl_scr_aze_uzb_lda_jav_fbf_nor_pol_bsq_krd_mlt_igb_cnt_mcd_cze_ewe_ger_ven_ita_fin_akn_tsw_hun_fre_tig_geo_prs_eng_slo_urd_heb_hau_hin_est_zul_tag_pan_sun_jpn_tml_kor_rus_swe_xho_arw_ind_svk_sod_mao_mnd_lat_swa_rom_owc_spa_ben_dut_glc_qcu_bos_ukr_afr_moo_aeg_por_chh_mol_mly_ctl_cic_bul_yor_bat_tha_wly_knd_dgb_ses_tur_lit_grk_azi_dyu_vie_sid_bem_tsn_bam	-0.366239562059893	-0.868856229629903	0.387162527704311
818	aeg_slo_swt_pan_anl_owc_mlt_lit_tur_uzb_bem_mly_xho_pol_svk_bsq_dut_heb_igb_mnd_fre_guj_moo_ukr_lda_ger_hun_ewe_fbf_est_glc_amr_geo_rus_rom_mcd_ben_chh_gam_por_fin_ven_sun_alb_tag_jpn_tml_kor_swe_scr_zul_ctl_bat_lat_wly_jav_cnt_ita_tsw_urd_hau_hin_prs_nor_grk_qcu_cze_afr_arw_dgb_sod_mol_amh_spa_mao_bos_akn_krd_yor_ind_tha_sid_knd_ses_dyu_azi_bul_eng_aze_swa_vie_tig_cic_bam_tsn	-0.00894990387013779	-0.0210997919938627	0.98321125512913
819	amh_bul_lda_afr_chh_wly_sod_grk_uzb_azi_cic_tag_bem_rom_glc_bsq_arw_anl_igb_cnt_nor_spa_moo_cze_zul_fre_fin_akn_ven_est_guj_amr_geo_svk_eng_mol_alb_mlt_tig_scr_hun_ses_mly_ger_jav_jpn_tml_kor_urd_pan_swt_por_bat_krd_heb_mao_mnd_ukr_tsn_prs_owc_slo_swe_hin_lat_qcu_rus_bos_mcd_dgb_gam_dut_aeg_pol_sun_lit_ewe_ita_dyu_ind_tha_hau_knd_fbf_xho_aze_ben_ctl_tur_yor_vie_sid_tsw_swa_bam	-0.0916681642838221	-0.215868139583563	0.829563286661013
820	mlt_mol_swt_rus_aeg_chh_amh_alb_aze_azi_tsn_mao_akn_lat_ukr_bsq_arw_sid_ses_cnt_bul_dut_igb_spa_xho_prs_est_ewe_bam_hun_afr_gam_geo_krd_hin_guj_nor_anl_heb_ita_fin_yor_jav_slo_bat_jpn_tml_kor_bos_glc_dgb_scr_ind_por_sod_sun_mnd_rom_moo_cze_wly_swe_eng_grk_pol_qcu_ctl_lit_fre_zul_amr_pan_hau_ben_mly_svk_swa_ger_fbf_tag_tha_tig_knd_tsw_ven_tur_mcd_urd_uzb_lda_vie_owc_cic_bem_dyu	0.00647099869940565	0.015248872407093	0.987866297441604
821	owc_rus_cic_afr_anl_sid_aeg_nor_aze_tur_dyu_tag_bam_ita_arw_bsq_krd_heb_moo_mnd_ctl_lit_dgb_mol_tsn_urd_fin_fbf_igb_est_por_chh_geo_prs_ukr_ben_dut_hau_wly_guj_hun_yor_bat_bul_ind_jpn_knd_kor_ger_cze_ses_eng_mao_spa_sod_mly_cnt_swe_bem_pol_amh_rom_scr_mcd_bos_qcu_pan_slo_hin_ven_gam_alb_tig_svk_sun_grk_tsw_glc_swa_jav_tha_mlt_tml_zul_akn_azi_lat_fre_uzb_lda_vie_amr_xho_swt_ewe	-0.41746211438761	-0.990185552186429	0.324652717416006
822	amh_rus_bam_dut_hau_aeg_chh_ctl_aze_azi_xho_mao_fbf_arw_mol_bsq_grk_amr_dgb_cnt_fre_rom_cic_lat_bem_pol_est_ven_akn_fin_glc_sid_geo_lit_urd_por_swe_heb_gam_eng_hun_igb_mly_prs_ind_jpn_knd_kor_krd_bul_dyu_svk_sun_alb_mlt_bat_mnd_cze_tsw_pan_owc_ukr_afr_hin_spa_qcu_ita_scr_guj_swt_wly_nor_anl_bos_jav_ben_yor_ger_ses_tag_tha_tig_tml_lda_swa_tur_slo_mcd_uzb_zul_vie_sod_ewe_tsn_moo	0.0953812159036212	0.224483134083408	0.822873855196339
823	gam_bos_dyu_dut_heb_amh_chh_arw_azi_uzb_zul_bat_lda_pol_svk_bsq_rus_sod_swa_mnd_guj_glc_dgb_cze_swt_por_fin_fbf_ses_est_ben_hau_geo_swe_krd_lat_ctl_aeg_anl_slo_hun_ven_tag_bul_ind_jpn_tml_kor_nor_ukr_xho_ger_mao_grk_sid_sun_cnt_mol_bem_lit_tig_spa_hin_urd_prs_qcu_afr_alb_rom_moo_wly_eng_mlt_ita_jav_fre_yor_scr_cic_mly_tha_owc_knd_igb_akn_aze_pan_mcd_tur_tsw_vie_amr_tsn_ewe_bam	-0.320940752428526	-0.759741371161682	0.449330801245452
824	anl_pan_xho_mol_aeg_heb_owc_mcd_aze_uzb_cic_bat_moo_cze_spa_bsq_bul_hau_akn_cnt_ita_alb_tsn_krd_swa_glc_hun_dgb_igb_est_scr_wly_geo_rus_slo_grk_lat_amr_mlt_eng_fin_lda_jav_swe_sun_jpn_knd_kor_ukr_fre_ven_svk_tag_urd_chh_mao_mnd_ben_yor_ger_gam_bos_ctl_pol_prs_qcu_guj_dut_por_ses_amh_hin_tig_afr_ind_lit_zul_rom_bem_mly_tha_sid_tml_swt_ewe_azi_arw_nor_tur_bam_vie_sod_tsw_fbf_dyu	-0.805837317020829	-1.94058819937437	0.0553368857941075
825	wly_ger_moo_urd_anl_aeg_heb_glc_uzb_tur_akn_tag_ses_rom_afr_bsq_mol_sid_swt_mnd_pan_svk_swa_krd_xho_ctl_fin_ven_fbf_est_dut_sod_geo_alb_lit_arw_cze_amh_tig_por_hun_lda_sun_bos_mly_jpn_tml_kor_fre_scr_ewe_ukr_bat_swe_gam_mao_cnt_spa_yor_ita_chh_slo_nor_prs_bul_qcu_eng_guj_rus_bem_amr_lat_owc_hin_jav_grk_tsw_ben_dgb_ind_tha_mlt_knd_zul_igb_azi_pol_mcd_aze_dyu_vie_hau_tsn_bam_cic	-0.468161216631715	-1.11453282249534	0.26792266628355
826	chh_bul_ewe_lit_owc_gam_hau_rom_uzb_azi_igb_tag_moo_lat_mol_bsq_grk_heb_swa_mnd_glc_ctl_cic_fre_dyu_ukr_hun_akn_zul_est_pan_tig_geo_slo_guj_swe_prs_aeg_anl_afr_fin_tsw_mao_eng_sun_jpn_knd_kor_svk_scr_ses_hin_jav_rus_amh_mly_cnt_por_tsn_ger_wly_mcd_spa_nor_krd_qcu_alb_ita_ben_lda_sid_urd_amr_bos_bat_cze_yor_pol_ven_ind_tha_mlt_tml_dgb_swt_aze_arw_dut_tur_bem_vie_sod_xho_fbf_bam	-0.984026535721751	-2.39443332530023	0.0186520456226314
827	aeg_mol_xho_bul_amh_heb_sid_prs_tur_azi_moo_sun_dgb_nor_rus_bsq_pol_chh_yor_mnd_ukr_guj_dyu_lat_bam_swe_fin_tsw_ven_hun_ben_hau_geo_lit_krd_por_afr_wly_owc_eng_est_cic_jav_alb_tag_jpn_tml_kor_ger_rom_lda_scr_bat_fre_anl_mao_cnt_pan_ewe_dut_tig_slo_spa_cze_hin_qcu_grk_arw_glc_ses_gam_ctl_sod_urd_ind_mcd_akn_ita_swt_mly_tha_amr_knd_tsn_fbf_aze_svk_bos_uzb_bem_vie_mlt_swa_igb_zul	-0.512290463341233	-1.21938249567095	0.225782668497306
828	chh_lit_bem_cze_heb_aeg_gam_guj_azi_tur_cic_ind_fbf_pol_krd_bsq_por_mlt_bam_cnt_grk_bos_zul_lat_tsn_svk_est_akn_ewe_hun_rus_anl_geo_ita_swe_mol_ben_sid_amh_pan_fin_ven_sun_spa_jav_jpn_tml_kor_arw_ukr_swt_scr_bat_afr_owc_mao_mnd_glc_dgb_fre_tig_nor_alb_ger_mcd_qcu_urd_eng_dut_swa_sod_ctl_wly_hin_tag_prs_tsw_rom_moo_mly_tha_hau_knd_lda_dyu_uzb_slo_bul_aze_ses_vie_amr_yor_xho_igb	-0.636257701816768	-1.52103131058021	0.131644823795014
829	chh_alb_cic_arw_wly_aeg_sid_ger_azi_uzb_zul_jav_xho_ita_swe_bsq_nor_sod_tsn_mnd_krd_lit_ses_cze_bam_prs_fin_yor_bem_hun_ukr_tig_geo_scr_mcd_urd_por_anl_hau_spa_est_swa_bat_afr_sun_jpn_knd_kor_hin_dut_ven_eng_mao_pan_heb_ind_cnt_bos_dyu_rus_amr_guj_grk_svk_slo_qcu_fre_pol_rom_dgb_owc_ben_amh_ctl_tag_lat_fbf_glc_swt_mly_tha_gam_tml_akn_ewe_aze_bul_mol_tur_tsw_vie_mlt_igb_lda_moo	-0.582945962235614	-1.39386098751818	0.166681295397672
830	wly_bul_moo_slo_chh_gam_sod_svk_tur_azi_akn_bat_ses_krd_afr_bsq_arw_heb_zul_cnt_grk_por_yor_prs_xho_nor_hun_ewe_bam_fin_ger_mlt_geo_urd_eng_rom_guj_aeg_hau_ctl_est_fbf_mao_ben_tag_jpn_tml_kor_ukr_pol_tsw_mol_mly_spa_amh_sun_mnd_cze_bem_mcd_owc_glc_hin_alb_lat_qcu_dut_swe_lit_dyu_sid_pan_anl_bos_jav_rus_igb_ita_dgb_ind_tha_amr_knd_lda_cic_aze_scr_fre_uzb_swt_vie_tig_ven_swa_tsn	-0.347010793962041	-0.822854702624463	0.412695557933078
831	amh_scr_ewe_hin_mlt_owc_wly_arw_tur_azi_bem_jav_xho_eng_ita_bsq_cze_anl_lda_mnd_bos_spa_ses_prs_akn_alb_est_ven_dyu_fin_mol_amr_geo_lit_bul_mcd_glc_gam_sid_por_hun_tsw_mao_ger_ind_jpn_tml_kor_grk_pan_tsn_ben_mly_nor_sod_sun_cnt_svk_yor_ctl_tig_swe_urd_rus_slo_qcu_guj_ukr_dut_igb_hau_krd_chh_lat_tag_fre_cic_afr_swa_bat_tha_heb_knd_moo_dgb_uzb_pol_rom_aze_zul_vie_aeg_bam_swt_fbf	-0.446426162957466	-1.06154551967133	0.291191003305192
832	tig_bul_swa_grk_chh_aeg_hau_ger_tur_uzb_fbf_mly_ses_spa_lit_bsq_ben_owc_ven_cnt_dut_ukr_moo_rom_cic_glc_hun_igb_dyu_fin_cze_sod_geo_lat_ita_mcd_slo_sid_gam_hin_est_yor_tag_scr_ind_jpn_tml_kor_afr_pol_lda_alb_mao_bos_mlt_sun_mnd_swe_bam_rus_anl_nor_fre_ctl_svk_qcu_por_guj_arw_ewe_amh_mol_amr_krd_bat_urd_zul_eng_tsw_jav_tha_heb_knd_akn_dgb_aze_pan_prs_azi_tsn_vie_wly_xho_bem_swt	0.128222334112007	0.302028338239559	0.763304856650327
833	hau_swe_xho_urd_amr_chh_sid_grk_azi_tur_dyu_bat_swt_lit_ukr_bsq_lat_anl_dgb_mnd_alb_guj_bam_prs_yor_bul_hun_lda_tsw_fin_bos_aeg_geo_arw_pan_scr_rom_sod_mlt_krd_est_cic_tag_por_ind_jpn_tml_kor_cze_dut_igb_pol_mao_mcd_amh_sun_cnt_svk_ses_ctl_owc_ben_hin_rus_ger_qcu_slo_ita_eng_ven_wly_mol_tig_nor_mly_afr_swa_spa_moo_jav_tha_gam_knd_akn_zul_uzb_fre_glc_aze_ewe_vie_heb_bem_fbf_tsn	-0.776027096111819	-1.86739099465008	0.0649966584905835
834	tig_dut_dgb_ita_hau_gam_anl_slo_azi_uzb_moo_tag_akn_fre_alb_bsq_afr_owc_dyu_cnt_urd_rus_bem_bos_swt_spa_est_zul_igb_fin_lit_sod_geo_swe_guj_lat_pol_amh_chh_bul_hun_tsn_sun_ben_jav_jpn_knd_kor_mcd_grk_tsw_scr_ind_pan_heb_mao_mnd_rom_bam_por_wly_ukr_krd_mol_glc_qcu_ctl_arw_nor_fbf_mlt_hin_sid_cze_bat_eng_ven_ger_yor_mly_tha_aeg_tml_ewe_lda_aze_svk_prs_tur_ses_vie_amr_xho_cic_swa	-0.733548569246436	-1.7627923468883	0.0812206044237604
835	chh_glc_cic_arw_amr_anl_aeg_ctl_tur_azi_tsw_mly_dgb_spa_grk_bsq_nor_heb_bem_cnt_lit_urd_swa_pol_fbf_rom_hun_swt_zul_fin_hin_mlt_geo_lat_bul_slo_ukr_amh_wly_dut_est_yor_bat_pan_jav_jpn_knd_kor_prs_swe_xho_por_sun_cze_owc_mao_mnd_alb_dyu_mcd_gam_mol_fre_bos_rus_qcu_scr_ben_eng_akn_hau_ger_sid_guj_tag_svk_ses_afr_igb_ind_tha_sod_tml_bam_moo_aze_ita_krd_uzb_ven_vie_tig_ewe_tsn_lda	-0.154113370136525	-0.363532082727155	0.717032524047463
836	sod_pan_swt_ger_heb_wly_owc_spa_tur_azi_bam_tag_yor_alb_slo_bsq_fre_gam_bem_mnd_glc_svk_fbf_arw_tsw_swe_est_cic_ewe_fin_urd_amr_geo_mol_hin_ukr_scr_anl_sid_rom_hun_igb_mao_grk_bat_jpn_tml_kor_mcd_nor_moo_ctl_mly_bos_hau_ind_cnt_bul_dyu_lit_tig_prs_cze_dut_rus_qcu_krd_ita_ben_swa_aeg_lat_amh_por_jav_afr_ven_guj_akn_sun_tha_mlt_knd_tsn_ses_uzb_pol_eng_aze_dgb_vie_chh_zul_lda_xho	0.208354436103604	0.491042078203418	0.624553459061214
837	amh_grk_fbf_slo_mlt_aeg_amr_lit_uzb_aze_dgb_ind_dyu_nor_bos_bsq_por_gam_yor_cnt_alb_eng_tsn_ctl_ven_glc_est_ewe_cic_fin_dut_anl_geo_guj_arw_lat_svk_chh_sod_fre_hun_tsw_bat_krd_mao_jpn_knd_kor_mcd_swe_igb_rom_mly_rus_wly_sun_mnd_ger_akn_afr_hau_scr_ben_urd_hin_qcu_mol_prs_ita_lda_sid_bul_owc_cze_tag_pan_moo_ukr_bam_jav_tha_heb_tml_zul_swt_tur_spa_pol_azi_swa_vie_tig_bem_xho_ses	-0.277406505551395	-0.655889902975443	0.513514375008531
838	amh_eng_lda_krd_amr_tig_anl_fre_uzb_tur_swt_mao_tsn_rus_alb_bsq_bos_heb_moo_mnd_spa_arw_cic_por_bam_grk_hun_tsw_xho_est_ger_sid_geo_prs_pan_swe_guj_hau_sod_dut_fin_ses_sun_urd_bat_jpn_knd_kor_pol_slo_ewe_lat_ind_scr_chh_tag_cnt_rom_akn_ben_owc_lit_cze_mol_ita_qcu_hin_nor_mcd_igb_mlt_bul_gam_ukr_mly_svk_bem_glc_dyu_jav_tha_aeg_tml_zul_dgb_azi_ctl_afr_aze_yor_vie_wly_swa_ven_fbf	-0.707080847268327	-1.69471809052109	0.09347507719762
839	gam_scr_xho_ben_amr_amh_sod_ita_tur_aze_ses_ind_tsw_rom_eng_bsq_urd_hau_cic_cnt_arw_fre_zul_ger_tsn_bos_fin_moo_bem_est_nor_anl_geo_grk_rus_cze_ukr_owc_chh_bul_hun_fbf_tag_slo_mly_jpn_tml_kor_prs_glc_dyu_swe_jav_mol_mlt_mao_mnd_spa_akn_svk_sid_lat_mcd_lit_guj_qcu_alb_por_hin_swt_aeg_krd_tig_pan_bat_pol_yor_dut_ewe_sun_tha_wly_knd_swa_igb_uzb_afr_ctl_azi_lda_vie_heb_bam_ven_dgb	0.660350718135259	1.56615272669716	0.120709340216808
840	anl_lat_cic_prs_wly_aeg_hau_mol_tur_uzb_fbf_ind_ewe_glc_rom_bsq_arw_mlt_ven_cnt_alb_ukr_akn_ger_yor_svk_hun_lda_tsn_fin_hin_amr_geo_slo_afr_bos_spa_sod_chh_ben_est_moo_tag_swe_mly_jpn_tml_kor_pan_por_swa_guj_jav_eng_owc_mao_mnd_fre_xho_cze_amh_dut_pol_urd_grk_qcu_mcd_scr_bul_swt_sid_ctl_tig_rus_sun_ita_dgb_krd_dyu_bat_tha_gam_knd_igb_ses_azi_lit_nor_aze_bam_vie_heb_bem_tsw_zul	-0.849694509044809	-2.05178247045266	0.0430022010863326
841	sod_ukr_ses_hin_heb_hau_anl_rus_tur_aze_igb_jav_swt_swe_dut_bsq_eng_tig_bem_cnt_ita_grk_akn_lit_zul_glc_est_ven_dgb_fin_alb_aeg_geo_por_bul_rom_cze_chh_wly_scr_hun_ewe_mly_pan_tag_jpn_tml_kor_afr_prs_lda_pol_ind_ben_amh_mao_mnd_slo_bam_ctl_owc_urd_bos_ger_krd_qcu_fre_svk_guj_swa_sid_arw_mlt_mol_sun_lat_fbf_spa_yor_bat_tha_amr_knd_moo_cic_azi_nor_mcd_uzb_tsw_vie_gam_xho_tsn_dyu	-0.264565595722451	-0.625340073593517	0.533279382908355
842	owc_slo_zul_pol_chh_tig_hau_fre_aze_tur_fbf_ind_lda_arw_ukr_bsq_ita_amh_ewe_mnd_cze_glc_bam_mcd_yor_ger_fin_ses_swt_hun_afr_aeg_geo_ctl_mol_bul_scr_anl_sod_nor_est_dyu_bat_eng_sun_jpn_knd_kor_lat_grk_tsn_rus_jav_svk_amr_mly_cnt_rom_akn_ben_heb_krd_dut_lit_pan_qcu_bos_guj_alb_xho_mlt_spa_gam_swe_tag_urd_tsw_hin_bem_mao_tha_wly_tml_swa_moo_azi_por_prs_uzb_dgb_vie_sid_cic_ven_igb	-0.365557092813202	-0.868596184046551	0.387304058395643
843	mlt_svk_tsw_bos_owc_sid_anl_pol_tur_uzb_igb_ind_lda_swe_pan_bsq_grk_gam_xho_cnt_ctl_lat_tsn_rus_yor_fre_est_swa_bam_hun_nor_tig_geo_ben_mcd_eng_glc_wly_sod_urd_fin_fbf_mly_alb_sun_jpn_knd_kor_guj_dut_ven_lit_bat_rom_chh_tag_mnd_por_zul_scr_amh_prs_arw_spa_cze_qcu_krd_ukr_hin_dgb_aeg_ita_hau_mol_mao_slo_dyu_afr_cic_jav_tha_amr_tml_ses_swt_aze_bul_ger_azi_akn_vie_heb_bem_moo_ewe	-0.298211469149167	-0.705439737924403	0.482299846571953
844	wly_ben_moo_nor_anl_chh_amr_hin_tur_aze_ven_tag_fbf_bul_lat_bsq_lit_sod_ewe_mnd_ita_arw_yor_rus_dyu_svk_fin_xho_lda_hun_mcd_mlt_geo_glc_ctl_guj_scr_aeg_gam_afr_est_swt_ind_slo_bat_jpn_knd_kor_pan_ukr_tsw_cze_mao_ger_owc_mly_cnt_bos_swa_swe_sid_por_rom_dut_grk_qcu_fre_eng_mol_akn_tig_urd_heb_spa_sun_alb_igb_pol_bem_jav_tha_amh_tml_zul_bam_azi_krd_prs_uzb_tsn_vie_hau_dgb_cic_ses	-0.22049115988728	-0.521223623862069	0.603449967369009
845	aeg_afr_yor_ger_amh_owc_sod_slo_aze_tur_dgb_ind_ses_rom_scr_bsq_por_gam_moo_mnd_pan_ita_bam_dut_igb_urd_hun_swa_bem_est_lat_tig_geo_ukr_eng_cze_nor_chh_wly_pol_fin_fbf_bat_svk_mly_jpn_tml_kor_ben_prs_tsn_swe_mao_fre_mlt_tag_cnt_bul_akn_guj_hau_mol_ctl_hin_mcd_qcu_spa_lit_bos_tsw_anl_arw_amr_krd_sun_grk_swt_glc_dyu_jav_tha_heb_knd_ven_cic_uzb_rus_alb_azi_ewe_vie_sid_xho_lda_zul	0.118463968970231	0.279070064130145	0.780810700287352
846	sid_eng_moo_krd_wly_amh_sod_fre_azi_tur_akn_tag_lda_slo_svk_bsq_bos_gam_swt_mnd_mol_afr_yor_ita_swa_ben_fin_dgb_igb_est_grk_hau_geo_guj_rus_bul_ctl_aeg_mlt_hin_hun_xho_bat_pol_jav_jpn_tml_kor_mcd_cze_fbf_glc_ind_lit_owc_mly_cnt_urd_tsw_por_chh_ukr_scr_dut_lat_qcu_prs_swe_nor_ses_amr_rom_anl_alb_mao_pan_ewe_ger_tsn_sun_tha_heb_knd_dyu_ven_aze_arw_spa_uzb_cic_vie_tig_bem_bam_zul	-0.666663250601899	-1.59960061802889	0.113079129508282
847	amh_pol_swt_urd_mlt_anl_hau_prs_azi_tur_yor_bat_dyu_afr_rom_bsq_mcd_chh_igb_mnd_nor_pan_xho_fre_dgb_mol_hun_tsw_bam_fin_eng_tig_geo_por_guj_lat_ctl_sod_owc_ita_est_bem_jav_slo_sun_jpn_tml_kor_grk_ukr_ses_bul_tag_swe_gam_mly_cnt_spa_tsn_krd_aeg_rus_svk_dut_ger_qcu_cze_bos_arw_lda_sid_lit_heb_ben_ind_hin_zul_glc_fbf_mao_tha_amr_knd_ven_cic_uzb_alb_scr_aze_ewe_vie_wly_akn_swa_moo	-0.357426125292572	-0.846011909257364	0.399717657519177
848	heb_glc_tsn_ita_chh_sid_owc_mol_azi_aze_fbf_tag_dyu_nor_mcd_bsq_svk_tig_bem_mnd_arw_slo_lda_guj_ewe_eng_hun_akn_zul_fin_swe_anl_geo_spa_scr_por_lat_mlt_amh_ctl_est_tsw_sun_bos_mao_jpn_knd_kor_ben_krd_ses_lit_bat_bul_gam_jav_cnt_dut_cic_fre_amr_ger_pan_rom_urd_qcu_grk_hin_prs_ven_hau_rus_wly_pol_mly_afr_swa_alb_dgb_ind_tha_sod_tml_swt_xho_uzb_cze_ukr_tur_yor_vie_aeg_moo_igb_bam	-0.833502695810037	-2.02151585149228	0.0461003754213646
849	sid_krd_xho_bul_amr_wly_owc_spa_aze_azi_zul_jav_akn_eng_grk_bsq_arw_tig_swt_mnd_nor_urd_ses_mol_tsn_lat_est_ven_swa_fin_ita_amh_geo_ben_ger_prs_ctl_gam_anl_afr_hun_igb_tag_glc_sun_jpn_tml_kor_pol_cze_bem_ukr_ind_rom_aeg_mao_cnt_svk_cic_fre_hau_rus_slo_lit_alb_qcu_swe_guj_bos_yor_chh_pan_sod_dut_bat_mcd_bam_por_tsw_mly_tha_mlt_knd_moo_fbf_tur_scr_hin_uzb_lda_vie_heb_ewe_dgb_dyu	-0.0664096767681732	-0.156431701669522	0.876031833290991
850	aeg_urd_swt_mcd_hau_sid_sod_rom_azi_tur_dyu_mao_ven_bul_scr_bsq_pan_amh_cic_mnd_hin_lat_swa_rus_tsw_por_fin_akn_ses_hun_guj_anl_geo_ita_ben_cze_arw_tig_owc_slo_est_igb_sun_dut_bat_jpn_tml_kor_pol_nor_ewe_bos_tag_ctl_chh_ind_cnt_alb_fbf_spa_gam_prs_eng_ukr_swe_qcu_mol_ger_glc_lda_heb_svk_amr_grk_mly_krd_moo_lit_bam_jav_tha_mlt_knd_zul_bem_aze_afr_fre_uzb_xho_vie_wly_dgb_yor_tsn	-0.236112618912927	-0.557439132845204	0.578566695080443
851	owc_lit_moo_glc_anl_sid_hau_nor_tur_uzb_lda_ind_akn_urd_alb_bsq_ben_amh_dgb_cnt_spa_swe_tsn_krd_ewe_ukr_fin_swa_bam_est_hin_heb_geo_grk_bos_pol_mol_wly_gam_slo_hun_igb_mly_mcd_mao_jpn_knd_kor_dut_prs_fbf_ctl_sun_arw_chh_tag_mnd_rus_swt_bul_tig_lat_afr_scr_ger_qcu_rom_guj_ita_cic_aeg_eng_mlt_svk_jav_pan_tsw_por_ven_bat_tha_amr_tml_xho_dyu_aze_fre_cze_azi_bem_vie_sod_yor_zul_ses	0.303901893940106	0.716731745442506	0.475335767760265
852	anl_ctl_akn_bul_tig_gam_chh_spa_uzb_tur_ven_mao_tsw_alb_urd_bsq_bos_heb_swt_mnd_dut_fre_bem_nor_xho_mcd_hun_ewe_igb_fin_lat_aeg_geo_rom_glc_por_mol_mlt_sod_prs_est_dgb_ind_guj_mly_jpn_tml_kor_ben_cze_zul_pol_tag_ger_sid_sun_cnt_eng_swa_rus_wly_ukr_ita_afr_slo_qcu_hin_lit_arw_tsn_amh_pan_amr_scr_bat_grk_dyu_svk_yor_jav_tha_owc_knd_ses_fbf_aze_swe_krd_azi_bam_vie_hau_moo_cic_lda	-0.305214173519159	-0.722689419553354	0.471684224889485
853	gam_cze_tsn_arw_chh_amh_anl_slo_uzb_azi_ven_sun_akn_rom_pol_bsq_ben_hau_bem_mnd_alb_ger_fbf_nor_igb_fre_est_cic_xho_hun_rus_heb_geo_por_hin_mol_krd_owc_mlt_afr_fin_moo_tag_ita_mao_jpn_tml_kor_glc_bul_swa_lit_bat_lat_sod_jav_cnt_ukr_tsw_spa_sid_urd_eng_svk_prs_qcu_pan_dut_bos_dyu_amr_scr_aeg_mcd_ind_grk_ewe_guj_bam_mly_tha_tig_knd_lda_ses_aze_swe_ctl_tur_dgb_vie_wly_zul_yor_swt	-0.481806442269299	-1.14506192536143	0.255121762707645
854	hau_dut_tsw_svk_chh_owc_wly_grk_uzb_azi_dgb_sun_ven_arw_eng_bsq_guj_gam_swt_mnd_pan_rus_dyu_nor_ses_bul_est_swa_akn_hun_ger_mlt_geo_lit_por_bos_afr_amh_anl_glc_fin_moo_mly_ukr_jav_jpn_knd_kor_scr_alb_yor_ita_ind_hin_sod_tag_cnt_ben_zul_cze_heb_fre_mcd_swe_urd_qcu_krd_spa_pol_igb_tig_slo_amr_lat_bat_rom_xho_mol_cic_mao_tha_sid_tml_bam_bem_tur_prs_ctl_aze_fbf_vie_aeg_lda_tsn_ewe	-0.191206724829004	-0.451447830380008	0.65271782387382
855	owc_lat_zul_grk_sid_tig_sod_ben_uzb_aze_swa_jav_tsw_lit_eng_bsq_pol_wly_bam_cnt_guj_svk_bem_ger_tsn_fre_est_xho_moo_hun_ukr_aeg_geo_ctl_afr_prs_scr_amr_mlt_slo_fin_ven_ind_glc_mao_jpn_tml_kor_rus_dut_dyu_bul_mly_bos_hau_tag_mnd_ita_akn_swe_chh_hin_urd_nor_cze_qcu_pan_arw_por_ses_heb_mcd_gam_krd_sun_mol_dgb_spa_yor_bat_tha_amh_knd_fbf_igb_tur_rom_alb_azi_ewe_vie_anl_cic_lda_swt	-1.04500298545664	-2.56167740078975	0.0120247747602148
856	sod_lat_bam_afr_wly_amh_amr_mcd_tur_aze_ses_mly_tsw_rom_alb_bsq_slo_hau_moo_mnd_svk_por_igb_ger_swa_rus_fin_tsn_cic_hun_krd_chh_geo_scr_fre_pol_bul_owc_tig_guj_est_lda_tag_pan_jav_jpn_knd_kor_ita_ukr_zul_urd_bat_dut_anl_ind_cnt_nor_ven_lit_mlt_arw_spa_mol_hin_qcu_cze_eng_swe_yor_heb_glc_gam_prs_sun_ctl_bem_ben_dgb_mao_tha_sid_tml_akn_ewe_uzb_grk_bos_azi_xho_vie_aeg_swt_dyu_fbf	-0.253330139399954	-0.599162523982955	0.550521320104105
857	tig_pol_igb_fre_amh_owc_chh_pan_azi_tur_akn_bat_cic_lat_prs_bsq_scr_mlt_ewe_cnt_lit_mol_lda_ita_ses_hin_hun_yor_dgb_est_grk_hau_geo_alb_cze_urd_slo_amr_wly_spa_fin_xho_mly_ctl_jav_jpn_tml_kor_por_guj_fbf_dut_tag_nor_sid_mao_mnd_rus_ven_ukr_anl_rom_bos_glc_ben_qcu_arw_afr_svk_swa_sod_swe_gam_eng_ind_mcd_swt_ger_dyu_sun_tha_aeg_knd_zul_tsn_aze_bul_krd_uzb_tsw_vie_heb_bam_bem_moo	-0.86022326005024	-2.07942614617146	0.0403304934659952
858	sod_swe_fbf_guj_wly_owc_chh_cze_azi_uzb_ses_jav_yor_arw_glc_bsq_rom_amh_dgb_mnd_scr_alb_igb_mcd_zul_bos_est_tsw_swa_fin_urd_gam_geo_nor_ukr_afr_eng_heb_mlt_bul_hun_lda_tag_pol_mao_jpn_tml_kor_prs_svk_tsn_hin_bat_mol_anl_mly_cnt_pan_ven_dut_tig_rus_ctl_spa_lit_qcu_krd_ita_fre_xho_amr_ger_hau_ben_ind_por_cic_grk_ewe_sun_tha_sid_knd_swt_akn_aze_slo_lat_tur_bem_vie_aeg_bam_dyu_moo	0.502002330591224	1.19167571048653	0.236420631232159
859	sod_pan_lda_por_heb_anl_amr_lat_azi_tur_swa_ind_swt_afr_mcd_bsq_krd_sid_yor_mnd_swe_ctl_tsw_bul_ses_cze_fin_igb_ven_est_rus_wly_geo_spa_hin_guj_grk_gam_hau_nor_hun_akn_sun_ukr_mao_jpn_tml_kor_ben_mol_bem_ger_tag_bos_owc_mly_cnt_scr_bam_pol_chh_glc_fre_eng_dut_qcu_rom_lit_urd_dyu_tig_ita_aeg_slo_jav_alb_ewe_arw_cic_bat_tha_mlt_knd_moo_tsn_uzb_svk_prs_aze_zul_vie_amh_xho_dgb_fbf	0.267382062423476	0.629276674996936	0.530710724101615
860	hau_eng_akn_mcd_sid_owc_wly_afr_azi_tur_dgb_sun_igb_swe_dut_bsq_rom_aeg_tsw_cnt_nor_ukr_dyu_grk_zul_glc_hun_bem_bam_fin_lat_sod_geo_lit_ita_guj_rus_chh_heb_ctl_est_moo_tag_krd_mly_jpn_tml_kor_ben_bos_swa_hin_mao_pan_tig_ind_mnd_scr_xho_prs_amh_pol_slo_mol_arw_qcu_por_bul_urd_fbf_gam_cze_mlt_alb_bat_spa_ewe_svk_ses_jav_tha_amr_knd_lda_cic_aze_fre_ger_uzb_ven_vie_anl_swt_yor_tsn	-0.461153049150036	-1.09793184838744	0.275068747243969
861	aeg_spa_ses_pol_amr_sid_owc_bos_aze_tur_swa_sun_swt_fre_mcd_bsq_ger_tig_fbf_cnt_ukr_arw_ven_dut_bam_urd_est_xho_tsw_fin_por_mlt_geo_ita_alb_rom_glc_sod_wly_slo_hun_lda_mao_bul_mly_jpn_knd_kor_svk_lat_zul_cze_bat_nor_hau_jav_mnd_prs_yor_hin_heb_ben_pan_eng_afr_qcu_ctl_lit_grk_dyu_anl_guj_gam_krd_tag_swe_ewe_rus_dgb_ind_tha_amh_tml_bem_tsn_uzb_scr_mol_azi_akn_vie_chh_cic_igb_moo	0.361205934757365	0.852440122944473	0.39615981999175
862	owc_swe_zul_fre_amh_tig_heb_krd_uzb_tur_bam_mly_moo_arw_hin_bsq_por_anl_ewe_cnt_cze_glc_tsw_scr_igb_lat_est_ven_cic_hun_lit_gam_geo_grk_svk_alb_mol_sod_chh_ukr_fin_yor_sun_pol_jav_jpn_tml_kor_rom_bul_swt_mcd_mao_spa_mlt_tag_mnd_afr_ses_guj_amr_ger_rus_prs_ben_qcu_ita_pan_bos_akn_wly_nor_hau_slo_bat_ctl_tsn_eng_dgb_ind_tha_sid_knd_fbf_xho_azi_urd_dut_aze_dyu_vie_aeg_lda_bem_swa	-0.368891909740041	-0.873828569564935	0.384462484184556
863	wly_slo_akn_glc_gam_sid_chh_mcd_tur_azi_zul_bat_lda_prs_bul_bsq_ben_hau_xho_mnd_rom_nor_igb_mol_tsn_ukr_hun_swt_yor_fin_svk_sod_geo_lat_ita_urd_pan_tig_amh_eng_est_cic_tag_scr_jav_jpn_knd_kor_pol_swe_ewe_afr_ind_rus_anl_mly_cnt_fre_moo_dut_heb_alb_arw_grk_lit_qcu_cze_por_spa_ses_amr_hin_aeg_bos_sun_ger_bem_krd_dgb_mao_tha_owc_tml_tsw_fbf_aze_ctl_guj_uzb_bam_vie_mlt_ven_swa_dyu	1.12613571750323	2.72618484553585	0.00765715240365274
864	gam_rom_tsn_krd_tig_sod_hau_slo_azi_aze_bam_ind_swt_glc_lit_bsq_cze_anl_yor_cnt_bul_hin_cic_alb_igb_pan_est_lda_bem_fin_swe_heb_geo_por_bos_ger_guj_aeg_chh_ben_hun_xho_jav_afr_tag_jpn_tml_kor_nor_ctl_zul_arw_bat_mcd_wly_sun_mnd_dut_fbf_urd_amr_fre_rus_pol_ukr_qcu_prs_svk_mol_tsw_amh_grk_sid_spa_mao_scr_swa_eng_ses_mly_tha_owc_knd_dyu_moo_tur_lat_ita_uzb_ven_vie_mlt_dgb_akn_ewe	-1.00409697209977	-2.45128959246974	0.0161027243937824
865	amr_alb_xho_bos_mlt_aeg_hau_grk_uzb_tur_tsw_tag_ses_ctl_slo_bsq_urd_tig_dgb_cnt_ben_lit_cic_hin_tsn_pol_hun_bem_fbf_fin_krd_gam_geo_rus_svk_scr_glc_chh_anl_eng_est_swt_ind_swe_mao_jpn_tml_kor_spa_prs_dyu_bul_jav_guj_amh_bat_mnd_pan_moo_rom_heb_nor_lat_arw_afr_qcu_por_ita_ger_zul_sid_fre_owc_cze_sun_mol_bam_ukr_ven_mly_tha_wly_knd_igb_yor_azi_dut_mcd_aze_ewe_vie_sod_akn_lda_swa	-0.360442272174245	-0.853761265927206	0.395431018404308
866	amh_guj_xho_eng_chh_aeg_mlt_mol_aze_azi_lda_tag_akn_grk_scr_bsq_krd_amr_zul_mnd_glc_nor_ven_rus_cic_swe_fin_ewe_swa_hun_slo_owc_geo_cze_ctl_hin_bul_tig_sod_pol_est_ses_mly_alb_jav_jpn_tml_kor_bos_spa_tsw_afr_ind_lat_sid_mao_cnt_mcd_bem_ita_wly_por_fre_lit_arw_qcu_pan_urd_ukr_dyu_anl_rom_hau_ger_bat_svk_igb_prs_bam_sun_tha_gam_knd_dgb_fbf_tur_ben_dut_uzb_moo_vie_heb_tsn_yor_swt	-0.556421738777186	-1.32786649354324	0.187472169876184
867	sod_pan_dgb_prs_anl_gam_chh_ita_aze_uzb_ewe_jav_bam_ukr_dut_bsq_hin_wly_xho_cnt_lit_glc_zul_mcd_ven_krd_est_dyu_fbf_fin_svk_amh_geo_slo_cze_pol_mol_aeg_owc_fre_hun_moo_sun_nor_bat_jpn_tml_kor_arw_afr_igb_scr_mly_por_mlt_tag_mnd_bul_cic_ger_hau_lat_rom_grk_swe_qcu_ctl_alb_bos_tsn_amr_rus_heb_guj_mao_ben_swt_spa_ses_ind_tha_sid_knd_lda_tsw_azi_eng_urd_tur_yor_vie_tig_swa_akn_bem	0.32007429477275	0.754582486006331	0.452406095557356
868	amr_ctl_yor_dut_aeg_tig_amh_cze_uzb_azi_dyu_jav_tsn_ben_mol_bsq_prs_wly_igb_cnt_spa_slo_cic_por_zul_svk_hun_ven_swa_fin_guj_sod_geo_fre_arw_ukr_eng_mlt_hau_rom_est_lda_ind_glc_mly_jpn_knd_kor_ger_bul_bem_pol_sun_hin_sid_tag_mnd_alb_dgb_rus_heb_ita_lit_grk_scr_qcu_pan_swe_nor_swt_chh_krd_anl_afr_bat_urd_tsw_bos_xho_mao_tha_gam_tml_ses_akn_aze_mcd_lat_tur_moo_vie_owc_ewe_fbf_bam	0.130296341274234	0.306421364275515	0.759968806999049
869	sod_mcd_ven_cze_sid_amh_heb_ita_azi_tur_igb_tag_akn_slo_alb_bsq_lit_mlt_dyu_cnt_bul_ukr_bem_ger_cic_rom_est_swa_yor_hun_hin_wly_geo_pan_guj_pol_ctl_hau_amr_fre_fin_zul_jav_spa_bat_jpn_knd_kor_krd_rus_moo_ben_sun_swe_anl_mao_mnd_svk_swt_grk_owc_mol_arw_glc_afr_qcu_dut_nor_bos_xho_gam_scr_aeg_lat_ind_urd_ses_por_tsw_mly_tha_tig_tml_lda_dgb_uzb_prs_eng_aze_ewe_vie_chh_bam_fbf_tsn	-0.382505202183501	-0.906105184859411	0.36722181030836
870	anl_krd_zul_urd_sod_wly_aeg_cze_aze_azi_cic_mao_xho_dut_rus_bsq_mol_amh_ven_cnt_ger_hin_swa_svk_bem_ben_est_akn_fbf_fin_mcd_gam_geo_guj_afr_swe_rom_heb_mlt_scr_hun_ewe_ind_nor_bat_jpn_tml_kor_bos_grk_tsw_arw_mly_lit_chh_jav_mnd_bul_bam_ukr_owc_alb_por_spa_eng_qcu_lat_glc_pol_moo_amr_ctl_sid_slo_tag_ita_ses_fre_yor_sun_tha_hau_knd_swt_dgb_tur_prs_pan_uzb_dyu_vie_tig_lda_igb_tsn	-0.469855082206112	-1.11623624526544	0.267196808782752
871	aeg_prs_tsw_scr_tig_owc_chh_glc_uzb_aze_cic_mly_lda_grk_fre_bsq_ben_hau_swa_mnd_eng_urd_fbf_ita_swt_dut_hun_ven_yor_est_guj_heb_geo_svk_bos_pol_ctl_sid_amr_arw_fin_igb_sun_alb_mao_jpn_knd_kor_afr_por_moo_swe_tag_bul_amh_jav_cnt_ger_ewe_nor_anl_krd_hin_rus_slo_qcu_lat_mcd_spa_tsn_gam_pan_wly_mol_ind_ukr_bam_lit_zul_bat_tha_mlt_tml_bem_dgb_tur_rom_cze_azi_xho_vie_sod_dyu_akn_ses	-0.72426969689278	-1.73877719107084	0.0853831724452688
872	mlt_arw_igb_spa_hau_sid_anl_prs_uzb_tur_swa_jav_bam_ctl_cze_bsq_urd_chh_swt_cnt_swe_ger_lda_nor_dyu_lat_fin_ewe_fbf_hun_grk_aeg_geo_por_guj_mol_bos_gam_amr_bul_est_moo_mly_svk_mao_jpn_knd_kor_fre_ita_cic_krd_ind_scr_tig_sun_mnd_glc_tsw_pan_heb_ukr_mcd_lit_afr_qcu_slo_dut_hin_ven_wly_rom_amh_alb_bat_ben_tsn_eng_dgb_tag_tha_owc_tml_xho_ses_azi_rus_pol_aze_akn_vie_sod_zul_bem_yor	-0.744126497858243	-1.78721695332876	0.0771602057521594
873	owc_mcd_akn_lit_wly_chh_anl_bos_aze_tur_fbf_ind_tsw_urd_hin_bsq_ctl_amr_ewe_cnt_scr_nor_ven_mol_bem_ger_est_swa_yor_hun_guj_amh_geo_bul_alb_rom_cze_gam_sid_prs_fin_igb_mly_pan_bat_jpn_knd_kor_rus_svk_swt_grk_mao_pol_sod_tag_mnd_afr_cic_ben_aeg_dut_ukr_swe_spa_qcu_lat_ita_por_zul_hau_arw_mlt_eng_jav_krd_dgb_slo_ses_sun_tha_heb_tml_moo_xho_uzb_fre_glc_azi_dyu_vie_tig_lda_tsn_bam	-0.052946139537996	-0.124682128062165	0.901044314921952
874	sod_lit_igb_afr_chh_mlt_wly_lat_uzb_azi_dgb_mao_akn_urd_ukr_bsq_rom_sid_swt_cnt_cze_eng_tsn_mol_moo_alb_fin_bem_dyu_hun_ben_gam_geo_dut_krd_grk_pol_anl_hau_ger_est_ewe_ind_glc_mly_jpn_tml_kor_mcd_guj_swa_svk_tag_ctl_heb_bat_mnd_arw_xho_rus_owc_bul_bos_ita_fre_qcu_spa_nor_pan_ses_aeg_swe_tig_scr_sun_slo_fbf_hin_zul_jav_tha_amh_knd_cic_yor_tur_por_prs_aze_tsw_vie_amr_bam_ven_lda	0.282058095299644	0.664556398127799	0.507978735644306
875	tig_bos_zul_fre_sod_amh_mlt_lat_azi_aze_yor_tag_akn_bul_swe_bsq_svk_chh_tsn_mnd_ctl_hin_ewe_ben_ven_ger_hun_cic_bam_est_rus_anl_geo_krd_guj_pan_cze_heb_wly_ita_fin_ses_ind_rom_sun_jpn_tml_kor_pol_scr_dgb_glc_jav_urd_amr_bat_cnt_nor_dyu_eng_sid_spa_dut_lit_arw_qcu_alb_slo_ukr_fbf_owc_por_hau_grk_mao_mol_swa_mcd_xho_mly_tha_gam_knd_igb_tsw_tur_prs_afr_uzb_bem_vie_aeg_moo_lda_swt	-0.498036363144787	-1.18798944752285	0.237862677098622
876	hau_bos_swa_ben_wly_heb_aeg_alb_azi_aze_tsw_mao_igb_rus_rom_bsq_pol_amr_ven_cnt_ctl_eng_akn_mcd_bem_arw_hun_lda_fbf_est_prs_sod_geo_swe_pan_slo_afr_owc_mlt_hin_fin_ewe_bat_ukr_mly_jpn_tml_kor_urd_svk_dgb_spa_sun_nor_sid_tag_mnd_ger_bam_cze_tig_ita_por_krd_fre_qcu_guj_glc_lat_ses_anl_mol_amh_bul_jav_grk_cic_scr_swt_ind_tha_chh_knd_tsn_moo_tur_lit_dut_uzb_yor_vie_gam_dyu_xho_zul	-0.284594371515165	-0.673049171666412	0.502585082067445
877	mlt_bos_swt_lat_gam_aeg_sid_mol_uzb_azi_xho_mao_akn_ctl_rom_bsq_guj_hau_ses_mnd_mcd_ita_ewe_hin_igb_afr_fin_fbf_swa_est_nor_tig_geo_rus_grk_pol_swe_heb_owc_cze_hun_moo_bat_spa_ind_jpn_tml_kor_prs_lit_tsw_eng_sun_krd_wly_jav_cnt_fre_dyu_por_amr_ben_glc_urd_scr_qcu_slo_svk_alb_bem_amh_pan_anl_ukr_mly_arw_ven_dut_bam_tag_tha_chh_knd_zul_yor_tur_bul_ger_aze_dgb_vie_sod_cic_lda_tsn	-0.257985757778385	-0.609568808038293	0.543633901083069
878	amh_lit_lda_ger_hau_heb_anl_ctl_azi_tur_akn_sun_dgb_rus_fre_bsq_lat_sod_swt_cnt_hin_pol_fbf_prs_xho_bul_fin_tsw_igb_est_ukr_wly_geo_spa_mcd_alb_mol_chh_aeg_slo_hun_tsn_jav_afr_mao_jpn_tml_kor_glc_pan_ses_guj_mly_dut_amr_ind_mnd_krd_ven_grk_mlt_rom_scr_ita_cze_qcu_nor_svk_por_yor_sid_eng_gam_bos_bat_ben_dyu_urd_ewe_tag_tha_tig_knd_bem_bam_uzb_arw_swe_aze_moo_vie_owc_swa_cic_zul	-0.257864240093646	-0.609192479929788	0.543882213260775
879	tig_krd_yor_fre_mlt_heb_sid_dut_tur_uzb_swa_bat_xho_ctl_alb_bsq_swe_wly_moo_mnd_nor_svk_fbf_rom_tsw_rus_fin_bem_swt_hun_pol_gam_geo_guj_pan_spa_eng_chh_sod_mcd_est_dgb_tag_lat_mao_jpn_knd_kor_ben_arw_cic_scr_mly_prs_hau_sun_cnt_hin_ven_urd_aeg_ita_por_lit_glc_qcu_bos_cze_slo_ses_anl_grk_amr_afr_jav_ger_akn_bul_lda_ind_tha_amh_tml_zul_tsn_aze_ukr_mol_azi_bam_vie_owc_dyu_ewe_igb	0.97479905371554	2.34978055477633	0.020899507579107
880	sid_ctl_ven_ita_mlt_gam_amr_guj_azi_aze_bem_mao_dyu_lat_pol_bsq_ukr_amh_xho_cnt_ger_prs_tsw_spa_ewe_svk_fin_lda_dgb_est_ben_chh_geo_slo_arw_mol_mcd_heb_aeg_fre_hun_moo_jav_dut_bat_jpn_knd_kor_krd_nor_swt_hin_tag_lit_wly_mly_mnd_afr_swa_bos_sod_eng_urd_rus_swe_qcu_glc_cze_rom_ses_hau_grk_anl_bul_sun_scr_akn_pan_igb_ind_tha_owc_tml_bam_cic_uzb_por_alb_tur_tsn_vie_tig_yor_zul_fbf	0.120549673396707	0.283774833134611	0.777213743019745
881	owc_krd_bam_urd_aeg_mlt_hau_mol_uzb_tur_xho_jav_zul_ita_scr_bsq_alb_wly_tsn_mnd_fre_pol_yor_slo_bem_grk_fin_dyu_fbf_hun_eng_sid_geo_rus_swe_arw_lat_anl_sod_ctl_est_swt_ind_bos_mly_jpn_tml_kor_nor_bul_lda_prs_tag_afr_amh_mao_cnt_por_akn_pan_gam_ben_rom_ger_guj_qcu_spa_cze_hin_igb_heb_ukr_chh_glc_bat_mcd_swa_svk_ven_sun_tha_amr_knd_moo_ewe_azi_dut_lit_aze_tsw_vie_tig_cic_dgb_ses	0.0298274678081834	0.0703483778856879	0.944067429937285
882	anl_nor_bem_rom_mlt_wly_owc_guj_uzb_tur_lda_mao_igb_urd_svk_bsq_krd_sid_ven_mnd_grk_arw_swt_mol_akn_ben_fin_tsw_xho_hun_scr_heb_geo_hin_swe_fre_por_tig_gam_spa_est_dyu_bat_ita_ind_jpn_knd_kor_rus_pan_dgb_afr_tag_bul_hau_jav_cnt_eng_swa_ger_aeg_ukr_alb_ctl_pol_qcu_glc_bos_cze_fbf_chh_lat_amh_lit_sun_slo_tsn_prs_bam_mly_tha_amr_tml_zul_ewe_aze_dut_mcd_azi_ses_vie_sod_moo_yor_cic	-0.710819054633428	-1.70895964354374	0.090793700303916
883	hau_rom_swt_rus_amr_aeg_wly_afr_tur_azi_zul_jav_swa_guj_ukr_bsq_urd_chh_tsw_mnd_spa_pan_xho_krd_bam_ita_hun_akn_tsn_est_mcd_owc_geo_dut_por_pol_arw_heb_gam_mol_fin_cic_tag_fre_sun_jpn_tml_kor_scr_ger_bem_ben_bat_bul_amh_ind_cnt_ctl_ewe_prs_sid_eng_grk_lat_hin_qcu_slo_alb_bos_igb_tig_lit_anl_swe_mly_nor_ses_svk_dyu_mao_tha_sod_knd_lda_yor_uzb_cze_glc_aze_ven_vie_mlt_moo_fbf_dgb	0.050381691830695	0.118621519543804	0.905831060024605
884	gam_prs_tsw_bos_heb_tig_sod_mol_aze_tur_ven_bat_yor_ger_rom_bsq_mcd_amr_dgb_cnt_pol_spa_bem_glc_swt_guj_hun_tsn_moo_fin_lit_amh_geo_svk_cze_ukr_ita_mlt_anl_hin_est_ewe_tag_por_ind_jpn_tml_kor_urd_ben_fbf_swe_sun_nor_sid_mly_mnd_pan_lda_arw_hau_fre_eng_rus_slo_qcu_grk_ctl_alb_akn_aeg_krd_owc_dut_jav_afr_dyu_bul_xho_mao_tha_chh_knd_igb_swa_uzb_scr_lat_azi_bam_vie_wly_ses_cic_zul	0.236905255134599	0.558269724284905	0.578001795954189
885	chh_dut_ewe_glc_aeg_amh_sid_por_tur_uzb_tsn_mao_ven_cze_urd_bsq_ukr_anl_swt_cnt_ben_fre_moo_grk_zul_pol_hun_yor_bam_est_lit_owc_geo_arw_svk_rus_ctl_wly_hau_ita_fin_lda_ind_eng_bat_jpn_tml_kor_lat_slo_tsw_afr_mly_mcd_heb_tag_mnd_krd_fbf_bul_sod_spa_prs_scr_guj_qcu_nor_bos_pan_akn_tig_mol_amr_alb_sun_rom_xho_hin_cic_jav_tha_mlt_knd_igb_dgb_azi_swe_ger_aze_swa_vie_gam_ses_dyu_bem	0.681779896130141	1.61792777255395	0.109065002723872
886	heb_ben_bam_mol_tig_aeg_wly_lat_aze_azi_ewe_tag_swa_por_grk_bsq_swe_chh_zul_mnd_krd_svk_lda_pol_tsn_dut_hun_dyu_swt_est_rus_mlt_geo_scr_bos_hin_prs_sod_amh_mcd_fin_yor_bat_afr_sun_jpn_tml_kor_alb_rom_cic_arw_mly_nor_hau_jav_cnt_ukr_akn_bul_owc_spa_pan_urd_ger_qcu_ctl_fre_eng_fbf_gam_slo_anl_glc_mao_lit_moo_guj_ses_ind_tha_amr_knd_xho_bem_tur_ita_cze_uzb_ven_vie_sid_igb_tsw_dgb	-0.198911685559299	-0.469548228142887	0.639776878264596
887	amr_arw_tsw_glc_tig_hau_wly_mol_uzb_aze_swa_ind_dyu_svk_ita_bsq_hin_amh_ses_cnt_ben_slo_ven_nor_fbf_prs_est_dgb_bem_fin_lat_gam_geo_eng_krd_guj_cze_anl_sod_alb_hun_moo_bat_bul_sun_jpn_tml_kor_grk_dut_lda_mcd_tag_swe_mlt_jav_mnd_spa_igb_bos_sid_afr_pol_scr_fre_qcu_urd_por_ukr_yor_owc_rom_aeg_ctl_mao_ger_swt_rus_akn_mly_tha_heb_knd_xho_bam_azi_pan_lit_tur_ewe_vie_chh_tsn_zul_cic	-0.295608493546502	-0.698872778244787	0.486375643750574
888	tig_alb_cic_rom_sid_owc_amr_hin_tur_azi_dgb_mly_tsw_slo_cze_bsq_mcd_anl_swt_mnd_urd_pan_ven_ukr_fbf_fre_hun_tsn_zul_est_bos_aeg_geo_nor_mol_bul_glc_gam_sod_lit_fin_swa_sun_ita_jav_jpn_knd_kor_prs_eng_moo_spa_ind_guj_hau_tag_cnt_ger_igb_rus_mlt_dut_ben_grk_lat_qcu_swe_ctl_por_lda_heb_svk_chh_afr_mao_arw_ewe_pol_dyu_bat_tha_amh_tml_ses_yor_aze_scr_krd_uzb_akn_vie_wly_xho_bam_bem	-0.22352842921601	-0.527901500644575	0.598825032586956
889	tig_ita_lda_bos_chh_amr_wly_krd_azi_uzb_zul_mao_bam_alb_spa_bsq_por_aeg_bem_cnt_urd_ben_ses_nor_yor_ukr_hun_swt_xho_est_fre_sod_geo_afr_guj_lit_grk_hau_amh_swe_fin_tsn_tag_mol_ind_jpn_knd_kor_dut_rom_swa_bul_jav_ctl_heb_sun_mnd_pol_akn_pan_gam_mcd_slo_scr_prs_qcu_arw_rus_cze_cic_mlt_glc_owc_lat_mly_svk_tsw_hin_dgb_bat_tha_anl_tml_ewe_igb_tur_eng_ger_aze_fbf_vie_sid_dyu_ven_moo	-0.276929772862574	-0.654277576872343	0.514547742306981
890	anl_fre_dgb_afr_heb_amh_chh_ctl_azi_tur_dyu_jav_ven_eng_prs_bsq_arw_sod_tsn_mnd_cze_alb_swt_urd_igb_grk_est_ewe_zul_hun_lat_hau_geo_hin_ukr_guj_pan_amr_gam_bul_fin_bem_tag_scr_mly_jpn_knd_kor_dut_por_yor_rom_sun_spa_owc_ind_cnt_mcd_swa_glc_wly_ita_ben_rus_slo_qcu_svk_bos_lit_xho_aeg_pol_tig_mol_bat_nor_tsw_krd_akn_mao_tha_mlt_tml_moo_fbf_aze_swe_ger_uzb_bam_vie_sid_ses_cic_lda	-0.294794066449711	-0.698189884119611	0.486800567029758
891	hau_ger_cic_glc_owc_sid_anl_pol_uzb_aze_moo_ind_dyu_lat_cze_bsq_eng_sod_tsn_mnd_alb_fre_dgb_nor_fbf_pan_fin_akn_bam_hun_dut_heb_geo_lit_prs_slo_grk_tig_amr_ita_est_zul_mly_mol_bat_jpn_knd_kor_arw_por_swa_afr_jav_svk_mlt_tag_cnt_krd_ven_urd_wly_rom_mcd_bos_ben_qcu_swe_bul_ukr_ses_amh_spa_aeg_scr_mao_rus_ewe_ctl_yor_sun_tha_gam_tml_igb_swt_tur_guj_hin_azi_lda_vie_chh_bem_xho_tsw	-0.204803277959097	-0.483312276645605	0.630009960300811
892	aeg_bos_dgb_mcd_mlt_gam_wly_rus_azi_aze_tsn_bat_ven_ukr_dut_bsq_urd_tig_swt_cnt_eng_mol_dyu_afr_bem_fre_est_swa_cic_fin_pol_sid_geo_nor_hin_guj_pan_amh_heb_prs_hun_ses_jav_ctl_mly_jpn_knd_kor_ita_lat_bam_scr_ind_ben_sod_sun_mnd_spa_igb_glc_anl_krd_ger_arw_lit_qcu_bul_svk_grk_yor_amr_slo_chh_alb_mao_swe_fbf_por_xho_tag_tha_hau_tml_tsw_zul_uzb_rom_cze_tur_akn_vie_owc_ewe_lda_moo	-0.585073270975646	-1.39796091658763	0.165450198392818
893	sid_swe_igb_fre_mlt_hau_anl_arw_uzb_azi_dyu_bat_xho_mcd_lat_bsq_glc_tig_swa_mnd_lit_ctl_bam_bos_lda_pol_est_dgb_tsn_fin_rus_heb_geo_spa_grk_ben_svk_amr_chh_rom_hun_ven_mly_por_mao_jpn_knd_kor_guj_mol_yor_slo_jav_hin_wly_ind_cnt_bul_ses_nor_owc_pan_scr_eng_ger_qcu_ita_cze_prs_bem_gam_alb_aeg_krd_sun_afr_cic_ukr_moo_tag_tha_sod_tml_tsw_swt_tur_dut_urd_aze_ewe_vie_amh_zul_fbf_akn	-0.72051176177764	-1.72931820363145	0.087070111850298
894	sod_fre_ewe_pol_heb_wly_amr_rom_aze_uzb_dgb_ind_yor_glc_bul_bsq_slo_amh_zul_mnd_ita_ger_lda_eng_cic_pan_est_bem_moo_fin_por_mlt_geo_lit_ctl_mcd_svk_owc_tig_nor_hun_tsn_jav_scr_sun_jpn_tml_kor_mol_rus_bam_prs_bat_guj_hau_mly_cnt_afr_igb_spa_chh_hin_urd_swe_grk_qcu_ukr_dut_alb_ses_aeg_ben_sid_krd_mao_lat_tsw_arw_dyu_tag_tha_gam_knd_xho_fbf_azi_bos_cze_tur_akn_vie_anl_swa_ven_swt	0.0424343043887452	0.0999368095292238	0.920609609445677
895	heb_ita_lda_cze_amr_sid_anl_rom_aze_tur_moo_tag_fbf_scr_grk_bsq_por_owc_akn_mnd_alb_ger_ewe_bul_bam_urd_hun_tsw_ses_fin_prs_amh_geo_eng_ukr_afr_spa_mlt_wly_mcd_est_dgb_sun_lit_mly_jpn_knd_kor_svk_ctl_cic_swe_jav_lat_chh_mao_cnt_nor_ven_rus_tig_arw_dut_hin_krd_qcu_pan_bos_fre_bem_sod_mol_gam_ben_bat_slo_igb_glc_zul_ind_tha_hau_tml_xho_tsn_uzb_guj_pol_azi_yor_vie_aeg_swa_swt_dyu	-0.633462513318205	-1.51464818104573	0.133252940555575
896	chh_cze_zul_rom_amr_mlt_heb_glc_uzb_azi_moo_jav_yor_por_ben_bsq_grk_sod_tsn_cnt_pan_urd_lda_bul_dgb_hin_est_swa_swt_hun_alb_sid_geo_guj_dut_pol_rus_hau_anl_spa_fin_ses_ind_krd_bat_jpn_knd_kor_lat_ita_xho_ger_mly_svk_owc_sun_mnd_bos_bem_afr_aeg_scr_ukr_prs_mol_qcu_arw_swe_mcd_ven_gam_eng_tig_nor_mao_lit_fbf_fre_ewe_tag_tha_amh_tml_cic_igb_tur_ctl_slo_aze_dyu_vie_wly_bam_akn_tsw	-0.616793302151081	-1.47391688125418	0.143880934962528
897	anl_grk_swa_eng_hau_mlt_heb_guj_tur_uzb_dgb_mao_ven_mol_ukr_bsq_afr_wly_swt_cnt_lit_krd_fbf_alb_bam_dut_est_dyu_xho_hun_prs_chh_geo_glc_lat_ger_spa_gam_tig_ben_fin_bem_jav_mcd_tag_jpn_knd_kor_swe_svk_tsn_scr_ind_nor_aeg_bat_mnd_ita_tsw_arw_sod_fre_pan_rus_bul_qcu_hin_por_bos_ewe_amr_cze_owc_rom_mly_pol_yor_slo_zul_sun_tha_amh_tml_igb_cic_aze_urd_ctl_azi_akn_vie_sid_moo_ses_lda	-0.206610257245148	-0.487897904830179	0.626770444618629
898	owc_cze_tsw_krd_aeg_sid_hau_fre_tur_aze_cic_bat_igb_spa_grk_bsq_mcd_anl_ven_cnt_rus_por_fbf_lat_bam_swe_hun_bem_swt_fin_alb_chh_geo_ita_arw_ben_bul_wly_sod_ger_est_ses_sun_rom_mao_jpn_tml_kor_scr_hin_tsn_ctl_tag_mol_mlt_jav_mnd_svk_ewe_dut_tig_afr_slo_eng_guj_qcu_prs_pol_bos_yor_heb_lit_gam_glc_ind_pan_dgb_urd_zul_mly_tha_amr_knd_dyu_moo_uzb_ukr_nor_azi_xho_vie_amh_lda_swa_akn	-0.00839177170043521	-0.0197700367201779	0.984269174726634
899	hau_por_moo_dut_chh_amr_wly_spa_uzb_tur_dyu_sun_ven_mcd_bos_bsq_arw_heb_ewe_cnt_rom_mol_cic_afr_bam_pan_hun_yor_bem_est_lit_gam_geo_urd_svk_nor_ben_amh_sod_slo_fin_tsn_tag_ctl_ind_jpn_tml_kor_ita_scr_fbf_swe_mao_fre_mlt_mly_mnd_hin_tsw_grk_anl_alb_ger_glc_rus_qcu_cze_krd_guj_lda_owc_lat_sid_pol_bat_eng_swa_ukr_zul_jav_tha_aeg_knd_ses_swt_aze_bul_prs_azi_akn_vie_tig_xho_dgb_igb	-0.247976286649383	-0.585404951376823	0.559693292455481
900	gam_bul_moo_alb_amh_owc_hau_eng_aze_tur_yor_jav_dyu_cze_dut_bsq_bos_wly_igb_mnd_pol_rus_akn_por_bam_ctl_hun_tsn_swt_est_pan_amr_geo_nor_swe_mol_scr_tig_anl_spa_fin_dgb_mly_fre_ind_jpn_knd_kor_rom_guj_zul_glc_sun_arw_aeg_mao_cnt_grk_ven_svk_mlt_afr_ben_prs_ukr_qcu_mcd_urd_hin_swa_heb_lit_sid_krd_bat_ger_xho_slo_lda_tag_tha_chh_tml_bem_ses_uzb_ita_lat_azi_fbf_vie_sod_tsw_cic_ewe	-0.509865411382205	-1.21571132517127	0.227171912036013
901	hau_alb_bem_slo_owc_amr_gam_svk_azi_aze_cic_mao_yor_ita_glc_bsq_arw_anl_swa_mnd_bul_swe_xho_grk_igb_krd_hun_ewe_fbf_est_prs_heb_geo_mcd_pan_ctl_fre_amh_sid_lat_fin_dgb_jav_ger_bat_jpn_knd_kor_rom_pol_ven_eng_ind_hin_mlt_mly_cnt_scr_lda_por_sod_dut_ben_bos_guj_qcu_ukr_rus_nor_tsn_tig_cze_aeg_lit_tag_spa_ses_urd_tsw_sun_tha_chh_tml_zul_moo_uzb_afr_mol_tur_dyu_vie_wly_bam_akn_swt	-0.0360335505251711	-0.0848612509052286	0.932554114514723
[truncated: 99 more rows]
