# Supplementary material for: Future Tense and Economic Decisions: Controlling for Cultural Evolution
Source: PLoS One. 2015 Jul 17;10(7):e0132145. doi: 10.1371/journal.pone.0132145 (PMC4506144; doi:10.1371/journal.pone.0132145)
Supplement: S8 Appendix — See README files within the various sub-folders. (ZIP) [file pone.0132145.s008.zip › S3_Code/Residuals_new/PGLS/PermuteResults/permute_B_SavingsWITHINFAM_76000.csv]

	ftr	r	t	p
1	amh_cze_akn_rom_anl_amr_heb_por_aze_tur_xho_ind_dgb_urd_pan_bsq_rus_tig_bam_mnd_grk_lit_lda_afr_zul_ctl_hun_swa_ven_fin_mol_mlt_geo_lat_mcd_prs_krd_gam_sod_guj_est_swt_bat_bos_mly_jpn_knd_kor_hin_bul_yor_arw_tag_ukr_aeg_mao_cnt_slo_igb_ben_chh_pol_dut_eng_spa_qcu_fre_glc_svk_dyu_sid_alb_owc_ger_sun_scr_ewe_ita_moo_jav_tha_hau_tml_tsn_tsw_uzb_nor_swe_azi_fbf_vie_wly_ses_cic_bem	0.170423899996617	0.400655024151593	0.68959307745736
2	chh_fre_zul_glc_owc_hau_heb_rom_uzb_tur_cic_mly_ewe_slo_krd_bsq_ger_amh_tsw_cnt_ita_svk_dyu_guj_ven_lat_fin_bem_tsn_hun_bul_mlt_geo_dut_pan_scr_ben_gam_sod_ctl_est_bam_mao_afr_sun_jpn_knd_kor_arw_cze_dgb_mcd_jav_pol_aeg_tag_mnd_bos_xho_lit_tig_rus_prs_ukr_nor_qcu_urd_swe_mol_fbf_sid_eng_amr_por_bat_spa_moo_alb_igb_ind_tha_anl_tml_swa_ses_aze_grk_hin_azi_yor_vie_wly_swt_lda_akn	-0.190606146307695	-0.449615421487946	0.654033937243826
3	chh_guj_lda_pol_amh_owc_hau_fre_azi_tur_yor_bat_xho_rus_ger_bsq_rom_aeg_akn_cnt_lit_swe_bem_ita_zul_ben_fin_dgb_tsw_hun_lat_heb_geo_dut_svk_slo_prs_amr_sod_nor_est_dyu_tag_arw_jav_jpn_tml_kor_grk_ukr_ewe_urd_mao_alb_tig_sun_mnd_bos_ses_pan_anl_eng_por_krd_hin_qcu_glc_spa_afr_moo_sid_mcd_mlt_cze_ind_mol_swt_ctl_swa_mly_tha_gam_knd_ven_igb_aze_scr_bul_uzb_bam_vie_wly_cic_fbf_tsn	-0.320668213198257	-0.759321199710157	0.449580820630705
4	aeg_hin_lda_bos_wly_chh_heb_spa_uzb_azi_igb_ind_ewe_svk_mol_bsq_afr_sod_xho_mnd_scr_prs_fbf_lat_swa_alb_fin_swt_ses_hun_bul_anl_geo_guj_fre_ukr_rus_owc_tig_ctl_est_moo_jav_grk_mao_jpn_knd_kor_dut_ben_dgb_rom_sun_cze_hau_tag_cnt_swe_tsw_urd_amr_glc_ger_krd_pol_qcu_slo_por_ita_tsn_mlt_arw_sid_pan_mly_mcd_zul_nor_ven_bat_tha_gam_tml_dyu_bem_tur_eng_lit_aze_akn_vie_amh_yor_bam_cic	-0.105397541221105	-0.248496567592052	0.804298139023259
5	amr_bos_bem_pan_amh_anl_heb_ctl_tur_azi_ses_mly_igb_por_hin_bsq_pol_sod_akn_cnt_swe_slo_fbf_grk_tsn_arw_hun_zul_ewe_fin_scr_hau_geo_guj_rom_bul_mcd_wly_chh_lit_est_bam_jav_ukr_ind_jpn_knd_kor_prs_ben_dgb_ger_mao_mol_tig_tag_mnd_cze_cic_glc_aeg_lat_svk_nor_krd_qcu_ita_rus_alb_moo_gam_afr_owc_dut_sun_fre_tsw_urd_ven_bat_tha_sid_tml_swa_dyu_aze_spa_eng_uzb_yor_vie_mlt_lda_swt_xho	-0.192495025811168	-0.454341138135771	0.650641964288353
6	amh_guj_moo_pol_tig_owc_heb_rus_tur_aze_bam_tag_lda_spa_ctl_bsq_grk_sod_dyu_mnd_scr_urd_akn_pan_ven_lat_hun_zul_tsw_fin_ger_hau_geo_bos_arw_nor_dut_gam_amr_alb_est_swa_mly_glc_jav_jpn_tml_kor_ukr_bul_ewe_hin_sun_krd_mlt_ind_cnt_ita_cic_lit_sid_mcd_eng_cze_rom_qcu_por_prs_swe_swt_anl_slo_chh_ben_mao_mol_dgb_svk_bem_bat_tha_wly_knd_igb_tsn_uzb_afr_fre_azi_ses_vie_aeg_yor_fbf_xho	0.0320639938471602	0.0755043483972559	0.939975621077001
7	hau_nor_yor_bos_sod_chh_owc_rus_aze_uzb_igb_ind_tsn_ukr_lat_bsq_ger_tig_bem_cnt_lit_swe_cic_fre_dgb_ctl_est_lda_dyu_hun_glc_mlt_geo_ita_ben_por_alb_amh_gam_arw_fin_ewe_jav_krd_mly_jpn_tml_kor_guj_bul_zul_mol_mao_scr_wly_bat_mnd_pan_akn_svk_sid_hin_eng_urd_cze_qcu_dut_prs_pol_xho_amr_grk_heb_slo_sun_rom_ven_mcd_ses_tag_tha_anl_knd_fbf_moo_azi_spa_afr_tur_bam_vie_aeg_swa_swt_tsw	-0.296078252870473	-0.702233356726167	0.484287533049323
8	gam_bos_lda_swe_owc_aeg_mlt_scr_uzb_tur_ses_ind_swt_por_ukr_bsq_nor_sid_bam_mnd_arw_mcd_tsw_lat_fbf_mol_fin_bem_ewe_est_dut_anl_geo_lit_bul_ctl_slo_tig_wly_glc_hun_akn_sun_rom_mao_jpn_knd_kor_ita_krd_igb_spa_mly_ben_amh_tag_cnt_eng_dgb_afr_heb_pan_prs_ger_rus_qcu_pol_svk_fre_zul_sod_hin_hau_guj_bat_grk_moo_urd_xho_jav_tha_chh_tml_swa_dyu_aze_alb_cze_azi_tsn_vie_amr_cic_yor_ven	0.246388104478228	0.58097064027706	0.562665554371865
9	sid_swe_ses_afr_amh_chh_hau_ger_uzb_aze_igb_mao_zul_svk_scr_bsq_ita_wly_dyu_cnt_rom_por_xho_nor_tsn_arw_fin_tsw_lda_est_mcd_heb_geo_grk_bos_dut_rus_tig_sod_pan_hun_ewe_ind_krd_bat_jpn_knd_kor_ben_pol_fbf_lat_jav_eng_owc_sun_mnd_slo_yor_guj_amr_bul_spa_glc_alb_qcu_fre_ctl_ukr_swt_mlt_mol_aeg_lit_tag_hin_dgb_cze_bem_mly_tha_anl_tml_swa_akn_tur_prs_urd_azi_bam_vie_gam_moo_cic_ven	-0.161414487783575	-0.380748629399297	0.704258112727408
10	sod_ctl_swa_ben_sid_chh_wly_ukr_tur_uzb_dgb_jav_ewe_dut_pol_bsq_bos_mlt_fbf_cnt_rom_nor_yor_grk_bem_pan_est_zul_moo_fin_arw_tig_geo_glc_hin_cze_slo_hau_amr_scr_hun_lda_mly_mcd_sun_jpn_knd_kor_guj_krd_akn_lit_ind_prs_heb_mao_mnd_por_tsn_afr_amh_ita_spa_fre_eng_qcu_ger_bul_swe_igb_aeg_mol_gam_svk_tag_alb_xho_lat_swt_bat_tha_owc_tml_tsw_ses_azi_urd_rus_aze_dyu_vie_anl_bam_ven_cic	-0.0797478387939893	-0.187919358123828	0.85134928430781
11	wly_alb_bam_prs_amh_owc_hau_bos_aze_uzb_dgb_ind_bem_mol_ben_bsq_por_heb_lda_cnt_nor_fre_swt_arw_fbf_swe_est_yor_ven_fin_dut_sid_geo_ctl_pol_slo_cze_amr_chh_rus_hun_zul_mly_svk_tag_jpn_tml_kor_krd_ukr_akn_mcd_sun_rom_gam_bat_mnd_pan_tsn_lit_tig_spa_scr_ger_bul_qcu_hin_glc_ita_swa_sod_urd_mlt_lat_jav_grk_xho_eng_moo_mao_tha_anl_knd_ses_igb_tur_guj_afr_azi_tsw_vie_aeg_ewe_cic_dyu	-0.80590321578195	-1.94351262851989	0.0549776588667658
12	aeg_rom_lda_svk_heb_anl_sid_ctl_aze_tur_bem_sun_fbf_nor_pan_bsq_slo_amh_bam_mnd_bul_ita_tsn_fre_moo_afr_hun_dgb_tsw_fin_dut_hau_geo_grk_prs_urd_bos_owc_mlt_por_est_ses_ind_rus_jav_jpn_tml_kor_eng_pol_xho_glc_bat_lat_gam_mao_cnt_ger_yor_krd_tig_mol_alb_arw_ben_qcu_ukr_hin_cze_ven_sod_guj_amr_swe_tag_spa_ewe_lit_igb_mly_tha_wly_knd_zul_swt_uzb_mcd_scr_azi_cic_vie_chh_swa_dyu_akn	-0.54608102008377	-1.30000758774489	0.196811174585333
13	hau_fre_cic_guj_amh_sod_wly_rus_uzb_azi_ewe_tag_xho_mcd_afr_bsq_krd_tig_bam_mnd_rom_spa_akn_urd_bem_ita_fin_ses_lda_est_alb_chh_geo_ger_bos_nor_pol_mlt_amr_ben_hun_tsw_jav_pan_ind_jpn_knd_kor_swe_svk_dyu_mol_bat_ukr_owc_mao_cnt_por_igb_bul_aeg_glc_lat_scr_grk_qcu_prs_arw_hin_dgb_anl_slo_sid_cze_sun_dut_swa_eng_tsn_mly_tha_gam_tml_yor_fbf_tur_ctl_lit_aze_ven_vie_heb_moo_swt_zul	-0.104774703668651	-0.2473662716707	0.805170061062487
14	tig_arw_igb_lat_amh_chh_sid_pol_uzb_azi_ses_sun_dyu_mol_slo_bsq_svk_amr_akn_cnt_dut_hin_tsn_rom_swt_urd_fin_tsw_yor_hun_ger_aeg_geo_pan_bul_eng_ita_anl_mlt_fre_est_bam_tag_grk_mao_jpn_knd_kor_rus_ctl_bem_prs_jav_alb_wly_mly_mnd_scr_fbf_ben_heb_spa_mcd_por_swe_qcu_glc_bos_nor_xho_hau_lit_owc_guj_bat_ukr_dgb_krd_moo_ind_tha_gam_tml_ewe_cic_tur_cze_afr_aze_swa_vie_sod_zul_ven_lda	0.214422648699402	0.506046770798846	0.614021287943164
15	mlt_spa_moo_rus_amr_chh_aeg_ben_azi_tur_akn_mao_lda_prs_pan_bsq_lit_heb_tsn_mnd_rom_swe_igb_mcd_ewe_pol_hun_tsw_yor_est_afr_hau_geo_guj_cze_slo_ger_gam_anl_grk_fin_swa_jav_krd_mly_jpn_tml_kor_por_arw_dyu_mol_tag_urd_amh_sun_cnt_ctl_zul_glc_owc_lat_ukr_fre_eng_qcu_svk_scr_bos_bam_tig_ita_sod_nor_ind_bul_ven_dut_bem_bat_tha_wly_knd_ses_fbf_aze_hin_alb_uzb_xho_vie_sid_swt_cic_dgb	-0.695849409538925	-1.66756069196735	0.0987670366318286
16	anl_grk_moo_arw_tig_owc_amh_ukr_azi_tur_cic_ind_dyu_nor_cze_bsq_mol_wly_ewe_mnd_swe_pan_zul_ctl_dgb_lit_hun_lda_ven_est_guj_sid_geo_por_spa_fre_svk_chh_hau_pol_fin_yor_tag_ben_sun_jpn_knd_kor_krd_bos_tsn_mcd_mly_rus_mlt_mao_cnt_ita_xho_hin_aeg_afr_slo_dut_rom_qcu_bul_scr_urd_fbf_amr_lat_sod_alb_jav_ger_ses_glc_tsw_bat_tha_gam_tml_swa_swt_aze_prs_eng_uzb_akn_vie_heb_bam_igb_bem	-0.290979778762147	-0.688972280695646	0.492556014149505
17	chh_slo_igb_cze_owc_aeg_amr_lit_uzb_tur_xho_bat_akn_spa_ger_bsq_rus_hau_yor_cnt_guj_bul_dyu_bos_ses_lat_est_dgb_lda_hun_nor_mlt_geo_eng_svk_urd_ukr_sid_anl_alb_fin_swa_jav_rom_ind_jpn_knd_kor_ben_pan_moo_por_tag_prs_tig_mly_mnd_ctl_bem_krd_amh_fre_pol_glc_hin_qcu_afr_grk_scr_fbf_heb_swe_sod_dut_sun_ita_cic_mol_swt_mao_tha_gam_tml_tsn_bam_azi_mcd_arw_aze_ven_vie_wly_tsw_ewe_zul	-0.293134889554551	-0.692895539762764	0.490101819728004
18	gam_guj_ses_alb_aeg_amr_hau_mcd_uzb_azi_swt_jav_tsn_nor_fre_bsq_spa_owc_igb_mnd_ctl_svk_dyu_ger_akn_por_est_bem_swa_hun_cze_chh_geo_scr_prs_grk_swe_sod_tig_krd_fin_lda_tag_glc_sun_jpn_knd_kor_hin_urd_dgb_pan_ind_rom_mlt_mao_cnt_lat_moo_afr_heb_rus_arw_dut_eng_qcu_mol_lit_ukr_cic_amh_slo_anl_ben_bat_bul_fbf_ita_tsw_mly_tha_sid_tml_ewe_zul_tur_pol_bos_aze_xho_vie_wly_ven_bam_yor	-0.0265925478320914	-0.0626320255833705	0.950193942009244
19	anl_urd_ses_ctl_amh_amr_aeg_fre_uzb_azi_swa_bat_zul_ger_ita_bsq_scr_owc_igb_mnd_svk_ukr_xho_pan_tsw_nor_fin_fbf_akn_hun_pol_hau_geo_hin_cze_dut_rom_gam_mlt_spa_est_lda_ind_slo_mly_jpn_tml_kor_lit_por_ven_guj_mao_bos_tig_tag_cnt_mcd_yor_glc_sid_alb_swe_bul_prs_qcu_afr_mol_grk_cic_heb_arw_sod_eng_jav_rus_dyu_lat_moo_sun_tha_chh_knd_tsn_swt_aze_krd_ben_tur_ewe_vie_wly_bem_bam_dgb	-0.279342916529253	-0.660412850771395	0.510621410446262
20	sid_rom_lda_hin_chh_anl_amh_eng_uzb_tur_akn_bat_moo_mcd_pan_bsq_bul_heb_yor_mnd_prs_swe_ven_dut_dgb_scr_est_tsw_ses_fin_urd_sod_geo_bos_mol_ger_arw_hau_aeg_nor_hun_zul_tag_ukr_mao_jpn_tml_kor_ben_svk_fbf_por_mly_krd_mlt_sun_cnt_glc_ewe_spa_wly_afr_pol_grk_ctl_qcu_rus_slo_lat_dyu_gam_guj_amr_ita_jav_fre_bam_alb_bem_ind_tha_tig_knd_swa_xho_aze_cze_lit_azi_tsn_vie_owc_swt_cic_igb	-0.686358640430827	-1.6444202782068	0.103465726409014
21	aeg_ctl_zul_por_sid_heb_sod_swe_tur_uzb_ewe_sun_swt_urd_prs_bsq_rus_hau_fbf_mnd_lit_glc_ses_ukr_tsw_guj_hun_igb_akn_fin_bul_amr_geo_cze_mol_ger_mcd_tig_owc_alb_est_swa_ind_bos_jav_jpn_knd_kor_slo_arw_bam_rom_mly_ben_mlt_bat_cnt_fre_cic_hin_amh_pol_eng_krd_spa_qcu_dut_afr_scr_dgb_wly_lat_anl_svk_tag_grk_dyu_nor_lda_mao_tha_chh_tml_yor_bem_aze_ita_pan_azi_tsn_vie_gam_moo_xho_ven	-0.146376682451928	-0.345247677853099	0.730687831756792
22	owc_rus_moo_hin_tig_amh_anl_dut_tur_azi_tsn_ind_bam_por_grk_bsq_urd_hau_yor_mnd_svk_glc_igb_nor_xho_swe_fin_lda_ewe_hun_pol_aeg_geo_rom_lit_scr_fre_mlt_gam_ctl_est_dgb_tag_ger_mly_jpn_tml_kor_spa_bos_swt_ben_mao_slo_sod_sun_cnt_bul_bem_krd_wly_eng_alb_afr_lat_qcu_arw_pan_mcd_fbf_heb_cze_chh_ukr_bat_guj_zul_prs_akn_jav_tha_amr_knd_dyu_ven_uzb_ita_mol_aze_tsw_vie_sid_swa_ses_cic	-0.226517586415982	-0.535253448255868	0.593752226320603
23	mlt_glc_xho_dut_anl_wly_gam_arw_tur_azi_zul_mly_igb_afr_rus_bsq_nor_sod_akn_mnd_lit_prs_ewe_scr_bam_fre_est_swa_moo_hun_alb_heb_geo_ctl_rom_spa_por_chh_amh_slo_fin_ven_mao_eng_bat_jpn_knd_kor_ita_hin_dgb_ben_sun_guj_hau_jav_cnt_pol_lda_mcd_amr_krd_urd_swe_mol_qcu_bos_svk_cze_tsn_sid_ger_owc_ukr_tag_pan_ses_bul_tsw_ind_tha_aeg_tml_fbf_bem_uzb_grk_lat_aze_yor_vie_tig_dyu_swt_cic	0.112400933524015	0.264351738778279	0.792093844181119
24	hau_arw_ses_urd_sid_sod_wly_bul_azi_tur_fbf_jav_tsw_mcd_glc_bsq_ger_heb_xho_mnd_fre_afr_swt_guj_lda_eng_hun_swa_cic_fin_spa_chh_geo_svk_rus_ita_swe_aeg_amh_lat_est_bem_sun_nor_bat_jpn_knd_kor_por_mol_igb_slo_mly_hin_gam_tag_cnt_bos_akn_dut_amr_scr_ukr_alb_pol_qcu_prs_krd_ben_bam_tig_lit_mlt_pan_ind_rom_ven_grk_dgb_mao_tha_anl_tml_dyu_tsn_uzb_cze_ctl_aze_yor_vie_owc_ewe_zul_moo	-0.434403393166925	-1.03024852314948	0.305565304162745
25	anl_ben_dyu_dut_hau_wly_gam_mcd_aze_uzb_yor_sun_swt_bos_eng_bsq_krd_amr_igb_mnd_hin_ctl_moo_grk_swa_cze_fin_ewe_ven_hun_slo_sid_geo_por_bul_arw_glc_amh_aeg_guj_est_ses_ind_ger_mly_jpn_tml_kor_ukr_swe_zul_pan_mao_rom_sod_tag_cnt_lit_akn_mol_tig_prs_urd_rus_ita_qcu_nor_svk_spa_lda_chh_alb_mlt_pol_bat_lat_cic_fre_fbf_jav_tha_heb_knd_dgb_xho_azi_afr_scr_tur_tsn_vie_owc_bam_bem_tsw	-0.480662542670457	-1.14143361035786	0.256620095303528
26	sid_guj_akn_prs_gam_anl_heb_bul_aze_azi_swa_mao_igb_slo_alb_bsq_eng_chh_moo_mnd_mol_glc_xho_krd_ses_fre_est_fbf_ven_hun_ukr_wly_geo_afr_bos_dut_rus_tig_sod_ctl_fin_yor_tag_arw_sun_jpn_knd_kor_lit_rom_zul_ita_ind_urd_amr_bat_cnt_mcd_bem_svk_amh_lat_ben_cze_pol_qcu_spa_swe_pan_lda_aeg_ger_hau_grk_jav_por_ewe_hin_swt_mly_tha_owc_tml_bam_tsw_uzb_nor_scr_tur_dyu_vie_mlt_dgb_tsn_cic	-0.0420593974125354	-0.0991107442828176	0.921263662703908
27	heb_bul_igb_slo_aeg_owc_sid_spa_azi_tur_tsw_bat_fbf_eng_swe_bsq_afr_anl_tsn_mnd_rus_mol_akn_fre_ses_por_hun_dgb_swt_est_lat_amh_geo_urd_guj_pol_ita_gam_tig_svk_fin_ven_ind_nor_mao_jpn_tml_kor_bos_ben_bem_grk_sun_lit_hau_jav_cnt_rom_bam_pan_mlt_dut_hin_krd_alb_qcu_arw_ger_cze_ewe_wly_mcd_amr_glc_mly_scr_moo_ctl_zul_tag_tha_sod_knd_xho_lda_uzb_ukr_prs_aze_swa_vie_chh_yor_cic_dyu	0.355457182210266	0.836675055080905	0.404919996611705
28	mlt_scr_moo_nor_chh_amr_hau_ben_uzb_tur_zul_tag_tsn_svk_lit_bsq_grk_tig_swa_mnd_cze_slo_xho_krd_swt_bul_est_tsw_dyu_hun_spa_owc_geo_prs_por_urd_swe_anl_gam_eng_fin_dgb_ind_dut_sun_jpn_tml_kor_alb_ukr_yor_glc_bat_mol_sid_jav_cnt_bos_fbf_ita_amh_rus_arw_fre_rom_qcu_lat_ctl_afr_ven_wly_guj_aeg_mcd_mao_ger_ewe_hin_akn_mly_tha_heb_knd_bam_lda_azi_pan_pol_aze_bem_vie_sod_cic_igb_ses	-0.56659188620166	-1.35070976874519	0.180065832858048
29	owc_urd_igb_mcd_sid_wly_anl_ctl_aze_azi_moo_ind_ses_pol_glc_bsq_pan_chh_xho_cnt_ukr_spa_lda_afr_ewe_lat_fin_swt_akn_est_krd_aeg_geo_arw_ger_hin_swe_gam_mlt_bul_hun_yor_jav_ita_bat_jpn_knd_kor_svk_ben_bam_prs_sun_slo_amr_tag_mnd_dut_fbf_bos_heb_rus_nor_mol_rom_qcu_alb_grk_scr_bem_amh_eng_hau_fre_mly_por_swa_lit_dyu_mao_tha_tig_tml_tsw_cic_uzb_guj_cze_tur_tsn_vie_sod_ven_dgb_zul	-0.241325273676749	-0.570315081914084	0.569839335052435
30	sod_cze_cic_ben_mlt_aeg_hau_ita_azi_aze_yor_bat_ven_spa_rom_bsq_afr_amh_igb_mnd_nor_scr_moo_dut_swt_lit_hun_dgb_ses_est_glc_owc_geo_urd_eng_por_pan_amr_heb_ukr_fin_fbf_mly_alb_tag_jpn_knd_kor_ctl_pol_lda_mol_ind_grk_gam_sun_cnt_rus_xho_svk_tig_mcd_krd_swe_fre_qcu_arw_prs_hin_zul_sid_bos_wly_bul_jav_guj_tsn_ger_bem_mao_tha_chh_tml_akn_bam_tur_slo_lat_uzb_ewe_vie_anl_tsw_dyu_swa	-0.693205468029287	-1.66083690847917	0.100114120782193
31	anl_pol_fbf_swe_hau_amh_mlt_por_azi_tur_lda_bat_yor_cze_ita_bsq_prs_heb_akn_cnt_spa_krd_bem_hin_zul_bos_fin_swa_xho_est_nor_sod_geo_eng_svk_ben_grk_chh_amr_arw_hun_igb_jav_mol_tag_jpn_tml_kor_alb_dut_swt_ger_mao_mcd_gam_ind_mnd_lat_ven_ctl_wly_fre_urd_afr_rom_qcu_scr_slo_guj_cic_aeg_glc_owc_ukr_mly_lit_ses_rus_tsn_sun_tha_sid_knd_bam_ewe_aze_bul_pan_uzb_moo_vie_tig_dyu_tsw_dgb	-0.308808142234092	-0.730456410460528	0.466947413376381
32	hau_dut_swt_scr_amr_chh_gam_mcd_aze_tur_ewe_ind_bem_ctl_mol_bsq_pan_owc_zul_cnt_cze_svk_tsn_prs_tsw_alb_fin_igb_akn_est_fre_amh_geo_rus_eng_ger_grk_mlt_wly_guj_hun_fbf_bat_spa_mao_jpn_tml_kor_por_arw_bam_hin_jav_afr_anl_mly_mnd_ben_ven_lit_sod_glc_lat_ukr_slo_qcu_bos_pol_rom_swa_sid_urd_tig_swe_sun_bul_moo_ita_yor_tag_tha_heb_knd_cic_ses_azi_krd_nor_uzb_dyu_vie_aeg_xho_dgb_lda	-0.0909766907007747	-0.214975966367817	0.830256774579027
33	mlt_nor_zul_arw_tig_heb_hau_scr_tur_azi_dyu_mao_xho_swe_rus_bsq_ukr_aeg_igb_mnd_bul_pan_fbf_urd_ewe_spa_fin_lda_dgb_hun_mol_chh_geo_slo_hin_lit_prs_amr_owc_ctl_est_tsw_ind_guj_jav_jpn_tml_kor_bos_ben_yor_glc_bat_ger_amh_sun_cnt_fre_bam_krd_gam_ita_lat_rom_afr_qcu_eng_grk_dut_swa_anl_alb_wly_mcd_tag_por_ven_svk_ses_mly_tha_sod_knd_tsn_moo_aze_pol_cze_uzb_swt_vie_sid_bem_akn_cic	-0.820226174323503	-1.97862548455896	0.0508166101903277
34	gam_rom_lda_hin_sid_owc_amh_pan_aze_azi_dyu_mly_tsw_nor_grk_bsq_arw_mlt_fbf_mnd_urd_krd_cic_lit_bem_por_fin_bam_ses_est_prs_heb_geo_ukr_alb_eng_ger_chh_anl_dut_hun_akn_sun_bul_ind_jpn_tml_kor_ctl_cze_moo_glc_jav_scr_amr_tag_cnt_spa_ven_ita_tig_pol_ben_mcd_bos_qcu_afr_svk_slo_dgb_aeg_mol_sod_rus_mao_fre_zul_guj_yor_bat_tha_wly_knd_igb_swa_uzb_swe_lat_tur_tsn_vie_hau_swt_ewe_xho	-0.117043827459914	-0.276093034011845	0.78308921204356
35	chh_por_dgb_eng_heb_sod_gam_scr_uzb_aze_fbf_bat_igb_nor_mcd_bsq_slo_tig_ewe_mnd_ita_ctl_bem_swe_xho_ger_hun_yor_lda_est_lit_amh_geo_prs_lat_grk_bos_hau_owc_pol_fin_zul_tag_pan_mao_jpn_knd_kor_bul_cze_ses_arw_ind_dut_sid_jav_cnt_afr_akn_spa_anl_rus_krd_glc_rom_qcu_ben_alb_hin_swt_mlt_ukr_amr_mol_sun_guj_moo_svk_swa_mly_tha_wly_tml_tsn_bam_tur_urd_fre_azi_ven_vie_aeg_cic_dyu_tsw	0.0802956358665823	0.189210554764979	0.850340118785031
36	sod_scr_dyu_alb_heb_wly_amh_fre_azi_tur_lda_sun_ewe_glc_ctl_bsq_swe_mlt_tsn_mnd_urd_mol_igb_bos_bem_dut_est_zul_cic_fin_hin_gam_geo_nor_eng_spa_rus_chh_amr_prs_hun_swt_ind_guj_bat_jpn_knd_kor_slo_lat_moo_ita_mly_pan_anl_tag_cnt_ben_swa_rom_tig_por_ger_bul_svk_qcu_afr_mcd_krd_akn_owc_arw_sid_pol_jav_ukr_fbf_lit_bam_mao_tha_hau_tml_tsw_xho_uzb_cze_grk_aze_dgb_vie_aeg_yor_ven_ses	-0.366436216044246	-0.867838080255232	0.387716841891479
37	owc_rom_akn_mol_sid_aeg_anl_svk_uzb_azi_zul_sun_fbf_nor_eng_bsq_ben_amr_cic_cnt_dut_alb_bam_bos_xho_arw_hun_yor_lda_fin_lat_mlt_geo_grk_bul_lit_slo_tig_hau_ctl_est_igb_ind_ukr_mao_jpn_knd_kor_ger_fre_dyu_krd_mly_rus_chh_tag_mnd_glc_tsw_ita_heb_spa_cze_afr_hin_qcu_swe_scr_prs_ewe_wly_urd_gam_pol_bat_pan_bem_por_swt_jav_tha_sod_tml_tsn_swa_tur_guj_mcd_aze_moo_vie_amh_ven_dgb_ses	-0.657396988762206	-1.57313597889504	0.119083364577926
38	aeg_fre_zul_urd_heb_mlt_hau_prs_aze_azi_dyu_bat_tsn_pol_bul_bsq_swe_anl_cic_cnt_ita_spa_yor_glc_ewe_rom_hun_lda_igb_fin_scr_sod_geo_mol_grk_mcd_guj_amr_tig_hin_est_bem_tag_cze_jav_jpn_tml_kor_ger_svk_moo_ben_ind_por_gam_mly_mnd_lit_akn_arw_chh_pan_lat_bos_ukr_qcu_dut_nor_alb_tsw_amh_slo_wly_rus_sun_afr_ses_eng_xho_mao_tha_sid_knd_dgb_swa_tur_ctl_krd_uzb_bam_vie_owc_fbf_swt_ven	-0.888269342371037	-2.15039879035241	0.0341171097598073
39	amh_alb_akn_glc_amr_tig_owc_eng_aze_azi_tsw_jav_yor_mcd_prs_bsq_grk_chh_fbf_mnd_swe_dut_swa_pol_zul_svk_fin_xho_dyu_est_lit_gam_geo_arw_ger_cze_ctl_aeg_anl_afr_hun_dgb_mly_rus_mao_jpn_tml_kor_fre_scr_ven_bos_bat_bul_wly_ind_cnt_slo_tsn_nor_hau_ben_ukr_lat_por_qcu_guj_spa_mol_bam_mlt_pan_heb_hin_tag_rom_ses_krd_ewe_sun_tha_sid_knd_swt_cic_uzb_ita_urd_tur_moo_vie_sod_bem_igb_lda	0.66923129942779	1.58731830912025	0.115834872720907
40	amr_ben_igb_cze_heb_gam_anl_pol_azi_tur_swa_jav_dyu_lat_fre_bsq_spa_sod_ven_cnt_prs_hin_zul_alb_dgb_scr_hun_moo_yor_fin_ctl_wly_geo_arw_krd_guj_rom_sid_mlt_ita_est_cic_mly_ukr_tag_jpn_tml_kor_lit_pan_lda_nor_sun_por_tig_ind_mnd_dut_bem_slo_aeg_mcd_eng_bos_grk_qcu_urd_ger_rus_ewe_hau_afr_owc_mol_bat_bul_akn_svk_swt_mao_tha_chh_knd_fbf_bam_aze_glc_swe_uzb_xho_vie_amh_tsn_ses_tsw	-0.00957968288737644	-0.0225675958765208	0.982043542467422
41	chh_spa_fbf_pan_mlt_aeg_hau_ben_tur_azi_swt_bat_ven_ukr_cze_bsq_mol_sid_moo_mnd_bul_fre_lda_krd_zul_svk_est_bam_xho_fin_lit_owc_geo_lat_mcd_bos_prs_wly_amr_arw_hun_tsn_mly_hin_jav_jpn_knd_kor_dut_slo_ses_glc_ind_ita_heb_sun_cnt_eng_igb_por_amh_guj_rom_alb_pol_qcu_urd_rus_ctl_ewe_sod_afr_anl_scr_tag_nor_bem_grk_yor_mao_tha_tig_tml_swa_tsw_aze_ger_swe_uzb_dgb_vie_gam_dyu_akn_cic	0.555613016001369	1.3129496023017	0.19243048946979
42	sid_ben_moo_spa_mlt_heb_wly_pol_tur_azi_lda_mao_tsn_eng_lit_bsq_fre_gam_yor_cnt_hin_prs_bam_scr_swa_grk_fin_akn_zul_est_nor_anl_geo_ger_mcd_rom_svk_aeg_amh_swe_hun_cic_jav_mol_bat_jpn_tml_kor_alb_afr_dyu_ukr_mly_dut_hau_ind_mnd_por_swt_cze_tig_krd_lat_slo_rus_qcu_urd_ita_bos_xho_chh_glc_owc_ctl_tag_bul_ses_guj_ewe_sun_tha_amr_knd_tsw_igb_aze_pan_arw_uzb_fbf_vie_sod_bem_ven_dgb	-0.587970973056541	-1.40501892776025	0.163347175216318
43	wly_urd_bam_ben_amh_aeg_owc_cze_tur_azi_dyu_ind_moo_rus_prs_bsq_dut_heb_ewe_mnd_alb_ger_igb_hin_dgb_guj_fin_lda_fbf_hun_slo_mlt_geo_ukr_arw_ctl_pol_gam_sod_lit_est_xho_mly_grk_mao_jpn_tml_kor_krd_pan_ses_por_jav_svk_hau_sun_cnt_rom_zul_eng_tig_afr_bos_glc_mcd_qcu_spa_nor_bul_yor_anl_scr_amr_swe_tag_mol_swa_lat_bem_bat_tha_sid_knd_tsn_cic_aze_ita_fre_uzb_tsw_vie_chh_akn_ven_swt	0.259382231891502	0.610809139481337	0.542815900540412
44	gam_ita_cic_rus_chh_amh_aeg_cze_tur_aze_ven_mao_swa_pan_mol_bsq_alb_owc_bem_cnt_ctl_fre_moo_urd_dyu_rom_fin_tsn_zul_est_hin_mlt_geo_lit_prs_scr_por_wly_sod_krd_hun_xho_jav_grk_mly_jpn_tml_kor_ben_svk_yor_spa_sun_dut_amr_ind_mnd_lat_ewe_ukr_sid_slo_pol_mcd_afr_qcu_arw_ger_bos_fbf_heb_nor_anl_glc_bat_guj_dgb_swe_swt_tag_tha_hau_knd_akn_tsw_uzb_eng_bul_azi_igb_vie_tig_ses_lda_bam	0.113246541859395	0.266427709749154	0.790499650156878
45	tig_eng_bem_glc_gam_hau_mlt_bos_aze_tur_swa_tag_yor_rus_por_bsq_dut_sid_ses_mnd_prs_slo_xho_mcd_ewe_pan_fin_lda_igb_hun_pol_aeg_geo_krd_ben_fre_spa_chh_amr_guj_est_dgb_jav_nor_mly_jpn_knd_kor_mol_rom_dyu_ita_bat_lit_heb_ind_cnt_cze_ven_grk_wly_swe_ctl_ukr_lat_qcu_arw_scr_ger_zul_owc_urd_anl_hin_mao_afr_tsn_bul_fbf_sun_tha_sod_tml_moo_akn_uzb_alb_svk_azi_cic_vie_amh_bam_swt_tsw	0.0725845138290925	0.170869189396794	0.864697829866512
46	sid_scr_tsw_lit_aeg_wly_amr_grk_tur_azi_cic_mao_bam_krd_glc_bsq_afr_chh_ven_mnd_ben_svk_xho_spa_yor_pan_fin_swa_moo_est_fre_owc_geo_bul_nor_alb_ctl_sod_amh_eng_hun_tsn_jav_guj_bat_jpn_tml_kor_arw_hin_bem_swe_mly_urd_tig_sun_cnt_lat_dyu_dut_gam_mcd_ger_ukr_rus_qcu_mol_slo_prs_zul_mlt_ita_anl_cze_ind_rom_ses_pol_igb_tag_tha_hau_knd_swt_ewe_uzb_por_bos_aze_dgb_vie_heb_lda_akn_fbf	0.104854037262185	0.246965543545633	0.805479246099412
47	anl_dut_xho_alb_aeg_sid_amh_lit_uzb_aze_bem_mly_swt_guj_ger_bsq_krd_gam_akn_cnt_bul_bos_ewe_hin_swa_glc_est_tsw_yor_hun_ita_amr_geo_urd_grk_prs_scr_owc_tig_pan_fin_dyu_bat_ukr_ind_jpn_tml_kor_rus_mcd_igb_mol_sun_swe_hau_tag_mnd_pol_ven_slo_wly_cze_por_fre_ben_qcu_ctl_svk_rom_ses_mlt_lat_sod_nor_mao_eng_dgb_afr_cic_jav_tha_chh_knd_zul_lda_tur_arw_spa_azi_bam_vie_heb_moo_tsn_fbf	0.000345156002485197	0.000812564136517717	0.999353408147801
48	wly_spa_ven_cze_amh_mlt_aeg_ctl_aze_azi_fbf_jav_swt_nor_krd_bsq_pol_tig_dyu_mnd_eng_bos_ewe_grk_dgb_rom_fin_moo_lda_hun_fre_amr_geo_ben_scr_urd_svk_hau_owc_ita_est_bem_sun_slo_mly_jpn_knd_kor_lit_afr_xho_pan_mao_swe_sid_tag_cnt_arw_swa_alb_anl_bul_ger_dut_hin_qcu_glc_prs_mcd_akn_heb_guj_gam_por_bat_rus_yor_lat_bam_ind_tha_sod_tml_zul_cic_tur_mol_ukr_uzb_tsn_vie_chh_igb_tsw_ses	-0.214601057439162	-0.507151805326625	0.613248789677743
49	sid_alb_tsn_ben_hau_owc_mlt_fre_uzb_tur_dgb_bat_yor_ger_mol_bsq_lat_tig_fbf_cnt_guj_lit_xho_svk_moo_bos_hun_bam_zul_est_glc_gam_geo_spa_cze_ita_scr_aeg_chh_swe_fin_ewe_ind_nor_mly_jpn_tml_kor_urd_mcd_ven_rom_sun_grk_anl_tag_mnd_rus_tsw_krd_amr_arw_ctl_hin_por_qcu_afr_bul_pol_swt_amh_pan_sod_prs_jav_eng_dyu_slo_cic_mao_tha_heb_knd_swa_ses_aze_ukr_dut_azi_bem_vie_wly_igb_lda_akn	-0.250890816290432	-0.593588079878884	0.554228647385294
50	wly_ctl_xho_ger_sid_heb_amr_lit_uzb_aze_swa_mao_tsn_pan_cze_bsq_prs_owc_bem_cnt_alb_ita_akn_svk_fbf_swe_est_ven_swt_fin_slo_gam_geo_bul_afr_scr_urd_anl_hau_grk_hun_dgb_sun_krd_tag_jpn_tml_kor_mol_guj_zul_ukr_mly_glc_amh_jav_mnd_dut_dyu_spa_chh_hin_arw_pol_fre_qcu_lat_rus_mcd_yor_sod_bos_tig_eng_ind_nor_cic_ben_bam_bat_tha_aeg_knd_lda_igb_azi_rom_por_tur_tsw_vie_mlt_ses_ewe_moo	-0.731280088052381	-1.75727859313578	0.0821612017327697
51	aeg_guj_swt_lat_sid_hau_mlt_afr_azi_uzb_yor_mao_tsn_svk_pan_bsq_rom_sod_ven_mnd_krd_ben_xho_prs_bam_pol_hun_ses_ewe_est_fre_chh_geo_slo_mcd_bul_por_amr_heb_urd_fin_tsw_bat_swe_ind_jpn_knd_kor_mol_bos_bem_spa_sun_ita_anl_tag_cnt_scr_zul_glc_amh_alb_grk_hin_rus_qcu_ctl_dut_lit_moo_tig_nor_gam_eng_jav_arw_akn_cze_dyu_mly_tha_owc_tml_fbf_swa_tur_ger_ukr_aze_lda_vie_wly_dgb_igb_cic	-1.09269332888471	-2.67693020921765	0.00878264758871799
52	anl_ben_fbf_cze_heb_chh_amr_por_tur_aze_lda_mao_moo_mcd_swe_bsq_hin_tig_yor_mnd_arw_afr_tsn_guj_dyu_alb_est_xho_ses_fin_svk_hau_geo_slo_ukr_spa_ger_wly_owc_krd_hun_swt_ind_nor_mly_jpn_tml_kor_rus_bul_tsw_lat_sun_glc_aeg_jav_cnt_mol_cic_prs_sod_ita_dut_ctl_fre_qcu_scr_eng_grk_swa_mlt_bos_gam_pan_bat_urd_ven_rom_igb_tag_tha_amh_knd_bam_ewe_uzb_lit_pol_azi_bem_vie_sid_akn_zul_dgb	-0.241524663807778	-0.57111484727902	0.569299362915026
53	tig_fre_tsw_pan_gam_sod_mlt_bul_azi_aze_ewe_jav_ses_hin_lit_bsq_scr_heb_swa_mnd_cze_urd_fbf_mcd_dyu_ita_fin_swt_yor_est_ctl_amh_geo_prs_svk_glc_rus_wly_hau_krd_hun_lda_bat_alb_mao_jpn_knd_kor_pol_ben_akn_afr_mly_nor_owc_ind_cnt_guj_zul_spa_chh_eng_bos_slo_grk_qcu_por_ger_arw_xho_anl_swe_aeg_mol_sun_lat_ven_rom_bam_tag_tha_sid_tml_bem_moo_uzb_ukr_dut_tur_cic_vie_amr_igb_tsn_dgb	-0.363920271983495	-0.863072906559579	0.39031768831074
54	hau_ita_lda_ctl_chh_amh_gam_bul_azi_aze_tsw_bat_zul_slo_dut_bsq_eng_tig_swa_cnt_krd_spa_swt_grk_yor_prs_hun_xho_cic_fin_alb_aeg_geo_nor_bos_guj_pol_wly_amr_hin_est_moo_mly_arw_tag_jpn_knd_kor_fre_lat_fbf_svk_jav_ger_sod_mao_mnd_pan_akn_mcd_sid_ben_cze_swe_rom_qcu_urd_lit_glc_dgb_mlt_afr_anl_mol_ind_rus_ses_por_bam_sun_tha_owc_tml_dyu_ven_tur_ukr_scr_uzb_tsn_vie_heb_ewe_igb_bem	-0.124647352902566	-0.294220826883663	0.769244855490178
55	chh_ctl_cic_spa_sod_heb_aeg_lit_aze_tur_zul_mao_swa_swe_rus_bsq_guj_gam_igb_mnd_ger_fre_moo_hin_lda_scr_fin_ses_yor_hun_ukr_amr_geo_mol_pol_prs_glc_mlt_anl_grk_est_swt_jav_slo_mly_jpn_tml_kor_urd_bos_tsn_pan_tag_bul_wly_bat_cnt_ben_xho_por_amh_lat_krd_ita_eng_qcu_rom_cze_nor_akn_sid_alb_owc_mcd_sun_arw_bam_dut_dgb_ind_tha_hau_knd_ven_ewe_uzb_svk_afr_azi_dyu_vie_tig_fbf_bem_tsw	-0.745682403965056	-1.79186665685864	0.0764065951637084
56	anl_krd_akn_spa_mlt_tig_gam_scr_azi_aze_dyu_sun_bam_rus_ita_bsq_mol_wly_tsn_cnt_bos_bul_fbf_swe_ewe_dut_hun_yor_dgb_est_ctl_heb_geo_svk_slo_pan_prs_hau_owc_urd_fin_cic_ind_cze_jav_jpn_tml_kor_ukr_afr_ven_ben_bat_arw_sid_tag_mnd_glc_swa_ger_chh_pol_lit_grk_hin_qcu_alb_guj_nor_tsw_amh_por_aeg_lat_mly_mcd_xho_rom_bem_mao_tha_sod_knd_swt_zul_tur_eng_fre_uzb_moo_vie_amr_igb_ses_lda	-0.654603594883922	-1.56643648725436	0.120642927194231
57	owc_glc_moo_mcd_aeg_wly_heb_mol_uzb_aze_ven_tag_cic_ger_fre_bsq_pol_sod_akn_cnt_pan_rus_bam_dut_yor_lit_est_igb_dgb_fin_ben_amh_geo_grk_nor_lat_guj_mlt_gam_ctl_hun_xho_mao_bos_jav_jpn_knd_kor_rom_prs_tsw_arw_ind_spa_chh_bat_mnd_afr_ses_bul_sid_slo_krd_scr_eng_qcu_ukr_svk_alb_lda_anl_swe_hau_cze_sun_urd_swt_por_tsn_mly_tha_tig_tml_bem_swa_azi_ita_hin_tur_fbf_vie_amr_ewe_dyu_zul	0.228937405873546	0.539169930252428	0.591058057032901
58	sod_ukr_cic_rom_aeg_heb_amr_ger_azi_uzb_igb_jav_bam_guj_arw_bsq_dut_hau_tsn_mnd_grk_svk_ses_hin_swt_nor_fin_dgb_moo_est_urd_tig_geo_swe_alb_lit_spa_anl_sid_ita_hun_lda_sun_prs_mly_jpn_knd_kor_lat_mol_zul_krd_tag_ben_owc_bat_cnt_bul_dyu_ctl_gam_fre_mcd_rus_glc_qcu_pan_eng_cze_akn_mlt_bos_amh_scr_mao_slo_fbf_por_ven_ind_tha_wly_tml_xho_yor_tur_afr_pol_aze_bem_vie_chh_swa_tsw_ewe	-0.278408180560895	-0.65889975421769	0.511588251558604
59	owc_fre_yor_bos_amh_gam_mlt_krd_aze_uzb_igb_bat_lda_ita_urd_bsq_afr_sod_bam_cnt_grk_rus_ses_mcd_swt_lit_est_zul_moo_hun_mol_aeg_geo_dut_por_scr_ben_tig_heb_ger_fin_xho_mao_arw_ind_jpn_tml_kor_lat_guj_swa_alb_sun_slo_amr_jav_mnd_pol_dyu_ukr_hau_cze_glc_bul_prs_qcu_swe_pan_eng_fbf_chh_ctl_sid_rom_mly_hin_ven_spa_ewe_tag_tha_anl_knd_cic_dgb_tur_svk_nor_azi_bem_vie_wly_tsw_tsn_akn	-0.218039927470865	-0.514604029398172	0.60805057750984
60	heb_afr_swa_dut_owc_hau_mlt_mcd_aze_azi_tsw_jav_xho_bos_spa_bsq_pan_anl_bam_mnd_ukr_swe_tsn_ben_bem_por_hun_swt_dyu_fin_prs_tig_geo_ger_pol_krd_arw_amh_amr_hin_est_dgb_bat_fre_ind_jpn_tml_kor_svk_alb_lda_glc_tag_cze_aeg_mao_cnt_scr_akn_nor_sid_lat_bul_lit_guj_qcu_rom_grk_eng_igb_chh_rus_gam_ctl_sun_slo_cic_ita_ven_mly_tha_wly_knd_fbf_yor_tur_urd_mol_uzb_moo_vie_sod_zul_ses_ewe	-0.988043786919889	-2.41394899526905	0.0177391670675497
61	anl_guj_ewe_scr_gam_sid_amr_svk_tur_azi_igb_mao_swa_rom_krd_bsq_swe_tig_tsn_mnd_mol_urd_zul_nor_tsw_ita_fin_fbf_moo_est_lat_chh_geo_grk_ger_spa_cze_wly_owc_eng_hun_dyu_bat_bos_tag_jpn_knd_kor_bul_fre_ses_pol_jav_dut_heb_ind_cnt_alb_lda_hin_hau_rus_ctl_slo_arw_qcu_lit_pan_ben_yor_sod_ukr_aeg_por_mly_glc_swt_prs_bam_sun_tha_mlt_tml_xho_ven_aze_afr_mcd_uzb_cic_vie_amh_akn_bem_dgb	0.20701559579025	0.487127062806834	0.62731449680924
62	hau_glc_lda_prs_sid_owc_sod_nor_tur_azi_fbf_sun_moo_svk_por_bsq_lat_heb_swt_mnd_ger_mol_ewe_spa_dyu_krd_fin_tsw_tsn_hun_bul_mlt_geo_urd_ukr_guj_ita_amr_amh_rom_est_bem_mly_afr_bat_jpn_tml_kor_grk_rus_ven_pol_tag_alb_anl_ind_cnt_arw_cic_ben_wly_scr_bos_hin_pan_qcu_eng_slo_cze_igb_tig_dut_aeg_lit_mao_swe_bam_mcd_xho_jav_tha_gam_knd_zul_akn_uzb_ctl_fre_aze_dgb_vie_chh_swa_ses_yor	0.130906066081792	0.307935885247828	0.758819732131348
63	anl_alb_zul_fre_chh_mlt_heb_grk_tur_aze_lda_ind_akn_ita_spa_bsq_glc_wly_ewe_mnd_lit_mol_igb_urd_tsn_ukr_hun_tsw_swt_est_rom_amr_geo_eng_prs_ctl_guj_gam_owc_bos_fin_moo_bat_pol_jav_jpn_knd_kor_hin_nor_dyu_krd_mao_ger_hau_sun_cnt_cze_cic_bul_aeg_por_mcd_slo_swe_qcu_ben_pan_arw_swa_sid_dut_tig_svk_mly_afr_xho_rus_ses_tag_tha_amh_tml_ven_fbf_uzb_scr_lat_azi_bem_vie_sod_bam_dgb_yor	-0.35475052647968	-0.83993513316962	0.403098878373559
64	sid_nor_akn_ctl_amh_owc_heb_arw_tur_azi_bem_sun_ewe_guj_urd_bsq_spa_chh_moo_cnt_mol_swe_swt_eng_yor_glc_hun_zul_tsw_fin_svk_wly_geo_rus_alb_ben_lit_mlt_amr_ita_est_cic_mly_scr_jav_jpn_knd_kor_bos_krd_fbf_dut_bat_mcd_tig_mao_mnd_bul_lda_afr_hau_fre_cze_grk_hin_qcu_prs_ger_pol_bam_sod_por_anl_pan_tag_slo_ses_rom_dyu_ind_tha_aeg_tml_tsn_xho_aze_lat_ukr_uzb_ven_vie_gam_igb_swa_dgb	-0.100277653351435	-0.236239601371903	0.813766269216804
65	gam_lit_dyu_ukr_mlt_heb_anl_slo_aze_tur_ses_jav_xho_arw_prs_bsq_guj_amh_cic_mnd_ben_dut_dgb_krd_zul_afr_est_ven_igb_hun_swe_chh_geo_pol_mol_spa_nor_wly_tig_urd_fin_akn_mly_por_ind_jpn_knd_kor_rus_rom_swa_ctl_tag_glc_hau_mao_cnt_alb_yor_bos_sid_ger_lat_scr_pan_qcu_eng_hin_cze_fbf_owc_grk_aeg_svk_sun_mcd_moo_ita_ewe_bat_tha_sod_tml_swt_bam_azi_fre_bul_uzb_lda_vie_amr_bem_tsn_tsw	0.250658512118929	0.589591321690123	0.556894342500576
66	hau_spa_igb_ctl_anl_sid_mlt_alb_azi_uzb_fbf_sun_cic_mcd_scr_bsq_rom_heb_tsn_mnd_mol_hin_lda_prs_tsw_pan_fin_swt_moo_est_por_wly_geo_glc_cze_slo_afr_owc_gam_swe_hun_zul_jav_arw_mly_jpn_tml_kor_urd_pol_swa_rus_ind_nor_aeg_tag_cnt_fre_ewe_ukr_chh_guj_lat_ita_grk_qcu_bul_svk_lit_ven_sod_dut_amr_ger_bat_bos_bem_krd_ses_mao_tha_amh_knd_bam_akn_tur_ben_eng_aze_dyu_vie_tig_dgb_xho_yor	0.721324400136233	1.70896098459014	0.0907934508053986
67	aeg_scr_ewe_alb_heb_sid_amh_prs_tur_uzb_xho_sun_swa_ctl_pan_bsq_rom_mlt_zul_cnt_hin_ger_ses_afr_lda_lit_est_yor_cic_hun_lat_chh_geo_bos_grk_fre_cze_hau_gam_mcd_fin_swt_jav_pol_bat_jpn_knd_kor_krd_ita_moo_guj_ind_slo_owc_mao_mnd_nor_ven_arw_wly_spa_rus_mol_eng_qcu_swe_por_svk_dyu_anl_ukr_tig_bul_tag_urd_bam_glc_fbf_mly_tha_sod_tml_bem_igb_azi_ben_dut_aze_akn_vie_amr_dgb_tsn_tsw	-0.528365709587095	-1.25822224227694	0.211461158299485
68	anl_urd_ewe_dut_amh_tig_sid_ita_aze_tur_ses_tag_zul_pan_nor_bsq_eng_sod_ven_cnt_swe_ger_tsn_guj_dyu_rus_fin_yor_fbf_est_lit_gam_geo_ukr_mcd_mol_fre_amr_hau_alb_hun_swa_jav_svk_sun_jpn_tml_kor_bul_slo_swt_cze_ind_scr_mlt_mly_mnd_bos_lda_arw_chh_ben_hin_spa_lat_qcu_krd_afr_ctl_akn_heb_glc_aeg_por_bat_grk_cic_rom_bem_mao_tha_owc_knd_dgb_xho_uzb_pol_prs_azi_bam_vie_wly_moo_tsw_igb	0.362009210728569	0.854352997635019	0.395104859865268
69	amr_bul_tsw_arw_chh_tig_mlt_fre_azi_tur_swt_ind_fbf_lat_rus_bsq_swe_sod_akn_mnd_krd_spa_igb_rom_swa_bos_est_lda_moo_hun_por_wly_geo_afr_ukr_cze_ger_aeg_sid_svk_fin_yor_sun_hin_jav_jpn_knd_kor_lit_guj_tsn_pan_tag_ctl_amh_bat_cnt_slo_cic_urd_hau_glc_mol_grk_nor_qcu_ben_alb_ita_ewe_anl_prs_gam_pol_mao_scr_xho_dut_ven_mly_tha_heb_tml_dgb_dyu_aze_eng_mcd_uzb_zul_vie_owc_ses_bam_bem	-0.356264966120544	-0.844106001047856	0.400776266769921
70	gam_urd_tsw_alb_sid_hau_aeg_mol_azi_aze_xho_tag_dgb_bos_pol_bsq_lit_wly_yor_mnd_por_ctl_ses_krd_fbf_lat_fin_akn_igb_est_ita_owc_geo_dut_svk_scr_bul_amh_tig_arw_hun_swa_sun_fre_mao_jpn_tml_kor_spa_guj_tsn_slo_mly_cze_heb_jav_cnt_prs_lda_rus_chh_swe_mcd_eng_ger_qcu_glc_grk_afr_zul_sod_ukr_anl_pan_bat_nor_moo_rom_bam_ind_tha_amr_knd_ven_dyu_tur_hin_ben_uzb_swt_vie_mlt_bem_cic_ewe	0.438829398942081	1.03670518515013	0.302561349397064
71	aeg_rom_dgb_fre_gam_sod_amh_alb_aze_azi_bem_sun_xho_dut_glc_bsq_lit_heb_swa_cnt_ukr_por_zul_mol_swt_grk_fin_moo_igb_est_nor_chh_geo_spa_prs_cze_pol_wly_hau_afr_hun_cic_bat_eng_jav_jpn_knd_kor_ben_pan_ven_lat_ind_bos_tig_mao_mnd_guj_lda_arw_owc_slo_ita_krd_ger_qcu_swe_mcd_scr_ewe_amr_svk_mlt_urd_mly_bul_fbf_hin_yor_tag_tha_sid_tml_bam_akn_uzb_rus_ctl_tur_dyu_vie_anl_tsw_ses_tsn	-0.349631668746303	-0.827686046227815	0.409967194949207
72	sod_bos_ven_ita_mlt_sid_wly_eng_azi_aze_igb_mao_bem_ukr_spa_bsq_mcd_amh_lda_mnd_arw_glc_swa_mol_tsw_afr_est_tsn_yor_hun_ger_gam_geo_scr_grk_guj_lit_owc_tig_pan_fin_dyu_mly_rus_ind_jpn_knd_kor_pol_slo_moo_cze_sun_nor_heb_tag_cnt_por_ses_svk_hau_dut_urd_swe_rom_qcu_prs_ben_lat_zul_anl_ctl_aeg_fre_bat_alb_bam_krd_ewe_jav_tha_chh_tml_fbf_dgb_uzb_bul_hin_tur_cic_vie_amr_xho_akn_swt	1.14367383825289	2.76040706822522	0.00695426853647885
73	sid_dut_xho_bos_anl_tig_amh_alb_tur_aze_lda_tag_bem_nor_ctl_bsq_rom_sod_akn_cnt_lit_pol_dgb_grk_moo_urd_hun_igb_tsw_est_bul_amr_geo_afr_ukr_krd_spa_hau_chh_prs_fin_ven_ind_mol_mly_jpn_tml_kor_arw_ger_fbf_lat_bat_scr_owc_jav_mnd_ben_swa_cze_gam_svk_hin_pan_mcd_qcu_eng_guj_rus_tsn_heb_fre_mlt_slo_mao_swe_bam_por_zul_sun_tha_wly_knd_yor_ewe_uzb_glc_ita_azi_ses_vie_aeg_dyu_swt_cic	-0.169991479930312	-0.401566755040914	0.68892418342769
74	aeg_cze_ewe_krd_amr_wly_amh_lit_aze_tur_tsw_mao_ses_afr_alb_bsq_fre_gam_bem_mnd_ukr_bul_swt_nor_moo_guj_est_dyu_fbf_hun_prs_owc_geo_bos_rus_lat_svk_anl_sid_mol_fin_cic_ind_eng_bat_jpn_knd_kor_scr_grk_xho_ger_jav_pan_mlt_sun_cnt_hin_swa_urd_sod_ita_swe_mcd_dut_qcu_spa_slo_ben_bam_tig_ctl_heb_pol_tag_arw_akn_por_yor_mly_tha_hau_tml_dgb_lda_azi_glc_rom_uzb_zul_vie_chh_igb_tsn_ven	-0.164489901281782	-0.388243528622077	0.698723137500212
75	chh_bos_akn_nor_amh_owc_anl_swe_uzb_azi_ewe_jav_dgb_glc_prs_bsq_cze_heb_ven_mnd_alb_pol_tsn_svk_tsw_afr_fin_dyu_ses_est_rom_aeg_geo_ctl_hin_urd_mol_sod_amr_krd_hun_bam_mao_grk_bat_jpn_tml_kor_ukr_guj_lda_slo_mly_pan_tig_ind_cnt_por_xho_mcd_mlt_lat_arw_scr_ger_qcu_ita_dut_bul_swt_wly_ben_gam_lit_tag_eng_moo_spa_fbf_sun_tha_hau_knd_zul_cic_aze_rus_fre_tur_bem_vie_sid_swa_yor_igb	-0.76035672303896	-1.83001250894303	0.0704515290949456
76	amh_rus_tsw_por_amr_anl_heb_rom_aze_tur_cic_tag_bem_bul_afr_bsq_guj_mlt_bam_cnt_eng_scr_dgb_ger_zul_hin_est_igb_fbf_hun_fre_gam_geo_swe_glc_alb_lit_hau_sod_dut_fin_moo_jav_nor_bat_jpn_knd_kor_mcd_prs_ses_pol_mly_ita_aeg_mao_mnd_cze_swa_ukr_tig_mol_pan_ctl_bos_qcu_svk_ben_lat_xho_chh_slo_owc_urd_ind_arw_swt_krd_tsn_sun_tha_wly_tml_ewe_dyu_azi_grk_spa_uzb_yor_vie_sid_lda_akn_ven	-0.120837554518569	-0.284876519274835	0.776372163764751
77	hau_ger_moo_slo_amr_anl_owc_krd_tur_aze_cic_jav_bam_ita_rus_bsq_por_chh_swa_cnt_afr_fre_bem_ukr_ses_bos_fin_zul_tsw_est_lat_tig_geo_nor_scr_mol_grk_sid_mlt_lit_hun_dyu_tag_dut_mly_jpn_knd_kor_glc_eng_ven_cze_mao_pan_heb_ind_mnd_prs_swt_bul_amh_ben_rom_urd_svk_qcu_alb_pol_arw_yor_wly_mcd_aeg_guj_bat_ctl_ewe_swe_akn_sun_tha_sod_tml_tsn_xho_azi_spa_hin_uzb_igb_vie_gam_dgb_lda_fbf	0.233735193921422	0.549514054173857	0.58396988900524
78	amr_lat_dgb_guj_anl_gam_wly_por_azi_uzb_bem_jav_moo_arw_lit_bsq_slo_amh_ven_mnd_alb_rus_yor_rom_ses_hin_est_tsw_lda_hun_ger_mlt_geo_dut_grk_prs_fre_owc_heb_cze_fin_bam_tag_ben_mao_jpn_tml_kor_ctl_nor_xho_afr_bat_spa_tig_sun_cnt_bos_zul_eng_sod_mol_ukr_scr_ita_qcu_urd_krd_mcd_dyu_aeg_svk_sid_glc_ind_swe_cic_bul_ewe_mly_tha_hau_knd_tsn_swt_aze_pol_pan_tur_fbf_vie_chh_igb_akn_swa	0.0467526534616871	0.110120376302469	0.912551193118852
79	anl_pol_dgb_ukr_hau_chh_gam_pan_azi_aze_zul_ind_lda_grk_fre_bsq_hin_owc_swt_mnd_ita_svk_tsw_ben_fbf_mcd_fin_cic_yor_hun_dut_sid_geo_nor_swe_mol_cze_sod_mlt_glc_est_akn_bat_slo_tag_jpn_tml_kor_eng_afr_ewe_scr_mly_arw_wly_mao_cnt_krd_tsn_lit_amr_por_rus_lat_alb_qcu_ger_spa_guj_swa_heb_prs_amh_bul_sun_urd_bam_bos_bem_jav_tha_tig_knd_moo_xho_tur_rom_ctl_uzb_dyu_vie_aeg_igb_ven_ses	0.00260346261316849	0.00613710178805183	0.995116477459592
80	chh_bos_dyu_afr_amh_sid_owc_ctl_uzb_aze_swa_sun_cic_urd_ukr_bsq_mol_wly_bam_mnd_rom_por_yor_fre_zul_svk_fin_lda_ven_est_pan_sod_geo_spa_ben_lat_cze_amr_anl_swe_hun_tsn_tag_bul_mly_jpn_tml_kor_mcd_slo_moo_hin_ind_guj_gam_mao_cnt_alb_swt_rus_hau_pol_arw_scr_lit_qcu_krd_nor_eng_igb_mlt_ita_heb_grk_jav_ger_akn_glc_ewe_bat_tha_tig_knd_dgb_xho_azi_dut_prs_tur_tsw_vie_aeg_fbf_ses_bem	-0.0567283819216088	-0.133764474478755	0.893877858297952
81	owc_glc_swa_ukr_sid_hau_anl_rom_uzb_aze_akn_sun_yor_krd_cze_bsq_por_sod_ven_mnd_eng_arw_tsw_ctl_ewe_dut_hun_fbf_bam_est_guj_amr_geo_ben_pol_bos_lat_amh_aeg_bul_fin_zul_ind_grk_jav_jpn_tml_kor_ger_urd_cic_mcd_mly_spa_mlt_tag_cnt_fre_dgb_lit_gam_svk_prs_rus_afr_qcu_swe_slo_alb_igb_heb_ita_tig_pan_mao_mol_moo_hin_ses_bat_tha_wly_knd_lda_tsn_azi_scr_nor_tur_xho_vie_chh_swt_bem_dyu	-0.867347413258707	-2.09799827151412	0.0386169458813443
82	hau_scr_dgb_bos_amr_wly_anl_slo_tur_uzb_yor_mly_fbf_ukr_ctl_bsq_por_gam_ses_cnt_ben_arw_moo_afr_tsw_eng_est_cic_zul_hun_rom_sid_geo_lat_prs_mcd_dut_owc_tig_pan_fin_ven_sun_krd_mao_jpn_knd_kor_grk_ita_bam_alb_ind_glc_amh_bat_mnd_hin_xho_cze_sod_nor_spa_mol_ger_qcu_pol_fre_urd_swt_mlt_swe_aeg_svk_jav_rus_tsn_bul_bem_tag_tha_heb_tml_akn_dyu_azi_lit_guj_aze_igb_vie_chh_lda_ewe_swa	0.242962337108573	0.571806241892139	0.568832758871858
83	anl_por_swa_prs_owc_heb_amh_svk_aze_azi_lda_bat_cic_eng_pan_bsq_bos_wly_zul_cnt_spa_ita_moo_afr_yor_ger_est_ses_dgb_fin_dut_sid_geo_fre_bul_ctl_cze_amr_aeg_swe_hun_fbf_ind_ukr_jav_jpn_knd_kor_ben_hin_bam_arw_sun_guj_mlt_mao_mnd_mcd_swt_nor_hau_lat_slo_rus_pol_qcu_grk_mol_urd_akn_sod_alb_tig_lit_tag_scr_xho_rom_igb_mly_tha_gam_tml_tsn_dyu_tur_krd_glc_uzb_tsw_vie_chh_bem_ven_ewe	-0.688792718014335	-1.65478654154901	0.101338977303981
84	wly_ita_bam_ukr_anl_tig_mlt_svk_azi_tur_lda_mly_swa_ctl_grk_bsq_swe_amh_igb_cnt_pol_lit_ses_rom_cic_afr_est_moo_akn_fin_ger_amr_geo_hin_bul_cze_arw_owc_sod_rus_hun_tsn_jav_fre_mao_jpn_knd_kor_scr_guj_yor_mcd_sun_mol_hau_tag_mnd_eng_ewe_urd_sid_nor_krd_prs_bos_qcu_alb_glc_lat_xho_gam_por_heb_slo_bat_dut_zul_pan_swt_ind_tha_chh_tml_bem_dyu_aze_spa_ben_uzb_ven_vie_aeg_dgb_fbf_tsw	0.20935450341312	0.493075755750745	0.623121329646408
85	gam_prs_ewe_rom_amh_aeg_amr_slo_azi_tur_ses_bat_tsw_nor_rus_bsq_fre_tig_fbf_mnd_alb_ukr_swa_lat_dgb_bos_fin_xho_ven_hun_pan_owc_geo_guj_por_eng_urd_sid_sod_arw_est_lda_mao_ita_sun_jpn_tml_kor_hin_mol_bam_pol_jav_grk_chh_mly_cnt_krd_moo_lit_anl_ben_mcd_dut_ger_qcu_glc_scr_svk_zul_wly_cze_mlt_ctl_tag_swe_swt_afr_bem_ind_tha_heb_knd_dyu_akn_aze_spa_bul_uzb_igb_vie_hau_yor_cic_tsn	-0.185694811308583	-0.438128831755815	0.6623088731984
86	wly_ben_yor_arw_tig_amr_anl_grk_azi_uzb_xho_tag_bam_krd_dut_bsq_swe_gam_lda_cnt_lat_slo_moo_rus_igb_fre_fin_akn_dgb_hun_lit_chh_geo_pan_ger_urd_spa_sid_amh_mol_est_tsn_bat_mcd_ind_jpn_knd_kor_eng_ctl_swa_por_mao_bos_owc_jav_mnd_bul_fbf_glc_sod_svk_cze_guj_alb_qcu_nor_hin_afr_dyu_hau_rom_aeg_ita_sun_ukr_ewe_pol_tsw_mly_tha_mlt_tml_ven_bem_aze_scr_prs_tur_ses_vie_heb_cic_swt_zul	0.108953516841392	0.256209410787877	0.79835502824353
87	sid_nor_lda_ita_anl_owc_hau_arw_tur_azi_dgb_mly_ewe_dut_prs_bsq_glc_sod_swt_mnd_afr_ger_akn_hin_swa_pan_est_yor_fbf_hun_rom_chh_geo_slo_cze_swe_urd_mlt_gam_pol_fin_bem_bat_scr_ind_jpn_knd_kor_ben_alb_tsw_rus_mao_eng_aeg_sun_cnt_bul_zul_mcd_tig_spa_fre_por_ctl_qcu_grk_svk_lat_bam_wly_krd_amr_lit_tag_guj_tsn_mol_igb_jav_tha_amh_tml_cic_dyu_aze_ukr_bos_uzb_ven_vie_heb_ses_moo_xho	0.189993109000803	0.446996201113259	0.655917070505821
88	gam_ctl_ven_por_amh_anl_wly_rus_aze_tur_ses_mao_zul_lit_glc_bsq_alb_tig_lda_mnd_arw_fre_dgb_ita_swa_rom_hun_bem_bam_fin_svk_mlt_geo_krd_grk_ger_bos_owc_amr_bul_est_dyu_bat_nor_ind_jpn_knd_kor_pan_ukr_yor_mol_tag_spa_heb_mly_cnt_scr_akn_swe_chh_urd_mcd_guj_lat_qcu_pol_cze_ben_xho_aeg_afr_hau_prs_jav_dut_ewe_slo_fbf_sun_tha_sod_tml_swt_tsn_azi_hin_eng_uzb_igb_vie_sid_moo_cic_tsw	-0.0359675384521575	-0.0847770758181244	0.932620853137873
89	chh_grk_ewe_glc_anl_wly_heb_lit_azi_aze_ses_mao_tsn_arw_cze_bsq_bul_owc_igb_mnd_por_afr_moo_ukr_bem_urd_fin_dyu_swt_hun_ger_sod_geo_krd_fre_swe_ctl_hau_amh_bos_est_swa_tag_prs_ind_jpn_tml_kor_alb_lat_akn_guj_bat_hin_tig_mly_cnt_rom_tsw_spa_gam_pol_ben_pan_scr_qcu_svk_mcd_dut_fbf_mlt_eng_aeg_mol_jav_nor_dgb_rus_xho_sun_tha_amr_knd_lda_bam_tur_slo_ita_uzb_ven_vie_sid_cic_zul_yor	0.671317192759741	1.59331293332665	0.114483248082287
90	amh_alb_fbf_urd_tig_amr_heb_eng_uzb_tur_swt_tag_dyu_pan_scr_bsq_mol_sod_dgb_cnt_guj_arw_ewe_prs_tsw_krd_est_yor_moo_fin_ger_owc_geo_rom_nor_lat_mcd_gam_wly_ben_hun_zul_mao_fre_bat_jpn_tml_kor_hin_glc_xho_afr_ind_grk_sid_mly_mnd_cze_tsn_ita_aeg_bul_dut_rus_ctl_qcu_slo_swe_lit_swa_hau_svk_anl_por_jav_bos_ses_ukr_bem_sun_tha_mlt_knd_lda_igb_aze_pol_spa_azi_akn_vie_chh_ven_cic_bam	0.521705505099483	1.23229380275051	0.22094574397687
91	chh_prs_ewe_mol_sod_gam_hau_eng_tur_azi_tsn_jav_moo_cze_bos_bsq_alb_sid_ses_cnt_spa_ita_akn_guj_xho_nor_hun_cic_dyu_est_pan_anl_geo_mcd_bul_ctl_rus_aeg_amh_slo_fin_yor_mly_hin_tag_jpn_tml_kor_krd_dut_tsw_ukr_bat_lit_heb_sun_mnd_swe_dgb_grk_owc_rom_ben_svk_afr_qcu_ger_por_glc_zul_amr_arw_mlt_lat_ind_pol_igb_urd_bam_mao_tha_wly_knd_fbf_lda_uzb_scr_fre_aze_swt_vie_tig_ven_bem_swa	0.26680959365083	0.628845037029704	0.530992058979774
92	hau_por_swt_lat_anl_gam_aeg_bul_aze_azi_fbf_mly_yor_ctl_glc_bsq_eng_amr_akn_cnt_ukr_rom_igb_alb_ses_prs_fin_dyu_bem_hun_mcd_heb_geo_arw_fre_spa_ita_wly_amh_pan_est_xho_tag_lit_bat_jpn_tml_kor_afr_hin_swa_guj_jav_slo_sod_sun_mnd_ben_lda_mol_sid_bos_krd_cze_svk_qcu_rus_ger_grk_bam_mlt_pol_owc_scr_ind_urd_tsw_swe_ven_mao_tha_chh_knd_zul_ewe_uzb_nor_dut_tur_dgb_vie_tig_cic_moo_tsn	-0.320677586182741	-0.758877837255798	0.449844726519398
93	chh_cze_swa_urd_owc_sid_heb_lit_aze_uzb_dyu_tag_tsw_ger_alb_bsq_hin_amr_yor_cnt_dut_por_ses_glc_swt_arw_est_fbf_bem_fin_afr_mlt_geo_lat_slo_krd_nor_tig_sod_ben_hun_cic_sun_fre_mly_jpn_tml_kor_eng_pol_moo_ita_bat_bul_amh_mao_mnd_spa_lda_guj_hau_scr_mol_rus_ukr_qcu_pan_grk_ctl_akn_wly_prs_anl_mcd_jav_swe_bam_rom_xho_ind_tha_gam_knd_zul_tsn_azi_svk_bos_tur_ewe_vie_aeg_igb_ven_dgb	-0.129757945121619	-0.306033925965803	0.760262845048904
94	sod_swe_swt_lit_amr_hau_chh_arw_azi_aze_zul_sun_lda_scr_spa_bsq_lat_heb_ses_cnt_ctl_ger_tsw_cze_tsn_mol_hun_yor_fbf_fin_alb_amh_geo_pol_eng_guj_bos_aeg_gam_pan_est_bam_bat_krd_jav_jpn_tml_kor_grk_glc_bem_hin_tag_rom_mlt_ind_mnd_ukr_dgb_fre_tig_ben_mcd_bul_afr_qcu_por_rus_nor_igb_sid_dut_wly_ita_mly_prs_cic_urd_ewe_mao_tha_owc_knd_akn_moo_tur_svk_slo_uzb_xho_vie_anl_ven_dyu_swa	-0.233284624392737	-0.551234073316943	0.582795180229302
95	owc_lit_moo_bul_aeg_tig_sod_pan_tur_azi_tsw_sun_dgb_rus_rom_bsq_ben_mlt_ven_mnd_pol_swe_ses_bos_bam_lat_fin_swt_zul_est_fre_wly_geo_spa_krd_prs_dut_anl_hau_slo_hun_dyu_ind_ger_mao_jpn_tml_kor_grk_guj_akn_por_bat_hin_sid_jav_cnt_alb_ewe_ukr_gam_mol_mcd_glc_arw_qcu_ctl_ita_scr_yor_amr_svk_chh_nor_mly_urd_tsn_cze_lda_tag_tha_heb_knd_cic_igb_uzb_afr_eng_aze_bem_vie_amh_fbf_swa_xho	-0.223335776360113	-0.52771013171514	0.598957342483809
96	chh_ger_cic_slo_heb_tig_sid_mcd_azi_uzb_tsw_ind_bam_ctl_afr_bsq_alb_mlt_ven_cnt_hin_svk_ses_ukr_fbf_pol_fin_swa_dyu_est_urd_anl_geo_dut_guj_bos_rom_amh_aeg_lat_hun_moo_mly_lit_bat_jpn_tml_kor_scr_por_ewe_mol_tag_eng_sod_mao_mnd_spa_tsn_ita_hau_rus_cze_pan_glc_qcu_prs_swe_ben_igb_gam_fre_amr_grk_jav_nor_zul_bul_dgb_sun_tha_owc_knd_bem_akn_aze_krd_arw_tur_swt_vie_wly_xho_yor_lda	0.402330489107836	0.947896779119754	0.345638602269297
97	mlt_rom_ses_glc_amh_amr_hau_eng_azi_uzb_xho_bat_bem_dut_ukr_bsq_slo_heb_akn_cnt_svk_ctl_ewe_nor_lda_pan_fin_yor_moo_est_ger_sod_geo_scr_mcd_por_alb_aeg_anl_arw_hun_tsn_mly_rus_mao_jpn_knd_kor_mol_urd_fbf_hin_ind_swe_chh_jav_mnd_ita_tsw_bul_wly_prs_spa_lat_fre_qcu_bos_grk_pol_bam_owc_lit_gam_krd_sun_afr_cic_guj_igb_tag_tha_tig_tml_dgb_zul_aze_cze_ben_tur_ven_vie_sid_swt_swa_dyu	-1.24905294195746	-3.08883553022316	0.00264961667068492
98	gam_scr_swt_rom_amr_hau_tig_cze_azi_uzb_tsn_tag_dgb_lat_ukr_bsq_glc_chh_bam_cnt_bul_spa_igb_urd_akn_nor_fin_tsw_dyu_est_swe_anl_geo_slo_svk_eng_pol_aeg_sid_ita_hun_zul_jav_por_ind_jpn_tml_kor_bos_guj_yor_rus_mao_mol_wly_bat_mnd_alb_ven_krd_amh_hin_pan_afr_arw_qcu_mcd_dut_ger_moo_owc_grk_mlt_ben_sun_fre_ewe_lit_fbf_mly_tha_sod_knd_cic_xho_aze_prs_ctl_tur_lda_vie_heb_swa_ses_bem	-0.232473293609732	-0.549735829960059	0.583818361535594
99	aeg_fre_xho_bos_sid_tig_wly_lat_tur_azi_akn_mly_bem_rom_lit_bsq_swe_gam_ven_cnt_eng_ben_lda_prs_tsw_bul_est_swt_fbf_fin_pol_hau_geo_alb_glc_hin_rus_mlt_amr_grk_hun_cic_jav_urd_tag_jpn_knd_kor_cze_por_tsn_guj_mao_ger_chh_sun_mnd_dut_ewe_pan_amh_svk_scr_krd_nor_qcu_mol_spa_mcd_ses_heb_slo_anl_afr_bat_ita_dyu_ctl_dgb_ind_tha_sod_tml_igb_bam_uzb_ukr_arw_aze_swa_vie_owc_zul_moo_yor	-0.297775116863247	-0.705050284184623	0.482541034417708
100	chh_bos_igb_cze_gam_hau_sod_mol_tur_aze_ses_ind_swa_ben_swe_bsq_eng_wly_bem_cnt_hin_mcd_swt_rus_ewe_nor_est_ven_tsw_fin_rom_owc_geo_afr_dut_slo_bul_amh_tig_arw_hun_tsn_mao_pan_sun_jpn_tml_kor_por_lit_fbf_spa_tag_prs_anl_mly_mnd_fre_yor_grk_amr_ita_glc_ger_ctl_qcu_alb_scr_lat_dgb_heb_krd_mlt_pol_bat_ukr_bam_guj_moo_jav_tha_aeg_knd_dyu_zul_azi_urd_svk_uzb_akn_vie_sid_lda_xho_cic	0.615860616120277	1.45850945375439	0.148069256522187
101	wly_lit_yor_krd_mlt_owc_amr_slo_tur_aze_bam_ind_swt_lat_cze_bsq_hin_anl_swa_cnt_glc_scr_ewe_ger_igb_swe_est_moo_bem_fin_spa_sid_geo_mcd_mol_fre_prs_sod_gam_nor_hun_dyu_mao_bul_jav_jpn_knd_kor_eng_ctl_zul_pol_tag_pan_amh_bat_mnd_ben_xho_rus_tig_dut_afr_por_alb_qcu_urd_ukr_bos_akn_hau_rom_heb_svk_sun_guj_tsw_arw_lda_mly_tha_chh_tml_ses_ven_uzb_ita_grk_azi_cic_vie_aeg_dgb_tsn_fbf	-0.316132381261832	-0.748408467278846	0.456102364470773
102	heb_bos_dgb_pol_sod_wly_aeg_mol_uzb_aze_cic_ind_ewe_ukr_lat_bsq_mcd_anl_fbf_mnd_eng_hin_igb_swe_bem_bul_hun_tsw_swa_fin_guj_tig_geo_lit_por_rus_spa_gam_mlt_ctl_est_zul_sun_grk_mly_jpn_tml_kor_alb_prs_bam_scr_tag_ben_amh_bat_cnt_pan_dyu_glc_amr_rom_arw_nor_ger_qcu_slo_svk_ita_xho_owc_dut_chh_cze_jav_urd_lda_afr_ses_mao_tha_hau_knd_ven_yor_tur_krd_fre_azi_akn_vie_sid_swt_tsn_moo	-0.925939534066043	-2.24419270920623	0.0271920208239906
103	mlt_por_bam_fre_amh_sod_wly_rus_azi_aze_tsn_tag_fbf_slo_guj_bsq_eng_tig_dgb_mnd_afr_ben_igb_bos_moo_hin_fin_cic_ewe_est_swe_anl_geo_lat_rom_mcd_glc_chh_amr_bul_hun_tsw_ind_dut_bat_jpn_knd_kor_ita_alb_dyu_urd_mao_arw_heb_mly_cnt_ctl_ven_pol_hau_scr_nor_grk_ukr_qcu_ger_cze_krd_bem_owc_prs_gam_pan_jav_mol_swt_svk_swa_sun_tha_aeg_tml_ses_yor_tur_spa_lit_uzb_akn_vie_sid_lda_zul_xho	-0.121439105644364	-0.286157735406738	0.775393776836607
104	hau_krd_cic_fre_chh_amr_heb_bul_aze_azi_ses_jav_ewe_afr_hin_bsq_rus_owc_tsw_cnt_eng_cze_akn_mcd_swt_svk_fin_xho_moo_hun_alb_sod_geo_grk_ben_slo_lat_tig_wly_mol_est_dgb_bat_swe_mao_jpn_knd_kor_bos_pan_yor_dut_sun_arw_anl_mly_mnd_nor_ven_spa_sid_guj_ger_prs_pol_qcu_ctl_scr_rom_dyu_gam_glc_aeg_lit_tag_ukr_swa_urd_igb_ind_tha_mlt_tml_bam_lda_tur_ita_por_uzb_zul_vie_amh_tsn_fbf_bem	0.347717263517685	0.819151478393473	0.414794232111932
105	amh_mcd_lda_eng_hau_chh_owc_ctl_aze_azi_fbf_ind_yor_pol_nor_bsq_lit_mlt_zul_mnd_swe_guj_cic_alb_dyu_ger_hun_ven_igb_fin_glc_wly_geo_ben_afr_cze_por_aeg_sod_hin_est_xho_mao_spa_jav_jpn_tml_kor_bos_krd_bem_pan_mly_ukr_heb_bat_cnt_slo_ewe_mol_anl_ita_grk_arw_dut_qcu_scr_svk_lat_dgb_sid_urd_amr_prs_sun_rus_swa_fre_akn_tag_tha_gam_knd_tsw_swt_uzb_rom_bul_tur_bam_vie_tig_ses_tsn_moo	-0.11879872706956	-0.280600995716224	0.779639723166578
106	aeg_ukr_ven_eng_amr_chh_sid_glc_tur_azi_zul_ind_yor_mcd_lat_bsq_pan_owc_bem_cnt_slo_guj_igb_bos_tsw_hin_est_swt_swa_hun_rus_sod_geo_mol_bul_prs_scr_wly_gam_rom_fin_fbf_jav_cze_bat_jpn_knd_kor_ben_nor_dyu_svk_sun_swe_tig_mao_mnd_urd_dgb_krd_anl_dut_lit_alb_grk_qcu_pol_afr_arw_bam_heb_ita_hau_por_mly_fre_xho_ger_ses_tag_tha_mlt_tml_ewe_moo_aze_ctl_spa_uzb_akn_vie_amh_cic_tsn_lda	0.373002795057198	0.879470209655136	0.381413214397227
107	aeg_bos_bam_fre_tig_wly_anl_nor_tur_azi_swa_bat_igb_cze_pan_bsq_spa_gam_tsw_mnd_mol_glc_fbf_pol_lda_dut_fin_zul_dgb_est_guj_sid_geo_prs_svk_eng_urd_hau_amh_grk_hun_cic_mao_lat_ind_jpn_tml_kor_ctl_bul_bem_ben_mly_slo_owc_sun_cnt_ukr_dyu_swe_sod_rus_alb_arw_scr_qcu_hin_ger_lit_swt_heb_afr_mlt_mcd_jav_por_ses_krd_tsn_tag_tha_amr_knd_ewe_xho_uzb_rom_ita_aze_ven_vie_chh_yor_akn_moo	-0.531497579645655	-1.26639625773195	0.208534022933915
108	amh_rom_tsn_urd_anl_chh_hau_bos_tur_uzb_cic_mly_tsw_hin_lat_bsq_glc_aeg_dyu_mnd_krd_eng_bem_grk_swt_spa_hun_xho_ewe_fin_prs_amr_geo_por_bul_afr_scr_wly_sid_ger_est_fbf_tag_pan_sun_jpn_knd_kor_swe_rus_lda_mcd_ind_lit_heb_mao_cnt_slo_swa_ben_sod_fre_ctl_cze_svk_qcu_pol_nor_ukr_moo_owc_ita_tig_dut_jav_guj_bam_arw_igb_bat_tha_gam_tml_ven_zul_aze_alb_mol_azi_akn_vie_mlt_ses_dgb_yor	0.0904905052331248	0.212996915670889	0.831795573309038
109	amh_por_dgb_cze_sod_owc_mlt_ukr_azi_tur_bem_mly_ses_glc_mol_bsq_afr_gam_zul_cnt_scr_pan_akn_rom_cic_lat_est_bam_fbf_fin_fre_heb_geo_hin_krd_ben_pol_sid_amr_slo_hun_xho_sun_mcd_jav_jpn_tml_kor_rus_prs_tsn_guj_mao_alb_hau_bat_mnd_bos_dyu_nor_wly_ctl_eng_swe_arw_qcu_lit_ger_grk_lda_chh_ita_anl_svk_ind_dut_igb_urd_ven_tag_tha_tig_knd_moo_swa_aze_spa_bul_uzb_swt_vie_aeg_yor_tsw_ewe	-0.311061976236463	-0.73670983566605	0.463153235955679
110	gam_guj_tsw_spa_aeg_hau_wly_pol_azi_tur_tsn_jav_swt_lit_slo_bsq_scr_owc_zul_mnd_lat_bos_yor_eng_cic_bul_est_ewe_bem_fin_ita_tig_geo_mcd_arw_svk_ben_amh_heb_prs_hun_akn_sun_dut_mly_jpn_knd_kor_por_mol_dyu_rom_mao_grk_amr_tag_cnt_hin_xho_glc_mlt_ger_rus_urd_nor_qcu_cze_fre_pan_fbf_chh_krd_sod_swe_bat_ctl_moo_ukr_swa_ind_tha_sid_tml_ses_bam_aze_afr_alb_uzb_igb_vie_anl_ven_dgb_lda	0.175896398107043	0.414163640739461	0.679707932490778
111	chh_afr_bam_hin_aeg_heb_amr_rus_tur_azi_moo_ind_tsn_mcd_rom_bsq_scr_wly_bem_cnt_urd_krd_swa_eng_ewe_arw_fin_swt_akn_hun_por_sid_geo_bos_bul_swe_ger_tig_amh_nor_est_yor_tag_ben_mly_jpn_tml_kor_svk_ctl_dgb_prs_sun_glc_sod_bat_mnd_grk_zul_pol_anl_lat_mol_ita_fre_qcu_guj_alb_ukr_xho_owc_cze_hau_slo_mao_pan_fbf_spa_igb_jav_tha_gam_knd_dyu_tsw_aze_dut_lit_uzb_cic_vie_mlt_ven_lda_ses	-0.0484080205637722	-0.114076967289448	0.909422696792358
112	heb_arw_igb_hin_amh_chh_tig_guj_tur_uzb_yor_mly_xho_nor_ger_bsq_rus_wly_lda_cnt_spa_alb_moo_dut_bem_mcd_fin_dgb_fbf_est_lat_mlt_geo_fre_rom_afr_pan_owc_gam_ukr_hun_tsn_sun_eng_tag_jpn_knd_kor_swe_pol_swa_prs_bat_mol_sid_mao_mnd_bul_dyu_lit_amr_bos_cze_slo_urd_qcu_ctl_glc_svk_ven_hau_por_aeg_grk_jav_ben_ewe_ita_akn_ind_tha_anl_tml_tsw_ses_aze_krd_scr_azi_zul_vie_sod_cic_bam_swt	-0.00457240974537669	-0.0107705639670269	0.991429570572154
113	tig_spa_bem_swe_owc_hau_amh_svk_tur_azi_moo_tag_ses_urd_alb_bsq_por_sod_swt_mnd_slo_guj_swa_ukr_ewe_bos_est_fbf_xho_fin_rom_anl_geo_fre_eng_glc_prs_chh_aeg_mcd_hun_dyu_mly_ben_mao_jpn_tml_kor_pol_bul_dgb_cze_jav_hin_mlt_bat_cnt_mol_tsw_nor_sid_afr_ita_krd_arw_qcu_lat_ger_rus_tsn_gam_pan_heb_dut_ind_scr_lda_lit_ven_sun_tha_amr_knd_bam_akn_uzb_ctl_grk_aze_igb_vie_wly_zul_cic_yor	-0.524029937641397	-1.24907050793789	0.214774105972324
114	chh_lit_fbf_pan_heb_amh_sid_hin_tur_aze_tsw_bat_xho_eng_arw_bsq_dut_aeg_bem_mnd_ita_prs_dyu_scr_igb_cze_hun_ewe_lda_est_ger_anl_geo_afr_bos_por_ben_mlt_sod_mcd_fin_cic_mao_spa_ind_jpn_tml_kor_urd_grk_ses_nor_mly_mol_wly_sun_cnt_ukr_swa_guj_tig_pol_ctl_rom_rus_qcu_alb_swe_svk_dgb_gam_lat_owc_fre_tag_bul_akn_glc_moo_jav_tha_hau_knd_yor_zul_uzb_slo_krd_azi_bam_vie_amr_tsn_swt_ven	-0.556517793253681	-1.3284473988794	0.187281036144362
115	chh_mol_fbf_rom_sid_heb_aeg_ben_tur_azi_ewe_mly_bam_spa_svk_bsq_eng_hau_yor_cnt_guj_nor_ven_pol_ses_pan_est_igb_cic_fin_prs_wly_geo_bul_urd_ukr_glc_anl_sod_cze_hun_tsw_sun_lit_tag_jpn_tml_kor_krd_dut_swt_arw_jav_mcd_gam_mao_mnd_por_dyu_ctl_mlt_lat_grk_slo_afr_qcu_bos_scr_rus_bem_owc_swe_amr_ger_ind_fre_akn_alb_lda_bat_tha_amh_knd_zul_xho_uzb_hin_ita_aze_tsn_vie_tig_dgb_swa_moo	-0.611064540547017	-1.45807054036594	0.148189942038354
116	sod_svk_igb_lat_tig_wly_amh_krd_uzb_aze_swa_tag_ses_hin_afr_bsq_ukr_sid_tsw_cnt_guj_dut_bam_ben_fbf_ctl_hun_swt_moo_est_ger_heb_geo_alb_mol_bul_fre_anl_gam_prs_fin_ewe_mao_glc_sun_jpn_knd_kor_spa_urd_tsn_eng_jav_pol_hau_bat_mnd_grk_cic_cze_mlt_swe_mcd_rom_bos_qcu_slo_pan_nor_akn_amr_arw_chh_por_mly_rus_xho_scr_dgb_ind_tha_owc_tml_ven_yor_azi_ita_lit_tur_zul_vie_aeg_lda_bem_dyu	-0.337012957567456	-0.802308947155337	0.424419741269763
117	heb_fre_tsw_alb_sod_aeg_mlt_svk_uzb_aze_tsn_bat_yor_afr_dut_bsq_ukr_amh_dyu_mnd_prs_mcd_fbf_lit_moo_slo_fin_ven_dgb_est_pan_sid_geo_pol_eng_grk_guj_amr_wly_hin_hun_bem_mly_ger_jav_jpn_tml_kor_ctl_bul_ewe_ben_ind_bos_hau_mao_cnt_swe_igb_rus_gam_spa_nor_krd_rom_qcu_urd_lat_arw_lda_chh_mol_anl_glc_tag_cze_swt_scr_swa_sun_tha_owc_knd_xho_akn_tur_ita_por_azi_zul_vie_tig_ses_cic_bam	-0.0712391996523733	-0.167814382819836	0.867093699242057
118	mlt_urd_dyu_fre_sid_heb_wly_spa_uzb_tur_bem_sun_xho_dut_lit_bsq_ger_hau_cic_mnd_nor_scr_zul_glc_swa_ita_hun_moo_ses_est_ctl_aeg_geo_prs_svk_mol_hin_anl_amr_afr_fin_bam_bat_eng_tag_jpn_knd_kor_rom_lat_akn_bul_ind_bos_chh_mly_cnt_swe_fbf_cze_gam_pan_arw_pol_por_qcu_ukr_slo_mcd_tsw_owc_alb_amh_krd_jav_rus_lda_guj_igb_mao_tha_sod_tml_dgb_yor_aze_grk_ben_azi_ewe_vie_tig_ven_swt_tsn	-1.26254560078757	-3.13532483897594	0.00229783380462493
119	gam_mol_yor_lit_amr_aeg_mlt_urd_uzb_tur_swa_sun_bam_grk_bos_bsq_fre_heb_cic_mnd_por_rom_xho_pol_dyu_dut_hun_lda_bem_est_afr_sid_geo_arw_ctl_prs_eng_owc_amh_guj_fin_akn_jav_mcd_ind_jpn_tml_kor_svk_krd_swt_ben_bat_ukr_tig_mao_cnt_alb_ven_slo_hau_pan_ita_spa_rus_qcu_swe_bul_ger_tsw_chh_lat_anl_nor_mly_glc_zul_hin_fbf_tag_tha_sod_knd_ses_dgb_azi_scr_cze_aze_tsn_vie_wly_moo_ewe_igb	-0.436321100657453	-1.03492397444921	0.303388055076114
120	heb_swe_xho_fre_tig_amh_aeg_ukr_aze_uzb_dyu_mao_cic_rus_arw_bsq_glc_anl_moo_cnt_ger_guj_ven_urd_bem_por_fin_tsw_zul_est_prs_amr_geo_pan_ita_svk_grk_sid_sod_dut_hun_tsn_mly_nor_ind_jpn_tml_kor_ctl_hin_dgb_rom_tag_cze_owc_jav_mnd_pol_swt_krd_wly_bul_eng_mol_ben_qcu_slo_mcd_bos_bam_hau_afr_gam_lat_sun_alb_igb_scr_swa_bat_tha_chh_knd_ses_yor_azi_spa_lit_tur_akn_vie_mlt_fbf_lda_ewe	-0.571361272269216	-1.36051319364119	0.176955931046057
121	anl_mol_tsn_glc_hau_aeg_amh_krd_uzb_aze_cic_sun_dgb_grk_cze_bsq_fre_sod_swa_cnt_pol_pan_ven_dut_bem_prs_est_dyu_fbf_hun_hin_heb_geo_scr_ita_bul_swe_gam_chh_ben_fin_bam_bat_arw_ind_jpn_knd_kor_urd_ger_akn_rom_jav_slo_sid_mly_mnd_guj_swt_nor_owc_ctl_mcd_eng_afr_qcu_lat_svk_alb_xho_mlt_lit_tig_spa_tag_por_tsw_ukr_moo_mao_tha_amr_tml_ewe_ses_azi_bos_rus_tur_igb_vie_wly_yor_zul_lda	-0.432763010919123	-1.02585072260219	0.307622846297061
122	amr_scr_xho_cze_tig_wly_sid_spa_uzb_tur_moo_bat_cic_swe_urd_bsq_mol_anl_tsw_cnt_slo_svk_swt_dut_akn_pan_fin_ses_fbf_est_grk_aeg_geo_afr_hin_por_fre_gam_amh_ctl_hun_swa_jav_lit_mao_jpn_knd_kor_nor_ger_igb_rus_tag_guj_mlt_sun_mnd_ukr_bam_bos_chh_pol_arw_ita_ben_qcu_bul_mcd_glc_bem_hau_eng_sod_alb_mly_prs_lda_lat_tsn_ind_tha_owc_tml_ven_dgb_aze_krd_rom_azi_dyu_vie_heb_ewe_zul_yor	-0.102644719282766	-0.242114867112042	0.809224262571017
123	mlt_ger_bam_rom_sid_aeg_heb_bul_aze_azi_bem_bat_dyu_slo_ita_bsq_cze_gam_lda_mnd_rus_ukr_ses_arw_swt_bos_fin_ven_moo_hun_lat_amh_geo_grk_scr_nor_por_owc_anl_alb_est_tsn_tag_eng_sun_jpn_tml_kor_swe_mcd_igb_glc_ind_fre_wly_jav_cnt_dut_yor_afr_sod_ctl_mol_lit_ben_qcu_hin_guj_pan_ewe_chh_spa_tig_prs_mly_krd_cic_urd_akn_mao_tha_hau_knd_tsw_xho_tur_svk_pol_uzb_swa_vie_amr_dgb_fbf_zul	-0.550333715737973	-1.31190877776875	0.192780077851162
124	heb_guj_ven_arw_amr_chh_sod_ctl_azi_uzb_igb_bat_lda_svk_prs_bsq_hin_wly_xho_cnt_krd_por_tsw_ukr_swt_rom_hun_akn_zul_fin_ben_aeg_geo_slo_fre_alb_ger_owc_gam_pol_est_swa_mly_bos_jav_jpn_knd_kor_eng_nor_ewe_rus_tag_dut_amh_mao_mnd_grk_dyu_lat_hau_glc_afr_urd_lit_qcu_mcd_spa_bul_fbf_sid_pan_tig_scr_ind_swe_dgb_cze_yor_sun_tha_mlt_tml_moo_ses_tur_ita_mol_aze_cic_vie_anl_tsn_bem_bam	-0.0823918143105611	-0.194237429928069	0.846413632086336
125	anl_por_dgb_eng_hau_amh_amr_alb_azi_uzb_swt_mly_bem_ita_hin_bsq_swe_gam_swa_cnt_rus_mol_xho_pol_moo_ben_fin_lda_bam_est_svk_wly_geo_afr_fre_pan_lat_tig_chh_rom_hun_tsw_tag_bul_mao_jpn_tml_kor_nor_grk_cic_ukr_sun_ctl_owc_jav_mnd_cze_ewe_spa_mlt_prs_urd_glc_ger_qcu_mcd_guj_dut_ven_aeg_bos_sod_slo_ind_lit_yor_krd_dyu_bat_tha_heb_knd_fbf_tsn_aze_arw_scr_tur_zul_vie_sid_akn_igb_ses	0.390974251544019	0.92091378516974	0.359478170343071
126	wly_scr_zul_grk_sod_amr_tig_glc_tur_aze_dgb_mly_tsn_lit_por_bsq_pan_chh_lda_mnd_arw_ukr_fbf_mcd_xho_bul_fin_igb_swt_est_nor_sid_geo_dut_ita_ctl_swe_mlt_heb_fre_hun_bam_mao_alb_jav_jpn_tml_kor_spa_mol_yor_cze_bat_rus_gam_sun_cnt_prs_cic_bos_owc_guj_eng_ger_rom_qcu_pol_slo_svk_swa_amh_afr_aeg_krd_tag_hin_dyu_lat_ewe_ind_tha_anl_knd_tsw_moo_azi_urd_ben_uzb_ven_vie_hau_bem_akn_ses	-0.000986205036041199	-0.0023227542757071	0.998151687080585
127	hau_mol_tsw_ben_tig_sid_mlt_afr_aze_uzb_zul_bat_fbf_nor_guj_bsq_dut_gam_swt_cnt_alb_pan_swa_cze_ven_hin_est_ses_akn_fin_grk_owc_geo_ger_swe_ctl_pol_amh_heb_lat_hun_cic_jav_bul_mao_jpn_knd_kor_ita_mcd_moo_urd_ind_eng_aeg_mly_mnd_ukr_xho_bos_wly_krd_spa_rus_arw_qcu_glc_por_lit_bem_sod_svk_amr_slo_tag_fre_igb_rom_dgb_sun_tha_chh_tml_yor_lda_azi_prs_scr_tur_tsn_vie_anl_dyu_ewe_bam	0.162592195580773	0.382418695445889	0.703023379084786
128	owc_bul_xho_ukr_sid_mlt_hau_urd_azi_aze_dyu_tag_dgb_hin_mol_bsq_fre_aeg_ven_mnd_cze_rus_lda_lit_igb_pan_fin_ses_tsw_hun_alb_chh_geo_guj_scr_arw_ger_heb_wly_slo_est_akn_ind_mcd_mao_jpn_knd_kor_krd_svk_bem_dut_sun_ben_tig_bat_cnt_afr_fbf_ctl_anl_ita_por_spa_prs_qcu_pol_grk_lat_yor_amr_bos_amh_glc_mly_swe_bam_rom_zul_jav_tha_sod_tml_ewe_swt_tur_eng_nor_uzb_swa_vie_gam_tsn_moo_cic	-0.473020408752341	-1.12243127853747	0.26456859081407
129	tig_mcd_lda_svk_owc_mlt_aeg_arw_aze_tur_yor_tag_dgb_rus_pol_bsq_ita_amr_xho_mnd_pan_ger_ven_scr_swt_spa_est_moo_bem_hun_guj_heb_geo_slo_lit_alb_afr_chh_hau_ben_fin_cic_mao_rom_jav_jpn_knd_kor_por_grk_akn_bos_sun_nor_gam_bat_cnt_prs_ewe_swe_wly_bul_ukr_fre_mol_qcu_glc_lat_krd_swa_sid_cze_sod_dut_mly_urd_igb_eng_zul_ind_tha_anl_tml_dyu_fbf_azi_ctl_hin_uzb_tsn_vie_amh_tsw_bam_ses	-1.02735632853245	-2.51038700898524	0.0137872473850384
130	anl_svk_swa_lit_chh_sid_owc_cze_uzb_azi_dyu_tag_ven_dut_ita_bsq_ger_hau_akn_cnt_pan_lat_bem_fre_xho_mcd_hun_ewe_dgb_fin_hin_aeg_geo_nor_guj_bul_alb_amr_amh_por_est_cic_bat_grk_mly_jpn_tml_kor_bos_afr_lda_prs_sun_ben_gam_ind_mnd_scr_yor_rom_sod_spa_eng_rus_pol_qcu_slo_arw_urd_tsn_heb_ukr_tig_mol_mao_swe_bam_glc_zul_jav_tha_wly_knd_moo_ses_tur_krd_ctl_aze_swt_vie_mlt_tsw_fbf_igb	-0.830797671164328	-2.01043497869005	0.0472814681871876
131	mlt_eng_tsw_ben_amh_aeg_amr_alb_aze_azi_moo_sun_swt_grk_fre_bsq_prs_sid_tsn_cnt_nor_scr_ses_ita_dgb_mol_hun_akn_cic_fin_mcd_chh_geo_krd_rus_pan_bos_owc_gam_ctl_est_dyu_mly_pol_bat_jpn_tml_kor_lit_lat_ven_por_tag_ger_anl_mao_mnd_urd_fbf_glc_wly_arw_hin_rom_bul_qcu_swe_ukr_svk_xho_sod_afr_hau_slo_ind_cze_swa_spa_yor_jav_tha_tig_knd_bem_ewe_tur_dut_guj_uzb_lda_vie_heb_bam_zul_igb	-0.346172020377955	-0.819943815754166	0.414344663981138
132	gam_ben_ewe_prs_sod_aeg_amr_grk_azi_tur_fbf_tag_zul_lit_ukr_bsq_mol_tig_dyu_mnd_ctl_rom_ses_slo_lda_glc_est_ven_bam_hun_cze_sid_geo_scr_bul_mcd_dut_hau_wly_afr_fin_swa_sun_urd_mly_jpn_tml_kor_pol_por_igb_swe_bat_guj_amh_ind_cnt_pan_dgb_krd_mlt_lat_spa_nor_svk_qcu_eng_rus_fre_tsw_owc_hin_chh_ger_jav_arw_bem_bos_yor_mao_tha_anl_knd_moo_swt_uzb_alb_ita_aze_cic_vie_heb_xho_akn_tsn	-0.98760258560556	-2.40822442893807	0.0180027300293853
133	aeg_pan_lda_mol_mlt_amh_heb_krd_azi_uzb_fbf_sun_bem_spa_slo_bsq_dut_owc_yor_mnd_svk_bul_zul_swe_bam_ita_hun_dyu_igb_est_nor_tig_geo_pol_hin_rus_mcd_amr_wly_ukr_fin_dgb_bat_afr_mly_jpn_knd_kor_urd_scr_tsn_por_ind_prs_chh_tag_cnt_arw_ses_lat_sod_cze_fre_rom_ben_qcu_bos_ger_lit_moo_gam_guj_sid_glc_jav_alb_xho_eng_tsw_mao_tha_hau_tml_ewe_swa_tur_ctl_grk_aze_akn_vie_anl_ven_cic_swt	-0.959518529059644	-2.33162001963575	0.0218801242959321
134	hau_pan_cic_nor_sod_tig_amh_scr_aze_tur_ven_ind_dgb_ctl_ben_bsq_ger_gam_dyu_cnt_mcd_arw_ewe_rus_zul_spa_fin_swa_ses_hun_por_sid_geo_bul_glc_mol_slo_aeg_anl_swe_est_akn_tag_alb_mao_jpn_tml_kor_lit_urd_lda_dut_sun_krd_wly_jav_mnd_lat_moo_afr_amr_prs_ukr_svk_rom_qcu_ita_guj_cze_bam_owc_grk_mlt_fre_bat_hin_fbf_eng_swt_mly_tha_heb_knd_tsw_xho_uzb_pol_bos_azi_bem_vie_chh_igb_tsn_yor	-0.0996158885260944	-0.234792144120258	0.814886242825023
135	anl_pol_xho_rus_amh_gam_chh_ben_aze_tur_tsn_jav_bem_mcd_ctl_bsq_glc_owc_zul_cnt_svk_nor_cic_ukr_ses_pan_est_tsw_bam_fin_bul_hau_geo_prs_guj_alb_lat_sod_amr_dut_hun_dyu_tag_ger_mly_jpn_tml_kor_cze_arw_fbf_rom_bat_bos_heb_mao_mnd_fre_igb_por_sid_spa_mol_slo_lit_qcu_afr_swe_hin_ewe_tig_ita_wly_urd_sun_grk_dgb_krd_yor_ind_tha_mlt_knd_swt_ven_azi_scr_eng_uzb_moo_vie_aeg_swa_akn_lda	-0.243784377849666	-0.576500883253201	0.56566938946415
136	sid_alb_dgb_mol_wly_amr_gam_svk_tur_azi_swt_mao_ven_spa_slo_bsq_grk_sod_tsn_mnd_por_hin_fbf_ctl_xho_fre_est_moo_akn_fin_rus_hau_geo_glc_swe_lat_krd_tig_heb_cze_hun_lda_sun_arw_mly_jpn_tml_kor_dut_ger_igb_ben_ind_lit_mlt_bat_cnt_afr_tsw_scr_anl_rom_prs_bul_mcd_qcu_eng_bos_pol_swa_aeg_pan_amh_nor_jav_guj_bam_ukr_dyu_tag_tha_owc_knd_bem_zul_aze_urd_ita_uzb_cic_vie_chh_ses_ewe_yor	0.201554480442812	0.474636338464121	0.636158857414544
137	sid_ger_swt_pol_aeg_mlt_owc_spa_uzb_azi_zul_ind_xho_cze_fre_bsq_urd_amr_bem_mnd_eng_ctl_cic_bos_tsn_mol_hun_yor_igb_est_mcd_amh_geo_afr_por_alb_pan_chh_sod_slo_fin_akn_mao_lat_jav_jpn_knd_kor_glc_scr_ses_swe_sun_dut_anl_tag_cnt_prs_bam_ben_hau_grk_ita_guj_krd_qcu_lit_arw_hin_dgb_heb_svk_wly_nor_mly_ukr_ven_rus_moo_bat_tha_tig_tml_fbf_tsw_tur_bul_rom_aze_dyu_vie_gam_swa_ewe_lda	0.655241259644362	1.54997318277365	0.124544422285843
138	hau_ukr_ses_hin_owc_mlt_sid_por_azi_uzb_cic_jav_igb_dut_grk_bsq_scr_amh_bam_mnd_afr_guj_swt_rom_lda_ctl_fin_dgb_ewe_hun_mol_heb_geo_lit_lat_mcd_alb_gam_chh_glc_est_zul_mao_bos_bat_jpn_tml_kor_fre_cze_tsn_pol_sun_swe_tig_mly_cnt_ger_ven_ita_sod_arw_bul_svk_slo_qcu_nor_eng_prs_akn_amr_rus_aeg_urd_tag_spa_yor_pan_dyu_ind_tha_wly_knd_fbf_xho_aze_ben_krd_tur_tsw_vie_anl_swa_bem_moo	-0.144212805871515	-0.340110729803671	0.734540131356172
139	chh_dut_zul_ctl_amr_mlt_heb_glc_aze_tur_dyu_jav_tsn_pol_ben_bsq_lit_hau_igb_cnt_afr_alb_akn_rus_lda_lat_hun_fbf_moo_fin_krd_wly_geo_nor_guj_hin_svk_aeg_amh_mcd_est_tsw_ind_pan_bat_jpn_tml_kor_rom_grk_dgb_eng_tag_cze_sod_sun_mnd_spa_yor_bul_tig_por_prs_ukr_urd_qcu_mol_scr_ger_swa_sid_swe_anl_fre_mly_arw_bem_ita_bam_mao_tha_owc_knd_ven_ses_uzb_bos_slo_azi_swt_vie_gam_xho_cic_ewe	-0.585420298563956	-1.3962623005423	0.165959400280106
140	owc_eng_zul_urd_mlt_sid_sod_glc_aze_azi_swa_jav_fbf_krd_mcd_bsq_guj_wly_ses_cnt_ben_dut_xho_afr_akn_prs_hun_cic_bam_est_svk_aeg_geo_rus_scr_nor_lat_amr_anl_swe_fin_ewe_ind_ita_sun_jpn_knd_kor_por_bul_igb_pol_tag_pan_heb_mly_mnd_lit_tsn_ukr_amh_hin_cze_slo_ger_qcu_alb_spa_rom_ven_gam_bos_chh_ctl_bat_fre_tsw_mol_lda_mao_tha_hau_tml_dgb_yor_uzb_grk_arw_tur_swt_vie_tig_bem_dyu_moo	-0.479045417548372	-1.13981783201097	0.257289334148348
141	owc_svk_swa_por_chh_sid_hau_urd_uzb_aze_fbf_bat_akn_lit_guj_bsq_lat_heb_ses_mnd_fre_arw_bem_mcd_dyu_cze_hun_tsn_swt_fin_dut_amh_geo_spa_prs_ben_nor_mlt_gam_ctl_est_dgb_ind_rus_jav_jpn_knd_kor_mol_alb_moo_slo_sun_bos_tig_mao_cnt_ger_cic_swe_aeg_afr_krd_pol_eng_qcu_ita_rom_glc_yor_amr_ukr_wly_grk_tag_hin_tsw_bul_bam_mly_tha_anl_tml_zul_xho_azi_scr_pan_tur_igb_vie_sod_lda_ewe_ven	-0.636821834205237	-1.52096678076224	0.1316610041215
142	hau_pol_dgb_eng_heb_sod_aeg_rom_aze_uzb_ses_mao_dyu_bul_ita_bsq_slo_wly_ewe_cnt_pan_svk_cic_dut_zul_ger_hun_yor_ven_fin_lit_sid_geo_rus_krd_mcd_glc_mlt_tig_lat_est_xho_ind_ben_sun_jpn_knd_kor_mol_grk_moo_scr_bat_hin_gam_mly_mnd_ukr_tsw_guj_anl_nor_por_arw_afr_qcu_alb_bos_prs_swa_amr_ctl_chh_cze_jav_fre_lda_swe_swt_tag_tha_owc_tml_bam_bem_azi_spa_urd_tur_igb_vie_amh_tsn_fbf_akn	0.233799802755612	0.550844009470477	0.583061481008739
143	tig_prs_bam_cze_anl_wly_sod_arw_uzb_azi_tsn_jav_dgb_spa_scr_bsq_grk_amh_lda_mnd_ctl_ger_ewe_eng_igb_swe_fin_moo_yor_hun_bul_amr_geo_fre_lit_ukr_rus_gam_owc_ben_est_xho_mao_por_tag_jpn_knd_kor_pan_svk_swa_rom_sun_bos_chh_mly_cnt_lat_zul_afr_aeg_glc_alb_urd_guj_qcu_hin_mcd_ita_akn_mlt_dut_heb_slo_bat_nor_dyu_krd_fbf_ind_tha_sid_tml_tsw_bem_aze_pol_mol_tur_ven_vie_hau_ses_cic_swt	0.594957379234387	1.40631240834208	0.162963996492208
144	wly_ben_cic_lat_amh_chh_heb_slo_uzb_tur_swt_mly_akn_alb_afr_bsq_spa_sid_tsw_cnt_guj_por_xho_fre_moo_grk_est_tsn_zul_hun_rom_sod_geo_svk_hin_ger_mol_aeg_tig_cze_fin_dgb_bat_dut_tag_jpn_knd_kor_glc_ukr_ven_bos_jav_pol_hau_ind_mnd_nor_ses_krd_amr_urd_mcd_pan_eng_qcu_scr_ctl_prs_lda_gam_arw_mlt_swe_mao_lit_bam_rus_igb_sun_tha_anl_tml_yor_dyu_aze_bul_ita_azi_bem_vie_owc_swa_fbf_ewe	-0.116717252487958	-0.275214944264437	0.783761632550873
145	heb_krd_xho_por_gam_anl_tig_pol_azi_tur_moo_mao_akn_bul_arw_bsq_nor_chh_bem_cnt_cze_slo_dyu_swe_ewe_guj_est_dgb_lda_fin_alb_sod_geo_dut_ben_scr_urd_hau_aeg_fre_hun_zul_bat_spa_sun_jpn_knd_kor_afr_lit_swt_grk_mly_ukr_owc_jav_mnd_pan_ven_rus_wly_rom_ctl_ger_ita_qcu_hin_mol_bos_yor_amh_prs_amr_mcd_ind_glc_swa_svk_ses_tag_tha_mlt_tml_fbf_tsw_aze_eng_lat_uzb_igb_vie_sid_tsn_bam_cic	-0.761825158092462	-1.83000524082684	0.0704526257964327
146	sid_lat_dgb_ger_heb_amh_wly_ita_uzb_azi_zul_ind_bem_grk_swe_bsq_ukr_sod_tsn_cnt_bos_spa_swt_rom_fbf_slo_est_ewe_akn_hun_bul_chh_geo_urd_mcd_glc_prs_gam_hau_cze_fin_ven_sun_alb_bat_jpn_tml_kor_afr_eng_tsw_ctl_tag_hin_amr_jav_mnd_mol_lda_rus_tig_pol_lit_ben_guj_qcu_por_krd_fre_swa_owc_nor_mlt_dut_mao_svk_bam_pan_yor_mly_tha_aeg_knd_igb_ses_tur_arw_scr_aze_moo_vie_anl_xho_dyu_cic	0.185355072505821	0.436204280698803	0.663699462247393
147	amh_swe_bam_slo_chh_anl_sid_rus_uzb_aze_cic_bat_dgb_nor_afr_bsq_krd_wly_tsw_cnt_pol_alb_ses_urd_ewe_mol_hun_zul_bem_est_glc_tig_geo_bul_por_spa_guj_sod_owc_prs_fin_yor_ind_ukr_mly_jpn_knd_kor_ita_svk_tsn_lit_tag_eng_gam_jav_mnd_fre_xho_mcd_hau_ben_ger_pan_grk_qcu_bos_hin_dut_swt_heb_rom_aeg_arw_mao_lat_swa_cze_fbf_sun_tha_amr_tml_igb_akn_tur_scr_ctl_azi_dyu_vie_mlt_ven_lda_moo	-0.144580588451067	-0.341206295810747	0.733717971023921
148	tig_lit_bam_pan_wly_mlt_sod_rom_azi_tur_xho_ind_swt_ben_scr_bsq_krd_heb_dyu_cnt_svk_guj_bem_afr_moo_bos_est_ses_igb_hun_urd_amh_geo_pol_spa_dut_bul_anl_gam_mol_fin_tsn_mao_fre_jav_jpn_tml_kor_swe_ukr_ven_nor_sun_por_chh_tag_mnd_grk_cic_arw_aeg_cze_glc_ger_rus_qcu_prs_hin_ctl_akn_hau_slo_amr_lat_bat_alb_zul_ita_lda_mly_tha_owc_knd_ewe_tsw_aze_mcd_eng_uzb_yor_vie_sid_dgb_fbf_swa	-0.237992676086145	-0.562551668884946	0.575093765354212
149	mlt_fre_fbf_swe_owc_anl_aeg_arw_aze_azi_dyu_bat_cic_spa_ger_bsq_hin_amh_bem_cnt_rus_bul_ven_ita_igb_nor_est_xho_zul_fin_urd_hau_geo_scr_bos_pan_pol_sid_chh_ukr_hun_swa_tag_rom_mao_jpn_knd_kor_dut_eng_bam_alb_ind_lit_amr_jav_mnd_krd_dgb_afr_wly_ctl_mol_mcd_slo_qcu_svk_grk_cze_tsw_tig_por_gam_glc_mly_lat_lda_prs_swt_sun_tha_sod_tml_yor_ewe_uzb_guj_ben_tur_ses_vie_heb_tsn_akn_moo	-0.781859524672838	-1.88330377763413	0.0627842542512332
150	hau_pol_ven_dut_aeg_mlt_heb_ita_azi_tur_fbf_mly_igb_cze_ctl_bsq_fre_chh_ewe_mnd_scr_hin_cic_prs_lda_grk_est_xho_akn_hun_rom_tig_geo_nor_afr_eng_ben_sod_wly_slo_fin_dyu_mao_por_bat_jpn_tml_kor_krd_bul_bem_lat_ind_spa_owc_sun_cnt_guj_tsn_alb_sid_swe_arw_glc_rus_qcu_mol_urd_lit_dgb_amh_svk_gam_ger_jav_ukr_bam_mcd_swt_tag_tha_amr_knd_zul_swa_aze_pan_bos_uzb_moo_vie_anl_yor_ses_tsw	-1.07988658999653	-2.64781926437421	0.00951649827733366
151	wly_fre_lda_rus_owc_gam_anl_lit_aze_tur_yor_mly_zul_ukr_spa_bsq_cze_sid_igb_mnd_glc_por_xho_slo_fbf_eng_hun_tsw_bem_fin_arw_tig_geo_pan_swe_hin_svk_sod_heb_dut_est_tsn_sun_afr_bat_jpn_tml_kor_ita_nor_moo_krd_jav_scr_amh_tag_cnt_alb_ses_bos_chh_mol_guj_urd_ben_qcu_ger_lat_grk_ewe_aeg_ctl_mlt_bul_ind_prs_swt_mcd_dgb_mao_tha_amr_knd_dyu_bam_uzb_rom_pol_azi_akn_vie_hau_cic_swa_ven	-0.309546259473687	-0.732389433250224	0.465772711804744
152	chh_eng_bam_krd_amh_hau_tig_ger_azi_tur_ewe_mao_yor_ukr_lit_bsq_prs_anl_akn_mnd_por_mol_lda_arw_ven_nor_est_dyu_swt_fin_lat_aeg_geo_hin_rus_fre_grk_heb_wly_bul_hun_igb_sun_spa_mly_jpn_tml_kor_mcd_svk_tsn_ita_bat_alb_mlt_tag_cnt_pol_ses_slo_amr_ben_cze_scr_urd_qcu_afr_pan_rom_fbf_sid_ctl_gam_swe_ind_dut_tsw_glc_bem_jav_tha_owc_knd_swa_dgb_uzb_guj_bos_aze_xho_vie_sod_moo_cic_zul	-0.63170258048163	-1.51401367169863	0.133413634613271
153	chh_bos_swa_arw_hau_wly_anl_ger_azi_tur_akn_mao_igb_bul_rom_bsq_krd_heb_dgb_cnt_dut_pol_moo_ctl_ven_afr_fin_ses_yor_est_alb_gam_geo_prs_pan_lat_eng_tig_mlt_mol_hun_xho_sun_svk_tag_jpn_knd_kor_nor_slo_zul_urd_jav_fre_owc_mly_mnd_ukr_lda_spa_amh_cze_scr_rus_grk_qcu_ben_ita_por_tsn_sid_swe_aeg_lit_ind_guj_bam_glc_tsw_bat_tha_amr_tml_ewe_fbf_aze_hin_mcd_uzb_swt_vie_sod_dyu_cic_bem	-0.452186250319998	-1.07521607946663	0.285059608890536
154	amr_hin_moo_swe_hau_sid_tig_urd_uzb_tur_tsn_bat_dgb_cze_lit_bsq_krd_aeg_bam_mnd_por_grk_tsw_scr_ewe_ita_est_ven_cic_hun_bos_owc_geo_pol_ger_spa_dut_gam_chh_lat_fin_xho_mly_rom_mao_jpn_tml_kor_prs_mol_ses_ctl_sun_bul_wly_tag_cnt_ukr_bem_fre_heb_nor_mcd_eng_glc_qcu_afr_guj_alb_yor_amh_pan_sod_rus_ind_ben_dyu_arw_swt_jav_tha_anl_knd_swa_lda_aze_slo_svk_azi_igb_vie_mlt_fbf_akn_zul	-0.348698915662569	-0.825240283722257	0.411347005089149
155	chh_slo_yor_pan_aeg_amh_sod_cze_aze_azi_igb_sun_cic_arw_rom_bsq_rus_anl_ewe_cnt_eng_urd_fbf_bul_dgb_swe_fin_swt_tsn_hun_lit_hau_geo_afr_bos_glc_prs_gam_sid_pol_est_akn_mly_por_bat_jpn_tml_kor_ger_ben_ses_hin_mao_scr_amr_tag_mnd_dut_bam_nor_owc_mcd_lat_alb_svk_qcu_ukr_grk_mol_lda_tig_ita_heb_ctl_jav_krd_swa_guj_xho_ind_tha_wly_knd_zul_dyu_tur_spa_fre_uzb_bem_vie_mlt_tsw_ven_moo	0.42012981155525	0.988312455668792	0.325564028752607
156	anl_pol_moo_ukr_aeg_owc_tig_svk_aze_azi_dyu_tag_bem_mol_spa_bsq_rom_gam_lda_cnt_por_guj_swt_slo_swa_prs_fin_akn_ven_hun_arw_wly_geo_rus_ben_glc_afr_heb_chh_ctl_est_tsw_mly_mcd_jav_jpn_knd_kor_scr_pan_xho_hin_bat_urd_amr_mao_mnd_grk_fbf_eng_amh_fre_ita_lat_nor_qcu_bul_alb_bos_yor_hau_cze_sod_ger_ind_lit_bam_swe_tsn_sun_tha_mlt_tml_dgb_cic_tur_dut_krd_uzb_igb_vie_sid_zul_ewe_ses	-0.094657693515735	-0.222961601124213	0.824054370035136
157	sod_slo_dgb_ctl_heb_anl_chh_rom_tur_azi_swa_tag_xho_ben_prs_bsq_mcd_tig_yor_cnt_lit_ita_zul_arw_bem_por_est_cic_ven_hun_guj_wly_geo_alb_cze_spa_dut_amh_mlt_lat_fin_ses_mao_urd_mly_jpn_knd_kor_ukr_nor_bam_swe_ind_pan_sid_jav_mnd_grk_fbf_bul_gam_ger_glc_eng_krd_qcu_hin_pol_fre_moo_owc_afr_hau_bos_sun_rus_tsw_scr_akn_bat_tha_amr_tml_ewe_swt_aze_svk_mol_uzb_tsn_vie_aeg_lda_igb_dyu	-0.464380686894185	-1.10446217633879	0.272242069278054
158	chh_glc_dyu_mol_amr_mlt_sid_ukr_tur_uzb_zul_mao_swt_eng_prs_bsq_nor_owc_igb_cnt_cze_svk_bem_pol_fbf_scr_est_akn_ses_hun_fre_tig_geo_lit_hin_guj_pan_gam_sod_bul_fin_moo_bat_rom_mly_jpn_knd_kor_bos_ita_tsw_lat_ind_krd_hau_sun_mnd_ctl_ven_por_wly_mcd_urd_ben_rus_qcu_arw_afr_spa_lda_aeg_dut_amh_swe_jav_ger_tsn_alb_swa_tag_tha_anl_tml_bam_xho_azi_grk_slo_aze_ewe_vie_heb_yor_cic_dgb	-0.292649776322746	-0.692631810412058	0.490266585780388
159	aeg_svk_cic_ben_sid_chh_amh_mcd_azi_tur_tsn_sun_ven_guj_urd_bsq_dut_owc_igb_cnt_spa_nor_swa_eng_fbf_alb_est_tsw_swt_hun_glc_heb_geo_fre_rom_por_lit_amr_wly_slo_fin_moo_jav_bos_mao_jpn_tml_kor_swe_bul_lda_ger_mly_arw_gam_ind_mnd_grk_yor_ukr_tig_cze_lat_mol_pol_qcu_rus_ctl_prs_bam_sod_pan_mlt_krd_tag_afr_zul_ita_dyu_bat_tha_anl_knd_dgb_akn_aze_scr_hin_uzb_ses_vie_hau_ewe_xho_bem	-0.527205365878031	-1.25726193876585	0.211807017123922
160	amh_lit_xho_swe_wly_sid_gam_fre_aze_uzb_tsn_sun_ven_hin_rus_bsq_ita_hau_ewe_cnt_prs_guj_moo_afr_swt_pan_fin_dgb_igb_est_ctl_sod_geo_lat_pol_mcd_nor_mlt_owc_scr_hun_fbf_tag_spa_bat_jpn_knd_kor_mol_bul_yor_krd_mly_por_tig_ind_mnd_ukr_bem_cze_chh_eng_urd_rom_slo_qcu_grk_bos_glc_swa_anl_ger_heb_arw_mao_alb_zul_dut_dyu_jav_tha_aeg_tml_lda_tsw_tur_ben_svk_azi_akn_vie_amr_cic_bam_ses	0.253428659524562	0.598749188502124	0.550795785740677
161	tig_bos_akn_fre_anl_amh_hau_dut_tur_uzb_dgb_jav_moo_eng_arw_bsq_lat_gam_lda_mnd_rus_cze_ses_ukr_cic_slo_hun_tsw_fbf_est_pan_owc_geo_alb_pol_krd_ita_mlt_wly_swe_fin_xho_mly_scr_sun_jpn_tml_kor_rom_ger_swt_prs_ind_urd_sod_mao_cnt_hin_bem_svk_chh_mol_por_mcd_lit_qcu_glc_afr_ctl_swa_sid_guj_heb_grk_tag_bul_zul_nor_ven_bat_tha_aeg_knd_dyu_ewe_azi_spa_ben_aze_bam_vie_amr_yor_igb_tsn	-0.236142967787705	-0.557857775805967	0.578281936045195
162	anl_bul_igb_ukr_sid_sod_heb_mcd_azi_tur_lda_mao_akn_bos_ger_bsq_pan_amr_tsw_mnd_dut_arw_moo_ita_yor_urd_hun_bem_bam_est_rus_mlt_geo_afr_swe_scr_svk_amh_aeg_grk_fin_ewe_bat_alb_jav_jpn_knd_kor_ctl_ben_swa_fre_ind_rom_chh_sun_cnt_slo_dyu_guj_wly_prs_por_glc_eng_qcu_krd_spa_pol_tsn_hau_lat_owc_hin_tag_cze_cic_nor_xho_mly_tha_tig_tml_fbf_zul_aze_mol_lit_uzb_swt_vie_gam_dgb_ses_ven	-1.38780760132831	-3.48080126813958	0.000763148687314727
163	mlt_lat_dgb_krd_wly_gam_heb_swe_aze_tur_ven_jav_lda_mol_mcd_bsq_grk_owc_fbf_cnt_alb_pol_ses_spa_yor_pan_est_dyu_bam_hun_urd_amh_geo_bos_ctl_dut_por_hau_chh_cze_fin_ewe_mao_svk_bat_jpn_knd_kor_fre_prs_moo_glc_tag_lit_anl_mly_mnd_ger_swt_slo_aeg_scr_hin_afr_arw_qcu_ukr_rom_ben_akn_sid_guj_tig_rus_ind_bul_bem_eng_swa_sun_tha_sod_tml_zul_tsn_uzb_nor_ita_azi_tsw_vie_amr_xho_cic_igb	-0.175772089802522	-0.414635848414824	0.679363384774836
164	amr_alb_tsw_svk_mlt_sod_anl_nor_tur_uzb_fbf_jav_swa_ger_eng_bsq_swe_tig_igb_mnd_ben_pol_bem_prs_cic_por_hun_dgb_lda_fin_lit_wly_geo_rom_krd_ukr_mol_aeg_gam_rus_est_bam_ind_cze_mly_jpn_tml_kor_arw_scr_tsn_glc_mao_bos_heb_sun_cnt_hin_dyu_mcd_hau_grk_spa_pan_dut_qcu_ctl_guj_bul_yor_amh_afr_sid_lat_tag_ita_ses_urd_xho_bat_tha_owc_knd_akn_swt_azi_slo_fre_aze_ven_vie_chh_moo_zul_ewe	0.151970012811922	0.357736763594141	0.721350936902627
165	amh_krd_bem_spa_sid_anl_amr_scr_azi_tur_tsn_mao_akn_afr_fre_bsq_bos_heb_igb_mnd_arw_rom_dyu_ben_xho_slo_fin_yor_dgb_hun_ctl_sod_geo_glc_guj_ger_rus_aeg_hau_hin_est_zul_bat_cze_ind_jpn_tml_kor_pol_alb_ewe_svk_jav_ukr_tig_tag_cnt_bul_fbf_lit_mlt_prs_pan_grk_swe_qcu_dut_ita_por_tsw_chh_mcd_gam_lat_sun_urd_ven_mol_moo_mly_tha_wly_knd_ses_swt_uzb_eng_nor_aze_swa_vie_owc_cic_bam_lda	-1.0507593092602	-2.56959533190978	0.0117715602809966
166	sod_grk_xho_eng_anl_gam_tig_ukr_tur_azi_tsw_ind_dgb_hin_ctl_bsq_swe_wly_cic_mnd_prs_glc_bem_dut_fbf_por_fin_swt_lda_hun_guj_owc_geo_mol_spa_rus_rom_mlt_heb_pol_est_yor_bat_pan_sun_jpn_knd_kor_svk_urd_moo_nor_mao_krd_amh_jav_cnt_ita_ses_arw_aeg_cze_ger_fre_ben_qcu_alb_lat_lit_zul_chh_afr_amr_bul_mly_slo_ven_scr_igb_tag_tha_sid_tml_akn_swa_aze_bos_mcd_uzb_bam_vie_hau_dyu_tsn_ewe	0.584141426008481	1.38320464405625	0.169913826900209
167	heb_ctl_swa_glc_gam_amr_sid_lat_uzb_tur_bem_bat_dyu_krd_bos_bsq_afr_hau_xho_cnt_grk_prs_fbf_urd_akn_mol_hun_yor_ven_fin_alb_sod_geo_ben_rom_svk_arw_tig_anl_spa_est_lda_jav_pol_sun_jpn_tml_kor_slo_ukr_igb_eng_mao_por_amh_mly_mnd_nor_cic_mcd_mlt_guj_dut_cze_lit_qcu_scr_fre_hin_ses_wly_swe_aeg_ger_tag_bul_dgb_pan_bam_ind_tha_chh_knd_moo_tsn_aze_ita_rus_azi_tsw_vie_owc_swt_zul_ewe	-0.0280640505077406	-0.0660623691075147	0.947469978622412
168	chh_guj_bem_scr_anl_amh_sod_ita_tur_azi_zul_mly_akn_por_glc_bsq_urd_hau_tsw_mnd_bos_bul_ven_ben_dyu_slo_fin_swa_bam_hun_ger_sid_geo_eng_hin_krd_arw_mlt_amr_alb_est_xho_jav_mcd_bat_jpn_knd_kor_ctl_cze_cic_prs_mao_swe_gam_sun_cnt_svk_igb_lat_wly_afr_pan_mol_lit_qcu_rus_spa_ukr_ses_heb_dut_tig_grk_tag_rom_dgb_pol_ewe_ind_tha_aeg_tml_fbf_yor_uzb_nor_fre_aze_swt_vie_owc_tsn_lda_moo	-0.244435132474994	-0.577619665344331	0.564916794320249
169	amr_urd_bam_ben_hau_wly_sod_grk_uzb_tur_ses_tag_fbf_rom_mol_bsq_ukr_mlt_akn_mnd_afr_ita_cic_eng_tsw_alb_est_xho_lda_hun_svk_gam_geo_guj_lat_cze_mcd_owc_anl_arw_fin_igb_jav_rus_bat_jpn_knd_kor_dut_prs_swt_por_ind_glc_sid_mly_cnt_pan_bem_hin_amh_ctl_scr_bos_lit_qcu_bul_pol_slo_ewe_chh_spa_aeg_fre_sun_swe_ven_nor_swa_mao_tha_heb_tml_dgb_dyu_azi_krd_ger_aze_moo_vie_tig_zul_yor_tsn	-0.396696459101052	-0.941092760920158	0.349095428651341
170	heb_ukr_ses_lit_amh_amr_gam_ben_tur_azi_swt_sun_zul_hin_pan_bsq_ger_sid_fbf_cnt_por_swe_bam_pol_yor_scr_fin_swa_tsw_est_eng_aeg_geo_spa_grk_slo_ita_hau_chh_urd_hun_dyu_bat_prs_ind_jpn_knd_kor_svk_rus_cic_rom_tag_ctl_tig_jav_mnd_arw_tsn_alb_mlt_nor_dut_glc_fre_qcu_bos_afr_lat_dgb_wly_cze_anl_guj_mly_krd_moo_mol_bem_mao_tha_owc_tml_ewe_akn_uzb_mcd_bul_aze_lda_vie_sod_ven_xho_igb	-0.216475120674793	-0.511253198099199	0.610385442321553
171	heb_scr_ven_por_mlt_anl_amh_hin_aze_tur_xho_mly_zul_nor_ger_bsq_mol_aeg_swa_mnd_krd_swe_ewe_glc_bem_pol_hun_dgb_yor_fin_rus_hau_geo_arw_lit_pan_svk_chh_gam_bul_est_cic_tag_grk_jav_jpn_tml_kor_dut_alb_swt_afr_mao_spa_owc_bat_cnt_ben_dyu_lat_tig_eng_ita_bos_slo_qcu_prs_urd_fre_akn_sid_ukr_wly_cze_sun_ctl_tsw_rom_lda_ind_tha_sod_knd_bam_igb_azi_guj_mcd_uzb_ses_vie_amr_fbf_moo_tsn	-0.557483525488231	-1.32877129841138	0.187174527857038
172	aeg_prs_akn_grk_sid_anl_gam_slo_tur_azi_tsn_bat_ven_bos_pol_bsq_hin_hau_lda_mnd_alb_dut_igb_guj_tsw_ukr_hun_dyu_ses_fin_arw_amr_geo_afr_scr_lat_rus_mlt_heb_ben_est_xho_jav_mcd_tag_jpn_tml_kor_pan_ger_dgb_mol_sun_fre_amh_mly_cnt_ctl_swa_nor_tig_por_rom_svk_swe_qcu_spa_glc_krd_swt_owc_lit_sod_bul_ind_cze_zul_ita_bam_mao_tha_chh_knd_ewe_fbf_uzb_urd_eng_aze_bem_vie_wly_cic_moo_yor	-1.06583885458679	-2.60764240866135	0.0106205990844668
173	amh_cze_fbf_grk_anl_owc_hau_hin_aze_tur_bem_mao_lda_swe_dut_bsq_nor_chh_cic_cnt_alb_pol_dyu_ukr_ses_fre_est_igb_akn_fin_eng_mlt_geo_urd_rom_slo_bul_sid_heb_rus_hun_tsw_ind_mol_sun_jpn_knd_kor_afr_pan_swa_krd_mly_ita_sod_jav_mnd_lat_zul_mcd_tig_ger_glc_ctl_bos_qcu_lit_spa_scr_tsn_wly_por_aeg_arw_tag_prs_yor_svk_ewe_bat_tha_amr_tml_ven_bam_uzb_ben_guj_azi_xho_vie_gam_moo_dgb_swt	0.678870325539026	1.60871725915236	0.111067798563777
174	amr_fre_bem_dut_tig_sod_hau_grk_tur_aze_tsn_ind_dgb_swe_por_bsq_pan_mlt_ewe_cnt_svk_eng_cic_arw_swt_mcd_est_dyu_tsw_fin_rus_aeg_geo_alb_ukr_lit_prs_amh_anl_pol_hun_bam_mly_ita_bat_jpn_tml_kor_ctl_ger_swa_nor_sun_bul_chh_jav_mnd_afr_lda_ben_gam_bos_urd_rom_scr_qcu_glc_guj_krd_moo_sid_hin_owc_mol_mao_spa_ses_cze_yor_tag_tha_wly_knd_zul_ven_uzb_lat_slo_azi_akn_vie_heb_xho_fbf_igb	-1.03752042686839	-2.5367247824876	0.0128551635639113
175	chh_ita_yor_urd_tig_anl_mlt_bul_tur_uzb_dyu_mly_zul_rom_svk_bsq_pan_aeg_swt_cnt_arw_lat_swa_guj_ses_afr_hun_xho_tsw_est_glc_amh_geo_alb_rus_pol_spa_hau_heb_ger_fin_bem_sun_por_tag_jpn_knd_kor_mol_dut_lda_bos_ind_prs_sid_mao_mnd_krd_ven_ctl_gam_hin_cze_ben_swe_qcu_nor_slo_ukr_cic_amr_lit_sod_mcd_jav_eng_igb_fre_akn_bat_tha_wly_tml_fbf_bam_aze_scr_grk_azi_ewe_vie_owc_moo_dgb_tsn	-1.00887751269895	-2.46447260920237	0.0155580239562018
176	amh_dut_zul_ita_amr_owc_tig_afr_tur_uzb_ewe_sun_ven_por_hin_bsq_cze_hau_fbf_cnt_nor_rom_igb_scr_swa_prs_est_tsw_akn_hun_pol_wly_geo_eng_spa_mcd_urd_anl_sid_ukr_fin_dgb_jav_ben_bat_jpn_knd_kor_mol_bul_xho_bos_mao_rus_heb_mly_mnd_lit_yor_pan_mlt_lat_slo_fre_glc_qcu_alb_arw_swe_cic_sod_ger_aeg_grk_ind_ctl_tsn_krd_moo_tag_tha_gam_tml_bam_swt_aze_guj_svk_azi_bem_vie_chh_ses_lda_dyu	0.332967600319273	0.785633093473151	0.434079502241533
177	amr_scr_swa_arw_sod_hau_gam_nor_azi_tur_zul_ind_yor_eng_mol_bsq_rus_aeg_xho_mnd_lit_fre_cic_prs_igb_grk_est_dyu_lda_hun_bul_chh_geo_spa_ctl_mcd_pol_sid_mlt_alb_fin_bam_bat_rom_mao_jpn_knd_kor_bos_lat_ses_guj_sun_dut_wly_tag_cnt_krd_bem_glc_heb_ita_swe_ukr_cze_qcu_pan_urd_por_ven_anl_svk_owc_slo_jav_afr_swt_ger_dgb_mly_tha_amh_tml_ewe_tsw_uzb_ben_hin_aze_akn_vie_tig_moo_fbf_tsn	-0.52379482009568	-1.24836366898122	0.215031556166242
178	amr_guj_xho_svk_owc_wly_anl_glc_uzb_azi_tsw_sun_ven_ctl_rom_bsq_pol_amh_fbf_cnt_dut_bos_bem_cze_zul_bul_est_lda_swa_hun_urd_mlt_geo_mcd_hin_scr_krd_gam_tig_nor_fin_ses_mao_ben_tag_jpn_knd_kor_ukr_fre_dyu_swe_bat_ita_heb_jav_mnd_lat_moo_afr_sid_grk_spa_mol_arw_qcu_pan_lit_prs_swt_aeg_ger_chh_slo_mly_alb_igb_eng_ewe_ind_tha_hau_tml_bam_yor_aze_por_rus_tur_tsn_vie_sod_cic_akn_dgb	0.0833341692758072	0.196290662904799	0.8448109622204
179	sid_ger_dyu_swe_amh_mlt_chh_lat_uzb_azi_dgb_jav_igb_krd_bul_bsq_bos_gam_ewe_cnt_ben_glc_swt_dut_xho_ukr_fin_bem_zul_est_hin_heb_geo_spa_alb_ita_guj_anl_amr_urd_hun_fbf_mao_svk_sun_jpn_knd_kor_mol_scr_lda_fre_ind_por_sod_mly_mnd_arw_yor_mcd_wly_eng_ctl_pol_rus_qcu_afr_cze_pan_bam_hau_prs_owc_rom_bat_grk_cic_lit_moo_tag_tha_tig_tml_ses_swa_aze_slo_nor_tur_akn_vie_aeg_ven_tsn_tsw	-0.341067063293409	-0.808111134934459	0.421088901065681
180	aeg_prs_ses_pan_mlt_amr_anl_swe_tur_aze_xho_mao_cic_lit_slo_bsq_arw_wly_dgb_mnd_lat_urd_tsw_bos_fbf_rus_hun_dyu_ven_fin_scr_heb_geo_cze_eng_ctl_ben_amh_hau_ukr_est_igb_bat_ita_ind_jpn_knd_kor_por_spa_zul_fre_jav_pol_tig_mly_cnt_nor_ewe_dut_owc_krd_bul_hin_guj_qcu_svk_rom_mcd_swa_sod_ger_chh_afr_tag_grk_swt_glc_bam_sun_tha_gam_tml_bem_akn_uzb_alb_mol_azi_tsn_vie_sid_lda_yor_moo	-0.440439607118797	-1.04487753097834	0.29878788574363
181	owc_arw_igb_ger_amr_aeg_sid_ctl_azi_aze_fbf_sun_dgb_bos_eng_bsq_slo_mlt_zul_mnd_afr_cze_ven_spa_ses_dut_fin_xho_ewe_est_swe_sod_geo_hin_urd_glc_rom_hau_amh_ita_hun_swa_jav_lit_bat_jpn_knd_kor_scr_ben_moo_grk_mly_alb_gam_tag_cnt_ukr_bam_guj_wly_pan_krd_mol_nor_qcu_prs_svk_pol_yor_chh_mcd_tig_rus_ind_lat_bem_por_akn_mao_tha_heb_tml_lda_swt_uzb_bul_fre_tur_dyu_vie_anl_tsw_cic_tsn	-0.921955686446525	-2.23496589361357	0.0278137915292594
182	amh_fre_ven_spa_sod_chh_wly_slo_uzb_tur_tsw_bat_xho_rus_mol_bsq_ben_hau_zul_cnt_alb_krd_bam_dut_ewe_nor_fin_cic_lda_hun_bos_anl_geo_urd_svk_afr_pol_mlt_tig_guj_est_akn_mly_ger_jav_jpn_tml_kor_scr_cze_ses_lit_mao_swe_aeg_sun_mnd_grk_igb_ita_amr_mcd_ctl_bul_glc_qcu_pan_arw_prs_moo_sid_rom_owc_hin_tag_por_swa_lat_dyu_ind_tha_gam_knd_dgb_yor_aze_ukr_eng_azi_tsn_vie_heb_bem_swt_fbf	0.592087543818002	1.40026231803377	0.164762203796669
183	heb_nor_tsn_urd_sid_mlt_tig_dut_uzb_tur_yor_bat_akn_bul_glc_bsq_rom_hau_dgb_cnt_pan_ctl_bam_alb_cic_por_fin_zul_ses_est_afr_aeg_geo_bos_ben_krd_ita_anl_sod_swe_hun_lda_mao_cze_ind_jpn_knd_kor_mcd_hin_ewe_eng_mly_scr_wly_sun_mnd_ger_fbf_pol_amr_mol_grk_spa_rus_qcu_svk_prs_slo_ven_owc_ukr_gam_arw_tag_lit_tsw_fre_dyu_jav_tha_chh_tml_moo_swt_azi_guj_lat_aze_swa_vie_amh_bem_igb_xho	-0.866931919941821	-2.09997319309037	0.0384384832857405
184	aeg_por_xho_ita_amr_chh_sid_bul_uzb_azi_bem_mly_zul_arw_ger_bsq_ctl_wly_moo_cnt_krd_mol_dyu_mcd_swt_swe_hun_igb_tsn_fin_rus_hau_geo_dut_pol_scr_spa_amh_tig_rom_est_lda_sun_bos_ind_jpn_knd_kor_fre_nor_ses_eng_tag_lat_heb_mao_mnd_svk_tsw_guj_mlt_pan_slo_lit_ukr_qcu_grk_cze_prs_akn_gam_alb_sod_urd_bat_hin_bam_glc_ewe_jav_tha_owc_tml_swa_fbf_aze_afr_ben_tur_dgb_vie_anl_yor_cic_ven	-0.0376241406810264	-0.0887277015407983	0.929489107517414
185	anl_pan_dyu_scr_heb_tig_aeg_guj_aze_uzb_cic_jav_swt_bos_bul_bsq_grk_owc_bam_cnt_rom_lat_lda_pol_swa_krd_fin_yor_tsw_hun_spa_amh_geo_prs_swe_ctl_glc_wly_amr_alb_est_moo_ind_mcd_mly_jpn_tml_kor_ger_rus_tsn_fre_mao_ita_gam_sun_mnd_afr_ewe_slo_chh_mol_ben_cze_dut_qcu_urd_lit_arw_zul_mlt_ukr_sid_eng_bat_svk_xho_hin_ven_tag_tha_hau_knd_fbf_dgb_tur_nor_por_azi_bem_vie_sod_ses_akn_igb	-0.939599894891047	-2.28088047076775	0.0248387350021435
186	heb_krd_ses_alb_gam_anl_aeg_mol_tur_uzb_akn_tag_tsn_lit_spa_bsq_grk_sod_moo_mnd_pol_glc_swa_fre_ewe_ger_est_swt_lda_fin_hin_tig_geo_cze_ita_rom_nor_owc_mlt_arw_hun_cic_mao_bul_jav_jpn_tml_kor_urd_pan_zul_por_ind_afr_chh_mly_cnt_svk_tsw_lat_amr_dut_rus_ben_bos_qcu_slo_guj_mcd_xho_wly_swe_sid_ctl_sun_prs_yor_scr_dyu_bat_tha_amh_knd_igb_dgb_azi_ukr_eng_aze_ven_vie_hau_bem_bam_fbf	-0.729802135403437	-1.7511824579052	0.0832115777240436
187	anl_prs_swa_guj_sod_chh_aeg_svk_uzb_aze_akn_jav_igb_ita_arw_bsq_grk_sid_lda_cnt_cze_por_ses_fre_zul_ukr_est_dgb_xho_hun_spa_hau_geo_hin_pan_eng_ben_tig_wly_urd_fin_tsn_bat_slo_sun_jpn_knd_kor_scr_pol_dyu_bos_mly_ger_owc_ind_mnd_lat_bem_krd_amr_nor_rus_glc_lit_qcu_bul_swe_mol_swt_heb_alb_amh_mcd_tag_ctl_ven_rom_yor_mao_tha_mlt_tml_cic_ewe_azi_afr_dut_tur_tsw_vie_gam_moo_bam_fbf	-0.359640442822652	-0.851378464849955	0.396746074983577
188	gam_rom_ewe_nor_wly_owc_mlt_ben_aze_azi_yor_jav_igb_bul_mcd_bsq_prs_hau_tsn_cnt_ukr_slo_akn_rus_dgb_pan_fin_xho_tsw_hun_ita_amr_geo_swe_dut_ger_krd_amh_chh_mol_est_moo_mao_afr_sun_jpn_tml_kor_por_lat_cic_spa_mly_urd_heb_bat_mnd_hin_ses_grk_tig_lit_fre_alb_bos_qcu_pol_scr_svk_zul_sod_arw_aeg_guj_ind_eng_swa_ctl_fbf_tag_tha_sid_knd_ven_lda_uzb_cze_glc_tur_swt_vie_anl_bam_dyu_bem	-0.371801134125716	-0.881336786179041	0.380407671602448
189	owc_pol_cic_slo_tig_chh_amr_rom_azi_aze_xho_bat_ewe_afr_ukr_bsq_alb_sod_swa_mnd_ctl_swe_fbf_hin_tsw_svk_est_bam_lda_hun_prs_aeg_geo_bos_urd_lit_ita_sid_gam_eng_fin_swt_mao_pan_tag_jpn_knd_kor_scr_grk_igb_nor_mly_mcd_wly_sun_cnt_arw_tsn_lat_heb_por_spa_ger_fre_qcu_mol_bul_cze_ses_amh_krd_hau_glc_ind_rus_yor_ben_akn_jav_tha_anl_tml_ven_moo_tur_guj_dut_uzb_dgb_vie_mlt_dyu_zul_bem	-0.0434134024683643	-0.102311745720606	0.918729512941278
190	sod_arw_ewe_scr_sid_aeg_anl_pan_aze_uzb_yor_ind_xho_bul_ger_bsq_lit_mlt_zul_mnd_guj_slo_ven_nor_akn_spa_est_ses_bem_hun_por_amr_geo_lat_fre_svk_urd_amh_tig_cze_fin_moo_mao_alb_sun_jpn_tml_kor_rom_bos_tsw_ukr_tag_ben_heb_mly_cnt_krd_cic_ctl_hau_dut_hin_glc_grk_qcu_afr_pol_mcd_bam_wly_rus_chh_ita_bat_mol_swt_swe_swa_jav_tha_gam_knd_lda_dyu_azi_eng_prs_tur_fbf_vie_owc_dgb_igb_tsn	-0.727354381565836	-1.74834428757946	0.0837043580231618
191	mlt_spa_yor_slo_tig_amr_gam_lat_aze_tur_ven_tag_swa_rus_nor_bsq_rom_owc_igb_mnd_eng_grk_swt_pol_dgb_arw_hun_bem_lda_fin_swe_wly_geo_prs_ukr_mcd_ctl_chh_aeg_bul_est_ewe_mao_guj_mly_jpn_knd_kor_alb_ben_tsn_glc_jav_cze_heb_sun_cnt_fre_cic_por_sod_dut_hin_ita_bos_qcu_pan_mol_afr_bam_hau_scr_sid_lit_bat_urd_tsw_svk_moo_ind_tha_amh_tml_akn_dyu_azi_ger_krd_uzb_xho_vie_anl_fbf_zul_ses	0.00577321890899048	0.0135959475211951	0.989181461829531
192	hau_eng_yor_cze_amh_sid_gam_scr_uzb_aze_akn_jav_igb_krd_grk_bsq_guj_tig_ewe_mnd_bos_lit_cic_ctl_swa_slo_est_dyu_moo_hun_rus_owc_geo_lat_afr_svk_swe_heb_aeg_alb_fin_lda_ind_ger_sun_jpn_tml_kor_prs_mcd_xho_glc_mly_ben_sod_tag_cnt_nor_zul_fre_anl_por_pol_hin_pan_qcu_arw_spa_mol_ses_amr_rom_chh_urd_bat_ukr_swt_bul_tsw_mao_tha_mlt_knd_bem_tsn_azi_ita_dut_tur_bam_vie_wly_dgb_fbf_ven	-0.318866804938837	-0.755562550948176	0.451820934889369
193	heb_grk_cic_krd_sod_chh_amh_scr_tur_aze_moo_mly_bem_urd_por_bsq_lit_aeg_tsn_cnt_guj_lat_swt_bos_dyu_svk_hun_fbf_tsw_est_slo_hau_geo_rus_rom_swe_ukr_mlt_anl_dut_fin_dgb_bat_ctl_mao_jpn_tml_kor_afr_ben_ewe_ger_tag_eng_gam_ind_mnd_mol_zul_hin_wly_pol_alb_spa_pan_qcu_bul_prs_mcd_swa_tig_cze_owc_arw_sun_nor_igb_fre_ses_jav_tha_sid_knd_lda_xho_azi_glc_ita_uzb_yor_vie_amr_ven_akn_bam	-1.12175202951934	-2.75451054414884	0.00707101391134557
194	aeg_ctl_zul_ukr_mlt_wly_chh_swe_uzb_aze_ven_ind_yor_mcd_pol_bsq_rom_sid_ewe_cnt_krd_guj_bem_nor_moo_alb_hun_dyu_swa_est_hin_tig_geo_spa_cze_urd_ben_amr_amh_lat_fin_lda_bat_scr_tag_jpn_tml_kor_rus_eng_fbf_fre_mao_bul_heb_sun_mnd_prs_akn_svk_gam_bos_lit_pan_slo_qcu_por_mol_ita_cic_hau_arw_sod_grk_mly_afr_igb_ger_xho_jav_tha_owc_knd_tsn_dgb_tur_dut_glc_azi_ses_vie_anl_tsw_swt_bam	-0.193047208484544	-0.456629864945738	0.649001820555651
195	amr_swe_tsw_mol_owc_heb_amh_ctl_aze_tur_swa_tag_zul_dut_nor_bsq_rom_sod_dgb_cnt_fre_glc_lda_por_ven_ben_est_ses_moo_hun_arw_tig_geo_krd_eng_bos_alb_gam_hau_ukr_fin_bam_bat_hin_mly_jpn_knd_kor_pol_rus_ewe_pan_sun_urd_anl_jav_mnd_guj_yor_mcd_chh_spa_lit_slo_cze_qcu_ita_grk_svk_swt_aeg_ger_sid_bul_mao_prs_bem_scr_akn_ind_tha_wly_tml_fbf_dyu_azi_afr_lat_uzb_cic_vie_mlt_tsn_xho_igb	0.365849492515676	0.861137363094174	0.391377184065225
196	gam_bul_ewe_ctl_wly_tig_aeg_rus_uzb_aze_ven_bat_yor_mcd_dut_bsq_ita_sod_cic_cnt_pol_grk_bam_lat_lda_guj_fin_swt_tsn_hun_prs_heb_geo_glc_rom_slo_arw_amr_amh_eng_est_xho_mly_alb_mao_jpn_knd_kor_nor_pan_tsw_hin_sun_fre_hau_tag_mnd_lit_igb_afr_anl_mol_krd_cze_swe_qcu_scr_ukr_svk_moo_sid_ger_mlt_por_jav_urd_dgb_ben_fbf_ind_tha_chh_tml_dyu_akn_azi_spa_bos_tur_ses_vie_owc_swa_bem_zul	-0.293512813912948	-0.694654056562364	0.489003952954715
197	owc_bos_xho_alb_tig_amr_sid_dut_uzb_aze_akn_bat_bem_ctl_krd_bsq_prs_heb_dyu_cnt_ita_pol_lda_mol_swt_mcd_est_bam_fbf_hun_slo_gam_geo_rom_spa_ben_fre_hau_mlt_nor_fin_swa_sun_por_ind_jpn_tml_kor_glc_lit_tsn_urd_mao_swe_sod_tag_mnd_lat_ewe_arw_wly_guj_ger_svk_ukr_qcu_afr_bul_cze_zul_aeg_grk_anl_eng_mly_pan_dgb_rus_ven_jav_tha_amh_knd_tsw_igb_azi_hin_scr_tur_yor_vie_chh_cic_ses_moo	0.543790845096276	1.2855398155051	0.201795670714381
198	gam_krd_akn_ctl_owc_sod_aeg_cze_azi_uzb_lda_ind_xho_slo_lit_bsq_mol_tig_tsn_mnd_urd_guj_bem_bul_dyu_rus_est_fbf_swa_hun_ita_heb_geo_prs_fre_svk_dut_chh_mlt_glc_fin_bam_bat_ben_mao_jpn_knd_kor_ukr_hin_zul_alb_jav_ger_amh_tag_cnt_scr_ven_por_sid_pol_grk_eng_afr_qcu_lat_rom_bos_ewe_wly_pan_hau_mcd_sun_nor_ses_swe_cic_mly_tha_amr_tml_yor_tsw_tur_spa_arw_aze_moo_vie_anl_dgb_swt_igb	-1.24095460059174	-3.07292823735795	0.00278104995236311
199	aeg_ben_swt_slo_hau_sod_amh_rom_tur_aze_yor_jav_akn_pol_spa_bsq_dut_chh_xho_mnd_lit_grk_ses_rus_cic_ita_hun_lda_swa_est_scr_tig_geo_ger_cze_mol_alb_sid_owc_lat_fin_ewe_bat_hin_sun_jpn_knd_kor_krd_bos_tsn_afr_mao_glc_heb_ind_cnt_pan_igb_ukr_mlt_arw_guj_bul_por_qcu_svk_urd_swe_bem_amr_prs_wly_nor_tag_fre_bam_mcd_tsw_mly_tha_anl_tml_ven_dyu_uzb_eng_ctl_azi_moo_vie_gam_zul_dgb_fbf	-0.181290220433803	-0.427690711142976	0.669865037267913
200	aeg_alb_lda_krd_owc_amh_hau_grk_azi_tur_moo_sun_bam_swe_dut_bsq_ctl_sod_bem_cnt_svk_arw_yor_afr_tsw_pan_fin_ses_cic_hun_spa_tig_geo_cze_ben_glc_mol_mlt_amr_hin_est_akn_ind_slo_mly_jpn_tml_kor_bul_eng_ewe_urd_jav_lat_anl_mao_mnd_pol_xho_mcd_wly_bos_prs_lit_fre_qcu_scr_rom_ger_dgb_chh_guj_gam_rus_bat_ita_dyu_por_ven_tag_tha_heb_knd_swt_zul_uzb_nor_ukr_aze_fbf_vie_sid_tsn_swa_igb	-0.686988702835411	-1.64531576973248	0.103280595383303
201	owc_mcd_moo_ben_heb_gam_amh_glc_uzb_azi_igb_mao_dyu_rom_hin_bsq_ctl_tig_ewe_mnd_alb_ger_ses_guj_fbf_swe_est_akn_xho_hun_scr_chh_geo_rus_bos_fre_bul_mlt_sod_por_fin_tsn_mly_krd_sun_jpn_tml_kor_afr_ukr_zul_dut_ind_cze_amr_jav_cnt_lat_bem_mol_hau_pan_slo_nor_grk_qcu_prs_pol_lit_dgb_aeg_spa_wly_arw_bat_eng_yor_ita_swa_tag_tha_anl_knd_bam_swt_aze_svk_urd_tur_ven_vie_sid_tsw_cic_lda	0.12100706465731	0.284851219547793	0.776391487265811
202	gam_bul_cic_nor_tig_sid_aeg_scr_aze_uzb_bam_bat_tsw_guj_ger_bsq_por_anl_igb_mnd_ita_dut_yor_alb_tsn_eng_hun_swt_xho_est_pol_sod_geo_arw_pan_krd_glc_amr_mlt_urd_fin_bem_tag_mol_jav_jpn_knd_kor_prs_ukr_lda_fre_ind_hin_amh_mao_cnt_lit_ewe_svk_wly_swe_rus_slo_afr_qcu_bos_ben_cze_dyu_owc_mcd_chh_spa_sun_ctl_swa_lat_moo_mly_tha_hau_tml_fbf_ses_azi_grk_rom_tur_akn_vie_heb_zul_dgb_ven	-1.17785431072353	-2.89843316003072	0.00467755221963097
203	sod_glc_ven_lat_gam_amr_hau_guj_uzb_aze_lda_jav_swa_grk_cze_bsq_eng_sid_xho_cnt_ben_pan_tsw_alb_ses_ita_est_moo_igb_fin_pol_aeg_geo_mcd_spa_urd_prs_heb_chh_bul_hun_dgb_sun_hin_mao_jpn_knd_kor_rus_afr_fbf_ukr_tag_slo_anl_ind_mnd_lit_akn_por_mlt_swe_svk_ctl_dut_qcu_fre_bos_ger_dyu_wly_scr_tig_nor_mly_arw_cic_krd_yor_bat_tha_amh_tml_ewe_zul_tur_mol_rom_azi_bem_vie_owc_swt_tsn_bam	-0.343464397231885	-0.815100717404414	0.417097187698876
204	gam_swe_tsw_fre_amh_mlt_aeg_grk_tur_aze_dgb_mao_ven_guj_pol_bsq_ger_sid_cic_mnd_krd_nor_ewe_rom_lda_ben_fin_bem_ses_hun_ukr_amr_geo_scr_pan_rus_bos_owc_anl_dut_est_tsn_mly_lat_bat_jpn_knd_kor_ctl_lit_fbf_slo_jav_afr_sod_sun_cnt_por_swa_spa_hau_mol_alb_glc_bul_qcu_cze_mcd_arw_xho_wly_eng_chh_prs_tag_urd_igb_ita_zul_ind_tha_tig_tml_akn_yor_uzb_svk_hin_azi_moo_vie_heb_swt_bam_dyu	-0.992811311081411	-2.42258964240918	0.0173478513006239
205	mlt_scr_cic_bos_heb_owc_anl_alb_azi_tur_bam_mly_tsn_nor_hin_bsq_svk_hau_fbf_mnd_pol_por_igb_swe_dgb_pan_est_moo_zul_hun_ctl_chh_geo_arw_mol_eng_ukr_sod_amr_krd_fin_yor_ind_mcd_sun_jpn_tml_kor_ger_ita_dyu_lat_bat_grk_tig_tag_cnt_rom_akn_prs_gam_slo_fre_bul_guj_qcu_afr_cze_ben_ewe_sid_dut_aeg_urd_mao_lit_lda_rus_xho_jav_tha_wly_knd_ven_bem_aze_spa_glc_uzb_swa_vie_amh_tsw_swt_ses	-0.0960463645870011	-0.22627212579433	0.821486347728776
206	anl_ger_lda_arw_amh_heb_aeg_nor_azi_tur_swa_tag_ewe_pan_bul_bsq_cze_amr_bam_cnt_bos_slo_tsw_lit_cic_mcd_fin_dgb_bem_est_swe_wly_geo_lat_alb_guj_ctl_gam_hau_svk_hun_xho_mao_prs_bat_jpn_knd_kor_glc_pol_dyu_dut_jav_rom_tig_mly_mnd_krd_tsn_grk_sod_eng_afr_rus_ita_qcu_urd_scr_mol_yor_owc_hin_chh_spa_sun_fre_swt_ben_igb_ind_tha_mlt_tml_ses_moo_uzb_ukr_por_aze_zul_vie_sid_fbf_akn_ven	-0.617674162558316	-1.47404941024704	0.143845313186382
207	amh_ctl_fbf_eng_chh_owc_amr_dut_uzb_tur_swa_jav_xho_prs_lit_bsq_alb_anl_ewe_cnt_slo_swe_swt_scr_cic_fre_hun_igb_bem_est_rus_tig_geo_cze_ita_arw_rom_mlt_hau_bul_fin_yor_mao_por_ind_jpn_knd_kor_bos_glc_bam_svk_mly_nor_sod_sun_mnd_hin_ven_grk_heb_mcd_krd_pan_spa_qcu_ger_urd_mol_zul_aeg_ukr_sid_ben_tag_afr_tsw_pol_akn_bat_tha_wly_tml_dgb_lda_azi_lat_guj_aze_dyu_vie_gam_tsn_ses_moo	0.201648894011882	0.474810242903504	0.636035353664276
208	aeg_dut_swa_bul_amr_mlt_chh_urd_aze_tur_tsw_mly_ewe_mcd_fre_bsq_guj_gam_moo_cnt_alb_cze_dyu_rom_zul_scr_fin_bem_tsn_est_pan_anl_geo_spa_mol_ger_svk_tig_hau_afr_hun_bam_sun_glc_mao_jpn_tml_kor_swe_eng_lda_lat_jav_slo_sid_ind_mnd_ukr_xho_ctl_owc_nor_hin_rus_ben_qcu_bos_ita_arw_ven_amh_krd_wly_grk_tag_lit_yor_prs_swt_bat_tha_sod_knd_cic_ses_uzb_pol_por_azi_akn_vie_heb_dgb_igb_fbf	-0.384353695723262	-0.911079929537615	0.364608738005857
209	hau_krd_dyu_mcd_amr_aeg_gam_fre_uzb_azi_ven_mly_akn_alb_pol_bsq_slo_anl_bam_mnd_ita_eng_fbf_por_ewe_svk_hun_tsn_bem_est_cze_sod_geo_rus_urd_guj_mol_wly_amh_swe_fin_igb_bat_nor_mao_jpn_knd_kor_lit_bul_yor_grk_ind_ben_owc_sun_cnt_dut_cic_glc_tig_arw_spa_ukr_lat_qcu_ger_pan_hin_ses_chh_rom_heb_scr_tag_ctl_swt_bos_lda_jav_tha_mlt_tml_swa_moo_aze_prs_afr_tur_xho_vie_sid_tsw_zul_dgb	-0.292338775100828	-0.690900366682199	0.491349064127788
210	tig_slo_akn_rus_owc_mlt_amr_scr_tur_azi_dyu_mly_zul_ctl_lit_bsq_mcd_chh_cic_cnt_ger_eng_ven_guj_ses_hin_est_tsw_bam_hun_krd_wly_geo_lat_fre_bos_svk_sid_hau_grk_fin_fbf_mao_swe_jav_jpn_tml_kor_mol_urd_tsn_rom_bat_bul_gam_tag_mnd_glc_swa_ita_heb_alb_cze_prs_arw_qcu_pan_ukr_spa_ewe_anl_dut_sod_pol_ind_nor_xho_afr_bem_sun_tha_amh_knd_igb_dgb_uzb_por_ben_aze_moo_vie_aeg_lda_yor_swt	-0.186223814305373	-0.439947100844314	0.660996164456727
211	sod_por_moo_urd_aeg_sid_hau_pan_aze_tur_dgb_ind_zul_alb_fre_bsq_ben_chh_lda_cnt_lit_ita_cic_cze_bem_slo_est_swt_dyu_hun_glc_owc_geo_rus_hin_bos_grk_wly_gam_krd_fin_tsn_sun_ger_mly_jpn_knd_kor_dut_svk_yor_guj_tag_mcd_amh_mao_mnd_nor_fbf_ukr_amr_spa_pol_scr_afr_qcu_swe_lat_bul_igb_heb_eng_tig_ctl_bat_prs_bam_arw_ses_jav_tha_anl_tml_swa_akn_azi_rom_mol_uzb_ewe_vie_mlt_xho_tsw_ven	0.703815131668712	1.67265184073148	0.0977568573825349
212	aeg_svk_dyu_bos_amr_chh_anl_lat_tur_azi_moo_ind_yor_rom_glc_bsq_ctl_amh_lda_cnt_fre_mcd_bam_spa_bem_guj_est_ses_akn_hun_bul_heb_geo_ukr_mol_prs_slo_tig_wly_pan_fin_dgb_tag_swe_mly_jpn_knd_kor_krd_pol_fbf_urd_jav_nor_sod_mao_mnd_ben_zul_lit_mlt_arw_afr_alb_scr_qcu_eng_dut_ger_ven_sid_cze_gam_por_bat_hin_cic_ita_swt_sun_tha_owc_tml_swa_xho_aze_grk_rus_uzb_ewe_vie_hau_tsw_tsn_igb	-0.445509198843533	-1.05840840421874	0.292610653803075
213	tig_guj_zul_ukr_chh_anl_owc_hin_aze_tur_igb_tag_dgb_fre_ctl_bsq_mol_sod_bem_cnt_cze_swe_fbf_bos_tsn_arw_hun_ewe_swt_est_prs_wly_geo_spa_pol_lit_eng_hau_aeg_ger_fin_ven_mly_por_sun_jpn_tml_kor_pan_grk_akn_slo_mao_mcd_amr_jav_mnd_nor_tsw_ben_mlt_dut_rom_lat_scr_qcu_bul_krd_alb_yor_amh_glc_sid_rus_bat_ita_bam_urd_lda_ind_tha_gam_knd_xho_moo_uzb_afr_svk_azi_swa_vie_heb_cic_ses_dyu	-0.240927905655526	-0.569359486594194	0.570484843178734
214	owc_ctl_tsw_pan_chh_amh_hau_ger_uzb_tur_zul_jav_ven_nor_rus_bsq_urd_wly_fbf_cnt_pol_krd_ses_eng_bem_arw_est_cic_ewe_hun_swe_aeg_geo_alb_por_fre_dut_heb_mlt_slo_fin_tsn_sun_grk_mly_jpn_tml_kor_bul_rom_igb_glc_mao_lat_sod_tag_mnd_hin_moo_cze_tig_ita_mol_ben_afr_qcu_ukr_svk_mcd_yor_anl_guj_gam_scr_bat_bos_swt_spa_bam_ind_tha_sid_knd_lda_dgb_aze_lit_prs_azi_akn_vie_amr_dyu_xho_swa	-0.405613249726136	-0.966090047895297	0.336504696583481
215	wly_arw_dgb_fre_heb_gam_amh_bul_azi_uzb_tsn_bat_yor_eng_por_bsq_lat_mlt_igb_mnd_ukr_mol_ven_urd_cic_swe_est_dyu_akn_hun_afr_owc_geo_prs_svk_cze_bos_amr_sid_dut_fin_fbf_mly_nor_jav_jpn_knd_kor_scr_pan_zul_ger_ind_lit_chh_sun_cnt_guj_ses_ben_anl_rom_hin_alb_rus_qcu_ctl_krd_glc_swt_aeg_ita_tig_spa_tag_pol_bem_slo_lda_mao_tha_hau_tml_swa_bam_tur_mcd_grk_aze_tsw_vie_sod_xho_moo_ewe	0.0707612878214751	0.166803961821749	0.867886441613614
216	mlt_ben_igb_nor_chh_amh_amr_pan_aze_uzb_swt_ind_dgb_rus_lat_bsq_bos_sod_swa_cnt_krd_slo_ewe_hin_ses_prs_fin_tsw_lda_est_urd_hau_geo_mol_alb_dut_fre_anl_heb_guj_hun_bam_mly_spa_bat_jpn_tml_kor_svk_ita_ven_grk_mao_swe_aeg_jav_mnd_scr_akn_bul_wly_lit_afr_ctl_mcd_qcu_rom_por_ukr_cic_sid_cze_owc_eng_sun_glc_tsn_arw_yor_tag_tha_gam_knd_xho_fbf_tur_ger_pol_azi_dyu_vie_tig_bem_moo_zul	-0.200456607675576	-0.473181242311898	0.637192642627493
217	anl_eng_ven_krd_tig_sod_wly_ukr_azi_aze_bam_sun_ewe_por_dut_bsq_nor_gam_tsw_cnt_prs_mcd_xho_slo_yor_urd_fin_swt_akn_est_lat_hau_geo_pol_bul_bos_rom_amr_chh_hin_hun_fbf_bat_ctl_jav_jpn_knd_kor_grk_lit_cic_glc_mao_spa_heb_mly_mnd_arw_igb_mol_owc_guj_ger_ben_pan_qcu_swe_alb_ita_ses_sid_afr_aeg_svk_ind_rus_dgb_scr_moo_tag_tha_mlt_tml_lda_bem_tur_cze_fre_uzb_zul_vie_amh_dyu_tsn_swa	-0.254753522025707	-0.601676993048515	0.548853121927319
218	owc_bos_tsn_afr_aeg_gam_mlt_pan_tur_azi_lda_jav_tsw_ukr_scr_bsq_mol_amh_fbf_mnd_hin_guj_bem_pol_xho_ben_hun_dyu_ven_est_ger_hau_geo_mcd_ctl_ita_urd_amr_wly_cze_fin_yor_ind_bul_mly_jpn_knd_kor_glc_por_ewe_rom_bat_lat_heb_sun_cnt_lit_cic_eng_tig_slo_nor_spa_dut_qcu_rus_krd_fre_igb_sid_prs_sod_swe_mao_arw_zul_alb_dgb_tag_tha_anl_tml_bam_swt_aze_svk_grk_uzb_akn_vie_chh_ses_moo_swa	-0.426416792265063	-1.01323799422635	0.313575383975479
219	sid_alb_ven_rus_anl_amh_sod_guj_tur_uzb_yor_jav_dgb_ita_krd_bsq_svk_aeg_ses_mnd_swe_scr_ewe_ukr_zul_ger_fin_moo_akn_est_rom_wly_geo_spa_pol_bos_lat_gam_heb_ctl_hun_bem_bat_eng_tag_jpn_knd_kor_bul_dut_fbf_mol_mao_ben_mlt_ind_cnt_urd_swt_fre_owc_arw_nor_prs_mcd_qcu_glc_lit_slo_xho_tig_cze_chh_por_sun_grk_lda_afr_igb_mly_tha_hau_tml_cic_swa_aze_hin_pan_azi_tsw_vie_amr_bam_dyu_tsn	-0.327772470364113	-0.776087083731669	0.439666816350955
220	owc_lat_ses_dut_chh_aeg_sod_slo_azi_tur_zul_ind_cic_urd_eng_bsq_grk_mlt_igb_mnd_alb_guj_swa_ita_xho_glc_est_ven_bem_fin_nor_heb_geo_mcd_krd_rom_pol_sid_amh_arw_hun_dgb_mly_por_sun_jpn_knd_kor_ben_lit_ewe_ctl_bat_pan_gam_mao_cnt_mol_dyu_rus_hau_svk_afr_fre_cze_qcu_ukr_prs_scr_fbf_wly_swe_anl_spa_tag_bos_swt_hin_lda_jav_tha_tig_tml_bam_moo_aze_bul_ger_uzb_yor_vie_amr_tsn_tsw_akn	-0.0256571497177395	-0.0604145794233749	0.951955086024607
221	amr_urd_zul_cze_hau_tig_owc_lat_uzb_azi_igb_tag_fbf_dut_slo_bsq_guj_mlt_ses_cnt_bos_fre_swa_scr_tsn_por_hun_lda_tsw_fin_rom_wly_geo_lit_svk_bul_krd_sid_amh_mcd_est_dgb_mly_spa_jav_jpn_knd_kor_prs_ger_akn_mol_mao_rus_heb_bat_mnd_hin_ewe_arw_anl_ctl_ita_ukr_pan_qcu_afr_pol_eng_swt_gam_nor_chh_grk_sun_swe_moo_glc_yor_ind_tha_sod_tml_cic_ven_tur_alb_ben_aze_bam_vie_aeg_bem_dyu_xho	-0.120063220342994	-0.283143896571466	0.777695835891732
222	owc_bos_zul_mcd_gam_sid_hau_svk_aze_tur_swt_bat_cic_ctl_scr_bsq_lit_chh_ses_cnt_slo_afr_moo_ukr_ven_krd_hun_tsw_dgb_est_alb_heb_geo_grk_guj_prs_ita_amr_wly_arw_fin_xho_tag_pol_sun_jpn_tml_kor_glc_por_yor_fre_mao_ger_amh_ind_mnd_rom_bem_pan_aeg_urd_hin_mol_dut_qcu_ben_eng_nor_swa_anl_rus_sod_swe_mly_cze_akn_spa_fbf_jav_tha_tig_knd_tsn_lda_azi_lat_bul_uzb_ewe_vie_mlt_igb_bam_dyu	0.531376342610939	1.26540750114976	0.208886504285138
223	sod_rom_ewe_spa_sid_tig_anl_lat_tur_uzb_cic_ind_bem_nor_pol_bsq_ben_amh_lda_cnt_ger_slo_zul_urd_swa_krd_fin_moo_xho_hun_ctl_hau_geo_bul_arw_dut_glc_amr_heb_svk_est_tsn_mly_ukr_jav_jpn_tml_kor_mol_eng_dgb_lit_tag_grk_mlt_bat_mnd_fre_fbf_hin_gam_rus_pan_mcd_prs_qcu_afr_scr_bos_akn_wly_ita_chh_guj_sun_cze_igb_por_yor_mao_tha_aeg_knd_ven_bam_aze_alb_swe_azi_dyu_vie_owc_swt_tsw_ses	-0.778254995038499	-1.86887758616328	0.064787242295649
224	aeg_mcd_igb_ger_owc_hau_mlt_ita_aze_uzb_zul_mao_dyu_arw_slo_bsq_mol_sod_swt_cnt_urd_cze_xho_lit_moo_por_fin_dgb_ven_hun_pol_tig_geo_prs_rom_scr_fre_chh_amh_ctl_est_tsn_jav_lat_bat_jpn_knd_kor_alb_ben_ses_pan_tag_bul_anl_ind_mnd_krd_ewe_afr_gam_guj_svk_ukr_bos_qcu_rus_spa_nor_bam_sid_swe_heb_grk_mly_hin_bem_glc_cic_sun_tha_wly_tml_tsw_fbf_azi_dut_eng_tur_swa_vie_amr_yor_akn_lda	-0.279048158424666	-0.661030507082821	0.510227018475514
225	sod_rom_cic_alb_gam_tig_mlt_ctl_tur_aze_xho_mly_tsw_swe_svk_bsq_ita_amh_tsn_cnt_scr_urd_igb_lit_moo_eng_est_bem_swt_hun_rus_amr_geo_nor_cze_dut_guj_sid_hau_ben_fin_dyu_ind_spa_tag_jpn_knd_kor_bos_fre_yor_ukr_bat_grk_wly_mao_mnd_glc_ewe_pan_owc_bul_ger_por_prs_qcu_arw_pol_mcd_zul_heb_lat_anl_hin_jav_afr_dgb_krd_ven_sun_tha_chh_tml_ses_fbf_uzb_mol_slo_azi_swa_vie_aeg_akn_bam_lda	-0.0541782220308677	-0.127760822829678	0.89861411149431
226	sod_pan_lda_dut_amr_gam_hau_spa_azi_uzb_dgb_sun_swt_ben_rus_bsq_lit_amh_moo_cnt_bos_swe_tsw_prs_ven_afr_hun_bem_akn_est_cze_mlt_geo_pol_ukr_alb_krd_owc_anl_urd_fin_fbf_ind_ctl_bat_jpn_knd_kor_ger_por_ewe_guj_tag_nor_tig_mly_mnd_lat_bam_fre_chh_mcd_svk_eng_hin_qcu_slo_rom_ita_yor_heb_scr_aeg_grk_jav_arw_xho_bul_dyu_mao_tha_sid_tml_igb_cic_tur_glc_mol_aze_ses_vie_wly_tsn_swa_zul	0.178326928523028	0.419511025537176	0.675810187232776
227	wly_mcd_ewe_spa_hau_amr_sod_urd_uzb_azi_swt_bat_dgb_mol_ger_bsq_ukr_owc_yor_mnd_rus_swe_tsn_cze_xho_grk_hun_akn_lda_est_ita_amh_geo_fre_ben_lit_prs_tig_anl_bul_fin_zul_mly_lat_sun_jpn_tml_kor_svk_ctl_igb_krd_tag_pan_mlt_mao_cnt_scr_dyu_dut_chh_glc_nor_afr_pol_qcu_hin_arw_rom_moo_heb_alb_gam_slo_jav_eng_ses_por_ven_ind_tha_aeg_knd_fbf_bem_tur_bos_guj_aze_tsw_vie_sid_bam_cic_swa	-0.0978597563885513	-0.230468292621302	0.818234114872242
228	hau_ita_xho_mol_amh_amr_gam_lat_aze_azi_ewe_bat_ven_dut_prs_bsq_ctl_heb_zul_mnd_alb_arw_dyu_slo_cic_bul_est_moo_igb_hun_swe_tig_geo_svk_mcd_ben_urd_mlt_sid_afr_fin_swa_mao_cze_mly_jpn_tml_kor_nor_guj_lda_eng_jav_glc_anl_ind_cnt_pol_bam_ukr_aeg_krd_grk_scr_rom_qcu_bos_por_pan_yor_owc_spa_sod_ger_sun_lit_ses_fre_fbf_tag_tha_chh_knd_tsw_tsn_tur_rus_hin_uzb_akn_vie_wly_swt_bem_dgb	-0.274848076609193	-0.650000437397917	0.517294346610892
229	heb_alb_ses_nor_amr_amh_gam_lat_azi_aze_ven_bat_swt_pan_cze_bsq_slo_tig_moo_mnd_spa_ita_yor_lit_ewe_grk_fin_tsn_dyu_est_hin_hau_geo_afr_mcd_por_ukr_sod_aeg_krd_hun_xho_mao_rom_sun_jpn_knd_kor_bos_scr_zul_rus_mly_bul_chh_tag_cnt_swe_lda_arw_mlt_svk_eng_ctl_urd_qcu_guj_ger_prs_dgb_anl_pol_sid_ben_ind_fre_bem_glc_bam_jav_tha_owc_tml_akn_tsw_tur_mol_dut_uzb_cic_vie_wly_igb_fbf_swa	0.116113462780342	0.273932633503845	0.784743890744192
230	hau_ukr_swa_prs_gam_owc_wly_svk_azi_uzb_fbf_mly_ven_rus_cze_bsq_mol_anl_lda_mnd_ita_grk_tsw_slo_zul_rom_est_bem_dyu_hun_arw_sod_geo_scr_por_afr_bul_heb_sid_hin_fin_swt_ind_urd_tag_jpn_knd_kor_guj_krd_moo_ger_mao_ben_amh_jav_cnt_eng_ewe_fre_aeg_swe_dut_lit_glc_qcu_lat_spa_alb_yor_tig_pan_amr_ctl_sun_pol_ses_nor_akn_bat_tha_chh_tml_igb_xho_tur_bos_mcd_aze_cic_vie_mlt_bam_tsn_dgb	-0.331458109846676	-0.785231626831316	0.434313639092064
231	wly_slo_moo_cze_sid_anl_amh_bos_tur_aze_bam_mao_cic_mcd_ita_bsq_eng_aeg_tsw_mnd_swe_lat_swa_prs_lda_urd_est_ewe_fbf_hun_guj_mlt_geo_pan_krd_mol_rom_tig_gam_pol_fin_igb_tag_svk_ind_jpn_tml_kor_por_fre_akn_grk_sun_hin_amr_mly_cnt_nor_xho_ctl_hau_arw_ben_lit_ukr_qcu_ger_bul_afr_dgb_heb_alb_chh_scr_jav_glc_swt_dut_tsn_bat_tha_owc_knd_ses_yor_uzb_rus_spa_azi_bem_vie_sod_ven_zul_dyu	-0.1364028297635	-0.321614898104005	0.748466193223799
232	hau_pan_yor_lit_sod_mlt_gam_dut_tur_uzb_xho_tag_dyu_bul_alb_bsq_swe_aeg_fbf_cnt_por_hin_lda_ger_zul_grk_est_tsn_ses_hun_ctl_amr_geo_afr_svk_prs_fre_sid_chh_pol_fin_ven_mly_ita_ind_jpn_tml_kor_krd_scr_swa_bos_bat_rus_anl_mao_mnd_cze_bem_slo_owc_lat_eng_spa_rom_qcu_guj_urd_ukr_akn_wly_glc_amh_arw_sun_mol_tsw_nor_swt_jav_tha_tig_knd_cic_ewe_azi_mcd_ben_aze_dgb_vie_heb_igb_moo_bam	-0.617719477511392	-1.4754869832391	0.143459356879337
233	owc_cze_dyu_rus_mlt_gam_chh_fre_azi_aze_yor_mao_ses_guj_pol_bsq_pan_sod_bam_cnt_mcd_ben_tsw_afr_ven_grk_hun_fbf_akn_est_rom_wly_geo_por_spa_ctl_dut_heb_sid_alb_fin_moo_jav_scr_ind_jpn_knd_kor_ger_ita_igb_swe_bat_prs_anl_mly_mnd_krd_bem_bul_amr_svk_glc_nor_hin_qcu_eng_arw_lit_tsn_aeg_lat_amh_mol_sun_slo_swt_bos_cic_tag_tha_hau_tml_ewe_zul_tur_urd_ukr_uzb_swa_vie_tig_dgb_xho_lda	0.525677429638458	1.24265019070605	0.217120862470819
234	aeg_alb_tsw_ger_mlt_amr_amh_grk_tur_azi_dyu_tag_swa_swe_lit_bsq_krd_owc_ven_cnt_rom_afr_zul_eng_moo_rus_hun_bam_yor_fin_pan_chh_geo_por_mol_scr_spa_hau_gam_ita_est_ses_bat_dut_mly_jpn_knd_kor_cze_prs_fbf_pol_mao_lat_sid_sun_mnd_glc_bem_svk_wly_nor_mcd_bos_urd_qcu_bul_arw_fre_ewe_heb_guj_anl_ben_ind_ctl_lda_slo_tsn_jav_tha_tig_tml_dgb_cic_aze_ukr_hin_uzb_akn_vie_sod_xho_igb_swt	-0.191710347483521	-0.452781326489004	0.651760740514602
235	hau_mol_bam_svk_wly_sid_mlt_urd_azi_uzb_dgb_sun_swa_arw_spa_bsq_lat_heb_ven_mnd_rus_guj_yor_glc_tsw_bos_fin_moo_igb_est_pol_sod_geo_slo_ita_ben_grk_amh_anl_lit_hun_swt_ind_prs_jav_jpn_knd_kor_fre_bul_akn_ukr_tag_por_amr_mly_cnt_alb_bem_afr_aeg_hin_ger_eng_scr_qcu_cze_rom_ctl_fbf_tig_nor_chh_krd_mao_dut_dyu_mcd_cic_bat_tha_owc_tml_ses_tsn_tur_pan_swe_aze_ewe_vie_gam_xho_lda_zul	-0.409842394142112	-0.971646463459624	0.333746844208469
236	amh_rom_akn_pan_tig_hau_sod_arw_uzb_aze_igb_tag_tsn_mol_dut_bsq_ukr_heb_bam_cnt_ita_guj_xho_rus_ven_scr_est_ewe_cic_fin_ben_mlt_geo_hin_grk_alb_lat_chh_wly_spa_hun_zul_mao_glc_jav_jpn_tml_kor_cze_ctl_dgb_ger_ind_svk_sid_bat_mnd_slo_fbf_lit_aeg_fre_pol_bul_por_qcu_nor_prs_swe_bem_anl_mcd_gam_bos_sun_krd_ses_urd_lda_mly_tha_owc_knd_swa_yor_tur_afr_eng_azi_moo_vie_amr_dyu_swt_tsw	0.335026645413974	0.7927007427657	0.429969776257217
237	wly_scr_tsn_nor_owc_amr_sod_slo_azi_tur_akn_tag_bem_por_ukr_bsq_lat_aeg_tsw_mnd_grk_mol_yor_fre_swa_pol_est_dyu_zul_hun_glc_sid_geo_ita_rom_arw_svk_hau_chh_bul_fin_xho_ind_cze_sun_jpn_tml_kor_bos_eng_dgb_dut_mly_rus_heb_jav_cnt_spa_ewe_guj_anl_krd_swe_ctl_ben_qcu_ger_prs_lit_igb_mlt_pan_gam_urd_mao_mcd_ven_alb_lda_bat_tha_tig_knd_swt_moo_aze_hin_afr_uzb_fbf_vie_amh_bam_cic_ses	-0.563151827279184	-1.34493771837415	0.181916080439232
238	sod_ger_xho_nor_owc_aeg_gam_prs_uzb_tur_ven_tag_dgb_spa_svk_bsq_afr_mlt_swa_mnd_ita_fre_ewe_ukr_tsw_mol_hun_moo_zul_est_lat_hau_geo_grk_pan_ben_alb_amr_wly_ctl_fin_lda_jav_scr_ind_jpn_tml_kor_urd_guj_cic_swe_bat_cze_heb_sun_cnt_lit_igb_rus_sid_por_pol_hin_rom_qcu_bos_dut_arw_ses_anl_krd_tig_glc_mao_bul_dyu_eng_fbf_mly_tha_chh_knd_swt_akn_azi_mcd_slo_aze_bam_vie_amh_yor_tsn_bem	0.239000891663478	0.563152426711951	0.574686330910323
239	chh_hin_ewe_ctl_amh_amr_sid_arw_azi_tur_zul_bat_dyu_fre_eng_bsq_lit_hau_yor_mnd_ita_scr_swa_swe_bam_por_est_fbf_moo_fin_nor_gam_geo_alb_svk_afr_prs_anl_aeg_ukr_hun_akn_ind_slo_tag_jpn_knd_kor_urd_lat_dgb_cze_jav_pan_mlt_mly_cnt_pol_xho_grk_tig_bul_mcd_mol_spa_qcu_ger_glc_dut_swt_heb_krd_wly_rus_mao_rom_cic_bos_ven_sun_tha_sod_tml_bem_igb_uzb_ben_guj_aze_lda_vie_owc_ses_tsn_tsw	-0.409890571491732	-0.973587769595891	0.33278680515896
240	mlt_dut_xho_svk_sid_hau_aeg_pol_uzb_aze_tsn_mao_ewe_pan_eng_bsq_fre_gam_swt_mnd_rom_ger_dyu_bul_ses_urd_fin_tsw_fbf_est_nor_tig_geo_cze_ita_afr_hin_owc_amh_lit_hun_akn_tag_alb_sun_jpn_knd_kor_rus_bos_ven_grk_ind_ctl_amr_bat_cnt_mcd_igb_lat_sod_scr_ukr_mol_krd_qcu_prs_guj_arw_moo_anl_glc_chh_swe_jav_slo_lda_ben_cic_mly_tha_wly_tml_yor_swa_azi_spa_por_tur_zul_vie_heb_bam_bem_dgb	-0.0546731135611797	-0.128996446791524	0.897639027699471
241	amh_guj_ses_ukr_sod_chh_wly_eng_aze_uzb_swt_mly_xho_pol_lit_bsq_swe_owc_ewe_mnd_lat_urd_bem_fre_swa_por_fin_lda_igb_est_mcd_mlt_geo_prs_pan_spa_svk_amr_sid_hin_hun_tsw_sun_alb_jav_jpn_tml_kor_grk_slo_ven_afr_bat_ben_gam_mao_cnt_bos_dgb_bul_hau_rus_ctl_ger_arw_qcu_dut_glc_mol_moo_aeg_scr_anl_nor_ind_cze_cic_krd_fbf_tag_tha_tig_knd_tsn_yor_azi_ita_rom_tur_bam_vie_heb_zul_dyu_akn	0.290265875461353	0.684520695608284	0.49534879181537
242	tig_afr_zul_pol_gam_aeg_sid_dut_uzb_azi_tsn_mly_moo_prs_mol_bsq_arw_heb_swa_mnd_nor_bul_yor_slo_ewe_svk_hun_ses_dgb_est_spa_wly_geo_rus_ita_ger_krd_sod_amr_ben_fin_bam_tag_cze_ind_jpn_knd_kor_swe_scr_igb_fre_bat_urd_amh_mao_cnt_glc_cic_ukr_hau_bos_pan_mcd_alb_qcu_ctl_guj_rom_bem_anl_lat_chh_por_jav_grk_xho_hin_tsw_sun_tha_mlt_tml_akn_lda_aze_eng_lit_tur_dyu_vie_owc_swt_fbf_ven	-0.416971779970661	-0.990702614424981	0.324401450342533
243	amr_ita_fbf_guj_owc_mlt_sid_arw_aze_tur_ven_mao_swa_bos_alb_bsq_ger_sod_cic_mnd_rom_fre_akn_urd_tsn_grk_est_dgb_moo_fin_mol_aeg_geo_hin_cze_lit_por_amh_gam_ukr_hun_dyu_sun_prs_jav_jpn_knd_kor_svk_dut_yor_mcd_tag_pan_wly_ind_cnt_eng_swt_rus_chh_glc_afr_nor_lat_qcu_ben_spa_scr_xho_anl_slo_heb_ctl_mly_bul_tsw_krd_bam_bat_tha_tig_tml_bem_lda_azi_swe_pol_uzb_ses_vie_hau_ewe_zul_igb	0.560778328406937	1.32654634627114	0.187907078523109
244	chh_lit_fbf_ukr_sid_amh_hau_prs_uzb_tur_bam_sun_yor_spa_glc_bsq_afr_amr_swt_mnd_ctl_guj_tsw_pol_dgb_ger_hun_moo_ven_fin_ben_mlt_geo_rus_pan_lat_cze_sod_owc_dut_est_swa_jav_nor_mao_jpn_tml_kor_mcd_mol_igb_svk_tag_urd_aeg_bat_cnt_ita_ses_por_heb_krd_grk_hin_fre_qcu_alb_rom_slo_dyu_wly_eng_anl_swe_ind_arw_tsn_scr_bem_mly_tha_tig_knd_cic_xho_azi_bul_bos_aze_ewe_vie_gam_akn_zul_lda	0.180616090253113	0.425399431961768	0.671528284580176
245	tig_grk_ven_bul_heb_wly_chh_hin_uzb_tur_lda_jav_moo_afr_ukr_bsq_slo_mlt_dgb_cnt_ben_lat_swa_cze_bem_pan_hun_cic_swt_fin_fre_owc_geo_glc_spa_nor_bos_amh_sod_dut_est_akn_mao_eng_tag_jpn_tml_kor_guj_swe_ewe_rus_mly_krd_aeg_sun_mnd_arw_bam_scr_hau_urd_svk_ita_mol_qcu_rom_prs_ctl_tsn_gam_pol_sid_mcd_ind_ger_igb_por_ses_bat_tha_anl_knd_tsw_fbf_azi_lit_alb_aze_xho_vie_amr_dyu_zul_yor	-0.294283957819198	-0.695690861164401	0.488357292687759
246	anl_bul_igb_bos_sod_tig_heb_scr_aze_azi_swa_ind_tsn_dut_afr_bsq_pan_sid_ewe_mnd_ctl_slo_swt_lit_lda_nor_hun_cic_akn_est_svk_mlt_geo_grk_mol_pol_fre_owc_hau_ita_fin_fbf_sun_mcd_jav_jpn_tml_kor_urd_prs_ven_ukr_mao_glc_amr_tag_cnt_cze_moo_guj_chh_swe_spa_arw_alb_qcu_ger_rom_krd_xho_gam_rus_aeg_hin_bat_ben_tsw_eng_zul_mly_tha_wly_knd_ses_dgb_uzb_lat_por_tur_dyu_vie_amh_bam_yor_bem	-0.525806818867183	-1.2520609744371	0.213687394007213
247	aeg_lat_swa_slo_heb_wly_gam_ita_tur_aze_akn_mly_dgb_arw_ukr_bsq_por_sod_tsw_cnt_grk_scr_lda_rus_swt_pol_hun_cic_xho_est_mcd_owc_geo_mol_bos_alb_ben_anl_mlt_dut_fin_fbf_ind_swe_bat_jpn_knd_kor_pan_guj_ewe_cze_sun_krd_amr_mao_mnd_rom_yor_afr_sid_glc_spa_hin_eng_qcu_urd_fre_svk_tsn_amh_bul_hau_ctl_jav_prs_moo_nor_bam_tag_tha_chh_tml_ven_dyu_azi_ger_lit_uzb_igb_vie_tig_zul_ses_bem	-0.13849686412832	-0.326609500020511	0.744697161512108
248	sod_spa_akn_pol_heb_anl_hau_scr_azi_tur_swt_mao_ven_afr_ger_bsq_ita_amr_tsn_mnd_por_eng_fbf_ben_moo_ukr_hun_tsw_ewe_fin_mol_tig_geo_dut_lat_lit_krd_owc_chh_bos_est_zul_tag_arw_bat_jpn_tml_kor_fre_hin_dgb_ctl_ind_rus_gam_jav_cnt_cze_lda_slo_wly_alb_grk_prs_bul_qcu_rom_mcd_guj_dyu_mlt_swe_amh_nor_mly_pan_ses_svk_bem_sun_tha_sid_knd_cic_yor_uzb_glc_urd_aze_bam_vie_aeg_swa_igb_xho	-0.330948830386769	-0.783079286730751	0.435570155513595
249	anl_dut_xho_eng_gam_heb_wly_rom_azi_tur_igb_mao_zul_bos_grk_bsq_por_sid_lda_cnt_pan_lat_dgb_prs_bam_fre_est_swa_ses_hun_scr_hau_geo_mol_ctl_alb_guj_sod_chh_ger_fin_ven_sun_slo_mly_jpn_tml_kor_svk_hin_moo_bul_tag_krd_mlt_jav_mnd_urd_swt_mcd_amr_glc_ben_pol_spa_qcu_ukr_nor_cze_bem_tig_rus_owc_ita_ind_swe_ewe_lit_tsn_bat_tha_aeg_knd_yor_dyu_uzb_arw_afr_aze_fbf_vie_amh_tsw_cic_akn	-0.472587611451934	-1.12249771323446	0.264540504638393
250	mlt_cze_igb_urd_hau_amh_heb_grk_uzb_tur_tsn_mly_moo_bul_eng_bsq_krd_tig_tsw_cnt_mol_mcd_lda_ger_fbf_nor_fin_swa_swt_est_lat_aeg_geo_prs_dut_fre_ukr_chh_amr_ben_hun_ven_mao_hin_sun_jpn_knd_kor_scr_ita_ewe_slo_jav_spa_sid_ind_mnd_alb_dyu_arw_gam_rus_swe_lit_ctl_qcu_afr_pan_pol_zul_anl_svk_wly_rom_bat_bos_yor_por_cic_tag_tha_owc_tml_dgb_bem_azi_guj_glc_aze_ses_vie_sod_xho_bam_akn	-0.704064540834815	-1.69088874367285	0.0942069718568608
251	chh_swe_fbf_hin_hau_sid_aeg_cze_azi_uzb_dgb_mly_dyu_mcd_mol_bsq_ita_tig_bam_mnd_afr_rom_cic_scr_moo_lit_hun_swt_ses_est_ctl_amh_geo_pan_ukr_dut_krd_gam_sod_spa_fin_swa_mao_ger_jav_jpn_tml_kor_fre_lat_akn_grk_sun_prs_heb_ind_cnt_svk_igb_arw_wly_urd_glc_guj_pol_qcu_ben_slo_bul_tsw_anl_bos_mlt_rus_bat_nor_zul_eng_tsn_tag_tha_amr_knd_lda_yor_tur_por_alb_aze_bem_vie_owc_ven_xho_ewe	0.344692921108523	0.811599936433784	0.419093624272274
252	anl_por_bam_afr_gam_chh_amr_lat_uzb_aze_cic_ind_dgb_bos_svk_bsq_dut_aeg_bem_mnd_krd_lit_swa_ger_moo_pan_hun_ewe_ven_est_nor_mlt_geo_mol_urd_pol_guj_sod_heb_rom_fin_swt_mly_arw_bat_jpn_tml_kor_scr_bul_lda_fre_sun_hin_hau_mao_cnt_cze_xho_eng_tig_swe_grk_ita_alb_qcu_ctl_rus_slo_akn_sid_mcd_wly_prs_jav_ukr_tsw_ben_fbf_tag_tha_owc_knd_tsn_igb_tur_glc_spa_azi_zul_vie_amh_yor_dyu_ses	-1.39369773410747	-3.49010898577458	0.000740049131812683
253	heb_por_bem_krd_sod_hau_mlt_urd_azi_uzb_ewe_tag_akn_fre_rus_bsq_ukr_aeg_lda_mnd_bul_arw_ven_ita_fbf_alb_hun_swt_tsw_fin_lat_amr_geo_ctl_afr_lit_pan_amh_wly_scr_est_tsn_sun_mol_mao_jpn_tml_kor_mcd_rom_moo_eng_ind_pol_anl_bat_cnt_dut_cic_ger_chh_spa_hin_svk_bos_qcu_swe_guj_cze_xho_tig_nor_owc_grk_jav_ben_zul_prs_dgb_mly_tha_sid_knd_dyu_yor_aze_slo_glc_tur_ses_vie_gam_bam_igb_swa	-1.02985432071901	-2.52451773859467	0.0132798852674025
254	owc_krd_ven_grk_hau_tig_sid_nor_tur_uzb_cic_mao_yor_swe_rom_bsq_ger_gam_zul_cnt_afr_bos_ses_glc_ewe_eng_est_akn_bem_fin_rus_wly_geo_ukr_bul_alb_scr_heb_amh_fre_hun_moo_sun_slo_tag_jpn_tml_kor_prs_pan_bam_ctl_ind_lat_mlt_mly_mnd_por_fbf_cze_sod_urd_spa_dut_mcd_qcu_arw_svk_lit_dyu_anl_ita_amr_pol_jav_guj_xho_ben_igb_bat_tha_aeg_knd_tsn_swa_aze_hin_mol_azi_tsw_vie_chh_dgb_lda_swt	0.0659113608552789	0.155251268315628	0.876959697238913
255	hau_ger_cic_guj_amh_amr_owc_afr_tur_azi_igb_jav_lda_swe_nor_bsq_arw_mlt_zul_cnt_mol_urd_ses_dut_tsn_ita_hun_dyu_swt_fin_krd_heb_geo_hin_fre_glc_ben_chh_sid_spa_est_moo_tag_lat_sun_jpn_knd_kor_prs_ukr_fbf_slo_mly_pol_anl_mao_mnd_rus_bam_por_aeg_rom_pan_bul_ctl_qcu_grk_alb_cze_yor_gam_mcd_tig_svk_bat_eng_dgb_bos_xho_ind_tha_wly_tml_bem_tsw_aze_scr_lit_uzb_ven_vie_sod_ewe_swa_akn	0.137255411220593	0.323169666779786	0.747292272317677
256	sod_eng_lda_lat_owc_sid_aeg_rom_aze_tur_swa_sun_swt_krd_swe_bsq_alb_tig_bam_mnd_ctl_afr_tsw_ben_dgb_glc_fin_ses_yor_hun_hin_wly_geo_scr_guj_lit_cze_chh_gam_urd_est_dyu_ind_mcd_bat_jpn_tml_kor_svk_pan_cic_nor_mly_por_amr_jav_cnt_pol_xho_bos_hau_bul_rus_arw_fre_qcu_ita_grk_ger_zul_mlt_spa_amh_prs_tag_slo_ven_dut_tsn_mao_tha_heb_knd_fbf_ewe_uzb_mol_ukr_azi_igb_vie_anl_bem_moo_akn	-0.244884592903118	-0.579009593489321	0.563982483669398
257	sid_slo_swa_fre_tig_sod_mlt_pan_uzb_aze_lda_ind_swt_bul_dut_bsq_eng_owc_fbf_mnd_arw_por_igb_ita_dgb_krd_fin_moo_akn_hun_glc_chh_geo_nor_hin_guj_svk_amh_hau_afr_est_xho_jav_prs_sun_jpn_tml_kor_grk_bos_cic_swe_tag_scr_gam_mao_cnt_lit_ven_cze_amr_ukr_alb_rom_spa_qcu_ger_urd_pol_tsw_aeg_lat_anl_mcd_bat_rus_bam_ctl_ses_mly_tha_wly_knd_yor_ewe_azi_mol_ben_tur_dyu_vie_heb_tsn_bem_zul	-0.612506433298353	-1.46628521619783	0.145943827451482
258	amr_rom_swt_nor_anl_amh_sod_ben_azi_uzb_ven_mao_zul_spa_lit_bsq_bos_hau_moo_cnt_ctl_grk_dgb_rus_ewe_afr_hun_tsn_swa_fin_ita_wly_geo_arw_scr_swe_lat_chh_sid_fre_est_igb_sun_por_jav_jpn_knd_kor_slo_pan_akn_hin_ind_guj_heb_mly_mnd_mol_bem_bul_owc_prs_alb_dut_pol_qcu_svk_cze_eng_fbf_aeg_urd_gam_ger_bat_ukr_lda_mcd_cic_tag_tha_tig_tml_xho_yor_aze_krd_glc_tur_ses_vie_mlt_bam_dyu_tsw	0.28985144698226	0.682423618303292	0.496667400831715
259	amh_ger_cic_cze_tig_aeg_wly_svk_aze_tur_swa_jav_igb_mol_hin_bsq_scr_anl_ewe_cnt_lat_bos_yor_glc_dgb_por_est_moo_ven_fin_rus_chh_geo_swe_afr_ctl_slo_hau_sod_mcd_hun_xho_tag_fre_ind_jpn_tml_kor_ita_alb_zul_urd_bat_prs_mlt_mly_mnd_arw_fbf_bul_owc_grk_pol_nor_krd_qcu_rom_lit_spa_dyu_sid_pan_amr_dut_mao_eng_tsn_guj_bam_sun_tha_gam_knd_ses_bem_azi_ben_ukr_uzb_tsw_vie_heb_lda_akn_swt	-0.579010110688414	-1.38317154473079	0.169923941236824
260	heb_ctl_akn_dut_wly_tig_hau_pol_aze_uzb_zul_bat_igb_ukr_arw_bsq_guj_chh_moo_mnd_bos_mol_bam_hin_fbf_urd_est_ses_xho_fin_cze_mlt_geo_prs_rus_grk_afr_owc_gam_svk_hun_ewe_mao_eng_mly_jpn_knd_kor_alb_swe_lda_lit_ind_krd_aeg_tag_cnt_bul_bem_ita_sod_slo_ben_pan_mcd_qcu_spa_por_ger_dyu_amh_lat_anl_scr_sun_nor_tsw_glc_dgb_jav_tha_sid_tml_cic_tsn_tur_rom_fre_azi_swa_vie_amr_yor_swt_ven	0.0875812290140365	0.206039877912415	0.837210138611805
261	sid_mol_tsn_por_owc_aeg_wly_dut_aze_tur_swt_mao_igb_pol_grk_bsq_bos_amr_cic_cnt_slo_urd_ewe_lat_moo_rom_fin_dyu_akn_est_ita_hau_geo_svk_alb_pan_spa_tig_sod_prs_hun_bem_tag_ben_ind_jpn_tml_kor_scr_hin_tsw_cze_sun_guj_heb_bat_mnd_afr_ven_eng_chh_nor_arw_lit_ukr_qcu_rus_swe_ctl_dgb_anl_glc_mlt_ger_mly_fre_zul_bul_lda_jav_tha_gam_knd_swa_bam_azi_krd_mcd_uzb_ses_vie_amh_fbf_yor_xho	0.359978181633558	0.848523181726265	0.398325419639848
262	mlt_glc_akn_rom_amr_gam_sod_guj_tur_azi_swa_ind_cic_bos_arw_bsq_swe_tig_zul_cnt_prs_fre_lda_ctl_ewe_urd_est_yor_fbf_hun_lat_owc_geo_bul_cze_alb_pol_heb_wly_grk_fin_bem_bat_ita_mly_jpn_knd_kor_nor_mcd_tsn_rus_sun_mol_chh_mao_mnd_krd_dyu_afr_amh_ukr_scr_pan_hin_qcu_ger_svk_spa_xho_aeg_ben_anl_lit_tag_dut_bam_por_swt_jav_tha_hau_tml_moo_ven_uzb_slo_eng_aze_tsw_vie_sid_igb_dgb_ses	-0.000694395940413861	-0.00163706500781141	0.998697318171142
263	sod_bul_ven_nor_anl_wly_amh_glc_uzb_aze_tsn_ind_zul_ctl_guj_bsq_scr_gam_bem_cnt_dut_eng_dgb_lat_cic_pan_hun_fbf_moo_fin_slo_aeg_geo_ger_mol_swe_ben_tig_owc_lit_est_dyu_mao_alb_bat_jpn_knd_kor_spa_ita_lda_fre_sun_afr_hau_mly_mnd_ukr_bam_grk_heb_cze_prs_bos_rom_qcu_arw_pol_urd_ses_sid_krd_mlt_hin_tag_svk_ewe_por_akn_jav_tha_chh_tml_swt_swa_azi_mcd_rus_tur_xho_vie_amr_yor_igb_tsw	0.225762148087954	0.531595938905514	0.596273391913049
264	owc_glc_fbf_ben_chh_tig_heb_dut_tur_uzb_swa_tag_ses_ctl_mol_bsq_prs_sod_bem_cnt_mcd_rus_igb_lit_yor_arw_est_dgb_ewe_hun_nor_wly_geo_afr_bos_slo_spa_amr_gam_guj_fin_tsw_mao_pol_jav_jpn_tml_kor_eng_svk_zul_bul_mly_rom_mlt_sun_mnd_grk_cic_cze_anl_fre_krd_urd_ukr_qcu_por_hin_pan_dyu_aeg_ger_sid_alb_ind_scr_bam_swe_tsn_bat_tha_hau_knd_lda_ven_azi_lat_ita_aze_swt_vie_amh_moo_akn_xho	0.135327296011286	0.318966373593192	0.750467313074497
265	mlt_eng_dgb_pan_anl_wly_owc_grk_tur_uzb_moo_bat_lda_pol_glc_bsq_afr_chh_bem_mnd_urd_mcd_tsw_ita_yor_nor_fin_fbf_swa_hun_spa_amr_geo_svk_ger_slo_bul_aeg_tig_krd_est_tsn_sun_guj_mao_jpn_tml_kor_scr_lat_zul_mol_jav_arw_hau_tag_cnt_alb_cic_lit_amh_hin_rus_dut_ctl_qcu_ben_fre_swe_akn_sid_por_gam_bos_ind_prs_ewe_rom_ven_mly_tha_heb_knd_igb_bam_azi_ukr_cze_aze_ses_vie_sod_dyu_swt_xho	-0.572957470464245	-1.36714350514302	0.174875787975778
266	sid_cze_xho_spa_wly_heb_anl_mol_azi_aze_fbf_bat_bam_alb_guj_bsq_fre_hau_lda_mnd_arw_rom_igb_lat_tsw_urd_hun_ewe_bem_est_bos_gam_geo_krd_por_dut_bul_aeg_tig_mcd_fin_cic_ind_glc_sun_jpn_knd_kor_grk_eng_zul_hin_mly_svk_chh_mao_cnt_rus_dyu_lit_sod_ben_scr_afr_pol_qcu_nor_ita_ukr_swt_owc_pan_amh_ger_tag_swe_swa_ctl_tsn_jav_tha_amr_tml_dgb_moo_uzb_slo_prs_tur_ven_vie_mlt_yor_akn_ses	-0.704605235122002	-1.68741342830363	0.0948752360400386
267	hau_rus_ven_lit_anl_chh_gam_cze_aze_azi_fbf_sun_zul_pol_ger_bsq_por_amr_tsw_cnt_guj_grk_igb_prs_tsn_swe_est_cic_swt_hun_lat_owc_geo_ukr_slo_mol_arw_tig_sod_bul_fin_yor_bat_svk_mao_jpn_tml_kor_ctl_mcd_ses_eng_tag_krd_wly_mly_mnd_alb_swa_scr_aeg_spa_bos_rom_hin_qcu_urd_ita_dut_lda_mlt_pan_heb_afr_jav_ben_ewe_nor_bam_ind_tha_amh_knd_dyu_moo_uzb_fre_glc_tur_bem_vie_sid_dgb_akn_xho	0.48697678421955	1.1500964538872	0.253052981313212
268	aeg_ctl_swt_guj_owc_heb_amr_rus_azi_uzb_swa_mao_yor_krd_ita_bsq_alb_gam_fbf_mnd_afr_bos_lda_pol_cic_mcd_fin_tsn_ven_hun_ukr_chh_geo_lit_cze_mol_svk_amh_tig_arw_est_dyu_ind_rom_bat_jpn_tml_kor_dut_scr_ewe_hin_jav_lat_anl_tag_cnt_grk_moo_glc_wly_eng_prs_pan_slo_qcu_swe_nor_bul_zul_mlt_urd_sid_ger_sun_fre_bem_por_igb_mly_tha_sod_knd_ses_bam_tur_ben_spa_aze_xho_vie_hau_akn_tsw_dgb	-0.51943953742848	-1.23740932499144	0.219050357488922
269	tig_lit_ven_cze_hau_anl_sod_pol_tur_uzb_fbf_jav_cic_arw_grk_bsq_svk_aeg_xho_mnd_fre_rus_ses_ctl_bem_swe_hun_akn_bam_fin_urd_chh_geo_mol_prs_por_rom_heb_mlt_ita_est_tsw_tag_eng_mao_jpn_tml_kor_krd_mcd_swa_lat_sun_alb_sid_bat_cnt_afr_dyu_bos_amh_nor_pan_glc_dut_qcu_spa_ben_scr_zul_wly_bul_owc_ukr_ind_slo_igb_ger_swt_mly_tha_amr_knd_dgb_moo_aze_hin_guj_azi_ewe_vie_gam_yor_tsn_lda	-1.26094223560644	-3.12901406128171	0.00234289484380801
270	sod_lit_bem_rus_anl_sid_wly_alb_uzb_tur_moo_bat_swa_afr_fre_bsq_guj_heb_dgb_mnd_slo_cze_dyu_urd_ewe_ger_est_akn_yor_hun_bos_tig_geo_arw_pol_mol_mcd_mlt_gam_glc_fin_bam_jav_pan_sun_jpn_knd_kor_dut_prs_lda_nor_mao_por_amh_mly_cnt_ben_tsw_bul_owc_swe_svk_ctl_spa_qcu_scr_ita_rom_tsn_amr_grk_chh_ukr_ind_hin_swt_lat_cic_tag_tha_aeg_tml_ses_fbf_aze_eng_krd_azi_ven_vie_hau_igb_zul_xho	0.00399884636456434	0.00941839274993471	0.992505495363219
271	chh_glc_akn_cze_mlt_tig_sid_scr_aze_tur_swa_sun_dyu_ctl_mcd_bsq_rus_owc_igb_cnt_slo_guj_bem_por_zul_lit_hun_moo_tsw_est_prs_amr_geo_krd_pan_fre_rom_gam_aeg_afr_fin_swt_tag_pol_ind_jpn_tml_kor_svk_ben_dgb_arw_mao_ita_heb_bat_mnd_alb_cic_grk_amh_swe_mol_spa_ger_qcu_hin_eng_dut_fbf_anl_bos_sod_nor_mly_ukr_lda_urd_yor_jav_tha_hau_knd_tsn_ven_azi_bul_lat_uzb_ewe_vie_wly_xho_bam_ses	0.434021308621724	1.02329798026648	0.308821429799934
272	owc_lit_swt_arw_gam_heb_amh_rus_uzb_aze_dyu_ind_zul_swe_slo_bsq_urd_sid_yor_cnt_mcd_mol_fbf_por_igb_ger_est_bem_akn_hun_nor_sod_geo_fre_pol_scr_bos_mlt_tig_cze_fin_ewe_tag_grk_jav_jpn_knd_kor_glc_afr_swa_guj_mly_pan_aeg_bat_mnd_lat_dgb_bul_hau_spa_prs_dut_eng_qcu_ita_ben_ukr_ven_anl_rom_amr_hin_sun_alb_cic_svk_ses_mao_tha_wly_tml_moo_tsn_azi_krd_ctl_tur_bam_vie_chh_xho_tsw_lda	0.35737376192581	0.842056208268296	0.401916702761923
273	sid_slo_zul_guj_hau_owc_mlt_lit_aze_azi_dyu_ind_bam_ger_swe_bsq_ctl_amr_tsw_mnd_eng_glc_ses_nor_igb_urd_est_swt_swa_fin_lat_aeg_geo_alb_hin_arw_prs_tig_gam_afr_hun_akn_mly_grk_sun_jpn_tml_kor_pol_svk_fbf_fre_mao_cze_anl_bat_cnt_scr_ewe_spa_heb_pan_ben_dut_rom_qcu_krd_ukr_bul_lda_chh_ita_wly_rus_tag_mol_cic_por_moo_jav_tha_sod_knd_ven_yor_uzb_mcd_bos_tur_tsn_vie_amh_xho_bem_dgb	-0.49771735643212	-1.18502585756838	0.239026586208909
274	chh_ita_swa_glc_amh_tig_heb_bos_uzb_azi_ses_bat_fbf_svk_alb_bsq_eng_hau_dyu_cnt_ukr_spa_igb_prs_lda_guj_hun_dgb_cic_fin_fre_aeg_geo_krd_ben_por_afr_gam_wly_slo_est_swt_mao_pol_ind_jpn_knd_kor_hin_arw_tsw_rom_jav_lit_sid_mly_mnd_cze_zul_urd_mlt_ger_rus_scr_mcd_qcu_nor_dut_lat_xho_anl_ctl_owc_bul_tag_mol_akn_pan_moo_sun_tha_amr_tml_ven_yor_aze_swe_grk_tur_bam_vie_sod_ewe_bem_tsn	0.0300624099081912	0.0708021379857843	0.943707261422694
275	hau_bul_swa_ger_gam_mlt_sod_svk_tur_azi_ewe_mly_tsn_slo_ita_bsq_prs_heb_swt_cnt_lat_afr_moo_fre_xho_swe_fin_ses_bem_est_hin_wly_geo_grk_pol_alb_rus_aeg_owc_cze_hun_bam_mao_guj_jav_jpn_knd_kor_eng_nor_zul_lit_tag_bos_sid_ind_mnd_mol_cic_glc_amh_por_arw_scr_krd_qcu_dut_ukr_spa_dyu_tig_ctl_amr_mcd_bat_rom_akn_ben_igb_sun_tha_anl_tml_ven_lda_uzb_pan_urd_aze_dgb_vie_chh_yor_fbf_tsw	-0.750075600922026	-1.8050797256794	0.0742982912586094
276	mlt_ctl_swt_bul_tig_amr_heb_spa_uzb_tur_dyu_sun_yor_lat_eng_bsq_urd_amh_zul_mnd_scr_svk_cic_afr_igb_dut_est_akn_fbf_fin_guj_sid_geo_glc_bos_ger_hin_chh_aeg_rus_hun_bam_jav_swe_bat_jpn_tml_kor_ita_nor_xho_rom_mly_krd_hau_tag_cnt_por_lda_slo_sod_fre_lit_cze_pol_qcu_pan_arw_prs_tsn_owc_alb_wly_ben_ind_mcd_tsw_ukr_moo_mao_tha_gam_knd_swa_ewe_azi_mol_grk_aze_ven_vie_anl_dgb_bem_ses	-0.820276437378433	-1.98252663891206	0.050371292120306
277	heb_ger_igb_afr_gam_anl_aeg_pol_aze_azi_ewe_bat_cic_grk_prs_bsq_rom_tig_xho_cnt_alb_urd_akn_rus_bam_nor_hun_ven_tsw_est_eng_amr_geo_slo_lit_bos_dut_hau_sod_krd_fin_swa_mao_scr_jav_jpn_tml_kor_bul_svk_fbf_hin_mly_fre_sid_ind_mnd_pan_dgb_swe_wly_cze_arw_spa_guj_qcu_ctl_ukr_por_lda_chh_mcd_owc_lat_tag_ita_zul_ben_swt_sun_tha_mlt_knd_tsn_dyu_uzb_mol_glc_tur_ses_vie_amh_moo_yor_bem	-1.31204137144728	-3.27879225102614	0.00146736288873166
278	mlt_cze_igb_pol_aeg_gam_chh_lit_tur_aze_ven_jav_lda_swe_svk_bsq_grk_sid_xho_mnd_ger_afr_tsw_lat_swt_eng_est_swa_fbf_fin_nor_heb_geo_urd_ukr_spa_pan_hau_wly_slo_hun_tsn_mao_rus_bat_jpn_knd_kor_scr_ben_moo_fre_ind_krd_tig_mly_cnt_prs_cic_glc_sod_hin_mcd_rom_bos_qcu_bul_dut_arw_zul_owc_guj_amr_ita_sun_mol_bem_por_dgb_tag_tha_anl_tml_dyu_ses_azi_ctl_alb_uzb_yor_vie_amh_akn_bam_ewe	0.11000432566445	0.258898957538343	0.796285374820883
279	chh_hin_ses_rom_heb_aeg_owc_mol_uzb_aze_swa_mly_bam_cze_ctl_bsq_dut_wly_fbf_mnd_swe_urd_cic_ben_dgb_guj_hun_tsn_yor_est_mcd_sid_geo_por_rus_pan_slo_gam_sod_lat_fin_zul_sun_eng_mao_jpn_knd_kor_lit_scr_lda_fre_jav_arw_amh_ind_cnt_bos_tsw_glc_anl_svk_alb_pol_spa_qcu_nor_ita_bul_dyu_amr_afr_hau_krd_bat_ger_ven_grk_ewe_tag_tha_tig_tml_xho_swt_azi_ukr_prs_tur_akn_vie_mlt_igb_moo_bem	-0.18775628839551	-0.443200797905268	0.658649785802194
280	chh_spa_xho_ctl_hau_sid_anl_guj_tur_aze_ses_tag_tsn_svk_mol_bsq_swe_wly_lda_mnd_lat_lit_yor_alb_fbf_por_hun_akn_swt_est_nor_mlt_geo_glc_ben_afr_rus_owc_aeg_urd_fin_ven_bat_cze_ind_jpn_tml_kor_slo_hin_tsw_eng_jav_bos_amh_mly_cnt_bul_ewe_grk_tig_rom_pol_mcd_arw_qcu_prs_ukr_fre_dgb_sod_dut_amr_pan_sun_ita_bam_ger_dyu_mao_tha_heb_knd_cic_swa_uzb_krd_scr_azi_igb_vie_gam_bem_zul_moo	-0.613815117407601	-1.46917756603979	0.145159314036751
281	tig_mcd_igb_por_sid_sod_wly_krd_aze_tur_swt_tag_cic_rus_cze_bsq_rom_amr_xho_cnt_scr_ita_swa_grk_ses_svk_hun_dgb_ven_est_ukr_owc_geo_urd_afr_ger_dut_mlt_anl_hin_fin_bem_bat_mol_mly_jpn_tml_kor_arw_lat_tsn_lit_jav_guj_aeg_mao_mnd_fre_tsw_swe_heb_spa_ben_pan_glc_qcu_slo_ctl_bos_fbf_hau_pol_amh_eng_sun_alb_akn_prs_zul_ind_tha_gam_knd_ewe_bam_uzb_nor_bul_azi_dyu_vie_chh_moo_lda_yor	0.238646580507738	0.562408352273512	0.575190983294645
282	owc_hin_moo_por_mlt_sid_aeg_ita_uzb_aze_swa_sun_tsw_rus_fre_bsq_glc_amr_ewe_mnd_afr_slo_akn_scr_bam_pol_est_igb_dgb_fin_bul_tig_geo_ukr_eng_prs_cze_chh_sod_pan_hun_dyu_mao_lit_ind_jpn_tml_kor_svk_lat_xho_rom_jav_swe_anl_tag_cnt_guj_swt_ctl_wly_grk_mcd_arw_nor_qcu_krd_dut_urd_ven_heb_spa_gam_mol_bat_bos_cic_alb_tsn_mly_tha_hau_knd_bem_yor_azi_ben_ger_tur_zul_vie_amh_ses_fbf_lda	-0.463733601816479	-1.10210676531963	0.27325927994578
283	gam_prs_dgb_bos_chh_mlt_sid_ita_azi_uzb_moo_mly_xho_scr_ben_bsq_lat_amr_ses_cnt_cze_glc_ewe_pol_yor_swe_est_tsw_cic_hun_pan_wly_geo_ctl_afr_rom_lit_sod_heb_dut_fin_tsn_sun_bul_jav_jpn_tml_kor_arw_spa_dyu_mol_tag_eng_anl_bat_mnd_krd_bem_svk_hau_por_hin_guj_mcd_qcu_ger_alb_nor_ven_owc_slo_amh_urd_mao_rus_swa_grk_swt_ind_tha_aeg_knd_lda_akn_aze_fre_ukr_tur_igb_vie_tig_bam_fbf_zul	-0.387603357293666	-0.920451160044547	0.359718495465389
284	aeg_alb_swa_swe_anl_mlt_gam_ita_aze_azi_cic_ind_xho_afr_urd_bsq_lit_owc_zul_mnd_pol_ukr_bam_bul_dgb_mcd_hun_moo_ven_fin_por_heb_geo_scr_prs_spa_arw_tig_hau_slo_est_tsn_jav_ger_sun_jpn_tml_kor_ctl_dut_bem_fre_bat_glc_sod_mly_cnt_bos_ses_hin_wly_rom_rus_cze_grk_qcu_ben_guj_mol_igb_amh_lat_amr_nor_mao_krd_ewe_svk_yor_tag_tha_chh_knd_fbf_dyu_uzb_eng_pan_tur_akn_vie_sid_lda_tsw_swt	-0.0951013962935155	-0.224201667093038	0.823092206933601
285	heb_slo_dyu_urd_amr_chh_sid_eng_azi_aze_fbf_tag_yor_guj_spa_bsq_fre_amh_moo_cnt_rus_nor_tsw_krd_ven_swe_hun_akn_lda_fin_arw_sod_geo_ukr_scr_lat_ben_aeg_hau_mol_est_bam_sun_cze_jav_jpn_knd_kor_ger_prs_igb_ctl_bat_bos_wly_mly_mnd_pol_cic_svk_mlt_mcd_bul_glc_dut_qcu_ita_rom_alb_zul_anl_hin_tig_grk_mao_pan_swa_afr_xho_ind_tha_owc_tml_ewe_dgb_tur_lit_por_uzb_tsn_vie_gam_bem_swt_ses	0.685630176880737	1.62495991344078	0.107555509271689
286	sid_mcd_ven_lat_tig_aeg_hau_bul_azi_tur_lda_mao_ses_dut_arw_bsq_grk_owc_swa_mnd_rus_glc_tsn_rom_akn_cze_est_fbf_dyu_fin_lit_amr_geo_pan_nor_afr_hin_gam_amh_scr_hun_cic_jav_guj_sun_jpn_tml_kor_ukr_eng_dgb_swe_bat_ger_chh_mly_cnt_krd_bem_mol_sod_ben_prs_svk_ita_qcu_ctl_bos_alb_moo_anl_slo_mlt_spa_ind_fre_igb_urd_yor_tag_tha_heb_knd_ewe_zul_aze_por_pol_uzb_bam_vie_wly_xho_tsw_swt	-0.0218527144197901	-0.0515168288817077	0.959024183438387
287	sod_ukr_swa_fre_hau_tig_aeg_rus_tur_azi_igb_mao_moo_bos_grk_bsq_mcd_amr_ses_cnt_mol_krd_dyu_lit_tsw_dut_fin_tsn_bam_est_pan_heb_geo_cze_ita_arw_ctl_amh_wly_nor_hun_yor_jav_por_mly_jpn_tml_kor_rom_ben_akn_urd_tag_svk_mlt_bat_mnd_bul_xho_ger_chh_eng_pol_guj_swe_qcu_lat_slo_hin_bem_sid_glc_gam_alb_sun_scr_lda_prs_fbf_ind_tha_owc_knd_swt_cic_uzb_spa_afr_aze_ewe_vie_anl_dgb_ven_zul	-0.358096007302239	-0.847913348231929	0.39866323534427
288	amr_bul_igb_por_gam_wly_sid_spa_uzb_tur_cic_tag_bam_mol_grk_bsq_swe_tig_dyu_cnt_pan_bos_swt_ben_swa_scr_hun_tsn_ven_fin_rom_owc_geo_svk_guj_lit_pol_chh_amh_hin_est_ses_sun_alb_bat_jpn_knd_kor_cze_glc_ewe_eng_mly_krd_heb_jav_mnd_rus_dgb_prs_sod_ger_mcd_ita_urd_qcu_nor_lat_slo_akn_hau_arw_anl_fre_mao_ukr_moo_ctl_bem_ind_tha_mlt_tml_yor_lda_azi_afr_dut_aze_tsw_vie_aeg_xho_fbf_zul	-0.16894743548285	-0.398686539038766	0.691038102630671
289	amh_krd_bem_bos_wly_tig_amr_urd_aze_tur_dyu_sun_lda_pan_ita_bsq_scr_mlt_igb_mnd_alb_svk_moo_afr_swt_lat_fin_ewe_ses_est_rus_chh_geo_hin_mol_rom_eng_aeg_gam_glc_hun_xho_ind_pol_jav_jpn_knd_kor_ben_ger_bam_nor_tag_cze_sid_mao_cnt_mcd_zul_lit_hau_spa_guj_slo_prs_qcu_ukr_ctl_dut_yor_owc_grk_anl_bul_mly_arw_akn_por_dgb_bat_tha_sod_tml_ven_cic_uzb_swe_fre_azi_swa_vie_heb_tsw_fbf_tsn	-0.307725982090886	-0.727905029659506	0.468500445839665
290	anl_lat_tsw_bos_wly_aeg_tig_urd_uzb_aze_ven_mly_cic_lit_ita_bsq_grk_sid_lda_mnd_scr_fre_igb_svk_yor_dut_hun_akn_swt_fin_cze_chh_geo_nor_mol_ben_slo_hau_sod_pan_est_dyu_tag_swe_jav_jpn_tml_kor_bul_hin_tsn_por_ind_glc_mlt_mao_cnt_krd_fbf_rom_heb_spa_mcd_guj_afr_qcu_ger_eng_alb_ses_owc_ukr_amr_ctl_bat_arw_ewe_rus_swa_sun_tha_amh_knd_bam_dgb_tur_pol_prs_azi_bem_vie_gam_xho_zul_moo	0.228616215981186	0.537959626684007	0.59189002143861
291	hau_hin_dgb_pan_heb_aeg_anl_arw_uzb_aze_cic_tag_zul_svk_eng_bsq_fre_tig_ewe_mnd_guj_spa_lda_urd_igb_pol_est_tsn_tsw_hun_alb_sid_geo_bos_glc_dut_rom_mlt_amr_bul_fin_ven_ind_ger_sun_jpn_tml_kor_afr_krd_yor_rus_bat_nor_sod_mly_cnt_mol_dyu_slo_gam_ben_lit_ukr_grk_qcu_prs_mcd_lat_bem_wly_ctl_amh_por_mao_ita_swt_cze_akn_jav_tha_chh_knd_moo_xho_tur_scr_swe_azi_fbf_vie_owc_swa_bam_ses	-0.630932578266815	-1.50642796041968	0.135346592430275
292	sod_slo_lda_ben_owc_chh_amr_mcd_uzb_tur_tsw_mao_akn_lat_dut_bsq_svk_mlt_ses_cnt_ita_fre_cic_grk_igb_nor_hun_tsn_bem_fin_urd_hau_geo_bul_ctl_mol_swe_gam_sid_pan_est_yor_mly_glc_ind_jpn_tml_kor_por_arw_ven_alb_tag_bos_aeg_sun_mnd_lit_ewe_ukr_wly_spa_cze_pol_afr_qcu_krd_ger_rom_fbf_tig_eng_anl_scr_bat_hin_swt_guj_dyu_jav_tha_amh_knd_moo_bam_aze_prs_rus_azi_dgb_vie_heb_zul_xho_swa	0.683717580299905	1.61548270068454	0.109593824714965
293	owc_grk_akn_ukr_wly_anl_mlt_pol_uzb_tur_ses_sun_dyu_rus_swe_bsq_mcd_gam_ven_mnd_afr_bos_igb_scr_bam_guj_fin_cic_xho_hun_krd_heb_geo_urd_slo_por_ita_tig_chh_ctl_est_tsw_jav_lat_tag_jpn_knd_kor_prs_spa_fbf_hin_bat_svk_sod_ind_cnt_rom_moo_lit_aeg_dut_ben_pan_nor_qcu_alb_ger_bul_tsn_sid_mol_amr_fre_mly_eng_ewe_cze_dgb_mao_tha_amh_tml_swa_zul_azi_glc_arw_aze_yor_vie_hau_swt_bem_lda	0.0824655349229323	0.194161034899448	0.84647327543183
294	owc_lit_bem_svk_aeg_wly_amh_hin_tur_azi_yor_mly_tsw_prs_bos_bsq_glc_chh_akn_cnt_nor_pan_swt_cze_moo_rus_est_tsn_ven_hun_ita_sid_geo_lat_ben_pol_afr_mlt_tig_eng_fin_lda_ind_por_mao_jpn_knd_kor_dut_guj_fbf_arw_sun_bul_gam_bat_mnd_mcd_swa_scr_amr_ukr_swe_grk_spa_qcu_urd_slo_fre_xho_anl_krd_heb_alb_jav_mol_igb_rom_ses_tag_tha_hau_tml_cic_dyu_uzb_ctl_ger_aze_zul_vie_sod_dgb_ewe_bam	0.400090843025652	0.945245506044203	0.346982954345733
295	chh_dut_dgb_rus_sod_gam_owc_mcd_uzb_tur_fbf_ind_ses_lit_bul_bsq_ctl_heb_moo_mnd_slo_alb_akn_guj_ven_pol_fin_bem_tsn_hun_ukr_amr_geo_arw_ger_krd_svk_anl_mlt_por_est_lda_mly_grk_mao_jpn_tml_kor_pan_ita_swa_swe_jav_fre_wly_bat_cnt_glc_igb_prs_hau_cze_hin_ben_scr_qcu_eng_spa_mol_tsw_sid_nor_aeg_afr_sun_bos_bam_rom_xho_tag_tha_tig_knd_zul_swt_azi_urd_lat_aze_yor_vie_amh_ewe_cic_dyu	-0.234748739775884	-0.554771048373912	0.580383085608363
296	sid_ita_dgb_guj_gam_chh_heb_grk_tur_uzb_bam_tag_bem_pan_alb_bsq_arw_sod_cic_mnd_mol_pol_ses_prs_tsn_bul_est_xho_swa_hun_ben_anl_geo_fre_bos_lit_lat_amh_aeg_krd_fin_zul_ind_nor_mao_jpn_knd_kor_afr_hin_fbf_eng_sun_spa_owc_jav_cnt_rus_dyu_urd_mlt_swe_ctl_scr_rom_qcu_ukr_glc_svk_lda_tig_por_wly_dut_mly_slo_moo_cze_yor_bat_tha_amr_tml_tsw_igb_azi_mcd_ger_aze_ewe_vie_hau_swt_ven_akn	-0.533249562955145	-1.26990864828447	0.207285434798838
297	amr_scr_xho_por_hau_mlt_sod_prs_aze_azi_swt_mao_yor_alb_lit_bsq_pan_anl_bam_cnt_glc_afr_igb_nor_ven_hin_fin_akn_swa_est_ukr_sid_geo_ita_pol_dut_eng_amh_tig_cze_hun_ewe_tag_krd_ind_jpn_tml_kor_mol_mcd_bem_bul_bat_urd_aeg_jav_mnd_svk_dyu_rus_chh_lat_grk_arw_ben_qcu_bos_ger_fre_zul_owc_rom_heb_slo_mly_ctl_ses_spa_cic_sun_tha_wly_knd_lda_fbf_tur_swe_guj_uzb_dgb_vie_gam_tsn_tsw_moo	0.435732264331488	1.02456425321538	0.308226487816848
298	mlt_pol_dyu_bul_owc_gam_heb_spa_azi_tur_xho_mao_swt_por_bos_bsq_ukr_wly_ses_mnd_alb_krd_tsn_cze_akn_guj_fin_moo_fbf_est_ger_chh_geo_mol_svk_ctl_mcd_amr_sod_arw_hun_swa_ind_dut_mly_jpn_tml_kor_pan_scr_cic_hin_sun_lat_sid_bat_cnt_prs_zul_urd_tig_rus_eng_grk_slo_qcu_nor_afr_lit_yor_anl_ita_amh_swe_tag_ben_bem_rom_ven_jav_tha_hau_knd_tsw_ewe_uzb_fre_glc_aze_lda_vie_aeg_igb_dgb_bam	-0.0827973332803248	-0.19530741851042	0.845578361657286
299	chh_bul_dyu_bos_sid_wly_hau_prs_tur_uzb_tsw_mao_igb_ukr_alb_bsq_lat_owc_zul_cnt_urd_glc_lda_eng_bem_arw_fin_ven_moo_est_fre_heb_geo_lit_svk_ger_swe_amr_tig_guj_hun_akn_sun_mcd_mly_jpn_tml_kor_hin_nor_tsn_por_jav_scr_gam_tag_mnd_krd_fbf_ctl_aeg_rus_cze_ben_spa_qcu_ita_slo_pan_swa_mlt_mol_sod_pol_bat_dut_swt_rom_ses_ind_tha_amh_knd_cic_ewe_aze_grk_afr_azi_bam_vie_anl_yor_xho_dgb	0.0351572238941438	0.0830258501528493	0.934009429305336
300	wly_rus_ses_ger_sid_anl_aeg_urd_aze_tur_ven_sun_moo_arw_bul_bsq_afr_amr_bem_mnd_prs_rom_ewe_eng_cic_pol_est_tsw_fbf_hun_slo_amh_geo_mcd_nor_cze_ctl_heb_owc_glc_fin_yor_jav_krd_bat_jpn_knd_kor_ukr_grk_tsn_hin_mly_ben_mlt_mao_cnt_fre_lda_pan_hau_svk_lit_bos_scr_qcu_lat_guj_alb_swa_gam_por_tig_ita_ind_mol_dyu_dut_akn_tag_tha_chh_tml_xho_dgb_uzb_spa_swe_azi_swt_vie_sod_zul_igb_bam	-0.362623206325506	-0.858211089396764	0.392982359820717
301	chh_rus_swa_glc_wly_hau_aeg_ben_uzb_tur_tsn_jav_akn_grk_afr_bsq_spa_amr_swt_cnt_scr_bul_ven_krd_lda_lat_fin_fbf_yor_hun_lit_gam_geo_rom_arw_fre_eng_owc_tig_urd_est_igb_mao_cze_tag_jpn_tml_kor_pan_alb_cic_ctl_ind_hin_mlt_mly_mnd_slo_dgb_mcd_heb_dut_pol_ger_swe_qcu_ita_bos_svk_dyu_sid_por_sod_mol_bat_ukr_bam_nor_bem_sun_tha_anl_knd_ewe_tsw_azi_prs_guj_aze_xho_vie_amh_moo_ses_zul	-0.302657159408623	-0.715314611459584	0.476206664013224
302	anl_ben_akn_ukr_wly_sid_mlt_dut_aze_tur_ewe_tag_dgb_mol_cze_bsq_glc_gam_zul_cnt_fre_ctl_cic_arw_xho_spa_est_fbf_tsw_fin_lit_owc_geo_mcd_alb_pan_bul_aeg_heb_prs_hun_bem_mly_scr_ind_jpn_knd_kor_guj_urd_moo_slo_mao_ita_amr_sun_mnd_hin_swt_pol_sod_eng_svk_grk_krd_qcu_por_bos_nor_tsn_amh_rus_chh_ger_bat_swe_ses_lat_swa_jav_tha_hau_tml_ven_dyu_azi_afr_rom_uzb_yor_vie_tig_lda_igb_bam	-0.0923190577922448	-0.217620755504232	0.828201368343282
303	tig_fre_swa_dut_heb_gam_owc_guj_aze_azi_dgb_jav_bam_rus_bos_bsq_pol_sod_igb_cnt_ben_glc_yor_hin_swt_mol_hun_zul_xho_fin_mcd_amr_geo_ctl_nor_pan_ita_aeg_sid_lat_est_cic_tag_por_bat_jpn_tml_kor_alb_cze_lda_urd_sun_lit_wly_ind_mnd_ukr_dyu_scr_chh_prs_svk_krd_afr_qcu_slo_rom_bul_fbf_anl_swe_amh_ger_mly_eng_ses_spa_ven_mao_tha_hau_knd_bem_moo_uzb_grk_arw_tur_tsw_vie_mlt_tsn_akn_ewe	-0.507076657581115	-1.2072509815726	0.230397030557084
304	owc_bos_dyu_glc_hau_gam_sid_ctl_aze_azi_tsn_mao_lda_urd_pol_bsq_ben_tig_fbf_cnt_rom_prs_yor_lat_ewe_lit_fin_igb_swa_est_mcd_anl_geo_arw_rus_nor_afr_sod_mlt_krd_hun_bam_tag_eng_bat_jpn_tml_kor_ukr_bul_xho_scr_sun_ger_amh_mly_mnd_slo_cic_guj_wly_dut_spa_alb_svk_qcu_pan_fre_por_moo_chh_ita_aeg_grk_ind_swe_dgb_hin_ses_jav_tha_heb_knd_tsw_ven_uzb_mol_cze_tur_akn_vie_amr_swt_bem_zul	-0.118609587589794	-0.280097966719199	0.78002442348391
305	owc_rom_ven_ukr_amr_sod_wly_krd_tur_azi_fbf_bat_akn_glc_grk_bsq_ben_anl_bam_cnt_bul_nor_tsw_alb_moo_spa_fin_zul_cic_est_lat_aeg_geo_mcd_eng_slo_urd_hau_sid_dut_hun_bem_tag_rus_ind_jpn_tml_kor_svk_arw_igb_ctl_mly_prs_amh_jav_mnd_afr_tsn_mol_chh_fre_scr_por_hin_qcu_pan_cze_swe_xho_tig_guj_heb_ger_mao_ita_ewe_lit_yor_sun_tha_mlt_knd_ses_swt_aze_pol_bos_uzb_lda_vie_gam_swa_dyu_dgb	-0.455516600902062	-1.08142166538378	0.282305822967234
306	tig_bos_moo_mol_gam_anl_amr_guj_aze_tur_fbf_sun_tsn_lit_ita_bsq_alb_amh_cic_mnd_hin_swe_ses_lat_igb_prs_est_xho_dyu_fin_spa_aeg_geo_eng_scr_rom_slo_heb_wly_ben_hun_tsw_jav_mcd_mly_jpn_knd_kor_ger_rus_dgb_por_ind_dut_mlt_mao_cnt_pan_zul_glc_hau_arw_afr_ukr_fre_qcu_cze_urd_grk_akn_chh_krd_owc_pol_bat_nor_ewe_svk_yor_tag_tha_sod_tml_ven_bam_azi_bul_ctl_uzb_lda_vie_sid_swa_bem_swt	-0.761716637430485	-1.83281635042414	0.0700295119311347
307	heb_glc_lda_alb_wly_gam_sod_krd_azi_uzb_ven_sun_ses_svk_pol_bsq_dut_chh_dyu_mnd_por_cze_igb_guj_cic_ger_hun_bem_dgb_fin_mol_mlt_geo_grk_scr_ukr_spa_owc_sid_ctl_est_xho_jav_rom_mly_jpn_knd_kor_lat_lit_bam_fre_ind_hin_tig_tag_cnt_pan_ewe_bos_aeg_ben_mcd_prs_arw_qcu_slo_ita_rus_yor_amh_swe_hau_urd_bat_nor_swt_eng_swa_mao_tha_anl_tml_tsw_tsn_aze_bul_afr_tur_akn_vie_amr_fbf_moo_zul	-0.318243553737378	-0.753988755174405	0.452760801916074
308	aeg_ita_cic_nor_wly_amh_amr_ukr_azi_tur_ewe_jav_bem_bul_por_bsq_prs_anl_xho_cnt_ger_slo_ses_afr_swt_rom_est_dgb_tsw_fin_grk_hau_geo_mcd_fre_urd_krd_owc_heb_scr_hun_yor_mao_guj_bat_jpn_tml_kor_mol_svk_bam_dut_tag_swe_gam_mly_mnd_arw_lda_bos_mlt_rus_cze_ctl_pan_qcu_alb_ben_lat_moo_tig_pol_sid_lit_ind_glc_igb_hin_zul_sun_tha_sod_knd_tsn_swa_aze_spa_eng_uzb_dyu_vie_chh_akn_fbf_ven	-0.761986237786885	-1.83131118394246	0.0702557975918761
309	heb_pan_yor_ctl_aeg_anl_amr_slo_azi_aze_xho_mao_fbf_cze_grk_bsq_urd_sod_ven_mnd_por_glc_bam_afr_moo_rus_hun_zul_cic_est_rom_mlt_geo_ukr_mcd_nor_bul_wly_sid_dut_fin_tsn_jav_lat_tag_jpn_knd_kor_ger_arw_akn_ben_mly_scr_owc_sun_cnt_fre_swt_spa_chh_ita_svk_swe_alb_qcu_mol_eng_krd_dgb_gam_hin_amh_bos_bat_guj_lda_lit_dyu_ind_tha_hau_tml_tsw_ewe_uzb_prs_pol_tur_swa_vie_tig_igb_bem_ses	-0.41081825593154	-0.97358860420535	0.33278639280748
310	aeg_ukr_igb_dut_owc_sid_amr_ita_azi_uzb_xho_jav_bam_nor_glc_bsq_bul_gam_tsn_mnd_urd_cze_swa_krd_bem_bos_est_ewe_cic_hun_fre_mlt_geo_lat_swe_arw_ben_hau_tig_svk_fin_moo_tag_hin_bat_jpn_tml_kor_ctl_rus_tsw_mol_mao_pan_heb_ind_cnt_ger_dyu_prs_anl_afr_scr_eng_por_qcu_guj_slo_lit_ses_chh_mcd_amh_rom_mly_alb_lda_grk_yor_sun_tha_sod_knd_zul_akn_aze_spa_pol_tur_dgb_vie_wly_swt_ven_fbf	0.265087653676204	0.624311438187128	0.533951625486377
311	amr_rom_igb_ger_mlt_owc_anl_fre_uzb_azi_cic_tag_xho_slo_pol_bsq_urd_wly_bem_mnd_scr_grk_yor_nor_dyu_ctl_hun_moo_zul_fin_cze_tig_geo_prs_swe_bos_mcd_chh_hau_bul_est_tsw_sun_krd_bat_jpn_knd_kor_rus_eng_akn_pan_ind_lat_gam_jav_cnt_spa_ses_alb_amh_por_dut_lit_ben_qcu_glc_arw_mol_bam_aeg_ita_heb_svk_mao_hin_swt_afr_ven_mly_tha_sid_tml_swa_fbf_tur_ukr_guj_aze_dgb_vie_sod_tsn_lda_ewe	-0.869344127126704	-2.10761496723538	0.037754633974245
312	sid_urd_swa_arw_heb_anl_hau_bos_azi_aze_dyu_ind_akn_eng_pol_bsq_nor_tig_igb_cnt_pan_grk_bem_guj_yor_hin_fin_moo_fbf_est_cze_amh_geo_ger_mol_swe_glc_chh_wly_svk_hun_ven_mly_prs_mao_jpn_knd_kor_krd_rom_zul_lit_tag_por_gam_jav_mnd_rus_ewe_afr_sod_ita_spa_alb_mcd_qcu_ukr_lat_dut_swt_aeg_scr_mlt_ctl_sun_bul_dgb_ben_ses_bat_tha_amr_tml_bam_lda_tur_fre_slo_uzb_tsw_vie_owc_cic_xho_tsn	-0.0530910663531718	-0.125120631540664	0.900698118996054
313	wly_ben_ven_glc_mlt_owc_amr_spa_tur_uzb_fbf_mao_moo_arw_grk_bsq_slo_gam_xho_mnd_ctl_rom_akn_lit_lda_nor_hun_igb_tsn_fin_scr_amh_geo_pan_cze_por_bul_aeg_sod_fre_est_swt_sun_swe_tag_jpn_knd_kor_prs_krd_yor_afr_bat_alb_sid_mly_cnt_lat_cic_ger_hau_ita_mcd_ukr_guj_qcu_hin_rus_dut_dyu_chh_bos_tig_svk_ind_pol_bem_eng_bam_jav_tha_heb_tml_tsw_swa_aze_urd_mol_azi_ses_vie_anl_dgb_zul_ewe	-0.51862215909454	-1.23590882800783	0.219605082878674
314	hau_mcd_ven_slo_owc_sod_tig_spa_tur_azi_igb_ind_dyu_guj_alb_bsq_eng_anl_zul_mnd_lit_bos_cic_rom_yor_grk_est_bam_fbf_fin_rus_gam_geo_bul_mol_dut_nor_heb_amh_ben_hun_swt_sun_ger_mly_jpn_tml_kor_ukr_afr_moo_cze_mao_prs_sid_tag_cnt_urd_dgb_ita_mlt_ctl_arw_hin_glc_qcu_pan_por_lat_tsw_amr_fre_wly_pol_bat_krd_lda_svk_xho_jav_tha_aeg_knd_bem_akn_aze_scr_swe_uzb_swa_vie_chh_tsn_ewe_ses	-0.370723578913391	-0.878445980382348	0.381965680308943
315	sid_lat_tsw_eng_owc_amh_aeg_cze_azi_aze_fbf_bat_ven_alb_spa_bsq_dut_amr_xho_cnt_guj_afr_moo_swe_lda_ctl_est_tsn_cic_hun_mcd_sod_geo_lit_scr_bul_bos_anl_wly_slo_fin_igb_tag_nor_jav_jpn_knd_kor_krd_por_bem_pol_sun_ukr_tig_mao_mnd_ben_swa_fre_mlt_ger_urd_ita_arw_qcu_rom_hin_glc_swt_chh_svk_hau_pan_mly_rus_dyu_mol_ewe_ind_tha_heb_tml_ses_zul_uzb_prs_grk_tur_akn_vie_gam_yor_dgb_bam	-0.77088062693526	-1.85301636416981	0.067051034791589
316	anl_rus_tsw_guj_heb_sid_amr_lat_tur_aze_ven_mao_ses_eng_ukr_bsq_pol_tig_akn_cnt_prs_mcd_lda_mol_zul_ben_est_tsn_igb_hun_slo_hau_geo_cze_bos_arw_hin_amh_wly_svk_fin_ewe_mly_grk_tag_jpn_tml_kor_glc_alb_swt_krd_sun_ita_mlt_jav_mnd_swe_bem_dut_gam_ger_por_rom_fre_qcu_scr_urd_ctl_moo_chh_bul_sod_lit_bat_nor_dgb_pan_yor_ind_tha_aeg_knd_fbf_cic_uzb_afr_spa_azi_dyu_vie_owc_swa_bam_xho	0.251385062925983	0.591891184472614	0.55535964070601
317	mlt_bos_tsw_svk_gam_sid_heb_rus_tur_uzb_ewe_ind_moo_pan_afr_bsq_hin_tig_yor_cnt_mol_guj_akn_slo_ven_ben_fin_tsn_swa_est_urd_amr_geo_mcd_dut_krd_eng_aeg_wly_nor_hun_xho_jav_alb_mao_jpn_knd_kor_ita_ctl_ses_ukr_mly_rom_anl_bat_mnd_fre_bem_pol_amh_scr_spa_swe_bul_qcu_por_lat_prs_fbf_owc_cze_hau_lit_sun_grk_zul_ger_dyu_tag_tha_sod_tml_dgb_swt_azi_arw_glc_aze_cic_vie_chh_bam_lda_igb	-0.80175924499821	-1.9346700614171	0.0560699340003703
318	aeg_bos_swt_krd_amh_sod_amr_arw_uzb_aze_fbf_ind_yor_eng_lat_bsq_prs_anl_zul_mnd_ben_rus_dgb_nor_akn_glc_fin_swa_xho_est_slo_wly_geo_cze_fre_pol_ctl_tig_hau_lit_hun_lda_sun_scr_mao_jpn_tml_kor_guj_por_ven_ukr_tag_spa_chh_bat_cnt_rom_igb_urd_owc_swe_alb_ger_ita_qcu_svk_bul_mol_bam_sid_grk_gam_pan_mly_mcd_bem_dut_cic_jav_tha_mlt_knd_ewe_moo_azi_afr_hin_tur_dyu_vie_heb_tsw_tsn_ses	-0.745006916687822	-1.78826640010311	0.0769895787673169
319	mlt_grk_igb_bul_heb_hau_sod_svk_azi_uzb_zul_mao_lda_scr_glc_bsq_rus_amr_bem_cnt_cze_ger_ses_alb_moo_mol_hun_swt_dyu_est_pan_wly_geo_slo_hin_dut_mcd_aeg_gam_arw_fin_tsw_sun_guj_mly_jpn_knd_kor_krd_afr_xho_por_ind_pol_amh_jav_mnd_ctl_swa_spa_tig_lat_bos_rom_ben_qcu_nor_lit_ita_tsn_anl_fre_chh_prs_bat_eng_bam_ukr_ven_tag_tha_sid_tml_dgb_akn_tur_urd_swe_aze_yor_vie_owc_ewe_cic_fbf	-0.588108494715845	-1.40267994088183	0.164041825177218
320	anl_rom_bem_rus_amr_heb_gam_arw_azi_uzb_lda_mao_dgb_mol_lit_bsq_swe_mlt_dyu_mnd_eng_krd_ses_bul_swa_mcd_hun_moo_yor_fin_bos_chh_geo_scr_fre_pol_spa_amh_aeg_lat_est_tsw_ind_hin_mly_jpn_knd_kor_glc_ctl_ewe_ita_sun_ukr_sid_jav_cnt_svk_tsn_alb_hau_afr_nor_dut_urd_qcu_prs_slo_ben_igb_tig_por_sod_guj_bat_grk_fbf_cze_swt_tag_tha_wly_tml_akn_cic_tur_pan_ger_aze_xho_vie_owc_zul_bam_ven	-0.74966935421763	-1.80133500304163	0.0748908434054067
321	wly_bos_ven_spa_owc_tig_chh_svk_tur_azi_ewe_tag_akn_mcd_alb_bsq_urd_hau_swt_mnd_bul_arw_moo_pan_igb_eng_est_yor_dgb_fin_lit_amh_geo_por_guj_cze_krd_sid_amr_grk_hun_dyu_bat_nor_mly_jpn_knd_kor_mol_rom_swa_swe_mao_afr_heb_ind_cnt_glc_fbf_rus_gam_slo_scr_ita_ukr_qcu_pol_ben_ger_bem_anl_ctl_aeg_prs_jav_fre_tsw_hin_xho_sun_tha_mlt_tml_lda_tsn_uzb_dut_lat_aze_bam_vie_sod_zul_cic_ses	0.411485055408946	0.970252830820335	0.334437159250616
322	wly_scr_tsn_rom_sod_heb_chh_lit_azi_tur_igb_mly_cic_eng_mcd_bsq_prs_owc_bem_mnd_rus_guj_moo_grk_dgb_bul_hun_xho_zul_est_arw_amr_geo_nor_pol_krd_ctl_aeg_anl_slo_fin_swa_bat_urd_sun_jpn_tml_kor_ita_fre_ven_bos_mao_ger_hau_tag_cnt_lat_yor_mol_amh_swe_por_afr_pan_qcu_cze_alb_spa_akn_gam_svk_mlt_hin_jav_ukr_tsw_glc_lda_ind_tha_tig_knd_dyu_bam_aze_ben_dut_uzb_fbf_vie_sid_ses_swt_ewe	-0.557073819802117	-1.32916028558949	0.187046676797514
323	owc_slo_bam_guj_amr_wly_sid_mcd_tur_azi_igb_tag_tsn_bos_ukr_bsq_swe_chh_lda_mnd_rom_hin_cic_prs_yor_fre_hun_akn_swa_est_ger_tig_geo_bul_rus_ben_por_aeg_sod_afr_fin_swt_ind_mol_bat_jpn_tml_kor_lit_ita_ewe_krd_mao_pan_gam_mly_cnt_spa_fbf_ctl_mlt_urd_grk_arw_pol_qcu_glc_dut_lat_zul_hau_scr_heb_svk_sun_nor_xho_cze_moo_jav_tha_amh_knd_ses_dyu_aze_eng_alb_uzb_tsw_vie_anl_bem_dgb_ven	-0.0113421658388029	-0.0267591585071644	0.978709165036619
324	aeg_mcd_igb_lat_sod_hau_tig_ctl_uzb_azi_dgb_mao_xho_scr_rus_bsq_ita_heb_zul_cnt_bos_alb_yor_hin_ses_pol_est_tsn_ven_fin_afr_wly_geo_ger_dut_glc_grk_amh_chh_krd_hun_swa_jav_prs_bat_jpn_tml_kor_nor_arw_tsw_cze_sun_lit_owc_ind_mnd_pan_moo_rom_gam_slo_swe_ben_bul_qcu_spa_mol_guj_fbf_mlt_svk_amr_ukr_tag_urd_bem_fre_cic_mly_tha_anl_knd_dyu_akn_tur_eng_por_aze_ewe_vie_sid_bam_swt_lda	-0.588796732703529	-1.40422701685773	0.16358211012346
325	heb_prs_moo_krd_sid_amr_sod_ben_tur_uzb_swt_mly_cic_guj_ger_bsq_afr_aeg_zul_cnt_grk_eng_ewe_spa_lda_hin_hun_swa_igb_est_glc_wly_geo_arw_por_svk_urd_anl_gam_mcd_fin_akn_tag_pan_bat_jpn_knd_kor_rom_alb_ven_lat_sun_slo_chh_mao_mnd_bul_bem_nor_tig_mol_pol_ctl_scr_qcu_ukr_cze_ita_dgb_mlt_rus_hau_fre_ind_swe_dyu_bos_bam_jav_tha_amh_tml_tsn_fbf_azi_dut_lit_aze_tsw_vie_owc_ses_xho_yor	-0.594387316179007	-1.41911432134059	0.15920864275821
326	amr_scr_yor_prs_owc_sod_heb_alb_aze_azi_swt_mly_bam_grk_ctl_bsq_hin_anl_zul_cnt_bos_glc_tsn_urd_dyu_eng_est_cic_swa_fin_mol_sid_geo_nor_slo_cze_rus_hau_tig_bul_hun_fbf_tag_krd_ind_jpn_tml_kor_ger_svk_akn_arw_mao_spa_chh_sun_mnd_afr_moo_rom_wly_ita_lit_lat_dut_qcu_swe_ukr_fre_ven_aeg_guj_gam_mcd_bat_pan_bem_pol_tsw_jav_tha_amh_knd_xho_ses_tur_ben_por_uzb_dgb_vie_mlt_lda_igb_ewe	-0.370675957597962	-0.8779766909463	0.382218980031188
327	anl_dut_tsn_ctl_heb_tig_owc_scr_azi_aze_bam_bat_akn_ita_krd_bsq_alb_mlt_igb_mnd_rom_guj_ewe_fre_moo_mol_hun_fbf_lda_est_swe_aeg_geo_slo_bos_hin_cze_gam_amr_mcd_fin_swa_sun_urd_ind_jpn_tml_kor_por_eng_cic_pol_mao_rus_chh_tag_cnt_spa_ses_pan_sod_glc_lat_afr_lit_qcu_arw_prs_nor_swt_hau_ben_sid_ger_mly_bul_xho_grk_dyu_jav_tha_amh_knd_bem_ven_uzb_ukr_svk_tur_tsw_vie_wly_zul_yor_dgb	-0.478251285981028	-1.13615946188188	0.258809138724743
328	tig_krd_swa_grk_amr_aeg_mlt_spa_tur_azi_ses_tag_akn_bos_guj_bsq_mol_heb_dyu_cnt_glc_lat_cic_ctl_yor_alb_hun_bam_fbf_fin_nor_owc_geo_pan_swe_cze_svk_sod_wly_hin_est_swt_bat_rom_mly_jpn_tml_kor_slo_ger_ewe_rus_ind_ben_amh_jav_mnd_por_dgb_ukr_anl_pol_bul_prs_urd_qcu_lit_eng_mcd_igb_chh_scr_sid_arw_sun_afr_tsn_fre_ven_mao_tha_hau_knd_bem_zul_aze_dut_ita_uzb_tsw_vie_gam_xho_lda_moo	-0.278660862348218	-0.658861492574919	0.511612712633455
329	owc_nor_tsw_afr_mlt_wly_amh_ukr_azi_aze_bam_mly_ven_ita_spa_bsq_hin_anl_swa_cnt_arw_prs_swt_eng_zul_bos_hun_fbf_tsn_est_pan_hau_geo_guj_urd_por_swe_sod_tig_lat_fin_ewe_ind_bul_sun_jpn_knd_kor_alb_lit_dgb_cze_tag_scr_gam_jav_mnd_mol_lda_rus_chh_ctl_ben_krd_slo_qcu_dut_grk_mcd_igb_aeg_rom_heb_pol_bat_svk_ses_fre_moo_mao_tha_amr_tml_akn_xho_tur_ger_glc_uzb_dyu_vie_sid_yor_cic_bem	-0.103432133055876	-0.245368364174476	0.806711869444285
330	amh_ukr_tsn_mol_aeg_heb_wly_cze_tur_azi_zul_tag_moo_bul_glc_bsq_guj_chh_yor_mnd_svk_scr_tsw_urd_ewe_arw_fin_dgb_bam_hun_fre_anl_geo_lat_nor_eng_lit_amr_tig_ben_est_akn_mao_rus_ind_jpn_tml_kor_dut_alb_igb_afr_sun_mcd_hau_jav_cnt_ctl_dyu_spa_sod_pan_slo_swe_bos_qcu_rom_hin_grk_bem_mlt_por_gam_pol_mly_ger_ven_krd_swa_bat_tha_owc_knd_xho_lda_uzb_ita_prs_aze_swt_vie_sid_fbf_cic_ses	0.348151053004763	0.823078717482336	0.412568810695247
331	tig_ger_ewe_urd_heb_gam_hau_lat_uzb_tur_zul_bat_swa_ben_krd_bsq_pan_mlt_fbf_cnt_svk_arw_dgb_rom_ven_cze_fin_moo_igb_est_alb_owc_geo_rus_grk_ita_bul_chh_amh_eng_hun_dyu_mao_slo_tag_jpn_knd_kor_prs_spa_bem_hin_sun_ctl_sod_jav_mnd_bos_lda_nor_sid_afr_glc_guj_dut_qcu_por_ukr_mcd_akn_aeg_lit_amr_fre_mly_scr_ses_pol_bam_ind_tha_wly_tml_xho_tsw_azi_mol_swe_aze_swt_vie_anl_yor_tsn_cic	0.805421442923991	1.91505204002827	0.0585589394906401
332	aeg_grk_ven_ger_chh_gam_wly_mcd_tur_azi_ses_ind_moo_svk_por_bsq_pan_anl_dgb_cnt_cze_krd_cic_hin_akn_slo_fin_tsw_tsn_hun_lit_mlt_geo_bos_swe_pol_afr_amh_sid_urd_est_bem_bat_glc_mly_jpn_tml_kor_rus_spa_bam_bul_tag_fre_owc_mao_mnd_prs_swa_rom_hau_eng_ita_ben_guj_qcu_dut_ukr_alb_zul_sod_arw_heb_ctl_sun_mol_dyu_nor_ewe_jav_tha_tig_knd_fbf_xho_aze_lat_scr_uzb_yor_vie_amr_swt_igb_lda	-0.406470668249614	-0.964582535998042	0.337255491869322
333	sid_glc_ewe_dut_amh_tig_gam_hin_azi_uzb_bem_bat_tsw_guj_ben_bsq_arw_chh_moo_cnt_mol_scr_tsn_nor_igb_lit_hun_ses_swa_fin_rom_hau_geo_alb_grk_ger_ita_amr_sod_pol_est_fbf_mao_ctl_mly_jpn_knd_kor_mcd_bos_yor_svk_sun_krd_mlt_ind_mnd_rus_zul_prs_anl_afr_cze_pan_ukr_qcu_swe_urd_spa_cic_heb_bul_wly_fre_jav_slo_swt_por_dgb_tag_tha_aeg_tml_xho_lda_aze_lat_eng_tur_bam_vie_owc_dyu_akn_ven	-0.604772126237607	-1.44814737537453	0.15093888325699
334	chh_hin_xho_fre_owc_wly_mlt_cze_tur_aze_lda_mly_fbf_slo_spa_bsq_ctl_sid_bam_mnd_mol_pol_tsw_bos_igb_pan_hun_zul_cic_est_ger_amh_geo_afr_mcd_glc_krd_sod_amr_rom_fin_bem_mao_dut_sun_jpn_tml_kor_urd_rus_dgb_lat_ind_prs_tig_tag_cnt_grk_ewe_ita_aeg_swe_alb_ukr_nor_qcu_scr_guj_por_akn_heb_bul_anl_arw_bat_svk_swt_ben_ses_jav_tha_hau_knd_yor_moo_azi_eng_lit_uzb_dyu_vie_gam_ven_swa_tsn	-0.00676561673390328	-0.0159410752051827	0.987315549872736
335	sid_nor_bam_eng_heb_owc_amh_mcd_tur_aze_zul_jav_ven_ger_lit_bsq_svk_hau_dgb_mnd_rom_bul_ses_por_fbf_scr_fin_bem_tsn_hun_afr_amr_geo_cze_slo_swe_arw_aeg_gam_bos_est_tsw_tag_urd_mao_jpn_tml_kor_krd_rus_swt_glc_ind_prs_sod_sun_cnt_ita_yor_mol_anl_pan_fre_spa_lat_qcu_alb_ukr_ctl_igb_wly_pol_tig_hin_bat_guj_lda_dut_ewe_mly_tha_chh_knd_cic_swa_azi_ben_grk_uzb_moo_vie_mlt_xho_dyu_akn	0.00175315849769783	0.0041357006790412	0.996709056141537
336	tig_lat_ses_pol_mlt_sod_sid_mcd_uzb_tur_ven_mao_tsn_krd_por_bsq_cze_chh_lda_mnd_eng_afr_tsw_nor_bam_ukr_hun_dgb_ewe_fin_ben_hau_geo_swe_ger_lit_grk_wly_gam_scr_est_dyu_sun_rom_jav_jpn_knd_kor_pan_slo_yor_prs_mly_ita_owc_ind_cnt_svk_akn_alb_amh_bos_guj_glc_mol_qcu_arw_dut_hin_swt_amr_bul_anl_ctl_bat_rus_fbf_urd_zul_tag_tha_heb_tml_cic_bem_aze_fre_spa_azi_xho_vie_aeg_swa_igb_moo	-0.28967332729373	-0.685745570409685	0.494579489752869
337	wly_mol_yor_grk_amr_hau_sod_cze_tur_uzb_dgb_mly_bam_mcd_svk_bsq_rus_gam_ses_mnd_scr_ctl_xho_prs_ven_alb_fin_cic_swt_est_afr_amh_geo_krd_glc_pol_urd_chh_tig_rom_hun_moo_ind_ger_tag_jpn_knd_kor_spa_guj_zul_por_mao_pan_mlt_sun_cnt_bul_fbf_swe_owc_nor_lit_fre_eng_qcu_ben_slo_ukr_tsn_heb_arw_sid_hin_bat_bos_tsw_ita_akn_jav_tha_anl_tml_igb_swa_aze_dut_lat_azi_ewe_vie_aeg_lda_dyu_bem	-0.0603802024010908	-0.142493092656396	0.886998790931892
338	owc_bos_ewe_glc_mlt_amr_wly_ben_uzb_tur_igb_mao_fbf_mol_slo_bsq_krd_sod_bem_mnd_fre_hin_akn_rus_swa_ctl_est_tsw_yor_fin_bul_anl_geo_spa_afr_pan_scr_tig_sid_mcd_hun_lda_jav_nor_ind_jpn_knd_kor_cze_guj_moo_dut_sun_alb_aeg_mly_cnt_lit_swt_eng_amh_lat_ger_grk_ukr_qcu_svk_prs_pol_cic_chh_por_gam_urd_tag_arw_ven_rom_tsn_bat_tha_heb_tml_dgb_bam_aze_swe_ita_azi_ses_vie_hau_xho_zul_dyu	0.0629414117436396	0.148133048626442	0.882558476390928
339	gam_svk_swa_ger_wly_tig_aeg_rom_aze_azi_zul_bat_lda_eng_afr_bsq_hin_sod_fbf_cnt_bos_scr_igb_dut_dyu_mol_fin_akn_dgb_est_swe_chh_geo_arw_ukr_urd_slo_owc_amh_por_hun_yor_mly_alb_jav_jpn_knd_kor_ita_pol_moo_prs_tag_ben_mlt_ind_mnd_nor_tsw_fre_hau_cze_spa_pan_krd_qcu_grk_ctl_glc_bem_sid_mcd_amr_guj_mao_lit_xho_lat_tsn_sun_tha_heb_tml_swt_cic_uzb_rus_bul_tur_ewe_vie_anl_bam_ses_ven	0.307850951769637	0.72526202267044	0.470112310960535
340	wly_fre_cic_bul_heb_aeg_chh_ben_tur_aze_zul_sun_ewe_nor_cze_bsq_urd_sid_igb_mnd_lit_slo_tsw_swe_fbf_ger_est_bam_yor_hun_krd_sod_geo_bos_glc_arw_rus_amh_gam_hin_fin_bem_bat_guj_tag_jpn_tml_kor_pan_spa_xho_grk_ind_lat_tig_mao_cnt_svk_swt_ita_owc_eng_afr_por_ctl_qcu_scr_ukr_rom_tsn_mlt_pol_anl_mol_jav_mcd_moo_dut_dgb_mly_tha_hau_knd_akn_dyu_uzb_prs_alb_azi_swa_vie_amr_lda_ses_ven	0.0366190891208361	0.0862184021723151	0.931478157435313
341	mlt_afr_dgb_prs_aeg_gam_amr_spa_azi_aze_yor_jav_bam_pan_bul_bsq_ben_sod_xho_cnt_lat_urd_lda_rom_dyu_guj_est_ven_swt_fin_glc_anl_geo_fre_ukr_krd_mcd_heb_amh_swe_hun_fbf_mao_lit_sun_jpn_tml_kor_cze_ctl_igb_dut_ind_svk_owc_mly_mnd_eng_cic_rus_tig_hin_scr_slo_pol_qcu_ita_nor_alb_tsw_sid_bos_wly_ger_tag_mol_moo_por_ses_bat_tha_chh_knd_bem_tsn_tur_arw_grk_uzb_zul_vie_hau_swa_akn_ewe	-0.458565444192069	-1.09049661812029	0.278311825608414
342	heb_spa_yor_rus_anl_amh_aeg_fre_tur_aze_xho_sun_lda_prs_svk_bsq_bul_sid_swa_mnd_nor_pan_ses_afr_akn_eng_fin_dyu_zul_hun_dut_mlt_geo_grk_lat_ben_scr_gam_hau_ger_est_cic_mly_rom_bat_jpn_knd_kor_hin_mcd_bem_ita_jav_swe_chh_tag_cnt_glc_tsn_urd_sod_arw_cze_bos_pol_qcu_mol_por_ctl_igb_amr_ukr_owc_slo_ind_guj_ven_krd_ewe_mao_tha_wly_tml_moo_dgb_azi_lit_alb_uzb_tsw_vie_tig_bam_fbf_swt	0.12450281289849	0.29288847176923	0.770259905917891
343	amr_spa_igb_bos_chh_wly_hau_lat_uzb_tur_ven_ind_yor_mcd_krd_bsq_mol_aeg_ewe_cnt_ben_afr_ses_scr_xho_hin_hun_tsw_swt_fin_grk_owc_geo_slo_ctl_swe_ukr_sod_amh_pol_est_swa_tag_glc_bat_jpn_tml_kor_guj_fre_tsn_ger_jav_por_gam_mao_mnd_nor_moo_rus_mlt_rom_svk_prs_eng_qcu_lit_bul_cze_zul_anl_ita_tig_pan_mly_arw_dyu_urd_fbf_sun_tha_heb_knd_bem_bam_azi_dut_alb_aze_dgb_vie_sid_cic_lda_akn	-0.133828239767152	-0.315446988815157	0.753129060241699
344	sid_dut_fbf_bul_chh_gam_wly_rom_azi_tur_zul_bat_lda_spa_glc_bsq_hin_amr_tsw_cnt_guj_pol_dyu_rus_moo_bos_est_ses_bam_fin_grk_aeg_geo_pan_nor_scr_ita_mlt_amh_ger_hun_ven_ind_lit_sun_jpn_knd_kor_urd_afr_akn_prs_mao_mcd_owc_mly_mnd_mol_xho_ctl_tig_slo_krd_svk_lat_qcu_alb_fre_eng_tsn_sod_ukr_heb_ben_jav_por_bem_arw_swt_tag_tha_hau_tml_swa_dgb_uzb_swe_cze_aze_cic_vie_anl_yor_igb_ewe	-0.267766822420858	-0.632982158656123	0.52829871476173
345	aeg_rom_swt_ctl_amh_heb_hau_hin_aze_uzb_lda_bat_moo_prs_swe_bsq_spa_tig_ven_mnd_urd_dut_ewe_bul_zul_bos_fin_swa_cic_est_eng_sod_geo_ukr_fre_grk_ita_gam_mlt_slo_hun_xho_mly_mol_tag_jpn_tml_kor_pol_ben_igb_alb_ind_mcd_wly_jav_cnt_rus_tsn_krd_anl_scr_cze_afr_guj_qcu_lat_por_ger_dgb_owc_arw_chh_glc_mao_svk_dyu_nor_fbf_sun_tha_sid_knd_bem_bam_azi_lit_pan_tur_tsw_vie_amr_akn_yor_ses	-0.296858961604112	-0.702108687684693	0.484364908411621
346	mlt_alb_xho_swe_amh_sod_wly_por_tur_aze_moo_sun_tsw_rus_mcd_bsq_krd_aeg_dgb_cnt_pol_glc_lda_ben_bam_cze_est_zul_dyu_hun_urd_amr_geo_grk_mol_lat_bos_chh_anl_lit_fin_ven_tag_ctl_mly_jpn_tml_kor_rom_afr_ses_dut_jav_prs_sid_ind_mnd_pan_tsn_slo_owc_nor_ger_ita_spa_qcu_hin_ukr_arw_akn_tig_scr_hau_fre_mao_eng_igb_guj_swa_bat_tha_heb_knd_swt_cic_azi_svk_bul_uzb_bem_vie_gam_ewe_yor_fbf	-0.985165109738241	-2.39820195953841	0.0184725738387309
347	heb_fre_ewe_spa_chh_owc_mlt_hin_tur_azi_bam_jav_bem_lit_slo_bsq_afr_anl_dgb_mnd_pan_rom_swt_nor_swa_pol_hun_moo_akn_est_ctl_gam_geo_arw_ita_glc_prs_sod_hau_bos_fin_zul_tag_ger_mao_jpn_knd_kor_lat_ben_ven_dut_ind_eng_tig_bat_cnt_por_xho_urd_aeg_cze_swe_ukr_mcd_qcu_rus_krd_svk_yor_amr_grk_wly_scr_mly_mol_igb_bul_dyu_sun_tha_sid_tml_lda_tsn_uzb_guj_alb_aze_cic_vie_amh_tsw_fbf_ses	-0.0987001219343308	-0.232584088266146	0.816595471475189
348	hau_afr_ven_prs_sid_aeg_heb_urd_azi_aze_dgb_sun_swt_rom_por_bsq_pol_gam_tsw_mnd_mcd_eng_xho_mol_bam_slo_est_ses_zul_fin_pan_owc_geo_cze_krd_svk_arw_anl_amh_bos_hun_igb_tag_grk_mly_jpn_knd_kor_swe_nor_cic_fre_jav_hin_sod_ind_cnt_ger_bem_alb_tig_ukr_rus_guj_lat_qcu_bul_lit_ita_moo_wly_scr_mlt_ctl_mao_glc_fbf_ben_lda_bat_tha_amr_tml_dyu_ewe_uzb_spa_dut_tur_tsn_vie_chh_swa_yor_akn	-0.716989093938296	-1.72137568918284	0.0885076263698574
349	heb_urd_ses_lit_mlt_chh_hau_nor_azi_tur_xho_sun_yor_slo_hin_bsq_guj_owc_bam_mnd_svk_swe_swa_bos_bem_alb_fin_tsn_lda_est_lat_aeg_geo_pan_bul_dut_rus_anl_gam_por_hun_ewe_tag_arw_jav_jpn_knd_kor_ger_scr_akn_eng_mao_prs_tig_ind_cnt_pol_dgb_cze_sod_ctl_spa_mcd_fre_qcu_mol_glc_grk_dyu_amh_krd_sid_ukr_mly_ben_ven_afr_tsw_bat_tha_amr_tml_fbf_swt_aze_rom_ita_uzb_moo_vie_wly_cic_zul_igb	-0.0730489979385018	-0.172475831678831	0.86343825397631
350	tig_slo_akn_ger_owc_amr_heb_glc_azi_uzb_yor_ind_ven_svk_guj_bsq_nor_sod_moo_mnd_ben_swe_xho_krd_fbf_ctl_fin_swa_ewe_est_pan_amh_geo_lat_rom_fre_lit_sid_hau_ukr_hun_igb_tag_mcd_sun_jpn_tml_kor_grk_alb_bam_mol_bat_prs_mlt_jav_cnt_rus_tsn_urd_aeg_pol_eng_dut_afr_qcu_cze_hin_spa_zul_anl_scr_chh_bul_mao_por_bem_arw_tsw_mly_tha_gam_knd_swt_dyu_tur_bos_ita_aze_dgb_vie_wly_lda_cic_ses	0.51920886149134	1.22845620975455	0.222375460087654
351	mlt_eng_lda_nor_sid_wly_amr_glc_aze_uzb_yor_jav_dgb_ben_pol_bsq_pan_tig_bam_mnd_afr_cze_swt_scr_moo_slo_est_ven_tsw_fin_bos_owc_geo_svk_mcd_spa_grk_chh_sod_prs_hun_ses_bat_lat_ind_jpn_knd_kor_ita_arw_cic_urd_mly_lit_gam_sun_cnt_guj_akn_mol_amh_ukr_rom_swe_dut_qcu_por_rus_hin_zul_aeg_ger_heb_fre_mao_bul_tsn_krd_ewe_tag_tha_anl_tml_dyu_bem_tur_ctl_alb_azi_fbf_vie_hau_swa_igb_xho	-0.127623463122594	-0.300818031015524	0.764224748359061
352	owc_lat_fbf_rom_anl_aeg_tig_swe_tur_uzb_tsn_ind_cic_lit_glc_bsq_mcd_chh_swt_mnd_hin_spa_bem_nor_ven_fre_hun_ewe_dyu_fin_ita_heb_geo_ukr_pan_slo_rus_mlt_wly_afr_est_zul_mly_alb_sun_jpn_knd_kor_bul_por_bam_krd_mao_ben_sid_bat_cnt_ger_dgb_scr_sod_arw_dut_urd_guj_qcu_eng_ctl_pol_moo_amr_mol_gam_prs_jav_bos_akn_grk_yor_tag_tha_hau_tml_lda_ses_aze_svk_cze_azi_igb_vie_amh_swa_tsw_xho	0.037064938941327	0.0872741215717762	0.930641265100789
353	aeg_fre_fbf_pol_anl_wly_gam_hin_azi_aze_lda_mly_tsw_rom_cze_bsq_dut_heb_yor_mnd_pan_bos_swt_glc_ewe_mol_est_cic_moo_hun_ctl_mlt_geo_por_ben_guj_krd_amh_sid_spa_fin_akn_ind_bul_mao_jpn_knd_kor_nor_ger_dgb_swe_tag_prs_hau_bat_cnt_urd_bem_slo_chh_scr_rus_lit_afr_qcu_grk_ukr_eng_swa_sod_svk_amr_mcd_sun_arw_tsn_lat_bam_jav_tha_owc_tml_ven_dyu_uzb_alb_ita_tur_ses_vie_tig_zul_igb_xho	-0.339584671004588	-0.805458945081193	0.422609495561594
354	gam_hin_tsw_glc_sod_chh_hau_svk_aze_uzb_dgb_sun_ven_prs_bul_bsq_dut_aeg_lda_mnd_rom_por_bam_mcd_zul_ukr_hun_igb_cic_est_mol_heb_geo_lat_lit_guj_urd_amh_mlt_slo_fin_fbf_tag_grk_mly_jpn_knd_kor_nor_ger_moo_ben_ind_ctl_amr_jav_cnt_swe_swt_arw_sid_pol_alb_bos_fre_qcu_ita_afr_spa_bem_wly_eng_tig_scr_mao_pan_dyu_cze_yor_bat_tha_anl_tml_tsn_akn_azi_rus_krd_tur_xho_vie_owc_ses_ewe_swa	-0.199828256960464	-0.471325291423878	0.638512260092197
355	tig_por_moo_afr_anl_heb_amh_eng_aze_azi_dgb_tag_yor_grk_mol_bsq_lit_wly_cic_mnd_rus_ben_swt_rom_ewe_cze_fin_ven_ses_hun_slo_aeg_geo_arw_spa_fre_pol_gam_sid_ctl_est_xho_mly_prs_bat_jpn_tml_kor_scr_mcd_tsw_swe_mao_svk_sod_sun_cnt_bos_zul_lat_owc_pan_urd_ita_hin_qcu_ukr_ger_nor_fbf_amr_dut_chh_glc_jav_krd_akn_bul_igb_ind_tha_mlt_knd_bem_tsn_uzb_guj_alb_tur_dyu_vie_hau_lda_bam_swa	0.0128402407525088	0.0302378649747687	0.975942147356015
356	tig_mcd_ewe_urd_hau_amh_chh_pan_uzb_aze_cic_sun_yor_pol_hin_bsq_glc_gam_dyu_cnt_guj_ger_zul_ukr_bem_prs_hun_igb_akn_fin_slo_sod_geo_ben_arw_krd_afr_amr_heb_ita_est_swa_jav_eng_bat_jpn_tml_kor_mol_lit_ses_nor_mao_swe_anl_mly_mnd_ctl_moo_lat_sid_grk_bos_fre_rus_qcu_por_svk_dut_dgb_owc_cze_mlt_bul_ind_alb_bam_rom_fbf_tag_tha_wly_knd_lda_xho_azi_scr_spa_tur_ven_vie_aeg_swt_tsw_tsn	-0.000429846894388664	-0.00101237459185548	0.999194410517473
357	aeg_ger_bam_fre_amh_mlt_chh_por_aze_tur_cic_tag_ewe_alb_lit_bsq_grk_owc_igb_mnd_slo_ukr_tsn_ita_dgb_krd_est_swa_akn_hun_dut_heb_geo_bul_svk_pol_glc_gam_anl_rom_fin_xho_bat_pan_mly_jpn_knd_kor_cze_rus_swt_spa_ind_swe_sod_mao_cnt_eng_moo_hin_hau_arw_ctl_nor_mol_qcu_urd_ben_lat_tsw_amr_scr_sid_prs_jav_afr_ven_bos_dyu_sun_tha_tig_tml_lda_zul_uzb_mcd_guj_azi_ses_vie_wly_fbf_bem_yor	-0.631926042197803	-1.5129595047362	0.133680946839007
358	gam_ukr_swa_urd_amr_amh_wly_svk_aze_uzb_moo_ind_igb_bos_glc_bsq_slo_owc_dgb_cnt_prs_ita_akn_lit_fbf_nor_est_swt_ewe_fin_pan_sod_geo_eng_arw_dut_afr_tig_sid_scr_hun_tsn_tag_bul_sun_jpn_knd_kor_spa_alb_bam_ger_mao_hin_hau_jav_mnd_fre_cic_grk_chh_krd_ben_mcd_mol_qcu_por_swe_rus_xho_anl_guj_aeg_cze_mly_lat_ses_rom_tsw_bat_tha_heb_tml_bem_dyu_azi_pol_ctl_tur_yor_vie_mlt_zul_ven_lda	0.818391743079215	1.94764807757874	0.054473048127287
359	heb_lat_yor_lit_tig_sod_anl_pan_tur_aze_xho_bat_swa_dut_rus_bsq_svk_mlt_igb_mnd_alb_bul_bem_spa_lda_pol_fin_swt_zul_est_ben_wly_geo_bos_por_slo_cze_chh_gam_mol_hun_ewe_mao_afr_sun_jpn_tml_kor_glc_krd_dgb_mcd_ind_prs_amh_mly_cnt_rom_akn_nor_aeg_fre_arw_ita_ctl_qcu_ger_hin_urd_cic_sid_ukr_owc_eng_tag_swe_tsw_grk_tsn_jav_tha_amr_knd_dyu_ven_uzb_guj_scr_azi_fbf_vie_hau_bam_ses_moo	-0.41082814125273	-0.974270174612755	0.33244976452092
360	anl_ben_ewe_ukr_chh_sod_mlt_guj_tur_uzb_bem_bat_tsn_bul_alb_bsq_rom_gam_xho_cnt_afr_eng_akn_nor_yor_cze_est_zul_bam_hun_krd_hau_geo_pan_grk_ita_dut_amr_owc_swe_fin_tsw_ind_scr_tag_jpn_knd_kor_spa_rus_cic_urd_jav_bos_wly_mao_mnd_arw_igb_fre_tig_lit_lat_ctl_glc_qcu_por_pol_mcd_swt_sid_hin_heb_slo_sun_ger_ses_prs_dgb_mly_tha_amh_tml_swa_lda_aze_mol_svk_azi_moo_vie_aeg_fbf_ven_dyu	-0.810511935448129	-1.95539170277	0.0535387205563162
361	aeg_bul_dgb_nor_chh_gam_hau_arw_uzb_aze_cic_tag_swa_spa_rus_bsq_grk_wly_fbf_cnt_pan_guj_akn_cze_bam_mcd_hun_swt_zul_fin_lat_amh_geo_pol_glc_ita_svk_heb_tig_por_est_xho_jav_rom_mao_jpn_knd_kor_hin_dut_bem_alb_sun_ben_amr_bat_mnd_ctl_ses_afr_owc_fre_swe_lit_krd_qcu_eng_ukr_bos_lda_sod_mol_mlt_slo_mly_ger_tsw_urd_yor_ind_tha_anl_tml_dyu_igb_tur_scr_prs_azi_ven_vie_sid_moo_ewe_tsn	-0.338024772684667	-0.799710917426817	0.425916241511032
362	amr_arw_cic_rom_amh_mlt_sid_glc_aze_azi_swa_mly_yor_guj_pan_bsq_eng_tig_bam_cnt_ukr_bos_moo_spa_dgb_alb_hun_swt_ewe_fin_ita_hau_geo_krd_prs_urd_fre_gam_heb_hin_est_akn_ind_swe_tag_jpn_tml_kor_mol_ger_bem_lat_bat_svk_chh_sun_mnd_rus_tsw_afr_owc_dut_mcd_ctl_cze_qcu_ben_nor_lit_igb_wly_grk_anl_pol_jav_scr_lda_bul_zul_mao_tha_aeg_knd_dyu_tsn_tur_slo_por_uzb_fbf_vie_sod_xho_ven_ses	-0.335284810949362	-0.793505544021147	0.42950325760731
363	heb_mcd_igb_lit_amh_chh_amr_scr_azi_aze_xho_jav_dgb_dut_spa_bsq_svk_sid_dyu_cnt_ben_prs_tsw_lat_swt_swe_fin_fbf_lda_hun_krd_wly_geo_arw_afr_glc_por_gam_hau_urd_est_bem_mao_bos_mly_jpn_knd_kor_hin_pan_tsn_ctl_ind_bul_aeg_bat_mnd_ukr_ses_mol_sod_pol_alb_slo_fre_qcu_eng_rus_ger_akn_owc_cze_mlt_ita_sun_nor_ven_grk_swa_tag_tha_anl_tml_cic_moo_uzb_guj_rom_tur_ewe_vie_tig_bam_zul_yor	0.488504809353635	1.15243118192731	0.252097639213084
364	aeg_prs_zul_ger_sod_hau_amr_cze_azi_uzb_ven_sun_moo_lat_ita_bsq_ctl_wly_tsn_mnd_dut_glc_dgb_ukr_bem_nor_est_akn_yor_fin_pol_chh_geo_rus_spa_krd_afr_tig_mlt_swe_hun_swa_tag_bos_jav_jpn_knd_kor_mol_alb_dyu_pan_ind_urd_gam_bat_cnt_bul_fbf_fre_heb_guj_por_scr_grk_qcu_svk_lit_hin_swt_amh_arw_anl_mcd_mao_rom_cic_slo_lda_mly_tha_owc_tml_bam_xho_tur_eng_ben_aze_tsw_vie_sid_igb_ses_ewe	-0.0364753047153056	-0.0858467223220479	0.93177281472228
365	heb_urd_lda_mcd_sod_wly_hau_ukr_aze_azi_fbf_mly_cic_eng_glc_bsq_cze_sid_dgb_cnt_rus_pol_yor_grk_ven_pan_hun_swa_bam_est_lat_amh_geo_krd_bul_scr_por_mlt_gam_rom_fin_bem_sun_ctl_ind_jpn_knd_kor_dut_mol_dyu_ger_bat_hin_owc_jav_mnd_alb_ses_bos_aeg_spa_lit_ben_afr_qcu_svk_fre_guj_tsn_anl_prs_amr_arw_mao_nor_igb_slo_ewe_tag_tha_tig_tml_zul_swt_tur_ita_swe_uzb_tsw_vie_chh_akn_xho_moo	0.470036894737683	1.11180522155191	0.269087809108795
366	amh_ukr_ewe_eng_sid_sod_gam_mol_tur_uzb_dyu_jav_tsw_dut_grk_bsq_bul_aeg_xho_mnd_swe_pan_bam_ben_ven_rom_hun_dgb_cic_est_hin_wly_geo_scr_cze_ctl_lat_tig_hau_glc_fin_fbf_mly_lit_bat_jpn_tml_kor_mcd_rus_igb_pol_mao_afr_owc_ind_cnt_nor_tsn_spa_anl_bos_prs_alb_arw_qcu_urd_por_fre_swt_chh_guj_heb_svk_tag_krd_ses_ger_moo_sun_tha_mlt_knd_bem_swa_azi_ita_slo_aze_yor_vie_amr_lda_zul_akn	-0.308152480028751	-0.728951398477196	0.467863167058565
367	sod_por_moo_fre_aeg_heb_wly_glc_aze_uzb_swa_tag_xho_hin_scr_bsq_mcd_mlt_ven_cnt_bul_slo_akn_mol_bem_rus_est_lda_cic_hun_krd_amh_geo_prs_cze_pan_grk_hau_gam_afr_fin_swt_mao_ita_jav_jpn_tml_kor_svk_ukr_bam_eng_bat_ctl_tig_sun_mnd_bos_dyu_rom_amr_ger_spa_guj_arw_qcu_alb_pol_swe_zul_anl_nor_sid_lit_ind_lat_ses_urd_tsw_mly_tha_chh_knd_tsn_ewe_azi_ben_dut_tur_fbf_vie_owc_yor_igb_dgb	0.279336005963182	0.65852267143985	0.51182935165509
368	wly_ben_ses_fre_gam_chh_heb_mcd_uzb_aze_lda_bat_swt_guj_lit_bsq_arw_tig_akn_cnt_mol_ger_ven_swe_ewe_hin_hun_bam_swa_est_pol_owc_geo_ita_bos_por_scr_sod_anl_ctl_fin_yor_jav_urd_mly_jpn_tml_kor_dut_slo_dgb_pan_mao_rom_aeg_ind_mnd_glc_bem_alb_amh_prs_grk_krd_spa_qcu_nor_eng_lat_xho_mlt_svk_hau_bul_sun_rus_dyu_afr_tsw_tag_tha_sid_knd_zul_moo_azi_cze_ukr_tur_cic_vie_amr_fbf_igb_tsn	-0.921378792513051	-2.24235476418511	0.0273148938930018
369	amh_ger_cic_swe_heb_anl_amr_prs_uzb_aze_tsw_tag_fbf_mcd_bul_bsq_fre_owc_igb_mnd_cze_afr_lda_urd_zul_guj_est_dyu_bam_fin_ben_chh_geo_pol_glc_hin_scr_sid_wly_dut_hun_dgb_mly_grk_mao_jpn_tml_kor_lit_pan_xho_mol_jav_svk_mlt_ind_cnt_ukr_ven_arw_tig_alb_rom_lat_eng_qcu_ita_rus_krd_akn_gam_spa_hau_slo_bat_bos_ses_ctl_ewe_sun_tha_sod_knd_tsn_yor_azi_por_nor_tur_bem_vie_aeg_moo_swt_swa	0.364865672238653	0.858288665629593	0.392939753974019
370	sid_ita_zul_prs_owc_sod_amr_ger_uzb_azi_ven_jav_swa_pan_bos_bsq_afr_chh_bam_cnt_mol_guj_akn_alb_swt_por_hun_igb_bem_fin_nor_wly_geo_cze_rom_fre_rus_hau_amh_swe_est_tsw_bat_ukr_tag_jpn_knd_kor_lat_scr_ewe_ctl_ind_bul_aeg_mly_mnd_hin_xho_svk_heb_slo_eng_ben_arw_qcu_dut_grk_lit_dgb_anl_urd_tig_krd_sun_pol_lda_mcd_moo_mao_tha_mlt_tml_ses_tsn_tur_spa_glc_aze_dyu_vie_gam_yor_fbf_cic	0.539914201239738	1.27494824057634	0.205503596539094
371	mlt_por_swt_fre_amh_tig_anl_rus_aze_azi_dyu_jav_fbf_slo_arw_bsq_lat_amr_dgb_cnt_urd_hin_tsn_mcd_cic_ben_est_ven_akn_fin_lit_sid_geo_grk_ukr_mol_ger_aeg_wly_prs_hun_ses_mao_swe_tag_jpn_knd_kor_ita_ctl_yor_guj_ind_afr_heb_bat_mnd_eng_lda_glc_hau_alb_scr_dut_cze_qcu_pol_pan_krd_bem_owc_rom_gam_bul_sun_bos_ewe_nor_tsw_mly_tha_sod_tml_igb_moo_tur_spa_svk_uzb_bam_vie_chh_zul_xho_swa	-0.832364592376705	-2.01496043848325	0.0467960183157398
372	tig_prs_moo_rus_sid_hau_chh_bos_aze_uzb_ven_jav_ses_fre_ben_bsq_lit_sod_tsw_cnt_eng_ger_yor_svk_akn_nor_fin_bam_dyu_hun_guj_aeg_geo_lat_glc_cze_pol_owc_gam_pan_est_lda_sun_alb_ind_jpn_tml_kor_urd_rom_ewe_spa_mly_mcd_amr_bat_mnd_dut_cic_arw_amh_mol_bul_afr_ukr_qcu_grk_scr_ita_zul_anl_hin_heb_por_tag_krd_fbf_swe_dgb_mao_tha_mlt_knd_swt_tsn_azi_ctl_slo_tur_swa_vie_wly_igb_xho_bem	0.469298364495954	1.10764098548338	0.270873444943601
373	sod_alb_tsn_mol_heb_anl_gam_ger_tur_azi_akn_bat_zul_cze_krd_bsq_svk_mlt_igb_mnd_grk_dut_cic_ita_swa_lit_hun_bem_xho_est_prs_owc_geo_hin_ukr_rom_pan_amr_hau_slo_fin_tsw_jav_glc_tag_jpn_tml_kor_mcd_ben_ven_eng_mao_nor_amh_mly_cnt_bul_swt_arw_aeg_fre_por_urd_guj_qcu_scr_spa_afr_yor_wly_ctl_tig_swe_sun_pol_lda_lat_dyu_ind_tha_sid_knd_fbf_ses_uzb_bos_rus_aze_dgb_vie_chh_moo_bam_ewe	-0.208106593389698	-0.491368979620519	0.624323155464313
374	heb_alb_cic_dut_amh_chh_aeg_nor_azi_tur_xho_ind_swa_ita_ger_bsq_lit_hau_igb_mnd_rus_slo_tsw_lat_tsn_por_fin_bam_dgb_hun_grk_tig_geo_guj_ben_cze_fre_wly_owc_spa_est_dyu_tag_rom_mly_jpn_tml_kor_eng_pol_zul_bos_sun_ctl_gam_bat_cnt_krd_moo_swe_sid_pan_arw_hin_mol_qcu_ukr_prs_bul_akn_amr_mcd_sod_glc_mao_svk_swt_scr_ses_jav_tha_mlt_knd_ewe_fbf_uzb_afr_urd_aze_bem_vie_anl_ven_yor_lda	-0.409950216308389	-0.972922298236686	0.333115698092564
375	heb_svk_ven_mol_wly_tig_anl_hin_aze_tur_akn_ind_ses_grk_alb_bsq_bos_chh_fbf_cnt_spa_glc_lda_arw_ewe_guj_est_moo_dgb_fin_ukr_amh_geo_pol_prs_mcd_dut_hau_sid_ben_hun_igb_bat_krd_tag_jpn_knd_kor_eng_urd_zul_por_sun_rus_amr_jav_mnd_nor_swa_lit_mlt_lat_pan_swe_ita_qcu_slo_ger_afr_cic_owc_fre_gam_ctl_mao_scr_bam_rom_swt_mly_tha_aeg_tml_tsn_tsw_uzb_cze_bul_azi_dyu_vie_sod_bem_yor_xho	-0.621137358165569	-1.48347061183551	0.141330602591854
376	gam_pol_lda_rus_owc_mlt_tig_ben_uzb_aze_bem_mao_xho_arw_eng_bsq_afr_aeg_dyu_cnt_mcd_svk_moo_slo_yor_fre_hun_ewe_swa_est_urd_chh_geo_hin_nor_glc_por_hau_amr_grk_fin_bam_ind_lit_jav_jpn_tml_kor_rom_ger_dgb_ctl_tag_prs_heb_mly_mnd_mol_fbf_ita_sid_ukr_krd_spa_dut_qcu_scr_bul_pan_ses_wly_lat_sod_bos_bat_swe_tsw_alb_tsn_sun_tha_amh_knd_igb_cic_azi_cze_guj_tur_ven_vie_anl_akn_swt_zul	-0.860439054157982	-2.08949104717206	0.0393938985613971
377	wly_ctl_dyu_dut_anl_heb_gam_ita_tur_uzb_akn_sun_tsn_ben_grk_bsq_afr_chh_cic_cnt_eng_bul_xho_ukr_fbf_nor_hun_moo_tsw_est_hin_amr_geo_mol_arw_pan_alb_hau_tig_urd_fin_swa_mao_prs_tag_jpn_knd_kor_lat_lit_ewe_ger_ind_glc_sod_bat_mnd_fre_bem_pol_mlt_swe_rus_mcd_cze_qcu_bos_guj_por_swt_aeg_svk_owc_rom_jav_spa_ses_slo_lda_mly_tha_sid_tml_bam_igb_azi_scr_krd_aze_ven_vie_amh_yor_dgb_zul	0.100452177926347	0.236524927445551	0.813545543032368
378	hau_hin_swt_slo_anl_gam_aeg_alb_azi_tur_igb_mly_bem_lit_dut_bsq_eng_owc_lda_mnd_bos_mol_yor_afr_swa_pan_hun_tsw_ewe_fin_ukr_heb_geo_grk_nor_mcd_ben_amr_amh_pol_est_dgb_sun_rom_bat_jpn_knd_kor_swe_scr_moo_cze_ind_lat_wly_jav_cnt_krd_cic_prs_sid_spa_guj_ita_ctl_qcu_arw_glc_ger_akn_sod_rus_mlt_fre_mao_svk_xho_bul_ven_tag_tha_tig_tml_bam_zul_uzb_por_urd_aze_fbf_vie_chh_dyu_ses_tsn	-0.0881194921215686	-0.207594048272558	0.83599985989159
379	sid_ctl_tsw_ben_chh_sod_anl_mol_azi_aze_dgb_ind_igb_ita_lat_bsq_prs_amr_lda_mnd_fre_glc_xho_ukr_moo_mcd_fin_cic_swa_hun_alb_aeg_geo_dut_slo_bul_urd_gam_tig_afr_est_tsn_tag_arw_mao_jpn_knd_kor_swe_hin_akn_bos_bat_ger_heb_jav_cnt_por_bem_svk_hau_rom_grk_rus_guj_qcu_spa_cze_scr_ses_amh_krd_wly_eng_sun_pol_swt_lit_zul_mly_tha_mlt_tml_yor_ewe_uzb_nor_pan_tur_fbf_vie_owc_bam_dyu_ven	-0.431806897369256	-1.02427932779333	0.308360289122249
380	tig_mcd_akn_spa_sid_amr_chh_glc_aze_uzb_ses_bat_xho_ita_alb_bsq_swe_wly_dyu_cnt_eng_guj_bem_dut_ewe_afr_fin_zul_tsn_hun_grk_gam_geo_prs_rom_fre_nor_owc_hau_ctl_est_moo_sun_ger_ind_jpn_tml_kor_pol_urd_igb_pan_mly_bos_mlt_tag_mnd_svk_cic_lat_aeg_mol_rus_hin_cze_qcu_arw_ukr_slo_fbf_anl_ben_sod_lit_jav_krd_yor_bul_bam_mao_tha_amh_knd_swt_swa_tur_por_scr_azi_lda_vie_heb_tsw_ven_dgb	0.787920059679331	1.88015093730457	0.0632175066251913
381	heb_guj_igb_ctl_wly_sid_owc_cze_azi_tur_xho_sun_bem_spa_slo_bsq_swe_anl_tsn_cnt_pol_krd_swa_afr_ses_svk_fin_swt_cic_est_mcd_chh_geo_pan_fre_bul_hin_aeg_gam_dut_hun_dyu_mao_ukr_ind_jpn_knd_kor_arw_grk_akn_bos_jav_ger_mlt_mly_mnd_nor_dgb_lat_sod_scr_urd_eng_ben_qcu_prs_lit_rom_yor_amh_mol_hau_alb_tag_ita_fbf_glc_tsw_bat_tha_amr_tml_zul_moo_aze_rus_por_uzb_bam_vie_tig_ewe_ven_lda	0.192829584011999	0.45373934757472	0.651073504492399
382	aeg_nor_moo_ger_heb_sod_owc_por_uzb_tur_fbf_mao_cic_spa_swe_bsq_pan_mlt_bam_cnt_urd_slo_swt_eng_tsw_cze_est_xho_ewe_hun_rom_chh_geo_scr_alb_lit_mol_hau_sid_svk_fin_akn_ind_afr_mly_jpn_knd_kor_fre_ukr_yor_lat_bat_grk_gam_jav_mnd_glc_ven_prs_tig_hin_mcd_bos_arw_qcu_ita_ctl_guj_bem_amr_rus_anl_bul_tag_pol_ses_krd_dgb_sun_tha_wly_tml_igb_tsn_aze_ben_dut_azi_lda_vie_amh_zul_dyu_swa	0.171089585729801	0.402492402105253	0.688245332498375
383	mlt_prs_dgb_mcd_hau_sod_anl_pol_tur_uzb_igb_tag_cic_rom_hin_bsq_pan_aeg_bem_mnd_slo_fre_ven_dut_ewe_scr_est_ses_yor_hun_eng_wly_geo_ger_grk_bos_rus_amr_gam_guj_fin_tsw_bat_ctl_jav_jpn_knd_kor_lit_urd_swt_svk_sun_mol_tig_mly_cnt_arw_akn_por_owc_alb_afr_bul_krd_qcu_ben_ita_nor_dyu_sid_spa_amh_ukr_mao_cze_swa_swe_tsn_ind_tha_chh_tml_xho_zul_aze_lat_glc_azi_lda_vie_heb_fbf_bam_moo	-0.982465332995738	-2.3892270053912	0.0189025332199533
384	mlt_arw_ewe_ukr_aeg_gam_sid_urd_tur_aze_yor_tag_tsw_glc_alb_bsq_ita_heb_swt_cnt_afr_swe_fbf_pan_akn_eng_fin_ven_xho_est_ger_tig_geo_prs_rom_krd_bos_anl_wly_fre_hun_bam_bat_mcd_jav_jpn_knd_kor_cze_svk_dyu_bul_ind_spa_amr_mly_mnd_ctl_cic_pol_owc_mol_lit_rus_por_qcu_hin_scr_slo_swa_chh_lat_amh_guj_mao_ben_zul_dut_dgb_sun_tha_hau_tml_moo_ses_azi_nor_grk_uzb_tsn_vie_sod_lda_igb_bem	0.240228617888662	0.566145980647444	0.572658171606939
385	sod_krd_dgb_ben_mlt_aeg_amr_rom_tur_aze_yor_bat_lda_alb_afr_bsq_pan_owc_swa_cnt_bul_arw_ses_ctl_igb_rus_est_tsw_tsn_hun_fre_sid_geo_glc_urd_swe_spa_hau_anl_nor_fin_fbf_ind_guj_tag_jpn_knd_kor_eng_ita_ven_grk_mly_scr_chh_jav_mnd_mol_cic_hin_gam_bos_ger_ukr_slo_qcu_svk_lit_pol_ewe_heb_por_tig_dut_mao_prs_dyu_cze_bem_sun_tha_wly_tml_xho_zul_azi_mcd_lat_uzb_akn_vie_amh_bam_moo_swt	-0.862326425168736	-2.08412379746382	0.0398909892407177
386	aeg_arw_swt_guj_sid_anl_mlt_cze_aze_uzb_moo_mly_akn_afr_rom_bsq_ben_wly_cic_mnd_bul_bos_swa_swe_tsn_mol_est_ses_tsw_fin_ctl_chh_geo_fre_ita_lit_hin_owc_gam_spa_hun_igb_tag_eng_bat_jpn_knd_kor_rus_slo_yor_pol_ind_prs_amh_jav_cnt_por_ven_grk_sod_alb_dut_mcd_nor_qcu_glc_ger_pan_zul_heb_krd_hau_lat_mao_scr_lda_ukr_ewe_sun_tha_tig_tml_bem_dgb_tur_urd_svk_azi_fbf_vie_amr_dyu_bam_xho	-0.294792902687245	-0.696851650113153	0.487633859061656
387	owc_ben_dyu_hin_anl_aeg_sod_krd_uzb_tur_xho_ind_ewe_ger_pan_bsq_bul_mlt_fbf_mnd_guj_afr_bam_bos_igb_prs_fin_swt_ses_hun_ita_wly_geo_slo_lit_urd_eng_sid_hau_arw_est_dgb_bat_rus_sun_jpn_tml_kor_swe_lat_tsn_mol_mao_nor_gam_jav_cnt_alb_lda_mcd_amr_ctl_spa_rom_svk_qcu_cze_grk_fre_zul_chh_scr_tig_glc_mly_pol_bem_por_moo_tag_tha_heb_knd_yor_ven_aze_ukr_dut_azi_cic_vie_amh_tsw_akn_swa	-0.566184253026893	-1.34947160991171	0.180461526450287
388	heb_slo_cic_mcd_chh_wly_anl_fre_uzb_tur_dgb_bat_ven_guj_dut_bsq_pan_sod_lda_mnd_por_svk_igb_spa_ses_ita_hun_swa_bem_fin_nor_aeg_geo_ben_pol_lit_swe_tig_gam_rus_est_fbf_ind_lat_tag_jpn_knd_kor_eng_bos_yor_ukr_mao_hin_amh_sun_cnt_ger_ewe_afr_amr_alb_glc_bul_rom_qcu_urd_mol_grk_tsn_owc_ctl_mlt_prs_jav_cze_xho_arw_dyu_mly_tha_sid_tml_tsw_akn_azi_scr_krd_aze_moo_vie_hau_bam_zul_swt	-0.431959944012969	-1.02649739947907	0.307319710897874
389	amh_arw_swa_alb_amr_owc_sod_grk_azi_tur_yor_jav_zul_lat_spa_bsq_mcd_tig_xho_mnd_bos_nor_dyu_glc_dgb_hin_fin_swt_ven_hun_lit_mlt_geo_rus_svk_prs_rom_sid_heb_ukr_est_akn_sun_ben_ind_jpn_knd_kor_scr_ger_igb_cze_mao_bul_chh_tag_cnt_slo_tsn_dut_gam_ctl_krd_pan_mol_qcu_swe_urd_afr_moo_anl_guj_hau_pol_mly_fre_ses_ita_cic_bat_tha_wly_tml_fbf_ewe_aze_eng_por_uzb_tsw_vie_aeg_lda_bam_bem	-0.239497345119224	-0.566127608986344	0.572670608032517
390	anl_mcd_tsn_krd_aeg_tig_sid_lit_tur_azi_dyu_jav_swt_por_hin_bsq_cze_amh_fbf_mnd_mol_lat_yor_ben_bam_prs_fin_dgb_akn_hun_rus_wly_geo_fre_slo_nor_pan_owc_chh_pol_est_moo_tag_rom_mao_jpn_knd_kor_swe_afr_lda_bul_sun_ctl_heb_mly_cnt_guj_bem_ukr_sod_arw_grk_urd_ger_qcu_dut_eng_scr_zul_amr_svk_hau_alb_ind_bos_cic_glc_ses_bat_tha_mlt_tml_swa_tsw_aze_spa_ita_uzb_ven_vie_gam_igb_xho_ewe	0.383053346669238	0.901542411812016	0.36962888673999
391	hau_svk_dyu_hin_anl_amh_owc_eng_tur_aze_lda_mly_xho_ger_krd_bsq_pol_tig_ewe_cnt_pan_guj_fbf_prs_swa_ita_fin_tsw_moo_hun_ukr_wly_geo_grk_afr_bos_rus_amr_sod_mcd_est_ses_tag_scr_jav_jpn_knd_kor_urd_fre_dgb_por_mao_nor_chh_bat_mnd_ben_bem_bul_gam_lit_glc_spa_cze_qcu_slo_ctl_swe_igb_mlt_mol_aeg_lat_ind_rom_tsn_dut_cic_sun_tha_heb_tml_bam_yor_uzb_alb_arw_azi_akn_vie_sid_ven_swt_zul	0.409501794109532	0.966151088148842	0.336474319368823
392	amr_afr_ses_pol_tig_anl_mlt_mcd_azi_uzb_akn_sun_bam_pan_alb_bsq_svk_chh_swt_mnd_rus_fre_zul_glc_igb_krd_est_ven_tsw_fin_scr_wly_geo_guj_spa_slo_mol_gam_sid_grk_hun_bem_ind_por_jav_jpn_tml_kor_ukr_ita_moo_ger_mao_swe_hau_tag_cnt_eng_cic_dut_amh_ben_rom_bul_lit_qcu_cze_bos_prs_dyu_sod_lat_aeg_ctl_bat_arw_ewe_urd_tsn_mly_tha_owc_knd_dgb_swa_tur_hin_nor_aze_xho_vie_heb_yor_fbf_lda	-0.234206844635865	-0.55282383020842	0.581710433010241
393	anl_swe_dgb_spa_owc_aeg_mlt_pan_tur_aze_cic_ind_tsw_mol_ben_bsq_por_gam_zul_cnt_arw_fre_bam_grk_akn_dut_fin_igb_bem_est_slo_amh_geo_prs_svk_lat_bul_amr_heb_rom_hun_ven_sun_eng_bat_jpn_tml_kor_krd_ukr_lda_guj_jav_lit_hau_mao_mnd_rus_ses_glc_chh_mcd_hin_cze_urd_qcu_ita_pol_scr_moo_tig_alb_sid_nor_tag_ger_swt_afr_ewe_mly_tha_sod_knd_yor_fbf_azi_ctl_bos_uzb_swa_vie_wly_xho_dyu_tsn	-1.26052687306104	-3.12039039038055	0.002405801012264
394	sid_por_ewe_ukr_amr_owc_heb_mcd_azi_aze_bem_mly_ses_guj_ben_bsq_eng_wly_akn_mnd_lat_swe_swt_nor_tsw_slo_hun_tsn_yor_fin_mol_aeg_geo_arw_grk_fre_alb_hau_mlt_cze_est_bam_ind_prs_mao_jpn_knd_kor_spa_pol_fbf_bul_sun_svk_amh_jav_cnt_ctl_dyu_afr_tig_krd_lit_rom_scr_qcu_rus_ita_bos_swa_sod_dut_anl_pan_bat_glc_igb_urd_zul_tag_tha_chh_tml_cic_lda_tur_ger_hin_uzb_moo_vie_gam_xho_ven_dgb	0.13419574535279	0.315865435260797	0.752812427906263
395	wly_alb_ses_arw_amr_tig_owc_prs_tur_uzb_zul_ind_akn_ukr_por_bsq_ita_sid_moo_mnd_mol_eng_ven_svk_fbf_afr_hun_cic_lda_est_cze_hau_geo_ctl_dut_bul_hin_amh_aeg_lat_fin_swa_tag_rus_mly_jpn_knd_kor_scr_pan_ewe_spa_jav_mcd_chh_mao_cnt_ben_bam_fre_anl_swe_glc_slo_ger_qcu_guj_rom_krd_swt_sod_nor_gam_lit_bat_pol_yor_bos_tsn_sun_tha_mlt_tml_tsw_igb_aze_grk_urd_azi_xho_vie_heb_dyu_dgb_bem	-0.315461070209555	-0.747213993207985	0.456819461166093
396	chh_bul_ven_afr_amr_mlt_aeg_slo_azi_tur_swt_jav_lda_prs_swe_bsq_spa_anl_ewe_cnt_arw_mol_dyu_bos_akn_hin_fin_cic_fbf_est_cze_amh_geo_ger_guj_ctl_rus_hau_owc_urd_hun_bem_sun_lat_bat_jpn_tml_kor_dut_ita_swa_krd_tag_eng_wly_mly_mnd_pan_bam_rom_sod_grk_por_scr_glc_qcu_svk_alb_pol_yor_tig_ben_heb_nor_ind_ukr_zul_fre_tsw_mao_tha_sid_knd_igb_tsn_aze_mcd_lit_uzb_dgb_vie_gam_ses_moo_xho	-0.409004657441408	-0.970950524538556	0.334091450290109
397	wly_ukr_xho_rus_aeg_heb_gam_slo_azi_aze_akn_ind_igb_krd_fre_bsq_dut_sod_fbf_cnt_ctl_urd_bam_afr_ewe_prs_fin_tsw_cic_hun_bos_chh_geo_spa_guj_swe_scr_hau_amh_arw_est_moo_mly_nor_jav_jpn_knd_kor_glc_lat_dyu_bul_tag_ita_amr_sun_mnd_lit_lda_pol_sid_pan_grk_ger_svk_qcu_ben_cze_rom_yor_tig_mol_owc_mcd_bat_por_swa_alb_swt_mao_tha_mlt_tml_ses_bem_uzb_eng_hin_tur_dgb_vie_anl_tsn_zul_ven	-0.424142652218788	-1.00746433012833	0.31632578112166
398	aeg_ger_yor_svk_tig_chh_owc_urd_azi_uzb_tsw_mao_zul_por_alb_bsq_krd_amr_tsn_cnt_rom_ita_ses_lat_lda_cze_est_moo_dyu_hun_afr_hau_geo_ctl_mcd_slo_lit_sod_mlt_eng_fin_swa_mly_nor_sun_jpn_tml_kor_pol_mol_bem_prs_ind_spa_heb_bat_mnd_ben_bam_ukr_amh_pan_fre_bos_hin_qcu_bul_grk_swe_xho_sid_guj_gam_rus_tag_scr_fbf_glc_swt_jav_tha_anl_knd_akn_igb_tur_arw_dut_aze_ewe_vie_wly_ven_dgb_cic	-0.784247881714176	-1.88841884511045	0.0620866674230294
399	amr_ben_ven_scr_sod_sid_tig_bos_azi_tur_igb_mly_cic_swe_por_bsq_alb_mlt_xho_cnt_ukr_guj_lda_bul_bam_rom_est_ewe_dyu_hun_ger_hau_geo_ctl_afr_nor_lat_amh_heb_fre_fin_moo_tag_prs_mao_jpn_knd_kor_arw_glc_akn_svk_sun_slo_aeg_jav_mnd_grk_tsn_mol_chh_pol_lit_cze_krd_qcu_rus_ita_hin_zul_anl_urd_wly_eng_ind_dut_bem_pan_dgb_bat_tha_owc_tml_swt_swa_aze_mcd_spa_uzb_ses_vie_gam_yor_tsw_fbf	0.314137240818792	0.739301684118363	0.461585801622205
400	amh_slo_bam_afr_wly_owc_tig_mcd_tur_uzb_swt_mao_dgb_ita_urd_bsq_lit_mlt_igb_mnd_prs_bos_dyu_mol_moo_ben_hun_akn_cic_fin_rus_anl_geo_ger_lat_ukr_eng_gam_heb_alb_est_tsn_sun_hin_mly_jpn_knd_kor_swe_scr_lda_bul_jav_spa_sod_tag_cnt_por_zul_svk_sid_dut_rom_guj_pan_qcu_glc_arw_ctl_ses_aeg_cze_hau_krd_bat_pol_xho_fre_ewe_ind_tha_chh_tml_fbf_tsw_azi_grk_nor_aze_ven_vie_amr_bem_yor_swa	-0.153120512020581	-0.361527616698473	0.718525131304348
401	gam_ger_akn_prs_aeg_amh_sid_mol_azi_tur_dgb_sun_swt_hin_eng_bsq_lit_sod_ses_cnt_bul_alb_swa_ukr_bem_ita_est_ven_tsw_hun_ctl_chh_geo_pol_afr_swe_krd_amr_heb_lat_fin_moo_bat_svk_ind_jpn_knd_kor_grk_pan_dyu_glc_tag_spa_owc_mly_mnd_arw_ewe_ben_mlt_nor_por_slo_bos_qcu_rom_mcd_dut_lda_hau_fre_anl_scr_mao_cze_yor_guj_bam_jav_tha_wly_tml_xho_zul_aze_rus_urd_uzb_cic_vie_tig_igb_fbf_tsn	0.380342456785655	0.895832448823972	0.372655164013043
402	chh_krd_tsw_lit_mlt_heb_wly_hin_azi_uzb_dyu_tag_dgb_slo_dut_bsq_lat_owc_yor_mnd_ita_rom_akn_ukr_ses_afr_est_moo_ewe_fin_bos_amr_geo_ben_por_fre_grk_sid_hau_mcd_hun_cic_sun_ger_jav_jpn_knd_kor_ctl_prs_fbf_scr_mly_glc_anl_mao_cnt_eng_lda_arw_aeg_swe_pol_urd_rus_qcu_pan_mol_nor_swt_sod_cze_amh_bul_bat_spa_xho_svk_bem_ind_tha_tig_tml_swa_zul_tur_alb_guj_aze_ven_vie_gam_igb_bam_tsn	0.593131017058378	1.40350256183372	0.163797259605434
403	mlt_mcd_akn_nor_gam_sid_wly_swe_tur_azi_dyu_tag_moo_ger_urd_bsq_mol_owc_tsw_cnt_eng_rus_bem_lit_igb_spa_fin_tsn_xho_hun_slo_anl_geo_glc_alb_cze_prs_tig_amh_dut_est_swt_mly_ben_mao_jpn_tml_kor_por_pol_ses_bul_jav_arw_heb_ind_mnd_hin_ewe_krd_aeg_rom_svk_afr_ctl_qcu_ukr_fre_bos_ven_chh_guj_amr_lat_bat_grk_yor_ita_cic_sun_tha_hau_knd_swa_fbf_aze_pan_scr_uzb_dgb_vie_sod_bam_zul_lda	0.0248550003035747	0.0585898156566835	0.953404532389829
404	anl_por_ven_krd_heb_gam_mlt_grk_azi_tur_cic_sun_igb_lat_mol_bsq_ukr_amh_bam_cnt_afr_swe_tsn_dut_tsw_ben_est_ses_zul_hun_bos_chh_geo_fre_rom_eng_prs_hau_wly_urd_fin_ewe_ind_ger_jav_jpn_knd_kor_nor_glc_swa_pol_tag_cze_tig_mao_mnd_ctl_dgb_svk_aeg_arw_rus_bul_scr_qcu_ita_alb_hin_swt_sod_lit_amr_spa_mly_slo_dyu_pan_fbf_bat_tha_owc_tml_moo_xho_aze_guj_mcd_uzb_akn_vie_sid_lda_bem_yor	0.698135563627575	1.6582631826693	0.100633680582356
405	chh_lit_zul_por_sid_anl_amr_ukr_azi_uzb_xho_sun_tsn_ger_pan_bsq_swe_tig_moo_mnd_bul_fre_bam_glc_ses_ctl_est_ven_lda_hun_grk_mlt_geo_afr_bos_rom_pol_amh_wly_urd_fin_yor_tag_ita_bat_jpn_tml_kor_cze_slo_dyu_nor_jav_ben_sod_mly_cnt_krd_bem_hin_owc_eng_svk_lat_scr_qcu_prs_rus_alb_tsw_gam_arw_aeg_guj_mao_mol_akn_spa_dgb_ind_tha_hau_knd_swa_cic_aze_dut_mcd_tur_fbf_vie_heb_igb_ewe_swt	-0.467903844676804	-1.11286025429359	0.268636714784035
406	gam_fre_swa_hin_heb_owc_hau_rus_uzb_aze_bam_ind_bem_guj_prs_bsq_arw_mlt_igb_cnt_svk_ben_dyu_nor_tsn_mcd_fin_yor_akn_hun_eng_chh_geo_urd_ita_glc_scr_tig_sod_ctl_est_ses_mly_krd_tag_jpn_knd_kor_bos_mol_moo_ukr_mao_pan_anl_jav_mnd_rom_ven_cze_wly_spa_lit_bul_ger_qcu_por_afr_grk_zul_aeg_slo_amr_dut_sun_alb_cic_pol_ewe_bat_tha_sid_tml_tsw_dgb_tur_swe_lat_azi_fbf_vie_amh_xho_swt_lda	0.87341059391216	2.080975051273	0.0401851216777413
407	anl_svk_dyu_nor_chh_sod_amh_dut_azi_tur_fbf_ind_lda_guj_cze_bsq_arw_amr_tsn_cnt_spa_rom_zul_mol_ven_ukr_hun_moo_akn_est_bos_aeg_geo_ita_grk_mcd_slo_owc_gam_fre_fin_bem_mly_rus_mao_jpn_tml_kor_ben_lat_ewe_ctl_tag_por_sid_jav_mnd_ger_swa_pol_hau_swe_bul_scr_hin_qcu_glc_eng_lit_igb_tig_pan_wly_urd_sun_krd_ses_alb_tsw_bat_tha_heb_knd_swt_yor_uzb_prs_afr_aze_bam_vie_mlt_xho_cic_dgb	-0.902438722519571	-2.18630832916586	0.0313029374258404
408	mlt_afr_cic_glc_heb_hau_chh_nor_uzb_aze_fbf_tag_xho_ita_svk_bsq_eng_amr_yor_mnd_ben_swe_moo_mol_bam_prs_fin_igb_ses_est_por_amh_geo_alb_rom_dut_hin_anl_aeg_ukr_hun_swt_mao_urd_mly_jpn_tml_kor_guj_fre_dgb_lit_ind_grk_wly_jav_cnt_ctl_ewe_pol_owc_rus_bos_pan_bul_qcu_ger_lat_slo_zul_sid_krd_sod_arw_bat_mcd_bem_cze_akn_sun_tha_gam_knd_dyu_tsn_azi_spa_scr_tur_swa_vie_tig_lda_tsw_ven	-0.401526591428235	-0.952342310841234	0.343392035958085
409	hau_pol_ven_ger_mlt_wly_owc_nor_aze_uzb_swt_mao_swa_grk_cze_bsq_afr_amh_tsw_mnd_bos_por_yor_prs_bem_fre_fin_xho_igb_est_scr_aeg_geo_hin_lat_guj_ctl_heb_anl_ben_hun_tsn_bat_mol_mly_jpn_knd_kor_urd_arw_akn_ukr_ind_lit_gam_jav_cnt_pan_moo_ita_sid_dut_rom_bul_eng_qcu_mcd_alb_swe_fbf_tig_slo_sod_krd_sun_svk_bam_glc_ses_tag_tha_chh_tml_cic_ewe_tur_spa_rus_azi_dgb_vie_amr_lda_zul_dyu	-0.882233938492011	-2.14375243343961	0.0346614102871861
410	chh_afr_tsw_ben_hau_sod_heb_prs_aze_azi_yor_mly_bam_grk_urd_bsq_cze_gam_ses_mnd_ukr_nor_moo_krd_tsn_rom_hun_dyu_ven_fin_guj_anl_geo_rus_pan_ger_slo_owc_amh_fre_est_bem_sun_svk_tag_jpn_knd_kor_mol_alb_akn_ita_ind_por_wly_mao_cnt_dut_xho_bos_sid_bul_eng_spa_lat_qcu_scr_glc_pol_lda_tig_lit_amr_mcd_bat_swe_igb_ctl_cic_jav_tha_mlt_tml_swa_swt_tur_arw_hin_uzb_fbf_vie_aeg_dgb_zul_ewe	-0.158187444263209	-0.373683713996077	0.709490165516035
411	mlt_pan_bem_ben_wly_tig_anl_grk_tur_aze_dgb_ind_moo_urd_por_bsq_lit_gam_ewe_cnt_alb_dut_fbf_slo_swa_ita_est_yor_bam_hun_rus_aeg_geo_spa_mol_rom_eng_amr_sid_swe_fin_zul_mao_afr_tag_jpn_tml_kor_mcd_prs_lda_guj_mly_cze_chh_bat_mnd_glc_xho_ukr_heb_svk_fre_nor_bul_qcu_bos_arw_lat_swt_hau_hin_sod_scr_jav_pol_cic_ctl_ven_sun_tha_owc_knd_akn_ses_uzb_ger_krd_azi_tsw_vie_amh_igb_tsn_dyu	-0.472487306803166	-1.1247026440588	0.26360952480097
412	amr_cze_xho_pol_mlt_aeg_wly_bos_uzb_tur_bam_tag_moo_eng_lit_bsq_urd_chh_zul_mnd_lat_ukr_igb_grk_yor_fre_hun_lda_tsn_est_scr_sod_geo_nor_rom_mcd_ita_hau_heb_arw_fin_cic_sun_ger_mao_jpn_tml_kor_ctl_slo_fbf_krd_jav_pan_amh_bat_cnt_mol_tsw_ben_owc_afr_dut_spa_rus_qcu_glc_svk_guj_bem_tig_hin_sid_bul_mly_alb_swa_prs_dyu_ind_tha_gam_knd_ewe_ses_aze_swe_por_azi_ven_vie_anl_akn_dgb_swt	-0.92118896897857	-2.23716616621747	0.0276644005812816
413	chh_por_tsw_bos_sid_sod_amh_guj_uzb_aze_ses_jav_bem_bul_cze_bsq_prs_anl_igb_mnd_ger_spa_tsn_slo_ewe_lit_hun_yor_lda_fin_ben_hau_geo_mcd_hin_glc_krd_gam_aeg_arw_est_akn_bat_grk_sun_jpn_tml_kor_urd_rom_xho_pan_mao_afr_amr_ind_cnt_lat_swt_ctl_wly_mol_dut_ukr_alb_qcu_ita_nor_fre_dgb_owc_rus_mlt_svk_mly_swe_zul_eng_dyu_tag_tha_heb_knd_moo_cic_tur_scr_pol_azi_fbf_vie_tig_ven_bam_swa	-0.859002199723793	-2.07754844981109	0.0405073312668827
414	amh_lit_igb_arw_anl_owc_wly_pan_tur_uzb_fbf_bat_cic_ger_slo_bsq_krd_sod_lda_mnd_glc_ben_zul_rom_swa_urd_fin_tsn_dyu_est_grk_heb_geo_scr_prs_rus_nor_mlt_tig_spa_hun_bam_ind_pol_mly_jpn_tml_kor_guj_bos_ses_bul_jav_por_amr_mao_cnt_eng_yor_swe_aeg_fre_cze_afr_hin_qcu_alb_mcd_ukr_moo_sid_dut_hau_svk_sun_lat_swt_mol_akn_tag_tha_gam_knd_ewe_bem_azi_ita_ctl_aze_xho_vie_chh_tsw_dgb_ven	0.371534561917928	0.877095263428125	0.382695014776227
415	heb_mol_ses_ukr_owc_aeg_gam_arw_uzb_aze_akn_mly_ewe_prs_hin_bsq_pan_sod_ven_mnd_ita_rom_yor_glc_zul_svk_fin_dgb_tsw_hun_slo_anl_geo_ben_eng_scr_lit_wly_hau_krd_est_fbf_jav_pol_ind_jpn_tml_kor_alb_ger_igb_nor_sun_urd_amh_bat_cnt_rus_xho_lat_mlt_mcd_ctl_grk_por_qcu_bos_cze_bul_tsn_tig_afr_amr_spa_tag_dut_swa_swe_dyu_mao_tha_chh_knd_cic_bem_azi_fre_guj_tur_bam_vie_sid_moo_swt_lda	-0.48311073659745	-1.14855687487704	0.253684358668173
416	tig_prs_igb_ctl_hau_wly_anl_ben_uzb_tur_swa_sun_lda_guj_scr_bsq_swe_sod_moo_cnt_krd_rus_dgb_rom_ses_cze_hun_tsn_bem_fin_fre_aeg_geo_hin_nor_ger_afr_chh_mlt_mol_est_swt_ind_por_bat_jpn_knd_kor_lat_dut_ven_pol_tag_lit_sid_mly_mnd_bul_yor_alb_heb_bos_urd_grk_spa_qcu_mcd_pan_slo_ewe_amr_eng_amh_ukr_mao_svk_akn_arw_xho_jav_tha_owc_tml_fbf_bam_aze_glc_ita_azi_tsw_vie_gam_cic_dyu_zul	-0.197686056100689	-0.466788935169804	0.641742592730913
417	tig_cze_ses_lit_heb_anl_amh_bul_azi_aze_cic_mao_ven_mol_fre_bsq_rom_owc_bam_mnd_rus_svk_xho_glc_yor_swe_hun_igb_tsw_fin_pan_sid_geo_alb_ctl_mcd_ben_mlt_gam_bos_est_lda_mly_pol_ind_jpn_knd_kor_urd_eng_ewe_por_bat_arw_wly_tag_cnt_krd_tsn_ger_hau_slo_grk_prs_scr_qcu_ita_nor_dut_bem_sod_ukr_chh_hin_jav_spa_dyu_afr_dgb_sun_tha_aeg_tml_swa_swt_tur_lat_guj_uzb_akn_vie_amr_moo_fbf_zul	-0.927617611402989	-2.25437710422644	0.0265199050144884
418	gam_pan_moo_urd_hau_chh_heb_afr_tur_azi_lda_mao_igb_lat_lit_bsq_glc_owc_swt_cnt_spa_mol_dyu_hin_ven_rom_hun_zul_dgb_fin_eng_aeg_geo_svk_rus_mcd_ctl_wly_sod_scr_est_ewe_jav_slo_bat_jpn_knd_kor_ita_bos_bem_guj_tag_prs_amh_ind_mnd_dut_tsw_por_mlt_alb_grk_bul_ben_qcu_fre_ukr_ger_akn_tig_arw_amr_nor_mly_swe_xho_krd_fbf_sun_tha_sid_tml_tsn_swa_aze_cze_pol_uzb_ses_vie_anl_cic_yor_bam	-0.207720928588116	-0.490834781349567	0.624699519989735
419	anl_svk_igb_prs_heb_mlt_amr_arw_azi_tur_ewe_mao_ven_eng_rom_bsq_slo_tig_lda_mnd_mcd_pol_zul_urd_akn_krd_hun_fbf_ses_est_por_gam_geo_ita_dut_swe_pan_sod_chh_nor_fin_swa_sun_ben_jav_jpn_knd_kor_cze_ukr_swt_afr_mly_bos_amh_bat_cnt_lit_yor_ctl_owc_lat_guj_rus_hin_qcu_mol_glc_fre_xho_sid_bul_wly_spa_ind_ger_moo_alb_tsn_tag_tha_aeg_tml_bam_bem_uzb_grk_scr_aze_cic_vie_hau_dyu_tsw_dgb	-1.12677819289387	-2.76666355035773	0.00683232222101954
420	sod_swe_zul_eng_chh_amh_wly_glc_uzb_tur_tsn_mao_ses_pol_slo_bsq_krd_amr_ewe_mnd_ctl_guj_bem_dut_bam_ita_hun_cic_akn_est_ger_mlt_geo_scr_lat_afr_rus_sid_anl_svk_fin_fbf_bat_alb_sun_jpn_tml_kor_urd_lit_yor_fre_ind_por_hau_mly_cnt_ben_lda_bos_aeg_ukr_hin_spa_pan_qcu_prs_cze_mcd_tsw_gam_grk_tig_arw_tag_rom_igb_bul_xho_jav_tha_heb_knd_dgb_ven_aze_nor_mol_azi_swa_vie_owc_swt_dyu_moo	-0.257784593735001	-0.610142092228812	0.543255741795004
421	anl_nor_cic_bul_mlt_wly_sid_cze_aze_azi_swt_mly_swa_eng_ita_bsq_lit_owc_zul_cnt_guj_hin_dyu_prs_ewe_arw_est_ses_bem_hun_ger_aeg_geo_rom_afr_mcd_mol_tig_heb_krd_fin_xho_sun_glc_mao_jpn_tml_kor_scr_rus_yor_pol_tag_slo_gam_jav_mnd_swe_ven_grk_amr_fre_spa_ukr_bos_qcu_ctl_pan_ben_tsn_chh_dut_sod_por_ind_alb_igb_lat_fbf_bat_tha_hau_knd_akn_lda_uzb_svk_urd_tur_bam_vie_amh_tsw_dgb_moo	-0.239137289217261	-0.565181827961378	0.573311016515758
422	tig_bul_tsn_por_gam_aeg_owc_rus_tur_aze_dyu_tag_swt_alb_prs_bsq_pol_wly_swa_cnt_glc_hin_yor_lit_bam_afr_fin_dgb_lda_est_cze_mlt_geo_urd_mcd_eng_ita_amr_amh_nor_hun_ses_mly_swe_ind_jpn_knd_kor_ctl_svk_tsw_lat_mao_bos_sid_jav_mnd_guj_igb_fre_anl_ger_pan_spa_scr_qcu_rom_slo_grk_fbf_chh_ukr_heb_ben_sun_krd_moo_mol_akn_bat_tha_sod_tml_zul_bem_uzb_dut_arw_azi_cic_vie_hau_ewe_ven_xho	-0.0148720811855037	-0.0351126271971954	0.972065187582803
423	hau_pol_dgb_ctl_heb_owc_amr_pan_uzb_tur_ven_jav_akn_eng_ukr_bsq_rom_sid_yor_cnt_urd_afr_tsn_spa_moo_mol_hun_lda_igb_fin_svk_sod_geo_grk_fre_lit_bul_wly_gam_arw_est_dyu_ind_slo_sun_jpn_knd_kor_por_scr_tsw_dut_mly_ita_chh_mao_mnd_rus_ses_mcd_aeg_nor_hin_glc_cze_qcu_guj_swe_lat_swt_tig_alb_anl_krd_bat_prs_zul_ben_ewe_tag_tha_mlt_tml_cic_fbf_azi_ger_bos_aze_xho_vie_amh_bam_bem_swa	0.106547793190743	0.250725454243963	0.802579478415644
424	wly_pan_xho_alb_sid_amh_heb_svk_azi_uzb_dgb_jav_lda_pol_nor_bsq_lit_tig_bam_mnd_mcd_dut_swt_cze_igb_spa_est_yor_zul_fin_fre_mlt_geo_hin_scr_swe_krd_anl_aeg_ukr_hun_ewe_ind_eng_sun_jpn_tml_kor_ben_rus_dyu_lat_bat_bos_chh_mly_cnt_ger_cic_ita_gam_por_guj_mol_prs_qcu_slo_ctl_glc_tsw_hau_bul_sod_grk_mao_arw_bem_urd_swa_tag_tha_amr_knd_fbf_moo_aze_rom_afr_tur_akn_vie_owc_ven_ses_tsn	-0.728953518126063	-1.74706494603285	0.0839272688721358
425	chh_svk_ewe_urd_amh_heb_hau_grk_aze_azi_xho_tag_yor_bos_cze_bsq_rom_amr_ven_cnt_por_ctl_dgb_glc_ses_pan_fin_lda_bem_hun_lat_owc_geo_bul_rus_scr_ukr_anl_sid_prs_est_zul_ind_arw_bat_jpn_knd_kor_hin_guj_moo_ita_mao_nor_tig_sun_mnd_slo_fbf_afr_aeg_mcd_dut_ben_krd_qcu_eng_fre_mol_igb_sod_pol_mlt_alb_jav_swe_swa_ger_tsw_mly_tha_wly_tml_cic_tsn_uzb_lit_spa_tur_swt_vie_gam_dyu_akn_bam	-0.453541769811227	-1.07743001941465	0.284075041815669
426	heb_glc_swt_afr_mlt_amr_aeg_bul_uzb_azi_dgb_mao_ewe_guj_scr_bsq_ctl_owc_tsn_cnt_ger_slo_lda_pol_moo_mol_fin_tsw_ven_est_por_anl_geo_lat_ita_urd_swe_hau_gam_ben_hun_fbf_mly_fre_ind_jpn_tml_kor_lit_krd_akn_cze_bat_alb_tig_sun_mnd_spa_xho_eng_sod_pan_svk_arw_rom_qcu_hin_dut_ukr_zul_sid_bos_amh_grk_jav_mcd_swa_prs_cic_tag_tha_chh_knd_yor_ses_tur_nor_rus_aze_igb_vie_wly_bem_dyu_bam	-0.737815085978438	-1.77049651833699	0.0799212330908744
427	wly_ctl_ven_lit_owc_mlt_amr_rus_tur_azi_swt_mao_tsw_pol_ita_bsq_pan_heb_lda_mnd_lat_arw_cic_spa_moo_eng_fin_yor_tsn_hun_bos_sid_geo_afr_krd_bul_ger_sod_aeg_guj_est_xho_tag_glc_jav_jpn_knd_kor_cze_mol_ewe_swe_bat_alb_hau_mly_cnt_fre_ses_por_amh_urd_nor_scr_ukr_qcu_rom_svk_ben_zul_tig_grk_anl_hin_ind_dut_bem_mcd_dgb_sun_tha_gam_tml_igb_fbf_aze_slo_prs_uzb_akn_vie_chh_bam_swa_dyu	-0.263986796315823	-0.623440825249901	0.534520935525041
428	amr_ukr_tsn_alb_sod_mlt_anl_prs_tur_uzb_bam_tag_tsw_lat_svk_bsq_bos_sid_swt_mnd_swe_guj_zul_hin_bem_dut_est_moo_xho_hun_ita_hau_geo_afr_lit_rus_mol_wly_aeg_ben_fin_lda_mly_mcd_sun_jpn_tml_kor_krd_cze_yor_spa_mao_urd_gam_ind_cnt_slo_dgb_pol_amh_arw_por_eng_fre_qcu_ger_glc_rom_dyu_owc_bul_tig_grk_jav_pan_igb_ctl_ven_bat_tha_heb_knd_swa_fbf_azi_scr_nor_aze_ses_vie_chh_cic_akn_ewe	-1.27591586270935	-3.16184601535178	0.00211714069064803
429	amr_lat_fbf_lit_sid_anl_mlt_dut_uzb_aze_tsn_mly_dyu_arw_cze_bsq_ger_sod_akn_mnd_por_grk_bam_krd_moo_rom_est_ses_bem_hun_ita_owc_geo_mcd_eng_bul_svk_aeg_chh_spa_fin_ven_tag_prs_ind_jpn_knd_kor_rus_guj_swt_pol_sun_hin_wly_mao_cnt_alb_lda_scr_heb_mol_ben_glc_ctl_qcu_swe_pan_fre_xho_hau_ukr_tig_bos_jav_urd_yor_nor_cic_bat_tha_gam_tml_swa_ewe_azi_slo_afr_tur_tsw_vie_amh_zul_dgb_igb	-0.422837418400906	-1.00410237662349	0.317934703203395
430	amh_rom_swt_mol_mlt_gam_sod_dut_uzb_tur_yor_sun_dyu_afr_lat_bsq_guj_aeg_dgb_cnt_krd_pol_zul_scr_ewe_spa_est_moo_tsn_hun_slo_tig_geo_por_urd_cze_glc_owc_sid_hin_fin_bem_mao_fre_bat_jpn_knd_kor_mcd_rus_bam_pan_tag_ger_chh_mly_mnd_eng_cic_ctl_anl_swe_grk_arw_ukr_qcu_bos_ita_nor_xho_hau_bul_wly_svk_jav_alb_fbf_lit_swa_ind_tha_heb_tml_ses_igb_azi_prs_ben_aze_lda_vie_amr_ven_akn_tsw	-0.490185361336416	-1.16481771694876	0.247071962941278
431	aeg_swe_dgb_ben_amr_heb_sod_bul_azi_aze_dyu_tag_tsn_nor_ukr_bsq_guj_amh_akn_mnd_scr_afr_yor_mcd_cic_rus_est_tsw_ewe_fin_svk_anl_geo_rom_bos_krd_ctl_gam_wly_ita_hun_swa_bat_arw_sun_jpn_knd_kor_glc_hin_bam_grk_mao_dut_mlt_mly_cnt_mol_zul_fre_sid_por_slo_lat_pol_qcu_urd_alb_cze_xho_chh_spa_hau_lit_ind_eng_bem_ger_ven_jav_tha_owc_tml_igb_lda_tur_pan_prs_uzb_fbf_vie_tig_ses_moo_swt	-0.52677179918762	-1.25746860603014	0.211732549660831
432	chh_ben_swa_ita_heb_mlt_tig_por_azi_tur_tsw_mly_zul_spa_eng_bsq_grk_hau_dyu_mnd_pan_fre_fbf_afr_bam_mol_hun_ven_cic_est_guj_amr_geo_slo_hin_swe_arw_owc_amh_prs_fin_lda_jav_pol_tag_jpn_tml_kor_cze_krd_yor_ger_ind_dut_wly_sun_cnt_svk_dgb_ctl_gam_lat_ukr_scr_glc_qcu_urd_bul_nor_xho_sid_rom_aeg_lit_bat_rus_swt_alb_moo_mao_tha_anl_knd_akn_ses_uzb_bos_mcd_aze_bem_vie_sod_igb_tsn_ewe	-0.654537382685049	-1.57126934859193	0.119516271841107
433	amh_hin_ses_por_mlt_anl_amr_pan_azi_uzb_igb_mly_zul_nor_dut_bsq_ben_aeg_bam_mnd_rus_lat_ewe_swe_lda_ger_hun_dgb_tsn_est_krd_heb_geo_ctl_alb_prs_ukr_hau_gam_rom_fin_moo_bat_cze_sun_jpn_tml_kor_bos_bul_xho_eng_mao_spa_sid_tag_cnt_pol_fbf_urd_sod_afr_mcd_glc_mol_qcu_grk_guj_lit_ven_owc_scr_wly_fre_ind_ita_bem_slo_yor_jav_tha_tig_knd_swa_dyu_aze_arw_svk_tur_swt_vie_chh_akn_cic_tsw	-0.964301428524852	-2.34915478041696	0.020932639178433
434	heb_pol_cic_spa_hau_gam_sid_lit_uzb_aze_fbf_mao_xho_rom_scr_bsq_alb_owc_bam_cnt_lat_svk_bem_guj_ses_ctl_hun_moo_akn_fin_urd_amh_geo_swe_bos_ger_krd_anl_tig_prs_est_ven_sun_slo_tag_jpn_tml_kor_cze_hin_ewe_nor_mly_glc_amr_jav_mnd_mcd_zul_bul_chh_afr_rus_ukr_mol_qcu_grk_dut_arw_lda_sod_fre_wly_ita_ind_eng_igb_por_dgb_bat_tha_mlt_knd_swt_dyu_tur_pan_ben_azi_yor_vie_aeg_tsn_swa_tsw	-0.292580485300343	-0.693144736266019	0.489946160951946
435	sod_pol_igb_bul_hau_gam_amh_por_azi_uzb_tsw_sun_ses_nor_krd_bsq_ger_tig_ewe_cnt_lit_grk_ven_scr_zul_fre_hun_cic_fbf_fin_dut_aeg_geo_ukr_rus_cze_pan_mlt_owc_lat_est_dyu_bat_bos_tag_jpn_tml_kor_glc_eng_bam_alb_mly_svk_chh_jav_mnd_hin_tsn_ita_heb_prs_slo_guj_urd_qcu_afr_ctl_mol_swa_sid_arw_wly_rom_mao_spa_yor_swe_bem_ind_tha_anl_knd_xho_moo_tur_ben_mcd_aze_akn_vie_amr_lda_swt_dgb	-0.0539711375971105	-0.127342903523575	0.898943944801156
436	wly_slo_bam_ita_tig_owc_anl_cze_tur_azi_ewe_sun_akn_urd_lit_bsq_arw_sod_swa_mnd_dut_afr_moo_nor_tsw_spa_fin_ses_dgb_hun_mcd_sid_geo_svk_bul_glc_ger_chh_heb_grk_est_fbf_jav_krd_mao_jpn_knd_kor_pan_rus_bem_ukr_ind_lat_hau_bat_cnt_swe_igb_mol_mlt_rom_por_pol_eng_qcu_ben_bos_guj_lda_amr_alb_amh_fre_mly_hin_swt_ctl_tsn_tag_tha_aeg_tml_ven_cic_uzb_scr_prs_aze_zul_vie_gam_yor_xho_dyu	-0.352106246301591	-0.833820673294632	0.406518585496932
437	anl_mol_igb_prs_tig_sod_heb_ben_tur_azi_ven_tag_zul_ctl_cze_bsq_arw_sid_bem_mnd_rom_svk_ewe_ukr_swt_ger_hun_dgb_ses_est_eng_amh_geo_afr_pol_slo_swe_hau_mlt_ita_fin_fbf_mao_pan_bat_jpn_knd_kor_por_alb_cic_grk_sun_lat_aeg_ind_cnt_bos_tsn_rus_chh_scr_fre_hin_nor_qcu_spa_lit_glc_akn_wly_bul_owc_mcd_jav_krd_xho_guj_tsw_mly_tha_gam_tml_dyu_bam_aze_dut_urd_uzb_moo_vie_amr_yor_lda_swa	-0.358951072568074	-0.851344791032928	0.396764678600368
438	chh_ctl_dgb_mcd_amh_heb_sod_lat_aze_uzb_ven_mly_tsn_glc_guj_bsq_pan_mlt_bam_mnd_swe_nor_lda_eng_cic_dut_hun_yor_igb_fin_por_tig_geo_fre_grk_afr_arw_gam_wly_mol_est_zul_ind_krd_sun_jpn_knd_kor_ita_alb_ewe_spa_tag_ben_amr_mao_cnt_bos_swa_cze_owc_scr_rom_pol_urd_qcu_ger_bul_prs_xho_aeg_svk_anl_ukr_bat_slo_moo_hin_akn_jav_tha_sid_tml_tsw_fbf_tur_rus_lit_azi_bem_vie_hau_swt_ses_dyu	0.445462375404538	1.04954428472991	0.296647458977845
439	amh_ger_igb_scr_mlt_wly_sid_rom_uzb_aze_tsw_jav_yor_alb_rus_bsq_afr_heb_swa_mnd_svk_pol_swt_ukr_dgb_guj_hun_dyu_ven_est_urd_owc_geo_ita_hin_arw_bul_chh_hau_swe_fin_akn_ind_lat_mao_jpn_knd_kor_cze_krd_ses_ben_mly_mol_anl_bat_cnt_fre_fbf_eng_amr_prs_spa_dut_bos_qcu_nor_grk_por_ewe_tig_slo_aeg_ctl_sun_mcd_cic_pan_bem_tag_tha_sod_tml_bam_lda_azi_glc_lit_tur_tsn_vie_gam_moo_zul_xho	0.829251060389098	1.96991634378337	0.051822864352415
440	wly_lat_xho_ita_sod_tig_aeg_mol_azi_tur_ses_sun_ewe_hin_eng_bsq_ger_amh_zul_cnt_cze_lit_cic_krd_moo_ctl_est_tsn_igb_fin_ukr_amr_geo_fre_svk_pol_por_gam_hau_arw_hun_bem_bat_dut_mao_jpn_knd_kor_ben_pan_dyu_alb_jav_afr_sid_ind_mnd_slo_yor_scr_heb_bos_nor_rom_grk_qcu_urd_guj_glc_lda_owc_bul_mlt_prs_mly_swe_swt_spa_swa_tag_tha_anl_tml_akn_ven_aze_rus_mcd_uzb_dgb_vie_chh_tsw_fbf_bam	-0.298061806283359	-0.704990733131096	0.482577920124576
441	aeg_lat_dyu_prs_heb_sod_amr_arw_azi_tur_tsw_jav_swt_urd_pol_bsq_scr_anl_zul_mnd_hin_swe_xho_grk_swa_lit_est_moo_akn_hun_fre_owc_geo_afr_dut_bul_por_amh_gam_krd_fin_lda_tag_guj_ind_jpn_knd_kor_eng_pan_ses_slo_mly_mcd_sid_sun_cnt_svk_ven_rom_tig_nor_ctl_ger_bos_qcu_glc_ben_cze_bam_hau_ita_wly_alb_mao_spa_cic_mol_dgb_bat_tha_mlt_tml_igb_ewe_aze_rus_ukr_uzb_tsn_vie_chh_yor_fbf_bem	-0.158132848625747	-0.372803408489921	0.710143074560584
442	amr_scr_igb_svk_wly_anl_tig_pol_aze_azi_dyu_jav_fbf_slo_swe_bsq_dut_gam_ewe_cnt_urd_alb_swt_prs_xho_afr_fin_ven_tsn_hun_cze_owc_geo_por_spa_arw_rus_mlt_aeg_grk_est_bem_tag_ben_mao_jpn_tml_kor_mcd_ita_moo_fre_mly_eng_sod_bat_mnd_lit_ses_guj_chh_pan_ger_nor_rom_qcu_bul_bos_lat_akn_hau_hin_heb_ukr_ind_ctl_bam_krd_lda_sun_tha_sid_knd_tsw_cic_tur_glc_mol_uzb_dgb_vie_amh_swa_zul_yor	-0.179232784872277	-0.423167198149502	0.67315024424933
443	tig_slo_ewe_hin_heb_hau_aeg_pan_aze_azi_swa_ind_fbf_ctl_scr_bsq_glc_mlt_bem_mnd_por_cze_ven_grk_swt_ger_est_ses_dyu_hun_dut_amr_geo_lit_afr_prs_urd_sid_anl_ukr_fin_zul_tag_pol_mly_jpn_tml_kor_lat_bos_yor_rom_mao_nor_owc_bat_cnt_svk_cic_krd_chh_arw_mol_guj_swe_qcu_ita_alb_fre_bam_sod_eng_wly_spa_sun_rus_moo_mcd_akn_jav_tha_gam_knd_igb_tsw_uzb_bul_ben_tur_dgb_vie_amh_tsn_lda_xho	-0.334245267918991	-0.790851286965568	0.431042981665405
444	sod_arw_igb_bos_gam_tig_amh_lat_azi_aze_cic_ind_ven_bul_nor_bsq_krd_anl_swt_cnt_ben_por_ses_fre_ewe_afr_hun_akn_swa_fin_dut_mlt_geo_mol_hin_grk_scr_aeg_owc_guj_est_yor_mly_glc_tag_jpn_tml_kor_pol_lit_lda_alb_bat_ctl_heb_jav_mnd_slo_bem_eng_sid_spa_svk_prs_ukr_qcu_ger_rom_rus_moo_chh_urd_hau_ita_mao_cze_tsn_swe_fbf_sun_tha_wly_knd_bam_tsw_uzb_pan_mcd_tur_dyu_vie_amr_dgb_zul_xho	-0.623045931083662	-1.49031001451773	0.139526633214119
445	anl_urd_igb_pan_sod_hau_amr_rom_uzb_aze_xho_bat_tsw_krd_fre_bsq_alb_chh_bem_cnt_guj_mcd_cic_pol_bam_arw_hun_moo_ven_fin_ben_gam_geo_ger_ukr_ita_por_amh_tig_bos_est_ses_mao_lit_jav_jpn_tml_kor_rus_spa_ewe_bul_mly_hin_aeg_tag_mnd_slo_tsn_prs_heb_svk_glc_dut_grk_qcu_afr_mol_scr_zul_sid_eng_wly_lat_sun_swe_swa_nor_fbf_ind_tha_owc_knd_lda_yor_tur_ctl_cze_azi_akn_vie_mlt_dgb_swt_dyu	-0.101333691783247	-0.238919524621423	0.811693694696271
446	amr_rom_lda_grk_amh_hau_sid_mcd_uzb_azi_fbf_sun_swa_fre_svk_bsq_guj_chh_cic_cnt_prs_hin_dyu_bul_zul_nor_hun_xho_tsw_est_por_heb_geo_glc_pan_ita_urd_gam_sod_ben_fin_ewe_tag_dut_ind_jpn_tml_kor_slo_ger_moo_afr_bat_lit_anl_mao_mnd_alb_akn_ctl_owc_rus_eng_mol_bos_qcu_swe_arw_spa_yor_tig_ukr_aeg_krd_jav_lat_ven_cze_igb_mly_tha_mlt_knd_dgb_tsn_tur_scr_pol_aze_ses_vie_wly_bam_bem_swt	-0.360135368875732	-0.853703191321943	0.39546303764403
447	owc_bos_tsn_ctl_tig_chh_anl_bul_azi_tur_bam_sun_cic_svk_arw_bsq_mol_amh_yor_cnt_swe_ita_lda_ukr_swa_grk_est_dgb_fbf_hun_por_hau_geo_lit_ger_prs_mcd_gam_wly_hin_fin_bem_jav_afr_mao_jpn_tml_kor_pan_dut_tsw_glc_mly_rus_aeg_tag_mnd_fre_zul_guj_sid_rom_slo_pol_eng_qcu_ben_spa_urd_dyu_heb_krd_mlt_alb_bat_nor_ses_scr_akn_ind_tha_amr_knd_ven_moo_aze_lat_cze_uzb_xho_vie_sod_igb_swt_ewe	0.342007330671399	0.806308263764305	0.422122195607403
448	aeg_mol_bem_lat_anl_sod_mlt_lit_tur_azi_igb_jav_swt_pol_por_bsq_rus_wly_akn_mnd_rom_glc_cic_ctl_lda_dut_fin_dgb_xho_est_svk_gam_geo_alb_afr_ukr_eng_hau_owc_bul_hun_ven_sun_ben_mao_jpn_knd_kor_guj_mcd_fbf_nor_bat_arw_heb_ind_cnt_ita_ses_ger_amr_slo_hin_fre_prs_qcu_cze_urd_krd_bam_amh_grk_tig_scr_tag_swe_tsw_bos_swa_mly_tha_sid_tml_yor_dyu_uzb_pan_spa_aze_ewe_vie_chh_moo_tsn_zul	-0.663658089621743	-1.58888903786962	0.115479489693732
449	anl_por_zul_guj_sod_amr_chh_hin_azi_uzb_tsw_bat_ven_ukr_fre_bsq_prs_amh_fbf_mnd_alb_spa_lda_ita_swt_mcd_fin_ewe_tsn_hun_scr_owc_geo_rom_lit_nor_svk_gam_mlt_rus_est_dyu_mao_slo_jav_jpn_knd_kor_krd_ben_cic_grk_sun_swe_tig_ind_cnt_eng_swa_glc_hau_lat_ctl_urd_pan_qcu_bos_mol_dut_xho_sid_afr_heb_ger_tag_cze_moo_bul_akn_mly_tha_aeg_tml_ses_bam_aze_arw_pol_tur_dgb_vie_wly_igb_bem_yor	-0.501000482780225	-1.19290573312852	0.235940853726743
450	aeg_afr_lda_cze_amh_chh_sid_mcd_azi_uzb_tsn_tag_dyu_ben_pan_bsq_ukr_amr_swa_cnt_arw_spa_tsw_por_swt_bul_est_xho_dgb_hun_lit_anl_geo_scr_glc_svk_guj_heb_sod_ctl_fin_ven_sun_alb_ind_jpn_knd_kor_hin_ger_yor_urd_mao_rom_owc_mly_mnd_bos_fbf_pol_gam_rus_prs_dut_krd_qcu_eng_lat_swe_ewe_hau_mol_tig_grk_bat_ita_moo_fre_igb_jav_tha_mlt_tml_akn_bem_aze_nor_slo_tur_zul_vie_wly_cic_bam_ses	-0.822133023051964	-1.98221704813415	0.0504065102055834
451	anl_cze_ven_afr_mlt_heb_hau_ita_aze_azi_dgb_mao_swt_bos_lat_bsq_bul_aeg_zul_mnd_prs_pol_swa_svk_dyu_guj_hun_cic_moo_fin_ger_amr_geo_dut_grk_krd_mcd_sid_amh_ukr_est_lda_ind_rus_bat_jpn_tml_kor_por_mol_akn_pan_tag_lit_owc_jav_cnt_hin_igb_swe_gam_fre_eng_ben_slo_qcu_arw_rom_ctl_fbf_sod_spa_tig_scr_mly_nor_tsw_glc_ses_sun_tha_wly_knd_bem_yor_uzb_alb_urd_tur_tsn_vie_chh_bam_xho_ewe	-0.635461011848737	-1.51860765710248	0.132253611199533
452	sid_urd_tsw_hin_sod_chh_heb_rus_tur_uzb_bam_bat_lda_bul_prs_bsq_krd_anl_swt_cnt_afr_mol_xho_eng_tsn_ita_fin_ses_cic_est_ben_hau_geo_lit_pan_slo_fre_amh_aeg_ger_hun_bem_tag_glc_mao_jpn_tml_kor_lat_por_swa_swe_mly_bos_amr_ind_mnd_guj_fbf_cze_gam_ctl_grk_ukr_mcd_qcu_spa_nor_svk_zul_wly_scr_mlt_dut_sun_rom_yor_alb_dyu_jav_tha_owc_knd_dgb_igb_aze_arw_pol_azi_ven_vie_tig_moo_akn_ewe	-0.534070181666139	-1.2719349722655	0.206567626998327
453	wly_lit_bam_bul_aeg_owc_hau_arw_aze_azi_swt_ind_yor_afr_bos_bsq_krd_mlt_tsw_cnt_lat_guj_swa_ukr_dyu_alb_est_igb_xho_hun_rus_heb_geo_cze_mcd_slo_ger_anl_sod_hin_fin_bem_bat_swe_tag_jpn_knd_kor_pol_spa_ses_ctl_sun_por_chh_mao_mnd_grk_akn_svk_tig_mol_nor_prs_urd_qcu_fre_glc_pan_tsn_amh_dut_sid_ben_jav_ita_ewe_rom_lda_mly_tha_gam_tml_cic_dgb_tur_eng_scr_uzb_fbf_vie_amr_ven_zul_moo	-0.295445704894205	-0.699376272309299	0.486062480720216
454	tig_fre_zul_lit_amr_owc_wly_nor_azi_aze_bam_mly_cic_alb_scr_bsq_mol_amh_moo_cnt_pol_rom_yor_glc_fbf_guj_hun_ses_igb_fin_cze_aeg_geo_ita_grk_ben_arw_heb_sid_eng_est_bem_sun_ger_ind_jpn_knd_kor_spa_urd_xho_bul_jav_pan_mlt_mao_mnd_afr_akn_slo_gam_swe_prs_krd_rus_qcu_ctl_svk_ukr_lda_hau_hin_anl_lat_bat_bos_swa_mcd_ven_tag_tha_sod_tml_dgb_ewe_tur_dut_por_uzb_dyu_vie_chh_swt_tsw_tsn	-0.335799322044967	-0.797183256790359	0.427375206900855
455	tig_mol_swa_cze_chh_sod_amh_lat_aze_uzb_ses_sun_cic_lit_eng_bsq_spa_owc_fbf_mnd_arw_urd_dgb_bul_zul_rus_est_igb_swt_hun_prs_aeg_geo_por_ctl_nor_scr_amr_hau_pol_fin_moo_ind_fre_mly_jpn_tml_kor_grk_ger_tsw_glc_mao_slo_heb_jav_cnt_guj_ewe_alb_gam_mcd_bos_rom_swe_qcu_dut_ben_krd_yor_sid_ukr_anl_ita_bat_hin_lda_svk_ven_tag_tha_mlt_knd_tsn_akn_azi_afr_pan_tur_bam_vie_wly_xho_bem_dyu	-0.470913929174632	-1.11974981835084	0.265703958596047
456	mlt_pol_ewe_arw_tig_amr_owc_slo_tur_azi_dgb_tag_swt_mol_ukr_bsq_alb_sid_swa_cnt_urd_ger_dyu_por_zul_lat_est_fbf_moo_fin_rom_aeg_geo_ben_eng_bos_svk_anl_gam_scr_hun_bem_bat_dut_jav_jpn_knd_kor_krd_lit_igb_pan_mao_nor_hau_ind_mnd_mcd_tsn_bul_chh_guj_hin_ctl_ita_qcu_swe_cze_spa_xho_sod_rus_amh_glc_mly_afr_yor_grk_tsw_sun_tha_wly_tml_akn_lda_uzb_fre_prs_aze_ven_vie_heb_bam_ses_cic	-0.307252088247592	-0.728132303155791	0.468361986056716
457	gam_por_yor_afr_tig_hau_owc_arw_aze_uzb_swa_bat_swt_ctl_ger_bsq_mol_sod_xho_mnd_pan_lit_bam_eng_akn_hin_hun_bem_lda_fin_rus_mlt_geo_rom_urd_fre_guj_sid_anl_alb_est_tsn_ind_ben_mly_jpn_tml_kor_bos_spa_ewe_pol_tag_krd_chh_sun_cnt_prs_cic_ukr_amr_grk_bul_cze_glc_qcu_ita_swe_slo_tsw_wly_lat_amh_scr_jav_svk_ses_mcd_fbf_mao_tha_heb_knd_zul_dyu_azi_dut_nor_tur_moo_vie_aeg_igb_dgb_ven	-0.587803497486546	-1.40706042146915	0.1627427207922
458	wly_mcd_ses_svk_owc_hau_tig_eng_uzb_tur_tsw_jav_swt_fre_lat_bsq_guj_chh_yor_cnt_scr_ctl_fbf_cze_igb_mol_est_ewe_lda_hun_arw_amh_geo_glc_bos_rus_prs_sid_gam_ger_fin_akn_sun_swe_mly_jpn_knd_kor_spa_pan_ven_dut_mao_por_mlt_bat_mnd_ben_moo_alb_sod_hin_krd_rom_nor_qcu_urd_ukr_afr_bam_amr_bul_anl_pol_tag_ita_dgb_lit_bem_ind_tha_heb_tml_dyu_zul_azi_grk_slo_aze_cic_vie_aeg_swa_xho_tsn	0.198515695750238	0.46742806547653	0.64128704988382
459	wly_hin_zul_guj_hau_anl_amh_rus_azi_uzb_tsw_jav_fbf_alb_mol_bsq_swe_chh_igb_mnd_grk_cze_dgb_dut_ses_fre_est_swt_ewe_hun_krd_gam_geo_pan_lat_eng_glc_amr_tig_bos_fin_bam_ind_afr_tag_jpn_tml_kor_ctl_lit_dyu_ita_mly_prs_sod_mao_cnt_nor_bem_arw_sid_pol_svk_rom_slo_qcu_mcd_ukr_ben_akn_owc_bul_mlt_ger_bat_spa_cic_urd_lda_sun_tha_heb_knd_swa_moo_aze_scr_por_tur_yor_vie_aeg_tsn_ven_xho	0.630467413065473	1.4964410627844	0.137924855038178
460	tig_krd_igb_afr_amr_aeg_sod_guj_azi_uzb_ses_jav_bam_eng_swe_bsq_dut_owc_swt_mnd_grk_ita_cic_lit_fbf_ukr_hun_yor_moo_est_arw_chh_geo_rus_por_alb_mol_hau_gam_urd_fin_akn_bat_fre_mly_jpn_tml_kor_pan_nor_bem_ger_tag_hin_amh_sun_cnt_ctl_zul_bos_mlt_svk_slo_mcd_ben_qcu_lat_glc_bul_lda_wly_spa_sid_prs_ind_pol_tsn_cze_dyu_mao_tha_anl_knd_dgb_ewe_tur_scr_rom_aze_xho_vie_heb_ven_swa_tsw	-0.274805389842893	-0.649882789862943	0.517370003909899
461	amh_bos_ven_grk_wly_hau_aeg_hin_azi_tur_yor_tag_dyu_spa_cze_bsq_ita_gam_igb_cnt_guj_pol_fbf_mol_akn_fre_est_moo_dgb_fin_slo_chh_geo_swe_rus_arw_ger_owc_sod_mcd_hun_swa_bat_dut_jav_jpn_knd_kor_por_alb_lda_prs_sun_pan_anl_mao_mnd_ctl_swt_krd_mlt_lit_rom_bul_ukr_qcu_scr_nor_lat_tsn_sid_glc_heb_urd_mly_svk_bem_afr_bam_ind_tha_amr_tml_zul_xho_uzb_eng_ben_aze_cic_vie_tig_ses_ewe_tsw	0.04071855093435	0.095753019185016	0.923922759378243
462	aeg_ben_swt_mol_sod_owc_heb_urd_azi_uzb_ses_mly_akn_spa_arw_bsq_guj_amr_dyu_mnd_swe_slo_zul_pol_dgb_grk_fin_fbf_ewe_hun_rus_mlt_geo_lat_alb_ita_bul_amh_hau_nor_est_xho_ind_cze_tag_jpn_tml_kor_dut_hin_bem_eng_mao_pan_anl_sun_cnt_bos_igb_ger_gam_rom_krd_scr_por_qcu_mcd_fre_glc_tsw_tig_prs_sid_lit_bat_afr_swa_ukr_ven_jav_tha_wly_knd_tsn_moo_aze_svk_ctl_tur_bam_vie_chh_yor_cic_lda	-0.256330353736219	-0.605215505087391	0.54650983551063
463	amh_rom_dyu_slo_wly_tig_sod_spa_aze_azi_fbf_mly_bam_bul_mcd_bsq_ger_anl_xho_mnd_krd_cze_tsn_por_bem_lat_hun_zul_cic_fin_ben_mlt_geo_grk_prs_scr_guj_gam_sid_mol_est_swt_mao_rus_bat_jpn_tml_kor_ctl_pan_ses_nor_sun_swe_amr_ind_cnt_arw_swa_pol_owc_eng_fre_alb_lit_qcu_svk_ukr_ita_lda_hau_dut_heb_urd_tag_bos_tsw_glc_yor_jav_tha_aeg_knd_ven_igb_uzb_afr_hin_tur_dgb_vie_chh_akn_moo_ewe	-0.381649774712108	-0.903923455063332	0.368371534047401
464	gam_swe_tsn_rom_heb_wly_anl_alb_azi_aze_zul_ind_cic_hin_spa_bsq_urd_sid_bam_cnt_grk_fre_ewe_por_igb_bos_fin_bem_ses_est_glc_mlt_geo_svk_rus_krd_mol_chh_sod_arw_hun_swt_tag_bul_mao_jpn_tml_kor_ger_pan_lda_ukr_sun_prs_owc_bat_mnd_slo_dgb_ita_hau_pol_mcd_guj_scr_qcu_nor_lat_ben_moo_tig_dut_amh_lit_jav_ctl_dyu_cze_xho_mly_tha_amr_knd_tsw_ven_tur_eng_afr_uzb_fbf_vie_aeg_akn_yor_swa	-0.454856532214477	-1.08052562139829	0.282702314570478
465	sod_rom_tsn_pan_gam_tig_anl_fre_uzb_tur_yor_tag_ses_rus_mol_bsq_svk_wly_tsw_cnt_eng_bul_ven_afr_bam_bos_fin_moo_swa_hun_spa_hau_geo_glc_pol_ctl_scr_amr_amh_slo_est_ewe_jav_ita_sun_jpn_knd_kor_urd_ukr_xho_nor_mao_guj_mlt_ind_mnd_krd_lda_dut_sid_arw_lit_prs_ben_qcu_hin_lat_por_swt_owc_cze_aeg_ger_bat_mcd_fbf_swe_cic_mly_tha_heb_tml_dgb_igb_azi_grk_alb_aze_zul_vie_chh_dyu_akn_bem	-0.76844293633803	-1.85078886967333	0.0673741912892864
466	sod_cze_cic_nor_chh_gam_tig_rom_aze_uzb_xho_bat_tsn_pan_bul_bsq_grk_amr_swa_mnd_lat_ctl_bem_hin_dgb_prs_fin_bam_yor_est_fre_aeg_geo_arw_swe_ita_glc_owc_mlt_rus_hun_tsw_mao_spa_ind_jpn_tml_kor_ger_mol_ses_pol_tag_svk_hau_jav_cnt_alb_lda_por_anl_ukr_dut_krd_afr_qcu_guj_bos_scr_dyu_wly_urd_sid_ben_mly_slo_zul_lit_fbf_sun_tha_heb_knd_ewe_swt_tur_eng_mcd_azi_igb_vie_amh_moo_akn_ven	-0.242687730156019	-0.573697328627511	0.567557463511357
467	owc_afr_yor_arw_amr_wly_amh_fre_uzb_tur_tsw_mly_igb_ben_ger_bsq_eng_sid_fbf_cnt_rom_nor_swt_guj_ses_bul_hun_lda_tsn_est_scr_tig_geo_ita_mol_prs_por_sod_mlt_swe_fin_dyu_bat_bos_ind_jpn_knd_kor_svk_glc_cic_krd_mao_dut_aeg_tag_mnd_ctl_moo_slo_gam_spa_hin_alb_ukr_qcu_lat_cze_mcd_dgb_hau_grk_anl_rus_sun_urd_ewe_pol_bam_jav_tha_chh_tml_swa_xho_azi_lit_pan_aze_ven_vie_heb_akn_zul_bem	0.520029628561224	1.22540230058115	0.223518011335994
468	owc_svk_cic_arw_wly_hau_sid_bos_azi_tur_yor_mao_ses_nor_alb_bsq_lat_amr_ven_mnd_dut_spa_swa_rus_dyu_eng_est_zul_akn_hun_pan_gam_geo_ukr_lit_ctl_urd_sod_mlt_fre_fin_ewe_ind_ben_jav_jpn_tml_kor_scr_cze_lda_bul_bat_swe_anl_mly_cnt_krd_moo_pol_chh_mol_prs_guj_hin_qcu_ita_ger_por_bam_aeg_rom_heb_glc_sun_grk_swt_mcd_dgb_tag_tha_tig_knd_xho_igb_uzb_slo_afr_aze_tsn_vie_amh_fbf_tsw_bem	0.380366481716909	0.896769427424409	0.372157498755757
469	anl_pol_akn_lat_aeg_gam_chh_prs_aze_tur_ses_sun_bam_glc_arw_bsq_cze_wly_xho_cnt_ukr_pan_lda_slo_zul_eng_hun_swt_bem_est_lit_owc_geo_svk_ctl_dut_ita_sod_mlt_por_fin_tsn_bat_fre_jav_jpn_tml_kor_rom_grk_swa_bos_mly_alb_amh_tag_mnd_spa_dyu_scr_sid_ger_mol_swe_urd_qcu_bul_guj_rus_cic_hau_afr_tig_nor_ind_mcd_ewe_krd_tsw_mao_tha_amr_knd_moo_yor_azi_ben_hin_uzb_igb_vie_heb_dgb_ven_fbf	0.0760590998165413	0.179002091743312	0.858325453488657
470	tig_mol_tsn_bos_aeg_sod_owc_rom_uzb_azi_cic_bat_yor_pol_guj_bsq_ita_heb_zul_cnt_bul_krd_xho_fre_swt_ben_fin_bam_fbf_hun_lit_amr_geo_alb_ukr_grk_dut_gam_anl_prs_est_moo_sun_mcd_jav_jpn_knd_kor_ger_scr_swa_rus_tag_ctl_wly_ind_mnd_pan_lda_nor_sid_urd_eng_glc_slo_qcu_por_cze_afr_akn_amh_svk_mlt_swe_mao_lat_ewe_hin_igb_mly_tha_chh_tml_tsw_dgb_aze_spa_arw_tur_dyu_vie_hau_ses_ven_bem	-0.689147829403216	-1.65304819213756	0.101693128848836
471	owc_guj_moo_grk_heb_amr_hau_scr_aze_tur_lda_ind_tsn_rom_afr_bsq_cze_anl_dgb_mnd_ctl_arw_tsw_ita_akn_bul_est_swa_ses_hun_spa_sid_geo_svk_ukr_lit_swe_chh_gam_bos_fin_bam_mao_slo_mly_jpn_knd_kor_rus_krd_bem_ger_sun_pan_wly_bat_cnt_prs_ewe_glc_amh_alb_mcd_nor_mol_qcu_fre_por_lat_ven_aeg_dut_mlt_hin_tag_eng_swt_ben_fbf_jav_tha_sod_tml_yor_xho_uzb_urd_pol_azi_zul_vie_tig_cic_igb_dyu	-0.417231189088399	-0.991286181482747	0.324118019765819
472	gam_cze_moo_eng_sid_tig_anl_ben_uzb_aze_igb_sun_yor_rom_fre_bsq_swe_owc_fbf_mnd_dut_por_cic_lat_swa_urd_est_ses_ewe_fin_ukr_wly_geo_bul_svk_pan_guj_hau_amh_pol_hun_bem_ind_bos_bat_jpn_tml_kor_arw_krd_ven_glc_tag_ctl_mlt_jav_cnt_rus_bam_alb_heb_mol_prs_grk_spa_qcu_slo_afr_hin_tsw_aeg_ger_amr_lit_mao_nor_akn_ita_xho_mly_tha_sod_knd_lda_tsn_tur_scr_mcd_azi_dgb_vie_chh_dyu_swt_zul	0.303766327231618	0.717569907373872	0.474821095582706
473	owc_ctl_moo_pol_tig_sid_chh_scr_tur_aze_swa_bat_tsn_bul_por_bsq_lat_aeg_bem_mnd_prs_mol_igb_guj_zul_lit_hun_xho_swt_est_ben_wly_geo_arw_alb_nor_grk_sod_mlt_eng_fin_ses_ind_afr_sun_jpn_knd_kor_cze_rus_yor_spa_mly_hin_amr_tag_cnt_urd_bam_swe_amh_pan_mcd_ger_svk_qcu_glc_ita_fre_dyu_gam_krd_anl_dut_mao_rom_dgb_ukr_cic_jav_tha_hau_tml_ven_ewe_uzb_slo_bos_azi_fbf_vie_heb_tsw_lda_akn	-0.191489096340314	-0.451824952330096	0.652447095053437
474	sid_eng_ven_urd_gam_tig_anl_arw_azi_uzb_bam_mly_dyu_alb_ukr_bsq_ben_hau_igb_mnd_afr_mol_cic_krd_ses_ita_est_bem_zul_hun_scr_amh_geo_lit_rom_pol_hin_aeg_mlt_dut_fin_moo_ind_swe_jav_jpn_knd_kor_fre_mcd_xho_glc_tag_prs_chh_mao_cnt_por_tsw_guj_heb_svk_slo_ger_lat_qcu_ctl_cze_grk_akn_sod_bos_wly_spa_bat_nor_swa_rus_lda_sun_tha_owc_tml_ewe_dgb_tur_bul_pan_aze_tsn_vie_amr_fbf_yor_swt	-0.412493726273888	-0.979372568663767	0.329936789415312
475	mlt_mcd_bam_rom_owc_amh_sod_ita_tur_uzb_ewe_ind_ses_ukr_dut_bsq_cze_hau_xho_cnt_prs_swe_akn_arw_cic_slo_hun_yor_tsw_fin_lat_wly_geo_afr_ctl_nor_rus_gam_tig_bos_est_swa_mao_ben_tag_jpn_knd_kor_pol_glc_dgb_ger_bat_scr_chh_sun_mnd_bul_lda_spa_amr_eng_urd_grk_svk_qcu_alb_mol_hin_ven_heb_krd_aeg_por_jav_fre_zul_guj_fbf_mly_tha_sid_tml_swt_bem_azi_pan_lit_aze_moo_vie_anl_igb_dyu_tsn	-0.262493523220619	-0.62198897756771	0.535471017682798
476	chh_ita_yor_por_owc_mlt_amh_krd_tur_aze_zul_mao_swa_glc_swe_bsq_svk_amr_moo_mnd_alb_cze_ses_grk_igb_prs_est_cic_swt_fin_mcd_wly_geo_urd_ben_nor_bos_anl_sid_fre_hun_dgb_ind_ctl_sun_jpn_tml_kor_eng_ukr_tsn_lat_bat_scr_sod_tag_cnt_guj_bam_hin_tig_ger_spa_pol_mol_qcu_dut_pan_slo_akn_gam_afr_aeg_rom_jav_bul_dyu_lit_tsw_mly_tha_heb_knd_fbf_xho_uzb_arw_rus_azi_ven_vie_hau_bem_ewe_lda	-0.221623562294542	-0.523233337750428	0.60205637211035
477	chh_hin_dgb_scr_aeg_sod_amr_svk_azi_tur_moo_jav_ses_guj_pan_bsq_rom_amh_igb_mnd_rus_mol_lda_arw_zul_lit_hun_swt_dyu_est_spa_wly_geo_glc_lat_grk_dut_anl_gam_bul_fin_tsn_mly_fre_ind_jpn_tml_kor_ben_urd_ewe_cze_tag_nor_heb_sun_cnt_ukr_akn_prs_mlt_afr_slo_ger_swe_qcu_pol_alb_bos_ven_sid_por_tig_ctl_mao_mcd_swa_ita_bem_bat_tha_hau_knd_yor_cic_uzb_eng_krd_aze_xho_vie_owc_tsw_fbf_bam	-0.0139083801143895	-0.0327516719407825	0.9739428070195
478	amr_mol_swt_svk_aeg_heb_chh_swe_tur_uzb_bam_tag_ses_ctl_bos_bsq_afr_gam_cic_cnt_dut_lit_igb_pol_akn_eng_hun_yor_bem_est_guj_mlt_geo_rus_ita_lat_ger_wly_amh_alb_fin_tsw_jav_hin_bat_jpn_knd_kor_ben_krd_fbf_pan_mao_rom_owc_ind_mnd_slo_moo_spa_sod_bul_por_prs_nor_qcu_scr_fre_cze_tsn_hau_mcd_anl_ukr_sun_glc_xho_grk_lda_mly_tha_tig_tml_dgb_ewe_aze_arw_urd_azi_ven_vie_sid_swa_zul_dyu	0.15959175129693	0.375541572333435	0.708112932468882
479	chh_svk_xho_guj_amr_gam_heb_ben_uzb_tur_bem_mao_zul_alb_scr_bsq_arw_wly_igb_cnt_krd_fre_akn_ctl_moo_ita_hun_ewe_lda_fin_por_owc_geo_glc_spa_lat_lit_sid_hau_urd_est_yor_mly_hin_jav_jpn_knd_kor_rom_mol_ses_swe_sun_afr_tig_bat_mnd_dut_swt_grk_amh_mcd_prs_ukr_eng_qcu_bul_pan_ger_dyu_anl_cze_sod_pol_tag_bos_cic_nor_fbf_ind_tha_mlt_tml_ven_tsw_azi_slo_rus_aze_dgb_vie_aeg_bam_swa_tsn	-0.504450110676329	-1.2021781949275	0.232346591458126
480	hau_lat_swa_mol_sid_aeg_mlt_eng_aze_tur_tsn_ind_ven_guj_urd_bsq_bul_amh_dyu_mnd_bos_hin_lda_scr_tsw_nor_fin_swt_dgb_hun_mcd_gam_geo_grk_spa_cze_slo_amr_tig_krd_est_yor_sun_pan_bat_jpn_tml_kor_svk_glc_bem_prs_tag_ger_heb_jav_cnt_alb_cic_arw_wly_ben_swe_lit_ukr_qcu_fre_por_rom_igb_anl_dut_sod_rus_mao_ctl_bam_pol_akn_mly_tha_owc_knd_fbf_ewe_azi_afr_ita_uzb_ses_vie_chh_xho_zul_moo	0.233063186067665	0.548461291818458	0.58468943861565
481	wly_guj_lda_swe_gam_amh_aeg_hin_azi_tur_ses_mly_cic_mcd_eng_bsq_bos_mlt_zul_cnt_fre_pan_bem_rus_dyu_bul_fin_tsn_akn_hun_svk_amr_geo_rom_prs_ctl_slo_chh_hau_pol_est_moo_sun_por_jav_jpn_knd_kor_spa_dut_swt_ger_ind_alb_anl_mao_mnd_scr_dgb_ukr_heb_lat_afr_glc_krd_qcu_ita_lit_grk_fbf_tig_mol_sid_arw_bat_urd_ven_ben_swa_tag_tha_sod_tml_yor_bam_uzb_nor_cze_aze_xho_vie_owc_tsw_igb_ewe	-0.107294107601992	-0.253065447998772	0.800776188529611
482	tig_fre_bam_nor_sod_amh_heb_svk_uzb_aze_akn_ind_moo_guj_rus_bsq_dut_anl_tsn_mnd_scr_pan_ewe_ukr_cic_ctl_est_swt_dgb_hun_swe_amr_geo_bos_pol_mol_arw_gam_mlt_prs_fin_ses_mao_lat_jav_jpn_knd_kor_mcd_rom_lda_urd_mly_ger_chh_sun_cnt_spa_swa_bul_owc_por_glc_cze_eng_qcu_krd_grk_ita_yor_hau_lit_wly_hin_bat_afr_xho_alb_bem_tag_tha_sid_tml_fbf_dyu_tur_ben_slo_azi_ven_vie_aeg_zul_igb_tsw	-0.919928884904031	-2.2340686634831	0.0278749129641484
483	hau_arw_ewe_fre_gam_tig_anl_cze_uzb_tur_swa_mly_akn_afr_rus_bsq_mol_aeg_cic_mnd_swe_dut_moo_lit_dgb_ger_hun_ses_tsw_fin_ben_heb_geo_eng_ukr_nor_pol_amr_sid_grk_est_swt_sun_slo_mao_jpn_knd_kor_rom_scr_bem_ita_ind_krd_sod_tag_cnt_alb_bam_mcd_chh_pan_svk_por_bos_qcu_hin_lat_bul_tsn_mlt_urd_amh_ctl_bat_spa_fbf_guj_dyu_jav_tha_wly_tml_igb_ven_azi_glc_prs_aze_yor_vie_owc_zul_lda_xho	-0.874984094793887	-2.11998818165911	0.0366696748748482
484	mlt_nor_fbf_alb_amh_tig_sod_ben_aze_uzb_moo_ind_ewe_slo_spa_bsq_krd_gam_ven_cnt_guj_dut_swt_lit_akn_ctl_fin_cic_zul_est_svk_amr_geo_ukr_swe_rus_glc_aeg_wly_arw_hun_swa_jav_por_tag_jpn_knd_kor_lat_prs_dgb_eng_mly_scr_owc_mao_mnd_urd_igb_fre_heb_pan_hin_ger_cze_qcu_mol_pol_bul_dyu_hau_afr_anl_rom_bat_bos_ses_mcd_yor_sun_tha_chh_tml_xho_bam_tur_grk_ita_azi_lda_vie_sid_tsn_tsw_bem	0.338688011908422	0.798806308814645	0.426438041830661
485	tig_eng_dgb_ger_anl_amh_hau_afr_aze_azi_tsw_tag_swa_grk_lat_bsq_rus_sid_akn_cnt_arw_pol_tsn_bul_zul_swe_fin_swt_igb_est_krd_heb_geo_alb_spa_cze_pan_chh_sod_ita_hun_ses_mly_urd_jav_jpn_tml_kor_glc_guj_ewe_prs_bat_rom_mlt_mao_mnd_dut_cic_hin_wly_ukr_ctl_por_ben_qcu_fre_mcd_mol_xho_owc_lit_gam_svk_sun_bos_dyu_nor_bem_ind_tha_amr_knd_moo_ven_tur_slo_scr_uzb_yor_vie_aeg_lda_bam_fbf	-0.339630778809144	-0.805260340063648	0.422723494267819
486	amr_swe_tsn_urd_gam_sod_tig_ctl_aze_azi_swa_mly_ses_glc_bul_bsq_ukr_mlt_swt_mnd_por_svk_lda_ger_moo_lat_fin_bem_ven_hun_ben_heb_geo_spa_bos_prs_cze_hau_owc_eng_est_tsw_ind_afr_bat_jpn_tml_kor_mcd_slo_ewe_krd_tag_mol_amh_sun_cnt_rus_yor_dut_sid_hin_alb_pol_pan_qcu_fre_arw_lit_cic_wly_ita_aeg_grk_jav_scr_dyu_nor_xho_mao_tha_anl_knd_igb_zul_uzb_rom_guj_tur_bam_vie_chh_fbf_dgb_akn	-0.840661053812796	-2.02935883071441	0.0452797442633976
487	heb_mol_yor_scr_aeg_wly_gam_hin_azi_aze_dgb_jav_ses_bul_dut_bsq_guj_sod_ven_mnd_ctl_lit_cic_por_swt_arw_est_lda_tsn_hun_eng_mlt_geo_afr_mcd_fre_nor_hau_amr_glc_fin_xho_mly_slo_mao_jpn_tml_kor_urd_ger_zul_krd_bat_grk_tig_tag_cnt_ukr_bam_alb_anl_pol_rus_spa_swe_qcu_ben_lat_rom_igb_amh_svk_sid_ita_sun_cze_fbf_pan_tsw_ind_tha_owc_knd_swa_akn_tur_prs_bos_uzb_dyu_vie_chh_ewe_bem_moo	-0.119940446529197	-0.28310160570487	0.777728153069637
488	gam_hin_ses_arw_mlt_wly_tig_lat_azi_tur_swa_bat_bam_ger_ctl_bsq_krd_anl_bem_cnt_fre_pol_fbf_mol_cic_ukr_est_dyu_igb_fin_glc_heb_geo_guj_rom_prs_lit_hau_sid_eng_hun_dgb_mly_alb_mao_jpn_tml_kor_scr_spa_akn_ita_ind_mcd_chh_sun_mnd_slo_swt_cze_owc_svk_por_swe_ben_qcu_bul_urd_bos_ewe_amh_pan_sod_grk_tag_rus_xho_dut_lda_jav_tha_amr_knd_tsn_moo_uzb_nor_afr_aze_yor_vie_aeg_ven_zul_tsw	-0.234556198511029	-0.554009677407762	0.580901912648575
489	heb_slo_tsw_lat_wly_amr_anl_lit_uzb_tur_ses_sun_dgb_ben_pol_bsq_mcd_tig_swa_mnd_rom_nor_bem_afr_akn_mol_est_ven_dyu_hun_cze_mlt_geo_fre_arw_prs_rus_sod_aeg_hin_fin_xho_jav_swe_mao_jpn_knd_kor_alb_svk_igb_urd_tag_ger_hau_bat_cnt_scr_zul_bos_amh_pan_krd_glc_por_qcu_ctl_dut_spa_yor_gam_bul_owc_ita_ind_ukr_swt_grk_ewe_mly_tha_chh_tml_cic_lda_azi_eng_guj_aze_moo_vie_sid_bam_tsn_fbf	-0.993229897031078	-2.41681892195501	0.0176083312316317
490	tig_ger_lda_rom_owc_amr_amh_prs_aze_azi_bam_tag_ven_bul_afr_bsq_krd_anl_moo_cnt_ita_mol_zul_bos_dgb_svk_fin_dyu_akn_est_urd_gam_geo_rus_ukr_por_eng_wly_sid_lat_hun_swt_bat_fre_sun_jpn_tml_kor_hin_ctl_igb_mcd_ind_spa_mlt_jav_mnd_ben_ewe_arw_hau_pan_scr_guj_glc_qcu_lit_dut_grk_yor_aeg_cze_sod_alb_mao_pol_tsw_swe_ses_mly_tha_heb_knd_bem_tsn_tur_nor_slo_uzb_swa_vie_chh_fbf_xho_cic	0.0282231934895398	0.066465684890049	0.947149754433921
491	tig_ita_ven_ben_sid_wly_mlt_ukr_aze_uzb_swt_mao_bem_hin_rus_bsq_pol_heb_ses_mnd_alb_lat_cic_eng_swa_rom_hun_dgb_igb_fin_ger_amh_geo_mcd_bul_afr_swe_amr_hau_urd_est_xho_bat_glc_ind_jpn_knd_kor_svk_fre_ewe_pan_sun_dut_chh_jav_cnt_cze_tsw_nor_anl_mol_por_krd_arw_qcu_ctl_lit_spa_dyu_sod_scr_gam_grk_tag_bos_moo_prs_akn_mly_tha_owc_tml_bam_fbf_tur_guj_slo_azi_zul_vie_aeg_tsn_lda_yor	-0.916167410132153	-2.22326932685457	0.0286198718121224
492	sod_bul_dgb_svk_wly_amh_aeg_arw_uzb_azi_tsw_sun_lda_mol_glc_bsq_ukr_chh_igb_cnt_lat_dut_xho_ctl_dyu_slo_fin_bem_zul_hun_por_mlt_geo_ita_krd_grk_ger_hau_anl_pan_est_bam_tag_alb_ind_jpn_knd_kor_bos_scr_cic_rus_bat_mcd_gam_mao_mnd_cze_yor_eng_sid_nor_prs_fre_rom_qcu_hin_ben_swe_fbf_heb_spa_tig_guj_jav_pol_akn_lit_ewe_mly_tha_owc_tml_tsn_ses_tur_urd_afr_aze_moo_vie_amr_swa_swt_ven	-0.977785020251127	-2.37934402820235	0.0193862604712273
493	amr_rom_yor_ctl_gam_owc_sid_swe_tur_aze_igb_mao_ven_glc_urd_bsq_slo_sod_bam_mnd_hin_ita_tsw_dut_ses_prs_est_cic_swa_fin_mcd_chh_geo_ukr_lit_bul_ger_aeg_wly_arw_hun_tsn_tag_krd_jav_jpn_knd_kor_alb_pol_moo_lat_bat_spa_heb_mly_cnt_cze_ewe_fre_mlt_pan_guj_rus_grk_qcu_por_eng_mol_lda_hau_nor_amh_svk_ind_bos_bem_ben_swt_sun_tha_anl_tml_xho_fbf_uzb_afr_scr_azi_akn_vie_tig_dyu_zul_dgb	0.277361144814892	0.653536517457143	0.515023068112619
494	chh_rom_ses_pan_heb_tig_amr_por_tur_uzb_bem_ind_tsn_mol_prs_bsq_mcd_wly_swt_mnd_dut_krd_lda_ben_yor_arw_hun_swa_xho_fin_slo_sod_geo_lit_fre_bos_scr_anl_sid_guj_est_tsw_bat_ctl_sun_jpn_tml_kor_ukr_swe_fbf_alb_tag_urd_gam_mly_cnt_nor_igb_eng_hau_ger_afr_lat_grk_qcu_spa_pol_bul_cic_owc_ita_mlt_glc_jav_rus_akn_hin_dgb_mao_tha_aeg_knd_dyu_ven_azi_svk_cze_aze_zul_vie_amh_moo_ewe_bam	-0.617049698572326	-1.47383523293399	0.143902884209816
495	wly_por_dgb_pan_amr_heb_tig_bos_tur_azi_dyu_jav_bem_swe_ctl_bsq_fre_anl_bam_mnd_scr_mcd_akn_pol_swt_spa_est_zul_tsn_fin_krd_sod_geo_lat_rom_ita_rus_amh_aeg_grk_hun_ses_tag_arw_sun_jpn_knd_kor_alb_afr_xho_ukr_mly_slo_owc_ind_cnt_guj_moo_nor_hau_ben_eng_cze_prs_qcu_ger_glc_hin_swa_gam_svk_chh_urd_mao_mol_cic_bul_yor_bat_tha_mlt_tml_tsw_lda_uzb_lit_dut_aze_ven_vie_sid_fbf_igb_ewe	-0.293650751631564	-0.693935843776814	0.489452180585086
496	anl_glc_igb_prs_owc_chh_tig_bos_aze_tur_cic_bat_ewe_grk_lat_bsq_svk_wly_tsn_cnt_fre_dut_xho_guj_swa_scr_hun_moo_bam_fin_mol_amh_geo_rom_slo_urd_pol_gam_heb_bul_est_ven_jav_ctl_mao_jpn_knd_kor_alb_por_dyu_ger_sun_arw_mlt_ind_mnd_afr_dgb_lit_amr_ukr_nor_swe_eng_qcu_ita_mcd_hin_tsw_hau_krd_sod_rus_mly_pan_yor_spa_lda_tag_tha_sid_tml_swt_ses_azi_ben_cze_uzb_zul_vie_aeg_akn_bem_fbf	-0.369127795440612	-0.875811932616009	0.383388766268976
497	sid_svk_moo_spa_anl_chh_sod_glc_aze_tur_bem_mly_tsn_scr_prs_bsq_ukr_gam_ven_mnd_dut_ita_igb_lit_dgb_grk_hun_akn_bam_fin_mol_aeg_geo_afr_arw_nor_rus_tig_amh_bos_est_dyu_mao_urd_ind_jpn_tml_kor_alb_por_tsw_ger_bat_ctl_hau_jav_cnt_cze_zul_guj_mlt_mcd_rom_fre_eng_qcu_hin_krd_slo_yor_amr_swe_wly_pol_tag_pan_xho_lat_ewe_sun_tha_owc_knd_lda_cic_azi_ben_bul_uzb_ses_vie_heb_fbf_swa_swt	0.375929422609598	0.887374735737814	0.377166321158096
498	sod_grk_lda_alb_owc_heb_anl_rom_aze_uzb_swt_sun_yor_dut_afr_bsq_mol_amh_dgb_cnt_bul_bos_xho_rus_zul_hin_est_akn_ven_hun_ita_aeg_geo_por_fre_pan_eng_sid_mlt_prs_fin_ewe_ind_lat_bat_jpn_knd_kor_svk_mcd_tsn_cze_mly_ger_chh_mao_mnd_glc_fbf_guj_hau_spa_urd_ben_arw_qcu_scr_pol_lit_moo_amr_nor_wly_swe_tag_slo_dyu_ukr_bem_jav_tha_tig_tml_swa_bam_azi_krd_ctl_tur_ses_vie_gam_cic_tsw_igb	-0.0106782853004818	-0.0251403300001672	0.979996897442753
499	wly_nor_bam_svk_gam_heb_tig_hin_tur_azi_yor_bat_igb_ben_ger_bsq_eng_hau_tsw_mnd_arw_pan_cic_mol_swt_spa_fin_zul_dyu_hun_bul_owc_geo_scr_fre_guj_dut_amr_chh_lit_est_ses_sun_afr_mly_jpn_knd_kor_rom_por_fbf_ctl_tag_rus_sod_mao_cnt_prs_ven_ita_mlt_lat_mcd_swe_grk_qcu_ukr_krd_pol_akn_sid_glc_anl_bos_ind_alb_ewe_urd_swa_jav_tha_amh_tml_lda_dgb_uzb_cze_slo_aze_moo_vie_aeg_tsn_xho_bem	0.111148497170454	0.261719146048676	0.7941167533279
500	owc_lit_bam_alb_mlt_heb_sod_mcd_azi_uzb_zul_ind_swt_ita_hin_bsq_grk_amh_ewe_cnt_lat_dut_bem_eng_xho_spa_fin_tsw_tsn_hun_guj_wly_geo_nor_scr_prs_ukr_aeg_sid_mol_est_moo_sun_por_mly_jpn_tml_kor_krd_pol_cic_slo_mao_pan_anl_tag_mnd_afr_dgb_bos_gam_cze_urd_fre_bul_qcu_ger_swe_ctl_dyu_hau_rom_amr_glc_bat_arw_yor_svk_igb_jav_tha_chh_knd_lda_ven_tur_rus_ben_aze_akn_vie_tig_swa_fbf_ses	0.325662870269823	0.766993656820113	0.445028038997021
501	aeg_dut_igb_svk_mlt_heb_hau_ben_azi_aze_xho_mao_bem_prs_lit_bsq_ctl_chh_yor_mnd_afr_alb_akn_por_dgb_mol_fin_cic_dyu_est_grk_gam_geo_arw_scr_ita_rus_amh_owc_bul_hun_bam_tag_glc_jav_jpn_tml_kor_mcd_eng_moo_cze_sun_fre_amr_mly_cnt_urd_fbf_hin_sid_spa_bos_ger_lat_qcu_pan_slo_ukr_swt_anl_nor_wly_rom_ind_guj_swa_krd_zul_bat_tha_tig_knd_tsw_ses_tur_pol_swe_uzb_ven_vie_sod_tsn_ewe_lda	0.199197464665094	0.468907734609351	0.640232936204221
502	mlt_nor_lda_bul_tig_hau_chh_pan_uzb_aze_yor_ind_tsw_ben_por_bsq_alb_anl_akn_mnd_ita_guj_swa_scr_bam_fre_hun_ses_cic_est_grk_aeg_geo_krd_ukr_urd_ger_amr_gam_bos_fin_dgb_bat_dut_tag_jpn_tml_kor_glc_arw_fbf_spa_mly_svk_sod_mao_cnt_rom_xho_mcd_heb_ctl_mol_pol_lit_qcu_swe_afr_rus_moo_amh_slo_sid_hin_sun_prs_bem_lat_ewe_jav_tha_wly_knd_swt_ven_azi_eng_cze_tur_tsn_vie_owc_dyu_zul_igb	-0.196820210090685	-0.464892558676087	0.64309504929096
503	amh_bos_ven_spa_hau_sod_anl_pan_tur_azi_zul_bat_moo_guj_dut_bsq_cze_owc_tsw_mnd_svk_alb_ewe_afr_bam_fre_hun_swa_swt_fin_arw_aeg_geo_ctl_swe_bul_rus_heb_tig_ukr_est_yor_mao_glc_tag_jpn_tml_kor_grk_prs_cic_ben_mly_ger_amr_ind_cnt_rom_dyu_pol_mlt_eng_lit_nor_scr_qcu_urd_mol_ita_fbf_sid_hin_chh_mcd_sun_krd_igb_por_bem_jav_tha_wly_knd_ses_akn_aze_lat_slo_uzb_lda_vie_gam_tsn_dgb_xho	-0.45919859043433	-1.09201120800448	0.277649060188805
504	wly_cze_swa_ben_aeg_sid_sod_hin_tur_uzb_swt_bat_fbf_alb_guj_bsq_swe_gam_dgb_mnd_eng_afr_tsw_nor_bem_rom_hun_lda_ses_fin_svk_owc_geo_spa_krd_scr_fre_hau_mlt_ita_est_bam_sun_bul_ind_jpn_knd_kor_dut_prs_igb_pol_tag_urd_amh_jav_cnt_slo_akn_rus_anl_ctl_grk_arw_bos_qcu_lat_ukr_mcd_zul_tig_por_chh_glc_mao_pan_ven_mol_ewe_mly_tha_heb_tml_dyu_yor_aze_lit_ger_azi_moo_vie_amr_tsn_xho_cic	-0.0867230926222455	-0.204631136254543	0.838307506105831
505	mlt_rom_zul_mcd_sid_anl_owc_svk_uzb_aze_akn_tag_dgb_spa_prs_bsq_afr_hau_ewe_mnd_por_guj_tsn_ita_ses_ger_fin_igb_ven_est_hin_amr_geo_grk_lat_fre_alb_sod_amh_cze_hun_swa_mao_glc_mly_jpn_knd_kor_arw_ben_xho_urd_sun_bul_gam_ind_cnt_pan_bam_ctl_tig_krd_eng_dut_pol_qcu_ukr_scr_rus_moo_aeg_swe_wly_mol_jav_bos_lda_slo_cic_bat_tha_chh_tml_tsw_bem_azi_nor_lit_tur_fbf_vie_heb_dyu_yor_swt	-0.661377838303299	-1.58658342516496	0.116001442557654
506	amh_ctl_ewe_spa_heb_gam_mlt_mcd_aze_azi_yor_jav_dgb_nor_hin_bsq_rus_amr_tsw_cnt_prs_pol_dyu_scr_zul_guj_est_igb_lda_hun_arw_sod_geo_swe_slo_afr_krd_chh_aeg_ger_fin_xho_bat_dut_mao_jpn_knd_kor_lit_bos_bam_alb_tag_rom_tig_ind_mnd_bul_moo_por_sid_eng_svk_ita_grk_qcu_glc_mol_urd_fbf_anl_ben_wly_lat_sun_pan_akn_fre_tsn_mly_tha_owc_tml_swt_swa_tur_cze_ukr_uzb_ven_vie_hau_cic_bem_ses	-0.504860845449763	-1.20392896392007	0.231672400114043
507	amh_svk_fbf_arw_amr_heb_mlt_lat_azi_uzb_ven_sun_zul_nor_ger_bsq_rom_sod_dgb_cnt_alb_bul_lda_bos_moo_mcd_est_bem_yor_fin_dut_chh_geo_rus_lit_krd_grk_sid_hau_spa_hun_tsw_mly_por_bat_jpn_knd_kor_prs_eng_swa_ita_mao_fre_aeg_tag_mnd_mol_ewe_cze_gam_swe_ctl_glc_urd_qcu_scr_slo_pan_igb_tig_afr_anl_hin_ind_guj_swt_ben_bam_jav_tha_wly_tml_tsn_akn_aze_pol_ukr_tur_cic_vie_owc_ses_dyu_xho	0.42644275218515	1.00386524428138	0.318048392442479
508	amh_mcd_ses_ben_anl_hau_wly_scr_uzb_tur_ewe_ind_zul_guj_ctl_bsq_bul_sid_ven_mnd_alb_spa_swt_lit_yor_hin_fin_igb_xho_hun_grk_aeg_geo_eng_swe_prs_rom_mlt_amr_arw_est_akn_sun_glc_bat_jpn_tml_kor_dut_mol_tsw_svk_tag_afr_tig_mly_cnt_ger_moo_pol_gam_ukr_rus_fre_lat_qcu_cze_bos_krd_dyu_chh_por_owc_urd_jav_ita_lda_pan_dgb_mao_tha_heb_knd_bem_cic_aze_slo_nor_azi_fbf_vie_sod_bam_swa_tsn	-0.488982051880284	-1.16291478448617	0.247839383216294
509	anl_mcd_zul_fre_amr_sod_mlt_ukr_tur_uzb_lda_ind_yor_dut_pan_bsq_guj_aeg_ewe_cnt_swe_lat_ven_nor_igb_urd_fin_akn_fbf_est_afr_amh_geo_ger_alb_rus_spa_chh_gam_svk_hun_bem_mao_arw_tag_jpn_tml_kor_mol_pol_swa_grk_mly_hin_wly_sun_mnd_eng_moo_ben_hau_scr_ita_por_cze_qcu_rom_bos_ctl_dgb_heb_glc_sid_slo_jav_prs_swt_bul_tsw_bat_tha_owc_knd_ses_bam_azi_krd_lit_aze_xho_vie_tig_dyu_tsn_cic	-0.426853390322138	-1.012552804571	0.313900948558975
510	sod_svk_tsn_fre_owc_mlt_amh_dut_tur_aze_swt_mly_igb_ben_arw_bsq_afr_wly_dgb_mnd_pan_rom_dyu_mol_yor_rus_hun_bem_cic_est_ctl_aeg_geo_eng_alb_slo_cze_gam_amr_scr_fin_tsw_ind_nor_jav_jpn_tml_kor_prs_spa_bam_lit_bat_mcd_sid_mao_cnt_lat_ven_krd_tig_ukr_bul_glc_guj_qcu_bos_ger_pol_lda_heb_swe_hau_hin_tag_por_ewe_ita_swa_sun_tha_anl_knd_ses_fbf_azi_urd_grk_uzb_zul_vie_chh_akn_xho_moo	-0.176030251038707	-0.415202637790977	0.678949915113693
511	amr_ger_akn_nor_gam_aeg_amh_ctl_azi_tur_bam_tag_yor_fre_mol_bsq_ukr_heb_igb_mnd_por_alb_xho_lat_swt_glc_hun_dyu_bem_fin_ita_sid_geo_spa_bul_grk_bos_wly_hau_rus_est_dgb_jav_urd_ind_jpn_knd_kor_swe_cze_tsn_rom_mao_pol_anl_sun_cnt_krd_ven_ben_chh_svk_mcd_slo_lit_qcu_pan_arw_dut_moo_owc_hin_mlt_eng_mly_prs_lda_afr_tsw_bat_tha_sod_tml_swa_ewe_uzb_scr_guj_aze_ses_vie_tig_cic_zul_fbf	-0.082753428059635	-0.194957389237304	0.845851587361267
512	mlt_hin_zul_spa_aeg_sod_heb_bos_aze_uzb_lda_mao_igb_ukr_dut_bsq_prs_anl_cic_mnd_slo_ben_bam_bul_tsw_krd_est_akn_tsn_hun_ita_hau_geo_eng_svk_ger_rus_amh_wly_nor_fin_ses_ind_pan_sun_jpn_knd_kor_por_glc_ewe_grk_jav_guj_tig_mly_cnt_pol_xho_cze_gam_mol_lat_scr_alb_qcu_lit_mcd_fre_swa_amr_afr_sid_ctl_bat_rom_fbf_arw_ven_tag_tha_chh_tml_yor_swt_tur_swe_urd_azi_dyu_vie_owc_dgb_bem_moo	-0.367242354033352	-0.869180095401345	0.38698630748378
513	sod_mol_dyu_alb_hau_amh_wly_spa_tur_aze_dgb_mao_cic_hin_urd_bsq_scr_tig_fbf_cnt_rus_rom_yor_ben_bam_pol_est_ewe_igb_hun_fre_mlt_geo_arw_eng_cze_bos_gam_chh_afr_fin_swa_sun_grk_bat_jpn_knd_kor_por_ctl_zul_ita_mly_swe_sid_jav_mnd_ukr_lda_dut_owc_prs_bul_slo_ger_qcu_krd_glc_svk_moo_aeg_pan_anl_mcd_ind_lat_bem_guj_tsw_tag_tha_amr_tml_ven_xho_uzb_nor_lit_azi_swt_vie_heb_akn_ses_tsn	0.181767906626527	0.42825773662957	0.669453684939996
514	mlt_pan_igb_ukr_tig_gam_chh_por_azi_tur_dyu_ind_yor_alb_glc_bsq_rus_anl_swa_cnt_svk_bul_tsn_dut_bam_urd_hun_xho_lda_est_arw_sid_geo_ben_rom_krd_slo_aeg_amr_mcd_fin_zul_bat_nor_sun_jpn_tml_kor_guj_fre_dgb_mol_tag_bos_wly_mao_mnd_ger_cic_hin_heb_spa_prs_lit_afr_qcu_scr_ctl_lat_ven_hau_grk_sod_swe_jav_ita_ses_pol_swt_mly_tha_owc_knd_fbf_moo_aze_eng_cze_uzb_akn_vie_amh_ewe_tsw_bem	-0.551151847934052	-1.31153974605106	0.192904140708613
515	wly_ukr_dgb_prs_mlt_sid_chh_por_uzb_tur_dyu_mly_zul_pan_alb_bsq_hin_owc_fbf_cnt_bos_lat_tsn_ita_bem_eng_est_ewe_ses_fin_nor_hau_geo_spa_pol_krd_grk_amr_amh_ger_hun_tsw_mao_afr_bat_jpn_tml_kor_cze_guj_akn_dut_jav_glc_heb_ind_mnd_slo_swt_urd_tig_lit_scr_ben_mcd_qcu_fre_rom_mol_cic_gam_bul_aeg_arw_tag_rus_igb_swe_yor_sun_tha_anl_knd_xho_ven_aze_svk_ctl_azi_moo_vie_sod_swa_bam_lda	-0.237538609271805	-0.560935135838871	0.576190787969531
516	wly_ben_dgb_dut_sod_chh_mlt_guj_tur_azi_igb_mao_zul_swe_fre_bsq_ger_amh_swa_mnd_slo_pol_ewe_lit_swt_rus_fin_moo_cic_hun_mol_heb_geo_ukr_rom_scr_eng_sid_amr_grk_est_akn_mly_urd_sun_jpn_tml_kor_prs_glc_xho_pan_jav_spa_tig_ind_cnt_lat_fbf_cze_aeg_bul_krd_ita_ctl_qcu_alb_hin_afr_yor_owc_nor_anl_arw_bat_svk_ven_por_dyu_tag_tha_hau_knd_lda_tsn_aze_mcd_bos_uzb_tsw_vie_gam_bem_bam_ses	0.190192178937271	0.447729349024901	0.655389736602866
517	anl_pol_igb_svk_aeg_amh_sid_fre_aze_uzb_swa_tag_ven_swe_scr_bsq_slo_amr_zul_mnd_nor_arw_tsn_bos_bam_mcd_hun_lda_swt_fin_dut_mlt_geo_afr_ita_cze_rom_owc_sod_prs_est_tsw_ind_mol_sun_jpn_tml_kor_grk_pan_ses_eng_mly_urd_gam_bat_cnt_glc_yor_hin_wly_krd_bul_ukr_ger_qcu_lit_alb_ctl_fbf_heb_spa_tig_lat_mao_por_dyu_rus_dgb_jav_tha_chh_knd_moo_xho_azi_ben_guj_tur_akn_vie_hau_bem_ewe_cic	-0.33636475423068	-0.796171722693541	0.427959892119084
518	gam_ben_tsw_scr_anl_tig_mlt_cze_tur_aze_cic_mao_bem_ctl_nor_bsq_glc_hau_moo_mnd_mol_pan_igb_urd_akn_alb_fin_lda_dgb_est_hin_sid_geo_lit_ukr_eng_arw_chh_owc_bos_hun_swa_mly_ger_jav_jpn_knd_kor_swe_slo_dyu_bul_bat_por_amr_ind_cnt_afr_xho_pol_sod_svk_ita_spa_rus_qcu_krd_prs_rom_tsn_wly_grk_heb_fre_sun_dut_bam_guj_zul_tag_tha_aeg_tml_ven_yor_azi_lat_mcd_uzb_ses_vie_amh_fbf_ewe_swt	0.16831445172648	0.395537065260118	0.693352446743194
519	heb_nor_dgb_spa_aeg_gam_sod_ita_azi_aze_bem_ind_cic_ctl_guj_bsq_svk_wly_ewe_mnd_fre_bul_yor_ben_ven_grk_fin_swt_bam_est_glc_amh_geo_scr_krd_prs_rus_hau_tig_lat_hun_dyu_mly_alb_sun_jpn_tml_kor_lit_mol_tsw_ger_jav_swe_sid_mao_cnt_ukr_lda_hin_anl_bos_arw_eng_urd_qcu_slo_pol_por_akn_owc_afr_amr_mcd_bat_dut_xho_cze_fbf_tag_tha_mlt_knd_zul_tsn_tur_rom_pan_uzb_swa_vie_chh_ses_moo_igb	0.202960669106765	0.477782738217395	0.633925934187135
520	wly_rom_akn_hin_owc_sod_amh_rus_uzb_azi_ven_ind_swt_eng_ukr_bsq_pol_mlt_tsw_cnt_spa_krd_bam_glc_zul_svk_fin_ewe_moo_hun_pan_sid_geo_urd_lat_dut_grk_heb_chh_ita_est_igb_sun_scr_tag_jpn_knd_kor_afr_arw_fbf_lit_mly_nor_gam_jav_mnd_ger_lda_swe_aeg_por_bul_ctl_bos_qcu_prs_ben_mcd_dgb_amr_guj_anl_cze_mao_alb_yor_mol_bem_bat_tha_tig_tml_tsn_swa_tur_fre_slo_aze_ses_vie_hau_dyu_cic_xho	0.465926084293357	1.10125249970308	0.273628855938127
521	gam_scr_zul_ita_sod_amh_tig_krd_azi_aze_fbf_tag_swa_cze_pol_bsq_lit_amr_tsn_cnt_arw_spa_moo_grk_tsw_afr_est_bem_lda_hun_nor_wly_geo_rom_swe_mol_svk_mlt_aeg_guj_fin_akn_ind_eng_sun_jpn_tml_kor_glc_mcd_ven_urd_mao_slo_anl_jav_mnd_ctl_igb_ukr_sid_ben_prs_lat_fre_qcu_pan_alb_ger_dgb_owc_bos_chh_rus_mly_hin_ewe_por_dyu_bat_tha_heb_knd_xho_bam_uzb_bul_dut_tur_swt_vie_hau_cic_ses_yor	-0.0203917069410901	-0.0480051008866275	0.961815118979152
522	tig_bul_swt_mol_hau_owc_chh_por_aze_uzb_yor_mao_ewe_pol_rom_bsq_cze_wly_lda_cnt_ben_eng_ven_arw_ses_rus_hun_bem_bam_fin_spa_sid_geo_afr_bos_ita_swe_amr_anl_pan_est_moo_jav_grk_ind_jpn_knd_kor_ctl_svk_akn_lat_bat_urd_gam_mly_mnd_dut_zul_mcd_heb_nor_lit_prs_scr_qcu_krd_ukr_guj_xho_aeg_fre_amh_hin_sun_slo_tsw_alb_cic_tag_tha_sod_tml_dyu_igb_azi_ger_glc_tur_tsn_vie_mlt_swa_dgb_fbf	-0.240536995810485	-0.568414634384857	0.571123442197938
523	amh_krd_zul_glc_hau_anl_heb_bos_uzb_aze_swa_bat_fbf_slo_guj_bsq_scr_sod_bem_mnd_mol_cze_tsn_rus_ses_dut_hun_ewe_akn_fin_lit_tig_geo_lat_mcd_spa_eng_chh_wly_ukr_est_swt_mly_hin_tag_jpn_knd_kor_ctl_nor_moo_pan_sun_por_sid_jav_cnt_grk_tsw_rom_mlt_ben_swe_afr_urd_qcu_ita_pol_arw_lda_owc_alb_amr_svk_ind_fre_xho_prs_dgb_mao_tha_gam_tml_cic_yor_tur_ger_bul_azi_ven_vie_aeg_igb_bam_dyu	-0.0715854564187391	-0.168694523849677	0.866403280803903
524	hau_afr_bam_grk_sid_anl_amr_mol_azi_aze_yor_ind_tsw_por_rus_bsq_svk_heb_ven_mnd_ita_lat_swt_alb_zul_krd_hun_ses_dgb_fin_swe_aeg_geo_scr_dut_ukr_pol_owc_sod_fre_est_cic_jav_pan_mly_jpn_knd_kor_guj_glc_tsn_slo_tag_bos_wly_mao_cnt_rom_fbf_arw_tig_spa_hin_cze_ben_qcu_ctl_lit_ger_xho_gam_prs_chh_bul_bat_eng_igb_urd_moo_sun_tha_amh_tml_ewe_swa_uzb_mcd_nor_tur_lda_vie_mlt_bem_akn_dyu	-0.877879193712229	-2.1215883685868	0.0365313508319189
525	gam_svk_cic_arw_aeg_amh_chh_ukr_uzb_tur_yor_ind_fbf_bul_eng_bsq_hin_anl_xho_cnt_por_krd_tsw_rom_igb_ger_est_ewe_bem_fin_urd_sod_geo_scr_alb_prs_cze_wly_tig_grk_hun_tsn_mly_nor_tag_jpn_knd_kor_slo_ctl_akn_ita_bat_mcd_sid_jav_mnd_pol_moo_ben_hau_bos_swe_mol_dut_qcu_lat_fre_pan_zul_heb_spa_owc_rus_mao_glc_ses_guj_swa_sun_tha_amr_tml_ven_dgb_aze_afr_lit_azi_swt_vie_mlt_dyu_bam_lda	0.0571880711408627	0.13465972706435	0.893171922719282
526	sod_ben_ven_afr_aeg_chh_tig_por_azi_uzb_bem_tag_ewe_fre_glc_bsq_svk_wly_swa_mnd_lit_cze_xho_pan_moo_rus_fin_dgb_ses_est_guj_anl_geo_dut_scr_mcd_prs_sid_amr_ita_hun_dyu_mao_urd_ind_jpn_tml_kor_ukr_mol_fbf_spa_mly_nor_amh_sun_cnt_bul_yor_lat_heb_ctl_alb_hin_bos_qcu_grk_rom_ger_tsw_gam_pol_mlt_eng_jav_krd_igb_swe_akn_bat_tha_owc_knd_lda_swt_tur_arw_slo_aze_zul_vie_hau_bam_tsn_cic	0.426994854984881	1.00824413311082	0.315953369844979
527	wly_prs_bem_krd_hau_mlt_chh_pol_azi_aze_igb_mao_bam_slo_dut_bsq_ita_anl_tsn_cnt_pan_ben_cic_eng_swt_mol_hun_moo_ewe_est_cze_sid_geo_glc_mcd_afr_bos_tig_gam_nor_fin_ses_bat_alb_jav_jpn_tml_kor_guj_fre_dgb_urd_tag_ctl_amr_ind_mnd_por_xho_rom_aeg_grk_rus_swe_lat_qcu_svk_bul_arw_lda_heb_scr_owc_ukr_sun_lit_yor_ger_dyu_mly_tha_amh_knd_akn_tsw_uzb_spa_hin_tur_zul_vie_sod_swa_fbf_ven	-0.0783316488138443	-0.184643823234336	0.853910462961697
528	tig_dut_yor_scr_mlt_wly_amh_alb_tur_azi_bam_mao_ses_afr_grk_bsq_eng_aeg_dgb_mnd_svk_pol_tsn_urd_moo_glc_fin_xho_zul_est_ukr_heb_geo_cze_rus_spa_arw_owc_amr_guj_hun_ven_jav_bul_ind_jpn_tml_kor_mcd_lat_akn_ctl_tag_ita_hau_bat_cnt_nor_tsw_krd_gam_fre_hin_ben_swe_qcu_por_pan_bos_cic_anl_ger_sid_lit_sun_slo_swt_mol_bem_mly_tha_chh_knd_dyu_fbf_uzb_prs_rom_aze_ewe_vie_sod_igb_swa_lda	-0.159155910652459	-0.375516643221739	0.7081314060476
529	amr_ctl_lda_lit_owc_chh_tig_nor_uzb_aze_ewe_bat_swt_eng_spa_bsq_mol_gam_tsw_cnt_svk_arw_ses_ger_zul_swe_hun_dyu_igb_est_prs_hau_geo_alb_por_bul_pan_sid_wly_glc_fin_yor_tag_krd_ind_jpn_tml_kor_grk_scr_dgb_cze_mly_guj_anl_sun_mnd_bos_fbf_slo_heb_ben_pol_ukr_hin_qcu_rom_lat_afr_cic_aeg_dut_sod_mcd_mao_rus_bem_urd_ven_jav_tha_mlt_knd_tsn_swa_azi_fre_ita_tur_akn_vie_amh_moo_bam_xho	0.177017686850723	0.417040048973057	0.677610209426327
530	chh_mol_moo_ctl_wly_mlt_sod_por_aze_azi_ven_jav_lda_rus_swe_bsq_bos_heb_cic_mnd_hin_lit_akn_nor_tsw_ger_fin_zul_bam_hun_scr_aeg_geo_krd_eng_slo_rom_amr_hau_pol_est_dgb_sun_grk_tag_jpn_tml_kor_ita_fre_swa_spa_ind_lat_owc_bat_cnt_pan_bem_mcd_sid_bul_prs_urd_glc_qcu_afr_ukr_arw_yor_tig_alb_amh_cze_mly_dut_xho_ben_dyu_mao_tha_gam_knd_fbf_ses_tur_guj_svk_uzb_swt_vie_anl_igb_tsn_ewe	-0.677018840956783	-1.62581737654906	0.107372604931673
531	heb_bos_bam_ger_sod_chh_gam_krd_azi_aze_ven_ind_igb_arw_svk_bsq_eng_hau_dgb_mnd_swe_alb_swa_guj_akn_rus_est_zul_tsw_fin_slo_amr_geo_mol_mcd_spa_glc_tig_wly_fre_hun_dyu_sun_ctl_tag_jpn_tml_kor_ukr_ben_bem_bul_bat_dut_sid_mao_cnt_prs_cic_urd_mlt_hin_grk_pan_pol_qcu_por_ita_afr_tsn_anl_rom_amh_lit_mly_lat_fbf_scr_moo_jav_tha_aeg_knd_yor_ewe_uzb_nor_cze_tur_xho_vie_owc_swt_lda_ses	-0.0614375015186044	-0.144787349528487	0.885192088594183
532	amr_lit_cic_afr_wly_chh_sod_pol_azi_tur_lda_ind_zul_hin_grk_bsq_rom_gam_ewe_cnt_arw_alb_fbf_scr_bam_bul_hun_bem_tsw_est_ukr_sid_geo_nor_rus_mcd_mol_anl_tig_bos_fin_akn_tag_por_bat_jpn_tml_kor_svk_urd_ses_fre_mao_lat_aeg_sun_mnd_spa_moo_dut_heb_cze_swe_ger_eng_qcu_ctl_prs_pan_xho_hau_ben_amh_slo_jav_ita_swa_glc_swt_mly_tha_owc_knd_yor_dgb_aze_krd_guj_uzb_tsn_vie_mlt_ven_dyu_igb	-0.62579593106523	-1.49824859088452	0.137455385274956
533	owc_bul_dyu_ger_anl_gam_chh_rus_tur_azi_ven_tag_bam_por_slo_bsq_pan_amr_akn_cnt_mcd_svk_ewe_grk_yor_urd_est_ses_fbf_fin_hin_aeg_geo_mol_glc_arw_lit_tig_amh_spa_hun_tsw_bat_prs_jav_jpn_tml_kor_bos_lat_tsn_swe_mly_scr_hau_ind_mnd_ita_dgb_nor_sod_afr_pol_alb_dut_qcu_fre_eng_krd_xho_wly_ctl_mlt_ukr_mao_guj_zul_rom_cic_sun_tha_sid_knd_lda_bem_uzb_cze_ben_aze_igb_vie_heb_swa_moo_swt	0.222926674238195	0.525080823836337	0.600776572472906
534	mlt_ger_akn_krd_chh_anl_gam_svk_aze_tur_ewe_mly_bam_ukr_guj_bsq_glc_heb_bem_cnt_spa_fre_yor_ben_fbf_swe_hun_dgb_lda_est_scr_sid_geo_eng_slo_lit_pol_wly_amh_rom_fin_tsw_ind_alb_jav_jpn_knd_kor_bos_cze_ven_urd_mao_rus_amr_bat_mnd_ctl_swa_bul_owc_mcd_dut_ita_nor_qcu_por_grk_pan_tsn_hau_prs_sod_afr_tag_arw_ses_hin_cic_sun_tha_aeg_tml_zul_igb_uzb_mol_lat_azi_dyu_vie_tig_swt_moo_xho	-0.51736881027051	-1.23372743601674	0.220413357858332
535	sod_glc_moo_pan_chh_hau_tig_nor_tur_aze_xho_tag_igb_por_urd_bsq_alb_mlt_akn_mnd_mcd_dut_zul_swe_dyu_slo_est_fbf_yor_fin_rom_anl_geo_fre_svk_ctl_bul_amh_owc_ukr_hun_tsw_mao_afr_mly_jpn_knd_kor_lit_ben_bem_grk_bat_guj_heb_ind_cnt_cze_cic_arw_gam_eng_krd_mol_prs_qcu_spa_scr_lat_lda_wly_ita_aeg_hin_jav_ger_bam_rus_swa_sun_tha_sid_tml_swt_ven_uzb_bos_pol_azi_ses_vie_amr_tsn_dgb_ewe	-0.030372436915893	-0.0715284140622169	0.943130809863167
536	owc_ukr_bam_bul_amh_amr_heb_glc_tur_azi_dgb_tag_dyu_nor_ctl_bsq_por_anl_igb_mnd_svk_grk_cic_slo_ewe_rus_hun_fbf_tsn_fin_ita_hau_geo_swe_lat_mcd_afr_tig_gam_mol_est_moo_jav_bos_ind_jpn_tml_kor_prs_rom_ses_alb_mly_cze_sid_sun_cnt_arw_swa_krd_sod_ben_urd_eng_lit_qcu_hin_fre_pol_lda_mlt_dut_wly_ger_mao_pan_zul_guj_bem_bat_tha_aeg_knd_yor_xho_uzb_spa_scr_aze_tsw_vie_chh_swt_ven_akn	-0.711527435224799	-1.70528008274094	0.0914803868637204
537	aeg_ctl_bem_pol_heb_tig_anl_bul_azi_tur_moo_mly_swt_eng_prs_bsq_ben_amr_fbf_mnd_krd_rus_bam_mol_ses_hin_hun_ven_dgb_est_rom_gam_geo_ger_spa_svk_arw_wly_amh_scr_fin_swa_jav_por_sun_jpn_knd_kor_ukr_bos_igb_dut_bat_lat_sod_mao_cnt_grk_xho_nor_owc_alb_pan_fre_urd_qcu_afr_glc_guj_lda_sid_mcd_mlt_cze_tag_swe_zul_ita_yor_ind_tha_hau_tml_cic_dyu_aze_slo_lit_uzb_akn_vie_chh_tsw_tsn_ewe	-0.45393501445614	-1.07929250517585	0.283248584536772
538	amh_ukr_tsn_arw_sid_anl_hau_urd_tur_aze_xho_bat_dgb_fre_mcd_bsq_rus_owc_bem_cnt_prs_krd_moo_ger_fbf_hin_hun_lda_akn_est_eng_wly_geo_afr_scr_svk_alb_mlt_sod_guj_fin_swa_tag_dut_mly_jpn_knd_kor_por_lit_dyu_pol_sun_grk_heb_ind_mnd_glc_ven_ctl_gam_lat_pan_ita_bul_qcu_slo_spa_cze_swt_amr_swe_chh_rom_mao_bos_zul_nor_tsw_jav_tha_tig_tml_cic_bam_azi_mol_ben_uzb_yor_vie_aeg_ewe_ses_igb	-0.656550230080088	-1.57430025574885	0.118813979519228
539	amh_urd_ewe_cze_heb_amr_wly_por_azi_aze_fbf_tag_yor_dut_fre_bsq_bul_tig_lda_mnd_afr_guj_ven_pol_swt_bos_fin_tsn_xho_est_ita_hau_geo_ger_ben_krd_nor_sid_anl_lit_hun_swa_mao_eng_jav_jpn_knd_kor_lat_grk_bam_alb_ind_slo_mlt_bat_cnt_prs_bem_scr_gam_ctl_swe_ukr_rus_qcu_svk_rom_spa_tsw_sod_arw_chh_glc_mly_pan_zul_hin_moo_sun_tha_owc_tml_cic_akn_uzb_mcd_mol_tur_dyu_vie_aeg_igb_dgb_ses	-0.418014925697639	-0.991727171278182	0.323903945778464
540	gam_ukr_swa_eng_aeg_anl_wly_mol_tur_aze_dyu_jav_bem_mcd_fre_bsq_dut_amh_dgb_cnt_ben_nor_bam_por_ven_pan_hun_akn_cic_fin_hin_tig_geo_slo_pol_arw_afr_owc_heb_cze_est_moo_tag_guj_bat_jpn_tml_kor_scr_rus_swt_glc_sun_alb_chh_mly_mnd_svk_fbf_prs_sod_ctl_krd_swe_urd_qcu_ita_bul_lit_igb_mlt_rom_sid_lat_mao_ger_zul_grk_tsn_ind_tha_hau_knd_ses_xho_uzb_bos_spa_azi_ewe_vie_amr_yor_lda_tsw	-0.451270199638902	-1.07087132840986	0.286998585006538
541	heb_bul_fbf_bos_wly_chh_mlt_ita_azi_uzb_swa_sun_swt_alb_hin_bsq_mcd_anl_tsw_cnt_pol_lit_xho_urd_ven_lat_hun_cic_zul_fin_svk_amr_geo_fre_glc_eng_nor_sod_sid_ben_est_bem_ind_rom_mao_jpn_tml_kor_prs_krd_igb_pan_tag_swe_amh_bat_mnd_ctl_bam_spa_hau_ukr_dut_rus_mol_qcu_cze_por_slo_tsn_aeg_grk_tig_scr_jav_ger_ses_guj_lda_mly_tha_gam_knd_yor_ewe_tur_afr_arw_aze_akn_vie_owc_dgb_dyu_moo	-0.431353204678978	-1.02357738181794	0.308690090299829
542	anl_pol_swa_nor_wly_tig_owc_rom_azi_tur_dyu_sun_moo_por_eng_bsq_cze_amr_lda_cnt_slo_arw_igb_alb_zul_afr_hun_xho_bam_est_krd_hau_geo_ctl_urd_fre_glc_mlt_aeg_rus_fin_fbf_tag_ukr_bat_jpn_knd_kor_bul_lat_ven_spa_mao_ger_sod_mly_mnd_grk_cic_swe_heb_bos_prs_svk_ita_qcu_guj_mcd_lit_swt_chh_scr_sid_hin_ind_mol_ewe_ben_dgb_jav_tha_amh_tml_ses_akn_uzb_dut_pan_aze_tsn_vie_gam_tsw_bem_yor	-1.04878273957879	-2.56786086692679	0.0118266135846206
543	mlt_guj_zul_ita_hau_sod_amh_alb_azi_uzb_cic_sun_bam_hin_glc_bsq_arw_gam_ven_cnt_ger_nor_akn_svk_tsn_afr_est_fbf_swt_hun_fre_amr_geo_pol_urd_lat_dut_heb_wly_krd_fin_lda_mly_swe_tag_jpn_tml_kor_ukr_mcd_xho_bos_jav_scr_owc_mao_mnd_lit_ewe_slo_anl_grk_rus_prs_eng_qcu_por_rom_pan_yor_aeg_ben_tig_bul_ind_ctl_dyu_spa_dgb_bat_tha_sid_knd_moo_bem_tur_mol_cze_aze_ses_vie_chh_igb_swa_tsw	0.275028267899626	0.648715826248568	0.518120775161844
544	wly_lit_tsn_krd_hau_sod_anl_lat_uzb_tur_ven_tag_yor_bos_ben_bsq_rus_mlt_zul_mnd_hin_pol_ses_nor_igb_svk_fin_dyu_fbf_est_prs_heb_geo_guj_cze_arw_ctl_tig_amh_bul_hun_tsw_bat_dut_mly_jpn_tml_kor_ukr_urd_ewe_slo_mao_por_sid_jav_cnt_alb_cic_glc_amr_grk_spa_scr_ita_qcu_mol_swe_rom_bem_owc_fre_aeg_pan_sun_mcd_bam_ger_moo_ind_tha_gam_knd_xho_lda_azi_afr_eng_aze_akn_vie_chh_swt_dgb_swa	-0.233314225792849	-0.551188358867489	0.582826386991864
545	amh_cze_swa_svk_anl_tig_heb_rom_tur_uzb_ven_tag_tsw_glc_lit_bsq_urd_owc_yor_cnt_pol_fre_bam_lat_dyu_rus_fin_swt_moo_hun_ctl_chh_geo_arw_ben_mcd_ger_aeg_sid_prs_est_ses_bat_slo_jav_jpn_knd_kor_ita_nor_tsn_krd_ind_dut_amr_mao_mnd_guj_zul_afr_wly_pan_por_ukr_hin_qcu_alb_bul_scr_akn_mlt_spa_hau_bos_sun_mol_igb_eng_lda_mly_tha_gam_tml_dgb_ewe_aze_swe_grk_azi_xho_vie_sod_bem_fbf_cic	0.191713113681886	0.451678238269158	0.65255241281686
546	chh_fre_zul_nor_hau_sid_amh_mcd_azi_aze_akn_ind_lda_lat_urd_bsq_mol_mlt_bam_mnd_ctl_scr_tsw_slo_ewe_krd_est_igb_ven_hun_lit_tig_geo_alb_glc_afr_svk_wly_heb_pol_fin_moo_jav_swe_mao_jpn_tml_kor_prs_grk_cic_bul_tag_bos_aeg_bat_cnt_por_bem_ben_sod_dut_pan_ita_rom_qcu_eng_cze_spa_xho_anl_guj_amr_rus_sun_ger_fbf_hin_dyu_mly_tha_gam_knd_swa_swt_uzb_ukr_arw_tur_tsn_vie_owc_yor_dgb_ses	-0.258843957983649	-0.612532815795115	0.541680169001481
547	gam_eng_bem_afr_amr_sid_aeg_slo_azi_tur_bam_ind_yor_ita_swe_bsq_mcd_anl_fbf_cnt_cze_alb_igb_bul_dyu_svk_fin_xho_ven_hun_ctl_heb_geo_pol_mol_fre_krd_amh_hau_por_est_tsn_sun_ben_mao_jpn_tml_kor_rus_nor_zul_dut_tag_lit_chh_mly_mnd_guj_ses_ukr_sod_hin_bos_spa_arw_qcu_ger_grk_scr_tsw_mlt_urd_tig_prs_bat_pan_cic_rom_dgb_jav_tha_wly_knd_ewe_akn_aze_glc_lat_uzb_swt_vie_owc_moo_lda_swa	-0.419135313617942	-0.993963559207568	0.322819755356129
548	amr_guj_swt_pan_hau_chh_sid_lit_aze_tur_zul_mly_ewe_ger_glc_bsq_nor_tig_tsn_cnt_afr_rus_bem_slo_moo_prs_hun_tsw_ven_fin_por_mlt_geo_mol_arw_rom_svk_wly_gam_ita_est_fbf_ind_pol_tag_jpn_tml_kor_scr_eng_cic_ukr_mao_bul_aeg_jav_mnd_ben_xho_dut_heb_alb_krd_hin_mcd_qcu_swe_fre_spa_yor_sod_ctl_owc_lat_sun_bos_ses_cze_swa_bat_tha_anl_knd_lda_dyu_uzb_urd_grk_azi_bam_vie_amh_igb_akn_dgb	0.418743775504456	0.9870290636213	0.326189408249215
549	amh_lat_tsn_fre_tig_hau_amr_prs_aze_azi_xho_bat_swa_eng_ger_bsq_alb_wly_igb_cnt_spa_por_ven_mcd_yor_grk_fin_lda_cic_hun_swe_sid_geo_cze_urd_scr_lit_owc_heb_afr_est_swt_jav_guj_sun_jpn_tml_kor_ita_krd_fbf_ben_mao_nor_gam_tag_mnd_bul_ses_dut_mlt_ukr_hin_mol_bos_qcu_glc_ctl_pol_tsw_aeg_svk_anl_rom_mly_rus_bem_pan_zul_ind_tha_chh_knd_dyu_dgb_tur_slo_arw_uzb_ewe_vie_sod_moo_bam_akn	0.576419931066088	1.36930191465214	0.174202641911471
550	owc_eng_bam_ctl_gam_aeg_heb_dut_azi_aze_yor_mly_zul_lat_ita_bsq_ukr_amh_lda_cnt_nor_scr_ses_afr_dyu_spa_est_akn_swt_hun_fre_sod_geo_ben_slo_guj_ger_tig_hau_mol_fin_tsn_tag_pol_bat_jpn_tml_kor_glc_hin_ven_arw_ind_por_anl_sun_mnd_urd_igb_grk_wly_pan_alb_lit_cze_qcu_mcd_krd_svk_xho_chh_bul_sid_rus_mao_rom_tsw_prs_fbf_jav_tha_mlt_knd_swa_moo_tur_swe_bos_uzb_bem_vie_amr_cic_dgb_ewe	-0.782773303646874	-1.88478277422875	0.0625818768838391
551	sod_swe_xho_grk_amh_aeg_mlt_lit_tur_aze_tsn_tag_fbf_lat_por_bsq_rus_heb_swt_mnd_krd_mol_igb_mcd_bam_cze_hun_yor_swa_est_pan_sid_geo_eng_pol_urd_nor_gam_hau_ger_fin_dgb_ind_bos_jav_jpn_knd_kor_ctl_ita_ses_glc_bat_bul_owc_sun_cnt_guj_ven_afr_anl_fre_scr_hin_ukr_qcu_prs_arw_alb_zul_tig_slo_amr_svk_mly_spa_tsw_dut_cic_mao_tha_chh_tml_lda_moo_uzb_ben_rom_azi_ewe_vie_wly_akn_bem_dyu	-0.258246270292108	-0.609844288717095	0.54345216730648
552	gam_rom_tsw_afr_aeg_amr_sod_guj_tur_aze_yor_mly_swa_ben_lit_bsq_cze_chh_moo_mnd_ita_rus_fbf_hin_lda_arw_fin_bem_xho_hun_slo_wly_geo_ctl_spa_eng_fre_mlt_heb_pan_est_akn_mao_ukr_ind_jpn_tml_kor_mol_glc_zul_bul_tag_swe_owc_sun_cnt_bos_bam_prs_amh_grk_krd_dut_alb_qcu_urd_pol_lat_dgb_hau_svk_anl_ger_bat_por_ses_mcd_tsn_jav_tha_tig_knd_ewe_ven_azi_scr_nor_uzb_cic_vie_sid_igb_dyu_swt	-0.287080649777677	-0.679255632852737	0.498662980594525
553	wly_eng_bem_pan_owc_tig_mlt_slo_uzb_aze_akn_ind_dyu_nor_dut_bsq_prs_anl_yor_cnt_glc_alb_bam_pol_xho_rus_fin_tsw_dgb_hun_bul_sod_geo_arw_krd_ukr_cze_chh_heb_mcd_est_cic_jav_guj_tag_jpn_tml_kor_spa_bos_lda_afr_mly_fre_aeg_bat_mnd_swe_ewe_lat_amh_ben_rom_hin_mol_qcu_por_grk_scr_swa_hau_ctl_amr_ita_mao_urd_moo_svk_zul_sun_tha_sid_knd_ses_tsn_tur_lit_ger_azi_swt_vie_gam_igb_ven_fbf	0.621550900300902	1.47166213265189	0.144488030862064
554	gam_nor_bem_arw_tig_heb_wly_bul_uzb_aze_ses_bat_lda_ukr_alb_bsq_fre_sid_ewe_mnd_swe_dut_cic_lat_dgb_urd_hun_akn_swt_fin_pan_owc_geo_mcd_eng_krd_ger_amr_aeg_hin_est_zul_mly_bos_mao_jpn_tml_kor_lit_mol_igb_cze_tag_afr_mlt_jav_cnt_slo_fbf_ita_hau_svk_glc_grk_ctl_qcu_ben_rom_por_ven_chh_rus_sod_pol_sun_prs_swa_guj_dyu_ind_tha_amh_knd_xho_bam_tur_scr_spa_azi_moo_vie_anl_tsn_tsw_yor	-0.231415792989563	-0.54647589191167	0.586047573016663
555	amr_alb_ven_rom_amh_aeg_heb_krd_uzb_azi_swt_jav_akn_fre_svk_bsq_eng_sod_yor_cnt_mcd_ctl_ewe_grk_cic_afr_fin_zul_dyu_est_rus_gam_geo_hin_slo_ita_ukr_anl_chh_prs_hun_fbf_tag_dut_mao_jpn_knd_kor_guj_ben_igb_arw_mly_lit_owc_ind_mnd_pan_tsw_por_hau_scr_urd_mol_glc_qcu_pol_swe_bos_xho_sid_cze_mlt_nor_sun_bul_dgb_spa_bam_bat_tha_tig_tml_tsn_swa_tur_lat_ger_aze_bem_vie_wly_moo_lda_ses	-0.603700318879658	-1.44299926198849	0.152380501348812
556	owc_lat_ven_hin_gam_wly_anl_ctl_tur_uzb_zul_bat_cic_mcd_ukr_bsq_ger_mlt_swt_mnd_fre_pan_tsw_guj_moo_scr_hun_akn_bem_est_grk_sod_geo_bos_arw_urd_alb_chh_heb_lit_fin_tsn_sun_krd_jav_jpn_knd_kor_dut_ita_fbf_cze_tag_nor_amr_mao_cnt_prs_bam_mol_aeg_glc_pol_svk_rom_qcu_spa_por_ben_yor_hau_bul_tig_afr_mly_slo_dyu_swe_ewe_ind_tha_amh_tml_igb_xho_aze_rus_eng_azi_ses_vie_sid_lda_swa_dgb	-0.0778678630671181	-0.183443284511223	0.854849571567402
557	owc_mol_lda_glc_aeg_sid_amh_afr_uzb_aze_swt_mly_yor_scr_lat_bsq_urd_sod_bam_mnd_ctl_rom_zul_dut_fbf_swe_fin_ven_ses_est_pol_hau_geo_bos_mcd_nor_bul_heb_anl_por_hun_swa_tag_grk_ind_jpn_knd_kor_fre_ita_tsn_svk_jav_prs_mlt_bat_cnt_slo_xho_ger_amr_eng_krd_spa_ben_qcu_pan_alb_lit_ewe_gam_rus_wly_arw_sun_hin_dyu_ukr_bem_mao_tha_chh_tml_moo_tsw_tur_guj_cze_azi_cic_vie_tig_dgb_igb_akn	0.215587866260927	0.507509542174141	0.612998799444741
558	mlt_dut_lda_rom_amh_tig_hau_scr_uzb_aze_swa_jav_akn_mol_pol_bsq_nor_wly_ewe_mnd_svk_glc_dyu_mcd_tsn_urd_hun_zul_ses_fin_hin_owc_geo_ctl_ger_afr_krd_sod_anl_slo_est_dgb_sun_grk_tag_jpn_tml_kor_lat_spa_igb_cze_ind_rus_amr_bat_cnt_eng_xho_arw_heb_swe_bul_lit_fre_qcu_por_ukr_alb_ven_aeg_bos_chh_guj_mao_ita_tsw_pan_bem_mly_tha_sid_knd_fbf_moo_tur_ben_prs_azi_cic_vie_gam_yor_swt_bam	0.159288733475593	0.375401278440562	0.708216898745661
559	tig_swe_igb_bul_wly_mlt_heb_mol_tur_uzb_tsn_tag_ven_ctl_ita_bsq_scr_aeg_akn_mnd_lat_rom_swt_urd_ses_krd_hun_zul_fbf_fin_cze_sid_geo_hin_alb_grk_ben_hau_owc_guj_est_dgb_ind_fre_sun_jpn_tml_kor_mcd_prs_yor_ukr_bat_por_amh_mly_cnt_lit_bam_glc_chh_arw_rus_eng_ger_qcu_afr_pol_dut_xho_amr_spa_anl_pan_mao_slo_moo_svk_ewe_jav_tha_sod_knd_bem_swa_azi_bos_nor_aze_lda_vie_gam_dyu_tsw_cic	0.0385796857949775	0.090772543505197	0.927868550080192
560	wly_spa_dgb_bul_heb_anl_gam_lit_tur_uzb_swt_sun_akn_fre_svk_bsq_eng_amr_ses_cnt_prs_slo_igb_rus_lda_pol_hun_cic_ewe_fin_mcd_chh_geo_por_ukr_krd_guj_owc_sid_afr_est_tsw_bat_rom_jav_jpn_knd_kor_lat_ger_swa_hin_tag_swe_tig_mao_mnd_arw_xho_scr_aeg_cze_urd_bos_glc_qcu_pan_grk_ita_bem_sod_nor_amh_ben_mly_mol_fbf_ctl_dyu_ind_tha_mlt_tml_bam_moo_aze_alb_dut_azi_ven_vie_hau_tsn_zul_yor	-0.0124950933535846	-0.0294315567056193	0.9765834726446
561	hau_hin_ses_arw_anl_owc_tig_ita_uzb_aze_yor_ind_xho_cze_slo_bsq_glc_amr_tsn_cnt_ctl_bul_bam_lit_dyu_pan_hun_igb_swt_fin_bos_sod_geo_guj_swe_krd_nor_sid_amh_svk_est_akn_mly_spa_bat_jpn_tml_kor_scr_fre_ven_dut_sun_ben_heb_jav_mnd_ger_fbf_rus_wly_mol_rom_afr_grk_qcu_prs_mcd_lat_lda_mlt_alb_chh_por_mao_urd_moo_ukr_tsw_tag_tha_gam_knd_bem_cic_tur_pol_eng_azi_zul_vie_aeg_ewe_dgb_swa	-0.0795627289634773	-0.187566144512047	0.851625389998885
562	aeg_cze_bam_ukr_owc_tig_gam_rom_azi_uzb_ven_jav_akn_rus_mol_bsq_prs_mlt_fbf_cnt_pol_dut_moo_urd_igb_guj_est_yor_swa_hun_ben_sid_geo_hin_nor_bul_alb_chh_heb_por_fin_tsn_sun_ita_mly_jpn_tml_kor_lit_afr_cic_scr_tag_svk_wly_mao_mnd_mcd_tsw_bos_amh_eng_ctl_grk_spa_qcu_arw_lat_slo_lda_anl_pan_amr_fre_bat_krd_ses_swe_ewe_ind_tha_hau_knd_zul_xho_aze_ger_glc_tur_dgb_vie_sod_bem_swt_dyu	0.0736981239741414	0.173488564163089	0.862644472655781
563	heb_bos_moo_dut_mlt_anl_amh_ben_tur_aze_dgb_mao_ses_rus_prs_bsq_svk_tig_igb_mnd_bul_scr_dyu_mol_ven_cze_est_ewe_yor_fin_lit_hau_geo_rom_ita_glc_nor_aeg_wly_urd_hun_lda_sun_ctl_mly_jpn_knd_kor_lat_krd_bem_slo_jav_afr_amr_bat_cnt_alb_zul_ukr_sod_pol_spa_pan_swe_qcu_hin_eng_ger_akn_owc_por_chh_grk_tag_arw_tsn_fre_tsw_ind_tha_gam_tml_swa_cic_azi_guj_mcd_uzb_swt_vie_sid_fbf_xho_bam	0.218519549507299	0.514447074767471	0.60815985340077
564	amh_ctl_fbf_lit_heb_tig_gam_pan_azi_tur_ewe_jav_akn_rus_slo_bsq_glc_aeg_ven_mnd_scr_mcd_igb_nor_bam_svk_fin_zul_tsn_est_bul_hau_geo_dut_hin_ita_ger_wly_sod_urd_hun_ses_mly_afr_mao_jpn_tml_kor_eng_lat_lda_swe_bat_grk_chh_tag_cnt_ukr_tsw_fre_mlt_krd_arw_por_mol_qcu_alb_bos_ben_swt_owc_guj_anl_cze_ind_spa_xho_pol_moo_sun_tha_sid_knd_cic_yor_aze_rom_prs_uzb_dyu_vie_amr_bem_dgb_swa	-0.0608075478346062	-0.143217504262697	0.886428259736783
565	owc_ctl_tsn_lit_gam_anl_wly_afr_tur_azi_lda_mly_yor_mcd_ger_bsq_pol_hau_swt_mnd_bul_cze_bem_guj_fbf_pan_fin_dgb_ven_est_eng_amh_geo_urd_arw_ben_rus_chh_mlt_por_hun_igb_tag_alb_sun_jpn_tml_kor_spa_dut_moo_hin_ind_nor_sod_jav_cnt_fre_cic_svk_amr_grk_bos_lat_mol_qcu_krd_glc_scr_ewe_sid_ita_tig_slo_bat_prs_bam_ukr_tsw_mao_tha_heb_knd_akn_swa_uzb_swe_rom_aze_ses_vie_aeg_dyu_zul_xho	-0.382188941746751	-0.905779761647966	0.367393156866193
566	mlt_rus_dgb_cze_sid_tig_hau_pol_uzb_azi_igb_mly_ven_lat_hin_bsq_swe_sod_yor_mnd_prs_ben_bam_guj_tsw_ger_hun_swa_moo_est_por_amr_geo_scr_dut_lit_spa_gam_heb_alb_fin_cic_jav_pan_ind_jpn_tml_kor_arw_afr_akn_grk_mao_krd_amh_bat_cnt_glc_fbf_eng_chh_nor_ctl_fre_slo_qcu_svk_ukr_rom_ewe_wly_mol_anl_ita_sun_mcd_tsn_bul_zul_tag_tha_aeg_knd_xho_bem_aze_urd_bos_tur_ses_vie_owc_dyu_swt_lda	-0.434768614279038	-1.03171386665011	0.304881797554352
567	anl_rom_zul_ita_heb_aeg_amr_ukr_uzb_azi_ven_jav_cic_eng_urd_bsq_glc_chh_tsw_cnt_nor_por_swt_grk_igb_fre_hun_akn_dyu_fin_alb_sod_geo_prs_ben_bos_krd_tig_owc_afr_est_ses_sun_lat_tag_jpn_tml_kor_svk_ctl_ewe_pan_bat_mcd_gam_mly_mnd_rus_dgb_guj_amh_slo_ger_cze_mol_qcu_hin_lit_pol_bam_hau_dut_mlt_spa_mao_arw_swa_swe_fbf_ind_tha_wly_knd_tsn_lda_tur_bul_scr_aze_yor_vie_sid_xho_bem_moo	-0.250669324969768	-0.591950609071887	0.55532001442252
568	sod_prs_lda_nor_tig_amh_wly_rom_aze_uzb_ven_tag_fbf_glc_guj_bsq_lat_chh_igb_cnt_lit_ben_dgb_slo_zul_ger_est_dyu_tsn_fin_arw_hau_geo_cze_pol_fre_mcd_amr_anl_mol_hun_xho_mao_alb_sun_jpn_knd_kor_dut_eng_akn_svk_jav_ita_gam_ind_mnd_pan_moo_rus_owc_swe_bul_scr_ctl_qcu_grk_por_krd_bam_heb_afr_sid_spa_mly_hin_swa_ukr_cic_bat_tha_mlt_tml_yor_swt_azi_urd_bos_tur_ewe_vie_aeg_tsw_ses_bem	0.0692743328164199	0.163208420092519	0.870708472442596
569	hau_ben_dyu_ita_heb_gam_tig_grk_tur_azi_moo_jav_tsw_mol_pol_bsq_afr_chh_dgb_mnd_lat_krd_akn_ukr_yor_dut_fin_ven_bem_hun_guj_amr_geo_nor_swe_rus_rom_sod_sid_pan_est_cic_sun_hin_bat_jpn_tml_kor_por_bos_fbf_fre_mao_prs_amh_tag_cnt_eng_ewe_ger_aeg_mcd_ctl_alb_glc_qcu_urd_svk_cze_igb_anl_bul_mlt_scr_ind_spa_bam_slo_zul_mly_tha_owc_knd_swa_tsn_uzb_arw_lit_aze_lda_vie_wly_xho_swt_ses	0.10498943859203	0.247397692877872	0.805145819083291
570	owc_lit_bem_rom_wly_sod_tig_afr_azi_tur_tsn_sun_xho_alb_slo_bsq_grk_mlt_moo_cnt_hin_eng_fbf_bul_igb_ctl_est_dyu_dgb_fin_bos_anl_geo_glc_svk_arw_fre_heb_sid_swe_hun_swa_ind_guj_mao_jpn_knd_kor_spa_mcd_ses_scr_jav_krd_chh_tag_mnd_ita_tsw_pan_hau_pol_ben_prs_ger_qcu_lat_por_ukr_akn_amh_nor_aeg_rus_bat_mol_bam_cze_ewe_mly_tha_gam_tml_zul_lda_uzb_dut_urd_aze_ven_vie_amr_cic_yor_swt	-0.251890789080404	-0.595899821573304	0.552689699802126
571	aeg_rus_tsw_afr_wly_amh_amr_dut_aze_uzb_ven_ind_swt_alb_svk_bsq_ben_chh_igb_mnd_krd_mol_swa_urd_ses_guj_est_akn_yor_hun_lat_heb_geo_pol_nor_prs_scr_tig_sod_cze_fin_moo_sun_bul_mly_jpn_tml_kor_mcd_ita_tsn_fre_tag_hin_sid_mao_cnt_spa_bam_ukr_mlt_glc_ger_slo_grk_qcu_por_bos_arw_dgb_hau_pan_anl_swe_jav_ctl_lda_eng_cic_bat_tha_gam_knd_fbf_dyu_azi_lit_rom_tur_xho_vie_owc_bem_ewe_zul	0.386703959731194	0.911748231356289	0.364258602456869
572	anl_bul_tsw_rom_gam_owc_amh_nor_uzb_azi_ewe_sun_tsn_scr_mol_bsq_ger_chh_yor_mnd_guj_urd_bem_lit_swa_afr_est_akn_lda_hun_eng_heb_geo_grk_rus_hin_fre_tig_hau_swe_fin_xho_jav_lat_mly_jpn_knd_kor_glc_dut_cic_ben_mao_ukr_sod_bat_cnt_bos_igb_cze_wly_krd_ctl_por_prs_qcu_mcd_spa_pol_swt_aeg_alb_sid_pan_tag_slo_fbf_svk_dyu_ind_tha_amr_tml_bam_dgb_aze_ita_arw_tur_ses_vie_mlt_zul_moo_ven	-0.34279163236276	-0.812456481202463	0.418604624068024
573	aeg_krd_yor_grk_sod_wly_gam_cze_tur_uzb_fbf_bat_xho_prs_slo_bsq_hin_chh_igb_mnd_por_bul_swt_alb_tsw_lat_est_cic_tsn_fin_dut_sid_geo_eng_mcd_ger_afr_amh_owc_arw_hun_akn_jav_scr_ind_jpn_tml_kor_pan_ben_dgb_ita_mao_rom_heb_mly_cnt_mol_ses_pol_amr_bos_glc_svk_rus_qcu_fre_spa_nor_bam_hau_guj_mlt_ctl_sun_ukr_swa_urd_ven_tag_tha_tig_knd_ewe_zul_aze_swe_lit_azi_bem_vie_anl_dyu_lda_moo	-0.0109972467890414	-0.0259118198255625	0.979383192236052
574	anl_lat_igb_bul_sid_amh_owc_rus_azi_aze_akn_jav_dgb_arw_dut_bsq_afr_tig_moo_mnd_krd_ita_ven_rom_tsn_cze_est_yor_bam_fin_alb_mlt_geo_nor_mcd_ctl_svk_chh_hau_swe_hun_zul_ind_glc_sun_jpn_knd_kor_pan_ger_lda_ben_bat_pol_wly_mly_cnt_ukr_swt_urd_aeg_prs_spa_por_eng_qcu_mol_slo_grk_fbf_amr_lit_sod_bos_mao_scr_cic_fre_ewe_tag_tha_heb_tml_bem_xho_tur_hin_guj_uzb_ses_vie_gam_dyu_swa_tsw	-0.215015170173658	-0.507321876019448	0.613129936804525
575	sod_cze_bem_svk_mlt_anl_amr_nor_uzb_tur_dyu_bat_zul_lat_ger_bsq_mol_owc_tsw_mnd_krd_por_akn_urd_ses_alb_hun_bam_yor_fin_eng_gam_geo_pol_swe_arw_slo_chh_tig_afr_est_swt_mly_hin_ind_jpn_knd_kor_mcd_rus_fbf_prs_jav_bul_heb_mao_cnt_rom_dgb_glc_aeg_fre_grk_ctl_ben_qcu_ita_scr_bos_igb_hau_spa_amh_ukr_sun_pan_lda_guj_tsn_tag_tha_sid_tml_ven_xho_azi_lit_dut_aze_ewe_vie_wly_moo_swa_cic	0.14494272302992	0.340834689071427	0.733996806147255
576	amr_glc_moo_ctl_gam_aeg_mlt_ger_aze_azi_ven_sun_cic_svk_swe_bsq_rus_owc_dgb_mnd_mcd_bos_fbf_bul_tsw_guj_est_bam_swa_hun_ukr_wly_geo_mol_krd_cze_prs_hau_tig_rom_fin_igb_mao_pol_jav_jpn_knd_kor_arw_ben_ses_lat_ind_urd_chh_mly_cnt_dut_swt_ita_heb_lit_scr_eng_pan_qcu_afr_slo_alb_ewe_sid_hin_anl_grk_bat_spa_lda_por_akn_tag_tha_amh_tml_bem_zul_tur_nor_fre_uzb_xho_vie_sod_dyu_tsn_yor	-0.238468983425571	-0.563831213532513	0.574226144190912
577	anl_slo_bem_nor_amr_sid_hau_hin_tur_uzb_moo_bat_dgb_pol_urd_bsq_grk_amh_bam_cnt_rus_afr_dyu_ben_xho_dut_fin_tsw_zul_est_spa_tig_geo_cze_guj_svk_prs_mlt_aeg_scr_hun_swa_sun_swe_jav_jpn_tml_kor_mol_ita_ses_por_tag_ger_wly_ind_mnd_eng_ven_ukr_heb_lit_bos_ctl_alb_qcu_arw_mcd_lat_yor_owc_bul_chh_glc_mao_rom_cic_fre_akn_mly_tha_sod_knd_igb_lda_azi_krd_pan_aze_ewe_vie_gam_swt_fbf_tsn	-0.348070745306595	-0.824040400103217	0.412024958673891
578	mlt_swe_zul_ben_aeg_hau_sid_arw_azi_tur_swt_ind_xho_ita_ukr_bsq_alb_tig_cic_cnt_hin_rom_yor_urd_akn_prs_hun_bam_fbf_est_krd_anl_geo_spa_bul_por_cze_owc_heb_nor_fin_bem_sun_grk_mly_jpn_tml_kor_scr_ger_ven_dut_mao_eng_amr_jav_mnd_slo_tsw_lit_gam_glc_afr_ctl_svk_qcu_pan_rus_fre_moo_sod_guj_amh_mcd_tag_bos_dyu_mol_dgb_bat_tha_chh_knd_ewe_tsn_uzb_lat_pol_aze_igb_vie_wly_ses_lda_swa	-0.00911007267444586	-0.0214456571634456	0.982936098405045
579	sod_mcd_igb_fre_chh_amr_hau_arw_aze_tur_yor_mly_dyu_ita_ben_bsq_alb_anl_fbf_mnd_slo_scr_tsn_afr_ven_urd_fin_akn_xho_est_eng_gam_geo_por_cze_ger_rom_heb_sid_glc_hun_swt_ind_lit_bat_jpn_tml_kor_dut_hin_dgb_swe_jav_bul_owc_sun_cnt_grk_ses_pan_amh_ctl_prs_guj_nor_qcu_spa_ukr_krd_ewe_mlt_bos_tig_mol_mao_pol_moo_lat_cic_tag_tha_wly_knd_swa_bam_azi_svk_rus_uzb_tsw_vie_aeg_lda_zul_bem	-0.373167872392517	-0.883945726941062	0.379004986370254
580	aeg_bul_dyu_krd_gam_chh_heb_ger_azi_aze_bam_bat_moo_spa_ben_bsq_hin_anl_dgb_mnd_mcd_swe_igb_glc_swt_dut_est_swa_yor_fin_arw_amh_geo_ctl_nor_cze_pol_hau_tig_mol_hun_ven_mly_eng_sun_jpn_tml_kor_pan_rom_akn_scr_tag_ita_sod_jav_cnt_por_xho_bos_amr_svk_urd_ukr_afr_qcu_grk_rus_alb_tsw_owc_slo_sid_guj_mao_lit_ses_fre_lda_ind_tha_wly_knd_bem_zul_tur_lat_prs_uzb_ewe_vie_mlt_tsn_cic_fbf	-0.968876242641052	-2.35333525134674	0.0207121840412471
581	sid_bos_zul_ctl_mlt_sod_heb_alb_tur_uzb_dgb_mly_yor_dut_por_bsq_swe_tig_xho_mnd_arw_hin_tsn_mol_bam_spa_fin_ses_moo_hun_grk_wly_geo_prs_mcd_scr_bul_anl_chh_eng_est_dyu_tag_fre_mao_jpn_tml_kor_slo_svk_ewe_pol_ind_nor_hau_sun_cnt_krd_tsw_ita_owc_pan_rus_cze_ukr_qcu_ben_guj_ger_swa_amh_glc_aeg_urd_jav_lat_lda_rom_cic_bat_tha_amr_knd_akn_igb_azi_afr_lit_aze_ven_vie_gam_swt_bem_fbf	-0.148877617132057	-0.351556480457594	0.72596617213874
582	mlt_mcd_swa_cze_anl_chh_heb_por_aze_tur_cic_ind_swt_slo_afr_bsq_ben_owc_fbf_mnd_ukr_ita_yor_pol_dgb_pan_hun_dyu_lda_est_nor_gam_geo_krd_scr_alb_svk_tig_hau_eng_fin_ses_bat_ger_mao_jpn_tml_kor_dut_lat_bam_swe_jav_urd_sod_tag_cnt_rom_bem_guj_aeg_ctl_arw_lit_grk_qcu_rus_mol_prs_akn_sid_spa_amr_fre_sun_bul_tsw_bos_xho_mly_tha_amh_knd_ewe_tsn_uzb_glc_hin_azi_moo_vie_wly_ven_zul_igb	0.180534387099125	0.424815205453437	0.671952638656081
583	anl_pan_xho_ctl_mlt_sid_gam_cze_aze_uzb_swa_jav_yor_bul_por_bsq_slo_aeg_dyu_cnt_guj_urd_dgb_swe_cic_mol_est_tsw_ses_hun_dut_chh_geo_afr_hin_ben_prs_amr_tig_arw_fin_bam_bat_nor_mao_jpn_knd_kor_pol_ger_bem_bos_sun_spa_sod_ind_mnd_rom_igb_svk_wly_alb_eng_mcd_ukr_qcu_grk_krd_scr_moo_amh_ita_heb_fre_mly_lit_ewe_rus_fbf_tag_tha_hau_tml_swt_ven_tur_lat_glc_azi_akn_vie_owc_zul_tsn_lda	-0.471232889494022	-1.11752584154726	0.266648204523287
584	gam_krd_fbf_mol_owc_aeg_anl_bul_azi_uzb_xho_jav_swt_lit_rus_bsq_ita_sod_yor_cnt_guj_spa_dyu_pol_igb_svk_hun_ven_bem_fin_dut_chh_geo_glc_swe_ukr_scr_heb_amr_alb_est_akn_ind_ctl_sun_jpn_tml_kor_cze_arw_moo_hin_mao_ger_sid_bat_mnd_rom_tsn_lat_mlt_mcd_eng_prs_slo_qcu_por_afr_grk_zul_amh_nor_hau_pan_mly_fre_swa_bos_bam_tag_tha_tig_knd_cic_lda_aze_urd_ben_tur_ewe_vie_wly_dgb_tsw_ses	-0.447634576666355	-1.06191172595092	0.291025589883904
585	sid_prs_cic_spa_chh_amr_anl_ctl_azi_uzb_bam_mly_tsn_ger_ukr_bsq_arw_hau_xho_cnt_alb_bul_ven_dut_lda_krd_hun_zul_swt_est_mcd_mlt_geo_nor_slo_fre_guj_amh_gam_svk_fin_ewe_mao_scr_sun_jpn_knd_kor_ben_pan_swa_ita_bat_eng_wly_ind_mnd_hin_moo_lat_heb_swe_rus_mol_lit_qcu_pol_urd_por_tsw_sod_afr_owc_cze_tag_grk_yor_bos_akn_jav_tha_aeg_tml_dyu_igb_tur_glc_rom_aze_bem_vie_tig_dgb_fbf_ses	-0.670239663253389	-1.60356133033092	0.112201754680857
586	gam_slo_swt_krd_chh_sod_hau_glc_azi_aze_igb_tag_ven_urd_guj_bsq_ita_aeg_moo_cnt_alb_ger_dgb_bos_tsn_mcd_hun_bem_ewe_fin_arw_owc_geo_pol_hin_por_grk_amh_sid_rom_est_cic_ind_ctl_mao_jpn_knd_kor_lit_lat_swa_fre_mly_afr_amr_bat_mnd_eng_zul_scr_mlt_nor_rus_cze_prs_qcu_svk_spa_bul_tsw_wly_pan_heb_ben_jav_mol_akn_swe_bam_sun_tha_anl_tml_xho_ses_tur_dut_ukr_uzb_yor_vie_tig_fbf_lda_dyu	-0.240269815416036	-0.567700211954736	0.57160652965347
587	mlt_cze_cic_swe_tig_sid_gam_nor_azi_aze_ses_ind_fbf_ben_arw_bsq_grk_owc_swt_cnt_fre_glc_tsw_pol_swa_eng_hun_tsn_xho_est_mol_hau_geo_ita_bos_prs_urd_anl_aeg_dut_fin_moo_bat_ger_mly_jpn_knd_kor_spa_guj_yor_rus_tag_afr_chh_jav_mnd_lit_lda_bul_wly_ctl_alb_por_slo_qcu_pan_hin_svk_dyu_amh_scr_heb_lat_mao_krd_ewe_mcd_bem_sun_tha_sod_tml_dgb_zul_tur_rom_ukr_uzb_akn_vie_amr_bam_igb_ven	-0.457452773634923	-1.08731720684815	0.279706652828217
588	anl_spa_ven_lit_amr_tig_wly_scr_tur_aze_dyu_mao_yor_mcd_nor_bsq_swe_sid_moo_mnd_arw_pol_ses_krd_cic_prs_est_igb_dgb_fin_ita_sod_geo_afr_svk_glc_cze_owc_mlt_mol_hun_swa_ind_eng_jav_jpn_knd_kor_ben_ukr_swt_rom_tag_por_hau_sun_cnt_grk_xho_alb_aeg_hin_guj_bos_rus_qcu_lat_urd_dut_lda_gam_slo_heb_pan_bat_ger_tsn_ctl_bam_mly_tha_chh_tml_bem_zul_azi_fre_bul_uzb_ewe_vie_amh_tsw_akn_fbf	-0.383760631619488	-0.910375383480278	0.364978093908434
589	sod_afr_igb_fre_sid_aeg_amh_swe_tur_aze_zul_mly_akn_mol_bul_bsq_ger_tig_dyu_cnt_eng_arw_swa_ita_swt_ukr_est_ven_lda_hun_cze_mlt_geo_svk_glc_rom_alb_anl_hau_bos_fin_yor_mao_prs_sun_jpn_knd_kor_nor_pol_bem_guj_tag_grk_amr_jav_mnd_krd_xho_hin_heb_slo_ben_por_lat_qcu_lit_rus_dut_ses_owc_ctl_gam_scr_bat_mcd_tsw_pan_bam_ind_tha_wly_tml_fbf_moo_azi_urd_spa_uzb_cic_vie_chh_ewe_tsn_dgb	-0.0505965853503275	-0.119272282676475	0.905316909265168
590	wly_urd_swa_lat_sod_tig_chh_afr_tur_uzb_dyu_jav_igb_por_slo_bsq_pol_mlt_yor_cnt_fre_mol_dgb_hin_xho_krd_est_akn_moo_hun_guj_gam_geo_scr_spa_svk_dut_aeg_heb_ger_fin_zul_sun_rus_mao_jpn_knd_kor_alb_ita_lda_pan_tag_ctl_owc_ind_mnd_lit_ven_mcd_sid_ben_nor_arw_cze_qcu_rom_prs_bul_swt_anl_swe_amr_bos_mly_eng_tsw_ukr_cic_bat_tha_hau_tml_ses_bem_aze_grk_glc_azi_ewe_vie_amh_tsn_bam_fbf	-0.0369476259003933	-0.0870759817112998	0.930798329079094
591	mlt_swe_ses_eng_aeg_sid_sod_svk_aze_tur_bem_sun_bam_lit_prs_bsq_lat_heb_ven_cnt_ben_afr_xho_por_swt_bos_est_moo_cic_hun_fre_amr_geo_scr_cze_rus_guj_tig_gam_hin_fin_tsn_mly_ctl_tag_jpn_tml_kor_pan_mol_yor_bul_jav_alb_chh_bat_mnd_ger_swa_urd_amh_nor_ukr_pol_glc_qcu_mcd_ita_grk_dgb_anl_slo_wly_krd_ind_dut_lda_spa_fbf_mao_tha_owc_knd_igb_zul_uzb_arw_rom_azi_ewe_vie_hau_dyu_akn_tsw	-0.167195747917087	-0.394441966734006	0.694157846708898
592	owc_por_lda_guj_sid_mlt_hau_hin_uzb_tur_dyu_ind_akn_ukr_grk_bsq_nor_gam_yor_mnd_rom_spa_ses_ger_fbf_lit_fin_dgb_tsw_hun_swe_amh_geo_pan_ita_ben_slo_sod_amr_svk_est_ewe_sun_lat_mao_jpn_tml_kor_glc_bul_bam_cze_jav_scr_aeg_bat_cnt_mol_cic_mcd_tig_alb_krd_bos_dut_qcu_afr_arw_eng_xho_wly_rus_chh_ctl_tag_pol_moo_fre_tsn_mly_tha_anl_knd_swt_ven_azi_prs_urd_aze_swa_vie_heb_igb_zul_bem	-0.677279228555058	-1.6224463282267	0.108093123992404
593	anl_mcd_dyu_cze_aeg_sid_owc_krd_azi_uzb_ven_mly_akn_pan_ukr_bsq_ger_amh_bam_mnd_scr_fre_bem_bul_fbf_ctl_fin_zul_swt_est_spa_hau_geo_swe_prs_nor_ben_heb_amr_bos_hun_ewe_sun_mol_tag_jpn_knd_kor_urd_eng_lda_slo_ind_dut_gam_bat_cnt_hin_cic_por_wly_afr_lit_svk_lat_qcu_ita_guj_glc_igb_tig_arw_chh_pol_mao_grk_tsw_alb_xho_jav_tha_sod_tml_dgb_ses_aze_rus_rom_tur_moo_vie_mlt_yor_swa_tsn	-0.557680020666311	-1.33178040424321	0.186187211631674
594	sod_bul_fbf_urd_chh_aeg_heb_lit_azi_tur_akn_ind_swa_bos_grk_bsq_pan_anl_cic_cnt_ger_lat_lda_prs_igb_eng_fin_bem_bam_hun_slo_hau_geo_mol_ctl_svk_ben_wly_mlt_ita_est_zul_jav_swe_mly_jpn_tml_kor_guj_por_tsw_scr_mao_glc_gam_tag_mnd_rom_dgb_hin_amr_afr_cze_fre_mcd_qcu_ukr_spa_pol_moo_amh_arw_sid_alb_sun_krd_xho_rus_swt_bat_tha_tig_knd_dyu_ven_aze_nor_dut_uzb_tsn_vie_owc_yor_ses_ewe	-0.535535519115185	-1.27532475211343	0.205370929619882
595	amr_fre_moo_nor_chh_gam_anl_ger_azi_tur_yor_sun_swa_eng_glc_bsq_slo_wly_dgb_cnt_mcd_scr_ewe_rus_tsn_pan_hun_ven_xho_fin_bul_owc_geo_krd_guj_afr_lat_tig_mlt_ita_est_bem_mao_por_jav_jpn_tml_kor_hin_ukr_bam_grk_ind_svk_hau_tag_mnd_bos_ses_pol_sod_alb_spa_ctl_ben_qcu_lit_swe_rom_swt_amh_arw_heb_prs_mly_cze_igb_mol_tsw_bat_tha_sid_knd_dyu_cic_aze_urd_dut_uzb_lda_vie_aeg_akn_zul_fbf	0.138823823538216	0.326684542411678	0.744640580026606
596	chh_svk_tsn_por_wly_mlt_owc_bul_azi_uzb_dyu_sun_yor_swe_krd_bsq_mol_amr_xho_cnt_scr_ger_igb_eng_moo_nor_fin_bam_ven_hun_alb_gam_geo_mcd_ukr_urd_ben_hau_anl_cze_est_dgb_mly_prs_ind_jpn_knd_kor_ita_spa_zul_afr_tag_glc_amh_mao_mnd_fre_tsw_rom_tig_arw_lat_hin_lit_qcu_guj_dut_rus_ewe_aeg_grk_sid_slo_jav_pan_swt_bos_swa_bat_tha_sod_tml_ses_cic_tur_pol_ctl_aze_fbf_vie_heb_lda_bem_akn	-0.622808477153233	-1.4888168316772	0.13991893233503
597	amr_alb_akn_rom_hau_heb_chh_afr_uzb_tur_tsn_mly_bem_ger_fre_bsq_guj_tig_ven_cnt_nor_hin_dyu_por_xho_bul_fin_swa_zul_hun_ita_mlt_geo_glc_swe_pol_ctl_sid_wly_bos_est_moo_ind_ben_tag_jpn_tml_kor_mol_lat_ses_prs_sun_rus_aeg_jav_mnd_slo_fbf_cze_owc_krd_ukr_pan_lit_qcu_mcd_grk_urd_cic_anl_arw_sod_dut_bat_eng_bam_svk_swt_mao_tha_amh_knd_tsw_ewe_aze_spa_scr_azi_igb_vie_gam_dgb_lda_yor	0.0999425204549135	0.235180364893681	0.814585818215169
598	gam_scr_swt_eng_anl_hau_mlt_guj_tur_aze_dgb_sun_cic_ben_krd_bsq_ger_tig_swa_mnd_hin_arw_dyu_por_xho_slo_est_igb_ses_hun_spa_wly_geo_rus_afr_svk_ukr_amh_sid_swe_fin_tsn_bat_mol_mly_jpn_knd_kor_fre_bos_moo_cze_jav_lat_aeg_ind_cnt_rom_fbf_ita_owc_ctl_pan_lit_grk_qcu_mcd_alb_urd_bem_heb_glc_amr_pol_mao_dut_akn_nor_tsw_tag_tha_chh_tml_bam_ewe_uzb_prs_bul_azi_lda_vie_sod_ven_yor_zul	0.333838509828358	0.785298527825502	0.43427461703418
599	hau_hin_akn_mol_mlt_tig_heb_guj_aze_azi_fbf_sun_swt_bos_lit_bsq_ctl_chh_ses_mnd_rus_mcd_lda_afr_yor_slo_est_ewe_bem_hun_ukr_owc_geo_pol_spa_ita_lat_anl_wly_fre_fin_swa_jav_dut_mly_jpn_tml_kor_ger_ben_cic_scr_bat_pan_gam_tag_cnt_prs_tsn_urd_sid_grk_bul_svk_por_qcu_arw_alb_krd_tsw_sod_cze_aeg_glc_ind_eng_zul_swe_moo_mao_tha_amr_knd_igb_ven_uzb_rom_nor_tur_dgb_vie_amh_bam_dyu_xho	-0.351261315812867	-0.83285787050842	0.407058662748872
600	wly_nor_dgb_fre_sid_heb_amr_bul_uzb_aze_tsw_mly_akn_mol_rom_bsq_glc_owc_zul_cnt_ukr_ger_lda_arw_moo_spa_hun_dyu_tsn_est_lit_mlt_geo_scr_afr_ctl_eng_anl_hau_urd_fin_swa_mao_cze_tag_jpn_tml_kor_rus_pan_ses_slo_ind_guj_amh_jav_mnd_svk_yor_dut_tig_lat_alb_hin_prs_qcu_pol_krd_por_swt_sod_swe_gam_grk_bat_bos_bem_ita_xho_sun_tha_chh_knd_bam_ven_azi_ben_mcd_tur_ewe_vie_aeg_fbf_igb_cic	-0.52931918045555	-1.26565642972586	0.208797722566664
601	sid_grk_moo_por_sod_chh_mlt_urd_aze_tur_tsw_mao_fbf_lit_bul_bsq_ctl_aeg_cic_cnt_spa_ben_dyu_cze_lda_swe_fin_tsn_yor_hun_prs_owc_geo_nor_dut_glc_lat_amh_tig_hin_est_ewe_ind_svk_bat_jpn_knd_kor_fre_arw_xho_alb_jav_mcd_anl_mly_mnd_pan_ven_eng_heb_rom_pol_slo_ger_qcu_afr_bos_ukr_swa_gam_guj_amr_rus_tag_mol_swt_krd_igb_sun_tha_wly_tml_bem_ses_uzb_ita_scr_azi_akn_vie_hau_bam_zul_dgb	0.262355535434579	0.617199949924425	0.538611053043224
602	chh_lit_swt_ben_amh_owc_amr_krd_uzb_tur_tsn_ind_cic_spa_nor_bsq_ger_mlt_moo_cnt_svk_arw_lda_prs_dyu_swe_est_dgb_fbf_hun_dut_wly_geo_ukr_lat_rus_slo_sid_sod_pan_fin_ven_bat_bos_sun_jpn_tml_kor_ctl_urd_bem_por_jav_pol_hau_tag_mnd_alb_igb_glc_heb_cze_mcd_rom_ita_qcu_fre_hin_mol_ses_gam_grk_aeg_bul_mao_eng_yor_guj_bam_mly_tha_tig_knd_xho_akn_azi_afr_scr_aze_zul_vie_anl_swa_ewe_tsw	-0.523960357700235	-1.24715679771452	0.215471654127201
603	sid_guj_fbf_por_owc_mlt_tig_slo_azi_uzb_ewe_ind_igb_prs_eng_bsq_hin_anl_bam_mnd_ben_lit_bem_spa_zul_fre_fin_moo_ses_hun_ctl_wly_geo_cze_dut_ita_grk_aeg_chh_bul_est_akn_tag_rus_mao_jpn_tml_kor_alb_swe_dyu_afr_sun_pol_amh_mly_cnt_krd_dgb_ukr_sod_lat_ger_arw_mol_qcu_bos_scr_pan_yor_gam_glc_amr_rom_bat_nor_swa_svk_swt_jav_tha_hau_knd_tsn_lda_tur_mcd_urd_aze_cic_vie_heb_tsw_ven_xho	-0.137645192181548	-0.324740091622617	0.746107134690418
604	tig_eng_swa_por_gam_sid_amr_ita_aze_azi_tsw_sun_dgb_ben_scr_bsq_arw_aeg_igb_mnd_prs_cze_yor_rom_fbf_urd_est_ven_akn_hun_swe_chh_geo_dut_ctl_glc_pan_owc_anl_mcd_fin_ses_bat_alb_mao_jpn_knd_kor_ger_bul_dyu_rus_mly_fre_hau_ind_cnt_pol_tsn_slo_wly_hin_svk_nor_afr_qcu_bos_lat_ukr_xho_amh_spa_heb_lit_tag_guj_bam_grk_ewe_jav_tha_mlt_tml_lda_bem_tur_krd_mol_uzb_swt_vie_sod_moo_zul_cic	-0.121267962230272	-0.285980020116621	0.77552946560709
605	owc_rom_ven_eng_sid_wly_chh_lit_uzb_azi_tsn_mly_yor_por_lat_bsq_ita_anl_swa_cnt_fre_grk_moo_nor_xho_prs_hun_igb_lda_fin_pol_amh_geo_guj_alb_pan_ben_tig_aeg_ger_est_ewe_sun_bos_jav_jpn_knd_kor_ukr_bul_dyu_glc_tag_dut_amr_bat_mnd_arw_dgb_slo_heb_swe_hin_krd_spa_qcu_rus_urd_ctl_bem_hau_scr_sod_svk_mao_cze_zul_mcd_swt_ind_tha_mlt_tml_fbf_akn_tur_mol_afr_aze_tsw_vie_gam_cic_bam_ses	-0.165441827313331	-0.390427891717905	0.69711303005742
606	tig_afr_akn_guj_wly_aeg_heb_grk_uzb_azi_bem_mao_dyu_spa_dut_bsq_ukr_mlt_xho_mnd_krd_lit_zul_ben_yor_urd_est_lda_bam_hun_ita_sid_geo_fre_glc_nor_svk_sod_anl_ctl_fin_ses_tag_rus_bat_jpn_tml_kor_hin_scr_tsn_slo_jav_pol_amh_sun_cnt_eng_swa_swe_owc_rom_pan_bos_bul_qcu_alb_prs_ger_ewe_hau_lat_gam_por_mly_cze_swt_arw_tsw_ind_tha_amr_knd_fbf_ven_tur_mol_mcd_aze_moo_vie_chh_cic_igb_dgb	-0.951964387162619	-2.31072621995847	0.0230584701173009
607	wly_ita_igb_arw_hau_gam_heb_alb_tur_uzb_akn_mly_tsn_glc_urd_bsq_nor_sid_lda_mnd_ben_hin_dgb_eng_moo_pan_fin_ven_bam_hun_dut_anl_geo_rom_lat_mcd_fre_mlt_amh_spa_est_dyu_jav_mol_sun_jpn_knd_kor_grk_pol_xho_por_ind_prs_amr_tag_cnt_cze_bem_rus_owc_bos_lit_scr_krd_qcu_ctl_guj_bul_tsw_aeg_swe_tig_svk_mao_afr_cic_ger_yor_bat_tha_chh_tml_zul_swt_aze_slo_ukr_azi_fbf_vie_sod_swa_ewe_ses	-0.123396271417498	-0.291251255915922	0.771507761198524
608	owc_dut_bam_alb_sod_sid_amr_por_tur_azi_tsn_sun_ses_afr_ger_bsq_nor_hau_swa_cnt_prs_bul_dgb_eng_igb_rom_fin_fbf_swt_est_ben_mlt_geo_pan_mcd_ita_glc_wly_chh_spa_hun_yor_mly_grk_ind_jpn_tml_kor_rus_urd_bem_krd_tag_hin_heb_jav_mnd_fre_akn_mol_amh_cze_ukr_bos_swe_qcu_arw_slo_ctl_moo_aeg_pol_tig_guj_bat_scr_ewe_lat_xho_mao_tha_anl_knd_zul_lda_uzb_svk_lit_aze_dyu_vie_gam_tsw_ven_cic	0.521494621599371	1.2340373523003	0.220298392072013
609	tig_guj_moo_cze_mlt_chh_sod_lit_uzb_tur_tsw_bat_igb_grk_rus_bsq_alb_hau_ven_cnt_prs_spa_yor_glc_ses_slo_est_tsn_bem_hun_mol_anl_geo_hin_nor_svk_ita_amh_gam_afr_fin_lda_jav_urd_sun_jpn_tml_kor_ger_dut_ewe_rom_tag_ctl_owc_ind_mnd_lat_fbf_bos_sid_pol_krd_ukr_bul_qcu_por_scr_arw_xho_wly_swe_aeg_mcd_mly_fre_dyu_ben_dgb_mao_tha_heb_knd_swa_cic_azi_eng_pan_aze_zul_vie_amr_akn_bam_swt	-0.408947075101364	-0.97185996236907	0.333641173285684
610	heb_hin_dyu_prs_tig_amh_chh_ben_uzb_aze_akn_jav_yor_urd_spa_bsq_bos_wly_cic_mnd_grk_bul_bem_rom_swa_mol_est_moo_dgb_fin_alb_amr_geo_lat_mcd_dut_por_mlt_aeg_nor_hun_swt_mly_slo_sun_jpn_tml_kor_krd_arw_xho_guj_tag_svk_owc_mao_cnt_swe_igb_pan_gam_cze_eng_glc_pol_qcu_ukr_ita_ger_zul_sid_fre_hau_scr_ind_rus_ven_lit_tsw_bat_tha_sod_knd_bam_ses_tur_afr_ctl_azi_lda_vie_anl_tsn_ewe_fbf	-0.422504271037177	-1.00279245067331	0.318563064050998
611	aeg_dut_xho_ukr_amr_gam_amh_lit_aze_tur_akn_jav_fbf_mol_swe_bsq_cze_tig_ses_mnd_pan_ger_tsw_ita_dgb_bul_est_igb_lda_hun_guj_mlt_geo_alb_scr_mcd_krd_heb_wly_afr_fin_yor_bat_fre_sun_jpn_knd_kor_slo_eng_bem_pol_mao_ctl_anl_tag_cnt_svk_ven_rom_owc_por_urd_lat_prs_qcu_arw_bos_ben_swt_sod_rus_hau_glc_mly_hin_swa_nor_moo_ind_tha_sid_tml_cic_dyu_uzb_spa_grk_azi_ewe_vie_chh_zul_bam_tsn	-0.526552207172874	-1.25396879055064	0.212996218273781
612	amh_cze_igb_lat_amr_owc_sod_mcd_azi_tur_moo_jav_ven_fre_guj_bsq_rus_anl_zul_cnt_krd_urd_bem_svk_dgb_lit_est_cic_bam_fin_alb_aeg_geo_arw_rom_ger_hin_tig_gam_ita_hun_tsn_tag_pol_mao_jpn_tml_kor_grk_slo_lda_swe_ind_bos_sid_mly_mnd_spa_xho_nor_hau_scr_pan_por_dut_qcu_eng_prs_ctl_ewe_heb_mol_wly_afr_bat_ukr_swa_glc_dyu_sun_tha_chh_knd_tsw_yor_uzb_bul_ben_aze_akn_vie_mlt_fbf_ses_swt	-0.135210614157603	-0.31923580430851	0.750263663703488
613	tig_ukr_ewe_ctl_wly_aeg_sod_lit_uzb_tur_swt_ind_dgb_dut_ita_bsq_prs_anl_igb_cnt_guj_slo_zul_bos_swa_urd_est_lda_tsw_fin_lat_amh_geo_krd_scr_ger_grk_heb_amr_hin_hun_ven_mly_eng_mao_jpn_tml_kor_afr_bul_ses_mol_sun_alb_gam_jav_mnd_rus_moo_ben_sid_fre_cze_rom_swe_qcu_mcd_arw_glc_bem_owc_pan_mlt_svk_tag_pol_yor_spa_bam_bat_tha_hau_knd_xho_dyu_aze_nor_por_azi_akn_vie_chh_fbf_tsn_cic	-0.585425802339349	-1.39388087860985	0.166675305798244
614	chh_guj_zul_lit_wly_amr_amh_ger_aze_tur_swt_bat_xho_lat_eng_bsq_ukr_owc_tsn_cnt_grk_arw_ewe_cze_swa_pol_est_igb_dgb_fin_nor_anl_geo_alb_urd_slo_pan_hau_mlt_svk_hun_moo_jav_glc_tag_jpn_knd_kor_fre_dut_dyu_ben_mly_bul_tig_sun_mnd_ctl_bam_scr_sod_rus_hin_mol_krd_qcu_mcd_afr_bos_tsw_sid_swe_gam_rom_ind_por_yor_prs_fbf_mao_tha_aeg_tml_cic_ven_uzb_spa_ita_azi_ses_vie_heb_bem_akn_lda	-0.954630075728436	-2.32343868107362	0.0223350319964513
615	gam_hin_cic_svk_sod_owc_amh_ctl_aze_uzb_moo_jav_tsw_bul_lat_bsq_pan_tig_zul_mnd_krd_alb_xho_swe_dgb_cze_est_lda_ses_hun_dut_aeg_geo_grk_prs_afr_mcd_wly_sid_scr_fin_bem_sun_eng_mly_jpn_tml_kor_ita_bos_swt_por_tag_slo_hau_mao_cnt_nor_fbf_spa_chh_ukr_pol_arw_urd_qcu_fre_lit_rom_dyu_mlt_rus_heb_mol_bat_ben_ewe_ger_bam_ind_tha_amr_knd_tsn_ven_azi_guj_glc_tur_yor_vie_anl_igb_swa_akn	-0.377740195765386	-0.896990832689374	0.372039963109965
616	tig_ben_fbf_mol_sid_heb_amr_lit_uzb_azi_dgb_sun_bam_ita_slo_bsq_glc_gam_cic_cnt_swe_ger_xho_dut_swa_afr_hun_yor_lda_est_grk_owc_geo_por_cze_lat_ctl_amh_anl_scr_fin_tsn_tag_fre_bat_jpn_knd_kor_rus_prs_swt_svk_mao_krd_wly_jav_mnd_pan_ses_arw_chh_ukr_hin_guj_bos_qcu_bul_spa_pol_akn_hau_eng_sod_nor_ind_mcd_moo_alb_igb_mly_tha_aeg_tml_bem_ven_aze_urd_rom_tur_tsw_vie_mlt_dyu_zul_ewe	-0.817082663890876	-1.96772040383623	0.052079241191454
617	sid_lit_dgb_grk_chh_amh_gam_rom_azi_tur_tsw_bat_lda_lat_mcd_bsq_bul_hau_bem_cnt_swe_alb_zul_svk_fbf_eng_hun_ewe_yor_fin_spa_owc_geo_ukr_scr_pan_nor_mlt_wly_arw_est_swa_tag_mol_mao_jpn_tml_kor_fre_glc_dyu_ben_sun_pol_sod_mly_mnd_rus_ven_afr_heb_krd_prs_ita_bos_qcu_guj_slo_hin_cic_anl_urd_tig_por_ind_ger_xho_cze_igb_jav_tha_aeg_knd_ses_moo_uzb_ctl_dut_aze_swt_vie_amr_akn_bam_tsn	0.193949223882418	0.457358388797695	0.648480109148744
618	anl_guj_bam_bos_owc_chh_tig_scr_tur_azi_zul_jav_bem_ger_pan_bsq_nor_mlt_tsn_cnt_alb_afr_igb_arw_tsw_cze_est_lda_swt_hun_svk_hau_geo_ita_rom_ukr_pol_sid_wly_ben_fin_ven_tag_rus_bat_jpn_knd_kor_eng_lat_dyu_mcd_sun_prs_aeg_mao_mnd_grk_ses_urd_amr_slo_ctl_bul_glc_qcu_por_hin_swe_moo_sod_mol_gam_dut_ind_spa_ewe_krd_dgb_mly_tha_heb_tml_akn_cic_uzb_lit_fre_aze_yor_vie_amh_xho_fbf_swa	0.0786831225805337	0.185139302612513	0.853522940740763
619	hau_pol_xho_eng_anl_aeg_mlt_bos_uzb_tur_ven_sun_zul_lat_alb_bsq_ukr_owc_ewe_mnd_dut_ctl_cic_ger_ses_cze_est_lda_swt_hun_ita_amr_geo_glc_hin_mcd_rom_chh_tig_pan_fin_dgb_bat_slo_jav_jpn_tml_kor_bul_svk_tsn_prs_mao_afr_wly_tag_cnt_swe_igb_arw_gam_grk_rus_nor_spa_qcu_lit_scr_krd_dyu_sid_urd_sod_por_ind_ben_moo_guj_tsw_mly_tha_amh_knd_yor_fbf_aze_mol_fre_azi_bem_vie_heb_bam_akn_swa	-0.831528882178894	-2.00821133564184	0.0475215729173801
620	wly_rus_moo_grk_owc_amr_heb_arw_azi_aze_zul_mly_xho_pol_rom_bsq_cze_amh_yor_mnd_alb_prs_fbf_bos_igb_por_fin_tsn_swa_est_hin_aeg_geo_guj_urd_ctl_scr_sod_gam_slo_hun_akn_mao_ger_tag_jpn_tml_kor_afr_svk_bam_bul_bat_krd_anl_ind_cnt_lat_lda_mol_sid_swe_pan_eng_spa_qcu_glc_fre_ukr_ven_tig_nor_mlt_dut_jav_lit_bem_ita_dyu_sun_tha_chh_knd_cic_ewe_tur_mcd_ben_uzb_tsw_vie_hau_dgb_ses_swt	0.0421168841275503	0.0991832349204352	0.921206264656026
621	chh_lat_dyu_glc_amh_heb_mlt_rom_aze_tur_cic_mly_yor_guj_eng_bsq_rus_gam_ven_mnd_bul_fre_ses_urd_bem_pol_est_swt_bam_hun_pan_wly_geo_ctl_alb_ben_svk_tig_sid_cze_fin_dgb_mao_hin_jav_jpn_tml_kor_por_lit_swa_slo_sun_grk_anl_tag_cnt_afr_ewe_mcd_aeg_arw_krd_prs_nor_qcu_scr_bos_ukr_xho_owc_ita_amr_spa_bat_ger_moo_dut_zul_ind_tha_hau_knd_tsn_akn_azi_mol_swe_uzb_fbf_vie_sod_igb_lda_tsw	0.175759881689349	0.41383450493553	0.679948127610234
622	amr_lat_fbf_rom_sod_chh_amh_nor_azi_uzb_xho_mly_akn_grk_afr_bsq_glc_aeg_zul_mnd_ger_scr_tsw_swe_swa_ukr_fin_tsn_ses_hun_fre_hau_geo_spa_alb_slo_arw_wly_gam_por_est_yor_sun_hin_ind_jpn_knd_kor_mol_pol_cic_guj_tag_rus_owc_jav_cnt_ita_lda_mcd_tig_dut_svk_prs_pan_qcu_urd_ctl_bul_dyu_heb_eng_anl_bos_mao_ben_swt_lit_ven_bat_tha_sid_tml_dgb_ewe_aze_cze_krd_tur_moo_vie_mlt_igb_bem_bam	0.0537811717970587	0.126769055734784	0.899396870007211
623	tig_hin_akn_alb_mlt_gam_aeg_ukr_tur_aze_moo_tag_xho_ger_cze_bsq_dut_sod_fbf_mnd_scr_bos_tsw_eng_dgb_spa_fin_swa_bam_hun_pan_amh_geo_urd_fre_krd_nor_hau_heb_mcd_est_ses_ind_bul_jav_jpn_knd_kor_glc_arw_tsn_svk_bat_afr_anl_mao_cnt_ctl_igb_pol_amr_guj_lat_swe_ita_qcu_slo_rom_grk_yor_wly_lit_owc_ben_sun_por_zul_rus_bem_mly_tha_sid_tml_swt_lda_uzb_mol_prs_azi_ven_vie_chh_ewe_cic_dyu	-0.0323662625800044	-0.0763128711195068	0.939334115848061
624	amh_spa_ses_bos_anl_owc_wly_lit_aze_azi_dyu_mao_cic_scr_ctl_bsq_svk_tig_ven_mnd_ger_pan_moo_pol_lda_fre_hun_swa_ewe_fin_swe_heb_geo_mcd_lat_por_eng_sid_hau_prs_est_akn_ind_glc_bat_jpn_knd_kor_guj_arw_tsw_slo_jav_mol_gam_tag_cnt_ita_swt_nor_amr_afr_cze_rus_urd_qcu_dut_bul_ukr_zul_mlt_ben_aeg_rom_mly_grk_fbf_hin_bam_sun_tha_sod_tml_igb_tsn_tur_alb_krd_uzb_bem_vie_chh_dgb_xho_yor	0.17655419404653	0.415493820991528	0.678737536766512
625	gam_nor_ses_lit_amh_heb_mlt_urd_tur_aze_fbf_jav_igb_bos_eng_bsq_mcd_wly_tsw_mnd_cze_fre_moo_glc_zul_scr_hun_ven_dgb_fin_por_owc_geo_slo_guj_ctl_dut_aeg_tig_afr_est_bam_tag_grk_bat_jpn_tml_kor_svk_swe_swt_ita_mly_arw_hau_sun_cnt_prs_lda_krd_sod_lat_mol_spa_bul_qcu_ben_alb_pol_cic_chh_ger_amr_ukr_mao_hin_tsn_pan_akn_ind_tha_sid_knd_yor_swa_uzb_rom_rus_azi_xho_vie_anl_bem_ewe_dyu	-0.257509604426026	-0.609484407320531	0.543689586132367
626	gam_bos_dyu_pan_wly_hau_tig_mol_aze_tur_ewe_sun_ses_eng_glc_bsq_scr_aeg_tsn_mnd_lat_urd_dgb_lit_moo_ger_hun_bam_igb_fin_ukr_sod_geo_nor_rus_bul_krd_heb_amh_guj_est_akn_ind_por_mao_jpn_tml_kor_ben_pol_lda_ita_mly_afr_sid_tag_cnt_spa_tsw_mcd_mlt_ctl_cze_arw_prs_qcu_rom_svk_hin_swa_chh_slo_amr_fre_bat_swe_zul_grk_ven_jav_tha_anl_knd_yor_xho_uzb_dut_alb_azi_fbf_vie_owc_bem_swt_cic	-0.446250423602995	-1.06040393872426	0.291707061530249
627	hau_bul_dyu_ger_owc_aeg_wly_arw_uzb_aze_akn_sun_bam_glc_dut_bsq_slo_amr_ven_cnt_cze_bos_ses_hin_swt_prs_fin_dgb_ewe_hun_afr_sod_geo_fre_rom_ben_mol_gam_heb_svk_est_tsn_ind_ctl_tag_jpn_tml_kor_pol_mcd_cic_ukr_mly_ita_sid_mao_mnd_rus_yor_por_anl_lat_pan_guj_nor_qcu_alb_krd_scr_swa_mlt_spa_chh_swe_bat_urd_igb_grk_lda_jav_tha_tig_knd_fbf_bem_azi_eng_lit_tur_moo_vie_amh_xho_zul_tsw	-0.264123912952274	-0.624361532791144	0.533918877161592
628	amh_prs_akn_nor_mlt_heb_hau_krd_uzb_aze_igb_mao_fbf_glc_cze_bsq_bul_sid_zul_mnd_alb_slo_cic_swe_dyu_afr_fin_swt_ses_hun_rus_anl_geo_urd_lit_ger_spa_owc_sod_hin_est_tsn_tag_pan_jav_jpn_knd_kor_rom_ita_yor_guj_ind_por_chh_bat_cnt_arw_ven_dut_tig_scr_mcd_fre_bos_qcu_lat_eng_svk_bam_aeg_mol_gam_pol_mly_ben_moo_ukr_lda_sun_tha_wly_tml_ewe_swa_azi_ctl_grk_tur_xho_vie_amr_bem_tsw_dgb	0.166794868539718	0.393217710064742	0.69505865282882
629	wly_spa_xho_prs_hau_aeg_amh_afr_tur_aze_swt_jav_lda_ger_hin_bsq_ukr_sid_ses_mnd_ctl_bos_swa_pol_moo_lit_fin_igb_cic_hun_slo_amr_geo_ita_urd_glc_swe_heb_chh_ben_est_zul_sun_eng_mao_jpn_tml_kor_bul_grk_tsn_dut_tag_scr_anl_mly_cnt_por_bam_cze_owc_lat_fre_pan_krd_qcu_nor_guj_arw_dgb_tig_rus_gam_alb_bat_mol_dyu_svk_ven_ind_tha_mlt_knd_ewe_fbf_uzb_mcd_rom_azi_tsw_vie_sod_yor_bem_akn	-0.317744744071345	-0.752323225614855	0.453756673120141
630	chh_svk_yor_fre_heb_sid_amh_krd_uzb_aze_ven_sun_ewe_mol_rom_bsq_pol_hau_bam_mnd_lit_mcd_zul_swe_lda_ger_est_dgb_igb_fin_dut_wly_geo_guj_alb_ben_arw_gam_aeg_por_hun_tsw_tag_slo_ind_jpn_knd_kor_urd_spa_moo_ctl_mao_glc_anl_mly_cnt_cze_swa_ukr_tig_pan_grk_nor_prs_qcu_bul_bos_hin_tsn_amr_rus_owc_afr_bat_eng_dyu_scr_akn_jav_tha_sod_tml_xho_bem_azi_ita_lat_tur_ses_vie_mlt_cic_swt_fbf	0.397988958191126	0.937369506755573	0.350996465310415
631	heb_rom_dyu_ctl_mlt_amr_amh_swe_tur_azi_ven_ind_ewe_lat_arw_bsq_dut_chh_igb_mnd_lit_hin_swa_fre_ses_eng_fin_yor_tsn_est_rus_wly_geo_pan_ukr_slo_glc_owc_aeg_mol_hun_tsw_tag_grk_sun_jpn_knd_kor_bos_alb_lda_ger_jav_pol_anl_mly_cnt_ita_bam_urd_hau_bul_scr_cze_afr_qcu_mcd_svk_spa_xho_gam_krd_sid_ben_bat_por_fbf_prs_swt_mao_tha_sod_tml_akn_cic_uzb_nor_guj_aze_bem_vie_tig_moo_dgb_zul	0.369685068670922	0.86954899909612	0.386785642036139
632	sod_ukr_lda_svk_heb_sid_chh_ctl_aze_uzb_moo_mly_dgb_glc_hin_bsq_lit_amh_bam_cnt_cze_krd_swt_bos_tsw_dut_hun_ses_igb_est_urd_hau_geo_swe_prs_spa_slo_tig_aeg_eng_fin_swa_jav_lat_tag_jpn_tml_kor_pol_grk_ewe_bul_bat_ger_amr_mao_mnd_alb_ven_mcd_gam_scr_mol_arw_rus_qcu_afr_nor_guj_zul_anl_fre_mlt_por_sun_pan_dyu_rom_fbf_ind_tha_wly_knd_yor_cic_tur_ben_ita_azi_akn_vie_owc_xho_tsn_bem	0.232362264291796	0.546701462280723	0.585893194286391
633	gam_urd_fbf_lat_sid_wly_sod_cze_tur_aze_moo_mly_xho_dut_lit_bsq_ben_mlt_bam_mnd_arw_pol_bem_mcd_swa_guj_est_cic_lda_hun_pan_aeg_geo_prs_krd_afr_por_amr_tig_glc_fin_akn_tag_rus_bat_jpn_knd_kor_nor_ctl_dgb_rom_sun_mol_amh_ind_cnt_bos_tsn_svk_owc_spa_eng_grk_scr_qcu_slo_hin_ita_zul_hau_fre_chh_ukr_jav_bul_ewe_swe_tsw_mao_tha_heb_tml_igb_dyu_uzb_alb_ger_azi_ses_vie_anl_ven_swt_yor	-0.778776030138932	-1.88127565682119	0.0630626643581109
634	mlt_scr_tsw_svk_heb_gam_chh_krd_uzb_tur_cic_jav_lda_ctl_alb_bsq_ukr_sid_dgb_mnd_por_bul_yor_ben_bem_mcd_fin_bam_xho_hun_bos_owc_geo_urd_pol_fre_hin_aeg_tig_swe_est_akn_mao_ger_sun_jpn_tml_kor_grk_rus_dyu_dut_tag_lit_amr_bat_cnt_lat_zul_ita_wly_cze_prs_rom_glc_qcu_eng_slo_pan_ewe_hau_afr_sod_guj_ind_spa_swa_nor_fbf_mly_tha_anl_knd_tsn_swt_azi_arw_mol_aze_ses_vie_amh_ven_igb_moo	-0.484029603041069	-1.15054720101621	0.252868341766332
635	chh_lat_ewe_rus_mlt_amh_hau_svk_aze_azi_swa_tag_cic_krd_ben_bsq_lit_owc_fbf_mnd_pan_cze_bem_mol_bam_mcd_fin_dyu_lda_hun_arw_amr_geo_nor_por_spa_swe_tig_aeg_dut_est_swt_ind_rom_jav_jpn_tml_kor_afr_fre_xho_pol_mao_ukr_heb_mly_cnt_ger_akn_glc_sod_grk_bos_ita_scr_qcu_eng_prs_ctl_moo_sid_bul_anl_hin_sun_urd_yor_alb_ven_bat_tha_gam_knd_tsw_zul_tur_slo_guj_uzb_tsn_vie_wly_igb_ses_dgb	-0.168604056656536	-0.397856484200571	0.691647772529589
636	aeg_fre_ven_mol_tig_wly_amh_krd_tur_azi_cic_bat_swa_glc_pan_bsq_ukr_sid_dgb_mnd_cze_spa_bem_bos_swt_ita_hun_fbf_ewe_fin_prs_owc_geo_por_rus_ben_guj_amr_gam_swe_est_yor_mao_rom_tag_jpn_tml_kor_lit_scr_dyu_bul_jav_dut_mlt_sun_cnt_pol_tsn_svk_sod_mcd_nor_afr_ger_qcu_arw_lat_alb_tsw_anl_slo_heb_eng_mly_ctl_lda_grk_moo_ind_tha_chh_knd_zul_ses_uzb_hin_urd_aze_igb_vie_hau_xho_bam_akn	0.190534191115171	0.44839337775797	0.654912268936232
637	anl_prs_lda_pan_amh_gam_sod_ger_azi_tur_tsw_sun_swa_alb_rom_bsq_guj_aeg_xho_cnt_ben_urd_bam_scr_swt_mcd_est_ses_dyu_fin_hin_wly_geo_svk_mol_glc_rus_heb_tig_swe_hun_akn_ind_ctl_mly_jpn_tml_kor_dut_bos_zul_afr_tag_pol_hau_jav_mnd_eng_yor_bul_amr_spa_fre_arw_slo_qcu_lat_nor_por_fbf_sid_lit_owc_ukr_bat_ita_igb_grk_cic_mao_tha_mlt_knd_ewe_ven_uzb_krd_cze_aze_tsn_vie_chh_bem_moo_dgb	-0.0895196148574401	-0.21102282123495	0.83333117132023
638	wly_alb_tsn_urd_anl_sod_amr_cze_azi_aze_moo_sun_yor_hin_dut_bsq_slo_sid_igb_mnd_pan_bos_dyu_ctl_lda_eng_est_tsw_ven_hun_lit_chh_geo_mcd_pol_rus_swe_tig_gam_mol_fin_cic_ind_arw_mly_jpn_knd_kor_nor_prs_bam_ben_mao_ukr_owc_bat_cnt_bul_bem_afr_heb_lat_grk_svk_ita_qcu_spa_scr_glc_ewe_hau_ger_mlt_por_jav_guj_ses_fre_swt_tag_tha_aeg_tml_dgb_swa_uzb_krd_rom_tur_xho_vie_amh_fbf_zul_akn	-0.249238584893458	-0.589320442057758	0.557075239014845
639	chh_krd_bem_dut_hau_mlt_tig_nor_aze_uzb_xho_mly_ewe_svk_mcd_bsq_bos_aeg_ses_cnt_alb_urd_dgb_bul_dyu_mol_est_yor_swa_fin_cze_anl_geo_eng_ctl_hin_rus_gam_heb_afr_hun_zul_mao_pan_sun_jpn_tml_kor_rom_arw_swt_fre_bat_prs_sid_ind_mnd_lat_moo_slo_sod_lit_pol_ukr_scr_qcu_swe_grk_ben_ven_wly_ger_owc_por_tag_ita_akn_guj_lda_jav_tha_amr_knd_bam_igb_tur_spa_glc_azi_cic_vie_amh_tsn_fbf_tsw	-0.645513441447283	-1.54243727410017	0.126363342914479
640	owc_rus_bem_scr_amh_gam_wly_slo_tur_aze_swa_jav_bam_bos_spa_bsq_arw_chh_yor_mnd_mol_ita_igb_dut_ses_fre_est_akn_ewe_hun_ben_hau_geo_ger_hin_rom_prs_sid_heb_grk_fin_fbf_sun_pol_mly_jpn_knd_kor_lat_krd_moo_ctl_mao_cze_mlt_ind_cnt_swe_dyu_afr_tig_glc_nor_mcd_alb_qcu_lit_ukr_eng_swt_sod_por_aeg_urd_tag_svk_ven_pan_zul_bat_tha_anl_tml_tsn_xho_azi_bul_guj_uzb_tsw_vie_amr_dgb_lda_cic	0.0543496797440261	0.127962524036713	0.898454929768166
641	chh_pol_xho_swe_amr_tig_gam_scr_tur_azi_swt_jav_tsw_por_dut_bsq_arw_anl_ewe_mnd_krd_fre_zul_svk_tsn_cze_hun_bam_yor_est_rom_hau_geo_spa_mol_bos_ita_sod_mlt_ben_fin_fbf_ind_guj_tag_jpn_tml_kor_nor_lat_swa_ger_mao_slo_aeg_sun_cnt_pan_dyu_lit_heb_glc_hin_mcd_prs_qcu_ctl_rus_ukr_dgb_amh_bul_owc_eng_bat_alb_igb_grk_moo_mly_tha_wly_knd_ven_ses_uzb_urd_afr_aze_bem_vie_sid_cic_akn_lda	0.134444168154088	0.316835752462818	0.75207836567096
642	aeg_glc_swa_ben_sod_sid_anl_slo_tur_aze_tsn_tag_tsw_alb_spa_bsq_rom_owc_yor_cnt_swe_eng_moo_ger_ses_pol_fin_swt_igb_est_bul_tig_geo_krd_lat_grk_prs_amr_wly_fre_hun_zul_bat_arw_jav_jpn_knd_kor_svk_scr_ven_hin_ind_bos_chh_sun_mnd_cze_bem_ukr_hau_guj_dut_mcd_nor_qcu_lit_pan_afr_ewe_mlt_mol_amh_ctl_mly_urd_bam_ita_akn_mao_tha_heb_tml_fbf_lda_uzb_rus_por_azi_dgb_vie_gam_cic_dyu_xho	-0.444800562012173	-1.0576513769537	0.292953940341831
643	wly_bos_yor_prs_sid_owc_amh_afr_tur_aze_tsn_sun_fbf_slo_hin_bsq_ger_tig_akn_cnt_scr_eng_swt_lit_ses_guj_est_igb_moo_fin_swe_sod_geo_arw_dut_ben_bul_mlt_chh_grk_hun_tsw_ind_rom_jav_jpn_tml_kor_fre_alb_swa_krd_mly_rus_amr_mao_mnd_glc_lda_svk_hau_spa_mol_nor_lat_qcu_urd_ukr_por_ewe_anl_ctl_gam_cze_tag_pan_zul_ita_cic_bat_tha_heb_knd_dgb_bem_azi_pol_mcd_uzb_ven_vie_aeg_xho_bam_dyu	0.168425240132631	0.396910062349567	0.692343161142589
644	amr_urd_ses_nor_amh_sid_anl_alb_tur_uzb_ven_jav_cic_bos_rus_bsq_lit_hau_fbf_mnd_eng_ctl_igb_rom_swa_spa_fin_moo_swt_hun_glc_heb_geo_lat_pan_prs_ukr_sod_owc_pol_est_ewe_sun_por_ind_jpn_tml_kor_bul_mol_dyu_dut_tag_svk_aeg_bat_cnt_scr_zul_guj_mlt_ben_swe_fre_cze_qcu_grk_ger_krd_akn_gam_arw_chh_hin_mly_mcd_bem_slo_dgb_mao_tha_wly_knd_lda_tsw_aze_ita_afr_azi_bam_vie_tig_tsn_yor_xho	-0.332498726576413	-0.786649270879601	0.433487195122247
645	amr_spa_swa_ita_wly_sid_heb_alb_azi_uzb_igb_bat_dgb_svk_pol_bsq_ben_amh_cic_cnt_mol_mcd_fbf_lat_akn_afr_hun_tsw_xho_fin_glc_gam_geo_dut_fre_bul_grk_tig_hau_rus_est_ewe_ind_cze_jav_jpn_tml_kor_krd_arw_swt_lit_mao_scr_aeg_tag_mnd_nor_bem_prs_owc_urd_ger_hin_swe_qcu_ukr_guj_pan_zul_anl_rom_mlt_eng_mly_bos_ven_slo_dyu_sun_tha_sod_knd_tsn_ses_tur_por_ctl_aze_yor_vie_chh_bam_moo_lda	0.342826336190436	0.807179297299407	0.421622784463738
646	owc_swe_dyu_lat_tig_gam_aeg_spa_tur_uzb_igb_sun_fbf_pan_grk_bsq_eng_amr_swt_cnt_hin_krd_tsn_guj_ses_ctl_est_dgb_xho_hun_svk_wly_geo_bul_alb_pol_fre_mlt_anl_glc_fin_ven_tag_mol_jav_jpn_knd_kor_mcd_urd_yor_nor_ind_arw_heb_mao_mnd_ger_bam_slo_sod_afr_ukr_prs_por_qcu_cze_ben_scr_ewe_sid_ita_hau_rus_mly_rom_moo_lit_cic_bat_tha_amh_tml_akn_lda_aze_bos_dut_azi_swa_vie_chh_tsw_bem_zul	-0.200525070005741	-0.473249477408351	0.637144148375561
647	wly_ita_xho_rom_gam_aeg_anl_por_aze_tur_ven_jav_zul_rus_bul_bsq_lat_owc_bem_cnt_bos_afr_lda_ctl_moo_mcd_est_tsn_fbf_hun_ben_chh_geo_alb_pol_nor_scr_sid_amh_krd_fin_dyu_sun_prs_mao_jpn_tml_kor_urd_ukr_akn_arw_mly_eng_sod_ind_mnd_dut_dgb_grk_mlt_lit_cze_fre_spa_qcu_pan_guj_mol_ewe_hau_ger_amr_glc_tag_svk_yor_swe_ses_bat_tha_heb_knd_swa_cic_azi_slo_hin_uzb_igb_vie_tig_swt_tsw_bam	-0.328612828839197	-0.778466704026103	0.438270104215099
648	heb_guj_igb_afr_mlt_chh_gam_swe_tur_uzb_yor_jav_zul_svk_hin_bsq_ita_tig_xho_mnd_mcd_pan_dyu_alb_tsn_ukr_est_moo_dgb_fin_prs_amh_geo_glc_ben_cze_nor_amr_wly_fre_hun_cic_sun_rom_mao_jpn_knd_kor_eng_por_bam_urd_bat_pol_sid_ind_cnt_slo_swt_lat_owc_bos_mol_bul_spa_qcu_krd_arw_lit_ewe_sod_ctl_aeg_scr_mly_ger_fbf_grk_bem_tag_tha_hau_tml_ses_tsw_azi_dut_rus_aze_ven_vie_anl_swa_akn_lda	-0.448711184897436	-1.06591934118508	0.289219568114942
649	amr_svk_ewe_pol_anl_tig_wly_ita_azi_uzb_tsw_ind_akn_hin_swe_bsq_eng_sod_cic_mnd_mol_por_fbf_krd_swt_afr_hun_tsn_dgb_est_ctl_aeg_geo_cze_rus_lit_grk_hau_chh_ben_fin_dyu_mly_dut_sun_jpn_tml_kor_spa_slo_ven_fre_bat_nor_heb_jav_cnt_bul_bem_rom_gam_pan_bos_arw_lat_qcu_alb_scr_ger_swa_owc_ukr_mlt_mcd_tag_glc_yor_prs_ses_mao_tha_sid_knd_zul_lda_tur_urd_guj_aze_bam_vie_amh_xho_moo_igb	0.193307170092238	0.454750607664364	0.65034840429206
650	mlt_pan_tsw_ita_owc_sid_amr_arw_azi_uzb_fbf_sun_bam_swe_pol_bsq_ger_anl_swa_cnt_eng_ctl_yor_alb_ses_bul_est_lda_bem_hun_dut_wly_geo_lat_spa_afr_guj_aeg_sod_ukr_fin_xho_mao_mcd_tag_jpn_tml_kor_slo_glc_cic_krd_bat_grk_gam_mly_mnd_urd_dyu_svk_heb_bos_cze_mol_prs_qcu_fre_lit_nor_swt_chh_rus_amh_ben_jav_hin_akn_rom_dgb_ind_tha_tig_knd_ven_zul_aze_scr_por_tur_igb_vie_hau_tsn_ewe_moo	-0.716549309729583	-1.71672814345	0.0893577621532435
651	amr_afr_igb_ukr_owc_gam_chh_fre_uzb_aze_tsw_sun_swa_pol_ita_bsq_cze_aeg_bem_mnd_urd_por_yor_pan_ses_nor_est_zul_xho_hun_bos_heb_geo_scr_ctl_guj_prs_hau_anl_rom_fin_cic_jav_slo_bat_jpn_knd_kor_eng_grk_lda_lit_tag_mol_amh_ind_cnt_hin_tsn_dut_sid_svk_ger_mcd_lat_qcu_glc_spa_alb_dgb_wly_ben_sod_swe_mly_krd_moo_bul_dyu_mao_tha_tig_tml_ven_swt_tur_arw_rus_azi_fbf_vie_mlt_ewe_bam_akn	-0.333978097381881	-0.790348827812978	0.43133482203141
652	anl_bos_tsn_cze_aeg_wly_gam_swe_aze_uzb_ewe_bat_swa_alb_nor_bsq_eng_amr_akn_mnd_bul_pan_lda_guj_zul_rom_est_moo_dyu_fin_krd_owc_geo_por_lat_ita_scr_tig_amh_glc_hun_ven_jav_afr_sun_jpn_tml_kor_mcd_fre_ses_mol_mao_urd_chh_ind_cnt_arw_yor_slo_mlt_dut_ger_ukr_spa_qcu_svk_ben_lit_bam_hau_prs_sod_hin_tag_ctl_xho_grk_bem_mly_tha_heb_knd_tsw_igb_azi_pol_rus_tur_fbf_vie_sid_cic_swt_dgb	-0.160512003271638	-0.378801961960256	0.705698346863772
653	hau_pan_ses_pol_mlt_aeg_sod_mcd_azi_aze_swt_mao_dgb_ita_eng_bsq_spa_anl_yor_cnt_cze_bul_ven_scr_xho_mol_fin_zul_ewe_est_ukr_amh_geo_bos_arw_alb_grk_gam_chh_urd_hun_tsn_tag_dut_mly_jpn_knd_kor_afr_rom_bem_svk_bat_hin_tig_jav_mnd_rus_cic_guj_amr_lat_ben_por_swe_qcu_slo_prs_ger_lda_heb_krd_wly_glc_sun_fre_bam_nor_igb_ind_tha_sid_tml_dyu_swa_tur_lit_ctl_uzb_fbf_vie_owc_moo_tsw_akn	0.167818090464099	0.394960165965249	0.6937766886538
654	heb_arw_bem_svk_wly_hau_gam_mcd_azi_uzb_dgb_jav_akn_eng_scr_bsq_rom_chh_tsn_mnd_spa_pol_cic_slo_swa_ukr_est_dyu_bam_fin_prs_mlt_geo_grk_krd_hin_glc_tig_sod_pan_hun_igb_tag_urd_sun_jpn_knd_kor_ita_bos_swt_cze_ind_afr_sid_bat_cnt_swe_ewe_ctl_amh_alb_ger_mol_lat_qcu_dut_ben_rus_ven_anl_fre_amr_por_mao_nor_yor_guj_ses_mly_tha_owc_tml_moo_zul_aze_lit_bul_tur_fbf_vie_aeg_tsw_xho_lda	-0.51969782107123	-1.23821292175219	0.218753693022151
655	hau_fre_tsw_swe_mlt_aeg_anl_alb_azi_tur_ses_ind_ven_nor_bos_bsq_grk_amh_moo_mnd_hin_mcd_lda_rus_swa_spa_hun_yor_bam_est_bul_owc_geo_ukr_krd_ben_guj_tig_sod_slo_fin_bem_jav_ctl_sun_jpn_tml_kor_ita_cze_ewe_ger_bat_svk_sid_mly_cnt_por_dgb_lit_heb_eng_afr_pan_mol_qcu_prs_glc_rom_igb_wly_lat_amr_pol_mao_dut_dyu_scr_zul_tag_tha_gam_knd_swt_tsn_uzb_arw_urd_aze_akn_vie_chh_cic_xho_fbf	0.324526851684148	0.763945624439934	0.446833513549146
656	heb_por_igb_bul_tig_mlt_aeg_spa_uzb_aze_bam_sun_yor_arw_svk_bsq_ben_chh_moo_cnt_grk_guj_tsw_mol_ven_ukr_est_swt_tsn_fin_ger_sod_geo_krd_lit_cze_nor_sid_gam_ctl_hun_akn_mao_lat_mly_jpn_knd_kor_ita_fre_lda_rus_bat_glc_wly_ind_mnd_hin_ewe_rom_amh_alb_dut_pan_eng_qcu_afr_bos_pol_xho_anl_prs_amr_scr_jav_mcd_dgb_urd_bem_tag_tha_hau_tml_fbf_ses_tur_slo_swe_azi_dyu_vie_owc_swa_cic_zul	0.0184201724837082	0.0433841513919224	0.965488324128812
657	hau_cze_cic_bul_anl_sod_amr_ben_tur_aze_tsn_mao_akn_lat_krd_bsq_grk_amh_ses_mnd_glc_rus_bem_fre_xho_ukr_est_swt_swa_fin_dut_owc_geo_pol_ita_spa_nor_sid_mlt_mol_hun_ewe_tag_eng_bat_jpn_knd_kor_ctl_alb_yor_por_sun_ger_gam_ind_cnt_slo_fbf_swe_aeg_prs_svk_urd_hin_qcu_bos_mcd_pan_zul_chh_lit_heb_guj_jav_afr_tsw_arw_dyu_mly_tha_tig_tml_moo_bam_azi_scr_rom_uzb_igb_vie_wly_lda_ven_dgb	0.301879135097839	0.711103435066469	0.478799868472471
658	sid_mol_bem_guj_gam_anl_owc_krd_aze_uzb_lda_mly_tsw_swe_ukr_bsq_urd_amh_ses_mnd_ctl_afr_ewe_eng_yor_slo_est_akn_cic_hun_lit_amr_geo_svk_alb_spa_bul_chh_sod_cze_fin_dgb_sun_bos_tag_jpn_tml_kor_pol_ger_dyu_grk_jav_rom_hau_mao_cnt_prs_ven_lat_tig_rus_hin_fre_scr_qcu_dut_por_ben_fbf_heb_pan_aeg_glc_ind_arw_swa_mcd_xho_bat_tha_mlt_knd_bam_zul_azi_ita_nor_tur_igb_vie_wly_swt_moo_tsn	-0.0302577428044188	-0.0713125103065564	0.943302171380837
659	hau_ukr_ven_nor_sid_owc_anl_lit_aze_uzb_akn_bat_ses_ger_lat_bsq_afr_mlt_zul_mnd_arw_slo_swt_mol_swa_alb_hun_dyu_tsn_est_ben_tig_geo_pan_pol_rom_spa_gam_wly_scr_fin_fbf_ind_por_mao_jpn_knd_kor_hin_rus_xho_bul_tag_grk_aeg_jav_cnt_glc_bem_mcd_amr_urd_ctl_svk_ita_qcu_swe_krd_eng_yor_sod_guj_chh_fre_mly_prs_igb_bos_lda_sun_tha_heb_tml_moo_dgb_tur_dut_cze_azi_tsw_vie_amh_bam_ewe_cic	-0.021041744648521	-0.0495396345331954	0.960595492308502
660	mlt_lit_lda_bos_sod_chh_owc_guj_azi_tur_akn_bat_zul_prs_mol_bsq_afr_tig_yor_cnt_grk_spa_ewe_krd_ven_bul_fin_xho_bam_hun_dut_amr_geo_swe_nor_scr_rom_gam_heb_arw_est_moo_jav_por_mao_jpn_knd_kor_ben_alb_dyu_glc_sun_ctl_wly_tag_mnd_svk_swa_eng_amh_fre_slo_hin_ukr_qcu_mcd_cze_ita_dgb_aeg_ger_anl_pol_ind_lat_ses_urd_cic_mly_tha_hau_tml_igb_tsn_aze_pan_rus_uzb_swt_vie_sid_bem_tsw_fbf	0.198861091942413	0.468204306177308	0.64073396555712
661	sod_por_tsn_svk_gam_amr_mlt_ctl_aze_tur_moo_tag_fbf_rom_alb_bsq_rus_owc_yor_mnd_slo_mol_tsw_swe_igb_bul_fin_dgb_cic_est_guj_anl_geo_prs_fre_eng_lat_wly_heb_ben_hun_zul_mao_glc_mly_jpn_tml_kor_ita_mcd_dyu_hin_sun_urd_hau_ind_cnt_ukr_xho_afr_aeg_cze_scr_arw_krd_qcu_spa_nor_pol_akn_tig_lit_sid_bos_jav_dut_bem_pan_bam_bat_tha_chh_knd_swt_swa_uzb_grk_ger_azi_ses_vie_amh_lda_ewe_ven	-0.246313393268596	-0.582263995593857	0.561797835538359
662	sod_svk_cic_ger_amh_amr_tig_ben_aze_azi_tsn_sun_zul_swe_rom_bsq_bos_hau_swt_cnt_pol_eng_swa_dut_bem_krd_hun_akn_yor_est_spa_aeg_geo_bul_grk_mcd_por_gam_heb_arw_fin_lda_jav_guj_ind_jpn_knd_kor_alb_lit_igb_cze_mly_afr_sid_tag_mnd_ukr_fbf_hin_anl_ctl_prs_urd_mol_qcu_pan_ita_fre_dgb_chh_glc_wly_rus_bat_slo_tsw_lat_ses_mao_tha_owc_tml_dyu_bam_tur_scr_nor_uzb_ewe_vie_mlt_ven_xho_moo	-0.235906756065554	-0.559107492872034	0.577432282770972
663	wly_mol_tsw_svk_aeg_owc_mlt_grk_azi_uzb_bem_bat_xho_ukr_ita_bsq_arw_gam_dgb_cnt_alb_dut_ven_slo_lda_nor_hun_swt_ewe_fin_pan_anl_geo_swe_ben_krd_rom_heb_sod_lat_est_yor_tag_glc_sun_jpn_tml_kor_spa_pol_dyu_por_mao_guj_hau_ind_mnd_fre_tsn_urd_tig_rus_scr_afr_eng_qcu_ctl_hin_mcd_igb_amh_ger_amr_cze_mly_bul_zul_bos_akn_jav_tha_sid_knd_swa_ses_tur_lit_prs_aze_bam_vie_chh_fbf_moo_cic	-0.272727565884463	-0.645010728407101	0.520508255311678
664	gam_grk_moo_lat_amh_tig_wly_ukr_tur_uzb_akn_bat_yor_pol_ctl_bsq_bos_hau_dgb_mnd_krd_hin_lda_alb_ses_eng_hun_zul_bam_est_arw_sod_geo_nor_mcd_afr_lit_sid_amr_rus_fin_fbf_mly_dut_jav_jpn_tml_kor_mol_scr_ewe_fre_mao_glc_aeg_tag_cnt_pan_dyu_bul_owc_slo_swe_svk_cze_qcu_por_prs_ger_swt_heb_guj_chh_urd_ind_ben_cic_rom_tsw_sun_tha_anl_knd_ven_xho_azi_ita_spa_aze_swa_vie_mlt_tsn_igb_bem	-0.267800947261706	-0.635025067108515	0.526971355695857
665	aeg_lit_fbf_rom_hau_owc_heb_afr_azi_tur_ven_jav_ewe_guj_krd_bsq_grk_anl_lda_cnt_svk_ita_bam_fre_yor_swe_hun_tsn_akn_fin_arw_gam_geo_prs_spa_glc_bos_sod_chh_mol_est_swa_ind_dut_mao_jpn_knd_kor_por_bul_zul_ukr_sun_pan_tig_bat_mnd_ger_ses_slo_amr_pol_eng_urd_hin_qcu_scr_alb_cze_swt_wly_ben_mlt_nor_mly_ctl_bem_rus_moo_tag_tha_amh_tml_tsw_xho_uzb_mcd_lat_aze_cic_vie_sid_dyu_dgb_igb	-0.357140746119427	-0.845188338893844	0.400174887972474
666	sid_spa_igb_bos_wly_mlt_owc_krd_azi_uzb_lda_mao_tsw_ger_cze_bsq_prs_tig_xho_cnt_arw_svk_ven_mcd_moo_slo_est_cic_dgb_fin_eng_amh_geo_scr_dut_ben_bul_sod_anl_alb_hun_zul_sun_guj_mly_jpn_knd_kor_rus_grk_ses_pan_ind_hin_aeg_bat_mnd_ukr_fbf_urd_heb_pol_glc_afr_ctl_qcu_mol_swe_nor_dyu_gam_ita_amr_fre_tag_rom_swa_lat_ewe_jav_tha_chh_tml_swt_yor_tur_lit_por_aze_tsn_vie_hau_bam_akn_bem	0.221441238194361	0.521524973271372	0.603240908833481
667	amh_lat_lda_grk_sod_wly_owc_dut_uzb_aze_dgb_jav_fbf_eng_prs_bsq_arw_anl_yor_cnt_pol_mol_akn_slo_ses_por_fin_cic_zul_est_ctl_gam_geo_hin_ita_cze_rom_mlt_aeg_urd_hun_dyu_sun_spa_bat_jpn_knd_kor_scr_glc_bam_pan_mly_svk_amr_tag_mnd_krd_moo_rus_heb_bul_nor_lit_ben_qcu_afr_swe_ukr_ewe_hau_ger_tig_fre_mao_alb_bem_guj_swt_ind_tha_chh_tml_xho_tsw_azi_bos_mcd_tur_swa_vie_sid_ven_igb_tsn	0.114898095307308	0.270298388831194	0.787529633879723
668	amh_hin_yor_nor_amr_mlt_gam_mol_tur_azi_akn_bat_ses_glc_arw_bsq_swe_heb_cic_cnt_ukr_slo_fbf_spa_xho_rom_fin_swt_dgb_est_afr_wly_geo_guj_pol_ben_cze_sod_tig_svk_hun_igb_mao_pan_ind_jpn_tml_kor_ita_alb_moo_rus_sun_grk_sid_mly_mnd_por_swa_prs_anl_lat_urd_scr_mcd_qcu_ctl_krd_bul_ven_owc_fre_aeg_bos_jav_ger_tsn_lit_ewe_tag_tha_hau_knd_lda_zul_uzb_eng_dut_aze_dyu_vie_chh_tsw_bam_bem	0.110651596277581	0.260306340926645	0.79520294763589
669	owc_urd_fbf_pol_tig_anl_amh_swe_aze_azi_ses_tag_lda_lat_lit_bsq_cze_sid_xho_cnt_grk_spa_swa_svk_zul_prs_hun_igb_bam_fin_ukr_wly_geo_rom_fre_mcd_arw_sod_amr_por_est_moo_bat_bul_sun_jpn_knd_kor_krd_rus_dgb_afr_ind_eng_mlt_jav_mnd_nor_cic_bos_heb_hin_ger_slo_ctl_qcu_mol_alb_pan_yor_chh_ita_gam_glc_mao_guj_tsw_ben_bem_mly_tha_hau_tml_swt_ewe_uzb_scr_dut_tur_tsn_vie_aeg_akn_dyu_ven	-0.585514866273324	-1.39713498213164	0.165697643112147
670	amr_rus_fbf_lat_chh_amh_sid_guj_tur_aze_zul_ind_bem_spa_bos_bsq_dut_heb_akn_cnt_scr_ctl_ewe_bul_tsw_ita_hun_cic_dgb_est_nor_mlt_geo_fre_mol_cze_slo_wly_gam_alb_fin_igb_mly_por_mao_jpn_knd_kor_rom_hin_tsn_ger_sun_grk_sod_tag_mnd_glc_swt_urd_aeg_lit_arw_svk_afr_qcu_ukr_pol_mcd_xho_tig_ben_owc_eng_bat_krd_yor_pan_ses_jav_tha_hau_tml_dyu_swa_azi_prs_swe_uzb_bam_vie_anl_ven_lda_moo	0.0761775076096968	0.179502658715509	0.857933545822988
671	amr_ukr_tsw_eng_sid_gam_anl_krd_tur_aze_dgb_bat_swa_slo_alb_bsq_svk_amh_igb_cnt_afr_bos_bem_cze_tsn_arw_est_bam_ewe_fin_fre_chh_geo_nor_lat_lit_bul_heb_mlt_grk_hun_moo_jav_pan_sun_jpn_tml_kor_pol_urd_swt_rom_mly_ctl_tig_ind_mnd_ben_dyu_ita_owc_ger_rus_guj_dut_qcu_prs_mol_scr_cic_wly_glc_aeg_hin_tag_por_zul_spa_yor_mao_tha_sod_knd_ses_ven_azi_swe_mcd_uzb_xho_vie_hau_akn_lda_fbf	-0.842376069291764	-2.03339188907333	0.0448626484498082
672	aeg_ukr_xho_por_amr_mlt_anl_ctl_aze_tur_dyu_bat_igb_krd_arw_bsq_dut_sid_tsn_mnd_lat_grk_cic_spa_lda_ger_fin_ven_dgb_est_eng_sod_geo_pol_slo_nor_rom_owc_heb_scr_hun_fbf_ind_bul_sun_jpn_knd_kor_pan_fre_ewe_cze_jav_bos_amh_mao_cnt_ben_yor_mcd_wly_mol_glc_urd_prs_qcu_lit_swe_svk_bam_hau_ita_chh_alb_mly_guj_swa_afr_ses_tag_tha_tig_tml_bem_tsw_uzb_hin_rus_azi_swt_vie_gam_akn_moo_zul	-0.881677613970735	-2.13322369485409	0.0355390836861733
673	heb_dut_swt_bul_gam_amh_anl_bos_tur_azi_yor_bat_xho_por_afr_bsq_krd_mlt_moo_cnt_ger_guj_cic_urd_igb_mol_fin_lda_ewe_hun_hin_sod_geo_fre_ukr_eng_nor_hau_wly_glc_est_dgb_mly_alb_sun_jpn_tml_kor_rom_slo_fbf_ctl_jav_rus_aeg_mao_mnd_pol_tsn_svk_owc_lat_mcd_cze_scr_qcu_pan_ben_spa_ses_tig_arw_chh_prs_ind_swe_bam_grk_swa_tag_tha_amr_knd_akn_zul_aze_ita_lit_uzb_dyu_vie_sid_tsw_ven_bem	-0.331411548270623	-0.783823054786715	0.435135709768089
674	amr_eng_cic_nor_wly_anl_mlt_mcd_aze_uzb_zul_mao_xho_krd_cze_bsq_bos_sid_swa_cnt_rom_lit_igb_ben_dgb_pol_est_tsw_yor_fin_lat_sod_geo_guj_ita_rus_svk_aeg_gam_pan_hun_akn_tag_spa_sun_jpn_tml_kor_prs_hin_bem_swe_jav_bul_hau_bat_mnd_urd_tsn_ger_heb_por_arw_fre_grk_qcu_scr_ukr_glc_ses_owc_alb_tig_mol_ind_ctl_dyu_dut_ven_mly_tha_chh_knd_moo_fbf_azi_afr_slo_tur_bam_vie_amh_ewe_swt_lda	-0.42086609092191	-0.999105425661666	0.320336133995121
675	heb_afr_ewe_ctl_anl_amh_tig_mol_tur_uzb_fbf_bat_lda_svk_glc_bsq_spa_wly_dgb_mnd_ita_grk_ses_urd_cic_pan_hun_yor_swt_est_ben_chh_geo_lit_mcd_hin_slo_sid_amr_ukr_fin_akn_jav_prs_tag_jpn_tml_kor_lat_krd_igb_scr_ind_nor_hau_sun_cnt_fre_ven_arw_sod_pol_alb_bul_eng_qcu_cze_rus_ger_bam_aeg_swe_owc_rom_mao_bos_bem_dut_zul_mly_tha_gam_knd_moo_dyu_aze_guj_por_azi_swa_vie_mlt_xho_tsn_tsw	0.462342317556836	1.09514249076475	0.276282315806718
676	hau_spa_tsw_glc_sid_owc_amr_dut_uzb_azi_ewe_ind_swa_ukr_mcd_bsq_eng_tig_dgb_cnt_urd_rom_moo_arw_dyu_grk_hun_bam_akn_est_pol_gam_geo_fre_mol_bos_pan_mlt_aeg_swe_fin_swt_mly_ger_bat_jpn_knd_kor_guj_nor_fbf_afr_tag_ctl_amh_sun_mnd_krd_xho_lit_anl_ben_cze_por_scr_qcu_rus_hin_slo_zul_wly_ita_chh_lat_mao_prs_yor_bul_ses_jav_tha_sod_tml_bem_tsn_aze_alb_svk_tur_lda_vie_heb_cic_igb_ven	-0.550016832016484	-1.3109911448451	0.193088682269261
677	amh_ger_cic_ukr_gam_sod_anl_svk_azi_aze_xho_ind_bam_arw_cze_bsq_afr_tig_lda_mnd_swe_dut_tsw_bos_fbf_scr_fin_yor_moo_hun_slo_aeg_geo_krd_nor_alb_eng_sid_owc_glc_est_swt_sun_mcd_tag_jpn_tml_kor_grk_fre_zul_pan_jav_prs_mlt_mly_cnt_mol_tsn_por_heb_spa_rom_hin_guj_qcu_ita_ben_rus_ewe_chh_pol_hau_ctl_bat_urd_swa_lit_ses_mao_tha_wly_knd_bem_akn_tur_lat_bul_uzb_ven_vie_amr_dyu_dgb_igb	-0.227602995787906	-0.538755874094989	0.591342618331287
678	hau_scr_bam_spa_sod_anl_heb_krd_azi_tur_moo_tag_swa_rom_lat_bsq_rus_gam_cic_mnd_por_grk_ewe_pol_zul_bul_est_yor_swt_fin_slo_amr_geo_ctl_ukr_ger_hin_tig_chh_cze_hun_dgb_ind_bos_mao_jpn_knd_kor_mcd_glc_tsn_ita_mly_ben_amh_sun_cnt_pan_xho_guj_mlt_prs_dut_urd_lit_qcu_nor_eng_svk_fbf_sid_swe_owc_arw_bat_fre_tsw_alb_akn_jav_tha_aeg_tml_igb_dyu_aze_mol_afr_uzb_ses_vie_wly_bem_lda_ven	-0.959731581401221	-2.33715522390286	0.021577014606358
679	sod_slo_ses_ctl_amr_heb_gam_hin_azi_uzb_tsn_tag_bam_por_fre_bsq_ger_sid_swa_cnt_swe_prs_cic_spa_dgb_svk_hun_akn_ewe_fin_lit_mlt_geo_cze_bos_arw_dut_owc_anl_rom_est_fbf_mly_rus_jav_jpn_knd_kor_urd_ben_igb_pan_ind_alb_aeg_mao_mnd_scr_yor_mcd_hau_bul_afr_mol_grk_qcu_nor_pol_glc_bem_wly_guj_amh_krd_sun_ukr_dyu_ita_moo_bat_tha_tig_tml_tsw_xho_aze_eng_lat_tur_ven_vie_chh_lda_swt_zul	0.175888621503068	0.413798932454562	0.679974089498651
680	owc_guj_xho_hin_gam_sid_anl_ger_aze_uzb_ses_mao_tsn_mcd_arw_bsq_bul_amh_akn_mnd_dut_urd_bam_lit_ven_slo_hun_igb_ewe_fin_nor_mlt_geo_rom_svk_afr_swe_wly_aeg_cze_est_bem_mly_ben_bat_jpn_tml_kor_pan_glc_zul_bos_jav_krd_sod_tag_cnt_ctl_tsw_scr_chh_ukr_fre_spa_prs_qcu_ita_grk_lat_dyu_tig_mol_hau_pol_sun_alb_fbf_eng_moo_ind_tha_heb_knd_cic_lda_tur_por_rus_azi_dgb_vie_amr_yor_swt_swa	-0.199211009814391	-0.470464739385463	0.639124524824063
681	aeg_svk_dyu_grk_mlt_amr_chh_rom_aze_uzb_tsw_tag_tsn_ger_arw_bsq_pan_owc_akn_cnt_nor_ctl_moo_mol_ses_hin_est_bem_yor_hun_glc_sid_geo_prs_urd_swe_guj_sod_anl_lat_fin_ven_ind_por_sun_jpn_knd_kor_slo_afr_dgb_dut_bat_ben_wly_mly_mnd_bos_fbf_mcd_amh_pol_eng_alb_ukr_qcu_ita_krd_scr_ewe_heb_lit_hau_rus_jav_cze_xho_fre_igb_mao_tha_gam_tml_lda_swa_azi_bul_spa_tur_cic_vie_tig_bam_swt_zul	0.0357134312204376	0.0840538145739926	0.933194314084827
682	owc_ben_moo_pol_heb_tig_amr_guj_aze_tur_lda_tag_akn_nor_mol_bsq_rus_hau_xho_mnd_lat_grk_swa_cze_zul_ukr_fin_ses_bem_hun_alb_chh_geo_afr_scr_dut_ger_mlt_amh_por_est_yor_sun_rom_mly_jpn_tml_kor_bul_svk_tsw_hin_bat_krd_wly_jav_cnt_prs_ewe_swe_sid_glc_slo_fre_pan_qcu_urd_lit_ctl_ven_sod_ita_gam_spa_mao_arw_swt_eng_dgb_ind_tha_anl_knd_cic_dyu_azi_mcd_bos_uzb_igb_vie_aeg_fbf_bam_tsn	-0.7447520336989	-1.79034645402137	0.0766523113520288
683	chh_ben_dyu_mcd_anl_heb_aeg_prs_uzb_tur_swa_bat_bem_scr_alb_bsq_slo_wly_igb_mnd_nor_eng_ewe_mol_lda_afr_hun_dgb_ses_fin_pol_hau_geo_bos_pan_ukr_dut_amh_owc_glc_est_xho_ind_spa_jav_jpn_tml_kor_ctl_bul_ven_ger_mly_lit_sid_tag_cnt_rus_moo_urd_gam_por_fre_lat_ita_qcu_cze_swe_guj_yor_amr_arw_sod_grk_mao_hin_cic_rom_tsn_sun_tha_mlt_knd_tsw_bam_aze_krd_svk_azi_akn_vie_tig_swt_zul_fbf	0.00980447780331456	0.0230833169605549	0.981633269259174
684	tig_nor_dgb_ctl_mlt_sod_chh_rus_tur_azi_ses_tag_zul_ben_prs_bsq_spa_gam_cic_mnd_arw_krd_swa_fre_yor_swe_est_akn_fbf_fin_alb_hau_geo_scr_ita_cze_bos_aeg_heb_mol_hun_dyu_ind_grk_sun_jpn_knd_kor_rom_eng_bam_bul_jav_guj_amh_mly_cnt_hin_bem_ukr_sid_por_lat_lit_ger_qcu_mcd_dut_pan_ven_anl_afr_owc_urd_mao_glc_swt_slo_igb_bat_tha_amr_tml_moo_ewe_aze_pol_svk_uzb_xho_vie_wly_lda_tsn_tsw	0.0328903676600186	0.0775058030652376	0.938387682438256
685	wly_mol_tsw_krd_amr_chh_owc_spa_azi_tur_dyu_jav_moo_arw_ctl_bsq_eng_heb_akn_cnt_bul_alb_swt_fre_yor_ukr_fin_ven_zul_hun_guj_sod_geo_prs_hin_ben_dut_amh_mlt_mcd_est_bem_ind_urd_sun_jpn_tml_kor_por_bos_igb_ita_bat_slo_tig_mly_mnd_lit_bam_rus_aeg_pol_glc_svk_grk_qcu_cze_nor_afr_cic_gam_ger_anl_scr_mao_pan_swa_lat_ses_tag_tha_hau_knd_dgb_ewe_aze_swe_rom_uzb_tsn_vie_sid_xho_lda_fbf	-0.0915424068609181	-0.216152453002452	0.829342317628324
686	hau_lat_bam_alb_amr_wly_owc_scr_tur_uzb_ses_jav_swa_slo_grk_bsq_dut_anl_lda_cnt_bul_eng_dgb_pan_bem_lit_fin_moo_akn_est_mcd_gam_geo_afr_arw_glc_urd_amh_aeg_cze_hun_xho_ind_guj_mly_jpn_knd_kor_por_nor_cic_spa_mao_pol_chh_sun_mnd_hin_tsn_rus_heb_krd_svk_ger_ben_qcu_ctl_bos_swe_dyu_tig_ita_mlt_mol_tag_rom_swt_prs_zul_bat_tha_sid_tml_fbf_igb_azi_fre_ukr_aze_tsw_vie_sod_ewe_yor_ven	0.291249779461209	0.686220422039285	0.494281426337679
687	anl_nor_xho_ben_amh_tig_owc_krd_azi_uzb_cic_bat_moo_ita_ctl_bsq_alb_chh_bem_mnd_svk_arw_ven_fre_zul_ger_est_tsw_swa_fin_mcd_amr_geo_cze_ukr_urd_por_sod_hau_rus_hun_dgb_sun_swe_mly_jpn_knd_kor_mol_scr_igb_rom_mao_pan_sid_tag_cnt_bos_lda_lit_heb_grk_glc_bul_dut_qcu_spa_eng_hin_tsn_wly_prs_gam_pol_ind_afr_bam_slo_swt_jav_tha_mlt_tml_yor_fbf_tur_guj_lat_aze_ses_vie_aeg_akn_dyu_ewe	-0.658884673709586	-1.58041465932276	0.117407217108369
688	owc_mol_moo_bos_sid_tig_wly_prs_aze_azi_cic_ind_dgb_ger_cze_bsq_ctl_chh_bem_cnt_alb_pol_swt_lat_tsw_pan_fin_igb_ewe_hun_nor_aeg_geo_ben_arw_glc_afr_mlt_gam_eng_est_dyu_mao_swe_jav_jpn_tml_kor_dut_hin_yor_ita_bat_slo_amr_sun_mnd_svk_ven_ukr_heb_guj_por_fre_mcd_qcu_rus_lit_urd_akn_amh_spa_anl_scr_mly_krd_xho_rom_bam_tag_tha_hau_knd_fbf_zul_uzb_grk_bul_tur_ses_vie_sod_swa_tsn_lda	0.271245636071416	0.639496677941471	0.524072020428529
689	owc_afr_dyu_slo_heb_amr_hau_prs_azi_uzb_yor_tag_swt_scr_alb_bsq_krd_wly_igb_mnd_spa_pan_tsw_rus_bam_nor_est_ses_swa_hun_rom_anl_geo_grk_arw_svk_ctl_tig_sod_swe_fin_cic_jav_mcd_ind_jpn_knd_kor_ger_dut_ewe_eng_sun_fre_sid_bat_cnt_lat_dgb_guj_amh_glc_lit_ukr_hin_qcu_bos_bul_pol_moo_gam_por_chh_ben_mao_cze_bem_urd_xho_mly_tha_mlt_tml_ven_tsn_aze_mol_ita_tur_lda_vie_aeg_akn_zul_fbf	-0.644843564554811	-1.54458411785316	0.125843036960574
690	tig_guj_lda_pan_mlt_hau_owc_prs_azi_aze_swa_mly_cic_nor_rus_bsq_ger_sid_bam_cnt_mcd_swe_moo_scr_ven_lit_fin_dgb_akn_hun_ita_wly_geo_slo_ben_lat_arw_sod_gam_por_est_fbf_tag_ukr_bat_jpn_knd_kor_rom_glc_xho_eng_jav_cze_heb_mao_mnd_mol_tsn_afr_aeg_urd_krd_alb_fre_qcu_pol_bos_dut_ewe_amh_grk_anl_bul_ind_svk_igb_ctl_ses_sun_tha_amr_tml_yor_dyu_tur_spa_hin_uzb_zul_vie_chh_bem_tsw_swt	0.654084168410772	1.54534465451964	0.125659121751998
691	wly_urd_swa_bos_hau_owc_anl_lat_uzb_aze_cic_sun_zul_rom_lit_bsq_glc_heb_lda_mnd_ben_ukr_ven_ita_fbf_hin_est_ses_xho_fin_pan_gam_geo_bul_pol_scr_guj_sid_mlt_mol_hun_dyu_jav_alb_mao_jpn_tml_kor_swe_grk_moo_cze_mly_rus_amh_tag_cnt_ctl_bam_arw_aeg_krd_ger_fre_nor_qcu_por_eng_svk_dgb_amr_afr_tig_slo_bat_spa_swt_dut_bem_ind_tha_chh_knd_igb_tsw_tur_mcd_prs_azi_tsn_vie_sod_ewe_akn_yor	0.169309652187463	0.398849049993711	0.690918763203016
692	wly_ben_bem_alb_amh_sod_owc_rom_uzb_azi_igb_bat_akn_prs_lat_bsq_hin_tig_fbf_cnt_swe_afr_swt_slo_ses_fre_fin_bam_ven_est_bul_anl_geo_bos_dut_arw_lit_chh_sid_cze_hun_xho_tag_rus_sun_jpn_tml_kor_ukr_scr_moo_ger_ind_svk_gam_mao_mnd_grk_swa_mol_amr_glc_ita_pan_por_qcu_urd_krd_nor_yor_heb_ctl_aeg_eng_mly_mcd_tsn_spa_lda_jav_tha_mlt_knd_ewe_zul_aze_guj_pol_tur_cic_vie_hau_dyu_tsw_dgb	0.469905797913682	1.11241428419836	0.268827331242787
693	amr_bos_swt_eng_tig_hau_sod_grk_uzb_tur_dgb_sun_tsn_dut_alb_bsq_arw_gam_fbf_mnd_slo_nor_lda_rus_moo_urd_est_tsw_ven_fin_krd_amh_geo_mol_lit_prs_cze_mlt_chh_ctl_hun_xho_jav_scr_mly_jpn_tml_kor_ukr_afr_ses_glc_bat_mcd_owc_mao_cnt_pan_ewe_fre_sid_hin_lat_svk_swe_qcu_ger_guj_rom_yor_anl_spa_wly_ita_tag_bul_igb_pol_akn_ind_tha_aeg_knd_bam_dyu_aze_ben_por_azi_cic_vie_heb_bem_swa_zul	-0.327403239699427	-0.774737837572951	0.440459905017751
694	amr_slo_dgb_bos_mlt_anl_sod_krd_uzb_tur_dyu_jav_bem_lat_ben_bsq_glc_wly_bam_mnd_spa_mcd_igb_grk_tsn_rom_hun_swt_akn_est_bul_chh_geo_mol_cze_afr_arw_heb_tig_pol_fin_ewe_ind_lit_mly_jpn_knd_kor_ctl_svk_fbf_rus_mao_pan_gam_sun_cnt_eng_yor_guj_amh_scr_por_nor_dut_qcu_ger_swe_ukr_tsw_hau_alb_owc_prs_tag_hin_zul_urd_lda_bat_tha_aeg_tml_cic_ven_azi_fre_ita_aze_ses_vie_sid_moo_xho_swa	-0.320674819323773	-0.758441594321513	0.450104481677414
695	amr_urd_tsw_grk_anl_sod_mlt_fre_azi_tur_ewe_sun_dyu_pol_afr_bsq_mcd_hau_yor_mnd_por_nor_tsn_svk_zul_hin_hun_moo_fbf_fin_eng_gam_geo_prs_alb_ger_lit_aeg_tig_mol_est_igb_ind_ukr_jav_jpn_tml_kor_swe_rom_bam_bos_tag_krd_heb_mly_cnt_rus_cic_dut_wly_guj_lat_slo_bul_qcu_pan_cze_glc_swt_chh_scr_amh_ctl_mao_ben_dgb_spa_akn_bat_tha_sid_knd_ses_xho_aze_arw_ita_uzb_bem_vie_owc_ven_swa_lda	0.0883825200018984	0.207925293769522	0.835741960059673
696	mlt_glc_igb_ita_gam_aeg_hau_scr_tur_uzb_tsn_sun_dyu_alb_krd_bsq_cze_anl_xho_mnd_ben_mcd_fbf_hin_bam_mol_fin_dgb_yor_hun_svk_sid_geo_fre_guj_lit_rus_wly_amh_prs_est_lda_ind_dut_bat_jpn_knd_kor_swe_ukr_swt_bul_mly_grk_chh_mao_cnt_lat_moo_urd_amr_spa_slo_bos_ger_qcu_por_pan_arw_tsw_heb_nor_tig_afr_tag_pol_akn_eng_cic_jav_tha_sod_tml_ewe_swa_aze_rom_ctl_azi_zul_vie_owc_bem_ven_ses	-0.252730896504628	-0.597550107812886	0.551592393804503
697	aeg_rus_igb_pol_tig_gam_anl_swe_uzb_azi_zul_jav_xho_hin_ukr_bsq_lit_heb_moo_mnd_arw_fre_fbf_ben_bam_glc_est_yor_swa_fin_svk_mlt_geo_afr_urd_lat_cze_owc_sod_nor_hun_bem_bat_pan_mly_jpn_knd_kor_krd_guj_lda_alb_mao_prs_amh_tag_cnt_dut_swt_ger_hau_bos_rom_bul_ctl_qcu_mcd_scr_grk_ewe_amr_eng_chh_slo_ind_ita_ses_spa_akn_sun_tha_wly_tml_tsn_ven_tur_por_mol_aze_tsw_vie_sid_dgb_cic_dyu	-0.650034940296232	-1.55690506448664	0.122889675176499
698	sid_urd_cic_ben_wly_hau_sod_glc_uzb_azi_bam_mly_xho_hin_afr_bsq_pol_owc_swt_cnt_arw_scr_ses_pan_akn_rus_fin_dgb_zul_est_swe_amh_geo_mcd_ita_svk_slo_tig_anl_ger_hun_dyu_mao_grk_ind_jpn_tml_kor_bul_krd_lda_bos_tag_spa_gam_sun_mnd_lit_tsw_ctl_aeg_lat_fre_eng_nor_qcu_alb_guj_mol_moo_heb_ukr_chh_prs_bat_rom_bem_cze_ven_jav_tha_amr_knd_igb_fbf_aze_dut_por_tur_ewe_vie_mlt_tsn_swa_yor	-0.269828867114161	-0.637960124929868	0.525067363902779
699	hau_rom_fbf_ben_amh_wly_mlt_hin_aze_azi_yor_mly_swt_ger_nor_bsq_glc_sid_tsw_cnt_swe_mol_zul_cze_cic_prs_hun_xho_lda_fin_ita_aeg_geo_por_dut_spa_afr_heb_gam_slo_est_moo_tag_fre_sun_jpn_knd_kor_svk_pan_bam_urd_jav_arw_sod_mao_mnd_eng_dyu_ukr_tig_grk_alb_guj_lat_qcu_bos_ctl_bul_ven_amr_mcd_chh_rus_ind_lit_ses_pol_ewe_bat_tha_anl_tml_igb_akn_tur_scr_krd_uzb_tsn_vie_owc_dgb_bem_swa	-0.46863400621941	-1.11446210496091	0.267952829971557
700	aeg_pol_dgb_ger_sid_anl_wly_lat_azi_uzb_dyu_ind_yor_ctl_swe_bsq_ukr_hau_cic_mnd_prs_pan_lda_slo_ses_urd_hun_bem_ewe_fin_krd_amh_geo_cze_bos_ita_eng_gam_owc_guj_est_swt_tag_spa_bat_jpn_knd_kor_rom_alb_igb_grk_sun_nor_mlt_mly_cnt_mol_tsn_arw_heb_afr_bul_lit_por_qcu_scr_glc_svk_akn_chh_mcd_amr_dut_mao_ben_tsw_rus_zul_jav_tha_sod_tml_swa_ven_aze_hin_fre_tur_bam_vie_tig_xho_fbf_moo	0.0239322792379966	0.0563259885040764	0.955202952743411
701	sid_spa_dgb_nor_chh_aeg_anl_guj_tur_azi_bem_jav_fbf_svk_pol_bsq_rom_amr_yor_cnt_arw_hin_bam_dut_lda_bos_est_tsw_swa_fin_mcd_tig_geo_glc_lat_scr_ger_sod_wly_krd_hun_swt_sun_afr_mao_jpn_knd_kor_bul_rus_akn_grk_mly_prs_gam_tag_mnd_por_xho_fre_heb_ben_alb_mol_cze_qcu_ctl_urd_lit_tsn_amh_pan_mlt_swe_bat_slo_zul_ukr_dyu_ind_tha_hau_tml_ses_igb_uzb_ita_eng_aze_ven_vie_owc_cic_ewe_moo	-0.652574524168318	-1.55960818512011	0.122249147090394
702	amr_ben_ven_ger_owc_chh_aeg_prs_azi_aze_akn_tag_yor_ukr_bul_bsq_spa_sod_swa_cnt_eng_swe_ses_lit_ewe_rus_hun_dgb_bam_est_arw_heb_geo_svk_rom_guj_pan_wly_amh_mcd_fin_lda_bat_urd_mly_jpn_tml_kor_dut_por_tsw_grk_ind_krd_mlt_jav_mnd_lat_igb_mol_sid_slo_cze_bos_glc_qcu_nor_fre_afr_dyu_tig_scr_anl_ctl_sun_ita_swt_hin_tsn_mao_tha_hau_knd_xho_fbf_uzb_pol_alb_tur_cic_vie_gam_moo_bem_zul	-0.48020282876047	-1.14136350008333	0.256649108746515
703	chh_ita_ses_alb_heb_amr_wly_spa_aze_azi_zul_mao_akn_prs_grk_bsq_rus_owc_tsn_cnt_pan_guj_yor_afr_igb_lat_est_ewe_cic_fin_hin_aeg_geo_ben_ger_lit_scr_hau_amh_slo_hun_bem_ind_nor_sun_jpn_tml_kor_eng_bos_dyu_pol_bat_swe_sod_mly_mnd_svk_tsw_por_gam_glc_dut_arw_urd_qcu_rom_ctl_krd_fbf_anl_bul_sid_cze_jav_mcd_moo_fre_bam_tag_tha_mlt_knd_ven_xho_uzb_ukr_mol_tur_dgb_vie_tig_swa_swt_lda	-0.184697747776435	-0.436232432983492	0.663679112245291
704	gam_alb_cic_pan_hau_heb_owc_ctl_aze_azi_swa_sun_bem_prs_rus_bsq_lit_amr_igb_cnt_krd_hin_lda_eng_zul_urd_hun_ewe_dyu_fin_por_sod_geo_afr_ita_nor_ger_anl_sid_cze_est_tsn_tag_mcd_ind_jpn_knd_kor_spa_guj_yor_rom_mao_glc_mlt_bat_mnd_svk_ven_swe_amh_ukr_pol_grk_bul_qcu_bos_slo_lat_ses_aeg_ben_wly_scr_jav_mol_akn_arw_moo_mly_tha_tig_tml_fbf_tsw_uzb_dut_fre_tur_bam_vie_chh_dgb_swt_xho	-0.0510282043536336	-0.120233147253343	0.904557829343402
705	wly_rom_bem_rus_amh_anl_sid_scr_tur_uzb_ven_sun_zul_por_ita_bsq_hin_amr_swt_cnt_prs_mcd_dyu_ctl_akn_guj_hun_swa_ewe_fin_lat_aeg_geo_urd_alb_bul_fre_mlt_tig_afr_est_ses_mao_arw_ind_jpn_knd_kor_cze_glc_moo_bos_jav_ben_heb_mly_mnd_krd_tsn_svk_owc_grk_pol_eng_ger_qcu_swe_ukr_lit_tsw_chh_nor_sod_spa_tag_slo_xho_mol_yor_bat_tha_gam_tml_fbf_lda_aze_pan_dut_azi_bam_vie_hau_cic_igb_dgb	-0.231138755970387	-0.546031911806037	0.586351485797855
706	sid_ita_tsn_ben_owc_chh_tig_dut_uzb_aze_ven_sun_tsw_pol_por_bsq_svk_amh_fbf_mnd_hin_scr_zul_ger_xho_pan_fin_bem_cic_est_prs_hau_geo_slo_spa_afr_bos_gam_mlt_glc_hun_swa_bat_mol_mao_jpn_tml_kor_mcd_alb_dyu_rus_jav_ukr_amr_mly_cnt_bul_lda_lit_anl_rom_urd_grk_fre_qcu_cze_guj_ctl_swt_wly_krd_heb_swe_tag_lat_igb_eng_ses_ind_tha_aeg_knd_akn_bam_azi_nor_arw_tur_dgb_vie_sod_ewe_moo_yor	0.21105258934547	0.49642355362781	0.620766941581728
707	aeg_glc_ewe_grk_hau_sid_wly_fre_aze_azi_cic_jav_fbf_lat_mol_bsq_pol_anl_zul_cnt_spa_ukr_dyu_urd_swt_dut_est_swa_dgb_hun_ben_owc_geo_hin_nor_svk_mcd_mlt_heb_scr_fin_yor_mly_por_mao_jpn_tml_kor_cze_ger_ses_eng_ind_arw_amh_sun_mnd_pan_ven_bul_chh_prs_lit_rom_bos_qcu_ctl_ita_alb_igb_amr_krd_gam_afr_bat_guj_bem_swe_tsw_tag_tha_sod_knd_akn_moo_uzb_rus_slo_tur_tsn_vie_tig_lda_xho_bam	-0.536050461018815	-1.27595411743471	0.205149308860864
708	mlt_slo_cic_ben_amr_wly_heb_krd_uzb_tur_yor_jav_ses_por_glc_bsq_mcd_tig_bem_mnd_cze_dut_zul_rom_tsw_lit_est_ewe_akn_hun_hin_owc_geo_bul_ukr_pol_ita_hau_gam_alb_fin_swt_tag_rus_sun_jpn_knd_kor_prs_grk_xho_afr_mao_spa_amh_mly_cnt_ger_tsn_ctl_anl_scr_nor_mol_urd_qcu_arw_eng_lat_swa_aeg_guj_sid_bos_ind_fre_dyu_pan_moo_bat_tha_chh_tml_lda_ven_azi_svk_swe_aze_dgb_vie_sod_igb_fbf_bam	0.518374264717837	1.22590396668142	0.223330031942512
709	sid_alb_zul_urd_amh_wly_sod_por_azi_aze_igb_bat_tsw_mol_hin_bsq_nor_heb_akn_mnd_eng_swe_swt_afr_cic_mcd_hun_ses_fbf_est_ben_chh_geo_bul_prs_slo_cze_hau_anl_rom_fin_dgb_ind_ukr_mly_jpn_knd_kor_pan_grk_bam_spa_jav_guj_owc_tag_cnt_krd_swa_arw_gam_glc_ctl_ger_svk_qcu_rus_fre_dut_dyu_tig_pol_amr_lit_sun_bos_lda_ita_ven_mao_tha_aeg_tml_yor_xho_tur_lat_scr_uzb_tsn_vie_mlt_ewe_bem_moo	-0.852195272081011	-2.05711787484734	0.0424750132050537
710	sid_grk_akn_afr_hau_mlt_aeg_ben_azi_aze_swa_ind_tsn_mol_cze_bsq_ita_amr_bam_mnd_bul_nor_bem_ctl_fbf_guj_est_igb_yor_fin_por_tig_geo_mcd_bos_rom_ukr_anl_gam_pol_hun_cic_mao_swe_sun_jpn_knd_kor_rus_dut_tsw_eng_bat_hin_sod_mly_cnt_alb_moo_slo_amh_ger_lit_scr_urd_qcu_prs_krd_glc_zul_heb_spa_chh_pan_tag_svk_dyu_fre_ses_jav_tha_wly_tml_ewe_lda_uzb_arw_lat_tur_dgb_vie_owc_xho_swt_ven	-0.415994859036189	-0.988377912580851	0.325532153741222
711	aeg_krd_igb_nor_owc_heb_tig_afr_azi_uzb_moo_jav_dyu_spa_rus_bsq_guj_sid_cic_mnd_glc_hin_swa_ben_xho_fre_fin_bam_ven_est_por_hau_geo_svk_alb_ger_lit_sod_wly_eng_hun_dgb_sun_scr_mao_jpn_knd_kor_dut_ukr_akn_lat_bat_prs_anl_tag_cnt_mcd_swt_mol_amh_urd_pan_ita_bos_qcu_swe_rom_bul_yor_gam_arw_chh_pol_mly_cze_ses_slo_zul_ind_tha_mlt_tml_tsn_tsw_aze_ctl_grk_tur_fbf_vie_amr_ewe_bem_lda	-0.51723465815805	-1.23156723886184	0.221215914150077
712	amh_rus_dgb_mol_chh_sid_aeg_ben_azi_aze_akn_sun_cic_scr_bul_bsq_mcd_hau_dyu_mnd_krd_cze_moo_fre_tsn_lit_est_xho_igb_fin_ger_sod_geo_bos_svk_lat_arw_amr_wly_grk_hun_zul_mao_pan_tag_jpn_tml_kor_afr_hin_ven_alb_mly_prs_owc_jav_cnt_swe_yor_ctl_anl_dut_glc_eng_rom_qcu_spa_guj_por_swa_tig_nor_heb_urd_ind_pol_ewe_slo_ses_bat_tha_gam_knd_bem_lda_tur_ukr_ita_uzb_swt_vie_mlt_fbf_tsw_bam	-0.318846742486928	-0.75523394040431	0.452017087659671
713	chh_grk_akn_mol_mlt_aeg_anl_ita_azi_tur_tsn_jav_cic_pol_prs_bsq_lat_sid_lda_cnt_ger_dut_tsw_urd_zul_por_fin_ven_swt_hun_slo_tig_geo_svk_cze_rus_arw_sod_hau_alb_est_yor_sun_bul_ind_jpn_knd_kor_hin_ben_dyu_spa_bat_eng_heb_tag_mnd_mcd_bem_ukr_owc_bos_fre_nor_scr_qcu_lit_rom_pan_moo_wly_krd_gam_ctl_mly_afr_swa_guj_fbf_mao_tha_amh_tml_xho_ewe_uzb_swe_glc_aze_dgb_vie_amr_igb_bam_ses	-0.155008264557243	-0.365602675882616	0.715491828168326
714	wly_pan_ses_prs_amr_heb_hau_arw_azi_uzb_zul_ind_akn_afr_dut_bsq_grk_anl_ven_cnt_eng_pol_lda_nor_cic_krd_est_yor_ewe_fin_mcd_tig_geo_ita_urd_ukr_bul_sod_sid_slo_hun_tsn_sun_guj_mly_jpn_tml_kor_swe_fre_dgb_por_jav_hin_chh_bat_mnd_alb_tsw_svk_mlt_rus_bos_mol_lat_qcu_lit_spa_scr_swt_aeg_ger_owc_ctl_mao_rom_bam_ben_dyu_tag_tha_amh_knd_moo_igb_tur_cze_glc_aze_fbf_vie_gam_bem_xho_swa	-0.177267164854458	-0.418078870590057	0.676853234654398
715	wly_rus_ven_guj_chh_hau_mlt_pan_uzb_aze_lda_tag_swt_ita_afr_bsq_rom_sod_bem_cnt_eng_hin_tsn_slo_igb_grk_est_xho_zul_fin_por_owc_geo_ctl_bos_ukr_krd_heb_anl_glc_hun_tsw_bat_bul_mly_jpn_tml_kor_lit_prs_bam_ben_mao_scr_amh_ind_mnd_ger_cic_svk_sid_pol_arw_mol_urd_qcu_nor_alb_mcd_ewe_tig_fre_aeg_cze_jav_dut_ses_spa_dyu_sun_tha_amr_knd_swa_moo_tur_swe_lat_azi_fbf_vie_gam_akn_dgb_yor	-0.801194737542931	-1.9277130105254	0.0569421583639504
716	mlt_ita_ewe_cze_wly_tig_heb_glc_azi_uzb_ses_jav_lda_ctl_afr_bsq_ger_chh_tsw_cnt_eng_scr_akn_prs_dyu_ben_fin_zul_swa_hun_krd_gam_geo_alb_arw_spa_por_anl_sid_rom_est_swt_mao_slo_ind_jpn_knd_kor_rus_guj_moo_swe_tag_mcd_owc_sun_mnd_lit_dgb_fre_amr_dut_svk_pol_ukr_qcu_grk_pan_bul_fbf_hau_nor_aeg_bos_bat_lat_bam_hin_cic_mly_tha_sod_tml_yor_tsn_aze_mol_urd_tur_bem_vie_amh_xho_ven_igb	-0.264993163625213	-0.62729171997693	0.532005122571061
717	owc_svk_dyu_eng_tig_chh_amr_dut_aze_azi_igb_bat_bem_bul_spa_bsq_bos_mlt_swt_cnt_glc_arw_swa_rus_zul_lat_hun_cic_dgb_fin_swe_amh_geo_lit_pan_slo_grk_anl_wly_guj_est_akn_tag_ben_ind_jpn_tml_kor_ctl_fre_bam_krd_mao_alb_aeg_sun_mnd_ukr_ewe_hin_gam_rom_ger_ita_cze_qcu_por_prs_scr_ven_sid_pol_heb_nor_jav_mcd_lda_urd_tsw_mly_tha_sod_knd_ses_tsn_uzb_mol_afr_tur_fbf_vie_hau_yor_moo_xho	-0.0476279639322	-0.112190872834464	0.910913866177232
718	tig_bul_lda_por_owc_anl_amr_afr_aze_tur_fbf_sun_swa_bos_rom_bsq_eng_amh_ewe_mnd_grk_nor_xho_rus_igb_hin_hun_akn_swt_est_pan_heb_geo_alb_ben_scr_ukr_chh_hau_slo_fin_ven_bat_fre_tag_jpn_tml_kor_lat_ger_cic_pol_mly_arw_gam_mao_cnt_dut_ses_mcd_sod_mol_swe_svk_krd_qcu_ctl_glc_spa_dgb_aeg_ita_sid_guj_ind_prs_bem_urd_zul_jav_tha_wly_knd_yor_dyu_azi_cze_lit_uzb_tsw_vie_mlt_bam_moo_tsn	-0.386347196983175	-0.916512367277144	0.361768776487413
719	chh_dut_zul_cze_heb_wly_mlt_por_uzb_aze_akn_bat_igb_pan_fre_bsq_ben_owc_cic_cnt_rom_eng_ses_swe_yor_svk_hun_swt_bem_fin_urd_gam_geo_alb_slo_glc_prs_sid_amr_bul_est_fbf_sun_ctl_mao_jpn_knd_kor_lat_afr_moo_bos_jav_krd_tig_tag_mnd_scr_lda_grk_amh_ukr_rus_mol_ger_qcu_mcd_spa_lit_tsn_sod_guj_anl_ita_ind_nor_tsw_pol_bam_mly_tha_aeg_tml_ewe_ven_tur_hin_arw_azi_dyu_vie_hau_dgb_swa_xho	-0.523835607943474	-1.24631485865415	0.215779066038516
720	amh_por_zul_rus_aeg_sid_tig_lat_aze_uzb_ewe_mao_dgb_swe_slo_bsq_nor_chh_tsw_mnd_krd_bos_cic_hin_bam_urd_hun_moo_swa_fin_rom_heb_geo_spa_dut_ctl_alb_gam_mlt_mcd_est_bem_mly_scr_ind_jpn_knd_kor_fre_lit_igb_prs_jav_ukr_wly_bat_cnt_glc_akn_svk_anl_ger_ben_pan_bul_qcu_guj_eng_afr_xho_owc_pol_sod_arw_tag_ita_ven_grk_yor_sun_tha_hau_tml_swt_tsn_azi_mol_cze_tur_fbf_vie_amr_lda_dyu_ses	-0.0947033700113416	-0.223425632624676	0.823694297975314
721	gam_rom_ses_mol_wly_amr_mlt_scr_azi_tur_dyu_bat_fbf_mcd_ukr_bsq_grk_heb_zul_mnd_rus_guj_xho_bul_akn_eng_fin_swa_dgb_hun_lit_sod_geo_urd_por_ctl_slo_owc_sid_dut_est_bem_mly_bos_sun_jpn_knd_kor_ita_cze_moo_nor_tag_swe_anl_ind_cnt_svk_ven_prs_hau_pol_ben_krd_alb_qcu_lat_hin_fre_igb_amh_spa_tig_pan_mao_ger_cic_arw_yor_jav_tha_chh_tml_swt_ewe_uzb_glc_afr_aze_tsn_vie_aeg_lda_tsw_bam	-0.00281955852482503	-0.00664631786216419	0.994711280891312
722	wly_swe_akn_pan_hau_amr_gam_eng_tur_uzb_ses_tag_ven_guj_glc_bsq_fre_amh_igb_mnd_urd_bos_tsw_ben_zul_nor_est_yor_dyu_fin_grk_mlt_geo_ger_alb_prs_slo_aeg_heb_dut_hun_swa_bat_spa_mao_jpn_knd_kor_svk_scr_swt_afr_sun_mcd_chh_ind_cnt_rus_dgb_krd_sod_rom_cze_bul_lat_qcu_ita_ukr_lit_moo_owc_por_anl_ctl_jav_mol_ewe_pol_cic_mly_tha_tig_tml_bam_xho_azi_hin_arw_aze_bem_vie_sid_fbf_lda_tsn	-0.369577571463762	-0.876714532706032	0.382900751105373
723	anl_ukr_bam_urd_hau_amr_heb_glc_uzb_azi_akn_jav_igb_eng_ita_bsq_svk_chh_bem_mnd_pol_mol_xho_cze_tsn_dut_est_ses_moo_fin_scr_sod_geo_nor_fre_bul_pan_sid_mlt_alb_hun_dyu_tag_por_mly_jpn_knd_kor_rus_ctl_swt_arw_sun_prs_wly_bat_cnt_ben_swa_rom_tig_krd_grk_mcd_swe_qcu_guj_spa_lit_yor_aeg_ger_owc_lat_mao_bos_cic_hin_fbf_ind_tha_gam_tml_zul_lda_tur_slo_afr_aze_tsw_vie_amh_ven_ewe_dgb	-0.384450407430385	-0.910609854742214	0.36485514677795
724	owc_bos_ses_grk_gam_aeg_heb_hin_aze_tur_dyu_mao_xho_por_nor_bsq_alb_anl_yor_cnt_slo_ger_zul_prs_bam_rom_est_swt_ewe_hun_scr_mlt_geo_mcd_svk_bul_arw_wly_sod_ctl_fin_bem_mly_eng_ind_jpn_knd_kor_afr_krd_fbf_ben_tag_swe_amh_jav_mnd_rus_tsw_pol_hau_pan_glc_ukr_lit_qcu_ita_urd_spa_lda_sid_cze_tig_guj_sun_fre_ven_dut_akn_bat_tha_amr_tml_tsn_dgb_uzb_mol_lat_azi_igb_vie_chh_moo_cic_swa	-0.858437569887574	-2.06960255691126	0.0412630735333428
725	heb_dut_igb_nor_amh_anl_aeg_arw_aze_azi_dgb_ind_akn_pan_bul_bsq_urd_wly_yor_cnt_scr_ukr_swt_ger_bam_spa_fin_ven_cic_est_mol_owc_geo_lat_prs_mcd_guj_hau_sod_grk_hun_tsw_tag_lit_jav_jpn_knd_kor_pol_fre_lda_eng_bat_krd_gam_mao_mnd_ctl_ses_afr_amr_slo_svk_swe_rom_qcu_ita_cze_ben_xho_chh_glc_sid_hin_mly_alb_tsn_por_fbf_sun_tha_mlt_tml_moo_swa_uzb_bos_rus_tur_ewe_vie_tig_bem_zul_dyu	-0.818988490832493	-1.97037620158557	0.0517693118694719
726	mlt_prs_swa_ukr_amr_hau_sod_svk_azi_aze_bam_ind_akn_dut_ita_bsq_swe_owc_dyu_cnt_rus_eng_igb_ben_swt_pan_hun_xho_cic_est_afr_chh_geo_arw_rom_cze_hin_anl_heb_ctl_fin_ven_jav_scr_mao_jpn_tml_kor_lat_slo_dgb_por_bat_ger_tig_sun_mnd_grk_bem_lit_aeg_spa_guj_bos_alb_qcu_pol_bul_fre_ewe_sid_nor_amh_mcd_mly_glc_fbf_urd_tsn_tag_tha_wly_knd_moo_yor_tur_krd_mol_uzb_lda_vie_gam_tsw_ses_zul	0.0176532525849572	0.0416009366945644	0.9669060096564
727	sod_afr_tsn_dut_chh_tig_owc_mcd_tur_aze_bem_mly_fbf_urd_svk_bsq_slo_aeg_yor_mnd_ctl_bul_dgb_guj_zul_pol_hun_moo_swt_fin_scr_hau_geo_hin_ita_ger_swe_sid_amh_eng_est_dyu_bat_ukr_sun_jpn_tml_kor_lit_bos_xho_arw_jav_nor_gam_ind_cnt_lat_cic_por_amr_krd_spa_cze_ben_qcu_mol_glc_rus_bam_mlt_grk_wly_prs_tag_rom_ses_alb_lda_mao_tha_heb_knd_akn_swa_uzb_pan_fre_azi_ewe_vie_anl_tsw_igb_ven	-0.899884106707484	-2.18199174021753	0.0316301593706141
728	gam_ita_tsn_lit_heb_owc_tig_hin_azi_tur_moo_tag_dgb_guj_spa_bsq_prs_chh_cic_mnd_mcd_nor_igb_urd_tsw_eng_fin_bam_zul_hun_bos_sid_geo_fre_glc_cze_bul_amr_mlt_rus_est_ses_sun_scr_ind_jpn_tml_kor_grk_ben_xho_swe_jav_krd_aeg_mly_cnt_mol_swt_arw_hau_svk_pan_dut_alb_qcu_rom_slo_pol_ven_sod_ger_wly_por_mao_ctl_fbf_afr_swa_bat_tha_amh_knd_lda_yor_uzb_lat_ukr_aze_akn_vie_anl_ewe_dyu_bem	0.392640841949477	0.925033947116557	0.357342346708995
729	hau_slo_swa_lat_gam_amh_wly_alb_aze_uzb_tsn_bat_moo_pol_swe_bsq_rus_sod_ewe_cnt_urd_pan_ses_arw_zul_guj_est_tsw_xho_hun_rom_owc_geo_mol_ger_cze_ita_anl_chh_prs_fin_ven_mly_eng_jav_jpn_knd_kor_nor_bos_yor_bul_tag_grk_aeg_ind_mnd_svk_bem_scr_mlt_por_ben_mcd_spa_qcu_krd_ukr_lit_bam_heb_afr_amr_dut_sun_hin_swt_ctl_fbf_mao_tha_tig_tml_cic_akn_azi_fre_glc_tur_lda_vie_sid_igb_dyu_dgb	0.310854263250163	0.73289246829056	0.465467290246784
730	sod_mcd_bem_fre_heb_amh_gam_eng_uzb_aze_tsn_mly_igb_ita_bul_bsq_ctl_sid_lda_cnt_svk_ben_zul_grk_yor_swe_hun_moo_cic_est_slo_anl_geo_lit_scr_pan_ukr_hau_wly_alb_fin_akn_sun_urd_ind_jpn_knd_kor_nor_pol_ewe_por_mao_dut_mlt_bat_mnd_prs_ses_guj_chh_cze_mol_ger_rus_qcu_arw_bos_afr_swt_amr_lat_tig_hin_tag_spa_dgb_krd_ven_jav_tha_aeg_tml_bam_dyu_azi_glc_rom_tur_fbf_vie_owc_tsw_xho_swa	0.20442932731068	0.480981168481083	0.631659552584956
731	owc_por_bam_krd_tig_aeg_mlt_scr_azi_tur_akn_ind_zul_alb_ita_bsq_hin_gam_xho_cnt_lat_pol_fbf_lit_ewe_ger_hun_tsn_bem_est_nor_wly_geo_svk_rom_rus_spa_anl_chh_grk_fin_lda_bat_dut_tag_jpn_knd_kor_bul_cze_yor_mol_sun_eng_hau_mly_mnd_ben_dyu_ctl_amr_afr_pan_swe_arw_qcu_bos_slo_prs_swt_sid_ukr_amh_guj_jav_mcd_moo_fre_ven_mao_tha_heb_tml_swa_dgb_aze_glc_urd_uzb_igb_vie_sod_tsw_cic_ses	-0.813300487680569	-1.96722881573552	0.0521367817377756
732	heb_svk_swt_arw_amh_chh_aeg_scr_azi_uzb_yor_sun_cic_lit_slo_bsq_mcd_owc_tsw_mnd_rom_pol_bam_alb_moo_bul_est_swa_igb_hun_ukr_wly_geo_dut_hin_krd_por_sid_anl_cze_fin_akn_mly_ctl_tag_jpn_tml_kor_grk_glc_ewe_bos_ind_guj_gam_jav_cnt_spa_xho_urd_sod_ita_lat_afr_pan_qcu_swe_fre_rus_fbf_amr_ger_mlt_ben_mao_eng_dgb_prs_bem_bat_tha_tig_knd_ven_lda_tur_mol_nor_aze_zul_vie_hau_tsn_ses_dyu	-0.253739846450634	-0.598990672496695	0.550635425704005
733	hau_cze_ewe_ctl_sod_amh_mlt_nor_tur_azi_swa_tag_bem_scr_ger_bsq_swe_wly_tsw_mnd_svk_fre_cic_mcd_dgb_rom_fin_bam_fbf_hun_ukr_anl_geo_pan_dut_lit_prs_amr_heb_lat_est_moo_bat_por_ind_jpn_knd_kor_grk_hin_xho_guj_mly_glc_sid_mao_cnt_rus_zul_alb_chh_ita_bos_mol_eng_qcu_arw_bul_spa_dyu_owc_slo_aeg_urd_jav_ben_tsn_afr_akn_sun_tha_tig_tml_ven_swt_uzb_pol_krd_aze_yor_vie_gam_lda_igb_ses	-0.285076234299402	-0.675885187556403	0.500790840722575
734	heb_eng_dgb_grk_amr_mlt_anl_fre_azi_tur_xho_mly_bem_bul_swe_bsq_nor_gam_bam_mnd_ger_mcd_ven_svk_dyu_alb_hun_tsn_yor_fin_pan_sid_geo_ita_glc_bos_mol_aeg_tig_scr_est_ewe_mao_hin_sun_jpn_knd_kor_lit_rom_igb_ukr_tag_cze_owc_bat_cnt_ctl_fbf_rus_chh_prs_krd_afr_urd_qcu_ben_dut_arw_swa_sod_lat_wly_slo_jav_guj_cic_spa_ses_ind_tha_amh_tml_lda_moo_uzb_por_pol_aze_zul_vie_hau_tsw_akn_swt	-0.457342979260746	-1.08916760983192	0.278894283469075
735	aeg_swe_ewe_pol_anl_amh_mlt_eng_tur_uzb_fbf_jav_ven_lit_ita_bsq_glc_wly_tsw_mnd_ctl_svk_tsn_prs_dyu_ukr_hun_ses_moo_est_por_owc_geo_afr_fre_ger_scr_gam_tig_arw_fin_dgb_bat_slo_mao_jpn_knd_kor_pan_mcd_bem_spa_tag_grk_sid_sun_cnt_dut_swa_guj_amr_bul_hin_krd_ben_qcu_rom_cze_mol_cic_hau_rus_sod_bos_mly_urd_xho_nor_zul_ind_tha_heb_tml_igb_bam_azi_alb_lat_aze_akn_vie_chh_swt_yor_lda	-0.250690262080286	-0.592507866179674	0.554948485304453
736	aeg_prs_tsw_spa_amh_amr_chh_cze_aze_azi_moo_bat_akn_mol_scr_bsq_lit_heb_cic_mnd_ctl_pol_fbf_guj_swa_glc_hun_ses_tsn_est_ukr_gam_geo_dut_rom_ger_swe_sod_wly_krd_fin_swt_sun_por_mao_jpn_tml_kor_svk_slo_yor_fre_jav_hin_mlt_mly_cnt_ita_ewe_ben_tig_rus_pan_eng_alb_qcu_afr_nor_bul_xho_hau_mcd_owc_urd_tag_grk_bem_lat_zul_ind_tha_anl_knd_dgb_igb_uzb_arw_bos_tur_lda_vie_sid_ven_bam_dyu	-0.424521541000533	-1.00661755398748	0.316730508258746
737	tig_por_zul_lat_sid_aeg_chh_arw_tur_aze_fbf_ind_tsw_bos_ger_bsq_bul_hau_bem_mnd_rom_krd_cic_ben_bam_pol_fin_xho_igb_est_spa_wly_geo_hin_lit_rus_urd_sod_owc_svk_hun_tsn_mao_ita_sun_jpn_tml_kor_alb_scr_swa_nor_jav_slo_anl_bat_cnt_fre_dyu_glc_mlt_afr_prs_mcd_grk_qcu_swe_guj_dut_ses_amh_mol_amr_cze_tag_ctl_moo_ukr_dgb_mly_tha_heb_knd_ewe_lda_uzb_pan_eng_azi_yor_vie_gam_ven_swt_akn	-0.276309823587033	-0.652827458039434	0.515478085560063
738	owc_swe_lda_ger_aeg_gam_tig_svk_tur_uzb_yor_jav_xho_bos_guj_bsq_dut_anl_bam_cnt_pan_hin_dyu_rus_zul_ukr_est_akn_fbf_hun_cze_wly_geo_scr_lat_por_bul_sod_hau_mcd_fin_ewe_bat_ben_sun_jpn_tml_kor_mol_prs_igb_afr_mly_glc_chh_mao_mnd_pol_moo_slo_heb_spa_lit_arw_nor_qcu_fre_ita_eng_tsn_amh_urd_amr_ctl_tag_grk_ses_rom_cic_ind_tha_sid_knd_swt_swa_azi_alb_krd_aze_ven_vie_mlt_tsw_dgb_bem	0.283247000654917	0.667018659923316	0.506411813573313
739	anl_bos_fbf_glc_tig_amh_chh_slo_tur_uzb_swa_mao_bem_eng_svk_bsq_ger_wly_swt_cnt_fre_swe_ses_nor_cic_hin_est_zul_dgb_fin_pol_heb_geo_mcd_rom_urd_ctl_amr_owc_pan_hun_ewe_bat_spa_tag_jpn_knd_kor_mol_afr_tsw_ita_ind_arw_aeg_mly_mnd_prs_yor_bul_mlt_grk_lit_scr_dut_qcu_lat_por_alb_tsn_sid_ukr_sod_cze_sun_ben_akn_krd_igb_jav_tha_gam_tml_bam_moo_azi_rus_guj_aze_xho_vie_hau_dyu_ven_lda	0.160953112140542	0.378857360975019	0.705657345279226
740	sod_mol_akn_rus_wly_amr_sid_krd_azi_aze_swa_tag_lda_por_rom_bsq_eng_tig_ven_cnt_ctl_mcd_dgb_ben_swt_fre_fin_ewe_tsn_hun_swe_aeg_geo_dut_lat_arw_grk_gam_amh_glc_est_zul_sun_ukr_mao_jpn_knd_kor_spa_urd_bam_ita_ind_prs_hau_mly_mnd_cze_bem_hin_owc_ger_lit_pol_alb_qcu_scr_afr_guj_igb_chh_bos_anl_svk_bat_pan_dyu_slo_ses_jav_tha_heb_tml_xho_moo_tur_nor_bul_uzb_tsw_vie_mlt_yor_fbf_cic	-0.208044579290723	-0.49118521005145	0.624452617408053
741	tig_glc_dgb_rom_sod_amh_heb_spa_aze_tur_bam_tag_fbf_ukr_eng_bsq_scr_amr_tsw_cnt_ger_lat_zul_alb_moo_swe_hun_swt_dyu_fin_krd_gam_geo_nor_svk_ita_grk_wly_anl_guj_est_yor_ind_bul_jav_jpn_knd_kor_fre_afr_akn_ctl_mly_prs_owc_sun_mnd_mol_bem_hin_chh_slo_rus_lit_dut_qcu_bos_por_pan_tsn_sid_cze_aeg_mcd_mao_ben_cic_urd_lda_bat_tha_mlt_tml_igb_ven_azi_arw_pol_uzb_ses_vie_hau_swa_xho_ewe	-0.465777793910003	-1.10894356204432	0.270314011795351
742	chh_pan_dgb_svk_sod_amh_aeg_urd_azi_aze_ewe_sun_bem_slo_krd_bsq_eng_heb_yor_mnd_rus_bul_bam_grk_dyu_guj_fin_lda_tsn_hun_mol_wly_geo_dut_swe_glc_ita_owc_gam_por_est_cic_ind_ger_tag_jpn_tml_kor_pol_afr_zul_cze_jav_ukr_mlt_bat_cnt_ben_swt_lat_amr_alb_prs_mcd_nor_qcu_spa_lit_hin_tsw_hau_arw_sid_rom_mao_fre_xho_bos_igb_mly_tha_anl_knd_akn_ses_uzb_scr_ctl_tur_swa_vie_tig_fbf_ven_moo	-0.0725922197315575	-0.171361110547507	0.864312136113604
743	amh_swe_tsw_pan_gam_heb_tig_mcd_aze_tur_ses_tag_ewe_fre_ukr_bsq_nor_mlt_cic_cnt_urd_bos_bam_prs_bem_bul_fin_swa_dgb_est_rus_sod_geo_lat_ben_ger_dut_owc_anl_scr_hun_yor_mao_por_sun_jpn_knd_kor_spa_ctl_dyu_rom_ind_pol_amr_mly_mnd_afr_moo_krd_wly_cze_slo_alb_ita_qcu_grk_hin_eng_lda_chh_lit_aeg_svk_bat_guj_ven_mol_swt_jav_tha_sid_tml_xho_akn_uzb_arw_glc_azi_igb_vie_hau_tsn_fbf_zul	0.140079919606116	0.329353255259986	0.74262930010828
744	chh_eng_dyu_cze_amr_owc_anl_fre_uzb_aze_ses_jav_xho_ctl_prs_bsq_scr_wly_swa_mnd_alb_urd_ewe_ger_tsw_por_hun_igb_bam_est_glc_hau_geo_hin_grk_slo_krd_tig_gam_mcd_fin_dgb_sun_mol_ind_jpn_knd_kor_ben_afr_yor_ita_tag_pan_amh_mly_cnt_guj_tsn_nor_sid_spa_bul_bos_rus_qcu_arw_rom_svk_ven_mlt_lit_aeg_pol_bat_lat_bem_dut_akn_mao_tha_heb_tml_moo_fbf_azi_ukr_swe_tur_lda_vie_sod_cic_swt_zul	0.194700642604995	0.458730959367775	0.647497658580635
745	anl_bos_ewe_lat_owc_chh_aeg_mcd_tur_uzb_tsw_sun_fbf_svk_glc_bsq_fre_hau_xho_cnt_scr_rus_dgb_lit_cic_ger_est_swt_tsn_hun_alb_wly_geo_bul_pol_ukr_ben_gam_mlt_rom_fin_yor_tag_guj_mly_jpn_tml_kor_ctl_dut_swa_ita_ind_por_tig_bat_mnd_swe_dyu_slo_sid_mol_urd_eng_prs_qcu_arw_hin_afr_zul_heb_cze_sod_nor_jav_spa_ven_krd_lda_mao_tha_amr_knd_bem_bam_aze_pan_grk_azi_akn_vie_amh_moo_igb_ses	-0.366887274937188	-0.868728527141292	0.387232026211355
746	amh_spa_akn_alb_tig_owc_mlt_ctl_azi_tur_dyu_mao_ses_dut_lat_bsq_rom_heb_zul_mnd_cze_slo_bem_bos_swt_ukr_est_cic_lda_fin_ger_wly_geo_pan_lit_bul_por_chh_sod_glc_hun_ewe_tag_mol_mly_jpn_knd_kor_krd_hin_dgb_afr_ind_eng_anl_bat_cnt_fre_bam_mcd_gam_swe_urd_rus_grk_qcu_nor_prs_scr_igb_aeg_pol_amr_guj_jav_ben_xho_ita_ven_sun_tha_hau_tml_fbf_tsn_uzb_svk_arw_aze_yor_vie_sid_tsw_moo_swa	0.350693983841261	0.826354860645578	0.410717854314831
747	owc_scr_akn_urd_hau_mlt_wly_ctl_uzb_aze_swt_jav_bem_ita_por_bsq_afr_gam_xho_cnt_arw_krd_fbf_hin_ven_alb_hun_igb_moo_est_rom_anl_geo_pan_prs_ben_svk_heb_sod_slo_fin_tsn_mly_bos_ind_jpn_tml_kor_glc_mol_tsw_mcd_sun_grk_sid_mao_mnd_ger_yor_guj_amr_cze_pol_ukr_dut_qcu_rus_lat_spa_zul_amh_swe_tig_eng_tag_bul_bam_fre_dyu_bat_tha_aeg_knd_ewe_dgb_azi_lit_nor_tur_lda_vie_chh_ses_swa_cic	-0.116361680705576	-0.274456971318314	0.784342202440615
748	sid_ger_bam_fre_mlt_sod_amr_ukr_uzb_aze_moo_jav_ewe_scr_hin_bsq_spa_chh_igb_cnt_pol_lit_akn_grk_yor_krd_fin_tsn_bem_est_guj_owc_geo_glc_ben_svk_slo_wly_gam_mol_hun_swt_mao_dut_bat_jpn_tml_kor_prs_pan_zul_bos_sun_ctl_tig_ind_mnd_alb_xho_rus_amh_ita_bul_eng_por_qcu_urd_cze_afr_dyu_heb_nor_hau_mcd_tag_lat_lda_swe_fbf_mly_tha_aeg_knd_cic_ses_azi_rom_arw_tur_dgb_vie_anl_swa_ven_tsw	-0.368609410678298	-0.872995981580666	0.384913772385503
749	tig_ger_tsn_svk_anl_mlt_heb_arw_tur_aze_dyu_ind_xho_ukr_prs_bsq_eng_chh_swa_mnd_hin_pan_ven_urd_cic_bul_hun_zul_fbf_fin_lit_sid_geo_krd_ctl_por_bos_wly_aeg_glc_est_igb_mao_afr_jav_jpn_knd_kor_lat_spa_dgb_pol_tag_mcd_hau_bat_cnt_dut_bem_rom_sod_nor_fre_rus_grk_qcu_ita_scr_cze_akn_amh_slo_amr_guj_mly_swe_ewe_ben_tsw_sun_tha_gam_tml_bam_yor_uzb_mol_alb_azi_lda_vie_owc_ses_moo_swt	0.126760241785071	0.29803646318556	0.766340153671934
750	sid_ben_swa_fre_amh_hau_heb_nor_aze_uzb_bam_mly_dyu_por_arw_bsq_eng_aeg_yor_cnt_ukr_grk_cic_afr_moo_rom_hun_fbf_ewe_est_glc_chh_geo_ita_guj_pol_cze_tig_mlt_hin_fin_lda_tag_mcd_bat_jpn_tml_kor_spa_bos_zul_alb_sun_ger_anl_ind_mnd_urd_dgb_prs_gam_krd_pan_ctl_svk_qcu_mol_lat_slo_ven_wly_lit_amr_dut_jav_scr_tsn_bul_bem_mao_tha_sod_knd_akn_igb_tur_rus_swe_azi_xho_vie_owc_tsw_ses_swt	-0.443200108396661	-1.05394224636896	0.294639876569305
751	wly_dut_swt_por_chh_mlt_aeg_ita_uzb_tur_ses_mly_moo_spa_guj_bsq_scr_gam_bem_cnt_mol_rus_yor_swe_igb_krd_fin_ewe_xho_est_bul_tig_geo_rom_cze_lit_arw_hau_heb_grk_hun_bam_sun_fre_ind_jpn_tml_kor_ukr_glc_swa_mcd_tag_ger_sod_bat_mnd_eng_tsw_ben_amh_ctl_nor_afr_svk_qcu_pan_hin_pol_cic_amr_urd_sid_prs_jav_bos_dgb_lat_ven_mao_tha_owc_knd_lda_tsn_aze_alb_slo_azi_dyu_vie_anl_akn_zul_fbf	-0.305256441186877	-0.722371300112177	0.471878806837275
752	sod_lit_dyu_svk_gam_owc_chh_cze_aze_uzb_xho_sun_fbf_ukr_por_bsq_arw_hau_lda_mnd_pol_alb_bam_dut_yor_afr_hun_zul_ewe_est_glc_wly_geo_guj_hin_scr_ben_mlt_amr_lat_fin_cic_bat_slo_jav_jpn_knd_kor_rom_grk_akn_urd_ind_ger_sid_mao_cnt_pan_tsw_bul_anl_ita_ctl_swe_spa_qcu_nor_prs_mol_igb_tig_rus_aeg_fre_tag_krd_dgb_bos_swt_mly_tha_heb_tml_ses_tsn_azi_mcd_eng_tur_swa_vie_amh_moo_bem_ven	-0.179235876697258	-0.422623967151645	0.673545194615868
753	sid_spa_ven_prs_wly_owc_anl_alb_tur_uzb_tsw_mao_bam_nor_slo_bsq_dut_hau_yor_cnt_ger_ctl_cic_mcd_lda_por_est_fbf_swt_hun_ben_tig_geo_rom_svk_hin_krd_amh_sod_bul_fin_akn_tag_mol_jav_jpn_knd_kor_fre_rus_xho_eng_sun_lit_heb_ind_mnd_lat_swa_bos_amr_glc_pol_ita_scr_qcu_urd_ukr_pan_zul_mlt_arw_chh_afr_mly_swe_bem_cze_dgb_bat_tha_aeg_tml_igb_dyu_aze_grk_guj_azi_moo_vie_gam_ewe_tsn_ses	-0.077824573005004	-0.183334108352752	0.854934983839214
754	amr_lit_ses_nor_mlt_anl_sod_ukr_uzb_tur_swt_bat_yor_cze_spa_bsq_hin_tig_dgb_cnt_guj_lat_moo_mol_lda_slo_fin_swa_bam_est_pan_sid_geo_svk_urd_scr_ita_heb_chh_krd_hun_ewe_tag_prs_ind_jpn_knd_kor_rom_eng_fbf_bul_sun_por_amh_mao_mnd_pol_dyu_afr_wly_dut_fre_arw_mcd_qcu_bos_alb_ger_bem_hau_ctl_aeg_glc_mly_rus_tsn_ben_akn_jav_tha_gam_tml_xho_igb_azi_swe_grk_aze_tsw_vie_owc_cic_ven_zul	0.171158347881309	0.402822969657857	0.688002962710654
755	heb_afr_xho_pol_hau_owc_chh_bul_tur_azi_bem_tag_yor_ita_lat_bsq_spa_wly_zul_cnt_rus_guj_moo_swe_ses_pan_fin_igb_bam_hun_nor_aeg_geo_arw_glc_hin_ukr_tig_amh_mol_est_swt_mly_mcd_bat_jpn_knd_kor_fre_slo_tsw_bos_jav_ben_gam_mao_mnd_eng_lda_ctl_mlt_por_rom_lit_cze_qcu_dut_krd_scr_fbf_anl_svk_sid_urd_sun_ger_ewe_prs_cic_ind_tha_amr_tml_dgb_akn_aze_alb_grk_uzb_tsn_vie_sod_swa_ven_dyu	-0.15556426528535	-0.367252227803268	0.714265264323698
756	tig_svk_bam_bos_wly_aeg_sid_afr_tur_aze_yor_mly_tsn_urd_ger_bsq_mol_mlt_igb_cnt_prs_glc_ven_pol_lda_guj_est_bem_tsw_hun_nor_sod_geo_por_ukr_swe_pan_hau_owc_cze_fin_ses_mao_krd_bat_jpn_tml_kor_lit_scr_xho_ctl_ind_dut_amr_sun_mnd_mcd_akn_alb_amh_spa_eng_ita_grk_qcu_lat_slo_arw_dgb_gam_hin_anl_ben_tag_rom_moo_bul_cic_jav_tha_chh_knd_dyu_swa_azi_rus_fre_uzb_zul_vie_heb_swt_ewe_fbf	-0.717723790762428	-1.72468385787478	0.0879065363884882
757	sod_slo_xho_ita_wly_chh_aeg_eng_uzb_aze_igb_mly_fbf_ger_mcd_bsq_glc_tig_cic_mnd_mol_rom_zul_hin_moo_swe_fin_tsw_swt_hun_guj_hau_geo_krd_scr_bos_svk_sid_mlt_cze_est_yor_tag_bul_ind_jpn_tml_kor_fre_ben_swa_rus_bat_dut_amr_sun_cnt_afr_lda_ukr_amh_pol_arw_urd_lat_qcu_alb_lit_pan_ven_owc_grk_anl_nor_mao_por_dgb_ctl_akn_jav_tha_gam_knd_bam_tsn_tur_prs_spa_azi_ewe_vie_heb_ses_bem_dyu	-0.180947945342284	-0.426975343841109	0.670384148701237
758	hau_krd_igb_guj_owc_wly_mlt_bul_uzb_aze_dyu_ind_tsw_dut_afr_bsq_arw_sid_lda_mnd_lat_por_swt_nor_bem_rus_hun_cic_xho_fin_grk_heb_geo_ben_spa_swe_eng_amr_tig_alb_est_yor_sun_lit_jav_jpn_tml_kor_mcd_cze_ven_mol_bat_ukr_gam_tag_cnt_rom_moo_hin_aeg_bos_pol_prs_glc_qcu_slo_fre_scr_zul_chh_ctl_amh_ger_mao_pan_swa_ita_bam_mly_tha_sod_knd_fbf_ewe_azi_urd_svk_tur_dgb_vie_anl_akn_tsn_ses	-1.25895506648592	-3.12512023869228	0.00237110677112305
759	wly_mcd_tsn_rus_tig_anl_aeg_ger_uzb_tur_bam_mly_ses_pol_arw_bsq_lat_hau_ven_cnt_mol_scr_fbf_afr_yor_rom_hun_cic_xho_est_swe_heb_geo_spa_slo_por_ben_sid_amr_pan_fin_zul_jav_grk_bat_jpn_tml_kor_nor_ukr_dgb_lit_mao_fre_mlt_sun_mnd_glc_lda_cze_sod_ctl_svk_urd_alb_qcu_krd_bul_dut_swa_owc_hin_gam_eng_tag_guj_bem_prs_tsw_ind_tha_amh_knd_moo_akn_aze_ita_bos_azi_swt_vie_chh_ewe_dyu_igb	-0.836136052564404	-2.01918625579317	0.0463465655566784
760	amr_hin_bam_rus_gam_heb_sod_ukr_azi_aze_dgb_mao_igb_fre_alb_bsq_pan_tig_ven_mnd_slo_glc_swa_scr_fbf_svk_hun_cic_akn_fin_dut_wly_geo_eng_lit_mcd_rom_hau_amh_krd_est_zul_sun_prs_bat_jpn_knd_kor_ita_arw_ewe_swe_mly_ger_mlt_tag_cnt_guj_tsw_grk_chh_afr_nor_pol_bos_qcu_urd_cze_ben_moo_sid_por_owc_bul_jav_mol_lda_ctl_dyu_ind_tha_aeg_tml_xho_swt_uzb_lat_spa_tur_yor_vie_anl_ses_bem_tsn	-0.98023373569552	-2.38503077968443	0.019106593924206
761	heb_prs_ewe_urd_anl_hau_sod_guj_aze_tur_yor_bat_tsw_pol_pan_bsq_bul_amr_bem_cnt_nor_grk_igb_svk_bam_krd_hun_ven_cic_est_ita_wly_geo_eng_lat_lit_fre_amh_sid_por_fin_tsn_mly_bos_jav_jpn_tml_kor_slo_dut_swa_glc_sun_hin_aeg_tag_mnd_ger_zul_ukr_owc_alb_rus_ben_afr_qcu_spa_rom_ctl_lda_chh_swe_mlt_mcd_mao_mol_ses_cze_fbf_ind_tha_tig_knd_swt_akn_azi_arw_scr_uzb_dgb_vie_gam_dyu_xho_moo	0.510811595765329	1.20764769779987	0.230245065267412
762	heb_rom_yor_pol_amh_hau_owc_ctl_tur_aze_cic_mly_bem_mol_swe_bsq_scr_aeg_moo_mnd_spa_urd_zul_bos_lda_ukr_est_swt_ewe_hun_cze_sid_geo_slo_alb_ita_ben_tig_gam_afr_fin_bam_jav_fre_bat_jpn_tml_kor_hin_por_akn_dut_ind_prs_chh_tag_cnt_ger_xho_nor_mlt_lat_krd_pan_svk_qcu_arw_grk_rus_tsw_wly_guj_sod_bul_sun_mcd_dyu_lit_swa_mao_tha_anl_knd_igb_dgb_azi_glc_eng_uzb_tsn_vie_amr_ven_fbf_ses	-1.22485577132699	-3.02794782439763	0.00318615525085995
763	hau_hin_ses_mol_amr_anl_mlt_por_azi_uzb_ewe_bat_fbf_swe_ben_bsq_glc_sid_cic_mnd_arw_bul_swt_lit_dgb_bos_est_lda_swa_fin_fre_aeg_geo_scr_mcd_pol_ita_owc_tig_ger_hun_ven_mao_rom_mly_jpn_tml_kor_dut_eng_tsw_pan_jav_cze_chh_tag_cnt_grk_yor_ukr_amh_spa_prs_alb_guj_qcu_ctl_slo_nor_dyu_gam_urd_wly_krd_sun_lat_bam_rus_zul_ind_tha_sod_knd_tsn_bem_tur_afr_svk_aze_igb_vie_heb_moo_akn_xho	-0.50115030847461	-1.19171440883144	0.236405526043962
764	mlt_ukr_tsn_lat_aeg_hau_sid_por_uzb_aze_swt_mao_swa_rom_svk_bsq_scr_wly_cic_cnt_rus_ger_ses_ben_lda_prs_fin_tsw_moo_hun_eng_amh_geo_mcd_afr_ita_spa_amr_sod_alb_est_bem_jav_glc_sun_jpn_tml_kor_nor_pol_xho_ctl_ind_mol_owc_bat_mnd_fre_dyu_lit_gam_guj_grk_bul_krd_qcu_slo_dut_urd_fbf_tig_hin_heb_arw_mly_bos_dgb_cze_igb_tag_tha_chh_knd_ven_yor_azi_pan_swe_tur_bam_vie_anl_akn_zul_ewe	-0.203893343512957	-0.481623952689214	0.631204504258588
765	amr_grk_akn_urd_chh_sid_sod_ukr_uzb_tur_igb_jav_dgb_svk_por_bsq_guj_heb_ewe_cnt_lat_ita_tsw_rus_tsn_arw_hun_yor_bem_fin_hin_wly_geo_bos_cze_fre_nor_amh_tig_bul_est_swt_sun_mcd_mly_jpn_knd_kor_ger_afr_moo_scr_tag_spa_aeg_ind_mnd_lit_bam_krd_owc_pol_ctl_alb_ben_qcu_slo_eng_glc_ven_hau_rom_anl_swe_mao_prs_lda_dut_cic_bat_tha_mlt_tml_xho_swa_azi_pan_mol_aze_dyu_vie_gam_fbf_zul_ses	0.773745244689957	1.84324622811203	0.0684781355708895
766	heb_ukr_zul_mol_gam_aeg_sod_por_tur_uzb_dgb_jav_tsn_ger_alb_bsq_svk_owc_ewe_mnd_lat_nor_bam_lit_cic_glc_est_moo_tsw_hun_bul_sid_geo_slo_rus_swe_scr_anl_hau_guj_fin_igb_ind_dut_tag_jpn_tml_kor_bos_rom_lda_urd_sun_ctl_amh_bat_cnt_krd_ven_mcd_tig_ben_fre_arw_pan_qcu_afr_prs_hin_ses_chh_cze_wly_eng_mao_pol_swt_spa_akn_mly_tha_amr_knd_dyu_swa_azi_grk_ita_aze_bem_vie_mlt_yor_xho_fbf	-1.31042205540881	-3.26251776278448	0.00154498222768929
767	amh_eng_xho_pol_mlt_owc_hau_ben_aze_uzb_zul_ind_lda_rom_ger_bsq_pan_wly_fbf_cnt_scr_por_ewe_mol_yor_swe_est_swa_moo_hun_spa_amr_geo_urd_nor_bul_ukr_gam_chh_rus_fin_tsw_tag_grk_mly_jpn_tml_kor_ita_fre_cic_cze_sun_alb_heb_mao_mnd_prs_akn_glc_sod_arw_dut_lit_guj_qcu_ctl_lat_hin_ses_anl_svk_tig_slo_jav_mcd_swt_afr_dgb_bat_tha_sid_knd_bem_ven_azi_krd_bos_tur_bam_vie_aeg_tsn_dyu_igb	0.299155110816057	0.704586813113536	0.482828147811314
768	chh_dut_moo_ger_amr_anl_owc_rom_tur_uzb_swt_mly_tsn_arw_grk_bsq_lit_gam_yor_cnt_por_ctl_bem_urd_dgb_bul_fin_ses_dyu_hun_prs_tig_geo_glc_ita_slo_hin_hau_heb_swe_est_cic_bat_spa_tag_jpn_knd_kor_nor_fre_igb_pol_mao_svk_amh_ind_mnd_alb_swa_afr_aeg_guj_bos_ben_rus_qcu_ukr_eng_scr_xho_sod_mcd_wly_pan_sun_mol_ven_cze_fbf_jav_tha_mlt_tml_zul_bam_azi_lat_krd_aze_akn_vie_sid_lda_tsw_ewe	0.178611091463671	0.420671112937034	0.674965751553757
769	amr_nor_yor_svk_wly_sod_anl_mol_tur_aze_swa_ind_dyu_lit_cze_bsq_fre_mlt_akn_cnt_bos_glc_bem_krd_cic_ita_fin_lda_tsn_hun_dut_owc_geo_spa_scr_urd_pan_chh_gam_rus_est_bam_mly_grk_tag_jpn_tml_kor_por_eng_swt_ukr_mao_afr_tig_bat_mnd_slo_fbf_guj_hau_ben_pol_lat_arw_qcu_swe_mcd_ctl_igb_aeg_ger_amh_prs_jav_hin_dgb_rom_ven_sun_tha_sid_knd_moo_xho_azi_alb_bul_uzb_ses_vie_heb_tsw_ewe_zul	-0.234203351235511	-0.554839038088803	0.580336765571368
770	heb_prs_dgb_urd_hau_owc_anl_scr_aze_tur_xho_jav_dyu_mol_swe_bsq_krd_wly_bem_mnd_ben_slo_akn_fre_ses_cze_est_ven_fbf_hun_ita_sid_geo_por_rus_spa_dut_mlt_gam_ctl_fin_swa_tag_afr_mao_jpn_tml_kor_svk_eng_tsn_ukr_mly_bul_amr_ind_cnt_nor_yor_ger_sod_alb_grk_pol_lit_qcu_bos_glc_hin_moo_tig_guj_amh_pan_bat_rom_cic_mcd_bam_sun_tha_aeg_knd_swt_ewe_uzb_arw_lat_azi_tsw_vie_chh_lda_zul_igb	-0.232496221970139	-0.548865666059761	0.5844130044353
771	heb_lit_swt_swe_tig_amr_gam_rus_tur_aze_moo_bat_fbf_bul_eng_bsq_hin_amh_dgb_mnd_dut_krd_xho_urd_ses_pol_fin_zul_ewe_est_spa_sid_geo_ita_prs_ctl_guj_wly_anl_pan_hun_ven_sun_glc_mao_jpn_tml_kor_mol_scr_cic_arw_ind_lat_mlt_jav_cnt_por_bem_svk_owc_afr_nor_ukr_alb_qcu_fre_grk_cze_lda_sod_mcd_chh_bos_mly_ben_akn_slo_dyu_tag_tha_aeg_knd_yor_tsn_azi_rom_ger_uzb_tsw_vie_hau_igb_swa_bam	-0.654781278789817	-1.56466858421239	0.121057171669464
772	sid_svk_fbf_spa_owc_mlt_aeg_swe_aze_azi_zul_tag_bam_alb_bul_bsq_lit_amr_bem_cnt_eng_slo_igb_mcd_yor_scr_fin_swt_dgb_hun_ukr_gam_geo_afr_ger_dut_mol_wly_hau_grk_est_ewe_ind_hin_jav_jpn_knd_kor_rus_rom_lda_pol_sun_lat_chh_mao_mnd_pan_tsw_krd_tig_prs_por_bos_cze_qcu_arw_ben_ita_ven_amh_urd_heb_ctl_mly_glc_cic_fre_swa_bat_tha_sod_tml_ses_tsn_tur_nor_guj_uzb_akn_vie_anl_xho_moo_dyu	-0.458557073776316	-1.08771416825117	0.27953224010562
773	heb_ctl_yor_alb_hau_wly_sod_ger_azi_tur_zul_tag_bam_bul_guj_bsq_mcd_aeg_ewe_mnd_eng_rus_ven_svk_tsn_hin_fin_fbf_swa_hun_pan_gam_geo_scr_ukr_rom_mol_sid_tig_afr_est_dyu_ind_arw_mao_jpn_tml_kor_nor_bos_tsw_glc_sun_por_mlt_jav_cnt_krd_xho_swe_amr_prs_ita_pol_spa_qcu_lit_urd_cze_dgb_owc_fre_chh_dut_bat_slo_ses_ben_lda_mly_tha_amh_knd_bem_igb_uzb_lat_grk_aze_akn_vie_anl_cic_swt_moo	-0.190191086629068	-0.449826160889917	0.653882519571547
774	sid_dut_xho_ctl_mlt_hau_amr_pol_azi_uzb_lda_mao_fbf_alb_scr_bsq_prs_gam_bem_mnd_glc_swe_zul_mol_igb_ben_est_yor_swa_fin_ukr_tig_geo_fre_pan_rus_lit_sod_aeg_slo_hun_moo_bat_bul_sun_jpn_knd_kor_eng_spa_ven_hin_tag_guj_anl_jav_cnt_lat_dyu_urd_amh_arw_nor_por_cze_qcu_grk_mcd_krd_tsw_heb_ita_owc_ger_ind_bos_akn_svk_ewe_mly_tha_chh_tml_cic_swt_aze_afr_rom_tur_bam_vie_wly_ses_tsn_dgb	0.0116977655516768	0.0275419284732676	0.978086513624471
775	wly_arw_tsn_bos_tig_chh_anl_svk_aze_azi_ses_jav_moo_hin_grk_bsq_bul_sid_bam_cnt_afr_glc_bem_spa_fbf_swe_hun_swt_tsw_fin_rom_heb_geo_urd_guj_scr_ben_owc_aeg_ctl_est_dgb_ind_cze_tag_jpn_tml_kor_prs_pol_cic_ita_sun_fre_amh_mao_mnd_por_yor_krd_hau_dut_eng_slo_mcd_qcu_lit_mol_nor_lda_gam_pan_amr_rus_bat_ukr_igb_ger_ven_mly_tha_mlt_knd_xho_ewe_tur_lat_alb_uzb_dyu_vie_sod_swa_akn_zul	-0.643995445121806	-1.53954772483177	0.127066335657943
776	amh_fre_ewe_bos_owc_wly_tig_eng_azi_uzb_lda_sun_dyu_prs_ben_bsq_hin_sod_zul_cnt_afr_rom_tsw_scr_dgb_lat_est_akn_bam_hun_spa_aeg_geo_pan_ger_grk_ukr_hau_sid_ctl_fin_bem_ind_arw_tag_jpn_tml_kor_swe_lit_tsn_slo_jav_cze_chh_mao_mnd_dut_fbf_rus_heb_bul_urd_guj_mcd_qcu_ita_krd_alb_ven_gam_mol_anl_por_mly_svk_yor_pol_moo_bat_tha_amr_knd_ses_swa_tur_nor_glc_aze_swt_vie_mlt_igb_xho_cic	-0.00726977598525058	-0.0171383672465248	0.986362945319141
777	mlt_mol_swa_prs_amh_sod_heb_swe_uzb_aze_dgb_ind_yor_krd_bul_bsq_glc_anl_bam_cnt_fre_rom_moo_arw_akn_ben_hun_lda_ses_fin_svk_amr_geo_ctl_ukr_eng_mcd_aeg_gam_ger_est_dyu_sun_bos_mly_jpn_knd_kor_lat_nor_zul_por_mao_scr_owc_jav_mnd_afr_fbf_pol_sid_ita_urd_pan_alb_qcu_rus_dut_lit_tsw_chh_grk_hau_cze_tag_hin_igb_spa_bem_bat_tha_tig_tml_cic_swt_tur_guj_slo_azi_tsn_vie_wly_ewe_ven_xho	-0.719168852040838	-1.7285036600187	0.0872166491982019
778	gam_cze_swt_scr_sod_hau_wly_grk_uzb_tur_moo_jav_yor_ukr_pol_bsq_ctl_owc_akn_cnt_ben_urd_bam_fre_fbf_spa_est_ven_bem_fin_bul_anl_geo_dut_svk_mcd_guj_chh_aeg_mol_hun_ses_tag_glc_mly_jpn_knd_kor_eng_ita_dyu_hin_mao_pan_amh_bat_mnd_alb_xho_slo_amr_afr_nor_bos_arw_qcu_krd_ger_lit_tsw_heb_por_tig_rus_ind_prs_dgb_swe_ewe_sun_tha_sid_tml_swa_cic_aze_lat_rom_azi_lda_vie_mlt_tsn_igb_zul	-0.173999909186035	-0.410873854923135	0.682110217662401
779	sod_ben_tsw_glc_anl_sid_chh_grk_aze_uzb_akn_ind_ses_pan_rom_bsq_swe_amh_bem_cnt_rus_scr_tsn_mol_ven_spa_est_fbf_dyu_hun_cze_wly_geo_bul_pol_lit_por_owc_amr_mcd_fin_lda_bat_ger_tag_jpn_tml_kor_alb_arw_cic_bos_mly_ukr_tig_jav_mnd_ctl_ewe_slo_hau_fre_lat_ita_eng_qcu_dut_krd_urd_swt_mlt_prs_heb_guj_sun_nor_moo_svk_yor_mao_tha_gam_knd_swa_bam_tur_hin_afr_azi_zul_vie_aeg_dgb_xho_igb	0.432746678702673	1.02022784102394	0.310267096074956
780	sid_urd_zul_por_amr_amh_chh_bul_tur_aze_dyu_bat_lda_slo_nor_bsq_dut_sod_igb_cnt_mol_rom_swt_arw_ven_swe_est_yor_tsn_fin_alb_aeg_geo_ben_guj_pan_lat_wly_hau_rus_hun_dgb_tag_ukr_ind_jpn_knd_kor_afr_lit_swa_cze_mly_glc_mlt_jav_mnd_eng_ses_bos_heb_svk_scr_ita_mcd_qcu_grk_ctl_pol_xho_gam_spa_owc_krd_sun_hin_cic_prs_bem_mao_tha_anl_tml_fbf_ewe_uzb_fre_ger_azi_bam_vie_tig_akn_tsw_moo	-0.0574258859235169	-0.135242812640952	0.892712187119773
781	aeg_scr_fbf_rus_owc_hau_anl_pol_tur_uzb_bem_mly_lda_svk_rom_bsq_spa_amr_xho_cnt_urd_slo_tsn_cze_akn_lit_est_ewe_cic_hun_por_mlt_geo_ukr_nor_fre_hin_chh_gam_ger_fin_bam_ind_swe_jav_jpn_tml_kor_grk_prs_yor_afr_mao_alb_wly_tag_mnd_mol_ven_dut_tig_ben_glc_eng_bos_qcu_pan_ita_krd_moo_amh_guj_heb_lat_bat_mcd_zul_arw_swt_sun_tha_sid_knd_dyu_swa_aze_ctl_bul_azi_dgb_vie_sod_tsw_ses_igb	-0.112898730601105	-0.266386809502243	0.790531049981827
782	tig_prs_ven_swe_gam_hau_aeg_svk_azi_aze_fbf_jav_swt_rus_grk_bsq_glc_mlt_bam_cnt_nor_dut_ewe_slo_bem_fre_est_tsn_zul_fin_pan_owc_geo_ben_krd_pol_bos_amh_heb_lit_hun_igb_bat_por_tag_jpn_knd_kor_arw_cze_yor_ger_mly_eng_amr_ind_mnd_ctl_swa_mcd_wly_mol_afr_ukr_spa_qcu_guj_hin_alb_dgb_sod_ita_chh_bul_sun_scr_cic_lat_xho_mao_tha_sid_tml_dyu_ses_uzb_urd_rom_tur_lda_vie_anl_akn_moo_tsw	-0.803537843262595	-1.93654287540481	0.0558370747971186
783	amr_lit_cic_rom_hau_heb_tig_prs_uzb_tur_ewe_bat_swa_alb_svk_bsq_lat_chh_dgb_mnd_bul_slo_zul_afr_tsw_hin_est_dyu_ses_hun_guj_wly_geo_ukr_scr_ger_cze_gam_sid_arw_fin_bam_tag_rus_mao_jpn_tml_kor_dut_ctl_moo_mcd_ind_swe_mlt_jav_cnt_eng_xho_por_aeg_fre_glc_krd_bos_qcu_nor_ben_spa_yor_sod_grk_amh_ita_mly_urd_swt_mol_akn_sun_tha_anl_knd_lda_bem_azi_pan_pol_aze_ven_vie_owc_tsn_igb_fbf	0.229635462259613	0.540275784057223	0.590298369622394
784	chh_ger_bam_glc_owc_gam_amr_pan_azi_aze_tsw_mly_igb_krd_mcd_bsq_lit_hau_cic_mnd_guj_urd_tsn_alb_ses_rom_fin_zul_bem_hun_swe_tig_geo_pol_fre_svk_ita_anl_mlt_cze_est_ewe_mao_scr_ind_jpn_knd_kor_slo_dut_ven_prs_tag_rus_amh_sun_cnt_grk_swt_hin_sod_afr_lat_bul_ctl_qcu_arw_nor_ukr_swa_aeg_spa_wly_por_bat_ben_lda_bos_fbf_jav_tha_heb_tml_yor_akn_tur_eng_mol_uzb_dgb_vie_sid_dyu_xho_moo	-0.122342160861492	-0.288800313380441	0.773376946108835
785	sod_rom_dgb_pol_chh_gam_owc_fre_azi_tur_cic_mly_moo_slo_pan_bsq_hin_heb_yor_mnd_bos_alb_zul_cze_ewe_mol_hun_dyu_lda_est_ita_aeg_geo_por_afr_nor_arw_anl_hau_spa_fin_ses_mao_glc_ind_jpn_tml_kor_krd_prs_akn_ben_tag_lat_amr_bat_cnt_scr_bem_swe_wly_lit_dut_urd_ctl_qcu_ger_rus_ukr_fbf_sid_svk_amh_grk_jav_eng_xho_bul_tsw_sun_tha_tig_knd_ven_igb_uzb_guj_mcd_aze_swa_vie_mlt_swt_bam_tsn	-0.91922595574144	-2.23512974485615	0.0278026422845354
786	aeg_alb_ewe_guj_amh_gam_sid_glc_uzb_tur_cic_tag_lda_ger_urd_bsq_rus_chh_ses_mnd_lit_fre_bem_ben_igb_cze_est_swa_akn_hun_prs_hau_geo_ita_lat_eng_bul_tig_sod_swe_fin_fbf_mly_mol_jav_jpn_knd_kor_pan_rom_swt_por_mao_arw_mlt_ind_cnt_hin_tsw_nor_amr_spa_bos_afr_ukr_qcu_mcd_ctl_scr_dgb_anl_dut_wly_svk_bat_slo_tsn_krd_ven_sun_tha_owc_tml_bam_zul_azi_grk_pol_aze_moo_vie_heb_xho_dyu_yor	-0.26315667957163	-0.62353049087325	0.534462287125961
787	owc_afr_zul_ger_sod_mlt_gam_rom_aze_uzb_cic_bat_swa_fre_arw_bsq_krd_amh_moo_cnt_lat_ukr_bem_grk_fbf_mol_fin_swt_tsn_est_hin_chh_geo_bos_spa_eng_rus_sid_anl_guj_hun_ven_mly_cze_tag_jpn_tml_kor_dut_swe_akn_ita_mao_mcd_amr_sun_mnd_prs_dgb_alb_heb_ben_glc_slo_urd_qcu_por_bul_ctl_bam_wly_pol_tig_pan_ind_svk_lda_lit_ses_jav_tha_aeg_knd_dyu_yor_azi_nor_scr_tur_ewe_vie_hau_tsw_igb_xho	-0.239771954774301	-0.566211049285991	0.572614125397763
788	amr_ger_xho_swe_aeg_owc_gam_rom_aze_uzb_akn_bat_fbf_bos_guj_bsq_rus_wly_lda_mnd_cze_glc_yor_lit_moo_arw_est_swa_cic_fin_por_tig_geo_prs_mcd_mol_krd_mlt_sid_hin_hun_igb_mao_eng_sun_jpn_knd_kor_slo_ctl_tsn_afr_mly_spa_sod_tag_cnt_pol_ses_bul_chh_pan_ukr_fre_lat_qcu_dut_urd_scr_swt_heb_ben_hau_grk_jav_ita_tsw_svk_bem_ind_tha_amh_tml_dyu_ven_tur_alb_nor_azi_ewe_vie_anl_dgb_bam_zul	0.165129343274375	0.388677406104545	0.698403213824246
789	chh_fre_swa_ger_hau_sod_aeg_ita_azi_aze_dyu_ind_dgb_krd_afr_bsq_ctl_anl_bam_cnt_eng_cze_xho_scr_yor_guj_fin_bem_fbf_hun_grk_tig_geo_slo_lat_hin_ben_amr_gam_lit_est_ewe_jav_swe_mly_jpn_tml_kor_dut_pol_ses_mol_mao_pan_wly_sun_mnd_bos_lda_mcd_mlt_spa_bul_urd_alb_qcu_svk_nor_prs_igb_sid_arw_heb_rom_tag_glc_tsn_ukr_cic_bat_tha_amh_knd_moo_zul_uzb_rus_por_tur_ven_vie_owc_akn_tsw_swt	-0.0524366285640919	-0.123543017308734	0.901943725406866
790	mlt_ukr_zul_prs_amh_aeg_sid_ger_aze_tur_moo_bat_xho_swe_glc_bsq_cze_sod_yor_cnt_alb_grk_cic_mcd_ses_mol_hun_tsw_swt_est_krd_anl_geo_dut_rom_rus_arw_hau_owc_ben_fin_dyu_mao_por_sun_jpn_knd_kor_eng_slo_dgb_urd_jav_lit_chh_tag_mnd_spa_ven_nor_amr_hin_ctl_guj_bos_qcu_bul_svk_ita_tsn_heb_lat_wly_scr_mly_fre_swa_pan_igb_ind_tha_tig_tml_fbf_bem_uzb_afr_pol_azi_bam_vie_gam_akn_lda_ewe	-0.2747236294794	-0.649205355138167	0.517805764873423
791	owc_nor_fbf_fre_wly_sod_amh_lit_aze_azi_swt_ind_xho_ben_swe_bsq_spa_hau_cic_mnd_slo_por_tsw_rus_ewe_ctl_fin_akn_tsn_hun_prs_amr_geo_urd_cze_ger_dut_tig_anl_pan_est_igb_sun_ita_mao_jpn_knd_kor_glc_krd_moo_pol_tag_grk_heb_mly_cnt_rom_dyu_mol_gam_ukr_arw_alb_svk_qcu_afr_bul_guj_dgb_mlt_bos_aeg_hin_bat_mcd_ses_scr_zul_jav_tha_chh_tml_yor_bem_tur_lat_eng_uzb_ven_vie_sid_bam_swa_lda	0.466761830047674	1.10051840218095	0.27394672156435
792	sod_guj_fbf_cze_anl_tig_sid_swe_aze_tur_igb_sun_ewe_rus_slo_bsq_pol_owc_tsw_cnt_bul_bos_ven_lat_xho_spa_hun_cic_dyu_fin_krd_wly_geo_fre_urd_mcd_ita_gam_aeg_glc_est_bem_jav_ctl_mao_jpn_tml_kor_prs_rom_dgb_lit_ind_ger_amh_mly_mnd_ben_akn_afr_hau_mol_por_svk_hin_qcu_dut_nor_ukr_yor_heb_pan_amr_alb_bat_arw_tsn_eng_swt_tag_tha_chh_knd_moo_lda_uzb_grk_scr_azi_swa_vie_mlt_zul_bam_ses	0.291127915254478	0.685139943620156	0.49495978212345
793	sid_pan_tsn_mol_anl_hau_chh_afr_azi_uzb_bam_ind_bem_por_eng_bsq_alb_mlt_moo_mnd_ben_ger_dgb_fre_yor_krd_fin_zul_ven_hun_prs_owc_geo_scr_urd_lat_swe_amh_aeg_spa_est_xho_tag_bos_bat_jpn_knd_kor_svk_rom_swt_pol_sun_arw_wly_mao_cnt_mcd_swa_glc_amr_bul_cze_ctl_ukr_qcu_dut_slo_grk_fbf_tig_hin_sod_ita_jav_lit_ewe_rus_tsw_mly_tha_gam_tml_cic_ses_aze_guj_nor_tur_dyu_vie_heb_lda_akn_igb	-0.602145145005814	-1.43483562368221	0.154688354974774
794	sid_prs_ven_ben_aeg_hau_tig_cze_azi_uzb_xho_ind_swt_lat_afr_bsq_glc_owc_lda_cnt_pol_ita_swa_slo_igb_grk_hun_moo_bem_fin_bul_mlt_geo_dut_eng_alb_guj_gam_heb_mcd_est_fbf_tag_arw_mly_jpn_tml_kor_urd_ctl_cic_krd_bat_bos_chh_sun_mnd_por_yor_swe_amr_rom_ukr_rus_hin_qcu_scr_ger_spa_dyu_wly_pan_amh_nor_jav_fre_ewe_svk_zul_mao_tha_sod_knd_ses_akn_tur_lit_mol_aze_tsn_vie_anl_tsw_dgb_bam	-0.104252195250316	-0.24572782920848	0.806434409601961
795	wly_urd_cic_scr_anl_tig_heb_glc_uzb_tur_ses_sun_tsn_prs_afr_bsq_fre_gam_tsw_cnt_guj_slo_moo_rus_dgb_mol_fin_zul_dyu_hun_ger_hau_geo_pol_grk_svk_eng_owc_amr_lit_est_bem_jav_por_mao_jpn_knd_kor_lat_ctl_yor_ben_tag_alb_aeg_mly_mnd_hin_ven_mcd_mlt_ukr_bos_bul_krd_qcu_nor_rom_swe_igb_chh_pan_amh_ita_ind_arw_bam_dut_xho_bat_tha_sid_tml_swt_lda_aze_spa_cze_azi_swa_vie_sod_fbf_akn_ewe	0.58380012130113	1.38342641774468	0.169846070166688
796	heb_krd_fbf_bos_amr_wly_sid_svk_azi_aze_tsn_mao_dyu_bul_ita_bsq_rus_tig_zul_mnd_eng_prs_swt_hin_swa_spa_hun_lda_moo_est_ben_amh_geo_slo_ger_fre_mcd_sod_mlt_scr_fin_cic_sun_mol_tag_jpn_knd_kor_swe_por_bem_glc_ind_lat_aeg_jav_cnt_pol_akn_dut_anl_guj_arw_ukr_rom_qcu_nor_lit_grk_bam_hau_ctl_chh_pan_mly_urd_dgb_alb_tsw_bat_tha_gam_tml_ven_yor_tur_afr_cze_uzb_ewe_vie_owc_xho_ses_igb	0.487032381336457	1.14844968453086	0.253728358612501
797	hau_eng_dyu_glc_mlt_chh_owc_ger_azi_uzb_swt_mly_bam_spa_grk_bsq_bos_anl_akn_cnt_ctl_ukr_tsn_ita_moo_mcd_fin_swa_zul_hun_fre_wly_geo_alb_nor_lat_lit_heb_aeg_dut_est_cic_bat_scr_jav_jpn_tml_kor_pol_por_xho_arw_tag_ben_tig_mao_mnd_afr_yor_rom_sod_mol_hin_rus_cze_qcu_bul_guj_slo_bem_gam_urd_amh_swe_ind_svk_ewe_pan_ses_sun_tha_amr_knd_lda_tsw_aze_prs_krd_tur_dgb_vie_sid_igb_fbf_ven	-0.705024906290638	-1.69114312049264	0.0941582090356601
798	gam_scr_bem_alb_mlt_chh_owc_ita_uzb_aze_igb_tag_akn_arw_ger_bsq_fre_anl_fbf_mnd_grk_pol_bam_mcd_swa_bos_fin_dyu_xho_hun_prs_heb_geo_rom_por_svk_eng_amh_amr_lat_est_tsw_mly_ctl_jav_jpn_knd_kor_rus_afr_ewe_dut_mao_slo_aeg_sun_cnt_mol_tsn_ben_hau_urd_pan_krd_ukr_qcu_nor_hin_swe_swt_sid_guj_wly_bul_bat_lit_cic_glc_zul_ind_tha_tig_tml_ven_yor_tur_cze_spa_azi_ses_vie_sod_moo_lda_dgb	-0.30832845942402	-0.729964376559168	0.46724668972187
799	heb_ukr_zul_urd_sid_chh_anl_scr_aze_uzb_akn_sun_swt_slo_spa_bsq_bos_hau_swa_cnt_por_nor_igb_mol_moo_ita_fin_tsn_xho_hun_ger_amh_geo_hin_ben_arw_cze_amr_owc_fre_est_fbf_ind_grk_jav_jpn_tml_kor_pan_dut_ven_guj_mly_rus_sod_mao_mnd_afr_dyu_prs_aeg_swe_lit_glc_bul_qcu_eng_alb_svk_bam_tig_lat_wly_rom_bat_pol_yor_mcd_bem_tag_tha_mlt_knd_ses_cic_azi_krd_ctl_tur_dgb_vie_gam_ewe_lda_tsw	-0.79311055087476	-1.9069750183182	0.059610469115348
800	amr_slo_zul_hin_chh_owc_mlt_fre_tur_uzb_ewe_jav_ses_mol_por_bsq_svk_hau_igb_cnt_arw_afr_xho_rom_tsn_dut_est_swa_moo_hun_glc_sid_geo_grk_eng_bul_swe_tig_heb_bos_fin_fbf_ind_ctl_sun_jpn_tml_kor_rus_pan_dgb_lit_tag_ita_anl_mao_mnd_guj_swt_ger_sod_spa_scr_prs_krd_qcu_lat_cze_ben_akn_gam_urd_amh_nor_bat_ukr_dyu_alb_yor_mly_tha_wly_knd_bam_bem_aze_pol_mcd_azi_cic_vie_aeg_lda_ven_tsw	-0.943053843696993	-2.29130000622902	0.0242039299473595
801	mlt_bul_swa_pol_sid_aeg_amh_afr_aze_azi_ses_ind_dyu_rus_dut_bsq_spa_gam_bem_mnd_svk_rom_dgb_glc_bam_scr_hun_igb_cic_est_arw_sod_geo_hin_nor_grk_ger_amr_wly_ctl_fin_swt_bat_lit_sun_jpn_tml_kor_mcd_alb_tsn_ukr_jav_ita_anl_mao_cnt_mol_yor_lat_hau_guj_krd_swe_eng_qcu_prs_ben_pan_akn_owc_urd_chh_bos_mly_por_zul_fre_lda_tag_tha_heb_knd_tsw_ewe_uzb_cze_slo_tur_ven_vie_tig_xho_moo_fbf	-0.707240061830791	-1.69666875620492	0.0931040366506922
802	sid_cze_moo_eng_chh_anl_owc_bul_azi_aze_tsw_jav_ewe_lat_glc_bsq_mcd_tig_yor_cnt_prs_swe_swa_ben_dyu_svk_est_lda_igb_fin_dut_hau_geo_scr_ger_bos_rus_amr_wly_ctl_hun_tsn_ind_rom_mly_jpn_knd_kor_pan_por_bam_hin_tag_fre_sod_bat_mnd_krd_akn_guj_gam_spa_urd_afr_arw_qcu_slo_grk_pol_ses_mlt_ita_heb_alb_sun_ukr_ven_nor_xho_mao_tha_aeg_tml_fbf_cic_uzb_mol_lit_tur_zul_vie_amh_dgb_swt_bem	-0.503140656397989	-1.19793576609016	0.233986144160208
803	aeg_ita_xho_svk_amr_chh_amh_ben_aze_uzb_zul_sun_tsw_bul_glc_bsq_pan_sid_ewe_cnt_lat_fre_igb_cze_moo_ctl_est_dgb_dyu_hun_eng_tig_geo_nor_scr_pol_por_gam_owc_lit_fin_akn_ind_grk_mly_jpn_tml_kor_ger_afr_lda_ukr_tag_rus_anl_jav_mnd_mcd_cic_rom_sod_guj_hin_dut_prs_qcu_bos_arw_krd_bam_heb_spa_mlt_swe_mao_mol_ses_slo_ven_bat_tha_wly_knd_yor_swa_azi_urd_alb_tur_tsn_vie_hau_swt_fbf_bem	0.501713454752037	1.18234228796857	0.240084038590011
804	aeg_alb_ven_cze_chh_mlt_wly_mcd_azi_tur_swt_sun_swa_ctl_por_bsq_swe_owc_lda_cnt_svk_fre_tsn_slo_fbf_rus_est_tsw_moo_hun_hin_hau_geo_afr_arw_ben_pan_anl_sid_lat_fin_xho_ind_ita_jav_jpn_tml_kor_guj_eng_igb_bul_tag_lit_sod_mly_mnd_scr_ses_prs_tig_grk_bos_ukr_nor_qcu_ger_glc_krd_bem_gam_mol_heb_spa_bat_dut_zul_rom_akn_mao_tha_amh_knd_cic_bam_uzb_pol_urd_aze_ewe_vie_amr_dyu_yor_dgb	-0.725090510025306	-1.74191414116186	0.084829684791366
805	owc_mol_yor_bos_tig_hau_gam_slo_aze_tur_ven_bat_tsn_pan_ger_bsq_por_aeg_akn_cnt_lit_arw_dgb_nor_fbf_dut_fin_lda_zul_hun_afr_wly_geo_spa_glc_rus_ben_amh_sid_alb_est_bem_mao_guj_sun_jpn_tml_kor_svk_rom_moo_ita_jav_prs_chh_mly_mnd_hin_swa_cze_heb_eng_pol_mcd_fre_qcu_ctl_ukr_lat_igb_amr_scr_mlt_grk_tag_bul_xho_krd_ewe_ind_tha_anl_knd_dyu_ses_uzb_swe_urd_azi_bam_vie_sod_tsw_cic_swt	-0.0714413312204309	-0.168305217243668	0.866708656003962
806	tig_por_zul_mol_amh_mlt_aeg_grk_uzb_azi_xho_tag_cic_nor_swe_bsq_mcd_wly_akn_cnt_ctl_bos_dyu_hin_yor_guj_fin_moo_tsn_est_alb_sid_geo_rom_rus_svk_urd_chh_heb_eng_hun_fbf_jav_fre_mao_jpn_tml_kor_slo_dut_ses_pan_sun_bul_amr_bat_mnd_arw_tsw_lat_sod_pol_ger_ben_spa_qcu_scr_glc_prs_dgb_hau_ita_owc_krd_mly_afr_ewe_ukr_ven_ind_tha_anl_knd_bam_bem_tur_lit_cze_aze_igb_vie_gam_swa_lda_swt	0.00232560353803584	0.00547030449675123	0.995647067448717
807	sid_por_ven_lat_tig_sod_amr_mcd_azi_uzb_xho_sun_tsn_afr_svk_bsq_eng_anl_dgb_mnd_ben_ger_fbf_krd_yor_urd_est_akn_swa_hun_scr_mlt_geo_rom_grk_alb_ctl_amh_hau_fre_fin_bam_ind_bos_mly_jpn_knd_kor_glc_mol_bem_nor_jav_prs_chh_mao_cnt_bul_cic_slo_gam_dut_swe_hin_guj_qcu_pol_pan_spa_moo_heb_cze_aeg_arw_bat_ita_ses_rus_zul_tag_tha_wly_tml_igb_dyu_tur_ukr_lit_aze_swt_vie_owc_lda_tsw_ewe	-0.0886890235486869	-0.20890026149955	0.834982977713828
808	heb_mol_moo_lat_tig_amr_amh_slo_aze_uzb_swt_bat_bam_afr_glc_bsq_ita_aeg_bem_cnt_urd_bul_akn_eng_swa_scr_hun_fbf_ven_est_krd_sid_geo_cze_prs_svk_ctl_anl_hau_spa_fin_zul_ind_rus_jav_jpn_knd_kor_fre_hin_xho_swe_tag_ukr_chh_mly_mnd_grk_dgb_nor_gam_alb_lit_dut_guj_qcu_arw_pan_bos_lda_owc_por_wly_rom_sun_mcd_tsw_pol_dyu_mao_tha_sod_tml_ses_cic_tur_ger_ben_azi_yor_vie_mlt_tsn_ewe_igb	-1.1558930215601	-2.84083503543223	0.00552821422654275
809	chh_spa_swa_eng_sid_amh_gam_urd_aze_azi_xho_mao_dyu_ben_pol_bsq_slo_hau_ven_cnt_grk_bos_cic_ukr_yor_alb_fin_bam_fbf_est_cze_wly_geo_glc_guj_mol_lit_amr_mlt_afr_hun_tsw_mly_nor_bat_jpn_knd_kor_pan_arw_tsn_dut_tag_hin_tig_jav_mnd_mcd_zul_lat_heb_fre_ger_ctl_prs_qcu_krd_bul_ita_dgb_sod_svk_anl_rom_ind_por_bem_scr_lda_sun_tha_aeg_tml_ses_swt_tur_rus_swe_uzb_akn_vie_owc_moo_ewe_igb	0.235018497884264	0.553225739813716	0.581436347860493
810	aeg_svk_moo_arw_heb_tig_hau_afr_uzb_aze_lda_tag_tsn_grk_spa_bsq_fre_sod_akn_mnd_ukr_pol_zul_por_ewe_urd_hun_xho_dyu_fin_bul_anl_geo_prs_dut_cze_swe_owc_wly_ctl_est_igb_mly_ben_sun_jpn_tml_kor_mcd_pan_tsw_glc_mao_scr_chh_jav_cnt_guj_ses_alb_amh_krd_mol_eng_hin_qcu_nor_rus_ita_dgb_mlt_ger_amr_lit_ind_slo_swa_rom_bem_bat_tha_sid_knd_cic_fbf_azi_bos_lat_tur_yor_vie_gam_swt_ven_bam	-0.491084783264343	-1.16724367820663	0.246096068475233
811	amr_mol_yor_urd_hau_heb_chh_nor_uzb_tur_xho_tag_tsn_slo_svk_bsq_scr_aeg_dgb_cnt_lit_afr_tsw_krd_cic_dut_fin_ewe_igb_hun_fre_amh_geo_ben_bos_ita_hin_mlt_owc_rom_est_swa_mao_pol_jav_jpn_knd_kor_arw_mcd_bem_por_bat_alb_wly_ind_mnd_rus_swt_prs_anl_eng_grk_ctl_ukr_qcu_guj_spa_ger_moo_tig_pan_gam_lat_mly_bul_zul_swe_fbf_sun_tha_sod_tml_bam_dyu_aze_glc_cze_azi_ses_vie_sid_lda_akn_ven	-0.464137737912168	-1.10148792144354	0.273526972151851
812	tig_hin_dgb_mcd_gam_heb_owc_bul_azi_tur_akn_bat_yor_lat_ukr_bsq_ben_mlt_moo_cnt_slo_pan_tsn_rus_lda_krd_hun_ewe_swa_fin_fre_amr_geo_eng_prs_glc_ctl_aeg_amh_arw_est_fbf_sun_pol_jav_jpn_knd_kor_dut_ita_ses_rom_mly_swe_wly_tag_mnd_nor_tsw_cze_anl_afr_por_scr_ger_qcu_lit_bos_mol_zul_sid_alb_sod_grk_ind_spa_bam_urd_cic_mao_tha_hau_tml_xho_swt_uzb_guj_svk_aze_ven_vie_chh_dyu_igb_bem	-0.519227184496899	-1.23559559247381	0.219721013476254
813	mlt_hin_ses_ben_aeg_sid_heb_alb_tur_azi_tsn_sun_dgb_spa_prs_bsq_swe_amr_cic_cnt_slo_ctl_ven_urd_xho_pol_hun_igb_akn_fin_ukr_sod_geo_arw_afr_krd_bul_anl_amh_svk_est_dyu_tag_ita_mly_jpn_tml_kor_grk_fre_lda_glc_ind_mcd_chh_mao_mnd_ger_moo_dut_hau_nor_por_mol_scr_qcu_rus_guj_lit_swt_gam_rom_wly_eng_bat_pan_bam_cze_tsw_jav_tha_tig_knd_zul_bem_uzb_lat_bos_aze_fbf_vie_owc_ewe_swa_yor	0.284054003913749	0.669041213698903	0.50512664549402
814	amr_bul_ven_glc_amh_gam_owc_scr_azi_aze_yor_jav_bam_ukr_urd_bsq_prs_heb_bem_mnd_slo_mol_fbf_spa_igb_arw_fin_xho_cic_hun_cze_wly_geo_bos_lat_guj_pol_sod_tig_alb_est_swa_bat_dut_tag_jpn_tml_kor_ita_rus_moo_por_sun_lit_aeg_ind_cnt_ben_ewe_rom_anl_mcd_fre_eng_ctl_qcu_afr_svk_nor_tsn_mlt_swe_chh_grk_mly_krd_akn_pan_dgb_mao_tha_hau_knd_ses_lda_uzb_ger_hin_tur_tsw_vie_sid_dyu_swt_zul	0.298878889375961	0.704186240391211	0.483076372575144
815	aeg_urd_bem_lat_wly_mlt_heb_hin_azi_tur_zul_ind_swa_ita_ger_bsq_pan_hau_bam_cnt_krd_afr_igb_spa_ses_ukr_fin_lda_tsw_est_ctl_gam_geo_pol_ben_alb_eng_owc_chh_prs_hun_cic_mao_cze_sun_jpn_tml_kor_rom_mol_ewe_bul_jav_svk_anl_mly_mnd_nor_akn_rus_amr_fre_slo_por_mcd_qcu_lit_arw_grk_tsn_amh_glc_sod_scr_tag_swe_ven_dut_fbf_bat_tha_tig_knd_xho_swt_aze_guj_bos_uzb_dyu_vie_sid_yor_moo_dgb	0.488601415550834	1.15535279780429	0.250905753040979
816	anl_rom_ewe_ger_amr_heb_hau_swe_aze_uzb_zul_bat_xho_arw_lat_bsq_mcd_owc_tsw_cnt_mol_krd_yor_cze_akn_ita_est_ven_bam_hun_bul_sid_geo_hin_svk_pol_grk_gam_chh_alb_fin_moo_jav_prs_tag_jpn_knd_kor_dut_guj_swa_spa_mao_nor_tig_mly_mnd_por_cic_urd_amh_pan_lit_fre_eng_qcu_bos_scr_afr_tsn_mlt_ctl_wly_slo_ind_ukr_fbf_glc_ses_sun_tha_sod_tml_igb_dyu_azi_rus_ben_tur_bem_vie_aeg_dgb_swt_lda	-0.245868511874791	-0.581134081602654	0.562555864453502
817	mlt_slo_swt_urd_amr_sid_hau_ita_uzb_aze_bam_sun_ses_krd_ctl_bsq_cze_wly_cic_mnd_ben_fre_igb_ukr_lda_rus_est_moo_yor_hun_rom_anl_geo_arw_hin_mol_pol_chh_tig_spa_fin_tsw_ind_bul_jav_jpn_tml_kor_bos_nor_tsn_ger_bat_pan_sod_mao_cnt_prs_ven_por_heb_eng_svk_mcd_lat_qcu_lit_alb_guj_zul_aeg_afr_owc_glc_mly_swe_dgb_grk_swa_tag_tha_gam_knd_ewe_xho_tur_scr_dut_azi_dyu_vie_amh_fbf_akn_bem	-0.00864647422745047	-0.0203811339666879	0.983782997638437
818	owc_alb_moo_guj_anl_chh_sid_grk_tur_aze_bem_sun_xho_slo_dut_bsq_ctl_amh_ewe_mnd_bos_nor_yor_rus_swa_krd_fin_tsw_bam_est_urd_tig_geo_ukr_scr_afr_prs_heb_sod_swe_hun_igb_mly_rom_ind_jpn_knd_kor_pan_ita_tsn_ben_bat_glc_mlt_mao_cnt_eng_ses_pol_hau_svk_bul_fre_cze_qcu_lit_lat_mcd_cic_wly_hin_amr_spa_jav_mol_lda_arw_dgb_tag_tha_gam_tml_dyu_ven_uzb_por_ger_azi_swt_vie_aeg_zul_akn_fbf	0.369607061749302	0.871052938788743	0.385968240702613
819	anl_alb_swa_ctl_hau_chh_amh_ukr_tur_azi_lda_mly_fbf_bos_dut_bsq_mcd_heb_moo_cnt_pan_afr_ses_grk_zul_slo_est_dgb_ewe_hun_hin_aeg_geo_prs_rus_svk_ben_gam_owc_glc_fin_igb_tag_eng_jav_jpn_tml_kor_pol_ita_xho_spa_sun_krd_wly_bat_mnd_swe_swt_bul_sod_lat_lit_por_rom_qcu_ger_fre_nor_akn_amr_scr_mlt_cze_mao_guj_tsn_mol_ven_ind_tha_tig_knd_bem_dyu_aze_arw_urd_uzb_yor_vie_sid_tsw_bam_cic	-0.0672733220418975	-0.158510663633464	0.874398114588779
820	hau_ita_tsn_slo_anl_amh_wly_svk_azi_aze_tsw_ind_ven_lat_bos_bsq_bul_mlt_cic_cnt_guj_ger_moo_ben_xho_pol_hun_dgb_lda_fin_swe_owc_geo_prs_hin_ctl_lit_tig_gam_pan_est_ses_bat_mol_sun_jpn_tml_kor_alb_ukr_bem_arw_tag_fre_sod_jav_mnd_cze_fbf_nor_chh_grk_rus_por_rom_qcu_eng_mcd_scr_swt_sid_dut_heb_krd_mly_afr_dyu_spa_swa_mao_tha_aeg_knd_akn_yor_uzb_glc_urd_tur_bam_vie_amr_ewe_igb_zul	-0.0362627431447897	-0.0853813791073192	0.932141739070026
821	chh_rom_bem_pan_hau_sid_anl_hin_aze_azi_swa_jav_lda_bul_swe_bsq_por_wly_fbf_mnd_ita_afr_dgb_ukr_bam_pol_hun_dyu_ven_est_ben_mlt_geo_prs_glc_ctl_fre_gam_tig_scr_fin_cic_ind_bos_mly_jpn_knd_kor_mol_lit_zul_krd_tag_eng_heb_bat_cnt_dut_ewe_urd_amr_lat_ger_rus_grk_qcu_cze_nor_svk_yor_sod_guj_owc_arw_mao_slo_swt_alb_tsw_sun_tha_amh_tml_moo_akn_uzb_spa_mcd_tur_xho_vie_aeg_igb_tsn_ses	0.132279022080684	0.311914849354156	0.755803455387716
822	hau_spa_ewe_mcd_tig_wly_mlt_lit_azi_uzb_dyu_jav_moo_swe_glc_bsq_guj_sid_igb_cnt_pol_ukr_ses_ctl_tsw_rus_fin_swa_akn_hun_ben_owc_geo_bos_mol_svk_eng_heb_sod_ger_est_xho_tag_hin_mao_jpn_knd_kor_alb_bul_lda_lat_ind_rom_chh_sun_mnd_grk_bam_pan_anl_krd_nor_urd_por_qcu_cze_slo_afr_dgb_amh_dut_gam_fre_bat_scr_fbf_prs_zul_mly_tha_amr_tml_ven_tsn_aze_arw_ita_tur_cic_vie_aeg_bem_yor_swt	-0.830970665288443	-2.00446027477155	0.0479289661290739
823	tig_pan_akn_spa_chh_gam_anl_urd_uzb_azi_moo_tag_yor_hin_lit_bsq_prs_aeg_ewe_mnd_bul_scr_igb_pol_swt_rus_fin_tsn_tsw_hun_ger_wly_geo_fre_afr_eng_ben_amh_sod_arw_est_dgb_mly_por_bat_jpn_tml_kor_cze_alb_bem_rom_mao_lat_heb_sun_cnt_bos_zul_slo_mlt_nor_swe_ctl_krd_qcu_mol_dut_glc_bam_hau_guj_amr_ukr_jav_ita_cic_mcd_ses_ind_tha_sid_knd_fbf_xho_tur_grk_svk_aze_lda_vie_owc_ven_dyu_swa	-0.130395834400674	-0.307101380511734	0.759452808410004
824	sid_ben_bem_hin_gam_aeg_wly_grk_azi_uzb_tsw_bat_yor_mol_nor_bsq_pan_sod_tsn_cnt_ctl_svk_moo_scr_zul_fre_hun_dgb_igb_est_ita_tig_geo_dut_bos_pol_ger_owc_anl_prs_fin_fbf_sun_swe_ind_jpn_knd_kor_bul_urd_ses_rom_tag_cze_heb_mly_mnd_guj_ewe_rus_hau_slo_mcd_alb_glc_qcu_lat_spa_afr_cic_amh_por_chh_arw_mao_ukr_dyu_lit_swa_jav_tha_amr_tml_swt_bam_aze_krd_eng_tur_xho_vie_mlt_lda_akn_ven	-0.0145704790735276	-0.0343127710866736	0.97270127969904
825	mlt_ger_fbf_alb_amh_wly_heb_bos_uzb_tur_xho_sun_moo_svk_grk_bsq_hin_gam_ewe_mnd_urd_dut_swa_cze_cic_lat_est_akn_dgb_fin_spa_aeg_geo_pan_glc_ctl_krd_owc_anl_ben_hun_bem_mao_nor_ind_jpn_knd_kor_ita_prs_swt_rus_jav_lit_tig_mly_cnt_swe_ven_pol_sod_bul_mcd_fre_ukr_qcu_scr_arw_slo_yor_amr_rom_sid_afr_tag_guj_tsn_eng_igb_bat_tha_hau_tml_zul_tsw_aze_por_mol_azi_bam_vie_chh_dyu_ses_lda	0.0461697523404577	0.108739181243214	0.913643637926556
826	hau_cze_akn_pan_amr_sid_amh_krd_tur_aze_zul_tag_ven_urd_grk_bsq_mcd_heb_ses_mnd_alb_ben_yor_guj_dyu_bul_fin_bem_bam_hun_hin_gam_geo_prs_rom_mol_ctl_chh_anl_swe_est_igb_mly_eng_jav_jpn_knd_kor_bos_slo_lda_spa_bat_dut_wly_mao_cnt_svk_xho_lit_mlt_lat_rus_afr_pol_qcu_scr_glc_fre_tsw_sod_por_owc_ukr_sun_arw_ewe_nor_moo_ind_tha_aeg_tml_swa_dgb_uzb_ger_ita_azi_swt_vie_tig_tsn_cic_fbf	-0.450914419153674	-1.06959860518915	0.287568285533079
827	sod_ita_yor_rom_gam_hau_chh_pan_aze_azi_xho_tag_tsn_slo_ger_bsq_bos_anl_bem_cnt_glc_arw_dyu_fre_fbf_swe_fin_ses_igb_hun_por_heb_geo_bul_spa_alb_guj_sid_aeg_mcd_est_akn_mly_cze_jav_jpn_tml_kor_rus_mol_swt_krd_bat_nor_amr_ind_mnd_prs_zul_urd_mlt_ukr_svk_dut_afr_qcu_lit_pol_ben_ewe_amh_lat_owc_eng_mao_ctl_cic_grk_bam_sun_tha_wly_knd_dgb_swa_tur_scr_hin_uzb_lda_vie_tig_moo_tsw_ven	0.00164871023552917	0.00387915428048375	0.996913199390369
828	amr_pan_yor_mol_gam_owc_sod_mcd_uzb_aze_ewe_bat_ses_alb_prs_bsq_glc_heb_igb_cnt_fre_ukr_bem_por_ven_slo_est_tsn_fbf_fin_lat_chh_geo_pol_bul_afr_swe_mlt_aeg_rom_hun_xho_tag_grk_sun_jpn_knd_kor_bos_rus_zul_nor_mao_arw_sid_mly_mnd_ben_moo_hin_tig_urd_ger_lit_ita_qcu_spa_krd_cze_lda_hau_eng_wly_scr_ind_svk_swa_ctl_akn_jav_tha_amh_tml_swt_dyu_azi_dut_guj_tur_tsw_vie_anl_dgb_bam_cic	-1.00440757267859	-2.44833321760493	0.0162271908617703
829	mlt_grk_moo_cze_amh_owc_sid_alb_aze_tur_tsn_mly_bem_lat_swe_bsq_urd_wly_dyu_mnd_rus_ita_fbf_pol_akn_svk_fin_cic_bam_hun_hin_heb_geo_por_guj_rom_bul_tig_anl_prs_est_tsw_bat_bos_jav_jpn_knd_kor_ben_ukr_ven_ctl_ind_mol_sod_mao_cnt_mcd_igb_slo_hau_dut_pan_ger_afr_qcu_lit_spa_krd_lda_amr_eng_aeg_scr_tag_nor_swa_glc_ses_sun_tha_gam_tml_swt_yor_uzb_arw_fre_azi_dgb_vie_chh_zul_xho_ewe	-0.0622361980205319	-0.146642629524708	0.883731518767376
830	gam_swe_dgb_hin_anl_heb_amh_urd_tur_aze_igb_sun_lda_slo_bul_bsq_rom_sid_swa_mnd_ita_grk_dyu_cze_zul_glc_fin_ven_tsn_est_dut_hau_geo_spa_lat_eng_rus_amr_wly_lit_hun_ewe_ind_krd_jav_jpn_tml_kor_ger_nor_yor_fre_mao_arw_chh_tag_cnt_pol_tsw_afr_owc_alb_mol_svk_pan_qcu_por_ctl_scr_bem_aeg_prs_sod_ben_mly_ukr_bam_mcd_cic_bat_tha_mlt_knd_swt_xho_uzb_guj_bos_azi_fbf_vie_tig_ses_akn_moo	0.334469491108665	0.788056180785334	0.432667923231643
831	sid_grk_swa_eng_heb_aeg_gam_cze_aze_tur_cic_jav_bam_rus_spa_bsq_dut_tig_yor_mnd_bul_por_dyu_pan_bem_mol_fin_ven_ewe_est_svk_amr_geo_rom_ita_glc_mcd_anl_chh_pol_hun_dgb_ind_fre_bat_jpn_knd_kor_hin_ukr_tsn_ger_sun_swe_wly_mao_cnt_arw_fbf_nor_amh_prs_ctl_lit_bos_qcu_slo_alb_urd_swt_sod_scr_mlt_krd_tag_ben_moo_lat_xho_mly_tha_owc_tml_ses_zul_azi_afr_guj_uzb_igb_vie_hau_tsw_akn_lda	-0.455654390093292	-1.0826384742044	0.28176800944477
832	heb_nor_ses_grk_aeg_gam_owc_prs_azi_tur_akn_mao_yor_por_ita_bsq_rom_chh_tsw_cnt_glc_guj_dyu_rus_swt_svk_fin_swa_zul_hun_spa_hau_geo_lat_cze_ukr_arw_amh_tig_eng_est_dgb_tag_alb_bat_jpn_knd_kor_ctl_slo_fbf_pol_jav_scr_sid_sun_mnd_ger_lda_mol_wly_pan_swe_mcd_hin_qcu_urd_bul_fre_tsn_amr_afr_anl_dut_ind_bos_cic_ben_xho_mly_tha_mlt_tml_igb_ewe_aze_lit_krd_uzb_bam_vie_sod_bem_ven_moo	0.469033559624844	1.10611325122843	0.271530606021754
833	aeg_cze_tsw_pan_wly_gam_owc_spa_tur_aze_cic_jav_swt_fre_glc_bsq_slo_chh_fbf_mnd_rom_por_akn_dut_swa_bos_est_tsn_moo_hun_grk_anl_geo_afr_lit_bul_arw_heb_hau_mol_fin_dgb_mly_hin_mao_jpn_tml_kor_mcd_svk_igb_swe_tag_ben_sid_bat_cnt_guj_zul_lat_sod_ger_pol_urd_scr_qcu_ctl_alb_ukr_xho_amr_prs_tig_krd_sun_eng_ven_nor_yor_ind_tha_mlt_knd_bam_lda_uzb_ita_rus_azi_bem_vie_amh_ewe_ses_dyu	-0.274685931252924	-0.650023544456207	0.517279487505201
834	sod_urd_yor_ben_gam_hau_mlt_bul_uzb_azi_akn_bat_dgb_rus_dut_bsq_slo_anl_tsn_cnt_krd_mol_fbf_scr_ses_cze_est_bam_tsw_hun_svk_chh_geo_eng_hin_fre_bos_tig_wly_ger_fin_igb_tag_spa_sun_jpn_tml_kor_guj_por_ven_grk_jav_arw_amr_mao_mnd_ukr_moo_mcd_amh_prs_glc_ctl_afr_qcu_rom_lit_pan_swt_sid_alb_heb_swe_mly_pol_xho_lat_swa_ind_tha_owc_knd_ewe_zul_tur_nor_ita_aze_dyu_vie_aeg_bem_cic_lda	-0.306734629782798	-0.725026320889496	0.470256207166533
835	owc_rom_bem_nor_amr_amh_sid_arw_tur_uzb_swt_mao_moo_svk_krd_bsq_lat_wly_swa_mnd_pan_por_zul_ita_tsw_ben_est_dgb_tsn_hun_dut_hau_geo_spa_guj_mol_afr_aeg_sod_cze_fin_ewe_sun_pol_ind_jpn_tml_kor_alb_swe_cic_ukr_mly_ger_mlt_jav_cnt_slo_fbf_fre_tig_glc_scr_eng_urd_qcu_bos_rus_mcd_akn_anl_prs_gam_lit_tag_grk_bam_hin_igb_bat_tha_chh_knd_yor_ses_aze_bul_ctl_azi_ven_vie_heb_lda_dyu_xho	-0.112212724970447	-0.265055659312501	0.791553185282256
836	owc_nor_bam_krd_anl_gam_wly_swe_aze_azi_moo_mao_bem_bos_dut_bsq_rom_heb_zul_mnd_ger_por_tsn_afr_tsw_eng_est_ewe_swa_hun_svk_chh_geo_urd_ben_scr_pan_sod_tig_glc_fin_ven_jav_hin_ind_jpn_knd_kor_cze_lat_dgb_spa_mly_pol_amr_sun_cnt_ukr_dyu_mcd_hau_alb_arw_grk_rus_qcu_lit_ctl_ita_fbf_sid_guj_aeg_bul_bat_fre_ses_mol_igb_tag_tha_amh_tml_swt_lda_uzb_slo_prs_tur_cic_vie_mlt_akn_yor_xho	0.606702880849809	1.43323012254256	0.155145387426313
837	hau_spa_lda_ukr_gam_tig_amh_scr_uzb_aze_akn_mao_bam_eng_prs_bsq_fre_aeg_ven_mnd_hin_rom_ses_pol_cic_grk_est_zul_dgb_hun_glc_mlt_geo_ctl_krd_alb_bul_chh_sid_bos_fin_tsn_jav_afr_bat_jpn_knd_kor_arw_ger_moo_mol_mly_mcd_wly_ind_cnt_pan_igb_lat_anl_svk_cze_slo_guj_qcu_dut_nor_rus_swt_sod_swe_heb_ita_sun_lit_xho_urd_swa_tag_tha_owc_tml_bem_tsw_tur_por_ben_azi_dyu_vie_amr_yor_fbf_ewe	-0.368489310655007	-0.873074720702785	0.38487107928295
838	anl_ukr_swt_slo_heb_chh_sod_swe_uzb_azi_igb_mao_xho_mcd_eng_bsq_scr_mlt_cic_cnt_svk_guj_fbf_alb_lda_rom_est_tsw_akn_fin_ctl_amr_geo_hin_bul_pan_rus_tig_owc_pol_hun_swa_bat_mol_tag_jpn_tml_kor_urd_krd_ewe_fre_mly_glc_sid_sun_mnd_prs_tsn_grk_aeg_arw_ben_spa_nor_qcu_cze_afr_ger_bam_hau_lat_wly_bos_ind_lit_moo_dut_bem_jav_tha_amh_knd_ses_dgb_tur_ita_por_aze_zul_vie_gam_yor_dyu_ven	-0.137069387104125	-0.323312204586352	0.747184679559378
839	amh_urd_ewe_fre_wly_owc_hau_slo_uzb_aze_tsn_ind_dgb_dut_guj_bsq_rus_anl_swt_cnt_cze_mol_xho_pol_ses_alb_fin_dyu_bam_hun_scr_gam_geo_svk_ger_glc_eng_chh_tig_lit_est_cic_bat_hin_sun_jpn_knd_kor_afr_swe_lda_ben_mly_ukr_amr_tag_mnd_bul_igb_rom_mlt_arw_ctl_pan_nor_qcu_ita_grk_bos_bem_sid_prs_sod_spa_jav_mcd_fbf_por_yor_mao_tha_heb_tml_swa_akn_tur_krd_lat_azi_zul_vie_aeg_tsw_moo_ven	-0.263691537245535	-0.623443815496487	0.534518979614423
840	hau_rus_yor_fre_sid_anl_tig_urd_tur_aze_swa_ind_akn_por_prs_bsq_pol_amh_moo_cnt_slo_pan_swt_eng_ewe_hin_hun_tsw_igb_fin_krd_mlt_geo_dut_ben_bul_cze_aeg_gam_afr_est_ses_mly_alb_jav_jpn_tml_kor_nor_glc_bem_rom_mao_arw_amr_tag_mnd_bos_bam_ita_chh_ctl_swe_mcd_ukr_qcu_ger_grk_guj_tsn_wly_lat_sod_lit_bat_spa_zul_scr_fbf_sun_tha_heb_knd_ven_dgb_uzb_svk_mol_azi_cic_vie_owc_dyu_lda_xho	-0.704084834144081	-1.68787721802243	0.0947858319287916
841	sid_lat_ses_lit_wly_aeg_gam_alb_aze_uzb_ewe_mao_dyu_nor_mol_bsq_fre_mlt_cic_mnd_krd_scr_swt_bul_zul_afr_est_tsn_igb_hun_mcd_hau_geo_eng_rus_guj_bos_amh_chh_svk_fin_xho_tag_ben_mly_jpn_tml_kor_spa_prs_akn_rom_ind_ger_amr_sun_cnt_hin_tsw_pan_heb_ita_swe_slo_arw_qcu_grk_dut_ukr_swa_owc_ctl_tig_por_jav_pol_fbf_urd_dgb_bat_tha_sod_knd_ven_lda_tur_cze_glc_azi_bam_vie_anl_yor_bem_moo	0.0867798879448598	0.204433534070129	0.838461457890967
842	amh_lit_tsn_dut_chh_tig_wly_arw_azi_uzb_tsw_sun_ses_urd_eng_bsq_alb_sod_yor_mnd_pan_lat_fbf_afr_akn_pol_hun_ewe_dgb_est_ger_gam_geo_glc_spa_swe_slo_heb_sid_ctl_fin_bem_ind_mol_mly_jpn_tml_kor_cze_hin_bam_prs_tag_rus_hau_jav_cnt_bos_moo_por_amr_mcd_ukr_guj_svk_qcu_grk_ben_nor_swt_aeg_bul_mlt_rom_mao_fre_zul_krd_igb_bat_tha_anl_knd_xho_cic_tur_scr_ita_aze_dyu_vie_owc_lda_swa_ven	0.130408802732152	0.307114164765096	0.759443108717108
843	mlt_hin_swt_afr_anl_amr_tig_rus_tur_uzb_igb_tag_yor_glc_guj_bsq_cze_owc_swa_cnt_rom_por_bem_ita_moo_dut_est_zul_lda_hun_swe_sod_geo_lit_bul_mol_spa_aeg_amh_bos_fin_bam_mly_krd_bat_jpn_tml_kor_grk_lat_dgb_svk_sun_slo_wly_ind_mnd_ben_tsn_alb_gam_mcd_pan_scr_urd_qcu_ukr_prs_arw_ewe_sid_eng_hau_ger_jav_fre_dyu_nor_ven_mao_tha_heb_knd_ses_tsw_azi_ctl_pol_aze_cic_vie_chh_akn_xho_fbf	-0.809624939523273	-1.95144017190199	0.0540137899070578
844	sid_arw_swt_glc_aeg_owc_hau_hin_uzb_azi_cic_sun_tsw_guj_lit_bsq_svk_heb_moo_cnt_eng_ctl_igb_cze_dyu_fre_hun_yor_lda_est_grk_chh_geo_afr_pan_rus_mcd_anl_gam_scr_fin_akn_jav_pol_tag_jpn_knd_kor_slo_spa_dgb_nor_mly_ita_sod_ind_mnd_ger_tsn_swe_tig_prs_rom_krd_urd_qcu_ukr_dut_por_ses_wly_bul_mlt_bos_mao_alb_swa_ben_bem_bat_tha_amr_tml_xho_ewe_aze_lat_mol_tur_bam_vie_amh_zul_fbf_ven	-0.324272408808797	-0.767860389910573	0.444515410411767
845	aeg_krd_lda_cze_gam_sid_hau_ben_tur_azi_fbf_sun_tsw_urd_pan_bsq_grk_tig_swa_mnd_mcd_rom_igb_glc_ses_swe_est_xho_tsn_fin_alb_anl_geo_svk_scr_lat_lit_amh_owc_ctl_hun_moo_ind_arw_mao_jpn_tml_kor_eng_afr_bem_slo_bat_ukr_amr_jav_cnt_pol_zul_bos_sod_spa_rus_dut_bul_qcu_ita_por_ger_swt_chh_fre_heb_hin_mly_nor_yor_guj_dgb_tag_tha_wly_knd_ven_akn_uzb_prs_mol_aze_dyu_vie_mlt_ewe_cic_bam	-0.566540481654478	-1.35139320203739	0.17984770048781
846	hau_dut_igb_krd_tig_wly_mlt_lit_tur_azi_yor_ind_fbf_ger_por_bsq_arw_sod_swa_cnt_cze_spa_zul_swe_ewe_glc_fin_akn_ses_hun_grk_aeg_geo_guj_ctl_afr_fre_amh_owc_alb_est_dyu_sun_bul_jav_jpn_tml_kor_hin_nor_moo_slo_mly_bos_chh_tag_mnd_svk_ven_rus_amr_rom_eng_ukr_prs_qcu_lat_urd_pan_lda_anl_ben_heb_scr_mao_mcd_cic_pol_dgb_bat_tha_sid_knd_swt_tsn_aze_ita_mol_uzb_xho_vie_gam_bem_bam_tsw	-0.0320333109916276	-0.0755261479523449	0.939958324160633
847	anl_lat_dyu_ctl_sid_gam_sod_scr_azi_tur_ven_mao_bam_glc_rom_bsq_dut_tig_yor_mnd_alb_spa_fbf_cze_cic_fre_hun_igb_tsn_fin_bos_amr_geo_krd_ita_por_nor_heb_hau_slo_est_ewe_jav_ben_sun_jpn_tml_kor_guj_urd_tsw_hin_bat_ukr_aeg_mly_cnt_grk_akn_pan_amh_ger_eng_prs_lit_qcu_mol_pol_swe_moo_mlt_rus_chh_svk_tag_bul_lda_afr_dgb_ind_tha_wly_knd_swa_ses_uzb_arw_mcd_aze_zul_vie_owc_swt_xho_bem	0.320970409741272	0.757408346093627	0.450720060263605
848	mlt_arw_zul_rom_gam_wly_heb_cze_tur_aze_tsw_jav_dyu_hin_ben_bsq_pan_sid_swt_cnt_svk_afr_akn_swe_ses_rus_est_cic_ven_hun_slo_amr_geo_ukr_bos_bul_mol_aeg_chh_glc_fin_dgb_tag_mcd_bat_jpn_tml_kor_krd_alb_igb_por_mly_grk_owc_sun_mnd_spa_ewe_scr_amh_nor_pol_prs_ita_qcu_ger_fre_eng_moo_hau_urd_tig_lat_mao_lit_tsn_ctl_lda_ind_tha_anl_knd_yor_fbf_uzb_guj_dut_azi_bem_vie_sod_swa_bam_xho	-0.712474078562536	-1.70863275442454	0.0908545339702171
849	amr_por_xho_arw_hau_aeg_tig_grk_uzb_azi_lda_mly_yor_lat_rom_bsq_pol_sid_swa_cnt_krd_glc_ses_urd_akn_afr_hun_cic_tsn_fin_bul_owc_geo_fre_ctl_ita_scr_amh_chh_swe_est_ven_jav_eng_mao_jpn_tml_kor_pan_slo_tsw_spa_tag_rus_heb_sun_mnd_lit_moo_prs_wly_hin_guj_mcd_nor_qcu_alb_svk_ukr_swt_gam_ben_mlt_dut_ind_bos_zul_mol_dgb_bat_tha_sod_knd_igb_dyu_tur_cze_ger_aze_ewe_vie_anl_bem_bam_fbf	-0.408981484296503	-0.970393552817267	0.334367412294592
850	sid_mcd_tsw_dut_hau_owc_sod_arw_aze_uzb_lda_bat_bam_urd_lit_bsq_ben_aeg_swa_mnd_ita_slo_xho_afr_dyu_mol_hun_tsn_zul_fin_scr_anl_geo_nor_hin_krd_glc_mlt_amr_bul_est_moo_mao_ger_sun_jpn_knd_kor_bos_eng_fbf_spa_tag_lat_heb_ind_cnt_ctl_cic_guj_amh_alb_fre_pan_svk_qcu_ukr_pol_cze_yor_wly_por_chh_rus_jav_grk_akn_swe_swt_mly_tha_gam_tml_ewe_ven_tur_rom_prs_azi_igb_vie_tig_ses_bem_dgb	-1.27205692180923	-3.16022763452472	0.00212777618533781
851	wly_grk_lda_urd_heb_amr_chh_rom_uzb_aze_tsn_ind_fbf_fre_swe_bsq_afr_owc_bam_mnd_mcd_prs_xho_nor_cic_pol_fin_yor_ses_est_rus_anl_geo_pan_eng_lit_guj_aeg_gam_ukr_hun_zul_mly_slo_mao_jpn_tml_kor_por_bos_bem_cze_jav_ita_amh_bat_cnt_arw_ewe_krd_hau_spa_dut_bul_ger_qcu_lat_mol_alb_swa_sod_scr_sid_hin_sun_glc_swt_svk_akn_tag_tha_mlt_knd_igb_tsw_azi_ben_ctl_tur_dyu_vie_tig_dgb_ven_moo	-0.129281571648826	-0.30515797803251	0.760927756780625
852	chh_mcd_swa_swe_heb_hau_tig_por_uzb_aze_cic_mly_dyu_ctl_bos_bsq_fre_wly_xho_mnd_pan_prs_igb_ger_ven_dut_hun_akn_bem_fin_cze_amr_geo_pol_mol_grk_ukr_sod_mlt_lit_est_ses_bat_lat_jav_jpn_knd_kor_spa_urd_bam_alb_sun_krd_owc_mao_cnt_nor_ewe_hin_anl_eng_ita_guj_rom_qcu_rus_ben_arw_tsw_amh_bul_gam_slo_tag_scr_swt_glc_zul_ind_tha_sid_tml_tsn_lda_tur_afr_svk_azi_dgb_vie_aeg_yor_moo_fbf	-0.532546219625648	-1.2707110834002	0.207000959431859
853	hau_glc_bem_lit_owc_tig_heb_guj_tur_aze_ven_ind_akn_rom_ger_bsq_ctl_sid_lda_cnt_lat_mol_xho_dut_igb_grk_hun_moo_dgb_est_nor_gam_geo_ukr_afr_scr_ben_wly_aeg_rus_fin_tsw_tag_eng_bat_jpn_knd_kor_bul_krd_yor_spa_mao_cze_anl_jav_mnd_ita_zul_mcd_amh_arw_svk_fre_hin_qcu_por_alb_urd_ewe_chh_pol_sod_pan_mly_slo_tsn_bos_fbf_sun_tha_mlt_tml_cic_swa_azi_swe_prs_uzb_dyu_vie_amr_ses_bam_swt	0.000728403822523948	0.00171356207871596	0.998636446277009
854	tig_pol_bem_lat_heb_owc_anl_nor_uzb_aze_swt_bat_bam_afr_grk_bsq_eng_chh_lda_mnd_pan_lit_ses_mol_ven_ctl_hun_moo_cic_fin_ita_gam_geo_ben_mcd_scr_guj_mlt_hau_glc_est_tsw_mao_slo_ind_jpn_knd_kor_por_rom_akn_rus_mly_svk_amr_sun_cnt_hin_dgb_bul_aeg_spa_prs_dut_cze_qcu_fre_swe_ukr_xho_wly_arw_sod_krd_tag_bos_yor_alb_ewe_jav_tha_amh_tml_fbf_tsn_azi_ger_urd_tur_zul_vie_sid_dyu_swa_igb	0.516384203412828	1.21723788315112	0.226593481909067
855	amr_scr_xho_rom_sod_hau_owc_svk_uzb_azi_zul_mao_lda_fre_afr_bsq_dut_anl_fbf_cnt_grk_eng_ses_bos_cic_ukr_fin_tsn_ewe_hun_krd_gam_geo_pol_prs_mol_ger_tig_sid_alb_est_swa_ind_rus_tag_jpn_knd_kor_mcd_lit_dgb_nor_mly_hin_amh_sun_mnd_ita_ven_ben_heb_por_spa_pan_swe_qcu_guj_cze_slo_akn_aeg_arw_wly_ctl_jav_lat_tsw_bul_moo_bat_tha_mlt_tml_bam_swt_tur_glc_urd_aze_bem_vie_chh_igb_dyu_yor	-0.0378994892253794	-0.0892786484585106	0.92905244711592
856	mlt_ukr_fbf_rom_sid_amh_tig_glc_azi_aze_zul_mao_swt_rus_ger_bsq_krd_owc_dgb_mnd_eng_mol_cic_prs_ven_mcd_fin_swa_bem_hun_ita_gam_geo_lit_pan_grk_pol_aeg_anl_dut_est_moo_bat_alb_jav_jpn_tml_kor_nor_lat_ses_urd_mly_ben_chh_sun_cnt_hin_ewe_afr_hau_scr_svk_por_swe_qcu_slo_ctl_arw_xho_amr_guj_heb_cze_tag_fre_lda_spa_tsn_ind_tha_wly_knd_bam_akn_uzb_bos_bul_tur_tsw_vie_sod_dyu_yor_igb	0.122550553430162	0.288630556630877	0.773506458876244
857	tig_ita_ven_prs_anl_mlt_sid_bul_aze_uzb_cic_tag_lda_dut_ger_bsq_cze_aeg_moo_mnd_guj_afr_bem_urd_dgb_ukr_est_yor_swa_hun_bos_hau_geo_mol_arw_swe_ctl_amh_sod_rus_fin_xho_jav_hin_sun_jpn_knd_kor_krd_fre_ewe_ben_mly_alb_wly_ind_cnt_scr_swt_mcd_chh_rom_pan_lat_glc_qcu_svk_slo_nor_dyu_owc_grk_amr_eng_bat_lit_zul_pol_bam_mao_tha_gam_tml_ses_tsw_tur_spa_por_azi_fbf_vie_heb_igb_akn_tsn	-0.252726380172138	-0.596900578220245	0.552024148251559
858	amh_grk_fbf_cze_owc_sod_heb_swe_aze_azi_cic_tag_tsw_ben_glc_bsq_lat_tig_swa_mnd_fre_krd_bam_prs_xho_eng_fin_zul_dyu_est_rus_wly_geo_nor_afr_arw_ctl_hau_anl_dut_hun_lda_sun_hin_bat_jpn_knd_kor_ger_guj_ven_rom_mao_ukr_amr_ind_cnt_scr_igb_ita_sid_mol_por_slo_alb_qcu_svk_bul_pol_bem_mlt_mcd_gam_pan_mly_lit_ewe_urd_dgb_jav_tha_chh_tml_ses_akn_tur_bos_spa_uzb_yor_vie_aeg_moo_tsn_swt	-0.40035329711661	-0.950543850801083	0.344299750456961
859	heb_lat_moo_cze_sid_owc_amr_grk_tur_azi_yor_tag_xho_por_arw_bsq_pan_tig_ses_mnd_pol_ita_swa_nor_fbf_rus_fin_tsn_cic_hun_swe_mlt_geo_ger_mol_alb_glc_anl_gam_urd_est_tsw_jav_eng_mao_jpn_tml_kor_afr_lit_swt_rom_sun_mcd_sod_mly_cnt_spa_zul_dut_hau_ukr_guj_hin_svk_qcu_scr_bos_bul_bam_aeg_prs_amh_krd_bat_ctl_akn_ben_ven_ind_tha_wly_knd_lda_ewe_uzb_slo_fre_aze_dyu_vie_chh_dgb_bem_igb	-0.408502911864766	-0.969519990811323	0.33480053553187
860	aeg_lit_bem_slo_owc_gam_mlt_fre_aze_tur_xho_ind_igb_swe_guj_bsq_arw_sod_dgb_cnt_cze_por_yor_rom_lda_pol_fin_swa_ven_hun_ben_hau_geo_ukr_prs_lat_hin_heb_sid_spa_est_moo_tag_eng_jav_jpn_tml_kor_ctl_ger_zul_nor_mly_pan_amh_bat_mnd_ita_tsn_dut_chh_rus_grk_krd_mol_qcu_scr_bos_glc_swt_tig_alb_anl_bul_mao_afr_fbf_svk_ses_sun_tha_amr_knd_tsw_dyu_azi_urd_mcd_uzb_ewe_vie_wly_bam_akn_cic	-0.203521023854582	-0.480381108359446	0.632084483148954
861	amr_rus_akn_glc_wly_owc_sod_por_aze_azi_zul_mao_ven_bos_dut_bsq_mol_tig_bam_mnd_svk_swe_cic_spa_moo_afr_fin_tsn_swt_hun_rom_aeg_geo_fre_alb_grk_eng_sid_amh_ctl_est_swa_ind_slo_jav_jpn_knd_kor_lit_pan_dgb_guj_sun_lat_gam_bat_cnt_ukr_ewe_nor_heb_bul_prs_ita_scr_qcu_krd_pol_mcd_dyu_chh_arw_anl_cze_mly_hin_fbf_urd_lda_tag_tha_mlt_tml_xho_bem_tur_ben_ger_uzb_tsw_vie_hau_yor_igb_ses	-0.420535590492601	-0.998247264704478	0.320749757608666
862	tig_ukr_tsw_prs_amh_heb_wly_spa_tur_azi_bam_bat_akn_bos_cze_bsq_grk_gam_dyu_cnt_slo_glc_zul_hin_ses_afr_fin_ewe_bem_est_por_amr_geo_krd_fre_rom_ben_chh_mlt_eng_hun_xho_jav_ctl_sun_jpn_tml_kor_alb_swe_ven_ger_mly_nor_sod_ind_mnd_mol_swt_bul_anl_lit_mcd_guj_pan_qcu_lat_urd_pol_cic_sid_dut_aeg_ita_tag_arw_fbf_rus_moo_mao_tha_hau_knd_lda_tsn_aze_scr_svk_uzb_yor_vie_owc_dgb_igb_swa	0.316429331968724	0.7460525749907	0.457517329823704
863	aeg_ben_moo_bul_amh_wly_tig_ita_uzb_aze_swa_mao_xho_hin_urd_bsq_arw_mlt_ses_mnd_lat_glc_akn_fre_zul_slo_est_lda_bam_fin_scr_anl_geo_ctl_eng_ger_afr_chh_heb_por_hun_dyu_sun_nor_ind_jpn_tml_kor_svk_cze_igb_rom_bat_pan_sod_mly_cnt_swe_fbf_pol_owc_dut_grk_krd_mcd_qcu_spa_guj_mol_swt_gam_rus_sid_alb_jav_prs_tsn_ukr_ewe_tag_tha_amr_knd_cic_bem_azi_lit_bos_tur_dgb_vie_hau_yor_ven_tsw	-0.673916672249349	-1.61746576233215	0.109164769207958
864	sod_glc_igb_mcd_sid_heb_anl_hin_azi_aze_fbf_ind_lda_ita_scr_bsq_spa_amh_akn_cnt_svk_urd_zul_eng_dyu_por_fin_bam_ewe_hun_bos_owc_geo_fre_ctl_nor_krd_gam_mlt_pan_est_ses_bat_afr_jav_jpn_tml_kor_dut_pol_dgb_swe_mao_guj_aeg_mly_mnd_bul_cic_slo_tig_grk_cze_ger_lat_qcu_rom_ukr_alb_moo_hau_ben_amr_arw_tag_rus_bem_mol_swa_sun_tha_chh_knd_tsn_yor_tur_lit_prs_uzb_tsw_vie_wly_xho_swt_ven	0.154007530730777	0.36193610274396	0.718220867139217
865	amh_lat_tsw_urd_heb_aeg_sod_ben_aze_tur_zul_tag_fbf_svk_ukr_bsq_pol_owc_bam_mnd_guj_scr_yor_por_ven_alb_est_moo_ses_hun_eng_chh_geo_afr_slo_nor_grk_wly_hau_cze_fin_swa_sun_dut_mly_jpn_tml_kor_fre_rus_ewe_ita_ind_bos_sid_jav_cnt_glc_igb_rom_anl_ger_swe_bul_arw_qcu_spa_hin_pan_xho_amr_prs_mlt_mol_bat_mcd_akn_ctl_bem_mao_tha_tig_knd_swt_cic_azi_krd_lit_uzb_dgb_vie_gam_dyu_lda_tsn	0.0930713938226486	0.219033153823961	0.827104207038582
866	mlt_bos_bem_rus_wly_owc_heb_nor_tur_azi_xho_mao_igb_por_hin_bsq_guj_amr_zul_mnd_mcd_svk_dgb_swe_akn_lit_est_bam_cic_fin_ukr_gam_geo_eng_ita_alb_cze_anl_sid_dut_hun_lda_ind_urd_mly_jpn_tml_kor_afr_slo_tsw_krd_jav_rom_amh_bat_cnt_ger_fbf_grk_aeg_ben_spa_fre_lat_qcu_arw_glc_bul_dyu_chh_mol_tig_scr_sun_pan_ewe_prs_tsn_tag_tha_hau_knd_yor_swt_aze_ctl_pol_uzb_moo_vie_sod_ses_swa_ven	-0.521655251228057	-1.24311739730495	0.216949459101168
867	hau_ita_xho_slo_aeg_amr_sid_lit_tur_uzb_akn_mly_dgb_bul_nor_bsq_fre_wly_dyu_cnt_arw_pan_fbf_mol_bem_bos_est_yor_tsn_fin_glc_sod_geo_mcd_urd_krd_ben_gam_anl_cze_hun_igb_tag_alb_mao_jpn_tml_kor_guj_prs_moo_rom_jav_spa_tig_ind_mnd_lat_cic_afr_chh_ukr_scr_hin_swe_qcu_rus_eng_pol_swt_owc_ger_mlt_por_bat_dut_zul_grk_swa_sun_tha_amh_knd_ewe_tsw_aze_svk_ctl_azi_lda_vie_heb_ven_ses_bam	-0.0249555292668267	-0.0587241631870279	0.95329781205796
868	sod_rus_zul_afr_sid_anl_aeg_ctl_aze_uzb_akn_ind_lda_spa_bos_bsq_ger_wly_cic_mnd_nor_rom_bam_slo_yor_hin_est_tsw_swt_hun_scr_mlt_geo_cze_lat_urd_grk_amh_hau_prs_fin_igb_jav_svk_sun_jpn_tml_kor_glc_alb_dyu_mcd_mly_lit_amr_mao_cnt_eng_ewe_mol_owc_bul_dut_arw_fre_qcu_ukr_pan_ita_xho_chh_krd_heb_pol_tag_swe_fbf_ben_ses_bat_tha_gam_knd_tsn_dgb_tur_guj_por_azi_bem_vie_tig_swa_ven_moo	-0.281721028088591	-0.665826630724013	0.50717006858099
869	sid_prs_cic_alb_tig_anl_sod_urd_uzb_aze_tsn_ind_dgb_swe_nor_bsq_ukr_gam_yor_mnd_pol_ctl_ses_mol_bam_guj_fin_lda_tsw_hun_dut_hau_geo_lat_rus_rom_spa_chh_mlt_por_est_dyu_tag_mcd_mly_jpn_knd_kor_hin_krd_bem_cze_bat_ita_wly_jav_cnt_arw_ewe_lit_amr_pan_slo_svk_glc_qcu_fre_grk_ben_zul_aeg_scr_amh_ger_mao_eng_akn_bos_swa_sun_tha_heb_tml_fbf_swt_tur_afr_bul_azi_moo_vie_owc_xho_ven_igb	0.204153876160971	0.480844975882563	0.63175598607531
870	gam_mol_tsn_spa_anl_heb_wly_dut_azi_aze_akn_mao_xho_ita_prs_bsq_bul_hau_tsw_mnd_scr_ben_cic_urd_fbf_alb_fin_bem_igb_hun_lit_owc_geo_ger_por_ctl_slo_sod_sid_nor_est_swa_bat_afr_sun_jpn_tml_kor_fre_bos_zul_rom_mly_hin_aeg_tag_cnt_eng_dgb_grk_mlt_krd_cze_ukr_lat_qcu_arw_pan_svk_lda_amr_glc_tig_mcd_ind_rus_ven_swe_bam_jav_tha_amh_knd_ewe_dyu_uzb_guj_pol_tur_yor_vie_chh_swt_ses_moo	0.60980898325456	1.44090568686267	0.152969798948411
871	hau_lat_ses_grk_aeg_owc_amr_urd_uzb_azi_akn_mly_bam_mol_por_bsq_mcd_tig_dyu_mnd_rom_spa_bem_slo_moo_ben_hun_swa_zul_est_ger_heb_geo_fre_nor_afr_krd_wly_sod_arw_fin_tsn_ind_swe_tag_jpn_tml_kor_ctl_glc_tsw_svk_jav_lit_anl_bat_cnt_cze_lda_dut_amh_pan_guj_pol_hin_qcu_alb_eng_bos_xho_gam_bul_sid_prs_sun_ita_yor_scr_fbf_mao_tha_mlt_knd_dgb_cic_tur_ukr_rus_aze_ewe_vie_chh_swt_igb_ven	-0.262632008059081	-0.620867382497818	0.536205575716748
872	owc_krd_cic_fre_heb_amr_mlt_pan_tur_uzb_fbf_sun_xho_lit_urd_bsq_scr_sid_moo_cnt_ctl_guj_tsw_ukr_ewe_rus_hun_zul_tsn_fin_grk_aeg_geo_spa_svk_glc_bos_anl_sod_afr_est_swt_mao_mcd_bat_jpn_knd_kor_eng_rom_bem_ita_ind_dut_amh_jav_mnd_pol_dyu_por_gam_mol_hin_arw_lat_qcu_prs_ben_alb_akn_tig_swe_chh_ger_tag_bul_igb_cze_yor_mly_tha_wly_tml_swa_ses_aze_slo_nor_azi_dgb_vie_hau_ven_bam_lda	-1.02082871069001	-2.48651515335349	0.0146839835785066
873	aeg_fre_akn_afr_amr_anl_sid_cze_aze_tur_tsw_sun_dgb_ger_rus_bsq_slo_heb_swa_cnt_dut_scr_igb_lat_ses_guj_hun_ven_fbf_fin_prs_mlt_geo_krd_ctl_ita_hin_chh_wly_pan_est_bem_ind_bos_mly_jpn_tml_kor_pol_alb_tsn_spa_jav_nor_gam_mao_mnd_glc_ewe_ukr_owc_urd_por_lit_bul_qcu_arw_ben_svk_lda_sod_mcd_tig_grk_tag_mol_moo_eng_cic_bat_tha_amh_knd_dyu_bam_azi_rom_swe_uzb_xho_vie_hau_zul_yor_swt	0.0893724814016649	0.210262785466543	0.833922556531899
874	amh_alb_bem_pol_heb_wly_anl_pan_uzb_aze_tsw_mly_fbf_eng_scr_bsq_lit_aeg_dyu_cnt_mol_rus_akn_mcd_dgb_prs_est_ses_ewe_hun_bos_amr_geo_rom_svk_dut_urd_chh_mlt_ger_fin_moo_bat_swe_mao_jpn_knd_kor_cze_spa_zul_guj_ind_fre_gam_jav_mnd_hin_swa_por_owc_ita_bul_ben_slo_qcu_krd_ctl_afr_yor_sod_nor_hau_ukr_tag_arw_xho_grk_cic_sun_tha_tig_tml_swt_igb_azi_lat_glc_tur_lda_vie_sid_ven_tsn_bam	-0.225231628798989	-0.531787857101052	0.596140977243467
875	heb_pan_ven_fre_mlt_hau_amh_lit_azi_aze_bam_tag_ses_ctl_hin_bsq_arw_gam_tsn_cnt_pol_mcd_cic_prs_bem_scr_fin_zul_dyu_hun_dut_anl_geo_rus_slo_bul_cze_aeg_tig_alb_est_swt_mao_guj_ind_jpn_tml_kor_afr_ger_dgb_rom_bat_nor_sid_jav_mnd_ita_igb_lat_sod_ukr_grk_glc_ben_qcu_eng_mol_bos_swa_amr_swe_owc_urd_mly_spa_xho_krd_lda_sun_tha_wly_knd_moo_yor_tur_por_svk_uzb_tsw_vie_chh_ewe_akn_fbf	-0.217633084685356	-0.514361173328649	0.608219663979609
876	owc_alb_moo_por_mlt_chh_amh_dut_uzb_azi_igb_jav_bam_spa_lat_bsq_mol_heb_xho_cnt_pan_rus_tsn_ben_akn_bul_est_lda_dyu_fin_nor_sid_geo_ger_bos_prs_eng_tig_amr_cze_hun_yor_bat_krd_ind_jpn_knd_kor_grk_fre_ewe_lit_mly_svk_gam_mao_mnd_guj_cic_hin_sod_rom_ctl_scr_mcd_qcu_ukr_afr_pol_tsw_hau_urd_aeg_arw_tag_glc_bem_slo_ven_sun_tha_anl_tml_fbf_dgb_tur_swe_ita_aze_ses_vie_wly_swt_zul_swa	-0.0725444120068876	-0.171013897115914	0.864584367499262
877	amh_por_xho_pol_heb_amr_sod_scr_tur_aze_dgb_tag_ewe_spa_glc_bsq_bos_wly_igb_mnd_fre_ita_akn_grk_yor_lat_fin_cic_dyu_hun_bul_sid_geo_rus_guj_swe_rom_owc_aeg_prs_est_swa_bat_mcd_mao_jpn_tml_kor_ukr_hin_tsw_svk_ind_lit_anl_sun_cnt_cze_bem_mol_mlt_krd_ctl_slo_urd_qcu_alb_pan_eng_tsn_gam_dut_tig_arw_mly_ger_zul_afr_fbf_jav_tha_chh_knd_bam_ses_azi_nor_ben_uzb_ven_vie_hau_swt_moo_lda	0.131165951383898	0.308713480182343	0.758229976876416
878	aeg_ctl_ven_nor_amr_hau_sid_bul_uzb_azi_tsn_tag_ewe_rom_lit_bsq_mcd_chh_dyu_mnd_slo_urd_moo_rus_ses_ger_hun_dgb_igb_est_grk_mlt_geo_pan_svk_guj_pol_heb_tig_bos_fin_swt_mly_mol_mao_jpn_tml_kor_scr_fre_fbf_arw_bat_prs_amh_jav_cnt_por_bam_afr_sod_ben_lat_ita_hin_qcu_krd_alb_eng_yor_wly_glc_anl_swe_sun_cze_swa_ukr_xho_ind_tha_gam_knd_bem_cic_tur_spa_dut_aze_lda_vie_owc_tsw_akn_zul	0.4447416567473	1.04745557122463	0.297604164612819
879	anl_hin_fbf_rus_chh_owc_amr_arw_azi_aze_tsn_tag_lda_glc_spa_bsq_mcd_tig_swt_cnt_alb_prs_yor_afr_moo_urd_est_ses_dyu_hun_scr_mlt_geo_nor_eng_pol_cze_wly_heb_slo_fin_bam_sun_krd_mly_jpn_tml_kor_bos_lat_swa_ita_ind_bul_hau_bat_mnd_svk_tsw_ukr_amh_ger_rom_grk_lit_qcu_dut_ben_fre_cic_gam_por_aeg_ctl_jav_guj_zul_mol_ewe_mao_tha_sod_knd_akn_bem_tur_pan_swe_uzb_igb_vie_sid_ven_xho_dgb	-0.326837696059017	-0.77330236261746	0.441304593630268
880	amh_prs_dyu_spa_aeg_wly_sid_hin_tur_azi_bem_ind_akn_alb_bos_bsq_ita_chh_zul_cnt_lat_grk_moo_krd_lda_arw_est_ven_cic_fin_scr_gam_geo_eng_dut_ben_mol_anl_heb_por_hun_ses_mly_fre_mao_jpn_knd_kor_pan_svk_tsw_nor_tag_slo_owc_sun_mnd_bul_ewe_swe_sod_ukr_rus_lit_pol_qcu_urd_rom_glc_dgb_mlt_ger_amr_ctl_jav_cze_fbf_afr_bam_bat_tha_hau_tml_swt_swa_uzb_guj_mcd_aze_yor_vie_tig_tsn_igb_xho	0.10500566124938	0.247389350574979	0.805152255288906
881	mlt_krd_akn_scr_amr_sid_hau_arw_azi_uzb_igb_mao_tsw_ctl_pol_bsq_ben_tig_swa_mnd_mcd_urd_yor_rom_ewe_fre_hun_dyu_moo_est_eng_wly_geo_lat_prs_slo_ger_amh_owc_mol_fin_bam_ind_grk_bat_jpn_knd_kor_pan_alb_swt_afr_jav_por_gam_sun_cnt_nor_tsn_ita_sod_bos_hin_rus_guj_qcu_spa_swe_cze_ses_anl_lit_aeg_svk_mly_glc_zul_ukr_fbf_tag_tha_chh_tml_ven_cic_tur_dut_bul_aze_lda_vie_heb_dgb_bem_xho	0.154951326029455	0.364801550406665	0.716087793814649
882	amr_pan_swt_nor_hau_owc_sod_pol_aze_azi_tsn_tag_ses_rom_alb_bsq_mcd_gam_cic_mnd_swe_glc_moo_dut_akn_urd_est_dgb_fbf_fin_scr_sid_geo_krd_afr_ukr_por_chh_amh_svk_hun_bem_sun_prs_mly_jpn_knd_kor_hin_bul_xho_ben_ind_lat_aeg_jav_cnt_ctl_ven_ger_tig_lit_grk_ita_slo_qcu_fre_eng_rus_yor_wly_cze_anl_spa_mao_bos_igb_arw_lda_bat_tha_heb_tml_dyu_tsw_uzb_guj_mol_tur_zul_vie_mlt_ewe_swa_bam	0.494081962503432	1.16764454086806	0.245935077654021
883	tig_ger_tsn_spa_aeg_sid_amh_afr_aze_azi_zul_mly_igb_fre_arw_bsq_lit_heb_dgb_mnd_mol_ben_swt_swe_xho_ita_fin_lda_bem_est_eng_gam_geo_svk_hin_pan_guj_amr_mlt_bul_hun_akn_sun_scr_jav_jpn_tml_kor_alb_ukr_yor_rom_bat_pol_chh_mao_cnt_prs_swa_grk_owc_slo_krd_lat_ctl_qcu_dut_mcd_por_dyu_wly_cze_sod_urd_tag_glc_tsw_nor_bam_ind_tha_anl_knd_moo_ven_tur_rus_bos_uzb_ses_vie_hau_fbf_ewe_cic	-0.0574852452525977	-0.135575740045206	0.892449705914132
884	chh_svk_dgb_cze_wly_heb_hau_alb_aze_azi_lda_sun_tsn_hin_mcd_bsq_grk_amr_zul_cnt_rom_lit_dyu_arw_moo_swe_hun_yor_akn_fin_ben_owc_geo_guj_slo_mol_ita_anl_mlt_spa_est_xho_mao_prs_ind_jpn_knd_kor_dut_nor_fbf_krd_tag_eng_sod_bat_mnd_lat_swa_ger_aeg_ukr_pan_bul_afr_qcu_fre_por_pol_igb_tig_ctl_sid_bos_jav_scr_ses_rus_cic_mly_tha_amh_tml_ven_ewe_tur_glc_urd_uzb_swt_vie_gam_tsw_bem_bam	-0.850235403424156	-2.05498905939662	0.0426846903739357
885	amh_fre_fbf_lit_aeg_owc_wly_lat_uzb_tur_tsn_bat_tsw_ben_pan_bsq_bul_chh_moo_mnd_eng_ita_ven_afr_bem_prs_fin_ses_bam_hun_nor_heb_geo_urd_pol_por_krd_amr_hau_bos_est_dgb_sun_spa_ind_jpn_tml_kor_ctl_rus_akn_ger_mly_mcd_anl_mao_cnt_dut_cic_hin_tig_scr_glc_cze_rom_qcu_grk_svk_swe_xho_sod_mol_gam_slo_jav_arw_yor_ukr_swa_tag_tha_mlt_knd_zul_swt_aze_alb_guj_azi_lda_vie_sid_dyu_igb_ewe	0.0953424293638485	0.224358454910406	0.822970574993936
886	aeg_mol_dyu_rus_tig_amr_gam_grk_azi_aze_dgb_mly_ewe_bos_ben_bsq_fre_sod_fbf_mnd_por_dut_tsn_spa_zul_bul_est_yor_ven_hun_hin_owc_geo_mcd_slo_ger_svk_chh_heb_prs_fin_cic_jav_ctl_sun_jpn_knd_kor_swe_guj_akn_nor_bat_afr_mlt_ind_cnt_lit_ses_lat_amh_glc_pol_urd_alb_qcu_ita_ukr_cze_moo_sid_rom_wly_arw_mao_eng_tsw_krd_bam_tag_tha_hau_tml_swa_xho_tur_scr_pan_uzb_bem_vie_anl_igb_swt_lda	-0.484949530716005	-1.15204183616716	0.252256776950561
887	amh_alb_bem_spa_hau_tig_sid_mol_azi_tur_ses_mao_bam_glc_ita_bsq_bos_owc_akn_cnt_lit_ctl_dyu_scr_tsn_pan_hun_moo_fbf_est_prs_heb_geo_rom_bul_afr_grk_aeg_chh_ger_fin_ven_bat_hin_ind_jpn_tml_kor_ben_ukr_tsw_rus_mly_fre_amr_tag_mnd_svk_swa_krd_wly_dut_cze_arw_pol_qcu_slo_mcd_eng_zul_gam_nor_anl_swe_jav_por_yor_urd_swt_sun_tha_sod_knd_cic_lda_aze_guj_lat_uzb_xho_vie_mlt_ewe_igb_dgb	0.464504406458125	1.09628930101121	0.275782923576001
888	chh_nor_bem_lit_tig_sod_aeg_ctl_tur_azi_akn_bat_cic_lat_eng_bsq_ukr_gam_swa_cnt_spa_por_tsw_ger_moo_rus_fin_yor_fbf_est_swe_wly_geo_bul_rom_scr_svk_heb_anl_urd_hun_bam_mao_hin_sun_jpn_tml_kor_slo_dut_lda_glc_jav_guj_sid_tag_mnd_mcd_ven_mol_mlt_pol_grk_ita_krd_qcu_cze_bos_alb_tsn_amr_fre_amh_afr_ind_prs_dyu_arw_swt_mly_tha_hau_knd_dgb_ewe_uzb_ben_pan_aze_zul_vie_owc_xho_ses_igb	-0.501772610381938	-1.1941014487686	0.235475129156243
889	amr_ben_moo_mcd_hau_owc_tig_pan_uzb_tur_ewe_mao_dgb_ger_scr_bsq_eng_sod_lda_cnt_por_swe_fbf_guj_igb_hin_hun_bem_cic_fin_urd_gam_geo_rus_ita_grk_fre_anl_mlt_ctl_est_dyu_bat_glc_mly_jpn_tml_kor_ukr_svk_swt_lit_ind_rom_amh_jav_mnd_lat_yor_krd_wly_alb_prs_cze_arw_qcu_nor_spa_afr_zul_chh_pol_heb_bul_tag_bos_tsw_dut_ven_sun_tha_sid_knd_tsn_swa_aze_mol_slo_azi_ses_vie_aeg_akn_xho_bam	0.00821147810141652	0.019341107216002	0.984610426257667
890	hau_pol_dgb_mcd_anl_aeg_chh_krd_tur_azi_ven_ind_zul_lit_prs_bsq_slo_wly_cic_mnd_hin_ctl_tsn_scr_lda_grk_est_swa_fbf_hun_dut_owc_geo_ita_lat_pan_bos_tig_amr_rom_fin_bem_sun_rus_bat_jpn_knd_kor_nor_glc_xho_bul_mly_cze_amh_tag_cnt_afr_tsw_spa_sid_swe_guj_ger_mol_qcu_svk_arw_ukr_dyu_gam_por_mlt_eng_mao_alb_swt_ben_ewe_jav_tha_heb_tml_ses_igb_aze_fre_urd_uzb_yor_vie_sod_bam_akn_moo	-0.699254749747677	-1.67525688282948	0.0972432220812778
891	wly_slo_lda_krd_hau_chh_amh_eng_tur_azi_xho_sun_igb_hin_glc_bsq_afr_mlt_ewe_cnt_cze_rom_tsn_svk_bem_rus_est_ven_tsw_hun_fre_tig_geo_ger_bos_pol_urd_sid_sod_lit_fin_akn_tag_bul_mly_jpn_tml_kor_arw_lat_swt_ctl_ind_guj_heb_mao_mnd_pan_cic_por_anl_spa_ukr_grk_prs_qcu_mcd_scr_ita_zul_owc_ben_aeg_dut_jav_nor_bam_mol_moo_bat_tha_gam_knd_fbf_yor_aze_swe_alb_uzb_swa_vie_amr_dgb_dyu_ses	0.388061686126863	0.914642849565183	0.362744526230264
892	sid_dut_bam_rus_amh_wly_owc_rom_uzb_tur_igb_tag_fbf_urd_alb_bsq_por_amr_moo_cnt_slo_ben_yor_krd_ven_lit_fin_swt_bem_hun_afr_chh_geo_scr_pol_grk_fre_hau_gam_spa_est_zul_ind_svk_jav_jpn_knd_kor_pan_ita_tsn_eng_mao_glc_anl_bat_mnd_swe_akn_nor_tig_cze_bul_mcd_ger_qcu_ctl_mol_prs_ses_heb_lat_mlt_bos_sun_guj_dyu_arw_lda_mly_tha_sod_tml_xho_ewe_azi_ukr_hin_aze_tsw_vie_aeg_dgb_swa_cic	0.0937630510684685	0.220777310042296	0.825749807099345
893	sod_eng_moo_pan_heb_aeg_amh_pol_azi_aze_cic_mao_ses_slo_alb_bsq_hin_owc_ewe_mnd_nor_svk_ven_cze_dgb_lit_est_tsw_yor_fin_urd_sid_geo_fre_ben_bul_guj_hau_chh_prs_hun_tsn_jav_scr_ind_jpn_knd_kor_arw_ctl_bam_mcd_mly_ita_tig_bat_cnt_ger_fbf_spa_anl_grk_bos_por_lat_qcu_ukr_rom_rus_dyu_mlt_krd_wly_mol_sun_dut_bem_swe_akn_tag_tha_amr_tml_igb_swt_tur_glc_afr_uzb_xho_vie_gam_zul_lda_swa	-0.447869192755129	-1.06313685077676	0.290472674364809
894	wly_alb_akn_arw_amr_gam_heb_bul_aze_azi_swt_mao_cic_prs_mcd_bsq_ctl_anl_igb_cnt_ger_lit_tsn_cze_zul_glc_est_dyu_ewe_hun_por_hau_geo_urd_bos_svk_dut_tig_sod_eng_fin_dgb_sun_ukr_jav_jpn_tml_kor_grk_slo_ven_hin_bat_afr_mlt_ind_mnd_nor_xho_fre_sid_mol_pol_lat_guj_qcu_swe_scr_pan_tsw_owc_ita_amh_krd_tag_rus_bem_rom_swa_mly_tha_chh_knd_ses_bam_uzb_spa_ben_tur_yor_vie_aeg_lda_fbf_moo	-0.241275969771868	-0.570089431904002	0.569991730524205
895	gam_arw_fbf_rus_mlt_amr_amh_rom_azi_uzb_bem_jav_ses_fre_ctl_bsq_pan_heb_ewe_cnt_ben_cze_xho_bos_dyu_urd_fin_tsn_cic_est_grk_aeg_geo_svk_nor_lit_hin_owc_sid_krd_hun_zul_mly_mol_bat_jpn_knd_kor_afr_ita_dgb_eng_mao_mcd_chh_tag_mnd_slo_akn_guj_tig_spa_prs_alb_lat_qcu_ger_swe_por_lda_hau_pol_anl_bul_sun_dut_ven_scr_swa_ind_tha_wly_tml_tsw_swt_aze_glc_ukr_tur_bam_vie_sod_moo_yor_igb	-0.235980426238249	-0.5573096312252	0.578654795052887
896	anl_lat_ven_guj_heb_amr_hau_spa_tur_azi_zul_tag_moo_scr_krd_bsq_arw_chh_dgb_mnd_rus_afr_dyu_svk_xho_slo_hun_tsw_swt_fin_ctl_gam_geo_mcd_pan_alb_eng_aeg_mlt_grk_est_akn_sun_lit_ind_jpn_tml_kor_cze_ukr_cic_fre_bat_nor_sod_jav_cnt_bul_tsn_bos_amh_prs_glc_por_urd_qcu_rom_pol_dut_igb_wly_ben_owc_mol_mao_swe_ewe_hin_lda_mly_tha_tig_knd_ses_fbf_uzb_ita_ger_aze_yor_vie_sid_swa_bam_bem	-0.515741576995852	-1.22685350683945	0.222974544274067
897	owc_nor_ven_scr_amh_hau_gam_bul_tur_aze_ses_sun_lda_afr_mol_bsq_ger_wly_dyu_mnd_por_alb_ewe_lat_tsn_urd_est_dgb_yor_hun_pol_anl_geo_svk_ben_ctl_pan_aeg_heb_eng_fin_fbf_mly_rom_mao_jpn_tml_kor_rus_bos_igb_dut_jav_prs_tig_tag_cnt_lit_moo_spa_sid_swe_krd_hin_ita_qcu_cze_slo_ukr_zul_mlt_glc_chh_guj_bat_fre_tsw_mcd_cic_ind_tha_amr_knd_swa_xho_azi_arw_grk_uzb_bam_vie_sod_swt_bem_akn	-0.496787807327543	-1.18174005224439	0.240321807367914
898	heb_ger_ses_rus_chh_gam_anl_por_aze_uzb_akn_tag_fbf_svk_lat_bsq_mol_amr_swa_cnt_swe_eng_swt_scr_bem_grk_hun_bam_lda_fin_glc_amh_geo_krd_mcd_bos_pol_wly_sid_bul_est_tsn_sun_afr_ind_jpn_knd_kor_nor_lit_tsw_slo_bat_fre_tig_mly_mnd_pan_ven_rom_hau_urd_ben_dut_ukr_qcu_alb_arw_cze_zul_mlt_spa_owc_ita_jav_guj_ewe_prs_cic_mao_tha_aeg_tml_dyu_yor_azi_ctl_hin_tur_moo_vie_sod_igb_dgb_xho	-0.661465382697846	-1.58215612072891	0.117008992938297
899	owc_ita_zul_bul_chh_anl_sid_scr_uzb_tur_swa_jav_ven_hin_svk_bsq_spa_mlt_lda_mnd_mcd_swe_fbf_nor_akn_ben_est_bem_swt_hun_alb_amr_geo_mol_bos_afr_cze_heb_sod_prs_fin_yor_bat_rom_tag_jpn_knd_kor_pol_guj_dgb_lat_mly_urd_hau_sun_cnt_dut_moo_grk_tig_rus_pan_ctl_ger_qcu_lit_por_glc_bam_amh_eng_wly_slo_ind_arw_cic_fre_ewe_mao_tha_aeg_tml_tsn_igb_aze_krd_ukr_azi_tsw_vie_gam_ses_xho_dyu	-0.837411138021198	-2.02227435971466	0.0460204586590368
900	sid_spa_fbf_afr_anl_wly_hau_lat_azi_uzb_ewe_ind_igb_krd_rom_bsq_cze_heb_swa_mnd_eng_lit_cic_swe_ses_nor_hun_bam_swt_fin_mol_owc_geo_mcd_ben_bos_svk_amr_tig_rus_est_akn_mly_glc_tag_jpn_knd_kor_ukr_scr_lda_ctl_sun_dut_amh_mao_cnt_urd_tsn_pol_mlt_ita_por_alb_bul_qcu_prs_grk_ger_bem_aeg_pan_sod_guj_jav_arw_ven_slo_xho_bat_tha_gam_tml_yor_zul_aze_hin_fre_tur_moo_vie_chh_dyu_tsw_dgb	0.445043446609696	1.05030174064576	0.296301034115381
901	mlt_lat_tsn_afr_chh_amr_amh_bul_aze_uzb_bem_mly_yor_svk_nor_bsq_dut_gam_ses_mnd_grk_slo_tsw_ger_ven_bos_fin_fbf_bam_hun_urd_heb_geo_arw_glc_eng_pol_tig_owc_fre_est_dyu_mao_cze_tag_jpn_tml_kor_spa_alb_dgb_rus_bat_lit_anl_ind_cnt_mcd_swa_scr_aeg_guj_hin_por_ukr_qcu_krd_prs_mol_zul_sid_ben_sod_ita_jav_ctl_lda_pan_igb_sun_tha_wly_knd_ewe_akn_tur_rom_swe_azi_xho_vie_hau_swt_moo_cic	0.236126789961933	0.555968410544027	0.579567604220288
[truncated: 99 more rows]
