# Supplementary material for: Future Tense and Economic Decisions: Controlling for Cultural Evolution
Source: PLoS One. 2015 Jul 17;10(7):e0132145. doi: 10.1371/journal.pone.0132145 (PMC4506144; doi:10.1371/journal.pone.0132145)
Supplement: S8 Appendix — See README files within the various sub-folders. (ZIP) [file pone.0132145.s008.zip › S3_Code/Residuals_new/PGLS/PermuteResults/permute_B_SavingsWITHINFAM_77000.csv]

	ftr	r	t	p
1	sod_mcd_ven_krd_anl_heb_aeg_ben_aze_azi_dgb_mao_bam_por_arw_bsq_scr_owc_fbf_mnd_lat_ukr_igb_bul_tsw_glc_hun_tsn_lda_est_grk_wly_geo_urd_mol_nor_hin_amh_chh_swe_fin_moo_ind_guj_sun_jpn_tml_kor_cze_afr_zul_prs_jav_fre_amr_mly_cnt_lit_bem_alb_mlt_pol_svk_slo_pan_qcu_ita_eng_dut_swt_sid_ger_hau_rus_bat_rom_ses_spa_akn_tag_tha_tig_knd_dyu_swa_tur_ctl_bos_uzb_yor_vie_gam_cic_ewe_xho	0.0383698947405517	0.0902550557866289	0.928278635742328
2	mlt_por_tsw_mol_sid_anl_hau_ctl_azi_aze_ses_mao_fbf_mcd_ita_bsq_ukr_chh_igb_mnd_svk_swe_ewe_nor_akn_arw_hun_swa_zul_fin_rom_owc_geo_ger_ben_scr_slo_gam_tig_afr_est_dyu_ind_alb_mly_jpn_tml_kor_guj_bos_bam_prs_sun_pan_amr_jav_cnt_urd_cic_pol_aeg_krd_glc_cze_dut_qcu_rus_eng_bul_lda_amh_hin_sod_lit_tag_lat_xho_grk_tsn_bat_tha_wly_knd_yor_bem_tur_spa_fre_uzb_swt_vie_heb_dgb_moo_ven	-0.198638867651014	-0.469034138919878	0.640142920151206
3	amr_eng_tsw_spa_amh_wly_owc_bul_azi_aze_cic_jav_ewe_por_mcd_bsq_scr_sid_fbf_cnt_glc_slo_swa_arw_zul_lat_est_yor_akn_hun_cze_heb_geo_ita_mol_prs_rus_sod_anl_rom_fin_dgb_ind_grk_sun_jpn_tml_kor_swe_hin_moo_guj_mly_bos_aeg_bat_mnd_pol_xho_dut_mlt_nor_krd_ukr_svk_qcu_ger_ben_fre_swt_gam_alb_hau_ctl_tag_urd_lda_afr_dyu_mao_tha_chh_knd_ven_bam_tur_lit_pan_uzb_bem_vie_tig_igb_tsn_ses	-0.0539532673228032	-0.127043760271094	0.899180047705962
4	sid_ger_swa_prs_heb_chh_aeg_swe_aze_azi_moo_bat_ewe_spa_arw_bsq_bos_wly_bem_mnd_afr_pol_fbf_pan_yor_alb_hun_zul_bam_fin_krd_sod_geo_dut_hin_urd_por_amr_hau_ita_est_ven_sun_rus_jav_jpn_tml_kor_bul_slo_igb_scr_mly_cze_amh_tag_cnt_glc_dyu_ben_tig_guj_svk_mcd_fre_qcu_nor_grk_rom_akn_owc_lat_anl_ctl_mao_ukr_dgb_lit_cic_ind_tha_mlt_knd_xho_tsn_uzb_eng_mol_tur_swt_vie_gam_tsw_lda_ses	0.0790013905178643	0.185998810407866	0.852850791408647
5	anl_ger_bam_mcd_hau_sid_wly_bul_tur_aze_ses_sun_dyu_pan_por_bsq_prs_amh_swa_cnt_swe_lat_ven_urd_igb_dut_fin_swt_xho_hun_lit_amr_geo_ctl_ukr_nor_ben_owc_sod_glc_est_akn_mly_cze_mao_jpn_knd_kor_eng_grk_ewe_krd_tag_pol_aeg_jav_mnd_mol_dgb_slo_chh_afr_svk_bos_rus_qcu_ita_scr_alb_fbf_gam_spa_heb_guj_bat_rom_lda_arw_moo_ind_tha_tig_tml_tsw_zul_azi_fre_hin_uzb_yor_vie_mlt_bem_tsn_cic	0.17590659106185	0.413590476101695	0.680126235091858
6	hau_cze_zul_slo_tig_sod_aeg_nor_azi_tur_yor_mly_ewe_prs_rom_bsq_dut_amr_tsn_mnd_lit_lat_fbf_hin_moo_bos_est_akn_igb_hun_spa_amh_geo_ger_swe_alb_fre_wly_owc_ctl_fin_bem_bat_ben_jav_jpn_knd_kor_ukr_mol_dgb_svk_mao_bul_chh_sun_cnt_scr_tsw_afr_gam_mcd_rus_pan_grk_qcu_pol_guj_krd_swa_sid_arw_heb_urd_ind_glc_lda_ita_ses_tag_tha_mlt_tml_dyu_ven_uzb_por_eng_aze_cic_vie_anl_xho_bam_swt	-1.35599694771853	-3.40230969701673	0.000986850788243967
7	mlt_ger_dgb_eng_chh_aeg_sid_nor_uzb_tur_cic_tag_dyu_ben_dut_bsq_cze_hau_fbf_mnd_rus_mcd_akn_lat_ses_ukr_hun_igb_swa_est_lit_amh_geo_guj_scr_bul_por_anl_gam_grk_fin_lda_jav_spa_mao_jpn_tml_kor_pan_urd_ven_glc_mly_prs_wly_ind_cnt_hin_tsn_krd_amr_ctl_bos_arw_alb_qcu_afr_slo_svk_bam_tig_pol_owc_mol_sun_rom_yor_swe_zul_bat_tha_sod_knd_ewe_xho_azi_ita_fre_aze_tsw_vie_heb_bem_swt_moo	-0.352366288819294	-0.835278203044376	0.405701822133217
8	heb_hin_cic_rom_aeg_tig_chh_grk_tur_uzb_yor_bat_moo_arw_guj_bsq_bos_hau_xho_mnd_lat_dut_ses_spa_tsw_slo_est_ven_swt_hun_svk_owc_geo_ben_glc_ita_lit_gam_amr_pan_fin_ewe_sun_rus_jav_jpn_knd_kor_krd_ger_lda_eng_tag_prs_sod_ind_cnt_fre_zul_mcd_wly_nor_mol_bul_alb_qcu_afr_pol_cze_swa_mlt_swe_sid_ukr_mao_ctl_dgb_urd_bam_mly_tha_amh_tml_bem_dyu_azi_scr_por_aze_fbf_vie_anl_igb_akn_tsn	-0.271362544914549	-0.641304404880884	0.522902276350864
9	amr_prs_igb_swe_owc_chh_anl_rom_azi_tur_dyu_bat_swa_glc_spa_bsq_alb_heb_bem_mnd_scr_ger_tsn_pol_ven_mol_est_xho_bam_hun_slo_gam_geo_dut_bul_eng_grk_sod_wly_bos_fin_yor_tag_nor_ind_jpn_knd_kor_afr_rus_cic_ctl_mly_urd_tig_sun_cnt_ben_dgb_mcd_hau_cze_guj_ita_por_qcu_arw_lit_pan_tsw_amh_krd_aeg_hin_mao_ukr_akn_lat_lda_jav_tha_sid_tml_zul_swt_aze_svk_fre_uzb_ewe_vie_mlt_moo_fbf_ses	0.119074147288526	0.280264307261404	0.779897205551259
10	mlt_slo_ses_swe_gam_tig_amr_arw_uzb_aze_swt_jav_yor_hin_lit_bsq_prs_anl_akn_cnt_ben_lat_zul_afr_ewe_bul_est_cic_lda_fin_cze_aeg_geo_fre_mol_grk_scr_hau_sid_dut_hun_bem_ind_rus_mly_jpn_tml_kor_ukr_urd_swa_ger_bat_pol_heb_mao_mnd_alb_dyu_por_owc_bos_eng_nor_guj_qcu_spa_ctl_pan_fbf_wly_krd_sod_ita_sun_rom_ven_glc_bam_tag_tha_amh_knd_tsw_moo_azi_mcd_svk_tur_igb_vie_chh_dgb_xho_tsn	-0.782023794800137	-1.88573595534863	0.0624517397943675
11	hau_bul_xho_grk_sid_aeg_heb_guj_aze_tur_tsw_mao_ewe_afr_mol_bsq_ita_anl_cic_mnd_por_rom_bam_scr_igb_bos_est_fbf_tsn_hun_slo_mlt_geo_ukr_mcd_glc_swe_wly_amh_nor_fin_swa_mly_urd_jav_jpn_tml_kor_ctl_pan_swt_rus_sun_alb_sod_ind_cnt_lat_moo_krd_tig_lit_eng_pol_prs_qcu_arw_fre_dut_zul_amr_svk_chh_hin_bat_ben_dyu_ger_dgb_tag_tha_gam_knd_yor_ven_azi_spa_cze_uzb_ses_vie_owc_akn_lda_bem	-0.645432305389495	-1.54183690725917	0.126509151131962
12	owc_dut_swa_afr_tig_amh_aeg_ben_tur_aze_xho_bat_akn_lit_eng_bsq_fre_heb_dgb_cnt_mol_ger_yor_grk_bem_alb_est_ses_ven_hun_prs_mlt_geo_guj_ita_lat_arw_anl_sod_glc_fin_igb_tag_spa_ind_jpn_knd_kor_slo_bos_tsw_nor_jav_por_gam_mly_mnd_ctl_swt_swe_hau_rus_krd_svk_bul_qcu_pan_urd_rom_zul_wly_mcd_chh_scr_sun_ukr_ewe_pol_cic_mao_tha_sid_tml_dyu_tsn_uzb_cze_hin_azi_lda_vie_amr_moo_fbf_bam	-0.964530635321932	-2.34289880528013	0.0212664268156514
13	mlt_krd_ses_dut_gam_owc_hau_slo_uzb_azi_moo_bat_dyu_bos_pol_bsq_arw_sid_zul_mnd_rom_urd_yor_spa_swa_bul_hun_ewe_tsw_est_prs_tig_geo_cze_lat_swe_eng_amr_amh_ben_fin_dgb_sun_afr_mly_jpn_knd_kor_ita_ukr_cic_lit_mao_alb_aeg_tag_cnt_guj_ven_ger_heb_scr_rus_svk_grk_qcu_pan_nor_mol_bem_wly_fre_sod_glc_ind_mcd_bam_por_akn_jav_tha_anl_tml_fbf_lda_aze_hin_ctl_tur_igb_vie_chh_swt_tsn_xho	-0.370466435225613	-0.877516516640955	0.382467461460672
14	owc_swe_ses_ben_heb_sid_tig_pan_tur_uzb_akn_bat_dgb_grk_ukr_bsq_mol_aeg_yor_cnt_ger_ita_dyu_urd_tsw_nor_est_igb_zul_hun_eng_mlt_geo_lit_afr_lat_fre_amr_chh_bul_fin_swa_jav_krd_mao_jpn_tml_kor_guj_pol_swt_ctl_sun_cze_amh_mly_mnd_arw_ewe_hin_hau_dut_alb_por_slo_qcu_scr_glc_spa_tsn_gam_mcd_anl_prs_tag_svk_lda_bos_xho_ind_tha_wly_knd_bem_ven_azi_rus_rom_aze_cic_vie_sod_fbf_bam_moo	0.0312990346636211	0.0736412114434838	0.941454037630966
15	gam_mcd_zul_bul_amh_sid_amr_ben_tur_azi_yor_mly_cic_prs_eng_bsq_lit_aeg_dgb_cnt_por_lat_bem_mol_bam_swe_est_swt_tsw_fin_pan_owc_geo_ger_bos_glc_alb_heb_chh_svk_hun_ses_mao_pol_bat_jpn_tml_kor_ukr_ita_fbf_guj_sun_slo_anl_jav_mnd_krd_dyu_rus_tig_fre_nor_spa_grk_qcu_ctl_rom_urd_ven_mlt_scr_sod_cze_ind_hin_igb_dut_ewe_tag_tha_hau_knd_akn_tsn_uzb_afr_arw_aze_swa_vie_wly_xho_moo_lda	-0.245358968327177	-0.579465782102194	0.563675998305922
16	owc_afr_ewe_rom_sod_heb_aeg_swe_uzb_aze_swa_bat_bam_ben_guj_bsq_cze_mlt_akn_cnt_krd_rus_yor_lit_tsn_fre_est_dgb_ses_fin_por_chh_geo_mol_ger_prs_ita_anl_sid_urd_hun_swt_mly_grk_jav_jpn_knd_kor_spa_nor_zul_hin_mao_svk_amr_sun_mnd_lat_moo_alb_wly_bul_mcd_glc_slo_qcu_arw_pan_scr_ven_gam_ukr_amh_dut_ind_pol_cic_eng_fbf_tag_tha_hau_tml_lda_xho_azi_ctl_bos_tur_tsw_vie_tig_igb_dyu_bem	-0.802382573391242	-1.9350401271675	0.0560238562703294
17	mlt_afr_tsw_ctl_sid_tig_heb_pol_uzb_azi_xho_tag_tsn_alb_dut_bsq_por_amh_dyu_cnt_slo_spa_ven_grk_swa_glc_hun_fbf_cic_est_scr_hau_geo_rus_svk_rom_bul_gam_sod_lat_fin_ses_mao_hin_jav_jpn_tml_kor_mcd_arw_akn_urd_mly_fre_chh_bat_mnd_bos_moo_guj_amr_swe_pan_ita_ger_qcu_mol_krd_ben_igb_anl_ukr_aeg_cze_sun_prs_bam_eng_ewe_ind_tha_owc_knd_yor_swt_tur_lit_nor_aze_dgb_vie_wly_lda_bem_zul	0.449851517708937	1.06139768378475	0.291257798183961
18	hau_lit_cic_nor_aeg_tig_wly_hin_uzb_azi_dyu_tag_moo_mcd_ita_bsq_ben_chh_yor_cnt_dut_rus_ven_rom_igb_prs_hun_tsw_ses_fin_fre_mlt_geo_slo_arw_eng_ger_amh_owc_glc_est_tsn_ind_ukr_jav_jpn_knd_kor_guj_bul_bem_pol_sun_scr_sod_bat_mnd_urd_akn_bos_heb_cze_svk_lat_spa_qcu_krd_grk_swe_xho_amr_alb_anl_afr_mly_ctl_dgb_por_bam_mao_tha_sid_tml_zul_swa_aze_pan_mol_tur_ewe_vie_gam_lda_fbf_swt	0.420811450380308	0.993219995233432	0.323179964518677
19	amh_afr_yor_ita_wly_aeg_gam_pan_aze_azi_akn_mly_ven_scr_ben_bsq_eng_amr_moo_mnd_lit_slo_xho_ctl_swt_spa_fin_dyu_zul_hun_nor_tig_geo_guj_mol_por_ger_owc_sid_cze_est_lda_sun_fre_bat_jpn_tml_kor_urd_rus_bem_alb_tag_krd_heb_jav_cnt_ukr_tsn_grk_mlt_pol_lat_bul_arw_qcu_svk_glc_mcd_ewe_chh_bos_anl_dut_mao_rom_bam_swe_dgb_ind_tha_hau_knd_fbf_igb_uzb_hin_prs_tur_cic_vie_sod_swa_tsw_ses	-0.0138360192029826	-0.0325726147206448	0.974085213684949
20	amr_ukr_cic_pan_anl_sod_aeg_urd_aze_tur_ewe_jav_fbf_bos_nor_bsq_ger_gam_ven_mnd_swe_prs_swt_svk_zul_rus_est_bem_xho_fin_lat_tig_geo_mcd_glc_krd_fre_heb_wly_alb_hun_yor_tag_rom_mly_jpn_tml_kor_afr_grk_tsn_pol_ind_dut_hau_sun_cnt_lit_tsw_bul_mlt_cze_guj_spa_ita_qcu_scr_ctl_slo_moo_amh_ben_sid_hin_mao_mol_bam_eng_dgb_bat_tha_owc_knd_ses_igb_azi_por_arw_uzb_akn_vie_chh_dyu_swa_lda	0.142602355862234	0.335949557348831	0.737665667053743
21	mlt_rus_moo_urd_sid_owc_hau_spa_azi_aze_ewe_jav_bam_guj_ben_bsq_prs_gam_xho_cnt_glc_eng_tsn_rom_swt_mol_est_akn_ses_hun_grk_amr_geo_pol_swe_slo_mcd_sod_anl_ukr_fin_yor_mao_por_mly_jpn_tml_kor_bos_ctl_fbf_scr_sun_bul_chh_bat_mnd_afr_swa_krd_wly_lit_lat_pan_nor_qcu_dut_cze_svk_igb_amh_ger_tig_fre_tag_hin_zul_arw_ven_ind_tha_aeg_knd_lda_bem_uzb_alb_ita_tur_dgb_vie_heb_cic_dyu_tsw	-0.777388542876045	-1.86846146666946	0.0648458039705813
22	anl_eng_yor_ger_amr_owc_sid_bos_azi_aze_ven_sun_fbf_ctl_por_bsq_bul_hau_cic_cnt_cze_ben_dyu_guj_xho_dut_hun_dgb_moo_fin_glc_tig_geo_lit_slo_nor_spa_sod_aeg_krd_est_swt_tag_scr_jav_jpn_tml_kor_rom_afr_tsn_swe_mao_grk_heb_mly_mnd_pan_ses_ukr_mlt_urd_lat_arw_prs_qcu_rus_mcd_hin_bem_chh_mol_amh_alb_bat_svk_igb_fre_lda_ind_tha_wly_knd_akn_zul_uzb_ita_pol_tur_bam_vie_gam_tsw_ewe_swa	0.167086670786281	0.393000870295931	0.695218248847424
23	sid_mcd_moo_ctl_owc_mlt_sod_pan_uzb_azi_bem_mao_cic_ita_por_bsq_hin_amh_akn_mnd_lat_eng_igb_bul_swt_guj_est_ses_swa_fin_svk_heb_geo_bos_pol_lit_mol_gam_tig_prs_hun_zul_ind_afr_bat_jpn_knd_kor_urd_ger_dyu_alb_sun_glc_hau_jav_cnt_ben_bam_nor_wly_swe_rus_fre_dut_qcu_spa_arw_grk_dgb_amr_ukr_aeg_slo_mly_krd_yor_scr_tsw_tag_tha_anl_tml_ven_fbf_aze_cze_rom_tur_ewe_vie_chh_lda_tsn_xho	-0.0288677696045011	-0.0679514285673743	0.945970180677577
24	sid_mcd_ven_slo_anl_amr_heb_pol_azi_tur_dgb_bat_swa_bos_prs_bsq_ukr_gam_ses_mnd_lat_krd_fbf_afr_moo_glc_est_yor_tsw_hun_ben_tig_geo_eng_ger_pan_guj_sod_owc_lit_fin_igb_ind_spa_sun_jpn_tml_kor_alb_ctl_akn_arw_mly_ita_amh_jav_cnt_mol_dyu_hin_wly_svk_scr_urd_por_qcu_fre_rom_swe_xho_hau_rus_aeg_bul_mao_grk_ewe_dut_swt_tag_tha_mlt_knd_tsn_cic_uzb_cze_nor_aze_bam_vie_chh_bem_zul_lda	0.109135955133383	0.256772032450706	0.797921961340087
25	tig_ukr_ewe_scr_anl_sod_amr_krd_azi_uzb_tsn_mao_swt_rom_mol_bsq_grk_sid_yor_mnd_nor_eng_lda_swe_akn_pol_hun_cic_swa_fin_prs_heb_geo_guj_svk_fre_ben_owc_wly_afr_est_dyu_bat_urd_tag_jpn_tml_kor_rus_cze_bam_ctl_ind_slo_amh_jav_cnt_ger_moo_pan_chh_por_hin_mcd_glc_qcu_lit_ita_bos_xho_aeg_dut_hau_lat_sun_bul_zul_spa_igb_mly_tha_mlt_knd_ses_ven_tur_arw_alb_aze_bem_vie_gam_tsw_fbf_dgb	-0.152298984683019	-0.359413920672209	0.720100258610635
26	amh_ukr_swt_urd_gam_wly_hau_alb_aze_uzb_ven_ind_dgb_ben_bul_bsq_hin_sod_ewe_mnd_nor_pol_akn_cze_dyu_mol_est_bem_tsw_fin_bos_owc_geo_guj_lat_por_arw_aeg_tig_glc_hun_fbf_mly_mcd_sun_jpn_tml_kor_pan_krd_swa_rom_bat_spa_mlt_mao_cnt_ctl_cic_slo_heb_ger_eng_svk_scr_qcu_fre_grk_swe_moo_sid_dut_amr_rus_jav_ita_lda_afr_igb_tag_tha_chh_knd_bam_yor_tur_prs_lit_azi_zul_vie_anl_tsn_xho_ses	-0.269178261845713	-0.636468136819587	0.526034779327051
27	owc_fre_cic_hin_anl_mlt_amr_grk_tur_uzb_akn_tag_ewe_bos_ita_bsq_krd_heb_dgb_cnt_pan_afr_dyu_mcd_zul_swe_est_yor_fbf_hun_urd_wly_geo_prs_lit_por_bul_hau_gam_spa_fin_tsn_mao_ger_sun_jpn_knd_kor_ctl_svk_moo_scr_jav_eng_sod_ind_mnd_nor_swa_alb_sid_guj_rom_mol_ben_qcu_lat_cze_slo_bem_amh_arw_aeg_glc_bat_rus_bam_ukr_lda_mly_tha_tig_tml_ses_tsw_azi_dut_pol_aze_ven_vie_chh_xho_igb_swt	-0.0688087399821437	-0.162045364125261	0.871621679554477
28	chh_por_swa_arw_heb_gam_owc_lat_tur_aze_bem_bat_bam_alb_pan_bsq_urd_hau_ven_mnd_slo_ctl_ses_krd_tsn_prs_fin_swt_fbf_est_bul_amr_geo_rus_swe_hin_ben_tig_mlt_lit_hun_xho_mly_eng_sun_jpn_knd_kor_pol_scr_ewe_dut_ind_ger_amh_mao_cnt_cze_cic_guj_sid_rom_spa_nor_svk_qcu_ita_fre_mol_tsw_aeg_mcd_wly_ukr_jav_grk_moo_afr_akn_tag_tha_sod_tml_zul_dgb_azi_bos_glc_uzb_yor_vie_anl_dyu_igb_lda	-0.0996877648340436	-0.235094147565336	0.814652535094986
29	sod_bos_bam_ben_sid_hau_tig_guj_azi_aze_yor_mao_dgb_por_pol_bsq_hin_owc_akn_mnd_arw_swe_bem_bul_dyu_krd_fin_ven_ewe_est_ita_chh_geo_scr_rus_nor_cze_mlt_aeg_mol_hun_fbf_bat_afr_sun_jpn_tml_kor_dut_pan_ses_urd_tag_spa_wly_jav_cnt_ukr_moo_alb_gam_eng_lat_grk_prs_qcu_ctl_svk_glc_swt_heb_ger_anl_lit_ind_slo_cic_fre_swa_mly_tha_amh_knd_tsw_zul_tur_mcd_rom_uzb_tsn_vie_amr_igb_lda_xho	-0.843365806075211	-2.03901164936455	0.0442869506047327
30	owc_pol_bam_arw_sod_chh_amh_hin_uzb_tur_lda_mao_bem_bos_spa_bsq_ben_hau_xho_cnt_bul_ita_ewe_slo_cic_rus_fin_ses_tsw_est_rom_gam_geo_fre_ger_dut_svk_wly_anl_scr_hun_tsn_bat_swe_mly_jpn_knd_kor_urd_lit_fbf_mol_tag_cze_tig_jav_mnd_krd_zul_ctl_mlt_por_pan_ukr_guj_qcu_glc_alb_afr_yor_heb_eng_amr_prs_sun_lat_ven_mcd_swa_ind_tha_aeg_tml_igb_dyu_aze_grk_nor_azi_swt_vie_sid_moo_dgb_akn	-0.461964061623964	-1.09691430028929	0.275511023774028
31	anl_dut_fbf_eng_gam_sod_heb_scr_tur_aze_dyu_mao_igb_rus_mcd_bsq_glc_aeg_swa_cnt_pan_nor_tsw_bul_lda_spa_fin_yor_zul_hun_lat_amr_geo_mol_rom_svk_prs_mlt_wly_hin_est_ewe_tag_cze_sun_jpn_knd_kor_krd_por_ven_bos_jav_swe_tig_mly_mnd_ukr_swt_fre_sid_lit_pol_arw_slo_qcu_ctl_ger_urd_akn_amh_ita_owc_alb_bat_grk_moo_ben_cic_ind_tha_chh_tml_dgb_ses_azi_afr_guj_uzb_bam_vie_hau_bem_xho_tsn	-1.07410261256389	-2.62387101115076	0.010161384018145
32	heb_hin_swa_grk_owc_hau_anl_urd_azi_uzb_ewe_mly_ses_dut_afr_bsq_swe_mlt_xho_mnd_arw_guj_moo_ita_cic_ukr_hun_swt_bem_est_bul_amh_geo_ctl_svk_lit_rus_gam_wly_mcd_fin_dgb_mao_ben_bat_jpn_knd_kor_krd_slo_tsn_ger_sun_nor_tig_jav_cnt_spa_bam_mol_sid_por_glc_lat_pan_qcu_rom_eng_prs_igb_aeg_scr_amr_alb_tag_pol_akn_cze_zul_ind_tha_sod_tml_yor_tsw_aze_fre_bos_tur_fbf_vie_chh_dyu_lda_ven	-0.596194129093791	-1.42344285370491	0.157954061056424
33	heb_swe_xho_prs_wly_gam_owc_spa_uzb_tur_cic_sun_yor_rus_bos_bsq_glc_tig_ses_cnt_eng_krd_dgb_arw_moo_ger_hun_zul_dyu_fin_fre_aeg_geo_mol_grk_hin_ben_sid_hau_dut_est_bem_mly_afr_bat_jpn_knd_kor_nor_ukr_lda_lit_mao_pan_amr_ind_mnd_slo_ewe_pol_sod_cze_guj_ctl_urd_qcu_mcd_rom_bul_akn_chh_alb_anl_lat_jav_scr_bam_por_igb_tag_tha_amh_tml_swt_ven_aze_ita_svk_azi_tsw_vie_mlt_swa_fbf_tsn	-0.271143411929655	-0.641276813874012	0.522920119698059
34	chh_pol_ses_lat_gam_mlt_hau_ukr_uzb_tur_bam_mly_fbf_spa_fre_bsq_rom_owc_moo_cnt_ctl_cze_tsn_afr_bem_arw_hun_xho_lda_est_mol_tig_geo_swe_eng_grk_glc_heb_aeg_nor_fin_cic_bat_slo_jav_jpn_knd_kor_ben_ita_dgb_svk_sun_por_sod_mao_mnd_urd_zul_mcd_wly_bos_ger_pan_bul_qcu_hin_guj_prs_ven_amh_krd_anl_alb_tag_scr_ewe_dut_dyu_ind_tha_sid_tml_swt_swa_azi_lit_rus_aze_akn_vie_amr_yor_igb_tsw	-0.52110838791012	-1.23945801939173	0.218294618711549
35	heb_ctl_swt_afr_amr_chh_gam_ben_azi_tur_zul_mao_tsn_eng_urd_bsq_por_wly_tsw_mnd_slo_mol_ses_ukr_lda_hin_hun_dgb_swa_est_glc_sid_geo_guj_mcd_spa_rus_tig_hau_cze_fin_igb_ind_pan_tag_jpn_knd_kor_alb_nor_ewe_bul_bat_svk_sod_jav_cnt_lit_akn_ita_mlt_lat_grk_ger_rom_qcu_bos_prs_krd_ven_aeg_arw_owc_swe_sun_pol_cic_dut_bem_mly_tha_anl_tml_moo_yor_uzb_fre_scr_aze_bam_vie_amh_dyu_xho_fbf	0.185588962818519	0.437042017209501	0.66309400865939
36	amr_prs_lda_krd_owc_hau_sod_swe_tur_uzb_yor_jav_zul_mcd_nor_bsq_svk_wly_igb_cnt_rom_mol_dgb_pol_akn_urd_fin_tsw_ven_est_scr_heb_geo_ben_afr_ctl_grk_aeg_sid_slo_hun_fbf_mao_ita_ind_jpn_knd_kor_eng_arw_dyu_fre_mly_cze_anl_bat_mnd_guj_swt_glc_mlt_pan_lat_bul_spa_qcu_lit_ger_rus_bem_tig_hin_amh_alb_tag_bos_xho_por_bam_sun_tha_gam_tml_moo_ewe_aze_dut_ukr_azi_tsn_vie_chh_ses_swa_cic	-0.478798633303215	-1.13964033589584	0.257362926176475
37	owc_rom_swa_cze_anl_mlt_sod_rus_tur_aze_fbf_bat_xho_lat_guj_bsq_mcd_amr_moo_cnt_glc_nor_bem_ukr_ven_urd_est_dgb_cic_fin_prs_tig_geo_bos_eng_spa_mol_aeg_sid_ben_hun_dyu_sun_svk_jav_jpn_tml_kor_arw_fre_akn_hin_ind_dut_chh_tag_mnd_pol_igb_lit_amh_swe_scr_ger_afr_qcu_bul_grk_ita_tsw_wly_ctl_hau_por_mao_krd_yor_alb_bam_mly_tha_heb_knd_ewe_lda_uzb_slo_pan_azi_zul_vie_gam_ses_tsn_swt	-0.363520645847116	-0.860965335821778	0.391471435723438
38	tig_ita_ses_por_gam_amh_anl_mol_uzb_aze_tsn_tag_ven_alb_pan_bsq_krd_wly_cic_cnt_dut_rom_zul_lit_moo_afr_hun_dyu_bam_est_hin_amr_geo_ben_cze_lat_scr_sid_mlt_grk_fin_fbf_sun_mcd_jav_jpn_knd_kor_pol_svk_bem_prs_ind_swe_owc_mao_mnd_fre_swt_nor_chh_arw_slo_ukr_bos_qcu_spa_bul_guj_akn_hau_eng_heb_glc_bat_ger_swa_ctl_ewe_mly_tha_aeg_tml_tsw_yor_tur_rus_urd_azi_dgb_vie_sod_lda_igb_xho	-1.02796213534032	-2.51221765187456	0.0137205520093025
39	tig_ukr_ven_eng_sod_gam_sid_cze_azi_uzb_cic_jav_bem_rus_guj_bsq_svk_heb_swa_cnt_ctl_scr_zul_grk_ewe_urd_est_bam_yor_fin_afr_hau_geo_fre_alb_lat_por_owc_anl_nor_hun_dgb_bat_ben_tag_jpn_tml_kor_mcd_rom_fbf_lit_mao_slo_amr_mly_mnd_pol_xho_spa_wly_glc_arw_dut_bos_qcu_bul_krd_hin_ses_aeg_pan_chh_ger_ind_swe_dyu_ita_igb_sun_tha_amh_knd_swt_akn_aze_mol_prs_tur_lda_vie_mlt_tsn_tsw_moo	-0.207883247176397	-0.490675930468127	0.624811456127897
40	tig_mol_zul_arw_hau_chh_amh_dut_uzb_tur_igb_mly_swt_grk_rom_bsq_bos_anl_swa_mnd_por_ctl_moo_spa_bem_ita_est_xho_dyu_fin_alb_sid_geo_bul_slo_urd_svk_aeg_mlt_swe_hun_ven_mao_cze_sun_jpn_knd_kor_pan_rus_tsw_ukr_ind_ger_gam_bat_cnt_scr_cic_lit_sod_hin_mcd_eng_lat_qcu_nor_guj_glc_ses_amr_ben_owc_fre_tag_afr_yor_krd_dgb_jav_tha_heb_tml_bam_lda_azi_prs_pol_aze_tsn_vie_wly_ewe_akn_fbf	-0.241386885483668	-0.57039809273866	0.569783277654534
41	chh_nor_dyu_ita_hau_sod_amr_afr_uzb_azi_cic_sun_zul_spa_eng_bsq_lat_sid_fbf_cnt_por_swe_ewe_alb_bam_mol_est_swa_xho_fin_svk_aeg_geo_rom_ukr_cze_lit_anl_gam_ben_hun_dgb_tag_pol_mly_jpn_knd_kor_ctl_pan_ses_grk_mao_ger_wly_bat_mnd_glc_yor_slo_owc_urd_fre_guj_bos_qcu_hin_scr_krd_bem_tig_prs_amh_dut_jav_bul_tsw_rus_lda_ind_tha_mlt_tml_moo_ven_aze_arw_mcd_tur_akn_vie_heb_igb_tsn_swt	-0.852211157720589	-2.0637522342505	0.0418272324246525
42	sod_mol_akn_scr_gam_sid_aeg_bul_azi_uzb_fbf_tag_dyu_rus_guj_bsq_ben_amr_bem_mnd_lit_ita_tsn_slo_yor_prs_hun_tsw_moo_fin_pol_heb_geo_grk_mcd_ger_bos_owc_mlt_swe_est_igb_bat_spa_mao_jpn_knd_kor_eng_nor_ewe_rom_ind_hin_chh_sun_cnt_ukr_swa_arw_amh_urd_cze_afr_ctl_qcu_fre_alb_glc_xho_hau_dut_anl_pan_mly_por_zul_lat_dgb_jav_tha_wly_tml_bam_swt_tur_svk_krd_aze_ses_vie_tig_lda_cic_ven	-0.350180669378154	-0.829084131180366	0.409179703815308
43	anl_cze_bem_lat_mlt_sid_aeg_slo_aze_azi_swt_sun_lda_glc_ita_bsq_pan_chh_cic_mnd_hin_ben_ses_lit_igb_grk_fin_tsw_bam_est_bul_gam_geo_svk_ukr_swe_guj_heb_amh_spa_hun_swa_mao_nor_ind_jpn_knd_kor_ctl_mol_tsn_pol_mly_fre_tig_bat_cnt_afr_ven_ger_amr_prs_arw_mcd_alb_qcu_eng_por_scr_ewe_wly_urd_owc_dut_jav_krd_yor_bos_xho_tag_tha_sod_tml_dyu_fbf_tur_rom_rus_uzb_moo_vie_hau_dgb_akn_zul	-0.493699427249579	-1.17443825571408	0.243218053052242
44	anl_por_zul_eng_chh_gam_sid_hin_uzb_azi_bem_tag_dgb_fre_alb_bsq_nor_tig_fbf_cnt_lat_ctl_moo_arw_dyu_afr_est_ewe_swt_fin_urd_wly_geo_bos_pol_ben_grk_aeg_heb_ukr_hun_tsw_ind_slo_jav_jpn_tml_kor_svk_krd_xho_swe_bat_scr_hau_sun_mnd_cze_bam_spa_sod_bul_guj_rom_prs_qcu_ita_mcd_ger_tsn_owc_lit_amr_glc_mao_dut_igb_pan_ses_mly_tha_amh_knd_cic_yor_aze_mol_rus_tur_swa_vie_mlt_akn_lda_ven	-0.612618269857215	-1.46484650533237	0.146335285843816
45	tig_lit_ewe_fre_chh_gam_sod_afr_aze_uzb_moo_tag_yor_krd_rus_bsq_urd_anl_igb_mnd_swe_alb_dgb_prs_dyu_guj_hun_cic_swa_fin_ita_hau_geo_ctl_dut_arw_hin_sid_owc_slo_est_ses_sun_bul_bat_jpn_knd_kor_ukr_bos_swt_ben_jav_pol_mlt_mao_cnt_lat_bem_scr_heb_grk_ger_por_nor_qcu_pan_rom_glc_xho_amh_spa_wly_mcd_mly_svk_zul_cze_bam_ind_tha_aeg_tml_akn_ven_tur_eng_mol_azi_lda_vie_amr_tsw_fbf_tsn	-0.662693786113862	-1.58686367895902	0.115937897284881
46	tig_arw_yor_slo_anl_sod_chh_bos_tur_uzb_ven_mao_moo_rom_pan_bsq_mol_gam_ewe_mnd_hin_afr_dgb_grk_akn_ger_est_lda_fbf_fin_ben_aeg_geo_bul_mcd_krd_nor_mlt_sid_glc_hun_swa_bat_fre_jav_jpn_tml_kor_dut_guj_tsw_pol_ind_swe_amh_sun_cnt_cze_bem_ukr_wly_por_svk_eng_rus_qcu_urd_spa_ctl_bam_owc_prs_amr_alb_tag_lat_cic_scr_swt_mly_tha_hau_knd_igb_zul_azi_ita_lit_aze_tsn_vie_heb_ses_dyu_xho	-0.0171227116646331	-0.0403496607728909	0.96790085869105
47	amr_fre_xho_ctl_gam_aeg_amh_cze_uzb_tur_moo_sun_akn_svk_mol_bsq_por_owc_swt_mnd_lat_afr_yor_guj_ses_eng_est_tsw_dyu_fin_glc_sid_geo_swe_rom_urd_grk_hau_heb_prs_hun_zul_bat_pol_tag_jpn_tml_kor_lit_dut_bam_slo_jav_bul_sod_mly_cnt_ben_swa_ita_wly_rus_bos_nor_ger_qcu_mcd_alb_scr_bem_mlt_hin_tig_krd_mao_ukr_dgb_pan_igb_ind_tha_anl_knd_fbf_ewe_azi_arw_spa_aze_cic_vie_chh_lda_ven_tsn	-0.45736651165538	-1.08564738244732	0.280441145713834
48	gam_bul_dgb_arw_anl_hau_amr_krd_aze_uzb_zul_mly_xho_pan_spa_bsq_bos_heb_tsn_mnd_swe_lat_lda_eng_ses_hin_est_ewe_bam_fin_rus_tig_geo_nor_slo_mcd_dut_sod_owc_svk_hun_swt_jav_fre_sun_jpn_knd_kor_prs_ctl_bem_guj_mao_grk_aeg_tag_cnt_glc_dyu_urd_wly_scr_por_ben_alb_qcu_mol_ita_lit_fbf_mlt_cze_amh_afr_bat_pol_moo_ukr_cic_ind_tha_chh_tml_igb_akn_tur_rom_ger_azi_tsw_vie_sid_ven_yor_swa	0.747329185494846	1.7721632193184	0.0796424008372904
49	amh_arw_bem_pol_tig_heb_sod_alb_tur_aze_yor_jav_bam_scr_afr_bsq_mol_wly_zul_mnd_eng_fre_moo_rom_lda_grk_hun_xho_igb_fin_bos_mlt_geo_ger_prs_lit_swe_amr_hau_por_est_ses_ind_pan_sun_jpn_knd_kor_slo_hin_fbf_glc_mly_mcd_anl_bat_cnt_ben_dyu_urd_sid_guj_spa_lat_ukr_qcu_krd_rus_cze_akn_aeg_ita_gam_nor_tag_svk_swt_dut_cic_mao_tha_owc_tml_ven_swa_azi_ctl_bul_uzb_tsw_vie_chh_dgb_tsn_ewe	-0.160908029528591	-0.379831920750354	0.704936202094264
50	tig_ita_xho_alb_amh_aeg_mlt_grk_uzb_aze_ses_jav_tsw_urd_slo_bsq_pan_amr_dyu_cnt_eng_hin_swa_ctl_bam_ben_est_cic_bem_fin_nor_gam_geo_prs_glc_bul_pol_hau_sod_rus_hun_igb_tag_krd_bat_jpn_knd_kor_mcd_svk_yor_dut_ind_mol_chh_mao_mnd_scr_ven_cze_owc_rom_bos_ukr_spa_qcu_swe_por_fre_zul_anl_lit_wly_guj_mly_lat_ewe_afr_akn_sun_tha_heb_tml_fbf_lda_azi_ger_arw_tur_tsn_vie_sid_moo_swt_dgb	-0.428163571774362	-1.01586709148769	0.312328277126114
51	tig_ger_bam_pol_amr_owc_aeg_slo_uzb_aze_swt_mao_swa_hin_guj_bsq_swe_anl_dgb_mnd_glc_lit_zul_mcd_ewe_rom_est_akn_cic_hun_prs_sid_geo_ukr_urd_bul_krd_chh_heb_scr_fin_moo_mly_ita_sun_jpn_knd_kor_dut_eng_bem_lat_jav_bos_mlt_tag_cnt_por_ven_ctl_wly_svk_rus_spa_fre_qcu_arw_mol_ben_lda_sod_alb_gam_cze_bat_pan_fbf_afr_yor_ind_tha_hau_tml_xho_ses_azi_nor_grk_tur_tsw_vie_amh_igb_dyu_tsn	-0.470739386403159	-1.11783415868965	0.266517160743271
52	aeg_ukr_dyu_afr_tig_hau_chh_grk_azi_uzb_lda_jav_tsn_ita_rom_bsq_slo_mlt_ven_mnd_dut_fre_tsw_glc_swa_lit_est_akn_ewe_fin_pol_gam_geo_ben_urd_arw_guj_wly_sid_mol_hun_fbf_sun_ctl_ind_jpn_knd_kor_hin_pan_bem_ger_mly_bos_amr_bat_cnt_bul_cic_scr_amh_nor_alb_swe_eng_qcu_prs_por_spa_swt_heb_svk_anl_krd_tag_lat_bam_rus_igb_mao_tha_sod_tml_dgb_ses_tur_mcd_cze_aze_yor_vie_owc_xho_zul_moo	-0.0103980534187391	-0.0244798490496559	0.980522306813571
53	amr_bul_dyu_mcd_sid_tig_mlt_ita_aze_azi_ven_ind_ewe_arw_cze_bsq_pan_chh_dgb_cnt_rom_guj_xho_hin_igb_urd_fin_lda_swa_est_ctl_hau_geo_alb_lat_bos_prs_wly_amh_spa_hun_moo_tag_slo_sun_jpn_tml_kor_dut_ben_bam_scr_jav_ukr_aeg_mao_mnd_eng_swt_krd_gam_swe_rus_nor_grk_qcu_ger_glc_fre_fbf_heb_afr_sod_lit_bat_svk_cic_por_yor_mly_tha_anl_knd_tsn_bem_uzb_pol_mol_tur_ses_vie_owc_akn_zul_tsw	-0.200432303162944	-0.472967114614359	0.637344832079479
54	amr_swe_ven_urd_sid_chh_gam_bul_aze_uzb_fbf_mao_xho_glc_cze_bsq_eng_hau_ses_cnt_grk_slo_ewe_lit_dyu_rom_hun_bam_akn_est_hin_wly_geo_ben_ctl_krd_dut_amh_owc_pol_fin_dgb_sun_afr_ind_jpn_tml_kor_alb_pan_zul_svk_bat_spa_mlt_mly_mnd_ita_lda_lat_sod_bos_prs_mol_ukr_qcu_guj_por_arw_bem_tig_fre_heb_scr_jav_nor_swa_ger_tsw_tag_tha_anl_knd_moo_yor_azi_rus_mcd_tur_tsn_vie_aeg_swt_cic_igb	-0.659553692150035	-1.5796662792591	0.11757868274626
55	hau_prs_bam_scr_gam_anl_amh_ukr_tur_azi_swa_sun_ses_cze_fre_bsq_mol_wly_lda_mnd_afr_lit_fbf_eng_cic_alb_est_dgb_ewe_hun_pan_mlt_geo_rom_spa_bos_ita_tig_sid_nor_fin_ven_mao_grk_mly_jpn_knd_kor_urd_arw_akn_pol_tag_guj_chh_bat_cnt_dut_bem_rus_heb_lat_bul_svk_slo_qcu_krd_ben_glc_moo_amr_ctl_owc_swe_jav_ger_tsn_por_yor_ind_tha_aeg_tml_tsw_xho_aze_mcd_hin_uzb_dyu_vie_sod_igb_swt_zul	-0.305337346048576	-0.723056229098163	0.471459916805085
56	amr_afr_moo_ukr_owc_tig_chh_fre_tur_uzb_swa_bat_ewe_cze_glc_bsq_mol_wly_xho_cnt_guj_ctl_lda_scr_cic_dut_est_zul_akn_hun_bos_mlt_geo_ita_krd_rom_pol_anl_hau_nor_fin_fbf_tag_prs_sun_jpn_knd_kor_bul_swe_tsw_por_mly_hin_heb_jav_mnd_urd_yor_spa_sod_lit_arw_alb_ben_qcu_rus_lat_mcd_ven_sid_grk_amh_pan_ind_eng_bem_svk_tsn_mao_tha_aeg_tml_swt_dgb_azi_slo_ger_aze_dyu_vie_gam_ses_igb_bam	-0.696749844731298	-1.6702020956662	0.0982418805988007
57	amh_afr_lda_scr_mlt_aeg_sid_cze_tur_azi_dgb_mly_igb_mcd_fre_bsq_ben_chh_moo_cnt_arw_alb_zul_krd_dyu_ita_hun_ewe_swa_fin_por_tig_geo_rom_bul_ukr_svk_amr_owc_rus_est_ses_ind_spa_tag_jpn_knd_kor_guj_mol_akn_pol_bat_urd_sod_mao_mnd_eng_yor_nor_anl_glc_bos_prs_lat_qcu_ger_swe_grk_bem_heb_dut_gam_slo_jav_ctl_tsn_lit_bam_sun_tha_hau_tml_ven_swt_uzb_hin_pan_aze_fbf_vie_wly_xho_tsw_cic	0.144342722241666	0.339862753751192	0.734726266321033
58	heb_ger_bem_lat_hau_wly_owc_afr_uzb_tur_yor_jav_zul_grk_urd_bsq_mol_amr_tsn_cnt_alb_slo_dgb_por_cic_rom_est_ewe_swa_hun_prs_sod_geo_ctl_pan_rus_cze_mlt_amh_svk_fin_lda_bat_lit_mly_jpn_tml_kor_dut_mcd_ses_glc_tag_ben_aeg_sun_mnd_ita_xho_arw_gam_bos_pol_eng_guj_qcu_nor_ukr_fre_bam_anl_scr_sid_spa_ind_bul_igb_swe_akn_mao_tha_tig_knd_dyu_tsw_azi_hin_krd_aze_swt_vie_chh_ven_moo_fbf	-0.383432739131228	-0.910470279210904	0.364928331304799
59	wly_mol_igb_swe_aeg_mlt_amr_spa_uzb_azi_swa_mao_yor_urd_ctl_bsq_ben_tig_akn_cnt_krd_alb_tsw_por_zul_glc_hun_dgb_ewe_est_guj_sod_geo_pan_lat_lit_rus_heb_anl_dut_fin_ven_sun_hin_jav_jpn_tml_kor_fre_prs_fbf_ukr_ind_pol_amh_mly_mnd_arw_dyu_scr_sid_svk_grk_nor_bul_qcu_ger_mcd_afr_tsn_chh_cze_owc_eng_bat_slo_lda_bos_cic_tag_tha_gam_knd_swt_bem_aze_ita_rom_tur_bam_vie_hau_ses_moo_xho	-0.465447313593323	-1.10647981192861	0.271372827361279
60	chh_krd_cic_glc_amr_hau_aeg_rus_azi_tur_fbf_mao_ewe_mol_afr_bsq_bul_owc_tsw_mnd_por_guj_xho_swe_yor_grk_est_igb_akn_hun_ger_amh_geo_hin_prs_ita_lit_sid_heb_urd_fin_bam_bat_ukr_ind_jpn_tml_kor_scr_rom_lda_alb_tag_ctl_wly_mly_cnt_spa_tsn_cze_anl_svk_mcd_ben_dut_qcu_pol_pan_arw_ses_tig_lat_mlt_fre_jav_bos_dgb_slo_moo_sun_tha_sod_knd_bem_swa_aze_nor_eng_uzb_swt_vie_gam_zul_ven_dyu	-0.0511370366194523	-0.120469287947021	0.904371292494497
61	chh_pan_igb_glc_heb_aeg_mlt_ita_aze_uzb_swa_ind_xho_ukr_svk_bsq_bos_sod_dyu_cnt_scr_krd_dgb_lat_ses_arw_est_yor_fbf_hun_lit_amr_geo_ctl_bul_guj_rus_owc_amh_spa_fin_ven_jav_afr_tag_jpn_tml_kor_ben_urd_swt_slo_sun_por_tig_mly_mnd_eng_moo_alb_wly_swe_fre_mol_pol_qcu_rom_hin_cze_cic_gam_ger_anl_prs_mao_mcd_akn_dut_lda_bat_tha_hau_knd_tsw_zul_tur_grk_nor_azi_bam_vie_sid_tsn_ewe_bem	-0.234954674151014	-0.55458862595124	0.580507375063735
62	anl_swe_bem_lit_gam_sod_owc_ukr_uzb_azi_zul_tag_dyu_pan_prs_bsq_bos_aeg_fbf_cnt_krd_ctl_cic_bul_swa_hin_fin_akn_igb_est_ger_wly_geo_glc_mol_afr_pol_amh_hau_rom_hun_dgb_bat_slo_mly_jpn_tml_kor_urd_cze_yor_guj_ind_nor_mlt_sun_mnd_grk_ses_arw_tig_fre_alb_eng_mcd_qcu_lat_dut_ben_swt_chh_svk_amr_por_jav_ita_tsw_rus_ven_mao_tha_sid_knd_ewe_lda_aze_spa_scr_tur_xho_vie_heb_tsn_bam_moo	-0.344258592168972	-0.815631228671807	0.416795143972062
63	chh_afr_dgb_rom_mlt_tig_gam_ukr_tur_uzb_lda_sun_swa_urd_lit_bsq_spa_owc_xho_mnd_guj_grk_bam_lat_ses_bul_fin_swt_igb_hun_por_sod_geo_ita_pan_arw_hin_heb_wly_rus_est_akn_bat_scr_mly_jpn_knd_kor_alb_dut_zul_pol_ind_slo_anl_tag_cnt_mol_yor_ben_hau_mcd_svk_cze_glc_qcu_ger_krd_nor_cic_amr_swe_sid_eng_mao_prs_ven_ctl_bem_jav_tha_aeg_tml_moo_tsn_azi_bos_fre_aze_dyu_vie_amh_tsw_ewe_fbf	-0.155736749957351	-0.367474844462722	0.714099789727338
64	amr_guj_lda_scr_hau_heb_mlt_rom_uzb_azi_ewe_sun_dyu_ctl_hin_bsq_pol_amh_tsw_cnt_svk_spa_swa_prs_akn_pan_est_bam_ses_fin_rus_aeg_geo_cze_krd_swe_lit_wly_anl_glc_hun_swt_bat_alb_ind_jpn_tml_kor_ita_ukr_bem_ben_mly_lat_sod_mao_mnd_fre_ven_mcd_sid_eng_por_grk_mol_qcu_urd_bos_ger_igb_owc_slo_gam_bul_tag_nor_dgb_arw_tsn_jav_tha_tig_knd_cic_moo_aze_dut_afr_tur_fbf_vie_chh_zul_yor_xho	-0.637103080849586	-1.52264896915603	0.131239720584825
65	aeg_dut_ewe_ben_chh_anl_gam_ger_uzb_aze_moo_sun_ven_eng_prs_bsq_krd_hau_dgb_cnt_afr_spa_yor_ukr_tsn_lat_fin_bam_fbf_hun_guj_owc_geo_alb_bul_glc_lit_amr_tig_pol_est_tsw_tag_mcd_mao_jpn_knd_kor_slo_por_ses_mol_ind_hin_amh_jav_mnd_cze_dyu_rom_heb_bos_rus_ita_svk_qcu_pan_nor_ctl_cic_mlt_scr_sod_urd_mly_swe_zul_grk_lda_bat_tha_sid_tml_swt_igb_tur_arw_fre_azi_akn_vie_wly_swa_xho_bem	-0.173597524077225	-0.409703413061998	0.682965695835076
66	owc_pol_swa_ben_hau_wly_sod_dut_aze_uzb_ven_bat_tsn_rom_cze_bsq_alb_anl_igb_cnt_fre_scr_dgb_lit_bam_grk_hun_ses_akn_fin_afr_heb_geo_por_bul_bos_mol_gam_amh_spa_est_fbf_sun_guj_tag_jpn_knd_kor_swe_mcd_ewe_urd_mly_eng_aeg_ind_mnd_prs_xho_pan_chh_slo_hin_glc_lat_qcu_rus_arw_nor_yor_mlt_ctl_tig_ger_mao_krd_lda_ukr_moo_jav_tha_amr_tml_dyu_zul_azi_ita_svk_tur_cic_vie_sid_tsw_swt_bem	0.398811286939312	0.940775922209136	0.349256942525977
67	amh_glc_yor_svk_chh_mlt_aeg_urd_tur_uzb_zul_tag_dgb_nor_ctl_bsq_rus_sod_bam_mnd_scr_por_ses_slo_moo_ger_hun_akn_swa_est_cze_anl_geo_mcd_mol_bul_rom_wly_hau_arw_fin_dyu_mao_spa_bat_jpn_tml_kor_afr_bos_fbf_ben_mly_ukr_sid_sun_cnt_ita_swt_eng_gam_fre_prs_alb_lat_qcu_pol_hin_lit_tsn_amr_grk_tig_dut_ind_swe_ven_krd_cic_jav_tha_owc_knd_tsw_ewe_azi_pan_guj_aze_igb_vie_heb_xho_lda_bem	-0.812302757657074	-1.96187511267057	0.0527669404347628
68	hau_bos_dgb_krd_chh_anl_gam_grk_uzb_tur_moo_ind_igb_svk_nor_bsq_guj_mlt_dyu_mnd_cze_slo_ses_bul_fbf_lat_fin_ewe_yor_hun_lit_wly_geo_prs_alb_pan_por_owc_amr_mcd_est_swa_tag_eng_jav_jpn_tml_kor_rom_mol_swt_arw_mly_fre_heb_sun_cnt_urd_tsn_ben_sod_ctl_ukr_spa_pol_qcu_ita_hin_swe_akn_aeg_scr_amh_dut_bat_glc_bam_afr_xho_mao_tha_tig_knd_ven_cic_azi_rus_ger_aze_bem_vie_sid_zul_tsw_lda	-0.132646551707812	-0.312582977108731	0.755297346497831
69	hau_svk_bam_mol_sod_wly_chh_por_aze_azi_lda_bat_zul_bos_krd_bsq_swe_aeg_xho_cnt_scr_ukr_cic_glc_swa_ctl_est_igb_fbf_hun_guj_amr_geo_ben_rom_alb_nor_gam_mlt_lit_fin_ewe_sun_pan_mly_jpn_knd_kor_spa_slo_moo_pol_mao_arw_tig_ind_mnd_bul_swt_afr_amh_grk_ita_prs_eng_qcu_hin_rus_ger_dyu_owc_dut_heb_cze_tag_mcd_tsw_lat_bem_jav_tha_anl_tml_ven_tsn_tur_urd_fre_uzb_yor_vie_sid_dgb_akn_ses	-0.755641827754082	-1.81837761274421	0.0722254567810695
70	tig_nor_ven_arw_amr_hau_wly_pan_azi_tur_ewe_tag_tsn_ita_bos_bsq_hin_gam_dyu_mnd_dut_ben_bem_spa_moo_cze_est_akn_yor_fin_guj_aeg_geo_rom_fre_mol_ctl_sod_amh_lit_hun_ses_mly_lat_jav_jpn_knd_kor_mcd_prs_bam_grk_bat_por_anl_mao_cnt_scr_igb_bul_heb_urd_ukr_swe_afr_qcu_ger_alb_svk_tsw_owc_eng_sid_krd_ind_slo_fbf_rus_swt_sun_tha_mlt_tml_swa_dgb_uzb_glc_pol_aze_xho_vie_chh_zul_lda_cic	0.0773504131445884	0.18206571256547	0.855927419934278
71	amr_bos_ven_urd_tig_hau_heb_ger_uzb_azi_ewe_jav_dgb_pol_krd_bsq_spa_chh_swa_mnd_glc_arw_swt_bul_tsn_prs_fin_igb_ses_hun_fre_amh_geo_alb_svk_cze_mol_wly_gam_ukr_est_fbf_sun_scr_bat_jpn_tml_kor_nor_mcd_yor_pan_mao_afr_owc_mly_cnt_slo_tsw_ben_aeg_por_rus_dut_swe_qcu_lit_eng_ita_dyu_mlt_grk_sid_ctl_ind_hin_bam_lat_akn_tag_tha_anl_knd_cic_lda_aze_rom_guj_tur_zul_vie_sod_xho_moo_bem	-0.548153847915787	-1.30472950563147	0.195204352523629
72	chh_por_akn_mol_tig_mlt_gam_slo_aze_tur_tsn_tag_lda_svk_dut_bsq_afr_sid_xho_mnd_lat_alb_swt_ger_dgb_lit_fin_fbf_bem_hun_ctl_anl_geo_scr_rom_grk_spa_hau_amr_swe_est_swa_mao_ukr_sun_jpn_knd_kor_eng_mcd_tsw_glc_mly_cze_heb_jav_cnt_bul_dyu_ita_amh_fre_pan_arw_urd_qcu_rus_ben_bos_cic_sod_nor_owc_guj_ind_prs_moo_krd_igb_bat_tha_wly_tml_ven_zul_uzb_pol_hin_azi_ses_vie_aeg_bam_yor_ewe	-0.505855875341305	-1.20671456521517	0.23060262429437
73	gam_bul_swa_nor_owc_heb_anl_bos_tur_aze_ses_jav_xho_mcd_scr_bsq_alb_tig_zul_mnd_cze_rom_ewe_mol_dyu_pol_fin_dgb_ven_hun_afr_amh_geo_svk_por_slo_ukr_hau_mlt_lat_est_moo_ind_fre_bat_jpn_tml_kor_krd_lit_lda_ger_mly_swe_wly_sun_cnt_ita_bam_dut_amr_arw_spa_guj_ben_qcu_eng_hin_pan_igb_sid_grk_sod_urd_tag_rus_tsw_glc_akn_mao_tha_aeg_knd_yor_cic_azi_prs_ctl_uzb_bem_vie_chh_tsn_swt_fbf	-0.351750338343493	-0.832788856342254	0.407097392442669
74	amr_swe_bem_guj_anl_amh_sid_dut_uzb_tur_xho_ind_yor_hin_cze_bsq_lit_owc_dgb_cnt_ita_glc_akn_por_swa_rus_hun_ven_cic_est_ukr_aeg_geo_alb_fre_ctl_svk_heb_chh_ben_fin_swt_mao_rom_mly_jpn_tml_kor_spa_nor_tsw_krd_sun_arw_tig_tag_mnd_mcd_moo_prs_wly_pan_mol_ger_pol_qcu_bul_slo_lat_bam_hau_eng_sod_grk_bat_afr_lda_bos_igb_jav_tha_gam_knd_zul_ewe_aze_scr_urd_azi_tsn_vie_mlt_fbf_dyu_ses	-0.425403271101449	-1.01139033499536	0.314453807130154
75	owc_rom_zul_nor_mlt_gam_hau_eng_azi_tur_xho_ind_bem_swe_spa_bsq_arw_amh_swt_cnt_afr_bul_dgb_dut_tsn_guj_hun_lda_cic_fin_ukr_anl_geo_pan_por_mol_lit_heb_wly_glc_est_dyu_mao_bos_tag_jpn_tml_kor_mcd_rus_yor_alb_mly_fre_chh_bat_mnd_ben_bam_urd_sod_ger_pol_hin_grk_qcu_krd_slo_scr_ven_aeg_ctl_sid_ita_jav_lat_igb_prs_ewe_sun_tha_amr_knd_ses_swa_uzb_svk_cze_aze_moo_vie_tig_akn_fbf_tsw	0.525804038343382	1.24611889024639	0.215850664777582
76	chh_prs_bam_scr_tig_anl_owc_glc_aze_azi_xho_jav_swa_alb_bul_bsq_krd_aeg_ewe_cnt_pol_mcd_fbf_rom_swt_fre_fin_lda_yor_hun_ukr_amh_geo_urd_dut_afr_eng_mlt_wly_lat_est_ven_tag_lit_mao_jpn_knd_kor_slo_ger_dyu_grk_mly_por_amr_sun_mnd_guj_cic_arw_gam_ben_rus_ctl_mol_qcu_swe_pan_ita_moo_hau_spa_sid_svk_bat_hin_bem_bos_igb_ind_tha_sod_tml_akn_tsn_tur_cze_nor_uzb_dgb_vie_heb_ses_zul_tsw	0.134011805987248	0.315394630447753	0.753168682027959
77	anl_bul_akn_glc_owc_gam_amr_prs_tur_azi_ses_mly_zul_por_scr_bsq_pan_tig_yor_mnd_lit_ita_fbf_dut_tsn_mol_est_bem_dyu_hun_arw_sod_geo_urd_eng_slo_ukr_hau_chh_lat_fin_lda_tag_bos_jav_jpn_tml_kor_pol_svk_bam_hin_mao_ben_amh_bat_cnt_mcd_dgb_krd_sid_cze_rus_grk_nor_qcu_ger_afr_ctl_moo_aeg_swe_heb_guj_ind_alb_ewe_fre_xho_sun_tha_mlt_knd_swt_cic_aze_spa_rom_uzb_swa_vie_wly_tsw_igb_ven	0.452055812567073	1.0679976120111	0.28828602779081
78	gam_rom_ewe_svk_heb_sod_owc_mcd_aze_tur_ses_bat_cic_por_swe_bsq_afr_hau_akn_mnd_glc_pol_ven_krd_swa_lit_fin_moo_bam_hun_prs_tig_geo_eng_rus_scr_nor_mlt_wly_urd_est_lda_sun_bos_tag_jpn_tml_kor_arw_ukr_igb_spa_ind_hin_anl_jav_cnt_ben_dgb_dut_sid_fre_lat_mol_grk_qcu_guj_ger_cze_zul_chh_pan_amh_ctl_mao_ita_fbf_bul_bem_mly_tha_aeg_knd_swt_tsw_uzb_slo_alb_azi_xho_vie_amr_tsn_yor_dyu	0.00222554832080968	0.00523966173931057	0.995830597063261
79	chh_alb_tsw_urd_amr_gam_owc_hin_uzb_aze_igb_ind_tsn_rom_spa_bsq_ukr_sid_swt_cnt_mcd_ger_bam_eng_swa_lit_est_fbf_akn_fin_por_anl_geo_bos_arw_prs_pol_wly_mlt_dut_hun_bem_mao_cze_sun_jpn_knd_kor_bul_guj_ewe_nor_bat_mol_sod_mly_mnd_rus_ven_ita_tig_krd_lat_glc_ben_qcu_ctl_afr_scr_moo_amh_svk_hau_slo_tag_grk_dyu_pan_xho_jav_tha_heb_tml_yor_dgb_tur_swe_fre_azi_ses_vie_aeg_lda_zul_cic	0.0567620014530325	0.133635716111323	0.893979395469946
80	sod_eng_cic_grk_gam_tig_owc_ctl_tur_uzb_fbf_mao_dgb_swe_hin_bsq_rus_aeg_xho_cnt_glc_afr_ven_nor_dyu_bul_fin_bam_ses_est_scr_heb_geo_guj_rom_ukr_urd_chh_anl_prs_hun_zul_mly_lit_bat_jpn_knd_kor_bos_lat_tsw_krd_jav_mol_amr_tag_mnd_slo_swt_ita_wly_dut_alb_pan_ger_qcu_spa_cze_pol_swa_mlt_por_amh_fre_sun_mcd_moo_ben_akn_ind_tha_hau_tml_ewe_yor_aze_svk_arw_azi_lda_vie_sid_bem_igb_tsn	-0.847350920494502	-2.0451889309446	0.0436614601365451
81	tig_hin_xho_afr_amh_wly_heb_bul_tur_azi_swa_jav_moo_rus_swe_bsq_svk_aeg_ewe_mnd_guj_ukr_bam_slo_cic_mol_est_igb_zul_hun_glc_sid_geo_alb_grk_scr_cze_owc_anl_bos_fin_tsw_bat_ctl_ind_jpn_tml_kor_nor_pan_dyu_lat_mly_spa_sod_mao_cnt_mcd_yor_fre_mlt_urd_arw_lit_pol_qcu_rom_ger_ben_bem_gam_por_hau_ita_tag_prs_fbf_dut_dgb_sun_tha_chh_knd_lda_ven_aze_eng_krd_uzb_tsn_vie_amr_ses_akn_swt	-0.828807804941172	-1.99784339456192	0.0486548806097185
82	heb_bul_tsw_ctl_chh_anl_amh_eng_tur_aze_ses_tag_bam_pan_afr_bsq_krd_amr_xho_cnt_grk_scr_yor_arw_swa_ita_hun_tsn_igb_fin_lit_sod_geo_svk_alb_ukr_glc_mlt_sid_rom_est_dyu_sun_bos_mly_jpn_tml_kor_slo_mol_bem_fre_bat_guj_gam_mao_mnd_urd_dgb_swe_aeg_prs_pol_cze_hin_qcu_ger_mcd_por_lda_wly_spa_hau_nor_jav_ben_zul_rus_moo_ind_tha_owc_knd_akn_swt_azi_dut_lat_uzb_cic_vie_tig_ven_ewe_fbf	-0.156060556760009	-0.368096822104834	0.713637536025811
83	owc_slo_zul_krd_heb_tig_amh_ben_azi_tur_igb_mly_tsn_afr_ita_bsq_prs_hau_swt_cnt_dut_bul_lda_ctl_swa_eng_fin_yor_ewe_est_mcd_anl_geo_ukr_alb_glc_guj_wly_mlt_swe_hun_tsw_jav_scr_bat_jpn_tml_kor_mol_por_xho_pol_mao_lat_amr_ind_mnd_grk_bam_cze_chh_hin_nor_rus_ger_qcu_svk_rom_fre_fbf_gam_pan_sod_bos_sun_urd_dgb_arw_ven_tag_tha_aeg_knd_akn_ses_aze_spa_lit_uzb_moo_vie_sid_cic_dyu_bem	-0.278811111581002	-0.659561050286254	0.511165575996266
84	tig_lit_ewe_mcd_wly_amr_chh_spa_azi_uzb_cic_bat_swa_eng_cze_bsq_pan_mlt_tsw_mnd_ukr_rom_bem_bul_dgb_krd_est_swt_akn_fin_bos_sid_geo_afr_dut_nor_prs_gam_heb_scr_hun_ses_sun_ger_tag_jpn_knd_kor_slo_alb_fbf_ctl_ind_por_aeg_jav_cnt_rus_lda_fre_amh_mol_lat_ita_swe_qcu_ben_guj_svk_dyu_owc_grk_anl_glc_mao_urd_yor_arw_zul_mly_tha_hau_tml_igb_xho_tur_pol_hin_aze_ven_vie_sod_tsn_bam_moo	-0.220168534290124	-0.52022015302814	0.60414635506185
85	heb_por_swa_eng_mlt_wly_amh_prs_uzb_azi_zul_ind_dyu_svk_cze_bsq_slo_aeg_lda_mnd_rus_nor_ses_lit_xho_bos_hun_tsw_swt_est_ctl_gam_geo_lat_fre_mol_pan_amr_chh_ger_fin_moo_jav_swe_tag_jpn_knd_kor_scr_hin_tsn_mcd_mly_alb_owc_sun_cnt_krd_ewe_bul_anl_ukr_dut_ita_ben_qcu_rom_spa_guj_ven_sod_arw_hau_pol_bat_grk_cic_glc_yor_mao_tha_sid_tml_bem_akn_aze_afr_urd_tur_fbf_vie_tig_dgb_igb_bam	0.275874734664238	0.649720253178704	0.517474538297655
86	chh_mcd_bem_alb_gam_sid_aeg_fre_uzb_tur_ses_mly_dgb_arw_grk_bsq_slo_amr_tsw_cnt_swe_lat_ven_glc_tsn_por_hun_yor_zul_fin_svk_hau_geo_nor_dut_lit_ben_wly_heb_rus_est_swt_jav_ger_bat_jpn_knd_kor_eng_pol_swa_cze_ind_ukr_anl_tag_mnd_ctl_xho_bos_tig_mol_afr_guj_krd_qcu_ita_scr_spa_moo_amh_bul_mlt_rom_mao_hin_igb_prs_fbf_sun_tha_sod_tml_dyu_cic_azi_pan_urd_aze_akn_vie_owc_bam_ewe_lda	-0.538523528669235	-1.28491776964514	0.202012058909795
87	aeg_ben_cic_fre_gam_wly_owc_eng_aze_azi_tsw_mly_lda_grk_hin_bsq_lat_hau_ven_cnt_svk_alb_dgb_rom_bam_slo_fin_ses_dyu_hun_cze_sid_geo_por_pan_bos_bul_tig_heb_guj_est_zul_jav_ukr_bat_jpn_knd_kor_dut_glc_xho_spa_tag_nor_sod_mao_mnd_urd_ewe_arw_anl_ctl_ger_lit_swe_qcu_krd_pol_prs_yor_amh_rus_amr_mol_ind_mcd_swa_scr_igb_sun_tha_chh_tml_swt_fbf_tur_afr_ita_uzb_tsn_vie_mlt_akn_bem_moo	-0.0703777716447909	-0.166106562163756	0.868433676760759
88	sid_rus_ven_guj_gam_amh_amr_lat_azi_uzb_yor_tag_akn_pol_ukr_bsq_fre_anl_tsn_mnd_dut_swe_cic_hin_ses_glc_hun_zul_moo_fin_ben_aeg_geo_eng_ger_ita_grk_sod_chh_pan_est_swt_jav_urd_mao_jpn_knd_kor_alb_nor_bam_ctl_ind_spa_mlt_mly_cnt_cze_tsw_bos_owc_rom_scr_lit_arw_qcu_por_mol_bul_fbf_heb_svk_wly_prs_sun_mcd_lda_slo_bem_bat_tha_tig_tml_swa_ewe_tur_krd_afr_aze_dyu_vie_hau_xho_igb_dgb	-0.449922783549915	-1.06979855590584	0.287478731638345
89	gam_dut_akn_ctl_chh_heb_mlt_rus_uzb_aze_ewe_bat_lda_ben_afr_bsq_urd_anl_fbf_cnt_svk_nor_dyu_guj_igb_hin_est_bam_yor_hun_prs_tig_geo_spa_ukr_scr_bos_aeg_amr_lat_fin_ven_sun_pol_ind_jpn_tml_kor_cze_fre_zul_rom_tag_eng_owc_jav_mnd_grk_bem_lit_sid_pan_arw_krd_por_qcu_alb_glc_mcd_cic_wly_swe_sod_mol_mao_ita_swa_bul_dgb_mly_tha_hau_knd_swt_moo_azi_ger_slo_tur_xho_vie_amh_ses_tsw_tsn	-0.983999203950005	-2.39193043631455	0.0187720944798667
90	heb_ger_bam_prs_aeg_amr_sid_bos_uzb_azi_ses_jav_bem_afr_alb_bsq_ben_chh_fbf_cnt_ita_nor_tsw_glc_lda_por_est_swt_akn_fin_ctl_sod_geo_fre_krd_cze_eng_amh_tig_arw_hun_dgb_mly_swe_tag_jpn_tml_kor_spa_hin_ven_bul_mao_ukr_gam_sun_mnd_scr_igb_grk_mlt_lat_mol_urd_pan_qcu_lit_rus_slo_dyu_owc_dut_hau_rom_bat_guj_moo_mcd_yor_ind_tha_wly_knd_xho_ewe_tur_pol_svk_aze_zul_vie_anl_swa_cic_tsn	-0.265634890453508	-0.628375627173306	0.531298100236414
91	sod_lat_dyu_lit_wly_heb_gam_glc_aze_uzb_tsw_bat_moo_urd_scr_bsq_hin_tig_dgb_cnt_krd_cze_bem_svk_lda_slo_est_ewe_yor_hun_ukr_hau_geo_por_mol_pan_rom_amr_aeg_ger_fin_swt_jav_guj_sun_jpn_tml_kor_prs_eng_bam_mcd_mao_alb_chh_mly_mnd_pol_zul_dut_amh_swe_fre_ctl_afr_qcu_bos_rus_ita_igb_owc_ben_sid_arw_tag_grk_fbf_bul_ven_ind_tha_mlt_knd_akn_tsn_azi_spa_nor_tur_cic_vie_anl_ses_swa_xho	-0.746292083087553	-1.79239346316932	0.0763215978824612
92	owc_por_swt_ita_anl_sod_tig_svk_uzb_azi_zul_ind_lda_urd_ger_bsq_glc_hau_bem_cnt_lit_afr_dyu_spa_bam_dut_est_swa_cic_fin_arw_wly_geo_ben_rus_mol_pol_chh_sid_scr_hun_akn_bat_pan_mly_jpn_tml_kor_grk_cze_tsn_alb_jav_nor_aeg_sun_mnd_swe_igb_bul_amh_guj_ukr_ctl_eng_qcu_mcd_slo_lat_moo_amr_krd_mlt_fre_mao_prs_ven_rom_xho_tag_tha_heb_knd_yor_ses_tur_hin_bos_aze_dgb_vie_gam_ewe_tsw_fbf	0.585588629269306	1.38368964230108	0.169765675997942
93	amh_rom_bem_rus_chh_mlt_gam_urd_tur_uzb_ewe_mly_dyu_grk_ctl_bsq_bul_heb_dgb_cnt_pol_hin_lda_eng_cic_bos_est_tsn_yor_fin_pan_owc_geo_mcd_lit_alb_nor_sid_anl_cze_hun_fbf_bat_afr_mao_jpn_tml_kor_mol_svk_akn_lat_jav_krd_tig_tag_mnd_scr_bam_ben_amr_ukr_ger_swe_por_qcu_guj_slo_ita_tsw_aeg_glc_hau_arw_ind_dut_swa_prs_igb_sun_tha_sod_knd_swt_zul_aze_fre_spa_azi_moo_vie_wly_ven_xho_ses	0.0467507647985679	0.110111095583909	0.912558533068429
94	sod_bul_yor_pol_sid_chh_gam_arw_aze_uzb_tsn_ind_moo_slo_rus_bsq_dut_tig_bam_cnt_ukr_afr_akn_hin_tsw_lit_est_dgb_lda_fin_mol_aeg_geo_ben_krd_bos_ctl_hau_wly_cze_hun_fbf_mly_grk_mao_jpn_knd_kor_nor_pan_xho_por_bat_urd_anl_jav_mnd_glc_ven_ger_heb_lat_ita_scr_rom_qcu_spa_eng_alb_cic_amh_prs_mlt_swe_tag_guj_zul_fre_bem_sun_tha_amr_tml_ses_swa_tur_svk_mcd_azi_dyu_vie_owc_ewe_swt_igb	0.0488332066802817	0.114975916990928	0.908712089906543
95	aeg_urd_zul_alb_wly_anl_owc_mcd_uzb_aze_swt_jav_igb_dut_hin_bsq_spa_sid_tsw_cnt_ctl_pol_bam_scr_tsn_nor_fin_swa_bem_hun_fre_tig_geo_grk_guj_pan_slo_sod_chh_por_est_fbf_ind_lit_mly_jpn_tml_kor_bul_mol_cic_eng_bat_lat_amr_tag_mnd_cze_ven_ben_amh_ger_rus_ita_ukr_qcu_rom_swe_glc_xho_mlt_bos_heb_arw_mao_afr_dgb_krd_akn_sun_tha_hau_knd_yor_ses_azi_svk_prs_tur_ewe_vie_gam_lda_dyu_moo	0.093226617762915	0.219259710615214	0.826928247925159
96	sid_scr_dgb_ita_hau_tig_wly_mol_azi_tur_bem_bat_tsw_ctl_arw_bsq_nor_sod_cic_mnd_ger_slo_yor_glc_bam_pol_fin_lda_fbf_est_bos_amr_geo_lat_fre_lit_por_aeg_owc_ukr_hun_tsn_jav_hin_tag_jpn_tml_kor_bul_spa_akn_rom_sun_afr_gam_ind_cnt_guj_dyu_grk_chh_pan_dut_cze_svk_qcu_mcd_eng_krd_ewe_heb_urd_amh_alb_mao_ben_moo_swe_zul_mly_tha_mlt_knd_ses_igb_uzb_rus_prs_aze_swt_vie_anl_ven_xho_swa	-0.747682052634829	-1.80117979634769	0.0749154871898575
97	heb_rom_igb_fre_wly_tig_gam_spa_tur_aze_ven_bat_zul_slo_mcd_bsq_rus_hau_moo_cnt_krd_dut_dyu_ben_tsn_eng_est_akn_lda_hun_nor_amh_geo_glc_svk_afr_ukr_amr_mlt_cze_fin_fbf_tag_arw_sun_jpn_tml_kor_pol_bul_xho_ger_mly_por_chh_mao_mnd_bos_swt_mol_owc_guj_grk_swe_urd_qcu_pan_scr_hin_bam_anl_ctl_aeg_ita_ind_prs_yor_lit_bem_jav_tha_sod_knd_tsw_ses_azi_lat_alb_uzb_swa_vie_sid_cic_dgb_ewe	-0.0342965619127761	-0.0808009504620211	0.93577388331126
98	heb_svk_ven_rus_hau_amh_owc_hin_uzb_aze_tsw_sun_bem_mcd_lat_bsq_dut_aeg_ewe_cnt_cze_rom_xho_lit_yor_alb_fin_tsn_igb_hun_spa_amr_geo_guj_afr_ita_ben_tig_gam_ctl_est_cic_tag_ukr_bat_jpn_tml_kor_pan_bul_moo_swe_mao_krd_mlt_mly_mnd_eng_bam_grk_anl_slo_ger_bos_glc_qcu_mol_por_urd_akn_sid_arw_wly_pol_ind_fre_dyu_nor_swa_jav_tha_sod_knd_zul_dgb_tur_scr_prs_azi_lda_vie_chh_fbf_swt_ses	0.0741076191178857	0.174456888540281	0.861885630243068
99	anl_afr_dyu_nor_tig_heb_mlt_alb_tur_aze_yor_ind_akn_ukr_prs_bsq_lat_gam_bam_cnt_cze_por_ven_pan_swa_ctl_fin_bem_cic_hun_pol_sod_geo_guj_ger_mcd_rus_wly_amr_scr_est_zul_tag_urd_mly_jpn_tml_kor_dut_svk_tsn_ita_bat_rom_amh_mao_mnd_hin_swt_krd_chh_lit_mol_grk_bul_qcu_slo_glc_fre_fbf_owc_ben_aeg_arw_sun_bos_lda_swe_ewe_jav_tha_sid_knd_igb_ses_uzb_eng_spa_azi_moo_vie_hau_tsw_dgb_xho	-0.252840367150818	-0.597544201428907	0.551596319128352
100	chh_mcd_zul_ger_tig_wly_mlt_pol_tur_aze_xho_sun_ses_ben_afr_bsq_lat_anl_akn_mnd_lit_bul_bem_alb_lda_krd_fin_yor_moo_hun_rus_hau_geo_ctl_rom_nor_glc_heb_amh_bos_est_ewe_bat_pan_mao_jpn_tml_kor_fre_slo_tsn_mol_mly_svk_aeg_ind_cnt_prs_ven_cze_sod_hin_spa_eng_guj_qcu_ita_scr_arw_cic_gam_por_sid_dut_jav_ukr_dyu_swe_igb_tag_tha_owc_knd_tsw_swa_uzb_urd_grk_azi_bam_vie_amr_swt_dgb_fbf	-0.986665289164744	-2.40995702506766	0.0179225946588534
101	tig_spa_bem_prs_owc_mlt_gam_bul_azi_tur_lda_tag_ses_ctl_hin_bsq_slo_sid_igb_mnd_scr_bos_xho_alb_tsn_guj_hun_cic_fbf_fin_pan_sod_geo_por_dut_arw_rus_hau_amh_ita_est_ven_sun_pol_jav_jpn_knd_kor_lat_cze_swt_mol_ind_krd_aeg_mao_cnt_eng_akn_fre_wly_swe_glc_ger_ben_qcu_afr_grk_urd_swa_anl_nor_heb_rom_mly_lit_tsw_ukr_dyu_bat_tha_amr_tml_dgb_moo_uzb_mcd_svk_aze_ewe_vie_chh_bam_zul_yor	0.199828857077492	0.470105239037234	0.639380375839544
102	amr_swe_igb_scr_chh_mlt_wly_mcd_aze_tur_bem_tag_dyu_fre_bos_bsq_glc_tig_ven_cnt_ger_rom_swt_bul_moo_por_hun_lda_bam_fin_krd_anl_geo_ukr_ben_slo_lat_gam_aeg_grk_est_yor_sun_eng_bat_jpn_tml_kor_nor_ctl_dgb_lit_ind_guj_amh_mao_mnd_prs_xho_spa_sid_svk_cze_rus_urd_qcu_hin_afr_mol_ewe_hau_arw_owc_ita_mly_pan_fbf_alb_tsn_jav_tha_heb_knd_tsw_zul_uzb_pol_dut_azi_swa_vie_sod_ses_akn_cic	-0.920458845960267	-2.23430033979377	0.0278591193679824
103	mlt_slo_lda_spa_wly_gam_amh_dut_aze_uzb_tsn_mao_swa_svk_eng_bsq_ben_anl_yor_mnd_ita_grk_ven_prs_zul_bos_hun_xho_fbf_fin_nor_hau_geo_alb_afr_krd_hin_chh_amr_pan_est_akn_ind_mcd_mly_jpn_tml_kor_mol_guj_dyu_scr_tag_por_sod_sun_cnt_pol_bam_lat_tig_rom_ukr_ger_swe_qcu_lit_ctl_glc_dgb_heb_urd_owc_rus_bat_cze_tsw_arw_bem_jav_tha_aeg_knd_ses_ewe_azi_fre_bul_tur_cic_vie_sid_igb_swt_moo	-0.143601683552443	-0.338557321252769	0.735706406639075
104	mlt_scr_lda_grk_chh_wly_anl_prs_azi_uzb_dyu_bat_swt_swe_svk_bsq_urd_heb_bem_mnd_bul_por_xho_nor_igb_slo_fin_swa_bam_est_lat_owc_geo_pan_ben_alb_fre_hau_gam_rus_hun_fbf_tag_ger_jav_jpn_tml_kor_guj_glc_ewe_arw_mao_hin_aeg_ind_cnt_cze_moo_mol_sid_spa_krd_afr_pol_qcu_mcd_rom_ctl_tsw_amr_bos_sod_ukr_mly_dut_akn_lit_ven_sun_tha_tig_knd_tsn_ses_aze_ita_eng_tur_cic_vie_amh_yor_dgb_zul	0.0931184725793062	0.219063841829458	0.82708037217019
105	mlt_spa_igb_scr_amr_chh_aeg_guj_tur_aze_fbf_mao_xho_svk_rus_bsq_glc_owc_dgb_cnt_pan_ita_zul_slo_moo_cze_hun_ses_swt_fin_mcd_tig_geo_grk_mol_dut_pol_sod_gam_por_est_ewe_jav_rom_mly_jpn_tml_kor_bul_nor_bam_ctl_tag_eng_anl_sun_mnd_ger_akn_alb_amh_prs_hin_lit_krd_qcu_afr_fre_ben_lda_sid_bos_heb_urd_bat_lat_cic_arw_ven_ind_tha_wly_knd_dyu_bem_uzb_swe_ukr_azi_yor_vie_hau_tsw_tsn_swa	0.025539833174718	0.0601327176950762	0.952178964010361
106	amh_pol_bam_ukr_heb_hau_aeg_scr_aze_azi_tsn_mly_dgb_dut_ger_bsq_guj_tig_igb_mnd_swe_cze_ven_afr_bem_grk_hun_zul_moo_fin_slo_mlt_geo_bul_rus_arw_prs_gam_wly_pan_est_akn_mao_rom_jav_jpn_tml_kor_alb_ita_swa_urd_tag_spa_sid_bat_cnt_glc_tsw_mol_anl_por_ctl_hin_nor_qcu_ben_fre_lat_xho_chh_krd_sod_eng_ind_mcd_ewe_lit_cic_sun_tha_owc_knd_yor_swt_uzb_svk_bos_tur_dyu_vie_amr_ses_fbf_lda	0.0024341612219929	0.00573012757679342	0.995440318424872
107	owc_ctl_tsw_mol_gam_sod_hau_ita_azi_tur_lda_sun_bam_alb_urd_bsq_ger_heb_akn_cnt_spa_grk_fbf_cze_cic_rus_hun_dyu_swt_fin_guj_aeg_geo_slo_dut_glc_krd_mlt_sid_bos_est_igb_tag_scr_bat_jpn_knd_kor_lat_lit_dgb_ben_mly_mcd_chh_jav_mnd_ukr_bem_rom_amh_por_svk_afr_arw_qcu_nor_prs_hin_swa_wly_pol_anl_fre_mao_swe_yor_eng_ses_ind_tha_amr_tml_moo_zul_aze_pan_bul_uzb_ewe_vie_tig_ven_xho_tsn	-0.739395347252879	-1.7768640214282	0.0788603026602244
108	amr_prs_ses_scr_aeg_sid_chh_mcd_tur_uzb_dgb_tag_swa_dut_nor_bsq_guj_amh_tsw_cnt_lit_svk_swt_eng_igb_por_fin_fbf_bam_est_hin_anl_geo_ukr_fre_rom_alb_hau_tig_grk_hun_cic_mao_cze_bat_jpn_knd_kor_spa_mol_bem_slo_ind_arw_sod_mly_mnd_krd_tsn_bos_heb_afr_ben_urd_rus_qcu_bul_glc_ita_zul_mlt_pol_gam_ger_jav_swe_ewe_pan_dyu_sun_tha_owc_tml_xho_akn_aze_ctl_lat_azi_lda_vie_wly_ven_moo_yor	0.436660884614318	1.03121308046919	0.305115272220878
109	owc_lat_dyu_pan_wly_tig_sid_rus_azi_aze_swt_mao_fbf_guj_bos_bsq_bul_anl_bem_cnt_por_arw_ses_ita_ven_prs_est_tsw_akn_hun_ben_hau_geo_spa_swe_mcd_urd_gam_aeg_grk_fin_moo_tag_afr_mly_jpn_tml_kor_ger_eng_bam_rom_bat_alb_chh_jav_mnd_lit_zul_nor_amh_scr_pol_cze_glc_qcu_krd_dut_ctl_yor_sod_svk_mlt_fre_ind_hin_igb_ukr_tsn_sun_tha_amr_knd_xho_swa_uzb_slo_mol_tur_dgb_vie_heb_lda_cic_ewe	-0.636077227325735	-1.51827271590102	0.132337917702279
110	mlt_swe_akn_hin_aeg_heb_hau_krd_azi_uzb_zul_bat_lda_urd_cze_bsq_spa_chh_bam_cnt_bul_mcd_dgb_ctl_yor_dut_est_bem_igb_fin_pan_sid_geo_glc_por_nor_scr_anl_amh_ukr_hun_tsn_tag_rus_mly_jpn_knd_kor_ita_alb_swt_guj_mao_arw_wly_jav_mnd_svk_fbf_rom_owc_ben_slo_bos_lat_qcu_eng_lit_mol_tsw_sod_fre_gam_prs_ind_ger_ses_grk_ewe_sun_tha_tig_tml_cic_dyu_tur_afr_pol_aze_swa_vie_amr_xho_moo_ven	-0.482178870017373	-1.14799862839028	0.253913569191916
111	chh_rom_lda_pan_mlt_sid_gam_slo_tur_aze_bem_sun_fbf_dut_krd_bsq_hin_aeg_dgb_mnd_rus_grk_ses_mol_ewe_mcd_est_dyu_cic_fin_bul_wly_geo_lit_ger_ita_urd_tig_amr_bos_hun_bam_bat_prs_mly_jpn_knd_kor_svk_ben_igb_fre_tag_scr_anl_jav_cnt_ukr_akn_glc_amh_guj_afr_alb_eng_qcu_pol_swe_lat_zul_hau_por_heb_nor_mao_arw_swa_spa_xho_ind_tha_sod_tml_tsw_ven_azi_cze_ctl_uzb_moo_vie_owc_yor_tsn_swt	0.178297858827206	0.419526807366176	0.675798696745265
112	sid_ctl_ewe_cze_gam_aeg_tig_rus_aze_azi_bam_sun_dgb_pan_svk_bsq_glc_heb_xho_cnt_scr_alb_dyu_ger_tsn_swe_hun_akn_cic_est_guj_wly_geo_eng_bos_urd_por_owc_amr_rom_fin_ses_mao_afr_tag_jpn_knd_kor_lat_grk_yor_krd_ind_pol_hau_jav_mnd_mcd_zul_arw_mlt_dut_hin_ukr_ben_qcu_bul_spa_prs_moo_anl_mol_amh_slo_mly_ita_tsw_fre_ven_bat_tha_sod_tml_igb_lda_tur_nor_lit_uzb_swa_vie_chh_fbf_swt_bem	-0.232268803703692	-0.549191867492668	0.584190054987546
113	heb_krd_moo_guj_sod_sid_amr_ctl_aze_azi_bam_jav_bem_pan_alb_bsq_ukr_mlt_dgb_mnd_slo_rus_ses_hin_tsn_eng_fin_ewe_swt_hun_glc_gam_geo_scr_dut_bul_grk_hau_anl_nor_est_ven_mly_ben_tag_jpn_tml_kor_rom_mol_akn_prs_sun_cze_wly_bat_cnt_arw_swa_pol_tig_por_ger_afr_swe_qcu_spa_urd_ita_dyu_owc_lat_aeg_mcd_ind_fre_xho_bos_cic_mao_tha_chh_knd_fbf_igb_tur_lit_svk_uzb_zul_vie_amh_tsw_yor_lda	-0.48143298561121	-1.14341490693297	0.255801140225491
114	owc_rus_cic_guj_sod_hau_aeg_urd_uzb_aze_ses_jav_lda_ita_pan_bsq_swe_tig_ewe_mnd_grk_svk_zul_arw_ven_mcd_hun_swa_igb_fin_bos_sid_geo_rom_ben_prs_ctl_wly_heb_bul_est_fbf_mao_ger_sun_jpn_tml_kor_mol_scr_yor_spa_ind_hin_anl_mly_cnt_dut_xho_glc_gam_eng_nor_lit_ukr_qcu_fre_pol_krd_moo_amh_slo_amr_por_bat_cze_akn_afr_tsw_tag_tha_chh_knd_tsn_dgb_azi_alb_lat_tur_dyu_vie_mlt_bam_bem_swt	-0.211718384294812	-0.499198957759964	0.618818084953928
115	tig_fre_fbf_pan_hau_amh_mlt_ita_aze_uzb_bem_mly_akn_ger_urd_bsq_spa_heb_ven_mnd_cze_grk_ses_hin_swa_bos_est_xho_bam_fin_mol_aeg_geo_glc_pol_lat_guj_wly_chh_nor_hun_tsw_sun_por_tag_jpn_tml_kor_rus_arw_yor_lit_mao_mcd_sod_bat_cnt_alb_moo_slo_owc_krd_afr_ctl_bul_qcu_scr_svk_prs_zul_anl_eng_gam_ben_ind_rom_cic_dut_dyu_jav_tha_amr_knd_tsn_dgb_azi_swe_ukr_tur_swt_vie_sid_ewe_igb_lda	-0.349562032724232	-0.828235053577695	0.409657849675408
116	wly_slo_bem_svk_anl_chh_amr_hin_aze_tur_swt_bat_ven_swe_mol_bsq_ctl_hau_zul_mnd_eng_bos_dgb_pol_lda_rus_fin_igb_cic_est_mcd_sid_geo_scr_glc_ger_guj_owc_heb_ben_hun_yor_mly_grk_jav_jpn_tml_kor_bul_fre_fbf_ita_mao_afr_amh_sun_cnt_arw_ses_por_mlt_lit_prs_krd_urd_qcu_cze_alb_lat_tsn_gam_pan_tig_spa_ind_ukr_moo_dut_swa_tag_tha_aeg_knd_akn_xho_azi_nor_rom_uzb_tsw_vie_sod_bam_dyu_ewe	-0.461085580039248	-1.09482327115506	0.276421435218586
117	amr_rom_moo_urd_sod_mlt_owc_hin_aze_azi_lda_jav_swa_alb_arw_bsq_bos_anl_fbf_mnd_lit_guj_dyu_bul_cic_lat_hun_bam_tsn_fin_ben_chh_geo_scr_ukr_slo_spa_aeg_gam_grk_est_yor_tag_ctl_sun_jpn_tml_kor_mol_pan_ven_ger_mao_pol_wly_mly_cnt_cze_dgb_prs_tig_dut_fre_glc_rus_qcu_eng_swe_afr_xho_sid_svk_heb_mcd_bat_por_akn_krd_igb_ind_tha_hau_knd_ses_bem_tur_nor_ita_uzb_swt_vie_amh_tsw_zul_ewe	-0.377262270418049	-0.893665507438189	0.373807713727462
118	amh_alb_dgb_cze_mlt_hau_tig_mcd_aze_azi_tsw_tag_ven_lit_glc_bsq_dut_amr_swt_mnd_bul_bos_igb_rom_yor_hin_est_ewe_bam_hun_swe_anl_geo_scr_rus_nor_krd_gam_sid_urd_fin_lda_sun_ctl_jav_jpn_knd_kor_mol_svk_xho_eng_mly_ben_sod_mao_cnt_afr_akn_pan_wly_guj_slo_ger_fre_qcu_por_grk_ita_cic_aeg_ukr_heb_pol_bat_lat_moo_arw_swa_ind_tha_chh_tml_zul_dyu_tur_spa_prs_uzb_fbf_vie_owc_tsn_ses_bem	0.849862731445164	2.02258013973252	0.0459882750904965
119	anl_ita_tsn_urd_mlt_amh_hau_mol_azi_tur_xho_tag_igb_pol_eng_bsq_rus_gam_swt_cnt_fre_rom_tsw_por_dyu_glc_fin_cic_yor_hun_alb_aeg_geo_hin_ger_arw_spa_heb_owc_svk_est_ewe_ind_dut_mly_jpn_knd_kor_mcd_swe_dgb_ctl_sun_bos_sid_mao_mnd_ben_swa_pan_sod_scr_krd_slo_lit_qcu_prs_cze_afr_bam_amr_bul_chh_lat_bat_ukr_lda_nor_ses_jav_tha_wly_tml_fbf_bem_uzb_guj_grk_aze_moo_vie_tig_zul_ven_akn	-0.16373715374452	-0.387074408683323	0.699585469751099
120	hau_ukr_akn_por_aeg_chh_heb_mol_aze_uzb_ses_jav_tsw_rus_glc_bsq_ger_sod_bam_mnd_rom_lit_moo_bos_ewe_alb_est_zul_tsn_fin_slo_tig_geo_ben_guj_krd_scr_anl_sid_grk_hun_yor_mao_swe_tag_jpn_tml_kor_cze_spa_dgb_arw_bat_fre_amr_ind_cnt_pol_swt_urd_mlt_prs_hin_dut_nor_qcu_ita_eng_svk_dyu_owc_ctl_amh_mcd_mly_pan_cic_lat_xho_sun_tha_wly_knd_swa_lda_tur_afr_bul_azi_ven_vie_gam_bem_igb_fbf	0.441908993584905	1.04198246983431	0.30012097108224
121	amh_swe_ewe_nor_sid_owc_gam_arw_uzb_aze_lda_tag_dyu_krd_lit_bsq_mol_wly_bam_cnt_prs_mcd_tsw_alb_akn_spa_est_swt_igb_hun_lat_heb_geo_dut_rus_fre_rom_sod_hau_ctl_fin_bem_sun_bul_jav_jpn_tml_kor_scr_pan_ses_pol_bat_hin_amr_mao_mnd_urd_zul_grk_mlt_ger_slo_ukr_por_qcu_afr_cze_glc_fbf_anl_ben_aeg_ita_mly_guj_swa_eng_tsn_ind_tha_tig_knd_xho_dgb_tur_svk_bos_azi_yor_vie_chh_cic_moo_ven	0.222289962586564	0.523453160508808	0.601904029967681
122	mlt_ctl_lda_prs_gam_heb_hau_rus_aze_tur_fbf_jav_yor_ger_alb_bsq_krd_chh_moo_mnd_ben_mol_ven_glc_tsn_mcd_fin_zul_dyu_est_afr_anl_geo_hin_rom_por_cze_amh_wly_nor_hun_bam_bat_dut_tag_jpn_knd_kor_pol_pan_tsw_urd_mao_arw_aeg_mly_cnt_eng_xho_guj_amr_spa_svk_bul_ukr_qcu_fre_swe_lit_dgb_sod_grk_owc_ita_ind_bos_akn_lat_bem_sun_tha_tig_tml_ewe_swa_uzb_slo_scr_azi_ses_vie_sid_igb_cic_swt	-0.162257540116744	-0.382946173456456	0.70263356277024
123	gam_krd_fbf_guj_owc_mlt_sod_arw_azi_uzb_dyu_tag_swa_ben_urd_bsq_rom_aeg_ewe_cnt_mcd_fre_bem_pan_zul_ger_hun_moo_ses_fin_svk_wly_geo_grk_scr_ctl_mol_amh_anl_swe_est_tsw_mly_ita_ind_jpn_tml_kor_dut_eng_cic_spa_sun_nor_sid_jav_mnd_lat_ven_bul_heb_hin_lit_cze_glc_qcu_prs_ukr_bos_lda_amr_slo_tig_afr_bat_rus_akn_por_tsn_mao_tha_chh_knd_igb_yor_tur_pol_alb_aze_dgb_vie_hau_swt_xho_bam	0.00908379429024301	0.0213861053342116	0.982983475351785
124	anl_scr_zul_afr_owc_gam_heb_rus_azi_tur_cic_mly_ewe_pan_krd_bsq_ben_wly_moo_mnd_urd_eng_igb_guj_ses_alb_fin_xho_yor_hun_cze_chh_geo_ukr_lit_ctl_pol_aeg_sod_prs_est_bem_mao_arw_ind_jpn_tml_kor_spa_bul_bam_ita_bat_nor_amr_tag_cnt_ger_swt_grk_tig_fre_lat_bos_mol_qcu_glc_dut_mcd_akn_hau_hin_mlt_slo_jav_swe_tsn_svk_ven_sun_tha_amh_knd_lda_fbf_aze_por_rom_uzb_tsw_vie_sid_swa_dyu_dgb	0.0279061620587258	0.0656644113379731	0.947785957114728
125	sid_slo_dgb_prs_aeg_chh_sod_krd_aze_uzb_bem_ind_swa_dut_bos_bsq_ukr_owc_ses_mnd_lit_pan_dyu_pol_ewe_urd_hun_fbf_zul_fin_nor_hau_geo_bul_por_lat_ctl_heb_gam_rom_est_swt_mao_mol_mly_jpn_tml_kor_ben_swe_tsn_eng_sun_ger_mlt_bat_cnt_mcd_bam_svk_amh_alb_arw_fre_hin_qcu_scr_glc_rus_cic_wly_cze_tig_spa_jav_ita_yor_guj_igb_tag_tha_anl_knd_xho_akn_tur_grk_afr_azi_tsw_vie_amr_moo_ven_lda	-0.296522417238937	-0.701583390839361	0.484691006672946
126	chh_ukr_swa_pan_aeg_heb_anl_fre_azi_tur_tsw_mao_ewe_cze_dut_bsq_ger_wly_bam_mnd_afr_arw_cic_urd_swt_glc_est_xho_yor_fin_prs_sid_geo_ita_ben_ctl_rus_mlt_hau_mcd_hun_dgb_mly_mol_ind_jpn_knd_kor_nor_svk_fbf_alb_sun_spa_amh_bat_cnt_krd_lda_hin_tig_lit_scr_pol_lat_qcu_rom_slo_eng_igb_gam_grk_amr_swe_jav_guj_ven_bos_akn_tag_tha_owc_tml_bem_dyu_aze_por_bul_uzb_moo_vie_sod_zul_ses_tsn	0.0244234371119266	0.0574596116102552	0.954302354934124
127	chh_ben_yor_guj_tig_mlt_hau_mol_tur_azi_igb_mly_fbf_bos_ukr_bsq_krd_aeg_lda_cnt_urd_rus_ewe_arw_ven_ctl_est_zul_xho_hun_ita_anl_geo_slo_lit_nor_alb_sid_sod_spa_fin_akn_jav_scr_tag_jpn_knd_kor_pan_prs_swa_por_mao_afr_heb_sun_mnd_cze_tsw_lat_amh_hin_eng_pol_bul_qcu_grk_fre_swe_bem_wly_glc_owc_dut_bat_ger_swt_svk_dgb_ind_tha_amr_tml_moo_dyu_aze_rom_mcd_uzb_bam_vie_gam_ses_cic_tsn	-0.254853456041612	-0.602251737155431	0.548472170246284
128	amr_swe_cic_fre_owc_heb_gam_rom_azi_tur_bem_sun_fbf_ben_scr_bsq_mcd_aeg_ewe_cnt_alb_arw_dyu_pan_ses_ukr_fin_dgb_xho_est_guj_sod_geo_nor_ger_dut_por_amh_tig_hin_hun_swa_jav_glc_bat_jpn_tml_kor_pol_svk_akn_ita_ind_spa_anl_tag_mnd_prs_zul_rus_mlt_mol_grk_slo_cze_qcu_krd_ctl_eng_moo_chh_bos_wly_lat_mao_afr_tsn_bul_swt_mly_tha_hau_knd_tsw_ven_uzb_lit_urd_aze_lda_vie_sid_igb_yor_bam	-0.244588595888371	-0.577196094807627	0.565201669031706
129	sod_eng_bem_bos_gam_sid_owc_prs_azi_aze_xho_tag_tsw_arw_ben_bsq_grk_amh_ewe_cnt_fre_scr_bam_swe_tsn_ctl_est_akn_yor_fin_lit_anl_geo_pan_svk_por_mcd_amr_aeg_guj_hun_zul_bat_nor_sun_jpn_knd_kor_ita_ger_igb_mol_mly_spa_mlt_mao_mnd_lat_swt_slo_heb_urd_alb_afr_ukr_qcu_bul_pol_hin_ven_wly_krd_tig_dut_jav_rom_moo_rus_lda_ind_tha_chh_tml_cic_fbf_uzb_cze_glc_tur_dyu_vie_hau_swa_dgb_ses	-0.0858878825113447	-0.202664034016905	0.839840354068308
130	mlt_ita_yor_pan_sid_chh_amr_svk_tur_uzb_bam_sun_ewe_scr_cze_bsq_hin_wly_tsn_cnt_grk_slo_ses_bos_bem_lat_hun_moo_ven_fin_afr_aeg_geo_guj_nor_eng_rus_owc_anl_dut_est_zul_mao_pol_ind_jpn_knd_kor_spa_krd_xho_glc_jav_mol_heb_bat_mnd_alb_igb_ger_amh_ben_swe_por_mcd_qcu_prs_fre_ctl_swt_tig_bul_hau_arw_tag_lit_swa_ukr_dyu_mly_tha_gam_tml_fbf_akn_aze_rom_urd_azi_lda_vie_sod_cic_tsw_dgb	-0.733011553677208	-1.76063403742267	0.0815877295888254
131	amh_dut_dgb_slo_tig_amr_gam_ctl_tur_uzb_lda_mao_yor_urd_fre_bsq_ukr_hau_fbf_mnd_rus_mcd_akn_pol_zul_swe_hun_swt_bam_est_ben_sod_geo_prs_bul_nor_afr_heb_wly_glc_fin_ewe_bat_lit_sun_jpn_knd_kor_pan_svk_cic_krd_mly_ita_chh_ind_cnt_cze_tsn_grk_anl_mol_hin_ger_spa_qcu_por_alb_eng_bem_owc_lat_aeg_bos_tag_guj_tsw_arw_igb_jav_tha_mlt_tml_xho_dyu_aze_rom_scr_azi_ven_vie_sid_moo_ses_swa	0.201937840255019	0.475636265163047	0.635448868230666
132	amh_ctl_lda_swe_sod_chh_aeg_krd_uzb_aze_dyu_jav_fbf_alb_arw_bsq_mcd_wly_yor_cnt_grk_prs_tsw_lat_swt_dut_est_dgb_swa_hun_ukr_owc_geo_fre_ben_cze_eng_amr_anl_svk_fin_zul_bat_pan_ind_jpn_tml_kor_slo_afr_ven_bos_tag_ger_gam_mao_mnd_por_xho_urd_hau_mol_rus_guj_pol_qcu_nor_scr_spa_ses_heb_glc_sid_rom_mly_hin_bem_ita_akn_sun_tha_tig_knd_cic_moo_azi_lit_bul_tur_igb_vie_mlt_ewe_bam_tsn	-0.414749748822676	-0.983766568891017	0.327782747385936
133	amr_pan_igb_cze_anl_owc_mlt_spa_tur_azi_akn_tag_swt_ger_ctl_bsq_mol_gam_ewe_cnt_glc_ita_swa_eng_fbf_afr_fin_yor_bem_est_fre_amh_geo_ukr_grk_arw_alb_wly_tig_slo_hun_xho_bat_urd_mly_jpn_tml_kor_mcd_rus_ven_ben_ind_bul_chh_sun_mnd_lat_zul_lit_heb_nor_hin_swe_scr_qcu_por_guj_prs_cic_sid_bos_hau_rom_jav_svk_lda_krd_ses_mao_tha_sod_knd_tsn_dgb_aze_dut_pol_uzb_moo_vie_aeg_dyu_tsw_bam	0.249555232646634	0.58826354085385	0.557781327735731
134	wly_rom_swa_prs_heb_sod_gam_hin_azi_aze_fbf_mao_swt_guj_eng_bsq_cze_amh_dyu_mnd_alb_spa_dgb_glc_ewe_ben_fin_zul_yor_est_mcd_tig_geo_pol_nor_por_swe_hau_chh_scr_hun_cic_tag_ctl_bat_jpn_tml_kor_dut_mol_bem_pan_ind_lit_aeg_sun_cnt_bul_bam_urd_owc_afr_grk_krd_arw_qcu_ukr_ita_fre_moo_sid_bos_amr_rus_jav_lat_tsw_ger_lda_mly_tha_mlt_knd_akn_igb_tur_slo_svk_uzb_xho_vie_anl_tsn_ses_ven	-0.0652928119562547	-0.153825119794182	0.878080931432567
135	gam_por_dyu_spa_mlt_aeg_owc_rus_aze_uzb_akn_tag_swt_pan_bul_bsq_ukr_sod_igb_mnd_ger_svk_ven_glc_lda_hin_fin_ewe_yor_hun_arw_amh_geo_urd_mol_lit_guj_sid_tig_pol_est_ses_sun_ben_ind_jpn_tml_kor_prs_slo_xho_cze_mao_grk_chh_bat_cnt_eng_tsw_alb_heb_bos_fre_nor_ctl_qcu_swe_scr_mcd_fbf_amr_dut_hau_ita_mly_afr_zul_rom_bam_jav_tha_anl_knd_cic_tsn_azi_lat_krd_tur_bem_vie_wly_dgb_moo_swa	-0.390396055463173	-0.927053853674027	0.356298232860531
136	tig_rom_fbf_fre_amr_mlt_chh_pan_azi_tur_cic_tag_tsn_lit_bul_bsq_arw_aeg_dyu_mnd_pol_krd_akn_nor_zul_ctl_fin_tsw_swa_hun_alb_sod_geo_mcd_urd_mol_ukr_wly_heb_ben_est_ses_mao_scr_sun_jpn_knd_kor_por_afr_igb_grk_mly_rus_amh_ind_cnt_swe_bem_glc_owc_ita_ger_slo_cze_qcu_lat_guj_svk_swt_gam_dut_anl_prs_bat_eng_dgb_bos_xho_jav_tha_sid_tml_ven_lda_aze_hin_spa_uzb_moo_vie_hau_yor_bam_ewe	-0.535101887103729	-1.27596254806658	0.205146341350601
137	wly_lat_ses_swe_aeg_mlt_amh_arw_uzb_azi_dyu_mly_tsn_dut_eng_bsq_hin_heb_cic_cnt_krd_lit_xho_alb_fbf_glc_est_lda_igb_fin_afr_hau_geo_urd_ukr_scr_nor_owc_tig_prs_hun_zul_tag_ctl_mao_jpn_knd_kor_ita_slo_swt_spa_jav_mcd_amr_ind_mnd_svk_moo_fre_chh_bul_guj_cze_rus_qcu_bos_grk_pan_swa_anl_por_sod_pol_sun_ben_yor_ger_ven_bat_tha_sid_tml_bam_tsw_tur_rom_mol_aze_ewe_vie_gam_bem_dgb_akn	0.0624433329113471	0.14691514243219	0.883517016584263
138	sod_arw_ses_ctl_amr_owc_gam_ita_azi_tur_dyu_sun_swt_dut_ger_bsq_krd_wly_ewe_mnd_pan_lat_zul_mcd_akn_bos_fin_moo_xho_hun_guj_chh_geo_swe_cze_pol_scr_amh_hau_mol_est_yor_bat_eng_jav_jpn_tml_kor_bul_svk_bam_ben_tag_hin_anl_ind_cnt_glc_dgb_prs_heb_fre_alb_por_rus_qcu_urd_spa_ukr_fbf_mlt_nor_aeg_afr_mao_slo_cic_rom_tsw_mly_tha_tig_knd_lda_bem_uzb_lit_grk_aze_tsn_vie_sid_ven_swa_igb	0.414492882752423	0.976880341146353	0.331162668404043
139	gam_mol_akn_ger_hau_amh_mlt_glc_aze_tur_yor_bat_igb_prs_lit_bsq_guj_wly_dgb_cnt_swe_bos_ses_por_swa_ben_fin_cic_ewe_hun_ctl_tig_geo_spa_ukr_fre_slo_amr_heb_krd_est_lda_sun_urd_ind_jpn_knd_kor_pan_arw_xho_rus_jav_bul_aeg_mao_mnd_mcd_fbf_hin_anl_pol_dut_lat_grk_qcu_scr_eng_cze_ven_sod_rom_chh_alb_mly_ita_zul_afr_tsw_tag_tha_sid_tml_moo_bam_azi_svk_nor_uzb_bem_vie_owc_dyu_tsn_swt	-0.0222319186822531	-0.0524007314737407	0.958321783462043
140	mlt_guj_swt_alb_owc_sod_amh_hin_uzb_tur_igb_mao_ewe_mol_swe_bsq_ctl_aeg_zul_mnd_dut_scr_fbf_cze_cic_ben_fin_ven_swa_est_bos_chh_geo_lit_ger_spa_bul_tig_gam_mcd_hun_dgb_sun_ita_ind_jpn_knd_kor_rom_pol_tsn_arw_bat_prs_hau_tag_cnt_pan_moo_eng_amr_grk_krd_ukr_lat_qcu_slo_urd_rus_yor_anl_fre_heb_por_mly_glc_bam_afr_tsw_jav_tha_sid_tml_akn_lda_aze_svk_nor_azi_bem_vie_wly_ses_dyu_xho	0.389152672785341	0.916880354082986	0.361576911719064
141	sod_arw_ses_por_owc_hau_aeg_mcd_aze_tur_dyu_jav_igb_rus_rom_bsq_afr_tig_fbf_cnt_grk_prs_dgb_bos_tsn_glc_est_lda_tsw_hun_ger_anl_geo_pol_lit_cze_ukr_gam_mlt_alb_fin_zul_bat_scr_mly_jpn_knd_kor_nor_hin_ven_dut_mao_urd_chh_ind_mnd_fre_ewe_guj_heb_spa_bul_slo_pan_qcu_ita_swe_lat_akn_wly_ctl_amr_svk_tag_ben_bem_eng_cic_sun_tha_sid_tml_swa_bam_azi_krd_mol_uzb_xho_vie_amh_yor_swt_moo	-0.363673701861537	-0.86170965862977	0.391063731037054
142	anl_eng_moo_swe_tig_mlt_heb_slo_uzb_tur_xho_mly_dgb_rus_lit_bsq_guj_sod_ses_mnd_pol_mol_yor_alb_dyu_mcd_fin_cic_lda_hun_ctl_hau_geo_por_spa_scr_prs_sid_owc_glc_est_zul_mao_bos_sun_jpn_tml_kor_bul_ukr_akn_fre_ind_nor_amh_bat_cnt_svk_tsn_ger_aeg_ben_cze_lat_dut_qcu_ita_pan_krd_fbf_amr_afr_wly_arw_jav_urd_ven_hin_tsw_tag_tha_gam_knd_swa_ewe_aze_rom_grk_azi_bem_vie_chh_igb_bam_swt	-0.771995046619612	-1.86315549440271	0.0655964270945379
143	gam_nor_ven_pan_tig_chh_aeg_bul_azi_aze_dyu_mao_ewe_fre_swe_bsq_ben_heb_bem_cnt_ctl_ger_tsn_mol_zul_rom_fin_swt_cic_hun_spa_hau_geo_lit_dut_slo_bos_sod_mlt_glc_est_akn_jav_grk_ind_jpn_tml_kor_ita_eng_dgb_alb_sun_mcd_owc_bat_mnd_rus_tsw_lat_sid_hin_afr_guj_scr_qcu_krd_urd_prs_yor_amr_por_anl_svk_tag_arw_xho_pol_lda_mly_tha_amh_knd_bam_ses_tur_ukr_cze_uzb_igb_vie_wly_moo_fbf_swa	-0.0981846798688442	-0.231355245871495	0.817547087796874
144	hau_bos_tsn_scr_anl_aeg_owc_rom_azi_uzb_tsw_mly_zul_prs_dut_bsq_pol_mlt_yor_cnt_ben_nor_dyu_bul_fbf_hin_est_ven_swt_fin_ger_wly_geo_arw_guj_glc_ita_gam_sid_mcd_hun_ewe_jav_svk_ind_jpn_knd_kor_lit_swe_ses_ctl_sun_pan_heb_bat_mnd_fre_xho_cze_chh_lat_urd_eng_krd_qcu_por_ukr_afr_bam_amh_grk_amr_spa_mao_mol_swa_alb_akn_tag_tha_tig_tml_moo_cic_tur_rus_slo_aze_dgb_vie_sod_igb_bem_lda	0.222903921488049	0.525272023723588	0.600644194901115
145	amh_slo_fbf_ita_tig_chh_gam_eng_azi_aze_yor_mly_dgb_pol_mol_bsq_spa_mlt_tsn_cnt_nor_svk_tsw_por_dyu_prs_hun_zul_ewe_est_glc_owc_geo_swe_dut_grk_ger_sid_aeg_bul_fin_bam_tag_pan_sun_jpn_tml_kor_mcd_fre_ses_urd_mao_cze_sod_ind_mnd_ben_igb_bos_wly_krd_ctl_ukr_scr_qcu_lat_lit_rus_akn_hau_rom_amr_arw_jav_hin_ven_guj_lda_bat_tha_anl_knd_xho_swt_tur_alb_afr_uzb_cic_vie_heb_moo_bem_swa	-0.688175660895053	-1.6511065829067	0.102089873345802
146	aeg_rom_xho_ctl_heb_gam_chh_lat_tur_azi_ewe_mly_bam_swe_prs_bsq_alb_amr_dyu_cnt_por_glc_tsn_mcd_akn_eng_est_cic_ven_hun_fre_sod_geo_grk_cze_hin_guj_wly_amh_pan_fin_swt_sun_mol_bat_jpn_tml_kor_ben_arw_tsw_krd_tag_urd_tig_jav_mnd_ger_lda_bul_sid_bos_svk_nor_lit_qcu_ukr_afr_ita_dgb_hau_rus_mlt_pol_mao_scr_swa_spa_bem_ind_tha_owc_knd_yor_ses_aze_dut_slo_uzb_moo_vie_anl_zul_igb_fbf	-0.219429694807463	-0.517989363603736	0.605695788253345
147	mlt_ukr_zul_scr_amh_anl_tig_mol_aze_azi_ses_jav_yor_prs_swe_bsq_lit_aeg_tsn_mnd_urd_svk_akn_glc_cic_fre_fin_fbf_ven_est_ger_owc_geo_eng_afr_rus_lat_sod_sid_pol_hun_igb_tag_nor_mly_jpn_knd_kor_rom_mcd_swa_guj_ind_arw_chh_mao_cnt_ben_ewe_pan_hau_spa_hin_ita_alb_qcu_dut_ctl_bul_tsw_amr_por_wly_krd_bat_cze_bem_slo_dyu_sun_tha_heb_tml_swt_xho_uzb_grk_bos_tur_dgb_vie_gam_bam_lda_moo	-0.667333548685395	-1.59429786277436	0.114262384481615
148	wly_lit_ven_pol_tig_heb_owc_lat_azi_aze_bem_sun_akn_mol_cze_bsq_por_aeg_xho_mnd_nor_alb_tsn_mcd_zul_ita_hun_lda_bam_fin_ukr_hau_geo_rus_ger_glc_scr_chh_amh_arw_est_dyu_ind_guj_mao_jpn_knd_kor_afr_prs_fbf_krd_bat_dut_mlt_jav_cnt_ctl_swt_swe_sid_slo_bos_grk_rom_qcu_ben_eng_hin_yor_sod_urd_anl_pan_tag_svk_ses_bul_cic_mly_tha_amr_tml_dgb_ewe_uzb_spa_fre_tur_swa_vie_gam_moo_tsw_igb	-0.091296319173916	-0.2149910327028	0.830245062371495
149	mlt_dut_moo_por_amr_chh_sid_slo_aze_tur_zul_bat_fbf_mol_mcd_bsq_bul_anl_igb_mnd_scr_fre_tsw_swe_lda_guj_est_dgb_yor_fin_urd_tig_geo_alb_grk_spa_arw_owc_hau_ctl_hun_akn_ind_ukr_sun_jpn_knd_kor_ger_afr_cic_ben_tag_svk_wly_mao_cnt_lit_ven_krd_heb_prs_rus_eng_pol_qcu_ita_glc_cze_swt_aeg_nor_sod_hin_mly_rom_tsn_pan_ewe_jav_tha_gam_tml_bem_ses_azi_lat_bos_uzb_swa_vie_amh_dyu_bam_xho	0.211678275901895	0.498614655428518	0.619228149623338
150	amh_por_bem_scr_anl_sid_amr_arw_aze_tur_fbf_mao_dyu_urd_fre_bsq_hin_sod_xho_cnt_alb_bul_yor_glc_igb_ben_fin_ewe_zul_est_rus_mlt_geo_spa_ukr_krd_eng_wly_chh_pol_hun_tsw_bat_bos_mly_jpn_knd_kor_cze_ita_tsn_rom_tag_prs_hau_ind_mnd_lat_cic_swe_aeg_mcd_nor_svk_lit_qcu_mol_ctl_ger_dgb_heb_dut_gam_guj_jav_slo_ses_afr_moo_sun_tha_owc_tml_swa_ven_uzb_grk_pan_azi_akn_vie_tig_lda_swt_bam	0.458170147671109	1.08294273986333	0.281633638479693
151	tig_fre_ewe_spa_sod_hau_aeg_pol_uzb_azi_swa_ind_moo_guj_rom_bsq_alb_amh_ven_cnt_ukr_lat_dyu_svk_tsw_arw_fin_swt_tsn_hun_mol_wly_geo_prs_ita_slo_ger_anl_sid_krd_est_igb_sun_por_jav_jpn_knd_kor_bos_swe_yor_ctl_tag_urd_amr_mao_mnd_cze_xho_bul_owc_ben_hin_glc_pan_qcu_eng_grk_nor_akn_chh_afr_gam_lit_mly_scr_ses_dut_fbf_bat_tha_mlt_tml_cic_dgb_aze_mcd_rus_tur_lda_vie_heb_bem_bam_zul	-0.233089290274677	-0.550552651775591	0.583260431653856
152	chh_dut_bem_grk_sod_amr_sid_fre_tur_aze_cic_mao_xho_lat_slo_bsq_alb_anl_lda_mnd_pan_pol_fbf_arw_ven_svk_est_zul_dyu_fin_guj_aeg_geo_eng_mcd_afr_spa_hau_wly_nor_hun_swt_mly_glc_bat_jpn_tml_kor_hin_cze_akn_prs_sun_bul_heb_ind_cnt_ger_tsw_lit_owc_por_ukr_ctl_mol_qcu_scr_rom_krd_tsn_amh_swe_gam_urd_tag_ben_moo_bos_ewe_jav_tha_tig_knd_dgb_bam_azi_ita_rus_uzb_igb_vie_mlt_ses_yor_swa	-0.341915544061187	-0.809206931842186	0.420461595567094
153	sod_rus_bam_grk_wly_tig_heb_bul_uzb_tur_ven_bat_cic_ita_afr_bsq_bos_aeg_swt_mnd_nor_lit_moo_pan_akn_spa_hun_ewe_tsn_fin_glc_amr_geo_prs_cze_krd_ukr_owc_chh_hin_est_dgb_tag_ger_ind_jpn_knd_kor_ctl_lat_swa_alb_jav_eng_sid_sun_cnt_fre_lda_rom_mlt_svk_mcd_dut_por_qcu_scr_guj_urd_zul_hau_ben_anl_pol_mao_swe_fbf_slo_yor_mly_tha_amh_tml_ses_igb_aze_arw_mol_azi_xho_vie_gam_dyu_tsw_bem	-0.100909491299815	-0.237717419557208	0.812623202822534
154	anl_spa_tsn_rom_amh_wly_mlt_ctl_tur_azi_zul_bat_moo_dut_alb_bsq_krd_chh_ewe_mnd_prs_bos_swt_guj_dgb_pol_est_bem_ven_hun_mcd_hau_geo_rus_por_pan_nor_aeg_owc_grk_fin_xho_sun_cze_mao_jpn_tml_kor_lat_lit_fbf_urd_jav_ben_sid_mly_cnt_slo_lda_swe_gam_svk_glc_eng_mol_qcu_arw_ukr_ita_bam_heb_bul_amr_scr_ind_fre_ses_afr_swa_tag_tha_sod_knd_tsw_dyu_aze_ger_hin_uzb_cic_vie_tig_akn_yor_igb	-0.579067854802646	-1.38144827986844	0.170451162164702
155	tig_krd_bem_guj_amh_heb_sod_bos_aze_azi_akn_ind_lda_eng_por_bsq_fre_wly_dgb_mnd_afr_glc_ewe_swe_tsn_rus_fin_ven_cic_hun_hin_anl_geo_arw_ger_svk_ctl_chh_hau_mcd_est_dyu_mao_bul_sun_jpn_tml_kor_ukr_nor_bam_cze_mly_ita_amr_jav_cnt_spa_swa_urd_sid_lit_pan_rom_grk_qcu_dut_mol_slo_tsw_owc_scr_mlt_alb_tag_pol_ses_prs_xho_bat_tha_gam_knd_zul_swt_tur_ben_lat_uzb_fbf_vie_aeg_yor_igb_moo	-0.172501492616805	-0.407169722526699	0.684818991838741
156	heb_fre_yor_svk_chh_tig_hau_krd_uzb_aze_dgb_sun_swt_ukr_grk_bsq_dut_amh_ven_cnt_glc_prs_lda_ger_swa_lit_hun_akn_igb_fin_nor_anl_geo_afr_eng_mol_hin_gam_wly_alb_est_tsw_mao_rom_mly_jpn_tml_kor_pan_swe_zul_bul_bat_rus_sid_ind_mnd_bos_xho_por_owc_ita_lat_spa_guj_qcu_pol_mcd_arw_ewe_mlt_slo_amr_ben_tag_cze_moo_scr_cic_jav_tha_aeg_knd_fbf_tsn_azi_ctl_urd_tur_ses_vie_sod_dyu_bam_bem	-0.753434441001728	-1.8119989522697	0.0732136595548253
157	tig_guj_cic_nor_sod_amr_heb_urd_azi_tur_bem_tag_xho_ita_ger_bsq_cze_chh_moo_mnd_hin_ben_swa_fre_ven_por_fin_ses_bam_est_pol_aeg_geo_dut_alb_bos_rus_sid_mlt_krd_hun_dgb_ind_svk_sun_jpn_knd_kor_mcd_ukr_zul_spa_mao_slo_anl_jav_cnt_bul_ewe_swe_amh_glc_pan_prs_scr_qcu_grk_rom_arw_igb_owc_lat_hau_ctl_mly_lit_tsn_eng_yor_bat_tha_gam_tml_swt_lda_uzb_afr_mol_aze_tsw_vie_wly_fbf_akn_dyu	0.00320277713586929	0.00753936678422056	0.994000661883522
158	amh_rom_bam_ita_aeg_amr_wly_lat_uzb_tur_tsn_bat_ven_grk_lit_bsq_svk_sod_bem_cnt_ukr_bos_swa_dut_yor_slo_est_fbf_igb_hun_pan_chh_geo_guj_cze_arw_mol_hau_owc_nor_fin_ses_sun_por_mly_jpn_knd_kor_alb_bul_moo_pol_mao_scr_anl_ind_mnd_ben_cic_ger_tig_swe_spa_krd_mcd_qcu_ctl_fre_glc_dgb_gam_urd_sid_prs_jav_eng_akn_afr_lda_tag_tha_heb_tml_tsw_zul_azi_hin_rus_aze_dyu_vie_mlt_ewe_xho_swt	-0.17918736480375	-0.422743252212895	0.673458461828426
159	chh_urd_xho_ger_mlt_anl_sod_ben_uzb_azi_fbf_jav_dyu_pol_ukr_bsq_por_amr_tsw_cnt_scr_cze_lda_fre_ven_eng_fin_tsn_cic_hun_swe_tig_geo_rus_nor_ctl_bul_wly_heb_spa_est_moo_mao_mcd_mly_jpn_tml_kor_rom_svk_dgb_alb_bat_lit_gam_ind_mnd_bos_akn_glc_sid_prs_afr_pan_grk_qcu_dut_krd_lat_ewe_amh_mol_owc_hin_tag_arw_bem_ita_yor_sun_tha_aeg_knd_swt_bam_tur_slo_guj_aze_zul_vie_hau_igb_swa_ses	-0.843480288645821	-2.03697810544911	0.0444945346395961
160	sid_glc_moo_alb_hau_tig_owc_ben_uzb_tur_bam_jav_swa_arw_guj_bsq_cze_anl_tsn_mnd_svk_pan_dyu_bul_swt_pol_hun_ewe_cic_est_urd_mlt_geo_hin_prs_ctl_spa_sod_amh_fre_fin_ven_sun_lit_bat_jpn_tml_kor_mcd_lat_xho_ger_mao_bos_chh_mly_cnt_rom_dgb_por_wly_ita_rus_swe_afr_qcu_krd_grk_mol_fbf_gam_scr_amr_eng_tag_ukr_ses_nor_igb_ind_tha_aeg_knd_lda_bem_azi_slo_dut_aze_tsw_vie_heb_akn_yor_zul	-0.646574910856485	-1.55088455584031	0.124325860402811
161	aeg_ukr_ses_dut_wly_anl_amh_slo_uzb_azi_cic_bat_ewe_por_glc_bsq_ctl_amr_fbf_cnt_spa_mcd_yor_ita_lda_arw_hun_swt_xho_est_ben_owc_geo_scr_prs_swe_bos_tig_hau_pol_fin_moo_ind_krd_mao_jpn_tml_kor_lit_guj_ven_fre_tag_pan_sod_sun_mnd_grk_tsn_afr_sid_mol_bul_alb_rus_qcu_cze_nor_eng_zul_mlt_hin_heb_lat_jav_ger_swa_rom_dgb_mly_tha_chh_knd_bem_akn_tur_urd_svk_aze_tsw_vie_gam_igb_bam_dyu	-0.986438927541977	-2.39571491938583	0.0185908397073232
162	tig_hin_swa_afr_chh_hau_mlt_fre_azi_aze_akn_bat_fbf_ita_arw_bsq_bos_wly_cic_mnd_rus_cze_dgb_grk_ses_scr_fin_dyu_yor_hun_ger_sid_geo_dut_alb_por_ukr_gam_amh_krd_est_bam_tag_mcd_jav_jpn_knd_kor_svk_slo_swt_rom_mao_guj_heb_ind_cnt_mol_ewe_swe_owc_bul_ctl_eng_nor_qcu_urd_lat_pan_bem_aeg_prs_amr_lit_mly_ben_lda_spa_zul_sun_tha_anl_tml_moo_xho_tur_glc_pol_uzb_ven_vie_sod_tsw_tsn_igb	0.403596646010462	0.950763209073615	0.344188953216153
163	anl_bos_fbf_swe_tig_gam_amh_urd_tur_aze_yor_sun_cic_scr_rom_bsq_slo_mlt_swa_mnd_spa_afr_lda_eng_xho_lit_hun_igb_moo_fin_bul_heb_geo_glc_mcd_krd_mol_aeg_chh_arw_est_tsn_mao_fre_mly_jpn_knd_kor_svk_cze_tsw_ger_tag_ben_sid_ind_cnt_pol_ewe_pan_sod_nor_ita_rus_hin_qcu_prs_grk_por_ven_amr_guj_hau_alb_jav_ukr_dgb_ctl_zul_bat_tha_wly_tml_bem_ses_uzb_lat_dut_azi_dyu_vie_owc_akn_swt_bam	-0.189947484936217	-0.448829939079696	0.654598439058338
164	gam_lat_moo_nor_anl_aeg_heb_pan_uzb_tur_dyu_ind_dgb_slo_lit_bsq_fre_sod_ven_cnt_eng_spa_lda_pol_ewe_guj_fin_swa_xho_hun_urd_tig_geo_dut_bul_bos_swe_amr_hau_ben_est_bam_mao_glc_jav_jpn_knd_kor_por_scr_fbf_mol_bat_mcd_owc_sun_mnd_afr_swt_ukr_amh_grk_alb_svk_rus_qcu_krd_arw_cze_yor_wly_rom_chh_ctl_mly_ger_ses_hin_cic_tag_tha_mlt_tml_bem_akn_azi_prs_ita_aze_igb_vie_sid_zul_tsn_tsw	-0.523876680737354	-1.24606538176166	0.215870217582878
165	amr_prs_dyu_glc_anl_wly_hau_mol_tur_azi_bem_mly_akn_pol_ger_bsq_por_amh_ses_mnd_alb_svk_tsw_mcd_fbf_guj_fin_dgb_ven_hun_krd_aeg_geo_scr_fre_bos_lat_sid_mlt_ben_est_swt_mao_nor_jav_jpn_tml_kor_ukr_grk_tsn_dut_bat_afr_chh_tag_cnt_urd_zul_swe_owc_rus_slo_pan_bul_qcu_arw_cze_hin_moo_gam_lit_sod_rom_sun_spa_bam_ita_ewe_ind_tha_tig_knd_igb_yor_uzb_eng_ctl_aze_swa_vie_heb_lda_cic_xho	-0.737326822586689	-1.77267583932968	0.0795568033672353
166	wly_cze_tsn_ukr_sod_heb_gam_svk_azi_aze_swa_mly_fbf_nor_glc_bsq_dut_sid_bem_cnt_scr_hin_tsw_lit_ses_mcd_est_bam_akn_hun_pan_owc_geo_afr_eng_ger_pol_anl_mlt_por_fin_ewe_jav_bul_sun_jpn_tml_kor_krd_alb_yor_bos_mao_lat_chh_bat_mnd_swe_xho_mol_tig_guj_slo_rom_ita_qcu_ben_fre_urd_dyu_hau_arw_aeg_spa_tag_grk_swt_rus_ven_ind_tha_amh_knd_zul_lda_tur_ctl_prs_uzb_igb_vie_amr_cic_moo_dgb	0.11293032291612	0.265905501144993	0.790900584653198
167	aeg_alb_dyu_nor_wly_sid_hau_por_aze_uzb_swa_tag_tsw_prs_ger_bsq_lat_tig_ven_cnt_swe_afr_ewe_bos_bam_arw_fin_fbf_tsn_hun_krd_owc_geo_fre_bul_grk_cze_amr_gam_mol_est_zul_ind_eng_jav_jpn_knd_kor_rom_urd_dgb_glc_sun_slo_chh_mly_mnd_scr_bem_dut_heb_mcd_pol_guj_svk_qcu_hin_ben_rus_xho_amh_ctl_anl_ita_mao_ukr_igb_lit_lda_bat_tha_sod_tml_yor_moo_azi_pan_spa_tur_ses_vie_mlt_cic_akn_swt	-0.164152123171585	-0.387379716877582	0.699360239158598
168	amr_cze_yor_scr_aeg_sid_hau_lit_tur_azi_bem_jav_akn_slo_swe_bsq_ctl_anl_tsw_mnd_ita_arw_igb_ger_ewe_urd_hun_lda_ses_est_pol_chh_geo_spa_svk_eng_ben_heb_tig_mcd_fin_tsn_sun_rom_ind_jpn_tml_kor_glc_guj_fbf_nor_bat_bul_amh_tag_cnt_por_ven_rus_gam_afr_grk_dut_krd_qcu_prs_hin_alb_cic_mlt_mol_wly_ukr_mly_lat_bam_bos_swa_mao_tha_sod_knd_dgb_moo_uzb_pan_fre_aze_zul_vie_owc_dyu_swt_xho	-0.649424231510363	-1.55180561978123	0.124105283521115
169	amh_ukr_fbf_fre_sid_gam_hau_slo_uzb_aze_dgb_bat_xho_ctl_scr_bsq_svk_owc_swt_mnd_mol_krd_zul_pol_ewe_swe_hun_cic_yor_fin_cze_wly_geo_alb_por_spa_afr_mlt_tig_arw_est_moo_sun_grk_ind_jpn_tml_kor_dut_hin_ses_rus_jav_ger_aeg_mly_cnt_lat_ven_prs_heb_pan_rom_lit_bos_qcu_mcd_eng_ben_bem_amr_nor_sod_urd_mao_ita_akn_bul_bam_tag_tha_anl_knd_igb_dyu_azi_glc_guj_tur_tsw_vie_chh_swa_tsn_lda	-0.0836834189402647	-0.197367390121162	0.843970773276349
170	sid_lat_dgb_lit_amr_anl_mlt_grk_uzb_aze_lda_bat_tsn_cze_fre_bsq_urd_owc_cic_cnt_ukr_por_bam_eng_swa_svk_fin_igb_ses_hun_arw_amh_geo_swe_krd_dut_glc_aeg_hau_afr_est_dyu_tag_alb_mly_jpn_knd_kor_ctl_pan_yor_ita_sun_scr_wly_mao_mnd_bos_bem_pol_chh_rom_ger_mol_spa_qcu_bul_mcd_prs_ewe_sod_guj_gam_slo_ind_nor_fbf_hin_tsw_jav_tha_tig_tml_zul_swt_tur_ben_rus_azi_akn_vie_heb_ven_moo_xho	-0.948952795555393	-2.3034980640178	0.0234789646072996
171	chh_ger_tsw_slo_mlt_gam_sid_krd_tur_aze_akn_jav_igb_eng_nor_bsq_lat_amr_zul_mnd_pan_grk_dgb_ita_lda_swe_hun_fbf_swt_est_mcd_anl_geo_spa_mol_rus_prs_owc_tig_dut_fin_moo_tag_por_sun_jpn_tml_kor_ukr_rom_dyu_lit_bat_afr_aeg_ind_cnt_cze_xho_hin_heb_fre_glc_pol_svk_qcu_ctl_alb_scr_ven_wly_bos_hau_arw_mao_urd_cic_guj_swa_mly_tha_sod_knd_ses_ewe_azi_ben_bul_uzb_bam_vie_amh_bem_yor_tsn	-0.480255948767253	-1.14348795544541	0.255770981447434
172	mlt_arw_bem_prs_owc_amr_hau_urd_aze_azi_dgb_jav_cic_rom_bos_bsq_svk_aeg_akn_cnt_cze_afr_tsn_ukr_tsw_por_fin_ven_fbf_hun_lit_gam_geo_scr_glc_alb_swe_anl_chh_mol_est_lda_tag_hin_mly_jpn_knd_kor_slo_eng_igb_krd_bat_bul_wly_ind_mnd_ita_bam_guj_amh_ctl_ger_dut_lat_qcu_ben_grk_pan_swt_heb_spa_sod_mcd_mao_fre_xho_pol_yor_sun_tha_sid_tml_dyu_swa_uzb_rus_nor_tur_ewe_vie_tig_ses_zul_moo	-0.0945241129511739	-0.222744081128727	0.824223170831859
173	aeg_mcd_ses_rus_chh_mlt_owc_bos_tur_aze_xho_mly_lda_prs_slo_bsq_dut_tig_yor_cnt_scr_rom_bam_spa_dyu_ctl_est_moo_zul_fin_afr_amh_geo_alb_svk_eng_cze_gam_sid_urd_hun_ven_jav_ben_tag_jpn_knd_kor_hin_por_fbf_pol_ind_ita_wly_mao_mnd_ukr_ewe_krd_sod_lat_lit_guj_fre_qcu_nor_mol_arw_dgb_anl_ger_amr_bul_sun_pan_bem_grk_swt_bat_tha_heb_tml_akn_tsw_azi_glc_swe_uzb_cic_vie_hau_igb_swa_tsn	-0.0326296643985613	-0.0768158614123528	0.938935049011313
174	gam_nor_akn_slo_amr_wly_sod_bul_azi_aze_zul_mao_igb_ger_mol_bsq_scr_anl_dyu_cnt_ita_svk_dgb_bos_tsw_pan_est_moo_yor_hun_eng_hau_geo_glc_rom_lit_swe_amh_heb_dut_fin_fbf_bat_prs_tag_jpn_knd_kor_guj_pol_lda_ctl_ind_grk_owc_sun_mnd_por_ses_krd_mlt_cze_rus_mcd_fre_qcu_hin_afr_alb_ven_tig_spa_sid_urd_jav_lat_swt_ukr_swa_mly_tha_chh_tml_ewe_xho_tur_arw_ben_uzb_bam_vie_aeg_bem_cic_tsn	-0.395526051938495	-0.938087477407255	0.350629362471436
175	aeg_guj_igb_ben_amh_amr_chh_cze_aze_azi_zul_tag_swt_bos_ukr_bsq_grk_gam_tsn_mnd_afr_pol_tsw_bul_dyu_alb_hun_fbf_dgb_fin_pan_hau_geo_fre_por_prs_mol_mlt_sod_slo_est_bem_mly_rom_bat_jpn_tml_kor_eng_arw_ewe_krd_jav_ctl_tig_sun_cnt_dut_yor_lat_sid_ger_nor_rus_hin_qcu_svk_ita_urd_xho_anl_mcd_heb_spa_mao_glc_akn_lit_moo_ind_tha_owc_knd_cic_bam_tur_swe_scr_uzb_ven_vie_wly_ses_lda_swa	-0.0362964539352648	-0.0855355891640364	0.932019479609978
176	heb_rom_lda_alb_owc_aeg_anl_arw_aze_azi_ven_mly_igb_lit_hin_bsq_guj_gam_bem_mnd_ctl_fre_swt_cze_dgb_swe_hun_tsw_fbf_fin_pan_chh_geo_eng_ita_ben_mcd_sod_sid_pol_est_swa_tag_mol_jav_jpn_tml_kor_glc_bul_akn_por_bat_krd_amh_sun_cnt_spa_tsn_bos_amr_nor_ger_dut_ukr_qcu_afr_scr_urd_bam_tig_svk_mlt_prs_ind_grk_moo_lat_dyu_mao_tha_wly_knd_ewe_ses_tur_rus_slo_uzb_cic_vie_hau_xho_yor_zul	-0.236525738520042	-0.558513864674691	0.577835802149062
177	anl_por_lda_bos_owc_sid_amr_afr_azi_tur_swt_jav_fbf_guj_hin_bsq_nor_sod_dgb_mnd_glc_ita_swa_mol_ses_ben_est_xho_tsn_fin_fre_hau_geo_svk_rus_ctl_swe_tig_amh_krd_hun_moo_ind_pan_tag_jpn_knd_kor_arw_eng_bam_prs_mly_mcd_chh_mao_cnt_bul_zul_scr_wly_ukr_grk_ger_slo_qcu_spa_lit_urd_yor_aeg_alb_heb_rom_sun_lat_ven_cze_cic_bat_tha_mlt_tml_bem_ewe_aze_pol_dut_uzb_igb_vie_gam_tsw_dyu_akn	0.287732266534311	0.67743412055211	0.499812347353542
178	sid_ger_ses_cze_chh_hau_amh_guj_azi_tur_fbf_sun_dyu_spa_bos_bsq_por_aeg_moo_cnt_arw_mcd_bem_bul_igb_lat_fin_ven_tsw_hun_urd_wly_geo_eng_pol_slo_ita_heb_gam_svk_est_ewe_mao_fre_tag_jpn_tml_kor_pan_afr_bam_ukr_bat_ctl_mlt_jav_mnd_glc_dgb_rom_owc_prs_mol_hin_alb_qcu_swe_scr_nor_swt_amr_krd_anl_lit_mly_dut_cic_rus_zul_ind_tha_tig_knd_yor_tsn_uzb_ben_grk_aze_swa_vie_sod_akn_lda_xho	0.0314203277801002	0.0739384954467818	0.941218126120091
179	hau_lit_tsw_cze_mlt_aeg_anl_pol_tur_uzb_bam_bat_fbf_hin_rom_bsq_ukr_sid_igb_mnd_mol_grk_bem_dut_swa_nor_hun_dgb_akn_est_mcd_tig_geo_prs_swe_guj_ctl_gam_sod_bul_fin_tsn_mly_rus_jav_jpn_tml_kor_slo_krd_ewe_ben_tag_urd_owc_mao_cnt_eng_ven_afr_wly_arw_ger_pan_bos_qcu_spa_ita_por_ses_chh_fre_amh_glc_ind_lat_moo_alb_dyu_sun_tha_heb_knd_yor_zul_aze_scr_svk_azi_cic_vie_amr_lda_swt_xho	-0.743670901032145	-1.78565390171604	0.077414918898126
180	amh_glc_fbf_svk_heb_wly_owc_grk_azi_aze_tsw_mao_lda_cze_hin_bsq_rus_sid_bam_cnt_dut_arw_ewe_nor_swa_ben_hun_moo_ses_fin_guj_tig_geo_eng_mcd_spa_ukr_chh_hau_pol_est_bem_bat_alb_mly_jpn_tml_kor_ctl_lit_dyu_mol_sun_swe_aeg_jav_mnd_fre_akn_slo_gam_bos_scr_prs_afr_qcu_krd_bul_ger_ven_anl_por_mlt_rom_ind_ita_igb_lat_xho_tag_tha_amr_knd_dgb_tsn_tur_urd_pan_uzb_cic_vie_sod_yor_swt_zul	0.498234056999085	1.17318138673555	0.243719092501996
181	amr_svk_dyu_urd_hau_owc_amh_cze_uzb_tur_igb_tag_moo_scr_bul_bsq_rom_mlt_xho_mnd_nor_glc_fbf_pol_dgb_krd_fin_ewe_ven_est_ger_chh_geo_eng_slo_swe_por_sid_wly_mol_hun_swt_ind_hin_mao_jpn_tml_kor_rus_spa_yor_bos_bat_fre_anl_sun_cnt_prs_tsn_alb_tig_arw_guj_ita_grk_qcu_ukr_lit_ctl_ses_heb_pan_sod_afr_mly_dut_zul_lat_akn_jav_tha_aeg_knd_tsw_bam_azi_mcd_ben_aze_lda_vie_gam_cic_bem_swa	0.10020194088771	0.235787086530698	0.8141163622341
182	gam_svk_ven_ger_amh_tig_wly_rom_tur_aze_tsn_mly_ses_dut_bos_bsq_eng_hau_zul_cnt_krd_mol_swt_afr_moo_pol_est_bem_fbf_hun_prs_sod_geo_pan_spa_cze_mcd_amr_sid_ita_fin_swa_ind_bul_bat_jpn_tml_kor_guj_fre_ewe_hin_sun_slo_chh_jav_mnd_lit_dgb_ukr_anl_arw_grk_rus_lat_qcu_ctl_alb_scr_yor_owc_swe_mlt_glc_tag_urd_bam_por_tsw_mao_tha_aeg_knd_dyu_igb_uzb_ben_nor_azi_lda_vie_heb_cic_akn_xho	-0.319183940683502	-0.755586739195667	0.451806498479174
183	sod_ger_ewe_scr_tig_anl_hau_ben_tur_uzb_yor_ind_akn_krd_lat_bsq_mcd_chh_tsn_mnd_dut_swe_igb_bos_dgb_rom_est_bam_zul_fin_prs_gam_geo_pol_mol_bul_glc_mlt_amh_rus_hun_cic_tag_svk_sun_jpn_tml_kor_lit_grk_fbf_cze_mly_hin_heb_bat_cnt_pan_ses_arw_aeg_fre_slo_nor_ukr_qcu_ctl_afr_por_lda_owc_urd_wly_alb_mao_eng_swa_spa_tsw_jav_tha_amr_knd_moo_ven_azi_guj_ita_aze_dyu_vie_sid_xho_swt_bem	0.134108175723902	0.315447450971284	0.753128710511595
184	mlt_ukr_tsn_slo_gam_sod_hau_guj_uzb_tur_zul_bat_akn_urd_lit_bsq_ben_sid_ven_cnt_ita_afr_bam_krd_moo_swe_fin_yor_lda_hun_fre_wly_geo_spa_ger_bos_grk_aeg_owc_ctl_est_ewe_mao_arw_jav_jpn_tml_kor_glc_scr_dyu_pan_sun_eng_tig_mly_mnd_por_ses_lat_chh_mol_mcd_hin_rom_qcu_rus_svk_alb_fbf_heb_pol_anl_cze_ind_bul_bem_dut_igb_tag_tha_amh_knd_xho_tsw_azi_prs_nor_aze_swt_vie_amr_cic_swa_dgb	0.00394944759170117	0.00930430885607277	0.992596272760572
185	amh_bos_dgb_lit_chh_amr_sid_lat_uzb_aze_zul_ind_swt_rus_prs_bsq_alb_wly_xho_mnd_mol_krd_bem_mcd_bam_cze_est_moo_lda_fin_ben_sod_geo_svk_ita_fre_ctl_heb_hau_swe_hun_swa_mao_dut_sun_jpn_tml_kor_slo_bul_tsn_rom_tag_ukr_anl_bat_cnt_pan_cic_nor_aeg_grk_ger_guj_urd_qcu_eng_por_pol_ewe_owc_spa_mlt_hin_mly_afr_ven_glc_akn_jav_tha_tig_knd_igb_dyu_azi_scr_arw_tur_ses_vie_gam_tsw_fbf_yor	0.0791746315477444	0.186427225338069	0.852515804348536
186	tig_slo_bam_pan_heb_wly_gam_ctl_tur_uzb_moo_bat_ses_grk_nor_bsq_alb_amr_tsn_cnt_fre_por_ewe_ita_swt_bos_est_lda_igb_fin_svk_anl_geo_lit_dut_prs_ukr_hau_amh_ben_hun_bem_tag_arw_mao_jpn_knd_kor_spa_pol_tsw_bul_mly_rom_chh_ind_mnd_scr_fbf_cze_aeg_ger_glc_mol_swe_qcu_eng_lat_rus_xho_sod_krd_sid_urd_sun_hin_zul_guj_yor_jav_tha_owc_tml_akn_dgb_azi_afr_mcd_aze_dyu_vie_mlt_cic_swa_ven	0.13582743480732	0.320637495957116	0.749204479832795
187	anl_scr_ven_spa_hau_amh_wly_slo_aze_azi_swt_sun_swa_ita_grk_bsq_urd_amr_lda_cnt_bul_ger_igb_hin_yor_ben_est_ses_ewe_fin_krd_heb_geo_eng_prs_dut_glc_mlt_tig_arw_hun_tsn_mly_afr_mao_jpn_tml_kor_bos_lit_fbf_nor_jav_rus_owc_ind_mnd_fre_moo_guj_aeg_lat_svk_mol_rom_qcu_mcd_ctl_pan_zul_sod_alb_sid_por_bat_cze_bem_pol_tsw_tag_tha_gam_knd_dgb_xho_tur_swe_ukr_uzb_cic_vie_chh_akn_dyu_bam	-0.349325596547972	-0.827346419813497	0.410158632464289
188	heb_grk_bam_prs_chh_amr_wly_mcd_uzb_aze_dgb_tag_zul_bul_slo_bsq_swe_sid_ewe_mnd_rom_fre_swa_glc_bem_ger_fin_cic_xho_hun_cze_owc_geo_mol_scr_afr_urd_anl_hau_svk_est_swt_mly_eng_mao_jpn_tml_kor_bos_nor_lda_lat_sun_pan_sod_jav_cnt_rus_tsw_hin_tig_lit_dut_pol_spa_qcu_ben_arw_ukr_ses_amh_guj_gam_ita_bat_krd_moo_por_akn_ind_tha_aeg_knd_ven_dyu_azi_alb_ctl_tur_yor_vie_mlt_fbf_tsn_igb	-1.13504217471084	-2.79395260685705	0.00632293071990207
189	gam_mol_xho_slo_wly_hau_owc_nor_tur_uzb_ses_mly_zul_bul_dut_bsq_swe_amr_akn_cnt_ukr_prs_swa_bos_yor_grk_hun_dgb_tsw_est_rom_tig_geo_arw_lit_svk_pol_sod_chh_por_fin_moo_ind_ger_sun_jpn_tml_kor_guj_eng_lda_spa_bat_ctl_amh_mao_mnd_mcd_ven_glc_mlt_ita_rus_pan_cze_qcu_fre_ben_scr_igb_heb_hin_sid_lat_tag_alb_cic_urd_ewe_jav_tha_anl_knd_bem_swt_aze_afr_krd_azi_dyu_vie_aeg_fbf_tsn_bam	-0.2565146020499	-0.606343654378825	0.545763808500821
190	sid_eng_xho_slo_anl_amh_sod_guj_tur_uzb_bam_jav_cic_fre_arw_bsq_lat_tig_tsn_mnd_cze_scr_ven_afr_akn_bul_hun_yor_igb_est_pol_chh_geo_prs_lit_pan_grk_gam_hau_ben_fin_swa_mao_glc_ind_jpn_tml_kor_bos_rom_dyu_alb_sun_ita_owc_tag_cnt_urd_zul_swe_heb_svk_ukr_spa_mcd_qcu_rus_ctl_ger_bem_aeg_nor_amr_mol_bat_krd_fbf_dut_dgb_mly_tha_mlt_knd_lda_swt_azi_por_hin_aze_ewe_vie_wly_tsw_moo_ses	0.19218821353929	0.45223589578887	0.652152139368703
191	owc_pan_xho_bos_sod_aeg_hau_ukr_aze_tur_lda_sun_bam_krd_lat_bsq_eng_gam_yor_cnt_afr_glc_akn_ben_swt_rus_est_ses_dgb_hun_urd_heb_geo_mcd_prs_hin_alb_sid_amr_fre_fin_zul_mao_spa_tag_jpn_tml_kor_swe_pol_igb_svk_bat_por_wly_mly_mnd_grk_cic_slo_anl_ger_bul_scr_rom_qcu_nor_ita_arw_tsn_amh_dut_chh_lit_jav_mol_ven_guj_bem_ind_tha_tig_knd_tsw_dyu_azi_ctl_cze_uzb_moo_vie_mlt_fbf_ewe_swa	-0.807649684589546	-1.94466000564702	0.0548372595910852
192	hau_swe_akn_guj_anl_chh_mlt_lit_aze_tur_bem_tag_lda_arw_lat_bsq_ctl_amr_moo_cnt_nor_glc_dgb_rom_bam_ben_est_tsw_yor_hun_por_gam_geo_cze_ukr_ger_grk_owc_heb_hin_fin_dyu_mao_prs_bat_jpn_knd_kor_scr_spa_ven_mol_ind_mcd_wly_sun_mnd_afr_zul_fre_aeg_krd_pan_urd_bos_qcu_alb_bul_ita_xho_sid_slo_amh_eng_mly_svk_swa_rus_swt_jav_tha_sod_tml_ses_fbf_uzb_pol_dut_azi_igb_vie_tig_tsn_ewe_cic	-0.166642923374558	-0.393043134598035	0.695187140864215
193	tig_guj_swa_pan_aeg_amh_sod_swe_uzb_azi_dgb_ind_ven_bos_scr_bsq_lit_mlt_yor_mnd_hin_eng_bam_ukr_lda_mol_fin_zul_fbf_hun_ctl_amr_geo_grk_dut_fre_pol_gam_hau_rom_est_moo_bat_arw_jav_jpn_tml_kor_glc_prs_tsn_nor_mly_alb_chh_tag_cnt_ben_ses_slo_owc_bul_svk_krd_por_qcu_ger_ita_mcd_dyu_wly_lat_heb_rus_sun_spa_swt_urd_tsw_mao_tha_sid_knd_cic_akn_aze_afr_cze_tur_igb_vie_anl_ewe_bem_xho	-0.227654348353023	-0.537745085790508	0.592037554150565
194	heb_rom_ewe_pan_anl_sod_owc_svk_uzb_aze_ses_sun_yor_grk_pol_bsq_eng_gam_bem_cnt_lit_ctl_zul_mol_akn_ger_fin_ven_swt_hun_ben_chh_geo_afr_por_alb_rus_tig_amh_dut_est_moo_ind_scr_tag_jpn_knd_kor_krd_fre_lda_nor_mao_slo_amr_jav_mnd_bul_xho_prs_aeg_cze_glc_spa_guj_qcu_ita_arw_urd_dyu_sid_lat_wly_swe_mly_bos_fbf_ukr_tsw_bat_tha_hau_tml_cic_bam_tur_hin_mcd_azi_dgb_vie_mlt_tsn_igb_swa	0.642662287281032	1.52115215714454	0.131614526715662
195	chh_rom_igb_lat_hau_wly_gam_guj_aze_azi_bem_mly_dgb_hin_ctl_bsq_ukr_sod_yor_mnd_ger_rus_bam_spa_ses_pan_est_xho_lda_hun_lit_owc_geo_dut_bul_urd_krd_anl_tig_grk_fin_swt_bat_eng_tag_jpn_knd_kor_cze_glc_akn_slo_ind_scr_aeg_sun_cnt_mcd_dyu_por_amh_alb_fre_mol_ita_qcu_arw_bos_swe_tsw_heb_afr_amr_pol_mao_ben_cic_prs_zul_jav_tha_mlt_tml_ewe_swa_uzb_nor_svk_tur_ven_vie_sid_moo_fbf_tsn	0.46903190931625	1.10673776811568	0.271261833586769
196	chh_prs_dyu_swe_sid_aeg_hau_slo_azi_aze_bam_jav_xho_svk_scr_bsq_eng_gam_tsw_mnd_ben_fre_lda_rom_tsn_krd_hun_fbf_cic_fin_dut_sod_geo_ita_urd_alb_spa_heb_wly_bos_est_akn_tag_lat_mao_jpn_knd_kor_glc_afr_zul_nor_mly_guj_owc_ind_cnt_ctl_igb_lit_amr_pol_cze_hin_mcd_qcu_rus_pan_ukr_ses_amh_arw_anl_por_bat_bul_ven_ger_swt_sun_tha_tig_tml_swa_ewe_uzb_mol_grk_tur_bem_vie_mlt_moo_dgb_yor	-0.431723767153179	-1.02765450969985	0.306777807133009
197	anl_dut_ewe_eng_sod_heb_wly_pan_uzb_azi_fbf_mly_swt_ita_rus_bsq_pol_owc_zul_mnd_alb_mcd_cic_lit_ses_glc_fin_dgb_akn_est_krd_hau_geo_urd_arw_spa_por_amr_sid_lat_hun_bem_tag_bul_sun_jpn_tml_kor_grk_mol_swa_scr_jav_bos_mlt_ind_cnt_swe_lda_cze_amh_rom_afr_guj_svk_qcu_ukr_ger_slo_yor_aeg_hin_gam_ben_bat_ctl_moo_nor_tsn_mao_tha_tig_knd_ven_bam_tur_prs_fre_aze_dyu_vie_chh_igb_xho_tsw	0.127182876454718	0.299428634545647	0.765281173464163
198	amh_pol_zul_bos_anl_sid_mlt_alb_aze_azi_ewe_jav_yor_krd_rus_bsq_rom_gam_swt_mnd_glc_fre_ses_urd_lda_afr_hun_cic_moo_est_hin_hau_geo_ctl_mcd_dut_lat_wly_tig_por_fin_bam_tag_pan_ind_jpn_knd_kor_ukr_swe_akn_bul_mao_svk_aeg_bat_cnt_mol_igb_nor_sod_prs_eng_scr_cze_qcu_slo_lit_ben_swa_amr_grk_chh_ger_mly_ita_tsn_spa_dyu_sun_tha_owc_tml_dgb_ven_uzb_arw_guj_tur_xho_vie_heb_tsw_bem_fbf	-0.138404009102451	-0.326580753483784	0.744718836588822
199	hau_slo_dgb_arw_amh_amr_mlt_afr_aze_uzb_bam_ind_zul_urd_krd_bsq_mcd_aeg_bem_cnt_grk_scr_ses_alb_dyu_svk_hun_lda_xho_est_eng_anl_geo_ita_guj_nor_rom_sod_chh_swe_fin_cic_mao_pan_tag_jpn_knd_kor_spa_rus_fbf_prs_jav_dut_sid_bat_mnd_fre_igb_ukr_heb_hin_ben_ger_lit_qcu_lat_ctl_mol_ven_owc_cze_tig_pol_sun_por_moo_bos_ewe_mly_tha_wly_tml_swt_tsn_tur_bul_glc_azi_yor_vie_gam_akn_tsw_swa	-1.06118697985048	-2.59642427190117	0.0109489112116866
200	heb_ger_xho_bos_amh_amr_mlt_grk_azi_uzb_ven_tag_dyu_arw_hin_bsq_svk_hau_igb_cnt_ben_ctl_lda_krd_ses_slo_est_fbf_dgb_fin_nor_gam_geo_ukr_spa_por_lit_aeg_owc_pan_hun_moo_sun_mol_ind_jpn_tml_kor_mcd_scr_tsn_guj_jav_dut_anl_mao_mnd_glc_ewe_rus_wly_urd_alb_afr_cze_qcu_rom_ita_lat_zul_sid_bul_sod_prs_mly_fre_cic_pol_swa_bat_tha_chh_knd_tsw_bam_tur_eng_swe_aze_yor_vie_tig_swt_akn_bem	0.425095342126107	1.00075120782387	0.319543877932869
201	gam_rus_fbf_krd_sod_anl_wly_hin_azi_uzb_tsw_bat_moo_ben_afr_bsq_bos_mlt_yor_mnd_svk_ita_ewe_grk_dyu_ukr_hun_tsn_ven_est_bul_tig_geo_swe_fre_glc_por_chh_owc_lat_fin_dgb_sun_cze_jav_jpn_tml_kor_dut_rom_lda_scr_mly_ger_sid_mao_cnt_slo_zul_pan_hau_guj_ctl_urd_mcd_qcu_spa_eng_arw_igb_aeg_nor_heb_pol_tag_mol_bem_prs_xho_ind_tha_amh_knd_akn_swa_tur_alb_lit_aze_bam_vie_amr_swt_cic_ses	0.23947883595273	0.564980089005379	0.573447662906462
202	heb_ita_bam_ger_gam_tig_aeg_ben_azi_aze_dyu_jav_yor_cze_glc_bsq_bul_mlt_igb_cnt_afr_slo_tsw_rom_zul_dut_est_swt_akn_fin_lit_amh_geo_grk_mol_pan_arw_amr_chh_rus_hun_ses_tag_lat_sun_jpn_knd_kor_spa_mcd_lda_scr_mly_ctl_sod_mao_mnd_hin_moo_alb_hau_prs_nor_eng_krd_qcu_guj_swe_urd_ewe_owc_svk_wly_bos_bat_pol_ven_fre_cic_ind_tha_sid_tml_bem_swa_uzb_ukr_por_tur_xho_vie_anl_dgb_tsn_fbf	-0.704206387871468	-1.68916189816467	0.0945385440232503
203	mlt_nor_ven_por_amh_owc_heb_prs_azi_uzb_igb_mly_zul_fre_rus_bsq_ctl_amr_ses_mnd_ita_hin_yor_arw_bem_grk_fin_swt_ewe_hun_bul_aeg_geo_ben_svk_eng_krd_wly_gam_lit_est_dgb_tag_alb_sun_jpn_tml_kor_pan_dut_cic_scr_ind_rom_tig_jav_cnt_urd_swa_mcd_sid_ukr_pol_slo_ger_qcu_bos_afr_spa_akn_anl_glc_sod_lat_bat_cze_fbf_swe_dyu_mao_tha_chh_knd_tsn_bam_aze_mol_guj_tur_lda_vie_hau_moo_tsw_xho	-0.386205197227712	-0.91592962991676	0.362072742741325
204	aeg_scr_dgb_ita_chh_tig_gam_cze_tur_aze_tsw_sun_fbf_mol_dut_bsq_fre_sid_zul_mnd_glc_pan_swa_prs_tsn_mcd_hun_akn_dyu_fin_bul_anl_geo_alb_slo_eng_nor_owc_wly_ukr_est_bem_mly_rus_tag_jpn_tml_kor_ctl_guj_yor_rom_mao_por_heb_jav_cnt_pol_ewe_spa_amr_hin_svk_grk_arw_qcu_krd_swe_lat_swt_mlt_ben_amh_urd_ind_bos_ven_ger_igb_bat_tha_hau_knd_bam_ses_uzb_afr_lit_azi_cic_vie_sod_moo_xho_lda	-0.167128901608587	-0.394906181494459	0.693816392906923
205	mlt_alb_igb_afr_anl_amh_gam_glc_azi_uzb_yor_ind_lda_ukr_nor_bsq_prs_heb_moo_cnt_lit_grk_ven_ben_swt_por_fin_bem_bam_hun_guj_sid_geo_pol_bul_arw_hin_hau_chh_svk_est_akn_sun_scr_mao_jpn_knd_kor_urd_krd_ses_mol_bat_fre_aeg_mly_mnd_eng_dgb_cze_sod_rus_rom_bos_swe_qcu_ger_slo_ita_dyu_amr_ctl_tig_pan_tag_dut_zul_mcd_xho_jav_tha_wly_tml_swa_cic_tur_lat_spa_aze_tsn_vie_owc_fbf_tsw_ewe	0.82380883505558	1.95496564505765	0.0535897718520393
206	owc_ben_tsn_spa_gam_heb_amh_cze_azi_uzb_bem_bat_fbf_rus_ctl_bsq_guj_sod_dgb_cnt_pol_por_swa_bos_dyu_scr_fin_xho_bam_hun_afr_wly_geo_urd_eng_lit_ger_chh_aeg_grk_est_tsw_tag_alb_mly_jpn_knd_kor_ita_swe_akn_dut_sun_glc_hau_ind_mnd_hin_lda_krd_amr_svk_prs_slo_pan_qcu_nor_mcd_arw_swt_anl_mol_tig_fre_jav_rom_moo_bul_zul_mao_tha_mlt_tml_cic_ewe_aze_ukr_lat_tur_ven_vie_sid_igb_yor_ses	-0.0439500765740226	-0.103606698720268	0.917704569050732
207	tig_spa_dyu_grk_sid_amr_heb_fre_tur_azi_ven_jav_akn_ukr_svk_bsq_bul_owc_bem_cnt_pol_urd_fbf_afr_moo_mcd_fin_tsn_dgb_est_bos_wly_geo_scr_eng_pan_lat_sod_amh_ben_hun_zul_mao_mol_tag_jpn_knd_kor_glc_krd_lda_ita_bat_arw_aeg_mly_mnd_ctl_ses_prs_gam_swe_nor_cze_slo_qcu_dut_por_rus_swt_mlt_rom_chh_hin_ind_alb_swa_guj_yor_sun_tha_hau_tml_cic_bam_uzb_lit_ger_aze_ewe_vie_anl_xho_tsw_igb	-0.124691542383207	-0.293895361930498	0.769492772892759
208	tig_krd_lda_afr_owc_amr_chh_glc_tur_aze_bam_ind_bem_pol_prs_bsq_svk_anl_ewe_cnt_eng_lat_yor_nor_ses_ger_est_fbf_zul_fin_rus_amh_geo_bos_pan_fre_ita_sid_wly_lit_hun_swt_tag_urd_mao_jpn_tml_kor_dut_alb_tsw_por_jav_ukr_gam_sun_mnd_swe_akn_bul_heb_mol_arw_hin_spa_qcu_cze_mcd_grk_dgb_sod_ben_hau_slo_mly_rom_dyu_guj_igb_bat_tha_aeg_knd_tsn_swa_azi_ctl_scr_uzb_moo_vie_mlt_cic_xho_ven	-0.244057552240971	-0.576752208331363	0.565500282621548
209	amh_pol_lda_swe_sod_amr_aeg_slo_aze_tur_ewe_sun_swt_svk_grk_bsq_prs_sid_akn_cnt_ctl_lit_bam_fre_xho_urd_est_swa_yor_fin_rom_owc_geo_afr_mol_nor_bul_anl_wly_por_hun_bem_mly_mcd_mao_jpn_tml_kor_lat_ger_dyu_cze_bat_ita_heb_jav_mnd_ben_dgb_scr_tig_guj_krd_glc_eng_qcu_ukr_spa_dut_cic_mlt_bos_hau_alb_tag_hin_moo_rus_tsw_ind_tha_chh_knd_fbf_ven_uzb_arw_pan_azi_igb_vie_gam_zul_ses_tsn	0.288627577857447	0.679848444957933	0.49828922679607
210	aeg_afr_tsn_ctl_mlt_wly_owc_cze_uzb_tur_swt_jav_bem_eng_por_bsq_svk_amr_igb_cnt_prs_mol_swa_guj_tsw_glc_est_ewe_fbf_fin_nor_chh_geo_pan_bul_scr_pol_anl_gam_rus_hun_ven_sun_hin_mly_jpn_knd_kor_arw_lit_cic_mcd_tag_bos_heb_bat_mnd_spa_xho_urd_sid_lat_slo_rom_swe_qcu_grk_ben_ita_moo_tig_alb_hau_ukr_ind_ger_zul_dut_bam_mao_tha_amh_tml_yor_akn_azi_krd_fre_aze_ses_vie_sod_dgb_dyu_lda	0.425429464959841	1.0041306535897	0.317921148078595
211	anl_glc_dgb_ita_gam_heb_chh_slo_aze_uzb_lda_mao_akn_mcd_grk_bsq_por_owc_dyu_mnd_ger_bul_tsn_dut_ewe_swe_fin_tsw_swt_hun_scr_wly_geo_cze_rus_nor_ben_hau_aeg_guj_est_fbf_tag_urd_mly_jpn_tml_kor_ukr_eng_cic_bos_jav_afr_amr_ind_cnt_pol_moo_spa_mlt_hin_alb_mol_fre_qcu_lat_arw_krd_zul_sid_ctl_tig_svk_bat_prs_swa_lit_igb_sun_tha_amh_knd_bem_bam_tur_rom_pan_azi_yor_vie_sod_ses_ven_xho	-0.269177248102795	-0.636767536605297	0.525840572209292
212	tig_mcd_ven_grk_chh_owc_anl_slo_uzb_azi_akn_ind_ewe_spa_guj_bsq_nor_amh_cic_mnd_bul_por_tsn_glc_dgb_rom_hun_lda_bam_est_ger_gam_geo_eng_mol_lit_scr_amr_heb_pan_fin_swa_bat_ctl_sun_jpn_knd_kor_arw_alb_ses_krd_jav_ita_mlt_tag_cnt_lat_tsw_svk_sid_bos_dut_urd_cze_qcu_fre_swe_pol_igb_wly_ben_aeg_prs_mao_rus_dyu_ukr_moo_mly_tha_sod_tml_xho_zul_tur_afr_hin_aze_fbf_vie_hau_swt_bem_yor	-0.692982384714019	-1.66001653297199	0.100279494059889
213	amr_afr_akn_prs_tig_amh_hau_scr_aze_tur_yor_jav_zul_glc_lit_bsq_bul_anl_bem_mnd_rom_hin_ven_cze_tsw_mcd_hun_bam_dyu_est_ukr_wly_geo_ctl_grk_ger_lat_aeg_sod_por_fin_swt_tag_rus_mly_jpn_tml_kor_guj_svk_fbf_spa_ind_alb_heb_sun_cnt_pol_igb_eng_sid_swe_ben_slo_fre_qcu_mol_arw_nor_xho_owc_ita_mlt_bos_mao_krd_ewe_dut_moo_bat_tha_chh_knd_cic_dgb_uzb_pan_urd_azi_lda_vie_gam_swa_tsn_ses	-0.125259902493993	-0.295267104331219	0.768448033927935
214	gam_cze_tsw_glc_sid_sod_aeg_por_azi_aze_igb_mao_swt_ben_slo_bsq_pan_owc_swa_cnt_guj_fre_xho_arw_fbf_ita_fin_dgb_yor_hun_mcd_hau_geo_urd_prs_ger_ctl_amr_wly_rom_est_moo_jav_hin_sun_jpn_knd_kor_nor_swe_tsn_svk_tag_eng_heb_bat_mnd_grk_dyu_afr_anl_rus_bul_spa_bos_qcu_ukr_dut_alb_bem_chh_lit_amh_scr_ind_pol_ven_lat_zul_mly_tha_mlt_tml_cic_bam_uzb_mol_krd_tur_ses_vie_tig_ewe_lda_akn	-0.21764372212537	-0.51434784684516	0.608228943046463
215	amh_ben_moo_mcd_chh_sod_gam_lat_aze_uzb_swa_mao_cic_rom_krd_bsq_slo_aeg_xho_cnt_afr_lit_fbf_dut_ewe_rus_est_swt_tsw_fin_ita_wly_geo_arw_cze_mol_pan_heb_tig_spa_hun_akn_ind_ger_tag_jpn_knd_kor_grk_scr_ses_svk_mly_glc_owc_sun_mnd_eng_tsn_ctl_sid_ukr_por_guj_nor_qcu_bos_pol_alb_zul_hau_hin_mlt_fre_bat_urd_lda_swe_bem_jav_tha_anl_tml_dgb_bam_tur_prs_bul_azi_dyu_vie_amr_igb_ven_yor	-0.378253841450011	-0.896541710954808	0.372278409177556
216	hau_guj_dyu_krd_chh_heb_sid_ben_aze_tur_swt_tag_bam_lat_grk_bsq_afr_mlt_ven_cnt_alb_swe_tsn_lit_cic_pol_hun_zul_bem_fin_nor_amr_geo_dut_eng_hin_cze_wly_owc_prs_est_yor_mly_bos_ind_jpn_knd_kor_ger_rus_moo_mol_sun_scr_aeg_jav_mnd_ukr_tsw_bul_tig_fre_arw_mcd_ctl_qcu_svk_por_urd_swa_gam_glc_sod_rom_bat_ita_ses_pan_dgb_mao_tha_anl_tml_lda_fbf_azi_spa_slo_uzb_ewe_vie_amh_akn_xho_igb	0.127284431692181	0.299473229270684	0.765247259040243
217	anl_pol_zul_guj_hau_owc_sid_grk_aze_uzb_ewe_jav_swt_rus_fre_bsq_pan_gam_ses_mnd_cze_rom_bam_scr_tsw_hin_fin_dgb_cic_est_ita_sod_geo_lat_urd_glc_lit_amr_heb_mol_hun_lda_mao_afr_ind_jpn_knd_kor_ger_ukr_ven_ben_sun_dut_amh_mly_cnt_eng_fbf_spa_wly_slo_mcd_swe_bul_qcu_arw_ctl_svk_dyu_tig_krd_aeg_bos_tag_nor_tsn_por_bem_bat_tha_chh_tml_moo_akn_azi_prs_alb_tur_xho_vie_mlt_igb_swa_yor	0.00850600765977014	0.020028655163363	0.984063422186146
218	heb_slo_ewe_pan_amh_anl_chh_lat_tur_aze_xho_sun_lda_guj_scr_bsq_rom_owc_bem_cnt_krd_mol_zul_arw_dyu_urd_est_akn_igb_hun_por_tig_geo_prs_grk_ukr_ita_sod_amr_ctl_fin_cic_mao_fre_jav_jpn_tml_kor_mcd_alb_swt_cze_tag_spa_gam_bat_mnd_swe_ses_lit_wly_rus_pol_eng_bos_qcu_svk_ben_glc_swa_sid_bul_aeg_dut_mly_ger_yor_nor_tsw_ind_tha_hau_knd_dgb_bam_azi_hin_afr_uzb_moo_vie_mlt_ven_fbf_tsn	-0.522203765610937	-1.24221211236676	0.21728166950525
219	amh_svk_zul_ctl_mlt_amr_sid_rus_tur_uzb_swt_mao_xho_scr_lit_bsq_prs_hau_swa_cnt_ukr_lat_akn_rom_ven_urd_hun_fbf_yor_fin_fre_chh_geo_mol_bul_swe_pan_wly_owc_ita_est_dyu_mly_hin_ind_jpn_knd_kor_spa_cze_tsn_alb_sun_arw_aeg_bat_mnd_bos_ses_krd_sod_guj_nor_ben_dut_qcu_slo_pol_afr_lda_tig_glc_heb_mcd_jav_por_dgb_grk_bem_tag_tha_gam_tml_cic_ewe_azi_ger_eng_aze_bam_vie_anl_igb_moo_tsw	0.485398228944151	1.14580458206643	0.254815842127361
220	hau_pan_tsw_rom_chh_owc_wly_cze_azi_tur_xho_mao_moo_hin_nor_bsq_prs_aeg_swt_cnt_swe_ger_igb_ukr_zul_krd_fin_lda_cic_est_dut_amr_geo_arw_svk_alb_ita_gam_sid_guj_hun_ses_jav_bos_sun_jpn_knd_kor_afr_pol_tsn_bul_bat_por_sod_tag_mnd_lat_ven_mcd_anl_mol_grk_slo_ctl_qcu_rus_glc_scr_fbf_amh_fre_tig_ben_mly_lit_dgb_urd_swa_ind_tha_heb_tml_yor_akn_uzb_spa_eng_aze_ewe_vie_mlt_bam_bem_dyu	0.233101329142912	0.550571412043815	0.583247620426427
221	sid_rom_moo_mcd_amh_sod_chh_lat_aze_tur_bam_jav_fbf_alb_scr_bsq_dut_amr_xho_cnt_ctl_glc_lda_eng_swt_lit_hun_dgb_tsn_fin_ukr_hau_geo_ita_cze_guj_hin_heb_gam_bul_est_tsw_mao_nor_mly_jpn_knd_kor_krd_por_cic_swe_ind_spa_owc_sun_mnd_bos_zul_afr_tig_ben_arw_mol_grk_qcu_rus_fre_pol_igb_anl_pan_wly_prs_tag_svk_dyu_urd_ven_bat_tha_mlt_tml_bem_ses_azi_ger_slo_uzb_swa_vie_aeg_yor_ewe_akn	-0.468828134114793	-1.11523218856123	0.267624488029562
222	sid_slo_fbf_rom_sod_amh_wly_cze_azi_aze_dyu_bat_bam_ben_lat_bsq_ukr_tig_bem_mnd_bul_urd_cic_guj_ewe_ctl_hun_yor_moo_fin_ita_aeg_geo_eng_glc_grk_ger_heb_gam_mol_est_akn_mao_alb_jav_jpn_tml_kor_hin_rus_lda_pol_sun_fre_amr_mly_cnt_pan_tsn_scr_chh_bos_mcd_lit_swe_qcu_nor_por_spa_ven_hau_arw_anl_prs_ind_afr_dgb_krd_ses_tag_tha_owc_knd_tsw_swt_tur_dut_svk_uzb_igb_vie_mlt_swa_xho_zul	0.0143362468279555	0.033813953717278	0.973097977252905
223	hau_prs_bam_svk_heb_amr_owc_hin_azi_tur_bem_sun_dgb_mcd_grk_bsq_rom_aeg_ses_mnd_bos_por_fbf_krd_akn_swe_est_tsw_zul_hun_lit_sid_geo_spa_pol_glc_dut_tig_sod_bul_fin_ven_mao_ctl_mly_jpn_knd_kor_guj_cze_swt_urd_tag_scr_mlt_ind_cnt_slo_dyu_rus_anl_ger_arw_ita_eng_qcu_alb_fre_pan_cic_wly_ben_chh_ukr_bat_lat_swa_afr_moo_jav_tha_gam_tml_lda_xho_aze_nor_mol_uzb_yor_vie_amh_igb_tsn_ewe	0.0134678864651676	0.0317131477334593	0.97476877118371
224	amh_lit_ewe_grk_sod_amr_heb_eng_uzb_azi_swt_mly_tsn_scr_ben_bsq_pol_anl_igb_mnd_swe_hin_lda_ctl_moo_bul_hun_fbf_xho_est_prs_mlt_geo_svk_mol_nor_urd_tig_gam_arw_fin_akn_mao_por_bat_jpn_knd_kor_bos_ger_ses_afr_jav_dut_owc_sun_cnt_ukr_yor_glc_sid_guj_mcd_krd_ita_qcu_pan_rus_slo_dgb_chh_cze_aeg_spa_ind_rom_tsw_lat_zul_tag_tha_wly_tml_bam_bem_tur_alb_fre_aze_swa_vie_hau_cic_ven_dyu	-0.502363271865968	-1.1954153970069	0.234964116478797
225	anl_swe_ses_dut_gam_hau_sid_prs_tur_azi_tsw_sun_swt_hin_cze_bsq_rom_aeg_igb_mnd_rus_lit_akn_ctl_swa_eng_est_ven_moo_hun_bul_tig_geo_grk_bos_mol_mcd_amh_owc_afr_fin_bem_bat_lat_tag_jpn_tml_kor_krd_nor_fbf_pan_mao_ger_mlt_mly_cnt_ben_ewe_ukr_sod_urd_arw_por_scr_qcu_ita_pol_spa_bam_wly_slo_amr_fre_ind_glc_dyu_guj_xho_jav_tha_heb_knd_zul_dgb_uzb_alb_svk_aze_yor_vie_chh_cic_tsn_lda	-0.237355962755789	-0.56029816201908	0.576623330910729
226	chh_guj_ses_eng_owc_heb_amr_ita_uzb_tur_bam_mao_lda_hin_glc_bsq_dut_amh_ven_cnt_scr_nor_swt_urd_fbf_ukr_hun_moo_dgb_est_pol_wly_geo_ctl_rus_slo_arw_mlt_sid_afr_fin_bem_jav_rom_sun_jpn_tml_kor_bos_swe_yor_krd_ind_fre_sod_bat_mnd_lit_akn_mol_aeg_bul_ger_spa_mcd_qcu_por_lat_pan_igb_anl_grk_tig_cze_tag_ben_zul_svk_xho_mly_tha_gam_knd_tsn_swa_azi_alb_prs_aze_ewe_vie_hau_tsw_dyu_cic	-0.205940962823882	-0.486663408758964	0.627641838192481
227	sod_grk_ven_alb_sid_mlt_gam_ger_uzb_azi_swt_tag_yor_ctl_ita_bsq_pan_owc_zul_mnd_spa_hin_bam_scr_dyu_slo_est_tsn_bem_fin_krd_hau_geo_lit_bos_rus_mcd_heb_aeg_pol_hun_tsw_jav_bul_ind_jpn_knd_kor_cze_mol_lda_nor_mao_por_amh_bat_cnt_prs_dgb_rom_amr_arw_afr_dut_fre_qcu_swe_urd_ukr_fbf_chh_glc_tig_guj_sun_eng_ewe_ben_swa_mly_tha_anl_tml_ses_cic_aze_svk_lat_tur_moo_vie_wly_igb_akn_xho	-0.810189855100495	-1.95322036715099	0.0537993267570333
228	heb_ctl_ewe_swe_sid_owc_amr_svk_aze_tur_igb_ind_ses_alb_bos_bsq_slo_aeg_lda_mnd_guj_cze_moo_mol_dgb_prs_est_tsn_fbf_hun_rus_mlt_geo_pol_hin_ger_grk_anl_wly_mcd_fin_cic_mly_arw_mao_jpn_knd_kor_ita_pan_tsw_glc_bat_eng_amh_tag_cnt_nor_swt_fre_hau_afr_lit_bul_spa_qcu_lat_scr_rom_swa_gam_urd_sod_por_jav_krd_dyu_ben_xho_sun_tha_chh_tml_bam_akn_uzb_dut_ukr_azi_ven_vie_tig_zul_yor_bem	-0.728434215974417	-1.7513060858712	0.083190167082786
229	gam_svk_yor_ita_owc_anl_amh_rus_tur_uzb_zul_ind_fbf_hin_ger_bsq_glc_sid_ewe_cnt_prs_ukr_cic_ben_akn_bul_est_lda_dyu_fin_krd_heb_geo_mcd_lat_rom_spa_aeg_sod_slo_hun_bem_sun_lit_mly_jpn_tml_kor_pan_urd_tsn_scr_tag_grk_tig_jav_mnd_por_swt_bos_mlt_alb_afr_dut_swe_qcu_cze_arw_fre_moo_wly_eng_chh_nor_mao_guj_tsw_ctl_bam_bat_tha_amr_knd_ven_igb_azi_mol_pol_aze_xho_vie_hau_ses_dgb_swa	-0.789920962954818	-1.90486461379938	0.0598878264059659
230	heb_spa_ven_slo_tig_chh_amh_arw_azi_tur_dgb_tag_yor_ctl_rus_bsq_rom_aeg_akn_cnt_pan_svk_swa_ger_igb_por_est_ses_zul_hun_mcd_anl_geo_mol_krd_urd_ita_amr_sod_lat_fin_tsn_ind_glc_mao_jpn_tml_kor_fre_eng_moo_lit_bat_guj_gam_sun_mnd_swe_bem_afr_mlt_prs_nor_dut_bul_qcu_hin_ukr_grk_bam_owc_ben_wly_bos_mly_cze_fbf_pol_swt_jav_tha_hau_knd_lda_cic_aze_alb_scr_uzb_xho_vie_sid_dyu_ewe_tsw	-0.92983718441915	-2.25597690676636	0.0264156626153358
231	mlt_mol_dyu_ukr_tig_wly_heb_rus_aze_tur_ewe_ind_dgb_por_eng_bsq_pol_hau_cic_cnt_prs_alb_yor_guj_moo_ben_hun_bem_ven_fin_grk_amh_geo_afr_hin_fre_scr_anl_sid_slo_est_ses_jav_bul_mao_jpn_tml_kor_bos_dut_lda_arw_sun_ger_aeg_tag_mnd_ctl_swa_pan_sod_swe_nor_ita_krd_qcu_mcd_cze_lit_zul_owc_glc_chh_lat_bat_spa_tsn_rom_bam_mly_tha_amr_knd_xho_tsw_uzb_svk_urd_azi_swt_vie_gam_fbf_igb_akn	-0.53769175181871	-1.27903376167502	0.204067409215965
232	amh_fre_ven_ben_chh_sod_hau_rus_uzb_tur_swt_mao_akn_mol_cze_bsq_lit_sid_yor_cnt_ita_swe_dgb_arw_cic_rom_est_ewe_igb_hun_mcd_mlt_geo_lat_glc_eng_svk_owc_gam_krd_fin_bam_ind_por_sun_jpn_knd_kor_grk_ukr_fbf_hin_mly_bul_amr_jav_mnd_dut_lda_ger_tig_prs_spa_slo_pan_qcu_guj_urd_afr_tsw_anl_alb_aeg_pol_tag_scr_swa_ctl_dyu_bat_tha_wly_tml_tsn_moo_aze_nor_bos_azi_xho_vie_heb_bem_ses_zul	0.388915264709723	0.916426740041525	0.361813430999489
233	amr_afr_dyu_arw_mlt_anl_chh_lit_uzb_aze_ses_sun_dgb_alb_ukr_bsq_mcd_gam_cic_cnt_swe_dut_tsw_krd_zul_scr_fin_bam_ewe_est_rus_heb_geo_nor_ita_por_rom_sod_wly_bul_hun_yor_mly_eng_bat_jpn_knd_kor_ctl_svk_akn_pol_mao_glc_amh_tag_mnd_ger_moo_spa_hau_mol_ben_grk_slo_qcu_hin_fre_pan_igb_sid_bos_tig_cze_jav_prs_ven_lat_swa_ind_tha_aeg_tml_xho_bem_azi_guj_urd_tur_tsn_vie_owc_lda_fbf_swt	-0.135478592741018	-0.31928209379469	0.750228677546802
234	hau_ben_tsw_rom_mlt_heb_amh_ita_aze_uzb_igb_sun_ses_mcd_swe_bsq_glc_anl_swa_cnt_rus_cze_akn_pol_swt_pan_hun_cic_ewe_fin_slo_gam_geo_dut_arw_prs_ukr_tig_chh_ger_est_xho_mly_guj_bat_jpn_tml_kor_ctl_bos_bam_lat_mao_afr_sod_ind_mnd_bul_dgb_mol_sid_spa_lit_por_svk_qcu_grk_fre_krd_fbf_aeg_nor_owc_scr_jav_eng_yor_alb_bem_tag_tha_wly_knd_ven_dyu_tur_hin_urd_azi_moo_vie_amr_lda_tsn_zul	-0.0704350062082944	-0.165893492519061	0.868600880909862
235	owc_ctl_yor_slo_wly_hau_heb_nor_azi_aze_igb_mao_cic_eng_ukr_bsq_glc_anl_tsn_cnt_bul_mcd_swt_urd_tsw_ita_hun_swa_akn_est_cze_sid_geo_arw_afr_ben_rom_amr_gam_spa_fin_ses_tag_guj_mly_jpn_knd_kor_por_krd_ven_grk_bat_hin_chh_jav_mnd_lit_zul_ger_aeg_prs_fre_swe_mol_qcu_dut_pan_pol_bam_amh_svk_mlt_alb_sun_lat_lda_bos_dgb_ind_tha_sod_tml_moo_fbf_uzb_rus_scr_tur_ewe_vie_tig_bem_dyu_xho	-0.145474753932216	-0.343239733259063	0.732192814045368
236	hau_spa_ewe_prs_sod_anl_owc_lit_tur_uzb_igb_mao_swt_guj_ukr_bsq_slo_aeg_lda_cnt_rus_mol_tsw_rom_dyu_grk_hun_ven_fbf_fin_ben_mlt_geo_afr_ctl_nor_arw_heb_sid_bos_est_xho_mly_glc_ind_jpn_knd_kor_scr_swe_ses_svk_sun_ita_wly_bat_mnd_pol_cic_fre_tig_dut_pan_por_krd_qcu_urd_mcd_eng_bam_gam_ger_amr_hin_jav_cze_yor_bul_moo_tag_tha_chh_tml_akn_zul_aze_alb_lat_azi_dgb_vie_amh_swa_tsn_bem	-0.746286589607788	-1.79188364853438	0.0764038524271806
237	tig_grk_xho_guj_amr_sod_sid_mcd_uzb_aze_akn_ind_yor_afr_eng_bsq_ukr_anl_tsn_mnd_arw_mol_swa_ita_zul_pan_fin_igb_lda_est_ctl_owc_geo_urd_pol_spa_glc_chh_aeg_bos_hun_dyu_tag_nor_mao_jpn_knd_kor_ben_krd_dgb_prs_bat_por_mlt_mly_cnt_lat_ven_bul_wly_lit_swe_alb_svk_qcu_slo_fre_rom_tsw_hau_scr_amh_rus_sun_dut_moo_cze_swt_jav_tha_gam_tml_bam_ewe_tur_ger_hin_azi_bem_vie_heb_cic_fbf_ses	-0.00442675129035794	-0.0104196659571608	0.991708779235967
238	anl_hin_zul_ctl_amr_tig_heb_mcd_tur_aze_bem_bat_dgb_rom_cze_bsq_nor_chh_igb_cnt_afr_slo_moo_mol_bam_arw_fin_tsn_swa_est_spa_aeg_geo_grk_ger_pol_prs_gam_wly_urd_hun_lda_mly_glc_sun_jpn_tml_kor_fre_por_fbf_ben_ind_ukr_sod_jav_mnd_alb_akn_guj_mlt_pan_bul_eng_lit_qcu_svk_rus_dut_ewe_amh_swe_sid_scr_tag_bos_ven_krd_swt_mao_tha_hau_knd_xho_tsw_uzb_lat_ita_azi_yor_vie_owc_ses_dyu_cic	-0.424616688576018	-1.00808743392513	0.316028181334988
239	gam_urd_zul_rom_amr_hau_sid_swe_tur_aze_tsw_mao_dgb_rus_grk_bsq_guj_mlt_fbf_cnt_pan_mcd_ven_lat_bem_fre_est_bam_swt_hun_afr_aeg_geo_por_krd_eng_ger_sod_anl_ita_fin_moo_sun_dut_jav_jpn_knd_kor_nor_ukr_ewe_bos_ind_pol_tig_mly_mnd_scr_cic_spa_wly_lit_glc_ctl_prs_qcu_slo_hin_cze_igb_heb_bul_amh_mol_tag_svk_xho_arw_ses_bat_tha_chh_tml_dyu_yor_uzb_alb_ben_azi_tsn_vie_owc_akn_swa_lda	-0.0977491832884864	-0.230418839190329	0.818272425295219
240	amh_grk_yor_fre_heb_chh_anl_pol_tur_uzb_tsn_bat_dgb_ctl_prs_bsq_glc_tig_lda_mnd_afr_cze_akn_dut_xho_mol_est_ven_fbf_fin_pan_sod_geo_alb_lit_ben_mcd_mlt_wly_guj_hun_igb_mly_nor_jav_jpn_tml_kor_slo_ita_swt_por_sun_bul_aeg_mao_cnt_spa_ses_ger_gam_rus_krd_rom_urd_qcu_lat_svk_eng_tsw_amr_hin_hau_bos_ind_ukr_zul_scr_bam_tag_tha_owc_knd_dyu_swa_aze_arw_swe_azi_cic_vie_sid_bem_ewe_moo	0.0845948665065826	0.199018023606912	0.84268310583843
241	aeg_slo_swt_scr_wly_amh_sod_por_azi_tur_ewe_bat_cic_ben_glc_bsq_krd_amr_lda_mnd_grk_bos_ses_svk_zul_fre_est_tsn_swa_hun_spa_gam_geo_ctl_pol_cze_alb_sid_anl_hin_fin_dyu_mly_mol_jav_jpn_knd_kor_guj_swe_dgb_lit_sun_ger_mlt_mao_cnt_pan_bem_lat_chh_prs_eng_ukr_bul_qcu_urd_rom_mcd_moo_hau_afr_owc_nor_tag_ita_bam_rus_igb_ind_tha_heb_tml_xho_yor_uzb_arw_dut_aze_ven_vie_tig_fbf_akn_tsw	-0.441311692553845	-1.04677823069987	0.297914860289643
242	sid_afr_swa_ger_chh_gam_amr_arw_uzb_tur_lda_ind_swt_mcd_spa_bsq_eng_amh_cic_mnd_slo_ukr_yor_ctl_ven_grk_hun_bem_moo_fin_ita_mlt_geo_bos_bul_prs_dut_heb_wly_por_est_bam_tag_krd_sun_jpn_knd_kor_svk_rus_ewe_swe_mly_rom_aeg_jav_cnt_mol_xho_nor_sod_cze_fre_ben_glc_qcu_pol_lit_pan_dgb_owc_urd_hau_guj_bat_alb_fbf_scr_tsw_mao_tha_tig_tml_tsn_akn_aze_hin_lat_azi_dyu_vie_anl_igb_ses_zul	-0.439235057417625	-1.04471583907894	0.298862233749517
243	amh_slo_lda_cze_owc_wly_sod_krd_uzb_azi_yor_bat_tsn_pol_svk_bsq_alb_heb_zul_cnt_glc_mcd_cic_lit_swa_ctl_hun_ses_xho_est_bul_tig_geo_ben_afr_ger_hin_anl_gam_rom_fin_fbf_sun_guj_ind_jpn_tml_kor_fre_prs_ewe_rus_mly_grk_sid_mao_mnd_ukr_tsw_arw_aeg_pan_nor_dut_urd_qcu_bos_eng_spa_dyu_amr_ita_hau_scr_jav_swe_bam_mol_dgb_tag_tha_mlt_knd_moo_akn_aze_por_lat_tur_igb_vie_chh_swt_ven_bem	0.198831450370536	0.468916106242318	0.640226974363326
244	aeg_lit_moo_slo_chh_heb_hau_afr_tur_azi_swt_mly_ven_rom_mol_bsq_bos_mlt_zul_cnt_grk_eng_tsn_mcd_yor_krd_est_ses_tsw_fin_por_amr_geo_alb_cze_swe_ita_anl_gam_urd_hun_dgb_bat_prs_ind_jpn_tml_kor_lat_spa_fbf_scr_mao_dut_sod_jav_mnd_ben_bam_svk_tig_ger_fre_glc_rus_qcu_ctl_pol_hin_bem_owc_pan_amh_arw_tag_guj_igb_bul_lda_sun_tha_wly_knd_ewe_xho_uzb_ukr_nor_aze_akn_vie_sid_cic_dyu_swa	-0.778391087506907	-1.87344602493932	0.0641472237736924
245	amr_guj_ewe_pan_aeg_owc_hau_glc_tur_aze_ses_ind_fbf_dut_spa_bsq_scr_amh_igb_cnt_ctl_por_swt_slo_yor_ita_fin_akn_tsn_est_grk_wly_geo_alb_ger_swe_ben_anl_sod_krd_hun_lda_sun_ukr_bat_jpn_tml_kor_bos_hin_bam_bul_tag_prs_heb_jav_mnd_fre_cic_rus_mlt_pol_nor_lat_cze_qcu_lit_svk_eng_dgb_gam_mol_chh_afr_mao_rom_moo_urd_bem_mly_tha_sid_knd_tsw_xho_uzb_mcd_arw_azi_ven_vie_tig_zul_swa_dyu	-0.0814800201601086	-0.192042810294759	0.848127376596369
246	sod_grk_zul_bos_owc_gam_mlt_arw_uzb_aze_ses_mly_fbf_fre_por_bsq_svk_hau_moo_mnd_rus_cze_dgb_nor_swt_glc_est_bam_swa_hun_urd_heb_geo_slo_ita_swe_lat_chh_anl_dut_fin_igb_bat_prs_sun_jpn_knd_kor_scr_pol_akn_bul_ind_mcd_wly_jav_cnt_krd_cic_ger_amh_afr_hin_pan_ukr_qcu_ctl_lit_eng_bem_sid_mol_tig_rom_tag_alb_yor_spa_lda_mao_tha_amr_tml_tsw_ewe_azi_guj_ben_tur_dyu_vie_aeg_ven_tsn_xho	-1.12203196570688	-2.76502429105798	0.00686408315816239
247	amh_ctl_swa_pol_hau_wly_sid_slo_tur_aze_akn_mly_cic_bos_spa_bsq_urd_sod_swt_cnt_swe_mcd_xho_dut_zul_bul_hun_dgb_fbf_fin_rom_chh_geo_rus_arw_grk_hin_mlt_gam_pan_est_moo_ind_lat_tag_jpn_knd_kor_afr_mol_lda_glc_mao_cze_aeg_bat_mnd_fre_ven_scr_owc_svk_por_prs_ger_qcu_lit_guj_ita_yor_tig_ben_amr_eng_jav_krd_ses_nor_tsn_sun_tha_anl_tml_bam_tsw_uzb_ukr_alb_azi_ewe_vie_heb_bem_dyu_igb	0.270170390401357	0.635817497333187	0.526456948182665
248	chh_pol_tsn_mcd_hau_anl_gam_svk_tur_azi_akn_sun_bem_bul_alb_bsq_lit_amr_dgb_mnd_eng_pan_ses_dut_cic_scr_hun_igb_ewe_fin_por_sid_geo_bos_krd_urd_ben_aeg_amh_fre_est_ven_bat_glc_tag_jpn_tml_kor_afr_ger_yor_rom_mly_mol_tig_mao_cnt_lat_moo_ctl_wly_slo_prs_hin_ukr_qcu_swe_guj_spa_zul_heb_ita_sod_cze_ind_arw_bam_grk_swa_jav_tha_mlt_knd_tsw_xho_uzb_nor_rus_aze_lda_vie_owc_dyu_fbf_swt	-0.385679287086371	-0.913742172595273	0.363215209999236
249	mlt_glc_ewe_svk_amh_sid_sod_slo_tur_uzb_xho_ind_dgb_ben_alb_bsq_scr_heb_ven_mnd_bos_ita_akn_rus_swa_afr_hun_igb_bem_fin_ukr_aeg_geo_spa_mol_rom_pol_gam_wly_cze_est_yor_bat_ger_sun_jpn_knd_kor_urd_lat_tsw_hin_mly_grk_chh_jav_cnt_bul_moo_krd_owc_lit_eng_guj_fre_qcu_swe_prs_arw_bam_anl_nor_amr_mcd_tag_dut_tsn_pan_dyu_mao_tha_tig_tml_zul_cic_aze_ctl_por_azi_fbf_vie_hau_ses_swt_lda	0.309196644112162	0.728687514693816	0.468023836378446
250	gam_afr_akn_grk_amh_sid_owc_nor_uzb_azi_xho_mly_igb_ben_ukr_bsq_bul_heb_ses_cnt_arw_pol_dgb_ger_ven_mcd_est_swt_ewe_hun_rom_mlt_geo_cze_ita_alb_slo_wly_sod_prs_fin_bem_sun_lit_jav_jpn_tml_kor_urd_bos_yor_krd_bat_ctl_amr_tag_mnd_hin_bam_rus_chh_pan_guj_swe_spa_qcu_fre_por_svk_zul_aeg_dut_anl_eng_mao_scr_moo_glc_cic_ind_tha_hau_knd_swa_tsw_aze_lat_mol_tur_dyu_vie_tig_lda_fbf_tsn	0.337085046486089	0.793589663476203	0.429454513392334
251	heb_dut_akn_ita_aeg_gam_owc_ger_tur_aze_ewe_sun_tsw_urd_mol_bsq_prs_sod_xho_cnt_swe_lat_moo_ctl_ven_rus_est_bem_swa_fin_eng_amr_geo_grk_glc_slo_fre_anl_mlt_rom_hun_lda_jav_bos_ind_jpn_tml_kor_pan_mcd_tsn_scr_tag_por_wly_mly_mnd_nor_dgb_ukr_chh_guj_hin_pol_arw_qcu_bul_svk_cze_yor_hau_ben_amh_alb_bat_lit_cic_afr_ses_mao_tha_sid_knd_bam_fbf_uzb_krd_spa_azi_igb_vie_tig_zul_dyu_swt	-0.319728294745874	-0.758226115530129	0.45023281757004
252	sod_ita_fbf_arw_amr_aeg_anl_por_aze_uzb_tsn_ind_akn_bos_afr_bsq_swe_wly_ewe_mnd_krd_svk_moo_ukr_bam_lit_hun_ses_dyu_fin_slo_sid_geo_pan_spa_alb_ctl_hau_heb_bul_est_yor_bat_ger_mao_jpn_tml_kor_dut_nor_zul_scr_sun_glc_amh_jav_cnt_pol_swt_guj_mlt_rom_eng_prs_mol_qcu_cze_lat_hin_tsw_chh_mcd_gam_rus_tag_fre_dgb_grk_cic_mly_tha_tig_knd_bem_ven_tur_ben_urd_azi_lda_vie_owc_igb_xho_swa	-0.356874566265622	-0.844904630967166	0.400332471124051
253	aeg_grk_ses_eng_tig_sid_hau_krd_tur_uzb_moo_ind_yor_scr_ben_bsq_urd_owc_dyu_cnt_mol_afr_xho_lat_ewe_glc_est_dgb_igb_fin_ita_amr_geo_pan_guj_bul_alb_amh_mlt_slo_hun_tsw_sun_bos_mly_jpn_tml_kor_swe_ger_bam_hin_mao_rom_heb_jav_mnd_prs_ven_arw_gam_svk_ukr_lit_spa_qcu_cze_rus_ctl_fbf_chh_nor_anl_mcd_tag_dut_tsn_por_lda_bat_tha_wly_knd_swt_cic_azi_fre_pol_aze_bem_vie_sod_akn_zul_swa	0.198552974235898	0.467167063501148	0.641473063585634
254	chh_bul_ses_alb_aeg_gam_sod_swe_azi_aze_tsw_tag_ewe_guj_lit_bsq_mcd_owc_swt_mnd_svk_fre_lda_scr_igb_spa_fin_yor_cic_est_ukr_anl_geo_slo_bos_ctl_arw_sid_wly_dut_hun_swa_ind_por_jav_jpn_tml_kor_afr_ger_tsn_hin_mao_ben_amh_bat_cnt_prs_xho_nor_hau_pol_pan_glc_lat_qcu_krd_rom_urd_bam_tig_eng_mlt_grk_sun_cze_zul_rus_dyu_mly_tha_heb_knd_ven_dgb_tur_mol_ita_uzb_fbf_vie_amr_moo_bem_akn	-0.119444432146371	-0.281995122769727	0.778573826714065
255	owc_afr_tsw_por_amh_chh_aeg_guj_uzb_aze_dyu_mao_akn_ben_svk_bsq_swe_amr_ven_mnd_grk_ctl_ewe_spa_swt_glc_fin_dgb_swa_est_pol_anl_geo_ita_lat_pan_slo_gam_hau_alb_hun_cic_jav_lit_bat_jpn_knd_kor_ger_scr_bam_fre_tag_mcd_mlt_ind_cnt_ukr_fbf_arw_wly_rus_hin_cze_krd_qcu_prs_bul_nor_yor_tig_rom_sod_urd_sun_mol_ses_bos_lda_mly_tha_heb_tml_igb_tsn_azi_eng_dut_tur_zul_vie_sid_xho_bem_moo	-0.839126145145491	-2.02893693341877	0.0453235678685827
256	mlt_bul_moo_lit_wly_sod_heb_eng_azi_tur_tsn_jav_bam_lat_nor_bsq_hin_owc_dgb_cnt_guj_mol_cic_ukr_akn_slo_est_bem_igb_fin_krd_hau_geo_bos_glc_rom_dut_amr_tig_mcd_hun_zul_bat_pan_ind_jpn_tml_kor_swe_svk_tsw_pol_mao_prs_chh_sun_mnd_fre_fbf_scr_amh_afr_ger_alb_ctl_qcu_arw_por_spa_ven_aeg_ben_gam_cze_mly_ita_swa_rus_lda_tag_tha_anl_knd_yor_xho_uzb_urd_grk_aze_ewe_vie_sid_dyu_swt_ses	-0.389825080096909	-0.923832142936587	0.357964501670788
257	amr_krd_yor_ita_hau_heb_gam_mcd_tur_uzb_zul_tag_ewe_eng_fre_bsq_bul_anl_ven_cnt_svk_arw_igb_ctl_dgb_guj_hun_cic_akn_fin_ben_sod_geo_slo_cze_mol_swe_tig_aeg_pol_est_bam_sun_rom_jav_jpn_knd_kor_grk_nor_ses_rus_mao_ukr_amh_mly_mnd_pan_swt_dut_sid_lat_prs_bos_spa_qcu_afr_ger_alb_swa_mlt_lit_wly_por_ind_urd_tsw_scr_xho_bat_tha_chh_tml_lda_bem_aze_hin_glc_azi_fbf_vie_owc_moo_tsn_dyu	-0.435689559325637	-1.03391268233909	0.303858100081381
258	wly_mcd_akn_rom_hau_amr_chh_spa_uzb_aze_dgb_mao_yor_ger_guj_bsq_rus_sod_bam_mnd_swe_por_ven_ctl_ewe_grk_hun_tsw_ses_fin_hin_anl_geo_nor_dut_eng_slo_gam_mlt_ita_est_xho_sun_scr_tag_jpn_tml_kor_pan_pol_tsn_ukr_jav_bos_heb_ind_cnt_lat_dyu_ben_aeg_alb_prs_cze_afr_qcu_svk_arw_urd_lda_sid_bul_owc_mol_mly_krd_cic_fre_swt_bat_tha_amh_knd_zul_igb_azi_lit_glc_tur_swa_vie_tig_fbf_moo_bem	-0.428499665564813	-1.01873042405353	0.310973844021363
259	sod_guj_dyu_ukr_chh_anl_mlt_afr_azi_tur_xho_tag_swa_scr_krd_bsq_dut_aeg_bem_mnd_pol_ita_bam_mol_ewe_lit_hun_cic_ven_fin_lat_hau_geo_prs_spa_grk_svk_heb_wly_bul_est_swt_mly_rom_ind_jpn_knd_kor_por_glc_lda_ger_jav_slo_sid_mao_cnt_hin_moo_ben_amr_bos_mcd_ctl_eng_qcu_fre_nor_swe_zul_owc_rus_amh_alb_sun_pan_yor_cze_akn_bat_tha_tig_tml_tsw_igb_uzb_urd_arw_aze_tsn_vie_gam_dgb_fbf_ses	-0.535037038650015	-1.27374608772503	0.205927608551398
260	chh_bul_tsw_hin_heb_wly_anl_svk_uzb_tur_ven_mao_lda_lat_ben_bsq_eng_owc_bem_mnd_cze_lit_swa_ita_moo_alb_est_ewe_igb_fin_nor_sod_geo_arw_rus_glc_bos_gam_hau_krd_hun_bam_jav_pan_ind_jpn_knd_kor_slo_scr_xho_ger_bat_rom_mlt_tag_cnt_urd_zul_fre_tig_afr_mol_spa_grk_qcu_dut_guj_pol_akn_sid_por_amr_ukr_sun_swe_dgb_prs_ses_mly_tha_aeg_tml_swt_tsn_azi_mcd_ctl_aze_cic_vie_amh_yor_dyu_fbf	-0.284164163147487	-0.672182882899397	0.503133838482164
261	tig_mol_dyu_glc_amh_wly_hau_urd_azi_aze_cic_tag_akn_spa_krd_bsq_ctl_amr_moo_cnt_bos_prs_bam_rus_ses_eng_est_ewe_ven_fin_ben_anl_geo_dut_hin_ita_bul_heb_mlt_mcd_hun_igb_jav_pan_sun_jpn_tml_kor_rom_scr_swt_guj_mly_lat_sod_mao_mnd_ger_tsw_pol_owc_nor_svk_por_fre_qcu_lit_alb_swe_tsn_chh_afr_gam_ukr_bat_cze_xho_slo_yor_ind_tha_sid_knd_lda_fbf_uzb_arw_grk_tur_swa_vie_aeg_bem_dgb_zul	-0.573355990851244	-1.36866285692391	0.174401740467398
262	mlt_dut_tsw_grk_owc_amh_sid_rus_azi_aze_swt_ind_moo_bos_alb_bsq_slo_aeg_dgb_mnd_ger_mol_dyu_arw_xho_swe_est_bam_akn_fin_nor_sod_geo_ita_eng_lit_fre_chh_tig_svk_hun_yor_mly_afr_tag_jpn_knd_kor_cze_lat_ewe_pan_bat_urd_anl_mao_cnt_hin_zul_spa_heb_krd_por_bul_pol_qcu_rom_ctl_mcd_tsn_hau_ben_amr_prs_sun_glc_ses_guj_ven_jav_tha_wly_tml_cic_swa_tur_scr_ukr_uzb_igb_vie_gam_lda_fbf_bem	0.530123643143269	1.25250104128218	0.213527818063725
263	anl_swe_cic_bos_owc_amr_sod_mol_uzb_tur_tsn_mly_yor_pol_mcd_bsq_glc_tig_bem_mnd_krd_hin_lda_alb_dyu_scr_est_zul_swt_hun_pan_gam_geo_ukr_ctl_prs_rom_hau_mlt_rus_fin_ven_mao_guj_jav_jpn_tml_kor_ger_arw_moo_grk_tag_ita_chh_ind_cnt_cze_tsw_urd_aeg_fre_dut_slo_eng_qcu_lit_nor_afr_dgb_amh_por_wly_lat_sun_svk_swa_ben_igb_bat_tha_sid_knd_bam_ewe_aze_spa_bul_azi_fbf_vie_heb_xho_ses_akn	-0.355949207387746	-0.843100851348665	0.401335251345785
264	aeg_pan_ewe_mol_chh_wly_hau_eng_aze_tur_xho_mao_bam_ger_alb_bsq_bul_amr_ven_mnd_rus_ukr_dgb_pol_igb_dut_hun_zul_cic_est_ben_sod_geo_krd_lit_afr_rom_owc_gam_urd_fin_ses_bat_fre_sun_jpn_tml_kor_mcd_hin_tsw_arw_tag_glc_anl_ind_cnt_nor_swa_por_heb_svk_cze_prs_slo_qcu_scr_swe_spa_tsn_amh_guj_sid_ita_mly_bos_dyu_lat_moo_jav_tha_mlt_knd_bem_lda_azi_ctl_grk_uzb_akn_vie_tig_yor_swt_fbf	0.171509673496381	0.403989542336862	0.687147900253488
265	heb_scr_tsw_pol_amr_gam_aeg_bul_uzb_aze_cic_bat_dyu_krd_prs_bsq_ctl_wly_akn_mnd_urd_por_lda_arw_ven_dut_fin_yor_swt_est_mcd_mlt_geo_alb_spa_lat_rom_sid_tig_nor_hun_swa_mao_cze_jav_jpn_tml_kor_slo_rus_zul_ukr_sun_svk_sod_tag_cnt_grk_tsn_mol_chh_ita_fre_afr_guj_qcu_ben_bos_lit_fbf_anl_pan_amh_ger_ind_glc_xho_hin_ewe_mly_tha_hau_knd_moo_bam_azi_swe_eng_tur_igb_vie_owc_ses_bem_dgb	-0.414490886348877	-0.98210470538868	0.328596339045267
266	chh_mcd_igb_urd_tig_sid_heb_ger_azi_uzb_tsn_jav_zul_grk_cze_bsq_lat_amr_fbf_cnt_por_rus_bem_mol_dgb_rom_hun_lda_swt_fin_ctl_aeg_geo_ita_slo_svk_bul_hau_wly_pol_est_ewe_tag_krd_ind_jpn_knd_kor_bos_arw_swa_ukr_mao_ben_amh_bat_mnd_fre_yor_dut_mlt_scr_guj_spa_hin_qcu_nor_prs_afr_xho_sod_lit_gam_alb_mly_pan_ses_glc_akn_sun_tha_anl_tml_dyu_cic_tur_swe_eng_aze_moo_vie_owc_tsw_bam_ven	-0.770967086892436	-1.85615960354448	0.0665972320087388
267	gam_bul_bam_pol_amr_amh_wly_swe_azi_aze_bem_mly_fbf_bos_ita_bsq_scr_sid_igb_mnd_nor_ger_ses_mcd_dyu_ukr_hun_ven_swt_est_lit_aeg_geo_rus_alb_eng_dut_anl_tig_prs_fin_lda_ind_fre_jav_jpn_tml_kor_krd_glc_zul_grk_bat_slo_heb_sun_cnt_svk_akn_afr_hau_pan_ben_ctl_cze_qcu_hin_arw_urd_dgb_owc_spa_chh_mol_mao_guj_cic_por_swa_tag_tha_sod_knd_tsn_tsw_tur_lat_rom_uzb_xho_vie_mlt_ewe_yor_moo	-0.474432260174027	-1.12975206848648	0.26148618508259
268	hau_swe_bam_rus_heb_sod_anl_ctl_tur_uzb_bem_ind_akn_krd_spa_bsq_slo_owc_xho_mnd_eng_dut_tsn_urd_fbf_por_fin_yor_swt_hun_ita_mlt_geo_ben_fre_mol_glc_tig_amh_cze_est_swa_jav_bos_mao_jpn_knd_kor_ukr_ger_cic_alb_mly_pol_wly_sun_cnt_grk_tsw_afr_chh_pan_bul_nor_arw_qcu_scr_mcd_lat_ses_amr_lit_aeg_hin_bat_prs_dyu_svk_ven_tag_tha_gam_tml_zul_ewe_aze_rom_guj_azi_moo_vie_sid_dgb_igb_lda	0.104869560817679	0.246875693578034	0.80554857481486
269	tig_ukr_yor_slo_amr_mlt_sod_ger_tur_azi_dyu_mly_tsw_guj_bul_bsq_ctl_sid_akn_cnt_pan_spa_tsn_lat_ven_glc_est_dgb_swt_fin_bos_chh_geo_ita_grk_lit_hin_anl_amh_krd_hun_lda_jav_alb_mao_jpn_knd_kor_eng_urd_swa_por_tag_afr_gam_ind_mnd_arw_ses_rus_aeg_mol_scr_swe_dut_qcu_cze_ben_svk_igb_hau_nor_heb_pol_bat_prs_bam_mcd_ewe_sun_tha_wly_tml_xho_cic_uzb_rom_fre_aze_fbf_vie_owc_zul_bem_moo	0.47976142686337	1.13334475683512	0.259982752838655
270	heb_arw_yor_pol_owc_sid_anl_urd_uzb_tur_igb_mao_zul_nor_por_bsq_bos_sod_xho_mnd_afr_krd_swt_dut_lda_ita_est_moo_ven_fin_mcd_mlt_geo_hin_rom_svk_ctl_amr_gam_swe_hun_tsw_sun_lat_tag_jpn_knd_kor_mol_alb_swa_ben_jav_bul_chh_bat_cnt_slo_bam_guj_wly_eng_scr_pan_glc_qcu_prs_ger_ukr_akn_hau_spa_amh_grk_ind_cze_cic_rus_ewe_mly_tha_tig_tml_dyu_tsn_aze_lit_fre_azi_ses_vie_aeg_dgb_fbf_bem	-0.872772615641651	-2.11196988045994	0.0373696445498423
271	chh_svk_bem_guj_gam_sid_tig_alb_tur_aze_xho_mao_lda_glc_por_bsq_krd_wly_tsn_mnd_grk_ger_cic_prs_moo_cze_fin_bam_fbf_est_rus_aeg_geo_dut_ben_mcd_bos_amr_owc_ukr_hun_ven_tag_nor_jav_jpn_knd_kor_hin_pol_ses_lit_bat_slo_anl_mly_cnt_fre_tsw_arw_heb_bul_urd_lat_afr_qcu_mol_spa_rom_akn_mlt_eng_amh_scr_ind_pan_zul_ctl_yor_sun_tha_sod_tml_swa_swt_azi_ita_swe_uzb_dyu_vie_hau_igb_dgb_ewe	0.194822797321539	0.459329497493195	0.647069435629754
272	amh_urd_akn_alb_heb_owc_sod_krd_uzb_tur_tsw_mao_swa_nor_ukr_bsq_ctl_hau_bam_mnd_pol_rus_ven_fre_zul_grk_fin_cic_fbf_hun_bul_aeg_geo_lat_scr_glc_rom_mlt_chh_mcd_est_dgb_bat_dut_mly_jpn_tml_kor_bos_slo_tsn_ita_jav_lit_anl_sun_cnt_spa_ewe_mol_tig_swe_arw_pan_afr_qcu_svk_guj_prs_swt_wly_ger_sid_eng_tag_cze_bem_hin_xho_ind_tha_amr_knd_igb_ses_azi_por_ben_aze_yor_vie_gam_moo_lda_dyu	0.0610815646404392	0.143860719306258	0.885921727352097
273	hau_bos_lda_alb_anl_sid_amh_bul_uzb_aze_akn_mly_ven_ben_prs_bsq_afr_chh_swa_cnt_cze_ger_tsn_ctl_fbf_hin_hun_ses_swt_est_krd_wly_geo_mol_grk_ita_rom_aeg_owc_rus_fin_moo_mao_eng_bat_jpn_tml_kor_guj_ukr_dgb_slo_jav_dut_mlt_tag_mnd_lat_bam_svk_heb_arw_scr_spa_lit_qcu_por_urd_mcd_tsw_sod_pan_amr_swe_ind_pol_igb_glc_dyu_sun_tha_gam_knd_yor_ewe_tur_fre_nor_azi_xho_vie_tig_bem_cic_zul	0.129319399315583	0.304510337078524	0.76141948142506
274	amh_bos_swa_grk_aeg_wly_gam_scr_azi_tur_swt_jav_ven_krd_nor_bsq_alb_amr_yor_cnt_swe_cze_cic_bul_tsw_ben_hun_zul_bam_fin_prs_sid_geo_ukr_rom_ita_hin_mlt_owc_spa_est_igb_bat_lat_sun_jpn_knd_kor_eng_lit_ses_ger_mao_mcd_tig_ind_mnd_por_tsn_svk_sod_slo_pan_rus_guj_qcu_glc_pol_fre_dyu_anl_dut_hau_mol_mly_urd_dgb_afr_ewe_tag_tha_chh_tml_akn_xho_aze_ctl_arw_uzb_bem_vie_heb_fbf_lda_moo	0.471987951544366	1.11499527446663	0.267725471578351
275	anl_guj_swa_slo_amr_amh_wly_mol_azi_uzb_ewe_mao_igb_svk_fre_bsq_ben_mlt_dgb_mnd_dut_ita_bam_bul_dyu_prs_est_cic_moo_hun_krd_chh_geo_swe_rom_grk_pan_owc_sid_scr_fin_ven_mly_pol_bat_jpn_tml_kor_alb_por_xho_arw_ind_bos_tig_sun_cnt_spa_ses_glc_aeg_ger_urd_cze_ctl_qcu_mcd_afr_nor_akn_sod_rus_heb_lat_tag_eng_bem_hin_tsw_jav_tha_hau_knd_fbf_swt_tur_lit_ukr_aze_tsn_vie_gam_yor_lda_zul	-0.260619984702461	-0.616231997499927	0.539246851289917
276	gam_ita_ven_prs_tig_chh_mlt_krd_azi_uzb_dgb_tag_fbf_arw_guj_bsq_ctl_heb_swt_cnt_afr_por_ses_svk_zul_lat_est_tsn_ewe_fin_swe_sod_geo_ben_rom_eng_bul_owc_sid_rus_hun_yor_jav_bos_bat_jpn_knd_kor_mcd_spa_igb_alb_mly_urd_hau_sun_mnd_lit_dyu_pol_amh_cze_dut_mol_glc_qcu_ukr_fre_grk_bam_anl_hin_wly_nor_ind_ger_moo_pan_tsw_mao_tha_aeg_tml_xho_akn_tur_scr_slo_aze_bem_vie_amr_swa_lda_cic	-0.209911635644431	-0.495563299400018	0.621371552561084
277	aeg_urd_yor_fre_wly_chh_heb_glc_tur_azi_swt_ind_dyu_mcd_pan_bsq_svk_amr_zul_mnd_ita_afr_ven_bos_tsw_guj_hun_igb_akn_est_swe_sid_geo_mol_prs_ctl_por_owc_anl_arw_fin_dgb_bat_scr_mly_jpn_tml_kor_rus_pol_moo_ger_sun_bul_mlt_jav_cnt_grk_fbf_dut_sod_nor_spa_krd_alb_qcu_rom_ukr_slo_tsn_hau_lit_tig_cze_mao_hin_swa_lat_bem_tag_tha_gam_knd_ewe_cic_aze_eng_ben_uzb_bam_vie_amh_xho_lda_ses	-0.190193002193649	-0.448808967631003	0.654613513340016
278	owc_pan_zul_alb_tig_gam_anl_bos_tur_aze_akn_ind_swt_por_rus_bsq_ctl_amr_dyu_mnd_fre_scr_xho_bul_cic_mcd_hun_swa_ewe_est_slo_amh_geo_glc_guj_ita_lit_chh_wly_eng_fin_ses_tag_mol_sun_jpn_tml_kor_rom_hin_lda_cze_mao_grk_sid_bat_cnt_spa_bem_dut_hau_swe_pol_arw_ukr_qcu_lat_ben_afr_bam_aeg_urd_mlt_prs_jav_svk_ven_ger_yor_mly_tha_heb_knd_dgb_moo_uzb_nor_krd_azi_tsw_vie_sod_tsn_igb_fbf	-0.521974813277128	-1.24151149422569	0.217539028895764
279	gam_swe_tsw_alb_heb_amh_tig_arw_uzb_tur_zul_tag_lda_pan_ita_bsq_prs_sid_xho_cnt_ben_ger_bem_afr_dgb_ukr_est_moo_yor_hun_cze_anl_geo_mol_bul_dut_glc_wly_mlt_guj_fin_cic_mao_svk_jav_jpn_knd_kor_pol_nor_fbf_urd_sun_lit_hau_ind_mnd_bos_igb_rom_chh_mcd_ctl_por_krd_qcu_grk_hin_fre_ewe_amr_scr_owc_lat_bat_slo_dyu_eng_swa_mly_tha_sod_tml_ven_akn_aze_rus_spa_azi_swt_vie_aeg_tsn_ses_bam	-0.0947768617668775	-0.223592082595181	0.823565147860995
280	owc_lat_yor_swe_mlt_hau_amr_bul_azi_uzb_tsn_mao_dyu_eng_pol_bsq_guj_aeg_swt_mnd_mol_cze_moo_grk_swa_ukr_fin_igb_tsw_hun_nor_sod_geo_prs_arw_spa_bos_sid_heb_ctl_est_ven_ind_glc_tag_jpn_knd_kor_hin_ita_bem_rom_mly_alb_wly_sun_cnt_por_lda_svk_gam_krd_lit_fre_afr_qcu_scr_slo_rus_ewe_tig_pan_anl_ger_jav_dut_bam_urd_zul_bat_tha_amh_tml_ses_dgb_tur_ben_mcd_aze_cic_vie_chh_xho_akn_fbf	-0.0790742626758427	-0.18629589530856	0.852618491317854
281	amh_prs_bam_ben_sod_hau_wly_pol_tur_azi_dyu_mly_akn_spa_mcd_bsq_ita_sid_yor_mnd_lat_swe_lda_ctl_tsw_mol_hun_fbf_swt_fin_grk_amr_geo_dut_rom_arw_afr_anl_mlt_krd_est_dgb_tag_scr_bat_jpn_tml_kor_lit_bos_zul_rus_jav_svk_owc_sun_cnt_ukr_ewe_urd_tig_fre_ger_glc_bul_qcu_alb_nor_eng_cic_gam_por_aeg_pan_ind_hin_xho_cze_moo_mao_tha_heb_knd_swa_igb_uzb_guj_slo_aze_ven_vie_chh_bem_tsn_ses	-0.17046355914428	-0.40247303510037	0.688259533258421
282	anl_rom_ewe_bos_hau_sod_owc_lat_azi_uzb_tsw_bat_bem_fre_ita_bsq_pol_amr_fbf_cnt_grk_slo_swa_glc_zul_lit_est_igb_swt_hun_urd_gam_geo_arw_mcd_prs_krd_wly_heb_guj_fin_dgb_tag_ctl_mly_jpn_knd_kor_por_spa_xho_afr_mao_swe_sid_ind_mnd_alb_ses_svk_chh_ger_rus_eng_ben_qcu_pan_cze_scr_yor_aeg_bul_mlt_nor_jav_dut_akn_mol_tsn_sun_tha_amh_tml_bam_moo_tur_ukr_hin_aze_dyu_vie_tig_cic_lda_ven	-0.0150052221947005	-0.0353224351952253	0.971898339028345
283	aeg_svk_bam_ukr_hau_chh_tig_dut_uzb_azi_bem_tag_igb_rom_lit_bsq_scr_amh_ses_cnt_prs_guj_zul_ita_cic_pol_fin_xho_yor_est_urd_anl_geo_arw_grk_por_ctl_heb_amr_glc_hun_ewe_sun_krd_bat_jpn_knd_kor_nor_bul_akn_afr_ind_hin_gam_jav_mnd_lat_fbf_eng_wly_alb_swe_mcd_spa_qcu_pan_bos_ger_lda_owc_ben_sid_slo_mly_mol_dyu_fre_tsn_mao_tha_sod_tml_ven_swa_tur_cze_rus_aze_tsw_vie_mlt_swt_dgb_moo	-1.08691398960066	-2.66439135249215	0.00909219802814477
284	sod_ger_zul_bul_anl_wly_tig_mol_uzb_azi_moo_jav_dgb_mcd_guj_bsq_urd_sid_yor_mnd_swe_grk_xho_arw_swt_glc_est_dyu_bem_fin_spa_owc_geo_fre_rus_rom_pan_amr_hau_dut_hun_ses_mao_por_sun_jpn_knd_kor_ukr_prs_bam_nor_mly_eng_amh_ind_cnt_lit_cic_slo_chh_bos_alb_krd_scr_qcu_pol_ita_afr_ven_gam_hin_heb_ctl_tag_cze_fbf_svk_swa_bat_tha_mlt_tml_tsn_igb_tur_lat_ben_aze_tsw_vie_aeg_ewe_lda_akn	-0.261932185645926	-0.619741749753729	0.536943295963647
285	mlt_pan_moo_prs_anl_heb_hau_ger_azi_tur_dgb_bat_lda_afr_swe_bsq_eng_sod_swt_cnt_slo_spa_swa_ctl_fbf_rom_est_bam_akn_hun_glc_amr_geo_bul_mol_nor_scr_tig_sid_mcd_fin_tsn_ind_rus_mly_jpn_knd_kor_dut_lat_bem_hin_sun_fre_gam_jav_mnd_alb_tsw_ukr_wly_pol_svk_ita_arw_qcu_guj_urd_por_igb_chh_cze_aeg_grk_mao_bos_xho_lit_zul_tag_tha_owc_tml_ewe_dyu_uzb_ben_krd_aze_cic_vie_amh_ven_yor_ses	-0.278623557188767	-0.659058128241041	0.51148700796136
286	amh_mol_akn_afr_tig_hau_wly_cze_aze_uzb_tsw_sun_zul_pol_lat_bsq_fre_chh_fbf_cnt_alb_bos_bam_spa_dgb_swe_est_swa_yor_hun_urd_sod_geo_hin_grk_mcd_rom_amr_sid_krd_fin_swt_tag_nor_mao_jpn_tml_kor_eng_por_igb_ger_mly_slo_mlt_jav_mnd_scr_lda_bul_owc_ctl_ukr_guj_rus_qcu_prs_svk_ben_ses_heb_dut_aeg_lit_bat_arw_tsn_pan_xho_ind_tha_anl_knd_ewe_moo_tur_ita_glc_azi_cic_vie_gam_bem_dyu_ven	0.309812396987201	0.729922506249762	0.467272162047732
287	amr_eng_cic_mcd_aeg_owc_gam_glc_aze_uzb_dgb_bat_swa_pan_bul_bsq_scr_tig_tsw_mnd_guj_ita_ses_svk_ven_ukr_fin_dyu_swt_hun_ctl_chh_geo_ben_dut_arw_pol_sid_sod_por_est_fbf_tag_urd_sun_jpn_knd_kor_rom_krd_ewe_prs_mly_mol_hau_ind_cnt_alb_bem_hin_anl_spa_ger_grk_lit_qcu_afr_bos_fre_yor_wly_slo_heb_lat_mao_rus_lda_cze_moo_jav_tha_mlt_tml_tsn_bam_azi_nor_swe_tur_zul_vie_amh_akn_igb_xho	0.660484603505493	1.56427293497011	0.121150032515484
288	mlt_krd_ven_rom_amr_aeg_tig_swe_uzb_tur_bem_jav_ewe_cze_fre_bsq_ita_heb_swa_cnt_hin_pan_igb_svk_cic_glc_fin_lda_tsn_est_lat_sid_geo_ger_urd_por_ukr_sod_amh_alb_hun_yor_mly_eng_tag_jpn_knd_kor_ctl_lit_zul_dut_sun_mcd_chh_ind_mnd_mol_akn_nor_anl_grk_afr_bul_arw_qcu_bos_prs_slo_dgb_owc_pol_gam_rus_bat_guj_tsw_ben_xho_mao_tha_hau_tml_dyu_swt_azi_spa_scr_aze_ses_vie_wly_bam_moo_fbf	-0.811288281171721	-1.95734038203124	0.0533057506762373
289	gam_rus_igb_prs_mlt_sod_heb_fre_uzb_tur_yor_sun_xho_urd_bul_bsq_ctl_hau_swa_cnt_spa_svk_ses_por_cic_rom_est_akn_fbf_hun_bos_amh_geo_ukr_guj_cze_ger_owc_sid_krd_fin_dgb_mly_lit_bat_jpn_tml_kor_swe_ita_ven_lat_tag_dut_anl_ind_mnd_glc_bam_scr_amr_grk_hin_mol_ben_qcu_arw_nor_alb_bem_chh_mcd_tig_afr_mao_pol_lda_slo_tsw_jav_tha_aeg_knd_zul_tsn_azi_pan_eng_aze_moo_vie_wly_ewe_swt_dyu	-0.036461557799736	-0.0858083924035295	0.931803202140219
290	gam_krd_bam_mcd_sod_heb_aeg_pol_aze_uzb_cic_tag_ewe_pan_alb_bsq_hin_owc_ses_mnd_ger_grk_yor_bul_dyu_dut_fin_lda_ven_est_ben_mlt_geo_ukr_glc_mol_por_anl_chh_cze_hun_tsw_bat_fre_ind_jpn_tml_kor_urd_rom_akn_ita_sun_afr_sid_mao_cnt_arw_igb_bos_amh_rus_lat_eng_lit_qcu_swe_spa_slo_dgb_amr_ctl_hau_svk_jav_scr_zul_nor_fbf_mly_tha_tig_knd_moo_xho_azi_prs_guj_tur_bem_vie_wly_swt_tsn_swa	-0.595634431032447	-1.42137520604851	0.158552395497798
291	anl_arw_swa_spa_amh_wly_mlt_eng_aze_azi_zul_mly_dyu_fre_urd_bsq_nor_sod_tsn_cnt_ben_bul_ewe_ita_cic_glc_hun_swt_lda_fin_bos_aeg_geo_svk_hin_ukr_mol_owc_gam_alb_est_ses_jav_mcd_sun_jpn_tml_kor_rus_krd_bem_dut_mao_swe_sid_bat_mnd_grk_tsw_guj_amr_scr_ctl_pan_rom_qcu_prs_ger_lit_yor_tig_lat_hau_cze_tag_por_fbf_slo_ven_ind_tha_chh_knd_dgb_xho_tur_afr_pol_uzb_bam_vie_heb_akn_igb_moo	-0.494202568962268	-1.17683804598745	0.242263442525606
292	anl_ukr_ses_por_amh_wly_chh_glc_tur_azi_zul_sun_moo_bos_scr_bsq_cze_heb_ven_cnt_rus_eng_tsw_ger_bam_pan_hun_dgb_fbf_fin_rom_aeg_geo_slo_spa_bul_swe_sid_hau_afr_est_xho_tag_lat_jav_jpn_tml_kor_ctl_grk_cic_nor_mly_prs_sod_ind_mnd_mol_dyu_alb_tig_mcd_fre_guj_urd_qcu_pol_svk_ita_yor_gam_arw_mlt_lit_mao_krd_lda_hin_ewe_bat_tha_owc_knd_swa_bem_aze_ben_dut_uzb_akn_vie_amr_igb_swt_tsn	-0.985047329448752	-2.39873009904368	0.0184475455911972
293	chh_alb_cic_scr_hau_tig_heb_ctl_azi_aze_tsn_mao_yor_bul_ben_bsq_rus_sid_ewe_mnd_ukr_dut_lda_grk_xho_por_fin_ses_bam_est_fre_amr_geo_spa_ita_svk_glc_aeg_anl_cze_hun_swt_mly_pan_bat_jpn_knd_kor_prs_slo_swa_hin_tag_lat_wly_jav_cnt_lit_fbf_pol_owc_eng_urd_ger_bos_qcu_nor_rom_afr_akn_amh_mcd_sod_guj_ind_krd_bem_swe_dgb_sun_tha_gam_tml_igb_moo_tur_mol_arw_uzb_tsw_vie_mlt_ven_zul_dyu	-0.157114282280563	-0.371478862651418	0.711125877235924
294	tig_eng_lda_hin_chh_hau_gam_rom_uzb_aze_xho_ind_swa_arw_urd_bsq_lit_aeg_swt_mnd_mcd_mol_dyu_scr_cic_pol_est_akn_moo_fin_svk_owc_geo_ctl_ukr_por_nor_amr_anl_bos_hun_ven_bat_glc_jav_jpn_knd_kor_alb_pan_bem_afr_mao_guj_amh_sun_cnt_swe_ewe_cze_sid_ger_ben_rus_fre_qcu_slo_lat_ita_fbf_sod_krd_mlt_grk_tag_bul_ses_prs_tsn_mly_tha_wly_tml_yor_igb_azi_dut_spa_tur_tsw_vie_heb_dgb_zul_bam	-0.701016566286985	-1.68315664161629	0.0956990218607446
295	aeg_glc_ven_guj_heb_wly_amh_pol_tur_aze_lda_jav_swa_krd_arw_bsq_slo_anl_tsw_cnt_urd_svk_fbf_fre_dyu_pan_hun_akn_bam_est_rom_mlt_geo_por_ger_nor_ita_hau_sod_hin_fin_moo_tag_prs_bat_jpn_tml_kor_grk_ben_igb_lat_ind_mcd_chh_sun_mnd_dut_swt_swe_amr_alb_bul_lit_spa_qcu_ukr_mol_ctl_yor_gam_afr_owc_rus_mly_cze_cic_eng_xho_mao_tha_tig_knd_dgb_ses_uzb_scr_bos_azi_zul_vie_sid_tsn_ewe_bem	-1.09193611988002	-2.67929046858921	0.00872546059675857
296	tig_glc_tsn_mcd_sod_wly_heb_ben_uzb_tur_lda_tag_tsw_spa_dut_bsq_pol_mlt_dyu_mnd_swe_mol_moo_ger_ven_lit_hun_ewe_akn_est_scr_hau_geo_ctl_prs_ukr_rom_anl_owc_por_fin_ses_mao_cze_sun_jpn_knd_kor_rus_guj_xho_ita_ind_grk_gam_bat_cnt_krd_fbf_eng_chh_bos_svk_alb_afr_qcu_nor_fre_bul_bem_amh_slo_amr_pan_jav_arw_cic_lat_dgb_mly_tha_sid_tml_swa_igb_azi_hin_urd_aze_bam_vie_aeg_zul_swt_yor	-0.986200655520126	-2.40837427018741	0.0179957870532945
297	sod_pan_tsn_dut_amh_owc_sid_mol_tur_uzb_dgb_ind_zul_rom_eng_bsq_slo_aeg_swt_mnd_guj_lit_bam_scr_fbf_prs_hun_bem_dyu_fin_fre_gam_geo_ita_krd_alb_pol_tig_mlt_lat_est_yor_mao_ger_sun_jpn_tml_kor_ctl_cze_swa_ukr_mly_svk_wly_bat_cnt_mcd_ven_bos_anl_nor_urd_arw_hin_qcu_afr_ben_swe_akn_chh_por_heb_glc_jav_grk_ewe_rus_lda_tag_tha_amr_knd_igb_xho_aze_bul_spa_azi_moo_vie_hau_ses_tsw_cic	-0.355500810509607	-0.841213068169606	0.402386371355813
298	amr_spa_zul_mol_tig_sod_gam_ukr_azi_aze_tsn_tag_ewe_ita_slo_bsq_guj_aeg_tsw_mnd_por_ctl_bam_rus_lda_ger_est_yor_ven_hun_ben_heb_geo_glc_eng_arw_lat_sid_owc_bul_fin_moo_jav_prs_sun_jpn_tml_kor_grk_bos_cic_cze_mao_dut_amh_ind_cnt_urd_swa_rom_hau_hin_alb_lit_mcd_qcu_pol_scr_afr_fbf_mlt_svk_chh_fre_bat_swe_dyu_nor_akn_mly_tha_anl_knd_bem_ses_tur_krd_pan_uzb_swt_vie_wly_igb_dgb_xho	-1.11726461057265	-2.74449533040226	0.00727340992505398
299	amh_pol_tsw_ctl_heb_owc_amr_cze_tur_aze_yor_jav_lda_dut_bul_bsq_glc_sod_ewe_cnt_nor_scr_swt_lat_ses_urd_fin_swa_akn_est_eng_tig_geo_por_svk_hin_rom_gam_mlt_rus_hun_zul_mly_spa_tag_jpn_tml_kor_lit_grk_dyu_swe_sun_ger_hau_bat_mnd_slo_fbf_fre_wly_ukr_pan_mcd_prs_qcu_krd_arw_ita_bem_sid_alb_anl_bos_ind_mol_ven_afr_tsn_mao_tha_aeg_knd_igb_bam_uzb_ben_guj_azi_dgb_vie_chh_moo_xho_cic	0.245647541327738	0.578090305449681	0.564600345030989
300	sod_mol_yor_swe_tig_amh_heb_bul_azi_uzb_zul_jav_tsw_arw_eng_bsq_rus_sid_lda_mnd_hin_pol_akn_grk_dgb_ita_est_ewe_fbf_fin_lit_amr_geo_alb_spa_por_ben_gam_anl_krd_hun_dyu_sun_urd_bat_jpn_knd_kor_cze_slo_ses_bos_mly_ctl_wly_mao_cnt_mcd_bem_svk_aeg_scr_fre_glc_rom_qcu_pan_guj_ukr_moo_mlt_dut_chh_prs_ind_ger_xho_afr_bam_tag_tha_owc_tml_igb_ven_tur_lat_nor_aze_cic_vie_hau_swt_tsn_swa	-0.290085678270489	-0.686715588081482	0.493970715621793
301	mlt_rus_swa_nor_gam_aeg_wly_ger_azi_aze_yor_sun_tsn_eng_arw_bsq_lit_amr_moo_mnd_swe_ukr_ses_grk_dgb_hin_fin_dyu_xho_hun_guj_amh_geo_lat_rom_svk_fre_sod_owc_scr_est_fbf_mao_prs_jav_jpn_tml_kor_pol_glc_bam_ita_ind_dut_heb_mly_cnt_afr_zul_krd_tig_pan_slo_spa_alb_qcu_ben_por_mcd_ven_chh_ctl_sid_mol_tag_cze_bem_bul_lda_bat_tha_anl_knd_swt_igb_tur_bos_urd_uzb_akn_vie_hau_cic_ewe_tsw	-0.444047256968409	-1.05276569718465	0.2951760392159
302	anl_fre_lda_dut_hau_amh_aeg_guj_uzb_tur_igb_mly_dgb_ita_prs_bsq_afr_heb_ven_mnd_arw_hin_xho_svk_ewe_por_fin_dyu_tsw_est_swe_tig_geo_krd_spa_ctl_glc_chh_amr_nor_hun_swt_mao_lat_ind_jpn_tml_kor_pan_bul_moo_grk_sun_ukr_mlt_bat_cnt_alb_zul_eng_owc_cze_mol_pol_lit_qcu_rus_ben_mcd_bem_sid_bos_gam_scr_tag_urd_swa_slo_cic_jav_tha_sod_knd_akn_ses_azi_ger_rom_aze_yor_vie_wly_fbf_tsn_bam	-0.483779394444491	-1.14926044402494	0.253395688640331
303	chh_hin_ewe_grk_heb_amr_sid_alb_aze_uzb_tsw_mao_moo_glc_ger_bsq_mol_amh_igb_cnt_rom_ita_fbf_eng_yor_spa_hun_bam_dyu_fin_ukr_owc_geo_nor_prs_mcd_bos_sod_anl_pan_est_lda_bat_arw_tag_jpn_knd_kor_rus_krd_zul_slo_sun_scr_tig_ind_mnd_guj_dgb_bul_gam_dut_svk_cze_afr_qcu_pol_swe_ben_ses_aeg_ctl_mlt_urd_jav_fre_cic_lat_swa_mly_tha_hau_tml_bem_xho_azi_lit_por_tur_swt_vie_wly_ven_tsn_akn	0.0507510557038977	0.119564771130901	0.9050858349876
304	gam_guj_xho_eng_anl_amr_heb_urd_uzb_azi_igb_bat_moo_ger_mol_bsq_bul_mlt_tsw_cnt_glc_hin_zul_rom_ses_ben_hun_bem_ven_fin_ctl_tig_geo_pol_svk_bos_alb_wly_owc_grk_est_dyu_ind_ukr_mly_jpn_knd_kor_mcd_fre_cic_ita_sun_pan_amh_jav_mnd_por_bam_dut_chh_swe_lit_slo_lat_qcu_cze_prs_rus_fbf_aeg_scr_sod_nor_mao_afr_akn_spa_dgb_tag_tha_sid_tml_tsn_ewe_aze_arw_krd_tur_yor_vie_hau_swa_lda_swt	0.0706449759738825	0.166361036544513	0.868233988519111
305	sid_krd_lda_hin_amr_chh_aeg_afr_azi_tur_xho_mly_tsw_arw_slo_bsq_pan_tig_fbf_mnd_mcd_ita_dgb_swe_zul_ben_fin_moo_swa_est_por_owc_geo_rus_ger_eng_fre_amh_anl_ctl_hun_akn_bat_glc_jav_jpn_knd_kor_prs_scr_ven_svk_mao_pol_gam_tag_cnt_alb_swt_dut_sod_mol_bul_rom_lit_qcu_urd_ukr_lat_cic_heb_nor_mlt_bos_sun_cze_ewe_guj_igb_ind_tha_wly_tml_dyu_tsn_aze_spa_grk_uzb_bem_vie_hau_bam_yor_ses	0.408773488468263	0.963912011757858	0.33758978843251
306	sod_hin_xho_slo_aeg_amh_hau_scr_tur_azi_moo_tag_bam_guj_pol_bsq_ben_chh_bem_cnt_ita_cze_dgb_bul_swt_ctl_hun_yor_ven_fin_spa_owc_geo_por_rus_bos_ger_wly_tig_glc_est_tsw_jav_svk_mly_jpn_knd_kor_rom_prs_igb_lit_sun_dut_heb_ind_mnd_arw_zul_eng_mlt_krd_urd_fre_nor_qcu_pan_grk_ukr_tsn_anl_mcd_amr_afr_mao_mol_cic_alb_lda_bat_tha_sid_tml_ses_swa_aze_swe_lat_uzb_dyu_vie_gam_ewe_akn_fbf	0.832563702258064	1.98074745054525	0.0505739731948179
307	hau_ger_zul_alb_mlt_chh_anl_ben_tur_azi_cic_mao_swt_pan_ukr_bsq_mcd_sid_yor_cnt_scr_bos_akn_lat_dyu_spa_hun_bam_moo_fin_mol_tig_geo_guj_ctl_lit_grk_sod_aeg_glc_est_ven_tag_ita_mly_jpn_knd_kor_bul_urd_ses_swe_ind_por_gam_jav_mnd_slo_xho_eng_wly_rom_svk_hin_fre_qcu_pol_nor_cze_swa_amr_afr_owc_dut_bat_rus_igb_prs_ewe_sun_tha_heb_tml_lda_tsw_uzb_arw_krd_aze_tsn_vie_amh_fbf_bem_dgb	-0.637891849611881	-1.52591868356465	0.130423899698986
308	sod_ita_ses_cze_hau_chh_amh_nor_uzb_azi_zul_mao_bam_alb_svk_bsq_spa_mlt_xho_mnd_eng_pol_lda_ben_ven_fre_hun_dyu_bem_est_rom_sid_geo_bos_lit_afr_por_aeg_owc_hin_fin_tsn_tag_rus_mly_jpn_knd_kor_mol_pan_fbf_lat_bat_scr_tig_ind_cnt_grk_ewe_urd_amr_bul_guj_dut_slo_qcu_ctl_prs_mcd_yor_heb_ukr_gam_swe_jav_krd_moo_ger_swa_sun_tha_wly_tml_cic_dgb_aze_arw_glc_tur_igb_vie_anl_swt_tsw_akn	0.232232571912777	0.547894703163726	0.585076868062869
309	amr_ger_fbf_mcd_sod_anl_amh_rus_azi_aze_zul_jav_cic_scr_bos_bsq_prs_hau_bem_mnd_nor_lat_lda_por_akn_rom_est_tsn_swt_fin_afr_owc_geo_hin_swe_arw_lit_tig_chh_slo_hun_swa_mly_spa_tag_jpn_knd_kor_ukr_bul_bam_pan_bat_cze_heb_mao_cnt_mol_ses_urd_sid_ben_guj_ctl_krd_qcu_svk_ita_glc_dgb_wly_alb_aeg_eng_ind_dut_ewe_fre_dyu_sun_tha_gam_tml_igb_xho_tur_grk_pol_uzb_yor_vie_mlt_moo_tsw_ven	0.275400472211527	0.647329586810044	0.519013361890154
310	wly_afr_igb_mol_heb_amh_gam_pol_tur_uzb_xho_jav_akn_ukr_prs_bsq_por_hau_moo_mnd_urd_glc_bem_mcd_tsw_rom_fin_fbf_zul_hun_slo_aeg_geo_ctl_arw_hin_guj_mlt_owc_ben_est_dyu_tag_alb_ind_jpn_knd_kor_krd_scr_tsn_grk_sun_rus_chh_bat_cnt_nor_swa_bul_tig_cze_ger_pan_lat_qcu_fre_spa_bos_lda_sid_swe_sod_eng_mly_svk_ven_ita_ewe_mao_tha_anl_tml_yor_ses_aze_lit_dut_azi_bam_vie_amr_dgb_cic_swt	-0.570761970647201	-1.3620263589748	0.176479560002279
311	amh_pol_bam_ben_hau_owc_heb_pan_aze_azi_ses_mly_tsn_slo_fre_bsq_lit_wly_dgb_mnd_por_grk_moo_spa_fbf_lat_fin_bem_igb_hun_bul_sod_geo_hin_guj_swe_ukr_anl_gam_alb_est_dyu_mao_eng_tag_jpn_tml_kor_krd_arw_tsw_ctl_jav_bos_sid_sun_cnt_afr_lda_scr_tig_rom_mcd_rus_cze_qcu_dut_glc_ger_swa_aeg_urd_amr_svk_ind_prs_ven_mol_akn_bat_tha_mlt_knd_cic_swt_uzb_ita_nor_tur_zul_vie_chh_xho_ewe_yor	0.141328545926058	0.332986948390801	0.739893631822652
312	anl_hin_dyu_mcd_sod_mlt_heb_prs_tur_aze_igb_mao_tsn_nor_pol_bsq_swe_gam_swa_mnd_rus_grk_bem_lat_tsw_ukr_fin_ses_akn_est_arw_amh_geo_glc_urd_ben_afr_chh_hau_mol_hun_swt_sun_spa_jav_jpn_knd_kor_pan_dut_lda_rom_ind_guj_owc_tag_cnt_cze_zul_slo_sid_por_ger_fre_svk_qcu_ita_krd_bos_ewe_aeg_scr_amr_alb_bat_lit_xho_eng_ven_mly_tha_wly_tml_cic_fbf_azi_ctl_bul_uzb_dgb_vie_tig_bam_yor_moo	-0.207330695044022	-0.489186016122137	0.625861769627285
313	sod_cze_dyu_ctl_tig_sid_amh_ben_azi_tur_ven_jav_tsw_alb_svk_bsq_grk_aeg_bem_mnd_rom_lit_moo_pol_yor_swe_hun_tsn_cic_fin_bul_gam_geo_ukr_lat_hin_pan_amr_owc_scr_est_ses_tag_afr_mao_jpn_knd_kor_rus_slo_fbf_ger_ind_fre_mlt_sun_cnt_urd_swa_eng_anl_por_mcd_krd_arw_qcu_nor_bos_prs_swt_heb_guj_chh_ita_mly_glc_akn_dut_bam_bat_tha_hau_tml_lda_ewe_aze_spa_mol_uzb_dgb_vie_wly_igb_xho_zul	0.714069062354545	1.69833356766091	0.092788319872624
314	amr_mol_fbf_eng_sid_heb_aeg_guj_azi_uzb_bem_bat_ses_glc_hin_bsq_svk_hau_bam_cnt_mcd_ben_xho_nor_akn_lat_fin_tsw_moo_hun_swe_gam_geo_cze_ctl_krd_ger_owc_tig_bos_est_lda_jav_grk_ind_jpn_tml_kor_slo_ukr_cic_spa_sun_prs_chh_tag_mnd_fre_zul_lit_mlt_scr_alb_urd_arw_qcu_afr_pan_bul_dyu_wly_pol_sod_rus_mly_por_ven_rom_igb_mao_tha_anl_knd_ewe_swa_aze_dut_ita_tur_tsn_vie_amh_swt_dgb_yor	-0.950518073079251	-2.29965533899782	0.0237052550343573
315	sod_mcd_ven_lat_mlt_hau_gam_mol_aze_uzb_fbf_jav_bem_spa_nor_bsq_lit_anl_tsn_cnt_pol_hin_moo_afr_zul_krd_hun_ewe_dgb_fin_ita_amh_geo_cze_grk_prs_pan_sid_chh_swe_est_swt_bat_bul_sun_jpn_tml_kor_fre_dut_dyu_glc_mao_svk_amr_tag_mnd_arw_ses_slo_tig_urd_rus_scr_guj_qcu_ukr_eng_rom_akn_owc_bos_wly_alb_mly_ctl_yor_ben_xho_ind_tha_aeg_knd_swa_tsw_tur_por_ger_azi_igb_vie_heb_cic_lda_bam	-0.554237155797153	-1.31910077471177	0.190374119908219
316	heb_rom_tsw_nor_gam_hau_anl_dut_tur_azi_fbf_mao_yor_lit_spa_bsq_ben_aeg_tsn_cnt_afr_glc_swt_mol_ses_alb_hun_dyu_ewe_fin_scr_wly_geo_fre_grk_mcd_eng_mlt_owc_prs_est_igb_tag_guj_jav_jpn_tml_kor_arw_pan_bem_por_bat_swe_amr_ind_mnd_rus_cic_slo_amh_urd_lat_ger_pol_qcu_ita_svk_bul_lda_sod_krd_chh_cze_sun_ukr_moo_bos_ven_mly_tha_sid_knd_zul_dgb_aze_ctl_hin_uzb_bam_vie_tig_akn_xho_swa	-0.73305062176528	-1.76053845504962	0.0816040195923519
317	amr_eng_bam_mcd_mlt_anl_sid_ukr_tur_uzb_cic_sun_igb_nor_fre_bsq_rus_heb_tsw_mnd_slo_ger_ses_ita_moo_ctl_hun_bem_dgb_fin_glc_tig_geo_dut_spa_afr_ben_amh_chh_lit_est_swa_mly_mol_jav_jpn_knd_kor_arw_alb_akn_grk_bat_krd_sod_ind_cnt_svk_dyu_por_owc_guj_pol_urd_rom_qcu_bul_scr_pan_ewe_hau_hin_gam_bos_tag_prs_zul_lat_xho_mao_tha_aeg_tml_tsn_lda_aze_swe_cze_azi_swt_vie_wly_ven_fbf_yor	-0.595351032325536	-1.42089266030023	0.158692284880632
318	wly_dut_zul_prs_mlt_heb_tig_arw_uzb_tur_ven_bat_akn_mol_svk_bsq_eng_sod_lda_mnd_pan_mcd_bem_por_tsn_ger_fin_swa_moo_est_alb_owc_geo_swe_hin_spa_pol_gam_sid_glc_hun_swt_mao_rom_tag_jpn_tml_kor_cze_afr_cic_nor_mly_fre_amh_sun_cnt_slo_xho_krd_chh_ben_rus_ita_urd_qcu_grk_lat_ukr_yor_hau_bos_aeg_guj_jav_lit_tsw_ctl_fbf_ind_tha_amr_knd_dyu_bam_aze_scr_bul_azi_ses_vie_anl_igb_dgb_ewe	-0.0481811517599118	-0.113525535514564	0.909858632207924
319	sod_mcd_bam_nor_chh_anl_mlt_bul_azi_uzb_dyu_mao_swt_mol_lit_bsq_prs_sid_zul_mnd_fre_hin_cic_pol_ses_glc_fin_bem_igb_est_ben_amh_geo_rus_por_afr_scr_hau_heb_lat_hun_tsn_ind_eng_mly_jpn_knd_kor_dut_ger_tsw_arw_tag_cze_wly_bat_cnt_bos_akn_swe_owc_urd_krd_ita_ctl_qcu_svk_slo_rom_lda_gam_guj_tig_alb_sun_spa_xho_ukr_ven_jav_tha_amr_tml_moo_ewe_tur_pan_grk_aze_fbf_vie_aeg_yor_dgb_swa	-0.672252778357358	-1.61329517226705	0.110068688827839
320	owc_bos_fbf_swe_sod_heb_aeg_alb_azi_tur_xho_tag_dyu_por_mcd_bsq_fre_amr_cic_mnd_dut_spa_bem_ben_ven_ita_est_tsw_swt_fin_rus_amh_geo_mol_pan_grk_lat_tig_mlt_slo_hun_bam_sun_ukr_bat_jpn_tml_kor_svk_rom_lda_arw_ind_afr_hau_mao_cnt_scr_zul_lit_wly_bul_guj_eng_ctl_qcu_krd_hin_prs_ewe_gam_glc_chh_ger_mly_pol_swa_urd_ses_jav_tha_sid_knd_moo_akn_uzb_cze_nor_aze_igb_vie_anl_dgb_tsn_yor	-0.113401892132385	-0.26730140894308	0.789828978835085
321	heb_svk_xho_slo_amh_amr_mlt_mcd_uzb_aze_swa_sun_dgb_guj_prs_bsq_alb_tig_igb_cnt_cze_pan_lda_hin_dyu_ita_fin_ewe_bam_est_eng_hau_geo_nor_ben_arw_glc_owc_anl_lat_hun_ses_ind_afr_mao_jpn_tml_kor_grk_fre_yor_bos_bat_rom_sod_tag_mnd_swe_swt_ukr_gam_bul_scr_ger_dut_qcu_ctl_lit_por_tsn_sid_krd_aeg_pol_jav_rus_zul_spa_bem_mly_tha_wly_knd_fbf_tsw_azi_urd_mol_tur_akn_vie_chh_moo_ven_cic	-0.549874270035687	-1.31124079591105	0.193004686903833
322	amr_glc_cic_scr_heb_sod_hau_ben_azi_tur_tsn_bat_ses_svk_fre_bsq_guj_mlt_bam_cnt_ukr_rus_igb_ctl_tsw_hin_hun_fbf_akn_fin_arw_chh_geo_swe_dut_bul_mol_wly_tig_grk_est_yor_mao_krd_ind_jpn_tml_kor_cze_por_dgb_eng_mly_slo_gam_jav_mnd_lat_bem_rom_amh_ita_mcd_alb_nor_qcu_pol_prs_spa_lda_aeg_lit_owc_urd_sun_pan_xho_afr_swa_tag_tha_sid_knd_swt_ven_uzb_ger_bos_aze_ewe_vie_anl_zul_moo_dyu	-0.449726133063106	-1.07032473961019	0.287243155949111
323	owc_swe_swa_fre_aeg_gam_amr_bos_azi_tur_tsw_tag_dgb_rom_pan_bsq_slo_heb_akn_cnt_eng_mcd_swt_svk_yor_alb_hun_ven_igb_est_guj_sid_geo_hin_por_urd_afr_anl_wly_ctl_fin_tsn_mly_glc_mao_jpn_knd_kor_lat_ukr_xho_ita_sun_cze_hau_jav_mnd_arw_bem_krd_tig_grk_spa_dut_rus_qcu_ben_prs_ger_bam_amh_mol_mlt_pol_ind_lit_cic_scr_moo_bat_tha_chh_tml_fbf_dyu_aze_nor_bul_uzb_ses_vie_sod_ewe_lda_zul	0.0840447193539785	0.197685405216884	0.843722655036885
324	mlt_svk_ses_eng_heb_hau_amr_grk_uzb_tur_dyu_sun_cic_scr_pol_bsq_alb_gam_tsn_cnt_ukr_dut_swt_krd_akn_pan_est_moo_swa_fin_prs_sod_geo_hin_rom_ita_mcd_tig_aeg_guj_hun_bam_jav_swe_tag_jpn_tml_kor_mol_fre_bem_urd_mao_arw_sid_ind_mnd_bul_tsw_lit_anl_lat_rus_spa_ctl_qcu_por_glc_ben_ven_amh_cze_owc_ger_mly_nor_yor_afr_fbf_bat_tha_wly_knd_dgb_igb_azi_slo_bos_aze_ewe_vie_chh_zul_xho_lda	-0.0541335217470781	-0.127464396202777	0.898848057635963
325	heb_nor_bem_ukr_sod_gam_chh_glc_aze_uzb_fbf_mao_moo_pol_swe_bsq_krd_anl_bam_cnt_mcd_ita_zul_fre_igb_ger_hun_swt_ewe_fin_pan_aeg_geo_rom_slo_lat_scr_hau_owc_por_est_tsw_sun_svk_bat_jpn_tml_kor_grk_guj_dgb_ben_jav_afr_tig_mly_mnd_dut_cic_mol_sid_lit_bul_rus_bos_qcu_hin_urd_cze_tsn_amr_eng_wly_alb_tag_arw_lda_ctl_ven_ind_tha_amh_knd_ses_dyu_tur_prs_spa_azi_akn_vie_mlt_yor_swa_xho	-0.496547330196336	-1.18302515709069	0.239814638812774
326	sid_prs_dgb_slo_owc_anl_amh_ben_azi_tur_akn_sun_yor_rom_alb_bsq_por_gam_zul_cnt_dut_mol_ewe_scr_ses_arw_fin_lda_cic_hun_pan_aeg_geo_bul_pol_lat_nor_mlt_tig_ita_est_swt_tag_swe_bat_jpn_knd_kor_spa_krd_fbf_lit_ind_hin_heb_mly_mnd_afr_igb_eng_sod_fre_urd_ger_rus_qcu_bos_ukr_grk_bam_wly_ctl_chh_glc_mao_guj_ven_mcd_bem_jav_tha_hau_tml_tsn_xho_aze_cze_svk_uzb_swa_vie_amr_dyu_tsw_moo	-0.207037770105034	-0.489001176898019	0.625992125704898
327	aeg_pol_bem_ger_mlt_amr_amh_prs_azi_aze_swa_tag_tsn_cze_por_bsq_pan_chh_ewe_mnd_krd_grk_moo_fre_ses_afr_hun_ven_igb_fin_ukr_sid_geo_urd_spa_bos_ctl_tig_gam_rom_est_lda_sun_lat_jav_jpn_tml_kor_ita_dut_dyu_bul_bat_mcd_wly_ind_cnt_swe_xho_slo_owc_eng_hin_alb_scr_qcu_svk_rus_guj_zul_heb_arw_hau_mol_mao_nor_tsw_lit_fbf_mly_tha_anl_knd_cic_bam_tur_ben_glc_uzb_swt_vie_sod_yor_akn_dgb	-0.308682514236131	-0.730096039289671	0.467166596153274
328	chh_grk_zul_arw_anl_hau_owc_prs_tur_azi_dgb_ind_cic_cze_alb_bsq_bul_tig_ewe_mnd_dut_hin_ven_krd_swa_fre_est_yor_ses_hun_bos_amr_geo_svk_por_spa_ben_wly_sid_ita_fin_tsn_sun_nor_mly_jpn_knd_kor_swe_urd_fbf_afr_bat_ger_aeg_mao_cnt_eng_moo_ctl_sod_slo_pan_glc_pol_qcu_ukr_rus_mcd_swt_gam_guj_amh_lit_jav_rom_xho_scr_igb_tag_tha_heb_tml_tsw_dyu_uzb_mol_lat_aze_bam_vie_mlt_akn_lda_bem	-0.382836571241482	-0.906884363301731	0.366811751633632
329	owc_swe_tsw_lat_chh_tig_heb_slo_uzb_tur_dyu_sun_yor_urd_svk_bsq_guj_mlt_fbf_mnd_glc_grk_swa_ita_ewe_arw_est_dgb_bem_hun_ukr_anl_geo_rus_pol_fre_ctl_gam_amr_scr_fin_ven_bat_dut_mly_jpn_tml_kor_rom_alb_lda_pan_jav_krd_sid_ind_cnt_eng_ses_por_hau_nor_hin_cze_mcd_qcu_bos_bul_ben_xho_wly_spa_sod_prs_mao_lit_bam_mol_igb_tag_tha_amh_knd_zul_akn_azi_afr_ger_aze_cic_vie_aeg_tsn_swt_moo	-0.955662655983109	-2.32222774103758	0.0224030692209776
330	aeg_ger_tsn_slo_gam_owc_tig_alb_azi_aze_tsw_tag_dyu_pan_ben_bsq_fre_anl_swt_cnt_swe_nor_ven_bul_fbf_ukr_hun_cic_igb_est_grk_amh_geo_afr_lat_rom_eng_mlt_heb_scr_fin_dgb_mly_ctl_sun_jpn_knd_kor_cze_rus_moo_por_jav_krd_sid_mao_mnd_ita_ses_guj_chh_pol_prs_svk_lit_qcu_urd_bos_mcd_bem_hau_hin_sod_mol_bat_glc_yor_spa_zul_ind_tha_wly_tml_akn_lda_uzb_dut_arw_tur_xho_vie_amr_bam_ewe_swa	-0.765077129710517	-1.83982821200532	0.0689833503559112
331	anl_eng_akn_arw_amh_chh_hau_slo_uzb_aze_tsw_ind_moo_rom_krd_bsq_svk_aeg_ewe_mnd_ukr_ita_yor_mol_lda_rus_fin_swa_cic_hun_hin_wly_geo_bos_lat_alb_guj_sod_gam_glc_est_tsn_bat_scr_mao_jpn_knd_kor_nor_ctl_igb_prs_tag_mcd_mlt_mly_cnt_bul_bam_por_owc_grk_spa_ger_lit_qcu_dut_afr_swe_dyu_heb_fre_amr_pol_sun_cze_xho_pan_fbf_jav_tha_tig_tml_bem_zul_tur_ben_urd_azi_ses_vie_sid_dgb_swt_ven	0.131719197985464	0.310025258257793	0.757235402513783
332	amh_lit_bem_pan_sid_gam_tig_prs_tur_azi_lda_bat_swa_ukr_urd_bsq_eng_aeg_dgb_mnd_swe_afr_zul_bul_ewe_glc_hun_ven_fbf_est_cze_anl_geo_ben_rom_pol_fre_hau_owc_rus_fin_cic_tag_krd_mao_jpn_knd_kor_slo_hin_moo_ger_ind_spa_sod_sun_cnt_nor_bam_guj_amr_alb_mol_ita_por_qcu_bos_lat_scr_akn_chh_ctl_mlt_arw_jav_svk_tsw_grk_igb_mly_tha_wly_tml_swt_yor_aze_dut_mcd_uzb_tsn_vie_heb_dyu_ses_xho	-0.712619242336998	-1.71202983314756	0.0902239649429727
333	hau_nor_zul_prs_mlt_chh_sid_ukr_azi_aze_akn_tag_igb_scr_grk_bsq_spa_tig_ven_mnd_ger_guj_cic_lat_bem_dut_est_swa_bam_hun_cze_wly_geo_glc_bul_lit_hin_sod_gam_pan_fin_swt_ind_pol_sun_jpn_knd_kor_mcd_bos_yor_ben_jav_svk_heb_mly_cnt_rus_xho_swe_aeg_slo_mol_fre_rom_qcu_ctl_urd_ita_dgb_amr_eng_anl_arw_bat_krd_ses_por_moo_mao_tha_owc_tml_lda_fbf_tur_alb_afr_uzb_tsn_vie_amh_dyu_ewe_tsw	0.274370504876333	0.645884834721476	0.519944482437338
334	tig_ukr_dgb_urd_heb_amr_wly_nor_aze_uzb_bem_mao_igb_bos_prs_bsq_rom_anl_zul_cnt_pan_eng_swa_grk_dyu_krd_est_tsw_xho_hun_alb_aeg_geo_afr_svk_bul_rus_hau_sod_lit_fin_yor_ind_lat_mly_jpn_knd_kor_scr_dut_cic_cze_jav_pol_chh_bat_mnd_hin_ewe_slo_mlt_por_guj_arw_ita_qcu_ctl_swe_mcd_lda_amh_ger_gam_ben_sun_mol_ven_spa_fbf_tag_tha_sid_tml_moo_akn_tur_glc_fre_azi_tsn_vie_owc_ses_swt_bam	-0.900210836632863	-2.17738764805353	0.0319824571449258
335	sid_pan_moo_ben_amr_chh_tig_cze_tur_azi_lda_mao_zul_ctl_afr_bsq_prs_wly_ewe_cnt_hin_mcd_bam_fre_swa_glc_est_yor_xho_fin_guj_anl_geo_rus_scr_nor_urd_gam_heb_por_hun_akn_bat_spa_sun_jpn_tml_kor_bul_rom_dyu_lit_jav_alb_sod_mly_mnd_grk_igb_bos_owc_ukr_lat_ita_eng_qcu_slo_ger_svk_tsw_hau_dut_aeg_arw_tag_krd_cic_pol_ses_ind_tha_mlt_knd_swt_tsn_uzb_swe_mol_aze_fbf_vie_amh_bem_ven_dgb	0.303955220265408	0.715149461753757	0.476308214145917
336	sid_eng_swa_urd_tig_sod_aeg_scr_uzb_aze_xho_jav_ewe_ctl_krd_bsq_mol_hau_bem_cnt_pan_glc_bam_pol_moo_ben_fin_akn_yor_hun_bul_gam_geo_ger_lit_prs_slo_mlt_chh_alb_est_dgb_tag_bos_mly_jpn_knd_kor_rus_dut_cic_guj_bat_ita_amh_sun_mnd_rom_ses_svk_wly_nor_arw_por_mcd_qcu_swe_afr_lat_swt_anl_grk_amr_spa_mao_hin_fbf_fre_tsn_ind_tha_heb_tml_ven_tsw_tur_cze_ukr_azi_igb_vie_owc_lda_dyu_zul	-0.307248682275478	-0.726630149858282	0.469277556065131
337	amr_fre_tsn_alb_wly_tig_amh_cze_uzb_aze_zul_tag_xho_ger_lit_bsq_swe_mlt_tsw_cnt_afr_guj_ven_lat_ses_bos_hun_ewe_swt_fin_rus_chh_geo_spa_eng_arw_pol_anl_heb_rom_est_moo_bat_slo_mly_jpn_knd_kor_hin_mol_dyu_ukr_sun_ita_owc_mao_mnd_svk_igb_krd_aeg_por_bul_pan_ctl_qcu_glc_urd_ben_akn_hau_prs_gam_nor_jav_grk_bam_dut_dgb_ind_tha_sid_tml_swa_fbf_azi_mcd_scr_tur_bem_vie_sod_yor_cic_lda	0.256799121557368	0.605751167682797	0.54615554643938
338	amh_ben_xho_swe_heb_wly_mlt_rom_aze_uzb_tsw_tag_yor_bul_krd_bsq_mcd_anl_swt_cnt_slo_scr_moo_por_tsn_ita_fin_swa_fbf_hun_pan_tig_geo_ger_eng_svk_rus_hau_sid_prs_est_cic_sun_ukr_mao_jpn_tml_kor_cze_urd_dgb_bos_ind_afr_chh_bat_mnd_spa_lda_lat_aeg_dut_arw_nor_lit_qcu_hin_glc_alb_bam_amr_ctl_gam_guj_jav_fre_ven_mol_ses_mly_tha_owc_knd_ewe_igb_tur_pol_grk_azi_bem_vie_sod_zul_dyu_akn	-0.116927931991448	-0.276117441676983	0.783070523576009
339	sid_spa_tsn_arw_sod_aeg_tig_hin_azi_tur_swt_tag_igb_mol_ita_bsq_ctl_mlt_swa_mnd_swe_bul_ses_slo_bam_prs_est_akn_cic_fin_krd_gam_geo_alb_svk_pan_urd_hau_anl_bos_hun_yor_jav_grk_bat_jpn_knd_kor_por_rus_ven_ger_sun_ukr_amr_ind_cnt_ben_dyu_scr_amh_guj_glc_eng_mcd_qcu_dut_lit_nor_fbf_chh_cze_owc_pol_mly_rom_lda_afr_xho_mao_tha_heb_tml_zul_bem_uzb_lat_fre_aze_dgb_vie_wly_tsw_moo_ewe	-0.85508826724417	-2.06770256441226	0.0414455714251716
340	chh_pan_lda_urd_mlt_amh_heb_mcd_tur_uzb_akn_mly_swt_swe_rom_bsq_arw_tig_dyu_cnt_por_ben_tsw_svk_moo_rus_hun_cic_swa_est_krd_sod_geo_eng_bos_scr_prs_wly_hau_ita_fin_xho_tag_dut_jav_jpn_knd_kor_ukr_ger_dgb_nor_ind_mol_owc_bat_mnd_glc_zul_slo_anl_lat_lit_hin_alb_qcu_fre_guj_bul_ses_gam_pol_amr_afr_mao_grk_tsn_spa_bem_sun_tha_sid_tml_ven_bam_azi_cze_ctl_aze_fbf_vie_aeg_igb_ewe_yor	-0.416470126405835	-0.988265088214634	0.325587096176571
341	mlt_pan_tsn_por_hau_wly_chh_spa_aze_azi_tsw_jav_bem_swe_afr_bsq_ukr_tig_igb_cnt_ger_nor_yor_guj_cic_bos_fin_dgb_ewe_est_mol_heb_geo_dut_rus_lit_pol_sid_aeg_svk_hun_akn_mly_bul_sun_jpn_tml_kor_lat_cze_bam_ita_bat_glc_amr_tag_mnd_scr_swa_hin_gam_fre_rom_urd_eng_qcu_ben_arw_ctl_moo_owc_mcd_sod_grk_ind_prs_ses_krd_swt_mao_tha_anl_knd_dyu_lda_tur_alb_slo_uzb_zul_vie_amh_fbf_xho_ven	-0.0588397306764436	-0.13860493054879	0.890062034447332
342	aeg_urd_bem_por_chh_heb_tig_fre_uzb_tur_lda_sun_dgb_arw_afr_bsq_rus_anl_ewe_cnt_prs_ben_tsw_bul_fbf_guj_fin_moo_zul_est_ger_owc_geo_alb_mol_rom_lit_sid_amh_krd_hun_cic_tag_ita_mao_jpn_tml_kor_pol_glc_dyu_swe_ind_svk_sod_jav_mnd_bos_swt_ukr_wly_eng_nor_lat_cze_qcu_grk_ctl_scr_ven_mlt_mcd_gam_pan_mly_slo_bam_hin_akn_bat_tha_amr_knd_swa_igb_azi_spa_dut_aze_xho_vie_hau_yor_tsn_ses	-0.80637611763907	-1.94053214796668	0.0553437903279612
343	gam_ctl_lda_lit_anl_aeg_wly_grk_azi_uzb_tsw_mao_swa_swe_krd_bsq_ukr_amr_tsn_mnd_mcd_afr_dgb_mol_swt_ita_est_dyu_yor_fin_rom_heb_geo_scr_guj_lat_bos_owc_hau_spa_hun_igb_ind_pan_bat_jpn_tml_kor_por_alb_ewe_arw_mly_slo_sid_sun_cnt_svk_fbf_pol_tig_nor_prs_urd_cze_qcu_rus_eng_hin_ven_amh_ben_chh_dut_tag_bul_bam_glc_akn_jav_tha_mlt_knd_cic_bem_aze_ger_fre_tur_zul_vie_sod_moo_ses_xho	-0.0320561474149637	-0.075574378643329	0.939920055489786
344	tig_scr_tsn_urd_wly_chh_amh_hin_azi_uzb_ewe_mly_dgb_spa_bos_bsq_glc_aeg_cic_cnt_grk_dut_fbf_afr_igb_pol_est_dyu_moo_fin_ben_mlt_geo_prs_cze_eng_svk_owc_amr_mcd_hun_bam_sun_krd_jav_jpn_knd_kor_guj_ita_bem_nor_ind_fre_sod_bat_mnd_por_yor_bul_sid_swe_arw_alb_lit_qcu_rom_lat_rus_akn_heb_ukr_hau_mol_tag_ger_lda_pan_swa_mao_tha_gam_tml_ven_xho_aze_ctl_slo_tur_ses_vie_anl_swt_zul_tsw	-0.0390853493647498	-0.0920744601445946	0.92683692624726
345	sid_dut_bam_bul_owc_amh_wly_ctl_aze_uzb_lda_bat_zul_prs_mcd_bsq_mol_heb_cic_mnd_fre_krd_akn_hin_fbf_grk_est_xho_bem_fin_swe_chh_geo_urd_pol_glc_ben_gam_amr_scr_hun_dgb_tag_ita_mly_jpn_tml_kor_lat_ukr_swt_eng_mao_bos_mlt_sun_cnt_ger_ses_afr_sod_cze_alb_pan_rom_qcu_nor_svk_lit_igb_anl_arw_aeg_spa_jav_guj_swa_por_ewe_ind_tha_hau_knd_ven_yor_azi_slo_rus_tur_dyu_vie_tig_moo_tsn_tsw	0.252742894956535	0.595323877675831	0.553072911601258
346	owc_spa_bam_krd_mlt_sid_anl_bul_tur_uzb_lda_mao_moo_eng_lit_bsq_guj_aeg_fbf_mnd_fre_rus_akn_ben_xho_ukr_hun_igb_bem_fin_swe_chh_geo_urd_cze_bos_ger_amr_tig_mol_est_cic_sun_por_jav_jpn_knd_kor_nor_slo_dgb_lat_bat_afr_wly_mly_cnt_grk_ewe_ita_sod_dut_arw_pol_hin_qcu_mcd_pan_scr_swa_heb_prs_hau_glc_tag_alb_zul_svk_ven_ind_tha_amh_tml_tsn_ses_azi_rom_ctl_aze_tsw_vie_gam_dyu_swt_yor	0.00251805190934738	0.00592843492173155	0.995282519526556
347	tig_mcd_ven_hin_sod_gam_mlt_pan_tur_uzb_fbf_mao_moo_ben_urd_bsq_dut_chh_cic_mnd_afr_cze_dgb_ukr_akn_alb_hun_lda_igb_fin_mol_anl_geo_fre_grk_krd_nor_owc_heb_slo_est_xho_bat_pol_tag_jpn_tml_kor_guj_arw_zul_lit_ind_spa_wly_mly_cnt_prs_yor_eng_amr_por_bul_rus_ger_qcu_ita_bos_scr_bam_hau_svk_sid_swe_jav_rom_swt_ctl_tsn_sun_tha_aeg_knd_ewe_tsw_aze_lat_glc_azi_swa_vie_amh_dyu_ses_bem	-0.316722193619719	-0.751537292831223	0.454227042137897
348	chh_prs_yor_ctl_sod_mlt_gam_arw_tur_aze_moo_ind_zul_glc_eng_bsq_swe_amh_tsw_cnt_ita_svk_swt_cze_xho_hin_hun_fbf_akn_est_lit_anl_geo_guj_krd_mcd_urd_sid_amr_afr_fin_ven_mly_ger_tag_jpn_tml_kor_pan_scr_dgb_mol_jav_bos_tig_bat_mnd_grk_igb_nor_hau_rom_spa_pol_lat_qcu_ukr_por_slo_dyu_aeg_fre_heb_dut_sun_rus_swa_ben_ewe_mao_tha_wly_knd_bem_lda_uzb_alb_bul_azi_ses_vie_owc_bam_tsn_cic	0.0191406346798454	0.0451347911794203	0.964096644003348
349	hau_bul_yor_ben_amr_chh_wly_grk_uzb_azi_lda_mao_dyu_glc_pan_bsq_hin_gam_cic_cnt_scr_ukr_xho_mol_akn_cze_hun_ven_fbf_est_spa_sod_geo_arw_slo_ctl_guj_mlt_tig_bos_fin_igb_tag_por_ind_jpn_knd_kor_lat_rom_tsw_mcd_jav_svk_owc_bat_mnd_alb_tsn_prs_aeg_eng_ger_urd_swe_qcu_afr_nor_dut_bem_amh_fre_anl_krd_sun_ita_swa_lit_zul_mly_tha_sid_tml_moo_ewe_aze_pol_rus_tur_ses_vie_heb_swt_dgb_bam	-0.065912984873407	-0.155386910089425	0.87685306906281
350	mlt_urd_cic_eng_amh_aeg_heb_rom_azi_uzb_zul_tag_tsw_bul_lat_bsq_pan_chh_bam_cnt_grk_scr_dgb_prs_swt_svk_est_bem_ewe_fin_cze_owc_geo_ben_por_hin_alb_tig_sid_pol_hun_lda_sun_mcd_bat_jpn_knd_kor_glc_ukr_ven_slo_mao_ctl_sod_ind_mnd_ita_dyu_arw_wly_lit_nor_bos_krd_qcu_spa_ger_afr_swa_hau_swe_gam_rus_mly_guj_ses_mol_akn_jav_tha_anl_tml_tsn_igb_tur_fre_dut_aze_yor_vie_amr_moo_fbf_xho	-0.344094749821586	-0.814477904537945	0.417451950147516
351	sod_svk_moo_pan_tig_chh_mlt_bos_azi_uzb_cic_tag_akn_nor_slo_bsq_ger_aeg_igb_cnt_hin_fre_yor_ben_bam_mcd_hun_lda_swa_est_cze_hau_geo_lit_mol_afr_arw_heb_amr_scr_fin_ses_jav_ita_sun_jpn_knd_kor_ctl_grk_zul_prs_mly_lat_owc_ind_mnd_urd_tsw_dut_wly_rus_krd_spa_por_qcu_alb_bul_swe_ewe_anl_guj_sid_rom_mao_eng_dgb_ukr_dyu_bat_tha_gam_tml_ven_xho_aze_pol_glc_tur_bem_vie_amh_tsn_fbf_swt	-0.330162247997285	-0.781200023400202	0.436668992725093
352	amr_nor_cic_prs_anl_amh_tig_guj_tur_uzb_bem_ind_zul_fre_mol_bsq_ben_gam_xho_cnt_ita_ctl_yor_ger_moo_glc_fin_dyu_akn_est_scr_owc_geo_lat_swe_eng_bul_aeg_heb_por_hun_igb_jav_cze_sun_jpn_tml_kor_afr_pan_tsw_lit_bat_rom_chh_mly_mnd_grk_fbf_svk_hau_hin_bos_slo_dut_qcu_spa_krd_rus_swa_sid_mcd_wly_urd_tag_pol_ven_arw_ewe_mao_tha_mlt_knd_dgb_bam_azi_alb_ukr_aze_swt_vie_sod_ses_lda_tsn	-0.529257927848595	-1.26253154253647	0.209914246714627
353	heb_lit_swa_bul_owc_hau_wly_ukr_aze_uzb_bem_bat_moo_dut_grk_bsq_pol_mlt_tsn_cnt_urd_swe_ses_afr_xho_por_hun_zul_akn_est_prs_anl_geo_spa_svk_rus_ita_amh_sid_eng_fin_cic_mao_cze_mly_jpn_tml_kor_krd_guj_fbf_slo_sun_ben_aeg_jav_mnd_lat_ven_alb_amr_rom_glc_mcd_bos_qcu_scr_nor_fre_yor_chh_pan_tig_ger_ind_arw_tsw_mol_swt_tag_tha_sod_knd_ewe_igb_tur_hin_ctl_azi_lda_vie_gam_dyu_dgb_bam	-0.49623464987313	-1.18027059654683	0.240902670904864
354	amh_nor_moo_svk_gam_amr_mlt_grk_tur_azi_tsw_jav_akn_swe_krd_bsq_bos_owc_tsn_mnd_pan_pol_dgb_scr_zul_ctl_hun_cic_ses_est_rom_hau_geo_bul_por_urd_glc_sod_aeg_rus_fin_swt_ind_alb_bat_jpn_tml_kor_fre_eng_yor_ukr_mly_dut_tig_tag_cnt_ben_xho_lit_sid_mol_guj_ita_arw_qcu_prs_hin_afr_igb_wly_ger_chh_lat_sun_spa_lda_slo_swa_mao_tha_anl_knd_bam_ewe_aze_mcd_cze_uzb_bem_vie_heb_ven_dyu_fbf	-0.928361035816572	-2.2524914022246	0.02664324001785
355	anl_slo_igb_svk_owc_tig_aeg_eng_tur_azi_swa_jav_tsn_afr_mcd_bsq_pol_gam_moo_mnd_fre_alb_bem_spa_bam_scr_fin_dgb_zul_est_glc_heb_geo_prs_mol_ger_lit_hau_amr_ben_hun_swt_mao_ukr_tag_jpn_knd_kor_hin_rom_dyu_pan_mly_rus_amh_bat_cnt_krd_ven_ita_chh_bul_por_ctl_arw_qcu_nor_cze_guj_ses_sod_grk_mlt_urd_sun_lat_akn_swe_tsw_ind_tha_wly_tml_lda_xho_aze_dut_bos_uzb_fbf_vie_sid_cic_ewe_yor	-0.892481619336862	-2.16380069436303	0.033042106955255
356	wly_hin_zul_lat_anl_aeg_amh_arw_uzb_aze_ewe_jav_cic_eng_ita_bsq_spa_gam_ven_cnt_afr_ger_tsn_guj_lda_dut_fin_swa_bem_hun_ukr_hau_geo_rom_ben_svk_grk_mlt_owc_bos_est_bam_bat_pan_tag_jpn_knd_kor_rus_lit_yor_glc_ind_swe_sid_mly_mnd_pol_igb_prs_amr_urd_ctl_bul_fre_qcu_mol_por_scr_xho_chh_nor_tig_mcd_mao_krd_dgb_cze_swt_sun_tha_sod_tml_tsw_dyu_azi_alb_slo_tur_moo_vie_heb_akn_ses_fbf	-0.333769901342803	-0.791523086086594	0.430652966445195
357	tig_grk_cic_bos_aeg_hau_wly_alb_azi_tur_yor_mao_zul_svk_spa_bsq_nor_owc_xho_cnt_cze_pol_igb_lat_bam_krd_est_ses_lda_fin_hin_anl_geo_glc_arw_ctl_ita_amh_chh_scr_hun_akn_bat_lit_sun_jpn_knd_kor_mcd_rom_swa_bul_ind_urd_sod_mly_mnd_por_ven_ukr_gam_ben_afr_eng_swe_qcu_prs_pan_rus_fbf_amr_mol_mlt_guj_tag_fre_moo_slo_tsw_jav_tha_sid_tml_tsn_swt_aze_dut_ger_uzb_dgb_vie_heb_bem_ewe_dyu	0.0160543665385034	0.0378447062242527	0.969892618047018
358	chh_arw_dyu_spa_mlt_heb_hau_cze_uzb_aze_xho_mao_moo_rom_mol_bsq_afr_sid_cic_mnd_scr_eng_ses_glc_dgb_grk_est_ewe_yor_fin_swe_wly_geo_pol_ukr_lit_lat_aeg_gam_urd_hun_bem_bat_prs_sun_jpn_tml_kor_pan_nor_bam_ger_jav_mcd_sod_tag_cnt_ita_swt_fre_anl_bul_por_krd_bos_qcu_rus_guj_hin_akn_tig_ctl_owc_slo_ind_ben_swa_alb_zul_mly_tha_amr_knd_lda_tsw_azi_dut_svk_tur_fbf_vie_amh_tsn_igb_ven	-0.527642435214901	-1.25776622016071	0.211625345519411
359	mlt_eng_swt_mcd_amr_owc_wly_guj_aze_azi_ewe_mly_ven_por_rus_bsq_ger_chh_lda_cnt_urd_glc_bem_ben_dgb_cze_fin_fbf_tsw_est_ita_gam_geo_svk_mol_spa_ukr_anl_hau_afr_hun_ses_mao_nor_jav_jpn_tml_kor_pol_krd_zul_fre_ind_ctl_aeg_tag_mnd_scr_igb_alb_heb_lat_rom_bos_prs_qcu_arw_bul_lit_tsn_tig_swe_sod_pan_sun_hin_swa_dut_akn_bat_tha_sid_knd_moo_dyu_tur_grk_slo_uzb_cic_vie_amh_xho_yor_bam	0.294975026722412	0.694405454875007	0.489159076729325
360	sid_rom_xho_guj_heb_amh_amr_fre_aze_tur_ven_jav_bem_dut_bos_bsq_pol_wly_bam_mnd_ben_nor_dyu_ukr_swa_urd_est_dgb_moo_fin_scr_aeg_geo_prs_ctl_rus_mcd_owc_anl_ger_hun_yor_ind_lit_sun_jpn_knd_kor_mol_swe_igb_slo_mly_krd_gam_mao_cnt_eng_zul_grk_tig_bul_spa_ita_lat_qcu_svk_alb_hin_fbf_chh_pan_mlt_afr_tag_por_ewe_arw_akn_bat_tha_hau_tml_lda_cic_azi_cze_glc_uzb_tsn_vie_sod_ses_swt_tsw	0.177048406712864	0.416807152665314	0.677779963141872
361	amh_pan_cic_pol_amr_mlt_anl_rom_tur_azi_dyu_ind_ewe_glc_alb_bsq_prs_hau_swa_mnd_svk_fre_yor_dut_tsw_urd_fin_zul_bem_est_bos_wly_geo_mol_spa_lit_mcd_owc_aeg_grk_hun_igb_mly_ukr_jav_jpn_knd_kor_ger_bul_tsn_krd_mao_arw_sid_sun_cnt_guj_bam_cze_sod_ita_slo_nor_por_qcu_hin_ben_rus_lda_heb_afr_chh_swe_bat_ctl_fbf_lat_ven_tag_tha_gam_tml_ses_moo_uzb_eng_scr_aze_dgb_vie_tig_akn_swt_xho	0.159598371051967	0.376389787116664	0.707484471719023
362	wly_mcd_lda_rus_amr_heb_hau_grk_azi_aze_bam_bat_moo_ctl_rom_bsq_ben_owc_yor_mnd_por_mol_cic_afr_dyu_pol_fin_dgb_ses_hun_dut_anl_geo_bul_krd_eng_hin_mlt_sod_alb_est_ewe_jav_bos_ind_jpn_knd_kor_lat_slo_akn_ukr_mly_scr_tig_tag_cnt_spa_tsn_fre_amh_lit_swe_prs_guj_qcu_ger_pan_glc_zul_aeg_ita_sid_urd_mao_nor_xho_svk_swa_sun_tha_chh_tml_fbf_bem_uzb_arw_cze_tur_ven_vie_gam_swt_igb_tsw	-0.201870009312469	-0.476995070777994	0.63448460589429
363	wly_bul_tsw_fre_amh_amr_mlt_ctl_tur_aze_tsn_jav_lda_pan_swe_bsq_arw_anl_ses_cnt_bos_ger_fbf_ben_moo_grk_hun_bem_igb_fin_urd_gam_geo_lat_nor_slo_glc_chh_tig_prs_est_swa_mao_cze_sun_jpn_tml_kor_mol_por_akn_eng_tag_rom_heb_mly_mnd_svk_dyu_guj_sod_pol_spa_ukr_rus_qcu_afr_mcd_ita_ewe_owc_dut_aeg_alb_ind_krd_zul_hin_bam_bat_tha_hau_knd_swt_yor_uzb_lit_scr_azi_xho_vie_sid_cic_dgb_ven	-0.031174103382345	-0.073369089330292	0.941669986348881
364	sid_svk_fbf_fre_owc_anl_wly_pol_azi_uzb_ses_ind_cic_lat_eng_bsq_ita_chh_dgb_cnt_grk_alb_yor_hin_ewe_spa_est_bem_zul_fin_pan_amh_geo_bul_slo_urd_bos_sod_gam_mcd_hun_swa_mly_mol_sun_jpn_tml_kor_afr_krd_tsw_ben_tag_ger_aeg_bat_mnd_prs_ven_dut_hau_rom_nor_arw_scr_qcu_glc_lit_ctl_dyu_heb_ukr_amr_por_jav_rus_akn_cze_moo_mao_tha_mlt_knd_tsn_swt_tur_guj_swe_aze_igb_vie_tig_bam_lda_xho	0.432777152305496	1.02123675925885	0.309791516900992
365	amh_alb_cic_spa_hau_amr_tig_grk_azi_aze_dyu_mly_zul_ukr_scr_bsq_nor_wly_tsn_mnd_afr_urd_dgb_svk_moo_bos_hun_ses_bam_fin_dut_sid_geo_swe_fre_mcd_eng_owc_aeg_arw_est_yor_tag_hin_bat_jpn_tml_kor_cze_glc_lda_rom_jav_rus_heb_ind_cnt_lit_ven_ger_gam_krd_pan_ben_lat_qcu_bul_guj_ctl_ewe_mlt_mol_anl_slo_sun_ita_swt_por_swa_mao_tha_chh_knd_akn_xho_uzb_pol_prs_tur_fbf_vie_sod_igb_bem_tsw	-0.383511767491834	-0.910627706515183	0.364845787116286
366	anl_hin_dyu_mol_amh_mlt_aeg_por_aze_tur_igb_ind_bem_spa_bos_bsq_prs_chh_tsw_cnt_mcd_pol_akn_dut_fbf_rom_fin_ses_cic_hun_urd_tig_geo_swe_lit_pan_scr_amr_owc_ger_est_tsn_jav_lat_mao_jpn_tml_kor_cze_svk_dgb_glc_bat_ukr_heb_mly_mnd_afr_xho_guj_sod_ben_arw_slo_bul_qcu_ctl_nor_eng_ewe_gam_alb_wly_ita_tag_grk_moo_krd_ven_sun_tha_hau_knd_zul_swa_azi_fre_rus_uzb_bam_vie_sid_yor_lda_swt	-0.547728860923029	-1.30414311802408	0.195403361200835
367	heb_pol_bem_krd_chh_amr_aeg_mcd_tur_azi_xho_ind_lda_bul_urd_bsq_pan_sid_swt_mnd_arw_fre_bam_lat_ses_cze_fin_dyu_zul_est_afr_hau_geo_slo_bos_scr_ben_anl_wly_rus_hun_ven_tag_prs_bat_jpn_knd_kor_ukr_mol_fbf_eng_jav_glc_sod_mly_cnt_spa_ewe_swe_mlt_guj_por_dut_lit_qcu_rom_svk_alb_igb_amh_hin_gam_ita_sun_ctl_swa_ger_moo_mao_tha_tig_tml_cic_dgb_uzb_grk_nor_aze_akn_vie_owc_tsn_yor_tsw	-0.744851527077845	-1.78923315898288	0.0768326724490744
368	owc_pan_swa_prs_sod_anl_heb_mol_uzb_aze_ewe_bat_dyu_por_lat_bsq_pol_wly_lda_cnt_grk_arw_ses_ukr_bam_ctl_est_akn_dgb_fin_nor_sid_geo_cze_fre_hin_rom_amh_mlt_urd_hun_zul_mao_alb_jav_jpn_knd_kor_slo_glc_ven_bul_tag_ben_amr_mly_mnd_spa_xho_lit_gam_ger_bos_afr_svk_qcu_mcd_scr_rus_tsw_tig_swe_chh_guj_sun_eng_fbf_krd_moo_ind_tha_hau_tml_igb_tsn_tur_dut_ita_azi_bem_vie_aeg_cic_swt_yor	-0.218858960645871	-0.516809967360327	0.60651568817931
369	anl_cze_fbf_lat_heb_tig_gam_por_tur_uzb_akn_sun_tsw_prs_glc_bsq_arw_aeg_yor_mnd_eng_krd_dgb_hin_zul_dut_est_dyu_bem_fin_lit_hau_geo_bul_pan_afr_ger_amh_owc_slo_hun_bam_jav_ukr_mly_jpn_knd_kor_urd_svk_ses_mcd_bat_spa_wly_ind_cnt_mol_swa_bos_mlt_fre_rus_scr_ben_qcu_guj_rom_nor_tsn_sid_ctl_chh_swe_mao_alb_moo_pol_ewe_tag_tha_amr_tml_lda_ven_azi_grk_ita_aze_xho_vie_sod_cic_swt_igb	-0.38900067233673	-0.921863824770578	0.358984963977526
370	anl_glc_dgb_ukr_owc_chh_amh_arw_uzb_aze_cic_bat_swa_guj_ben_bsq_fre_sid_tsn_mnd_scr_ger_ses_hin_lda_eng_fin_tsw_fbf_est_swe_hau_geo_rom_por_nor_ctl_gam_amr_pan_hun_moo_mao_afr_tag_jpn_knd_kor_pol_spa_bem_cze_sun_slo_wly_jav_cnt_urd_dyu_rus_aeg_lit_mcd_grk_bos_qcu_prs_alb_krd_ven_heb_bul_mlt_mol_ind_svk_zul_lat_igb_mly_tha_tig_tml_xho_bam_tur_dut_ita_azi_ewe_vie_sod_swt_yor_akn	-0.105238404950109	-0.248173585704526	0.80454726541923
371	heb_afr_ses_eng_aeg_tig_amh_rus_tur_uzb_tsn_sun_yor_krd_svk_bsq_bul_mlt_zul_cnt_dut_ger_fbf_scr_tsw_grk_hun_ewe_dyu_est_arw_wly_geo_alb_pan_ben_slo_sod_hau_ctl_fin_moo_bat_pol_ind_jpn_knd_kor_prs_glc_ven_lit_tag_fre_amr_jav_mnd_swe_dgb_urd_chh_ukr_cze_mol_nor_qcu_lat_bos_ita_bem_owc_spa_anl_rom_mly_hin_akn_por_swt_mao_tha_sid_tml_lda_xho_aze_mcd_guj_azi_igb_vie_gam_cic_swa_bam	0.317586138746563	0.747906303451505	0.456403757673033
372	sod_scr_cic_bos_wly_amr_gam_fre_aze_azi_moo_bat_swa_glc_ctl_bsq_alb_aeg_tsn_cnt_prs_bul_xho_guj_igb_pol_hun_fbf_bem_est_ger_hau_geo_cze_arw_grk_slo_amh_heb_rom_fin_lda_jav_lat_mao_jpn_tml_kor_nor_afr_tsw_krd_tag_rus_tig_mly_mnd_mol_dyu_urd_chh_mcd_ukr_ben_hin_qcu_swe_pan_dut_ses_anl_spa_owc_svk_ind_por_zul_ita_ven_sun_tha_sid_knd_bam_swt_uzb_lit_eng_tur_ewe_vie_mlt_yor_akn_dgb	-0.58597062480025	-1.39868762893379	0.165232713767956
373	anl_swe_ses_bos_amr_wly_sod_scr_tur_azi_swa_mao_akn_pan_ita_bsq_cze_mlt_swt_cnt_ger_rom_dgb_afr_dyu_ukr_est_ewe_cic_fin_alb_gam_geo_mol_nor_lit_fre_owc_amh_bul_hun_moo_tag_hin_jav_jpn_knd_kor_ctl_arw_tsn_krd_bat_rus_hau_mly_mnd_mcd_bem_guj_aeg_ben_svk_glc_spa_qcu_dut_urd_slo_bam_heb_eng_chh_pol_ind_grk_igb_por_fbf_sun_tha_sid_tml_lda_ven_uzb_lat_prs_aze_zul_vie_tig_yor_xho_tsw	0.408653479152867	0.963912275802031	0.337589656748076
374	wly_krd_bem_mol_sod_chh_amr_alb_uzb_azi_dgb_mly_cic_scr_hin_bsq_svk_amh_swt_mnd_ctl_rus_ven_pol_tsw_mcd_hun_ses_xho_fin_arw_anl_geo_guj_ben_pan_nor_hau_aeg_fre_est_fbf_mao_urd_sun_jpn_knd_kor_prs_por_yor_lit_ind_lat_mlt_bat_cnt_spa_ewe_bul_sid_eng_cze_dut_ger_qcu_bos_grk_rom_zul_owc_afr_tig_swe_jav_ukr_dyu_glc_igb_tag_tha_heb_tml_bam_lda_tur_slo_ita_aze_akn_vie_gam_tsn_moo_swa	-0.795055192483404	-1.91564127256023	0.0584828450827959
375	anl_afr_igb_bos_heb_aeg_amh_swe_azi_aze_swt_sun_dyu_rom_ctl_bsq_dut_sod_swa_cnt_spa_urd_fbf_svk_tsw_por_fin_tsn_zul_est_pan_owc_geo_glc_rus_scr_lat_chh_mlt_arw_hun_dgb_tag_nor_mly_jpn_knd_kor_hin_ukr_yor_prs_bat_pol_tig_jav_mnd_fre_xho_alb_wly_mcd_krd_lit_ben_qcu_bul_ita_eng_ewe_hau_cze_sid_mol_ind_slo_akn_ger_moo_mao_tha_amr_tml_ven_lda_uzb_grk_guj_tur_ses_vie_gam_bam_bem_cic	-0.686291431983893	-1.64567333701078	0.103206747881736
376	chh_mcd_moo_dut_amr_anl_mlt_lat_azi_tur_lda_bat_ewe_cze_afr_bsq_svk_amh_akn_mnd_slo_pan_tsn_ben_xho_bul_est_fbf_bem_fin_ctl_hau_geo_fre_prs_urd_bos_gam_sid_glc_hun_dyu_jav_pol_sun_jpn_knd_kor_hin_ita_ses_mol_ind_por_aeg_mao_cnt_arw_ven_ukr_wly_eng_lit_alb_grk_qcu_swe_ger_guj_swa_sod_nor_owc_scr_tag_krd_cic_spa_bam_mly_tha_tig_tml_tsw_igb_uzb_rom_rus_aze_dgb_vie_heb_yor_zul_swt	-0.0899393319283957	-0.211778327926141	0.832743405151855
377	heb_mcd_dgb_svk_sod_owc_gam_guj_aze_uzb_akn_jav_bem_rus_prs_bsq_swe_aeg_swt_cnt_scr_grk_lda_ita_ven_por_est_igb_bam_hun_nor_chh_geo_dut_eng_glc_lit_anl_tig_fre_fin_ewe_mly_rom_sun_jpn_knd_kor_arw_pan_tsn_ger_mao_spa_sid_bat_mnd_afr_moo_bos_mlt_pol_ben_alb_krd_qcu_lat_bul_slo_zul_amr_urd_wly_cze_tag_hin_swa_ctl_dyu_ind_tha_hau_tml_yor_cic_tur_ukr_mol_azi_tsw_vie_amh_fbf_xho_ses	-0.241531734944242	-0.571219720425965	0.569228574840317
378	hau_mol_moo_bos_sid_tig_gam_ben_uzb_tur_cic_tag_xho_rus_cze_bsq_pan_amr_bem_cnt_lat_svk_fbf_spa_ven_lit_hun_ses_swt_est_grk_aeg_geo_fre_afr_por_bul_heb_anl_prs_fin_dyu_bat_urd_ind_jpn_tml_kor_nor_rom_dgb_pol_jav_hin_amh_sun_mnd_swe_lda_ctl_chh_mcd_slo_eng_guj_qcu_alb_ukr_ita_akn_mlt_arw_owc_ger_mao_scr_yor_krd_igb_mly_tha_wly_knd_ewe_tsn_azi_glc_dut_aze_tsw_vie_sod_swa_zul_bam	-0.938436440111055	-2.27929894558024	0.0249363586694186
379	mlt_rus_lda_nor_gam_aeg_anl_swe_uzb_aze_akn_sun_swa_afr_fre_bsq_cze_hau_xho_cnt_scr_slo_ven_rom_ses_svk_hun_yor_moo_fin_ben_tig_geo_krd_urd_mol_por_chh_owc_bul_est_tsn_jav_arw_tag_jpn_tml_kor_ger_hin_fbf_spa_mao_lat_sid_mly_mnd_ita_cic_eng_amr_prs_ctl_ukr_pan_qcu_dut_alb_guj_dgb_wly_mcd_sod_glc_bat_lit_igb_pol_bem_ind_tha_heb_knd_ewe_tsw_azi_grk_bos_tur_zul_vie_amh_bam_swt_dyu	-0.320380637646963	-0.757580549142063	0.45061743317841
380	heb_arw_dyu_scr_tig_amh_owc_bul_azi_tur_moo_sun_igb_por_ita_bsq_swe_chh_swt_cnt_lit_pol_xho_krd_cic_ukr_fin_dgb_ven_est_slo_aeg_geo_cze_fre_lat_mcd_amr_gam_ctl_hun_fbf_jav_ben_mly_jpn_tml_kor_rom_spa_swa_ger_bat_dut_sod_ind_mnd_mol_ses_guj_hau_rus_svk_hin_urd_qcu_bos_nor_afr_akn_mlt_prs_wly_glc_tag_alb_zul_grk_lda_mao_tha_anl_knd_bem_ewe_uzb_eng_pan_aze_tsw_vie_sid_yor_tsn_bam	-0.406306572032342	-0.963849996355592	0.337620717758962
381	sod_rus_lda_dut_wly_chh_heb_mol_tur_azi_swa_bat_tsn_fre_prs_bsq_pol_anl_zul_mnd_ctl_rom_ses_scr_fbf_lit_fin_dyu_dgb_est_cze_tig_geo_nor_swe_bul_slo_hau_amh_mcd_hun_cic_sun_ita_jav_jpn_knd_kor_ukr_pan_swt_ben_tag_grk_amr_mao_cnt_krd_ewe_urd_aeg_guj_glc_alb_svk_qcu_por_spa_arw_ven_gam_hin_mlt_bos_mly_eng_tsw_ger_igb_ind_tha_sid_tml_yor_bem_uzb_afr_lat_aze_akn_vie_owc_moo_bam_xho	-0.145513389571904	-0.343339518311769	0.732117998988795
382	sod_ger_ven_slo_amh_aeg_sid_swe_uzb_azi_zul_jav_moo_glc_rom_bsq_spa_amr_dgb_cnt_afr_bul_igb_grk_swa_por_fin_swt_tsw_hun_scr_gam_geo_krd_bos_fre_pan_hau_owc_eng_est_ses_sun_cze_ind_jpn_tml_kor_ita_pol_lda_urd_tag_rus_wly_bat_mnd_nor_tsn_ben_heb_guj_mol_arw_alb_qcu_ctl_hin_svk_ewe_mlt_lat_chh_mcd_mao_lit_dyu_prs_xho_mly_tha_tig_knd_fbf_cic_aze_ukr_dut_tur_akn_vie_anl_bem_yor_bam	-0.412602338992255	-0.979731563754603	0.329760452953306
383	hau_nor_tsn_rus_sid_sod_amr_rom_tur_aze_xho_mao_tsw_scr_arw_bsq_bos_owc_dyu_mnd_pol_ger_ven_lit_akn_alb_hun_fbf_dgb_fin_guj_chh_geo_ita_dut_glc_prs_mlt_tig_fre_est_bam_ind_slo_tag_jpn_knd_kor_urd_afr_lda_ben_jav_ctl_heb_sun_cnt_ukr_ses_spa_anl_bul_hin_pan_mol_qcu_cze_lat_krd_moo_aeg_grk_wly_por_bat_eng_yor_mcd_swa_mly_tha_amh_tml_cic_ewe_uzb_svk_swe_azi_igb_vie_gam_zul_bem_swt	0.185932974204553	0.436980616156813	0.663138377181538
384	aeg_ger_fbf_swe_heb_gam_owc_alb_aze_azi_igb_ind_ven_slo_glc_bsq_bul_hau_tsw_cnt_afr_grk_bem_lit_akn_pan_hun_bam_moo_est_mol_sid_geo_lat_prs_rus_hin_wly_chh_guj_fin_zul_mly_por_tag_jpn_tml_kor_bos_cze_ewe_scr_jav_rom_sod_sun_mnd_spa_tsn_nor_amr_ben_ctl_pol_krd_qcu_dut_mcd_ukr_xho_anl_fre_amh_eng_bat_arw_swt_ita_yor_mao_tha_tig_knd_lda_ses_tur_svk_urd_uzb_cic_vie_mlt_swa_dyu_dgb	-0.105395639378825	-0.248571056543226	0.804240686146481
385	anl_rom_fbf_svk_aeg_amr_gam_por_azi_uzb_dgb_mao_cic_nor_spa_bsq_swe_hau_tsn_mnd_cze_glc_bam_ctl_ses_lat_fin_xho_ven_est_prs_chh_geo_ukr_eng_urd_grk_sod_tig_guj_hun_tsw_ind_scr_sun_jpn_knd_kor_bul_bos_moo_pan_tag_lit_wly_mly_cnt_alb_dyu_ben_owc_krd_pol_ger_rus_qcu_hin_fre_arw_swt_sid_mol_heb_slo_jav_ita_swa_mcd_igb_bat_tha_amh_tml_zul_yor_tur_afr_dut_aze_ewe_vie_mlt_bem_akn_lda	-0.053047755249229	-0.124922236393798	0.900854748427901
386	tig_urd_lda_cze_anl_gam_heb_alb_uzb_tur_fbf_bat_dgb_bul_pol_bsq_svk_hau_bam_cnt_ita_rom_ven_lit_igb_arw_est_ses_swt_hun_guj_amr_geo_slo_pan_nor_ukr_sod_chh_afr_fin_dyu_mao_glc_ind_jpn_tml_kor_prs_krd_moo_ben_sun_hin_mlt_mly_mnd_rus_tsw_spa_wly_mol_grk_lat_ger_qcu_fre_ctl_dut_ewe_aeg_bos_sid_por_tag_eng_xho_scr_cic_jav_tha_amh_knd_tsn_zul_aze_swe_mcd_azi_swa_vie_owc_bem_yor_akn	0.0642571155665523	0.151257341086382	0.880100337458229
387	owc_mol_swa_ger_anl_heb_amh_urd_aze_azi_tsn_tag_fbf_ita_grk_bsq_guj_sid_ewe_cnt_afr_alb_igb_mcd_bam_pol_hun_cic_moo_est_hin_mlt_geo_pan_dut_glc_fre_tig_wly_bul_fin_xho_mao_scr_jav_jpn_tml_kor_ctl_krd_ven_svk_ind_swe_aeg_mly_mnd_prs_ses_arw_gam_rom_cze_ukr_spa_qcu_eng_nor_slo_tsw_amr_ben_chh_por_bat_lit_akn_lat_dgb_sun_tha_sod_knd_bem_lda_tur_bos_rus_uzb_dyu_vie_hau_swt_zul_yor	0.662608149633458	1.57138001795396	0.119490570607981
388	anl_ukr_dgb_prs_aeg_amr_chh_krd_uzb_azi_ewe_jav_bem_swe_grk_bsq_bos_hau_ven_cnt_mol_lit_tsw_ger_tsn_urd_fin_lda_akn_hun_glc_tig_geo_pol_ctl_spa_svk_sid_mlt_ita_est_yor_bat_fre_sun_jpn_tml_kor_por_eng_igb_dut_mly_guj_heb_tag_mnd_hin_zul_cze_gam_arw_alb_rom_scr_qcu_bul_afr_pan_xho_amh_lat_owc_ben_ind_rus_moo_nor_swa_mao_tha_sod_knd_bam_cic_tur_slo_mcd_aze_swt_vie_wly_ses_dyu_fbf	-0.629011397212677	-1.50284350308958	0.136267584705206
389	wly_arw_zul_lat_hau_gam_mlt_ctl_aze_uzb_fbf_ind_bam_guj_afr_bsq_rus_amh_ses_mnd_urd_eng_akn_ukr_dgb_slo_fin_tsw_tsn_hun_swe_anl_geo_dut_pan_bul_mcd_amr_aeg_por_est_dyu_tag_ita_sun_jpn_knd_kor_krd_nor_cic_prs_mly_alb_sod_bat_cnt_scr_lda_fre_chh_lit_grk_rom_ben_qcu_svk_cze_mol_swa_heb_hin_tig_spa_mao_pol_swt_bos_ven_jav_tha_owc_tml_moo_bem_azi_glc_ger_tur_yor_vie_sid_ewe_igb_xho	-0.0566189557699364	-0.133473351057125	0.89410743695429
390	mlt_ger_ven_pan_amr_heb_tig_urd_azi_uzb_swt_mao_moo_rus_guj_bsq_lit_owc_bem_cnt_ukr_lat_xho_fre_bam_alb_est_lda_tsn_fin_glc_chh_geo_prs_mol_ita_nor_aeg_gam_bul_hun_zul_jav_svk_sun_jpn_knd_kor_eng_ben_yor_cze_tag_dut_sod_ind_mnd_por_akn_rom_wly_ctl_afr_krd_scr_qcu_swe_pol_bos_fbf_hau_arw_amh_mcd_mly_grk_dgb_slo_ewe_bat_tha_sid_tml_swa_cic_aze_spa_hin_tur_tsw_vie_anl_igb_dyu_ses	-0.386252921626465	-0.917750887977697	0.361123281862225
391	amh_nor_swt_urd_heb_amr_mlt_mol_uzb_aze_dyu_bat_ewe_guj_rus_bsq_ita_owc_xho_mnd_mcd_afr_bem_spa_igb_lat_hun_moo_cic_est_por_sod_geo_ukr_lit_alb_fre_wly_gam_prs_fin_dgb_mao_rom_ind_jpn_tml_kor_cze_svk_akn_hin_mly_bos_aeg_tag_cnt_glc_ses_arw_tig_bul_scr_dut_ben_qcu_swe_pan_slo_ven_hau_ctl_chh_eng_jav_pol_yor_grk_tsn_sun_tha_sid_knd_swa_lda_tur_ger_krd_azi_tsw_vie_anl_bam_zul_fbf	0.402147532759822	0.947610060567838	0.345783822628448
392	tig_bos_ses_dut_sod_owc_gam_ukr_uzb_azi_zul_mao_tsw_pan_mcd_bsq_urd_anl_moo_mnd_lit_krd_yor_pol_bem_fre_est_akn_dgb_fin_eng_wly_geo_afr_glc_nor_ctl_heb_sid_prs_hun_igb_mly_svk_tag_jpn_tml_kor_slo_cze_tsn_ben_ind_grk_amh_jav_cnt_spa_lda_swe_mlt_ger_hin_guj_mol_qcu_rus_rom_por_dyu_hau_scr_amr_arw_sun_ita_swt_alb_swa_bat_tha_aeg_knd_ewe_ven_aze_lat_bul_tur_bam_vie_chh_fbf_xho_cic	-0.0444484662754146	-0.104718110437002	0.916825007220699
393	owc_ita_dyu_mol_amr_hau_tig_arw_uzb_azi_zul_tag_ses_scr_glc_bsq_dut_heb_bam_mnd_cze_bul_swa_rom_ven_slo_est_fbf_akn_fin_lat_sid_geo_pan_ben_ger_eng_mlt_sod_fre_hun_yor_sun_svk_jav_jpn_knd_kor_lit_alb_lda_mcd_ind_grk_aeg_bat_cnt_swe_bem_afr_chh_spa_ctl_pol_prs_qcu_ukr_bos_nor_tsw_wly_guj_anl_urd_mly_krd_ewe_por_dgb_mao_tha_amh_tml_cic_swt_tur_rus_hin_aze_tsn_vie_gam_igb_moo_xho	0.785820914600231	1.8568230248799	0.0665017802834874
394	mlt_pan_swt_fre_wly_sod_amh_mol_tur_aze_yor_jav_tsw_rom_scr_bsq_lit_anl_lda_mnd_cze_nor_ewe_ukr_bam_lat_hun_akn_tsn_est_dut_heb_geo_bos_ger_afr_alb_amr_chh_krd_fin_fbf_sun_urd_tag_jpn_tml_kor_ctl_prs_swa_ita_mly_spa_hau_bat_cnt_mcd_igb_bul_tig_pol_glc_svk_swe_qcu_rus_slo_hin_dyu_aeg_arw_owc_eng_mao_por_xho_grk_ses_ind_tha_gam_knd_ven_moo_uzb_guj_ben_azi_bem_vie_sid_zul_cic_dgb	-0.187089938377919	-0.442310280030913	0.659291637817258
395	amr_scr_moo_eng_mlt_aeg_chh_urd_uzb_tur_ses_tag_bem_ctl_lit_bsq_ben_amh_igb_cnt_ukr_hin_akn_afr_zul_nor_fin_tsn_dgb_est_por_owc_geo_rom_bos_grk_guj_tig_anl_alb_hun_dyu_bat_swe_jav_jpn_knd_kor_lat_fre_ewe_pol_mly_ger_sod_ind_mnd_krd_swa_ita_sid_slo_bul_rus_mol_qcu_svk_spa_prs_ven_heb_arw_gam_glc_mao_dut_cic_pan_bam_sun_tha_hau_tml_fbf_tsw_azi_cze_mcd_aze_xho_vie_wly_lda_yor_swt	0.0162106440795455	0.0381423821235879	0.969655917382944
396	gam_arw_akn_swe_amr_sod_heb_lit_aze_azi_zul_mao_lda_alb_glc_bsq_ger_anl_ewe_mnd_afr_ctl_bem_bul_yor_svk_fin_fbf_dgb_hun_mcd_wly_geo_bos_grk_pan_slo_amh_tig_mol_est_igb_ind_ita_mly_jpn_knd_kor_fre_dut_tsw_eng_bat_nor_owc_tag_cnt_rus_xho_hin_aeg_guj_scr_por_rom_qcu_prs_ben_ukr_tsn_sid_cze_chh_urd_jav_krd_ven_spa_moo_sun_tha_hau_tml_swa_bam_tur_lat_pol_uzb_cic_vie_mlt_dyu_swt_ses	-0.020181284470483	-0.0475121343040528	0.962206941589736
397	heb_swe_fbf_afr_sod_tig_anl_ctl_uzb_azi_cic_jav_bem_lat_rom_bsq_eng_mlt_dgb_mnd_ukr_spa_swa_hin_bam_svk_hun_lda_xho_fin_bul_sid_geo_pol_por_mol_ben_aeg_amh_ger_est_akn_mly_glc_bat_jpn_tml_kor_slo_urd_ewe_prs_mao_alb_amr_sun_cnt_rus_igb_guj_hau_mcd_grk_nor_pan_qcu_ita_dut_arw_ven_gam_krd_owc_lit_tag_fre_swt_scr_tsn_ind_tha_chh_knd_tsw_moo_aze_bos_cze_tur_yor_vie_wly_zul_dyu_ses	-0.647760977077142	-1.55022943401519	0.124482938374718
398	sid_slo_lda_afr_hau_amr_owc_spa_uzb_aze_zul_ind_moo_glc_ita_bsq_bul_heb_ewe_mnd_mcd_eng_tsw_nor_swt_cze_fin_ses_fbf_est_prs_chh_geo_guj_rus_ukr_pan_aeg_amh_dut_hun_akn_tag_pol_sun_jpn_tml_kor_por_scr_cic_alb_mly_svk_mlt_mao_cnt_swe_ven_arw_wly_ctl_urd_fre_lit_qcu_hin_ben_ger_bem_sod_krd_gam_bos_bat_lat_xho_rom_dyu_jav_tha_anl_knd_tsn_yor_tur_grk_mol_azi_dgb_vie_tig_igb_bam_swa	-0.355129880038997	-0.840950080573616	0.402532936183735
399	wly_grk_cic_afr_mlt_owc_anl_ukr_tur_azi_moo_ind_ven_arw_lat_bsq_bul_amh_ewe_cnt_por_nor_bem_spa_swa_mol_hun_yor_ses_fin_rom_hau_geo_rus_prs_pan_mcd_chh_sod_scr_est_tsn_mly_urd_tag_jpn_tml_kor_dut_swe_fbf_krd_bat_glc_amr_mao_mnd_hin_lda_ben_aeg_bos_ger_eng_alb_qcu_ctl_pol_slo_tsw_heb_lit_gam_ita_sun_guj_swt_fre_bam_jav_tha_tig_knd_zul_akn_aze_cze_svk_uzb_xho_vie_sid_igb_dgb_dyu	0.198312502435536	0.4669787520748	0.641607285608224
400	chh_pan_bam_bul_tig_anl_wly_nor_uzb_tur_ven_ind_swa_krd_glc_bsq_spa_aeg_xho_mnd_mcd_dut_akn_svk_tsn_lit_hun_ses_lda_fin_mol_hau_geo_ger_pol_scr_urd_gam_heb_swe_est_fbf_tag_ukr_sun_jpn_tml_kor_grk_alb_zul_eng_jav_afr_amr_bat_cnt_rus_moo_hin_owc_arw_fre_bos_cze_qcu_slo_lat_ita_igb_amh_guj_mlt_ctl_mao_rom_swt_ben_ewe_mly_tha_sid_knd_bem_dyu_azi_prs_por_aze_dgb_vie_sod_yor_cic_tsw	-0.705131410390693	-1.69093232896336	0.094198615304624
401	wly_cze_akn_scr_chh_amh_heb_pol_aze_tur_swa_tag_ses_rus_pan_bsq_eng_hau_swt_mnd_bos_urd_bam_svk_ven_rom_fin_moo_tsw_est_lat_aeg_geo_ben_krd_ctl_glc_anl_owc_alb_hun_lda_mao_spa_mly_jpn_tml_kor_hin_ger_igb_nor_ind_bul_gam_sun_cnt_dut_fbf_grk_mlt_lit_fre_por_mol_qcu_swe_ita_mcd_cic_amr_arw_sid_afr_bat_ukr_dgb_prs_bem_jav_tha_tig_knd_yor_dyu_uzb_slo_guj_azi_ewe_vie_sod_xho_tsn_zul	-0.189177229429645	-0.447660645374581	0.655439145912666
402	sid_ukr_ven_slo_hau_amr_sod_ctl_azi_aze_moo_tag_akn_alb_glc_bsq_pan_tig_dyu_mnd_por_rus_swt_bul_zul_krd_fin_swa_ewe_est_dut_amh_geo_fre_ger_eng_spa_heb_gam_urd_hun_yor_mly_hin_jav_jpn_tml_kor_lit_afr_fbf_mol_bat_mcd_aeg_mao_cnt_lat_tsn_bos_owc_arw_cze_ben_nor_qcu_pol_svk_swe_bam_wly_guj_mlt_scr_ind_prs_igb_rom_lda_sun_tha_chh_knd_ses_cic_tur_ita_grk_uzb_bem_vie_anl_tsw_dgb_xho	0.0677857419587586	0.159500529935001	0.873620434852307
403	sid_nor_xho_lit_wly_aeg_chh_grk_azi_uzb_ewe_bat_bam_spa_por_bsq_rus_sod_dgb_cnt_fre_ukr_akn_mol_bem_ita_fin_zul_fbf_hun_urd_anl_geo_rom_ger_prs_swe_hau_amh_ben_est_ses_jav_hin_mao_jpn_knd_kor_glc_mcd_lda_pan_sun_scr_heb_tag_mnd_pol_swa_eng_mlt_alb_ctl_arw_slo_qcu_krd_svk_lat_moo_tig_afr_amr_cze_ind_bos_igb_guj_swt_mly_tha_gam_tml_yor_tsw_aze_bul_dut_tur_tsn_vie_owc_dyu_ven_cic	-0.265045228701368	-0.62679308422483	0.532330540497442
404	sod_por_zul_urd_anl_mlt_aeg_prs_tur_aze_ewe_jav_ven_spa_lit_bsq_ukr_chh_swa_cnt_pol_lat_cic_ben_xho_pan_hun_swt_yor_est_ita_sid_geo_hin_scr_rus_afr_amh_amr_rom_fin_igb_ind_mol_mly_jpn_tml_kor_grk_glc_bam_bos_bat_cze_wly_mao_mnd_ger_bem_arw_owc_fre_bul_alb_dut_qcu_mcd_krd_slo_lda_gam_guj_heb_eng_tag_nor_fbf_svk_akn_sun_tha_tig_knd_tsw_tsn_uzb_ctl_swe_azi_ses_vie_hau_dgb_moo_dyu	-0.233539894409925	-0.551251591494568	0.582783221734392
405	aeg_ctl_swa_bul_wly_heb_sod_mol_azi_tur_ven_bat_bam_svk_ben_bsq_dut_amr_dgb_cnt_eng_hin_igb_arw_akn_afr_est_tsn_moo_hun_bos_mlt_geo_urd_nor_ita_lit_owc_gam_por_fin_zul_mly_slo_jav_jpn_tml_kor_rus_fre_bem_lat_mao_guj_chh_ind_mnd_swe_yor_krd_amh_glc_pol_rom_mcd_qcu_alb_cze_pan_ewe_tig_grk_anl_ger_tag_scr_tsw_prs_swt_sun_tha_sid_knd_xho_cic_aze_ukr_spa_uzb_dyu_vie_hau_ses_lda_fbf	-0.2764105044003	-0.653950077882166	0.514757776131782
406	gam_ben_dyu_bul_mlt_amh_chh_spa_uzb_aze_swa_jav_dgb_pan_ukr_bsq_eng_sod_cic_cnt_ita_nor_ses_rus_bem_mol_est_bam_xho_hun_prs_amr_geo_slo_lat_mcd_svk_hau_owc_grk_fin_fbf_ind_urd_mly_jpn_tml_kor_pol_cze_zul_ger_bat_fre_heb_mao_mnd_bos_ven_dut_wly_ctl_hin_guj_arw_qcu_afr_rom_por_lda_tig_krd_aeg_swe_sun_scr_moo_alb_swt_tag_tha_sid_knd_tsw_tsn_tur_glc_lit_azi_ewe_vie_anl_akn_yor_igb	-0.151867607960869	-0.358424645783013	0.720837882203237
407	amh_rom_swa_rus_sod_gam_heb_grk_tur_azi_igb_ind_xho_lat_slo_bsq_bul_chh_cic_cnt_guj_mcd_bem_arw_zul_ctl_fin_ewe_fbf_hun_cze_aeg_geo_spa_scr_swe_ita_wly_anl_ukr_est_tsn_jav_mol_tag_jpn_tml_kor_lit_ben_ses_dut_sun_por_tig_mly_mnd_glc_dgb_svk_mlt_afr_hin_nor_prs_qcu_alb_eng_ger_moo_sid_pol_owc_bos_mao_fre_tsw_pan_lda_bat_tha_amr_knd_swt_yor_aze_krd_urd_uzb_ven_vie_hau_dyu_akn_bam	-0.11763650625364	-0.2775324313423	0.781987311684621
408	owc_swe_cic_rus_tig_wly_amr_prs_azi_aze_moo_bat_zul_ben_pan_bsq_eng_sod_igb_cnt_bul_spa_tsn_ger_tsw_glc_est_bem_dyu_hun_hin_chh_geo_pol_bos_svk_lit_aeg_heb_mcd_fin_ses_ind_mol_jav_jpn_knd_kor_arw_alb_yor_guj_tag_fre_gam_mly_mnd_slo_akn_grk_hau_krd_nor_urd_lat_qcu_cze_ita_scr_swt_anl_rom_amh_afr_mao_dut_fbf_ukr_bam_sun_tha_sid_tml_xho_lda_tur_por_ctl_uzb_dgb_vie_mlt_ewe_swa_ven	-0.198973970010166	-0.470322013165723	0.639226095716806
409	wly_swe_yor_krd_anl_mlt_sid_nor_azi_aze_tsn_bat_fbf_ctl_lit_bsq_alb_tig_cic_cnt_lat_pol_swa_eng_swt_arw_fin_akn_tsw_est_afr_amr_geo_pan_guj_cze_svk_amh_chh_ben_hun_bam_mao_mcd_tag_jpn_tml_kor_scr_mol_lda_ita_mly_urd_hau_jav_mnd_glc_moo_por_owc_bos_dut_slo_ger_qcu_grk_spa_bul_ewe_sod_rus_heb_hin_sun_ukr_xho_prs_zul_ind_tha_aeg_knd_dgb_bem_uzb_fre_rom_tur_dyu_vie_gam_ses_ven_igb	0.680835324867013	1.61321519697874	0.110086080951118
410	sod_pol_tsn_prs_heb_hau_amh_pan_uzb_aze_cic_jav_bem_grk_ukr_bsq_slo_chh_ses_mnd_eng_bos_lda_por_dgb_bul_hun_bam_swa_est_ita_mlt_geo_urd_scr_ben_svk_aeg_tig_lit_fin_ewe_bat_krd_tag_jpn_tml_kor_guj_lat_zul_ger_mao_hin_gam_ind_cnt_rus_akn_arw_wly_rom_fre_swe_mcd_qcu_glc_mol_dut_dyu_amr_cze_sid_afr_mly_nor_moo_ctl_swt_sun_tha_anl_knd_xho_fbf_tur_alb_spa_azi_yor_vie_owc_igb_tsw_ven	-0.379170562580763	-0.899171036856173	0.370883824792831
411	aeg_fre_bam_rus_sod_sid_owc_dut_azi_tur_tsn_mao_ewe_scr_slo_bsq_glc_heb_tsw_cnt_ctl_mol_igb_por_swt_bos_hun_moo_dgb_fin_prs_chh_geo_urd_lat_rom_swe_hau_anl_ita_est_bem_mly_ben_tag_jpn_knd_kor_arw_bul_lda_afr_sun_ukr_amr_ind_mnd_krd_cic_svk_amh_nor_pan_guj_cze_qcu_eng_pol_grk_yor_mlt_mcd_gam_spa_jav_alb_swa_hin_xho_bat_tha_tig_tml_akn_fbf_aze_ger_lit_uzb_zul_vie_wly_ven_dyu_ses	-0.20001380959611	-0.472051726290915	0.637995611770457
412	amr_scr_yor_mol_tig_aeg_sid_rom_tur_aze_ses_sun_moo_lat_bul_bsq_fre_mlt_cic_mnd_urd_swe_dgb_cze_zul_rus_fin_swt_tsw_est_ukr_hau_geo_hin_bos_krd_lit_heb_anl_mcd_hun_lda_ind_spa_jav_jpn_tml_kor_alb_grk_dyu_afr_bat_ctl_owc_mao_cnt_prs_swa_pol_wly_ger_eng_ita_dut_qcu_svk_por_slo_igb_sod_pan_amh_glc_mly_arw_akn_guj_xho_tag_tha_chh_knd_ven_bem_azi_ben_nor_uzb_tsn_vie_gam_ewe_bam_fbf	-0.755342235054012	-1.81215802180483	0.0731888800198624
413	chh_dut_igb_por_amh_sod_wly_afr_aze_azi_lda_tag_ewe_svk_lat_bsq_swe_heb_moo_cnt_ukr_ctl_dgb_nor_dyu_spa_fin_akn_zul_est_glc_owc_geo_cze_rus_eng_bos_aeg_tig_urd_hun_yor_sun_fre_mly_jpn_knd_kor_lit_ita_xho_pan_jav_hin_anl_mao_mnd_ben_bam_mcd_gam_bul_slo_ger_arw_qcu_guj_prs_krd_ses_hau_rom_mlt_pol_ind_grk_swt_mol_fbf_bat_tha_sid_tml_tsn_bem_uzb_scr_alb_tur_swa_vie_amr_cic_tsw_ven	-0.234641686127652	-0.554580634439676	0.580512820191839
414	aeg_pol_yor_svk_amr_owc_amh_guj_tur_aze_cic_sun_dgb_nor_cze_bsq_hin_anl_tsw_cnt_ctl_krd_igb_scr_swa_urd_fin_zul_xho_hun_dut_tig_geo_alb_bos_spa_prs_heb_hau_por_est_swt_jav_lat_mao_jpn_knd_kor_slo_mol_ses_swe_ind_ben_sod_tag_mnd_afr_dyu_ukr_chh_eng_mcd_rom_ita_qcu_bul_arw_ger_moo_gam_fre_sid_pan_bat_glc_lda_lit_ewe_mly_tha_wly_tml_bem_bam_uzb_rus_grk_azi_ven_vie_mlt_akn_tsn_fbf	-0.862883638193835	-2.08245424913934	0.0400467140321066
415	gam_guj_xho_cze_heb_owc_wly_ctl_aze_tur_ven_jav_zul_swe_bos_bsq_fre_hau_moo_mnd_grk_lat_cic_ben_yor_pan_est_bem_swt_fin_mcd_amr_geo_eng_ukr_krd_scr_amh_chh_por_hun_bam_ind_slo_mly_jpn_knd_kor_mol_rus_tsn_arw_tag_ger_anl_sun_cnt_prs_tsw_spa_sid_nor_glc_hin_rom_qcu_svk_ita_lit_igb_mlt_alb_sod_bul_bat_pol_dyu_afr_dgb_mao_tha_tig_tml_akn_fbf_uzb_urd_dut_azi_lda_vie_aeg_ewe_swa_ses	0.158918459847179	0.374211804747774	0.709098592709251
416	aeg_por_yor_grk_heb_amh_gam_lat_tur_aze_bam_mly_xho_pan_rus_bsq_cze_anl_dgb_cnt_slo_fre_swa_mol_bem_arw_fin_cic_tsn_hun_pol_wly_geo_afr_eng_urd_swe_sid_mlt_ger_est_igb_bat_lit_tag_jpn_knd_kor_svk_mcd_ewe_krd_ind_ita_amr_mao_mnd_ukr_fbf_alb_hau_bos_ben_nor_dut_qcu_bul_prs_rom_dyu_chh_hin_tig_glc_sun_spa_ven_guj_tsw_jav_tha_sod_tml_akn_swt_uzb_scr_ctl_azi_moo_vie_owc_ses_zul_lda	-0.343784113184565	-0.813498532308586	0.418010178900998
417	tig_ita_cic_swe_owc_wly_chh_scr_uzb_tur_bem_tag_tsn_hin_bos_bsq_dut_heb_lda_mnd_krd_bul_dgb_pol_swa_lit_fin_ses_zul_est_alb_gam_geo_cze_ger_prs_pan_amh_amr_mol_hun_tsw_mao_ctl_ind_jpn_knd_kor_grk_ben_igb_arw_jav_nor_sid_sun_cnt_guj_fbf_rom_aeg_ukr_urd_mcd_eng_qcu_por_glc_svk_akn_mlt_spa_anl_slo_bat_afr_xho_lat_ven_mly_tha_sod_tml_swt_dyu_aze_fre_rus_azi_yor_vie_hau_bam_ewe_moo	0.147719763794665	0.348284897291791	0.728413396093851
418	wly_ger_igb_arw_tig_gam_amh_afr_aze_tur_dyu_tag_tsw_cze_mol_bsq_svk_sid_swt_mnd_rus_bul_bam_dut_lda_krd_fin_ven_cic_est_alb_amr_geo_ukr_spa_por_lat_owc_anl_scr_hun_akn_jav_nor_ind_jpn_knd_kor_swe_urd_fbf_ctl_mao_prs_aeg_bat_cnt_guj_swa_pol_sod_ita_mcd_bos_slo_qcu_ben_hin_glc_yor_hau_lit_mlt_grk_mly_eng_tsn_pan_dgb_sun_tha_chh_tml_bem_ses_uzb_rom_fre_azi_moo_vie_heb_xho_ewe_zul	0.407998685616965	0.962957836736872	0.33806587482754
419	aeg_lat_akn_mol_anl_sod_tig_afr_uzb_azi_tsn_tag_ewe_nor_grk_bsq_dut_mlt_lda_mnd_mcd_cze_dyu_spa_tsw_krd_est_fbf_bem_fin_fre_chh_geo_swe_bul_guj_rom_owc_wly_scr_hun_yor_bat_glc_mao_jpn_tml_kor_eng_ger_ses_svk_sun_alb_hau_mly_cnt_prs_moo_bos_sid_ita_arw_lit_ctl_qcu_hin_urd_pan_dgb_heb_ben_amh_slo_jav_pol_swt_rus_xho_ind_tha_gam_knd_ven_bam_tur_por_ukr_aze_cic_vie_amr_igb_zul_swa	0.3400957061324	0.801140605863013	0.42509233481799
420	anl_lit_tsn_eng_wly_chh_heb_slo_azi_aze_dyu_mao_cic_fre_ukr_bsq_grk_gam_lda_cnt_arw_urd_akn_ger_moo_bul_hun_tsw_ven_fin_lat_sid_geo_pan_ita_bos_hin_hau_owc_alb_est_swt_sun_ben_ind_jpn_knd_kor_prs_spa_yor_mol_tag_mcd_sod_jav_mnd_rom_ses_nor_amh_scr_afr_pol_glc_qcu_krd_rus_cze_bem_aeg_por_tig_ctl_bat_guj_zul_swe_ewe_mly_tha_mlt_tml_bam_swa_uzb_svk_dut_tur_dgb_vie_amr_igb_fbf_xho	-0.891068924689064	-2.15770897445967	0.0335270330717262
421	heb_urd_igb_mcd_wly_amh_hau_guj_uzb_aze_swt_ind_akn_spa_mol_bsq_glc_sid_ewe_cnt_dut_lat_cic_grk_zul_prs_est_bam_moo_hun_swe_aeg_geo_eng_cze_alb_lit_amr_mlt_slo_fin_lda_jav_hin_tag_jpn_tml_kor_arw_nor_dyu_ukr_mao_ctl_sod_bat_mnd_rus_ses_fre_anl_scr_ita_ger_bul_qcu_pol_pan_svk_dgb_owc_ben_tig_por_sun_bos_swa_krd_fbf_mly_tha_chh_knd_xho_tsw_tur_afr_rom_azi_yor_vie_gam_bem_tsn_ven	-0.25613288879605	-0.60553797545341	0.546296538649097
422	hau_rom_cic_ita_wly_chh_sid_mol_aze_uzb_dgb_mly_tsn_pan_bos_bsq_alb_sod_yor_cnt_nor_hin_ewe_prs_swa_pol_fin_moo_ses_hun_arw_gam_geo_svk_ctl_lat_slo_tig_aeg_bul_est_igb_mao_grk_sun_jpn_tml_kor_glc_mcd_bam_spa_jav_lit_anl_bat_mnd_afr_xho_scr_amh_eng_krd_ukr_urd_qcu_rus_fre_cze_tsw_owc_dut_mlt_por_ind_guj_dyu_ger_fbf_tag_tha_amr_knd_zul_swt_tur_swe_ben_azi_bem_vie_heb_ven_lda_akn	-0.716308149086497	-1.71793415791574	0.0891365166992774
423	aeg_pol_tsn_scr_wly_hau_mlt_ukr_aze_uzb_ewe_ind_bam_nor_krd_bsq_spa_amr_zul_mnd_svk_guj_dgb_cze_igb_glc_hun_fbf_bem_fin_alb_anl_geo_arw_rus_rom_grk_chh_amh_ita_est_xho_mly_afr_jav_jpn_tml_kor_dut_prs_yor_lit_sun_slo_gam_bat_cnt_ctl_swa_por_owc_hin_mol_bos_ger_qcu_fre_pan_ben_tsw_heb_mcd_sod_bul_mao_urd_akn_eng_cic_tag_tha_tig_knd_ven_ses_tur_swe_lat_azi_lda_vie_sid_moo_dyu_swt	-0.812823913198216	-1.95782989194527	0.0532473638462483
424	hau_mol_bam_urd_owc_chh_wly_dut_azi_aze_fbf_tag_dyu_fre_scr_bsq_slo_sid_swt_mnd_nor_ita_yor_por_tsn_lat_hun_ven_cic_est_pan_amr_geo_cze_ger_ctl_mcd_tig_gam_ben_fin_swa_mly_rus_mao_jpn_knd_kor_eng_arw_igb_svk_sun_lit_sod_jav_cnt_spa_ses_grk_anl_bul_alb_afr_pol_qcu_rom_swe_hin_ewe_amh_krd_heb_ukr_ind_guj_bem_prs_xho_bat_tha_mlt_tml_tsw_moo_tur_bos_glc_uzb_zul_vie_aeg_dgb_akn_lda	-0.0785285651782103	-0.185215464659927	0.853463376386993
425	aeg_afr_zul_rom_gam_amr_chh_pol_uzb_aze_xho_tag_swa_ger_mol_bsq_fre_hau_tsn_cnt_svk_glc_lda_scr_ewe_guj_hun_akn_bem_est_hin_owc_geo_por_alb_arw_mcd_amh_wly_pan_fin_bam_bat_grk_mao_jpn_tml_kor_bos_rus_yor_lit_sun_cze_sid_ind_mnd_eng_dyu_urd_mlt_prs_ukr_slo_spa_qcu_lat_bul_swe_fbf_heb_krd_anl_ita_mly_nor_tsw_dut_ven_jav_tha_tig_knd_moo_swt_tur_ctl_ben_azi_igb_vie_sod_dgb_cic_ses	0.175950879411454	0.414088551147943	0.679762728098616
426	aeg_mol_cic_alb_amr_sid_wly_mcd_uzb_tur_akn_mao_tsn_eng_lit_bsq_ukr_hau_ses_cnt_fre_dut_xho_guj_lda_svk_hun_dyu_dgb_fin_slo_tig_geo_hin_pol_grk_ita_anl_heb_urd_est_yor_ind_cze_bat_jpn_knd_kor_scr_ger_bam_pan_sun_glc_owc_tag_mnd_por_moo_nor_gam_spa_prs_rom_ben_qcu_swe_lat_krd_ven_chh_bul_mlt_rus_mly_arw_bem_ctl_swa_jav_tha_amh_tml_igb_tsw_aze_afr_bos_azi_ewe_vie_sod_swt_zul_fbf	-0.977398878687137	-2.38356511108083	0.0191783285486208
427	gam_hin_cic_ita_chh_owc_wly_bul_aze_tur_bem_sun_tsn_svk_rus_bsq_pol_hau_bam_cnt_lat_bos_ewe_ctl_dyu_spa_est_ven_akn_hun_prs_tig_geo_alb_swe_slo_ukr_amr_heb_krd_fin_moo_ind_pan_jav_jpn_knd_kor_urd_mol_lda_cze_mao_nor_amh_tag_mnd_scr_tsw_ben_mlt_lit_guj_afr_por_qcu_grk_fre_mcd_igb_aeg_ger_sid_dut_bat_arw_dgb_glc_fbf_mly_tha_anl_tml_swa_zul_azi_eng_rom_uzb_swt_vie_sod_yor_ses_xho	-1.11315453574202	-2.74389292284352	0.00728575070101452
428	tig_grk_ven_spa_sid_amh_heb_scr_aze_uzb_swa_mly_dyu_eng_glc_bsq_svk_owc_xho_cnt_fre_afr_cic_ctl_lda_ben_fin_fbf_yor_est_pan_wly_geo_krd_por_prs_nor_chh_amr_alb_hun_bem_mao_lat_bat_jpn_knd_kor_ukr_mcd_bam_pol_ind_guj_hau_sun_mnd_slo_dgb_swe_mlt_rus_bul_dut_lit_qcu_ger_bos_urd_tsw_gam_arw_anl_cze_jav_mol_igb_ita_moo_tag_tha_sod_tml_tsn_akn_azi_rom_hin_tur_ewe_vie_aeg_zul_ses_swt	-0.580361501772929	-1.38592699518016	0.169083512671709
429	anl_lat_xho_eng_sid_amh_aeg_fre_tur_azi_lda_bat_zul_lit_bul_bsq_urd_amr_swa_cnt_mol_guj_moo_alb_dyu_glc_est_dgb_ven_fin_grk_owc_geo_svk_nor_rom_cze_mlt_sod_mcd_hun_cic_tag_scr_mly_jpn_knd_kor_hin_rus_fbf_ita_jav_slo_hau_ind_mnd_krd_tsn_ukr_heb_spa_prs_ger_swe_qcu_ctl_pan_por_igb_wly_afr_gam_ben_sun_bos_bem_arw_ewe_mao_tha_tig_tml_akn_ses_aze_pol_dut_uzb_yor_vie_chh_tsw_bam_swt	-0.791436013550804	-1.90463345650632	0.0599182719471807
430	tig_prs_tsw_ita_anl_sid_hau_slo_aze_uzb_cic_jav_bam_dut_urd_bsq_rus_aeg_swa_mnd_nor_mol_ven_hin_bem_pol_hun_igb_ses_est_arw_amh_geo_ger_rom_swe_por_sod_wly_bul_fin_fbf_tag_eng_sun_jpn_knd_kor_grk_ukr_akn_bos_mao_svk_owc_mly_cnt_pan_swt_spa_chh_krd_guj_lat_alb_qcu_mcd_fre_afr_dgb_heb_glc_gam_ben_bat_cze_zul_ctl_yor_ind_tha_amr_tml_moo_lda_azi_scr_lit_tur_xho_vie_mlt_ewe_dyu_tsn	-0.919270743928074	-2.22947913862517	0.0281894060992673
431	owc_ita_bam_rom_hau_chh_heb_svk_tur_aze_yor_ind_dyu_ctl_cze_bsq_ger_sod_dgb_mnd_fre_scr_tsn_spa_tsw_arw_hun_cic_igb_est_afr_tig_geo_urd_grk_eng_swe_mlt_anl_rus_fin_swt_sun_pan_bat_jpn_knd_kor_slo_lit_xho_mol_mao_nor_amh_jav_cnt_krd_swa_por_aeg_guj_lat_prs_alb_qcu_hin_bul_ukr_ewe_wly_bos_amr_mcd_tag_glc_moo_pol_lda_mly_tha_sid_tml_ven_akn_azi_dut_ben_uzb_fbf_vie_gam_zul_bem_ses	-0.113236904316808	-0.266971110535526	0.790082504816243
432	hau_swe_cic_lat_amh_tig_owc_cze_tur_aze_swt_jav_moo_alb_ger_bsq_eng_sod_ewe_mnd_pol_hin_bem_ita_ses_krd_fin_ven_tsn_est_dut_heb_geo_ben_ukr_rus_urd_gam_sid_afr_hun_tsw_sun_bul_bat_jpn_knd_kor_mol_arw_zul_fre_tag_rom_anl_mao_cnt_glc_xho_guj_chh_por_nor_slo_pan_qcu_prs_scr_ctl_fbf_mlt_lit_amr_svk_ind_bos_igb_grk_akn_mly_tha_aeg_tml_lda_swa_uzb_spa_mcd_azi_bam_vie_wly_yor_dgb_dyu	-0.178625355671138	-0.421402716976592	0.674433425541832
433	gam_ukr_bam_glc_chh_amr_amh_lat_aze_uzb_swa_mly_fbf_mol_grk_bsq_bul_tig_bem_cnt_krd_guj_xho_dut_ewe_slo_est_yor_ven_hun_pan_owc_geo_alb_arw_pol_mcd_anl_mlt_por_fin_igb_mao_nor_bat_jpn_tml_kor_fre_lit_moo_ita_jav_bos_hau_sun_mnd_swe_tsn_afr_sid_ctl_ben_rus_scr_qcu_hin_cze_urd_tsw_wly_prs_sod_eng_ind_rom_ses_svk_dyu_tag_tha_aeg_knd_akn_dgb_tur_ger_spa_azi_lda_vie_heb_swt_cic_zul	-0.966003162376249	-2.34857764492	0.0209632368160673
434	anl_pan_bam_glc_wly_heb_amh_dut_aze_uzb_ewe_mao_tsn_nor_svk_bsq_slo_tig_dgb_mnd_urd_mcd_ses_ger_cic_ita_est_zul_swt_fin_scr_sod_geo_mol_lat_swe_afr_sid_chh_lit_hun_bem_bat_arw_ind_jpn_knd_kor_cze_pol_fbf_bul_sun_grk_mlt_mly_cnt_bos_igb_por_amr_alb_hin_krd_rus_qcu_guj_rom_spa_xho_hau_eng_gam_prs_jav_ctl_ven_ukr_tsw_tag_tha_owc_tml_moo_yor_azi_ben_fre_tur_swa_vie_aeg_lda_akn_dyu	-0.671411786313596	-1.60831075023812	0.111156867947826
435	chh_bos_tsw_guj_wly_amr_tig_ita_uzb_tur_ewe_jav_tsn_por_rom_bsq_nor_gam_moo_mnd_pol_bul_dgb_slo_lda_rus_est_swt_cic_fin_cze_sod_geo_scr_grk_spa_alb_amh_sid_ben_hun_fbf_ind_ctl_sun_jpn_knd_kor_dut_svk_ses_lat_bat_afr_owc_mly_cnt_ukr_ven_prs_hau_krd_urd_hin_swe_qcu_mcd_lit_fre_bam_heb_pan_anl_ger_mao_arw_dyu_mol_yor_tag_tha_mlt_tml_bem_zul_aze_glc_eng_azi_xho_vie_aeg_igb_swa_akn	-0.357856888848057	-0.847862714086458	0.398691291879593
436	anl_bul_moo_rom_sod_amh_hau_urd_aze_azi_cic_jav_igb_ita_grk_bsq_swe_owc_bem_cnt_scr_guj_fbf_prs_ses_lit_fin_tsw_tsn_hun_eng_amr_geo_bos_dut_slo_mol_aeg_mlt_rus_est_swt_ind_cze_sun_jpn_knd_kor_glc_lat_ven_ukr_bat_fre_wly_mao_mnd_alb_swa_mcd_chh_krd_afr_ctl_pan_qcu_ben_svk_ger_lda_sid_hin_gam_arw_tag_nor_dgb_spa_yor_mly_tha_heb_tml_xho_ewe_tur_por_pol_uzb_bam_vie_tig_akn_dyu_zul	-1.28520065324961	-3.18572872138364	0.0019658413087128
437	aeg_spa_yor_bul_owc_chh_sid_lit_tur_aze_akn_ind_ses_arw_ita_bsq_ger_gam_swt_mnd_prs_ukr_lda_grk_bam_eng_hun_fbf_dgb_est_fre_amh_geo_cze_nor_dut_svk_mlt_heb_pol_fin_igb_jav_afr_sun_jpn_tml_kor_ben_guj_swa_bos_mao_swe_amr_tag_cnt_glc_cic_alb_anl_slo_por_rus_lat_qcu_krd_mcd_scr_tsn_tig_hin_hau_pan_mly_mol_ewe_urd_moo_bat_tha_wly_knd_dyu_ven_azi_ctl_rom_uzb_bem_vie_sod_xho_zul_tsw	0.0913913665378772	0.215162500932214	0.830111769782472
438	anl_slo_dgb_mol_sid_chh_amh_lit_uzb_azi_igb_bat_cic_pan_ita_bsq_glc_sod_dyu_cnt_svk_alb_ewe_ukr_swa_prs_hun_ven_moo_est_grk_owc_geo_urd_bos_ctl_eng_tig_mlt_rus_fin_yor_mly_ger_ind_jpn_knd_kor_ben_lat_lda_bul_mao_hin_aeg_tag_mnd_spa_xho_nor_amr_fre_guj_pol_dut_qcu_cze_por_mcd_bem_heb_scr_gam_swe_sun_arw_zul_krd_tsn_jav_tha_hau_tml_bam_akn_tur_rom_afr_aze_fbf_vie_wly_swt_ses_tsw	0.565896064332611	1.33796271076815	0.184171019717787
439	tig_swe_cic_lit_chh_amr_mlt_lat_azi_aze_moo_mao_tsw_arw_ben_bsq_pol_gam_bam_cnt_afr_fre_xho_glc_fbf_nor_hun_zul_yor_fin_ctl_wly_geo_por_ukr_cze_hin_sod_sid_svk_est_bem_mly_pan_ind_jpn_knd_kor_mcd_alb_ewe_bos_tag_guj_amh_jav_mnd_rus_swa_eng_owc_grk_mol_scr_ita_qcu_bul_urd_krd_tsn_hau_slo_anl_ger_sun_spa_akn_rom_lda_bat_tha_heb_tml_swt_dyu_uzb_prs_dut_tur_dgb_vie_aeg_ses_igb_ven	-0.526017882275533	-1.25390405278134	0.213019644968926
440	sod_dut_zul_ukr_chh_hau_aeg_afr_tur_aze_ses_jav_swt_arw_urd_bsq_cze_amr_xho_cnt_ger_ctl_bam_rus_moo_bul_est_fbf_cic_fin_por_owc_geo_svk_slo_krd_mol_mlt_amh_bos_hun_ven_ind_nor_sun_jpn_tml_kor_lit_fre_lda_glc_mly_rom_wly_bat_mnd_eng_bem_scr_anl_ben_grk_pan_hin_qcu_swe_ita_alb_dgb_tig_spa_sid_pol_tag_prs_yor_mcd_tsw_mao_tha_gam_knd_ewe_igb_azi_guj_lat_uzb_akn_vie_heb_dyu_tsn_swa	-0.293724605463367	-0.694800431916721	0.488912629497358
441	gam_fre_dyu_ger_owc_anl_hau_pol_tur_aze_xho_ind_akn_mol_slo_bsq_guj_tig_tsw_cnt_mcd_cze_swa_rom_ses_krd_hun_fbf_moo_est_grk_wly_geo_bul_arw_bos_pan_amh_sid_ctl_fin_igb_tag_alb_jav_jpn_knd_kor_glc_nor_swt_ben_bat_svk_amr_mly_mnd_dut_yor_scr_chh_ita_rus_por_lit_qcu_urd_ukr_swe_ven_mlt_lat_sod_prs_sun_afr_bam_eng_cic_mao_tha_aeg_tml_dgb_lda_azi_spa_hin_uzb_bem_vie_heb_zul_tsn_ewe	-0.0838907434712303	-0.197634495592273	0.843762374125303
442	hau_cze_swt_swe_anl_mlt_gam_lat_azi_tur_akn_tag_xho_glc_nor_bsq_lit_sid_dyu_cnt_scr_por_yor_slo_zul_prs_fin_tsw_cic_hun_afr_wly_geo_krd_mol_pan_ctl_sod_tig_dut_est_tsn_jav_guj_sun_jpn_knd_kor_ukr_pol_lda_ita_mao_alb_amr_bat_mnd_hin_bem_bul_owc_eng_mcd_urd_arw_qcu_ben_ger_svk_igb_heb_spa_chh_bos_mly_rom_ewe_grk_bam_ind_tha_amh_tml_ses_swa_uzb_fre_rus_aze_fbf_vie_aeg_moo_dgb_ven	0.276259583797296	0.650526077397595	0.516956386820866
443	aeg_lat_dgb_ger_heb_chh_amh_urd_tur_uzb_swa_sun_tsn_guj_cze_bsq_slo_sid_fbf_mnd_bos_rom_cic_fre_swt_hin_est_moo_bam_hun_spa_anl_geo_scr_swe_svk_eng_hau_amr_prs_fin_bem_ind_krd_mao_jpn_knd_kor_nor_ctl_dyu_por_bat_lit_mlt_jav_cnt_rus_igb_mcd_owc_mol_arw_bul_ben_qcu_dut_glc_pan_ewe_tig_ukr_sod_afr_tag_grk_ses_ita_yor_mly_tha_wly_tml_lda_tsw_aze_pol_alb_azi_ven_vie_gam_akn_zul_xho	-0.357761973792536	-0.848331018418723	0.398431849099882
444	mlt_swe_fbf_bos_amr_aeg_tig_ukr_uzb_azi_tsw_jav_dgb_grk_mol_bsq_scr_wly_lda_mnd_prs_urd_ewe_ben_swt_lat_hun_igb_tsn_fin_arw_gam_geo_alb_afr_pol_fre_anl_owc_por_est_ses_tag_rus_mao_jpn_tml_kor_guj_ctl_bem_svk_ind_spa_hau_mly_cnt_mcd_xho_lit_sod_cze_rom_bul_ita_qcu_pan_glc_hin_bam_amh_eng_heb_slo_sun_dut_zul_nor_dyu_bat_tha_sid_knd_ven_akn_tur_krd_ger_aze_cic_vie_chh_moo_swa_yor	0.0201760090655854	0.047508000865976	0.962210226992748
445	sod_fre_tsw_hin_hau_gam_chh_por_tur_aze_bam_mly_cic_pan_lit_bsq_prs_owc_swt_mnd_eng_cze_swa_ger_akn_ben_fin_zul_dyu_hun_urd_amr_geo_ukr_pol_dut_svk_amh_aeg_krd_est_ven_sun_glc_mao_jpn_tml_kor_alb_ctl_moo_lat_tag_rus_heb_bat_cnt_slo_igb_mol_sid_nor_guj_mcd_grk_qcu_ita_spa_bul_dgb_wly_swe_tig_bos_jav_rom_xho_arw_lda_ind_tha_anl_knd_bem_ewe_azi_afr_scr_uzb_tsn_vie_mlt_ses_yor_fbf	-0.376083514379526	-0.89149003989414	0.374967050451541
446	amr_arw_ven_guj_sod_gam_owc_fre_uzb_aze_akn_sun_xho_dut_rom_bsq_pan_mlt_tsw_mnd_pol_ita_lda_cze_ewe_alb_hun_bam_bem_fin_swe_amh_geo_grk_krd_urd_ctl_wly_chh_afr_est_ses_ind_mcd_mly_jpn_tml_kor_ger_scr_dyu_spa_bat_lat_tig_tag_cnt_rus_swa_bos_hau_ben_por_hin_prs_qcu_glc_ukr_nor_zul_sid_mol_aeg_lit_mao_eng_moo_bul_cic_jav_tha_heb_knd_igb_yor_tur_svk_slo_azi_swt_vie_anl_dgb_tsn_fbf	-0.0739505661725885	-0.174296426933215	0.862011369535324
447	hau_svk_moo_pan_heb_tig_amh_spa_aze_uzb_ses_jav_bem_grk_nor_bsq_swe_anl_fbf_mnd_rus_afr_bam_mol_akn_mcd_fin_dgb_igb_hun_hin_owc_geo_ita_lit_eng_lat_mlt_sod_urd_est_yor_bat_pol_ind_jpn_knd_kor_ctl_glc_cic_scr_sun_slo_aeg_mly_cnt_fre_dyu_por_wly_ger_ben_krd_rom_qcu_guj_cze_prs_swa_amr_ukr_gam_alb_tag_dut_ewe_bos_tsw_mao_tha_chh_tml_ven_xho_tur_bul_arw_azi_zul_vie_sid_lda_swt_tsn	-0.0342996676154484	-0.0807255305440868	0.935833700653767
448	amh_rus_ven_scr_chh_heb_sid_glc_tur_aze_yor_jav_tsw_krd_mol_bsq_svk_tig_igb_cnt_alb_ukr_swa_cze_lda_lit_hun_xho_tsn_est_lat_sod_geo_eng_bos_por_swe_hau_gam_spa_fin_ewe_sun_pol_mao_jpn_knd_kor_rom_grk_ses_ben_tag_arw_anl_ind_mnd_dut_dgb_mcd_wly_ita_hin_nor_prs_qcu_slo_afr_ctl_swt_owc_ger_aeg_guj_mly_pan_dyu_urd_bam_bat_tha_amr_tml_bem_zul_uzb_fre_bul_azi_akn_vie_mlt_moo_fbf_cic	-0.0474982029048987	-0.111887367940238	0.911153850792315
449	amr_nor_dgb_krd_mlt_gam_owc_scr_azi_aze_yor_ind_ven_glc_prs_bsq_bul_tig_tsw_mnd_ukr_bos_xho_cze_igb_grk_hun_swt_tsn_fin_eng_amh_geo_fre_slo_pan_ger_wly_hau_spa_est_zul_mao_afr_tag_jpn_knd_kor_arw_rom_cic_hin_sun_swe_sod_bat_cnt_ita_moo_alb_heb_por_pol_lit_svk_qcu_dut_rus_lat_bem_aeg_ben_anl_urd_jav_ctl_akn_guj_ewe_mly_tha_sid_tml_fbf_lda_uzb_mol_mcd_tur_ses_vie_chh_bam_swa_dyu	0.220366659322809	0.518729253823711	0.605181684379894
450	amh_afr_zul_grk_aeg_sid_tig_swe_uzb_aze_fbf_mly_tsn_lat_eng_bsq_arw_chh_dyu_cnt_scr_prs_moo_rus_xho_slo_fin_ven_lda_est_ger_mlt_geo_alb_bos_ukr_pan_heb_owc_glc_hun_ewe_jav_por_ind_jpn_knd_kor_hin_ben_cic_pol_sun_rom_amr_tag_mnd_dut_dgb_mol_wly_ctl_nor_ita_urd_qcu_svk_guj_mcd_swa_gam_spa_sod_krd_bat_bul_ses_fre_tsw_mao_tha_hau_tml_yor_igb_azi_cze_lit_tur_bem_vie_anl_bam_akn_swt	-0.142849780735227	-0.337039392880149	0.736846642270913
451	tig_mol_akn_eng_amr_mlt_chh_alb_tur_azi_yor_ind_moo_afr_grk_bsq_prs_owc_ven_mnd_slo_bul_swt_scr_zul_por_fin_tsn_swa_hun_arw_sid_geo_mcd_rus_bos_spa_aeg_gam_fre_est_dgb_tag_nor_bat_jpn_knd_kor_rom_swe_bem_lit_mly_glc_hau_jav_cnt_svk_igb_cze_heb_hin_ben_ita_dut_qcu_ctl_krd_ukr_bam_sod_pol_wly_pan_mao_urd_lda_ger_fbf_sun_tha_amh_tml_tsw_ses_aze_lat_guj_uzb_ewe_vie_anl_cic_xho_dyu	0.236607137321195	0.557957534412594	0.578214090576982
452	tig_ukr_dyu_guj_chh_owc_mlt_por_uzb_tur_akn_mly_ven_ctl_alb_bsq_slo_sid_zul_cnt_krd_cze_fbf_nor_bam_glc_hun_xho_yor_fin_rom_hau_geo_grk_pan_scr_svk_heb_aeg_mol_est_moo_mao_dut_sun_jpn_tml_kor_pol_urd_tsn_ben_ind_ger_wly_tag_mnd_hin_lda_fre_gam_spa_mcd_ita_prs_qcu_eng_bos_bul_ewe_anl_rus_amh_afr_bat_arw_cic_lit_swt_jav_tha_sod_knd_swa_ses_azi_swe_lat_aze_tsw_vie_amr_igb_bem_dgb	-0.877644820033188	-2.12682999289695	0.0360814111045386
453	chh_eng_cic_pol_wly_tig_sid_slo_tur_aze_swa_ind_ewe_ger_svk_bsq_rus_gam_dyu_cnt_mcd_pan_swt_grk_yor_arw_est_igb_moo_hun_lat_amh_geo_scr_nor_rom_prs_anl_amr_ita_fin_ven_tag_dut_sun_jpn_knd_kor_swe_mol_tsn_glc_mly_lit_aeg_jav_mnd_krd_fbf_alb_heb_bos_ctl_cze_bul_qcu_guj_afr_hin_tsw_mlt_ben_sod_urd_bat_por_dgb_ukr_akn_mao_tha_owc_tml_xho_bam_azi_fre_spa_uzb_bem_vie_hau_ses_lda_zul	-0.0413172489717803	-0.0974645332487433	0.922567243327421
454	wly_fre_ven_grk_tig_chh_gam_lat_uzb_aze_akn_jav_fbf_por_ger_bsq_arw_hau_cic_mnd_dut_hin_moo_krd_dyu_nor_hun_swa_ewe_est_ben_mlt_geo_svk_bos_spa_pan_anl_amr_glc_fin_xho_ind_urd_sun_jpn_tml_kor_ctl_rom_zul_pol_bat_mcd_sod_tag_cnt_mol_lda_alb_owc_swe_prs_ukr_cze_qcu_ita_bul_eng_yor_aeg_afr_amh_guj_mao_slo_tsw_scr_bem_mly_tha_sid_knd_bam_tsn_azi_rus_lit_tur_swt_vie_heb_dgb_ses_igb	-0.589392313473695	-1.40948122883037	0.162028181119883
455	amr_eng_ven_arw_mlt_amh_tig_mcd_tur_uzb_swt_jav_ses_krd_lat_bsq_hin_sod_bem_cnt_nor_cze_dyu_bul_tsn_ben_est_zul_tsw_fin_ger_heb_geo_glc_dut_bos_fre_gam_wly_prs_hun_moo_mao_slo_sun_jpn_tml_kor_ukr_rom_fbf_guj_mly_ctl_hau_tag_mnd_alb_akn_rus_owc_urd_pol_scr_ita_qcu_por_grk_swe_yor_aeg_afr_sid_mol_bat_lit_cic_svk_dgb_ind_tha_anl_knd_xho_igb_azi_spa_pan_aze_bam_vie_chh_lda_ewe_swa	0.159767553084856	0.376134447079915	0.707673637414313
456	sod_bul_swt_spa_aeg_tig_amr_slo_uzb_tur_tsw_bat_dgb_alb_eng_bsq_rom_owc_fbf_cnt_bos_fre_bem_nor_xho_afr_est_dyu_yor_fin_lit_anl_geo_grk_svk_hin_pol_chh_wly_mol_hun_tsn_mao_mcd_ind_jpn_tml_kor_scr_rus_akn_ben_jav_guj_sid_tag_mnd_por_ewe_ita_gam_prs_lat_krd_urd_qcu_dut_glc_ukr_cic_hau_pan_heb_arw_sun_cze_moo_swe_bam_mly_tha_mlt_knd_lda_ven_azi_ctl_ger_aze_ses_vie_amh_igb_swa_zul	-0.17508332662343	-0.41308953109137	0.680491912863359
457	amh_fre_swa_guj_sod_aeg_wly_eng_azi_aze_yor_mao_ses_bos_lit_bsq_arw_sid_tsn_cnt_ben_pan_fbf_lat_dgb_ctl_est_zul_moo_fin_bul_heb_geo_spa_ita_alb_krd_gam_chh_afr_hun_cic_ind_prs_sun_jpn_knd_kor_glc_svk_akn_grk_bat_rus_owc_tag_mnd_hin_dyu_slo_mlt_nor_scr_urd_ger_qcu_rom_cze_pol_swt_anl_por_hau_mol_mly_swe_ven_ukr_bam_jav_tha_amr_tml_xho_bem_uzb_dut_mcd_tur_tsw_vie_tig_ewe_igb_lda	0.289333740270605	0.681864178612841	0.497019488687159
458	amh_ger_swt_guj_tig_owc_chh_lat_azi_tur_ses_tag_ewe_hin_rus_bsq_arw_mlt_dyu_cnt_slo_prs_akn_ukr_fbf_pol_hun_ven_lda_fin_urd_anl_geo_mol_mcd_krd_spa_aeg_wly_cze_est_yor_bat_glc_sun_jpn_tml_kor_pan_fre_swa_rom_ind_bul_amr_jav_mnd_swe_xho_afr_hau_lit_nor_grk_bos_qcu_scr_ita_ctl_bam_sid_por_heb_svk_mao_eng_tsn_alb_zul_mly_tha_gam_knd_moo_tsw_uzb_ben_dut_aze_igb_vie_sod_dgb_bem_cic	-0.241942844534285	-0.572233663843455	0.568544395943292
459	anl_glc_ven_eng_mlt_sod_aeg_krd_tur_aze_igb_jav_yor_mol_ger_bsq_prs_heb_tsw_cnt_ben_grk_cic_lat_dgb_pan_est_moo_xho_fin_pol_chh_geo_spa_swe_ctl_svk_amr_sid_mcd_hun_ewe_mly_afr_ind_jpn_knd_kor_urd_alb_ses_por_sun_guj_owc_tag_mnd_slo_lda_fre_hau_rom_rus_cze_arw_qcu_ukr_hin_ita_zul_gam_dut_tig_bul_bat_lit_dyu_scr_bam_mao_tha_amh_tml_akn_bem_azi_nor_bos_uzb_tsn_vie_wly_swa_fbf_swt	-0.531107412691725	-1.26459137066049	0.209177776572773
460	hau_alb_dgb_mol_anl_heb_tig_krd_azi_tur_swt_tag_zul_urd_pol_bsq_slo_owc_ewe_cnt_swe_afr_lda_ita_bem_fre_fin_dyu_yor_hun_eng_sid_geo_grk_ben_hin_bul_sod_amr_rus_est_tsn_bat_guj_sun_jpn_knd_kor_ctl_scr_xho_dut_ind_prs_aeg_mly_mnd_por_cic_ukr_mlt_mcd_svk_nor_rom_qcu_bos_lat_glc_swa_gam_cze_chh_pan_jav_arw_akn_spa_fbf_mao_tha_amh_tml_igb_moo_uzb_ger_lit_aze_ses_vie_wly_tsw_bam_ven	0.0799059920259636	0.187987463012789	0.851296049112225
461	chh_slo_tsn_bul_tig_sod_owc_pol_tur_azi_cic_mly_moo_ukr_grk_bsq_spa_hau_lda_cnt_mcd_guj_ses_svk_yor_ger_fin_swt_bem_hun_por_gam_geo_afr_alb_fre_rom_amh_aeg_cze_est_fbf_ind_arw_sun_jpn_tml_kor_prs_mol_bam_ita_bat_scr_mlt_mao_mnd_bos_xho_krd_heb_lit_nor_rus_ctl_qcu_lat_swe_hin_swa_sid_ben_wly_pan_tag_urd_akn_eng_dgb_jav_tha_amr_knd_ewe_dyu_aze_dut_glc_uzb_zul_vie_anl_igb_ven_tsw	-0.156104089669016	-0.368056581644653	0.71366743950078
462	mlt_ukr_lda_bos_chh_gam_owc_alb_tur_uzb_ewe_mly_akn_lat_scr_bsq_spa_hau_tsn_mnd_dut_mcd_ses_lit_dyu_prs_hun_xho_swa_fin_ger_aeg_geo_swe_fre_guj_eng_amr_sod_pol_est_yor_tag_pan_mao_jpn_knd_kor_cze_ita_bam_slo_sun_urd_heb_jav_cnt_arw_fbf_por_anl_ctl_mol_rus_hin_qcu_bul_grk_nor_cic_sid_svk_amh_rom_bat_afr_bem_krd_moo_ind_tha_wly_tml_swt_tsw_azi_glc_ben_aze_dgb_vie_tig_zul_ven_igb	-0.231114143311561	-0.546485231498835	0.586041180690156
463	heb_guj_zul_slo_wly_tig_hau_ctl_aze_tur_fbf_tag_bam_pan_rom_bsq_lit_amr_cic_mnd_swe_eng_swt_lat_xho_prs_est_moo_tsn_fin_cze_chh_geo_ita_bul_hin_dut_sod_sid_afr_hun_dgb_mao_alb_ind_jpn_knd_kor_urd_nor_igb_svk_bat_por_amh_sun_cnt_ukr_dyu_spa_gam_pol_ben_mol_grk_qcu_mcd_scr_glc_yor_anl_arw_owc_krd_mly_fre_bem_bos_akn_jav_tha_mlt_tml_lda_ewe_uzb_rus_ger_azi_tsw_vie_aeg_ven_swa_ses	-0.395518127832178	-0.938410650451323	0.350464202861891
464	wly_svk_igb_arw_amh_owc_aeg_rus_tur_aze_bem_sun_tsw_mcd_nor_bsq_afr_mlt_ven_mnd_scr_pan_moo_guj_xho_bul_est_lda_dyu_hun_bos_chh_geo_lat_urd_prs_rom_anl_sid_slo_fin_swt_tag_por_jav_jpn_knd_kor_mol_lit_fbf_spa_ind_ger_amr_mao_cnt_swe_bam_cze_heb_grk_alb_eng_ita_qcu_dut_glc_krd_ewe_tig_fre_hau_ukr_mly_ben_swa_ctl_yor_bat_tha_gam_tml_zul_akn_azi_pol_hin_uzb_ses_vie_sod_tsn_dgb_cic	-0.101101753263029	-0.23845415166388	0.812053504826383
465	amr_fre_lda_slo_wly_anl_hau_spa_aze_uzb_moo_jav_tsn_eng_krd_bsq_dut_chh_xho_mnd_bos_lat_akn_arw_bam_alb_fin_swt_dgb_hun_rom_owc_geo_rus_ita_urd_mcd_sid_amh_mol_est_fbf_mly_grk_mao_jpn_knd_kor_nor_ukr_dyu_swe_bat_glc_mlt_sun_cnt_ctl_bem_ben_heb_pol_hin_por_svk_qcu_guj_cze_lit_cic_tig_scr_gam_afr_ind_pan_ses_prs_igb_tag_tha_aeg_tml_ven_zul_azi_bul_ger_tur_swa_vie_sod_yor_ewe_tsw	-0.679919752720953	-1.63075988624483	0.106323199878639
466	sod_lit_dyu_grk_wly_aeg_amh_prs_azi_uzb_akn_mao_cic_pan_bul_bsq_urd_amr_igb_mnd_scr_afr_ewe_mcd_yor_ben_est_xho_lda_fin_pol_owc_geo_ctl_glc_lat_swe_tig_chh_guj_hun_bam_ind_spa_jav_jpn_tml_kor_eng_krd_tsn_fre_mly_rom_hau_tag_cnt_hin_tsw_mol_heb_rus_cze_dut_ita_qcu_alb_svk_ukr_dgb_mlt_ger_anl_arw_sun_bos_fbf_slo_ven_bat_tha_gam_knd_swa_bem_aze_nor_por_tur_ses_vie_sid_swt_moo_zul	0.0181940061426282	0.0428366041929662	0.965923621733427
467	sod_prs_zul_ctl_aeg_mlt_amh_por_aze_uzb_akn_bat_tsn_mcd_ita_bsq_grk_anl_swt_cnt_lat_ger_bem_urd_xho_svk_hun_moo_cic_est_afr_hau_geo_eng_arw_swe_guj_gam_heb_rus_fin_igb_ind_dut_mao_jpn_tml_kor_ben_hin_dyu_scr_tag_bos_owc_jav_mnd_pan_ewe_fre_chh_alb_spa_nor_ukr_qcu_lit_rom_glc_tsw_sid_bul_wly_mol_mly_cze_lda_pol_dgb_sun_tha_amr_knd_yor_ses_tur_slo_krd_azi_swa_vie_tig_bam_ven_fbf	-0.153267802828615	-0.361596896296141	0.718473524635429
468	tig_guj_fbf_ben_aeg_owc_mlt_nor_azi_aze_zul_mly_dgb_prs_arw_bsq_fre_hau_tsn_mnd_pan_urd_moo_swe_lda_mol_est_ewe_ses_hun_slo_sid_geo_eng_bos_rom_spa_wly_heb_ger_fin_xho_ind_lat_tag_jpn_tml_kor_por_glc_igb_alb_mao_dut_sod_sun_cnt_hin_bem_bul_amh_ukr_ctl_cze_mcd_qcu_scr_pol_grk_bam_anl_rus_gam_ita_jav_svk_cic_afr_yor_bat_tha_chh_knd_swt_dyu_tur_krd_lit_uzb_swa_vie_amr_ven_akn_tsw	-0.137574280431487	-0.324805331970231	0.746057913555669
469	gam_bul_tsn_rom_sid_sod_owc_swe_azi_aze_swa_mly_bam_lat_dut_bsq_scr_wly_ewe_mnd_rus_slo_lda_mcd_akn_ita_est_bem_swt_hun_lit_amr_geo_hin_krd_prs_ger_amh_hau_ben_fin_yor_jav_svk_tag_jpn_tml_kor_grk_ukr_xho_fre_sun_nor_aeg_ind_cnt_guj_ven_bos_tig_pan_alb_arw_cze_qcu_mol_spa_pol_tsw_anl_ctl_mlt_afr_mao_urd_dgb_por_dyu_bat_tha_heb_knd_zul_igb_uzb_eng_glc_tur_moo_vie_chh_fbf_cic_ses	-0.0432670947902009	-0.101924857746755	0.919035758069874
470	sid_slo_ven_rus_wly_amr_chh_cze_aze_tur_bem_mao_ses_guj_pan_bsq_prs_hau_yor_mnd_spa_hin_moo_pol_zul_svk_est_akn_dgb_fin_fre_owc_geo_ger_nor_dut_lat_sod_gam_ctl_hun_igb_jav_grk_mly_jpn_tml_kor_bos_alb_xho_afr_sun_glc_mlt_tag_cnt_por_bam_ben_tig_eng_rom_mcd_krd_qcu_arw_bul_mol_tsw_amh_ukr_aeg_swe_bat_ita_swt_urd_lda_ind_tha_anl_knd_cic_ewe_azi_lit_scr_uzb_dyu_vie_heb_swa_fbf_tsn	-0.0887472896920906	-0.209166060207027	0.834776088666997
471	anl_pol_xho_cze_tig_hau_amr_urd_tur_azi_igb_mly_ven_ger_por_bsq_swe_sod_bem_cnt_grk_ben_yor_bul_ewe_rus_est_lda_tsn_fin_krd_amh_geo_svk_prs_alb_ukr_mlt_aeg_lat_hun_dyu_bat_mol_sun_jpn_tml_kor_mcd_slo_dgb_eng_tag_ita_wly_jav_mnd_spa_swt_ctl_chh_pan_arw_scr_hin_qcu_lit_guj_bos_moo_sid_afr_gam_dut_mao_fre_tsw_glc_swa_ind_tha_owc_knd_akn_cic_aze_nor_rom_uzb_zul_vie_heb_bam_fbf_ses	-1.15035256117237	-2.83555959259513	0.00561282834271067
472	wly_cze_cic_bul_hau_aeg_sid_ger_tur_azi_dyu_bat_lda_ben_lat_bsq_rus_amh_ven_mnd_grk_guj_akn_fre_zul_arw_est_ses_fbf_hun_eng_tig_geo_nor_mcd_ita_bos_anl_heb_lit_fin_yor_jav_afr_mly_jpn_knd_kor_prs_glc_swa_rom_ind_hin_amr_sun_cnt_swe_bem_spa_mlt_scr_pol_ctl_pan_qcu_por_alb_slo_tsw_owc_mol_chh_krd_mao_urd_moo_svk_dgb_tag_tha_sod_tml_xho_igb_aze_ukr_dut_uzb_swt_vie_gam_bam_ewe_tsn	-0.653297442904176	-1.56425152564423	0.12115505900536
473	aeg_lat_fbf_nor_gam_hau_amr_urd_tur_aze_igb_mly_akn_prs_ita_bsq_mcd_mlt_ses_mnd_hin_por_tsn_pan_moo_rus_fin_swt_ven_hun_spa_heb_geo_bul_ctl_bos_guj_sod_anl_fre_est_yor_tag_ger_ind_jpn_knd_kor_scr_lit_cic_alb_bat_svk_sid_jav_cnt_rom_dgb_grk_owc_cze_ukr_afr_arw_qcu_mol_glc_dut_ewe_tig_ben_amh_slo_mao_krd_dyu_pol_zul_sun_tha_wly_tml_swa_tsw_uzb_eng_swe_azi_xho_vie_chh_bem_lda_bam	-0.843887526824445	-2.02952940378777	0.0452620366866135
474	gam_guj_ewe_ger_owc_aeg_mlt_lit_aze_tur_fbf_sun_dgb_arw_bul_bsq_ctl_wly_bem_mnd_mol_mcd_swt_hin_ven_rus_est_dyu_yor_hun_spa_chh_geo_ita_pol_swe_bos_sod_hau_nor_fin_lda_tag_eng_ind_jpn_knd_kor_fre_urd_xho_por_bat_ben_heb_mao_cnt_krd_bam_dut_amr_glc_alb_pan_cze_qcu_lat_afr_svk_igb_amh_ukr_anl_prs_jav_scr_ses_slo_swa_mly_tha_sid_tml_cic_zul_azi_grk_rom_uzb_tsn_vie_tig_moo_akn_tsw	-0.154217253629076	-0.363852902480425	0.716793730297215
475	anl_pan_bam_scr_chh_heb_wly_por_tur_azi_bem_sun_igb_guj_urd_bsq_fre_aeg_xho_cnt_ita_afr_ven_svk_ewe_krd_hun_cic_tsn_est_eng_tig_geo_glc_prs_hin_nor_amh_mlt_lit_fin_ses_mly_mcd_mao_jpn_tml_kor_dut_ger_tsw_grk_jav_ukr_owc_ind_mnd_cze_lda_arw_hau_ben_pol_slo_bul_qcu_rus_alb_bos_dyu_sid_swe_sod_ctl_bat_rom_fbf_spa_swa_tag_tha_amr_knd_akn_yor_aze_lat_mol_uzb_zul_vie_gam_moo_swt_dgb	-0.973830650152918	-2.36201210312805	0.020261168822843
476	wly_glc_lda_rom_owc_tig_chh_urd_aze_azi_ewe_jav_dgb_arw_grk_bsq_pol_anl_akn_cnt_svk_mcd_cic_afr_zul_dut_hun_bam_tsw_est_bul_heb_geo_ben_krd_eng_guj_amr_amh_por_fin_yor_sun_ger_ind_jpn_tml_kor_spa_pan_igb_swe_mao_nor_gam_bat_mnd_hin_ses_ukr_aeg_cze_fre_prs_scr_qcu_lit_ctl_mol_bem_sid_slo_hau_lat_tag_alb_swa_rus_dyu_mly_tha_sod_knd_tsn_moo_tur_bos_ita_uzb_fbf_vie_mlt_xho_ven_swt	-0.258589341545687	-0.611629033706179	0.542275521334682
477	gam_mol_yor_guj_sid_mlt_heb_hin_tur_aze_cic_bat_dgb_prs_fre_bsq_arw_wly_bam_cnt_ita_bos_tsn_svk_xho_ukr_fin_zul_swt_hun_pan_amr_geo_urd_eng_swe_lit_owc_hau_rom_est_tsw_mly_grk_jav_jpn_knd_kor_ben_por_fbf_ctl_sun_cze_sod_ind_mnd_nor_dyu_scr_anl_slo_alb_dut_krd_qcu_spa_lat_mcd_ses_chh_bul_aeg_glc_mao_rus_igb_ger_lda_tag_tha_amh_tml_moo_ewe_uzb_afr_pol_azi_swa_vie_tig_bem_akn_ven	-0.107134448939709	-0.252448504490556	0.80125152482291
478	wly_scr_swt_bos_tig_amr_amh_spa_azi_uzb_dgb_tag_tsn_por_pol_bsq_nor_anl_igb_cnt_dut_guj_dyu_fre_lda_bul_est_fbf_akn_fin_lat_sid_geo_rom_arw_pan_mol_heb_owc_glc_hun_ven_bat_urd_ind_jpn_tml_kor_slo_cze_xho_ctl_jav_alb_mlt_sun_mnd_ukr_tsw_swe_hau_mcd_hin_ger_rus_qcu_svk_lit_eng_bem_chh_grk_gam_prs_mly_afr_yor_ita_ewe_mao_tha_aeg_knd_cic_zul_aze_ben_krd_tur_swa_vie_sod_bam_moo_ses	-1.15354333661929	-2.83891784894608	0.00555882821133414
479	sid_hin_swa_svk_chh_sod_hau_lit_azi_aze_zul_mao_yor_scr_ctl_bsq_mcd_aeg_ewe_cnt_guj_pol_akn_prs_tsn_ger_est_ses_bam_fin_slo_mlt_geo_eng_cze_glc_ukr_tig_owc_ben_hun_ven_bat_bul_tag_jpn_tml_kor_urd_dut_xho_pan_jav_krd_gam_sun_mnd_mol_tsw_fre_amr_lat_bos_por_alb_qcu_ita_rom_arw_moo_anl_swe_wly_afr_ind_nor_swt_spa_bem_mly_tha_amh_knd_dyu_dgb_uzb_rus_grk_tur_lda_vie_heb_cic_igb_fbf	-0.361493919959014	-0.857565350626944	0.393337118089623
480	sid_ger_yor_slo_anl_heb_sod_lit_tur_azi_ven_bat_ewe_ita_ctl_bsq_scr_aeg_cic_cnt_dut_arw_akn_afr_bam_pan_fin_igb_fbf_est_por_amh_geo_rus_bul_spa_mcd_chh_hau_prs_hun_tsn_sun_hin_mao_jpn_knd_kor_rom_svk_bem_fre_mly_cze_amr_ind_mnd_guj_dgb_alb_wly_krd_ben_swe_pol_qcu_glc_mol_urd_lda_owc_eng_gam_ukr_tag_lat_swt_grk_xho_jav_tha_tig_tml_moo_zul_uzb_bos_nor_aze_dyu_vie_mlt_swa_ses_tsw	-0.0652971810732453	-0.153749666988835	0.878140259171987
481	aeg_rus_xho_mol_gam_hau_anl_fre_uzb_aze_swa_mly_bem_grk_arw_bsq_lat_amh_moo_cnt_eng_spa_swt_bos_igb_slo_hun_bam_yor_est_krd_sod_geo_rom_lit_pol_mcd_heb_chh_cze_fin_dyu_jav_svk_bat_jpn_knd_kor_ita_dut_tsn_afr_ind_prs_owc_tag_mnd_glc_ses_scr_wly_guj_urd_pan_ukr_qcu_nor_ger_bul_zul_sid_swe_mlt_hin_mao_ben_akn_ctl_dgb_sun_tha_tig_tml_lda_cic_tur_por_alb_azi_fbf_vie_amr_ewe_ven_tsw	-0.738226994202313	-1.77366174973584	0.0793923893514314
482	mlt_pol_akn_por_aeg_hau_amh_guj_aze_azi_ewe_ind_yor_krd_ger_bsq_lit_tig_xho_mnd_hin_spa_ses_glc_lda_swe_est_tsn_bem_hun_grk_chh_geo_urd_ctl_mcd_lat_amr_owc_ben_fin_dgb_jav_afr_mao_jpn_knd_kor_scr_nor_bam_alb_tag_prs_sod_sun_cnt_dut_ven_rom_gam_svk_arw_cze_mol_qcu_bul_eng_ita_moo_anl_rus_wly_fre_mly_slo_zul_bos_swa_bat_tha_sid_tml_tsw_fbf_uzb_ukr_pan_tur_cic_vie_heb_swt_igb_dyu	-0.216689181509191	-0.512215945560077	0.609714184322271
483	amr_ctl_ses_ita_hau_sid_anl_grk_aze_tur_ewe_sun_zul_mol_lit_bsq_swe_tig_swa_mnd_fre_krd_cic_alb_lda_slo_hun_igb_swt_est_nor_aeg_geo_svk_ger_bul_rus_sod_chh_dut_fin_tsn_jav_eng_tag_jpn_knd_kor_hin_ukr_akn_urd_mly_mcd_wly_ind_cnt_afr_dgb_rom_heb_scr_pan_prs_pol_qcu_lat_glc_por_bem_mlt_ben_amh_arw_bat_bos_yor_spa_ven_mao_tha_owc_tml_fbf_bam_azi_guj_cze_uzb_moo_vie_gam_xho_tsw_dyu	-0.574880802736524	-1.37414953017404	0.172697979730748
484	mlt_slo_tsn_glc_sid_hau_heb_dut_uzb_tur_tsw_mly_swt_rus_lit_bsq_pan_owc_ses_mnd_eng_ger_dyu_fre_ewe_prs_est_akn_zul_fin_ctl_amh_geo_ita_pol_hin_grk_tig_sod_bul_hun_moo_ind_por_jav_jpn_knd_kor_arw_alb_cic_ben_mao_scr_wly_sun_cnt_rom_dgb_swe_amr_urd_bos_mcd_krd_qcu_mol_cze_nor_xho_chh_afr_aeg_guj_bat_ukr_lda_spa_igb_tag_tha_gam_tml_fbf_swa_aze_lat_svk_azi_bam_vie_anl_ven_bem_yor	-0.529020172963433	-1.26364348997879	0.20951644488268
485	mlt_mol_dgb_glc_gam_wly_heb_ben_tur_azi_cic_ind_xho_guj_slo_bsq_grk_tig_akn_cnt_hin_cze_fbf_arw_dyu_scr_hun_ven_tsn_est_urd_sod_geo_rus_ukr_prs_krd_hau_owc_eng_fin_moo_mly_afr_mao_jpn_tml_kor_lat_mcd_yor_spa_bat_dut_sid_sun_mnd_bos_igb_lit_amh_svk_nor_por_ger_qcu_pol_ctl_swe_ewe_amr_alb_aeg_bul_tag_pan_swt_ita_lda_jav_tha_anl_knd_swa_tsw_aze_fre_rom_uzb_zul_vie_chh_bem_bam_ses	-0.420031754394478	-0.996018195423314	0.321825799425273
486	hau_fre_cic_pol_sid_mlt_amh_dut_tur_aze_swa_ind_moo_rom_prs_bsq_spa_chh_swt_mnd_ita_nor_xho_rus_ven_ukr_est_fbf_zul_hun_arw_tig_geo_por_eng_guj_cze_heb_sod_scr_fin_yor_tag_pan_mao_jpn_knd_kor_svk_lat_bam_bul_bat_afr_anl_mly_cnt_lit_ses_mol_wly_krd_bos_swe_urd_qcu_hin_ctl_grk_tsw_gam_alb_amr_mcd_jav_glc_akn_slo_igb_sun_tha_owc_tml_dyu_ewe_uzb_ben_ger_azi_bem_vie_aeg_dgb_tsn_lda	-0.113320712921166	-0.267315220723807	0.789818377867603
487	wly_ben_tsw_nor_tig_heb_owc_pol_azi_tur_ses_mao_tsn_ger_afr_bsq_rus_amr_cic_mnd_spa_hin_xho_eng_dyu_mol_est_bem_yor_fin_ukr_aeg_geo_krd_alb_prs_cze_mlt_chh_ita_hun_swt_bat_lat_sun_jpn_tml_kor_rom_glc_ewe_svk_ind_arw_sod_mly_cnt_swe_igb_fre_amh_dut_slo_grk_lit_qcu_ctl_bul_mcd_ven_sid_bos_anl_pan_tag_por_fbf_guj_bam_jav_tha_hau_knd_swa_zul_aze_urd_scr_uzb_moo_vie_gam_dgb_lda_akn	-0.468598479872106	-1.11314369161559	0.268515617087498
488	mlt_por_lda_alb_sid_gam_wly_nor_azi_tur_dyu_mao_fbf_arw_afr_bsq_mcd_tig_ewe_cnt_hin_eng_akn_swe_igb_fre_hun_swa_yor_fin_prs_owc_geo_krd_mol_grk_scr_amr_amh_ita_est_moo_ind_spa_sun_jpn_tml_kor_slo_pol_ven_pan_tag_rom_sod_jav_mnd_lit_swt_lat_heb_bos_svk_ger_urd_qcu_guj_ctl_rus_xho_anl_cze_chh_bul_mly_ukr_tsn_ben_bem_bat_tha_aeg_knd_dgb_bam_aze_dut_glc_uzb_tsw_vie_hau_zul_ses_cic	0.137119397109505	0.323264238203344	0.747220885783787
489	amr_rom_moo_grk_mlt_sid_gam_guj_aze_tur_bem_bat_dgb_pol_ukr_bsq_rus_heb_xho_mnd_afr_krd_tsn_mcd_swt_prs_fin_bam_cic_est_dut_anl_geo_eng_alb_scr_hin_amh_sod_pan_hun_yor_tag_ita_sun_jpn_tml_kor_cze_urd_fbf_ben_mao_nor_chh_ind_cnt_slo_swa_fre_tig_mol_glc_svk_spa_qcu_por_arw_swe_tsw_hau_bos_aeg_ger_jav_bul_dyu_ctl_zul_mly_tha_wly_knd_ven_ses_azi_lat_lit_uzb_akn_vie_owc_lda_ewe_igb	-0.471101474971448	-1.12054012731591	0.265368976935942
490	chh_rom_moo_pol_anl_heb_mlt_nor_uzb_azi_ven_mly_tsw_mol_cze_bsq_grk_amr_fbf_cnt_ukr_hin_dgb_lat_igb_svk_hun_akn_lda_fin_pan_gam_geo_lit_fre_afr_alb_sod_tig_krd_est_zul_ind_prs_sun_jpn_knd_kor_scr_arw_cic_spa_bat_dut_amh_tag_mnd_ctl_dyu_glc_sid_por_ben_guj_rus_qcu_slo_ger_bul_swt_hau_swe_aeg_eng_jav_mcd_yor_urd_ses_mao_tha_owc_tml_bem_ewe_aze_ita_bos_tur_swa_vie_wly_bam_tsn_xho	0.511290084267118	1.20589496426068	0.230917010813215
491	amh_lat_tsw_cze_owc_anl_heb_dut_uzb_aze_cic_ind_akn_nor_rom_bsq_urd_sod_swa_cnt_pol_slo_ven_rus_yor_ben_est_igb_zul_hun_krd_amr_geo_swe_ger_mcd_lit_sid_chh_hin_fin_bam_sun_eng_tag_jpn_tml_kor_guj_bos_fbf_alb_jav_ctl_gam_mly_mnd_scr_lda_svk_wly_afr_por_pan_grk_qcu_arw_prs_spa_tsn_tig_ukr_mlt_glc_mao_fre_ewe_bul_swt_bat_tha_aeg_knd_bem_ses_tur_mol_ita_azi_moo_vie_hau_dyu_xho_dgb	-0.578359361228621	-1.37751264077765	0.171659912846526
492	aeg_rus_zul_slo_owc_amr_anl_grk_uzb_azi_swt_tag_fbf_pan_alb_bsq_pol_wly_moo_mnd_ben_swe_ven_rom_akn_ita_fin_yor_bem_est_eng_tig_geo_ctl_bos_nor_afr_hau_heb_krd_hun_lda_mly_ger_jav_jpn_knd_kor_fre_glc_ses_cze_ind_lit_gam_mao_cnt_mcd_dgb_hin_sod_bul_scr_arw_dut_qcu_urd_mol_svk_bam_mlt_spa_sid_lat_bat_por_cic_prs_tsw_sun_tha_amh_tml_swa_tsn_tur_ukr_guj_aze_xho_vie_chh_igb_dyu_ewe	-0.831606446167991	-2.00793051412778	0.0475519694469967
493	amr_swe_tsw_pan_hau_sod_gam_pol_azi_tur_igb_ind_ven_ita_guj_bsq_bul_wly_cic_cnt_ctl_urd_akn_ger_yor_mol_hun_lda_bem_fin_krd_tig_geo_eng_dut_prs_lat_chh_aeg_scr_est_swa_mly_ben_mao_jpn_tml_kor_spa_hin_dyu_rom_bat_grk_owc_sun_mnd_alb_moo_ukr_heb_cze_por_svk_arw_qcu_slo_glc_rus_ewe_amh_bos_anl_fre_jav_mcd_xho_nor_bam_tag_tha_sid_knd_swt_fbf_aze_afr_lit_uzb_zul_vie_mlt_tsn_ses_dgb	-0.157925739091126	-0.372417130986751	0.710429638941452
494	tig_spa_lda_rus_gam_chh_hau_scr_azi_aze_akn_sun_moo_grk_dut_bsq_mcd_amr_bam_mnd_guj_svk_swt_eng_swa_bos_fin_bem_ven_hun_arw_mlt_geo_urd_slo_fre_swe_heb_wly_ger_est_ses_mly_lit_tag_jpn_knd_kor_ukr_alb_fbf_pol_ind_hin_sod_mao_cnt_afr_xho_ben_owc_lat_rom_prs_bul_qcu_pan_ctl_mol_dyu_amh_krd_anl_nor_jav_ita_cic_glc_dgb_bat_tha_sid_tml_tsn_igb_tur_por_cze_uzb_yor_vie_aeg_ewe_zul_tsw	-0.402704010581458	-0.955618954950858	0.34174225312452
495	wly_lit_dgb_rus_aeg_sod_gam_dut_aze_tur_ven_tag_lda_lat_nor_bsq_hin_amr_igb_mnd_scr_pan_ewe_swe_moo_fre_fin_tsw_yor_hun_rom_anl_geo_bos_por_ger_glc_heb_mlt_mol_est_swt_sun_urd_ind_jpn_knd_kor_ctl_svk_fbf_alb_mao_grk_owc_mly_cnt_eng_dyu_ben_sid_pol_bul_prs_cze_qcu_guj_ukr_spa_zul_chh_afr_tig_slo_jav_mcd_bem_arw_tsn_bat_tha_hau_tml_xho_akn_azi_ita_krd_uzb_cic_vie_amh_bam_ses_swa	-0.262259093416444	-0.619824683838007	0.536888924707373
496	wly_pol_dyu_lit_amh_tig_anl_spa_tur_aze_zul_mly_igb_ben_cze_bsq_swe_sid_bem_mnd_scr_urd_swa_afr_tsn_grk_hun_ven_cic_est_ger_chh_geo_svk_nor_por_fre_amr_aeg_lat_fin_moo_tag_bos_sun_jpn_knd_kor_bul_krd_bam_ukr_ind_ita_owc_mao_cnt_dut_xho_slo_mlt_hin_guj_eng_mcd_qcu_rus_prs_pan_swt_gam_ctl_heb_alb_bat_mol_ses_arw_yor_jav_tha_sod_tml_tsw_fbf_azi_rom_glc_uzb_ewe_vie_hau_dgb_lda_akn	-0.486173103476272	-1.15512691974488	0.250997758202958
497	heb_slo_igb_swe_chh_tig_owc_dut_azi_tur_yor_bat_cic_pan_lat_bsq_mol_sod_akn_mnd_lit_grk_tsw_afr_fbf_nor_fin_ses_tsn_est_spa_aeg_geo_bul_guj_prs_rus_anl_amr_bos_hun_dyu_sun_eng_tag_jpn_knd_kor_fre_krd_swa_mcd_mao_ita_hau_mly_cnt_ben_swt_por_wly_urd_glc_ger_scr_qcu_rom_ctl_svk_bem_sid_cze_gam_ukr_ind_pol_ven_alb_zul_jav_tha_amh_tml_dgb_moo_uzb_hin_arw_aze_lda_vie_mlt_bam_xho_ewe	-0.828300415171551	-2.00484426126599	0.0478871257563748
498	sod_bul_dgb_guj_chh_anl_gam_dut_azi_tur_moo_ind_igb_ita_nor_bsq_prs_heb_ewe_cnt_grk_scr_tsw_alb_zul_ben_fin_bem_swa_est_slo_owc_geo_fre_rom_mol_spa_mlt_aeg_bos_hun_ses_bat_svk_tag_jpn_knd_kor_mcd_krd_akn_lit_mly_urd_sid_jav_mnd_eng_tsn_glc_tig_por_rus_pol_ger_qcu_swe_pan_ukr_fbf_wly_ctl_hau_afr_mao_hin_swt_cze_xho_sun_tha_amr_tml_bam_ven_aze_arw_lat_uzb_cic_vie_amh_yor_dyu_lda	-1.04558662370044	-2.55481632674732	0.0122481473469751
499	hau_lit_tsn_ben_chh_owc_sid_nor_uzb_tur_xho_jav_dyu_rus_prs_bsq_slo_gam_bam_cnt_ita_afr_ewe_scr_yor_bul_hun_ven_moo_est_svk_anl_geo_swe_alb_cze_dut_mlt_heb_spa_fin_tsw_mly_eng_tag_jpn_tml_kor_glc_pan_bem_rom_ind_urd_wly_sun_mnd_mol_swa_guj_sod_bos_ukr_krd_hin_qcu_lat_ctl_fre_lda_tig_por_amr_mcd_mao_arw_igb_grk_ses_bat_tha_aeg_knd_zul_cic_azi_ger_pol_aze_dgb_vie_amh_akn_swt_fbf	-0.368668857917634	-0.872954379770672	0.384936330471362
500	sid_rus_tsn_lit_amh_sod_wly_alb_tur_aze_zul_tag_igb_dut_nor_bsq_grk_anl_akn_cnt_ben_afr_lda_ctl_dyu_por_est_swa_bam_fin_glc_heb_geo_arw_krd_eng_fre_tig_amr_prs_hun_swt_mly_cze_ind_jpn_knd_kor_pan_guj_ven_slo_jav_mol_aeg_bat_mnd_hin_tsw_ukr_mlt_ger_mcd_lat_rom_qcu_ita_scr_spa_ses_owc_bos_hau_swe_mao_svk_xho_pol_bem_sun_tha_gam_tml_fbf_dgb_uzb_bul_urd_azi_ewe_vie_chh_moo_yor_cic	0.180315680765849	0.424250808110395	0.672362690690688
501	mlt_grk_xho_fre_chh_owc_anl_bul_tur_uzb_bam_tag_ses_dut_eng_bsq_por_wly_zul_cnt_ukr_ger_tsw_nor_swt_scr_est_igb_tsn_hun_ita_sod_geo_prs_glc_pan_swe_amr_hau_ctl_fin_swa_sun_arw_ind_jpn_knd_kor_mol_cze_bem_rom_bat_lit_aeg_mao_mnd_krd_yor_afr_gam_pol_lat_bos_guj_qcu_alb_ben_rus_lda_tig_svk_amh_spa_mly_slo_fbf_mcd_dyu_jav_tha_heb_tml_akn_dgb_azi_urd_hin_aze_cic_vie_sid_ven_ewe_moo	-0.766414800807333	-1.84190331750538	0.0686762605378112
502	tig_rus_bem_prs_wly_owc_gam_ger_aze_azi_akn_sun_ven_por_mol_bsq_svk_aeg_swa_cnt_ctl_guj_zul_fre_cic_lit_hun_moo_ses_est_arw_heb_geo_slo_hin_bos_scr_mlt_amh_afr_fin_xho_mly_spa_tag_jpn_tml_kor_lat_cze_dyu_rom_bat_mcd_chh_mao_mnd_swe_yor_eng_amr_dut_bul_ita_pol_qcu_glc_ben_urd_bam_sid_krd_hau_pan_ind_grk_dgb_alb_swt_jav_tha_sod_knd_lda_fbf_tur_nor_ukr_uzb_tsw_vie_anl_ewe_igb_tsn	-0.961638992559885	-2.34009901424822	0.0214173295440838
503	hau_pan_zul_bos_aeg_chh_mlt_arw_uzb_tur_swa_sun_xho_pol_slo_bsq_urd_owc_ven_mnd_grk_alb_bem_afr_ewe_dut_est_ses_bam_fin_ger_sod_geo_guj_lit_ita_rom_amh_amr_swe_hun_akn_tag_glc_mly_jpn_knd_kor_prs_cze_fbf_nor_bat_fre_tig_mao_cnt_lat_igb_ukr_heb_spa_ben_hin_rus_qcu_mcd_ctl_por_tsn_wly_scr_anl_eng_ind_mol_tsw_krd_lda_jav_tha_gam_tml_cic_yor_aze_bul_svk_azi_swt_vie_sid_dgb_moo_dyu	0.43483741315067	1.02710522683614	0.307034969837937
504	heb_svk_fbf_nor_aeg_tig_chh_hin_tur_uzb_lda_bat_cic_grk_rus_bsq_alb_amr_swt_cnt_cze_slo_akn_eng_yor_lat_fin_dgb_moo_est_krd_amh_geo_prs_scr_ger_afr_wly_sod_pol_hun_ewe_mly_por_tag_jpn_knd_kor_urd_ita_swa_ctl_jav_mcd_hau_sun_mnd_mol_bem_spa_owc_fre_bul_rom_lit_qcu_swe_guj_arw_zul_sid_pan_mlt_ben_mao_dut_tsn_glc_ven_ind_tha_anl_tml_igb_tsw_azi_bos_ukr_aze_xho_vie_gam_dyu_ses_bam	-0.153236139802459	-0.361295281716963	0.718698208149563
505	aeg_rom_igb_lit_sod_tig_anl_ben_uzb_aze_zul_jav_lda_prs_bul_bsq_ita_chh_ses_mnd_guj_grk_swa_pan_bam_lat_hun_cic_akn_fin_mol_heb_geo_bos_cze_rus_ger_amr_amh_scr_est_xho_mao_alb_mly_jpn_tml_kor_pol_arw_dgb_ctl_bat_urd_wly_tag_cnt_dut_bem_spa_hau_slo_krd_svk_eng_qcu_hin_afr_glc_tsw_gam_fre_sid_swe_ind_nor_swt_mcd_moo_sun_tha_mlt_knd_ven_tsn_azi_por_ukr_tur_ewe_vie_owc_yor_fbf_dyu	-0.569525466959919	-1.35687873551711	0.178104098873078
506	gam_scr_bam_slo_amh_anl_owc_svk_aze_uzb_tsn_mly_ses_lit_por_bsq_cze_mlt_zul_mnd_bul_pol_yor_urd_fbf_guj_hun_bem_swa_fin_hin_aeg_geo_ctl_fre_ben_krd_sid_sod_alb_est_moo_jav_ita_bat_jpn_tml_kor_ukr_bos_ven_nor_tag_rom_wly_sun_cnt_mol_dgb_arw_heb_pan_mcd_rus_ger_qcu_glc_afr_swe_xho_chh_lat_tig_eng_mao_spa_igb_grk_swt_ind_tha_hau_knd_akn_cic_azi_dut_prs_tur_dyu_vie_amr_lda_tsw_ewe	-0.256084614864756	-0.605844552616946	0.54609379316853
507	wly_rom_cic_hin_gam_anl_tig_dut_aze_tur_tsn_tag_dgb_prs_ita_bsq_svk_sod_bam_cnt_alb_ukr_tsw_glc_lda_spa_hun_dyu_zul_est_fre_aeg_geo_afr_ben_lit_scr_chh_amr_krd_fin_akn_ind_ger_mly_jpn_tml_kor_ctl_bul_swt_pan_jav_cze_owc_bat_mnd_grk_igb_urd_hau_eng_mol_lat_guj_qcu_rus_arw_bos_ven_amh_slo_heb_mcd_mao_swe_ewe_por_yor_sun_tha_mlt_knd_swa_xho_uzb_nor_pol_azi_moo_vie_sid_ses_bem_fbf	-0.807609182482118	-1.94580083230437	0.0546979632031046
508	amh_scr_akn_ukr_aeg_amr_wly_afr_tur_uzb_swt_tag_moo_rus_mcd_bsq_hin_chh_zul_cnt_bul_alb_igb_ger_swa_eng_fin_cic_lda_est_swe_anl_geo_mol_por_nor_glc_heb_owc_spa_hun_bam_mao_bos_sun_jpn_tml_kor_pol_ita_tsw_rom_bat_arw_sod_ind_mnd_lat_yor_krd_gam_fre_lit_grk_cze_qcu_guj_ben_svk_fbf_mlt_prs_tig_dut_jav_pan_ewe_ctl_dyu_mly_tha_sid_knd_dgb_bem_aze_urd_slo_azi_tsn_vie_hau_ven_xho_ses	-0.214827999916684	-0.508044431303092	0.612625098692453
509	sod_lat_xho_por_chh_amr_heb_arw_azi_uzb_lda_mly_ewe_scr_pan_bsq_svk_gam_zul_mnd_slo_urd_swt_mcd_tsw_eng_est_igb_dgb_hun_bul_aeg_geo_ukr_ben_rus_lit_owc_mlt_glc_fin_swa_mao_prs_bat_jpn_knd_kor_fre_grk_dyu_mol_ind_krd_hau_jav_cnt_bos_ses_ctl_tig_ita_cze_hin_ger_qcu_nor_alb_dut_akn_sid_swe_amh_afr_sun_spa_bem_pol_tsn_tag_tha_anl_tml_yor_moo_aze_guj_rom_tur_ven_vie_wly_cic_bam_fbf	-1.04599335000282	-2.55225637979819	0.0123324426008881
510	owc_lat_dgb_svk_sod_heb_chh_mol_azi_tur_tsn_mly_cic_grk_scr_bsq_glc_gam_xho_cnt_afr_spa_igb_bos_fbf_nor_hun_dyu_bem_fin_por_wly_geo_krd_cze_dut_pan_aeg_mlt_guj_est_ewe_tag_mcd_bat_jpn_tml_kor_bul_lit_ses_ger_sun_ita_sid_mao_mnd_fre_swa_prs_anl_slo_urd_ukr_swe_qcu_rus_hin_eng_yor_hau_arw_amr_ctl_jav_alb_ven_rom_akn_ind_tha_amh_knd_tsw_bam_uzb_pol_ben_aze_lda_vie_tig_swt_moo_zul	0.166869305446142	0.392948175834295	0.695257034517853
511	amh_lat_akn_guj_gam_aeg_chh_por_uzb_tur_cic_bat_ses_rus_glc_bsq_bos_sid_igb_cnt_cze_arw_yor_pol_fbf_afr_hun_swa_ven_fin_nor_amr_geo_hin_ben_pan_ger_heb_anl_krd_est_bam_ind_scr_mao_jpn_knd_kor_rom_bul_bem_svk_jav_swe_owc_tag_mnd_grk_dyu_lit_wly_ita_alb_eng_ukr_qcu_ctl_urd_mol_tsw_mlt_prs_hau_spa_mly_mcd_tsn_slo_dgb_sun_tha_tig_tml_zul_swt_aze_dut_fre_azi_lda_vie_sod_moo_xho_ewe	-0.617988892876345	-1.47603986428229	0.14331113574288
512	gam_fre_tsn_ctl_wly_sid_owc_pan_tur_azi_lda_tag_xho_ita_lat_bsq_arw_chh_fbf_cnt_grk_hin_akn_afr_cic_glc_hun_moo_swt_fin_por_amr_geo_alb_swe_urd_cze_anl_heb_nor_est_bam_jav_pol_mao_jpn_tml_kor_scr_ben_dgb_svk_mly_guj_mlt_bat_mnd_mcd_ewe_rus_sod_ger_bul_spa_mol_qcu_slo_prs_ukr_zul_hau_krd_aeg_lit_sun_eng_swa_dut_bem_ind_tha_tig_knd_dyu_igb_aze_bos_rom_uzb_ven_vie_amh_yor_tsw_ses	0.130341691201772	0.307117028104815	0.75944093624385
513	mlt_alb_zul_prs_aeg_gam_wly_hin_aze_uzb_lda_ind_akn_rom_lit_bsq_guj_chh_swa_mnd_mcd_grk_bam_bul_ewe_eng_est_ses_ven_fin_ita_sod_geo_pan_ctl_urd_krd_owc_hau_swe_hun_fbf_mly_afr_jav_jpn_knd_kor_por_arw_moo_spa_tag_dut_sid_mao_cnt_scr_igb_cze_amr_glc_ben_ger_ukr_qcu_fre_slo_svk_tsn_heb_mol_tig_pol_sun_lat_xho_nor_cic_bat_tha_amh_tml_swt_tsw_azi_bos_rus_tur_dyu_vie_anl_dgb_yor_bem	0.234849844332205	0.553511066988006	0.58124180419784
514	tig_arw_moo_dut_wly_gam_sid_guj_azi_aze_zul_sun_tsw_krd_ita_bsq_slo_amr_igb_mnd_por_bos_swt_swe_fbf_pol_est_bam_ses_fin_mol_hau_geo_ben_hin_lit_eng_mlt_anl_glc_hun_yor_mao_ukr_jav_jpn_knd_kor_ger_grk_dgb_spa_mly_svk_heb_bat_cnt_ctl_tsn_mcd_aeg_fre_bul_afr_cze_qcu_prs_nor_pan_lda_owc_rus_sod_alb_ind_scr_xho_urd_swa_tag_tha_chh_tml_cic_ven_tur_lat_rom_uzb_akn_vie_amh_bem_ewe_dyu	-0.0703008447587478	-0.165724124927171	0.86873379459611
515	owc_ben_fbf_svk_anl_hau_amr_hin_aze_uzb_bam_mao_bem_spa_swe_bsq_dut_gam_zul_mnd_lit_alb_swt_krd_ewe_pan_fin_cic_dgb_hun_ctl_wly_geo_rom_ger_fre_lat_amh_mlt_bul_est_yor_bat_ita_ind_jpn_tml_kor_por_ukr_akn_bos_tag_grk_sid_mly_cnt_glc_ven_urd_heb_rus_pol_eng_scr_qcu_mcd_cze_mol_ses_tig_arw_sod_slo_jav_prs_dyu_nor_swa_sun_tha_aeg_knd_tsw_xho_tur_afr_guj_azi_lda_vie_chh_moo_tsn_igb	-0.0302649588253234	-0.0713035270601065	0.943309301387578
516	chh_eng_bem_grk_hau_sid_amr_mol_uzb_azi_zul_mly_tsw_fre_dut_bsq_alb_owc_tsn_mnd_ger_hin_swt_por_igb_nor_fin_xho_yor_hun_glc_heb_geo_pan_slo_mcd_prs_wly_amh_lit_est_ewe_bat_spa_sun_jpn_knd_kor_ben_swe_dgb_pol_tag_scr_anl_mao_cnt_rus_ses_ita_gam_lat_cze_ukr_ctl_qcu_rom_bul_bos_cic_sod_krd_aeg_guj_jav_urd_moo_svk_dyu_ind_tha_mlt_tml_bam_fbf_tur_afr_arw_aze_swa_vie_tig_lda_ven_akn	0.656539567476863	1.55183032795678	0.124099370670338
517	gam_ukr_zul_fre_hau_sod_anl_mol_aze_tur_swa_mly_moo_svk_afr_bsq_nor_aeg_xho_mnd_krd_grk_ewe_lit_dgb_glc_est_cic_ven_hun_guj_amh_geo_alb_ita_spa_ben_amr_tig_bul_fin_lda_bat_por_sun_jpn_knd_kor_bos_arw_dyu_mcd_tag_pol_sid_mao_cnt_ger_yor_prs_mlt_rom_slo_ctl_urd_qcu_pan_hin_rus_igb_wly_cze_chh_dut_ind_lat_fbf_eng_tsn_jav_tha_owc_tml_tsw_bem_azi_swe_scr_uzb_ses_vie_heb_akn_swt_bam	-0.673728338400252	-1.61405579498606	0.109903387429361
518	amr_mcd_lda_pan_owc_hau_gam_eng_azi_uzb_xho_sun_igb_prs_por_bsq_krd_heb_ewe_cnt_cze_nor_tsw_rus_swa_afr_hun_ses_bem_est_lat_mlt_geo_lit_urd_alb_svk_tig_amh_swe_fin_dyu_jav_pol_mly_jpn_knd_kor_fre_dut_bam_scr_mao_rom_sod_bat_mnd_mol_ven_arw_anl_ben_slo_bul_ctl_qcu_ger_guj_ukr_moo_sid_glc_wly_ita_tag_spa_swt_hin_yor_ind_tha_aeg_tml_dgb_zul_aze_grk_bos_tur_cic_vie_chh_tsn_akn_fbf	-0.140547282188164	-0.331318982520406	0.741148966693762
519	sid_mol_cic_lit_gam_aeg_heb_lat_azi_aze_dgb_bat_moo_ger_fre_bsq_svk_owc_tsw_cnt_por_alb_swt_cze_fbf_arw_fin_zul_bem_hun_pan_wly_geo_krd_bos_nor_pol_amr_tig_prs_est_ses_jav_ukr_tag_jpn_knd_kor_glc_dut_bam_scr_sun_mcd_chh_mly_mnd_slo_dyu_urd_mlt_grk_afr_eng_hin_qcu_ita_ctl_ben_yor_amh_rom_hau_rus_mao_bul_lda_swe_swa_ind_tha_sod_tml_tsn_ewe_tur_spa_guj_uzb_akn_vie_anl_ven_xho_igb	-0.351710454016084	-0.832719206198544	0.407136481301599
520	sod_urd_bem_prs_wly_tig_aeg_ita_aze_uzb_ewe_bat_akn_rus_dut_bsq_ger_anl_dyu_cnt_ukr_guj_tsw_grk_ses_glc_hun_ven_igb_fin_fre_hau_geo_alb_bul_nor_rom_amr_gam_ben_est_tsn_jav_scr_ind_jpn_tml_kor_por_pol_dgb_bos_tag_slo_owc_sun_mnd_lat_bam_afr_amh_ctl_lit_swe_mol_qcu_eng_pan_hin_moo_sid_spa_chh_arw_mly_cze_xho_mcd_yor_mao_tha_mlt_knd_lda_swt_azi_krd_svk_tur_swa_vie_heb_zul_fbf_cic	-1.1246876035026	-2.76386952272118	0.00688653785777198
521	sid_ita_zul_slo_mlt_chh_sod_ben_aze_azi_bam_tag_ses_ukr_bos_bsq_urd_heb_swa_cnt_por_mcd_ewe_fre_fbf_cze_fin_swt_yor_hun_ctl_wly_geo_scr_hin_eng_lat_owc_anl_afr_est_bem_ind_guj_mly_jpn_tml_kor_ger_mol_dgb_rus_jav_rom_amh_bat_mnd_alb_moo_grk_aeg_swe_glc_lit_dut_qcu_krd_nor_prs_tsn_hau_spa_gam_pan_mao_pol_akn_svk_xho_sun_tha_tig_knd_ven_dyu_uzb_bul_arw_tur_cic_vie_amr_tsw_lda_igb	-0.313521785749937	-0.742321469462877	0.459763373397728
522	hau_grk_bem_lit_tig_gam_chh_prs_azi_uzb_zul_sun_tsn_rom_krd_bsq_hin_anl_yor_cnt_urd_ctl_akn_bul_ewe_fre_hun_swt_dyu_fin_lat_sod_geo_slo_ben_rus_eng_owc_heb_spa_est_xho_tag_mcd_jav_jpn_knd_kor_swe_svk_cic_pol_mly_afr_amr_mao_mnd_bos_lda_ita_aeg_glc_por_scr_dut_qcu_nor_ukr_guj_tsw_sid_arw_amh_pan_bat_mol_bam_alb_ven_ind_tha_mlt_tml_dgb_ses_aze_cze_ger_tur_fbf_vie_wly_moo_swa_igb	-0.389288647341627	-0.923233471637873	0.358274682612482
523	mlt_arw_bam_eng_amr_aeg_hau_nor_tur_uzb_swt_tag_swa_dut_ukr_bsq_svk_chh_zul_mnd_spa_alb_ewe_prs_lda_ctl_fin_dyu_fbf_est_por_heb_geo_bul_ita_guj_rom_anl_amh_mol_hun_dgb_bat_urd_jav_jpn_knd_kor_slo_mcd_tsw_krd_mly_swe_wly_ind_cnt_bos_bem_hin_tig_grk_scr_lit_lat_qcu_ger_cze_pan_tsn_gam_fre_sod_ben_mao_pol_yor_afr_xho_sun_tha_sid_tml_ses_akn_azi_glc_rus_aze_cic_vie_owc_igb_moo_ven	-0.571875488395331	-1.36739261837348	0.174797996135457
524	tig_cze_dyu_ctl_gam_owc_amr_spa_azi_uzb_bam_jav_bem_fre_bul_bsq_scr_aeg_cic_cnt_nor_arw_tsw_mcd_xho_alb_hun_swt_dgb_fin_prs_sid_geo_guj_lat_krd_mol_heb_wly_rus_est_moo_tag_ben_ind_jpn_knd_kor_dut_ita_swa_ukr_bat_glc_chh_mao_mnd_rom_lda_hin_hau_grk_afr_bos_swe_qcu_eng_por_pol_ewe_amh_pan_sod_lit_sun_urd_igb_svk_ven_mly_tha_mlt_tml_fbf_yor_aze_ger_slo_tur_tsn_vie_anl_zul_akn_ses	-1.02396871841153	-2.50082221718084	0.0141404724868852
525	mlt_pol_zul_swe_owc_amr_sid_scr_aze_azi_swt_tag_swa_hin_ukr_bsq_alb_gam_cic_cnt_grk_glc_igb_pan_moo_rom_fin_yor_fbf_hun_rus_tig_geo_fre_nor_afr_eng_wly_aeg_prs_est_tsw_jav_cze_mly_jpn_tml_kor_mcd_ctl_ses_bos_bat_arw_sod_sun_mnd_ben_dgb_lat_heb_slo_spa_por_mol_qcu_ger_krd_bul_ven_anl_dut_amh_guj_mao_svk_lda_lit_xho_ind_tha_chh_knd_dyu_bam_tur_urd_ita_uzb_bem_vie_hau_akn_tsn_ewe	0.425683223550364	1.00574466214824	0.317148078924887
526	mlt_mcd_xho_fre_aeg_gam_chh_ben_uzb_tur_bam_mly_tsn_afr_eng_bsq_arw_heb_tsw_cnt_swe_mol_cic_hin_akn_slo_est_ses_swa_fin_scr_sod_geo_nor_urd_ukr_pol_anl_tig_dut_hun_ewe_sun_prs_mao_jpn_tml_kor_ger_bos_dgb_cze_tag_lit_hau_jav_mnd_spa_dyu_alb_owc_glc_rus_ctl_rom_qcu_guj_grk_bul_igb_wly_lat_sid_krd_ind_svk_fbf_ita_lda_bat_tha_amr_knd_bem_swt_azi_por_pan_aze_ven_vie_amh_zul_yor_moo	-0.736830424771415	-1.77648105885112	0.0789237797888729
527	tig_bul_dgb_hin_amh_sod_chh_ita_uzb_tur_ven_bat_tsn_bos_pan_bsq_guj_sid_bam_mnd_fre_prs_lda_mol_akn_slo_hun_cic_bem_fin_mcd_anl_geo_lit_lat_dut_urd_mlt_wly_ger_est_yor_tag_pol_mao_jpn_tml_kor_afr_rom_swa_rus_sun_nor_owc_mly_cnt_por_zul_arw_aeg_eng_spa_ben_scr_qcu_ukr_cze_krd_fbf_heb_swe_gam_grk_jav_svk_ewe_alb_swt_ind_tha_amr_knd_moo_tsw_azi_ctl_glc_aze_xho_vie_hau_igb_ses_dyu	0.0834018511362639	0.196675171746037	0.844510902648706
528	heb_slo_lda_bul_wly_gam_chh_mol_azi_aze_igb_ind_akn_nor_urd_bsq_eng_sod_ewe_cnt_bos_mcd_ses_spa_dyu_fre_fin_ven_zul_est_lit_aeg_geo_guj_grk_lat_krd_anl_sid_swe_hun_dgb_tag_ben_bat_jpn_knd_kor_pan_afr_fbf_por_mao_pol_tig_mly_mnd_rom_tsn_rus_mlt_scr_prs_cze_dut_qcu_alb_arw_glc_moo_amr_ukr_amh_ita_jav_hin_xho_ctl_swt_sun_tha_owc_tml_bam_tsw_tur_svk_ger_uzb_bem_vie_hau_swa_yor_cic	-0.479095500256158	-1.14135135831816	0.256654133557742
529	mlt_rom_bem_slo_anl_amh_hau_cze_uzb_aze_ven_mly_zul_glc_krd_bsq_por_amr_cic_mnd_ukr_afr_akn_mol_tsn_pol_fin_ses_yor_hun_ben_sod_geo_fre_bos_svk_urd_sid_heb_spa_est_dgb_bat_dut_jav_jpn_knd_kor_prs_nor_fbf_guj_ind_arw_tig_mao_cnt_bul_tsw_eng_wly_scr_mcd_alb_lat_qcu_ita_swe_rus_dyu_gam_hin_aeg_lit_tag_ger_swt_grk_xho_sun_tha_owc_tml_moo_ewe_azi_ctl_pan_tur_lda_vie_chh_swa_bam_igb	0.120535967752893	0.283393163900132	0.777505362595992
530	amr_glc_moo_bul_gam_chh_hau_pol_tur_azi_dgb_tag_bem_prs_lat_bsq_svk_sod_xho_mnd_ben_scr_akn_ctl_swt_afr_est_tsw_ewe_fin_grk_amh_geo_pan_ita_nor_rus_mlt_heb_cze_hun_cic_sun_mcd_ind_jpn_knd_kor_spa_bos_zul_ger_mly_guj_tig_bat_cnt_por_lda_dut_anl_ukr_slo_rom_lit_qcu_eng_alb_mol_igb_sid_swe_wly_krd_mao_arw_yor_fre_dyu_jav_tha_owc_tml_ven_fbf_uzb_hin_urd_aze_tsn_vie_aeg_swa_bam_ses	-0.313502723717762	-0.743102323228815	0.459292798216126
531	amr_mol_akn_ita_amh_tig_anl_glc_aze_tur_tsn_mao_bam_fre_cze_bsq_spa_sid_zul_cnt_ben_ger_ewe_grk_tsw_dut_est_ses_yor_fin_krd_owc_geo_pan_guj_lat_arw_chh_sod_slo_hun_moo_tag_rom_bat_jpn_knd_kor_eng_hin_swt_pol_jav_svk_gam_mly_mnd_ctl_lda_bos_aeg_urd_swe_lit_afr_qcu_por_bul_rus_cic_heb_nor_hau_alb_sun_prs_bem_ukr_dyu_ind_tha_mlt_tml_ven_swa_azi_scr_mcd_uzb_fbf_vie_wly_dgb_xho_igb	0.701191914064858	1.67091133702834	0.0981012579599786
532	gam_urd_moo_bos_wly_heb_amh_mcd_uzb_aze_dyu_tag_ses_afr_pan_bsq_pol_hau_lda_mnd_lat_eng_fbf_ukr_dgb_rus_hun_tsn_ewe_est_mol_anl_geo_prs_spa_fre_arw_sid_owc_krd_fin_ven_mao_glc_bat_jpn_knd_kor_cze_ben_bam_lit_mly_guj_sod_jav_cnt_ger_xho_svk_aeg_ctl_swe_slo_rom_qcu_ita_alb_hin_cic_amr_por_chh_grk_ind_dut_swt_bul_swa_sun_tha_tig_tml_igb_akn_azi_nor_scr_tur_zul_vie_mlt_yor_tsw_bem	0.14822785950803	0.349778924097317	0.727295476825646
533	amr_afr_dyu_spa_owc_sid_gam_dut_azi_aze_swt_tag_zul_grk_urd_bsq_nor_sod_ven_mnd_scr_fre_cic_cze_tsn_alb_fin_ses_fbf_est_por_wly_geo_glc_rom_mcd_ben_amh_anl_ita_hun_swa_jav_ctl_bat_jpn_tml_kor_hin_guj_akn_pan_mly_ukr_chh_mao_cnt_rus_xho_pol_mlt_eng_krd_bul_bos_qcu_swe_svk_mol_lda_tig_arw_hau_ger_sun_prs_bem_slo_yor_ind_tha_aeg_knd_dgb_igb_tur_lit_lat_uzb_bam_vie_heb_tsw_ewe_moo	-0.534189084535119	-1.27376800577735	0.205919872046912
534	amr_prs_swa_eng_hau_amh_aeg_mcd_tur_uzb_moo_ind_tsn_bul_bos_bsq_fre_mlt_ven_mnd_slo_ukr_xho_glc_cic_pol_fin_swt_igb_hun_mol_sod_geo_grk_swe_hin_arw_tig_chh_rus_est_dyu_sun_por_mly_jpn_tml_kor_krd_pan_tsw_afr_jav_cze_owc_tag_cnt_spa_yor_urd_gam_ger_dut_nor_alb_qcu_ctl_ita_scr_akn_wly_guj_heb_lat_bat_svk_bam_lit_bem_mao_tha_anl_knd_dgb_lda_azi_rom_ben_aze_ses_vie_sid_fbf_ewe_zul	-0.672432282789166	-1.60868623789405	0.111074593553428
535	hau_spa_zul_nor_mlt_amr_wly_bul_tur_aze_ewe_tag_fbf_arw_ben_bsq_slo_tig_moo_mnd_scr_ita_dyu_afr_tsw_krd_est_lda_ses_fin_pan_aeg_geo_eng_por_lat_ctl_sod_gam_grk_hun_swa_ind_pol_jav_jpn_knd_kor_svk_bos_bam_ger_mly_lit_heb_mao_cnt_hin_yor_prs_chh_urd_mcd_rus_glc_qcu_guj_swe_fre_igb_amh_ukr_sid_dut_sun_mol_xho_alb_bem_bat_tha_owc_tml_tsn_akn_azi_cze_rom_uzb_ven_vie_anl_swt_dgb_cic	-0.495149319700743	-1.1801200650797	0.240962231423397
536	amh_slo_igb_eng_gam_owc_amr_por_tur_azi_ven_sun_lda_alb_bul_bsq_krd_mlt_dgb_mnd_pol_dut_tsn_ita_ewe_mol_fin_yor_zul_hun_ukr_wly_geo_cze_grk_rom_guj_tig_aeg_prs_est_swa_mao_glc_jav_jpn_knd_kor_bos_ben_bam_mcd_tag_spa_anl_mly_cnt_lit_swt_afr_chh_lat_ger_swe_ctl_qcu_arw_rus_scr_akn_sod_svk_heb_hin_bat_pan_moo_urd_dyu_ind_tha_sid_tml_fbf_cic_aze_fre_nor_uzb_bem_vie_hau_ses_tsw_xho	0.124031511460591	0.291853744199334	0.771048485850388
537	hau_spa_moo_lat_wly_anl_mlt_bul_uzb_azi_tsw_jav_igb_bos_ben_bsq_slo_sid_swt_cnt_rom_urd_fbf_afr_dgb_mol_hun_cic_swa_fin_lit_sod_geo_svk_rus_hin_cze_tig_gam_krd_est_yor_bat_pol_tag_jpn_knd_kor_arw_por_akn_eng_ind_ger_amh_sun_mnd_nor_dyu_alb_chh_mcd_scr_ctl_swe_qcu_prs_grk_guj_bem_heb_ita_amr_ukr_mly_fre_bam_pan_lda_mao_tha_owc_tml_xho_zul_tur_dut_glc_aze_ven_vie_aeg_tsn_ewe_ses	-0.401612655051842	-0.952349917443386	0.343388200073809
538	amh_spa_ewe_pol_wly_sod_mlt_bul_aze_tur_dgb_sun_fbf_por_krd_bsq_ita_sid_swt_cnt_alb_hin_tsw_ben_akn_guj_fin_ses_ven_est_rus_aeg_geo_prs_rom_svk_nor_anl_gam_eng_hun_bem_ind_afr_bat_jpn_tml_kor_ctl_fre_zul_cze_jav_swe_tig_tag_mnd_mol_swa_slo_hau_arw_bos_ukr_pan_qcu_glc_ger_urd_cic_owc_scr_chh_grk_mly_mcd_moo_lit_yor_mao_tha_amr_knd_bam_igb_azi_lat_dut_uzb_xho_vie_heb_dyu_tsn_lda	-0.930707288910579	-2.26097484632804	0.0260923131286828
539	wly_spa_dyu_ben_chh_anl_amr_krd_aze_tur_swt_mao_fbf_slo_swe_bsq_prs_gam_akn_mnd_grk_mol_xho_eng_cic_arw_est_bam_ven_hun_ctl_hau_geo_bos_bul_glc_por_sid_owc_ukr_fin_tsw_tag_hin_bat_jpn_tml_kor_rus_rom_igb_scr_jav_ger_aeg_ind_cnt_afr_zul_lit_mlt_svk_pan_pol_urd_qcu_fre_mcd_ita_swa_tig_alb_sod_cze_mly_dut_bem_lat_lda_sun_tha_amh_knd_yor_ses_uzb_guj_nor_azi_moo_vie_heb_tsn_ewe_dgb	-0.0548819514624445	-0.129234884666236	0.897450884190546
540	owc_afr_xho_scr_tig_sid_hau_rus_uzb_aze_cic_mly_dyu_hin_ctl_bsq_swe_wly_swa_mnd_ben_ukr_lda_grk_dgb_bos_est_moo_akn_fin_krd_heb_geo_pol_svk_guj_spa_sod_aeg_dut_hun_ewe_bat_mol_ind_jpn_tml_kor_urd_ita_yor_fre_tag_slo_mlt_mao_cnt_lit_zul_arw_gam_pan_alb_por_rom_qcu_ger_cze_bul_ses_chh_nor_amr_glc_sun_mcd_bam_prs_tsn_jav_tha_anl_knd_tsw_fbf_tur_lat_eng_azi_bem_vie_amh_igb_ven_swt	-0.189101906524975	-0.446378250473797	0.656361681458917
541	amh_spa_yor_por_aeg_sod_gam_ger_aze_tur_swa_mly_bem_pan_hin_bsq_prs_anl_ses_mnd_swe_ctl_igb_lit_cic_scr_est_tsn_bam_fin_grk_amr_geo_guj_svk_lat_glc_owc_tig_rom_hun_dgb_ind_ukr_tag_jpn_tml_kor_cze_bos_fbf_urd_mao_ita_hau_sun_cnt_alb_swt_arw_heb_fre_pol_mol_afr_qcu_dut_nor_eng_ewe_mlt_bul_wly_rus_bat_ben_lda_slo_xho_jav_tha_chh_knd_moo_dyu_uzb_krd_mcd_azi_ven_vie_sid_akn_tsw_zul	0.465008328658407	1.09736216365265	0.275316299574977
542	gam_ger_lda_krd_hau_sid_mlt_lat_tur_aze_igb_sun_tsw_ben_mcd_bsq_prs_sod_xho_mnd_slo_alb_dgb_lit_swt_dut_est_cic_dyu_fin_rus_tig_geo_eng_glc_spa_pol_owc_wly_swe_hun_ses_bat_cze_tag_jpn_tml_kor_fre_hin_swa_grk_ind_afr_heb_mly_cnt_bul_bam_ukr_anl_pan_por_mol_ctl_qcu_rom_arw_bos_zul_aeg_nor_chh_scr_jav_guj_ewe_ita_yor_mao_tha_amr_knd_akn_moo_azi_svk_urd_uzb_bem_vie_amh_tsn_ven_fbf	0.83812125334159	1.99842223830676	0.0485910054437298
543	heb_swe_ewe_eng_hau_amr_amh_ctl_uzb_tur_akn_mly_dgb_krd_alb_bsq_por_wly_cic_cnt_bos_rus_tsn_nor_tsw_svk_hun_xho_igb_fin_glc_tig_geo_ita_scr_ben_lat_chh_sid_dut_est_bam_tag_spa_mao_jpn_knd_kor_cze_lit_ses_arw_ind_fre_aeg_bat_mnd_hin_yor_bul_anl_rom_ukr_mcd_mol_qcu_pol_ger_guj_ven_gam_prs_mlt_slo_sun_pan_bem_grk_fbf_jav_tha_sod_tml_lda_swa_aze_afr_urd_azi_swt_vie_owc_dyu_moo_zul	0.276334451122935	0.650480859925843	0.516985454786321
544	anl_hin_tsw_prs_chh_owc_sid_por_azi_aze_akn_sun_moo_ukr_ita_bsq_fre_wly_bam_mnd_pol_mol_swa_lit_dyu_ben_est_xho_fbf_hun_guj_amr_geo_nor_slo_arw_rus_gam_mlt_alb_fin_tsn_mao_swe_tag_jpn_tml_kor_glc_mcd_bem_ger_mly_rom_tig_ind_cnt_scr_yor_bul_heb_bos_dut_svk_grk_qcu_ctl_afr_eng_igb_amh_lat_sod_pan_jav_urd_lda_cze_ewe_bat_tha_hau_knd_dgb_ven_uzb_krd_spa_tur_zul_vie_aeg_swt_cic_ses	-0.655069945962034	-1.56918559841025	0.120001012343764
545	sid_urd_dgb_afr_mlt_wly_amr_glc_tur_aze_tsn_bat_yor_arw_ger_bsq_ukr_sod_fbf_mnd_mcd_cze_cic_por_igb_dut_est_lda_bam_hun_ben_heb_geo_fre_rom_prs_bul_owc_aeg_scr_fin_tsw_mao_ctl_mly_jpn_tml_kor_nor_mol_ewe_rus_tag_krd_amh_jav_cnt_ita_bem_grk_gam_lat_pan_guj_swe_qcu_svk_eng_hin_swa_hau_alb_tig_lit_ind_slo_akn_spa_ses_sun_tha_chh_knd_swt_moo_azi_pol_bos_uzb_ven_vie_anl_dyu_zul_xho	-0.515728783128782	-1.22783713714606	0.222606728082735
546	owc_afr_swt_krd_amr_gam_chh_prs_tur_aze_zul_jav_tsn_svk_ger_bsq_ukr_aeg_moo_mnd_hin_glc_cic_guj_ses_grk_est_bem_ewe_hun_nor_amh_geo_rus_rom_urd_ita_tig_hau_cze_fin_dgb_mly_slo_ind_jpn_knd_kor_spa_eng_tsw_bul_mao_arw_sid_tag_cnt_por_lda_ben_mlt_scr_alb_lat_mol_qcu_lit_fre_dut_dyu_wly_bos_anl_mcd_bat_swe_akn_pol_yor_sun_tha_sod_tml_igb_fbf_uzb_ctl_pan_azi_swa_vie_heb_ven_bam_xho	0.192733119260614	0.453464159405156	0.65127087979713
547	chh_alb_xho_glc_owc_amr_mlt_grk_uzb_azi_igb_tag_dgb_spa_ctl_bsq_hin_tig_lda_mnd_svk_ita_bam_ger_cic_lit_hun_tsn_akn_fin_cze_sod_geo_bos_pol_scr_krd_wly_aeg_swe_est_ses_jav_bul_sun_jpn_knd_kor_rom_dut_bem_por_bat_urd_gam_mao_cnt_arw_tsw_slo_amh_ukr_ben_pan_eng_qcu_mol_guj_nor_moo_heb_fre_sid_afr_mly_rus_ewe_lat_dyu_ind_tha_hau_tml_swt_swa_tur_prs_mcd_aze_yor_vie_anl_ven_fbf_zul	-0.827947458542404	-1.99996737657573	0.0484208504122179
548	amh_lat_igb_pol_owc_amr_sid_arw_uzb_azi_ewe_mly_xho_ita_nor_bsq_grk_tig_bem_mnd_eng_bul_yor_rus_dgb_rom_hun_cic_zul_fin_swe_chh_geo_glc_scr_pan_ctl_anl_heb_mol_est_akn_tag_por_jav_jpn_knd_kor_bos_lit_dyu_spa_bat_ukr_hau_sun_cnt_alb_lda_hin_aeg_krd_prs_guj_ben_qcu_svk_fre_afr_swt_sod_slo_gam_mcd_mao_dut_ses_cze_bam_ind_tha_wly_tml_moo_tsn_tur_urd_ger_aze_fbf_vie_mlt_ven_tsw_swa	-0.240771279211961	-0.569375820549462	0.570473806558756
549	heb_swe_xho_scr_wly_aeg_sid_fre_tur_aze_cic_jav_igb_glc_pol_bsq_mcd_anl_moo_mnd_guj_ita_fbf_svk_zul_mol_est_tsw_swt_fin_bos_amr_geo_pan_rus_rom_krd_gam_owc_por_hun_ewe_ind_nor_sun_jpn_tml_kor_arw_slo_tsn_lat_tag_ukr_hau_bat_cnt_lit_ses_bul_sod_alb_dut_hin_cze_qcu_ger_eng_ben_akn_amh_urd_tig_spa_mly_prs_dgb_ctl_yor_mao_tha_chh_knd_bem_swa_uzb_afr_grk_azi_lda_vie_mlt_bam_ven_dyu	-0.30031648777578	-0.71021830025003	0.479345921621174
550	wly_bos_ewe_pan_mlt_sod_hau_dut_azi_aze_yor_bat_bem_scr_prs_bsq_pol_owc_cic_mnd_ger_guj_zul_ita_ven_mol_est_akn_bam_fin_slo_chh_geo_alb_grk_ctl_ben_amh_aeg_cze_hun_swa_jav_swe_mao_jpn_knd_kor_mcd_lit_dgb_urd_sun_afr_heb_tag_cnt_bul_swt_svk_amr_rus_hin_nor_spa_qcu_fre_krd_arw_fbf_anl_eng_gam_por_mly_ukr_moo_lat_igb_ind_tha_tig_tml_lda_dyu_uzb_rom_glc_tur_tsw_vie_sid_tsn_xho_ses	0.560488951425363	1.32353371447416	0.18890239114973
551	sod_ben_tsn_ctl_anl_mlt_aeg_afr_azi_uzb_yor_mao_ven_scr_arw_bsq_bul_sid_cic_mnd_slo_dut_akn_guj_lda_nor_est_dgb_fbf_fin_eng_hau_geo_por_hin_ita_spa_gam_heb_mol_hun_swa_mly_bos_sun_jpn_tml_kor_urd_mcd_bem_lat_jav_svk_tig_tag_cnt_lit_dyu_cze_chh_rom_swe_glc_alb_qcu_grk_ukr_fre_xho_owc_rus_amh_pan_bat_prs_ewe_ger_zul_ind_tha_wly_knd_ses_moo_tur_krd_pol_aze_tsw_vie_amr_igb_swt_bam	-0.63620586479359	-1.52587037875742	0.130435922982944
552	sid_krd_yor_mol_tig_hau_mlt_svk_azi_aze_dgb_ind_ses_nor_eng_bsq_ger_wly_akn_cnt_fre_rus_lda_prs_moo_afr_est_tsn_ven_fin_slo_heb_geo_arw_mcd_glc_bul_aeg_gam_hin_hun_ewe_sun_ctl_mly_jpn_knd_kor_dut_rom_swa_pan_bat_lat_amr_jav_mnd_ukr_bem_bos_amh_lit_cze_pol_ben_qcu_por_alb_grk_bam_anl_spa_sod_ita_tag_scr_zul_guj_fbf_mao_tha_chh_tml_xho_tsw_tur_urd_swe_uzb_cic_vie_owc_dyu_swt_igb	-0.0781925625483852	-0.184461621127353	0.854052975111167
553	heb_mol_zul_bos_aeg_sid_sod_glc_aze_azi_fbf_bat_tsw_mcd_por_bsq_pan_chh_dyu_cnt_cze_hin_tsn_afr_ewe_nor_est_swa_swt_fin_scr_amh_geo_ukr_eng_rus_krd_wly_anl_svk_hun_moo_jav_lit_sun_jpn_tml_kor_arw_pol_xho_lat_mao_rom_amr_mly_mnd_ctl_bem_swe_mlt_guj_bul_ita_dut_qcu_grk_ben_fre_ven_gam_alb_hau_spa_tag_prs_lda_slo_akn_ind_tha_owc_knd_igb_dgb_tur_ger_urd_uzb_bam_vie_tig_ses_cic_yor	0.0853016905179685	0.200706640035223	0.841366249907852
554	sod_krd_dgb_rom_gam_chh_mlt_cze_tur_aze_tsw_tag_swa_grk_spa_bsq_swe_wly_ewe_mnd_ger_bos_tsn_afr_bem_scr_fin_moo_yor_hun_glc_anl_geo_svk_alb_mcd_hin_hau_tig_eng_est_ses_bat_lat_mao_jpn_tml_kor_bul_prs_dyu_urd_mly_pan_amr_sun_cnt_ita_cic_rus_heb_fre_slo_guj_ctl_qcu_mol_pol_dut_fbf_aeg_ben_amh_lit_jav_nor_bam_ukr_zul_ind_tha_owc_knd_lda_xho_azi_por_arw_uzb_swt_vie_sid_ven_akn_igb	0.452093282626348	1.07069302520967	0.287078350999156
555	gam_ctl_yor_grk_wly_sid_anl_mol_azi_tur_lda_bat_tsn_prs_hin_bsq_ita_chh_ses_cnt_nor_pan_moo_arw_ven_slo_hun_bem_dyu_est_ger_aeg_geo_swe_afr_alb_lit_heb_tig_rom_fin_tsw_mao_ukr_sun_jpn_knd_kor_glc_eng_swa_rus_tag_bos_amr_mly_mnd_guj_swt_urd_owc_fre_lat_spa_svk_qcu_cze_mcd_por_akn_mlt_dut_hau_bul_ind_ben_dgb_pol_cic_jav_tha_sod_tml_igb_zul_aze_scr_krd_uzb_ewe_vie_amh_fbf_xho_bam	0.0892977188867164	0.210254221319078	0.833929220855249
556	sid_ita_tsw_ctl_tig_owc_anl_svk_aze_azi_zul_ind_swt_urd_scr_bsq_eng_mlt_igb_mnd_slo_por_lda_nor_bam_krd_est_yor_ewe_fin_fre_aeg_geo_bos_arw_grk_ukr_chh_gam_bul_hun_ses_tag_alb_mly_jpn_tml_kor_cze_mcd_cic_pol_sun_rom_amh_bat_cnt_guj_xho_hin_wly_glc_lat_mol_lit_qcu_spa_rus_pan_bem_heb_swe_sod_ger_mao_dut_dyu_prs_akn_jav_tha_hau_knd_tsn_swa_tur_ben_afr_uzb_moo_vie_amr_dgb_fbf_ven	-0.548064399983496	-1.30834185392203	0.193981720980864
557	heb_ukr_yor_mol_mlt_chh_amr_ger_azi_tur_dgb_ind_cic_afr_por_bsq_rus_owc_bam_mnd_krd_prs_bem_slo_swt_pan_hun_moo_ses_fin_lat_sod_geo_bos_swe_fre_glc_anl_tig_guj_est_ewe_bat_eng_mao_jpn_knd_kor_ita_mcd_akn_svk_mly_grk_gam_tag_cnt_spa_fbf_bul_wly_cze_pol_rom_ben_qcu_dut_hin_nor_lda_hau_arw_amh_lit_jav_alb_zul_scr_tsn_sun_tha_aeg_tml_tsw_igb_uzb_ctl_urd_aze_xho_vie_sid_swa_ven_dyu	-0.480331954529591	-1.14097292210112	0.256810782367096
558	amh_scr_moo_alb_sod_wly_sid_rus_aze_tur_igb_tag_akn_eng_nor_bsq_slo_amr_bem_mnd_ctl_bos_ewe_ben_dyu_hin_fin_dgb_swa_hun_por_gam_geo_bul_dut_cze_guj_aeg_owc_krd_est_swt_sun_fre_mao_jpn_tml_kor_lat_pol_yor_swe_bat_arw_chh_ind_cnt_grk_bam_afr_anl_rom_spa_mol_ukr_qcu_pan_mcd_lit_tsw_tig_prs_heb_urd_mly_ger_ses_svk_ven_jav_tha_hau_knd_cic_xho_azi_glc_ita_uzb_tsn_vie_mlt_lda_zul_fbf	0.0901437598855275	0.212469288232464	0.832205937694346
559	amh_ctl_xho_dut_aeg_sod_amr_nor_aze_tur_ses_mao_ewe_bos_hin_bsq_ben_chh_zul_cnt_rus_ukr_yor_ita_swt_spa_hun_lda_tsw_est_swe_heb_geo_scr_mol_arw_krd_owc_mlt_prs_fin_akn_tag_pol_mly_jpn_tml_kor_fre_afr_ven_cze_jav_urd_wly_bat_mnd_lit_swa_guj_anl_lat_slo_ger_mcd_qcu_eng_pan_bul_dgb_sid_rom_tig_glc_sun_alb_moo_grk_fbf_ind_tha_gam_knd_bam_tsn_azi_svk_por_uzb_dyu_vie_hau_igb_cic_bem	0.0906231629710637	0.213332976582032	0.831534224848932
560	wly_scr_cic_hin_heb_tig_mlt_dut_azi_tur_swa_sun_bem_pol_ben_bsq_mcd_sid_ewe_cnt_lat_bos_fbf_rom_yor_afr_est_zul_moo_hun_spa_gam_geo_cze_ger_alb_ita_chh_hau_nor_fin_akn_ind_grk_bat_jpn_tml_kor_ukr_fre_xho_rus_mao_lit_amh_tag_mnd_mol_tsw_arw_anl_por_svk_urd_glc_qcu_bul_prs_eng_lda_amr_ctl_aeg_guj_mly_slo_ven_swe_tsn_jav_tha_sod_knd_bam_swt_aze_krd_pan_uzb_igb_vie_owc_dgb_dyu_ses	0.595390365713582	1.40833028473427	0.162367599903739
561	tig_hin_bam_guj_sid_chh_owc_rom_aze_azi_xho_jav_swa_bul_alb_bsq_pan_heb_ewe_cnt_rus_mcd_moo_lat_akn_swe_est_dgb_tsw_hun_prs_amh_geo_svk_bos_krd_ben_anl_mlt_ctl_fin_bem_bat_cze_sun_jpn_knd_kor_slo_grk_yor_glc_ind_eng_amr_mly_mnd_urd_swt_ger_sod_afr_mol_fre_ukr_qcu_ita_dut_scr_lda_gam_por_wly_spa_tag_nor_tsn_lit_ven_mao_tha_aeg_tml_ses_igb_uzb_arw_pol_tur_zul_vie_hau_cic_dyu_fbf	-0.709088073317984	-1.70011306707362	0.0924518197786993
562	wly_lat_yor_dut_mlt_hau_chh_bul_tur_uzb_moo_jav_ven_swe_ctl_bsq_lit_tig_swa_mnd_fre_pol_dgb_afr_zul_ukr_fin_fbf_tsn_hun_slo_amr_geo_cze_nor_prs_por_sod_anl_ben_est_bam_bat_guj_mly_jpn_tml_kor_bos_glc_ses_spa_tag_rus_sid_ind_cnt_hin_bem_alb_owc_rom_grk_eng_mcd_qcu_scr_pan_mol_lda_gam_urd_aeg_krd_mao_ita_dyu_ger_swt_sun_tha_heb_knd_cic_xho_aze_arw_svk_azi_akn_vie_amh_ewe_igb_tsw	-0.514749772272368	-1.2257488076098	0.223388159345673
563	sod_prs_moo_bul_gam_sid_owc_slo_azi_aze_xho_tag_igb_pol_rus_bsq_ukr_anl_ewe_cnt_por_cze_bem_ita_fbf_glc_fin_yor_zul_est_ctl_hau_geo_rom_krd_grk_mcd_heb_chh_hin_hun_tsn_mao_pan_mly_jpn_tml_kor_dut_svk_akn_scr_bat_lat_amr_jav_mnd_bos_swa_fre_amh_ger_ben_alb_eng_qcu_mol_nor_swe_ses_wly_urd_tig_afr_sun_guj_swt_arw_dyu_ind_tha_mlt_knd_lda_tsw_uzb_spa_lit_tur_cic_vie_aeg_dgb_ven_bam	-0.365469054949144	-0.866783447043571	0.388291537099777
564	amh_pan_dgb_slo_sid_mlt_owc_mol_azi_uzb_ven_mao_tsw_cze_pol_bsq_ukr_tig_ses_cnt_ben_hin_akn_afr_cic_krd_est_swt_xho_hun_fre_heb_geo_swe_por_svk_glc_wly_chh_eng_fin_lda_sun_grk_bat_jpn_knd_kor_spa_lit_igb_rom_jav_bos_anl_mly_mnd_prs_yor_alb_sod_nor_arw_guj_rus_qcu_lat_ita_mcd_ewe_aeg_ctl_gam_scr_ind_ger_dyu_urd_bem_tag_tha_amr_tml_fbf_moo_tur_bul_dut_aze_swa_vie_hau_tsn_bam_zul	-0.400644302825455	-0.949996277548118	0.344576429078809
565	gam_pan_swt_swe_aeg_amr_anl_svk_aze_uzb_moo_mao_tsn_fre_urd_bsq_lat_heb_akn_cnt_alb_mcd_dyu_scr_ewe_mol_hun_cic_bem_est_rom_wly_geo_ukr_dut_afr_ctl_sid_amh_slo_fin_ven_ind_eng_mly_jpn_knd_kor_spa_ita_fbf_glc_tag_cze_sod_jav_mnd_lit_igb_prs_chh_bos_por_guj_ben_qcu_hin_arw_rus_lda_owc_krd_mlt_grk_bat_bul_tsw_pol_zul_sun_tha_hau_tml_swa_bam_azi_ger_nor_tur_xho_vie_tig_ses_yor_dgb	-0.0760920537092661	-0.179559630487049	0.857888943307665
566	hau_rom_fbf_por_amh_anl_gam_arw_aze_azi_dgb_ind_dyu_hin_prs_bsq_ukr_tig_igb_cnt_ctl_bul_yor_mcd_swt_pol_hun_ses_ewe_fin_ger_wly_geo_pan_ben_svk_bos_mlt_aeg_ita_est_tsw_mly_fre_tag_jpn_tml_kor_grk_eng_akn_glc_mao_dut_heb_sun_mnd_spa_tsn_alb_amr_swe_urd_slo_nor_qcu_guj_lat_cze_xho_chh_mol_sid_lit_jav_scr_swa_afr_ven_bat_tha_owc_knd_bam_moo_uzb_krd_rus_tur_zul_vie_sod_lda_bem_cic	-0.244923805063185	-0.580647835500243	0.562882228253286
567	amr_scr_yor_swe_heb_aeg_sod_mol_azi_tur_fbf_sun_igb_por_fre_bsq_ita_owc_xho_cnt_ger_mcd_tsn_slo_dgb_glc_hun_swt_cic_fin_pol_sid_geo_ben_bul_rus_grk_chh_tig_arw_est_tsw_tag_guj_jav_jpn_knd_kor_lit_lat_bam_nor_ind_urd_gam_mly_mnd_dut_lda_hin_anl_cze_eng_prs_svk_qcu_afr_krd_pan_dyu_amh_spa_wly_alb_bat_ukr_swa_bos_akn_mao_tha_hau_tml_ewe_zul_uzb_rom_ctl_aze_moo_vie_mlt_ven_ses_bem	-0.519294922481176	-1.23674232443827	0.2192968175125
568	amr_guj_lda_svk_sid_owc_tig_urd_uzb_azi_yor_jav_swt_swe_mcd_bsq_pan_mlt_igb_cnt_hin_ita_tsw_alb_ses_scr_hun_dgb_bam_est_dut_wly_geo_mol_prs_ctl_cze_sod_heb_eng_fin_moo_mly_ben_ind_jpn_tml_kor_glc_spa_ewe_bos_bat_rus_anl_sun_mnd_slo_tsn_ukr_amh_nor_grk_bul_krd_qcu_por_ger_rom_xho_chh_arw_aeg_lat_tag_fre_zul_afr_ven_mao_tha_gam_knd_swa_bem_aze_pol_lit_tur_dyu_vie_hau_akn_cic_fbf	-0.127502613734786	-0.300499859952741	0.764466629870218
569	sod_pol_zul_prs_amr_amh_hau_guj_tur_azi_xho_mly_dgb_cze_hin_bsq_krd_wly_moo_mnd_nor_slo_fbf_swe_ven_ger_hun_cic_swa_fin_eng_tig_geo_rus_glc_bos_ctl_gam_sid_lit_est_yor_mao_ben_jav_jpn_knd_kor_por_fre_tsn_mol_bat_afr_owc_ind_cnt_pan_swt_mcd_heb_scr_bul_dut_ukr_qcu_urd_alb_ita_akn_mlt_grk_aeg_svk_tag_spa_tsw_lat_igb_sun_tha_chh_tml_lda_dyu_aze_rom_arw_uzb_bem_vie_anl_ses_ewe_bam	0.853813529115842	2.03230230378982	0.0449750066388188
570	sid_slo_swt_fre_tig_heb_chh_ctl_aze_uzb_cic_mao_tsw_scr_hin_bsq_ita_gam_tsn_cnt_pol_cze_ven_krd_akn_swe_est_bam_swa_fin_grk_hau_geo_spa_ger_arw_urd_wly_owc_svk_hun_bem_sun_guj_mly_jpn_knd_kor_ben_lat_yor_bul_tag_dut_amr_jav_mnd_mcd_dyu_alb_sod_glc_lit_eng_afr_qcu_por_pan_rus_dgb_aeg_mol_amh_prs_ind_ukr_ses_nor_zul_bat_tha_mlt_tml_moo_xho_azi_bos_rom_tur_ewe_vie_anl_fbf_lda_igb	-0.3815470119206	-0.907889242149026	0.366283341956587
571	amh_mcd_zul_por_tig_mlt_heb_eng_uzb_tur_fbf_mly_yor_grk_spa_bsq_pol_sid_tsn_mnd_cze_afr_ven_svk_swa_ctl_fin_dgb_akn_est_scr_owc_geo_dut_rom_krd_glc_hau_sod_rus_hun_moo_bat_nor_sun_jpn_tml_kor_hin_guj_dyu_ben_mao_lit_amr_ind_cnt_ukr_lda_ger_wly_fre_urd_lat_bos_qcu_slo_ita_mol_igb_gam_arw_aeg_bul_tag_alb_bam_pan_ses_jav_tha_chh_knd_bem_xho_azi_swe_prs_aze_tsw_vie_anl_swt_ewe_cic	0.0865094521960089	0.203519395534834	0.839173744546485
572	heb_mcd_fbf_ben_amh_mlt_sid_grk_tur_azi_tsn_jav_ewe_dut_rom_bsq_hin_amr_ses_mnd_lat_slo_xho_krd_cic_rus_hun_akn_tsw_est_arw_aeg_geo_ukr_alb_scr_prs_owc_hau_fre_fin_zul_mao_cze_bat_jpn_tml_kor_ctl_swe_moo_spa_sun_ita_sod_mly_cnt_urd_dgb_mol_wly_nor_lit_svk_glc_qcu_eng_ger_por_ven_anl_bos_tig_bul_ind_guj_swt_pan_lda_tag_tha_gam_knd_bam_swa_uzb_afr_pol_aze_yor_vie_chh_bem_dyu_igb	-0.24423653894967	-0.57734424912246	0.565102019047041
573	mlt_lit_ewe_arw_amr_chh_sid_pan_uzb_aze_tsn_tag_bam_guj_urd_bsq_afr_hau_igb_mnd_rom_mcd_bem_scr_tsw_prs_fin_lda_cic_hun_krd_aeg_geo_spa_lat_grk_ctl_heb_owc_hin_est_moo_bat_rus_ind_jpn_tml_kor_fre_swe_fbf_por_jav_ben_amh_mly_cnt_svk_zul_ger_gam_bul_alb_cze_glc_qcu_pol_dut_bos_yor_tig_ukr_wly_ita_mao_mol_dyu_nor_xho_sun_tha_sod_knd_swa_swt_azi_slo_eng_tur_ses_vie_anl_dgb_akn_ven	-0.797830712107871	-1.92831812744669	0.0568658404269221
574	mlt_alb_igb_rus_sid_tig_amr_ger_tur_uzb_ven_bat_swa_mcd_rom_bsq_lat_owc_lda_mnd_scr_eng_dyu_ctl_swt_hin_fin_ewe_xho_hun_ita_amh_geo_dut_fre_arw_svk_gam_aeg_ben_est_ses_ind_prs_jav_jpn_knd_kor_pan_krd_yor_grk_tag_nor_chh_mly_cnt_swe_tsn_por_heb_bos_lit_pol_ukr_qcu_glc_guj_slo_akn_anl_cze_hau_afr_mao_bul_tsw_mol_cic_sun_tha_sod_tml_moo_zul_aze_spa_urd_azi_fbf_vie_wly_bam_bem_dgb	0.229640335166827	0.540690264056403	0.590013752421396
575	aeg_slo_ewe_prs_mlt_tig_amh_krd_uzb_tur_zul_mly_dgb_lat_bul_bsq_alb_amr_tsw_mnd_glc_spa_ven_arw_tsn_mol_hun_swt_dyu_fin_scr_anl_geo_ita_rom_ben_urd_wly_gam_fre_est_lda_bat_guj_mao_jpn_knd_kor_ukr_pol_ses_nor_sun_eng_sod_ind_cnt_por_yor_ctl_heb_swe_bos_svk_ger_qcu_pan_cze_lit_fbf_sid_dut_chh_grk_tag_rus_bem_mcd_akn_jav_tha_hau_tml_cic_bam_aze_afr_hin_azi_moo_vie_owc_igb_xho_swa	-0.190532762191831	-0.449760546860689	0.653929662139508
576	tig_afr_akn_swe_owc_mlt_gam_lit_tur_aze_ven_sun_igb_rom_ger_bsq_spa_wly_bam_cnt_prs_eng_ses_por_lda_guj_est_dyu_fbf_fin_pol_amr_geo_bos_rus_mcd_grk_hau_amh_cze_hun_dgb_tag_hin_bat_jpn_knd_kor_dut_ita_xho_lat_mao_nor_heb_mly_mnd_glc_zul_urd_aeg_bul_svk_slo_ukr_qcu_fre_mol_krd_ewe_chh_scr_anl_ctl_ind_pan_cic_arw_moo_jav_tha_sod_tml_swa_tsw_uzb_ben_alb_azi_swt_vie_sid_tsn_bem_yor	0.416114950921039	0.981340708729268	0.328970811822067
577	sid_alb_tsw_ger_amh_wly_hau_pan_tur_uzb_moo_jav_ses_scr_arw_bsq_por_tig_zul_cnt_spa_swe_lda_afr_dgb_urd_est_bam_swt_hun_slo_amr_geo_lat_ukr_nor_guj_aeg_owc_dut_fin_yor_bat_lit_tag_jpn_knd_kor_eng_krd_akn_glc_sun_grk_gam_ind_mnd_mcd_tsn_prs_chh_hin_mol_ben_bos_qcu_ctl_ita_cze_bem_sod_pol_mlt_rus_mly_svk_swa_fre_cic_mao_tha_heb_tml_ven_dyu_azi_rom_bul_aze_xho_vie_anl_ewe_fbf_igb	-0.891572998029356	-2.16098326226046	0.0332656227333554
578	amh_ita_swa_guj_chh_tig_hau_pol_azi_uzb_yor_mao_xho_hin_rom_bsq_alb_sod_igb_mnd_swe_svk_tsn_slo_dyu_por_fin_ewe_fbf_est_prs_mlt_geo_mol_fre_arw_cze_gam_owc_nor_hun_ven_ind_spa_sun_jpn_knd_kor_ger_afr_akn_lat_jav_pan_anl_bat_cnt_urd_ses_ben_sid_grk_krd_bul_mcd_qcu_bos_eng_glc_zul_wly_ctl_aeg_rus_tag_lit_bam_ukr_bem_mly_tha_heb_tml_tsw_moo_tur_scr_dut_aze_lda_vie_amr_dgb_swt_cic	-0.154593261261366	-0.36445755306757	0.716343751019928
579	hau_lat_dgb_bul_sod_wly_amr_hin_aze_tur_ses_sun_lda_swe_afr_bsq_ben_amh_ewe_mnd_por_glc_zul_krd_moo_mcd_fin_bem_bam_est_spa_owc_geo_rom_fre_ger_mol_chh_aeg_pol_hun_akn_jav_dut_tag_jpn_knd_kor_eng_cze_igb_urd_ind_guj_anl_bat_cnt_ukr_xho_slo_tig_bos_ctl_scr_alb_qcu_svk_ita_grk_swt_gam_nor_mlt_lit_mly_arw_ven_rus_swa_mao_tha_heb_tml_yor_tsn_uzb_pan_prs_azi_tsw_vie_sid_fbf_dyu_cic	-0.161083401083326	-0.379815513916607	0.704948340401102
580	sod_swe_lda_pan_aeg_anl_tig_ben_uzb_azi_dgb_jav_tsw_scr_svk_bsq_hin_hau_xho_mnd_afr_mcd_ven_arw_ewe_bos_est_cic_bem_hun_pol_heb_geo_alb_cze_por_nor_amh_amr_urd_fin_fbf_tag_prs_mao_jpn_tml_kor_mol_slo_akn_guj_ind_fre_mlt_sun_cnt_lit_moo_ukr_wly_spa_glc_rom_ita_qcu_dut_ger_krd_tsn_gam_rus_sid_grk_bat_ctl_swa_lat_swt_mly_tha_chh_knd_zul_ses_aze_eng_bul_tur_igb_vie_owc_bam_dyu_yor	-0.592359635210635	-1.41463487012776	0.160515019136569
581	anl_spa_moo_rom_wly_gam_hau_fre_uzb_aze_swa_mly_igb_eng_lat_bsq_rus_sod_bem_cnt_slo_pol_swt_urd_dgb_mol_fin_bam_ewe_hun_dut_owc_geo_nor_ben_mcd_bul_tig_mlt_ger_est_lda_sun_prs_tag_jpn_tml_kor_por_ita_akn_lit_jav_grk_sid_bat_mnd_alb_xho_hin_amh_scr_afr_arw_pan_qcu_glc_ukr_krd_fbf_heb_bos_chh_ctl_mao_cze_zul_guj_ven_ind_tha_aeg_knd_ses_tsw_azi_swe_svk_tur_cic_vie_amr_tsn_yor_dyu	-0.709425580928294	-1.70258225408762	0.0919865512354804
582	tig_slo_lda_guj_hau_sid_mlt_lat_tur_uzb_akn_mao_swt_urd_por_bsq_bos_gam_tsw_cnt_nor_pan_zul_afr_tsn_rom_hun_cic_ven_est_alb_wly_geo_svk_fre_ukr_mol_heb_chh_hin_fin_igb_ind_glc_mly_jpn_tml_kor_krd_cze_dyu_ita_bat_arw_sod_sun_mnd_ger_fbf_lit_amh_spa_prs_ctl_eng_qcu_dut_swe_ben_bam_anl_bul_aeg_grk_jav_mcd_moo_rus_ewe_tag_tha_amr_knd_bem_xho_aze_scr_pol_azi_ses_vie_owc_yor_dgb_swa	0.211688722668676	0.49881086164835	0.619090438226474
583	sid_rus_fbf_ukr_sod_heb_mlt_pan_azi_tur_moo_tag_swt_krd_slo_bsq_arw_gam_akn_mnd_guj_ctl_ewe_cze_bem_svk_fin_bam_cic_hun_fre_hau_geo_nor_hin_por_spa_aeg_amr_alb_est_ses_sun_swe_ind_jpn_tml_kor_rom_afr_xho_mcd_mao_dut_tig_jav_cnt_grk_tsn_ger_wly_ben_scr_lit_bos_qcu_ita_pol_eng_dgb_amh_mol_owc_lat_bat_urd_zul_prs_tsw_mly_tha_chh_knd_swa_lda_aze_bul_glc_uzb_igb_vie_anl_dyu_ven_yor	-1.18956055310603	-2.94423931912386	0.00408889575918814
584	mlt_bul_zul_urd_anl_sid_wly_rus_azi_aze_xho_tag_bam_grk_ukr_bsq_hin_amh_ses_mnd_lat_afr_akn_nor_ewe_ger_hun_ven_cic_fin_spa_gam_geo_lit_por_guj_dut_aeg_sod_glc_est_fbf_mao_mcd_jav_jpn_knd_kor_rom_ita_swt_alb_bat_krd_heb_mly_cnt_eng_dgb_swe_tig_fre_cze_prs_scr_qcu_arw_ben_slo_moo_amr_mol_chh_bos_ind_ctl_tsw_pol_swa_sun_tha_owc_tml_bem_tsn_tur_svk_pan_uzb_igb_vie_hau_lda_dyu_yor	-0.00773238342299677	-0.0182156623294967	0.985505831101558
585	chh_arw_cic_pan_heb_anl_tig_lat_tur_azi_fbf_sun_bam_por_afr_bsq_hin_sod_swt_cnt_nor_glc_ewe_scr_ses_urd_hun_akn_tsw_fin_ita_aeg_geo_bul_ukr_cze_spa_sid_hau_mol_est_bem_bat_fre_tag_jpn_knd_kor_lit_bos_ven_pol_mly_ger_owc_ind_mnd_guj_xho_rom_wly_prs_dut_slo_eng_qcu_ben_swe_rus_yor_mlt_alb_amr_grk_jav_krd_swa_ctl_tsn_mao_tha_amh_tml_dyu_dgb_aze_mcd_svk_uzb_lda_vie_gam_igb_zul_moo	-0.016860257476556	-0.0397005755558473	0.968416945461744
586	anl_lat_yor_fre_chh_aeg_heb_nor_azi_tur_dgb_tag_bam_pol_bos_bsq_rus_amr_dyu_mnd_arw_spa_zul_por_bem_alb_est_ven_tsn_hun_rom_hau_geo_scr_glc_ita_grk_sod_gam_ben_fin_ewe_ind_krd_mao_jpn_knd_kor_pan_mcd_akn_swe_mly_bul_owc_jav_cnt_cze_swt_afr_wly_hin_mol_guj_slo_qcu_ger_ukr_lit_fbf_sid_prs_tig_urd_sun_svk_tsw_dut_igb_bat_tha_mlt_tml_cic_xho_aze_eng_ctl_uzb_moo_vie_amh_swa_lda_ses	-1.04090541111971	-2.54196408354127	0.012676647602023
587	aeg_ben_ven_grk_amh_sid_mlt_ger_tur_aze_igb_ind_ses_pan_krd_bsq_ctl_amr_tsw_cnt_pol_rom_dyu_urd_cic_scr_est_swt_swa_hun_rus_tig_geo_lat_nor_hin_mcd_wly_hau_por_fin_dgb_jav_lit_sun_jpn_tml_kor_bos_afr_moo_spa_mly_guj_owc_tag_mnd_svk_yor_mol_gam_cze_bul_eng_alb_qcu_slo_dut_prs_ewe_anl_glc_chh_fre_bat_swe_tsn_ukr_zul_mao_tha_heb_knd_akn_bem_uzb_arw_ita_azi_lda_vie_sod_bam_fbf_xho	-0.311888949655487	-0.737380256975426	0.462747506226465
588	wly_ita_lda_cze_gam_owc_mlt_alb_azi_tur_moo_jav_bam_ukr_fre_bsq_svk_heb_dyu_cnt_rus_mol_akn_scr_igb_swe_est_swt_swa_fin_rom_anl_geo_bos_bul_hin_lit_chh_hau_urd_hun_tsw_tag_pan_mly_jpn_tml_kor_prs_nor_yor_arw_sun_ctl_aeg_mao_mnd_glc_bem_slo_amr_afr_ger_ben_guj_qcu_lat_mcd_pol_dgb_tig_grk_sod_spa_bat_por_fbf_dut_ewe_ind_tha_amh_knd_ven_ses_aze_eng_krd_uzb_tsn_vie_sid_cic_xho_zul	0.208832417876633	0.491419154310178	0.624287810458405
589	sid_svk_cic_ita_heb_amr_wly_nor_azi_tur_ven_bat_bam_lat_arw_bsq_ben_gam_dgb_cnt_bos_bul_yor_glc_ewe_prs_fin_zul_dyu_est_mcd_tig_geo_rus_grk_eng_cze_owc_hau_krd_hun_xho_jav_slo_sun_jpn_knd_kor_pan_guj_moo_swe_tag_spa_chh_mly_mnd_ukr_ses_dut_mlt_ger_mol_pol_scr_qcu_ctl_afr_rom_swa_amh_alb_aeg_hin_mao_urd_akn_lit_tsn_ind_tha_sod_tml_swt_igb_uzb_por_fre_aze_lda_vie_anl_fbf_bem_tsw	0.291577358026239	0.686410589351601	0.494162086081696
590	gam_ctl_lda_slo_amr_tig_chh_scr_azi_tur_ewe_mly_ses_ukr_glc_bsq_afr_mlt_igb_mnd_mol_swe_swt_cze_bem_fre_est_yor_zul_hun_por_sod_geo_nor_hin_ger_mcd_wly_sid_krd_fin_tsw_bat_rom_tag_jpn_tml_kor_lit_svk_cic_pan_jav_bul_aeg_mao_cnt_grk_bam_rus_amh_dut_ben_prs_guj_qcu_bos_eng_urd_tsn_anl_spa_heb_ita_ind_alb_fbf_pol_dgb_sun_tha_owc_knd_ven_xho_aze_lat_arw_uzb_akn_vie_hau_dyu_swa_moo	0.62738224109598	1.48330547677053	0.141374382976855
591	heb_ita_fbf_prs_aeg_sod_amr_ben_azi_uzb_ses_mao_tsw_lit_bos_bsq_hin_hau_swt_cnt_mol_svk_dyu_nor_ewe_grk_fin_zul_moo_hun_ger_sid_geo_slo_scr_pan_guj_mlt_amh_glc_est_yor_jav_arw_tag_jpn_tml_kor_rom_rus_cic_alb_mly_spa_gam_ind_mnd_dut_igb_krd_owc_por_swe_pol_ukr_qcu_fre_lat_mcd_bem_anl_cze_wly_bul_sun_eng_tsn_ctl_akn_bat_tha_tig_knd_bam_lda_tur_urd_afr_aze_dgb_vie_chh_swa_xho_ven	-0.1504116252143	-0.354994057236641	0.723397840599147
592	sid_cze_bam_krd_aeg_owc_mlt_alb_tur_azi_swa_sun_xho_scr_spa_bsq_glc_amh_ven_mnd_arw_prs_dyu_bul_igb_ctl_fin_zul_swt_est_pol_tig_geo_rus_svk_swe_guj_amr_gam_bos_hun_tsw_mly_lat_mao_jpn_knd_kor_dut_urd_yor_ger_bat_eng_anl_tag_cnt_pan_ewe_fre_heb_afr_mcd_slo_ukr_qcu_rom_nor_por_moo_sod_ita_hau_grk_ind_ben_lda_lit_tsn_jav_tha_chh_tml_cic_akn_aze_hin_mol_uzb_bem_vie_wly_dgb_fbf_ses	1.06990975069852	2.57322938357341	0.0116569608649914
593	tig_dut_moo_urd_sid_chh_heb_rus_aze_uzb_tsn_mly_swa_lat_por_bsq_spa_amh_ses_mnd_bos_fre_yor_cze_ewe_arw_est_dgb_lda_hun_grk_aeg_geo_pol_alb_svk_scr_gam_anl_slo_fin_akn_mao_prs_jav_jpn_tml_kor_mol_bul_swt_krd_ind_nor_owc_tag_cnt_swe_zul_ben_hau_hin_glc_guj_ita_qcu_eng_ukr_pan_igb_amr_ctl_wly_rom_bat_ger_tsw_afr_ven_sun_tha_sod_knd_cic_xho_azi_lit_mcd_tur_fbf_vie_mlt_dyu_bam_bem	-0.595520175010077	-1.42086266285724	0.158700984233568
594	gam_lat_cic_spa_chh_owc_amh_urd_tur_aze_ses_tag_yor_pan_mcd_bsq_ben_mlt_fbf_mnd_grk_mol_xho_nor_ven_lit_est_ewe_swa_fin_ger_wly_geo_rus_swe_scr_ctl_aeg_sid_ita_hun_dgb_sun_fre_ind_jpn_knd_kor_por_afr_igb_rom_bat_prs_amr_mly_cnt_pol_dyu_krd_anl_alb_bul_bos_ukr_qcu_glc_dut_slo_tsw_heb_svk_tig_guj_mao_eng_swt_arw_lda_jav_tha_sod_tml_bem_tsn_uzb_cze_hin_azi_bam_vie_hau_moo_akn_zul	0.568365892400173	1.34950798522067	0.180449892196912
595	anl_hin_bem_ben_sid_aeg_chh_dut_aze_uzb_dyu_ind_ven_urd_cze_bsq_ctl_gam_xho_mnd_krd_eng_zul_ita_yor_svk_hun_ses_moo_est_mol_wly_geo_pan_rus_mcd_por_amh_mlt_pol_fin_swa_tag_bul_bat_jpn_tml_kor_glc_lat_akn_prs_jav_rom_sod_mao_cnt_alb_cic_arw_tig_nor_fre_swe_ger_qcu_guj_afr_grk_bam_hau_slo_heb_spa_sun_scr_igb_lit_ewe_mly_tha_owc_knd_lda_swt_tur_bos_ukr_azi_dgb_vie_amr_fbf_tsw_tsn	-0.338427846304864	-0.800624190700211	0.425389827462777
596	chh_ctl_moo_ita_amh_owc_heb_fre_tur_uzb_fbf_sun_igb_spa_glc_bsq_nor_aeg_akn_mnd_urd_slo_bem_mcd_yor_ger_fin_ses_xho_hun_hin_gam_geo_cze_arw_bul_ukr_sod_mlt_lit_est_tsw_ind_grk_mao_jpn_tml_kor_pan_alb_swa_prs_bat_afr_sid_mly_cnt_ben_swt_guj_amr_dut_pol_por_rom_qcu_krd_mol_eng_dgb_hau_scr_wly_bos_jav_lat_zul_swe_dyu_tag_tha_tig_knd_cic_ven_aze_svk_rus_azi_lda_vie_anl_tsn_bam_ewe	-0.768085986821079	-1.8508782477916	0.0673611996135032
597	wly_afr_ewe_svk_chh_anl_owc_rom_tur_aze_zul_bat_cic_spa_nor_bsq_swe_heb_tsn_mnd_cze_prs_igb_ita_moo_mcd_est_swa_dyu_fin_pan_sid_geo_fre_pol_guj_mol_sod_amr_ben_hun_ses_mao_bul_mly_jpn_knd_kor_slo_ukr_swt_eng_jav_lit_mlt_tag_cnt_alb_akn_lat_aeg_ger_por_glc_urd_qcu_bos_arw_dut_bem_gam_hin_tig_krd_ind_ctl_xho_rus_bam_sun_tha_amh_tml_ven_lda_uzb_scr_grk_azi_fbf_vie_hau_dgb_yor_tsw	-0.168906496475065	-0.398377216481608	0.691265274270239
598	hau_prs_fbf_grk_aeg_chh_owc_fre_uzb_azi_tsn_bat_bem_lat_lit_bsq_dut_amh_tsw_mnd_swe_ger_swa_eng_dgb_mol_est_yor_akn_hun_cze_sod_geo_urd_rus_bos_ben_wly_tig_hin_fin_ses_tag_mcd_mao_jpn_knd_kor_slo_spa_moo_afr_jav_guj_gam_mly_cnt_pan_bam_krd_anl_por_ukr_svk_rom_qcu_bul_alb_arw_igb_heb_pol_amr_nor_sun_ctl_cic_ita_dyu_ind_tha_sid_tml_zul_swt_tur_scr_glc_aze_ven_vie_mlt_xho_ewe_lda	0.566265984465253	1.34013152877066	0.18346762414738
599	amr_svk_lda_alb_sid_sod_chh_lit_azi_aze_bam_bat_zul_cze_afr_bsq_por_anl_xho_mnd_eng_urd_dgb_pan_tsn_krd_est_yor_tsw_fin_fre_mlt_geo_mol_spa_ger_dut_tig_amh_guj_hun_ewe_jav_swe_ind_jpn_tml_kor_lat_ita_ven_nor_tag_glc_wly_mao_cnt_arw_swa_slo_gam_rom_ukr_bos_ctl_qcu_prs_pol_ben_bem_heb_scr_owc_mcd_sun_bul_cic_hin_akn_mly_tha_hau_knd_ses_dyu_tur_grk_rus_uzb_swt_vie_aeg_fbf_igb_moo	-0.770852949634208	-1.85387534233973	0.0669267643553319
600	sod_cze_ewe_slo_gam_anl_aeg_swe_tur_aze_lda_mao_xho_fre_ukr_bsq_dut_hau_ses_mnd_prs_lit_akn_rus_bem_eng_fin_yor_fbf_est_ben_amh_geo_ger_bul_bos_pan_sid_amr_hin_hun_tsw_sun_arw_tag_jpn_knd_kor_svk_guj_cic_ita_jav_krd_tig_ind_cnt_ctl_bam_alb_chh_grk_glc_pol_mol_qcu_scr_nor_urd_ven_mlt_lat_owc_por_bat_spa_swa_mcd_swt_mly_tha_heb_tml_zul_dyu_uzb_rom_afr_azi_dgb_vie_wly_moo_tsn_igb	-1.35365978540896	-3.39106993352957	0.00102353326169468
601	aeg_ger_fbf_lit_sid_anl_chh_cze_uzb_azi_yor_bat_bam_pol_urd_bsq_mol_tig_tsn_mnd_hin_scr_bem_fre_lda_slo_hun_dgb_dyu_fin_spa_owc_geo_rom_grk_ben_bul_sod_gam_afr_est_swt_ind_lat_sun_jpn_tml_kor_svk_krd_cic_mcd_jav_arw_heb_mly_cnt_dut_igb_alb_mlt_nor_ita_por_guj_qcu_eng_prs_rus_zul_amh_ukr_amr_pan_mao_glc_ewe_swe_tsw_tag_tha_wly_knd_ven_xho_aze_ctl_bos_tur_swa_vie_hau_akn_moo_ses	-0.746948365402884	-1.79997310499849	0.075107315802027
602	heb_ukr_dyu_prs_aeg_sid_chh_por_aze_tur_yor_sun_akn_pan_bul_bsq_swe_wly_ses_mnd_guj_spa_zul_rus_cic_krd_hun_tsn_ven_fin_svk_tig_geo_ctl_ita_dut_ben_amh_hau_bos_est_igb_ind_eng_jav_jpn_knd_kor_fre_cze_xho_mcd_bat_afr_sod_mly_cnt_grk_fbf_hin_anl_rom_lat_glc_scr_qcu_arw_ger_alb_swa_owc_lit_amr_nor_mao_pol_lda_slo_bem_tag_tha_mlt_tml_tsw_moo_azi_mol_urd_uzb_swt_vie_gam_ewe_bam_dgb	-0.182113620585522	-0.429390764894368	0.668632024127159
603	aeg_arw_akn_guj_amh_owc_heb_scr_azi_uzb_ven_sun_cic_dut_afr_bsq_prs_chh_tsn_cnt_por_ger_fbf_cze_dyu_spa_fin_swt_bam_hun_hin_amr_geo_lit_nor_eng_lat_sod_hau_mol_est_bem_mao_krd_tag_jpn_knd_kor_fre_pol_ewe_rus_ind_rom_mlt_jav_mnd_ukr_zul_ctl_anl_alb_urd_pan_glc_qcu_mcd_grk_swe_moo_tig_ita_sid_bos_bat_bul_tsw_svk_ses_mly_tha_wly_tml_xho_yor_aze_slo_ben_tur_swa_vie_gam_igb_lda_dgb	-0.635598632584527	-1.51928050433313	0.132084379706923
604	aeg_svk_swt_glc_tig_mlt_sid_ctl_tur_azi_dgb_mly_lda_bos_krd_bsq_rom_gam_bem_mnd_por_scr_swa_prs_moo_slo_hun_ses_tsw_fin_eng_amr_geo_mol_cze_ita_lit_heb_hau_arw_est_fbf_ind_afr_sun_jpn_tml_kor_alb_ger_ewe_pan_bat_ukr_amh_jav_cnt_hin_cic_grk_wly_urd_nor_rus_ben_qcu_dut_guj_pol_bam_chh_fre_sod_spa_tag_swe_zul_bul_akn_mao_tha_owc_knd_igb_ven_uzb_mcd_lat_aze_dyu_vie_anl_tsn_yor_xho	-0.80091062583046	-1.93053144102546	0.0565874314214925
605	heb_ben_akn_ctl_tig_owc_amr_por_aze_tur_ewe_mly_dyu_hin_bul_bsq_dut_aeg_igb_cnt_ita_pol_zul_ger_ses_slo_hun_swt_swa_fin_ukr_anl_geo_arw_scr_mol_fre_mlt_sid_eng_est_xho_bat_rom_ind_jpn_tml_kor_grk_krd_tsn_mcd_sun_nor_amh_mao_mnd_bos_bam_rus_chh_glc_cze_urd_swe_qcu_pan_spa_lat_bem_sod_afr_gam_prs_jav_guj_ven_svk_fbf_tag_tha_wly_knd_cic_lda_uzb_lit_alb_azi_tsw_vie_hau_yor_dgb_moo	-0.946965496412022	-2.30340552057392	0.0234843918404837
606	hau_arw_bem_bul_mlt_gam_tig_cze_uzb_azi_lda_bat_yor_lit_por_bsq_ctl_heb_tsw_mnd_svk_guj_xho_nor_akn_grk_fin_moo_cic_est_afr_amh_geo_rus_ben_hin_ukr_owc_amr_swe_hun_ses_sun_pol_mly_jpn_knd_kor_bos_urd_swt_rom_ind_pan_sod_mao_cnt_lat_ven_scr_anl_slo_prs_dut_eng_qcu_spa_ita_ger_dyu_wly_krd_aeg_mcd_jav_glc_dgb_alb_ewe_tag_tha_chh_tml_bam_tsn_tur_fre_mol_aze_igb_vie_sid_swa_fbf_zul	-0.274860625407603	-0.649815917792562	0.517413010892294
607	wly_guj_xho_bul_mlt_gam_heb_glc_aze_uzb_swt_sun_tsn_dut_eng_bsq_pol_aeg_tsw_cnt_lat_mcd_ewe_ita_dyu_fre_hun_swa_lda_fin_urd_amh_geo_prs_rus_afr_nor_owc_tig_krd_est_zul_bat_rom_ind_jpn_knd_kor_hin_ger_bem_pan_tag_arw_anl_mao_mnd_svk_ses_grk_hau_slo_cze_scr_por_qcu_swe_alb_mol_akn_sid_ctl_sod_spa_mly_lit_yor_bos_moo_jav_tha_chh_tml_fbf_ven_azi_ben_ukr_tur_cic_vie_amr_bam_dgb_igb	-0.102985873501031	-0.24273049194042	0.808748714826204
608	mlt_slo_xho_ger_tig_amh_anl_fre_azi_uzb_tsn_bat_bam_rus_bul_bsq_mol_hau_zul_cnt_cze_arw_swa_nor_dyu_krd_hun_tsw_igb_fin_pol_sod_geo_spa_lat_ben_glc_amr_gam_hin_est_moo_mly_alb_jav_jpn_tml_kor_afr_eng_cic_ctl_sun_ita_owc_mao_mnd_prs_yor_svk_sid_ukr_grk_mcd_bos_qcu_rom_dut_pan_ses_wly_scr_chh_guj_ind_lit_bem_swe_lda_tag_tha_heb_knd_akn_ven_aze_por_urd_tur_fbf_vie_aeg_dgb_ewe_swt	-1.3709533417128	-3.43768023299155	0.000879321934681812
609	owc_scr_xho_urd_gam_sid_sod_alb_uzb_tur_zul_sun_lda_bos_por_bsq_glc_hau_ses_mnd_ger_nor_tsn_eng_igb_ita_fin_dgb_dyu_est_prs_amr_geo_mcd_dut_fre_swe_heb_wly_pol_hun_bem_jav_krd_mly_jpn_knd_kor_bul_rus_moo_ben_mao_rom_chh_tag_cnt_grk_yor_pan_tig_guj_spa_lit_mol_qcu_arw_lat_hin_swa_anl_cze_mlt_slo_bat_ukr_swt_afr_bam_ind_tha_aeg_tml_cic_akn_aze_svk_ctl_azi_tsw_vie_amh_ewe_fbf_ven	0.0189118415379636	0.0445583902569332	0.964554844826883
610	mlt_mol_yor_bul_hau_heb_sod_bos_aze_azi_dyu_tag_ses_por_nor_bsq_afr_amr_lda_mnd_ctl_grk_akn_ita_igb_alb_hun_zul_swa_fin_urd_gam_geo_guj_pan_dut_glc_tig_anl_spa_est_ewe_mao_ben_jav_jpn_knd_kor_arw_pol_dgb_eng_bat_ger_owc_mly_cnt_slo_tsn_cze_aeg_scr_lat_hin_rus_qcu_svk_fre_lit_bem_chh_swe_amh_mcd_ind_prs_moo_rom_cic_sun_tha_wly_tml_fbf_ven_uzb_krd_ukr_tur_swt_vie_sid_bam_tsw_xho	-0.306423612309507	-0.724260031800863	0.470724198314786
611	heb_prs_fbf_spa_amh_sod_tig_pol_tur_azi_cic_mao_bem_dut_svk_bsq_glc_sid_swa_cnt_mol_mcd_ven_arw_moo_ctl_hun_igb_dyu_fin_eng_amr_geo_lat_alb_slo_grk_aeg_chh_ukr_est_zul_mly_rus_ind_jpn_tml_kor_lit_rom_lda_nor_bat_hin_mlt_sun_mnd_afr_akn_urd_hau_bos_por_krd_ger_qcu_cze_guj_ben_tsn_owc_ita_wly_scr_tag_bul_yor_fre_dgb_jav_tha_anl_knd_swt_bam_uzb_swe_pan_aze_ses_vie_gam_ewe_tsw_xho	-0.150176086951839	-0.354434186937416	0.723815924077975
612	anl_spa_ewe_ctl_sod_heb_hau_alb_azi_uzb_swa_sun_fbf_pol_lit_bsq_por_chh_tsn_cnt_dut_scr_moo_swe_cic_ukr_hun_igb_bam_fin_bul_sid_geo_eng_prs_svk_lat_owc_tig_nor_est_yor_mly_grk_tag_jpn_tml_kor_guj_krd_akn_urd_bat_pan_amh_mao_mnd_ger_zul_hin_amr_fre_rus_arw_mcd_qcu_mol_slo_glc_dgb_aeg_afr_mlt_ben_jav_bos_tsw_cze_ven_ind_tha_wly_knd_lda_dyu_aze_rom_ita_tur_bem_vie_gam_ses_xho_swt	0.214080112380495	0.503841259760824	0.615564399556991
613	aeg_mol_cic_prs_hau_sod_owc_nor_uzb_azi_fbf_mly_tsw_krd_pan_bsq_ben_amr_zul_cnt_spa_ukr_bam_mcd_dyu_lit_hun_dgb_akn_est_arw_mlt_geo_swe_bul_hin_alb_amh_sid_fre_fin_ven_jav_ctl_ind_jpn_tml_kor_scr_afr_xho_guj_tag_urd_wly_mao_mnd_rom_swa_ita_gam_cze_rus_grk_lat_qcu_svk_slo_pol_moo_heb_ger_anl_por_bat_bos_tsn_dut_yor_sun_tha_chh_knd_ses_swt_aze_eng_glc_tur_lda_vie_tig_igb_bem_ewe	-0.295102598637045	-0.697968774663126	0.486938193603623
614	sod_por_bam_pan_hau_amr_wly_arw_tur_aze_cic_sun_zul_scr_slo_bsq_spa_gam_swt_cnt_lit_ita_xho_ger_lda_cze_est_swa_ven_fin_eng_chh_geo_afr_mol_guj_glc_amh_owc_dut_hun_moo_mao_swe_mly_jpn_tml_kor_grk_urd_tsw_hin_jav_prs_aeg_tag_mnd_alb_dgb_fre_mlt_lat_pol_rom_mcd_qcu_bos_krd_bul_dyu_heb_ukr_sid_svk_ind_ctl_bem_rus_yor_bat_tha_anl_knd_tsn_ses_azi_nor_ben_uzb_ewe_vie_tig_akn_fbf_igb	-0.0184759790183705	-0.0435001312885207	0.965396121960206
615	mlt_ukr_xho_eng_anl_aeg_hau_scr_tur_aze_yor_jav_cic_ctl_pol_bsq_por_gam_akn_cnt_guj_afr_ven_prs_tsn_fre_fin_swt_dyu_hun_rom_wly_geo_rus_glc_pan_lat_amh_tig_ita_est_bem_sun_alb_mao_jpn_tml_kor_bos_ben_swa_urd_bat_svk_sid_tag_mnd_cze_tsw_mol_owc_krd_ger_grk_nor_qcu_lit_arw_bul_ewe_chh_spa_sod_slo_mly_hin_bam_dut_lda_ind_tha_heb_knd_fbf_zul_azi_mcd_swe_uzb_moo_vie_amr_igb_dgb_ses	-0.084633965210459	-0.199292064102644	0.842469366745122
616	amr_swe_akn_nor_chh_anl_sid_ger_uzb_tur_swa_bat_ses_ukr_spa_bsq_hin_wly_dyu_mnd_mcd_guj_fbf_rus_lda_mol_fin_ven_yor_est_bul_sod_geo_rom_prs_urd_ctl_amh_tig_slo_hun_tsw_sun_eng_mao_jpn_tml_kor_fre_krd_swt_lat_tag_scr_hau_jav_cnt_bos_igb_arw_mlt_ben_pol_cze_dut_qcu_lit_grk_pan_xho_heb_alb_aeg_ita_ind_svk_ewe_afr_zul_mly_tha_owc_knd_cic_bam_azi_glc_por_aze_moo_vie_gam_dgb_tsn_bem	0.142559195878587	0.335424318318324	0.738060498813106
617	gam_fre_zul_ben_chh_heb_sid_mol_azi_aze_fbf_jav_ses_por_rom_bsq_lat_anl_akn_mnd_dut_swe_dgb_krd_ven_prs_est_swa_xho_fin_lit_owc_geo_slo_svk_ukr_ger_amr_wly_bos_hun_moo_mao_eng_bat_jpn_knd_kor_grk_alb_swt_pol_sun_arw_hau_tag_cnt_cze_bam_bul_mlt_glc_rus_pan_urd_qcu_mcd_guj_ctl_ewe_tig_scr_sod_afr_ind_spa_yor_ita_igb_mly_tha_amh_tml_tsn_bem_tur_nor_hin_uzb_tsw_vie_aeg_dyu_cic_lda	-0.592267354189252	-1.41485260017871	0.160451331097144
618	sid_ctl_dgb_por_wly_owc_amh_pol_tur_aze_dyu_sun_yor_ukr_hin_bsq_lit_hau_ewe_mnd_nor_grk_lda_rom_ven_krd_hun_ses_xho_est_pan_anl_geo_eng_bul_ger_cze_tig_amr_guj_fin_akn_mao_bos_ind_jpn_tml_kor_prs_ita_zul_glc_tag_scr_sod_bat_cnt_slo_igb_mcd_gam_dut_fre_urd_svk_qcu_swe_spa_alb_bam_mlt_arw_heb_mol_mly_afr_fbf_ben_bem_jav_tha_chh_knd_moo_swa_uzb_lat_rus_azi_cic_vie_aeg_tsw_swt_tsn	-0.219463475411685	-0.518964485396024	0.605018278178294
619	anl_spa_ewe_mol_sid_aeg_amh_fre_aze_tur_fbf_mly_dyu_pan_guj_bsq_lat_mlt_ses_cnt_ukr_krd_xho_nor_bem_grk_hun_igb_bam_est_eng_tig_geo_ben_hin_mcd_dut_gam_heb_por_fin_ven_sun_cze_mao_jpn_knd_kor_glc_bos_cic_urd_tag_rom_wly_jav_mnd_afr_zul_bul_owc_alb_lit_rus_slo_qcu_ctl_prs_ita_tsw_sod_svk_amr_scr_ind_ger_swa_swe_tsn_bat_tha_hau_tml_akn_swt_uzb_arw_pol_azi_dgb_vie_chh_lda_yor_moo	-0.769835070565894	-1.85093590815641	0.0673528194258689
620	heb_rus_bem_bos_aeg_mlt_hau_grk_azi_tur_moo_sun_zul_mcd_mol_bsq_alb_owc_swa_mnd_spa_bul_lda_urd_tsw_arw_est_akn_ses_hun_cze_wly_geo_dut_lat_ukr_slo_amh_chh_swe_fin_fbf_bat_prs_ind_jpn_knd_kor_lit_hin_cic_nor_tag_afr_amr_jav_cnt_krd_bam_eng_gam_ger_glc_guj_rom_qcu_ita_por_ben_xho_anl_fre_sod_ctl_mao_pol_dyu_svk_dgb_mly_tha_sid_tml_swt_tsn_uzb_scr_pan_aze_ewe_vie_tig_yor_igb_ven	0.512139684016422	1.21086744462883	0.229014394324043
621	chh_prs_dgb_grk_wly_amr_heb_krd_tur_uzb_ewe_mao_cic_dut_por_bsq_arw_aeg_yor_cnt_rom_lat_ses_pol_xho_cze_hun_bam_zul_est_swe_anl_geo_guj_rus_mcd_ita_mlt_hau_alb_fin_tsw_mly_scr_jav_jpn_tml_kor_pan_glc_moo_mol_bat_hin_amh_sun_mnd_nor_tsn_ukr_sod_bos_ctl_spa_bul_qcu_eng_lit_fre_igb_sid_svk_gam_slo_ind_afr_ven_ger_dyu_tag_tha_tig_knd_swa_bem_aze_ben_urd_azi_lda_vie_owc_fbf_akn_swt	-1.17605829712793	-2.89523116705628	0.00472148538741333
622	sod_grk_lda_krd_wly_mlt_chh_swe_azi_tur_swa_mao_ses_mcd_slo_bsq_alb_heb_swt_mnd_hin_bos_ewe_prs_fbf_lit_fin_akn_cic_est_bul_hau_geo_guj_afr_rus_fre_anl_aeg_nor_hun_dyu_jav_ukr_tag_jpn_knd_kor_ita_arw_moo_spa_mly_ger_tig_sun_cnt_glc_zul_lat_amr_dut_pan_scr_rom_qcu_mol_ctl_ben_tsw_sid_por_amh_svk_ind_cze_bam_urd_yor_bat_tha_gam_tml_tsn_xho_uzb_eng_pol_aze_bem_vie_owc_dgb_igb_ven	-0.24066947557134	-0.56911594416711	0.570649413575138
623	heb_bul_fbf_alb_aeg_gam_sod_pan_tur_azi_cic_tag_swt_rus_glc_bsq_grk_amr_yor_mnd_lat_por_bam_ben_xho_ukr_est_tsn_lda_hun_lit_owc_geo_guj_krd_spa_slo_sid_amh_hin_fin_dgb_jav_ger_ind_jpn_tml_kor_rom_nor_ewe_swe_mao_mcd_tig_mly_cnt_arw_igb_prs_wly_eng_cze_dut_svk_qcu_ctl_mol_urd_moo_anl_pol_chh_fre_bat_scr_dyu_bos_bem_sun_tha_hau_knd_ven_tsw_uzb_ita_afr_aze_zul_vie_mlt_ses_akn_swa	-0.240943694010828	-0.5690309355889	0.57070686234565
624	sid_krd_igb_ita_heb_hau_gam_pan_tur_uzb_dyu_jav_cic_rom_mcd_bsq_urd_tig_fbf_mnd_nor_grk_tsn_ger_xho_lat_hun_bam_bem_fin_ctl_amh_geo_glc_bul_bos_ben_amr_sod_arw_est_dgb_mly_rus_ind_jpn_knd_kor_eng_hin_moo_alb_mao_swe_wly_sun_cnt_pol_swt_afr_owc_fre_scr_spa_ukr_qcu_guj_por_svk_zul_anl_mol_aeg_slo_tag_dut_lda_prs_swa_bat_tha_chh_tml_yor_ewe_aze_lit_cze_azi_tsw_vie_mlt_akn_ses_ven	0.188863052104339	0.444803332791158	0.657495382293181
625	anl_svk_dgb_pan_hau_gam_wly_fre_tur_azi_fbf_ind_ewe_grk_rom_bsq_dut_owc_xho_mnd_swe_por_zul_rus_cic_alb_fin_bam_swt_est_ben_amr_geo_scr_bos_eng_guj_chh_sid_spa_hun_yor_bat_afr_mao_jpn_knd_kor_lit_ita_moo_hin_sun_urd_tig_tag_cnt_bul_igb_ctl_sod_arw_lat_krd_mcd_qcu_ger_mol_cze_akn_heb_pol_aeg_nor_mly_slo_lda_glc_ses_jav_tha_mlt_tml_tsw_tsn_aze_prs_ukr_uzb_ven_vie_amh_swa_dyu_bem	-0.0510931037672967	-0.12044511055376	0.904390390924904
626	owc_mcd_ewe_prs_aeg_anl_sid_lit_uzb_tur_ses_ind_moo_ben_bul_bsq_grk_heb_igb_mnd_alb_krd_zul_eng_swt_urd_fin_dgb_bem_est_nor_wly_geo_rom_swe_slo_hin_amh_sod_guj_hun_cic_jav_ger_bat_jpn_tml_kor_rus_dut_yor_ctl_mly_afr_mlt_sun_cnt_pan_swa_spa_tig_cze_por_ukr_ita_qcu_svk_mol_scr_tsw_chh_fre_amr_bos_mao_arw_lda_pol_tsn_tag_tha_gam_knd_dyu_akn_azi_glc_lat_aze_ven_vie_hau_xho_bam_fbf	0.10915570012584	0.256722730183683	0.797959908261524
627	sod_scr_dgb_krd_chh_mlt_anl_bos_uzb_azi_moo_bat_bam_glc_ctl_bsq_slo_amr_lda_mnd_urd_alb_xho_bul_dyu_dut_est_yor_fbf_fin_rus_heb_geo_ger_ita_pan_spa_amh_wly_por_hun_ewe_tag_lat_ind_jpn_tml_kor_fre_ukr_akn_svk_sun_hin_gam_mao_cnt_mcd_ven_prs_tig_cze_eng_lit_grk_qcu_nor_rom_afr_cic_aeg_arw_sid_ben_mly_guj_bem_mol_swt_jav_tha_hau_knd_ses_tsn_tur_swe_pol_aze_swa_vie_owc_zul_tsw_igb	-0.595315287914871	-1.41780748146563	0.159588919060871
628	sod_swe_akn_fre_mlt_sid_chh_bos_azi_aze_ven_jav_dyu_prs_hin_bsq_ukr_hau_swt_cnt_rus_alb_dgb_dut_ses_por_hun_zul_fbf_fin_pol_wly_geo_ctl_lat_mol_pan_heb_gam_ben_est_xho_mly_arw_bat_jpn_tml_kor_guj_ita_ewe_glc_ind_mcd_amh_sun_mnd_ger_bem_lit_aeg_afr_svk_spa_rom_qcu_slo_grk_nor_tsn_tig_krd_anl_bul_tag_eng_moo_cze_swa_mao_tha_owc_knd_igb_lda_tur_scr_urd_uzb_tsw_vie_amr_cic_bam_yor	0.467236497182999	1.10249848577733	0.273089928231641
629	mlt_guj_zul_slo_sid_heb_aeg_krd_azi_aze_xho_mly_moo_lit_urd_bsq_svk_wly_igb_cnt_bul_hin_swa_grk_cic_spa_est_ewe_bem_fin_dut_hau_geo_arw_alb_pan_pol_gam_anl_glc_hun_tsw_sun_nor_jav_jpn_knd_kor_lat_eng_lda_swe_mao_ita_amr_bat_mnd_afr_dgb_fre_tig_ctl_rus_scr_ben_qcu_bos_mol_cze_ses_amh_por_chh_prs_ind_ukr_swt_ger_bam_tag_tha_sod_tml_fbf_yor_uzb_rom_mcd_tur_tsn_vie_owc_dyu_ven_akn	-0.530920842821451	-1.26462618951382	0.209165343821451
630	amh_eng_akn_nor_sid_gam_wly_swe_uzb_aze_bam_ind_tsn_pan_spa_bsq_por_anl_ewe_cnt_ctl_arw_bem_ita_lda_afr_hun_cic_fbf_fin_mcd_amr_geo_glc_ben_cze_pol_hau_mlt_scr_est_dyu_sun_urd_mao_jpn_knd_kor_bos_fre_igb_ukr_tag_guj_sod_jav_mnd_mol_yor_krd_owc_svk_alb_bul_hin_qcu_rus_slo_grk_tsw_heb_lit_tig_prs_mly_rom_xho_ger_swa_bat_tha_aeg_tml_ses_dgb_azi_dut_lat_tur_moo_vie_chh_zul_swt_ven	-0.875425971032031	-2.1223440185094	0.0364661878095999
631	amr_fre_moo_dut_chh_wly_aeg_rus_azi_aze_xho_bat_akn_ita_lat_bsq_urd_gam_ven_cnt_pol_svk_cic_pan_swa_nor_fin_dgb_swt_hun_mol_heb_geo_slo_prs_bos_bul_sid_sod_scr_est_dyu_tag_ger_ind_jpn_knd_kor_spa_alb_bam_guj_sun_rom_anl_mao_mnd_glc_lda_arw_tig_ctl_por_ukr_hin_qcu_afr_grk_eng_bem_amh_cze_mlt_krd_jav_mcd_yor_lit_fbf_mly_tha_owc_tml_zul_ses_tur_ben_swe_uzb_tsn_vie_hau_ewe_igb_tsw	-0.0537831143512028	-0.126692444393185	0.89945734014584
632	mlt_ukr_moo_ben_sid_anl_chh_swe_uzb_azi_bam_mao_dyu_rom_por_bsq_arw_amr_ven_cnt_grk_ctl_fbf_ger_swa_alb_fin_lda_zul_hun_mol_amh_geo_krd_pan_lat_mcd_tig_aeg_eng_est_ewe_sun_svk_jav_jpn_tml_kor_pol_bos_akn_nor_mly_glc_sod_ind_mnd_guj_cic_ita_owc_hin_urd_fre_rus_qcu_bul_prs_dut_tsn_wly_afr_hau_slo_bat_spa_yor_cze_bem_tag_tha_gam_knd_dgb_swt_tur_scr_lit_aze_xho_vie_heb_ses_tsw_igb	-0.825029932199627	-1.99257211995141	0.0492398674404977
633	wly_por_lda_guj_aeg_anl_tig_lat_uzb_azi_zul_ind_dyu_bul_scr_bsq_mol_sod_bem_cnt_nor_prs_fbf_rom_xho_svk_est_bam_akn_hun_pol_hau_geo_dut_bos_glc_hin_owc_amh_rus_fin_ven_jav_urd_mly_jpn_knd_kor_spa_grk_swt_swe_tag_cze_gam_bat_mnd_arw_ewe_ctl_amr_pan_eng_alb_mcd_qcu_ger_ukr_lit_igb_heb_slo_chh_fre_sun_afr_swa_ita_tsn_mao_tha_mlt_tml_cic_tsw_tur_ben_krd_aze_yor_vie_sid_ses_dgb_moo	0.0764464050998961	0.180039053191572	0.857513627310294
634	owc_krd_swa_mcd_wly_chh_tig_lat_tur_uzb_igb_ind_xho_spa_arw_bsq_ctl_amr_ven_cnt_bos_swe_fbf_ukr_tsn_svk_hun_lda_yor_est_ben_sod_geo_rom_nor_hin_grk_hau_heb_guj_fin_bam_tag_alb_bat_jpn_knd_kor_afr_bul_cic_slo_jav_rus_amh_mly_mnd_prs_tsw_fre_mlt_pan_dut_ita_eng_qcu_lit_glc_por_akn_anl_scr_sid_mol_mao_pol_dgb_urd_dyu_sun_tha_aeg_tml_ses_swt_azi_cze_ger_aze_moo_vie_gam_bem_ewe_zul	-0.117885547105612	-0.277912097596752	0.781696740158918
635	owc_ger_lda_glc_mlt_amr_aeg_urd_aze_uzb_moo_sun_ses_guj_rus_bsq_cze_heb_yor_mnd_dut_mol_swt_ukr_bem_ctl_est_akn_cic_hun_slo_sid_geo_bos_eng_lat_pol_sod_hau_hin_fin_zul_jav_prs_bat_jpn_tml_kor_afr_pan_bam_rom_tag_ita_chh_mly_cnt_fre_swa_spa_tig_grk_lit_krd_ben_qcu_alb_swe_por_tsn_wly_nor_gam_mcd_mao_arw_tsw_bul_ven_ind_tha_anl_knd_xho_ewe_tur_svk_scr_azi_igb_vie_amh_fbf_dgb_dyu	-0.795445299499867	-1.91520826944323	0.0585387556444806
636	sid_swe_lda_por_wly_heb_amr_ger_uzb_tur_tsw_ind_bam_lat_pol_bsq_urd_mlt_fbf_mnd_lit_prs_yor_grk_cic_ukr_est_bem_swt_hun_mcd_tig_geo_bos_nor_eng_spa_chh_anl_afr_fin_moo_mao_ben_bat_jpn_knd_kor_ita_svk_dgb_hin_tag_scr_amh_jav_cnt_slo_ses_pan_gam_guj_ctl_cze_bul_qcu_arw_rus_dut_igb_hau_krd_sod_alb_sun_fre_xho_rom_ewe_mly_tha_aeg_tml_swa_akn_azi_glc_mol_aze_ven_vie_owc_tsn_dyu_zul	-0.788155994547976	-1.89422544101693	0.0613026803362193
637	hau_mcd_ven_nor_sid_heb_anl_slo_tur_azi_tsw_mly_bem_glc_guj_bsq_ben_owc_yor_mnd_arw_ger_moo_ctl_zul_swe_hun_cic_ewe_est_krd_aeg_geo_pan_bul_bos_rom_tig_mlt_dut_fin_dyu_ind_grk_sun_jpn_tml_kor_pol_alb_ses_por_mao_eng_chh_bat_cnt_lat_fbf_hin_amr_ukr_cze_svk_afr_qcu_mol_fre_prs_swt_gam_ita_wly_spa_jav_lit_igb_rus_tsn_tag_tha_sod_knd_lda_swa_uzb_urd_scr_aze_akn_vie_amh_dgb_bam_xho	-0.671978423655687	-1.61205785236085	0.110338014284213
638	amr_krd_dgb_glc_heb_sod_wly_grk_aze_azi_zul_ind_ewe_ben_prs_bsq_por_gam_xho_cnt_svk_cze_bam_fre_ses_spa_est_cic_ven_fin_ita_owc_geo_scr_eng_ctl_pol_tig_aeg_arw_hun_yor_sun_bul_tag_jpn_knd_kor_lit_rom_bem_dut_mly_nor_mlt_jav_mnd_mcd_swt_urd_anl_bos_afr_lat_hin_qcu_rus_ger_ukr_dyu_hau_guj_chh_mol_mao_swe_tsn_slo_moo_bat_tha_amh_tml_lda_akn_tur_pan_alb_uzb_igb_vie_sid_fbf_swa_tsw	0.61679527983884	1.45992026981622	0.147681849243895
639	mlt_hin_bem_svk_aeg_chh_sod_krd_uzb_azi_xho_sun_ses_dut_alb_bsq_prs_amr_cic_mnd_guj_bul_swa_rom_swt_mol_fin_ven_ewe_hun_eng_wly_geo_urd_swe_lat_bos_hau_tig_pan_est_dgb_jav_por_bat_jpn_tml_kor_glc_ger_moo_grk_mly_scr_owc_ind_cnt_ctl_lda_ben_anl_mcd_lit_arw_nor_qcu_rus_fre_slo_fbf_sid_afr_heb_pol_tag_spa_zul_cze_yor_mao_tha_gam_knd_tsw_bam_aze_ukr_ita_tur_tsn_vie_amh_akn_dyu_igb	0.530009200641357	1.25178884248028	0.213786117563638
640	hau_fre_tsn_swe_mlt_heb_gam_lit_uzb_tur_igb_mao_ses_ukr_pol_bsq_hin_wly_ven_mnd_mol_ger_ewe_arw_bem_eng_est_xho_cic_hun_dut_sid_geo_spa_scr_pan_svk_tig_amr_rus_fin_akn_sun_bul_tag_jpn_knd_kor_afr_por_zul_grk_ind_prs_aeg_bat_cnt_ita_yor_ben_anl_guj_cze_glc_slo_qcu_alb_nor_lat_swa_amh_rom_chh_mcd_mly_urd_fbf_bos_lda_jav_tha_owc_tml_moo_bam_azi_krd_ctl_aze_tsw_vie_sod_swt_dgb_dyu	0.0602397024689432	0.1417549373916	0.887580207558693
641	amr_afr_igb_pan_mlt_heb_hau_eng_azi_aze_ewe_mao_dyu_krd_fre_bsq_arw_aeg_xho_mnd_guj_alb_zul_mcd_moo_lat_fin_akn_fbf_hun_hin_gam_geo_bos_ukr_pol_slo_chh_anl_grk_est_tsw_ind_swe_jav_jpn_knd_kor_nor_bul_dgb_mol_tag_prs_tig_sun_cnt_glc_bam_spa_sid_ben_svk_rom_scr_qcu_dut_cze_ctl_tsn_wly_ger_owc_rus_bat_lit_ses_urd_swa_mly_tha_sod_tml_bem_yor_uzb_ita_por_tur_lda_vie_amh_swt_ven_cic	-0.810609750317784	-1.94736388044462	0.0545076000102397
642	tig_prs_bam_por_chh_aeg_anl_arw_aze_tur_cic_mly_akn_bos_nor_bsq_swe_heb_ven_cnt_rom_spa_ewe_ger_tsn_hin_hun_zul_tsw_est_slo_amr_geo_mol_afr_fre_pan_mlt_owc_glc_fin_yor_bat_urd_tag_jpn_knd_kor_grk_mcd_lda_rus_ind_ben_amh_mao_mnd_ctl_fbf_svk_gam_ita_ukr_cze_lit_qcu_scr_alb_krd_swa_wly_guj_sod_eng_jav_lat_xho_pol_dyu_sun_tha_hau_tml_bem_ses_azi_dut_bul_uzb_igb_vie_sid_dgb_swt_moo	-0.881080453732935	-2.13112824269168	0.0357160407363291
643	chh_swe_igb_rom_owc_sod_aeg_urd_uzb_tur_ven_mly_moo_por_alb_bsq_slo_tig_lda_mnd_ctl_bul_zul_nor_fbf_krd_fin_ses_cic_hun_eng_hau_geo_lit_mol_ger_scr_amh_anl_svk_est_swa_sun_spa_mao_jpn_knd_kor_bos_guj_xho_grk_tag_mcd_mlt_bat_cnt_ben_dgb_prs_gam_ukr_dut_afr_hin_qcu_fre_glc_pol_tsn_sid_lat_amr_cze_jav_pan_swt_ita_bem_ind_tha_heb_tml_bam_yor_azi_rus_arw_aze_ewe_vie_wly_tsw_dyu_akn	-0.60807590251921	-1.4528950616747	0.149618778723828
644	sid_afr_bem_prs_hau_tig_chh_pan_uzb_azi_xho_tag_dyu_bul_bos_bsq_slo_amh_bam_cnt_ukr_por_cic_lat_dgb_mcd_hun_fbf_ven_fin_nor_wly_geo_rom_ctl_swe_hin_amr_heb_guj_est_lda_mly_alb_mao_jpn_tml_kor_pol_krd_moo_arw_jav_urd_aeg_bat_mnd_ger_swa_scr_gam_ben_fre_rus_svk_qcu_spa_dut_glc_swt_sod_eng_anl_cze_sun_ita_akn_lit_zul_ind_tha_owc_knd_igb_yor_tur_mol_grk_aze_ewe_vie_mlt_ses_tsw_tsn	0.744541811184073	1.76457550333015	0.0809183210556616
645	heb_por_dgb_eng_owc_sid_amh_mcd_aze_azi_ven_mao_xho_svk_rom_bsq_slo_amr_moo_mnd_cze_krd_fbf_bos_lda_grk_est_igb_dyu_fin_spa_tig_geo_ctl_rus_bul_arw_hau_wly_ita_hun_tsn_mly_guj_tag_jpn_knd_kor_fre_scr_ewe_mol_ind_lit_chh_jav_cnt_ben_akn_dut_aeg_swe_glc_prs_nor_qcu_ukr_pan_pol_cic_gam_alb_sod_afr_bat_urd_tsw_lat_yor_sun_tha_mlt_tml_bem_bam_uzb_ger_hin_tur_swt_vie_anl_ses_swa_zul	-0.268322863417922	-0.634582781392586	0.527258579586273
646	hau_mcd_bam_grk_chh_sod_anl_mol_azi_tur_tsn_sun_tsw_nor_krd_bsq_guj_gam_xho_cnt_ukr_arw_bem_lat_swa_urd_est_fbf_akn_hun_ben_amh_geo_prs_ita_spa_rus_amr_aeg_bul_fin_yor_mly_glc_mao_jpn_knd_kor_eng_rom_dyu_fre_bat_por_owc_tag_mnd_ger_zul_swe_heb_hin_slo_pol_svk_qcu_lit_dut_bos_cic_tig_pan_mlt_scr_jav_alb_ewe_ctl_ses_ind_tha_sid_tml_lda_moo_uzb_afr_cze_aze_swt_vie_wly_igb_dgb_ven	-0.490789907810145	-1.16725366623024	0.246092056264179
647	amh_guj_xho_bos_mlt_aeg_heb_bul_aze_tur_tsw_jav_dyu_krd_swe_bsq_lat_hau_ewe_cnt_spa_pan_swa_mcd_tsn_ben_est_fbf_ses_fin_por_wly_geo_grk_afr_rom_scr_sod_gam_slo_hun_igb_bat_nor_tag_jpn_tml_kor_urd_alb_akn_glc_ind_mol_tig_mly_mnd_eng_zul_svk_sid_ctl_ukr_ger_fre_qcu_cze_ita_hin_yor_anl_lit_owc_rus_sun_dut_ven_arw_bem_mao_tha_chh_knd_bam_moo_azi_pol_prs_uzb_lda_vie_amr_cic_dgb_swt	0.086152891014183	0.202974422880658	0.839598444964607
648	tig_glc_ses_bul_mlt_amh_aeg_mcd_aze_tur_tsw_mao_swt_ben_mol_bsq_ukr_hau_fbf_cnt_afr_rus_akn_arw_swa_cze_fin_dyu_bem_hun_urd_gam_geo_grk_spa_eng_pol_anl_heb_fre_est_ewe_ind_dut_sun_jpn_knd_kor_ger_hin_ven_slo_bat_por_owc_jav_mnd_ctl_bam_nor_wly_guj_lat_lit_alb_qcu_prs_svk_bos_moo_sod_rom_amr_pan_tag_krd_xho_swe_igb_mly_tha_sid_tml_lda_yor_azi_ita_scr_uzb_tsn_vie_chh_dgb_cic_zul	-0.412494407114694	-0.980660833720592	0.32930428866309
649	wly_krd_moo_bul_owc_amr_aeg_ger_aze_azi_lda_bat_tsn_lit_swe_bsq_eng_heb_swa_mnd_dut_arw_ewe_hin_bam_glc_est_cic_swt_hun_slo_amh_geo_urd_alb_pan_pol_sod_gam_bos_fin_akn_mao_ben_mly_jpn_tml_kor_prs_lat_bem_guj_ind_afr_sid_sun_cnt_scr_yor_cze_anl_rus_spa_svk_ita_qcu_nor_mcd_fre_dgb_hau_grk_tig_por_tag_ukr_xho_mol_igb_jav_tha_chh_knd_ven_ses_uzb_ctl_rom_tur_dyu_vie_mlt_tsw_zul_fbf	-0.238877665301276	-0.56425153941333	0.573941271198494
650	gam_ukr_ses_nor_owc_wly_amh_rus_azi_tur_swa_sun_xho_por_krd_bsq_lit_anl_akn_mnd_svk_mol_fbf_lat_igb_mcd_fin_dgb_tsn_est_prs_hau_geo_pan_ita_eng_alb_chh_aeg_ben_hun_bam_tag_fre_ind_jpn_tml_kor_bos_arw_moo_cze_mly_hin_heb_bat_cnt_ger_ewe_scr_sid_bul_pol_guj_grk_qcu_urd_glc_slo_yor_amr_dut_tig_afr_mao_spa_cic_ctl_bem_jav_tha_sod_knd_zul_swt_uzb_swe_rom_aze_tsw_vie_mlt_lda_ven_dyu	0.149649694339949	0.35222848873629	0.725463844340222
651	gam_rom_dyu_por_anl_heb_amh_alb_azi_tur_swt_bat_cic_pan_mcd_bsq_eng_mlt_bem_mnd_svk_hin_tsn_spa_fbf_pol_hun_ewe_yor_fin_ben_hau_geo_arw_dut_ukr_guj_tig_wly_ctl_est_zul_mly_rus_ind_jpn_knd_kor_scr_bos_ses_swe_tag_nor_sod_jav_cnt_lit_dgb_grk_aeg_lat_mol_ger_ita_qcu_cze_glc_urd_lda_amr_afr_owc_krd_sun_slo_xho_fre_igb_mao_tha_chh_tml_bam_tsw_uzb_prs_bul_aze_moo_vie_sid_akn_swa_ven	0.508156628014115	1.20119767345062	0.232724791149613
652	hau_ben_ses_bul_amh_amr_owc_bos_tur_azi_ewe_ind_xho_dut_rom_bsq_svk_aeg_cic_mnd_arw_urd_moo_ukr_yor_lat_hun_ven_igb_est_prs_sid_geo_pol_rus_mcd_pan_mlt_heb_spa_fin_akn_bat_nor_mao_jpn_tml_kor_lit_hin_bem_ita_tag_afr_wly_sun_cnt_krd_tsw_scr_anl_slo_eng_cze_por_qcu_grk_guj_ger_lda_chh_glc_sod_alb_mly_ctl_dgb_fre_swt_jav_tha_tig_knd_bam_swa_uzb_swe_mol_aze_zul_vie_gam_fbf_tsn_dyu	-0.388000543906402	-0.918993969129553	0.36047614899287
653	heb_pol_ewe_rus_sid_aeg_amr_spa_azi_tur_dyu_bat_bam_por_fre_bsq_mol_amh_moo_cnt_grk_ben_ven_scr_xho_guj_fin_dgb_swt_est_ukr_wly_geo_bos_alb_prs_lit_mlt_anl_afr_hun_tsn_tag_rom_ind_jpn_tml_kor_urd_swe_ses_slo_mao_pan_chh_mly_mnd_ita_igb_svk_sod_eng_arw_ger_nor_qcu_dut_krd_cze_lda_owc_hin_hau_lat_sun_bul_bem_glc_cic_jav_tha_tig_knd_yor_tsw_uzb_mcd_ctl_aze_fbf_vie_gam_akn_zul_swa	-0.509017034123548	-1.21070493308056	0.229076396225663
654	heb_ger_ven_pol_tig_anl_sid_rus_uzb_aze_yor_ind_swt_ita_pan_bsq_swe_aeg_moo_cnt_ctl_dut_dgb_bul_ewe_grk_hun_ses_bam_fin_cze_hau_geo_spa_hin_bos_eng_wly_sod_mol_est_cic_jav_alb_mly_jpn_knd_kor_scr_arw_dyu_urd_bat_krd_mlt_sun_mnd_glc_tsw_afr_owc_fre_por_mcd_svk_qcu_lit_ben_prs_akn_amr_lat_chh_rom_mao_guj_lda_ukr_zul_tag_tha_amh_tml_bem_swa_azi_nor_slo_tur_tsn_vie_gam_fbf_xho_igb	-0.377143219832825	-0.893033347839481	0.374144367770888
655	gam_swe_cic_ger_amr_sod_heb_svk_aze_azi_fbf_sun_moo_spa_slo_bsq_afr_sid_bem_cnt_ctl_scr_tsn_rom_zul_ita_est_swa_dyu_fin_hin_tig_geo_ukr_grk_pan_por_aeg_hau_glc_hun_ewe_mly_lit_mao_jpn_tml_kor_alb_rus_ses_arw_tag_guj_amh_bat_mnd_bul_yor_cze_mlt_pol_krd_urd_mol_qcu_bos_eng_fre_ven_anl_nor_chh_ben_jav_lat_xho_prs_bam_ind_tha_wly_knd_igb_lda_uzb_mcd_dut_tur_swt_vie_owc_tsw_akn_dgb	0.37144608290231	0.875742194809649	0.383426488003272
656	aeg_ctl_swt_krd_hau_anl_tig_svk_tur_azi_yor_bat_xho_guj_bos_bsq_dut_gam_igb_cnt_bul_mcd_tsn_ger_bem_scr_hun_tsw_moo_fin_slo_sod_geo_rus_nor_pol_ita_chh_owc_cze_est_akn_tag_alb_mao_jpn_knd_kor_eng_urd_ses_mol_mly_spa_wly_sun_mnd_grk_cic_glc_heb_arw_swe_lat_por_qcu_ukr_afr_fre_bam_sid_hin_amh_ben_jav_rom_ewe_pan_lda_ind_tha_amr_tml_dgb_dyu_aze_lit_prs_uzb_fbf_vie_mlt_ven_swa_zul	-0.498022894726734	-1.18456305220898	0.239208714594295
657	heb_glc_swt_lat_gam_sid_amr_slo_azi_aze_tsn_bat_tsw_bos_cze_bsq_por_mlt_fbf_mnd_dut_scr_swa_fre_bam_ben_hun_bem_lda_est_ctl_owc_geo_ita_urd_ukr_svk_sod_amh_alb_fin_zul_mao_prs_sun_jpn_knd_kor_pol_bul_dyu_mol_tag_pan_anl_jav_cnt_swe_yor_nor_tig_grk_hin_afr_lit_qcu_ger_guj_spa_ses_chh_mcd_hau_arw_mly_rus_igb_rom_xho_ind_tha_aeg_tml_akn_cic_tur_eng_krd_uzb_dgb_vie_wly_ewe_moo_ven	-0.753652059633024	-1.8150403944515	0.0727410762365687
658	anl_swe_ven_mcd_sid_tig_chh_glc_uzb_aze_lda_sun_yor_dut_por_bsq_ger_owc_dyu_mnd_mol_spa_ses_guj_fbf_ctl_est_swt_tsw_fin_bos_hau_geo_svk_krd_lat_bul_mlt_amr_scr_hun_bem_ind_pol_mly_jpn_tml_kor_lit_ita_tsn_afr_bat_cze_sod_mao_cnt_fre_ewe_nor_aeg_rus_ukr_rom_urd_qcu_alb_eng_prs_cic_amh_grk_wly_hin_jav_arw_swa_pan_igb_tag_tha_heb_knd_dgb_bam_azi_ben_slo_tur_xho_vie_gam_moo_akn_zul	-0.633717311047959	-1.51603788464918	0.132901519960978
659	wly_cze_ewe_nor_hau_chh_amr_fre_azi_uzb_ven_bat_fbf_grk_dut_bsq_prs_mlt_tsn_mnd_ita_scr_lda_lat_yor_lit_fin_moo_akn_hun_swe_owc_geo_hin_por_glc_ger_aeg_anl_guj_est_igb_tag_bos_sun_jpn_knd_kor_ben_slo_xho_ctl_ind_mol_gam_mly_cnt_rus_swt_krd_tig_rom_afr_pan_svk_qcu_ukr_alb_spa_dgb_sid_bul_amh_pol_mao_urd_ses_mcd_bem_jav_tha_heb_tml_cic_zul_tur_arw_eng_aze_swa_vie_sod_bam_tsw_dyu	-0.345932191209598	-0.81908206807894	0.414833629121242
660	gam_lat_ven_rus_hau_tig_mlt_pan_tur_azi_swa_sun_dgb_glc_swe_bsq_hin_owc_ses_cnt_mol_pol_tsw_urd_cic_dut_hun_tsn_moo_est_guj_amr_geo_ita_krd_afr_ctl_chh_heb_prs_fin_lda_jav_grk_tag_jpn_tml_kor_ukr_cze_swt_ben_mao_svk_amh_ind_mnd_por_xho_bul_wly_fre_mcd_arw_rom_qcu_spa_slo_nor_bem_sod_ger_aeg_scr_bat_bos_igb_lit_zul_mly_tha_sid_knd_yor_dyu_uzb_eng_alb_aze_fbf_vie_anl_bam_ewe_akn	-0.420076361141228	-0.996741631602138	0.321476311874029
661	amh_afr_bam_lat_sod_amr_sid_rom_aze_tur_cic_sun_bem_eng_ctl_bsq_urd_anl_tsw_mnd_pol_rus_moo_krd_igb_ukr_fin_dyu_xho_est_ger_heb_geo_prs_por_nor_ben_chh_mlt_bul_hun_ses_tag_slo_jav_jpn_knd_kor_alb_mol_dgb_hin_mao_glc_gam_ind_cnt_ita_swt_lit_hau_spa_svk_scr_dut_qcu_guj_bos_mcd_yor_owc_pan_tig_swe_bat_fre_zul_arw_tsn_mly_tha_aeg_tml_ven_fbf_azi_cze_grk_uzb_lda_vie_wly_akn_swa_ewe	-0.654754116403621	-1.5632340630302	0.121394130491645
662	owc_bul_bam_lit_anl_hau_heb_pol_aze_tur_yor_mly_igb_svk_glc_bsq_spa_mlt_xho_mnd_slo_arw_zul_afr_bem_hin_est_fbf_tsw_hun_ukr_amh_geo_por_scr_ben_guj_sod_wly_lat_fin_moo_sun_bos_bat_jpn_knd_kor_dut_prs_lda_pan_mao_grk_gam_tag_cnt_nor_ven_mol_chh_rus_krd_rom_fre_qcu_ger_eng_urd_dyu_amr_alb_aeg_ctl_ind_mcd_akn_cze_dgb_jav_tha_sid_tml_tsn_ses_azi_swe_ita_uzb_cic_vie_tig_swt_swa_ewe	0.0829235227673933	0.195098347891264	0.845741555646482
663	owc_ukr_bam_nor_mlt_aeg_tig_lat_tur_azi_igb_tag_yor_lit_afr_bsq_bul_amh_swt_mnd_bos_grk_ven_guj_tsw_urd_hun_swa_akn_fin_spa_heb_geo_pan_ita_svk_eng_anl_gam_ben_est_xho_jav_scr_ind_jpn_knd_kor_fre_slo_bem_dut_bat_cze_amr_mly_cnt_pol_ses_mol_wly_arw_rus_por_hin_qcu_alb_rom_krd_lda_chh_glc_hau_swe_sun_mcd_fbf_prs_cic_mao_tha_sod_tml_dgb_ewe_aze_ger_ctl_uzb_tsn_vie_sid_moo_dyu_zul	-0.142414556278772	-0.335937703631572	0.73767457693391
664	hau_bos_yor_ctl_owc_aeg_anl_nor_aze_tur_cic_sun_moo_afr_guj_bsq_bul_sod_swt_cnt_cze_ukr_swa_swe_dyu_krd_hun_zul_fbf_est_glc_mlt_geo_urd_grk_mcd_alb_wly_gam_lat_fin_ewe_jav_pol_mao_jpn_tml_kor_hin_rus_dgb_arw_bat_lit_sid_mly_mnd_dut_tsn_scr_chh_eng_prs_fre_svk_qcu_ben_ita_pan_xho_tig_ger_amh_rom_tag_spa_bam_por_tsw_ind_tha_amr_knd_igb_ven_uzb_mol_slo_azi_lda_vie_heb_ses_bem_akn	-1.12094064121023	-2.74976772106736	0.00716621167773355
665	mlt_spa_lda_scr_hau_heb_amr_nor_tur_aze_xho_jav_ses_slo_rus_bsq_ita_sid_ven_mnd_guj_rom_cic_bos_yor_glc_est_ewe_akn_hun_mol_wly_geo_fre_urd_krd_grk_owc_sod_mcd_fin_bam_mao_ctl_tag_jpn_knd_kor_arw_alb_swa_ukr_ind_lit_amh_sun_cnt_afr_tsn_eng_gam_por_prs_swe_hin_qcu_cze_bul_pol_dyu_aeg_ben_anl_ger_mly_svk_fbf_dut_igb_bat_tha_tig_tml_bem_dgb_uzb_lat_pan_azi_moo_vie_chh_tsw_zul_swt	0.474467979316708	1.11831932669207	0.266311041382171
666	aeg_ukr_tsw_pol_sid_mlt_owc_rom_uzb_tur_bam_bat_yor_mcd_ctl_bsq_swe_sod_lda_cnt_ger_pan_dgb_ben_xho_hin_est_fbf_akn_hun_spa_amr_geo_nor_urd_por_mol_chh_tig_bos_fin_ses_sun_slo_jav_jpn_tml_kor_svk_guj_swt_cze_mly_prs_heb_mao_mnd_alb_dyu_lit_amh_ita_bul_dut_lat_qcu_glc_krd_grk_ven_wly_rus_hau_scr_ind_arw_bem_fre_zul_tag_tha_anl_knd_tsn_igb_aze_afr_eng_azi_ewe_vie_gam_cic_swa_moo	-0.740323148522974	-1.77792491347286	0.07868467718283
667	mlt_pan_swt_eng_sid_heb_wly_swe_uzb_tur_yor_sun_fbf_bos_afr_bsq_scr_tig_lda_mnd_alb_urd_tsw_krd_bem_ben_est_swa_dyu_fin_rus_owc_geo_fre_dut_ctl_glc_gam_amh_grk_hun_akn_mao_mcd_bat_jpn_knd_kor_slo_por_moo_spa_jav_lit_amr_mly_cnt_guj_zul_mol_sod_ukr_svk_nor_lat_qcu_hin_pol_ita_dgb_hau_bul_chh_arw_ind_prs_tsn_ger_ewe_tag_tha_aeg_tml_xho_ven_azi_cze_rom_aze_cic_vie_anl_ses_igb_bam	-0.592015115884233	-1.41183708602306	0.161335125159112
668	gam_por_tsw_lit_tig_anl_owc_ita_tur_uzb_swa_ind_dgb_prs_hin_bsq_ger_amh_fbf_cnt_bos_rus_swt_glc_akn_slo_hun_bem_xho_fin_pol_sid_geo_pan_swe_scr_nor_heb_sod_ben_est_zul_mao_rom_jav_jpn_tml_kor_afr_guj_ses_svk_tag_spa_amr_bat_mnd_arw_dyu_cze_aeg_krd_eng_mcd_lat_qcu_ukr_mol_fre_tsn_wly_ctl_hau_alb_sun_urd_lda_dut_bam_mly_tha_mlt_knd_ewe_ven_azi_bul_grk_aze_yor_vie_chh_moo_igb_cic	0.0532534578921646	0.125332356055676	0.90053097059982
669	tig_scr_ven_slo_wly_gam_owc_guj_uzb_aze_ses_ind_swt_grk_dut_bsq_fre_anl_dyu_cnt_bul_cze_lda_krd_swa_nor_est_xho_tsn_fin_eng_amr_geo_bos_mol_mcd_lit_hau_chh_prs_hun_yor_tag_pan_jav_jpn_knd_kor_ger_swe_bem_alb_mao_hin_aeg_bat_mnd_afr_bam_urd_sod_ukr_arw_ctl_spa_qcu_svk_lat_glc_zul_heb_rom_mlt_por_mly_ben_igb_ita_akn_sun_tha_sid_tml_dgb_tsw_tur_pol_rus_azi_cic_vie_amh_moo_ewe_fbf	0.457917615069489	1.08012782506438	0.282878458836903
670	anl_nor_ses_dut_amr_hau_sod_lit_uzb_azi_ven_ind_xho_bul_swe_bsq_pan_aeg_swa_cnt_ger_arw_akn_mol_ewe_svk_hun_cic_fbf_est_pol_chh_geo_rus_bos_prs_grk_tig_gam_spa_fin_dyu_jav_rom_mly_jpn_tml_kor_glc_alb_tsw_guj_mao_urd_amh_bat_mnd_afr_dgb_eng_mlt_lat_mcd_hin_fre_qcu_scr_ita_ben_moo_wly_por_heb_cze_sun_krd_tsn_ctl_zul_tag_tha_sid_knd_yor_swt_aze_slo_ukr_tur_bam_vie_owc_igb_lda_bem	-0.406535053479875	-0.964109333876916	0.337491389056794
671	sid_bul_bem_urd_owc_heb_wly_pol_tur_aze_lda_sun_zul_nor_pan_bsq_cze_chh_cic_mnd_arw_swe_igb_hin_swa_ukr_fin_ses_bam_hun_rus_hau_geo_bos_ctl_prs_guj_tig_gam_grk_est_ven_jav_krd_bat_jpn_tml_kor_fre_dut_swt_lit_mao_glc_amr_tag_cnt_por_tsn_rom_sod_alb_slo_lat_ita_qcu_afr_mol_ben_xho_mlt_svk_aeg_mcd_ind_spa_akn_ger_ewe_mly_tha_amh_knd_dgb_dyu_azi_scr_eng_uzb_fbf_vie_anl_yor_moo_tsw	-0.481202551011962	-1.14481095500621	0.255225202891404
672	sid_urd_swa_fre_mlt_sod_wly_ita_tur_azi_bem_ind_tsw_ctl_bos_bsq_alb_amh_ses_mnd_lit_rom_lda_rus_dyu_eng_est_ewe_swt_hun_dut_tig_geo_por_svk_glc_pan_owc_heb_mcd_fin_zul_mao_pol_tag_jpn_tml_kor_grk_prs_igb_mol_sun_bul_hau_mly_cnt_ger_xho_ukr_anl_lat_krd_slo_spa_qcu_guj_ben_arw_ven_chh_nor_amr_hin_jav_afr_yor_scr_bam_bat_tha_gam_knd_tsn_fbf_uzb_cze_swe_aze_cic_vie_aeg_moo_dgb_akn	0.139666405565	0.328869498216049	0.742993752412989
673	gam_grk_moo_lat_heb_amh_wly_slo_azi_aze_zul_ind_bem_bos_krd_bsq_ger_sid_ewe_mnd_lit_scr_cic_pan_swt_dut_hun_tsn_bam_fin_bul_aeg_geo_urd_afr_guj_alb_owc_mlt_ben_est_fbf_jav_ctl_sun_jpn_knd_kor_nor_ukr_xho_mcd_mly_rom_anl_mao_cnt_svk_dgb_fre_hau_spa_prs_por_cze_qcu_swe_ita_arw_dyu_chh_pol_amr_rus_bat_hin_ses_glc_swa_tag_tha_sod_tml_igb_lda_tur_eng_mol_uzb_yor_vie_tig_akn_ven_tsw	0.61283861849	1.45026422283275	0.150349179104932
674	aeg_ctl_dgb_por_sid_mlt_owc_glc_tur_azi_swa_ind_tsn_ben_bul_bsq_dut_anl_ewe_cnt_rus_ita_swt_scr_fbf_rom_hun_lda_yor_fin_hin_heb_geo_slo_mol_afr_pan_hau_chh_arw_est_zul_sun_nor_mao_jpn_knd_kor_svk_urd_ven_spa_bat_swe_sod_mly_mnd_grk_bem_fre_wly_prs_lat_lit_mcd_qcu_cze_ger_eng_igb_gam_pol_tig_alb_tag_krd_ses_bos_tsw_jav_tha_amr_tml_xho_bam_uzb_ukr_guj_aze_moo_vie_amh_akn_dyu_cic	-1.07622868928751	-2.63875642172513	0.00975605222548201
675	sod_bul_akn_rom_gam_hau_aeg_ctl_aze_azi_ewe_bat_yor_mol_arw_bsq_por_mlt_bam_cnt_alb_krd_igb_pan_fbf_lit_est_ses_zul_fin_fre_tig_geo_rus_slo_eng_mcd_amh_owc_ita_hun_ven_ind_afr_mly_jpn_knd_kor_ben_ger_dyu_spa_sun_prs_wly_jav_mnd_svk_tsw_pol_heb_urd_dut_ukr_guj_qcu_swe_cze_nor_dgb_sid_lat_amr_hin_mao_glc_bem_bos_xho_tag_tha_anl_tml_moo_swa_uzb_grk_scr_tur_tsn_vie_chh_cic_lda_swt	-0.514156481758226	-1.22141244784743	0.225017145493022
676	sod_svk_dyu_mol_heb_amr_wly_bos_aze_uzb_moo_mly_swa_slo_rom_bsq_nor_aeg_xho_mnd_spa_dut_ewe_krd_fbf_lat_fin_tsw_cic_est_arw_chh_geo_prs_por_grk_ger_hau_sid_hin_hun_igb_sun_pan_jav_jpn_tml_kor_lit_bul_swt_mcd_bat_rus_tig_ind_cnt_ctl_akn_scr_gam_glc_ukr_ben_eng_qcu_alb_pol_fre_ses_amh_swe_anl_ita_tag_afr_lda_cze_ven_mao_tha_owc_knd_bam_dgb_tur_urd_guj_azi_zul_vie_mlt_tsn_yor_bem	-0.135632898605227	-0.32016776740976	0.749559375288087
677	aeg_nor_dyu_lit_amr_wly_amh_cze_aze_uzb_bam_tag_bem_spa_ben_bsq_pol_sid_tsn_mnd_svk_por_yor_ger_akn_scr_hun_ewe_igb_fin_pan_sod_geo_afr_prs_ctl_dut_heb_mlt_mol_est_cic_jav_guj_sun_jpn_knd_kor_krd_lat_dgb_urd_ind_hin_owc_mao_cnt_swe_moo_arw_tig_slo_fre_rom_bos_qcu_alb_bul_glc_tsw_chh_mcd_hau_eng_bat_grk_lda_rus_swa_mly_tha_anl_tml_xho_ven_azi_ita_ukr_tur_zul_vie_gam_fbf_ses_swt	-0.644677517742322	-1.5426459168644	0.126312701994037
678	sod_ctl_ses_slo_wly_chh_tig_ben_aze_tur_xho_tag_ewe_swe_grk_bsq_lat_hau_zul_cnt_ita_mcd_ven_alb_akn_scr_est_cic_bam_hun_svk_anl_geo_ger_afr_prs_rus_heb_amh_pol_fin_swt_sun_arw_mao_jpn_tml_kor_bos_guj_tsn_lit_mly_dut_aeg_bat_mnd_spa_igb_fre_mlt_krd_glc_bul_por_qcu_eng_nor_rom_fbf_gam_hin_amr_urd_jav_cze_dyu_ukr_moo_ind_tha_owc_knd_tsw_yor_uzb_mol_pan_azi_bem_vie_sid_lda_swa_dgb	-0.173862998931206	-0.410878150130487	0.682107079050829
679	chh_lit_ewe_ukr_gam_owc_hau_lat_aze_azi_dyu_mao_ven_bul_alb_bsq_guj_sid_cic_mnd_ben_rus_igb_urd_tsw_fre_hun_bem_swt_est_spa_wly_geo_hin_arw_swe_mcd_anl_amh_ita_fin_zul_jav_ger_ind_jpn_tml_kor_glc_pol_swa_pan_sun_svk_amr_tag_cnt_cze_bam_krd_sod_dut_afr_ctl_bos_qcu_por_mol_slo_dgb_aeg_eng_tig_grk_bat_nor_lda_scr_xho_mly_tha_mlt_knd_tsn_akn_tur_rom_prs_uzb_fbf_vie_heb_moo_yor_ses	-0.11994285357145	-0.283006283032737	0.777800996702288
680	heb_hin_lda_mcd_anl_wly_amh_afr_tur_uzb_zul_mly_ven_eng_lit_bsq_ita_aeg_tsw_cnt_grk_krd_cic_rus_dyu_pol_hun_fbf_yor_est_bul_tig_geo_pan_ctl_swe_ger_owc_sod_spa_fin_ses_bat_ukr_ind_jpn_tml_kor_nor_lat_moo_ben_tag_slo_sid_jav_mnd_arw_xho_mol_gam_bos_urd_glc_svk_qcu_alb_por_prs_dgb_hau_scr_amr_cze_mao_fre_ewe_rom_igb_sun_tha_chh_knd_akn_swa_aze_guj_dut_azi_tsn_vie_mlt_swt_bem_bam	0.201747889487124	0.474748884643523	0.636078928003841
681	aeg_eng_moo_spa_mlt_tig_chh_arw_aze_azi_bam_tag_dyu_mol_pol_bsq_grk_owc_dgb_cnt_swe_slo_ewe_fre_ven_rus_est_swa_fbf_hun_ger_anl_geo_afr_alb_rom_prs_sod_amr_ukr_fin_swt_sun_ben_mly_jpn_tml_kor_cze_scr_cic_bos_bat_lat_amh_jav_mnd_ita_yor_nor_wly_hin_glc_pan_mcd_qcu_por_krd_ctl_igb_hau_lit_gam_guj_mao_urd_akn_svk_ses_ind_tha_heb_knd_lda_zul_tur_dut_bul_uzb_bem_vie_sid_tsn_tsw_xho	-0.585324005368906	-1.39771292765403	0.165524464600574
682	chh_krd_igb_rus_hau_anl_sod_swe_uzb_tur_xho_jav_lda_eng_arw_bsq_scr_amr_moo_cnt_por_guj_tsw_ukr_ewe_rom_fin_tsn_swt_hun_slo_tig_geo_lat_urd_bos_fre_sid_gam_ita_est_fbf_ind_pol_mao_jpn_tml_kor_svk_mol_dyu_afr_bat_cze_mlt_mly_mnd_dut_zul_ger_amh_bul_nor_ben_alb_qcu_ctl_lit_mcd_ven_owc_hin_aeg_prs_sun_grk_bam_glc_akn_tag_tha_heb_knd_cic_bem_aze_pan_spa_azi_dgb_vie_wly_yor_ses_swa	-0.0868759259825864	-0.204487313534994	0.838419557708207
683	sid_bos_ewe_ben_mlt_owc_aeg_nor_aze_azi_bem_mly_bam_lit_dut_bsq_por_wly_tsw_cnt_rom_afr_swa_guj_moo_bul_fin_ven_swt_est_fre_sod_geo_krd_ctl_mol_hin_anl_heb_scr_hun_akn_ind_glc_sun_jpn_knd_kor_arw_ger_cic_spa_mao_grk_tig_bat_mnd_pol_xho_rus_gam_urd_mcd_slo_swe_qcu_ukr_prs_pan_igb_chh_ita_amr_alb_jav_lat_fbf_eng_lda_tag_tha_hau_tml_ses_tsn_uzb_svk_cze_tur_zul_vie_amh_yor_dyu_dgb	-0.682933234307642	-1.63688606002494	0.105033961939734
684	sid_svk_swa_bul_owc_tig_amr_ctl_tur_aze_akn_ind_fbf_mcd_cze_bsq_grk_sod_tsn_cnt_eng_arw_cic_guj_igb_glc_est_ven_tsw_hun_dut_amh_geo_rom_afr_hin_nor_gam_mlt_ukr_fin_dgb_mao_fre_bat_jpn_knd_kor_ben_mol_ewe_pan_jav_swe_hau_sun_mnd_lit_bam_lat_anl_krd_urd_scr_por_qcu_bos_rus_slo_zul_wly_ger_chh_prs_tag_pol_dyu_spa_xho_mly_tha_heb_tml_lda_swt_uzb_alb_ita_azi_moo_vie_aeg_bem_yor_ses	-0.584178643482444	-1.39348334798705	0.166795041292476
685	sod_ben_tsn_hin_wly_hau_amh_rom_azi_tur_moo_sun_swt_slo_eng_bsq_pol_anl_cic_mnd_por_scr_tsw_krd_akn_svk_est_swa_xho_fin_ukr_heb_geo_glc_ger_arw_mcd_mlt_chh_afr_hun_yor_mly_mol_bat_jpn_knd_kor_ctl_dut_bam_lat_tag_fre_tig_ind_cnt_swe_igb_nor_gam_bos_pan_urd_guj_qcu_cze_ita_spa_dyu_aeg_lit_sid_prs_jav_grk_fbf_bul_dgb_mao_tha_amr_tml_ses_zul_aze_rus_alb_uzb_bem_vie_owc_ven_lda_ewe	-0.985874136231801	-2.39679696688905	0.018539302768963
686	sid_lat_moo_eng_hau_sod_wly_bul_uzb_azi_yor_bat_ven_por_lit_bsq_afr_tig_tsw_mnd_ger_mcd_swa_guj_xho_hin_fin_dgb_tsn_hun_pan_amr_geo_alb_mol_ukr_rom_gam_aeg_bos_est_akn_tag_swe_jav_jpn_tml_kor_krd_ita_zul_dut_mao_grk_heb_ind_cnt_scr_lda_ctl_mlt_slo_fre_ben_pol_qcu_rus_arw_prs_igb_amh_glc_owc_cze_mly_spa_cic_urd_swt_sun_tha_anl_knd_bam_bem_aze_nor_svk_tur_ses_vie_chh_fbf_ewe_dyu	-0.392888761650106	-0.931440676211752	0.354037370363948
687	heb_urd_tsw_krd_tig_mlt_hau_swe_aze_azi_cic_ind_dgb_pan_lit_bsq_spa_amr_lda_mnd_eng_rom_zul_glc_ven_mcd_hun_ewe_xho_est_slo_amh_geo_rus_nor_grk_bos_aeg_anl_dut_fin_bem_mly_afr_bat_jpn_knd_kor_prs_alb_swa_pol_tag_bul_sid_sun_cnt_ukr_ses_hin_owc_guj_lat_ben_arw_qcu_cze_scr_svk_dyu_chh_por_gam_ger_mao_mol_yor_ita_swt_jav_tha_sod_tml_tsn_bam_uzb_ctl_fre_tur_moo_vie_wly_fbf_igb_akn	-1.16454566830954	-2.85967514959361	0.00523549260620713
688	heb_bos_swa_alb_amh_aeg_amr_dut_uzb_aze_akn_mao_moo_slo_mol_bsq_por_gam_ses_cnt_fre_ita_igb_urd_tsn_eng_hun_ven_tsw_est_ctl_chh_geo_rom_nor_mcd_pan_hau_anl_swe_fin_xho_ind_glc_jav_jpn_tml_kor_guj_spa_swt_ben_mly_rus_owc_tag_mnd_prs_bam_krd_wly_pol_lit_afr_arw_qcu_grk_hin_scr_cic_mlt_cze_sod_bul_sun_ger_ewe_lat_yor_bat_tha_sid_knd_fbf_dgb_azi_ukr_svk_tur_zul_vie_tig_bem_lda_dyu	-0.383978448229378	-0.909311893911301	0.365536074388917
689	gam_krd_bem_eng_tig_sod_wly_scr_azi_uzb_dgb_sun_fbf_fre_rom_bsq_mcd_amh_zul_cnt_svk_glc_tsn_arw_tsw_swe_est_ses_yor_hun_ctl_sid_geo_prs_por_ger_bul_chh_aeg_pol_fin_moo_bat_spa_mao_jpn_knd_kor_mol_slo_swt_alb_jav_pan_owc_ind_mnd_grk_lda_ben_heb_urd_ukr_cze_lat_qcu_bos_guj_lit_dyu_anl_dut_hau_afr_tag_hin_xho_ita_cic_mly_tha_mlt_tml_swa_ewe_aze_nor_rus_tur_igb_vie_amr_akn_ven_bam	-0.0406098222561703	-0.0957797975162785	0.923901549248809
690	sod_prs_swt_bos_sid_owc_heb_guj_azi_tur_ven_tag_dyu_afr_eng_bsq_ben_wly_fbf_cnt_scr_ukr_igb_nor_zul_mcd_est_xho_cic_hun_bul_gam_geo_krd_ger_grk_ita_chh_aeg_mol_fin_moo_sun_svk_bat_jpn_tml_kor_ctl_arw_ewe_por_mly_swe_amr_mao_mnd_spa_tsn_glc_mlt_fre_pan_urd_lit_qcu_rom_rus_slo_swa_tig_hin_amh_alb_jav_pol_akn_cze_bem_ind_tha_anl_knd_bam_lda_uzb_lat_dut_aze_yor_vie_hau_tsw_dgb_ses	-0.302144610742932	-0.714398336743075	0.476770231102063
691	tig_ita_cic_arw_anl_gam_owc_lat_uzb_azi_ses_tag_lda_pol_slo_bsq_ctl_hau_moo_mnd_rom_por_tsn_ukr_dyu_pan_hun_dgb_ven_est_ger_amr_geo_hin_mcd_grk_eng_heb_wly_swe_fin_xho_mao_prs_mly_jpn_knd_kor_lit_glc_igb_alb_ind_bos_sod_bat_cnt_rus_swa_fre_sid_urd_spa_cze_ben_qcu_nor_scr_guj_ewe_amh_bul_mlt_dut_sun_mol_tsw_krd_bem_jav_tha_chh_tml_bam_yor_tur_afr_svk_aze_fbf_vie_aeg_akn_zul_swt	0.143243152485621	0.337280758928568	0.736665293763133
692	aeg_fre_fbf_arw_amh_wly_heb_svk_tur_uzb_bam_bat_tsw_afr_nor_bsq_ctl_amr_akn_mnd_pol_rom_swa_spa_moo_glc_est_zul_tsn_fin_bul_owc_geo_cze_dut_lat_scr_hau_gam_ger_hun_lda_jav_guj_mao_jpn_knd_kor_eng_rus_cic_prs_mly_krd_sod_ind_cnt_swe_ewe_alb_chh_urd_mcd_pan_por_qcu_lit_mol_ukr_yor_mlt_slo_tig_ben_tag_grk_dgb_hin_igb_sun_tha_sid_tml_bem_ses_azi_bos_ita_aze_swt_vie_anl_xho_ven_dyu	-0.734733570616761	-1.76746261719911	0.0804308616091427
693	mlt_fre_swt_mol_tig_wly_anl_hin_tur_uzb_bam_mly_tsn_ben_krd_bsq_rus_chh_cic_mnd_ger_lit_moo_eng_dyu_pol_fin_ewe_bem_hun_ctl_owc_geo_afr_grk_bos_glc_heb_amr_urd_est_igb_jav_nor_sun_jpn_knd_kor_spa_por_ven_svk_mao_ita_hau_bat_cnt_cze_zul_dut_sod_alb_rom_scr_guj_qcu_bul_ukr_swe_tsw_amh_mcd_sid_arw_tag_slo_fbf_pan_ses_ind_tha_gam_tml_lda_swa_azi_prs_lat_aze_xho_vie_aeg_dgb_akn_yor	-0.479106628533192	-1.14016366331048	0.257145990948384
694	tig_slo_swa_ger_sid_hau_anl_ukr_uzb_tur_tsn_jav_fbf_urd_prs_bsq_alb_amr_bam_mnd_nor_mcd_moo_krd_ewe_guj_fin_dyu_ven_hun_fre_heb_geo_cze_eng_lit_bul_amh_aeg_bos_est_ses_bat_scr_mly_jpn_knd_kor_svk_rom_tsw_afr_mao_ita_owc_sun_cnt_dut_xho_pan_wly_spa_ctl_mol_lat_qcu_por_swe_grk_swt_gam_pol_chh_ben_ind_hin_cic_glc_akn_tag_tha_sod_tml_yor_igb_azi_rus_arw_aze_zul_vie_mlt_bem_dgb_lda	-1.08800286431611	-2.66439212469704	0.00909217866350472
695	sid_prs_swa_lit_chh_wly_owc_guj_aze_tur_tsw_bat_moo_cze_krd_bsq_ctl_anl_lda_cnt_por_urd_ses_grk_dyu_afr_hun_bem_swt_fin_eng_amr_geo_pol_mol_mcd_ben_aeg_hau_slo_est_ven_jav_fre_tag_jpn_knd_kor_svk_hin_xho_swe_mao_spa_heb_ind_mnd_lat_ewe_scr_amh_pan_bul_rus_ukr_qcu_arw_ita_bos_cic_gam_ger_mlt_nor_sun_dut_igb_glc_zul_mly_tha_sod_tml_yor_fbf_uzb_rom_alb_azi_tsn_vie_tig_bam_akn_dgb	-0.813627819096259	-1.96209102195007	0.0527414021735047
696	tig_glc_zul_ger_mlt_gam_heb_bul_aze_azi_ven_jav_moo_guj_dut_bsq_lat_sod_tsn_cnt_slo_mcd_akn_mol_tsw_arw_hun_dgb_bem_est_ita_anl_geo_pol_urd_krd_prs_sid_owc_grk_fin_lda_ind_svk_bat_jpn_knd_kor_ukr_hin_cic_spa_mly_ben_hau_mao_mnd_nor_igb_scr_amh_afr_ctl_pan_rom_qcu_lit_alb_por_swa_aeg_eng_chh_bos_sun_rus_fbf_fre_ses_tag_tha_amr_tml_ewe_dyu_tur_cze_swe_uzb_swt_vie_wly_xho_bam_yor	-0.0486755910075859	-0.114685290912978	0.908941817574438
697	amr_cze_yor_glc_tig_mlt_hau_guj_uzb_azi_moo_bat_zul_slo_svk_bsq_fre_chh_xho_cnt_ben_lat_swa_bos_dyu_mcd_est_dgb_lda_hun_afr_aeg_geo_mol_pol_rom_ger_amh_sod_pan_fin_bem_sun_dut_ind_jpn_tml_kor_alb_rus_swt_scr_mly_ukr_gam_mao_mnd_ita_akn_nor_heb_grk_por_hin_prs_qcu_lit_bul_eng_tsw_owc_ctl_anl_krd_tag_urd_ven_arw_tsn_jav_tha_sid_knd_ses_ewe_aze_swe_spa_tur_bam_vie_wly_igb_cic_fbf	-0.446283371943821	-1.06100191244677	0.291436666224769
698	hau_rom_lda_rus_mlt_sid_sod_dut_uzb_tur_tsn_bat_moo_nor_ita_bsq_arw_heb_akn_cnt_afr_bul_bam_ben_dgb_grk_est_ses_fbf_hun_eng_amh_geo_slo_guj_lat_scr_owc_amr_ukr_fin_ewe_sun_swe_jav_jpn_tml_kor_krd_svk_swa_urd_mao_por_aeg_tag_mnd_pol_dyu_pan_chh_glc_mcd_ctl_ger_qcu_hin_cze_fre_igb_gam_spa_anl_lit_ind_prs_swt_alb_tsw_mly_tha_tig_knd_cic_zul_azi_mol_bos_aze_xho_vie_wly_bem_yor_ven	-0.347484327120768	-0.82259183705201	0.412844316739352
699	mlt_rom_bem_bos_sid_amh_chh_urd_uzb_aze_dyu_mao_ven_krd_cze_bsq_prs_hau_ses_cnt_eng_pan_fbf_rus_swa_mol_est_bam_akn_hun_por_tig_geo_guj_ben_alb_arw_owc_gam_dut_fin_yor_mly_svk_jav_jpn_knd_kor_ctl_bul_ewe_ukr_sun_grk_anl_bat_mnd_lat_moo_ger_wly_fre_glc_ita_spa_qcu_swe_slo_nor_tsw_heb_mcd_aeg_afr_tag_lit_igb_pol_tsn_ind_tha_amr_tml_swt_xho_tur_scr_hin_azi_zul_vie_sod_cic_lda_dgb	-0.0449664892328543	-0.105896355707971	0.915892666873541
700	heb_eng_yor_prs_aeg_tig_mlt_mol_azi_aze_tsw_bat_lda_dut_guj_bsq_swe_gam_ven_mnd_ita_scr_ses_krd_bam_bos_fin_dyu_igb_hun_bul_chh_geo_ctl_ukr_nor_spa_sod_amh_lat_est_zul_ind_svk_mly_jpn_tml_kor_ger_mcd_swt_slo_tag_por_amr_sun_cnt_afr_akn_rus_wly_grk_pan_pol_lit_qcu_cze_ben_rom_xho_hau_arw_sid_hin_mao_glc_tsn_fre_ewe_jav_tha_owc_knd_bem_moo_tur_urd_alb_uzb_fbf_vie_anl_cic_swa_dgb	0.106928864364159	0.251618014502025	0.801891510272381
701	amh_fre_igb_rom_wly_owc_anl_ukr_azi_tur_dgb_sun_akn_lat_lit_bsq_mol_hau_swa_mnd_grk_mcd_ses_swe_yor_ctl_est_ewe_bam_fin_glc_heb_geo_bul_krd_svk_pan_mlt_aeg_ger_hun_ven_ind_scr_tag_jpn_knd_kor_alb_dut_zul_ben_mao_eng_tig_mly_cnt_guj_dyu_urd_sod_nor_bos_spa_rus_qcu_slo_arw_pol_fbf_sid_afr_amr_ita_jav_hin_bem_por_cic_bat_tha_chh_tml_xho_swt_uzb_prs_cze_aze_lda_vie_gam_tsn_moo_tsw	-0.416006640440841	-0.986863831294087	0.326269981330147
702	anl_hin_xho_guj_heb_chh_gam_arw_tur_uzb_dyu_ind_tsw_prs_pol_bsq_rom_mlt_fbf_cnt_por_slo_dgb_afr_ses_swe_fin_cic_bem_est_ger_wly_geo_bos_krd_dut_bul_amr_sid_spa_hun_lda_bat_rus_tag_jpn_knd_kor_ctl_nor_yor_lat_sun_urd_owc_jav_mnd_eng_swt_mcd_sod_pan_ben_ita_mol_qcu_svk_lit_glc_ven_tig_cze_hau_ukr_mao_fre_zul_alb_tsn_mly_tha_aeg_tml_moo_akn_azi_scr_grk_aze_bam_vie_amh_igb_swa_ewe	-0.580384241585401	-1.38565995499841	0.169164822576577
703	anl_ben_dgb_por_mlt_heb_chh_cze_azi_uzb_tsn_sun_tsw_lit_scr_bsq_pan_amh_xho_cnt_svk_rom_akn_hin_dyu_glc_hun_bem_fbf_est_lat_sid_geo_mol_spa_afr_ger_owc_gam_fre_fin_ven_ind_bos_mly_jpn_knd_kor_swe_prs_moo_dut_tag_guj_tig_jav_mnd_mcd_zul_slo_amr_krd_rus_ctl_grk_qcu_pol_nor_eng_yor_aeg_urd_sod_arw_bat_ukr_bam_bul_ewe_mao_tha_wly_tml_swt_lda_aze_ita_alb_tur_cic_vie_hau_ses_igb_swa	0.0576650788722279	0.13585969680004	0.892225842810104
704	tig_dut_dyu_mol_anl_chh_sod_krd_aze_azi_moo_jav_lda_fre_arw_bsq_lit_mlt_swt_mnd_ita_slo_xho_prs_yor_ben_hun_akn_swa_fin_glc_owc_geo_bul_ctl_bos_urd_hau_sid_ger_est_tsn_mly_rom_ind_jpn_knd_kor_rus_cze_tsw_grk_bat_svk_wly_sun_cnt_mcd_ven_pol_amh_alb_scr_lat_swe_qcu_afr_guj_ukr_cic_heb_spa_gam_hin_tag_eng_ses_pan_igb_mao_tha_aeg_tml_bem_ewe_tur_nor_por_uzb_bam_vie_amr_zul_fbf_dgb	-0.212187914209805	-0.500909228618642	0.61761850632482
705	gam_scr_tsw_urd_aeg_anl_amh_lat_tur_azi_dyu_tag_cic_ctl_krd_bsq_fre_heb_bam_cnt_alb_pan_bem_spa_fbf_nor_hun_tsn_swa_est_bos_tig_geo_ben_ger_ukr_guj_chh_sod_rus_fin_igb_mao_bul_sun_jpn_tml_kor_mcd_hin_yor_glc_ind_prs_wly_bat_mnd_grk_ewe_ita_sid_arw_svk_swe_dut_qcu_por_slo_cze_lda_amr_pol_mlt_rom_mly_mol_zul_eng_dgb_jav_tha_hau_knd_swt_moo_uzb_afr_lit_aze_akn_vie_owc_ven_ses_xho	-0.145212114511798	-0.342429228849913	0.732800595359061
706	mlt_hin_akn_pan_sid_amr_sod_guj_uzb_tur_xho_bat_dyu_lat_eng_bsq_prs_wly_moo_mnd_bul_cze_dgb_pol_tsn_scr_hun_lda_ses_est_mol_amh_geo_ctl_ben_urd_bos_aeg_heb_lit_fin_fbf_sun_ukr_jav_jpn_knd_kor_alb_ita_swt_rom_mly_slo_anl_mao_cnt_dut_yor_krd_owc_por_arw_ger_mcd_qcu_nor_grk_spa_ewe_chh_swe_tig_fre_ind_rus_tsw_glc_igb_tag_tha_hau_tml_zul_cic_aze_svk_afr_azi_bam_vie_gam_bem_ven_swa	-0.548513612222422	-1.30743682313362	0.194287499118586
707	aeg_dut_dyu_spa_gam_chh_sod_slo_tur_aze_tsw_jav_xho_swe_mcd_bsq_ger_mlt_swa_mnd_bul_bos_bam_pol_yor_scr_est_lda_moo_fin_afr_amh_geo_ben_rus_por_urd_heb_tig_glc_hun_ses_ind_grk_bat_jpn_knd_kor_nor_ita_cic_prs_sun_guj_anl_tag_cnt_rom_ewe_ukr_hau_svk_eng_pan_lat_qcu_alb_arw_ctl_akn_wly_hin_owc_fre_mao_mol_fbf_cze_igb_mly_tha_sid_tml_ven_dgb_uzb_lit_krd_azi_bem_vie_amr_tsn_zul_swt	-0.138614928653408	-0.327010220721696	0.744395036883594
708	amr_svk_bem_lat_hau_gam_heb_ukr_tur_aze_ven_mly_igb_dut_guj_bsq_bul_wly_cic_cnt_hin_urd_moo_bos_tsn_ita_hun_dgb_swt_est_ben_mlt_geo_spa_alb_krd_mol_aeg_tig_mcd_fin_akn_mao_ctl_ind_jpn_tml_kor_swe_por_yor_glc_jav_fre_owc_tag_mnd_grk_bam_scr_amh_ger_lit_slo_prs_qcu_pan_cze_arw_lda_sod_rus_anl_eng_bat_nor_dyu_pol_zul_sun_tha_sid_knd_ses_swa_azi_afr_rom_uzb_xho_vie_chh_ewe_fbf_tsw	-0.0247808200460459	-0.0583613881563011	0.953585988054092
709	heb_pan_akn_bul_amr_aeg_hau_bos_tur_azi_igb_mao_zul_guj_rus_bsq_prs_mlt_ewe_cnt_eng_svk_swa_alb_bam_ctl_hun_moo_ven_fin_spa_chh_geo_ben_glc_lit_swe_owc_amh_krd_est_cic_ind_por_jav_jpn_knd_kor_mol_nor_tsw_hin_tag_cze_wly_sun_mnd_ger_lda_lat_sod_slo_ita_ukr_fre_qcu_grk_rom_afr_swt_sid_arw_tig_mcd_bat_pol_bem_scr_ses_mly_tha_anl_tml_dgb_fbf_uzb_dut_urd_aze_yor_vie_gam_xho_dyu_tsn	-0.924904507647754	-2.2439266311495	0.027209779014651
710	amh_glc_swa_grk_chh_gam_sid_scr_azi_aze_cic_bat_zul_spa_lit_bsq_eng_anl_ven_mnd_dut_fre_bam_cze_tsw_svk_hun_xho_ses_est_rom_mlt_geo_pol_pan_bul_alb_owc_heb_slo_fin_akn_mly_mcd_ind_jpn_tml_kor_nor_arw_bem_afr_sun_ukr_hau_jav_cnt_por_dyu_bos_sod_lat_guj_ctl_mol_qcu_swe_ita_rus_igb_wly_prs_amr_hin_tag_krd_yor_ben_ewe_mao_tha_tig_knd_dgb_fbf_tur_urd_ger_uzb_swt_vie_aeg_moo_lda_tsn	-0.59700647511871	-1.42630954982009	0.157127375632752
711	aeg_rom_swt_arw_gam_sod_wly_lat_azi_tur_yor_jav_tsw_pol_afr_bsq_svk_anl_swa_cnt_prs_ukr_ven_ben_lda_spa_hun_akn_xho_est_urd_amh_geo_slo_pan_lit_ita_mlt_amr_glc_fin_moo_mao_mol_tag_jpn_knd_kor_bos_rus_igb_ger_mly_bul_hau_ind_mnd_swe_ses_dut_tig_por_eng_grk_fre_qcu_nor_alb_krd_fbf_heb_guj_chh_hin_bat_ctl_bam_mcd_bem_sun_tha_sid_tml_zul_dyu_uzb_cze_scr_aze_ewe_vie_owc_cic_dgb_tsn	-0.738955798379527	-1.77285898037055	0.0795262408443807
712	sod_alb_cic_swe_chh_mlt_heb_krd_azi_uzb_tsn_mly_ewe_prs_ctl_bsq_slo_tig_ses_cnt_ita_cze_bam_bul_zul_pan_hun_swt_igb_est_rus_amr_geo_glc_ben_urd_mol_wly_hau_eng_fin_xho_mao_scr_jav_jpn_knd_kor_ger_pol_dgb_afr_sun_nor_aeg_bat_mnd_lit_akn_por_owc_dut_ukr_guj_spa_qcu_mcd_svk_hin_ven_sid_fre_anl_arw_ind_rom_fbf_lat_lda_tag_tha_amh_tml_dyu_moo_aze_bos_grk_tur_swa_vie_gam_tsw_bem_yor	-0.172026706327121	-0.405634178641417	0.685943122366919
713	aeg_ctl_igb_afr_anl_sid_owc_urd_uzb_azi_ses_ind_ewe_swe_spa_bsq_eng_hau_dgb_mnd_bul_fre_dyu_cze_swt_pan_est_fbf_moo_hun_mol_chh_geo_dut_ita_rus_scr_tig_sod_hin_fin_cic_mly_svk_sun_jpn_tml_kor_guj_lit_akn_bos_jav_prs_mlt_mao_cnt_ger_bam_glc_amr_slo_mcd_ukr_rom_qcu_por_nor_alb_swa_heb_ben_gam_pol_tag_grk_zul_lat_tsw_bat_tha_amh_knd_tsn_xho_tur_krd_arw_aze_bem_vie_wly_ven_yor_lda	0.661124706669715	1.56636844729976	0.120658849023978
714	heb_guj_swa_eng_mlt_aeg_amr_krd_uzb_aze_cic_mao_swt_nor_cze_bsq_prs_hau_tsw_mnd_bul_swe_xho_alb_dgb_afr_est_ewe_dyu_hun_arw_amh_geo_hin_scr_ukr_ctl_sod_anl_mol_fin_zul_tag_ben_sun_jpn_knd_kor_pan_pol_bem_rom_mly_por_tig_bat_cnt_dut_ses_lat_chh_slo_urd_grk_fre_qcu_spa_mcd_glc_akn_sid_lit_gam_svk_jav_rus_igb_ger_moo_ind_tha_owc_tml_ven_lda_tur_ita_bos_azi_fbf_vie_wly_tsn_bam_yor	-1.2509277610254	-3.10545984011383	0.00251844119986282
715	amr_guj_swt_lit_amh_anl_wly_pan_uzb_azi_moo_tag_tsn_ben_bos_bsq_svk_tig_akn_mnd_grk_arw_igb_ukr_dyu_rus_est_ven_fbf_fin_slo_heb_geo_bul_nor_scr_krd_hau_gam_spa_hun_xho_sun_hin_jav_jpn_tml_kor_afr_lat_cic_mcd_bat_swe_owc_mly_cnt_por_ses_glc_mlt_fre_eng_urd_ger_qcu_alb_cze_dut_bam_sod_ctl_chh_prs_ind_rom_tsw_pol_yor_mao_tha_sid_knd_dgb_ewe_aze_ita_mol_tur_bem_vie_aeg_lda_zul_swa	-0.602222076118108	-1.43716322717328	0.154027610502761
716	amr_mcd_ewe_glc_wly_chh_hau_fre_uzb_aze_bam_bat_swa_por_pan_bsq_ita_sid_yor_mnd_guj_mol_akn_krd_dgb_spa_fin_lda_moo_est_lat_tig_geo_swe_alb_pol_grk_amh_heb_ben_hun_cic_tag_rom_ind_jpn_tml_kor_eng_nor_tsn_prs_mao_ctl_gam_mly_cnt_ger_tsw_scr_anl_cze_hin_bos_dut_qcu_rus_lit_svk_igb_sod_slo_mlt_ukr_jav_bul_swt_afr_ven_sun_tha_aeg_knd_zul_ses_tur_urd_arw_azi_xho_vie_owc_bem_fbf_dyu	-0.29898862676586	-0.707212465003945	0.481202842501426
717	amh_alb_akn_glc_owc_tig_sod_scr_azi_aze_zul_bat_swa_lat_pol_bsq_por_hau_ven_mnd_afr_ita_yor_guj_ses_swe_fin_lda_bam_est_slo_sid_geo_hin_mol_bos_fre_anl_amr_pan_hun_cic_sun_spa_tag_jpn_tml_kor_cze_ger_xho_lit_jav_svk_mlt_mly_cnt_ctl_ewe_grk_aeg_rom_dut_ukr_rus_qcu_prs_krd_nor_moo_gam_bul_heb_mcd_ind_arw_dyu_eng_igb_mao_tha_chh_knd_swt_tsn_tur_urd_ben_uzb_dgb_vie_wly_fbf_tsw_bem	0.408735535154652	0.963243497631576	0.337923298159312
718	chh_arw_swa_dut_amh_aeg_amr_urd_azi_aze_akn_ind_swt_nor_afr_bsq_cze_owc_yor_cnt_rus_ben_moo_alb_igb_ger_est_tsn_ses_hun_slo_gam_geo_guj_spa_bos_por_sod_hau_eng_fin_ven_mly_prs_mao_jpn_knd_kor_hin_ukr_tsw_ita_sun_scr_wly_jav_mnd_bul_zul_ctl_heb_rom_grk_glc_pan_qcu_svk_lat_krd_bem_mlt_fre_tig_mol_tag_pol_cic_mcd_dyu_bat_tha_sid_tml_dgb_fbf_uzb_lit_swe_tur_bam_vie_anl_ewe_lda_xho	-0.944277284092734	-2.29514454664295	0.0239733380426606
719	amr_pan_tsw_mol_gam_wly_sod_cze_tur_aze_xho_mly_swa_guj_urd_bsq_ben_sid_ses_mnd_por_pol_moo_bul_fbf_swe_fin_ewe_cic_est_ctl_tig_geo_dut_scr_prs_slo_hau_chh_alb_hun_ven_jav_hin_sun_jpn_knd_kor_rom_svk_swt_bos_bat_ita_mlt_tag_cnt_eng_lda_krd_aeg_fre_ukr_spa_nor_qcu_arw_lat_glc_igb_amh_rus_anl_ger_ind_lit_dgb_afr_tsn_mao_tha_heb_tml_zul_bem_azi_grk_mcd_uzb_dyu_vie_owc_bam_akn_yor	0.43970479329662	1.03946334463035	0.301284223556266
720	hau_bos_dgb_guj_wly_heb_chh_ctl_tur_azi_yor_tag_tsw_grk_alb_bsq_slo_sid_swa_mnd_fre_afr_bem_rom_igb_nor_hun_tsn_dyu_est_rus_owc_geo_lit_krd_arw_cze_gam_sod_bul_fin_ses_sun_prs_bat_jpn_tml_kor_ukr_pan_akn_eng_mly_scr_mlt_mao_cnt_swe_cic_mcd_amh_hin_ben_pol_mol_qcu_ita_spa_ger_moo_amr_lat_aeg_dut_ind_por_bam_glc_zul_jav_tha_tig_knd_xho_fbf_uzb_urd_svk_aze_ven_vie_anl_lda_ewe_swt	-0.0528435628714566	-0.124534222165465	0.90116109007785
721	amh_rus_fbf_rom_wly_mlt_owc_spa_tur_azi_tsw_bat_dgb_ita_pol_bsq_krd_aeg_swa_cnt_scr_mcd_tsn_ger_swt_glc_hun_moo_bem_est_ben_heb_geo_hin_bos_eng_lat_amr_gam_alb_fin_zul_jav_bul_mao_jpn_knd_kor_dut_ctl_ewe_afr_ind_pan_hau_sun_mnd_arw_ven_urd_sod_mol_nor_prs_por_qcu_grk_fre_guj_ses_chh_slo_sid_swe_tag_ukr_lda_lit_xho_mly_tha_anl_tml_bam_dyu_uzb_cze_svk_aze_akn_vie_tig_cic_yor_igb	-0.718574380368518	-1.72385034466296	0.0880576685058668
722	heb_cze_xho_svk_owc_sid_hau_por_uzb_aze_fbf_sun_cic_krd_mcd_bsq_guj_mlt_zul_mnd_ben_dut_ses_rus_lda_nor_fin_swa_dyu_est_ita_anl_geo_prs_pan_rom_urd_sod_tig_glc_hun_tsn_jav_arw_tag_jpn_knd_kor_bul_lit_moo_slo_bat_fre_amh_mao_cnt_grk_igb_ctl_gam_alb_ukr_ger_bos_qcu_scr_swe_afr_yor_chh_mol_aeg_lat_mly_spa_bem_hin_tsw_ind_tha_amr_tml_swt_akn_azi_pol_eng_tur_ewe_vie_wly_dgb_ven_bam	-0.608336655941967	-1.45313613310001	0.149551987836542
723	owc_urd_ewe_spa_gam_anl_hau_nor_aze_tur_bam_sun_swa_bul_afr_bsq_cze_sid_bem_mnd_alb_swe_dgb_lit_dyu_arw_hun_fbf_ses_est_por_chh_geo_hin_ita_mcd_bos_heb_amh_krd_fin_yor_mly_ukr_mao_jpn_knd_kor_mol_glc_akn_eng_tag_pan_mlt_ind_cnt_prs_cic_slo_tig_dut_ger_svk_grk_qcu_pol_fre_rom_lda_sod_rus_aeg_ctl_bat_ben_swt_scr_tsn_jav_tha_amr_tml_xho_igb_azi_lat_guj_uzb_ven_vie_wly_zul_tsw_moo	-0.362711919618576	-0.859350657246257	0.392356780822495
724	amh_alb_xho_svk_anl_amr_mlt_scr_aze_uzb_tsn_mly_ven_swe_mol_bsq_hin_sod_ses_mnd_rus_ita_dgb_lit_swt_eng_fin_moo_yor_hun_afr_chh_geo_arw_fre_guj_por_hau_gam_grk_est_akn_bat_prs_mao_jpn_tml_kor_spa_dut_lda_cze_tag_glc_aeg_ind_cnt_lat_bam_slo_sid_mcd_pan_bos_urd_qcu_nor_ben_krd_tsw_wly_pol_tig_ctl_sun_bul_ewe_ger_cic_jav_tha_owc_knd_igb_swa_tur_ukr_rom_azi_dyu_vie_heb_bem_fbf_zul	0.0903064177198186	0.212434225627343	0.83223320942619
725	chh_ger_bem_pan_gam_amr_aeg_hin_uzb_azi_dyu_sun_swa_por_rus_bsq_arw_anl_akn_cnt_ctl_pol_cic_rom_igb_fre_est_fbf_zul_hun_bos_wly_geo_lat_scr_grk_ukr_hau_mlt_glc_fin_ven_mly_svk_tag_jpn_tml_kor_urd_slo_xho_swe_ind_krd_amh_mao_mnd_afr_ses_spa_heb_prs_ita_ben_mol_qcu_mcd_bul_lit_swt_sid_nor_sod_alb_jav_eng_yor_cze_ewe_bat_tha_tig_knd_bam_dgb_tur_guj_dut_aze_lda_vie_owc_tsw_tsn_moo	-0.43970548658779	-1.04348699214332	0.29942768337962
726	amr_ger_ewe_mcd_tig_anl_chh_ben_tur_aze_bam_sun_cic_nor_hin_bsq_urd_sid_yor_cnt_rus_fre_dyu_ukr_bem_arw_est_ven_lda_fin_por_amh_geo_krd_rom_afr_cze_hau_heb_pan_hun_igb_mao_bos_ind_jpn_tml_kor_ita_mol_fbf_lat_mly_ctl_wly_jav_mnd_alb_moo_spa_mlt_pol_bul_swe_dut_qcu_lit_guj_scr_xho_owc_glc_sod_eng_tag_slo_tsn_svk_tsw_bat_tha_gam_knd_akn_ses_uzb_grk_prs_azi_swa_vie_aeg_swt_dgb_zul	-0.333280016082669	-0.789972204101965	0.431553650458948
727	aeg_mol_ewe_eng_sid_hau_gam_bos_uzb_azi_cic_bat_ses_afr_svk_bsq_bul_anl_yor_cnt_mcd_por_bem_cze_swt_dut_hun_xho_lda_fin_urd_owc_geo_pan_spa_swe_hin_heb_wly_grk_est_akn_tag_krd_jav_jpn_knd_kor_slo_rus_bam_rom_mly_fre_chh_ind_mnd_lat_igb_ukr_amh_ctl_guj_lit_arw_qcu_ger_ita_scr_moo_tig_prs_mlt_nor_mao_ben_zul_alb_dgb_sun_tha_sod_tml_tsw_ven_tur_pol_glc_aze_tsn_vie_amr_swa_fbf_dyu	-0.533119608890589	-1.26838813781302	0.207825269140568
728	sod_nor_akn_guj_amh_heb_gam_rom_tur_azi_swt_sun_bam_ger_ctl_bsq_ita_sid_yor_cnt_bos_fre_ewe_afr_dgb_eng_fin_lda_ses_est_hin_tig_geo_mol_por_rus_spa_amr_hau_slo_hun_igb_mao_swe_jav_jpn_knd_kor_arw_urd_cic_ben_mly_mcd_chh_tag_mnd_glc_fbf_krd_wly_dut_pan_cze_lit_qcu_pol_ukr_prs_tsn_anl_alb_owc_scr_ind_grk_xho_lat_moo_bat_tha_mlt_tml_dyu_swa_aze_bul_svk_uzb_bem_vie_aeg_tsw_zul_ven	0.0818426392407385	0.192805303539371	0.847531874268564
729	aeg_fre_swa_svk_wly_amr_owc_glc_azi_uzb_tsn_bat_fbf_lit_bos_bsq_eng_hau_moo_mnd_afr_krd_tsw_pol_swt_scr_fin_lda_ven_hun_pan_amh_geo_grk_rus_guj_ita_gam_mlt_prs_est_zul_mao_hin_sun_jpn_knd_kor_ukr_swe_dyu_nor_mly_urd_sod_ind_cnt_ctl_akn_ger_chh_bul_spa_rom_slo_qcu_arw_por_ben_bem_anl_alb_heb_mcd_tag_mol_bam_lat_ewe_jav_tha_sid_tml_igb_yor_tur_dut_cze_aze_cic_vie_tig_ses_dgb_xho	0.0800342210293411	0.188217881671728	0.851115944060848
730	wly_afr_ses_rus_sod_amr_mlt_bos_azi_aze_moo_jav_dgb_eng_hin_bsq_mcd_amh_lda_mnd_glc_fre_tsw_spa_bem_lat_hun_tsn_akn_est_bul_owc_geo_alb_por_guj_lit_aeg_tig_cze_fin_ven_mao_pol_mly_jpn_tml_kor_svk_ctl_yor_ukr_ind_ita_hau_sun_cnt_rom_ewe_prs_chh_nor_slo_urd_ben_qcu_swe_krd_scr_swa_gam_pan_sid_ger_bat_arw_swt_grk_fbf_tag_tha_heb_knd_cic_zul_uzb_dut_mol_tur_igb_vie_anl_xho_bam_dyu	-1.32987629384693	-3.32030236380709	0.0012856015080457
731	mlt_rus_ven_urd_tig_heb_sid_ctl_tur_uzb_bem_mly_tsn_fre_por_bsq_glc_wly_swt_cnt_prs_lit_moo_scr_zul_mol_hun_ewe_bam_fin_ger_anl_geo_dut_pan_bul_alb_amh_chh_spa_est_cic_tag_arw_ind_jpn_tml_kor_afr_ita_swa_lat_mao_hin_hau_sun_mnd_ukr_dgb_bos_aeg_rom_swe_grk_eng_qcu_krd_pol_slo_dyu_gam_mcd_sod_guj_jav_cze_lda_ben_akn_bat_tha_amr_knd_fbf_ses_azi_nor_svk_aze_tsw_vie_owc_igb_xho_yor	0.118964068413895	0.280152058989315	0.779983052835694
732	tig_glc_dyu_fre_sod_wly_heb_por_tur_uzb_swt_tag_zul_alb_swe_bsq_hin_mlt_fbf_mnd_arw_dut_moo_scr_akn_pan_est_igb_ven_fin_ukr_sid_geo_guj_ben_grk_bul_owc_hau_slo_hun_bam_ind_urd_mly_jpn_knd_kor_svk_eng_tsn_ita_bat_nor_gam_sun_cnt_afr_lda_rus_anl_mcd_rom_pol_prs_qcu_ger_mol_lit_tsw_chh_lat_aeg_bos_jav_ctl_bem_cze_yor_mao_tha_amh_tml_ses_ewe_aze_spa_krd_azi_xho_vie_amr_dgb_swa_cic	0.0989078442777971	0.23280409000993	0.81642513094014
733	anl_mcd_ses_mol_sod_hau_mlt_bos_uzb_azi_akn_jav_cic_rus_ukr_bsq_swe_sid_dyu_mnd_eng_pol_tsn_ben_bam_arw_fin_lda_fbf_hun_fre_amh_geo_glc_krd_alb_lat_tig_chh_bul_est_igb_sun_guj_tag_jpn_knd_kor_pan_svk_dgb_rom_ind_ger_gam_mly_cnt_dut_zul_nor_heb_grk_lit_prs_ctl_qcu_hin_scr_afr_ven_wly_spa_owc_ita_mao_slo_tsw_urd_swa_bat_tha_aeg_tml_swt_yor_aze_por_cze_tur_ewe_vie_amr_bem_xho_moo	-0.753285999152442	-1.8092469564382	0.0736434651813972
734	chh_hin_yor_lit_sid_amh_gam_mcd_azi_uzb_cic_sun_bem_dut_ben_bsq_eng_wly_lda_mnd_rus_grk_tsn_rom_dgb_swe_est_xho_akn_hun_scr_amr_geo_urd_nor_arw_pol_heb_sod_ita_fin_swa_mao_spa_ind_jpn_knd_kor_glc_guj_ven_cze_mly_afr_anl_jav_cnt_krd_ewe_alb_aeg_slo_svk_bos_pan_qcu_bul_mol_ctl_igb_mlt_ukr_hau_fre_tag_ger_fbf_prs_dyu_bat_tha_tig_tml_ses_moo_tur_por_lat_aze_tsw_vie_owc_bam_zul_swt	0.422329508182127	0.995876848870754	0.321894112492797
735	aeg_ger_swt_ctl_owc_chh_wly_pan_uzb_tur_igb_mly_moo_hin_grk_bsq_alb_heb_ewe_mnd_por_afr_swa_glc_tsw_mcd_est_xho_bam_hun_ukr_anl_geo_slo_spa_nor_rom_gam_sid_prs_fin_cic_sun_dut_jav_jpn_tml_kor_eng_bos_lda_swe_mao_krd_hau_tag_cnt_mol_akn_urd_tig_svk_lit_cze_lat_qcu_bul_guj_rus_ses_sod_ita_amr_arw_bat_pol_zul_fre_ven_ind_tha_amh_knd_yor_dyu_aze_scr_ben_azi_fbf_vie_mlt_bem_tsn_dgb	-0.203892187055869	-0.481714506989739	0.631140409265642
736	amh_krd_igb_cze_chh_gam_sod_pol_tur_aze_xho_sun_bem_glc_mcd_bsq_prs_mlt_dgb_mnd_pan_scr_akn_fre_tsn_spa_hun_ewe_tsw_fin_arw_amr_geo_eng_alb_lat_dut_sid_tig_por_est_fbf_bat_mol_mly_jpn_knd_kor_ben_guj_moo_bul_tag_rus_aeg_mao_cnt_nor_ven_svk_wly_lit_bos_afr_slo_qcu_hin_ctl_rom_swt_anl_ita_owc_urd_ind_ger_ses_swe_dyu_jav_tha_hau_tml_bam_yor_azi_ukr_grk_uzb_lda_vie_heb_zul_swa_cic	0.0549208650934102	0.129318530007629	0.897384883781851
737	mlt_spa_tsn_svk_gam_tig_heb_grk_aze_uzb_cic_ind_swa_mcd_nor_bsq_lit_amr_akn_cnt_ukr_guj_lda_rus_zul_rom_hun_dyu_ven_est_swe_owc_geo_slo_hin_eng_ita_amh_sod_alb_fin_igb_tag_dut_mao_jpn_knd_kor_arw_mol_yor_ben_mly_afr_wly_bat_mnd_ger_ewe_bul_aeg_krd_scr_lat_fre_qcu_cze_prs_urd_dgb_hau_por_sid_glc_jav_ctl_moo_pol_ses_sun_tha_anl_tml_bem_swt_azi_pan_bos_tur_xho_vie_chh_tsw_bam_fbf	-0.339922459166163	-0.804259157706397	0.42329844869048
738	sod_scr_dyu_spa_amh_chh_gam_slo_uzb_tur_lda_ind_bem_ben_mol_bsq_pan_aeg_swa_cnt_bul_urd_igb_rus_moo_afr_hun_xho_tsn_fin_arw_amr_geo_hin_lit_ita_swe_mlt_heb_mcd_est_dgb_bat_pol_tag_jpn_knd_kor_grk_krd_ses_cze_mly_ger_wly_jav_mnd_bos_tsw_svk_tig_prs_alb_rom_glc_qcu_dut_por_lat_fbf_anl_ukr_hau_ctl_sun_guj_ewe_eng_zul_mao_tha_owc_tml_yor_cic_aze_nor_fre_azi_akn_vie_sid_bam_swt_ven	-0.423072712297527	-1.00437236033816	0.317805296857017
739	heb_ctl_lda_grk_gam_amr_amh_eng_azi_tur_ewe_mao_zul_lit_afr_bsq_krd_mlt_cic_cnt_ukr_guj_swt_pol_igb_prs_est_swa_bam_hun_bos_sid_geo_lat_mol_glc_slo_wly_owc_spa_fin_tsn_sun_arw_ind_jpn_knd_kor_urd_cze_dyu_pan_bat_rom_chh_jav_mnd_dut_ven_por_tig_fre_rus_scr_swe_qcu_nor_bul_ita_xho_aeg_alb_anl_svk_mly_ben_tsw_mcd_dgb_tag_tha_sod_tml_fbf_akn_aze_hin_ger_uzb_yor_vie_hau_moo_bem_ses	-0.329215076428855	-0.779485733681665	0.437672780972574
740	wly_lat_swt_mol_amh_tig_sod_ctl_uzb_tur_zul_mly_moo_ben_pol_bsq_svk_sid_swa_cnt_mcd_cze_xho_fre_yor_prs_fin_ses_tsw_hun_pan_gam_geo_guj_swe_bos_nor_chh_anl_eng_est_ven_tag_arw_bat_jpn_tml_kor_rom_grk_akn_scr_sun_hin_hau_jav_mnd_alb_fbf_ita_heb_dut_spa_glc_afr_qcu_por_krd_ger_dyu_amr_urd_aeg_lit_ind_bul_dgb_rus_lda_mao_tha_mlt_knd_igb_bam_azi_slo_ukr_aze_cic_vie_owc_ewe_bem_tsn	0.16728342694395	0.393633063833312	0.694752987068376
741	sid_cze_ses_spa_mlt_owc_gam_rom_uzb_aze_swa_mao_ven_alb_svk_bsq_eng_aeg_swt_mnd_ita_urd_ewe_dut_bam_guj_fin_lda_igb_est_mol_chh_geo_swe_pan_lat_afr_sod_amr_ctl_hun_yor_mly_prs_sun_jpn_tml_kor_slo_glc_dgb_grk_tag_bos_tig_bat_cnt_ger_bem_ben_anl_mcd_rus_nor_bul_qcu_fre_ukr_pol_fbf_heb_lit_hau_scr_jav_krd_cic_arw_xho_ind_tha_amh_knd_dyu_tsw_tur_por_hin_azi_tsn_vie_wly_moo_akn_zul	0.373570379558794	0.882586287040051	0.379735479114307
742	owc_rom_swa_spa_anl_mlt_aeg_mcd_tur_uzb_akn_jav_bem_prs_afr_bsq_ger_tig_cic_mnd_cze_alb_ses_hin_dgb_por_fin_bam_dyu_hun_swe_wly_geo_ctl_mol_svk_eng_sod_heb_scr_est_moo_mly_slo_mao_jpn_knd_kor_ukr_guj_swt_lit_bat_ben_sid_tag_cnt_dut_xho_pan_gam_arw_fre_ita_lat_qcu_nor_rus_pol_yor_amh_bos_chh_krd_ind_urd_lda_grk_tsn_sun_tha_amr_tml_tsw_ewe_aze_bul_glc_azi_fbf_vie_hau_igb_zul_ven	-0.551097350615592	-1.31238631416721	0.192619625816341
743	tig_mcd_ses_svk_anl_chh_aeg_glc_azi_uzb_ven_bat_moo_alb_ctl_bsq_nor_amr_bem_cnt_ger_afr_bam_pol_fbf_por_fin_dyu_dgb_hun_swe_owc_geo_dut_krd_ita_rus_sod_wly_lat_est_ewe_ind_lit_jav_jpn_knd_kor_mol_hin_tsw_scr_sun_arw_sid_mao_mnd_cze_zul_urd_heb_pan_rom_bul_fre_qcu_spa_eng_guj_swt_amh_ben_gam_bos_tag_slo_igb_grk_lda_mly_tha_mlt_tml_akn_yor_aze_prs_ukr_tur_xho_vie_hau_swa_cic_tsn	-0.0280148523049173	-0.0660002051539615	0.947519336253134
744	gam_pan_fbf_mcd_mlt_sod_tig_rus_azi_uzb_tsn_sun_akn_krd_eng_bsq_bos_wly_ses_mnd_hin_ctl_dgb_swe_swa_mol_hun_igb_cic_fin_svk_aeg_geo_prs_spa_urd_lit_chh_amh_nor_est_moo_bat_arw_jav_jpn_tml_kor_por_rom_bam_ukr_mao_fre_owc_mly_cnt_glc_xho_dut_sid_ita_bul_grk_ger_qcu_lat_afr_scr_bem_hau_cze_heb_alb_tag_guj_ewe_slo_lda_ind_tha_anl_knd_swt_ven_tur_ben_pol_aze_zul_vie_amr_dyu_tsw_yor	-0.0244512901247444	-0.0575789354619626	0.954207562483152
745	amh_mcd_moo_pan_amr_tig_hau_pol_aze_uzb_bem_jav_swt_hin_bos_bsq_lit_anl_igb_cnt_rom_ukr_tsw_glc_ven_eng_est_yor_zul_fin_rus_aeg_geo_arw_mol_guj_fre_sod_mlt_svk_hun_cic_mao_swe_ind_jpn_tml_kor_alb_ctl_lda_lat_bat_scr_sid_tag_mnd_ben_ewe_dut_chh_krd_urd_slo_ita_qcu_nor_ger_grk_dyu_heb_afr_wly_spa_sun_cze_bam_por_swa_mly_tha_gam_knd_fbf_ses_azi_prs_bul_tur_tsn_vie_owc_akn_dgb_xho	-0.453578815808145	-1.0768779943723	0.284320315141696
746	chh_por_moo_krd_anl_amr_gam_rus_aze_uzb_tsn_mao_ewe_guj_bos_bsq_swe_heb_ven_mnd_hin_glc_fbf_prs_xho_afr_hun_cic_ses_fin_pan_sid_geo_lit_nor_ita_grk_aeg_sod_spa_est_bam_mly_alb_bat_jpn_tml_kor_dut_urd_lda_ctl_ind_mcd_owc_jav_cnt_ger_swa_rom_tig_bul_svk_eng_cze_qcu_fre_arw_slo_swt_hau_ukr_mlt_pol_sun_lat_akn_mol_zul_tag_tha_wly_knd_dgb_dyu_tur_ben_scr_azi_tsw_vie_amh_yor_igb_bem	0.129965523678723	0.305830790959585	0.760417024104164
747	wly_ger_ewe_nor_chh_gam_hau_arw_aze_tur_cic_tag_bam_dut_spa_bsq_por_anl_dgb_mnd_ben_guj_moo_rom_bem_mol_fin_zul_swt_est_fre_aeg_geo_ctl_slo_eng_lit_sod_owc_glc_hun_tsw_mly_mcd_jav_jpn_tml_kor_hin_cze_ven_ukr_ind_lat_amr_sun_cnt_swe_swa_bos_sid_krd_rus_bul_pol_qcu_urd_pan_grk_ses_heb_alb_amh_prs_mao_scr_lda_svk_dyu_bat_tha_tig_knd_akn_tsn_azi_afr_ita_uzb_fbf_vie_mlt_yor_igb_xho	-0.436924916991846	-1.03797539072982	0.301972745219917
748	amh_swe_moo_pan_owc_sid_sod_lit_uzb_azi_dyu_mao_igb_spa_scr_bsq_krd_wly_fbf_mnd_ger_nor_tsn_hin_lda_mcd_est_bem_swa_fin_por_aeg_geo_fre_dut_bos_eng_hau_tig_ben_hun_dgb_mly_prs_jav_jpn_knd_kor_ukr_grk_yor_lat_sun_cze_mlt_ind_cnt_ita_cic_arw_anl_bul_svk_rus_ctl_qcu_mol_slo_urd_xho_heb_guj_gam_rom_tag_afr_zul_glc_ven_bat_tha_chh_tml_swt_tsw_tur_alb_pol_aze_akn_vie_amr_ses_bam_ewe	-0.349910874703761	-0.830791678080517	0.40821914555091
749	amh_ben_tsn_glc_aeg_heb_hau_swe_azi_tur_dgb_mao_fbf_cze_alb_bsq_arw_gam_bem_mnd_mcd_slo_igb_bul_bam_ger_hun_moo_xho_est_nor_wly_geo_ita_lit_urd_grk_owc_amr_afr_fin_dyu_jav_por_mly_jpn_knd_kor_lat_pan_ewe_ukr_sun_ctl_tig_bat_cnt_guj_lda_rom_sod_hin_dut_pol_spa_qcu_krd_rus_svk_swa_chh_eng_sid_scr_tag_prs_swt_bos_cic_ind_tha_anl_tml_ses_yor_aze_mol_fre_uzb_tsw_vie_mlt_ven_zul_akn	-0.392055297356635	-0.92973755863943	0.354914019984622
750	sid_mol_akn_lit_chh_owc_amh_arw_uzb_azi_ewe_sun_cic_bul_eng_bsq_swe_amr_tsw_cnt_hin_dut_ses_fre_lda_ben_hun_bam_tsn_fin_spa_gam_geo_afr_ukr_slo_ctl_tig_anl_nor_est_moo_tag_urd_bat_jpn_knd_kor_bos_guj_zul_ita_ind_glc_hau_mao_mnd_grk_fbf_prs_mlt_rus_pol_pan_rom_qcu_mcd_scr_lat_swt_sod_svk_heb_cze_jav_alb_xho_por_dyu_mly_tha_aeg_tml_dgb_bem_aze_ger_krd_tur_ven_vie_wly_yor_igb_swa	-0.717813555193708	-1.72307750217659	0.08819799000698
751	sid_ita_swt_rom_aeg_amh_heb_pol_aze_azi_xho_jav_bam_hin_mcd_bsq_por_wly_swa_mnd_mol_glc_bem_ctl_tsw_krd_fin_yor_dgb_est_guj_owc_geo_ukr_arw_spa_scr_sod_mlt_ger_hun_ven_mly_urd_ind_jpn_tml_kor_bos_alb_fbf_lat_bat_ben_gam_tag_cnt_lit_ses_swe_hau_afr_nor_fre_prs_qcu_dut_cze_rus_zul_tig_bul_anl_eng_sun_slo_tsn_svk_moo_mao_tha_chh_knd_cic_dyu_uzb_pan_grk_tur_igb_vie_amr_ewe_akn_lda	0.227242235770383	0.534673090251265	0.594151943112589
752	aeg_arw_xho_pol_wly_mlt_hau_grk_azi_uzb_swa_mly_akn_slo_cze_bsq_lit_sod_zul_cnt_krd_rus_ven_eng_tsw_spa_est_bam_dgb_fin_dut_tig_geo_ger_mcd_guj_lat_heb_gam_afr_hun_cic_ind_hin_bat_jpn_knd_kor_prs_svk_bem_bul_mao_por_sid_tag_mnd_nor_swt_glc_anl_urd_pan_fre_ita_qcu_ctl_ben_scr_ses_amh_alb_chh_ukr_sun_rom_igb_swe_dyu_jav_tha_owc_tml_ewe_moo_aze_mol_bos_tur_fbf_vie_amr_lda_yor_tsn	-0.741999824646577	-1.78434444892542	0.0776288413487068
753	amr_swe_bam_mol_chh_wly_hau_hin_azi_uzb_xho_jav_swt_ctl_lat_bsq_ger_sod_bem_mnd_grk_mcd_yor_dut_ses_urd_fin_tsn_dgb_hun_glc_sid_geo_rus_eng_pan_ita_amh_heb_arw_est_tsw_sun_alb_mly_jpn_knd_kor_nor_krd_cic_guj_mao_afr_aeg_tag_cnt_pol_zul_ukr_gam_prs_spa_slo_fre_qcu_bos_lit_scr_fbf_tig_svk_owc_cze_bat_bul_lda_rom_swa_ind_tha_anl_tml_ven_igb_aze_ben_por_tur_akn_vie_mlt_moo_ewe_dyu	0.130675613910222	0.307756446456181	0.758955845063559
754	mlt_spa_bem_ben_anl_amr_heb_rus_tur_azi_bam_sun_ven_hin_pol_bsq_krd_sod_ses_mnd_mcd_svk_zul_lit_lda_prs_fin_tsw_igb_est_arw_sid_geo_ita_rom_scr_eng_amh_gam_afr_hun_cic_mao_pan_mly_jpn_knd_kor_por_guj_swt_nor_tag_slo_aeg_ind_cnt_ctl_tsn_cze_wly_fre_urd_glc_ger_qcu_bul_bos_lat_dyu_owc_mol_chh_ukr_bat_dut_swa_grk_fbf_jav_tha_hau_tml_dgb_yor_uzb_swe_alb_aze_ewe_vie_tig_xho_akn_moo	-0.182595871260681	-0.431509796791763	0.667096406024287
755	tig_pol_moo_afr_amh_aeg_anl_mol_tur_aze_yor_mly_dgb_ctl_spa_bsq_mcd_amr_akn_cnt_ben_svk_cic_lit_ses_bul_est_lda_igb_hun_rus_chh_geo_glc_grk_arw_ukr_gam_heb_por_fin_ven_jav_ita_ind_jpn_tml_kor_bos_prs_fbf_rom_bat_pan_mlt_mao_mnd_dut_dyu_urd_sid_krd_eng_guj_hin_qcu_lat_slo_scr_tsw_owc_ger_wly_nor_tag_cze_zul_fre_ewe_sun_tha_hau_knd_bem_tsn_uzb_swe_alb_azi_swa_vie_sod_swt_xho_bam	-0.489023863131521	-1.16158562406197	0.248376415646274
756	chh_scr_lda_ger_aeg_amr_tig_por_uzb_aze_ven_tag_fbf_ctl_afr_bsq_rus_gam_igb_cnt_grk_nor_moo_lat_zul_cze_fin_bam_dyu_hun_mcd_amh_geo_fre_slo_ben_rom_heb_hau_prs_est_xho_jav_dut_sun_jpn_knd_kor_bos_krd_bem_alb_mao_spa_mlt_bat_mnd_pol_cic_mol_sod_ukr_hin_pan_arw_qcu_glc_swe_urd_tsw_owc_bul_anl_guj_ind_ita_yor_eng_ewe_mly_tha_wly_tml_dgb_swt_azi_svk_lit_tur_akn_vie_sid_ses_tsn_swa	0.585372844467527	1.38224671972155	0.170206730386448
757	owc_guj_lda_hin_amr_anl_aeg_fre_azi_uzb_bem_ind_xho_grk_urd_bsq_ita_gam_tsn_cnt_krd_cze_fbf_glc_tsw_ben_hun_ewe_bam_fin_lit_sid_geo_arw_rus_afr_lat_mlt_heb_swe_est_dgb_jav_pol_mao_jpn_knd_kor_rom_por_zul_scr_tag_alb_tig_bat_mnd_nor_akn_mcd_hau_prs_pan_ger_bos_qcu_dut_svk_ctl_swa_wly_slo_chh_bul_mly_ukr_ses_spa_igb_sun_tha_sod_tml_cic_dyu_aze_eng_mol_tur_moo_vie_amh_ven_swt_yor	-0.297130369528276	-0.703556494309939	0.483466752603018
758	amh_pol_moo_ger_amr_tig_wly_guj_tur_uzb_dgb_mao_zul_mol_hin_bsq_dut_anl_ven_mnd_bul_arw_swt_rus_dyu_ita_est_cic_bam_hun_por_sid_geo_krd_mcd_lat_cze_mlt_aeg_ukr_fin_tsw_jav_spa_tag_jpn_knd_kor_lit_pan_ses_scr_ind_svk_sod_mly_cnt_alb_xho_slo_heb_swe_glc_ctl_ben_qcu_grk_urd_nor_lda_chh_prs_owc_eng_bat_fre_swa_afr_igb_sun_tha_gam_tml_akn_fbf_aze_rom_bos_azi_bem_vie_hau_tsn_ewe_yor	-0.366647245594026	-0.868868164603661	0.387156032823739
759	mlt_urd_cic_swe_wly_tig_chh_scr_azi_aze_tsw_ind_bam_por_ben_bsq_afr_sid_yor_mnd_lat_lit_dgb_ita_zul_slo_fin_tsn_ven_hun_svk_gam_geo_bos_bul_spa_prs_sod_owc_grk_est_moo_sun_pan_tag_jpn_knd_kor_ger_mol_swa_fre_mly_ctl_amh_jav_cnt_glc_ses_mcd_heb_nor_rus_rom_krd_qcu_alb_eng_dut_bem_hau_hin_anl_arw_mao_guj_akn_cze_swt_bat_tha_amr_tml_xho_ewe_tur_pol_ukr_uzb_dyu_vie_aeg_fbf_igb_lda	0.250939260665326	0.591145693255932	0.555856878062431
760	amr_glc_tsn_svk_gam_sid_chh_spa_azi_aze_akn_ind_xho_ger_ukr_bsq_fre_aeg_bam_cnt_afr_alb_cic_swe_ven_ita_hun_fbf_swa_est_prs_anl_geo_scr_ctl_nor_ben_hau_amh_grk_fin_swt_bat_rom_mly_jpn_tml_kor_por_mcd_dgb_cze_jav_lat_mlt_sun_mnd_bul_igb_rus_sod_pol_dut_hin_bos_qcu_eng_pan_krd_bem_owc_lit_heb_mol_mao_slo_ewe_arw_lda_tag_tha_wly_knd_dyu_yor_uzb_urd_guj_tur_zul_vie_tig_ses_tsw_moo	-0.185539540557243	-0.438313817335799	0.662175273628804
761	aeg_cze_tsn_grk_anl_heb_tig_spa_azi_aze_yor_tag_ses_rus_fre_bsq_ctl_wly_xho_cnt_prs_dut_dgb_mol_zul_svk_est_cic_bam_hun_guj_owc_geo_slo_lit_urd_ger_mlt_sod_swe_fin_tsw_sun_pol_jav_jpn_tml_kor_pan_glc_ven_scr_mao_hin_chh_ind_mnd_por_igb_bos_sid_ben_nor_bul_afr_qcu_alb_eng_mcd_akn_amr_ukr_hau_krd_bat_lat_ewe_arw_fbf_mly_tha_gam_knd_swa_swt_uzb_ita_rom_tur_dyu_vie_amh_lda_moo_bem	-0.262584658545845	-0.620408429459087	0.536506302999697
762	tig_ben_zul_ctl_heb_aeg_gam_ita_aze_azi_ven_mao_xho_pan_bul_bsq_arw_amr_cic_cnt_alb_guj_ewe_prs_tsw_cze_hun_akn_swt_fin_ger_sid_geo_swe_afr_mol_ukr_amh_mlt_eng_est_tsn_sun_hin_bat_jpn_knd_kor_dut_pol_moo_por_jav_krd_anl_mly_mnd_nor_fbf_lat_sod_mcd_bos_fre_lit_qcu_grk_svk_urd_lda_chh_scr_owc_rom_ind_glc_dgb_rus_swa_tag_tha_wly_tml_dyu_ses_tur_slo_spa_uzb_igb_vie_hau_bam_yor_bem	0.19529657121479	0.459864118893022	0.646687042145144
763	heb_glc_akn_arw_amh_anl_gam_scr_aze_uzb_bam_jav_ewe_spa_eng_bsq_guj_sod_swa_cnt_lat_por_moo_rus_xho_ita_hun_igb_dyu_est_ger_mlt_geo_bul_krd_urd_pol_aeg_tig_mol_fin_yor_sun_afr_tag_jpn_knd_kor_ctl_swe_ses_prs_bat_hin_owc_ind_mnd_slo_cic_ukr_wly_lit_fre_cze_nor_qcu_alb_mcd_bos_dgb_amr_grk_sid_pan_mao_svk_tsw_ben_bem_mly_tha_hau_tml_zul_ven_azi_rom_dut_tur_lda_vie_chh_fbf_tsn_swt	-0.525886405298386	-1.25243419490055	0.21355205210181
764	gam_grk_bam_afr_owc_aeg_hau_glc_tur_uzb_tsn_jav_moo_lit_ben_bsq_alb_mlt_ses_mnd_spa_cze_dgb_ukr_ven_eng_hun_igb_ewe_fin_lat_sid_geo_scr_mol_fre_krd_tig_amr_ita_est_lda_mao_pan_mly_jpn_knd_kor_arw_por_dyu_bul_sun_hin_heb_tag_cnt_slo_akn_swe_chh_guj_ger_svk_urd_qcu_rus_nor_dut_swt_anl_pol_amh_rom_bat_bos_swa_ctl_yor_ind_tha_sod_tml_tsw_cic_azi_prs_mcd_aze_zul_vie_wly_bem_fbf_xho	-0.0374065976098482	-0.0881445631020406	0.929951305241464
765	chh_grk_cic_dut_mlt_tig_amh_urd_tur_aze_yor_ind_ses_arw_slo_bsq_ctl_anl_bem_cnt_nor_bul_swt_ita_igb_glc_hun_tsw_fbf_est_pan_heb_geo_fre_ger_spa_ukr_hau_wly_swe_fin_dyu_jav_cze_tag_jpn_knd_kor_guj_scr_bam_por_mao_mcd_sid_mly_mnd_rus_moo_mol_amr_eng_prs_bos_hin_qcu_svk_krd_afr_lda_aeg_rom_gam_alb_sun_pol_zul_lat_ven_bat_tha_owc_tml_tsn_akn_uzb_ben_lit_azi_xho_vie_sod_ewe_swa_dgb	0.0419911478699104	0.0989670383809719	0.921377450191471
766	chh_guj_akn_arw_aeg_hau_sod_afr_tur_uzb_zul_mly_tsw_rus_alb_bsq_ita_amh_tsn_mnd_hin_dut_ven_swe_bem_krd_hun_igb_swt_est_scr_gam_geo_mcd_prs_pan_ger_tig_mlt_lit_fin_dyu_jav_pol_mao_jpn_knd_kor_ben_por_lda_lat_bat_mol_owc_ind_cnt_nor_ses_ukr_heb_rom_grk_slo_svk_qcu_urd_glc_spa_dgb_wly_cze_amr_bul_sun_bos_yor_eng_swa_tag_tha_sid_tml_moo_ewe_aze_ctl_fre_azi_xho_vie_anl_fbf_cic_bam	0.0357874605237027	0.0842110432826176	0.933069647236942
767	heb_pan_swt_rom_amr_amh_owc_spa_aze_azi_bem_bat_bam_arw_nor_bsq_slo_wly_akn_mnd_eng_por_moo_ukr_xho_hin_fin_igb_ven_hun_alb_mlt_geo_afr_krd_mol_svk_anl_tig_pol_est_tsn_jav_lit_tag_jpn_knd_kor_prs_swe_dgb_guj_ind_cze_gam_mao_cnt_urd_zul_bos_sod_scr_grk_dut_rus_qcu_fre_ben_ger_tsw_aeg_ita_sid_lat_mly_glc_yor_bul_lda_sun_tha_chh_tml_ses_cic_tur_mcd_ctl_uzb_fbf_vie_hau_dyu_ewe_swa	0.0132985163942009	0.0314178695678231	0.975003618321498
768	tig_ita_swa_lat_chh_sod_heb_pan_uzb_aze_igb_bat_ven_mol_mcd_bsq_scr_owc_fbf_cnt_pol_rom_xho_urd_lda_cze_fin_tsn_moo_est_bul_sid_geo_afr_ukr_slo_spa_mlt_anl_grk_hun_bem_mly_arw_ind_jpn_tml_kor_nor_glc_ewe_alb_tag_hin_amh_jav_mnd_lit_cic_swe_gam_prs_svk_dut_ger_qcu_krd_ctl_rus_dyu_aeg_ben_wly_por_mao_guj_swt_bos_bam_sun_tha_hau_knd_zul_dgb_tur_eng_fre_azi_ses_vie_amr_akn_tsw_yor	-0.453248798246894	-1.07773788674315	0.283938314805655
769	gam_slo_zul_dut_anl_sid_hau_fre_azi_aze_swa_sun_ewe_prs_ben_bsq_hin_amr_bem_cnt_scr_spa_bam_afr_akn_ita_hun_tsn_xho_est_svk_chh_geo_arw_krd_pol_por_wly_owc_ctl_fin_ven_tag_mcd_mly_jpn_tml_kor_eng_glc_swt_swe_ind_bos_heb_jav_mnd_rom_cic_pan_mlt_urd_cze_bul_nor_qcu_lit_mol_rus_dyu_sod_ger_aeg_alb_bat_grk_yor_ukr_dgb_mao_tha_tig_knd_moo_ses_tur_guj_lat_uzb_fbf_vie_amh_tsw_lda_igb	0.748642533686919	1.77599044540742	0.0790051620614484
770	gam_swe_dgb_por_wly_owc_aeg_arw_uzb_tur_bem_ind_yor_bul_ita_bsq_slo_anl_swt_cnt_spa_prs_tsw_cze_lda_guj_fin_zul_bam_hun_krd_amr_geo_nor_ben_dut_mcd_chh_tig_eng_est_swa_tag_alb_mao_jpn_knd_kor_ctl_bos_igb_pan_mly_fre_amh_jav_mnd_grk_ewe_ger_heb_rom_svk_lit_hin_qcu_lat_glc_mol_tsn_sid_afr_hau_ukr_sun_urd_cic_rus_dyu_bat_tha_mlt_tml_ses_akn_azi_pol_scr_aze_xho_vie_sod_moo_fbf_ven	-0.758827134064295	-1.82505136544375	0.0712034440925497
771	gam_urd_ewe_grk_amr_aeg_owc_guj_tur_uzb_bam_ind_tsw_mcd_lit_bsq_rus_sod_dgb_mnd_scr_slo_bem_pol_lda_ukr_hun_yor_moo_est_ctl_anl_geo_glc_pan_hin_ger_tig_heb_svk_fin_fbf_jav_bos_sun_jpn_tml_kor_fre_krd_tsn_ita_tag_ben_wly_bat_cnt_swe_dyu_lat_chh_arw_eng_spa_prs_qcu_afr_nor_por_swa_hau_dut_amh_alb_mly_rom_ses_mol_zul_mao_tha_sid_knd_igb_swt_aze_cze_bul_azi_xho_vie_mlt_akn_cic_ven	-0.877878309620946	-2.12362356643609	0.0363560762499661
772	owc_scr_moo_pan_mlt_amh_chh_afr_aze_azi_dgb_sun_bam_lit_slo_bsq_eng_heb_akn_cnt_ger_rom_swa_bul_tsw_krd_fin_fbf_ven_hun_svk_sod_geo_rus_grk_glc_bos_hau_amr_cze_est_ses_bat_nor_jav_jpn_tml_kor_ita_alb_cic_guj_mly_urd_aeg_mao_mnd_hin_dyu_fre_sid_pol_arw_mol_dut_qcu_prs_ukr_por_xho_gam_ctl_wly_lat_ind_spa_swt_mcd_ewe_tag_tha_anl_knd_zul_lda_tur_swe_ben_uzb_bem_vie_tig_tsn_igb_yor	-0.24491339703675	-0.578220479470783	0.564512833845449
773	wly_pol_ses_mol_chh_gam_sod_mcd_aze_azi_igb_sun_fbf_urd_ctl_bsq_afr_heb_dyu_mnd_prs_swe_tsw_svk_akn_eng_est_cic_yor_hun_guj_tig_geo_lit_slo_bos_alb_mlt_sid_grk_fin_ewe_mly_ger_ind_jpn_knd_kor_ita_dut_lda_glc_mao_hin_amh_jav_cnt_pan_moo_scr_hau_nor_rus_spa_lat_qcu_ukr_por_rom_swt_amr_krd_aeg_cze_tag_bul_swa_ben_ven_bat_tha_owc_tml_tsn_dgb_uzb_arw_fre_tur_bem_vie_anl_bam_zul_xho	0.159577681530476	0.375650110722602	0.708032502737408
774	mlt_scr_dgb_glc_heb_aeg_anl_por_tur_uzb_zul_ind_dyu_dut_ctl_bsq_urd_wly_yor_mnd_ukr_bul_bem_rus_tsw_slo_hun_igb_swt_est_afr_sod_geo_guj_spa_lit_cze_gam_owc_krd_fin_moo_jav_bos_bat_jpn_tml_kor_mol_swe_tsn_fre_mly_alb_hau_mao_cnt_eng_akn_svk_sid_ben_rom_arw_mcd_qcu_hin_nor_ger_lda_amr_prs_amh_grk_tag_pan_ses_pol_fbf_sun_tha_chh_knd_swa_ewe_azi_ita_lat_aze_cic_vie_tig_bam_xho_ven	0.460269402708189	1.08526141732234	0.280611106490992
775	wly_grk_ses_hin_tig_chh_amh_bos_azi_aze_zul_mly_ewe_swe_ukr_bsq_rus_amr_bam_cnt_afr_scr_swt_rom_dyu_fre_est_yor_fbf_hun_dut_anl_geo_spa_lit_krd_svk_owc_aeg_lat_fin_swa_sun_ger_jav_jpn_tml_kor_mol_por_dgb_slo_ind_pol_sod_mao_mnd_ita_xho_alb_hau_mcd_ctl_nor_arw_qcu_prs_bul_ben_bem_mlt_pan_sid_glc_bat_guj_ven_urd_akn_tag_tha_heb_knd_cic_tsn_uzb_cze_eng_tur_lda_vie_gam_igb_tsw_moo	-0.503235554909696	-1.19737634592678	0.234202961021267
776	wly_ben_swt_mol_owc_hau_heb_ctl_tur_azi_ven_jav_xho_mcd_ger_bsq_bul_gam_igb_cnt_arw_prs_lda_swe_tsn_rom_hun_bem_fbf_fin_slo_amh_geo_alb_nor_fre_lit_aeg_tig_guj_est_swa_tag_glc_mao_jpn_tml_kor_eng_cze_bam_lat_bat_urd_mlt_ind_mnd_grk_dyu_spa_sod_rus_scr_bos_svk_qcu_ita_afr_pol_cic_sid_hin_amr_ukr_sun_pan_ses_por_tsw_mly_tha_chh_knd_yor_ewe_uzb_krd_dut_aze_dgb_vie_anl_zul_moo_akn	-0.732931442261753	-1.76597445563132	0.0806818188227102
777	wly_svk_bem_hin_aeg_hau_mlt_prs_azi_tur_akn_ind_zul_mcd_krd_bsq_pan_tig_moo_cnt_scr_por_dgb_afr_igb_mol_hun_dyu_yor_fin_slo_chh_geo_lat_ukr_arw_ctl_owc_anl_rom_est_tsw_mly_ben_mao_jpn_tml_kor_swe_ita_ewe_ger_sun_pol_heb_tag_mnd_alb_xho_lit_sid_fre_rus_glc_urd_qcu_bul_eng_nor_bam_amh_cze_gam_guj_jav_grk_lda_dut_fbf_bat_tha_sod_knd_swa_tsn_uzb_spa_bos_aze_ses_vie_amr_cic_ven_swt	0.292295926473179	0.688384335613029	0.492924379183732
778	aeg_grk_zul_hin_sid_heb_tig_ger_uzb_tur_dgb_jav_moo_arw_slo_bsq_ctl_owc_xho_cnt_scr_dut_cic_swe_swa_guj_est_yor_swt_hun_bul_amh_geo_krd_ita_eng_pan_amr_gam_rus_fin_tsn_tag_rom_mly_jpn_tml_kor_mcd_svk_akn_fre_sun_alb_hau_mao_mnd_lat_igb_ben_sod_spa_lit_cze_urd_qcu_mol_nor_prs_bam_wly_glc_chh_afr_ind_pol_fbf_ukr_dyu_bat_tha_anl_knd_bem_ses_azi_por_bos_aze_ewe_vie_mlt_tsw_ven_lda	-0.428101566760028	-1.01649475259399	0.312031039080709
779	sid_dut_fbf_nor_sod_tig_gam_ben_uzb_tur_igb_bat_lda_rom_prs_bsq_bul_aeg_tsn_cnt_swe_eng_xho_lat_akn_hin_hun_swa_moo_fin_slo_chh_geo_pol_bos_afr_scr_anl_mlt_arw_est_yor_sun_urd_mly_jpn_knd_kor_spa_ita_dyu_por_ind_mol_amr_mao_mnd_ukr_zul_ctl_wly_guj_rus_alb_ger_qcu_mcd_grk_lit_cic_amh_pan_hau_fre_tag_svk_tsw_krd_ven_jav_tha_heb_tml_swt_bem_aze_cze_glc_azi_ewe_vie_owc_ses_bam_dgb	-0.326952592685931	-0.774038663292659	0.440871208286183
780	heb_urd_dyu_mol_sid_wly_tig_arw_azi_uzb_tsn_ind_fbf_cze_grk_bsq_glc_aeg_xho_cnt_fre_mcd_lda_ukr_swt_hin_est_igb_cic_fin_pan_amr_geo_alb_lit_krd_pol_amh_gam_nor_hun_ewe_mao_slo_jav_jpn_knd_kor_rus_eng_tsw_por_bat_scr_chh_sun_mnd_bul_swa_dut_mlt_lat_ita_prs_ger_qcu_svk_afr_swe_moo_hau_ctl_owc_ben_tag_bos_akn_guj_zul_mly_tha_sod_tml_ven_bam_aze_rom_spa_tur_yor_vie_anl_bem_dgb_ses	-0.549114220466273	-1.30831235469937	0.193991682069613
781	amh_lit_tsn_svk_anl_amr_owc_fre_tur_aze_ven_jav_swt_ger_spa_bsq_lat_sod_cic_cnt_arw_glc_ses_scr_igb_cze_hun_lda_bam_fin_mcd_sid_geo_ctl_ukr_urd_ben_heb_wly_prs_est_yor_mly_nor_ind_jpn_tml_kor_rom_pol_zul_alb_mao_rus_gam_tag_mnd_dut_swa_hin_mlt_eng_mol_pan_grk_qcu_bos_afr_swe_tsw_tig_bul_hau_ita_bat_guj_moo_slo_ewe_sun_tha_aeg_knd_fbf_dyu_uzb_por_krd_azi_dgb_vie_chh_bem_akn_xho	-0.336626793159688	-0.797033412723144	0.427461789666891
782	heb_pol_akn_ukr_tig_sod_wly_dut_tur_uzb_ses_tag_igb_hin_grk_bsq_arw_sid_bam_cnt_krd_afr_lda_pan_swa_cze_hun_yor_ven_est_guj_chh_geo_slo_fre_ger_spa_owc_hau_lit_fin_cic_mao_eng_ind_jpn_knd_kor_alb_glc_moo_mol_mly_ben_amr_jav_mnd_urd_fbf_prs_gam_rom_nor_por_svk_qcu_rus_ctl_bul_dgb_mlt_bos_aeg_swe_bat_mcd_zul_scr_xho_sun_tha_amh_tml_ewe_swt_azi_ita_lat_aze_dyu_vie_anl_tsn_tsw_bem	0.340167367668299	0.800584199217983	0.425412870613906
783	hau_urd_moo_afr_gam_sod_mlt_pan_aze_azi_tsw_mly_zul_scr_fre_bsq_eng_anl_igb_cnt_ctl_spa_dgb_ukr_akn_pol_hun_ewe_bam_fin_guj_wly_geo_ita_svk_mol_por_amh_sid_rus_est_fbf_mao_nor_bat_jpn_knd_kor_bos_ben_swt_lat_jav_bul_amr_ind_mnd_dut_cic_hin_tig_alb_glc_grk_swe_qcu_prs_lit_mcd_dyu_chh_rom_heb_arw_tag_ger_lda_cze_tsn_sun_tha_aeg_tml_swa_xho_uzb_slo_krd_tur_bem_vie_owc_yor_ven_ses	-0.169697599936595	-0.399935826550142	0.690120892877749
784	gam_fre_akn_glc_tig_aeg_mlt_guj_tur_aze_lda_bat_tsw_hin_cze_bsq_grk_amr_igb_cnt_alb_lit_fbf_slo_bem_pan_fin_yor_moo_est_spa_anl_geo_svk_bos_ukr_afr_owc_chh_krd_hun_zul_mao_eng_jav_jpn_knd_kor_por_urd_cic_scr_sun_prs_heb_ind_mnd_rom_dgb_rus_wly_mcd_mol_lat_swe_qcu_bul_ctl_arw_ses_amh_nor_hau_ben_tag_ger_ven_dut_swt_mly_tha_sid_tml_xho_ewe_uzb_pol_ita_azi_swa_vie_sod_tsn_dyu_bam	-0.658681182539456	-1.57565486230937	0.118501168067082
785	wly_por_tsn_svk_gam_hau_heb_urd_uzb_aze_moo_tag_dyu_slo_nor_bsq_ben_owc_swt_cnt_ctl_dut_bam_prs_cic_krd_est_fbf_dgb_fin_lit_tig_geo_ita_bos_rom_hin_chh_aeg_mol_hun_zul_mao_fre_sun_jpn_tml_kor_alb_ukr_swa_bul_mly_cze_anl_jav_mnd_rus_ven_glc_amh_pol_grk_guj_spa_qcu_mcd_eng_afr_ses_amr_lat_sid_arw_bat_pan_yor_swe_xho_ind_tha_mlt_knd_bem_lda_azi_scr_ger_tur_akn_vie_sod_igb_ewe_tsw	-0.729995611044489	-1.75631570803905	0.082326378478823
786	owc_ben_fbf_spa_sod_hau_sid_slo_aze_azi_swa_ind_igb_lit_eng_bsq_por_gam_akn_cnt_dut_ita_dyu_pan_bam_krd_est_ewe_bem_fin_arw_wly_geo_alb_swe_ger_bul_chh_tig_grk_hun_ses_jav_ukr_mly_jpn_tml_kor_rom_ctl_moo_prs_mao_pol_amh_bat_mnd_cze_swt_lat_amr_guj_mol_nor_mcd_qcu_rus_scr_glc_tsw_aeg_hin_heb_urd_tag_svk_dgb_bos_zul_sun_tha_mlt_knd_yor_lda_tur_fre_afr_uzb_xho_vie_anl_ven_tsn_cic	0.516955594477376	1.22406693186919	0.2240189480318
787	gam_ctl_ses_ukr_amh_sod_aeg_ger_azi_tur_yor_bat_igb_glc_hin_bsq_ben_heb_xho_cnt_bos_mol_bam_por_akn_dut_fin_swt_ewe_hun_svk_hau_geo_spa_grk_rom_eng_mlt_chh_nor_est_dyu_tag_swe_jav_jpn_knd_kor_pan_pol_tsn_scr_mao_fre_sid_sun_mnd_krd_lda_rus_wly_arw_prs_lat_afr_qcu_ita_urd_alb_bem_anl_bul_owc_guj_ind_lit_tsw_cze_ven_mly_tha_tig_tml_zul_dgb_aze_mcd_slo_uzb_fbf_vie_amr_moo_swa_cic	-0.73725692636319	-1.77098530309516	0.0798393779789359
788	amh_spa_igb_lit_tig_gam_hau_dut_aze_uzb_ses_bat_moo_afr_guj_bsq_pan_sid_ven_mnd_mol_ger_fbf_ben_ewe_slo_hun_zul_swa_fin_ita_sod_geo_scr_urd_arw_bul_chh_wly_grk_est_akn_mao_pol_mly_jpn_tml_kor_hin_nor_bam_por_jav_glc_owc_sun_cnt_cze_tsw_alb_mlt_lat_ctl_svk_fre_qcu_bos_swe_prs_bem_anl_rom_heb_rus_ind_krd_cic_mcd_xho_tag_tha_aeg_knd_swt_yor_tur_ukr_eng_azi_dgb_vie_amr_lda_dyu_tsn	-0.342834920568194	-0.812493864270429	0.418583289901729
789	aeg_ger_dyu_glc_owc_mlt_wly_bul_uzb_aze_igb_sun_cic_guj_ctl_bsq_hin_gam_akn_cnt_svk_lat_ewe_spa_dgb_mcd_hun_fbf_bam_est_ita_chh_geo_urd_alb_cze_ben_sod_hau_prs_fin_zul_bat_scr_tag_jpn_knd_kor_fre_arw_lda_pol_ind_grk_amh_mly_mnd_por_swa_bos_anl_dut_rus_swe_ukr_qcu_krd_lit_afr_yor_sid_rom_tig_eng_jav_pan_moo_slo_bem_mao_tha_amr_tml_ses_xho_tur_mol_nor_azi_swt_vie_heb_tsn_ven_tsw	-0.446508514640394	-1.06086523038033	0.29149845683212
790	sod_swe_bam_rus_tig_aeg_chh_fre_aze_uzb_tsn_mly_cic_spa_cze_bsq_bos_amh_swt_cnt_krd_ctl_xho_guj_dgb_dut_fin_moo_ven_est_pan_amr_geo_scr_afr_grk_lit_wly_mlt_svk_hun_igb_ind_alb_mao_jpn_tml_kor_ger_nor_yor_slo_jav_mol_hau_tag_mnd_prs_fbf_hin_anl_por_eng_arw_ita_qcu_lat_glc_bul_ses_sid_ukr_gam_pol_sun_mcd_dyu_rom_akn_bat_tha_owc_knd_tsw_lda_azi_urd_ben_tur_bem_vie_heb_zul_ewe_swa	-0.402253786516306	-0.954818020844931	0.342145044938483
791	aeg_mol_ewe_grk_gam_anl_owc_ctl_tur_aze_moo_tag_yor_pol_scr_bsq_bul_mlt_igb_cnt_swe_eng_tsn_rus_dgb_pan_fin_bem_dyu_hun_ger_wly_geo_lat_afr_fre_ukr_amr_hau_rom_est_bam_ind_slo_mly_jpn_tml_kor_lit_cze_zul_glc_sun_bos_amh_bat_mnd_urd_fbf_ben_heb_krd_spa_hin_por_qcu_alb_guj_dut_akn_sod_arw_chh_mcd_mao_svk_ses_ita_xho_jav_tha_tig_knd_cic_swa_azi_nor_prs_uzb_swt_vie_sid_ven_tsw_lda	-0.509098884550705	-1.2122000916615	0.228506416620229
792	hau_prs_bem_spa_owc_gam_sid_pan_aze_tur_fbf_jav_lda_glc_por_bsq_fre_chh_igb_mnd_lit_lat_swt_rom_ses_dut_hun_tsw_ven_est_ger_amh_geo_ctl_ukr_bul_arw_heb_sod_ita_fin_zul_mly_swe_bat_jpn_knd_kor_bos_nor_xho_grk_tag_ben_tig_mao_cnt_mol_bam_urd_mlt_krd_hin_mcd_afr_qcu_slo_svk_pol_yor_anl_guj_amr_rus_sun_scr_tsn_eng_swa_ind_tha_wly_tml_moo_dgb_uzb_cze_alb_azi_cic_vie_aeg_dyu_ewe_akn	0.0472376230522587	0.111368475196362	0.911564163984072
793	sod_lat_ses_ctl_aeg_anl_hau_rom_uzb_aze_bam_bat_yor_slo_grk_bsq_ita_wly_bem_mnd_krd_rus_swa_urd_ewe_bos_est_swt_zul_fin_spa_chh_geo_nor_lit_pan_dut_mlt_gam_afr_hun_ven_ind_svk_jav_jpn_knd_kor_ben_bul_dyu_ger_sun_glc_amr_tag_cnt_pol_fbf_swe_owc_arw_guj_cze_eng_qcu_ukr_prs_por_lda_sid_mol_amh_mcd_mly_fre_dgb_alb_akn_mao_tha_heb_tml_moo_cic_azi_hin_scr_tur_tsw_vie_tig_tsn_xho_igb	-0.452320523928756	-1.07380129751216	0.285690007080171
794	owc_bos_bam_alb_tig_gam_aeg_pan_aze_azi_yor_bat_dyu_afr_rom_bsq_krd_sod_swa_mnd_svk_spa_cic_glc_ven_cze_est_lda_xho_hun_lat_sid_geo_guj_hin_rus_slo_amh_anl_bul_fin_bem_mly_pol_mao_jpn_tml_kor_ger_grk_igb_fre_sun_scr_amr_ind_cnt_mcd_zul_prs_hau_dut_ben_nor_mol_qcu_arw_lit_ukr_tsw_chh_urd_mlt_eng_jav_ctl_akn_por_tsn_tag_tha_heb_knd_dgb_fbf_tur_swe_ita_uzb_swt_vie_wly_moo_ses_ewe	-0.496924196948587	-1.18187068173751	0.240270219202932
795	aeg_ctl_tsw_nor_sid_hau_mlt_dut_azi_tur_cic_sun_tsn_alb_ukr_bsq_ger_heb_fbf_mnd_pan_svk_lda_krd_swa_guj_hun_xho_igb_est_fre_anl_geo_lat_rom_swe_urd_amh_gam_mcd_fin_bem_tag_eng_jav_jpn_knd_kor_bul_afr_dgb_bos_ind_ita_amr_mly_cnt_grk_yor_pol_wly_mol_cze_arw_slo_qcu_spa_prs_ben_ven_sod_hin_chh_rus_mao_por_dyu_scr_swt_bat_tha_owc_tml_bam_moo_aze_glc_lit_uzb_akn_vie_tig_ses_zul_ewe	-0.153727197035733	-0.362587165822035	0.717736011356625
796	mlt_pan_akn_mcd_aeg_sid_tig_ger_tur_azi_ses_jav_cic_krd_guj_bsq_slo_owc_bam_cnt_rus_grk_ven_lit_ewe_lat_est_fbf_swt_fin_afr_chh_geo_rom_pol_nor_scr_anl_amr_spa_hun_tsw_bat_svk_ind_jpn_knd_kor_ctl_por_dgb_bos_sun_mol_heb_mly_mnd_arw_tsn_glc_wly_dut_ben_prs_alb_qcu_cze_swe_bul_xho_hau_urd_gam_hin_mao_eng_lda_ita_yor_tag_tha_sod_tml_moo_dyu_aze_ukr_fre_uzb_bem_vie_amh_igb_zul_swa	-0.201702942985438	-0.475965532201244	0.635215149529828
797	wly_grk_akn_spa_aeg_tig_amh_por_tur_uzb_fbf_tag_ses_dut_hin_bsq_swe_owc_tsn_cnt_ger_svk_ewe_guj_bam_pol_fin_lda_dgb_hun_scr_sod_geo_ukr_urd_mol_eng_gam_hau_lat_est_xho_ind_cze_mao_jpn_tml_kor_slo_ita_tsw_krd_sun_alb_mlt_jav_mnd_ctl_moo_nor_chh_bos_afr_bul_mcd_qcu_arw_lit_rom_swt_amr_glc_heb_ben_mly_prs_dyu_fre_swa_bat_tha_anl_knd_ven_cic_aze_rus_pan_azi_bem_vie_sid_yor_igb_zul	0.2967014732002	0.698361676911839	0.486693651688441
798	mlt_afr_zul_mcd_wly_sod_owc_cze_azi_uzb_fbf_tag_moo_svk_pol_bsq_bos_hau_tsn_cnt_ita_dut_dgb_lat_bam_bul_fin_dyu_xho_est_hin_tig_geo_glc_arw_prs_rus_aeg_anl_pan_hun_bem_sun_slo_jav_jpn_knd_kor_guj_rom_swt_spa_bat_fre_heb_mly_mnd_mol_ven_por_sid_grk_scr_swe_ben_qcu_ctl_urd_nor_igb_gam_alb_amh_lit_mao_ukr_akn_ger_cic_ind_tha_amr_tml_swa_yor_tur_eng_krd_aze_ewe_vie_chh_tsw_lda_ses	-1.11743592730427	-2.74555012687797	0.00725184751415215
799	anl_afr_igb_glc_gam_sid_sod_urd_tur_uzb_ses_mly_cic_dut_pol_bsq_spa_aeg_moo_mnd_pan_rom_swa_ben_tsn_bos_hun_dgb_ewe_est_guj_chh_geo_nor_eng_alb_rus_owc_wly_arw_fin_lda_ind_por_tag_jpn_knd_kor_prs_grk_yor_bul_sun_scr_hau_mao_cnt_ukr_bam_ctl_amh_mcd_fre_ita_svk_qcu_hin_slo_swe_dyu_heb_lat_mlt_krd_jav_lit_ven_cze_swt_bat_tha_amr_tml_tsw_fbf_aze_mol_ger_azi_bem_vie_tig_xho_zul_akn	-0.289198392225006	-0.684005816040458	0.49567236386753
800	gam_mcd_dyu_swe_sid_aeg_anl_lit_tur_aze_swa_mly_zul_nor_ita_bsq_guj_owc_bem_cnt_fre_afr_tsw_eng_tsn_arw_hun_ewe_yor_est_bul_amr_geo_urd_pol_ukr_rus_tig_heb_alb_fin_xho_ind_spa_tag_jpn_knd_kor_hin_lat_lda_mol_jav_slo_wly_bat_mnd_krd_igb_ctl_sod_ger_prs_cze_ben_qcu_rom_svk_dut_ses_amh_scr_mlt_por_mao_pan_fbf_grk_akn_sun_tha_hau_tml_ven_moo_uzb_glc_bos_azi_swt_vie_chh_dgb_bam_cic	-0.628829051003369	-1.50184780292887	0.136524290940048
801	anl_urd_ses_por_sod_gam_hau_pol_tur_aze_bem_jav_yor_bos_afr_bsq_mcd_amr_ven_mnd_arw_hin_xho_ita_akn_dut_hun_ewe_moo_est_rom_aeg_geo_scr_svk_guj_lat_amh_owc_lit_fin_dgb_ind_eng_bat_jpn_knd_kor_fre_krd_tsn_slo_sun_prs_mlt_tag_cnt_rus_zul_ctl_tig_bul_spa_nor_grk_qcu_pan_alb_swe_swa_sid_mol_wly_glc_mly_ukr_igb_ger_swt_mao_tha_heb_tml_fbf_lda_uzb_cze_ben_azi_dyu_vie_chh_tsw_cic_bam	-1.33757669175109	-3.33784599719882	0.00121532042327348
802	sod_lat_swa_bul_amh_anl_sid_por_tur_aze_fbf_jav_igb_slo_grk_bsq_urd_tig_zul_cnt_scr_afr_dgb_swe_akn_eng_est_dyu_tsn_hun_fre_chh_geo_rus_arw_guj_prs_aeg_wly_hin_fin_bem_tag_ctl_bat_jpn_knd_kor_glc_cze_yor_pol_ind_rom_gam_sun_mnd_bos_bam_pan_mlt_svk_alb_ger_mol_qcu_mcd_nor_lit_tsw_heb_ukr_owc_spa_mly_ben_swt_ita_ses_mao_tha_hau_tml_moo_xho_azi_krd_dut_uzb_ven_vie_amr_ewe_lda_cic	-0.780959781675307	-1.87985621271248	0.0632581346743056
803	heb_bos_dyu_krd_gam_owc_wly_ita_azi_aze_bam_ind_lda_pan_nor_bsq_dut_tig_fbf_cnt_fre_svk_bem_ctl_ses_cze_est_tsn_ewe_hun_por_amh_geo_arw_pol_afr_eng_chh_sid_swe_fin_moo_bat_mcd_mly_jpn_tml_kor_rus_urd_yor_glc_jav_scr_hau_sun_mnd_ben_tsw_rom_sod_lit_slo_guj_alb_qcu_ger_mol_spa_igb_anl_grk_aeg_prs_tag_bul_swa_lat_akn_mao_tha_amr_knd_cic_dgb_uzb_hin_ukr_tur_zul_vie_mlt_xho_ven_swt	0.309243567405718	0.728267158565839	0.468279840195912
804	tig_scr_swt_nor_sod_amr_gam_pan_aze_tur_tsw_tag_yor_ita_ger_bsq_spa_amh_bam_mnd_swe_por_dyu_prs_swa_arw_est_fbf_moo_hun_bul_anl_geo_ctl_dut_rus_rom_wly_sid_mol_fin_zul_sun_lat_ind_jpn_knd_kor_slo_guj_lda_grk_bat_pol_heb_jav_cnt_fre_cic_svk_mlt_lit_afr_eng_urd_qcu_glc_ukr_hin_dgb_chh_bos_hau_krd_mly_ben_tsn_mcd_xho_mao_tha_owc_tml_ses_igb_azi_alb_cze_uzb_akn_vie_aeg_bem_ven_ewe	-0.0461409465890879	-0.108743879979784	0.913639921217439
805	mlt_nor_akn_rus_sid_owc_chh_ben_uzb_tur_cic_jav_zul_lit_pan_bsq_krd_hau_tsw_mnd_grk_guj_fbf_ukr_dyu_fre_fin_xho_yor_est_mol_aeg_geo_bos_glc_hin_ita_sod_amh_spa_hun_igb_sun_prs_mly_jpn_knd_kor_por_slo_swt_rom_bat_alb_wly_mao_cnt_cze_swa_lat_amr_bul_ctl_pol_eng_qcu_dut_ger_afr_dgb_tig_arw_gam_urd_tag_mcd_bem_svk_ses_ind_tha_heb_tml_tsn_ven_aze_scr_swe_azi_ewe_vie_anl_bam_moo_lda	-0.491561793915921	-1.17045774995235	0.24480737299005
806	amr_spa_moo_svk_hau_sod_anl_arw_uzb_azi_bam_jav_cic_lit_pol_bsq_por_owc_fbf_mnd_ben_rom_dgb_urd_dyu_alb_hun_igb_zul_est_bul_sid_geo_eng_pan_grk_cze_aeg_amh_slo_fin_ven_ind_ger_mao_jpn_knd_kor_lat_scr_tsn_ctl_sun_krd_tig_tag_cnt_ukr_ses_hin_chh_afr_swe_fre_mol_qcu_nor_glc_prs_swt_heb_mcd_wly_dut_bat_ita_ewe_guj_bem_mly_tha_gam_tml_akn_tsw_tur_bos_rus_aze_xho_vie_mlt_yor_swa_lda	-0.801384766666677	-1.93212339914399	0.0563878952027272
807	wly_dut_tsw_rom_aeg_amr_chh_svk_azi_uzb_cic_mao_moo_rus_prs_bsq_ita_hau_ses_mnd_fre_pol_igb_lat_swa_afr_est_dgb_ven_fin_krd_amh_geo_eng_pan_grk_swe_tig_anl_mol_hun_fbf_bat_ger_sun_jpn_knd_kor_slo_ctl_dyu_arw_tag_hin_owc_mly_cnt_lit_xho_cze_sod_alb_ukr_por_spa_qcu_scr_bos_ben_zul_heb_urd_mlt_guj_ind_mcd_bam_glc_lda_jav_tha_gam_tml_ewe_tsn_tur_nor_bul_aze_yor_vie_sid_bem_akn_swt	0.124708489098959	0.293300878846148	0.769945672092692
808	mlt_bul_igb_rus_sod_aeg_amh_hin_aze_azi_dyu_tag_cic_ita_arw_bsq_ukr_tig_fbf_cnt_eng_rom_akn_pan_ewe_swe_est_xho_tsn_fin_ger_anl_geo_prs_afr_fre_svk_owc_sid_ctl_hun_swa_mly_por_jav_jpn_tml_kor_lat_slo_dgb_spa_sun_mol_heb_bat_mnd_cze_ses_dut_gam_glc_mcd_guj_pol_qcu_ben_alb_nor_bem_chh_bos_hau_scr_mao_urd_ven_grk_moo_ind_tha_wly_knd_lda_bam_uzb_krd_lit_tur_yor_vie_amr_swt_tsw_zul	0.0668897501336204	0.157459665485176	0.875223956973019
809	tig_svk_igb_slo_chh_aeg_amr_eng_tur_azi_fbf_tag_bam_nor_urd_bsq_krd_hau_lda_cnt_ben_dut_ven_prs_cic_rom_est_yor_swa_fin_lat_owc_geo_pol_ita_por_grk_sod_heb_alb_hun_xho_jav_lit_mly_jpn_tml_kor_bos_ctl_zul_guj_sun_mcd_anl_bat_mnd_hin_moo_afr_sid_rus_glc_fre_spa_qcu_cze_mol_ukr_ewe_gam_scr_amh_pan_mao_ger_akn_swe_ses_ind_tha_wly_knd_tsn_tsw_uzb_bul_arw_aze_bem_vie_mlt_dyu_swt_dgb	-0.537144021498808	-1.27984040075505	0.203784729969382
810	tig_svk_bam_nor_amr_chh_heb_ben_azi_aze_tsw_mao_fbf_krd_ctl_bsq_fre_mlt_swa_cnt_prs_rom_moo_dut_bem_arw_est_igb_dgb_hun_mcd_sid_geo_swe_bos_pan_ger_gam_wly_glc_fin_cic_jav_bul_bat_jpn_tml_kor_por_ukr_xho_guj_tag_grk_sod_mly_mnd_scr_tsn_urd_amh_cze_mol_pol_slo_qcu_lit_hin_ita_ewe_aeg_eng_owc_afr_ind_alb_akn_spa_ses_sun_tha_hau_knd_dyu_lda_uzb_lat_rus_tur_ven_vie_anl_zul_swt_yor	0.341253019392875	0.804643363364821	0.423077753842062
811	heb_rom_lda_lit_amr_gam_tig_krd_aze_azi_zul_jav_ven_mcd_guj_bsq_afr_anl_dgb_cnt_grk_mol_cic_rus_bem_slo_hun_swt_moo_est_ita_wly_geo_prs_pol_nor_cze_sod_hau_pan_fin_swa_mao_spa_ind_jpn_tml_kor_glc_por_akn_urd_tag_eng_mlt_bat_mnd_ukr_ewe_ctl_chh_scr_hin_alb_ger_qcu_bos_swe_dut_bam_sid_lat_aeg_svk_mly_fre_fbf_ben_igb_sun_tha_owc_knd_dyu_xho_uzb_bul_arw_tur_ses_vie_amh_yor_tsn_tsw	0.0280575357087979	0.0660031925869627	0.947516964253002
812	aeg_slo_tsw_ger_heb_gam_mlt_krd_aze_tur_dgb_bat_dyu_hin_mol_bsq_bos_wly_cic_mnd_bul_nor_swt_mcd_xho_scr_fin_fbf_swa_hun_lat_hau_geo_svk_grk_por_swe_owc_sod_ctl_est_bem_mly_pol_tag_jpn_tml_kor_lit_afr_bam_alb_ind_fre_sid_jav_cnt_dut_moo_guj_tig_urd_rom_prs_ukr_qcu_rus_arw_ben_ven_amr_spa_amh_cze_mao_ita_yor_eng_zul_sun_tha_chh_knd_ses_akn_azi_glc_pan_uzb_ewe_vie_anl_igb_lda_tsn	-0.298819794940254	-0.707975882097391	0.480730848102281
813	amh_por_lda_ben_chh_anl_mlt_slo_tur_uzb_tsn_sun_tsw_ger_spa_bsq_arw_hau_swt_mnd_prs_lit_bem_ctl_cic_ukr_fin_swa_ses_est_dut_owc_geo_cze_alb_grk_hin_sod_amr_swe_hun_dyu_bat_mol_mly_jpn_knd_kor_svk_ita_igb_glc_tag_bul_gam_ind_cnt_eng_bam_afr_sid_rom_rus_urd_pol_qcu_krd_fre_mcd_moo_tig_guj_wly_lat_mao_bos_ewe_pan_zul_jav_tha_heb_tml_dgb_fbf_azi_nor_scr_aze_xho_vie_aeg_ven_akn_yor	-0.970070536272423	-2.36100034718239	0.0203133067419703
814	hau_ita_igb_bul_anl_owc_amr_glc_tur_uzb_dyu_mly_tsn_lit_arw_bsq_fre_heb_swa_cnt_pol_krd_fbf_ben_lda_dut_fin_bam_yor_est_lat_sod_geo_prs_mol_ger_bos_aeg_amh_rom_hun_ses_mao_spa_sun_jpn_knd_kor_nor_por_bem_hin_ind_svk_wly_jav_mnd_mcd_ewe_afr_gam_cze_alb_ukr_grk_qcu_urd_ctl_scr_zul_sid_guj_chh_rus_tag_pan_ven_slo_xho_bat_tha_tig_tml_moo_akn_aze_eng_swe_azi_tsw_vie_mlt_cic_dgb_swt	-0.955036427334125	-2.32843732851931	0.0220561090535557
815	chh_fre_bem_nor_amh_heb_sod_spa_uzb_azi_zul_jav_akn_hin_urd_bsq_prs_aeg_swa_mnd_rus_scr_dgb_mol_fbf_lat_fin_ewe_moo_hun_rom_owc_geo_guj_ger_pan_ctl_tig_mlt_ben_est_lda_mly_grk_bat_jpn_knd_kor_alb_dut_igb_mcd_tag_ita_anl_mao_cnt_glc_tsn_cze_amr_bos_pol_arw_svk_qcu_ukr_krd_swe_yor_hau_afr_wly_por_sun_slo_tsw_lit_dyu_ind_tha_gam_tml_xho_ven_aze_eng_bul_tur_swt_vie_sid_bam_ses_cic	0.344191478386171	0.810707551258031	0.419603448729813
816	amr_eng_yor_mol_gam_mlt_anl_lat_aze_uzb_fbf_ind_swt_prs_swe_bsq_nor_sod_akn_mnd_bos_cze_bam_alb_bem_rom_fin_dyu_tsn_est_guj_sid_geo_svk_ctl_pol_bul_tig_hau_hin_hun_moo_tag_ita_bat_jpn_knd_kor_afr_lit_igb_urd_jav_scr_owc_mly_cnt_por_lda_glc_amh_fre_rus_krd_ger_qcu_mcd_ukr_grk_tsw_wly_arw_heb_slo_mao_spa_zul_dut_cic_sun_tha_chh_tml_xho_ewe_tur_pan_ben_azi_swa_vie_aeg_ven_dgb_ses	-0.777480913635786	-1.87391245400279	0.0640821785428638
817	aeg_mcd_dgb_krd_amh_amr_sid_afr_uzb_aze_cic_sun_fbf_grk_cze_bsq_alb_gam_ven_mnd_rus_ben_bam_lit_xho_prs_hun_zul_bem_est_bos_owc_geo_ctl_nor_bul_arw_heb_chh_ita_fin_lda_mly_pan_jav_jpn_knd_kor_pol_guj_igb_eng_mao_ukr_anl_bat_cnt_fre_tsw_dut_hau_ger_lat_rom_slo_qcu_urd_scr_svk_tsn_tig_swe_mlt_por_ind_spa_akn_mol_dyu_tag_tha_sod_tml_yor_ses_tur_glc_hin_azi_swa_vie_wly_ewe_swt_moo	0.0179759375405638	0.0423099694908314	0.966342303732977
818	mlt_ctl_ses_lat_tig_amh_sod_ger_aze_azi_bam_ind_xho_bos_rus_bsq_mcd_hau_lda_cnt_glc_mol_yor_ita_ewe_ukr_est_swt_dyu_fin_pan_amr_geo_urd_hin_bul_prs_anl_sid_lit_hun_swa_bat_eng_mao_jpn_knd_kor_afr_spa_akn_alb_tag_dut_wly_mly_mnd_fre_tsn_scr_heb_pol_arw_grk_slo_qcu_ben_swe_nor_cic_aeg_rom_owc_krd_jav_svk_bem_guj_moo_sun_tha_gam_tml_igb_fbf_tur_cze_por_uzb_ven_vie_chh_dgb_zul_tsw	-0.000868705197040969	-0.0020493025121742	0.998369283780247
819	hau_mol_lda_prs_mlt_amh_chh_scr_aze_azi_swa_mly_xho_ctl_dut_bsq_spa_wly_yor_cnt_ben_fre_bam_lit_zul_urd_hun_dgb_akn_est_afr_tig_geo_rom_pol_svk_eng_gam_amr_cze_fin_ewe_sun_por_jav_jpn_tml_kor_rus_ger_igb_bul_ind_ita_aeg_bat_mnd_swe_dyu_grk_sid_slo_bos_mcd_arw_qcu_hin_guj_nor_moo_anl_pan_owc_krd_mao_alb_cic_ukr_ven_tag_tha_sod_knd_tsn_swt_tur_glc_lat_uzb_fbf_vie_heb_bem_ses_tsw	0.573414623300057	1.35691775251027	0.178091743099159
820	wly_urd_yor_krd_owc_heb_amh_spa_azi_aze_swa_mly_fbf_pan_ukr_bsq_dut_sod_xho_cnt_ita_prs_zul_scr_bam_mcd_est_tsw_lda_hun_glc_sid_geo_fre_arw_bos_ben_mlt_chh_guj_fin_ses_ind_grk_tag_jpn_tml_kor_afr_rus_dyu_bul_mao_pol_gam_sun_mnd_cze_ewe_por_hau_alb_ger_ctl_hin_qcu_nor_eng_svk_igb_aeg_rom_amr_lat_jav_mol_akn_slo_moo_bat_tha_anl_knd_swt_cic_uzb_lit_swe_tur_dgb_vie_tig_bem_ven_tsn	-0.188738108684908	-0.445700634176702	0.656849363616386
821	chh_lit_bem_lat_sod_tig_gam_mcd_tur_uzb_dgb_mao_ven_glc_guj_bsq_rus_amr_swa_mnd_spa_ita_bam_ukr_dyu_hin_hun_igb_akn_fin_mol_heb_geo_grk_bul_bos_scr_anl_hau_fre_est_cic_sun_eng_jav_jpn_knd_kor_ctl_afr_tsw_pan_mly_dut_mlt_tag_cnt_pol_swt_swe_wly_krd_rom_ger_urd_qcu_prs_ben_alb_moo_sid_nor_owc_svk_ind_slo_lda_por_ewe_bat_tha_amh_tml_yor_zul_aze_arw_cze_azi_ses_vie_aeg_tsn_xho_fbf	-0.462054481002918	-1.09912132841791	0.274552365301042
822	amh_rom_ses_por_hau_aeg_heb_glc_uzb_azi_swt_bat_cic_svk_rus_bsq_grk_chh_xho_mnd_alb_ctl_ven_cze_bem_fre_hun_ewe_bam_fin_krd_gam_geo_pan_afr_swe_urd_tig_amr_ben_est_dgb_mao_arw_tag_jpn_knd_kor_scr_slo_dyu_prs_mly_hin_mlt_sun_cnt_nor_igb_mol_sod_pol_ger_eng_mcd_qcu_ukr_spa_lat_swa_anl_ita_wly_dut_jav_bos_zul_guj_fbf_ind_tha_owc_tml_lda_tsw_aze_bul_lit_tur_moo_vie_sid_tsn_yor_akn	0.335868359784845	0.791233194159675	0.430821238641999
823	sod_fre_tsw_hin_wly_amh_heb_bul_tur_uzb_dgb_mly_moo_eng_svk_bsq_por_sid_ses_cnt_swe_pan_cic_bos_akn_ctl_hun_ven_tsn_est_guj_mlt_geo_rus_glc_ger_ukr_aeg_amr_nor_fin_fbf_bat_lat_tag_jpn_knd_kor_cze_grk_dyu_alb_mao_pol_gam_ind_mnd_ben_bam_afr_hau_dut_spa_urd_prs_qcu_slo_scr_krd_zul_anl_ita_chh_mol_jav_mcd_igb_arw_lda_sun_tha_owc_tml_xho_swa_azi_rom_lit_aze_swt_vie_tig_yor_ewe_bem	-0.461280204219023	-1.09785200638313	0.27510343269561
824	chh_ben_swt_arw_hau_mlt_anl_lit_uzb_azi_ven_sun_akn_slo_swe_bsq_svk_tig_zul_cnt_dut_eng_cic_afr_ses_pol_est_fbf_yor_fin_ita_sod_geo_glc_guj_spa_mol_amh_wly_grk_hun_igb_mao_por_ind_jpn_tml_kor_lat_bos_tsw_rus_tag_mcd_owc_bat_mnd_prs_dgb_ctl_heb_pan_alb_krd_scr_qcu_bul_ukr_hin_tsn_sid_fre_amr_cze_mly_rom_lda_ger_bam_jav_tha_gam_knd_bem_swa_tur_urd_nor_aze_ewe_vie_aeg_moo_xho_dyu	-0.105194457066311	-0.248153263276158	0.804562941441552
825	aeg_scr_igb_afr_tig_heb_gam_rus_aze_azi_cic_bat_dyu_cze_por_bsq_dut_anl_bem_cnt_slo_glc_lda_bos_xho_svk_hun_yor_ewe_fin_prs_mlt_geo_pan_urd_ger_eng_owc_hau_ctl_est_swa_ind_mcd_mao_jpn_tml_kor_ben_guj_ven_mol_tag_hin_sod_sun_mnd_rom_moo_spa_sid_ita_pol_swe_krd_qcu_grk_nor_arw_swt_wly_lat_amr_lit_jav_fre_bam_bul_fbf_mly_tha_chh_knd_zul_ses_uzb_ukr_alb_tur_tsn_vie_amh_tsw_dgb_akn	-0.498473097839987	-1.18508151593293	0.23900468959978
826	amh_bos_fbf_fre_mlt_amr_gam_ukr_azi_aze_akn_jav_ewe_rom_bul_bsq_urd_owc_zul_cnt_eng_alb_tsn_mcd_ses_mol_est_moo_lda_hun_grk_sid_geo_glc_cze_ita_por_hau_anl_prs_fin_dyu_mly_nor_sun_jpn_knd_kor_arw_dut_swt_afr_mao_pan_heb_ind_mnd_pol_yor_ger_sod_lit_krd_scr_guj_qcu_svk_spa_ben_bam_wly_slo_tig_lat_bat_rus_ven_hin_tsw_tag_tha_aeg_tml_cic_dgb_uzb_ctl_swe_tur_swa_vie_chh_igb_xho_bem	-0.628761594933991	-1.50438936752171	0.135869788392447
827	amh_pol_akn_urd_tig_gam_amr_ctl_uzb_tur_ewe_jav_dgb_mol_bul_bsq_spa_aeg_yor_cnt_guj_svk_swt_nor_cic_krd_hun_dyu_lda_est_fre_heb_geo_swe_mcd_por_glc_chh_sod_ger_fin_tsn_mly_afr_mao_jpn_knd_kor_ben_lit_xho_prs_sun_arw_sid_tag_mnd_grk_ses_ita_wly_rus_eng_rom_dut_qcu_scr_cze_lat_ven_anl_ukr_owc_slo_ind_bos_swa_hin_tsw_bat_tha_hau_tml_igb_moo_azi_alb_pan_aze_fbf_vie_mlt_bem_bam_zul	-1.04944593838819	-2.56776704102188	0.0118295982982655
828	aeg_bul_bam_rom_tig_sod_amr_slo_azi_tur_xho_mly_igb_cze_lit_bsq_guj_heb_ses_cnt_krd_svk_swa_dut_dyu_afr_hun_bem_cic_est_mol_anl_geo_alb_pan_fre_lat_gam_wly_hin_fin_akn_ind_ukr_mao_jpn_knd_kor_nor_swe_ewe_bos_sun_rus_sid_jav_mnd_arw_tsw_grk_chh_ctl_urd_pol_spa_qcu_por_eng_prs_zul_owc_ben_amh_ita_tag_mcd_fbf_scr_swt_bat_tha_mlt_tml_ven_dgb_uzb_glc_ger_aze_moo_vie_hau_yor_tsn_lda	-0.755809353573299	-1.81717070053151	0.0724115795181901
829	sid_hin_akn_alb_mlt_amr_gam_glc_tur_uzb_xho_sun_yor_urd_nor_bsq_prs_amh_swt_cnt_dut_lat_zul_ukr_dgb_spa_est_ven_bam_hun_ita_wly_geo_mcd_fre_swe_bul_hau_owc_scr_fin_igb_mly_krd_bat_jpn_knd_kor_eng_mol_tsn_arw_jav_ger_chh_ind_mnd_ctl_tsw_pan_tig_grk_afr_rus_lit_qcu_por_pol_cze_lda_heb_rom_sod_ben_mao_svk_swa_bos_cic_tag_tha_anl_tml_ewe_ses_aze_slo_guj_azi_dyu_vie_aeg_moo_fbf_bem	-0.109567313743041	-0.258456391803042	0.796625837278869
830	aeg_krd_bam_guj_sid_amr_anl_pol_aze_tur_zul_jav_yor_por_swe_bsq_bos_mlt_dgb_mnd_pan_bul_moo_urd_igb_mol_est_tsn_dyu_hun_eng_hau_geo_glc_rus_slo_hin_wly_tig_rom_fin_lda_ind_ben_sun_jpn_knd_kor_spa_lat_swa_fre_bat_cze_amh_mao_cnt_mcd_ses_svk_heb_arw_afr_ukr_lit_qcu_grk_ita_nor_bem_chh_scr_gam_ctl_mly_dut_ewe_alb_swt_tag_tha_owc_tml_cic_xho_azi_ger_prs_uzb_akn_vie_sod_fbf_tsw_ven	-0.797756043619875	-1.92017117233912	0.0579006293366836
831	hau_fre_swa_mol_mlt_sid_amr_glc_tur_aze_swt_bat_moo_bos_ukr_bsq_ita_amh_tsn_mnd_swe_ger_dyu_krd_akn_guj_est_cic_ven_fin_grk_wly_geo_pol_alb_spa_svk_heb_tig_cze_hun_igb_ind_por_mao_jpn_knd_kor_prs_eng_bem_dut_jav_rus_owc_mly_cnt_arw_ewe_scr_sod_ctl_urd_nor_afr_qcu_rom_slo_ben_xho_aeg_hin_gam_lit_tag_bul_zul_lat_dgb_sun_tha_chh_tml_bam_ses_azi_mcd_pan_uzb_fbf_vie_anl_yor_lda_tsw	0.0391844631750652	0.0923686990177177	0.92660379198596
832	hau_rom_zul_ctl_chh_sid_gam_bul_aze_uzb_yor_sun_fbf_ita_svk_bsq_slo_owc_bem_mnd_swe_pan_tsw_eng_igb_bos_fin_bam_ewe_hun_nor_mlt_geo_prs_spa_ukr_lat_aeg_sod_ben_est_ses_mly_cze_mao_jpn_knd_kor_arw_guj_swt_afr_ind_mcd_amr_tag_cnt_por_tsn_fre_tig_rus_urd_krd_ger_qcu_lit_grk_mol_xho_heb_dut_amh_scr_jav_pol_moo_hin_lda_bat_tha_anl_tml_dyu_cic_azi_glc_alb_tur_ven_vie_wly_akn_swa_dgb	-0.345275579096098	-0.818316779717404	0.415268152651351
833	chh_ben_bem_mol_amr_hau_owc_lit_tur_azi_ewe_bat_cic_eng_cze_bsq_dut_gam_yor_cnt_alb_pan_swt_rom_moo_ger_fin_dgb_akn_hun_grk_heb_geo_bos_swe_ukr_glc_amh_mlt_svk_est_lda_jav_lat_ind_jpn_knd_kor_ctl_ita_bam_pol_mao_arw_wly_sun_mnd_nor_swa_spa_anl_mcd_por_guj_scr_qcu_bul_slo_hin_igb_tig_prs_sod_urd_tag_krd_ses_rus_ven_mly_tha_aeg_tml_tsn_dyu_uzb_fre_afr_aze_fbf_vie_sid_xho_zul_tsw	-0.208798553071932	-0.493339638476623	0.622935607620239
834	anl_ukr_bam_bul_wly_gam_amh_arw_azi_tur_lda_ind_akn_fre_rom_bsq_ctl_hau_dgb_cnt_ger_glc_yor_eng_fbf_lat_est_zul_tsn_fin_mol_amr_geo_urd_prs_afr_svk_aeg_chh_ita_hun_tsw_mao_scr_tag_jpn_tml_kor_rus_mcd_ses_pol_sun_hin_sod_bat_mnd_dut_xho_bos_owc_swe_alb_pan_nor_qcu_guj_ben_grk_cic_sid_cze_mlt_slo_mly_lit_swa_krd_swt_jav_tha_tig_knd_ven_igb_uzb_spa_por_aze_dyu_vie_heb_moo_bem_ewe	-0.600620821157427	-1.43226414248795	0.155420871221958
835	wly_ger_moo_spa_hau_mlt_tig_cze_tur_aze_xho_tag_igb_mol_prs_bsq_krd_sid_fbf_mnd_scr_guj_zul_eng_akn_grk_est_swt_bam_fin_pan_amh_geo_por_dut_lat_svk_chh_heb_ita_hun_dyu_mao_ben_ind_jpn_tml_kor_nor_swe_ses_afr_bat_bos_owc_mly_cnt_ctl_yor_bul_amr_urd_pol_lit_slo_qcu_fre_ukr_rom_tsn_anl_hin_gam_alb_sun_rus_dgb_mcd_ewe_jav_tha_sod_knd_ven_tsw_uzb_glc_arw_azi_cic_vie_aeg_swa_bem_lda	-0.0230664630791103	-0.0543539231513947	0.956769782108631
836	wly_svk_tsw_ben_amr_gam_amh_eng_tur_azi_dgb_tag_lda_ukr_slo_bsq_krd_mlt_akn_mnd_guj_hin_swa_ger_swt_grk_fin_igb_ses_est_prs_heb_geo_lit_arw_cze_mol_aeg_sid_glc_hun_bem_mly_mcd_bat_jpn_tml_kor_por_ctl_yor_lat_mao_rom_chh_sun_cnt_ita_zul_swe_tig_alb_spa_pol_dut_qcu_scr_bos_pan_fbf_anl_rus_hau_afr_ind_nor_tsn_urd_bam_jav_tha_owc_knd_ven_xho_uzb_bul_fre_aze_moo_vie_sod_dyu_ewe_cic	-0.00112681917087319	-0.0026567080361811	0.997885946670219
837	sid_ukr_tsw_slo_wly_anl_owc_lit_azi_uzb_tsn_mao_bem_mcd_svk_bsq_urd_tig_bam_cnt_ctl_rus_ses_pan_yor_krd_fin_fbf_ven_est_cze_sod_geo_prs_pol_mol_arw_heb_gam_bos_hun_moo_bat_swe_jav_jpn_knd_kor_ita_guj_dyu_dut_sun_scr_aeg_ind_mnd_ger_xho_eng_amh_nor_ben_lat_afr_qcu_glc_bul_alb_swa_chh_spa_hau_hin_tag_rom_ewe_por_swt_mly_tha_amr_tml_dgb_zul_aze_fre_grk_tur_igb_vie_mlt_lda_cic_akn	-0.454594191390435	-1.07857202861616	0.283568091458337
838	chh_mcd_moo_urd_hau_amh_mlt_grk_aze_azi_akn_jav_dgb_krd_arw_bsq_nor_sod_cic_mnd_rom_bul_swt_lat_bam_dut_hun_bem_ven_fin_por_wly_geo_eng_hin_bos_lit_heb_tig_ben_est_ses_sun_mol_ind_jpn_tml_kor_ita_prs_xho_spa_mao_slo_anl_mly_cnt_svk_dyu_guj_gam_fre_rus_ukr_cze_qcu_ctl_pol_ger_ewe_amr_swe_sid_pan_tag_afr_yor_glc_swa_bat_tha_aeg_knd_tsw_zul_uzb_scr_alb_tur_lda_vie_owc_igb_tsn_fbf	-0.337532440213389	-0.798426455293415	0.426657263500725
839	mlt_afr_igb_svk_tig_aeg_hau_ben_tur_uzb_ven_jav_ses_rus_prs_bsq_guj_amr_swt_cnt_pol_por_dgb_alb_ewe_ger_est_fbf_dyu_fin_glc_owc_geo_arw_spa_cze_scr_anl_wly_grk_hun_bem_bat_bul_sun_jpn_knd_kor_swe_hin_moo_fre_mly_ukr_sid_ind_mnd_dut_bam_ita_amh_urd_bos_nor_lit_qcu_krd_mol_pan_yor_chh_mcd_sod_slo_mao_rom_swa_lat_lda_tag_tha_gam_tml_tsn_xho_azi_eng_ctl_aze_cic_vie_heb_akn_zul_tsw	-0.801780729386179	-1.93495890221768	0.0560339670281987
840	anl_urd_zul_pol_amh_mlt_owc_swe_azi_tur_xho_mly_lda_arw_spa_bsq_por_heb_cic_cnt_dut_ben_ses_glc_fbf_ita_hun_bam_swt_est_ukr_gam_geo_pan_bos_slo_krd_chh_hau_prs_fin_tsw_tag_ctl_ind_jpn_knd_kor_hin_rom_igb_afr_bat_fre_amr_sun_mnd_scr_moo_alb_sod_lit_lat_ger_bul_qcu_cze_nor_mcd_tsn_aeg_svk_wly_rus_jav_mol_yor_grk_akn_mao_tha_tig_tml_ven_dyu_uzb_guj_eng_aze_bem_vie_sid_swa_ewe_dgb	-0.264069946015229	-0.623658242290493	0.53437873331072
841	mlt_pol_lda_eng_amr_anl_tig_pan_azi_tur_moo_mao_akn_glc_slo_bsq_scr_aeg_swt_mnd_rom_bul_dyu_mcd_bem_urd_hun_ven_ses_est_afr_chh_geo_fre_por_rus_alb_gam_heb_spa_fin_swa_bat_krd_tag_jpn_knd_kor_lat_hin_igb_ger_mly_ben_owc_ind_cnt_arw_ewe_grk_sod_bos_lit_ukr_ctl_qcu_nor_mol_ita_xho_sid_svk_wly_prs_sun_cze_tsn_dut_bam_jav_tha_amh_tml_fbf_cic_uzb_guj_swe_aze_dgb_vie_hau_tsw_yor_zul	-0.468572656875593	-1.11283624026703	0.268646976451711
842	amh_svk_moo_nor_mlt_sod_heb_scr_uzb_aze_akn_jav_dgb_dut_por_bsq_pol_chh_bem_cnt_arw_ben_lda_swe_yor_pan_hun_ewe_ven_est_bul_aeg_geo_alb_prs_rom_guj_sid_anl_mcd_fin_fbf_tag_hin_mly_jpn_knd_kor_ctl_lit_cic_eng_ind_slo_wly_bat_mnd_fre_swt_cze_gam_grk_mol_ukr_krd_qcu_ita_glc_bos_dyu_owc_urd_amr_afr_mao_rus_tsw_ger_zul_sun_tha_tig_tml_igb_tsn_azi_spa_lat_tur_bam_vie_hau_swa_ses_xho	-0.854182969005517	-2.0649515424977	0.0417110429956552
843	owc_cze_dyu_ctl_heb_gam_tig_mcd_tur_azi_tsw_sun_ven_ita_arw_bsq_glc_aeg_ses_mnd_mol_bos_swa_bul_yor_fre_hun_moo_bam_fin_pol_amh_geo_prs_ger_grk_lit_amr_sid_ben_est_swt_mly_rom_ind_jpn_tml_kor_eng_hin_tsn_por_mao_krd_wly_jav_cnt_pan_lda_nor_anl_swe_afr_lat_svk_qcu_spa_dut_guj_ewe_chh_rus_mlt_scr_tag_alb_dgb_urd_xho_bat_tha_hau_knd_akn_bem_aze_ukr_slo_uzb_cic_vie_sod_fbf_zul_igb	0.416717186446613	0.983203593930124	0.328058211811365
844	chh_nor_xho_urd_hau_sod_amr_alb_azi_tur_fbf_sun_swt_dut_pan_bsq_svk_amh_zul_cnt_pol_lit_ven_arw_cic_spa_hun_igb_yor_est_mcd_wly_geo_lat_grk_krd_prs_sid_tig_bos_fin_tsw_bat_ctl_mao_jpn_knd_kor_afr_mol_ses_guj_tag_bul_gam_jav_mnd_swe_lda_fre_heb_ita_rus_ukr_scr_qcu_hin_ger_slo_swa_anl_cze_aeg_rom_ind_por_bem_ben_bam_mly_tha_mlt_tml_dyu_dgb_uzb_eng_glc_aze_tsn_vie_owc_akn_ewe_moo	0.0977702662776622	0.23016903041936	0.818465953079271
845	wly_prs_yor_lat_mlt_hau_amr_svk_aze_azi_bam_mly_swa_glc_cze_bsq_fre_sid_dgb_mnd_afr_ger_lda_spa_ven_rom_fin_fbf_zul_hun_urd_sod_geo_pan_guj_ben_rus_aeg_anl_grk_est_cic_tag_bos_ind_jpn_tml_kor_ctl_mol_bem_arw_jav_ita_heb_sun_cnt_nor_xho_eng_owc_mcd_alb_por_ukr_qcu_dut_krd_lit_igb_gam_swe_tig_slo_bat_hin_akn_bul_dyu_mao_tha_amh_knd_tsw_ses_uzb_pol_scr_tur_moo_vie_chh_tsn_ewe_swt	-0.347643317696849	-0.822817085277567	0.41271684406524
846	anl_prs_tsn_slo_aeg_sod_mlt_eng_uzb_tur_ewe_bat_tsw_krd_alb_bsq_glc_wly_dyu_cnt_ctl_pol_akn_urd_ses_cze_fin_bam_yor_hun_bos_sid_geo_mol_rus_scr_grk_heb_tig_lat_est_zul_jav_svk_ind_jpn_tml_kor_ger_mcd_moo_ukr_mly_hin_owc_mao_mnd_afr_igb_por_hau_lit_bul_swe_arw_qcu_spa_pan_guj_xho_gam_ita_amh_fre_tag_ben_bem_nor_swt_sun_tha_chh_knd_cic_dgb_azi_rom_dut_aze_lda_vie_amr_swa_fbf_ven	-0.265431414688536	-0.627651964623152	0.531770084696932
847	mlt_guj_moo_svk_hau_owc_tig_alb_aze_uzb_cic_jav_ven_scr_bul_bsq_nor_gam_bam_cnt_por_urd_bem_dut_tsn_pan_fin_dgb_yor_est_rom_amr_geo_rus_spa_cze_lit_wly_heb_krd_hun_igb_ind_swe_mly_jpn_knd_kor_mcd_hin_ses_eng_tag_arw_aeg_mao_mnd_slo_zul_fre_chh_pol_grk_ukr_ger_qcu_ctl_afr_bos_lda_sod_ben_anl_prs_sun_ita_tsw_lat_dyu_bat_tha_amh_tml_swa_swt_azi_mol_glc_tur_xho_vie_sid_akn_fbf_ewe	0.709096166661665	1.68316267057152	0.0956978510176403
848	heb_ben_lda_arw_sid_sod_aeg_hin_azi_uzb_dgb_mly_dyu_nor_svk_bsq_swe_amh_bam_cnt_mol_ita_yor_slo_ven_rus_hun_cic_moo_fin_rom_gam_geo_lat_spa_bul_urd_mlt_tig_dut_est_ses_ind_fre_mao_jpn_knd_kor_bos_glc_ewe_scr_tag_afr_chh_jav_mnd_eng_swt_ger_amr_grk_pan_pol_ctl_qcu_lit_guj_ukr_zul_wly_krd_owc_prs_bat_alb_tsw_mcd_akn_sun_tha_hau_tml_xho_tsn_aze_por_cze_tur_swa_vie_anl_fbf_bem_igb	-0.71676147281794	-1.72038683086163	0.0886879528060887
849	amr_glc_lda_scr_sid_chh_aeg_krd_aze_uzb_zul_mly_dyu_dut_mcd_bsq_alb_mlt_bam_mnd_svk_slo_tsn_hin_igb_lit_hun_ewe_bem_est_lat_hau_geo_spa_afr_mol_ukr_tig_heb_ita_fin_cic_tag_rus_sun_jpn_knd_kor_pol_rom_dgb_grk_bat_cze_wly_ind_cnt_urd_tsw_arw_amh_por_ger_prs_nor_qcu_swe_fre_ctl_yor_owc_guj_gam_bul_jav_pan_xho_eng_moo_mao_tha_anl_tml_swa_swt_tur_bos_ben_azi_ven_vie_sod_fbf_akn_ses	-1.00992013399737	-2.46245683853267	0.0156402306946099
850	amr_lat_dyu_dut_chh_owc_heb_alb_tur_azi_ven_ind_swt_svk_krd_bsq_rom_sid_dgb_mnd_ukr_grk_fbf_eng_xho_bul_hun_igb_tsn_est_ctl_hau_geo_arw_nor_guj_urd_sod_tig_ben_fin_lda_mly_pan_sun_jpn_tml_kor_fre_cze_ses_slo_tag_ger_wly_jav_cnt_scr_bem_spa_aeg_por_mol_bos_pol_qcu_hin_glc_afr_swa_anl_ita_gam_mcd_mao_swe_tsw_rus_zul_bat_tha_amh_knd_cic_yor_uzb_lit_prs_aze_akn_vie_mlt_moo_ewe_bam	0.201167460145289	0.474505092097552	0.636252072988684
851	anl_ger_moo_ukr_sod_amh_tig_guj_uzb_aze_igb_jav_tsw_svk_lit_bsq_glc_mlt_ven_cnt_spa_scr_lda_grk_yor_arw_fin_zul_dgb_hun_mol_owc_geo_prs_nor_bos_fre_sid_heb_lat_est_ewe_mao_pan_sun_jpn_knd_kor_ctl_bul_bam_slo_ind_afr_amr_mly_mnd_rom_cic_alb_wly_swe_ita_ben_rus_qcu_por_pol_urd_swa_hau_dut_aeg_krd_tag_mcd_akn_hin_bem_bat_tha_gam_tml_fbf_xho_azi_cze_eng_tur_tsn_vie_chh_swt_ses_dyu	0.194388245903594	0.456873844389984	0.648827082185412
852	gam_eng_ewe_dut_heb_anl_amh_cze_tur_uzb_zul_sun_fbf_pan_swe_bsq_ger_wly_igb_mnd_ben_slo_tsw_afr_bem_bos_fin_tsn_swt_hun_glc_chh_geo_mol_bul_spa_fre_amr_aeg_krd_est_lda_mao_pol_tag_jpn_tml_kor_ctl_lat_swa_svk_bat_lit_hau_ind_cnt_urd_ven_nor_sod_prs_ita_ukr_rus_qcu_arw_grk_scr_cic_sid_por_mlt_alb_mly_guj_akn_mcd_xho_jav_tha_owc_knd_ses_dgb_aze_rom_hin_azi_yor_vie_tig_moo_bam_dyu	-0.182710257687358	-0.43096336987918	0.667492254939307
853	owc_scr_lda_lat_chh_sod_aeg_bos_azi_aze_fbf_ind_tsw_afr_pan_bsq_prs_wly_moo_mnd_krd_ben_ven_cze_zul_por_hun_dyu_xho_fin_urd_sid_geo_swe_slo_pol_glc_tig_amr_dut_est_akn_bat_arw_sun_jpn_tml_kor_grk_mcd_swa_eng_jav_ita_heb_tag_cnt_rom_yor_lit_anl_ukr_alb_spa_fre_qcu_mol_svk_nor_ewe_amh_guj_hau_hin_mao_rus_bem_bul_cic_mly_tha_mlt_knd_ses_dgb_tur_ger_ctl_uzb_tsn_vie_gam_swt_igb_bam	-0.0249402231663492	-0.058706468764842	0.953311867754194
854	chh_guj_swt_urd_anl_aeg_amr_ukr_azi_aze_xho_sun_ses_eng_afr_bsq_pan_sid_moo_mnd_bos_ita_bam_nor_bem_krd_est_ewe_lda_fin_lat_wly_geo_ctl_mol_svk_fre_sod_hau_dut_hun_dyu_bat_cze_mao_jpn_knd_kor_swe_scr_yor_mcd_jav_glc_heb_tag_cnt_arw_igb_prs_gam_rom_slo_ben_spa_qcu_por_bul_hin_cic_amh_pol_owc_lit_mly_grk_swa_ger_akn_ind_tha_tig_tml_fbf_zul_uzb_rus_alb_tur_tsn_vie_mlt_tsw_ven_dgb	-0.380969251025579	-0.903415655570727	0.368639459513128
855	hau_nor_tsw_guj_tig_amh_gam_prs_tur_azi_akn_jav_bam_grk_ukr_bsq_spa_heb_igb_cnt_swe_rus_xho_arw_ses_hin_fin_ven_zul_hun_bul_anl_geo_mcd_pan_ben_dut_sid_owc_ctl_est_cic_sun_por_mly_jpn_tml_kor_afr_alb_swa_bos_ind_fre_chh_tag_mnd_lat_ewe_scr_aeg_svk_cze_lit_eng_qcu_ger_pol_krd_tsn_sod_glc_amr_urd_mao_ita_dyu_mol_dgb_bat_tha_mlt_knd_bem_fbf_aze_slo_rom_uzb_swt_vie_wly_moo_yor_lda	0.238930335917567	0.56285052155427	0.574891065885559
856	mlt_scr_cic_rus_aeg_amr_sod_dut_uzb_azi_ven_mly_fbf_spa_swe_bsq_por_heb_igb_mnd_glc_arw_yor_pan_dyu_prs_fin_tsn_tsw_hun_alb_tig_geo_urd_guj_rom_eng_anl_wly_lat_est_lda_jav_afr_mao_jpn_tml_kor_nor_grk_ses_slo_tag_ctl_owc_bat_cnt_hin_moo_mol_sid_bul_svk_mcd_pol_qcu_ukr_krd_cze_swt_hau_ger_amh_ita_sun_fre_akn_ben_bam_ind_tha_chh_knd_bem_xho_tur_lit_bos_aze_swa_vie_gam_ewe_dgb_zul	0.125496743367703	0.29546013498613	0.768301053220324
857	wly_nor_cic_prs_amr_chh_anl_pan_azi_aze_tsw_sun_bem_swe_lit_bsq_rom_amh_swa_mnd_grk_ita_xho_urd_swt_ger_hun_ses_tsn_fin_mcd_sid_geo_rus_ukr_lat_hin_mlt_hau_dut_est_dgb_mao_arw_tag_jpn_knd_kor_krd_bos_fbf_scr_bat_ben_owc_jav_cnt_ctl_bam_mol_aeg_alb_guj_glc_slo_qcu_bul_cze_eng_yor_tig_afr_sod_pol_mly_fre_akn_spa_ewe_ind_tha_gam_tml_zul_dyu_tur_svk_por_uzb_lda_vie_heb_moo_ven_igb	0.756611518601783	1.79746195692032	0.0755078215841149
858	amr_nor_yor_ben_heb_sid_sod_cze_tur_azi_akn_mao_bem_scr_alb_bsq_ita_amh_tsn_cnt_hin_urd_tsw_glc_ses_guj_fin_dgb_bam_hun_fre_chh_geo_pan_mol_rus_rom_tig_wly_mcd_est_moo_jav_swe_ind_jpn_knd_kor_ctl_por_xho_spa_sun_prs_hau_tag_mnd_krd_swt_pol_aeg_bul_lat_arw_dut_qcu_ger_grk_slo_dyu_owc_eng_mlt_afr_mly_lit_ven_ukr_igb_bat_tha_gam_tml_ewe_cic_uzb_bos_svk_aze_swa_vie_anl_lda_fbf_zul	0.608029390236292	1.43718918227991	0.154020254849112
859	wly_lat_ses_lit_heb_hau_gam_ctl_uzb_tur_swa_jav_dyu_swe_rom_bsq_prs_amh_tsw_mnd_pan_bul_yor_mcd_fbf_ger_fin_akn_ewe_est_svk_sod_geo_scr_hin_afr_bos_mlt_sid_grk_hun_moo_bat_krd_sun_jpn_knd_kor_pol_glc_igb_fre_mly_alb_tig_tag_cnt_guj_cic_dut_chh_eng_ukr_arw_cze_qcu_por_nor_rus_tsn_aeg_urd_anl_spa_ind_ita_swt_mol_lda_mao_tha_amr_tml_ven_bam_azi_ben_slo_aze_dgb_vie_owc_zul_xho_bem	0.726557145844819	1.72568920752843	0.0877245298868828
860	amr_cze_yor_krd_anl_amh_chh_scr_tur_uzb_cic_mao_dyu_svk_lit_bsq_swe_gam_ses_cnt_guj_mcd_lda_eng_bem_fre_hun_tsw_swa_est_grk_sod_geo_spa_arw_alb_lat_heb_mlt_rom_fin_akn_bat_dut_sun_jpn_knd_kor_urd_ben_bam_afr_mly_nor_sid_tag_mnd_por_swt_mol_owc_pol_slo_ctl_pan_qcu_prs_bul_ger_zul_aeg_glc_hau_ukr_jav_ita_xho_rus_tsn_ind_tha_wly_tml_ven_fbf_aze_bos_hin_azi_moo_vie_tig_igb_ewe_dgb	0.0988079402730253	0.233070494148592	0.816218874265955
861	anl_rus_cic_ukr_chh_sod_gam_eng_aze_azi_dgb_jav_akn_krd_dut_bsq_pan_hau_tsn_cnt_prs_mcd_yor_ger_igb_cze_est_bem_ewe_hun_ctl_tig_geo_spa_afr_rom_lat_mlt_heb_ben_fin_swt_bat_grk_mly_jpn_tml_kor_bos_glc_lda_slo_sun_por_owc_tag_mnd_ita_ven_guj_amr_swe_pol_lit_fre_qcu_scr_svk_arw_moo_sid_hin_wly_bul_mao_mol_fbf_alb_bam_ind_tha_amh_knd_ses_zul_tur_urd_nor_uzb_swa_vie_aeg_dyu_tsw_xho	-0.949341678385044	-2.31012698292743	0.0230930760588358
862	tig_ctl_akn_pol_mlt_gam_amr_rus_uzb_azi_tsw_sun_yor_ukr_ger_bsq_swe_anl_bem_cnt_bos_lat_dyu_eng_tsn_fre_est_swa_swt_fin_spa_aeg_geo_arw_grk_hin_por_amh_sod_nor_hun_dgb_mao_rom_ind_jpn_knd_kor_krd_glc_lda_bul_tag_ita_wly_mly_mnd_pan_cic_alb_hau_svk_urd_afr_mol_qcu_lit_dut_guj_zul_sid_prs_heb_slo_bat_scr_ses_ben_fbf_jav_tha_owc_tml_igb_xho_tur_cze_mcd_aze_ven_vie_chh_ewe_bam_moo	-0.194170572200941	-0.458351494523152	0.647769207406152
863	owc_bos_dyu_rus_wly_amr_mlt_svk_tur_azi_bem_ind_igb_rom_bul_bsq_pan_hau_fbf_cnt_krd_guj_dgb_ctl_ewe_ita_est_yor_tsn_fin_mol_heb_geo_glc_cze_dut_urd_amh_aeg_prs_hun_zul_jav_slo_sun_jpn_knd_kor_nor_swe_lda_lit_tag_pol_chh_bat_mnd_ben_bam_grk_sid_lat_ukr_scr_hin_qcu_fre_eng_spa_ses_anl_afr_sod_por_mly_mcd_moo_arw_swa_mao_tha_gam_tml_tsw_akn_aze_ger_alb_uzb_cic_vie_tig_xho_swt_ven	-0.647508659128306	-1.55012053753582	0.124509063625878
864	gam_alb_ses_glc_heb_owc_amr_cze_aze_azi_akn_bat_dyu_krd_eng_bsq_bos_hau_xho_mnd_mol_por_fbf_afr_yor_scr_hun_moo_swa_est_pol_sod_geo_fre_spa_swe_ctl_sid_mlt_pan_fin_lda_jav_lit_sun_jpn_tml_kor_lat_slo_ewe_hin_mao_dut_tig_tag_cnt_rom_bem_bul_wly_nor_svk_urd_ukr_qcu_arw_ben_rus_zul_chh_mcd_amh_ita_ind_guj_ven_grk_bam_mly_tha_anl_knd_tsw_cic_uzb_prs_ger_tur_swt_vie_aeg_tsn_igb_dgb	-0.822867477299186	-1.9869331622316	0.0498722870724681
865	amh_mcd_swa_lat_owc_mlt_wly_alb_azi_uzb_dgb_mly_tsw_grk_pol_bsq_afr_sod_ewe_cnt_eng_bul_dyu_fre_bam_krd_est_lda_tsn_fin_ctl_chh_geo_urd_rom_ita_scr_aeg_gam_nor_hun_ven_jav_mol_sun_jpn_knd_kor_ukr_por_ses_glc_ind_ben_amr_tag_mnd_slo_moo_hin_anl_dut_ger_pan_bos_qcu_rus_swe_lit_yor_hau_guj_heb_cze_bat_arw_zul_svk_cic_mao_tha_sid_tml_igb_akn_aze_prs_spa_tur_swt_vie_tig_fbf_xho_bem	0.457344408734332	1.07983074233866	0.28301005639524
866	aeg_svk_fbf_ben_hau_tig_chh_prs_azi_uzb_xho_jav_swt_cze_eng_bsq_grk_wly_igb_cnt_arw_lit_swa_ita_cic_lat_fin_akn_bem_hun_pol_sod_geo_rom_mol_urd_pan_heb_owc_fre_est_dgb_bat_bos_tag_jpn_tml_kor_mcd_swe_lda_ukr_ind_slo_amh_sun_mnd_alb_yor_krd_gam_spa_bul_dut_rus_qcu_scr_ger_ctl_dyu_anl_guj_amr_nor_mao_afr_bam_por_zul_mly_tha_sid_knd_ewe_tsn_aze_hin_glc_tur_ses_vie_mlt_tsw_ven_moo	-0.230767436543598	-0.545163805763991	0.586945935261955
867	owc_glc_bam_mol_heb_wly_sod_rom_tur_aze_xho_jav_swt_fre_grk_bsq_urd_anl_ewe_cnt_afr_dut_ven_slo_tsw_ctl_est_dyu_bem_hun_mcd_hau_geo_ger_cze_ukr_pan_amh_amr_prs_fin_yor_tag_spa_mly_jpn_knd_kor_svk_hin_cic_por_bat_bul_chh_mao_mnd_ben_lda_swe_tig_pol_ita_guj_bos_qcu_alb_nor_rus_swa_sid_lit_gam_scr_ind_eng_moo_arw_tsn_sun_tha_aeg_tml_fbf_igb_azi_krd_lat_uzb_zul_vie_mlt_ses_dgb_akn	-0.675221161191129	-1.62198033785865	0.108193028808236
868	gam_ita_tsw_guj_amh_amr_mlt_urd_tur_azi_ses_bat_dyu_lit_ben_bsq_mcd_heb_tsn_cnt_rom_fre_fbf_alb_igb_mol_fin_xho_zul_hun_rus_chh_geo_bos_spa_ukr_prs_wly_hau_slo_est_bem_mao_eng_ind_jpn_tml_kor_lat_swe_ven_hin_sun_pan_sod_mly_mnd_por_ewe_cze_anl_glc_afr_bul_dut_qcu_ctl_ger_svk_cic_owc_krd_sid_grk_tag_arw_swt_pol_swa_jav_tha_tig_knd_bam_lda_aze_scr_nor_uzb_akn_vie_aeg_yor_dgb_moo	-0.386100690946278	-0.915162646416907	0.362473062867491
869	hau_arw_bem_svk_owc_mlt_sod_cze_azi_aze_fbf_mao_igb_dut_bul_bsq_krd_gam_lda_mnd_mol_fre_bam_guj_cic_nor_est_swt_xho_hun_bos_chh_geo_rus_pol_scr_lit_sid_heb_rom_fin_ses_sun_ben_tag_jpn_knd_kor_urd_ita_moo_ukr_mly_ctl_wly_jav_cnt_swe_ewe_afr_aeg_prs_eng_pan_spa_qcu_grk_slo_alb_tsn_tig_hin_anl_glc_bat_lat_zul_mcd_yor_ind_tha_amr_tml_dgb_tsw_uzb_por_ger_tur_dyu_vie_amh_ven_akn_swa	-0.104189292638357	-0.245497552357183	0.806612150270018
870	gam_ger_swt_prs_anl_mlt_owc_ita_azi_aze_lda_mao_dgb_rus_bul_bsq_lit_sid_xho_cnt_eng_urd_cic_pol_igb_ben_fin_zul_swa_est_por_amh_geo_svk_fre_guj_scr_sod_tig_ukr_hun_moo_ind_ctl_tag_jpn_tml_kor_pan_dut_bam_arw_sun_nor_wly_jav_mnd_mol_ven_alb_hau_grk_glc_swe_slo_qcu_lat_hin_mcd_ewe_chh_rom_aeg_krd_bat_cze_tsn_afr_fbf_mly_tha_amr_knd_yor_akn_tur_bos_spa_uzb_ses_vie_heb_tsw_bem_dyu	-0.307655756156476	-0.728732438695852	0.467996481580201
871	amh_scr_moo_mcd_hau_sod_chh_slo_tur_uzb_yor_jav_ven_ger_nor_bsq_afr_wly_cic_mnd_rom_bul_igb_rus_ewe_mol_est_lda_tsw_fin_lat_sid_geo_cze_fre_pan_krd_heb_mlt_urd_hun_bam_mao_grk_tag_jpn_knd_kor_guj_dut_tsn_svk_ind_arw_aeg_bat_cnt_eng_fbf_pol_gam_lit_prs_alb_hin_qcu_swe_glc_ita_bem_owc_ukr_anl_ctl_mly_por_swt_ben_akn_sun_tha_tig_tml_ses_xho_aze_bos_spa_azi_dyu_vie_amr_dgb_zul_swa	0.354961176936652	0.836018907193942	0.405287132008796
872	aeg_dut_bam_alb_anl_amr_tig_grk_uzb_azi_swa_ind_dyu_por_pan_bsq_rom_wly_igb_cnt_bos_arw_tsw_ukr_zul_svk_hun_ven_tsn_fin_slo_owc_geo_fre_ger_nor_urd_gam_amh_krd_est_bem_tag_mcd_mao_jpn_knd_kor_afr_bul_akn_spa_jav_hin_hau_bat_mnd_glc_ewe_cze_heb_rus_lat_scr_pol_qcu_ben_lit_ita_ses_mlt_prs_sid_ctl_sun_guj_dgb_eng_lda_mly_tha_chh_tml_moo_swt_aze_mol_swe_tur_xho_vie_sod_cic_fbf_yor	0.237533048860341	0.559875800057644	0.576910225457573
873	heb_rom_igb_bos_aeg_mlt_amh_glc_azi_tur_bem_bat_yor_ger_fre_bsq_grk_chh_dyu_mnd_ben_bul_tsn_ukr_akn_cze_hun_ven_dgb_est_urd_amr_geo_arw_mol_swe_lat_tig_hau_alb_fin_bam_ind_spa_jav_jpn_knd_kor_pan_slo_swt_por_sun_nor_wly_mly_cnt_hin_fbf_pol_sod_afr_eng_ita_ctl_qcu_lit_dut_prs_lda_gam_svk_anl_krd_tag_guj_xho_rus_zul_mao_tha_sid_tml_cic_tsw_uzb_mcd_scr_aze_ses_vie_owc_moo_swa_ewe	0.123745111632959	0.291179594346782	0.771562394056973
874	mlt_rom_cic_ben_hau_owc_gam_pol_tur_aze_dgb_bat_ses_dut_swe_bsq_nor_chh_ven_cnt_pan_lit_swa_slo_moo_eng_hun_dyu_akn_fin_afr_heb_geo_bul_ita_glc_mcd_amr_sid_krd_est_bem_sun_ukr_mao_jpn_knd_kor_hin_scr_igb_grk_ind_fre_anl_tag_mnd_mol_tsw_spa_amh_prs_ctl_ger_cze_qcu_lat_alb_svk_bam_aeg_urd_sod_arw_mly_rus_xho_guj_ewe_jav_tha_wly_tml_fbf_tsn_azi_por_bos_uzb_lda_vie_tig_zul_yor_swt	0.0903195252116634	0.212844752605196	0.831913913976363
875	tig_grk_tsw_ctl_sid_chh_amh_rom_tur_uzb_moo_ind_dyu_mcd_afr_bsq_hin_hau_dgb_mnd_lit_spa_akn_swe_igb_guj_est_zul_lda_hun_rus_mlt_geo_ben_slo_lat_pan_amr_sod_krd_fin_fbf_sun_fre_jav_jpn_knd_kor_mol_dut_ewe_svk_bat_urd_wly_tag_cnt_ukr_swa_ita_anl_glc_cze_por_eng_qcu_nor_prs_bos_bam_owc_ger_gam_arw_mly_bul_cic_alb_ses_mao_tha_aeg_tml_xho_swt_aze_scr_pol_azi_yor_vie_heb_bem_tsn_ven	-1.12148483704203	-2.75769443913098	0.007007755678258
876	amh_swe_bem_ita_hau_tig_sod_arw_tur_azi_igb_jav_akn_slo_scr_bsq_eng_amr_yor_cnt_prs_mol_moo_dut_swa_glc_fin_ewe_ven_hun_rus_chh_geo_bul_alb_por_lit_anl_heb_ben_est_tsw_tag_pan_mao_jpn_tml_kor_hin_grk_swt_lat_bat_guj_aeg_sun_mnd_krd_zul_pol_sid_svk_cze_ctl_spa_qcu_afr_fre_urd_ses_owc_ukr_mlt_ger_ind_nor_bam_bos_fbf_mly_tha_gam_knd_dgb_dyu_uzb_mcd_rom_aze_tsn_vie_wly_cic_xho_lda	0.206675306474433	0.486027529151624	0.628090892523309
877	mlt_nor_bam_ukr_gam_owc_chh_ctl_uzb_azi_bem_mao_fbf_hin_krd_bsq_urd_wly_ses_cnt_bul_lit_swa_arw_dgb_lat_est_tsn_xho_hun_por_sod_geo_alb_svk_afr_dut_sid_anl_eng_fin_tsw_ind_ben_bat_jpn_tml_kor_ger_bos_ven_glc_sun_fre_aeg_jav_mnd_rom_dyu_guj_heb_grk_cze_spa_mcd_qcu_prs_swe_mol_moo_hau_scr_amh_pol_tag_slo_igb_ita_cic_mly_tha_amr_knd_lda_yor_tur_rus_pan_aze_swt_vie_tig_akn_ewe_zul	-0.729352817825345	-1.75341900836648	0.0828249389527317
878	sod_slo_dgb_lit_amr_wly_hau_scr_tur_uzb_cic_jav_swt_pol_mol_bsq_bul_amh_lda_cnt_swe_grk_dyu_bos_ses_fre_fin_tsw_swa_est_rom_tig_geo_ukr_nor_cze_urd_mlt_heb_lat_hun_bam_ind_svk_bat_jpn_tml_kor_ita_pan_akn_eng_mao_prs_anl_sun_mnd_ger_ewe_por_gam_spa_hin_krd_glc_qcu_rus_ben_alb_xho_sid_guj_aeg_mcd_tag_arw_yor_dut_bem_mly_tha_owc_knd_ven_tsn_aze_ctl_afr_azi_moo_vie_chh_zul_fbf_igb	0.347884790205488	0.818096073833212	0.415393518128715
879	wly_mcd_akn_ben_owc_chh_heb_lat_uzb_aze_tsn_jav_swa_lit_bul_bsq_cze_sid_bam_mnd_spa_slo_ewe_urd_cic_rus_hun_dyu_dgb_fin_eng_sod_geo_arw_rom_svk_nor_gam_hau_dut_est_yor_sun_ctl_ind_jpn_knd_kor_pol_swe_ven_alb_bat_ita_mlt_tag_cnt_krd_igb_hin_aeg_bos_ger_fre_guj_qcu_prs_grk_mol_lda_anl_afr_tig_ukr_mao_scr_moo_pan_xho_mly_tha_amr_tml_ses_bem_azi_por_glc_tur_zul_vie_amh_swt_tsw_fbf	0.484071633396308	1.14501878782246	0.255139540208943
880	chh_fre_yor_arw_gam_sid_anl_mol_tur_aze_fbf_jav_lda_glc_lit_bsq_guj_mlt_tsw_mnd_scr_krd_dyu_bos_xho_ben_est_zul_igb_fin_ita_tig_geo_mcd_dut_slo_spa_sod_hau_afr_hun_swa_ind_ukr_bat_jpn_knd_kor_prs_lat_moo_ctl_sun_rom_amr_tag_cnt_svk_bem_rus_heb_urd_ger_eng_nor_qcu_cze_pol_swe_swt_aeg_bul_amh_alb_mao_pan_dgb_hin_ewe_mly_tha_owc_tml_ses_cic_uzb_por_grk_azi_tsn_vie_wly_akn_bam_ven	-0.0112350583364297	-0.0264589136912905	0.978947997159973
881	amr_pol_bem_glc_anl_heb_mlt_eng_uzb_aze_zul_tag_ewe_lit_ita_bsq_cze_sod_tsn_mnd_hin_bul_tsw_slo_lda_svk_fin_bam_swa_hun_prs_amh_geo_pan_ukr_grk_alb_gam_aeg_afr_est_moo_sun_rus_mly_jpn_knd_kor_por_dut_yor_nor_jav_bos_hau_mao_cnt_mcd_swt_urd_chh_scr_ger_guj_swe_qcu_ctl_krd_mol_cic_sid_arw_owc_fre_ind_spa_ses_ben_ven_bat_tha_tig_tml_xho_igb_tur_lat_rom_azi_dgb_vie_wly_dyu_fbf_akn	-0.157240619546227	-0.37064561867319	0.711744388005672
882	amr_nor_lda_pan_owc_sid_wly_slo_tur_aze_swa_jav_dgb_pol_rus_bsq_hin_chh_ewe_mnd_afr_lit_ven_ukr_moo_ger_est_xho_tsn_hun_arw_anl_geo_urd_lat_rom_swe_heb_aeg_bul_fin_yor_mly_ctl_tag_jpn_tml_kor_svk_spa_cic_dut_bat_por_tig_mao_cnt_mcd_bem_eng_sod_ben_guj_fre_mol_qcu_prs_bos_grk_igb_gam_cze_amh_glc_ind_krd_zul_scr_swt_sun_tha_mlt_knd_fbf_bam_azi_ita_alb_uzb_tsw_vie_hau_dyu_ses_akn	-0.453949728420015	-1.0787202574157	0.283502336754793
883	sid_grk_zul_lit_owc_amr_anl_hin_tur_uzb_tsn_mly_xho_urd_afr_bsq_scr_gam_igb_mnd_alb_glc_moo_ita_ewe_pol_est_swt_yor_fin_mcd_sod_geo_fre_eng_nor_krd_wly_amh_svk_hun_swa_tag_bul_bat_jpn_knd_kor_arw_prs_bam_bos_sun_ukr_heb_jav_cnt_rom_ses_swe_aeg_lat_mol_rus_slo_qcu_dut_spa_guj_cic_hau_ctl_chh_ben_ind_pan_dgb_cze_bem_mao_tha_mlt_tml_dyu_tsw_aze_por_ger_azi_lda_vie_tig_fbf_akn_ven	-0.324730398968488	-0.768627463608234	0.444062011023298
884	sod_nor_swa_glc_wly_amr_owc_slo_tur_uzb_moo_tag_zul_bul_hin_bsq_rus_amh_dyu_mnd_ita_rom_yor_arw_igb_ctl_fin_dgb_xho_est_por_hau_geo_urd_mcd_lit_prs_tig_heb_pol_hun_ven_mly_guj_sun_jpn_tml_kor_dut_svk_cic_grk_mao_afr_anl_jav_cnt_bos_swt_ger_gam_eng_alb_pan_lat_qcu_scr_ukr_swe_bam_aeg_fre_mlt_cze_ind_spa_akn_mol_ewe_bat_tha_sid_knd_ses_bem_aze_krd_ben_azi_lda_vie_chh_tsw_fbf_tsn	0.374280040578007	0.881000495175267	0.380588712476872
885	gam_bul_yor_grk_hau_mlt_anl_glc_tur_uzb_igb_bat_swa_prs_lit_bsq_mol_aeg_ses_cnt_guj_fre_dgb_nor_tsn_urd_est_swt_bem_hun_scr_tig_geo_hin_alb_lat_afr_owc_chh_por_fin_tsw_sun_bos_mao_jpn_tml_kor_eng_slo_ven_ger_ind_rom_wly_tag_mnd_ukr_fbf_krd_amh_ben_pol_ctl_dut_qcu_swe_cze_spa_moo_amr_arw_sod_svk_jav_mcd_cic_ita_lda_mly_tha_heb_knd_xho_ewe_azi_rus_pan_aze_zul_vie_sid_dyu_bam_akn	-0.836589803724428	-2.0153981141306	0.0467492953018006
886	owc_krd_xho_bul_sid_hau_amh_lit_uzb_aze_igb_mao_tsw_ger_eng_bsq_lat_gam_swt_cnt_pol_ita_fbf_rom_dyu_mcd_hun_zul_ewe_fin_dut_chh_geo_glc_arw_grk_nor_tig_aeg_ukr_est_yor_bat_guj_tag_jpn_tml_kor_hin_svk_lda_por_sun_pan_sod_ind_mnd_urd_bam_alb_mlt_bos_rus_ben_ctl_qcu_mol_spa_scr_swa_heb_swe_amr_cze_mly_fre_cic_slo_tsn_jav_tha_anl_knd_bem_ven_azi_afr_prs_tur_dgb_vie_wly_akn_moo_ses	-0.528960747033275	-1.26055297946361	0.210623455761782
887	tig_eng_ewe_svk_wly_heb_hau_fre_aze_uzb_ses_ind_tsn_nor_por_bsq_grk_chh_dyu_cnt_hin_krd_ven_glc_moo_afr_est_bem_tsw_fin_bul_anl_geo_urd_guj_prs_slo_gam_amr_spa_hun_yor_mly_scr_jav_jpn_tml_kor_arw_ctl_bam_rom_bat_pan_amh_sun_mnd_mol_xho_lat_aeg_alb_rus_swe_ukr_qcu_mcd_ben_cze_zul_sod_bos_mlt_ger_mao_pol_igb_lit_cic_tag_tha_sid_knd_akn_swa_azi_ita_dut_tur_lda_vie_owc_swt_dgb_fbf	-0.051387589154964	-0.121044167169362	0.903917195159536
888	hau_bul_fbf_ben_aeg_chh_gam_lat_uzb_tur_swa_tag_tsw_grk_pan_bsq_ukr_tig_ven_mnd_nor_alb_ewe_ctl_lda_mol_est_swt_akn_hun_scr_sod_geo_swe_hin_dut_ita_amh_amr_eng_fin_tsn_bat_por_jav_jpn_knd_kor_fre_slo_cic_lit_sun_guj_sid_mao_cnt_glc_zul_rom_heb_spa_svk_urd_bos_qcu_arw_rus_krd_ses_wly_pol_owc_ger_mly_cze_dyu_afr_xho_ind_tha_mlt_tml_bem_moo_aze_prs_mcd_azi_bam_vie_anl_igb_yor_dgb	-0.517218880815794	-1.23215300147418	0.220998081639286
889	sod_hin_swt_bos_tig_aeg_amh_dut_tur_azi_dyu_bat_tsw_rus_svk_bsq_krd_chh_dgb_cnt_ger_grk_ses_scr_tsn_mol_fin_bem_igb_hun_lat_wly_geo_nor_afr_eng_guj_heb_hau_cze_est_swa_tag_ctl_jav_jpn_tml_kor_alb_spa_ewe_fre_sun_bul_mlt_ind_mnd_prs_zul_glc_anl_arw_por_pan_rom_qcu_ben_slo_ukr_akn_gam_urd_owc_lit_mly_ita_bam_mcd_xho_mao_tha_amr_knd_ven_moo_uzb_swe_pol_aze_yor_vie_sid_fbf_lda_cic	-0.90671269244838	-2.19623080763031	0.0305619264926176
890	tig_cze_akn_ctl_amr_anl_aeg_grk_tur_aze_dgb_ind_igb_ukr_por_bsq_lit_heb_dyu_mnd_krd_glc_ven_slo_yor_mol_fin_zul_moo_est_dut_gam_geo_pan_arw_urd_rom_sod_wly_prs_hun_tsn_tag_ita_mao_jpn_knd_kor_pol_ben_ses_hin_sun_alb_amh_bat_cnt_nor_ewe_ger_mlt_scr_mcd_afr_eng_qcu_lat_rus_bos_lda_chh_swe_owc_spa_mly_guj_swa_bul_cic_jav_tha_sid_tml_bem_xho_azi_svk_fre_uzb_fbf_vie_hau_tsw_swt_bam	-0.34961542174845	-0.827406543933145	0.410124738317283
891	sid_por_dgb_rus_mlt_wly_chh_swe_aze_tur_bem_tag_bam_ctl_hin_bsq_krd_owc_ses_mnd_grk_lit_lda_guj_moo_spa_fin_swt_cic_est_bos_anl_geo_pan_mol_ben_slo_gam_amr_urd_hun_dyu_mly_eng_jav_jpn_knd_kor_mcd_pol_ven_svk_ind_lat_hau_sun_cnt_dut_swa_glc_heb_ger_bul_alb_afr_qcu_prs_nor_ita_yor_amh_rom_sod_fre_bat_scr_akn_cze_xho_mao_tha_aeg_tml_tsw_ewe_uzb_ukr_arw_azi_fbf_vie_tig_igb_tsn_zul	-0.19292803448996	-0.455589351509892	0.649747257841355
892	anl_mol_yor_dut_sid_tig_chh_urd_tur_uzb_dgb_sun_akn_grk_krd_bsq_bos_aeg_bam_cnt_lat_arw_tsn_rus_ven_pan_hun_moo_zul_fin_guj_gam_geo_por_rom_cze_mcd_heb_wly_slo_est_swt_tag_spa_ind_jpn_tml_kor_scr_lit_lda_fre_mly_ita_sod_jav_mnd_afr_ewe_eng_amh_ben_alb_nor_hin_qcu_svk_glc_ukr_cic_amr_bul_mlt_ctl_mao_prs_ses_pol_tsw_bat_tha_owc_knd_igb_xho_azi_ger_swe_aze_fbf_vie_hau_bem_dyu_swa	-0.272945717630977	-0.644420118332017	0.520889362579239
893	sod_slo_yor_pan_chh_sid_amr_dut_tur_uzb_bem_jav_moo_grk_svk_bsq_arw_tig_cic_cnt_ita_rus_fbf_bos_ewe_nor_est_zul_swa_fin_urd_anl_geo_cze_hin_glc_alb_hau_gam_swe_hun_lda_bat_spa_tag_jpn_tml_kor_fre_krd_dgb_guj_ind_ukr_heb_sun_mnd_rom_ven_ger_mlt_scr_eng_prs_mol_qcu_lit_ctl_lat_tsn_wly_ben_amh_por_mao_bul_bam_afr_tsw_mly_tha_owc_knd_xho_igb_aze_mcd_pol_azi_swt_vie_aeg_dyu_akn_ses	-0.891032355091502	-2.16623302928	0.0328501939629595
894	aeg_mcd_swt_spa_sod_heb_amr_bul_tur_azi_tsn_mao_dgb_fre_ukr_bsq_ger_owc_tsw_mnd_guj_scr_ewe_hin_cic_krd_fin_bem_zul_hun_prs_tig_geo_afr_mol_urd_swe_gam_amh_lat_est_dyu_jav_eng_bat_jpn_tml_kor_svk_slo_lda_rom_tag_grk_wly_ind_cnt_ben_yor_ita_hau_nor_bos_cze_dut_qcu_pan_arw_glc_moo_mlt_por_sid_ctl_sun_pol_xho_lit_fbf_mly_tha_anl_knd_akn_igb_aze_alb_rus_uzb_ven_vie_chh_bam_ses_swa	-0.71326472244594	-1.709033977904	0.0907798714170151
895	owc_bul_dgb_ger_gam_chh_amh_cze_tur_azi_tsw_mly_lda_hin_fre_bsq_ben_sod_bam_cnt_pol_ita_swa_svk_fbf_spa_hun_swt_igb_est_rom_aeg_geo_urd_ukr_rus_bos_mlt_sid_alb_fin_cic_bat_glc_ind_jpn_knd_kor_mcd_pan_dyu_guj_sun_eng_anl_mao_mnd_prs_bem_slo_hau_grk_lit_por_mol_qcu_lat_ctl_krd_tsn_wly_afr_heb_scr_jav_dut_ven_swe_ses_tag_tha_tig_tml_xho_moo_aze_arw_nor_uzb_yor_vie_amr_akn_ewe_zul	-0.199093291503208	-0.470329782645426	0.639220566401673
896	owc_scr_fbf_bos_sod_tig_mlt_rom_aze_uzb_swa_tag_dgb_prs_mcd_bsq_glc_hau_yor_mnd_ita_fre_ewe_mol_tsn_lat_est_swt_zul_fin_krd_amr_geo_arw_pol_dut_spa_gam_chh_swe_hun_lda_mao_alb_sun_jpn_tml_kor_rus_guj_dyu_ctl_ind_afr_heb_mly_cnt_bul_bam_cze_sid_ben_hin_ukr_slo_qcu_ger_eng_pan_igb_amh_urd_anl_grk_bat_por_tsw_nor_akn_jav_tha_aeg_knd_bem_xho_tur_svk_lit_azi_cic_vie_wly_ses_moo_ven	0.0907273099514017	0.213343006784004	0.831526424833995
897	chh_rus_akn_ben_amr_mlt_gam_pol_tur_aze_swa_tag_lda_arw_afr_bsq_cze_tig_cic_cnt_ctl_alb_ses_mcd_xho_por_fin_tsn_dyu_est_prs_anl_geo_krd_scr_ukr_fre_aeg_sod_guj_hun_tsw_sun_bos_jav_jpn_tml_kor_slo_nor_zul_glc_bat_ita_sid_mao_mnd_ger_bem_lat_heb_bul_eng_rom_svk_qcu_mol_hin_pan_fbf_owc_spa_hau_dut_mly_lit_igb_urd_ewe_ind_tha_wly_knd_yor_moo_azi_grk_swe_uzb_dgb_vie_amh_ven_swt_bam	0.67986761904684	1.61474031751745	0.109754794897376
898	sid_hin_bem_eng_heb_chh_mlt_ctl_aze_tur_tsn_jav_dyu_ita_slo_bsq_rom_wly_akn_mnd_fre_ger_dgb_nor_lda_krd_hun_swa_xho_fin_mol_amr_geo_swe_ukr_mcd_scr_gam_sod_spa_est_moo_mao_afr_sun_jpn_tml_kor_glc_cze_bam_arw_bat_dut_aeg_tag_cnt_ben_ven_bul_anl_svk_por_rus_lat_qcu_prs_pan_grk_yor_amh_urd_owc_bos_mly_lit_fbf_guj_ewe_ind_tha_tig_knd_igb_zul_azi_alb_pol_uzb_cic_vie_hau_ses_tsw_swt	0.151695103423079	0.356783039693215	0.722062479586694
899	wly_ukr_ven_afr_hau_tig_gam_arw_tur_uzb_moo_mao_dgb_mol_lat_bsq_spa_owc_dyu_mnd_svk_ger_igb_pol_swt_guj_hun_cic_fbf_est_bos_sod_geo_por_pan_rom_ctl_amr_heb_scr_fin_lda_jav_swe_mly_jpn_tml_kor_urd_fre_bam_glc_ind_dut_sid_tag_cnt_lit_akn_slo_chh_krd_alb_ben_cze_qcu_ita_mcd_hin_yor_mlt_rus_amh_nor_sun_eng_zul_prs_tsn_bat_tha_aeg_knd_swa_ewe_azi_grk_bul_aze_ses_vie_anl_bem_xho_tsw	-0.546358589560564	-1.30285055113326	0.195842567308312
900	owc_ben_igb_bos_hau_anl_chh_ita_uzb_tur_zul_bat_ses_ukr_pol_bsq_svk_amh_swt_mnd_krd_afr_bem_lit_cic_nor_hun_fbf_dgb_est_prs_sod_geo_alb_swe_eng_fre_tig_mlt_arw_fin_dyu_jav_dut_mly_jpn_knd_kor_guj_por_akn_rom_tag_bul_sid_sun_cnt_scr_xho_pan_amr_glc_mol_rus_mcd_qcu_slo_grk_cze_ewe_aeg_hin_gam_spa_ind_ger_lda_ctl_moo_mao_tha_wly_tml_tsn_swa_aze_urd_lat_azi_tsw_vie_heb_yor_bam_ven	-0.294551028661886	-0.698076028476286	0.486871432258843
901	tig_nor_dgb_rom_gam_chh_amr_svk_uzb_aze_xho_tag_tsw_fre_eng_bsq_alb_aeg_akn_cnt_slo_glc_bam_pol_swt_rus_est_ewe_lda_fin_ukr_hau_geo_dut_grk_ita_pan_mlt_anl_swe_hun_zul_ind_ben_mly_jpn_tml_kor_afr_hin_moo_cze_bat_por_wly_mao_mnd_lit_swa_ctl_sid_prs_guj_bul_bos_qcu_lat_mcd_arw_ven_owc_ger_sod_scr_jav_krd_cic_urd_yor_sun_tha_amh_knd_ses_dyu_tur_spa_mol_azi_fbf_vie_heb_tsn_igb_bem	-0.318299478713841	-0.753552125950047	0.453021754533698
[truncated: 99 more rows]
