# Supplementary material for: Future Tense and Economic Decisions: Controlling for Cultural Evolution
Source: PLoS One. 2015 Jul 17;10(7):e0132145. doi: 10.1371/journal.pone.0132145 (PMC4506144; doi:10.1371/journal.pone.0132145)
Supplement: S8 Appendix — See README files within the various sub-folders. (ZIP) [file pone.0132145.s008.zip › S3_Code/Residuals_new/PGLS/PermuteResults/permute_B_SavingsWITHINFAM_78000.csv]

	ftr	r	t	p
1	sod_scr_igb_glc_anl_chh_heb_rom_aze_tur_fbf_mly_dyu_urd_spa_bsq_ger_aeg_zul_mnd_rus_mcd_tsn_arw_swt_alb_hun_swa_ewe_est_pol_owc_geo_lat_pan_por_hin_tig_gam_cze_fin_akn_sun_ctl_mao_jpn_tml_kor_krd_nor_bam_slo_ind_mol_wly_jav_cnt_fre_lda_swe_hau_dut_afr_grk_ben_qcu_svk_eng_ukr_ven_mlt_bos_amh_guj_bat_lit_yor_ita_dgb_tag_tha_amr_knd_ses_xho_uzb_bul_prs_azi_bem_vie_sid_tsw_cic_moo	-0.216486414593016	-0.511391969082393	0.610288666243241
2	tig_nor_bem_slo_owc_gam_anl_afr_tur_aze_fbf_mao_zul_bos_alb_bsq_pol_wly_ewe_mnd_swe_rus_tsw_lit_moo_cze_hun_swt_dyu_fin_guj_sid_geo_dut_rom_por_ita_amr_heb_ukr_est_ven_tag_grk_mly_jpn_knd_kor_hin_ben_cic_bul_bat_arw_chh_sun_cnt_glc_akn_mol_amh_krd_ctl_scr_eng_qcu_mcd_prs_lat_lda_hau_svk_aeg_fre_ind_pan_tsn_urd_xho_jav_tha_sod_tml_bam_ses_azi_spa_ger_uzb_yor_vie_mlt_dgb_swa_igb	0.122964018874091	0.289476865787324	0.772860846715294
3	wly_lit_lda_guj_amr_sod_owc_scr_aze_uzb_swt_ind_akn_pol_lat_bsq_ita_aeg_swa_cnt_pan_rom_yor_cze_ses_ger_fin_bem_fbf_est_spa_tig_geo_krd_fre_hin_prs_anl_amh_svk_hun_dyu_tag_bos_mao_jpn_knd_kor_ben_ukr_bam_slo_jav_ctl_heb_sun_mnd_dut_tsn_urd_mlt_nor_por_grk_mcd_qcu_eng_glc_mol_xho_chh_swe_sid_afr_mly_arw_moo_bul_tsw_bat_tha_hau_tml_ewe_ven_tur_rus_alb_azi_dgb_vie_gam_zul_cic_igb	0.549233015159094	1.29825297646747	0.197410752984073
4	wly_mcd_cic_prs_tig_gam_sid_afr_uzb_tur_bam_sun_igb_slo_glc_bsq_nor_aeg_fbf_cnt_grk_svk_xho_arw_zul_spa_hun_swt_akn_fin_ben_amh_geo_ctl_lat_dut_urd_heb_owc_scr_est_swa_jav_swe_mao_jpn_knd_kor_alb_eng_tsn_fre_mly_bul_chh_tag_mnd_ukr_tsw_krd_anl_pan_guj_cze_rus_qcu_hin_lit_mol_bem_amr_ita_mlt_ger_ind_rom_ewe_bos_dyu_bat_tha_sod_tml_ses_lda_aze_pol_por_azi_dgb_vie_hau_yor_ven_moo	0.220943501296685	0.520832475804949	0.603721372293203
5	wly_scr_xho_alb_owc_tig_chh_svk_aze_tur_cic_mly_lda_guj_hin_bsq_mol_heb_swt_cnt_ukr_bul_tsw_rom_bem_lat_est_moo_dyu_fin_glc_anl_geo_mcd_por_prs_bos_gam_aeg_lit_hun_yor_ind_eng_mao_jpn_tml_kor_ger_urd_fbf_krd_jav_afr_amh_bat_mnd_swe_dgb_grk_mlt_ctl_pol_pan_arw_qcu_rus_ita_ben_zul_sod_spa_amr_slo_sun_fre_tsn_dut_ses_tag_tha_sid_knd_ewe_igb_azi_cze_nor_uzb_akn_vie_hau_bam_swa_ven	-0.23834379010091	-0.563234222609127	0.574630867602311
6	mlt_bos_moo_rus_sod_chh_sid_rom_uzb_aze_fbf_jav_swt_hin_slo_bsq_urd_amh_xho_mnd_alb_eng_tsw_spa_ewe_ben_est_dyu_swa_hun_fre_gam_geo_ukr_glc_bul_afr_aeg_hau_pol_fin_akn_sun_krd_bat_jpn_tml_kor_ctl_arw_yor_nor_mao_scr_tig_tag_cnt_svk_bem_ger_owc_guj_prs_pan_mcd_qcu_cze_swe_ita_cic_anl_lat_heb_por_mly_mol_ven_lit_tsn_ind_tha_wly_knd_lda_igb_azi_dut_grk_tur_ses_vie_amr_bam_dgb_zul	-0.135346600335488	-0.31951838572985	0.750050093363809
7	wly_mcd_bam_swe_sid_chh_owc_nor_tur_aze_swa_ind_akn_ger_mol_bsq_cze_tig_fbf_mnd_hin_bul_moo_dut_ven_por_hun_zul_tsw_est_ukr_aeg_geo_ita_alb_afr_grk_sod_mlt_krd_fin_bem_sun_rom_bat_jpn_knd_kor_guj_spa_dgb_svk_tag_slo_anl_jav_cnt_ben_igb_eng_hau_prs_pan_bos_fre_qcu_arw_glc_lat_xho_amh_ctl_amr_scr_mly_lit_dyu_urd_ewe_mao_tha_heb_tml_ses_yor_azi_pol_rus_uzb_cic_vie_gam_tsn_lda_swt	0.0124919317693937	0.0293995681507298	0.976608916172866
8	sod_lat_dyu_pan_hau_gam_amr_spa_uzb_azi_dgb_jav_igb_arw_ukr_bsq_ger_chh_swt_mnd_bos_pol_akn_ctl_ses_afr_est_bam_zul_fin_alb_wly_geo_fre_rus_mcd_dut_aeg_mlt_glc_hun_tsw_bat_urd_mao_jpn_tml_kor_nor_slo_moo_eng_ind_svk_amh_mly_cnt_prs_tsn_krd_owc_scr_cze_ben_guj_qcu_mol_swe_rom_lda_sid_grk_heb_bul_tag_lit_ven_ita_swa_sun_tha_anl_knd_cic_ewe_aze_hin_por_tur_yor_vie_tig_bem_fbf_xho	-0.488301970985044	-1.16093253372921	0.248640592382021
9	amh_fre_cic_glc_wly_owc_anl_pol_aze_uzb_ses_bat_bam_ben_arw_bsq_svk_hau_fbf_cnt_spa_ukr_tsn_ger_dyu_slo_fin_bem_swt_est_prs_tig_geo_swe_alb_lit_hin_heb_sid_guj_hun_dgb_sun_afr_mao_jpn_tml_kor_rom_grk_igb_mcd_tag_krd_chh_mly_mnd_por_swa_ita_gam_rus_ctl_eng_pan_qcu_mol_bos_cze_yor_sod_bul_aeg_scr_jav_dut_moo_lat_akn_ind_tha_mlt_knd_xho_zul_azi_nor_urd_tur_ewe_vie_amr_ven_lda_tsw	-0.721036548046778	-1.73360443803684	0.0863023368977683
10	heb_rus_dyu_alb_aeg_wly_amh_eng_aze_uzb_swa_jav_xho_grk_bul_bsq_urd_chh_moo_cnt_scr_svk_ses_slo_yor_fre_fin_lda_dgb_est_hin_hau_geo_lit_rom_ben_prs_sid_sod_ger_hun_akn_mao_nor_sun_jpn_knd_kor_swe_mcd_tsn_ita_mly_krd_owc_tag_mnd_guj_fbf_arw_mlt_pol_spa_bos_cze_qcu_ukr_glc_pan_igb_gam_dut_amr_lat_ind_ctl_ven_mol_zul_bat_tha_tig_tml_tsw_swt_tur_por_afr_azi_cic_vie_anl_bam_bem_ewe	0.176917128879457	0.41646369410045	0.678030333931766
11	anl_krd_cic_prs_sid_sod_amr_guj_tur_uzb_akn_ind_bam_ctl_urd_bsq_cze_heb_zul_mnd_glc_rom_bem_bul_yor_lit_hun_tsw_ven_est_pan_wly_geo_eng_fre_swe_rus_hau_gam_alb_fin_swa_sun_hin_jav_jpn_knd_kor_ukr_por_fbf_lat_bat_scr_aeg_tag_cnt_ben_xho_slo_mlt_arw_spa_dut_nor_qcu_afr_ger_svk_dgb_tig_pol_amh_bos_mly_mol_tsn_ita_lda_mao_tha_chh_tml_swt_moo_aze_grk_mcd_azi_ewe_vie_owc_ses_dyu_igb	-0.724249157173727	-1.73701914161942	0.0856946600527346
12	mlt_nor_swt_slo_owc_tig_anl_pol_azi_aze_zul_mly_bam_grk_lit_bsq_rus_gam_igb_cnt_pan_mcd_dyu_lat_dgb_eng_fin_lda_tsw_est_bul_wly_geo_scr_arw_swe_por_aeg_amr_ctl_hun_ewe_sun_mol_mao_jpn_knd_kor_ukr_dut_akn_prs_bat_fre_chh_ind_mnd_spa_ses_guj_heb_alb_krd_rom_svk_qcu_ben_bos_afr_tsn_sid_cze_amh_hin_jav_glc_moo_ita_ven_tag_tha_sod_tml_yor_swa_tur_urd_ger_uzb_bem_vie_hau_cic_xho_fbf	-0.49072013310121	-1.16860570864525	0.245549367862151
13	anl_ctl_fbf_mol_mlt_hau_amr_ben_tur_uzb_xho_mly_ewe_hin_dut_bsq_afr_heb_cic_mnd_rom_ukr_bam_arw_swt_urd_est_bem_moo_hun_krd_sod_geo_lat_bul_spa_eng_chh_owc_por_fin_swa_mao_pol_tag_jpn_knd_kor_scr_swe_tsn_rus_sun_grk_tig_ind_cnt_lit_akn_pan_sid_svk_nor_mcd_guj_qcu_ita_alb_cze_yor_amh_glc_wly_bos_jav_fre_ses_prs_ven_bat_tha_aeg_tml_dgb_lda_aze_ger_slo_azi_zul_vie_gam_dyu_tsw_igb	0.0913328930478128	0.214896309118836	0.830318698851133
14	amr_glc_moo_rus_aeg_gam_sid_arw_azi_tur_lda_sun_dyu_lat_urd_bsq_guj_tig_bem_cnt_ben_cze_zul_rom_tsn_afr_est_yor_igb_fin_ita_amh_geo_dut_pol_mcd_ukr_chh_sod_bul_hun_fbf_tag_spa_ind_jpn_knd_kor_alb_fre_ewe_swe_mly_ger_mlt_mao_mnd_pan_tsw_bos_heb_por_slo_ctl_mol_qcu_lit_prs_hin_dgb_anl_svk_owc_nor_bat_grk_xho_krd_bam_jav_tha_wly_tml_ven_swa_uzb_scr_eng_aze_cic_vie_hau_akn_swt_ses	0.905841113333812	2.1637387090996	0.0330470103535815
15	tig_cze_swa_ben_wly_gam_amr_pol_aze_azi_akn_bat_tsn_dut_nor_bsq_krd_sid_tsw_cnt_ctl_bos_zul_hin_yor_urd_hun_lda_dyu_fin_prs_heb_geo_lit_ger_por_mol_hau_sod_glc_est_cic_mao_rom_ind_jpn_knd_kor_svk_pan_bam_ita_sun_spa_aeg_jav_mnd_grk_bem_guj_chh_ukr_bul_afr_eng_qcu_rus_lat_swe_dgb_anl_alb_mlt_fre_tag_scr_ewe_mcd_ses_mly_tha_owc_tml_moo_ven_tur_arw_slo_uzb_swt_vie_amh_fbf_xho_igb	-0.0897984216649993	-0.211670687342134	0.832827141160503
16	hau_dut_fbf_fre_aeg_anl_tig_rom_aze_tur_akn_mly_xho_bos_nor_bsq_krd_chh_ewe_mnd_afr_svk_dyu_cze_bam_guj_hun_ses_moo_fin_grk_mlt_geo_mol_por_pan_spa_sid_amr_eng_est_bem_ind_lat_mao_jpn_knd_kor_hin_rus_dgb_urd_tag_ctl_wly_bat_cnt_swe_zul_scr_amh_bul_mcd_ita_ben_qcu_pol_slo_alb_igb_heb_lit_owc_glc_sun_prs_tsn_ger_ven_jav_tha_gam_tml_cic_tsw_azi_ukr_arw_uzb_lda_vie_sod_swa_swt_yor	-0.187216122511352	-0.441723066748264	0.659715018779347
17	chh_bul_dyu_svk_mlt_amr_sod_afr_aze_tur_ewe_sun_lda_pan_lat_bsq_lit_heb_ses_mnd_grk_fre_swa_eng_moo_slo_est_ven_tsn_hun_pol_sid_geo_krd_rom_guj_nor_aeg_gam_mcd_fin_tsw_tag_mol_bat_jpn_knd_kor_hin_ben_bem_spa_jav_ita_owc_ind_cnt_alb_cic_ger_wly_swe_dut_arw_ctl_qcu_cze_urd_bos_zul_amh_prs_anl_por_mao_scr_akn_ukr_dgb_mly_tha_tig_tml_xho_swt_azi_glc_rus_uzb_igb_vie_hau_bam_fbf_yor	-0.614779816192898	-1.46823090056938	0.145415722965532
18	mlt_bos_ses_lit_amh_tig_heb_scr_aze_uzb_swt_mao_yor_mcd_ctl_bsq_alb_sid_tsn_mnd_swe_prs_bam_pol_igb_nor_est_ven_moo_hun_dut_gam_geo_urd_svk_pan_hin_amr_chh_lat_fin_cic_bat_ger_sun_jpn_tml_kor_guj_slo_dgb_por_mly_bul_aeg_tag_cnt_krd_akn_mol_anl_eng_cze_ben_afr_qcu_arw_spa_grk_lda_hau_ukr_sod_glc_jav_rus_zul_ita_fbf_ind_tha_owc_knd_swa_dyu_azi_fre_rom_tur_ewe_vie_wly_xho_tsw_bem	0.763264919035559	1.81050809196513	0.0734462419690023
19	tig_svk_tsw_guj_chh_heb_anl_pol_tur_aze_zul_mao_lda_arw_alb_bsq_scr_amr_bem_mnd_eng_mol_dyu_por_dgb_swe_hun_igb_moo_est_lit_sid_geo_ben_ctl_bos_glc_owc_aeg_grk_fin_xho_mly_pan_sun_jpn_knd_kor_nor_slo_ses_ukr_ind_krd_mlt_tag_cnt_cze_ven_mcd_sod_ita_fre_afr_bul_qcu_lat_prs_spa_swt_hau_rus_amh_ger_jav_dut_yor_urd_swa_bat_tha_wly_tml_tsn_ewe_azi_hin_rom_uzb_bam_vie_gam_fbf_akn_cic	-0.399838324104932	-0.947057444912841	0.34606382891486
20	anl_urd_dgb_lat_heb_tig_chh_krd_tur_aze_ven_bat_swa_pan_ita_bsq_ukr_amr_cic_cnt_lit_por_tsw_bos_ses_swe_est_bem_zul_hun_mcd_sod_geo_spa_nor_arw_slo_gam_hau_alb_fin_yor_jav_glc_mao_jpn_tml_kor_dut_afr_akn_eng_sun_scr_owc_mly_mnd_bul_tsn_prs_mlt_hin_cze_fre_ger_qcu_svk_ctl_pol_fbf_sid_rom_wly_ben_tag_mol_dyu_grk_moo_ind_tha_amh_knd_ewe_lda_azi_rus_guj_uzb_igb_vie_aeg_swt_bam_xho	-0.253278024924962	-0.598000676741947	0.551292991317551
21	aeg_ger_ven_ita_chh_amh_wly_fre_azi_uzb_bam_bat_tsn_ukr_alb_bsq_rom_heb_fbf_cnt_mcd_glc_moo_bos_yor_lit_hun_igb_tsw_est_cze_tig_geo_nor_dut_grk_hin_anl_amr_prs_fin_dgb_mao_spa_mly_jpn_knd_kor_pol_ben_ewe_afr_sun_guj_hau_ind_mnd_rus_zul_bul_sid_scr_eng_krd_pan_qcu_ctl_lat_swe_cic_gam_arw_mlt_svk_tag_por_swa_slo_dyu_jav_tha_sod_tml_lda_akn_tur_urd_mol_aze_bem_vie_owc_swt_xho_ses	-0.817626860847772	-1.97370901461909	0.0513825954954382
22	tig_eng_akn_slo_anl_wly_gam_alb_azi_uzb_yor_ind_ses_bul_hin_bsq_glc_hau_lda_cnt_krd_svk_bam_prs_dyu_lit_hun_igb_swt_fin_por_amr_geo_swe_ukr_guj_urd_sid_amh_pol_est_tsn_mly_fre_bat_jpn_knd_kor_mol_rom_fbf_dut_jav_ctl_sod_mao_mnd_bos_tsw_spa_chh_cze_mcd_afr_ben_qcu_rus_ger_pan_swa_aeg_arw_heb_lat_sun_grk_moo_nor_cic_tag_tha_owc_tml_zul_bem_aze_scr_ita_tur_xho_vie_mlt_ewe_ven_dgb	0.00844874962815912	0.0198966721416682	0.984168425553649
23	hau_lit_zul_por_gam_anl_aeg_cze_uzb_tur_ewe_jav_moo_pol_lat_bsq_ben_amh_bem_cnt_krd_eng_xho_ctl_cic_scr_fin_igb_akn_est_glc_sod_geo_bos_mol_rom_slo_sid_owc_ukr_hun_swt_sun_rus_mly_jpn_tml_kor_dut_swe_ses_bul_mao_afr_mlt_bat_mnd_spa_dgb_alb_heb_guj_arw_urd_mcd_qcu_nor_grk_fre_dyu_wly_ita_amr_prs_ind_pan_lda_ger_yor_tag_tha_tig_knd_ven_tsw_azi_hin_svk_aze_tsn_vie_chh_fbf_swa_bam	-0.931645497102104	-2.26341479282651	0.0259357237278733
24	sod_guj_dgb_glc_owc_anl_amh_urd_tur_azi_ewe_bat_lda_alb_nor_bsq_lit_hau_moo_cnt_por_scr_swa_ben_xho_dut_est_dyu_ses_fin_ukr_wly_geo_ctl_bos_bul_mcd_sid_tig_pan_hun_cic_jav_swe_sun_jpn_knd_kor_hin_spa_swt_pol_mao_fre_amr_tag_mnd_afr_ven_svk_mlt_mol_cze_rus_ger_qcu_krd_eng_ita_fbf_chh_grk_aeg_arw_ind_prs_akn_slo_bam_mly_tha_heb_tml_tsn_tsw_uzb_lat_rom_aze_bem_vie_gam_igb_zul_yor	-0.22291232056006	-0.525928632551174	0.600189692673271
25	heb_lat_moo_por_mlt_hau_owc_ctl_aze_uzb_dgb_sun_zul_krd_rus_bsq_ita_sid_swa_cnt_ben_guj_bam_glc_cic_arw_fin_xho_tsw_est_afr_amh_geo_hin_bos_bul_lit_sod_chh_dut_hun_akn_mao_pol_bat_jpn_knd_kor_fre_swe_yor_rom_tag_mcd_wly_jav_mnd_ger_ven_pan_amr_mol_scr_cze_ukr_qcu_slo_alb_urd_ses_aeg_prs_gam_spa_ind_nor_swt_svk_fbf_mly_tha_tig_tml_lda_igb_tur_grk_eng_azi_dyu_vie_anl_tsn_bem_ewe	-0.364930443188974	-0.865548601369072	0.388965104192268
26	anl_grk_cic_scr_sod_amr_owc_por_aze_uzb_moo_jav_dgb_ctl_rus_bsq_nor_gam_lda_mnd_spa_svk_ven_ita_bem_urd_fin_swa_fbf_est_krd_mlt_geo_slo_swe_eng_pan_chh_tig_bul_hun_tsn_mly_fre_bat_jpn_knd_kor_hin_ukr_ses_arw_tag_ger_heb_mao_cnt_glc_dyu_alb_amh_lat_cze_afr_prs_qcu_guj_mol_dut_bam_wly_bos_aeg_mcd_ind_lit_swt_rom_tsw_sun_tha_hau_tml_zul_ewe_tur_pol_ben_azi_xho_vie_sid_akn_yor_igb	-0.462796163839515	-1.099629021997	0.274332168275938
27	aeg_swe_dyu_spa_heb_mlt_owc_scr_azi_aze_yor_jav_ses_slo_fre_bsq_lat_sod_igb_mnd_grk_afr_cic_nor_ewe_ctl_fin_tsw_fbf_hun_pan_chh_geo_bos_por_svk_pol_sid_amh_rus_est_dgb_mly_hin_ind_jpn_knd_kor_glc_prs_swa_mcd_bat_ger_hau_mao_cnt_guj_ven_krd_wly_ben_eng_mol_alb_qcu_urd_arw_bul_bem_gam_rom_amr_ita_tag_lit_zul_ukr_lda_sun_tha_tig_tml_swt_akn_uzb_dut_cze_tur_tsn_vie_anl_bam_xho_moo	-0.00480174283444967	-0.0113032443796469	0.991005720157691
28	heb_ger_swt_ctl_sod_tig_aeg_svk_aze_azi_igb_ind_dgb_scr_glc_bsq_pan_anl_cic_cnt_prs_rom_fbf_spa_tsn_krd_fin_moo_akn_hun_lat_hau_geo_alb_arw_guj_slo_amh_sid_ben_est_tsw_mly_bul_sun_jpn_knd_kor_bos_mol_lda_cze_jav_grk_owc_bat_mnd_pol_ven_afr_mlt_swe_ita_urd_lit_qcu_dut_eng_por_yor_gam_mcd_wly_ukr_mao_fre_ewe_nor_ses_tag_tha_chh_tml_bam_bem_uzb_rus_hin_tur_dyu_vie_amr_xho_zul_swa	-0.958542600334501	-2.33498239979287	0.0216955535101128
29	wly_ger_lda_rus_amh_anl_sod_cze_uzb_azi_zul_mly_xho_fre_urd_bsq_swe_chh_fbf_cnt_afr_nor_bam_krd_dyu_bos_fin_dgb_tsn_hun_hin_amr_geo_pol_ukr_mol_lit_hau_tig_prs_est_swt_tag_rom_mao_jpn_tml_kor_eng_pan_akn_por_jav_mcd_owc_ind_mnd_glc_ewe_arw_sid_ben_svk_scr_ita_qcu_slo_lat_ctl_ses_mlt_grk_heb_dut_bat_alb_moo_guj_ven_sun_tha_aeg_knd_tsw_swa_aze_spa_bul_tur_bem_vie_gam_igb_cic_yor	-0.222463148413201	-0.525174771327703	0.60071152609122
30	amr_alb_xho_lat_heb_tig_wly_mcd_azi_aze_zul_tag_swa_fre_rus_bsq_bos_mlt_ven_cnt_mol_ita_bem_prs_fbf_ctl_fin_swt_ses_hun_hin_sod_geo_cze_scr_pol_ben_aeg_gam_swe_est_yor_mao_dut_sun_jpn_tml_kor_por_eng_dgb_lit_mly_spa_amh_ind_mnd_urd_akn_arw_sid_glc_svk_krd_guj_qcu_ukr_nor_bul_tsn_chh_grk_owc_rom_bat_pan_moo_afr_ewe_jav_tha_hau_knd_bam_cic_uzb_slo_ger_tur_lda_vie_anl_dyu_igb_tsw	-0.221186696635234	-0.524017475314443	0.60151302794043
31	sod_cze_akn_bos_heb_owc_aeg_por_tur_azi_ses_jav_xho_guj_rus_bsq_grk_amh_fbf_cnt_ben_pol_swt_slo_ven_ukr_est_lda_bam_hun_scr_amr_geo_eng_prs_krd_ita_chh_anl_spa_fin_zul_tag_pan_sun_jpn_knd_kor_bul_lit_dgb_rom_mao_afr_sid_ind_mnd_svk_ewe_dut_mlt_swe_mol_mcd_ctl_qcu_hin_urd_lat_bem_wly_nor_gam_arw_mly_alb_igb_fre_yor_bat_tha_tig_tml_dyu_tsw_aze_ger_glc_uzb_tsn_vie_hau_moo_cic_swa	-0.301366953811168	-0.712927827198851	0.477675463074711
32	sid_ukr_fbf_alb_gam_mlt_tig_nor_aze_uzb_moo_jav_swa_lit_lat_bsq_rom_heb_ses_mnd_rus_mol_lda_bos_cic_fre_est_tsn_ven_hun_pol_hau_geo_guj_bul_mcd_krd_amr_chh_dut_fin_tsw_mao_spa_tag_jpn_tml_kor_grk_ita_akn_hin_bat_prs_amh_ind_cnt_scr_igb_slo_anl_urd_cze_ger_svk_qcu_afr_arw_swe_yor_owc_ben_sod_ctl_sun_por_bam_eng_zul_mly_tha_aeg_knd_dgb_bem_tur_glc_pan_azi_dyu_vie_wly_swt_xho_ewe	-0.923702475064278	-2.24099236356013	0.0274062890688989
33	amr_guj_dyu_scr_chh_aeg_gam_hin_tur_aze_moo_bat_igb_spa_pan_bsq_urd_owc_yor_mnd_cze_lit_tsn_alb_cic_rom_est_zul_lda_fin_mcd_sid_geo_bul_swe_ben_afr_anl_hau_arw_hun_xho_ind_por_mao_jpn_knd_kor_ita_lat_ses_grk_jav_ctl_tig_sun_cnt_dut_fbf_ukr_wly_fre_krd_nor_glc_qcu_eng_rus_mol_swa_sod_prs_mlt_ger_mly_pol_akn_bos_bam_tag_tha_amh_tml_dgb_swt_azi_slo_svk_uzb_ven_vie_heb_ewe_bem_tsw	-0.891191809095047	-2.1600698226225	0.0333383704567764
34	sid_por_ses_pan_owc_hau_aeg_dut_uzb_tur_cic_mao_lda_mol_bos_bsq_hin_sod_igb_cnt_spa_mcd_swa_urd_moo_alb_hun_swt_zul_est_afr_heb_geo_svk_arw_nor_ukr_amr_chh_guj_fin_fbf_tag_ita_mly_jpn_tml_kor_swe_scr_bam_glc_sun_bul_wly_ind_mnd_ben_ven_prs_anl_lit_lat_pol_rus_qcu_ger_grk_eng_dgb_gam_krd_mlt_fre_bat_rom_xho_cze_bem_jav_tha_amh_knd_ewe_dyu_aze_ctl_slo_azi_tsn_vie_tig_tsw_akn_yor	-0.329360723879716	-0.779821646583173	0.437475983721325
35	amh_bos_moo_eng_anl_tig_sid_afr_aze_uzb_xho_jav_ewe_ukr_swe_bsq_svk_aeg_swt_mnd_ctl_guj_dyu_por_bam_lat_est_cic_fbf_hun_dut_hau_geo_grk_cze_rom_pol_gam_mlt_lit_fin_bem_sun_nor_ind_jpn_tml_kor_prs_spa_dgb_alb_mly_bul_sod_tag_cnt_glc_tsn_ita_wly_slo_mcd_ben_mol_qcu_fre_krd_hin_tsw_owc_pan_amr_rus_bat_scr_akn_urd_lda_mao_tha_chh_knd_zul_ven_azi_ger_arw_tur_yor_vie_heb_igb_swa_ses	-0.107600657211045	-0.253585168774291	0.800375817567624
36	sid_nor_yor_mol_tig_sod_amh_cze_tur_aze_zul_ind_lda_hin_rom_bsq_ukr_mlt_akn_mnd_spa_eng_igb_krd_tsw_fre_est_dgb_ses_fin_ben_hau_geo_ger_mcd_pan_bos_heb_owc_arw_hun_bam_bat_alb_mao_jpn_tml_kor_por_slo_bem_svk_sun_ctl_chh_mly_cnt_pol_cic_ita_wly_bul_dut_afr_guj_qcu_swe_scr_rus_ewe_aeg_glc_amr_urd_tag_grk_swt_lit_tsn_jav_tha_gam_knd_ven_dyu_uzb_prs_lat_azi_moo_vie_anl_swa_fbf_xho	0.0860658677924756	0.20277832384986	0.83975127772014
37	amr_pol_ven_rom_chh_mlt_amh_ukr_uzb_aze_zul_ind_ewe_prs_rus_bsq_slo_heb_ses_mnd_mcd_grk_xho_afr_bem_glc_est_igb_fbf_fin_dut_gam_geo_pan_krd_ctl_ita_sid_anl_bos_hun_cic_sun_mol_mly_jpn_tml_kor_por_bul_dyu_swe_tag_scr_tig_bat_cnt_lat_bam_guj_sod_ger_ben_hin_urd_qcu_eng_arw_fre_dgb_aeg_cze_owc_spa_jav_nor_lda_alb_swa_mao_tha_wly_knd_moo_swt_azi_lit_svk_tur_tsw_vie_hau_tsn_yor_akn	-0.387591790111216	-0.919063712657835	0.360439863288268
38	sid_ctl_cic_nor_tig_owc_heb_ukr_tur_uzb_ses_mao_bem_ger_prs_bsq_eng_amh_akn_mnd_fre_dut_yor_glc_moo_por_hun_dgb_swa_fin_scr_chh_geo_pol_rom_lat_alb_amr_mlt_ben_est_dyu_ind_arw_tag_jpn_knd_kor_grk_slo_tsw_krd_bat_urd_wly_mly_cnt_ita_bam_swe_gam_afr_mol_bul_pan_qcu_lit_svk_guj_ven_anl_spa_aeg_cze_sun_bos_xho_hin_igb_jav_tha_hau_tml_ewe_lda_aze_mcd_rus_azi_tsn_vie_sod_zul_fbf_swt	-0.202903490204069	-0.479913202716792	0.63241591467658
39	sod_lit_bem_scr_hau_amh_gam_guj_aze_azi_fbf_mly_akn_urd_ukr_bsq_bos_amr_tsn_cnt_krd_lat_yor_pan_igb_spa_fin_bam_zul_hun_ctl_mlt_geo_ger_rom_mcd_por_anl_chh_hin_est_lda_mao_ben_sun_jpn_knd_kor_mol_dut_dyu_arw_ind_prs_owc_jav_mnd_swe_ven_pol_sid_glc_svk_alb_fre_qcu_grk_ita_eng_xho_aeg_cze_wly_afr_tag_slo_swt_bul_moo_bat_tha_tig_tml_cic_ses_uzb_nor_rus_tur_ewe_vie_heb_dgb_swa_tsw	-0.0436386674674685	-0.102909636055257	0.918256270849524
40	hau_scr_yor_krd_owc_tig_amh_pan_aze_uzb_swa_tag_bem_ita_slo_bsq_ukr_aeg_lda_mnd_prs_lat_tsw_mcd_dgb_dut_fin_akn_igb_hun_rus_gam_geo_rom_bul_grk_pol_chh_anl_cze_est_ewe_jav_svk_bat_jpn_knd_kor_mol_por_cic_glc_ind_bos_sod_sun_cnt_urd_ses_eng_heb_ben_fre_guj_swe_qcu_afr_hin_arw_swt_mlt_ctl_amr_alb_mao_lit_fbf_spa_ven_mly_tha_sid_tml_bam_moo_tur_ger_nor_azi_tsn_vie_wly_xho_dyu_zul	-0.327101023429052	-0.773155395883167	0.441391127684842
41	gam_svk_zul_por_mlt_tig_hau_prs_aze_azi_bem_mao_bam_swe_guj_bsq_ctl_wly_dgb_mnd_rom_spa_swt_pan_cic_rus_hun_ses_tsn_est_nor_anl_geo_krd_glc_slo_lat_amh_amr_cze_fin_moo_jav_ger_ind_jpn_tml_kor_grk_scr_lda_dut_sun_alb_sid_bat_cnt_ukr_tsw_arw_owc_hin_mol_bos_eng_qcu_ita_fre_afr_akn_sod_bul_chh_pol_mly_ben_yor_mcd_ven_tag_tha_heb_knd_dyu_swa_tur_lit_urd_uzb_fbf_vie_aeg_igb_xho_ewe	-0.478777532462728	-1.13671503660613	0.258577928870763
42	anl_bos_ven_ctl_sid_chh_gam_krd_azi_aze_yor_mao_moo_mol_por_bsq_eng_heb_ses_cnt_bul_slo_tsw_hin_swa_nor_fin_bam_fbf_hun_ben_aeg_geo_mcd_lat_dut_lit_tig_hau_rom_est_bem_tag_ita_sun_jpn_tml_kor_ger_pol_xho_rus_jav_ukr_amh_bat_mnd_cze_igb_spa_sod_fre_alb_prs_afr_qcu_urd_swe_grk_swt_amr_guj_owc_scr_ind_glc_ewe_arw_lda_mly_tha_wly_knd_cic_dgb_tur_svk_pan_uzb_akn_vie_mlt_zul_dyu_tsn	-0.768302294903313	-1.84944135475548	0.0675703151751152
43	sod_ben_fbf_svk_anl_hau_gam_grk_tur_uzb_dgb_bat_zul_ger_nor_bsq_ctl_amh_bem_mnd_pol_fre_swa_guj_ses_rom_fin_yor_ven_est_eng_sid_geo_spa_pan_prs_urd_amr_heb_por_hun_moo_sun_slo_jav_jpn_tml_kor_afr_lat_lda_dut_mly_alb_chh_mao_cnt_rus_tsn_mol_wly_glc_bul_ita_bos_qcu_ukr_arw_cze_swt_tig_hin_mlt_scr_ind_krd_xho_lit_dyu_tag_tha_aeg_knd_ewe_bam_aze_swe_mcd_azi_akn_vie_owc_igb_tsw_cic	-0.148804182735012	-0.350837817093766	0.726503507290813
44	hau_cze_tsw_ctl_gam_amr_owc_dut_azi_tur_tsn_mly_bam_mcd_afr_bsq_glc_tig_igb_mnd_bul_bos_bem_urd_dyu_spa_fin_akn_ses_est_pol_anl_geo_grk_prs_krd_ger_heb_wly_fre_hun_cic_jav_alb_mao_jpn_knd_kor_nor_lat_fbf_ukr_sun_swe_chh_ind_cnt_scr_moo_ita_aeg_hin_por_rus_rom_qcu_ben_eng_arw_yor_sod_guj_amh_slo_tag_svk_dgb_pan_swt_bat_tha_mlt_tml_swa_xho_uzb_lit_mol_aze_ven_vie_sid_ewe_zul_lda	-0.035849716989267	-0.0845265072803908	0.932819520456772
45	owc_glc_swa_mcd_tig_anl_aeg_ctl_uzb_tur_cic_tag_tsw_mol_cze_bsq_fre_hau_xho_mnd_pan_hin_ses_ger_zul_rus_est_moo_lda_fin_slo_wly_geo_prs_eng_swe_ukr_mlt_heb_urd_hun_akn_mly_pol_sun_jpn_knd_kor_ita_rom_tsn_svk_jav_scr_amr_bat_cnt_afr_fbf_guj_sid_por_krd_arw_alb_qcu_lit_nor_bul_yor_amh_dut_chh_lat_mao_grk_ven_ben_ewe_ind_tha_sod_tml_igb_bam_aze_spa_bos_azi_dgb_vie_gam_swt_bem_dyu	-0.775353011571137	-1.87006504257473	0.0646203719584203
46	hau_afr_lda_alb_sid_wly_gam_pan_aze_uzb_tsn_mao_bam_ita_ger_bsq_scr_sod_moo_cnt_grk_prs_dyu_lit_akn_ukr_fin_igb_yor_hun_arw_mlt_geo_pol_hin_eng_urd_aeg_amh_lat_est_tsw_tag_slo_sun_jpn_tml_kor_rom_glc_ven_ctl_bat_spa_anl_jav_mnd_ben_swt_mol_chh_nor_guj_krd_cze_qcu_mcd_bul_por_dgb_owc_fre_heb_dut_ind_rus_cic_svk_bem_mly_tha_tig_knd_ses_swa_tur_swe_bos_azi_fbf_vie_amr_xho_ewe_zul	-0.322240778970796	-0.763167302262904	0.447295223573774
47	hau_arw_xho_ukr_sod_gam_amr_svk_tur_uzb_swt_mao_yor_cze_alb_bsq_lat_wly_bam_cnt_rus_swe_ewe_dut_akn_bul_fin_ven_swa_est_eng_heb_geo_rom_fre_mcd_spa_tig_amh_bos_hun_cic_jav_prs_tag_jpn_knd_kor_grk_pan_ses_glc_bat_krd_owc_ind_mnd_nor_dyu_ben_sid_por_afr_urd_guj_qcu_mol_ctl_lit_dgb_anl_slo_mlt_ita_sun_hin_fbf_ger_lda_mly_tha_aeg_tml_moo_igb_aze_scr_pol_azi_zul_vie_chh_tsw_bem_tsn	-0.423969087116149	-1.00542897265575	0.317299187551657
48	aeg_alb_swa_urd_anl_gam_sod_glc_uzb_azi_zul_jav_cic_bul_svk_bsq_nor_mlt_dgb_mnd_cze_krd_bem_pol_ven_eng_hun_tsn_swt_est_grk_amh_geo_slo_ben_afr_mcd_wly_amr_swe_fin_xho_mao_lit_mly_jpn_tml_kor_ukr_hin_ses_ctl_sun_prs_hau_tag_cnt_lat_ewe_spa_chh_guj_bos_rom_ita_qcu_dut_fre_pan_tsw_sid_rus_tig_arw_bat_mol_akn_por_fbf_ind_tha_heb_knd_dyu_bam_tur_scr_ger_aze_yor_vie_owc_lda_igb_moo	-0.09965466107393	-0.234998615557162	0.814726461475897
49	heb_mol_cic_krd_wly_amr_aeg_fre_azi_uzb_akn_jav_bam_ukr_ctl_bsq_cze_anl_swt_cnt_pan_dut_fbf_ger_ewe_guj_est_bem_zul_hun_ita_hau_geo_nor_rom_pol_slo_amh_mlt_hin_fin_xho_bat_rus_ind_jpn_tml_kor_scr_swe_tsn_arw_sun_lat_sod_mao_mnd_ben_tsw_grk_chh_bul_alb_eng_urd_qcu_bos_glc_prs_swa_tig_afr_sid_spa_tag_lit_ses_svk_ven_mly_tha_gam_knd_dgb_moo_aze_por_mcd_tur_igb_vie_owc_lda_yor_dyu	-1.41275342992845	-3.54630950962877	0.000614003723219867
50	anl_mol_zul_urd_gam_chh_sod_svk_aze_azi_xho_sun_lda_bul_lat_bsq_pol_hau_yor_cnt_eng_spa_fbf_prs_swa_por_fin_tsn_dyu_est_swe_heb_geo_lit_arw_nor_alb_tig_owc_rus_hun_bam_mao_afr_ind_jpn_knd_kor_slo_rom_swt_cze_mly_ger_wly_bat_mnd_ukr_ewe_hin_amr_glc_scr_grk_ita_qcu_mcd_pan_bos_igb_mlt_dut_amh_ben_jav_ctl_ses_guj_tsw_tag_tha_aeg_tml_cic_ven_uzb_fre_krd_tur_moo_vie_sid_dgb_akn_bem	-0.613569777394027	-1.46536589528346	0.146193871134529
51	hau_dut_akn_nor_wly_sid_gam_ctl_azi_tur_swt_bat_bem_bos_bul_bsq_ben_heb_yor_cnt_fre_lit_igb_cze_bam_scr_hun_tsn_moo_fin_mol_amh_geo_pan_pol_mcd_lat_anl_chh_slo_est_ses_tag_krd_jav_jpn_tml_kor_guj_ger_xho_afr_mly_por_tig_ind_mnd_urd_lda_eng_owc_grk_hin_ita_swe_qcu_rus_prs_rom_swa_amr_arw_sod_alb_sun_glc_dgb_spa_fbf_mao_tha_aeg_knd_ven_cic_uzb_ukr_svk_aze_zul_vie_mlt_dyu_tsw_ewe	-0.263967104284825	-0.623922261889951	0.534206076656794
52	mlt_fre_xho_ger_hau_amr_amh_krd_aze_uzb_moo_jav_tsn_hin_rom_bsq_bul_owc_lda_mnd_cze_scr_igb_afr_zul_slo_est_bem_yor_fin_ukr_sod_geo_urd_mcd_por_guj_gam_chh_lit_hun_swa_tag_spa_bat_jpn_tml_kor_ctl_mol_ses_nor_sun_prs_aeg_mly_cnt_arw_cic_rus_wly_grk_lat_pan_svk_qcu_alb_dut_bos_dgb_anl_ben_heb_pol_mao_swe_tsw_glc_fbf_ind_tha_tig_knd_swt_dyu_azi_ita_eng_tur_ven_vie_sid_akn_bam_ewe	0.724727491962248	1.7157298823743	0.089541234672009
53	heb_glc_swt_pol_amh_tig_wly_cze_aze_uzb_xho_jav_igb_arw_swe_bsq_bos_chh_lda_mnd_ger_spa_bam_pan_moo_por_est_yor_ses_fin_ben_amr_geo_alb_grk_ukr_dut_hau_owc_nor_hun_fbf_mly_lat_ind_jpn_knd_kor_rom_bul_cic_mcd_tag_rus_gam_bat_cnt_hin_dyu_lit_mlt_svk_prs_guj_scr_qcu_slo_ita_urd_bem_aeg_afr_anl_fre_mao_ctl_zul_eng_swa_sun_tha_sod_tml_ewe_akn_tur_mol_krd_azi_dgb_vie_sid_tsn_ven_tsw	0.467560373921161	1.10358535857262	0.27262042472536
54	gam_pan_xho_por_chh_sod_hau_glc_uzb_tur_ewe_jav_lda_dut_mol_bsq_afr_anl_dgb_mnd_ger_ukr_bam_rus_swt_bos_fin_cic_moo_hun_alb_amh_geo_nor_eng_spa_fre_owc_tig_swe_est_tsw_mao_lit_sun_jpn_tml_kor_ita_svk_tsn_guj_bat_ctl_mlt_mly_cnt_lat_yor_arw_heb_mcd_scr_hin_prs_qcu_urd_bul_grk_ven_sid_pol_aeg_krd_tag_rom_dyu_cze_zul_ind_tha_wly_knd_bem_akn_azi_slo_ben_aze_ses_vie_amr_fbf_swa_igb	0.226496488357314	0.532991410723477	0.595310891574473
55	owc_pan_bam_lit_tig_chh_hau_bos_aze_tur_ses_ind_swt_mcd_ctl_bsq_guj_sod_cic_cnt_bul_hin_dgb_alb_igb_krd_est_swa_tsn_fin_swe_heb_geo_eng_lat_fre_ben_wly_mlt_grk_hun_ewe_bat_por_tag_jpn_knd_kor_urd_arw_ven_afr_mly_dut_amr_sun_mnd_svk_yor_ukr_anl_ita_pol_slo_nor_qcu_mol_scr_glc_moo_sid_spa_gam_ger_jav_rom_tsw_rus_zul_mao_tha_amh_tml_akn_bem_azi_prs_cze_uzb_xho_vie_aeg_fbf_lda_dyu	-0.273848170646256	-0.648191264793865	0.518458440530807
56	sod_alb_ses_ita_hau_aeg_tig_spa_azi_uzb_igb_jav_zul_urd_slo_bsq_pol_chh_swa_cnt_hin_nor_ewe_pan_fbf_arw_fin_dyu_bem_hun_lat_amh_geo_bul_rus_ben_glc_amr_heb_fre_est_bam_sun_lit_ind_jpn_knd_kor_ukr_krd_akn_swe_tag_bos_anl_mly_mnd_eng_yor_scr_owc_dut_rom_afr_ger_qcu_por_svk_ctl_lda_wly_grk_sid_guj_mao_mol_xho_cze_tsn_bat_tha_mlt_tml_tsw_moo_tur_mcd_prs_aze_cic_vie_gam_ven_dgb_swt	0.0981709235501554	0.230951922341193	0.817859481437429
57	aeg_ita_moo_cze_anl_chh_owc_krd_azi_tur_cic_mao_yor_svk_rus_bsq_ukr_sod_tsn_cnt_ctl_rom_zul_urd_ses_ben_fin_bam_swa_hun_prs_wly_geo_afr_mcd_lat_bul_amh_hau_grk_est_akn_sun_por_tag_jpn_knd_kor_mol_alb_ven_hin_mly_arw_amr_bat_mnd_slo_dgb_spa_mlt_guj_nor_swe_dut_qcu_scr_bos_glc_lda_sid_ger_heb_eng_ind_pan_dyu_pol_fbf_jav_tha_tig_tml_tsw_swt_uzb_fre_lit_aze_xho_vie_gam_igb_bem_ewe	0.596762390764174	1.40937295035017	0.162060089740486
58	amh_afr_lda_bul_chh_aeg_sod_guj_tur_uzb_igb_ind_cic_prs_pol_bsq_alb_owc_ven_cnt_ukr_eng_ses_hin_tsn_cze_fin_dgb_swt_hun_grk_amr_geo_swe_ger_scr_lit_tig_mlt_ctl_est_xho_mly_rom_tag_jpn_tml_kor_spa_arw_bam_mcd_jav_nor_hau_bat_mnd_krd_zul_bos_heb_mol_ben_svk_urd_qcu_por_dut_ita_yor_sid_lat_gam_slo_mao_glc_bem_fre_ewe_sun_tha_wly_knd_dyu_fbf_aze_rus_pan_azi_tsw_vie_anl_moo_swa_akn	-0.638095660262881	-1.52665143929107	0.130241620647357
59	tig_ctl_dgb_swe_mlt_owc_anl_scr_uzb_tur_ewe_ind_zul_por_grk_bsq_guj_amr_tsw_cnt_rus_dut_lda_eng_xho_krd_est_ses_bem_hun_glc_hau_geo_ger_pol_lat_slo_sid_sod_cze_fin_akn_bat_pan_mao_jpn_tml_kor_lit_hin_tsn_arw_sun_alb_gam_jav_mnd_ben_moo_nor_aeg_bul_rom_urd_mcd_qcu_spa_fre_ukr_ven_heb_bos_amh_svk_mly_afr_yor_ita_bam_tag_tha_wly_knd_dyu_swa_azi_prs_mol_aze_igb_vie_chh_fbf_swt_cic	-0.46621941649225	-1.10955403002049	0.270052104049912
60	sod_swe_tsn_pol_amh_anl_wly_afr_aze_azi_igb_mly_xho_dut_hin_bsq_lat_tig_lda_cnt_prs_krd_moo_guj_zul_urd_est_dgb_dyu_hun_mol_mlt_geo_rus_rom_cze_fre_hau_owc_eng_fin_tsw_sun_pan_mao_jpn_tml_kor_slo_nor_bem_svk_bat_por_amr_ind_mnd_ben_swt_ita_aeg_arw_ger_ukr_alb_qcu_bos_mcd_spa_ses_heb_ctl_chh_bul_jav_grk_bam_scr_akn_tag_tha_sid_knd_swa_fbf_uzb_glc_lit_tur_yor_vie_gam_ewe_cic_ven	0.0066572046557838	0.0156878753545789	0.987517006323218
61	hau_mcd_ewe_scr_wly_anl_amh_dut_azi_tur_swa_tag_dyu_svk_bul_bsq_swe_mlt_moo_cnt_pan_rom_swt_ctl_yor_afr_fin_tsw_dgb_est_alb_heb_geo_krd_glc_por_nor_owc_chh_ukr_hun_igb_bat_guj_jav_jpn_knd_kor_ben_lat_fbf_pol_mly_cze_amr_sun_mnd_urd_ven_slo_tig_hin_eng_rus_bos_qcu_prs_ita_fre_bam_sod_spa_aeg_lit_mao_arw_akn_grk_zul_ind_tha_gam_tml_bem_ses_aze_mol_ger_uzb_lda_vie_sid_tsn_xho_cic	0.119658023092548	0.281368793399695	0.77905264206932
62	tig_por_igb_dut_chh_hau_heb_ger_uzb_aze_tsn_bat_ewe_slo_alb_bsq_lit_amr_akn_cnt_ukr_fre_cic_swe_fbf_rus_fin_moo_swa_est_ben_sod_geo_urd_guj_mol_scr_sid_aeg_prs_hun_lda_jav_grk_mao_jpn_tml_kor_cze_mcd_tsw_lat_tag_nor_mlt_ind_mnd_bos_dyu_eng_anl_arw_afr_glc_rom_qcu_krd_svk_ita_yor_wly_hin_gam_bul_mly_pol_swt_spa_bam_sun_tha_owc_knd_ses_xho_azi_ctl_pan_tur_dgb_vie_amh_ven_zul_bem	-0.161544887256239	-0.381117684003833	0.703985190440215
63	amr_eng_dyu_pol_sod_hau_wly_ukr_azi_aze_zul_jav_swt_slo_nor_bsq_prs_heb_lda_cnt_lit_ger_bam_mol_cic_dut_fin_swa_tsw_hun_pan_mlt_geo_fre_guj_por_alb_sid_gam_hin_est_akn_ind_scr_bat_jpn_knd_kor_swe_spa_fbf_glc_tag_bos_chh_mly_mnd_grk_bem_krd_owc_lat_bul_rus_ctl_qcu_svk_rom_urd_ven_amh_afr_tig_ben_sun_ita_dgb_arw_moo_mao_tha_aeg_tml_igb_ewe_tur_cze_mcd_uzb_xho_vie_anl_ses_yor_tsn	-0.649281969207321	-1.55166439003712	0.124139085140186
64	chh_mol_yor_urd_gam_tig_owc_glc_azi_tur_moo_bat_igb_ger_por_bsq_dut_wly_lda_cnt_eng_ita_fbf_alb_akn_guj_est_swa_swt_fin_mcd_aeg_geo_krd_pan_swe_ukr_amh_mlt_bul_hun_ewe_jav_lit_ind_jpn_knd_kor_pol_ben_bem_bos_mly_rom_sid_mao_mnd_fre_dyu_grk_amr_afr_ctl_arw_svk_qcu_lat_slo_prs_tsn_heb_hin_hau_cze_sun_nor_zul_spa_tsw_tag_tha_anl_tml_dgb_xho_aze_scr_rus_uzb_cic_vie_sod_ven_ses_bam	-0.376813975587893	-0.894544609630606	0.37333986813777
65	hau_grk_dyu_afr_heb_sid_owc_glc_uzb_aze_tsn_jav_bem_scr_bos_bsq_hin_sod_fbf_mnd_arw_ctl_dgb_nor_swt_pan_fin_zul_tsw_est_urd_wly_geo_eng_cze_prs_slo_tig_amh_guj_hun_moo_tag_rom_sun_jpn_tml_kor_rus_swe_ses_fre_bat_lit_mlt_mly_cnt_bul_lda_ben_anl_dut_ger_svk_pol_qcu_por_mcd_alb_akn_amr_mol_gam_krd_mao_ukr_xho_spa_ven_ind_tha_chh_knd_swa_igb_tur_ita_lat_azi_cic_vie_aeg_bam_ewe_yor	0.182136068678339	0.429601984609203	0.668478894250552
66	anl_pan_tsw_svk_gam_wly_hau_ben_aze_uzb_dgb_ind_swt_arw_ita_bsq_lat_tig_bem_mnd_rus_mol_dyu_fre_moo_alb_est_swa_fbf_fin_ctl_amh_geo_grk_ukr_krd_rom_mlt_sid_ger_hun_ewe_mao_lit_tag_jpn_tml_kor_bul_scr_ven_bos_mly_por_owc_sun_cnt_dut_bam_hin_chh_spa_afr_guj_prs_qcu_eng_urd_glc_ses_aeg_cze_heb_mcd_jav_slo_xho_nor_yor_bat_tha_sod_knd_cic_zul_tur_pol_swe_azi_lda_vie_amr_tsn_akn_igb	-0.455815172682065	-1.08380617591523	0.281252565151133
67	sid_ben_bem_ger_anl_amr_wly_bos_tur_aze_zul_mao_bam_swe_scr_bsq_mcd_amh_cic_cnt_rom_hin_fbf_dut_yor_ukr_hun_tsw_swa_fin_arw_aeg_geo_pan_krd_fre_afr_mlt_sod_ita_est_ven_tag_cze_jav_jpn_tml_kor_eng_lit_ses_mol_sun_pol_heb_mly_mnd_por_moo_spa_chh_nor_urd_lat_grk_qcu_svk_alb_glc_lda_gam_guj_hau_slo_bat_ctl_tsn_prs_swt_ind_tha_owc_knd_xho_igb_azi_bul_rus_uzb_dyu_vie_tig_dgb_ewe_akn	0.280183096750754	0.659986905139975	0.51089348374687
68	amh_mol_swt_eng_sid_aeg_owc_ger_azi_tur_bem_tag_moo_scr_hin_bsq_fre_heb_ewe_cnt_rus_prs_cic_grk_yor_afr_fin_zul_igb_hun_dut_hau_geo_urd_lit_por_ben_gam_anl_glc_est_dgb_bat_nor_jav_jpn_tml_kor_pan_spa_ven_ctl_sun_krd_mlt_ind_mnd_guj_bam_ukr_amr_swe_bul_slo_rom_qcu_cze_alb_mcd_xho_tig_ita_wly_svk_mao_bos_tsn_arw_dyu_mly_tha_sod_knd_tsw_akn_aze_lat_pol_uzb_swa_vie_chh_lda_ses_fbf	-0.139248984749592	-0.32826768658944	0.743447226244321
69	anl_ita_cic_bos_owc_amr_amh_pol_uzb_tur_bam_ind_swa_por_lat_bsq_pan_sod_swt_mnd_afr_dut_dgb_glc_tsn_ctl_est_bem_ses_fin_guj_sid_geo_svk_lit_urd_slo_hau_chh_mol_hun_moo_tag_arw_sun_jpn_knd_kor_swe_prs_xho_ukr_bat_krd_tig_jav_cnt_grk_fbf_eng_aeg_nor_rus_bul_rom_qcu_cze_ben_spa_igb_mlt_mcd_heb_scr_mly_ger_ewe_fre_zul_mao_tha_wly_tml_yor_lda_azi_alb_hin_aze_ven_vie_gam_akn_dyu_tsw	-0.143044416150724	-0.337925497315688	0.736180947678231
70	amh_ctl_lda_urd_anl_hau_gam_grk_uzb_azi_fbf_mly_bam_guj_slo_bsq_afr_chh_swa_cnt_ben_prs_yor_ukr_dyu_cze_fin_swt_igb_hun_fre_aeg_geo_hin_spa_pan_alb_owc_wly_rom_est_ewe_ind_swe_mao_jpn_knd_kor_mol_rus_akn_bos_tag_mcd_mlt_sun_mnd_scr_tsw_lit_amr_arw_pol_eng_krd_qcu_lat_ger_nor_dgb_sid_glc_heb_svk_bat_ita_moo_dut_bem_jav_tha_sod_tml_cic_ses_tur_por_bul_aze_xho_vie_tig_zul_tsn_ven	0.695989785038075	1.65114279410203	0.102082462584116
71	amh_ben_zul_alb_chh_gam_aeg_fre_uzb_azi_ewe_bat_akn_hin_mcd_bsq_scr_owc_moo_cnt_lit_lat_fbf_svk_tsn_arw_fin_cic_swa_est_bul_sid_geo_ita_ger_prs_por_wly_anl_glc_hun_yor_tag_rom_ind_jpn_knd_kor_grk_mol_ses_bos_mao_swe_hau_jav_mnd_pan_dyu_nor_heb_pol_rus_slo_dut_qcu_ukr_eng_spa_ven_sod_guj_amr_afr_mly_ctl_xho_cze_bam_sun_tha_mlt_tml_igb_lda_tur_krd_urd_aze_dgb_vie_tig_tsw_bem_swt	-0.222762345539351	-0.526028948712103	0.600120268116331
72	gam_ukr_tsw_lit_amr_wly_chh_mcd_tur_uzb_cic_tag_ses_spa_alb_bsq_lat_owc_bem_mnd_bul_urd_fbf_por_yor_guj_est_igb_dgb_hun_hin_tig_geo_scr_cze_rom_fre_anl_sod_bos_fin_ven_mly_swe_mao_jpn_tml_kor_pol_krd_swa_slo_jav_afr_aeg_bat_cnt_ben_bam_arw_mlt_nor_mol_ctl_glc_qcu_prs_eng_pan_tsn_heb_rus_hau_ita_sun_dut_ewe_ger_dyu_ind_tha_amh_knd_swt_zul_azi_svk_grk_aze_moo_vie_sid_lda_xho_akn	0.562387613925651	1.33210444736403	0.186081123719733
73	sod_swe_ewe_krd_gam_aeg_owc_mol_aze_uzb_xho_ind_fbf_grk_lit_bsq_rom_mlt_cic_cnt_bul_urd_dyu_eng_lda_arw_est_bem_swa_hun_rus_amh_geo_cze_ita_pol_dut_heb_tig_por_fin_ven_mao_ukr_bat_jpn_tml_kor_ctl_slo_dgb_fre_sun_afr_hau_jav_mnd_prs_bam_nor_wly_glc_bos_ben_mcd_qcu_spa_svk_lat_moo_anl_scr_amr_alb_tag_guj_tsw_ger_ses_mly_tha_chh_knd_yor_swt_tur_hin_pan_azi_akn_vie_sid_igb_zul_tsn	-0.546646454879444	-1.30311528125651	0.195752553857416
74	heb_lat_bam_mcd_owc_mlt_amh_urd_tur_uzb_yor_mly_ses_dut_ben_bsq_swe_sid_dyu_cnt_pan_rom_bem_alb_swa_svk_est_moo_ven_fin_ctl_gam_geo_mol_rus_bos_eng_amr_anl_grk_hun_igb_jav_krd_ind_jpn_knd_kor_prs_pol_tsn_slo_bat_spa_sod_mao_mnd_fre_zul_bul_hau_lit_hin_afr_scr_qcu_ger_nor_glc_lda_aeg_ita_chh_arw_tag_guj_ewe_ukr_cic_sun_tha_wly_tml_tsw_xho_azi_por_cze_aze_swt_vie_tig_fbf_akn_dgb	-0.0896424917553032	-0.211547465762377	0.832923000339028
75	anl_spa_moo_krd_sod_mlt_tig_lit_aze_azi_ven_tag_akn_scr_pan_bsq_ger_amh_tsw_cnt_lat_rom_igb_ukr_zul_bul_est_fbf_yor_hun_eng_hau_geo_rus_afr_ctl_alb_sid_amr_svk_fin_cic_mao_ben_sun_jpn_knd_kor_guj_glc_swa_grk_mly_ita_owc_ind_mnd_slo_tsn_hin_heb_fre_urd_swe_arw_qcu_mol_cze_dut_swt_chh_por_gam_mcd_bat_bos_xho_pol_bem_jav_tha_wly_tml_lda_dyu_uzb_nor_prs_tur_bam_vie_aeg_dgb_ewe_ses	-0.188865497138566	-0.445953986616709	0.656667007826427
76	sid_pan_xho_grk_hau_mlt_amr_ita_aze_azi_bam_sun_ses_ben_alb_bsq_swe_aeg_swt_cnt_mol_bos_ewe_urd_cic_cze_fin_tsn_bem_hun_krd_chh_geo_ger_por_eng_rus_heb_wly_fre_est_dyu_jav_spa_mao_jpn_knd_kor_ctl_glc_lda_prs_ind_lit_amh_bat_mnd_rom_fbf_bul_anl_ukr_hin_lat_svk_qcu_arw_guj_mcd_yor_owc_dut_sod_afr_mly_slo_swa_nor_tsw_tag_tha_gam_tml_ven_dgb_tur_scr_pol_uzb_moo_vie_tig_igb_akn_zul	-0.676741245898996	-1.62024843080515	0.108564987680497
77	tig_eng_yor_scr_hau_mlt_owc_swe_azi_tur_bam_ind_moo_rus_guj_bsq_dut_sid_ven_cnt_slo_glc_xho_ben_zul_fre_hun_swt_swa_fin_mcd_aeg_geo_bos_afr_ita_mol_sod_amr_rom_est_lda_mly_hin_jav_jpn_knd_kor_por_svk_akn_ukr_mao_pan_gam_tag_mnd_alb_fbf_prs_chh_bul_pol_krd_cze_qcu_urd_ger_lat_dgb_wly_nor_anl_ctl_sun_arw_igb_lit_tsn_bat_tha_heb_tml_dyu_bem_aze_spa_grk_uzb_ses_vie_amh_tsw_cic_ewe	-0.449186645150384	-1.06723755410854	0.288627199140017
78	amh_ctl_tsw_svk_tig_owc_mlt_bos_aze_tur_swt_mao_dgb_bul_pan_bsq_ger_sid_xho_cnt_ben_prs_ses_krd_igb_guj_hun_swa_moo_fin_ita_heb_geo_grk_mol_eng_swe_chh_aeg_cze_est_yor_jav_afr_bat_jpn_tml_kor_mcd_scr_akn_rus_ind_arw_anl_sun_mnd_fre_cic_por_hau_rom_lit_hin_pol_qcu_dut_alb_ukr_tsn_gam_urd_sod_glc_tag_lat_zul_nor_dyu_mly_tha_amr_knd_ewe_bem_azi_spa_slo_uzb_fbf_vie_wly_ven_bam_lda	-0.439469803672579	-1.04413489631911	0.299129462202751
79	gam_fre_swt_cze_sid_amh_anl_bul_azi_uzb_dgb_bat_ewe_por_mcd_bsq_lat_chh_fbf_cnt_dut_arw_moo_ger_igb_pan_fin_yor_lda_hun_bos_heb_geo_prs_alb_rus_ukr_aeg_hau_spa_est_akn_sun_ben_mao_jpn_knd_kor_glc_eng_dyu_mol_jav_urd_tig_ind_mnd_pol_ven_ita_mlt_swe_nor_lit_scr_qcu_krd_guj_grk_tsw_amr_svk_sod_afr_mly_rom_bam_slo_zul_tag_tha_wly_tml_xho_ses_aze_hin_ctl_tur_bem_vie_owc_swa_cic_tsn	-0.903431565584873	-2.19210611943064	0.0308680785775845
80	anl_ben_swt_por_wly_hau_tig_scr_tur_aze_yor_tag_cic_ger_mcd_bsq_lit_sod_tsw_cnt_afr_ita_bem_urd_bam_bos_hun_ses_akn_est_krd_chh_geo_cze_bul_swe_eng_gam_sid_rus_fin_xho_sun_slo_mly_jpn_tml_kor_dut_svk_lda_alb_bat_prs_owc_jav_mnd_pan_tsn_ctl_amr_glc_mol_lat_pol_qcu_rom_nor_arw_ven_heb_ukr_mlt_spa_mao_grk_zul_guj_fbf_ind_tha_aeg_knd_dgb_swa_uzb_fre_hin_azi_igb_vie_amh_ewe_moo_dyu	-0.248103563983939	-0.586205883639861	0.559157264082384
81	sod_pan_tsw_svk_tig_amr_anl_glc_azi_aze_cic_jav_dyu_ukr_slo_bsq_por_hau_bem_cnt_grk_scr_lda_lat_akn_prs_fin_dgb_fbf_hun_ctl_chh_geo_afr_ita_bul_eng_wly_gam_bos_est_swa_sun_spa_ind_jpn_tml_kor_ben_alb_xho_mol_bat_nor_owc_mao_mnd_krd_ven_rus_amh_ger_rom_mcd_arw_qcu_swe_urd_hin_zul_sid_fre_mlt_dut_tag_cze_bam_guj_ewe_mly_tha_aeg_knd_swt_ses_uzb_pol_lit_tur_moo_vie_heb_igb_yor_tsn	-0.909609842838098	-2.19775311926807	0.0304496053330136
82	sod_grk_fbf_arw_chh_owc_amh_ger_tur_aze_lda_mly_dgb_cze_fre_bsq_hin_sid_tsn_mnd_lit_krd_zul_urd_bem_ben_est_yor_swt_hun_dut_wly_geo_pol_ukr_lat_pan_amr_anl_rus_fin_ses_sun_spa_jav_jpn_tml_kor_ita_bul_akn_mol_tag_slo_mlt_mao_cnt_alb_dyu_glc_aeg_nor_ctl_scr_prs_qcu_afr_swe_mcd_ven_heb_bos_gam_por_bat_rom_tsw_eng_xho_ind_tha_hau_knd_bam_moo_uzb_svk_guj_azi_ewe_vie_tig_igb_cic_swa	-0.342712760413578	-0.812135749515372	0.418787689357718
83	tig_nor_fbf_scr_aeg_amr_heb_bul_azi_uzb_akn_mao_xho_pan_por_bsq_alb_mlt_swa_cnt_hin_cze_cic_lat_yor_guj_fin_ven_tsn_hun_mol_wly_geo_ukr_rom_ger_urd_chh_amh_fre_est_igb_sun_krd_jav_jpn_knd_kor_glc_swe_swt_dut_tag_spa_owc_bat_mnd_grk_bam_svk_anl_pol_bos_ita_eng_qcu_ctl_afr_prs_moo_hau_lit_sod_slo_ind_arw_dgb_ben_zul_mly_tha_sid_tml_dyu_tsw_aze_rus_mcd_tur_ses_vie_gam_ewe_lda_bem	0.0946176171153889	0.222642266322642	0.824302184432154
84	mlt_scr_ses_urd_amh_chh_owc_swe_tur_azi_yor_mao_igb_prs_bul_bsq_spa_heb_tsn_cnt_fre_lit_swt_rus_bem_alb_hun_dgb_zul_est_ukr_hau_geo_svk_grk_ger_bos_wly_aeg_dut_fin_xho_mly_arw_jav_jpn_knd_kor_ben_pol_cic_rom_tag_ctl_anl_ind_mnd_cze_fbf_afr_sod_lat_mol_slo_krd_qcu_pan_glc_mcd_moo_amr_hin_tig_guj_sun_ita_akn_nor_dyu_bat_tha_sid_tml_ewe_tsw_aze_eng_por_uzb_bam_vie_gam_lda_ven_swa	0.0383635246383817	0.0903305608797053	0.928218800154892
85	aeg_ger_dgb_nor_amh_amr_hau_urd_uzb_azi_yor_bat_ses_pan_arw_bsq_ita_sod_zul_mnd_mcd_bul_ewe_scr_dyu_rom_hun_tsw_ven_est_ctl_anl_geo_lit_ukr_krd_dut_owc_sid_cze_fin_akn_tag_svk_jav_jpn_tml_kor_guj_hin_xho_grk_mly_por_gam_ind_cnt_glc_fbf_swe_mlt_prs_spa_lat_ben_qcu_eng_mol_fre_swt_heb_alb_chh_rus_mao_pol_cic_bos_bem_sun_tha_tig_knd_tsn_moo_tur_afr_slo_aze_swa_vie_wly_igb_lda_bam	-0.839762284409386	-2.02821607184478	0.0453985297634198
86	aeg_fre_swa_mol_tig_amh_amr_swe_uzb_tur_cic_jav_igb_urd_nor_bsq_spa_gam_xho_cnt_hin_rom_zul_alb_bam_krd_est_akn_yor_hun_ben_mlt_geo_por_bos_afr_scr_sod_anl_eng_fin_tsw_ind_ctl_tag_jpn_tml_kor_grk_ita_moo_lat_sun_slo_owc_bat_mnd_ger_ses_lit_sid_rus_glc_guj_pan_qcu_cze_bul_arw_ven_chh_mcd_wly_svk_mly_prs_bem_pol_swt_mao_tha_hau_knd_lda_dyu_aze_dut_ukr_azi_ewe_vie_heb_dgb_tsn_fbf	-1.31343480909678	-3.27794392466423	0.00147131697699185
87	heb_rom_ses_lat_mlt_amh_wly_eng_uzb_tur_ven_bat_xho_swe_ben_bsq_nor_aeg_fbf_mnd_krd_glc_lda_hin_cic_rus_fin_igb_yor_est_cze_owc_geo_bul_pol_arw_fre_gam_sid_grk_hun_swt_sun_lit_ind_jpn_tml_kor_spa_svk_akn_afr_mao_alb_anl_mly_cnt_dut_bem_scr_hau_slo_ctl_ukr_guj_qcu_pan_prs_mcd_ewe_chh_urd_tig_ger_jav_ita_swa_bos_bam_tag_tha_amr_knd_dgb_zul_azi_mol_por_aze_moo_vie_sod_tsw_tsn_dyu	-0.111085207110955	-0.262005598986899	0.793896571667533
88	anl_fre_swt_lit_mlt_hau_aeg_cze_aze_tur_cic_mly_tsw_pan_rom_bsq_por_chh_ven_cnt_scr_pol_ewe_arw_igb_ger_fin_akn_moo_est_glc_wly_geo_ukr_slo_dut_afr_tig_sod_ctl_hun_swa_sun_mcd_jav_jpn_knd_kor_mol_nor_bem_eng_ind_bos_gam_mao_mnd_ben_bam_hin_owc_rus_alb_krd_svk_qcu_swe_prs_guj_tsn_sid_urd_amh_grk_tag_spa_fbf_bul_dyu_bat_tha_amr_tml_dgb_zul_azi_ita_lat_uzb_lda_vie_heb_yor_ses_xho	-0.310743781245365	-0.735169222295314	0.464086357040408
89	wly_swe_swa_cze_sod_tig_amh_rom_aze_uzb_dgb_tag_moo_hin_guj_bsq_spa_anl_igb_mnd_pol_afr_yor_scr_akn_ukr_hun_lda_fbf_fin_glc_hau_geo_ger_lat_bul_fre_aeg_mlt_arw_est_ewe_mao_rus_mly_jpn_knd_kor_mol_alb_bem_urd_ind_prs_owc_sun_cnt_slo_tsn_ita_chh_grk_eng_bos_ben_qcu_ctl_lit_krd_xho_sid_svk_gam_por_jav_mcd_cic_nor_bam_bat_tha_amr_tml_swt_ven_tur_pan_dut_azi_ses_vie_heb_zul_dyu_tsw	-1.4216870820371	-3.58814138146986	0.000533668651141788
90	sid_lat_tsw_afr_wly_anl_gam_rus_aze_azi_ven_mao_ewe_spa_dut_bsq_svk_aeg_moo_mnd_ger_eng_bem_urd_lda_mol_fin_swa_ses_hun_lit_heb_geo_glc_ita_alb_slo_hau_sod_grk_est_yor_mly_arw_sun_jpn_tml_kor_guj_prs_xho_por_tag_fre_mlt_ind_cnt_pan_dgb_nor_owc_rom_bos_bul_krd_qcu_ukr_pol_ben_akn_tig_cze_chh_scr_jav_swe_igb_ctl_fbf_bat_tha_amr_knd_cic_zul_uzb_mcd_hin_tur_dyu_vie_amh_swt_bam_tsn	-1.07504054492728	-2.6305782313349	0.0099768959342028
91	hau_bos_tsw_ctl_amh_sid_sod_cze_uzb_azi_swt_mao_ses_afr_krd_bsq_slo_chh_fbf_mnd_scr_por_ewe_svk_ven_prs_hun_dyu_xho_est_grk_mlt_geo_eng_urd_ita_glc_aeg_amr_lat_fin_tsn_jav_pan_bat_jpn_knd_kor_hin_ger_dgb_guj_mly_spa_anl_ind_cnt_nor_lda_fre_gam_mcd_swe_lit_rus_qcu_alb_bul_pol_cic_heb_dut_wly_ukr_sun_arw_zul_rom_akn_tag_tha_tig_tml_bam_igb_aze_ben_mol_tur_swa_vie_owc_moo_yor_bem	-0.178143270407982	-0.420822043701569	0.674855918536917
92	owc_bul_dgb_alb_gam_anl_heb_grk_tur_azi_ewe_mly_tsn_hin_cze_bsq_ger_tig_yor_mnd_afr_krd_fbf_mol_ses_swe_est_ven_cic_hun_ita_aeg_geo_ukr_arw_pol_por_wly_chh_svk_fin_swa_jav_dut_mao_jpn_knd_kor_fre_pan_zul_ctl_bat_scr_sid_sun_cnt_lit_akn_mcd_amh_guj_nor_prs_eng_qcu_slo_rom_glc_lda_sod_urd_hau_bos_tag_ben_bem_spa_igb_ind_tha_mlt_tml_tsw_xho_uzb_lat_rus_aze_dyu_vie_amr_moo_swt_bam	-0.387991777921866	-0.919862576571729	0.360024401794724
93	sod_ukr_ven_nor_chh_amh_heb_ben_aze_azi_swt_ind_bem_rom_slo_bsq_scr_sid_xho_cnt_por_urd_tsn_pol_ewe_pan_fin_dyu_cic_hun_hin_mlt_geo_mol_prs_rus_mcd_wly_owc_spa_est_lda_bat_cze_mao_jpn_tml_kor_afr_dut_yor_lit_sun_ger_anl_tag_mnd_grk_bam_fre_hau_lat_eng_guj_svk_qcu_ctl_arw_glc_akn_gam_swe_aeg_bos_mly_bul_swa_alb_tsw_jav_tha_tig_knd_igb_ses_tur_krd_ita_uzb_dgb_vie_amr_fbf_zul_moo	0.0368232862938995	0.0866480256318397	0.93113757598489
94	wly_eng_bem_urd_amr_amh_hau_ger_aze_uzb_tsw_sun_ven_prs_scr_bsq_rom_aeg_lda_cnt_dut_spa_igb_bul_yor_arw_hun_swa_ses_est_cze_chh_geo_glc_ctl_afr_hin_mlt_sid_lit_fin_tsn_mao_rus_jav_jpn_tml_kor_ukr_alb_fbf_pol_ind_ben_tig_bat_mnd_mcd_moo_grk_sod_lat_mol_por_svk_qcu_nor_slo_guj_bam_heb_pan_owc_fre_mly_bos_dgb_swe_cic_tag_tha_gam_knd_akn_ewe_tur_ita_krd_azi_swt_vie_anl_zul_xho_dyu	-0.238499781021286	-0.563550899195346	0.574416163122972
95	sod_bul_bam_spa_mlt_amr_amh_grk_tur_aze_akn_mao_dyu_bos_urd_bsq_slo_heb_tsn_cnt_glc_ita_dgb_fre_moo_mol_est_swt_ven_hun_por_tig_geo_rus_mcd_scr_ben_anl_chh_afr_fin_ses_mly_arw_sun_jpn_knd_kor_nor_rom_tsw_alb_bat_pan_aeg_ind_mnd_eng_yor_guj_wly_krd_svk_dut_hin_qcu_ger_lat_swe_zul_sid_prs_gam_cze_jav_ctl_bem_lit_ewe_tag_tha_owc_tml_xho_cic_azi_ukr_pol_uzb_lda_vie_hau_igb_fbf_swa	-0.645360777733048	-1.54285318017994	0.126262411789878
96	heb_glc_yor_lit_chh_anl_amr_hin_uzb_aze_swt_mao_akn_dut_nor_bsq_arw_hau_cic_cnt_urd_bos_zul_eng_ewe_por_est_lda_bam_fin_pol_mlt_geo_rom_grk_ctl_slo_tig_wly_alb_hun_xho_tag_ger_ind_jpn_knd_kor_mol_guj_tsn_swe_sun_scr_sod_jav_mnd_lat_fbf_mcd_amh_afr_spa_prs_svk_qcu_cze_bul_fre_swa_owc_pan_gam_ukr_bat_ben_igb_krd_moo_mly_tha_aeg_tml_ses_bem_azi_rus_ita_tur_tsw_vie_sid_dyu_ven_dgb	-0.761923241104426	-1.83260990017072	0.0700605135027927
97	hau_spa_tsw_mol_anl_tig_mlt_svk_azi_tur_cic_tag_ewe_urd_hin_bsq_arw_chh_ven_mnd_lit_glc_moo_rus_xho_cze_est_swt_yor_fin_pol_sid_geo_ger_por_swe_grk_heb_amh_fre_hun_igb_mly_pan_mao_jpn_knd_kor_bos_dut_dyu_eng_ind_mcd_wly_sun_cnt_afr_bem_ctl_sod_krd_guj_slo_nor_qcu_prs_bul_ben_zul_amr_ukr_aeg_lat_jav_ita_ses_scr_dgb_bat_tha_owc_tml_lda_fbf_aze_alb_rom_uzb_bam_vie_gam_swa_akn_tsn	0.319814881888727	0.7528421444357	0.453446261056329
98	gam_slo_dgb_bul_heb_amr_mlt_ukr_azi_uzb_zul_jav_tsw_nor_ben_bsq_ctl_chh_akn_mnd_dut_rom_dyu_ita_xho_grk_est_ses_ven_fin_scr_tig_geo_glc_ger_guj_svk_aeg_sid_krd_hun_swa_mly_urd_sun_jpn_tml_kor_por_hin_swt_rus_bat_mol_wly_ind_cnt_prs_fbf_afr_anl_lit_spa_swe_arw_qcu_alb_pan_fre_yor_hau_eng_owc_pol_tag_bos_bem_lat_igb_mao_tha_amh_knd_bam_lda_tur_cze_mcd_aze_moo_vie_sod_tsn_ewe_cic	0.00945086413311803	0.0222605928735703	0.982287775826063
99	tig_bul_dyu_pan_heb_anl_amh_scr_tur_uzb_bam_mao_igb_hin_bos_bsq_ctl_sid_dgb_cnt_mcd_svk_lda_dut_swa_afr_fin_yor_tsn_hun_eng_amr_geo_arw_grk_rus_cze_hau_sod_guj_est_xho_tag_glc_ind_jpn_knd_kor_prs_pol_zul_por_mly_alb_aeg_sun_mnd_rom_moo_mol_mlt_ben_ger_swe_urd_qcu_fre_spa_lat_bem_owc_nor_gam_krd_bat_lit_akn_slo_fbf_jav_tha_chh_tml_ewe_swt_aze_ita_ukr_azi_ven_vie_wly_cic_ses_tsw	0.335806876152086	0.791439059600515	0.430701736913464
100	amh_svk_swt_prs_owc_hau_anl_hin_tur_aze_lda_jav_ven_por_dut_bsq_urd_chh_tsn_mnd_rom_slo_fbf_mcd_zul_rus_hun_xho_swa_est_afr_gam_geo_bos_pol_lat_spa_heb_sid_ctl_fin_bem_mao_eng_tag_jpn_knd_kor_ger_arw_dgb_lit_mly_scr_sod_ind_cnt_glc_akn_alb_amr_bul_krd_nor_ita_qcu_grk_ukr_cze_dyu_wly_guj_mlt_pan_sun_mol_igb_fre_ewe_bat_tha_tig_tml_tsw_ses_azi_ben_swe_uzb_bam_vie_aeg_moo_yor_cic	-0.594852327214866	-1.42255115818135	0.15821188581018
101	anl_nor_cic_swe_wly_gam_amh_bul_uzb_tur_dgb_mly_dyu_ben_mcd_bsq_glc_mlt_bam_mnd_fre_bos_igb_scr_moo_ctl_fin_ewe_lda_est_grk_sod_geo_por_pan_prs_ukr_chh_tig_dut_hun_ses_ind_guj_bat_jpn_knd_kor_rom_rus_akn_spa_sun_urd_owc_tag_cnt_cze_swt_ger_amr_krd_svk_hin_eng_qcu_pol_alb_slo_yor_heb_lit_aeg_arw_mao_mol_zul_afr_tsn_jav_tha_sid_tml_tsw_fbf_aze_ita_lat_azi_bem_vie_hau_swa_ven_xho	0.206451411961287	0.486097451830253	0.62804150670022
102	sod_grk_fbf_mcd_sid_owc_aeg_glc_tur_aze_igb_bat_zul_cze_bul_bsq_guj_mlt_ses_mnd_rus_por_cic_prs_bam_alb_est_moo_bem_fin_spa_tig_geo_lit_rom_arw_mol_wly_heb_fre_hun_ewe_tag_svk_jav_jpn_knd_kor_ita_slo_dgb_hin_sun_nor_amh_mly_cnt_lat_ven_eng_chh_swe_krd_afr_pol_qcu_scr_ukr_dut_tsn_amr_pan_hau_ctl_mao_urd_xho_bos_tsw_ind_tha_anl_tml_swa_dyu_uzb_ben_ger_azi_yor_vie_gam_akn_swt_lda	-0.314685600504636	-0.744951775350209	0.458179335283389
103	anl_scr_zul_urd_hau_tig_sid_bos_azi_aze_akn_bat_yor_ben_glc_bsq_lat_chh_lda_mnd_ger_pol_tsw_rom_swa_pan_est_dgb_ven_fin_krd_gam_geo_grk_prs_mcd_rus_owc_wly_lit_hun_igb_ind_slo_jav_jpn_knd_kor_guj_swe_cic_ctl_sun_fre_amh_mly_cnt_eng_ses_alb_amr_arw_ita_spa_nor_qcu_svk_dut_afr_dyu_sod_ukr_mlt_mol_tag_por_bem_cze_xho_mao_tha_heb_tml_moo_bam_uzb_hin_bul_tur_tsn_vie_aeg_ewe_fbf_swt	-0.332328134536581	-0.785838072938121	0.433959986038385
104	aeg_guj_cic_pan_sid_mlt_wly_ben_azi_aze_moo_ind_fbf_ukr_por_bsq_nor_heb_ses_cnt_alb_mcd_tsw_bos_swt_hin_est_dyu_lda_fin_rom_chh_geo_eng_ctl_mol_glc_amr_hau_lat_hun_swa_jav_rus_mly_jpn_tml_kor_pol_krd_bam_ita_mao_prs_amh_sun_mnd_afr_ven_svk_owc_scr_spa_lit_ger_qcu_grk_fre_swe_akn_sod_urd_gam_bul_bat_slo_yor_arw_igb_tag_tha_anl_knd_dgb_ewe_uzb_cze_dut_tur_tsn_vie_tig_xho_zul_bem	-0.708564486254685	-1.69828414032279	0.0927976807347192
105	tig_krd_tsw_urd_aeg_mlt_owc_nor_azi_tur_ven_jav_yor_ukr_glc_bsq_arw_anl_cic_cnt_slo_ita_akn_spa_dyu_swe_hun_swt_xho_est_mcd_sod_geo_hin_pan_svk_bos_hau_gam_ger_fin_bem_bat_pol_sun_jpn_knd_kor_eng_prs_swa_fre_mly_lat_heb_ind_mnd_rom_fbf_grk_sid_mol_bul_afr_rus_qcu_ben_lit_dut_bam_chh_guj_amr_cze_tag_por_lda_alb_tsn_mao_tha_wly_tml_igb_moo_aze_scr_ctl_uzb_ewe_vie_amh_dgb_zul_ses	-0.0185883493338617	-0.0437461556945919	0.965200538038043
106	mlt_ukr_swa_cze_sod_hau_anl_hin_azi_aze_dgb_mao_tsn_mcd_guj_bsq_eng_gam_xho_cnt_fre_svk_moo_lit_tsw_scr_fin_swt_zul_hun_prs_amr_geo_bos_bul_slo_pol_heb_chh_ctl_est_bem_bat_spa_ind_jpn_tml_kor_krd_rom_ven_arw_mly_glc_owc_jav_mnd_ita_cic_alb_tig_swe_por_nor_grk_qcu_rus_ben_pan_lda_aeg_lat_sid_dut_tag_ger_yor_afr_ewe_sun_tha_amh_knd_akn_ses_tur_urd_mol_uzb_fbf_vie_wly_bam_igb_dyu	-0.348029668496247	-0.824730312900667	0.411635064576078
107	tig_fre_igb_por_sid_chh_sod_arw_uzb_tur_xho_bat_bam_ita_pan_bsq_pol_hau_akn_cnt_rus_afr_lda_urd_fbf_grk_fin_dgb_swa_hun_eng_mlt_geo_nor_cze_swe_spa_aeg_amh_slo_est_ewe_sun_krd_ind_jpn_knd_kor_lat_scr_bem_dut_jav_ben_wly_mly_mnd_ctl_tsw_svk_anl_mcd_bul_bos_mol_qcu_ger_alb_guj_ven_amr_prs_gam_ukr_mao_rom_yor_hin_swt_tag_tha_heb_tml_zul_tsn_azi_lit_glc_aze_cic_vie_owc_dyu_ses_moo	-0.206995542522878	-0.488912251258815	0.626054843885552
108	hau_bos_moo_ben_gam_owc_sod_krd_azi_tur_tsn_mly_swt_prs_ukr_bsq_nor_amr_ses_mnd_afr_alb_xho_mcd_swa_ger_hun_zul_ewe_fin_eng_chh_geo_glc_lit_cze_svk_aeg_anl_mol_est_dgb_mao_hin_jav_jpn_tml_kor_arw_slo_ven_rom_bat_guj_tig_ind_cnt_fre_yor_dut_sid_bul_pol_urd_scr_qcu_pan_lat_swe_bem_mlt_grk_heb_ctl_tag_spa_cic_ita_bam_sun_tha_wly_knd_akn_dyu_aze_rus_por_uzb_igb_vie_amh_lda_fbf_tsw	-0.468780785317865	-1.11482678368206	0.267797306196318
109	heb_ben_ewe_mol_sid_aeg_sod_ukr_uzb_aze_yor_mly_bam_grk_swe_bsq_pan_anl_dyu_cnt_guj_rom_bem_bul_moo_arw_fin_ven_xho_hun_svk_gam_geo_ctl_rus_bos_fre_amh_owc_ger_est_dgb_mao_slo_tag_jpn_tml_kor_mcd_lat_cic_scr_sun_ita_amr_ind_mnd_cze_fbf_prs_chh_spa_afr_hin_krd_qcu_por_dut_eng_zul_mlt_urd_wly_lit_jav_glc_tsw_alb_swt_bat_tha_hau_knd_swa_akn_tur_pol_nor_azi_tsn_vie_tig_ses_igb_lda	-0.730328966156419	-1.75300705557334	0.0828960430293238
110	aeg_eng_ewe_svk_chh_amr_owc_ukr_aze_azi_dyu_mly_cic_lit_ger_bsq_por_sid_xho_cnt_hin_pan_akn_arw_dgb_urd_hun_ses_fbf_fin_prs_anl_geo_guj_mol_spa_dut_amh_gam_ita_est_igb_sun_ctl_bat_jpn_tml_kor_bos_slo_lda_afr_ind_swe_wly_tag_mnd_rus_swt_scr_hau_cze_lat_nor_mcd_qcu_glc_rom_grk_swa_mlt_ben_tig_alb_mao_fre_zul_bul_yor_jav_tha_sod_knd_bem_ven_uzb_krd_pol_tur_moo_vie_heb_tsn_bam_tsw	-0.615252790629736	-1.46981576602414	0.144986653156366
111	amr_urd_swt_rom_tig_wly_sid_guj_tur_uzb_tsn_tag_dyu_bul_svk_bsq_por_amh_ewe_mnd_mcd_ger_cic_cze_ven_prs_fin_ses_bem_est_ctl_heb_geo_spa_glc_bos_ukr_anl_chh_scr_hun_dgb_sun_pan_jav_jpn_knd_kor_fre_arw_igb_hin_ind_krd_mlt_mly_cnt_slo_fbf_eng_sod_mol_lit_lat_afr_qcu_dut_swe_nor_lda_gam_grk_owc_rus_mao_pol_swa_ita_xho_bat_tha_hau_tml_akn_tsw_aze_alb_ben_azi_moo_vie_aeg_yor_zul_bam	-0.339704533468051	-0.805188848430013	0.422764534738776
112	amr_dut_igb_pol_owc_heb_mlt_hin_aze_uzb_ses_sun_zul_nor_swe_bsq_por_wly_tsn_mnd_scr_afr_ewe_ita_fbf_grk_hun_swa_dgb_est_ukr_gam_geo_alb_pan_arw_ben_anl_hau_bul_fin_bam_tag_mcd_bat_jpn_knd_kor_cze_lit_swt_mol_mao_ctl_sod_mly_cnt_ger_akn_urd_tig_lat_bos_fre_eng_qcu_rom_prs_spa_tsw_aeg_rus_amh_guj_ind_svk_moo_krd_xho_jav_tha_chh_tml_yor_lda_azi_glc_slo_tur_cic_vie_sid_bem_ven_dyu	-0.149799299354994	-0.353339773837089	0.724633419471302
113	owc_eng_lda_arw_sid_mlt_anl_dut_uzb_azi_swt_tag_ses_swe_ita_bsq_scr_wly_yor_mnd_glc_fre_zul_svk_xho_prs_est_bem_ven_fin_slo_amh_geo_lat_ger_afr_mol_amr_tig_urd_hun_ewe_mao_pan_bat_jpn_tml_kor_nor_mcd_fbf_guj_ind_alb_aeg_sun_cnt_grk_dyu_ctl_sod_rom_krd_lit_cze_qcu_pol_bos_ukr_moo_hau_bul_chh_rus_mly_hin_tsw_por_akn_jav_tha_heb_knd_cic_bam_tur_ben_spa_aze_dgb_vie_gam_tsn_igb_swa	0.121060306708576	0.28466989957216	0.776529980493194
114	gam_ben_yor_ita_owc_hau_chh_rom_tur_aze_tsw_mao_moo_slo_dut_bsq_lit_wly_xho_mnd_afr_krd_dgb_ctl_tsn_svk_est_cic_lda_fin_glc_sid_geo_ukr_arw_nor_rus_heb_mlt_mol_hun_ewe_tag_alb_mly_jpn_knd_kor_urd_ger_igb_mcd_jav_guj_tig_sun_cnt_spa_swt_pan_amr_lat_fre_prs_por_qcu_cze_bos_swe_dyu_sod_scr_anl_hin_bat_bul_zul_eng_bem_ind_tha_amh_tml_swa_bam_azi_grk_pol_uzb_ses_vie_aeg_akn_ven_fbf	0.578053828144855	1.36858876514233	0.174424834941077
115	heb_mcd_dyu_slo_sid_owc_aeg_hin_uzb_tur_dgb_ind_xho_lat_lit_bsq_svk_amr_swt_mnd_ger_arw_yor_glc_moo_scr_hun_igb_bam_fin_swe_sod_geo_bos_alb_cze_spa_amh_gam_ukr_est_zul_jav_prs_tag_jpn_tml_kor_krd_eng_ses_mol_mao_dut_hau_sun_cnt_rus_bem_por_chh_urd_pan_ita_ben_qcu_guj_afr_grk_lda_anl_pol_tig_bul_bat_ctl_tsn_rom_akn_mly_tha_wly_knd_fbf_ewe_aze_fre_nor_azi_cic_vie_mlt_ven_swa_tsw	-0.850376444229925	-2.05837613853736	0.0423514975343621
116	sid_dut_zul_guj_hau_amh_mlt_eng_aze_uzb_swt_mao_tsw_bos_glc_bsq_svk_tig_dyu_cnt_arw_pol_ven_fre_fbf_alb_fin_ewe_cic_est_ger_anl_geo_hin_afr_grk_ctl_chh_gam_scr_hun_bem_ind_bul_bat_jpn_tml_kor_nor_krd_dgb_ukr_jav_rus_aeg_tag_mnd_urd_bam_swe_wly_lit_ita_cze_lat_qcu_rom_slo_por_swa_amr_mol_heb_pan_sun_ben_yor_prs_xho_mly_tha_sod_knd_ses_tsn_azi_mcd_spa_tur_moo_vie_owc_lda_igb_akn	0.154554840145251	0.363567700471212	0.717006011528308
117	hau_prs_tsw_pol_tig_anl_amh_guj_uzb_tur_akn_mao_ewe_bos_bul_bsq_rus_sod_zul_cnt_lit_ita_igb_hin_dyu_ben_est_moo_cic_fin_lat_amr_geo_pan_spa_dut_arw_wly_owc_urd_hun_bem_sun_grk_bat_jpn_tml_kor_eng_scr_xho_slo_jav_glc_heb_mly_mnd_nor_bam_por_mlt_ukr_fre_svk_swe_qcu_mol_ger_afr_dgb_gam_ctl_chh_cze_ind_alb_lda_mcd_fbf_tag_tha_aeg_knd_ses_swa_azi_rom_krd_aze_yor_vie_sid_swt_tsn_ven	-0.635892885165964	-1.52158507934394	0.131506035166176
118	owc_mcd_tsw_por_chh_hau_sid_arw_tur_uzb_ses_sun_dyu_pan_rom_bsq_cze_aeg_lda_cnt_guj_dut_fbf_scr_igb_alb_est_dgb_bem_fin_ita_heb_geo_rus_bos_hin_lat_tig_sod_svk_hun_bam_bat_pol_mao_jpn_tml_kor_spa_nor_yor_ben_tag_fre_mlt_ind_mnd_afr_ewe_glc_amh_urd_mol_krd_slo_qcu_lit_eng_ctl_ven_amr_swe_wly_bul_jav_prs_xho_grk_swt_mly_tha_gam_knd_swa_cic_aze_ukr_ger_azi_moo_vie_anl_akn_tsn_zul	-0.361882589233823	-0.858447268098848	0.392852656348311
119	hau_dut_igb_ita_sod_owc_aeg_ger_azi_tur_swt_tag_fbf_ukr_ctl_bsq_eng_tig_cic_mnd_bos_fre_ses_lat_lda_guj_fin_moo_dgb_hun_cze_sid_geo_urd_slo_nor_por_wly_amh_svk_est_bem_sun_pan_mao_jpn_tml_kor_scr_mol_dyu_krd_ind_arw_chh_bat_cnt_alb_xho_prs_mlt_ben_rus_pol_afr_qcu_hin_rom_swe_zul_heb_mcd_amr_grk_mly_spa_bam_bul_swa_jav_tha_anl_knd_tsn_yor_uzb_glc_lit_aze_tsw_vie_gam_akn_ewe_ven	0.164200749785071	0.386524193762945	0.699991439648583
120	wly_krd_ewe_lat_owc_gam_chh_ctl_azi_uzb_bam_ind_igb_bos_alb_bsq_fre_sod_swa_cnt_bul_afr_tsw_rus_dgb_mcd_fin_fbf_lda_hun_pol_heb_geo_cze_ukr_scr_urd_mlt_anl_slo_est_zul_mly_hin_sun_jpn_knd_kor_svk_swe_moo_grk_jav_pan_amr_bat_mnd_guj_ses_ger_amh_prs_nor_ita_lit_qcu_glc_dut_por_xho_tig_rom_hau_eng_tag_mol_bem_spa_tsn_mao_tha_sid_tml_dyu_ven_aze_arw_ben_tur_cic_vie_aeg_yor_akn_swt	-0.714012880872842	-1.71404816741223	0.0898510176036019
121	mlt_nor_tsn_por_aeg_anl_heb_grk_tur_uzb_xho_jav_swa_swe_rom_bsq_pan_amh_zul_mnd_bos_mol_ewe_eng_akn_fre_est_igb_ses_fin_scr_gam_geo_alb_krd_ben_urd_sod_tig_ger_hun_cic_mao_svk_sun_jpn_tml_kor_lit_afr_yor_bul_tag_ukr_owc_ind_cnt_cze_ven_guj_chh_dut_glc_ctl_hin_qcu_slo_rus_pol_tsw_sid_ita_wly_prs_mly_mcd_dgb_lat_bam_bat_tha_hau_knd_dyu_bem_azi_arw_spa_aze_moo_vie_amr_fbf_swt_lda	-0.30449894515743	-0.720577496748897	0.472976851352488
122	mlt_krd_dgb_swe_amh_tig_sod_afr_uzb_tur_bam_ind_bem_urd_ita_bsq_lit_chh_lda_cnt_nor_pan_yor_alb_swa_guj_est_fbf_tsn_fin_glc_aeg_geo_slo_dut_rus_mcd_anl_amr_fre_hun_xho_tag_prs_mly_jpn_knd_kor_pol_bos_akn_lat_mao_svk_gam_sun_mnd_spa_cic_ctl_hau_por_grk_hin_ben_qcu_ukr_rom_ger_ewe_wly_eng_sid_mol_jav_cze_dyu_bul_moo_bat_tha_owc_tml_ven_zul_azi_scr_arw_aze_ses_vie_heb_swt_tsw_igb	-1.01418918578335	-2.47850492781661	0.0149963879875556
123	owc_spa_tsw_bul_sod_mlt_hau_hin_uzb_aze_ewe_sun_swt_ben_eng_bsq_lit_amr_dgb_mnd_rom_pan_swa_alb_dyu_dut_est_bam_bem_hun_arw_tig_geo_slo_nor_lat_prs_wly_amh_ctl_fin_igb_ind_ita_tag_jpn_knd_kor_ukr_mol_tsn_por_mao_ger_sid_mly_cnt_guj_ven_urd_anl_grk_svk_cze_scr_qcu_afr_glc_pol_lda_gam_krd_heb_mcd_bat_bos_xho_swe_cic_jav_tha_chh_tml_ses_zul_azi_rus_fre_tur_fbf_vie_aeg_akn_moo_yor	-0.669194508773093	-1.60174409241614	0.112603628612402
124	aeg_alb_bam_mol_wly_mlt_sod_grk_uzb_azi_swa_bat_moo_nor_bos_bsq_prs_owc_lda_mnd_urd_slo_fbf_bul_xho_hin_hun_igb_tsn_est_swe_gam_geo_mcd_ukr_krd_lit_amr_amh_pol_fin_zul_sun_afr_ind_jpn_knd_kor_scr_eng_ses_spa_mly_ger_hau_tag_cnt_dut_swt_rus_tig_fre_ctl_por_cze_qcu_glc_guj_ben_bem_sid_ita_chh_lat_jav_arw_cic_svk_ven_mao_tha_heb_tml_dgb_tsw_aze_pan_rom_tur_ewe_vie_anl_akn_dyu_yor	-0.583231544163356	-1.39123954413944	0.167472103166421
125	sod_ben_ses_mol_aeg_chh_tig_hin_uzb_aze_ven_mao_swt_scr_swe_bsq_rom_heb_xho_mnd_alb_glc_ewe_pan_bem_mcd_est_fbf_dyu_fin_slo_mlt_geo_grk_por_cze_krd_wly_hau_ukr_hun_igb_sun_bos_jav_jpn_knd_kor_rus_eng_yor_urd_tag_afr_amr_mly_cnt_prs_dgb_ita_anl_arw_lit_svk_bul_qcu_ger_pol_lat_lda_sid_spa_owc_nor_bat_guj_tsn_ctl_cic_ind_tha_amh_tml_moo_tsw_azi_dut_fre_tur_zul_vie_gam_bam_akn_swa	0.385208995239485	0.908549833518016	0.365936236828256
126	tig_lit_dyu_dut_chh_aeg_mlt_pol_azi_uzb_moo_bat_akn_prs_rus_bsq_por_sid_ses_cnt_mol_ctl_fbf_guj_zul_hin_est_dgb_ven_fin_mcd_hau_geo_fre_arw_slo_alb_owc_heb_ben_hun_tsn_ind_swe_tag_jpn_knd_kor_rom_scr_lda_ukr_jav_ger_wly_mly_mnd_eng_tsw_lat_anl_spa_cze_bos_urd_qcu_svk_bul_krd_xho_amh_nor_amr_ita_sun_pan_cic_glc_swa_mao_tha_sod_tml_yor_igb_tur_afr_grk_aze_bam_vie_gam_bem_ewe_swt	-0.444342447788903	-1.05413583322887	0.294551721110596
127	mlt_cze_yor_afr_owc_sod_sid_mcd_tur_uzb_akn_tag_tsn_swe_por_bsq_grk_amr_cic_cnt_arw_prs_ewe_pol_xho_mol_fin_swt_ses_hun_lit_hau_geo_eng_glc_alb_guj_anl_tig_scr_est_dgb_mao_spa_ind_jpn_knd_kor_nor_lat_zul_fre_jav_dut_amh_sun_mnd_ctl_igb_hin_gam_ita_bul_pan_rom_qcu_bos_krd_svk_bam_heb_ger_aeg_ukr_bat_slo_lda_urd_dyu_mly_tha_wly_tml_tsw_bem_azi_ben_rus_aze_fbf_vie_chh_moo_ven_swa	-0.128558987209607	-0.303116534274909	0.762478065117857
128	tig_fre_swt_pol_amr_mlt_hau_slo_uzb_azi_tsn_sun_igb_lit_rus_bsq_dut_amh_lda_cnt_eng_hin_bem_ger_moo_afr_est_dyu_zul_hun_prs_chh_geo_alb_glc_ukr_por_sod_sid_ctl_fin_ewe_tag_bul_bat_jpn_knd_kor_mcd_krd_cic_mol_ind_cze_aeg_mly_mnd_ben_ses_ita_wly_pan_bos_nor_grk_qcu_guj_rom_urd_bam_owc_arw_gam_svk_mao_swe_ven_spa_dgb_jav_tha_heb_tml_xho_akn_tur_lat_scr_aze_yor_vie_anl_swa_fbf_tsw	-0.73057700374984	-1.7588666427487	0.0818893787126579
129	tig_fre_lda_slo_owc_mlt_sid_grk_uzb_azi_swt_ind_ses_bul_lat_bsq_rom_chh_dyu_cnt_mcd_alb_tsw_ctl_ewe_ukr_est_igb_moo_fin_mol_heb_geo_krd_nor_swe_guj_anl_amh_svk_hun_dgb_sun_bos_tag_jpn_knd_kor_rus_ben_yor_arw_mly_prs_sod_bat_mnd_hin_bam_dut_aeg_eng_por_scr_pol_qcu_pan_ita_afr_fbf_hau_lit_wly_ger_jav_urd_tsn_cze_swa_mao_tha_gam_tml_bem_ven_tur_glc_spa_aze_xho_vie_amr_akn_cic_zul	0.0204169993460514	0.048211346200837	0.961651192635602
130	heb_slo_tsn_mcd_gam_owc_mlt_mol_uzb_aze_yor_bat_ewe_cze_ben_bsq_nor_sid_ven_mnd_guj_bos_lda_scr_zul_rus_est_swt_cic_fin_eng_aeg_geo_afr_bul_urd_swe_tig_sod_grk_hun_swa_sun_hin_mao_jpn_knd_kor_krd_ita_akn_alb_tag_lit_hau_jav_cnt_dut_fbf_arw_chh_spa_ukr_prs_rom_qcu_glc_ctl_pan_bam_amr_fre_wly_lat_mly_svk_bem_por_dyu_ind_tha_anl_tml_dgb_moo_azi_ger_pol_tur_igb_vie_amh_xho_tsw_ses	-0.204246518865509	-0.482128243599197	0.630847599350361
131	mlt_slo_swt_rus_aeg_anl_sod_scr_aze_tur_zul_jav_tsn_ben_lit_bsq_mol_wly_dyu_mnd_glc_nor_dgb_grk_cic_krd_est_yor_xho_hun_spa_hau_geo_eng_hin_ukr_cze_amr_owc_alb_fin_tsw_mao_ger_mly_jpn_knd_kor_lat_mcd_moo_prs_sun_fre_tig_ind_cnt_dut_fbf_pan_chh_por_afr_svk_arw_qcu_bul_pol_ita_bem_amh_bos_gam_rom_tag_urd_lda_ctl_swa_bat_tha_heb_tml_akn_ewe_uzb_swe_guj_azi_bam_vie_sid_igb_ses_ven	-0.30746163825464	-0.726603249580233	0.469293961082416
132	wly_nor_ewe_spa_heb_gam_chh_hin_uzb_tur_moo_mly_cic_ger_arw_bsq_swe_anl_bem_mnd_pol_pan_dyu_cze_zul_rom_est_bam_ven_fin_krd_sod_geo_lat_ukr_ctl_ben_amr_amh_mcd_hun_ses_bat_mol_ind_jpn_tml_kor_rus_slo_tsn_afr_jav_por_hau_tag_cnt_prs_dgb_svk_sid_eng_bos_lit_scr_qcu_grk_bul_glc_xho_aeg_urd_owc_ita_mao_fre_tsw_guj_swt_sun_tha_mlt_knd_lda_igb_azi_alb_dut_aze_swa_vie_tig_akn_yor_fbf	0.422340793656817	0.996204457525306	0.321735793271449
133	wly_krd_xho_pol_mlt_amr_aeg_rom_tur_aze_swt_jav_akn_dut_pan_bsq_lit_sod_moo_mnd_nor_ukr_ses_fre_igb_urd_hun_bem_ewe_est_hin_gam_geo_alb_bos_eng_grk_amh_tig_bul_fin_fbf_tag_scr_mly_jpn_knd_kor_slo_lat_cic_arw_bat_ger_hau_sun_cnt_mol_tsw_svk_sid_ben_ita_prs_rus_qcu_afr_glc_cze_dyu_heb_por_owc_spa_mao_swe_yor_guj_zul_ind_tha_anl_tml_tsn_lda_azi_ctl_mcd_uzb_dgb_vie_chh_ven_bam_swa	-0.426113592441902	-1.00984235981678	0.315191017633395
134	gam_dut_tsn_svk_hau_tig_heb_guj_aze_azi_bam_bat_yor_rom_slo_bsq_pol_amh_xho_cnt_spa_pan_igb_bos_akn_lit_hun_moo_zul_fin_hin_mlt_geo_lat_rus_mcd_por_amr_sid_prs_est_bem_sun_ben_tag_jpn_tml_kor_alb_nor_lda_krd_mly_ita_sod_mao_mnd_swe_tsw_glc_aeg_bul_mol_ger_grk_qcu_ukr_afr_fre_swt_anl_urd_wly_arw_jav_scr_dyu_ctl_ewe_ind_tha_chh_knd_ses_ven_uzb_eng_cze_tur_swa_vie_owc_fbf_dgb_cic	-0.132141177867183	-0.311924793886118	0.75579592159192
135	sod_hin_akn_swe_chh_hau_sid_grk_azi_tur_bam_ind_moo_bos_scr_bsq_cze_amr_dgb_cnt_urd_lit_swt_prs_yor_ben_hun_ven_ses_fin_eng_aeg_geo_ita_ger_bul_por_mlt_gam_svk_est_igb_jav_afr_mao_jpn_knd_kor_spa_ctl_zul_guj_tag_pan_anl_bat_mnd_fre_ewe_lat_tig_alb_rom_krd_arw_qcu_pol_mcd_rus_bem_wly_nor_amh_slo_mly_dut_xho_glc_tsw_sun_tha_owc_tml_cic_dyu_aze_ukr_mol_uzb_tsn_vie_heb_lda_swa_fbf	-0.679646657907707	-1.63334530091446	0.105777559260605
136	aeg_grk_swa_guj_hau_anl_gam_glc_uzb_tur_tsw_ind_moo_lat_krd_bsq_svk_amh_ses_mnd_alb_ben_yor_fre_akn_bul_fin_fbf_bem_hun_pol_amr_geo_ukr_scr_rom_dut_chh_tig_nor_est_swt_mao_urd_tag_jpn_knd_kor_prs_bos_ven_ita_jav_por_owc_sun_cnt_lit_xho_cze_wly_ger_rus_arw_pan_qcu_slo_afr_mcd_lda_sid_mol_mlt_spa_mly_ctl_ewe_swe_zul_bat_tha_heb_tml_igb_dyu_azi_eng_hin_aze_bam_vie_sod_dgb_tsn_cic	-0.333425539161644	-0.788774223844376	0.432250143620835
137	sod_prs_igb_spa_wly_tig_hau_scr_azi_uzb_fbf_mao_cic_lat_cze_bsq_dut_owc_tsw_mnd_lit_por_ewe_arw_swa_ctl_est_bam_yor_fin_alb_chh_geo_rus_hin_slo_ger_aeg_amr_ita_hun_dgb_sun_rom_mly_jpn_tml_kor_bul_mcd_bem_swe_jav_pan_mlt_tag_cnt_afr_zul_svk_anl_nor_bos_guj_glc_qcu_eng_fre_mol_ven_amh_ukr_heb_pol_ind_grk_xho_urd_swt_bat_tha_sid_knd_moo_tsn_tur_ben_krd_aze_ses_vie_gam_dyu_akn_lda	0.562536842752395	1.3309739306609	0.186451438811089
138	sid_ctl_xho_krd_heb_owc_sod_dut_uzb_azi_igb_jav_bam_nor_mol_bsq_cze_hau_ven_mnd_ben_pol_ses_mcd_akn_alb_hun_yor_swt_est_rus_tig_geo_glc_urd_pan_bos_amh_aeg_ger_fin_fbf_ind_lit_mao_jpn_tml_kor_guj_por_bem_ukr_mly_afr_amr_tag_cnt_swe_tsn_arw_gam_slo_spa_eng_grk_qcu_rom_scr_svk_zul_wly_fre_mlt_prs_sun_bul_swa_ita_dyu_bat_tha_anl_knd_ewe_cic_tur_hin_lat_aze_tsw_vie_chh_moo_dgb_lda	-0.318519910835435	-0.754008507531768	0.452748998907113
139	heb_spa_swt_prs_gam_sid_aeg_ita_tur_azi_ses_ind_dyu_hin_ger_bsq_eng_amh_cic_cnt_krd_mcd_dgb_ctl_tsn_ukr_fin_swa_lda_est_glc_mlt_geo_scr_nor_arw_lat_anl_tig_lit_hun_ven_tag_rom_mao_jpn_knd_kor_bos_grk_fbf_svk_bat_cze_owc_jav_mnd_slo_tsw_guj_wly_urd_por_fre_bul_qcu_pol_dut_ben_xho_hau_swe_amr_afr_mly_rus_bam_alb_yor_sun_tha_sod_tml_igb_akn_aze_pan_mol_uzb_moo_vie_chh_zul_ewe_bem	-0.731689865561483	-1.75784167879072	0.0820647346214742
140	amh_lit_dgb_afr_hau_aeg_tig_glc_azi_aze_cic_ind_swa_scr_mcd_bsq_guj_mlt_bam_cnt_ita_spa_fbf_grk_dyu_mol_hun_ses_ewe_fin_pol_heb_geo_krd_bul_urd_ctl_sid_owc_cze_est_ven_tag_slo_mly_jpn_knd_kor_nor_eng_swt_alb_mao_fre_anl_bat_mnd_lat_tsw_prs_gam_dut_ukr_rom_swe_qcu_ben_por_arw_lda_sod_rus_amr_bos_sun_hin_yor_svk_tsn_jav_tha_chh_tml_akn_moo_tur_pan_ger_uzb_bem_vie_wly_zul_igb_xho	0.109084077216794	0.256714703054906	0.797966086620201
141	anl_pol_fbf_urd_owc_sid_gam_spa_aze_tur_lda_bat_yor_rom_rus_bsq_scr_tig_swt_cnt_eng_ita_tsn_ger_tsw_krd_hun_dgb_ven_fin_prs_mlt_geo_arw_mcd_ukr_pan_aeg_sod_afr_est_zul_mly_svk_jav_jpn_knd_kor_alb_glc_bam_guj_sun_cze_amh_ind_mnd_bul_moo_nor_amr_lat_swe_lit_grk_qcu_ben_fre_hin_akn_chh_ctl_wly_slo_tag_por_xho_mol_igb_mao_tha_heb_tml_cic_bem_azi_dut_bos_uzb_ses_vie_hau_ewe_dyu_swa	-1.01698347219	-2.4784407892997	0.0149989132641318
142	mlt_lat_moo_hin_owc_aeg_amr_krd_tur_azi_swa_ind_lda_cze_urd_bsq_bul_sid_cic_mnd_fre_ita_tsn_prs_zul_pan_fin_tsw_ewe_hun_ger_sod_geo_swe_pol_rus_ukr_tig_amh_por_est_ven_mly_slo_bat_jpn_tml_kor_dut_ctl_fbf_eng_tag_alb_chh_jav_cnt_glc_bam_afr_hau_spa_scr_lit_rom_qcu_grk_svk_arw_akn_anl_bos_gam_nor_sun_mol_ses_guj_dgb_mao_tha_heb_knd_igb_dyu_aze_ben_mcd_uzb_yor_vie_wly_swt_xho_bem	-0.449152974898546	-1.06574028967966	0.289300093138238
143	gam_urd_yor_rom_mlt_wly_sid_guj_tur_aze_bam_ind_moo_cze_ukr_bsq_mcd_hau_ses_cnt_bul_fre_zul_nor_akn_alb_hun_swt_ven_est_swe_heb_geo_ctl_svk_slo_dut_anl_amh_lit_fin_lda_mly_mol_jav_jpn_knd_kor_glc_krd_cic_scr_mao_rus_amr_sun_mnd_grk_tsw_ita_owc_arw_hin_por_lat_qcu_ben_eng_pan_tsn_tig_ger_aeg_pol_bat_bos_bem_afr_igb_tag_tha_chh_tml_swa_xho_azi_spa_prs_uzb_ewe_vie_sod_fbf_dgb_dyu	-0.681941326535036	-1.63734994564662	0.104936854131748
144	chh_slo_moo_spa_gam_owc_anl_hin_azi_tur_ses_jav_fbf_ukr_swe_bsq_rom_aeg_tsn_cnt_ben_ita_bam_arw_bem_mcd_fin_cic_dgb_hun_urd_mlt_geo_cze_eng_guj_fre_hau_amr_mol_est_zul_sun_grk_mao_jpn_tml_kor_afr_prs_ven_lat_mly_alb_tig_ind_mnd_ger_xho_nor_heb_ctl_por_scr_rus_qcu_bos_krd_pan_igb_amh_svk_wly_glc_tag_lit_swt_pol_ewe_bat_tha_sid_knd_dyu_akn_uzb_dut_bul_aze_swa_vie_sod_tsw_yor_lda	-0.530885507944311	-1.26451548156076	0.209204876142239
145	sod_krd_fbf_rus_mlt_amh_aeg_bos_uzb_tur_bam_mly_cic_ukr_dut_bsq_guj_hau_zul_mnd_pol_afr_lda_glc_yor_swe_fin_akn_ven_hun_fre_chh_geo_prs_lit_scr_svk_sid_owc_slo_est_tsn_ind_alb_jav_jpn_tml_kor_arw_hin_swt_ita_tag_lat_heb_sun_cnt_ben_xho_mcd_gam_cze_mol_ctl_bul_qcu_spa_ger_grk_dyu_anl_por_amr_nor_mao_rom_swa_eng_igb_bat_tha_wly_knd_ewe_tsw_azi_pan_urd_aze_ses_vie_tig_moo_bem_dgb	-0.0234926293393327	-0.0553756614558986	0.95595797730029
146	aeg_ctl_lda_pol_tig_owc_hau_pan_aze_azi_akn_ind_ven_rus_bul_bsq_grk_gam_tsn_mnd_fre_arw_swt_ukr_dyu_urd_est_cic_swa_hun_hin_sid_geo_nor_scr_eng_ger_amh_chh_cze_fin_igb_mao_svk_sun_jpn_tml_kor_glc_mol_bam_slo_mly_guj_wly_bat_cnt_bos_fbf_swe_amr_rom_ben_prs_spa_qcu_alb_lat_por_dgb_heb_krd_sod_dut_jav_ita_moo_afr_yor_tag_tha_anl_knd_zul_ewe_uzb_lit_mcd_tur_tsw_vie_mlt_bem_xho_ses	-0.491939877422839	-1.16995070021986	0.245010356347716
147	heb_guj_dgb_fre_amr_tig_hau_alb_uzb_azi_bam_ind_akn_bos_nor_bsq_afr_amh_yor_cnt_lat_glc_xho_ctl_tsn_slo_fin_lda_ven_est_scr_wly_geo_bul_mcd_ger_por_sid_gam_spa_hun_moo_bat_lit_sun_jpn_tml_kor_rom_ita_ses_cze_mao_dut_sod_tag_mnd_svk_swa_pol_chh_grk_urd_prs_rus_qcu_swe_hin_mol_swt_anl_krd_aeg_ben_mly_arw_zul_ukr_bem_jav_tha_owc_knd_igb_tsw_aze_pan_eng_tur_fbf_vie_mlt_dyu_cic_ewe	0.444331864880653	1.04733975341219	0.297657274569009
148	anl_ger_tsw_bos_wly_mlt_gam_mcd_tur_aze_dgb_mly_yor_rus_eng_bsq_prs_heb_ses_mnd_hin_urd_xho_scr_fbf_slo_fin_swa_bam_hun_afr_hau_geo_pan_por_grk_nor_sid_aeg_fre_est_bem_sun_arw_tag_jpn_tml_kor_rom_cze_akn_ita_mao_glc_amh_jav_cnt_bul_tsn_spa_chh_pol_guj_svk_lat_qcu_alb_ctl_lit_cic_amr_mol_owc_ukr_ind_swe_dyu_krd_ven_bat_tha_sod_knd_ewe_zul_azi_ben_dut_uzb_moo_vie_tig_lda_swt_igb	-0.253789776894283	-0.599584384619236	0.550241264102835
149	chh_spa_lda_pol_wly_anl_sid_swe_tur_uzb_ewe_mao_cic_hin_urd_bsq_lat_hau_ven_cnt_dut_afr_yor_rus_zul_bul_hun_dyu_moo_est_eng_amh_geo_mcd_alb_cze_pan_owc_amr_ita_fin_igb_mly_slo_bat_jpn_knd_kor_nor_ger_dgb_lit_ind_por_aeg_sun_mnd_guj_bam_ukr_sod_rom_prs_arw_svk_qcu_scr_glc_grk_swt_heb_ctl_gam_krd_tag_bos_ses_mol_akn_jav_tha_mlt_tml_xho_swa_aze_ben_fre_azi_fbf_vie_tig_tsn_tsw_bem	0.383761191654696	0.904423189663978	0.368107984057772
150	gam_prs_bam_urd_anl_amh_heb_ita_azi_uzb_yor_bat_lda_bul_ben_bsq_ukr_aeg_fbf_cnt_pol_rom_xho_hin_ven_alb_hun_zul_igb_est_lit_chh_geo_por_nor_swe_slo_sod_sid_bos_fin_ses_mao_scr_tag_jpn_tml_kor_afr_rus_tsw_arw_jav_cze_wly_mly_mnd_mol_moo_glc_hau_eng_grk_ger_krd_qcu_dut_spa_lat_cic_owc_ctl_tig_pan_sun_guj_swt_fre_swa_ind_tha_amr_knd_akn_dgb_tur_mcd_svk_aze_dyu_vie_mlt_bem_tsn_ewe	-0.416710652243194	-0.989367457134643	0.325050534696194
151	mlt_arw_tsn_prs_aeg_amr_wly_spa_tur_uzb_fbf_ind_ewe_grk_pol_bsq_eng_heb_cic_cnt_mcd_por_moo_ctl_dyu_guj_hun_tsw_bam_est_lat_anl_geo_ger_alb_slo_dut_owc_sid_hin_fin_bem_jav_ukr_bat_jpn_tml_kor_mol_rom_lda_pan_sun_fre_gam_mly_mnd_svk_igb_bos_chh_urd_swe_scr_afr_qcu_lit_ita_krd_dgb_tig_glc_amh_rus_tag_cze_zul_bul_ven_mao_tha_sod_knd_xho_swt_azi_nor_ben_aze_swa_vie_hau_ses_yor_akn	-1.05808949954954	-2.58964730486174	0.0111516604779537
152	sid_ben_lda_bul_tig_wly_anl_arw_uzb_azi_bem_mao_yor_guj_prs_bsq_hin_amh_akn_cnt_mcd_ctl_fbf_mol_tsn_ita_est_ven_zul_hun_por_aeg_geo_rus_dut_lit_pan_mlt_heb_lat_fin_tsw_sun_eng_mly_jpn_tml_kor_scr_bos_swa_urd_bat_pol_chh_tag_mnd_nor_swt_afr_owc_spa_ger_krd_alb_qcu_cze_swe_fre_ses_amr_slo_sod_ukr_ind_glc_dgb_svk_moo_jav_tha_hau_knd_cic_igb_tur_rom_grk_aze_xho_vie_gam_dyu_bam_ewe	-0.441950877939561	-1.04997424635307	0.296450780896901
153	aeg_krd_zul_rom_wly_owc_sod_glc_tur_uzb_dyu_mao_dgb_afr_mol_bsq_urd_chh_bem_mnd_eng_cze_yor_alb_ven_grk_hun_fbf_moo_fin_bos_mlt_geo_prs_svk_ita_swe_anl_amh_spa_est_swt_jav_ben_tag_jpn_tml_kor_hin_rus_swa_slo_bat_lit_gam_ind_cnt_pol_akn_nor_sid_dut_fre_ger_guj_qcu_por_mcd_ctl_ses_heb_scr_hau_ukr_sun_bul_igb_lat_ewe_mly_tha_amr_knd_lda_bam_aze_arw_pan_azi_tsw_vie_tig_cic_tsn_xho	-0.854370262372068	-2.06593855968914	0.0416156287844549
154	hau_mcd_dyu_pol_chh_owc_gam_krd_uzb_aze_ven_jav_ewe_spa_slo_bsq_nor_aeg_moo_cnt_cze_rus_swa_rom_ses_prs_hun_cic_xho_fin_pan_tig_geo_arw_ger_bul_por_anl_wly_alb_est_akn_mao_svk_sun_jpn_knd_kor_hin_bos_bam_grk_tag_fre_sod_mly_mnd_ben_tsn_ctl_sid_afr_mol_lit_guj_qcu_lat_urd_ita_swt_mlt_scr_amh_swe_ind_eng_bem_ukr_dgb_bat_tha_amr_tml_tsw_fbf_tur_dut_glc_azi_zul_vie_heb_yor_lda_igb	-0.423391656597291	-1.00456064865031	0.317715068835752
155	tig_spa_ewe_guj_sod_aeg_sid_por_uzb_aze_dyu_jav_ven_rus_cze_bsq_ukr_hau_lda_cnt_afr_dut_tsn_prs_swt_eng_est_zul_dgb_fin_scr_amr_geo_bul_svk_pan_ben_wly_chh_lat_hun_moo_mao_ger_ind_jpn_knd_kor_lit_grk_yor_arw_mly_mol_gam_sun_mnd_slo_cic_swe_owc_alb_ita_mcd_krd_qcu_fre_ctl_nor_xho_heb_rom_mlt_glc_bat_hin_igb_pol_akn_tag_tha_anl_tml_swa_tsw_azi_urd_bos_tur_bam_vie_amh_bem_ses_fbf	-0.335167452742234	-0.793224229163728	0.429666293231832
156	wly_por_moo_spa_chh_mlt_owc_arw_tur_azi_dgb_sun_zul_eng_pol_bsq_bos_heb_dyu_mnd_lit_bul_ses_mol_cic_grk_hun_swt_swa_est_urd_aeg_geo_alb_ukr_ctl_ben_amr_sod_dut_fin_yor_ind_scr_tag_jpn_knd_kor_pan_svk_ewe_cze_mly_hin_amh_mao_cnt_nor_xho_afr_gam_swe_fre_ger_lat_qcu_rus_mcd_glc_fbf_sid_slo_anl_ita_bat_krd_tsw_prs_ven_jav_tha_tig_tml_igb_akn_uzb_rom_guj_aze_bam_vie_hau_lda_bem_tsn	-0.950553162713163	-2.31135903207617	0.0230219749052758
157	chh_rom_dyu_ger_hau_sod_heb_urd_azi_uzb_yor_ind_swa_eng_svk_bsq_ukr_amh_igb_mnd_afr_ben_bam_ctl_cic_slo_est_xho_zul_fin_bos_wly_geo_alb_swe_hin_lat_sid_amr_grk_hun_akn_mao_fre_bat_jpn_tml_kor_arw_mol_ses_ita_sun_cze_owc_mly_cnt_krd_swt_spa_gam_por_pol_pan_nor_qcu_glc_lit_bul_fbf_mlt_scr_aeg_dut_tag_prs_bem_mcd_lda_jav_tha_anl_knd_dgb_tsn_aze_guj_rus_tur_tsw_vie_tig_moo_ewe_ven	-0.540357783897207	-1.28824211197775	0.200857628715143
158	aeg_bos_bam_glc_hau_amr_owc_hin_azi_aze_moo_tag_akn_slo_ita_bsq_ger_chh_cic_mnd_krd_lat_dgb_por_tsn_prs_hun_ven_fbf_est_lit_amh_geo_eng_pol_afr_ctl_mlt_tig_cze_fin_zul_mly_urd_jav_jpn_knd_kor_grk_ben_swt_nor_ind_dut_anl_sun_cnt_mol_ses_mcd_sod_svk_pan_swe_scr_qcu_alb_fre_guj_xho_wly_rus_sid_arw_mao_ukr_bem_rom_ewe_bat_tha_heb_tml_dyu_igb_uzb_bul_spa_tur_lda_vie_gam_swa_yor_tsw	-0.256626928343319	-0.606488904629443	0.545667794149956
159	aeg_ctl_ses_pan_amr_tig_wly_fre_azi_uzb_igb_bat_swt_ger_hin_bsq_ben_hau_bem_mnd_urd_slo_yor_nor_akn_bos_est_moo_ven_hun_glc_mlt_geo_lit_cze_bul_alb_amh_sid_arw_fin_lda_sun_ukr_mao_jpn_knd_kor_scr_prs_tsw_swe_mly_lat_chh_jav_cnt_mcd_fbf_krd_sod_spa_rus_guj_pol_qcu_grk_ita_rom_xho_gam_dut_owc_svk_ind_eng_ewe_mol_dgb_tag_tha_heb_tml_swa_tsn_tur_por_afr_aze_zul_vie_anl_cic_bam_dyu	-0.832851558275848	-2.0107770976718	0.0472446190101095
160	sid_por_dyu_afr_tig_gam_aeg_pan_tur_uzb_bem_jav_yor_mol_svk_bsq_ben_mlt_ven_mnd_bul_dut_xho_rus_moo_glc_fin_fbf_tsn_hun_ukr_amr_geo_mcd_urd_alb_rom_anl_heb_krd_est_ses_mly_hin_tag_jpn_tml_kor_cze_nor_ewe_bos_mao_spa_chh_bat_cnt_lat_bam_grk_owc_guj_ita_slo_ger_qcu_prs_pol_fre_igb_wly_ctl_sod_swe_ind_lit_cic_eng_zul_sun_tha_hau_knd_akn_tsw_azi_arw_scr_aze_swa_vie_amh_lda_swt_dgb	-0.617378228476847	-1.4757232164456	0.143396010821883
161	mlt_rom_fbf_ukr_owc_wly_sid_pan_aze_tur_swt_bat_bem_mcd_urd_bsq_fre_amr_igb_mnd_mol_afr_zul_svk_ses_nor_est_cic_swa_fin_alb_sod_geo_prs_guj_krd_hin_tig_anl_swe_hun_akn_mao_bul_jav_jpn_knd_kor_ita_ctl_ewe_ger_mly_slo_heb_sun_cnt_por_dyu_scr_hau_glc_grk_ben_rus_qcu_spa_pol_lat_yor_chh_cze_amh_dut_ind_eng_ven_bos_tsw_tag_tha_aeg_tml_bam_tsn_azi_arw_lit_uzb_xho_vie_gam_moo_lda_dgb	-0.431639176733171	-1.02438897066075	0.308308796085506
162	sod_ita_ewe_por_gam_anl_chh_swe_azi_tur_tsw_bat_zul_cze_afr_bsq_ger_mlt_bam_cnt_fre_nor_ven_mcd_swt_hin_est_igb_cic_fin_pol_wly_geo_ben_slo_urd_pan_sid_hau_ctl_hun_bem_tag_svk_mao_jpn_tml_kor_ukr_glc_lda_mol_sun_prs_owc_jav_mnd_lit_moo_rus_aeg_guj_rom_grk_bul_qcu_arw_spa_lat_ses_amr_eng_tig_scr_ind_krd_xho_alb_akn_mly_tha_heb_knd_tsn_swa_uzb_dut_bos_aze_fbf_vie_amh_yor_dyu_dgb	-0.339785407919779	-0.804645343823887	0.423076616407063
163	mlt_mol_tsw_ctl_heb_hau_amh_urd_uzb_tur_fbf_mao_yor_lit_slo_bsq_scr_anl_swa_cnt_grk_prs_swt_rom_ses_fre_hun_moo_zul_fin_swe_chh_geo_lat_pol_por_eng_sid_sod_svk_est_tsn_sun_glc_ind_jpn_tml_kor_bul_ita_dgb_bos_mly_spa_owc_jav_mnd_pan_ewe_ger_aeg_krd_ukr_arw_mcd_qcu_nor_cze_guj_igb_wly_alb_amr_dut_tag_rus_akn_ben_dyu_bat_tha_tig_knd_cic_xho_aze_hin_afr_azi_ven_vie_gam_bem_lda_bam	0.102747232489907	0.241715005000779	0.809533179848747
164	amr_pol_tsw_swe_heb_chh_tig_glc_aze_tur_lda_ind_igb_por_ctl_bsq_nor_sod_ven_cnt_rus_slo_tsn_afr_swa_lit_fin_bam_ses_hun_rom_mlt_geo_ukr_mcd_svk_urd_owc_wly_prs_est_dgb_tag_guj_mao_jpn_tml_kor_alb_mol_akn_eng_sun_hin_anl_bat_mnd_lat_zul_grk_sid_fre_scr_cze_bos_qcu_ben_bul_arw_moo_amh_spa_aeg_pan_jav_krd_yor_ger_fbf_mly_tha_hau_knd_bem_ewe_azi_dut_ita_uzb_swt_vie_gam_dyu_cic_xho	-0.106243927534331	-0.250419876716416	0.802815047413676
165	sod_ctl_ven_svk_chh_anl_amr_alb_azi_tur_lda_mao_swa_slo_ukr_bsq_arw_wly_cic_mnd_hin_nor_swt_cze_bam_mol_est_xho_igb_hun_scr_amh_geo_grk_prs_swe_dut_hau_sid_lat_fin_yor_sun_por_mly_jpn_tml_kor_ben_afr_fbf_ger_ind_glc_tig_bat_cnt_fre_ewe_mcd_mlt_rus_bul_ita_krd_qcu_bos_pol_eng_dgb_heb_guj_aeg_lit_jav_rom_ses_urd_tsn_tag_tha_owc_knd_bem_tsw_uzb_pan_spa_aze_akn_vie_gam_zul_dyu_moo	-0.209073741089268	-0.493757482299439	0.622641576833302
166	mlt_glc_cic_prs_gam_sod_tig_ben_uzb_aze_fbf_mly_zul_ger_dut_bsq_ukr_sid_bem_cnt_ctl_mol_ven_arw_xho_rus_hun_lda_igb_est_mcd_chh_geo_cze_pan_urd_eng_amh_anl_lit_fin_tsw_jav_scr_tag_jpn_tml_kor_grk_svk_tsn_ita_bat_fre_owc_ind_mnd_pol_swt_rom_amr_swe_hin_alb_krd_qcu_afr_slo_por_dyu_hau_guj_wly_lat_mao_nor_dgb_bul_akn_sun_tha_aeg_knd_ses_yor_tur_bos_spa_azi_moo_vie_heb_swa_ewe_bam	-0.292395504621621	-0.691160010288542	0.491186654901023
167	anl_eng_ven_svk_owc_wly_sid_guj_aze_uzb_cic_ind_swa_bos_grk_bsq_scr_tig_lda_mnd_cze_por_ewe_nor_dgb_ctl_fin_xho_zul_hun_pan_gam_geo_slo_urd_rom_krd_amr_hau_prs_est_dyu_sun_arw_bat_jpn_knd_kor_bul_lit_swt_dut_tag_afr_heb_jav_cnt_ben_yor_mol_mlt_ger_ita_mcd_fre_qcu_pol_rus_lat_bam_sod_glc_amh_swe_mly_hin_tsw_spa_tsn_mao_tha_aeg_tml_fbf_ses_azi_alb_ukr_tur_igb_vie_chh_moo_akn_bem	-0.710042527329047	-1.70406771536847	0.0917075680823046
168	tig_dut_fbf_ben_amh_gam_anl_eng_azi_uzb_dyu_jav_swa_prs_rus_bsq_ctl_mlt_ewe_mnd_pan_lat_tsw_svk_tsn_fre_fin_moo_akn_est_lit_aeg_geo_pol_swe_arw_nor_sod_heb_scr_hun_ven_mly_ukr_bat_jpn_knd_kor_mcd_mol_zul_cze_tag_bul_amr_mao_cnt_hin_igb_ger_owc_por_grk_guj_bos_qcu_spa_krd_urd_yor_wly_afr_sid_slo_ind_rom_swt_glc_bam_sun_tha_chh_tml_cic_bem_aze_ita_alb_tur_xho_vie_hau_dgb_lda_ses	-0.978700243073731	-2.38445210945502	0.0191348874173987
169	sid_eng_tsn_bul_wly_amh_sod_ger_uzb_tur_lda_ind_moo_rom_pan_bsq_lit_amr_bam_cnt_guj_nor_fbf_slo_dyu_bos_hun_ven_ses_est_grk_mlt_geo_fre_afr_por_scr_gam_aeg_svk_fin_swt_jav_krd_sun_jpn_knd_kor_alb_glc_dgb_pol_bat_ita_anl_mly_mnd_cze_igb_ctl_chh_arw_rus_dut_ben_qcu_mcd_urd_spa_zul_heb_mol_owc_hin_tag_swe_swa_prs_xho_mao_tha_hau_tml_ewe_akn_azi_ukr_lat_aze_yor_vie_tig_tsw_bem_cic	-0.958962061648756	-2.33375777943053	0.0217626164275977
170	gam_guj_lda_ger_wly_hau_anl_fre_tur_uzb_bam_mao_swt_rus_eng_bsq_cze_aeg_dgb_cnt_spa_grk_dyu_alb_yor_bos_est_tsn_igb_fin_ben_amr_geo_swe_ukr_lat_mcd_amh_heb_bul_hun_akn_ind_ctl_mly_jpn_tml_kor_pan_nor_cic_prs_tag_slo_tig_jav_mnd_scr_tsw_rom_mlt_arw_ita_urd_krd_qcu_por_lit_hin_fbf_sid_svk_owc_mol_sun_afr_swa_dut_zul_bat_tha_sod_knd_moo_bem_aze_glc_pol_azi_ewe_vie_chh_ses_xho_ven	-0.578656658298045	-1.38233305756754	0.170180315200415
171	owc_cze_cic_ukr_aeg_heb_amr_swe_uzb_aze_moo_mao_akn_grk_slo_bsq_nor_mlt_swa_cnt_guj_rus_lda_bos_tsn_glc_fin_igb_dgb_est_svk_anl_geo_ger_urd_scr_mol_gam_wly_pol_hun_fbf_mly_bul_jav_jpn_knd_kor_krd_arw_xho_hin_sun_ctl_chh_bat_mnd_por_ses_spa_tig_ben_lat_eng_alb_qcu_prs_fre_ita_bam_hau_mcd_sod_afr_ind_dut_ven_pan_zul_tag_tha_sid_tml_dyu_bem_tur_rom_lit_azi_yor_vie_amh_swt_tsw_ewe	-0.198828754491684	-0.469248379208877	0.639990365925903
172	amh_ben_swa_alb_hau_sid_wly_rom_tur_aze_tsn_mly_ses_por_guj_bsq_grk_tig_cic_cnt_bul_lat_dyu_prs_bem_afr_hun_moo_xho_fin_ger_anl_geo_eng_svk_rus_krd_gam_owc_swe_est_zul_mao_ukr_tag_jpn_tml_kor_glc_ita_lda_urd_sun_pan_sod_jav_mnd_mcd_igb_bos_mlt_fre_lit_nor_arw_qcu_cze_mol_slo_tsw_amr_scr_heb_spa_ind_ctl_ven_dut_yor_bat_tha_aeg_knd_swt_bam_uzb_pol_hin_azi_fbf_vie_chh_dgb_akn_ewe	0.273224372335454	0.643358692670814	0.521574643333825
173	aeg_grk_moo_rom_tig_wly_sid_hin_aze_tur_yor_sun_ewe_mcd_swe_bsq_lat_amr_swa_cnt_krd_arw_bam_glc_ses_rus_hun_zul_akn_fin_dut_chh_geo_scr_ben_guj_afr_anl_gam_fre_est_igb_bat_prs_jav_jpn_tml_kor_ukr_svk_xho_eng_mao_ger_heb_tag_mnd_ctl_dyu_spa_mlt_urd_alb_bul_por_qcu_lit_cze_mol_tsw_amh_bos_sod_slo_mly_pol_tsn_nor_fbf_ind_tha_owc_knd_dgb_ven_uzb_ita_pan_azi_lda_vie_hau_bem_cic_swt	-0.49231327434629	-1.17130507108012	0.244468439089792
174	sod_mol_swt_guj_chh_amr_mlt_lit_uzb_tur_yor_mly_igb_glc_mcd_bsq_bos_heb_akn_mnd_rom_prs_ewe_alb_xho_rus_fin_swa_ses_est_ben_anl_geo_spa_urd_hin_krd_gam_sid_ukr_hun_ven_ind_scr_mao_jpn_knd_kor_afr_nor_dgb_bul_sun_arw_amh_tag_cnt_eng_bam_swe_tig_fre_svk_pan_grk_qcu_ita_dut_lat_bem_hau_ctl_wly_slo_jav_cze_zul_por_cic_bat_tha_owc_tml_tsw_moo_azi_pol_ger_aze_dyu_vie_aeg_fbf_tsn_lda	-0.854692254101873	-2.06644166037132	0.0415670667109693
175	amh_spa_xho_svk_aeg_tig_owc_guj_tur_azi_cic_mao_lda_prs_fre_bsq_dut_sid_igb_cnt_rus_por_ewe_glc_swa_ben_est_bem_akn_hun_krd_chh_geo_lit_bul_pol_eng_hau_mlt_bos_fin_dyu_ind_cze_tag_jpn_knd_kor_ctl_swe_zul_rom_sun_pan_wly_bat_mnd_slo_tsn_ita_anl_mcd_mol_alb_arw_qcu_afr_nor_scr_dgb_gam_urd_heb_lat_mly_ukr_bam_grk_ses_jav_tha_sod_tml_tsw_moo_uzb_hin_ger_aze_yor_vie_amr_ven_swt_fbf	0.128682644175211	0.302982430506089	0.762579939863043
176	owc_arw_akn_ukr_chh_amh_wly_alb_aze_tur_swt_sun_swa_guj_lat_bsq_fre_gam_tsn_cnt_lit_pol_yor_urd_fbf_glc_hun_cic_tsw_est_bos_hau_geo_por_svk_mcd_grk_mlt_aeg_ben_fin_bam_bat_spa_jav_jpn_knd_kor_rus_nor_igb_hin_ind_rom_sod_mao_mnd_ctl_ses_prs_tig_slo_mol_pan_afr_qcu_ita_krd_eng_dyu_heb_cze_anl_bul_mly_ger_dgb_scr_moo_tag_tha_amr_tml_zul_xho_azi_dut_swe_uzb_lda_vie_sid_bem_ewe_ven	-0.182569235101357	-0.430886733657154	0.667547780161157
177	amr_ukr_lda_prs_tig_gam_aeg_mcd_tur_azi_bem_sun_dyu_krd_svk_bsq_ger_chh_ven_mnd_lit_urd_akn_arw_fbf_ita_fin_bam_zul_hun_grk_mlt_geo_mol_rom_por_cze_owc_amh_spa_est_tsn_mly_fre_jav_jpn_knd_kor_lat_bos_swt_guj_ind_swe_hau_mao_cnt_nor_ses_eng_wly_ctl_dut_bul_afr_qcu_rus_alb_pol_swa_heb_pan_sod_scr_tag_slo_tsw_ben_xho_bat_tha_sid_tml_cic_moo_aze_hin_glc_uzb_ewe_vie_anl_yor_dgb_igb	-0.245040693916946	-0.579278920733473	0.563801529224083
178	wly_fre_swa_ukr_hau_owc_anl_glc_aze_uzb_tsw_sun_bam_rom_arw_bsq_alb_amr_moo_mnd_pan_svk_lda_bos_tsn_swe_fin_ewe_akn_est_bul_amh_geo_grk_ben_nor_urd_aeg_tig_mol_hun_xho_ind_lit_mly_jpn_knd_kor_afr_guj_fbf_slo_bat_ctl_mlt_jav_cnt_ita_bem_cze_chh_prs_pol_krd_lat_qcu_dut_rus_scr_igb_sid_eng_heb_ger_mao_spa_cic_hin_ven_tag_tha_gam_tml_swt_dyu_tur_mcd_por_azi_dgb_vie_sod_yor_zul_ses	0.0218356843109041	0.0514057148766943	0.959112483333773
179	amh_scr_swt_lat_mlt_gam_amr_rom_uzb_azi_moo_mao_fbf_slo_hin_bsq_swe_chh_yor_cnt_pol_ita_ven_bul_ses_glc_hun_bem_dgb_est_pan_sid_geo_alb_eng_por_ger_sod_heb_cze_fin_cic_bat_urd_mly_jpn_tml_kor_ukr_ben_bam_nor_jav_dut_anl_sun_mnd_svk_zul_prs_hau_bos_krd_lit_grk_qcu_mcd_arw_guj_igb_tig_afr_owc_fre_tag_ctl_tsn_mol_akn_ind_tha_wly_knd_dyu_swa_aze_spa_rus_tur_lda_vie_aeg_ewe_xho_tsw	0.0883789634488714	0.208017654895931	0.835670053090913
180	owc_lit_ses_urd_sid_sod_amh_scr_aze_uzb_moo_jav_dgb_mcd_ita_bsq_mol_amr_bem_mnd_glc_hin_ewe_cze_bam_spa_fin_ven_tsn_hun_svk_heb_geo_dut_eng_rom_pan_tig_wly_ctl_est_zul_ind_afr_mao_jpn_knd_kor_slo_fre_lda_nor_sun_lat_gam_bat_cnt_ger_akn_prs_aeg_krd_guj_ben_alb_qcu_swe_grk_arw_dyu_anl_pol_mlt_ukr_tag_rus_fbf_por_xho_mly_tha_chh_tml_igb_tsw_tur_bos_bul_azi_swa_vie_hau_swt_cic_yor	-0.217625903243139	-0.514159325625508	0.608360214924511
181	amr_glc_zul_lit_wly_amh_chh_scr_azi_uzb_ewe_mao_xho_ita_swe_bsq_fre_sid_akn_cnt_spa_ukr_bem_alb_igb_urd_est_dgb_swa_fin_svk_anl_geo_pan_prs_hin_rus_hau_sod_bos_hun_bam_bat_afr_ind_jpn_tml_kor_arw_slo_fbf_ger_tag_dut_aeg_jav_mnd_grk_lda_pol_owc_mcd_bul_rom_krd_qcu_por_cze_ctl_swt_heb_nor_tig_guj_sun_eng_dyu_ben_ven_mly_tha_gam_knd_cic_ses_aze_lat_mol_tur_tsw_vie_mlt_moo_yor_tsn	-0.269482457286542	-0.638171468314116	0.5249304022522
182	gam_svk_zul_cze_tig_anl_aeg_urd_uzb_aze_yor_mao_tsw_rom_ben_bsq_ctl_sod_ven_mnd_slo_spa_xho_swe_swa_fre_hun_dyu_ewe_fin_mol_wly_geo_bul_prs_pol_nor_chh_sid_por_est_akn_ind_eng_sun_jpn_knd_kor_alb_pan_cic_bos_bat_grk_mlt_tag_cnt_ger_lda_afr_heb_scr_arw_dut_ukr_qcu_lit_krd_guj_bam_amr_rus_hau_ita_mly_glc_ses_lat_bem_jav_tha_owc_tml_dgb_swt_tur_mcd_hin_azi_tsn_vie_amh_igb_moo_fbf	0.16922639567813	0.398087893931897	0.691477783139087
183	mlt_pan_xho_svk_chh_sod_wly_por_aze_tur_ewe_mao_fbf_arw_lit_bsq_prs_amr_lda_cnt_swe_ctl_bem_eng_cic_bul_fin_akn_dyu_hun_spa_tig_geo_lat_ukr_guj_glc_aeg_owc_afr_est_ven_tag_fre_sun_jpn_knd_kor_ita_alb_ses_pol_jav_mol_hau_ind_mnd_ger_yor_bos_anl_hin_rus_grk_mcd_qcu_slo_cze_ben_swt_gam_urd_sid_scr_mly_rom_zul_dut_swa_bat_tha_amh_tml_tsw_igb_azi_krd_nor_uzb_bam_vie_heb_tsn_moo_dgb	-0.369408656832829	-0.875911465754597	0.383334932002976
184	wly_krd_swa_prs_amh_anl_amr_mol_azi_aze_dgb_bat_xho_rus_por_bsq_ukr_heb_dyu_cnt_ctl_ger_ses_hin_akn_bos_est_swt_zul_hun_pan_hau_geo_glc_spa_fre_bul_chh_sod_nor_fin_tsn_ind_arw_jav_jpn_knd_kor_rom_pol_ven_slo_tag_ben_gam_sun_mnd_lit_ewe_grk_sid_alb_afr_mcd_dut_qcu_svk_cze_guj_tsw_aeg_swe_tig_lat_mly_urd_bem_ita_moo_mao_tha_owc_tml_bam_lda_uzb_eng_scr_tur_fbf_vie_mlt_cic_yor_igb	-1.03946136878695	-2.53821318374077	0.0128042215837735
185	amh_ctl_dgb_ger_wly_sid_mlt_ita_aze_tur_swa_jav_dyu_svk_afr_bsq_ben_tig_ses_mnd_scr_fre_fbf_krd_moo_lat_est_ewe_tsn_hun_cze_gam_geo_bul_mcd_slo_nor_hau_anl_spa_fin_akn_mly_dut_tag_jpn_knd_kor_alb_rom_bem_ukr_bat_guj_sod_mao_cnt_prs_swt_grk_amr_swe_pol_arw_eng_qcu_hin_lit_por_igb_owc_rus_chh_glc_ind_bos_tsw_pan_cic_sun_tha_aeg_tml_zul_ven_azi_urd_mol_uzb_lda_vie_heb_xho_yor_bam	-0.217717788274876	-0.514104535727659	0.608398368859047
186	tig_urd_dyu_prs_gam_aeg_mlt_arw_tur_aze_tsn_mly_tsw_ger_alb_bsq_rom_anl_lda_mnd_svk_lat_bem_bos_akn_glc_hun_dgb_swt_est_swe_heb_geo_slo_guj_nor_ctl_sod_owc_bul_fin_ven_bat_pan_jav_jpn_knd_kor_scr_krd_igb_mol_sun_rus_chh_ind_cnt_pol_swa_hin_hau_ben_ukr_eng_dut_qcu_fre_afr_lit_moo_sid_grk_amr_mcd_mao_spa_xho_cze_fbf_tag_tha_amh_tml_ewe_bam_uzb_por_ita_azi_zul_vie_wly_cic_yor_ses	-0.952027266543751	-2.3137813339205	0.0228827477851187
187	wly_slo_zul_ger_hau_tig_owc_por_azi_tur_swa_mao_moo_arw_mcd_bsq_bul_gam_ewe_cnt_hin_lat_akn_alb_lda_scr_hun_tsw_cic_fin_mol_sod_geo_lit_ben_krd_cze_chh_amr_nor_est_xho_ind_bos_tag_jpn_tml_kor_grk_pol_bam_guj_jav_glc_amh_mly_mnd_ita_yor_eng_aeg_ctl_rom_spa_rus_qcu_ukr_afr_dut_ven_heb_prs_mlt_urd_sun_swe_bem_pan_igb_bat_tha_sid_knd_ses_tsn_uzb_fre_svk_aze_dgb_vie_anl_swt_dyu_fbf	0.120724712956266	0.284321909867966	0.77679579722555
188	aeg_scr_fbf_pol_amr_mlt_anl_afr_aze_tur_ewe_tag_swa_krd_prs_bsq_guj_tig_tsn_mnd_arw_alb_ven_mol_yor_fre_hun_lda_dgb_est_lat_gam_geo_slo_por_bul_rus_wly_heb_nor_fin_dyu_ind_ben_bat_jpn_knd_kor_lit_eng_bem_grk_mao_svk_amh_jav_cnt_dut_swt_mcd_chh_cze_glc_hin_swe_qcu_ger_ctl_pan_akn_sod_rom_owc_ukr_mly_urd_cic_spa_tsw_sun_tha_hau_tml_xho_moo_azi_bos_ita_uzb_igb_vie_sid_bam_ses_zul	-0.566473084453535	-1.35018798845594	0.180232504641756
189	sid_dut_ses_mol_heb_amr_amh_grk_azi_uzb_ven_bat_bem_fre_bos_bsq_guj_chh_yor_mnd_prs_pol_fbf_ctl_lda_ita_est_ewe_cic_hun_lit_aeg_geo_scr_arw_ukr_ger_wly_anl_lat_fin_zul_ind_slo_tag_jpn_knd_kor_spa_por_igb_krd_mao_urd_sod_jav_cnt_alb_bam_swe_tig_afr_pan_ben_svk_qcu_rom_rus_hin_swt_owc_glc_gam_bul_mly_nor_swa_eng_tsw_sun_tha_mlt_tml_xho_dyu_tur_mcd_cze_aze_akn_vie_hau_tsn_moo_dgb	-0.85814318013657	-2.07468723113873	0.0407780796468308
190	sid_lit_ewe_glc_hau_tig_chh_urd_aze_azi_dgb_jav_cic_prs_bul_bsq_cze_gam_akn_cnt_rom_ukr_yor_mcd_tsw_pol_est_fbf_bem_fin_scr_amh_geo_swe_por_mol_lat_sod_amr_arw_hun_xho_bat_grk_mao_jpn_knd_kor_dut_ben_lda_alb_mly_fre_aeg_sun_mnd_rus_igb_nor_mlt_slo_guj_eng_ger_qcu_pan_ctl_bos_ses_owc_ita_heb_afr_ind_svk_bam_hin_swa_tag_tha_wly_tml_zul_dyu_tur_krd_spa_uzb_tsn_vie_anl_ven_swt_moo	0.183449643321468	0.431580840871117	0.667044946362694
191	wly_rom_fbf_ben_mlt_sod_amh_lit_aze_tur_dyu_sun_lda_rus_cze_bsq_spa_heb_ses_cnt_bos_nor_xho_ctl_bem_lat_hun_cic_swa_est_bul_gam_geo_svk_afr_ita_ukr_amr_aeg_pan_fin_ven_bat_ger_mly_jpn_knd_kor_glc_por_moo_pol_tag_mol_sid_ind_mnd_hin_yor_mcd_chh_eng_fre_dut_urd_qcu_scr_prs_grk_swt_anl_swe_owc_alb_jav_slo_dgb_krd_bam_mao_tha_hau_tml_igb_tsn_azi_guj_arw_uzb_ewe_vie_tig_tsw_zul_akn	-0.500012972457348	-1.18903715902884	0.237452177507818
192	wly_ger_fbf_glc_sid_mlt_chh_ctl_tur_azi_moo_bat_dyu_prs_ukr_bsq_rus_amh_yor_mnd_nor_spa_tsw_por_ewe_pol_fin_tsn_dgb_est_afr_anl_geo_dut_bos_hin_scr_aeg_amr_guj_hun_igb_ind_slo_mao_jpn_tml_kor_ita_lit_ven_rom_jav_urd_sod_sun_cnt_krd_lda_cze_heb_mcd_fre_arw_mol_qcu_lat_svk_alb_bem_hau_ben_gam_pan_mly_swe_bam_eng_swt_tag_tha_tig_knd_swa_zul_aze_grk_bul_uzb_xho_vie_owc_cic_akn_ses	-0.546192347201541	-1.30393011449841	0.19547568791551
193	chh_ita_dgb_krd_mlt_sod_aeg_nor_uzb_azi_ses_tag_ewe_pan_fre_bsq_mcd_heb_dyu_cnt_prs_pol_igb_rom_tsw_por_est_yor_xho_fin_scr_gam_geo_rus_afr_slo_urd_tig_sid_lit_hun_cic_sun_grk_mao_jpn_knd_kor_arw_dut_ven_ger_ind_cze_owc_jav_mnd_svk_swt_lat_amh_alb_glc_bos_hin_qcu_ukr_ctl_bul_moo_hau_mol_amr_guj_bat_spa_zul_eng_tsn_mly_tha_anl_tml_lda_akn_aze_ben_swe_tur_swa_vie_wly_bam_bem_fbf	0.0799283461456478	0.187966173731276	0.851312690120595
194	gam_rom_moo_grk_owc_sid_mlt_pol_tur_aze_cic_mao_fbf_lat_rus_bsq_cze_heb_swt_mnd_eng_dut_igb_krd_tsn_slo_fin_yor_swa_hun_urd_aeg_geo_ger_bul_ukr_spa_chh_amr_guj_est_tsw_jav_pan_ind_jpn_tml_kor_glc_hin_ewe_por_tag_afr_sod_sun_cnt_alb_bam_lit_amh_svk_prs_fre_ita_qcu_mol_ctl_swe_xho_wly_bos_anl_scr_mly_arw_bem_ben_akn_bat_tha_tig_knd_zul_dgb_azi_mcd_nor_uzb_dyu_vie_hau_ses_ven_lda	-0.260610646662459	-0.616125075898469	0.539317106027662
195	anl_rom_zul_bul_wly_tig_owc_lit_azi_aze_ses_bat_swa_ctl_guj_bsq_krd_aeg_bem_mnd_lat_nor_ewe_grk_moo_alb_est_dyu_xho_fin_urd_sod_geo_fre_arw_svk_por_mlt_gam_pan_hun_yor_ind_mol_mao_jpn_knd_kor_hin_ukr_tsn_slo_jav_ita_heb_mly_cnt_swe_akn_afr_chh_cze_bos_ger_prs_qcu_scr_rus_spa_swt_amr_dut_amh_glc_tag_mcd_lda_eng_fbf_sun_tha_hau_tml_bam_igb_uzb_ben_pol_tur_tsw_vie_sid_ven_dgb_cic	-0.259195100130387	-0.612203638355734	0.541896971108776
196	hau_bul_dgb_por_tig_sod_owc_spa_tur_azi_tsn_jav_fbf_slo_alb_bsq_rus_wly_dyu_cnt_guj_bos_ven_ukr_xho_eng_hun_cic_zul_est_fre_chh_geo_prs_scr_ctl_pol_aeg_gam_krd_fin_swa_tag_lat_mly_jpn_tml_kor_mcd_hin_ewe_lit_sun_glc_amh_bat_mnd_rom_lda_ita_heb_cze_ger_dut_afr_qcu_mol_swe_ben_bam_amr_pan_sid_svk_mao_grk_akn_nor_moo_ind_tha_mlt_knd_igb_yor_uzb_arw_urd_aze_bem_vie_anl_swt_tsw_ses	-0.0859072681160601	-0.202819215309702	0.839719407833492
197	amr_ukr_yor_arw_owc_tig_anl_rus_aze_azi_ven_sun_akn_fre_prs_bsq_cze_sod_swa_cnt_por_spa_dgb_afr_xho_mcd_hun_swt_tsw_fin_ita_heb_geo_pan_eng_ctl_dut_sid_wly_bos_est_dyu_ind_glc_mly_jpn_tml_kor_mol_nor_cic_scr_bat_svk_mlt_tag_mnd_lit_ses_slo_amh_krd_swe_hin_rom_qcu_ben_pol_bul_moo_hau_lat_aeg_alb_jav_guj_lda_ger_zul_mao_tha_chh_knd_ewe_tsn_tur_grk_urd_uzb_fbf_vie_gam_bem_bam_igb	-0.0535173531333685	-0.126125443260779	0.899904898526179
198	heb_ita_yor_ukr_tig_chh_sid_glc_azi_uzb_tsn_mao_tsw_mcd_ben_bsq_rom_hau_lda_cnt_slo_spa_cic_fre_dyu_swe_fin_xho_akn_hun_por_owc_geo_rus_cze_arw_hin_gam_anl_bul_est_ewe_bat_pan_jav_jpn_tml_kor_lit_mol_swt_pol_ind_nor_wly_tag_mnd_grk_ses_bos_amh_ger_ctl_svk_prs_qcu_lat_eng_urd_bem_amr_dut_aeg_scr_sun_afr_ven_krd_bam_mly_tha_mlt_knd_igb_zul_aze_alb_guj_tur_swa_vie_sod_dgb_moo_fbf	-0.335815453165786	-0.794616477325462	0.428859774848655
199	heb_pan_tsn_ger_sod_wly_sid_hin_azi_uzb_dyu_ind_xho_mcd_ctl_bsq_nor_mlt_lda_mnd_rus_grk_igb_dut_ewe_guj_est_ses_fbf_hun_rom_tig_geo_fre_urd_slo_eng_owc_hau_glc_fin_akn_bat_lat_jav_jpn_knd_kor_swe_ita_yor_prs_mao_lit_amr_mly_cnt_spa_dgb_mol_anl_afr_por_bul_svk_qcu_krd_ben_pol_zul_gam_ukr_chh_alb_tag_scr_bam_cze_tsw_sun_tha_aeg_tml_bem_swa_aze_arw_bos_tur_ven_vie_amh_cic_moo_swt	-0.247613698076656	-0.584884105280993	0.560042007459667
200	sid_mcd_ses_swe_anl_amh_gam_dut_azi_uzb_tsw_mao_swt_pan_scr_bsq_cze_owc_bem_cnt_rus_ger_dgb_guj_igb_ukr_fin_xho_akn_hun_hin_tig_geo_krd_ctl_mol_fre_wly_hau_alb_est_ven_ind_spa_mly_jpn_knd_kor_svk_slo_bam_bos_sun_glc_heb_bat_mnd_arw_tsn_por_chh_prs_pol_nor_afr_qcu_lat_lit_ita_dyu_sod_bul_aeg_urd_jav_eng_lda_grk_yor_tag_tha_amr_tml_zul_swa_aze_ben_rom_tur_ewe_vie_mlt_moo_cic_fbf	0.365711533097847	0.861392923268155	0.391237191589873
201	amh_lat_swt_cze_wly_hau_sid_scr_aze_uzb_lda_mly_akn_mol_grk_bsq_lit_mlt_ewe_mnd_bos_dut_dgb_pol_bem_krd_fin_ses_bam_est_fre_heb_geo_svk_ben_glc_urd_aeg_chh_alb_hun_moo_mao_mcd_bat_jpn_tml_kor_ukr_nor_yor_rus_sun_arw_anl_jav_cnt_afr_tsw_spa_amr_swe_rom_guj_bul_qcu_pan_slo_ita_dyu_gam_ctl_tig_hin_ind_por_fbf_ger_cic_tag_tha_owc_knd_zul_swa_tur_prs_eng_azi_tsn_vie_sod_ven_xho_igb	-0.591918063654115	-1.41313545303895	0.16095413973532
202	heb_afr_tsw_lit_mlt_sod_anl_slo_tur_azi_yor_mly_lda_rom_ger_bsq_spa_hau_dgb_mnd_grk_eng_moo_dut_bem_guj_fin_swa_ewe_est_krd_aeg_geo_prs_ctl_mcd_mol_amh_amr_ita_hun_xho_sun_por_ind_jpn_knd_kor_glc_hin_fbf_bul_tag_fre_tig_jav_cnt_pan_ses_bos_sid_nor_swe_svk_scr_qcu_rus_ukr_urd_dyu_chh_ben_owc_cze_mao_alb_akn_arw_igb_bat_tha_gam_tml_cic_tsn_aze_pol_lat_uzb_ven_vie_wly_bam_swt_zul	-0.325220862811064	-0.769545205704462	0.443519907734718
203	amh_urd_fbf_ctl_owc_aeg_tig_glc_aze_uzb_bam_jav_xho_scr_lat_bsq_alb_sid_bem_mnd_hin_ukr_akn_swe_zul_pan_est_tsn_tsw_hun_bos_sod_geo_grk_afr_pol_rom_anl_wly_ger_fin_ewe_sun_dut_mly_jpn_knd_kor_mol_svk_yor_prs_bat_mcd_heb_tag_cnt_fre_ven_slo_mlt_arw_ben_rus_bul_qcu_nor_eng_spa_lda_gam_cze_hau_por_mao_lit_igb_krd_ses_ind_tha_amr_tml_swa_dgb_tur_ita_guj_azi_swt_vie_chh_cic_moo_dyu	-0.375000913515431	-0.888102278868491	0.376776925862758
204	amh_nor_swt_grk_mlt_tig_aeg_swe_tur_uzb_bem_mao_akn_por_rus_bsq_glc_anl_dgb_cnt_bos_ukr_tsw_cze_igb_lat_fin_dyu_moo_hun_spa_sod_geo_hin_urd_dut_mcd_heb_chh_lit_est_tsn_sun_bul_mly_jpn_knd_kor_ben_fre_ses_svk_jav_rom_sid_ind_mnd_ger_ewe_krd_amr_alb_pan_scr_ctl_qcu_guj_arw_slo_xho_owc_ita_wly_eng_tag_afr_zul_pol_ven_bat_tha_hau_tml_swa_bam_azi_mol_prs_aze_cic_vie_gam_lda_yor_fbf	-0.288716353860058	-0.682665231616848	0.496515381344186
205	gam_lat_cic_ben_amh_owc_anl_pol_uzb_tur_moo_sun_akn_ctl_guj_bsq_krd_wly_bam_mnd_ukr_bul_ewe_rom_fbf_swe_hun_tsn_swa_fin_arw_sod_geo_por_bos_nor_lit_heb_tig_rus_est_lda_tag_mol_jav_jpn_knd_kor_ger_prs_tsw_afr_mly_eng_mlt_mao_cnt_svk_igb_fre_hau_urd_slo_grk_alb_qcu_scr_cze_spa_yor_chh_glc_sid_pan_ind_mcd_bem_hin_zul_bat_tha_aeg_tml_ven_dgb_azi_ita_dut_aze_swt_vie_amr_xho_ses_dyu	-0.618721073239045	-1.48060355590693	0.142092217778564
206	mlt_prs_dyu_lit_aeg_hau_sid_rus_azi_uzb_dgb_jav_bem_arw_pan_bsq_ctl_tig_zul_cnt_mcd_hin_swa_slo_bam_ukr_fin_tsw_ses_est_lat_sod_geo_ita_ben_spa_bul_owc_gam_alb_hun_ven_tag_cze_bat_jpn_knd_kor_guj_ger_xho_afr_mao_urd_wly_ind_mnd_fre_ewe_krd_chh_grk_dut_bos_glc_qcu_mol_nor_pol_akn_amh_rom_anl_scr_sun_svk_tsn_por_swt_mly_tha_heb_tml_cic_igb_tur_swe_eng_aze_fbf_vie_amr_lda_moo_yor	-0.603827737734922	-1.44170647791633	0.1527441852981
207	wly_scr_ses_cze_hau_gam_amr_krd_tur_azi_igb_tag_lda_ben_arw_bsq_ita_tig_bam_cnt_lit_dut_cic_afr_tsw_eng_est_xho_tsn_hun_rus_anl_geo_bul_guj_hin_rom_mlt_sod_urd_fin_yor_mly_por_ind_jpn_knd_kor_glc_nor_ven_spa_sun_grk_heb_mao_mnd_ukr_zul_ctl_owc_mcd_prs_svk_swe_qcu_pan_mol_alb_swa_amh_slo_aeg_ger_bat_lat_bem_fre_dyu_jav_tha_chh_tml_ewe_moo_uzb_bos_pol_aze_dgb_vie_sid_akn_swt_fbf	0.202748490319629	0.476740691512935	0.634665075620232
208	sod_spa_dyu_bul_sid_tig_aeg_grk_uzb_tur_yor_tag_ewe_dut_slo_bsq_fre_amr_xho_mnd_swe_svk_dgb_scr_tsw_cze_est_bam_tsn_fin_alb_heb_geo_prs_arw_nor_mcd_owc_anl_rus_hun_fbf_mao_pol_sun_jpn_knd_kor_lat_ukr_swt_lit_ind_por_hau_mly_cnt_afr_akn_guj_gam_ita_pan_ctl_mol_qcu_ben_eng_rom_zul_chh_urd_amh_ger_bat_glc_ven_hin_bem_jav_tha_mlt_tml_moo_lda_azi_krd_bos_aze_cic_vie_wly_igb_swa_ses	-0.710235799318391	-1.7051960488769	0.091496118831044
209	sid_nor_tsn_bul_heb_owc_anl_mol_azi_tur_swa_sun_ses_lit_scr_bsq_ita_sod_ewe_mnd_cze_hin_akn_eng_moo_afr_hun_tsw_swt_fin_glc_chh_geo_rom_dut_krd_ben_gam_hau_fre_est_zul_jav_arw_mao_jpn_knd_kor_spa_swe_ven_por_bat_urd_wly_mly_cnt_alb_bem_pol_amr_ukr_pan_lat_guj_qcu_mcd_svk_rus_bam_amh_ctl_tig_slo_tag_bos_igb_ger_dgb_ind_tha_aeg_tml_xho_yor_aze_prs_grk_uzb_dyu_vie_mlt_fbf_cic_lda	-0.479053537425505	-1.1383196991272	0.257910944136898
210	wly_fre_zul_grk_tig_gam_aeg_urd_tur_uzb_moo_mly_bam_afr_bos_bsq_hin_chh_dgb_cnt_rom_mcd_tsw_por_bem_ctl_hun_tsn_akn_est_arw_hau_geo_mol_guj_lit_ben_sod_owc_rus_fin_ewe_tag_swe_bat_jpn_tml_kor_prs_eng_dyu_ger_ind_spa_mlt_sun_mnd_bul_xho_slo_heb_svk_ita_cze_krd_qcu_scr_pan_alb_swt_sid_pol_anl_dut_mao_glc_ven_lat_cic_jav_tha_amh_knd_fbf_ses_azi_ukr_nor_aze_yor_vie_amr_lda_swa_igb	-0.0423160979132639	-0.0996728185157743	0.920818623564145
211	tig_nor_dyu_afr_chh_amh_wly_ger_tur_azi_tsw_bat_ewe_scr_por_bsq_alb_sod_lda_mnd_swe_ukr_swa_guj_yor_urd_hun_moo_zul_fin_slo_gam_geo_ben_spa_ctl_ita_amr_hau_bul_est_bem_sun_eng_tag_jpn_tml_kor_svk_grk_dgb_pan_mly_krd_heb_jav_cnt_hin_ses_prs_anl_dut_lat_pol_rom_qcu_mol_cze_mcd_bam_aeg_rus_mlt_bos_ind_fre_cic_arw_akn_mao_tha_sid_knd_xho_swt_aze_glc_lit_uzb_ven_vie_owc_igb_fbf_tsn	0.533254143793408	1.26091734910586	0.21049271656752
212	amr_svk_swt_grk_mlt_owc_aeg_eng_azi_aze_tsn_tag_tsw_mcd_cze_bsq_prs_heb_bem_cnt_ben_rus_zul_guj_moo_ger_hun_ven_ewe_est_dut_chh_geo_rom_ukr_pol_slo_hau_anl_scr_fin_xho_mly_lat_sun_jpn_tml_kor_bul_afr_igb_lit_mao_ctl_sid_bat_mnd_spa_akn_krd_amh_fre_arw_por_bos_qcu_mol_nor_alb_lda_wly_urd_gam_ita_ind_pan_swa_swe_yor_jav_tha_tig_knd_bam_dyu_tur_hin_glc_uzb_dgb_vie_sod_cic_ses_fbf	-0.738654646260982	-1.77355353895465	0.0794104212490373
213	sid_guj_fbf_urd_aeg_anl_owc_krd_uzb_tur_xho_mly_igb_bos_arw_bsq_mol_wly_swa_mnd_grk_svk_ewe_nor_yor_mcd_est_cic_tsn_fin_rus_amr_geo_pan_cze_ben_fre_sod_heb_eng_hun_swt_ind_lit_bat_jpn_knd_kor_dut_prs_akn_rom_tag_spa_tig_jav_cnt_por_ses_scr_amh_ger_lat_ukr_ctl_qcu_hin_slo_bul_tsw_chh_glc_mlt_swe_sun_afr_moo_ita_zul_mao_tha_gam_tml_dyu_lda_azi_pol_alb_aze_dgb_vie_hau_bem_bam_ven	-0.254826696016866	-0.602551927256237	0.548273251118064
214	mlt_svk_tsn_arw_gam_tig_amr_eng_uzb_azi_xho_ind_ven_fre_pan_bsq_guj_aeg_dyu_mnd_grk_nor_fbf_rom_swa_por_est_akn_zul_hun_pol_anl_geo_mol_bos_slo_ukr_sid_heb_ctl_fin_moo_mly_prs_jav_jpn_tml_kor_urd_hin_ses_dut_mao_alb_hau_tag_cnt_spa_lda_rus_owc_cze_krd_ger_mcd_qcu_lit_ita_ben_igb_wly_scr_amh_bul_sun_lat_tsw_glc_bem_bat_tha_chh_knd_cic_swt_aze_afr_swe_tur_ewe_vie_sod_dgb_yor_bam	-0.643334016629274	-1.53757937171149	0.127546980817107
215	sid_dut_swt_urd_anl_heb_sod_arw_azi_aze_ses_jav_igb_pan_lat_bsq_scr_amr_bem_mnd_alb_rus_akn_krd_fbf_ukr_hun_xho_ewe_fin_guj_amh_geo_mol_ger_afr_svk_wly_gam_prs_est_zul_mao_cze_ind_jpn_knd_kor_fre_lit_dgb_swe_tag_grk_hau_mly_cnt_mcd_ven_glc_owc_pol_ita_por_ctl_qcu_hin_bos_bul_moo_aeg_ben_mlt_rom_sun_eng_bam_nor_cic_bat_tha_chh_tml_yor_lda_uzb_spa_slo_tur_tsn_vie_tig_tsw_swa_dyu	0.394966185997333	0.931333928832987	0.354092275814794
216	sid_dut_igb_bos_heb_aeg_anl_grk_aze_azi_moo_tag_lda_mcd_eng_bsq_alb_amh_ses_mnd_rus_mol_akn_swe_ewe_por_est_bam_tsn_fin_slo_sod_geo_krd_hin_ukr_glc_amr_gam_ctl_hun_dgb_mly_pan_ind_jpn_knd_kor_ger_guj_tsw_cze_jav_lit_chh_sun_cnt_fre_zul_afr_hau_ita_lat_arw_bul_qcu_scr_rom_pol_xho_wly_svk_tig_prs_bat_spa_cic_urd_fbf_mao_tha_owc_tml_ven_dyu_uzb_nor_ben_tur_swa_vie_mlt_bem_swt_yor	-0.342868279839582	-0.811943551757088	0.418897413765577
217	tig_mcd_swt_ger_anl_wly_gam_por_tur_aze_fbf_bat_yor_eng_krd_bsq_cze_sod_tsn_cnt_svk_spa_cic_bul_tsw_pol_hun_igb_akn_fin_grk_amh_geo_rus_dut_rom_ctl_mlt_sid_bos_est_moo_tag_ukr_mly_jpn_tml_kor_nor_mol_ses_arw_mao_ben_hau_jav_mnd_guj_dyu_pan_aeg_prs_fre_lit_glc_qcu_scr_swe_urd_xho_chh_lat_heb_afr_sun_ita_ewe_hin_ven_ind_tha_amr_knd_bam_lda_azi_slo_alb_uzb_swa_vie_owc_bem_zul_dgb	1.26292727082986	3.08835061231044	0.00265353654157072
218	anl_grk_bam_afr_tig_wly_heb_arw_aze_tur_swa_sun_ewe_bul_hin_bsq_mcd_owc_zul_mnd_lat_urd_tsn_lit_akn_krd_fin_dyu_cic_hun_ukr_amh_geo_prs_ben_por_rom_hau_amr_glc_est_dgb_tag_pol_mly_jpn_tml_kor_eng_pan_fbf_dut_bat_ctl_chh_mao_cnt_mol_ses_guj_sod_alb_svk_spa_slo_qcu_bos_scr_nor_bem_mlt_swe_gam_rus_jav_ita_igb_cze_xho_ind_tha_sid_knd_ven_yor_azi_ger_fre_uzb_moo_vie_aeg_swt_tsw_lda	-0.575389794794646	-1.37268746470837	0.17315074973519
219	amr_grk_yor_alb_amh_aeg_wly_bul_uzb_azi_ses_tag_swt_mol_pol_bsq_ger_chh_zul_mnd_hin_spa_cic_svk_xho_eng_hun_tsn_dyu_est_ita_heb_geo_bos_fre_lat_rom_anl_gam_krd_fin_fbf_sun_rus_mao_jpn_knd_kor_urd_slo_ewe_glc_ind_afr_mlt_mly_cnt_pan_akn_ctl_tig_nor_scr_lit_cze_qcu_swe_ukr_ben_bam_sod_prs_owc_arw_bat_dut_moo_mcd_igb_jav_tha_sid_tml_tsw_lda_tur_guj_por_aze_ven_vie_hau_swa_bem_dgb	-0.487978336348773	-1.16203088161797	0.248196422235502
220	heb_ger_igb_urd_owc_gam_aeg_krd_aze_uzb_dgb_sun_moo_mol_pan_bsq_pol_anl_cic_cnt_ita_rus_tsw_bul_fbf_nor_hun_swa_yor_est_ben_wly_geo_spa_scr_grk_hin_tig_mlt_ctl_fin_zul_ind_swe_bat_jpn_knd_kor_fre_slo_dyu_afr_tag_guj_chh_jav_mnd_bos_bam_por_hau_arw_glc_rom_svk_qcu_dut_eng_ukr_ven_sod_lat_amr_alb_mly_prs_bem_cze_ses_mao_tha_amh_tml_swt_tsn_tur_mcd_lit_azi_akn_vie_sid_lda_xho_ewe	-0.373657041294602	-0.885225557730107	0.378318075039708
221	owc_ger_ses_dut_gam_sid_chh_glc_tur_aze_zul_jav_igb_fre_swe_bsq_eng_wly_ewe_cnt_hin_krd_lda_rom_tsn_ita_est_ven_moo_fin_ukr_aeg_geo_cze_mcd_nor_arw_amh_tig_prs_hun_fbf_ind_por_mao_jpn_knd_kor_ben_pan_yor_svk_tag_lat_amr_sun_mnd_afr_cic_guj_hau_bul_rus_spa_bos_qcu_urd_scr_grk_bem_anl_mol_mlt_lit_bat_pol_akn_ctl_swa_mly_tha_sod_tml_swt_bam_uzb_slo_alb_azi_tsw_vie_heb_xho_dyu_dgb	0.0262744550196761	0.0619896806889145	0.950704081262141
222	owc_spa_ven_ctl_sod_amh_gam_bul_tur_uzb_bam_ind_bem_slo_scr_bsq_grk_heb_tsn_mnd_pan_mol_xho_ger_zul_por_est_akn_ses_hun_cze_amr_geo_hin_lit_ben_mcd_aeg_tig_dut_fin_swt_tag_svk_mly_jpn_knd_kor_arw_pol_tsw_ukr_jav_guj_anl_mao_cnt_krd_yor_rom_wly_eng_glc_nor_swe_qcu_ita_alb_rus_lda_hau_urd_mlt_fre_sun_lat_fbf_prs_dyu_bat_tha_chh_tml_moo_swa_aze_afr_bos_azi_igb_vie_sid_ewe_cic_dgb	-0.209177429283576	-0.494295841252291	0.622262831405912
223	mlt_ger_moo_krd_amr_tig_owc_glc_uzb_tur_dyu_mly_akn_bul_mcd_bsq_bos_amh_cic_cnt_svk_guj_xho_rom_igb_lat_fin_swt_dgb_hun_pol_hau_geo_grk_afr_swe_por_heb_aeg_ben_est_ses_jav_ukr_bat_jpn_tml_kor_rus_mol_tsw_dut_ind_pan_wly_tag_mnd_alb_fbf_urd_sid_cze_fre_nor_lit_qcu_prs_spa_arw_tsn_sod_ctl_anl_ita_sun_eng_bem_scr_ven_mao_tha_chh_knd_bam_swa_azi_hin_slo_aze_lda_vie_gam_yor_zul_ewe	0.139383797613242	0.327826657776395	0.74377960532354
224	mlt_nor_cic_pol_sid_wly_chh_mcd_azi_tur_fbf_tag_ven_prs_lat_bsq_dut_amr_yor_mnd_rom_svk_swa_afr_dyu_guj_hun_tsw_lda_est_bul_heb_geo_slo_urd_swe_krd_aeg_owc_fre_fin_swt_mly_bos_mao_jpn_knd_kor_scr_pan_ses_spa_jav_ukr_sod_sun_cnt_glc_xho_por_tig_lit_rus_arw_alb_qcu_hin_grk_eng_dgb_hau_ben_gam_cze_ind_ita_moo_ger_tsn_bat_tha_amh_tml_zul_ewe_uzb_ctl_mol_aze_bam_vie_anl_igb_akn_bem	-1.15947002776669	-2.87210620822265	0.00505021431534453
225	tig_svk_xho_alb_wly_aeg_heb_mol_tur_uzb_cic_tag_lda_mcd_swe_bsq_pan_mlt_ses_cnt_por_ctl_dyu_dut_igb_ukr_hun_ewe_swa_est_scr_gam_geo_grk_ger_slo_pol_amr_amh_ita_fin_bam_sun_ben_ind_jpn_knd_kor_cze_bos_yor_eng_mao_fre_owc_bat_mnd_urd_ven_bul_chh_krd_rom_prs_guj_qcu_lat_afr_arw_tsw_sod_lit_sid_rus_mly_spa_tsn_nor_moo_jav_tha_hau_tml_zul_akn_azi_hin_glc_aze_dgb_vie_anl_swt_bem_fbf	-0.78770736874068	-1.89431806484809	0.061290242389423
226	amh_spa_tsw_bos_gam_sod_mlt_fre_aze_azi_igb_ind_fbf_ita_krd_bsq_nor_tig_ven_cnt_swe_dut_swa_rus_ses_scr_est_tsn_dyu_fin_guj_hau_geo_ben_pan_urd_por_heb_sid_lat_hun_cic_sun_ctl_jav_jpn_tml_kor_svk_mcd_akn_arw_mao_rom_wly_mly_mnd_prs_yor_slo_chh_glc_bul_ukr_afr_qcu_mol_eng_pol_ewe_anl_cze_owc_ger_tag_lit_lda_grk_dgb_bat_tha_amr_knd_zul_moo_tur_alb_hin_uzb_xho_vie_aeg_swt_bam_bem	-0.425609926885792	-1.01088061110981	0.31469643162963
227	tig_alb_dgb_prs_anl_chh_owc_ben_azi_uzb_bam_ind_ven_lit_scr_bsq_glc_amh_moo_mnd_swe_afr_xho_cze_igb_nor_est_fbf_ses_fin_ukr_sid_geo_dut_urd_hin_mcd_amr_sod_krd_hun_lda_mao_bul_bat_jpn_knd_kor_pan_pol_yor_fre_jav_slo_wly_mly_cnt_rus_dyu_svk_aeg_ita_lat_arw_guj_qcu_grk_eng_bos_cic_mlt_ctl_heb_rom_tag_ger_bem_mol_swa_sun_tha_hau_tml_tsw_akn_tur_por_spa_aze_zul_vie_gam_tsn_swt_ewe	1.24182595881006	3.02167407293139	0.00324681543379829
228	hau_pol_yor_por_amh_amr_owc_scr_tur_azi_bam_ind_bem_ita_krd_bsq_alb_mlt_ses_cnt_rom_afr_zul_hin_akn_mcd_hun_tsw_ven_fin_bul_sod_geo_swe_bos_prs_svk_aeg_tig_slo_est_xho_tag_cze_bat_jpn_tml_kor_grk_ben_dyu_spa_sun_dut_chh_mly_mnd_mol_ewe_pan_anl_ger_fre_eng_glc_qcu_arw_rus_lit_dgb_heb_nor_sid_guj_mao_urd_lda_ctl_swa_jav_tha_gam_knd_moo_tsn_aze_ukr_lat_uzb_cic_vie_wly_igb_fbf_swt	-0.494670697095771	-1.1767290123365	0.242306756769304
229	gam_krd_lda_ger_sid_chh_wly_cze_uzb_azi_ses_mly_igb_eng_bos_bsq_dut_anl_bem_mnd_bul_lat_ven_ctl_bam_pan_fin_swt_xho_est_ben_heb_geo_lit_fre_por_ita_aeg_mlt_alb_hun_zul_ind_afr_sun_jpn_tml_kor_mcd_pol_akn_guj_jav_rus_amh_tag_cnt_spa_ewe_glc_owc_ukr_urd_rom_arw_qcu_scr_swe_prs_fbf_hau_grk_sod_svk_mao_slo_cic_nor_tsn_bat_tha_tig_knd_tsw_moo_tur_hin_mol_aze_yor_vie_amr_swa_dyu_dgb	-0.970884175484269	-2.36218412191536	0.0202523161417364
230	gam_slo_bam_lat_tig_amr_wly_mcd_uzb_tur_ewe_sun_bem_pol_rom_bsq_scr_hau_ven_cnt_ukr_swe_dyu_hin_dgb_svk_hun_tsw_tsn_fin_mol_heb_geo_cze_glc_arw_ctl_amh_owc_pan_est_cic_ind_spa_mao_jpn_tml_kor_eng_rus_xho_bul_mly_bos_anl_tag_mnd_por_ses_ben_aeg_alb_ita_guj_dut_qcu_krd_ger_grk_moo_chh_afr_mlt_lit_bat_urd_akn_fre_swt_jav_tha_sid_knd_yor_lda_aze_nor_prs_azi_zul_vie_sod_fbf_igb_swa	0.0101920985740164	0.023999344909091	0.98090455091976
231	mlt_afr_akn_nor_anl_heb_sid_arw_aze_azi_xho_ind_swt_prs_ger_bsq_rom_tig_yor_cnt_ita_mol_fbf_fre_ven_grk_hun_swa_zul_fin_rus_aeg_geo_swe_spa_pan_guj_chh_wly_alb_est_ses_mly_svk_tag_jpn_tml_kor_cze_eng_moo_lit_jav_hin_amr_mao_mnd_mcd_lda_glc_amh_slo_bos_lat_dut_qcu_urd_pol_ben_tsn_gam_por_owc_bul_bat_ukr_igb_krd_dyu_sun_tha_hau_knd_tsw_bam_uzb_scr_ctl_tur_dgb_vie_sod_cic_bem_ewe	-0.22590457063587	-0.533500918606355	0.594959647770394
232	aeg_rus_moo_pol_gam_sid_hau_glc_uzb_tur_yor_ind_akn_ben_swe_bsq_svk_amr_bam_cnt_lat_ukr_ven_ita_tsn_dut_fin_dgb_tsw_est_scr_chh_geo_hin_pan_ctl_mol_heb_tig_eng_hun_swt_bat_rom_tag_jpn_knd_kor_por_lit_cic_afr_mly_urd_wly_sun_mnd_prs_igb_cze_anl_slo_guj_fre_alb_qcu_grk_nor_spa_swa_amh_bos_owc_bul_jav_krd_dyu_mcd_lda_mao_tha_sod_tml_xho_bem_aze_ger_arw_azi_fbf_vie_mlt_zul_ses_ewe	-0.602823778709971	-1.43816128531804	0.153744957049642
233	aeg_mcd_ewe_fre_heb_mlt_wly_arw_aze_tur_ven_mly_tsn_dut_alb_bsq_slo_chh_ses_mnd_pol_spa_dgb_ger_bem_guj_est_lda_zul_hun_eng_anl_geo_rus_rom_mol_por_amr_sod_krd_fin_swt_bat_grk_mao_jpn_knd_kor_ben_lit_cic_ukr_jav_hin_tig_tag_cnt_prs_bam_bos_hau_swe_pan_urd_cze_qcu_ctl_glc_lat_swa_owc_svk_sid_ita_sun_nor_tsw_bul_xho_ind_tha_amh_tml_dyu_yor_azi_afr_scr_uzb_moo_vie_gam_igb_akn_fbf	-0.410975973811632	-0.975534896646369	0.331825709439171
234	tig_alb_bam_lat_heb_amr_sid_krd_azi_aze_zul_mly_ven_eng_fre_bsq_pol_mlt_moo_mnd_arw_grk_akn_slo_swa_rus_est_fbf_tsw_fin_rom_owc_geo_scr_ger_svk_lit_gam_anl_glc_hun_ewe_sun_dut_mao_jpn_knd_kor_cze_ukr_cic_guj_jav_ben_aeg_tag_cnt_mcd_tsn_prs_chh_pan_nor_ita_bul_qcu_mol_afr_ctl_swt_wly_hin_amh_spa_bat_por_bem_swe_lda_ind_tha_sod_tml_yor_ses_uzb_urd_bos_tur_igb_vie_hau_dyu_dgb_xho	-0.089060270898692	-0.209702968036834	0.834358212577224
235	amh_arw_bam_grk_chh_mlt_tig_guj_aze_uzb_ewe_ind_xho_ukr_mol_bsq_ben_anl_tsw_mnd_urd_afr_ven_swe_dgb_rom_est_tsn_swa_hun_spa_owc_geo_cze_ger_hin_svk_gam_heb_krd_fin_cic_mly_prs_tag_jpn_knd_kor_dut_por_ses_nor_jav_ctl_amr_bat_cnt_alb_lda_pan_aeg_fre_lat_ita_scr_qcu_slo_bos_eng_moo_sod_glc_sid_pol_sun_mcd_igb_rus_swt_mao_tha_hau_tml_bem_akn_tur_bul_lit_azi_fbf_vie_wly_zul_yor_dyu	-0.105477781309262	-0.24890138893946	0.803985915722756
236	heb_cze_dyu_dut_hau_sod_amr_glc_azi_aze_tsw_mao_xho_alb_mcd_bsq_spa_amh_zul_mnd_svk_por_yor_guj_ven_eng_fin_swa_swt_est_scr_aeg_geo_nor_ctl_krd_ukr_anl_owc_ger_hun_akn_jav_ita_sun_jpn_tml_kor_swe_slo_ses_lit_ind_bos_gam_tag_cnt_hin_ewe_rus_wly_urd_pol_lat_fre_qcu_pan_afr_bul_tsn_tig_ben_sid_prs_bat_arw_bem_mol_lda_mly_tha_mlt_knd_moo_igb_tur_grk_rom_uzb_dgb_vie_chh_fbf_cic_bam	-0.777144992191644	-1.87014194253744	0.0646095778329754
237	tig_bos_bem_swe_aeg_anl_mlt_hin_uzb_aze_dyu_mao_xho_glc_urd_bsq_prs_gam_tsn_mnd_bul_ben_fbf_grk_ven_ita_hun_ses_lda_est_pan_amh_geo_ukr_afr_arw_ctl_chh_heb_scr_fin_akn_mly_spa_tag_jpn_tml_kor_cze_alb_dgb_slo_sun_guj_hau_ind_cnt_rus_ewe_fre_wly_dut_krd_eng_svk_qcu_mcd_ger_lat_tsw_amr_mol_sid_pol_bat_por_zul_lit_bam_jav_tha_owc_knd_yor_igb_tur_nor_rom_azi_cic_vie_sod_swt_moo_swa	0.260739786625867	0.613450541880817	0.54107597069336
238	gam_ger_akn_swe_sod_chh_aeg_guj_aze_uzb_bam_tag_ven_nor_glc_bsq_spa_amr_yor_cnt_ben_lat_fbf_lit_bem_grk_fin_igb_swt_est_pol_mlt_geo_afr_ita_alb_prs_tig_owc_slo_hun_ewe_mly_mcd_sun_jpn_tml_kor_rus_bul_dgb_pan_mao_rom_anl_bat_mnd_ctl_lda_ukr_amh_arw_hin_bos_krd_qcu_svk_dut_urd_swa_heb_mol_hau_scr_jav_fre_zul_eng_moo_ind_tha_wly_knd_tsw_tsn_azi_por_cze_tur_dyu_vie_sid_ses_cic_xho	0.177274813607598	0.417087647243626	0.677575517993627
239	amr_prs_swt_swe_owc_mlt_hau_afr_uzb_azi_cic_ind_xho_nor_ita_bsq_ben_chh_dgb_mnd_mcd_ukr_tsw_alb_igb_bul_est_dyu_yor_hun_urd_wly_geo_lit_fre_glc_bos_aeg_sod_slo_fin_ewe_sun_mol_bat_jpn_tml_kor_rus_hin_fbf_pol_mao_ctl_tig_jav_cnt_cze_ven_eng_gam_krd_dut_rom_arw_qcu_grk_pan_svk_lda_heb_spa_amh_guj_tag_lat_bam_por_tsn_mly_tha_anl_knd_zul_moo_aze_scr_ger_tur_swa_vie_sid_akn_bem_ses	-1.21422194915836	-3.00229522389659	0.00344100445532889
240	heb_spa_fbf_ita_aeg_sod_chh_bos_uzb_tur_dgb_mao_cic_swe_cze_bsq_ben_owc_dyu_cnt_arw_scr_zul_lat_akn_prs_hun_ses_ven_fin_por_mlt_geo_dut_mcd_mol_pan_amr_hau_svk_est_ewe_tag_slo_jav_jpn_knd_kor_guj_rus_yor_ger_ind_ukr_wly_bat_mnd_ctl_tsn_bul_amh_nor_glc_pol_rom_qcu_eng_urd_lit_lda_gam_afr_sid_fre_sun_grk_igb_hin_xho_mly_tha_tig_tml_moo_bam_azi_alb_krd_aze_tsw_vie_anl_swt_bem_swa	-0.60445311010452	-1.4434081553294	0.15226561165102
241	sod_nor_moo_rus_amh_tig_mlt_dut_tur_azi_lda_bat_ven_grk_pol_bsq_rom_amr_akn_mnd_bos_urd_ses_lat_tsn_eng_fin_dyu_bem_est_fre_chh_geo_slo_pan_bul_krd_anl_aeg_ben_hun_bam_jav_alb_sun_jpn_knd_kor_por_ctl_zul_arw_ind_glc_hau_tag_cnt_prs_xho_spa_wly_hin_cze_swe_ger_qcu_ukr_mol_svk_dgb_heb_scr_sid_mcd_mao_guj_yor_lit_tsw_mly_tha_gam_tml_igb_swt_aze_afr_ita_uzb_cic_vie_owc_swa_ewe_fbf	-0.749663683753099	-1.80171084337479	0.0748311951892834
242	mlt_mol_fbf_scr_tig_chh_gam_por_tur_uzb_yor_mao_moo_prs_eng_bsq_dut_hau_lda_mnd_ben_pol_swa_spa_dyu_pan_fin_xho_cic_est_ctl_wly_geo_mcd_arw_grk_bos_heb_amr_svk_hun_ewe_sun_ukr_ind_jpn_knd_kor_glc_krd_swt_afr_tag_slo_sod_mly_cnt_alb_bam_rom_owc_cze_ger_hin_rus_qcu_nor_lit_guj_akn_amh_urd_anl_swe_jav_bul_zul_ita_tsn_bat_tha_sid_tml_tsw_igb_azi_lat_fre_aze_ses_vie_aeg_dgb_ven_bem	-0.334605001308365	-0.792364242708825	0.430164923659361
243	wly_bul_bam_ctl_owc_chh_heb_svk_tur_aze_dgb_jav_swa_guj_dut_bsq_pol_amr_tsn_cnt_ben_cze_ven_afr_yor_swe_fin_cic_tsw_est_grk_sid_geo_nor_glc_alb_por_sod_gam_urd_hun_ses_tag_fre_ind_jpn_knd_kor_rus_ger_swt_lat_mly_arw_mlt_bat_mnd_ukr_bem_mol_hau_mcd_pan_krd_bos_qcu_eng_lit_scr_zul_amh_prs_tig_hin_mao_slo_lda_ita_fbf_sun_tha_anl_tml_xho_dyu_uzb_spa_rom_azi_moo_vie_aeg_ewe_akn_igb	-0.709412287721915	-1.70335922212279	0.0918405432624718
244	hau_hin_fbf_nor_chh_amh_mlt_mol_azi_aze_dgb_sun_ses_arw_rom_bsq_ukr_heb_tsn_cnt_ctl_lat_lda_urd_moo_fre_est_tsw_cic_hun_glc_sid_geo_bos_alb_ben_eng_owc_anl_rus_fin_dyu_jav_krd_ind_jpn_tml_kor_slo_prs_yor_afr_bat_grk_aeg_tag_mnd_por_akn_guj_amr_pan_dut_lit_swe_qcu_pol_ger_mcd_swa_tig_bul_wly_scr_mly_ita_zul_svk_igb_mao_tha_sod_knd_ewe_bam_tur_cze_spa_uzb_ven_vie_gam_swt_bem_xho	-0.259353190119441	-0.613760292053826	0.540872119418538
245	gam_dut_dyu_nor_amh_mlt_wly_ita_aze_azi_akn_mao_yor_arw_mol_bsq_scr_anl_tsw_cnt_bos_guj_ewe_ctl_cic_rom_fin_lda_swt_est_glc_chh_geo_svk_ukr_krd_lat_amr_hau_alb_hun_zul_bat_cze_sun_jpn_tml_kor_lit_ger_igb_urd_jav_por_owc_ind_mnd_pan_moo_prs_aeg_spa_fre_slo_rus_qcu_mcd_afr_bul_dgb_sod_ben_tig_eng_mly_swe_bem_pol_swa_tag_tha_heb_knd_fbf_ses_tur_hin_grk_uzb_ven_vie_sid_bam_xho_tsn	-0.521239496361541	-1.24020274981218	0.218020368985203
246	aeg_hin_lda_glc_mlt_chh_gam_pan_aze_uzb_fbf_tag_ewe_lat_cze_bsq_pol_amr_ses_mnd_alb_ita_cic_slo_swa_ger_hun_dgb_dyu_est_rom_anl_geo_urd_bos_por_ctl_heb_sod_ben_fin_swt_bat_spa_jav_jpn_knd_kor_mcd_mol_yor_dut_ind_bul_tig_mly_cnt_guj_xho_scr_owc_ukr_afr_prs_arw_qcu_rus_fre_svk_igb_wly_eng_sid_nor_mao_grk_zul_krd_tsn_sun_tha_amh_tml_tsw_akn_azi_lit_swe_tur_ven_vie_hau_bam_bem_moo	-0.551955354765178	-1.31672222610313	0.191167322904373
247	hau_ger_zul_urd_gam_tig_mlt_fre_tur_azi_tsw_ind_bam_scr_bos_bsq_svk_owc_ses_cnt_krd_cze_fbf_pan_xho_mol_hun_tsn_igb_fin_rus_aeg_geo_prs_por_swe_ben_wly_anl_guj_est_dyu_sun_spa_mly_jpn_tml_kor_ctl_dut_bem_nor_mao_hin_sod_bat_mnd_slo_lda_glc_chh_ita_bul_afr_pol_qcu_arw_lit_ukr_dgb_amh_grk_sid_mcd_tag_lat_swt_alb_akn_jav_tha_amr_knd_moo_cic_aze_rom_eng_uzb_swa_vie_heb_ven_yor_ewe	-0.808045921163177	-1.95279081388872	0.0538510095367912
248	amh_lit_yor_fre_mlt_amr_anl_grk_azi_uzb_moo_mao_swa_krd_cze_bsq_glc_gam_bam_mnd_ben_spa_ses_ctl_xho_guj_fin_ven_tsw_hun_svk_hau_geo_rom_eng_urd_hin_sod_chh_ita_est_bem_sun_dut_bat_jpn_knd_kor_bos_pan_lda_mcd_tag_slo_wly_jav_cnt_alb_akn_por_aeg_afr_bul_rus_ukr_qcu_nor_arw_ger_igb_sid_pol_tig_prs_mly_scr_dgb_swe_ewe_ind_tha_heb_tml_swt_tsn_aze_mol_lat_tur_cic_vie_owc_zul_dyu_fbf	-0.519792115895025	-1.2367588917022	0.219290693376874
249	anl_mcd_yor_ben_amh_sod_aeg_afr_azi_aze_cic_sun_dyu_bul_ukr_bsq_scr_mlt_swt_cnt_ctl_fre_ses_spa_tsn_nor_hun_bam_zul_fin_pan_gam_geo_mol_rus_alb_eng_sid_wly_cze_est_xho_jav_swe_bat_jpn_tml_kor_bos_krd_lda_arw_tag_lat_hau_ind_mnd_ger_swa_dut_chh_pol_hin_por_slo_qcu_lit_svk_prs_bem_tig_urd_amr_ita_mao_rom_moo_grk_tsw_mly_tha_heb_knd_dgb_ven_uzb_guj_glc_tur_fbf_vie_owc_akn_ewe_igb	-0.49740117646609	-1.18160007558757	0.240377095714694
250	amh_pan_akn_dut_gam_sid_aeg_mcd_azi_uzb_moo_ind_cic_pol_scr_bsq_ita_tig_dgb_mnd_lit_ukr_igb_cze_zul_grk_est_xho_lda_hun_glc_owc_geo_spa_mol_guj_prs_hau_heb_bos_fin_tsw_bat_rom_jav_jpn_tml_kor_por_swe_swa_nor_mao_rus_mlt_sun_cnt_ctl_bam_bul_sod_slo_eng_alb_urd_qcu_afr_ger_lat_yor_wly_fre_amr_svk_mly_arw_fbf_hin_bem_tag_tha_chh_knd_swt_tsn_aze_ben_krd_tur_ses_vie_anl_ven_ewe_dyu	-0.597265622287531	-1.42517835110204	0.157453186890332
251	sid_lat_ven_spa_aeg_wly_chh_svk_aze_tur_fbf_mao_yor_ctl_ita_bsq_grk_sod_igb_mnd_eng_glc_cic_mcd_dyu_guj_est_bem_zul_hun_pol_amr_geo_rus_slo_krd_lit_tig_mlt_bul_fin_ewe_ind_pan_tag_jpn_tml_kor_hin_por_dgb_ukr_mly_cze_anl_bat_cnt_prs_akn_afr_hau_ben_mol_dut_ger_qcu_alb_nor_scr_swt_amh_bos_gam_swe_jav_arw_swa_urd_lda_sun_tha_owc_knd_ses_tsn_azi_rom_fre_uzb_moo_vie_heb_xho_bam_tsw	0.112051041185941	0.263865656403978	0.792467247871754
252	chh_spa_dyu_hin_heb_sod_amr_lat_azi_uzb_bem_jav_tsw_arw_rom_bsq_pol_mlt_moo_mnd_urd_fre_ses_scr_lda_por_fin_zul_ven_est_swe_wly_geo_lit_bos_mol_ger_anl_gam_ita_hun_cic_ind_grk_tag_jpn_knd_kor_rus_mcd_yor_cze_mao_slo_amh_bat_cnt_eng_igb_afr_aeg_glc_alb_dut_bul_qcu_prs_pan_nor_fbf_owc_svk_sid_ben_sun_krd_xho_ukr_akn_mly_tha_hau_tml_bam_dgb_aze_ctl_guj_tur_swa_vie_tig_tsn_swt_ewe	-0.213551606569159	-0.504392119213472	0.615178822041846
253	chh_spa_dyu_glc_sid_tig_gam_guj_aze_azi_swa_tag_swt_eng_grk_bsq_nor_amh_ven_mnd_krd_bos_ewe_scr_bam_pol_est_yor_akn_hun_pan_aeg_geo_mol_ukr_rus_urd_heb_wly_ben_fin_bem_jav_bul_mao_jpn_tml_kor_hin_rom_igb_alb_sun_mcd_anl_mly_cnt_lat_moo_ger_amr_por_prs_swe_afr_qcu_ctl_slo_arw_lda_sod_dut_hau_lit_bat_svk_cic_cze_ses_ind_tha_mlt_knd_tsw_xho_tur_fre_ita_uzb_fbf_vie_owc_zul_dgb_tsn	-0.0022308768619628	-0.00526258108758908	0.995812359414905
254	wly_cze_swa_alb_sid_anl_aeg_lit_aze_uzb_ven_sun_tsw_guj_fre_bsq_glc_tig_bam_cnt_grk_pan_swt_svk_bem_scr_hun_xho_tsn_fin_pol_gam_geo_ita_arw_eng_spa_hau_heb_rus_est_fbf_mao_ben_jav_jpn_knd_kor_lat_krd_akn_hin_ind_ger_chh_mly_mnd_slo_lda_bos_amh_urd_rom_por_swe_qcu_bul_nor_mol_ewe_mlt_afr_sod_dut_bat_mcd_igb_ukr_ses_tag_tha_owc_tml_dyu_cic_tur_prs_ctl_azi_zul_vie_amr_yor_moo_dgb	-0.756078253421213	-1.81594511833784	0.0726009896002606
255	amr_afr_bam_mol_anl_sod_chh_ctl_uzb_azi_igb_bat_zul_ger_ben_bsq_alb_aeg_swa_mnd_dut_slo_cic_fre_tsw_rom_hun_akn_dyu_est_urd_hau_geo_arw_lat_guj_lit_gam_tig_grk_fin_ses_sun_mcd_mao_jpn_tml_kor_svk_pol_yor_rus_tag_scr_owc_jav_cnt_pan_bem_ita_wly_ukr_cze_glc_spa_qcu_nor_bul_prs_fbf_amh_por_sid_swe_ind_eng_tsn_krd_lda_mly_tha_heb_knd_ven_dgb_tur_hin_bos_aze_xho_vie_mlt_moo_ewe_swt	-0.631684613982834	-1.50990370319709	0.134458206877829
256	sod_lit_ses_glc_anl_tig_gam_dut_tur_azi_zul_mly_ewe_ita_pol_bsq_pan_heb_tsw_cnt_mol_bos_moo_rus_bam_afr_hun_swa_fbf_est_ukr_chh_geo_por_rom_swe_ben_amh_aeg_mcd_fin_yor_mao_slo_tag_jpn_knd_kor_urd_grk_dyu_krd_sun_lat_hau_ind_mnd_hin_xho_svk_mlt_alb_nor_ctl_eng_qcu_arw_fre_ger_lda_sid_scr_amr_guj_bat_prs_ven_cze_dgb_jav_tha_owc_tml_swt_bem_aze_spa_bul_uzb_akn_vie_wly_tsn_igb_cic	0.391325477099453	0.921783136139456	0.359026836107856
257	heb_lit_bem_swe_owc_amh_wly_fre_azi_uzb_ses_tag_yor_alb_dut_bsq_svk_mlt_bam_cnt_prs_nor_dyu_ctl_lda_cze_fin_tsw_dgb_hun_lat_gam_geo_slo_bos_bul_rus_aeg_amr_ita_est_cic_jav_por_sun_jpn_knd_kor_arw_glc_swt_mcd_ind_pan_hau_mao_mnd_ben_tsn_krd_anl_spa_scr_eng_urd_qcu_pol_ger_ukr_ewe_chh_hin_sid_grk_bat_afr_swa_mol_igb_mly_tha_sod_tml_ven_zul_tur_guj_rom_aze_moo_vie_tig_akn_fbf_xho	-0.733494931128205	-1.76112786996519	0.0815036089324061
258	amr_lat_cic_pol_sid_anl_tig_rus_tur_aze_bem_bat_moo_ukr_ita_bsq_mol_sod_swt_mnd_pan_por_akn_prs_ewe_svk_est_lda_dgb_hun_glc_owc_geo_mcd_nor_rom_slo_heb_chh_ger_fin_swa_mly_dut_jav_jpn_knd_kor_scr_ben_tsn_hin_mao_urd_wly_tag_cnt_fre_zul_alb_gam_ctl_cze_swe_guj_qcu_afr_bos_krd_fbf_mlt_arw_hau_grk_sun_eng_bam_lit_ven_ind_tha_aeg_tml_xho_dyu_azi_bul_spa_uzb_ses_vie_amh_tsw_yor_igb	-0.93353835563864	-2.26451442040933	0.0258654228100804
259	tig_pan_bam_krd_sod_aeg_sid_afr_azi_tur_ven_mly_swa_eng_mol_bsq_rom_amr_ses_mnd_grk_dut_xho_nor_tsw_arw_fin_swt_zul_est_lit_wly_geo_ger_guj_bos_ukr_owc_mlt_rus_hun_akn_bat_cze_sun_jpn_knd_kor_mcd_ben_bem_hin_jav_urd_heb_tag_cnt_pol_cic_por_anl_spa_slo_lat_glc_qcu_alb_ctl_ita_igb_chh_prs_gam_bul_ind_swe_lda_fre_dgb_mao_tha_amh_tml_moo_dyu_uzb_scr_svk_aze_fbf_vie_hau_ewe_tsn_yor	-0.367256371696761	-0.869709904944389	0.386698137386573
260	tig_svk_igb_ctl_heb_amr_chh_cze_azi_aze_dgb_mly_bem_bos_ita_bsq_alb_hau_xho_mnd_fre_urd_swt_swe_zul_pan_hun_dyu_cic_est_nor_owc_geo_afr_por_arw_krd_wly_amh_eng_fin_fbf_tag_prs_sun_jpn_knd_kor_dut_guj_moo_rus_bat_ger_sod_mao_cnt_bul_ses_pol_mlt_lit_ukr_glc_ben_qcu_hin_grk_rom_lda_sid_slo_aeg_scr_jav_mcd_yor_mol_swa_ind_tha_anl_tml_tsw_ewe_uzb_lat_spa_tur_ven_vie_gam_bam_akn_tsn	0.206806684967751	0.486435884149978	0.627802498607826
261	wly_svk_tsn_mol_hau_owc_gam_afr_aze_tur_igb_ind_moo_alb_lit_bsq_grk_anl_bam_mnd_ctl_prs_dyu_mcd_dgb_dut_est_ses_lda_fin_hin_aeg_geo_lat_pol_por_arw_sod_heb_ukr_hun_swa_jav_spa_tag_jpn_tml_kor_rus_urd_yor_rom_sun_scr_tig_mao_cnt_swe_bem_pan_chh_ben_ita_glc_eng_qcu_ger_fre_guj_ven_amh_slo_amr_cze_bat_bos_xho_nor_ewe_mly_tha_mlt_knd_akn_fbf_uzb_krd_bul_azi_zul_vie_sid_tsw_swt_cic	-0.312554405150215	-0.739679125473717	0.461357793326179
262	aeg_swe_zul_urd_owc_wly_sod_bul_aze_tur_yor_bat_moo_fre_cze_bsq_guj_amh_igb_mnd_lat_arw_xho_afr_ven_eng_fin_dyu_bem_hun_prs_amr_geo_glc_rus_rom_lit_sid_chh_scr_est_fbf_sun_ger_tag_jpn_tml_kor_svk_pol_tsn_nor_jav_mol_gam_ind_cnt_alb_dgb_bos_hau_mcd_slo_grk_hin_qcu_ctl_pan_krd_tsw_heb_spa_mlt_dut_mly_por_swt_ukr_bam_mao_tha_anl_knd_lda_swa_azi_ita_ben_uzb_cic_vie_tig_ewe_akn_ses	-0.391936937332833	-0.929226770059486	0.355177210573354
263	sid_pan_swt_krd_gam_mlt_sod_mol_tur_uzb_yor_tag_igb_ger_bul_bsq_mcd_amr_akn_mnd_urd_dut_ven_ben_fbf_slo_fin_ewe_zul_hun_spa_amh_geo_arw_ctl_scr_lit_tig_owc_grk_est_tsw_bat_swe_ind_jpn_knd_kor_hin_afr_moo_por_jav_rom_hau_mly_cnt_ukr_lda_alb_heb_fre_svk_bos_pol_qcu_guj_lat_rus_tsn_wly_glc_aeg_eng_sun_cze_bam_nor_dgb_mao_tha_anl_tml_xho_cic_aze_ita_prs_azi_swa_vie_chh_bem_ses_dyu	-0.321538399035398	-0.760471007400136	0.448896827987495
264	anl_eng_bem_mol_hau_chh_gam_ita_aze_azi_akn_tag_moo_rom_por_bsq_cze_mlt_dyu_cnt_slo_grk_yor_ger_zul_afr_hun_dgb_ses_est_ctl_sod_geo_pol_glc_nor_arw_sid_amh_fre_fin_swt_mly_krd_jav_jpn_knd_kor_svk_spa_tsw_lit_ind_alb_amr_sun_mnd_prs_swa_lat_owc_scr_dut_guj_ben_qcu_mcd_bul_rus_igb_heb_bos_wly_pan_mao_ukr_xho_urd_tsn_bat_tha_aeg_tml_ven_ewe_uzb_swe_hin_tur_lda_vie_tig_bam_cic_fbf	0.0220111023899203	0.0517922690540479	0.958805299298843
265	tig_arw_ses_por_sod_amr_heb_ukr_aze_tur_dgb_mao_akn_pol_mcd_bsq_ita_gam_ewe_mnd_mol_dut_zul_slo_dyu_alb_hun_ven_swt_est_prs_owc_geo_lit_guj_ben_lat_wly_amh_grk_fin_bem_ind_glc_jav_jpn_knd_kor_bos_spa_lda_ctl_sun_bul_chh_mly_cnt_scr_swa_svk_hau_swe_pan_hin_ger_qcu_krd_urd_nor_cic_aeg_fre_sid_rus_tag_cze_bam_eng_tsw_bat_tha_mlt_tml_igb_fbf_uzb_rom_afr_azi_moo_vie_anl_xho_yor_tsn	-0.33833425209411	-0.801234969806751	0.425037987679184
266	anl_dut_lda_fre_tig_amr_heb_ukr_azi_aze_moo_ind_tsn_slo_bos_bsq_guj_amh_ven_cnt_rom_ctl_ses_cze_yor_grk_fin_dyu_bam_est_rus_wly_geo_urd_eng_por_lit_chh_owc_ita_hun_zul_tag_alb_jav_jpn_tml_kor_bul_scr_swa_mol_bat_pan_hau_mao_mnd_afr_akn_ger_gam_arw_svk_mcd_pol_qcu_prs_glc_lat_tsw_aeg_swe_mlt_ben_mly_krd_dgb_spa_bem_sun_tha_sid_knd_xho_ewe_uzb_nor_hin_tur_igb_vie_sod_cic_fbf_swt	-0.134353037879292	-0.316635202922678	0.752230066311273
267	amr_glc_tsw_swe_amh_heb_gam_hin_tur_aze_swt_bat_bam_arw_lit_bsq_rom_tig_ses_cnt_ben_mcd_bem_ukr_ven_spa_hun_moo_ewe_est_por_chh_geo_mol_nor_prs_bos_sid_hau_rus_fin_lda_mly_pol_jav_jpn_knd_kor_bul_dut_swa_urd_tag_cze_owc_sun_mnd_scr_tsn_ctl_anl_svk_krd_ita_afr_qcu_pan_ger_lat_cic_sod_alb_mlt_guj_mao_eng_zul_grk_fbf_ind_tha_aeg_tml_yor_igb_uzb_slo_fre_azi_dyu_vie_wly_xho_dgb_akn	0.169813631414727	0.399469494332635	0.690463213585265
268	aeg_ctl_dyu_krd_hau_mlt_amh_por_tur_azi_swa_jav_akn_rom_urd_bsq_cze_gam_xho_mnd_eng_slo_tsw_dut_ven_afr_hun_swt_igb_fin_lit_heb_geo_ben_pol_mcd_fre_chh_owc_swe_est_bem_tag_arw_sun_jpn_tml_kor_mol_grk_moo_ger_mly_ukr_tig_bat_cnt_lat_cic_nor_sod_glc_alb_scr_guj_qcu_svk_rus_spa_lda_anl_hin_amr_bos_ind_prs_tsn_ita_dgb_mao_tha_sid_knd_yor_fbf_uzb_pan_bul_aze_zul_vie_wly_bam_ses_ewe	0.223838827496876	0.526941119679414	0.599489162777088
269	aeg_mol_swt_prs_tig_wly_sid_grk_tur_aze_tsn_sun_igb_fre_ctl_bsq_spa_anl_tsw_cnt_dut_pan_dyu_rus_cic_cze_fin_bam_swa_hun_por_sod_geo_alb_rom_lit_eng_hau_mlt_svk_est_lda_bat_guj_ind_jpn_knd_kor_ger_ben_akn_krd_tag_pol_amh_mly_mnd_glc_ses_lat_chh_urd_swe_mcd_slo_qcu_nor_afr_scr_ewe_gam_bos_owc_bul_jav_hin_yor_ita_zul_mao_tha_heb_tml_xho_dgb_azi_arw_ukr_uzb_bem_vie_amr_ven_moo_fbf	-1.25437278528261	-3.10720797310341	0.00250500388798473
270	mlt_grk_tsn_swe_amh_amr_anl_afr_uzb_aze_ses_jav_dgb_ger_svk_bsq_eng_wly_akn_mnd_hin_mol_xho_ctl_ewe_spa_fin_tsw_moo_est_fre_gam_geo_rus_urd_arw_guj_aeg_chh_prs_hun_dyu_mly_rom_mao_jpn_tml_kor_ita_nor_zul_lit_ind_dut_heb_sun_cnt_krd_fbf_glc_sid_slo_cze_ben_por_qcu_pol_lat_ukr_swt_owc_bul_tig_bos_bat_alb_lda_scr_bem_tag_tha_sod_knd_cic_swa_tur_mcd_pan_azi_igb_vie_hau_ven_yor_bam	-0.791969315018645	-1.90978177293826	0.0592432733189197
271	anl_por_ewe_alb_heb_sod_gam_eng_uzb_aze_ven_jav_moo_hin_cze_bsq_mol_mlt_fbf_mnd_krd_scr_yor_ctl_ses_lit_fin_cic_dgb_est_guj_aeg_geo_arw_swe_bul_pol_hau_amh_ben_hun_bam_mly_ukr_bat_jpn_knd_kor_pan_spa_bem_fre_mao_nor_chh_tag_cnt_dut_lda_prs_owc_afr_rus_grk_bos_qcu_slo_lat_glc_xho_sid_mcd_wly_rom_ind_ita_akn_urd_zul_sun_tha_tig_tml_swt_tsn_azi_ger_svk_tur_dyu_vie_amr_igb_tsw_swa	-0.0442421600078951	-0.104249389742715	0.917195936261062
272	sod_ben_swa_rom_tig_owc_hau_eng_aze_azi_moo_mly_tsw_mcd_rus_bsq_nor_mlt_akn_cnt_fre_glc_bam_guj_ewe_cze_fin_tsn_bem_hun_alb_heb_geo_grk_scr_pol_ctl_gam_amr_ger_est_zul_bat_spa_ind_jpn_knd_kor_svk_afr_swt_por_mao_ita_chh_jav_mnd_slo_xho_lit_aeg_ukr_mol_pan_urd_qcu_swe_krd_prs_yor_amh_bul_wly_dut_sun_hin_cic_arw_igb_tag_tha_sid_tml_ven_lda_tur_lat_bos_uzb_ses_vie_anl_dyu_fbf_dgb	-0.613134133040551	-1.46514891435567	0.146252935772255
273	hau_urd_ses_mol_gam_owc_wly_glc_azi_uzb_yor_jav_akn_mcd_dut_bsq_ger_heb_bam_mnd_hin_grk_cic_afr_ven_guj_est_tsw_dgb_fin_ukr_sid_geo_svk_ben_slo_eng_amh_aeg_ctl_hun_bem_bat_nor_sun_jpn_knd_kor_swe_krd_xho_spa_mly_bul_sod_ind_cnt_lat_swt_rus_mlt_scr_por_cze_ita_qcu_arw_pol_prs_fbf_anl_pan_chh_fre_mao_alb_tsn_bos_swa_tag_tha_tig_tml_moo_zul_tur_rom_lit_aze_lda_vie_amr_igb_dyu_ewe	-0.302157150438742	-0.714588306615823	0.476653357087023
274	mlt_cze_swt_ben_sid_wly_chh_mol_uzb_azi_bem_sun_ewe_rus_ctl_bsq_guj_heb_akn_cnt_urd_scr_lda_alb_zul_slo_hun_fbf_dyu_est_spa_amr_geo_lit_ita_rom_prs_anl_tig_ukr_fin_xho_mao_arw_jav_jpn_knd_kor_swe_glc_yor_ger_mly_fre_amh_bat_mnd_eng_bam_por_sod_bos_krd_pol_nor_qcu_afr_grk_pan_igb_aeg_svk_hau_bul_tag_mcd_dgb_lat_tsn_ind_tha_owc_tml_ven_moo_aze_dut_hin_tur_ses_vie_gam_cic_tsw_swa	-0.0425147234834592	-0.100260241915007	0.920353540391152
275	sid_pan_moo_ita_tig_aeg_amh_scr_azi_aze_tsn_sun_ses_ger_por_bsq_krd_gam_tsw_cnt_swe_urd_ewe_ctl_swt_dut_fin_akn_bem_est_rom_owc_geo_slo_pol_mcd_glc_amr_chh_lit_hun_bam_mly_svk_ind_jpn_knd_kor_bul_afr_cic_grk_bat_arw_mlt_mao_mnd_bos_fbf_prs_wly_guj_spa_hin_ukr_qcu_rus_ben_fre_dgb_heb_alb_hau_mol_jav_lat_zul_eng_yor_tag_tha_anl_tml_ven_swa_uzb_nor_cze_tur_dyu_vie_sod_igb_lda_xho	-0.636315034996814	-1.52088163352954	0.131682356493717
276	sid_por_moo_alb_tig_gam_chh_pol_azi_aze_ses_mao_swa_svk_hin_bsq_ger_sod_tsw_cnt_guj_bul_ewe_lat_igb_spa_hun_bam_dgb_fin_ben_amh_geo_krd_pan_slo_lit_wly_mlt_bos_est_tsn_bat_rom_tag_jpn_knd_kor_rus_nor_lda_scr_jav_eng_amr_sun_mnd_grk_cic_arw_owc_mcd_urd_ukr_prs_qcu_afr_ita_swe_bem_hau_cze_heb_fre_ind_dut_fbf_ctl_dyu_mly_tha_aeg_tml_yor_akn_tur_glc_mol_uzb_ven_vie_anl_zul_xho_swt	0.212742176064051	0.500664154862484	0.61779033679355
277	chh_rus_swt_rom_tig_mlt_amh_pan_uzb_tur_ewe_jav_ses_alb_ita_bsq_arw_gam_akn_mnd_scr_eng_dgb_bul_moo_bos_hun_lda_cic_fin_guj_aeg_geo_dut_urd_cze_slo_heb_sid_svk_est_tsn_tag_glc_bat_jpn_knd_kor_krd_por_xho_lat_ind_fre_owc_mao_cnt_mcd_fbf_ctl_anl_prs_hin_nor_afr_qcu_ger_spa_pol_zul_sod_mol_amr_ben_sun_swe_bem_ukr_ven_mly_tha_wly_tml_tsw_igb_aze_grk_lit_azi_bam_vie_hau_dyu_swa_yor	-0.151375670011137	-0.357638016733558	0.721424597394405
278	anl_scr_dyu_nor_amh_heb_owc_rom_azi_uzb_swt_sun_lda_fre_spa_bsq_guj_sid_ewe_cnt_ita_lit_ses_prs_ven_por_est_yor_igb_fin_grk_wly_geo_ctl_ukr_urd_glc_aeg_chh_alb_hun_akn_mly_arw_bat_jpn_knd_kor_rus_mol_xho_lat_tag_svk_tig_ind_mnd_cze_tsn_hin_hau_mcd_eng_ben_pan_qcu_bos_ger_slo_zul_mlt_swe_amr_afr_mao_dut_dgb_krd_cic_jav_tha_gam_tml_bem_bam_aze_pol_bul_tur_swa_vie_sod_tsw_fbf_moo	-0.00107201090184998	-0.00252387400688569	0.997991648011721
279	tig_mcd_zul_arw_sod_anl_wly_swe_tur_aze_yor_bat_fbf_pol_glc_bsq_ctl_mlt_dyu_cnt_grk_mol_swt_ger_tsn_hin_est_ses_lda_hun_cze_amh_geo_bul_bos_eng_prs_sid_hau_lat_fin_ven_jav_ben_ind_jpn_tml_kor_alb_ita_bam_slo_sun_ukr_gam_tag_mnd_guj_dgb_urd_chh_pan_nor_dut_svk_qcu_scr_lit_krd_bem_aeg_spa_amr_afr_mly_fre_swa_rom_cic_mao_tha_owc_knd_tsw_igb_azi_rus_por_uzb_moo_vie_heb_ewe_akn_xho	-0.300042483620463	-0.709310139840279	0.479906538392526
280	wly_svk_ses_spa_chh_hau_sod_guj_azi_uzb_zul_ind_tsn_rus_prs_bsq_eng_anl_fbf_mnd_lat_ctl_akn_mol_bem_scr_est_xho_swa_hun_por_amr_geo_rom_grk_dut_ger_tig_aeg_nor_fin_ewe_bat_urd_tag_jpn_tml_kor_cze_arw_tsw_glc_mao_ben_mlt_mly_cnt_pan_igb_lit_owc_ita_slo_fre_pol_qcu_afr_hin_swe_dgb_heb_alb_amh_mcd_sun_bul_cic_ukr_yor_jav_tha_sid_knd_swt_ven_tur_bos_krd_aze_dyu_vie_gam_lda_moo_bam	-0.184106979804351	-0.434733673501922	0.664762847289212
281	amr_mcd_swa_scr_hau_tig_mlt_glc_uzb_aze_tsw_tag_akn_hin_prs_bsq_urd_anl_ven_mnd_eng_ita_igb_por_swt_fre_est_ses_bem_hun_pol_sid_geo_nor_ctl_bos_bul_amh_sod_grk_fin_ewe_jav_lit_bat_jpn_knd_kor_guj_arw_cic_afr_mao_ger_gam_mly_cnt_dut_xho_svk_heb_lat_alb_ben_swe_qcu_cze_rom_pan_moo_aeg_rus_owc_spa_sun_ukr_bam_slo_zul_ind_tha_wly_tml_fbf_yor_azi_mol_krd_tur_dgb_vie_chh_lda_dyu_tsn	-0.134076100938069	-0.316142375190861	0.75260289472396
282	owc_lit_bam_spa_wly_mlt_sod_mol_uzb_tur_xho_tag_moo_ita_pan_bsq_mcd_heb_tsw_mnd_eng_rom_yor_urd_dyu_prs_est_ewe_igb_fin_arw_tig_geo_ctl_pol_hin_por_chh_sid_slo_hun_dgb_ind_fre_sun_jpn_tml_kor_krd_bos_tsn_rus_jav_dut_aeg_mao_cnt_afr_fbf_ukr_amr_bul_scr_guj_ger_qcu_nor_glc_lat_lda_amh_grk_anl_svk_mly_ben_swa_alb_ven_bat_tha_gam_knd_swt_bem_aze_cze_swe_azi_ses_vie_hau_cic_akn_zul	0.329228197271056	0.775205514977003	0.440184909269003
283	hau_mol_ewe_krd_sid_gam_sod_pol_tur_uzb_ven_bat_fbf_ger_ctl_bsq_glc_amh_bem_mnd_spa_ben_bam_grk_cic_ita_hun_swa_tsn_est_dut_owc_geo_pan_bos_guj_hin_anl_chh_alb_fin_igb_sun_por_tag_jpn_tml_kor_lat_bul_lda_slo_mly_arw_mlt_ind_cnt_rus_tsw_nor_aeg_lit_urd_fre_rom_qcu_mcd_ukr_swe_zul_heb_afr_tig_cze_mao_prs_moo_svk_ses_jav_tha_amr_knd_akn_dgb_aze_eng_scr_azi_swt_vie_wly_yor_dyu_xho	0.269104824104741	0.634416955351264	0.527366289263202
284	hau_rus_xho_rom_amr_amh_owc_bul_tur_azi_bam_ind_zul_fre_arw_bsq_glc_mlt_yor_cnt_alb_eng_swa_urd_ven_ita_fin_cic_dyu_est_guj_wly_geo_ukr_bos_hin_dut_tig_aeg_lit_hun_akn_mao_afr_sun_jpn_knd_kor_pol_prs_tsw_slo_jav_ben_sod_bat_mnd_cze_fbf_mol_heb_ger_grk_krd_spa_qcu_pan_scr_swe_igb_anl_nor_chh_por_mly_mcd_moo_svk_ewe_tag_tha_sid_tml_ses_dgb_uzb_lat_ctl_aze_lda_vie_gam_tsn_bem_swt	0.48126365224043	1.13721578371029	0.258369660950487
285	anl_krd_dgb_por_tig_heb_chh_swe_aze_tur_swa_sun_cic_scr_bul_bsq_rus_amh_bam_cnt_urd_cze_fbf_mol_tsn_nor_hun_lda_xho_est_pan_sid_geo_eng_lat_slo_ben_amr_gam_dut_fin_igb_bat_arw_tag_jpn_tml_kor_hin_prs_akn_afr_mao_lit_aeg_jav_mnd_guj_bem_bos_wly_mcd_ita_ctl_grk_qcu_ger_pol_fre_yor_owc_rom_mlt_glc_ind_spa_ses_svk_swt_mly_tha_sod_knd_tsw_dyu_uzb_ukr_alb_azi_ewe_vie_hau_ven_zul_moo	-0.178527983225936	-0.421355679406834	0.6744676458023
286	heb_scr_dgb_swe_anl_chh_mlt_cze_azi_uzb_ven_ind_bam_pol_ben_bsq_rus_aeg_moo_mnd_por_dut_dyu_afr_yor_bos_hun_fbf_lda_fin_hin_wly_geo_guj_slo_fre_krd_gam_sod_ita_est_akn_bat_glc_sun_jpn_tml_kor_mcd_ctl_xho_alb_mao_ger_amr_mly_cnt_bul_bem_eng_tig_grk_urd_spa_arw_qcu_lit_rom_svk_cic_sid_ukr_hau_mol_jav_nor_zul_prs_swa_tag_tha_amh_knd_igb_ewe_tur_lat_pan_aze_tsw_vie_owc_tsn_swt_ses	0.0923143433820646	0.21726885810164	0.828474777914012
287	gam_ita_dgb_arw_heb_sid_hau_mcd_azi_aze_moo_mao_cic_cze_nor_bsq_glc_amr_yor_mnd_bos_rus_bam_bul_ewe_prs_est_swa_zul_hun_dut_amh_geo_ger_spa_scr_ben_sod_chh_slo_fin_fbf_tag_afr_ind_jpn_tml_kor_lat_por_ses_rom_mly_krd_aeg_jav_cnt_svk_akn_pol_anl_urd_pan_ukr_mol_qcu_eng_hin_swe_tsn_owc_guj_wly_lit_bat_alb_xho_grk_tsw_sun_tha_tig_knd_lda_bem_uzb_ctl_fre_tur_ven_vie_mlt_igb_dyu_swt	0.115858725958783	0.272965607483168	0.785484869425263
288	aeg_ukr_zul_por_anl_gam_sid_scr_tur_azi_dgb_bat_tsw_ctl_lit_bsq_pan_wly_dyu_cnt_svk_rom_akn_bul_yor_afr_hun_fbf_igb_est_prs_mlt_geo_glc_fre_pol_ben_amh_tig_ger_fin_tsn_jav_hin_mly_jpn_tml_kor_dut_cze_lda_nor_sun_ita_chh_mao_mnd_lat_xho_arw_heb_eng_urd_spa_bos_qcu_guj_swe_krd_ewe_sod_mol_hau_slo_ind_grk_bem_mcd_swa_tag_tha_amr_knd_ses_cic_aze_rus_alb_uzb_swt_vie_owc_ven_moo_bam	-0.234057463357706	-0.553093573488835	0.581526472864664
289	tig_pan_ses_slo_amh_amr_anl_glc_uzb_azi_swt_jav_lda_lit_lat_bsq_bul_owc_tsn_cnt_arw_swe_bem_dut_xho_grk_hun_swa_igb_est_rom_mlt_geo_prs_rus_afr_pol_gam_sid_guj_fin_bam_ind_hin_sun_jpn_knd_kor_mol_ger_ewe_alb_mao_por_sod_mly_mnd_krd_fbf_urd_aeg_fre_ben_scr_ita_qcu_svk_cze_bos_ven_hau_eng_heb_nor_bat_mcd_tsw_ukr_akn_tag_tha_wly_tml_moo_dgb_tur_ctl_spa_aze_cic_vie_chh_dyu_yor_zul	0.663585968300915	1.57817925555688	0.117919975857933
290	aeg_swe_bam_arw_anl_chh_wly_ctl_azi_tur_swa_ind_igb_scr_krd_bsq_hin_amr_ses_cnt_slo_dut_cic_por_xho_ben_fin_tsn_fbf_est_fre_owc_geo_ger_afr_alb_mol_sid_hau_rus_hun_zul_jav_lat_bat_jpn_tml_kor_mcd_guj_tsw_glc_sun_lit_amh_tag_mnd_bos_akn_cze_tig_pol_eng_ita_svk_qcu_nor_grk_prs_yor_sod_pan_mlt_ukr_mly_urd_bem_rom_swt_mao_tha_heb_knd_dgb_ven_aze_bul_spa_uzb_ewe_vie_gam_moo_lda_dyu	-0.286520294912951	-0.678498196312514	0.49914074643758
291	aeg_scr_dgb_afr_wly_amh_amr_bul_azi_aze_lda_mao_akn_prs_arw_bsq_mol_heb_fbf_cnt_hin_grk_yor_rom_bem_cze_hun_swa_cic_est_svk_sid_geo_por_fre_pol_lit_mlt_owc_mcd_fin_ven_ind_ita_sun_jpn_tml_kor_spa_lat_bam_ctl_tag_dut_chh_jav_mnd_bos_dyu_ukr_hau_glc_slo_eng_pan_qcu_rus_guj_urd_moo_sod_ben_anl_ger_bat_alb_ewe_nor_igb_mly_tha_gam_knd_tsn_tsw_tur_swe_krd_uzb_swt_vie_tig_zul_ses_xho	-0.657713585592137	-1.57363664983891	0.118967462067473
292	mlt_nor_fbf_pol_tig_gam_wly_guj_tur_aze_lda_mly_zul_slo_bos_bsq_lat_sid_moo_cnt_por_glc_swt_alb_xho_pan_est_yor_akn_hun_bul_anl_geo_fre_eng_cze_mcd_amh_owc_rom_fin_ses_ind_afr_tag_jpn_tml_kor_scr_spa_bem_lit_sun_dut_chh_mao_mnd_urd_tsn_ben_aeg_ukr_swe_svk_hin_qcu_ita_mol_arw_dgb_amr_krd_sod_prs_jav_grk_cic_rus_swa_bat_tha_heb_knd_bam_ven_uzb_ctl_ger_azi_ewe_vie_hau_igb_dyu_tsw	-0.370237133396426	-0.87850705564247	0.381932722535906
293	anl_arw_bam_slo_heb_sod_chh_alb_azi_tur_tsw_bat_cic_ukr_svk_bsq_ben_hau_lda_mnd_ita_lit_akn_ger_tsn_por_fin_swa_ses_hun_lat_tig_geo_hin_pol_guj_swe_wly_sid_urd_est_ven_mao_nor_ind_jpn_tml_kor_rus_krd_swt_spa_sun_cze_aeg_tag_cnt_fre_yor_bul_mlt_mcd_bos_scr_ctl_qcu_rom_eng_prs_fbf_owc_dut_gam_glc_mly_pan_igb_afr_dyu_jav_tha_amh_knd_ewe_xho_aze_grk_mol_uzb_zul_vie_amr_bem_moo_dgb	-0.008483091056245	-0.0199780044150794	0.984103718996318
294	chh_prs_ewe_arw_amr_sod_hau_afr_tur_aze_ven_mao_igb_cze_mcd_bsq_svk_mlt_swa_cnt_dut_ukr_yor_krd_akn_alb_hun_moo_dyu_est_spa_anl_geo_pan_ger_ben_rus_aeg_wly_bul_fin_bem_bat_guj_jav_jpn_tml_kor_bos_grk_swt_rom_tag_nor_owc_ind_mnd_scr_tsn_swe_sid_lit_slo_por_eng_qcu_glc_ita_hin_cic_gam_pol_tig_mol_sun_fre_lda_ctl_xho_mly_tha_heb_knd_zul_fbf_azi_lat_urd_uzb_tsw_vie_amh_bam_ses_dgb	-0.666641099196439	-1.59883852452146	0.113248576622283
295	tig_mol_ven_slo_wly_sid_amr_pan_tur_uzb_fbf_bat_moo_ukr_alb_bsq_bul_sod_bam_cnt_scr_nor_dyu_eng_dgb_bos_hun_cic_yor_est_por_mlt_geo_krd_pol_ita_cze_chh_amh_rus_fin_ewe_jav_lit_tag_jpn_knd_kor_dut_fre_tsn_ger_sun_hin_anl_ind_mnd_glc_swa_urd_owc_ctl_svk_mcd_grk_qcu_ben_prs_arw_swt_aeg_afr_gam_swe_mly_lat_bem_spa_xho_mao_tha_heb_tml_zul_tsw_aze_rom_guj_azi_igb_vie_hau_ses_lda_akn	-0.237819114217298	-0.561920374468534	0.575522059220096
296	tig_fre_ewe_krd_sid_gam_aeg_urd_azi_uzb_xho_mly_bam_guj_spa_bsq_dut_hau_swa_mnd_bul_arw_moo_ger_lda_mcd_est_dyu_zul_hun_scr_owc_geo_swe_pan_ita_lat_mlt_wly_nor_fin_cic_sun_ben_tag_jpn_tml_kor_prs_svk_akn_ctl_ind_pol_amh_bat_cnt_afr_bem_rom_chh_cze_hin_ukr_eng_qcu_por_mol_rus_yor_amr_lit_sod_slo_jav_alb_swt_grk_fbf_mao_tha_heb_knd_ses_igb_tur_bos_glc_aze_tsn_vie_anl_dgb_ven_tsw	-0.744474856110238	-1.79074344837247	0.0765880805656029
297	hau_por_swt_cze_chh_amr_anl_lat_aze_uzb_dyu_bat_fbf_mcd_pan_bsq_ben_sod_moo_mnd_ger_arw_ses_guj_tsw_svk_fin_zul_dgb_est_rus_mlt_geo_prs_ukr_rom_krd_wly_gam_grk_hun_cic_mao_fre_sun_jpn_knd_kor_slo_pol_swa_hin_mly_glc_owc_ind_cnt_mol_igb_bul_heb_ita_alb_afr_scr_qcu_dut_bos_lit_akn_aeg_urd_amh_swe_jav_spa_yor_ctl_bam_tag_tha_tig_tml_ven_lda_azi_nor_eng_tur_tsn_vie_sid_ewe_xho_bem	-0.256103085825839	-0.60523636014659	0.546496039739018
298	sod_grk_bem_fre_gam_mlt_aeg_spa_aze_azi_tsn_tag_bam_lit_cze_bsq_glc_amh_moo_cnt_por_swe_ven_svk_swt_krd_est_akn_lda_hun_hin_anl_geo_eng_prs_arw_ita_chh_tig_scr_fin_yor_bat_bul_jav_jpn_tml_kor_rus_rom_dgb_ukr_ind_afr_owc_mao_mnd_lat_ses_dut_sid_alb_ger_pol_nor_qcu_mcd_bos_pan_igb_wly_ctl_heb_ben_sun_guj_swa_mol_dyu_mly_tha_hau_knd_ewe_zul_tur_slo_urd_uzb_xho_vie_amr_cic_fbf_tsw	-0.525356934595308	-1.25015489966203	0.214379579679996
299	wly_glc_igb_eng_chh_sod_mlt_mol_tur_azi_fbf_ind_zul_bos_dut_bsq_bul_owc_bam_mnd_fre_por_bem_slo_xho_hin_est_dgb_moo_hun_afr_tig_geo_lat_ger_krd_ctl_heb_hau_ukr_fin_cic_jav_mcd_tag_jpn_knd_kor_lit_spa_ven_ita_bat_cze_amr_mao_cnt_alb_akn_prs_sid_rus_urd_scr_arw_qcu_grk_ben_pol_dyu_aeg_svk_amh_nor_sun_rom_tsn_swe_tsw_mly_tha_anl_tml_ses_swa_uzb_pan_guj_aze_lda_vie_gam_swt_ewe_yor	-0.450780321383815	-1.07299968549741	0.286047613818877
300	anl_cze_swt_pan_amh_gam_heb_nor_tur_aze_dgb_mao_yor_spa_svk_bsq_guj_sid_zul_mnd_glc_lit_ewe_dut_lda_mol_est_akn_bam_hun_rom_amr_geo_prs_alb_mcd_krd_hau_chh_grk_fin_tsw_mly_arw_sun_jpn_tml_kor_slo_bos_ses_lat_bat_urd_tig_tag_cnt_rus_tsn_scr_owc_afr_pol_hin_por_qcu_bul_fre_ger_swa_wly_swe_sod_ita_jav_ukr_xho_ctl_ven_ind_tha_mlt_knd_bem_igb_uzb_eng_ben_azi_dyu_vie_aeg_fbf_moo_cic	-0.989308084812764	-2.40871292739418	0.0179801039663288
301	sod_swe_igb_pan_chh_tig_owc_por_aze_tur_dgb_mly_ses_nor_fre_bsq_rus_aeg_dyu_cnt_spa_bos_xho_grk_akn_pol_est_fbf_zul_hun_mcd_hau_geo_afr_urd_lat_alb_sid_anl_glc_fin_ewe_ind_dut_jav_jpn_knd_kor_ctl_arw_bem_hin_sun_guj_amr_bat_mnd_bul_tsw_rom_heb_ukr_krd_prs_slo_qcu_ita_ben_scr_yor_wly_svk_amh_ger_tag_mol_lda_cze_moo_mao_tha_gam_tml_bam_ven_uzb_eng_lit_azi_swa_vie_mlt_cic_swt_tsn	-0.364787032185901	-0.863920961366507	0.389854030817225
302	heb_arw_swa_alb_amh_sod_hau_svk_aze_tur_ven_jav_ewe_ger_ita_bsq_rom_gam_igb_mnd_pol_mcd_bem_ben_yor_urd_fin_lda_cic_est_grk_anl_geo_ukr_afr_glc_spa_owc_wly_slo_hun_xho_mao_nor_bat_jpn_tml_kor_scr_bos_fbf_por_mly_prs_aeg_tag_cnt_dut_moo_bul_sid_rus_mol_cze_eng_qcu_guj_hin_lat_ses_mlt_fre_tig_ctl_ind_krd_zul_swe_dgb_sun_tha_amr_knd_swt_bam_uzb_lit_pan_azi_akn_vie_chh_tsn_dyu_tsw	-0.0332014803559535	-0.0782142778457375	0.937825643359024
303	heb_pan_xho_ita_chh_owc_tig_urd_aze_azi_bam_mao_cic_grk_ben_bsq_bul_sod_bem_cnt_rom_guj_ses_glc_ewe_scr_hun_ven_swa_fin_por_wly_geo_lit_mcd_lat_krd_aeg_hau_prs_est_fbf_tag_fre_ind_jpn_tml_kor_dut_spa_yor_cze_jav_mol_gam_sun_mnd_arw_lda_eng_amr_nor_swe_bos_slo_qcu_svk_rus_pol_akn_mlt_alb_amh_hin_mly_ukr_moo_ger_tsn_bat_tha_anl_knd_igb_swt_uzb_ctl_afr_tur_dyu_vie_sid_dgb_tsw_zul	-0.866093209581456	-2.08966101244795	0.0393782448180825
304	tig_ben_tsn_nor_chh_aeg_anl_alb_aze_azi_fbf_mly_zul_krd_slo_bsq_mol_wly_xho_cnt_ctl_rom_igb_swe_yor_bos_hun_cic_ven_fin_prs_mlt_geo_arw_ger_dut_eng_sid_owc_pan_est_ewe_sun_cze_bat_jpn_tml_kor_svk_afr_bem_ita_ind_scr_sod_mao_mnd_lit_swa_fre_gam_urd_grk_guj_lat_qcu_spa_por_pol_lda_amr_ukr_heb_bul_tag_mcd_akn_hin_moo_jav_tha_amh_knd_dyu_dgb_uzb_rus_glc_tur_bam_vie_hau_ses_tsw_swt	-0.249007922804028	-0.58874086446325	0.557462385224078
305	amh_bul_swt_fre_sod_mlt_hau_alb_uzb_azi_zul_bat_dyu_spa_pan_bsq_mol_sid_bem_mnd_dut_svk_lda_slo_ses_cze_hun_akn_bam_est_prs_heb_geo_afr_lit_guj_krd_gam_aeg_rus_fin_igb_jav_urd_sun_jpn_tml_kor_swe_ben_ven_eng_mao_glc_chh_mly_cnt_mcd_tsw_ctl_wly_pol_ita_grk_arw_qcu_ukr_ger_rom_moo_anl_scr_tig_bos_tag_por_yor_lat_fbf_ind_tha_owc_knd_ewe_cic_aze_hin_nor_tur_swa_vie_amr_tsn_dgb_xho	-0.329634333420326	-0.781014896919392	0.436777327061496
306	sid_guj_dyu_rus_sod_hau_tig_swe_aze_uzb_bam_bat_lda_eng_prs_bsq_krd_anl_ses_cnt_pan_por_yor_alb_dgb_lat_est_swt_akn_hun_scr_wly_geo_afr_ben_ctl_slo_owc_mlt_lit_fin_moo_mao_ger_tag_jpn_knd_kor_ita_bos_xho_cze_sun_glc_aeg_jav_mnd_dut_tsw_urd_chh_spa_nor_svk_mol_qcu_ukr_arw_fre_ewe_amr_rom_amh_grk_mly_hin_ven_bul_swa_ind_tha_heb_tml_igb_tsn_azi_pol_mcd_tur_cic_vie_gam_fbf_zul_bem	-0.0781294835325934	-0.18404997093279	0.854374971384011
307	gam_ita_swt_afr_tig_wly_amh_dut_uzb_aze_bam_mao_xho_hin_nor_bsq_ukr_aeg_cic_mnd_lit_lat_zul_ctl_swa_eng_fin_ses_tsw_est_ben_mlt_geo_slo_krd_urd_guj_chh_owc_rus_hun_tsn_mly_alb_jav_jpn_tml_kor_prs_rom_fbf_pol_bat_mcd_sod_ind_cnt_fre_yor_cze_sid_mol_grk_spa_por_qcu_scr_glc_bul_lda_amr_swe_hau_pan_tag_ger_igb_arw_bem_sun_tha_heb_knd_ven_akn_azi_svk_bos_tur_moo_vie_anl_ewe_dyu_dgb	-0.517691457783972	-1.23163584507484	0.221190392893227
308	tig_nor_swa_ger_chh_heb_gam_lit_azi_uzb_swt_bat_bem_ukr_ctl_bsq_slo_aeg_fbf_mnd_ben_mol_dyu_alb_igb_eng_hun_zul_tsw_est_swe_sid_geo_ita_scr_prs_fre_amr_wly_bos_fin_cic_ind_svk_mao_jpn_tml_kor_rom_grk_bam_rus_sun_por_anl_jav_cnt_arw_ses_guj_amh_pan_hin_krd_pol_qcu_cze_bul_urd_xho_sod_glc_owc_afr_mly_mcd_akn_lat_lda_tag_tha_mlt_knd_yor_moo_tur_dut_spa_aze_ven_vie_hau_ewe_tsn_dgb	-0.658816867783972	-1.57732186129907	0.118117118749206
309	tig_grk_xho_rom_gam_owc_mlt_guj_uzb_aze_lda_mao_bam_ger_krd_bsq_ctl_amr_dyu_cnt_lat_alb_bem_bul_fbf_svk_fin_tsn_ewe_hun_scr_aeg_geo_hin_pan_lit_slo_hau_heb_por_est_dgb_tag_bos_sun_jpn_knd_kor_urd_prs_moo_nor_ind_mcd_chh_jav_mnd_fre_igb_spa_sod_swe_ukr_eng_pol_qcu_cze_afr_ben_tsw_anl_ita_wly_mol_mly_rus_ses_glc_swt_bat_tha_sid_tml_cic_zul_tur_dut_arw_azi_akn_vie_amh_yor_ven_swa	-0.698886841897335	-1.67636869285784	0.0970246754112437
310	hau_krd_dyu_scr_anl_heb_gam_alb_uzb_azi_ewe_sun_yor_pan_guj_bsq_spa_amh_tsn_mnd_grk_fre_igb_arw_tsw_por_est_fbf_dgb_hun_swe_sid_geo_ger_bul_urd_svk_owc_tig_hin_fin_swt_bat_ukr_ind_jpn_tml_kor_eng_ita_cic_nor_jav_lat_aeg_mao_cnt_ctl_bem_rom_chh_glc_mol_pol_cze_qcu_afr_lit_dut_akn_mlt_mcd_wly_rus_tag_prs_ses_ben_zul_mly_tha_amr_knd_swa_moo_tur_bos_slo_aze_bam_vie_sod_lda_xho_ven	-0.0366548103015413	-0.0862901411967318	0.931421285860534
311	tig_mcd_cic_hin_gam_hau_owc_ita_azi_uzb_moo_bat_bam_slo_pol_bsq_krd_wly_fbf_mnd_ger_ukr_swt_svk_lda_bul_est_igb_ewe_hun_urd_sid_geo_arw_rus_fre_lat_anl_aeg_prs_fin_ven_tag_alb_ind_jpn_knd_kor_guj_por_ses_mol_mly_afr_chh_mao_cnt_cze_yor_spa_heb_dut_grk_nor_rom_qcu_eng_lit_swe_swa_mlt_glc_amr_ctl_jav_scr_dgb_pan_xho_sun_tha_amh_tml_tsn_akn_aze_bos_ben_tur_bem_vie_sod_dyu_zul_tsw	-0.0628853622581985	-0.148290063315749	0.882434912325818
312	chh_bul_tsn_mcd_amh_owc_gam_nor_uzb_tur_xho_sun_ses_glc_rus_bsq_ger_anl_fbf_mnd_dut_guj_bam_eng_swa_krd_fin_tsw_zul_est_slo_heb_geo_ukr_mol_hin_alb_amr_wly_afr_hun_swt_mly_lat_tag_jpn_tml_kor_rom_svk_bem_pan_bat_prs_sid_ind_cnt_arw_igb_grk_aeg_spa_urd_ben_bos_qcu_por_swe_ctl_yor_sod_ita_tig_pol_jav_cze_dyu_lit_moo_mao_tha_mlt_knd_akn_ven_azi_scr_fre_aze_ewe_vie_hau_cic_dgb_lda	-0.0452345757348527	-0.106881406533261	0.915113290620461
313	sod_ita_yor_scr_aeg_gam_amh_arw_tur_uzb_swa_jav_bam_spa_dut_bsq_swe_hau_tsw_cnt_mcd_pol_lda_pan_xho_prs_hun_moo_ses_fin_svk_tig_geo_mol_rom_afr_urd_chh_wly_nor_est_fbf_tag_eng_bat_jpn_tml_kor_bos_bul_zul_glc_mly_slo_owc_ind_mnd_guj_akn_krd_amr_ukr_lat_ben_hin_qcu_por_cze_ctl_cic_heb_ger_sid_grk_sun_rus_ven_alb_ewe_mao_tha_anl_knd_bem_dyu_aze_fre_lit_azi_igb_vie_mlt_dgb_tsn_swt	0.461722584436468	1.08957539651345	0.278715475288502
314	hau_rus_tsn_ukr_amh_gam_sod_krd_aze_uzb_dyu_bat_lda_swe_dut_bsq_afr_sid_yor_cnt_nor_guj_swa_grk_akn_bos_est_swt_cic_fin_rom_anl_geo_alb_ctl_slo_ita_chh_owc_urd_hun_xho_sun_spa_mly_jpn_knd_kor_fre_lit_tsw_lat_jav_por_wly_ind_mnd_pol_igb_mcd_aeg_mol_bul_arw_svk_qcu_ben_glc_cze_bam_tig_pan_heb_hin_mao_prs_zul_ger_bem_tag_tha_amr_tml_moo_dgb_azi_scr_eng_tur_ses_vie_mlt_fbf_ven_ewe	-0.518336583690455	-1.23458232818659	0.220096335174639
315	sod_por_ses_ger_tig_aeg_owc_bos_tur_azi_dyu_jav_xho_lat_grk_bsq_krd_amr_moo_cnt_prs_mcd_dgb_swe_yor_cze_est_bam_zul_hun_lit_gam_geo_glc_mol_guj_fre_heb_mlt_rus_fin_akn_ind_svk_sun_jpn_tml_kor_hin_spa_swa_ctl_mao_ita_hau_tag_mnd_pol_ewe_arw_anl_afr_urd_dut_scr_qcu_nor_ben_alb_lda_amh_pan_wly_bul_bat_rom_swt_slo_bem_mly_tha_sid_knd_tsn_ven_aze_ukr_eng_uzb_tsw_vie_chh_cic_igb_fbf	-0.855603400922828	-2.06979135311456	0.0412449771347557
316	hau_hin_zul_alb_anl_mlt_sod_pol_azi_aze_dgb_jav_yor_ukr_slo_bsq_cze_tig_tsn_mnd_lit_scr_moo_prs_ewe_nor_hun_swa_bam_fin_por_owc_geo_swe_grk_spa_ita_amr_sid_rus_est_dyu_mao_pan_sun_jpn_tml_kor_mcd_arw_swt_lat_bat_urd_amh_ind_cnt_ben_ses_guj_heb_ctl_ger_dut_afr_qcu_svk_fre_mol_tsw_chh_glc_aeg_rom_mly_bul_akn_eng_cic_tag_tha_wly_knd_bem_lda_tur_bos_krd_uzb_xho_vie_gam_igb_fbf_ven	-0.125858400061431	-0.297030160023449	0.767105892721337
317	owc_swe_bam_bos_chh_amh_aeg_dut_uzb_azi_swt_sun_cic_spa_slo_bsq_eng_amr_akn_mnd_ukr_svk_dyu_scr_ses_glc_fin_fbf_ewe_est_mcd_gam_geo_krd_rus_hin_cze_sod_hau_por_hun_swa_mly_mol_ind_jpn_tml_kor_nor_ita_moo_pan_tag_pol_mlt_jav_cnt_prs_dgb_bul_wly_ger_rom_grk_lit_qcu_guj_ben_alb_ven_tig_urd_sid_lat_mao_arw_tsw_ctl_zul_bat_tha_heb_knd_tsn_yor_tur_afr_fre_aze_bem_vie_anl_igb_lda_xho	-0.493452956810722	-1.1748410136545	0.243057652986156
318	aeg_pan_tsw_afr_mlt_hau_gam_cze_azi_aze_moo_ind_xho_slo_fre_bsq_mcd_sid_ewe_mnd_dut_eng_ses_alb_tsn_spa_hun_swa_akn_est_glc_sod_geo_scr_ctl_ger_lit_anl_wly_hin_fin_zul_bat_ben_tag_jpn_tml_kor_lat_ita_cic_urd_mao_krd_tig_jav_cnt_nor_ven_prs_amr_por_guj_mol_rom_qcu_arw_grk_bos_yor_heb_rus_amh_pol_sun_ukr_dyu_svk_swt_mly_tha_owc_knd_lda_bem_tur_swe_bul_uzb_fbf_vie_chh_dgb_bam_igb	-0.584467408845337	-1.39479910077649	0.166398989960765
319	tig_svk_zul_nor_hau_heb_amr_alb_aze_uzb_dyu_mly_yor_prs_cze_bsq_guj_amh_swt_cnt_ctl_fre_bam_mol_xho_eng_hun_lda_ses_est_ger_anl_geo_rus_ita_grk_bos_mlt_wly_lit_fin_bem_jav_pan_sun_jpn_knd_kor_glc_spa_ven_mcd_ind_pol_sid_mao_mnd_por_cic_krd_chh_scr_ukr_dut_lat_qcu_afr_swe_slo_tsw_sod_rom_aeg_hin_bat_ben_fbf_arw_ewe_tag_tha_gam_tml_dgb_akn_tur_urd_bul_azi_swa_vie_owc_moo_igb_tsn	0.0358192251953942	0.0843527061772347	0.932957323971859
320	heb_rus_moo_mcd_sid_owc_sod_rom_azi_uzb_bam_mao_fbf_por_ger_bsq_ukr_amr_ses_mnd_glc_urd_cic_prs_xho_ita_fin_akn_dgb_hun_guj_tig_geo_bul_cze_lat_fre_hau_gam_grk_est_igb_bat_svk_jav_jpn_knd_kor_alb_arw_swa_lit_ind_pol_anl_tag_cnt_slo_ewe_ctl_aeg_pan_afr_krd_mol_qcu_spa_ben_scr_tsw_wly_nor_amh_bos_sun_hin_lda_dut_dyu_mly_tha_mlt_tml_yor_bem_tur_swe_eng_aze_zul_vie_chh_swt_tsn_ven	-0.108404495140025	-0.255482461198689	0.798914676674787
321	sid_cze_bem_guj_mlt_hau_tig_spa_tur_azi_akn_sun_zul_swe_nor_bsq_arw_owc_ses_mnd_dut_rus_dgb_slo_cic_ben_est_dyu_xho_fin_pol_wly_geo_svk_bul_fre_alb_aeg_amh_rom_hun_ven_mly_ukr_tag_jpn_knd_kor_ita_krd_swt_ger_bat_por_gam_mao_cnt_mol_moo_prs_anl_afr_eng_urd_pan_qcu_lat_ctl_mcd_fbf_chh_lit_amr_bos_ind_scr_bam_hin_yor_jav_tha_heb_tml_igb_lda_aze_glc_grk_uzb_swa_vie_sod_tsw_ewe_tsn	-0.339716352461829	-0.806466263270913	0.42203157970131
322	heb_cze_yor_swe_tig_aeg_sod_rus_azi_tur_akn_ind_lda_dut_grk_bsq_lit_wly_cic_cnt_ita_ben_moo_prs_bam_scr_est_tsn_tsw_hun_slo_chh_geo_por_bos_glc_spa_anl_mlt_mcd_fin_ven_mly_ger_tag_jpn_knd_kor_ctl_hin_swt_nor_jav_fre_gam_bat_mnd_ukr_bem_pol_amh_lat_rom_afr_bul_qcu_alb_mol_eng_dgb_amr_urd_sid_krd_sun_svk_dyu_guj_zul_mao_tha_owc_tml_igb_fbf_aze_pan_arw_uzb_swa_vie_hau_ses_ewe_xho	-1.15563704055363	-2.84650254604027	0.00543861622987611
323	amh_pol_bem_fre_anl_mlt_amr_rom_tur_aze_cic_ind_bam_ctl_mol_bsq_guj_heb_yor_mnd_lat_por_tsw_krd_dyu_spa_fin_tsn_dgb_est_arw_chh_geo_glc_alb_slo_lit_aeg_sod_svk_hun_swt_mly_pan_sun_jpn_knd_kor_bul_prs_ewe_ben_mao_urd_owc_jav_cnt_mcd_zul_ukr_wly_ger_eng_cze_dut_qcu_afr_bos_hin_igb_tig_grk_sid_swe_tag_scr_ven_nor_akn_bat_tha_hau_tml_moo_swa_azi_rus_ita_uzb_ses_vie_gam_xho_lda_fbf	-0.712159997261581	-1.70781779068438	0.0910063427822633
324	chh_swe_cic_arw_amh_wly_anl_svk_azi_aze_xho_bat_ses_rom_dut_bsq_fre_amr_swt_mnd_slo_nor_swa_glc_akn_prs_fin_moo_lda_est_lit_tig_geo_guj_pol_mol_rus_aeg_sod_ben_hun_zul_sun_grk_mao_jpn_knd_kor_mcd_ctl_igb_hin_tag_eng_hau_jav_cnt_spa_yor_pan_gam_urd_por_afr_bul_qcu_ukr_scr_krd_bem_sid_cze_heb_bos_mly_ita_ewe_ger_tsw_ind_tha_owc_tml_ven_dyu_uzb_alb_lat_tur_tsn_vie_mlt_dgb_bam_fbf	-0.615506942696056	-1.47321615754608	0.144069393090557
325	wly_grk_bam_urd_tig_aeg_heb_mol_uzb_azi_ses_bat_bem_rus_nor_bsq_afr_mlt_akn_mnd_ukr_mcd_moo_dut_tsn_ben_fin_yor_igb_hun_scr_gam_geo_spa_fre_krd_bul_owc_hau_cze_est_dyu_jav_glc_mao_jpn_knd_kor_guj_por_swa_alb_sun_svk_sod_ind_cnt_pol_ewe_hin_anl_eng_prs_pan_arw_qcu_bos_ctl_ger_xho_chh_swe_amr_ita_mly_slo_tsw_rom_ven_tag_tha_sid_tml_lda_dgb_aze_lit_lat_tur_swt_vie_amh_zul_fbf_cic	0.0288940889273938	0.068057751100633	0.945885772807053
326	mlt_svk_dgb_swe_sid_amh_sod_dut_uzb_azi_swa_mao_moo_pol_bos_bsq_spa_amr_xho_mnd_bul_arw_ses_ukr_bam_ger_hun_zul_bem_est_slo_hau_geo_ctl_afr_krd_prs_anl_aeg_pan_fin_akn_mly_rus_jav_jpn_tml_kor_lit_urd_fbf_cze_tag_glc_owc_sun_cnt_hin_yor_eng_heb_rom_fre_nor_mol_qcu_ben_alb_por_tsw_wly_ita_chh_grk_ind_scr_cic_mcd_tsn_bat_tha_tig_knd_swt_lda_aze_guj_lat_tur_ven_vie_gam_dyu_igb_ewe	-0.642695291879724	-1.53817529222006	0.127401313655381
327	aeg_fre_ven_arw_tig_sod_mlt_krd_aze_tur_fbf_jav_tsn_spa_hin_bsq_cze_gam_lda_mnd_bul_mcd_bam_afr_dgb_pan_fin_dyu_swt_est_slo_chh_geo_ger_nor_ita_rus_amr_wly_lat_hun_cic_mly_pol_tag_jpn_tml_kor_dut_grk_ewe_guj_bat_ctl_owc_ind_cnt_ukr_swa_scr_sid_alb_prs_lit_ben_qcu_glc_eng_bos_bem_hau_por_anl_mol_sun_urd_igb_swe_akn_mao_tha_heb_knd_moo_zul_azi_svk_rom_uzb_ses_vie_amh_yor_tsw_xho	-0.475764679232802	-1.13015459004662	0.261317438732032
328	amr_ger_dgb_hin_mlt_owc_anl_ita_uzb_tur_lda_mly_bam_grk_rom_bsq_swe_heb_fbf_mnd_bos_slo_ewe_svk_akn_nor_fin_dyu_ven_hun_rus_tig_geo_dut_bul_glc_spa_amh_sid_ctl_est_swa_tag_pan_bat_jpn_knd_kor_afr_krd_igb_cze_mao_ben_aeg_sun_cnt_lat_moo_alb_hau_urd_ukr_pol_lit_qcu_fre_prs_por_ses_sod_arw_chh_eng_jav_mcd_zul_guj_xho_ind_tha_wly_tml_tsw_swt_azi_scr_mol_aze_bem_vie_gam_tsn_yor_cic	-0.157895978885292	-0.37264764284075	0.710258626079153
329	owc_fre_akn_swe_heb_hau_tig_nor_azi_tur_fbf_jav_bam_guj_slo_bsq_ita_aeg_ses_cnt_cze_por_dyu_ger_swt_ukr_est_ewe_lda_hun_dut_anl_geo_bos_arw_mol_alb_chh_sid_grk_fin_cic_mao_ben_sun_jpn_knd_kor_glc_afr_xho_urd_bat_eng_amr_tag_mnd_pol_yor_hin_gam_pan_krd_prs_scr_qcu_bul_spa_rus_igb_amh_lat_sod_rom_mly_mcd_bem_svk_ven_ind_tha_wly_tml_zul_tsw_uzb_lit_ctl_aze_dgb_vie_mlt_swa_tsn_moo	-0.313270442447762	-0.741637720432978	0.460175654338206
330	owc_swe_swt_ukr_sid_aeg_amr_alb_aze_uzb_cic_mly_fbf_mol_prs_bsq_ben_amh_igb_mnd_fre_ita_akn_krd_bem_bul_fin_zul_tsn_hun_grk_chh_geo_rom_ctl_pan_urd_anl_hau_cze_est_lda_ind_mcd_bat_jpn_knd_kor_nor_guj_ven_ger_sun_slo_sod_jav_cnt_svk_tsw_glc_wly_rus_eng_afr_pol_qcu_lit_spa_bos_dyu_mlt_hin_gam_dut_mao_por_ewe_lat_xho_tag_tha_tig_tml_dgb_swa_tur_arw_scr_azi_moo_vie_heb_bam_yor_ses	-0.901356860379624	-2.18401108249684	0.0314767125097167
331	wly_scr_swa_mcd_owc_chh_gam_alb_aze_azi_swt_bat_ses_pol_prs_bsq_mol_mlt_xho_cnt_swe_bul_zul_spa_bem_urd_est_tsn_fbf_hun_eng_tig_geo_cze_glc_dut_ukr_sod_hau_por_fin_tsw_jav_lit_mao_jpn_knd_kor_rom_ben_yor_fre_ind_afr_heb_tag_mnd_grk_dyu_lat_sid_arw_guj_rus_krd_qcu_ctl_hin_nor_cic_aeg_slo_amr_bos_sun_ita_ven_svk_moo_mly_tha_amh_tml_dgb_lda_uzb_pan_ger_tur_bam_vie_anl_igb_akn_ewe	0.053264524390974	0.125495966238705	0.900401809695823
332	tig_rus_tsw_guj_aeg_anl_wly_ctl_uzb_aze_moo_bat_dgb_cze_krd_bsq_bul_sid_zul_cnt_urd_arw_lda_por_xho_ger_est_ewe_swa_fin_slo_heb_geo_eng_pol_lat_prs_mlt_amr_ben_hun_akn_tag_nor_mao_jpn_knd_kor_lit_dut_fbf_grk_sun_mol_sod_mly_mnd_ukr_dyu_mcd_chh_scr_svk_pan_rom_qcu_glc_swe_afr_tsn_gam_hin_amh_bos_ind_ita_swt_fre_cic_jav_tha_owc_tml_yor_igb_azi_spa_alb_tur_ses_vie_hau_bem_bam_ven	-0.49681712388931	-1.18286049726708	0.239879579198344
333	owc_rom_cic_pan_sid_aeg_chh_ukr_tur_aze_fbf_jav_ewe_bos_svk_bsq_swe_tig_akn_cnt_krd_bul_moo_por_xho_slo_est_swt_dyu_fin_mol_mlt_geo_arw_ben_guj_glc_gam_amr_pol_hun_igb_tag_mcd_ind_jpn_knd_kor_afr_ita_ven_scr_mly_hin_amh_bat_mnd_nor_lda_cze_heb_lit_rus_dut_grk_qcu_ger_lat_fre_ses_wly_alb_sod_spa_mao_eng_tsw_ctl_tsn_sun_tha_anl_tml_yor_bam_uzb_urd_prs_azi_dgb_vie_hau_swa_zul_bem	-0.255013846424572	-0.602556758327605	0.5482700501344
334	chh_ctl_dgb_swe_sod_amr_hau_glc_azi_tur_bam_jav_bem_urd_alb_bsq_lit_anl_fbf_cnt_krd_mol_tsn_fre_ewe_ita_hun_xho_zul_fin_spa_wly_geo_dut_scr_pol_svk_sid_mlt_ben_est_igb_sun_hin_tag_jpn_knd_kor_ukr_rom_moo_por_mly_prs_aeg_bat_mnd_mcd_tsw_bos_owc_grk_cze_bul_eng_qcu_lat_rus_nor_dyu_heb_ger_tig_slo_mao_arw_swa_guj_yor_ind_tha_gam_tml_ven_cic_aze_pan_afr_uzb_akn_vie_amh_ses_swt_lda	0.0895858348025267	0.210798657887579	0.833505583280298
335	amh_eng_igb_lit_chh_tig_sid_rus_azi_tur_bam_ind_swa_ukr_cze_bsq_scr_anl_moo_mnd_dut_nor_dyu_ita_cic_ben_fin_tsn_fbf_est_ctl_gam_geo_urd_por_krd_ger_hau_owc_pol_hun_swt_sun_svk_bat_jpn_knd_kor_guj_alb_zul_mcd_jav_fre_aeg_tag_cnt_mol_xho_afr_amr_prs_bos_arw_lat_qcu_hin_grk_spa_ven_wly_pan_mlt_slo_mao_bul_bem_swe_tsw_mly_tha_heb_tml_ewe_yor_uzb_glc_rom_aze_lda_vie_sod_dgb_ses_akn	-0.259289780981516	-0.612392293438418	0.541772714139237
336	amr_ger_swt_spa_gam_sid_anl_afr_azi_uzb_bem_tag_akn_ukr_hin_bsq_por_amh_fbf_cnt_ita_dut_igb_scr_moo_ctl_est_tsw_ven_fin_alb_hau_geo_svk_krd_grk_fre_tig_sod_slo_hun_xho_ind_pan_sun_jpn_tml_kor_prs_lit_lda_swe_jav_pol_chh_mly_mnd_bul_dyu_cze_mlt_lat_urd_rom_glc_qcu_mcd_guj_bos_tsn_aeg_eng_heb_arw_bat_rus_ses_mol_zul_mao_tha_owc_knd_ewe_swa_tur_nor_ben_aze_dgb_vie_wly_yor_bam_cic	-0.0852606782829448	-0.200899089220367	0.841216198281817
337	heb_ctl_igb_swe_gam_sid_aeg_ukr_tur_uzb_yor_mao_swa_urd_rom_bsq_arw_anl_swt_cnt_bos_scr_lda_spa_bam_afr_est_fbf_akn_hun_krd_owc_geo_cze_glc_ben_hin_hau_wly_pol_fin_cic_tag_mol_ind_jpn_knd_kor_dut_alb_dyu_prs_jav_bul_mlt_sun_mnd_slo_bem_guj_sod_fre_grk_rus_svk_qcu_mcd_lit_pan_ses_chh_lat_tig_ita_mly_por_xho_nor_ewe_bat_tha_amh_tml_tsn_moo_azi_eng_ger_aze_dgb_vie_amr_zul_ven_tsw	-0.764536781018266	-1.84396778510252	0.0683718787085781
338	amr_guj_bam_spa_heb_mlt_gam_fre_uzb_azi_zul_mao_ewe_bul_ctl_bsq_ukr_amh_bem_mnd_nor_mol_tsw_rus_moo_pol_est_dyu_akn_fin_rom_aeg_geo_arw_lat_eng_bos_anl_tig_urd_hun_igb_mly_prs_tag_jpn_tml_kor_lit_afr_swa_krd_bat_mcd_sid_ind_cnt_scr_xho_ben_hau_ger_slo_dut_svk_qcu_alb_glc_grk_tsn_wly_pan_chh_por_jav_ita_fbf_swe_ven_sun_tha_sod_knd_ses_yor_aze_hin_cze_tur_dgb_vie_owc_cic_lda_swt	-0.417287313866548	-0.990552811312416	0.32447423411908
339	anl_swe_ewe_scr_amr_wly_chh_prs_aze_azi_swt_tag_moo_ger_guj_bsq_mol_aeg_xho_mnd_lit_rus_dyu_bul_swa_nor_hun_ven_tsw_est_pan_amh_geo_svk_urd_mcd_dut_sod_tig_afr_fin_igb_bat_alb_mao_jpn_knd_kor_cze_hin_bem_krd_jav_glc_sid_sun_cnt_bos_akn_grk_hau_por_ctl_spa_slo_qcu_fre_lat_rom_dgb_owc_ita_heb_eng_ind_arw_cic_ukr_lda_mly_tha_gam_tml_bam_ses_uzb_ben_pol_tur_fbf_vie_mlt_yor_zul_tsn	0.222664130090435	0.523844780210726	0.601632672429603
340	wly_mol_moo_pol_owc_sid_chh_svk_uzb_azi_tsn_tag_xho_bos_cze_bsq_por_anl_fbf_cnt_ctl_arw_ewe_prs_bem_hin_fin_zul_lda_est_dut_sod_geo_rus_urd_krd_rom_hau_aeg_ger_hun_dyu_bat_mcd_sun_jpn_tml_kor_lat_nor_bam_swe_mao_afr_heb_ind_mnd_ukr_yor_eng_amr_slo_guj_grk_ita_qcu_glc_lit_alb_dgb_mlt_ben_tig_scr_mly_spa_swa_fre_igb_jav_tha_gam_knd_ven_akn_tur_bul_pan_aze_swt_vie_amh_cic_ses_tsw	0.140116724245886	0.329767376933535	0.742317356181699
341	amr_dut_bem_glc_gam_aeg_tig_por_azi_uzb_zul_ind_akn_krd_lit_bsq_ukr_mlt_moo_mnd_ben_bos_swa_arw_yor_cze_fin_fbf_igb_est_fre_anl_geo_pan_rus_prs_pol_wly_heb_ger_hun_swt_mly_scr_jav_jpn_tml_kor_mcd_ita_tsw_svk_bat_urd_sod_tag_cnt_hin_tsn_eng_chh_ctl_grk_bul_rom_qcu_afr_lat_slo_cic_owc_nor_sid_swe_sun_guj_dgb_mol_ses_mao_tha_hau_knd_bam_ewe_tur_spa_alb_aze_xho_vie_amh_lda_dyu_ven	-0.633525474954419	-1.51141992437136	0.134072104966654
342	sid_urd_swa_bul_gam_hau_amr_prs_azi_aze_xho_ind_tsn_ukr_por_bsq_grk_anl_ses_cnt_dut_rus_dgb_mcd_ven_ben_hun_fbf_zul_fin_hin_aeg_geo_fre_ctl_afr_svk_chh_tig_glc_est_swt_mly_arw_bat_jpn_knd_kor_krd_lat_bem_lit_sun_eng_amh_mao_mnd_pol_cic_spa_sod_swe_nor_scr_guj_qcu_ger_ita_slo_akn_owc_rom_wly_bos_jav_mol_bam_alb_moo_tag_tha_heb_tml_igb_ewe_uzb_pan_cze_tur_tsw_vie_mlt_dyu_lda_yor	-1.21816053295729	-3.0077063636491	0.0033857271340536
343	amh_rom_tsw_bul_mlt_wly_heb_afr_azi_tur_bam_jav_dgb_scr_nor_bsq_mcd_anl_ewe_mnd_ita_prs_ven_por_swa_lat_est_fbf_zul_fin_slo_tig_geo_bos_ben_krd_fre_hau_owc_arw_hun_akn_bat_eng_ind_jpn_knd_kor_spa_glc_bem_dut_mao_ger_amr_sun_cnt_swe_xho_cze_chh_pol_alb_rus_urd_qcu_lit_mol_guj_lda_gam_svk_sid_ukr_mly_pan_igb_ctl_dyu_tag_tha_aeg_tml_yor_moo_aze_grk_hin_uzb_swt_vie_sod_ses_tsn_cic	-0.916031398762014	-2.21610232706804	0.0291238314851501
344	wly_ger_ven_lit_chh_hau_sid_ctl_aze_azi_tsw_mao_bam_grk_swe_bsq_scr_gam_yor_mnd_lat_bos_tsn_mol_ewe_urd_est_fbf_xho_hun_ukr_anl_geo_hin_guj_prs_alb_owc_heb_eng_fin_ses_tag_arw_sun_jpn_knd_kor_ben_glc_cic_pan_jav_nor_tig_mly_cnt_mcd_dgb_slo_mlt_afr_dut_bul_krd_qcu_cze_ita_por_akn_amh_rus_aeg_rom_bat_pol_lda_svk_moo_ind_tha_sod_tml_bem_zul_uzb_spa_fre_tur_igb_vie_amr_swa_dyu_swt	-0.338918212702824	-0.802708670202435	0.424189772953072
345	tig_ger_bem_ctl_sod_anl_sid_arw_tur_aze_akn_ind_ven_alb_pan_bsq_dut_mlt_fbf_mnd_cze_scr_tsw_swe_swt_grk_est_igb_swa_fin_spa_amr_geo_afr_lit_lat_prs_owc_gam_mol_hun_yor_mly_urd_mao_jpn_tml_kor_por_ben_bam_rus_bat_pol_hau_jav_cnt_fre_ses_bos_wly_bul_guj_rom_svk_qcu_mcd_hin_krd_ewe_chh_ita_amh_glc_sun_slo_tsn_ukr_xho_tag_tha_aeg_knd_moo_dyu_uzb_nor_eng_azi_cic_vie_heb_lda_zul_dgb	-0.577805624834488	-1.37793296861813	0.171530507647487
346	mlt_eng_swt_pan_amr_hau_wly_bos_azi_tur_ewe_mly_moo_urd_bul_bsq_arw_owc_tsn_cnt_glc_rom_zul_prs_ses_alb_est_fbf_cic_hun_ben_aeg_geo_ita_lit_rus_pol_chh_heb_mcd_fin_swa_jav_hin_sun_jpn_knd_kor_por_svk_yor_guj_tag_mol_gam_ind_mnd_krd_dgb_scr_sid_dut_lat_grk_ger_qcu_nor_spa_afr_bam_sod_ukr_amh_ctl_bat_swe_bem_cze_igb_mao_tha_anl_tml_akn_ven_aze_fre_slo_uzb_dyu_vie_tig_tsw_xho_lda	-0.607652768651225	-1.45249683734557	0.149729160810682
347	tig_arw_xho_glc_gam_mlt_aeg_alb_aze_azi_fbf_mao_akn_rus_ita_bsq_hin_wly_moo_mnd_mol_urd_igb_lat_lda_eng_est_ven_swa_fin_nor_amh_geo_fre_bos_ctl_cze_amr_owc_lit_hun_bem_bat_spa_ind_jpn_knd_kor_svk_slo_dyu_grk_jav_ukr_sod_tag_cnt_ben_ewe_rom_chh_scr_swe_pan_bul_qcu_dut_ger_mcd_swt_hau_afr_sid_prs_mly_pol_tsw_krd_ses_sun_tha_anl_tml_zul_cic_uzb_por_guj_tur_dgb_vie_heb_bam_yor_tsn	-0.68236513424977	-1.63389754651564	0.105661303246987
348	tig_rom_moo_mcd_amr_anl_aeg_fre_uzb_azi_xho_jav_lda_lit_ita_bsq_prs_amh_swt_cnt_hin_glc_tsw_nor_swa_mol_fin_dyu_akn_est_grk_gam_geo_afr_eng_bul_swe_owc_hau_rus_hun_yor_sun_slo_mao_jpn_knd_kor_alb_ger_cic_lat_tag_spa_sid_ind_mnd_por_zul_bos_mlt_guj_ctl_ben_arw_qcu_dut_ukr_svk_ses_sod_pol_heb_urd_bat_krd_ewe_scr_bem_mly_tha_chh_tml_bam_ven_tur_pan_cze_aze_fbf_vie_wly_tsn_dgb_igb	-0.189883243562084	-0.447835271842281	0.655313563547671
349	sod_spa_igb_cze_sid_anl_heb_lit_uzb_aze_fbf_bat_zul_bul_mol_bsq_glc_wly_moo_cnt_prs_eng_ewe_ben_xho_lat_hun_dgb_akn_fin_por_amr_geo_alb_grk_rom_ita_tig_chh_scr_est_tsn_sun_fre_tag_jpn_knd_kor_hin_slo_ses_ukr_mao_dut_amh_mly_mnd_bos_ven_afr_mlt_nor_pol_mcd_svk_qcu_swe_ctl_urd_lda_gam_krd_aeg_pan_ind_guj_cic_ger_bam_jav_tha_hau_tml_dyu_yor_azi_arw_rus_tur_swt_vie_owc_swa_bem_tsw	-0.700747097062106	-1.68096179263106	0.0961260438340276
350	heb_mcd_tsn_ben_amh_aeg_sid_ita_uzb_aze_akn_ind_ewe_mol_por_bsq_arw_hau_dyu_cnt_fre_dut_yor_scr_swa_glc_hun_dgb_cic_fin_grk_gam_geo_lit_bos_swe_rus_anl_owc_cze_est_lda_mly_pan_bat_jpn_tml_kor_nor_pol_swt_bul_mao_krd_sod_jav_mnd_eng_moo_prs_chh_ukr_ger_slo_afr_qcu_guj_hin_ctl_bem_wly_urd_mlt_svk_sun_rom_tsw_spa_zul_tag_tha_amr_knd_bam_ses_tur_lat_alb_azi_ven_vie_tig_igb_fbf_xho	-0.796610008790674	-1.92109157449587	0.057782932816643
351	chh_dut_cic_lat_mlt_aeg_amr_slo_tur_aze_xho_bat_bem_arw_bos_bsq_glc_sod_bam_mnd_rus_ben_dyu_ita_moo_scr_hun_akn_ven_fin_spa_hau_geo_ger_guj_grk_hin_tig_owc_lit_est_tsw_sun_ctl_mly_jpn_tml_kor_nor_fre_dgb_eng_mao_pol_amh_ind_cnt_svk_lda_bul_anl_por_prs_mol_urd_qcu_ukr_swe_rom_ewe_gam_alb_sid_krd_jav_mcd_swt_cze_fbf_tag_tha_heb_knd_igb_ses_uzb_pan_afr_azi_swa_vie_wly_tsn_yor_zul	-0.692266958491403	-1.65777329952913	0.100732820575242
352	heb_urd_tsn_scr_hau_aeg_amr_fre_uzb_tur_ven_sun_bam_grk_rom_bsq_cze_gam_cic_cnt_spa_eng_zul_svk_moo_ita_fin_akn_yor_est_arw_wly_geo_por_dut_swe_ctl_amh_sid_rus_hun_ewe_ind_bos_bat_jpn_knd_kor_afr_pan_swt_prs_mao_ukr_tig_mly_mnd_lat_dyu_hin_owc_mcd_bul_alb_mol_qcu_guj_krd_lit_lda_anl_slo_chh_glc_jav_ben_fbf_pol_swa_tag_tha_sod_tml_tsw_igb_aze_ger_nor_azi_ses_vie_mlt_xho_dgb_bem	-0.416469446242656	-0.987569814571931	0.325925811000626
353	owc_prs_cic_glc_amr_mlt_aeg_rus_aze_tur_lda_tag_tsw_slo_afr_bsq_spa_anl_ven_mnd_bos_alb_fbf_krd_moo_ben_est_ses_swa_fin_svk_gam_geo_ukr_dut_rom_pan_sid_chh_ita_hun_tsn_bat_lit_mao_jpn_knd_kor_nor_por_dgb_grk_ind_ctl_wly_sun_cnt_scr_dyu_fre_tig_cze_bul_lat_swe_qcu_mol_guj_mcd_yor_sod_pol_hau_eng_jav_hin_ewe_arw_igb_mly_tha_heb_tml_bam_zul_azi_ger_urd_uzb_xho_vie_amh_bem_swt_akn	-0.266922278203484	-0.631134330319815	0.529500811452288
354	tig_fre_yor_ctl_hau_anl_wly_bul_azi_tur_tsw_jav_ven_rus_swe_bsq_por_heb_igb_cnt_urd_eng_xho_ben_fbf_krd_est_ses_lda_fin_ukr_amh_geo_hin_grk_afr_mcd_amr_owc_rom_hun_swa_tag_spa_bat_jpn_tml_kor_svk_mol_moo_nor_mly_ger_mlt_ind_mnd_guj_bem_lat_sid_slo_cze_glc_bos_qcu_lit_pol_scr_akn_sod_dut_gam_ita_mao_pan_swt_prs_tsn_sun_tha_aeg_knd_bam_dyu_aze_alb_arw_uzb_dgb_vie_chh_ewe_zul_cic	-0.198067215046679	-0.467364016947272	0.64133269456193
355	chh_mol_bam_arw_anl_aeg_gam_lit_azi_aze_cic_sun_fbf_prs_ger_bsq_pan_owc_tsn_cnt_eng_ita_yor_glc_dyu_fre_hun_zul_ewe_fin_dut_tig_geo_mcd_urd_por_swe_heb_sod_spa_est_swa_ind_lat_tag_jpn_knd_kor_rom_ctl_ses_ukr_mly_afr_mlt_bat_mnd_svk_igb_scr_sid_alb_grk_krd_guj_qcu_slo_rus_pol_swt_hau_hin_amr_bul_jav_ben_akn_cze_bem_mao_tha_amh_tml_xho_ven_tur_nor_bos_uzb_moo_vie_wly_tsw_dgb_lda	-0.156990115835784	-0.370739315652347	0.711674827810274
356	aeg_ctl_dyu_alb_amh_hau_amr_lat_azi_aze_igb_tag_lda_lit_hin_bsq_glc_owc_ses_mnd_dut_ger_swa_slo_ewe_krd_fin_cic_dgb_est_svk_mlt_geo_swe_mol_fre_rom_wly_chh_grk_hun_moo_ind_prs_mao_jpn_knd_kor_por_scr_xho_bos_sun_pol_sod_bat_cnt_afr_bem_pan_gam_arw_spa_ita_nor_qcu_eng_rus_ben_tsw_anl_guj_heb_mcd_jav_cze_tsn_urd_fbf_mly_tha_tig_tml_zul_ven_uzb_ukr_bul_tur_bam_vie_sid_swt_akn_yor	-0.272620634099715	-0.644553179600988	0.520803488421768
357	owc_bos_dyu_ita_chh_amr_anl_slo_aze_uzb_xho_jav_fbf_ger_eng_bsq_grk_aeg_igb_mnd_swe_spa_tsn_afr_ses_rus_hun_zul_ewe_est_prs_sod_geo_pol_arw_lit_lat_hau_mlt_dut_fin_bem_sun_guj_bat_jpn_tml_kor_hin_pan_yor_fre_tag_scr_sid_ind_cnt_urd_dgb_svk_wly_mcd_bul_glc_rom_qcu_cze_ben_mol_swa_gam_krd_amh_alb_mly_ctl_akn_ukr_bam_mao_tha_heb_knd_tsw_cic_azi_nor_por_tur_lda_vie_tig_swt_ven_moo	-0.600188999510802	-1.4302840314196	0.155986750106915
358	mlt_pol_xho_slo_hau_sod_owc_cze_aze_tur_igb_tag_ven_mol_mcd_bsq_swe_amr_fbf_cnt_ctl_fre_lda_afr_tsn_urd_hun_ses_bem_est_hin_chh_geo_lat_prs_ben_ita_gam_heb_arw_fin_ewe_jav_krd_mly_jpn_knd_kor_scr_glc_zul_bul_sun_nor_tig_ind_mnd_rom_tsw_guj_aeg_dut_lit_ger_rus_qcu_spa_alb_ukr_yor_anl_por_wly_eng_mao_svk_bam_bos_swt_bat_tha_amh_tml_cic_dyu_uzb_grk_pan_azi_moo_vie_sid_akn_dgb_swa	0.27017483464223	0.637178372768932	0.525574141987255
359	hau_arw_dgb_fre_anl_owc_aeg_spa_azi_aze_moo_ind_swa_dut_ger_bsq_svk_sid_zul_cnt_guj_ita_tsw_mcd_akn_afr_hun_dyu_swt_fin_swe_mlt_geo_eng_cze_alb_rom_amh_wly_krd_est_lda_jav_nor_mly_jpn_knd_kor_glc_bos_bam_prs_bat_ctl_amr_mao_mnd_pol_fbf_urd_gam_mol_slo_grk_ukr_qcu_lit_lat_por_yor_tig_hin_sod_scr_tag_rus_bem_ben_xho_sun_tha_chh_tml_tsn_igb_uzb_pan_bul_tur_ewe_vie_heb_ven_ses_cic	-0.0192401345513618	-0.0453085448579819	0.963958523612989
360	mlt_cze_igb_scr_aeg_heb_tig_prs_aze_tur_swa_mao_akn_afr_svk_bsq_mol_hau_fbf_mnd_rus_lat_xho_hin_bem_lit_fin_ewe_swt_hun_eng_sid_geo_ger_por_dut_nor_owc_anl_urd_est_cic_ind_bul_bat_jpn_tml_kor_rom_ben_bam_mcd_mly_krd_chh_sun_cnt_guj_tsw_ukr_amh_spa_arw_alb_glc_qcu_bos_fre_slo_tsn_amr_ctl_sod_pan_tag_swe_moo_grk_yor_jav_tha_wly_knd_lda_dyu_azi_pol_ita_uzb_ses_vie_gam_ven_dgb_zul	-0.156283340760512	-0.36837827893121	0.713428392440403
361	amr_mcd_ewe_pol_sod_wly_chh_dut_aze_uzb_bem_mly_bam_bul_ukr_bsq_nor_amh_swa_mnd_guj_spa_yor_fre_ven_alb_fin_ses_fbf_hun_krd_tig_geo_arw_por_scr_mol_anl_heb_rom_est_zul_sun_grk_tag_jpn_knd_kor_ger_ctl_dgb_lat_ind_pan_gam_mao_cnt_afr_cic_eng_owc_prs_svk_hin_ita_qcu_rus_urd_glc_akn_hau_ben_sid_lit_jav_swe_tsn_slo_dyu_bat_tha_mlt_tml_lda_tsw_azi_bos_cze_tur_moo_vie_aeg_swt_igb_xho	-0.611016475550358	-1.46120192191634	0.147330592933067
362	heb_spa_tsw_pol_sid_amr_aeg_rom_aze_tur_ewe_jav_fbf_ben_guj_bsq_nor_wly_akn_cnt_glc_dut_zul_ctl_moo_svk_fin_swa_igb_hun_hin_hau_geo_bos_grk_mol_arw_amh_tig_afr_est_xho_tag_por_bat_jpn_knd_kor_slo_urd_bem_ger_sun_prs_mlt_mao_mnd_eng_swt_bul_owc_swe_lit_mcd_ita_qcu_alb_pan_lat_bam_sod_scr_chh_cze_ind_rus_cic_fre_dgb_mly_tha_gam_tml_tsn_yor_azi_ukr_krd_uzb_dyu_vie_anl_ses_lda_ven	-1.31469952721669	-3.27640579569658	0.00147851172249176
363	chh_nor_tsw_ben_sod_aeg_heb_cze_azi_uzb_moo_bat_bam_mol_svk_bsq_por_sid_dgb_cnt_glc_mcd_ewe_ita_zul_bos_fin_tsn_xho_est_fre_mlt_geo_lat_ger_lit_spa_amr_gam_pan_hun_ses_ind_dut_mao_jpn_knd_kor_scr_urd_lda_krd_tag_rus_hau_jav_mnd_arw_swa_ukr_tig_hin_alb_slo_prs_qcu_afr_grk_rom_fbf_owc_eng_wly_bul_mly_swe_swt_ctl_igb_sun_tha_amh_tml_ven_bem_aze_guj_pol_tur_dyu_vie_anl_cic_yor_akn	-0.415396385358107	-0.986016185851273	0.326683529649297
364	aeg_prs_ewe_lat_chh_mlt_tig_por_tur_azi_yor_mly_swt_rom_guj_bsq_svk_gam_moo_mnd_ctl_ben_bam_slo_dgb_nor_hun_swa_ses_fin_glc_owc_geo_afr_cze_alb_eng_hau_amh_pol_est_ven_bat_urd_mao_jpn_tml_kor_hin_bul_xho_ukr_tag_grk_anl_sun_cnt_fre_zul_krd_wly_bos_dut_mol_rus_qcu_ita_scr_pan_fbf_sod_spa_heb_arw_ind_mcd_igb_lit_bem_jav_tha_amr_knd_dyu_cic_aze_ger_swe_uzb_tsn_vie_sid_tsw_akn_lda	-0.139865040508081	-0.329868316926816	0.742241327996946
365	amh_pan_bem_rom_sid_tig_sod_lit_tur_uzb_dgb_bat_ses_scr_svk_bsq_mol_heb_akn_cnt_nor_ger_bam_eng_tsw_fre_est_dyu_tsn_hun_pol_mlt_geo_guj_arw_grk_prs_hau_wly_urd_fin_fbf_jav_ita_ind_jpn_knd_kor_bos_dut_lda_glc_mao_cze_aeg_tag_mnd_mcd_igb_ben_owc_bul_alb_krd_afr_qcu_lat_ukr_ctl_yor_amr_por_anl_rus_sun_slo_zul_swe_ven_mly_tha_chh_tml_cic_xho_aze_spa_hin_azi_ewe_vie_gam_swa_swt_moo	0.00376769620014168	0.0088691870567795	0.992942503275386
366	tig_fre_ven_ger_wly_heb_sid_glc_uzb_aze_xho_ind_lda_slo_alb_bsq_guj_amh_bam_cnt_bul_dut_yor_pan_akn_ukr_est_bem_tsw_hun_prs_gam_geo_mol_arw_nor_scr_amr_hau_cze_fin_cic_tag_ben_jav_jpn_tml_kor_eng_spa_fbf_lit_sun_por_owc_bat_mnd_mcd_igb_afr_anl_ita_rus_rom_krd_qcu_swe_lat_ctl_swt_mlt_grk_chh_svk_mly_bos_dyu_hin_tsn_mao_tha_aeg_knd_ewe_ses_tur_urd_pol_azi_zul_vie_sod_dgb_moo_swa	-0.294989308969955	-0.697260669512765	0.487379087729127
367	gam_urd_lda_mol_chh_mlt_sod_hin_tur_uzb_bem_bat_moo_ger_pan_bsq_por_tig_cic_cnt_cze_spa_igb_lit_swt_pol_est_akn_bam_fin_krd_sid_geo_eng_arw_grk_slo_wly_amh_fre_hun_tsw_mly_glc_ind_jpn_tml_kor_dut_guj_tsn_rom_mao_nor_anl_sun_mnd_bos_fbf_alb_amr_rus_prs_bul_ita_qcu_ctl_swe_mcd_ses_aeg_svk_hau_scr_tag_lat_dgb_ben_zul_jav_tha_owc_knd_dyu_xho_azi_afr_ukr_aze_swa_vie_heb_ven_ewe_yor	0.26159005357568	0.616033567723211	0.53937723679995
368	chh_por_fbf_pol_hau_gam_heb_mcd_azi_tur_moo_mao_bam_guj_hin_bsq_krd_amh_akn_cnt_lat_slo_swa_ben_ses_fre_hun_yor_swt_fin_ctl_mlt_geo_scr_alb_arw_svk_wly_aeg_bul_est_dgb_bat_pan_sun_jpn_tml_kor_mol_prs_zul_ita_mly_dut_anl_jav_mnd_cze_xho_nor_amr_bos_urd_ger_rus_qcu_glc_grk_rom_lda_tig_lit_sid_spa_ind_ukr_ven_eng_tsn_tag_tha_owc_knd_bem_igb_aze_afr_swe_uzb_cic_vie_sod_tsw_ewe_dyu	-0.308647793801557	-0.731430248457462	0.466355401572769
369	owc_guj_cic_ukr_amh_sod_amr_lit_aze_tur_yor_mao_zul_rus_prs_bsq_ger_anl_bem_mnd_dut_lat_tsn_fre_bam_krd_hun_dgb_dyu_fin_eng_hau_geo_spa_afr_slo_swe_sid_aeg_por_est_akn_jav_ben_bat_jpn_knd_kor_bos_pan_swa_glc_mly_alb_heb_tag_cnt_nor_ses_urd_wly_bul_arw_ita_ctl_qcu_svk_mcd_cze_moo_mlt_rom_tig_grk_ind_mol_lda_hin_igb_sun_tha_chh_tml_fbf_tsw_azi_pol_scr_uzb_swt_vie_gam_xho_ewe_ven	-0.502564813479836	-1.19512989802161	0.235075083085619
370	gam_rom_bam_nor_heb_amr_aeg_pan_azi_uzb_lda_mly_ewe_mcd_ita_bsq_pol_sid_ses_cnt_alb_ctl_akn_dut_xho_grk_est_tsn_bem_hun_lit_chh_geo_hin_ukr_afr_por_amh_mlt_spa_fin_swa_tag_mol_mao_jpn_knd_kor_bos_guj_cic_cze_bat_bul_tig_ind_mnd_arw_zul_glc_sod_scr_slo_krd_eng_qcu_ger_svk_urd_dyu_wly_prs_hau_ben_jav_lat_yor_rus_tsw_sun_tha_anl_tml_fbf_igb_tur_fre_swe_aze_swt_vie_owc_ven_dgb_moo	-0.310926614353823	-0.735054181035404	0.464156078058933
371	aeg_lit_tsw_fre_wly_mlt_tig_slo_tur_uzb_bam_ind_ses_svk_eng_bsq_scr_amr_akn_cnt_dut_nor_moo_ben_zul_bul_est_dgb_ven_hun_prs_gam_geo_mol_swe_cze_mcd_owc_chh_pan_fin_yor_jav_rom_mly_jpn_tml_kor_bos_ukr_swa_por_tag_rus_heb_sun_mnd_alb_ewe_glc_amh_lat_ita_urd_spa_qcu_arw_hin_ger_tsn_sod_ctl_hau_krd_bat_afr_swt_pol_fbf_mao_tha_sid_knd_cic_igb_azi_grk_guj_aze_xho_vie_anl_bem_lda_dyu	-0.693858702046372	-1.66361630140223	0.0995554858875962
372	amr_rom_yor_fre_owc_tig_heb_arw_azi_uzb_akn_sun_tsw_dut_rus_bsq_mcd_aeg_zul_cnt_por_slo_ven_nor_ses_bul_fin_lda_swa_hun_alb_wly_geo_svk_swe_krd_ukr_sod_chh_bos_est_bem_jav_spa_ind_jpn_tml_kor_cze_grk_igb_guj_tag_eng_gam_mly_mnd_lat_fbf_ben_sid_scr_prs_pol_glc_qcu_pan_urd_ger_ewe_anl_mol_mlt_ctl_bat_ita_tsn_afr_moo_mao_tha_amh_knd_xho_swt_aze_hin_lit_tur_dyu_vie_hau_dgb_cic_bam	-0.653788389860175	-1.56294213114216	0.121462794418044
373	amr_arw_igb_fre_wly_gam_amh_pan_tur_aze_zul_mao_dyu_lat_bul_bsq_afr_aeg_akn_cnt_ctl_ben_fbf_urd_cic_guj_est_ven_ses_hun_ita_sid_geo_pol_rom_prs_grk_sod_hau_ukr_fin_ewe_bat_rus_mly_jpn_tml_kor_bos_eng_tsn_mol_jav_spa_chh_tag_mnd_mcd_moo_lit_anl_dut_scr_ger_nor_qcu_swe_alb_cze_bem_owc_svk_tig_krd_sun_glc_tsw_por_swt_ind_tha_heb_knd_swa_bam_azi_slo_hin_uzb_xho_vie_mlt_dgb_lda_yor	-0.476935811094023	-1.13280146656982	0.260209712477804
374	aeg_grk_xho_eng_wly_sod_mlt_pan_azi_aze_swt_mly_ven_swe_por_bsq_cze_gam_swa_cnt_ukr_mol_moo_ger_dyu_krd_hun_dgb_fbf_fin_guj_tig_geo_bul_bos_slo_hin_anl_sid_glc_est_zul_tag_ctl_ind_jpn_knd_kor_pol_dut_lda_ben_mao_arw_hau_bat_mnd_svk_yor_ita_heb_alb_fre_afr_lit_qcu_lat_prs_rom_bam_amh_nor_chh_spa_sun_urd_tsw_mcd_cic_jav_tha_owc_tml_ewe_bem_tur_scr_rus_uzb_ses_vie_amr_tsn_igb_akn	-0.591397638900015	-1.41259142016763	0.161113693490167
375	hau_guj_lda_por_tig_sod_owc_prs_aze_tur_dgb_jav_tsw_glc_bos_bsq_ger_amh_ewe_mnd_alb_grk_ses_krd_swa_svk_hun_tsn_cic_est_mol_gam_geo_nor_bul_lit_slo_heb_anl_urd_fin_fbf_bat_ukr_mao_jpn_tml_kor_fre_pol_bam_afr_mly_ben_aeg_sun_cnt_swe_akn_pan_chh_spa_mcd_cze_scr_qcu_eng_ctl_dut_moo_sid_ita_mlt_hin_ind_rom_bem_arw_zul_tag_tha_wly_knd_xho_swt_uzb_lat_rus_azi_igb_vie_amr_dyu_ven_yor	-0.0709729649922861	-0.167205660409125	0.867571266183299
376	aeg_mol_akn_mcd_amr_amh_owc_krd_uzb_tur_ewe_ind_lda_bul_svk_bsq_nor_mlt_zul_cnt_rus_hin_bam_prs_cic_scr_hun_tsw_moo_fin_ukr_sod_geo_alb_lat_bos_fre_anl_gam_pan_est_yor_sun_ben_bat_jpn_knd_kor_eng_por_bem_lit_mly_pol_tig_mao_mnd_afr_tsn_ger_chh_urd_ita_spa_slo_qcu_ctl_cze_rom_igb_heb_grk_hau_glc_tag_dut_swt_swe_dgb_jav_tha_wly_tml_swa_ven_azi_guj_arw_aze_ses_vie_sid_dyu_xho_fbf	-0.579437015689224	-1.38369447081952	0.169764201540375
377	amh_bul_moo_swe_sid_tig_owc_arw_azi_tur_tsw_bat_ses_lit_guj_bsq_rus_sod_zul_mnd_glc_grk_bem_svk_ven_ben_est_ewe_akn_fin_scr_aeg_geo_pan_nor_hin_rom_wly_hau_urd_hun_swt_ind_dut_tag_jpn_knd_kor_slo_mol_fbf_prs_mao_bos_amr_mly_cnt_pol_bam_lat_mlt_por_ger_cze_eng_qcu_mcd_krd_ita_dgb_heb_ctl_gam_afr_jav_alb_xho_ukr_yor_sun_tha_chh_tml_swa_cic_uzb_spa_fre_aze_igb_vie_anl_lda_tsn_dyu	0.86071393756921	2.06589961150169	0.0416193903147575
378	chh_afr_swt_eng_amh_owc_hau_arw_aze_uzb_dgb_mao_bam_glc_fre_bsq_scr_amr_swa_cnt_rus_rom_lda_spa_tsn_prs_est_fbf_moo_hun_bul_anl_geo_dut_pan_urd_mcd_gam_sid_pol_fin_xho_jav_lit_sun_jpn_tml_kor_ctl_mol_akn_hin_bat_grk_heb_tag_mnd_nor_cic_ita_wly_por_slo_cze_alb_qcu_ger_ukr_bos_ewe_tig_lat_sod_guj_mly_krd_zul_ben_ven_ind_tha_mlt_knd_tsw_bem_azi_swe_svk_tur_dyu_vie_aeg_yor_igb_ses	-0.419505394506564	-0.996043576031195	0.321813533945967
379	owc_ukr_akn_glc_sid_heb_gam_bos_aze_uzb_tsw_sun_swt_lat_pan_bsq_swe_amh_bam_mnd_alb_svk_zul_guj_dgb_ita_hun_cic_lda_est_nor_hau_geo_hin_grk_spa_mol_anl_wly_arw_fin_moo_tag_mcd_bat_jpn_tml_kor_eng_ctl_xho_slo_ind_prs_aeg_mly_cnt_rom_dyu_urd_chh_cze_scr_dut_lit_qcu_ben_krd_ger_ses_amr_rus_tig_pol_mao_bul_ewe_afr_swa_jav_tha_mlt_knd_ven_fbf_azi_fre_por_tur_bem_vie_sod_tsn_igb_yor	0.00724627663955255	0.0170705378903686	0.986416912049702
380	mlt_guj_tsn_dut_heb_amh_gam_ger_azi_uzb_bam_jav_xho_afr_grk_bsq_eng_owc_zul_cnt_prs_svk_akn_lit_bem_ben_hun_lda_tsw_est_ita_amr_geo_nor_pol_ukr_spa_tig_chh_alb_fin_fbf_ind_ctl_tag_jpn_knd_kor_slo_lat_swa_por_sun_scr_sid_mao_mnd_hin_igb_rus_sod_cze_urd_bul_glc_qcu_arw_swe_pan_ewe_hau_mcd_wly_mol_bat_rom_dyu_bos_dgb_mly_tha_anl_tml_moo_yor_aze_krd_fre_tur_ven_vie_aeg_ses_swt_cic	-0.578373692157214	-1.38294999561803	0.169991652984253
381	sod_swe_swa_dut_heb_mlt_amr_ctl_uzb_azi_moo_jav_yor_ger_nor_bsq_glc_tig_cic_cnt_rus_ben_igb_fre_swt_lat_fin_ewe_xho_hun_mcd_sid_geo_por_lit_urd_alb_amh_owc_prs_est_ses_mao_slo_mly_jpn_tml_kor_pol_ukr_bam_guj_bat_afr_anl_sun_mnd_scr_fbf_ita_aeg_bos_arw_grk_rom_qcu_cze_eng_mol_tsw_wly_svk_gam_hin_tag_spa_akn_krd_lda_ind_tha_chh_knd_bem_tsn_tur_pan_bul_aze_dgb_vie_hau_dyu_zul_ven	0.274365199506108	0.645440927767829	0.520230749373968
382	aeg_prs_ewe_bos_wly_amr_sod_cze_uzb_aze_dyu_bat_akn_svk_glc_bsq_bul_mlt_bam_mnd_urd_grk_swt_fre_ses_arw_est_zul_tsn_fin_ita_chh_geo_lit_ben_guj_mol_gam_sid_lat_hun_xho_mly_dut_tag_jpn_tml_kor_pan_pol_yor_scr_mao_ctl_hau_sun_cnt_eng_igb_ukr_heb_krd_slo_hin_alb_qcu_ger_nor_por_dgb_tig_swe_amh_mcd_ind_rus_lda_spa_tsw_jav_tha_anl_knd_swa_fbf_azi_rom_afr_tur_ven_vie_owc_cic_moo_bem	-0.259313262683791	-0.612115846682745	0.541954799694432
383	hau_ita_igb_spa_sod_anl_tig_cze_tur_azi_dgb_sun_zul_lat_dut_bsq_rus_amr_dyu_mnd_ukr_rom_xho_pol_tsw_guj_hun_swa_tsn_fin_pan_mlt_geo_mol_ger_svk_afr_sid_chh_nor_est_bam_jav_alb_mao_jpn_tml_kor_grk_ctl_moo_prs_bat_bul_owc_tag_cnt_swe_swt_krd_heb_lit_por_slo_eng_qcu_arw_bos_ben_ewe_amh_urd_gam_fre_mly_hin_lda_mcd_ven_ind_tha_wly_knd_fbf_akn_uzb_glc_scr_aze_cic_vie_aeg_bem_yor_ses	-0.228496469586787	-0.539626579292064	0.590744297871266
384	anl_afr_dyu_ukr_owc_chh_wly_ger_tur_uzb_cic_sun_zul_prs_rus_bsq_urd_amr_tsw_cnt_grk_slo_xho_krd_igb_ctl_fin_bam_ses_est_swe_tig_geo_glc_rom_fre_svk_mlt_amh_eng_hun_moo_jav_arw_ind_jpn_tml_kor_lat_pol_dgb_cze_mly_hin_sid_tag_mnd_scr_ewe_por_sod_bul_alb_dut_mol_qcu_pan_nor_spa_yor_heb_ita_aeg_ben_bat_guj_ven_lit_lda_mao_tha_gam_knd_swa_akn_azi_bos_mcd_aze_tsn_vie_hau_fbf_bem_swt	-0.181316805640001	-0.428565004015558	0.669230817900728
385	mlt_spa_ewe_slo_gam_owc_amh_dut_uzb_aze_dgb_jav_dyu_rus_guj_bsq_urd_heb_ses_cnt_rom_grk_zul_bul_bem_krd_fin_xho_bam_est_ctl_hau_geo_nor_glc_pol_swe_wly_amr_ben_hun_igb_bat_lat_ind_jpn_tml_kor_mol_cze_moo_pan_tag_hin_tig_mly_mnd_arw_tsw_eng_aeg_alb_mcd_ukr_lit_qcu_bos_fre_scr_fbf_sid_svk_chh_por_sun_ita_yor_afr_ven_mao_tha_sod_knd_akn_lda_azi_ger_prs_tur_tsn_vie_anl_swt_swa_cic	-0.76411945165701	-1.83651197593756	0.0694764915027959
386	heb_ukr_yor_ben_chh_owc_hau_bul_uzb_aze_ewe_jav_tsn_krd_hin_bsq_bos_tig_xho_cnt_por_afr_fbf_prs_tsw_swe_est_bam_bem_hun_lit_amh_geo_rom_mol_slo_pan_gam_wly_eng_fin_igb_mly_arw_ind_jpn_knd_kor_fre_spa_dyu_urd_mao_svk_amr_bat_mnd_dut_moo_cze_aeg_alb_mcd_ger_glc_qcu_nor_grk_pol_zul_sod_ita_mlt_lat_tag_rus_akn_ctl_swa_sun_tha_sid_tml_cic_swt_tur_scr_guj_azi_lda_vie_anl_dgb_ven_ses	0.195035896893901	0.458953773778889	0.647338232576069
387	amr_spa_tsw_dut_heb_mlt_amh_rus_tur_azi_akn_mly_yor_ukr_lit_bsq_ben_hau_ses_mnd_cze_prs_ven_bul_dgb_bos_est_lda_xho_fin_guj_anl_geo_lat_slo_eng_arw_sod_aeg_glc_hun_dyu_sun_ger_tag_jpn_tml_kor_fre_rom_igb_krd_jav_svk_owc_bat_cnt_mcd_bem_alb_chh_grk_swe_ita_pan_qcu_por_scr_hin_cic_tig_urd_gam_pol_mao_ctl_zul_mol_moo_ind_tha_sid_knd_swa_bam_uzb_nor_afr_aze_tsn_vie_wly_ewe_fbf_swt	-0.626728299268732	-1.49816267712002	0.137477671300286
388	gam_fre_ven_ben_anl_chh_sid_scr_aze_azi_swa_mao_zul_lat_ctl_bsq_svk_aeg_moo_cnt_pan_mcd_akn_krd_lda_bos_fin_cic_swt_est_afr_amh_geo_urd_pol_eng_ukr_tig_heb_rom_hun_ewe_bat_spa_tag_jpn_knd_kor_por_ger_tsw_alb_sun_guj_amr_mly_mnd_rus_igb_grk_hau_swe_slo_ita_arw_qcu_glc_hin_cze_dyu_mlt_prs_wly_dut_ind_bul_xho_mol_ses_jav_tha_owc_tml_yor_fbf_uzb_nor_lit_tur_bam_vie_sod_tsn_dgb_bem	0.48521093570376	1.1461799083804	0.254661333626019
389	owc_rus_lda_scr_wly_aeg_anl_ger_tur_uzb_moo_jav_fbf_svk_bos_bsq_alb_tig_ses_cnt_swe_grk_tsw_pan_swa_krd_fin_tsn_ven_hun_ben_chh_geo_eng_nor_fre_dut_sod_sid_cze_est_dgb_sun_lat_bat_jpn_tml_kor_ukr_prs_igb_bul_tag_hin_heb_ind_mnd_ita_cic_spa_mlt_mcd_guj_afr_pol_qcu_mol_glc_por_dyu_hau_slo_gam_rom_mly_lit_bam_arw_ewe_mao_tha_amr_knd_akn_swt_aze_ctl_urd_azi_zul_vie_amh_xho_bem_yor	-0.286494492138218	-0.67844499872335	0.499174310997401
390	hau_alb_swa_mol_chh_owc_sod_ita_uzb_tur_swt_ind_zul_mcd_swe_bsq_cze_heb_moo_cnt_glc_bul_tsn_krd_yor_svk_est_fbf_bam_fin_guj_sid_geo_scr_lat_urd_slo_amh_amr_prs_hun_xho_bat_hin_jav_jpn_tml_kor_lit_pan_bem_por_sun_arw_anl_mly_mnd_pol_lda_rom_mlt_ctl_fre_dut_nor_qcu_afr_spa_rus_ven_gam_ben_wly_ger_tag_bos_dyu_grk_ses_mao_tha_tig_knd_tsw_igb_azi_eng_ukr_aze_akn_vie_aeg_dgb_ewe_cic	-0.228856913880476	-0.540167754568368	0.590372562405522
391	chh_por_igb_ger_owc_sod_gam_ukr_aze_uzb_tsn_sun_fbf_fre_dut_bsq_arw_anl_lda_mnd_mcd_guj_swt_prs_moo_ben_est_bam_akn_fin_urd_heb_geo_mol_bos_rus_pol_amh_sid_scr_hun_ewe_mly_rom_mao_jpn_knd_kor_ctl_slo_cic_bul_ind_spa_wly_jav_cnt_lit_dgb_alb_tig_svk_grk_afr_cze_qcu_hin_swe_eng_bem_amr_pan_mlt_nor_bat_glc_yor_ita_dyu_tag_tha_aeg_tml_ses_tsw_azi_krd_lat_tur_swa_vie_hau_ven_xho_zul	-0.59934930569991	-1.43213605386938	0.15545742859455
392	mlt_swe_tsn_arw_wly_tig_sid_por_tur_azi_moo_mao_tsw_hin_fre_bsq_nor_gam_akn_mnd_afr_glc_bam_ukr_fbf_alb_hun_dyu_dgb_fin_ben_chh_geo_pol_lat_cze_rus_amh_anl_mol_est_swa_jav_rom_mly_jpn_tml_kor_slo_dut_lda_mcd_bat_spa_heb_sun_cnt_bul_zul_eng_hau_ger_svk_prs_bos_qcu_urd_grk_lit_cic_amr_krd_owc_ctl_ind_ita_bem_pan_ven_tag_tha_sod_knd_ewe_ses_uzb_scr_guj_aze_swt_vie_aeg_igb_yor_xho	0.0509921940752358	0.120060852725106	0.904693934965568
393	owc_por_moo_glc_chh_sid_anl_alb_uzb_azi_tsn_bat_zul_fre_urd_bsq_bos_aeg_akn_cnt_guj_eng_swa_swe_dgb_rom_fin_swt_ewe_est_hin_hau_geo_cze_ctl_svk_lat_amh_wly_prs_hun_ven_mly_mol_mao_jpn_knd_kor_ger_mcd_lda_grk_sun_ita_tig_tag_mnd_pol_fbf_dut_sod_afr_arw_spa_scr_qcu_krd_slo_ukr_yor_mlt_lit_amr_ben_jav_bul_xho_pan_dyu_ind_tha_gam_tml_igb_bam_tur_nor_rus_aze_bem_vie_heb_cic_ses_tsw	0.213711775059484	0.503051896348349	0.616117107452906
394	hau_slo_ewe_por_sid_mlt_tig_pol_aze_azi_swa_ind_swt_lit_fre_bsq_ita_amh_igb_cnt_arw_krd_tsw_bos_cic_ctl_fin_ses_fbf_hun_guj_amr_geo_ukr_alb_rom_scr_heb_gam_svk_est_lda_tag_ben_sun_jpn_tml_kor_glc_ger_xho_hin_mly_urd_anl_jav_mnd_afr_dyu_mcd_wly_bul_dut_cze_swe_qcu_pan_lat_spa_bem_owc_prs_sod_nor_bat_rus_bam_mol_yor_mao_tha_aeg_knd_moo_ven_uzb_eng_grk_tur_zul_vie_chh_tsn_akn_dgb	-0.353144307851192	-0.837202131802754	0.404625226998982
395	sod_ukr_moo_afr_anl_aeg_tig_slo_azi_uzb_swa_sun_dgb_scr_prs_bsq_bos_heb_yor_mnd_rus_eng_cic_mcd_tsn_arw_est_lda_xho_hun_pol_owc_geo_alb_hin_pan_fre_amh_amr_dut_fin_zul_mao_svk_bat_jpn_knd_kor_lat_mol_bam_guj_tag_ita_chh_ind_cnt_bul_tsw_ctl_hau_krd_por_rom_lit_qcu_cze_nor_ger_ewe_sid_glc_gam_swe_jav_grk_akn_ben_bem_mly_tha_mlt_tml_ses_igb_tur_urd_spa_aze_swt_vie_wly_fbf_dyu_ven	-1.16100993461158	-2.85319022087288	0.00533460466177784
396	sod_ger_bam_slo_gam_amh_mlt_svk_uzb_aze_ewe_tag_dyu_hin_bos_bsq_fre_tig_xho_mnd_guj_lit_ven_mcd_lda_krd_est_akn_cic_fin_ctl_hau_geo_eng_mol_arw_grk_sid_anl_rus_hun_fbf_jav_spa_bat_jpn_tml_kor_pol_ita_dgb_urd_sun_nor_owc_mao_cnt_afr_swt_bul_heb_rom_prs_cze_alb_qcu_dut_lat_ben_igb_chh_swe_wly_scr_ind_glc_tsw_pan_zul_mly_tha_amr_knd_yor_ses_tur_ukr_por_azi_moo_vie_aeg_tsn_swa_bem	-0.845170455591233	-2.04033780366427	0.0441520247363094
397	owc_cze_tsw_mol_mlt_hau_chh_guj_uzb_azi_swt_sun_yor_hin_ctl_bsq_urd_gam_xho_cnt_fre_eng_ven_glc_cic_lat_est_igb_akn_fin_grk_tig_geo_svk_pol_afr_lit_wly_amh_mcd_hun_fbf_jav_spa_bat_jpn_tml_kor_ben_rus_dyu_por_mly_ger_aeg_tag_mnd_ukr_ses_dut_amr_slo_swe_nor_scr_qcu_krd_alb_prs_tsn_sod_rom_sid_bos_ind_bul_lda_ita_dgb_mao_tha_anl_knd_moo_swa_aze_pan_arw_tur_ewe_vie_heb_bam_zul_bem	0.213986850533562	0.503598146385478	0.61573460260194
398	sid_pol_fbf_cze_gam_aeg_heb_rom_aze_uzb_ewe_tag_xho_ben_arw_bsq_por_amr_lda_mnd_hin_prs_igb_nor_tsn_pan_est_yor_akn_fin_bul_anl_geo_scr_grk_ukr_mcd_owc_wly_svk_hun_moo_mly_ita_jav_jpn_tml_kor_slo_afr_swa_lit_mao_dut_chh_ind_cnt_swe_swt_spa_amh_rus_krd_urd_guj_qcu_ger_fre_eng_bam_tig_alb_hau_bos_sun_ctl_bem_mol_dgb_bat_tha_mlt_knd_tsw_ven_azi_glc_lat_tur_zul_vie_sod_cic_dyu_ses	-0.954076211838274	-2.31347902666073	0.0229000828710735
399	sid_spa_dgb_nor_chh_anl_amh_bos_uzb_azi_fbf_ind_moo_ger_bul_bsq_urd_gam_swt_cnt_alb_scr_swa_por_tsw_fre_fin_ses_yor_est_cze_wly_geo_glc_swe_lat_svk_sod_tig_rom_hun_cic_jav_hin_mly_jpn_tml_kor_mcd_ita_ewe_lit_mao_ukr_mlt_tag_mnd_mol_lda_afr_hau_pol_krd_slo_pan_qcu_arw_rus_eng_ven_aeg_guj_amr_prs_bat_ctl_akn_dut_tsn_sun_tha_owc_knd_dyu_igb_aze_ben_grk_tur_bam_vie_heb_bem_xho_zul	0.532164679147706	1.25700739892571	0.211898760723515
400	gam_por_igb_dut_amr_amh_mlt_cze_uzb_tur_ses_sun_zul_ukr_fre_bsq_arw_chh_tsw_mnd_guj_scr_swt_rom_lda_bul_est_akn_xho_hun_eng_hau_geo_pol_lit_ita_ben_anl_wly_pan_fin_bem_bat_alb_ind_jpn_tml_kor_slo_spa_dyu_krd_mao_rus_sid_tag_cnt_afr_ven_ger_tig_ctl_mol_glc_prs_qcu_svk_mcd_grk_cic_aeg_lat_owc_hin_jav_bos_yor_nor_tsn_mly_tha_sod_knd_dgb_ewe_azi_urd_swe_aze_moo_vie_heb_swa_bam_fbf	-0.729253759141309	-1.75550608595951	0.0824654755928023
401	heb_bul_igb_ctl_amh_sid_wly_urd_azi_tur_lda_sun_zul_guj_dut_bsq_swe_gam_akn_mnd_scr_spa_tsn_prs_dgb_ger_hun_cic_ses_est_lit_hau_geo_alb_arw_slo_glc_amr_chh_ben_fin_dyu_mao_afr_jav_jpn_tml_kor_bos_pol_xho_eng_tag_hin_aeg_mly_cnt_mol_moo_lat_tig_nor_rus_svk_ukr_qcu_pan_fre_krd_ven_mlt_cze_owc_grk_bat_por_ewe_ita_swt_ind_tha_sod_knd_swa_bem_aze_rom_mcd_uzb_fbf_vie_anl_tsw_yor_bam	-0.544543348381973	-1.30212295578891	0.196090122828576
402	amr_krd_akn_ger_wly_amh_tig_rom_azi_uzb_ses_mao_dyu_lat_lit_bsq_pan_gam_tsw_cnt_dut_mol_swt_hin_xho_ben_hun_dgb_yor_fin_arw_anl_geo_rus_ukr_scr_guj_sid_chh_bul_est_cic_mly_fre_ind_jpn_tml_kor_svk_nor_moo_mcd_jav_slo_aeg_bat_mnd_cze_ewe_ita_heb_afr_eng_grk_swe_qcu_por_alb_ctl_ven_owc_urd_sod_bos_sun_spa_fbf_glc_lda_tag_tha_hau_knd_swa_bem_aze_prs_pol_tur_bam_vie_mlt_zul_tsn_igb	-0.0784103504723415	-0.18486765539497	0.853735395863819
403	hau_hin_swt_rom_owc_amh_gam_ger_uzb_tur_moo_bat_bem_mol_fre_bsq_scr_amr_cic_mnd_spa_slo_xho_arw_tsn_lit_fin_igb_ses_est_ctl_aeg_geo_pan_rus_cze_grk_sod_mlt_mcd_hun_tsw_mly_eng_jav_jpn_tml_kor_afr_urd_swa_dut_tag_ben_chh_mao_cnt_pol_dgb_krd_wly_ukr_lat_bos_guj_qcu_por_prs_nor_zul_tig_swe_sid_glc_sun_svk_lda_alb_fbf_ind_tha_anl_knd_ven_yor_azi_bul_ita_aze_akn_vie_heb_dyu_bam_ewe	-0.779540431029486	-1.8703015280964	0.0645871823016503
404	anl_dut_lda_ukr_sod_aeg_tig_fre_azi_aze_swt_bat_moo_eng_prs_bsq_bos_amh_ven_cnt_slo_swe_ses_hin_yor_por_est_bem_tsn_fin_lit_wly_geo_arw_pol_cze_rus_amr_chh_bul_hun_fbf_tag_glc_mao_jpn_tml_kor_krd_spa_xho_pan_ind_urd_heb_mly_mnd_rom_dgb_svk_mlt_mol_ben_afr_ger_qcu_alb_grk_ctl_dyu_hau_mcd_sid_nor_jav_scr_swa_guj_zul_sun_tha_gam_knd_cic_akn_uzb_ita_lat_tur_ewe_vie_owc_bam_tsw_igb	0.269753267195876	0.635406670778207	0.526723604444192
405	amh_dut_xho_cze_amr_wly_hau_afr_tur_azi_dgb_mly_swa_rus_krd_bsq_rom_owc_tsn_mnd_ben_nor_zul_lit_ven_ctl_fin_ses_akn_est_slo_chh_geo_fre_scr_prs_pol_mlt_aeg_lat_hun_yor_ind_ukr_sun_jpn_tml_kor_spa_bul_bam_bos_tag_urd_sod_bat_cnt_ger_ewe_por_heb_ita_svk_eng_mol_qcu_grk_arw_guj_igb_gam_mcd_tig_alb_jav_glc_swt_hin_bem_mao_tha_sid_knd_lda_moo_uzb_swe_pan_aze_tsw_vie_anl_cic_fbf_dyu	-0.308465409514984	-0.730290911462074	0.467048064979443
406	mlt_lit_swt_alb_wly_gam_owc_ctl_aze_uzb_ewe_tag_bem_rus_pan_bsq_ben_chh_ses_cnt_bul_ukr_cic_krd_yor_scr_fin_swa_fbf_est_pol_tig_geo_hin_svk_cze_mol_heb_sod_ger_hun_dgb_jav_lat_ind_jpn_knd_kor_mcd_prs_ven_glc_bat_arw_hau_mao_mnd_grk_bam_por_anl_guj_dut_ita_swe_qcu_urd_nor_slo_lda_aeg_fre_sid_afr_sun_spa_zul_rom_dyu_mly_tha_amh_tml_akn_tsw_tur_eng_bos_azi_moo_vie_amr_xho_tsn_igb	0.0124370041863689	0.0293410112100643	0.97665549211804
407	amr_rus_lda_nor_anl_tig_aeg_spa_azi_aze_zul_mao_xho_cze_glc_bsq_pan_hau_ven_cnt_urd_swe_yor_dut_swt_ger_fin_cic_ewe_hun_grk_wly_geo_fre_eng_bos_mol_amh_sod_rom_est_moo_ind_scr_mly_jpn_tml_kor_pol_slo_akn_ben_bat_por_heb_sun_mnd_afr_ses_hin_owc_ukr_krd_lat_ita_qcu_ctl_arw_bul_dyu_sid_lit_gam_guj_jav_prs_bem_alb_bam_tag_tha_mlt_knd_tsw_fbf_uzb_svk_mcd_tur_dgb_vie_chh_tsn_swa_igb	-0.221316404882169	-0.522738854958509	0.602399124401223
408	heb_hin_dyu_grk_tig_hau_mlt_mol_uzb_azi_dgb_mao_lda_eng_afr_bsq_arw_amh_tsn_cnt_ita_ctl_bem_bos_swt_alb_est_ses_zul_fin_spa_chh_geo_lat_bul_ger_pol_gam_anl_nor_hun_swa_bat_svk_sun_jpn_tml_kor_krd_glc_moo_rus_mly_mcd_sid_tag_mnd_lit_tsw_cze_aeg_ben_prs_dut_guj_qcu_pan_slo_por_yor_sod_fre_wly_ukr_jav_urd_igb_scr_fbf_ind_tha_owc_knd_cic_xho_aze_rom_swe_tur_akn_vie_amr_ven_bam_ewe	-0.0348300995383869	-0.0820710784237886	0.934766570034293
409	tig_alb_ses_grk_gam_anl_chh_krd_tur_azi_ven_bat_xho_ctl_glc_bsq_arw_wly_bam_mnd_dut_swe_yor_ben_tsn_slo_fin_bem_swt_hun_nor_mlt_geo_eng_rom_urd_spa_aeg_amr_mcd_est_cic_ind_mol_tag_jpn_tml_kor_bul_fre_fbf_lat_mao_pol_sid_sun_cnt_por_dgb_cze_sod_scr_bos_ger_svk_qcu_lit_afr_hin_igb_owc_prs_amh_pan_jav_guj_zul_ukr_ewe_mly_tha_hau_knd_moo_lda_uzb_rus_ita_aze_swa_vie_heb_dyu_tsw_akn	-0.650605823365254	-1.55823219002938	0.122574869069933
410	owc_eng_akn_mcd_mlt_anl_tig_nor_aze_uzb_igb_sun_cic_por_pol_bsq_ukr_amr_bam_cnt_mol_svk_dyu_fre_fbf_lit_hun_ven_ses_fin_guj_aeg_geo_ctl_urd_ita_glc_wly_gam_scr_est_tsw_tag_rom_bat_jpn_tml_kor_afr_cze_swt_bul_mly_arw_chh_ind_mnd_dut_xho_prs_sod_rus_lat_spa_bos_qcu_pan_ger_swe_moo_amh_alb_sid_hin_jav_krd_swa_grk_lda_mao_tha_hau_knd_zul_tsn_azi_slo_ben_tur_bem_vie_heb_ewe_yor_dgb	-0.881298486015397	-2.13163642112926	0.035673056009781
411	owc_afr_dyu_lat_sod_anl_wly_rom_aze_azi_dgb_jav_bem_eng_alb_bsq_spa_amr_lda_cnt_pol_grk_tsw_slo_akn_ger_hun_zul_ses_fin_glc_mlt_geo_por_krd_fre_ctl_tig_gam_pan_est_cic_ind_mcd_mly_jpn_tml_kor_lit_bul_tsn_arw_tag_mol_chh_mao_mnd_dut_yor_ben_amh_ukr_bos_swe_nor_qcu_cze_scr_rus_moo_hau_svk_aeg_urd_bat_prs_fbf_guj_igb_sun_tha_heb_knd_xho_ewe_uzb_ita_hin_tur_swt_vie_sid_swa_bam_ven	-0.628975681531087	-1.50475377983079	0.135776147253551
412	anl_pol_tsw_arw_sid_amh_owc_por_tur_azi_fbf_jav_bam_ger_alb_bsq_hin_chh_igb_cnt_bos_slo_bem_nor_moo_mcd_fin_zul_tsn_est_eng_mlt_geo_urd_bul_mol_krd_aeg_wly_glc_hun_xho_bat_dut_tag_jpn_tml_kor_spa_ita_lda_cze_sun_rus_heb_mao_mnd_fre_swt_rom_hau_svk_lit_swe_lat_qcu_ctl_guj_ukr_dgb_amr_scr_gam_grk_mly_prs_dyu_ben_ewe_ind_tha_sod_knd_ses_swa_aze_pan_afr_uzb_yor_vie_tig_ven_cic_akn	-0.277129466964438	-0.655332616092462	0.513871425484995
413	sid_svk_ewe_por_amr_chh_wly_urd_uzb_tur_tsw_mao_dyu_slo_alb_bsq_pol_hau_bam_mnd_nor_krd_igb_cze_ses_spa_hun_moo_akn_fin_prs_sod_geo_ita_grk_ukr_ger_owc_gam_eng_est_swa_sun_pan_tag_jpn_tml_kor_mcd_lit_dgb_glc_ind_rus_mlt_bat_cnt_bos_fbf_rom_heb_bul_afr_hin_scr_qcu_arw_fre_dut_xho_aeg_lat_tig_mol_mly_swe_tsn_ben_bem_jav_tha_amh_knd_swt_lda_aze_guj_ctl_azi_ven_vie_anl_zul_yor_cic	0.668363031048972	1.58461156449859	0.116449332655424
414	sid_swe_ewe_ita_tig_owc_sod_bul_uzb_azi_yor_tag_ven_svk_eng_bsq_prs_anl_bam_cnt_urd_pan_xho_krd_dyu_afr_hun_fbf_ses_est_glc_aeg_geo_bos_guj_ben_arw_hau_wly_lat_fin_akn_jav_slo_bat_jpn_knd_kor_ger_ukr_moo_rus_mly_fre_amh_ind_mnd_rom_swt_hin_chh_lit_alb_nor_scr_qcu_spa_dut_mol_tsw_mlt_mcd_heb_ctl_mao_grk_tsn_cze_zul_sun_tha_gam_tml_bem_igb_tur_pol_por_aze_swa_vie_amr_dgb_cic_lda	-0.497570491839736	-1.1851736824614	0.238968433442131
415	owc_spa_fbf_rus_gam_mlt_sod_lat_uzb_azi_moo_tag_swt_scr_svk_bsq_lit_wly_igb_cnt_por_grk_ses_alb_ven_mol_est_tsn_tsw_hun_rom_amr_geo_swe_pol_ben_nor_hau_anl_slo_fin_xho_jav_bos_sun_jpn_knd_kor_afr_ukr_cic_ita_bat_ger_heb_mly_mnd_eng_zul_hin_chh_cze_dut_fre_arw_qcu_urd_bul_guj_bem_amh_pan_sid_prs_mao_ctl_yor_glc_dyu_ind_tha_tig_tml_lda_swa_aze_krd_mcd_tur_bam_vie_aeg_dgb_akn_ewe	-1.17226018701555	-2.89741365339025	0.00469149945548682
416	owc_lit_dgb_pan_aeg_tig_wly_ctl_aze_azi_bem_tag_tsn_prs_bos_bsq_alb_amr_bam_mnd_cze_mol_akn_swe_zul_ita_est_ses_tsw_fin_ukr_chh_geo_eng_svk_glc_rom_gam_heb_rus_hun_ewe_mao_ger_mly_jpn_tml_kor_hin_spa_igb_guj_ind_bul_mlt_bat_cnt_dut_xho_pol_anl_grk_lat_afr_fre_qcu_mcd_nor_scr_cic_hau_ben_sod_slo_sun_krd_dyu_arw_fbf_jav_tha_amh_knd_yor_moo_uzb_por_urd_tur_swt_vie_sid_ven_swa_lda	0.74277491274486	1.76161615099568	0.0814205042623938
417	sid_alb_yor_urd_sod_anl_amr_spa_azi_aze_ses_sun_dyu_guj_swe_bsq_nor_hau_bem_cnt_krd_ctl_fbf_eng_ven_pol_hun_ewe_tsw_fin_rus_tig_geo_grk_ger_bos_ita_amh_heb_glc_est_akn_tag_afr_jav_jpn_knd_kor_hin_mol_tsn_bul_ind_slo_wly_mao_mnd_ukr_cic_cze_mlt_dut_fre_por_mcd_qcu_svk_lit_pan_igb_aeg_ben_owc_arw_bat_lat_lda_rom_swa_mly_tha_chh_tml_xho_bam_uzb_prs_scr_tur_moo_vie_gam_zul_dgb_swt	0.00646985100225345	0.0152226975730156	0.987887123429656
418	wly_bos_cic_ctl_gam_heb_amr_svk_aze_azi_fbf_jav_tsn_glc_por_bsq_scr_sid_akn_mnd_rom_alb_igb_bul_moo_grk_fin_swt_dgb_est_krd_chh_geo_lat_fre_nor_hin_amh_sod_ukr_hun_bam_mly_prs_tag_jpn_knd_kor_slo_mcd_ven_ger_sun_spa_owc_ind_cnt_swe_xho_lit_anl_rus_dut_ben_afr_qcu_cze_ita_mol_bem_hau_pol_mlt_urd_mao_arw_zul_guj_dyu_bat_tha_tig_tml_tsw_ewe_tur_pan_eng_uzb_swa_vie_aeg_lda_ses_yor	0.162875330897576	0.383704331665929	0.7020734085847
419	chh_nor_zul_swe_anl_heb_aeg_por_aze_tur_ven_sun_ses_prs_arw_bsq_fre_tig_akn_cnt_urd_slo_cic_ger_igb_mcd_hun_fbf_swt_fin_pol_sid_geo_krd_hin_guj_glc_mlt_amh_eng_est_bem_tag_ukr_mly_jpn_knd_kor_lat_ben_dgb_bul_bat_ita_wly_mao_mnd_bos_ewe_rus_sod_rom_ctl_spa_cze_qcu_dut_alb_lit_bam_owc_mol_amr_scr_jav_svk_lda_pan_tsw_ind_tha_gam_tml_moo_xho_azi_afr_grk_uzb_dyu_vie_hau_tsn_yor_swa	0.373015637561594	0.878786467098054	0.381781967570399
420	sid_mol_lda_ctl_aeg_owc_wly_svk_aze_uzb_yor_mly_zul_por_eng_bsq_arw_heb_dyu_mnd_swe_slo_tsw_lat_igb_grk_fin_moo_bam_hun_pan_mlt_geo_ukr_lit_hin_alb_amh_hau_krd_est_bem_mao_bos_jav_jpn_tml_kor_ben_guj_fbf_spa_tag_fre_sod_ind_cnt_prs_dgb_afr_amr_bul_rus_nor_mcd_qcu_glc_cze_ger_akn_anl_scr_tig_dut_sun_pol_ewe_urd_swt_bat_tha_chh_knd_cic_ses_azi_rom_ita_tur_ven_vie_gam_tsn_xho_swa	1.10881616564254	2.68171413683784	0.00866708933459289
421	mlt_ukr_ses_slo_chh_heb_tig_ger_azi_aze_ewe_tag_bam_scr_ben_bsq_prs_hau_moo_mnd_glc_cze_yor_lit_fbf_urd_hun_tsn_swt_est_svk_anl_geo_fre_mol_alb_lat_owc_amr_krd_fin_igb_bat_swe_ind_jpn_tml_kor_nor_afr_swa_spa_sun_hin_sid_mao_cnt_ita_tsw_rom_gam_dut_rus_bul_mcd_qcu_eng_bos_guj_xho_amh_pan_wly_arw_jav_ctl_zul_por_lda_mly_tha_sod_knd_akn_dyu_uzb_pol_grk_tur_cic_vie_aeg_ven_bem_dgb	-1.56889211440625	-3.97163564575947	0.000140653098328296
422	sid_mol_dgb_svk_chh_amh_hau_ger_aze_tur_swa_ind_akn_ben_por_bsq_hin_anl_moo_mnd_pol_lat_yor_ita_tsw_urd_est_cic_dyu_fin_prs_sod_geo_bos_spa_bul_scr_gam_wly_alb_hun_xho_mao_grk_sun_jpn_tml_kor_afr_ctl_igb_lit_jav_glc_tig_mly_cnt_nor_swt_slo_heb_fre_guj_eng_pan_qcu_rus_mcd_rom_tsn_owc_ukr_mlt_dut_tag_cze_zul_krd_ses_bat_tha_amr_knd_bem_ven_uzb_arw_swe_azi_fbf_vie_aeg_lda_ewe_bam	-0.397804771227525	-0.942834517355349	0.348208399970468
423	hau_krd_swa_cze_chh_anl_amr_alb_azi_uzb_dgb_ind_xho_ukr_prs_bsq_glc_sod_tsw_cnt_por_scr_ewe_ita_fbf_svk_est_bam_igb_hun_nor_amh_geo_mol_bos_hin_guj_sid_tig_afr_fin_dyu_mly_ben_bat_jpn_tml_kor_ctl_arw_yor_pan_tag_eng_wly_mao_mnd_swe_tsn_grk_owc_fre_mcd_pol_urd_qcu_dut_rus_bul_akn_aeg_rom_heb_slo_sun_ger_bem_lat_cic_jav_tha_gam_knd_moo_ven_tur_lit_spa_aze_lda_vie_mlt_ses_zul_swt	0.0168521625580246	0.0396697577127245	0.968441449022763
424	sid_svk_dyu_krd_aeg_amh_sod_por_aze_uzb_ses_bat_moo_ita_ctl_bsq_eng_gam_cic_mnd_arw_lit_igb_rom_dgb_dut_hun_tsn_yor_est_lat_mlt_geo_ukr_grk_nor_fre_anl_hau_hin_fin_bam_mao_pol_ind_jpn_tml_kor_urd_afr_fbf_spa_mly_pan_chh_sun_cnt_alb_ven_mol_owc_scr_cze_guj_prs_qcu_bos_rus_bul_ewe_tig_ben_amr_swe_jav_mcd_swa_slo_lda_tag_tha_heb_knd_swt_bem_tur_glc_ger_azi_xho_vie_wly_tsw_akn_zul	-0.22826086503093	-0.539055520766919	0.591136678886835
425	gam_bul_moo_pol_aeg_wly_sod_pan_aze_uzb_lda_bat_swa_spa_rus_bsq_svk_hau_tsw_mnd_krd_ben_zul_afr_swt_slo_fin_dgb_igb_est_lit_mlt_geo_scr_mcd_glc_lat_heb_anl_guj_hun_bam_tag_prs_mao_jpn_knd_kor_nor_hin_fbf_arw_jav_ukr_owc_sun_cnt_cze_bem_fre_sid_grk_dut_bos_urd_qcu_rom_eng_por_cic_amh_swe_amr_ita_ind_ctl_dyu_ger_tsn_mly_tha_chh_tml_ewe_ven_azi_alb_mol_tur_xho_vie_tig_yor_akn_ses	-0.628141981714029	-1.50273272308577	0.136296126696877
426	sod_swe_fbf_cze_owc_anl_amr_krd_azi_tur_bem_mao_ewe_svk_por_bsq_ukr_heb_moo_mnd_eng_slo_ven_mcd_igb_urd_fin_swa_xho_hun_pan_mlt_geo_bos_afr_pol_glc_amh_hau_bul_est_tsw_mly_mol_sun_jpn_tml_kor_hin_arw_zul_scr_ind_lit_chh_jav_cnt_alb_ses_spa_sid_guj_ger_prs_rus_qcu_rom_ben_ctl_lda_gam_grk_tig_lat_bat_nor_dyu_dut_bam_tag_tha_aeg_knd_tsn_swt_aze_ita_fre_uzb_dgb_vie_wly_cic_akn_yor	-1.21301579891428	-2.97319764053514	0.00375283077188559
427	wly_ctl_lda_svk_sod_aeg_anl_scr_azi_uzb_ewe_mly_ses_bos_rus_bsq_ben_gam_tsw_mnd_grk_lit_igb_cze_akn_prs_est_yor_cic_hun_slo_amh_geo_por_glc_pol_ger_mlt_amr_spa_fin_moo_bat_arw_sun_jpn_tml_kor_fre_mol_swt_rom_jav_lat_tig_ind_cnt_alb_dgb_bul_heb_urd_ukr_nor_guj_qcu_ita_afr_eng_xho_sid_mcd_hau_krd_tag_swe_fbf_dut_ven_mao_tha_chh_knd_bam_swa_aze_hin_pan_tur_zul_vie_owc_dyu_bem_tsn	-0.370542237571697	-0.879339195389109	0.381483855253726
428	amr_slo_bam_lit_wly_amh_heb_glc_aze_uzb_tsw_mao_cic_bul_bos_bsq_mol_tig_swa_mnd_ita_nor_dgb_spa_xho_hin_hun_igb_zul_fin_ukr_mlt_geo_ger_lat_urd_svk_hau_sod_fre_est_swt_jav_scr_ind_jpn_tml_kor_prs_por_tsn_swe_bat_guj_owc_mly_cnt_krd_lda_ctl_chh_rom_pol_ben_dut_qcu_cze_mcd_grk_ses_anl_pan_gam_afr_sun_rus_ven_eng_dyu_tag_tha_sid_knd_ewe_moo_azi_alb_arw_tur_yor_vie_aeg_akn_fbf_bem	-0.826661117968828	-2.00173088933938	0.0482272690284195
429	hau_ger_fbf_ben_sid_sod_heb_glc_azi_uzb_dyu_ind_swt_scr_rus_bsq_prs_amr_tsw_mnd_pol_alb_ses_mol_swa_ukr_hun_cic_xho_fin_slo_mlt_geo_krd_guj_afr_lit_owc_chh_swe_est_igb_mly_svk_tag_jpn_tml_kor_por_spa_akn_nor_sun_bul_anl_mao_cnt_eng_dgb_dut_aeg_pan_rom_fre_hin_qcu_ctl_mcd_lat_zul_gam_ita_wly_grk_bat_arw_lda_bos_ewe_jav_tha_amh_knd_yor_bam_aze_cze_urd_tur_tsn_vie_tig_ven_moo_bem	0.0691625944872741	0.162796937414651	0.87103154003853
430	sod_arw_tsw_rus_mlt_aeg_amh_hin_uzb_aze_moo_ind_akn_urd_mcd_bsq_scr_sid_swt_mnd_glc_mol_dyu_dut_bam_bul_fin_yor_swa_est_spa_heb_geo_ctl_lat_lit_ben_chh_gam_fre_hun_fbf_tag_rom_mly_jpn_tml_kor_krd_bos_ewe_svk_mao_por_tig_bat_cnt_ita_tsn_alb_wly_guj_pol_prs_eng_qcu_ger_grk_swe_dgb_amr_pan_owc_slo_sun_afr_cic_cze_lda_jav_tha_anl_knd_igb_ses_tur_nor_ukr_azi_ven_vie_hau_xho_bem_zul	-0.645028429193559	-1.54250596371651	0.126346669077459
431	aeg_spa_fbf_swe_tig_chh_sid_guj_tur_aze_lda_jav_tsn_ger_eng_bsq_arw_heb_bem_cnt_scr_prs_dyu_grk_ses_rom_est_swa_zul_fin_dut_amr_geo_bos_slo_alb_ben_wly_anl_ctl_hun_swt_bat_lit_ind_jpn_tml_kor_afr_cze_yor_glc_sun_nor_sod_tag_mnd_fre_ven_pol_gam_pan_urd_krd_hin_qcu_svk_mcd_ukr_cic_mlt_rus_amh_mol_mly_lat_akn_bul_moo_mao_tha_hau_knd_bam_igb_azi_por_ita_uzb_tsw_vie_owc_ewe_dgb_xho	-0.650718536243876	-1.55644081738226	0.122999950151564
432	mlt_por_cic_swe_amh_chh_sid_prs_tur_aze_tsw_mly_moo_ukr_bos_bsq_spa_heb_akn_mnd_ger_grk_dyu_rom_dgb_mcd_fin_swt_fbf_est_lat_owc_geo_krd_eng_arw_fre_tig_anl_afr_hun_igb_bat_mol_ind_jpn_knd_kor_cze_svk_lda_pol_jav_ita_sod_mao_cnt_slo_bem_lit_hau_guj_bul_pan_hin_qcu_glc_rus_scr_ses_amr_urd_wly_ctl_tag_nor_yor_ben_ven_sun_tha_gam_tml_ewe_swa_azi_dut_alb_uzb_xho_vie_aeg_zul_bam_tsn	-0.104081262187064	-0.245502859862496	0.806608053523615
433	tig_ita_swa_mcd_anl_sod_amr_ben_azi_tur_xho_mao_tsn_fre_swe_bsq_ukr_gam_ven_cnt_spa_rus_akn_pol_cic_rom_fin_dgb_bem_est_grk_heb_geo_glc_pan_eng_bul_chh_wly_alb_hun_igb_bat_krd_tag_jpn_knd_kor_ger_lat_swt_bos_sun_afr_owc_jav_mnd_cze_lda_hin_hau_arw_scr_lit_ctl_qcu_prs_guj_dut_zul_sid_mol_amh_urd_ind_nor_ses_svk_moo_mly_tha_mlt_tml_yor_tsw_uzb_slo_por_aze_fbf_vie_aeg_dyu_ewe_bam	-0.534148340699622	-1.2766883519727	0.20489098345062
434	mlt_fre_swa_ben_aeg_heb_anl_por_tur_azi_swt_bat_dgb_dut_lit_bsq_nor_amh_tsn_mnd_urd_swe_bem_arw_fbf_svk_fin_xho_zul_hun_alb_hau_geo_guj_slo_spa_ger_sid_owc_scr_est_ses_mao_hin_sun_jpn_tml_kor_afr_ukr_ewe_prs_jav_ita_tig_tag_cnt_lat_lda_rus_gam_cze_pan_bos_grk_qcu_mcd_krd_bul_igb_sod_rom_chh_mol_mly_glc_tsw_ctl_cic_ind_tha_wly_knd_dyu_akn_aze_pol_eng_uzb_bam_vie_amr_yor_moo_ven	-0.382692646279385	-0.906651018784684	0.366934523544122
435	mlt_ctl_xho_cze_heb_anl_aeg_dut_tur_uzb_akn_bat_dgb_urd_fre_bsq_rom_hau_zul_mnd_arw_ita_dyu_rus_ewe_ukr_est_bem_fbf_hun_nor_amh_geo_bul_glc_krd_guj_owc_wly_spa_fin_yor_jav_ger_mly_jpn_knd_kor_hin_pol_moo_pan_mao_mol_amr_ind_cnt_prs_tsw_svk_sod_afr_eng_ben_swe_qcu_scr_grk_alb_ven_tig_lat_chh_slo_tag_lit_igb_por_tsn_sun_tha_gam_tml_ses_swt_aze_bos_mcd_azi_bam_vie_sid_cic_lda_swa	-0.392054712728474	-0.928724033176988	0.355436374606886
436	hau_ctl_cic_afr_amh_tig_heb_cze_tur_uzb_swt_tag_lda_por_svk_bsq_fre_aeg_swa_mnd_lit_spa_ses_mol_bem_hin_est_bam_tsn_fin_slo_chh_geo_glc_arw_pol_rom_mlt_wly_prs_hun_fbf_ind_krd_bat_jpn_tml_kor_swe_bul_tsw_dut_sun_scr_anl_mly_cnt_eng_igb_nor_sid_alb_rus_ita_ukr_qcu_pan_mcd_guj_dgb_amr_urd_sod_ben_mao_ger_xho_bos_ewe_jav_tha_gam_knd_ven_moo_aze_grk_lat_azi_yor_vie_owc_zul_akn_dyu	-0.284670414563357	-0.67328354201232	0.502436673891051
437	heb_ger_bam_glc_wly_gam_sod_pol_aze_tur_zul_mao_xho_pan_krd_bsq_guj_hau_fbf_cnt_fre_hin_ven_ctl_tsn_slo_est_akn_lda_fin_dut_aeg_geo_spa_rus_mcd_arw_sid_amh_ita_hun_dyu_mly_por_ind_jpn_tml_kor_prs_ben_swa_rom_tag_nor_tig_sun_mnd_bul_cic_eng_owc_urd_cze_scr_lit_qcu_lat_alb_mol_moo_amr_bos_chh_afr_jav_swe_bem_ukr_swt_bat_tha_anl_knd_igb_tsw_uzb_svk_grk_azi_ewe_vie_mlt_ses_dgb_yor	-0.37468830719435	-0.889855832380415	0.375839425856536
438	owc_guj_lda_eng_gam_wly_tig_arw_tur_uzb_ven_ind_xho_ben_lit_bsq_mol_mlt_ses_cnt_slo_bos_moo_ger_fbf_swe_fin_akn_dyu_est_dut_sod_geo_spa_mcd_bul_afr_aeg_amr_alb_hun_bem_jav_glc_sun_jpn_tml_kor_rom_scr_igb_urd_tag_pol_sid_bat_mnd_pan_bam_prs_chh_rus_hin_fre_lat_qcu_cze_nor_krd_tsw_heb_ita_amh_ukr_mao_svk_swa_ctl_swt_mly_tha_hau_knd_tsn_dgb_aze_por_grk_azi_zul_vie_anl_ewe_cic_yor	-1.1342569326853	-2.80333484223785	0.00615598285818026
439	gam_krd_ewe_cze_sid_aeg_sod_slo_uzb_azi_swt_sun_fbf_swe_dut_bsq_bul_tig_dyu_cnt_rus_prs_yor_glc_cic_svk_hun_akn_swa_fin_afr_hau_geo_arw_guj_bos_ita_amh_mlt_pan_est_ses_ind_scr_mao_jpn_knd_kor_eng_ctl_lda_hin_tag_urd_heb_mly_mnd_ukr_tsn_ger_chh_grk_lat_mol_alb_qcu_lit_mcd_pol_ven_amr_nor_anl_rom_bat_por_dgb_fre_tsw_jav_tha_owc_tml_moo_bam_tur_spa_ben_aze_zul_vie_wly_bem_xho_igb	0.0048709332330128	0.0114690801615686	0.990873766202185
440	heb_ger_moo_arw_wly_amr_aeg_lat_tur_uzb_tsw_bat_igb_guj_pan_bsq_scr_gam_akn_cnt_ukr_ben_ses_slo_zul_svk_hun_swt_lda_est_ctl_anl_geo_prs_eng_bul_bos_amh_owc_spa_fin_xho_mao_hin_ind_jpn_knd_kor_afr_cze_yor_lit_jav_dut_sod_sun_mnd_pol_dyu_por_mlt_alb_grk_glc_krd_qcu_mcd_nor_fre_dgb_tig_rus_hau_swe_tag_ita_ewe_mol_cic_mly_tha_chh_tml_tsn_swa_azi_rom_urd_aze_ven_vie_sid_bam_bem_fbf	-0.584451837479629	-1.39473547614183	0.16641812489946
441	wly_lit_cic_eng_chh_gam_amh_por_uzb_aze_lda_sun_ewe_rom_guj_bsq_fre_anl_akn_mnd_hin_krd_bam_pol_swa_ger_fin_yor_ses_est_prs_mlt_geo_cze_mcd_scr_alb_tig_aeg_urd_hun_tsw_tag_bos_mao_jpn_knd_kor_ctl_ben_bem_rus_jav_spa_sid_mly_cnt_slo_moo_dut_hau_swe_pan_bul_afr_qcu_grk_glc_ukr_dgb_amr_lat_heb_mol_bat_nor_xho_svk_ven_ind_tha_sod_tml_tsn_igb_azi_arw_ita_tur_swt_vie_owc_dyu_fbf_zul	0.0681253112338687	0.160394590497785	0.872918130659247
442	owc_ctl_akn_krd_mlt_aeg_anl_alb_tur_aze_tsn_mao_cic_bos_svk_bsq_mcd_sod_zul_mnd_cze_guj_dyu_slo_bam_grk_est_ven_yor_fin_lat_gam_geo_eng_dut_ukr_prs_sid_hau_ita_hun_ewe_tag_fre_sun_jpn_knd_kor_glc_pol_ses_ger_jav_afr_amr_mly_cnt_por_swa_ben_amh_hin_rom_mol_lit_qcu_spa_scr_bul_dgb_tig_swe_wly_rus_ind_nor_xho_arw_lda_bat_tha_chh_tml_fbf_moo_uzb_pan_urd_azi_swt_vie_heb_tsw_bem_igb	-0.432595859105888	-1.02784334034732	0.306689434088427
443	sod_glc_dgb_bul_amr_tig_amh_ukr_azi_uzb_yor_jav_ewe_hin_eng_bsq_alb_wly_ses_mnd_grk_krd_ven_lat_igb_ben_est_tsn_swa_fin_prs_sid_geo_fre_guj_pol_mol_gam_anl_ita_hun_zul_ind_nor_mly_jpn_knd_kor_bos_afr_tsw_rus_mao_lit_chh_sun_cnt_urd_xho_dut_owc_swe_mcd_svk_ctl_qcu_por_rom_cze_akn_aeg_slo_mlt_arw_bat_ger_lda_spa_cic_tag_tha_heb_tml_fbf_moo_aze_pan_scr_tur_bem_vie_hau_dyu_swt_bam	0.306545710667466	0.722054110726855	0.472072864656048
444	amr_dut_lda_arw_heb_chh_hau_lat_aze_tur_bam_jav_fbf_cze_eng_bsq_slo_anl_akn_cnt_spa_ukr_tsn_urd_dgb_rom_hun_moo_bem_est_pan_aeg_geo_mol_bos_afr_mcd_wly_sod_swe_fin_yor_ind_guj_tag_jpn_knd_kor_fre_hin_swa_rus_bat_ita_owc_mly_mnd_lit_dyu_nor_tig_ben_ctl_alb_por_qcu_glc_grk_krd_ven_mlt_ger_sid_scr_sun_svk_ses_prs_swt_mao_tha_amh_tml_ewe_cic_azi_bul_pol_uzb_igb_vie_gam_zul_xho_tsw	-0.406967137230904	-0.965451296625175	0.336822684256893
445	chh_swe_bem_por_anl_heb_wly_lit_tur_azi_bam_tag_swt_rom_mol_bsq_alb_amr_ewe_cnt_mcd_hin_zul_cze_yor_grk_hun_igb_cic_est_guj_amh_geo_urd_arw_ben_glc_tig_mlt_nor_fin_lda_jav_fre_ind_jpn_tml_kor_bos_rus_fbf_svk_bat_eng_sod_sun_mnd_scr_xho_spa_sid_ger_krd_slo_bul_qcu_ukr_dut_lat_moo_owc_ita_gam_prs_mao_pan_tsn_pol_tsw_mly_tha_hau_knd_akn_ven_uzb_afr_ctl_aze_dgb_vie_aeg_dyu_swa_ses	-0.592165299378968	-1.41346599607516	0.160857257455171
446	wly_alb_akn_krd_chh_tig_hau_ger_uzb_azi_cic_tag_swa_rom_ita_bsq_fre_aeg_ewe_cnt_arw_afr_tsw_lat_igb_ctl_hun_dgb_zul_fin_urd_gam_geo_por_prs_bos_svk_mlt_sid_spa_est_yor_jav_swe_mao_jpn_knd_kor_mcd_hin_bam_slo_bat_lit_anl_ind_mnd_pan_lda_guj_amh_rus_mol_ukr_nor_qcu_eng_ben_grk_swt_heb_dut_owc_cze_mly_glc_ses_bul_dyu_sun_tha_amr_tml_ven_fbf_tur_scr_pol_aze_bem_vie_sod_xho_tsn_moo	-0.0669944653814005	-0.157898313167537	0.874879264119309
447	tig_spa_tsn_guj_mlt_aeg_wly_ben_uzb_tur_bem_tag_igb_nor_ctl_bsq_svk_heb_moo_mnd_por_eng_dyu_swe_ses_hin_est_fbf_akn_fin_ita_sod_geo_krd_pol_scr_slo_amh_gam_rus_hun_cic_jav_mol_ind_jpn_knd_kor_pan_grk_tsw_bul_mly_urd_anl_bat_cnt_alb_dgb_lit_hau_ukr_rom_mcd_cze_qcu_bos_dut_fre_zul_chh_glc_amr_arw_sun_afr_swt_lat_ven_mao_tha_sid_tml_ewe_yor_aze_ger_prs_azi_bam_vie_owc_xho_lda_swa	0.26478116478629	0.623128866543871	0.534725006867455
448	mlt_ben_zul_mol_amh_gam_aeg_pan_azi_uzb_moo_jav_fbf_spa_por_bsq_urd_anl_tsw_mnd_swe_ger_xho_eng_cic_pol_hun_akn_ewe_fin_arw_chh_geo_svk_krd_slo_lit_amr_owc_dut_est_igb_mly_alb_mao_jpn_knd_kor_grk_cze_bem_guj_bat_prs_heb_tag_cnt_rom_bam_hin_wly_scr_ukr_ctl_rus_qcu_fre_bos_lat_lda_sid_mcd_hau_bul_sun_ita_dgb_glc_tsn_ind_tha_sod_tml_dyu_ven_aze_afr_nor_tur_ses_vie_tig_swt_swa_yor	-0.658419617760979	-1.57562073944873	0.118509039796546
449	owc_lat_tsw_arw_hau_chh_heb_mol_tur_azi_ewe_sun_ses_guj_rom_bsq_grk_sid_bam_mnd_bul_ger_dyu_nor_cic_bos_hun_igb_bem_est_pol_mlt_geo_eng_ben_afr_alb_tig_gam_slo_fin_akn_ind_krd_mly_jpn_knd_kor_mcd_por_zul_lit_jav_ctl_sod_bat_cnt_scr_dgb_ita_amr_hin_urd_prs_fre_qcu_spa_ukr_glc_fbf_anl_cze_wly_rus_tag_dut_tsn_svk_moo_mao_tha_amh_tml_ven_lda_aze_pan_swe_uzb_swa_vie_aeg_xho_swt_yor	-0.237243220354188	-0.562030042660014	0.575447645206569
450	mlt_svk_yor_krd_sod_anl_tig_prs_azi_uzb_tsn_mao_xho_guj_glc_bsq_bul_heb_ven_cnt_ctl_mcd_moo_dut_bem_por_est_swt_zul_fin_spa_owc_geo_scr_grk_mol_fre_chh_amr_ukr_hun_akn_sun_nor_tag_jpn_knd_kor_afr_lit_lda_pan_bat_swe_hau_ind_mnd_arw_swa_eng_sid_bos_rus_hin_cze_qcu_ben_slo_alb_bam_wly_ger_aeg_urd_mly_pol_fbf_ita_dyu_jav_tha_gam_tml_igb_cic_tur_rom_lat_aze_ewe_vie_amh_ses_dgb_tsw	-0.0513505779655161	-0.120866158177712	0.904057801129456
451	owc_bul_swa_por_wly_amr_amh_cze_azi_aze_ven_jav_ses_nor_ukr_bsq_ita_mlt_ewe_cnt_pan_krd_lda_arw_dgb_ben_est_cic_igb_hun_ger_sod_geo_bos_urd_dut_swe_hau_tig_hin_fin_moo_tag_lit_bat_jpn_knd_kor_grk_rom_akn_guj_mly_mcd_chh_sun_mnd_rus_bem_mol_gam_fre_prs_pol_glc_qcu_eng_ctl_slo_yor_aeg_alb_sid_afr_ind_spa_tsw_scr_bam_mao_tha_heb_tml_xho_dyu_uzb_lat_svk_tur_zul_vie_anl_tsn_swt_fbf	-0.356697728442701	-0.845386171519058	0.400065025952039
452	sod_lat_akn_hin_heb_amr_amh_pan_tur_uzb_fbf_sun_dyu_eng_arw_bsq_fre_sid_tsn_cnt_urd_rus_swt_ben_cic_lit_fin_ewe_bam_est_alb_wly_geo_nor_svk_scr_pol_hau_mlt_ger_hun_xho_bat_rom_ind_jpn_tml_kor_spa_cze_swa_mcd_jav_glc_tig_tag_mnd_afr_igb_slo_gam_swe_krd_por_ukr_qcu_bos_grk_dut_tsw_aeg_ita_chh_mol_mao_prs_moo_guj_zul_mly_tha_owc_knd_dgb_yor_azi_bul_ctl_aze_ses_vie_anl_lda_bem_ven	-0.874148396870126	-2.11571004497702	0.0370417159536421
453	amr_mol_swt_swe_chh_owc_sod_nor_uzb_aze_bem_jav_lda_arw_dut_bsq_ben_tig_tsw_cnt_ctl_slo_moo_pol_swa_lat_est_akn_tsn_fin_lit_anl_geo_afr_ger_bos_grk_sid_wly_mcd_hun_ven_bat_prs_mly_jpn_tml_kor_pan_fre_yor_bul_sun_scr_gam_tag_mnd_hin_xho_guj_mlt_ita_spa_eng_cze_qcu_por_rus_ukr_dyu_heb_alb_amh_glc_ind_rom_fbf_svk_igb_mao_tha_aeg_knd_cic_bam_tur_krd_urd_azi_zul_vie_hau_ewe_dgb_ses	-0.636849058970518	-1.52284046136974	0.131191831106264
454	mlt_mcd_dgb_cze_sod_chh_sid_grk_tur_azi_akn_mly_tsn_dut_guj_bsq_hin_hau_bam_cnt_fre_por_ven_slo_zul_arw_est_ses_fbf_hun_nor_tig_geo_glc_rus_urd_swe_owc_heb_afr_fin_bem_sun_lat_mao_jpn_tml_kor_ctl_pol_ewe_krd_tag_mol_amr_ind_mnd_pan_tsw_scr_anl_spa_ita_prs_ukr_qcu_eng_ben_rom_dyu_wly_alb_aeg_lit_bat_svk_cic_bos_swt_jav_tha_gam_knd_yor_igb_uzb_bul_ger_aze_swa_vie_amh_moo_xho_lda	0.278763659559958	0.655954529808286	0.513472977464898
455	chh_eng_bem_mcd_anl_sid_hau_arw_uzb_azi_lda_mao_tsw_grk_spa_bsq_urd_aeg_bam_cnt_ger_dut_swt_rus_ewe_lit_hun_cic_yor_fin_alb_amh_geo_fre_rom_por_cze_tig_wly_krd_est_swa_bat_pan_jav_jpn_tml_kor_afr_bul_tsn_pol_sun_ctl_heb_ind_mnd_slo_akn_mol_gam_prs_hin_glc_ita_qcu_bos_svk_ukr_moo_mlt_scr_owc_swe_mly_lat_fbf_ben_ses_tag_tha_amr_knd_xho_zul_tur_nor_guj_aze_dyu_vie_sod_igb_ven_dgb	-0.257166919622344	-0.607679917565471	0.544880823614057
456	anl_hin_swa_bul_amh_gam_hau_alb_aze_azi_ven_tag_bem_pol_afr_bsq_glc_tig_ses_cnt_cze_scr_bam_swe_dyu_svk_fin_fbf_tsw_est_nor_heb_geo_ctl_spa_ben_urd_amr_sod_mol_hun_dgb_mly_rus_mao_jpn_knd_kor_rom_pan_ewe_mcd_ind_eng_owc_sun_mnd_bos_tsn_lat_aeg_fre_grk_ita_slo_qcu_arw_por_ukr_xho_wly_dut_sid_guj_bat_krd_swt_lit_moo_jav_tha_chh_tml_zul_lda_tur_prs_ger_uzb_igb_vie_mlt_cic_yor_akn	-0.374342234169933	-0.888176962562309	0.376736967957016
457	mlt_rus_dgb_lat_amh_sid_amr_eng_aze_uzb_xho_sun_akn_por_glc_bsq_cze_sod_tsn_cnt_arw_mcd_igb_bos_dyu_fre_hun_swa_cic_est_alb_aeg_geo_prs_lit_pol_grk_owc_anl_krd_fin_zul_jav_spa_mao_jpn_tml_kor_swe_ben_swt_dut_bat_slo_gam_mly_mnd_mol_bem_urd_hau_scr_ita_ger_nor_qcu_pan_ukr_bul_ewe_chh_hin_wly_ctl_ind_afr_fbf_rom_ses_tag_tha_tig_knd_bam_moo_azi_svk_guj_tur_lda_vie_heb_yor_ven_tsw	-0.771047866268131	-1.85314791934238	0.0670319898808623
458	sid_arw_akn_cze_amh_amr_mlt_pan_uzb_azi_bam_sun_dgb_dut_mol_bsq_mcd_gam_lda_cnt_lat_fre_swt_urd_dyu_grk_est_ewe_swa_fin_por_wly_geo_krd_ukr_glc_svk_chh_anl_pol_hun_xho_mao_slo_jav_jpn_knd_kor_lit_rom_ses_nor_bat_afr_tig_tag_mnd_ita_yor_spa_aeg_ben_alb_eng_swe_qcu_hin_bul_ger_moo_owc_rus_heb_ctl_mly_scr_zul_bos_tsw_ind_tha_hau_tml_ven_igb_aze_guj_prs_tur_tsn_vie_sod_bem_fbf_cic	-0.0265035849269904	-0.0623942093710061	0.950382809142565
459	wly_eng_igb_mcd_chh_anl_owc_grk_aze_azi_bam_ind_tsn_slo_lat_bsq_afr_amh_fbf_mnd_fre_ctl_tsw_guj_dgb_ger_est_bem_xho_fin_ben_tig_geo_svk_bul_hin_dut_mlt_amr_cze_hun_ven_bat_bos_mao_jpn_knd_kor_mol_rus_yor_prs_jav_nor_gam_mly_cnt_spa_dyu_ita_sod_alb_ukr_pol_swe_qcu_arw_scr_krd_cic_sid_pan_heb_urd_sun_por_moo_rom_lda_tag_tha_hau_tml_akn_swt_tur_glc_lit_uzb_zul_vie_aeg_ses_ewe_swa	-1.00419225594585	-2.44967208635934	0.0161707170410916
460	amh_ben_ewe_bos_heb_amr_tig_ita_aze_azi_akn_tag_tsn_mcd_arw_bsq_por_gam_fbf_cnt_hin_rom_swt_krd_dgb_urd_hun_moo_bem_est_guj_mlt_geo_eng_pan_slo_prs_sod_sid_bul_fin_zul_ind_lit_sun_jpn_tml_kor_rus_mol_yor_cze_bat_glc_wly_mly_mnd_svk_ven_fre_anl_alb_pol_scr_swe_qcu_spa_lat_ger_tsw_owc_dut_hau_ctl_jav_afr_dyu_ukr_lda_mao_tha_chh_knd_swa_ses_tur_grk_nor_uzb_bam_vie_aeg_cic_igb_xho	0.00438439521658115	0.0103322460690007	0.991778339182988
461	gam_fre_bem_lat_amr_aeg_mlt_mol_aze_tur_dyu_mly_yor_alb_urd_bsq_hin_heb_dgb_cnt_guj_spa_fbf_pan_zul_ger_hun_igb_ses_fin_por_chh_geo_grk_krd_rus_scr_anl_hau_ben_est_cic_sun_afr_mao_jpn_knd_kor_mcd_rom_ewe_svk_ind_nor_sid_jav_mnd_dut_lda_prs_wly_pol_glc_ukr_bos_qcu_lit_ctl_ita_tsw_sod_cze_tig_slo_tag_bul_ven_swe_moo_bat_tha_amh_tml_swt_tsn_azi_eng_arw_uzb_swa_vie_owc_bam_xho_akn	-0.127733573751337	-0.301122170521804	0.7639935558362
462	sod_rus_tsn_scr_owc_gam_chh_lat_tur_uzb_swt_tag_akn_ukr_lit_bsq_ctl_mlt_ses_mnd_glc_slo_swa_ger_cic_prs_fin_tsw_dgb_est_ben_anl_geo_bul_mol_guj_alb_amh_sid_bos_hun_yor_mao_urd_jav_jpn_knd_kor_cze_fre_bam_rom_mly_hin_wly_ind_cnt_por_dyu_mcd_amr_afr_spa_krd_swe_qcu_svk_grk_ita_ewe_heb_pol_hau_eng_bat_pan_igb_dut_ven_sun_tha_tig_tml_lda_xho_azi_arw_nor_aze_bem_vie_aeg_moo_fbf_zul	0.147762093885481	0.34842445325627	0.728308947159151
463	owc_pan_moo_por_chh_mlt_hau_dut_azi_tur_igb_mao_dyu_alb_rom_bsq_nor_sod_fbf_mnd_glc_eng_swt_lat_cic_fre_fin_zul_bem_hun_mol_aeg_geo_ukr_scr_ben_grk_heb_amr_spa_est_ven_sun_bul_jav_jpn_tml_kor_ctl_krd_akn_arw_ind_svk_amh_bat_cnt_ita_swa_slo_wly_bos_swe_afr_ger_qcu_mcd_prs_pol_tsn_sid_lit_anl_guj_mly_cze_lda_rus_xho_tag_tha_tig_knd_dgb_ses_uzb_urd_hin_aze_tsw_vie_gam_ewe_yor_bam	-0.48594736334301	-1.154606398359	0.25120986924202
464	owc_dut_tsn_lat_sid_anl_aeg_alb_aze_uzb_ses_mao_igb_mol_nor_bsq_eng_amr_bem_mnd_pan_swe_dyu_mcd_cic_ita_hun_yor_dgb_fin_pol_amh_geo_bul_glc_spa_rus_gam_sod_scr_est_tsw_ind_guj_mly_jpn_tml_kor_prs_svk_moo_grk_tag_ben_mlt_sun_cnt_hin_bam_cze_tig_ukr_lit_por_bos_qcu_ctl_arw_ger_fbf_wly_rom_hau_fre_jav_slo_zul_afr_xho_bat_tha_chh_knd_ewe_swt_tur_urd_krd_azi_akn_vie_heb_lda_swa_ven	-0.261335673880562	-0.617646715992457	0.538317724259875
465	wly_rus_dgb_eng_anl_chh_amr_krd_aze_tur_bem_tag_swa_prs_hin_bsq_scr_heb_fbf_mnd_afr_pan_tsn_ben_ven_lit_est_bam_zul_fin_rom_aeg_geo_ger_glc_ctl_bul_hau_owc_svk_hun_igb_ind_spa_bat_jpn_tml_kor_nor_bos_dyu_ita_mao_arw_sod_jav_cnt_cze_akn_ukr_gam_fre_alb_urd_mcd_qcu_mol_guj_dut_xho_amh_pol_tig_grk_sun_slo_ses_lat_cic_mly_tha_sid_knd_lda_ewe_uzb_por_swe_azi_tsw_vie_mlt_moo_swt_yor	-0.365370446036185	-0.865992072409543	0.388723122418403
466	gam_bos_zul_ctl_owc_sid_hau_afr_uzb_tur_moo_ind_ven_rus_ita_bsq_spa_amr_akn_mnd_glc_nor_dyu_hin_xho_scr_hun_lda_cic_fin_rom_aeg_geo_mol_fre_pan_eng_mlt_chh_bul_est_ses_mao_ukr_jav_jpn_knd_kor_cze_mcd_tsw_krd_tag_guj_amh_bat_cnt_pol_yor_lat_anl_lit_arw_alb_ben_qcu_svk_grk_ger_igb_tig_prs_heb_slo_mly_urd_bem_por_bam_sun_tha_sod_tml_swt_ewe_azi_swe_dut_aze_swa_vie_wly_fbf_dgb_tsn	-0.00171520920744076	-0.00404326876453158	0.996782607534733
467	gam_dut_zul_guj_mlt_heb_wly_por_azi_tur_dgb_tag_swa_scr_mcd_bsq_lit_anl_xho_cnt_hin_bos_lda_rus_swt_krd_est_moo_ewe_hun_nor_chh_geo_ctl_fre_swe_slo_amh_aeg_ita_fin_bam_mao_rom_sun_jpn_tml_kor_svk_ukr_ses_lat_mly_spa_tig_jav_mnd_ger_yor_glc_owc_alb_pan_grk_arw_qcu_prs_afr_bul_tsw_sid_eng_hau_cze_bat_urd_ven_pol_bem_ind_tha_amr_knd_igb_tsn_aze_ben_mol_uzb_akn_vie_sod_cic_dyu_fbf	-0.709260430278176	-1.7001728483273	0.0924405325641253
468	aeg_mcd_ewe_bos_sod_anl_tig_dut_azi_uzb_moo_bat_igb_ukr_mol_bsq_bul_gam_swt_cnt_slo_pol_akn_eng_ses_rom_hun_bem_yor_est_arw_hau_geo_cze_ctl_pan_lit_owc_sid_afr_fin_swa_mly_por_jav_jpn_knd_kor_grk_hin_dyu_prs_tag_swe_heb_ind_mnd_svk_tsn_alb_amh_fre_glc_nor_ben_qcu_lat_spa_ger_tsw_wly_ita_chh_guj_mao_rus_xho_krd_dgb_sun_tha_mlt_tml_fbf_zul_tur_scr_urd_aze_cic_vie_amr_ven_bam_lda	-0.616096506184003	-1.47199658479586	0.144397853100049
469	mlt_ger_bem_prs_tig_wly_amh_arw_uzb_azi_cic_sun_ses_spa_cze_bsq_por_amr_igb_cnt_swe_afr_dyu_nor_fbf_scr_est_swa_akn_hun_pol_anl_geo_dut_ben_krd_ukr_hau_sid_guj_fin_moo_mao_mol_tag_jpn_knd_kor_alb_lit_swt_bos_jav_ita_aeg_bat_mnd_slo_xho_bul_chh_lat_grk_rom_eng_qcu_fre_svk_ctl_lda_sod_pan_heb_hin_mly_mcd_tsw_urd_ewe_ind_tha_gam_tml_zul_ven_tur_glc_rus_aze_dgb_vie_owc_tsn_bam_yor	0.0832020705184946	0.195787362470076	0.845203757884981
470	tig_guj_cic_lat_gam_mlt_amh_grk_azi_uzb_ven_mao_bam_afr_hin_bsq_rom_hau_ewe_cnt_lit_por_akn_bul_swa_bos_est_bem_zul_fin_alb_owc_geo_spa_ukr_ctl_cze_chh_sid_ger_hun_moo_ind_svk_tag_jpn_tml_kor_swe_fre_igb_arw_bat_prs_sod_jav_mnd_krd_tsn_eng_amr_dut_rus_mcd_nor_qcu_glc_pol_scr_lda_wly_ben_anl_mol_sun_slo_ses_pan_swt_mly_tha_aeg_knd_dyu_yor_aze_ita_urd_tur_tsw_vie_heb_dgb_xho_fbf	0.140934309269885	0.331542008841252	0.740981073265615
471	anl_bul_swa_scr_wly_tig_sod_bos_azi_aze_bam_sun_ewe_swe_eng_bsq_prs_owc_ven_cnt_afr_cze_bem_ita_tsw_guj_est_cic_yor_fin_ger_heb_geo_fre_por_mcd_slo_gam_amh_lat_hun_ses_bat_urd_mly_jpn_knd_kor_svk_grk_fbf_arw_ind_dut_chh_jav_mnd_pol_tsn_alb_mlt_nor_glc_mol_rom_qcu_ben_pan_hin_dgb_amr_krd_aeg_ukr_mao_rus_igb_lit_zul_tag_tha_hau_tml_akn_dyu_uzb_ctl_spa_tur_lda_vie_sid_xho_moo_swt	-0.415678627730428	-0.986803432243423	0.326299437306976
472	amr_cze_zul_rom_hau_gam_chh_slo_azi_tur_bem_sun_igb_ben_dut_bsq_urd_tig_tsn_mnd_mol_ita_swa_glc_yor_eng_est_tsw_bam_hun_svk_owc_geo_hin_spa_nor_pan_aeg_sod_por_fin_fbf_tag_scr_mao_jpn_tml_kor_alb_grk_swt_ger_ind_lit_mlt_bat_cnt_lat_akn_swe_wly_afr_rus_ctl_arw_qcu_ukr_pol_guj_lda_sid_fre_amh_bul_jav_prs_ewe_krd_moo_mly_tha_anl_knd_dgb_xho_aze_mcd_bos_uzb_ven_vie_heb_ses_dyu_cic	-1.14063171656669	-2.8102313744373	0.00603584855003906
473	chh_por_moo_ctl_hau_wly_mlt_slo_aze_tur_lda_ind_cic_spa_bul_bsq_bos_anl_swt_cnt_arw_afr_tsn_swe_yor_grk_est_zul_bem_hun_svk_gam_geo_rom_hin_ukr_krd_sid_aeg_ger_fin_dyu_mao_rus_mly_jpn_tml_kor_guj_ben_dgb_pan_bat_cze_owc_sun_mnd_lat_xho_pol_amh_glc_dut_fre_mcd_qcu_mol_lit_prs_bam_tig_alb_amr_nor_jav_ita_tsw_eng_ven_tag_tha_heb_knd_ses_fbf_uzb_scr_urd_azi_igb_vie_sod_ewe_swa_akn	-0.796292563092017	-1.91609424010812	0.0584244049012337
474	hau_ger_tsw_fre_sod_anl_wly_pan_azi_uzb_igb_tag_fbf_krd_dut_bsq_afr_sid_xho_mnd_por_urd_yor_ita_ewe_swe_hun_moo_ses_est_bos_owc_geo_mcd_ben_rus_lit_mlt_heb_bul_fin_ven_bat_scr_sun_jpn_knd_kor_ukr_slo_dgb_glc_ind_prs_amh_mly_cnt_hin_dyu_alb_tig_rom_spa_lat_grk_qcu_pol_cze_svk_swa_gam_nor_chh_guj_jav_mol_zul_eng_swt_mao_tha_aeg_tml_tsn_lda_tur_arw_ctl_aze_bam_vie_amr_cic_bem_akn	-1.39656894305229	-3.52101811394911	0.000667985009855935
475	gam_lat_fbf_ukr_wly_tig_mlt_pol_azi_uzb_akn_jav_zul_ben_ita_bsq_swe_heb_moo_mnd_mol_bul_cic_glc_tsw_svk_hun_dgb_dyu_fin_slo_sid_geo_urd_cze_ctl_fre_sod_owc_eng_est_ewe_sun_rom_ind_jpn_knd_kor_pan_afr_swa_por_mao_lit_anl_tag_cnt_ger_ven_bos_aeg_dut_grk_mcd_prs_qcu_guj_alb_krd_igb_chh_arw_amh_rus_mly_spa_swt_nor_bem_bat_tha_amr_tml_yor_lda_aze_scr_hin_tur_tsn_vie_hau_ses_xho_bam	-0.0279570692306086	-0.0658253119201496	0.94765820103523
476	chh_guj_xho_urd_amr_gam_sid_alb_azi_uzb_ven_jav_bam_arw_ben_bsq_ctl_hau_dyu_mnd_slo_svk_ses_bul_swt_pan_fin_dgb_igb_est_fre_mlt_geo_mcd_swe_ger_rus_owc_anl_por_hun_bem_ind_hin_mao_jpn_knd_kor_mol_spa_tsw_eng_mly_dut_sod_sun_cnt_krd_fbf_grk_tig_rom_pol_lat_afr_qcu_ukr_lit_glc_tsn_amh_nor_wly_bos_tag_ita_lda_scr_yor_bat_tha_heb_tml_moo_zul_tur_prs_cze_aze_ewe_vie_aeg_cic_swa_akn	0.0576954320445237	0.135857641004059	0.892227463507489
477	amh_bul_yor_slo_hau_chh_aeg_rom_tur_azi_fbf_mly_lda_grk_guj_bsq_fre_mlt_bam_mnd_afr_prs_swt_urd_akn_pan_hun_tsw_cic_fin_ukr_sod_geo_mcd_ben_swe_svk_anl_amr_krd_est_tsn_mao_dut_tag_jpn_tml_kor_por_spa_swa_glc_ind_rus_wly_bat_cnt_ger_ewe_scr_gam_lit_cze_eng_alb_qcu_ctl_ita_bos_bem_owc_mol_heb_lat_sun_pol_dyu_arw_zul_jav_tha_sid_knd_igb_ven_uzb_hin_nor_aze_moo_vie_tig_ses_xho_dgb	-0.146970891800232	-0.346525174355237	0.729730878080028
478	amh_rus_akn_scr_chh_sod_tig_grk_aze_uzb_swt_sun_bam_alb_ctl_bsq_lit_mlt_dyu_mnd_rom_cze_ses_slo_lda_guj_fin_bem_dgb_est_arw_sid_geo_eng_pan_mcd_dut_gam_hau_urd_hun_tsn_tag_mol_ind_jpn_tml_kor_swe_por_igb_ben_mly_lat_amr_bat_cnt_prs_moo_fre_anl_glc_afr_krd_svk_qcu_spa_bos_bul_ewe_aeg_ita_wly_nor_jav_pol_cic_ukr_tsw_mao_tha_owc_knd_zul_swa_azi_hin_ger_tur_yor_vie_heb_fbf_ven_xho	0.272106290956857	0.64117362281064	0.522986857083789
479	sod_slo_ses_hin_gam_sid_mlt_pan_tur_azi_zul_sun_dgb_urd_ctl_bsq_alb_heb_akn_cnt_mcd_rus_lda_arw_igb_ita_fin_tsw_bam_est_afr_owc_geo_svk_spa_lit_pol_aeg_hau_por_hun_bem_tag_guj_ind_jpn_tml_kor_nor_krd_swa_cze_mao_lat_amr_bat_mnd_prs_ewe_ger_chh_bul_mol_fre_grk_qcu_bos_rom_ukr_xho_wly_ben_amh_eng_jav_glc_yor_dut_dyu_mly_tha_anl_knd_moo_fbf_uzb_scr_swe_aze_tsn_vie_tig_cic_ven_swt	-0.43671570413374	-1.03633764533817	0.302731809277962
480	wly_dut_bam_cze_hau_amr_gam_bul_uzb_aze_fbf_sun_akn_ita_mol_bsq_rom_heb_lda_cnt_slo_ger_dgb_glc_ses_lat_est_moo_yor_hun_scr_sod_geo_lit_krd_nor_eng_anl_mlt_svk_fin_ewe_mao_swe_jav_jpn_tml_kor_ctl_afr_igb_bos_mly_spa_owc_ind_mnd_grk_xho_por_chh_rus_prs_arw_alb_qcu_mcd_hin_fre_ven_aeg_guj_sid_ukr_tag_urd_tsw_pan_swa_bat_tha_tig_knd_swt_tsn_azi_pol_ben_tur_zul_vie_amh_dyu_bem_cic	-0.293925597249291	-0.695153159479314	0.48869260144329
481	amh_pan_xho_nor_owc_sid_aeg_krd_azi_uzb_swa_mly_akn_glc_rus_bsq_hin_anl_bam_cnt_dut_prs_ses_ita_dyu_spa_hun_tsw_tsn_est_bos_chh_geo_mcd_rom_cze_lat_mlt_amr_bul_fin_lda_tag_lit_mao_jpn_tml_kor_eng_svk_swt_swe_bat_ger_gam_sun_mnd_urd_yor_por_tig_arw_scr_ukr_guj_qcu_slo_afr_ben_igb_wly_grk_sod_fre_jav_alb_moo_ctl_cic_ind_tha_heb_knd_dgb_ewe_tur_mol_pol_aze_bem_vie_hau_zul_fbf_ven	-1.27671464074216	-3.17029290315375	0.00206242984563516
482	tig_ukr_fbf_prs_chh_owc_gam_glc_aze_uzb_yor_sun_lda_eng_hin_bsq_por_amh_dgb_cnt_bul_scr_bem_fre_dyu_pan_hun_tsn_zul_fin_swe_anl_geo_mol_rom_pol_alb_mlt_heb_nor_est_xho_mly_bos_ind_jpn_tml_kor_slo_arw_ses_lat_mao_lit_sid_jav_mnd_urd_cic_ctl_hau_svk_dut_ger_krd_qcu_grk_mcd_cze_swa_aeg_guj_sod_afr_tag_ben_tsw_rus_akn_bat_tha_wly_knd_bam_ewe_azi_spa_ita_tur_moo_vie_amr_swt_igb_ven	-0.283774453726296	-0.671607837410629	0.503498282452702
483	gam_ger_ven_lat_chh_anl_wly_bul_aze_tur_moo_mao_ses_krd_guj_bsq_cze_aeg_tsn_mnd_nor_swe_akn_grk_xho_dut_est_yor_dyu_hun_eng_heb_geo_ita_spa_mol_por_hau_tig_scr_fin_cic_mly_slo_ind_jpn_tml_kor_arw_fre_ewe_urd_jav_rus_owc_bat_cnt_lit_dgb_rom_sid_pan_mcd_svk_glc_qcu_ctl_hin_alb_bem_amr_ben_amh_pol_sun_bos_swt_prs_zul_tag_tha_sod_knd_igb_swa_azi_ukr_afr_uzb_lda_vie_mlt_bam_tsw_fbf	-0.719746677169256	-1.7266775267281	0.0875459077362338
484	amr_ger_akn_ukr_anl_owc_chh_ita_aze_uzb_swt_bat_zul_bos_pan_bsq_mol_sid_ses_mnd_afr_lit_igb_slo_tsn_scr_hun_ven_bam_fin_urd_wly_geo_rom_mcd_nor_rus_hau_heb_cze_est_xho_sun_guj_ind_jpn_tml_kor_krd_eng_bem_svk_tag_por_aeg_mao_cnt_grk_ewe_lat_gam_spa_ben_pol_alb_qcu_bul_ctl_swe_dgb_sod_glc_mlt_arw_jav_prs_moo_fre_tsw_mly_tha_tig_knd_fbf_cic_azi_dut_hin_tur_lda_vie_amh_yor_dyu_swa	0.0597412053785198	0.140545764815241	0.888532759181485
485	sid_bul_dgb_ctl_chh_tig_sod_bos_uzb_aze_zul_mly_tsn_lit_rus_bsq_guj_wly_ses_cnt_prs_ukr_cic_cze_bam_ben_fin_moo_xho_est_ger_aeg_geo_pol_afr_por_scr_amh_anl_dut_hun_bem_bat_ita_tag_jpn_tml_kor_eng_krd_swa_grk_sun_mcd_heb_mao_mnd_hin_akn_swe_hau_arw_mol_pan_svk_qcu_lat_slo_alb_lda_owc_fre_amr_spa_jav_rom_igb_urd_swt_ind_tha_mlt_knd_tsw_ewe_azi_nor_glc_tur_yor_vie_gam_fbf_ven_dyu	0.292153735992349	0.687696514666124	0.493355509738198
486	heb_por_moo_pan_amh_chh_sid_ctl_uzb_aze_akn_mao_fbf_ita_rom_bsq_eng_amr_dgb_cnt_scr_glc_yor_ben_tsw_mol_est_swt_tsn_fin_ger_anl_geo_bul_lit_lat_dut_gam_sod_rus_hun_dyu_mly_guj_jav_jpn_knd_kor_nor_grk_zul_cze_tag_slo_aeg_bat_mnd_swe_xho_afr_wly_hin_prs_ukr_alb_qcu_mcd_fre_krd_ewe_tig_svk_mlt_pol_sun_bos_cic_urd_igb_ind_tha_hau_tml_bem_ven_azi_arw_spa_tur_swa_vie_owc_bam_ses_lda	0.204534772125579	0.481001059888661	0.631645468667827
487	mlt_arw_swt_fre_hau_wly_heb_mcd_tur_aze_lda_mly_igb_hin_nor_bsq_por_sod_akn_mnd_bos_pan_bem_eng_cic_slo_fin_ven_dgb_hun_bul_aeg_geo_ger_urd_lat_ben_amh_sid_spa_est_fbf_mao_rom_ind_jpn_knd_kor_cze_grk_xho_ctl_bat_krd_amr_sun_cnt_mol_tsn_afr_anl_svk_pol_ukr_prs_qcu_scr_guj_dut_ewe_tig_glc_gam_rus_jav_swe_swa_alb_bam_tag_tha_chh_tml_yor_tsw_uzb_ita_lit_azi_zul_vie_owc_moo_dyu_ses	-0.930422037839171	-2.26403107177844	0.0258963033968439
488	gam_ukr_dgb_rus_wly_hau_aeg_mcd_azi_uzb_bem_mao_fbf_prs_arw_bsq_guj_amh_yor_cnt_lit_alb_ewe_ctl_tsn_ger_hun_dyu_moo_est_pol_tig_geo_glc_eng_hin_mol_sod_amr_urd_fin_bam_sun_cze_mly_jpn_knd_kor_bul_dut_xho_pan_ind_spa_mlt_jav_mnd_afr_igb_svk_heb_por_lat_nor_swe_qcu_ben_rom_krd_tsw_owc_bos_sid_ita_tag_scr_cic_fre_zul_bat_tha_chh_tml_akn_ses_tur_grk_slo_aze_lda_vie_anl_ven_swt_swa	-0.581294267692379	-1.38923850779908	0.168077678568882
489	chh_ukr_dgb_grk_sod_amr_amh_alb_azi_uzb_xho_mao_ses_bos_mol_bsq_nor_wly_lda_cnt_guj_ctl_yor_scr_ewe_rus_est_swt_tsw_hun_arw_tig_geo_ger_eng_bul_afr_aeg_sid_pol_fin_bam_tag_por_bat_jpn_tml_kor_glc_fre_fbf_pan_ind_urd_hau_mly_mnd_krd_dyu_hin_heb_svk_ben_cze_ita_qcu_mcd_rom_lat_moo_owc_spa_gam_lit_sun_dut_akn_prs_swa_jav_tha_mlt_knd_cic_bem_tur_swe_slo_aze_zul_vie_anl_ven_tsn_igb	-0.528816716673719	-1.25984551856719	0.210877469732489
490	amr_scr_tsn_prs_hau_sid_heb_swe_aze_uzb_swa_mao_ven_spa_lat_bsq_nor_owc_dgb_mnd_bos_pol_cic_cze_ses_ctl_est_bem_xho_hun_dut_wly_geo_rom_fre_glc_mol_chh_gam_ben_fin_yor_ind_pan_jav_jpn_tml_kor_grk_bul_bam_eng_bat_rus_mlt_sun_cnt_ita_akn_ger_sod_arw_afr_hin_krd_qcu_por_urd_mcd_dyu_amh_guj_anl_ukr_mly_svk_moo_lit_zul_tag_tha_tig_knd_lda_swt_azi_slo_alb_tur_fbf_vie_aeg_igb_ewe_tsw	-0.169126578743466	-0.399006118138527	0.690803428103581
491	hau_cze_zul_afr_sod_wly_tig_slo_aze_tur_dgb_bat_bem_mol_lit_bsq_spa_amh_fbf_cnt_krd_pan_tsw_arw_swt_rus_hun_cic_ses_est_ukr_amr_geo_prs_nor_scr_dut_gam_heb_pol_fin_ven_mly_ger_sun_jpn_tml_kor_lat_svk_lda_urd_ind_bos_chh_jav_mnd_glc_tsn_fre_aeg_mcd_rom_ita_ctl_qcu_por_ben_grk_xho_anl_hin_mlt_guj_mao_swe_akn_bul_igb_tag_tha_owc_knd_moo_bam_uzb_eng_alb_azi_ewe_vie_sid_swa_yor_dyu	0.179079205013362	0.42195209417299	0.674033799311938
492	owc_nor_cic_krd_wly_aeg_gam_ctl_tur_azi_moo_ind_bem_urd_hin_bsq_ben_heb_ses_cnt_swe_arw_yor_mcd_zul_alb_hun_ewe_tsw_fin_rom_tig_geo_spa_rus_ita_slo_anl_mlt_guj_est_lda_sun_dut_mly_jpn_tml_kor_lit_bos_swa_pol_mao_fre_chh_jav_mnd_ger_xho_grk_amh_bul_mol_scr_por_qcu_cze_lat_ukr_igb_sid_glc_hau_afr_tag_prs_bam_svk_dgb_bat_tha_amr_knd_tsn_dyu_uzb_pan_eng_aze_swt_vie_sod_ven_fbf_akn	-0.542452264405527	-1.29351946707518	0.199035042277927
493	amr_rom_tsn_hin_tig_sid_amh_grk_aze_azi_ewe_ind_igb_mcd_ger_bsq_bos_mlt_fbf_mnd_ctl_nor_bam_prs_moo_ben_est_bem_cic_hun_mol_aeg_geo_urd_lit_arw_por_chh_hau_alb_fin_xho_sun_afr_bat_jpn_tml_kor_ita_pol_zul_svk_jav_dut_anl_tag_cnt_cze_ses_eng_owc_pan_fre_swe_krd_qcu_guj_glc_bul_swa_sod_lat_wly_scr_mao_slo_yor_rus_ven_mly_tha_heb_knd_dyu_lda_tur_ukr_spa_uzb_tsw_vie_gam_dgb_akn_swt	-0.584529304976207	-1.39428913655384	0.166552407606182
494	aeg_nor_zul_slo_gam_amh_sod_cze_uzb_aze_tsw_jav_fbf_grk_por_bsq_ben_hau_igb_cnt_rom_ita_dyu_mol_ses_scr_fin_swt_lda_est_ctl_heb_geo_bul_swe_spa_urd_wly_chh_mcd_hun_tsn_sun_pan_mao_jpn_knd_kor_alb_lit_swa_krd_mly_hin_anl_tag_mnd_bos_ven_pol_owc_svk_dut_eng_ger_qcu_prs_glc_afr_ewe_sid_guj_mlt_lat_bat_rus_bem_arw_dgb_ind_tha_amr_tml_bam_akn_azi_ukr_fre_tur_cic_vie_tig_xho_moo_yor	0.182745530665091	0.429726810882846	0.668388404401114
495	wly_alb_bam_ger_sid_hau_amr_fre_tur_azi_swt_bat_swa_guj_nor_bsq_scr_tig_moo_mnd_lat_spa_akn_rus_xho_hin_fin_tsw_ewe_est_ita_mlt_geo_por_prs_pan_urd_heb_anl_rom_hun_ven_jav_eng_sun_jpn_tml_kor_mol_ukr_fbf_ctl_tag_cze_amh_ind_cnt_krd_lda_slo_chh_bos_swe_grk_glc_qcu_lit_svk_bul_dyu_aeg_dut_gam_pol_mly_ben_dgb_afr_zul_mao_tha_sod_knd_igb_tsn_uzb_arw_mcd_aze_ses_vie_owc_cic_bem_yor	-0.506705058871865	-1.20729371482168	0.230380657766551
496	amh_glc_ses_por_mlt_tig_hau_urd_uzb_tur_tsn_tag_yor_mcd_afr_bsq_ctl_amr_igb_mnd_dut_fre_swt_ben_ewe_bul_fin_swa_xho_hun_ukr_sid_geo_slo_arw_krd_ger_owc_anl_pol_est_ven_bat_prs_sun_jpn_knd_kor_alb_spa_fbf_svk_jav_scr_chh_mao_cnt_swe_zul_grk_aeg_lat_guj_rom_hin_qcu_nor_bos_mol_cic_sod_eng_gam_lit_ind_rus_dgb_cze_lda_mly_tha_wly_tml_dyu_bam_azi_pan_ita_aze_tsw_vie_heb_moo_akn_bem	-0.665089014335217	-1.59165178742236	0.114856521891437
497	heb_glc_yor_ukr_chh_hau_aeg_spa_aze_uzb_bam_ind_ven_bul_grk_bsq_alb_mlt_dgb_cnt_mol_fre_dyu_lat_fbf_krd_hun_swa_zul_fin_slo_sod_geo_pol_bos_nor_ben_amr_gam_svk_est_tsn_mao_prs_mly_jpn_tml_kor_urd_mcd_lda_ctl_tag_guj_owc_bat_mnd_por_moo_ita_sid_rus_lit_pan_afr_qcu_dut_ger_arw_igb_wly_rom_amh_eng_jav_scr_cic_swe_xho_sun_tha_tig_knd_swt_ses_azi_cze_hin_tur_ewe_vie_anl_tsw_bem_akn	-1.09833603797362	-2.69592358456665	0.00833194882063209
498	tig_rom_lda_ben_mlt_hau_gam_spa_uzb_tur_igb_sun_bem_bul_hin_bsq_glc_amr_tsn_mnd_fre_dut_swt_por_zul_cze_est_dyu_moo_hun_swe_anl_geo_ctl_mol_urd_rus_owc_sid_nor_fin_yor_mly_slo_mao_jpn_tml_kor_mcd_ita_fbf_pol_jav_ger_chh_bat_cnt_eng_ses_bos_amh_svk_scr_krd_lat_qcu_grk_lit_afr_ven_heb_arw_wly_alb_ind_ukr_akn_guj_bam_tag_tha_sod_knd_swa_xho_azi_prs_pan_aze_cic_vie_aeg_tsw_dgb_ewe	-0.79425953708503	-1.91569028158985	0.0584765197414329
499	tig_glc_swa_rom_wly_mlt_amh_guj_aze_tur_dyu_bat_tsn_lit_hin_bsq_arw_heb_yor_mnd_eng_fre_bem_lat_tsw_spa_hun_igb_ven_fin_urd_owc_geo_pol_swe_nor_bul_hau_sod_svk_est_dgb_mly_mcd_tag_jpn_tml_kor_pan_bos_ewe_grk_jav_slo_anl_sun_cnt_prs_akn_dut_sid_rus_krd_por_mol_qcu_scr_cze_ben_moo_aeg_afr_chh_ukr_mao_ger_fbf_ctl_ses_ind_tha_gam_knd_bam_swt_uzb_ita_alb_azi_xho_vie_amr_zul_cic_lda	0.124851688559634	0.293947759450418	0.769452858353525
500	sod_mcd_swt_svk_mlt_amr_owc_slo_uzb_tur_fbf_jav_bam_ger_prs_bsq_eng_anl_ewe_mnd_ukr_lit_xho_rus_ses_urd_fin_tsw_swa_hun_arw_wly_geo_ctl_spa_por_alb_heb_chh_hin_est_igb_sun_pol_ind_jpn_tml_kor_krd_scr_ven_ben_mly_pan_tig_bat_cnt_dut_dyu_bos_aeg_mol_afr_grk_cze_qcu_ita_guj_swe_tsn_gam_fre_amh_glc_tag_nor_yor_bul_bem_mao_tha_sid_knd_moo_dgb_aze_lat_rom_azi_cic_vie_hau_zul_lda_akn	-0.517121423299289	-1.23006861834689	0.221773930627546
501	mlt_bul_tsw_ger_aeg_anl_heb_slo_azi_uzb_moo_ind_dyu_scr_grk_bsq_urd_wly_dgb_mnd_bos_ctl_bem_fre_zul_prs_hun_bam_ewe_est_por_amr_geo_glc_rus_spa_dut_tig_sid_eng_fin_ses_bat_ben_mly_jpn_knd_kor_ita_lit_cic_cze_sun_krd_gam_jav_cnt_swe_yor_rom_owc_pan_mcd_arw_svk_qcu_alb_pol_ukr_akn_amh_mol_hau_lat_tag_nor_tsn_afr_fbf_mao_tha_chh_tml_swt_swa_aze_guj_hin_tur_ven_vie_sod_xho_lda_igb	-0.758017231094482	-1.82383590189377	0.0713886768020388
502	gam_pol_tsn_grk_hau_heb_amh_urd_azi_aze_dyu_mao_igb_rus_bos_bsq_scr_owc_cic_cnt_rom_arw_bem_lit_yor_lat_fin_zul_swa_est_guj_sod_geo_prs_krd_eng_mol_amr_tig_cze_hun_lda_sun_svk_bat_jpn_tml_kor_slo_ben_akn_swe_jav_mcd_wly_ind_mnd_nor_dgb_afr_sid_spa_dut_ita_glc_qcu_ctl_bul_ukr_moo_chh_fre_aeg_por_tag_hin_fbf_alb_ewe_mly_tha_mlt_knd_ses_bam_tur_ger_pan_uzb_ven_vie_anl_swt_xho_tsw	-0.603061932222555	-1.4410579183975	0.152926889647872
503	mlt_spa_xho_pol_owc_anl_hau_nor_uzb_azi_lda_bat_yor_mol_scr_bsq_ita_aeg_ven_mnd_eng_por_dgb_ger_moo_pan_fin_akn_bem_est_krd_sid_geo_mcd_ukr_svk_rus_amh_chh_guj_hun_dyu_jav_lat_mly_jpn_tml_kor_grk_ctl_bam_cze_ind_glc_heb_mao_cnt_bos_tsn_afr_gam_lit_swe_hin_alb_qcu_prs_slo_ben_zul_amr_bul_sod_arw_tag_rom_tsw_dut_swt_sun_tha_wly_knd_fbf_cic_aze_fre_urd_tur_ewe_vie_tig_swa_ses_igb	-0.276267413594974	-0.653402408238891	0.515109112389407
504	aeg_swe_ses_mol_amh_mlt_sid_pol_tur_azi_dyu_ind_igb_slo_mcd_bsq_scr_sod_swt_cnt_rom_guj_xho_cze_moo_prs_fin_dgb_tsn_hun_por_owc_geo_spa_ukr_eng_ger_amr_heb_svk_est_bem_bat_arw_mly_jpn_tml_kor_afr_dut_swa_fre_jav_ctl_tig_tag_mnd_pan_zul_rus_anl_bos_grk_glc_ita_qcu_ben_lit_hin_yor_wly_bul_hau_krd_mao_nor_ewe_alb_akn_sun_tha_gam_knd_tsw_lda_aze_urd_lat_uzb_ven_vie_chh_fbf_cic_bam	-0.563956218046291	-1.34471713895324	0.181987071090355
505	amh_krd_ses_rus_owc_aeg_amr_eng_tur_uzb_xho_mao_ewe_mol_svk_bsq_nor_wly_dgb_mnd_pol_ctl_zul_spa_lda_grk_est_swa_ven_fin_lit_sid_geo_glc_ben_urd_ukr_sod_anl_bul_hun_akn_tag_guj_ind_jpn_tml_kor_afr_arw_bem_rom_mly_cze_heb_sun_cnt_por_tsn_swe_gam_prs_hin_bos_mcd_qcu_dut_alb_ger_bam_chh_lat_mlt_slo_jav_ita_dyu_pan_swt_bat_tha_hau_knd_cic_fbf_azi_scr_fre_aze_moo_vie_tig_tsw_yor_igb	-0.530080221206395	-1.26063822624304	0.210592863081293
506	chh_scr_ses_urd_gam_mlt_heb_spa_uzb_tur_lda_mao_fbf_alb_ukr_bsq_rom_hau_zul_mnd_slo_fre_ven_lit_yor_ctl_est_dyu_bam_fin_rus_wly_geo_dut_svk_afr_pan_amh_anl_mcd_hun_tsn_mly_mol_ind_jpn_tml_kor_arw_nor_ewe_bos_jav_hin_aeg_tag_cnt_bul_igb_lat_owc_swe_pol_prs_glc_qcu_ben_guj_eng_cic_sid_ita_tig_grk_bat_krd_dgb_por_bem_sun_tha_sod_knd_swa_tsw_azi_cze_ger_aze_swt_vie_amr_akn_xho_moo	-0.161197819397162	-0.380072222109016	0.704758428116981
507	sod_mcd_moo_alb_gam_hau_sid_lit_tur_uzb_dyu_mly_tsn_svk_mol_bsq_krd_aeg_akn_mnd_ger_rom_zul_ukr_tsw_guj_hun_ven_ses_est_rus_anl_geo_glc_slo_afr_pan_owc_chh_spa_fin_swa_sun_ben_ind_jpn_tml_kor_scr_fre_xho_urd_bat_cze_heb_tag_cnt_swe_fbf_dut_tig_arw_bul_bos_prs_qcu_pol_eng_nor_dgb_amr_hin_wly_grk_jav_ctl_bem_por_bam_mao_tha_mlt_knd_lda_cic_aze_ita_lat_azi_yor_vie_amh_swt_ewe_igb	-0.461978792919893	-1.09742149396304	0.275290510817254
508	hau_lat_zul_mol_sod_mlt_heb_ctl_uzb_aze_dyu_mly_moo_ukr_dut_bsq_spa_amh_swt_cnt_prs_lit_bam_swe_xho_mcd_hun_ven_ewe_fin_por_aeg_geo_scr_urd_hin_alb_wly_anl_svk_est_fbf_mao_ben_tag_jpn_tml_kor_bos_bul_akn_rus_jav_pol_chh_bat_mnd_guj_bem_ger_gam_afr_krd_pan_grk_qcu_fre_glc_nor_lda_tig_cze_owc_rom_ind_arw_ses_eng_igb_sun_tha_sid_knd_swa_tsw_tur_slo_ita_azi_tsn_vie_amr_dgb_cic_yor	-1.10689740861853	-2.7186236349152	0.0078209279813682
509	heb_eng_fbf_rus_mlt_amh_sod_cze_tur_aze_cic_mao_xho_scr_pol_bsq_fre_wly_swa_mnd_svk_hin_tsw_prs_ven_swe_hun_bem_ewe_est_bos_hau_geo_bul_nor_krd_grk_owc_tig_ukr_fin_yor_bat_spa_mly_jpn_tml_kor_pan_ger_ses_slo_sun_ctl_chh_tag_cnt_alb_tsn_lat_aeg_por_glc_arw_rom_qcu_urd_guj_ita_moo_sid_afr_gam_lit_jav_mol_swt_ben_lda_ind_tha_anl_knd_akn_igb_uzb_dut_mcd_azi_dyu_vie_amr_dgb_bam_zul	-0.276052851197091	-0.653134759112767	0.515280858352196
510	sid_bul_lda_guj_gam_amh_hau_urd_tur_azi_tsw_ind_yor_hin_nor_bsq_mol_mlt_swa_mnd_dut_afr_fbf_alb_swt_spa_est_bem_ven_fin_ukr_heb_geo_swe_por_pan_grk_chh_tig_ita_hun_dyu_tag_cze_mao_jpn_tml_kor_rus_mcd_bam_ger_mly_slo_sod_bat_cnt_fre_cic_arw_aeg_bos_ctl_svk_lit_qcu_pol_rom_prs_zul_wly_lat_anl_glc_jav_krd_dgb_ben_xho_sun_tha_owc_knd_ewe_moo_uzb_scr_eng_aze_ses_vie_amr_tsn_akn_igb	0.0465896691283305	0.109743757726094	0.912849059903874
511	owc_hin_ses_grk_amh_tig_gam_afr_uzb_tur_akn_mly_dyu_swe_rom_bsq_por_mlt_bam_mnd_pol_eng_zul_svk_ewe_lit_est_cic_yor_hun_glc_sid_geo_pan_bos_fre_ukr_aeg_anl_arw_fin_dgb_ind_alb_tag_jpn_tml_kor_bul_mcd_tsn_nor_jav_ben_chh_bat_cnt_cze_fbf_ita_hau_slo_ger_spa_dut_qcu_rus_mol_urd_tsw_sod_krd_wly_scr_mao_prs_lda_guj_moo_sun_tha_amr_knd_xho_swt_azi_ctl_lat_aze_bem_vie_heb_ven_igb_swa	-0.742227245291193	-1.78335800721837	0.0777903171079673
512	amr_pol_igb_ben_sid_aeg_chh_lit_uzb_aze_fbf_mly_zul_alb_hin_bsq_prs_tig_akn_mnd_lat_urd_bam_pan_swt_scr_hun_swa_dyu_est_fre_amh_geo_krd_cze_por_guj_anl_gam_dut_fin_dgb_ind_mcd_sun_jpn_knd_kor_ger_ukr_yor_rus_tag_glc_mlt_jav_cnt_svk_xho_mol_owc_grk_slo_swe_bos_qcu_arw_nor_bul_ses_wly_ita_sod_rom_mao_spa_tsw_ctl_tsn_bat_tha_heb_tml_lda_moo_tur_eng_afr_azi_ewe_vie_hau_ven_cic_bem	-0.361023245188295	-0.855583224370859	0.394427296337314
513	sid_spa_moo_urd_heb_owc_sod_mol_uzb_azi_dgb_jav_yor_cze_pol_bsq_grk_mlt_fbf_cnt_eng_slo_tsw_swe_dyu_ctl_hun_ven_akn_est_lat_aeg_geo_scr_bos_nor_ita_amh_tig_rom_fin_bem_sun_bul_tag_jpn_knd_kor_arw_lit_swa_svk_ind_afr_hau_mao_mnd_glc_xho_alb_gam_mcd_prs_fre_rus_qcu_ger_por_ben_lda_anl_dut_chh_guj_mly_hin_bam_pan_tsn_bat_tha_wly_tml_swt_zul_tur_ukr_krd_aze_ewe_vie_amr_ses_cic_igb	-0.34419813201559	-0.815855208741489	0.416667661495988
514	tig_guj_lda_alb_sid_heb_chh_fre_uzb_tur_igb_sun_swa_spa_ukr_bsq_hin_hau_cic_mnd_eng_lit_tsn_afr_xho_rom_est_akn_ses_fin_nor_aeg_geo_pan_por_dut_cze_anl_amh_glc_hun_dgb_mao_ger_jav_jpn_knd_kor_bul_rus_tsw_prs_tag_krd_mlt_mly_cnt_mcd_fbf_scr_wly_urd_ctl_bos_lat_qcu_mol_pol_svk_dyu_amr_arw_owc_ita_ind_grk_zul_swe_yor_bat_tha_gam_tml_bam_bem_aze_slo_ben_azi_moo_vie_sod_swt_ewe_ven	-0.0593852464643174	-0.140154437175584	0.888841071027444
515	anl_swe_ses_urd_amh_gam_sid_pan_azi_tur_zul_ind_cic_rom_mcd_bsq_slo_aeg_tsn_mnd_eng_prs_fbf_krd_lda_rus_fin_moo_yor_hun_afr_sod_geo_pol_scr_ctl_spa_owc_amr_alb_est_bam_tag_por_jav_jpn_knd_kor_fre_cze_dgb_ukr_mao_lit_tig_sun_cnt_grk_swa_svk_chh_bul_hin_ita_lat_qcu_bos_arw_nor_xho_wly_ben_hau_glc_bat_mol_tsw_ger_swt_mly_tha_heb_tml_akn_ewe_aze_guj_dut_uzb_ven_vie_mlt_bem_igb_dyu	-0.956721814457914	-2.32149337636363	0.0224444189680936
516	tig_mcd_yor_lat_heb_anl_mlt_krd_azi_tur_dgb_jav_bam_swe_afr_bsq_nor_wly_lda_mnd_ben_arw_cic_alb_swa_bul_est_akn_bem_fin_grk_sod_geo_por_pol_ger_svk_chh_owc_glc_hun_dyu_mly_rom_ind_jpn_knd_kor_lit_mol_tsn_slo_sun_rus_amh_tag_cnt_ita_igb_dut_amr_fre_eng_guj_spa_qcu_prs_pan_ukr_fbf_hau_ctl_gam_cze_mao_urd_swt_bos_tsw_bat_tha_sid_tml_xho_ewe_uzb_hin_scr_aze_zul_vie_aeg_ses_moo_ven	-0.264764283727663	-0.626405575035815	0.532583506096415
517	wly_lit_tsn_ger_amh_sod_sid_lat_uzb_tur_yor_mly_dyu_ukr_spa_bsq_cze_chh_fbf_mnd_nor_pol_cic_guj_ven_bos_hun_dgb_swt_est_rus_tig_geo_grk_rom_prs_krd_owc_hau_por_fin_igb_jav_eng_bat_jpn_tml_kor_fre_urd_swa_swe_ind_scr_gam_sun_cnt_alb_xho_mcd_heb_pan_hin_ben_afr_qcu_arw_mol_svk_bam_amr_bul_mlt_ctl_tag_dut_moo_ita_lda_mao_tha_aeg_knd_ses_tsw_aze_glc_slo_azi_akn_vie_anl_ewe_zul_bem	-0.166583767892119	-0.393431592376777	0.694901246976214
518	amr_arw_dgb_spa_sid_chh_amh_ukr_uzb_aze_fbf_mao_swt_mol_pol_bsq_pan_mlt_swa_cnt_lit_grk_ewe_krd_ven_glc_hun_ses_igb_fin_ita_tig_geo_lat_afr_nor_scr_sod_anl_urd_est_tsw_sun_alb_jav_jpn_tml_kor_ger_dut_akn_prs_tag_slo_owc_bat_mnd_fre_zul_bul_gam_hin_cze_por_rus_qcu_guj_ctl_ben_yor_aeg_eng_wly_mcd_mly_bos_bam_svk_xho_ind_tha_hau_knd_moo_lda_tur_swe_rom_azi_tsn_vie_heb_cic_dyu_bem	-0.138139565867424	-0.325769627214636	0.745330515722054
519	gam_slo_bem_por_owc_sod_heb_afr_azi_aze_dgb_jav_zul_dut_lit_bsq_rom_tig_ses_mnd_spa_prs_lda_bos_tsn_scr_fin_tsw_akn_est_krd_chh_geo_urd_mcd_ukr_pan_amr_anl_ger_hun_moo_ind_fre_bat_jpn_knd_kor_hin_mol_bam_grk_mly_glc_aeg_tag_cnt_nor_ewe_cze_mlt_ctl_ben_swe_ita_qcu_svk_arw_pol_igb_amh_guj_wly_eng_sun_rus_swt_bul_swa_mao_tha_hau_tml_dyu_ven_uzb_lat_alb_tur_xho_vie_sid_cic_yor_fbf	0.00914944532859126	0.0215463354215297	0.982856003129318
520	gam_guj_ven_scr_heb_anl_sid_mcd_tur_aze_ewe_ind_dyu_cze_hin_bsq_spa_chh_igb_mnd_arw_afr_dgb_swe_yor_ita_est_akn_moo_fin_glc_tig_geo_bul_grk_mol_por_wly_hau_ctl_hun_lda_mao_nor_jav_jpn_knd_kor_ben_prs_cic_lat_tag_ger_mlt_bat_cnt_rom_ses_svk_amr_alb_ukr_eng_slo_qcu_fre_urd_pan_swa_aeg_pol_amh_bos_mly_lit_tsw_krd_bem_sun_tha_sod_tml_zul_tsn_uzb_rus_dut_azi_swt_vie_owc_xho_fbf_bam	0.562491515459353	1.33005624414378	0.1867524453585
521	amh_bos_akn_rom_chh_sid_amr_svk_tur_azi_igb_sun_bem_lat_scr_bsq_ctl_hau_dgb_mnd_ukr_rus_yor_por_xho_pan_fin_fbf_tsn_hun_alb_owc_geo_ita_urd_krd_ger_gam_wly_swe_est_zul_jav_guj_tag_jpn_knd_kor_mcd_eng_cic_spa_bat_ben_anl_ind_cnt_afr_ses_arw_mlt_pol_cze_grk_nor_qcu_slo_hin_mol_ven_heb_bul_sod_glc_mly_lit_lda_dut_dyu_mao_tha_aeg_tml_tsw_swa_aze_fre_prs_uzb_bam_vie_tig_moo_swt_ewe	0.324974286236796	0.765537702057965	0.445889932856499
522	amr_nor_ses_eng_heb_tig_mlt_afr_uzb_aze_ewe_ind_bam_glc_prs_bsq_fre_wly_igb_cnt_svk_alb_swa_mcd_dyu_krd_est_akn_lda_hun_guj_owc_geo_slo_swe_bul_spa_hau_gam_rus_fin_tsn_bat_ben_mao_jpn_knd_kor_bos_ctl_ven_grk_mly_hin_anl_sun_mnd_rom_swt_scr_amh_ukr_arw_cze_mol_qcu_ger_por_pol_bem_sod_urd_chh_dut_jav_lat_tsw_ita_yor_tag_tha_aeg_tml_moo_zul_azi_pan_lit_tur_cic_vie_sid_dgb_fbf_xho	-0.668199328572996	-1.60121479170225	0.112720897655902
523	sod_nor_xho_ger_gam_tig_amr_lat_aze_azi_ses_jav_tsn_bul_mcd_bsq_svk_sid_ven_mnd_guj_ita_moo_mol_bam_prs_fin_ewe_fbf_est_pan_amh_geo_cze_glc_spa_pol_anl_heb_ukr_hun_igb_sun_slo_mly_jpn_tml_kor_lit_afr_yor_alb_ind_eng_mlt_mao_cnt_urd_akn_rus_wly_por_ben_arw_dut_qcu_scr_krd_bos_bem_owc_fre_hau_rom_tag_ctl_cic_hin_zul_bat_tha_chh_knd_lda_dyu_uzb_swe_grk_tur_tsw_vie_aeg_dgb_swa_swt	-0.207364174928392	-0.490430292624304	0.624984565034562
524	anl_mcd_cic_guj_gam_chh_heb_hin_azi_uzb_ewe_ind_lda_fre_cze_bsq_krd_owc_swa_mnd_grk_ger_zul_urd_ses_ben_fin_yor_ven_est_pan_sod_geo_lit_pol_arw_bul_amr_aeg_slo_hun_fbf_sun_ukr_bat_jpn_tml_kor_eng_spa_swt_ctl_tag_glc_mlt_mly_cnt_mol_tsw_bos_amh_svk_ita_prs_afr_qcu_rom_dut_nor_tsn_tig_scr_hau_rus_jav_por_dyu_alb_bam_mao_tha_wly_knd_bem_xho_aze_lat_swe_tur_dgb_vie_sid_moo_akn_igb	-0.648512257478611	-1.55171185254493	0.124127724752807
525	wly_spa_fbf_rom_tig_gam_anl_por_azi_aze_dgb_sun_tsw_bul_eng_bsq_mol_hau_tsn_cnt_bos_rus_yor_pol_moo_urd_est_akn_bem_hun_pan_sid_geo_ukr_mcd_grk_guj_aeg_amr_slo_fin_ses_mao_ben_ind_jpn_tml_kor_lit_ctl_swa_afr_jav_fre_sod_mly_mnd_prs_dyu_arw_mlt_dut_swe_ita_scr_qcu_hin_krd_glc_zul_owc_svk_heb_lat_bat_nor_igb_ger_ewe_tag_tha_chh_knd_ven_swt_uzb_alb_cze_tur_bam_vie_amh_cic_xho_lda	-0.312394608843601	-0.739008953025442	0.461762681379163
526	hau_alb_fbf_svk_amr_gam_aeg_ukr_uzb_tur_cic_bat_igb_dut_hin_bsq_rom_heb_swa_mnd_eng_bos_moo_swe_tsn_prs_est_bem_zul_hun_urd_wly_geo_glc_grk_slo_mol_mlt_tig_rus_fin_bam_ind_afr_tag_jpn_tml_kor_mcd_scr_lda_arw_mao_krd_chh_sun_cnt_bul_dgb_spa_sid_pol_ctl_nor_guj_qcu_lat_por_lit_ven_sod_fre_anl_cze_jav_ger_tsw_ben_akn_mly_tha_amh_knd_xho_swt_aze_ita_pan_azi_ses_vie_owc_ewe_yor_dyu	-0.697970230051666	-1.67837038441088	0.0966322123796997
527	tig_cze_swa_spa_chh_gam_heb_arw_aze_azi_dyu_jav_bem_guj_urd_bsq_bul_sod_bam_mnd_por_mcd_moo_fre_akn_grk_est_ewe_zul_fin_afr_hau_geo_rus_rom_alb_ger_owc_amh_slo_hun_lda_tag_nor_sun_jpn_knd_kor_eng_scr_tsw_pan_mao_ukr_mlt_bat_cnt_ben_cic_ctl_sid_svk_mol_prs_ita_qcu_dut_swe_lat_tsn_aeg_krd_anl_lit_mly_pol_dgb_glc_yor_ind_tha_amr_tml_igb_ses_uzb_hin_bos_tur_ven_vie_wly_xho_fbf_swt	-0.187981596116841	-0.444327030086253	0.657838405607385
528	owc_ita_bam_lit_sod_wly_amh_afr_aze_uzb_fbf_ind_moo_pol_ger_bsq_urd_mlt_ven_cnt_pan_spa_zul_grk_dyu_rom_fin_yor_ewe_est_slo_heb_geo_scr_mcd_arw_lat_tig_chh_ben_hun_akn_jav_por_bat_jpn_knd_kor_ukr_alb_swa_nor_mao_bos_amr_tag_mnd_cze_igb_fre_aeg_dut_glc_hin_prs_qcu_guj_bul_swe_cic_sid_mol_anl_ctl_sun_svk_ses_rus_swt_mly_tha_hau_tml_xho_lda_azi_eng_krd_tur_bem_vie_gam_tsn_tsw_dgb	0.418427815129828	0.986900414984324	0.326252140706178
529	amh_dut_tsn_ukr_gam_chh_owc_spa_aze_uzb_moo_sun_ses_arw_afr_bsq_por_mlt_swa_cnt_scr_slo_fbf_svk_akn_urd_est_yor_zul_fin_bos_wly_geo_pan_mol_glc_ger_tig_hau_nor_hun_igb_mly_mcd_mao_jpn_knd_kor_eng_prs_dyu_krd_ind_fre_heb_jav_mnd_lit_cic_ctl_anl_rus_guj_ben_ita_qcu_alb_bul_hin_dgb_sid_swe_amr_rom_bat_lat_ven_pol_ewe_tag_tha_aeg_tml_xho_tsw_tur_cze_grk_azi_lda_vie_sod_bam_swt_bem	-0.0600361350104004	-0.141433260171478	0.887833599635916
530	amh_glc_swt_por_sod_aeg_sid_mol_tur_uzb_tsw_sun_moo_eng_bos_bsq_scr_tig_igb_mnd_fre_nor_bem_svk_bam_rom_fin_ses_ven_hun_ita_wly_geo_arw_krd_guj_ben_amr_anl_rus_est_dyu_mao_mcd_ind_jpn_knd_kor_alb_pol_cic_ger_bat_grk_heb_jav_cnt_slo_fbf_lit_gam_urd_bul_ctl_cze_qcu_prs_afr_dut_ewe_hau_ukr_owc_lat_tag_swe_xho_pan_zul_mly_tha_chh_tml_akn_swa_azi_spa_hin_aze_yor_vie_mlt_tsn_lda_dgb	-0.342552436171159	-0.810943131293832	0.419468824604289
531	anl_fre_akn_urd_chh_amr_heb_pol_tur_azi_bam_sun_cic_cze_slo_bsq_lat_amh_tsn_mnd_spa_hin_lda_ita_ewe_scr_fin_moo_swa_hun_ctl_mlt_geo_grk_krd_ben_por_wly_aeg_nor_est_dgb_ind_dut_mly_jpn_knd_kor_glc_mol_zul_svk_tag_eng_gam_bat_cnt_prs_tsw_mcd_hau_lit_pan_guj_ukr_qcu_bul_rus_alb_swt_tig_afr_owc_bos_jav_ger_dyu_swe_bem_mao_tha_sid_tml_xho_fbf_aze_rom_arw_uzb_yor_vie_sod_igb_ven_ses	-1.03857111416781	-2.53811507007633	0.0128075740225307
532	wly_bul_dyu_guj_mlt_amh_sid_fre_azi_aze_bem_ind_tsn_eng_rom_bsq_spa_chh_ewe_cnt_ukr_grk_swa_rus_lda_ctl_fin_akn_yor_hun_mcd_sod_geo_ger_arw_alb_slo_anl_aeg_pol_est_moo_sun_glc_jav_jpn_knd_kor_nor_ben_swt_scr_mly_afr_tig_bat_mnd_lat_xho_hin_amr_lit_krd_svk_ita_qcu_swe_pan_dut_zul_hau_prs_owc_cze_mao_urd_igb_por_ses_tag_tha_gam_tml_tsw_dgb_tur_mol_bos_uzb_ven_vie_heb_fbf_cic_bam	-0.763658177390576	-1.84693716832801	0.0679360544095367
533	heb_krd_yor_cze_tig_aeg_amh_ger_aze_tur_bem_sun_swt_eng_alb_bsq_pan_wly_dgb_cnt_ben_guj_tsn_dut_lda_pol_fin_akn_zul_est_spa_mlt_geo_fre_nor_slo_svk_amr_hau_bul_hun_xho_jav_lit_mao_jpn_knd_kor_lat_hin_dyu_arw_ind_mcd_sid_bat_mnd_mol_moo_por_anl_ukr_ctl_glc_afr_qcu_prs_rom_bos_swa_sod_scr_chh_urd_tag_grk_ewe_ita_bam_mly_tha_gam_tml_igb_tsw_uzb_swe_rus_azi_fbf_vie_owc_ven_cic_ses	-0.945191736197656	-2.29446218295004	0.0240141237162843
534	chh_rom_cic_pan_owc_amr_amh_arw_azi_uzb_bem_tag_tsw_lat_cze_bsq_lit_gam_swa_cnt_mol_por_lda_pol_swt_guj_hun_fbf_ven_est_glc_heb_geo_dut_prs_ben_afr_tig_hau_krd_fin_dyu_mly_ger_bat_jpn_knd_kor_fre_swe_akn_bos_ind_bul_aeg_mao_mnd_ukr_yor_urd_sid_eng_scr_alb_hin_qcu_grk_nor_slo_igb_anl_svk_sod_rus_sun_mcd_ewe_ctl_ses_jav_tha_mlt_tml_zul_moo_aze_spa_ita_tur_tsn_vie_wly_xho_bam_dgb	0.246341646599707	0.579574997370152	0.563602635317039
535	amh_hin_xho_ger_wly_owc_chh_ita_aze_tur_zul_sun_yor_ben_bul_bsq_lit_heb_swt_mnd_swe_fre_tsn_dut_cic_scr_fin_igb_lda_est_slo_aeg_geo_cze_krd_afr_pol_amr_hau_glc_hun_dgb_tag_arw_mly_jpn_knd_kor_urd_nor_bem_spa_jav_lat_sid_ind_cnt_mcd_akn_eng_gam_rom_ctl_prs_mol_qcu_ukr_grk_rus_tsw_tig_guj_sod_pan_mao_bos_dyu_por_ewe_bat_tha_mlt_tml_bam_swa_uzb_alb_svk_azi_ven_vie_anl_ses_fbf_moo	-0.526721805788759	-1.25603464117421	0.212249639916829
536	amr_rus_ven_guj_amh_anl_mlt_grk_uzb_azi_yor_ind_zul_cze_mol_bsq_hin_chh_igb_mnd_eng_ger_tsn_glc_swt_mcd_fin_akn_ses_hun_fre_sid_geo_bul_por_lat_ben_sod_heb_svk_est_xho_sun_bos_mly_jpn_tml_kor_ukr_swe_lda_pan_bat_spa_gam_tag_cnt_dut_tsw_arw_tig_prs_afr_urd_ita_qcu_rom_lit_pol_fbf_aeg_alb_owc_nor_jav_scr_cic_krd_swa_mao_tha_wly_knd_moo_bem_tur_ctl_slo_aze_dyu_vie_hau_ewe_bam_dgb	-0.520178906704345	-1.23626821259409	0.219472127169811
537	owc_por_swt_nor_tig_hau_gam_fre_azi_tur_igb_sun_yor_bul_krd_bsq_spa_mlt_fbf_mnd_ben_cze_bam_arw_swa_rom_est_ses_ewe_fin_scr_amh_geo_svk_mol_ctl_alb_amr_sid_guj_hun_moo_ind_ger_bat_jpn_tml_kor_pol_afr_cic_bos_jav_eng_heb_tag_cnt_glc_ven_lat_aeg_swe_urd_ita_slo_qcu_rus_grk_lit_lda_sod_prs_anl_hin_mly_ukr_dyu_mcd_dgb_mao_tha_chh_knd_bem_tsn_aze_dut_pan_uzb_akn_vie_wly_tsw_zul_xho	1.00298138836035	2.41170770786437	0.0178419454297532
538	owc_afr_tsn_arw_heb_sod_mlt_spa_tur_uzb_moo_bat_xho_guj_slo_bsq_prs_aeg_swa_mnd_ukr_bul_tsw_rom_zul_mcd_hun_dyu_ses_fin_por_chh_geo_swe_ctl_pan_rus_tig_sid_krd_est_ven_sun_glc_ind_jpn_tml_kor_ita_hin_ewe_dut_jav_bos_amr_tag_cnt_urd_igb_svk_wly_fre_pol_grk_scr_qcu_eng_cze_lit_lda_hau_alb_amh_ben_mly_ger_cic_mol_fbf_mao_tha_gam_knd_yor_dgb_azi_lat_nor_aze_bem_vie_anl_bam_akn_swt	-0.195019726255899	-0.45980458462567	0.64672961995669
539	sod_ctl_lda_swe_owc_heb_mlt_mcd_azi_aze_ses_ind_bem_cze_lat_bsq_rom_sid_tsw_cnt_nor_ben_tsn_ita_igb_pan_fin_ven_bam_est_slo_gam_geo_pol_fre_por_ukr_amr_anl_bul_hun_cic_sun_alb_jav_jpn_knd_kor_guj_spa_dgb_lit_mly_eng_tig_mao_mnd_glc_fbf_afr_wly_prs_dut_mol_hin_qcu_urd_scr_krd_akn_aeg_bos_chh_svk_bat_grk_moo_ger_yor_tag_tha_amh_tml_xho_zul_uzb_rus_arw_tur_swa_vie_hau_ewe_swt_dyu	-0.520389044517338	-1.24102050649189	0.217719517048693
540	wly_svk_cic_bul_tig_amh_sid_scr_aze_tur_ven_ind_fbf_grk_por_bsq_lat_sod_swa_mnd_pol_prs_swt_afr_akn_nor_est_yor_tsn_fin_swe_amr_geo_dut_glc_krd_ger_heb_chh_ukr_hun_ewe_mly_hin_sun_jpn_knd_kor_pan_ita_tsw_rus_bat_slo_hau_jav_cnt_lit_xho_bos_aeg_spa_guj_urd_fre_qcu_ben_cze_ctl_bem_anl_mcd_mlt_eng_tag_alb_bam_rom_dyu_mao_tha_owc_tml_dgb_moo_uzb_mol_arw_azi_zul_vie_gam_igb_ses_lda	0.769460376284008	1.83474589062747	0.0697403155841112
541	gam_ctl_akn_ita_tig_anl_wly_swe_tur_uzb_lda_ind_zul_dut_cze_bsq_mcd_heb_dgb_mnd_nor_lit_xho_eng_swt_arw_fin_ses_tsn_hun_grk_amr_geo_spa_prs_ben_bos_owc_chh_por_est_bam_sun_ukr_tag_jpn_tml_kor_hin_glc_cic_slo_mao_pol_mlt_bat_cnt_rus_dyu_rom_amh_svk_urd_fre_guj_qcu_afr_scr_alb_fbf_aeg_krd_sid_pan_mly_lat_igb_bul_tsw_jav_tha_hau_knd_ven_swa_aze_ger_mol_azi_bem_vie_sod_yor_ewe_moo	-0.311764085926758	-0.738097890291441	0.462313427731928
542	hau_ukr_igb_ger_aeg_amr_anl_guj_uzb_aze_swt_mao_cic_svk_urd_bsq_mol_sid_akn_cnt_glc_cze_ses_swe_xho_nor_est_tsw_zul_hun_bul_gam_geo_ita_afr_grk_pol_sod_mlt_fre_fin_dyu_jav_spa_mly_jpn_knd_kor_lit_mcd_lda_ctl_sun_krd_chh_ind_mnd_alb_ven_bos_heb_scr_rom_dut_ben_qcu_slo_lat_prs_yor_wly_eng_tig_por_bat_arw_bem_pan_ewe_tag_tha_amh_tml_swa_dgb_azi_rus_hin_tur_tsn_vie_owc_bam_fbf_moo	-0.128462688903965	-0.303207467002855	0.762408988539642
543	owc_ukr_bem_krd_anl_sid_sod_prs_azi_tur_tsn_ind_akn_fre_lat_bsq_nor_amr_ven_mnd_eng_ctl_tsw_glc_dgb_alb_est_xho_swt_fin_cze_amh_geo_pol_ben_bul_arw_aeg_tig_hin_hun_moo_mly_ger_mao_jpn_tml_kor_dut_bos_lda_ita_jav_urd_gam_sun_cnt_por_ewe_grk_chh_guj_rus_spa_pan_qcu_scr_afr_lit_fbf_heb_swe_mlt_slo_tag_svk_bam_rom_cic_bat_tha_wly_knd_dyu_ses_aze_mol_mcd_uzb_igb_vie_hau_swa_zul_yor	0.11150642999039	0.262601734586578	0.793438406379429
544	sid_pol_ewe_ben_chh_owc_aeg_fre_aze_azi_xho_mao_yor_lit_ukr_bsq_pan_hau_ses_cnt_spa_mcd_lda_swe_dyu_bos_est_bam_akn_fin_eng_amh_geo_prs_nor_urd_grk_wly_tig_por_hun_swt_ind_mol_tag_jpn_tml_kor_glc_ita_swa_arw_mly_guj_anl_bat_mnd_alb_tsn_slo_heb_ger_lat_bul_svk_qcu_dut_krd_hin_igb_sod_rus_gam_ctl_sun_afr_dgb_cze_cic_jav_tha_mlt_knd_ven_tsw_tur_scr_rom_uzb_zul_vie_amr_fbf_moo_bem	-0.265113043469466	-0.627587981481503	0.531811825927044
545	anl_hin_swt_arw_sid_tig_owc_rom_tur_aze_lda_sun_ven_mcd_grk_bsq_por_chh_cic_cnt_ben_scr_yor_guj_xho_krd_hun_dyu_bem_fin_fre_amh_geo_afr_cze_rus_pol_sod_heb_ger_est_swa_ind_eng_tag_jpn_knd_kor_ctl_spa_moo_glc_jav_svk_gam_bat_mnd_mol_tsn_pan_mlt_bul_swe_alb_lat_qcu_ita_lit_slo_fbf_wly_bos_aeg_nor_mly_ukr_ewe_dut_zul_mao_tha_hau_tml_igb_dgb_azi_urd_prs_uzb_ses_vie_amr_akn_bam_tsw	-0.286454896831257	-0.677412315755806	0.499826114739786
546	chh_bul_bam_cze_mlt_heb_aeg_glc_tur_uzb_xho_bat_tsn_urd_lit_bsq_ita_gam_igb_cnt_spa_pan_moo_ger_cic_mol_est_swa_fbf_hun_mcd_amh_geo_prs_lat_pol_krd_wly_sod_ben_fin_yor_jav_bos_mao_jpn_tml_kor_fre_nor_akn_grk_mly_guj_hau_sun_mnd_arw_zul_eng_tig_alb_dut_scr_ctl_qcu_svk_afr_por_lda_amr_slo_sid_rus_tag_hin_tsw_swe_ses_ind_tha_owc_knd_ewe_dyu_aze_ukr_rom_azi_dgb_vie_anl_ven_bem_swt	-0.487656512578386	-1.16089331587625	0.248656462458902
547	hau_cze_ses_bul_sod_owc_wly_svk_aze_uzb_dyu_mly_swt_alb_urd_bsq_eng_amh_bam_cnt_guj_arw_tsw_mol_lda_ita_fin_dgb_cic_hun_bos_anl_geo_krd_spa_lat_swe_aeg_gam_mcd_est_ewe_tag_ctl_ind_jpn_tml_kor_dut_rus_ven_ukr_bat_prs_amr_sun_mnd_hin_moo_pan_tig_ger_pol_scr_fre_qcu_lit_por_glc_fbf_mlt_rom_heb_ben_jav_slo_zul_grk_xho_mao_tha_chh_knd_tsn_akn_tur_afr_nor_azi_swa_vie_sid_igb_yor_bem	0.113285678496372	0.266941699753184	0.790105080641678
548	tig_lat_bam_dut_wly_mlt_hau_scr_azi_tur_swa_jav_bem_grk_guj_bsq_cze_heb_tsw_mnd_urd_hin_fbf_bul_lda_slo_est_dyu_cic_fin_pan_sod_geo_pol_ita_glc_alb_sid_chh_swe_hun_swt_bat_prs_ind_jpn_knd_kor_mol_krd_xho_rus_mao_rom_owc_tag_cnt_afr_ewe_ger_amr_por_svk_spa_mcd_qcu_ukr_arw_ctl_zul_aeg_eng_amh_bos_sun_fre_ses_nor_igb_mly_tha_gam_tml_akn_ven_aze_ben_lit_uzb_yor_vie_anl_dgb_moo_tsn	-0.677757167723111	-1.62605896230859	0.107321117815396
549	tig_eng_moo_dut_aeg_heb_wly_lit_aze_azi_dyu_mly_tsw_mcd_spa_bsq_glc_sod_bam_cnt_slo_hin_ewe_guj_cic_pan_fin_fbf_lda_est_lat_chh_geo_alb_ctl_nor_ita_amr_gam_bos_hun_tsn_mao_swe_sun_jpn_tml_kor_rus_cze_dgb_fre_bat_por_sid_tag_mnd_pol_ses_mol_hau_prs_ukr_ger_scr_qcu_rom_krd_afr_akn_amh_grk_anl_bul_ind_arw_swt_urd_swa_jav_tha_mlt_knd_yor_igb_tur_ben_svk_uzb_bem_vie_owc_ven_zul_xho	0.183347799269124	0.43136006831005	0.667204864706161
550	amh_svk_igb_spa_chh_sid_sod_bul_uzb_aze_akn_mly_ses_slo_fre_bsq_ger_mlt_tsn_cnt_afr_rom_ewe_cze_dgb_pan_fin_fbf_bam_hun_bos_owc_geo_swe_mol_glc_hin_heb_tig_arw_est_swt_tag_nor_jav_jpn_knd_kor_ctl_grk_lda_pol_mao_krd_wly_bat_mnd_ita_swa_urd_anl_rus_guj_alb_prs_qcu_lit_scr_eng_xho_gam_mcd_hau_dut_sun_lat_ven_ben_yor_ind_tha_amr_tml_tsw_moo_azi_ukr_por_tur_cic_vie_aeg_dyu_bem_zul	-0.543320198226623	-1.29469284902734	0.198631477511047
551	gam_bul_moo_mcd_owc_sod_aeg_krd_tur_azi_akn_tag_swa_ukr_ita_bsq_bos_anl_yor_mnd_guj_scr_ven_lat_swt_pol_est_tsw_cic_fin_prs_tig_geo_grk_spa_eng_rom_mlt_wly_pan_hun_dyu_bat_urd_mao_jpn_tml_kor_swe_lit_ewe_arw_jav_glc_amh_mly_cnt_ben_igb_fre_amr_afr_dut_slo_rus_qcu_ger_svk_cze_xho_chh_por_heb_hin_ind_nor_fbf_mol_lda_sun_tha_sid_knd_zul_bem_aze_ctl_alb_uzb_ses_vie_hau_tsn_bam_dgb	-0.131633904362876	-0.310303733932473	0.757024318095109
552	chh_nor_igb_swe_amr_wly_owc_mcd_aze_tur_tsw_jav_xho_svk_scr_bsq_pol_aeg_bam_mnd_guj_slo_akn_ger_zul_spa_hun_fbf_lda_est_eng_tig_geo_glc_ctl_arw_grk_sid_heb_bos_fin_yor_sun_bul_bat_jpn_knd_kor_afr_ita_moo_lat_ind_ukr_hau_mao_cnt_fre_swt_rom_mlt_krd_rus_por_dut_qcu_lit_urd_prs_dgb_amh_pan_gam_cze_tag_mol_tsn_hin_bem_mly_tha_anl_tml_dyu_cic_azi_ben_alb_uzb_ses_vie_sod_ven_swa_ewe	-0.633638232943409	-1.51754265038163	0.132521825709441
553	sod_svk_bem_nor_sid_amr_gam_afr_aze_azi_moo_mly_tsw_slo_ben_bsq_eng_chh_tsn_mnd_guj_spa_cic_lat_dyu_swe_hun_dgb_ewe_est_hin_tig_geo_glc_rus_ukr_rom_aeg_wly_alb_fin_igb_tag_ctl_jav_jpn_knd_kor_grk_fre_swa_lit_sun_mol_amh_bat_cnt_bos_zul_krd_mlt_scr_arw_prs_mcd_qcu_dut_ger_bul_lda_heb_urd_owc_pol_mao_ita_ven_pan_fbf_ind_tha_anl_tml_ses_akn_uzb_por_cze_tur_xho_vie_hau_swt_bam_yor	-0.394413598325068	-0.935794574512513	0.351802604684879
554	amr_pan_ses_fre_hau_aeg_wly_slo_tur_azi_swt_bat_dgb_spa_scr_bsq_hin_owc_moo_mnd_nor_svk_swa_grk_ewe_por_hun_cic_igb_fin_pol_tig_geo_guj_glc_ben_swe_chh_heb_dut_est_lda_mly_krd_tag_jpn_knd_kor_bos_ita_xho_alb_mao_mol_gam_jav_cnt_arw_bam_ctl_sod_bul_ger_mcd_eng_qcu_lat_rom_ukr_ven_mlt_urd_anl_lit_sun_cze_tsn_afr_akn_ind_tha_amh_tml_yor_zul_aze_rus_prs_uzb_tsw_vie_sid_bem_dyu_fbf	-0.286708851816326	-0.67817235276816	0.499346353733495
555	owc_arw_yor_spa_tig_heb_hau_bos_uzb_tur_igb_ind_xho_ctl_dut_bsq_alb_wly_moo_cnt_ger_hin_ven_ita_tsw_nor_est_ses_bam_fin_rom_gam_geo_urd_prs_svk_ben_amr_anl_lit_hun_swa_jav_eng_mly_jpn_tml_kor_por_slo_swt_swe_sun_mcd_sod_tag_mnd_afr_bem_lat_sid_cze_pan_grk_krd_qcu_bul_rus_guj_dyu_mlt_glc_amh_mol_mao_pol_fbf_scr_cic_bat_tha_aeg_knd_dgb_lda_aze_ukr_fre_azi_akn_vie_chh_ewe_zul_tsn	-0.00152144692893903	-0.00358188850974759	0.997149744772418
556	sod_scr_zul_swe_chh_wly_aeg_pol_uzb_tur_tsn_mly_bem_mol_arw_bsq_rom_amh_ses_cnt_spa_por_xho_glc_lda_ita_est_tsw_yor_fin_prs_anl_geo_slo_alb_cze_lat_tig_sid_urd_hun_bam_ind_rus_tag_jpn_tml_kor_lit_krd_akn_nor_mao_hin_mlt_sun_mnd_ger_cic_ctl_heb_pan_bul_svk_ben_qcu_fre_grk_dut_dgb_owc_ukr_amr_afr_jav_eng_swa_guj_swt_bat_tha_hau_knd_dyu_ewe_azi_bos_mcd_aze_ven_vie_gam_igb_moo_fbf	-0.616961082772894	-1.47980595553338	0.142304663733369
557	anl_pol_igb_slo_aeg_sod_amr_ukr_aze_tur_cic_tag_lda_guj_alb_bsq_lat_hau_bam_cnt_arw_hin_dgb_afr_bem_krd_fin_dyu_fbf_est_ita_chh_geo_cze_svk_ctl_por_heb_tig_ger_hun_ses_mao_nor_bat_jpn_tml_kor_lit_rom_moo_scr_sun_dut_owc_ind_mnd_bos_ewe_rus_sid_spa_prs_grk_fre_qcu_mcd_eng_mol_xho_mlt_glc_wly_bul_mly_swe_akn_urd_zul_jav_tha_gam_knd_tsn_swt_azi_ben_pan_uzb_tsw_vie_amh_swa_yor_ven	-0.00200085806127549	-0.00471126649153986	0.996251058422857
558	gam_eng_moo_bul_hau_sod_amh_glc_tur_aze_xho_tag_swt_lat_ita_bsq_afr_sid_fbf_mnd_spa_mol_dgb_pan_swa_rom_fin_tsw_zul_est_guj_owc_geo_ukr_alb_mcd_pol_mlt_heb_por_hun_tsn_bat_bos_ind_jpn_knd_kor_krd_hin_dyu_dut_jav_ctl_tig_sun_cnt_scr_ewe_urd_chh_lit_swe_ben_cze_qcu_rus_svk_ger_bem_wly_prs_amr_arw_mao_slo_yor_nor_lda_mly_tha_anl_tml_ven_akn_azi_fre_grk_uzb_igb_vie_aeg_bam_ses_cic	0.0282174154956942	0.0665386012724446	0.947091861295311
559	owc_arw_swa_pan_tig_sod_amr_nor_uzb_azi_bem_ind_fbf_prs_ctl_bsq_swe_sid_ewe_mnd_mcd_bos_dyu_urd_yor_afr_est_ses_ven_fin_grk_hau_geo_fre_glc_hin_bul_mlt_amh_pol_hun_swt_bat_svk_mly_jpn_knd_kor_ger_cze_zul_lit_sun_scr_gam_tag_cnt_rus_cic_spa_anl_ita_alb_ben_mol_qcu_lat_dut_por_moo_chh_ukr_heb_eng_jav_slo_akn_krd_dgb_mao_tha_wly_tml_bam_xho_aze_guj_rom_tur_igb_vie_aeg_lda_tsw_tsn	-0.106374404139268	-0.25095432521021	0.802403054264138
560	hau_mol_moo_rom_gam_mlt_aeg_svk_tur_azi_igb_bat_tsw_ukr_lat_bsq_ctl_amr_dyu_cnt_rus_pan_swt_mcd_ewe_cze_hun_yor_zul_fin_bul_tig_geo_glc_urd_por_guj_chh_wly_spa_est_akn_jav_ben_sun_jpn_tml_kor_scr_ita_xho_hin_mly_lit_sid_ind_mnd_slo_tsn_afr_sod_alb_prs_fre_arw_qcu_dut_pol_grk_lda_owc_krd_amh_bos_tag_swe_bem_eng_ven_mao_tha_heb_knd_cic_dgb_uzb_nor_ger_aze_fbf_vie_anl_swa_bam_ses	-1.27833799412204	-3.17443292459846	0.00203609868839134
561	anl_guj_ven_rom_amr_heb_gam_alb_tur_aze_tsw_ind_xho_bul_svk_bsq_bos_wly_ses_mnd_afr_lit_igb_pol_bem_swe_fin_akn_swa_hun_cze_owc_geo_dut_prs_mcd_ita_chh_hau_arw_est_dgb_tag_ctl_jav_jpn_tml_kor_urd_slo_fbf_krd_mly_spa_sid_bat_cnt_hin_cic_ukr_tig_ger_eng_fre_scr_qcu_pan_lat_rus_lda_sod_grk_amh_glc_mao_por_swt_ben_yor_sun_tha_aeg_knd_tsn_zul_uzb_mol_nor_azi_moo_vie_mlt_dyu_ewe_bam	-0.191912097689163	-0.45291548829817	0.651664481478489
562	sod_guj_tsn_slo_tig_wly_mlt_afr_tur_aze_bam_ind_ses_mcd_ctl_bsq_krd_anl_xho_cnt_scr_pan_yor_eng_moo_nor_hun_fbf_swa_fin_ita_gam_geo_ben_fre_prs_urd_aeg_amr_ukr_est_zul_tag_grk_sun_jpn_knd_kor_lat_cze_swt_spa_bat_pol_heb_mao_mnd_bos_akn_arw_sid_hin_rus_mol_dut_qcu_por_lit_rom_dgb_owc_glc_amh_svk_jav_alb_bem_ger_ewe_mly_tha_chh_tml_tsw_igb_azi_swe_bul_uzb_cic_vie_hau_ven_lda_dyu	-1.19501973169622	-2.95827794786985	0.0039226530952934
563	amh_afr_akn_swe_anl_sid_amr_slo_azi_tur_dgb_mao_tsn_nor_pol_bsq_arw_heb_zul_cnt_ctl_cze_swa_grk_igb_ger_hun_cic_swt_fin_fre_hau_geo_ukr_svk_mol_glc_mlt_owc_lit_est_lda_ind_prs_sun_jpn_tml_kor_guj_por_tsw_krd_jav_lat_gam_mly_mnd_rus_ewe_bul_tig_pan_ita_eng_alb_qcu_ben_rom_urd_moo_chh_hin_aeg_scr_bat_spa_yor_bos_fbf_tag_tha_sod_knd_bem_xho_aze_mcd_dut_uzb_ven_vie_wly_bam_ses_dyu	0.137462669130425	0.323429249206929	0.747096333734714
564	amr_lat_ses_ctl_wly_anl_amh_dut_azi_uzb_dyu_mly_xho_glc_urd_bsq_prs_aeg_swa_cnt_guj_afr_cic_hin_ewe_scr_hun_bam_lda_est_lit_owc_geo_pol_eng_spa_pan_heb_gam_svk_fin_yor_mao_ger_sun_jpn_knd_kor_krd_bos_swt_ukr_jav_rom_hau_tag_mnd_por_akn_arw_sid_swe_grk_alb_mol_qcu_cze_rus_ita_igb_mlt_slo_tig_nor_ind_mcd_tsw_bul_dgb_bat_tha_sod_tml_tsn_fbf_tur_ben_fre_aze_zul_vie_chh_moo_ven_bem	-0.413811717022086	-0.981610659253375	0.328838463538228
565	sid_ita_dgb_ukr_chh_heb_amh_ger_azi_uzb_swa_mao_ses_lat_bos_bsq_guj_wly_cic_cnt_ctl_krd_igb_nor_moo_dut_fin_ven_lda_hun_mcd_hau_geo_grk_afr_svk_pan_gam_sod_rom_est_zul_ind_mol_sun_jpn_tml_kor_prs_cze_akn_arw_jav_eng_tig_bat_mnd_bul_yor_spa_mlt_lit_pol_hin_alb_qcu_urd_rus_glc_bam_owc_por_aeg_ben_mly_fre_ewe_scr_xho_tag_tha_anl_knd_dyu_tsw_tur_swe_slo_aze_swt_vie_amr_tsn_fbf_bem	-0.527047163535241	-1.25413776821268	0.212935079132186
566	hau_grk_ven_guj_sod_amh_anl_mcd_aze_azi_yor_tag_zul_nor_afr_bsq_pan_heb_lda_mnd_fre_lat_igb_alb_bam_bul_est_dyu_moo_hun_arw_wly_geo_cze_rus_glc_spa_mlt_aeg_por_fin_dgb_mly_dut_mao_jpn_knd_kor_ukr_scr_cic_ben_jav_swe_owc_bat_cnt_mol_xho_hin_chh_prs_slo_ger_svk_qcu_urd_rom_lit_tsw_tig_pol_sid_ita_sun_eng_swt_bos_tsn_ind_tha_amr_tml_fbf_ses_uzb_krd_ctl_tur_akn_vie_gam_bem_ewe_swa	-1.20693997906973	-2.9804079488648	0.00367321715654257
567	owc_spa_yor_por_amr_heb_gam_lit_uzb_tur_igb_tag_bem_swe_prs_bsq_dut_aeg_dgb_cnt_pol_krd_ven_svk_bam_rus_fin_cic_swt_est_guj_wly_geo_urd_arw_bul_rom_chh_mlt_scr_hun_fbf_jav_glc_mao_jpn_knd_kor_grk_afr_swa_ctl_sun_slo_tig_bat_mnd_bos_dyu_fre_hau_mol_nor_mcd_alb_qcu_ita_ukr_ben_zul_sod_pan_sid_cze_mly_hin_xho_ger_lda_ind_tha_anl_tml_akn_moo_aze_eng_lat_azi_ses_vie_amh_tsw_tsn_ewe	-0.26150053693223	-0.617658601461071	0.53830992184749
568	heb_pan_tsn_spa_mlt_gam_anl_ben_tur_azi_swt_mao_bem_scr_slo_bsq_ukr_sod_bam_cnt_arw_rom_lda_ger_zul_rus_est_igb_moo_fin_krd_amh_geo_dut_swe_bos_svk_owc_wly_lit_hun_yor_jav_eng_mly_jpn_knd_kor_alb_bul_dgb_mol_sun_ctl_sid_ind_mnd_pol_swa_por_hau_afr_prs_hin_glc_qcu_cze_lat_fre_fbf_tig_mcd_chh_urd_tag_guj_ewe_nor_tsw_bat_tha_aeg_tml_xho_ses_uzb_grk_ita_aze_dyu_vie_amr_ven_akn_cic	-0.497899059083582	-1.18332451017176	0.239696608855317
569	aeg_bos_moo_ger_amh_gam_sid_hin_uzb_aze_igb_ind_swa_scr_pol_bsq_glc_tig_ven_mnd_swe_ita_dgb_mcd_fbf_cze_fin_zul_xho_est_mol_mlt_geo_slo_krd_alb_spa_owc_heb_bul_hun_swt_sun_lat_jav_jpn_tml_kor_prs_rus_akn_urd_tag_ben_amr_bat_cnt_nor_cic_ctl_wly_por_fre_svk_pan_qcu_lit_rom_grk_dyu_anl_guj_hau_eng_mly_afr_tsw_dut_tsn_mao_tha_sod_knd_lda_yor_tur_ukr_arw_azi_bam_vie_chh_ses_ewe_bem	-0.179230916385037	-0.422986076790618	0.673281916450679
570	amh_glc_ven_ita_anl_heb_wly_ben_uzb_tur_dgb_mly_ses_swe_ukr_bsq_rus_aeg_swa_cnt_lit_dut_zul_guj_swt_slo_est_akn_fbf_hun_hin_gam_geo_scr_fre_svk_pol_tig_mlt_krd_fin_tsw_jav_eng_sun_jpn_knd_kor_mol_alb_bem_ger_mao_rom_sod_bat_mnd_lat_ewe_bul_owc_nor_ctl_spa_arw_qcu_cze_grk_urd_moo_chh_bos_sid_mcd_ind_prs_cic_pan_igb_tag_tha_hau_tml_tsn_yor_azi_por_afr_aze_lda_vie_amr_xho_dyu_bam	-0.37686462759432	-0.893471110768091	0.373911218602889
571	amr_nor_dyu_scr_hau_mlt_aeg_mcd_uzb_tur_bem_jav_xho_cze_arw_bsq_slo_chh_ewe_cnt_fre_glc_yor_mol_tsn_krd_fin_tsw_zul_est_ger_anl_geo_pol_rus_prs_svk_sid_gam_ben_hun_fbf_mly_alb_sun_jpn_tml_kor_hin_spa_swt_ctl_mao_bul_tig_tag_mnd_lat_bam_eng_sod_ita_rom_por_swe_qcu_lit_afr_guj_moo_wly_pan_owc_dut_bat_grk_ses_ukr_akn_ind_tha_amh_knd_cic_lda_azi_bos_urd_aze_igb_vie_heb_ven_dgb_swa	-0.306423031256526	-0.725092898223744	0.470215559123082
572	mlt_mol_igb_urd_chh_tig_sod_glc_uzb_tur_dgb_sun_tsw_grk_pan_bsq_svk_aeg_bem_cnt_lit_por_moo_prs_yor_scr_est_ven_fbf_hun_rus_amh_geo_slo_nor_eng_krd_heb_sid_cze_fin_cic_mao_ger_tag_jpn_tml_kor_ita_fre_tsn_rom_bat_lat_anl_ind_mnd_hin_lda_bul_hau_bos_dut_guj_ctl_qcu_arw_mcd_ben_xho_owc_afr_amr_pol_mly_ukr_swa_swe_dyu_jav_tha_gam_knd_ses_zul_aze_spa_alb_azi_swt_vie_wly_bam_akn_ewe	-0.308230810732598	-0.729632814946032	0.467448420803538
573	mlt_rom_swt_pol_tig_chh_sid_swe_uzb_tur_zul_mly_ses_por_prs_bsq_dut_anl_cic_mnd_guj_slo_yor_scr_ven_lat_hun_ewe_swa_fin_grk_amh_geo_glc_hin_fre_ben_hau_wly_bos_est_tsw_ind_urd_mao_jpn_tml_kor_rus_spa_dgb_mcd_tag_svk_sod_sun_cnt_pan_bam_alb_aeg_cze_arw_ger_bul_qcu_nor_lit_krd_tsn_gam_ukr_owc_eng_jav_ctl_akn_afr_moo_bat_tha_amr_knd_bem_lda_aze_mol_ita_azi_igb_vie_heb_fbf_dyu_xho	-0.517217722537405	-1.23219768456026	0.220981471377872
574	chh_rus_akn_grk_aeg_gam_sid_afr_azi_aze_fbf_sun_zul_arw_ctl_bsq_prs_mlt_xho_mnd_pol_fre_ses_rom_moo_ukr_est_dyu_yor_fin_por_tig_geo_mcd_hin_bos_alb_wly_anl_scr_hun_ven_ind_glc_jav_jpn_knd_kor_cze_ben_lda_mol_mly_dut_hau_mao_cnt_ita_cic_eng_heb_swe_ger_bul_pan_qcu_krd_lat_guj_ewe_sod_lit_amr_svk_bat_spa_igb_slo_dgb_tag_tha_owc_tml_swt_bam_uzb_urd_nor_tur_swa_vie_amh_tsw_bem_tsn	0.112915713369007	0.265684076234733	0.791070604359354
575	gam_lat_dgb_nor_heb_anl_wly_pan_tur_uzb_bam_mly_xho_por_ctl_bsq_arw_mlt_dyu_cnt_pol_scr_moo_grk_fbf_afr_fin_tsw_lda_est_mol_amr_geo_prs_cze_urd_glc_hau_amh_rus_hun_ses_ind_alb_tag_jpn_knd_kor_spa_svk_bem_hin_mao_swe_sod_bat_mnd_bos_yor_ger_aeg_mcd_guj_slo_eng_qcu_lit_dut_fre_ven_owc_bul_tig_krd_sun_ben_akn_ukr_igb_jav_tha_sid_tml_zul_cic_azi_ita_rom_aze_swa_vie_chh_ewe_tsn_swt	0.0622505708964769	0.146555856612005	0.883799821862014
576	heb_eng_tsn_ger_sod_mlt_chh_glc_aze_azi_xho_ind_ses_lit_mol_bsq_guj_amr_ewe_mnd_pan_fre_moo_por_tsw_mcd_fin_igb_dgb_est_ctl_wly_geo_lat_nor_afr_hin_sid_anl_cze_hun_bem_mao_dut_tag_jpn_tml_kor_bul_ben_zul_rus_bat_bos_aeg_mly_cnt_rom_dyu_ukr_amh_scr_urd_spa_svk_qcu_prs_ita_alb_fbf_tig_slo_owc_grk_jav_pol_ven_krd_bam_sun_tha_gam_knd_lda_yor_tur_arw_swe_uzb_swa_vie_hau_swt_akn_cic	0.331696277272542	0.780835328624295	0.436882423826843
577	mlt_slo_tsw_pol_tig_aeg_hau_ctl_aze_azi_fbf_bat_ses_cze_por_bsq_swe_wly_ven_cnt_alb_grk_swa_ukr_igb_svk_hun_ewe_bam_est_afr_amh_geo_mol_mcd_urd_eng_gam_heb_spa_fin_cic_sun_guj_ind_jpn_tml_kor_nor_glc_yor_rus_mao_hin_amr_mly_mnd_ben_zul_dut_chh_ger_bul_pan_prs_qcu_scr_ita_fre_swt_anl_lat_sid_lit_tag_arw_dyu_bos_akn_jav_tha_owc_knd_moo_xho_tur_krd_rom_uzb_bem_vie_sod_lda_tsn_dgb	0.205622545435586	0.483870640404283	0.629615115866553
578	amr_cze_ses_urd_mlt_wly_sod_mcd_uzb_tur_dgb_tag_swa_ben_slo_bsq_svk_tig_bem_cnt_swe_krd_yor_dut_akn_ita_est_bam_tsw_fin_hin_heb_geo_spa_prs_bul_alb_chh_anl_glc_hun_tsn_ind_scr_mly_jpn_tml_kor_afr_rom_lda_fre_mao_rus_amh_sun_mnd_nor_moo_lat_aeg_guj_pan_pol_ctl_qcu_lit_arw_ger_ven_hau_ukr_sid_grk_jav_eng_xho_bos_zul_bat_tha_gam_knd_fbf_ewe_azi_por_mol_aze_swt_vie_owc_dyu_igb_cic	0.25570422519546	0.602863069254533	0.548067113011387
579	mlt_pan_dyu_mol_chh_tig_sod_mcd_uzb_azi_igb_bat_lda_rom_prs_bsq_ctl_gam_swt_cnt_ger_scr_moo_fre_ewe_glc_fin_swa_dgb_hun_eng_aeg_geo_ukr_rus_spa_ben_owc_heb_svk_est_tsn_ind_slo_tag_jpn_tml_kor_arw_lat_cic_nor_jav_ita_amh_mao_mnd_lit_ses_bos_wly_alb_urd_cze_por_qcu_pol_hin_swe_yor_sid_afr_hau_dut_mly_bul_bem_grk_tsw_sun_tha_anl_knd_xho_akn_tur_krd_guj_aze_zul_vie_amr_ven_fbf_bam	-0.679051908500583	-1.62623803986112	0.107282965367528
580	wly_mol_ewe_fre_chh_hau_aeg_prs_tur_azi_tsn_mly_swt_nor_ukr_bsq_rom_sid_bem_mnd_guj_lat_swa_grk_zul_bos_hun_cic_igb_est_hin_amr_geo_mcd_spa_bul_dut_tig_gam_scr_fin_dgb_tag_ben_sun_jpn_tml_kor_cze_urd_xho_pol_jav_eng_anl_bat_cnt_ger_ses_glc_owc_por_swe_pan_krd_qcu_slo_arw_afr_fbf_sod_alb_amh_rus_mao_ita_tsw_lit_moo_ind_tha_mlt_knd_dyu_ven_uzb_svk_ctl_aze_lda_vie_heb_yor_bam_akn	-0.373047823559226	-0.884066169152903	0.378940309350381
581	anl_ukr_bem_urd_chh_tig_gam_spa_aze_uzb_xho_jav_yor_pan_cze_bsq_hin_sid_dgb_cnt_prs_rom_ven_afr_cic_arw_hun_swt_swa_fin_fre_aeg_geo_ita_lit_svk_ctl_wly_sod_grk_est_dyu_tag_swe_ind_jpn_tml_kor_por_dut_tsn_eng_sun_krd_amr_mao_mnd_rus_fbf_guj_hau_ger_scr_glc_mcd_qcu_lat_pol_bul_tsw_heb_nor_amh_alb_bat_ben_ses_bos_lda_mly_tha_mlt_knd_zul_bam_azi_mol_slo_tur_moo_vie_owc_akn_igb_ewe	-0.538834859208423	-1.28272945825132	0.202774662506251
582	tig_mcd_zul_lit_amr_wly_aeg_mol_azi_uzb_dgb_ind_igb_alb_por_bsq_rus_owc_ses_cnt_ben_ukr_swt_slo_dyu_urd_hun_swa_akn_fin_ctl_sod_geo_bos_rom_cze_spa_mlt_gam_pan_est_cic_bat_ita_mly_jpn_knd_kor_scr_nor_ven_pol_tag_afr_hau_sun_mnd_grk_yor_bul_sid_fre_krd_prs_hin_qcu_arw_swe_svk_lda_chh_eng_amh_glc_mao_ger_tsw_dut_bem_jav_tha_heb_tml_moo_xho_aze_guj_lat_tur_tsn_vie_anl_ewe_fbf_bam	-0.518013295041846	-1.23277182703389	0.220768123513909
583	sid_slo_ewe_svk_hau_anl_amh_prs_azi_tur_dyu_ind_ses_bul_cze_bsq_rus_gam_ven_cnt_alb_fre_tsw_ita_lda_mcd_hun_fbf_dgb_fin_pan_tig_geo_guj_pol_hin_por_heb_chh_arw_est_cic_sun_ben_jav_jpn_tml_kor_lat_krd_swa_lit_bat_urd_sod_mao_mnd_spa_zul_mol_aeg_afr_bos_glc_rom_qcu_ukr_swe_ger_swt_owc_dut_wly_nor_mly_grk_xho_ctl_bem_tag_tha_amr_knd_bam_igb_aze_eng_scr_uzb_tsn_vie_mlt_moo_akn_yor	-0.888633439257073	-2.15569315119908	0.0336888575087096
584	mlt_mol_ven_ita_sod_hau_amr_ger_uzb_aze_tsn_bat_dyu_bos_rom_bsq_ben_tig_bam_cnt_mcd_por_yor_ctl_akn_eng_fin_moo_xho_est_arw_amh_geo_urd_fre_rus_lit_gam_aeg_grk_hun_cic_jav_ukr_mao_jpn_knd_kor_hin_pan_ses_lat_tag_nor_anl_sun_mnd_alb_bem_scr_chh_spa_swe_afr_svk_qcu_cze_prs_bul_lda_sid_pol_heb_glc_mly_slo_tsw_krd_swa_ind_tha_owc_tml_fbf_ewe_azi_guj_dut_tur_zul_vie_wly_swt_dgb_igb	0.128510255537064	0.302076641962881	0.76326815053372
585	gam_rus_ewe_spa_amr_heb_sod_afr_tur_uzb_zul_mly_cic_guj_urd_bsq_grk_hau_xho_mnd_krd_mcd_lda_pan_ven_arw_fin_tsw_dgb_hun_bos_chh_geo_ita_hin_prs_pol_mlt_aeg_ctl_est_bem_mao_fre_jav_jpn_tml_kor_ger_svk_fbf_ben_bat_ukr_wly_tag_cnt_bul_igb_alb_sid_rom_nor_lat_scr_qcu_slo_mol_lit_swt_owc_por_tig_cze_ind_dut_dyu_glc_akn_sun_tha_anl_knd_yor_moo_aze_swe_eng_azi_tsn_vie_amh_swa_bam_ses	-0.678299301195643	-1.62498164985849	0.10755086960923
586	aeg_fre_bem_hin_heb_amr_sid_ukr_azi_uzb_ewe_ind_cic_nor_krd_bsq_glc_sod_swa_cnt_por_bul_moo_pol_xho_bos_hun_lda_fbf_fin_lat_owc_geo_mol_alb_svk_scr_amh_wly_grk_est_akn_mly_slo_tag_jpn_knd_kor_guj_eng_yor_ben_mao_lit_mlt_jav_mnd_afr_igb_dut_anl_ctl_rom_urd_prs_qcu_cze_mcd_rus_dyu_chh_swe_tig_spa_sun_arw_bam_pan_tsw_bat_tha_hau_tml_ses_ven_aze_ita_ger_tur_swt_vie_gam_dgb_tsn_zul	0.646800997022404	1.53258818948141	0.128772202992964
587	mlt_prs_moo_swe_wly_sid_chh_pol_tur_uzb_tsw_jav_tsn_rus_ctl_bsq_krd_tig_dgb_cnt_por_bul_bam_guj_ses_ita_hun_ven_ewe_est_rom_heb_geo_bos_afr_ben_ukr_gam_owc_hin_fin_swa_sun_arw_mao_jpn_knd_kor_ger_mcd_lda_lat_bat_spa_anl_tag_mnd_slo_akn_dut_amh_scr_alb_grk_mol_qcu_urd_cze_eng_bem_hau_nor_sod_svk_mly_glc_igb_lit_cic_ind_tha_aeg_tml_xho_dyu_aze_pan_fre_azi_yor_vie_amr_fbf_swt_zul	0.31729192791131	0.74664975009628	0.457158425526072
588	anl_ctl_ses_prs_owc_wly_sod_ben_azi_tur_moo_mao_dgb_pan_mcd_bsq_lat_heb_bam_cnt_nor_ger_igb_rus_tsw_bos_fin_lda_swa_est_afr_tig_geo_cze_guj_ukr_svk_amh_chh_ita_hun_cic_sun_dut_ind_jpn_tml_kor_mol_krd_swt_bul_bat_slo_hau_tag_mnd_alb_fbf_swe_aeg_grk_spa_hin_eng_qcu_lit_glc_pol_yor_mlt_arw_amr_fre_jav_rom_dyu_por_bem_mly_tha_gam_knd_tsn_ewe_aze_scr_urd_uzb_akn_vie_sid_zul_ven_xho	0.345151415154409	0.812620802168808	0.418510852487004
589	chh_ita_dgb_alb_wly_gam_heb_rus_aze_azi_ven_mly_yor_bul_svk_bsq_nor_amr_fbf_cnt_dut_ger_ewe_arw_akn_ctl_hun_bam_xho_fin_mol_sid_geo_ukr_urd_por_lat_owc_aeg_bos_est_tsn_sun_krd_ind_jpn_knd_kor_glc_pol_cic_fre_bat_prs_hau_tag_mnd_scr_swa_slo_mlt_hin_ben_cze_pan_qcu_guj_mcd_eng_lda_amh_afr_sod_lit_jav_swe_igb_spa_zul_mao_tha_anl_tml_moo_tsw_tur_grk_rom_uzb_dyu_vie_tig_bem_swt_ses	-0.196749712673246	-0.464602635825405	0.643301922385952
590	sid_spa_lda_ita_mlt_wly_chh_por_aze_azi_moo_ind_akn_swe_lit_bsq_pol_owc_xho_mnd_mcd_alb_yor_ben_swa_slo_fin_fbf_dyu_est_lat_tig_geo_prs_dut_arw_hin_hau_gam_cze_hun_bam_mly_ctl_mao_jpn_knd_kor_svk_bul_bem_rom_tag_rus_aeg_sun_cnt_eng_cic_pan_heb_urd_krd_scr_bos_qcu_ger_fre_afr_ses_amr_glc_anl_ukr_bat_grk_zul_guj_tsn_jav_tha_sod_tml_ven_dgb_tur_mol_nor_uzb_tsw_vie_amh_ewe_swt_igb	1.2412563832784	2.99617135185047	0.00350456892152948
591	chh_scr_yor_hin_sid_amh_wly_nor_aze_azi_akn_mly_dgb_ctl_swe_bsq_ita_aeg_xho_mnd_arw_lat_swa_urd_fbf_lit_est_ses_ewe_fin_ukr_sod_geo_krd_eng_ben_slo_owc_mlt_prs_hun_dyu_mao_dut_bat_jpn_tml_kor_mol_fre_swt_rus_jav_cze_anl_sun_cnt_alb_cic_svk_gam_bos_afr_pan_mcd_qcu_spa_bul_grk_bam_hau_ger_amr_pol_tag_glc_moo_rom_bem_ind_tha_tig_knd_lda_zul_tur_guj_por_uzb_tsw_vie_heb_tsn_igb_ven	0.287201661927733	0.676802686279814	0.500211113044389
592	amh_ger_bam_rus_aeg_gam_heb_bos_aze_azi_swa_bat_zul_scr_hin_bsq_swe_hau_dyu_cnt_glc_krd_tsn_ctl_ewe_grk_hun_ses_igb_est_cze_wly_geo_ukr_ita_rom_dut_owc_sod_por_fin_fbf_ind_spa_tag_jpn_knd_kor_svk_lit_bem_pan_mly_fre_amr_sun_mnd_slo_cic_alb_sid_lat_afr_bul_eng_qcu_pol_mol_arw_yor_mlt_urd_chh_nor_jav_prs_swt_mcd_moo_mao_tha_anl_tml_akn_tsw_tur_ben_guj_uzb_ven_vie_tig_lda_dgb_xho	-0.377310014164675	-0.894659062761919	0.373278984934833
593	hau_arw_swt_pan_wly_owc_amr_ger_uzb_aze_dgb_mly_igb_nor_urd_bsq_scr_tig_dyu_mnd_hin_mcd_ses_bul_xho_rom_fin_lda_moo_hun_lit_mlt_geo_svk_swe_alb_ctl_amh_aeg_rus_est_tsw_tag_prs_sun_jpn_knd_kor_cze_guj_ven_ben_mao_ukr_gam_bat_cnt_por_swa_slo_chh_krd_ita_grk_spa_qcu_fre_afr_pol_ewe_sid_lat_anl_mol_ind_bos_bem_glc_akn_jav_tha_sod_tml_cic_fbf_tur_dut_eng_azi_bam_vie_heb_tsn_yor_zul	-0.656239411348338	-1.57158575865717	0.119442802232766
594	tig_afr_yor_grk_gam_anl_chh_guj_tur_aze_bam_sun_ses_swe_rom_bsq_alb_sod_fbf_mnd_ger_mcd_xho_por_cic_slo_hun_tsw_dyu_est_urd_mlt_geo_rus_ctl_ben_svk_wly_heb_ita_fin_akn_jav_krd_mly_jpn_knd_kor_ukr_lat_swt_dut_tag_scr_owc_bat_cnt_pan_tsn_bul_sid_lit_arw_eng_pol_qcu_prs_fre_mol_lda_amh_nor_hau_glc_mao_hin_igb_bos_swa_ind_tha_amr_tml_dgb_bem_uzb_spa_cze_azi_zul_vie_aeg_ven_ewe_moo	-0.965489389931393	-2.34895148512621	0.0209434126449478
595	anl_mol_cic_ger_amr_owc_mlt_prs_tur_aze_akn_bat_igb_pol_grk_bsq_nor_aeg_swa_mnd_swe_svk_yor_alb_xho_fre_fin_bam_lda_hun_arw_tig_geo_ctl_bul_lit_eng_chh_wly_urd_est_ses_tag_ukr_mly_jpn_tml_kor_ita_spa_fbf_lat_mao_mcd_amh_sun_cnt_scr_bem_guj_gam_cze_hin_dut_bos_qcu_por_pan_rus_dyu_sid_afr_heb_rom_jav_krd_tsn_ben_zul_ind_tha_sod_knd_swt_dgb_uzb_slo_glc_azi_tsw_vie_hau_ven_moo_ewe	-0.770689334824501	-1.85866582191653	0.066237242954384
596	amr_glc_tsn_eng_anl_amh_chh_nor_tur_uzb_moo_bat_bem_pol_slo_bsq_swe_mlt_xho_cnt_urd_scr_swa_ben_dyu_dut_est_dgb_ewe_hun_ita_sod_geo_prs_arw_ukr_lit_hau_gam_cze_fin_fbf_sun_guj_mao_jpn_tml_kor_ctl_spa_swt_svk_tag_grk_sid_mly_mnd_hin_ven_bos_wly_mol_pan_fre_ger_qcu_lat_rus_afr_igb_aeg_krd_heb_bul_jav_alb_lda_rom_ses_ind_tha_tig_knd_bam_akn_azi_por_mcd_aze_yor_vie_owc_cic_zul_tsw	0.1896488720634	0.446324655209368	0.656400248690681
597	mlt_prs_lda_cze_hau_amr_tig_ben_tur_aze_xho_tag_dgb_scr_grk_bsq_lat_heb_igb_cnt_svk_arw_swt_afr_bem_por_fin_swa_fbf_hun_slo_sod_geo_pol_swe_ger_alb_owc_aeg_ita_est_tsn_jav_bul_mly_jpn_tml_kor_ukr_pan_bam_mol_bat_hin_sid_mao_mnd_rom_moo_fre_wly_dut_urd_ctl_spa_qcu_nor_bos_mcd_tsw_anl_eng_amh_lit_sun_rus_ewe_guj_cic_ind_tha_chh_knd_ses_zul_azi_glc_krd_uzb_yor_vie_gam_dyu_akn_ven	-0.386109528872202	-0.915404453233167	0.362346823584575
598	owc_bul_xho_cze_sod_mlt_amh_grk_aze_azi_swt_mao_cic_lit_hin_bsq_ger_anl_fbf_cnt_urd_mol_dgb_alb_bem_ctl_est_yor_moo_hun_prs_aeg_geo_arw_guj_slo_afr_chh_amr_ita_fin_akn_ind_dut_jav_jpn_tml_kor_krd_por_ewe_mcd_bat_pol_hau_sun_mnd_spa_dyu_eng_heb_ukr_scr_glc_fre_qcu_pan_ben_rom_igb_tig_bos_sid_swe_tag_nor_zul_svk_bam_mly_tha_wly_knd_ses_lda_uzb_lat_rus_tur_tsw_vie_gam_swa_tsn_ven	-0.529318448275342	-1.26072824686888	0.210560560747638
599	owc_ger_lda_nor_tig_amh_gam_ita_aze_azi_xho_mao_swt_por_rom_bsq_pan_amr_tsn_cnt_mol_swe_swa_glc_ven_bos_hun_bem_bam_fin_krd_wly_geo_rus_hin_prs_ctl_mlt_anl_eng_est_dgb_mly_mcd_bat_jpn_tml_kor_slo_lat_ewe_urd_ind_grk_hau_jav_mnd_alb_akn_cze_sod_bul_fre_ukr_guj_qcu_scr_ben_lit_fbf_sid_spa_chh_pol_sun_arw_zul_dut_ses_tag_tha_heb_knd_moo_dyu_tur_svk_afr_uzb_cic_vie_aeg_tsw_igb_yor	-0.30530228803659	-0.722973060958477	0.471510769799633
600	aeg_rom_zul_ita_amh_sod_gam_ukr_aze_tur_xho_bat_fbf_urd_bos_bsq_pol_heb_bem_mnd_eng_spa_swa_svk_yor_prs_fin_dyu_swt_hun_ctl_sid_geo_mcd_alb_lit_pan_tig_anl_hin_est_ven_ind_swe_tag_jpn_knd_kor_slo_cze_moo_scr_sun_glc_mlt_jav_cnt_bul_dgb_arw_amr_krd_afr_dut_rus_qcu_mol_ben_guj_lda_hau_lat_owc_por_mly_grk_bam_nor_cic_mao_tha_wly_tml_tsn_tsw_azi_fre_ger_uzb_ses_vie_chh_akn_ewe_igb	-0.265276006997308	-0.626380998435274	0.532599551760558
601	anl_nor_tsn_swe_owc_sid_amr_bos_azi_uzb_lda_ind_dgb_guj_dut_bsq_fre_heb_tsw_mnd_svk_lit_akn_bul_cic_slo_fin_bem_ven_est_ukr_gam_geo_pan_arw_cze_lat_amh_hau_hin_hun_bam_tag_pol_mao_jpn_tml_kor_ger_spa_yor_krd_bat_scr_mlt_mly_cnt_urd_ses_por_wly_ita_glc_grk_alb_qcu_mcd_ctl_afr_swt_aeg_eng_sod_ben_jav_rus_ewe_prs_dyu_sun_tha_chh_knd_xho_fbf_tur_rom_mol_aze_swa_vie_tig_moo_zul_igb	0.0432884309744477	0.101908054549203	0.919049059089463
602	gam_rus_tsw_hin_anl_sid_chh_mol_azi_tur_swt_mao_fbf_mcd_ita_bsq_alb_tig_dyu_mnd_lit_dut_tsn_swe_moo_slo_fin_yor_ven_est_eng_owc_geo_krd_fre_urd_nor_wly_amr_grk_hun_bam_jav_rom_ind_jpn_tml_kor_lat_arw_ses_bul_bat_bos_hau_tag_cnt_svk_lda_ger_aeg_por_ben_prs_ukr_qcu_scr_pol_cze_zul_heb_afr_mlt_spa_sun_ctl_dgb_glc_igb_mly_tha_amh_knd_swa_cic_uzb_pan_guj_aze_akn_vie_sod_xho_ewe_bem	0.218501980410682	0.514092158357753	0.608406988214034
603	owc_cze_tsw_glc_anl_mlt_heb_arw_tur_azi_ewe_sun_bem_fre_krd_bsq_grk_amh_ses_cnt_ctl_ukr_xho_spa_yor_mol_est_swt_zul_fin_guj_amr_geo_nor_hin_pan_lat_wly_hau_ita_hun_dyu_bat_ben_mly_jpn_knd_kor_bos_dut_cic_prs_jav_afr_sod_ind_mnd_urd_dgb_mcd_aeg_slo_bul_lit_swe_qcu_pol_por_alb_swa_chh_rus_tig_scr_mao_svk_moo_ger_tsn_tag_tha_sid_tml_ven_fbf_uzb_eng_rom_aze_igb_vie_gam_akn_bam_lda	-0.535576188460306	-1.2752555330255	0.205395314784825
604	heb_rom_moo_scr_amr_anl_hau_lit_tur_uzb_bem_sun_dgb_bos_ger_bsq_alb_mlt_ewe_mnd_guj_por_bam_spa_zul_ukr_hun_lda_cic_est_nor_sid_geo_slo_ita_glc_swe_sod_tig_fre_fin_igb_jav_eng_bat_jpn_tml_kor_krd_prs_xho_rus_mly_svk_aeg_tag_cnt_grk_tsn_mol_amh_pol_lat_hin_arw_qcu_dut_ben_bul_ven_gam_mcd_wly_ctl_ind_cze_swt_urd_tsw_mao_tha_chh_knd_akn_fbf_aze_pan_afr_azi_yor_vie_owc_dyu_swa_ses	-0.172187038513029	-0.406194681920777	0.685532710921569
605	amr_grk_bam_por_sid_wly_tig_fre_tur_aze_swt_sun_cic_ger_afr_bsq_lit_aeg_tsw_mnd_arw_ita_igb_eng_swa_prs_fin_akn_ewe_hun_rom_owc_geo_alb_swe_ben_bul_chh_heb_bos_est_ven_mao_scr_bat_jpn_tml_kor_cze_spa_yor_nor_ind_dut_gam_tag_cnt_ctl_fbf_mol_anl_urd_guj_hin_lat_qcu_ukr_krd_mcd_xho_amh_svk_mlt_glc_jav_rus_tsn_pan_dgb_mly_tha_sod_knd_ses_zul_azi_pol_slo_uzb_bem_vie_hau_moo_lda_dyu	-0.642543247801406	-1.53547601591002	0.128062178983275
606	gam_ben_cic_arw_sod_anl_owc_prs_aze_azi_dgb_ind_akn_spa_guj_bsq_pan_chh_bam_mnd_krd_bos_tsw_ita_swa_svk_est_moo_fbf_fin_lat_wly_geo_swe_ukr_fre_hin_amh_tig_lit_hun_dyu_bat_ctl_mly_jpn_tml_kor_scr_pol_yor_alb_sun_grk_mlt_tag_cnt_afr_igb_glc_heb_mol_ger_cze_por_qcu_eng_mcd_urd_lda_amr_nor_aeg_rom_mao_slo_ven_bul_zul_jav_tha_hau_knd_tsn_ewe_tur_rus_dut_uzb_ses_vie_sid_bem_xho_swt	0.444245535024	1.04685588355368	0.297879229801868
607	amr_guj_moo_swe_wly_aeg_amh_mcd_aze_uzb_tsw_sun_akn_prs_eng_bsq_ger_anl_yor_mnd_ukr_krd_bem_alb_swt_grk_hun_lda_swa_est_pol_owc_geo_fre_svk_scr_hin_mlt_heb_cze_fin_xho_bat_spa_tag_jpn_knd_kor_bos_bul_tsn_ctl_jav_pan_gam_ind_cnt_rus_ven_glc_sid_ita_arw_afr_por_qcu_mol_urd_rom_bam_hau_nor_chh_ben_mly_dut_dyu_lat_cic_mao_tha_sod_tml_ses_fbf_tur_slo_lit_azi_dgb_vie_tig_zul_igb_ewe	-0.99701798294862	-2.42866911805702	0.0170771542035776
608	sid_ukr_dgb_fre_aeg_sod_anl_pol_tur_aze_ses_sun_igb_bos_ctl_bsq_ger_tig_tsw_mnd_hin_alb_yor_spa_swt_mol_hun_bem_akn_fin_cze_amr_geo_ita_glc_bul_krd_chh_heb_afr_est_bam_bat_ben_jav_jpn_tml_kor_lat_scr_swa_svk_mao_nor_amh_ind_cnt_pan_cic_mcd_owc_dut_lit_swe_prs_qcu_grk_guj_urd_tsn_mlt_eng_wly_arw_mly_rom_zul_slo_lda_tag_tha_hau_knd_xho_moo_uzb_rus_por_azi_dyu_vie_gam_fbf_ewe_ven	-0.510481894183939	-1.21443374023138	0.227656825151724
609	mlt_guj_zul_dut_amh_owc_anl_nor_azi_uzb_cic_jav_swa_spa_eng_bsq_ben_sod_tsn_cnt_swe_arw_ven_mcd_dyu_por_est_yor_moo_hun_glc_heb_geo_ukr_prs_fre_bos_hau_wly_rus_fin_bem_sun_lit_mly_jpn_tml_kor_scr_krd_xho_ita_bat_urd_aeg_tag_mnd_pan_ewe_cze_chh_ger_svk_hin_rom_qcu_slo_afr_bul_dgb_gam_ctl_tig_mol_ind_lat_swt_alb_fbf_mao_tha_sid_knd_tsw_igb_aze_pol_grk_tur_bam_vie_amr_ses_akn_lda	-0.846428744514439	-2.04748745455748	0.0434306626024726
610	owc_hin_xho_mol_gam_anl_aeg_rus_aze_uzb_lda_mly_dgb_ben_urd_bsq_krd_sid_swa_cnt_por_pol_fbf_mcd_akn_pan_hun_tsn_igb_fin_rom_amh_geo_grk_arw_guj_ger_sod_hau_ukr_est_zul_sun_prs_mao_jpn_knd_kor_bos_lat_bam_glc_ind_lit_mlt_bat_mnd_slo_ses_swe_chh_spa_dut_eng_svk_qcu_nor_fre_ita_moo_tig_alb_heb_ctl_jav_afr_ewe_scr_swt_tag_tha_amr_tml_ven_bem_tur_bul_cze_azi_tsw_vie_wly_dyu_yor_cic	-0.890564310289797	-2.15241600694318	0.033953385981442
611	amr_spa_bem_arw_hau_sod_gam_ben_uzb_azi_swa_bat_yor_lit_dut_bsq_grk_anl_ven_mnd_rom_por_lda_mol_akn_pan_fin_tsw_ses_est_nor_amh_geo_afr_prs_fre_scr_wly_owc_rus_hun_xho_tag_eng_mly_jpn_knd_kor_slo_ita_dgb_ukr_mao_hin_mlt_ind_cnt_ctl_ewe_cze_chh_swe_bos_bul_mcd_qcu_glc_urd_pol_dyu_aeg_lat_sid_krd_jav_ger_zul_guj_moo_sun_tha_tig_tml_cic_fbf_tur_svk_alb_aze_bam_vie_heb_tsn_swt_igb	0.0382725955367798	0.0901344593862052	0.928374205732334
612	hau_afr_yor_rus_sid_amh_chh_ctl_tur_aze_cic_mly_xho_arw_grk_bsq_pol_tig_igb_cnt_swe_krd_swa_spa_bem_ger_fin_akn_bam_hun_svk_wly_geo_slo_dut_ukr_nor_amr_owc_ben_est_tsn_ind_por_sun_jpn_tml_kor_guj_mcd_lda_hin_mao_bul_heb_tag_mnd_fre_swt_alb_aeg_rom_eng_bos_lat_qcu_glc_prs_pan_fbf_anl_scr_mlt_urd_bat_mol_tsw_cze_moo_jav_tha_gam_knd_dyu_ses_uzb_lit_ita_azi_ewe_vie_sod_dgb_ven_zul	0.479564555682812	1.13187399976135	0.260597483860729
613	aeg_pol_moo_swe_amh_owc_wly_grk_aze_uzb_cic_mly_ewe_rom_pan_bsq_krd_sod_dyu_cnt_ctl_bul_tsn_lat_yor_ita_hun_zul_swt_fin_por_chh_geo_lit_urd_svk_cze_sid_hau_prs_est_bem_jav_eng_mao_jpn_tml_kor_mol_scr_bam_alb_tag_slo_mlt_bat_mnd_spa_lda_dut_amr_ger_glc_arw_afr_qcu_nor_ben_rus_dgb_heb_guj_tig_fre_sun_hin_tsw_bos_igb_ind_tha_anl_knd_fbf_xho_tur_mcd_ukr_azi_akn_vie_gam_ses_ven_swa	0.360014413406103	0.848312435587748	0.398442142105517
614	heb_rus_ewe_grk_amr_tig_wly_swe_azi_tur_yor_bat_igb_arw_hin_bsq_bos_anl_swa_mnd_nor_dut_dgb_mcd_tsw_rom_hun_swt_akn_est_alb_aeg_geo_eng_lat_cze_fre_gam_sid_ukr_fin_moo_ind_ita_jav_jpn_tml_kor_lit_glc_tsn_por_mly_afr_hau_sun_cnt_pol_cic_spa_amh_mol_bul_ctl_ger_qcu_krd_pan_prs_dyu_chh_svk_mlt_guj_tag_urd_lda_ben_bam_mao_tha_sod_knd_zul_xho_aze_scr_slo_uzb_bem_vie_owc_fbf_ses_ven	-0.230244525834321	-0.544089637655778	0.587681881429856
615	sid_rus_moo_por_wly_heb_sod_glc_tur_uzb_ses_mly_tsn_rom_cze_bsq_bul_amh_dyu_mnd_ger_fre_ewe_hin_swa_slo_fin_yor_zul_est_krd_gam_geo_lit_lat_pan_guj_tig_aeg_mol_hun_cic_sun_ctl_tag_jpn_tml_kor_alb_ita_dgb_scr_jav_ben_owc_bat_cnt_urd_fbf_afr_amr_dut_ukr_spa_mcd_qcu_nor_arw_eng_xho_chh_prs_hau_pol_mao_bos_swt_swe_ven_ind_tha_anl_knd_bem_tsw_azi_svk_grk_aze_lda_vie_mlt_akn_igb_bam	-0.290612078357541	-0.687084709189763	0.493739165690632
616	wly_lat_zul_rus_owc_chh_anl_slo_tur_azi_ses_ind_dgb_mcd_swe_bsq_ger_gam_tsn_cnt_scr_cze_ewe_svk_swa_pan_est_dyu_tsw_fin_por_sid_geo_alb_nor_ita_ben_amr_mlt_bul_hun_bam_sun_grk_jav_jpn_knd_kor_eng_lit_swt_afr_mly_fre_heb_tag_mnd_guj_lda_glc_tig_ctl_krd_hin_ukr_qcu_urd_spa_prs_bem_amh_rom_sod_mol_mao_pol_moo_arw_xho_bat_tha_aeg_tml_fbf_ven_aze_dut_bos_uzb_igb_vie_hau_yor_akn_cic	-0.501244761720734	-1.19180822590812	0.236368909149688
617	aeg_grk_dyu_rus_hau_chh_gam_krd_uzb_aze_ven_sun_cic_swe_hin_bsq_glc_owc_xho_mnd_mol_cze_ses_nor_tsn_alb_hun_bam_zul_fin_ctl_amh_geo_prs_lat_ita_mcd_sid_anl_guj_est_fbf_mly_eng_jav_jpn_knd_kor_por_bul_tsw_afr_mao_bos_heb_bat_cnt_pan_moo_lit_mlt_dut_spa_rom_scr_qcu_pol_fre_ukr_yor_sod_ger_amr_urd_tag_ben_swa_slo_dgb_ind_tha_wly_tml_ewe_bem_tur_svk_arw_azi_swt_vie_tig_igb_akn_lda	0.188290589760445	0.442904614534165	0.658863235378349
618	amh_krd_swa_bos_mlt_aeg_gam_slo_aze_tur_igb_sun_zul_eng_pan_bsq_glc_hau_ewe_cnt_bul_mcd_ven_arw_yor_hin_est_dyu_moo_hun_guj_owc_geo_prs_alb_cze_lit_heb_amr_spa_fin_fbf_tag_grk_bat_jpn_tml_kor_mol_rus_dgb_scr_ind_ita_wly_mao_mnd_ctl_xho_pol_anl_rom_lat_ben_por_qcu_nor_swe_afr_ses_sid_fre_tig_urd_jav_ukr_bem_svk_akn_mly_tha_chh_knd_swt_cic_uzb_ger_dut_azi_bam_vie_sod_tsw_tsn_lda	-0.332719028238873	-0.78723639001025	0.433145193077097
619	sid_ukr_moo_rom_gam_amr_wly_lit_tur_uzb_ses_mly_dgb_krd_guj_bsq_rus_sod_fbf_cnt_afr_svk_ven_arw_tsn_por_fin_cic_lda_est_dut_chh_geo_hin_lat_eng_ctl_heb_tig_swe_hun_yor_tag_spa_bat_jpn_knd_kor_cze_scr_bem_slo_mao_ben_aeg_ind_mnd_ita_akn_grk_hau_mol_urd_ger_prs_qcu_fre_glc_pol_dyu_owc_bul_mlt_bos_sun_mcd_tsw_alb_swa_jav_tha_amh_tml_igb_xho_aze_nor_pan_azi_swt_vie_anl_zul_bam_ewe	-0.0698699725924958	-0.164649066790742	0.869577549887975
620	owc_krd_bem_rus_amh_anl_gam_lit_aze_uzb_lda_mao_ven_pan_por_bsq_dut_hau_ewe_mnd_arw_ben_zul_prs_dgb_slo_est_cic_tsw_fin_ita_chh_geo_lat_ctl_ukr_swe_mlt_sid_nor_hun_akn_jav_spa_bat_jpn_knd_kor_mcd_pol_swa_fre_sun_bos_aeg_tag_cnt_svk_bam_scr_amr_grk_hin_urd_afr_qcu_rom_cze_glc_swt_tig_ger_sod_eng_ind_bul_ses_guj_yor_mly_tha_heb_tml_dyu_xho_tur_mol_alb_azi_tsn_vie_wly_moo_fbf_igb	-0.322112808610604	-0.761884418783224	0.448056846755477
621	tig_lit_ses_mol_sid_hau_mlt_afr_uzb_tur_lda_sun_zul_swe_slo_bsq_svk_amh_tsn_cnt_ctl_urd_xho_ita_ven_ben_fin_igb_moo_est_lat_anl_geo_pan_alb_por_dut_chh_owc_arw_hun_dgb_tag_pol_mao_jpn_tml_kor_krd_hin_bem_nor_ind_eng_amr_bat_mnd_glc_swt_rus_wly_bul_prs_scr_spa_qcu_rom_mcd_ger_ewe_sod_guj_heb_cze_jav_grk_bam_fre_swa_mly_tha_aeg_knd_fbf_tsw_azi_bos_ukr_aze_akn_vie_gam_yor_dyu_cic	-0.389537291848017	-0.923206651737465	0.358288582441156
622	sod_ben_moo_ctl_gam_tig_anl_swe_aze_uzb_swa_mly_ven_bul_alb_bsq_lat_chh_fbf_cnt_mol_glc_lda_eng_tsw_arw_hun_igb_tsn_est_krd_hau_geo_prs_pan_pol_ita_owc_wly_ger_fin_bam_bat_mcd_jav_jpn_knd_kor_afr_cze_dyu_fre_ind_guj_aeg_sun_mnd_grk_ses_rom_amh_svk_ukr_urd_bos_qcu_por_rus_nor_ewe_sid_slo_mlt_hin_mao_spa_akn_lit_swt_tag_tha_heb_tml_dgb_xho_azi_scr_dut_tur_bem_vie_amr_yor_zul_cic	-0.193664776781231	-0.457189759776397	0.648600852391118
623	sid_ukr_ewe_ben_anl_tig_aeg_guj_uzb_tur_swt_jav_akn_ctl_fre_bsq_lit_amh_fbf_cnt_spa_bos_lda_urd_cic_slo_est_yor_bem_hun_nor_mlt_geo_mcd_lat_ger_bul_chh_wly_arw_fin_zul_ind_swe_sun_jpn_tml_kor_por_cze_tsn_krd_tag_hin_owc_bat_mnd_svk_ses_pol_sod_afr_ita_mol_rom_qcu_eng_glc_scr_igb_heb_alb_hau_grk_mao_rus_xho_prs_swa_mly_tha_amr_knd_moo_ven_aze_dut_pan_azi_bam_vie_gam_dyu_tsw_dgb	0.212109048208281	0.499220552428408	0.618802932077232
624	gam_alb_dyu_pan_sod_amh_aeg_eng_uzb_tur_akn_jav_swa_hin_ger_bsq_lit_anl_ven_cnt_glc_bul_dgb_dut_ses_arw_hun_tsw_tsn_fin_ctl_owc_geo_prs_lat_bos_cze_hau_heb_ita_est_ewe_mly_rom_bat_jpn_knd_kor_swe_grk_swt_guj_mao_urd_amr_ind_mnd_scr_moo_fre_sid_afr_svk_krd_ukr_qcu_rus_por_ben_xho_mlt_mol_wly_pol_sun_spa_igb_nor_yor_tag_tha_chh_tml_bam_cic_azi_slo_mcd_aze_bem_vie_tig_lda_fbf_zul	-0.461745552433176	-1.09680640791051	0.275557948015119
625	owc_bos_ses_hin_heb_anl_hau_slo_uzb_tur_akn_ind_ven_swe_rom_bsq_ger_aeg_bem_cnt_por_prs_zul_eng_swa_lit_fin_moo_igb_est_rus_sod_geo_nor_fre_grk_guj_chh_gam_pol_hun_swt_tag_arw_bat_jpn_knd_kor_ita_alb_bam_scr_jav_dut_sid_mao_mnd_pan_cic_cze_amh_ctl_lat_mcd_afr_qcu_ukr_ben_urd_dyu_tig_glc_mlt_bul_mly_spa_fbf_svk_tsn_sun_tha_wly_tml_dgb_yor_azi_krd_mol_aze_tsw_vie_amr_lda_ewe_xho	-0.457478476896418	-1.0864998157714	0.280066026213138
626	sid_urd_yor_bul_wly_owc_sod_spa_aze_tur_zul_bat_xho_nor_ben_bsq_grk_aeg_fbf_cnt_krd_rus_tsn_dut_ewe_scr_hun_ven_cic_est_pan_heb_geo_arw_eng_lat_swe_chh_amh_prs_fin_bam_tag_rom_sun_jpn_knd_kor_ctl_ukr_dyu_fre_mao_afr_tig_ind_mnd_pol_bem_glc_gam_bos_svk_slo_lit_qcu_por_cze_alb_ses_amr_guj_hau_hin_mly_mol_swt_ita_lda_jav_tha_mlt_tml_swa_akn_azi_mcd_ger_uzb_igb_vie_anl_dgb_tsw_moo	-0.379000652398728	-0.898059777558849	0.37147282994839
627	sid_dut_ven_krd_amr_mlt_sod_bul_azi_tur_yor_ind_igb_por_spa_bsq_rom_heb_bem_cnt_grk_arw_zul_ctl_tsn_lat_fin_cic_lda_hun_mol_wly_geo_cze_alb_lit_pol_chh_hau_scr_est_swa_mao_nor_sun_jpn_tml_kor_ukr_afr_dgb_glc_mly_pan_anl_tag_mnd_guj_swt_prs_amh_rus_urd_bos_fre_qcu_svk_mcd_ita_tsw_gam_ben_owc_eng_jav_ger_fbf_swe_dyu_bat_tha_aeg_knd_moo_akn_aze_slo_hin_uzb_xho_vie_tig_ewe_ses_bam	-0.298921345948392	-0.706139145623543	0.481866872156251
628	gam_urd_swt_grk_amr_tig_owc_mol_azi_tur_ven_tag_ses_bul_mcd_bsq_svk_wly_moo_mnd_prs_rus_xho_spa_akn_eng_hun_yor_dgb_est_hin_amh_geo_rom_lat_pol_dut_anl_chh_cze_fin_lda_sun_ctl_jav_jpn_tml_kor_ger_ita_swa_nor_mly_fre_heb_bat_cnt_scr_igb_afr_sod_guj_glc_arw_por_qcu_krd_slo_ben_dyu_sid_swe_aeg_lit_mao_bos_cic_ukr_tsw_ind_tha_hau_knd_bem_zul_aze_pan_alb_uzb_tsn_vie_mlt_bam_ewe_fbf	0.392819867463049	0.926037047359917	0.356823587711789
629	amr_arw_cic_ita_heb_wly_mlt_glc_tur_uzb_dyu_mly_tsw_mcd_urd_bsq_lit_chh_swt_mnd_pan_pol_dgb_por_akn_nor_fin_lda_bam_est_dut_tig_geo_cze_ctl_fre_hin_owc_hau_afr_hun_yor_jav_rom_bat_jpn_tml_kor_lat_ukr_fbf_prs_sun_alb_anl_tag_cnt_svk_ven_bos_aeg_swe_scr_spa_grk_qcu_ben_bul_eng_tsn_sid_mol_gam_guj_mao_slo_zul_ger_ewe_ind_tha_sod_knd_bem_xho_azi_rus_krd_aze_swa_vie_amh_moo_ses_igb	0.0696505969781638	0.163925293671454	0.870145685537001
630	gam_eng_yor_bos_wly_anl_aeg_arw_tur_uzb_tsw_ind_bam_glc_urd_bsq_por_tig_moo_mnd_ita_dut_fbf_spa_cic_ukr_est_igb_swa_hun_slo_heb_geo_ger_alb_svk_fre_owc_chh_nor_fin_swt_bat_guj_mly_jpn_tml_kor_lit_ben_zul_pan_tag_mcd_amh_mao_cnt_afr_akn_krd_mlt_prs_cze_lat_grk_qcu_pol_swe_rom_xho_hau_rus_sod_hin_sun_mol_ven_ctl_lda_jav_tha_sid_knd_ewe_ses_aze_bul_scr_azi_dgb_vie_amr_dyu_tsn_bem	-0.598951486406659	-1.43173605086096	0.155571634904261
631	amr_ctl_igb_prs_wly_sod_gam_slo_azi_uzb_ses_mly_ewe_ukr_rom_bsq_ita_sid_lda_mnd_bul_ben_zul_lit_dyu_afr_hun_ven_swt_fin_lat_mlt_geo_hin_pol_eng_bos_anl_amh_mcd_est_tsw_bat_svk_tag_jpn_tml_kor_rus_swe_xho_alb_ind_pan_heb_jav_cnt_spa_yor_por_chh_grk_ger_urd_guj_qcu_dut_nor_cze_dgb_aeg_arw_owc_fre_mao_glc_akn_krd_bam_sun_tha_tig_knd_bem_fbf_aze_mol_scr_tur_swa_vie_hau_cic_tsn_moo	0.0509142047487185	0.120081996414251	0.904677232163696
632	heb_ukr_bem_prs_hau_aeg_owc_hin_aze_uzb_yor_jav_tsn_guj_rom_bsq_svk_amr_moo_cnt_scr_alb_xho_bul_akn_ger_fin_tsw_dgb_hun_ben_mlt_geo_dut_urd_fre_bos_wly_chh_swe_est_fbf_sun_glc_tag_jpn_tml_kor_rus_nor_zul_por_bat_lat_sid_mao_mnd_arw_bam_mcd_anl_mol_cze_krd_spa_qcu_grk_afr_pol_swa_amh_ita_sod_eng_mly_slo_dyu_pan_ses_ind_tha_tig_knd_lda_swt_tur_ctl_lit_azi_ven_vie_gam_cic_ewe_igb	0.0698354353574772	0.164421102296104	0.8697564863824
633	wly_ita_tsn_krd_amh_amr_mlt_arw_aze_azi_akn_sun_fbf_ctl_urd_bsq_svk_hau_zul_mnd_afr_fre_swt_por_ewe_rus_hun_ven_igb_est_scr_gam_geo_rom_ukr_pan_cze_sod_sid_mol_fin_moo_ind_nor_jav_jpn_tml_kor_glc_swe_yor_alb_mao_grk_owc_bat_cnt_ger_bam_ben_aeg_slo_dut_hin_spa_qcu_prs_mcd_lit_dyu_chh_bul_heb_lat_mly_guj_dgb_eng_lda_tag_tha_tig_knd_swa_tsw_uzb_pol_bos_tur_cic_vie_anl_bem_ses_xho	-0.514250697453133	-1.22480570748369	0.223741710518268
634	amh_rus_dgb_arw_anl_amr_sod_ben_aze_azi_ewe_mao_tsw_fre_grk_bsq_scr_heb_igb_cnt_ger_slo_moo_glc_swt_lat_fin_lda_swa_hun_nor_mlt_geo_ita_rom_mcd_spa_gam_sid_guj_est_xho_mly_alb_sun_jpn_knd_kor_dut_urd_dyu_krd_jav_pan_hau_ind_mnd_eng_ven_por_chh_prs_pol_cze_mol_qcu_ctl_svk_lit_tsn_owc_afr_wly_ukr_tag_bul_bam_bos_ses_bat_tha_aeg_tml_cic_zul_tur_swe_hin_uzb_akn_vie_tig_yor_bem_fbf	-0.719201640538099	-1.72448705933071	0.0879422005993926
635	mlt_por_fbf_guj_wly_gam_sid_swe_aze_azi_lda_mly_igb_hin_urd_bsq_glc_aeg_bam_cnt_arw_pan_ven_fre_tsw_afr_fin_moo_xho_hun_bul_amr_geo_dut_slo_ger_ctl_hau_amh_bos_est_bem_sun_eng_tag_jpn_knd_kor_ben_cze_dgb_pol_bat_scr_tig_mao_mnd_mol_swt_ita_sod_lat_alb_spa_prs_qcu_krd_mcd_svk_cic_chh_rus_anl_grk_jav_ukr_tsn_lit_ses_ind_tha_owc_tml_swa_akn_tur_nor_rom_uzb_dyu_vie_heb_ewe_yor_zul	-0.343620381444807	-0.81422434070072	0.417596435212306
636	aeg_fre_tsn_grk_sid_wly_owc_ben_aze_azi_xho_ind_igb_lat_guj_bsq_urd_chh_ven_cnt_glc_prs_dgb_afr_dyu_pol_hun_swa_moo_est_mcd_anl_geo_krd_slo_por_eng_amr_mlt_hin_fin_lda_mao_scr_jav_jpn_knd_kor_ctl_spa_fbf_ukr_bat_arw_gam_sun_mnd_ger_yor_rom_heb_pan_svk_bos_ita_qcu_nor_lit_swe_akn_hau_rus_tig_mol_tag_cze_cic_bul_bem_mly_tha_sod_tml_ses_ewe_uzb_dut_alb_tur_swt_vie_amh_bam_tsw_zul	-0.409726842096594	-0.973499318236468	0.33283050779693
637	mlt_bul_tsn_rus_chh_sid_tig_guj_tur_uzb_cic_mao_lda_urd_scr_bsq_lat_sod_bam_mnd_pan_mcd_zul_fre_xho_hin_hun_ven_dyu_est_afr_anl_geo_ben_krd_glc_lit_heb_aeg_ukr_fin_igb_ind_nor_tag_jpn_knd_kor_spa_swe_fbf_por_mly_pol_hau_sun_cnt_bos_swa_ita_amh_rom_ctl_mol_grk_qcu_alb_prs_arw_ses_owc_dut_wly_svk_bat_eng_moo_cze_akn_jav_tha_gam_tml_ewe_dgb_azi_slo_ger_aze_swt_vie_amr_yor_tsw_bem	-0.714437232406487	-1.71754882751162	0.0892071574345377
638	amh_nor_fbf_lit_mlt_anl_amr_slo_tur_uzb_igb_jav_ses_ita_afr_bsq_ben_gam_swt_cnt_ger_dut_tsw_arw_ewe_rus_est_lda_bam_hun_alb_heb_geo_urd_prs_pol_swe_wly_owc_guj_fin_xho_sun_scr_tag_jpn_tml_kor_por_svk_moo_hin_mao_fre_sod_ind_mnd_bos_yor_glc_tig_mol_cze_eng_ukr_qcu_grk_spa_mcd_zul_aeg_bul_sid_pan_bat_rom_tsn_krd_cic_mly_tha_hau_knd_dgb_akn_aze_lat_ctl_azi_dyu_vie_chh_ven_bem_swa	-0.300971317532083	-0.712396571049172	0.478002734169242
639	tig_afr_ven_guj_hau_anl_amh_glc_uzb_aze_igb_jav_ewe_ita_rom_bsq_svk_chh_swa_mnd_nor_lat_xho_cze_tsn_slo_hun_lda_dyu_fin_krd_heb_geo_urd_hin_mcd_bos_aeg_amr_grk_est_cic_sun_mol_mly_jpn_knd_kor_ukr_pol_akn_scr_mao_bul_wly_bat_cnt_eng_tsw_arw_mlt_prs_spa_ctl_dut_qcu_alb_rus_pan_moo_gam_ger_sid_lit_tag_ben_zul_por_fbf_ind_tha_sod_tml_ses_dgb_tur_swe_fre_azi_swt_vie_owc_bem_yor_bam	-0.301290855191028	-0.713230733410314	0.477488918744531
640	amh_krd_tsw_lat_owc_mlt_heb_rom_tur_uzb_dyu_mao_igb_guj_afr_bsq_bos_tig_swa_mnd_swe_pol_ven_por_dgb_ger_est_moo_tsn_fin_lit_hau_geo_glc_ben_prs_alb_sod_amr_svk_hun_fbf_tag_ctl_mly_jpn_tml_kor_fre_pan_yor_hin_sun_ukr_gam_jav_cnt_bul_bem_mol_anl_mcd_urd_eng_arw_qcu_grk_ita_dut_akn_wly_nor_chh_slo_ind_rus_ewe_cze_bam_bat_tha_sid_knd_ses_lda_aze_scr_spa_azi_xho_vie_aeg_swt_zul_cic	-0.607839202971101	-1.45361737850757	0.14941872384697
641	aeg_slo_dgb_hin_hau_heb_gam_swe_tur_uzb_akn_ind_bam_afr_lit_bsq_rus_anl_moo_cnt_ger_scr_ven_guj_swt_rom_fin_ses_bem_hun_spa_wly_geo_dut_fre_ita_por_tig_amr_mcd_est_fbf_sun_ctl_jav_jpn_knd_kor_ukr_bos_yor_svk_bat_prs_sod_mao_mnd_urd_tsw_krd_amh_arw_grk_mol_pol_qcu_eng_ben_nor_lda_owc_lat_sid_bul_tag_pan_swa_glc_xho_mly_tha_chh_tml_dyu_cic_aze_cze_alb_azi_ewe_vie_mlt_igb_zul_tsn	-0.612717453012979	-1.46294390382915	0.146854217187687
642	mlt_cze_akn_pan_chh_gam_aeg_ita_azi_tur_ven_mao_swt_spa_eng_bsq_lat_owc_tsn_cnt_mol_slo_moo_pol_bem_krd_est_dyu_xho_hun_prs_sid_geo_fre_rom_grk_ben_heb_wly_afr_fin_swa_bat_dut_ind_jpn_tml_kor_hin_bos_zul_arw_mly_scr_amr_tag_mnd_svk_dgb_guj_tig_glc_ukr_ger_rus_qcu_alb_mcd_ctl_igb_anl_swe_amh_por_sun_urd_bam_lit_fbf_jav_tha_hau_knd_ses_tsw_uzb_nor_bul_aze_cic_vie_sod_lda_yor_ewe	-0.227739060950287	-0.537817645936158	0.591987655006665
643	amr_mol_ses_ctl_owc_amh_sid_rus_azi_aze_tsn_tag_dyu_lat_guj_bsq_pol_heb_tsw_mnd_svk_mcd_fbf_rom_lda_ger_est_akn_igb_fin_por_aeg_geo_swe_urd_afr_krd_gam_wly_fre_hun_cic_ind_lit_sun_jpn_tml_kor_scr_ben_bem_ita_mao_hin_sod_bat_cnt_ukr_swa_nor_mlt_arw_spa_glc_dut_qcu_grk_prs_cze_ewe_anl_bos_chh_pan_jav_eng_moo_bul_bam_mly_tha_tig_knd_zul_ven_tur_alb_slo_uzb_dgb_vie_hau_swt_xho_yor	-0.445080585833813	-1.05915414175043	0.292272755263751
644	owc_ger_xho_mcd_heb_sod_sid_rom_aze_uzb_zul_bat_lda_ukr_bos_bsq_bul_aeg_tsw_mnd_krd_ita_bem_spa_dgb_svk_fin_dyu_cic_est_prs_wly_geo_por_eng_nor_urd_amr_anl_dut_hun_ses_jav_lit_mly_jpn_tml_kor_arw_lat_yor_fre_mao_mol_amh_sun_cnt_slo_ewe_ben_chh_ctl_pan_guj_grk_qcu_cze_glc_swe_swa_hau_alb_mlt_pol_ind_scr_moo_afr_tsn_tag_tha_gam_knd_bam_fbf_azi_rus_hin_tur_igb_vie_tig_ven_akn_swt	-0.474338283134432	-1.12874205278979	0.26190994398598
645	wly_alb_igb_rus_amh_sid_sod_mcd_aze_azi_swa_ind_yor_fre_ben_bsq_hin_mlt_cic_cnt_krd_guj_bem_rom_swt_ukr_fin_dyu_fbf_hun_mol_anl_geo_scr_lat_spa_pol_hau_aeg_grk_est_zul_sun_pan_mly_jpn_tml_kor_arw_glc_ewe_cze_bat_urd_heb_tag_mnd_nor_tsn_ita_gam_slo_swe_svk_por_qcu_eng_dut_afr_bam_amr_bul_owc_ctl_mao_ger_ses_prs_moo_jav_tha_tig_knd_tsw_xho_tur_bos_lit_uzb_dgb_vie_chh_ven_lda_akn	-0.490439473865105	-1.16655701376897	0.246372014817501
646	wly_cze_akn_pol_hau_chh_owc_lit_uzb_tur_dyu_sun_ses_ctl_glc_bsq_afr_sod_igb_cnt_svk_eng_bam_grk_xho_slo_est_dgb_yor_hun_ita_amr_geo_prs_mcd_swe_ben_anl_aeg_alb_fin_ewe_jav_nor_bat_jpn_tml_kor_scr_dut_tsn_bul_mly_rom_amh_mao_mnd_lat_lda_hin_tig_fre_bos_spa_por_qcu_guj_krd_rus_ven_mlt_ukr_gam_pan_ind_urd_zul_mol_swt_tag_tha_heb_knd_moo_fbf_azi_ger_arw_aze_tsw_vie_sid_bem_swa_cic	-0.664894249157683	-1.59399251920734	0.114330819178241
647	amr_ctl_lda_hin_owc_hau_tig_cze_azi_tur_ven_ind_zul_nor_ger_bsq_arw_chh_swt_cnt_grk_ukr_bam_mcd_akn_bul_hun_cic_tsw_est_rus_aeg_geo_swe_por_lit_svk_heb_mlt_glc_fin_igb_jav_ita_mly_jpn_tml_kor_mol_fre_dyu_scr_tag_alb_sod_mao_mnd_spa_ewe_eng_sid_urd_dut_krd_prs_qcu_afr_rom_ben_moo_wly_slo_gam_pan_sun_bos_swa_pol_ses_bat_tha_amh_knd_dgb_xho_aze_lat_guj_uzb_tsn_vie_anl_bem_fbf_yor	-0.806373615068596	-1.94868270959046	0.0543474172866081
648	mlt_guj_swt_ukr_aeg_sod_amh_spa_tur_azi_zul_ind_lda_lat_bul_bsq_fre_heb_swa_cnt_ger_mol_tsn_arw_dyu_grk_hun_ses_akn_est_urd_tig_geo_scr_swe_krd_slo_hau_gam_glc_fin_dgb_tag_bos_mao_jpn_tml_kor_rus_cze_moo_rom_jav_mcd_owc_mly_mnd_pol_ewe_pan_wly_afr_por_svk_prs_qcu_dut_lit_nor_fbf_amr_hin_chh_alb_bat_ita_xho_ben_bem_sun_tha_sid_knd_cic_ven_uzb_ctl_eng_aze_bam_vie_anl_tsw_igb_yor	0.0944628566598816	0.222336340310756	0.824539609858143
649	wly_glc_moo_hin_gam_amh_tig_slo_tur_uzb_tsn_mly_bam_pan_eng_bsq_spa_sid_ewe_cnt_dut_lit_swa_ita_bem_mol_fin_yor_xho_est_cze_chh_geo_svk_ger_ctl_grk_sod_amr_nor_hun_lda_sun_lat_tag_jpn_tml_kor_swe_alb_ses_rom_mao_rus_hau_ind_mnd_guj_zul_arw_owc_ukr_ben_krd_bul_qcu_bos_fre_mcd_dyu_aeg_por_mlt_urd_jav_scr_ven_prs_swt_bat_tha_heb_knd_cic_tsw_azi_afr_pol_aze_akn_vie_anl_igb_fbf_dgb	-0.0245687384153642	-0.0579206811613176	0.953936078812331
650	gam_spa_yor_pol_hau_owc_tig_nor_aze_uzb_dgb_sun_cic_swe_slo_bsq_ctl_chh_swa_mnd_dut_krd_bam_eng_fbf_ger_fin_tsn_dyu_est_fre_heb_geo_lit_mol_pan_arw_amr_wly_hin_hun_ven_mao_afr_jav_jpn_tml_kor_grk_cze_xho_svk_ind_ita_aeg_bat_cnt_ukr_lda_glc_anl_bul_lat_urd_bos_qcu_alb_mcd_por_swt_mlt_ben_sod_guj_tag_prs_akn_rus_moo_mly_tha_amh_knd_ses_bem_tur_rom_scr_azi_tsw_vie_sid_ewe_zul_igb	0.476607588560766	1.12427433178856	0.263790189527547
651	mlt_hin_moo_alb_amr_hau_sid_urd_tur_aze_fbf_tag_tsw_prs_rus_bsq_pan_wly_cic_mnd_dut_lat_yor_fre_ven_bul_fin_igb_bam_hun_guj_aeg_geo_ger_svk_pol_mcd_amh_chh_glc_est_dyu_bat_bos_mly_jpn_knd_kor_spa_swe_swt_krd_jav_scr_anl_sun_cnt_ctl_xho_ukr_gam_lit_cze_nor_mol_qcu_ben_por_eng_dgb_heb_slo_tig_ita_mao_afr_tsn_grk_ses_ind_tha_sod_tml_ewe_lda_azi_arw_rom_uzb_zul_vie_owc_swa_bem_akn	0.182666126315601	0.429991032194474	0.668196879574102
652	tig_eng_ses_nor_aeg_amh_sid_pan_aze_uzb_fbf_bat_yor_arw_ben_bsq_spa_gam_swa_cnt_swe_guj_dgb_hin_tsw_ger_fin_dyu_ven_hun_rus_sod_geo_cze_fre_svk_ctl_heb_hau_ita_est_akn_mly_urd_jav_jpn_knd_kor_rom_bos_lda_mcd_mao_pol_chh_ind_mnd_prs_bam_scr_mlt_krd_afr_ukr_mol_qcu_glc_grk_por_ewe_wly_lat_owc_lit_sun_dut_igb_bul_tsn_tag_tha_amr_tml_zul_cic_tur_slo_alb_azi_swt_vie_anl_bem_moo_xho	-0.263489269963305	-0.62309782126976	0.534745317672251
653	anl_dut_dyu_pan_mlt_sid_heb_guj_uzb_tur_xho_mly_ven_mcd_ger_bsq_rus_amr_tsn_cnt_alb_swe_zul_arw_ewe_hin_est_cic_tsw_hun_por_aeg_geo_nor_ctl_lit_spa_owc_hau_prs_fin_bem_sun_glc_jav_jpn_knd_kor_ukr_grk_akn_slo_ind_ita_gam_mao_mnd_mol_fbf_bul_tig_eng_ben_svk_cze_qcu_urd_pol_scr_ses_wly_krd_amh_fre_bat_lat_dgb_rom_moo_tag_tha_sod_tml_lda_swt_aze_afr_bos_azi_bam_vie_chh_igb_swa_yor	-0.867650715134268	-2.09461713696599	0.0389241413103942
654	anl_rom_yor_urd_amr_owc_amh_ger_uzb_tur_tsn_mao_swt_swe_arw_bsq_mcd_aeg_cic_mnd_ita_bul_ses_prs_fbf_scr_est_xho_tsw_hun_svk_sid_geo_eng_spa_lit_ctl_heb_mlt_alb_fin_akn_mly_pol_jav_jpn_knd_kor_ukr_por_lda_lat_tag_afr_hau_sun_cnt_fre_ven_krd_wly_cze_guj_nor_glc_qcu_pan_rus_mol_dyu_tig_grk_chh_ben_bat_bos_dgb_slo_moo_ind_tha_sod_tml_igb_bem_azi_hin_dut_aze_bam_vie_gam_swa_zul_ewe	-0.356376422834674	-0.843372892850097	0.401183916504767
655	aeg_rus_bam_pan_mlt_sod_amr_arw_uzb_aze_ven_ind_xho_ita_alb_bsq_ukr_owc_dgb_mnd_urd_ben_cic_krd_tsn_por_est_tsw_igb_hun_lat_sid_geo_ger_glc_pol_prs_anl_wly_slo_fin_akn_jav_cze_mly_jpn_knd_kor_lit_hin_swa_fre_sun_bos_tig_tag_cnt_swe_dyu_afr_heb_scr_svk_dut_grk_qcu_nor_eng_spa_yor_hau_guj_amh_mcd_mao_ctl_zul_rom_ses_bat_tha_gam_tml_swt_bem_azi_mol_bul_tur_fbf_vie_chh_moo_ewe_lda	-0.156108065847153	-0.368282168954995	0.713499806919602
656	owc_lat_swt_slo_amr_tig_wly_rus_uzb_aze_dgb_tag_xho_lit_alb_bsq_cze_amh_igb_cnt_bul_swe_cic_glc_ewe_prs_est_fbf_tsw_hun_ita_sod_geo_ben_grk_arw_hin_sid_hau_eng_fin_swa_ind_mol_jav_jpn_knd_kor_por_bos_moo_krd_bat_pan_anl_mao_mnd_guj_bam_nor_mlt_fre_rom_urd_afr_qcu_svk_spa_ukr_dyu_gam_ctl_heb_scr_sun_dut_ven_ger_tsn_mly_tha_chh_tml_zul_akn_azi_pol_mcd_tur_bem_vie_aeg_ses_yor_lda	-0.642979411265132	-1.54031839937395	0.126878538016282
657	anl_pan_tsn_bos_chh_wly_gam_rom_aze_tur_swt_sun_zul_dut_spa_bsq_scr_hau_xho_mnd_cze_ger_swa_mol_dyu_swe_hun_cic_bem_est_guj_heb_geo_pol_grk_arw_ben_owc_amh_glc_fin_akn_bat_lat_ind_jpn_tml_kor_krd_ukr_tsw_rus_tag_fre_sod_mao_cnt_eng_dgb_slo_mlt_ctl_mcd_svk_alb_qcu_afr_bul_nor_ses_tig_hin_sid_prs_mly_ita_lda_por_yor_jav_tha_amr_knd_moo_ven_uzb_urd_lit_azi_ewe_vie_aeg_bam_fbf_igb	-0.72765378772067	-1.74722012112889	0.0839002053628687
658	gam_ctl_akn_bos_sid_chh_tig_guj_uzb_azi_ewe_mao_cic_bul_eng_bsq_fre_hau_dyu_cnt_mol_rus_dgb_urd_swt_rom_est_lda_moo_hun_por_sod_geo_ukr_swe_arw_lit_heb_amr_ger_fin_ven_mly_glc_bat_jpn_knd_kor_svk_ben_zul_mcd_jav_lat_anl_sun_mnd_spa_bam_dut_aeg_alb_afr_cze_pol_qcu_ita_pan_slo_tsn_owc_krd_mlt_prs_tag_hin_xho_grk_swa_ind_tha_wly_tml_bem_fbf_tur_nor_scr_aze_ses_vie_amh_igb_yor_tsw	0.837042442246627	1.9959117986377	0.0488685500901576
659	sid_ita_dyu_mol_anl_mlt_amr_ukr_aze_uzb_cic_bat_lda_grk_spa_bsq_lat_aeg_tsw_cnt_hin_bul_swa_ctl_dgb_ben_hun_ven_yor_est_alb_tig_geo_krd_mcd_dut_glc_heb_chh_pan_fin_xho_jav_eng_mly_jpn_knd_kor_scr_svk_zul_slo_tag_swe_wly_ind_mnd_afr_fbf_rom_gam_rus_arw_prs_urd_qcu_lit_fre_pol_swt_amh_ger_owc_bos_mao_por_bem_guj_ewe_sun_tha_hau_tml_ses_moo_tur_cze_nor_azi_akn_vie_sod_tsn_igb_bam	-0.717746102932372	-1.72248477231959	0.0883057333638247
660	tig_mcd_tsn_mol_hau_chh_aeg_por_azi_uzb_cic_sun_moo_eng_ukr_bsq_lat_heb_swt_cnt_bul_pol_bam_ctl_dgb_slo_hun_swa_zul_est_urd_amh_geo_arw_hin_alb_svk_owc_mlt_ita_fin_tsw_tag_dut_jav_jpn_knd_kor_prs_krd_fbf_scr_mao_lit_amr_mly_mnd_cze_ses_pan_gam_rus_bos_swe_grk_qcu_ger_fre_glc_dyu_sid_ben_sod_guj_ind_rom_lda_afr_akn_bat_tha_anl_tml_yor_xho_aze_spa_nor_tur_ven_vie_wly_ewe_bem_igb	-0.476076529323387	-1.12996404851218	0.261397308612983
661	amh_rom_moo_swe_amr_sid_hau_grk_tur_aze_ses_jav_swt_slo_pol_bsq_scr_aeg_igb_mnd_arw_spa_zul_nor_xho_eng_fin_tsw_bam_hun_ukr_chh_geo_cze_glc_lat_prs_owc_wly_pan_est_yor_mao_bul_bat_jpn_tml_kor_bos_rus_lda_krd_ind_ctl_tig_sun_cnt_ita_tsn_por_mlt_ben_mcd_dut_guj_qcu_ger_mol_afr_swa_heb_urd_gam_fre_mly_alb_bem_svk_fbf_tag_tha_anl_knd_cic_ewe_uzb_lit_hin_azi_ven_vie_sod_akn_dyu_dgb	-0.298352432191817	-0.704936772916086	0.482611344230858
662	sod_rus_swt_ger_wly_heb_tig_slo_azi_uzb_bam_bat_tsn_lat_ben_bsq_cze_gam_tsw_cnt_prs_krd_ses_ctl_igb_glc_est_xho_cic_fin_alb_aeg_geo_bos_nor_lit_scr_amh_sid_urd_hun_lda_mly_ukr_mao_jpn_tml_kor_grk_mol_ewe_svk_jav_dut_owc_tag_mnd_bul_zul_afr_chh_hin_ita_arw_spa_qcu_swe_guj_fre_dgb_mlt_rom_amr_por_sun_pan_akn_pol_ven_ind_tha_hau_knd_dyu_moo_aze_mcd_eng_tur_yor_vie_anl_fbf_swa_bem	-0.500719088407884	-1.19294923392399	0.235923898811185
663	amh_krd_xho_fre_chh_amr_owc_bos_aze_uzb_swa_sun_tsw_cze_hin_bsq_prs_hau_ven_mnd_ger_alb_lda_rus_yor_dut_hun_tsn_moo_est_nor_heb_geo_lit_grk_mcd_guj_wly_sod_lat_fin_fbf_mly_ita_jav_jpn_tml_kor_mol_rom_igb_pol_mao_spa_sid_bat_cnt_urd_bam_swe_tig_ben_glc_slo_svk_qcu_bul_por_afr_swt_mlt_ctl_anl_ukr_tag_arw_cic_scr_dyu_ind_tha_aeg_knd_akn_zul_tur_eng_pan_azi_bem_vie_gam_ses_ewe_dgb	-0.327563323262419	-0.775313388228387	0.440121493673294
664	anl_bos_lda_ger_aeg_chh_gam_rom_tur_aze_ven_bat_swt_arw_dut_bsq_ctl_amr_tsw_cnt_nor_prs_zul_fre_dgb_ita_est_fbf_dyu_fin_lat_amh_geo_svk_ben_pol_por_tig_mlt_mcd_hun_akn_ind_glc_mao_jpn_knd_kor_afr_eng_bam_slo_tag_cze_heb_sun_mnd_guj_tsn_hin_wly_spa_rus_lit_grk_qcu_ukr_mol_alb_bem_owc_bul_hau_pan_jav_scr_moo_urd_yor_mly_tha_sod_tml_swa_xho_azi_krd_swe_uzb_cic_vie_sid_igb_ses_ewe	0.319000814144411	0.750542235355302	0.454822969664225
665	chh_por_moo_ger_sid_owc_heb_ita_azi_uzb_bem_jav_cic_spa_grk_bsq_arw_gam_dyu_cnt_slo_alb_igb_lat_bam_krd_est_zul_ven_fin_afr_hau_geo_svk_prs_glc_rus_tig_amh_lit_hun_tsw_sun_mcd_mao_jpn_knd_kor_cze_eng_fbf_pan_mly_ben_anl_ind_mnd_swe_yor_ukr_amr_scr_guj_dut_pol_qcu_ctl_bos_rom_xho_mlt_bul_wly_urd_bat_nor_dgb_hin_lda_tag_tha_aeg_tml_ewe_swt_aze_mol_fre_tur_akn_vie_sod_tsn_swa_ses	0.027400028834885	0.0645206602464477	0.94869414183386
666	tig_ger_zul_rus_gam_sid_anl_swe_aze_tur_moo_mao_ses_pol_arw_bsq_ukr_aeg_cic_cnt_urd_afr_xho_ben_lda_por_hun_akn_dyu_fin_nor_chh_geo_rom_guj_pan_bul_amr_mlt_lat_est_igb_mly_cze_ind_jpn_knd_kor_ita_slo_tsw_eng_bat_lit_heb_tag_mnd_ctl_tsn_hin_amh_bos_grk_prs_dut_qcu_spa_mcd_fre_fbf_owc_scr_wly_glc_sun_svk_ven_mol_dgb_jav_tha_hau_tml_yor_swa_uzb_alb_krd_azi_bam_vie_sod_ewe_swt_bem	-0.762232372879433	-1.834467067789	0.0697820434169721
667	gam_hin_bem_scr_heb_sid_sod_cze_aze_uzb_yor_bat_cic_glc_ctl_bsq_slo_owc_dyu_cnt_rus_arw_igb_fre_akn_swe_fin_lda_dgb_hun_prs_hau_geo_pol_afr_por_spa_wly_amr_rom_est_bam_ind_ger_jav_jpn_knd_kor_mol_bos_swa_lat_sun_ita_chh_mly_mnd_guj_zul_urd_aeg_nor_pan_dut_krd_qcu_ben_bul_lit_xho_anl_eng_mlt_svk_tag_grk_moo_ukr_tsw_mao_tha_amh_tml_tsn_ven_azi_alb_mcd_tur_ewe_vie_tig_swt_fbf_ses	0.640620648930183	1.51782644865404	0.132450311291416
668	sod_rom_tsn_lit_chh_wly_mlt_krd_tur_azi_ses_bat_dyu_afr_ctl_bsq_mol_anl_tsw_mnd_prs_urd_xho_cze_moo_arw_fin_igb_cic_est_bos_sid_geo_ita_svk_rus_fre_gam_hau_por_hun_fbf_tag_ukr_sun_jpn_knd_kor_swe_pol_bam_mcd_mly_bul_amh_jav_cnt_glc_zul_eng_amr_guj_ger_lat_scr_qcu_spa_pan_alb_ewe_tig_ben_heb_dut_ind_grk_akn_hin_swt_mao_tha_aeg_tml_ven_yor_uzb_slo_nor_aze_bem_vie_owc_lda_swa_dgb	-0.434395133964789	-1.02942447703789	0.305950132197824
669	hau_krd_tsn_ukr_tig_sod_wly_slo_azi_aze_moo_tag_tsw_ita_hin_bsq_bul_mlt_yor_mnd_cze_mol_xho_ben_cic_fre_est_zul_bam_hun_bos_amr_geo_por_eng_nor_afr_anl_owc_dut_fin_swt_jav_lit_sun_jpn_knd_kor_scr_ger_akn_ctl_mly_pol_sid_bat_cnt_svk_swa_grk_chh_glc_rus_spa_arw_qcu_rom_swe_alb_igb_aeg_urd_gam_pan_ind_lat_lda_mcd_fbf_mao_tha_heb_tml_dgb_ven_uzb_guj_prs_tur_dyu_vie_amh_bem_ses_ewe	-0.742825015042226	-1.7848658429548	0.0775436037902019
670	tig_svk_zul_dut_amr_sid_sod_spa_azi_tur_yor_mao_swt_ger_ctl_bsq_prs_anl_tsw_cnt_por_ukr_dgb_rom_swa_lat_est_dyu_lda_hun_swe_gam_geo_mcd_nor_urd_rus_wly_amh_bul_fin_ewe_bat_krd_sun_jpn_tml_kor_grk_bos_xho_hin_ind_guj_aeg_mly_mnd_fre_igb_scr_owc_alb_afr_ben_pan_qcu_slo_glc_pol_bam_mlt_eng_chh_ita_tag_arw_ses_lit_bem_jav_tha_hau_knd_ven_cic_aze_cze_mol_uzb_fbf_vie_heb_tsn_moo_akn	0.0581128643076104	0.136814709948854	0.89147300283725
671	gam_ben_akn_slo_amr_owc_aeg_bul_azi_tur_swa_jav_bem_por_arw_bsq_krd_sid_moo_cnt_hin_glc_igb_ger_dyu_ita_est_ses_fbf_hun_spa_mlt_geo_lat_eng_rus_rom_anl_hau_dut_fin_tsw_sun_bos_ind_jpn_knd_kor_lit_ukr_lda_mcd_tag_pol_chh_mao_mnd_pan_bam_grk_heb_urd_ctl_alb_guj_qcu_svk_cze_fre_ven_tig_mol_amh_nor_mly_afr_cic_swe_swt_bat_tha_wly_tml_yor_xho_uzb_scr_prs_aze_tsn_vie_sod_zul_ewe_dgb	-0.494764419390888	-1.17793028917133	0.241829848049997
672	sod_krd_xho_bul_wly_chh_mlt_eng_aze_uzb_bem_mly_cic_arw_ctl_bsq_svk_aeg_igb_cnt_lat_afr_ven_prs_tsn_swe_est_moo_tsw_fin_rus_owc_geo_dut_por_pol_fre_tig_gam_alb_hun_swt_tag_slo_mao_jpn_tml_kor_cze_mcd_yor_ukr_sun_nor_sid_ind_mnd_glc_fbf_pan_anl_scr_bos_ben_grk_qcu_rom_hin_lit_ewe_amr_mol_amh_guj_bat_ita_dyu_ger_bam_jav_tha_heb_knd_swa_lda_tur_urd_spa_azi_dgb_vie_hau_ses_zul_akn	0.0961662716433567	0.226420910555868	0.821370978629748
673	hau_ita_bam_dut_chh_aeg_gam_glc_uzb_aze_swt_bat_tsn_mcd_bos_bsq_prs_sod_swa_cnt_eng_spa_fbf_ctl_yor_rus_hun_igb_ewe_fin_hin_mlt_geo_rom_bul_por_lat_owc_heb_fre_est_akn_sun_urd_mao_jpn_tml_kor_scr_cze_ven_grk_ind_pan_wly_mly_mnd_ukr_tsw_mol_sid_arw_guj_afr_krd_qcu_ben_svk_nor_bem_amh_lit_amr_pol_jav_ger_cic_alb_lda_tag_tha_tig_knd_moo_dgb_azi_slo_swe_tur_zul_vie_anl_xho_ses_dyu	-0.857236836775121	-2.07397298771142	0.0408459089084655
674	hau_prs_bam_lat_amr_tig_amh_guj_aze_tur_fbf_bat_igb_alb_urd_bsq_cze_anl_zul_mnd_mcd_pol_ses_ger_yor_afr_hun_dyu_dgb_fin_eng_aeg_geo_slo_grk_hin_ben_chh_wly_spa_est_tsw_sun_rus_mly_jpn_knd_kor_bul_pan_swa_lit_ind_ctl_gam_mao_cnt_rom_moo_arw_heb_ita_svk_dut_ukr_qcu_por_fre_scr_lda_owc_nor_sod_bos_jav_mol_swt_swe_cic_tag_tha_sid_tml_tsn_bem_uzb_krd_glc_azi_ewe_vie_mlt_xho_ven_akn	-0.549501752933243	-1.31127458626142	0.192993320201043
675	amh_grk_ses_fre_tig_wly_amr_lit_uzb_azi_lda_tag_tsw_afr_eng_bsq_urd_heb_swa_cnt_alb_ukr_yor_mol_fbf_ita_est_ewe_xho_hun_ctl_aeg_geo_pan_por_guj_prs_owc_mlt_dut_fin_bam_mly_pol_sun_jpn_tml_kor_bos_scr_ven_lat_mao_rom_hau_ind_mnd_glc_moo_hin_sid_slo_svk_ger_krd_qcu_bul_nor_rus_bem_gam_mcd_sod_swe_jav_cze_swt_ben_igb_bat_tha_chh_knd_akn_zul_tur_spa_arw_aze_tsn_vie_anl_dgb_cic_dyu	-0.748198532756016	-1.80223028747823	0.0747488210667642
676	mlt_mcd_swa_ctl_chh_anl_heb_pan_azi_tur_dyu_ind_swt_lit_spa_bsq_guj_aeg_yor_cnt_nor_pol_ewe_prs_fbf_scr_est_moo_tsn_fin_mol_tig_geo_rom_slo_lat_arw_amr_hau_hin_hun_dgb_tag_rus_mly_jpn_tml_kor_ita_alb_cic_cze_bat_glc_sid_sun_mnd_ukr_igb_krd_owc_ger_dut_svk_fre_qcu_urd_por_ben_akn_wly_afr_gam_bos_mao_swe_bem_bul_zul_jav_tha_amh_knd_xho_bam_uzb_grk_eng_aze_lda_vie_sod_ses_ven_tsw	-0.757414432445996	-1.81816675364699	0.0722579454730029
677	sod_swe_zul_hin_owc_amh_tig_krd_tur_aze_ven_jav_dyu_scr_mcd_bsq_nor_hau_yor_mnd_ger_ita_bem_slo_ewe_prs_fin_igb_akn_est_mol_aeg_geo_lat_ukr_dut_pan_amr_heb_grk_hun_fbf_ind_glc_tag_jpn_tml_kor_ben_por_tsw_lit_sun_pol_gam_bat_cnt_cze_lda_bul_anl_spa_urd_rus_eng_qcu_rom_alb_svk_ses_wly_guj_chh_arw_mly_bos_dgb_ctl_bam_mao_tha_mlt_knd_xho_moo_azi_afr_fre_uzb_tsn_vie_sid_cic_swa_swt	-0.624932050371823	-1.49492245368959	0.138320253840556
678	chh_arw_bam_spa_sid_heb_gam_urd_tur_uzb_tsn_sun_cic_eng_mol_bsq_ukr_hau_moo_cnt_glc_hin_bem_krd_igb_ita_est_akn_ven_fin_bos_amr_geo_rus_prs_guj_rom_aeg_tig_pol_hun_swt_ind_scr_mly_jpn_knd_kor_afr_pan_swa_grk_jav_ben_anl_tag_mnd_nor_ses_bul_sod_fre_alb_ctl_lat_qcu_swe_dut_lit_dgb_mlt_ger_wly_mcd_bat_slo_dyu_svk_lda_mao_tha_owc_tml_yor_zul_aze_cze_por_azi_ewe_vie_amh_xho_tsw_fbf	0.317078942390964	0.747961148544769	0.456370834717827
679	owc_arw_bam_urd_mlt_wly_tig_rom_tur_aze_yor_bat_bem_afr_prs_bsq_alb_anl_swa_mnd_mcd_ger_ewe_dut_fbf_svk_est_akn_dgb_hun_cze_amh_geo_por_slo_bos_swe_hau_sid_nor_fin_ven_mly_spa_ind_jpn_knd_kor_bul_rus_ses_hin_sun_eng_sod_tag_cnt_mol_swt_glc_chh_grk_pan_fre_lit_qcu_ben_guj_ita_zul_amr_krd_gam_pol_mao_ctl_cic_lat_tsw_jav_tha_aeg_tml_lda_tsn_uzb_ukr_scr_azi_igb_vie_heb_dyu_moo_xho	-0.49934643606585	-1.18679233728268	0.238332335090262
680	owc_ctl_tsw_lat_amh_amr_aeg_swe_azi_tur_ses_tag_bem_slo_arw_bsq_dut_anl_ven_mnd_krd_rus_moo_guj_bam_fre_hun_dyu_akn_fin_por_heb_geo_bul_pol_eng_alb_sod_sid_glc_est_fbf_ind_ukr_mly_jpn_tml_kor_bos_mcd_zul_scr_mao_nor_chh_jav_cnt_hin_yor_afr_hau_pan_lit_mol_spa_qcu_cze_rom_ita_dgb_mlt_grk_tig_urd_sun_prs_lda_svk_tsn_bat_tha_wly_knd_igb_xho_aze_ger_ben_uzb_swa_vie_gam_ewe_swt_cic	-0.294970623903101	-0.698257000128989	0.486758795808496
681	amr_pol_fbf_swe_amh_chh_aeg_prs_tur_azi_igb_mly_zul_svk_spa_bsq_dut_heb_yor_cnt_scr_urd_lda_ben_bam_bul_hun_cic_bem_fin_ger_sod_geo_rus_grk_rom_arw_sid_gam_glc_est_dgb_mao_nor_jav_jpn_tml_kor_afr_por_ven_guj_tag_lat_owc_sun_mnd_alb_xho_cze_hau_eng_ita_mcd_ukr_qcu_slo_bos_ctl_tsw_wly_pan_anl_hin_ind_lit_dyu_krd_tsn_bat_tha_tig_knd_akn_moo_uzb_fre_mol_aze_swa_vie_mlt_swt_ses_ewe	0.0269166425131894	0.0634211735288719	0.949567242719181
682	chh_ger_tsn_arw_mlt_gam_sod_ctl_azi_tur_lda_mly_swt_pol_prs_bsq_fre_hau_zul_mnd_glc_nor_bem_eng_dyu_grk_fin_ven_moo_hun_guj_tig_geo_urd_svk_lat_mcd_heb_aeg_afr_est_ses_bat_dut_sun_jpn_knd_kor_spa_bul_fbf_alb_jav_lit_wly_mao_cnt_scr_swa_cze_anl_por_krd_bos_ukr_qcu_mol_rom_ita_bam_amr_slo_sid_pan_ind_rus_yor_hin_dgb_tag_tha_owc_tml_ewe_akn_aze_swe_ben_uzb_tsw_vie_amh_xho_igb_cic	-0.246785895146735	-0.583631544778469	0.560881055193722
683	amh_lat_igb_ukr_owc_gam_anl_eng_tur_aze_ven_sun_moo_ctl_prs_bsq_mol_sid_fbf_mnd_guj_slo_swa_nor_bam_svk_hun_bem_lda_est_rom_mlt_geo_swe_lit_krd_hin_tig_sod_ita_fin_dyu_mly_dut_ind_jpn_tml_kor_glc_bul_tsw_ger_tag_mcd_amr_mao_cnt_por_swt_scr_wly_arw_pan_bos_ben_qcu_urd_fre_rus_yor_aeg_grk_heb_alb_bat_afr_ewe_pol_akn_jav_tha_chh_knd_dgb_zul_uzb_cze_spa_azi_tsn_vie_hau_xho_ses_cic	0.186891258883269	0.440002174037645	0.660956420583028
684	tig_por_tsw_cze_chh_mlt_hau_glc_azi_tur_fbf_sun_akn_ctl_ita_bsq_bul_aeg_igb_mnd_bos_guj_cic_fre_swa_arw_hun_swt_dgb_est_lat_amr_geo_svk_grk_pol_slo_sid_owc_rom_fin_ewe_bat_lit_jav_jpn_tml_kor_pan_mol_bem_rus_ind_swe_heb_mao_cnt_urd_dyu_eng_amh_nor_alb_mcd_prs_qcu_afr_ger_spa_lda_anl_hin_gam_scr_tag_krd_tsn_dut_yor_mly_tha_sod_knd_ses_bam_uzb_ben_ukr_aze_moo_vie_wly_xho_zul_ven	-0.290100752948114	-0.68598166990728	0.494431278367164
685	owc_prs_akn_guj_chh_anl_amh_glc_azi_uzb_tsw_ind_xho_ben_cze_bsq_ger_aeg_tsn_cnt_ita_pol_dgb_eng_lda_rus_fin_swt_swa_hun_lat_tig_geo_lit_ukr_arw_pan_sid_mlt_scr_est_dyu_bat_por_mly_jpn_knd_kor_afr_dut_igb_slo_sun_hin_amr_mao_mnd_grk_ses_fre_heb_bul_mcd_swe_alb_qcu_mol_bos_svk_zul_hau_rom_gam_nor_tag_spa_moo_urd_bam_jav_tha_sod_tml_fbf_ven_tur_ctl_krd_aze_yor_vie_wly_ewe_bem_cic	-0.244258565969831	-0.576628278668667	0.565583666973208
686	sod_eng_ven_arw_chh_aeg_anl_guj_aze_tur_swa_ind_tsw_glc_rus_bsq_alb_mlt_moo_cnt_hin_nor_cic_ctl_ewe_svk_hun_xho_ses_fin_afr_amr_geo_urd_grk_mcd_krd_gam_hau_ger_est_tsn_jav_dut_bat_jpn_knd_kor_rom_pan_akn_bul_mao_pol_amh_mly_mnd_mol_igb_lit_heb_scr_swe_ita_por_qcu_spa_bos_cze_zul_sid_ukr_tig_fre_tag_lat_bem_slo_yor_sun_tha_owc_tml_dyu_dgb_azi_ben_prs_uzb_fbf_vie_wly_swt_lda_bam	-0.899723204082937	-2.17512093907307	0.0321571542292002
687	amh_guj_dyu_alb_mlt_aeg_owc_lit_tur_uzb_fbf_tag_igb_krd_cze_bsq_nor_amr_ven_mnd_mcd_rus_swt_ben_ses_slo_hun_xho_tsn_est_urd_chh_geo_por_mol_bos_arw_tig_gam_ctl_fin_yor_jav_ukr_bat_jpn_knd_kor_swe_hin_lda_fre_mly_glc_heb_ind_cnt_rom_cic_lat_wly_prs_svk_ger_grk_qcu_bul_pol_pan_swa_hau_dut_sod_scr_sun_afr_bam_ita_moo_mao_tha_sid_tml_akn_zul_azi_spa_eng_aze_dgb_vie_anl_ewe_bem_tsw	-0.283587805183236	-0.671049133988433	0.503852505011682
688	sod_prs_ses_svk_amr_anl_wly_ctl_aze_azi_dyu_bat_bam_ukr_slo_bsq_ben_tig_tsw_cnt_afr_lat_fbf_fre_igb_ita_fin_moo_akn_est_rus_amh_geo_ger_bos_lit_urd_gam_sid_spa_hun_bem_mly_cze_ind_jpn_knd_kor_grk_krd_ven_guj_sun_rom_chh_jav_mnd_hin_ewe_dut_hau_nor_bul_glc_eng_qcu_pan_pol_mol_yor_heb_por_mlt_arw_tag_scr_zul_mcd_dgb_mao_tha_owc_tml_tsn_xho_tur_swe_alb_uzb_lda_vie_aeg_swt_swa_cic	-0.039122180258688	-0.0921654426347997	0.926764837415841
689	wly_grk_xho_mcd_heb_hau_mlt_swe_aze_azi_swa_jav_igb_dut_urd_bsq_lat_tig_dyu_cnt_ctl_ger_ven_rus_bem_por_est_bam_akn_hun_pan_sod_geo_svk_ukr_rom_ita_chh_sid_mol_fin_lda_bat_bos_sun_jpn_tml_kor_lit_spa_cic_arw_ind_bul_amh_mly_mnd_pol_tsw_slo_gam_prs_eng_guj_fre_qcu_cze_nor_ben_dgb_owc_scr_aeg_hin_mao_alb_ses_glc_fbf_tag_tha_anl_knd_moo_zul_tur_krd_afr_uzb_swt_vie_amr_yor_ewe_tsn	-0.624737364629891	-1.49284762878736	0.138861908043068
690	heb_guj_dyu_nor_sod_gam_owc_ger_azi_tur_cic_mly_akn_glc_fre_bsq_swe_hau_xho_mnd_ctl_alb_swa_pan_dgb_scr_hun_tsw_tsn_est_urd_amh_geo_afr_por_ita_cze_chh_aeg_slo_fin_moo_bat_eng_mao_jpn_tml_kor_bul_krd_ven_rus_tag_spa_sid_ind_cnt_lat_bam_bos_wly_svk_ben_arw_lit_qcu_prs_grk_mol_ewe_amr_ukr_anl_mcd_jav_rom_bem_pol_fbf_sun_tha_mlt_knd_lda_igb_uzb_hin_dut_aze_yor_vie_tig_ses_zul_swt	0.0979399242076003	0.230445594183819	0.818251698769169
691	sod_lat_moo_ita_amr_chh_anl_dut_uzb_aze_ven_ind_bem_prs_bos_bsq_mol_mlt_ses_mnd_glc_pan_fbf_mcd_bam_grk_fin_yor_swa_hun_scr_hau_geo_por_swe_spa_arw_aeg_gam_nor_est_xho_mao_slo_bat_jpn_knd_kor_rus_ger_cic_bul_tag_ben_owc_mly_cnt_ctl_swt_pol_sid_svk_fre_ukr_alb_qcu_urd_afr_rom_dyu_tig_hin_wly_guj_jav_eng_lda_cze_igb_sun_tha_amh_tml_ewe_tsn_azi_krd_lit_tur_akn_vie_heb_tsw_zul_dgb	-0.387075430225606	-0.917396124936365	0.361308102894378
692	anl_scr_ses_rom_chh_tig_hau_pan_uzb_tur_akn_ind_swa_ukr_por_bsq_alb_owc_zul_mnd_glc_lat_xho_eng_dyu_bul_fin_swt_tsn_est_prs_heb_geo_bos_cze_rus_ita_aeg_sod_dut_hun_moo_sun_fre_bat_jpn_knd_kor_krd_nor_ewe_mcd_jav_ctl_mlt_mao_cnt_spa_bem_arw_amh_afr_ben_svk_pol_qcu_lit_hin_ger_bam_amr_urd_sid_grk_mly_mol_tsw_guj_cic_tag_tha_wly_tml_igb_lda_aze_swe_slo_azi_yor_vie_gam_fbf_dgb_ven	-0.78264339784063	-1.88285203311566	0.0628461778837077
693	aeg_grk_dyu_prs_wly_amr_amh_svk_uzb_aze_xho_mly_bem_arw_afr_bsq_guj_sid_dgb_cnt_ukr_scr_fbf_urd_zul_mcd_est_tsw_cic_hun_ita_mlt_geo_glc_swe_rom_fre_gam_owc_ger_fin_ewe_sun_por_mao_jpn_tml_kor_lat_ctl_ven_lit_bat_nor_sod_tag_mnd_alb_swa_slo_hau_bos_hin_eng_pol_qcu_ben_cze_mol_tsn_tig_krd_heb_dut_jav_rus_swt_pan_bam_ind_tha_anl_knd_igb_moo_azi_spa_bul_tur_ses_vie_chh_yor_akn_lda	-0.0635314944804397	-0.149552283140119	0.881441703419313
694	sid_pol_ses_nor_aeg_amr_sod_krd_tur_aze_ven_mly_moo_pan_eng_bsq_slo_anl_tsn_mnd_swe_bul_swa_mol_bam_glc_hun_ewe_akn_est_arw_wly_geo_rom_prs_urd_fre_owc_heb_dut_fin_zul_sun_ger_bat_jpn_knd_kor_rus_ben_fbf_alb_mao_hin_amh_jav_cnt_lat_swt_spa_gam_lit_afr_grk_ctl_qcu_svk_por_scr_dgb_hau_mcd_tig_ukr_ind_bos_tsw_ita_lda_tag_tha_chh_tml_dyu_yor_azi_guj_cze_uzb_xho_vie_mlt_bem_cic_igb	-0.588442304857111	-1.40523139069594	0.163284188185275
695	hau_prs_tsw_alb_aeg_wly_amr_bos_uzb_azi_fbf_ind_dyu_krd_lat_bsq_grk_owc_lda_mnd_scr_mol_bem_ctl_bam_dut_est_xho_moo_hun_mcd_mlt_geo_hin_rom_slo_urd_sid_sod_ger_fin_ewe_mao_arw_sun_jpn_knd_kor_cze_glc_dgb_afr_tag_ita_gam_jav_cnt_nor_swa_guj_amh_svk_pan_ukr_lit_qcu_eng_spa_bul_akn_chh_ben_tig_fre_bat_por_tsn_swe_ven_mly_tha_heb_tml_zul_swt_aze_pol_rus_tur_cic_vie_anl_ses_igb_yor	-1.18288919402233	-2.92121967417014	0.00437560883679503
696	amr_rus_yor_por_anl_hau_sid_hin_aze_azi_ewe_mao_swt_nor_prs_bsq_urd_gam_dyu_cnt_ita_afr_lda_arw_fbf_pan_est_tsw_akn_hun_fre_sod_geo_alb_dut_pol_scr_tig_owc_lat_fin_igb_ind_cze_bat_jpn_knd_kor_grk_guj_swa_mcd_sun_ctl_wly_mly_mnd_krd_ven_ger_amh_swe_glc_bos_lit_qcu_bul_eng_slo_zul_chh_spa_mlt_svk_tag_ukr_cic_rom_ses_jav_tha_heb_tml_dgb_tsn_tur_mol_ben_uzb_moo_vie_aeg_bem_xho_bam	-0.572545065931812	-1.36515328924573	0.175498225843797
697	owc_hin_ven_spa_mlt_wly_sod_arw_azi_uzb_ewe_tag_bem_swe_ita_bsq_slo_amh_ses_cnt_por_glc_igb_svk_dgb_ben_fin_fbf_cic_hun_alb_heb_geo_rus_krd_ctl_dut_anl_gam_guj_est_bam_mly_mcd_jav_jpn_tml_kor_bul_prs_tsw_nor_bat_pan_tig_ind_mnd_mol_akn_ger_amr_afr_ukr_scr_grk_qcu_cze_bos_fre_dyu_sid_lit_aeg_eng_mao_pol_swt_lat_moo_sun_tha_hau_knd_lda_zul_tur_rom_urd_aze_yor_vie_chh_xho_swa_tsn	0.154405091168886	0.363539091451546	0.717027306987262
698	gam_ben_xho_lat_sod_heb_chh_pol_azi_uzb_swt_mao_fbf_scr_guj_bsq_mcd_owc_cic_cnt_spa_urd_dyu_ita_yor_nor_fin_lda_tsn_hun_fre_aeg_geo_ctl_swe_cze_lit_amh_anl_rus_est_moo_bat_por_tag_jpn_knd_kor_slo_hin_tsw_bos_mly_dut_wly_jav_mnd_bul_zul_ukr_hau_alb_mol_prs_glc_qcu_ger_grk_rom_ven_sid_afr_mlt_svk_ind_pan_dgb_krd_igb_sun_tha_tig_tml_bem_akn_aze_eng_arw_tur_ses_vie_amr_ewe_swa_bam	-0.252318963042819	-0.597493013021627	0.551630339017288
699	anl_prs_akn_ukr_owc_heb_chh_rus_uzb_aze_fbf_sun_lda_spa_bul_bsq_arw_amr_cic_cnt_eng_ben_swt_rom_bem_lit_est_swa_dyu_hun_pol_hau_geo_ita_bos_urd_swe_sid_amh_hin_fin_ewe_mly_grk_jav_jpn_knd_kor_alb_svk_ses_ctl_mao_lat_gam_tag_mnd_glc_dgb_pan_wly_fre_por_afr_mcd_qcu_guj_ger_slo_zul_tig_cze_sod_nor_ind_scr_yor_dut_moo_bat_tha_mlt_tml_bam_ven_azi_mol_krd_tur_tsn_vie_aeg_tsw_xho_igb	-0.546276781871443	-1.30012256494372	0.196771932418517
700	sod_cze_bam_mol_aeg_amh_anl_fre_tur_aze_akn_mly_dgb_ctl_pol_bsq_ita_sid_swt_mnd_alb_eng_cic_nor_igb_bos_fin_tsw_fbf_hun_pan_heb_geo_glc_swe_por_lit_gam_wly_ukr_est_yor_jav_krd_ind_jpn_tml_kor_spa_bul_tsn_mcd_bat_rus_mlt_sun_cnt_dut_moo_scr_owc_slo_arw_hin_ben_qcu_prs_rom_ger_ewe_tig_lat_hau_afr_mao_guj_ses_grk_zul_tag_tha_amr_knd_xho_bem_uzb_svk_urd_azi_dyu_vie_chh_swa_ven_lda	-0.264289573180517	-0.624577317993121	0.533777823776371
701	aeg_pan_moo_spa_hau_heb_anl_slo_tur_uzb_swa_tag_dgb_prs_hin_bsq_alb_owc_igb_mnd_svk_lit_ewe_ctl_xho_grk_est_swt_dyu_hun_rom_sod_geo_arw_afr_por_swe_amh_gam_glc_fin_fbf_mly_fre_jav_jpn_tml_kor_krd_ben_ven_ukr_ind_guj_amr_sun_cnt_mol_bem_bos_wly_nor_mcd_dut_pol_qcu_urd_ger_lat_zul_mlt_ita_sid_scr_bat_bul_ses_rus_bam_mao_tha_chh_knd_cic_tsw_aze_cze_eng_azi_tsn_vie_tig_lda_akn_yor	-0.280897571895252	-0.664182001573531	0.508217218513465
702	sod_urd_moo_glc_owc_amh_tig_ukr_uzb_aze_ewe_jav_cic_grk_dut_bsq_cze_gam_bam_cnt_ita_lat_tsn_mcd_swa_pan_est_ses_igb_fin_ben_anl_geo_arw_ger_krd_mol_heb_aeg_slo_hun_ven_tag_prs_mly_jpn_knd_kor_por_alb_lda_bos_sun_guj_hau_bat_mnd_fre_bem_lit_wly_afr_rom_nor_swe_qcu_bul_hin_eng_swt_amr_rus_mlt_scr_mao_ctl_akn_spa_yor_ind_tha_chh_tml_zul_xho_azi_svk_pol_tur_dyu_vie_sid_dgb_tsw_fbf	0.0535176359585548	0.126154985263466	0.899881578952879
703	gam_mcd_tsn_rom_amh_sod_owc_alb_uzb_azi_moo_bat_igb_svk_pol_bsq_pan_hau_dgb_cnt_prs_afr_tsw_mol_akn_por_fin_bam_ses_est_cze_aeg_geo_krd_dut_swe_ita_tig_heb_grk_hun_ven_ind_slo_jav_jpn_tml_kor_hin_urd_cic_guj_mao_lat_sid_tag_mnd_eng_zul_lit_amr_arw_ukr_nor_scr_qcu_ben_bos_rus_ewe_mlt_bul_anl_spa_mly_glc_yor_ger_xho_sun_tha_wly_knd_lda_dyu_tur_fre_ctl_aze_fbf_vie_chh_swt_swa_bem	0.0167997197931438	0.0395701053031835	0.968520683811242
704	sid_mol_lda_pol_wly_gam_aeg_por_uzb_aze_xho_mly_ses_svk_urd_bsq_mcd_owc_akn_cnt_guj_ita_igb_afr_bam_spa_hun_moo_ewe_est_bos_chh_geo_alb_hin_slo_ukr_sod_anl_glc_fin_ven_ind_cze_mao_jpn_knd_kor_dut_rom_swt_lit_jav_prs_tig_sun_mnd_ben_zul_bul_heb_swe_pan_fre_ger_qcu_grk_krd_arw_swa_amr_eng_hau_rus_tag_nor_yor_scr_dgb_bat_tha_amh_tml_tsn_fbf_azi_ctl_lat_tur_bem_vie_mlt_tsw_dyu_cic	-0.268399670721622	-0.63460686717894	0.527242935994124
705	wly_scr_ven_ctl_anl_gam_aeg_prs_azi_aze_bam_ind_ewe_ita_lit_bsq_bul_amh_igb_mnd_glc_pol_lda_krd_akn_guj_hun_tsn_tsw_fin_ben_chh_geo_svk_alb_grk_mol_tig_mlt_fre_est_dyu_sun_slo_bat_jpn_tml_kor_ukr_bos_cic_nor_mao_mcd_sod_tag_cnt_urd_fbf_cze_hau_ger_lat_swe_rus_qcu_eng_dut_pan_swt_heb_spa_sid_arw_mly_hin_xho_por_zul_jav_tha_owc_knd_bem_yor_tur_afr_rom_uzb_dgb_vie_amr_ses_moo_swa	0.0610761191814331	0.143942693133249	0.885857176293113
706	anl_mcd_fbf_scr_aeg_amh_tig_ctl_azi_uzb_zul_sun_xho_rus_prs_bsq_urd_amr_akn_mnd_krd_spa_ses_svk_bam_fre_hun_dyu_swt_fin_slo_mlt_geo_glc_arw_pan_ger_heb_chh_nor_est_tsn_tag_bul_ind_jpn_knd_kor_eng_mol_lda_ita_bat_ben_sid_jav_cnt_por_igb_alb_owc_lat_ukr_dut_lit_qcu_cze_bos_rom_swa_gam_guj_sod_afr_mly_pol_bem_swe_ewe_mao_tha_hau_tml_moo_tsw_aze_hin_grk_tur_yor_vie_wly_dgb_ven_cic	-0.686321198639568	-1.64540819037008	0.103261503883757
707	gam_slo_bam_scr_mlt_wly_amh_cze_aze_uzb_zul_mao_swa_ben_por_bsq_spa_anl_akn_mnd_hin_pan_lda_svk_moo_mcd_hun_tsw_dgb_fin_pol_chh_geo_guj_grk_afr_ctl_heb_hau_ukr_est_cic_jav_rom_ind_jpn_tml_kor_bul_lit_yor_alb_bat_glc_amr_sun_cnt_swe_tsn_dut_sid_mol_fre_eng_nor_qcu_lat_ita_ger_ewe_sod_rus_owc_krd_tag_urd_ven_arw_xho_mly_tha_tig_knd_dyu_fbf_azi_prs_bos_tur_ses_vie_aeg_igb_swt_bem	-0.0658116648863777	-0.15508493738723	0.877090453296604
708	sid_urd_swt_rom_tig_amh_gam_ctl_aze_tur_tsw_mao_igb_cze_krd_bsq_grk_anl_yor_mnd_alb_lat_ewe_pan_cic_pol_hun_lda_ven_est_bos_hau_geo_afr_ger_ukr_ben_wly_mlt_scr_fin_dgb_jav_mcd_bat_jpn_tml_kor_svk_mol_bem_guj_ind_hin_owc_tag_cnt_slo_fbf_fre_heb_por_arw_nor_swe_qcu_rus_lit_eng_ses_sod_dut_chh_prs_mly_glc_swa_spa_moo_sun_tha_aeg_knd_tsn_xho_uzb_ita_bul_azi_zul_vie_amr_bam_akn_dyu	-0.471274026057739	-1.11924243159114	0.265919176280906
709	tig_pol_fbf_ctl_gam_wly_anl_lat_aze_uzb_igb_mao_tsn_spa_alb_bsq_mcd_sod_xho_mnd_dut_ben_lda_guj_swt_svk_est_akn_dyu_hun_pan_amr_geo_ita_grk_cze_rus_chh_mlt_ukr_fin_ses_jav_afr_bat_jpn_tml_kor_scr_krd_ewe_hin_tag_bos_owc_sun_cnt_prs_zul_lit_aeg_glc_rom_arw_slo_qcu_swe_ger_bul_bem_hau_nor_amh_mol_mly_por_bam_eng_cic_ind_tha_heb_knd_ven_swa_azi_fre_urd_tur_moo_vie_sid_tsw_dgb_yor	-0.381369790158925	-0.904661317621497	0.367982442131244
710	sod_glc_dgb_swe_sid_mlt_amh_cze_uzb_azi_lda_mao_swa_ita_fre_bsq_ctl_anl_bam_mnd_guj_pol_fbf_slo_cic_grk_est_zul_ewe_fin_alb_amr_geo_lit_mol_arw_rus_hau_gam_pan_hun_ses_jav_por_mly_jpn_tml_kor_scr_hin_akn_eng_tag_bul_wly_sun_cnt_ukr_tsw_bos_aeg_ger_ben_spa_dut_qcu_nor_svk_mcd_dyu_owc_prs_heb_rom_ind_urd_bem_lat_yor_bat_tha_chh_knd_igb_xho_tur_krd_afr_aze_moo_vie_tig_swt_ven_tsn	-0.060651550261918	-0.142952832402346	0.886636702753811
711	heb_arw_igb_grk_hau_anl_amr_svk_tur_aze_xho_tag_tsn_ita_ben_bsq_eng_amh_yor_cnt_lit_swe_ven_lat_bam_urd_hun_fbf_lda_fin_scr_aeg_geo_fre_guj_krd_hin_wly_tig_por_est_swt_mao_ctl_jav_jpn_tml_kor_pol_spa_dyu_cze_bat_slo_owc_mly_mnd_rom_swa_prs_sod_bul_mol_dut_mcd_qcu_afr_nor_pan_ses_gam_glc_mlt_alb_sun_bos_moo_rus_zul_ind_tha_chh_knd_tsw_ewe_uzb_ukr_ger_azi_akn_vie_sid_bem_dgb_cic	-0.316330415990025	-0.747775946918218	0.45648201482756
712	tig_ger_swa_glc_mlt_sod_aeg_mol_azi_tur_swt_mly_moo_lat_por_bsq_hin_hau_dyu_mnd_rom_bos_tsw_prs_zul_cze_fin_akn_bam_est_bul_wly_geo_lit_dut_spa_urd_chh_sid_nor_hun_ven_bat_mcd_mao_jpn_knd_kor_pan_afr_dgb_slo_tag_eng_heb_ind_cnt_alb_lda_krd_amh_scr_guj_ukr_ctl_qcu_rus_svk_ita_fbf_owc_arw_anl_ben_sun_fre_xho_pol_ses_jav_tha_gam_tml_ewe_bem_aze_grk_swe_uzb_yor_vie_amr_tsn_igb_cic	0.694110042253578	1.64135892626645	0.104100645772581
713	amh_arw_swt_spa_heb_wly_tig_bul_aze_uzb_bem_tag_moo_prs_rus_bsq_grk_mlt_tsw_cnt_svk_mol_ewe_nor_ses_eng_hun_zul_xho_fin_ita_chh_geo_rom_por_afr_ukr_amr_aeg_pan_est_lda_ind_dut_mao_jpn_tml_kor_lat_krd_ven_ben_bat_bos_sid_jav_mnd_pol_fbf_scr_gam_mcd_lit_cze_urd_qcu_ctl_glc_hin_cic_hau_swe_sod_ger_mly_guj_dgb_slo_dyu_sun_tha_owc_knd_yor_swa_azi_alb_fre_tur_tsn_vie_anl_igb_akn_bam	-0.593440709903421	-1.41744785528207	0.159693688796095
714	hau_ben_dgb_rom_anl_heb_owc_lat_azi_uzb_akn_sun_swa_rus_mol_bsq_urd_aeg_ewe_mnd_scr_mcd_tsw_alb_xho_eng_est_ses_moo_hun_por_wly_geo_nor_arw_grk_bos_sod_tig_pan_fin_zul_bat_dut_jav_jpn_knd_kor_bul_ctl_swt_fre_ind_guj_gam_mao_cnt_pol_igb_swe_amh_slo_svk_cze_prs_qcu_ger_lit_afr_lda_sid_krd_amr_glc_tag_ukr_dyu_hin_bem_mly_tha_chh_tml_ven_fbf_aze_ita_spa_tur_bam_vie_mlt_tsn_cic_yor	-0.983389870491112	-2.39656618885325	0.0185502838465904
715	anl_bos_zul_hin_amr_heb_wly_por_aze_uzb_dgb_tag_bem_glc_ctl_bsq_fre_mlt_bam_mnd_slo_svk_akn_lat_tsn_guj_hun_igb_ses_est_spa_aeg_geo_grk_alb_eng_mol_owc_chh_pol_fin_ven_mao_arw_jav_jpn_tml_kor_ger_cze_lda_afr_sun_rom_gam_mly_cnt_prs_fbf_ben_hau_nor_krd_ukr_rus_qcu_lit_ita_pan_xho_sod_scr_amh_urd_ind_swe_yor_mcd_cic_bat_tha_sid_knd_dyu_moo_tur_bul_dut_azi_ewe_vie_tig_swt_swa_tsw	-0.259551668144551	-0.613043298586145	0.54134404300529
716	heb_spa_fbf_rom_aeg_amr_sid_nor_aze_tur_bem_tag_cic_cze_scr_bsq_fre_amh_ses_mnd_arw_eng_zul_por_tsw_dut_est_bam_moo_fin_pan_chh_geo_lat_ukr_mcd_pol_wly_hau_alb_hun_xho_mly_ben_ind_jpn_knd_kor_prs_ita_yor_urd_jav_mol_sod_sun_cnt_glc_swt_ctl_mlt_ger_lit_bul_swe_qcu_krd_svk_bos_tsn_owc_afr_anl_grk_mao_rus_lda_guj_ven_bat_tha_gam_tml_swa_dyu_uzb_hin_slo_azi_ewe_vie_tig_igb_akn_dgb	0.287854157280701	0.677503772869136	0.49976837076876
717	amh_mol_akn_mcd_anl_amr_heb_ukr_azi_tur_moo_mao_fbf_rom_hin_bsq_ctl_gam_swt_mnd_guj_pan_ses_svk_bam_spa_hun_tsn_igb_est_prs_owc_geo_lit_pol_eng_dut_chh_tig_ger_fin_dyu_jav_alb_sun_jpn_knd_kor_ita_slo_ven_bul_ind_urd_aeg_tag_cnt_bos_ewe_grk_wly_ben_cze_glc_swe_qcu_nor_arw_lat_lda_sid_scr_mlt_por_bat_rus_xho_afr_dgb_mly_tha_hau_tml_zul_cic_uzb_krd_fre_aze_yor_vie_sod_bem_tsw_swa	0.133659146292133	0.315058862098014	0.753422787806735
718	anl_arw_bam_ctl_tig_chh_hau_eng_tur_uzb_akn_mly_tsn_lat_swe_bsq_lit_amr_dgb_cnt_fre_ita_yor_ben_ses_bos_est_moo_igb_fin_urd_mlt_geo_mcd_hin_krd_alb_heb_amh_scr_hun_swa_tag_bul_ind_jpn_knd_kor_nor_spa_zul_rus_sun_guj_sod_jav_mnd_slo_bem_por_owc_afr_svk_cze_ger_qcu_ukr_mol_prs_swt_aeg_grk_wly_pol_mao_glc_lda_dut_tsw_bat_tha_sid_tml_fbf_dyu_aze_pan_rom_azi_xho_vie_gam_ewe_cic_ven	-0.141360375969781	-0.333594859239671	0.739436284264923
719	amr_spa_ses_ctl_sid_mlt_amh_nor_uzb_aze_ven_bat_swa_krd_eng_bsq_prs_heb_tsn_mnd_pol_afr_ewe_ben_dyu_rus_fin_cic_akn_hun_swe_aeg_geo_arw_grk_fre_urd_tig_hau_guj_est_dgb_jav_mol_tag_jpn_knd_kor_slo_hin_xho_bul_mao_cze_sod_sun_cnt_lit_bem_ukr_owc_por_lat_ger_alb_qcu_scr_glc_svk_swt_anl_mcd_chh_dut_ind_ita_igb_bos_zul_mly_tha_gam_tml_bam_yor_tur_pan_rom_azi_fbf_vie_wly_moo_lda_tsw	-0.605154062392885	-1.44638593083754	0.151430944478177
720	chh_lat_ewe_ukr_hau_tig_wly_cze_azi_tur_swa_jav_moo_swe_rus_bsq_ger_amh_bem_cnt_dut_ctl_yor_rom_zul_nor_hun_dgb_lda_est_hin_sid_geo_grk_pol_urd_mcd_gam_owc_pan_fin_akn_bat_bos_mly_jpn_tml_kor_mol_prs_dyu_krd_tag_guj_mlt_mao_mnd_afr_fbf_arw_aeg_ita_fre_spa_lit_qcu_svk_glc_alb_ses_anl_por_amr_scr_ind_eng_ven_bul_tsw_sun_tha_sod_knd_bam_xho_uzb_slo_ben_aze_cic_vie_heb_tsn_swt_igb	1.42865866275414	3.54284679532949	0.000621142747637007
721	anl_mcd_fbf_guj_aeg_amh_amr_prs_uzb_aze_lda_ind_tsw_eng_bul_bsq_por_sid_cic_cnt_spa_scr_ses_nor_dyu_lat_fin_moo_swt_hun_mol_tig_geo_ger_lit_cze_bos_chh_owc_rus_est_bam_tag_ita_bat_jpn_knd_kor_krd_urd_tsn_ben_mly_afr_hau_sun_mnd_pan_ewe_arw_mlt_glc_ukr_alb_hin_qcu_rom_dut_svk_bem_sod_fre_wly_pol_mao_swe_ven_slo_dgb_jav_tha_gam_tml_xho_akn_azi_ctl_grk_tur_igb_vie_heb_swa_zul_yor	-0.394275422652201	-0.934824088536468	0.352299947142104
722	amh_rus_xho_bos_heb_tig_aeg_alb_tur_uzb_lda_ind_zul_pol_spa_bsq_ben_owc_tsw_mnd_ctl_mcd_swt_arw_bam_hin_hun_tsn_akn_fin_krd_mlt_geo_ger_slo_por_bul_sod_chh_ukr_est_cic_sun_scr_mly_jpn_tml_kor_fre_glc_bem_lit_bat_swe_sid_jav_cnt_ita_ewe_eng_amr_grk_nor_prs_pan_qcu_rom_guj_dut_moo_hau_lat_anl_afr_mao_cze_yor_svk_dgb_tag_tha_gam_knd_swa_ses_azi_mol_urd_aze_ven_vie_wly_dyu_igb_fbf	-0.112346264767132	-0.26513323672596	0.791493606774337
723	aeg_urd_ven_lat_anl_mlt_amr_ita_uzb_aze_ewe_tag_akn_guj_pan_bsq_nor_amh_moo_mnd_ukr_cze_bam_grk_xho_spa_hun_igb_dgb_est_rus_tig_geo_ben_lit_por_slo_sod_owc_mol_fin_bem_ind_pol_jav_jpn_tml_kor_dut_bos_swt_hin_mly_glc_heb_bat_cnt_prs_lda_mcd_sid_ger_krd_fre_alb_qcu_afr_svk_scr_swa_wly_rom_chh_ctl_mao_eng_dyu_arw_tsn_sun_tha_hau_knd_zul_cic_azi_bul_swe_tur_ses_vie_gam_fbf_tsw_yor	0.0980382336860816	0.230624804568644	0.818112871613566
724	heb_swe_fbf_svk_sod_mlt_amh_lit_uzb_aze_yor_mly_ses_ben_prs_bsq_ger_anl_bam_cnt_urd_guj_ewe_eng_dgb_pol_est_tsn_bem_fin_ita_chh_geo_slo_lat_ukr_fre_gam_amr_rus_hun_moo_ind_afr_sun_jpn_tml_kor_cze_pan_akn_alb_tag_grk_aeg_jav_mnd_arw_zul_bul_wly_dut_mcd_nor_por_qcu_ctl_scr_rom_cic_owc_bos_hau_glc_bat_spa_dyu_hin_lda_mao_tha_tig_knd_ven_xho_azi_mol_krd_tur_swa_vie_sid_igb_swt_tsw	-0.155707594826427	-0.367004677495461	0.714449288542078
725	wly_eng_bam_guj_hau_amh_gam_pol_azi_uzb_dgb_jav_akn_lit_ben_bsq_glc_anl_igb_mnd_grk_ger_moo_urd_tsw_ctl_est_ses_tsn_fin_pan_sod_geo_arw_cze_mcd_svk_amr_mlt_ita_hun_zul_sun_spa_bat_jpn_tml_kor_rus_bos_cic_alb_tag_por_sid_mly_cnt_mol_fbf_prs_heb_dut_bul_hin_scr_qcu_ukr_krd_slo_dyu_aeg_nor_tig_rom_ind_lat_lda_afr_swt_mao_tha_chh_knd_yor_xho_tur_swe_fre_aze_swa_vie_owc_bem_ven_ewe	0.573304500122993	1.36045544413071	0.176974130874558
726	amh_eng_swa_nor_anl_chh_sid_lit_tur_azi_tsn_bat_yor_pan_krd_bsq_ctl_tig_dyu_cnt_grk_ger_ses_prs_zul_bul_est_xho_akn_fin_spa_owc_geo_afr_lat_svk_guj_wly_amr_glc_hun_igb_jav_rom_tag_jpn_tml_kor_arw_rus_moo_scr_mly_alb_mlt_ind_mnd_ita_dgb_hin_hau_mol_mcd_ukr_dut_qcu_slo_cze_ben_tsw_gam_urd_aeg_fre_sun_pol_bam_bos_cic_mao_tha_heb_knd_ven_swt_aze_por_swe_uzb_ewe_vie_sod_bem_fbf_lda	0.341698616204738	0.804529534225198	0.42314313227108
727	mlt_rus_lda_swe_anl_chh_sod_scr_uzb_azi_tsn_mao_zul_bul_ben_bsq_krd_amr_igb_cnt_urd_rom_ewe_fre_tsw_por_est_dgb_cic_hun_cze_wly_geo_bos_ukr_pan_mol_gam_owc_hin_fin_swt_tag_ctl_mly_jpn_knd_kor_alb_glc_bam_eng_ind_slo_heb_bat_mnd_lat_xho_lit_hau_dut_prs_guj_grk_qcu_ita_nor_svk_dyu_tig_pol_amh_ger_jav_spa_moo_mcd_akn_sun_tha_aeg_tml_ven_bem_aze_afr_arw_tur_swa_vie_sid_yor_fbf_ses	0.163183221614661	0.383679416656186	0.702091814066552
728	sid_urd_ses_bul_owc_tig_amh_alb_tur_aze_bam_tag_igb_spa_ctl_bsq_arw_aeg_dgb_mnd_bos_pol_tsw_grk_ven_mcd_est_bem_cic_hun_por_anl_geo_svk_prs_mol_krd_chh_sod_guj_fin_akn_ind_ita_jav_jpn_knd_kor_ukr_pan_moo_dut_bat_ben_amr_sun_cnt_scr_lda_rus_mlt_rom_ger_hin_swe_qcu_lit_eng_lat_zul_wly_cze_hau_slo_mly_fre_yor_afr_ewe_mao_tha_gam_tml_xho_swt_azi_nor_glc_uzb_fbf_vie_heb_tsn_dyu_swa	-0.199937775013422	-0.471985163931866	0.638042944208961
729	owc_slo_zul_ukr_mlt_sid_amh_ctl_tur_uzb_lda_ind_xho_afr_lit_bsq_pan_amr_moo_mnd_rus_mcd_swt_mol_yor_pol_est_tsw_dgb_fin_nor_anl_geo_krd_ita_eng_guj_chh_heb_ger_hun_akn_sun_lat_mly_jpn_knd_kor_grk_glc_ven_bul_mao_svk_hau_jav_cnt_scr_igb_fre_aeg_ben_alb_rom_hin_qcu_arw_cze_por_bem_wly_spa_sod_dut_tag_swe_tsn_urd_dyu_bat_tha_tig_tml_fbf_cic_azi_bos_prs_aze_ewe_vie_gam_ses_swa_bam	0.255924943169508	0.602882495753638	0.5480542438388
730	hau_lat_ven_bos_amh_sid_tig_hin_uzb_tur_tsn_mao_dyu_pan_ukr_bsq_por_chh_yor_mnd_svk_arw_igb_krd_swa_slo_hun_dgb_zul_fin_rus_aeg_geo_grk_spa_swe_urd_mlt_anl_ctl_est_ewe_bat_afr_tag_jpn_knd_kor_guj_mcd_bem_alb_jav_cze_wly_sun_cnt_pol_fbf_eng_amr_ita_dut_prs_scr_qcu_lit_glc_bul_lda_heb_fre_owc_ger_mly_nor_bam_rom_moo_ind_tha_sod_tml_ses_cic_azi_mol_ben_aze_akn_vie_gam_xho_tsw_swt	0.0864050055323298	0.203542220857186	0.839155957674993
731	mlt_nor_tsw_ukr_heb_amh_wly_bos_azi_tur_fbf_tag_ses_guj_lit_bsq_ger_tig_dgb_mnd_eng_krd_dyu_grk_yor_prs_est_tsn_lda_hun_ita_sod_geo_ctl_rom_hin_mcd_aeg_hau_rus_fin_cic_mao_slo_mly_jpn_tml_kor_arw_mol_moo_bul_jav_swe_sid_ind_cnt_pol_ven_dut_owc_svk_ben_afr_cze_qcu_por_urd_scr_ewe_chh_fre_amr_pan_bat_glc_swt_lat_swa_sun_tha_gam_knd_igb_zul_uzb_spa_alb_aze_bem_vie_anl_akn_xho_bam	0.0047249677936438	0.0111300536046778	0.991143526678085
732	anl_pan_ses_spa_wly_amh_chh_urd_tur_azi_moo_mao_bem_prs_lit_bsq_ctl_owc_igb_mnd_alb_grk_cic_swe_yor_bul_hun_swa_ven_est_nor_aeg_geo_eng_rus_glc_mcd_gam_amr_dut_fin_tsn_mly_cze_jav_jpn_tml_kor_pol_ger_dgb_scr_sun_arw_hau_tag_cnt_bos_tsw_slo_sod_rom_fre_ben_ita_qcu_guj_ukr_mol_dyu_tig_krd_sid_afr_ind_lat_fbf_por_ewe_bat_tha_heb_knd_lda_zul_uzb_svk_hin_aze_xho_vie_mlt_swt_akn_bam	-1.01881356956146	-2.48419652860147	0.0147738066665597
733	gam_bul_zul_rom_hau_amr_heb_nor_uzb_aze_bem_bat_igb_bos_urd_bsq_svk_sid_tsw_mnd_pan_rus_cic_pol_dyu_spa_est_ses_fbf_fin_mol_tig_geo_ita_cze_por_scr_mlt_wly_prs_hun_tsn_tag_lit_sun_jpn_knd_kor_fre_ukr_lda_ctl_jav_mcd_chh_ind_cnt_arw_xho_ben_anl_eng_ger_glc_guj_qcu_alb_lat_grk_bam_sod_swe_owc_afr_mao_hin_ven_dut_dgb_mly_tha_amh_tml_ewe_yor_azi_krd_slo_tur_swa_vie_aeg_moo_swt_akn	-0.420919083292921	-0.999520437202479	0.320136230424107
734	amh_hin_akn_ger_anl_mlt_sod_cze_azi_uzb_moo_sun_yor_por_arw_bsq_bul_chh_dyu_cnt_guj_glc_xho_bos_ewe_mol_fin_zul_bem_hun_grk_aeg_geo_lit_pol_slo_scr_gam_sid_krd_est_lda_bat_alb_mao_jpn_tml_kor_pan_mcd_tsw_ben_tag_fre_heb_mly_mnd_eng_ses_ukr_tig_lat_urd_dut_ctl_qcu_svk_afr_swe_tsn_owc_rus_hau_prs_jav_rom_igb_ita_ven_ind_tha_wly_knd_fbf_swa_aze_spa_nor_tur_dgb_vie_amr_bam_cic_swt	-0.0374805249308439	-0.088286593329681	0.929838729329884
735	aeg_mcd_dgb_lat_heb_wly_chh_mol_uzb_tur_ewe_jav_cic_spa_ctl_bsq_fre_anl_swt_cnt_pol_dut_akn_afr_tsw_ita_fin_yor_lda_est_krd_mlt_geo_por_arw_bul_ger_tig_amh_hin_hun_fbf_sun_bos_ind_jpn_tml_kor_svk_slo_bem_swe_bat_glc_owc_mao_mnd_rus_tsn_guj_gam_prs_scr_ben_eng_qcu_alb_nor_ukr_moo_sod_urd_amr_lit_tag_grk_dyu_pan_igb_mly_tha_sid_knd_zul_ses_azi_cze_rom_aze_ven_vie_hau_xho_bam_swa	-0.413094044281955	-0.97990282894296	0.329676350269256
736	sod_eng_ven_rus_aeg_tig_owc_glc_azi_tur_ewe_mly_tsw_cze_ger_bsq_ctl_amh_zul_cnt_mcd_rom_cic_lit_tsn_ita_hun_akn_fbf_est_pol_heb_geo_lat_por_bul_grk_mlt_hau_scr_fin_moo_tag_guj_jav_jpn_tml_kor_prs_krd_swt_spa_bat_arw_chh_ind_mnd_ukr_yor_slo_anl_afr_hin_ben_dut_qcu_nor_pan_urd_bem_wly_alb_amr_svk_sun_swe_bam_bos_igb_mao_tha_sid_knd_ses_swa_aze_fre_mol_uzb_xho_vie_gam_dgb_lda_dyu	-0.0544193143488345	-0.128269364724302	0.898212780380087
737	mlt_pol_tsn_hin_amh_wly_anl_arw_tur_azi_bam_mao_ven_eng_ukr_bsq_alb_aeg_igb_cnt_ben_lat_cic_scr_swt_slo_hun_lda_dgb_fin_spa_sid_geo_pan_ita_rom_fre_hau_tig_urd_est_swa_sun_ger_tag_jpn_tml_kor_cze_bos_dyu_prs_ind_glc_sod_bat_mnd_rus_akn_krd_amr_lit_ctl_nor_svk_qcu_mol_mcd_grk_xho_gam_bul_owc_swe_mly_dut_ewe_por_fbf_jav_tha_heb_knd_ses_bem_aze_guj_afr_uzb_moo_vie_chh_tsw_yor_zul	-0.330523473405378	-0.782340585086147	0.436001893457449
738	chh_bul_ewe_ukr_owc_sid_amh_ger_uzb_aze_ven_mly_swa_rom_urd_bsq_nor_wly_moo_cnt_swe_alb_cic_svk_bem_lat_fin_tsw_akn_hun_lit_aeg_geo_scr_pol_por_slo_sod_heb_afr_est_xho_tag_spa_sun_jpn_knd_kor_grk_eng_lda_rus_ind_glc_mlt_jav_mnd_ben_bam_fre_gam_dut_pan_krd_ctl_qcu_mcd_mol_guj_tsn_tig_bos_hau_arw_mao_prs_igb_ita_swt_bat_tha_amr_tml_dgb_zul_azi_cze_hin_tur_yor_vie_anl_ses_dyu_fbf	-0.630769578518666	-1.50861207340778	0.134787805746597
739	heb_eng_tsn_ger_gam_sod_chh_ben_azi_aze_ven_ind_zul_mcd_hin_bsq_prs_mlt_igb_cnt_arw_rus_swa_lat_ewe_scr_hun_ses_cic_fin_guj_amh_geo_slo_urd_por_fre_tig_sid_alb_est_yor_mao_pol_jav_jpn_knd_kor_ctl_bos_fbf_mol_mly_krd_hau_bat_mnd_cze_dgb_grk_owc_spa_lit_bul_glc_qcu_nor_pan_svk_bam_aeg_dut_wly_rom_tag_afr_bem_swe_moo_sun_tha_amr_tml_tsw_lda_tur_ita_ukr_uzb_swt_vie_anl_xho_akn_dyu	-0.330162833904014	-0.782468246839307	0.435927262979182
740	anl_arw_akn_urd_owc_wly_sod_mcd_aze_uzb_ses_ind_fbf_afr_cze_bsq_por_amr_xho_cnt_bul_rus_tsn_grk_moo_rom_fin_swa_ven_hun_bos_tig_geo_guj_mol_slo_lat_gam_amh_prs_est_tsw_mly_dut_tag_jpn_knd_kor_pan_alb_cic_ctl_bat_fre_sid_jav_mnd_spa_yor_lit_aeg_hin_scr_krd_ben_qcu_svk_eng_glc_zul_mlt_ukr_heb_ger_mao_ita_igb_pol_lda_sun_tha_chh_tml_ewe_bam_azi_swe_nor_tur_dgb_vie_hau_dyu_swt_bem	0.349093525484561	0.823157118560653	0.412524457033359
741	hau_swe_xho_pan_aeg_heb_amr_pol_tur_aze_fbf_mao_lda_ctl_slo_bsq_svk_chh_igb_cnt_grk_por_tsw_glc_ses_bos_fin_ven_swa_hun_ita_wly_geo_lit_guj_scr_arw_tig_amh_prs_est_bem_ind_alb_jav_jpn_knd_kor_ger_mol_bam_cze_tag_dut_owc_bat_mnd_fre_tsn_lat_gam_eng_bul_ben_nor_qcu_rus_afr_ukr_zul_sid_urd_anl_spa_sun_krd_yor_mcd_cic_mly_tha_sod_tml_akn_dyu_azi_rom_hin_uzb_ewe_vie_mlt_dgb_swt_moo	0.00998905294054763	0.0235312132230364	0.981276956945017
742	hau_mol_swt_arw_aeg_gam_heb_bul_azi_uzb_bam_mly_dyu_afr_swe_bsq_urd_mlt_swa_mnd_cze_grk_moo_rom_fbf_dut_fin_ven_yor_est_glc_chh_geo_alb_bos_pan_fre_owc_amh_spa_hun_xho_tag_krd_bat_jpn_knd_kor_guj_svk_lda_eng_mao_ukr_tig_ind_cnt_slo_bem_scr_amr_por_ger_lit_lat_qcu_nor_rus_mcd_ses_anl_pol_sid_ben_jav_ita_tsn_hin_zul_sun_tha_sod_tml_cic_igb_aze_ctl_prs_tur_dgb_vie_wly_tsw_ewe_akn	-0.0381004619508134	-0.0896886548238719	0.928727505128207
743	sid_pol_lda_lit_chh_owc_gam_pan_uzb_azi_moo_mly_tsw_nor_guj_bsq_rus_heb_bem_cnt_prs_arw_tsn_bos_bam_scr_est_cic_dgb_fin_ita_wly_geo_ben_krd_rom_ctl_amh_tig_cze_hun_akn_bat_swe_tag_jpn_tml_kor_glc_por_xho_eng_jav_afr_anl_ind_mnd_bul_swa_alb_mlt_lat_svk_mol_slo_qcu_urd_mcd_dut_dyu_hau_hin_sod_ger_sun_spa_yor_ukr_igb_mao_tha_amr_knd_ven_ewe_aze_fre_grk_tur_ses_vie_aeg_zul_fbf_swt	-0.334636737731502	-0.793192549471302	0.429684655440931
744	sod_rus_ses_eng_sid_wly_amh_guj_aze_tur_ven_mly_lda_swe_krd_bsq_mcd_chh_bam_cnt_bos_nor_moo_scr_zul_bul_hun_akn_xho_est_ukr_mlt_geo_grk_prs_fre_dut_amr_owc_svk_fin_dyu_tag_ctl_mao_jpn_knd_kor_ita_lat_tsw_glc_sun_ben_tig_bat_mnd_arw_cic_slo_aeg_por_cze_lit_pol_qcu_urd_afr_alb_dgb_hau_rom_heb_hin_ind_mol_igb_pan_fbf_jav_tha_gam_tml_swa_bem_uzb_spa_ger_azi_ewe_vie_anl_swt_yor_tsn	0.519026667549251	1.22949004363575	0.221989638848856
745	wly_krd_xho_ben_amh_sid_chh_svk_azi_aze_igb_mao_fbf_eng_bos_bsq_swe_hau_dgb_cnt_lat_slo_lda_ger_swa_ita_hun_bem_yor_fin_bul_heb_geo_ctl_cze_pol_scr_anl_owc_rus_est_dyu_sun_lit_tag_jpn_tml_kor_ukr_hin_tsw_por_mly_glc_amr_bat_mnd_mcd_ses_alb_aeg_spa_afr_guj_prs_qcu_mol_grk_arw_cic_tig_nor_mlt_urd_jav_fre_zul_rom_bam_ind_tha_sod_knd_ven_swt_tur_pan_dut_uzb_tsn_vie_gam_ewe_moo_akn	-0.315629137747105	-0.749647785423	0.45535902634424
746	gam_guj_tsw_slo_amr_tig_hau_alb_azi_aze_cic_tag_swa_krd_grk_bsq_pan_aeg_dgb_mnd_ctl_ita_akn_lat_lda_scr_hun_zul_bem_est_por_chh_geo_arw_ger_nor_svk_sod_mlt_glc_fin_yor_bat_swe_jav_jpn_knd_kor_urd_afr_tsn_ukr_mao_cze_anl_sun_cnt_pol_ses_mol_wly_prs_rus_hin_dut_qcu_rom_bos_spa_fbf_amh_fre_owc_lit_mly_eng_swt_mcd_ven_ind_tha_heb_tml_igb_xho_tur_ben_bul_uzb_moo_vie_sid_bam_ewe_dyu	-0.184469992717169	-0.435333386440035	0.664329116420467
747	aeg_bos_zul_rom_owc_mlt_anl_hin_aze_uzb_bam_tag_ewe_rus_dut_bsq_eng_gam_fbf_mnd_lat_mol_xho_nor_moo_mcd_hun_tsw_igb_est_cze_amr_geo_glc_ita_urd_afr_hau_wly_pan_fin_swa_jav_lit_ind_jpn_knd_kor_pol_bul_yor_fre_mly_ger_sod_bat_cnt_ukr_bem_spa_tig_scr_arw_swe_ben_qcu_alb_grk_ctl_dyu_chh_krd_heb_por_mao_slo_akn_prs_lda_sun_tha_sid_tml_ses_cic_tur_guj_svk_azi_tsn_vie_amh_swt_ven_dgb	-0.812170842145193	-1.95993527974764	0.0529968598844082
748	mlt_slo_moo_mol_sod_gam_amr_guj_tur_uzb_igb_jav_lda_glc_nor_bsq_lat_heb_xho_mnd_prs_cze_swa_scr_bam_ben_est_fbf_ewe_fin_fre_hau_geo_swe_ger_arw_spa_wly_chh_ukr_hun_dyu_tag_urd_mao_jpn_tml_kor_hin_lit_swt_bos_bat_rus_aeg_ind_cnt_bul_dgb_afr_owc_rom_mcd_alb_ctl_qcu_pol_krd_ita_cic_tig_svk_amh_grk_mly_dut_yor_eng_akn_sun_tha_anl_knd_tsw_ses_azi_por_pan_aze_zul_vie_sid_tsn_ven_bem	-0.180263577395118	-0.425260746076496	0.671629009721779
749	anl_guj_ses_urd_mlt_chh_wly_eng_uzb_tur_bem_mao_swa_dut_cze_bsq_svk_amr_swt_cnt_prs_slo_tsw_bul_zul_ita_est_ven_dgb_hun_mcd_amh_geo_lit_pan_ger_afr_aeg_sid_nor_fin_ewe_bat_por_tag_jpn_knd_kor_alb_grk_lda_ctl_sun_lat_tig_mly_mnd_spa_cic_mol_sod_fre_bos_hin_rus_qcu_swe_rom_ben_bam_hau_krd_heb_pol_jav_scr_akn_ukr_igb_ind_tha_gam_tml_fbf_tsn_aze_glc_arw_azi_moo_vie_owc_dyu_xho_yor	0.461974608099154	1.08994538735755	0.278553308591921
750	owc_por_xho_lit_amr_sod_aeg_cze_tur_azi_igb_jav_ses_alb_ger_bsq_prs_tig_tsw_mnd_ctl_grk_bem_slo_dgb_glc_fin_ewe_akn_hun_nor_sid_geo_rom_krd_mcd_hin_hau_chh_arw_est_lda_mly_urd_tag_jpn_knd_kor_rus_swe_swt_scr_bat_ben_heb_sun_cnt_afr_zul_bul_amh_svk_fre_mol_bos_qcu_dut_ukr_lat_dyu_anl_guj_wly_ita_ind_pan_yor_eng_ven_mao_tha_gam_tml_cic_tsn_uzb_pol_spa_aze_swa_vie_mlt_moo_fbf_bam	0.0154607780695348	0.0364070442068307	0.971035830298917
751	owc_bul_xho_por_wly_hau_sod_ita_tur_aze_tsw_ind_swa_hin_guj_bsq_spa_heb_swt_cnt_bos_ukr_lda_lat_cic_alb_fin_zul_ewe_est_pol_gam_geo_cze_krd_arw_mol_aeg_amh_urd_hun_dgb_mao_rom_tag_jpn_knd_kor_dut_nor_akn_afr_mly_glc_sid_bat_mnd_ctl_bam_grk_anl_eng_rus_slo_svk_qcu_ger_swe_lit_dyu_chh_fre_amr_prs_jav_mcd_yor_scr_bem_sun_tha_tig_tml_ses_tsn_azi_ben_pan_uzb_moo_vie_mlt_ven_igb_fbf	0.240811448926815	0.567863426274562	0.571496147868184
752	amr_guj_xho_bul_hau_wly_anl_lat_azi_aze_swt_jav_yor_hin_por_bsq_mol_gam_bam_mnd_svk_eng_ven_spa_ses_scr_fin_dyu_cic_est_glc_amh_geo_slo_urd_rom_ben_sod_aeg_ita_hun_tsw_ind_mcd_sun_jpn_knd_kor_ger_dut_fbf_ctl_bat_alb_chh_tag_cnt_arw_moo_swe_mlt_fre_cze_grk_afr_qcu_prs_lit_pan_bem_owc_ukr_tig_rus_mly_pol_dgb_nor_akn_mao_tha_heb_tml_lda_zul_uzb_bos_krd_tur_ewe_vie_sid_swa_igb_tsn	-0.622761138665251	-1.48837975821089	0.140033926263283
753	hau_grk_zul_slo_heb_aeg_wly_lat_uzb_tur_moo_ind_ven_alb_mcd_bsq_krd_chh_fbf_cnt_cze_glc_swt_hin_tsw_bos_fin_dyu_bam_hun_pan_mlt_geo_fre_ben_urd_arw_sod_amr_eng_est_akn_mao_ukr_bat_jpn_tml_kor_mol_afr_xho_prs_mly_por_gam_sun_mnd_guj_dgb_dut_sid_scr_rom_rus_nor_qcu_ger_lit_spa_lda_amh_swe_tig_pol_tag_svk_cic_bul_ses_jav_tha_anl_knd_ewe_bem_azi_ctl_ita_aze_swa_vie_owc_tsn_igb_yor	-0.409391498452779	-0.970509012426446	0.334310193416688
754	owc_ger_bem_rom_chh_hau_heb_hin_azi_aze_cic_tag_dgb_nor_pol_bsq_mol_mlt_yor_cnt_ben_ctl_zul_ukr_akn_ita_fin_ewe_fbf_hun_svk_sid_geo_lat_lit_fre_por_anl_amr_scr_est_ses_jav_prs_bat_jpn_tml_kor_eng_pan_swa_mcd_sun_cze_sod_mao_mnd_grk_bam_arw_aeg_afr_alb_urd_bos_qcu_guj_krd_slo_ven_amh_swe_tig_dut_mly_spa_tsw_glc_swt_ind_tha_gam_knd_tsn_xho_tur_bul_rus_uzb_moo_vie_wly_igb_dyu_lda	-0.315703630000981	-0.747656933787468	0.456553468871587
755	sid_lat_yor_rus_anl_wly_tig_pan_tur_azi_ven_mao_swa_prs_arw_bsq_bul_mlt_dyu_cnt_ukr_krd_dgb_bos_xho_guj_est_cic_ewe_hun_rom_heb_geo_glc_ctl_ben_alb_sod_gam_svk_fin_fbf_bat_cze_mly_jpn_tml_kor_grk_afr_tsw_slo_jav_ger_aeg_tag_mnd_spa_ses_scr_hau_dut_nor_lit_fre_qcu_eng_swe_por_zul_amr_mcd_owc_urd_ind_mol_bem_ita_igb_sun_tha_chh_knd_bam_moo_uzb_hin_pol_aze_tsn_vie_amh_lda_swt_akn	0.586246515364716	1.38472432652705	0.169449943182401
756	sod_mol_lda_svk_chh_sid_owc_swe_tur_uzb_ewe_bat_yor_ger_prs_bsq_ctl_hau_igb_mnd_ben_lat_dyu_glc_akn_bos_fin_moo_tsw_est_rus_heb_geo_dut_ukr_pol_krd_gam_aeg_slo_hun_tsn_mly_mcd_ind_jpn_tml_kor_rom_hin_swa_ita_sun_fre_amr_jav_cnt_eng_dgb_arw_tig_spa_guj_alb_pan_qcu_por_urd_lit_swt_wly_grk_mlt_afr_mao_bul_ven_nor_zul_tag_tha_anl_knd_xho_cic_aze_cze_scr_azi_bam_vie_amh_ses_bem_fbf	-0.754679559807562	-1.81409569372489	0.0728875927067893
757	mlt_arw_ses_swe_hau_owc_gam_cze_tur_azi_lda_mao_swa_spa_pol_bsq_bul_anl_tsw_cnt_por_urd_yor_svk_fbf_ita_est_bam_igb_fin_mcd_tig_geo_lat_rom_grk_glc_heb_sid_dut_hun_akn_ind_scr_bat_jpn_tml_kor_prs_lit_cic_eng_sun_afr_aeg_tag_mnd_rus_ewe_mol_wly_ben_ctl_fre_bos_qcu_ger_nor_guj_bem_amr_alb_sod_pan_mly_krd_swt_hin_zul_jav_tha_chh_knd_ven_xho_uzb_slo_ukr_aze_tsn_vie_amh_dgb_moo_dyu	0.165745545914495	0.390003009950563	0.697426104716663
758	wly_spa_ses_lit_hau_gam_tig_arw_tur_azi_bam_jav_ven_slo_ctl_bsq_rom_heb_akn_mnd_prs_pol_tsw_ger_bem_pan_fin_tsn_yor_est_glc_amr_geo_lat_ita_urd_mol_sid_aeg_krd_hun_igb_sun_por_mly_jpn_knd_kor_scr_cze_ewe_ben_bat_rus_anl_mao_cnt_mcd_moo_dut_mlt_bul_afr_grk_svk_qcu_alb_fre_guj_cic_chh_bos_amh_ukr_tag_swe_swt_nor_fbf_ind_tha_owc_tml_dgb_dyu_uzb_eng_hin_aze_xho_vie_sod_swa_lda_zul	-0.389500646145549	-0.922930208121687	0.358431873713314
759	owc_glc_swa_alb_amr_sod_hau_mol_azi_aze_swt_tag_tsn_ukr_scr_bsq_hin_sid_xho_mnd_fre_por_ewe_lit_yor_rom_fin_igb_dyu_est_rus_aeg_geo_afr_cze_nor_urd_chh_heb_dut_hun_zul_mao_ben_sun_jpn_knd_kor_slo_arw_akn_guj_ind_bul_amh_mly_cnt_lat_lda_pol_tig_grk_spa_ger_prs_qcu_eng_ita_svk_bam_wly_krd_mlt_bos_bat_swe_cic_pan_tsw_jav_tha_gam_tml_ses_bem_tur_ctl_mcd_uzb_ven_vie_anl_dgb_moo_fbf	0.0709712371096465	0.167110430123044	0.867645982577787
760	hau_grk_igb_mol_sod_wly_amh_pol_aze_uzb_dgb_mly_fbf_ukr_guj_bsq_lat_tig_tsn_cnt_hin_prs_zul_lit_moo_spa_fin_cic_tsw_hun_mcd_amr_geo_krd_pan_alb_afr_mlt_sid_por_est_akn_jav_rus_ind_jpn_tml_kor_dut_slo_bem_glc_sun_ben_owc_bat_mnd_ger_ven_bul_aeg_ctl_ita_bos_svk_qcu_scr_nor_eng_ses_anl_arw_gam_swe_mao_cze_xho_rom_swa_tag_tha_heb_knd_yor_bam_tur_urd_fre_azi_swt_vie_chh_ewe_dyu_lda	-0.102763684216332	-0.242473410176111	0.808947292402026
761	aeg_arw_yor_pan_wly_anl_sod_dut_tur_uzb_ses_bat_swt_rom_ukr_bsq_por_chh_bem_mnd_mcd_eng_swa_ben_dyu_rus_fin_cic_igb_hun_urd_mlt_geo_ctl_nor_ger_grk_amr_amh_svk_est_tsw_mao_bos_sun_jpn_tml_kor_krd_alb_dgb_glc_jav_scr_sid_tag_cnt_ita_ven_afr_hau_guj_fre_prs_slo_qcu_pol_swe_lit_xho_owc_spa_heb_cze_ind_hin_akn_mol_fbf_mly_tha_gam_knd_tsn_ewe_azi_bul_lat_aze_lda_vie_tig_zul_moo_bam	-0.838631535976606	-2.02256470025619	0.0459898996446898
762	sod_glc_fbf_svk_owc_amh_aeg_hin_azi_tur_yor_sun_tsw_bul_pan_bsq_slo_wly_moo_cnt_ukr_mol_igb_grk_lda_cze_hun_swt_akn_est_ger_heb_geo_pol_ita_rom_swe_anl_hau_krd_fin_zul_mao_eng_bat_jpn_knd_kor_ben_ctl_ewe_urd_jav_dut_amr_tag_mnd_lit_cic_guj_sid_alb_afr_lat_nor_qcu_spa_scr_fre_bem_gam_bos_chh_por_ind_rus_ven_arw_dgb_mly_tha_mlt_tml_bam_dyu_aze_mcd_prs_uzb_ses_vie_tig_xho_swa_tsn	-0.990017331420767	-2.41396386151609	0.0177384871121247
763	tig_hin_lda_mol_gam_sod_wly_bos_azi_tur_tsw_mly_swa_bul_ger_bsq_prs_aeg_xho_cnt_cze_lat_zul_nor_yor_spa_est_moo_swt_hun_glc_owc_geo_pol_afr_swe_lit_amr_heb_ben_fin_dyu_ind_guj_mao_jpn_tml_kor_alb_eng_ven_ctl_sun_grk_amh_bat_mnd_dut_cic_svk_hau_urd_mcd_scr_por_qcu_krd_rus_pan_ewe_mlt_slo_sid_fre_jav_ita_tsn_arw_ses_tag_tha_chh_knd_igb_akn_uzb_rom_ukr_aze_fbf_vie_anl_bam_bem_dgb	-0.714345479492811	-1.71554127775533	0.0895759333119668
764	gam_arw_moo_spa_amr_chh_mlt_slo_tur_aze_lda_bat_xho_bul_eng_bsq_alb_anl_dgb_cnt_ger_rom_swa_dut_fbf_ita_fin_cic_yor_est_mol_aeg_geo_pan_urd_ctl_scr_owc_sid_glc_hun_tsn_mly_prs_jav_jpn_knd_kor_lat_svk_tsw_nor_tag_grk_sod_sun_mnd_bos_akn_fre_tig_krd_lit_cze_pol_qcu_rus_swe_afr_ven_heb_guj_amh_ben_ind_por_zul_ukr_bam_mao_tha_wly_tml_dyu_bem_azi_mcd_hin_uzb_igb_vie_hau_swt_ewe_ses	0.0243947217477246	0.0575592286629078	0.954223217780446
765	hau_ita_moo_scr_gam_owc_wly_afr_tur_azi_ses_tag_xho_alb_lat_bsq_spa_heb_zul_cnt_por_dut_dgb_arw_lda_hin_hun_swa_swt_est_rus_amh_geo_cze_slo_svk_lit_aeg_chh_ben_fin_tsn_jav_guj_ind_jpn_tml_kor_eng_ctl_dyu_bos_mao_pol_amr_bat_mnd_mcd_bem_grk_sod_fre_urd_bul_nor_qcu_pan_rom_swe_bam_tig_mol_mlt_krd_mly_ger_ewe_ukr_akn_sun_tha_anl_knd_igb_cic_uzb_prs_glc_aze_tsw_vie_sid_fbf_yor_ven	-0.0755322731736161	-0.178130619770258	0.859007837497051
766	hau_eng_igb_krd_gam_aeg_heb_pol_aze_tur_zul_jav_tsn_bos_svk_bsq_glc_owc_ses_cnt_rus_lat_bam_grk_lda_arw_fin_ewe_akn_est_bul_mlt_geo_fre_scr_afr_por_amh_amr_dut_hun_cic_ind_mol_mly_jpn_knd_kor_nor_urd_bem_cze_tag_swe_anl_mao_mnd_rom_moo_prs_sid_pan_ita_spa_lit_qcu_slo_ctl_mcd_fbf_chh_guj_wly_alb_bat_ukr_xho_hin_tsw_sun_tha_tig_tml_yor_swa_uzb_ben_ger_azi_swt_vie_sod_ven_dgb_dyu	-0.620373097323373	-1.48355584360092	0.141308010204498
767	amr_spa_ven_dut_amh_wly_owc_ctl_uzb_aze_swa_mly_lda_cze_afr_bsq_alb_chh_bem_cnt_mol_rus_xho_ben_tsw_guj_hun_cic_igb_est_svk_aeg_geo_prs_rom_bos_bul_gam_anl_fre_fin_dyu_mao_lit_tag_jpn_knd_kor_hin_swe_tsn_nor_ind_arw_sod_jav_mnd_krd_akn_ita_heb_mcd_ukr_slo_pol_qcu_glc_grk_urd_swt_hau_por_tig_ger_sun_eng_bam_lat_yor_bat_tha_mlt_tml_zul_ses_azi_scr_pan_tur_ewe_vie_sid_moo_fbf_dgb	-0.175506595848481	-0.41428709097479	0.679617850097848
768	wly_mcd_bam_hin_sod_heb_anl_krd_uzb_azi_tsn_mly_moo_scr_fre_bsq_afr_owc_swt_cnt_por_glc_yor_cze_xho_mol_fin_cic_dgb_hun_bul_tig_geo_ukr_svk_bos_pol_chh_sid_lit_est_akn_tag_ger_bat_jpn_tml_kor_grk_ctl_dyu_urd_mao_arw_aeg_sun_mnd_dut_tsw_pan_mlt_alb_ita_spa_eng_qcu_rus_prs_lat_lda_amr_swe_gam_guj_jav_rom_swa_nor_ewe_ind_tha_hau_knd_igb_bem_tur_slo_ben_aze_ven_vie_amh_zul_fbf_ses	0.537288539428846	1.26904952337986	0.207590326964735
769	heb_mol_fbf_ger_anl_gam_owc_dut_azi_aze_swa_tag_cic_grk_fre_bsq_urd_sod_igb_mnd_pol_ukr_xho_slo_swt_nor_hun_tsn_yor_est_ben_amr_geo_afr_bul_spa_pan_amh_tig_prs_fin_zul_bat_ctl_sun_jpn_knd_kor_eng_alb_ses_glc_mao_hin_sid_jav_cnt_scr_ewe_svk_hau_cze_lat_ita_bos_qcu_rus_lit_mcd_moo_wly_swe_aeg_guj_mly_rom_ven_por_dyu_ind_tha_chh_tml_akn_tsw_uzb_krd_arw_tur_lda_vie_mlt_bem_dgb_bam	0.197810944064426	0.465759524989321	0.642476597327721
770	sid_afr_yor_dut_amr_heb_wly_alb_azi_uzb_dyu_tag_xho_spa_scr_bsq_krd_anl_dgb_cnt_guj_por_fbf_ita_cic_cze_hun_tsw_swt_est_arw_hau_geo_slo_nor_rus_urd_tig_mlt_hin_fin_moo_mao_lat_jav_jpn_tml_kor_bos_pol_akn_swe_ind_bul_gam_mly_mnd_svk_bem_lit_owc_eng_mol_prs_ctl_qcu_ger_ben_ukr_tsn_sod_glc_aeg_rom_sun_fre_ewe_pan_lda_bat_tha_chh_knd_swa_ses_tur_mcd_grk_aze_bam_vie_amh_zul_ven_igb	-0.137352752706675	-0.323563145015046	0.74699527269595
771	amh_svk_ses_ita_mlt_tig_owc_krd_tur_azi_dgb_mao_cic_slo_lat_bsq_ger_heb_igb_mnd_afr_lit_akn_guj_yor_pol_fin_zul_bam_hun_hin_chh_geo_ctl_dut_por_mcd_aeg_gam_grk_est_bem_sun_rom_tag_jpn_knd_kor_rus_bos_dyu_urd_jav_arw_sod_mly_cnt_spa_ven_prs_hau_bul_ben_fre_glc_qcu_pan_scr_ukr_fbf_wly_mol_amr_swe_bat_eng_tsw_alb_swt_ind_tha_anl_tml_ewe_lda_aze_nor_cze_uzb_moo_vie_sid_tsn_swa_xho	-0.508459109002632	-1.21094313845548	0.228985519528346
772	sid_pan_zul_por_chh_wly_tig_hin_tur_aze_bam_bat_ses_arw_guj_bsq_krd_anl_lda_cnt_afr_ctl_igb_bul_fbf_ben_est_swa_cic_fin_eng_amr_geo_glc_ita_prs_spa_hau_amh_urd_hun_ewe_tag_dut_sun_jpn_tml_kor_alb_lat_tsn_grk_jav_rus_owc_mly_mnd_mcd_dyu_swe_mlt_nor_pol_ukr_rom_qcu_lit_ger_cze_dgb_heb_fre_gam_mol_ind_slo_swt_svk_ven_mao_tha_aeg_knd_yor_akn_uzb_scr_bos_azi_moo_vie_sod_bem_tsw_xho	-0.646392323204948	-1.54575588487247	0.125559765505708
773	heb_hin_ven_fre_mlt_wly_sid_mcd_uzb_azi_fbf_mao_cic_por_glc_bsq_ita_amh_moo_mnd_guj_arw_swa_pol_lda_bos_hun_akn_yor_est_ben_amr_geo_spa_scr_eng_ger_anl_gam_pan_fin_swt_sun_urd_tag_jpn_tml_kor_nor_krd_bam_mol_bat_slo_chh_jav_cnt_cze_ewe_svk_tig_prs_bul_lat_ukr_qcu_afr_rus_grk_igb_sod_dut_hau_swe_mly_alb_xho_ctl_dyu_ind_tha_aeg_knd_ses_dgb_aze_lit_rom_tur_zul_vie_owc_tsw_tsn_bem	-0.681385915777522	-1.63329491584381	0.105788171207124
774	gam_hin_ewe_arw_tig_aeg_sod_ben_uzb_tur_bam_mao_fbf_mcd_lat_bsq_rus_sid_lda_cnt_por_lit_dgb_rom_bem_krd_hun_dyu_tsw_est_ukr_anl_geo_spa_mol_urd_prs_amh_heb_alb_fin_swt_sun_swe_mly_jpn_knd_kor_ctl_cze_ses_nor_jav_pol_amr_ind_mnd_grk_yor_eng_hau_ita_afr_guj_slo_qcu_pan_svk_bul_igb_mlt_fre_owc_bos_bat_ger_swa_glc_tsn_tag_tha_wly_tml_akn_moo_azi_scr_dut_aze_zul_vie_chh_ven_cic_xho	-0.764686920321303	-1.84265661220039	0.0685650650939815
775	tig_svk_igb_pol_aeg_sid_gam_swe_azi_aze_zul_sun_yor_hin_alb_bsq_scr_amr_lda_mnd_ita_nor_fbf_krd_akn_bul_fin_cic_ewe_est_bos_chh_geo_mcd_por_spa_prs_anl_hau_cze_hun_moo_ind_lat_bat_jpn_knd_kor_urd_guj_tsn_eng_tag_mol_wly_jav_cnt_grk_xho_glc_amh_lit_ukr_rom_rus_qcu_afr_ger_dut_swt_owc_arw_mlt_slo_mly_pan_ses_ben_dgb_mao_tha_heb_tml_tsw_dyu_uzb_fre_ctl_tur_bem_vie_sod_bam_swa_ven	-0.278788215819893	-0.65899940009093	0.511524549804726
776	wly_rom_dyu_scr_mlt_anl_aeg_guj_aze_uzb_igb_ind_zul_nor_ita_bsq_grk_sid_akn_cnt_cze_mol_swa_fre_ewe_ctl_hun_swt_xho_fin_pol_hau_geo_por_slo_ukr_glc_heb_chh_lat_est_ses_jav_eng_mao_jpn_knd_kor_prs_alb_fbf_ger_sun_lit_amh_bat_mnd_ben_bam_bos_gam_afr_pan_bul_swe_qcu_krd_svk_hin_moo_sod_spa_amr_dut_mly_rus_bem_mcd_tsn_tag_tha_tig_tml_cic_tsw_azi_arw_urd_tur_yor_vie_owc_ven_lda_dgb	-0.883377474046424	-2.14105002001832	0.0348848693466241
777	amr_ctl_zul_pol_sid_heb_sod_cze_aze_tur_cic_mly_moo_nor_ger_bsq_urd_hau_tsn_cnt_spa_ben_swa_rus_akn_dut_est_ewe_tsw_hun_bos_tig_geo_guj_alb_ita_svk_aeg_owc_ukr_fin_bam_bat_glc_tag_jpn_knd_kor_por_bul_yor_eng_mao_slo_anl_ind_mnd_mol_ses_pan_mlt_krd_arw_scr_prs_qcu_hin_fre_rom_dgb_amh_grk_wly_lat_sun_mcd_igb_swe_swt_jav_tha_chh_tml_lda_bem_uzb_lit_afr_azi_ven_vie_gam_xho_dyu_fbf	-0.390447099241266	-0.926101275818975	0.356790388030565
778	aeg_mol_bem_ben_sid_amh_mlt_krd_aze_uzb_akn_sun_cic_spa_cze_bsq_slo_heb_moo_mnd_svk_mcd_swa_fre_igb_grk_est_bam_ewe_fin_arw_amr_geo_eng_pol_bul_por_chh_wly_scr_hun_tsw_mao_urd_bat_jpn_tml_kor_rus_rom_tsn_afr_tag_hin_gam_jav_cnt_dut_xho_alb_anl_lit_guj_bos_lat_qcu_swe_ukr_ger_yor_tig_prs_owc_pan_ind_ita_zul_nor_lda_mly_tha_hau_knd_swt_dgb_azi_ctl_glc_tur_dyu_vie_sod_ven_ses_fbf	-1.01579468356285	-2.47781038729745	0.0150237538617385
779	wly_grk_dyu_slo_aeg_anl_hau_urd_uzb_tur_cic_ind_fbf_prs_fre_bsq_ger_chh_ven_mnd_pol_scr_moo_lat_bam_mcd_fin_xho_igb_est_ben_amh_geo_pan_glc_nor_ukr_sod_mlt_guj_hun_ewe_sun_eng_tag_jpn_knd_kor_alb_lit_lda_ctl_mao_krd_amr_mly_cnt_swe_dgb_afr_owc_bos_por_svk_ita_qcu_cze_spa_dut_swa_sid_mol_gam_rom_bat_hin_ses_bul_akn_jav_tha_heb_tml_yor_tsw_azi_rus_arw_aze_swt_vie_tig_zul_bem_tsn	0.000603593191860442	0.00142130411154363	0.998869008111241
780	amh_por_bem_eng_hau_gam_mlt_ita_uzb_azi_swa_jav_igb_glc_scr_bsq_hin_heb_dgb_cnt_rus_swe_ven_urd_swt_mcd_fin_yor_fbf_hun_bul_amr_geo_bos_mol_ukr_dut_chh_anl_lit_est_akn_mly_fre_bat_jpn_knd_kor_pan_ben_zul_svk_ind_guj_tig_tag_mnd_afr_xho_rom_aeg_spa_grk_krd_nor_qcu_arw_ger_lat_tsn_sid_ctl_sod_alb_mao_prs_lda_slo_ewe_sun_tha_wly_tml_bam_moo_aze_pol_cze_tur_dyu_vie_owc_ses_tsw_cic	0.165146755313984	0.388472496804966	0.698554298858609
781	tig_por_igb_ger_heb_hau_owc_ita_uzb_azi_cic_mly_bem_eng_mol_bsq_arw_wly_dgb_mnd_lit_swe_yor_fre_ses_slo_hun_tsn_moo_est_afr_sid_geo_dut_mcd_pan_krd_gam_aeg_spa_fin_swt_bat_bos_tag_jpn_knd_kor_hin_scr_lda_glc_mao_urd_amr_sun_cnt_ctl_zul_rom_sod_ukr_lat_guj_bul_qcu_svk_alb_prs_fbf_anl_cze_amh_ben_jav_rus_bam_pol_xho_ind_tha_mlt_tml_swa_dyu_tur_grk_nor_aze_akn_vie_chh_ewe_tsw_ven	0.698094363332013	1.65229282926875	0.101847329666114
782	tig_bos_bam_fre_sid_owc_hau_rom_uzb_aze_igb_sun_tsw_lat_hin_bsq_ben_gam_xho_cnt_swe_guj_ven_mcd_swt_ger_est_bem_fbf_hun_bul_aeg_geo_scr_urd_nor_ukr_amh_chh_pan_fin_ewe_mao_por_jav_jpn_knd_kor_arw_alb_ses_afr_tag_lit_anl_ind_mnd_eng_swa_pol_heb_spa_grk_ita_ctl_qcu_cze_rus_slo_tsn_mlt_dut_sod_prs_mly_glc_cic_svk_lda_bat_tha_wly_tml_dyu_moo_tur_mol_krd_azi_dgb_vie_amr_zul_yor_akn	0.599244255229116	1.416071352624	0.16009519312664
783	aeg_ctl_cic_lit_amr_heb_gam_slo_tur_azi_lda_jav_tsw_krd_ukr_bsq_nor_sod_bam_cnt_rus_mcd_swa_eng_ven_hin_est_ewe_igb_fin_pol_tig_geo_scr_fre_arw_urd_chh_owc_mol_hun_xho_mao_grk_tag_jpn_knd_kor_guj_bos_bem_spa_ind_por_anl_mly_mnd_ger_dgb_glc_wly_cze_bul_lat_svk_qcu_prs_swe_ita_yor_hau_alb_mlt_dut_bat_ben_moo_afr_fbf_sun_tha_amh_tml_swt_akn_aze_rom_pan_uzb_dyu_vie_sid_ses_tsn_zul	0.238853178863312	0.562037827991557	0.575442362740447
784	mlt_ukr_zul_grk_wly_owc_amh_hin_aze_uzb_swa_mao_akn_arw_scr_bsq_afr_hau_bam_mnd_ben_pan_dgb_spa_yor_glc_fin_tsw_dyu_est_urd_amr_geo_rom_krd_por_rus_sod_tig_svk_hun_ses_jav_ger_sun_jpn_knd_kor_bos_prs_fbf_mcd_tag_fre_aeg_ind_cnt_ctl_igb_cze_heb_dut_alb_lat_pol_qcu_ita_guj_swe_ewe_sid_nor_gam_lit_bat_bul_swt_slo_xho_mly_tha_anl_tml_lda_ven_azi_eng_mol_tur_tsn_vie_chh_moo_bem_cic	-0.510988990089645	-1.21640183174105	0.22691013889306
785	sod_arw_zul_prs_anl_heb_gam_alb_tur_uzb_igb_bat_swt_ger_rom_bsq_slo_hau_fbf_mnd_svk_swe_yor_mol_dgb_krd_fin_moo_ses_hun_grk_aeg_geo_nor_bul_mcd_urd_mlt_owc_lit_est_ewe_mao_fre_sun_jpn_knd_kor_ita_guj_dyu_afr_jav_lat_chh_mly_cnt_spa_bam_hin_amr_cze_eng_glc_ukr_qcu_pan_dut_ben_ven_wly_rus_amh_bos_ind_scr_tsw_por_xho_tag_tha_tig_tml_swa_bem_aze_ctl_pol_azi_akn_vie_sid_cic_lda_tsn	-0.769602351126249	-1.85149641539071	0.0672714023743306
786	sod_lat_akn_fre_heb_mlt_tig_slo_aze_tur_tsw_jav_yor_alb_scr_bsq_swe_anl_dyu_cnt_krd_por_zul_mol_igb_pol_est_bam_bem_hun_mcd_owc_geo_arw_nor_dut_ben_amr_aeg_glc_fin_fbf_ind_spa_sun_jpn_tml_kor_urd_prs_cic_ger_bat_ukr_chh_mly_mnd_ctl_dgb_eng_sid_grk_bos_svk_hin_qcu_afr_pan_rom_ses_amh_lit_wly_ita_tag_cze_lda_guj_moo_mao_tha_hau_knd_xho_ven_uzb_bul_rus_azi_swa_vie_gam_swt_ewe_tsn	-0.611822534722266	-1.45878087787138	0.147994662769745
787	sid_hin_swa_cze_hau_aeg_gam_ukr_tur_aze_zul_ind_xho_glc_krd_bsq_urd_amr_igb_mnd_guj_afr_bam_ctl_ven_dut_fin_dgb_akn_hun_scr_heb_geo_ben_nor_arw_prs_tig_mlt_rus_est_swt_sun_bul_bat_jpn_knd_kor_ger_ita_moo_spa_mao_pan_amh_tag_cnt_alb_dyu_eng_anl_por_pol_bos_fre_qcu_mol_lat_rom_bem_sod_grk_owc_swe_mly_svk_tsw_slo_ewe_jav_tha_chh_tml_ses_yor_azi_mcd_lit_uzb_lda_vie_wly_cic_fbf_tsn	-0.246302679518011	-0.583109449392619	0.561230971672007
788	heb_ita_bem_rus_wly_sod_gam_grk_azi_tur_swt_ind_bam_ger_afr_bsq_swe_tig_lda_mnd_por_eng_fbf_hin_ven_glc_est_dyu_zul_hun_ben_aeg_geo_svk_prs_pan_urd_amr_amh_bos_fin_igb_mly_dut_tag_jpn_tml_kor_rom_alb_tsw_ctl_jav_arw_owc_mao_cnt_ukr_yor_slo_hau_scr_nor_lit_cze_qcu_guj_lat_fre_akn_chh_pol_sid_krd_bat_bul_ewe_spa_cic_sun_tha_anl_knd_tsn_moo_uzb_mol_mcd_aze_swa_vie_mlt_ses_dgb_xho	-0.645305385395079	-1.54675983720574	0.125317464627595
789	wly_ita_yor_eng_mlt_gam_amr_bul_aze_uzb_ven_bat_akn_scr_pol_bsq_prs_sid_bem_mnd_spa_nor_bam_ukr_dgb_ger_hun_moo_xho_est_arw_owc_geo_ctl_mol_por_bos_tig_amh_afr_fin_cic_ind_swe_jav_jpn_knd_kor_rom_pan_tsw_rus_mao_fre_anl_sun_cnt_hin_swa_dut_chh_urd_svk_alb_lit_qcu_cze_slo_ben_ewe_sod_guj_aeg_krd_tag_glc_zul_grk_ses_mly_tha_heb_tml_swt_lda_tur_lat_mcd_azi_fbf_vie_hau_dyu_tsn_igb	0.426358589132883	1.00382902434588	0.318065759883258
790	hau_rom_swa_cze_sod_sid_amh_bul_azi_aze_yor_mly_xho_guj_lit_bsq_ita_wly_lda_cnt_arw_urd_swt_svk_akn_scr_est_tsn_tsw_hun_pan_anl_geo_ukr_glc_mol_nor_chh_tig_ctl_fin_zul_bat_pol_tag_jpn_knd_kor_spa_alb_bem_swe_ind_eng_owc_jav_mnd_ger_ven_dut_heb_slo_hin_grk_prs_qcu_por_mcd_krd_igb_amr_fre_aeg_bos_mao_rus_ses_ben_cic_sun_tha_mlt_tml_bam_fbf_uzb_lat_afr_tur_dgb_vie_gam_dyu_moo_ewe	0.479551705588158	1.13489903997011	0.259334219833944
791	chh_arw_ven_prs_hau_sid_tig_alb_tur_uzb_akn_mao_tsw_grk_dut_bsq_svk_gam_zul_mnd_fre_hin_bam_ctl_swt_glc_est_swa_dgb_hun_urd_wly_geo_mol_nor_spa_pan_heb_mlt_krd_fin_xho_tag_cze_bat_jpn_knd_kor_ukr_rom_dyu_eng_jav_lat_amr_sun_cnt_bos_igb_slo_aeg_ben_pol_mcd_scr_qcu_por_afr_bul_lda_sod_ita_owc_guj_ind_rus_yor_lit_moo_mly_tha_anl_tml_ses_tsn_aze_ger_swe_azi_bem_vie_amh_ewe_fbf_cic	-0.210830109298836	-0.498340992519486	0.61942024828255
792	anl_swe_akn_grk_heb_sid_wly_prs_tur_aze_igb_ind_cic_lit_scr_bsq_arw_chh_bam_cnt_rus_spa_tsn_slo_lda_alb_fin_tsw_xho_est_rom_gam_geo_ukr_ita_fre_cze_amh_owc_dut_hun_swt_mao_eng_sun_jpn_tml_kor_por_lat_fbf_pol_mly_nor_amr_jav_mnd_bos_ses_pan_aeg_ger_svk_urd_glc_qcu_ben_hin_guj_moo_sod_bul_mlt_krd_bat_mol_zul_ctl_dgb_tag_tha_hau_knd_swa_yor_azi_afr_mcd_uzb_ewe_vie_tig_bem_dyu_ven	0.241001573221356	0.566960912854882	0.572106646359618
793	mlt_afr_igb_cze_sod_gam_tig_dut_aze_uzb_lda_mao_tsn_ita_por_bsq_bul_chh_ven_cnt_scr_bos_ses_fre_yor_pan_hun_xho_bam_est_urd_amh_geo_alb_krd_ben_mol_wly_sid_svk_fin_tsw_tag_ctl_ind_jpn_knd_kor_ger_pol_zul_mcd_sun_grk_anl_jav_mnd_glc_ewe_ukr_hau_rom_arw_prs_lat_qcu_nor_eng_slo_swt_owc_rus_heb_spa_bat_swe_cic_hin_akn_mly_tha_amr_tml_dyu_bem_azi_lit_guj_tur_moo_vie_aeg_fbf_swa_dgb	-0.457250590038527	-1.08594226689784	0.280311340446291
794	amr_mol_zul_ita_aeg_owc_heb_pol_azi_tur_tsn_jav_bem_scr_afr_bsq_bos_sid_swt_mnd_swe_svk_ewe_nor_dgb_rom_fin_cic_akn_hun_rus_hau_geo_glc_grk_spa_ben_chh_gam_prs_est_xho_mao_dut_bat_jpn_knd_kor_bul_por_tsw_eng_sun_ukr_amh_ind_cnt_urd_yor_hin_sod_cze_ger_ctl_guj_qcu_slo_lat_fre_ven_anl_krd_mlt_lit_mly_pan_lda_mcd_ses_tag_tha_wly_tml_dyu_bam_aze_arw_alb_uzb_igb_vie_tig_swa_fbf_moo	-0.195930316289812	-0.462839105125345	0.64456088632906
795	wly_scr_tsw_slo_hau_sod_tig_fre_aze_tur_bem_jav_swt_lat_ita_bsq_svk_gam_bam_mnd_arw_spa_moo_mol_xho_pan_est_swa_igb_fin_swe_chh_geo_pol_krd_urd_bul_sid_anl_lit_hun_ses_bat_hin_tag_jpn_knd_kor_prs_ger_fbf_mcd_ind_afr_aeg_mly_cnt_glc_ewe_rom_owc_alb_por_guj_cze_qcu_ctl_nor_ben_yor_amr_bos_mlt_ukr_sun_rus_akn_dut_tsn_mao_tha_amh_tml_zul_ven_azi_grk_eng_uzb_lda_vie_heb_dgb_dyu_cic	0.477659559488178	1.12856398850251	0.261984702031908
796	wly_afr_ewe_glc_aeg_gam_sid_ctl_azi_uzb_tsn_mly_swa_eng_scr_bsq_ger_hau_xho_cnt_svk_grk_dyu_guj_swt_ukr_hun_tsw_bem_fin_prs_tig_geo_ben_hin_rom_slo_heb_sod_bos_est_bam_mao_lit_sun_jpn_knd_kor_krd_pan_moo_fre_ind_nor_owc_bat_mnd_swe_zul_urd_anl_rus_alb_spa_dut_qcu_bul_ita_mol_lda_amh_lat_mlt_pol_tag_por_igb_cze_ses_jav_tha_amr_tml_fbf_dgb_tur_arw_mcd_aze_yor_vie_chh_akn_cic_ven	0.39928200341502	0.941766508404398	0.348752134774994
797	amr_rom_zul_arw_aeg_sod_wly_hin_tur_uzb_swa_mao_tsn_pol_nor_bsq_mol_mlt_dyu_cnt_por_slo_yor_ctl_swt_glc_hun_cic_ses_est_scr_gam_geo_mcd_bos_lat_prs_hau_heb_fre_fin_lda_tag_ita_jav_jpn_knd_kor_spa_bul_moo_grk_ind_dut_amh_mly_mnd_eng_akn_afr_anl_guj_cze_rus_pan_qcu_alb_swe_svk_xho_sid_ger_tig_lit_sun_ukr_tsw_urd_igb_bat_tha_owc_tml_ven_fbf_aze_ben_krd_azi_dgb_vie_chh_bam_bem_ewe	0.0548256899084791	0.128948176753931	0.89767711671557
798	mlt_nor_bem_krd_heb_wly_aeg_urd_azi_aze_xho_ind_moo_ita_dut_bsq_mcd_sod_ven_mnd_grk_glc_swa_scr_bam_ctl_est_zul_lda_fin_rom_gam_geo_ukr_por_pan_fre_tig_hau_eng_hun_swt_sun_ben_bat_jpn_knd_kor_spa_rus_dyu_afr_mao_prs_sid_mly_cnt_bos_fbf_cze_anl_mol_swe_hin_lit_qcu_svk_slo_ger_igb_owc_arw_amh_alb_tag_guj_ses_lat_ewe_jav_tha_chh_tml_tsn_akn_tur_pol_bul_uzb_yor_vie_amr_tsw_dgb_cic	0.280641383373223	0.660397638078592	0.510631126247163
799	wly_pol_lda_alb_amr_sid_hau_grk_azi_tur_zul_jav_tsn_arw_guj_bsq_urd_anl_yor_cnt_rom_pan_cic_ger_tsw_nor_hun_dgb_ven_est_slo_heb_geo_eng_ita_svk_swe_chh_tig_glc_fin_swt_bat_rus_sun_jpn_knd_kor_ben_lit_swa_ctl_tag_afr_mlt_mly_mnd_hin_xho_krd_aeg_scr_spa_por_fre_qcu_ukr_bos_cze_moo_owc_bul_gam_mol_ind_prs_fbf_mcd_akn_mao_tha_amh_tml_ewe_bam_uzb_dut_lat_aze_ses_vie_sod_igb_dyu_bem	-0.0490173544421414	-0.11552944105576	0.908274573932357
800	owc_guj_bam_scr_anl_sod_amr_ger_aze_tur_zul_ind_bem_mol_ctl_bsq_dut_gam_ses_mnd_grk_glc_lda_nor_dgb_rom_est_tsw_ven_hun_slo_tig_geo_pol_ukr_prs_hin_hau_amh_bos_fin_moo_bat_svk_jav_jpn_tml_kor_afr_alb_swa_lit_mly_mcd_chh_tag_cnt_ita_tsn_eng_sid_arw_cze_fre_spa_qcu_por_lat_pan_igb_wly_krd_heb_swe_sun_ben_yor_bul_xho_mao_tha_mlt_knd_fbf_cic_uzb_rus_urd_azi_swt_vie_aeg_ewe_dyu_akn	-0.371098011999753	-0.880241309951203	0.380997614426948
801	sod_pan_yor_urd_amr_chh_aeg_por_aze_azi_tsw_mly_ewe_afr_guj_bsq_prs_mlt_fbf_cnt_cze_rom_xho_rus_igb_dut_hun_zul_ven_fin_bos_gam_geo_eng_spa_lat_ben_amh_sid_glc_est_dgb_ind_ger_sun_jpn_tml_kor_lit_krd_ses_ctl_tag_nor_wly_mao_mnd_ukr_tsn_bul_tig_ita_mol_hin_grk_qcu_scr_swe_pol_bem_owc_svk_anl_fre_bat_mcd_moo_alb_cic_jav_tha_heb_knd_bam_swa_tur_arw_slo_uzb_swt_vie_hau_dyu_akn_lda	-0.118553722502039	-0.279251899984035	0.780671591400322
802	tig_grk_ses_rom_aeg_heb_gam_afr_uzb_azi_tsn_mly_bam_pan_urd_bsq_ctl_hau_swa_cnt_lit_scr_moo_lat_bem_bos_hun_cic_xho_est_mol_wly_geo_fre_arw_glc_mcd_owc_mlt_slo_fin_dyu_sun_hin_mao_jpn_knd_kor_rus_ben_swt_por_bat_ger_sod_ind_mnd_svk_lda_alb_chh_spa_bul_ita_guj_qcu_prs_pol_cze_dgb_sid_eng_amr_nor_tag_dut_ewe_swe_fbf_jav_tha_anl_tml_akn_yor_tur_krd_ukr_aze_zul_vie_amh_tsw_igb_ven	-0.220414834377367	-0.520586771161176	0.60389188726029
803	sod_ita_lda_rom_heb_gam_amh_prs_uzb_azi_igb_mly_ven_krd_spa_bsq_nor_mlt_yor_mnd_ger_pan_swa_bul_fbf_afr_hun_ewe_swt_fin_mol_wly_geo_dut_slo_ben_rus_sid_tig_lat_est_zul_bat_swe_mao_jpn_knd_kor_ukr_mcd_dgb_alb_jav_bos_aeg_sun_cnt_grk_bem_scr_owc_urd_fre_ctl_lit_qcu_svk_eng_guj_akn_amr_arw_anl_cze_tag_por_cic_pol_bam_ind_tha_hau_tml_xho_dyu_aze_hin_glc_tur_moo_vie_chh_ses_tsn_tsw	1.23166155075275	2.97801269701617	0.00369948992236177
804	hau_pol_bem_alb_wly_heb_chh_grk_aze_tur_swt_sun_bam_eng_spa_bsq_mcd_gam_ses_mnd_prs_dut_akn_rus_dyu_bos_fin_fbf_dgb_est_scr_amr_geo_nor_cze_afr_arw_amh_aeg_lat_hun_ven_bat_guj_mao_jpn_tml_kor_urd_ben_xho_pan_ind_ukr_owc_jav_cnt_mol_igb_ger_sid_rom_ctl_svk_bul_qcu_lit_slo_glc_tsn_mlt_hin_anl_fre_mly_por_cic_ita_swa_tag_tha_tig_knd_yor_tsw_azi_swe_krd_uzb_lda_vie_sod_ewe_moo_zul	-0.712510729001319	-1.71209308919682	0.0902122573196314
805	heb_afr_akn_cze_aeg_hau_chh_glc_azi_uzb_yor_mao_dyu_fre_ukr_bsq_nor_tig_bam_mnd_bul_spa_igb_ctl_zul_ger_hun_swa_swt_fin_ben_anl_geo_pol_svk_urd_krd_sid_sod_scr_est_bem_ind_eng_tag_jpn_knd_kor_slo_ita_xho_pan_bat_lat_owc_sun_cnt_bos_moo_rom_amr_guj_mcd_por_dut_qcu_lit_prs_rus_dgb_gam_arw_mlt_swe_mly_grk_ses_alb_ewe_jav_tha_amh_tml_fbf_tsw_aze_hin_mol_tur_lda_vie_wly_cic_ven_tsn	0.0107912411804138	0.0254147657462553	0.979778587726789
806	tig_por_bem_svk_wly_aeg_sod_mcd_uzb_aze_tsw_jav_moo_ukr_mol_bsq_swe_mlt_ses_cnt_eng_alb_fbf_afr_cic_ger_fin_xho_swa_est_pol_chh_geo_scr_prs_lit_arw_sid_amr_rom_hun_bam_sun_fre_mao_jpn_tml_kor_bul_dut_lda_glc_bat_rus_gam_ind_mnd_urd_akn_pan_anl_nor_spa_ctl_cze_qcu_ita_guj_slo_swt_amh_grk_heb_hin_mly_lat_ven_krd_zul_tag_tha_hau_knd_tsn_dgb_tur_bos_ben_azi_dyu_vie_owc_yor_ewe_igb	-0.104921428068332	-0.24716261905853	0.80532718702259
807	sid_ger_akn_ctl_chh_owc_heb_pan_uzb_aze_tsw_tag_ven_lit_guj_bsq_swe_gam_ewe_cnt_ita_urd_bem_rus_cic_alb_hun_igb_yor_fin_dut_wly_geo_fre_glc_ukr_afr_anl_tig_mcd_est_dyu_ind_bul_sun_jpn_tml_kor_cze_lat_tsn_krd_mao_pol_hau_jav_mnd_prs_xho_nor_sod_ben_mol_spa_rom_qcu_por_slo_scr_swa_aeg_svk_amh_arw_mly_hin_zul_bos_dgb_bat_tha_mlt_knd_moo_ses_azi_eng_grk_tur_lda_vie_amr_fbf_swt_bam	0.00567995879025307	0.013390613963236	0.98934483946138
808	mlt_grk_fbf_rom_amh_amr_gam_por_azi_aze_igb_jav_tsn_lit_hin_bsq_ctl_wly_bam_cnt_ben_scr_ses_bul_zul_bos_est_dyu_ven_hun_krd_sod_geo_cze_eng_alb_glc_chh_sid_spa_fin_swa_ind_urd_mao_jpn_knd_kor_guj_dut_swt_nor_tag_lat_hau_bat_mnd_pol_akn_prs_anl_ukr_ita_slo_svk_qcu_afr_arw_swe_cic_aeg_mol_owc_rus_mly_pan_xho_mcd_tsw_sun_tha_tig_tml_yor_dgb_uzb_ger_fre_tur_lda_vie_heb_moo_ewe_bem	0.383095681492556	0.904423336714896	0.368107906523632
809	sod_spa_ewe_prs_amh_wly_hau_ger_uzb_tur_igb_sun_ses_mcd_swe_bsq_pan_heb_yor_mnd_rom_bul_swt_lat_bem_ctl_fin_ven_swa_est_dut_amr_geo_mol_glc_cze_pol_chh_anl_bos_hun_xho_mly_rus_tag_jpn_knd_kor_fre_krd_bam_ukr_bat_lit_mlt_mao_cnt_ben_tsn_svk_gam_alb_afr_slo_hin_qcu_ita_urd_por_cic_tig_guj_aeg_grk_jav_eng_tsw_scr_dyu_ind_tha_sid_tml_moo_akn_azi_arw_nor_aze_fbf_vie_owc_dgb_lda_zul	-0.110580741081007	-0.260582329461503	0.794990730063343
810	amr_swe_igb_ben_sod_tig_amh_mol_aze_azi_swt_tag_yor_glc_bul_bsq_mcd_heb_akn_cnt_grk_afr_swa_prs_tsn_bos_est_bem_fbf_hun_slo_anl_geo_urd_hin_eng_ukr_hau_gam_fre_fin_ewe_mao_ita_mly_jpn_knd_kor_guj_pan_dgb_lit_bat_alb_owc_sun_mnd_rom_moo_rus_chh_spa_svk_krd_cze_qcu_scr_pol_nor_ses_aeg_ger_sid_por_jav_arw_lda_lat_tsw_ind_tha_wly_tml_zul_ven_tur_ctl_dut_uzb_bam_vie_mlt_xho_cic_dyu	0.0915732797102655	0.215757756742866	0.829649080147901
811	tig_pol_lda_ben_aeg_mlt_amh_ger_uzb_aze_cic_jav_moo_dut_nor_bsq_por_sid_ewe_mnd_arw_svk_zul_guj_akn_mcd_est_tsw_dyu_hun_hin_heb_geo_prs_bos_swe_fre_wly_sod_alb_fin_fbf_bat_ita_tag_jpn_knd_kor_urd_bul_igb_rom_ind_grk_amr_mao_cnt_pan_swt_cze_chh_rus_scr_eng_mol_qcu_ukr_lit_spa_xho_hau_lat_anl_slo_mly_glc_tsn_afr_bem_sun_tha_owc_tml_swa_yor_tur_krd_ctl_azi_bam_vie_gam_ses_dgb_ven	0.208552789444835	0.490367730873722	0.625028657676588
812	aeg_ben_tsn_ger_hau_tig_amh_pol_aze_azi_yor_jav_fbf_alb_lit_bsq_swe_owc_ses_cnt_krd_ita_dgb_ukr_igb_glc_hun_cic_dyu_fin_rom_amr_geo_guj_scr_slo_hin_mlt_wly_dut_est_lda_ind_spa_bat_jpn_knd_kor_arw_lat_akn_nor_mao_mcd_sid_mly_mnd_rus_xho_urd_gam_svk_cze_por_afr_qcu_fre_grk_mol_bam_heb_bos_chh_prs_tag_pan_ven_eng_moo_sun_tha_sod_tml_bem_swa_uzb_bul_ctl_tur_tsw_vie_anl_swt_zul_ewe	-0.109837156590447	-0.259178743475876	0.796070157947709
813	amr_cze_lda_dut_wly_heb_hau_spa_azi_tur_zul_mly_igb_urd_lit_bsq_scr_aeg_swt_cnt_nor_eng_ewe_alb_ses_arw_est_akn_tsw_fin_ger_amh_geo_fre_guj_ctl_glc_anl_chh_ukr_hun_swa_jav_lat_tag_jpn_tml_kor_bos_mol_tsn_svk_sun_pan_sid_ind_mnd_slo_yor_rus_tig_por_grk_pol_ita_qcu_mcd_hin_afr_fbf_sod_krd_mlt_rom_bat_bul_dyu_ben_moo_mao_tha_gam_knd_bam_dgb_uzb_prs_swe_aze_bem_vie_owc_xho_ven_cic	-0.429807525759507	-1.02045468321801	0.310160125598112
814	sod_dut_dgb_nor_gam_heb_anl_rus_uzb_aze_moo_mao_ewe_svk_rom_bsq_prs_sid_tsw_mnd_mcd_eng_cic_glc_ses_grk_hun_akn_bam_est_swe_mlt_geo_ger_hin_mol_afr_chh_owc_pol_fin_lda_bat_lat_jav_jpn_tml_kor_fre_ben_yor_alb_sun_lit_amh_tag_cnt_urd_dyu_guj_wly_spa_ita_pan_ctl_qcu_slo_bul_ukr_bem_aeg_arw_tig_krd_mly_cze_tsn_scr_fbf_ind_tha_amr_knd_swa_ven_tur_bos_por_azi_zul_vie_hau_swt_igb_xho	-0.768368466824351	-1.85031181177284	0.0674435701204566
815	tig_lat_yor_pan_amh_wly_sod_ben_uzb_tur_tsw_mao_dyu_svk_bul_bsq_arw_mlt_fbf_cnt_spa_bos_bem_pol_xho_mol_hun_dgb_moo_est_slo_gam_geo_krd_eng_mcd_swe_owc_heb_ctl_fin_zul_jav_grk_bat_jpn_knd_kor_guj_prs_igb_glc_tag_hin_anl_sun_mnd_ita_ses_rom_aeg_nor_lit_cze_alb_qcu_scr_afr_por_lda_sid_ger_chh_rus_ind_urd_bam_ukr_akn_mly_tha_amr_tml_tsn_swa_aze_dut_fre_azi_cic_vie_hau_swt_ven_ewe	0.354125108559028	0.836537061953219	0.404997191326319
816	tig_alb_bam_mcd_amh_gam_mlt_ukr_aze_azi_lda_tag_dgb_grk_bos_bsq_fre_owc_bem_mnd_lat_mol_xho_urd_tsw_por_hun_tsn_zul_est_slo_sid_geo_pan_arw_glc_ger_wly_aeg_bul_fin_dyu_jav_dut_mly_jpn_knd_kor_ctl_rom_ewe_krd_sun_ita_chh_ind_cnt_scr_ses_spa_heb_prs_lit_cze_nor_qcu_swe_rus_hin_fbf_sod_guj_anl_pol_mao_svk_yor_afr_akn_bat_tha_amr_tml_igb_moo_uzb_ben_eng_tur_swa_vie_hau_swt_cic_ven	0.0956536534386811	0.225067831983921	0.822420312638675
817	anl_svk_fbf_bul_wly_aeg_chh_afr_tur_aze_xho_jav_moo_hin_por_bsq_grk_heb_ses_cnt_lat_guj_bam_bos_dyu_mol_hun_ewe_swt_est_spa_hau_geo_nor_eng_ctl_lit_sod_tig_rus_fin_tsw_mao_ger_sun_jpn_tml_kor_arw_alb_akn_ukr_ind_dut_amh_tag_mnd_ben_tsn_prs_mlt_scr_urd_cze_swe_qcu_mcd_pan_fre_igb_amr_krd_owc_slo_bat_ita_cic_pol_ven_mly_tha_sid_knd_yor_swa_uzb_rom_glc_azi_lda_vie_gam_zul_bem_dgb	-0.847146914982022	-2.04417675077854	0.0437634277234703
818	anl_guj_bam_por_sid_wly_tig_bos_aze_tur_dgb_mao_yor_nor_swe_bsq_ger_amh_tsw_cnt_scr_krd_igb_pan_xho_ita_fin_tsn_ven_est_lit_aeg_geo_ctl_rom_svk_pol_sod_mlt_alb_hun_dyu_sun_spa_mly_jpn_knd_kor_cze_bul_akn_urd_bat_fre_hau_jav_mnd_ben_cic_prs_owc_grk_arw_ukr_mol_qcu_afr_dut_rus_swt_heb_slo_amr_lat_ind_mcd_moo_eng_zul_tag_tha_gam_tml_swa_fbf_uzb_glc_hin_azi_ewe_vie_chh_lda_ses_bem	0.0296462321201744	0.0698132639959357	0.944492187309602
819	sod_por_tsw_spa_hau_anl_amr_urd_tur_azi_swa_jav_tsn_nor_scr_bsq_cze_heb_dyu_mnd_guj_ben_moo_mol_bam_pan_fin_akn_xho_hun_eng_amh_geo_swe_arw_glc_alb_sid_aeg_ita_est_ven_bat_pol_mao_jpn_tml_kor_bul_ukr_cic_lat_ind_slo_chh_sun_cnt_ger_yor_grk_wly_krd_dut_svk_bos_qcu_fre_ctl_rus_dgb_gam_mcd_tig_rom_mly_afr_swt_prs_igb_tag_tha_mlt_knd_lda_bem_aze_lit_hin_uzb_ewe_vie_owc_fbf_ses_zul	-0.929168078079064	-2.24640144183127	0.0270450007848425
820	sid_guj_dgb_mcd_owc_amr_heb_cze_aze_tur_bam_tag_swa_bul_svk_bsq_scr_hau_moo_cnt_rus_ger_yor_ukr_cic_dut_est_ven_fbf_hun_eng_mlt_geo_bos_nor_pol_por_amh_sod_lat_fin_tsn_mly_spa_jav_jpn_tml_kor_pan_prs_ses_ben_bat_hin_aeg_sun_mnd_afr_igb_lit_wly_slo_alb_glc_urd_qcu_rom_mol_swe_tsw_gam_fre_chh_ita_ind_ctl_lda_grk_ewe_mao_tha_tig_knd_dyu_zul_azi_krd_arw_uzb_akn_vie_anl_bem_xho_swt	-0.454868913324265	-1.08050029988582	0.282713524687497
821	heb_lat_dyu_grk_gam_tig_amh_ukr_aze_azi_bam_ind_swt_ctl_ben_bsq_mcd_sod_swa_mnd_fre_rom_yor_slo_fbf_nor_fin_dgb_igb_hun_prs_sid_geo_svk_pan_arw_afr_wly_aeg_bos_est_lda_jav_ger_mly_jpn_tml_kor_spa_por_moo_swe_mao_cze_owc_bat_cnt_ita_tsn_scr_anl_dut_lit_krd_urd_qcu_eng_rus_bul_tsw_amr_guj_chh_hin_sun_alb_ses_mol_ven_tag_tha_mlt_knd_xho_zul_tur_glc_pol_uzb_bem_vie_hau_akn_cic_ewe	-0.614496384248819	-1.46755265777083	0.145599644921578
822	sid_eng_fbf_slo_amh_anl_amr_rus_uzb_aze_tsw_ind_dyu_svk_alb_bsq_bos_aeg_dgb_cnt_cze_prs_bem_ger_akn_por_est_tsn_cic_hun_ukr_sod_geo_scr_dut_krd_fre_wly_gam_lat_fin_ven_bat_ita_sun_jpn_knd_kor_mol_hin_lda_ben_jav_urd_mlt_mao_mnd_guj_moo_rom_chh_afr_pan_lit_mcd_qcu_bul_swe_spa_ewe_owc_arw_heb_grk_mly_ctl_xho_nor_ses_tag_tha_tig_tml_igb_zul_azi_glc_pol_tur_bam_vie_hau_swa_yor_swt	-0.787977534882259	-1.89849027834006	0.0607321769790704
823	tig_scr_tsw_ukr_amh_hau_gam_lit_uzb_tur_moo_ind_zul_mol_eng_bsq_slo_heb_cic_cnt_ger_hin_lda_fre_akn_mcd_hun_bem_ewe_fin_por_sod_geo_bul_bos_lat_afr_chh_owc_nor_est_yor_tag_grk_mao_jpn_tml_kor_cze_prs_ven_rus_mly_glc_mlt_bat_mnd_arw_xho_guj_aeg_ben_rom_krd_urd_qcu_pan_ita_swe_dyu_amr_dut_anl_ctl_sun_pol_bam_alb_swt_jav_tha_sid_knd_swa_dgb_aze_spa_svk_azi_ses_vie_wly_tsn_igb_fbf	0.184160484743236	0.43347554282315	0.66567313669973
824	wly_ctl_swa_spa_anl_gam_mlt_rom_tur_uzb_fbf_ind_yor_pol_eng_bsq_guj_owc_akn_cnt_rus_ger_lda_arw_bem_dut_fin_igb_ewe_hun_krd_aeg_geo_mcd_mol_cze_bul_sod_amr_afr_est_tsw_jav_ukr_tag_jpn_knd_kor_glc_slo_zul_scr_mao_alb_chh_sun_mnd_ben_tsn_ita_heb_grk_nor_pan_hin_qcu_swe_por_svk_ses_hau_prs_amh_lat_bat_lit_bam_urd_xho_mly_tha_tig_tml_cic_moo_azi_fre_bos_aze_dyu_vie_sid_dgb_swt_ven	-0.0589069827923294	-0.139139964302489	0.889640414252076
825	heb_ger_cic_guj_sod_sid_gam_pan_azi_tur_ewe_bat_akn_dut_rom_bsq_grk_chh_ven_cnt_arw_cze_yor_lat_swa_mcd_hun_lda_tsw_est_afr_amr_geo_nor_scr_pol_ctl_amh_hau_eng_fin_zul_ind_ukr_jav_jpn_knd_kor_swe_mol_dgb_krd_mao_spa_aeg_tag_mnd_prs_xho_por_mlt_bos_glc_ita_fre_qcu_hin_rus_alb_igb_anl_slo_tig_lit_mly_bul_moo_urd_swt_sun_tha_wly_tml_bem_tsn_aze_ben_svk_uzb_fbf_vie_owc_ses_dyu_bam	0.251135886945668	0.591056935204785	0.555916093759649
826	hau_rus_xho_hin_heb_amr_anl_cze_uzb_aze_zul_jav_ses_arw_ukr_bsq_ctl_sid_lda_mnd_ben_dut_swt_glc_cic_fre_est_swa_tsn_fin_lat_aeg_geo_grk_spa_mol_bos_sod_tig_alb_hun_dyu_ind_ita_bat_jpn_knd_kor_por_slo_dgb_swe_sun_ger_amh_mly_cnt_guj_moo_scr_owc_rom_urd_lit_pol_qcu_eng_krd_bul_yor_gam_pan_mlt_nor_mao_mcd_ven_prs_bam_tag_tha_chh_tml_bem_igb_azi_afr_svk_tur_akn_vie_wly_ewe_fbf_tsw	-0.595162815273983	-1.42109248448498	0.158634344597487
827	aeg_ctl_ven_scr_anl_wly_amr_krd_uzb_aze_ewe_sun_bam_ita_pan_bsq_dut_hau_dyu_mnd_afr_arw_yor_ukr_moo_prs_hun_tsn_tsw_fin_bos_sid_geo_slo_swe_por_lit_sod_amh_nor_est_lda_ind_fre_bat_jpn_tml_kor_guj_ben_zul_hin_mao_svk_owc_mly_cnt_lat_cic_pol_tig_rus_spa_urd_mcd_qcu_glc_alb_mol_swt_mlt_eng_gam_ger_tag_bul_igb_cze_ses_jav_tha_chh_knd_bem_swa_tur_grk_rom_azi_xho_vie_heb_fbf_dgb_akn	-0.353625382637187	-0.837943877388012	0.404210624013027
828	aeg_spa_swa_cze_hau_chh_tig_lat_aze_tur_zul_jav_swt_bos_pol_bsq_nor_amr_ewe_cnt_arw_fre_ven_glc_tsn_rom_hun_ses_igb_est_alb_wly_geo_bul_lit_ctl_svk_heb_mlt_ita_fin_dgb_mly_grk_mao_jpn_knd_kor_por_ger_xho_hin_ind_ukr_anl_tag_mnd_afr_cic_urd_amh_scr_dut_pan_ben_qcu_guj_slo_eng_akn_sod_mcd_sid_rus_bat_swe_tsw_prs_fbf_sun_tha_owc_tml_bam_lda_uzb_krd_mol_azi_yor_vie_gam_bem_dyu_moo	-0.113021794573816	-0.26635810299575	0.790553088668321
829	tig_arw_swa_ger_heb_amh_mlt_krd_tur_uzb_swt_bat_zul_swe_alb_bsq_rom_wly_dyu_cnt_bul_guj_ven_ctl_lda_slo_hun_yor_bem_est_pan_anl_geo_mol_pol_lat_urd_hau_sod_dut_fin_igb_sun_fre_mly_jpn_knd_kor_ukr_hin_xho_mcd_jav_ita_owc_mao_mnd_scr_fbf_grk_aeg_lit_glc_svk_eng_qcu_por_ben_prs_tsw_sid_cze_chh_spa_tag_afr_dgb_bos_moo_ind_tha_gam_tml_tsn_cic_azi_rus_nor_aze_ses_vie_amr_akn_bam_ewe	-0.348895413338995	-0.827973318809093	0.409805309909577
830	heb_prs_tsn_pol_sod_wly_amh_dut_tur_azi_yor_tag_dyu_spa_scr_bsq_por_amr_fbf_mnd_rom_pan_moo_lat_igb_grk_fin_akn_swt_hun_krd_tig_geo_mol_lit_urd_fre_gam_anl_ctl_est_bam_mao_mcd_bat_jpn_tml_kor_bul_nor_ewe_guj_jav_slo_owc_mly_cnt_hin_cic_cze_mlt_glc_svk_eng_swe_qcu_bos_arw_rus_swa_hau_ukr_sid_ben_ind_ita_xho_ger_ven_sun_tha_chh_knd_lda_dgb_uzb_alb_afr_aze_zul_vie_aeg_ses_bem_tsw	-0.346826900887049	-0.821610541689043	0.413399928809291
831	sid_guj_fbf_swe_mlt_tig_heb_bul_tur_aze_igb_tag_ses_krd_afr_bsq_mol_sod_dgb_mnd_por_grk_tsn_urd_tsw_ben_hun_dyu_lda_est_rus_gam_geo_prs_mcd_arw_lit_hau_aeg_ctl_fin_moo_bat_scr_mly_jpn_knd_kor_cze_ger_cic_rom_mao_bos_wly_jav_cnt_dut_zul_pol_amr_ita_glc_nor_alb_qcu_lat_ukr_eng_bem_amh_svk_owc_fre_sun_slo_akn_hin_yor_ind_tha_chh_tml_swt_swa_azi_spa_pan_uzb_bam_vie_anl_ven_xho_ewe	0.0201745559053498	0.0475012779888278	0.962215570575059
832	wly_alb_swt_fre_anl_amr_mlt_urd_uzb_azi_igb_mao_ven_rus_prs_bsq_pol_chh_moo_cnt_ben_krd_ewe_por_lda_mol_est_akn_xho_fin_lat_sod_geo_ger_eng_rom_slo_sid_amh_ukr_hun_swa_jav_guj_bat_jpn_tml_kor_pan_svk_cic_afr_tag_bul_owc_sun_mnd_lit_dyu_cze_tig_glc_scr_dut_ctl_qcu_bos_spa_mcd_dgb_aeg_swe_gam_nor_mly_grk_bam_hin_tsn_ind_tha_hau_knd_zul_fbf_tur_arw_ita_aze_tsw_vie_heb_yor_ses_bem	-0.221492610427195	-0.523373977339732	0.60195890365926
833	sod_ukr_tsn_swe_aeg_amh_chh_prs_azi_tur_igb_bat_yor_slo_rus_bsq_por_amr_swa_cnt_mcd_scr_ewe_nor_swt_arw_fin_tsw_bem_est_ben_sid_geo_cze_krd_dut_eng_anl_tig_urd_hun_bam_mly_mol_sun_jpn_knd_kor_ita_hin_zul_lat_tag_ctl_gam_mao_mnd_grk_ses_afr_heb_rom_guj_glc_alb_qcu_fre_ger_svk_fbf_owc_lit_hau_bos_jav_pol_ven_pan_dyu_ind_tha_wly_tml_xho_cic_aze_spa_bul_uzb_akn_vie_mlt_moo_dgb_lda	0.244996242503152	0.57766430207532	0.564886777726865
834	heb_ben_tsw_pol_tig_gam_amr_lat_aze_uzb_swa_mly_akn_ita_bul_bsq_eng_amh_ewe_cnt_ger_ctl_xho_mcd_moo_por_hun_cic_bem_est_cze_aeg_geo_glc_rus_prs_scr_wly_owc_grk_fin_swt_bat_pan_sun_jpn_tml_kor_mol_bos_lda_swe_ind_fre_sod_mao_mnd_hin_dyu_svk_chh_lit_arw_ukr_nor_qcu_dut_spa_rom_igb_sid_alb_anl_slo_tag_krd_bam_guj_yor_jav_tha_mlt_knd_zul_ses_azi_afr_urd_tur_tsn_vie_hau_ven_dgb_fbf	-0.610035646874526	-1.45830967507108	0.148124179064943
835	mlt_scr_zul_ben_hau_sod_tig_fre_tur_uzb_xho_mly_dyu_bos_pol_bsq_rus_anl_swt_mnd_guj_lat_igb_slo_ses_ctl_fin_dgb_cic_est_nor_aeg_geo_grk_arw_spa_svk_amh_gam_por_hun_bam_jav_urd_sun_jpn_knd_kor_swe_glc_fbf_ita_ind_pan_sid_bat_cnt_afr_ewe_ukr_owc_hin_eng_prs_cze_qcu_alb_mol_lit_bem_heb_mcd_chh_dut_tag_ger_lda_bul_tsn_mao_tha_amr_tml_tsw_moo_aze_rom_krd_azi_akn_vie_wly_swa_ven_yor	0.103299083631135	0.243195330688244	0.808389691382111
836	amr_glc_igb_dut_heb_sod_tig_por_tur_uzb_ses_sun_tsn_spa_arw_bsq_mcd_gam_bam_mnd_cze_prs_fbf_alb_xho_nor_fin_moo_cic_est_guj_mlt_geo_slo_pol_ukr_ita_anl_amh_lat_hun_zul_mao_svk_jav_jpn_tml_kor_scr_afr_swt_fre_ind_swe_owc_bat_cnt_grk_lda_rom_hau_urd_lit_mol_pan_qcu_eng_ctl_bul_yor_sid_krd_aeg_bos_tag_ben_dgb_ger_dyu_mly_tha_wly_knd_ewe_tsw_azi_rus_hin_aze_swa_vie_chh_akn_ven_bem	-0.0480718270178855	-0.113389992805726	0.909965789976543
837	chh_por_moo_ger_amh_hau_tig_swe_azi_tur_swa_jav_lda_mol_hin_bsq_mcd_amr_ewe_mnd_afr_slo_dyu_rom_swt_pan_fin_zul_tsw_est_rus_aeg_geo_urd_spa_guj_prs_anl_owc_ctl_hun_fbf_mly_lat_sun_jpn_tml_kor_scr_fre_yor_eng_mao_ukr_sod_tag_cnt_bul_akn_svk_sid_ita_glc_alb_lit_qcu_krd_nor_arw_bam_wly_pol_mlt_grk_bat_bos_xho_dut_dgb_ind_tha_gam_knd_igb_ses_aze_ben_cze_uzb_cic_vie_heb_tsn_bem_ven	-0.0308474078722671	-0.0727253555168098	0.942180853336795
838	chh_lit_bem_swe_amh_hau_wly_grk_tur_aze_ewe_bat_cic_nor_fre_bsq_ben_anl_tsw_mnd_krd_spa_yor_por_tsn_pan_hun_lda_dyu_fin_ctl_aeg_geo_prs_pol_ita_bul_heb_sod_eng_est_igb_sun_rom_ind_jpn_tml_kor_rus_ger_swa_lat_mly_mol_amr_jav_cnt_bos_swt_hin_sid_ukr_slo_urd_alb_qcu_mcd_svk_glc_dgb_tig_cze_gam_guj_mao_arw_fbf_dut_xho_tag_tha_owc_knd_ses_bam_uzb_afr_scr_azi_moo_vie_mlt_akn_ven_zul	-0.729625112324639	-1.752203012601	0.0830349676427142
839	sod_urd_bam_bul_hau_tig_chh_ukr_uzb_tur_fbf_sun_bem_ben_glc_bsq_arw_gam_lda_mnd_eng_rus_ses_grk_dyu_fre_hun_swt_ven_est_lat_sid_geo_slo_pan_scr_afr_anl_amh_svk_fin_tsw_jav_lit_mly_jpn_knd_kor_spa_ita_xho_bos_bat_alb_aeg_ind_cnt_hin_moo_ctl_heb_ger_mcd_nor_mol_qcu_dut_krd_prs_zul_amr_guj_mlt_cze_mao_por_swa_pol_yor_tag_tha_wly_tml_igb_ewe_azi_swe_rom_aze_dgb_vie_owc_tsn_cic_akn	0.0149839980688378	0.0353048336097807	0.971912336535878
840	amh_rus_dgb_nor_gam_sod_tig_glc_aze_tur_yor_ind_igb_dut_ita_bsq_ukr_wly_tsn_mnd_spa_cze_ses_grk_fbf_mcd_hun_lda_ewe_est_urd_sid_geo_bul_slo_mol_alb_owc_anl_lat_fin_bem_tag_pol_jav_jpn_tml_kor_fre_krd_tsw_bos_bat_ben_heb_sun_cnt_swe_akn_hin_amr_eng_prs_pan_guj_qcu_ger_ctl_por_ven_mlt_arw_aeg_afr_mao_svk_dyu_scr_zul_mly_tha_chh_knd_xho_cic_uzb_rom_lit_azi_swt_vie_hau_bam_moo_swa	0.0420757583664444	0.099056565240825	0.92130656191239
841	aeg_ukr_moo_mcd_mlt_gam_owc_prs_uzb_azi_tsw_mly_ewe_glc_lit_bsq_cze_chh_igb_cnt_arw_lat_swa_hin_cic_alb_est_bam_zul_fin_por_amr_geo_krd_pan_mol_grk_wly_sod_spa_hun_lda_tag_rus_bat_jpn_knd_kor_nor_scr_bem_bul_jav_ctl_amh_ind_mnd_dut_dgb_urd_sid_pol_svk_fre_ita_qcu_rom_guj_afr_fbf_heb_bos_hau_ben_mao_eng_ven_slo_dyu_sun_tha_anl_tml_ses_akn_tur_swe_ger_aze_yor_vie_tig_swt_tsn_xho	0.0617880698023925	0.145457060339891	0.884664812529863
842	gam_arw_moo_krd_amr_hau_wly_mol_azi_aze_ewe_bat_xho_slo_ger_bsq_afr_mlt_tsw_mnd_guj_rus_fbf_nor_ses_ctl_fin_yor_swa_hun_svk_tig_geo_spa_ita_ben_urd_sod_owc_pan_est_bem_mao_glc_sun_jpn_tml_kor_mcd_swe_bam_prs_jav_grk_chh_mly_cnt_alb_ven_bul_anl_fre_rom_hin_bos_qcu_ukr_eng_lit_dgb_heb_lat_aeg_pol_tag_dut_akn_por_tsn_ind_tha_sid_knd_dyu_cic_uzb_scr_cze_tur_lda_vie_amh_swt_igb_zul	0.612685474114151	1.44992021482633	0.150444890022869
843	aeg_afr_igb_bul_sod_heb_owc_glc_aze_uzb_tsn_jav_swt_ger_guj_bsq_fre_gam_swa_mnd_krd_eng_zul_cze_ses_nor_fin_bam_dyu_hun_bos_hau_geo_pol_hin_ukr_prs_amr_mlt_rom_est_akn_bat_slo_ind_jpn_knd_kor_spa_mol_ewe_ctl_mao_urd_sid_sun_cnt_lat_moo_ita_tig_grk_alb_svk_rus_qcu_scr_arw_pan_tsw_chh_lit_anl_ben_mly_mcd_yor_swe_ven_tag_tha_amh_tml_fbf_lda_tur_dut_por_azi_dgb_vie_wly_xho_cic_bem	-0.559885200618249	-1.33672391128537	0.184573699135332
844	sod_mol_swa_urd_wly_mlt_amr_svk_azi_tur_ven_sun_dyu_rom_cze_bsq_glc_chh_zul_cnt_lat_guj_bam_ger_lda_bos_est_akn_xho_hun_mcd_amh_geo_prs_scr_rus_eng_aeg_tig_alb_fin_ses_bat_arw_ind_jpn_tml_kor_por_pan_tsn_krd_tag_ben_anl_mao_mnd_ukr_ewe_dut_sid_afr_swe_hin_spa_qcu_grk_ita_nor_yor_hau_ctl_gam_bul_jav_fre_igb_slo_moo_mly_tha_owc_knd_swt_tsw_aze_pol_lit_uzb_cic_vie_heb_bem_dgb_fbf	-0.825387627527057	-1.99392896600406	0.049088719317392
845	tig_guj_swa_bul_wly_sod_heb_ctl_azi_uzb_ses_bat_zul_spa_svk_bsq_mol_gam_ven_mnd_nor_dut_cic_bos_lda_slo_fin_xho_akn_est_afr_sid_geo_swe_ita_rus_fre_aeg_amr_urd_hun_igb_sun_ben_mao_jpn_knd_kor_arw_grk_bem_scr_ind_ukr_hau_jav_cnt_lat_dgb_krd_owc_lit_hin_ger_alb_qcu_rom_eng_pol_fbf_chh_prs_mlt_mcd_tag_glc_bam_pan_tsn_mly_tha_amh_tml_yor_dyu_aze_cze_por_tur_moo_vie_anl_swt_tsw_ewe	-0.435707006112104	-1.03540834566605	0.303163095065573
846	anl_spa_ses_hin_wly_hau_sod_krd_azi_aze_tsw_jav_ven_bos_swe_bsq_cze_tig_cic_mnd_pan_ben_ewe_alb_zul_fre_hun_dgb_moo_fin_scr_amh_geo_lat_mcd_rom_rus_sid_aeg_lit_est_bam_bat_svk_mao_jpn_tml_kor_bul_mol_akn_nor_sun_eng_amr_mly_cnt_urd_bem_grk_owc_glc_por_ger_guj_qcu_pol_dut_prs_igb_gam_ctl_chh_afr_tag_ita_fbf_ukr_yor_ind_tha_heb_knd_lda_tsn_tur_arw_slo_uzb_swt_vie_mlt_xho_dyu_swa	-0.352306731069627	-0.834180105480789	0.406317076067573
847	amh_pol_cic_rus_aeg_sod_gam_scr_aze_uzb_ewe_tag_swa_por_ukr_bsq_nor_wly_bem_mnd_lit_spa_moo_urd_dyu_ctl_hun_igb_dgb_fin_swe_owc_geo_grk_ger_dut_glc_mlt_hau_slo_est_swt_mly_rom_sun_jpn_tml_kor_afr_ben_ven_alb_bat_fre_anl_ind_cnt_eng_xho_lat_chh_bul_cze_arw_hin_qcu_mcd_prs_svk_tsw_tig_pan_amr_ita_jav_guj_zul_krd_akn_mao_tha_heb_knd_bam_ses_tur_bos_mol_azi_yor_vie_sid_fbf_lda_tsn	0.323622055258802	0.761860843279745	0.448070850079231
848	owc_mol_ewe_alb_heb_sid_tig_hin_uzb_aze_swt_sun_fbf_svk_glc_bsq_prs_amr_akn_cnt_scr_por_zul_eng_ses_slo_fin_lda_swa_hun_spa_hau_geo_krd_ita_pan_bos_chh_anl_rus_est_tsn_bat_rom_tag_jpn_knd_kor_fre_ctl_ven_ukr_mly_dut_gam_ind_mnd_grk_bam_ger_mlt_pol_nor_bul_urd_qcu_afr_swe_cze_moo_amh_lat_aeg_lit_mao_guj_yor_ben_tsw_jav_tha_wly_tml_dgb_xho_azi_mcd_arw_tur_dyu_vie_sod_bem_igb_cic	0.17739429881202	0.417323044459223	0.677403961752427
849	gam_slo_akn_bul_sid_wly_heb_afr_uzb_aze_ses_mao_bem_ctl_fre_bsq_pan_tig_dyu_cnt_prs_ben_moo_spa_lda_scr_hun_dgb_igb_fin_lat_mlt_geo_dut_alb_eng_ita_owc_amh_swe_est_swa_jav_ukr_tag_jpn_knd_kor_mol_cze_swt_hin_ind_bos_aeg_bat_mnd_pol_ewe_nor_anl_mcd_krd_lit_guj_qcu_rus_glc_rom_yor_amr_arw_chh_svk_mly_grk_xho_urd_ven_sun_tha_hau_tml_zul_bam_azi_por_ger_tur_cic_vie_sod_fbf_tsw_tsn	0.574464868506632	1.35936074510014	0.177319394701621
850	aeg_rom_swt_grk_sod_heb_hau_svk_azi_aze_bam_sun_ven_cze_hin_bsq_alb_owc_lda_mnd_spa_slo_ewe_prs_bem_nor_est_zul_dgb_fin_ctl_mlt_geo_mol_arw_bos_mcd_chh_sid_ger_hun_swa_bat_dut_jav_jpn_knd_kor_por_bul_fbf_ben_mly_guj_tig_tag_cnt_swe_ses_fre_gam_ukr_eng_rus_lat_qcu_lit_krd_urd_moo_amr_glc_wly_scr_ind_ita_tsw_afr_xho_mao_tha_anl_tml_cic_dyu_uzb_pan_pol_tur_igb_vie_amh_akn_tsn_yor	-0.736553645465644	-1.76810981336778	0.0803219224252198
851	hau_lat_ses_swe_sid_anl_heb_glc_aze_azi_tsn_tag_swa_pol_ukr_bsq_ita_aeg_akn_mnd_mol_hin_tsw_scr_yor_ctl_est_igb_ewe_fin_urd_sod_geo_ger_bul_alb_spa_owc_chh_slo_hun_moo_mao_dut_sun_jpn_knd_kor_lit_prs_bem_guj_bat_cze_amr_mly_cnt_svk_dyu_grk_mlt_rus_bos_arw_rom_qcu_pan_fre_ben_fbf_wly_afr_tig_krd_jav_nor_lda_por_cic_ind_tha_gam_tml_zul_ven_tur_eng_mcd_uzb_xho_vie_amh_dgb_swt_bam	-0.258568485226539	-0.61203531240398	0.542007850568388
852	wly_scr_yor_guj_amr_amh_owc_slo_aze_tur_bam_sun_swt_afr_hin_bsq_ger_sid_ven_cnt_cze_ita_bem_swe_ewe_fre_est_dyu_fbf_hun_nor_hau_geo_mcd_grk_svk_ctl_chh_tig_krd_fin_swa_mao_dut_bat_jpn_knd_kor_ukr_eng_tsn_bos_jav_pol_heb_tag_mnd_spa_dgb_glc_aeg_mol_lat_urd_prs_qcu_bul_lit_alb_igb_sod_pan_gam_rus_ind_rom_xho_por_ses_mly_tha_anl_tml_akn_moo_azi_ben_arw_uzb_zul_vie_mlt_cic_tsw_lda	-0.384288291062777	-0.912902670279568	0.363654274127554
853	aeg_svk_akn_urd_owc_wly_sod_dut_tur_azi_swt_mao_dgb_por_ger_bsq_mcd_mlt_ewe_cnt_afr_ben_lda_ukr_cic_spa_est_tsw_xho_fin_lit_anl_geo_guj_slo_ctl_swe_heb_chh_bos_hun_swa_ind_arw_mly_jpn_tml_kor_glc_pan_tsn_mol_bat_fre_hau_tag_mnd_bul_bam_prs_amh_ita_scr_rom_krd_qcu_nor_eng_alb_bem_gam_rus_tig_grk_jav_pol_ven_cze_yor_sun_tha_amr_knd_moo_fbf_uzb_lat_hin_aze_dyu_vie_sid_igb_ses_zul	-0.412139154820533	-0.977350019654532	0.330931413916356
854	owc_ben_swt_cze_sod_amr_hau_krd_azi_uzb_bam_mly_dyu_pol_glc_bsq_guj_mlt_yor_cnt_lat_eng_dgb_mcd_igb_prs_fin_bem_ewe_hun_urd_anl_geo_nor_bul_slo_mol_chh_wly_spa_est_moo_tag_rus_ind_jpn_knd_kor_por_hin_akn_swe_jav_dut_aeg_mao_mnd_ger_xho_pan_heb_bos_rom_afr_svk_qcu_arw_scr_grk_ven_tig_ita_gam_ctl_bat_ukr_zul_lit_fbf_sun_tha_amh_tml_ses_lda_aze_fre_alb_tur_swa_vie_sid_tsn_cic_tsw	-0.0382267269643575	-0.0900227558314605	0.928462729274764
855	chh_pol_moo_pan_amr_hau_mlt_mcd_tur_azi_akn_sun_fbf_bul_svk_bsq_eng_anl_tsn_mnd_por_alb_bam_guj_bem_scr_fin_ewe_cic_hun_bos_aeg_geo_afr_slo_urd_ben_tig_sid_ita_est_igb_ind_nor_bat_jpn_knd_kor_swe_ctl_zul_cze_jav_lit_heb_mly_cnt_grk_ven_glc_owc_hin_spa_lat_ger_qcu_rom_dut_fre_xho_amh_ukr_wly_rus_tag_krd_swa_mol_dyu_mao_tha_gam_tml_swt_ses_uzb_arw_prs_aze_tsw_vie_sod_lda_yor_dgb	-0.68675335929333	-1.6464577182206	0.103044900971047
856	tig_urd_bam_slo_amh_wly_sod_bul_aze_tur_swt_bat_xho_lat_rus_bsq_fre_heb_tsn_mnd_mcd_pol_ses_ukr_yor_scr_fin_tsw_dgb_hun_alb_mlt_geo_rom_svk_mol_eng_owc_chh_spa_est_fbf_tag_bos_sun_jpn_knd_kor_ita_grk_bem_nor_mao_swe_gam_ind_cnt_hin_igb_guj_aeg_prs_glc_ger_por_qcu_krd_afr_ben_akn_hau_ctl_sid_lit_mly_pan_cic_arw_moo_jav_tha_amr_tml_ewe_dyu_uzb_dut_cze_azi_ven_vie_anl_lda_swa_zul	-0.0636760803438877	-0.150173608905981	0.880952867343241
857	aeg_eng_akn_prs_amh_heb_amr_lit_aze_uzb_swa_mly_dyu_arw_rom_bsq_alb_sod_igb_cnt_spa_grk_bam_bos_fbf_guj_hun_xho_moo_fin_bul_owc_geo_rus_por_ita_nor_anl_tig_ger_est_yor_ind_glc_bat_jpn_tml_kor_lat_afr_cic_ben_tag_urd_gam_jav_mnd_ctl_tsw_mcd_chh_pol_scr_krd_cze_qcu_dut_swe_svk_dgb_sid_mol_hau_pan_mao_hin_lda_fre_bem_sun_tha_mlt_knd_swt_ses_tur_ukr_slo_azi_ewe_vie_wly_zul_tsn_ven	-0.7534022069518	-1.81076819624578	0.0734056201036955
858	amr_ctl_bem_pol_amh_anl_aeg_bul_aze_tur_zul_mly_bam_dut_cze_bsq_eng_wly_moo_mnd_afr_alb_dgb_lat_lda_glc_est_ewe_cic_fin_spa_chh_geo_mcd_rus_svk_mol_tig_owc_por_hun_swt_jav_urd_tag_jpn_knd_kor_lit_arw_igb_ger_sun_grk_mlt_ind_cnt_pan_ven_ukr_sid_hin_ben_nor_swe_qcu_krd_rom_guj_akn_gam_fre_heb_scr_mao_bos_xho_ita_ses_bat_tha_hau_tml_yor_tsn_azi_slo_prs_uzb_fbf_vie_sod_dyu_swa_tsw	-0.145104523595069	-0.342332131177825	0.732873418423816
859	heb_mcd_xho_ita_owc_mlt_amr_rom_tur_aze_fbf_sun_dgb_bul_ukr_bsq_lit_anl_akn_mnd_rus_glc_igb_alb_tsn_cze_fin_swa_ven_est_urd_gam_geo_eng_nor_svk_spa_chh_amh_scr_hun_dyu_tag_slo_jav_jpn_knd_kor_ben_ger_yor_grk_mly_prs_aeg_mao_cnt_hin_cic_krd_wly_guj_pol_por_arw_qcu_bos_dut_pan_moo_hau_swe_sod_ctl_bat_afr_bem_fre_bam_ind_tha_sid_tml_swt_ewe_uzb_mol_lat_azi_ses_vie_tig_zul_lda_tsw	-0.331924468613055	-0.785566048497271	0.434118597966454
860	sid_rom_moo_ukr_anl_owc_mlt_swe_azi_uzb_fbf_tag_xho_bos_pol_bsq_svk_hau_dyu_cnt_ger_spa_bam_bul_tsw_scr_est_swa_lda_fin_ita_amr_geo_krd_lit_rus_cze_gam_amh_glc_hun_ewe_ind_guj_bat_jpn_tml_kor_arw_grk_swt_afr_jav_nor_chh_sun_mnd_eng_akn_ctl_wly_mcd_alb_slo_prs_qcu_mol_lat_fre_bem_heb_ben_sod_pan_mao_urd_tsn_por_dgb_mly_tha_tig_knd_ses_yor_tur_hin_dut_aze_cic_vie_aeg_ven_igb_zul	-0.148895433863777	-0.351381613317113	0.72609690539712
861	sod_lit_dgb_grk_tig_anl_amh_afr_aze_uzb_tsw_ind_ses_pol_swe_bsq_bos_amr_zul_mnd_rus_por_swt_fre_yor_guj_hun_dyu_cic_fin_ita_hau_geo_cze_ukr_nor_svk_owc_sid_mol_est_moo_jav_bul_mly_jpn_knd_kor_hin_glc_fbf_prs_mao_ctl_wly_sun_cnt_pan_xho_rom_aeg_slo_eng_alb_lat_qcu_krd_ben_arw_tsn_mlt_urd_chh_mcd_bat_spa_bem_ger_igb_tag_tha_gam_tml_swa_ven_tur_dut_scr_azi_ewe_vie_heb_lda_akn_bam	-0.515483159331392	-1.22844388140395	0.222380063903665
862	amr_glc_moo_bul_amh_wly_owc_swe_uzb_aze_bem_bat_ses_rom_fre_bsq_svk_heb_igb_cnt_mol_bos_xho_lit_zul_rus_est_fbf_dyu_fin_spa_gam_geo_ukr_hin_ctl_slo_aeg_sod_krd_hun_ven_mao_ger_jav_jpn_knd_kor_lat_cze_bam_pan_mly_ben_anl_ind_mnd_nor_tsw_mcd_hau_afr_dut_por_pol_qcu_scr_ita_alb_yor_mlt_urd_chh_eng_sun_guj_tsn_arw_swt_tag_tha_tig_tml_ewe_dgb_tur_prs_grk_azi_swa_vie_sid_cic_lda_akn	-0.0568428936055245	-0.133973006243481	0.893713416613125
863	heb_svk_xho_rus_anl_wly_amr_lat_uzb_tur_dyu_tag_ven_ger_arw_bsq_guj_owc_igb_cnt_mcd_scr_tsn_cze_tsw_krd_est_bem_yor_hun_pol_hau_geo_ctl_glc_afr_fre_gam_chh_urd_fin_akn_sun_bul_ind_jpn_tml_kor_por_dut_dgb_ukr_mly_ben_sid_mao_mnd_rom_bam_alb_aeg_mol_bos_pan_hin_qcu_slo_nor_swe_cic_sod_ita_tig_lit_bat_spa_ses_grk_swa_jav_tha_mlt_knd_ewe_moo_azi_prs_eng_aze_fbf_vie_amh_zul_lda_swt	-0.309314093989169	-0.731831485990503	0.466111606028353
864	sod_ita_dgb_ger_wly_chh_gam_pol_uzb_tur_ses_bat_igb_bos_urd_bsq_lat_heb_akn_mnd_glc_ben_lda_rus_dyu_rom_fin_ven_ewe_est_scr_mlt_geo_spa_krd_fre_ctl_anl_owc_svk_hun_fbf_mao_mcd_jav_jpn_tml_kor_guj_slo_swt_hin_sun_alb_aeg_tag_cnt_cze_swa_lit_hau_prs_eng_grk_mol_qcu_nor_pan_dut_bam_sid_ukr_amh_bul_ind_swe_moo_por_tsw_mly_tha_tig_knd_bem_zul_azi_afr_arw_aze_tsn_vie_amr_xho_yor_cic	-0.344326590980859	-0.816523265775939	0.416287563102178
865	tig_nor_bem_mol_gam_anl_amr_rus_tur_aze_cic_mao_lda_slo_mcd_bsq_spa_sid_ewe_mnd_alb_cze_dyu_scr_akn_ita_fin_swa_tsn_hun_eng_aeg_geo_ukr_urd_por_lat_hau_owc_bos_est_bam_ind_swe_sun_jpn_knd_kor_ben_afr_ses_pan_jav_glc_mlt_mly_cnt_guj_zul_rom_amh_bul_prs_svk_krd_qcu_fre_ger_grk_yor_wly_pol_chh_dut_bat_lit_fbf_arw_moo_tag_tha_sod_tml_tsw_dgb_azi_hin_ctl_uzb_igb_vie_heb_swt_xho_ven	-0.677235972617807	-1.62354751534079	0.107857332638825
866	hau_lat_bam_rus_aeg_anl_heb_arw_azi_tur_ewe_tag_yor_mol_scr_bsq_guj_gam_moo_cnt_afr_cze_tsw_pan_lda_swe_hun_swa_ven_est_ben_amh_geo_slo_hin_alb_por_sid_owc_dut_fin_dgb_jav_svk_mao_jpn_tml_kor_prs_eng_igb_mcd_ind_bos_amr_bat_mnd_fre_bem_ukr_mlt_spa_glc_rom_ita_qcu_krd_ctl_pol_xho_sod_lit_tig_ger_mly_urd_tsn_bul_ses_sun_tha_wly_knd_cic_fbf_uzb_grk_nor_aze_akn_vie_chh_swt_dyu_zul	0.131808166792462	0.310135477250495	0.757151854372689
867	amr_ger_bam_ita_sid_mlt_gam_por_tur_azi_xho_tag_yor_urd_svk_bsq_nor_owc_fbf_mnd_mol_swe_swt_rus_tsw_arw_fin_ses_dyu_est_fre_tig_geo_alb_prs_afr_spa_heb_sod_dut_hun_tsn_bat_ctl_mly_jpn_knd_kor_mcd_lit_ven_rom_sun_bos_hau_jav_cnt_scr_cic_guj_chh_ukr_pan_hin_lat_qcu_cze_pol_grk_bem_anl_krd_aeg_glc_ind_eng_lda_bul_moo_mao_tha_amh_tml_dgb_swa_uzb_ben_slo_aze_zul_vie_wly_ewe_igb_akn	0.360860943098081	0.850328923407887	0.397326161705021
868	amr_bos_xho_swe_mlt_gam_sid_pan_tur_aze_igb_mao_cic_urd_hin_bsq_ita_sod_yor_mnd_scr_guj_bem_mcd_bam_cze_hun_dyu_ven_est_rus_wly_geo_krd_ger_rom_eng_amh_anl_alb_fin_akn_jav_pol_tag_jpn_knd_kor_por_mol_ewe_ukr_mly_grk_tig_bat_cnt_nor_tsn_afr_aeg_lit_slo_fre_arw_qcu_svk_lat_dut_fbf_owc_bul_chh_prs_ind_spa_moo_ctl_swa_sun_tha_heb_tml_tsw_zul_azi_glc_ben_uzb_lda_vie_hau_swt_ses_dgb	-0.269026486145985	-0.635562372874705	0.526622534232812
869	hau_ger_xho_swe_amh_wly_sid_prs_uzb_azi_akn_jav_cic_arw_rus_bsq_pan_heb_ven_cnt_glc_hin_lda_ctl_moo_krd_est_zul_dyu_fin_eng_mlt_geo_pol_alb_scr_dut_owc_aeg_slo_hun_dgb_tag_bul_ind_jpn_knd_kor_urd_rom_ses_ben_mly_mcd_anl_bat_mnd_mol_ewe_spa_gam_cze_ukr_grk_nor_qcu_fre_afr_bos_igb_tig_lit_amr_por_mao_lat_tsw_ita_swa_sun_tha_chh_tml_fbf_swt_aze_svk_guj_tur_bem_vie_sod_yor_tsn_bam	-0.492015870226581	-1.17282170641582	0.243862611315185
870	gam_por_bem_hin_amh_anl_aeg_krd_tur_uzb_lda_ind_igb_lit_alb_bsq_spa_tig_ewe_cnt_svk_eng_bam_ctl_ses_swe_hun_moo_cic_fin_ger_amr_geo_guj_urd_ben_mcd_owc_hau_ukr_est_zul_bat_fre_tag_jpn_knd_kor_dut_glc_tsw_scr_mly_mol_sid_mao_mnd_bul_akn_pol_heb_prs_pan_arw_cze_qcu_grk_rom_rus_xho_sod_lat_mlt_slo_sun_ita_fbf_bos_swt_jav_tha_wly_tml_dgb_dyu_azi_nor_afr_aze_swa_vie_chh_yor_tsn_ven	-0.450807989560426	-1.07307279769712	0.286014985039662
871	hau_ukr_lda_por_amr_gam_sod_scr_azi_aze_moo_ind_swa_pol_slo_bsq_afr_sid_zul_cnt_nor_rom_cic_cze_swt_mcd_fin_tsn_ewe_est_prs_wly_geo_bos_ctl_urd_rus_anl_owc_ben_hun_igb_bat_dut_mao_jpn_tml_kor_grk_pan_fbf_arw_mly_krd_tig_tag_mnd_lat_tsw_glc_chh_ger_alb_spa_fre_qcu_guj_bul_swe_yor_amh_lit_mlt_hin_sun_svk_dgb_ita_akn_jav_tha_heb_knd_bam_ses_uzb_eng_mol_tur_ven_vie_aeg_dyu_bem_xho	-0.632031184373968	-1.51174746203112	0.133988812882252
872	sod_rom_akn_pan_amh_amr_heb_cze_tur_aze_bem_sun_igb_por_pol_bsq_mol_tig_tsw_mnd_bos_guj_lda_fre_dyu_swe_hun_ven_xho_est_grk_sid_geo_alb_scr_svk_bul_aeg_owc_ctl_fin_zul_tag_hin_bat_jpn_tml_kor_glc_urd_swa_arw_ind_nor_wly_mao_cnt_spa_ewe_prs_mlt_krd_afr_lit_dut_qcu_ita_ben_ukr_dgb_anl_ger_hau_slo_mly_eng_cic_rus_fbf_jav_tha_chh_knd_ses_yor_uzb_lat_mcd_azi_bam_vie_gam_tsn_moo_swt	-0.509176457291754	-1.21139316174609	0.228813904275367
873	sid_ukr_bem_grk_mlt_amh_chh_cze_uzb_tur_cic_ind_ses_por_hin_bsq_bos_gam_akn_mnd_ctl_prs_swa_nor_lda_rus_est_tsn_swt_hun_svk_anl_geo_arw_mcd_dut_rom_aeg_tig_fre_fin_tsw_bat_krd_mly_jpn_knd_kor_ben_lat_dgb_afr_mao_glc_heb_jav_cnt_guj_xho_lit_sod_eng_urd_alb_spa_qcu_scr_slo_ita_igb_hau_pan_owc_mol_sun_pol_ewe_bul_bam_tag_tha_amr_tml_ven_dyu_azi_swe_ger_aze_fbf_vie_wly_yor_zul_moo	-0.349246320545434	-0.827181435945414	0.41025164854508
874	heb_nor_yor_ita_hau_tig_sid_alb_azi_aze_akn_tag_cic_ukr_eng_bsq_scr_sod_dyu_cnt_urd_pan_tsn_svk_fbf_mcd_est_ven_tsw_fin_rus_owc_geo_dut_prs_por_spa_wly_gam_ben_hun_dgb_sun_swe_jav_jpn_tml_kor_ctl_pol_moo_grk_mao_krd_chh_ind_mnd_rom_zul_glc_mlt_ger_hin_lit_bul_qcu_lat_cze_slo_xho_anl_arw_aeg_bos_mly_afr_ewe_fre_lda_bat_tha_amh_knd_swa_ses_tur_mol_guj_uzb_swt_vie_amr_igb_bem_bam	0.344516619976111	0.811968896722368	0.418882943511535
875	tig_cze_yor_lat_sod_anl_chh_grk_tur_aze_tsw_bat_tsn_mcd_arw_bsq_spa_mlt_ven_cnt_pan_guj_ewe_krd_akn_fre_hun_dyu_bam_est_swe_aeg_geo_urd_svk_ita_ukr_gam_sid_prs_fin_bem_ind_ctl_jav_jpn_knd_kor_bul_scr_igb_mol_mao_ger_heb_tag_mnd_slo_swt_rom_wly_dut_glc_pol_lit_qcu_rus_alb_ben_zul_amr_eng_owc_hin_mly_por_lda_nor_fbf_sun_tha_amh_tml_swa_dgb_azi_afr_bos_uzb_ses_vie_hau_xho_cic_moo	-0.0106115675939287	-0.0250288829579575	0.980085552408508
876	gam_ben_akn_lit_tig_sid_heb_hin_azi_uzb_dyu_tag_ven_por_pan_bsq_rom_amh_xho_cnt_spa_nor_lda_guj_fbf_rus_hun_moo_bam_fin_dut_chh_geo_eng_bul_alb_slo_aeg_sod_bos_est_swa_jav_swe_sun_jpn_tml_kor_afr_arw_cic_prs_mao_glc_hau_ind_mnd_cze_ses_ger_wly_krd_pol_grk_urd_qcu_scr_mol_ukr_bem_owc_lat_anl_mcd_mly_ita_swt_fre_yor_bat_tha_amr_knd_igb_zul_tur_ctl_svk_aze_tsn_vie_mlt_dgb_tsw_ewe	-0.465796469820674	-1.10825373255001	0.270610180770737
877	gam_svk_zul_krd_sid_chh_owc_por_aze_tur_tsw_ind_bem_slo_hin_bsq_grk_amr_akn_mnd_rus_prs_ses_ukr_ven_spa_est_swt_dyu_hun_fre_sod_geo_glc_ben_ger_mcd_hau_heb_swe_fin_ewe_mao_afr_mly_jpn_knd_kor_bos_rom_igb_ctl_tag_scr_aeg_jav_cnt_nor_swa_lit_amh_dut_arw_pan_urd_qcu_alb_bul_mol_dgb_mlt_lat_tig_ita_sun_cze_fbf_guj_xho_bat_tha_anl_tml_lda_bam_uzb_pol_eng_azi_yor_vie_wly_moo_tsn_cic	0.084989521142557	0.200088138588376	0.841848531884826
878	sid_spa_akn_ger_amr_tig_gam_lat_aze_uzb_tsn_mao_xho_glc_ukr_bsq_fre_heb_swt_mnd_dut_cze_bam_arw_tsw_pol_hun_igb_bem_est_lit_sod_geo_urd_bul_por_krd_anl_chh_alb_fin_ewe_bat_scr_jav_jpn_knd_kor_swe_rus_ven_svk_mly_eng_aeg_ind_cnt_nor_moo_mcd_mlt_bos_guj_rom_ita_qcu_pan_afr_grk_yor_amh_mol_wly_prs_sun_ctl_fbf_slo_ses_tag_tha_owc_tml_swa_lda_tur_ben_hin_azi_cic_vie_hau_dgb_zul_dyu	0.376341143848741	0.887884909382236	0.376893239852751
879	amr_guj_igb_slo_mlt_owc_sod_hin_uzb_tur_tsn_mly_zul_mol_bos_bsq_cze_wly_ewe_cnt_urd_prs_yor_fre_dgb_pan_est_swa_tsw_fin_scr_gam_geo_lat_arw_ger_swe_amh_anl_pol_hun_ven_ind_dut_sun_jpn_knd_kor_por_nor_cic_spa_bat_glc_aeg_tag_mnd_ctl_lda_mcd_tig_lit_alb_svk_ita_qcu_rom_eng_bul_moo_hau_krd_chh_ukr_mao_afr_bam_ben_fbf_jav_tha_sid_tml_dyu_bem_aze_rus_grk_azi_akn_vie_heb_ses_swt_xho	0.201623578716323	0.474403733521986	0.636324065256588
880	hau_swe_bem_ukr_amr_tig_wly_ita_azi_tur_ewe_mly_dyu_rus_mcd_bsq_guj_sod_bam_cnt_lat_ger_yor_hin_xho_scr_hun_cic_zul_fin_afr_anl_geo_bul_prs_fre_pan_owc_amh_krd_est_igb_bat_alb_tag_jpn_knd_kor_slo_glc_moo_arw_ind_urd_sid_jav_mnd_pol_dgb_por_gam_grk_ctl_rom_mol_qcu_spa_lit_ben_lda_aeg_cze_heb_eng_sun_dut_swt_nor_fbf_mao_tha_mlt_tml_tsn_swa_uzb_bos_svk_aze_ven_vie_chh_akn_ses_tsw	-0.00500293512471116	-0.0117855659939765	0.990621942140434
881	sid_arw_swa_hin_wly_heb_chh_slo_uzb_azi_lda_mly_tsn_svk_mcd_bsq_spa_hau_xho_cnt_fre_swe_tsw_rus_akn_pan_est_bem_yor_fin_ita_amr_geo_eng_por_dut_pol_sod_aeg_prs_hun_ven_ind_bul_bat_jpn_tml_kor_glc_urd_ses_nor_sun_ctl_tig_mao_mnd_grk_moo_alb_amh_ger_lit_guj_scr_qcu_ukr_bos_mol_bam_owc_cze_gam_rom_tag_ben_igb_afr_cic_jav_tha_anl_knd_swt_ewe_tur_krd_lat_aze_dyu_vie_mlt_zul_fbf_dgb	-1.26939934775489	-3.14491828990109	0.00223087618761601
882	anl_bul_bam_mol_aeg_amr_gam_ctl_aze_azi_ewe_mly_akn_ger_mcd_bsq_lit_heb_ven_mnd_rus_svk_tsn_rom_tsw_hin_fin_bem_dgb_hun_eng_hau_geo_urd_alb_glc_swe_sod_owc_scr_est_ses_mao_pan_sun_jpn_knd_kor_ita_arw_cic_ben_tag_cze_sid_bat_cnt_fre_swt_por_mlt_lat_afr_dut_guj_qcu_grk_prs_spa_swa_chh_krd_amh_slo_jav_ukr_dyu_nor_fbf_ind_tha_tig_tml_yor_igb_uzb_bos_pol_tur_zul_vie_wly_lda_xho_moo	-0.105157374524754	-0.247848714093706	0.804797869768385
883	aeg_pol_yor_scr_amh_chh_anl_ukr_tur_aze_akn_jav_ven_nor_por_bsq_mcd_hau_cic_cnt_lat_svk_swt_cze_lda_prs_fin_ewe_bam_hun_afr_tig_geo_guj_pan_slo_arw_sod_wly_eng_est_xho_mao_ita_tag_jpn_tml_kor_lit_alb_dgb_hin_ind_fre_gam_bat_mnd_dut_bem_ger_amr_ctl_bul_spa_mol_qcu_bos_glc_grk_moo_mlt_rus_heb_rom_mly_ben_tsn_urd_ses_sun_tha_owc_knd_tsw_igb_uzb_krd_swe_azi_dyu_vie_sid_fbf_zul_swa	-0.319289039156763	-0.755539471879258	0.451834709549264
884	sod_dut_ses_ctl_heb_gam_owc_pan_tur_azi_swt_sun_ven_ben_grk_bsq_krd_anl_igb_mnd_bos_ger_yor_nor_dgb_guj_fin_swa_ewe_est_alb_wly_geo_urd_mcd_eng_ukr_aeg_amh_rus_hun_tsn_mao_slo_mly_jpn_knd_kor_arw_scr_zul_rom_bat_bul_amr_jav_cnt_mol_dyu_fre_sid_spa_hin_lat_afr_qcu_ita_prs_lit_fbf_mlt_glc_hau_svk_ind_por_akn_pol_xho_tag_tha_tig_tml_moo_bam_aze_swe_cze_uzb_bem_vie_chh_cic_tsw_lda	0.195570354290183	0.460490924213992	0.646238833887763
885	sid_bul_dyu_ctl_tig_hau_anl_ben_tur_aze_bem_tag_swa_lit_ita_bsq_ger_heb_ses_cnt_nor_guj_lda_krd_bam_pol_fin_akn_yor_est_cze_wly_geo_pan_afr_rom_por_chh_mlt_swe_hun_dgb_mao_fre_mly_jpn_knd_kor_scr_slo_ewe_spa_ind_grk_amr_jav_mnd_mcd_tsn_urd_gam_eng_glc_svk_alb_qcu_arw_rus_ukr_swt_sod_prs_owc_bos_sun_mol_fbf_dut_igb_bat_tha_amh_tml_moo_ven_uzb_hin_lat_azi_zul_vie_aeg_cic_tsw_xho	0.172696788360461	0.407084240941957	0.684881552003197
886	mlt_guj_dyu_ukr_wly_amh_amr_afr_aze_uzb_bam_ind_fbf_lat_alb_bsq_pan_sod_ven_cnt_hin_rom_yor_ben_xho_mcd_fin_zul_lda_hun_bos_hau_geo_slo_svk_mol_glc_tig_aeg_bul_est_bem_mly_lit_jav_jpn_knd_kor_urd_dut_cic_grk_bat_prs_owc_mao_mnd_scr_akn_rus_chh_cze_ita_ctl_arw_qcu_por_spa_fre_moo_heb_krd_anl_eng_sun_ger_tsn_pol_ewe_tag_tha_sid_tml_swt_swa_azi_nor_swe_tur_igb_vie_gam_dgb_tsw_ses	-0.223070362527074	-0.526473652454763	0.599812551996765
887	tig_scr_akn_por_amr_wly_owc_mcd_tur_uzb_lda_bat_swt_hin_lat_bsq_bul_gam_fbf_mnd_ben_ita_bem_alb_dyu_dut_hun_ses_tsn_est_ger_mlt_geo_cze_nor_pan_prs_amh_heb_mol_fin_xho_mly_rom_ind_jpn_knd_kor_ukr_svk_dgb_pol_jav_rus_aeg_tag_cnt_krd_zul_grk_hau_ctl_afr_eng_bos_qcu_guj_arw_spa_swa_sod_swe_sid_urd_sun_lit_ven_glc_tsw_mao_tha_anl_tml_ewe_moo_aze_fre_slo_azi_bam_vie_chh_yor_igb_cic	-0.502747569009572	-1.19524044439305	0.235032111890769
888	gam_lat_bam_cze_sod_anl_chh_svk_azi_tur_lda_jav_bem_guj_slo_bsq_ita_aeg_fbf_mnd_mcd_bos_igb_rus_dyu_mol_hun_swt_zul_fin_afr_sid_geo_arw_alb_dut_urd_mlt_heb_eng_est_swa_ind_krd_sun_jpn_knd_kor_swe_hin_akn_ben_mao_pan_owc_tag_cnt_prs_tsw_fre_amh_scr_ukr_ger_lit_qcu_pol_nor_por_ewe_tig_ctl_wly_spa_bat_bul_ven_grk_moo_mly_tha_hau_tml_cic_xho_uzb_glc_rom_aze_tsn_vie_amr_dgb_ses_yor	-0.981524603063488	-2.37813233711442	0.0194463173840887
889	amr_ita_zul_ukr_owc_heb_sod_krd_aze_tur_ven_sun_akn_glc_nor_bsq_ger_hau_igb_cnt_rus_dut_yor_mol_ewe_pan_hun_moo_tsw_fin_ben_amh_geo_guj_rom_grk_lat_sid_anl_hin_est_bam_tag_scr_ind_jpn_tml_kor_swe_prs_fbf_bul_mao_alb_tig_jav_mnd_ctl_ses_svk_gam_fre_bos_spa_pol_qcu_cze_eng_afr_xho_aeg_por_mlt_mcd_mly_slo_dyu_arw_dgb_bat_tha_chh_knd_swt_tsn_uzb_urd_lit_azi_lda_vie_wly_swa_cic_bem	-0.128828231781909	-0.303424850957488	0.762243861733545
890	owc_ukr_ses_fre_amh_sid_gam_slo_azi_tur_fbf_bat_moo_cze_krd_bsq_eng_chh_dyu_mnd_afr_mol_igb_swe_xho_ita_est_swa_yor_fin_bos_wly_geo_alb_hin_prs_svk_heb_hau_ger_hun_ewe_tag_ben_ind_jpn_knd_kor_scr_dut_ven_rom_jav_rus_amr_mao_cnt_pol_lda_pan_tig_urd_por_spa_mcd_qcu_bul_lit_arw_dgb_sod_guj_mlt_nor_sun_grk_bem_ctl_cic_mly_tha_aeg_tml_akn_tsw_aze_lat_glc_uzb_bam_vie_anl_swt_tsn_zul	-0.533242339084833	-1.27134589008142	0.206776114948872
891	gam_nor_igb_mol_tig_hau_heb_spa_tur_aze_tsn_tag_yor_lat_rus_bsq_guj_owc_fbf_mnd_lit_ben_xho_glc_cic_pan_fin_dgb_dyu_est_ger_chh_geo_bul_mcd_swe_urd_sid_anl_bos_hun_zul_jav_prs_mao_jpn_tml_kor_hin_pol_moo_ctl_ind_ukr_mlt_sun_cnt_grk_swa_eng_amr_alb_scr_por_fre_qcu_afr_cze_rom_bam_wly_ita_amh_dut_mly_arw_tsw_krd_lda_bat_tha_sod_knd_akn_bem_azi_svk_slo_uzb_ven_vie_aeg_ses_swt_ewe	-0.22418695958793	-0.529507501340382	0.597715196527273
892	hau_ita_xho_bul_wly_heb_amr_hin_uzb_tur_ewe_jav_cic_ctl_ger_bsq_fre_amh_tsn_mnd_swe_guj_ven_krd_bem_glc_hun_dgb_zul_est_arw_chh_geo_rom_mol_scr_spa_mlt_sod_ben_fin_moo_mao_lat_sun_jpn_knd_kor_rus_mcd_swa_afr_mly_ukr_anl_tag_cnt_prs_lda_cze_owc_por_urd_alb_lit_qcu_svk_pan_bos_ses_aeg_pol_sid_eng_ind_grk_bam_slo_tsw_bat_tha_tig_tml_yor_swt_aze_dut_nor_azi_akn_vie_gam_fbf_dyu_igb	-0.12128518975113	-0.286132003939013	0.775413422836461
893	tig_pan_tsn_eng_amr_amh_owc_cze_tur_aze_ewe_mao_tsw_lat_alb_bsq_dut_mlt_swa_cnt_fre_swe_lda_grk_zul_arw_est_dyu_yor_hun_hin_chh_geo_krd_rus_prs_bos_hau_heb_ben_fin_ven_mly_ctl_tag_jpn_knd_kor_glc_ukr_bem_pol_jav_ger_sid_ind_mnd_lit_cic_rom_wly_svk_bul_nor_slo_qcu_spa_urd_scr_akn_gam_guj_aeg_afr_sun_mcd_moo_por_bam_bat_tha_sod_tml_xho_swt_azi_mol_ita_uzb_fbf_vie_anl_ses_dgb_igb	-0.134757078691247	-0.317727191556863	0.751404176905637
894	chh_hin_xho_ben_amh_aeg_gam_ctl_aze_uzb_ven_ind_swa_bul_arw_bsq_alb_tig_dyu_cnt_svk_cze_bem_grk_bam_lat_est_zul_tsn_hun_scr_wly_geo_nor_urd_ger_rus_sod_heb_rom_fin_akn_tag_glc_sun_jpn_tml_kor_prs_afr_swt_fre_mao_lit_hau_bat_mnd_swe_ewe_ita_owc_bos_ukr_eng_slo_qcu_mol_mcd_spa_ses_mlt_por_anl_pan_jav_dut_igb_guj_dgb_mly_tha_amr_knd_cic_tsw_tur_pol_krd_azi_fbf_vie_sid_moo_lda_yor	-0.712200951073553	-1.70922350086106	0.0907446210632147
895	aeg_hin_moo_ita_chh_sod_hau_prs_azi_tur_dgb_tag_yor_nor_svk_bsq_guj_gam_lda_cnt_grk_glc_igb_alb_dyu_por_est_bam_akn_fin_mol_tig_geo_cze_ger_fre_ukr_wly_amr_ben_hun_tsn_bat_pol_ind_jpn_knd_kor_arw_swe_fbf_slo_mao_dut_amh_sun_mnd_pan_xho_rom_mlt_lat_eng_krd_scr_qcu_ctl_bos_lit_cic_sid_spa_anl_bul_mly_rus_ses_urd_swt_jav_tha_heb_tml_swa_zul_uzb_afr_mcd_aze_bem_vie_owc_tsw_ewe_ven	-0.414773705093733	-0.984234598784466	0.327553855858226
896	tig_hin_swt_lat_chh_anl_hau_rus_uzb_tur_swa_jav_lda_eng_spa_bsq_bos_heb_dgb_mnd_ctl_arw_yor_slo_ses_alb_est_xho_ven_fin_lit_gam_geo_cze_mcd_glc_swe_owc_sod_dut_hun_tsn_ind_svk_tag_jpn_knd_kor_pan_pol_dyu_afr_mly_krd_aeg_mao_cnt_prs_akn_fre_amh_ben_bul_scr_ger_qcu_guj_ukr_grk_bem_mlt_urd_sid_mol_sun_ita_bam_rom_zul_bat_tha_amr_tml_cic_igb_aze_nor_por_azi_tsw_vie_wly_fbf_ewe_moo	-0.165904840160248	-0.391293262582517	0.69647554256575
897	aeg_lat_xho_cze_owc_anl_hau_urd_uzb_aze_bem_jav_bam_fre_ctl_bsq_swe_sod_ven_mnd_pol_ger_lda_por_moo_alb_est_dyu_tsn_hun_grk_amr_geo_lit_guj_glc_ita_amh_gam_hin_fin_swt_mao_arw_sun_jpn_knd_kor_slo_eng_dgb_svk_bat_mol_chh_tag_cnt_scr_fbf_ukr_sid_nor_rom_krd_dut_qcu_bos_prs_rus_tsw_heb_afr_tig_mcd_mly_spa_swa_ben_igb_ind_tha_wly_tml_zul_cic_tur_bul_pan_azi_ses_vie_mlt_ewe_yor_akn	-0.667540972080138	-1.59788270189227	0.113461385594112
898	sod_por_dyu_svk_aeg_gam_amr_rus_tur_aze_xho_ind_swt_hin_ukr_bsq_alb_tig_ven_cnt_ita_bos_zul_mol_fbf_slo_est_dgb_ses_hun_mcd_hau_geo_prs_afr_pol_urd_amh_anl_ger_fin_yor_mao_cze_bat_jpn_tml_kor_pan_lat_bem_glc_mly_rom_mlt_sun_mnd_guj_ewe_bul_sid_fre_grk_nor_ctl_qcu_swe_lit_dut_akn_owc_spa_heb_scr_jav_eng_bam_krd_cic_tag_tha_chh_knd_igb_lda_uzb_arw_ben_azi_tsw_vie_wly_moo_swa_tsn	0.288695305001492	0.679152238582524	0.498728183706924
899	sid_pan_swt_scr_wly_tig_amh_ctl_tur_azi_fbf_tag_tsn_arw_urd_bsq_dut_gam_dyu_cnt_ben_ukr_bem_spa_cic_alb_est_dgb_igb_fin_ger_sod_geo_grk_mcd_pol_mol_heb_aeg_guj_hun_ses_mly_fre_sun_jpn_tml_kor_slo_ita_swa_krd_jav_nor_amr_bat_mnd_lat_tsw_rom_hau_swe_hin_afr_lit_qcu_eng_glc_cze_zul_owc_rus_mlt_bul_ind_bos_bam_svk_xho_mao_tha_chh_knd_ewe_akn_uzb_por_prs_aze_moo_vie_anl_lda_yor_ven	-0.218077441240273	-0.515234220002695	0.607611912020856
900	mlt_ukr_igb_bul_owc_chh_anl_nor_azi_aze_bam_sun_bem_ben_pol_bsq_afr_wly_fbf_mnd_swe_alb_yor_krd_dyu_guj_hun_tsn_ven_fin_spa_amh_geo_ctl_glc_lit_mol_hau_aeg_rus_est_tsw_jav_dut_mao_jpn_knd_kor_svk_hin_swa_arw_bat_bos_gam_mly_cnt_eng_cic_mcd_heb_slo_por_urd_lat_qcu_rom_cze_prs_moo_sid_ita_sod_pan_tag_ger_ses_grk_swt_ind_tha_tig_tml_lda_ewe_uzb_scr_fre_tur_akn_vie_amr_zul_dgb_xho	-0.744809958184878	-1.78872252803995	0.0769155155286839
901	amr_bul_tsw_prs_sid_tig_heb_ger_azi_aze_xho_tag_moo_lat_arw_bsq_afr_aeg_swt_mnd_lit_alb_ewe_cze_yor_bos_hun_lda_fbf_est_ukr_amh_geo_pol_pan_rus_hin_wly_gam_glc_fin_swa_bat_swe_jav_jpn_knd_kor_svk_grk_igb_spa_ind_slo_hau_mly_cnt_scr_akn_dut_mlt_guj_ctl_mcd_fre_qcu_mol_por_nor_bem_owc_eng_anl_urd_mao_ita_zul_krd_cic_sun_tha_chh_tml_tsn_dyu_uzb_ben_rom_tur_ses_vie_sod_dgb_ven_bam	0.553488635088976	1.31239195134388	0.192617732323101
[truncated: 99 more rows]
