# Supplementary material for: Future Tense and Economic Decisions: Controlling for Cultural Evolution
Source: PLoS One. 2015 Jul 17;10(7):e0132145. doi: 10.1371/journal.pone.0132145 (PMC4506144; doi:10.1371/journal.pone.0132145)
Supplement: S8 Appendix — See README files within the various sub-folders. (ZIP) [file pone.0132145.s008.zip › S3_Code/Residuals_new/PGLS/PermuteResults/permute_B_SavingsWITHINFAM_79000.csv]

	ftr	r	t	p
1	sid_slo_ven_ger_hau_chh_gam_krd_uzb_aze_bem_bat_cic_pol_por_bsq_swe_wly_yor_cnt_nor_grk_ewe_mcd_dgb_cze_fin_tsn_ses_hun_scr_sod_geo_ctl_dut_fre_bos_mlt_heb_svk_est_igb_ind_pan_mao_jpn_tml_kor_eng_rus_lda_ben_sun_guj_aeg_tag_mnd_glc_xho_prs_amr_afr_rom_hin_bul_qcu_ita_urd_lit_moo_owc_alb_anl_spa_mly_lat_dyu_ukr_zul_jav_tha_tig_knd_swt_akn_azi_mol_arw_tur_bam_vie_amh_fbf_swa_tsw	0.426402720829271	1.00420795696362	0.317884093136628
2	chh_por_ses_dut_aeg_gam_amh_bos_azi_uzb_swt_tag_swa_lit_pan_bsq_rus_heb_ven_mnd_ger_arw_zul_lat_xho_ukr_hun_akn_tsn_est_fre_hau_geo_prs_nor_ctl_alb_sod_anl_hin_fin_bam_sun_guj_jav_jpn_knd_kor_bul_svk_yor_eng_bat_pol_tig_mly_cnt_grk_cic_scr_wly_afr_cze_krd_mcd_qcu_ben_rom_mol_moo_owc_urd_amr_spa_ind_swe_dgb_ita_lda_mao_tha_sid_tml_bem_fbf_aze_glc_slo_tur_ewe_vie_mlt_dyu_tsw_igb	0.196937969790064	0.463688755082358	0.643954201556376
3	anl_mcd_xho_alb_heb_sod_wly_scr_aze_azi_zul_tag_akn_eng_ctl_bsq_urd_tig_cic_cnt_spa_hin_bam_lit_lda_bul_fin_igb_swt_est_ger_hau_geo_pan_mol_pol_prs_sid_gam_arw_hun_ven_ind_cze_mao_jpn_knd_kor_nor_ben_swa_rom_jav_dut_amr_bat_mnd_svk_tsn_bos_mlt_fre_por_rus_guj_qcu_swe_afr_krd_dyu_amh_glc_owc_grk_mly_lat_fbf_slo_ewe_sun_tha_chh_tml_moo_tsw_uzb_ukr_ita_tur_dgb_vie_aeg_bem_ses_yor	0.181286803206447	0.426795073124847	0.670514988689186
4	aeg_arw_yor_swe_gam_amr_amh_slo_uzb_aze_cic_jav_dgb_eng_bul_bsq_scr_wly_tsw_mnd_fre_pol_ses_glc_bem_mol_fin_ven_xho_hun_rom_chh_geo_mcd_lit_dut_ben_owc_hau_nor_est_moo_mao_grk_ind_jpn_tml_kor_svk_guj_lda_pan_tag_alb_sid_mly_cnt_ita_swa_spa_heb_bos_hin_ukr_prs_qcu_rus_urd_cze_ewe_anl_krd_sod_afr_bat_por_bam_ctl_swt_sun_tha_mlt_knd_akn_tsn_azi_ger_lat_tur_zul_vie_tig_fbf_dyu_igb	-0.730784275933158	-1.75253084044337	0.0829783015761302
5	owc_nor_bem_lit_amr_wly_chh_lat_azi_uzb_ewe_tag_tsw_svk_hin_bsq_eng_amh_cic_cnt_fre_mol_tsn_alb_yor_mcd_est_dgb_swt_hun_ctl_heb_geo_bos_ukr_ben_bul_mlt_tig_swe_fin_igb_mly_afr_bat_jpn_tml_kor_slo_urd_akn_rom_mao_glc_sod_jav_mnd_pol_fbf_dut_gam_arw_prs_pan_scr_qcu_spa_grk_ger_swa_sid_rus_aeg_ita_ind_cze_zul_guj_moo_sun_tha_anl_knd_ses_ven_aze_krd_por_tur_dyu_vie_hau_bam_xho_lda	-0.175019293334947	-0.412953086436216	0.680591527403464
6	tig_krd_swt_guj_anl_owc_heb_rus_uzb_aze_ven_sun_igb_swe_lit_bsq_bos_sid_cic_mnd_pol_hin_yor_grk_swa_alb_est_ses_xho_fin_mcd_amh_geo_por_ger_ctl_cze_mlt_chh_ukr_hun_dgb_bat_eng_ind_jpn_tml_kor_fre_nor_bem_pan_tag_bul_aeg_jav_cnt_urd_fbf_ben_wly_mol_afr_svk_slo_qcu_arw_ita_spa_akn_amr_glc_gam_rom_mao_dut_tsn_prs_ewe_mly_tha_hau_knd_tsw_moo_azi_scr_lat_tur_zul_vie_sod_bam_lda_dyu	-0.0735578351905359	-0.173288429345009	0.862801327495995
7	sid_ger_tsn_slo_amh_hau_aeg_arw_uzb_aze_xho_sun_moo_bos_dut_bsq_mol_owc_bem_cnt_scr_pol_bam_rom_ven_lat_hun_fbf_lda_est_ctl_anl_geo_spa_bul_prs_krd_sod_chh_eng_fin_yor_jav_ita_bat_jpn_knd_kor_rus_grk_dgb_pan_tag_por_amr_ind_mnd_nor_swa_lit_wly_guj_swe_cze_mcd_qcu_urd_alb_fre_swt_tig_hin_mlt_glc_mly_svk_dyu_ben_tsw_mao_tha_gam_tml_ses_igb_azi_afr_ukr_tur_cic_vie_heb_ewe_akn_zul	-0.304993933133164	-0.721920377515514	0.472154696595038
8	heb_krd_xho_guj_hau_aeg_mlt_hin_aze_tur_ewe_mao_swa_ger_ukr_bsq_ita_wly_igb_cnt_svk_prs_ven_por_dyu_lat_est_yor_tsn_fin_spa_owc_geo_rom_grk_lit_nor_anl_amh_arw_hun_zul_bat_urd_jav_jpn_knd_kor_bos_ctl_ses_swe_mly_dut_chh_sun_mnd_scr_dgb_cze_amr_glc_afr_mcd_eng_qcu_pan_mol_fre_bam_tig_pol_sod_slo_ind_alb_akn_rus_lda_tag_tha_sid_tml_swt_fbf_azi_bul_ben_uzb_moo_vie_gam_cic_bem_tsw	-0.619391077315493	-1.47863226733097	0.142617733667886
9	owc_bos_tsw_ben_mlt_chh_sid_fre_aze_uzb_akn_mao_dgb_swe_scr_bsq_mol_aeg_igb_mnd_urd_lit_yor_arw_fbf_slo_est_ses_tsn_hun_nor_hau_geo_eng_ukr_bul_pan_tig_sod_dut_fin_moo_mly_cze_bat_jpn_knd_kor_krd_prs_dyu_rus_sun_lat_gam_tag_cnt_glc_swa_afr_anl_pol_ita_spa_ger_qcu_ctl_por_alb_xho_heb_mcd_wly_svk_ind_rom_cic_hin_bem_jav_tha_amr_tml_ewe_zul_tur_guj_grk_azi_ven_vie_amh_bam_lda_swt	-0.325364558014473	-0.769929223750252	0.443293185253102
10	chh_por_fbf_mol_gam_sod_aeg_glc_tur_aze_zul_mao_xho_prs_spa_bsq_bos_hau_moo_cnt_bul_ctl_ven_ger_akn_pol_est_bem_igb_hun_ita_mlt_geo_krd_ukr_nor_grk_sid_amh_eng_fin_dyu_ind_afr_sun_jpn_tml_kor_swe_scr_lda_urd_jav_rom_amr_bat_mnd_svk_ewe_rus_wly_slo_cze_lat_alb_qcu_ben_mcd_dut_yor_tig_hin_anl_fre_mly_arw_ses_guj_tsn_tag_tha_owc_knd_bam_cic_azi_pan_lit_uzb_tsw_vie_heb_swt_dgb_swa	-0.430324822248159	-1.02225662992348	0.3093112725563
11	chh_swe_yor_bul_wly_anl_heb_dut_azi_uzb_zul_ind_fbf_glc_scr_bsq_ukr_owc_ses_cnt_spa_mol_moo_prs_bem_guj_fin_dgb_igb_est_nor_sod_geo_urd_cze_krd_arw_tig_aeg_ben_hun_ewe_bat_ger_jav_jpn_tml_kor_hin_grk_lda_eng_mly_pol_mlt_sun_mnd_alb_tsn_ctl_amh_slo_lit_por_mcd_qcu_afr_bos_rus_akn_amr_pan_hau_svk_tag_fre_swa_lat_cic_mao_tha_sid_knd_xho_swt_aze_ita_rom_tur_ven_vie_gam_bam_dyu_tsw	-0.152903869256702	-0.360736846551184	0.719114271752311
12	gam_scr_ewe_alb_sod_heb_aeg_hin_uzb_tur_swa_sun_xho_ukr_bos_bsq_swe_anl_ven_cnt_mcd_grk_dyu_glc_swt_rom_hun_zul_bam_est_ctl_mlt_geo_pan_ben_fre_ita_owc_amr_prs_fin_cic_bat_por_ind_jpn_tml_kor_cze_ger_moo_mol_jav_rus_hau_mly_mnd_slo_akn_eng_wly_bul_lat_dut_nor_qcu_arw_guj_urd_igb_sid_krd_amh_lit_mao_afr_bem_pol_lda_tag_tha_tig_knd_tsn_dgb_aze_spa_svk_azi_tsw_vie_chh_yor_fbf_ses	-0.676677582972363	-1.62064176821228	0.108480421132965
13	sid_ita_cic_urd_chh_mlt_sod_alb_azi_tur_zul_jav_yor_swe_krd_bsq_fre_owc_ses_cnt_cze_eng_xho_rom_bem_ukr_hun_moo_tsn_est_arw_tig_geo_afr_bul_prs_ger_aeg_wly_por_fin_igb_mly_bos_sun_jpn_tml_kor_lat_spa_bam_glc_tag_mcd_amh_mao_mnd_mol_swa_lit_gam_dut_pan_scr_pol_qcu_guj_grk_rus_dyu_hau_ctl_anl_nor_bat_hin_ewe_ben_akn_ind_tha_heb_knd_lda_fbf_uzb_svk_slo_aze_ven_vie_amr_tsw_dgb_swt	-0.420760672048566	-0.998888384462442	0.320440711841435
14	wly_krd_ses_slo_mlt_chh_amh_eng_uzb_tur_tsw_ind_swa_rus_hin_bsq_svk_tig_yor_cnt_dut_ger_dgb_bul_tsn_glc_fin_xho_fbf_hun_arw_aeg_geo_mcd_alb_ctl_rom_amr_heb_lit_est_bem_tag_ukr_jav_jpn_knd_kor_guj_swe_cic_nor_sun_afr_hau_mly_mnd_pan_bam_mol_owc_grk_bos_cze_pol_qcu_ita_lat_urd_ewe_anl_scr_gam_prs_bat_fre_igb_ben_moo_mao_tha_sod_tml_ven_akn_azi_por_spa_aze_zul_vie_sid_lda_swt_dyu	0.10553242089098	0.248622515004269	0.804200997174737
15	tig_bul_akn_spa_sid_amh_wly_ita_azi_aze_tsn_bat_lda_lit_dut_bsq_slo_chh_zul_cnt_krd_glc_swt_hin_cic_cze_est_swa_dyu_hun_lat_gam_geo_urd_rom_bos_rus_hau_owc_ben_fin_dgb_tag_mcd_mly_jpn_tml_kor_ctl_guj_tsw_arw_jav_afr_mlt_ind_mnd_eng_moo_por_amr_pan_swe_grk_nor_qcu_mol_fre_scr_ewe_sod_ukr_anl_svk_sun_prs_xho_alb_ses_mao_tha_aeg_knd_igb_ven_tur_ger_pol_uzb_bem_vie_heb_yor_bam_fbf	-0.311663170663694	-0.738039021579287	0.462349027252272
16	gam_rus_cic_rom_aeg_chh_mlt_cze_uzb_tur_dyu_sun_ven_swe_dut_bsq_guj_heb_swa_mnd_arw_mcd_dgb_ben_tsw_mol_est_tsn_xho_fin_fre_sid_geo_afr_pol_urd_ger_tig_amh_bos_hun_bam_ind_ukr_mao_jpn_knd_kor_scr_slo_swt_alb_mly_bul_sod_jav_cnt_eng_lda_nor_wly_ctl_glc_krd_spa_qcu_lit_svk_por_fbf_anl_ita_hau_prs_tag_grk_moo_pan_bem_bat_tha_owc_tml_yor_igb_azi_hin_lat_aze_akn_vie_amr_zul_ewe_ses	0.319160636647237	0.752413436203023	0.453702701300558
17	heb_slo_swa_ctl_sod_owc_chh_arw_azi_tur_tsw_mao_cic_pan_afr_bsq_scr_sid_tsn_cnt_ben_fre_xho_lat_bem_mcd_hun_dgb_igb_fin_guj_amh_geo_eng_rom_lit_bos_mlt_wly_hin_est_moo_ind_svk_sun_jpn_knd_kor_prs_urd_dyu_krd_mly_nor_tig_bat_mnd_glc_lda_rus_anl_ger_por_grk_cze_qcu_ita_dut_swe_ven_aeg_mol_hau_spa_jav_pol_akn_alb_yor_tag_tha_amr_tml_ses_zul_aze_bul_ukr_uzb_bam_vie_gam_ewe_swt_fbf	0.376577594330274	0.887904925967831	0.376882528076032
18	anl_cze_moo_nor_wly_hau_mlt_dut_aze_azi_ven_tag_tsn_bul_slo_bsq_rus_sid_cic_mnd_eng_scr_bam_arw_ses_svk_hun_dyu_lda_est_mol_gam_geo_lit_mcd_glc_ita_amr_amh_urd_fin_xho_sun_alb_mly_jpn_knd_kor_swe_ctl_zul_rom_bat_bos_aeg_mao_cnt_hin_swt_afr_heb_spa_ger_prs_ben_qcu_krd_pan_ukr_yor_owc_lat_chh_fre_jav_por_swa_pol_dgb_ind_tha_tig_tml_ewe_tsw_tur_guj_grk_uzb_bem_vie_sod_igb_fbf_akn	0.29794138313582	0.701588889301026	0.484687592664987
19	sod_guj_lda_svk_heb_chh_aeg_lit_azi_aze_swt_mao_igb_swe_spa_bsq_ben_sid_akn_mnd_rom_hin_zul_glc_fbf_ger_fin_ses_ven_hun_slo_anl_geo_ita_lat_fre_eng_tig_mlt_bul_est_swa_mly_arw_ind_jpn_knd_kor_ctl_mcd_cic_rus_tag_dut_amr_sun_cnt_grk_dgb_alb_wly_por_nor_bos_krd_qcu_afr_urd_pol_xho_amh_cze_gam_ukr_jav_mol_tsn_pan_bam_bat_tha_hau_tml_moo_bem_tur_scr_prs_uzb_yor_vie_owc_dyu_tsw_ewe	-0.364166067515715	-0.863880973373882	0.389875885827043
20	gam_ben_ses_rom_amh_aeg_heb_bul_azi_aze_ewe_jav_fbf_grk_pan_bsq_ita_hau_tsn_mnd_pol_spa_bem_hin_ven_arw_hun_lda_dgb_fin_mol_sod_geo_mcd_cze_rus_krd_mlt_amr_scr_est_swt_ind_svk_sun_jpn_knd_kor_lit_dut_bam_nor_mly_slo_owc_mao_cnt_bos_akn_eng_chh_prs_glc_fre_por_qcu_lat_ukr_swe_yor_wly_alb_tig_afr_bat_ger_swa_guj_tsw_tag_tha_sid_tml_moo_cic_tur_urd_ctl_uzb_zul_vie_anl_igb_dyu_xho	-1.18788254436165	-2.93505399418474	0.00420115736438632
21	aeg_prs_yor_guj_mlt_heb_hau_hin_aze_uzb_bem_ind_ses_scr_mcd_bsq_spa_gam_cic_cnt_pol_ger_swa_afr_ewe_glc_hun_xho_dgb_fin_nor_tig_geo_swe_ctl_rom_svk_amr_anl_mol_est_zul_bat_krd_tag_jpn_knd_kor_dut_lit_ven_bul_jav_pan_owc_mao_mnd_grk_swt_bos_wly_fre_rus_ben_lat_qcu_alb_eng_arw_fbf_sid_por_chh_ukr_mly_cze_bam_urd_moo_sun_tha_sod_tml_tsw_akn_azi_slo_ita_tur_dyu_vie_amh_tsn_igb_lda	-0.773593019859817	-1.86112879908792	0.0658850535978869
22	anl_ukr_ses_bul_chh_amh_mlt_rus_uzb_azi_tsn_ind_akn_glc_bos_bsq_prs_aeg_ven_mnd_ctl_hin_cic_guj_swt_por_fin_dyu_igb_hun_nor_hau_geo_ita_dut_rom_pol_gam_amr_ben_est_lda_sun_cze_jav_jpn_tml_kor_spa_scr_ewe_mol_bat_slo_wly_tag_cnt_mcd_bem_eng_sid_pan_fre_grk_svk_qcu_lat_krd_ger_swa_heb_arw_sod_alb_mao_lit_yor_swe_zul_mly_tha_tig_knd_dgb_xho_tur_afr_urd_aze_fbf_vie_owc_tsw_bam_moo	-0.978259519781958	-2.37781945178572	0.0194618522100662
23	aeg_spa_zul_grk_owc_sod_wly_por_uzb_azi_lda_bat_swt_rom_rus_bsq_mcd_mlt_akn_cnt_bos_mol_dgb_hin_bam_lit_fin_swa_igb_hun_ben_heb_geo_pol_afr_bul_guj_chh_amr_arw_est_ven_tag_krd_ind_jpn_tml_kor_alb_scr_tsn_swe_jav_lat_tig_sun_mnd_ctl_moo_urd_gam_ita_eng_cze_nor_qcu_svk_slo_fre_xho_amh_ukr_sid_pan_mao_dut_fbf_glc_ses_mly_tha_hau_knd_yor_tsw_aze_ger_prs_tur_bem_vie_anl_cic_ewe_dyu	-1.5429027729458	-3.92000960182974	0.000169137137288129
24	anl_krd_akn_pan_heb_owc_chh_svk_uzb_azi_moo_jav_cic_grk_bos_bsq_arw_sid_lda_mnd_lat_ben_dyu_alb_yor_scr_fin_ses_fbf_est_rom_amh_geo_mol_afr_dut_hin_wly_mlt_glc_hun_bem_sun_pol_bat_jpn_knd_kor_prs_slo_tsw_ger_ind_guj_gam_mly_cnt_ukr_igb_por_tig_eng_mcd_urd_bul_qcu_ita_cze_swe_swa_sod_fre_hau_ctl_tag_nor_tsn_spa_zul_mao_tha_aeg_tml_ewe_ven_aze_rus_lit_tur_xho_vie_amr_bam_swt_dgb	-0.606008154236049	-1.44594377653988	0.151554655463035
25	aeg_eng_bem_urd_amh_sod_owc_guj_aze_azi_ewe_bat_swt_fre_prs_bsq_slo_gam_swa_mnd_por_rom_cic_mol_fbf_glc_hun_yor_xho_fin_cze_heb_geo_pan_hin_dut_bos_hau_sid_nor_est_bam_mly_svk_ind_jpn_tml_kor_spa_ben_ven_alb_jav_scr_tig_sun_cnt_krd_ses_ger_wly_lat_afr_arw_ctl_qcu_ita_bul_lit_lda_anl_mcd_amr_pol_tag_swe_zul_grk_dgb_mao_tha_mlt_knd_igb_tsn_tur_rus_ukr_uzb_akn_vie_chh_moo_tsw_dyu	-0.0973282866637367	-0.22944240605771	0.819028935535361
26	sid_alb_ven_urd_mlt_sod_aeg_glc_aze_tur_ewe_ind_bam_fre_ctl_bsq_pol_tig_bem_cnt_grk_bul_igb_rom_swt_scr_est_yor_fbf_hun_hin_amr_geo_mol_dut_ita_ger_heb_wly_cze_fin_moo_mly_lit_sun_jpn_tml_kor_prs_por_swa_pan_jav_guj_amh_mao_mnd_rus_akn_ukr_gam_slo_mcd_krd_lat_qcu_arw_spa_ben_zul_hau_swe_owc_afr_tag_eng_lda_bos_tsn_bat_tha_anl_knd_dgb_cic_azi_nor_svk_uzb_ses_vie_chh_dyu_tsw_xho	-0.211773540434171	-0.500236017838082	0.618090570829111
27	sid_ita_bem_ctl_hau_owc_wly_lit_uzb_azi_cic_tag_xho_urd_fre_bsq_guj_tig_dyu_mnd_prs_mcd_swa_scr_ven_mol_hun_moo_lda_est_swe_amr_geo_ger_rus_hin_por_sod_heb_eng_fin_bam_sun_alb_ind_jpn_tml_kor_grk_ben_fbf_lat_jav_bul_gam_bat_cnt_dut_swt_rom_aeg_pan_nor_pol_svk_qcu_arw_ukr_bos_dgb_mlt_krd_chh_spa_mly_glc_igb_cze_tsn_mao_tha_amh_knd_tsw_akn_tur_slo_afr_aze_ewe_vie_anl_yor_zul_ses	-0.129073881342972	-0.304968808616675	0.761071374473229
28	aeg_lit_igb_slo_amh_wly_anl_prs_uzb_aze_bem_tag_yor_rus_fre_bsq_ben_sid_ven_cnt_bul_svk_xho_eng_zul_arw_hun_dgb_tsn_est_ctl_owc_geo_cze_krd_dut_pol_tig_heb_spa_fin_tsw_bat_glc_sun_jpn_tml_kor_urd_mcd_ses_ita_jav_grk_gam_ind_mnd_nor_fbf_lat_sod_bos_pan_alb_swe_qcu_afr_guj_scr_lda_chh_ger_hau_rom_mly_ukr_swt_por_moo_mao_tha_mlt_knd_dyu_bam_azi_hin_mol_tur_akn_vie_amr_cic_ewe_swa	-0.836616183581162	-2.01593051533997	0.0466925138685677
29	sid_ben_bem_ctl_gam_heb_mlt_lit_aze_azi_xho_ind_lda_nor_hin_bsq_cze_sod_bam_mnd_urd_scr_dgb_swe_fbf_bos_hun_ses_igb_fin_mcd_amr_geo_ita_spa_slo_ukr_anl_tig_alb_est_ewe_bat_rus_tag_jpn_tml_kor_rom_dut_swa_guj_mao_grk_wly_sun_cnt_ger_akn_mol_aeg_lat_pan_por_bul_qcu_glc_prs_krd_swt_amh_afr_hau_svk_mly_arw_dyu_fre_cic_jav_tha_chh_knd_tsw_zul_uzb_pol_eng_tur_ven_vie_owc_yor_tsn_moo	-0.344210711359028	-0.816371889512097	0.416373672066121
30	anl_svk_fbf_lit_sod_heb_mlt_ger_uzb_tur_ven_mly_zul_ukr_mol_bsq_fre_hau_tsn_mnd_nor_ben_ses_bul_akn_swe_fin_ewe_igb_est_spa_sid_geo_grk_alb_bos_dut_chh_amh_cze_hun_dgb_ind_hin_sun_jpn_tml_kor_rom_ita_swt_guj_mao_eng_aeg_jav_cnt_lat_cic_rus_wly_arw_glc_pol_afr_qcu_prs_scr_urd_dyu_owc_por_gam_pan_bat_krd_xho_slo_tsw_tag_tha_amr_knd_bam_lda_aze_ctl_mcd_azi_yor_vie_tig_moo_bem_swa	-0.323446350653694	-0.765848388316703	0.445705932230975
31	gam_mol_moo_ukr_sod_amr_owc_fre_aze_uzb_tsn_mly_ses_swe_ctl_bsq_pan_amh_dgb_mnd_scr_glc_dyu_lat_xho_por_est_bam_cic_fin_urd_anl_geo_rom_spa_grk_svk_tig_wly_slo_hun_igb_bat_rus_tag_jpn_knd_kor_afr_cze_ven_dut_sun_prs_chh_mao_cnt_alb_swt_guj_hau_ben_bul_ger_ita_qcu_nor_hin_bos_zul_aeg_mcd_sid_eng_ind_arw_lda_lit_akn_jav_tha_mlt_tml_swa_bem_tur_pol_krd_azi_fbf_vie_heb_yor_ewe_tsw	0.156415153369129	0.368704847109113	0.713185755156914
32	tig_lat_igb_ita_anl_mlt_aeg_alb_aze_azi_ewe_sun_swt_glc_guj_bsq_prs_heb_cic_mnd_slo_urd_lda_arw_moo_dut_est_yor_bam_hun_rus_sod_geo_bos_spa_swe_mcd_gam_wly_grk_fin_fbf_ind_afr_mly_jpn_tml_kor_eng_ben_ven_pol_tag_cze_sid_bat_cnt_pan_dyu_nor_amr_rom_ukr_lit_scr_qcu_hin_ger_svk_zul_chh_ctl_owc_bul_jav_mol_tsw_krd_swa_mao_tha_amh_knd_xho_ses_tur_por_fre_uzb_bem_vie_hau_akn_tsn_dgb	-0.438706081927674	-1.04140353864941	0.300388033568375
33	anl_swe_swt_grk_amr_amh_sod_pan_azi_aze_igb_tag_ewe_dut_eng_bsq_ger_chh_tsn_cnt_mcd_guj_cic_rus_akn_por_hun_bam_lda_est_glc_tig_geo_scr_pol_rom_bul_heb_owc_lit_fin_ses_sun_mol_mao_jpn_tml_kor_ita_lat_swa_ukr_bat_spa_mlt_ind_mnd_ben_zul_nor_wly_urd_alb_fre_afr_qcu_svk_ctl_bos_ven_gam_krd_hau_hin_jav_slo_dyu_prs_dgb_mly_tha_aeg_knd_tsw_moo_uzb_arw_cze_tur_fbf_vie_sid_xho_bem_yor	-0.646942394867787	-1.54909851592693	0.124754467695973
34	sod_grk_bam_pol_anl_hau_chh_dut_tur_aze_xho_sun_yor_mol_glc_bsq_svk_mlt_zul_mnd_mcd_eng_igb_arw_tsn_swe_fin_moo_swa_est_cze_amh_geo_scr_ctl_slo_rus_sid_owc_afr_hun_ven_mly_bul_bat_jpn_tml_kor_alb_lat_akn_ben_jav_ukr_heb_tag_cnt_rom_lda_ita_wly_guj_hin_pan_lit_qcu_bos_fre_urd_fbf_tig_por_gam_spa_ind_nor_bem_ger_ses_mao_tha_amr_knd_cic_swt_uzb_krd_prs_azi_dyu_vie_aeg_ewe_dgb_tsw	-0.299811137064597	-0.70891800032066	0.480148722431502
35	amh_ctl_dgb_glc_chh_amr_wly_pol_uzb_azi_fbf_jav_lda_cze_lit_bsq_bos_anl_swt_mnd_mcd_svk_yor_grk_swa_ger_hun_cic_tsn_fin_ben_mlt_geo_alb_por_dut_afr_sid_sod_ukr_est_dyu_bat_ita_tag_jpn_tml_kor_rus_rom_igb_krd_ind_eng_gam_mao_cnt_scr_ven_lat_tig_bul_prs_fre_slo_qcu_arw_hin_swe_zul_hau_spa_owc_guj_mly_mol_xho_pan_moo_sun_tha_aeg_knd_ewe_bem_aze_nor_urd_tur_bam_vie_heb_tsw_akn_ses	-0.66118884202282	-1.58323016118438	0.116763927325885
36	sod_rus_ses_swe_gam_anl_tig_pol_aze_azi_ven_mly_lda_lat_ita_bsq_prs_sid_yor_cnt_nor_cze_dgb_ben_dyu_scr_est_moo_zul_hun_spa_mlt_geo_bos_grk_mol_svk_heb_chh_guj_fin_tsw_mao_bul_tag_jpn_knd_kor_eng_hin_cic_mcd_ind_rom_aeg_bat_mnd_fre_ewe_ukr_wly_ctl_alb_afr_ger_qcu_glc_arw_slo_swt_amr_urd_hau_krd_sun_pan_akn_por_bam_jav_tha_owc_tml_tsn_fbf_uzb_dut_lit_tur_bem_vie_amh_swa_igb_xho	-0.0162095017407083	-0.0381683947165561	0.969635233277453
37	sod_prs_cic_lit_aeg_amr_chh_urd_tur_aze_igb_mao_bem_rom_arw_bsq_krd_anl_zul_cnt_grk_ben_swa_fre_lda_por_hun_ven_fbf_fin_guj_tig_geo_bos_dut_mcd_ukr_owc_amh_svk_est_dgb_jav_glc_tag_jpn_tml_kor_cze_scr_swt_lat_ind_eng_hau_mly_mnd_bul_yor_mol_mlt_slo_nor_ctl_hin_qcu_alb_pol_swe_tsn_wly_rus_sid_spa_bat_afr_ewe_ita_ses_sun_tha_gam_knd_moo_akn_azi_ger_pan_uzb_dyu_vie_heb_bam_tsw_xho	-0.182237959956409	-0.430074075152806	0.668136689158372
38	amh_svk_swa_cze_sod_wly_gam_spa_azi_tur_ses_mly_yor_mcd_ctl_bsq_nor_sid_ven_cnt_fre_arw_ewe_pan_akn_eng_fin_swt_tsn_hun_ger_aeg_geo_alb_guj_por_afr_tig_hau_scr_est_tsw_sun_rus_mao_jpn_tml_kor_swe_krd_lda_bos_ind_pol_owc_bat_mnd_hin_moo_dut_heb_grk_rom_ukr_ita_qcu_lit_mol_ben_bam_chh_lat_anl_glc_tag_prs_igb_urd_dyu_jav_tha_amr_knd_dgb_xho_uzb_slo_bul_aze_bem_vie_mlt_cic_zul_fbf	0.435662093223388	1.0288677910791	0.306210288243928
39	gam_arw_ven_swe_owc_wly_heb_alb_azi_uzb_ewe_mao_dyu_pan_guj_bsq_ita_amr_lda_mnd_mol_hin_fbf_spa_xho_rom_est_bem_swa_hun_por_sod_geo_afr_fre_bos_ctl_mlt_aeg_eng_fin_zul_ind_mcd_sun_jpn_tml_kor_rus_lat_akn_grk_jav_ger_amh_bat_cnt_svk_moo_krd_sid_ben_glc_pol_cze_qcu_nor_bul_urd_dgb_tig_lit_chh_prs_mly_scr_yor_ukr_cic_tag_tha_hau_knd_igb_bam_tur_slo_dut_aze_tsn_vie_anl_swt_tsw_ses	-0.755276244340415	-1.81287713199607	0.0730769454569299
40	hau_ger_xho_bos_sid_aeg_owc_urd_aze_uzb_bem_mao_ewe_eng_prs_bsq_pan_tig_dgb_cnt_hin_lat_lda_ben_yor_rom_fin_ven_ses_est_fre_chh_geo_pol_lit_guj_spa_heb_amh_cze_hun_dyu_sun_grk_jav_jpn_knd_kor_arw_ctl_igb_ukr_tag_mol_mlt_mly_mnd_scr_moo_bul_anl_mcd_dut_afr_ita_qcu_krd_alb_swe_fbf_amr_svk_sod_nor_ind_glc_bam_slo_zul_bat_tha_wly_tml_akn_swa_azi_por_rus_tur_swt_vie_gam_tsn_tsw_cic	0.252733136221698	0.59476999945179	0.55344156653435
41	sid_por_swa_fre_gam_amh_chh_rom_aze_azi_xho_bat_dyu_dut_grk_bsq_pan_amr_ses_mnd_lit_bul_tsw_slo_swt_spa_hun_dgb_fbf_fin_lat_anl_geo_urd_glc_rus_nor_owc_tig_prs_est_lda_jav_afr_mao_jpn_tml_kor_ctl_alb_tsn_cze_mly_arw_wly_ind_cnt_guj_ewe_ben_sod_ger_ukr_swe_mol_qcu_krd_eng_pol_yor_hau_scr_aeg_mcd_tag_svk_cic_hin_zul_sun_tha_mlt_knd_ven_bam_tur_ita_bos_uzb_moo_vie_heb_akn_igb_bem	0.0613743313927799	0.144687994158137	0.885270317374572
42	sid_arw_bam_eng_gam_tig_chh_ctl_tur_aze_swt_tag_xho_lat_pol_bsq_mcd_mlt_tsw_mnd_fre_mol_ewe_swe_ses_alb_fin_zul_tsn_est_dut_sod_geo_afr_guj_spa_cze_hau_heb_lit_hun_lda_bat_rus_sun_jpn_tml_kor_ukr_grk_dgb_scr_mly_ben_amr_ind_cnt_rom_ven_bul_wly_slo_svk_bos_prs_qcu_pan_ita_ger_cic_anl_glc_owc_krd_jav_urd_fbf_hin_swa_mao_tha_amh_knd_igb_yor_azi_nor_por_uzb_akn_vie_aeg_moo_bem_dyu	-0.174077778125625	-0.411644201689224	0.681547396132052
43	gam_lit_tsw_guj_anl_aeg_amr_ger_aze_azi_dyu_sun_ewe_rus_eng_bsq_spa_sid_ses_mnd_bos_ita_lda_pol_yor_nor_est_dgb_fbf_fin_cze_sod_geo_krd_ben_glc_bul_wly_hau_mol_hun_akn_mly_grk_tag_jpn_tml_kor_svk_alb_ven_ctl_bat_dut_owc_jav_cnt_lat_igb_arw_amh_urd_hin_por_mcd_qcu_prs_rom_fre_zul_mlt_pan_chh_afr_ind_scr_bem_slo_cic_mao_tha_heb_knd_swt_moo_uzb_swe_ukr_tur_swa_vie_tig_xho_bam_tsn	-0.375983916413361	-0.891849836477039	0.374775154180382
44	mlt_glc_ewe_arw_heb_sid_chh_krd_aze_tur_tsw_sun_lda_prs_mcd_bsq_ger_hau_fbf_mnd_lit_lat_yor_pol_bam_nor_fin_ven_bem_hun_pan_aeg_geo_rus_svk_slo_bul_tig_sod_ukr_est_igb_mao_ctl_mly_jpn_tml_kor_grk_alb_akn_fre_tag_hin_anl_jav_cnt_eng_dgb_por_gam_ita_bos_dut_ben_qcu_cze_guj_rom_moo_owc_urd_amh_afr_bat_swe_swt_spa_swa_ind_tha_wly_knd_ses_zul_azi_scr_mol_uzb_cic_vie_amr_xho_dyu_tsn	-0.15171876430269	-0.358215474854023	0.720993878164171
45	heb_eng_zul_lit_sod_mlt_owc_glc_azi_uzb_ses_sun_lda_prs_guj_bsq_ctl_gam_moo_cnt_svk_fre_cic_afr_igb_por_est_tsn_bam_hun_nor_aeg_geo_spa_bul_mol_mcd_amr_hau_rom_fin_yor_mly_dut_ind_jpn_tml_kor_hin_alb_swa_ger_jav_krd_anl_mao_mnd_pol_ewe_arw_wly_urd_ita_pan_grk_qcu_cze_slo_rus_ven_tig_ben_sid_scr_bat_lat_fbf_ukr_bem_tag_tha_amh_knd_akn_swt_tur_bos_swe_aze_dyu_vie_chh_dgb_tsw_xho	-0.0251636029087587	-0.059280134458115	0.952856179673755
46	amr_afr_bam_lit_anl_heb_gam_glc_azi_tur_ses_jav_zul_scr_urd_bsq_svk_mlt_bem_mnd_arw_lat_swt_spa_moo_ctl_est_xho_akn_fin_bos_sid_geo_guj_por_dut_swe_aeg_chh_alb_hun_dgb_mao_mol_mly_jpn_knd_kor_ben_pol_swa_grk_ind_ger_owc_bat_cnt_slo_tsw_rus_hau_krd_pan_bul_ukr_qcu_ita_mcd_hin_yor_wly_cze_amh_rom_sun_nor_lda_eng_cic_tag_tha_tig_tml_tsn_dyu_uzb_prs_fre_aze_ven_vie_sod_ewe_igb_fbf	-0.289481926893649	-0.684693766399243	0.495240052573881
47	amh_rus_swa_lit_sod_chh_hau_ctl_tur_aze_zul_bat_ewe_bos_scr_bsq_swe_wly_tsw_mnd_por_spa_akn_mcd_ses_glc_fin_moo_dgb_est_bul_amr_geo_hin_afr_ita_prs_mlt_heb_slo_hun_fbf_jav_nor_mly_jpn_knd_kor_eng_rom_bem_alb_mao_mol_aeg_ind_cnt_arw_bam_fre_anl_ukr_pol_krd_ben_qcu_svk_pan_dut_tsn_gam_guj_owc_urd_sun_ger_dyu_grk_swt_tag_tha_tig_tml_cic_xho_azi_cze_lat_uzb_yor_vie_sid_igb_lda_ven	0.003279422009054	0.00772754174591785	0.99385092745403
48	owc_ita_bem_bos_amr_hau_chh_ben_azi_uzb_swt_bat_zul_cze_lat_bsq_svk_aeg_cic_mnd_eng_glc_ven_ukr_tsn_krd_hun_dyu_lda_est_urd_sod_geo_alb_slo_scr_ger_amh_gam_hin_fin_tsw_mly_rom_sun_jpn_knd_kor_dut_pan_bam_arw_jav_grk_anl_tag_cnt_rus_moo_pol_heb_lit_ctl_swe_prs_qcu_bul_spa_fre_igb_wly_mol_sid_por_ind_nor_xho_guj_swa_mao_tha_mlt_tml_ewe_ses_aze_mcd_afr_tur_dgb_vie_tig_fbf_akn_yor	-0.0199973514625151	-0.0470536560768877	0.962571360289076
49	aeg_eng_bam_pan_sid_chh_amh_ita_azi_uzb_fbf_tag_bem_alb_dut_bsq_prs_anl_moo_mnd_krd_ger_igb_ctl_ven_rus_est_akn_swa_fin_guj_mlt_geo_nor_por_lit_urd_sod_wly_svk_hun_cic_jav_afr_mly_jpn_knd_kor_ben_glc_swt_arw_mao_fre_tig_sun_cnt_scr_dyu_rom_owc_spa_swe_mcd_mol_qcu_cze_bos_pol_xho_amr_grk_hau_ukr_ind_bul_zul_slo_ewe_bat_tha_heb_tml_tsn_lda_tur_lat_hin_aze_tsw_vie_gam_ses_dgb_yor	-0.562451387814905	-1.34203460055032	0.182852083502935
50	owc_glc_ewe_arw_mlt_heb_wly_ctl_uzb_aze_tsn_mly_akn_ukr_scr_bsq_lit_aeg_ven_mnd_eng_prs_bem_krd_swa_urd_fin_dgb_xho_hun_bos_amr_geo_ben_dut_nor_rus_tig_chh_afr_est_ses_jav_svk_ind_jpn_knd_kor_ger_pol_fbf_pan_bat_ita_hau_tag_cnt_por_bam_grk_sid_slo_spa_cze_mcd_qcu_hin_lat_swe_lda_amh_alb_sod_fre_sun_rom_swt_mol_tsw_mao_tha_gam_tml_moo_cic_azi_guj_bul_tur_zul_vie_anl_dyu_yor_igb	-0.298279486746812	-0.705548624934288	0.482232425000228
51	hau_bos_akn_cze_tig_sid_amr_guj_aze_tur_swa_ind_igb_grk_rus_bsq_pol_wly_yor_mnd_alb_ctl_lda_ita_dgb_glc_est_swt_moo_fin_mol_anl_geo_rom_eng_scr_prs_mlt_amh_arw_hun_xho_jav_ben_tag_jpn_tml_kor_krd_mcd_fbf_urd_bat_afr_heb_mly_cnt_ger_cic_por_sod_ukr_dut_hin_spa_qcu_lit_nor_svk_tsn_owc_slo_chh_lat_sun_bul_bam_fre_ven_mao_tha_gam_knd_ses_tsw_azi_swe_pan_uzb_ewe_vie_aeg_dyu_bem_zul	-0.712584674381046	-1.71766338873866	0.0891861507010452
52	amr_urd_ewe_eng_wly_mlt_sod_cze_uzb_tur_bem_mly_tsw_slo_por_bsq_bul_owc_bam_cnt_bos_lit_akn_alb_igb_rus_fin_cic_yor_hun_scr_heb_geo_ben_glc_mol_guj_amh_hau_swe_est_ses_bat_nor_sun_jpn_tml_kor_ita_afr_dyu_krd_mao_mcd_tig_jav_mnd_lat_swt_ukr_aeg_grk_prs_rom_spa_qcu_ger_hin_dut_lda_sid_pol_gam_svk_tag_ctl_swa_pan_tsn_ind_tha_anl_knd_ven_fbf_aze_arw_fre_azi_dgb_vie_chh_xho_zul_moo	-0.353860198809112	-0.837565511626108	0.404422081457835
53	hau_lat_swa_rom_amh_heb_amr_glc_azi_uzb_lda_mao_tsn_eng_bos_bsq_pol_mlt_zul_cnt_ita_scr_moo_mcd_ven_bul_hun_bem_cic_fin_fre_sid_geo_cze_rus_alb_arw_aeg_wly_spa_est_yor_bat_hin_mly_jpn_tml_kor_ben_prs_bam_urd_tag_swe_sod_sun_mnd_por_akn_pan_chh_ctl_mol_afr_ger_qcu_krd_ukr_guj_ses_anl_nor_tig_grk_ind_lit_ewe_slo_igb_jav_tha_gam_knd_swt_fbf_aze_dut_svk_tur_dgb_vie_owc_tsw_xho_dyu	-0.153257350791882	-0.361762090817898	0.718350475794506
54	gam_ger_ewe_cze_amh_tig_sid_ben_azi_aze_fbf_mao_yor_bos_mol_bsq_guj_heb_zul_cnt_prs_por_lda_lit_swa_ukr_fin_dyu_ses_hun_hin_anl_geo_pol_nor_urd_swe_aeg_chh_fre_est_cic_jav_glc_bat_jpn_knd_kor_dut_grk_ven_krd_sun_rom_wly_mly_mnd_afr_igb_mcd_hau_spa_eng_rus_pan_qcu_ita_lat_svk_akn_owc_scr_amr_ctl_ind_arw_tsn_slo_xho_tag_tha_sod_tml_moo_tsw_tur_alb_bul_uzb_bem_vie_mlt_dgb_bam_swt	-0.644357607825271	-1.54389968322247	0.126008731070852
55	gam_ukr_xho_rom_sod_wly_sid_por_azi_aze_ven_bat_cic_prs_ita_bsq_pan_chh_dyu_cnt_svk_alb_lda_lat_zul_krd_est_dgb_ses_hun_bos_mlt_geo_mol_urd_dut_hin_heb_owc_grk_fin_yor_sun_glc_tag_jpn_tml_kor_scr_spa_akn_swe_ind_pol_tig_mly_mnd_ctl_fbf_fre_anl_rus_lit_nor_afr_qcu_ben_cze_arw_bam_hau_mcd_aeg_guj_mao_bul_moo_eng_tsw_jav_tha_amr_knd_igb_bem_tur_ger_slo_uzb_swt_vie_amh_ewe_tsn_swa	0.702322766134834	1.67145705520876	0.0979931686385394
56	aeg_ctl_bam_dut_sid_amh_wly_lat_azi_aze_igb_mly_tsn_afr_spa_bsq_hin_hau_yor_mnd_por_cze_xho_alb_zul_ger_fin_ses_ven_est_scr_gam_geo_rus_guj_pol_mol_mlt_sod_krd_hun_swa_ind_pan_tag_jpn_tml_kor_urd_lit_dgb_svk_sun_nor_amr_jav_cnt_arw_ewe_rom_owc_fre_bos_swe_eng_qcu_bul_mcd_prs_moo_anl_ben_tig_ukr_bat_glc_bem_slo_tsw_mao_tha_heb_knd_cic_lda_uzb_ita_grk_tur_fbf_vie_chh_akn_dyu_swt	-0.227545593980333	-0.538087421230212	0.591802149487856
57	amh_bul_xho_mcd_chh_gam_hau_lit_aze_tur_dyu_mao_igb_ukr_ger_bsq_ita_sid_ven_mnd_eng_grk_lda_svk_bam_slo_est_akn_fbf_fin_fre_wly_geo_mol_alb_swe_hin_amr_tig_pan_hun_swt_bat_spa_tag_jpn_tml_kor_lat_ben_zul_rom_jav_glc_owc_sun_cnt_ctl_ewe_pol_aeg_por_rus_urd_afr_qcu_cze_arw_prs_swa_anl_nor_heb_dut_ind_guj_moo_krd_bem_mly_tha_mlt_knd_cic_ses_uzb_bos_scr_azi_tsn_vie_sod_yor_tsw_dgb	0.374784864870316	0.886079482760024	0.377860189618801
58	sod_spa_akn_mol_hau_owc_amh_alb_uzb_azi_lda_tag_fbf_lit_urd_bsq_svk_heb_ven_mnd_slo_hin_tsn_pan_yor_fre_est_bem_tsw_hun_bos_gam_geo_pol_ben_nor_glc_amr_wly_rus_fin_ses_bat_dut_jav_jpn_tml_kor_por_ukr_igb_lat_sun_grk_aeg_mly_cnt_swe_swt_ita_tig_mcd_prs_ctl_scr_qcu_cze_arw_eng_cic_sid_krd_mlt_ger_mao_bul_bam_rom_swa_ind_tha_chh_knd_ewe_zul_aze_afr_guj_tur_moo_vie_anl_dgb_dyu_xho	-0.19413115809839	-0.458447419800841	0.647700557821205
59	tig_eng_ven_spa_mlt_gam_amr_arw_tur_aze_swa_tag_lda_slo_ukr_bsq_rus_sid_moo_mnd_pol_lat_fbf_krd_ses_mcd_est_tsw_bem_fin_rom_wly_geo_ben_pan_svk_bul_hau_sod_glc_hun_tsn_jav_mol_mao_jpn_tml_kor_alb_dut_dyu_hin_sun_ctl_heb_ind_cnt_ita_zul_lit_aeg_afr_bos_nor_grk_qcu_por_cze_ger_dgb_anl_scr_amh_prs_mly_urd_swt_swe_yor_bat_tha_owc_knd_xho_ewe_azi_fre_guj_uzb_igb_vie_chh_bam_akn_cic	0.77518339142851	1.84537265174123	0.0681653924328834
60	sod_rus_bem_spa_heb_chh_mlt_nor_aze_tur_moo_mao_dyu_mol_fre_bsq_bul_sid_lda_cnt_prs_eng_yor_mcd_akn_pol_est_tsw_cic_fin_swe_wly_geo_dut_rom_cze_urd_tig_aeg_lit_hun_ewe_bat_glc_jav_jpn_tml_kor_ger_grk_bam_slo_sun_ita_amr_mly_mnd_afr_ven_por_gam_pan_bos_svk_ukr_qcu_krd_ben_guj_xho_amh_hin_anl_lat_tag_arw_tsn_alb_ses_ind_tha_owc_knd_dgb_igb_uzb_ctl_scr_azi_zul_vie_hau_swt_fbf_swa	-0.0327310432946505	-0.077086775953913	0.938720114914028
61	sod_krd_cic_slo_wly_hau_tig_ukr_uzb_tur_bam_mao_tsw_nor_prs_bsq_grk_mlt_dgb_cnt_ger_arw_yor_bul_ven_scr_hun_swa_dyu_est_eng_aeg_geo_ben_lat_alb_mol_chh_amr_fre_fin_moo_mly_pan_jav_jpn_knd_kor_dut_ctl_bem_glc_ind_rus_anl_sun_mnd_cze_fbf_hin_heb_bos_svk_por_urd_qcu_pol_ita_swe_ses_gam_spa_owc_rom_bat_guj_ewe_mcd_lda_tag_tha_sid_tml_akn_tsn_aze_afr_lit_azi_swt_vie_amh_zul_igb_xho	-0.372293436318431	-0.88261088412739	0.379722254101244
62	sid_pan_igb_svk_owc_aeg_mlt_rus_aze_azi_ven_mly_bem_ctl_dut_bsq_swe_gam_dyu_mnd_mol_hin_lda_fre_dgb_scr_est_tsn_ewe_fin_nor_chh_geo_bul_afr_lit_arw_amr_anl_grk_hun_akn_mao_glc_sun_jpn_tml_kor_bos_ben_moo_ger_ind_krd_sod_tag_cnt_por_zul_guj_amh_slo_ukr_ita_eng_qcu_urd_prs_rom_swa_tig_spa_hau_pol_bat_lat_bam_mcd_cic_jav_tha_wly_knd_xho_yor_uzb_alb_cze_tur_ses_vie_heb_tsw_swt_fbf	-0.320857778522757	-0.759082596069868	0.449722835339593
63	gam_ukr_ses_pan_sod_tig_amr_svk_tur_uzb_tsw_mly_swt_dut_cze_bsq_guj_hau_dyu_mnd_arw_krd_ven_alb_lda_ger_fin_akn_yor_hun_mol_aeg_geo_grk_eng_afr_ita_amh_sid_por_est_cic_tag_bos_bat_jpn_knd_kor_bul_nor_igb_slo_ind_rom_owc_sun_cnt_ben_tsn_lat_heb_ctl_glc_hin_fre_qcu_spa_pol_mcd_swa_chh_lit_anl_prs_jav_urd_xho_swe_zul_mao_tha_wly_tml_bem_ewe_aze_scr_rus_azi_fbf_vie_mlt_bam_moo_dgb	-0.349671921288463	-0.828666845259911	0.409414650208566
64	hau_glc_igb_bos_heb_anl_amh_cze_aze_tur_lda_bat_dgb_mcd_rus_bsq_lat_chh_fbf_mnd_slo_swe_swt_ctl_akn_spa_hun_ses_bam_est_grk_mlt_geo_eng_scr_pan_guj_aeg_sod_nor_fin_cic_sun_pol_mly_jpn_tml_kor_ben_rom_swa_afr_mao_lit_owc_jav_cnt_krd_dyu_por_sid_mol_svk_alb_fre_qcu_bul_ita_dut_zul_amr_arw_tig_prs_tag_ger_tsn_hin_yor_ind_tha_wly_knd_ewe_ven_azi_urd_ukr_uzb_moo_vie_gam_bem_tsw_xho	-0.63725520620703	-1.52783901809922	0.129946627291479
65	owc_urd_akn_scr_tig_heb_mlt_swe_uzb_azi_xho_mly_lda_grk_afr_bsq_ctl_amh_yor_mnd_pan_glc_moo_bos_fbf_ita_hun_tsw_zul_est_svk_chh_geo_ukr_ger_alb_eng_anl_sid_dut_fin_tsn_bat_guj_sun_jpn_tml_kor_slo_por_swt_bul_tag_nor_gam_jav_cnt_krd_bem_hin_amr_fre_spa_pol_prs_qcu_rus_rom_lit_igb_aeg_lat_sod_arw_mao_ben_ses_mol_dyu_ind_tha_hau_knd_ewe_swa_tur_mcd_cze_aze_dgb_vie_wly_cic_bam_ven	0.0585202362658587	0.137935316379886	0.890589751934843
66	aeg_mcd_cic_grk_mlt_tig_wly_dut_azi_tur_ewe_jav_yor_afr_nor_bsq_eng_owc_tsw_cnt_hin_scr_moo_ctl_lda_pol_est_dgb_ses_hun_arw_heb_geo_prs_lit_fre_ukr_chh_sid_ita_fin_dyu_sun_swe_tag_jpn_knd_kor_alb_spa_igb_por_ind_svk_sod_mly_mnd_bul_ven_slo_gam_krd_urd_glc_rus_qcu_mol_ben_ger_xho_anl_pan_hau_bos_bat_rom_swt_cze_fbf_mao_tha_amh_tml_zul_bam_uzb_guj_lat_aze_bem_vie_amr_akn_tsn_swa	-0.66769036017535	-1.59982752491642	0.113028717304787
67	sod_bos_lda_pol_heb_anl_wly_lat_azi_tur_swa_sun_cic_spa_afr_bsq_rom_aeg_ewe_cnt_guj_svk_akn_pan_moo_scr_hun_ses_tsw_est_ukr_hau_geo_por_bul_slo_grk_amr_tig_fre_fin_igb_mly_ben_bat_jpn_knd_kor_arw_urd_ven_swe_mao_ger_gam_tag_mnd_cze_fbf_nor_amh_ctl_hin_prs_krd_qcu_glc_alb_eng_yor_chh_lit_mlt_dut_ind_mol_tsn_ita_bem_jav_tha_sid_tml_zul_bam_uzb_rus_mcd_aze_dyu_vie_owc_swt_xho_dgb	-0.598508825893786	-1.42808738942016	0.156616366669486
68	amh_glc_swt_afr_chh_sod_heb_mol_azi_uzb_moo_ind_ewe_pan_mcd_bsq_urd_owc_cic_mnd_hin_krd_tsn_pol_ses_ita_fin_akn_dgb_est_rom_anl_geo_cze_swe_ger_nor_gam_tig_slo_hun_yor_mly_spa_sun_jpn_tml_kor_eng_grk_tsw_fre_bat_svk_sid_mao_cnt_por_lda_dut_wly_ctl_guj_bos_rus_qcu_lit_lat_alb_igb_hau_bul_mlt_prs_tag_scr_zul_ukr_dyu_jav_tha_amr_knd_xho_ven_aze_ben_arw_tur_bem_vie_aeg_fbf_swa_bam	0.0439498162789533	0.103481618819809	0.91780356265426
69	mlt_prs_swt_ger_owc_amh_heb_rus_tur_uzb_lda_ind_yor_mcd_fre_bsq_pol_gam_xho_cnt_slo_alb_ses_arw_cic_por_fin_dyu_zul_hun_rom_chh_geo_ukr_pan_afr_ita_aeg_sod_spa_est_fbf_jav_krd_mly_jpn_tml_kor_lit_ben_tsw_cze_sun_scr_sid_mao_mnd_hin_igb_eng_tig_svk_dut_mol_grk_qcu_bul_swe_nor_dgb_amr_glc_wly_urd_bat_bos_bem_guj_moo_tag_tha_anl_knd_swa_ven_aze_ctl_lat_azi_akn_vie_hau_bam_tsn_ewe	-0.780507994617106	-1.8786882574366	0.0634193540377722
70	aeg_bos_lda_grk_owc_amr_anl_mol_tur_aze_tsn_mly_bam_hin_cze_bsq_ger_sod_igb_mnd_alb_scr_bem_nor_swt_ita_est_tsw_xho_fin_ctl_sid_geo_rom_pol_eng_ukr_amh_mlt_slo_hun_fbf_tag_bul_sun_jpn_knd_kor_glc_svk_zul_spa_bat_arw_gam_mao_cnt_prs_akn_urd_tig_dut_lat_mcd_afr_qcu_rus_por_fre_cic_chh_pan_hau_guj_jav_lit_moo_ben_yor_ind_tha_wly_tml_ses_ewe_azi_swe_krd_uzb_dgb_vie_heb_ven_swa_dyu	-0.550198098432452	-1.31101150373695	0.193081831476722
71	sod_grk_cic_lit_aeg_chh_sid_guj_tur_azi_zul_mly_tsw_dut_glc_bsq_ctl_tig_dgb_cnt_pol_lat_swt_scr_akn_svk_est_bem_ses_hun_ger_anl_geo_afr_rom_eng_arw_amh_heb_slo_fin_lda_bat_ukr_jav_jpn_knd_kor_mol_hin_yor_por_sun_swe_wly_ind_mnd_bos_tsn_urd_hau_bul_mcd_ita_pan_qcu_nor_fre_spa_moo_amr_cze_mlt_prs_tag_ben_xho_alb_igb_mao_tha_gam_tml_ven_bam_aze_krd_rus_uzb_swa_vie_owc_fbf_ewe_dyu	0.0573620478458439	0.135168748222584	0.892770581408157
72	tig_svk_swa_grk_sod_heb_amr_prs_aze_azi_yor_tag_akn_glc_guj_bsq_rus_amh_igb_cnt_afr_lat_dyu_por_fbf_slo_hun_swt_dgb_fin_eng_hau_geo_scr_ger_ukr_rom_chh_mlt_lit_est_tsn_bat_fre_ind_jpn_tml_kor_pan_mol_lda_alb_mly_swe_owc_mao_mnd_bul_ven_ita_sid_pol_nor_urd_arw_qcu_bos_spa_ben_bem_anl_hin_gam_krd_sun_dut_moo_cze_cic_jav_tha_wly_knd_ses_zul_tur_mcd_ctl_uzb_tsw_vie_aeg_xho_ewe_bam	-0.658683281316098	-1.5774509079748	0.118087429926963
73	heb_spa_tsw_pan_gam_wly_anl_nor_uzb_tur_ses_mao_akn_afr_krd_bsq_eng_sid_igb_cnt_alb_ukr_bem_cze_ewe_glc_fin_dyu_ven_est_fre_hau_geo_urd_ger_arw_pol_sod_owc_rus_hun_bam_jav_bos_tag_jpn_knd_kor_swe_ctl_dgb_lat_bat_guj_mlt_sun_mnd_prs_moo_ben_tig_scr_mcd_svk_ita_qcu_slo_lit_dut_zul_amr_rom_aeg_grk_ind_por_yor_hin_swt_mly_tha_amh_tml_fbf_xho_aze_mol_bul_azi_tsn_vie_chh_swa_cic_lda	-0.0707691851078775	-0.166825439814022	0.86786958929508
74	wly_lit_dgb_lat_tig_owc_sid_fre_uzb_aze_bem_mly_moo_ger_rus_bsq_dut_anl_dyu_mnd_guj_bul_ven_mcd_swt_nor_fin_ewe_akn_hun_ben_heb_geo_mol_pan_krd_spa_sod_chh_swe_est_yor_mao_prs_sun_jpn_tml_kor_slo_por_xho_rom_bat_scr_hau_jav_cnt_ukr_tsn_eng_amh_arw_urd_svk_ita_qcu_cze_ctl_grk_bam_aeg_bos_amr_glc_tag_afr_swa_pol_igb_ind_tha_gam_knd_cic_fbf_azi_hin_alb_tur_tsw_vie_mlt_lda_zul_ses	0.416038326955913	0.981944530239923	0.328674825576748
75	chh_prs_tsw_nor_hau_mlt_tig_spa_uzb_azi_akn_mly_dgb_por_dut_bsq_scr_heb_yor_cnt_afr_eng_ses_slo_swa_swe_hun_swt_ewe_fin_rom_amr_geo_ita_svk_mol_grk_owc_amh_ger_est_bam_jav_guj_bat_jpn_knd_kor_alb_pan_moo_rus_tag_fre_sid_ind_mnd_mcd_fbf_ukr_wly_glc_lit_ctl_arw_qcu_krd_cze_bul_zul_anl_hin_gam_urd_sun_ben_dyu_bos_tsn_mao_tha_sod_tml_ven_cic_tur_pol_lat_aze_igb_vie_aeg_xho_lda_bem	-0.801910153575451	-1.93525904130922	0.0559966138594703
76	mlt_swe_ses_ben_heb_wly_hau_rus_aze_uzb_fbf_mly_lda_fre_spa_bsq_nor_tig_dyu_cnt_lat_lit_dgb_por_moo_dut_hun_bem_akn_fin_grk_gam_geo_mcd_pan_ukr_afr_anl_sod_arw_est_tsn_ind_hin_sun_jpn_tml_kor_svk_ctl_yor_bul_tag_eng_sid_jav_mnd_bos_xho_slo_chh_rom_scr_urd_glc_qcu_pol_mol_alb_swa_aeg_prs_amr_krd_mao_cze_zul_ger_tsw_bat_tha_owc_knd_ewe_swt_azi_guj_ita_tur_bam_vie_amh_igb_cic_ven	-0.268918481287255	-0.636446005097485	0.526049136654084
77	mlt_mcd_bam_swe_heb_tig_wly_por_aze_uzb_lda_sun_tsw_ukr_fre_bsq_rom_owc_ewe_cnt_ita_urd_swa_afr_fbf_bul_hun_cic_moo_est_pan_anl_geo_pol_arw_mol_guj_sid_chh_glc_fin_dyu_mly_ben_jav_jpn_knd_kor_ger_lat_swt_nor_tag_hin_hau_ind_mnd_svk_tsn_krd_sod_slo_lit_cze_spa_qcu_scr_ctl_rus_dgb_amh_alb_amr_grk_mao_prs_ven_eng_igb_bat_tha_aeg_tml_xho_yor_azi_dut_bos_tur_akn_vie_gam_ses_zul_bem	0.0540012691334986	0.127139777577621	0.899104263743914
78	chh_rus_xho_ger_amh_tig_wly_grk_aze_azi_tsn_mly_yor_hin_arw_bsq_ukr_heb_dgb_mnd_bul_rom_dyu_bos_ewe_alb_hun_moo_zul_fin_scr_gam_geo_ctl_nor_spa_glc_anl_hau_fre_est_swa_sun_lat_ind_jpn_tml_kor_krd_dut_fbf_slo_bat_guj_sod_tag_cnt_ita_ven_mcd_owc_afr_mol_eng_lit_qcu_pol_pan_por_swt_mlt_svk_aeg_prs_mao_cze_igb_urd_lda_jav_tha_sid_knd_ses_cic_tur_swe_ben_uzb_bam_vie_amr_akn_tsw_bem	-0.023404097734992	-0.0551484729693345	0.956138482068424
79	sid_ukr_bam_spa_amr_anl_chh_ctl_tur_azi_tsn_sun_swa_nor_glc_bsq_rus_tig_lda_cnt_por_mol_dgb_cze_swt_pol_hun_ven_xho_fin_slo_heb_geo_svk_bul_prs_eng_sod_wly_guj_est_ses_ind_bos_jav_jpn_knd_kor_hin_afr_zul_scr_bat_mcd_hau_mao_mnd_pan_fbf_ita_owc_grk_alb_lat_swe_qcu_fre_urd_arw_akn_mlt_lit_gam_ger_tag_ben_dyu_krd_cic_mly_tha_aeg_tml_moo_yor_uzb_rom_dut_aze_ewe_vie_amh_tsw_igb_bem	-0.312516234596482	-0.738729991241952	0.461931276956121
80	chh_lat_dyu_nor_heb_wly_sod_scr_aze_tur_ewe_bat_tsw_ita_slo_bsq_fre_gam_akn_mnd_ben_pan_yor_urd_bam_guj_est_ven_moo_hun_eng_sid_geo_bos_mcd_alb_grk_hau_mlt_por_fin_fbf_mly_mol_mao_jpn_tml_kor_svk_dut_xho_prs_sun_arw_owc_ind_cnt_krd_tsn_cze_anl_rom_lit_ger_afr_qcu_hin_swe_ctl_swa_aeg_pol_amh_spa_tag_rus_lda_bul_cic_jav_tha_amr_knd_ses_swt_azi_ukr_glc_uzb_igb_vie_tig_bem_zul_dgb	0.507496025971624	1.20131414100153	0.232679844909815
81	sod_bul_cic_pol_hau_tig_wly_spa_tur_aze_swt_mao_swa_svk_ger_bsq_cze_anl_moo_mnd_dut_guj_bam_scr_akn_mol_est_lda_dyu_fin_krd_sid_geo_rus_lit_alb_mcd_gam_amh_ita_hun_tsn_jav_lat_mly_jpn_tml_kor_ctl_hin_bem_eng_tag_slo_mlt_sun_cnt_urd_fbf_por_aeg_prs_fre_ben_pan_qcu_afr_swe_glc_zul_amr_grk_owc_rom_bat_arw_dgb_ukr_ses_ind_tha_heb_knd_xho_igb_azi_bos_nor_uzb_ven_vie_chh_ewe_tsw_yor	0.811839215974429	1.94235325911238	0.0551198348010944
82	chh_mol_ven_rom_tig_aeg_hau_swe_aze_uzb_ses_mly_dyu_slo_ger_bsq_guj_anl_lda_cnt_ctl_lat_yor_por_xho_bos_est_zul_cic_hun_afr_gam_geo_ukr_prs_hin_alb_amh_heb_ben_fin_tsn_bat_scr_tag_jpn_knd_kor_dut_pol_tsw_svk_ind_arw_sid_sun_mnd_spa_akn_ita_owc_rus_pan_krd_eng_qcu_mcd_bul_glc_bam_wly_fre_amr_nor_jav_grk_ewe_lit_fbf_mao_tha_sod_tml_swt_igb_azi_cze_urd_tur_bem_vie_mlt_moo_swa_dgb	-0.439337662245335	-1.04193426307598	0.300143202845781
83	owc_ukr_tsn_ita_heb_chh_amr_por_azi_tur_ven_jav_dyu_swe_grk_bsq_mcd_amh_dgb_cnt_hin_nor_tsw_lit_igb_slo_fin_ses_akn_est_svk_sod_geo_dut_rom_spa_eng_mlt_gam_ben_hun_fbf_mao_mol_bat_jpn_knd_kor_urd_pol_bam_alb_ind_scr_sid_sun_mnd_glc_ewe_fre_hau_arw_lat_pan_ctl_qcu_ger_afr_prs_swt_anl_rus_aeg_guj_mly_bul_zul_cze_bem_tag_tha_wly_tml_yor_lda_aze_krd_bos_uzb_swa_vie_tig_moo_cic_xho	0.751032666040363	1.78589608403296	0.0773754076262191
84	mlt_scr_moo_fre_wly_hau_owc_svk_uzb_azi_igb_mly_fbf_pan_hin_bsq_ger_heb_zul_mnd_urd_grk_lda_guj_bem_glc_hun_xho_ewe_est_mol_tig_geo_slo_ukr_por_ben_anl_amr_afr_fin_dgb_ind_krd_tag_jpn_tml_kor_swe_cze_swt_pol_jav_bul_sid_bat_cnt_prs_dyu_lat_amh_ctl_lit_nor_rom_qcu_mcd_arw_dut_swa_sod_bos_chh_eng_sun_rus_tsw_ita_tsn_mao_tha_gam_knd_cic_ses_aze_spa_alb_tur_bam_vie_aeg_yor_ven_akn	-0.978113752988801	-2.38855521761471	0.0189350712138231
85	tig_mcd_xho_lit_anl_hau_owc_alb_uzb_tur_dgb_mly_tsw_afr_bos_bsq_krd_heb_ses_cnt_lat_svk_bam_glc_moo_pan_hun_lda_ven_est_scr_gam_geo_dut_ukr_swe_rus_sod_wly_ita_fin_ewe_jav_pol_ind_jpn_tml_kor_spa_guj_bem_por_mao_mol_chh_tag_mnd_urd_igb_eng_sid_ben_hin_arw_ctl_qcu_fre_grk_prs_tsn_mlt_cze_aeg_rom_bat_ger_cic_bul_yor_sun_tha_amr_knd_akn_swa_aze_slo_nor_azi_zul_vie_amh_swt_fbf_dyu	0.149282964023704	0.351668586605276	0.725882364193277
86	sid_scr_moo_cze_gam_owc_sod_bos_uzb_azi_tsw_mao_dyu_swe_fre_bsq_prs_tig_ewe_cnt_dut_glc_bem_lit_ven_rus_est_lda_igb_hun_por_chh_geo_ben_mcd_ger_krd_aeg_hau_mol_fin_zul_sun_ita_jav_jpn_knd_kor_spa_bul_swt_ukr_ind_svk_mlt_mly_mnd_lat_xho_rom_anl_alb_pan_arw_pol_qcu_eng_slo_grk_cic_heb_ctl_amr_afr_tag_hin_swa_nor_akn_bat_tha_amh_tml_yor_dgb_tur_urd_guj_aze_ses_vie_wly_tsn_fbf_bam	0.416353648116896	0.982251960444903	0.328524194312464
87	amh_scr_moo_por_amr_mlt_hau_ger_azi_uzb_lda_bat_igb_hin_mol_bsq_swe_chh_tsn_mnd_fre_prs_ses_bul_dgb_ita_fin_tsw_xho_hun_arw_heb_geo_cze_ukr_pan_ctl_owc_anl_afr_est_swa_tag_grk_mly_jpn_tml_kor_glc_urd_bem_rus_sun_spa_sod_ind_cnt_rom_cic_ben_tig_nor_guj_lit_pol_qcu_dut_alb_eng_swt_sid_krd_wly_slo_mao_mcd_ewe_bos_zul_jav_tha_aeg_knd_yor_akn_tur_lat_svk_aze_ven_vie_gam_bam_dyu_fbf	-0.727943241710195	-1.74762736809916	0.0838292130831804
88	mlt_eng_akn_ben_amh_sid_anl_swe_azi_aze_zul_bat_tsn_pan_spa_bsq_ger_chh_cic_mnd_prs_ukr_tsw_fre_dyu_urd_hun_bam_lda_est_scr_hau_geo_bul_svk_dut_alb_owc_heb_grk_fin_moo_ind_mol_mly_jpn_tml_kor_arw_guj_ses_cze_tag_rus_aeg_jav_cnt_lit_bem_krd_sod_rom_hin_slo_por_qcu_lat_mcd_bos_igb_tig_ita_amr_glc_mao_nor_swt_ctl_dgb_sun_tha_gam_knd_swa_xho_uzb_afr_pol_tur_ven_vie_wly_yor_fbf_ewe	-0.0354197473049924	-0.0834126149597021	0.933702739303529
89	mlt_scr_zul_glc_wly_sid_owc_ukr_azi_aze_akn_sun_fbf_fre_rom_bsq_spa_sod_bem_mnd_pan_krd_lda_prs_ewe_ben_fin_xho_tsn_hun_mol_tig_geo_mcd_urd_lit_bul_gam_amh_bos_est_yor_ind_hin_mly_jpn_knd_kor_dut_ctl_ses_swe_mao_nor_heb_jav_cnt_rus_ven_arw_chh_grk_ger_pol_cze_qcu_por_lat_slo_igb_aeg_guj_amr_svk_tag_alb_swt_afr_bam_bat_tha_anl_tml_dyu_cic_uzb_ita_eng_tur_dgb_vie_hau_swa_tsw_moo	0.266759190249865	0.628728468063881	0.531068049993153
90	gam_arw_igb_pol_tig_sod_sid_rom_azi_tur_tsw_jav_swt_ukr_ben_bsq_dut_aeg_ven_cnt_spa_cze_swa_bul_yor_ita_fin_dyu_tsn_hun_guj_hau_geo_hin_slo_rus_urd_heb_amr_lat_est_akn_mly_svk_mao_jpn_knd_kor_afr_mcd_fbf_bos_tag_por_anl_bat_mnd_glc_xho_ger_owc_mol_grk_nor_eng_qcu_fre_prs_pan_bam_chh_alb_mlt_krd_sun_lit_dgb_ctl_cic_ind_tha_amh_tml_ses_zul_uzb_swe_scr_aze_ewe_vie_wly_lda_moo_bem	-0.470905294510763	-1.12072433476165	0.265290940962486
91	owc_rus_tsn_swe_gam_sod_anl_ita_azi_aze_igb_tag_ses_krd_grk_bsq_eng_amh_bem_cnt_lat_prs_zul_ctl_bam_rom_est_ewe_akn_fin_ukr_hau_geo_urd_mcd_guj_slo_sid_amr_afr_hun_dgb_mly_svk_jav_jpn_knd_kor_spa_arw_xho_cze_sun_nor_mlt_bat_mnd_lit_tsw_fre_chh_ben_ger_por_bul_qcu_hin_scr_glc_ven_tig_dut_aeg_pan_ind_alb_moo_bos_lda_mao_tha_heb_tml_swa_swt_tur_mol_pol_uzb_yor_vie_wly_dyu_fbf_cic	-0.511909376208048	-1.21816118947355	0.22624414921939
92	sod_fre_ses_scr_tig_owc_hau_ita_tur_azi_ven_ind_lda_hin_eng_bsq_rom_aeg_igb_cnt_nor_cze_akn_ukr_zul_guj_est_bam_ewe_fin_ben_gam_geo_glc_dut_mol_por_heb_anl_lit_hun_swt_jav_arw_bat_jpn_knd_kor_ger_alb_tsn_spa_tag_ctl_amr_mly_mnd_grk_dyu_lat_chh_swe_pan_prs_bos_qcu_rus_pol_slo_yor_amh_svk_mlt_afr_mao_bul_tsw_krd_xho_sun_tha_sid_tml_fbf_swa_uzb_mcd_urd_aze_bem_vie_wly_cic_dgb_moo	0.136913217902771	0.322035097241523	0.748148865242229
93	sid_grk_fbf_eng_hau_mlt_aeg_guj_uzb_azi_ven_mao_moo_ben_pol_bsq_slo_heb_ewe_cnt_mol_ita_zul_alb_xho_nor_fin_igb_cic_est_scr_chh_geo_afr_rus_bul_fre_gam_amr_lit_hun_swt_ind_dut_sun_jpn_tml_kor_cze_ger_akn_ctl_jav_lat_tig_mly_mnd_hin_bam_glc_amh_pan_arw_spa_bos_qcu_svk_ukr_por_lda_anl_mcd_sod_urd_bat_rom_ses_swe_dgb_tag_tha_owc_knd_tsn_dyu_aze_krd_prs_tur_tsw_vie_wly_swa_bem_yor	-0.489420810333934	-1.16524317090229	0.246900616177233
94	wly_mol_bem_rus_aeg_gam_sid_alb_azi_uzb_bam_tag_fbf_ben_pol_bsq_fre_mlt_lda_mnd_hin_lit_moo_eng_dyu_ukr_est_ses_ven_hun_dut_tig_geo_prs_glc_afr_swe_heb_amr_urd_fin_cic_sun_bul_mly_jpn_tml_kor_krd_lat_dgb_ger_ind_pan_chh_bat_cnt_grk_akn_slo_hau_ctl_cze_arw_mcd_qcu_spa_scr_bos_igb_amh_svk_anl_guj_jav_nor_zul_por_swa_mao_tha_sod_knd_tsw_tsn_tur_rom_ita_aze_xho_vie_owc_swt_yor_ewe	-0.410528922817564	-0.973988330470546	0.33258894050555
95	chh_pol_dgb_guj_tig_sid_sod_rus_tur_uzb_swt_mly_xho_lit_ukr_bsq_urd_heb_igb_cnt_bul_afr_moo_fre_lda_dut_fin_bem_zul_est_por_aeg_geo_arw_grk_krd_mcd_wly_amh_bos_hun_ven_jav_hin_bat_jpn_knd_kor_cze_pan_dyu_eng_mao_spa_gam_ind_mnd_slo_ewe_lat_anl_nor_mol_svk_glc_qcu_ita_scr_ger_bam_hau_alb_amr_rom_sun_ctl_cic_prs_ses_tag_tha_owc_tml_fbf_akn_aze_ben_swe_azi_tsw_vie_mlt_swa_yor_tsn	-0.11361937235192	-0.268167885776022	0.789164007777491
96	anl_afr_moo_eng_chh_amr_wly_hin_aze_azi_bem_tag_tsw_scr_rom_bsq_arw_heb_yor_mnd_prs_pol_xho_glc_ewe_cze_est_dgb_tsn_fin_grk_gam_geo_ctl_ben_rus_svk_tig_amh_mol_hun_igb_mly_ita_ind_jpn_knd_kor_fre_lat_swa_ukr_mao_swe_mlt_bat_cnt_spa_akn_nor_sod_ger_guj_dut_krd_qcu_bos_urd_mcd_ses_aeg_lit_owc_alb_sun_slo_ven_pan_zul_jav_tha_sid_tml_fbf_bam_tur_bul_por_uzb_swt_vie_hau_dyu_cic_lda	-0.55621330808786	-1.32628968453158	0.187991720816893
97	wly_fre_tsn_lit_hau_sod_gam_urd_uzb_azi_ewe_jav_lda_nor_ukr_bsq_ger_tig_tsw_cnt_por_scr_dyu_glc_igb_ita_fin_zul_xho_est_swe_amh_geo_pol_dut_rus_guj_sid_mlt_cze_hun_swa_ind_bos_mao_jpn_knd_kor_hin_alb_ven_krd_tag_grk_aeg_mly_mnd_eng_fbf_spa_owc_mcd_slo_bul_ctl_qcu_lat_arw_prs_ses_anl_ben_chh_rom_bat_mol_cic_svk_moo_sun_tha_heb_tml_bem_bam_tur_pan_afr_aze_akn_vie_amr_swt_dgb_yor	0.0644800537384054	0.151782256612098	0.879687457563967
98	gam_mol_moo_guj_hau_tig_mlt_pan_tur_aze_bem_mao_tsn_ukr_bos_bsq_cze_chh_fbf_mnd_spa_svk_tsw_afr_lda_swe_fin_ven_swa_hun_eng_anl_geo_urd_rus_pol_por_owc_sod_lat_est_xho_jav_arw_sun_jpn_knd_kor_prs_bul_swt_alb_ind_lit_heb_bat_cnt_scr_ses_grk_amr_glc_slo_dut_nor_qcu_ger_krd_hin_akn_amh_fre_aeg_mcd_tag_ben_bam_ita_cic_mly_tha_sid_tml_igb_ewe_uzb_ctl_rom_azi_dgb_vie_wly_dyu_zul_yor	0.0856264630971372	0.201488627513469	0.840756574850273
99	owc_bul_bem_guj_amh_aeg_tig_pan_tur_uzb_igb_sun_tsw_svk_arw_bsq_lat_heb_bam_mnd_glc_rus_akn_mcd_zul_ukr_hun_dgb_lda_fin_ita_chh_geo_fre_nor_rom_scr_wly_mlt_afr_est_yor_mao_bos_bat_jpn_knd_kor_ger_dut_ewe_urd_ind_slo_anl_jav_cnt_pol_dyu_krd_gam_ben_swe_hin_eng_qcu_grk_spa_alb_ses_hau_lit_amr_mol_tag_ctl_ven_por_swt_mly_tha_sod_tml_swa_fbf_azi_prs_cze_aze_xho_vie_sid_cic_moo_tsn	-0.231129355286882	-0.545496476288953	0.586718100288639
100	gam_hin_fbf_pan_sid_amr_wly_slo_tur_uzb_ven_sun_zul_dut_ger_bsq_bos_amh_lda_mnd_ita_spa_swa_pol_bam_bul_fin_bem_swt_hun_mol_heb_geo_fre_nor_rus_mcd_tig_aeg_arw_est_yor_ind_ben_mao_jpn_knd_kor_scr_alb_dgb_grk_mly_krd_hau_jav_cnt_svk_igb_ukr_mlt_guj_swe_ctl_rom_qcu_cze_lat_glc_tsw_anl_prs_chh_por_bat_afr_dyu_lit_akn_tag_tha_owc_tml_cic_tsn_aze_eng_urd_azi_ewe_vie_sod_moo_xho_ses	0.0607109252345674	0.143111350433003	0.886511860505318
101	amh_ita_lda_urd_wly_owc_tig_spa_uzb_tur_dgb_mly_dyu_pol_fre_bsq_grk_amr_yor_cnt_glc_ger_ses_ben_ven_ctl_fin_tsw_xho_hun_slo_hau_geo_swe_rus_por_dut_anl_sod_cze_est_cic_bat_scr_sun_jpn_tml_kor_krd_rom_tsn_guj_tag_lit_gam_ind_mnd_arw_bem_mcd_heb_prs_bul_eng_pan_qcu_afr_svk_mol_akn_sid_lat_aeg_hin_jav_alb_swt_bos_zul_mao_tha_mlt_knd_moo_fbf_aze_ukr_nor_azi_ewe_vie_chh_swa_bam_igb	-0.387583447686295	-0.920578670039115	0.359652246166837
102	gam_alb_bam_ger_hau_heb_sid_bul_azi_aze_cic_ind_fbf_bos_ben_bsq_guj_mlt_ven_cnt_spa_pol_akn_ita_tsn_dut_hun_yor_igb_est_slo_anl_geo_svk_prs_glc_rus_tig_owc_hin_fin_dgb_mly_ukr_bat_jpn_knd_kor_nor_por_ses_lat_jav_fre_sod_mao_mnd_rom_tsw_cze_wly_afr_mcd_grk_ctl_qcu_urd_krd_lit_zul_chh_eng_aeg_scr_sun_pan_ewe_arw_dyu_tag_tha_amh_tml_xho_lda_uzb_swe_mol_tur_moo_vie_amr_bem_swa_swt	-0.306631841305087	-0.725686838888329	0.469853022607948
103	hau_grk_ven_glc_chh_heb_amr_scr_aze_azi_dyu_jav_akn_lit_ita_bsq_ctl_tig_fbf_mnd_dut_krd_bam_slo_swa_swe_fin_dgb_lda_hun_mcd_owc_geo_rus_nor_bul_lat_gam_mlt_ukr_est_swt_mly_por_mao_jpn_knd_kor_alb_afr_tsn_prs_sun_ger_amh_tag_cnt_fre_bem_rom_aeg_urd_bos_cze_hin_qcu_eng_guj_arw_moo_sod_mol_sid_pan_ind_ben_zul_spa_ses_bat_tha_wly_tml_ewe_igb_uzb_svk_pol_tur_tsw_vie_anl_yor_xho_cic	-0.285003511482592	-0.674294161439806	0.501796998469262
104	anl_guj_igb_ctl_mlt_amh_heb_scr_azi_tur_xho_tag_bam_lat_mol_bsq_cze_chh_moo_mnd_rus_ita_fbf_ben_tsw_krd_fin_swa_zul_est_arw_sod_geo_afr_glc_slo_prs_wly_amr_pol_hun_lda_jav_mcd_mao_jpn_tml_kor_nor_spa_dgb_por_sun_pan_tig_mly_cnt_lit_bem_dut_owc_bul_eng_alb_svk_qcu_ukr_rom_ger_tsn_aeg_grk_sid_urd_bat_bos_yor_swe_ven_ind_tha_hau_knd_dyu_swt_uzb_hin_fre_aze_akn_vie_gam_ewe_cic_ses	0.104405887133726	0.245578789096152	0.8065494460116
105	aeg_rus_swa_spa_mlt_hau_tig_slo_aze_tur_zul_tag_yor_prs_swe_bsq_guj_amr_swt_mnd_pol_glc_ewe_afr_moo_krd_fin_fbf_ses_hun_fre_sod_geo_urd_por_ger_pan_anl_wly_alb_est_xho_sun_dut_mao_jpn_knd_kor_lat_scr_ven_hin_ind_lit_gam_mly_cnt_rom_igb_ctl_sid_eng_mol_mcd_ben_qcu_bul_nor_cze_bam_amh_arw_chh_svk_jav_ita_tsn_ukr_dyu_bat_tha_owc_tml_tsw_lda_uzb_bos_grk_azi_dgb_vie_heb_akn_bem_cic	-0.693098038609422	-1.66011888735766	0.100258849140324
106	aeg_guj_igb_fre_amh_heb_amr_bul_tur_azi_ses_ind_lda_prs_lat_bsq_mcd_tig_tsn_cnt_krd_arw_ven_hin_cic_mol_fin_ewe_swa_est_ita_sod_geo_swe_eng_ctl_nor_wly_owc_grk_hun_bem_mao_bos_bat_jpn_knd_kor_alb_pol_akn_rus_sun_rom_anl_jav_mnd_scr_swt_pan_gam_glc_dut_cze_urd_qcu_por_ben_lit_fbf_sid_ukr_hau_svk_mly_spa_bam_ger_zul_tag_tha_chh_tml_dyu_dgb_uzb_slo_afr_aze_yor_vie_mlt_moo_tsw_xho	-0.386458922910821	-0.916285417381087	0.361887138293718
107	amr_cze_ven_swe_sod_gam_chh_glc_uzb_aze_tsn_jav_lda_guj_bul_bsq_hin_aeg_yor_cnt_por_spa_akn_ctl_tsw_pol_hun_bem_fbf_fin_slo_sid_geo_bos_scr_fre_mol_anl_amh_ita_est_bam_tag_lat_mly_jpn_knd_kor_krd_mcd_ewe_prs_mao_afr_hau_ind_mnd_rom_dyu_rus_wly_grk_ger_nor_ben_qcu_pan_dut_svk_swt_owc_eng_tig_alb_bat_urd_dgb_lit_swa_sun_tha_mlt_tml_ses_xho_azi_arw_ukr_tur_moo_vie_heb_igb_zul_cic	-0.306441264993136	-0.725034187416864	0.470251404243883
108	amh_slo_cic_bul_anl_amr_aeg_mol_tur_aze_swa_ind_ven_glc_prs_bsq_ita_sid_moo_mnd_urd_rus_fbf_alb_bem_afr_hun_ewe_akn_est_swe_chh_geo_eng_pan_krd_bos_owc_hau_ctl_fin_dyu_bat_por_tag_jpn_knd_kor_ger_lat_lda_ukr_mly_nor_tig_mao_cnt_cze_yor_lit_mlt_arw_dut_fre_mcd_qcu_svk_spa_ben_igb_wly_rom_heb_scr_jav_guj_swt_hin_tsw_sun_tha_sod_tml_zul_xho_azi_grk_pol_uzb_ses_vie_gam_bam_tsn_dgb	-0.101862995959372	-0.24011387242338	0.810770451766027
109	gam_rom_dyu_ita_chh_anl_amr_krd_uzb_aze_akn_mao_fbf_lat_rus_bsq_dut_sod_tsn_cnt_grk_por_ven_scr_dgb_ger_est_zul_cic_fin_glc_heb_geo_alb_mol_fre_svk_aeg_owc_swe_hun_ewe_tag_pan_bat_jpn_knd_kor_afr_slo_xho_mcd_jav_guj_hau_sun_mnd_ctl_igb_ukr_amh_cze_nor_bul_bos_qcu_pol_eng_urd_ses_tig_hin_wly_arw_ind_ben_moo_spa_yor_mly_tha_mlt_tml_tsw_lda_tur_prs_lit_azi_swa_vie_sid_bam_bem_swt	-1.08734940796422	-2.6697114204993	0.00895967065818643
110	sid_dut_fbf_prs_wly_hau_sod_mcd_uzb_tur_akn_sun_xho_nor_ita_bsq_swe_amh_cic_cnt_rus_lat_yor_ger_swa_scr_hun_swt_igb_est_rom_aeg_geo_alb_lit_svk_por_tig_gam_grk_fin_lda_mao_eng_jav_jpn_tml_kor_bos_arw_dyu_hin_ind_fre_mlt_mly_mnd_ben_bem_mol_anl_slo_pan_krd_bul_qcu_spa_glc_cze_moo_owc_guj_heb_afr_tag_ctl_ewe_urd_zul_bat_tha_amr_knd_ses_bam_aze_ukr_pol_azi_tsn_vie_chh_ven_dgb_tsw	-0.195866869770633	-0.462300516251522	0.644945585421785
111	anl_pan_tsw_swe_amh_hau_wly_prs_tur_aze_dgb_sun_xho_alb_ita_bsq_urd_chh_akn_mnd_ctl_svk_cic_bul_yor_mcd_hun_swt_tsn_est_eng_mlt_geo_ukr_slo_nor_ger_amr_sid_mol_fin_lda_ind_pol_tag_jpn_tml_kor_lat_ben_zul_arw_mao_afr_owc_bat_cnt_guj_fbf_bos_tig_rus_spa_rom_lit_qcu_scr_dut_hin_igb_heb_cze_gam_glc_mly_grk_ses_por_dyu_jav_tha_aeg_knd_swa_ven_uzb_krd_fre_azi_ewe_vie_sod_bam_moo_bem	-0.683614488375726	-1.6370161217231	0.105006728077456
112	sid_slo_swa_scr_heb_amh_wly_bos_aze_azi_swt_jav_lda_swe_fre_bsq_afr_aeg_yor_mnd_rom_grk_zul_guj_tsn_ukr_est_ses_ven_hun_hin_mlt_geo_pan_lat_ger_prs_amr_tig_rus_fin_fbf_mly_svk_bat_jpn_tml_kor_lit_mcd_dgb_eng_tag_spa_anl_sun_cnt_por_bem_ita_gam_pol_ctl_dut_glc_qcu_krd_bul_urd_igb_owc_alb_sod_mol_ind_arw_akn_ben_ewe_mao_tha_chh_knd_xho_dyu_uzb_nor_cze_tur_cic_vie_hau_bam_moo_tsw	-0.232516700504798	-0.549199904155404	0.584184562663802
113	chh_scr_ewe_prs_mlt_gam_amr_ctl_uzb_tur_tsn_jav_dyu_por_slo_bsq_nor_aeg_yor_mnd_swe_arw_moo_ben_ses_bul_est_bem_cic_fin_bos_wly_geo_pan_ukr_spa_svk_owc_heb_mcd_hun_zul_tag_lat_mao_jpn_tml_kor_ger_lit_igb_mol_ind_grk_hau_mly_cnt_cze_dgb_fre_tig_ita_urd_guj_eng_qcu_rom_krd_afr_swt_amh_glc_sid_pol_bat_hin_fbf_dut_swa_sun_tha_anl_knd_lda_tsw_azi_rus_alb_aze_xho_vie_sod_bam_akn_ven	-0.100878022709974	-0.237739079519805	0.812606452231998
114	amh_krd_tsn_urd_chh_sod_heb_ita_aze_azi_ewe_sun_swa_scr_mcd_bsq_guj_anl_moo_mnd_dut_lit_ven_ctl_fbf_ger_fin_ses_dyu_hun_cze_aeg_geo_bos_afr_ben_nor_sid_owc_bul_est_swt_ind_pan_mly_jpn_knd_kor_lat_rus_tsw_svk_tag_spa_amr_bat_cnt_hin_yor_grk_hau_ukr_arw_alb_swe_qcu_glc_slo_eng_igb_tig_prs_gam_rom_mao_por_akn_pol_bam_jav_tha_mlt_tml_bem_lda_tur_mol_fre_uzb_dgb_vie_wly_zul_xho_cic	-0.581452558745442	-1.38729962846983	0.168666035599229
115	hau_ita_zul_fre_chh_gam_aeg_spa_azi_aze_ewe_jav_igb_pol_bos_bsq_svk_mlt_akn_cnt_krd_ctl_xho_pan_lda_scr_hun_tsw_fbf_fin_ukr_sod_geo_afr_bul_swe_grk_amr_amh_hin_est_cic_bat_alb_mly_jpn_tml_kor_glc_rom_bam_ger_mao_mol_owc_sun_mnd_guj_ses_slo_tig_nor_dut_rus_prs_qcu_urd_lit_lat_dyu_heb_cze_sid_arw_ind_eng_tsn_mcd_moo_tag_tha_anl_knd_swa_dgb_uzb_ben_por_tur_bem_vie_wly_ven_swt_yor	-0.829465149917682	-2.00146671243441	0.0482562256775536
116	amh_arw_akn_ita_sod_amr_chh_ben_tur_azi_yor_mly_ewe_pan_nor_bsq_grk_owc_zul_cnt_slo_por_swa_urd_cic_svk_est_tsw_lda_hun_eng_sid_geo_pol_fre_rus_spa_wly_mlt_lit_fin_bem_mao_dut_sun_jpn_tml_kor_cze_guj_swt_ger_bat_alb_gam_ind_mnd_krd_dyu_glc_anl_bos_scr_bul_mcd_qcu_afr_ukr_swe_xho_hau_ctl_aeg_prs_tag_hin_igb_rom_moo_jav_tha_tig_knd_tsn_bam_uzb_lat_mol_aze_ven_vie_heb_fbf_dgb_ses	0.112999975963881	0.266243571344273	0.790641019109742
117	gam_fre_zul_eng_heb_anl_sod_pol_uzb_aze_cic_jav_swa_svk_afr_bsq_mol_aeg_ses_mnd_spa_mcd_ven_urd_swt_lit_fin_yor_tsn_est_slo_amr_geo_swe_bos_rus_alb_amh_mlt_rom_hun_dyu_ind_krd_mly_jpn_tml_kor_pan_glc_bem_prs_bat_ben_chh_tag_cnt_grk_fbf_ita_tig_ger_hin_lat_nor_qcu_cze_scr_ctl_igb_sid_bul_wly_por_sun_guj_akn_ukr_dgb_mao_tha_owc_knd_ewe_bam_tur_arw_dut_azi_moo_vie_hau_lda_xho_tsw	-0.38802282103002	-0.919164594914789	0.360387381052565
118	tig_svk_akn_guj_sid_sod_hau_swe_uzb_tur_bem_ind_ses_rom_mcd_bsq_mol_amr_fbf_mnd_nor_glc_moo_cze_cic_ukr_hun_swa_zul_fin_hin_gam_geo_afr_arw_ctl_alb_chh_wly_ita_est_ewe_mao_urd_bat_jpn_tml_kor_por_pan_ven_fre_mly_ben_mlt_jav_cnt_ger_dgb_spa_heb_krd_bul_pol_dut_qcu_lit_rus_grk_swt_aeg_slo_amh_scr_sun_bos_lda_lat_igb_tag_tha_owc_knd_tsw_dyu_azi_eng_prs_aze_yor_vie_anl_bam_tsn_xho	-0.0921886376052558	-0.217422095285408	0.828355716430536
119	sod_grk_yor_nor_gam_heb_hau_bos_aze_tur_dgb_mly_igb_lit_hin_bsq_scr_chh_tsn_cnt_alb_dut_swt_cze_bem_mcd_est_zul_fbf_hun_rom_mlt_geo_afr_rus_eng_fre_sid_tig_ita_fin_lda_mao_svk_ind_jpn_tml_kor_swe_spa_akn_mol_bat_ukr_amh_jav_mnd_lat_ses_ben_owc_ger_krd_por_pol_qcu_glc_guj_slo_dyu_wly_urd_aeg_pan_sun_prs_xho_ctl_ewe_tag_tha_anl_knd_swa_bam_uzb_arw_bul_azi_ven_vie_amr_tsw_cic_moo	-1.04043206589499	-2.54464012573561	0.0125863312159098
120	wly_prs_fbf_spa_anl_aeg_amh_rus_azi_tur_ses_jav_akn_ctl_hin_bsq_afr_mlt_dyu_mnd_ben_slo_ewe_arw_xho_scr_hun_zul_bam_est_lit_sid_geo_pol_mol_glc_swe_hau_sod_svk_fin_moo_mly_grk_ind_jpn_tml_kor_bul_fre_yor_guj_tag_cze_owc_sun_cnt_ukr_igb_ger_amr_krd_por_urd_dut_qcu_alb_eng_mcd_cic_heb_lat_tig_bos_bat_pan_tsw_nor_ven_mao_tha_chh_knd_swt_lda_uzb_ita_rom_aze_tsn_vie_gam_swa_bem_dgb	0.0530906900743408	0.124953056530223	0.900830416222061
121	gam_nor_xho_mol_sod_amh_owc_ita_tur_aze_dyu_ind_swt_swe_pol_bsq_hin_anl_yor_cnt_rus_fre_bam_dut_ewe_prs_hun_lda_cic_fin_svk_amr_geo_spa_grk_slo_ctl_chh_sid_afr_est_swa_tag_arw_bat_jpn_tml_kor_lit_bul_tsw_ben_mly_mcd_aeg_mao_mnd_eng_moo_guj_tig_krd_rom_cze_urd_qcu_pan_ukr_por_akn_heb_bos_mlt_alb_jav_lat_dgb_glc_igb_sun_tha_wly_knd_fbf_ses_azi_ger_scr_uzb_zul_vie_hau_ven_tsn_bem	0.070151293941434	0.165191318632552	0.869151946666776
122	mlt_arw_dyu_dut_gam_hau_amh_glc_azi_aze_swa_jav_ses_svk_ctl_bsq_ben_chh_tsw_mnd_mol_krd_tsn_por_swt_rus_est_bem_igb_fin_bos_aeg_geo_bul_alb_guj_prs_tig_amr_pan_hun_zul_mao_hin_mly_jpn_tml_kor_cze_afr_cic_grk_ind_spa_owc_sun_cnt_rom_ewe_scr_anl_pol_ukr_eng_lit_qcu_ita_nor_lat_lda_sod_swe_wly_ger_tag_fre_moo_urd_akn_bat_tha_sid_knd_bam_yor_tur_slo_mcd_uzb_ven_vie_heb_dgb_xho_fbf	0.104370829256384	0.24641926441104	0.805900781977775
123	owc_eng_zul_prs_aeg_mlt_heb_guj_aze_tur_bem_jav_xho_bos_ita_bsq_slo_sid_dyu_cnt_pol_scr_swt_spa_ewe_nor_fin_lda_fbf_hun_pan_amr_geo_svk_hin_arw_urd_amh_hau_krd_est_moo_mly_dut_bat_jpn_knd_kor_ben_alb_cic_lit_ind_lat_anl_sun_mnd_cze_bam_ger_chh_glc_ctl_rom_ukr_qcu_grk_bul_afr_akn_sod_mol_gam_mcd_tag_rus_igb_fre_swa_mao_tha_tig_tml_yor_dgb_uzb_swe_por_azi_ses_vie_wly_tsw_tsn_ven	-0.386677102689376	-0.917958961149418	0.361014909944329
124	chh_krd_dyu_alb_tig_hau_amr_ben_uzb_azi_fbf_mly_tsn_eng_swe_bsq_ita_sid_ewe_cnt_grk_nor_bam_guj_bem_por_hun_moo_swt_est_bul_sod_geo_glc_rom_ukr_dut_wly_anl_urd_fin_ven_mao_pan_ind_jpn_tml_kor_afr_fre_lda_scr_bat_ger_gam_sun_mnd_spa_xho_cze_aeg_lat_mcd_hin_rus_qcu_pol_mol_slo_swa_heb_lit_mlt_svk_tag_ctl_dgb_prs_zul_jav_tha_owc_knd_akn_cic_tur_arw_bos_aze_yor_vie_amh_igb_ses_tsw	-0.0977786800912721	-0.230773764844222	0.817997482425057
125	amr_fre_akn_lit_sod_anl_gam_slo_uzb_aze_fbf_ind_zul_spa_krd_bsq_hin_chh_tsn_cnt_bul_grk_ewe_rom_lda_alb_est_cic_swt_fin_afr_hau_geo_mcd_nor_rus_urd_aeg_amh_cze_hun_bam_bat_pol_jav_jpn_tml_kor_svk_mol_yor_prs_mao_por_tig_mly_mnd_pan_dgb_eng_heb_ctl_ger_scr_lat_qcu_guj_dut_ukr_igb_sid_ben_wly_bos_sun_swe_tsw_glc_ven_tag_tha_mlt_knd_xho_ses_azi_ita_arw_tur_swa_vie_owc_bem_moo_dyu	-0.914414511419824	-2.22187383468397	0.0287173956193541
126	tig_urd_swt_bul_hau_amr_gam_krd_azi_tur_xho_mly_fbf_spa_eng_bsq_por_amh_bam_mnd_fre_scr_yor_bos_tsn_ukr_fin_akn_zul_hun_dut_chh_geo_ben_swe_lit_rus_sod_aeg_rom_est_igb_ind_afr_sun_jpn_tml_kor_ita_ger_moo_ctl_tag_guj_wly_bat_cnt_grk_ven_cze_mlt_prs_pan_slo_hin_qcu_pol_alb_svk_bem_sid_nor_heb_mol_mao_glc_tsw_lat_cic_jav_tha_anl_knd_ses_dyu_uzb_mcd_arw_aze_ewe_vie_owc_swa_dgb_lda	-0.0207441590237133	-0.0488525225369279	0.96114158825427
127	sod_urd_dgb_mcd_aeg_heb_tig_por_tur_azi_bem_tag_tsn_nor_cze_bsq_alb_amh_swt_cnt_krd_fre_ven_grk_lda_glc_fin_swa_cic_est_eng_owc_geo_swe_bos_prs_pan_gam_mlt_pol_hun_yor_ind_afr_mao_jpn_tml_kor_arw_ukr_ewe_svk_jav_bul_chh_sun_mnd_scr_igb_lat_sid_rus_ben_ctl_slo_qcu_ita_lit_ger_ses_amr_guj_anl_hin_mly_mol_dyu_spa_tsw_bat_tha_wly_knd_zul_xho_uzb_dut_rom_aze_moo_vie_hau_fbf_bam_akn	0.0872312870128738	0.205176410059994	0.837882716135116
128	heb_urd_cic_lat_amr_sod_owc_rus_tur_azi_dgb_jav_yor_slo_ger_bsq_grk_amh_swt_mnd_ukr_pan_ses_ctl_zul_nor_est_moo_bem_fin_guj_chh_geo_dut_cze_fre_prs_wly_tig_afr_hun_fbf_mao_por_bat_jpn_knd_kor_spa_glc_ewe_mcd_ind_ita_gam_sun_cnt_arw_igb_krd_mlt_alb_bos_bul_hin_qcu_swe_lit_pol_bam_sid_rom_anl_svk_mly_ben_tsw_mol_xho_tag_tha_hau_tml_akn_tsn_aze_eng_scr_uzb_dyu_vie_aeg_lda_swa_ven	0.0911984839450871	0.214640035640165	0.830517929020003
129	mlt_prs_dgb_rom_chh_gam_heb_hin_uzb_aze_bam_mao_akn_slo_guj_bsq_pan_sod_yor_cnt_svk_mol_ewe_ita_fbf_pol_hun_lda_cic_est_rus_aeg_geo_ctl_urd_spa_swe_hau_amh_ukr_fin_tsn_tag_ger_bat_jpn_tml_kor_cze_lit_tsw_dut_ind_nor_anl_jav_mnd_glc_zul_fre_tig_krd_por_grk_alb_qcu_bos_lat_afr_igb_sid_bul_owc_eng_sun_mcd_moo_ben_bem_mly_tha_amr_knd_swt_ses_tur_arw_scr_azi_ven_vie_wly_swa_xho_dyu	-1.07946501120462	-2.64962491066963	0.00946941204482735
130	chh_fre_akn_mol_anl_sod_gam_mcd_aze_tur_swt_jav_bam_grk_glc_bsq_spa_amh_lda_cnt_ben_svk_igb_rom_tsn_cze_fin_xho_ven_est_prs_amr_geo_pol_rus_bul_pan_hau_aeg_slo_hun_dyu_sun_eng_mly_jpn_knd_kor_dut_arw_swa_swe_tag_alb_tig_mao_mnd_ctl_tsw_por_sid_krd_scr_lit_ita_qcu_hin_afr_ukr_dgb_heb_lat_mlt_guj_ind_nor_ses_ger_bem_bat_tha_owc_tml_cic_zul_uzb_bos_urd_azi_fbf_vie_wly_moo_ewe_yor	0.0391645982429839	0.092238299103465	0.926707110949999
131	sod_slo_tsn_ita_tig_anl_wly_lit_aze_uzb_swa_mly_ven_guj_svk_bsq_cze_sid_cic_cnt_pol_lat_akn_arw_fbf_por_hun_lda_dyu_fin_dut_hau_geo_krd_mol_bul_ger_amh_heb_urd_est_tsw_sun_grk_ind_jpn_knd_kor_nor_rom_igb_ben_jav_swe_owc_bat_mnd_prs_xho_ukr_amr_pan_fre_spa_hin_qcu_glc_mcd_eng_swt_aeg_ctl_gam_alb_mao_scr_ses_afr_moo_tag_tha_mlt_tml_ewe_dgb_tur_bos_rus_azi_yor_vie_chh_bem_zul_bam	0.120735898915686	0.284229752982661	0.776866196982405
132	hau_afr_tsw_pan_amh_gam_sid_eng_tur_aze_cic_ind_akn_svk_rom_bsq_por_mlt_ven_mnd_rus_mcd_swa_krd_ewe_lat_hun_ses_zul_fin_prs_amr_geo_hin_guj_urd_arw_heb_aeg_mol_est_fbf_bat_ben_mao_jpn_knd_kor_pol_alb_lda_bos_sun_ita_chh_jav_cnt_swe_bem_scr_anl_spa_bul_ukr_lit_qcu_fre_cze_nor_dyu_wly_dut_owc_ger_mly_ctl_bam_slo_dgb_tag_tha_tig_tml_swt_yor_uzb_glc_grk_azi_tsn_vie_sod_xho_igb_moo	-0.848097052508756	-2.04566276333822	0.0436137961101472
133	wly_lat_ven_afr_aeg_chh_sid_krd_uzb_tur_bam_mly_yor_lit_eng_bsq_arw_sod_ewe_cnt_glc_hin_fbf_urd_zul_rus_est_swa_igb_hun_prs_hau_geo_bul_slo_pan_nor_owc_tig_bos_fin_bem_mao_ukr_bat_jpn_knd_kor_mol_ger_akn_dut_sun_alb_amh_ind_mnd_grk_tsn_svk_gam_cze_guj_mcd_swe_qcu_spa_pol_ben_moo_heb_por_mlt_fre_tag_ctl_dyu_ita_ses_jav_tha_anl_tml_xho_dgb_aze_scr_rom_azi_tsw_vie_amr_cic_swt_lda	0.245226305290884	0.577632569542109	0.564908116632068
134	gam_afr_dyu_svk_hau_chh_tig_ukr_uzb_aze_bem_mly_zul_urd_fre_bsq_arw_mlt_igb_mnd_prs_swe_dgb_lat_tsn_bos_hun_fbf_tsw_fin_por_amr_geo_ben_rom_guj_spa_sod_anl_rus_est_ven_jav_bul_tag_jpn_tml_kor_hin_scr_bam_pan_bat_slo_owc_ind_cnt_glc_swa_lit_aeg_mcd_nor_eng_alb_qcu_ctl_dut_ita_akn_heb_krd_sid_mol_mao_cze_xho_grk_ewe_sun_tha_amh_knd_ses_swt_azi_ger_pol_tur_lda_vie_wly_yor_cic_moo	0.172034518053456	0.405443129653988	0.686083033688056
135	aeg_rom_moo_arw_gam_sid_amr_alb_uzb_aze_akn_ind_bem_guj_prs_bsq_glc_amh_tsn_cnt_lat_grk_ses_ukr_swt_swe_fin_cic_dyu_hun_svk_mlt_geo_urd_bul_mol_mcd_heb_wly_por_est_igb_tag_bos_mao_jpn_knd_kor_pol_ben_swa_ger_sun_ita_sod_mly_mnd_nor_yor_hin_tig_eng_spa_pan_slo_qcu_afr_dut_cze_xho_chh_krd_anl_rus_bat_lit_bam_fre_lda_jav_tha_hau_tml_zul_tsw_tur_ctl_scr_azi_dgb_vie_owc_ewe_fbf_ven	-0.236890472015805	-0.559552870024363	0.577129625755795
136	heb_glc_yor_spa_aeg_tig_gam_ukr_azi_aze_akn_mao_dyu_rus_scr_bsq_mcd_hau_dgb_mnd_ctl_svk_swa_pan_lda_ger_est_zul_ven_hun_lit_wly_geo_hin_alb_bul_ita_amh_sod_prs_fin_igb_sun_mol_bat_jpn_knd_kor_rom_arw_tsn_krd_tag_cze_anl_ind_cnt_bos_swt_swe_chh_pol_slo_por_urd_qcu_nor_lat_dut_ses_sid_ben_owc_grk_jav_fre_ewe_guj_bam_mly_tha_amr_tml_fbf_tsw_tur_eng_afr_uzb_moo_vie_mlt_cic_bem_xho	-0.582218699476697	-1.39024672170389	0.167772353399796
137	tig_mol_ses_por_wly_aeg_amh_grk_uzb_aze_ven_sun_cic_guj_ita_bsq_bul_chh_lda_cnt_fre_ctl_xho_bos_tsw_svk_fin_akn_zul_est_krd_gam_geo_ben_urd_pan_pol_hau_sod_spa_hun_swt_mly_ger_bat_jpn_knd_kor_swe_rus_dyu_nor_jav_mcd_mlt_mao_mnd_afr_fbf_lit_anl_hin_slo_scr_arw_qcu_prs_eng_alb_ewe_heb_cze_amr_dut_tag_ukr_bem_lat_igb_ind_tha_owc_tml_yor_tsn_azi_glc_rom_tur_dgb_vie_sid_swa_moo_bam	0.744781120661683	1.77438814316782	0.0792714330404451
138	amh_eng_swa_ben_gam_chh_mlt_scr_azi_tur_bam_mly_cic_arw_pol_bsq_urd_aeg_lda_cnt_pan_bos_tsn_swe_ven_glc_hun_xho_akn_est_bul_heb_geo_krd_rom_ukr_alb_wly_sid_mol_fin_igb_tag_lat_sun_jpn_tml_kor_guj_ita_zul_hin_ind_cze_hau_mao_mnd_mcd_swt_ger_amr_dut_spa_lit_fre_qcu_ctl_grk_nor_ewe_owc_prs_sod_afr_jav_slo_ses_por_fbf_bat_tha_tig_knd_moo_bem_aze_rus_svk_uzb_tsw_vie_anl_dyu_dgb_yor	-0.561443684608935	-1.34084616711007	0.183236294694871
139	chh_afr_swa_pol_sid_amh_anl_ita_uzb_azi_akn_mao_dyu_ben_por_bsq_scr_wly_lda_cnt_cze_lit_ewe_eng_swt_bul_fin_dgb_ses_est_swe_heb_geo_svk_alb_ger_mol_aeg_gam_rus_hun_bem_sun_glc_ind_jpn_tml_kor_slo_lat_fbf_prs_tag_nor_mlt_jav_mnd_urd_tsn_dut_sod_pan_hin_ukr_rom_qcu_ctl_arw_bos_tsw_owc_krd_amr_grk_mly_guj_yor_spa_ven_bat_tha_hau_knd_bam_cic_tur_mcd_fre_aze_igb_vie_tig_moo_xho_zul	0.178647437060395	0.420525153758801	0.675071973415794
140	mlt_spa_ven_ger_tig_heb_chh_slo_uzb_aze_swt_mao_bem_bos_hin_bsq_scr_wly_dgb_mnd_krd_lat_ses_arw_akn_swe_est_cic_moo_hun_rom_hau_geo_glc_ben_mcd_ctl_aeg_owc_bul_fin_xho_mly_eng_jav_jpn_knd_kor_ukr_urd_dyu_lit_bat_dut_sid_ind_cnt_prs_swa_por_amr_alb_ita_afr_cze_qcu_mol_svk_rus_tsn_sod_pan_anl_pol_sun_nor_tsw_fre_ewe_tag_tha_gam_tml_zul_fbf_tur_grk_guj_azi_lda_vie_amh_igb_yor_bam	-0.419832760047505	-0.997790713736672	0.320969954338194
141	amh_afr_tsw_slo_anl_aeg_gam_pan_uzb_tur_akn_tag_tsn_pol_lit_bsq_hin_owc_swa_cnt_lat_dut_ven_bos_ewe_ger_fin_dgb_lda_hun_mol_wly_geo_bul_guj_fre_krd_hau_tig_spa_est_fbf_mly_mcd_sun_jpn_tml_kor_arw_ctl_moo_urd_bat_cze_sod_mao_mnd_scr_cic_ita_sid_nor_rus_swe_glc_qcu_grk_ukr_svk_swt_chh_alb_mlt_prs_ind_eng_xho_rom_bem_jav_tha_heb_knd_zul_bam_aze_ben_por_azi_dyu_vie_amr_yor_igb_ses	-0.359070522135856	-0.851120158966723	0.396888793716735
142	owc_rom_xho_bul_amh_mlt_hau_alb_aze_tur_ewe_jav_dgb_mol_slo_bsq_lit_amr_zul_mnd_lat_por_swt_pan_tsw_grk_est_fbf_bem_hun_bos_aeg_geo_hin_scr_ctl_ukr_gam_heb_ger_fin_ven_sun_swe_mao_jpn_knd_kor_guj_svk_dyu_cze_bat_nor_tig_tag_cnt_mcd_bam_dut_chh_pol_ita_ben_arw_qcu_krd_fre_spa_akn_sid_urd_wly_prs_mly_afr_igb_glc_ses_ind_tha_sod_tml_moo_yor_azi_rus_eng_uzb_tsn_vie_anl_lda_cic_swa	-0.814895843878458	-1.96239939974549	0.0527049447216828
143	anl_guj_dyu_glc_sod_amh_gam_eng_uzb_aze_swa_tag_cic_cze_pol_bsq_ben_tig_bam_cnt_bul_ctl_tsn_nor_fbf_mol_hun_zul_ewe_est_scr_chh_geo_ger_lit_slo_alb_amr_sid_rus_fin_igb_ind_spa_mly_jpn_tml_kor_hin_mcd_bem_grk_sun_ukr_wly_jav_mnd_krd_swt_svk_owc_urd_bos_arw_pan_qcu_lat_ita_swe_akn_hau_rom_heb_por_bat_afr_moo_dut_xho_mao_tha_mlt_knd_ses_dgb_tur_fre_prs_azi_tsw_vie_aeg_yor_ven_lda	-0.320076121039378	-0.758138569008035	0.450284964965683
144	amh_krd_fbf_swe_amr_wly_heb_nor_aze_uzb_tsw_sun_ewe_glc_ukr_bsq_lit_sid_ses_mnd_scr_bul_bem_prs_igb_mcd_est_bam_dgb_hun_ctl_tig_geo_ita_bos_grk_pan_chh_anl_dut_fin_zul_ind_lat_bat_jpn_tml_kor_ben_rom_ven_urd_tag_hin_sod_jav_cnt_ger_swt_por_gam_cze_eng_pol_rus_qcu_mol_afr_slo_swa_owc_spa_hau_alb_mly_arw_dyu_guj_tsn_mao_tha_aeg_knd_lda_xho_azi_svk_fre_tur_akn_vie_mlt_moo_yor_cic	-0.634303313183027	-1.51631779357837	0.132830826429754
145	sod_svk_xho_alb_aeg_owc_hau_lit_azi_aze_lda_tag_zul_krd_lat_bsq_prs_gam_cic_cnt_cze_swe_fbf_bos_ven_mol_fin_yor_dgb_est_ger_heb_geo_ita_ctl_arw_ukr_anl_tig_por_hun_bam_jav_glc_mao_jpn_tml_kor_rom_rus_ses_pol_mly_afr_sid_bat_mnd_spa_swa_fre_mlt_hin_scr_mcd_grk_qcu_pan_guj_bul_dyu_amh_dut_wly_urd_ind_nor_swt_eng_igb_sun_tha_amr_knd_bem_akn_uzb_ben_slo_tur_ewe_vie_chh_tsn_tsw_moo	-0.291021595979573	-0.688742169059619	0.492700168050709
146	sod_mcd_swt_glc_hau_sid_aeg_arw_tur_azi_xho_bat_bem_spa_dut_bsq_alb_amr_fbf_mnd_eng_lit_dyu_mol_tsn_afr_fin_akn_tsw_est_scr_gam_geo_fre_ben_ukr_bul_owc_heb_urd_hun_zul_tag_swe_mly_jpn_tml_kor_prs_ger_bam_lat_mao_hin_amh_sun_cnt_ita_dgb_svk_mlt_krd_bos_por_grk_qcu_cze_rom_pol_swa_tig_ctl_wly_pan_jav_slo_ses_rus_ven_ind_tha_chh_knd_lda_moo_uzb_guj_nor_aze_ewe_vie_anl_yor_igb_cic	-0.0665414412625614	-0.156713593183998	0.875810281771748
147	sod_rus_xho_mcd_sid_aeg_amh_urd_tur_azi_swa_bat_ven_swe_eng_bsq_scr_chh_ewe_mnd_ita_por_yor_fre_akn_hin_est_cic_tsw_fin_lat_hau_geo_rom_dut_ger_guj_owc_heb_pol_hun_bam_tag_nor_jav_jpn_tml_kor_krd_ukr_igb_slo_ind_arw_amr_mao_cnt_pan_dgb_ctl_gam_ben_mol_glc_bul_qcu_spa_prs_svk_dyu_mlt_lit_wly_alb_mly_cze_bem_bos_swt_sun_tha_anl_knd_moo_tsn_aze_afr_grk_uzb_fbf_vie_tig_zul_lda_ses	-0.862411182264052	-2.08445556623952	0.0398601062295519
148	tig_ita_swt_spa_heb_gam_sod_alb_aze_tur_dgb_bat_igb_slo_lit_bsq_ben_hau_moo_mnd_swe_urd_tsw_bos_bem_ctl_fin_xho_lda_est_lat_chh_geo_guj_por_cze_krd_anl_owc_fre_hun_zul_sun_bul_jav_jpn_knd_kor_pan_ger_fbf_ukr_mao_afr_amr_mly_cnt_pol_ses_mcd_amh_dut_scr_rom_glc_qcu_nor_mol_grk_akn_mlt_hin_aeg_eng_tag_arw_swa_prs_cic_ind_tha_sid_tml_ewe_dyu_azi_rus_svk_uzb_ven_vie_wly_yor_bam_tsn	0.316746086613372	0.745396672314899	0.457911714767362
149	gam_eng_ewe_hin_sod_aeg_amh_lit_uzb_tur_ven_jav_akn_slo_dut_bsq_ben_anl_igb_mnd_rus_afr_swa_urd_lda_ger_fin_zul_cic_est_cze_owc_geo_glc_krd_bul_ita_heb_tig_alb_hun_dyu_sun_pan_mly_jpn_knd_kor_bos_lat_fbf_pol_tag_svk_hau_bat_cnt_arw_yor_ukr_sid_spa_mol_swe_scr_qcu_rom_guj_prs_dgb_chh_ctl_amr_grk_ind_fre_ses_nor_moo_mao_tha_mlt_tml_tsw_swt_azi_mcd_por_aze_bem_vie_wly_bam_tsn_xho	-0.337970937834873	-0.801209559542562	0.425052621837194
150	sid_nor_dyu_dut_gam_aeg_tig_cze_aze_tur_dgb_sun_fbf_afr_ita_bsq_krd_mlt_moo_mnd_slo_ger_ewe_ctl_zul_ukr_hun_swa_bam_est_hin_owc_geo_arw_glc_grk_por_heb_amh_lat_fin_swt_tag_eng_mao_jpn_knd_kor_alb_urd_tsn_pan_ind_mol_wly_mly_cnt_lit_igb_guj_chh_rom_scr_mcd_bos_qcu_bul_spa_swe_ven_anl_rus_hau_prs_bat_pol_bem_fre_ses_jav_tha_sod_tml_akn_yor_azi_ben_svk_uzb_cic_vie_amr_lda_tsw_xho	-0.425409353323668	-1.00944437417381	0.315380741371685
151	hau_cze_lda_dut_heb_chh_aeg_rus_uzb_aze_tsn_jav_igb_lit_mol_bsq_slo_amr_akn_cnt_lat_afr_moo_grk_bem_krd_est_dyu_yor_fin_glc_sid_geo_prs_nor_ctl_arw_amh_anl_bos_hun_ses_sun_rom_mly_jpn_knd_kor_ita_ben_ewe_ukr_ind_por_gam_bat_mnd_ger_ven_swe_tig_bul_mcd_hin_scr_qcu_spa_fre_eng_bam_wly_alb_sod_guj_mao_svk_dgb_urd_swt_tag_tha_mlt_tml_zul_swa_tur_pan_pol_azi_tsw_vie_owc_xho_fbf_cic	-0.590262483010152	-1.40601507245849	0.16305201779324
152	chh_ita_lda_ger_hau_anl_mlt_prs_azi_uzb_cic_mao_dyu_arw_rus_bsq_alb_sod_bem_cnt_lat_swe_tsn_ben_yor_slo_hun_ven_tsw_fin_guj_aeg_geo_ukr_dut_rom_glc_amr_wly_por_est_ewe_tag_eng_ind_jpn_knd_kor_pan_krd_moo_spa_mly_cze_amh_bat_mnd_grk_dgb_lit_heb_hin_pol_bos_nor_qcu_ctl_bul_urd_fbf_owc_mol_sid_fre_jav_afr_igb_scr_bam_sun_tha_gam_tml_akn_ses_tur_mcd_svk_aze_zul_vie_tig_swt_xho_swa	-0.146278296481091	-0.345207338408369	0.730718056384416
153	mlt_alb_fbf_glc_hau_chh_aeg_svk_azi_aze_swa_mao_ses_bul_ger_bsq_cze_owc_dgb_mnd_pol_lat_tsn_scr_ewe_eng_hun_ven_lda_fin_nor_wly_geo_lit_rus_prs_por_sid_gam_krd_est_igb_tag_dut_ind_jpn_knd_kor_grk_ctl_yor_spa_jav_mcd_tig_sun_cnt_swe_xho_guj_heb_ben_arw_bos_ukr_qcu_slo_urd_ita_dyu_amr_hin_amh_mol_bat_pan_bem_afr_zul_mly_tha_sod_tml_moo_tsw_uzb_rom_fre_tur_akn_vie_anl_cic_bam_swt	-0.435165224108193	-1.03416623339544	0.303740204292351
154	gam_cze_moo_lat_heb_hau_sod_por_tur_uzb_tsn_bat_dgb_bos_alb_bsq_rus_tig_cic_cnt_prs_swe_igb_fre_dyu_ita_est_ven_akn_hun_lit_chh_geo_hin_rom_ben_krd_sid_owc_bul_fin_lda_tag_arw_ind_jpn_tml_kor_ukr_nor_tsw_scr_mly_spa_aeg_sun_mnd_dut_ewe_guj_amr_glc_mol_eng_grk_qcu_pol_afr_slo_zul_anl_svk_mlt_ger_mao_pan_ses_urd_fbf_jav_tha_amh_knd_swt_yor_azi_ctl_mcd_aze_xho_vie_wly_bam_bem_swa	0.754161601805807	1.78821168558275	0.0769984669395479
155	amr_ita_fbf_swe_anl_sid_mlt_lat_azi_aze_dgb_mly_cic_slo_nor_bsq_mol_gam_yor_cnt_ctl_pol_bam_grk_ven_spa_fin_bem_akn_hun_por_chh_geo_bul_mcd_afr_arw_hau_amh_ben_est_igb_sun_svk_ind_jpn_knd_kor_pan_fre_ewe_glc_tag_alb_aeg_mao_mnd_urd_ses_eng_owc_lit_cze_rom_guj_qcu_prs_scr_ukr_tsw_heb_bos_wly_rus_bat_ger_dyu_hin_zul_jav_tha_tig_tml_moo_swt_tur_krd_dut_uzb_xho_vie_sod_tsn_swa_lda	0.616065959269083	1.45450202747551	0.149173991670379
156	owc_alb_bem_slo_amh_heb_mlt_lit_tur_uzb_zul_ind_ewe_swe_afr_bsq_pan_sod_cic_mnd_scr_ger_bam_dut_ses_nor_hun_dgb_igb_fin_ita_chh_geo_bos_ben_cze_arw_wly_hau_prs_est_lda_mly_glc_bat_jpn_knd_kor_krd_urd_dyu_pol_jav_spa_tig_tag_cnt_svk_fbf_fre_amr_guj_rus_ukr_mcd_qcu_hin_rom_mol_tsw_anl_por_gam_lat_mao_eng_swa_grk_tsn_sun_tha_sid_tml_ven_moo_aze_ctl_bul_azi_akn_vie_aeg_swt_yor_xho	0.210567778537532	0.495578667042288	0.621360749466947
157	sid_fre_moo_eng_tig_anl_owc_rus_uzb_azi_bem_mao_ses_cze_krd_bsq_arw_gam_dyu_mnd_ben_mcd_swt_alb_bam_grk_fin_xho_lda_hun_bos_sod_geo_scr_ukr_afr_rom_heb_aeg_pol_est_ven_mly_spa_ind_jpn_tml_kor_guj_swe_zul_nor_jav_ctl_mlt_bat_cnt_bul_tsw_ger_amh_ita_svk_lit_por_qcu_dut_lat_urd_swa_chh_prs_amr_glc_tag_hin_dgb_pan_yor_sun_tha_wly_knd_ewe_fbf_aze_mol_slo_tur_igb_vie_hau_tsn_cic_akn	-0.755140327833352	-1.81757961805904	0.0723484740718798
158	gam_mol_yor_pol_chh_amr_owc_dut_aze_uzb_bem_sun_xho_ita_spa_bsq_rom_sod_bam_cnt_mcd_urd_zul_fre_lda_pan_est_ses_swa_hun_alb_hau_geo_svk_bos_scr_lat_amh_heb_nor_fin_tsw_tag_glc_mly_jpn_tml_kor_ger_ukr_cic_grk_mao_afr_tig_jav_mnd_eng_akn_prs_sid_slo_guj_cze_arw_qcu_swe_rus_ctl_dgb_anl_krd_mlt_ben_bat_lit_fbf_hin_ven_ind_tha_aeg_knd_moo_ewe_tur_bul_por_azi_tsn_vie_wly_dyu_igb_swt	-0.620144351602869	-1.47973516867069	0.142323530234094
159	mlt_por_tsn_hin_amr_aeg_wly_prs_azi_aze_yor_ind_dyu_scr_mcd_bsq_guj_amh_lda_cnt_lit_arw_ses_ita_ven_ben_hun_zul_igb_fin_dut_anl_geo_pan_ukr_alb_lat_chh_hau_afr_est_akn_mao_nor_mly_jpn_knd_kor_mol_bul_bam_bos_jav_eng_tig_bat_mnd_urd_xho_fre_sid_glc_krd_ctl_rom_qcu_svk_spa_grk_tsw_gam_slo_sod_cze_tag_rus_bem_ger_swa_sun_tha_owc_tml_moo_ewe_tur_swe_pol_uzb_dgb_vie_heb_fbf_swt_cic	-0.42498926455236	-1.00946675943382	0.315370068071268
160	amh_guj_bem_krd_tig_amr_mlt_pan_aze_azi_xho_mly_fbf_glc_spa_bsq_pol_sod_zul_cnt_bul_slo_dgb_cze_ewe_svk_hun_moo_dyu_est_por_chh_geo_dut_bos_rom_ctl_gam_hau_hin_fin_lda_ind_ita_mao_jpn_knd_kor_ukr_lat_ven_prs_tag_mcd_wly_bat_mnd_ben_cic_rus_owc_afr_arw_fre_alb_qcu_lit_nor_grk_yor_heb_ger_anl_eng_jav_swe_swt_urd_swa_sun_tha_sid_tml_igb_bam_tur_mol_scr_uzb_tsn_vie_aeg_ses_tsw_akn	0.559909423977551	1.32537366587127	0.188294039932929
161	wly_slo_zul_cze_owc_chh_heb_guj_tur_aze_swa_mao_ewe_ben_scr_bsq_eng_hau_akn_cnt_svk_ger_tsw_dut_igb_lit_est_bem_swt_hun_hin_anl_geo_glc_alb_swe_pol_aeg_amh_por_fin_tsn_tag_ita_ind_jpn_knd_kor_pan_prs_dgb_grk_sun_arw_gam_bat_mnd_mcd_yor_ctl_tig_mol_fre_rom_rus_qcu_krd_ukr_spa_cic_sid_afr_sod_urd_mly_lat_ven_bos_moo_jav_tha_mlt_tml_bam_xho_uzb_nor_bul_azi_lda_vie_amr_dyu_fbf_ses	-0.983360455689297	-2.39585350135772	0.0185842320693606
162	hau_urd_lda_guj_gam_tig_sid_svk_aze_tur_ewe_sun_igb_eng_dut_bsq_mol_owc_akn_mnd_krd_ctl_swa_slo_tsn_bos_fin_swt_fbf_hun_afr_aeg_geo_alb_nor_glc_scr_sod_anl_ben_est_yor_bat_lat_jav_jpn_tml_kor_arw_grk_tsw_bul_ind_spa_heb_mao_cnt_fre_ses_rus_wly_ger_por_ita_prs_qcu_cze_ukr_hin_cic_amh_pol_amr_mcd_tag_swe_bem_pan_moo_mly_tha_chh_knd_bam_dgb_uzb_lit_rom_azi_ven_vie_mlt_xho_zul_dyu	-0.546813088821002	-1.30315772315453	0.195738125643552
163	owc_pol_moo_bul_gam_wly_hau_prs_uzb_azi_yor_tag_dgb_swe_cze_bsq_mol_mlt_akn_cnt_hin_slo_swt_ita_tsn_nor_est_bem_xho_hun_ukr_chh_geo_krd_lat_scr_ger_sod_tig_ben_fin_bam_jav_afr_bat_jpn_knd_kor_bos_eng_igb_grk_sun_svk_amh_mao_mnd_fre_ven_rom_sid_arw_lit_rus_glc_qcu_pan_guj_mcd_ses_heb_spa_aeg_urd_mly_alb_cic_ctl_swa_ind_tha_amr_tml_lda_fbf_tur_por_dut_aze_ewe_vie_anl_zul_tsw_dyu	-0.218512652313753	-0.516359587944492	0.606828918689336
164	gam_rom_xho_ger_sid_owc_tig_slo_azi_tur_swa_mly_zul_afr_mcd_bsq_prs_amh_cic_mnd_nor_ctl_ewe_eng_akn_lat_fin_dgb_bam_est_swe_heb_geo_bul_pol_ukr_alb_aeg_chh_dut_hun_ven_sun_pan_bat_jpn_tml_kor_hin_bos_yor_rus_ind_glc_wly_tag_cnt_svk_tsw_urd_anl_scr_lit_ita_fre_qcu_mol_ben_krd_moo_mlt_cze_hau_guj_jav_grk_dyu_spa_fbf_mao_tha_sod_knd_tsn_igb_aze_por_arw_uzb_swt_vie_amr_bem_lda_ses	-0.183436668074426	-0.433572035539525	0.665603304025266
165	chh_ger_tsw_pan_heb_wly_anl_ctl_azi_aze_cic_tag_dyu_glc_mol_bsq_pol_mlt_xho_mnd_prs_spa_ewe_bos_dgb_afr_est_tsn_fbf_hun_bul_sid_geo_rus_hin_ita_ukr_amr_gam_mcd_fin_ses_bat_svk_sun_jpn_knd_kor_grk_guj_akn_lit_mao_lat_aeg_mly_cnt_cze_swa_eng_sod_urd_arw_scr_nor_qcu_alb_rom_slo_zul_owc_swe_tig_krd_jav_ben_yor_fre_moo_ind_tha_amh_tml_swt_igb_uzb_dut_por_tur_lda_vie_hau_bam_bem_ven	-0.118565417204266	-0.279494695375954	0.780485858094159
166	amr_por_swa_slo_chh_mlt_wly_lat_uzb_aze_lda_ind_dgb_afr_guj_bsq_mcd_hau_yor_cnt_arw_grk_tsw_cze_tsn_alb_est_moo_bem_hun_bos_gam_geo_lit_spa_svk_prs_owc_heb_dut_fin_dyu_mly_glc_mao_jpn_knd_kor_pan_rom_ven_nor_jav_krd_sod_sun_mnd_ben_akn_mol_tig_swe_ita_ctl_scr_qcu_rus_ukr_bul_swt_amh_eng_anl_ger_bat_fre_igb_hin_cic_tag_tha_sid_tml_xho_zul_azi_urd_pol_tur_bam_vie_aeg_ses_ewe_fbf	-0.669275005181125	-1.60439856081204	0.112016992098278
167	wly_alb_dgb_slo_mlt_chh_hau_rom_tur_aze_swt_jav_akn_glc_urd_bsq_spa_heb_fbf_mnd_cze_guj_swa_mol_ven_pol_est_tsn_bem_fin_ita_amh_geo_bos_scr_eng_prs_sod_sid_hin_hun_dyu_bat_grk_tag_jpn_tml_kor_mcd_krd_igb_lit_mao_rus_gam_ind_cnt_swe_cic_ukr_tig_ctl_fre_ger_ben_qcu_pan_afr_dut_moo_owc_lat_anl_bul_mly_arw_xho_svk_tsw_sun_tha_amr_knd_yor_ses_azi_por_nor_uzb_lda_vie_aeg_zul_bam_ewe	0.222450213967427	0.524162321067464	0.601412686107928
168	chh_prs_swt_pol_tig_heb_gam_pan_azi_aze_ven_bat_tsn_ben_swe_bsq_bul_amh_moo_mnd_rus_afr_xho_fre_dgb_arw_est_dyu_fbf_hun_lat_sod_geo_bos_urd_dut_alb_anl_amr_grk_fin_bam_sun_por_mly_jpn_knd_kor_ctl_scr_zul_ukr_tag_krd_owc_mao_cnt_ita_lda_nor_mlt_ger_slo_glc_lit_qcu_rom_cze_svk_ses_sid_mcd_aeg_hin_jav_spa_akn_eng_igb_ind_tha_wly_tml_bem_yor_tur_mol_guj_uzb_cic_vie_hau_tsw_ewe_swa	-0.398183048439806	-0.945194095163594	0.347009056080025
169	gam_mcd_cic_spa_anl_hau_aeg_slo_azi_uzb_ses_bat_ewe_prs_arw_bsq_hin_amh_bem_mnd_grk_lit_tsw_swe_fbf_afr_fin_xho_zul_est_ctl_chh_geo_bul_nor_pan_guj_sid_owc_alb_hun_bam_tag_rus_mly_jpn_tml_kor_dut_lat_dyu_krd_ind_cze_tig_jav_cnt_glc_dgb_por_sod_ita_eng_ger_fre_qcu_bos_ben_urd_akn_amr_scr_mlt_svk_sun_rom_swa_ukr_swt_mao_tha_wly_knd_igb_moo_tur_mol_pol_aze_yor_vie_heb_tsn_lda_ven	0.103707046846657	0.244076315194118	0.80770936560583
170	sod_scr_tsn_hin_tig_wly_sid_rom_uzb_aze_dgb_sun_xho_por_lit_bsq_pol_anl_akn_mnd_krd_slo_ses_fre_bam_cze_fin_igb_bem_hun_grk_amr_geo_mol_urd_ben_swe_hau_heb_dut_est_ewe_jav_rus_mao_jpn_knd_kor_glc_ita_swa_afr_bat_nor_aeg_ind_cnt_arw_swt_bos_mlt_bul_svk_mcd_pan_qcu_guj_ctl_spa_cic_owc_prs_amh_lat_tag_ukr_yor_eng_ven_mly_tha_gam_tml_moo_dyu_tur_ger_alb_azi_zul_vie_chh_fbf_tsw_lda	-0.44545305397019	-1.05849094669209	0.292573240155843
171	gam_nor_cic_urd_tig_amh_amr_ben_aze_tur_ewe_sun_dyu_rus_alb_bsq_grk_chh_bam_mnd_lit_scr_tsn_swe_dgb_pan_fin_ven_moo_hun_guj_heb_geo_ita_eng_por_ukr_sod_owc_krd_est_tsw_mao_dut_bat_jpn_tml_kor_prs_svk_zul_arw_mly_afr_sid_jav_cnt_rom_swt_bos_aeg_slo_glc_mcd_lat_qcu_spa_ctl_fre_lda_hau_ger_anl_hin_ind_bul_bem_pol_yor_tag_tha_mlt_knd_fbf_swa_uzb_cze_mol_azi_xho_vie_wly_ses_igb_akn	-0.261431956840269	-0.618662271617388	0.537651254059724
172	anl_cze_dgb_por_hau_aeg_owc_mcd_uzb_tur_ven_mao_cic_krd_eng_bsq_ctl_sod_xho_cnt_slo_ita_swt_lat_yor_urd_est_akn_dyu_fin_fre_heb_geo_dut_ben_scr_grk_sid_mlt_lit_hun_moo_tag_pan_jav_jpn_knd_kor_hin_afr_lda_arw_mly_glc_amh_bat_mnd_swe_fbf_ger_gam_ukr_svk_rus_bul_qcu_alb_mol_bos_swa_amr_nor_tig_prs_sun_guj_bam_spa_bem_ind_tha_chh_tml_ewe_tsw_aze_rom_pol_azi_igb_vie_wly_zul_ses_tsn	-0.0634951554245085	-0.149660291582678	0.881356723079852
173	wly_ger_zul_slo_chh_owc_hau_scr_azi_tur_tsw_ind_bem_krd_por_bsq_glc_mlt_akn_mnd_swe_cze_moo_urd_xho_dut_est_yor_bam_fin_ita_heb_geo_lit_bos_afr_prs_amh_anl_nor_hun_dyu_tag_rus_mly_jpn_tml_kor_svk_ctl_swt_hin_sun_guj_amr_jav_cnt_mcd_ven_ukr_tig_pan_alb_ben_fre_qcu_bul_mol_grk_tsn_sid_arw_sod_spa_bat_eng_cic_lat_igb_mao_tha_gam_knd_swa_lda_aze_pol_rom_uzb_fbf_vie_aeg_ewe_dgb_ses	0.19059158200512	0.448854417640745	0.654580844044572
174	tig_scr_cic_ctl_chh_hau_owc_mcd_tur_uzb_yor_bat_fbf_eng_por_bsq_ukr_wly_dgb_cnt_guj_urd_ewe_nor_swt_ita_hun_bam_akn_est_dut_anl_geo_glc_alb_spa_lat_heb_amh_bul_fin_dyu_ind_pan_sun_jpn_knd_kor_mol_lit_ven_hin_mao_krd_sid_tag_mnd_slo_ses_rus_sod_svk_pol_cze_prs_qcu_ben_bos_afr_igb_amr_arw_mlt_swe_jav_grk_bem_fre_tsn_mly_tha_gam_tml_xho_moo_azi_ger_rom_aze_swa_vie_aeg_tsw_zul_lda	-0.539094429037743	-1.28975574751027	0.200333618608438
175	sod_scr_zul_ben_amr_tig_hau_swe_aze_uzb_yor_bat_fbf_urd_grk_bsq_bos_aeg_cic_cnt_cze_bul_tsn_pan_ses_mol_hun_tsw_bam_fin_pol_sid_geo_ctl_krd_rom_glc_owc_mlt_eng_est_lda_sun_por_ind_jpn_tml_kor_afr_fre_swa_dut_jav_lat_gam_mly_mnd_ita_bem_ukr_anl_alb_guj_svk_spa_qcu_nor_arw_mcd_moo_wly_hin_heb_prs_mao_slo_akn_ger_swt_tag_tha_amh_knd_dyu_dgb_tur_lit_rus_azi_ewe_vie_chh_xho_ven_igb	0.0963874627910229	0.22669399329507	0.821159237931378
176	owc_dut_igb_krd_tig_sid_heb_por_tur_uzb_swa_bat_fbf_rom_slo_bsq_grk_wly_tsn_mnd_swe_mol_bem_guj_dyu_nor_hun_xho_zul_fin_ctl_sod_geo_spa_ger_arw_bul_anl_hau_eng_est_swt_mly_bos_mao_jpn_tml_kor_cze_afr_cic_lat_sun_rus_amh_jav_cnt_pol_dgb_alb_amr_ben_ukr_lit_prs_qcu_fre_glc_scr_akn_gam_urd_mlt_svk_tag_pan_moo_ita_lda_ind_tha_aeg_knd_bam_tsw_aze_hin_mcd_azi_ses_vie_chh_ewe_yor_ven	-0.936828384661922	-2.27447978417455	0.0252359185209551
177	sod_spa_xho_glc_aeg_amh_chh_ger_tur_aze_igb_tag_yor_afr_rom_bsq_fre_gam_cic_cnt_pan_prs_ses_ctl_bem_ben_fin_ven_swa_est_eng_tig_geo_bos_ukr_scr_rus_hau_amr_ita_hun_tsw_sun_cze_jav_jpn_knd_kor_swe_pol_moo_urd_mly_lit_sid_ind_mnd_svk_tsn_slo_wly_mol_hin_mcd_grk_qcu_dut_lat_krd_bam_mlt_por_anl_nor_bat_arw_fbf_guj_lda_mao_tha_owc_tml_akn_dyu_uzb_bul_alb_azi_ewe_vie_heb_swt_zul_dgb	-0.0200081851502503	-0.0471937575729525	0.962460000599312
178	gam_mol_yor_hin_amr_sod_amh_bul_aze_tur_moo_tag_dgb_mcd_fre_bsq_por_owc_lda_cnt_lat_ita_tsw_bos_zul_grk_est_bem_swt_fin_ben_hau_geo_cze_spa_ctl_swe_heb_wly_glc_hun_fbf_mao_ger_sun_jpn_knd_kor_rom_dut_dyu_arw_jav_afr_sid_ind_mnd_pol_cic_pan_chh_ukr_scr_urd_alb_qcu_lit_slo_nor_akn_aeg_rus_mlt_svk_mly_eng_ses_guj_igb_bat_tha_tig_tml_swa_tsn_azi_prs_krd_uzb_bam_vie_anl_ven_ewe_xho	0.269361276517423	0.635349224165672	0.526760897050552
179	sod_glc_fbf_ctl_mlt_owc_chh_nor_azi_tur_igb_mao_swa_rus_guj_bsq_ger_aeg_lda_mnd_pan_arw_tsw_spa_yor_ita_hun_bem_cic_fin_urd_anl_geo_lat_mcd_swe_scr_tig_amr_por_est_ses_jav_mol_sun_jpn_tml_kor_afr_fre_dgb_slo_bat_pol_heb_tag_cnt_bul_zul_krd_amh_rom_lit_ben_dut_qcu_ukr_bos_alb_ven_wly_svk_gam_prs_ind_cze_ewe_eng_moo_mly_tha_sid_knd_akn_swt_uzb_grk_hin_aze_tsn_vie_hau_bam_dyu_xho	-0.540650029582835	-1.28942819868052	0.200446927667365
180	heb_ctl_tsw_glc_mlt_gam_amr_arw_tur_uzb_bam_sun_ses_grk_hin_bsq_dut_wly_dgb_mnd_scr_rom_swa_bos_yor_prs_fin_akn_cic_est_spa_sid_geo_lit_ita_por_pan_chh_anl_nor_hun_fbf_jav_ukr_mly_jpn_tml_kor_afr_slo_igb_bul_tag_pol_amh_bat_cnt_svk_moo_ger_aeg_urd_mol_fre_mcd_qcu_lat_swe_guj_xho_owc_krd_hau_eng_mao_ben_swt_alb_tsn_ind_tha_tig_knd_lda_bem_aze_rus_cze_azi_dyu_vie_sod_ven_ewe_zul	-0.391362902299448	-0.930437672953043	0.354553480114071
181	owc_cze_fbf_mcd_gam_hau_wly_nor_aze_azi_dgb_mly_bem_fre_grk_bsq_lit_amr_yor_mnd_pan_rus_bam_rom_swt_bul_est_ven_swa_fin_arw_mlt_geo_bos_lat_ger_ita_tig_chh_guj_hun_zul_ind_glc_tag_jpn_tml_kor_hin_ukr_akn_afr_mao_swe_sid_bat_cnt_mol_tsw_eng_aeg_slo_alb_dut_ctl_qcu_por_spa_scr_ses_sod_ben_amh_krd_sun_prs_igb_pol_tsn_jav_tha_anl_knd_ewe_cic_tur_svk_urd_uzb_xho_vie_heb_dyu_moo_lda	-0.336254147823413	-0.796964781013557	0.427501449846922
182	anl_eng_xho_swe_heb_hau_sod_por_aze_uzb_bem_jav_dyu_bos_ukr_bsq_prs_gam_tsn_cnt_bul_spa_swa_dut_dgb_glc_fin_cic_akn_est_rom_owc_geo_arw_slo_fre_alb_chh_sid_guj_hun_ewe_bat_rus_ind_jpn_knd_kor_mol_ita_igb_ger_sun_lat_mlt_mao_mnd_scr_tsw_hin_amr_svk_mcd_lit_cze_qcu_nor_afr_ben_yor_aeg_urd_wly_pol_tag_ctl_moo_krd_bam_mly_tha_tig_tml_fbf_ven_azi_grk_pan_tur_zul_vie_amh_swt_lda_ses	0.319247541695862	0.751784821160281	0.454078870009056
183	owc_grk_lda_lit_aeg_wly_amr_slo_azi_aze_bam_mao_akn_ben_pol_bsq_spa_sid_moo_cnt_afr_pan_igb_dut_bem_scr_hun_zul_tsn_fin_cze_chh_geo_ctl_bul_swe_svk_amh_anl_nor_est_cic_tag_eng_sun_jpn_knd_kor_fre_ger_ven_arw_mly_rom_sod_ind_mnd_guj_tsw_por_hau_ukr_rus_bos_lat_qcu_mcd_ita_urd_ses_tig_prs_gam_glc_jav_krd_xho_hin_dyu_bat_tha_heb_tml_swa_ewe_tur_mol_alb_uzb_dgb_vie_mlt_swt_fbf_yor	-0.441956487519527	-1.04979351335467	0.296533443098458
184	aeg_bul_ewe_nor_sid_amr_chh_lat_azi_tur_lda_mao_bem_lit_ukr_bsq_slo_anl_bam_cnt_grk_prs_moo_ctl_cic_glc_fin_swt_yor_est_hin_sod_geo_bos_krd_arw_scr_mlt_wly_ita_hun_zul_mly_pol_bat_jpn_knd_kor_mcd_mol_dyu_spa_tag_por_amh_jav_mnd_guj_tsw_rom_hau_rus_afr_ger_cze_qcu_urd_fre_dut_xho_owc_eng_heb_pan_sun_swe_akn_svk_tsn_ind_tha_gam_tml_fbf_dgb_uzb_alb_ben_aze_swa_vie_tig_ven_igb_ses	-0.612552879183035	-1.46344238189849	0.146718120067825
185	anl_ben_dgb_scr_owc_aeg_sod_ukr_aze_tur_swa_bat_ewe_nor_krd_bsq_pan_wly_tsn_mnd_rom_mcd_yor_afr_bam_urd_est_cic_tsw_fin_arw_gam_geo_ita_rus_alb_lat_tig_chh_por_hun_akn_sun_swe_mao_jpn_tml_kor_ctl_slo_lda_guj_ind_svk_amh_tag_cnt_grk_xho_ger_sid_prs_lit_bul_cze_qcu_eng_dut_hin_igb_hau_glc_amr_bos_jav_mol_ses_spa_moo_mly_tha_mlt_knd_bem_zul_azi_fre_pol_uzb_fbf_vie_heb_dyu_ven_swt	-0.848925115955616	-2.05124234672811	0.0430558823163013
186	chh_pan_zul_slo_gam_owc_amr_mcd_aze_tur_swa_mao_tsn_scr_mol_bsq_glc_tig_igb_cnt_grk_swe_xho_por_ewe_pol_fin_tsw_moo_est_dut_aeg_geo_rus_nor_bos_eng_sid_sod_guj_hun_yor_ind_arw_mly_jpn_tml_kor_afr_ben_cic_bul_sun_ger_wly_tag_mnd_hin_dgb_krd_amh_spa_cze_urd_alb_qcu_fre_rom_ctl_ses_mlt_prs_hau_svk_bat_ita_swt_lit_lda_jav_tha_anl_knd_ven_bam_uzb_ukr_lat_azi_bem_vie_heb_fbf_dyu_akn	-0.547123192306035	-1.30330921896157	0.195686630780149
187	sod_hin_lda_ctl_mlt_amr_owc_pan_uzb_aze_tsw_bat_tsn_pol_ben_bsq_swe_aeg_dgb_mnd_guj_scr_dyu_glc_akn_alb_hun_cic_xho_fin_lat_gam_geo_fre_urd_lit_grk_chh_heb_arw_est_fbf_mao_mcd_tag_jpn_knd_kor_ita_nor_yor_svk_mly_mol_wly_jav_cnt_afr_zul_ger_anl_bos_cze_bul_slo_qcu_ukr_rus_krd_ewe_amh_por_hau_spa_sun_prs_moo_dut_swa_ind_tha_tig_tml_ven_bem_tur_rom_eng_azi_bam_vie_sid_swt_igb_ses	-0.141911559001636	-0.334820953842971	0.738514145564451
188	amr_rom_zul_ita_sid_amh_gam_ger_uzb_azi_cic_ind_moo_pol_slo_bsq_mcd_owc_dyu_cnt_prs_krd_igb_grk_tsw_scr_fin_fbf_xho_hun_guj_hau_geo_pan_nor_bul_ukr_tig_mlt_afr_est_yor_sun_fre_jav_jpn_knd_kor_lat_glc_dgb_hin_bat_bos_sod_mly_mnd_por_bam_cze_anl_ctl_svk_rus_lit_qcu_urd_dut_mol_swt_wly_swe_aeg_spa_tag_ben_ven_alb_swa_mao_tha_chh_tml_akn_bem_tur_eng_arw_aze_ewe_vie_heb_tsn_lda_ses	-0.0298841401538949	-0.0703968649642853	0.944028943143757
189	wly_dut_ven_ita_gam_aeg_heb_svk_tur_uzb_bam_mly_lda_prs_ben_bsq_krd_mlt_moo_cnt_pan_bos_cic_cze_swt_spa_hun_swa_ewe_fin_slo_anl_geo_alb_afr_por_mol_tig_owc_ukr_est_zul_ind_eng_sun_jpn_tml_kor_guj_urd_tsw_arw_mao_ctl_sid_bat_mnd_lat_xho_scr_amr_rus_mcd_nor_hin_qcu_lit_fre_bul_yor_hau_glc_sod_swe_tag_grk_dyu_pol_tsn_jav_tha_amh_knd_ses_igb_aze_ger_rom_azi_akn_vie_chh_bem_dgb_fbf	-0.536455717470466	-1.27701105480579	0.204777523118535
190	wly_por_tsn_prs_anl_sod_owc_hin_tur_azi_igb_bat_bam_nor_cze_bsq_alb_aeg_dgb_cnt_ger_glc_cic_dut_ewe_krd_est_fbf_moo_hun_pol_heb_geo_rom_ben_guj_ita_amr_tig_rus_fin_swt_jav_bul_tag_jpn_tml_kor_lit_svk_swa_afr_mao_mcd_hau_sun_mnd_scr_dyu_pan_chh_swe_ukr_eng_lat_qcu_grk_slo_bos_ses_mlt_ctl_gam_spa_ind_mol_tsw_urd_bem_mly_tha_sid_knd_xho_zul_aze_arw_fre_uzb_yor_vie_amh_lda_akn_ven	-0.109627118878939	-0.258575440633667	0.796534250047789
191	sid_lat_yor_hin_mlt_amr_owc_alb_uzb_azi_swt_mao_moo_cze_afr_bsq_ctl_heb_bem_mnd_pol_prs_tsn_urd_igb_ukr_fin_fbf_ses_est_mol_hau_geo_rom_mcd_rus_glc_gam_sod_arw_hun_cic_mly_nor_jav_jpn_tml_kor_spa_guj_bam_lit_tag_bul_chh_sun_cnt_eng_zul_slo_aeg_bos_fre_dut_grk_qcu_ger_por_scr_xho_wly_ita_amh_pan_ind_krd_ven_svk_tsw_bat_tha_tig_knd_lda_dgb_tur_ben_swe_aze_ewe_vie_anl_akn_dyu_swa	-0.03933257755784	-0.0926851583425882	0.926353058943927
192	sod_urd_swt_svk_gam_mlt_sid_fre_tur_uzb_zul_sun_tsw_ctl_nor_bsq_alb_amr_bem_mnd_cze_prs_dgb_lit_cic_ben_est_lda_ses_fin_bul_owc_geo_hin_ita_pan_ukr_chh_heb_arw_hun_xho_bat_mol_mao_jpn_knd_kor_glc_eng_swa_rus_mly_rom_anl_tag_cnt_grk_igb_guj_amh_swe_ger_bos_krd_qcu_pol_por_mcd_ven_aeg_slo_wly_dut_jav_spa_moo_afr_tsn_ind_tha_tig_tml_yor_akn_azi_lat_scr_aze_fbf_vie_hau_ewe_bam_dyu	-0.139270047653543	-0.328455278208537	0.743305863515193
193	aeg_rom_bam_ben_gam_chh_heb_prs_tur_uzb_ewe_mly_akn_pol_rus_bsq_krd_tig_cic_mnd_dut_afr_bem_lit_zul_svk_est_moo_tsn_hun_ger_sid_geo_mol_guj_fre_grk_owc_hau_mcd_fin_fbf_bat_eng_tag_jpn_tml_kor_pan_urd_lda_por_ind_bul_sod_sun_cnt_arw_tsw_nor_amr_glc_swe_alb_hin_qcu_ctl_cze_bos_ses_mlt_ita_anl_spa_jav_lat_swa_scr_dyu_mao_tha_amh_knd_igb_xho_aze_slo_ukr_azi_swt_vie_wly_dgb_ven_yor	0.0939000779254524	0.220935685436836	0.825626848946482
194	amh_scr_yor_bul_wly_gam_anl_dut_uzb_tur_ses_ind_igb_glc_lat_bsq_mol_sid_ewe_cnt_afr_ben_dgb_pan_bem_lit_fin_lda_swa_hun_fre_aeg_geo_ger_hin_nor_prs_chh_mlt_spa_est_bam_sun_urd_jav_jpn_knd_kor_guj_ukr_zul_slo_bat_svk_hau_mly_mnd_eng_akn_krd_amr_grk_alb_bos_rus_qcu_ctl_arw_ita_dyu_sod_pol_owc_mcd_tag_por_moo_rom_fbf_mao_tha_heb_tml_swt_tsw_azi_swe_cze_aze_tsn_vie_tig_xho_ven_cic	-0.111654931999172	-0.263108128911339	0.793049269435968
195	hau_ben_swa_hin_heb_aeg_amr_dut_azi_uzb_fbf_sun_zul_fre_arw_bsq_pol_owc_igb_mnd_svk_mcd_lda_guj_xho_rom_est_ven_tsw_fin_glc_sod_geo_eng_pan_ukr_rus_anl_mlt_ger_hun_dyu_mao_spa_tag_jpn_knd_kor_nor_scr_tsn_bul_ind_lit_amh_jav_cnt_alb_moo_swe_chh_krd_slo_ita_urd_qcu_afr_prs_ctl_yor_tig_grk_wly_mol_mly_cze_ewe_por_ses_bat_tha_sid_tml_bam_akn_tur_bos_lat_aze_bem_vie_gam_dgb_cic_swt	-0.649970611745592	-1.55549552158715	0.123224733825216
196	wly_rom_moo_ita_hau_gam_amh_eng_aze_tur_cic_mao_ewe_mol_por_bsq_afr_anl_tsw_mnd_urd_swe_bam_grk_akn_hin_fin_tsn_yor_hun_bos_chh_geo_svk_arw_ger_guj_heb_mlt_pol_est_xho_jav_krd_sun_jpn_knd_kor_pan_glc_ses_mcd_mly_lat_tig_bat_cnt_ctl_dyu_fre_aeg_rus_nor_cze_bul_qcu_lit_scr_alb_swt_sod_dut_sid_slo_ind_prs_dgb_spa_bem_tag_tha_amr_tml_fbf_ven_uzb_ukr_ben_azi_swa_vie_owc_igb_lda_zul	-0.562433470882097	-1.3422067420641	0.182796481854192
197	sid_arw_swa_scr_chh_amh_gam_ger_uzb_azi_bem_ind_yor_fre_grk_bsq_mol_hau_dyu_cnt_bos_glc_zul_lat_ven_swe_hun_ses_akn_fin_cze_sod_geo_pan_pol_krd_prs_heb_owc_guj_est_swt_tag_nor_jav_jpn_tml_kor_lit_ben_tsn_hin_mao_spa_amr_sun_mnd_urd_igb_ita_mlt_ukr_mcd_rom_bul_qcu_svk_rus_ctl_lda_aeg_slo_tig_afr_mly_eng_cic_por_xho_bat_tha_anl_knd_moo_ewe_aze_alb_dut_tur_dgb_vie_wly_bam_tsw_fbf	0.409243583474624	0.966729262331707	0.33618667485298
198	sod_scr_swt_ita_amr_chh_gam_alb_azi_uzb_dyu_tag_ven_arw_lat_bsq_dut_anl_tsn_cnt_mcd_mol_yor_pol_akn_cze_hun_ewe_igb_est_ukr_amh_geo_swe_rom_glc_eng_owc_aeg_urd_fin_ses_jav_por_bat_jpn_knd_kor_prs_lit_xho_ben_mao_bos_sid_mly_mnd_afr_bam_pan_mlt_spa_grk_guj_svk_qcu_rus_krd_slo_fbf_wly_nor_heb_ger_ind_ctl_dgb_fre_moo_sun_tha_hau_tml_zul_cic_aze_hin_bul_tur_tsw_vie_tig_swa_lda_bem	-0.383451228225309	-0.90855566172517	0.36593317534832
199	aeg_cze_dgb_ger_hau_mlt_amr_mcd_azi_tur_ses_jav_igb_pol_nor_bsq_rom_chh_ven_mnd_urd_afr_yor_spa_dyu_lat_fin_moo_ewe_est_bul_anl_geo_prs_swe_grk_arw_heb_tig_dut_hun_fbf_bat_bos_ind_jpn_tml_kor_por_glc_cic_ukr_sun_eng_wly_mly_cnt_krd_xho_alb_amh_svk_slo_scr_ben_qcu_mol_pan_hin_bem_owc_rus_sod_ita_mao_lit_bam_fre_swa_tag_tha_sid_knd_akn_swt_uzb_guj_ctl_aze_zul_vie_gam_tsw_lda_tsn	-1.13115142090273	-2.78262015019657	0.00653009755186663
200	anl_spa_cic_ctl_sid_aeg_amh_pol_tur_aze_tsn_sun_moo_rus_scr_bsq_urd_gam_ewe_cnt_bos_rom_ses_alb_swt_svk_fin_bem_lda_est_hin_wly_geo_krd_cze_mol_bul_chh_owc_guj_hun_zul_ind_ben_jav_jpn_knd_kor_arw_eng_swa_lat_bat_swe_sod_mly_mnd_nor_bam_slo_hau_afr_ukr_fre_glc_qcu_prs_ger_mcd_yor_heb_ita_amr_lit_mao_por_xho_grk_dgb_tag_tha_mlt_tml_fbf_ven_uzb_pan_dut_azi_akn_vie_tig_dyu_igb_tsw	-0.0887295728954141	-0.209006451370454	0.834900321587976
201	sod_mol_swt_arw_sid_owc_mlt_alb_uzb_azi_cic_mly_ses_mcd_nor_bsq_ita_gam_lda_mnd_ben_rom_bam_fre_zul_rus_fin_yor_xho_hun_ctl_amh_geo_dut_bos_svk_por_aeg_heb_grk_est_tsw_sun_hin_mao_jpn_knd_kor_spa_pan_fbf_ukr_jav_eng_amr_bat_cnt_urd_igb_lit_chh_bul_afr_pol_lat_qcu_prs_guj_krd_dyu_anl_ger_hau_glc_tag_swe_tsn_slo_swa_ind_tha_wly_tml_ewe_dgb_aze_scr_cze_tur_akn_vie_tig_ven_bem_moo	0.0283056626632356	0.066671158327035	0.946986616209833
202	anl_ita_tsw_prs_amr_chh_owc_alb_uzb_tur_bam_sun_igb_swe_ger_bsq_arw_aeg_lda_cnt_lit_ukr_akn_nor_ewe_rus_fin_ven_moo_hun_eng_gam_geo_scr_urd_glc_ctl_sid_wly_cze_est_swt_mao_guj_mly_jpn_knd_kor_spa_grk_yor_por_tag_bul_mlt_bat_mnd_lat_dyu_krd_hau_pan_pol_fre_afr_qcu_mol_svk_hin_tsn_sod_dut_tig_ben_jav_rom_fbf_mcd_xho_ind_tha_amh_tml_bem_dgb_azi_bos_slo_aze_swa_vie_heb_cic_ses_zul	-0.0956822071613623	-0.225552099837764	0.822044718001326
203	amr_bos_swa_cze_owc_gam_mlt_arw_uzb_aze_tsw_tag_zul_por_pol_bsq_ben_hau_dyu_cnt_spa_bul_ewe_ctl_lda_slo_fin_akn_dgb_hun_lit_heb_geo_alb_swe_ita_guj_amh_aeg_mcd_est_bem_jav_grk_mly_jpn_tml_kor_lat_mol_tsn_prs_ind_eng_chh_sun_mnd_krd_yor_scr_anl_pan_nor_ger_hin_qcu_urd_rus_svk_swt_wly_ukr_sid_fre_mao_rom_ses_dut_xho_bat_tha_tig_knd_igb_ven_azi_afr_glc_tur_cic_vie_sod_bam_fbf_moo	-0.656570026654278	-1.57311009035682	0.119089360073479
204	gam_pol_yor_ita_amh_amr_heb_prs_aze_tur_bem_jav_ses_afr_spa_bsq_pan_anl_fbf_cnt_mcd_grk_swt_por_zul_swe_hun_dgb_moo_est_cze_tig_geo_fre_svk_bul_hin_sid_sod_guj_fin_lda_ind_lat_bat_jpn_tml_kor_eng_bos_tsn_glc_tag_rus_hau_mao_mnd_mol_igb_slo_mlt_scr_ukr_alb_nor_qcu_rom_ctl_ger_swa_aeg_lit_chh_krd_sun_ben_cic_dut_tsw_mly_tha_wly_knd_ven_xho_azi_urd_arw_uzb_akn_vie_owc_ewe_dyu_bam	-0.458243641647579	-1.08888594418381	0.279017835808871
205	owc_alb_bam_por_anl_mlt_sid_bos_aze_tur_tsw_ind_lda_rom_swe_bsq_slo_chh_dyu_cnt_dut_scr_cic_bul_bem_ger_est_swa_moo_hun_krd_amr_geo_prs_eng_ben_mcd_hau_heb_afr_fin_yor_sun_lat_jav_jpn_tml_kor_fre_mol_tsn_arw_mly_pan_wly_tag_mnd_spa_fbf_cze_sod_ctl_nor_urd_guj_qcu_grk_svk_hin_dgb_gam_rus_amh_ukr_mao_glc_xho_lit_ses_bat_tha_tig_knd_ven_igb_azi_ita_pol_uzb_zul_vie_aeg_swt_akn_ewe	-0.206087565477251	-0.488024566778056	0.62668106767096
206	amr_arw_lda_spa_gam_sod_anl_lat_azi_tur_swa_tag_xho_mcd_fre_bsq_prs_tig_bam_cnt_grk_nor_zul_svk_dyu_lit_hun_ses_akn_fin_eng_owc_geo_scr_ger_swe_mol_sid_mlt_hin_est_swt_mao_rom_sun_jpn_knd_kor_urd_dut_ewe_cze_bat_ita_aeg_ind_mnd_krd_dgb_bos_wly_por_ben_bul_glc_qcu_ctl_afr_ukr_igb_hau_rus_chh_pan_mly_alb_yor_guj_bem_jav_tha_amh_tml_moo_ven_uzb_pol_slo_aze_cic_vie_heb_fbf_tsn_tsw	-0.414381682437128	-0.9824386548654	0.328432742041218
207	amh_grk_dyu_mcd_amr_tig_owc_glc_aze_azi_bem_bat_ven_hin_scr_bsq_eng_anl_lda_mnd_urd_ukr_akn_alb_cic_ger_hun_tsw_tsn_fin_por_wly_geo_guj_bul_lit_dut_mlt_aeg_arw_est_zul_sun_fre_mly_jpn_knd_kor_rus_krd_moo_svk_tag_pan_gam_ind_cnt_mol_dgb_prs_chh_bos_ita_nor_swe_qcu_ben_spa_rom_ewe_sid_slo_hau_afr_jav_cze_swt_pol_fbf_mao_tha_heb_tml_yor_igb_tur_ctl_lat_uzb_swa_vie_sod_bam_xho_ses	-0.864126082956555	-2.09020676478231	0.0393280174904555
208	sod_nor_ses_ben_sid_mlt_anl_arw_aze_tur_zul_ind_ewe_alb_lat_bsq_lit_amr_moo_cnt_bul_ukr_cic_krd_igb_ita_fin_dyu_tsw_est_guj_owc_geo_scr_dut_mol_urd_aeg_chh_por_hun_dgb_bat_cze_tag_jpn_tml_kor_ger_rus_swt_spa_sun_hin_heb_mao_mnd_prs_lda_eng_hau_fre_grk_rom_slo_qcu_ctl_pan_pol_tsn_amh_svk_tig_afr_mly_swe_ven_glc_xho_jav_tha_wly_knd_swa_bam_uzb_mcd_bos_azi_bem_vie_gam_akn_fbf_yor	-0.145302049784157	-0.343183841686261	0.732234720561936
209	amr_rom_xho_fre_wly_aeg_sod_svk_uzb_aze_ewe_bat_bem_ctl_urd_bsq_guj_anl_swa_mnd_grk_ger_yor_nor_moo_alb_hun_lda_tsw_est_swe_hau_geo_mol_arw_rus_hin_amh_mlt_bul_fin_tsn_mao_pol_tag_jpn_knd_kor_scr_lit_ses_lat_mly_slo_chh_sun_cnt_por_bam_mcd_heb_ita_cze_eng_ben_qcu_afr_krd_glc_zul_owc_prs_gam_dut_ind_spa_swt_bos_ven_jav_tha_sid_tml_cic_dgb_tur_pan_ukr_azi_akn_vie_tig_igb_fbf_dyu	-0.936601153275087	-2.27398494597606	0.0252668562050561
210	wly_guj_dgb_scr_mlt_heb_aeg_ctl_aze_tur_lda_jav_yor_glc_pan_bsq_spa_owc_igb_mnd_mcd_por_fbf_ger_tsw_arw_hun_cic_swt_fin_svk_anl_geo_bos_slo_cze_lit_sid_chh_ita_est_zul_sun_alb_bat_jpn_tml_kor_rom_nor_xho_swe_mly_ben_amh_mao_cnt_rus_akn_bul_amr_hin_urd_ukr_pol_qcu_lat_krd_eng_swa_sod_dut_hau_mol_tag_fre_dyu_afr_ewe_ind_tha_gam_knd_tsn_moo_azi_grk_prs_uzb_bem_vie_tig_ven_bam_ses	-0.363562317372498	-0.862322713536749	0.39072812553481
211	amr_scr_swt_lat_tig_sid_wly_dut_azi_aze_lda_tag_ewe_krd_eng_bsq_svk_gam_bem_mnd_bul_spa_dyu_prs_ven_ukr_fin_akn_tsw_hun_swe_mlt_geo_mcd_pol_cze_guj_hau_chh_fre_est_xho_mly_afr_ind_jpn_tml_kor_lit_hin_ses_urd_bat_rom_anl_jav_cnt_rus_igb_pan_sod_ger_alb_glc_ben_qcu_slo_bos_grk_zul_amh_mol_heb_ita_mao_ctl_cic_arw_dgb_sun_tha_aeg_knd_swa_fbf_tur_nor_por_uzb_tsn_vie_owc_moo_bam_yor	0.100168245650546	0.235709174425481	0.814176643589505
212	aeg_pan_xho_pol_anl_amh_chh_bos_azi_tur_ses_sun_ven_alb_swe_bsq_ctl_sod_cic_cnt_arw_bul_moo_ben_lda_mcd_hun_ewe_yor_fin_rom_tig_geo_lit_glc_hin_fre_owc_mlt_krd_est_zul_jav_cze_bat_jpn_tml_kor_guj_ukr_swt_mol_tag_svk_hau_mao_mnd_eng_bam_dut_sid_scr_grk_lat_rus_qcu_ita_ger_afr_tsw_wly_por_gam_nor_mly_prs_bem_spa_akn_ind_tha_heb_knd_dyu_fbf_aze_urd_slo_uzb_dgb_vie_amr_swa_igb_tsn	-0.279820401441213	-0.661076399345269	0.510197721360652
213	amr_swe_ven_krd_anl_hau_mlt_por_aze_uzb_swa_bat_swt_rom_nor_bsq_bul_sid_akn_mnd_alb_spa_bem_ita_moo_guj_est_fbf_tsn_fin_lit_amh_geo_bos_pol_prs_rus_wly_heb_eng_hun_bam_tag_grk_mao_jpn_tml_kor_mol_fre_cic_ger_jav_ctl_sod_ind_cnt_afr_lda_mcd_aeg_svk_ben_dut_urd_qcu_cze_hin_glc_ses_owc_pan_chh_scr_sun_slo_dyu_arw_dgb_mly_tha_gam_knd_tsw_zul_tur_ukr_lat_azi_igb_vie_tig_yor_xho_ewe	-0.0068745853471257	-0.0161929300150886	0.987115164408517
214	amr_scr_igb_nor_amh_sod_sid_swe_tur_azi_bem_tag_akn_rus_mcd_bsq_arw_wly_yor_cnt_bul_pan_cic_rom_tsw_urd_hun_tsn_ven_est_cze_anl_geo_guj_bos_slo_ukr_owc_tig_ger_fin_xho_sun_svk_bat_jpn_tml_kor_ctl_eng_zul_lit_mly_krd_hau_ind_mnd_mol_moo_ita_chh_lat_spa_afr_hin_qcu_prs_glc_por_ewe_mlt_alb_gam_pol_jav_fre_swt_dut_ses_mao_tha_heb_knd_bam_lda_uzb_grk_ben_aze_dyu_vie_aeg_dgb_fbf_swa	-0.710364122926592	-1.70448074083313	0.0916301210205655
215	hau_mcd_swa_ukr_aeg_sod_anl_bos_azi_aze_dgb_mao_akn_svk_grk_bsq_nor_owc_ven_mnd_scr_rom_bam_ctl_fbf_hin_est_igb_ewe_hun_dut_gam_geo_cze_fre_lit_afr_chh_amr_arw_fin_bem_tag_alb_mly_jpn_knd_kor_glc_bul_tsw_guj_sun_slo_tig_bat_cnt_ben_xho_krd_amh_lat_eng_spa_ger_qcu_urd_pan_prs_tsn_wly_rus_heb_mol_jav_ita_yor_swe_ses_ind_tha_sid_tml_dyu_cic_tur_pol_por_uzb_swt_vie_mlt_zul_moo_lda	-0.267498049223344	-0.632268413787527	0.528762870886877
216	anl_pan_swa_slo_owc_wly_chh_lat_aze_uzb_lda_jav_swt_bul_urd_bsq_guj_tig_moo_mnd_bos_ukr_bem_ita_tsw_hin_hun_zul_dyu_est_cze_sid_geo_afr_arw_ctl_spa_aeg_sod_krd_fin_bam_ind_ben_sun_jpn_knd_kor_ger_rus_cic_scr_tag_fre_mlt_mly_cnt_mol_ven_glc_hau_alb_lit_rom_mcd_qcu_por_svk_grk_ses_amh_dut_gam_prs_mao_eng_xho_nor_igb_bat_tha_heb_tml_yor_akn_azi_swe_pol_tur_dgb_vie_amr_fbf_ewe_tsn	-1.11928312544154	-2.75493186223809	0.00706261327887967
217	heb_ben_dgb_bos_gam_owc_amr_mcd_azi_aze_dyu_sun_tsn_ukr_prs_bsq_arw_chh_yor_mnd_eng_lit_moo_nor_fbf_krd_fin_swt_ven_est_mol_sod_geo_rom_lat_hin_afr_anl_tig_urd_hun_zul_mao_scr_mly_jpn_tml_kor_svk_grk_akn_ger_bat_spa_sid_ind_cnt_glc_ses_fre_mlt_ita_swe_alb_slo_qcu_bul_ctl_guj_ewe_hau_pol_aeg_pan_tag_dut_tsw_rus_igb_jav_tha_wly_knd_cic_bam_tur_cze_por_uzb_bem_vie_amh_xho_swa_lda	-0.241492724025208	-0.570597257011982	0.569648792471736
218	hau_urd_lda_fre_tig_heb_sod_krd_uzb_azi_cic_mao_swa_ben_rom_bsq_ukr_gam_tsw_cnt_lat_ger_yor_arw_ven_svk_hun_tsn_ses_est_mol_amr_geo_scr_rus_bul_cze_mlt_owc_swe_fin_ewe_bat_dut_tag_jpn_tml_kor_guj_glc_dyu_lit_jav_prs_anl_ind_mnd_por_akn_ctl_chh_spa_afr_grk_nor_qcu_pan_ita_bos_dgb_amh_pol_aeg_mcd_mly_alb_swt_eng_bam_sun_tha_sid_knd_zul_bem_aze_hin_slo_tur_moo_vie_wly_fbf_igb_xho	0.0476958814399569	0.112412162204648	0.910738895474019
219	chh_slo_ewe_pan_mlt_heb_sid_hin_uzb_tur_cic_bat_bam_alb_arw_bsq_ita_wly_akn_cnt_guj_swe_dyu_nor_ven_eng_est_tsw_bem_fin_spa_tig_geo_rom_ger_por_bos_aeg_anl_urd_hun_zul_sun_lit_jav_jpn_knd_kor_prs_mcd_swt_pol_mly_fre_owc_tag_mnd_mol_igb_afr_amr_ctl_lat_glc_svk_qcu_grk_krd_ben_yor_gam_rus_sod_scr_ind_ukr_xho_cze_ses_mao_tha_hau_tml_lda_dgb_azi_bul_dut_aze_tsn_vie_amh_moo_swa_fbf	-0.375348034281067	-0.890103206602657	0.375707290399133
220	mlt_ita_yor_mol_owc_wly_sod_hin_aze_uzb_ses_sun_bem_mcd_rom_bsq_svk_heb_dyu_cnt_nor_spa_swa_grk_igb_pan_fin_lda_moo_est_prs_gam_geo_fre_arw_glc_bos_tig_sid_cze_hun_swt_mao_krd_jav_jpn_knd_kor_lat_ben_zul_bul_tag_ctl_hau_mly_mnd_swe_tsw_pol_chh_eng_scr_lit_slo_qcu_guj_rus_afr_cic_anl_ukr_amr_alb_bat_dut_ewe_urd_ven_ind_tha_aeg_tml_xho_akn_tur_ger_por_azi_fbf_vie_amh_tsn_bam_dgb	0.29996072706463	0.706331647193365	0.481747740100886
221	hau_rom_swt_por_owc_tig_anl_nor_aze_uzb_fbf_bat_xho_eng_lat_bsq_ita_amh_akn_mnd_mcd_ukr_ewe_dut_dyu_urd_fin_moo_cic_est_krd_heb_geo_guj_glc_alb_swe_aeg_gam_svk_hun_yor_mao_pol_sun_jpn_tml_kor_rus_fre_bam_bul_jav_ger_sod_ind_cnt_afr_ven_lit_mlt_prs_spa_pan_cze_qcu_ben_hin_ctl_bem_amr_mol_sid_slo_mly_grk_swa_bos_tsw_tag_tha_wly_knd_tsn_ses_tur_scr_arw_azi_dgb_vie_chh_zul_lda_igb	-0.545397361209375	-1.29972822032031	0.196906548042817
222	amr_alb_ewe_ita_anl_wly_amh_por_uzb_aze_ven_mly_igb_lit_prs_bsq_ctl_sod_lda_cnt_bul_eng_moo_ben_swt_lat_hun_ses_zul_est_nor_gam_geo_slo_bos_grk_dut_sid_mlt_fre_fin_akn_jav_pan_sun_jpn_tml_kor_spa_arw_swa_guj_bat_afr_owc_mao_mnd_rus_dgb_cze_heb_ukr_scr_svk_swe_qcu_krd_ger_mol_fbf_tig_glc_aeg_rom_tag_mcd_bem_urd_tsn_ind_tha_chh_knd_cic_dyu_tur_hin_pol_azi_yor_vie_hau_tsw_xho_bam	0.867020465683916	2.06366413653614	0.0418357783290394
223	anl_mol_ses_dut_chh_wly_amh_alb_tur_aze_tsn_jav_xho_ctl_fre_bsq_ita_heb_bam_cnt_prs_glc_fbf_pol_ewe_scr_hun_tsw_dyu_est_ben_hau_geo_mcd_spa_bul_hin_tig_gam_grk_fin_swt_bat_rom_ind_jpn_knd_kor_slo_guj_moo_rus_tag_urd_mlt_mao_mnd_ukr_ven_por_amr_ger_svk_swe_eng_qcu_lit_krd_pan_swa_sid_lat_aeg_arw_mly_bos_bem_nor_zul_sun_tha_owc_tml_yor_igb_azi_cze_afr_uzb_lda_vie_sod_akn_cic_dgb	-0.285043100593316	-0.673966532771064	0.502004324288061
224	amh_alb_cic_spa_wly_gam_chh_cze_aze_azi_tsn_bat_ses_ger_grk_bsq_ita_hau_xho_cnt_swe_krd_akn_svk_moo_ben_hun_ven_bem_est_slo_amr_geo_arw_urd_rus_nor_anl_mlt_dut_fin_zul_mao_ukr_sun_jpn_knd_kor_lit_guj_tsw_bul_mly_pol_heb_tag_mnd_lat_dyu_scr_sid_afr_ctl_fre_eng_qcu_mol_por_pan_ewe_owc_mcd_aeg_hin_ind_prs_lda_rom_fbf_jav_tha_tig_tml_yor_dgb_uzb_glc_bos_tur_igb_vie_sod_swa_bam_swt	-0.0074202916393733	-0.0174782496194103	0.986092527370863
225	hau_pol_moo_mol_mlt_anl_sid_urd_azi_tur_akn_ind_tsn_ukr_afr_bsq_svk_sod_dgb_mnd_glc_spa_zul_arw_xho_lit_est_bem_bam_hun_dut_chh_geo_ger_mcd_ita_por_tig_owc_alb_fin_igb_jav_prs_tag_jpn_knd_kor_cze_slo_swa_grk_mao_bul_amh_sun_cnt_pan_swt_swe_heb_fre_rom_guj_ben_qcu_eng_nor_ctl_cic_gam_bos_wly_lat_mly_krd_yor_scr_lda_bat_tha_aeg_tml_ewe_ses_uzb_hin_rus_aze_dyu_vie_amr_tsw_ven_fbf	-0.435704915537522	-1.03362444498123	0.303992161769792
226	sid_ger_swa_nor_aeg_anl_heb_bul_aze_tur_fbf_mly_bem_mcd_ita_bsq_fre_wly_dgb_cnt_ctl_alb_cic_scr_moo_arw_hun_tsw_ses_est_eng_sod_geo_lit_glc_urd_hin_chh_gam_pol_fin_xho_tag_ukr_sun_jpn_tml_kor_por_dut_lda_lat_ind_slo_tig_mao_mnd_rom_yor_bos_owc_swe_grk_guj_cze_qcu_krd_pan_mol_swt_amh_spa_hau_rus_bat_ben_dyu_prs_akn_jav_tha_amr_knd_zul_ven_uzb_afr_svk_azi_tsn_vie_mlt_igb_bam_ewe	-0.360297532098194	-0.852438748466332	0.396160578644342
227	wly_ger_tsn_lat_gam_amh_mlt_bos_tur_azi_zul_sun_ses_eng_nor_bsq_pol_aeg_moo_mnd_ita_lit_dgb_pan_dyu_slo_est_xho_bam_fin_mol_tig_geo_ukr_por_urd_rom_owc_chh_grk_hun_cic_ind_mcd_mao_jpn_tml_kor_ctl_hin_tsw_afr_mly_bul_hau_bat_cnt_swe_fbf_fre_sod_rus_glc_krd_svk_qcu_ben_dut_cze_ewe_heb_scr_amr_arw_jav_prs_akn_spa_swt_tag_tha_anl_knd_ven_bem_uzb_guj_alb_aze_lda_vie_sid_swa_igb_yor	0.118183622223165	0.278036270875699	0.781601712833204
228	gam_krd_dgb_afr_mlt_amh_amr_grk_aze_uzb_lda_ind_zul_ita_bos_bsq_ger_aeg_ven_mnd_swe_eng_bem_por_swt_glc_est_akn_cic_hun_ctl_sod_geo_lit_nor_prs_slo_sid_wly_ben_fin_swa_sun_lat_mao_jpn_knd_kor_alb_mcd_moo_fre_bat_rom_owc_jav_cnt_guj_tsn_pan_heb_dut_ukr_cze_mol_qcu_hin_rus_svk_tsw_chh_arw_tig_bul_mly_scr_ses_urd_igb_tag_tha_hau_tml_ewe_bam_azi_pol_spa_tur_dyu_vie_anl_xho_yor_fbf	-0.354264608817794	-0.839562342813817	0.403306870626434
229	amh_cze_bam_dut_chh_sod_gam_urd_tur_azi_swt_bat_dyu_bul_mcd_bsq_grk_anl_cic_cnt_rus_prs_tsw_nor_fbf_ukr_hun_ven_zul_est_mol_heb_geo_ita_rom_glc_pan_mlt_wly_pol_fin_moo_ind_slo_mly_jpn_tml_kor_arw_hin_bem_swe_mao_svk_owc_sun_mnd_fre_akn_scr_tig_lit_guj_por_alb_qcu_ben_ger_eng_xho_amr_afr_aeg_krd_jav_lat_ewe_spa_igb_tag_tha_hau_knd_lda_swa_aze_ctl_bos_uzb_yor_vie_sid_dgb_tsn_ses	-0.483424004866865	-1.14897271273792	0.253513714885666
230	aeg_swe_bem_afr_heb_gam_wly_fre_azi_aze_yor_jav_igb_ger_bul_bsq_urd_sid_fbf_mnd_ita_ben_tsn_slo_xho_dut_fin_moo_bam_est_guj_hau_geo_por_krd_pol_grk_tig_amr_cze_hun_zul_mao_arw_sun_jpn_tml_kor_ukr_rom_cic_ctl_ind_spa_sod_mly_cnt_lat_swa_nor_anl_bos_prs_lit_hin_qcu_alb_rus_svk_ewe_chh_mcd_owc_pan_tag_eng_ses_scr_lda_bat_tha_mlt_knd_dgb_tsw_uzb_glc_mol_tur_akn_vie_amh_ven_dyu_swt	-0.255288226513756	-0.603124764221026	0.547893764739678
231	anl_ger_ewe_afr_chh_owc_amh_ben_azi_aze_akn_jav_dyu_bos_alb_bsq_arw_gam_dgb_cnt_por_swe_xho_grk_swa_ctl_fin_igb_lda_hun_scr_heb_geo_svk_ukr_prs_ita_sid_wly_glc_est_fbf_mao_lat_bat_jpn_knd_kor_rus_guj_moo_pan_mly_urd_tig_tag_mnd_slo_bem_lit_hau_cze_spa_pol_krd_qcu_bul_fre_dut_ven_aeg_hin_mlt_mol_ind_mcd_tsn_nor_ses_sun_tha_sod_tml_cic_swt_tur_eng_rom_uzb_zul_vie_amr_bam_yor_tsw	0.0208107186438217	0.0490692037720574	0.960969374514104
232	aeg_glc_xho_lat_tig_mlt_amr_rus_tur_uzb_ven_mly_tsn_bos_scr_bsq_rom_owc_ses_cnt_mcd_grk_bam_bul_akn_guj_fin_cic_swa_hun_cze_heb_geo_krd_alb_ger_dut_hau_gam_prs_est_bem_tag_slo_mao_jpn_knd_kor_mol_arw_swt_ita_ind_svk_amh_jav_mnd_nor_dyu_swe_anl_afr_pan_ctl_fre_qcu_ben_pol_ukr_dgb_sod_por_sid_eng_sun_urd_lda_spa_moo_bat_tha_chh_tml_yor_tsw_aze_hin_lit_azi_ewe_vie_wly_zul_fbf_igb	-0.150408145194302	-0.355616885148361	0.722932842032945
233	heb_pol_ven_alb_gam_amr_owc_afr_aze_tur_igb_tag_xho_ben_prs_bsq_rom_sod_dyu_cnt_cze_ita_moo_bul_dgb_lit_hun_yor_tsw_est_ukr_sid_geo_grk_eng_scr_spa_mlt_hau_svk_fin_ewe_jav_krd_mao_jpn_knd_kor_rus_guj_fbf_ger_bat_mol_anl_mly_mnd_ctl_bam_swe_amh_slo_nor_bos_arw_qcu_por_dut_pan_cic_tig_mcd_chh_hin_sun_lat_swt_glc_lda_ind_tha_wly_tml_ses_akn_azi_fre_urd_uzb_zul_vie_aeg_tsn_swa_bem	-0.671646433536271	-1.61002449914711	0.110781759760736
234	tig_grk_ses_ger_anl_sid_mlt_glc_azi_uzb_fbf_sun_akn_afr_ben_bsq_arw_wly_moo_cnt_ukr_cze_tsw_por_ven_hin_est_tsn_cic_fin_fre_aeg_geo_bul_pol_eng_pan_sod_chh_dut_hun_lda_jav_svk_mly_jpn_tml_kor_ctl_lit_bam_alb_ind_prs_amh_tag_mnd_mol_swt_rus_hau_swe_spa_guj_rom_qcu_ita_bos_slo_ewe_gam_urd_owc_scr_mao_nor_swa_krd_zul_bat_tha_amr_knd_igb_yor_tur_lat_mcd_aze_dyu_vie_heb_bem_xho_dgb	0.207730957100152	0.489127763376134	0.62590285053164
235	amr_lat_fbf_afr_amh_sod_chh_bul_aze_tur_swt_jav_xho_prs_bos_bsq_fre_sid_dgb_cnt_mol_pol_lda_dut_cic_lit_est_igb_akn_fin_arw_wly_geo_ita_eng_rom_swe_tig_mlt_alb_hun_ewe_tag_glc_ind_jpn_knd_kor_ger_rus_bam_ukr_mly_spa_anl_sun_mnd_urd_tsn_grk_owc_ctl_nor_slo_krd_qcu_cze_hin_svk_swa_hau_ben_aeg_pan_mao_scr_zul_mcd_ven_bat_tha_gam_tml_dyu_yor_azi_guj_por_uzb_moo_vie_heb_ses_tsw_bem	0.657945351317043	1.55987672625018	0.122185658972596
236	wly_rom_tsn_dut_hau_anl_amh_fre_uzb_azi_ses_jav_tsw_eng_arw_bsq_svk_sod_dgb_cnt_glc_lat_ven_spa_lda_prs_est_igb_moo_hun_ctl_mlt_geo_afr_urd_mcd_ben_gam_sid_nor_fin_swt_ind_krd_mly_jpn_tml_kor_swe_ukr_zul_pol_bat_mol_amr_tag_mnd_alb_yor_guj_owc_cze_ita_bul_slo_qcu_por_scr_hin_swa_aeg_pan_heb_lit_sun_ger_xho_grk_ewe_mao_tha_chh_knd_bem_cic_aze_rus_bos_tur_fbf_vie_tig_dyu_bam_akn	0.0582136907411874	0.137035363454232	0.89129907507193
237	aeg_slo_ewe_ita_mlt_amr_wly_swe_tur_aze_zul_mly_yor_arw_mol_bsq_krd_anl_dyu_cnt_mcd_pan_cic_scr_bam_bul_est_bem_swt_fin_fre_tig_geo_spa_glc_ger_svk_gam_hau_rus_hun_fbf_sun_pol_tag_jpn_knd_kor_afr_bos_akn_lat_bat_ctl_amh_ind_mnd_prs_moo_eng_sod_cze_rom_lit_hin_qcu_alb_por_dut_dgb_chh_ben_heb_ukr_mao_nor_tsw_guj_ses_jav_tha_owc_tml_igb_ven_uzb_grk_urd_azi_tsn_vie_sid_swa_lda_xho	-0.405723268476556	-0.962739492440453	0.338174879469866
238	chh_lit_xho_hin_tig_amr_anl_nor_azi_tur_ewe_ind_ses_ben_cze_bsq_pan_amh_dgb_cnt_mol_slo_lda_ger_tsw_grk_est_fbf_tsn_hun_fre_hau_geo_spa_pol_ita_svk_mlt_heb_alb_fin_cic_mly_lat_tag_jpn_knd_kor_krd_ctl_ven_arw_sun_scr_aeg_jav_mnd_ukr_zul_rom_sod_afr_swe_eng_por_qcu_guj_urd_glc_akn_wly_rus_owc_mcd_bat_prs_igb_bos_bam_mao_tha_gam_tml_moo_yor_uzb_dut_bul_aze_bem_vie_sid_swt_swa_dyu	-0.5333674204828	-1.27149946543203	0.206721746612097
239	sod_guj_tsw_spa_heb_aeg_hau_grk_tur_aze_tsn_sun_lda_rom_nor_bsq_svk_gam_swa_mnd_pol_glc_ewe_mcd_fbf_cze_fin_swt_bem_hun_ctl_mlt_geo_fre_hin_scr_ben_sid_chh_bul_est_moo_mao_alb_mly_jpn_knd_kor_ukr_swe_bam_bos_jav_lat_amr_bat_cnt_ger_akn_urd_owc_dut_rus_slo_mol_qcu_eng_krd_pan_igb_wly_prs_tig_afr_tag_ita_zul_por_dyu_ind_tha_anl_tml_ven_yor_azi_lit_arw_uzb_xho_vie_amh_cic_ses_dgb	0.0167035268475958	0.0393623715224614	0.968685856367897
240	tig_nor_cic_prs_amr_chh_hau_krd_uzb_azi_lda_ind_ewe_spa_pan_bsq_cze_amh_zul_cnt_pol_lat_swa_afr_yor_scr_hun_swt_bam_fin_urd_sod_geo_eng_lit_slo_rus_heb_owc_mcd_est_xho_jav_ita_mao_jpn_knd_kor_ger_mol_akn_alb_mly_guj_wly_tag_mnd_arw_bem_fre_anl_ukr_hin_grk_swe_qcu_bos_ctl_dut_tsw_sid_bul_mlt_rom_sun_glc_ven_svk_dyu_bat_tha_gam_tml_ses_moo_aze_ben_por_tur_tsn_vie_aeg_fbf_igb_dgb	-0.0858827814586856	-0.202731810257812	0.839787529695099
241	amh_spa_fbf_afr_wly_heb_owc_urd_azi_aze_tsn_jav_xho_rom_ctl_bsq_hin_sod_moo_mnd_por_pol_dgb_fre_bem_rus_hun_ses_swa_fin_krd_gam_geo_ita_nor_bos_svk_anl_chh_lit_est_lda_mly_alb_mao_jpn_knd_kor_bul_cze_ewe_ukr_sun_swe_hau_tag_cnt_guj_igb_eng_sid_arw_lat_scr_ben_qcu_slo_prs_glc_dyu_mlt_pan_aeg_mcd_ind_grk_yor_ger_bam_bat_tha_amr_tml_ven_swt_tur_dut_mol_uzb_cic_vie_tig_akn_zul_tsw	-0.269442147181591	-0.637033848349013	0.525667859118154
242	tig_mol_swt_glc_sid_mlt_amr_ctl_uzb_aze_fbf_jav_ven_prs_bul_bsq_bos_owc_ewe_mnd_spa_nor_igb_ita_dyu_arw_est_zul_dgb_hun_alb_wly_geo_pol_lat_krd_rom_heb_aeg_swe_fin_cic_tag_dut_mao_jpn_knd_kor_ben_eng_moo_svk_ind_ger_anl_bat_cnt_urd_tsw_grk_sod_ukr_fre_rus_lit_qcu_hin_cze_scr_akn_amh_afr_hau_slo_mly_pan_lda_guj_bam_sun_tha_chh_tml_ses_xho_azi_por_mcd_tur_swa_vie_gam_tsn_yor_bem	-0.432696373264701	-1.02613159229086	0.307491161495052
243	owc_swe_cic_fre_tig_wly_gam_svk_uzb_tur_lda_tag_moo_krd_bul_bsq_grk_heb_tsn_cnt_afr_rom_xho_eng_swt_lit_fin_bem_ven_hun_por_aeg_geo_bos_cze_scr_nor_anl_sid_mol_est_ses_jav_ben_mly_jpn_knd_kor_ger_mcd_dgb_pol_sun_ctl_amr_ind_mnd_alb_ewe_ukr_chh_prs_spa_hin_arw_qcu_ita_guj_rus_igb_mlt_urd_sod_pan_bat_glc_yor_slo_akn_mao_tha_amh_tml_dyu_bam_aze_dut_lat_azi_tsw_vie_hau_zul_fbf_swa	-0.460398939811125	-1.09566405385544	0.276055117290052
244	hau_fre_fbf_ukr_wly_tig_aeg_hin_aze_tur_akn_ind_ven_pol_por_bsq_guj_amr_bam_cnt_pan_rus_ewe_ben_dgb_eng_est_tsn_moo_fin_prs_heb_geo_bul_ctl_mol_lit_anl_gam_mcd_hun_dyu_mao_nor_sun_jpn_tml_kor_ger_urd_cic_cze_bat_alb_sid_jav_mnd_ita_swt_scr_chh_grk_dut_rom_svk_qcu_swe_slo_arw_bem_amh_bos_mlt_spa_tag_glc_tsw_krd_igb_mly_tha_owc_knd_ses_lda_uzb_lat_afr_azi_swa_vie_sod_zul_xho_yor	-0.754874820210126	-1.8141741937789	0.0728754085560836
245	amh_mcd_bem_slo_mlt_tig_aeg_ben_uzb_aze_igb_tag_akn_ita_ger_bsq_scr_gam_tsn_cnt_urd_arw_lda_krd_bam_guj_fin_swt_moo_est_por_heb_geo_glc_alb_fre_pol_amr_owc_nor_hun_ven_bat_bos_sun_jpn_knd_kor_afr_ctl_swa_ukr_ind_rus_anl_jav_mnd_prs_xho_grk_chh_svk_lit_bul_rom_qcu_spa_pan_hin_fbf_sid_lat_sod_eng_mao_swe_dgb_mol_zul_mly_tha_hau_tml_yor_cic_azi_cze_dut_tur_dyu_vie_wly_ses_tsw_ewe	-0.225597447989448	-0.532945743577219	0.595342378220578
246	chh_por_dyu_nor_heb_mlt_tig_guj_azi_tur_swt_mao_ven_hin_alb_bsq_eng_sod_ses_cnt_cze_lit_bam_svk_tsw_spa_hun_igb_moo_est_pol_anl_geo_fre_bos_ukr_rom_amh_amr_ita_fin_fbf_mly_arw_ind_jpn_knd_kor_mcd_urd_dgb_pan_sun_ger_hau_bat_mnd_slo_zul_grk_owc_prs_scr_krd_lat_qcu_ctl_mol_glc_swa_wly_rus_gam_ben_tag_dut_cic_swe_tsn_jav_tha_aeg_tml_xho_lda_uzb_afr_bul_aze_bem_vie_sid_ewe_yor_akn	-0.293496855972173	-0.693744546032819	0.489571605016388
247	amh_bul_tsw_ita_chh_sod_hau_guj_uzb_azi_ven_tag_zul_mcd_ukr_bsq_eng_gam_moo_cnt_glc_alb_tsn_hin_swt_rom_hun_swa_akn_est_urd_wly_geo_scr_arw_nor_rus_aeg_mlt_slo_fin_xho_bat_afr_ind_jpn_tml_kor_ger_dut_lda_lat_mly_fre_owc_mao_mnd_ctl_dgb_prs_sid_ben_svk_pol_bos_qcu_lit_cze_pan_yor_heb_krd_tig_grk_sun_spa_ses_por_igb_jav_tha_anl_knd_cic_ewe_aze_swe_mol_tur_fbf_vie_amr_dyu_bam_bem	-0.574534741406698	-1.37097984246644	0.173680704259464
248	mlt_slo_yor_mcd_sod_owc_sid_scr_uzb_azi_swa_tag_cic_rom_afr_bsq_eng_amh_bam_cnt_mol_guj_ses_swe_ven_por_fin_igb_akn_hun_cze_anl_geo_krd_glc_pan_nor_hau_heb_lat_est_lda_jav_ukr_mao_jpn_tml_kor_bos_grk_dgb_fre_ind_spa_wly_sun_mnd_prs_dyu_dut_tig_hin_ben_svk_arw_qcu_lit_ita_urd_fbf_chh_pol_amr_bul_bat_ger_xho_alb_bem_mly_tha_aeg_knd_tsw_zul_tur_ctl_rus_aze_moo_vie_gam_swt_tsn_ewe	-0.523725933463038	-1.24749038770468	0.215349941234179
249	amr_ger_dyu_lat_heb_mlt_chh_dut_tur_azi_swt_mao_ven_bos_ita_bsq_bul_aeg_zul_cnt_hin_por_cic_svk_fbf_eng_hun_swa_tsn_est_mcd_amh_geo_krd_rom_lit_nor_sod_anl_alb_fin_bam_jav_arw_sun_jpn_knd_kor_pol_pan_ses_ben_ind_grk_hau_bat_mnd_swe_bem_slo_tig_fre_prs_afr_ctl_qcu_guj_scr_rus_ewe_sid_urd_gam_cze_tag_mol_akn_ukr_moo_mly_tha_owc_tml_lda_xho_uzb_spa_glc_aze_tsw_vie_wly_yor_igb_dgb	-0.381117269119732	-0.903601652355103	0.36854130948388
250	wly_hin_ven_bul_chh_sid_aeg_fre_tur_uzb_dyu_bat_tsn_mol_scr_bsq_eng_tig_moo_mnd_krd_rus_bem_nor_swa_arw_est_xho_dgb_fin_urd_sod_geo_pol_guj_ben_lit_gam_heb_rom_hun_ses_jav_glc_tag_jpn_knd_kor_ukr_pan_fbf_grk_mao_slo_amh_ind_cnt_prs_yor_swe_anl_lat_por_cze_spa_qcu_alb_bos_mcd_ewe_mlt_dut_amr_ger_sun_afr_zul_svk_akn_mly_tha_hau_tml_tsw_swt_aze_ita_ctl_azi_igb_vie_owc_cic_lda_bam	-0.583860739365972	-1.39215447689228	0.167195771732699
251	amr_lit_bam_svk_wly_hau_aeg_prs_uzb_tur_yor_sun_moo_fre_urd_bsq_scr_gam_cic_mnd_bul_swe_tsw_mcd_swt_lat_hun_ven_tsn_fin_hin_sid_geo_arw_slo_ukr_eng_heb_sod_ger_est_fbf_bat_bos_ind_jpn_knd_kor_cze_alb_igb_rom_mly_krd_amh_tag_cnt_rus_zul_afr_tig_spa_pan_ctl_ben_qcu_grk_pol_mol_ewe_owc_glc_mlt_dut_mao_por_xho_nor_akn_jav_tha_anl_tml_swa_dyu_azi_guj_ita_aze_lda_vie_chh_dgb_ses_bem	-0.492051594787958	-1.16879489386382	0.245473499986968
252	chh_ukr_lda_guj_mlt_sod_owc_bos_aze_azi_swa_bat_moo_mol_urd_bsq_pol_wly_yor_mnd_glc_hin_dgb_nor_ven_spa_fin_bam_igb_est_lat_amh_geo_rus_lit_fre_afr_anl_aeg_pan_hun_ewe_jav_arw_mao_jpn_knd_kor_dut_swe_akn_scr_mly_rom_hau_ind_cnt_cze_tsn_ger_tig_por_alb_slo_grk_qcu_krd_mcd_ben_dyu_heb_prs_amr_ctl_sun_eng_cic_ita_zul_tag_tha_sid_tml_ses_fbf_uzb_bul_svk_tur_bem_vie_gam_xho_swt_tsw	-0.00674348306726571	-0.0158861620103564	0.987359241050791
253	owc_alb_swt_rom_wly_sid_chh_prs_azi_uzb_ven_jav_igb_lit_mol_bsq_cze_aeg_xho_mnd_scr_bos_zul_rus_akn_bul_fin_dyu_cic_est_pan_mlt_geo_krd_ukr_arw_afr_amr_sod_spa_hun_ses_mao_guj_tag_jpn_tml_kor_ben_eng_lda_grk_bat_fre_anl_mly_cnt_svk_bam_por_tig_ctl_dut_urd_ger_qcu_mcd_lat_swe_yor_hau_hin_gam_slo_sun_ita_tsn_nor_swa_ind_tha_amh_knd_ewe_moo_tur_glc_pol_aze_bem_vie_heb_tsw_fbf_dgb	-0.213580600696151	-0.504748807897858	0.614929213155981
254	heb_cze_bam_ita_amr_tig_gam_lat_aze_azi_fbf_ind_xho_pan_alb_bsq_arw_aeg_akn_cnt_afr_scr_ses_mcd_bem_bul_est_ven_dgb_hun_lit_wly_geo_eng_krd_hin_swe_sod_owc_ctl_fin_igb_mao_dut_mly_jpn_tml_kor_rom_rus_tsw_spa_tag_pol_hau_bat_mnd_mol_zul_svk_sid_ukr_bos_urd_ger_qcu_por_nor_slo_tsn_mlt_ben_chh_grk_jav_fre_dyu_glc_swt_sun_tha_amh_knd_swa_cic_uzb_guj_prs_tur_moo_vie_anl_ewe_yor_lda	-0.511269854719731	-1.21723554520366	0.226594366966843
255	gam_rus_moo_arw_mlt_aeg_sid_alb_uzb_aze_lda_mly_tsn_urd_ita_bsq_bul_amh_ewe_mnd_bos_fre_dyu_ben_ses_svk_est_cic_bem_hun_prs_amr_geo_guj_dut_nor_rom_tig_chh_pan_fin_swt_sun_mol_bat_jpn_tml_kor_glc_cze_igb_scr_tag_pol_wly_mao_cnt_slo_zul_lat_anl_ger_grk_krd_swe_qcu_por_hin_spa_swa_owc_ukr_heb_mcd_jav_lit_akn_afr_fbf_ind_tha_sod_knd_dgb_ven_azi_eng_ctl_tur_bam_vie_hau_yor_xho_tsw	0.106261956297093	0.250135626799601	0.803034191353826
256	amh_ger_dyu_prs_heb_owc_amr_hin_tur_azi_bem_sun_ven_mcd_lit_bsq_slo_hau_fbf_cnt_pol_arw_ses_ben_yor_dut_fin_tsn_ewe_est_spa_tig_geo_rus_grk_nor_afr_aeg_wly_pan_hun_xho_jav_guj_mly_jpn_knd_kor_bul_bos_cic_swe_mao_urd_sod_ind_mnd_lat_igb_ukr_chh_scr_eng_fre_krd_qcu_cze_ctl_glc_swt_mlt_rom_anl_ita_tag_por_akn_alb_bam_bat_tha_gam_tml_tsw_lda_uzb_svk_mol_aze_dgb_vie_sid_swa_moo_zul	0.102416345614166	0.241121034177076	0.80999211332192
257	tig_lat_lda_scr_anl_owc_aeg_krd_uzb_aze_moo_mao_ses_afr_ger_bsq_pol_mlt_swa_cnt_grk_nor_dyu_bul_tsw_glc_fin_dgb_swt_hun_dut_gam_geo_lit_cze_prs_fre_amh_chh_eng_est_fbf_mly_ben_sun_jpn_knd_kor_ita_ukr_cic_arw_ind_mcd_amr_bat_mnd_alb_bam_guj_sod_hin_svk_spa_ctl_qcu_slo_mol_swe_xho_wly_rom_heb_por_jav_urd_ewe_rus_ven_tag_tha_hau_tml_akn_igb_tur_bos_pan_azi_tsn_vie_sid_bem_yor_zul	0.3688328069494	0.867909291535855	0.387678056134696
258	sid_rus_ewe_rom_wly_anl_heb_bos_aze_tur_zul_sun_ven_bul_spa_bsq_cze_mlt_bam_mnd_lat_guj_tsw_hin_bem_pan_hun_ses_fbf_est_mcd_amr_geo_ger_dut_alb_slo_tig_sod_fre_fin_swa_ind_ben_mao_jpn_tml_kor_urd_swe_dyu_nor_jav_scr_hau_bat_cnt_eng_yor_ukr_aeg_afr_prs_por_glc_qcu_ita_svk_krd_akn_gam_arw_amh_grk_tag_ctl_swt_lit_moo_mly_tha_chh_knd_cic_tsn_azi_pol_mol_uzb_xho_vie_owc_dgb_lda_igb	-0.767745438332299	-1.84461725583691	0.0682763551203567
259	sod_glc_xho_ctl_amh_anl_chh_rom_uzb_azi_cic_tag_yor_mol_swe_bsq_slo_aeg_zul_mnd_ben_fre_akn_cze_ewe_urd_est_lda_ses_hun_hin_tig_geo_grk_guj_ukr_pan_mlt_hau_bos_fin_swt_mao_afr_jav_jpn_knd_kor_lat_mcd_tsn_pol_ind_alb_amr_bat_cnt_dut_bem_ger_heb_bul_lit_ita_rus_qcu_por_spa_nor_dyu_wly_prs_owc_eng_sun_krd_ven_svk_swa_mly_tha_sid_tml_igb_tsw_aze_arw_scr_tur_bam_vie_gam_dgb_fbf_moo	-0.707596903652955	-1.69664931857369	0.0931077279932921
260	amr_afr_fbf_swe_tig_hau_sod_lat_aze_tur_moo_sun_bam_urd_alb_bsq_fre_sid_akn_mnd_glc_bos_lda_lit_cic_nor_fin_zul_swa_est_ctl_chh_geo_prs_dut_cze_bul_heb_gam_ger_hun_dgb_bat_krd_mao_jpn_knd_kor_por_mol_ses_ita_jav_grk_wly_mly_cnt_slo_yor_rom_aeg_svk_ukr_hin_eng_qcu_pan_arw_rus_dyu_owc_ben_mlt_spa_ind_pol_bem_mcd_igb_tag_tha_anl_tml_tsn_ven_azi_guj_scr_uzb_ewe_vie_amh_xho_swt_tsw	-0.248468683881753	-0.586981542486722	0.5586383915955
261	mlt_eng_lda_mcd_chh_wly_anl_grk_tur_azi_bam_sun_zul_bos_prs_bsq_cze_gam_swa_cnt_scr_slo_fbf_dut_swt_ukr_hun_cic_igb_fin_lat_aeg_geo_urd_ita_guj_fre_sod_heb_spa_est_tsn_bat_arw_mly_jpn_tml_kor_por_rom_bem_ctl_jav_svk_hau_mao_mnd_krd_ewe_glc_sid_alb_afr_mol_hin_qcu_pan_lit_ger_ven_amh_ben_amr_pol_ind_swe_tsw_rus_moo_tag_tha_owc_knd_yor_dgb_uzb_bul_nor_aze_xho_vie_tig_ses_akn_dyu	-0.398740282756144	-0.947389119985023	0.345895753989336
262	wly_nor_yor_ger_amh_owc_hau_spa_aze_azi_tsw_ind_bam_por_alb_bsq_dut_aeg_fbf_mnd_bul_pol_ven_svk_tsn_lat_fin_igb_akn_est_guj_amr_geo_afr_urd_rom_eng_mlt_tig_pan_hun_bem_sun_mcd_mao_jpn_tml_kor_arw_ben_dyu_krd_jav_fre_sod_bat_cnt_rus_moo_mol_chh_prs_grk_lit_ctl_qcu_glc_ukr_swe_dgb_gam_cze_sid_bos_mly_scr_ses_slo_swt_tag_tha_heb_knd_xho_swa_tur_ita_hin_uzb_zul_vie_anl_lda_ewe_cic	-0.953272413057969	-2.31578090220288	0.0227683787580723
263	hau_spa_dyu_swe_sid_chh_gam_por_uzb_azi_ewe_sun_swt_slo_svk_bsq_glc_owc_moo_mnd_afr_prs_zul_dut_swa_nor_hun_igb_ven_est_mol_heb_geo_pan_grk_rus_bos_mlt_tig_ger_fin_fbf_ind_krd_jav_jpn_tml_kor_ita_scr_dgb_pol_bat_hin_wly_mly_cnt_ctl_bam_ben_sod_rom_lat_mcd_arw_qcu_guj_alb_urd_yor_anl_lit_amh_bul_mao_cze_akn_ukr_tsw_tag_tha_amr_knd_xho_tsn_aze_fre_eng_tur_lda_vie_aeg_bem_cic_ses	-0.2667141457141	-0.631083517626723	0.529533887384775
264	aeg_prs_igb_swe_sid_gam_hau_rus_tur_azi_tsw_mao_dyu_pol_ukr_bsq_slo_wly_bam_cnt_pan_cze_lda_ctl_yor_lat_hun_moo_akn_fin_dut_chh_geo_glc_ger_scr_lit_heb_owc_spa_est_swt_sun_rom_tag_jpn_knd_kor_eng_krd_ven_bul_mly_fre_amh_jav_mnd_mol_fbf_mcd_anl_bos_ben_hin_nor_qcu_svk_urd_alb_cic_amr_guj_sod_ita_ind_afr_ewe_grk_swa_bat_tha_tig_tml_xho_ses_aze_por_arw_uzb_zul_vie_mlt_dgb_bem_tsn	-0.248493560092902	-0.587675880998251	0.558174119618313
265	anl_glc_ven_mol_tig_chh_sod_swe_tur_aze_igb_bat_akn_rus_mcd_bsq_lit_sid_bem_cnt_alb_ukr_tsn_spa_ses_prs_fin_dyu_bam_est_dut_wly_geo_bul_krd_ctl_cze_hau_mlt_guj_hun_ewe_jav_bos_ind_jpn_knd_kor_pol_urd_xho_scr_mly_ben_amr_mao_mnd_por_moo_afr_gam_ger_svk_pan_rom_qcu_slo_hin_grk_swa_owc_arw_heb_eng_tag_ita_yor_fre_fbf_sun_tha_aeg_tml_swt_dgb_uzb_nor_lat_azi_tsw_vie_amh_lda_zul_cic	0.0380104238691493	0.0894177407861347	0.928942211044529
266	chh_ita_zul_dut_owc_anl_mlt_mcd_tur_uzb_ses_bat_ven_swe_glc_bsq_cze_tig_akn_mnd_eng_grk_fbf_ukr_bam_lat_hun_xho_yor_fin_slo_hau_geo_scr_pol_lit_krd_heb_wly_mol_est_lda_mly_hin_ind_jpn_tml_kor_pan_rom_tsw_urd_sun_ctl_gam_tag_cnt_prs_cic_ben_amh_fre_ger_bul_afr_qcu_nor_bos_svk_ewe_sid_guj_amr_alb_jav_rus_dgb_arw_bem_mao_tha_sod_knd_dyu_swt_azi_por_spa_aze_moo_vie_aeg_igb_swa_tsn	-0.537136313233304	-1.27895953255087	0.204093436690816
267	chh_ger_yor_svk_sid_amh_heb_swe_aze_tur_dgb_bat_bam_mol_spa_bsq_nor_anl_swa_cnt_fre_rom_tsw_hin_cic_scr_est_zul_ewe_fin_mcd_gam_geo_urd_slo_bul_lit_owc_tig_ben_hun_tsn_sun_rus_tag_jpn_tml_kor_afr_eng_swt_arw_mao_cze_mlt_jav_mnd_pan_ven_ukr_amr_lat_ctl_glc_por_qcu_pol_bos_prs_fbf_sod_guj_aeg_ita_mly_krd_bem_alb_ses_ind_tha_hau_knd_lda_xho_azi_grk_dut_uzb_akn_vie_wly_dyu_igb_moo	0.26638658415202	0.626870699835413	0.532279880538978
268	chh_arw_tsw_urd_gam_amr_owc_rom_aze_azi_ewe_mao_bam_nor_pol_bsq_spa_wly_ven_cnt_ita_grk_swa_slo_swt_ger_fin_fbf_lda_est_ctl_heb_geo_bul_bos_mcd_rus_mlt_sid_glc_hun_ses_jav_lat_bat_jpn_tml_kor_prs_swe_cic_dut_ind_guj_tig_mly_mnd_eng_moo_svk_anl_lit_ben_mol_ukr_qcu_krd_por_hin_tsn_aeg_scr_amh_pan_sun_alb_bem_fre_igb_tag_tha_hau_knd_yor_zul_tur_cze_afr_uzb_akn_vie_sod_dgb_xho_dyu	-0.0463342294796607	-0.109312967024934	0.913189786553626
269	owc_prs_lda_ita_aeg_heb_amh_krd_uzb_tur_swt_ind_cic_pol_pan_bsq_hin_anl_yor_cnt_lat_grk_tsn_mol_swa_por_est_bam_dyu_hun_urd_amr_geo_dut_mcd_ger_svk_wly_sid_spa_fin_zul_tag_guj_sun_jpn_knd_kor_ctl_lit_dgb_bul_mly_arw_chh_jav_mnd_alb_ewe_ben_sod_cze_ukr_rus_slo_qcu_eng_scr_afr_akn_tig_fre_gam_nor_mao_glc_tsw_rom_xho_bat_tha_hau_tml_ses_ven_azi_swe_bos_aze_fbf_vie_mlt_igb_bem_moo	-0.160174489063068	-0.377802538458465	0.706438183188586
270	tig_alb_dgb_cze_aeg_sid_heb_bul_tur_aze_bem_mly_cic_ctl_slo_bsq_svk_sod_ewe_cnt_lat_swe_xho_arw_swt_prs_fin_bam_dyu_est_grk_amh_geo_krd_glc_dut_urd_hau_wly_ger_hun_akn_sun_mol_mao_jpn_tml_kor_bos_rom_ven_guj_jav_pan_anl_tag_mnd_ukr_moo_lit_chh_afr_spa_mcd_hin_qcu_pol_por_nor_igb_amr_scr_owc_eng_ind_ita_lda_fre_fbf_bat_tha_mlt_knd_tsn_tsw_azi_ben_rus_uzb_zul_vie_gam_ses_yor_swa	0.694242992850071	1.64247121104389	0.103869596901859
271	amr_urd_tsn_eng_chh_wly_heb_ger_tur_uzb_cic_jav_yor_lit_mol_bsq_alb_gam_ses_cnt_cze_mcd_bam_hin_akn_spa_est_swa_moo_hun_ben_aeg_geo_guj_bos_ita_pol_sod_hau_afr_fin_dgb_mly_glc_bat_jpn_tml_kor_swe_slo_tsw_dut_mao_ctl_amh_sun_mnd_fre_fbf_krd_mlt_svk_lat_ukr_rus_qcu_por_grk_bul_igb_sid_rom_owc_scr_ind_prs_ewe_nor_swt_tag_tha_tig_knd_bem_zul_azi_arw_pan_aze_ven_vie_anl_lda_xho_dyu	-1.05545840809679	-2.58472072083164	0.0113011715648661
272	heb_pan_igb_krd_wly_tig_chh_nor_uzb_tur_bem_tag_bam_lat_spa_bsq_mol_anl_yor_mnd_ben_urd_dgb_ctl_moo_swe_est_akn_fbf_hun_lit_aeg_geo_rus_hin_bos_mcd_hau_sid_ger_fin_tsw_sun_svk_ind_jpn_tml_kor_cze_ukr_xho_guj_bat_prs_mlt_mly_cnt_eng_cic_alb_owc_rom_ita_pol_slo_qcu_dut_afr_scr_tsn_sod_arw_gam_por_mao_glc_ses_fre_dyu_jav_tha_amr_knd_ewe_lda_azi_bul_grk_aze_zul_vie_amh_swt_swa_ven	-1.08315775143798	-2.65655788397982	0.00929057478412061
273	hau_ben_akn_rus_amr_aeg_gam_bos_azi_uzb_ven_mao_bam_mcd_grk_bsq_lat_owc_yor_mnd_glc_prs_dgb_eng_zul_ger_est_moo_tsn_fin_swe_chh_geo_ctl_ita_arw_scr_amh_heb_fre_hun_fbf_jav_nor_sun_jpn_tml_kor_slo_urd_xho_guj_tag_hin_wly_ind_cnt_alb_cic_afr_sid_lit_rom_pan_bul_qcu_krd_por_dut_bem_tig_pol_anl_cze_bat_svk_igb_mol_swa_mly_tha_sod_knd_dyu_lda_aze_spa_ukr_tur_ewe_vie_mlt_swt_tsw_ses	0.0140899018996566	0.0331696374530622	0.973610396602143
274	amr_afr_swa_svk_mlt_chh_gam_krd_azi_uzb_moo_tag_igb_eng_dut_bsq_fre_wly_xho_cnt_alb_ger_cic_scr_swt_rom_est_tsn_dgb_hun_spa_aeg_geo_arw_bos_ben_guj_sod_hau_mol_fin_dyu_mly_cze_mao_jpn_knd_kor_lat_prs_bem_hin_ind_pol_sid_sun_mnd_ita_tsw_pan_owc_swe_urd_nor_glc_qcu_mcd_ctl_ukr_ven_tig_rus_amh_bul_jav_por_fbf_slo_ses_bat_tha_heb_tml_lda_akn_tur_grk_lit_aze_yor_vie_anl_ewe_bam_zul	-0.481674802661488	-1.14654450415838	0.254511305924575
275	tig_guj_yor_prs_amr_aeg_mlt_swe_azi_aze_xho_ind_cic_glc_lat_bsq_bul_gam_tsw_cnt_scr_por_ven_mol_dgb_grk_fin_dyu_akn_est_arw_chh_geo_pan_dut_hin_ben_wly_owc_cze_hun_tsn_jav_afr_mly_jpn_tml_kor_ita_eng_bam_bos_sun_rus_anl_bat_mnd_spa_swa_rom_sid_svk_mcd_ger_fre_qcu_urd_ctl_pol_lda_heb_alb_hau_krd_tag_lit_zul_nor_moo_mao_tha_amh_knd_bem_ewe_uzb_slo_ukr_tur_swt_vie_sod_igb_ses_fbf	0.684640866423025	1.62113193659403	0.108375110309463
276	mlt_ukr_swa_spa_tig_sid_chh_afr_uzb_tur_zul_ind_bem_grk_ctl_bsq_scr_gam_xho_cnt_hin_lit_yor_pan_igb_bos_est_bam_fbf_hun_mol_heb_geo_glc_nor_rom_svk_wly_anl_mcd_fin_moo_bat_eng_sun_jpn_tml_kor_urd_guj_cic_ben_mly_slo_amh_tag_mnd_swe_ven_dut_owc_cze_krd_por_ita_qcu_fre_rus_arw_dyu_amr_lat_hau_prs_jav_bul_dgb_pol_lda_mao_tha_aeg_knd_tsn_tsw_aze_ger_alb_azi_ses_vie_sod_ewe_swt_akn	-0.0643749992024812	-0.151709983781854	0.879744302832585
277	aeg_dut_moo_cze_owc_mlt_sid_ger_aze_azi_bam_tag_ses_nor_ukr_bsq_ita_wly_dyu_mnd_alb_mol_cic_krd_igb_eng_est_tsn_yor_fin_rus_anl_geo_pol_bos_bul_ben_heb_sod_por_hun_tsw_sun_lit_mly_jpn_tml_kor_rom_mcd_xho_prs_bat_ctl_chh_mao_cnt_pan_swa_fre_amr_urd_afr_svk_spa_qcu_arw_guj_slo_ewe_gam_hin_tig_swe_ind_scr_zul_grk_ven_jav_tha_hau_knd_lda_akn_uzb_glc_lat_tur_dgb_vie_amh_swt_bem_fbf	-0.609789735912071	-1.45692912081037	0.148504149167364
278	amh_ita_dgb_swe_mlt_hau_sid_prs_aze_azi_bam_jav_akn_grk_ukr_bsq_rom_aeg_igb_cnt_ctl_krd_ven_nor_cic_pan_hun_zul_moo_est_ben_tig_geo_lit_fre_lat_guj_gam_amr_bos_fin_fbf_bat_mol_mly_jpn_knd_kor_spa_dut_bem_por_tag_hin_sod_mao_mnd_afr_ses_alb_chh_arw_bul_eng_pol_qcu_cze_svk_slo_swa_anl_glc_owc_rus_ind_urd_ewe_scr_tsn_sun_tha_heb_tml_tsw_swt_uzb_mcd_ger_tur_dyu_vie_wly_lda_xho_yor	-0.505519421515672	-1.20160031520484	0.232569433397187
279	aeg_dut_moo_prs_anl_wly_owc_pol_tur_aze_swa_mly_zul_grk_slo_bsq_bul_mlt_xho_mnd_svk_lit_swt_ctl_bem_cze_fin_bam_dyu_hun_arw_gam_geo_scr_lat_glc_urd_sod_chh_ben_est_tsw_jav_por_sun_jpn_tml_kor_ger_spa_ven_rus_tag_alb_amr_mao_cnt_eng_lda_ukr_amh_swe_rom_mol_guj_qcu_nor_mcd_fre_ses_heb_krd_hau_pan_ind_hin_tsn_bos_cic_bat_tha_tig_knd_ewe_igb_azi_ita_afr_uzb_yor_vie_sid_dgb_akn_fbf	0.226442786225965	0.533240523209957	0.595139146756053
280	mlt_rom_ven_slo_owc_chh_hau_afr_azi_uzb_yor_bat_ewe_scr_pan_bsq_por_anl_tsw_cnt_guj_ben_swa_eng_bam_lit_fin_dgb_tsn_hun_ctl_sod_geo_bos_ita_mol_swe_heb_sid_hin_est_xho_mao_krd_jav_jpn_knd_kor_cze_fre_swt_spa_ind_mcd_aeg_mly_mnd_prs_cic_lat_amh_alb_grk_ger_arw_qcu_bul_ukr_glc_lda_amr_urd_tig_nor_tag_svk_ses_rus_dyu_sun_tha_wly_tml_zul_bem_tur_dut_pol_aze_moo_vie_gam_fbf_akn_igb	-0.0859189968148757	-0.202632365380417	0.839865036654458
281	wly_ger_swa_hin_aeg_owc_amr_scr_azi_tur_bam_bat_ses_guj_bos_bsq_ctl_gam_igb_mnd_pan_swe_ewe_fre_moo_mcd_est_lda_bem_fin_glc_hau_geo_afr_lat_svk_ukr_mlt_anl_krd_hun_tsw_jav_rus_mly_jpn_tml_kor_spa_urd_swt_ita_sun_mol_heb_mao_cnt_cze_xho_dut_amh_pol_rom_lit_slo_qcu_bul_por_arw_yor_tig_prs_sod_nor_ind_eng_cic_ben_akn_tag_tha_sid_knd_ven_tsn_aze_alb_grk_uzb_zul_vie_chh_dyu_fbf_dgb	-0.163161148258294	-0.385087839720165	0.701051647722459
282	mlt_rus_lda_rom_owc_wly_gam_scr_uzb_aze_bem_jav_bam_ukr_spa_bsq_slo_heb_swt_cnt_guj_mol_tsw_hin_moo_eng_est_cic_igb_hun_cze_sod_geo_pol_arw_bul_prs_tig_amh_svk_fin_ven_sun_dut_mly_jpn_tml_kor_bos_por_ses_urd_tag_ita_amr_mao_mnd_lat_swa_afr_anl_alb_fre_pan_glc_qcu_swe_grk_ctl_xho_chh_mcd_hau_ger_ind_ben_akn_krd_dyu_bat_tha_sid_knd_fbf_tsn_azi_nor_lit_tur_dgb_vie_aeg_zul_ewe_yor	-0.181237916432329	-0.428106200610051	0.669563607870584
283	sod_por_tsn_lat_heb_tig_chh_pan_uzb_tur_dgb_ind_akn_pol_lit_bsq_slo_sid_swa_mnd_cze_krd_yor_rom_ven_glc_fin_xho_bem_hun_arw_mlt_geo_prs_ukr_grk_nor_amh_owc_svk_est_igb_jav_spa_mao_jpn_knd_kor_afr_bul_zul_ger_mly_ctl_anl_sun_cnt_rus_fbf_alb_wly_guj_bos_mcd_dut_qcu_ben_urd_ita_ses_aeg_hin_amr_mol_tag_swe_bam_scr_tsw_bat_tha_gam_tml_lda_moo_aze_fre_eng_azi_swt_vie_hau_dyu_ewe_cic	0.662571826953296	1.56588382401542	0.120772302641403
284	amh_ben_fbf_urd_mlt_owc_sid_pan_tur_azi_ewe_mly_swt_ukr_spa_bsq_dut_sod_akn_cnt_mcd_rus_ses_bos_xho_scr_est_moo_tsw_fin_ita_tig_geo_ger_arw_por_pol_amr_wly_rom_hun_cic_bat_swe_sun_jpn_tml_kor_guj_fre_dgb_prs_mao_eng_chh_tag_mnd_glc_bem_nor_hau_afr_lit_cze_bul_qcu_hin_ctl_alb_tsn_heb_lat_aeg_svk_ind_slo_dyu_grk_zul_jav_tha_gam_knd_swa_bam_uzb_krd_mol_aze_lda_vie_anl_igb_ven_yor	0.290970484097587	0.685405922313335	0.494792746070108
285	gam_mol_akn_pan_anl_mlt_hau_lat_uzb_tur_igb_tag_xho_krd_pol_bsq_svk_owc_moo_cnt_rus_ger_tsn_ctl_ven_dut_fin_dyu_cic_est_bul_sod_geo_eng_mcd_urd_cze_heb_amr_scr_hun_zul_jav_spa_mao_jpn_tml_kor_alb_fre_dgb_lit_mly_nor_sid_sun_mnd_ben_swt_ita_aeg_por_afr_hin_swe_qcu_glc_guj_grk_tsw_amh_arw_chh_bos_ind_slo_swa_ukr_ses_bat_tha_tig_knd_yor_fbf_azi_prs_rom_aze_ewe_vie_wly_bam_bem_lda	-0.0342785611099447	-0.0807379378024352	0.93582386013483
286	sod_nor_swa_spa_gam_heb_owc_ctl_tur_aze_fbf_ind_moo_pan_rom_bsq_bul_mlt_yor_cnt_lit_ita_tsn_glc_zul_grk_hun_lda_ses_fin_ben_aeg_geo_arw_alb_por_krd_chh_hau_pol_est_swt_jav_prs_mly_jpn_tml_kor_swe_mol_cic_rus_sun_hin_amh_bat_mnd_lat_igb_dut_tig_afr_scr_ukr_svk_qcu_cze_ger_guj_xho_wly_urd_amr_slo_mao_mcd_bem_eng_tsw_tag_tha_anl_knd_akn_ven_azi_fre_bos_uzb_dgb_vie_sid_bam_ewe_dyu	-0.718019831361374	-1.72167852166099	0.0884524624848058
287	owc_prs_bem_grk_wly_sid_chh_swe_aze_azi_zul_mly_moo_por_ctl_bsq_slo_heb_ven_cnt_hin_krd_xho_cze_akn_mcd_fin_swa_tsn_est_pan_mlt_geo_spa_svk_lat_ita_tig_gam_eng_hun_dyu_sun_guj_bat_jpn_knd_kor_glc_alb_ses_afr_ind_nor_amr_jav_mnd_fre_tsw_arw_hau_bul_ukr_bos_lit_qcu_rus_scr_dut_ewe_amh_urd_anl_rom_tag_ger_igb_mol_lda_mao_tha_aeg_tml_dgb_bam_tur_ben_pol_uzb_yor_vie_sod_fbf_cic_swt	0.121519889887641	0.285957462669241	0.775546689115723
288	hau_hin_dgb_glc_heb_sod_wly_arw_tur_azi_zul_mly_ses_eng_alb_bsq_bul_owc_bam_cnt_swe_mol_lda_dut_tsw_bos_fin_tsn_fbf_hun_krd_gam_geo_guj_grk_lit_pan_amh_chh_ben_est_dyu_tag_slo_mao_jpn_knd_kor_svk_scr_xho_cze_sun_urd_anl_bat_mnd_rom_cic_prs_aeg_por_ita_ger_nor_qcu_pol_ctl_rus_swa_amr_mcd_tig_fre_jav_lat_ewe_spa_ven_ind_tha_sid_tml_bem_yor_uzb_afr_ukr_aze_moo_vie_mlt_akn_igb_swt	1.21636429456764	2.93500213466735	0.00420179917168974
289	sid_bos_ven_ben_amr_tig_wly_scr_azi_uzb_cic_sun_ses_pol_krd_bsq_ukr_anl_bem_cnt_svk_hin_zul_grk_igb_ita_fin_ewe_akn_hun_dut_gam_geo_lit_prs_rom_pan_heb_sod_alb_est_dyu_jav_nor_tag_jpn_tml_kor_mcd_guj_moo_arw_mly_por_amh_mao_mnd_ctl_lda_slo_aeg_ger_lat_urd_fre_qcu_rus_cze_glc_bam_hau_spa_owc_bul_ind_mol_fbf_eng_swt_bat_tha_chh_knd_tsw_swa_tur_swe_afr_aze_tsn_vie_mlt_dgb_xho_yor	0.216803483841727	0.510729075165647	0.610751017478491
290	tig_lit_lda_afr_gam_chh_owc_nor_azi_aze_zul_jav_moo_slo_bul_bsq_guj_amr_fbf_cnt_eng_svk_igb_rom_swt_fre_fin_bam_dgb_hun_pol_sod_geo_ita_hin_ukr_ben_mlt_wly_spa_est_xho_sun_scr_ind_jpn_tml_kor_cze_lat_bem_arw_tag_glc_aeg_mao_mnd_rus_dyu_grk_hau_mol_prs_pan_mcd_qcu_por_krd_ger_tsw_anl_swe_sid_dut_bat_urd_tsn_alb_cic_mly_tha_heb_knd_akn_ses_uzb_bos_ctl_tur_ewe_vie_amh_ven_yor_swa	-0.16620408350315	-0.392355798893576	0.695693108316729
291	mlt_ita_dyu_spa_sid_amr_amh_pan_azi_uzb_zul_jav_tsn_arw_dut_bsq_swe_gam_lda_mnd_ctl_svk_akn_nor_swa_eng_fin_cic_ses_hun_grk_chh_geo_rom_bos_bul_krd_owc_sod_guj_est_fbf_mly_ukr_bat_jpn_tml_kor_fre_lit_ewe_rus_ind_mcd_anl_tag_cnt_ger_dgb_por_wly_cze_mol_ben_pol_qcu_hin_scr_prs_bam_heb_urd_hau_lat_sun_slo_ven_glc_bem_mao_tha_tig_knd_tsw_yor_tur_alb_afr_aze_xho_vie_aeg_igb_moo_swt	-0.306953878358919	-0.72663909429404	0.469272101411375
292	hau_bul_fbf_krd_chh_heb_amh_prs_tur_aze_bam_bat_xho_afr_slo_bsq_bos_sid_ewe_mnd_lat_nor_ses_mcd_cic_guj_est_ven_swt_fin_por_wly_geo_dut_ger_ctl_spa_tig_owc_svk_hun_igb_tag_pan_sun_jpn_tml_kor_ben_rom_akn_fre_mly_arw_amr_mao_cnt_swe_zul_glc_anl_ita_cze_alb_rus_qcu_mol_ukr_pol_dgb_gam_grk_sod_scr_ind_eng_dyu_urd_yor_jav_tha_mlt_knd_swa_tsn_uzb_hin_lit_azi_moo_vie_aeg_lda_bem_tsw	-0.204457817501349	-0.482522660733865	0.630568517047328
293	gam_cze_tsw_urd_wly_anl_sid_lit_uzb_tur_bam_ind_zul_eng_nor_bsq_guj_tig_ewe_mnd_grk_rom_cic_alb_bem_ben_fin_ses_akn_est_swe_owc_geo_afr_prs_mol_ukr_chh_mlt_por_hun_xho_tag_hin_bat_jpn_knd_kor_rus_krd_dgb_bul_mao_svk_amr_mly_cnt_pan_tsn_lat_sod_ger_pol_ctl_spa_qcu_fre_bos_glc_dyu_amh_dut_hau_arw_sun_slo_swt_scr_ven_jav_tha_aeg_tml_swa_lda_aze_ita_mcd_azi_yor_vie_heb_igb_fbf_moo	-0.487872796397659	-1.1590594913846	0.249399350311006
294	owc_glc_igb_guj_amr_gam_sid_eng_azi_uzb_bem_ind_dyu_lit_hin_bsq_pan_amh_swa_cnt_dut_nor_ven_rom_dgb_grk_fin_yor_fbf_hun_afr_chh_geo_slo_pol_bos_mcd_sod_anl_spa_est_ewe_jav_mol_mao_jpn_tml_kor_rus_urd_lda_por_sun_ger_heb_mly_mnd_scr_bam_arw_wly_prs_ukr_krd_swe_qcu_bul_lat_ctl_cic_hau_ita_mlt_cze_tag_alb_zul_fre_swt_bat_tha_tig_knd_xho_ses_tur_ben_svk_aze_moo_vie_aeg_akn_tsw_tsn	0.155527321299636	0.36606939610871	0.715144711278824
295	wly_dut_tsn_afr_aeg_amh_sid_ben_azi_tur_zul_mly_xho_rus_spa_bsq_pol_gam_cic_cnt_arw_bos_yor_nor_swt_ctl_hun_dgb_igb_fin_pan_anl_geo_eng_hin_svk_lit_mlt_hau_scr_est_ewe_bat_swe_jav_jpn_tml_kor_rom_cze_dyu_ukr_tag_mcd_sod_mao_mnd_ita_fbf_glc_owc_mol_prs_bul_krd_qcu_guj_por_fre_moo_chh_grk_heb_slo_sun_lat_lda_ger_akn_ind_tha_amr_knd_swa_ses_aze_alb_urd_uzb_ven_vie_tig_bem_tsw_bam	-0.0237360312317041	-0.0559459603867756	0.955504876107809
296	wly_glc_ven_grk_sid_heb_gam_rom_tur_azi_tsn_jav_dyu_lit_alb_bsq_svk_hau_ewe_cnt_urd_mcd_ses_ger_zul_eng_est_lda_xho_hun_guj_chh_geo_prs_krd_pan_bos_sod_aeg_ctl_fin_dgb_mao_cze_tag_jpn_tml_kor_lat_fre_yor_ben_sun_hin_owc_ind_mnd_arw_moo_slo_anl_scr_rus_por_pol_qcu_afr_ukr_swe_swt_amr_bul_mlt_ita_mly_nor_akn_spa_igb_bat_tha_amh_knd_tsw_bam_uzb_mol_dut_aze_bem_vie_tig_swa_fbf_cic	-0.11414075448755	-0.269147321352755	0.788412535289682
297	anl_afr_yor_hin_heb_chh_amr_lat_tur_uzb_ewe_mly_moo_glc_spa_bsq_bos_amh_swa_mnd_lit_nor_ven_swe_tsw_ukr_est_igb_bem_fin_por_tig_geo_svk_ctl_cze_mol_sod_wly_ben_hun_tsn_jav_eng_sun_jpn_tml_kor_grk_arw_dyu_pan_ind_rom_mlt_tag_cnt_alb_lda_rus_gam_fre_slo_ita_bul_qcu_krd_prs_guj_fbf_sid_dut_aeg_ger_bat_pol_zul_mcd_swt_mao_tha_owc_knd_xho_akn_azi_urd_scr_aze_cic_vie_hau_bam_dgb_ses	0.0859624581546589	0.20224104005886	0.840170049437079
298	sid_lat_swt_alb_anl_mlt_amh_mcd_tur_azi_yor_mly_tsw_ctl_lit_bsq_ukr_amr_ven_cnt_urd_krd_dgb_bos_lda_fre_hun_swa_ses_est_grk_gam_geo_rus_scr_swe_bul_wly_heb_afr_fin_akn_sun_slo_bat_jpn_tml_kor_nor_ger_cic_rom_jav_dut_hau_mao_mnd_pan_tsn_pol_aeg_ita_ben_spa_cze_qcu_hin_prs_eng_igb_tig_mol_chh_guj_ind_por_bem_svk_zul_tag_tha_owc_knd_dyu_moo_aze_arw_glc_uzb_bam_vie_sod_xho_fbf_ewe	-0.0780524725751121	-0.184105714912302	0.854331366526371
299	chh_scr_dgb_krd_sid_tig_owc_fre_uzb_tur_igb_sun_yor_ben_ita_bsq_por_amh_fbf_cnt_arw_guj_akn_grk_tsn_ger_fin_ven_ses_est_eng_hau_geo_pol_slo_ctl_lat_sod_aeg_rom_hun_swt_tag_cze_jav_jpn_knd_kor_prs_lit_bem_ukr_mly_glc_anl_mao_mnd_spa_zul_svk_amr_urd_hin_bul_alb_qcu_bos_rus_pan_moo_heb_nor_gam_dut_ind_mcd_bam_swe_cic_bat_tha_mlt_tml_swa_ewe_aze_mol_afr_azi_tsw_vie_wly_xho_lda_dyu	0.114457125341272	0.26939065248654	0.788225870339835
300	owc_eng_yor_pol_amr_heb_aeg_ctl_aze_uzb_dyu_bat_ewe_ben_lat_bsq_lit_gam_xho_cnt_scr_svk_ven_glc_ses_swe_fin_igb_bem_est_pan_sod_geo_fre_prs_afr_bos_sid_hau_mcd_hun_tsw_ind_krd_mao_jpn_knd_kor_ita_slo_swa_arw_mly_spa_chh_jav_mnd_urd_lda_cze_tig_dut_por_guj_grk_qcu_mol_ger_bul_fbf_amh_ukr_anl_nor_tag_alb_cic_hin_swt_sun_tha_wly_tml_zul_dgb_azi_rus_rom_tur_bam_vie_mlt_akn_moo_tsn	-0.355447697687823	-0.842423325471952	0.40171230574002
301	heb_ita_lda_bos_owc_aeg_tig_dut_azi_tur_xho_bat_moo_lat_ger_bsq_bul_gam_yor_mnd_ben_lit_tsn_ukr_fbf_arw_fin_bam_tsw_est_guj_wly_geo_mol_nor_spa_prs_sid_sod_slo_hun_ven_sun_urd_jav_jpn_tml_kor_alb_pol_swa_hin_ind_por_anl_mly_cnt_swe_zul_afr_hau_rus_fre_glc_scr_qcu_svk_mcd_krd_ses_amh_rom_chh_grk_tag_cze_igb_eng_bem_mao_tha_mlt_knd_ewe_dgb_uzb_pan_ctl_aze_dyu_vie_amr_cic_akn_swt	-0.135204443068844	-0.31862212531869	0.750727539054591
302	heb_cze_ven_svk_sid_hau_amh_por_aze_tur_tsw_bat_moo_arw_krd_bsq_eng_aeg_dgb_mnd_ctl_mcd_fbf_rus_swa_spa_hun_swt_tsn_fin_bul_wly_geo_swe_lit_slo_ger_gam_mlt_hin_est_igb_mly_ita_tag_jpn_knd_kor_ukr_alb_dyu_nor_ind_prs_anl_jav_cnt_fre_cic_rom_tig_scr_guj_ben_mol_qcu_grk_pol_glc_xho_chh_bos_sod_pan_mao_lat_bam_dut_lda_sun_tha_amr_tml_yor_ewe_uzb_urd_afr_azi_bem_vie_owc_ses_zul_akn	0.13579541664977	0.319284117759747	0.750227147821306
303	wly_svk_ses_bos_sid_anl_aeg_lit_aze_uzb_moo_tag_yor_pol_glc_bsq_krd_amh_tsw_mnd_nor_swe_xho_eng_zul_scr_hun_bem_bam_est_rom_owc_geo_fre_bul_arw_guj_chh_amr_prs_fin_swa_ind_alb_jav_jpn_tml_kor_dut_grk_cic_ger_bat_ita_tig_sun_cnt_spa_tsn_por_hau_lat_afr_ukr_ctl_qcu_cze_ben_slo_igb_gam_mol_sod_rus_mly_pan_fbf_urd_dyu_mao_tha_mlt_knd_ewe_akn_azi_hin_mcd_tur_swt_vie_heb_ven_lda_dgb	-0.914103494765623	-2.21387607375024	0.0292819459940682
304	gam_ita_zul_fre_aeg_owc_sod_glc_tur_aze_bam_sun_xho_por_pan_bsq_ben_anl_igb_cnt_guj_lit_yor_scr_fbf_eng_hun_akn_ses_fin_urd_amh_geo_prs_krd_hin_mcd_mlt_heb_slo_est_tsw_mly_cze_mao_jpn_knd_kor_mol_pol_ewe_swe_ind_rom_sid_bat_mnd_ger_bem_ctl_amr_nor_alb_bos_ukr_qcu_arw_afr_lat_dyu_chh_dut_hau_svk_jav_grk_moo_rus_ven_tag_tha_tig_tml_dgb_swt_uzb_bul_spa_azi_tsn_vie_wly_swa_cic_lda	-0.368969017484814	-0.874701805617737	0.383989517011978
305	tig_eng_yor_hin_amr_gam_chh_ben_aze_azi_ses_bat_ven_rom_ukr_bsq_por_anl_ewe_mnd_ctl_prs_xho_pol_dgb_swe_fin_moo_lda_hun_grk_aeg_geo_spa_afr_krd_glc_mlt_sod_ita_est_tsn_mao_bul_sun_jpn_knd_kor_mcd_lit_fbf_ger_mly_nor_hau_jav_cnt_dut_swa_guj_owc_scr_fre_rus_lat_qcu_cze_pan_svk_bam_amh_urd_wly_mol_tag_arw_cic_bos_tsw_ind_tha_heb_tml_igb_dyu_tur_alb_slo_uzb_bem_vie_sid_zul_swt_akn	-0.255631750409938	-0.604536132924921	0.546959340933475
306	mlt_eng_tsw_dut_amh_sod_amr_rus_aze_uzb_tsn_ind_ewe_bos_glc_bsq_prs_anl_xho_mnd_lat_ctl_ses_grk_akn_pol_est_zul_fbf_hun_mol_hau_geo_cze_guj_hin_scr_wly_heb_urd_fin_swt_jav_rom_mao_jpn_tml_kor_ger_svk_bam_alb_mly_ita_chh_sun_cnt_mcd_bem_ukr_owc_nor_swe_por_pan_qcu_lit_spa_ben_yor_aeg_bul_sid_afr_tag_krd_moo_arw_swa_bat_tha_gam_knd_dyu_igb_tur_slo_fre_azi_cic_vie_tig_dgb_ven_lda	-0.057263163010995	-0.134961765434028	0.892933775082521
307	tig_por_akn_slo_chh_mlt_hau_prs_azi_aze_yor_tag_swt_svk_urd_bsq_mol_gam_ven_cnt_glc_nor_swa_hin_dyu_guj_hun_dgb_fbf_est_spa_amr_geo_ita_lat_ukr_ctl_wly_amh_lit_fin_cic_bat_ger_sun_jpn_knd_kor_swe_rom_zul_pol_mao_eng_sod_ind_mnd_grk_xho_bul_aeg_bos_arw_dut_cze_qcu_ben_krd_scr_tsn_sid_mcd_owc_afr_jav_rus_bem_alb_moo_mly_tha_heb_tml_tsw_bam_tur_fre_pan_uzb_lda_vie_anl_ewe_igb_ses	-0.939920836098192	-2.29044467571693	0.0242554967851396
308	sod_swe_moo_slo_tig_sid_anl_ita_uzb_tur_zul_mly_akn_eng_grk_bsq_bos_owc_lda_mnd_spa_prs_bem_guj_ewe_fre_est_cic_dgb_hun_cze_aeg_geo_ukr_nor_lit_dut_mlt_amh_krd_fin_dyu_tag_mcd_mao_jpn_tml_kor_lat_ger_ven_svk_jav_arw_amr_bat_cnt_rom_ses_mol_gam_glc_urd_ctl_afr_qcu_hin_ben_rus_xho_chh_pol_hau_pan_ind_alb_igb_bul_bam_sun_tha_heb_knd_tsn_swa_azi_por_scr_aze_yor_vie_wly_fbf_swt_tsw	-0.152659379127028	-0.360093903641358	0.719593402847737
309	amr_prs_ses_pol_sod_anl_sid_urd_aze_uzb_swa_mao_dgb_afr_spa_bsq_pan_aeg_lda_cnt_swe_arw_tsw_svk_tsn_slo_fin_akn_moo_hun_alb_amh_geo_hin_krd_dut_cze_gam_hau_mcd_est_cic_jav_bul_sun_jpn_tml_kor_mol_ukr_swt_rus_tag_lit_mlt_mly_mnd_ita_bem_grk_heb_fre_ger_scr_lat_qcu_rom_bos_guj_fbf_wly_ctl_chh_ben_ind_por_zul_nor_bam_bat_tha_owc_knd_xho_yor_tur_eng_glc_azi_ewe_vie_tig_ven_igb_dyu	-0.245801354804672	-0.580089673119694	0.563256975995949
310	sod_arw_yor_grk_heb_tig_owc_mcd_azi_tur_bam_jav_zul_mol_lat_bsq_rus_amr_xho_cnt_spa_eng_swa_prs_dyu_ctl_fin_moo_tsn_est_afr_mlt_geo_scr_bos_nor_dut_anl_amh_fre_hun_bem_mly_bul_ind_jpn_knd_kor_ukr_ita_fbf_pan_tag_krd_wly_mao_mnd_urd_ses_lit_aeg_slo_ben_ger_swe_qcu_cze_glc_alb_cic_gam_rom_chh_por_sun_pol_swt_guj_igb_bat_tha_hau_tml_ven_dgb_aze_svk_hin_uzb_lda_vie_sid_ewe_tsw_akn	-0.201046616616216	-0.474856013957869	0.63600284960825
311	wly_ita_swa_rus_amr_amh_sid_krd_azi_uzb_swt_jav_ses_grk_pan_bsq_cze_sod_ewe_cnt_dut_por_lda_slo_dgb_bul_fin_tsn_ven_est_glc_heb_geo_nor_fre_ukr_lit_tig_aeg_hin_hun_xho_mly_afr_tag_jpn_tml_kor_arw_alb_yor_ben_mao_guj_owc_bat_mnd_scr_fbf_mol_gam_eng_svk_rom_prs_qcu_bos_mcd_spa_bem_mlt_pol_hau_ger_sun_lat_bam_swe_dyu_ind_tha_chh_knd_tsw_igb_tur_urd_ctl_aze_zul_vie_anl_akn_cic_moo	-0.419421034087886	-0.996502588978611	0.321591764019759
312	mlt_rom_ses_scr_gam_wly_owc_pan_tur_azi_zul_ind_swa_ger_svk_bsq_swe_heb_swt_mnd_dut_afr_moo_bul_cic_slo_est_igb_akn_hun_arw_tig_geo_eng_nor_krd_mcd_anl_sid_urd_fin_dgb_mao_por_jav_jpn_knd_kor_spa_prs_dyu_ita_bat_glc_sod_sun_cnt_ben_ven_fre_chh_lit_alb_bos_ctl_qcu_ukr_cze_mol_tsn_amr_grk_aeg_lat_tag_pol_bam_guj_ewe_mly_tha_amh_tml_xho_lda_uzb_hin_rus_aze_tsw_vie_hau_yor_fbf_bem	-0.443836014221256	-1.0539797802959	0.294622782989942
313	amh_pan_dgb_afr_sid_aeg_anl_por_aze_azi_zul_tag_tsw_rus_hin_bsq_dut_mlt_igb_cnt_urd_ger_swt_bos_ewe_eng_fin_dyu_lda_hun_krd_chh_geo_lit_mol_pol_ukr_heb_sod_slo_est_ven_sun_fre_bat_jpn_tml_kor_guj_ita_tsn_scr_jav_svk_gam_mly_mnd_spa_cic_swe_tig_arw_glc_prs_nor_qcu_rom_bul_cze_ses_amr_ctl_hau_alb_mao_grk_xho_lat_fbf_ind_tha_owc_knd_bem_bam_uzb_ben_mcd_tur_moo_vie_wly_akn_yor_swa	-0.400522195007276	-0.949426559382169	0.344864450088191
314	aeg_hin_dyu_bul_heb_amr_sid_dut_tur_uzb_lda_bat_dgb_arw_pan_bsq_ukr_sod_yor_cnt_ctl_prs_tsw_ger_swt_svk_hun_igb_ven_fin_nor_chh_geo_rus_glc_spa_slo_tig_owc_mol_est_moo_mao_eng_sun_jpn_tml_kor_alb_mcd_tsn_scr_mly_urd_hau_jav_mnd_bos_ses_ben_anl_por_fre_grk_krd_qcu_rom_guj_ita_xho_wly_lit_gam_afr_ind_lat_fbf_cze_zul_tag_tha_amh_knd_bam_bem_azi_pol_swe_aze_ewe_vie_mlt_cic_swa_akn	-0.372523972662908	-0.88292587225845	0.379552921190642
315	mlt_rus_bem_bul_amh_chh_heb_mcd_azi_tur_fbf_sun_zul_krd_bos_bsq_grk_sod_swa_mnd_alb_lit_bam_spa_swt_ctl_fin_akn_igb_est_pol_anl_geo_lat_svk_ukr_prs_amr_hau_ben_hun_tsn_bat_mol_mly_jpn_knd_kor_rom_hin_ses_glc_jav_slo_owc_mao_cnt_guj_dgb_pan_gam_scr_dut_arw_ger_qcu_nor_ita_eng_ewe_wly_por_tig_cze_tag_urd_moo_fre_xho_ind_tha_aeg_tml_tsw_ven_aze_swe_afr_uzb_yor_vie_sid_lda_dyu_cic	-0.645865508973226	-1.54398016116958	0.125989239289156
316	owc_krd_bam_ukr_mlt_anl_amh_bul_azi_aze_swt_sun_xho_bos_prs_bsq_scr_tig_fbf_mnd_hin_eng_tsw_dut_dgb_slo_est_dyu_akn_hun_urd_amr_geo_pan_rus_ben_svk_aeg_sod_ctl_fin_ses_mao_spa_ind_jpn_knd_kor_mcd_lat_bem_afr_tag_mol_gam_mly_cnt_guj_igb_pol_chh_rom_glc_fre_cze_qcu_ger_nor_lit_ven_heb_arw_sid_alb_bat_swe_ewe_ita_zul_jav_tha_hau_tml_swa_lda_uzb_por_grk_tur_moo_vie_wly_cic_yor_tsn	-0.230861325633478	-0.545341181760752	0.586824451161165
317	anl_pol_bam_spa_sid_heb_aeg_guj_azi_tur_yor_sun_tsn_alb_rus_bsq_krd_amh_ven_mnd_ukr_mcd_igb_slo_cic_glc_est_zul_dyu_fin_por_owc_geo_grk_swe_rom_svk_hau_sod_ctl_hun_xho_ind_nor_jav_jpn_knd_kor_bul_scr_akn_fre_mly_ben_wly_tag_cnt_lat_dgb_eng_amr_ita_mol_dut_pan_qcu_hin_lit_bos_lda_gam_afr_mlt_urd_mao_ger_fbf_arw_swa_bat_tha_chh_tml_ewe_swt_uzb_cze_prs_aze_bem_vie_tig_moo_ses_tsw	-0.310391989467457	-0.734481834238377	0.464503038201366
318	sid_hin_cic_scr_amh_owc_chh_pol_tur_aze_swt_mao_swa_alb_ger_bsq_slo_anl_bem_mnd_nor_mol_ses_lat_zul_glc_est_tsn_dgb_fin_ben_tig_geo_rus_spa_ctl_prs_heb_wly_fre_hun_akn_sun_afr_ind_jpn_tml_kor_ukr_rom_ewe_pan_tag_lit_hau_bat_cnt_eng_xho_por_gam_dut_bul_arw_krd_qcu_cze_guj_urd_dyu_mlt_ita_amr_svk_mly_bos_igb_grk_tsw_jav_tha_aeg_knd_moo_bam_azi_mcd_swe_uzb_ven_vie_sod_yor_fbf_lda	0.220017326207674	0.517627747416297	0.605947125208713
319	anl_bul_dyu_rom_gam_owc_chh_dut_aze_azi_ven_jav_lda_spa_cze_bsq_scr_wly_swa_cnt_mol_pol_zul_swe_dgb_ger_hun_bem_bam_est_hin_hau_geo_afr_svk_guj_prs_sid_amr_ben_fin_ewe_ind_bos_mly_jpn_tml_kor_urd_lat_igb_mcd_bat_por_sod_sun_mnd_arw_cic_slo_aeg_nor_krd_lit_ukr_qcu_ctl_fre_glc_ses_tig_ita_heb_alb_tag_rus_xho_grk_yor_mao_tha_amh_knd_fbf_akn_uzb_pan_eng_tur_tsn_vie_mlt_tsw_swt_moo	-0.118245210911828	-0.27884109834977	0.780985874863664
320	tig_hin_igb_lit_chh_sid_sod_krd_azi_tur_bam_mly_swa_ben_prs_bsq_dut_wly_dyu_cnt_ger_svk_cic_ctl_xho_lat_est_yor_ses_fin_spa_aeg_geo_glc_alb_rus_fre_owc_hau_urd_hun_moo_sun_afr_tag_jpn_tml_kor_guj_por_fbf_swe_mao_grk_amr_jav_mnd_slo_akn_nor_anl_mol_mcd_pol_cze_qcu_arw_bos_ukr_swt_amh_eng_mlt_ita_bat_scr_bem_bul_ewe_ind_tha_gam_knd_tsw_zul_uzb_pan_rom_aze_dgb_vie_heb_lda_tsn_ven	-0.153765501033868	-0.363967155167418	0.716708696105199
321	mlt_urd_lda_ukr_aeg_sid_sod_glc_aze_uzb_ses_bat_ven_alb_mcd_bsq_bul_hau_moo_cnt_nor_spa_zul_pan_swa_swe_hun_yor_dgb_est_mol_gam_geo_rus_ita_arw_pol_tig_owc_lit_fin_ewe_sun_rom_mly_jpn_knd_kor_lat_cze_swt_ctl_mao_ben_chh_tag_mnd_ger_bam_bos_heb_dut_eng_afr_hin_qcu_krd_por_svk_xho_wly_guj_anl_prs_ind_fre_bem_grk_akn_jav_tha_amr_tml_fbf_tsn_azi_slo_scr_tur_cic_vie_amh_igb_dyu_tsw	0.656544577878118	1.55734276817073	0.122785777080682
322	aeg_mol_akn_por_anl_sod_owc_eng_azi_aze_xho_ind_tsw_svk_dut_bsq_ita_tig_bem_cnt_spa_prs_swa_rus_moo_fre_hun_swt_lda_fin_ctl_gam_geo_lit_pan_bul_glc_chh_sid_swe_est_ewe_tag_guj_jav_jpn_tml_kor_pol_mcd_yor_rom_mly_ukr_wly_bat_mnd_hin_cic_arw_heb_grk_nor_urd_alb_qcu_afr_ben_slo_zul_amh_bos_hau_cze_mao_ger_igb_scr_bam_sun_tha_mlt_knd_fbf_ven_tur_lat_krd_uzb_tsn_vie_amr_dgb_ses_dyu	0.48665281423681	1.14854435407235	0.253689497982303
323	aeg_mol_moo_pan_chh_amr_amh_ita_tur_aze_zul_mly_tsn_glc_ger_bsq_grk_hau_ewe_cnt_slo_ben_swt_dut_igb_krd_est_yor_ses_hun_ukr_mlt_geo_rus_prs_rom_por_owc_sod_hin_fin_tsw_tag_urd_jav_jpn_knd_kor_lat_lit_dyu_eng_ind_nor_anl_bat_mnd_bul_xho_mcd_heb_arw_alb_pol_afr_qcu_ctl_fre_svk_bem_gam_spa_tig_guj_sun_scr_akn_swe_ven_mao_tha_sid_tml_cic_dgb_azi_bos_cze_uzb_fbf_vie_wly_bam_lda_swa	-0.217327483226611	-0.512815980090602	0.609295989956748
324	aeg_mol_ven_grk_amr_wly_amh_nor_tur_azi_bem_mao_ses_pan_alb_bsq_ctl_sod_yor_mnd_slo_krd_xho_fre_tsn_ben_hun_ewe_igb_fin_ukr_tig_geo_afr_lat_lit_ita_mlt_gam_scr_est_swa_mly_urd_ind_jpn_knd_kor_swe_svk_cic_ger_tag_hin_heb_jav_cnt_glc_lda_prs_owc_bul_bos_dut_por_qcu_mcd_cze_rom_swt_anl_eng_hau_rus_sun_guj_tsw_arw_zul_bat_tha_chh_tml_dgb_dyu_uzb_spa_pol_aze_bam_vie_sid_akn_moo_fbf	0.31456557106328	0.74103360215266	0.460540095078675
325	hau_bos_ewe_arw_heb_amr_chh_ukr_uzb_azi_zul_ind_tsw_dut_rom_bsq_cze_amh_ses_mnd_mcd_grk_xho_krd_cic_ita_hun_tsn_lda_est_glc_tig_geo_guj_fre_pol_swe_aeg_mlt_nor_fin_akn_mao_ger_sun_jpn_tml_kor_scr_hin_fbf_urd_jav_ben_anl_bat_cnt_mol_ven_ctl_sod_afr_alb_eng_rus_qcu_por_spa_bul_moo_sid_prs_owc_lat_mly_lit_igb_pan_bam_tag_tha_wly_knd_swt_bem_aze_slo_svk_tur_yor_vie_gam_swa_dyu_dgb	-0.209305865163278	-0.494055345787158	0.62243201184028
326	mlt_ben_akn_dut_sid_amh_amr_lat_tur_uzb_cic_bat_tsw_ger_rom_bsq_spa_hau_zul_mnd_eng_guj_dyu_lit_dgb_pol_hun_xho_lda_fin_glc_anl_geo_fre_grk_arw_afr_wly_chh_krd_est_tsn_tag_alb_sun_jpn_tml_kor_urd_bul_swa_nor_ind_mcd_aeg_mao_cnt_ita_igb_rus_tig_por_ukr_scr_swe_qcu_slo_bos_svk_ses_sod_prs_heb_ctl_mly_pan_fbf_cze_ven_jav_tha_owc_knd_swt_bem_aze_hin_mol_azi_yor_vie_gam_ewe_bam_moo	0.0181183756966661	0.0426759392568253	0.966051351612159
327	amh_por_xho_lat_chh_hau_tig_dut_azi_aze_fbf_mly_swa_alb_nor_bsq_pol_sid_lda_mnd_slo_ctl_cic_swe_ewe_ben_est_tsw_ses_fin_arw_wly_geo_urd_mcd_fre_prs_aeg_mlt_scr_hun_dgb_jav_ita_tag_jpn_tml_kor_guj_pan_akn_rus_bat_hin_owc_sun_cnt_cze_ven_eng_heb_spa_rom_krd_svk_qcu_bos_ukr_afr_igb_sod_bul_anl_ger_ind_mol_bam_grk_dyu_mao_tha_amr_knd_tsn_moo_tur_lit_glc_uzb_swt_vie_gam_zul_bem_yor	-0.146279369253238	-0.344917152315806	0.730935492981515
328	anl_arw_tsn_slo_tig_owc_aeg_krd_aze_azi_swt_mly_bem_ita_por_bsq_lit_mlt_xho_cnt_bul_fre_igb_rus_yor_pol_est_ses_swa_hun_spa_chh_geo_mol_glc_mcd_eng_hau_gam_ger_fin_dyu_tag_lat_jav_jpn_knd_kor_guj_swe_akn_alb_sun_ukr_amr_ind_mnd_bos_fbf_ben_sid_dut_svk_pan_scr_qcu_cze_nor_ctl_moo_sod_grk_wly_prs_bat_rom_ewe_urd_dgb_mao_tha_heb_tml_ven_zul_tur_afr_hin_uzb_bam_vie_amh_tsw_lda_cic	-0.451420731887982	-1.07069346360856	0.287078154857713
329	chh_glc_dgb_ita_sid_amr_amh_krd_uzb_azi_tsn_mao_igb_ben_scr_bsq_hin_wly_akn_mnd_bul_svk_tsw_fre_xho_nor_fin_ven_bem_est_spa_tig_geo_ger_lat_prs_pan_anl_heb_mcd_hun_swt_sun_pol_jav_jpn_knd_kor_mol_slo_ewe_lit_mly_bos_sod_ind_cnt_dut_ses_rus_mlt_afr_arw_swe_urd_qcu_ctl_alb_cze_fbf_aeg_ukr_gam_eng_tag_por_yor_grk_zul_bat_tha_owc_tml_dyu_lda_aze_rom_guj_tur_moo_vie_hau_bam_swa_cic	0.10268077563017	0.241931361469721	0.809366027852882
330	amr_hin_cic_guj_tig_chh_owc_arw_uzb_aze_zul_mly_xho_ben_scr_bsq_lit_anl_swa_mnd_eng_fre_bam_slo_moo_svk_fin_lda_ses_hun_bos_wly_geo_dut_nor_ita_glc_aeg_hau_swe_est_yor_ind_spa_sun_jpn_tml_kor_krd_bul_igb_alb_tag_ger_sod_bat_cnt_ukr_akn_grk_amh_lat_rus_pol_prs_qcu_afr_mcd_pan_tsw_sid_por_gam_urd_mao_rom_ven_ctl_dgb_jav_tha_heb_knd_bem_swt_tur_cze_mol_azi_ewe_vie_mlt_tsn_dyu_fbf	-0.89610312472331	-2.17176084091649	0.0324176484861676
331	amh_bos_lda_prs_sid_tig_wly_ctl_aze_tur_zul_jav_fbf_nor_rus_bsq_mcd_hau_moo_cnt_mol_eng_swt_spa_xho_swe_hun_ewe_tsn_fin_por_chh_geo_krd_fre_lit_alb_anl_heb_glc_est_dyu_mly_grk_sun_jpn_tml_kor_scr_lat_ven_ger_bat_urd_sod_tag_mnd_arw_ses_cze_amr_svk_hin_bul_ukr_qcu_pan_pol_guj_tsw_gam_ben_aeg_dut_ind_afr_bam_slo_cic_mao_tha_mlt_knd_swa_igb_uzb_ita_rom_azi_bem_vie_owc_dgb_akn_yor	-0.0115278863458997	-0.0271532580137023	0.978395678401223
332	hau_svk_tsn_ukr_amh_wly_tig_cze_uzb_aze_bem_bat_yor_ctl_lat_bsq_pan_chh_fbf_cnt_pol_ben_igb_slo_dyu_krd_fin_cic_ewe_est_glc_gam_geo_alb_urd_spa_ger_anl_aeg_dut_hun_dgb_mly_arw_mao_jpn_knd_kor_bos_guj_akn_mol_jav_nor_sod_sun_mnd_lit_bam_prs_amr_hin_rus_bul_grk_qcu_fre_scr_swe_ven_heb_mcd_sid_afr_tag_ita_ses_eng_lda_ind_tha_mlt_tml_xho_zul_tur_por_rom_azi_swa_vie_owc_swt_moo_tsw	-0.659434444481218	-1.57883284276097	0.117769871129424
333	tig_scr_tsw_slo_aeg_owc_heb_svk_tur_azi_ses_bat_moo_cze_mcd_bsq_mol_gam_igb_cnt_ukr_rom_zul_arw_dyu_bul_hun_fbf_swt_fin_urd_amh_geo_lat_ben_swe_eng_anl_wly_hin_est_xho_mly_pan_mao_jpn_tml_kor_alb_prs_tsn_ctl_sun_afr_chh_ind_mnd_ita_cic_ger_sod_grk_spa_dut_fre_qcu_bos_glc_lit_ven_amr_nor_hau_guj_jav_por_bam_pol_swa_tag_tha_mlt_knd_bem_ewe_uzb_rus_krd_aze_dgb_vie_sid_akn_yor_lda	0.0178138014654749	0.0419598877834545	0.966620628841741
334	hau_grk_xho_lat_amr_wly_gam_slo_tur_azi_igb_ind_dyu_rom_fre_bsq_pol_mlt_tsn_mnd_scr_ben_lda_arw_fbf_afr_fin_bam_swa_est_por_heb_geo_ger_ctl_rus_eng_sod_chh_prs_hun_yor_sun_swe_bat_jpn_tml_kor_guj_ukr_moo_mcd_tag_dut_sid_mly_cnt_bul_akn_ita_tig_lit_hin_mol_nor_qcu_urd_krd_bos_swt_amh_svk_owc_glc_jav_alb_bem_spa_ses_mao_tha_anl_knd_dgb_cic_aze_pan_cze_uzb_ven_vie_aeg_zul_ewe_tsw	-0.839936565385192	-2.03070227012967	0.0451404393278555
335	amr_rom_cic_bos_amh_owc_sid_scr_uzb_tur_ven_ind_akn_guj_por_bsq_slo_hau_tsn_mnd_krd_svk_swa_alb_ses_prs_est_bem_dyu_fin_urd_heb_geo_ukr_cze_ita_pan_chh_sod_ctl_hun_zul_sun_glc_mao_jpn_tml_kor_swe_nor_lda_lit_bat_lat_wly_mly_cnt_mcd_dgb_ben_gam_mol_dut_grk_spa_qcu_bul_rus_arw_fbf_tig_eng_aeg_afr_jav_pol_xho_ger_igb_tag_tha_mlt_knd_tsw_swt_azi_fre_hin_aze_yor_vie_anl_moo_ewe_bam	-0.667168911819716	-1.5993168270967	0.113142205053426
336	gam_slo_swa_hin_anl_sod_hau_por_azi_tur_dgb_tag_igb_mcd_spa_bsq_bos_chh_ewe_cnt_grk_alb_cic_ger_swt_arw_est_tsw_yor_hun_glc_amr_geo_scr_cze_fre_prs_sid_amh_guj_fin_moo_jav_eng_mao_jpn_tml_kor_rom_mol_ven_krd_ind_ita_owc_sun_mnd_rus_ses_nor_heb_pol_ben_urd_ctl_qcu_lat_ukr_pan_bam_tig_afr_aeg_lit_mly_dut_lda_bul_bem_bat_tha_wly_knd_dyu_zul_uzb_svk_swe_aze_akn_vie_mlt_fbf_tsn_xho	0.308968812455797	0.727343411586259	0.468842694087424
337	amh_swe_cic_scr_gam_mlt_sod_eng_aze_uzb_yor_jav_ewe_slo_mol_bsq_svk_owc_swt_mnd_por_grk_ses_glc_ven_fre_fin_xho_tsn_hun_spa_sid_geo_ger_arw_hin_ctl_tig_aeg_ben_est_bam_ind_rom_sun_jpn_knd_kor_nor_dut_bem_ukr_tag_krd_hau_mao_cnt_cze_dgb_pol_chh_mcd_urd_pan_bul_qcu_ita_afr_alb_moo_heb_bos_amr_prs_mly_lit_swa_rus_zul_bat_tha_anl_tml_igb_dyu_azi_guj_lat_tur_tsw_vie_wly_akn_fbf_lda	-0.265102455913642	-0.626430119476547	0.532567481677029
338	tig_dut_moo_pan_sod_hau_heb_guj_azi_uzb_swa_bat_ses_fre_scr_bsq_afr_chh_ewe_mnd_spa_bos_cic_prs_lda_ita_hun_yor_tsn_fin_rom_anl_geo_cze_svk_ctl_slo_gam_aeg_bul_est_ven_mao_mcd_jav_jpn_knd_kor_glc_swe_zul_alb_mly_arw_amr_sun_cnt_urd_dgb_hin_owc_mol_krd_lit_ukr_qcu_ger_lat_pol_igb_mlt_eng_amh_rus_tag_nor_tsw_grk_dyu_ind_tha_sid_tml_akn_bam_tur_por_ben_aze_fbf_vie_wly_xho_swt_bem	-0.236955608817161	-0.559880681327682	0.57690690940452
339	amh_svk_dyu_eng_anl_heb_sid_mcd_uzb_tur_yor_mao_tsw_dut_nor_bsq_rus_chh_dgb_cnt_fre_slo_bam_arw_zul_cze_est_swt_ven_hun_spa_wly_geo_por_ger_prs_mol_tig_sod_pan_fin_fbf_tag_alb_mly_jpn_tml_kor_urd_afr_swa_swe_ind_ctl_owc_jav_mnd_ukr_cic_ben_hau_hin_lit_bul_scr_qcu_ita_grk_krd_bem_mlt_lat_amr_pol_bat_rom_lda_glc_ewe_sun_tha_aeg_knd_igb_tsn_aze_guj_bos_azi_moo_vie_gam_akn_ses_xho	0.245254387892767	0.577402363047834	0.565062933418514
340	amr_mol_tsw_ben_amh_tig_sod_ctl_uzb_aze_xho_mao_ewe_lat_por_bsq_prs_wly_bam_mnd_cze_lit_dgb_svk_ses_arw_hun_zul_moo_fin_dut_owc_geo_guj_krd_ger_urd_chh_aeg_hin_est_bem_ind_bul_jav_jpn_knd_kor_spa_mcd_tsn_ukr_bat_pol_gam_mly_cnt_alb_cic_fre_mlt_ita_grk_rom_afr_qcu_swe_eng_nor_yor_heb_rus_sid_bos_sun_glc_swt_pan_lda_tag_tha_anl_tml_swa_akn_azi_scr_slo_tur_dyu_vie_hau_fbf_ven_igb	-0.185439865241907	-0.437342603016405	0.662876822093304
341	amr_cze_bam_lit_hau_heb_wly_svk_aze_tur_dyu_jav_zul_spa_afr_bsq_pan_sod_ven_cnt_nor_pol_cic_ben_ses_alb_fin_bem_swa_hun_rus_gam_geo_swe_glc_ger_guj_chh_aeg_mol_est_ewe_sun_rom_mao_jpn_tml_kor_bul_krd_swt_eng_mly_arw_anl_ind_mnd_fre_tsw_ukr_mlt_scr_lat_hin_urd_qcu_slo_ctl_mcd_igb_sid_ita_owc_dut_bat_por_akn_grk_tsn_tag_tha_amh_knd_yor_dgb_uzb_bos_prs_azi_fbf_vie_tig_lda_xho_moo	0.0309873611709788	0.0729213838441388	0.942025282737361
342	amh_arw_bam_bos_amr_wly_chh_guj_tur_azi_lda_bat_ses_eng_pan_bsq_glc_hau_zul_cnt_spa_nor_swa_cze_bem_rom_est_yor_ewe_hun_mol_tig_geo_prs_afr_rus_ctl_heb_sod_ukr_fin_moo_ind_ger_mly_jpn_tml_kor_swe_fre_dgb_svk_tag_hin_mlt_jav_mnd_krd_swt_pol_anl_lat_urd_lit_slo_qcu_bul_por_scr_ven_aeg_grk_owc_ita_sun_alb_tsn_ben_akn_mao_tha_sid_knd_xho_dyu_aze_dut_mcd_uzb_tsw_vie_gam_cic_fbf_igb	0.148608538536953	0.350305942276166	0.726901271185452
343	tig_lit_yor_fre_aeg_hau_chh_alb_tur_uzb_ewe_mly_lda_rus_urd_bsq_por_amh_swa_mnd_grk_guj_tsn_lat_bem_arw_hun_ven_cic_fin_ukr_wly_geo_slo_swe_eng_cze_mlt_gam_svk_est_bam_bat_glc_ind_jpn_knd_kor_bos_mol_igb_rom_mao_mcd_owc_sun_cnt_prs_akn_spa_heb_ctl_hin_afr_ben_qcu_nor_bul_ita_dgb_sid_scr_sod_dut_tag_ger_zul_pol_xho_jav_tha_anl_tml_ses_moo_azi_pan_krd_aze_fbf_vie_amr_swt_dyu_tsw	-0.210560098093795	-0.497341785451798	0.620121869446474
344	owc_cze_igb_ben_amr_tig_heb_rom_azi_tur_ven_mao_swa_urd_ita_bsq_rus_sod_fbf_cnt_nor_svk_ewe_mcd_cic_bul_fin_tsn_swt_hun_prs_sid_geo_ctl_grk_pol_por_chh_hau_fre_est_zul_mly_hin_tag_jpn_tml_kor_ukr_lit_akn_bos_ind_guj_anl_bat_mnd_ger_bem_scr_wly_afr_dut_arw_pan_qcu_swe_slo_mol_bam_gam_spa_aeg_alb_jav_lat_xho_eng_lda_sun_tha_amh_knd_dyu_tsw_uzb_glc_krd_aze_ses_vie_mlt_yor_moo_dgb	0.134098429335089	0.315475240520714	0.753107681258254
345	mlt_rom_yor_hin_tig_sod_anl_mol_uzb_tur_zul_mao_akn_lit_scr_bsq_ita_chh_bem_mnd_alb_rus_cic_afr_ses_arw_est_fbf_dyu_fin_por_hau_geo_swe_spa_prs_cze_owc_amr_grk_hun_bam_mly_nor_sun_jpn_tml_kor_krd_ctl_xho_mcd_tag_urd_wly_ind_cnt_slo_ven_bul_gam_guj_ben_eng_dut_qcu_fre_bos_svk_igb_aeg_ger_sid_pan_jav_lat_swa_ukr_moo_bat_tha_heb_knd_ewe_swt_azi_glc_pol_aze_tsn_vie_amh_lda_tsw_dgb	0.0682962931884977	0.160811318378977	0.872590816498859
346	gam_alb_tsn_swe_mlt_amr_hau_rom_azi_tur_bem_sun_dgb_glc_ctl_bsq_cze_aeg_cic_cnt_spa_ita_ven_pan_ewe_dut_hun_moo_akn_est_ben_amh_geo_por_mol_ukr_bul_sid_sod_krd_fin_swa_mao_pol_ind_jpn_knd_kor_mcd_slo_zul_bos_tag_lat_anl_bat_mnd_svk_dyu_hin_wly_urd_lit_nor_eng_qcu_arw_scr_guj_swt_heb_rus_tig_ger_mly_afr_tsw_fre_ses_jav_tha_owc_tml_yor_lda_uzb_grk_prs_aze_igb_vie_chh_xho_bam_fbf	-0.185508390408576	-0.437796375225848	0.662549006118065
347	aeg_mol_yor_cze_mlt_tig_owc_hin_aze_tur_igb_sun_ses_nor_ger_bsq_svk_heb_dyu_mnd_dut_rom_zul_arw_fbf_pan_hun_bem_ven_est_glc_amr_geo_slo_por_urd_lit_wly_gam_scr_fin_ewe_ind_alb_jav_jpn_tml_kor_rus_grk_xho_guj_mao_fre_sid_mly_cnt_bos_tsw_spa_hau_mcd_lat_bul_krd_qcu_ctl_prs_eng_swt_amh_swe_anl_afr_tag_ben_akn_ita_lda_bat_tha_chh_knd_swa_bam_azi_pol_ukr_uzb_tsn_vie_sod_moo_cic_dgb	-0.34689204631253	-0.82090032692356	0.413802334838676
348	tig_afr_moo_krd_hau_sod_wly_rom_aze_tur_ewe_tag_tsn_prs_urd_bsq_svk_heb_tsw_cnt_lit_rus_yor_guj_akn_eng_fin_dyu_swt_hun_ben_aeg_geo_swe_bos_alb_arw_anl_chh_grk_est_igb_jav_ukr_mao_jpn_tml_kor_mcd_slo_xho_pol_bat_bul_sid_ind_mnd_hin_ses_nor_owc_cze_ita_glc_fre_qcu_lat_mol_ger_cic_gam_dut_amr_spa_mly_por_bem_pan_zul_sun_tha_amh_knd_dgb_swa_azi_ctl_scr_uzb_fbf_vie_mlt_lda_ven_bam	-0.566339030286722	-1.35240501154226	0.179525126319935
349	amr_afr_bem_eng_chh_mlt_amh_swe_uzb_tur_lda_sun_ven_prs_cze_bsq_ukr_heb_xho_cnt_mcd_urd_dyu_grk_moo_ita_est_zul_igb_hun_nor_aeg_geo_bos_guj_ctl_mol_owc_tig_pan_fin_ewe_bat_arw_mly_jpn_tml_kor_slo_lat_akn_glc_tag_pol_wly_mao_mnd_ben_tsn_por_gam_svk_rom_lit_bul_qcu_scr_fre_spa_yor_sid_dut_anl_ger_jav_alb_bam_rus_fbf_ind_tha_sod_knd_cic_tsw_aze_krd_hin_azi_swt_vie_hau_dgb_swa_ses	-0.742161187745295	-1.78622435318242	0.0773218782154519
350	tig_guj_lda_cze_heb_wly_sid_ger_uzb_aze_igb_sun_ses_slo_ita_bsq_lat_chh_cic_cnt_scr_por_ven_mol_tsw_mcd_hun_akn_bam_fin_arw_owc_geo_hin_nor_ukr_urd_mlt_gam_svk_est_dgb_tag_swe_jav_jpn_tml_kor_fre_rom_swa_ben_mly_lit_aeg_ind_mnd_alb_swt_eng_sod_afr_bul_spa_pan_qcu_dut_grk_prs_bem_amr_krd_hau_glc_mao_bos_zul_ctl_yor_bat_tha_anl_knd_dyu_tsn_tur_rus_pol_azi_moo_vie_amh_fbf_ewe_xho	0.50813558408296	1.19876810632593	0.23366381808449
351	heb_pol_swt_arw_gam_hau_mlt_afr_tur_uzb_igb_tag_tsn_cze_mol_bsq_ger_aeg_dgb_mnd_prs_hin_xho_ukr_bam_alb_est_ses_zul_fin_guj_sod_geo_bul_fre_svk_spa_wly_tig_eng_hun_lda_mao_krd_mly_jpn_tml_kor_ita_nor_swa_por_jav_slo_chh_sun_cnt_ben_cic_ctl_owc_mcd_swe_dut_scr_qcu_urd_lit_bos_dyu_sid_grk_amr_rus_ind_rom_ewe_glc_akn_bat_tha_anl_knd_ven_bem_azi_lat_pan_aze_yor_vie_amh_tsw_moo_fbf	-0.81956398450821	-1.97593254649768	0.0511259611635755
352	amr_guj_tsw_glc_heb_sid_hau_dut_azi_tur_bem_bat_zul_bul_krd_bsq_mcd_sod_ewe_mnd_eng_cze_swt_ita_dgb_urd_est_ses_swa_hun_pan_chh_geo_prs_fre_spa_swe_anl_mlt_bos_fin_ven_sun_alb_mao_jpn_tml_kor_rom_arw_bam_hin_ind_ger_aeg_tag_cnt_mol_igb_ctl_tig_grk_por_svk_ukr_qcu_nor_slo_lit_akn_amh_rus_gam_lat_mly_pol_dyu_ben_moo_jav_tha_owc_knd_yor_lda_uzb_scr_afr_aze_tsn_vie_wly_fbf_cic_xho	-0.709876725804268	-1.70278709146979	0.0919480397757254
353	amr_ukr_yor_por_mlt_sid_anl_rus_tur_uzb_igb_mly_cic_bul_prs_bsq_pan_tig_fbf_cnt_urd_glc_dgb_arw_swa_spa_fin_bem_akn_hun_krd_sod_geo_ita_ger_dut_scr_chh_gam_swe_est_bam_ind_ben_jav_jpn_knd_kor_nor_mol_lda_hin_mao_pol_heb_tag_mnd_svk_zul_bos_aeg_lat_ctl_slo_eng_qcu_mcd_fre_guj_xho_amh_lit_owc_grk_bat_rom_ven_alb_tsw_sun_tha_hau_tml_dyu_tsn_aze_afr_cze_azi_swt_vie_wly_ses_moo_ewe	-0.126247917138137	-0.297581753947312	0.766686132676912
354	aeg_pol_cic_lat_amr_amh_sod_prs_aze_uzb_moo_sun_lda_cze_scr_bsq_mol_heb_bam_cnt_dut_ctl_ewe_fre_xho_swe_hun_swt_tsn_est_nor_sid_geo_eng_por_arw_rus_hau_mlt_ukr_fin_yor_ind_grk_bat_jpn_tml_kor_svk_krd_dgb_glc_tag_lit_chh_jav_mnd_ita_fbf_spa_owc_bos_urd_afr_ben_qcu_rom_pan_slo_ses_wly_bul_tig_guj_mao_hin_tsw_mcd_bem_mly_tha_anl_knd_ven_dyu_tur_alb_ger_azi_igb_vie_gam_akn_zul_swa	-0.760231049110379	-1.82581290405621	0.0710875921987052
355	chh_grk_moo_pan_aeg_anl_hau_por_aze_uzb_dyu_sun_bem_ben_scr_bsq_bos_tig_bam_cnt_alb_urd_akn_bul_yor_ukr_hun_cic_ven_est_slo_amh_geo_rom_arw_pol_guj_wly_heb_spa_fin_dgb_ind_lat_bat_jpn_knd_kor_cze_fre_tsw_afr_mly_svk_amr_mao_mnd_ctl_swa_ger_gam_hin_glc_krd_mol_qcu_eng_rus_lit_fbf_sid_ita_sod_prs_tag_nor_ewe_mcd_zul_jav_tha_mlt_tml_ses_xho_azi_swe_dut_tur_tsn_vie_owc_lda_swt_igb	-0.224763017433027	-0.530187944365766	0.597245259045033
356	amh_por_tsn_eng_mlt_anl_amr_bos_azi_tur_bam_bat_igb_urd_rom_bsq_arw_sod_cic_cnt_alb_fre_swa_lat_moo_prs_fin_dgb_fbf_hun_cze_sid_geo_lit_ben_afr_guj_hau_owc_pan_est_zul_tag_scr_jav_jpn_knd_kor_bul_krd_swt_ita_ind_ctl_chh_sun_mnd_swe_tsw_dut_gam_mol_rus_pol_ukr_qcu_slo_grk_spa_lda_aeg_svk_tig_ger_mly_glc_ven_mcd_yor_mao_tha_wly_tml_dyu_xho_uzb_nor_hin_aze_ses_vie_heb_ewe_bem_akn	-0.28992855567778	-0.686000410478768	0.494419515013262
357	gam_spa_tsn_alb_mlt_hau_amh_pan_aze_azi_ewe_bat_swt_swe_rom_bsq_ita_anl_fbf_cnt_prs_hin_akn_dut_dgb_krd_est_dyu_yor_hun_ben_tig_geo_svk_rus_slo_bos_sid_owc_ctl_fin_bem_mao_scr_sun_jpn_knd_kor_glc_arw_swa_afr_jav_guj_aeg_tag_mnd_lat_ses_por_sod_nor_cze_grk_ger_qcu_mcd_pol_ukr_moo_wly_urd_amr_mol_mly_fre_ven_bul_bam_ind_tha_heb_tml_igb_xho_uzb_eng_lit_tur_cic_vie_chh_lda_tsw_zul	0.491919449865734	1.16297715287671	0.247814204264486
358	wly_svk_akn_grk_heb_aeg_amh_alb_aze_tur_ven_jav_lda_slo_ita_bsq_rom_chh_yor_cnt_bos_ukr_dgb_lat_cic_eng_fin_swa_ewe_est_krd_sid_geo_guj_rus_mcd_spa_hau_anl_lit_hun_igb_bat_dut_tag_jpn_knd_kor_ben_arw_xho_nor_mly_bul_mlt_ind_mnd_glc_swt_ctl_sod_afr_swe_scr_fre_qcu_hin_cze_pol_tsn_owc_mol_amr_por_sun_pan_bam_prs_moo_mao_tha_tig_tml_bem_fbf_uzb_ger_urd_azi_zul_vie_gam_ses_dyu_tsw	-0.0783255709529402	-0.184575075814474	0.853964234233051
359	wly_bos_ven_arw_chh_amh_gam_scr_tur_azi_moo_mly_fbf_rus_ita_bsq_ben_tig_ewe_mnd_eng_ctl_tsn_dut_tsw_por_est_yor_swt_hun_hin_mlt_geo_slo_nor_fre_mcd_sod_sid_guj_fin_ses_ind_lat_tag_jpn_tml_kor_swe_glc_igb_afr_sun_pol_amr_jav_cnt_lit_bam_svk_hau_krd_cze_pan_mol_qcu_spa_rom_urd_dyu_aeg_alb_owc_prs_mao_bul_akn_ukr_zul_bat_tha_anl_knd_xho_dgb_uzb_grk_ger_aze_bem_vie_heb_swa_cic_lda	0.312690325216144	0.737420598673075	0.46272309841407
360	heb_rom_lda_spa_sod_aeg_amh_cze_azi_aze_swa_sun_tsw_svk_por_bsq_pol_amr_igb_mnd_mcd_alb_tsn_afr_dgb_prs_est_xho_moo_fin_urd_hau_geo_ctl_nor_krd_ben_anl_owc_rus_hun_fbf_bat_lit_ind_jpn_knd_kor_swe_slo_ewe_dut_mly_bul_gam_tag_cnt_pan_yor_lat_chh_glc_grk_hin_fre_qcu_arw_bos_scr_dyu_tig_eng_sid_mol_jav_ger_bem_guj_cic_mao_tha_mlt_tml_bam_swt_tur_ita_ukr_uzb_ven_vie_wly_zul_akn_ses	-1.1143672614902	-2.73608666548885	0.00744740355209871
361	anl_ita_dgb_mcd_sod_aeg_tig_spa_uzb_azi_swa_sun_zul_ctl_fre_bsq_mol_chh_dyu_cnt_afr_grk_swt_por_fbf_ger_est_tsw_xho_hun_prs_heb_geo_scr_cze_bul_lit_wly_hau_rom_fin_ses_jav_lat_mao_jpn_knd_kor_arw_hin_akn_bos_bat_svk_sid_ind_mnd_eng_bem_pol_amh_glc_guj_dut_ben_qcu_alb_pan_krd_igb_owc_slo_gam_swe_tag_urd_ven_ukr_bam_mly_tha_mlt_tml_cic_yor_aze_nor_rus_tur_moo_vie_amr_tsn_lda_ewe	-1.13883930261188	-2.80224953102844	0.00617508648801336
362	mlt_pan_bem_ger_aeg_heb_owc_lit_azi_tur_igb_ind_ses_eng_spa_bsq_rus_tig_yor_mnd_krd_ukr_ewe_rom_fbf_prs_est_cic_akn_fin_mol_chh_geo_cze_scr_ctl_arw_amh_wly_dut_hun_swt_mao_alb_tag_jpn_tml_kor_slo_urd_zul_fre_mly_grk_gam_jav_cnt_hin_tsw_nor_sod_lat_pol_bos_swe_qcu_ita_svk_mcd_xho_anl_guj_hau_ben_bat_afr_lda_bul_tsn_sun_tha_amr_knd_ven_dyu_uzb_glc_por_aze_bam_vie_sid_dgb_moo_swa	0.228708242606792	0.538510256198812	0.591511450174893
363	hau_glc_bem_mol_aeg_anl_sid_slo_aze_tur_dyu_ind_tsn_urd_por_bsq_prs_owc_akn_mnd_lat_bul_tsw_rom_dgb_ger_hun_ses_lda_fin_mcd_chh_geo_grk_pan_pol_svk_mlt_tig_fre_est_ewe_bat_guj_jav_jpn_tml_kor_eng_afr_ven_spa_tag_nor_gam_mao_cnt_arw_igb_ben_sod_ukr_cze_bos_alb_qcu_rus_ita_lit_zul_wly_dut_amr_scr_sun_swe_swt_hin_swa_mly_tha_heb_knd_moo_bam_azi_krd_ctl_uzb_fbf_vie_amh_yor_cic_xho	-0.502952260197635	-1.19912587992324	0.233525367593466
364	amh_pol_yor_rus_sod_amr_heb_spa_uzb_aze_ewe_ind_igb_por_mol_bsq_ukr_anl_swa_mnd_krd_fre_dyu_guj_lda_ger_fin_ven_bam_est_urd_gam_geo_alb_prs_swe_scr_owc_wly_dut_hun_zul_sun_eng_jav_jpn_knd_kor_lat_slo_akn_afr_bat_bul_hau_tag_cnt_ben_bem_glc_tig_nor_arw_grk_pan_qcu_cze_ita_svk_dgb_mlt_bos_chh_mcd_mao_ctl_tsw_lit_xho_mly_tha_sid_tml_tsn_ses_azi_rom_hin_tur_fbf_vie_aeg_swt_cic_moo	-1.22472547412842	-3.04027244304508	0.00307003480272086
365	amr_krd_zul_ukr_sid_chh_heb_mcd_aze_uzb_xho_mly_ven_glc_alb_bsq_urd_gam_bem_mnd_cze_prs_fbf_guj_ses_eng_hun_ewe_dyu_est_mol_sod_geo_pan_ger_pol_svk_wly_hau_grk_fin_swt_mao_lit_tag_jpn_tml_kor_slo_lat_lda_por_ind_bul_amh_jav_cnt_dut_akn_ctl_anl_hin_afr_rus_scr_qcu_ben_spa_rom_tsn_mlt_arw_owc_fre_bat_swe_yor_bos_igb_sun_tha_aeg_knd_swa_dgb_azi_ita_nor_tur_moo_vie_tig_bam_tsw_cic	-0.0125858856655965	-0.0296304870154906	0.976425245067197
366	hau_nor_tsn_rom_tig_mlt_anl_svk_aze_uzb_tsw_sun_moo_prs_cze_bsq_lat_amh_cic_cnt_eng_ger_bem_ctl_fbf_krd_hun_yor_swa_est_ita_wly_geo_pan_alb_por_bul_aeg_sid_bos_fin_akn_tag_hin_bat_jpn_tml_kor_grk_glc_dgb_afr_ind_urd_owc_jav_mnd_scr_zul_ben_sod_pol_spa_dut_mcd_qcu_guj_swe_rus_igb_heb_slo_amr_mol_mly_lit_lda_arw_swt_mao_tha_gam_knd_bam_ses_azi_ukr_fre_tur_ven_vie_chh_dyu_ewe_xho	-0.176995883480133	-0.417625256069672	0.677183736461057
367	sod_rus_swa_hin_anl_hau_tig_bos_tur_azi_lda_mao_zul_lat_mol_bsq_lit_aeg_dyu_mnd_rom_urd_swt_ukr_fbf_spa_est_tsw_bem_fin_pol_heb_geo_eng_bul_arw_glc_wly_amr_ben_hun_xho_mly_fre_ind_jpn_knd_kor_grk_scr_ewe_guj_jav_ita_owc_bat_cnt_ger_moo_krd_amh_por_mcd_ctl_swe_qcu_prs_alb_nor_tsn_mlt_afr_gam_svk_tag_cze_bam_dut_akn_sun_tha_sid_tml_ven_cic_uzb_slo_pan_aze_ses_vie_chh_yor_dgb_igb	-0.124293734689678	-0.292844875463617	0.770293126390755
368	sod_alb_xho_hin_amr_anl_tig_ukr_uzb_aze_akn_mao_bem_bul_arw_bsq_mol_amh_dgb_cnt_lit_grk_moo_svk_tsw_lat_hun_lda_swa_fin_ger_mlt_geo_guj_swe_afr_por_hau_gam_ctl_est_igb_bat_bos_sun_jpn_tml_kor_fre_krd_ses_spa_mly_ita_heb_ind_mnd_cze_zul_dut_owc_rom_pan_glc_eng_qcu_scr_mcd_slo_fbf_sid_pol_wly_urd_tag_ben_ven_nor_tsn_jav_tha_chh_knd_dyu_swt_azi_rus_prs_tur_ewe_vie_aeg_cic_yor_bam	-0.150876145623169	-0.356062391816883	0.72260029391271
369	heb_rus_akn_ukr_mlt_amh_sid_rom_tur_uzb_moo_ind_lda_glc_guj_bsq_pol_owc_dyu_cnt_prs_urd_ses_eng_ewe_arw_est_ven_swa_fin_lit_wly_geo_por_bul_ctl_mcd_sod_tig_nor_hun_xho_mly_ben_mao_jpn_tml_kor_hin_fre_igb_pan_sun_slo_aeg_bat_mnd_grk_dgb_swe_gam_scr_cze_dut_bos_qcu_lat_spa_svk_tsw_hau_ger_anl_ita_tag_alb_zul_afr_swt_jav_tha_chh_knd_yor_tsn_aze_mol_krd_azi_fbf_vie_amr_cic_bem_bam	-0.0536948751033823	-0.126427562686738	0.899666418634289
370	amr_mcd_xho_grk_wly_hau_chh_ita_azi_uzb_bem_mao_bam_guj_prs_bsq_fre_heb_fbf_cnt_ben_swe_tsw_svk_ses_bos_est_yor_akn_hun_afr_anl_geo_cze_por_ctl_arw_gam_owc_krd_fin_cic_ind_mol_sun_jpn_tml_kor_lat_eng_ewe_urd_tag_slo_amh_mly_mnd_scr_dgb_bul_tig_ger_ukr_rus_hin_qcu_pan_lit_glc_swa_mlt_rom_sod_nor_bat_spa_moo_pol_zul_jav_tha_aeg_knd_lda_swt_aze_alb_dut_tur_ven_vie_sid_tsn_dyu_igb	-0.452990341514816	-1.07529374336011	0.285025031132992
371	mlt_nor_ewe_svk_tig_sid_anl_dut_uzb_tur_dyu_sun_akn_glc_cze_bsq_prs_hau_ses_cnt_pan_bul_zul_ctl_dgb_arw_fin_cic_tsw_est_hin_wly_geo_mcd_ukr_fre_ger_amr_heb_guj_hun_fbf_jav_alb_ind_jpn_tml_kor_grk_mol_ven_afr_mao_pol_amh_tag_mnd_lit_yor_swe_gam_ita_slo_lat_krd_qcu_urd_scr_rus_swa_aeg_rom_chh_bos_mly_spa_swt_por_bam_bat_tha_sod_knd_moo_tsn_aze_ben_eng_azi_xho_vie_owc_lda_bem_igb	-0.920903685841864	-2.23472185649065	0.0278304042777732
372	sid_svk_fbf_prs_wly_amh_amr_cze_uzb_azi_swt_mao_lda_krd_urd_bsq_mcd_heb_swa_cnt_hin_pol_tsn_glc_yor_ger_fin_bem_ven_est_alb_chh_geo_ctl_ita_fre_arw_mlt_aeg_slo_hun_tsw_mly_pan_tag_jpn_tml_kor_mol_lat_akn_ben_ind_por_owc_jav_mnd_grk_igb_dut_anl_rus_ukr_afr_eng_qcu_bul_swe_scr_cic_gam_nor_tig_guj_sun_bos_dyu_rom_ewe_bat_tha_hau_knd_moo_dgb_aze_spa_lit_tur_zul_vie_sod_ses_xho_bam	-0.337787238963829	-0.79936490914247	0.426115782805186
373	amr_alb_bem_grk_mlt_anl_hau_prs_uzb_azi_tsn_tag_swa_lat_bul_bsq_rom_aeg_ses_cnt_nor_spa_bam_dut_zul_mol_hun_dyu_fbf_fin_svk_gam_geo_afr_lit_glc_rus_owc_wly_ben_est_akn_mly_swe_ind_jpn_tml_kor_scr_eng_lda_fre_jav_cze_heb_sun_mnd_ita_cic_ctl_chh_bos_guj_por_arw_qcu_urd_hin_krd_tsw_tig_ger_sid_pan_mao_pol_xho_ukr_ven_bat_tha_amh_knd_dgb_igb_tur_mcd_slo_aze_swt_vie_sod_moo_yor_ewe	-0.0104097026802717	-0.0244955132774243	0.980509845896555
374	anl_pan_bam_ita_sid_gam_owc_ctl_tur_uzb_zul_sun_bem_mcd_rus_bsq_guj_tig_tsn_mnd_bos_por_yor_arw_cic_swe_hun_moo_dgb_fin_bul_amh_geo_alb_spa_fre_ger_hau_chh_eng_est_tsw_mao_slo_tag_jpn_tml_kor_pol_urd_igb_glc_mly_svk_aeg_ind_cnt_rom_swt_nor_wly_hin_mol_afr_lit_qcu_prs_cze_ukr_akn_heb_ben_amr_lat_jav_dut_ses_krd_ewe_bat_tha_sod_knd_xho_lda_aze_scr_grk_azi_fbf_vie_mlt_dyu_swa_ven	0.176545912259681	0.415613084270519	0.67865055798665
375	wly_hin_ses_bul_chh_amh_tig_bos_aze_uzb_dgb_bat_swt_fre_afr_bsq_rom_heb_cic_cnt_ita_nor_moo_por_xho_ben_hun_tsn_tsw_fin_eng_gam_geo_pol_glc_cze_lit_sid_sod_rus_est_swa_sun_urd_mao_jpn_knd_kor_alb_swe_igb_prs_tag_krd_hau_mly_mnd_guj_ewe_mcd_mlt_slo_mol_lat_ger_qcu_grk_svk_spa_ven_aeg_arw_owc_pan_jav_scr_akn_ukr_bam_ind_tha_amr_tml_bem_dyu_azi_dut_ctl_tur_lda_vie_anl_fbf_zul_yor	0.310927635652356	0.73345087404572	0.465128382440358
376	amh_grk_tsw_bos_tig_aeg_chh_afr_uzb_tur_akn_mao_ven_guj_hin_bsq_slo_anl_xho_cnt_lit_rus_moo_por_fbf_svk_est_bem_swt_fin_scr_owc_geo_ger_lat_glc_mcd_heb_sid_fre_hun_cic_bat_pol_tag_jpn_knd_kor_ctl_nor_lda_ben_mly_ukr_hau_sun_mnd_swe_swa_krd_sod_prs_bul_mol_pan_qcu_alb_ita_cze_tsn_wly_spa_amr_urd_ind_rom_igb_arw_dyu_jav_tha_gam_tml_yor_ewe_aze_eng_dut_azi_zul_vie_mlt_ses_dgb_bam	-0.388096666334438	-0.920538597871385	0.35967306528773
377	gam_nor_fbf_afr_sod_wly_tig_rus_aze_uzb_akn_tag_lda_scr_ben_bsq_slo_owc_yor_cnt_urd_pan_bam_dut_cic_cze_est_xho_moo_fin_por_aeg_geo_glc_lit_prs_svk_sid_mlt_bul_hun_bem_mly_rom_sun_jpn_knd_kor_grk_hin_swa_ctl_bat_swe_amr_mao_mnd_bos_swt_pol_chh_mcd_krd_spa_fre_qcu_guj_mol_eng_ven_anl_alb_amh_ukr_ind_ger_ses_arw_zul_jav_tha_hau_tml_dyu_ewe_tur_ita_lat_azi_dgb_vie_heb_tsw_igb_tsn	0.0678211140128003	0.159868881243557	0.873331074525114
378	sod_mol_cic_krd_tig_gam_owc_slo_tur_uzb_zul_bat_tsn_ukr_pol_bsq_svk_aeg_bam_cnt_ger_rom_tsw_fre_swt_guj_hun_akn_moo_est_rus_mlt_geo_arw_dut_bul_scr_anl_chh_prs_fin_igb_mly_bos_ind_jpn_knd_kor_eng_grk_lda_mcd_tag_swe_amh_jav_mnd_hin_dyu_por_wly_ctl_spa_afr_nor_qcu_glc_ben_lat_ses_amr_ita_sid_pan_sun_cze_yor_lit_ven_mao_tha_heb_tml_xho_ewe_azi_alb_urd_aze_swa_vie_hau_bem_dgb_fbf	-0.52714585621902	-1.25485627751139	0.212675253384859
379	amh_pol_xho_bul_mlt_heb_amr_prs_azi_tur_fbf_jav_zul_lat_bos_bsq_ctl_gam_dyu_cnt_krd_eng_ven_arw_bam_grk_hun_akn_tsn_fin_slo_sid_geo_nor_svk_urd_dut_chh_aeg_rus_est_swt_sun_afr_mao_jpn_tml_kor_pan_swe_bem_fre_mly_por_anl_ind_mnd_mcd_yor_cze_owc_ben_ita_rom_ukr_qcu_scr_lit_mol_igb_sod_alb_tig_ger_bat_spa_tsw_hin_moo_tag_tha_wly_knd_swa_ses_uzb_glc_guj_aze_ewe_vie_hau_dgb_cic_lda	-0.462042000477753	-1.09916853412649	0.274531886054595
380	tig_ita_ses_guj_amh_aeg_wly_ctl_uzb_tur_cic_bat_tsn_pan_pol_bsq_slo_sid_swt_cnt_svk_por_bam_cze_ewe_mcd_fin_bem_akn_est_ben_heb_geo_eng_bul_ukr_afr_chh_amr_arw_hun_ven_tag_swe_mao_jpn_knd_kor_alb_lit_zul_glc_mly_mol_anl_jav_mnd_prs_dgb_urd_mlt_ger_scr_krd_rom_qcu_bos_lat_hin_lda_sod_nor_hau_rus_ind_fre_fbf_dut_moo_sun_tha_gam_tml_yor_xho_aze_spa_grk_azi_tsw_vie_owc_dyu_igb_swa	0.378535890032582	0.892029409890182	0.374679402399407
381	amr_afr_tsn_nor_mlt_heb_sod_ita_uzb_aze_moo_sun_akn_lit_slo_bsq_por_sid_swt_mnd_pol_dut_ses_grk_yor_ger_fin_dgb_dyu_hun_bul_chh_geo_rus_hin_cze_ctl_tig_wly_glc_est_ewe_mly_lat_jav_jpn_tml_kor_pan_urd_lda_ukr_tag_arw_amh_bat_cnt_swe_swa_svk_hau_mol_eng_alb_bos_qcu_rom_fre_spa_bem_aeg_ben_gam_scr_ind_prs_bam_mcd_cic_mao_tha_anl_knd_tsw_zul_tur_guj_krd_azi_xho_vie_owc_igb_fbf_ven	-0.0936982460263275	-0.220720081241847	0.825794238981143
382	mlt_cze_ewe_ben_chh_gam_owc_spa_uzb_tur_tsw_jav_tsn_bos_swe_bsq_guj_tig_akn_mnd_ctl_ger_swa_bul_yor_arw_hun_xho_cic_fin_fre_sid_geo_glc_eng_pan_rus_sod_wly_slo_est_moo_mly_pol_bat_jpn_tml_kor_krd_hin_bem_alb_mao_lat_hau_sun_cnt_rom_bam_lit_amh_afr_prs_por_ita_qcu_nor_mol_scr_ses_heb_dut_anl_grk_ind_urd_ven_ukr_zul_tag_tha_amr_knd_swt_fbf_aze_svk_mcd_azi_lda_vie_aeg_igb_dyu_dgb	-0.0920724468858648	-0.217086805943275	0.828616233121426
383	chh_ukr_swa_rus_hau_anl_heb_slo_azi_uzb_fbf_ind_bam_pol_urd_bsq_pan_sod_ven_cnt_arw_scr_zul_bul_swt_rom_hun_bem_ewe_fin_swe_aeg_geo_hin_grk_spa_lit_amh_owc_krd_est_ses_jav_guj_sun_jpn_knd_kor_ben_por_tsn_alb_mao_dut_wly_tag_mnd_fre_dyu_prs_tig_mol_cze_mcd_nor_qcu_ita_ger_glc_lda_sid_afr_amr_ctl_mly_lat_akn_bos_igb_bat_tha_mlt_tml_xho_yor_aze_svk_eng_tur_moo_vie_gam_tsw_dgb_cic	-0.345955962514878	-0.819031082163808	0.414862569949139
384	chh_pan_cic_urd_anl_hau_sid_nor_aze_uzb_zul_sun_ewe_cze_rus_bsq_guj_gam_lda_cnt_arw_ben_tsn_hin_bem_swe_hun_bam_xho_fin_pol_aeg_geo_spa_ukr_fre_glc_amr_amh_ita_est_yor_mly_krd_jav_jpn_tml_kor_prs_ctl_fbf_mol_tag_lit_wly_bat_mnd_mcd_swt_lat_owc_bul_eng_dut_alb_qcu_svk_grk_por_akn_mlt_slo_sod_ger_ind_rom_ses_bos_dyu_mao_tha_tig_knd_igb_swa_tur_scr_afr_azi_dgb_vie_heb_tsw_moo_ven	-0.209492710463315	-0.495489426349244	0.621423484750605
385	amr_pol_moo_spa_chh_owc_hau_pan_tur_aze_yor_tag_ewe_fre_nor_bsq_bul_sod_dyu_mnd_bos_grk_igb_guj_zul_slo_hun_ven_tsw_est_glc_wly_geo_hin_ukr_ita_ben_amh_tig_urd_fin_lda_ind_ctl_bat_jpn_knd_kor_rom_krd_fbf_swe_jav_mol_gam_mao_cnt_lit_bam_rus_sid_afr_arw_svk_ger_qcu_alb_prs_cze_swt_heb_dut_aeg_scr_mly_lat_cic_por_swa_sun_tha_anl_tml_akn_bem_uzb_mcd_eng_azi_xho_vie_mlt_dgb_tsn_ses	-0.187775133110995	-0.443246573240789	0.658616799550136
386	tig_ctl_bem_krd_owc_mlt_anl_glc_tur_azi_tsw_bat_dgb_cze_swe_bsq_scr_aeg_swt_mnd_rus_fre_moo_slo_bam_guj_est_akn_swa_fin_lit_sod_geo_urd_mcd_rom_lat_wly_amh_pan_hun_igb_ind_grk_sun_jpn_knd_kor_eng_afr_cic_mol_jav_dut_chh_mly_cnt_ben_zul_ger_sid_ita_arw_alb_bos_qcu_ukr_bul_prs_dyu_heb_hin_gam_nor_mao_por_yor_pol_ven_tag_tha_amr_tml_ewe_tsn_aze_spa_svk_uzb_xho_vie_hau_ses_fbf_lda	-0.860818325318481	-2.08070865993664	0.0402100915136498
387	mlt_svk_bem_lit_heb_tig_sod_lat_tur_uzb_ses_bat_ewe_prs_guj_bsq_afr_hau_zul_cnt_cze_rus_ven_grk_igb_spa_est_fbf_tsw_hun_ger_gam_geo_slo_ctl_scr_nor_aeg_amh_por_fin_tsn_ind_mcd_jav_jpn_tml_kor_ukr_fre_cic_ben_mao_krd_wly_mly_mnd_hin_lda_glc_owc_ita_mol_pan_urd_qcu_alb_swe_rom_swa_chh_dut_anl_bul_tag_arw_dyu_pol_swt_sun_tha_sid_knd_xho_moo_aze_bos_eng_azi_bam_vie_amr_akn_yor_dgb	-0.232938153161544	-0.550340604091195	0.583405246480353
388	hau_ukr_bam_afr_sod_amr_anl_krd_azi_aze_yor_mly_xho_rom_scr_bsq_ctl_gam_tsn_cnt_grk_hin_bem_pol_igb_arw_hun_fbf_swt_est_ita_heb_geo_glc_prs_lit_nor_sid_amh_por_fin_swa_mao_spa_jav_jpn_tml_kor_swe_bos_moo_lat_ind_eng_aeg_sun_mnd_bul_dyu_svk_owc_mol_ben_fre_guj_qcu_pan_dut_mcd_dgb_chh_cze_mlt_slo_bat_alb_zul_rus_lda_tag_tha_tig_knd_ewe_cic_tur_ger_urd_uzb_akn_vie_wly_ses_ven_tsw	-0.148558276551953	-0.350255412348516	0.726939064009603
389	chh_arw_zul_ger_hau_gam_mlt_pan_tur_aze_ven_tag_cic_bos_grk_bsq_ctl_tig_akn_mnd_swe_svk_xho_krd_ewe_prs_hun_swt_swa_est_ita_amr_geo_eng_lit_cze_urd_sid_owc_bul_fin_tsn_ind_ukr_bat_jpn_knd_kor_lat_pol_bem_scr_sun_dut_heb_mao_cnt_slo_fbf_spa_wly_mol_rus_nor_rom_qcu_fre_hin_ben_yor_anl_alb_sod_mcd_mly_guj_tsw_por_dgb_jav_tha_aeg_tml_ses_igb_azi_afr_glc_uzb_moo_vie_amh_dyu_lda_bam	-0.0731866801676683	-0.172390516822333	0.863505130305424
390	amr_lat_igb_krd_chh_owc_aeg_ben_tur_uzb_dyu_tag_ses_eng_mol_bsq_bul_amh_dgb_mnd_nor_ger_tsn_fre_moo_urd_est_bam_bem_fin_rus_sod_geo_prs_ita_mcd_scr_heb_wly_arw_hun_xho_mly_pol_jav_jpn_knd_kor_ctl_hin_lda_pan_ind_ukr_hau_sun_cnt_glc_ewe_dut_anl_bos_grk_guj_rom_qcu_slo_alb_swe_ven_mlt_svk_sid_lit_bat_cze_swa_por_zul_mao_tha_tig_tml_yor_cic_azi_afr_spa_aze_swt_vie_gam_tsw_fbf_akn	-0.323785113263189	-0.766466297348436	0.445340112883794
391	mlt_ben_dgb_rus_sid_anl_wly_pan_azi_tur_igb_ind_yor_spa_afr_bsq_por_amh_zul_mnd_eng_arw_tsn_guj_xho_scr_est_lda_swt_fin_grk_sod_geo_nor_cze_ukr_urd_heb_aeg_slo_hun_fbf_bat_mcd_mao_jpn_knd_kor_ctl_alb_bam_svk_tag_swe_owc_jav_cnt_lat_ses_mol_gam_ger_pol_dut_bul_qcu_ita_rom_glc_ewe_hau_fre_chh_hin_sun_krd_swa_lit_moo_mly_tha_amr_tml_dyu_akn_uzb_prs_bos_aze_ven_vie_tig_tsw_cic_bem	-0.96390158149507	-2.34225651871705	0.0213009612611409
392	amr_krd_bam_fre_heb_aeg_gam_guj_aze_uzb_fbf_mly_igb_eng_pol_bsq_ukr_anl_tsn_cnt_cze_ben_lda_bul_swa_ger_hun_xho_moo_fin_nor_tig_geo_hin_urd_afr_alb_wly_hau_lat_est_ven_mao_mol_bat_jpn_knd_kor_dut_bos_dgb_mcd_tag_por_sod_sun_mnd_svk_zul_scr_chh_grk_spa_lit_slo_qcu_ctl_rus_glc_dyu_sid_ita_amh_swe_jav_pan_swt_prs_tsw_ind_tha_owc_tml_cic_yor_azi_arw_rom_tur_ses_vie_mlt_akn_ewe_bem	-0.538920361640893	-1.28352970076754	0.202495539578092
393	heb_urd_moo_bos_gam_wly_aeg_por_tur_aze_akn_ind_dgb_lit_spa_bsq_ger_sod_dyu_cnt_eng_krd_ses_ukr_ven_alb_fin_fbf_ewe_hun_afr_mlt_geo_slo_mol_dut_hin_anl_sid_arw_est_lda_jav_swe_bat_jpn_tml_kor_prs_ita_swa_bul_tag_mcd_amh_mao_mnd_grk_bem_ben_tig_cze_guj_fre_glc_qcu_pan_scr_ctl_bam_chh_rus_hau_nor_sun_pol_cic_svk_yor_mly_tha_amr_knd_swt_igb_azi_rom_lat_uzb_xho_vie_owc_tsn_zul_tsw	-0.818353232645917	-1.97313868101239	0.0514485982372407
394	sid_ben_dgb_afr_chh_owc_sod_rom_uzb_tur_dyu_tag_tsw_swe_pan_bsq_lit_amh_tsn_cnt_krd_rus_lda_bul_cic_guj_est_bam_fbf_hun_ger_aeg_geo_ctl_hin_svk_prs_amr_hau_glc_fin_zul_bat_alb_mly_jpn_tml_kor_pol_mcd_igb_ukr_ind_eng_heb_sun_mnd_dut_ewe_grk_anl_fre_ita_scr_mol_qcu_nor_por_urd_swa_mlt_slo_gam_arw_jav_bos_akn_cze_ven_mao_tha_tig_knd_yor_ses_azi_lat_spa_aze_swt_vie_wly_bem_moo_xho	-0.36233398600039	-0.86106620153073	0.39141617092586
395	sod_mcd_ven_afr_anl_tig_hau_eng_aze_uzb_fbf_sun_moo_ben_rom_bsq_bos_owc_lda_cnt_ukr_urd_bam_bul_swa_krd_est_dyu_tsn_hun_guj_chh_geo_prs_arw_spa_dut_heb_amr_scr_fin_zul_ind_nor_bat_jpn_tml_kor_pol_rus_ses_svk_mao_por_mlt_tag_mnd_lat_swt_grk_gam_ger_pan_hin_mol_qcu_ctl_slo_ita_ewe_aeg_glc_wly_lit_jav_cze_yor_swe_tsw_mly_tha_sid_knd_igb_xho_azi_alb_fre_tur_cic_vie_amh_bem_dgb_akn	-0.194219097377274	-0.458146743427293	0.647915749118917
396	heb_nor_lda_prs_wly_gam_sod_rom_tur_azi_tsw_mao_ven_grk_mol_bsq_ben_mlt_fbf_cnt_cze_rus_igb_alb_bam_slo_est_ses_swt_fin_lat_owc_geo_ctl_bos_afr_ger_sid_tig_arw_hun_dgb_tag_bul_ind_jpn_tml_kor_mcd_eng_tsn_ita_jav_pol_anl_bat_mnd_krd_dyu_guj_chh_svk_swe_glc_hin_qcu_por_scr_ukr_moo_amr_urd_amh_dut_mly_pan_swa_fre_bem_sun_tha_aeg_knd_cic_yor_aze_spa_lit_uzb_zul_vie_hau_xho_akn_ewe	-0.584248543321969	-1.39855628225562	0.165272005948269
397	heb_slo_tsw_ger_owc_sod_amr_fre_azi_tur_ewe_bat_dyu_mol_lat_bsq_swe_amh_ses_mnd_ben_svk_lda_krd_moo_cze_hun_fbf_swt_est_grk_mlt_geo_scr_mcd_hin_dut_chh_aeg_guj_fin_dgb_mao_nor_sun_jpn_tml_kor_pan_rus_bam_prs_ind_por_wly_mly_cnt_urd_zul_spa_anl_bul_arw_lit_afr_qcu_rom_glc_alb_bem_hau_pol_tig_ita_tag_bos_swa_ukr_akn_jav_tha_sid_knd_tsn_cic_uzb_ctl_eng_aze_xho_vie_gam_ven_igb_yor	-0.147153439931922	-0.347039909629628	0.72934541828238
398	mlt_ukr_cic_hin_aeg_anl_owc_grk_uzb_tur_ven_bat_dyu_pol_dut_bsq_krd_amh_tsn_mnd_rom_lit_bem_swe_bam_spa_est_yor_ewe_fin_ita_wly_geo_mcd_glc_scr_afr_gam_hau_guj_hun_akn_tag_cze_mao_jpn_knd_kor_ben_svk_swt_lat_jav_alb_tig_ind_cnt_fre_dgb_urd_sid_nor_ctl_pan_arw_qcu_mol_prs_bul_igb_heb_bos_chh_slo_mly_por_tsw_rus_lda_sun_tha_amr_tml_fbf_ses_azi_ger_eng_aze_xho_vie_sod_zul_moo_swa	0.0970841347826831	0.228414433717107	0.819825561774637
399	mlt_bos_moo_swe_heb_amr_sod_svk_aze_uzb_cic_sun_fbf_bul_urd_bsq_por_chh_bam_cnt_ukr_krd_zul_afr_akn_lit_est_ewe_xho_fin_mol_wly_geo_ita_prs_rus_glc_aeg_sid_cze_hun_tsn_tag_spa_mly_jpn_knd_kor_grk_ctl_tsw_rom_bat_pol_owc_ind_mnd_mcd_yor_eng_amh_lat_hin_pan_arw_qcu_slo_guj_dut_lda_gam_alb_anl_scr_jav_ben_dyu_ger_swt_mao_tha_hau_tml_ven_igb_azi_nor_fre_tur_ses_vie_tig_bem_swa_dgb	-0.691084739852347	-1.65761001696819	0.100765882416156
400	amr_glc_igb_eng_tig_heb_hau_rom_uzb_tur_tsw_sun_moo_spa_ukr_bsq_nor_amh_yor_mnd_ben_arw_xho_urd_bam_scr_hun_tsn_ses_fin_por_sid_geo_grk_mol_pol_krd_gam_chh_hin_est_fbf_ind_lat_mao_jpn_tml_kor_pan_dut_akn_fre_bat_swe_owc_tag_cnt_ita_lda_alb_aeg_ger_bul_ctl_cze_qcu_bos_slo_guj_bem_wly_svk_sod_afr_mly_mcd_swt_prs_cic_jav_tha_mlt_knd_ewe_swa_azi_rus_lit_aze_dgb_vie_anl_zul_dyu_ven	-0.328222581695168	-0.77669976232042	0.439306958231349
401	hau_urd_ses_ger_owc_amr_sid_rus_azi_uzb_swt_mao_akn_ukr_guj_bsq_spa_aeg_cic_cnt_bul_por_bem_ita_ven_hin_hun_lda_tsw_fin_prs_heb_geo_swe_ben_fre_dut_tig_mlt_afr_est_tsn_bat_cze_jav_jpn_knd_kor_glc_lit_fbf_ctl_mly_mcd_amh_ind_mnd_grk_bam_lat_chh_pan_krd_nor_scr_qcu_pol_eng_rom_yor_gam_mol_anl_slo_tag_bos_dyu_arw_igb_sun_tha_wly_tml_zul_xho_tur_alb_svk_aze_ewe_vie_sod_moo_dgb_swa	-0.349677733930656	-0.827578644949351	0.410027728084346
402	amr_por_swa_afr_anl_tig_wly_rom_azi_tur_swt_jav_tsw_ukr_grk_bsq_ben_heb_fbf_mnd_urd_ctl_ven_swe_bam_bul_fin_dgb_akn_hun_lit_amh_geo_ger_pan_bos_rus_gam_aeg_svk_est_zul_ind_prs_tag_jpn_knd_kor_alb_glc_moo_mol_bat_slo_sid_mao_cnt_guj_xho_arw_sod_scr_eng_dut_lat_qcu_krd_mcd_fre_dyu_hau_cze_chh_ita_mly_hin_ses_spa_lda_sun_tha_owc_tml_ewe_tsn_uzb_pol_nor_aze_igb_vie_mlt_bem_cic_yor	-0.464280940681567	-1.10325049478417	0.272765018156873
403	amh_eng_fbf_rom_wly_owc_gam_nor_aze_tur_lda_bat_swt_prs_mcd_bsq_ukr_chh_dyu_mnd_mol_alb_xho_rus_zul_guj_fin_akn_bam_est_spa_anl_geo_bos_scr_ita_svk_mlt_hau_ben_hun_tsn_ind_arw_jav_jpn_knd_kor_por_lat_igb_krd_mao_ger_sid_sun_cnt_lit_swa_slo_heb_afr_hin_swe_dut_qcu_grk_pan_glc_tsw_amr_bul_tig_fre_mly_cze_yor_urd_cic_tag_tha_sod_tml_dgb_moo_uzb_ctl_pol_azi_ewe_vie_aeg_ven_bem_ses	-0.305851090183034	-0.725580142556423	0.469918137606707
404	hau_afr_akn_bos_anl_wly_mlt_prs_uzb_tur_ewe_ind_zul_slo_mcd_bsq_urd_chh_cic_mnd_scr_nor_lda_spa_swt_ukr_hun_igb_xho_fin_mol_aeg_geo_pol_swe_hin_rus_sid_gam_lat_est_bam_bat_ger_sun_jpn_tml_kor_cze_grk_swa_rom_jav_eng_sod_tag_cnt_alb_tsn_ctl_heb_fre_por_arw_lit_qcu_ita_krd_dut_fbf_amh_glc_owc_ben_mly_pan_tsw_guj_ven_mao_tha_amr_knd_ses_dgb_azi_svk_bul_aze_dyu_vie_tig_yor_moo_bem	-0.394996440280037	-0.937078548506298	0.351145304528486
405	mlt_alb_lda_ita_sid_wly_tig_ukr_aze_uzb_ewe_ind_cic_mcd_dut_bsq_pol_owc_xho_cnt_bos_rus_yor_guj_bam_ger_est_akn_bem_fin_slo_hau_geo_scr_por_urd_krd_amh_amr_hin_hun_fbf_tag_afr_bat_jpn_knd_kor_lat_eng_dgb_lit_sun_rom_anl_mao_mnd_svk_ven_grk_gam_glc_prs_ben_cze_qcu_spa_nor_fre_swa_heb_bul_aeg_ctl_jav_arw_zul_swe_tsn_mly_tha_chh_tml_tsw_moo_azi_mol_pan_tur_ses_vie_sod_igb_swt_dyu	0.0203798839450116	0.0480062201103101	0.961814229401801
406	wly_por_fbf_guj_anl_owc_mlt_scr_uzb_aze_igb_tag_swa_ger_nor_bsq_bos_tig_bam_mnd_arw_dut_tsw_slo_akn_urd_est_bem_tsn_fin_mol_gam_geo_ita_grk_swe_mcd_amh_sod_cze_hun_cic_sun_prs_ind_jpn_tml_kor_pol_svk_ewe_fre_mly_lit_chh_jav_cnt_ctl_yor_ukr_amr_ben_rom_hin_bul_qcu_alb_pan_rus_ses_hau_glc_heb_spa_bat_afr_ven_lat_moo_mao_tha_aeg_knd_lda_xho_azi_krd_eng_tur_dyu_vie_sid_swt_zul_dgb	0.408880192392461	0.963937626085917	0.337577014179625
407	amr_eng_tsw_swe_hau_sid_tig_svk_azi_uzb_yor_jav_bam_afr_ita_bsq_fre_owc_ewe_mnd_arw_ben_zul_grk_dyu_ger_fin_bem_lda_est_dut_aeg_geo_rom_guj_bos_lat_mlt_chh_scr_hun_xho_bat_ukr_sun_jpn_knd_kor_lit_mol_ven_hin_mly_pan_heb_ind_cnt_bul_swt_ctl_anl_cze_krd_urd_pol_qcu_rus_por_alb_igb_amh_glc_wly_prs_mao_nor_moo_mcd_ses_tag_tha_gam_tml_fbf_cic_aze_spa_slo_tur_swa_vie_sod_akn_dgb_tsn	-0.216263831177017	-0.512418716982191	0.609572848178551
408	sod_hin_tsw_slo_chh_tig_sid_grk_aze_tur_bam_bat_akn_ben_rus_bsq_spa_owc_tsn_cnt_ctl_urd_swt_ita_bem_mcd_est_lda_cic_hun_bul_anl_geo_scr_lit_guj_por_aeg_wly_swe_fin_dyu_jav_pan_tag_jpn_tml_kor_rom_alb_yor_fre_sun_glc_amh_mao_mnd_pol_zul_arw_gam_dut_svk_mol_lat_qcu_prs_krd_ukr_fbf_hau_afr_amr_cze_mly_bos_swa_eng_igb_ind_tha_mlt_knd_ses_ewe_uzb_ger_nor_azi_dgb_vie_heb_ven_moo_xho	-0.760239908025105	-1.83225671885142	0.0701135754602838
409	chh_afr_lda_scr_anl_gam_wly_mcd_azi_uzb_swa_mao_yor_urd_hin_bsq_arw_sid_dgb_cnt_pan_mol_akn_grk_bam_rus_fin_xho_tsn_hun_slo_amr_geo_ukr_prs_por_krd_hau_heb_bul_est_fbf_tag_lit_bat_jpn_knd_kor_spa_glc_bem_swe_jav_dut_amh_sun_mnd_ctl_dyu_ita_mlt_fre_alb_ger_lat_qcu_guj_eng_rom_ewe_tig_svk_sod_cze_ind_nor_igb_ben_ses_mly_tha_aeg_tml_zul_ven_tur_bos_pol_aze_swt_vie_owc_moo_cic_tsw	-0.479022172730829	-1.13900469329277	0.257626593001436
410	amr_alb_ses_fre_sod_owc_mlt_rom_aze_azi_cic_tag_yor_hin_scr_bsq_svk_wly_fbf_mnd_bul_ukr_tsn_ger_lda_lit_est_bam_dyu_fin_rus_chh_geo_prs_ita_arw_pan_tig_amh_slo_hun_zul_bat_mcd_sun_jpn_knd_kor_mol_spa_moo_cze_mly_nor_anl_mao_cnt_ctl_bem_grk_gam_pol_urd_krd_swe_qcu_guj_por_eng_akn_heb_glc_hau_ben_ind_dut_igb_lat_xho_jav_tha_sid_tml_ven_swa_tur_bos_afr_uzb_tsw_vie_aeg_ewe_swt_dgb	0.0171832502390778	0.0404480480471318	0.967822632290421
411	tig_ben_fbf_urd_amh_sid_anl_pan_uzb_azi_yor_jav_dgb_fre_svk_bsq_por_owc_cic_cnt_krd_eng_tsn_pol_ewe_ctl_est_akn_tsw_hun_guj_sod_geo_slo_mol_bos_glc_heb_chh_arw_fin_bam_tag_spa_mao_jpn_tml_kor_cze_rus_bem_dut_sun_bul_mlt_bat_mnd_ger_lda_prs_wly_lit_hin_alb_lat_qcu_afr_grk_rom_moo_aeg_ita_amr_ukr_mly_scr_swt_mcd_xho_ind_tha_hau_knd_swa_igb_aze_swe_nor_tur_zul_vie_gam_ven_dyu_ses	-0.181018606060273	-0.427315561191921	0.6701372475684
412	chh_svk_cic_dut_owc_mlt_amh_spa_uzb_tur_bam_sun_xho_scr_ger_bsq_pol_aeg_swa_mnd_rom_glc_dyu_nor_igb_krd_est_ewe_akn_fin_por_heb_geo_ita_fre_ukr_hin_hau_tig_cze_hun_ven_mao_mcd_bat_jpn_knd_kor_pan_arw_ses_alb_tag_eng_amr_jav_cnt_ctl_tsn_urd_sod_grk_lat_slo_swe_qcu_lit_bul_afr_dgb_anl_prs_wly_ben_ind_bos_fbf_rus_zul_mly_tha_sid_tml_tsw_moo_aze_guj_mol_azi_yor_vie_gam_bem_lda_swt	-0.47470984543399	-1.1284794584563	0.26202019614989
413	wly_lit_bam_pol_sod_chh_mlt_afr_tur_uzb_moo_sun_ven_ben_dut_bsq_pan_sid_igb_mnd_alb_spa_fbf_cze_dyu_ita_est_zul_ewe_hun_glc_gam_geo_por_svk_fre_urd_owc_heb_hin_fin_dgb_tag_mcd_mly_jpn_tml_kor_mol_nor_lda_scr_mao_ukr_amh_ind_cnt_bos_bem_rus_tig_lat_prs_eng_ger_qcu_krd_guj_rom_swt_anl_grk_aeg_slo_jav_ctl_yor_arw_tsw_bat_tha_hau_knd_tsn_cic_aze_swe_bul_azi_ses_vie_amr_xho_swa_akn	0.192015644219267	0.45221772491024	0.652165180394017
414	wly_ukr_ses_ben_mlt_hau_aeg_rus_aze_uzb_ven_mly_swa_spa_guj_bsq_ita_heb_ewe_mnd_prs_glc_lda_dut_swt_ger_fin_cic_yor_hun_rom_owc_geo_mcd_bul_afr_por_amr_amh_cze_est_zul_bat_pol_tag_jpn_knd_kor_pan_krd_bem_bos_ind_nor_chh_mao_cnt_svk_moo_urd_tig_fre_lat_swe_lit_qcu_grk_eng_ctl_tsn_sod_slo_anl_mol_jav_scr_xho_hin_dgb_sun_tha_sid_tml_fbf_dyu_azi_arw_alb_tur_tsw_vie_gam_akn_igb_bam	0.433375671616114	1.02235194824213	0.309266413910952
415	amr_arw_fbf_pol_chh_gam_hau_svk_uzb_aze_bem_jav_ses_prs_por_bsq_ger_heb_dgb_cnt_ukr_slo_zul_ita_swt_urd_fin_xho_ewe_est_bul_tig_geo_eng_afr_cze_dut_mlt_wly_fre_hun_lda_tag_krd_bat_jpn_knd_kor_lit_rus_tsn_glc_mly_mol_sid_ind_mnd_guj_swa_grk_aeg_ben_swe_rom_spa_qcu_hin_lat_pan_moo_owc_ctl_sod_bos_sun_nor_yor_scr_igb_mao_tha_amh_tml_bam_akn_azi_alb_mcd_tur_ven_vie_anl_dyu_tsw_cic	-0.314246142335812	-0.743888658773443	0.458819196660701
416	sid_ita_bem_guj_wly_owc_gam_ben_azi_tur_zul_tag_bam_hin_fre_bsq_lit_hau_dyu_cnt_glc_grk_yor_swe_tsw_slo_est_ses_tsn_fin_alb_heb_geo_arw_por_bos_prs_aeg_chh_eng_hun_xho_bat_rus_sun_jpn_tml_kor_mol_urd_swa_cze_mly_bul_tig_mao_mnd_pol_akn_scr_amr_lat_ukr_ger_mcd_qcu_dut_rom_spa_ewe_sod_krd_amh_afr_jav_nor_lda_ctl_swt_ind_tha_anl_knd_fbf_moo_aze_pan_svk_uzb_cic_vie_mlt_igb_ven_dgb	-0.00651755255041751	-0.0153834899310852	0.987759189237754
417	owc_lit_tsn_ita_tig_sod_wly_bos_tur_aze_ewe_ind_igb_cze_bul_bsq_grk_sid_fbf_mnd_nor_slo_swa_ger_ven_alb_fin_bem_dgb_est_svk_hau_geo_ukr_urd_glc_eng_amh_amr_ben_hun_bam_mao_fre_sun_jpn_knd_kor_afr_pan_tsw_krd_mly_pol_chh_jav_cnt_prs_lda_guj_aeg_rom_lat_arw_mcd_qcu_por_hin_mol_dyu_heb_swe_mlt_scr_bat_dut_ses_spa_zul_tag_tha_anl_tml_moo_xho_azi_rus_ctl_uzb_cic_vie_gam_swt_akn_yor	-0.110912078446714	-0.261833797275686	0.794028624816487
418	anl_swe_swa_ukr_owc_mlt_amh_rus_azi_uzb_bem_ind_igb_glc_guj_bsq_svk_sid_ven_cnt_spa_ctl_akn_hin_dgb_prs_est_ewe_yor_hun_eng_sod_geo_grk_mcd_cze_pan_aeg_wly_pol_fin_moo_tag_ita_sun_jpn_tml_kor_urd_scr_ses_fre_mao_lit_amr_jav_mnd_afr_fbf_rom_chh_nor_ger_dut_bul_qcu_lat_alb_por_dyu_tig_slo_heb_ben_bat_mol_zul_bos_swt_mly_tha_gam_knd_bam_tsw_tur_krd_arw_aze_xho_vie_hau_lda_tsn_cic	-0.591367547035105	-1.4133833897438	0.160881465202521
419	aeg_hin_lda_krd_mlt_chh_amh_lit_aze_tur_dgb_jav_fbf_cze_ctl_bsq_afr_sid_igb_cnt_pol_eng_yor_arw_zul_swe_fin_xho_ven_est_lat_anl_geo_nor_mol_svk_ita_tig_owc_por_hun_bem_ind_slo_tag_jpn_tml_kor_mcd_fre_swa_bos_sun_guj_amr_mly_mnd_scr_ses_dut_hau_rom_ger_spa_rus_qcu_grk_ben_alb_ewe_wly_glc_gam_pan_mao_bul_dyu_ukr_akn_bat_tha_sod_knd_cic_tsw_uzb_urd_prs_azi_bam_vie_heb_swt_tsn_moo	0.258537675297662	0.609495295533464	0.543682402255677
420	anl_mol_fbf_afr_chh_owc_heb_lit_aze_uzb_lda_bat_ven_scr_fre_bsq_glc_hau_akn_cnt_swe_por_bem_cze_yor_svk_est_cic_swa_fin_eng_gam_geo_nor_grk_alb_hin_wly_tig_bos_hun_dyu_mly_mcd_jav_jpn_knd_kor_pol_ctl_dgb_arw_tag_urd_mlt_mao_mnd_dut_moo_rom_amh_prs_rus_ita_guj_qcu_krd_lat_ben_tsn_sod_ger_amr_slo_sun_ukr_tsw_pan_zul_ind_tha_aeg_tml_swt_ses_tur_bul_spa_azi_igb_vie_sid_xho_bam_ewe	-0.400488563364504	-0.948978493675209	0.345091079288082
421	sod_ita_zul_mol_hau_gam_tig_alb_azi_uzb_ven_mly_fbf_afr_eng_bsq_rom_chh_igb_mnd_krd_rus_tsw_glc_swa_ukr_est_ses_lda_fin_mcd_anl_geo_por_hin_lit_nor_mlt_aeg_spa_hun_akn_jav_ctl_ind_jpn_knd_kor_prs_cze_ewe_pan_tag_svk_wly_mao_cnt_fre_bem_swe_heb_ger_ben_guj_bul_qcu_bos_grk_lat_tsn_amr_urd_amh_dut_sun_scr_cic_pol_yor_bat_tha_owc_tml_xho_dgb_aze_slo_arw_tur_moo_vie_sid_dyu_bam_swt	-0.204664983112551	-0.483865721812486	0.629618593557398
422	sid_pol_igb_guj_amh_anl_sod_mcd_azi_aze_dyu_sun_dgb_svk_afr_bsq_krd_tig_yor_cnt_rus_swe_moo_hin_tsn_pan_fin_ewe_cic_est_lat_aeg_geo_eng_cze_fre_grk_wly_chh_ukr_hun_swa_jav_ctl_mly_jpn_knd_kor_rom_ita_lda_glc_tag_scr_amr_bat_mnd_spa_zul_por_heb_prs_ger_arw_lit_qcu_nor_alb_bos_swt_mlt_mol_owc_dut_ind_ben_bem_urd_tsw_mao_tha_hau_tml_fbf_akn_uzb_slo_bul_tur_bam_vie_gam_xho_ven_ses	0.00598798022977172	0.0141201428647895	0.988764377734421
423	mlt_cze_dyu_urd_hau_sid_sod_hin_aze_tur_zul_ind_ven_nor_arw_bsq_dut_amh_dgb_mnd_swe_afr_xho_svk_bem_bul_est_fbf_bam_fin_fre_tig_geo_pan_slo_lat_mol_gam_heb_bos_hun_lda_sun_scr_mly_jpn_tml_kor_prs_lit_moo_por_bat_mcd_amr_tag_cnt_ben_tsw_ger_aeg_ita_spa_alb_ukr_qcu_rom_guj_glc_swa_anl_krd_owc_pol_mao_eng_akn_grk_yor_jav_tha_chh_knd_tsn_igb_uzb_ctl_rus_azi_cic_vie_wly_ses_ewe_swt	0.721840686042957	1.7151625370254	0.0896456455793349
424	aeg_svk_fbf_eng_anl_gam_hau_hin_azi_uzb_swa_bat_bam_slo_ger_bsq_ben_amr_igb_cnt_pan_guj_dgb_lat_swt_dut_fin_akn_ses_est_por_chh_geo_alb_rom_urd_lit_tig_sod_scr_hun_moo_mly_grk_sun_jpn_knd_kor_mcd_nor_tsw_ctl_ind_arw_wly_tag_mnd_afr_tsn_pol_amh_bos_krd_glc_rus_qcu_fre_spa_ita_yor_heb_prs_mlt_ukr_mao_swe_ven_cze_dyu_jav_tha_owc_tml_zul_cic_aze_bul_mol_tur_bem_vie_sid_lda_ewe_xho	0.136333203636966	0.3207571127185	0.749114114030546
425	aeg_spa_zul_alb_anl_gam_hau_grk_tur_uzb_dyu_sun_lda_lat_por_bsq_arw_owc_swa_cnt_scr_mol_tsn_lit_ewe_ger_hun_cic_moo_fin_hin_tig_geo_ben_eng_ctl_glc_chh_sid_rus_est_akn_mao_urd_ind_jpn_tml_kor_swe_pol_dgb_slo_jav_afr_sod_tag_mnd_ita_bem_mcd_heb_prs_bul_krd_bos_qcu_dut_rom_cze_yor_amr_fre_amh_guj_bat_ukr_fbf_pan_xho_mly_tha_mlt_knd_ven_bam_azi_nor_svk_aze_igb_vie_wly_swt_tsw_ses	0.184003087882486	0.43287346685535	0.666108931193338
426	heb_cze_tsw_ctl_sid_mlt_hau_pan_tur_uzb_dgb_bat_ses_slo_svk_bsq_dut_chh_bam_mnd_guj_krd_xho_fre_lda_por_est_zul_bem_fin_bul_gam_geo_nor_mol_prs_rom_wly_sod_urd_hun_igb_tag_ger_mao_jpn_tml_kor_scr_swe_swt_bos_mly_arw_amh_jav_cnt_eng_cic_lit_aeg_lat_ita_glc_pol_qcu_grk_hin_spa_ven_tig_ben_anl_afr_ind_ukr_ewe_alb_akn_sun_tha_owc_knd_dyu_tsn_aze_mcd_rus_azi_fbf_vie_amr_moo_swa_yor	-0.411268535607064	-0.976792535322021	0.33120591292915
427	heb_spa_dyu_eng_amh_wly_chh_afr_aze_azi_ven_bat_tsn_svk_fre_bsq_rus_sod_fbf_mnd_arw_hin_dgb_ctl_zul_swe_hun_ses_bem_fin_ukr_owc_geo_cze_mcd_ger_pol_aeg_tig_ben_est_yor_mly_prs_sun_jpn_tml_kor_por_ita_swt_mol_tag_lat_mlt_mao_cnt_scr_akn_grk_anl_guj_dut_nor_bul_qcu_pan_glc_rom_ewe_hau_urd_gam_slo_jav_krd_moo_alb_bam_ind_tha_sid_knd_cic_igb_tur_lit_bos_uzb_tsw_vie_amr_xho_lda_swa	-0.249934586700141	-0.592304850491364	0.55508382368133
428	heb_bos_tsn_mol_amh_owc_anl_pan_tur_azi_moo_bat_bam_urd_hin_bsq_bul_sod_fbf_cnt_krd_spa_ven_pol_ses_ger_fin_cic_lda_est_arw_amr_geo_prs_grk_rus_ben_mlt_tig_guj_hun_bem_tag_ita_ind_jpn_knd_kor_alb_nor_swa_por_jav_ctl_wly_mly_mnd_lit_yor_mcd_aeg_swe_rom_glc_scr_qcu_svk_fre_afr_akn_chh_slo_gam_dut_mao_cze_dyu_ukr_ewe_sun_tha_sid_tml_tsw_swt_aze_lat_eng_uzb_zul_vie_hau_igb_dgb_xho	-0.263020262012036	-0.621878539124683	0.535543323445441
429	mlt_urd_xho_swe_hau_amr_chh_ukr_tur_uzb_dgb_jav_fbf_slo_mcd_bsq_arw_gam_bem_mnd_prs_lit_tsn_lat_swa_mol_est_ewe_ses_fin_alb_tig_geo_hin_spa_pol_cze_owc_sod_dut_hun_cic_mly_afr_sun_jpn_knd_kor_bos_ger_zul_fre_ind_rus_sid_tag_cnt_svk_dyu_glc_heb_eng_por_krd_ctl_qcu_bul_grk_ben_moo_aeg_rom_anl_pan_bat_ita_bam_nor_yor_mao_tha_amh_tml_swt_ven_aze_scr_guj_azi_lda_vie_wly_tsw_igb_akn	0.238130325772403	0.560632764355755	0.576396096711351
430	amr_ger_igb_ctl_wly_chh_amh_guj_aze_uzb_swt_mly_akn_svk_rom_bsq_bul_tig_yor_cnt_fre_por_ses_pol_ven_dut_hun_xho_ewe_est_glc_sid_geo_ben_nor_alb_grk_owc_hau_lit_fin_moo_ind_ita_mao_jpn_tml_kor_hin_mcd_swa_swe_bat_rus_gam_tag_mnd_prs_dgb_ukr_aeg_spa_eng_pan_slo_qcu_afr_krd_cze_tsn_sod_arw_mlt_scr_jav_bos_dyu_urd_bem_sun_tha_anl_knd_tsw_cic_azi_lat_mol_tur_lda_vie_heb_fbf_bam_zul	0.193550357388622	0.456008831025331	0.64944669436822
431	sod_grk_xho_lit_anl_wly_hau_mol_azi_uzb_ven_ind_swt_rus_glc_bsq_eng_heb_cic_cnt_pol_krd_igb_hin_ses_mcd_hun_tsw_dyu_est_bos_amh_geo_ukr_rom_ita_spa_mlt_sid_swe_fin_ewe_jav_lat_tag_jpn_knd_kor_por_nor_yor_dut_bat_prs_owc_mly_mnd_guj_swa_bul_chh_fre_urd_afr_arw_qcu_slo_cze_alb_bam_amr_ctl_gam_svk_mao_scr_bem_ger_fbf_sun_tha_aeg_tml_zul_lda_tur_ben_pan_aze_akn_vie_tig_dgb_moo_tsn	-0.163833240670863	-0.386193810822387	0.700235250865728
432	mlt_rom_ewe_fre_wly_heb_hau_bos_aze_uzb_xho_mly_yor_pan_grk_bsq_krd_gam_akn_mnd_dut_prs_dyu_swe_cic_hin_hun_zul_swa_fin_svk_tig_geo_ger_guj_mcd_alb_amr_aeg_scr_est_fbf_bat_nor_jav_jpn_tml_kor_por_cze_bam_eng_mao_slo_owc_sun_cnt_rus_bem_lat_sod_arw_ukr_lit_bul_qcu_afr_spa_mol_tsn_chh_ita_anl_ben_ind_pol_ses_glc_ven_tag_tha_sid_knd_lda_moo_tur_ctl_urd_azi_tsw_vie_amh_igb_dgb_swt	-0.766076296224629	-1.84685806521885	0.0679476344113395
433	sod_eng_tsw_swe_tig_chh_anl_prs_uzb_aze_tsn_mly_moo_bul_rus_bsq_guj_hau_igb_cnt_grk_ukr_ven_ctl_cic_scr_est_swt_dyu_fin_por_wly_geo_hin_lat_bos_glc_amh_aeg_cze_hun_yor_bat_krd_tag_jpn_tml_kor_dut_lit_lda_pan_mao_urd_sid_ind_mnd_fre_bam_ben_mlt_mol_ita_afr_nor_qcu_mcd_spa_slo_ses_owc_rom_amr_svk_sun_ger_fbf_pol_bem_jav_tha_heb_knd_swa_zul_tur_alb_arw_azi_xho_vie_gam_akn_dgb_ewe	-0.582127468074978	-1.38854752994928	0.168287177417372
434	tig_hin_ewe_bos_amh_heb_sod_lat_azi_uzb_swa_ind_bam_pan_scr_bsq_cze_aeg_zul_mnd_por_rom_ven_rus_moo_bul_est_igb_lda_hun_svk_mlt_geo_swe_lit_fre_ukr_hau_gam_alb_fin_dgb_sun_nor_mao_jpn_tml_kor_guj_afr_tsn_spa_bat_prs_wly_jav_cnt_grk_akn_ger_sid_urd_arw_krd_ita_qcu_pol_dut_ctl_swt_chh_slo_amr_mol_tag_eng_xho_glc_bem_mly_tha_owc_knd_tsw_yor_tur_ben_mcd_aze_ses_vie_anl_fbf_cic_dyu	-1.30053070764252	-3.24520441136843	0.00163176392171993
435	anl_bos_yor_grk_sid_tig_chh_bul_aze_uzb_tsw_ind_ewe_glc_fre_bsq_mcd_mlt_cic_cnt_swe_afr_fbf_ger_swa_pol_hun_igb_ven_fin_urd_amh_geo_arw_lat_ctl_prs_aeg_owc_ita_est_ses_bat_hin_tag_jpn_knd_kor_svk_pan_xho_spa_mly_rom_wly_mao_mnd_mol_bem_krd_heb_cze_ben_eng_nor_qcu_scr_slo_ukr_akn_sod_alb_amr_por_jav_lit_tsn_rus_lda_sun_tha_gam_tml_zul_moo_azi_dut_guj_tur_bam_vie_hau_dyu_swt_dgb	0.206028899929056	0.485725422620701	0.628304287372628
436	anl_svk_tsw_swe_tig_amh_sid_guj_azi_aze_akn_sun_bam_pan_cze_bsq_alb_owc_swt_mnd_pol_ctl_swa_spa_tsn_krd_est_moo_cic_fin_grk_chh_geo_rus_arw_hin_lit_heb_sod_ben_hun_dgb_mao_fre_jav_jpn_knd_kor_glc_lat_yor_ukr_tag_por_wly_ind_cnt_ita_lda_afr_amr_urd_mcd_nor_slo_qcu_ger_dut_mol_dyu_mlt_bul_hau_eng_bat_bos_igb_prs_ven_mly_tha_aeg_tml_fbf_zul_uzb_rom_scr_tur_bem_vie_gam_xho_ses_ewe	-0.276489202837536	-0.653431065211421	0.515090725480689
437	anl_mcd_moo_ita_wly_mlt_amh_por_uzb_tur_igb_mly_tsn_lit_eng_bsq_mol_hau_zul_mnd_alb_glc_cic_hin_ven_rom_fin_ses_ewe_hun_grk_sod_geo_urd_fre_scr_afr_aeg_gam_dut_est_xho_bat_svk_ind_jpn_tml_kor_ukr_swe_tsw_guj_tag_lat_heb_mao_cnt_cze_lda_krd_sid_arw_pan_pol_ben_qcu_slo_nor_bul_dgb_tig_rus_chh_prs_sun_bos_bem_spa_fbf_jav_tha_owc_knd_akn_bam_aze_ctl_ger_azi_yor_vie_amr_dyu_swa_swt	-0.206850384967735	-0.488774331684835	0.626152122335562
438	amh_ben_tsw_pol_mlt_hau_gam_mol_azi_tur_xho_tag_dyu_urd_grk_bsq_swe_owc_swa_mnd_afr_hin_ses_svk_bam_glc_fin_akn_tsn_est_bos_wly_geo_fre_ger_ctl_eng_sid_anl_prs_hun_ven_sun_lit_bat_jpn_tml_kor_rus_dut_igb_ita_mao_rom_aeg_ind_cnt_por_yor_mcd_sod_guj_pan_scr_alb_qcu_spa_krd_slo_lda_chh_arw_tig_nor_jav_cze_fbf_ukr_swt_mly_tha_amr_knd_cic_moo_uzb_bul_lat_aze_dgb_vie_heb_bem_zul_ewe	0.0759883272475443	0.178823302597495	0.858465441038963
439	mlt_lit_swa_rom_anl_heb_tig_glc_uzb_aze_yor_tag_lda_mcd_krd_bsq_hin_sod_moo_cnt_alb_ben_tsn_scr_dyu_ctl_hun_ewe_swt_fin_lat_wly_geo_dut_nor_ger_arw_amr_amh_eng_est_ven_mao_urd_sun_jpn_tml_kor_grk_ita_fbf_fre_ind_ukr_hau_mly_mnd_guj_zul_mol_chh_svk_pan_cze_por_qcu_slo_swe_pol_bam_gam_rus_sid_bul_bat_bos_dgb_spa_akn_jav_tha_aeg_knd_tsw_igb_tur_afr_prs_azi_bem_vie_owc_cic_ses_xho	-0.155351307946999	-0.366264948809328	0.714999289377107
440	amh_urd_tsw_pol_aeg_gam_amr_mcd_azi_aze_xho_mly_cic_cze_mol_bsq_eng_sod_bem_mnd_ctl_svk_akn_hin_swa_rus_hun_dyu_lda_fin_prs_tig_geo_fre_pan_ger_lat_wly_heb_dut_est_yor_tag_grk_mao_jpn_tml_kor_spa_bos_swt_afr_jav_rom_anl_ind_cnt_bul_ses_por_hau_ben_arw_swe_lit_qcu_ita_krd_slo_dgb_chh_guj_owc_glc_sun_scr_ven_ukr_tsn_bat_tha_mlt_knd_fbf_igb_tur_alb_nor_uzb_zul_vie_sid_bam_moo_ewe	0.242357021774315	0.570159243602639	0.569944580236722
441	heb_bul_ses_krd_tig_chh_amh_afr_aze_azi_swt_mly_dyu_eng_ukr_bsq_por_mlt_bem_mnd_lit_spa_xho_pol_fbf_ctl_fin_yor_zul_hun_rus_sod_geo_mcd_glc_ita_cze_hau_amr_swe_est_tsw_jav_pan_sun_jpn_knd_kor_svk_ben_akn_arw_tag_bos_owc_ind_cnt_hin_ewe_ger_gam_alb_urd_mol_scr_qcu_dut_prs_rom_igb_wly_slo_aeg_grk_mao_nor_cic_lat_dgb_bat_tha_anl_tml_bam_lda_tur_fre_guj_uzb_tsn_vie_sid_swa_ven_moo	-0.167447204249312	-0.394950533362099	0.693783773134358
442	anl_ger_bem_svk_tig_wly_aeg_alb_aze_azi_igb_bat_ven_ukr_urd_bsq_lat_heb_fbf_cnt_glc_scr_moo_arw_tsw_guj_fin_dgb_zul_est_swe_chh_geo_ben_mcd_rus_cze_sid_owc_grk_hun_xho_jav_ita_mao_jpn_tml_kor_prs_pan_ses_lit_sun_mol_sod_mly_mnd_slo_lda_ctl_mlt_krd_spa_eng_rom_qcu_bos_bul_fre_dyu_hau_afr_amh_dut_tag_por_yor_pol_swt_ind_tha_amr_knd_bam_tsn_tur_nor_hin_uzb_akn_vie_gam_cic_ewe_swa	-0.274748124166336	-0.649506259888642	0.517612183598729
443	mlt_guj_swt_lat_owc_sid_sod_alb_tur_uzb_lda_mly_bam_arw_svk_bsq_por_heb_igb_cnt_rus_ukr_fbf_ctl_akn_ita_est_cic_bem_hun_nor_amh_geo_swe_mol_fre_urd_hau_amr_glc_fin_ewe_ind_lit_sun_jpn_tml_kor_prs_eng_dgb_dut_mao_hin_gam_bat_mnd_mcd_yor_ben_anl_scr_bos_krd_bul_qcu_ger_rom_spa_ses_aeg_pol_chh_grk_jav_afr_ven_cze_dyu_tag_tha_wly_knd_xho_zul_azi_pan_slo_aze_tsn_vie_tig_swa_moo_tsw	-0.833503713339592	-2.01585740051285	0.0467003081855802
444	heb_dut_lda_cze_sod_aeg_mlt_lat_aze_tur_ven_ind_igb_krd_ita_bsq_alb_chh_dgb_mnd_ukr_afr_bam_bul_moo_scr_hun_fbf_dyu_fin_swe_sid_geo_svk_fre_eng_grk_tig_owc_por_est_swa_mly_slo_mao_jpn_knd_kor_prs_pan_swt_lit_bat_ger_gam_tag_cnt_hin_zul_mol_amr_ctl_rus_nor_bos_qcu_rom_arw_ben_akn_anl_mcd_amh_pol_sun_spa_ses_urd_yor_jav_tha_hau_tml_bem_tsw_uzb_guj_glc_azi_cic_vie_wly_tsn_xho_ewe	0.341526353322923	0.80671356641872	0.421889769619854
445	chh_svk_ewe_ita_amh_aeg_anl_cze_uzb_azi_akn_sun_igb_glc_guj_bsq_swe_gam_dgb_mnd_krd_mol_bam_ctl_lda_slo_hun_yor_bem_est_nor_sod_geo_grk_eng_ben_lit_owc_wly_spa_fin_ven_bat_ukr_ind_jpn_tml_kor_por_mcd_swa_pan_mao_arw_mlt_jav_cnt_urd_xho_hin_hau_dut_alb_afr_bul_qcu_bos_lat_fre_moo_heb_scr_tig_pol_mly_ger_fbf_rom_dyu_tag_tha_sid_knd_zul_tsn_tur_rus_prs_aze_ses_vie_amr_tsw_cic_swt	-0.801419754393834	-1.93317731909225	0.0562561244584337
446	sod_bul_lda_eng_tig_owc_anl_grk_azi_aze_bem_sun_cic_lat_nor_bsq_bos_sid_igb_cnt_spa_urd_fbf_mcd_tsn_por_est_dyu_akn_hun_dut_amh_geo_ita_glc_slo_pan_gam_hau_rus_fin_moo_jav_svk_mly_jpn_tml_kor_rom_lit_swt_ben_ind_afr_aeg_tag_mnd_guj_tsw_cze_wly_ctl_krd_scr_pol_qcu_ger_hin_prs_zul_chh_fre_heb_arw_mao_swe_xho_alb_dgb_bat_tha_amr_knd_swa_ses_tur_ukr_mol_uzb_bam_vie_mlt_ewe_ven_yor	-0.22233894302596	-0.525220744827052	0.600679696619004
447	owc_eng_bem_ctl_sid_tig_mlt_alb_aze_uzb_ewe_ind_igb_mol_ukr_bsq_lit_aeg_yor_mnd_afr_cze_dgb_urd_dyu_ben_est_ses_swa_hun_lat_wly_geo_bos_hin_krd_svk_amr_gam_rom_fin_cic_sun_fre_mao_jpn_knd_kor_grk_ita_swt_por_tag_mcd_chh_mly_cnt_slo_bam_rus_hau_spa_dut_arw_pan_qcu_swe_prs_ger_xho_amh_scr_heb_glc_jav_guj_moo_nor_lda_bat_tha_anl_tml_zul_tsn_tur_pol_bul_azi_tsw_vie_sod_ven_akn_fbf	-0.582107459043918	-1.38963374013613	0.167957936838507
448	sid_urd_ewe_krd_mlt_wly_heb_afr_azi_uzb_tsn_tag_swa_mol_pol_bsq_grk_owc_moo_mnd_spa_prs_xho_lat_lda_nor_hun_cic_ses_est_mcd_tig_geo_por_swe_rom_ger_hau_amh_eng_fin_dyu_ind_dut_mly_jpn_knd_kor_ben_ukr_igb_slo_bat_svk_chh_jav_cnt_bul_fbf_glc_aeg_pan_fre_rus_ctl_qcu_guj_lit_alb_akn_gam_arw_sod_bos_sun_hin_tsw_scr_dgb_mao_tha_anl_tml_bem_yor_aze_cze_ita_tur_zul_vie_amr_bam_swt_ven	-0.512974885999127	-1.22121292043184	0.22509230643989
449	wly_eng_lda_scr_amr_heb_aeg_prs_aze_azi_ven_mly_ewe_rom_rus_bsq_dut_owc_swt_mnd_ukr_mcd_akn_alb_xho_arw_hun_dgb_swa_fin_krd_hau_geo_por_bos_pol_fre_sid_anl_lit_est_fbf_jav_swe_tag_jpn_tml_kor_bul_ben_tsw_urd_sun_guj_amh_mao_cnt_lat_igb_ctl_gam_afr_mol_hin_slo_qcu_cze_svk_ger_ses_mlt_spa_chh_ita_bat_nor_cic_grk_yor_ind_tha_tig_knd_moo_bem_tur_glc_pan_uzb_zul_vie_sod_bam_tsn_dyu	-0.564877735506238	-1.34764474865709	0.181046556984735
450	aeg_swe_tsw_glc_sid_wly_amh_fre_tur_uzb_swa_sun_tsn_por_krd_bsq_bos_anl_moo_cnt_slo_bul_igb_lit_yor_mcd_fin_ven_dyu_est_mol_gam_geo_nor_scr_grk_ben_hau_mlt_afr_hun_bam_mly_rom_tag_jpn_tml_kor_guj_svk_fbf_eng_bat_arw_tig_mao_mnd_ukr_cic_pol_amr_cze_ctl_lat_prs_qcu_rus_pan_urd_zul_heb_ger_chh_spa_jav_ita_xho_hin_lda_ind_tha_owc_knd_swt_bem_aze_dut_alb_azi_dgb_vie_sod_ewe_akn_ses	-0.381886172982989	-0.905731172549047	0.367418745047137
451	gam_rom_xho_ben_sid_mlt_aeg_rus_azi_aze_swt_sun_swa_guj_ger_bsq_bul_anl_bem_mnd_eng_afr_ses_ukr_dgb_lit_est_moo_igb_hun_ctl_amh_geo_ita_pol_arw_por_heb_chh_lat_fin_yor_bat_krd_mao_jpn_tml_kor_bos_urd_tsn_alb_mly_slo_wly_tag_cnt_pan_dyu_spa_owc_dut_glc_nor_prs_qcu_swe_hin_scr_fbf_hau_cze_tig_mcd_ind_grk_ven_svk_ewe_jav_tha_sod_knd_akn_tsw_uzb_mol_fre_tur_lda_vie_amr_bam_cic_zul	-0.687633479414562	-1.64594705706254	0.103150245977307
452	mlt_bos_akn_guj_hau_sid_amr_pan_azi_aze_bam_sun_dgb_ctl_spa_bsq_pol_amh_swa_cnt_prs_nor_moo_por_cic_glc_est_tsn_tsw_fin_ukr_aeg_geo_rus_lit_afr_krd_anl_chh_scr_hun_yor_mao_cze_ind_jpn_tml_kor_mol_rom_igb_ger_jav_bul_tig_tag_mnd_fre_fbf_urd_owc_eng_lat_hin_mcd_qcu_ita_svk_grk_bem_sod_arw_gam_alb_bat_ben_ewe_swe_xho_mly_tha_heb_knd_dyu_zul_uzb_slo_dut_tur_swt_vie_wly_lda_ven_ses	-0.730148917210534	-1.75431927264801	0.0826697259068383
453	tig_lit_zul_glc_gam_amr_aeg_guj_aze_tur_ses_mly_tsn_por_grk_bsq_cze_sod_cic_cnt_pan_dut_ewe_arw_ven_pol_fin_yor_akn_est_prs_amh_geo_ctl_rus_swe_urd_owc_anl_ben_hun_igb_ind_mol_tag_jpn_knd_kor_rom_krd_dgb_nor_jav_bul_sid_sun_mnd_slo_dyu_bos_wly_alb_mcd_scr_lat_qcu_spa_ita_svk_tsw_mlt_afr_hau_ukr_bat_ger_bam_hin_xho_mao_tha_chh_tml_lda_fbf_uzb_fre_eng_azi_bem_vie_heb_moo_swt_swa	-0.414537807626843	-0.984035668493895	0.327651130472988
454	chh_pol_ewe_ben_tig_amr_anl_spa_uzb_azi_ven_mao_swa_ctl_bul_bsq_guj_heb_dyu_mnd_rus_mcd_igb_grk_dgb_pan_hun_bam_tsn_fin_scr_owc_geo_krd_mol_afr_ukr_gam_aeg_lat_est_ses_bat_ita_ind_jpn_knd_kor_alb_nor_yor_urd_mly_swe_wly_sun_cnt_arw_fbf_rom_mlt_glc_bos_hin_por_qcu_slo_fre_cze_bem_sod_ger_sid_lit_tag_eng_cic_dut_xho_jav_tha_amh_tml_tsw_moo_aze_svk_prs_tur_zul_vie_hau_akn_lda_swt	-0.312587126323635	-0.73889389541017	0.461832214289665
455	sid_hin_yor_ukr_chh_amh_aeg_urd_uzb_azi_ven_bat_lda_glc_krd_bsq_rom_sod_xho_cnt_dut_spa_dgb_rus_dyu_scr_hun_swa_fbf_fin_bul_hau_geo_cze_guj_pol_lit_mlt_gam_pan_est_igb_sun_ctl_mly_jpn_knd_kor_mol_eng_tsw_ita_ind_afr_heb_tag_mnd_svk_swt_fre_wly_swe_por_arw_alb_qcu_slo_ben_lat_akn_owc_grk_tig_bos_jav_prs_bem_ger_ewe_mao_tha_amr_tml_moo_cic_tur_nor_mcd_aze_tsn_vie_anl_zul_ses_bam	-0.581725880396736	-1.38815236703989	0.168407077088115
456	anl_eng_ewe_alb_sid_tig_hau_ben_tur_uzb_lda_ind_fbf_dut_rom_bsq_prs_amh_xho_cnt_arw_bos_tsw_scr_tsn_lat_hun_akn_dyu_est_cze_gam_geo_afr_svk_swe_glc_owc_chh_ukr_fin_swa_tag_por_mao_jpn_knd_kor_mcd_slo_ven_grk_jav_rus_aeg_sun_mnd_spa_dgb_bul_amr_fre_nor_pol_urd_qcu_ger_pan_guj_moo_mlt_ita_heb_krd_bat_lit_bem_ctl_yor_mly_tha_sod_tml_zul_cic_aze_mol_hin_azi_ses_vie_wly_igb_bam_swt	-0.188720951516803	-0.445510576747008	0.656986175115837
457	owc_dut_bam_rom_mlt_sid_amr_grk_uzb_tur_zul_mao_xho_slo_cze_bsq_nor_hau_akn_mnd_prs_pan_ewe_guj_swa_glc_fin_ses_ven_hun_alb_amh_geo_rus_urd_pol_spa_chh_wly_ben_est_igb_ind_bul_jav_jpn_tml_kor_lat_svk_yor_krd_bat_mcd_sod_mly_cnt_fre_tsw_mol_aeg_arw_ukr_swe_afr_qcu_ger_scr_ita_swt_gam_hin_anl_bos_sun_por_fbf_ctl_dgb_tag_tha_tig_knd_moo_dyu_aze_lit_eng_azi_cic_vie_heb_tsn_lda_bem	-0.0590671381320392	-0.139071973649353	0.889693990857987
458	owc_fre_ses_prs_amr_chh_aeg_glc_uzb_tur_ven_jav_swt_por_svk_bsq_ctl_sod_lda_cnt_slo_nor_cic_mcd_bam_pol_est_fbf_yor_fin_lit_wly_geo_krd_alb_pan_urd_hau_mlt_dut_hun_akn_bat_arw_mao_jpn_tml_kor_scr_grk_ewe_cze_sun_ger_gam_ind_mnd_mol_tsn_eng_sid_ukr_rus_guj_ben_qcu_bos_ita_bul_moo_amh_rom_anl_hin_mly_lat_tsw_afr_swa_tag_tha_tig_knd_dyu_igb_azi_swe_spa_aze_dgb_vie_heb_bem_zul_xho	-0.13729519489502	-0.323684873033476	0.746903399421225
459	anl_mol_cic_por_gam_mlt_wly_fre_uzb_azi_swt_mly_ewe_eng_spa_bsq_ctl_heb_ses_cnt_guj_grk_fbf_lit_tsw_afr_hun_igb_moo_fin_ukr_amr_geo_krd_rus_rom_glc_aeg_owc_ger_est_bem_bat_ben_mao_jpn_tml_kor_prs_lat_dyu_bul_sun_dut_hau_jav_mnd_pol_dgb_pan_amh_ita_arw_bos_alb_qcu_slo_hin_swe_yor_sid_mcd_tig_svk_tag_cze_swa_nor_bam_ind_tha_sod_knd_akn_tsn_aze_scr_urd_tur_ven_vie_chh_xho_lda_zul	-0.495203417545126	-1.17829745936443	0.241684214947957
460	mlt_lat_swt_ger_sid_anl_hau_alb_azi_aze_ses_tag_tsw_rom_bul_bsq_krd_wly_dyu_mnd_mol_prs_bem_pan_yor_eng_est_cic_moo_hun_ukr_chh_geo_swe_guj_slo_pol_amh_aeg_cze_fin_zul_mly_nor_jav_jpn_knd_kor_por_ctl_lda_arw_mao_spa_heb_ind_cnt_svk_swa_scr_owc_lit_ben_urd_rus_qcu_glc_dut_hin_bam_tig_ita_sod_bos_bat_fre_tsn_mcd_ewe_sun_tha_amr_tml_fbf_xho_tur_grk_afr_uzb_igb_vie_gam_dgb_akn_ven	-0.262427671431799	-0.619528149780035	0.537083344210188
461	owc_bul_cic_ben_aeg_gam_tig_pol_aze_tur_zul_bat_swa_hin_fre_bsq_ctl_hau_lda_cnt_lit_swe_tsn_alb_fbf_mol_hun_ses_dyu_fin_ita_mlt_geo_arw_dut_afr_por_amh_sod_cze_est_xho_ind_urd_mao_jpn_tml_kor_mcd_grk_bam_spa_tag_krd_amr_jav_mnd_rom_ven_ger_heb_slo_scr_glc_lat_qcu_eng_prs_bos_moo_chh_nor_anl_guj_sun_svk_igb_pan_yor_mly_tha_sid_knd_swt_dgb_uzb_ukr_rus_azi_bem_vie_wly_ewe_akn_tsw	0.282065318425968	0.663729375863436	0.508505611404596
462	gam_hin_ses_glc_hau_sod_amr_bul_aze_uzb_swa_mao_xho_por_rus_bsq_spa_tig_cic_mnd_pan_bos_igb_ben_ewe_arw_fin_swt_ven_hun_eng_chh_geo_slo_dut_afr_mol_aeg_anl_guj_est_fbf_mly_grk_tag_jpn_tml_kor_swe_ctl_bem_urd_bat_scr_amh_jav_cnt_ita_lda_krd_heb_alb_pol_lit_fre_qcu_ger_ukr_nor_tsw_sid_mcd_owc_prs_ind_rom_bam_lat_yor_sun_tha_mlt_knd_dgb_zul_tur_svk_cze_azi_akn_vie_wly_tsn_dyu_moo	-0.493054555117278	-1.17229847038931	0.244071499440926
463	wly_spa_moo_prs_tig_amh_sod_slo_azi_tur_swt_sun_xho_rom_eng_bsq_ben_hau_dyu_cnt_urd_lat_akn_bul_ses_mcd_fin_bam_yor_est_hin_heb_geo_por_bos_fre_lit_mlt_owc_ctl_hun_bem_jav_mol_bat_jpn_knd_kor_alb_scr_ewe_swe_tag_arw_anl_ind_mnd_guj_tsw_nor_amr_ger_pan_pol_rus_qcu_grk_afr_krd_dgb_aeg_ukr_gam_ita_mly_svk_lda_dut_igb_mao_tha_sid_tml_ven_tsn_aze_glc_cze_uzb_fbf_vie_chh_swa_cic_zul	0.451301707115861	1.06623366869532	0.289078242384586
464	aeg_hin_dgb_mol_heb_sid_anl_swe_tur_azi_igb_jav_tsn_prs_cze_bsq_dut_mlt_ewe_cnt_eng_ctl_lda_ger_ses_afr_fin_dyu_cic_est_mcd_chh_geo_por_fre_arw_ben_sod_wly_svk_hun_tsw_tag_alb_mly_jpn_knd_kor_guj_rus_moo_lit_ind_nor_amr_bat_mnd_krd_fbf_pan_owc_grk_bul_pol_ukr_qcu_glc_rom_lat_zul_gam_spa_amh_slo_mao_bos_bam_scr_yor_sun_tha_hau_tml_ven_akn_uzb_ita_urd_aze_swt_vie_tig_swa_bem_xho	-0.184185412729089	-0.434617389845106	0.664846960419889
465	sid_mol_tsn_svk_amh_mlt_heb_por_tur_aze_cic_tag_dyu_dut_slo_bsq_rus_wly_ses_cnt_eng_urd_akn_ukr_swt_prs_hun_ewe_xho_fin_alb_anl_geo_bos_ger_pan_lit_amr_aeg_fre_est_igb_ind_ita_sun_jpn_knd_kor_guj_ctl_moo_swe_mao_hin_sod_jav_mnd_ben_yor_bul_gam_rom_scr_spa_mcd_qcu_arw_pol_cze_fbf_owc_lat_chh_glc_mly_krd_dgb_afr_bem_bat_tha_tig_tml_ven_lda_azi_grk_nor_uzb_bam_vie_hau_swa_tsw_zul	-0.490413237310176	-1.16813769162715	0.24573712587576
466	anl_ben_fbf_lit_owc_amr_hau_ukr_aze_tur_igb_jav_dgb_pol_alb_bsq_dut_gam_dyu_mnd_guj_hin_moo_swe_ses_rom_est_swa_ven_hun_svk_tig_geo_mol_spa_por_prs_heb_wly_urd_fin_swt_ind_ctl_mly_jpn_tml_kor_krd_slo_cic_rus_mao_eng_amh_sun_cnt_mcd_tsw_bul_mlt_ger_arw_lat_fre_qcu_nor_grk_afr_zul_chh_pan_sod_glc_tag_ita_xho_cze_yor_bat_tha_sid_knd_bam_tsn_azi_scr_bos_uzb_ewe_vie_aeg_bem_akn_lda	-0.438511234238701	-1.04142593319976	0.300377699911222
467	aeg_hin_ses_pan_sod_tig_wly_alb_tur_uzb_dyu_jav_akn_rus_spa_bsq_rom_hau_zul_cnt_ita_mol_yor_ctl_dgb_mcd_hun_lda_bem_fin_grk_sid_geo_cze_bul_fre_eng_anl_chh_glc_est_ven_sun_ben_mao_jpn_knd_kor_dut_bos_xho_lit_tag_afr_amh_ind_mnd_slo_tsn_krd_heb_arw_scr_pol_ger_qcu_lat_guj_por_swt_amr_urd_owc_ukr_bat_nor_tsw_swe_fbf_mly_tha_gam_tml_ewe_moo_azi_prs_svk_aze_bam_vie_mlt_igb_swa_cic	-0.587511258250243	-1.40411815303198	0.16361442680051
468	amr_grk_swa_hin_owc_mlt_gam_spa_uzb_tur_tsw_tag_dgb_lat_dut_bsq_krd_tig_moo_cnt_cze_bos_akn_svk_lda_eng_hun_bem_tsn_est_pan_sod_geo_ctl_lit_mol_guj_sid_amh_rus_fin_bam_mao_afr_bat_jpn_knd_kor_pol_fre_swt_swe_ind_arw_hau_jav_mnd_urd_xho_ger_anl_nor_scr_slo_rom_qcu_ben_ita_alb_fbf_wly_ukr_aeg_mcd_mly_bul_zul_glc_cic_sun_tha_heb_tml_ven_dyu_aze_prs_por_azi_igb_vie_chh_ses_ewe_yor	-0.391190969915947	-0.928141555019939	0.35573679734333
469	amr_lit_tsn_slo_amh_gam_chh_bos_uzb_tur_cic_mly_zul_afr_bul_bsq_svk_wly_swa_cnt_ukr_mcd_bem_fre_ses_ben_hun_igb_swt_fin_spa_tig_geo_alb_ger_urd_swe_sod_heb_cze_est_moo_tag_hin_jav_jpn_knd_kor_rus_por_yor_scr_mao_nor_owc_ind_mnd_arw_ewe_guj_anl_lat_ita_glc_prs_qcu_grk_pol_krd_fbf_aeg_rom_mlt_pan_sun_eng_tsw_dut_lda_bat_tha_sid_tml_ven_xho_azi_ctl_mol_aze_akn_vie_hau_dyu_dgb_bam	0.173060337698268	0.407806162036795	0.684353279203366
470	amh_pol_fbf_guj_chh_gam_sid_mol_tur_uzb_igb_mly_ven_eng_ita_bsq_prs_sod_moo_cnt_afr_por_cic_bul_xho_hin_est_dyu_swt_hun_alb_wly_geo_ben_dut_urd_scr_aeg_heb_lit_fin_bam_tag_ger_mao_jpn_knd_kor_svk_glc_tsw_slo_sun_rus_owc_bat_mnd_lat_akn_mcd_anl_ctl_krd_pan_arw_qcu_nor_swe_ukr_ewe_mlt_spa_tig_grk_jav_bos_tsn_rom_ses_ind_tha_hau_tml_bem_swa_aze_fre_cze_azi_dgb_vie_amr_zul_yor_lda	-0.0751911926730092	-0.177425756913357	0.85955984079071
471	amr_mcd_dgb_eng_owc_chh_tig_ctl_azi_tur_ses_mao_lda_alb_slo_bsq_bul_hau_moo_cnt_ukr_rus_swt_grk_xho_svk_fin_tsn_ewe_est_afr_anl_geo_scr_prs_rom_ger_mlt_amh_krd_hun_ven_mly_cze_ind_jpn_knd_kor_glc_dut_swa_bos_jav_pol_gam_sun_mnd_lat_cic_nor_aeg_lit_ita_swe_urd_qcu_spa_guj_arw_tsw_sod_pan_sid_por_tag_hin_bem_fre_yor_bat_tha_wly_tml_igb_dyu_uzb_ben_mol_aze_zul_vie_heb_bam_akn_fbf	-0.209539483721197	-0.495289673853716	0.621563918822604
472	gam_pan_igb_prs_anl_sid_wly_pol_azi_uzb_fbf_mly_tsn_dut_urd_bsq_ger_tig_akn_cnt_scr_lit_lda_por_ewe_eng_fin_bam_bem_hun_fre_amh_geo_glc_rom_spa_arw_mlt_heb_hin_est_moo_sun_ita_bat_jpn_knd_kor_swe_cze_swa_lat_mao_svk_amr_jav_mnd_slo_dyu_mol_hau_alb_mcd_nor_bos_qcu_guj_bul_rus_ven_owc_ukr_chh_afr_ind_grk_xho_ctl_cic_tag_tha_sod_tml_dgb_yor_aze_krd_ben_tur_tsw_vie_aeg_zul_ses_swt	-0.451519879770342	-1.07614460931103	0.28464639476483
473	gam_rus_bem_lit_mlt_anl_aeg_ger_azi_aze_tsn_mao_dyu_hin_por_bsq_alb_owc_ven_cnt_bos_slo_moo_prs_lda_glc_hun_tsw_akn_fin_ukr_hau_geo_rom_grk_ben_svk_heb_wly_bul_est_fbf_ind_ita_bat_jpn_tml_kor_fre_spa_xho_afr_mly_nor_chh_tag_mnd_mcd_ses_mol_amr_urd_krd_pan_guj_qcu_swe_dut_cze_ewe_amh_arw_tig_scr_sun_pol_zul_eng_cic_jav_tha_sod_knd_yor_swa_tur_ctl_lat_uzb_bam_vie_sid_swt_igb_dgb	-0.452673074529568	-1.07584050806575	0.284781680453374
474	anl_prs_akn_scr_amr_aeg_owc_cze_uzb_azi_lda_mao_tsn_svk_swe_bsq_glc_wly_ewe_cnt_pol_nor_cic_rus_dyu_fre_hun_bam_xho_est_lit_gam_geo_ben_bul_bos_dut_heb_sod_krd_fin_yor_sun_ger_tag_jpn_tml_kor_guj_lat_ses_mcd_mly_pan_amh_ind_mnd_spa_tsw_slo_chh_por_hin_mol_ukr_qcu_arw_grk_ita_moo_tig_urd_mlt_rom_bat_eng_zul_afr_bem_jav_tha_sid_knd_ven_swt_tur_ctl_alb_aze_igb_vie_hau_swa_dgb_fbf	-0.805595628371071	-1.94271273817964	0.0550757178419854
475	aeg_glc_akn_krd_chh_gam_sod_dut_azi_aze_tsw_jav_ven_bul_urd_bsq_grk_amh_lda_cnt_nor_spa_ses_lat_ewe_ukr_fin_moo_cic_est_rom_heb_geo_mol_scr_svk_alb_tig_owc_pan_hun_yor_tag_bos_sun_jpn_tml_kor_ger_mcd_dgb_ctl_ind_guj_hau_mly_mnd_rus_bem_pol_sid_prs_arw_slo_afr_qcu_hin_lit_fre_swa_amr_ben_anl_ita_mao_eng_xho_cze_swt_bat_tha_wly_knd_igb_dyu_uzb_por_swe_tur_zul_vie_mlt_tsn_bam_fbf	0.301225586427312	0.709397152603986	0.479852808783054
476	hau_ita_swa_scr_amr_amh_wly_pan_azi_uzb_ewe_mly_ses_dut_swe_bsq_bos_chh_dyu_mnd_spa_nor_bam_mcd_fbf_afr_est_zul_ven_fin_lat_sid_geo_glc_rus_pol_hin_tig_sod_grk_hun_igb_ind_prs_sun_jpn_tml_kor_slo_arw_tsn_ben_mao_por_anl_bat_cnt_ger_swt_ukr_gam_ctl_alb_mol_svk_qcu_fre_guj_cze_yor_mlt_krd_aeg_eng_tag_rom_dgb_urd_cic_jav_tha_owc_knd_lda_tsw_aze_bul_lit_tur_akn_vie_heb_moo_bem_xho	0.496750102401871	1.17072357604111	0.244701004787921
477	amr_fre_bam_ger_sid_chh_amh_slo_aze_tur_lda_sun_igb_guj_hin_bsq_rom_gam_ven_mnd_cze_ukr_zul_arw_dgb_eng_est_yor_dyu_hun_por_anl_geo_bos_spa_mol_pan_hau_owc_glc_fin_moo_jav_afr_ind_jpn_tml_kor_alb_urd_tsw_krd_mly_ben_sod_tag_cnt_lat_cic_svk_mlt_ita_swe_grk_scr_qcu_ctl_nor_dut_swt_tig_rus_wly_bul_bat_prs_tsn_lit_swa_mao_tha_aeg_knd_xho_ses_azi_mcd_pol_uzb_bem_vie_heb_akn_fbf_ewe	-0.734284208111815	-1.76561858685625	0.0807419266546219
478	gam_svk_dyu_guj_mlt_hau_sod_alb_tur_azi_zul_sun_dgb_rus_dut_bsq_lit_chh_fbf_cnt_glc_mol_bam_ger_tsn_ben_est_ven_ewe_hun_nor_anl_geo_ita_pan_eng_arw_heb_aeg_afr_fin_cic_jav_ctl_tag_jpn_tml_kor_grk_rom_swa_por_mao_cze_owc_ind_mnd_pol_tsw_spa_wly_bos_ukr_prs_scr_qcu_krd_bul_fre_xho_amr_swe_sid_urd_mly_hin_moo_mcd_bem_bat_tha_amh_knd_akn_ses_uzb_lat_slo_aze_swt_vie_tig_igb_yor_lda	-0.524398975690689	-1.25119526321449	0.214001571219214
479	sod_svk_bem_rus_heb_sid_amr_eng_azi_tur_tsn_mly_swa_ben_por_bsq_rom_mlt_zul_mnd_ger_pol_akn_alb_ses_cze_est_ven_ewe_fin_slo_amh_geo_dut_fre_bos_lat_gam_owc_urd_hun_swt_ind_hin_tag_jpn_tml_kor_ita_ctl_dyu_pan_jav_mcd_aeg_sun_cnt_afr_cic_nor_wly_spa_arw_guj_scr_qcu_grk_lit_prs_bam_chh_bul_hau_krd_mao_ukr_dgb_glc_igb_bat_tha_anl_knd_moo_tsw_uzb_swe_mol_aze_xho_vie_tig_yor_fbf_lda	0.025117405682315	0.0590987020099523	0.953000297820695
480	tig_nor_yor_ita_sod_anl_wly_mcd_aze_uzb_ewe_sun_bam_rom_hin_bsq_grk_amr_swa_mnd_arw_lat_bem_spa_ven_bul_hun_fbf_ses_est_krd_amh_geo_glc_prs_afr_ben_owc_gam_ctl_fin_igb_tag_fre_jav_jpn_knd_kor_ukr_ger_moo_svk_bat_pan_heb_ind_cnt_mol_dgb_cze_chh_por_lit_slo_guj_qcu_eng_pol_rus_tsn_aeg_scr_hau_dut_mly_urd_xho_bos_akn_mao_tha_sid_tml_tsw_zul_tur_swe_alb_azi_cic_vie_mlt_dyu_swt_lda	0.0214351685955932	0.0505278668297536	0.959810108014823
481	tig_fre_tsw_mcd_sid_wly_chh_swe_aze_azi_xho_ind_lda_nor_afr_bsq_krd_amr_bem_cnt_prs_rom_dyu_arw_ven_eng_est_swt_zul_hun_lat_anl_geo_cze_slo_scr_rus_gam_amh_ukr_fin_bam_sun_bul_jav_jpn_knd_kor_por_lit_cic_ben_mly_spa_aeg_bat_mnd_bos_igb_guj_sod_pol_glc_svk_mol_qcu_dut_ger_grk_dgb_owc_alb_hau_urd_tag_ctl_akn_ita_fbf_mao_tha_heb_tml_ses_yor_uzb_pan_hin_tur_moo_vie_mlt_tsn_swa_ewe	0.0104697054869466	0.0246557989766423	0.980382338657296
482	chh_alb_dyu_rom_amh_owc_amr_ctl_tur_uzb_ses_ind_tsn_lat_glc_bsq_prs_mlt_xho_cnt_dut_swe_tsw_guj_ven_cze_est_igb_akn_fin_ukr_heb_geo_pan_arw_por_mcd_tig_aeg_urd_hun_zul_tag_mol_mao_jpn_tml_kor_bul_hin_dgb_nor_mly_grk_sid_jav_mnd_spa_cic_lit_anl_rus_pol_scr_eng_qcu_bos_krd_slo_bam_hau_fre_sod_afr_sun_ben_fbf_svk_ewe_bat_tha_wly_knd_swa_bem_azi_ger_ita_aze_yor_vie_gam_moo_lda_swt	0.234385868836354	0.552569155842761	0.581884141788273
483	hau_slo_dyu_alb_anl_sid_wly_dut_aze_tur_akn_tag_yor_svk_mcd_bsq_arw_gam_fbf_mnd_eng_fre_xho_grk_cic_swe_fin_igb_swt_hun_spa_owc_geo_por_ben_glc_ger_mlt_amr_prs_est_moo_ind_mol_jav_jpn_knd_kor_rom_guj_tsn_pol_bat_lat_heb_mly_cnt_ita_lda_cze_amh_scr_nor_ukr_krd_qcu_urd_afr_ctl_zul_sod_hin_aeg_rus_mao_bul_bem_bos_dgb_sun_tha_tig_tml_swa_ven_uzb_lit_pan_azi_ewe_vie_chh_tsw_bam_ses	0.283529330270002	0.666674933412329	0.50663039734093
484	sid_mol_yor_svk_anl_amh_chh_scr_uzb_aze_cic_bat_lda_grk_ukr_bsq_dut_wly_akn_cnt_afr_cze_moo_krd_ven_bul_fin_dgb_zul_est_bos_mlt_geo_hin_glc_rom_ben_heb_amr_urd_hun_tsw_mao_ger_tag_jpn_knd_kor_mcd_eng_ses_prs_mly_ctl_owc_ind_mnd_fre_swt_alb_aeg_guj_ita_rus_lat_qcu_spa_pan_swe_tsn_hau_nor_tig_por_jav_pol_xho_arw_igb_sun_tha_sod_tml_dyu_ewe_azi_lit_slo_tur_swa_vie_gam_bem_fbf_bam	0.288192645631308	0.679625739261745	0.498429619631073
485	sid_bos_swa_arw_sod_aeg_owc_glc_tur_aze_akn_tag_swt_alb_hin_bsq_lat_gam_dyu_mnd_afr_mcd_ewe_scr_bam_rus_est_tsn_xho_hun_guj_heb_geo_krd_ctl_grk_prs_wly_anl_swe_fin_cic_bat_ita_ind_jpn_knd_kor_fre_ger_moo_pan_sun_ukr_amh_jav_cnt_dut_ven_spa_amr_rom_slo_pol_mol_qcu_bul_lit_eng_igb_mlt_urd_tig_cze_mao_ben_bem_svk_lda_mly_tha_chh_tml_tsw_ses_azi_por_nor_uzb_yor_vie_hau_dgb_fbf_zul	-0.576556383687865	-1.37495780196736	0.172448061928024
486	owc_bul_tsn_krd_sid_chh_anl_fre_azi_uzb_lda_ind_ven_guj_por_bsq_alb_heb_ewe_cnt_hin_glc_igb_nor_fbf_pan_est_swt_dgb_hun_grk_wly_geo_scr_rom_rus_svk_mlt_sod_lat_fin_tsw_mao_ita_jav_jpn_tml_kor_ger_slo_akn_prs_tag_urd_amh_mly_mnd_ctl_ses_spa_amr_cze_mol_dut_arw_qcu_lit_bos_eng_moo_gam_mcd_tig_ben_bat_pol_cic_swe_bem_sun_tha_hau_knd_zul_bam_aze_ukr_afr_tur_dyu_vie_aeg_yor_swa_xho	-1.11044736062978	-2.71949133502489	0.00780197297249951
487	sod_hin_bam_pol_anl_tig_gam_ben_aze_azi_akn_tag_dgb_por_guj_bsq_dut_mlt_dyu_cnt_urd_rom_lda_spa_ven_fre_hun_moo_swa_fin_nor_sid_geo_bos_lat_cze_mol_hau_amr_glc_est_yor_bat_swe_jav_jpn_knd_kor_svk_grk_igb_prs_ind_rus_owc_mly_mnd_slo_tsn_ctl_amh_alb_pan_lit_ger_qcu_eng_ukr_arw_bem_wly_krd_heb_mcd_mao_ita_fbf_scr_cic_sun_tha_aeg_tml_xho_zul_tur_afr_bul_uzb_tsw_vie_chh_ses_swt_ewe	-0.0419956098821662	-0.0990159438887651	0.921338726233803
488	tig_afr_zul_eng_gam_anl_sod_hin_uzb_aze_tsw_sun_yor_ita_grk_bsq_bos_amr_swa_cnt_alb_arw_swt_mcd_dgb_lit_est_fbf_lda_fin_lat_chh_geo_prs_pol_svk_ger_hau_mlt_glc_hun_xho_bat_por_jav_jpn_knd_kor_ben_dut_akn_rus_mly_urd_heb_mao_mnd_guj_igb_swe_amh_slo_pan_fre_rom_qcu_spa_krd_ukr_tsn_sid_mol_owc_nor_tag_ctl_dyu_scr_ses_ind_tha_aeg_tml_ven_bam_tur_bul_cze_azi_bem_vie_wly_cic_moo_ewe	-0.577705467677564	-1.37901374627222	0.171198112257618
489	sod_bul_dgb_ctl_owc_gam_wly_ger_azi_tur_igb_bat_swa_rus_krd_bsq_rom_amr_bam_mnd_ita_mol_xho_ukr_dyu_urd_hun_tsw_cic_fin_bos_tig_geo_arw_lit_swe_grk_amh_sid_eng_est_ewe_ind_spa_tag_jpn_tml_kor_alb_pol_ven_dut_jav_nor_anl_mao_cnt_slo_tsn_por_chh_fre_svk_glc_afr_qcu_pan_prs_cze_ses_mlt_guj_heb_ben_mly_hin_akn_mcd_bem_sun_tha_hau_knd_swt_yor_uzb_lat_scr_aze_fbf_vie_aeg_lda_zul_moo	0.270625932885792	0.637525381796746	0.525349158794893
490	heb_bos_tsw_spa_mlt_chh_anl_scr_aze_azi_moo_tag_bam_pol_arw_bsq_ctl_sid_tsn_cnt_guj_rom_zul_eng_swa_nor_fin_akn_ewe_est_lit_amh_geo_grk_swe_dut_ukr_owc_hau_lat_hun_xho_ind_hin_bat_jpn_knd_kor_krd_prs_dyu_bul_jav_afr_wly_sun_mnd_pan_yor_svk_amr_mol_ita_por_slo_qcu_urd_mcd_alb_cic_sod_rus_tig_fre_mly_ger_igb_cze_bem_mao_tha_gam_tml_fbf_lda_uzb_ben_glc_tur_swt_vie_aeg_ses_dgb_ven	-0.217777556233788	-0.514378923790336	0.608207304650608
491	owc_slo_tsw_urd_chh_anl_hau_lit_aze_tur_fbf_ind_xho_bul_bos_bsq_afr_sod_dgb_cnt_cze_arw_bam_krd_bem_rom_fin_yor_lda_est_ita_mlt_geo_ben_rus_pol_scr_aeg_tig_por_hun_swt_sun_glc_bat_jpn_knd_kor_nor_grk_cic_hin_jav_ukr_heb_mao_mnd_mol_ven_svk_wly_ger_guj_pan_fre_qcu_prs_swe_mcd_igb_gam_dut_amh_spa_tag_alb_swa_lat_moo_mly_tha_sid_tml_ses_dyu_azi_ctl_eng_uzb_tsn_vie_amr_zul_ewe_akn	-0.794140035841707	-1.91314762843032	0.0588054498634885
492	chh_glc_ewe_mcd_amh_hau_anl_ger_azi_aze_bam_bat_lda_dut_cze_bsq_bos_sod_zul_cnt_spa_urd_tsn_rus_dgb_eng_fin_moo_yor_est_prs_gam_geo_ben_rom_nor_grk_mlt_wly_hin_hun_akn_tag_slo_mao_jpn_knd_kor_mol_pan_ses_fre_mly_afr_tig_jav_mnd_lat_swt_krd_owc_ukr_pol_scr_svk_qcu_guj_ctl_ita_xho_heb_bul_amr_por_ind_lit_igb_alb_cic_sun_tha_aeg_tml_bem_ven_tur_swe_arw_uzb_swa_vie_sid_fbf_tsw_dyu	-0.180360864998293	-0.42592879241538	0.671143874430043
493	amh_rom_yor_slo_gam_chh_sid_pol_azi_aze_dgb_jav_fbf_krd_ben_bsq_spa_owc_moo_mnd_eng_rus_tsn_prs_akn_mol_est_cic_xho_hun_ctl_mlt_geo_svk_swe_lit_ger_amr_aeg_fre_fin_bam_mao_dut_bat_jpn_tml_kor_por_afr_ses_scr_mly_arw_tig_tag_cnt_alb_tsw_guj_sod_hin_nor_bos_lat_qcu_glc_pan_urd_zul_anl_mcd_heb_ita_sun_ukr_lda_cze_swt_ind_tha_wly_knd_ewe_bem_tur_grk_bul_uzb_swa_vie_hau_igb_ven_dyu	-0.0535279322501535	-0.126391476248266	0.899694903210523
494	hau_swe_moo_hin_amr_gam_mlt_guj_tur_azi_lda_mao_dgb_scr_lat_bsq_ita_sod_swa_mnd_arw_nor_zul_dut_igb_pan_hun_tsw_cic_fin_mol_amh_geo_prs_eng_cze_rom_chh_owc_bos_est_xho_tag_ukr_sun_jpn_knd_kor_alb_fre_akn_ben_ind_spa_sid_bat_cnt_svk_ven_grk_heb_urd_glc_ger_krd_qcu_mcd_afr_ctl_swt_tig_bul_aeg_lit_jav_rus_fbf_pol_yor_mly_tha_anl_tml_tsn_bem_aze_por_slo_uzb_ses_vie_wly_bam_dyu_ewe	-0.0216873562579039	-0.0510657088387092	0.959382681936617
495	chh_prs_fbf_swe_heb_wly_amr_ita_tur_aze_akn_jav_swa_urd_por_bsq_lat_anl_tsn_mnd_alb_guj_lda_ukr_swt_cze_est_moo_tsw_fin_nor_mlt_geo_glc_arw_hin_bos_aeg_sid_afr_hun_zul_mly_mol_ind_jpn_knd_kor_fre_mcd_xho_eng_mao_ger_gam_bat_cnt_scr_igb_ben_owc_bul_lit_spa_rom_qcu_krd_dut_grk_cic_hau_rus_amh_svk_sun_slo_ewe_pan_bam_tag_tha_tig_tml_bem_ven_uzb_ctl_pol_azi_yor_vie_sod_ses_dyu_dgb	-0.560832929931103	-1.33684801904373	0.184533327320229
496	sid_bos_tsn_svk_owc_chh_amr_mol_aze_uzb_yor_mao_ses_bul_arw_bsq_hin_tig_igb_mnd_slo_afr_ven_grk_bam_pan_hun_ewe_swa_fin_dut_mlt_geo_swe_ukr_nor_rus_hau_anl_ita_est_cic_mly_spa_ind_jpn_tml_kor_krd_scr_dgb_alb_bat_urd_heb_sun_cnt_rom_lda_ger_sod_prs_pol_lit_mcd_qcu_cze_lat_glc_bem_amh_por_gam_eng_tag_ben_xho_fre_swt_jav_tha_wly_knd_fbf_tsw_tur_ctl_guj_azi_akn_vie_aeg_dyu_zul_moo	-0.736269365341475	-1.7705373433528	0.0799143936135494
497	amh_por_swa_bos_gam_tig_mlt_prs_azi_aze_fbf_sun_xho_mcd_spa_bsq_grk_sid_ven_mnd_fre_cze_moo_ger_bam_urd_fin_swt_dyu_est_guj_hau_geo_ukr_swe_hin_krd_anl_amr_rus_hun_ewe_tag_dut_mao_jpn_knd_kor_scr_ita_tsn_lat_jav_bul_aeg_bat_cnt_eng_yor_lit_heb_mol_afr_alb_rom_qcu_nor_pan_arw_bem_owc_slo_sod_ben_mly_pol_zul_glc_igb_ind_tha_chh_tml_dgb_tsw_tur_svk_ctl_uzb_cic_vie_wly_ses_lda_akn	-0.366847643057335	-0.870768048419938	0.386122998179621
498	wly_svk_akn_pan_sid_mlt_hau_cze_uzb_azi_bam_sun_ven_arw_dut_bsq_spa_owc_lda_cnt_ben_bul_bem_krd_dyu_bos_est_igb_zul_fin_hin_chh_geo_scr_afr_urd_glc_sod_amr_grk_hun_xho_mly_ita_tag_jpn_tml_kor_ger_mcd_fbf_nor_bat_ukr_anl_mao_mnd_por_swt_swe_gam_rom_ctl_eng_fre_qcu_pol_slo_guj_moo_aeg_lat_amh_alb_ind_rus_ses_lit_yor_jav_tha_tig_knd_dgb_swa_aze_mol_prs_tur_tsw_vie_heb_tsn_ewe_cic	-0.212256539017814	-0.501341852088528	0.617315229566495
499	tig_scr_ven_spa_anl_gam_owc_eng_tur_azi_dyu_ind_dgb_mcd_rus_bsq_rom_sod_bem_mnd_cze_pol_bam_nor_moo_afr_hun_ses_cic_est_hin_wly_geo_swe_guj_pan_ger_mlt_aeg_mol_fin_tsw_bat_prs_sun_jpn_knd_kor_slo_krd_tsn_fre_mao_ita_chh_jav_cnt_dut_swt_grk_amr_ctl_por_ben_lit_qcu_alb_bul_glc_zul_heb_bos_amh_svk_mly_urd_fbf_lat_igb_tag_tha_sid_tml_yor_lda_uzb_arw_ukr_aze_swa_vie_hau_ewe_akn_xho	-0.385934343023225	-0.91481088723623	0.362656754586359
500	anl_nor_fbf_pan_gam_owc_amh_cze_tur_azi_lda_sun_akn_hin_ben_bsq_bul_tig_dyu_cnt_bos_slo_ses_prs_ven_lat_hun_cic_dgb_est_mol_mlt_geo_rus_ita_fre_lit_hau_chh_krd_fin_zul_bat_alb_jav_jpn_tml_kor_afr_spa_tsn_arw_tag_por_sod_mly_mnd_rom_ewe_grk_aeg_guj_scr_urd_glc_qcu_svk_ukr_ger_yor_heb_mcd_wly_swe_ind_ctl_tsw_eng_moo_mao_tha_amr_knd_bem_swa_uzb_pol_dut_aze_bam_vie_sid_xho_igb_swt	-0.117994515728685	-0.278289181819685	0.781408175396356
501	aeg_ita_bam_por_gam_anl_sod_ben_tur_uzb_fbf_jav_dyu_spa_afr_bsq_lit_hau_tsn_mnd_rus_prs_zul_dut_akn_svk_fin_igb_dgb_est_guj_amr_geo_swe_bos_slo_glc_wly_sid_urd_hun_ven_mly_hin_mao_jpn_tml_kor_lat_bul_ses_mcd_sun_pol_amh_bat_cnt_pan_xho_fre_chh_ctl_krd_nor_rom_qcu_grk_alb_ukr_yor_heb_cze_mlt_ger_ind_mol_swt_arw_lda_tag_tha_owc_knd_cic_bem_aze_scr_eng_azi_tsw_vie_tig_moo_swa_ewe	-0.55541393570065	-1.32325634886925	0.188994225350936
502	amr_nor_cic_urd_hau_sod_gam_rom_azi_uzb_swa_bat_swt_cze_svk_bsq_pol_sid_lda_mnd_lit_eng_xho_ita_igb_rus_est_ewe_dyu_hun_ctl_mlt_geo_mol_dut_ukr_glc_tig_heb_ben_fin_yor_ind_swe_mao_jpn_tml_kor_alb_scr_tsn_hin_mly_bul_aeg_sun_cnt_spa_ses_fre_chh_bos_slo_grk_ger_qcu_lat_mcd_afr_ven_anl_arw_wly_krd_tag_prs_fbf_por_tsw_jav_tha_owc_knd_bem_moo_aze_pan_guj_tur_zul_vie_amh_bam_akn_dgb	-0.0389365910189926	-0.0917968912616816	0.927056858228217
503	chh_glc_bem_grk_tig_amr_anl_bos_tur_azi_yor_mly_ven_ukr_alb_bsq_scr_wly_fbf_mnd_lat_pan_lda_slo_swt_cze_est_dyu_moo_hun_lit_sid_geo_bul_swe_svk_arw_hau_heb_por_fin_cic_sun_mcd_mao_jpn_tml_kor_prs_mol_zul_afr_jav_ben_owc_tag_cnt_nor_akn_guj_gam_dut_ctl_rus_ita_qcu_rom_fre_eng_bam_amh_pol_aeg_hin_ind_spa_dgb_ger_swa_bat_tha_mlt_knd_ewe_igb_aze_krd_urd_uzb_xho_vie_sod_tsw_tsn_ses	-0.548492725398003	-1.31007292004434	0.193397854752118
504	owc_eng_bam_por_mlt_sod_heb_spa_azi_uzb_yor_bat_tsw_mcd_ben_bsq_fre_amh_moo_mnd_urd_hin_akn_ita_ewe_svk_est_lda_tsn_hun_bul_amr_geo_nor_guj_scr_bos_chh_hau_lit_fin_dyu_mao_grk_ind_jpn_knd_kor_arw_rus_swa_ukr_mly_dut_tig_jav_cnt_alb_zul_ger_sid_pol_pan_ctl_afr_qcu_rom_mol_cze_cic_wly_swe_anl_krd_tag_prs_fbf_slo_ven_sun_tha_gam_tml_igb_ses_tur_lat_glc_aze_bem_vie_aeg_xho_dgb_swt	-0.875193592286377	-2.12441342511951	0.03628824875067
505	owc_ukr_swa_bos_mlt_amr_gam_nor_aze_uzb_zul_mly_fbf_arw_ben_bsq_dut_hau_igb_mnd_ger_scr_akn_svk_bem_mcd_hun_dyu_lda_est_slo_heb_geo_fre_lit_ctl_pan_sod_anl_pol_fin_ses_bat_grk_tag_jpn_knd_kor_cze_swe_tsw_bul_jav_por_chh_sun_cnt_guj_bam_hin_wly_ita_rom_krd_afr_qcu_glc_alb_lat_swt_tig_spa_amh_prs_mao_rus_cic_urd_yor_ind_tha_sid_tml_moo_ewe_tur_mol_eng_azi_xho_vie_aeg_tsn_ven_dgb	-0.404591192754895	-0.960935472580458	0.339076382933716
506	gam_grk_tsn_slo_anl_amh_hau_pan_tur_uzb_ses_mao_moo_alb_glc_bsq_afr_wly_akn_cnt_guj_lit_swt_swe_lda_mol_est_fbf_igb_hun_spa_tig_geo_pol_eng_ben_rom_heb_owc_por_fin_yor_sun_ger_ind_jpn_knd_kor_mcd_ctl_ewe_ita_tag_dut_amr_bat_mnd_svk_bem_hin_sod_rus_fre_cze_bul_qcu_urd_nor_bos_swa_chh_lat_aeg_arw_mly_prs_xho_ukr_bam_jav_tha_sid_tml_ven_dyu_aze_krd_scr_azi_zul_vie_mlt_tsw_dgb_cic	0.302865133076243	0.712850077175035	0.477723351841122
507	anl_rom_xho_arw_gam_chh_amr_fre_azi_tur_tsn_sun_moo_ben_cze_bsq_ger_heb_fbf_mnd_afr_swe_swa_pol_lda_por_hun_swt_tsw_est_slo_sod_geo_lat_alb_svk_bul_aeg_wly_bos_fin_akn_mly_grk_ind_jpn_knd_kor_guj_nor_bem_scr_mao_urd_owc_tag_cnt_spa_dyu_dut_hau_eng_prs_pan_mcd_qcu_mol_hin_glc_ses_tig_lit_amh_krd_bat_ita_cic_ctl_ewe_jav_tha_mlt_tml_igb_bam_aze_ukr_rus_uzb_yor_vie_sid_ven_dgb_zul	-0.799729571235782	-1.92425518628879	0.0573799255415312
508	amr_prs_yor_mcd_mlt_aeg_amh_lit_aze_tur_swa_mly_dgb_glc_slo_bsq_fre_gam_zul_cnt_alb_ukr_lda_ben_tsw_swe_hun_ses_dyu_est_arw_chh_geo_spa_guj_krd_rus_tig_heb_eng_fin_cic_tag_nor_mao_jpn_knd_kor_pol_ita_ewe_ctl_jav_cze_sod_ind_mnd_lat_moo_scr_owc_ger_svk_mol_afr_qcu_urd_grk_pan_fbf_wly_rom_anl_dut_sun_bos_bam_por_bem_bat_tha_sid_tml_swt_ven_azi_bul_hin_uzb_igb_vie_hau_tsn_akn_xho	-0.151390330415703	-0.357262401541605	0.721704812562981
509	tig_rus_tsn_slo_sod_sid_wly_guj_aze_uzb_swt_mao_dyu_rom_glc_bsq_nor_mlt_ewe_mnd_eng_ger_bem_krd_bam_mol_hun_tsw_yor_est_por_heb_geo_hin_grk_spa_ukr_chh_amr_alb_fin_igb_bat_pan_ind_jpn_knd_kor_mcd_dut_swa_lat_jav_cze_aeg_tag_cnt_prs_lda_scr_gam_bul_arw_ita_swe_qcu_afr_urd_pol_moo_amh_ben_anl_fre_mly_lit_akn_svk_cic_sun_tha_hau_tml_ven_ses_azi_bos_ctl_tur_dgb_vie_owc_zul_xho_fbf	0.267010713495122	0.627916047074998	0.531597820819264
510	owc_cze_lda_swe_aeg_anl_chh_krd_tur_uzb_igb_sun_bem_ita_ctl_bsq_pan_tig_swa_mnd_eng_por_swt_svk_moo_ger_fin_ewe_tsn_est_mcd_wly_geo_ukr_arw_dut_hin_mlt_heb_guj_hun_cic_ind_prs_jav_jpn_tml_kor_ben_bul_akn_spa_mao_scr_sid_bat_cnt_nor_yor_urd_gam_pol_alb_lit_slo_qcu_lat_afr_grk_zul_hau_fre_amr_bos_tag_mol_ven_rus_tsw_mly_tha_amh_knd_dgb_bam_azi_rom_glc_aze_xho_vie_sod_dyu_ses_fbf	0.374446920585244	0.882669017254763	0.379690999049632
511	sid_scr_cic_pol_tig_anl_hau_arw_tur_uzb_xho_ind_dyu_mol_urd_bsq_rom_gam_zul_mnd_hin_ukr_swa_nor_bem_rus_hun_dgb_tsn_est_svk_mlt_geo_lit_alb_spa_fre_amh_amr_por_fin_ven_tag_lat_sun_jpn_knd_kor_ctl_swe_yor_eng_mao_slo_heb_bat_cnt_grk_fbf_dut_aeg_cze_ger_krd_glc_qcu_ben_bos_pan_akn_chh_ita_owc_prs_jav_mcd_ses_bul_bam_mly_tha_sod_tml_tsw_moo_aze_guj_afr_azi_ewe_vie_wly_igb_lda_swt	-0.344362413426357	-0.815058495694346	0.417121232034364
512	hau_rom_tsn_eng_tig_mlt_anl_svk_aze_uzb_dgb_jav_dyu_ctl_spa_bsq_mcd_amr_lda_cnt_alb_scr_zul_krd_bem_ukr_fin_swt_ven_est_mol_gam_geo_pan_swe_fre_nor_aeg_heb_slo_hun_bam_tag_guj_mly_jpn_tml_kor_pol_lat_ewe_rus_sun_arw_sod_ind_mnd_ben_igb_dut_owc_afr_lit_cze_prs_qcu_glc_urd_ger_swa_sid_bul_wly_grk_bat_por_akn_ita_tsw_mao_tha_chh_knd_cic_ses_tur_bos_hin_azi_yor_vie_amh_moo_xho_fbf	-0.477406078964791	-1.13157665528718	0.260721888743993
513	sod_glc_swa_ger_amh_sid_wly_urd_aze_tur_cic_sun_tsw_pan_fre_bsq_hin_tig_ses_mnd_ita_scr_lda_krd_tsn_nor_est_ven_fbf_hun_eng_anl_geo_bos_slo_afr_bul_chh_amr_alb_fin_zul_mao_swe_ind_jpn_knd_kor_prs_arw_yor_rom_tag_dut_mlt_mly_cnt_guj_moo_rus_aeg_cze_mol_pol_grk_qcu_lat_ben_ctl_akn_gam_spa_heb_svk_bat_lit_ewe_por_bem_jav_tha_hau_tml_swt_dgb_uzb_mcd_ukr_azi_igb_vie_owc_xho_dyu_bam	-0.0402209683341731	-0.0947497864243921	0.924717422549334
514	tig_ger_ven_por_aeg_hau_wly_nor_azi_aze_swa_ind_ses_svk_alb_bsq_pan_sod_cic_cnt_eng_afr_lda_bul_moo_scr_fin_yor_akn_est_fre_anl_geo_swe_krd_hin_spa_sid_owc_ben_hun_ewe_mly_rus_jav_jpn_tml_kor_prs_arw_bem_ita_tag_dut_gam_mao_mnd_lit_fbf_guj_chh_lat_pol_grk_slo_qcu_glc_rom_mcd_dyu_heb_cze_amr_ctl_sun_ukr_tsw_bos_dgb_bat_tha_mlt_knd_bam_xho_uzb_mol_urd_tur_igb_vie_amh_zul_tsn_swt	0.116909222503253	0.275275585858627	0.783715189360457
515	chh_lat_bam_krd_owc_hau_heb_pan_uzb_aze_xho_sun_cic_glc_bul_bsq_lit_gam_ven_cnt_afr_ita_dgb_urd_tsn_spa_hun_moo_akn_fin_pol_sod_geo_prs_ger_por_ctl_aeg_sid_rus_est_swt_bat_dut_mly_jpn_knd_kor_rom_slo_dyu_bos_jav_guj_amh_mao_mnd_swe_ewe_ben_anl_mol_svk_mcd_grk_qcu_fre_scr_arw_swa_tig_eng_amr_hin_ind_alb_ses_nor_bem_tag_tha_mlt_tml_tsw_zul_azi_cze_ukr_tur_igb_vie_wly_yor_fbf_lda	-0.226410941344082	-0.53488946810894	0.594002900026979
516	tig_prs_cic_ger_hau_aeg_sid_bos_aze_uzb_dyu_mao_lda_arw_ben_bsq_lat_wly_fbf_cnt_mcd_cze_xho_ita_ses_rus_est_igb_bem_hun_slo_sod_geo_ukr_por_svk_krd_amh_gam_scr_fin_tsw_bat_pol_ind_jpn_tml_kor_eng_spa_zul_glc_tag_nor_mlt_sun_mnd_afr_akn_guj_owc_swe_urd_pan_ctl_qcu_grk_fre_bul_dgb_chh_hin_amr_lit_mly_mol_swa_dut_ewe_jav_tha_heb_knd_moo_ven_azi_alb_rom_tur_tsn_vie_anl_swt_yor_bam	-0.117162514351174	-0.276111236812327	0.783075274506376
517	owc_urd_moo_dut_gam_sod_sid_lat_tur_aze_dyu_mao_fbf_bos_lit_bsq_guj_heb_swt_mnd_krd_ctl_xho_cze_lda_afr_fin_swa_bam_hun_slo_anl_geo_glc_scr_rus_nor_wly_hau_bul_est_tsn_jav_ger_sun_jpn_tml_kor_ita_spa_ses_hin_ind_swe_mlt_tag_cnt_arw_akn_rom_aeg_pan_mol_fre_grk_qcu_por_eng_alb_tsw_tig_pol_chh_mcd_bat_svk_dgb_ben_cic_mly_tha_amr_knd_yor_igb_uzb_ukr_prs_azi_ewe_vie_amh_zul_bem_ven	-1.05776493200145	-2.58516175476183	0.011287713815296
518	gam_glc_ewe_svk_amh_sod_sid_arw_uzb_tur_tsn_mly_swt_mcd_swe_bsq_cze_wly_cic_cnt_eng_fre_lda_slo_yor_bos_hun_bem_xho_fin_grk_mlt_geo_rus_urd_ukr_ctl_aeg_owc_bul_est_akn_jav_rom_tag_jpn_knd_kor_ger_prs_igb_lat_mao_afr_hau_bat_mnd_por_zul_pan_amr_krd_alb_spa_pol_qcu_lit_dut_mol_dgb_chh_scr_tig_guj_ind_ita_bam_hin_dyu_sun_tha_anl_tml_moo_swa_aze_nor_ben_azi_ses_vie_heb_tsw_fbf_ven	-0.258468394319257	-0.611719242038151	0.542216083112238
519	chh_mcd_igb_lit_anl_amr_tig_ctl_tur_uzb_swt_jav_akn_pol_arw_bsq_cze_sod_bam_mnd_scr_grk_moo_ben_ewe_rom_fin_dgb_xho_est_krd_mlt_geo_por_ger_urd_mol_owc_hau_ukr_hun_bem_tag_ita_ind_jpn_knd_kor_pan_alb_tsn_bos_sun_bul_sid_mly_cnt_lat_zul_nor_heb_afr_fre_rus_hin_qcu_dut_glc_prs_ven_aeg_swe_amh_guj_bat_eng_dyu_spa_lda_mao_tha_gam_tml_cic_tsw_azi_svk_slo_aze_ses_vie_wly_fbf_yor_swa	-0.00673059442700989	-0.0158530035792659	0.987385623269969
520	amr_ctl_tsw_mol_gam_sid_hau_bos_aze_azi_swa_mao_tsn_ben_slo_bsq_pol_mlt_bam_mnd_guj_spa_dyu_por_swt_fre_est_cic_ses_fin_hin_wly_geo_dut_scr_ukr_alb_heb_aeg_cze_hun_lda_mly_ita_sun_jpn_knd_kor_lat_krd_xho_rus_jav_prs_chh_ind_cnt_ger_dgb_afr_anl_nor_arw_bul_grk_qcu_rom_mcd_lit_akn_owc_pan_tig_eng_tag_glc_moo_urd_zul_bat_tha_amh_tml_igb_fbf_tur_swe_svk_uzb_ven_vie_sod_bem_ewe_yor	-0.186459571980769	-0.439945402449989	0.660997390127798
521	heb_mcd_yor_bul_owc_tig_chh_lit_azi_uzb_fbf_jav_dgb_ctl_rom_bsq_dut_amh_moo_cnt_mol_swe_tsw_ben_swt_fre_fin_swa_tsn_hun_spa_hau_geo_rus_bos_scr_afr_sod_mlt_pan_est_xho_mao_urd_tag_jpn_tml_kor_ita_glc_ewe_hin_bat_prs_sid_mly_mnd_cze_akn_ukr_aeg_lat_por_grk_slo_qcu_guj_krd_pol_dyu_amr_ger_gam_svk_sun_nor_cic_arw_ven_ind_tha_wly_knd_lda_igb_tur_alb_eng_aze_ses_vie_anl_zul_bem_bam	0.153320551336421	0.361568836691211	0.718494426198067
522	chh_eng_moo_swe_hau_tig_sod_ukr_aze_tur_bem_bat_zul_ben_pol_bsq_prs_owc_cic_cnt_ger_rus_yor_ita_xho_arw_hun_ven_fbf_est_mcd_amh_geo_svk_cze_lit_rom_amr_gam_hin_fin_swa_mly_urd_tag_jpn_knd_kor_bul_ctl_igb_guj_sun_afr_aeg_jav_mnd_por_akn_glc_sid_krd_slo_alb_grk_qcu_lat_spa_nor_tsn_anl_scr_wly_pan_ind_fre_swt_bos_ses_mao_tha_heb_tml_lda_dgb_azi_dut_mol_uzb_ewe_vie_mlt_bam_tsw_dyu	-0.0554481629987969	-0.130674732950583	0.896314872009596
523	hau_ger_tsn_slo_sod_amr_tig_arw_aze_tur_tsw_ind_xho_cze_prs_bsq_grk_wly_igb_mnd_dut_swe_ewe_spa_fbf_ctl_fin_bem_dyu_hun_alb_anl_geo_urd_scr_afr_guj_aeg_chh_nor_est_cic_sun_lat_jav_jpn_tml_kor_bos_rom_akn_rus_mly_krd_amh_tag_cnt_ita_dgb_lit_sid_ben_svk_hin_bul_qcu_ukr_eng_pan_ven_mlt_glc_owc_por_bat_fre_moo_mcd_zul_mao_tha_gam_knd_swt_swa_azi_mol_pol_uzb_lda_vie_heb_ses_yor_bam	-0.318382673086195	-0.755189102020971	0.452043856183956
524	mlt_hin_akn_glc_tig_hau_amr_urd_tur_uzb_dyu_mao_moo_ger_guj_bsq_ukr_sod_bam_cnt_pan_spa_igb_rus_bem_arw_hun_cic_fbf_est_slo_owc_geo_mol_svk_grk_bos_heb_sid_bul_fin_tsn_mly_ben_bat_jpn_knd_kor_cze_fre_xho_por_ind_ctl_anl_tag_mnd_ita_tsw_nor_gam_lit_pol_krd_mcd_qcu_lat_scr_eng_dgb_wly_swe_amh_prs_jav_rom_swa_afr_zul_sun_tha_aeg_tml_lda_ven_aze_dut_alb_azi_ewe_vie_chh_swt_ses_yor	-0.585973746023098	-1.39752591396044	0.165580487174362
525	mlt_rom_dgb_spa_sid_hau_amr_ita_aze_azi_akn_mao_swt_alb_fre_bsq_glc_owc_tsn_cnt_pol_bul_swa_cze_xho_afr_est_igb_tsw_hun_svk_anl_geo_arw_lat_slo_lit_tig_chh_ctl_fin_moo_sun_ben_jav_jpn_knd_kor_urd_guj_dyu_grk_tag_mcd_gam_ind_mnd_ger_fbf_nor_sod_krd_hin_dut_swe_qcu_rus_prs_pan_zul_aeg_ukr_amh_bos_mly_eng_cic_por_ewe_bat_tha_heb_tml_ven_yor_uzb_mol_scr_tur_ses_vie_wly_lda_bem_bam	-0.508063302375365	-1.20927983931354	0.229620622444083
526	chh_bos_swt_scr_anl_amh_mlt_ger_uzb_aze_fbf_mao_tsn_slo_alb_bsq_hin_wly_ewe_mnd_ukr_fre_dyu_mol_akn_swe_fin_igb_xho_est_spa_hau_geo_rom_grk_afr_pan_sod_owc_krd_hun_zul_mly_glc_jav_jpn_knd_kor_prs_rus_moo_lat_sun_pol_amr_tag_cnt_lit_ses_ita_gam_eng_ben_por_mcd_qcu_ctl_bul_cze_bem_tig_nor_sid_dut_bat_svk_ven_guj_bam_ind_tha_heb_tml_tsw_swa_azi_urd_arw_tur_dgb_vie_aeg_yor_cic_lda	-0.392690527101592	-0.931422047889082	0.354046951436901
527	sid_bos_dyu_urd_hau_heb_amh_prs_azi_tur_ses_mly_bem_mcd_fre_bsq_swe_aeg_moo_cnt_hin_mol_lda_ita_igb_cze_hun_swt_cic_est_dut_owc_geo_rus_bul_spa_grk_anl_chh_lit_fin_fbf_ind_slo_mao_jpn_knd_kor_ger_rom_ewe_por_jav_ukr_gam_sun_mnd_ben_ven_pol_mlt_alb_pan_glc_eng_qcu_krd_ctl_scr_tsn_sod_arw_wly_afr_tag_lat_akn_nor_tsw_bat_tha_tig_tml_yor_bam_uzb_svk_guj_aze_dgb_vie_amr_swa_xho_zul	-0.323669946853579	-0.766694938202215	0.445204795228793
528	mlt_pan_moo_scr_amh_anl_heb_alb_uzb_aze_swt_tag_bem_afr_cze_bsq_ukr_chh_ses_mnd_grk_fre_xho_guj_dyu_swe_hun_ewe_ven_fin_nor_aeg_geo_prs_lat_eng_krd_amr_hau_hin_est_akn_sun_arw_bat_jpn_tml_kor_spa_bos_bam_rom_mly_urd_gam_mao_cnt_mcd_cic_svk_owc_slo_ger_dut_por_qcu_ita_ctl_glc_tsw_sod_rus_sid_bul_jav_pol_fbf_ben_dgb_ind_tha_tig_knd_igb_zul_tur_mol_lit_azi_lda_vie_wly_swa_tsn_yor	-0.868813068561888	-2.10144422618797	0.0383060175926586
529	sod_ctl_akn_glc_tig_mlt_wly_nor_azi_aze_tsw_tag_cic_ben_urd_bsq_rus_hau_ewe_mnd_mol_bos_dgb_por_moo_afr_fin_bem_tsn_est_svk_heb_geo_hin_krd_alb_pol_chh_amh_eng_hun_fbf_mly_swe_mao_jpn_tml_kor_pan_prs_swt_dut_bat_scr_anl_jav_cnt_lit_igb_bul_owc_mcd_grk_fre_arw_qcu_spa_ukr_rom_bam_aeg_cze_amr_lat_sun_slo_yor_ita_ven_ind_tha_gam_knd_lda_zul_tur_guj_ger_uzb_dyu_vie_sid_ses_swa_xho	0.439197218494737	1.03445168705394	0.30360751144028
530	wly_rus_yor_scr_aeg_sid_chh_krd_tur_azi_ses_tag_tsw_bul_ctl_bsq_ita_amh_dyu_cnt_slo_swe_akn_svk_igb_ukr_hun_moo_dgb_est_arw_owc_geo_mcd_spa_lit_hin_mlt_tig_ger_fin_cic_ind_glc_mao_jpn_knd_kor_lat_bos_fbf_nor_bat_por_gam_sun_mnd_alb_bem_prs_anl_mol_pan_urd_dut_qcu_guj_ben_pol_zul_amr_rom_hau_fre_mly_afr_ewe_eng_xho_jav_tha_heb_tml_bam_swt_aze_grk_cze_uzb_tsn_vie_sod_lda_ven_swa	0.722222854435077	1.71894441509165	0.0889515285810705
531	heb_ger_ven_ben_sod_hau_owc_svk_tur_azi_dgb_tag_bem_prs_mcd_bsq_guj_wly_dyu_mnd_spa_lit_tsn_hin_swt_arw_fin_swa_akn_hun_rus_chh_geo_mol_por_swe_glc_tig_anl_rom_est_yor_ind_lat_jav_jpn_knd_kor_ctl_cze_xho_afr_mly_fre_gam_sun_cnt_ita_fbf_urd_mlt_krd_ukr_bul_pan_qcu_eng_grk_dut_lda_sid_scr_amh_nor_mao_bos_igb_pol_cic_bat_tha_amr_tml_ses_zul_aze_alb_slo_uzb_tsw_vie_aeg_bam_moo_ewe	-0.446707743736687	-1.06047972535597	0.291672782403287
532	hau_arw_zul_bos_owc_anl_amh_bul_tur_aze_ewe_bat_bem_rom_krd_bsq_afr_sid_fbf_cnt_grk_mcd_cic_ctl_akn_alb_est_xho_swt_fin_mol_amr_geo_svk_spa_pan_pol_gam_aeg_lit_hun_ses_jav_glc_ind_jpn_knd_kor_urd_prs_ven_fre_mly_ben_heb_sun_mnd_ger_moo_ita_tig_scr_dut_eng_cze_qcu_ukr_rus_lat_dgb_mlt_swe_sod_guj_tag_hin_lda_slo_tsn_mao_tha_wly_tml_igb_bam_azi_nor_por_uzb_dyu_vie_chh_tsw_yor_swa	-0.72570684815603	-1.74410951421611	0.0844440870403669
533	owc_bos_akn_svk_aeg_chh_sid_guj_uzb_azi_bem_sun_lda_ben_ukr_bsq_afr_hau_xho_cnt_ita_arw_swt_mcd_bam_spa_hun_swa_tsn_fin_rus_heb_geo_por_ctl_krd_cze_amh_mlt_slo_est_igb_jav_prs_bat_jpn_tml_kor_pan_pol_dyu_rom_tag_nor_sod_ind_mnd_grk_tsw_lat_wly_lit_eng_dut_urd_qcu_ger_fre_scr_cic_gam_hin_tig_glc_mao_bul_yor_alb_moo_mly_tha_anl_knd_zul_ses_aze_swe_mol_tur_dgb_vie_amr_fbf_ven_ewe	-0.74018127985289	-1.77785018342546	0.0786970377791339
534	sod_svk_ewe_mcd_anl_aeg_mlt_bos_azi_aze_tsw_bat_dyu_grk_eng_bsq_mol_amh_ses_cnt_scr_por_dgb_prs_lda_cze_hun_cic_bam_est_alb_hau_geo_lit_ita_spa_rom_chh_wly_pan_fin_fbf_ind_fre_tag_jpn_knd_kor_ben_lat_igb_pol_mao_ukr_tig_mly_mnd_ctl_akn_ger_gam_urd_glc_nor_arw_qcu_afr_slo_dut_xho_sid_rus_owc_swe_sun_guj_tsn_krd_ven_jav_tha_heb_tml_swa_bem_tur_hin_bul_uzb_zul_vie_amr_moo_swt_yor	-0.47433698309813	-1.12994490585962	0.26140533364542
535	sid_ita_xho_rus_mlt_hau_tig_krd_tur_azi_dyu_mly_moo_arw_pol_bsq_ukr_chh_swt_mnd_bul_dut_igb_cze_tsw_pan_hun_zul_ven_est_prs_amr_geo_spa_guj_svk_scr_aeg_wly_urd_fin_lda_sun_ger_mao_jpn_tml_kor_alb_glc_cic_hin_ind_mol_gam_bat_cnt_nor_bam_rom_anl_bos_ben_afr_por_qcu_lat_lit_ctl_ses_heb_eng_amh_grk_tag_fre_tsn_mcd_dgb_jav_tha_sod_knd_akn_bem_uzb_slo_swe_aze_yor_vie_owc_ewe_fbf_swa	0.000657628308863083	0.00155084511297076	0.99876592692902
536	owc_bul_bam_urd_tig_mlt_chh_prs_aze_tur_dyu_mao_akn_ctl_swe_bsq_grk_anl_cic_mnd_svk_spa_ven_eng_lda_bos_hun_xho_dgb_est_krd_amh_geo_hin_dut_ukr_lat_sod_amr_ben_fin_zul_jav_nor_bat_jpn_tml_kor_cze_alb_swt_arw_ind_rom_heb_tag_cnt_pan_moo_fre_wly_lit_ita_ger_guj_qcu_mcd_glc_slo_igb_gam_scr_sid_mol_sun_rus_ewe_afr_tsw_mly_tha_hau_knd_ses_swa_azi_por_pol_uzb_fbf_vie_aeg_tsn_yor_bem	-1.31685278034397	-3.28244830035215	0.0014504354529473
537	amh_afr_yor_mcd_chh_wly_sid_svk_tur_aze_fbf_sun_dyu_pan_guj_bsq_glc_heb_lda_cnt_arw_ukr_zul_lat_xho_pol_fin_dgb_swa_est_alb_mlt_geo_bul_fre_eng_bos_amr_gam_ita_hun_tsw_bat_krd_mly_jpn_tml_kor_lit_urd_ven_prs_mao_rus_sod_jav_mnd_rom_bem_cze_aeg_scr_grk_nor_dut_qcu_slo_ctl_ben_moo_owc_hin_hau_mol_ind_spa_igb_ger_bam_tag_tha_anl_knd_ses_ewe_uzb_swe_por_azi_akn_vie_tig_tsn_cic_swt	-0.172693987447207	-0.407622083426887	0.684487965627701
538	aeg_guj_xho_urd_amr_heb_anl_arw_aze_azi_dyu_mly_ses_dut_mcd_bsq_scr_sid_tsw_cnt_svk_alb_fbf_ger_ven_ctl_fin_igb_yor_hun_rom_sod_geo_lit_ukr_ben_fre_wly_owc_prs_est_akn_tag_afr_ind_jpn_tml_kor_cze_pan_bam_lat_mao_swe_mlt_jav_mnd_eng_swt_nor_chh_por_krd_bul_mol_qcu_spa_hin_glc_tsn_hau_grk_amh_rus_sun_bos_cic_pol_zul_bat_tha_tig_knd_moo_bem_tur_slo_ita_uzb_lda_vie_gam_ewe_swa_dgb	-0.291250530427484	-0.689234865878925	0.492391545203264
539	heb_urd_ewe_cze_owc_tig_chh_eng_uzb_tur_tsn_mly_swt_bos_ctl_bsq_swe_sid_xho_mnd_rus_slo_zul_lat_lda_glc_fin_yor_dgb_est_lit_amh_geo_fre_svk_arw_ita_anl_mlt_grk_hun_moo_tag_por_jav_jpn_tml_kor_pol_bul_bam_ukr_bat_nor_amr_sun_cnt_krd_dyu_prs_aeg_ben_spa_rom_afr_qcu_mcd_alb_guj_tsw_hau_scr_gam_dut_mao_pan_igb_ger_ses_ind_tha_sod_knd_bem_fbf_aze_hin_mol_azi_cic_vie_wly_swa_akn_ven	-0.190483311813729	-0.450824197312686	0.653165620421253
540	sod_arw_fbf_scr_gam_hau_heb_ger_aze_azi_igb_bat_ewe_bos_krd_bsq_spa_anl_swt_cnt_por_lit_xho_ctl_lda_cze_fin_yor_ven_hun_prs_mlt_geo_rom_guj_glc_ita_tig_amr_ben_est_akn_ind_dut_mly_jpn_tml_kor_alb_lat_moo_eng_sun_rus_aeg_tag_mnd_slo_zul_mcd_owc_nor_grk_hin_pan_qcu_afr_swe_urd_dgb_amh_ukr_wly_svk_jav_fre_tsn_pol_cic_mao_tha_chh_knd_ses_tsw_uzb_bul_mol_tur_bam_vie_sid_bem_dyu_swa	-0.92490868645153	-2.24093440413092	0.0274101831529536
541	owc_slo_cic_krd_hau_aeg_heb_nor_tur_azi_zul_mly_dgb_afr_por_bsq_prs_wly_ewe_cnt_pol_ger_ses_scr_igb_cze_fin_dyu_tsw_hun_mol_amh_geo_rom_ctl_pan_urd_mlt_tig_lat_est_ven_tag_ukr_ind_jpn_tml_kor_glc_arw_swa_ben_bat_alb_sid_mao_mnd_bos_xho_svk_amr_bul_swe_lit_grk_qcu_fre_spa_ita_fbf_gam_hin_chh_mcd_jav_guj_moo_eng_akn_sun_tha_anl_knd_bem_yor_uzb_dut_rus_aze_swt_vie_sod_tsn_bam_lda	-0.404891376075897	-0.959818415696419	0.339635382544748
542	hau_alb_fbf_por_gam_wly_heb_mol_azi_tur_igb_mao_zul_mcd_guj_bsq_grk_amh_swa_cnt_rus_pan_swt_slo_yor_krd_fin_akn_moo_est_svk_tig_geo_swe_lit_eng_ctl_mlt_sod_pol_hun_bem_sun_nor_bat_jpn_knd_kor_urd_lat_dgb_cze_ind_spa_owc_tag_mnd_ita_tsn_rom_aeg_ben_ukr_afr_prs_qcu_fre_scr_bos_ewe_chh_bul_sid_glc_jav_dut_ven_arw_dyu_mly_tha_amr_tml_xho_bam_uzb_hin_ger_aze_cic_vie_anl_lda_tsw_ses	-0.623423142347216	-1.49191871148609	0.139104948722068
543	sod_lit_ven_prs_anl_heb_amr_hin_azi_aze_tsw_tag_dgb_swe_scr_bsq_dut_aeg_ewe_mnd_urd_krd_dyu_pan_xho_ger_fin_swa_ses_hun_mol_hau_geo_pol_grk_lat_alb_wly_tig_ita_est_bam_jav_guj_mly_jpn_knd_kor_svk_bos_tsn_rom_bat_bul_mlt_mao_cnt_mcd_swt_spa_amh_rus_glc_por_ukr_qcu_fre_ctl_nor_fbf_owc_afr_gam_cze_ind_slo_zul_eng_igb_sun_tha_chh_tml_lda_moo_tur_ben_arw_uzb_bem_vie_sid_cic_akn_yor	0.0178769130626467	0.0420556088480105	0.966544527407849
544	sid_bos_moo_fre_mlt_amr_owc_alb_uzb_azi_fbf_bat_dgb_lit_prs_bsq_ukr_chh_ses_mnd_pan_scr_ewe_ben_ven_mcd_hun_swt_bem_fin_rus_wly_geo_grk_eng_hin_slo_hau_sod_glc_est_akn_ind_rom_mly_jpn_tml_kor_nor_dut_bam_mol_mao_por_gam_tag_cnt_ita_dyu_krd_heb_pol_ctl_cze_svk_qcu_arw_spa_afr_igb_anl_bul_tig_ger_sun_swe_cic_guj_tsw_jav_tha_aeg_knd_lda_swa_aze_urd_lat_tur_tsn_vie_amh_xho_zul_yor	0.313740949470421	0.739346660649374	0.461558628423657
545	hau_cze_lda_guj_sid_aeg_owc_ger_azi_aze_bem_ind_tsw_urd_glc_bsq_fre_wly_swa_mnd_lit_arw_moo_slo_igb_bul_fin_swt_yor_hun_krd_heb_geo_mol_pol_ukr_ctl_gam_mlt_dut_est_zul_jav_ben_bat_jpn_knd_kor_ita_rom_cic_prs_sun_svk_amh_tag_cnt_por_ven_swe_tig_alb_mcd_grk_hin_qcu_lat_spa_afr_xho_amr_bos_chh_eng_mly_pan_tsn_scr_ewe_mao_tha_sod_tml_dgb_bam_uzb_rus_nor_tur_fbf_vie_anl_ses_dyu_akn	-0.949276930892482	-2.30544589526739	0.0233649899314792
546	anl_glc_ven_prs_aeg_chh_owc_lit_aze_uzb_swa_ind_igb_pol_spa_bsq_bos_tig_swt_mnd_swe_bul_moo_nor_lda_hin_est_akn_dgb_hun_rom_amr_geo_dut_svk_ita_guj_amh_sid_fre_fin_bem_jav_scr_sun_jpn_tml_kor_urd_mcd_tsn_ger_mly_rus_gam_mao_cnt_ben_bam_alb_sod_mol_eng_ukr_por_qcu_afr_krd_grk_yor_heb_ctl_mlt_cze_bat_lat_ses_arw_zul_tag_tha_wly_knd_ewe_tsw_tur_slo_pan_azi_xho_vie_hau_fbf_dyu_cic	-0.357724149308732	-0.848920620425247	0.398105353828378
547	sod_ben_xho_por_sid_chh_wly_eng_azi_uzb_zul_sun_ven_dut_ctl_bsq_guj_owc_ses_cnt_grk_mcd_yor_arw_swa_lit_est_dgb_cic_fin_scr_aeg_geo_prs_afr_spa_lat_tig_heb_krd_hun_tsw_mao_rom_ind_jpn_knd_kor_ukr_bul_igb_pan_tag_swe_gam_bat_mnd_pol_fbf_cze_hau_hin_alb_svk_fre_qcu_slo_ita_mol_moo_amh_ger_anl_bos_mly_glc_akn_urd_ewe_jav_tha_amr_tml_swt_dyu_tur_rus_nor_aze_lda_vie_mlt_bem_bam_tsn	0.0191688389474586	0.0452311533373517	0.964020043596834
548	sid_rus_akn_ukr_amh_wly_aeg_hin_uzb_aze_dgb_bat_ewe_cze_ita_bsq_por_mlt_cic_cnt_swe_dut_ses_ger_tsw_eng_fin_bam_xho_hun_slo_gam_geo_mcd_lat_urd_afr_sod_chh_bos_est_tsn_mly_rom_tag_jpn_tml_kor_fre_prs_ven_lit_jav_ben_owc_ind_mnd_alb_bem_guj_heb_grk_krd_bul_nor_qcu_pan_ctl_pol_fbf_amr_scr_hau_glc_sun_svk_swt_arw_yor_mao_tha_tig_knd_zul_igb_tur_mol_spa_azi_dyu_vie_anl_lda_moo_swa	-0.306083989677568	-0.723951228588711	0.470912865676971
549	anl_svk_akn_por_gam_aeg_mlt_pol_azi_tur_bem_jav_lda_prs_guj_bsq_rom_hau_xho_mnd_afr_bul_yor_lat_moo_grk_fin_swa_fbf_hun_nor_sid_geo_cze_swe_mol_eng_wly_amh_bos_est_dyu_sun_mcd_bat_jpn_tml_kor_hin_pan_ewe_ger_mao_slo_sod_mly_cnt_alb_bam_rus_heb_ita_lit_ctl_ben_qcu_ukr_krd_urd_ven_owc_spa_tig_fre_tag_glc_dgb_scr_cic_ind_tha_chh_knd_swt_tsn_uzb_dut_arw_aze_zul_vie_amr_ses_tsw_igb	-0.19685334538776	-0.464740938404753	0.643203233720728
550	sod_grk_swt_fre_wly_hau_tig_mol_aze_tur_ses_mly_moo_glc_ctl_bsq_pan_anl_akn_mnd_ben_pol_ewe_urd_bam_lat_hun_dyu_tsw_est_ukr_sid_geo_dut_nor_krd_eng_heb_amr_mcd_fin_yor_sun_bos_mao_jpn_knd_kor_afr_scr_swa_ger_jav_lit_aeg_ind_cnt_ita_fbf_swe_amh_rom_svk_rus_cze_qcu_prs_slo_hin_igb_chh_guj_gam_spa_tag_bul_lda_alb_bem_bat_tha_owc_tml_cic_ven_uzb_por_arw_azi_zul_vie_mlt_dgb_xho_tsn	-0.364918702450252	-0.863892857654451	0.389869390521504
551	hau_grk_zul_rus_heb_mlt_chh_fre_aze_uzb_bam_tag_tsn_spa_bul_bsq_ukr_sod_moo_cnt_ctl_ita_ven_guj_akn_cze_hun_lda_ses_fin_ben_amh_geo_mcd_rom_krd_pol_anl_tig_glc_est_bem_mao_dut_ind_jpn_tml_kor_arw_afr_xho_lit_bat_ger_owc_jav_mnd_eng_fbf_nor_wly_mol_lat_urd_prs_qcu_swe_svk_hin_dgb_amr_por_aeg_slo_sun_bos_dyu_pan_yor_mly_tha_gam_knd_swa_igb_azi_alb_scr_tur_cic_vie_sid_ewe_tsw_swt	-0.0798003328633978	-0.187965489061934	0.851313225301268
552	amr_rus_ses_lit_sod_anl_hau_guj_uzb_tur_lda_sun_bam_mol_swe_bsq_grk_sid_yor_cnt_bul_mcd_swa_ctl_dgb_fre_fin_bem_tsn_hun_arw_gam_geo_ita_bos_scr_ger_owc_amh_eng_est_ewe_tag_pol_mly_jpn_knd_kor_svk_afr_cic_urd_bat_hin_mlt_jav_mnd_por_xho_glc_chh_cze_ukr_lat_rom_qcu_dut_nor_pan_igb_aeg_alb_wly_krd_mao_prs_dyu_spa_swt_ind_tha_heb_tml_moo_ven_aze_ben_slo_azi_fbf_vie_tig_zul_tsw_akn	-0.671375339752327	-1.60868436146694	0.111075004582358
553	anl_slo_dyu_swe_mlt_sod_owc_pol_uzb_aze_tsn_tag_fbf_bos_urd_bsq_ctl_gam_dgb_mnd_alb_lit_swt_ger_akn_ita_est_ses_moo_hun_cze_aeg_geo_ukr_scr_glc_mcd_wly_tig_grk_fin_ven_mao_lat_sun_jpn_tml_kor_nor_krd_zul_arw_bat_hin_hau_mly_cnt_dut_yor_fre_sid_pan_prs_por_rom_qcu_mol_afr_spa_ewe_chh_svk_heb_ben_ind_eng_cic_rus_bem_jav_tha_amr_knd_tsw_xho_tur_guj_bul_azi_igb_vie_amh_lda_bam_swa	-0.340863189719164	-0.807102731167501	0.421666669891453
554	aeg_mol_zul_arw_gam_amh_anl_lit_aze_tur_yor_bat_swt_glc_scr_bsq_ukr_sod_ewe_mnd_pan_afr_lda_cze_tsn_bos_hun_swa_cic_est_svk_hau_geo_pol_grk_slo_ben_tig_sid_urd_fin_tsw_sun_swe_tag_jpn_tml_kor_mcd_dut_akn_krd_mly_fre_wly_ind_cnt_bul_moo_ger_heb_spa_eng_rom_hin_qcu_nor_guj_por_ses_mlt_lat_chh_alb_jav_ita_igb_ctl_xho_mao_tha_amr_knd_fbf_dgb_uzb_prs_rus_azi_dyu_vie_owc_bam_ven_bem	-0.735874018827232	-1.76695379466885	0.0805165946822509
555	sid_guj_ewe_ita_wly_sod_hau_por_azi_uzb_fbf_mao_dgb_svk_scr_bsq_fre_tig_swa_cnt_slo_prs_yor_swe_dyu_urd_hun_bem_tsw_fin_rom_gam_geo_mcd_nor_cze_lit_amr_heb_krd_est_tsn_bat_ctl_mly_jpn_knd_kor_glc_arw_igb_ger_sun_lat_amh_tag_mnd_grk_zul_spa_aeg_rus_pan_bos_dut_qcu_ben_afr_alb_akn_chh_mol_owc_pol_ind_ukr_swt_bul_moo_jav_tha_mlt_tml_bam_ven_tur_eng_hin_aze_ses_vie_anl_xho_cic_lda	-0.664684459843008	-1.59199325219748	0.114779712468896
556	hau_mol_fbf_grk_amh_mlt_tig_urd_tur_aze_akn_tag_ses_slo_rus_bsq_bul_wly_bam_mnd_afr_ukr_yor_mcd_cic_alb_est_swt_dyu_fin_guj_sid_geo_krd_cze_glc_nor_gam_aeg_rom_hun_swa_jav_lit_sun_jpn_tml_kor_swe_spa_lda_ita_mao_ger_sod_mly_cnt_svk_zul_bos_anl_pan_eng_fre_arw_qcu_lat_ctl_scr_igb_heb_por_owc_ben_bat_pol_moo_prs_dgb_ind_tha_chh_knd_ewe_tsn_azi_dut_hin_uzb_tsw_vie_amr_ven_bem_xho	-0.0454270664034237	-0.107052131472549	0.914978220758522
557	anl_urd_ewe_ukr_amr_aeg_hau_ita_aze_azi_cic_mao_igb_spa_ben_bsq_afr_sid_yor_cnt_eng_krd_dgb_hin_fbf_lat_est_bam_dyu_fin_rom_gam_geo_ctl_scr_bos_mol_wly_sod_rus_hun_ven_ind_glc_bat_jpn_knd_kor_ger_swe_swt_svk_mly_cze_amh_tag_mnd_bul_akn_nor_tig_grk_fre_mcd_guj_qcu_por_alb_pol_zul_heb_prs_owc_lit_sun_pan_tsw_slo_xho_jav_tha_chh_tml_ses_swa_uzb_arw_dut_tur_moo_vie_mlt_tsn_lda_bem	-0.860608714396456	-2.0813123040339	0.040153528910618
558	sod_alb_igb_ita_chh_hau_tig_ctl_aze_tur_dyu_ind_ewe_ger_krd_bsq_lit_gam_yor_mnd_guj_mcd_akn_grk_tsw_cze_hun_zul_tsn_fin_eng_wly_geo_glc_bul_por_arw_mlt_amr_svk_est_fbf_tag_slo_jav_jpn_knd_kor_mol_urd_ven_scr_mly_rom_heb_mao_cnt_pan_lda_hin_amh_lat_spa_ukr_nor_qcu_swe_fre_pol_moo_owc_dut_sid_afr_bat_rus_cic_ben_swa_sun_tha_aeg_tml_swt_xho_azi_bos_prs_uzb_ses_vie_anl_bam_bem_dgb	-0.803466443834874	-1.94028312758224	0.0553744740200453
559	hau_spa_zul_afr_amh_owc_chh_bos_uzb_aze_igb_mly_swa_prs_guj_bsq_eng_aeg_ewe_mnd_ger_ita_dgb_ukr_yor_slo_est_xho_ses_hun_mcd_wly_geo_hin_glc_rom_swe_amr_heb_pan_fin_tsw_jav_lat_bat_jpn_tml_kor_lit_bul_ven_svk_tag_urd_sod_ind_cnt_cze_dyu_krd_mlt_alb_grk_arw_scr_qcu_nor_por_ctl_cic_gam_pol_sid_fre_sun_rus_tsn_ben_bam_mao_tha_anl_knd_moo_fbf_azi_dut_mol_tur_lda_vie_tig_akn_bem_swt	-0.735390271989957	-1.76418101475672	0.0809851152742569
560	aeg_cze_tsn_ben_hau_wly_sid_alb_uzb_azi_zul_jav_ewe_bul_krd_bsq_arw_amh_yor_cnt_lit_nor_xho_pol_akn_scr_hun_bem_dgb_est_svk_anl_geo_pan_mol_prs_ukr_heb_mlt_fre_fin_bam_sun_eng_mly_jpn_tml_kor_ger_rus_ses_ita_mao_grk_chh_tag_mnd_por_fbf_lat_amr_guj_afr_slo_bos_qcu_ctl_urd_dut_cic_gam_hin_owc_spa_bat_rom_dyu_mcd_swt_ind_tha_sod_knd_swa_igb_aze_glc_swe_tur_tsw_vie_tig_moo_ven_lda	-0.0246022757857381	-0.0579905400319781	0.953880583411672
561	owc_urd_tsw_mol_hau_mlt_sid_prs_aze_azi_lda_sun_ven_rus_rom_bsq_ita_wly_fbf_mnd_afr_eng_ewe_slo_yor_guj_hun_swt_bem_est_scr_amr_geo_cze_alb_glc_spa_heb_sod_ben_fin_cic_tag_lit_jav_jpn_tml_kor_lat_krd_igb_ctl_bat_bul_amh_ind_cnt_ukr_ses_bos_aeg_fre_por_grk_arw_qcu_hin_svk_mcd_xho_gam_dut_anl_ger_mao_nor_moo_pan_akn_mly_tha_chh_knd_bam_zul_tur_swe_pol_uzb_dyu_vie_tig_tsn_swa_dgb	-0.295665806808461	-0.699430492526553	0.486028763462973
562	sod_scr_igb_ger_tig_gam_mlt_ita_tur_uzb_lda_bat_swt_eng_prs_bsq_pol_anl_moo_mnd_por_bul_tsw_ben_bem_urd_fin_bam_ewe_est_guj_wly_geo_spa_rus_ukr_cze_aeg_amh_swe_hun_ses_ind_afr_mao_jpn_knd_kor_arw_mol_tsn_ctl_tag_svk_sid_mly_cnt_mcd_fbf_grk_chh_alb_fre_slo_lat_qcu_rom_lit_krd_swa_amr_hin_heb_dut_jav_nor_ven_pan_akn_sun_tha_hau_tml_dgb_cic_aze_glc_bos_azi_dyu_vie_owc_xho_yor_zul	-0.361402939615092	-0.855997062999693	0.394199529944425
563	aeg_rom_tsw_bul_owc_sod_mlt_alb_uzb_azi_zul_mly_bam_ger_svk_bsq_ita_amh_bem_cnt_ben_fre_igb_dut_moo_nor_fin_dyu_cic_est_pan_gam_geo_urd_spa_afr_mcd_heb_amr_mol_hun_ven_tag_cze_mao_jpn_knd_kor_glc_scr_dgb_ctl_jav_arw_chh_ind_mnd_grk_yor_pol_anl_eng_por_slo_lat_qcu_lit_rus_swe_fbf_wly_krd_sid_hin_sun_bos_swa_prs_swt_bat_tha_hau_tml_lda_tsn_aze_guj_ukr_tur_akn_vie_tig_ewe_ses_xho	0.126785741346056	0.298333439228232	0.766114216198342
564	owc_prs_yor_arw_anl_sod_mlt_guj_tur_aze_zul_jav_swa_slo_lat_bsq_bos_amh_tsw_mnd_swe_dut_xho_ita_moo_mcd_est_dyu_ven_fin_ukr_chh_geo_nor_bul_fre_krd_gam_amr_ben_hun_akn_sun_mol_mao_jpn_tml_kor_svk_grk_fbf_rom_ind_rus_hau_tag_cnt_hin_lda_eng_wly_urd_alb_pol_lit_qcu_cze_por_afr_swt_heb_scr_sid_pan_mly_spa_igb_ctl_bem_bat_tha_aeg_knd_bam_dgb_uzb_glc_ger_azi_cic_vie_tig_tsn_ses_ewe	-0.0962022299860772	-0.226754320971089	0.821112463328227
565	amh_slo_xho_lat_gam_amr_tig_grk_tur_azi_swt_sun_dgb_bul_ita_bsq_mcd_anl_yor_mnd_por_rus_ses_lit_lda_arw_fin_bam_tsn_hun_prs_chh_geo_ben_scr_nor_pol_owc_sid_guj_est_moo_jav_bos_ind_jpn_tml_kor_svk_hin_fbf_urd_mly_glc_hau_bat_cnt_cze_ven_mol_heb_krd_swe_alb_ukr_qcu_afr_ctl_fre_akn_wly_rom_mlt_ger_mao_dut_swa_eng_cic_tag_tha_sod_knd_bem_zul_aze_spa_pan_uzb_ewe_vie_aeg_dyu_tsw_igb	-0.368833925295216	-0.87423908146837	0.384240095261085
566	sid_grk_moo_nor_heb_chh_amr_krd_tur_uzb_lda_mly_swt_hin_mcd_bsq_prs_tig_dyu_cnt_ger_ukr_bem_dut_yor_eng_est_swa_cic_hun_por_aeg_geo_urd_pan_arw_guj_anl_wly_afr_fin_bam_tag_spa_sun_jpn_tml_kor_slo_bos_xho_ctl_ind_mol_hau_jav_mnd_cze_ewe_glc_mlt_lit_ben_bul_rus_qcu_swe_lat_scr_dgb_gam_rom_owc_alb_mao_svk_tsn_ita_zul_bat_tha_sod_knd_tsw_akn_aze_fre_pol_azi_igb_vie_amh_fbf_ven_ses	-0.242974502028337	-0.574871491324058	0.566766342075641
567	anl_ita_bam_por_mlt_chh_wly_rom_tur_azi_zul_jav_dyu_mol_slo_bsq_dut_sod_ses_mnd_grk_cze_bem_bul_yor_hin_hun_tsn_ewe_fin_krd_sid_geo_scr_guj_bos_rus_amr_aeg_urd_est_cic_ind_pol_mly_jpn_tml_kor_spa_eng_dgb_swe_tag_svk_gam_sun_cnt_arw_ven_afr_owc_ger_ben_lat_ctl_qcu_glc_fre_lit_fbf_tig_prs_amh_pan_bat_nor_igb_alb_xho_mao_tha_heb_knd_swt_swa_uzb_ukr_mcd_aze_moo_vie_hau_lda_akn_tsw	-0.889326740275638	-2.15634821414646	0.0336361966643302
568	sod_dut_swt_mol_tig_wly_aeg_bul_azi_tur_cic_ind_tsn_ita_ben_bsq_glc_sid_ven_cnt_eng_scr_swa_ukr_ses_por_est_igb_bam_fin_rom_hau_geo_bos_arw_fre_pan_anl_chh_ger_hun_akn_mly_rus_sun_jpn_tml_kor_lat_pol_xho_afr_jav_hin_owc_tag_mnd_lit_fbf_swe_mlt_cze_svk_mcd_slo_qcu_alb_spa_guj_moo_amh_grk_gam_nor_mao_ctl_yor_urd_zul_bat_tha_heb_knd_bem_lda_uzb_krd_prs_aze_dgb_vie_amr_dyu_ewe_tsw	-0.502666699803531	-1.19575610553732	0.234831740577591
569	tig_bul_ven_cze_heb_amh_hau_bos_azi_uzb_fbf_mao_dyu_ger_scr_bsq_eng_gam_yor_cnt_slo_spa_cic_ukr_tsn_alb_hun_dgb_swa_est_por_sid_geo_pan_swe_ita_prs_chh_mlt_svk_fin_igb_sun_pol_ind_jpn_tml_kor_arw_lit_moo_dut_mly_nor_amr_bat_mnd_urd_tsw_rom_owc_hin_rus_mcd_ctl_qcu_glc_krd_guj_bem_aeg_mol_anl_ben_tag_fre_lda_lat_akn_jav_tha_wly_knd_ses_zul_tur_grk_afr_aze_xho_vie_sod_swt_bam_ewe	1.09280130592135	2.63141554603583	0.00995407896819738
570	amh_grk_cic_alb_owc_tig_amr_ctl_tur_azi_xho_ind_dyu_lit_ukr_bsq_swe_sid_igb_cnt_pan_prs_swt_mcd_ven_afr_est_fbf_yor_hun_pol_mlt_geo_cze_spa_ger_bul_wly_anl_fre_fin_bam_jav_slo_sun_jpn_knd_kor_glc_nor_ses_rus_mao_guj_gam_tag_mnd_krd_ewe_eng_hau_urd_mol_dut_ita_qcu_bos_lat_ben_lda_sod_hin_aeg_arw_mly_rom_dgb_scr_tsw_bat_tha_heb_tml_zul_swa_aze_por_svk_uzb_moo_vie_chh_bem_akn_tsn	0.0446903071107732	0.10518793361833	0.91645322417563
571	amh_guj_moo_bul_tig_mlt_sod_hin_uzb_azi_xho_ind_igb_eng_dut_bsq_ukr_anl_tsw_cnt_rom_arw_dgb_bos_yor_pan_est_dyu_bam_fin_ctl_gam_geo_fre_grk_krd_spa_amr_sid_alb_hun_fbf_tag_cze_bat_jpn_knd_kor_ben_ita_lda_scr_mao_prs_hau_mly_mnd_svk_ses_glc_heb_nor_slo_afr_rus_qcu_lat_mcd_urd_cic_chh_lit_aeg_por_sun_pol_ven_mol_bem_jav_tha_owc_tml_zul_akn_aze_ger_swe_tur_swa_vie_wly_ewe_tsn_swt	0.109070615267237	0.256742053741131	0.797945035266611
572	aeg_lat_dyu_ita_anl_wly_hau_ctl_aze_azi_ven_sun_fbf_scr_glc_bsq_mol_mlt_cic_mnd_swe_bul_bam_svk_bem_mcd_est_lda_moo_hun_grk_sid_geo_dut_afr_nor_alb_amh_gam_slo_fin_zul_ind_bos_mly_jpn_tml_kor_spa_krd_ses_rom_jav_pol_amr_mao_cnt_rus_tsw_por_heb_fre_hin_prs_cze_qcu_guj_eng_ben_tsn_chh_urd_tig_lit_tag_arw_yor_ger_dgb_bat_tha_sod_knd_akn_swa_tur_ukr_pan_uzb_xho_vie_owc_igb_swt_ewe	0.298112845316664	0.70163434990988	0.484659366571873
573	chh_rom_fbf_nor_heb_hau_sid_mol_aze_uzb_bam_jav_ewe_ita_ctl_bsq_lat_mlt_dyu_cnt_bos_lit_tsw_pan_bem_spa_est_cic_igb_fin_urd_anl_geo_prs_ger_eng_por_aeg_amh_ben_hun_ven_bat_arw_mao_jpn_tml_kor_bul_grk_akn_cze_mly_glc_wly_ind_mnd_ukr_zul_guj_sod_swe_mcd_fre_hin_qcu_pol_afr_svk_swa_gam_krd_amr_rus_tag_alb_swt_dut_moo_sun_tha_tig_knd_yor_tsn_azi_slo_scr_tur_ses_vie_owc_xho_dgb_lda	-0.0921166326841447	-0.217252651580147	0.828487370212654
574	hau_slo_ses_ita_heb_sod_amr_fre_azi_aze_xho_bat_tsw_por_scr_bsq_nor_tig_akn_mnd_bul_eng_swt_svk_lda_bos_est_igb_cic_fin_ukr_anl_geo_dut_grk_alb_afr_owc_gam_mcd_hun_ven_mly_pol_sun_jpn_tml_kor_rom_rus_zul_ben_ind_hin_sid_mao_cnt_ctl_swa_lit_wly_urd_glc_lat_swe_qcu_pan_guj_cze_yor_mlt_arw_chh_ger_jav_spa_moo_prs_bam_tag_tha_amh_knd_dyu_ewe_uzb_mol_krd_tur_fbf_vie_aeg_dgb_tsn_bem	-0.243579663215744	-0.575921253946535	0.566059493496876
575	chh_bul_tsw_glc_wly_anl_amh_nor_tur_uzb_ses_mly_bam_lit_pan_bsq_alb_aeg_ven_cnt_ita_scr_xho_rom_akn_ukr_est_lda_igb_hun_prs_heb_geo_mol_swe_guj_afr_hau_mlt_spa_fin_swa_jav_slo_tag_jpn_knd_kor_ger_lat_fbf_por_sun_rus_sid_ind_mnd_fre_tsn_arw_amr_hin_cze_krd_mcd_qcu_eng_pol_svk_swt_tig_ctl_sod_dut_mao_grk_dyu_ben_moo_bat_tha_gam_tml_zul_bem_aze_bos_urd_azi_cic_vie_owc_dgb_yor_ewe	-0.369302462182514	-0.874682270929061	0.384000093544794
576	amh_urd_swa_arw_heb_gam_amr_ukr_tur_aze_dgb_jav_lda_krd_hin_bsq_guj_aeg_akn_mnd_nor_ger_fbf_scr_igb_mcd_hun_moo_dyu_fin_eng_anl_geo_pol_cze_slo_bos_mlt_owc_lat_est_ven_ind_dut_mly_jpn_knd_kor_grk_ctl_yor_lit_tag_ita_chh_sun_cnt_glc_tsw_swe_tig_rom_svk_por_afr_qcu_pan_ben_prs_cic_hau_fre_sod_bul_mao_rus_ses_spa_tsn_bat_tha_sid_tml_bam_xho_azi_alb_mol_uzb_bem_vie_wly_zul_swt_ewe	-0.228514712799387	-0.540039576741831	0.590460598376948
577	amr_cze_moo_ben_amh_gam_aeg_swe_azi_aze_dyu_bat_tsn_fre_spa_bsq_pan_sod_swa_cnt_urd_pol_swt_guj_fbf_hin_fin_cic_lda_est_arw_chh_geo_grk_lit_ger_afr_anl_hau_dut_hun_yor_sun_por_ind_jpn_tml_kor_rom_mol_akn_bul_jav_ctl_sid_mly_mnd_rus_zul_krd_heb_scr_svk_slo_alb_qcu_eng_glc_nor_tsw_owc_prs_wly_ukr_mao_ita_ewe_mcd_ses_tag_tha_mlt_knd_bem_dgb_uzb_bos_lat_tur_bam_vie_tig_ven_igb_xho	-0.629760534658811	-1.50582090370752	0.135502225258009
578	anl_slo_akn_lit_sid_chh_aeg_ger_aze_tur_xho_mly_zul_cze_bos_bsq_bul_tig_ses_cnt_ctl_afr_fbf_rus_lda_prs_est_bem_dgb_fin_guj_mlt_geo_arw_glc_grk_svk_wly_amr_mcd_hun_igb_bat_swe_sun_jpn_knd_kor_pol_spa_tsn_ukr_tag_mol_heb_jav_mnd_ita_tsw_dut_hau_nor_ben_por_rom_qcu_pan_hin_fre_swa_owc_urd_amh_eng_mao_krd_ewe_alb_swt_ind_tha_sod_tml_bam_moo_uzb_scr_lat_azi_dyu_vie_gam_yor_cic_ven	-0.182142138933102	-0.430142880574212	0.668086819902835
579	sid_krd_ven_lit_tig_anl_wly_cze_uzb_tur_dyu_mly_moo_prs_afr_bsq_mcd_hau_zul_cnt_alb_grk_lda_fre_tsw_por_est_ewe_swt_fin_scr_heb_geo_rus_urd_bul_lat_chh_owc_spa_hun_tsn_bat_ben_tag_jpn_knd_kor_glc_pan_bem_dut_jav_eng_sod_mao_mnd_bos_bam_rom_aeg_ctl_pol_ukr_swe_qcu_ita_svk_mol_yor_gam_hin_amh_ger_sun_arw_igb_slo_ses_ind_tha_mlt_tml_cic_xho_azi_guj_nor_aze_dgb_vie_amr_swa_akn_fbf	-0.383565483572514	-0.909627505508547	0.365370426186456
580	heb_por_bem_afr_tig_aeg_chh_dut_aze_uzb_yor_ind_igb_urd_bos_bsq_mcd_amh_ven_cnt_rus_alb_ses_svk_ewe_glc_fin_tsw_tsn_est_ger_sid_geo_lat_hin_pol_cze_wly_sod_spa_hun_akn_jav_mol_tag_jpn_tml_kor_swe_nor_bam_guj_sun_rom_owc_mao_mnd_pan_cic_grk_mlt_fre_ben_ita_arw_qcu_ctl_bul_scr_dgb_anl_ukr_hau_krd_mly_prs_swa_eng_fbf_bat_tha_amr_knd_lda_swt_azi_lit_slo_tur_zul_vie_gam_xho_moo_dyu	0.131606187141173	0.309589755339719	0.757565550388451
581	sid_mcd_swa_ctl_mlt_chh_heb_urd_tur_aze_moo_bat_tsw_eng_hin_bsq_spa_sod_xho_cnt_rus_alb_bam_ita_dyu_pol_hun_lda_bem_fin_cze_tig_geo_fre_nor_lat_bul_gam_amh_slo_est_igb_ind_swe_mly_jpn_knd_kor_svk_krd_fbf_mol_jav_pan_owc_mao_mnd_lit_ses_arw_aeg_grk_por_ukr_scr_qcu_rom_glc_ben_akn_wly_prs_amr_bos_tag_afr_zul_ger_tsn_sun_tha_anl_tml_ven_ewe_azi_dut_guj_uzb_cic_vie_hau_yor_swt_dgb	-0.201533384424831	-0.475796040605307	0.635335452605416
582	owc_bos_akn_hin_chh_hau_anl_mol_tur_aze_zul_bat_dyu_pol_rom_bsq_nor_amr_bam_cnt_prs_spa_cic_urd_swt_lat_fin_igb_moo_est_ita_sod_geo_ben_ukr_eng_slo_tig_sid_lit_hun_bem_jav_fre_ind_jpn_knd_kor_bul_glc_yor_por_sun_krd_heb_tag_mnd_dut_fbf_swe_gam_grk_rus_alb_cze_qcu_arw_ger_svk_ses_aeg_pan_mlt_afr_mao_ctl_tsn_mcd_ven_mly_tha_amh_tml_xho_ewe_uzb_guj_scr_azi_tsw_vie_wly_swa_dgb_lda	0.00695271136506963	0.0163606370018647	0.986981730676501
583	hau_nor_yor_hin_aeg_chh_sod_arw_aze_azi_tsn_mly_ven_pan_ita_bsq_ukr_sid_akn_cnt_ben_rus_ses_prs_fbf_urd_fin_ewe_bem_hun_pol_anl_geo_slo_glc_por_lat_wly_mlt_rom_est_zul_mao_scr_bat_jpn_tml_kor_lit_ctl_cic_alb_jav_ger_owc_tag_mnd_bul_swa_krd_heb_grk_bos_guj_spa_qcu_fre_afr_swe_dyu_tig_dut_amr_mol_sun_svk_moo_cze_bam_ind_tha_amh_knd_xho_swt_tur_eng_mcd_uzb_igb_vie_gam_dgb_tsw_lda	0.47363335162221	1.1175956490238	0.266618530364997
584	gam_afr_yor_ctl_aeg_hau_wly_mol_tur_azi_swt_ind_moo_cze_ger_bsq_lit_owc_fbf_mnd_ukr_glc_swa_fre_ewe_spa_est_ven_cic_fin_svk_amh_geo_lat_por_urd_bul_sod_tig_mcd_hun_tsw_jav_guj_tag_jpn_tml_kor_rus_pan_bem_bos_bat_grk_chh_mly_cnt_alb_dgb_nor_anl_pol_scr_ben_slo_qcu_arw_ita_krd_igb_amr_prs_mlt_dut_mao_rom_zul_swe_xho_sun_tha_sid_knd_ses_tsn_aze_eng_hin_uzb_bam_vie_heb_dyu_lda_akn	0.268722684890126	0.633010326223267	0.528280401410375
585	anl_rom_ewe_fre_amh_sod_amr_grk_uzb_azi_ses_mao_dgb_pol_glc_bsq_por_owc_ven_cnt_ita_scr_swa_urd_yor_arw_hun_tsw_moo_est_guj_sid_geo_ukr_slo_lit_bos_mlt_chh_afr_fin_tsn_bat_eng_mly_jpn_tml_kor_bul_dut_dyu_prs_jav_lat_aeg_sun_mnd_swe_swt_nor_gam_ger_ben_alb_ctl_qcu_mol_svk_rus_cic_tig_hin_wly_krd_ind_spa_bam_mcd_zul_tag_tha_heb_knd_xho_akn_aze_cze_pan_tur_bem_vie_hau_lda_igb_fbf	-0.375993111975629	-0.890435430887624	0.375529877975712
586	anl_dut_dyu_svk_gam_tig_chh_prs_uzb_azi_swa_sun_fbf_glc_ita_bsq_scr_wly_lda_cnt_cze_pol_bam_spa_swt_arw_hun_cic_moo_fin_lat_sid_geo_hin_lit_rus_ctl_owc_amh_bos_est_tsn_tag_ukr_mly_jpn_tml_kor_ger_fre_bem_nor_bat_swe_sod_ind_mnd_por_akn_urd_aeg_mol_pan_rom_ben_qcu_alb_guj_krd_tsw_amr_mcd_heb_slo_jav_grk_ses_bul_xho_mao_tha_hau_knd_ven_dgb_tur_afr_eng_aze_ewe_vie_mlt_zul_yor_igb	0.35520148915565	0.838832513128414	0.40371425619641
587	amr_urd_dgb_ben_wly_aeg_anl_lit_uzb_azi_zul_sun_dyu_bul_grk_bsq_eng_tig_swa_cnt_pan_ita_ewe_spa_lda_swe_fin_ses_cic_hun_dut_gam_geo_krd_cze_hin_nor_mlt_sod_arw_est_swt_bat_slo_tag_jpn_knd_kor_lat_por_tsw_ger_ind_pol_heb_mly_mnd_prs_xho_rom_chh_alb_afr_bos_scr_qcu_mcd_rus_glc_bam_owc_fre_amh_ctl_mao_ukr_tsn_mol_moo_jav_tha_sid_tml_yor_igb_tur_svk_guj_aze_bem_vie_hau_fbf_akn_ven	-0.550661459655163	-1.31113237739204	0.193041161077663
588	chh_ger_cic_rus_sid_sod_heb_ctl_tur_uzb_ses_mao_swt_rom_hin_bsq_bos_amh_igb_mnd_pan_spa_zul_mcd_bem_scr_est_swa_fbf_fin_eng_aeg_geo_lat_alb_swe_por_anl_mlt_glc_hun_ven_tag_ukr_bat_jpn_knd_kor_fre_svk_tsn_grk_ind_ita_gam_mly_cnt_afr_tsw_nor_hau_lit_slo_ben_mol_qcu_prs_dut_bul_lda_owc_guj_tig_arw_jav_krd_yor_pol_xho_sun_tha_amr_tml_bam_ewe_aze_cze_urd_azi_dgb_vie_wly_moo_dyu_akn	-0.692859795477531	-1.66133754858821	0.100013309154714
589	wly_svk_bam_fre_gam_hau_amh_mcd_uzb_azi_ses_mao_bem_nor_ukr_bsq_urd_sod_igb_mnd_krd_spa_swt_alb_ewe_arw_fin_ven_yor_est_pol_aeg_geo_lit_scr_slo_bos_sid_amr_hin_hun_xho_jav_prs_ind_jpn_tml_kor_guj_afr_akn_lat_tag_ita_heb_bat_cnt_por_dyu_rom_anl_grk_dut_glc_mol_qcu_swe_bul_ger_zul_owc_pan_tig_cze_mly_rus_cic_ben_moo_sun_tha_mlt_knd_tsn_fbf_aze_eng_ctl_tur_lda_vie_chh_tsw_swa_dgb	-0.272051500115598	-0.643414896310758	0.521538345159508
590	amr_ukr_lda_mcd_sod_sid_amh_swe_azi_uzb_swt_ind_zul_rom_cze_bsq_alb_owc_ewe_cnt_fre_spa_xho_afr_ses_prs_hun_bam_dgb_fin_bos_gam_geo_eng_hin_glc_krd_mlt_aeg_urd_est_yor_mao_dut_jav_jpn_tml_kor_mol_slo_cic_por_sun_lat_tig_mly_mnd_ita_dyu_lit_chh_guj_grk_nor_rus_qcu_ger_ctl_ben_swa_hau_arw_heb_scr_tag_pan_fbf_bul_igb_bat_tha_wly_knd_tsn_bem_aze_svk_pol_tur_moo_vie_anl_tsw_ven_akn	0.189721906983308	0.446611263475253	0.656194015776594
591	tig_cze_swa_pan_hau_sod_heb_ben_aze_azi_ewe_ind_tsn_alb_nor_bsq_bul_owc_bam_mnd_mol_guj_xho_arw_ven_hin_fin_fbf_akn_est_grk_gam_geo_pol_dut_spa_glc_chh_amr_ukr_hun_bem_mao_mcd_sun_jpn_tml_kor_prs_lat_zul_ctl_tag_eng_wly_jav_cnt_por_dyu_svk_sid_afr_rus_lit_slo_qcu_scr_rom_fre_tsw_amh_swe_anl_ita_mly_urd_swt_krd_cic_bat_tha_aeg_knd_dgb_ses_tur_ger_bos_uzb_lda_vie_mlt_moo_igb_yor	0.175152588703988	0.412155451600779	0.681173972216742
592	anl_ukr_dgb_mcd_amr_sod_tig_arw_aze_tur_zul_ind_lda_fre_cze_bsq_glc_hau_cic_mnd_ger_mol_ven_krd_moo_scr_est_tsn_ses_hun_ben_amh_geo_svk_rus_lat_bul_aeg_chh_swe_fin_bem_jav_ctl_sun_jpn_knd_kor_rom_nor_swt_pan_tag_prs_owc_mly_cnt_por_bam_hin_heb_slo_alb_bos_dut_qcu_afr_guj_grk_ewe_mlt_urd_gam_spa_bat_pol_yor_lit_fbf_mao_tha_wly_tml_dyu_swa_uzb_eng_ita_azi_tsw_vie_sid_akn_igb_xho	-0.0797349692545456	-0.187930648695814	0.851340458817314
593	sod_guj_ses_fre_hau_tig_aeg_nor_azi_uzb_tsw_sun_zul_glc_pol_bsq_rus_anl_fbf_mnd_swe_pan_bam_ben_igb_rom_est_tsn_akn_hun_hin_wly_geo_alb_mcd_afr_ita_amr_chh_dut_fin_dgb_mao_svk_tag_jpn_tml_kor_eng_bos_swt_spa_jav_krd_amh_mly_cnt_grk_cic_arw_heb_scr_bul_ctl_ger_qcu_urd_por_prs_swa_mlt_lat_sid_ukr_ind_cze_lda_slo_ewe_bat_tha_owc_knd_xho_moo_tur_lit_mol_aze_dyu_vie_gam_yor_bem_ven	-0.354319511782705	-0.840299668968091	0.402895554782593
594	amr_spa_xho_ger_sid_gam_wly_bos_tur_azi_swt_mly_moo_nor_cze_bsq_ben_owc_ewe_cnt_glc_rus_yor_fre_bem_eng_hun_bam_dgb_est_hin_amh_geo_rom_swe_pan_afr_hau_sod_prs_fin_ses_ind_guj_sun_jpn_tml_kor_svk_lit_ven_arw_tag_krd_heb_mao_mnd_scr_tsw_bul_tig_slo_ukr_alb_dut_qcu_grk_por_lat_akn_chh_ita_aeg_ctl_bat_mol_dyu_pol_fbf_jav_tha_anl_knd_tsn_swa_aze_mcd_urd_uzb_zul_vie_mlt_cic_lda_igb	-0.19868698628613	-0.469297037446667	0.639955719976856
595	sid_scr_tsw_lit_aeg_chh_hau_spa_uzb_aze_yor_tag_dgb_dut_alb_bsq_por_wly_dyu_mnd_ctl_lat_ses_afr_lda_ukr_est_cic_swa_fin_hin_mlt_geo_krd_pan_grk_ita_amr_sod_fre_hun_swt_jav_svk_bat_jpn_tml_kor_ger_eng_igb_glc_mao_guj_heb_mly_cnt_pol_xho_arw_amh_mcd_ben_nor_swe_qcu_rus_rom_mol_ewe_owc_cze_tig_slo_sun_bos_akn_urd_tsn_ind_tha_gam_knd_zul_bem_azi_bul_prs_tur_fbf_vie_anl_bam_ven_moo	0.302638978565403	0.713428566149446	0.47736710562031
596	chh_ger_yor_mcd_sid_amh_sod_ben_azi_uzb_bam_jav_ven_rom_arw_bsq_pan_gam_tsw_cnt_por_swe_lda_bos_ses_svk_fin_zul_bem_est_slo_aeg_geo_ctl_eng_alb_dut_owc_hau_lit_hun_swt_mly_ukr_sun_jpn_knd_kor_cze_bul_dgb_afr_ind_ita_heb_bat_mnd_scr_akn_spa_wly_prs_mol_grk_krd_qcu_lat_urd_rus_fbf_anl_hin_tig_glc_mao_guj_ewe_pol_cic_tag_tha_mlt_tml_tsn_swa_aze_fre_nor_tur_moo_vie_amr_xho_igb_dyu	-0.325880255348823	-0.77279785823939	0.441601687185023
597	sod_svk_tsw_ben_amh_gam_hau_pan_azi_uzb_bam_jav_tsn_ctl_ger_bsq_nor_amr_moo_cnt_mcd_urd_yor_fre_fbf_bos_fin_akn_cic_est_guj_sid_geo_por_rom_grk_krd_owc_tig_eng_hun_dgb_mly_glc_mao_jpn_knd_kor_ukr_arw_dyu_swe_sun_scr_anl_tag_mnd_prs_ven_pol_aeg_spa_ita_cze_slo_qcu_dut_mol_rus_swa_chh_hin_heb_lit_bat_alb_zul_afr_igb_ind_tha_wly_tml_swt_ewe_aze_bul_lat_tur_xho_vie_mlt_lda_ses_bem	0.244527047563149	0.575144589472553	0.566582412420919
598	aeg_grk_cic_fre_owc_anl_heb_ctl_aze_uzb_fbf_tag_yor_mcd_slo_bsq_pol_amr_tsn_mnd_arw_ger_ewe_bos_swa_por_fin_moo_zul_est_lit_wly_geo_eng_spa_afr_lat_amh_chh_krd_hun_dyu_jav_ukr_ind_jpn_tml_kor_dut_mol_bem_rom_mly_alb_sid_mao_cnt_urd_lda_glc_tig_pan_hin_ben_guj_qcu_cze_svk_ita_bam_hau_rus_gam_swe_sun_bul_ven_prs_swt_bat_tha_sod_knd_tsw_dgb_azi_scr_nor_tur_ses_vie_mlt_xho_igb_akn	-0.819818596805119	-1.97986921204228	0.0506742758100714
599	anl_mcd_ven_lit_hau_wly_amr_grk_uzb_azi_tsn_jav_tsw_pan_glc_bsq_arw_sod_igb_mnd_dut_spa_moo_ukr_bam_rus_est_ses_zul_fin_mol_mlt_geo_ben_krd_urd_guj_gam_owc_lat_hun_akn_mao_ita_sun_jpn_knd_kor_svk_ctl_swa_por_bat_nor_sid_mly_cnt_afr_yor_slo_chh_scr_eng_hin_alb_qcu_swe_fre_rom_bem_heb_prs_tig_bos_ind_bul_cic_ger_swt_tag_tha_aeg_tml_lda_dgb_aze_cze_pol_tur_xho_vie_amh_ewe_fbf_dyu	-0.800281232861551	-1.92486982017529	0.0573019045232084
600	anl_rus_zul_nor_mlt_wly_amh_krd_azi_uzb_swa_ind_ses_dut_ger_bsq_por_tig_bam_cnt_lit_scr_tsw_afr_tsn_pol_hun_lda_fbf_fin_arw_heb_geo_bul_ctl_swe_ukr_hau_owc_eng_est_igb_mly_rom_mao_jpn_tml_kor_lat_fre_dyu_spa_tag_guj_aeg_sun_mnd_bos_ven_cze_chh_prs_ita_alb_mcd_qcu_mol_urd_svk_cic_sid_pan_gam_hin_bat_glc_yor_slo_ewe_jav_tha_amr_knd_akn_dgb_aze_ben_grk_tur_moo_vie_sod_bem_xho_swt	-0.179577386258538	-0.423834293249235	0.672665365086271
601	sid_lit_bem_ger_owc_anl_hau_hin_tur_azi_tsn_sun_ven_fre_swe_bsq_prs_sod_igb_cnt_mcd_spa_bam_mol_fbf_ukr_est_lda_swt_fin_grk_heb_geo_lat_bul_eng_arw_gam_wly_nor_hun_dgb_ind_ben_mao_jpn_tml_kor_dut_urd_ses_bos_mly_ita_amr_bat_mnd_slo_moo_pan_mlt_afr_krd_guj_glc_qcu_rom_pol_alb_cic_aeg_rus_amh_scr_tag_ctl_zul_cze_xho_jav_tha_tig_knd_swa_tsw_uzb_por_svk_aze_akn_vie_chh_dyu_yor_ewe	0.590351767444173	1.40231487905725	0.164150447743828
602	aeg_cze_fbf_bos_tig_mlt_gam_hin_tur_azi_zul_tag_swa_krd_guj_bsq_por_amr_moo_mnd_ukr_lat_tsn_prs_ewe_alb_fin_dyu_akn_hun_scr_sod_geo_bul_fre_slo_pan_hau_heb_grk_est_xho_ind_rom_bat_jpn_knd_kor_ger_afr_swt_mcd_jav_lit_owc_mly_cnt_svk_yor_swe_chh_ita_rus_pol_spa_qcu_ctl_eng_glc_lda_wly_mol_sid_urd_sun_arw_bam_nor_ven_mao_tha_anl_tml_igb_tsw_uzb_ben_dut_aze_ses_vie_amh_bem_dgb_cic	-1.11019179649291	-2.72716688344488	0.00763611223895501
603	heb_cze_swt_mol_amr_tig_amh_scr_aze_uzb_bem_ind_ewe_bos_ita_bsq_glc_anl_igb_cnt_por_pol_dyu_lat_ses_svk_fin_fbf_zul_est_krd_owc_geo_prs_afr_hin_spa_aeg_sid_swe_hun_dgb_sun_pan_mly_jpn_tml_kor_fre_arw_moo_slo_tag_bul_wly_mao_mnd_urd_tsw_mcd_hau_eng_grk_dut_lit_qcu_guj_ben_rus_swa_sod_rom_chh_ctl_bat_alb_bam_nor_xho_jav_tha_gam_knd_akn_tsn_tur_ger_ukr_azi_lda_vie_mlt_cic_yor_ven	-0.271972625271952	-0.643130890384733	0.521721779128612
604	chh_krd_cic_afr_hau_sid_tig_hin_uzb_aze_igb_tag_tsn_swe_spa_bsq_bos_sod_xho_cnt_pol_prs_fbf_guj_ven_mol_est_ses_tsw_fin_grk_heb_geo_fre_mcd_lat_bul_wly_mlt_por_hun_akn_bat_alb_mao_jpn_tml_kor_ben_rus_zul_ctl_mly_ger_amh_ind_mnd_eng_dyu_slo_amr_pan_arw_lit_ukr_qcu_scr_ita_svk_moo_owc_glc_gam_cze_jav_rom_swa_dut_bem_sun_tha_anl_knd_yor_dgb_azi_urd_nor_tur_lda_vie_aeg_bam_swt_ewe	-0.19441278975129	-0.459289821398884	0.647097818142742
605	tig_arw_ses_rom_amh_chh_anl_glc_aze_uzb_akn_tag_bam_lit_svk_bsq_mol_aeg_ven_cnt_krd_ger_cic_afr_ewe_scr_fin_lda_bem_est_dut_heb_geo_por_hin_ctl_pan_gam_amr_alb_hun_fbf_mao_slo_mly_jpn_knd_kor_fre_prs_dgb_ukr_sun_rus_sod_bat_mnd_cze_dyu_ben_sid_bul_swe_nor_pol_qcu_grk_bos_eng_swa_owc_ita_mlt_urd_ind_spa_tsn_mcd_igb_jav_tha_hau_tml_zul_swt_tur_lat_guj_azi_moo_vie_wly_xho_tsw_yor	-0.661130663927283	-1.58256351694982	0.116915988391131
606	chh_glc_swa_fre_mlt_heb_owc_alb_azi_tur_tsn_ind_ewe_scr_prs_bsq_pol_sid_cic_mnd_arw_hin_yor_spa_tsw_mol_fin_swt_dyu_est_ctl_hau_geo_swe_por_pan_ukr_sod_aeg_slo_hun_zul_mly_dut_mao_jpn_knd_kor_eng_lit_bam_mcd_tag_guj_gam_sun_cnt_krd_xho_ita_tig_lat_nor_cze_ben_qcu_ger_grk_svk_ses_wly_afr_anl_bos_bat_urd_dgb_rus_igb_jav_tha_amh_tml_moo_fbf_aze_bul_rom_uzb_lda_vie_amr_bem_akn_ven	-0.297212387261211	-0.70303374684337	0.48379093623623
607	tig_mcd_fbf_arw_gam_sid_anl_ger_uzb_tur_lda_tag_yor_slo_prs_bsq_pan_amh_dgb_mnd_cze_ukr_bem_nor_cic_swe_fin_xho_ewe_est_grk_amr_geo_guj_spa_hin_eng_chh_sod_fre_hun_ven_bat_lat_ind_jpn_knd_kor_rom_dut_bam_pol_jav_krd_heb_sun_cnt_bul_swa_afr_wly_ben_rus_urd_por_qcu_lit_alb_ita_igb_mlt_mol_hau_glc_mly_bos_dyu_ctl_tsn_mao_tha_owc_tml_swt_tsw_azi_scr_svk_aze_akn_vie_aeg_moo_zul_ses	-0.731130926447484	-1.7604525497702	0.0816186626270222
608	owc_bos_dyu_grk_anl_tig_sod_arw_azi_uzb_yor_mly_tsw_alb_bul_bsq_urd_amh_bam_cnt_hin_dut_lda_fre_igb_eng_fin_swt_tsn_hun_pol_heb_geo_ger_ben_cze_scr_wly_amr_guj_est_swa_tag_glc_bat_jpn_tml_kor_swe_prs_ven_ita_ind_rom_sid_jav_mnd_rus_moo_pan_mlt_slo_krd_ukr_mcd_qcu_ctl_lat_nor_bem_gam_mol_aeg_afr_mao_lit_akn_por_xho_sun_tha_chh_knd_dgb_fbf_aze_svk_spa_tur_ewe_vie_hau_zul_ses_cic	0.22535726410411	0.530725988840796	0.596873787850345
609	hau_nor_igb_slo_amr_aeg_mlt_pol_uzb_aze_akn_bat_fbf_fre_mol_bsq_scr_sod_lda_mnd_bul_guj_ven_ben_dyu_rom_hun_bam_swt_fin_svk_wly_geo_afr_hin_lat_glc_chh_sid_por_est_tsw_sun_alb_ind_jpn_knd_kor_prs_grk_yor_lit_tag_dut_gam_jav_cnt_pan_xho_mcd_amh_ita_spa_ukr_rus_qcu_bos_urd_eng_dgb_heb_arw_anl_krd_mao_ctl_bem_ger_tsn_mly_tha_tig_tml_moo_zul_azi_cze_swe_tur_cic_vie_owc_ewe_ses_swa	-0.449541920630255	-1.06775516121107	0.288394827982662
610	mlt_eng_zul_svk_anl_amh_amr_ger_azi_uzb_dyu_bat_swa_ita_glc_bsq_por_chh_yor_cnt_rus_scr_swt_swe_cic_ben_fin_akn_ven_est_krd_sid_geo_cze_pan_fre_slo_wly_sod_lat_hun_moo_mao_alb_tag_jpn_tml_kor_pol_urd_igb_ukr_sun_rom_aeg_mly_mnd_bos_bam_dut_tig_spa_nor_grk_mcd_qcu_lit_ctl_prs_xho_hau_arw_heb_hin_ind_mol_tsn_guj_fbf_jav_tha_gam_knd_ses_tsw_aze_bul_afr_tur_ewe_vie_owc_bem_lda_dgb	0.385312752133878	0.906964834217551	0.36676941869234
611	amh_spa_zul_arw_anl_sod_owc_krd_tur_azi_tsn_bat_ewe_por_bos_bsq_hin_heb_yor_mnd_scr_urd_lda_pan_cic_fre_hun_xho_bam_fin_guj_hau_geo_mcd_lat_ben_glc_amr_tig_alb_est_ven_ind_ger_mly_jpn_knd_kor_ctl_grk_ses_ita_sun_lit_wly_tag_cnt_ukr_moo_dut_sid_nor_afr_rus_mol_qcu_slo_prs_svk_akn_chh_swe_aeg_cze_mao_rom_tsw_eng_fbf_jav_tha_mlt_tml_bem_dgb_aze_pol_bul_uzb_swt_vie_gam_dyu_igb_swa	0.414765210828628	0.978398062440112	0.330415774403662
612	aeg_cze_swa_mol_tig_amh_wly_lit_aze_tur_fbf_mao_yor_glc_pan_bsq_prs_owc_swt_mnd_slo_hin_bam_ctl_ses_bul_est_akn_lda_hun_swe_mlt_geo_grk_ben_lat_svk_hau_gam_ger_fin_dgb_ind_eng_bat_jpn_knd_kor_por_ukr_igb_bos_jav_scr_sod_sun_cnt_fre_xho_urd_chh_spa_nor_dut_ita_qcu_rom_mcd_guj_bem_heb_pol_sid_rus_mly_alb_moo_afr_zul_tag_tha_anl_tml_tsw_cic_uzb_krd_arw_azi_ewe_vie_amr_dyu_ven_tsn	-0.446506440593404	-1.06010194566789	0.291843683635802
613	hau_bul_tsw_dut_aeg_amr_tig_rus_aze_tur_yor_bat_tsn_swe_ita_bsq_mcd_chh_dyu_mnd_lat_fre_moo_krd_lda_slo_fin_akn_zul_hun_pan_sid_geo_alb_eng_svk_mol_heb_amh_spa_est_fbf_jav_hin_ind_jpn_knd_kor_guj_prs_dgb_cze_sun_glc_wly_tag_cnt_ger_ewe_grk_anl_urd_scr_ctl_afr_qcu_arw_lit_ben_cic_mlt_bos_gam_rom_mly_nor_swa_ukr_ven_mao_tha_owc_tml_swt_igb_azi_por_pol_uzb_bam_vie_sod_ses_xho_bem	0.0459500018009381	0.108221244411022	0.914053338643537
614	chh_slo_dgb_ctl_gam_hau_heb_krd_tur_aze_bem_ind_bam_scr_spa_bsq_bul_aeg_xho_mnd_ukr_mol_lda_glc_akn_grk_est_fbf_moo_fin_prs_sid_geo_rom_nor_hin_cze_sod_tig_mcd_hun_swa_tag_dut_sun_jpn_knd_kor_fre_lat_ewe_ita_bat_guj_owc_jav_cnt_pan_tsw_afr_wly_swe_arw_pol_lit_qcu_ger_ben_bos_igb_anl_alb_amh_urd_mao_svk_dyu_rus_yor_mly_tha_mlt_tml_tsn_ses_uzb_eng_por_azi_ven_vie_amr_zul_cic_swt	-0.980466891169372	-2.38654570568951	0.0190326990786914
615	amh_hin_swt_spa_chh_anl_hau_guj_tur_aze_lda_mao_ses_cze_svk_bsq_fre_tig_moo_cnt_ukr_dut_ven_pan_fbf_grk_hun_ewe_xho_est_bul_wly_geo_scr_rus_ita_prs_owc_sod_mol_fin_yor_sun_arw_ind_jpn_knd_kor_alb_bos_cic_krd_bat_ctl_aeg_mly_mnd_urd_tsw_rom_sid_eng_pol_ger_glc_qcu_swe_ben_nor_akn_gam_lit_heb_lat_tag_slo_swa_mcd_bem_jav_tha_mlt_tml_bam_tsn_azi_por_afr_uzb_dgb_vie_amr_igb_zul_dyu	-0.0764907391883813	-0.180225456978298	0.857367709964235
616	gam_guj_ewe_eng_amr_wly_amh_glc_azi_aze_dgb_tag_ses_ita_bos_bsq_spa_sid_fbf_mnd_krd_ger_bam_afr_akn_por_est_tsn_swa_hun_hin_sod_geo_pan_lit_mcd_ukr_hau_chh_pol_fin_zul_mly_fre_mao_jpn_knd_kor_dut_ctl_igb_prs_ind_alb_tig_jav_cnt_svk_dyu_urd_anl_lat_scr_mol_rus_qcu_slo_nor_cze_xho_owc_swe_mlt_bul_bat_rom_bem_arw_lda_sun_tha_aeg_tml_ven_swt_tur_grk_ben_uzb_tsw_vie_heb_cic_yor_moo	0.385009344527452	0.909339315610637	0.365521680267754
617	amh_dut_cic_alb_tig_sod_heb_slo_azi_uzb_swa_sun_bam_bul_scr_bsq_hin_chh_tsn_cnt_ger_arw_fbf_pan_akn_swe_est_xho_ses_hun_mol_gam_geo_krd_eng_urd_svk_anl_owc_lat_fin_yor_mao_pol_tag_jpn_knd_kor_glc_guj_tsw_cze_bat_ben_sid_jav_mnd_ita_swt_nor_hau_mcd_grk_ctl_rus_qcu_spa_afr_lit_lda_aeg_fre_amr_rom_ind_ukr_bem_bos_zul_mly_tha_mlt_tml_igb_dyu_aze_prs_por_tur_moo_vie_wly_ewe_ven_dgb	-0.0268690578165503	-0.0633295682934378	0.949639989101952
618	heb_dut_tsw_ben_amr_amh_chh_eng_tur_azi_igb_sun_moo_rom_nor_bsq_glc_anl_swt_cnt_pan_swe_cic_por_dgb_alb_fin_dyu_swa_est_spa_hau_geo_fre_bul_arw_grk_sod_tig_rus_hun_tsn_mao_afr_ind_jpn_knd_kor_urd_scr_xho_hin_bat_lit_wly_tag_mnd_ukr_lda_svk_gam_pol_mol_ctl_ita_qcu_mcd_slo_bos_ses_aeg_krd_mlt_prs_jav_lat_akn_cze_zul_mly_tha_sid_tml_bem_ven_uzb_ger_guj_aze_yor_vie_owc_bam_ewe_fbf	-0.310513361553174	-0.734647876359547	0.464402367349646
619	gam_hin_yor_rus_owc_tig_wly_svk_uzb_tur_tsw_ind_akn_cze_ger_bsq_lat_mlt_moo_mnd_spa_eng_xho_arw_igb_mcd_hun_bam_swt_est_glc_amr_geo_bul_dut_nor_prs_anl_amh_ukr_fin_lda_bat_ctl_sun_jpn_knd_kor_urd_pan_ven_ita_jav_bos_hau_tag_cnt_lit_ewe_pol_aeg_alb_rom_krd_swe_qcu_fre_grk_guj_dgb_chh_ben_sod_afr_mao_mol_cic_scr_dyu_mly_tha_sid_tml_fbf_zul_aze_slo_por_azi_tsn_vie_heb_swa_ses_bem	0.0732042477190653	0.172526869098643	0.863398247406833
620	sod_hin_ewe_lit_tig_gam_sid_ukr_aze_tur_akn_tag_bem_svk_guj_bsq_scr_wly_zul_cnt_fre_cze_swa_ger_ses_mcd_hun_yor_swt_fin_arw_mlt_geo_rom_ita_mol_alb_amh_heb_nor_est_tsn_jav_glc_mao_jpn_knd_kor_lat_dut_lda_krd_sun_prs_hau_bat_mnd_por_xho_grk_chh_pan_eng_slo_bos_qcu_ben_rus_urd_dgb_owc_afr_aeg_bul_ind_ctl_bam_swe_fbf_mly_tha_amr_tml_moo_tsw_azi_pol_spa_uzb_igb_vie_anl_cic_dyu_ven	-0.668903139265869	-1.60239329414676	0.112459928408649
621	amh_scr_lda_mcd_amr_sod_gam_slo_azi_aze_ewe_sun_zul_ukr_bul_bsq_pan_owc_yor_mnd_lat_grk_bem_swe_moo_cze_est_ses_igb_fin_bos_chh_geo_rus_spa_arw_guj_heb_wly_afr_hun_bam_tag_urd_mao_jpn_knd_kor_krd_fre_akn_lit_ind_prs_mlt_bat_cnt_ctl_cic_ben_sid_nor_svk_ger_mol_qcu_ita_alb_eng_tsw_hau_glc_aeg_dut_jav_por_tsn_pol_dgb_mly_tha_anl_tml_swt_swa_uzb_rom_hin_tur_ven_vie_tig_fbf_dyu_xho	-0.153089643945452	-0.36117172229458	0.718790259130393
622	tig_urd_swa_slo_owc_gam_wly_guj_azi_uzb_tsw_jav_yor_nor_rom_bsq_por_aeg_lda_cnt_ben_glc_ewe_eng_dgb_svk_est_ven_xho_hun_pol_anl_geo_spa_alb_arw_ita_amr_hau_lat_fin_akn_mly_mcd_tag_jpn_tml_kor_grk_krd_moo_mol_mao_hin_sid_bat_mnd_swe_zul_afr_chh_ukr_dut_pan_ctl_qcu_scr_cze_bul_ses_sod_fre_mlt_rus_sun_ger_dyu_prs_cic_ind_tha_heb_knd_fbf_igb_tur_bos_lit_aze_bam_vie_amh_bem_swt_tsn	-0.545345214398439	-1.29743622954744	0.197690311232391
623	sod_pol_swa_bul_chh_amh_tig_dut_tur_azi_akn_tag_xho_ben_bos_bsq_krd_anl_ses_mnd_rom_ger_fbf_lat_lda_fre_hun_zul_ewe_fin_swe_gam_geo_urd_ita_ctl_afr_mlt_heb_spa_est_dgb_sun_rus_bat_jpn_tml_kor_prs_cze_dyu_por_jav_mcd_amr_ind_cnt_alb_yor_nor_aeg_svk_lit_glc_arw_qcu_pan_eng_guj_bem_owc_ukr_sid_mol_mao_hin_tsn_scr_swt_mly_tha_wly_knd_tsw_moo_aze_slo_grk_uzb_bam_vie_hau_cic_igb_ven	-0.439068107481021	-1.04228138431457	0.299983144030401
624	aeg_ger_lda_fre_amr_anl_chh_guj_tur_aze_dgb_bat_xho_ukr_ben_bsq_slo_gam_ven_mnd_bul_rus_bem_ita_zul_cze_fin_yor_dyu_hun_glc_owc_geo_pol_dut_grk_ctl_heb_wly_scr_est_ses_ind_spa_mao_jpn_knd_kor_alb_mol_fbf_rom_mly_arw_sod_tag_cnt_swe_tsw_eng_amh_urd_lit_por_prs_qcu_bos_nor_afr_swa_sid_lat_tig_mcd_jav_svk_ewe_hin_moo_sun_tha_mlt_tml_swt_akn_uzb_pan_krd_azi_cic_vie_hau_igb_bam_tsn	-0.593399741020126	-1.41828454952043	0.159450016574824
625	amr_slo_tsw_rom_wly_mlt_sod_glc_tur_azi_bem_jav_igb_cze_nor_bsq_guj_heb_swa_mnd_por_lat_ewe_grk_dgb_swe_est_fbf_akn_hun_bul_gam_geo_afr_urd_mol_ger_owc_chh_ctl_fin_bam_ind_pol_tag_jpn_knd_kor_ita_fre_dyu_arw_mao_spa_anl_sun_cnt_rus_yor_alb_tig_ben_ukr_hin_krd_qcu_dut_bos_prs_lda_amh_eng_aeg_lit_bat_scr_ven_mcd_xho_mly_tha_sid_tml_swt_ses_uzb_pan_svk_aze_moo_vie_hau_tsn_cic_zul	-0.491141722529635	-1.17010294634043	0.244949396214689
626	mlt_bos_akn_ben_sod_anl_amr_lat_azi_aze_tsn_mly_ven_eng_scr_bsq_ukr_chh_swt_mnd_cze_urd_lda_svk_ewe_dut_hun_cic_ses_est_krd_sid_geo_slo_spa_arw_ita_wly_hau_pan_fin_fbf_mao_grk_ind_jpn_tml_kor_swe_nor_zul_rus_jav_pol_owc_sun_cnt_glc_bem_rom_aeg_por_ger_fre_guj_qcu_bul_afr_ctl_swa_heb_hin_gam_lit_bat_mcd_yor_mol_tsw_tag_tha_amh_knd_moo_dyu_tur_prs_alb_uzb_bam_vie_tig_dgb_xho_igb	-0.167985405467843	-0.396451283335362	0.692680346428369
627	sid_bul_bam_guj_anl_sod_wly_krd_azi_uzb_yor_bat_tsn_rom_svk_bsq_ger_hau_lda_mnd_ctl_alb_dgb_hin_bem_spa_est_zul_fbf_hun_pan_chh_geo_ita_eng_bos_grk_gam_mlt_por_fin_swa_tag_slo_sun_jpn_knd_kor_mcd_ben_ven_pol_mao_mol_tig_ind_cnt_glc_ses_arw_aeg_rus_lat_dut_fre_qcu_prs_lit_scr_cic_owc_nor_heb_afr_jav_urd_dyu_swe_moo_mly_tha_amh_tml_tsw_akn_aze_cze_ukr_tur_igb_vie_amr_xho_swt_ewe	-0.0647704715889205	-0.152529798294152	0.879099525250961
628	sid_prs_dgb_fre_aeg_wly_amr_arw_uzb_aze_cic_mly_lda_ukr_bos_bsq_grk_amh_zul_mnd_ger_glc_dyu_svk_moo_ben_fin_ewe_yor_hun_spa_chh_geo_scr_pan_slo_ita_tig_owc_nor_est_tsw_tag_swe_jav_jpn_tml_kor_urd_bul_swa_hin_ind_guj_heb_mao_cnt_mol_swt_lit_gam_cze_lat_mcd_ctl_qcu_pol_rus_por_ses_anl_eng_hau_krd_sun_dut_ven_rom_fbf_bat_tha_mlt_knd_bem_igb_tur_afr_alb_azi_bam_vie_sod_tsn_akn_xho	0.42463434652035	1.00033872730764	0.319742317736357
629	heb_grk_lda_rus_chh_sid_gam_rom_uzb_azi_bem_ind_dgb_svk_mol_bsq_eng_mlt_cic_cnt_arw_krd_zul_dut_dyu_fre_est_swa_xho_hun_urd_sod_geo_scr_spa_hin_afr_aeg_amr_lat_fin_tsn_tag_ukr_bat_jpn_tml_kor_cze_prs_ven_lit_sun_nor_tig_mly_mnd_glc_tsw_swe_hau_pol_alb_slo_por_qcu_ita_ctl_guj_ses_owc_ben_amh_mcd_jav_bos_igb_ger_fbf_mao_tha_anl_knd_moo_yor_aze_bul_pan_tur_bam_vie_wly_ewe_akn_swt	-1.1480477282492	-2.82009738740712	0.00586771609685306
630	heb_glc_moo_arw_amh_sod_sid_cze_azi_aze_ses_tag_yor_slo_ben_bsq_ctl_hau_swa_cnt_por_lit_swt_rom_tsn_nor_est_lda_dyu_hun_fre_gam_geo_lat_urd_pan_mcd_mlt_owc_ger_fin_bam_mly_ukr_mao_jpn_tml_kor_spa_guj_akn_dut_bat_hin_chh_jav_mnd_grk_ewe_ita_tig_scr_bos_bul_eng_qcu_svk_prs_afr_xho_anl_krd_amr_alb_sun_swe_ven_mol_bem_ind_tha_aeg_knd_igb_fbf_tur_rus_pol_uzb_tsw_vie_wly_zul_dgb_cic	0.0223529464808771	0.0526157134543786	0.958150951331851
631	hau_ger_yor_spa_amh_gam_sid_glc_aze_uzb_bam_bat_lda_fre_cze_bsq_dut_anl_moo_cnt_lat_pol_tsw_scr_dyu_ctl_fin_dgb_zul_est_urd_aeg_geo_por_arw_rus_alb_wly_tig_eng_hun_tsn_sun_nor_tag_jpn_tml_kor_bos_slo_akn_pan_mly_grk_sod_ind_mnd_swe_ven_guj_owc_mcd_svk_prs_ben_qcu_ita_afr_lit_xho_chh_hin_heb_bul_mao_krd_fbf_mol_swa_jav_tha_amr_knd_bem_swt_azi_rom_ukr_tur_cic_vie_mlt_ewe_ses_igb	-0.464364356146632	-1.10507915168289	0.27197605738374
632	amr_bul_lda_rom_mlt_owc_gam_ita_aze_uzb_swa_mly_dyu_ukr_pan_bsq_mol_anl_yor_cnt_por_ctl_akn_guj_bam_cze_hun_ewe_xho_fin_glc_heb_geo_mcd_bos_swe_hin_wly_aeg_krd_est_ses_bat_grk_ind_jpn_tml_kor_nor_lat_moo_eng_tag_prs_tig_jav_mnd_arw_tsw_alb_chh_slo_scr_fre_spa_qcu_ben_urd_ger_cic_hau_afr_sid_dut_mao_rus_fbf_svk_ven_sun_tha_amh_knd_dgb_tsn_tur_pol_lit_azi_swt_vie_sod_bem_igb_zul	-0.741112970030783	-1.78023997760813	0.0783025523745845
633	tig_rus_bam_ger_sid_hau_chh_fre_azi_uzb_yor_tag_igb_grk_rom_bsq_eng_gam_tsw_cnt_bos_pol_akn_afr_zul_svk_fin_xho_ven_hun_ben_amr_geo_ctl_mol_pan_glc_wly_amh_nor_est_swt_ind_cze_jav_jpn_knd_kor_bul_lit_bem_arw_bat_lat_anl_mly_mnd_krd_moo_alb_aeg_urd_prs_spa_por_qcu_guj_mcd_hin_dgb_mlt_ukr_sod_slo_mao_dut_dyu_ita_swa_sun_tha_heb_tml_fbf_lda_tur_swe_scr_aze_ses_vie_owc_cic_tsn_ewe	-0.0229563787811396	-0.0540906304907703	0.956978984236756
634	wly_grk_igb_mcd_owc_mlt_heb_pol_uzb_azi_akn_tag_cic_prs_ukr_bsq_fre_anl_tsn_cnt_guj_lat_zul_por_moo_mol_hun_dyu_tsw_fin_alb_tig_geo_ben_glc_eng_svk_hau_chh_rus_est_ewe_jav_dut_sun_jpn_knd_kor_arw_bul_swt_ger_mao_spa_sod_mly_mnd_cze_ven_pan_aeg_swe_nor_afr_urd_qcu_scr_ctl_krd_dgb_amh_slo_gam_rom_ind_hin_bem_ita_swa_bat_tha_amr_tml_yor_xho_tur_lit_bos_aze_lda_vie_sid_fbf_bam_ses	-0.690999106695032	-1.65370609496131	0.101558977612765
635	gam_ukr_bem_spa_anl_hau_owc_dut_tur_uzb_tsw_tag_ses_glc_ben_bsq_grk_mlt_cic_mnd_ita_alb_ewe_cze_dgb_lit_hun_ven_bam_est_guj_chh_geo_arw_ger_svk_bul_amh_amr_krd_fin_xho_bat_mol_jav_jpn_knd_kor_eng_scr_yor_prs_mly_fre_sod_ind_cnt_swe_moo_slo_sid_afr_pan_rus_rom_qcu_pol_nor_bos_fbf_wly_urd_tig_ctl_sun_por_swa_lat_tsn_mao_tha_heb_tml_swt_zul_azi_hin_mcd_aze_akn_vie_aeg_igb_lda_dyu	-0.430185029234344	-1.02019067555866	0.310284624307734
636	heb_krd_swt_spa_gam_mlt_sod_eng_aze_tur_bam_tag_akn_mol_rus_bsq_fre_owc_fbf_mnd_pan_mcd_ses_bul_swa_dut_hun_ewe_cic_est_pol_amr_geo_glc_svk_lit_ben_wly_chh_scr_fin_bem_mly_ukr_mao_jpn_knd_kor_ita_lat_moo_urd_bat_slo_amh_ind_cnt_alb_zul_nor_aeg_arw_bos_afr_ger_qcu_grk_por_prs_ven_hau_hin_tig_ctl_sun_rom_igb_swe_yor_jav_tha_sid_tml_lda_dgb_uzb_guj_cze_azi_xho_vie_anl_tsw_dyu_tsn	-0.814492564048908	-1.96420803801486	0.0524915521176877
637	amr_svk_xho_krd_sod_sid_anl_mcd_tur_azi_zul_tag_fbf_eng_pan_bsq_rom_amh_ses_mnd_scr_bul_cic_bos_tsw_afr_est_tsn_swt_fin_fre_aeg_geo_nor_rus_ita_ger_tig_hau_alb_hun_swa_mly_dut_sun_jpn_knd_kor_guj_ctl_akn_pol_mao_lat_heb_jav_cnt_swe_igb_ben_gam_glc_lit_hin_arw_qcu_urd_spa_prs_moo_chh_ukr_wly_grk_ind_mol_ven_cze_dyu_bat_tha_mlt_tml_lda_dgb_uzb_slo_por_aze_ewe_vie_owc_yor_bam_bem	-0.433548741974879	-1.03123508293172	0.305105011783597
638	wly_ger_zul_slo_heb_anl_sod_fre_azi_aze_xho_mao_fbf_eng_bul_bsq_ukr_aeg_ven_cnt_mol_mcd_akn_lit_bam_ita_fin_tsn_ses_est_scr_gam_geo_grk_bos_ctl_cze_mlt_amr_arw_hun_igb_mly_prs_sun_jpn_knd_kor_pol_spa_tsw_lat_jav_rom_hau_tag_mnd_hin_lda_krd_tig_urd_dut_swe_svk_qcu_glc_guj_alb_dgb_chh_por_owc_ben_ind_afr_swa_nor_swt_bat_tha_amh_tml_bem_yor_tur_rus_pan_uzb_ewe_vie_sid_dyu_cic_moo	-0.164791133487638	-0.389037825689028	0.698137496417303
639	heb_hin_swa_nor_mlt_anl_tig_spa_azi_uzb_dgb_tag_akn_guj_prs_bsq_ita_amr_dyu_cnt_mol_bul_ewe_grk_cic_alb_est_ven_xho_fin_lat_aeg_geo_slo_rus_afr_cze_sid_gam_ger_hun_bam_sun_bos_ind_jpn_knd_kor_fre_ukr_tsn_ben_jav_krd_amh_mly_mnd_rom_tsw_mcd_chh_eng_arw_dut_glc_qcu_swe_lit_scr_igb_wly_pol_hau_por_bat_svk_lda_pan_fbf_mao_tha_sod_tml_moo_ses_aze_ctl_urd_tur_bem_vie_owc_zul_yor_swt	-0.534260137208683	-1.2724057913166	0.206401106280466
640	amh_cze_ven_prs_aeg_hau_sod_eng_aze_tur_tsn_tag_ses_ctl_ger_bsq_por_heb_moo_mnd_swe_lat_swt_hin_yor_bul_fin_tsw_igb_est_urd_mlt_geo_ita_svk_bos_slo_amr_owc_pol_hun_cic_mly_glc_bat_jpn_knd_kor_mcd_grk_swa_spa_jav_ben_wly_mao_cnt_rus_bem_lit_tig_ukr_pan_guj_arw_qcu_scr_dut_alb_bam_chh_krd_gam_afr_ind_mol_dyu_rom_ewe_sun_tha_sid_tml_dgb_zul_azi_fre_nor_uzb_fbf_vie_anl_xho_akn_lda	-0.619021895320076	-1.47875205549414	0.14258575673991
641	amh_arw_bem_pan_gam_chh_wly_urd_azi_aze_cic_jav_swt_krd_fre_bsq_bul_aeg_bam_cnt_hin_swe_zul_slo_akn_eng_est_xho_swa_hun_spa_sid_geo_guj_alb_lat_svk_anl_hau_lit_fin_tsw_sun_bos_mly_jpn_tml_kor_pol_grk_tsn_ita_ind_prs_tig_mao_mnd_scr_ven_rus_mlt_nor_rom_ger_ukr_qcu_dut_por_afr_dyu_owc_glc_heb_mcd_tag_mol_fbf_cze_moo_bat_tha_amr_knd_lda_ses_uzb_ben_ctl_tur_yor_vie_sod_igb_dgb_ewe	-0.65215398465283	-1.55680242959891	0.122914047804094
642	anl_bos_zul_ukr_hau_mlt_wly_por_aze_tur_ven_mao_moo_bul_grk_bsq_hin_amh_cic_mnd_nor_pol_ses_rus_yor_pan_fin_xho_tsn_est_lit_sod_geo_svk_mol_dut_prs_heb_tig_fre_hun_fbf_jav_ita_sun_jpn_knd_kor_cze_guj_swt_ger_bat_alb_sid_ind_cnt_slo_dyu_urd_aeg_glc_arw_lat_mcd_qcu_ben_rom_scr_swa_gam_eng_amr_spa_mly_krd_akn_ctl_dgb_tag_tha_owc_tml_bem_ewe_azi_afr_swe_uzb_lda_vie_chh_bam_igb_tsw	0.117810872219365	0.277302773133848	0.782163091951851
643	mlt_glc_akn_lat_aeg_chh_hau_alb_uzb_azi_ewe_mao_ven_nor_spa_bsq_svk_owc_cic_cnt_ukr_pol_swa_rus_dyu_bul_hun_zul_xho_fin_bos_tig_geo_pan_swe_urd_fre_amh_sid_lit_est_moo_tag_slo_bat_jpn_tml_kor_por_guj_lda_ctl_sun_rom_wly_jav_mnd_dut_fbf_mcd_anl_arw_mol_ita_prs_qcu_cze_scr_hin_swt_sod_ben_amr_afr_ind_ger_tsw_eng_ses_mly_tha_gam_knd_bam_igb_tur_grk_krd_aze_yor_vie_heb_bem_tsn_dgb	0.310376890534312	0.730806677075183	0.466734431892589
644	sid_pol_fbf_spa_tig_mlt_amr_ctl_tur_azi_lda_mao_cic_arw_cze_bsq_fre_amh_xho_mnd_dut_ben_zul_slo_ses_bul_hun_bam_akn_est_rom_anl_geo_guj_nor_ita_afr_owc_sod_glc_fin_yor_jav_urd_tag_jpn_knd_kor_rus_grk_dgb_bos_bat_ukr_hau_sun_cnt_mcd_bem_svk_wly_mol_eng_lat_prs_qcu_lit_krd_hin_tsn_aeg_pan_gam_swe_ind_por_tsw_ger_ewe_mly_tha_chh_tml_moo_swt_aze_scr_alb_uzb_ven_vie_heb_swa_igb_dyu	-0.83508398248838	-2.02157316249052	0.0460943329642778
645	heb_prs_ewe_fre_sid_gam_aeg_por_tur_aze_swt_bat_dyu_slo_afr_bsq_grk_amh_dgb_cnt_glc_urd_xho_pan_igb_spa_hun_tsn_lda_fin_rom_amr_geo_mcd_bul_scr_nor_owc_tig_rus_est_zul_jav_eng_sun_jpn_knd_kor_lit_hin_yor_ctl_tag_krd_wly_mao_mnd_ita_akn_pol_hau_ger_swe_ben_svk_qcu_lat_alb_mol_tsw_chh_dut_anl_ukr_mly_bos_moo_guj_ven_ind_tha_sod_tml_ses_fbf_uzb_arw_cze_azi_bem_vie_mlt_bam_cic_swa	-0.0723323865728876	-0.170426666608176	0.865044820527126
646	chh_krd_lda_lit_aeg_anl_hau_nor_aze_uzb_akn_jav_ses_afr_svk_bsq_spa_heb_tsw_cnt_grk_guj_zul_ita_ewe_lat_fin_fbf_dyu_hun_bos_amr_geo_scr_ger_ben_por_sod_wly_eng_est_xho_mly_pol_ind_jpn_knd_kor_urd_cze_tsn_mcd_bat_dut_sid_tag_mnd_bul_yor_pan_mlt_hin_rom_glc_ctl_qcu_fre_prs_swe_ven_gam_mol_owc_ukr_sun_alb_bam_slo_swt_mao_tha_tig_tml_bem_igb_tur_arw_rus_azi_swa_vie_amh_moo_dgb_cic	-0.644405115162605	-1.54003350440769	0.126947935506949
647	owc_rom_cic_rus_hau_amh_sid_mcd_azi_aze_zul_sun_tsw_grk_urd_bsq_pan_sod_tsn_mnd_nor_bul_dgb_ger_igb_ukr_fin_fbf_ewe_est_ben_anl_geo_swe_bos_spa_lat_wly_aeg_eng_hun_moo_mly_dut_mao_jpn_knd_kor_afr_svk_swt_fre_tag_arw_mlt_ind_cnt_prs_lda_scr_amr_krd_pol_ctl_guj_qcu_alb_por_ita_bem_gam_glc_heb_slo_bat_hin_bam_mol_ven_jav_tha_chh_tml_dyu_ses_uzb_lit_cze_tur_xho_vie_tig_swa_yor_akn	0.0833531947502023	0.196275118257801	0.84482309329456
648	aeg_prs_ven_ger_heb_chh_sod_cze_uzb_aze_moo_bat_bam_glc_krd_bsq_scr_hau_dgb_cnt_ukr_ita_tsn_ben_dyu_nor_fin_cic_bem_est_alb_tig_geo_rom_lit_bos_spa_mlt_anl_mol_hun_swt_mao_pol_sun_jpn_knd_kor_svk_arw_ewe_grk_ind_pan_amr_tag_mnd_urd_swa_eng_gam_mcd_swe_ctl_afr_qcu_por_hin_lat_ses_sid_rus_owc_slo_mly_guj_igb_dut_fbf_jav_tha_amh_tml_yor_xho_tur_fre_bul_azi_zul_vie_wly_lda_tsw_akn	-0.159271163006588	-0.375413526486198	0.708207821981391
649	tig_pol_fbf_hin_sod_mlt_hau_scr_uzb_tur_dyu_sun_tsw_rom_krd_bsq_lit_anl_tsn_cnt_svk_cze_swt_eng_bem_bos_est_igb_swa_fin_spa_wly_geo_nor_prs_ukr_glc_chh_gam_lat_hun_yor_ind_bul_bat_jpn_tml_kor_arw_urd_lda_alb_mao_ger_amr_jav_mnd_slo_dgb_swe_sid_rus_por_pan_afr_qcu_grk_ben_guj_akn_heb_dut_amh_fre_mly_ita_bam_mcd_cic_tag_tha_owc_knd_ses_moo_aze_ctl_mol_azi_zul_vie_aeg_xho_ewe_ven	-0.750460586066375	-1.80420993840384	0.0744355751732237
650	sod_grk_yor_lat_tig_aeg_gam_eng_aze_tur_lda_jav_tsn_urd_swe_bsq_bul_sid_ses_cnt_afr_prs_akn_fre_cic_krd_hun_fbf_dgb_est_hin_heb_geo_slo_spa_cze_por_hau_wly_ctl_fin_ewe_ind_ben_mly_jpn_tml_kor_arw_bos_moo_ukr_tag_ita_owc_sun_mnd_lit_swt_guj_anl_alb_svk_nor_glc_qcu_rus_mcd_dut_xho_amr_pol_chh_rom_bat_ger_tsw_pan_swa_mao_tha_amh_knd_ven_igb_uzb_scr_mol_azi_bam_vie_mlt_zul_dyu_bem	-0.700700614303517	-1.6810964420531	0.0960998023835976
651	chh_prs_igb_mcd_gam_heb_aeg_arw_azi_tur_ses_mly_swt_mol_afr_bsq_nor_mlt_tsn_cnt_svk_lat_xho_ita_fbf_fre_fin_swa_dyu_hun_cze_sid_geo_por_grk_ukr_hin_wly_anl_eng_est_bem_sun_scr_bat_jpn_knd_kor_alb_dut_tsw_spa_jav_guj_amr_mao_mnd_lit_yor_ctl_amh_ben_rom_pan_bul_qcu_pol_bos_slo_lda_hau_rus_tig_glc_tag_swe_ven_krd_cic_ind_tha_owc_tml_zul_moo_uzb_ger_urd_aze_dgb_vie_sod_akn_ewe_bam	-0.671759245110746	-1.6094105550723	0.11091602392702
652	amh_pan_lda_glc_sid_owc_aeg_scr_uzb_tur_yor_jav_dyu_por_ukr_bsq_nor_anl_cic_cnt_lit_swe_bam_urd_swa_hin_hun_bem_moo_fin_dut_hau_geo_guj_grk_krd_pol_mlt_wly_rus_est_ven_tag_lat_mly_jpn_tml_kor_alb_cze_swt_prs_ind_ben_tig_mao_mnd_ctl_ses_ita_heb_bos_afr_eng_bul_qcu_ger_fre_spa_fbf_sod_mcd_chh_svk_bat_mol_akn_rom_zul_sun_tha_amr_knd_igb_tsw_azi_arw_slo_aze_tsn_vie_gam_ewe_xho_dgb	-0.390705802070459	-0.925551691403864	0.357074532074063
653	hau_grk_bam_alb_mlt_amh_chh_guj_tur_uzb_dgb_mao_swt_mcd_pan_bsq_cze_tig_ses_cnt_pol_rus_swa_lat_ewe_arw_hun_yor_fbf_fin_scr_wly_geo_ger_nor_slo_eng_owc_heb_bul_est_ven_tag_hin_jav_jpn_knd_kor_rom_svk_igb_ben_mly_mol_aeg_bat_mnd_lit_moo_bos_amr_fre_ctl_swe_glc_qcu_urd_ita_afr_xho_anl_spa_sid_prs_ind_krd_cic_dut_akn_sun_tha_sod_tml_tsw_zul_azi_por_ukr_aze_dyu_vie_gam_tsn_lda_bem	0.323986867646766	0.76338297574866	0.447167255878392
654	amr_hin_bem_ben_wly_anl_mlt_spa_tur_uzb_moo_sun_swa_alb_slo_bsq_cze_sod_bam_mnd_nor_guj_tsw_scr_xho_bul_fin_cic_ven_est_eng_chh_geo_pan_ctl_swe_por_amh_heb_mol_hun_ewe_mly_urd_ind_jpn_tml_kor_grk_prs_tsn_ukr_mao_lat_owc_tag_cnt_pol_swt_svk_aeg_rom_arw_lit_bos_qcu_ger_glc_mcd_dgb_tig_krd_sid_afr_jav_dut_akn_fre_fbf_bat_tha_hau_knd_yor_igb_aze_rus_ita_azi_lda_vie_gam_dyu_ses_zul	0.0839399445482635	0.197578191195077	0.843806302621841
655	aeg_lit_swa_dut_hau_sod_amh_bul_uzb_tur_cic_jav_yor_pol_prs_bsq_glc_anl_swt_mnd_ger_urd_dyu_hin_tsn_arw_hun_moo_lda_fin_fre_tig_geo_rom_ita_swe_ukr_owc_mlt_nor_est_zul_sun_por_mao_jpn_knd_kor_spa_afr_fbf_svk_mly_guj_gam_tag_cnt_grk_xho_krd_wly_lat_ctl_slo_eng_qcu_scr_alb_ben_igb_sid_mcd_chh_rus_ind_pan_ven_cze_bam_bat_tha_amr_tml_ses_ewe_azi_bos_mol_aze_tsw_vie_heb_bem_dgb_akn	-0.793058112548387	-1.90624886406256	0.0597057805935711
656	aeg_dut_bem_eng_gam_owc_heb_hin_aze_azi_akn_bat_tsw_cze_urd_bsq_ctl_mlt_bam_mnd_pol_por_tsn_ger_swa_spa_est_igb_yor_fin_mcd_anl_geo_arw_ben_bos_nor_sod_amh_ukr_hun_cic_jav_alb_ind_jpn_knd_kor_rus_lat_dyu_afr_mly_ita_wly_sun_cnt_mol_lda_swe_chh_prs_scr_fre_bul_qcu_glc_krd_guj_fbf_hau_rom_sid_lit_mao_grk_moo_svk_ven_tag_tha_amr_tml_ses_xho_tur_pan_slo_uzb_zul_vie_tig_ewe_swt_dgb	-1.01639527969301	-2.47711933335718	0.0150510267137428
657	aeg_bul_akn_ita_sod_hau_amh_svk_azi_tur_swt_mly_moo_urd_mcd_bsq_hin_chh_ven_mnd_ctl_slo_igb_afr_dyu_rom_fin_yor_fbf_est_bos_wly_geo_glc_guj_grk_arw_sid_owc_spa_hun_lda_sun_krd_bat_jpn_knd_kor_nor_por_dgb_pan_mao_lat_heb_tag_cnt_alb_tsw_ben_gam_swe_lit_ukr_eng_qcu_prs_scr_rus_bem_tig_pol_amr_ger_jav_dut_cic_mol_xho_ind_tha_anl_tml_ses_ewe_uzb_cze_fre_aze_bam_vie_mlt_tsn_swa_zul	-0.277126167556102	-0.65530466849554	0.513889334804168
658	anl_grk_yor_rus_tig_sid_wly_alb_aze_tur_ewe_tag_ses_eng_hin_bsq_urd_mlt_ven_cnt_mcd_arw_zul_mol_bam_fre_est_bem_xho_fin_lat_amh_geo_nor_slo_ben_dut_gam_hau_por_hun_igb_mly_ctl_bat_jpn_tml_kor_glc_krd_tsw_spa_sun_ita_aeg_ind_mnd_cze_swa_prs_heb_rom_guj_ger_bos_qcu_svk_scr_bul_swt_amr_afr_chh_ukr_jav_lit_dgb_pan_akn_mao_tha_sod_knd_cic_moo_uzb_pol_swe_azi_dyu_vie_owc_tsn_lda_fbf	-0.110951674698294	-0.261514256170443	0.794274251882158
659	mlt_arw_xho_afr_anl_sod_heb_guj_uzb_azi_swa_ind_dgb_dut_swe_bsq_spa_hau_ven_cnt_mcd_svk_bem_lat_tsn_slo_est_ses_ewe_fin_rus_amr_geo_urd_cze_eng_nor_owc_gam_fre_hun_swt_tag_mol_jav_jpn_tml_kor_pan_rom_bam_lit_mao_bos_sid_sun_mnd_prs_dyu_bul_tig_pol_hin_alb_ukr_qcu_ben_ita_ctl_moo_wly_grk_aeg_scr_mly_glc_igb_ger_cic_bat_tha_amh_knd_yor_zul_aze_krd_por_tur_fbf_vie_chh_tsw_lda_akn	0.182228297061021	0.428703452161642	0.669130408428289
660	heb_spa_tsw_ben_hau_aeg_owc_ctl_uzb_aze_igb_ind_fbf_grk_arw_bsq_mol_amh_akn_cnt_pol_bul_ses_cze_swt_scr_fin_xho_ewe_hun_swe_sod_geo_mcd_ukr_urd_pan_amr_tig_rus_est_tsn_jav_guj_mao_jpn_knd_kor_krd_lit_moo_afr_bat_lat_mlt_mly_mnd_hin_ven_nor_wly_ger_eng_por_prs_qcu_fre_slo_rom_lda_gam_alb_chh_bos_tag_svk_cic_dut_zul_sun_tha_sid_tml_bem_dyu_tur_glc_ita_azi_dgb_vie_anl_swa_yor_bam	-0.378080131242012	-0.89573228231636	0.372708391064659
661	wly_bos_dyu_spa_anl_mlt_chh_arw_azi_uzb_cic_sun_akn_pan_mcd_bsq_rom_amr_ven_cnt_scr_fre_tsn_dut_xho_swe_hun_bam_igb_est_ita_hau_geo_svk_lit_glc_cze_sid_gam_krd_fin_bem_mly_afr_tag_jpn_tml_kor_lat_nor_zul_por_ind_ben_owc_jav_mnd_prs_ses_bul_tig_grk_eng_alb_mol_qcu_ctl_guj_hin_tsw_amh_urd_heb_ger_mao_ukr_moo_rus_lda_bat_tha_aeg_knd_fbf_dgb_aze_pol_slo_tur_yor_vie_sod_swa_ewe_swt	0.40209684002792	0.949063293723948	0.345048180481695
662	tig_rom_yor_prs_owc_amh_anl_mol_azi_tur_akn_ind_dyu_nor_cze_bsq_slo_amr_moo_cnt_dut_scr_fbf_spa_igb_hin_est_ses_zul_fin_por_heb_geo_ger_ctl_bul_bos_sod_chh_lit_hun_swa_sun_ben_jav_jpn_tml_kor_ukr_alb_tsn_afr_mao_ita_sid_tag_mnd_grk_bam_rus_hau_guj_glc_pol_krd_qcu_urd_eng_arw_lda_gam_svk_mlt_mcd_bat_pan_bem_lat_cic_mly_tha_aeg_knd_dgb_ewe_aze_swe_fre_uzb_xho_vie_wly_tsw_swt_ven	-0.67201248987801	-1.60781779071839	0.111264956213345
663	chh_grk_fbf_ctl_amr_amh_hau_cze_aze_uzb_xho_ind_bam_nor_bul_bsq_rom_heb_swt_mnd_dut_rus_moo_guj_igb_glc_hun_tsw_swa_est_mcd_tig_geo_swe_alb_arw_svk_sid_owc_ger_fin_cic_mly_slo_mao_jpn_tml_kor_bos_ita_ses_pan_jav_fre_wly_bat_cnt_pol_ewe_hin_anl_scr_ukr_mol_lat_qcu_spa_urd_por_ven_aeg_prs_mlt_krd_tag_lit_dgb_afr_dyu_sun_tha_gam_knd_yor_akn_azi_ben_eng_tur_bem_vie_sod_tsn_lda_zul	0.331126829695686	0.780189408530061	0.437260586807745
664	gam_pol_dyu_swe_amr_chh_anl_lat_tur_azi_zul_ind_bam_guj_arw_bsq_eng_hau_xho_mnd_pan_rus_ses_nor_yor_krd_fin_ven_fbf_hun_mol_amh_geo_dut_afr_grk_rom_sid_wly_prs_est_dgb_mao_spa_jav_jpn_knd_kor_ctl_ger_tsw_ben_mly_svk_owc_sun_cnt_slo_tsn_bos_sod_cze_lit_scr_bul_qcu_hin_alb_ita_cic_mlt_glc_tig_mcd_tag_por_ewe_urd_bem_bat_tha_heb_tml_akn_igb_aze_fre_ukr_uzb_moo_vie_aeg_lda_swa_swt	0.0604940287326742	0.142457879970156	0.887026525214876
665	amh_guj_fbf_bul_owc_wly_heb_arw_aze_tur_swt_jav_xho_ben_mol_bsq_eng_amr_cic_mnd_ctl_bos_bem_afr_dyu_pol_hun_moo_tsn_est_glc_chh_geo_krd_nor_svk_rom_hau_anl_mcd_fin_zul_ind_hin_mao_jpn_tml_kor_lit_slo_ewe_ger_sun_prs_aeg_bat_cnt_ukr_dgb_rus_gam_lat_por_grk_spa_qcu_ita_swe_cze_akn_sid_fre_sod_scr_mly_dut_swa_pan_ven_tag_tha_tig_knd_igb_ses_azi_urd_alb_uzb_yor_vie_mlt_lda_bam_tsw	-0.320235101222898	-0.757591732690772	0.450610768633655
666	sod_cze_ewe_mol_sid_owc_mlt_slo_uzb_azi_fbf_bat_lda_eng_swe_bsq_alb_anl_moo_cnt_bul_pol_bam_spa_tsn_lit_fin_xho_dyu_est_scr_amh_geo_nor_lat_mcd_ctl_chh_gam_por_hun_dgb_tag_grk_mly_jpn_tml_kor_guj_hin_yor_svk_jav_dut_heb_sun_mnd_ben_zul_rom_wly_afr_krd_arw_pan_qcu_ger_ukr_prs_igb_aeg_urd_hau_bos_ind_glc_swt_rus_ses_mao_tha_amr_knd_swa_ven_aze_ita_fre_tur_bem_vie_tig_akn_cic_tsw	-0.0833449209257022	-0.196276111505707	0.844822318160753
667	chh_eng_ven_prs_heb_amr_sod_bos_aze_uzb_lda_mly_zul_ger_pol_bsq_spa_aeg_cic_cnt_lat_ctl_dgb_scr_swa_slo_est_bam_swt_hun_ben_wly_geo_grk_cze_krd_svk_mlt_tig_swe_fin_akn_jav_ita_sun_jpn_knd_kor_lit_arw_ses_ukr_tag_mcd_anl_mao_mnd_alb_moo_pan_hau_glc_urd_mol_rom_qcu_bul_rus_dut_xho_amh_hin_gam_fre_ind_nor_ewe_por_tsn_bat_tha_sid_tml_dyu_bem_tur_guj_afr_azi_tsw_vie_owc_fbf_yor_igb	-0.0332854305719777	-0.0783865598943126	0.937688975289041
668	chh_bos_zul_fre_mlt_sod_gam_por_aze_uzb_swt_mly_dgb_guj_slo_bsq_prs_anl_moo_mnd_cze_rus_cic_alb_tsw_rom_est_swa_lda_fin_krd_owc_geo_mcd_lit_afr_svk_amr_hau_hin_hun_tsn_sun_ger_bat_jpn_knd_kor_bul_grk_yor_ctl_mao_eng_aeg_tag_cnt_urd_ewe_glc_heb_ita_arw_mol_dut_qcu_swe_pan_lat_ven_wly_spa_sid_nor_jav_pol_xho_ukr_fbf_ind_tha_amh_tml_akn_bem_tur_ben_scr_azi_ses_vie_tig_bam_igb_dyu	0.279959860326712	0.658784405117942	0.511661997348021
669	hau_spa_bam_ger_heb_aeg_owc_rus_azi_uzb_lda_ind_akn_bul_pan_bsq_eng_amr_cic_mnd_dut_pol_bem_krd_fbf_cze_hun_yor_xho_fin_prs_wly_geo_fre_slo_grk_lat_sid_sod_ita_est_tsw_mly_hin_jav_jpn_knd_kor_rom_scr_swt_afr_bat_mol_gam_sun_cnt_ukr_ewe_arw_mlt_bos_guj_ctl_nor_qcu_urd_alb_swe_ven_chh_mcd_anl_ben_tag_glc_dyu_por_swa_mao_tha_amh_tml_tsn_zul_tur_svk_lit_aze_dgb_vie_tig_moo_igb_ses	-0.279511132105647	-0.660047505299559	0.510854770623497
670	tig_guj_zul_spa_sod_owc_chh_nor_azi_tur_swt_tag_dgb_fre_afr_bsq_scr_gam_tsn_mnd_ctl_dut_fbf_urd_igb_por_hun_xho_lda_est_lit_heb_geo_bul_bos_pol_ita_amh_anl_lat_fin_dyu_mly_swe_ind_jpn_knd_kor_grk_rus_tsw_mcd_jav_eng_hau_bat_cnt_krd_akn_ukr_aeg_rom_alb_cze_svk_qcu_prs_slo_hin_yor_mlt_arw_amr_pan_mao_mol_swa_ger_cic_sun_tha_wly_tml_bem_ses_aze_ben_glc_uzb_ewe_vie_sid_ven_moo_bam	0.664961607262203	1.57455927053727	0.118754115922425
671	mlt_fre_tsw_spa_gam_sod_wly_arw_azi_tur_ses_mao_ewe_pan_bul_bsq_swe_aeg_fbf_cnt_guj_afr_swt_ctl_akn_ita_hun_igb_zul_fin_krd_tig_geo_ukr_rus_lat_mcd_hau_sid_lit_est_ven_mly_nor_tag_jpn_tml_kor_alb_rom_dgb_scr_sun_bos_amh_bat_mnd_glc_dyu_dut_chh_cze_grk_ben_svk_qcu_urd_pol_mol_lda_anl_ger_amr_eng_ind_prs_tsn_slo_yor_jav_tha_owc_knd_xho_bem_uzb_por_hin_aze_cic_vie_heb_moo_swa_bam	-0.205398911104067	-0.484847348041785	0.628924700066307
672	sod_alb_dyu_bul_owc_anl_chh_scr_tur_aze_zul_jav_xho_ukr_ben_bsq_svk_gam_ses_cnt_nor_ger_swt_guj_ewe_urd_hun_dgb_lda_est_prs_hau_geo_krd_lit_bos_pol_amh_mlt_hin_fin_akn_mly_ita_mao_jpn_tml_kor_pan_mol_tsn_lat_bat_spa_sid_sun_mnd_ctl_swa_fre_tig_cze_swe_por_grk_qcu_dut_rus_slo_bem_aeg_mcd_wly_glc_ind_afr_yor_eng_bam_tag_tha_heb_knd_moo_ven_azi_rom_arw_uzb_tsw_vie_amr_fbf_igb_cic	-0.542965752812153	-1.29505027944784	0.198508666274692
673	chh_grk_xho_swe_amr_owc_sid_svk_azi_uzb_tsn_mao_tsw_lat_ukr_bsq_mcd_mlt_bem_mnd_ben_arw_ses_por_zul_cze_fin_ven_dgb_est_pol_wly_geo_fre_bul_scr_bos_amh_tig_eng_hun_yor_jav_glc_sun_jpn_tml_kor_mol_urd_fbf_prs_tag_spa_gam_ind_cnt_nor_moo_pan_heb_slo_lit_ita_ger_qcu_alb_dut_hin_igb_anl_rus_hau_afr_bat_rom_lda_ctl_swa_mly_tha_sod_knd_swt_ewe_aze_guj_krd_tur_bam_vie_aeg_cic_dyu_akn	0.0373732561064343	0.088217499683808	0.929893494114869
674	sod_rus_akn_hin_amh_mlt_amr_fre_azi_uzb_zul_jav_moo_spa_krd_bsq_pan_gam_dyu_mnd_bul_glc_xho_ben_igb_eng_fin_swt_tsw_est_lat_chh_geo_bos_arw_mcd_afr_hau_aeg_nor_hun_ses_ind_swe_mly_jpn_tml_kor_slo_urd_ven_lit_bat_scr_wly_sun_cnt_ukr_ewe_prs_owc_grk_ger_cze_por_qcu_pol_alb_mol_swa_heb_rom_tig_ita_mao_ctl_fbf_dut_bam_tag_tha_sid_knd_yor_bem_tur_svk_guj_aze_lda_vie_anl_tsn_cic_dgb	-0.488995408358779	-1.16238185593112	0.248054607788395
675	aeg_krd_moo_fre_wly_sod_chh_urd_tur_uzb_zul_ind_ewe_spa_lat_bsq_eng_sid_fbf_cnt_ctl_mol_ven_ger_cic_guj_hun_tsw_xho_fin_cze_owc_geo_pan_ukr_nor_afr_hau_heb_svk_est_bam_jav_glc_bat_jpn_knd_kor_ita_pol_igb_grk_mly_arw_gam_mao_mnd_lit_bem_prs_mlt_rus_ben_hin_por_qcu_slo_bul_rom_yor_anl_scr_tig_swe_sun_alb_tsn_bos_ses_tag_tha_amr_tml_swt_akn_aze_mcd_dut_azi_dgb_vie_amh_lda_dyu_swa	-0.608732331757947	-1.45267234255809	0.149680505498665
676	amh_slo_tsw_arw_owc_sod_wly_afr_tur_uzb_yor_jav_xho_ita_mcd_bsq_ukr_anl_dyu_cnt_rom_rus_tsn_pol_ven_prs_hun_cic_swt_est_cze_aeg_geo_ben_grk_swe_dut_hau_tig_alb_fin_zul_mly_fre_ind_jpn_tml_kor_scr_nor_lda_lit_bat_ger_chh_mao_mnd_bos_fbf_urd_heb_por_eng_ctl_krd_qcu_pan_mol_guj_akn_mlt_lat_sid_glc_tag_bul_igb_spa_bem_sun_tha_gam_knd_moo_ewe_aze_svk_hin_azi_dgb_vie_amr_bam_swa_ses	-0.172689394954891	-0.407981172592176	0.684225237142013
677	amr_guj_igb_afr_heb_hau_wly_krd_aze_uzb_dgb_jav_akn_hin_lat_bsq_slo_amh_ses_cnt_dut_svk_xho_fre_cic_alb_fin_dyu_swa_est_spa_owc_geo_bul_mcd_arw_pan_chh_anl_glc_hun_tsw_sun_bos_bat_jpn_tml_kor_ben_ctl_lda_prs_mly_lit_tig_mao_mnd_ukr_ven_swe_sod_rom_cze_por_scr_qcu_ita_eng_urd_tsn_sid_nor_mlt_rus_tag_ger_moo_mol_ewe_ind_tha_aeg_knd_swt_bem_azi_grk_pol_tur_zul_vie_gam_yor_fbf_bam	-0.250376094636212	-0.591223524191046	0.55580495505917
678	sid_swe_tsw_afr_tig_amr_hau_hin_aze_uzb_akn_mao_ewe_eng_ukr_bsq_bos_owc_bem_cnt_alb_rus_swa_bul_dyu_slo_hun_yor_dgb_est_prs_wly_geo_dut_svk_ger_lit_gam_chh_arw_fin_xho_bat_glc_jav_jpn_tml_kor_ctl_spa_igb_ita_ind_fre_heb_sun_mnd_ben_swt_mol_mlt_urd_lat_rom_scr_qcu_pol_pan_por_bam_anl_grk_aeg_mcd_mly_guj_zul_krd_moo_tag_tha_sod_knd_cic_ven_azi_nor_cze_tur_lda_vie_amh_ses_fbf_tsn	0.605790846229278	1.43314539050253	0.155169536716445
679	chh_eng_dgb_fre_amr_heb_amh_scr_azi_aze_bem_sun_tsn_glc_ita_bsq_ger_hau_ven_cnt_dut_lat_igb_krd_tsw_pan_est_swa_bam_hun_slo_owc_geo_por_afr_mol_spa_mlt_sod_bul_fin_dyu_tag_ben_mly_jpn_tml_kor_pol_urd_yor_alb_mao_ukr_gam_ind_mnd_svk_zul_guj_sid_cze_nor_ctl_hin_qcu_lit_swe_prs_cic_tig_grk_aeg_rom_bat_mcd_xho_rus_fbf_jav_tha_wly_knd_moo_swt_tur_bos_arw_uzb_ewe_vie_anl_akn_ses_lda	-0.00662623390266983	-0.0156077787368864	0.98758073473006
680	sid_por_bem_dut_mlt_chh_gam_prs_tur_uzb_moo_mao_zul_bul_pan_bsq_hin_owc_fbf_cnt_lat_glc_swa_cze_bam_rus_fin_akn_tsw_est_afr_anl_geo_krd_alb_eng_urd_aeg_tig_mol_hun_ewe_ind_ita_bat_jpn_tml_kor_ben_guj_dgb_swe_tag_lit_hau_sun_mnd_fre_ses_mcd_wly_ctl_nor_svk_rom_qcu_arw_ger_ukr_yor_heb_slo_amr_grk_jav_bos_cic_spa_xho_mly_tha_sod_knd_ven_swt_aze_scr_pol_azi_tsn_vie_amh_igb_lda_dyu	-0.256829131084133	-0.607541982942918	0.544971935592667
681	owc_bul_ven_grk_chh_mlt_amr_pan_tur_azi_ewe_jav_xho_cze_afr_bsq_glc_tig_ses_mnd_hin_mcd_akn_swe_bem_ita_fin_swt_fbf_est_krd_sid_geo_rus_ger_pol_urd_heb_amh_mol_hun_tsn_bat_guj_sun_jpn_knd_kor_eng_bos_moo_ctl_tag_nor_gam_ind_cnt_prs_lda_arw_anl_spa_svk_por_fre_qcu_ben_alb_ukr_tsw_sod_slo_hau_dut_mao_lit_swa_rom_bam_mly_tha_aeg_tml_igb_yor_uzb_lat_scr_aze_dyu_vie_wly_zul_dgb_cic	-0.55558674505769	-1.32372886770616	0.188837797046636
682	tig_afr_bam_urd_anl_amh_owc_prs_uzb_aze_akn_ind_ven_svk_arw_bsq_spa_aeg_moo_mnd_krd_fre_xho_ctl_swt_ben_fin_cic_swa_est_lat_heb_geo_cze_scr_pan_alb_amr_mlt_hin_hun_zul_jav_swe_mao_jpn_knd_kor_ger_eng_ses_guj_mly_rus_wly_tag_cnt_ukr_yor_mcd_sod_grk_nor_ita_bos_qcu_bul_pol_por_fbf_chh_rom_hau_slo_bat_lit_lda_dut_igb_sun_tha_sid_tml_dyu_bem_azi_glc_mol_tur_ewe_vie_gam_dgb_tsn_tsw	-0.00193851029924578	-0.00456353885767157	0.996368610321239
683	wly_rom_zul_mol_hau_chh_gam_dut_azi_tur_lda_ind_ven_mcd_ger_bsq_guj_anl_swa_cnt_afr_scr_bem_grk_yor_krd_hun_cic_swt_fin_arw_amr_geo_nor_glc_alb_svk_aeg_sod_prs_est_ses_jav_ctl_bat_jpn_tml_kor_urd_spa_akn_bos_sun_por_heb_mly_mnd_lat_xho_ukr_amh_pan_cze_swe_pol_qcu_ita_eng_ben_bam_mlt_bul_tig_fre_mao_slo_dgb_rus_tsw_tag_tha_sid_knd_fbf_ewe_aze_lit_hin_uzb_igb_vie_owc_tsn_moo_dyu	-0.428583853787781	-1.01720791559067	0.311693540368573
684	aeg_bul_swa_hin_heb_sid_amh_arw_uzb_azi_ven_jav_swt_rom_nor_bsq_grk_anl_dgb_mnd_por_eng_tsn_lit_yor_lat_hun_zul_cic_est_spa_mlt_geo_cze_pol_swe_glc_chh_sod_ger_fin_moo_tag_alb_mly_jpn_tml_kor_mol_krd_xho_ita_ind_dut_owc_sun_cnt_slo_bem_urd_wly_ctl_guj_fre_rus_qcu_scr_afr_bos_igb_gam_svk_amr_pan_mao_ukr_fbf_mcd_tsw_bat_tha_tig_knd_dyu_ewe_tur_prs_ben_aze_akn_vie_hau_lda_ses_bam	0.148871106827488	0.350461269523859	0.726785101581434
685	anl_rus_dyu_afr_sid_mlt_gam_arw_uzb_aze_dgb_bat_yor_fre_lat_bsq_svk_sod_akn_cnt_nor_eng_fbf_slo_ven_ita_est_lda_bem_fin_urd_owc_geo_scr_ukr_ger_hin_amr_heb_mol_hun_xho_tag_bos_mly_jpn_tml_kor_guj_rom_igb_pol_jav_ben_amh_mao_mnd_por_swa_swe_hau_ctl_lit_cze_bul_qcu_glc_krd_spa_bam_aeg_alb_tig_prs_ind_grk_tsn_mcd_ewe_sun_tha_chh_knd_moo_cic_tur_pan_dut_azi_tsw_vie_wly_zul_swt_ses	-0.0796823988224812	-0.187901503364318	0.851363240859041
686	gam_spa_zul_eng_owc_sid_mlt_bos_aze_uzb_lda_bat_ewe_slo_rus_bsq_ita_heb_yor_cnt_por_guj_cic_krd_ven_grk_hun_dyu_swa_fin_mol_sod_geo_scr_ger_pol_alb_tig_anl_ukr_est_igb_mly_lat_tag_jpn_knd_kor_hin_urd_ses_dut_mao_arw_wly_jav_mnd_mcd_xho_rom_hau_prs_svk_afr_lit_qcu_cze_glc_bul_swt_amr_ben_aeg_pan_sun_ctl_akn_nor_fbf_ind_tha_amh_tml_tsw_bam_azi_swe_fre_tur_dgb_vie_chh_moo_bem_tsn	-0.0283613796554848	-0.0667691149727524	0.946908843091469
687	sod_prs_swa_bos_aeg_heb_chh_lat_uzb_aze_fbf_mao_tsw_mol_guj_bsq_grk_amh_swt_mnd_rus_rom_dyu_eng_moo_afr_fin_lda_ewe_hun_cze_owc_geo_svk_ger_lit_glc_tig_amr_pan_est_bem_mly_spa_tag_jpn_tml_kor_mcd_slo_igb_ukr_ind_fre_wly_jav_cnt_urd_tsn_scr_anl_nor_por_arw_swe_qcu_hin_ita_ctl_yor_hau_krd_gam_pol_sun_bul_xho_alb_bam_bat_tha_mlt_knd_zul_dgb_tur_dut_ben_azi_ven_vie_sid_ses_akn_cic	-0.151426121213372	-0.357318658602103	0.721662841444318
688	sid_krd_ven_ger_anl_heb_gam_grk_uzb_tur_lda_ind_ses_ita_fre_bsq_pol_tig_moo_cnt_arw_bul_cic_svk_swt_bos_est_ewe_tsw_fin_glc_hau_geo_swe_ukr_prs_por_sod_owc_rom_hun_xho_jav_afr_mao_jpn_knd_kor_mcd_guj_akn_slo_bat_mol_chh_tag_mnd_cze_yor_lat_amh_alb_nor_scr_ctl_qcu_ben_urd_eng_dgb_aeg_hin_wly_spa_mly_pan_swa_dut_bam_sun_tha_amr_tml_dyu_fbf_azi_lit_rus_aze_bem_vie_mlt_igb_zul_tsn	0.348442535082469	0.822359855342589	0.412975624808798
689	aeg_urd_ses_ben_tig_hau_amh_grk_uzb_azi_cic_mao_swa_dut_por_bsq_hin_owc_dyu_mnd_mcd_swe_igb_lit_akn_prs_hun_bam_tsn_est_lat_wly_geo_ger_rom_pol_alb_gam_mlt_guj_fin_bem_sun_svk_tag_jpn_knd_kor_bul_scr_lda_ctl_jav_nor_sid_mly_cnt_pan_ewe_ukr_chh_fre_slo_ita_glc_qcu_rus_mol_eng_zul_sod_cze_amr_krd_ind_spa_fbf_arw_yor_bat_tha_heb_tml_swt_moo_tur_bos_afr_aze_xho_vie_anl_dgb_tsw_ven	-0.405436814950641	-0.961451944156593	0.338818132203894
690	owc_lat_lda_arw_amh_amr_tig_fre_aze_uzb_tsn_jav_fbf_krd_glc_bsq_urd_anl_xho_cnt_lit_slo_ses_rom_swt_guj_fin_bem_swa_est_pan_heb_geo_scr_dut_spa_alb_sid_chh_ctl_hun_zul_tag_nor_sun_jpn_tml_kor_bul_por_ven_eng_ind_hin_mlt_mly_mnd_prs_dyu_bos_aeg_svk_ukr_ita_ben_qcu_afr_cze_swe_yor_sod_grk_wly_ger_mao_mol_moo_rus_akn_bat_tha_hau_knd_cic_bam_tur_pol_mcd_azi_ewe_vie_gam_tsw_igb_dgb	0.241077695424138	0.567632132036959	0.57165257512219
691	gam_ctl_ewe_alb_sod_aeg_mlt_eng_uzb_tur_swt_mao_dyu_por_ukr_bsq_lit_wly_moo_mnd_ger_scr_lda_guj_swa_mol_hun_akn_fbf_est_hin_chh_geo_nor_spa_ben_cze_amr_amh_mcd_fin_ven_jav_afr_ind_jpn_tml_kor_dut_glc_dgb_rus_mly_rom_heb_sun_cnt_prs_yor_lat_tig_fre_svk_bul_bos_qcu_arw_pan_grk_igb_hau_ita_sid_pol_bat_swe_bam_urd_ses_tag_tha_owc_knd_xho_tsn_aze_slo_krd_azi_tsw_vie_anl_cic_zul_bem	-0.102754530417615	-0.242330556281456	0.809057642390439
692	chh_svk_moo_pol_amh_hau_aeg_por_aze_uzb_ewe_tag_yor_nor_ukr_bsq_fre_wly_tsn_cnt_alb_swe_tsw_mol_swt_glc_hun_fbf_ven_est_ben_sid_geo_ita_dut_prs_lat_gam_tig_arw_fin_lda_bat_afr_sun_jpn_knd_kor_guj_hin_ses_grk_jav_bos_mlt_mao_mnd_ctl_bem_krd_owc_bul_rom_slo_eng_qcu_spa_scr_rus_cic_amr_pan_sod_mcd_ind_ger_swa_lit_igb_mly_tha_heb_tml_dyu_akn_tur_urd_cze_azi_bam_vie_anl_xho_zul_dgb	-0.295651842057629	-0.699481749250404	0.485996890258942
693	anl_pan_swt_pol_wly_heb_amr_spa_aze_uzb_xho_tag_tsn_lat_mcd_bsq_prs_sod_bam_mnd_por_hin_igb_ctl_lda_bos_fin_swa_akn_est_swe_sid_geo_slo_cze_eng_alb_hau_aeg_rom_hun_ses_mly_guj_sun_jpn_tml_kor_bul_ger_ewe_grk_jav_dut_mlt_bat_cnt_lit_dyu_krd_amh_mol_fre_ita_glc_qcu_svk_scr_afr_fbf_owc_nor_chh_ukr_mao_arw_bem_rus_yor_ind_tha_gam_knd_tsw_cic_tur_urd_ben_azi_moo_vie_tig_ven_dgb_zul	-0.760014326821138	-1.82560652450062	0.0711189729339245
694	sod_bos_yor_alb_amh_heb_tig_eng_uzb_tur_igb_bat_moo_lit_glc_bsq_prs_sid_zul_cnt_ita_urd_cic_lat_dyu_pan_hun_xho_swa_est_ger_mlt_geo_hin_ctl_mol_pol_amr_wly_slo_fin_tsw_mao_ben_tag_jpn_knd_kor_krd_cze_fbf_rom_jav_mcd_owc_ind_mnd_arw_akn_fre_hau_grk_dut_afr_guj_qcu_por_bul_svk_tsn_anl_nor_aeg_scr_sun_swe_ewe_spa_swt_mly_tha_gam_tml_lda_bam_azi_rus_ukr_aze_bem_vie_chh_dgb_ven_ses	-0.020565997501013	-0.0484881824950677	0.961431162293272
695	chh_por_dgb_fre_hau_wly_amh_nor_aze_uzb_swa_jav_bam_eng_svk_bsq_mcd_aeg_dyu_mnd_cze_lat_moo_pan_zul_guj_hun_yor_xho_est_rus_tig_geo_pol_swe_alb_dut_amr_owc_rom_fin_igb_ind_lit_mao_jpn_knd_kor_bul_hin_cic_glc_tag_urd_heb_mly_cnt_ger_ven_bos_sid_krd_ben_ctl_ita_qcu_slo_grk_arw_lda_sod_scr_anl_mol_bat_spa_fbf_afr_swt_sun_tha_mlt_tml_akn_bem_tur_prs_ukr_azi_ses_vie_gam_ewe_tsn_tsw	0.591549199911152	1.39774977742327	0.165513427445082
696	owc_slo_igb_eng_aeg_hau_amr_dut_uzb_aze_dyu_sun_ewe_bul_nor_bsq_fre_chh_ses_cnt_afr_ita_bam_cze_xho_grk_hun_tsn_akn_est_bos_sod_geo_glc_arw_lit_svk_heb_amh_scr_fin_bem_jav_urd_bat_jpn_tml_kor_lat_por_swa_ctl_mao_spa_gam_mly_mnd_alb_moo_ukr_wly_prs_swe_krd_pan_qcu_ben_rom_mol_cic_mlt_pol_tig_ger_tag_guj_lda_mcd_yor_ind_tha_sid_knd_tsw_zul_azi_rus_hin_tur_fbf_vie_anl_ven_swt_dgb	-0.103766312360468	-0.244718384189311	0.807213631450563
697	anl_grk_igb_eng_amr_chh_hau_cze_azi_tur_bam_ind_xho_pol_ger_bsq_dut_aeg_swt_cnt_bul_mol_cic_urd_lda_glc_est_dyu_yor_fin_spa_tig_geo_nor_svk_pan_rom_wly_sod_slo_hun_tsn_mly_bos_sun_jpn_tml_kor_lit_fre_fbf_por_tag_guj_heb_mao_mnd_rus_swa_ben_gam_scr_swe_alb_ita_qcu_hin_arw_ukr_ses_mlt_mcd_amh_prs_bat_ctl_moo_afr_tsw_jav_tha_owc_knd_bem_akn_uzb_krd_lat_aze_zul_vie_sid_dgb_ven_ewe	-0.249886140462748	-0.590405546307299	0.556350769168295
698	amr_nor_bem_glc_wly_hau_chh_pan_aze_tur_cic_bat_yor_urd_lat_bsq_rus_tig_xho_mnd_ger_lit_ven_mcd_tsn_ita_fin_fbf_zul_hun_arw_heb_geo_spa_rom_bul_ukr_mlt_anl_prs_est_igb_tag_bos_mly_jpn_knd_kor_guj_grk_swa_afr_ind_scr_owc_mao_cnt_fre_akn_por_aeg_ctl_alb_cze_dut_qcu_ben_eng_slo_ses_gam_swe_amh_svk_sun_mol_lda_hin_moo_jav_tha_sod_tml_dgb_swt_azi_pol_krd_uzb_bam_vie_sid_dyu_ewe_tsw	-0.727969760439798	-1.74998172491311	0.0834197640251892
699	aeg_bul_yor_por_wly_gam_sid_cze_aze_uzb_dgb_bat_moo_guj_rus_bsq_fre_amh_tsn_cnt_ukr_urd_bam_mol_tsw_krd_fin_lda_swt_est_ita_amr_geo_ben_bos_arw_afr_anl_chh_glc_hun_bem_mly_slo_mao_jpn_tml_kor_hin_spa_akn_scr_jav_ctl_owc_ind_mnd_ger_igb_lat_heb_eng_rom_dut_prs_qcu_svk_grk_nor_dyu_tig_swe_hau_lit_tag_pol_swa_mcd_zul_sun_tha_mlt_knd_fbf_cic_tur_alb_pan_azi_ewe_vie_sod_xho_ses_ven	0.054634482369568	0.128712396266602	0.897863170287446
700	amh_cze_zul_hin_heb_amr_tig_spa_uzb_aze_ewe_jav_xho_dut_bos_bsq_ukr_anl_akn_cnt_glc_afr_fbf_slo_dyu_rom_fin_moo_cic_est_nor_sod_geo_arw_lit_mcd_scr_chh_mlt_swe_hun_ven_tag_alb_ind_jpn_knd_kor_ctl_ben_ses_ita_bat_fre_owc_mly_mnd_eng_dgb_pan_aeg_pol_lat_por_ger_qcu_krd_guj_mol_tsn_gam_urd_hau_bul_mao_grk_bam_prs_swa_sun_tha_sid_tml_bem_swt_azi_rus_svk_tur_yor_vie_wly_tsw_igb_lda	0.0742608282216692	0.174859333467885	0.861570286095507
701	gam_alb_lda_nor_amr_anl_aeg_slo_uzb_tur_dyu_ind_igb_cze_urd_bsq_rom_heb_akn_cnt_eng_ben_ven_lat_tsw_por_est_swt_yor_fin_bos_sid_geo_bul_pan_hin_ukr_owc_amh_afr_hun_fbf_bat_grk_sun_jpn_knd_kor_swe_prs_moo_lit_jav_svk_sod_mly_mnd_guj_ses_arw_chh_rus_ita_spa_fre_qcu_krd_mcd_glc_zul_tig_dut_hau_ger_mao_scr_dgb_ctl_tsn_tag_tha_wly_tml_bam_bem_azi_mol_pol_aze_swa_vie_mlt_ewe_cic_xho	-0.317524916239452	-0.751185437859098	0.454437712562212
702	heb_rus_tsw_prs_amr_owc_sod_rom_aze_azi_swa_jav_zul_guj_nor_bsq_bos_wly_xho_cnt_alb_krd_swt_mcd_akn_lit_fin_lda_tsn_est_mol_sid_geo_por_hin_ben_bul_mlt_tig_ita_hun_ewe_bat_pan_tag_jpn_knd_kor_arw_lat_fbf_scr_sun_grk_aeg_mly_mnd_swe_ven_fre_amh_pol_ger_svk_ctl_qcu_afr_eng_spa_cic_anl_slo_hau_urd_mao_dut_bem_ukr_ses_ind_tha_chh_tml_dyu_igb_tur_cze_glc_uzb_moo_vie_gam_dgb_yor_bam	0.517641135767797	1.22259915922228	0.224570493826857
703	aeg_ger_tsw_slo_wly_owc_anl_rus_azi_tur_dyu_mao_lda_nor_eng_bsq_mol_heb_zul_mnd_glc_krd_igb_bul_ven_dut_fin_tsn_bam_hun_lat_sid_geo_lit_svk_bos_spa_gam_amh_prs_est_swt_tag_scr_mly_jpn_knd_kor_alb_grk_dgb_guj_sun_ita_hau_jav_cnt_fre_fbf_cze_sod_pan_swe_ctl_pol_qcu_hin_rom_ukr_yor_chh_ben_tig_urd_bat_por_swa_mcd_bem_ind_tha_amr_tml_ses_moo_uzb_arw_afr_aze_ewe_vie_mlt_akn_xho_cic	-0.272478839895187	-0.643469907895889	0.521502818132827
704	heb_pol_dyu_nor_mlt_tig_hau_ukr_aze_azi_lda_ind_moo_bos_fre_bsq_slo_gam_tsn_cnt_ben_grk_ewe_mol_fbf_hin_hun_ses_zul_fin_ita_amr_geo_prs_eng_rus_svk_wly_amh_arw_est_xho_mao_lit_bat_jpn_tml_kor_urd_swe_igb_cze_jav_krd_sid_mly_mnd_bul_yor_lat_anl_ger_scr_pan_ctl_qcu_alb_afr_guj_tsw_chh_por_sod_dut_sun_rom_bam_mcd_cic_tag_tha_aeg_knd_bem_swa_tur_glc_spa_uzb_swt_vie_owc_ven_akn_dgb	-0.477827217540605	-1.134917782465	0.25932640638119
705	mlt_por_bem_rus_wly_sid_aeg_pan_aze_tur_cic_bat_dgb_pol_nor_bsq_lat_anl_akn_cnt_mcd_cze_dyu_guj_bam_mol_hun_ses_yor_est_fre_owc_geo_dut_arw_afr_krd_amh_chh_ger_fin_tsn_ind_bos_jav_jpn_tml_kor_lit_ukr_swa_bul_tag_rom_amr_mao_mnd_glc_igb_slo_sod_swe_scr_prs_spa_qcu_alb_urd_ita_xho_hau_hin_tig_ben_mly_svk_ven_ctl_swt_sun_tha_heb_knd_ewe_moo_uzb_grk_eng_azi_zul_vie_gam_fbf_lda_tsw	-0.773745056229778	-1.86108055306796	0.0658919373687789
706	aeg_prs_swa_fre_chh_hau_amh_mol_azi_tur_ewe_bat_zul_krd_lat_bsq_lit_anl_ven_cnt_alb_ger_swt_glc_lda_nor_est_yor_ses_hun_guj_mlt_geo_rom_dut_ctl_pan_sod_sid_afr_fin_moo_mly_mcd_ind_jpn_knd_kor_ukr_slo_tsn_eng_jav_grk_wly_mao_mnd_rus_dyu_urd_owc_arw_ben_swe_bul_qcu_spa_pol_hin_xho_amr_ita_heb_por_sun_scr_akn_svk_igb_tag_tha_tig_tml_fbf_tsw_uzb_bos_cze_aze_bam_vie_gam_dgb_cic_bem	-0.771138536977108	-1.85525061748288	0.0667282012389818
707	amr_rus_moo_ben_gam_tig_mlt_spa_aze_uzb_dyu_tag_akn_pan_mol_bsq_prs_anl_ses_cnt_bos_lat_tsw_fre_swa_alb_hun_ewe_swt_est_rom_owc_geo_bul_mcd_guj_swe_hau_sod_por_fin_igb_mao_eng_ind_jpn_tml_kor_scr_ger_fbf_arw_jav_slo_chh_mly_mnd_urd_bem_afr_wly_ctl_glc_svk_cze_qcu_dut_ita_pol_ven_aeg_grk_sid_nor_bat_ukr_bam_krd_yor_sun_tha_amh_knd_dgb_cic_tur_hin_lit_azi_lda_vie_heb_xho_tsn_zul	-0.551160156071128	-1.31359955144109	0.192212427210778
708	hau_hin_tsw_krd_wly_mlt_anl_ctl_uzb_azi_dyu_tag_lda_pol_dut_bsq_guj_sod_ven_cnt_alb_arw_ewe_fre_zul_rus_fin_igb_yor_est_lit_tig_geo_spa_eng_urd_mcd_heb_amh_grk_hun_tsn_ind_cze_mao_jpn_knd_kor_nor_pan_cic_ukr_mly_swe_owc_sun_mnd_prs_fbf_ben_aeg_afr_ger_rom_glc_qcu_svk_scr_bos_xho_amr_mol_chh_lat_jav_slo_akn_ita_swt_bat_tha_sid_tml_dgb_bem_tur_por_bul_aze_moo_vie_gam_swa_ses_bam	-0.148057443060523	-0.349228111442428	0.72770755895615
709	gam_slo_bem_swe_mlt_sid_owc_afr_azi_uzb_xho_mly_bam_svk_rus_bsq_pan_sod_yor_cnt_alb_por_ewe_ger_dyu_arw_hun_dgb_fbf_est_lit_heb_geo_guj_grk_mol_pol_aeg_amh_hin_fin_swa_sun_prs_bat_jpn_tml_kor_scr_mcd_cic_bul_mao_ben_tig_ind_mnd_bos_moo_dut_hau_urd_krd_fre_glc_qcu_ctl_spa_rom_ven_chh_nor_anl_cze_tag_lat_igb_eng_akn_jav_tha_wly_knd_lda_ses_aze_ita_ukr_tur_swt_vie_amr_tsn_zul_tsw	0.0355247035359364	0.083724177537886	0.933455689121629
710	amr_ita_fbf_ger_chh_amh_owc_mcd_azi_uzb_tsn_bat_dyu_svk_fre_bsq_pol_sod_xho_cnt_por_spa_tsw_ben_ewe_grk_hun_bam_dgb_fin_swe_mlt_geo_hin_nor_lit_ctl_wly_heb_alb_est_swt_ind_afr_mao_jpn_tml_kor_scr_krd_moo_ukr_sun_lat_gam_jav_mnd_mol_igb_glc_aeg_rom_bos_prs_guj_qcu_cze_bul_rus_akn_anl_pan_hau_slo_tag_arw_ses_eng_bem_mly_tha_sid_knd_cic_swa_tur_urd_dut_aze_ven_vie_tig_lda_yor_zul	-0.500766473254899	-1.19386536155872	0.235567031387617
711	sid_alb_ewe_pol_sod_mlt_wly_ger_aze_uzb_fbf_jav_akn_dut_grk_bsq_fre_chh_swt_mnd_ctl_mcd_lda_lat_dyu_swe_est_bem_ses_hun_scr_amh_geo_krd_glc_spa_ita_aeg_owc_afr_fin_tsn_mly_nor_ind_jpn_tml_kor_prs_ukr_igb_rus_sun_hin_amr_bat_cnt_slo_xho_rom_heb_mol_ben_svk_bul_qcu_pan_guj_lit_dgb_tig_eng_gam_bos_mao_por_bam_cze_zul_tag_tha_hau_knd_yor_ven_tur_urd_arw_azi_cic_vie_anl_swa_moo_tsw	-0.297445919673367	-0.704421198247168	0.482930766608322
712	mlt_mol_akn_mcd_anl_sid_chh_scr_azi_tur_ven_mao_yor_ukr_ctl_bsq_guj_heb_swa_mnd_svk_hin_swt_urd_dgb_rom_hun_bem_zul_fin_ben_sod_geo_por_nor_krd_eng_aeg_amh_glc_est_xho_tag_rus_bat_jpn_knd_kor_slo_swe_fbf_alb_sun_prs_wly_ind_cnt_lit_lda_dut_owc_fre_grk_afr_pol_qcu_pan_arw_ita_ewe_tig_cze_hau_lat_jav_bul_bam_spa_igb_mly_tha_amr_tml_moo_cic_aze_ger_bos_uzb_tsn_vie_gam_tsw_ses_dyu	-0.0395462911692455	-0.0931502961320841	0.925984540362813
713	anl_dut_dyu_swe_amh_tig_gam_rus_azi_uzb_moo_jav_swt_svk_mol_bsq_scr_hau_akn_cnt_slo_alb_ses_cze_igb_urd_est_cic_bem_fin_ben_aeg_geo_prs_ctl_rom_nor_wly_sid_grk_hun_xho_tag_hin_bat_jpn_tml_kor_pan_por_tsn_pol_mly_ita_heb_sun_mnd_bul_bam_mcd_amr_eng_lat_arw_glc_qcu_ger_ukr_lit_zul_mlt_guj_sod_krd_mao_fre_lda_bos_ven_ind_tha_chh_knd_tsw_dgb_tur_spa_afr_aze_yor_vie_owc_swa_fbf_ewe	0.0577775469330732	0.136064740035786	0.892064198214862
714	hau_grk_ses_ctl_chh_sid_amh_alb_aze_uzb_tsw_tag_ven_ben_swe_bsq_urd_anl_akn_cnt_pan_bos_bam_glc_igb_lat_est_zul_ewe_fin_mcd_owc_geo_bul_krd_ger_arw_wly_heb_dut_hun_lda_ind_por_bat_jpn_knd_kor_slo_cze_dgb_nor_sun_eng_mlt_jav_mnd_hin_moo_pol_tig_ita_spa_rom_prs_qcu_guj_lit_svk_yor_gam_ukr_amr_scr_mly_fre_swt_mol_fbf_mao_tha_sod_tml_swa_bem_azi_afr_rus_tur_tsn_vie_aeg_cic_xho_dyu	-0.245854236774207	-0.580741732673091	0.562819198123687
715	wly_afr_fbf_mol_aeg_mlt_amr_fre_azi_aze_igb_bat_dgb_ben_swe_bsq_prs_tig_cic_cnt_ukr_nor_dyu_bos_moo_bul_fin_tsn_ven_est_por_hau_geo_arw_krd_slo_ger_chh_gam_rus_hun_ewe_tag_guj_mly_jpn_knd_kor_urd_eng_tsw_lit_sun_rom_sod_mao_mnd_scr_swa_lat_owc_alb_cze_ita_ctl_qcu_spa_dut_hin_bem_anl_pan_amh_mcd_ind_grk_bam_svk_lda_jav_tha_sid_tml_zul_ses_tur_glc_pol_uzb_xho_vie_heb_swt_yor_akn	0.387042990892796	0.912836976772076	0.363688646404875
716	sod_krd_tsw_spa_chh_tig_aeg_arw_azi_aze_dyu_jav_tsn_mcd_pol_bsq_grk_anl_swa_mnd_ita_fre_ewe_rus_akn_scr_fin_bam_dgb_est_mol_owc_geo_dut_alb_nor_rom_amr_sid_slo_hun_cic_sun_bul_mly_jpn_tml_kor_ctl_ben_swt_bos_bat_swe_amh_mao_cnt_prs_xho_afr_gam_eng_lit_hin_lat_qcu_svk_por_cze_yor_hau_urd_mlt_pan_ind_ukr_ses_ger_lda_tag_tha_wly_knd_ven_igb_uzb_guj_glc_tur_fbf_vie_heb_moo_bem_zul	-0.908166364064182	-2.19888550843466	0.03036628780421
717	sod_rom_tsn_ger_anl_gam_mlt_por_azi_uzb_zul_mao_bam_ctl_arw_bsq_hin_amh_xho_mnd_eng_lit_igb_bul_akn_ben_est_lda_bem_fin_pan_hau_geo_spa_fre_swe_guj_aeg_chh_alb_hun_tsw_mly_scr_sun_jpn_tml_kor_bos_svk_ses_rus_tag_nor_wly_bat_cnt_afr_swt_glc_heb_lat_krd_mcd_cze_qcu_slo_grk_dut_cic_owc_pol_sid_urd_ind_ita_dyu_ukr_swa_jav_tha_tig_knd_moo_ven_aze_prs_mol_tur_ewe_vie_amr_dgb_fbf_yor	0.00557155269083084	0.0131355666545941	0.989547773435593
718	sod_eng_swt_dut_hau_gam_sid_grk_tur_azi_dyu_ind_fbf_prs_pol_bsq_slo_heb_bem_cnt_fre_mol_cic_pan_moo_ukr_est_lda_dgb_hun_glc_chh_geo_lat_bul_spa_guj_mlt_aeg_bos_fin_yor_tag_urd_mao_jpn_knd_kor_nor_scr_swa_arw_sun_alb_owc_jav_mnd_rom_tsn_hin_tig_mcd_swe_krd_cze_qcu_ita_rus_afr_igb_amh_ger_wly_lit_mly_ctl_xho_por_ses_bat_tha_anl_tml_ven_akn_uzb_ben_svk_aze_tsw_vie_amr_bam_ewe_zul	-0.757879843550802	-1.81919573413486	0.0720995175441424
719	heb_por_fbf_lit_tig_wly_mlt_grk_azi_tur_tsw_tag_swa_ita_fre_bsq_dut_owc_xho_mnd_scr_afr_bem_mcd_ewe_rom_hun_dgb_moo_est_urd_sod_geo_krd_ctl_prs_lat_sid_aeg_mol_fin_yor_jav_bos_bat_jpn_knd_kor_hin_guj_zul_svk_mao_arw_hau_mly_cnt_spa_dyu_rus_chh_eng_alb_pol_pan_qcu_bul_ben_nor_ven_amr_cze_amh_glc_ind_ger_ses_slo_igb_sun_tha_gam_tml_akn_swt_uzb_swe_ukr_aze_lda_vie_anl_cic_bam_tsn	-0.377403888920939	-0.895271977195609	0.372953052161118
720	aeg_afr_bam_lit_amr_amh_chh_dut_aze_azi_ven_jav_xho_ita_lat_bsq_bos_gam_cic_mnd_bul_ben_swt_mcd_ses_spa_hun_fbf_dgb_est_nor_owc_geo_prs_glc_mol_por_wly_tig_swe_fin_yor_ind_rus_bat_jpn_tml_kor_ger_hin_tsw_ctl_mly_svk_heb_sun_cnt_fre_moo_urd_sid_cze_scr_ukr_pan_qcu_alb_eng_grk_akn_hau_guj_sod_krd_tag_rom_lda_arw_zul_mao_tha_mlt_knd_ewe_igb_uzb_slo_pol_tur_dyu_vie_anl_tsn_swa_bem	0.392519013130097	0.92449974463601	0.357618809391279
721	sid_hin_dyu_mcd_wly_aeg_mlt_guj_azi_aze_ven_bat_dgb_mol_eng_bsq_swe_heb_lda_cnt_scr_nor_ewe_lit_swa_pan_hun_tsw_tsn_est_glc_owc_geo_grk_cze_spa_alb_chh_sod_ger_fin_ses_mly_ctl_sun_jpn_tml_kor_svk_ukr_fbf_rom_mao_ita_anl_ind_mnd_bul_zul_lat_amh_urd_arw_pol_dut_qcu_afr_ben_krd_akn_tig_rus_gam_por_tag_fre_xho_prs_yor_jav_tha_amr_knd_bam_bem_uzb_slo_bos_tur_moo_vie_hau_igb_swt_cic	-0.114231819956213	-0.269001345269157	0.788524522851258
722	owc_rom_swa_mcd_mlt_wly_sod_hin_tur_azi_ven_mao_xho_eng_fre_bsq_grk_sid_ses_mnd_pol_nor_bem_spa_swt_ita_hun_fbf_tsw_est_ctl_aeg_geo_swe_guj_arw_mol_anl_hau_alb_fin_lda_ind_lit_bat_jpn_knd_kor_prs_pan_moo_glc_mly_scr_amr_jav_cnt_lat_tsn_ger_tig_ukr_por_urd_krd_qcu_ben_svk_dut_dyu_gam_afr_amh_rus_tag_slo_akn_bos_yor_sun_tha_heb_tml_cic_ewe_uzb_bul_cze_aze_igb_vie_chh_bam_zul_dgb	-0.397503861639716	-0.943957643987385	0.347637195195658
723	sod_ctl_igb_ukr_heb_aeg_wly_ita_aze_tur_bem_mao_xho_rus_fre_bsq_nor_tig_tsn_mnd_bul_lat_swa_urd_dgb_cze_hun_ven_moo_est_eng_anl_geo_mol_grk_scr_arw_gam_hau_por_fin_tsw_jav_prs_bat_jpn_tml_kor_dut_alb_fbf_slo_tag_mcd_chh_mly_cnt_glc_ses_afr_amr_ger_ben_hin_rom_qcu_swe_guj_spa_cic_amh_svk_mlt_pol_sun_bos_zul_krd_bam_ind_tha_sid_knd_lda_yor_uzb_lit_pan_azi_dyu_vie_owc_ewe_swt_akn	0.178584019627815	0.420392915524616	0.675168215533473
724	hau_nor_ven_ben_heb_sid_amr_pan_aze_tur_lda_tag_fbf_bos_mol_bsq_grk_sod_zul_mnd_alb_afr_cic_lat_swt_swe_fin_dyu_swa_hun_glc_amh_geo_dut_ita_ctl_prs_tig_gam_svk_est_ses_ind_guj_mao_jpn_tml_kor_rus_fre_ewe_scr_sun_slo_aeg_jav_cnt_ukr_tsn_eng_mlt_ger_urd_bul_spa_qcu_arw_por_pol_akn_anl_lit_chh_cze_bat_krd_igb_mcd_dgb_mly_tha_wly_knd_tsw_bem_azi_hin_rom_uzb_moo_vie_owc_yor_xho_bam	0.696916735917454	1.65171757496006	0.101964889702853
725	tig_ita_ven_bul_sod_hau_mlt_hin_uzb_azi_bem_mao_akn_ukr_pan_bsq_lit_wly_swt_cnt_urd_lat_ewe_pol_cic_rom_hun_ses_fbf_est_prs_owc_geo_arw_grk_nor_ben_amr_heb_glc_fin_swa_mly_eng_sun_jpn_tml_kor_mol_mcd_yor_guj_ind_cze_amh_jav_mnd_afr_igb_krd_anl_bos_alb_por_fre_qcu_svk_spa_ctl_dyu_chh_dut_aeg_swe_tag_scr_moo_slo_zul_bat_tha_gam_knd_dgb_tsw_aze_ger_rus_tur_tsn_vie_sid_lda_xho_bam	0.162754980614807	0.382832199748987	0.70271778478875
726	tig_afr_swt_lit_mlt_chh_wly_svk_tur_uzb_igb_mao_ses_mcd_swe_bsq_fre_amh_tsn_mnd_arw_prs_yor_pol_swa_pan_est_moo_dgb_fin_bos_heb_geo_rom_guj_urd_lat_amr_aeg_alb_hun_cic_ind_hin_tag_jpn_tml_kor_dut_ben_dyu_scr_bat_spa_hau_sun_cnt_grk_ven_nor_sod_bul_glc_cze_slo_qcu_eng_rus_ukr_lda_sid_mol_gam_por_mly_ctl_zul_ger_ewe_jav_tha_anl_knd_tsw_bem_aze_ita_krd_azi_bam_vie_owc_fbf_akn_xho	-0.709117085100068	-1.70048377594192	0.0923818448906302
727	aeg_alb_fbf_scr_tig_amr_hau_hin_aze_azi_ses_sun_akn_nor_por_bsq_pan_sid_ewe_mnd_arw_glc_bem_ita_bam_krd_fin_ven_yor_est_pol_anl_geo_mol_rus_lat_swe_sod_amh_guj_hun_dyu_ind_mcd_mao_jpn_knd_kor_eng_ukr_lda_afr_mly_svk_wly_bat_cnt_rom_tsw_ctl_heb_bul_urd_spa_ger_qcu_fre_ben_cze_swt_chh_grk_gam_lit_jav_prs_dgb_slo_swa_tag_tha_owc_tml_tsn_xho_uzb_dut_bos_tur_zul_vie_mlt_cic_igb_moo	-0.999504917629205	-2.44230694878874	0.0164835666836802
728	tig_ukr_akn_pol_amh_aeg_heb_svk_aze_uzb_swt_ind_cic_ger_lat_bsq_rus_wly_zul_cnt_slo_mol_dyu_bul_tsn_dut_est_xho_yor_hun_glc_sid_geo_spa_nor_eng_ben_gam_hau_pan_fin_bam_tag_rom_jav_jpn_tml_kor_arw_ita_dgb_hin_mly_afr_owc_bat_mnd_lit_ven_krd_amr_alb_por_swe_fre_qcu_mcd_bos_guj_moo_sod_scr_chh_urd_sun_cze_lda_ctl_igb_mao_tha_mlt_knd_ewe_ses_azi_grk_prs_tur_fbf_vie_anl_bem_swa_tsw	-0.564828375337526	-1.3451553361614	0.181846063410987
729	owc_afr_tsn_prs_aeg_gam_anl_dut_azi_uzb_fbf_tag_zul_eng_glc_bsq_spa_hau_ses_cnt_scr_pol_tsw_ctl_lda_guj_est_xho_ven_fin_ukr_tig_geo_slo_mcd_grk_mol_mlt_amh_ger_hun_ewe_mly_bul_mao_jpn_knd_kor_fre_pan_bem_urd_ind_swe_wly_sun_mnd_por_akn_bos_sod_lat_cze_alb_krd_qcu_arw_nor_ben_bam_heb_lit_sid_svk_bat_ita_dgb_rom_dyu_jav_tha_amr_tml_igb_swa_tur_hin_rus_aze_swt_vie_chh_cic_yor_moo	-0.411204718387074	-0.975573657554869	0.331806595702084
730	sod_pan_ses_spa_aeg_sid_tig_mcd_azi_uzb_swa_sun_igb_swe_svk_bsq_slo_heb_swt_mnd_grk_afr_akn_ita_tsn_por_fin_zul_xho_hun_krd_chh_geo_bul_ben_guj_lit_gam_mlt_mol_est_moo_mao_eng_jav_jpn_knd_kor_urd_scr_lda_rus_bat_nor_amr_tag_cnt_ukr_bam_ger_wly_arw_ctl_bos_hin_qcu_lat_fre_pol_dgb_hau_dut_anl_cze_mly_prs_dyu_alb_yor_ind_tha_owc_tml_cic_ven_aze_glc_rom_tur_tsw_vie_amh_ewe_fbf_bem	0.203979320169579	0.479508829112235	0.632702405022241
731	sod_eng_igb_svk_amh_anl_chh_rom_uzb_azi_ewe_mly_bem_alb_spa_bsq_scr_aeg_yor_cnt_prs_mol_fbf_ben_swt_krd_fin_moo_tsn_est_ukr_amr_geo_urd_bul_grk_por_gam_tig_hin_hun_tsw_sun_dut_mao_jpn_knd_kor_ctl_rus_cic_ita_jav_pan_sid_tag_mnd_arw_akn_pol_hau_slo_swe_bos_fre_qcu_lat_lit_nor_xho_owc_cze_wly_guj_ind_glc_swa_afr_zul_bat_tha_mlt_tml_bam_ven_tur_ger_mcd_aze_lda_vie_heb_ses_dyu_dgb	-0.579451530723763	-1.38233743280913	0.170178976672186
732	amh_slo_dyu_prs_wly_sid_owc_ukr_aze_azi_cic_jav_swt_afr_ger_bsq_spa_hau_dgb_mnd_glc_pan_ewe_hin_moo_nor_hun_bem_yor_fin_lat_sod_geo_swe_ctl_mol_bul_amr_mlt_dut_est_ses_mly_svk_sun_jpn_knd_kor_grk_mcd_tsw_urd_bat_ben_anl_tag_cnt_pol_bam_ita_gam_por_rom_rus_bos_qcu_lit_arw_krd_zul_chh_fre_aeg_scr_ind_eng_ven_guj_swa_mao_tha_heb_tml_lda_xho_uzb_alb_cze_tur_tsn_vie_tig_akn_igb_fbf	-0.561711171315166	-1.34216006632224	0.182811556843881
733	chh_lit_cic_alb_anl_hau_mlt_lat_tur_azi_lda_jav_yor_ukr_por_bsq_ctl_tig_ewe_mnd_urd_scr_ses_cze_zul_pol_hun_swa_dyu_fin_pan_gam_geo_afr_ger_swe_rus_owc_amh_mcd_est_akn_mao_ben_tag_jpn_tml_kor_mol_prs_tsw_ita_mly_hin_amr_sun_cnt_bul_igb_spa_sod_nor_arw_eng_glc_qcu_fre_krd_dut_dgb_wly_guj_aeg_rom_bat_slo_fbf_bos_ven_ind_tha_sid_knd_tsn_swt_aze_grk_svk_uzb_moo_vie_heb_xho_bam_bem	0.278572433051257	0.655364832519367	0.51385078103281
734	mlt_lit_dgb_afr_sod_owc_gam_ger_tur_azi_ewe_bat_cic_urd_arw_bsq_bul_aeg_bam_cnt_bos_spa_dyu_fre_ses_svk_fin_bem_swa_hun_grk_sid_geo_prs_guj_nor_slo_chh_wly_pol_est_akn_mly_dut_sun_jpn_tml_kor_cze_mcd_swt_ctl_jav_hin_heb_ind_mnd_ben_igb_ukr_tig_ita_mol_scr_krd_qcu_lat_pan_swe_zul_anl_por_amh_rus_mao_alb_lda_rom_tsn_tag_tha_amr_knd_ven_tsw_aze_glc_eng_uzb_yor_vie_hau_moo_xho_fbf	0.0401933773123791	0.0946033369219894	0.924833431970262
735	anl_ctl_swt_scr_gam_wly_aeg_eng_uzb_tur_tsw_bat_xho_dut_prs_bsq_arw_sod_igb_mnd_ukr_pan_akn_hin_lda_nor_est_dgb_ses_hun_urd_sid_geo_bul_afr_rom_guj_tig_mlt_grk_fin_moo_sun_lit_mao_jpn_tml_kor_bos_krd_ewe_mol_mly_mcd_amh_ind_cnt_alb_cic_spa_owc_swe_ben_por_svk_qcu_slo_ger_cze_fbf_chh_pol_hau_glc_jav_lat_bam_fre_ven_tag_tha_amr_knd_tsn_swa_azi_ita_rus_aze_bem_vie_heb_dyu_yor_zul	-1.12240200962967	-2.76156688635594	0.00693151337076682
736	tig_pan_akn_ukr_chh_gam_amr_rus_aze_tur_swt_mao_bam_bul_glc_bsq_por_amh_yor_cnt_prs_hin_xho_bos_moo_dut_est_swa_zul_fin_eng_wly_geo_scr_rom_ctl_lit_anl_heb_svk_hun_dyu_bat_ben_ind_jpn_knd_kor_slo_spa_tsn_mcd_sun_grk_mlt_jav_mnd_krd_dgb_nor_hau_guj_lat_alb_afr_qcu_mol_pol_arw_cic_sod_swe_owc_ita_tag_fre_bem_urd_lda_mly_tha_aeg_tml_ven_tsw_azi_cze_ger_uzb_igb_vie_sid_ses_fbf_ewe	-0.598413853285418	-1.42553494656976	0.157350423090012
737	hau_rus_xho_spa_sod_amh_chh_bul_tur_aze_swa_jav_bam_urd_glc_bsq_grk_anl_ses_mnd_ukr_svk_cic_guj_dgb_pol_fin_tsw_ewe_hun_por_aeg_geo_prs_lat_scr_hin_wly_amr_mcd_est_yor_bat_alb_ind_jpn_tml_kor_ctl_eng_dyu_fre_mly_slo_gam_mao_cnt_swe_bem_pan_sid_krd_lit_dut_nor_qcu_arw_cze_ben_fbf_owc_ita_tig_ger_tag_bos_akn_mol_ven_sun_tha_mlt_knd_tsn_igb_azi_rom_afr_uzb_zul_vie_heb_lda_swt_moo	-0.588234848342555	-1.4021372999029	0.164203305556144
738	aeg_scr_lda_ctl_sod_sid_tig_guj_uzb_tur_swa_jav_dgb_slo_mcd_bsq_hin_amr_ewe_cnt_glc_pan_tsw_eng_bam_svk_est_zul_xho_fin_bul_anl_geo_mol_arw_dut_afr_heb_mlt_ita_hun_yor_mao_fre_tag_jpn_knd_kor_lit_rus_dyu_ben_ind_urd_hau_sun_mnd_ukr_tsn_swe_gam_krd_prs_lat_cze_qcu_nor_grk_rom_moo_amh_alb_chh_ger_bat_pol_cic_spa_ven_mly_tha_wly_tml_bem_akn_aze_por_bos_azi_swt_vie_owc_fbf_ses_igb	-0.920583423665861	-2.23157329121376	0.0280455227512883
739	tig_ita_moo_mol_aeg_hau_heb_afr_uzb_azi_swa_mao_xho_bos_ger_bsq_slo_wly_swt_cnt_fre_pan_bam_ben_ven_spa_fin_tsw_dyu_hun_rom_amr_geo_eng_cze_svk_lat_sod_owc_glc_est_tsn_tag_ctl_sun_jpn_knd_kor_alb_arw_yor_por_jav_guj_gam_ind_mnd_ukr_akn_mcd_amh_prs_grk_krd_urd_qcu_hin_nor_pol_igb_mlt_swe_sid_scr_bat_bul_zul_lit_dgb_mly_tha_anl_tml_cic_ses_tur_dut_rus_aze_lda_vie_chh_ewe_bem_fbf	-0.476781840565041	-1.13326730246513	0.260015100906901
740	hau_alb_bem_nor_sid_heb_sod_dut_uzb_aze_akn_bat_ses_scr_por_bsq_urd_anl_swt_cnt_glc_prs_ven_ger_tsn_ukr_hun_xho_fbf_fin_bos_amr_geo_pol_spa_fre_bul_amh_wly_lit_est_yor_ind_eng_mly_jpn_knd_kor_slo_svk_tsw_rus_sun_mcd_owc_mao_mnd_ctl_dyu_hin_aeg_rom_mol_ben_swe_qcu_afr_pan_cze_ewe_gam_krd_chh_lat_tag_arw_zul_ita_bam_jav_tha_mlt_tml_dgb_swa_tur_guj_grk_azi_cic_vie_tig_lda_igb_moo	-0.840060350713227	-2.03016277511814	0.0451963368730532
741	chh_mcd_swt_cze_heb_mlt_anl_bos_azi_aze_cic_ind_swa_urd_ukr_bsq_bul_owc_bem_cnt_mol_swe_akn_grk_tsn_rus_fin_xho_bam_est_guj_amh_geo_arw_ben_ger_eng_hau_amr_afr_hun_igb_sun_hin_mly_jpn_tml_kor_alb_fre_yor_krd_jav_spa_sod_mao_mnd_dut_ven_prs_wly_pan_slo_svk_pol_qcu_glc_rom_nor_ses_gam_ctl_sid_lat_bat_ita_zul_scr_moo_tag_tha_tig_knd_lda_dyu_tur_lit_por_uzb_ewe_vie_aeg_dgb_tsw_fbf	-0.422128526409158	-1.0015621572339	0.319153977941265
742	chh_svk_ewe_ukr_gam_amh_tig_pan_aze_azi_yor_bat_fbf_mcd_scr_bsq_lit_hau_swt_cnt_bos_spa_swa_pol_ven_bul_fin_xho_moo_hun_urd_sod_geo_por_fre_grk_mol_sid_aeg_eng_est_bam_mly_rom_jav_jpn_tml_kor_swe_ben_zul_afr_tag_cze_anl_ind_mnd_hin_tsw_dut_heb_ita_ger_guj_prs_qcu_arw_nor_alb_igb_amr_slo_owc_glc_mao_lat_cic_rus_dgb_sun_tha_wly_knd_ses_tsn_uzb_krd_ctl_tur_akn_vie_mlt_bem_dyu_lda	0.314001658475795	0.740482171010591	0.46087289489311
743	wly_scr_ewe_ita_anl_hau_aeg_ukr_azi_aze_xho_jav_swt_glc_por_bsq_rus_amr_swa_cnt_lat_afr_igb_mcd_akn_eng_fin_lda_dyu_hun_bul_sid_geo_dut_bos_pol_spa_chh_tig_guj_est_bem_sun_urd_tag_jpn_tml_kor_krd_slo_ven_rom_mly_hin_heb_bat_mnd_cze_moo_swe_amh_arw_ben_alb_ger_qcu_fre_lit_svk_dgb_owc_pan_sod_nor_mao_prs_tsw_grk_cic_ind_tha_gam_knd_tsn_yor_uzb_mol_ctl_tur_zul_vie_mlt_fbf_bam_ses	0.185680491071964	0.437056770733106	0.663083347912989
744	anl_grk_dyu_bos_sid_amr_tig_spa_azi_uzb_yor_mao_moo_pan_bul_bsq_scr_owc_ses_mnd_slo_prs_tsn_swe_bem_cze_fin_fbf_swt_hun_nor_chh_geo_mcd_mol_rom_ita_wly_aeg_dut_est_lda_ind_pol_sun_jpn_knd_kor_rus_arw_zul_ger_jav_lit_gam_bat_cnt_por_cic_guj_sod_alb_urd_lat_ctl_qcu_glc_krd_ben_ewe_amh_afr_heb_ukr_tag_hin_akn_fre_tsw_mly_tha_mlt_tml_ven_igb_tur_eng_svk_aze_swa_vie_hau_dgb_xho_bam	-0.92663262854541	-2.24692792115892	0.0270100597760999
745	wly_afr_akn_guj_gam_amr_sod_ukr_tur_aze_tsn_jav_dgb_spa_pan_bsq_mcd_mlt_swt_mnd_fre_ben_swa_glc_ewe_eng_fin_cic_bem_hun_por_heb_geo_ger_lit_rom_hin_chh_anl_pol_est_ses_mly_ctl_mao_jpn_tml_kor_arw_krd_tsw_grk_sun_dut_sid_bat_cnt_slo_bam_scr_amh_bul_swe_cze_prs_qcu_mol_urd_nor_moo_aeg_svk_hau_rus_ind_alb_zul_lat_lda_tag_tha_tig_knd_yor_fbf_azi_ita_bos_uzb_dyu_vie_owc_ven_xho_igb	-0.623623894996276	-1.49067781438995	0.139430134515436
746	gam_glc_tsn_ukr_wly_chh_sid_bul_aze_azi_moo_tag_swt_lit_prs_bsq_eng_sod_lda_cnt_ben_krd_dyu_por_ewe_rus_hun_yor_bem_est_svk_mlt_geo_slo_bos_cze_guj_anl_heb_afr_fin_bam_sun_nor_bat_jpn_tml_kor_scr_rom_fbf_ger_mao_ita_hau_jav_mnd_grk_akn_swe_aeg_lat_spa_mcd_hin_qcu_urd_ctl_dut_zul_amh_pol_amr_fre_mly_mol_xho_alb_tsw_ind_tha_tig_knd_cic_swa_tur_arw_pan_uzb_igb_vie_owc_ses_ven_dgb	-0.366600704169625	-0.871198518659577	0.385889174009538
747	amr_cze_xho_ger_sod_chh_gam_scr_azi_aze_fbf_tag_igb_mol_afr_bsq_hin_aeg_akn_mnd_bul_urd_ewe_alb_lda_ukr_est_tsw_zul_fin_arw_sid_geo_dut_mcd_lat_guj_tig_heb_pol_hun_swt_jav_slo_sun_jpn_knd_kor_pan_ita_tsn_grk_ind_svk_amh_mly_cnt_ctl_yor_lit_wly_por_krd_nor_glc_qcu_rom_prs_spa_moo_hau_eng_anl_bos_mao_swe_cic_rus_ven_bat_tha_owc_tml_bam_ses_tur_ben_fre_uzb_dgb_vie_mlt_dyu_swa_bem	-0.167902372389805	-0.395758538517685	0.69318960502268
748	chh_afr_moo_mcd_owc_amr_sod_slo_aze_azi_swa_mly_dgb_lit_ctl_bsq_ukr_aeg_lda_mnd_grk_mol_fbf_scr_ses_bos_hun_ven_tsw_fin_ger_heb_geo_guj_swe_rus_pan_anl_amh_eng_est_cic_mao_glc_bat_jpn_knd_kor_ita_fre_bam_cze_jav_por_mlt_sun_cnt_alb_igb_spa_gam_rom_bul_lat_arw_qcu_dut_pol_prs_yor_wly_krd_sid_svk_ind_hin_dyu_ben_zul_tag_tha_hau_tml_akn_tsn_tur_urd_nor_uzb_bem_vie_tig_ewe_swt_xho	-0.807664949672272	-1.94702969299475	0.0545482533389467
749	gam_ukr_tsw_slo_wly_tig_hau_cze_uzb_tur_swt_bat_tsn_afr_por_bsq_pol_sid_bem_cnt_dut_rus_ven_arw_fbf_scr_hun_ewe_bam_fin_pan_sod_geo_ger_grk_urd_krd_anl_amr_eng_est_ses_mao_mol_mly_jpn_tml_kor_svk_ctl_cic_lat_ind_nor_amh_jav_mnd_hin_swa_spa_mlt_swe_prs_rom_lit_qcu_glc_ben_guj_akn_chh_fre_owc_bul_tag_alb_xho_mcd_igb_sun_tha_heb_knd_yor_zul_aze_ita_bos_azi_dgb_vie_aeg_lda_moo_dyu	-0.78222519819353	-1.8824588248988	0.0629001193160965
750	owc_lit_tsn_pan_wly_heb_amh_guj_azi_uzb_igb_ind_moo_lat_mol_bsq_afr_hau_swt_cnt_slo_pol_zul_mcd_xho_ger_fin_ewe_swa_hun_bul_tig_geo_cze_bos_krd_por_amr_aeg_grk_est_dgb_bat_ben_mao_jpn_tml_kor_spa_ctl_bem_fre_tag_glc_mlt_jav_mnd_svk_cic_swe_sod_arw_prs_alb_nor_qcu_dut_scr_rus_lda_chh_ita_sid_hin_mly_ukr_tsw_eng_akn_sun_tha_gam_knd_bam_ses_tur_rom_urd_aze_fbf_vie_anl_dyu_ven_yor	-0.33243388780407	-0.787445562170365	0.433023386792818
751	hau_ben_ven_arw_amh_tig_aeg_svk_azi_aze_zul_mly_fbf_eng_bul_bsq_rom_amr_ses_mnd_pol_lit_bam_grk_tsn_fre_fin_akn_ewe_est_glc_wly_geo_dut_hin_ger_rus_anl_sid_bos_hun_swt_tag_prs_jav_jpn_knd_kor_ctl_urd_dyu_slo_mao_mcd_owc_bat_cnt_lat_dgb_afr_sod_alb_por_spa_swe_qcu_nor_cze_guj_tsw_gam_krd_mlt_scr_sun_ukr_moo_ita_yor_ind_tha_chh_tml_swa_bem_uzb_pan_mol_tur_lda_vie_heb_igb_cic_xho	-0.361904913621743	-0.858142655582436	0.393019946897248
752	owc_hin_bem_slo_tig_wly_chh_ita_uzb_aze_ses_bat_dgb_grk_bos_bsq_arw_anl_dyu_cnt_scr_ctl_ewe_lat_tsw_alb_fin_akn_fbf_hun_afr_sid_geo_mcd_glc_prs_rus_sod_mlt_ger_est_igb_ind_ukr_mao_jpn_knd_kor_urd_fre_zul_spa_sun_nor_aeg_jav_mnd_mol_cic_svk_gam_rom_eng_ben_swe_qcu_lit_pan_pol_lda_amr_krd_amh_bul_tag_cze_swa_guj_bam_mly_tha_hau_tml_tsn_xho_azi_por_dut_tur_swt_vie_heb_yor_ven_moo	0.10605649245998	0.249515493702504	0.803512340765769
753	heb_guj_ewe_rom_sod_hau_tig_urd_azi_aze_ven_ind_bam_lit_swe_bsq_alb_mlt_dyu_mnd_prs_lat_tsn_spa_fbf_bul_fin_yor_dgb_hun_por_amr_geo_svk_nor_ctl_scr_chh_owc_eng_est_cic_bat_pol_jav_jpn_knd_kor_mcd_dut_bem_fre_mao_rus_amh_mly_cnt_pan_moo_slo_aeg_afr_grk_cze_ita_qcu_ger_ben_ukr_xho_anl_glc_gam_hin_tag_mol_ses_arw_igb_sun_tha_wly_tml_zul_lda_tur_bos_krd_uzb_swt_vie_sid_akn_tsw_swa	0.293734503570135	0.692081727224609	0.490610350029611
754	mlt_mcd_dgb_rus_anl_owc_wly_ger_azi_aze_ven_jav_swt_swe_slo_bsq_nor_aeg_bem_mnd_ctl_hin_bam_rom_zul_glc_fin_yor_cic_est_lat_sid_geo_afr_lit_fre_pan_amr_chh_svk_hun_tsw_sun_bul_mao_jpn_tml_kor_krd_dut_ses_ben_tag_ita_sod_ind_cnt_spa_tsn_scr_amh_alb_grk_cze_prs_qcu_arw_guj_eng_moo_tig_urd_heb_mol_bat_bos_dyu_por_swa_mly_tha_gam_knd_akn_xho_uzb_ukr_pol_tur_igb_vie_hau_lda_fbf_ewe	0.0550616409842461	0.129605709374896	0.897158290216802
755	amh_bos_cic_dut_sid_aeg_chh_pan_azi_tur_tsn_sun_yor_bul_krd_bsq_arw_owc_bem_mnd_por_ctl_dgb_svk_swt_prs_hun_fbf_ven_fin_ben_hau_geo_glc_mol_eng_ita_sod_wly_ger_est_zul_jav_pol_tag_jpn_knd_kor_fre_nor_swa_alb_ind_slo_heb_bat_cnt_rom_igb_cze_amr_lat_grk_guj_urd_qcu_swe_ukr_afr_ewe_tig_spa_anl_rus_mly_lit_xho_mcd_akn_mao_tha_gam_tml_ses_lda_aze_scr_hin_uzb_dyu_vie_mlt_tsw_moo_bam	0.0926641863436643	0.218053527912796	0.82786515127888
756	wly_bos_moo_fre_aeg_anl_chh_rom_aze_azi_dgb_mao_ewe_nor_ctl_bsq_rus_heb_ses_mnd_urd_prs_igb_glc_akn_cze_hun_bam_yor_fin_mcd_owc_geo_afr_grk_svk_lat_tig_amh_arw_est_zul_ind_spa_tag_jpn_knd_kor_ger_alb_dyu_por_bat_slo_sod_mly_cnt_krd_ven_swe_amr_bul_guj_ukr_pol_qcu_lit_eng_pan_xho_sid_dut_mlt_scr_sun_ita_lda_ben_swa_jav_tha_gam_tml_swt_bem_tur_hin_mol_uzb_cic_vie_hau_fbf_tsn_tsw	-0.181566851812391	-0.428714533909276	0.66912237165429
757	sod_mcd_dyu_pan_chh_wly_gam_swe_azi_aze_dgb_bat_bem_dut_afr_bsq_bos_amh_tsw_mnd_bul_ben_yor_ita_xho_glc_hun_ven_moo_fin_ukr_mlt_geo_scr_ctl_rus_svk_amr_hau_krd_est_swt_jav_lat_tag_jpn_knd_kor_rom_fre_fbf_cze_ind_mol_aeg_sun_cnt_guj_swa_alb_anl_hin_lit_ger_nor_qcu_urd_prs_grk_lda_sid_slo_owc_pol_mao_arw_igb_eng_zul_mly_tha_heb_tml_ses_akn_uzb_por_spa_tur_ewe_vie_tig_cic_tsn_bam	-0.42887109318762	-1.01915673384978	0.310772525341796
758	wly_prs_bam_pol_aeg_chh_gam_bos_azi_uzb_ses_ind_bem_lat_rom_bsq_slo_tig_zul_cnt_ben_krd_igb_rus_lda_bul_hun_moo_ven_fin_scr_owc_geo_svk_swe_mol_hin_amr_sid_urd_est_cic_mao_spa_tag_jpn_tml_kor_glc_eng_swt_fre_bat_pan_amh_mly_mnd_arw_fbf_dut_heb_nor_alb_por_ger_qcu_ctl_mcd_lit_akn_anl_guj_hau_ukr_sun_ita_tsn_cze_yor_jav_tha_mlt_knd_tsw_ewe_aze_grk_afr_tur_dgb_vie_sod_swa_xho_dyu	1.0101950745413	2.43727530563636	0.0167003911205005
759	hau_krd_cic_scr_owc_wly_aeg_lat_tur_uzb_bem_jav_igb_ukr_dut_bsq_mol_tig_lda_mnd_lit_cze_zul_pol_swt_prs_hun_dyu_bam_est_bul_chh_geo_hin_urd_rus_grk_amh_anl_mcd_fin_akn_bat_glc_ind_jpn_tml_kor_guj_bos_tsw_afr_mao_ita_amr_mly_cnt_eng_ven_slo_heb_rom_por_pan_swe_qcu_ger_nor_svk_dgb_mlt_fre_sod_alb_sun_arw_fbf_ctl_ses_tag_tha_sid_knd_moo_tsn_azi_spa_ben_aze_ewe_vie_gam_swa_xho_yor	-0.279952193741574	-0.661482434179827	0.509938552151483
760	aeg_hin_swa_fre_wly_anl_owc_bos_uzb_azi_moo_tag_zul_slo_por_bsq_prs_amr_swt_cnt_alb_afr_fbf_ben_tsw_ukr_fin_tsn_ewe_est_nor_chh_geo_arw_krd_rus_ger_mlt_sid_bul_hun_ven_bat_mcd_mly_jpn_knd_kor_ctl_lit_dyu_pan_jav_scr_amh_ind_mnd_cze_ses_grk_heb_dut_mol_lat_swe_qcu_glc_urd_ita_akn_sod_svk_hau_pol_sun_rom_igb_spa_bam_mao_tha_tig_tml_cic_bem_aze_eng_guj_tur_xho_vie_gam_dgb_yor_lda	-0.234300420393038	-0.553150430310987	0.581487701045408
761	tig_guj_bem_rom_sod_owc_mlt_lit_azi_uzb_zul_mao_tsn_eng_fre_bsq_por_amr_moo_cnt_swe_dut_igb_spa_swa_urd_fin_ses_swt_est_pan_hau_geo_glc_prs_pol_slo_heb_amh_mol_hun_dyu_mly_cze_bat_jpn_tml_kor_ita_ger_ewe_krd_jav_afr_gam_ind_mnd_nor_cic_svk_aeg_grk_alb_scr_bos_qcu_ctl_rus_bul_fbf_chh_arw_anl_ben_tag_mcd_akn_ukr_lda_sun_tha_wly_knd_dgb_tsw_aze_lat_hin_tur_xho_vie_sid_ven_bam_yor	0.0790225837657599	0.186003338743432	0.852847250462291
762	owc_ukr_xho_mcd_wly_heb_anl_arw_azi_tur_bam_mao_swt_fre_cze_bsq_pan_amh_swa_cnt_pol_mol_fbf_rom_ewe_dut_fin_tsw_zul_est_lat_mlt_geo_eng_alb_krd_ctl_sod_aeg_hin_hun_yor_tag_prs_bat_jpn_knd_kor_ben_ita_igb_grk_sun_slo_amr_jav_mnd_svk_moo_bos_sid_ger_urd_rus_spa_qcu_lit_afr_glc_dgb_hau_bul_tig_swe_ind_guj_ses_nor_akn_mly_tha_chh_tml_tsn_cic_aze_por_scr_uzb_bem_vie_gam_dyu_lda_ven	-1.09488469270504	-2.67612603328788	0.00880220964629285
763	hau_slo_moo_afr_sid_anl_aeg_mcd_aze_azi_lda_tag_ewe_guj_krd_bsq_cze_amh_cic_cnt_swe_ben_swa_nor_dgb_hin_est_bam_tsw_fin_ukr_wly_geo_svk_rom_grk_ctl_amr_owc_ger_hun_tsn_mao_rus_ind_jpn_knd_kor_mol_pan_dyu_eng_bat_lit_mlt_sun_mnd_ita_yor_urd_tig_scr_fre_bos_por_qcu_arw_bul_alb_zul_gam_spa_chh_pol_mly_dut_akn_prs_xho_jav_tha_heb_tml_igb_fbf_tur_lat_glc_uzb_ses_vie_sod_bem_ven_swt	-0.685672905598242	-1.64418034815321	0.103515374277902
764	owc_bul_akn_svk_amh_wly_aeg_pan_aze_tur_tsw_jav_dgb_ita_dut_bsq_bos_tig_swa_mnd_guj_ger_moo_nor_zul_prs_hun_dyu_ses_fin_afr_heb_geo_ukr_fre_ctl_lit_hau_gam_urd_est_lda_bat_cze_tag_jpn_tml_kor_scr_eng_cic_pol_mao_mcd_sod_mly_cnt_grk_igb_hin_chh_swe_lat_spa_por_qcu_glc_arw_ben_bam_amr_krd_mlt_slo_ind_rom_swt_alb_bem_sun_tha_sid_knd_tsn_ewe_uzb_mol_rus_azi_ven_vie_anl_yor_fbf_xho	-0.272261461914827	-0.644662262262907	0.520733094939
765	sod_eng_tsn_ukr_owc_mlt_chh_nor_aze_tur_cic_tag_dgb_rus_afr_bsq_krd_hau_moo_cnt_alb_hin_ewe_swe_bam_prs_est_bem_xho_hun_bul_sid_geo_ctl_svk_glc_dut_wly_amr_grk_fin_swa_ind_ger_mao_jpn_knd_kor_pan_ita_yor_mol_jav_spa_heb_bat_mnd_slo_zul_mcd_anl_arw_por_guj_bos_qcu_ben_lit_lat_ses_aeg_rom_tig_fre_mly_pol_ven_scr_tsw_sun_tha_amh_tml_lda_igb_azi_urd_cze_uzb_akn_vie_gam_dyu_fbf_swt	0.0791182325440349	0.186650002474213	0.852341620683213
766	gam_fre_ses_lat_sid_aeg_anl_urd_uzb_tur_swa_tag_lda_alb_rus_bsq_mol_hau_dgb_mnd_rom_pol_akn_prs_tsn_hin_est_zul_swt_hun_svk_amr_geo_ctl_slo_glc_guj_heb_sod_dut_fin_moo_jav_bos_mly_jpn_tml_kor_ita_afr_fbf_cze_bat_por_chh_ind_cnt_ben_cic_eng_amh_bul_lit_scr_arw_qcu_pan_mcd_krd_dyu_mlt_grk_tig_ukr_mao_nor_yor_swe_ewe_sun_tha_owc_knd_xho_ven_aze_ger_spa_azi_igb_vie_wly_bem_bam_tsw	-1.02325544189853	-2.49947858904118	0.0141907370098082
767	anl_ctl_yor_prs_heb_tig_mlt_mcd_uzb_azi_dyu_bat_ses_lat_afr_bsq_swe_sod_swa_mnd_ita_nor_ewe_urd_ven_eng_est_dgb_bam_fin_bos_wly_geo_slo_spa_rom_mol_aeg_hau_ben_hun_xho_jav_svk_ind_jpn_knd_kor_glc_lit_fbf_pan_sun_arw_chh_mly_cnt_krd_zul_scr_gam_hin_por_rus_ger_qcu_guj_alb_pol_igb_owc_dut_sid_fre_tag_bul_tsw_ukr_lda_mao_tha_amr_tml_moo_swt_aze_cze_grk_tur_cic_vie_amh_akn_tsn_bem	-0.44184615970622	-1.04830040465451	0.297216948550861
768	heb_pol_tsw_ctl_anl_amr_sod_mol_azi_aze_zul_mao_swt_ben_swe_bsq_spa_owc_bam_mnd_arw_lit_ses_rom_cic_fre_est_xho_yor_hun_rus_tig_geo_slo_lat_nor_prs_aeg_hau_bos_fin_moo_ind_eng_sun_jpn_knd_kor_guj_afr_swa_ukr_bat_cze_amh_mly_cnt_bul_lda_por_wly_dut_urd_grk_pan_qcu_scr_glc_ger_igb_chh_hin_gam_svk_tag_ita_akn_mcd_fbf_jav_tha_sid_tml_ven_bem_uzb_alb_krd_tur_tsn_vie_mlt_ewe_dyu_dgb	-0.794905261137506	-1.91762985672929	0.0582266520598753
769	chh_fre_moo_ben_sod_mlt_aeg_grk_aze_tur_fbf_mao_dyu_mol_hin_bsq_glc_gam_tsn_cnt_guj_pan_igb_krd_tsw_prs_est_dgb_bam_hun_por_sid_geo_ctl_scr_ger_lat_tig_owc_ita_fin_bem_sun_nor_ind_jpn_knd_kor_rom_swe_xho_slo_tag_bul_amr_bat_mnd_urd_zul_spa_anl_afr_svk_eng_mcd_qcu_alb_ukr_rus_akn_wly_cze_heb_arw_mly_bos_yor_pol_ven_jav_tha_amh_tml_lda_swt_uzb_dut_lit_azi_cic_vie_hau_ewe_ses_swa	0.463322529049393	1.09236588566134	0.277494015684401
770	owc_bos_lda_rus_mlt_amr_gam_cze_aze_azi_moo_mao_bem_nor_arw_bsq_lat_wly_yor_mnd_afr_prs_dyu_mol_tsn_bul_hun_fbf_tsw_est_mcd_tig_geo_dut_eng_ukr_guj_chh_heb_scr_fin_swt_sun_fre_bat_jpn_knd_kor_pol_ben_dgb_pan_tag_slo_amh_mly_cnt_grk_bam_alb_sod_rom_ger_lit_ctl_qcu_swe_por_krd_ewe_aeg_urd_sid_spa_ind_glc_ses_ita_cic_jav_tha_anl_tml_zul_igb_tur_svk_hin_uzb_akn_vie_hau_swa_ven_xho	-0.143992997487973	-0.339453663631402	0.735033370803135
771	aeg_prs_akn_guj_tig_heb_owc_mcd_tur_aze_fbf_tag_bem_svk_slo_bsq_ctl_gam_swt_mnd_dut_mol_moo_bul_swa_afr_hun_ewe_bam_est_grk_anl_geo_ita_krd_nor_alb_chh_sod_ben_fin_xho_bat_lat_ind_jpn_tml_kor_swe_glc_tsn_hin_mly_scr_wly_sun_cnt_fre_lda_ukr_sid_bos_por_lit_pol_qcu_cze_pan_ger_dgb_mlt_rom_hau_arw_mao_urd_cic_rus_dyu_jav_tha_amh_knd_ses_igb_uzb_spa_eng_azi_ven_vie_amr_yor_tsw_zul	-0.122530960085834	-0.289409439536753	0.772912277397117
772	gam_pol_moo_urd_tig_chh_sod_fre_azi_uzb_xho_ind_ewe_svk_spa_bsq_glc_amh_ven_cnt_ukr_ita_lda_afr_dyu_lit_est_dgb_tsn_hun_cze_anl_geo_hin_lat_eng_por_wly_amr_ctl_fin_bam_mly_swe_mao_jpn_tml_kor_nor_rus_fbf_alb_bat_bos_owc_tag_mnd_ger_bem_slo_heb_grk_dut_arw_mcd_qcu_prs_scr_ben_akn_mlt_rom_hau_pan_sun_mol_swa_bul_zul_jav_tha_aeg_knd_swt_igb_tur_guj_krd_aze_tsw_vie_sid_yor_cic_ses	-0.330069854429253	-0.781800794163817	0.436317535495921
773	anl_glc_ewe_dut_heb_amr_tig_slo_azi_uzb_swt_sun_yor_afr_scr_bsq_pol_sid_bem_cnt_ger_spa_swa_ita_ven_fre_fin_xho_ses_hun_rus_mlt_geo_lat_por_mcd_hin_hau_amh_krd_est_cic_jav_alb_mao_jpn_tml_kor_bos_prs_dyu_urd_bat_svk_owc_tag_mnd_mol_moo_eng_wly_rom_ctl_swe_nor_qcu_cze_ukr_grk_lda_sod_pan_gam_arw_ind_bul_dgb_ben_zul_mly_tha_chh_knd_igb_tsw_aze_lit_guj_tur_tsn_vie_aeg_bam_fbf_akn	-0.571379000114337	-1.3645883771594	0.175675207133996
774	amr_afr_bem_dut_wly_amh_hau_por_uzb_aze_lda_ind_dgb_rom_prs_bsq_ita_gam_igb_mnd_fre_slo_fbf_cze_dyu_ukr_hun_ewe_tsn_est_swe_mlt_geo_svk_scr_spa_nor_sid_owc_arw_fin_swt_tag_urd_mly_jpn_knd_kor_guj_grk_bam_krd_sun_pol_heb_mao_cnt_lat_swa_ger_aeg_ben_ctl_bul_mol_qcu_rus_mcd_bos_moo_anl_hin_tig_eng_bat_pan_yor_lit_ven_jav_tha_chh_tml_xho_ses_azi_alb_glc_tur_zul_vie_sod_akn_tsw_cic	0.191591349459105	0.451553150827635	0.652642211607064
775	gam_slo_dgb_fre_hau_tig_owc_guj_uzb_tur_bem_ind_zul_nor_afr_bsq_hin_amr_swa_mnd_grk_dut_tsn_krd_dyu_mol_est_fbf_igb_fin_spa_heb_geo_rom_glc_lit_ger_aeg_sod_alb_hun_cic_tag_bul_sun_jpn_tml_kor_pan_prs_ewe_pol_bat_eng_wly_mao_cnt_lat_bam_cze_sid_mcd_svk_rus_scr_qcu_urd_ita_ben_yor_anl_por_chh_swe_jav_arw_xho_ukr_swt_mly_tha_mlt_knd_ven_tsw_azi_bos_ctl_aze_ses_vie_amh_lda_moo_akn	-0.435966207806688	-1.03537142015369	0.303180240678422
776	amr_ukr_swt_bul_chh_tig_heb_pan_azi_aze_cic_mao_lda_nor_glc_bsq_cze_wly_dyu_cnt_eng_lit_tsw_ben_yor_mcd_fin_bem_dgb_est_por_gam_geo_urd_ctl_swe_bos_amh_aeg_krd_hun_xho_sun_rus_mly_jpn_tml_kor_fre_alb_igb_grk_jav_svk_mlt_ind_mnd_rom_zul_hin_owc_afr_ita_spa_lat_qcu_prs_mol_dut_moo_anl_ger_hau_scr_bat_arw_tsn_slo_ses_tag_tha_sid_knd_fbf_ven_uzb_guj_pol_tur_ewe_vie_sod_swa_akn_bam	-0.461107655522369	-1.0942374306503	0.276676877196082
777	anl_prs_zul_lit_chh_mlt_sod_hin_aze_tur_yor_mao_tsn_ger_nor_bsq_por_heb_dgb_mnd_ctl_glc_dyu_slo_tsw_guj_fin_moo_akn_hun_rom_amh_geo_arw_dut_mol_lat_amr_sid_fre_est_bam_mly_bos_jav_jpn_knd_kor_bul_ben_bem_alb_bat_rus_tig_sun_cnt_ita_swa_cze_owc_grk_mcd_swe_scr_qcu_eng_ukr_krd_ven_gam_spa_hau_pan_tag_afr_ewe_pol_xho_ind_tha_aeg_tml_igb_fbf_azi_svk_urd_uzb_swt_vie_wly_lda_cic_ses	-0.649577552009836	-1.55337274161524	0.123730701556679
778	wly_slo_ewe_ukr_gam_aeg_mlt_pan_aze_tur_fbf_sun_tsn_spa_alb_bsq_arw_tig_ses_cnt_bos_swe_akn_fre_dgb_rus_hun_yor_zul_fin_rom_heb_geo_hin_prs_ita_mcd_hau_sod_scr_est_moo_mly_ger_jav_jpn_knd_kor_dut_mol_swt_eng_mao_por_chh_tag_mnd_lat_bem_nor_sid_svk_glc_guj_bul_qcu_grk_ctl_ben_bam_owc_afr_amh_cze_ind_urd_cic_lit_ven_bat_tha_amr_tml_xho_igb_azi_pol_krd_uzb_lda_vie_anl_dyu_tsw_swa	-1.05810064226973	-2.5893533860731	0.011160529947793
779	mlt_arw_ewe_svk_amr_hau_tig_hin_uzb_aze_xho_jav_swa_mcd_fre_bsq_glc_sod_zul_cnt_rus_guj_ven_swe_igb_pol_est_swt_moo_hun_grk_gam_geo_nor_lat_krd_cze_aeg_heb_mol_fin_ses_bat_rom_tag_jpn_tml_kor_urd_afr_lda_prs_mly_ben_sid_sun_mnd_por_fbf_scr_chh_eng_pan_ukr_bul_qcu_ita_ger_spa_dgb_owc_slo_wly_ctl_ind_alb_tsn_bos_yor_mao_tha_amh_knd_bem_bam_tur_dut_lit_azi_dyu_vie_anl_cic_tsw_akn	-0.687681765605279	-1.64921810522772	0.102476961066303
780	amh_cze_yor_svk_hau_tig_heb_lat_azi_tur_ven_tag_tsn_dut_ben_bsq_afr_gam_bam_cnt_glc_spa_akn_ukr_tsw_por_est_lda_moo_fin_arw_aeg_geo_mol_lit_eng_slo_chh_owc_ita_hun_ewe_bat_hin_ind_jpn_knd_kor_bos_mcd_fbf_ctl_mao_alb_sid_jav_mnd_guj_bem_swe_sod_nor_rom_rus_fre_qcu_pan_bul_scr_cic_wly_krd_amr_prs_sun_pol_swt_ger_dgb_mly_tha_anl_tml_zul_xho_uzb_grk_urd_aze_igb_vie_mlt_swa_ses_dyu	-0.120752099787815	-0.284732830258245	0.77648191285948
781	sod_pan_ven_grk_tig_wly_gam_krd_aze_tur_bem_ind_tsn_guj_ita_bsq_bos_anl_dgb_cnt_alb_dut_zul_por_lda_nor_fin_dyu_akn_hun_urd_heb_geo_ben_swe_spa_rom_aeg_hau_svk_est_swa_mly_scr_bat_jpn_tml_kor_lat_prs_ewe_afr_sun_arw_amh_jav_mnd_bul_moo_glc_owc_ger_mol_eng_cze_qcu_lit_slo_fre_swt_chh_ukr_amr_pol_mao_hin_igb_rus_tsw_tag_tha_mlt_knd_yor_cic_azi_mcd_ctl_uzb_xho_vie_sid_ses_bam_fbf	-1.27367221222539	-3.16631998866926	0.00208799633013362
782	sod_bos_tsn_rus_gam_amr_amh_eng_uzb_aze_ewe_sun_lda_rom_slo_bsq_swe_wly_yor_mnd_dut_nor_akn_urd_ses_lat_fin_igb_dgb_est_arw_heb_geo_svk_prs_mol_fre_anl_aeg_pan_hun_zul_bat_scr_ind_jpn_tml_kor_ben_ita_cic_alb_tag_krd_hau_mly_cnt_grk_xho_mcd_owc_afr_glc_ger_guj_qcu_spa_ctl_cze_swa_mlt_hin_sid_por_mao_pol_ven_lit_dyu_jav_tha_tig_knd_bem_swt_azi_bul_ukr_tur_tsw_vie_chh_bam_fbf_moo	-0.241184513686268	-0.569902482157193	0.570118004261495
783	tig_lit_ses_ukr_owc_gam_hau_nor_tur_aze_lda_sun_bem_lat_spa_bsq_pol_amh_swt_mnd_dut_arw_swa_scr_igb_afr_hun_moo_xho_fin_glc_aeg_geo_fre_hin_eng_pan_wly_anl_slo_est_dgb_mao_grk_jav_jpn_tml_kor_bos_mol_yor_urd_mly_prs_mlt_tag_cnt_bul_tsn_mcd_sid_ger_alb_cze_swe_qcu_krd_guj_por_ven_sod_rus_chh_rom_bat_svk_dyu_ben_zul_ind_tha_heb_knd_tsw_akn_azi_ita_ctl_uzb_cic_vie_amr_ewe_bam_fbf	-0.879827679069911	-2.12878271243274	0.0359150217773837
784	owc_rus_zul_glc_chh_sid_anl_cze_tur_aze_dgb_jav_xho_eng_ctl_bsq_rom_sod_fbf_cnt_ben_pol_bam_spa_ven_bos_hun_ewe_cic_est_scr_heb_geo_por_ukr_afr_slo_mlt_wly_nor_fin_tsw_sun_alb_mly_jpn_knd_kor_dut_bul_tsn_hin_bat_grk_hau_tag_mnd_svk_swa_pan_amr_prs_urd_mcd_ita_qcu_lit_swe_fre_lda_aeg_krd_amh_guj_mao_lat_igb_mol_yor_ind_tha_tig_tml_akn_dyu_azi_arw_ger_uzb_ses_vie_gam_moo_bem_swt	0.162977560690403	0.384257120959823	0.701665091871281
785	heb_arw_dgb_pol_amh_chh_gam_urd_aze_tur_xho_mao_akn_glc_rom_bsq_mol_owc_swa_mnd_dut_prs_bam_ger_igb_ukr_est_bem_lda_fin_cze_wly_geo_ben_alb_swe_ita_sod_amr_fre_hun_cic_jav_scr_sun_jpn_tml_kor_lit_por_dyu_rus_bat_grk_hau_mly_cnt_ctl_tsw_slo_anl_krd_bul_hin_pan_qcu_eng_svk_mcd_ven_mlt_afr_aeg_bos_ind_spa_zul_nor_moo_tag_tha_sid_knd_tsn_fbf_uzb_lat_guj_azi_ewe_vie_tig_yor_swt_ses	0.075574362735582	0.177885121935798	0.859200087691185
786	wly_arw_dgb_hin_owc_gam_chh_urd_azi_aze_lda_ind_yor_ita_lat_bsq_prs_amr_igb_cnt_ben_bul_tsn_grk_moo_nor_fin_akn_dyu_est_guj_anl_geo_ukr_por_swe_krd_hau_aeg_rom_hun_xho_mly_mcd_tag_jpn_tml_kor_lit_alb_swt_bos_bat_ctl_tig_mao_mnd_cze_zul_ger_heb_afr_pan_pol_eng_qcu_mol_fre_scr_swa_mlt_glc_amh_spa_jav_svk_cic_slo_fbf_sun_tha_sid_knd_ven_ses_uzb_rus_dut_tur_tsw_vie_sod_bem_bam_ewe	-0.639024073820553	-1.5294222048663	0.1295541852402
787	sod_ger_tsw_cze_amr_amh_gam_spa_azi_aze_tsn_jav_bam_krd_hin_bsq_swe_aeg_ses_mnd_fre_ben_lda_mol_moo_eng_hun_bem_dyu_fin_pol_heb_geo_bos_glc_arw_lit_mlt_tig_afr_est_zul_bat_prs_ind_jpn_tml_kor_alb_mcd_swa_rus_mly_scr_chh_mao_cnt_bul_xho_grk_sid_svk_ctl_pan_urd_qcu_lat_slo_dut_swt_anl_ukr_wly_guj_sun_por_ewe_rom_fbf_tag_tha_hau_knd_dgb_akn_uzb_nor_ita_tur_yor_vie_owc_ven_cic_igb	-0.377673943410818	-0.895504263681551	0.372829574758249
788	aeg_urd_swt_mol_chh_amh_mlt_krd_aze_uzb_bam_mao_cic_bul_arw_bsq_slo_gam_bem_cnt_ben_svk_ven_guj_dgb_dut_est_xho_swa_fin_scr_wly_geo_glc_mcd_fre_ctl_amr_tig_ukr_hun_moo_sun_alb_bat_jpn_knd_kor_spa_nor_yor_prs_jav_pan_heb_tag_mnd_swe_zul_bos_anl_rus_lit_por_hin_qcu_afr_pol_rom_igb_sid_ita_sod_lat_mly_grk_dyu_ger_ses_ind_tha_hau_tml_lda_ewe_azi_eng_cze_tur_tsn_vie_owc_tsw_akn_fbf	-0.642714229076696	-1.53654157975964	0.127800973537011
789	tig_grk_xho_lat_sod_gam_owc_arw_azi_uzb_bem_mly_tsn_glc_bos_bsq_swe_anl_ses_cnt_dut_por_yor_alb_dgb_ita_fin_swt_dyu_hun_nor_amr_geo_ger_rom_ben_ctl_sid_hau_fre_est_zul_jav_afr_mao_jpn_knd_kor_pan_cze_tsw_pol_tag_scr_amh_sun_mnd_bul_ewe_mol_aeg_krd_slo_mcd_spa_qcu_svk_eng_urd_fbf_heb_guj_wly_lit_ind_hin_akn_rus_lda_bat_tha_mlt_tml_ven_igb_tur_prs_ukr_aze_swa_vie_chh_bam_moo_cic	-0.3162442456636	-0.748878713671908	0.455820230924333
790	anl_pol_akn_scr_chh_amr_sid_rus_tur_azi_bam_bat_yor_swe_prs_bsq_hin_aeg_swt_mnd_urd_grk_xho_rom_zul_pan_est_tsn_ses_hun_alb_heb_geo_glc_nor_ukr_bul_gam_owc_guj_fin_swa_jav_eng_mly_jpn_knd_kor_fre_krd_tsw_arw_ind_ben_hau_tag_cnt_dut_ven_cze_tig_afr_ctl_ger_por_qcu_mol_ita_svk_dgb_amh_bos_sod_mcd_sun_lit_dyu_slo_lda_mao_tha_wly_tml_cic_fbf_aze_lat_spa_uzb_moo_vie_mlt_bem_igb_ewe	-0.92566682804785	-2.23913630023375	0.0275312324298388
791	gam_mol_igb_grk_heb_mlt_sod_dut_tur_azi_fbf_jav_moo_prs_krd_bsq_hin_amr_ses_mnd_glc_ben_swt_svk_yor_ger_fin_dyu_tsn_hun_lat_amh_geo_ita_nor_rom_alb_anl_aeg_swe_est_zul_mao_por_mly_jpn_knd_kor_mcd_fre_dgb_rus_bat_arw_tig_ind_cnt_slo_bem_pan_wly_guj_bul_ukr_eng_qcu_ctl_spa_afr_ewe_chh_pol_sid_lit_tag_scr_swa_urd_cic_sun_tha_owc_tml_ven_akn_uzb_cze_bos_aze_bam_vie_hau_lda_xho_tsw	-0.226613010542808	-0.535126686423461	0.593839521813261
792	tig_eng_bem_dut_heb_gam_mlt_spa_aze_azi_dgb_sun_akn_bul_grk_bsq_krd_chh_xho_mnd_guj_nor_tsn_ben_ses_rus_fin_dyu_igb_est_svk_anl_geo_afr_cze_ger_glc_sid_amh_ukr_hun_yor_mao_scr_ind_jpn_tml_kor_urd_mcd_fbf_swe_bat_pan_sod_mly_cnt_pol_cic_rom_wly_arw_lit_prs_ita_qcu_ctl_alb_lat_swa_hau_por_amr_bos_tag_fre_moo_hin_swt_jav_tha_aeg_knd_ewe_tsw_tur_mol_slo_uzb_zul_vie_owc_ven_bam_lda	-0.0296906978320523	-0.069912541460402	0.944413382617528
793	owc_hin_tsn_swe_anl_gam_mlt_bos_aze_uzb_zul_sun_dgb_ctl_spa_bsq_afr_sod_tsw_cnt_guj_nor_lda_scr_xho_svk_hun_cic_yor_est_ger_tig_geo_lit_ita_rom_alb_heb_amr_arw_fin_akn_mly_ukr_bat_jpn_knd_kor_urd_pol_swa_prs_mao_eng_hau_tag_mnd_slo_igb_bul_wly_grk_mol_ben_pan_qcu_glc_lat_krd_ewe_amh_mcd_chh_cze_jav_fre_swt_por_bam_ind_tha_sid_tml_moo_ven_tur_rus_dut_azi_fbf_vie_aeg_ses_dyu_bem	-0.117068934071695	-0.276207001359012	0.783001950584531
794	aeg_prs_igb_arw_mlt_sid_tig_guj_uzb_azi_moo_mly_lda_ukr_bul_bsq_dut_gam_yor_cnt_slo_krd_cic_urd_zul_lat_est_ses_ven_fin_pan_anl_geo_glc_nor_alb_por_wly_amr_grk_hun_tsw_mao_swe_tag_jpn_knd_kor_svk_eng_bem_mcd_sun_fre_amh_ind_mnd_pol_akn_mol_chh_ger_cze_lit_rom_qcu_scr_ita_afr_fbf_sod_ctl_heb_bos_bat_ben_swa_hin_dyu_jav_tha_hau_tml_xho_tsn_tur_spa_rus_aze_bam_vie_owc_swt_ewe_dgb	-0.268159448608662	-0.633447821863154	0.527996002592298
795	mlt_mol_dgb_svk_chh_sod_sid_ukr_tur_aze_cic_jav_bem_afr_rom_bsq_guj_heb_xho_mnd_alb_scr_bam_rus_yor_por_fin_tsn_moo_hun_dut_amr_geo_bul_ita_arw_ben_tig_gam_pan_est_igb_bat_eng_mao_jpn_knd_kor_bos_prs_swt_fre_tag_mcd_owc_ind_cnt_lit_dyu_cze_wly_ctl_urd_hin_lat_qcu_grk_glc_swe_lda_anl_spa_aeg_pol_mly_slo_fbf_nor_tsw_sun_tha_hau_tml_ewe_zul_azi_ger_krd_uzb_akn_vie_amh_swa_ven_ses	0.120724905662886	0.284192906000972	0.776894345357574
796	amh_lit_moo_urd_tig_chh_heb_mol_uzb_aze_tsn_bat_swt_ctl_eng_bsq_krd_aeg_bam_cnt_arw_hin_ewe_alb_zul_prs_hun_yor_ven_fin_swe_owc_geo_grk_mcd_bul_pan_mlt_anl_ukr_est_lda_tag_por_jav_jpn_tml_kor_ger_scr_dyu_nor_sun_lat_sid_mao_mnd_rom_tsw_spa_wly_bos_rus_svk_pol_qcu_fre_dut_afr_akn_gam_guj_hau_ita_mly_glc_fbf_slo_igb_ind_tha_sod_knd_swa_cic_tur_cze_ben_azi_xho_vie_amr_ses_dgb_bem	-0.90719460729731	-2.19724956476641	0.0304867192937292
797	aeg_mol_dyu_cze_wly_mlt_sid_grk_tur_azi_fbf_mly_bam_rom_ctl_bsq_swe_chh_ewe_mnd_pol_alb_bem_lat_akn_arw_fin_dgb_xho_hun_eng_heb_geo_slo_scr_glc_guj_anl_tig_spa_est_igb_sun_afr_bat_jpn_knd_kor_ben_ukr_ses_prs_tag_por_gam_mao_cnt_fre_tsw_nor_hau_lit_mcd_urd_rus_qcu_hin_ita_bul_lda_amh_ger_sod_dut_jav_krd_yor_svk_tsn_ind_tha_amr_tml_swt_zul_aze_bos_pan_uzb_swa_vie_owc_moo_cic_ven	-0.896502727181363	-2.17051460621426	0.0325147297806783
798	chh_pol_ven_eng_gam_anl_tig_glc_uzb_aze_ewe_mly_swa_cze_ita_bsq_slo_heb_ses_mnd_afr_arw_bem_ukr_tsn_hin_hun_tsw_zul_fin_rom_amh_geo_krd_ben_prs_swe_amr_owc_svk_est_cic_jav_lit_sun_jpn_knd_kor_spa_bul_akn_urd_ind_mcd_sod_mao_cnt_grk_moo_ctl_aeg_dut_guj_alb_fre_qcu_pan_bos_ger_igb_sid_lat_wly_nor_tag_rus_lda_scr_yor_bat_tha_hau_tml_dgb_bam_azi_mol_por_tur_swt_vie_mlt_xho_fbf_dyu	-0.348260165275032	-0.824424737723096	0.411807728453837
799	amr_bos_dgb_glc_heb_sid_aeg_alb_azi_aze_moo_bat_igb_lat_hin_bsq_ukr_amh_cic_cnt_fre_arw_tsw_rom_tsn_pan_est_dyu_akn_fin_spa_hau_geo_ben_mol_mcd_cze_anl_mlt_slo_hun_zul_mao_por_mly_jpn_knd_kor_scr_nor_lda_grk_jav_eng_gam_tag_mnd_urd_fbf_lit_sod_ger_swe_krd_bul_qcu_ita_afr_dut_swa_chh_prs_wly_pol_sun_ctl_ses_rus_xho_ind_tha_owc_tml_bam_ewe_tur_svk_guj_uzb_ven_vie_tig_yor_bem_swt	-0.487861222833435	-1.16037097863378	0.24886790249982
800	amh_dut_swa_svk_chh_owc_anl_grk_aze_azi_akn_bat_bem_lat_rom_bsq_alb_amr_ses_cnt_guj_ctl_ewe_afr_ven_nor_hun_tsn_yor_est_bos_heb_geo_fre_arw_prs_cze_wly_hau_eng_fin_dyu_tag_krd_jav_jpn_tml_kor_scr_swe_moo_lit_mao_ita_tig_ind_mnd_urd_bam_spa_mlt_mcd_bul_ger_por_qcu_mol_glc_pan_dgb_gam_slo_aeg_ben_sun_pol_xho_ukr_tsw_mly_tha_sod_knd_igb_swt_tur_rus_hin_uzb_cic_vie_sid_lda_fbf_zul	-0.518840655552975	-1.23415029730779	0.220256505137836
801	aeg_eng_cic_swe_wly_owc_sod_krd_tur_uzb_xho_ind_swa_lit_cze_bsq_pol_sid_dgb_mnd_bos_slo_zul_mol_moo_ukr_hun_ses_swt_fin_fre_hau_geo_afr_urd_ita_scr_tig_anl_ger_est_yor_jav_ben_sun_jpn_tml_kor_glc_rus_bam_prs_tag_guj_mlt_mly_cnt_mcd_fbf_pan_amr_alb_svk_por_rom_qcu_lat_bul_nor_bem_heb_ctl_chh_grk_mao_hin_tsn_dut_ven_bat_tha_gam_knd_dyu_tsw_azi_spa_arw_aze_akn_vie_amh_igb_ewe_lda	0.288558749920237	0.680931610142521	0.497606708420826
802	sid_krd_ven_lit_wly_tig_sod_mcd_tur_azi_ewe_ind_cic_rus_rom_bsq_ita_amr_dyu_mnd_arw_guj_tsn_ben_tsw_pan_fin_xho_moo_hun_cze_aeg_geo_mol_nor_afr_swe_owc_mlt_hin_est_zul_tag_glc_jav_jpn_knd_kor_prs_pol_dgb_dut_mly_ukr_chh_sun_cnt_eng_akn_spa_heb_urd_grk_ger_ctl_qcu_scr_por_bos_igb_anl_lat_hau_slo_mao_bul_bam_fre_lda_bat_tha_gam_tml_swa_swt_aze_alb_svk_uzb_yor_vie_amh_fbf_bem_ses	-0.1302595764733	-0.307272472229664	0.759323000564866
803	sod_krd_bam_dut_hau_amh_heb_urd_uzb_tur_ses_ind_akn_lat_rom_bsq_spa_owc_yor_mnd_ctl_scr_lda_alb_tsn_ben_fin_zul_ewe_est_ukr_amr_geo_ita_pol_afr_por_wly_anl_fre_hun_xho_sun_bos_bat_jpn_tml_kor_bul_swe_bem_pan_mao_mcd_gam_tag_cnt_rus_ven_glc_tig_prs_slo_nor_lit_qcu_cze_eng_mol_tsw_sid_arw_chh_hin_jav_ger_moo_guj_cic_mly_tha_aeg_knd_swa_dyu_aze_grk_svk_azi_swt_vie_mlt_fbf_igb_dgb	-1.31682958526652	-3.28643069201822	0.00143220524176123
804	heb_ukr_ven_ita_tig_sod_owc_mol_aze_azi_igb_jav_dgb_spa_por_bsq_arw_mlt_ewe_cnt_urd_hin_bem_pol_swt_guj_fin_xho_cic_hun_ben_wly_geo_slo_rus_lat_bos_hau_gam_krd_est_tsn_sun_pan_mao_jpn_knd_kor_eng_rom_dyu_glc_mly_prs_sid_bat_mnd_alb_swa_afr_amh_ctl_ger_swe_lit_qcu_dut_mcd_fre_akn_aeg_svk_anl_grk_tag_cze_bam_nor_yor_ind_tha_amr_tml_moo_zul_tur_bul_scr_uzb_tsw_vie_chh_ses_lda_fbf	-0.230845657772836	-0.545147051186739	0.586957411015832
805	chh_ita_xho_dut_hau_wly_heb_pan_azi_aze_yor_jav_zul_bul_swe_bsq_glc_mlt_tsn_cnt_fre_krd_ses_guj_lda_eng_hun_tsw_ewe_est_lit_sid_geo_ctl_cze_prs_nor_amr_aeg_svk_fin_bem_ind_mol_mao_jpn_tml_kor_scr_hin_dgb_pol_sun_lat_anl_mly_mnd_ben_igb_slo_amh_grk_rus_alb_por_qcu_afr_arw_spa_ven_tig_ukr_owc_bos_bat_rom_akn_mcd_fbf_tag_tha_sod_knd_moo_cic_uzb_urd_ger_tur_bam_vie_gam_swt_swa_dyu	-0.895780570385003	-2.17317932756375	0.0323074559667596
806	aeg_por_tsw_cze_wly_heb_owc_dut_aze_tur_fbf_mly_yor_bos_svk_bsq_spa_tig_dyu_mnd_guj_swe_ven_mcd_swt_rus_fin_xho_ewe_est_glc_sid_geo_arw_bul_pol_nor_amr_anl_grk_hun_ses_jav_urd_sun_jpn_knd_kor_lit_afr_lda_rom_mao_krd_sod_ind_cnt_ukr_igb_ita_hau_eng_ctl_pan_mol_qcu_hin_ben_alb_zul_mlt_slo_gam_scr_tag_lat_bam_fre_bem_bat_tha_amh_tml_cic_akn_uzb_prs_ger_azi_dgb_vie_chh_moo_tsn_swa	-0.326946471643176	-0.773482371551246	0.441198617775932
807	owc_mcd_akn_alb_amh_mlt_amr_grk_uzb_aze_swa_jav_igb_svk_ukr_bsq_rom_anl_yor_mnd_fre_ita_dgb_mol_cic_bos_hun_tsw_ses_fin_afr_wly_geo_prs_por_arw_urd_sod_chh_pol_est_bem_tag_ben_sun_jpn_tml_kor_nor_cze_tsn_bul_mly_pan_tig_ind_cnt_lit_dyu_guj_hau_dut_rus_ctl_krd_qcu_scr_hin_spa_xho_sid_eng_heb_ger_mao_lat_bam_slo_ven_bat_tha_gam_knd_fbf_ewe_azi_swe_glc_tur_lda_vie_aeg_moo_zul_swt	-0.374199688246449	-0.88732567266076	0.377192589747473
808	owc_ita_xho_bul_mlt_wly_hau_glc_azi_aze_zul_mly_lda_ctl_guj_bsq_krd_sid_cic_mnd_lat_svk_dyu_dut_yor_hin_fin_swt_tsw_hun_arw_tig_geo_spa_alb_rus_ger_anl_heb_nor_est_fbf_sun_por_tag_jpn_knd_kor_lit_fre_tsn_slo_mao_rom_aeg_bat_cnt_swe_bam_urd_amh_mol_mcd_cze_afr_qcu_ukr_grk_bos_ven_chh_prs_sod_pol_ind_eng_moo_pan_bem_jav_tha_amr_tml_akn_ses_uzb_scr_ben_tur_swa_vie_gam_igb_ewe_dgb	0.453017776700738	1.06805826668815	0.288258813304066
809	gam_mol_moo_rom_chh_sid_amr_nor_uzb_aze_xho_mao_bam_afr_swe_bsq_cze_mlt_dyu_mnd_ita_urd_akn_grk_dgb_lat_hun_cic_lda_est_dut_tig_geo_spa_glc_mcd_ctl_sod_amh_slo_fin_bem_sun_pan_jav_jpn_tml_kor_bos_svk_ewe_rus_bat_eng_wly_tag_cnt_hin_yor_krd_owc_por_ukr_ben_ger_qcu_alb_pol_guj_swt_aeg_scr_heb_arw_mly_fre_swa_prs_tsw_ind_tha_hau_knd_ven_tsn_tur_bul_lit_azi_zul_vie_anl_igb_ses_fbf	0.18731061247175	0.441475337219723	0.659893665080666
810	owc_lat_dyu_por_chh_tig_mlt_spa_uzb_tur_igb_mao_tsw_fre_pan_bsq_svk_wly_ses_cnt_ger_scr_bem_prs_lda_swe_est_dgb_akn_fin_cze_sod_geo_rus_eng_ukr_alb_sid_anl_slo_hun_zul_jav_dut_mly_jpn_tml_kor_mol_bul_moo_grk_tag_krd_gam_sun_mnd_afr_swt_mcd_aeg_rom_pol_glc_hin_qcu_bos_ctl_urd_xho_amh_arw_hau_guj_bat_ita_ewe_lit_bam_ind_tha_heb_knd_swa_yor_azi_nor_ben_aze_fbf_vie_amr_tsn_cic_ven	-0.344676772759693	-0.816769063166076	0.416147766319986
811	anl_lit_tsw_glc_owc_sod_gam_pan_tur_aze_ses_jav_igb_alb_mol_bsq_rus_hau_dgb_mnd_ukr_ben_fbf_swe_ven_mcd_est_lda_bem_hun_lat_amr_geo_cze_slo_grk_bos_wly_heb_arw_fin_dyu_bat_eng_mly_jpn_tml_kor_ger_fre_moo_afr_tag_prs_amh_sun_cnt_rom_zul_svk_sid_dut_guj_pol_urd_qcu_ctl_spa_por_tsn_mlt_nor_aeg_krd_mao_bul_bam_ita_swa_ind_tha_chh_knd_yor_xho_uzb_hin_scr_azi_cic_vie_tig_ewe_akn_swt	-0.16928729004535	-0.399239229059611	0.690632268257563
812	mlt_fre_swa_ben_owc_hau_aeg_spa_tur_aze_xho_mly_zul_hin_bul_bsq_alb_gam_cic_mnd_arw_prs_dgb_por_tsw_svk_fin_ses_swt_est_rus_sod_geo_mcd_eng_lat_bos_heb_chh_swe_hun_moo_sun_nor_mao_jpn_tml_kor_slo_grk_lda_pan_bat_afr_wly_jav_cnt_pol_bam_ger_tig_scr_ctl_dut_krd_qcu_rom_guj_mol_igb_anl_glc_amr_cze_tag_urd_fbf_ita_bem_ind_tha_amh_knd_ven_akn_azi_ukr_lit_uzb_tsn_vie_sid_yor_ewe_dyu	-0.217657446127672	-0.514278656960161	0.608277120144376
813	chh_guj_bem_mol_aeg_gam_mlt_prs_aze_azi_bam_tag_swt_glc_pol_bsq_mcd_tig_ses_mnd_alb_spa_igb_arw_ven_lit_est_fbf_yor_hun_fre_amr_geo_afr_rom_ctl_hin_owc_amh_pan_fin_zul_jav_slo_mly_jpn_knd_kor_cze_bul_dyu_ger_bat_nor_wly_ind_cnt_scr_akn_rus_hau_urd_bos_svk_por_qcu_dut_eng_swe_swa_anl_lat_sid_grk_mao_krd_cic_ben_tsw_sun_tha_heb_tml_moo_tsn_tur_ita_ukr_uzb_ewe_vie_sod_lda_dgb_xho	0.289434594570066	0.682033040604333	0.496913199800703
814	tig_ger_dgb_scr_sod_aeg_mlt_slo_azi_uzb_swt_jav_ses_ita_bos_bsq_mol_amh_swa_cnt_krd_eng_lda_afr_cic_lit_hun_bem_ewe_est_rus_anl_geo_lat_grk_fre_arw_amr_heb_alb_fin_yor_bat_mcd_mly_jpn_knd_kor_por_cze_akn_bul_tag_hin_gam_sun_mnd_pol_bam_ben_owc_guj_prs_glc_dut_qcu_urd_swe_ctl_zul_hau_rom_sid_pan_mao_svk_dyu_ukr_moo_ind_tha_chh_tml_xho_igb_aze_nor_spa_tur_tsn_vie_wly_tsw_ven_fbf	-0.291687297401785	-0.690866684085101	0.49137013501845
815	amr_dut_ewe_slo_anl_sod_amh_urd_azi_aze_lda_tag_fbf_rom_lat_bsq_mcd_wly_bam_cnt_scr_ctl_cic_fre_swt_mol_hun_moo_dyu_fin_svk_sid_geo_swe_guj_alb_prs_aeg_gam_ben_est_ses_bat_krd_ind_jpn_knd_kor_bul_rus_bem_eng_jav_arw_tig_sun_mnd_cze_dgb_pan_heb_grk_spa_nor_pol_qcu_lit_ger_ita_zul_hau_hin_owc_por_mao_bos_igb_glc_ven_mly_tha_mlt_tml_akn_xho_tur_afr_ukr_uzb_yor_vie_chh_swa_tsn_tsw	-0.317525084257034	-0.751922569978621	0.453996424632287
816	owc_rom_yor_mcd_sid_aeg_hau_ita_tur_aze_tsw_mao_dgb_guj_urd_bsq_ctl_anl_fbf_cnt_cze_pol_xho_por_lda_scr_est_swt_bem_hun_bos_heb_geo_glc_spa_krd_ger_amh_amr_slo_fin_tsn_sun_pan_bat_jpn_tml_kor_ben_lit_zul_nor_jav_grk_sod_ind_mnd_lat_swa_bul_gam_eng_ukr_prs_arw_qcu_fre_swe_svk_bam_mlt_alb_chh_dut_mly_mol_dyu_afr_ewe_tag_tha_wly_knd_moo_ses_uzb_rus_hin_azi_akn_vie_tig_igb_cic_ven	-1.21941765064827	-3.01657476022123	0.00329690591875681
817	chh_ger_zul_bul_amr_anl_sid_svk_uzb_tur_dyu_ind_igb_nor_alb_bsq_ben_aeg_swt_cnt_ukr_fre_swa_slo_cic_dut_est_yor_tsn_hun_pol_mlt_geo_ita_pan_glc_mol_amh_gam_prs_fin_fbf_bat_por_mao_jpn_tml_kor_lat_cze_bam_swe_mly_afr_hau_tag_mnd_rom_akn_mcd_wly_grk_arw_rus_krd_qcu_guj_bos_lit_ses_sod_urd_owc_hin_sun_eng_ewe_ctl_bem_jav_tha_heb_knd_moo_ven_azi_spa_scr_aze_tsw_vie_tig_dgb_lda_xho	-1.01235037024459	-2.47173307085895	0.0152651218857968
818	anl_rom_ven_por_chh_wly_heb_slo_azi_aze_lda_mao_igb_ita_svk_bsq_cze_sid_ses_cnt_hin_krd_ewe_guj_fbf_bos_est_tsw_tsn_hun_afr_aeg_geo_alb_urd_swe_scr_tig_mlt_lat_fin_yor_tag_ben_mly_jpn_knd_kor_lit_ger_zul_arw_jav_mol_amr_sun_mnd_ctl_bam_pol_hau_pan_mcd_glc_spa_qcu_prs_rus_nor_swt_owc_dut_sod_grk_bat_eng_akn_bul_bem_ind_tha_amh_tml_swa_dgb_uzb_fre_ukr_tur_moo_vie_gam_xho_cic_dyu	-0.722873816168942	-1.73830575693209	0.0854666087771326
819	mlt_urd_swa_swe_amh_sod_owc_spa_uzb_tur_dyu_ind_moo_lat_fre_bsq_krd_sid_lda_cnt_cze_alb_akn_arw_cic_rom_fin_igb_ewe_est_ukr_anl_geo_mol_slo_por_mcd_aeg_wly_bul_hun_ven_mao_prs_tag_jpn_tml_kor_glc_guj_yor_grk_mly_bos_amr_jav_mnd_lit_dgb_dut_tig_ben_rus_pan_nor_qcu_ger_pol_ita_bam_chh_ctl_gam_hin_sun_svk_bem_afr_tsn_bat_tha_heb_knd_tsw_zul_azi_scr_eng_aze_fbf_vie_hau_xho_ses_swt	-0.332926091546009	-0.788430437903306	0.432450139260628
820	hau_pol_fbf_slo_sod_tig_aeg_glc_aze_tur_zul_bat_lda_arw_ctl_bsq_dut_anl_moo_cnt_guj_afr_xho_swe_dyu_nor_fin_ven_swa_est_grk_owc_geo_urd_por_bos_eng_gam_amh_krd_hun_yor_ind_lit_mly_jpn_knd_kor_ger_scr_ewe_ben_tag_spa_heb_jav_mnd_pan_tsw_cze_mlt_svk_mol_alb_ukr_qcu_rom_hin_prs_igb_amr_mcd_wly_ita_mao_bul_bam_fre_swt_sun_tha_sid_tml_cic_akn_uzb_lat_rus_azi_bem_vie_chh_dgb_tsn_ses	0.261197685298898	0.614618202858976	0.540307719022823
821	amr_cze_zul_ger_gam_tig_owc_eng_azi_tur_dgb_tag_fbf_svk_ita_bsq_rom_wly_cic_mnd_lat_arw_swt_bul_swa_guj_est_lda_bem_fin_ukr_amh_geo_hin_krd_dut_pol_sod_sid_urd_hun_tsn_mly_bos_jav_jpn_knd_kor_afr_prs_xho_scr_bat_ben_heb_ind_cnt_fre_ses_spa_anl_grk_nor_swe_lit_qcu_alb_mcd_ctl_tsw_aeg_por_mlt_slo_sun_glc_akn_mol_yor_mao_tha_chh_tml_igb_dyu_uzb_rus_pan_aze_moo_vie_hau_ven_bam_ewe	0.416320157287565	0.983299996569524	0.328011031040716
822	gam_glc_ven_rom_heb_aeg_tig_rus_uzb_azi_ses_sun_igb_slo_pol_bsq_dut_amh_akn_mnd_por_prs_dyu_scr_yor_fre_hun_xho_moo_est_mol_owc_geo_ger_svk_hin_ben_chh_mlt_guj_fin_lda_jav_bul_mao_jpn_knd_kor_nor_krd_fbf_urd_ind_ukr_wly_mly_cnt_grk_swt_bos_anl_mcd_pan_arw_ctl_qcu_lat_alb_spa_cic_hau_afr_sod_cze_tag_ita_zul_swe_bam_bat_tha_amr_tml_tsw_bem_aze_lit_eng_tur_ewe_vie_sid_swa_tsn_dgb	0.0979538485155375	0.230722340367912	0.818037316945547
823	heb_fre_yor_prs_hau_tig_wly_guj_azi_aze_zul_sun_xho_nor_spa_bsq_afr_owc_akn_cnt_ger_mcd_dgb_lit_ewe_por_est_cic_tsn_fin_dut_sod_geo_arw_alb_lat_svk_aeg_sid_slo_hun_tsw_tag_ben_mao_jpn_tml_kor_rom_mol_igb_grk_ind_ita_anl_bat_mnd_eng_bem_swe_chh_hin_urd_rus_bul_qcu_ctl_cze_glc_dyu_amh_krd_gam_pan_jav_bos_swa_ukr_ses_mly_tha_mlt_knd_moo_ven_tur_pol_scr_uzb_fbf_vie_amr_bam_lda_swt	-0.502109013369756	-1.19492873645654	0.235153292398379
824	mlt_lat_akn_hin_chh_sod_sid_ita_aze_tur_bam_mao_tsw_krd_ctl_bsq_dut_owc_ven_mnd_fre_guj_bem_bos_fbf_spa_est_dyu_swa_fin_glc_wly_geo_afr_rom_slo_svk_heb_amr_bul_hun_tsn_bat_pan_sun_jpn_tml_kor_eng_arw_cic_ben_tag_alb_amh_ind_cnt_nor_igb_cze_tig_urd_mol_por_pol_qcu_ger_mcd_lit_ses_hau_rus_aeg_ukr_jav_scr_dgb_grk_xho_mly_tha_anl_knd_swt_lda_azi_swe_prs_uzb_ewe_vie_gam_zul_yor_moo	-0.477906749367761	-1.13669937494718	0.258584444686295
825	heb_swe_ven_prs_aeg_tig_mlt_pol_azi_uzb_akn_ind_tsn_pan_dut_bsq_lit_chh_swt_cnt_afr_rom_fbf_hin_bem_lat_hun_moo_dyu_est_slo_amh_geo_fre_eng_glc_bos_owc_sod_ger_fin_dgb_sun_ukr_mao_jpn_tml_kor_svk_urd_ses_krd_bat_mol_gam_tag_mnd_por_yor_mcd_anl_grk_guj_rus_nor_qcu_spa_arw_scr_tsw_wly_alb_hau_ctl_mly_bul_cic_ita_swa_jav_tha_amr_knd_lda_zul_aze_ben_cze_tur_igb_vie_sid_ewe_xho_bam	-0.183381031469893	-0.432633130110325	0.66628292368891
826	mlt_rus_ewe_ukr_amr_gam_tig_eng_uzb_tur_fbf_jav_yor_fre_krd_bsq_lat_hau_cic_mnd_spa_scr_lda_dut_xho_pol_fin_dyu_swa_est_bul_aeg_geo_rom_ita_cze_mol_owc_sod_slo_hun_ven_tag_grk_mly_jpn_knd_kor_por_glc_tsw_ger_mao_lit_anl_sun_cnt_ben_bem_afr_sid_urd_arw_swe_mcd_qcu_prs_hin_pan_bam_wly_bos_heb_ctl_ind_svk_tsn_guj_moo_bat_tha_chh_tml_swt_dgb_aze_nor_alb_azi_ses_vie_amh_zul_igb_akn	0.594413362479378	1.40600760917792	0.163054227640883
827	aeg_mcd_zul_scr_hau_gam_amr_ben_azi_tur_dgb_bat_dyu_spa_swe_bsq_bos_chh_igb_mnd_eng_pan_ven_ukr_bam_glc_fin_ewe_swa_est_mol_owc_geo_guj_ita_grk_hin_anl_sid_dut_hun_xho_mly_alb_jav_jpn_knd_kor_prs_slo_bem_afr_mao_cze_sod_ind_cnt_arw_ses_lit_tig_svk_por_bul_ctl_qcu_rom_lat_ger_swt_wly_fre_mlt_rus_tag_pol_yor_nor_moo_sun_tha_amh_tml_tsn_cic_uzb_krd_urd_aze_lda_vie_heb_akn_tsw_fbf	-0.271620916677326	-0.64215608198643	0.522351645568672
828	hau_ben_ses_lat_tig_gam_anl_por_azi_aze_bem_tag_dgb_grk_scr_bsq_cze_heb_cic_cnt_alb_mol_lda_fre_zul_afr_est_swa_moo_hun_bul_owc_geo_pan_spa_swe_ukr_amr_wly_eng_fin_ewe_jav_ita_ind_jpn_tml_kor_slo_rom_tsn_hin_mao_bos_amh_mly_mnd_guj_bam_pol_sod_glc_arw_ger_lit_qcu_mcd_nor_prs_dyu_mlt_ctl_aeg_rus_sun_krd_fbf_dut_xho_bat_tha_sid_knd_yor_tsw_tur_urd_svk_uzb_akn_vie_chh_igb_ven_swt	0.453101899962879	1.06896829117998	0.287850715644633
829	heb_mcd_moo_ben_anl_amh_gam_glc_azi_tur_dyu_sun_lda_slo_bos_bsq_rom_owc_zul_cnt_scr_ger_tsw_guj_cic_svk_est_yor_igb_fin_mol_mlt_geo_nor_fre_ukr_bul_aeg_tig_pol_hun_ewe_jav_prs_ind_jpn_tml_kor_urd_afr_akn_arw_mly_ctl_sod_mao_mnd_alb_tsn_lat_chh_lit_pan_rus_hin_qcu_eng_grk_spa_ven_wly_cze_hau_krd_bat_ita_bam_por_dgb_tag_tha_sid_knd_swt_bem_uzb_dut_swe_aze_swa_vie_amr_xho_ses_fbf	-0.498971723630709	-1.18789026878498	0.237901562287577
830	anl_mcd_lda_ukr_wly_tig_chh_fre_azi_aze_swt_bat_swa_krd_dut_bsq_bul_hau_ewe_mnd_nor_svk_tsw_rus_dyu_spa_est_ses_moo_fin_afr_amr_geo_rom_bos_lit_prs_mlt_heb_swe_hun_xho_sun_mol_mly_jpn_knd_kor_hin_eng_yor_alb_ind_arw_sod_jav_cnt_lat_dgb_pan_sid_urd_guj_ger_ben_qcu_por_glc_ctl_ven_aeg_cze_amh_slo_tag_ita_tsn_pol_fbf_mao_tha_owc_tml_cic_zul_uzb_grk_scr_tur_bem_vie_gam_igb_bam_akn	-0.142397569391229	-0.335856459071806	0.737735645601465
831	wly_swe_tsw_eng_heb_tig_anl_dut_tur_azi_swa_mao_ses_prs_svk_bsq_arw_amh_tsn_mnd_fre_krd_xho_glc_swt_por_fin_yor_akn_est_rus_sid_geo_alb_ger_pan_urd_amr_mlt_ben_hun_igb_jav_rom_mly_jpn_knd_kor_lit_ukr_lda_spa_ind_cze_aeg_tag_cnt_bos_dgb_mol_hau_lat_nor_grk_ita_qcu_mcd_hin_pol_fbf_sod_bul_chh_guj_sun_afr_bam_scr_ewe_bat_tha_owc_tml_zul_cic_aze_slo_ctl_uzb_dyu_vie_gam_moo_ven_bem	0.336153235048081	0.790767273176291	0.431091770791606
832	owc_mol_ven_slo_aeg_heb_sid_pan_azi_uzb_tsn_sun_akn_eng_guj_bsq_ben_sod_ewe_cnt_bos_rus_dyu_cze_xho_rom_est_moo_fbf_fin_arw_anl_geo_ita_grk_por_lat_amh_tig_swe_hun_swa_tag_afr_jav_jpn_knd_kor_fre_svk_swt_dut_mly_scr_amr_bat_mnd_urd_zul_nor_wly_prs_alb_lit_bul_qcu_spa_mcd_ukr_ses_gam_krd_hau_ctl_ind_glc_yor_pol_bam_mao_tha_chh_tml_lda_dgb_tur_ger_hin_aze_bem_vie_mlt_cic_igb_tsw	-0.0264439196108066	-0.0622448774578069	0.950501405913305
833	aeg_hin_swt_cze_amr_amh_chh_urd_aze_uzb_xho_jav_ewe_ger_scr_bsq_krd_sid_dgb_mnd_ctl_ita_akn_spa_swa_rus_hun_ses_bam_fin_ukr_sod_geo_rom_mcd_eng_glc_gam_tig_prs_est_lda_ind_alb_bat_jpn_tml_kor_ben_lit_yor_slo_tag_pan_wly_mly_cnt_mol_bem_swe_hau_pol_lat_dut_nor_qcu_arw_guj_por_dyu_mlt_grk_owc_afr_sun_bul_igb_bos_tsn_mao_tha_anl_knd_moo_cic_azi_svk_fre_tur_zul_vie_heb_ven_tsw_fbf	-0.146818632238134	-0.346440977196415	0.72979393577722
834	chh_ukr_fbf_lit_tig_aeg_amh_fre_azi_uzb_cic_jav_tsw_hin_scr_bsq_bos_amr_lda_mnd_afr_mol_bem_alb_moo_ctl_hun_ewe_swt_fin_nor_owc_geo_por_pan_ita_cze_anl_sid_arw_est_swa_mly_slo_tag_jpn_knd_kor_lat_eng_akn_svk_sun_grk_wly_mao_cnt_urd_zul_glc_heb_pol_ben_bul_prs_qcu_ger_rom_spa_dyu_mlt_mcd_hau_rus_ind_krd_xho_dut_yor_bat_tha_sod_tml_igb_ses_tur_guj_swe_aze_bam_vie_gam_tsn_dgb_ven	-0.551394295130004	-1.31432366995721	0.191969698114192
835	sod_mcd_swt_spa_mlt_heb_amh_krd_uzb_azi_ses_tag_tsw_ger_pan_bsq_ben_gam_bem_mnd_bos_dut_fbf_ita_ewe_slo_fin_igb_moo_hun_guj_aeg_geo_lit_mol_scr_grk_owc_hau_glc_est_dyu_sun_svk_bat_jpn_tml_kor_alb_lat_cic_rom_ind_ukr_chh_mly_cnt_ctl_zul_eng_anl_prs_cze_fre_hin_qcu_urd_pol_arw_xho_wly_bul_tig_rus_jav_afr_bam_swe_lda_mao_tha_sid_knd_yor_ven_tur_nor_por_aze_dgb_vie_amr_akn_tsn_swa	-0.422966354383578	-1.00672306394653	0.316680059648126
836	tig_lit_swa_cze_sod_mlt_amh_prs_tur_azi_xho_sun_swt_eng_krd_bsq_svk_gam_dgb_mnd_ita_pol_lda_rus_bam_mcd_hun_tsw_fbf_est_ukr_wly_geo_hin_grk_swe_alb_heb_sid_fre_fin_tsn_mao_spa_tag_jpn_knd_kor_slo_bul_ven_rom_bat_ger_aeg_mly_cnt_urd_bem_pan_chh_dut_por_bos_afr_qcu_mol_ctl_ben_akn_anl_glc_owc_lat_jav_arw_yor_scr_igb_ind_tha_amr_tml_dyu_zul_uzb_nor_guj_aze_ses_vie_hau_moo_ewe_cic	0.274557545640953	0.647304481117462	0.519029534649563
837	amr_guj_moo_bos_heb_aeg_anl_urd_uzb_azi_cic_mly_ewe_eng_ukr_bsq_ger_sid_xho_cnt_bul_glc_fbf_dut_tsw_cze_hun_swa_bem_est_alb_hau_geo_pan_mol_rom_scr_wly_tig_ben_fin_bam_jav_fre_mao_jpn_tml_kor_grk_hin_dyu_spa_tag_mcd_amh_bat_mnd_prs_igb_pol_sod_lat_por_ita_krd_qcu_swe_rus_svk_lda_mlt_slo_chh_afr_sun_arw_tsn_nor_akn_ind_tha_owc_knd_dgb_ses_tur_lit_ctl_aze_zul_vie_gam_yor_ven_swt	0.14261994815729	0.335529925752481	0.73798110613469
838	amr_guj_tsn_pan_chh_hau_tig_ukr_aze_tur_xho_tag_fbf_grk_slo_bsq_afr_sod_dgb_mnd_svk_por_ven_alb_swa_bul_fin_bam_akn_est_cze_heb_geo_lit_fre_nor_glc_amh_owc_rom_hun_dyu_mao_ben_jav_jpn_tml_kor_ger_krd_igb_prs_sun_ita_anl_bat_cnt_mol_cic_rus_mlt_spa_urd_bos_lat_qcu_pol_arw_scr_ses_sid_swe_wly_hin_mly_mcd_bem_eng_lda_ind_tha_gam_knd_zul_swt_uzb_dut_ctl_azi_yor_vie_aeg_ewe_moo_tsw	-0.167847944476441	-0.396101702437582	0.692937316762998
839	wly_mol_akn_rom_hau_tig_chh_afr_uzb_aze_tsw_mly_igb_grk_hin_bsq_urd_anl_cic_mnd_pol_ctl_moo_cze_bem_bos_est_zul_tsn_hun_alb_sid_geo_ita_nor_bul_mcd_amh_sod_pan_fin_xho_tag_arw_mao_jpn_tml_kor_lat_ben_dgb_ger_jav_prs_owc_bat_cnt_glc_ven_svk_amr_por_lit_krd_slo_qcu_swe_dut_rus_swa_mlt_ukr_gam_spa_sun_fre_dyu_scr_swt_ind_tha_aeg_knd_lda_bam_tur_guj_eng_azi_fbf_vie_heb_ses_yor_ewe	-0.272316755470221	-0.643830972435226	0.52126967048913
840	wly_bul_igb_glc_mlt_amr_chh_krd_azi_uzb_dgb_tag_swa_ger_svk_bsq_bos_anl_akn_cnt_hin_por_bam_prs_cic_grk_hun_bem_moo_est_slo_tig_geo_arw_pol_ukr_nor_gam_owc_mcd_fin_yor_mly_pan_sun_jpn_tml_kor_swe_scr_ses_fre_ind_ctl_aeg_jav_mnd_afr_dyu_urd_amh_guj_ben_alb_eng_qcu_mol_rus_ita_xho_hau_lit_sod_dut_mao_lat_tsn_spa_fbf_bat_tha_heb_knd_zul_ven_tur_cze_rom_aze_tsw_vie_sid_lda_ewe_swt	0.0908873194061388	0.213822352199835	0.831153680187947
841	tig_eng_swt_glc_mlt_sod_amr_bos_azi_uzb_akn_ind_moo_ctl_cze_bsq_dut_owc_cic_mnd_pan_fre_xho_guj_ewe_prs_hun_tsn_bem_fin_por_gam_geo_scr_alb_lit_ita_chh_sid_rus_est_ses_sun_nor_bat_jpn_tml_kor_svk_hin_swa_slo_mly_bul_heb_jav_cnt_ben_igb_rom_wly_spa_ger_mol_ukr_qcu_arw_krd_swe_ven_hau_urd_aeg_mcd_mao_afr_bam_grk_zul_tag_tha_anl_knd_fbf_dgb_tur_lat_pol_aze_tsw_vie_amh_yor_dyu_lda	-0.0720462924083934	-0.169664173849355	0.865642767816137
842	gam_krd_dgb_hin_amh_hau_owc_ctl_tur_azi_lda_tag_ven_svk_mol_bsq_guj_sod_akn_mnd_pol_lat_tsn_arw_xho_ger_fin_ses_ewe_est_urd_wly_geo_por_rom_bos_nor_aeg_mlt_dut_hun_dyu_jav_spa_ind_jpn_knd_kor_pan_ita_cic_mcd_mly_fre_chh_mao_cnt_prs_fbf_cze_anl_afr_alb_ukr_scr_qcu_eng_rus_slo_yor_amr_swe_tig_ben_bat_bul_moo_grk_swt_sun_tha_sid_tml_bam_tsw_uzb_lit_glc_aze_zul_vie_heb_bem_swa_igb	0.0209388039893484	0.0493968805651412	0.960708947330582
843	amh_scr_tsn_urd_amr_sod_aeg_afr_tur_azi_dyu_jav_fbf_spa_grk_bsq_arw_wly_ven_mnd_alb_eng_lda_ita_bam_ben_est_swt_yor_hun_prs_anl_geo_rus_ctl_fre_bul_tig_owc_por_fin_swa_mao_lat_sun_jpn_knd_kor_rom_hin_ewe_dut_ind_pan_heb_tag_cnt_mcd_dgb_bos_gam_ukr_swe_cze_slo_qcu_pol_lit_glc_bem_sid_krd_mlt_ger_mly_mol_akn_svk_moo_bat_tha_hau_tml_xho_zul_aze_nor_guj_uzb_ses_vie_chh_igb_tsw_cic	-0.215481367319731	-0.508558499836012	0.612266040714482
844	sid_svk_dgb_guj_amh_aeg_anl_lit_uzb_tur_tsn_mao_bem_hin_pan_bsq_afr_wly_cic_mnd_slo_alb_fbf_grk_dyu_fre_hun_zul_ven_fin_dut_mlt_geo_urd_spa_ger_pol_tig_gam_cze_est_yor_sun_ita_tag_jpn_knd_kor_nor_por_swt_lat_ind_eng_amr_bat_cnt_scr_igb_swe_owc_ben_bul_krd_rus_qcu_prs_arw_ukr_ses_sod_bos_hau_glc_mly_ctl_lda_mol_bam_jav_tha_chh_tml_swa_akn_aze_mcd_rom_azi_moo_vie_heb_ewe_xho_tsw	-0.0242548694970673	-0.0571021149201872	0.954586358974739
845	anl_prs_dyu_alb_hau_sid_owc_urd_uzb_aze_swa_sun_bem_bos_dut_bsq_ger_gam_cic_mnd_pol_glc_tsw_nor_dgb_slo_est_fbf_zul_hun_krd_amh_geo_cze_grk_afr_por_amr_sod_hin_fin_tsn_jav_fre_ind_jpn_knd_kor_mol_spa_swt_arw_bat_mcd_heb_tag_cnt_ukr_ewe_scr_aeg_ctl_svk_rom_rus_qcu_swe_eng_pan_xho_tig_bul_mlt_guj_mao_lat_bam_ita_lda_mly_tha_chh_tml_ven_ses_tur_lit_ben_azi_yor_vie_wly_igb_moo_akn	-0.197059495974603	-0.465402531317877	0.642731228927532
846	hau_swe_akn_urd_chh_amr_wly_lit_uzb_aze_cic_mly_tsw_arw_ukr_bsq_cze_anl_yor_mnd_ita_afr_bem_ger_zul_rus_fin_ewe_swa_hun_mcd_sid_geo_krd_nor_glc_mol_sod_heb_bos_est_dgb_jav_pol_ind_jpn_knd_kor_grk_rom_bam_prs_sun_pan_amh_bat_cnt_hin_ven_lat_mlt_ctl_svk_por_scr_qcu_guj_alb_ben_lda_owc_spa_aeg_fre_tag_slo_dyu_eng_ses_mao_tha_gam_tml_moo_fbf_azi_bul_dut_tur_igb_vie_tig_tsn_xho_swt	-0.11601108936196	-0.273378396131838	0.785168548055987
847	gam_eng_bem_scr_owc_chh_heb_ukr_uzb_aze_fbf_mao_moo_grk_bos_bsq_dut_wly_ses_mnd_ita_mol_bam_pan_akn_krd_fin_lda_ewe_hun_slo_hau_geo_rom_prs_afr_guj_anl_aeg_lit_est_igb_sun_rus_mly_jpn_knd_kor_cze_glc_ven_ger_jav_fre_sod_tag_cnt_urd_xho_bul_mlt_nor_ctl_arw_svk_qcu_mcd_lat_swe_tsn_sid_pol_amr_alb_ind_ben_cic_hin_zul_bat_tha_tig_tml_swt_tsw_azi_por_spa_tur_dgb_vie_amh_swa_dyu_yor	-0.216153375993143	-0.510607645191603	0.610835728826599
848	owc_ben_lda_dut_anl_gam_amr_ukr_azi_uzb_akn_sun_yor_mcd_rom_bsq_cze_wly_tsn_mnd_grk_pan_swt_rus_bem_mol_hun_igb_moo_fin_lit_amh_geo_por_arw_afr_spa_chh_sod_pol_est_xho_mao_eng_jav_jpn_tml_kor_krd_lat_ven_ita_mly_alb_hau_tag_cnt_scr_swa_svk_tig_prs_swe_guj_slo_qcu_bos_glc_ctl_ewe_mlt_bul_heb_fre_bat_hin_fbf_ger_zul_ind_tha_aeg_knd_bam_dyu_aze_urd_nor_tur_ses_vie_sid_dgb_tsw_cic	0.194918402827713	0.458273190625291	0.647825248386001
849	gam_bul_bem_hin_mlt_owc_aeg_eng_tur_uzb_cic_tag_akn_mcd_arw_bsq_por_anl_xho_mnd_cze_grk_dyu_mol_bam_guj_fin_tsw_tsn_hun_urd_heb_geo_alb_spa_ita_glc_sid_hau_rus_est_moo_bat_slo_mly_jpn_knd_kor_ukr_svk_yor_lit_mao_swe_tig_sun_cnt_dut_lda_ben_chh_fre_rom_pan_krd_qcu_bos_prs_scr_ewe_amr_lat_sod_ctl_ind_nor_fbf_afr_swt_jav_tha_amh_tml_ses_dgb_azi_ger_pol_aze_swa_vie_wly_igb_zul_ven	-0.519465446906168	-1.23756928765981	0.218991280548811
850	amr_bul_dgb_glc_amh_sid_gam_urd_tur_azi_tsn_mao_yor_por_lit_bsq_ita_tig_igb_cnt_guj_ctl_ses_slo_ven_afr_est_akn_bem_hun_swe_mlt_geo_scr_krd_fre_ukr_hau_anl_ger_fin_swa_mly_ben_jav_jpn_tml_kor_rom_bos_cic_mol_sun_svk_wly_ind_mnd_nor_lda_spa_chh_mcd_grk_pol_alb_qcu_arw_lat_eng_dyu_owc_cze_sod_pan_bat_hin_swt_dut_fbf_tag_tha_aeg_knd_ewe_moo_aze_rus_prs_uzb_zul_vie_heb_bam_xho_tsw	-0.663248294329911	-1.58762475184501	0.115765470446378
851	sod_guj_lda_urd_chh_owc_mlt_dut_azi_tur_bem_mao_fbf_bos_ger_bsq_pol_anl_dyu_mnd_rom_hin_tsn_prs_igb_fre_hun_tsw_zul_est_spa_tig_geo_bul_glc_slo_mol_gam_aeg_por_fin_swa_mly_svk_ind_jpn_tml_kor_arw_cze_swt_ita_jav_lit_heb_sun_cnt_afr_akn_ben_amh_rus_alb_ctl_eng_qcu_swe_pan_krd_ewe_amr_ukr_wly_nor_tag_scr_yor_lat_moo_bat_tha_sid_knd_ses_cic_uzb_grk_mcd_aze_xho_vie_hau_bam_ven_dgb	-0.100244048276542	-0.236155934247616	0.81383099634881
852	gam_ger_bam_prs_tig_owc_aeg_bul_uzb_aze_xho_ind_swt_spa_hin_bsq_pol_amr_yor_cnt_krd_lat_dgb_por_ses_scr_hun_lda_zul_est_fre_wly_geo_rom_afr_ctl_glc_amh_mlt_grk_fin_igb_mly_arw_tag_jpn_tml_kor_guj_rus_cic_ukr_sun_alb_heb_mao_mnd_swe_ven_nor_anl_mol_eng_mcd_pan_qcu_lit_cze_ben_tsw_sod_ita_hau_slo_jav_bos_moo_svk_akn_bat_tha_chh_knd_swa_tsn_azi_dut_urd_tur_dyu_vie_sid_fbf_bem_ewe	0.232512083608102	0.546793494834025	0.585830213380806
853	amr_ita_dyu_grk_sid_aeg_anl_urd_azi_aze_bem_jav_ven_por_mcd_bsq_bul_tig_ewe_cnt_alb_rom_dgb_mol_moo_scr_fin_swa_yor_hun_ben_chh_geo_lit_spa_glc_bos_heb_mlt_dut_est_zul_ind_fre_tag_jpn_tml_kor_lat_hin_cic_slo_mao_pan_gam_sun_mnd_cze_xho_prs_amh_afr_eng_rus_pol_qcu_svk_krd_ger_lda_wly_nor_sod_arw_mly_swe_swt_ctl_tsw_bat_tha_owc_knd_igb_tsn_uzb_ukr_guj_tur_ses_vie_hau_fbf_akn_bam	-1.07745400577486	-2.63983910522533	0.00972714968900435
854	gam_krd_xho_fre_owc_heb_amh_arw_azi_aze_ewe_mao_ses_swe_slo_bsq_lit_sid_akn_cnt_bos_cze_swa_por_tsn_hin_est_swt_zul_fin_dut_anl_geo_mcd_glc_ben_scr_hau_mlt_ita_hun_dyu_bat_ger_tag_jpn_tml_kor_spa_ukr_bem_alb_ind_lat_chh_sun_mnd_nor_moo_ctl_aeg_grk_rus_rom_pol_qcu_pan_bul_urd_ven_amr_afr_sod_eng_mly_mol_bam_svk_igb_jav_tha_tig_knd_fbf_tsw_tur_prs_guj_uzb_lda_vie_wly_dgb_cic_yor	-0.24982119851934	-0.591307117989702	0.555749190182218
855	hau_eng_tsn_urd_amh_wly_anl_ita_aze_tur_swa_sun_igb_ctl_slo_bsq_grk_tig_moo_cnt_lat_fre_cic_ukr_xho_ger_hun_tsw_yor_est_swe_gam_geo_por_bul_rom_spa_owc_sod_mol_fin_swt_bat_scr_ind_jpn_tml_kor_prs_arw_ses_alb_jav_dut_amr_mly_mnd_afr_dyu_pan_mlt_pol_glc_lit_svk_qcu_mcd_cze_rus_dgb_heb_nor_chh_bos_tag_guj_lda_hin_fbf_mao_tha_aeg_knd_bam_zul_azi_krd_ben_uzb_akn_vie_sid_bem_ven_ewe	0.232711524798525	0.5474684763511	0.585368398922751
856	hau_ita_xho_alb_chh_gam_amh_rom_tur_aze_igb_mly_akn_prs_svk_bsq_swe_anl_lda_cnt_lit_ben_bam_arw_ses_ger_fin_fbf_bem_est_mcd_mlt_geo_slo_dut_por_krd_heb_wly_mol_hun_tsn_mao_spa_bat_jpn_knd_kor_grk_scr_yor_fre_tag_nor_sod_jav_mnd_ukr_moo_eng_owc_ctl_afr_hin_cze_qcu_guj_pan_lat_dyu_amr_urd_aeg_glc_ind_rus_swt_bul_ven_sun_tha_tig_tml_zul_tsw_uzb_pol_bos_azi_swa_vie_sid_ewe_dgb_cic	0.256718206278212	0.604307521095846	0.547110643368431
857	sod_krd_bem_rus_amr_tig_amh_guj_tur_uzb_bam_mly_ses_lit_por_bsq_afr_owc_tsn_mnd_lat_ger_swa_alb_tsw_bul_hun_fbf_ewe_est_ukr_gam_geo_eng_fre_swe_dut_mlt_heb_ben_fin_akn_mao_cze_ind_jpn_knd_kor_spa_rom_igb_scr_bat_ita_anl_sun_cnt_pol_zul_grk_sid_prs_bos_hin_urd_qcu_mol_arw_svk_dgb_aeg_ctl_wly_nor_tag_mcd_swt_glc_xho_jav_tha_hau_tml_dyu_ven_azi_pan_slo_aze_moo_vie_chh_cic_yor_lda	-0.0450396741043771	-0.106076974262897	0.915749754557915
858	chh_alb_tsw_ger_sid_amr_hau_guj_azi_tur_swa_sun_fbf_svk_afr_bsq_dut_anl_ven_cnt_por_lit_lda_bul_ses_mcd_hun_ewe_igb_fin_ben_heb_geo_ctl_pol_ita_eng_amh_aeg_mol_est_zul_ind_glc_jav_jpn_tml_kor_nor_cze_dyu_rus_tag_fre_tig_mao_mnd_bos_bam_pan_owc_slo_lat_krd_ukr_qcu_scr_grk_rom_yor_wly_prs_gam_spa_bat_urd_moo_swe_cic_mly_tha_sod_knd_akn_bem_aze_arw_hin_uzb_dgb_vie_mlt_swt_xho_tsn	-0.876626222363574	-2.12377259471709	0.0363432703540335
859	heb_arw_bam_rom_sid_sod_anl_mcd_azi_tur_tsw_bat_lda_mol_bos_bsq_ita_tig_ven_cnt_grk_cze_dgb_krd_dyu_por_fin_tsn_yor_hun_afr_amh_geo_ctl_prs_ukr_bul_wly_gam_swe_est_bem_mly_eng_jav_jpn_tml_kor_hin_ger_swt_rus_tag_lat_owc_mao_mnd_glc_ses_pol_hau_scr_ben_dut_guj_qcu_urd_alb_svk_igb_mlt_nor_chh_pan_sun_fre_cic_spa_akn_ind_tha_amr_knd_moo_fbf_uzb_lit_slo_aze_xho_vie_aeg_ewe_zul_swa	-0.435987920706312	-1.03505139873773	0.303328863571336
860	owc_prs_dgb_dut_hau_sod_amh_alb_azi_uzb_igb_mly_swa_bos_ita_bsq_nor_gam_tsn_cnt_krd_glc_dyu_ger_fbf_slo_hun_cic_akn_est_swe_tig_geo_guj_ctl_svk_rus_amr_mlt_pan_fin_ven_tag_mcd_sun_jpn_knd_kor_bul_scr_ewe_lat_ind_fre_chh_jav_mnd_ukr_lda_grk_heb_eng_por_spa_pol_qcu_hin_ben_cze_bam_aeg_arw_sid_mol_bat_rom_ses_urd_swt_mao_tha_anl_tml_moo_tsw_tur_lit_afr_aze_bem_vie_wly_xho_zul_yor	0.0763257648834827	0.179814499622128	0.857689414970954
861	anl_scr_tsn_rom_gam_mlt_sid_grk_tur_aze_ses_mao_swa_dut_glc_bsq_afr_hau_moo_cnt_nor_lit_yor_guj_tsw_mcd_fin_xho_ven_est_cze_tig_geo_ger_alb_mol_pol_aeg_amh_slo_hun_zul_jav_fre_ind_jpn_tml_kor_ita_svk_dyu_swe_tag_spa_heb_mly_mnd_por_lda_prs_chh_arw_ben_eng_rus_qcu_urd_pan_krd_dgb_sod_bos_owc_lat_bat_ctl_akn_ukr_bem_sun_tha_amr_knd_fbf_ewe_azi_hin_bul_uzb_cic_vie_wly_igb_swt_bam	-0.253337562199603	-0.598398160150003	0.55102893151721
862	gam_dut_ses_cze_heb_chh_mlt_hin_tur_uzb_swt_ind_moo_slo_scr_bsq_ita_amh_dyu_cnt_nor_mol_swa_alb_cic_ben_est_zul_ewe_hun_lat_aeg_geo_afr_mcd_ukr_por_sod_amr_eng_fin_akn_sun_bul_tag_jpn_tml_kor_arw_guj_fbf_grk_mao_lit_wly_bat_mnd_spa_xho_urd_tig_ger_krd_prs_fre_qcu_glc_bos_rom_bam_owc_rus_anl_pan_jav_ctl_tsw_svk_ven_mly_tha_sid_knd_yor_igb_azi_swe_pol_aze_bem_vie_hau_lda_tsn_dgb	-0.324538085265519	-0.768117294786894	0.444363530038384
863	chh_urd_bem_prs_amh_sid_gam_pol_azi_tur_yor_bat_igb_ben_bos_bsq_bul_sod_bam_cnt_pan_rom_xho_alb_moo_ger_fin_ven_tsn_hun_svk_owc_geo_spa_mol_mcd_glc_amr_anl_grk_est_fbf_ind_cze_tag_jpn_knd_kor_krd_afr_tsw_ctl_mao_arw_heb_sun_mnd_ita_akn_rus_aeg_nor_fre_dut_lat_qcu_ukr_lit_eng_swt_hau_slo_tig_por_mly_guj_zul_scr_ewe_jav_tha_wly_tml_swa_dyu_uzb_hin_swe_aze_cic_vie_mlt_ses_dgb_lda	-0.0831573150722995	-0.196260392923937	0.844834585009572
864	wly_bul_swa_glc_anl_sid_owc_por_uzb_aze_igb_tag_fbf_lat_svk_bsq_ctl_amh_dgb_mnd_rus_guj_moo_hin_zul_alb_fin_akn_bam_est_ben_gam_geo_ukr_slo_krd_fre_amr_chh_swe_hun_dyu_bat_prs_sun_jpn_knd_kor_pan_dut_ewe_bos_mao_rom_hau_jav_cnt_eng_bem_ger_mlt_afr_grk_cze_urd_qcu_arw_spa_nor_tsn_sod_mol_heb_scr_mly_lit_yor_mcd_tsw_ind_tha_aeg_tml_swt_ven_tur_pol_ita_azi_ses_vie_tig_cic_xho_lda	0.802732291015908	1.90341378673466	0.0600791297302972
865	sid_krd_ewe_guj_mlt_chh_amr_afr_uzb_aze_bam_bat_cic_eng_bul_bsq_arw_tig_ses_cnt_rus_grk_moo_fre_yor_glc_hun_igb_dgb_est_ctl_sod_geo_ita_slo_svk_mol_anl_aeg_alb_fin_swt_tag_rom_mao_jpn_tml_kor_cze_lat_lda_urd_sun_prs_gam_ind_mnd_scr_ven_hin_owc_ukr_lit_dut_bos_qcu_por_spa_pan_dyu_wly_pol_heb_ben_mly_swe_bem_mcd_zul_jav_tha_amh_knd_tsw_tsn_azi_nor_ger_tur_swa_vie_hau_xho_akn_fbf	-0.843810876746707	-2.03925768057821	0.0442618921629712
866	amh_pol_dgb_svk_sid_owc_tig_hin_aze_tur_ven_bat_bem_por_dut_bsq_alb_heb_dyu_cnt_ctl_nor_fbf_ita_ewe_bul_est_swt_bam_fin_swe_aeg_geo_bos_scr_glc_spa_sod_wly_lit_hun_tsn_jav_mol_mao_jpn_knd_kor_rus_krd_akn_rom_mly_fre_chh_ind_mnd_afr_moo_ger_amr_ben_arw_mcd_grk_qcu_guj_prs_cze_swa_anl_urd_gam_eng_tag_ukr_lda_slo_ses_sun_tha_hau_tml_zul_yor_uzb_pan_lat_azi_cic_vie_mlt_tsw_igb_xho	-0.537791035228226	-1.2840029808641	0.202330594398921
867	amh_lit_swt_spa_wly_tig_sod_alb_uzb_aze_akn_mly_ses_scr_lat_bsq_ctl_sid_cic_mnd_mol_bul_tsw_nor_lda_ben_est_ewe_fbf_fin_fre_mlt_geo_arw_afr_slo_bos_heb_aeg_swe_hun_ven_sun_urd_jav_jpn_knd_kor_ger_prs_bam_rom_ind_hin_chh_bat_cnt_krd_moo_ita_hau_eng_dut_guj_mcd_qcu_pol_grk_cze_bem_anl_ukr_amr_svk_tag_por_swa_pan_dyu_mao_tha_owc_tml_dgb_igb_tur_glc_rus_azi_tsn_vie_gam_yor_xho_zul	-0.172943704841695	-0.408374199584953	0.683937722471097
868	heb_bos_swa_lit_chh_sid_mlt_slo_tur_aze_swt_jav_igb_dut_alb_bsq_mcd_anl_moo_cnt_rus_bul_akn_eng_tsw_krd_est_fbf_yor_hun_urd_sod_geo_pol_por_ben_cze_tig_amh_nor_fin_dgb_ind_prs_sun_jpn_knd_kor_swe_afr_ewe_ita_mly_rom_wly_tag_mnd_mol_ven_guj_aeg_arw_scr_glc_pan_qcu_svk_ctl_ukr_bem_gam_lat_hau_grk_mao_hin_xho_ger_bam_bat_tha_owc_tml_lda_ses_uzb_spa_fre_azi_tsn_vie_amr_zul_dyu_cic	-0.463413225477551	-1.10114160368221	0.273676857691878
869	chh_alb_bam_swe_wly_hau_owc_fre_tur_azi_ewe_bat_yor_nor_krd_bsq_dut_anl_ven_cnt_mcd_eng_cic_ger_zul_slo_hun_igb_lda_fin_guj_heb_geo_ukr_spa_lat_afr_sod_sid_rom_est_akn_mly_ben_sun_jpn_knd_kor_ctl_glc_bem_pol_mao_cze_aeg_ind_mnd_scr_tsn_lit_mlt_hin_pan_urd_bos_qcu_arw_rus_svk_tsw_amr_grk_gam_ita_tag_por_fbf_prs_swa_jav_tha_tig_tml_xho_swt_uzb_bul_mol_aze_moo_vie_amh_ses_dgb_dyu	0.0986163459764246	0.232463514584948	0.816688831677117
870	heb_nor_tsn_hin_mlt_tig_wly_ger_aze_azi_ven_tag_swt_lat_scr_bsq_swe_aeg_xho_mnd_urd_bul_ses_pol_zul_bos_est_dgb_dyu_fin_afr_anl_geo_guj_rus_mol_glc_sod_owc_ukr_hun_akn_mao_svk_sun_jpn_knd_kor_ita_lit_ewe_dut_ind_ctl_hau_bat_cnt_ben_cic_fre_chh_alb_rom_cze_pan_qcu_eng_mcd_por_swa_amr_grk_amh_prs_jav_krd_igb_spa_yor_mly_tha_sid_tml_bam_moo_uzb_slo_arw_tur_tsw_vie_gam_bem_fbf_lda	-0.275564164453679	-0.651727596127419	0.51618430805123
871	aeg_pol_ewe_glc_wly_anl_amr_rom_uzb_azi_dyu_sun_swt_alb_por_bsq_spa_chh_yor_cnt_ben_cze_dgb_grk_zul_arw_est_igb_bam_fin_ita_gam_geo_krd_nor_scr_svk_hau_sid_fre_hun_xho_bat_urd_mly_jpn_tml_kor_mcd_eng_swa_rus_tag_pan_tig_ind_mnd_afr_fbf_slo_mlt_dut_guj_hin_swe_qcu_mol_ger_ukr_moo_heb_prs_sod_lit_mao_bos_bem_lat_tsw_jav_tha_owc_knd_akn_lda_tur_bul_ctl_aze_tsn_vie_amh_cic_ven_ses	0.180552689397597	0.42514195231962	0.67171529232245
872	amr_por_yor_mcd_tig_mlt_sid_ukr_uzb_aze_dgb_mao_cic_krd_scr_bsq_bul_amh_tsn_mnd_rom_guj_bam_fre_ven_pol_hun_moo_ewe_est_ger_hau_geo_mol_ita_ben_cze_aeg_wly_glc_fin_swa_jav_svk_bat_jpn_tml_kor_nor_slo_fbf_lat_tag_eng_gam_sun_cnt_prs_zul_pan_chh_rus_alb_bos_swe_qcu_afr_grk_ctl_dyu_owc_arw_sod_dut_ind_spa_swt_urd_xho_mly_tha_anl_knd_akn_igb_tur_hin_lit_azi_bem_vie_heb_tsw_ses_lda	-0.586735807588331	-1.39990098585833	0.164870077483367
873	aeg_lit_igb_guj_amr_gam_sid_bul_tur_uzb_ven_mao_tsw_pol_swe_bsq_arw_hau_dgb_cnt_bos_nor_bem_mcd_bam_grk_hun_swt_lda_est_pan_wly_geo_mol_glc_spa_rus_chh_heb_afr_fin_swa_tag_cze_jav_jpn_knd_kor_ctl_eng_xho_fre_ind_por_amh_bat_mnd_alb_ses_scr_sod_krd_dut_prs_ben_qcu_ukr_ita_svk_yor_tig_lat_mlt_urd_sun_ger_cic_slo_ewe_mly_tha_anl_tml_moo_dyu_azi_rom_hin_aze_zul_vie_owc_akn_fbf_tsn	-0.524013389784841	-1.24623486486463	0.215808290356135
874	amr_prs_tsw_rus_amh_wly_sod_eng_uzb_azi_fbf_bat_ewe_scr_mcd_bsq_pol_sid_lda_cnt_grk_ita_igb_pan_yor_por_hun_dgb_swt_est_bos_hau_geo_lat_swe_mol_hin_owc_tig_krd_fin_xho_jav_slo_sun_jpn_knd_kor_ger_lit_tsn_cze_mao_guj_anl_mly_mnd_ukr_dyu_rom_chh_bul_urd_nor_arw_qcu_spa_ben_ctl_akn_mlt_fre_aeg_svk_ind_glc_zul_afr_moo_tag_tha_heb_tml_swa_ses_aze_dut_alb_tur_bem_vie_gam_ven_bam_cic	0.120047944289837	0.282236531198263	0.778389297945233
875	owc_guj_xho_spa_amh_gam_heb_prs_azi_tur_zul_sun_dyu_urd_ger_bsq_krd_sid_igb_cnt_por_mcd_bam_dut_ven_arw_hun_swa_ewe_fin_bos_tig_geo_rom_grk_scr_cze_mlt_chh_svk_est_moo_tag_slo_mly_jpn_knd_kor_pol_ita_fbf_pan_mao_nor_amr_bat_mnd_lat_yor_alb_sod_ukr_lit_bul_mol_qcu_ctl_ben_hin_tsn_hau_rus_wly_swe_jav_afr_tsw_fre_bem_ind_tha_anl_tml_lda_ses_uzb_eng_glc_aze_cic_vie_aeg_dgb_akn_swt	-0.168571555762339	-0.397917102342461	0.691603242015326
876	amh_spa_tsw_ukr_amr_heb_gam_scr_aze_tur_dyu_mao_xho_krd_swe_bsq_bos_mlt_bam_mnd_hin_ger_ven_slo_swa_grk_hun_fbf_zul_fin_prs_chh_geo_afr_rus_lit_fre_sod_wly_pan_est_ewe_ind_eng_tag_jpn_tml_kor_glc_ctl_bem_cze_sun_dut_owc_jav_cnt_svk_cic_arw_anl_nor_lat_alb_ben_qcu_guj_rom_pol_ses_aeg_por_tig_bul_mly_mol_tsn_urd_igb_bat_tha_sid_knd_lda_akn_uzb_mcd_ita_azi_moo_vie_hau_dgb_yor_swt	0.407647520748607	0.962488809655011	0.338300056828327
877	sod_cze_swa_rom_amh_chh_aeg_swe_azi_aze_cic_sun_zul_alb_lat_bsq_rus_owc_ses_mnd_ukr_guj_bam_prs_lda_svk_fin_ewe_ven_hun_ger_wly_geo_por_urd_bul_krd_hau_sid_grk_est_fbf_mly_glc_ind_jpn_tml_kor_arw_dut_akn_mol_bat_ita_mlt_jav_cnt_eng_igb_nor_anl_hin_fre_spa_bos_qcu_pol_slo_pan_yor_tig_mcd_heb_scr_mao_afr_tsn_ctl_dyu_tag_tha_gam_knd_tsw_dgb_uzb_lit_ben_tur_bem_vie_amr_xho_moo_swt	-0.775295516722147	-1.86698233625477	0.0650543255442602
878	sod_bul_xho_prs_amh_gam_anl_ukr_azi_aze_yor_sun_ven_rus_rom_bsq_por_wly_cic_cnt_scr_mol_zul_urd_dgb_afr_hun_dyu_moo_est_krd_hau_geo_cze_hin_svk_ger_aeg_heb_lat_fin_swt_mly_slo_mao_jpn_tml_kor_ita_lit_swa_swe_jav_guj_tig_bat_mnd_pan_ses_glc_owc_alb_ben_grk_pol_qcu_ctl_mcd_fre_ewe_sid_bos_chh_dut_tag_eng_lda_nor_tsn_ind_tha_mlt_knd_igb_bam_uzb_spa_arw_tur_akn_vie_amr_bem_tsw_fbf	-0.92632553493481	-2.24572097251935	0.0270902204264215
879	sod_cze_igb_dut_tig_amh_mlt_glc_azi_uzb_zul_mao_akn_scr_lat_bsq_fre_aeg_bem_cnt_ita_spa_yor_nor_swt_mcd_est_swa_moo_fin_pan_gam_geo_hin_ben_arw_afr_sid_anl_por_hun_tsw_jav_urd_mly_jpn_knd_kor_rom_swe_ses_guj_ind_ukr_owc_bat_mnd_grk_tsn_mol_heb_bos_rus_pol_eng_qcu_lit_ger_krd_ven_amr_ctl_hau_alb_sun_slo_lda_prs_dyu_tag_tha_wly_tml_bam_cic_aze_svk_bul_tur_dgb_vie_chh_ewe_fbf_xho	-0.0905418328962784	-0.21322744767621	0.83161629072285
880	wly_spa_lda_ctl_sod_anl_tig_bul_uzb_azi_swt_sun_fbf_svk_hin_bsq_cze_amr_ses_mnd_afr_glc_akn_rom_ewe_mcd_hun_zul_xho_fin_slo_hau_geo_pol_swe_bos_guj_chh_heb_grk_est_swa_jav_por_mly_jpn_knd_kor_pan_alb_tsn_mol_ind_lat_mlt_bat_cnt_arw_dgb_krd_amh_scr_rus_ita_ben_qcu_urd_ukr_dut_dyu_owc_lit_sid_ger_mao_nor_moo_eng_cic_tag_tha_gam_tml_bem_tsw_tur_fre_prs_aze_bam_vie_aeg_igb_yor_ven	-0.589093795454762	-1.40635222729732	0.16295221152378
881	sod_svk_swt_arw_gam_sid_anl_dut_uzb_tur_bam_tag_lda_guj_grk_bsq_alb_chh_tsn_cnt_lit_urd_fbf_prs_xho_ger_hun_ewe_ses_fin_bul_amh_geo_rom_lat_mcd_ukr_owc_wly_nor_est_bem_ind_cze_jav_jpn_knd_kor_scr_pan_yor_bos_sun_ita_hau_mao_mnd_eng_moo_hin_tig_pol_mol_glc_ctl_qcu_slo_afr_spa_cic_aeg_krd_heb_ben_mly_por_swa_swe_dyu_bat_tha_mlt_tml_ven_akn_aze_fre_rus_azi_dgb_vie_amr_zul_tsw_igb	0.0830431164021199	0.195304957557119	0.845580282561354
882	tig_pan_moo_lit_chh_owc_sid_svk_uzb_aze_swt_ind_fbf_alb_bos_bsq_prs_wly_akn_cnt_cze_fre_igb_bul_xho_ctl_est_zul_dyu_fin_glc_amh_geo_slo_grk_guj_ben_gam_hau_dut_hun_tsw_mao_ger_jav_jpn_tml_kor_afr_por_tsn_mol_tag_spa_anl_bat_mnd_rus_bem_ita_aeg_nor_krd_urd_swe_qcu_hin_arw_eng_bam_mlt_scr_sod_mcd_mly_rom_swa_ukr_yor_sun_tha_heb_knd_ven_ewe_azi_lat_pol_tur_lda_vie_amr_ses_cic_dgb	0.500415231657631	1.18164778338239	0.24035825094189
883	tig_bul_dyu_arw_amh_sid_aeg_mol_tur_azi_bem_tag_fbf_fre_glc_bsq_scr_mlt_cic_mnd_bos_svk_dgb_pol_bam_lat_hun_zul_xho_est_ukr_chh_geo_cze_swe_afr_por_owc_anl_rom_fin_ses_bat_prs_ind_jpn_knd_kor_guj_hin_ewe_grk_mly_ita_amr_sun_cnt_nor_ven_spa_heb_ctl_mcd_dut_slo_qcu_ger_alb_ben_moo_gam_eng_hau_rus_mao_pan_akn_urd_lda_jav_tha_sod_tml_tsw_tsn_uzb_krd_lit_aze_swa_vie_wly_swt_yor_igb	-0.231929649677387	-0.547192206240186	0.585557398928277
884	heb_ger_ses_guj_hau_mlt_aeg_glc_uzb_aze_swa_sun_ewe_pan_cze_bsq_por_owc_bam_cnt_ukr_rom_ven_bos_zul_eng_fin_akn_bem_hun_bul_amh_geo_scr_spa_svk_ben_anl_gam_ctl_est_dgb_mao_slo_tag_jpn_tml_kor_hin_grk_lda_nor_mly_dut_chh_ind_mnd_pol_fbf_rus_sid_afr_lit_alb_mcd_qcu_prs_swe_lat_tsn_wly_mol_amr_urd_bat_krd_dyu_ita_igb_jav_tha_sod_knd_xho_yor_tur_arw_fre_azi_swt_vie_tig_moo_cic_tsw	-0.359011805095948	-0.851303185100851	0.396787665174545
885	hau_ukr_fbf_mol_mlt_amr_heb_lit_uzb_azi_zul_ind_ses_hin_glc_bsq_ger_tig_tsw_cnt_grk_slo_bam_fre_igb_guj_fin_cic_yor_hun_por_aeg_geo_mcd_bul_spa_pol_gam_owc_ben_est_swt_tag_alb_bat_jpn_knd_kor_bos_rus_bem_eng_mao_nor_sid_mly_mnd_scr_tsn_prs_anl_lat_svk_arw_afr_qcu_rom_krd_ita_ven_chh_ctl_sod_pan_jav_swe_ewe_dut_swa_sun_tha_wly_tml_moo_lda_aze_cze_urd_tur_akn_vie_amh_dgb_xho_dyu	0.215728472436741	0.508328906574325	0.612426391483608
886	sod_ukr_zul_scr_anl_mlt_tig_guj_azi_tur_lda_ind_tsn_glc_swe_bsq_por_chh_moo_mnd_fre_dut_tsw_bos_akn_svk_hun_xho_cic_est_ben_sid_geo_nor_cze_hin_prs_heb_amh_lat_fin_swt_mao_mcd_bat_jpn_tml_kor_urd_krd_dgb_rus_sun_lit_wly_jav_cnt_grk_fbf_pan_owc_arw_bul_ger_ita_qcu_pol_alb_slo_swa_gam_eng_aeg_spa_mly_rom_bem_ctl_ewe_tag_tha_amr_knd_ven_igb_uzb_mol_afr_aze_dyu_vie_hau_yor_bam_ses	-0.78204854312088	-1.87941870152372	0.0633184864168445
887	wly_nor_tsn_slo_owc_sid_sod_pan_azi_tur_dyu_sun_tsw_rus_krd_bsq_eng_heb_ven_mnd_bos_urd_moo_guj_bam_mol_hun_cic_bem_fin_alb_aeg_geo_hin_grk_lat_pol_anl_amh_spa_est_igb_mly_swe_bat_jpn_knd_kor_bul_prs_ses_lit_mao_ger_hau_ind_cnt_ctl_akn_dut_gam_por_ukr_svk_ben_qcu_mcd_glc_cze_fbf_mlt_ita_amr_afr_tag_fre_yor_arw_xho_jav_tha_tig_tml_ewe_lda_uzb_scr_rom_aze_zul_vie_chh_swt_dgb_swa	-0.301809104805563	-0.715038317411473	0.476376563306072
888	anl_afr_akn_pol_amh_aeg_tig_hin_aze_azi_ses_jav_dgb_prs_glc_bsq_grk_heb_ewe_mnd_ger_bos_bam_eng_xho_ctl_est_cic_yor_fin_bul_hau_geo_ben_alb_ita_spa_owc_chh_rom_hun_dyu_tag_scr_ind_jpn_knd_kor_slo_por_tsw_mol_mly_pan_wly_mao_cnt_svk_swt_arw_gam_mcd_krd_dut_rus_qcu_swe_lat_nor_tsn_sod_fre_amr_cze_sun_urd_bem_lit_swa_bat_tha_mlt_tml_moo_zul_uzb_guj_ukr_tur_lda_vie_sid_ven_igb_fbf	-0.11786703680254	-0.277694639267952	0.781863164644411
889	chh_hin_tsn_ben_owc_amh_gam_swe_azi_tur_lda_bat_tsw_rus_glc_bsq_ger_anl_zul_cnt_eng_pol_swt_fre_bem_cze_est_bam_ven_fin_por_mlt_geo_mol_dut_arw_nor_amr_sod_lat_hun_fbf_tag_rom_sun_jpn_knd_kor_prs_ukr_akn_ctl_jav_slo_hau_mao_mnd_afr_ewe_urd_aeg_lit_grk_svk_guj_qcu_bos_spa_ita_xho_tig_pan_sid_alb_ind_bul_igb_mcd_ses_mly_tha_wly_tml_yor_moo_aze_scr_krd_uzb_dgb_vie_heb_dyu_swa_cic	-0.443588419246438	-1.05407445053248	0.294579671577805
890	sid_bul_igb_pan_anl_owc_gam_mcd_azi_tur_swt_bat_zul_prs_glc_bsq_scr_mlt_cic_mnd_urd_ita_ses_svk_yor_arw_fin_dgb_fbf_hun_bos_chh_geo_rom_alb_ctl_rus_wly_heb_afr_est_ven_mao_hin_jav_jpn_tml_kor_mol_swe_lda_ben_tag_cze_aeg_ind_cnt_spa_swa_pol_tig_guj_eng_slo_fre_qcu_grk_krd_lit_akn_amh_por_amr_ger_mly_nor_tsn_lat_moo_sun_tha_hau_knd_ewe_xho_uzb_dut_ukr_aze_dyu_vie_sod_bem_tsw_bam	0.868901514407275	2.07632715286209	0.0406227088438262
891	heb_lit_swa_scr_chh_owc_gam_rus_aze_azi_xho_ind_bam_ita_krd_bsq_lat_tig_swt_mnd_eng_mol_dyu_mcd_zul_rom_fin_ven_ses_est_slo_mlt_geo_bos_grk_svk_cze_sod_amr_ukr_hun_lda_jav_por_bat_jpn_knd_kor_urd_bul_tsn_swe_mly_spa_sid_tag_cnt_pol_ewe_arw_aeg_dut_prs_ben_fre_qcu_nor_afr_ger_cic_wly_alb_anl_guj_mao_hin_tsw_ctl_fbf_sun_tha_hau_tml_igb_moo_uzb_pan_glc_tur_akn_vie_amh_bem_dgb_yor	0.131842311997243	0.310302888303942	0.757024959053233
892	chh_guj_ven_ctl_owc_sod_heb_nor_tur_azi_tsw_sun_ses_svk_spa_bsq_alb_gam_swt_cnt_mol_swe_xho_dut_fbf_afr_hun_yor_zul_est_eng_anl_geo_prs_por_bos_ita_mlt_aeg_scr_fin_tsn_bat_bul_mao_jpn_tml_kor_lit_pan_igb_grk_ind_fre_tig_mly_mnd_glc_lda_hin_amh_mcd_arw_krd_rom_qcu_ger_rus_slo_dyu_wly_pol_hau_ben_jav_lat_dgb_urd_ewe_tag_tha_amr_knd_cic_bem_aze_cze_ukr_uzb_moo_vie_sid_bam_swa_akn	-0.491378419705764	-1.16823563510122	0.245697824671317
893	heb_urd_akn_alb_aeg_sid_tig_slo_uzb_aze_dgb_mly_ses_ben_ctl_bsq_lit_gam_igb_cnt_por_pan_tsw_ita_zul_krd_fin_ewe_swt_est_rus_chh_geo_spa_prs_nor_swe_wly_amr_mcd_hun_lda_bat_scr_ind_jpn_tml_kor_lat_glc_xho_mol_sun_guj_anl_mao_mnd_fre_moo_eng_hau_hin_bul_ger_pol_qcu_afr_ukr_bos_bam_sod_cze_owc_arw_jav_rom_bem_svk_tsn_tag_tha_amh_knd_swa_fbf_azi_grk_dut_tur_cic_vie_mlt_yor_ven_dyu	0.329638299138809	0.776083786384816	0.439668753519943
894	amh_ukr_dgb_afr_hau_chh_gam_rom_aze_tur_tsw_bat_yor_hin_por_bsq_pol_mlt_zul_mnd_urd_ben_bem_ita_akn_slo_hun_lda_dyu_est_prs_sod_geo_swe_ger_fre_dut_owc_aeg_rus_fin_bam_jav_svk_tag_jpn_tml_kor_nor_ctl_swa_mcd_sun_lit_sid_mao_cnt_pan_tsn_arw_heb_spa_eng_cze_bul_qcu_lat_bos_grk_moo_anl_guj_amr_alb_mly_scr_ven_mol_fbf_ind_tha_tig_knd_cic_ses_azi_krd_glc_uzb_igb_vie_wly_xho_swt_ewe	0.435563843859751	1.02765914584242	0.306775637205635
895	gam_prs_igb_pan_sid_tig_amr_guj_uzb_tur_swa_tag_bem_ukr_glc_bsq_rom_amh_lda_mnd_grk_ctl_cic_ger_dgb_slo_est_zul_bam_fin_bos_wly_geo_scr_hin_dut_nor_chh_sod_bul_hun_akn_mly_swe_jav_jpn_knd_kor_lit_lat_tsw_urd_ind_alb_anl_bat_cnt_ben_tsn_afr_heb_mol_rus_pol_fre_qcu_arw_spa_ita_moo_owc_svk_aeg_mcd_mao_por_swt_eng_ven_sun_tha_mlt_tml_xho_ewe_aze_cze_krd_azi_dyu_vie_hau_yor_fbf_ses	0.253461059167995	0.596041111733065	0.552595710769748
896	aeg_lit_cic_urd_heb_mlt_hau_alb_aze_tur_tsn_mly_yor_bul_hin_bsq_ctl_amr_zul_cnt_rom_fre_igb_nor_bem_cze_fin_swt_ven_est_glc_tig_geo_prs_pol_lat_dut_sid_amh_swe_hun_tsw_tag_guj_jav_jpn_tml_kor_ger_ita_lda_rus_mao_spa_sod_sun_mnd_por_ewe_mcd_wly_eng_arw_slo_ben_qcu_ukr_mol_svk_bam_owc_afr_anl_krd_ind_grk_akn_pan_dyu_bat_tha_gam_knd_fbf_swa_uzb_scr_bos_azi_ses_vie_chh_dgb_xho_moo	0.22825070098114	0.536702608433994	0.592754675581721
897	heb_lit_akn_por_wly_tig_aeg_bos_uzb_azi_swt_jav_tsn_rus_grk_bsq_ger_gam_ewe_cnt_ukr_scr_tsw_cze_swa_pan_fin_xho_cic_hun_hin_chh_geo_ben_pol_rom_glc_amr_anl_bul_est_zul_ind_afr_bat_jpn_tml_kor_ctl_mol_fbf_swe_sun_guj_sod_mly_mnd_urd_ses_arw_mlt_ita_krd_nor_prs_qcu_spa_mcd_dut_bem_hau_eng_amh_lat_mao_fre_bam_slo_igb_tag_tha_owc_knd_moo_yor_aze_alb_svk_tur_dyu_vie_sid_lda_dgb_ven	-0.54397710960369	-1.2939673930573	0.198880913952335
898	owc_scr_lda_pan_amh_tig_heb_glc_aze_tur_cic_jav_ewe_mcd_ben_bsq_ukr_sod_moo_mnd_rus_ctl_ses_prs_akn_ger_fin_dgb_tsn_est_lit_gam_geo_svk_spa_cze_eng_aeg_anl_por_hun_dyu_ind_lat_mly_jpn_knd_kor_pol_ita_ven_grk_bat_bos_sid_sun_cnt_slo_tsw_bul_wly_alb_rom_nor_hin_qcu_guj_afr_mol_bem_chh_dut_mlt_arw_tag_swe_fbf_urd_igb_mao_tha_hau_tml_swt_bam_azi_krd_fre_uzb_zul_vie_amr_yor_xho_swa	-0.520033079401716	-1.23820644469215	0.218756082990708
899	sid_guj_swt_eng_chh_gam_owc_svk_uzb_tur_yor_bat_xho_ben_arw_bsq_slo_amh_ses_cnt_cze_bos_tsw_pol_dgb_rom_est_swa_ven_fin_alb_amr_geo_prs_glc_ger_nor_tig_wly_mcd_hun_fbf_jav_swe_tag_jpn_tml_kor_afr_urd_igb_ita_sun_fre_hau_mao_mnd_ctl_moo_bul_mlt_lit_ukr_lat_rus_qcu_spa_pan_dut_bam_heb_grk_anl_mol_mly_hin_lda_krd_bem_ind_tha_aeg_knd_tsn_akn_aze_scr_por_azi_zul_vie_sod_ewe_dyu_cic	0.323017779953813	0.762089038622187	0.447935317743455
900	chh_fre_swa_dut_sod_anl_hau_alb_tur_uzb_xho_ind_akn_cze_pan_bsq_krd_owc_dgb_cnt_ben_nor_cic_mol_lda_glc_hun_bam_tsn_fin_lat_gam_geo_guj_eng_mcd_prs_tig_mlt_svk_est_swt_sun_rus_bat_jpn_knd_kor_urd_bos_moo_ctl_jav_rom_sid_tag_mnd_scr_ven_afr_amr_grk_pol_arw_por_qcu_hin_ukr_lit_zul_wly_ita_aeg_swe_mly_slo_ses_bul_fbf_mao_tha_amh_tml_igb_dyu_azi_ger_spa_aze_yor_vie_heb_bem_ewe_tsw	-0.197140816992729	-0.465217972266572	0.642862885433943
901	tig_slo_swt_ctl_owc_gam_chh_cze_azi_aze_ses_bat_lda_bos_hin_bsq_ben_heb_bam_cnt_pan_svk_swa_dut_yor_swe_fin_xho_igb_est_rus_anl_geo_arw_grk_lit_guj_wly_hau_eng_hun_bem_mao_alb_ind_jpn_knd_kor_bul_afr_moo_rom_jav_por_aeg_tag_mnd_ukr_dyu_fre_sid_lat_prs_krd_scr_qcu_pol_ita_ger_akn_sod_nor_mlt_glc_mly_mcd_zul_urd_dgb_sun_tha_amr_tml_ewe_cic_uzb_spa_mol_tur_tsw_vie_amh_tsn_fbf_ven	0.493523168438338	1.16484382091656	0.2470614474273
[truncated: 99 more rows]
