# Supplementary material for: Future Tense and Economic Decisions: Controlling for Cultural Evolution
Source: PLoS One. 2015 Jul 17;10(7):e0132145. doi: 10.1371/journal.pone.0132145 (PMC4506144; doi:10.1371/journal.pone.0132145)
Supplement: S8 Appendix — See README files within the various sub-folders. (ZIP) [file pone.0132145.s008.zip › S3_Code/Residuals_new/PGLS/PermuteResults/permute_B_SavingsWITHINFAM_8000.csv]

	ftr	r	t	p
1	gam_pan_ses_ctl_chh_heb_wly_slo_uzb_aze_tsw_tag_swt_hin_swe_bsq_rus_hau_yor_cnt_cze_afr_ven_guj_fbf_nor_fin_zul_bem_hun_eng_anl_geo_rom_svk_ben_lat_sod_aeg_arw_est_tsn_mly_ukr_mao_jpn_tml_kor_fre_mcd_dyu_krd_ind_ita_mlt_bat_mnd_urd_swa_spa_amr_scr_ger_dut_por_qcu_glc_pol_alb_bam_owc_grk_tig_prs_jav_mol_dgb_bul_igb_sun_tha_amh_knd_akn_moo_tur_bos_lit_azi_lda_vie_sid_ewe_cic_xho	-0.346189376216203	-0.820079899481414	0.414267480256503
2	aeg_dut_yor_pol_heb_sod_mlt_cze_aze_azi_cic_tag_ses_bos_mcd_bsq_guj_gam_xho_cnt_ger_grk_ven_ukr_dgb_glc_fin_tsn_akn_est_ben_tig_geo_lat_spa_por_krd_chh_amh_urd_hun_tsw_bat_afr_jav_jpn_knd_kor_hin_ctl_igb_lit_mly_slo_anl_mao_mnd_prs_swt_mol_hau_ita_nor_pan_rom_qcu_bul_swe_arw_fbf_owc_eng_amr_rus_sun_fre_dyu_alb_moo_ind_tha_sid_tml_zul_swa_tur_svk_scr_uzb_bem_vie_wly_ewe_lda_bam	0.325085877163508	0.765174533368321	0.446105071370365
3	gam_pan_xho_hin_aeg_anl_chh_por_aze_azi_moo_sun_swt_afr_grk_bsq_swe_tig_zul_mnd_pol_scr_akn_ben_yor_lat_est_swa_ses_fin_cze_wly_geo_bul_glc_spa_arw_mlt_hau_fre_hun_bam_ind_urd_jav_jpn_tml_kor_eng_guj_cic_dut_bat_ita_heb_mao_cnt_krd_dyu_ukr_sid_bos_mol_mcd_svk_qcu_nor_alb_slo_ewe_owc_lit_amh_ctl_tag_rom_igb_rus_bem_mly_tha_amr_knd_dgb_lda_tur_ger_prs_uzb_fbf_vie_sod_ven_tsn_tsw	-0.0751163809783875	-0.177047382779083	0.859856187888273
4	sid_bul_yor_ctl_hau_anl_tig_hin_tur_uzb_igb_ind_ven_por_bos_bsq_guj_wly_bem_cnt_prs_rom_fbf_dut_swt_lat_est_ses_zul_hun_fre_mlt_geo_krd_lit_nor_eng_owc_amr_pol_fin_dgb_tag_grk_jav_jpn_tml_kor_spa_slo_tsw_ukr_mao_swe_amh_bat_mnd_ger_akn_mol_chh_cze_afr_rus_svk_qcu_ben_mcd_glc_xho_aeg_alb_sod_pan_sun_scr_swa_ita_tsn_mly_tha_gam_knd_cic_ewe_aze_arw_urd_azi_dyu_vie_heb_bam_moo_lda	-0.175634382286359	-0.414686095362875	0.679326725946635
5	amr_mcd_xho_slo_aeg_tig_owc_eng_uzb_azi_lda_jav_zul_prs_pan_bsq_nor_mlt_swt_cnt_spa_swe_bam_pol_bem_ita_fin_ven_cic_hun_rom_wly_geo_por_alb_lat_afr_sid_heb_ctl_est_ewe_tag_svk_mly_jpn_tml_kor_grk_ukr_dyu_scr_sun_ger_amh_ind_mnd_rus_moo_urd_sod_krd_bos_fre_glc_qcu_hin_ben_lit_ses_gam_dut_chh_guj_bat_bul_tsn_cze_dgb_mao_tha_anl_knd_fbf_igb_aze_arw_mol_tur_swa_vie_hau_yor_akn_tsw	-0.694988846613666	-1.66523133333042	0.0992320403694419
6	tig_mcd_dyu_scr_wly_sod_gam_fre_tur_aze_dgb_bat_bam_slo_krd_bsq_ben_heb_swa_mnd_lit_mol_moo_pol_yor_eng_hun_cic_swt_est_alb_hau_geo_grk_bul_pan_cze_chh_amr_ger_fin_xho_mao_hin_mly_jpn_knd_kor_arw_dut_tsn_afr_ind_rom_owc_sun_cnt_rus_zul_lat_mlt_glc_ita_por_ctl_qcu_urd_guj_ukr_lda_aeg_spa_amh_bos_tag_svk_ven_swe_fbf_jav_tha_anl_tml_akn_igb_uzb_nor_prs_azi_bem_vie_sid_ewe_ses_tsw	-0.0658451549040015	-0.155148473409891	0.877040505960453
7	owc_ctl_xho_dut_mlt_gam_aeg_eng_uzb_aze_zul_mly_yor_mol_krd_bsq_cze_wly_swa_mnd_spa_swe_ewe_urd_dgb_guj_fin_dyu_akn_hun_rus_anl_geo_nor_svk_fre_arw_sid_heb_prs_est_ses_jav_por_mao_jpn_tml_kor_ben_grk_tsw_ukr_ind_ger_amh_bat_cnt_ita_tsn_bul_tig_lat_scr_pan_alb_qcu_mcd_afr_pol_lda_amr_rom_hau_slo_tag_hin_bem_bos_igb_sun_tha_sod_knd_moo_cic_azi_lit_glc_tur_ven_vie_chh_bam_fbf_swt	-0.037401051196769	-0.0880514409190354	0.930025116462076
8	aeg_pol_bam_hin_hau_amr_heb_por_tur_uzb_swa_mao_fbf_mol_lat_bsq_cze_anl_tsn_mnd_eng_bos_ewe_rus_cic_grk_hun_xho_akn_est_ctl_amh_geo_slo_ben_svk_pan_chh_owc_prs_fin_dgb_bat_arw_mly_jpn_tml_kor_ukr_swe_tsw_guj_tag_rom_gam_jav_cnt_afr_yor_urd_wly_nor_ita_krd_dut_qcu_alb_spa_glc_swt_sod_mcd_sid_ger_ind_lit_dyu_bul_ven_sun_tha_mlt_knd_lda_moo_aze_fre_scr_azi_igb_vie_tig_ses_zul_bem	-0.436841193007611	-1.03716034461005	0.302350342668326
9	mlt_por_tsn_cze_aeg_anl_owc_fre_uzb_tur_swt_tag_akn_lat_afr_bsq_grk_amr_cic_cnt_mol_ita_bam_rom_swa_bul_fin_ses_ewe_est_glc_hau_geo_nor_arw_dut_hin_wly_sod_spa_hun_xho_mao_prs_jav_jpn_knd_kor_ben_mcd_fbf_guj_mly_bos_amh_sun_mnd_rus_ven_pan_tig_ctl_ukr_urd_eng_qcu_pol_lit_scr_dyu_sid_alb_heb_ger_ind_svk_bem_krd_yor_bat_tha_chh_tml_dgb_lda_azi_swe_slo_aze_igb_vie_gam_moo_tsw_zul	0.471040752830605	1.11032405733123	0.269721993216255
10	amh_afr_yor_hin_sod_tig_hau_swe_aze_tur_dgb_jav_ses_glc_urd_bsq_guj_aeg_ewe_mnd_dut_fre_lda_mol_dyu_rus_fin_tsn_igb_est_grk_anl_geo_ctl_spa_ukr_rom_wly_chh_cze_hun_moo_ind_por_mly_jpn_tml_kor_arw_nor_xho_bos_mao_slo_sid_bat_cnt_lit_akn_ben_mlt_scr_bul_prs_eng_qcu_ita_lat_alb_bam_heb_pol_gam_krd_tag_mcd_fbf_pan_bem_sun_tha_amr_knd_swa_cic_azi_ger_svk_uzb_ven_vie_owc_zul_tsw_swt	-0.283378226946899	-0.670494372542623	0.504204360525254
11	aeg_bul_xho_ita_owc_sod_anl_ben_aze_uzb_swa_sun_yor_lit_pan_bsq_svk_wly_bam_mnd_mol_swe_ven_fre_ewe_bos_est_zul_ses_fin_prs_gam_geo_afr_guj_glc_rom_sid_hau_scr_hun_bem_tag_eng_mly_jpn_knd_kor_krd_mcd_moo_ctl_bat_nor_chh_jav_cnt_ger_tsn_pol_amh_slo_alb_urd_cze_qcu_lat_arw_ukr_tsw_amr_por_heb_hin_mao_spa_cic_rus_igb_ind_tha_tig_tml_dyu_dgb_azi_grk_dut_tur_fbf_vie_mlt_lda_akn_swt	-0.306075422787529	-0.723561432869611	0.471151077005572
12	sod_ben_cic_scr_owc_gam_tig_hin_azi_tur_bam_sun_bem_eng_pol_bsq_glc_sid_zul_cnt_ukr_mcd_ven_arw_tsn_slo_hun_akn_dgb_est_pan_wly_geo_lit_bul_ger_alb_amr_amh_swe_fin_swt_mly_ita_tag_jpn_tml_kor_lat_afr_ewe_rus_bat_krd_heb_ind_mnd_por_swa_fre_anl_mol_bos_ctl_svk_qcu_grk_nor_cze_yor_aeg_urd_chh_guj_jav_spa_moo_rom_tsw_mao_tha_mlt_knd_xho_dyu_uzb_prs_dut_aze_ses_vie_hau_lda_fbf_igb	0.246300154996983	0.580419522405418	0.563035501874017
13	anl_pol_moo_por_hau_mlt_gam_cze_aze_uzb_swt_sun_bem_afr_dut_bsq_nor_heb_yor_mnd_bos_mol_igb_svk_ven_swe_est_zul_swa_fin_lat_owc_geo_mcd_guj_hin_bul_wly_aeg_glc_hun_akn_ind_ben_jav_jpn_tml_kor_fre_ukr_ewe_urd_bat_eng_chh_mly_cnt_rom_lda_lit_amr_ger_pan_ita_spa_qcu_alb_ctl_krd_cic_sod_rus_amh_scr_mao_arw_dgb_slo_xho_tag_tha_sid_knd_ses_tsw_tur_prs_grk_azi_fbf_vie_tig_tsn_bam_dyu	-0.312000312873582	-0.737822359606219	0.462480062059728
14	wly_urd_bam_slo_anl_aeg_sod_ger_tur_azi_ewe_ind_lda_mcd_ita_bsq_grk_amr_tsn_cnt_por_guj_cic_ukr_akn_afr_fin_igb_swa_hun_rom_tig_geo_spa_lat_lit_dut_amh_chh_hin_est_moo_mly_svk_mao_jpn_tml_kor_cze_pan_tsw_krd_sun_prs_heb_tag_mnd_fre_swt_mol_owc_alb_eng_glc_ctl_qcu_nor_swe_pol_bem_sid_rus_mlt_scr_jav_bos_xho_arw_dyu_bat_tha_gam_knd_ses_yor_aze_bul_ben_uzb_ven_vie_hau_dgb_zul_fbf	0.351062478138729	0.826954594195264	0.410379560212427
15	anl_cze_ses_urd_mlt_hau_tig_pol_azi_tur_yor_ind_dyu_pan_ctl_bsq_guj_amr_zul_mnd_fre_hin_lda_mol_xho_eng_est_bem_akn_hun_svk_heb_geo_grk_ben_ger_bul_sid_amh_krd_fin_ewe_mao_alb_sun_jpn_knd_kor_lat_prs_cic_slo_jav_rom_aeg_mly_cnt_ita_fbf_afr_wly_mcd_arw_rus_spa_qcu_por_ukr_lit_tsw_owc_glc_sod_nor_tag_swe_tsn_bos_igb_bat_tha_chh_tml_swa_dgb_uzb_scr_dut_aze_moo_vie_gam_swt_bam_ven	0.0940312294233389	0.221457769317287	0.825221548662566
16	tig_ctl_bam_nor_amh_owc_aeg_dut_uzb_tur_zul_mao_akn_guj_scr_bsq_swe_wly_tsn_mnd_pan_hin_ses_mcd_lda_urd_fin_igb_xho_hun_afr_hau_geo_bos_ukr_lat_slo_chh_heb_ger_est_dgb_tag_lit_jav_jpn_tml_kor_prs_pol_tsw_por_ind_svk_anl_bat_cnt_eng_moo_bul_gam_rus_grk_rom_cze_qcu_fre_ita_arw_swt_sod_mol_mlt_spa_mly_alb_swa_krd_bem_sun_tha_amr_knd_ewe_ven_azi_ben_glc_aze_cic_vie_sid_fbf_yor_dyu	-0.152690699620721	-0.359922322504975	0.719721286725999
17	aeg_afr_akn_ukr_gam_heb_tig_por_uzb_aze_bem_bat_yor_arw_ctl_bsq_lat_amr_lda_mnd_grk_pan_ven_pol_ses_ger_hun_swt_tsn_fin_swe_anl_geo_lit_bos_rus_nor_wly_owc_spa_est_igb_sun_prs_mao_jpn_knd_kor_glc_fre_dyu_ben_mly_bul_mlt_ind_cnt_ita_dgb_mcd_hau_krd_hin_guj_slo_qcu_cze_eng_rom_bam_chh_svk_sid_urd_tag_dut_moo_alb_zul_jav_tha_amh_tml_tsw_swa_tur_mol_scr_azi_xho_vie_sod_ewe_cic_fbf	-0.723029336973245	-1.7370860360782	0.0856827907732271
18	mlt_bul_swa_mol_tig_sod_chh_mcd_tur_azi_akn_mao_dyu_slo_lit_bsq_bos_wly_lda_cnt_fre_lat_igb_ctl_fbf_rom_hun_bam_tsn_est_dut_owc_geo_por_ita_spa_cze_anl_gam_guj_fin_xho_tag_grk_bat_jpn_knd_kor_alb_urd_ewe_scr_sun_hin_aeg_jav_mnd_ukr_ven_prs_sid_afr_pol_arw_eng_qcu_ger_ben_krd_bem_heb_glc_hau_svk_ind_pan_ses_swe_tsw_mly_tha_amh_tml_dgb_yor_uzb_nor_rus_aze_cic_vie_amr_moo_zul_swt	-0.462037281835618	-1.09854019668436	0.27480456447583
19	chh_dut_dyu_bos_tig_amh_wly_ukr_aze_uzb_akn_bat_igb_glc_por_bsq_lat_amr_moo_cnt_pan_pol_tsn_alb_ewe_ita_hun_xho_tsw_fin_nor_sod_geo_krd_svk_grk_urd_gam_hau_ctl_est_bam_tag_rus_sun_jpn_tml_kor_bul_fre_swa_rom_mao_eng_anl_jav_mnd_spa_lda_mol_owc_hin_guj_swe_ger_qcu_afr_prs_slo_zul_heb_lit_sid_arw_ind_mcd_yor_scr_bem_mly_tha_mlt_knd_cic_dgb_azi_cze_ben_tur_swt_vie_aeg_ven_fbf_ses	-0.531895431946471	-1.26718210756957	0.208254188311059
20	tig_dut_swa_swe_sid_owc_wly_mcd_azi_tur_akn_mao_cic_ukr_ger_bsq_rus_chh_xho_mnd_glc_hin_dgb_fre_fbf_rom_est_ewe_ven_hun_slo_hau_geo_ben_svk_bul_ctl_sod_amr_lat_fin_swt_mly_bos_bat_jpn_tml_kor_spa_pan_bem_scr_sun_por_aeg_ind_cnt_arw_igb_guj_heb_eng_mol_afr_urd_qcu_grk_krd_prs_bam_mlt_nor_anl_pol_jav_ita_moo_lit_yor_tag_tha_gam_knd_ses_tsw_aze_cze_alb_uzb_tsn_vie_amh_zul_lda_dyu	-0.112015290606431	-0.263955523387386	0.792398209293056
21	sid_pol_zul_ctl_tig_anl_sod_guj_uzb_tur_yor_tag_igb_afr_mcd_bsq_ger_owc_fbf_cnt_dut_spa_ewe_cze_swt_mol_est_dyu_bam_hun_rom_hau_geo_urd_ukr_scr_swe_heb_aeg_fre_fin_akn_jav_rus_ind_jpn_knd_kor_lit_eng_lda_slo_sun_alb_amh_mao_mnd_bos_swa_arw_amr_glc_bul_svk_nor_qcu_krd_grk_pan_tsn_chh_lat_gam_por_bat_prs_ven_hin_bem_mly_tha_mlt_tml_dgb_moo_azi_ita_ben_aze_tsw_vie_wly_xho_ses_cic	-0.518275233182552	-1.2343502284628	0.220182372641441
22	owc_alb_lda_lat_wly_amh_heb_mcd_aze_azi_fbf_sun_bem_grk_cze_bsq_lit_aeg_yor_mnd_ita_slo_igb_rus_ses_glc_est_dyu_zul_fin_hin_anl_geo_por_guj_arw_ctl_mlt_sod_ger_hun_ewe_jav_bul_mao_jpn_tml_kor_mol_prs_swt_swe_mly_afr_sid_bat_cnt_dut_tsw_pol_chh_eng_spa_rom_ukr_qcu_pan_bos_urd_ven_hau_scr_amr_svk_ind_krd_xho_ben_akn_tag_tha_gam_knd_swa_cic_uzb_fre_nor_tur_moo_vie_tig_bam_tsn_dgb	-0.402657117868242	-0.956121282910844	0.341489788500908
23	tig_mcd_yor_nor_chh_hau_sid_guj_azi_aze_fbf_ind_ses_slo_dut_bsq_bul_amh_tsw_mnd_ger_mol_swa_lat_dgb_por_hun_swt_ewe_est_svk_owc_geo_fre_scr_ukr_arw_amr_anl_eng_fin_moo_mly_afr_tag_jpn_tml_kor_rom_ctl_zul_cze_mao_ben_sod_jav_cnt_pol_dyu_swe_mlt_hin_lit_urd_grk_qcu_prs_pan_alb_bam_aeg_krd_heb_bos_bat_glc_cic_rus_xho_sun_tha_gam_knd_bem_akn_tur_ita_spa_uzb_lda_vie_wly_tsn_ven_igb	0.355818082609183	0.838737900849576	0.403767086401749
24	amh_spa_ses_lit_heb_mlt_amr_cze_aze_tur_tsn_jav_moo_ctl_por_bsq_bul_tig_fbf_cnt_ukr_pan_dyu_swe_tsw_urd_est_akn_swt_fin_slo_aeg_geo_nor_guj_scr_ben_owc_wly_mcd_hun_xho_tag_rus_bat_jpn_tml_kor_afr_glc_bem_rom_sun_krd_sid_mly_mnd_ger_swa_bos_hau_fre_dut_hin_arw_qcu_grk_ita_alb_lda_sod_eng_chh_pol_mao_lat_cic_prs_ewe_ind_tha_anl_knd_dgb_zul_azi_mol_svk_uzb_yor_vie_gam_igb_bam_ven	-0.455273977498149	-1.08079741881951	0.28258200609
25	owc_grk_akn_pan_tig_aeg_heb_scr_tur_uzb_swt_mao_tsw_ita_ctl_bsq_bos_chh_xho_cnt_arw_swe_lda_krd_tsn_urd_est_ses_dgb_hun_alb_mlt_geo_fre_lat_slo_guj_sid_amr_mol_fin_swa_ind_ben_sun_jpn_knd_kor_nor_rus_bem_spa_bat_eng_amh_mly_mnd_lit_dyu_bul_anl_svk_por_rom_glc_qcu_mcd_cze_pol_fbf_wly_ger_hau_ukr_jav_dut_ewe_hin_cic_tag_tha_gam_tml_zul_igb_aze_afr_prs_azi_yor_vie_sod_ven_moo_bam	-0.368997729489104	-0.874006303704798	0.384366189449335
26	sid_ctl_akn_ukr_sod_heb_chh_spa_tur_azi_cic_bat_xho_prs_scr_bsq_mol_amr_ven_mnd_fre_cze_igb_bos_bam_arw_est_dyu_moo_fin_nor_gam_geo_svk_lat_rom_ita_owc_mlt_glc_hun_ewe_tag_grk_mly_jpn_tml_kor_ger_afr_lda_lit_ind_rus_hau_mao_cnt_bul_bem_eng_aeg_por_urd_pol_swe_qcu_guj_krd_mcd_fbf_wly_hin_amh_ben_sun_pan_zul_dut_swt_jav_tha_tig_knd_tsn_dgb_uzb_slo_alb_aze_ses_vie_anl_yor_tsw_swa	0.152974337429646	0.361187193963944	0.718778732608379
27	anl_afr_bam_scr_sod_amh_owc_lit_tur_aze_ven_bat_akn_grk_glc_bsq_pan_gam_ewe_mnd_spa_ben_xho_krd_dgb_nor_est_moo_igb_fin_swe_heb_geo_por_pol_urd_mcd_sid_hau_mol_hun_fbf_jav_rus_mly_jpn_knd_kor_ctl_bos_tsn_fre_ind_ita_tig_sun_cnt_ukr_lda_hin_aeg_prs_dut_rom_arw_qcu_ger_cze_svk_swt_mlt_lat_amr_bul_tag_guj_ses_eng_dyu_mao_tha_chh_tml_zul_yor_azi_slo_alb_uzb_bem_vie_wly_cic_swa_tsw	0.268049872093055	0.631062072779769	0.529547846979198
28	wly_svk_cic_pol_gam_tig_sod_scr_azi_aze_swa_ind_dyu_rus_slo_bsq_afr_hau_ewe_mnd_ukr_eng_yor_lit_ses_ita_est_dgb_tsw_fin_arw_aeg_geo_pan_bos_cze_guj_owc_chh_ger_hun_lda_mly_swe_mao_jpn_knd_kor_lat_ben_akn_hin_bat_mcd_amh_jav_cnt_bul_moo_grk_mlt_rom_mol_glc_fre_qcu_prs_ctl_urd_bem_anl_por_sid_krd_sun_dut_zul_alb_bam_tag_tha_heb_tml_ven_tsn_tur_spa_nor_uzb_xho_vie_amr_swt_igb_fbf	-0.207547720955205	-0.490469201010956	0.62495714363866
29	heb_eng_tsw_nor_amr_hau_aeg_pan_uzb_aze_dgb_sun_fbf_rom_ctl_bsq_dut_tig_bam_mnd_slo_prs_yor_pol_cic_ita_fin_ses_lda_hun_lat_anl_geo_swe_hin_grk_por_amh_mlt_mcd_est_ven_mao_arw_jav_jpn_knd_kor_bul_mol_igb_afr_bat_bos_sod_tag_cnt_fre_xho_glc_wly_guj_svk_urd_alb_qcu_cze_ukr_ben_moo_chh_krd_owc_rus_mly_ger_akn_scr_swa_ind_tha_sid_tml_zul_tsn_azi_spa_lit_tur_ewe_vie_gam_dyu_bem_swt	-0.816547845573194	-1.96967996246058	0.0518504103293728
30	hau_bul_tsn_rom_mlt_gam_aeg_prs_azi_uzb_dyu_bat_swa_por_krd_bsq_eng_owc_swt_mnd_nor_bos_ven_rus_igb_fre_hun_dgb_tsw_fin_pan_wly_geo_dut_ukr_cze_lat_chh_anl_svk_est_fbf_ind_ctl_mao_jpn_tml_kor_scr_arw_bem_mcd_sun_guj_amh_jav_cnt_ben_cic_grk_heb_ger_glc_urd_slo_qcu_lit_swe_mol_bam_amr_ita_sid_hin_mly_spa_zul_alb_akn_tag_tha_tig_knd_xho_ewe_tur_pol_afr_aze_yor_vie_sod_moo_ses_lda	-0.0936196331775044	-0.220607250434085	0.825881841379191
31	tig_dut_cic_svk_aeg_amh_hau_ita_uzb_aze_xho_bat_zul_scr_swe_bsq_guj_gam_dgb_cnt_glc_ctl_ven_lat_tsn_grk_fin_tsw_fbf_hun_mol_mlt_geo_ukr_mcd_pol_prs_sid_sod_pan_est_bem_sun_nor_tag_jpn_knd_kor_bul_cze_dyu_krd_mao_slo_wly_mly_mnd_urd_ses_arw_chh_eng_afr_bos_ger_qcu_ben_spa_hin_bam_heb_fre_owc_rus_jav_alb_moo_lit_swt_ind_tha_anl_tml_ewe_akn_azi_rom_por_tur_igb_vie_amr_swa_lda_yor	0.275507373620386	0.650846407982001	0.51675048755274
32	heb_ben_yor_pol_tig_sid_gam_lit_aze_uzb_bam_ind_swt_fre_urd_bsq_alb_anl_akn_mnd_mol_spa_tsn_svk_ewe_dut_hun_igb_dyu_fin_krd_owc_geo_nor_prs_eng_bul_sod_mlt_cze_est_lda_bat_guj_mao_jpn_knd_kor_rom_afr_dgb_scr_jav_ita_amr_mly_cnt_lat_xho_slo_amh_ger_ctl_glc_grk_qcu_por_pan_hin_cic_aeg_mcd_hau_bos_tag_arw_swa_ukr_zul_sun_tha_wly_tml_ven_bem_azi_rus_swe_tur_moo_vie_chh_ses_tsw_fbf	-0.0277745871730213	-0.0653703786312918	0.948019424464876
33	anl_swe_akn_afr_owc_hau_amh_cze_aze_tur_tsn_mao_moo_glc_lat_bsq_eng_amr_xho_cnt_ita_guj_lda_por_dyu_nor_fin_dgb_bem_hun_grk_sod_geo_svk_pan_arw_slo_sid_aeg_hin_est_fbf_tag_ben_jav_jpn_knd_kor_ukr_spa_ven_dut_sun_krd_mlt_ind_mnd_bos_yor_ctl_heb_mcd_pol_mol_bul_qcu_urd_scr_alb_tsw_tig_ger_wly_rom_bat_lit_ewe_fre_igb_mly_tha_chh_tml_swt_zul_uzb_rus_prs_azi_swa_vie_gam_bam_cic_ses	-0.87480022354957	-2.1202763572203	0.0366447308569763
34	heb_urd_igb_afr_chh_wly_mlt_grk_aze_azi_swt_mao_swa_fre_glc_bsq_alb_aeg_cic_mnd_bul_lat_ewe_swe_tsw_ukr_est_zul_moo_fin_cze_sid_geo_pol_dut_prs_ben_amh_gam_por_hun_bam_jav_svk_ind_jpn_tml_kor_mol_hin_xho_mcd_tag_rom_owc_mly_cnt_lit_lda_ctl_tig_spa_slo_ger_krd_qcu_pan_bos_scr_tsn_anl_nor_amr_guj_bat_rus_ven_eng_fbf_sun_tha_hau_knd_akn_bem_tur_ita_arw_uzb_dgb_vie_sod_yor_ses_dyu	-0.0124119091502096	-0.0292348708695996	0.97673991590604
35	sod_ita_ses_hin_wly_heb_tig_afr_uzb_tur_fbf_sun_dgb_scr_eng_bsq_cze_amh_akn_mnd_pol_ben_lda_ger_ven_ukr_est_moo_xho_hun_dut_sid_geo_arw_lat_pan_guj_gam_anl_fre_fin_bam_bat_por_mly_jpn_knd_kor_nor_urd_ewe_grk_ind_mol_mlt_mao_cnt_prs_yor_spa_owc_ctl_mcd_slo_rus_qcu_alb_swe_rom_swa_amr_lit_chh_bul_tag_glc_bem_bos_igb_jav_tha_aeg_tml_zul_tsn_azi_krd_svk_aze_swt_vie_hau_cic_tsw_dyu	-0.350423626200127	-0.82901485398131	0.409218703627808
36	anl_lit_bam_arw_owc_chh_aeg_glc_aze_azi_swt_mao_tsw_eng_nor_bsq_ben_amr_fbf_mnd_svk_ger_ven_ukr_igb_bos_est_lda_cic_fin_fre_mlt_geo_guj_prs_krd_bul_tig_sod_scr_hun_zul_ind_mol_sun_jpn_knd_kor_mcd_pan_tsn_hin_jav_ctl_wly_tag_cnt_urd_dgb_swe_hau_rus_dut_ita_alb_qcu_cze_pol_slo_ewe_amh_lat_sid_rom_mly_grk_swa_afr_moo_bat_tha_gam_tml_akn_dyu_uzb_por_spa_tur_bem_vie_heb_ses_xho_yor	-0.352531567738281	-0.834676408838888	0.406038931805858
37	heb_urd_yor_nor_hau_sid_mlt_svk_aze_tur_swt_sun_ses_bul_spa_bsq_fre_amr_xho_cnt_lat_krd_dgb_glc_akn_lit_fin_igb_moo_est_prs_tig_geo_grk_scr_guj_afr_amh_wly_dut_hun_tsn_mao_alb_bat_jpn_tml_kor_slo_eng_zul_swe_ind_ita_anl_tag_mnd_hin_tsw_rom_aeg_rus_por_bos_ger_qcu_mcd_ctl_arw_swa_owc_ukr_sod_pan_mly_pol_dyu_ben_fbf_jav_tha_gam_knd_ewe_lda_azi_cze_mol_uzb_bem_vie_chh_ven_bam_cic	0.161164138697946	0.379138755952195	0.705449094337813
38	wly_por_akn_ita_sid_owc_mlt_fre_uzb_azi_ven_bat_yor_pan_eng_bsq_lit_aeg_swa_mnd_swe_mcd_moo_urd_bem_svk_hun_tsn_xho_fin_mol_chh_geo_bul_prs_rom_ger_sod_amh_rus_est_cic_mly_afr_mao_jpn_tml_kor_spa_alb_swt_hin_sun_pol_gam_ind_cnt_grk_dgb_cze_hau_arw_dut_ctl_nor_qcu_scr_slo_ukr_tsw_tig_lat_anl_krd_tag_glc_dyu_guj_fbf_jav_tha_heb_knd_ses_igb_tur_bos_ben_aze_bam_vie_amr_zul_lda_ewe	-0.268748037784861	-0.634985926595978	0.526996770585091
39	sod_arw_akn_rus_wly_amh_sid_eng_aze_uzb_dyu_jav_xho_bul_bos_bsq_krd_aeg_bem_cnt_swe_lit_bam_grk_ses_urd_fin_igb_swa_est_ukr_hau_geo_nor_dut_slo_hin_mlt_gam_por_hun_ven_ind_fre_mly_jpn_knd_kor_glc_pol_tsw_guj_sun_ben_heb_tag_mnd_alb_cic_scr_owc_lat_spa_ctl_prs_qcu_rom_cze_ita_ewe_anl_pan_chh_svk_bat_ger_dgb_mol_tsn_mao_tha_amr_tml_yor_lda_tur_afr_mcd_azi_moo_vie_tig_fbf_swt_zul	-0.120444107496568	-0.283968039541377	0.777066133190522
40	sid_lit_lda_krd_mlt_gam_anl_ger_tur_uzb_dgb_mao_yor_mol_por_bsq_prs_owc_ewe_cnt_slo_nor_bam_dut_fbf_cze_fin_xho_ses_est_alb_amr_geo_mcd_arw_glc_hin_heb_amh_grk_hun_cic_tag_eng_ind_jpn_knd_kor_bul_rom_igb_ben_jav_ukr_aeg_mly_mnd_pol_swa_rus_chh_ita_guj_afr_spa_qcu_bos_ctl_urd_swt_tig_fre_sod_scr_bat_pan_zul_swe_dyu_sun_tha_wly_tml_moo_ven_aze_lat_svk_azi_akn_vie_hau_bem_tsn_tsw	0.158701366570988	0.373518051026929	0.709613018648657
41	owc_ukr_swt_slo_sid_aeg_hau_afr_azi_uzb_yor_mly_dgb_fre_ben_bsq_ita_tig_moo_cnt_rus_krd_xho_arw_dyu_ger_est_ewe_bem_fin_alb_amr_geo_mol_pan_spa_urd_gam_mlt_dut_hun_lda_ind_bos_tag_jpn_knd_kor_rom_mcd_fbf_grk_sun_prs_anl_mao_mnd_eng_tsn_por_wly_svk_pol_ctl_hin_qcu_scr_glc_guj_swa_sod_nor_heb_lit_jav_bul_ses_cze_igb_bat_tha_amh_tml_ven_tsw_tur_swe_lat_aze_bam_vie_chh_cic_akn_zul	0.03495313015735	0.0822736012455641	0.934605962971157
42	mlt_grk_ewe_alb_owc_amh_gam_scr_azi_aze_zul_mao_cic_fre_ita_bsq_cze_chh_akn_cnt_ger_dut_swt_slo_yor_bos_fin_bam_lda_est_bul_aeg_geo_arw_pan_hin_rus_sid_tig_lat_hun_dgb_sun_pol_bat_jpn_tml_kor_nor_svk_bem_rom_tag_urd_hau_mly_mnd_swe_tsn_ben_wly_guj_por_prs_ukr_qcu_eng_ctl_afr_ses_anl_glc_amr_mol_jav_krd_moo_lit_swa_ind_tha_heb_knd_tsw_fbf_uzb_mcd_spa_tur_xho_vie_sod_ven_igb_dyu	0.251583471456667	0.592149619678926	0.555187317805232
43	hau_rom_cic_guj_aeg_tig_heb_prs_aze_uzb_xho_jav_bem_urd_spa_bsq_pol_gam_lda_cnt_glc_pan_ven_slo_tsw_ukr_est_swa_bam_hun_lit_sid_geo_scr_krd_lat_eng_amh_wly_fre_fin_tsn_mly_mol_mao_jpn_knd_kor_svk_afr_swt_swe_ind_nor_amr_bat_mnd_rus_dyu_ben_chh_hin_grk_ger_bul_qcu_alb_ctl_dut_dgb_sod_mcd_mlt_ita_sun_arw_yor_cze_ewe_tag_tha_owc_tml_akn_fbf_azi_bos_por_tur_ses_vie_anl_moo_zul_igb	0.220164608351819	0.517759399209328	0.605855616732411
44	aeg_scr_igb_ita_amh_sid_anl_bul_azi_aze_bam_tag_bem_mol_swe_bsq_krd_heb_akn_mnd_ger_glc_swt_prs_fbf_eng_est_tsn_ewe_hun_slo_mlt_geo_pan_ctl_rom_guj_owc_hau_svk_fin_lda_sun_urd_ind_jpn_knd_kor_ben_nor_cic_alb_bat_pol_sod_jav_cnt_arw_swa_mcd_chh_bos_afr_por_grk_qcu_fre_ukr_hin_moo_gam_cze_amr_lit_mly_lat_ses_spa_zul_mao_tha_wly_tml_xho_ven_tur_dut_rus_uzb_dyu_vie_tig_yor_tsw_dgb	-0.566856906146325	-1.35100232231562	0.179972433680117
45	anl_pan_swt_hin_hau_amh_sid_bos_tur_azi_akn_tag_xho_pol_ctl_bsq_krd_amr_zul_cnt_spa_ben_swa_arw_ven_mol_hun_cic_tsw_fin_ukr_gam_geo_alb_cze_svk_dut_heb_chh_eng_est_tsn_mao_swe_jav_jpn_knd_kor_slo_guj_moo_rus_mly_grk_aeg_ind_mnd_nor_igb_por_owc_scr_afr_glc_bul_qcu_lit_mcd_ger_bem_tig_urd_mlt_prs_bat_rom_lda_lat_dyu_sun_tha_sod_tml_yor_fbf_uzb_fre_ita_aze_ses_vie_wly_bam_dgb_ewe	-0.0296394560860973	-0.0697723353293917	0.944524675920589
46	tig_rus_yor_nor_hau_owc_heb_ben_aze_azi_igb_bat_cic_mol_arw_bsq_hin_aeg_moo_cnt_dut_krd_tsw_por_zul_prs_hun_bam_bem_est_mcd_sod_geo_fre_rom_bul_glc_chh_wly_lat_fin_lda_jav_slo_sun_jpn_tml_kor_pan_afr_ses_grk_ind_eng_mlt_mao_mnd_svk_fbf_spa_anl_guj_swe_alb_ita_qcu_urd_cze_bos_akn_amr_lit_gam_scr_tag_pol_tsn_ukr_dgb_mly_tha_sid_knd_swa_dyu_tur_ctl_ger_uzb_ewe_vie_amh_ven_xho_swt	0.0874081379444215	0.205687876423222	0.837484307141679
47	wly_lit_dgb_ger_amr_hau_amh_por_aze_azi_cic_tag_bem_hin_prs_bsq_slo_anl_swt_cnt_ita_cze_moo_bul_tsn_afr_hun_ses_ven_fin_urd_aeg_geo_mcd_lat_rom_eng_heb_owc_grk_est_dyu_jav_ukr_mly_jpn_tml_kor_pan_swe_ewe_rus_bat_bos_sid_sun_mnd_spa_igb_svk_tig_mol_dut_ben_krd_qcu_glc_arw_alb_lda_gam_pol_mlt_scr_mao_nor_swa_fre_tsw_ind_tha_chh_knd_yor_zul_uzb_ctl_guj_tur_fbf_vie_sod_akn_xho_bam	-0.265937309946634	-0.628860080919806	0.53098225231438
48	chh_pan_tsn_rom_tig_heb_sid_lat_uzb_tur_tsw_sun_moo_fre_lit_bsq_cze_wly_bam_cnt_grk_por_swt_mcd_dyu_swe_est_ewe_yor_fin_svk_hau_geo_scr_ger_dut_rus_gam_amh_krd_hun_ses_mly_slo_ind_jpn_tml_kor_ctl_guj_lda_alb_mao_glc_sod_bat_mnd_ben_swa_eng_owc_ita_arw_hin_spa_qcu_ukr_bul_prs_dgb_anl_bos_amr_nor_tag_urd_zul_pol_bem_jav_tha_aeg_knd_xho_igb_aze_mol_afr_azi_ven_vie_mlt_cic_fbf_akn	0.084060671307353	0.19781783311382	0.84361933824614
49	sid_bos_zul_dut_amh_chh_amr_mcd_azi_uzb_tsw_ind_bam_svk_pol_bsq_slo_gam_fbf_cnt_swe_grk_yor_cze_moo_afr_hun_ses_dgb_est_eng_sod_geo_por_nor_alb_krd_wly_mlt_prs_fin_swa_mao_pan_sun_jpn_knd_kor_ger_ukr_cic_bul_mly_urd_hau_jav_mnd_lit_akn_ctl_aeg_spa_mol_guj_rus_qcu_arw_scr_glc_swt_heb_fre_owc_ben_tag_lat_xho_ita_tsn_bat_tha_tig_tml_bem_ewe_tur_rom_hin_aze_lda_vie_anl_ven_igb_dyu	-0.0437027421772248	-0.103038413326328	0.91815434492397
50	chh_spa_bam_dut_owc_wly_sid_pan_uzb_tur_tsn_jav_moo_mcd_ita_bsq_cze_gam_ven_cnt_bos_urd_igb_mol_zul_fre_est_dyu_tsw_fin_rus_amh_geo_bul_ben_krd_prs_amr_sod_nor_hun_yor_mly_svk_sun_jpn_knd_kor_ctl_glc_akn_afr_tag_ukr_mlt_mao_mnd_por_dgb_swe_heb_pol_rom_lat_eng_qcu_grk_arw_alb_swt_anl_scr_hau_ger_ind_slo_swa_lit_ewe_bat_tha_aeg_tml_bem_xho_aze_hin_guj_azi_ses_vie_tig_lda_cic_fbf	0.569651779205572	1.34796466957828	0.180944002910136
51	heb_ben_akn_mol_chh_aeg_anl_svk_azi_tur_zul_jav_cic_cze_por_bsq_scr_owc_ven_mnd_ger_swe_igb_lit_swt_pol_hun_tsw_dyu_fin_eng_sid_geo_dut_glc_rus_ita_amh_mlt_krd_est_dgb_mly_prs_tag_jpn_knd_kor_hin_urd_bem_ukr_sun_grk_sod_ind_cnt_slo_ses_spa_tig_pan_arw_nor_guj_qcu_fre_alb_ctl_swa_hau_bos_gam_bul_bat_rom_fbf_afr_moo_mao_tha_wly_tml_lda_tsn_aze_lat_mcd_uzb_bam_vie_amr_xho_ewe_yor	-0.47117650055735	-1.11875503563384	0.266126029304273
52	heb_afr_ven_rus_gam_sod_anl_ita_uzb_azi_akn_sun_moo_mol_prs_bsq_fre_sid_ses_cnt_dut_scr_tsw_bul_xho_ctl_fin_bam_dyu_est_guj_chh_geo_alb_eng_urd_pan_amh_mlt_nor_hun_swa_mao_svk_bat_jpn_tml_kor_hin_bos_igb_lit_tag_lat_wly_mly_mnd_pol_yor_swe_hau_por_krd_rom_cze_qcu_spa_slo_arw_bem_tig_mcd_aeg_ger_jav_ukr_ewe_ben_cic_ind_tha_amr_knd_swt_dgb_aze_grk_glc_tur_zul_vie_owc_lda_fbf_tsn	-0.423314760795891	-1.00498438543513	0.317512075987375
53	gam_bos_yor_dut_sid_heb_owc_guj_uzb_azi_igb_tag_moo_por_lit_bsq_grk_tig_ven_mnd_hin_rus_bem_slo_dyu_glc_fin_ses_fbf_est_ben_anl_geo_urd_mol_swe_lat_hau_amh_ita_hun_swa_ind_ctl_jav_jpn_knd_kor_ukr_eng_cic_svk_mao_nor_mlt_bat_cnt_fre_ewe_prs_sod_afr_alb_krd_spa_qcu_cze_pan_rom_dgb_amr_bul_aeg_mcd_sun_pol_zul_ger_tsn_mly_tha_wly_tml_swt_xho_tur_scr_arw_aze_lda_vie_chh_bam_akn_tsw	-0.235938283850719	-0.557961159329591	0.578211625355643
54	chh_eng_ses_slo_amr_tig_hau_bul_azi_tur_akn_mly_ewe_grk_ita_bsq_ben_sod_tsw_mnd_hin_bos_bem_lat_swa_por_hun_igb_bam_est_fre_sid_geo_dut_rus_ctl_alb_wly_aeg_mol_fin_lda_bat_urd_ind_jpn_knd_kor_rom_prs_tsn_scr_mao_nor_owc_sun_cnt_svk_fbf_glc_amh_mcd_ger_guj_afr_qcu_lit_ukr_swe_ven_heb_pan_mlt_arw_tag_krd_yor_spa_cic_jav_tha_gam_tml_dgb_zul_uzb_cze_pol_aze_dyu_vie_anl_xho_swt_moo	0.0792929539372607	0.186598444689589	0.852381931727424
55	tig_eng_fbf_krd_gam_chh_anl_nor_azi_aze_yor_sun_bam_scr_pan_bsq_prs_amh_bem_cnt_rom_glc_dgb_swe_moo_urd_hun_tsn_swa_est_guj_amr_geo_ctl_alb_arw_spa_owc_heb_pol_fin_akn_tag_grk_mly_jpn_knd_kor_svk_ben_zul_rus_jav_slo_hau_mao_mnd_ita_ewe_lat_wly_dut_fre_hin_mol_qcu_bul_por_bos_swt_sid_mcd_mlt_afr_ind_ger_dyu_lit_ven_bat_tha_sod_tml_ses_tsw_tur_cze_ukr_uzb_lda_vie_aeg_xho_cic_igb	-0.786990268538325	-1.89577083519335	0.0610954355246768
56	mlt_rom_dgb_por_aeg_tig_amh_slo_azi_aze_tsn_mao_moo_lit_cze_bsq_nor_amr_zul_mnd_mol_prs_akn_ita_yor_bos_est_dyu_igb_fin_rus_owc_geo_ukr_ger_bul_swe_wly_hau_scr_hun_lda_tag_grk_sun_jpn_tml_kor_ben_hin_ven_guj_bat_urd_chh_jav_cnt_ctl_tsw_svk_sod_mcd_alb_dut_arw_qcu_pan_spa_eng_fbf_gam_fre_heb_afr_ind_pol_bem_glc_cic_mly_tha_sid_knd_bam_swa_uzb_lat_krd_tur_swt_vie_anl_ewe_ses_xho	-0.219739193259283	-0.518968591006876	0.605015426348991
57	chh_mol_lda_spa_wly_owc_gam_cze_aze_uzb_igb_mao_swa_svk_bos_bsq_lat_amr_ven_cnt_ger_glc_dyu_rom_yor_nor_fin_moo_swt_hun_fre_heb_geo_grk_guj_eng_ctl_mlt_amh_afr_est_bem_sun_swe_jav_jpn_knd_kor_lit_prs_ewe_pan_ind_alb_sid_tag_mnd_slo_bam_urd_hau_ben_rus_dut_pol_qcu_scr_mcd_ukr_tsn_anl_arw_aeg_por_bat_krd_zul_ita_cic_mly_tha_sod_tml_akn_ses_azi_hin_bul_tur_dgb_vie_tig_fbf_tsw_xho	0.227087709430539	0.535115020510521	0.593847555932118
58	anl_scr_tsw_fre_owc_tig_sod_guj_tur_aze_ewe_mao_akn_lat_slo_bsq_svk_amh_dyu_mnd_hin_pan_bem_rus_bam_rom_hun_igb_yor_est_bul_sid_geo_glc_grk_ita_swe_gam_amr_lit_fin_ses_sun_por_bat_jpn_tml_kor_dut_ger_swa_mol_mly_nor_chh_jav_cnt_eng_lda_pol_wly_ukr_cze_spa_urd_qcu_alb_prs_mcd_tsn_hau_bos_aeg_ctl_ind_ben_fbf_arw_zul_tag_tha_heb_knd_moo_ven_azi_krd_afr_uzb_cic_vie_mlt_dgb_swt_xho	-0.464652523436314	-1.10446176658723	0.272242246004525
59	hau_alb_ewe_glc_heb_amr_aeg_bul_tur_azi_tsn_jav_ses_nor_svk_bsq_por_tig_igb_mnd_fre_cze_cic_pan_bam_krd_fin_lda_zul_est_ctl_sid_geo_bos_ger_mcd_prs_mlt_owc_lit_hun_bem_bat_ita_ind_jpn_tml_kor_pol_eng_swa_scr_mly_afr_sod_mao_cnt_rom_swt_hin_anl_arw_dut_ben_lat_qcu_swe_mol_grk_tsw_wly_slo_chh_rus_tag_guj_ven_spa_xho_sun_tha_gam_knd_moo_dgb_aze_ukr_urd_uzb_dyu_vie_amh_fbf_akn_yor	-0.0366466690376004	-0.0864327641077786	0.931308221684122
60	wly_rus_dyu_fre_amh_sod_mlt_urd_azi_uzb_ewe_sun_cic_glc_por_bsq_swe_owc_igb_cnt_ger_ben_akn_guj_swa_svk_est_bem_swt_fin_grk_gam_geo_cze_pol_prs_bos_hau_heb_dut_hun_dgb_tag_pan_mao_jpn_knd_kor_mol_rom_tsw_scr_ind_hin_anl_jav_mnd_alb_ses_arw_amr_ctl_ukr_afr_nor_qcu_eng_mcd_spa_ven_chh_lit_tig_bul_mly_slo_zul_ita_tsn_bat_tha_aeg_tml_lda_fbf_aze_lat_krd_tur_moo_vie_sid_bam_yor_xho	-0.231731591900232	-0.546999780770859	0.585689056724445
61	mlt_svk_ewe_ger_amh_heb_owc_arw_azi_aze_swt_mao_bam_fre_dut_bsq_ukr_hau_bem_cnt_prs_por_cic_cze_zul_mcd_est_dyu_ven_hun_eng_anl_geo_rus_glc_slo_urd_aeg_wly_grk_fin_igb_mly_alb_tag_jpn_tml_kor_krd_mol_fbf_afr_sun_ben_tig_ind_mnd_swe_yor_lat_chh_guj_nor_spa_hin_qcu_pol_ctl_ita_ses_sod_rom_amr_pan_bat_bos_xho_lit_dgb_jav_tha_sid_knd_tsw_akn_tur_scr_bul_uzb_moo_vie_gam_swa_lda_tsn	-0.164717204283515	-0.388737331018258	0.698359031898325
62	owc_guj_ewe_scr_hau_chh_mlt_afr_tur_aze_cic_mao_ses_hin_rus_bsq_rom_sid_xho_cnt_nor_swe_swt_ita_tsw_ger_fin_zul_bam_hun_spa_tig_geo_por_bul_svk_grk_amr_sod_prs_est_yor_sun_alb_bat_jpn_tml_kor_arw_eng_dyu_bos_ind_krd_amh_jav_mnd_pan_lda_lit_wly_ctl_pol_mol_urd_qcu_mcd_lat_fre_dgb_heb_slo_anl_ben_mly_ukr_fbf_glc_igb_tag_tha_gam_knd_moo_bem_uzb_cze_dut_azi_akn_vie_aeg_swa_tsn_ven	-0.303964604135738	-0.72094207281634	0.472753567023018
63	gam_guj_igb_ger_owc_wly_amr_glc_tur_azi_cic_jav_fbf_nor_eng_bsq_slo_hau_tsw_mnd_lat_bul_ewe_krd_xho_ctl_est_moo_dyu_fin_fre_sid_geo_arw_spa_bos_urd_aeg_tig_por_hun_bem_sun_pan_mly_jpn_knd_kor_prs_mol_zul_grk_mao_rus_mlt_tag_cnt_hin_ven_swe_anl_afr_cze_dut_ukr_qcu_mcd_scr_ben_yor_heb_svk_chh_lit_ind_rom_swa_pol_swt_bat_tha_sod_tml_bam_akn_aze_alb_ita_uzb_ses_vie_amh_dgb_lda_tsn	0.26132473276414	0.616232252049821	0.539246684038947
64	mlt_prs_ses_urd_amh_tig_chh_eng_tur_aze_tsn_mly_tsw_lat_pol_bsq_slo_gam_bam_mnd_nor_hin_swa_rom_dgb_cze_fin_fbf_akn_est_svk_wly_geo_por_ben_dut_glc_owc_hau_scr_hun_yor_tag_mcd_jav_jpn_tml_kor_pan_grk_ven_ukr_bat_rus_heb_ind_cnt_ger_swt_spa_amr_arw_ctl_swe_fre_qcu_ita_afr_guj_lda_sid_krd_aeg_lit_mao_bos_dyu_mol_xho_sun_tha_sod_knd_igb_bem_azi_alb_bul_uzb_ewe_vie_anl_cic_moo_zul	0.180288664807666	0.424221716883871	0.672383829047326
65	tig_rus_ses_dut_amh_anl_aeg_cze_tur_azi_swa_mly_cic_grk_scr_bsq_mcd_mlt_ven_cnt_krd_lat_bam_por_dgb_ukr_hun_tsn_akn_est_ger_hau_geo_lit_hin_bul_ben_heb_owc_eng_fin_dyu_bat_bos_mao_jpn_knd_kor_ita_rom_xho_arw_sun_spa_sod_jav_mnd_pan_fbf_afr_chh_svk_mol_urd_pol_qcu_glc_fre_swe_igb_sid_prs_wly_nor_tag_guj_yor_alb_swt_ind_tha_gam_tml_bem_ewe_uzb_slo_ctl_aze_zul_vie_amr_tsw_moo_lda	-1.14958999265997	-2.82993653688854	0.00570432379861495
66	chh_hin_tsw_spa_hau_amh_sid_ben_azi_uzb_lda_ind_yor_alb_bul_bsq_por_amr_akn_mnd_grk_pol_tsn_guj_ses_ita_hun_ewe_moo_fin_mol_anl_geo_mcd_prs_nor_afr_heb_wly_lat_est_swa_sun_cze_mly_jpn_tml_kor_glc_eng_dgb_swe_mao_urd_sod_bat_cnt_ukr_xho_pan_owc_ctl_krd_rus_arw_qcu_rom_slo_lit_igb_gam_svk_tig_dut_tag_fre_zul_ger_dyu_jav_tha_mlt_knd_ven_fbf_aze_bos_scr_tur_bem_vie_aeg_cic_swt_bam	-0.52678967098832	-1.25849475963186	0.211363085225005
67	amh_dut_lda_svk_chh_mlt_hau_guj_uzb_azi_ses_jav_xho_krd_nor_bsq_por_aeg_igb_mnd_bos_rus_dyu_lat_zul_eng_hun_moo_ewe_fin_glc_heb_geo_bul_ctl_ben_swe_gam_tig_prs_est_dgb_mao_fre_mly_jpn_knd_kor_scr_alb_yor_rom_ind_slo_sod_sun_cnt_pan_ven_spa_anl_mcd_hin_pol_ukr_qcu_arw_afr_cze_tsw_owc_ger_wly_ita_tag_lit_swa_mol_fbf_bat_tha_amr_tml_cic_akn_aze_grk_urd_tur_tsn_vie_sid_swt_bem_bam	0.0161160422853444	0.0379677141682139	0.969794806434748
68	wly_ita_dgb_dut_sod_gam_amh_ben_azi_tur_fbf_mao_xho_ukr_bul_bsq_mol_chh_dyu_mnd_slo_urd_bam_glc_igb_por_est_swt_tsn_hun_krd_aeg_geo_rom_nor_ger_mcd_hau_mlt_scr_fin_ses_mly_afr_ind_jpn_knd_kor_lit_fre_yor_hin_bat_pan_owc_sun_cnt_grk_swa_alb_sid_cze_swe_pol_rus_qcu_spa_prs_guj_ewe_amr_ctl_anl_arw_tag_svk_bem_lat_zul_jav_tha_tig_tml_ven_tsw_uzb_bos_eng_aze_lda_vie_heb_akn_cic_moo	-0.265934733645687	-0.629998764886458	0.530240249147083
69	tig_pol_ewe_eng_heb_amh_mlt_nor_tur_azi_fbf_mly_zul_spa_guj_bsq_arw_hau_cic_mnd_afr_lat_swa_pan_ses_por_hun_ven_lda_est_alb_amr_geo_cze_ukr_svk_mcd_aeg_gam_dut_fin_moo_bat_fre_jav_jpn_knd_kor_hin_rom_tsw_bos_mao_scr_owc_sun_cnt_ita_bam_rus_wly_ger_glc_ctl_ben_qcu_swe_slo_grk_igb_anl_krd_sid_mol_ind_lit_yor_bul_tsn_tag_tha_chh_tml_bem_akn_aze_urd_prs_uzb_dyu_vie_sod_dgb_xho_swt	0.324013227857338	0.764976828574608	0.446222215512311
70	gam_ben_bem_rom_tig_wly_sod_cze_uzb_tur_tsn_tag_dgb_bul_lat_bsq_ger_sid_akn_mnd_lit_svk_igb_arw_ewe_eng_est_ses_lda_hun_slo_aeg_geo_krd_alb_swe_bos_heb_mlt_hin_fin_fbf_jav_por_bat_jpn_knd_kor_guj_rus_xho_mol_mao_glc_amh_mly_cnt_dut_swt_mcd_amr_scr_urd_fre_nor_qcu_ita_pan_prs_cic_chh_spa_owc_grk_ind_ukr_bam_afr_zul_sun_tha_anl_tml_yor_moo_aze_pol_ctl_azi_ven_vie_hau_dyu_tsw_swa	-0.340066167159766	-0.806164479629565	0.422204668781853
71	chh_afr_bem_urd_amr_aeg_heb_krd_aze_uzb_tsw_mly_tsn_scr_nor_bsq_ita_gam_dyu_cnt_arw_mcd_swt_cze_ses_ben_hun_igb_fbf_est_slo_tig_geo_pol_mol_svk_lat_owc_sod_grk_fin_zul_jav_ger_sun_jpn_knd_kor_guj_pan_moo_fre_tag_glc_amh_mao_mnd_bul_akn_ctl_mlt_spa_rom_ukr_prs_qcu_hin_eng_lit_bam_wly_swe_anl_dut_ind_alb_cic_bos_dgb_bat_tha_hau_tml_lda_yor_tur_rus_por_azi_swa_vie_sid_xho_ven_ewe	0.339893582473972	0.799745073036348	0.425896547142377
72	sod_guj_fbf_dut_heb_aeg_sid_glc_azi_uzb_dgb_mly_yor_spa_ctl_bsq_alb_chh_zul_cnt_ben_scr_lda_slo_dyu_rom_fin_bam_akn_est_pan_tig_geo_lit_svk_prs_afr_wly_amr_bos_hun_bem_bat_mcd_sun_jpn_tml_kor_eng_hin_swa_fre_tag_bul_owc_jav_mnd_mol_xho_urd_anl_nor_ukr_rus_lat_qcu_ita_ger_swe_tsn_hau_pol_gam_krd_ind_arw_swt_cze_tsw_mao_tha_mlt_knd_moo_ewe_tur_por_grk_aze_ses_vie_amh_cic_igb_ven	0.010543192644932	0.0248511416698748	0.980226944275759
73	sid_svk_dgb_lit_amh_heb_mlt_rus_uzb_tur_lda_mao_ven_swe_hin_bsq_mcd_hau_xho_cnt_scr_ben_moo_fre_bem_mol_est_tsw_bam_fin_nor_anl_geo_ita_bos_krd_ger_chh_sod_glc_hun_cic_mly_eng_tag_jpn_tml_kor_arw_grk_yor_urd_sun_bul_tig_bat_mnd_afr_ses_dut_amr_pol_ukr_pan_ctl_qcu_spa_lat_prs_tsn_aeg_rom_gam_por_ind_cze_akn_guj_dyu_jav_tha_wly_knd_fbf_zul_aze_alb_slo_azi_swt_vie_owc_swa_igb_ewe	-0.401815044078426	-0.953399211615996	0.34285932486277
74	anl_eng_cic_slo_hau_amh_mlt_rom_uzb_azi_ewe_bat_swt_ita_svk_bsq_cze_tig_moo_cnt_bul_pan_bem_lat_tsn_spa_hun_ses_akn_fin_ukr_gam_geo_alb_urd_lit_bos_heb_aeg_swe_est_dyu_mao_glc_jav_jpn_tml_kor_afr_scr_yor_mol_ind_guj_amr_sun_mnd_por_dgb_pol_wly_ger_mcd_nor_fre_qcu_rus_arw_ben_zul_sid_prs_owc_hin_tag_ctl_lda_dut_bam_mly_tha_sod_knd_fbf_tsw_tur_krd_grk_aze_xho_vie_chh_swa_ven_igb	-0.380644754263226	-0.902015110665809	0.369379054187107
75	tig_lit_yor_hin_amr_sid_gam_por_tur_uzb_tsw_sun_moo_eng_mcd_bsq_prs_mlt_bem_cnt_pol_rus_igb_glc_ses_ger_fin_tsn_swa_hun_krd_wly_geo_ben_ita_ukr_nor_chh_anl_afr_est_cic_bat_urd_mly_jpn_knd_kor_rom_ctl_akn_swe_mao_mol_amh_ind_mnd_spa_lda_slo_aeg_bul_fre_scr_svk_qcu_alb_pan_grk_fbf_heb_guj_hau_dut_jav_cze_dgb_arw_zul_tag_tha_sod_tml_bam_dyu_azi_bos_lat_aze_swt_vie_owc_ewe_xho_ven	0.460304872309102	1.08515706681501	0.280657069721551
76	chh_ita_cic_rus_tig_hau_amh_ger_uzb_aze_swa_tag_yor_grk_bul_bsq_mcd_wly_xho_mnd_krd_mol_ewe_rom_fbf_guj_fin_bem_bam_est_hin_sod_geo_swe_prs_alb_scr_sid_heb_spa_hun_dyu_mao_ctl_mly_jpn_knd_kor_nor_ben_swt_glc_ind_arw_gam_sun_cnt_cze_dgb_pol_anl_fre_lit_pan_urd_qcu_eng_bos_ukr_lda_aeg_por_owc_lat_bat_afr_ven_svk_tsn_jav_tha_amr_tml_tsw_igb_tur_dut_slo_azi_akn_vie_mlt_ses_moo_zul	0.113711360108802	0.2681865713699	0.789149669377602
77	wly_ger_tsn_swe_owc_hau_gam_bos_azi_aze_bem_mao_cic_fre_pol_bsq_arw_sid_xho_cnt_cze_prs_akn_mcd_swa_lit_hun_ses_dgb_est_rus_anl_geo_bul_svk_guj_lat_heb_mlt_eng_fin_yor_bat_hin_ind_jpn_tml_kor_glc_slo_ven_rom_sun_ben_aeg_tag_mnd_alb_moo_pan_amr_urd_afr_ita_grk_qcu_krd_ukr_scr_bam_amh_mol_sod_spa_mly_dut_igb_nor_ewe_jav_tha_chh_knd_lda_swt_tur_por_ctl_uzb_fbf_vie_tig_dyu_zul_tsw	0.206893907812958	0.48719457296955	0.627266840612342
78	amr_pol_ven_mol_sod_gam_heb_pan_azi_uzb_lda_sun_ewe_rom_slo_bsq_svk_amh_bem_cnt_eng_ukr_dgb_glc_zul_bul_fin_igb_akn_est_rus_anl_geo_ctl_ger_ita_guj_owc_tig_swe_hun_ses_mly_spa_jav_jpn_tml_kor_prs_urd_cic_krd_mao_arw_mlt_bat_mnd_lat_swa_nor_wly_cze_mcd_por_ben_qcu_fre_bos_afr_bam_chh_dut_hau_alb_tag_lit_dyu_scr_tsn_ind_tha_sid_knd_yor_fbf_aze_grk_hin_tur_moo_vie_aeg_xho_tsw_swt	-0.64868053101608	-1.55447417597244	0.123467967754911
79	amr_ctl_tsw_lat_owc_heb_hau_guj_uzb_aze_moo_bat_igb_ita_urd_bsq_alb_sid_lda_cnt_slo_fre_swt_spa_akn_swe_fin_xho_ven_hun_afr_tig_geo_ben_grk_scr_glc_gam_anl_rom_est_cic_mly_mcd_jav_jpn_knd_kor_hin_svk_fbf_krd_sun_dut_sod_ind_mnd_prs_ewe_rus_amh_por_mol_ukr_pol_qcu_eng_bos_nor_tsn_wly_cze_aeg_lit_tag_pan_dyu_bul_swa_mao_tha_chh_tml_zul_dgb_azi_ger_arw_tur_yor_vie_mlt_bem_bam_ses	-0.522704291311342	-1.24352040938928	0.216801686163531
80	chh_guj_swa_swe_heb_hau_amr_ben_tur_aze_tsn_bat_fbf_por_slo_bsq_mcd_sid_bam_cnt_dut_nor_dgb_ger_xho_ukr_hun_lda_moo_est_urd_owc_geo_eng_scr_rom_lit_sod_anl_afr_fin_dyu_mao_cze_tag_jpn_knd_kor_bos_lat_cic_bul_jav_alb_tig_ind_mnd_hin_ewe_mol_wly_pol_pan_spa_rus_qcu_grk_arw_ctl_tsw_aeg_prs_amh_svk_sun_krd_zul_fre_ses_mly_tha_gam_tml_swt_yor_uzb_glc_ita_azi_bem_vie_mlt_ven_akn_igb	-0.428210964843481	-1.01754087132296	0.311536055493508
81	owc_por_tsw_ger_chh_sid_heb_grk_azi_uzb_swt_bat_bem_bos_ben_bsq_arw_amh_ses_cnt_swe_pol_fbf_fre_tsn_bul_hun_xho_ven_est_urd_tig_geo_svk_guj_spa_rom_mlt_sod_ctl_fin_cic_sun_cze_mly_jpn_knd_kor_dut_alb_dyu_krd_jav_ukr_wly_mao_mnd_mol_bam_glc_amr_ita_eng_lit_lat_qcu_prs_afr_mcd_ewe_gam_pan_aeg_nor_tag_scr_lda_hin_igb_ind_tha_hau_tml_yor_zul_tur_rus_slo_aze_swa_vie_anl_dgb_moo_akn	-0.400106177478261	-0.949723650782823	0.344714236071248
82	chh_bul_tsw_slo_hau_anl_owc_pan_tur_aze_swt_mao_bem_lit_rus_bsq_guj_sod_zul_mnd_lat_fre_swa_scr_lda_prs_hun_fbf_ven_est_arw_aeg_geo_ctl_hin_spa_pol_tig_sid_svk_fin_dgb_tag_glc_mly_jpn_tml_kor_ger_mol_dyu_cze_jav_bos_mlt_bat_cnt_mcd_igb_krd_amh_nor_alb_ben_rom_qcu_urd_grk_por_yor_amr_eng_heb_afr_sun_swe_moo_dut_cic_ind_tha_wly_knd_bam_tsn_uzb_ita_ukr_azi_ses_vie_gam_xho_ewe_akn	0.0534761630771124	0.125865315808073	0.900110239145136
83	amr_grk_tsn_bos_amh_sod_hau_alb_tur_aze_cic_ind_tsw_scr_pan_bsq_ben_owc_fbf_cnt_swe_lit_akn_bul_ven_ukr_fin_ewe_swa_hun_rus_wly_geo_guj_por_lat_pol_aeg_mlt_ctl_est_bem_tag_glc_bat_jpn_knd_kor_ger_krd_dgb_eng_jav_mcd_anl_mao_mnd_prs_lda_slo_gam_nor_mol_spa_fre_qcu_rom_ita_urd_xho_sid_svk_heb_hin_sun_arw_swt_cze_dyu_mly_tha_tig_tml_igb_bam_azi_dut_afr_uzb_zul_vie_chh_ses_yor_moo	-0.429410244590209	-1.02119021126616	0.309813447704831
84	heb_lit_bem_guj_gam_aeg_sid_cze_azi_uzb_igb_mao_akn_lat_alb_bsq_dut_amr_moo_mnd_rus_urd_swa_grk_swt_arw_est_yor_cic_hun_ctl_owc_geo_mcd_prs_spa_krd_sod_tig_pan_fin_ewe_jav_fre_sun_jpn_knd_kor_bos_scr_ses_nor_ind_pol_chh_mly_cnt_ger_fbf_swe_anl_hin_ukr_ben_svk_qcu_afr_eng_bul_ven_wly_ita_amh_rom_tag_glc_dgb_slo_bam_bat_tha_mlt_tml_xho_zul_tur_mol_por_aze_tsw_vie_hau_tsn_lda_dyu	-0.773798409236558	-1.86022521549068	0.0660140774771617
85	tig_lat_bem_bos_heb_hau_mlt_ger_aze_uzb_zul_sun_xho_prs_mol_bsq_arw_chh_moo_mnd_scr_pol_fbf_pan_ses_fre_est_cic_dgb_fin_guj_owc_geo_lit_alb_urd_afr_gam_aeg_svk_hun_igb_mly_glc_ind_jpn_knd_kor_spa_ben_swt_rus_tag_ita_amr_mao_cnt_mcd_yor_swe_sid_ukr_grk_hin_krd_qcu_dut_por_slo_swa_sod_bul_amh_cze_jav_ctl_akn_nor_tsw_bat_tha_wly_tml_ven_dyu_tur_rom_eng_azi_lda_vie_anl_ewe_tsn_bam	0.234931746538631	0.552611800314967	0.58185505304822
86	heb_bul_igb_dut_gam_amh_amr_pan_aze_azi_swa_tag_lda_ita_krd_bsq_mcd_tig_yor_mnd_ben_lit_xho_fre_ewe_guj_est_bem_cic_hun_mol_sod_geo_swe_lat_nor_slo_mlt_chh_ctl_fin_swt_bat_eng_sun_jpn_knd_kor_por_rus_dgb_scr_mao_pol_aeg_ind_cnt_cze_tsn_prs_sid_spa_hin_glc_arw_qcu_afr_alb_bos_tsw_wly_grk_anl_svk_jav_ger_zul_urd_moo_mly_tha_hau_tml_bam_ses_uzb_ukr_rom_tur_ven_vie_owc_akn_fbf_dyu	-0.432645956150079	-1.02665467748202	0.307246015862972
87	amh_hin_yor_ita_tig_heb_mlt_scr_aze_uzb_ewe_ind_dyu_alb_swe_bsq_pan_amr_ven_mnd_bos_grk_cic_pol_fbf_rom_est_bem_bam_fin_ctl_sid_geo_rus_bul_dut_fre_aeg_hau_nor_hun_ses_mly_mol_sun_jpn_knd_kor_svk_urd_swt_lit_jav_por_anl_bat_cnt_cze_zul_ger_owc_slo_ukr_eng_afr_qcu_arw_ben_prs_dgb_sod_lat_gam_guj_tag_spa_lda_krd_tsw_mao_tha_chh_tml_xho_tsn_azi_glc_mcd_tur_akn_vie_wly_swa_igb_moo	-0.436334239123569	-1.03549677397092	0.303122037837984
88	heb_rom_tsn_prs_sod_gam_wly_lit_aze_uzb_dgb_sun_ven_pan_fre_bsq_krd_tig_bam_cnt_grk_mol_igb_dut_ewe_ita_hun_akn_bem_est_por_owc_geo_cze_bos_rus_guj_amr_sid_svk_fin_zul_mao_swe_tag_jpn_tml_kor_ger_afr_tsw_spa_ind_arw_chh_bat_mnd_lat_fbf_mcd_aeg_scr_ben_ukr_eng_qcu_bul_slo_ctl_dyu_anl_urd_hau_glc_jav_pol_lda_alb_xho_mly_tha_amh_knd_swa_yor_azi_nor_hin_tur_swt_vie_mlt_ses_cic_moo	-0.139276804856488	-0.328881748908738	0.742984522277935
89	chh_mcd_bem_rom_sid_heb_sod_dut_azi_uzb_dgb_mly_ewe_prs_ctl_bsq_grk_hau_lda_mnd_hin_pan_akn_glc_tsn_mol_est_swt_moo_fin_alb_gam_geo_eng_nor_svk_slo_anl_tig_bos_hun_zul_mao_ger_ind_jpn_knd_kor_pol_afr_fbf_por_sun_arw_mlt_tag_cnt_cze_ven_urd_amr_ukr_spa_ita_scr_qcu_bul_ben_lat_igb_amh_swe_wly_guj_bat_rus_tsw_lit_yor_jav_tha_aeg_tml_cic_ses_tur_fre_krd_aze_bam_vie_owc_dyu_swa_xho	-0.313354167879174	-0.741208373540423	0.460434645531536
90	chh_hin_moo_swe_hau_gam_tig_ben_tur_aze_cic_jav_ewe_ita_ukr_bsq_eng_heb_tsn_cnt_dut_spa_ven_pol_ses_slo_fin_dyu_bem_hun_rus_anl_geo_lat_arw_guj_urd_owc_sod_rom_est_dgb_mly_krd_sun_jpn_tml_kor_alb_por_igb_nor_ind_ctl_sid_mao_mnd_svk_akn_scr_mlt_prs_lit_cze_bos_qcu_mcd_pan_bul_bam_wly_afr_amr_glc_tag_mol_fbf_fre_xho_bat_tha_aeg_knd_yor_tsw_azi_ger_grk_uzb_lda_vie_amh_swt_zul_swa	0.176230469112902	0.414765245167156	0.679268981931318
91	anl_slo_ses_eng_mlt_sod_heb_ger_uzb_aze_yor_mly_igb_cze_guj_bsq_bos_wly_dgb_cnt_lit_ctl_cic_mol_bem_rom_fin_lda_akn_hun_alb_chh_geo_glc_scr_swe_svk_gam_hau_hin_est_swa_jav_urd_bat_jpn_tml_kor_pol_krd_fbf_nor_tag_spa_amr_sun_mnd_bul_tsw_prs_owc_ben_ita_pan_mcd_qcu_afr_lat_ukr_ewe_amh_grk_tig_arw_mao_fre_dyu_dut_swt_ind_tha_sid_knd_tsn_xho_tur_rus_por_azi_zul_vie_aeg_ven_bam_moo	-0.393900231318417	-0.934608725169236	0.352410375139994
92	sid_arw_ven_guj_heb_aeg_chh_eng_azi_tur_tsw_bat_lda_dut_bos_bsq_krd_mlt_fbf_mnd_mcd_alb_dgb_ctl_akn_grk_fin_tsn_zul_hun_pol_tig_geo_glc_slo_lat_ben_amh_sod_fre_est_ewe_sun_prs_mly_jpn_tml_kor_scr_swe_swt_bul_jav_urd_anl_ind_cnt_nor_ses_svk_gam_cze_mol_afr_rus_qcu_ger_pan_por_moo_hau_rom_wly_hin_mao_lit_yor_ita_bem_tag_tha_owc_knd_igb_cic_aze_ukr_spa_uzb_swa_vie_amr_bam_dyu_xho	-0.668855666120231	-1.60244795379576	0.112447836254687
93	owc_lat_xho_pol_amh_hau_sod_urd_azi_uzb_cic_tag_tsw_svk_alb_bsq_prs_tig_tsn_mnd_rus_por_bam_slo_moo_dut_fin_dyu_fbf_hun_eng_amr_geo_arw_ben_bul_bos_sid_wly_mol_est_ses_bat_ger_ind_jpn_knd_kor_mcd_glc_swt_rom_jav_ctl_gam_mly_cnt_krd_ewe_hin_chh_nor_grk_scr_ita_qcu_afr_swe_lit_igb_anl_pan_aeg_spa_mao_fre_lda_cze_swa_sun_tha_mlt_tml_dgb_ven_tur_guj_ukr_aze_zul_vie_heb_yor_akn_bem	-0.379583848037981	-0.899440399597431	0.370741142145897
94	mlt_urd_zul_bul_sod_tig_amh_mol_aze_azi_ewe_sun_xho_arw_fre_bsq_afr_anl_bam_cnt_slo_cze_dyu_hin_dgb_scr_hun_swt_ven_fin_nor_hau_geo_prs_krd_svk_rus_chh_sid_spa_est_fbf_tag_rom_mao_jpn_knd_kor_guj_grk_cic_eng_ind_pan_owc_jav_mnd_swe_tsw_pol_wly_lit_alb_dut_ita_qcu_ben_ukr_ger_moo_heb_lat_amr_glc_bat_ctl_bem_mcd_tsn_mly_tha_aeg_tml_lda_ses_tur_bos_por_uzb_yor_vie_gam_igb_akn_swa	-0.646575195470564	-1.542330613365	0.126389237377894
95	owc_ita_cic_dut_amh_heb_amr_ctl_tur_uzb_akn_tag_dgb_mcd_alb_bsq_ger_anl_yor_cnt_cze_grk_igb_bul_zul_rom_hun_bem_ven_fin_urd_mlt_geo_nor_mol_lit_ukr_hau_sod_rus_est_tsn_mly_ben_bat_jpn_knd_kor_glc_arw_fbf_krd_jav_svk_wly_mao_mnd_afr_xho_slo_chh_scr_eng_bos_guj_qcu_spa_lat_swe_swt_gam_prs_aeg_fre_ind_pan_tsw_pol_moo_sun_tha_tig_tml_ewe_lda_aze_por_hin_azi_dyu_vie_sid_ses_swa_bam	-0.597285028182927	-1.42546848201147	0.157369572951167
96	chh_bul_fbf_scr_sod_anl_hau_ukr_azi_uzb_swt_jav_xho_lat_ita_bsq_hin_wly_dyu_mnd_prs_urd_zul_glc_yor_nor_est_ven_bam_hun_grk_owc_geo_alb_krd_dut_rom_mlt_tig_spa_fin_ses_ind_ger_bat_jpn_tml_kor_mcd_pol_akn_arw_mly_ctl_gam_tag_cnt_eng_lda_pan_amr_svk_mol_rus_swe_qcu_afr_bos_lit_moo_heb_cze_aeg_fre_mao_por_cic_guj_bem_sun_tha_sid_knd_igb_dgb_tur_slo_ben_aze_ewe_vie_amh_tsn_swa_tsw	0.0534075766488361	0.125666529829186	0.900267162326743
97	owc_cze_ven_dut_chh_gam_tig_krd_uzb_aze_ses_ind_cic_eng_mol_bsq_scr_sod_ewe_mnd_prs_pan_dyu_arw_bem_slo_hun_bam_yor_fin_ben_anl_geo_ukr_mcd_lat_ita_amh_heb_urd_est_igb_mao_bos_jav_jpn_knd_kor_nor_svk_swt_alb_tag_hin_hau_bat_cnt_guj_moo_bul_wly_spa_afr_swe_por_qcu_lit_grk_pol_dgb_aeg_glc_amr_ctl_mly_rus_akn_fre_swa_sun_tha_mlt_tml_tsw_fbf_azi_ger_rom_tur_lda_vie_sid_tsn_zul_xho	0.446909880760819	1.05445119077457	0.294408152268753
98	amr_scr_bem_slo_sid_aeg_chh_mol_tur_uzb_dyu_mao_xho_ukr_swe_bsq_lat_owc_tsn_mnd_svk_krd_ses_bul_ewe_nor_est_swa_igb_hun_por_tig_geo_pol_fre_glc_urd_sod_heb_rom_fin_zul_mly_afr_sun_jpn_tml_kor_ctl_mcd_lda_spa_tag_guj_hau_jav_cnt_lit_moo_ger_mlt_hin_grk_pan_alb_qcu_arw_prs_ita_akn_wly_ben_gam_rus_bat_cze_dgb_dut_yor_ind_tha_amh_knd_tsw_fbf_azi_bos_eng_aze_swt_vie_anl_cic_bam_ven	-0.764166025247103	-1.83890651733889	0.0691201169313062
99	aeg_dut_ewe_fre_sod_sid_tig_pol_aze_tur_bam_bat_tsw_hin_por_bsq_krd_hau_fbf_mnd_rus_rom_xho_urd_zul_lit_hun_lda_dyu_est_ben_amr_geo_alb_arw_mol_svk_amh_heb_lat_fin_dgb_mly_swe_tag_jpn_tml_kor_prs_spa_bem_bul_ind_nor_mlt_mao_cnt_ukr_ven_glc_chh_eng_cze_guj_ctl_qcu_afr_grk_slo_tsn_gam_ger_owc_ita_sun_pan_cic_bos_ses_jav_tha_wly_knd_yor_swa_uzb_mcd_scr_azi_akn_vie_anl_moo_igb_swt	-0.879129147371963	-2.12668260289973	0.0360939971245982
100	mlt_cze_zul_arw_wly_owc_amr_nor_aze_azi_igb_tag_dgb_lit_mcd_bsq_por_sid_cic_cnt_prs_glc_swt_bos_xho_hin_hun_akn_dyu_est_pan_anl_geo_grk_mol_svk_krd_aeg_chh_swe_fin_moo_sun_bul_mly_jpn_knd_kor_lat_pol_ewe_scr_bat_ger_gam_jav_mnd_ben_tsw_spa_amh_ctl_rus_fre_eng_qcu_slo_dut_ukr_tsn_hau_guj_tig_rom_ind_afr_yor_urd_lda_mao_tha_sod_tml_bam_fbf_tur_alb_ita_uzb_bem_vie_heb_ven_ses_swa	-0.472681114374655	-1.12449117591634	0.263698712508049
101	wly_urd_cic_krd_amh_aeg_heb_alb_aze_azi_fbf_bat_dgb_glc_prs_bsq_swe_hau_bam_mnd_cze_lat_akn_bul_lda_ctl_fin_igb_ses_est_hin_mlt_geo_afr_grk_spa_ger_chh_anl_rom_hun_dyu_sun_fre_jav_jpn_knd_kor_dut_ukr_zul_lit_mly_nor_gam_ind_cnt_guj_swt_ita_tig_por_mol_ben_pol_qcu_mcd_svk_slo_moo_sid_eng_amr_rus_tag_bos_tsn_scr_swa_mao_tha_sod_tml_bem_ven_uzb_pan_arw_tur_xho_vie_owc_yor_ewe_tsw	-1.01528187164309	-2.47438931098378	0.0151592024719727
102	amr_eng_cic_lit_heb_sid_aeg_dut_azi_tur_dyu_jav_lda_scr_por_bsq_guj_amh_xho_cnt_rom_cze_ven_afr_tsn_grk_fin_swt_dgb_hun_ita_owc_geo_mol_lat_svk_slo_mlt_gam_swe_est_bam_sun_pan_ind_jpn_knd_kor_spa_krd_yor_pol_mly_glc_wly_mao_mnd_ukr_swa_alb_hau_mcd_arw_bos_ben_qcu_bul_fre_nor_bem_tig_ctl_chh_urd_bat_hin_ses_rus_fbf_tag_tha_anl_tml_tsw_ewe_aze_prs_ger_uzb_akn_vie_sod_moo_zul_igb	-0.573796548580819	-1.3688428402629	0.174345649165735
103	anl_nor_dyu_ukr_amh_mlt_aeg_ben_uzb_aze_cic_sun_fbf_dut_lat_bsq_hin_wly_tsw_cnt_rus_mol_ven_slo_swa_fre_hun_igb_zul_fin_rom_heb_geo_ctl_ita_spa_ger_gam_chh_arw_est_ses_ind_cze_jav_jpn_knd_kor_bul_bos_swt_pan_mao_glc_owc_bat_mnd_prs_tsn_scr_hau_guj_alb_eng_por_qcu_pol_svk_urd_ewe_tig_lit_sod_mcd_tag_krd_bam_swe_lda_mly_tha_amr_tml_yor_moo_azi_afr_grk_tur_bem_vie_sid_dgb_xho_akn	-1.01399232878956	-2.47512974814353	0.0151297944749273
104	chh_ita_bem_grk_aeg_tig_hau_swe_tur_uzb_zul_bat_cic_dut_rus_bsq_ger_anl_fbf_mnd_lit_rom_swt_bos_akn_nor_fin_lda_ses_hun_pol_sid_geo_eng_lat_bul_svk_amh_owc_prs_est_tsw_ind_ben_mao_jpn_tml_kor_scr_fre_moo_por_tag_urd_wly_sun_cnt_ukr_swa_pan_gam_alb_spa_arw_krd_qcu_guj_afr_mcd_dgb_mlt_cze_sod_slo_jav_hin_ewe_glc_ven_mly_tha_amr_knd_xho_bam_aze_ctl_mol_azi_yor_vie_heb_tsn_dyu_igb	-0.482166867144748	-1.14687619334604	0.254374873260065
105	anl_fre_igb_swe_aeg_wly_sod_por_azi_uzb_swa_mly_xho_dut_cze_bsq_krd_amh_ewe_mnd_slo_lat_dgb_pan_swt_nor_est_cic_tsn_fin_guj_sid_geo_svk_bos_arw_mcd_mlt_owc_ita_hun_tsw_mao_spa_sun_jpn_tml_kor_mol_ctl_bam_grk_jav_afr_gam_tag_cnt_rus_ses_ger_chh_hin_glc_prs_scr_qcu_pol_eng_bul_fbf_hau_alb_tig_ukr_bat_urd_yor_lit_bem_ind_tha_amr_knd_moo_lda_tur_ben_rom_aze_ven_vie_heb_akn_zul_dyu	0.109158188408788	0.256743655690627	0.797943802278217
106	amr_pol_swt_bos_mlt_anl_heb_mol_aze_tur_tsw_jav_fbf_afr_dut_bsq_lat_owc_dgb_cnt_alb_grk_igb_krd_bam_ukr_fin_ses_yor_est_arw_sid_geo_ben_bul_pan_fre_chh_gam_glc_hun_ewe_mly_cze_mao_jpn_knd_kor_scr_prs_dyu_lit_sun_ctl_sod_ind_mnd_por_zul_slo_aeg_nor_urd_ita_guj_qcu_rus_hin_rom_lda_hau_mcd_amh_spa_bat_svk_akn_eng_moo_tag_tha_wly_tml_ven_swa_uzb_swe_ger_azi_xho_vie_tig_cic_tsn_bem	-0.0789430956792833	-0.186056993333307	0.85280529531499
107	sod_pan_dyu_ben_sid_gam_wly_ctl_aze_uzb_ewe_sun_yor_bos_arw_bsq_fre_tig_xho_mnd_pol_lat_tsw_rus_dgb_guj_fin_swt_moo_est_prs_anl_geo_cze_afr_urd_mcd_hau_amr_ita_hun_igb_ind_krd_tag_jpn_tml_kor_scr_bul_lda_hin_bat_nor_mlt_jav_cnt_glc_cic_spa_amh_por_swe_lit_dut_qcu_mol_grk_alb_zul_owc_rom_heb_eng_mao_ukr_ses_svk_bam_mly_tha_aeg_knd_ven_tsn_azi_ger_slo_tur_swa_vie_chh_bem_akn_fbf	-0.572683959736874	-1.36484314692691	0.175595373581514
108	mlt_krd_dgb_nor_hau_sod_wly_arw_uzb_tur_akn_tag_swt_lat_rus_bsq_prs_amh_yor_mnd_eng_swe_bam_alb_dyu_lit_fin_moo_bem_est_mcd_tig_geo_ben_slo_grk_ukr_anl_chh_mol_hun_igb_bat_pan_sun_jpn_tml_kor_afr_scr_ewe_bos_mly_glc_owc_jav_cnt_guj_cic_bul_aeg_rom_cze_urd_fre_qcu_dut_spa_svk_lda_gam_ger_heb_ctl_ind_hin_ven_por_zul_mao_tha_sid_knd_ses_tsw_aze_pol_ita_azi_xho_vie_amr_fbf_tsn_swa	-0.427593915125557	-1.01650472652219	0.312026317311653
109	gam_ctl_igb_cze_heb_tig_amr_scr_aze_tur_tsw_ind_cic_eng_ita_bsq_pol_owc_swt_cnt_ukr_ger_dgb_ben_akn_bul_fin_ewe_xho_est_arw_wly_geo_prs_spa_rom_swe_mlt_chh_nor_hun_swa_bat_grk_mao_jpn_tml_kor_por_dut_fbf_hin_sun_mol_aeg_mly_mnd_bos_tsn_guj_sod_krd_glc_urd_alb_qcu_mcd_rus_svk_yor_sid_lit_anl_lat_tag_pan_zul_fre_dyu_jav_tha_amh_knd_ven_ses_uzb_slo_afr_azi_bam_vie_hau_moo_bem_lda	0.382056581219036	0.900435997656088	0.370214070007424
110	sid_svk_swa_ben_tig_aeg_anl_swe_aze_uzb_yor_jav_lda_lit_grk_bsq_por_sod_fbf_mnd_scr_rom_cic_hin_bam_eng_fin_moo_zul_hun_ukr_wly_geo_mcd_bos_dut_cze_owc_amh_arw_est_ewe_bat_krd_tag_jpn_knd_kor_fre_guj_igb_nor_ind_urd_gam_mly_cnt_pol_akn_afr_mlt_spa_ger_lat_mol_qcu_pan_prs_alb_tsw_heb_slo_hau_bul_sun_ita_xho_rus_swt_mao_tha_chh_tml_bem_dgb_azi_ctl_glc_tur_tsn_vie_amr_ven_ses_dyu	-0.279787676332198	-0.662666280884526	0.509183310808427
111	heb_scr_akn_swe_aeg_tig_mlt_grk_uzb_azi_yor_jav_fbf_lit_hin_bsq_pan_amr_lda_cnt_mol_svk_tsn_bos_cic_dut_hun_moo_dgb_est_lat_wly_geo_urd_afr_glc_spa_sid_anl_guj_fin_xho_sun_ctl_bat_jpn_knd_kor_rom_alb_ven_ben_mly_krd_sod_mao_mnd_eng_ses_ger_hau_prs_mcd_fre_ukr_qcu_nor_ita_rus_swa_owc_arw_amh_bul_ind_slo_ewe_por_bam_tag_tha_gam_tml_bem_zul_aze_cze_pol_tur_swt_vie_chh_dyu_igb_tsw	-0.501175557732561	-1.19143846758809	0.236513249798828
112	sid_glc_zul_prs_heb_aeg_sod_arw_tur_uzb_tsn_sun_dyu_svk_cze_bsq_scr_amh_lda_mnd_mcd_lat_igb_urd_swt_eng_hun_moo_dgb_fin_mol_wly_geo_dut_rus_guj_lit_hau_tig_alb_est_bem_ind_slo_mly_jpn_tml_kor_fre_spa_xho_ctl_mao_pan_owc_tag_cnt_afr_swa_pol_amr_rom_ukr_grk_ben_qcu_bos_hin_nor_akn_gam_por_anl_krd_jav_ita_bam_swe_cic_bat_tha_mlt_knd_yor_ses_azi_bul_ger_aze_tsw_vie_chh_fbf_ven_ewe	0.743310089379737	1.76388978622742	0.0810344548350623
113	anl_cze_yor_afr_tig_owc_gam_alb_azi_aze_ses_jav_xho_prs_rom_bsq_nor_sod_cic_mnd_bos_hin_dyu_ger_akn_ben_hun_bam_tsn_fin_swe_aeg_geo_por_lat_mcd_slo_heb_chh_grk_est_igb_tag_ukr_bat_jpn_tml_kor_spa_scr_swa_pol_mao_svk_hau_ind_cnt_pan_bem_krd_mlt_dut_bul_mol_urd_qcu_guj_eng_rus_zul_amr_glc_wly_ctl_sun_ita_dgb_fre_ewe_mly_tha_sid_knd_swt_tsw_tur_arw_lit_uzb_moo_vie_amh_ven_lda_fbf	-0.734190457494368	-1.76655144312929	0.0805844415208202
114	amr_fre_akn_eng_owc_anl_mlt_glc_uzb_tur_dyu_bat_igb_ctl_rom_bsq_prs_chh_ewe_cnt_mcd_lit_lda_mol_fbf_svk_est_tsw_swt_hun_ita_amh_geo_slo_lat_guj_ukr_heb_sid_ben_fin_moo_sun_swe_mly_jpn_knd_kor_krd_afr_bam_rus_tag_hin_hau_ind_mnd_bul_dgb_urd_tig_bos_por_ger_spa_qcu_dut_alb_grk_bem_sod_pol_wly_pan_mao_nor_yor_cze_tsn_jav_tha_gam_tml_ses_xho_aze_scr_arw_azi_zul_vie_aeg_cic_ven_swa	-0.398522526098512	-0.945637116562704	0.346784172085286
115	anl_ctl_bem_guj_sod_chh_mlt_prs_tur_uzb_xho_tag_zul_eng_pan_bsq_scr_sid_lda_mnd_fre_pol_dgb_slo_fbf_cze_est_igb_bam_hun_ben_gam_geo_svk_dut_ger_rus_owc_amh_lat_fin_yor_ind_glc_jav_jpn_knd_kor_rom_ita_tsw_urd_mly_bul_aeg_mao_cnt_por_ses_krd_hau_alb_hin_nor_bos_qcu_spa_lit_arw_tsn_tig_afr_wly_mol_sun_mcd_swa_swe_dyu_bat_tha_amr_tml_swt_cic_aze_grk_ukr_azi_akn_vie_heb_moo_ewe_ven	-0.0794549976607321	-0.187309205900628	0.851826249515243
116	aeg_slo_swt_por_tig_mlt_hau_krd_uzb_aze_zul_tag_tsn_mol_grk_bsq_swe_sid_igb_mnd_glc_bul_akn_pol_dgb_ger_est_lda_ven_hun_cze_sod_geo_pan_bos_afr_ben_chh_anl_guj_fin_fbf_mao_urd_ind_jpn_tml_kor_alb_spa_swa_fre_sun_prs_gam_mly_cnt_rom_dyu_dut_wly_scr_mcd_nor_rus_qcu_lat_arw_lit_yor_heb_ukr_owc_svk_bat_eng_bam_ita_ses_jav_tha_amr_knd_tsw_cic_tur_ctl_hin_azi_bem_vie_amh_xho_moo_ewe	-0.349017413062857	-0.826113718120626	0.410853923975663
117	aeg_lat_swt_pan_hau_chh_wly_nor_aze_azi_tsw_mao_cic_mcd_slo_bsq_afr_sid_ses_cnt_ukr_pol_tsn_glc_akn_alb_fin_bem_fbf_hun_prs_tig_geo_dut_urd_krd_swe_gam_sod_lit_est_yor_ind_scr_sun_jpn_knd_kor_rom_rus_igb_ger_tag_por_amr_jav_mnd_spa_ven_ctl_anl_arw_hin_guj_eng_qcu_cze_mol_bul_xho_mlt_bos_amh_ita_mly_grk_swa_svk_moo_bat_tha_owc_tml_lda_dyu_uzb_ben_fre_tur_ewe_vie_heb_zul_dgb_bam	0.186434429079823	0.43865636951684	0.661927905770405
118	owc_krd_swa_spa_mlt_sid_anl_eng_aze_tur_tsw_jav_akn_glc_slo_bsq_arw_sod_moo_mnd_swe_urd_cic_cze_igb_alb_est_bem_ewe_hun_grk_chh_geo_hin_ger_lat_afr_amr_hau_fre_fin_tsn_mly_pol_tag_jpn_knd_kor_rom_ctl_lda_bul_sun_prs_amh_bat_cnt_lit_bam_pan_wly_ita_nor_bos_ben_qcu_guj_dut_mol_yor_gam_svk_aeg_scr_ind_por_ses_mcd_zul_mao_tha_tig_tml_dgb_fbf_azi_ukr_rus_uzb_dyu_vie_heb_swt_ven_xho	0.0728456584487306	0.171450809393611	0.864241810729367
119	tig_por_ven_swe_heb_amr_aeg_alb_tur_uzb_dyu_mly_cic_lat_pol_bsq_urd_anl_xho_mnd_guj_arw_moo_glc_yor_rom_est_ewe_dgb_fin_mcd_owc_geo_nor_prs_ben_afr_mlt_amh_krd_hun_bam_ind_grk_bat_jpn_tml_kor_ita_ukr_swt_mol_mao_dut_wly_sun_cnt_pan_ses_rus_chh_scr_ger_svk_fre_qcu_bul_eng_cze_lda_gam_slo_sod_lit_jav_ctl_tsw_bos_bem_tag_tha_hau_knd_fbf_igb_azi_spa_hin_aze_tsn_vie_sid_zul_akn_swa	-1.06205357753889	-2.60192379180853	0.0107868329369096
120	anl_lat_yor_swe_gam_hau_amr_alb_aze_tur_ses_ind_moo_afr_glc_bsq_grk_amh_bem_cnt_prs_bos_igb_scr_tsn_ita_est_zul_cic_fin_mcd_aeg_geo_por_guj_ctl_cze_wly_tig_slo_hun_akn_jav_dut_mly_jpn_knd_kor_rom_svk_xho_rus_mao_hin_chh_tag_mnd_bul_dyu_ben_sid_pol_ukr_arw_nor_qcu_ger_spa_lit_fbf_sod_mol_mlt_urd_bat_krd_tsw_pan_ewe_sun_tha_owc_tml_lda_swa_azi_fre_eng_uzb_ven_vie_heb_swt_dgb_bam	-0.428281150259795	-1.01758910106143	0.311513247710473
121	owc_ben_akn_swe_wly_amh_sid_glc_tur_azi_xho_ind_ewe_guj_lat_bsq_nor_amr_ses_cnt_fre_ita_swa_krd_bam_cze_hun_cic_bem_est_rom_chh_geo_por_pan_dut_mcd_hau_tig_lit_fin_ven_bat_grk_mly_jpn_tml_kor_rus_hin_igb_alb_jav_mol_gam_sun_mnd_prs_tsw_ger_aeg_urd_slo_arw_afr_qcu_bos_svk_pol_tsn_heb_ukr_sod_bul_mao_ctl_fbf_scr_dyu_tag_tha_mlt_knd_yor_dgb_uzb_eng_spa_aze_swt_vie_anl_moo_zul_lda	-0.23289606442014	-0.55090936891742	0.583016855390455
122	wly_ita_swt_pan_hau_heb_tig_krd_azi_aze_tsn_mly_bem_dut_prs_bsq_pol_aeg_bam_cnt_hin_alb_akn_mol_yor_glc_est_dgb_ewe_hun_rus_mlt_geo_slo_svk_nor_ctl_sod_amr_arw_fin_cic_jav_rom_ind_jpn_tml_kor_ukr_por_xho_bos_sun_swe_amh_mao_mnd_ben_tsw_bul_gam_grk_scr_eng_ger_qcu_lat_spa_mcd_moo_anl_cze_chh_lit_bat_fre_ses_guj_zul_tag_tha_sid_knd_igb_fbf_uzb_afr_urd_tur_lda_vie_owc_swa_ven_dyu	-0.498612511007317	-1.18689558150279	0.238291803461011
123	heb_svk_dyu_ger_amh_tig_amr_hin_tur_azi_bem_mao_dgb_lit_ben_bsq_rus_sod_ewe_mnd_grk_mol_fbf_por_lda_rom_fin_moo_swt_est_lat_owc_geo_prs_krd_bul_bos_aeg_wly_pan_hun_ven_sun_guj_mly_jpn_knd_kor_arw_alb_yor_ctl_jav_ukr_chh_ind_cnt_swe_bam_slo_hau_fre_mcd_pol_cze_qcu_dut_glc_ita_tsw_anl_scr_mlt_afr_tag_urd_xho_nor_zul_bat_tha_sid_tml_tsn_swa_aze_spa_eng_uzb_cic_vie_gam_igb_ses_akn	-0.445429821849524	-1.05961946774614	0.292062048017678
124	amr_cze_bem_rus_hau_amh_owc_ben_azi_aze_zul_mly_tsw_pol_svk_bsq_mcd_heb_dgb_cnt_ctl_eng_ewe_rom_swa_prs_fin_igb_akn_hun_lit_wly_geo_krd_spa_hin_fre_mlt_tig_ger_est_moo_jav_nor_ind_jpn_knd_kor_pan_glc_xho_ita_mao_alb_chh_sun_mnd_guj_fbf_arw_anl_bul_grk_lat_dut_qcu_swe_urd_slo_lda_sod_scr_gam_mol_bat_bos_tsn_ukr_dyu_tag_tha_aeg_tml_ven_cic_uzb_por_afr_tur_yor_vie_sid_swt_ses_bam	0.113886138476578	0.268288730685684	0.789071278658183
125	wly_prs_ses_eng_chh_hau_tig_glc_tur_azi_swa_sun_swt_krd_hin_bsq_bul_amh_tsn_cnt_ita_pan_lda_bos_akn_spa_fin_igb_bam_est_rom_heb_geo_slo_ger_svk_ctl_sid_sod_ben_hun_yor_bat_scr_tag_jpn_tml_kor_cze_urd_ewe_swe_mao_mcd_anl_mly_mnd_fre_moo_dut_amr_guj_ukr_arw_pol_qcu_mol_afr_lat_fbf_mlt_alb_gam_rus_ind_grk_dgb_por_dyu_jav_tha_aeg_knd_tsw_ven_aze_nor_lit_uzb_zul_vie_owc_bem_cic_xho	-0.196009918894455	-0.462834559315684	0.644564132870313
126	amh_eng_igb_ger_wly_aeg_amr_fre_tur_uzb_tsw_bat_moo_swe_afr_bsq_ben_anl_yor_cnt_alb_cze_bam_ita_zul_krd_fin_dyu_lda_est_ctl_gam_geo_mcd_dut_guj_hin_hau_mlt_prs_hun_ven_jav_bos_ind_jpn_tml_kor_rom_svk_swt_glc_mao_pol_sod_sun_mnd_rus_bem_nor_owc_lat_arw_pan_ukr_qcu_urd_por_spa_cic_heb_slo_tig_lit_mly_grk_ewe_bul_dgb_tag_tha_sid_knd_swa_akn_azi_scr_mol_aze_ses_vie_chh_tsn_fbf_xho	-0.467211313816401	-1.11020127162486	0.269774612607892
127	gam_guj_dyu_fre_aeg_hau_anl_spa_tur_uzb_ven_mao_xho_glc_pan_bsq_scr_sod_lda_mnd_mol_por_fbf_ita_akn_lat_est_tsn_igb_fin_ger_mlt_geo_bos_rom_grk_ben_amr_wly_mcd_hun_dgb_mly_urd_sun_jpn_knd_kor_prs_lit_tsw_bul_jav_dut_amh_ind_cnt_cze_moo_ctl_heb_pol_ukr_hin_krd_qcu_alb_swe_svk_swa_tig_nor_chh_arw_bat_eng_bam_slo_bem_tag_tha_owc_tml_swt_ses_aze_afr_rus_azi_ewe_vie_sid_yor_cic_zul	-0.655882974290012	-1.57086673186052	0.119609810428431
128	chh_pan_akn_lat_owc_wly_amr_guj_azi_aze_xho_mao_ses_arw_dut_bsq_prs_gam_ven_cnt_ukr_spa_bam_svk_cic_ben_hun_igb_swa_fin_grk_hau_geo_krd_lit_bos_glc_mlt_sid_alb_est_fbf_bat_cze_ind_jpn_tml_kor_rus_ita_lda_fre_sun_por_tig_mly_mnd_bul_zul_urd_anl_hin_nor_ger_slo_qcu_pol_ctl_swe_yor_heb_rom_aeg_mcd_jav_scr_bem_mol_dgb_tag_tha_amh_knd_tsw_tsn_uzb_afr_eng_tur_dyu_vie_sod_moo_swt_ewe	0.747791201140588	1.78518357646886	0.0774916986775001
129	mlt_prs_ses_ukr_hau_owc_anl_rus_aze_uzb_cic_mly_tsw_slo_pol_bsq_urd_gam_moo_mnd_fre_krd_igb_ctl_swt_arw_hun_bem_yor_est_spa_heb_geo_ger_eng_lat_mol_amr_sod_dut_fin_zul_sun_glc_bat_jpn_tml_kor_mcd_alb_xho_lit_jav_cze_sid_mao_cnt_guj_swa_hin_aeg_bul_scr_bos_svk_qcu_por_pan_rom_fbf_chh_ben_tig_ita_tag_grk_lda_afr_akn_ind_tha_wly_knd_dyu_ewe_azi_swe_nor_tur_tsn_vie_amh_bam_dgb_ven	-0.652205783116855	-1.56352780735285	0.121325071413343
130	hau_cze_yor_ger_gam_amr_mlt_lit_tur_azi_cic_mly_igb_ita_hin_bsq_alb_chh_dyu_cnt_dut_mol_akn_eng_ses_ben_hun_ewe_tsw_est_fre_owc_geo_svk_guj_urd_ukr_sod_wly_glc_fin_lda_tag_lat_bat_jpn_knd_kor_slo_por_swa_ctl_ind_pan_tig_jav_mnd_mcd_xho_pol_sid_prs_scr_bos_bul_qcu_rus_rom_swe_zul_amh_krd_anl_spa_mao_arw_bam_afr_swt_sun_tha_heb_tml_bem_dgb_uzb_grk_nor_aze_moo_vie_aeg_fbf_tsn_ven	-0.421925912443258	-1.00155184351842	0.319158934731301
131	amr_rus_ses_svk_mlt_wly_chh_arw_aze_uzb_dgb_ind_lda_bul_hin_bsq_krd_tig_bem_cnt_bos_alb_swa_guj_bam_afr_hun_swt_ewe_est_cze_heb_geo_urd_dut_prs_por_sid_gam_mol_fin_yor_mly_pan_sun_jpn_knd_kor_fre_ger_xho_glc_tag_ukr_anl_bat_mnd_grk_akn_scr_hau_rom_nor_ita_spa_qcu_slo_eng_pol_ven_sod_mcd_aeg_ctl_jav_swe_fbf_ben_tsw_mao_tha_amh_tml_cic_zul_azi_lit_lat_tur_moo_vie_owc_dyu_tsn_igb	0.333121219903885	0.784027104034877	0.435016566071997
132	sid_rom_dgb_grk_hau_gam_aeg_glc_uzb_aze_ewe_mly_ses_lat_urd_bsq_pol_mlt_swa_mnd_cze_rus_igb_krd_yor_bos_hun_fbf_tsw_est_scr_owc_geo_spa_svk_guj_nor_anl_heb_ben_fin_dyu_bat_fre_jav_jpn_tml_kor_mol_alb_ven_mcd_ind_slo_chh_sun_cnt_afr_zul_lit_tig_hin_pan_prs_dut_qcu_ger_ctl_bul_moo_wly_swe_sod_eng_tag_por_xho_ita_bem_mao_tha_amr_knd_tsn_bam_azi_arw_ukr_tur_cic_vie_amh_lda_akn_swt	-0.921514688299258	-2.23462361764452	0.0278370943093982
133	gam_alb_lda_rom_owc_amh_mlt_slo_uzb_aze_igb_bat_dyu_ben_bos_bsq_ita_aeg_xho_cnt_ctl_swe_moo_rus_bam_arw_hun_ses_ewe_fin_dut_anl_geo_spa_pan_krd_grk_heb_sid_lat_est_bem_mly_urd_ind_jpn_tml_kor_bul_fre_cic_ger_tag_ukr_tig_jav_mnd_svk_akn_hin_chh_afr_eng_scr_por_qcu_mol_prs_lit_swt_wly_guj_sod_nor_sun_mcd_zul_glc_yor_mao_tha_amr_knd_fbf_swa_tur_pol_cze_azi_ven_vie_hau_tsn_dgb_tsw	-1.05921331064975	-2.59907990835686	0.0108703734352504
134	sod_bul_dyu_scr_mlt_wly_amr_lat_azi_tur_bam_tag_ven_glc_cze_bsq_rom_chh_cic_cnt_ger_pol_bem_rus_tsn_arw_fin_swt_dgb_hun_dut_hau_geo_eng_pan_swe_afr_sid_tig_ukr_est_yor_mly_grk_ind_jpn_knd_kor_krd_nor_moo_hin_mao_mol_amh_jav_mnd_fre_igb_slo_anl_lit_ben_spa_urd_qcu_alb_bos_prs_zul_gam_svk_owc_mcd_sun_ita_xho_ctl_swa_bat_tha_aeg_tml_fbf_lda_aze_por_guj_uzb_ses_vie_heb_ewe_tsw_akn	-0.430525457806549	-1.02212219871193	0.309374545912181
135	heb_pan_dgb_fre_anl_wly_aeg_dut_tur_aze_lda_jav_tsw_mol_ben_bsq_afr_amh_ses_cnt_alb_svk_moo_krd_yor_lit_hun_xho_swt_est_ger_owc_geo_rus_urd_lat_ita_chh_hau_grk_fin_bem_mao_ctl_sun_jpn_tml_kor_swe_scr_dyu_arw_ind_cze_amr_mly_mnd_spa_cic_guj_tig_glc_pol_rom_nor_qcu_hin_slo_por_fbf_gam_bul_sod_prs_bat_eng_swa_ukr_bam_tag_tha_mlt_knd_akn_ven_uzb_bos_mcd_azi_igb_vie_sid_ewe_zul_tsn	-0.126421873996611	-0.297889830484046	0.766451718341511
136	mlt_urd_moo_nor_heb_aeg_amr_mol_azi_aze_swt_ind_swa_rus_bos_bsq_bul_owc_lda_mnd_lit_krd_tsn_scr_zul_hin_fin_bem_ewe_hun_arw_amh_geo_eng_ctl_mcd_glc_tig_gam_rom_est_fbf_mly_ita_mao_jpn_tml_kor_ben_cze_dyu_afr_sun_prs_wly_bat_cnt_svk_cic_guj_chh_spa_alb_fre_pol_qcu_slo_ger_ukr_ven_sod_dut_sid_pan_tag_por_xho_grk_ses_jav_tha_anl_knd_bam_akn_tur_swe_lat_uzb_dgb_vie_hau_yor_tsw_igb	-0.146599764631905	-0.345455856359354	0.730531859225428
137	owc_prs_ven_krd_heb_wly_sod_alb_azi_aze_moo_bat_tsn_pol_por_bsq_spa_hau_swa_mnd_mcd_ukr_dyu_nor_ses_rom_fin_xho_akn_est_pan_amr_geo_guj_afr_hin_ger_mlt_anl_slo_hun_cic_tag_dut_ind_jpn_knd_kor_swe_arw_bam_cze_mao_bul_sid_mly_cnt_lat_zul_lit_tig_scr_grk_svk_ben_qcu_ctl_eng_rus_fbf_chh_mol_aeg_ita_sun_fre_lda_bos_yor_jav_tha_amh_tml_swt_igb_uzb_urd_glc_tur_tsw_vie_gam_ewe_dgb_bem	-0.155480991550705	-0.366940629380652	0.714496903447899
138	amr_svk_xho_mcd_sid_owc_hau_lit_azi_uzb_ven_ind_dyu_arw_spa_bsq_cze_amh_bem_mnd_bul_fre_fbf_ger_bam_ctl_est_dgb_lda_fin_eng_chh_geo_afr_slo_pan_mol_wly_tig_grk_hun_ewe_jav_alb_sun_jpn_knd_kor_pol_guj_akn_por_tag_urd_aeg_bat_cnt_rom_cic_prs_gam_krd_glc_bos_ben_qcu_hin_dut_ukr_moo_mlt_swe_sod_ita_mly_nor_tsw_scr_ses_mao_tha_heb_tml_yor_zul_tur_rus_lat_aze_swa_vie_anl_tsn_swt_igb	-0.219919941242369	-0.519715046889215	0.604497026810372
139	aeg_rom_bam_ger_amr_wly_anl_arw_aze_uzb_xho_mly_ven_por_hin_bsq_dut_tig_akn_mnd_cze_mcd_yor_eng_swt_ctl_fin_dgb_cic_hun_lit_sod_geo_swe_bul_slo_lat_heb_amh_afr_est_ses_jav_glc_sun_jpn_tml_kor_ben_scr_moo_ukr_tag_krd_gam_bat_cnt_svk_tsn_pan_sid_spa_grk_bos_guj_qcu_rus_ita_nor_fbf_chh_urd_mlt_pol_ind_alb_swa_prs_dyu_mao_tha_owc_knd_zul_ewe_azi_mol_fre_tur_tsw_vie_hau_bem_igb_lda	-0.270283244548215	-0.639057897967765	0.524356151648894
140	gam_rus_igb_scr_tig_owc_sod_ita_tur_azi_zul_tag_moo_eng_cze_bsq_ger_aeg_tsw_mnd_por_fre_swt_bul_dyu_mcd_hun_tsn_bem_fin_swe_anl_geo_pan_prs_slo_ukr_hau_amh_guj_est_dgb_sun_dut_mao_jpn_knd_kor_mol_afr_cic_svk_mly_ben_heb_jav_cnt_grk_ses_rom_wly_bos_pol_ctl_nor_qcu_glc_hin_krd_ewe_sid_spa_amr_lat_bat_arw_fbf_lit_xho_ind_tha_chh_tml_yor_akn_aze_alb_urd_uzb_swa_vie_mlt_bam_lda_ven	-0.0688221057202375	-0.162268143293695	0.871446744527296
141	heb_slo_dyu_arw_chh_anl_hau_pol_tur_uzb_ewe_bat_cic_ukr_bos_bsq_mol_mlt_ven_mnd_grk_glc_tsn_guj_yor_urd_est_swa_akn_fin_ctl_wly_geo_krd_fre_cze_rom_sid_aeg_nor_hun_igb_mly_prs_ind_jpn_knd_kor_mcd_eng_bam_alb_mao_swe_sod_sun_cnt_ben_swt_por_tig_svk_dut_ger_afr_qcu_lit_rus_hin_ses_amh_lat_owc_bul_jav_pan_fbf_scr_lda_tag_tha_gam_tml_dgb_moo_aze_spa_ita_azi_zul_vie_amr_xho_bem_tsw	-1.04380326127127	-2.54985922090491	0.0124118505573143
142	wly_mol_cic_scr_sid_tig_amh_arw_aze_azi_ses_mly_dyu_afr_ger_bsq_svk_aeg_zul_cnt_hin_nor_ven_krd_bam_lit_fin_dgb_swa_hun_eng_gam_geo_ctl_cze_swe_alb_amr_mlt_glc_est_igb_jav_pan_bat_jpn_knd_kor_rom_ukr_tsn_guj_mao_mcd_chh_tag_mnd_slo_ewe_dut_hau_urd_lat_prs_ben_qcu_bul_pol_rus_lda_sod_por_owc_grk_sun_fre_swt_spa_moo_ind_tha_heb_tml_yor_tsw_tur_bos_ita_uzb_xho_vie_anl_bem_fbf_akn	-0.550406869469515	-1.31088770209636	0.19312349368684
143	hau_svk_ven_bul_owc_aeg_wly_nor_azi_uzb_ses_mao_yor_guj_ukr_bsq_alb_mlt_xho_cnt_grk_swe_fbf_mol_moo_krd_hun_cic_ewe_fin_fre_sod_geo_mcd_scr_ger_dut_sid_chh_rus_est_dgb_bat_lit_jav_jpn_tml_kor_pan_ctl_swa_glc_tag_pol_gam_ind_mnd_rom_dyu_prs_amh_urd_slo_eng_arw_qcu_cze_ben_afr_lda_amr_hin_tig_lat_sun_bos_swt_ita_bem_mly_tha_anl_knd_tsw_tsn_aze_spa_por_tur_akn_vie_heb_zul_igb_bam	-0.848829728535157	-2.04995107144532	0.0431844514978913
144	hau_rom_xho_pan_amh_chh_gam_cze_uzb_azi_yor_bat_fbf_urd_rus_bsq_svk_sod_ses_cnt_lit_mcd_lda_spa_moo_ctl_fin_zul_ewe_est_ukr_aeg_geo_slo_fre_eng_afr_tig_sid_hin_hun_swt_mly_pol_mao_jpn_knd_kor_krd_scr_tsn_swe_sun_prs_owc_tag_mnd_lat_ven_glc_amr_ger_alb_ben_arw_qcu_bos_nor_bul_tsw_mlt_por_wly_guj_ind_ita_dgb_mol_akn_jav_tha_heb_tml_bem_dyu_aze_grk_dut_tur_swa_vie_anl_igb_bam_cic	-0.661814187486586	-1.58757848788482	0.115775946046883
145	wly_arw_akn_guj_amr_sod_tig_fre_tur_azi_dgb_ind_igb_swe_ben_bsq_mcd_amh_moo_mnd_rom_hin_ewe_krd_tsn_grk_fin_fbf_lda_est_scr_aeg_geo_afr_lat_bul_dut_gam_mlt_ita_hun_bem_mao_mol_sun_jpn_tml_kor_slo_alb_swt_pan_jav_cze_hau_tag_cnt_bos_swa_urd_anl_nor_prs_spa_eng_qcu_ukr_por_lit_tsw_chh_ctl_owc_svk_mly_glc_bam_ger_ses_bat_tha_heb_knd_cic_yor_uzb_pol_rus_aze_dyu_vie_sid_zul_xho_ven	0.297640001995417	0.701511074060797	0.484735909565519
146	owc_guj_swa_ita_gam_tig_anl_krd_azi_tur_ses_mly_fbf_arw_afr_bsq_cze_mlt_bam_cnt_ger_bos_ewe_prs_xho_ukr_fin_lda_dyu_hun_alb_chh_geo_ctl_svk_mcd_lat_hau_wly_bul_est_tsn_mao_pan_sun_jpn_tml_kor_hin_dut_swt_ben_jav_lit_heb_tag_mnd_swe_bem_grk_amh_slo_mol_fre_rus_qcu_glc_nor_scr_ven_sod_eng_aeg_urd_bat_spa_akn_por_dgb_ind_tha_sid_knd_igb_tsw_aze_rom_pol_uzb_cic_vie_amr_yor_moo_zul	-0.0652880681459354	-0.153766600937463	0.878126944127505
147	chh_lit_moo_alb_wly_anl_heb_ben_azi_aze_akn_tag_bem_rom_glc_bsq_fre_sod_igb_cnt_eng_ger_ses_pol_cic_pan_hun_bam_fbf_est_prs_mlt_geo_ita_svk_grk_mcd_amh_aeg_arw_fin_yor_bat_bos_ind_jpn_tml_kor_ctl_rus_dgb_afr_jav_scr_gam_sun_mnd_bul_tsw_slo_tig_nor_mol_spa_lat_qcu_swe_cze_hin_swa_amr_dut_sid_krd_mao_urd_tsn_guj_swt_mly_tha_hau_knd_zul_xho_tur_ukr_por_uzb_lda_vie_owc_ven_dyu_ewe	-1.4367051831493	-3.61217041939645	0.000492133165895349
148	owc_lat_ses_slo_tig_hau_gam_guj_azi_tur_ewe_bat_lda_ukr_ben_bsq_bos_wly_yor_mnd_cze_glc_akn_spa_zul_svk_fin_tsn_dyu_hun_ger_sod_geo_ita_ctl_pol_scr_amh_heb_bul_est_igb_tag_alb_mao_jpn_tml_kor_nor_dut_xho_rom_ind_mol_mlt_mly_cnt_por_ven_grk_aeg_hin_rus_fre_swe_qcu_urd_afr_prs_swt_sid_eng_chh_arw_sun_krd_cic_mcd_bam_jav_tha_amr_knd_bem_fbf_aze_pan_lit_uzb_moo_vie_anl_dgb_tsw_swa	-0.171333567342548	-0.404283636483159	0.686932402266141
149	wly_nor_lda_scr_sid_hau_amr_mol_azi_uzb_ses_sun_ewe_dut_krd_bsq_glc_amh_dyu_mnd_rom_svk_fbf_alb_moo_prs_est_yor_akn_hun_lat_aeg_geo_slo_bul_afr_pan_mlt_gam_eng_fin_tsw_tag_urd_ind_jpn_knd_kor_lit_bos_zul_ukr_bat_guj_anl_mao_cnt_grk_bem_arw_sod_ger_cze_ben_fre_qcu_mcd_rus_swe_tsn_tig_spa_heb_por_mly_pol_cic_hin_swt_jav_tha_chh_tml_swa_bam_aze_ita_ctl_tur_dgb_vie_owc_xho_ven_igb	-0.0632055676562753	-0.14895717808742	0.881909953050575
150	gam_ctl_dyu_spa_tig_hau_aeg_swe_tur_azi_bem_tag_xho_mol_lat_bsq_afr_heb_lda_mnd_ger_rus_ewe_ben_tsn_slo_hun_ven_swa_fin_svk_anl_geo_fre_pol_glc_cze_amr_sod_nor_est_ses_ind_scr_jav_jpn_tml_kor_rom_bul_yor_ukr_mao_guj_sid_sun_cnt_krd_fbf_mcd_wly_alb_ita_grk_bos_qcu_dut_prs_por_cic_owc_pan_amh_arw_bat_lit_dgb_hin_tsw_mly_tha_chh_knd_moo_bam_uzb_urd_eng_aze_akn_vie_mlt_igb_zul_swt	-1.07713425944366	-2.64901829738897	0.00948520722818861
151	mlt_spa_dyu_ukr_amr_hau_owc_bos_uzb_aze_yor_tag_dgb_hin_bul_bsq_afr_amh_cic_mnd_swe_mol_lda_guj_zul_mcd_est_swa_akn_hun_slo_sod_geo_prs_lit_pol_lat_gam_sid_arw_fin_ven_mao_fre_sun_jpn_tml_kor_rus_por_igb_ctl_bat_krd_heb_ind_cnt_ita_moo_glc_aeg_alb_dut_cze_urd_qcu_eng_nor_rom_bam_tig_grk_anl_svk_mly_scr_swt_ben_tsw_jav_tha_chh_knd_tsn_ses_tur_pan_ger_azi_fbf_vie_wly_xho_ewe_bem	0.445402861890176	1.04927349402186	0.296771372746304
152	owc_dut_swt_rus_gam_sod_anl_pan_azi_uzb_swa_mly_dgb_pol_ita_bsq_lit_mlt_tsn_cnt_swe_por_yor_glc_ewe_mcd_hun_ven_xho_fin_ger_wly_geo_lat_guj_slo_svk_hau_aeg_mol_est_fbf_jav_grk_tag_jpn_knd_kor_scr_ctl_lda_fre_sun_spa_heb_ind_mnd_eng_igb_prs_sid_bul_krd_afr_bos_qcu_ben_ukr_hin_moo_amr_alb_chh_arw_bat_urd_dyu_rom_zul_mao_tha_tig_tml_bem_tsw_aze_cze_nor_tur_cic_vie_amh_akn_ses_bam	-0.515037964323357	-1.22391646681204	0.224075443060853
153	sod_alb_ewe_prs_amh_gam_aeg_nor_aze_tur_ses_ind_dyu_mcd_pan_bsq_afr_tig_xho_cnt_ben_urd_yor_arw_bem_pol_est_cic_akn_fin_grk_hau_geo_ita_dut_ctl_guj_sid_heb_lat_hun_igb_bat_rus_mao_jpn_knd_kor_krd_cze_fbf_mol_jav_fre_mlt_tag_mnd_eng_swa_glc_anl_ukr_hin_por_rom_qcu_slo_bul_svk_lda_amr_ger_owc_swe_sun_scr_zul_spa_dgb_mly_tha_chh_tml_swt_tsw_uzb_lit_bos_azi_moo_vie_wly_ven_bam_tsn	-0.349189566094995	-0.828377340463896	0.409577699316156
154	mlt_ukr_akn_krd_aeg_anl_wly_guj_uzb_aze_dgb_jav_lda_urd_hin_bsq_nor_sid_swa_mnd_mol_fre_yor_por_moo_glc_est_igb_bam_hun_rom_amr_geo_arw_ger_lit_prs_hau_gam_cze_fin_cic_tag_slo_bat_jpn_tml_kor_grk_lat_tsn_bos_ind_eng_owc_sun_cnt_ben_fbf_bul_heb_afr_ita_pan_mcd_qcu_spa_alb_rus_zul_chh_pol_sod_scr_mao_svk_ven_ctl_ewe_mly_tha_amh_knd_swt_bem_tur_dut_swe_azi_ses_vie_tig_dyu_xho_tsw	-0.339810110433354	-0.804551783095756	0.423130353030182
155	sod_rom_ewe_ita_wly_heb_gam_ukr_tur_azi_moo_bat_cic_dut_urd_bsq_lit_aeg_xho_mnd_swe_svk_tsw_pan_swa_glc_fin_dgb_bam_hun_scr_anl_geo_nor_mol_rus_eng_sid_amr_bos_est_lda_mao_bul_sun_jpn_knd_kor_ben_fre_zul_por_jav_krd_amh_ind_cnt_guj_ses_grk_owc_arw_mcd_ctl_cze_qcu_slo_afr_prs_yor_hau_pol_chh_ger_tag_lat_ven_hin_dyu_mly_tha_tig_tml_igb_bem_uzb_spa_alb_aze_akn_vie_mlt_tsn_swt_fbf	-0.827013712247769	-1.99693536644905	0.0487552254724451
156	heb_rus_tsn_lit_aeg_hau_wly_guj_aze_uzb_tsw_jav_zul_dut_mcd_bsq_nor_mlt_swa_mnd_pan_ukr_ses_cze_akn_pol_hun_cic_bam_fin_alb_sid_geo_swe_slo_bul_ita_gam_anl_urd_est_moo_mly_por_mao_jpn_knd_kor_mol_fre_yor_bos_sun_ger_amr_tag_cnt_arw_bem_lat_tig_ben_eng_svk_krd_qcu_scr_prs_glc_fbf_owc_hin_sod_grk_ind_rom_dgb_ctl_ewe_bat_tha_chh_tml_dyu_ven_azi_afr_spa_tur_lda_vie_amh_igb_swt_xho	0.182119476509806	0.428225361835134	0.66947716873419
157	tig_mcd_xho_arw_amh_gam_aeg_hin_aze_azi_dgb_sun_cic_mol_guj_bsq_ger_anl_ewe_mnd_ukr_ctl_bam_afr_fbf_slo_hun_akn_swa_est_ita_wly_geo_dut_rom_glc_swe_chh_heb_lit_fin_ses_mao_urd_tag_jpn_knd_kor_eng_nor_igb_grk_bat_por_owc_mly_cnt_cze_dyu_alb_mlt_bos_krd_pol_fre_qcu_ben_rus_pan_ven_sod_spa_sid_svk_jav_lat_yor_prs_tsn_ind_tha_hau_tml_lda_zul_uzb_bul_scr_tur_moo_vie_amr_swt_bem_tsw	-0.746770768881973	-1.79451248585335	0.0759804964693497
158	sid_rus_zul_slo_amh_amr_tig_guj_tur_aze_moo_sun_swa_lat_glc_bsq_urd_anl_cic_mnd_cze_prs_tsn_alb_ses_hin_hun_yor_swt_est_rom_owc_geo_ben_swe_dut_arw_wly_mlt_pan_fin_ven_mly_nor_bat_jpn_knd_kor_bul_ctl_akn_ukr_ind_afr_heb_jav_cnt_scr_lda_mcd_chh_mol_svk_krd_spa_qcu_grk_lit_eng_xho_hau_ita_sod_pol_mao_fre_tsw_por_fbf_tag_tha_aeg_tml_dyu_bem_azi_ger_bos_uzb_bam_vie_gam_ewe_dgb_igb	-0.827622198832641	-1.99520969800294	0.04894641323014
159	tig_ctl_ven_ger_aeg_owc_chh_lit_uzb_aze_swt_ind_tsn_hin_slo_bsq_alb_mlt_bam_cnt_bul_pol_bem_krd_yor_rus_hun_moo_swa_fin_bos_sod_geo_mcd_fre_swe_mol_wly_sid_guj_est_xho_mly_arw_sun_jpn_knd_kor_afr_spa_akn_dut_bat_lat_hau_tag_mnd_pan_zul_prs_gam_ita_urd_ukr_glc_qcu_grk_por_svk_fbf_amr_nor_amh_ben_jav_scr_dyu_rom_lda_mao_tha_heb_tml_igb_ses_tur_cze_eng_azi_dgb_vie_anl_cic_ewe_tsw	-0.00821970284234061	-0.0193584369364101	0.984596638869438
160	gam_swe_zul_hin_anl_heb_chh_svk_azi_uzb_dgb_mly_ses_grk_dut_bsq_fre_tig_dyu_mnd_guj_lit_moo_ben_xho_lat_est_yor_akn_fin_rom_hau_geo_glc_cze_ctl_krd_amr_aeg_prs_hun_fbf_ind_scr_mao_jpn_tml_kor_urd_spa_tsn_alb_tag_por_amh_jav_cnt_ukr_bam_nor_wly_arw_bul_ita_bos_qcu_rus_eng_slo_swt_sid_afr_sod_pol_sun_mol_lda_mcd_ewe_bat_tha_owc_knd_swa_igb_aze_pan_ger_tur_cic_vie_mlt_bem_tsw_ven	-0.354089709697627	-0.839759216007759	0.403197020324315
161	mlt_bul_ewe_grk_sid_tig_heb_scr_aze_uzb_moo_mao_swt_ukr_lit_bsq_krd_wly_tsw_cnt_ctl_por_bam_slo_fbf_pan_est_zul_swa_hun_ben_owc_geo_spa_ita_pol_prs_amr_hau_hin_fin_dyu_bat_afr_tag_jpn_tml_kor_rus_dut_ses_rom_jav_cze_aeg_mly_mnd_eng_dgb_fre_anl_mcd_alb_urd_glc_qcu_lat_mol_bos_akn_amh_nor_chh_ger_ind_guj_bem_svk_igb_sun_tha_gam_knd_ven_yor_azi_arw_swe_tur_lda_vie_sod_xho_tsn_cic	-0.273693889311324	-0.647039141168335	0.519200479347583
162	sid_hin_swa_prs_heb_hau_anl_eng_azi_tur_ewe_sun_fbf_dut_pan_bsq_glc_sod_zul_cnt_bos_nor_xho_mcd_igb_fre_fin_bem_tsw_hun_ctl_gam_geo_ger_alb_mol_svk_owc_mlt_ben_est_lda_tag_scr_mao_jpn_tml_kor_ita_grk_moo_bul_ind_slo_chh_jav_mnd_rus_bam_pol_aeg_guj_krd_afr_lit_qcu_ukr_arw_urd_akn_tig_cze_wly_rom_bat_swe_ven_lat_ses_mly_tha_amh_knd_cic_tsn_uzb_por_spa_aze_dgb_vie_amr_dyu_swt_yor	-0.303186638985505	-0.716958516529657	0.475196488602409
163	wly_scr_bam_eng_heb_hau_sid_spa_uzb_azi_ven_ind_tsw_urd_por_bsq_mcd_mlt_tsn_mnd_pol_bos_xho_slo_ewe_ben_hun_cic_zul_fin_prs_aeg_geo_afr_ita_nor_dut_owc_sod_rus_est_moo_tag_alb_mly_jpn_knd_kor_hin_fre_fbf_swe_jav_guj_amh_mao_cnt_bul_igb_ctl_tig_cze_mol_ger_lit_qcu_pan_rom_svk_yor_anl_glc_amr_arw_bat_lat_bem_grk_akn_sun_tha_chh_tml_ses_lda_aze_krd_ukr_tur_swa_vie_gam_dgb_swt_dyu	0.152354997203398	0.358877052996976	0.720500525327943
164	sid_urd_ven_eng_anl_heb_amr_rom_aze_tur_zul_mly_dyu_glc_svk_bsq_ben_mlt_swt_mnd_grk_pol_lda_prs_dgb_ger_hun_akn_cic_fin_krd_tig_geo_lat_por_hin_pan_hau_gam_cze_est_bam_ind_bos_tag_jpn_knd_kor_ukr_rus_moo_lit_bat_ita_chh_jav_cnt_fre_fbf_afr_amh_spa_mol_arw_swe_qcu_slo_guj_scr_yor_aeg_alb_owc_dut_sun_mcd_tsn_nor_ses_mao_tha_wly_tml_tsw_ewe_azi_ctl_bul_uzb_bem_vie_sod_swa_igb_xho	-0.0214246166618959	-0.0504789290661258	0.959848999716213
165	gam_nor_moo_bul_chh_tig_amr_ctl_uzb_tur_igb_jav_lda_afr_hin_bsq_lat_heb_bam_mnd_swe_mol_ven_pol_fbf_por_est_dyu_dgb_hun_lit_owc_geo_scr_cze_svk_pan_aeg_hau_mcd_fin_bem_mao_ger_sun_jpn_knd_kor_rom_arw_cic_fre_ind_urd_mlt_bat_cnt_ukr_tsn_grk_anl_dut_glc_slo_rus_qcu_prs_guj_spa_yor_sid_krd_sod_alb_tag_eng_tsw_bos_xho_mly_tha_amh_tml_ewe_swt_azi_ben_ita_aze_ses_vie_wly_zul_swa_akn	-0.334422438389019	-0.79217523771998	0.430274556756273
166	hau_mcd_bam_dut_aeg_chh_sid_fre_tur_aze_akn_mly_cic_alb_lit_bsq_afr_tig_zul_cnt_ben_por_dgb_hin_yor_pol_est_bem_lda_hun_rom_gam_geo_grk_ita_swe_bul_anl_mlt_arw_fin_moo_tag_bos_jav_jpn_tml_kor_rus_ger_ewe_pan_sun_slo_amh_mao_mnd_spa_fbf_eng_heb_ukr_lat_cze_svk_qcu_nor_glc_urd_ven_amr_guj_owc_mol_bat_krd_tsw_scr_tsn_ind_tha_sod_knd_xho_igb_azi_prs_ctl_uzb_swa_vie_wly_dyu_ses_swt	0.270150907021441	0.636331541547705	0.526123394883871
167	amr_grk_xho_guj_hau_anl_gam_svk_aze_tur_igb_mly_tsn_fre_rom_bsq_afr_aeg_tsw_mnd_ben_urd_ewe_rus_yor_spa_hun_ses_moo_est_scr_owc_geo_glc_krd_eng_pan_heb_chh_prs_fin_bam_jav_mol_mao_jpn_knd_kor_dut_swe_swt_ukr_sun_arw_sod_tag_cnt_slo_fbf_cze_wly_ctl_nor_hin_bul_qcu_alb_lit_ger_swa_sid_pol_tig_ita_bat_bos_dyu_lat_lda_ind_tha_mlt_tml_cic_ven_uzb_mcd_por_azi_akn_vie_amh_bem_dgb_zul	-0.515866512742486	-1.22697306676241	0.222929812762549
168	amr_ukr_ses_hin_owc_aeg_gam_slo_azi_aze_cic_sun_swt_lit_dut_bsq_fre_tig_tsn_mnd_lat_scr_fbf_ctl_bam_swe_hun_zul_xho_est_glc_anl_geo_alb_pol_svk_guj_mlt_amh_krd_fin_yor_bat_mol_mao_jpn_knd_kor_rus_nor_ven_bos_ind_arw_sid_jav_cnt_rom_tsw_urd_heb_ger_pan_afr_mcd_qcu_grk_ita_ben_dgb_hau_eng_wly_bul_mly_por_igb_spa_dyu_tag_tha_sod_tml_bem_lda_tur_prs_cze_uzb_ewe_vie_chh_swa_moo_akn	-1.04665733733556	-2.55848748056065	0.0121281669778649
169	gam_rom_zul_glc_amh_anl_wly_hin_uzb_tur_dgb_tag_yor_eng_rus_bsq_svk_chh_igb_mnd_spa_grk_tsw_ben_ewe_lit_est_swt_bam_fin_pol_hau_geo_bos_lat_mol_cze_sid_amr_swe_hun_ven_mly_fre_jav_jpn_knd_kor_dut_bul_swa_guj_ind_urd_sod_mao_cnt_arw_akn_scr_mlt_prs_ger_slo_nor_qcu_krd_mcd_ctl_xho_tig_por_owc_ukr_sun_pan_ses_alb_bem_bat_tha_heb_tml_moo_fbf_aze_ita_afr_azi_cic_vie_aeg_dyu_lda_tsn	-0.975502167404118	-2.37546688679215	0.0195790108552032
170	hau_fre_akn_ita_tig_owc_amr_glc_aze_azi_dgb_mly_moo_hin_prs_bsq_krd_anl_ven_cnt_mol_por_cic_svk_tsw_grk_est_ewe_swt_fin_lat_heb_geo_nor_ger_arw_guj_sod_wly_dut_hun_lda_sun_mcd_jav_jpn_knd_kor_eng_ben_zul_ukr_ind_slo_amh_mao_mnd_rom_fbf_afr_gam_urd_pan_ctl_bos_qcu_alb_lit_pol_yor_chh_swe_sid_cze_bat_spa_xho_scr_tsn_tag_tha_mlt_tml_swa_dyu_uzb_rus_bul_tur_igb_vie_aeg_bam_bem_ses	-1.11779690355694	-2.74899271055066	0.00718187831622339
171	heb_ukr_ewe_ben_amr_sid_wly_nor_tur_azi_tsn_bat_bam_alb_rus_bsq_mol_amh_moo_cnt_hin_lat_bem_cze_tsw_guj_hun_swt_swa_est_pan_hau_geo_glc_spa_prs_urd_gam_sod_mcd_fin_lda_ind_scr_mly_jpn_knd_kor_fre_swe_ses_bos_mao_eng_tig_tag_mnd_ger_igb_dut_chh_krd_ita_lit_svk_qcu_arw_slo_ctl_ven_owc_por_aeg_pol_sun_rom_cic_bul_zul_jav_tha_mlt_tml_dyu_yor_aze_afr_grk_uzb_xho_vie_anl_fbf_dgb_akn	0.128671156676182	0.302769755548609	0.762741511432135
172	tig_por_ewe_pol_chh_anl_mlt_mol_tur_azi_fbf_sun_bam_svk_lit_bsq_pan_amr_bem_mnd_guj_swe_tsn_ger_dgb_slo_est_lda_zul_fin_krd_owc_geo_hin_nor_ita_glc_aeg_wly_cze_hun_igb_mly_prs_ind_jpn_tml_kor_bos_grk_cic_dut_jav_ukr_sid_bat_cnt_scr_swt_mcd_heb_rom_ctl_lat_arw_qcu_spa_urd_fre_ven_hau_afr_gam_eng_mao_bul_xho_ben_dyu_tag_tha_sod_knd_swa_akn_aze_alb_rus_uzb_ses_vie_amh_yor_moo_tsw	-0.98289820564674	-2.39542389585645	0.0186047226129568
173	heb_ita_tsw_ben_hau_owc_aeg_svk_azi_uzb_zul_mly_dgb_scr_urd_bsq_eng_anl_tsn_mnd_mol_lat_lda_pol_swa_fre_hun_ven_dyu_est_ctl_wly_geo_nor_rus_mcd_pan_tig_chh_alb_fin_ewe_sun_cze_mao_jpn_tml_kor_afr_lit_ses_bos_ind_guj_sid_jav_cnt_rom_swt_hin_mlt_prs_ger_dut_slo_qcu_spa_glc_por_cic_amh_swe_gam_arw_tag_grk_bam_krd_xho_bat_tha_amr_knd_bem_igb_aze_ukr_bul_tur_yor_vie_sod_moo_akn_fbf	-0.587755934593294	-1.40231987445227	0.164148961014157
174	sod_por_tsn_bul_hau_chh_mlt_pol_azi_uzb_igb_sun_zul_bos_swe_bsq_fre_amh_swa_cnt_grk_alb_xho_mcd_bem_lat_est_ewe_lda_hun_cze_anl_geo_guj_ger_prs_ben_aeg_sid_afr_fin_dyu_bat_scr_tag_jpn_tml_kor_svk_dut_yor_rus_mao_slo_tig_mly_mnd_ukr_swt_ita_owc_ctl_mol_krd_glc_qcu_urd_lit_spa_bam_wly_arw_gam_hin_jav_pan_dgb_rom_ses_ind_tha_heb_knd_fbf_tsw_aze_eng_nor_tur_moo_vie_amr_cic_akn_ven	-1.00594240480935	-2.4554344130373	0.0159296589967587
175	sid_ita_cic_ger_mlt_chh_tig_cze_azi_aze_moo_sun_tsn_pol_grk_bsq_slo_amh_swt_mnd_mcd_guj_akn_lit_bam_scr_hun_swa_dyu_fin_hin_hau_geo_ben_bul_urd_eng_owc_sod_krd_est_yor_ind_pan_mao_jpn_knd_kor_fre_ctl_lda_rom_jav_ukr_heb_bat_cnt_por_igb_svk_wly_arw_nor_swe_alb_qcu_afr_rus_mol_ven_aeg_spa_anl_glc_tag_dut_zul_prs_bem_mly_tha_gam_tml_ewe_xho_uzb_lat_bos_tur_tsw_vie_amr_dgb_ses_fbf	0.351128769953047	0.827144829939953	0.410272288332907
176	anl_bul_zul_hin_hau_heb_gam_slo_uzb_aze_akn_bat_igb_lit_pol_bsq_arw_aeg_swa_mnd_ukr_afr_cic_bos_tsw_pan_fin_bem_moo_hun_por_owc_geo_rus_fre_ita_lat_sod_chh_eng_est_xho_jav_mcd_sun_jpn_tml_kor_mol_glc_dyu_guj_mly_grk_tig_tag_cnt_swe_bam_ctl_sid_scr_alb_svk_cze_qcu_dut_urd_krd_lda_wly_spa_mlt_ger_ind_prs_ven_rom_swt_mao_tha_amh_knd_tsn_dgb_azi_nor_ben_tur_ses_vie_amr_fbf_yor_ewe	-0.636991610775603	-1.52213051250065	0.131369448346841
177	aeg_alb_moo_swe_chh_gam_sod_lat_uzb_tur_cic_bat_akn_scr_bos_bsq_afr_hau_igb_cnt_nor_pol_swt_rom_ses_prs_fin_swa_lda_est_mcd_heb_geo_spa_fre_svk_guj_sid_tig_bul_hun_ewe_sun_slo_ind_jpn_knd_kor_arw_grk_tsn_ger_mly_urd_amr_tag_mnd_pan_fbf_ukr_amh_hin_eng_glc_lit_qcu_cze_mol_ben_bam_anl_krd_wly_rus_mao_dut_xho_por_tsw_jav_tha_mlt_tml_dgb_dyu_aze_ita_ctl_azi_zul_vie_owc_yor_ven_bem	0.117742302187161	0.277080851970473	0.782332961030109
178	amr_afr_cic_arw_wly_hau_aeg_cze_aze_tur_igb_jav_akn_ger_bul_bsq_prs_owc_dgb_mnd_guj_lit_ven_urd_bam_krd_hun_swt_moo_est_rom_heb_geo_swe_ita_dut_scr_tig_amh_pol_fin_tsw_sun_rus_mao_jpn_tml_kor_mcd_bos_lda_fre_ind_ben_anl_mly_cnt_eng_swa_por_sod_alb_nor_ukr_glc_qcu_grk_spa_lat_yor_gam_mol_sid_hin_tag_slo_dyu_pan_xho_bat_tha_mlt_knd_fbf_tsn_azi_ctl_svk_uzb_ewe_vie_chh_zul_ses_bem	-0.228026324699738	-0.537946715133735	0.591898899801686
179	hau_prs_swa_pan_sid_wly_amr_lat_azi_tur_lda_bat_moo_bul_ita_bsq_rus_gam_xho_cnt_ctl_dut_ewe_rom_cic_svk_hun_dgb_bam_est_mcd_chh_geo_ben_scr_eng_bos_anl_mlt_afr_fin_ven_jav_glc_tag_jpn_knd_kor_lit_urd_tsw_spa_mly_swe_aeg_sun_mnd_cze_zul_por_tig_grk_ger_krd_alb_qcu_ukr_nor_pol_akn_amh_arw_heb_mol_ind_slo_tsn_fre_fbf_mao_tha_owc_tml_yor_ses_aze_guj_hin_uzb_dyu_vie_sod_bem_swt_igb	-0.512039879941319	-1.21929028120813	0.225817488650759
180	wly_rus_fbf_ben_owc_sod_heb_hin_azi_aze_igb_mao_zul_rom_dut_bsq_lat_amr_swt_cnt_bul_pan_ven_fre_cic_slo_est_bem_tsn_fin_spa_tig_geo_mcd_swe_ger_lit_sid_gam_pol_hun_lda_tag_afr_bat_jpn_tml_kor_glc_arw_akn_ukr_jav_alb_mlt_mly_mnd_prs_moo_krd_amh_cze_por_scr_svk_qcu_ctl_guj_nor_swa_aeg_eng_hau_grk_ind_mol_bam_bos_yor_sun_tha_anl_knd_xho_ses_tur_urd_ita_uzb_tsw_vie_chh_ewe_dgb_dyu	-0.00233229256738966	-0.00548937384308932	0.995631893387164
181	amh_grk_ewe_rus_amr_aeg_wly_urd_azi_uzb_yor_mly_swt_cze_scr_bsq_lat_anl_tsw_mnd_bul_mcd_ses_guj_dgb_mol_est_moo_dyu_fin_dut_gam_geo_hin_ukr_ben_swe_sid_chh_ctl_hun_bam_mao_glc_jav_jpn_tml_kor_fre_pol_igb_spa_ind_slo_tig_sun_cnt_alb_ven_krd_mlt_svk_arw_pan_por_qcu_lit_nor_afr_cic_owc_eng_sod_bos_tag_ita_swa_ger_tsn_bat_tha_hau_knd_bem_fbf_tur_prs_rom_aze_lda_vie_heb_zul_xho_akn	-0.260602699398651	-0.615598637578002	0.539663079610955
182	amh_hin_tsw_eng_sid_hau_aeg_ita_tur_azi_yor_mao_lda_alb_dut_bsq_nor_gam_bam_mnd_lat_slo_swa_pan_fbf_glc_fin_ewe_dyu_hun_ctl_wly_geo_svk_fre_krd_grk_tig_mlt_bos_est_bem_ind_mcd_mly_jpn_knd_kor_bul_arw_akn_swe_tag_cze_heb_jav_cnt_rom_igb_ger_sod_guj_pol_scr_lit_qcu_por_spa_afr_xho_anl_mol_chh_prs_bat_ben_tsn_urd_dgb_sun_tha_owc_tml_moo_swt_aze_ukr_rus_uzb_ven_vie_amr_ses_zul_cic	0.309678255740156	0.72896992581119	0.467851887599786
183	owc_fre_xho_ukr_chh_anl_sid_por_tur_uzb_dgb_jav_tsn_rus_lit_bsq_guj_amh_bam_mnd_ctl_cze_cic_mol_tsw_ger_fin_swa_swt_est_grk_hau_geo_bos_rom_alb_prs_amr_sod_afr_hun_lda_ind_lat_mly_jpn_tml_kor_ita_glc_yor_arw_sun_ben_gam_mao_cnt_hin_ven_mcd_wly_nor_dut_bul_spa_qcu_krd_scr_pol_moo_heb_svk_aeg_eng_bat_pan_fbf_slo_igb_tag_tha_tig_knd_zul_bem_aze_urd_swe_azi_ewe_vie_mlt_ses_dyu_akn	-0.371993671163362	-0.88330820150884	0.379347450112856
184	sid_hin_swa_grk_chh_sod_owc_glc_uzb_aze_dgb_sun_moo_rus_slo_bsq_krd_anl_igb_cnt_ita_ger_xho_por_cic_guj_hun_dyu_ven_fin_bul_amr_geo_scr_mol_ctl_swe_aeg_heb_afr_est_yor_mly_mcd_ind_jpn_tml_kor_rom_lat_lda_svk_jav_eng_amh_tag_mnd_fre_swt_cze_gam_prs_arw_spa_dut_qcu_ben_ukr_lit_tsw_mlt_alb_tig_pan_mao_urd_bem_nor_bam_bat_tha_hau_knd_akn_zul_azi_pol_bos_tur_ses_vie_wly_ewe_fbf_tsn	-0.989684924817675	-2.40945921084626	0.0179455867978482
185	sod_lit_dyu_ita_aeg_anl_sid_mol_aze_uzb_swt_mly_ses_grk_afr_bsq_ger_gam_fbf_cnt_ctl_urd_tsw_pol_akn_guj_hun_zul_xho_est_bos_amh_geo_eng_spa_ukr_ben_owc_heb_cze_fin_yor_ind_rom_sun_jpn_tml_kor_bul_pan_moo_scr_jav_arw_chh_tag_mnd_lat_igb_mcd_hau_alb_krd_swe_fre_qcu_por_dut_rus_dgb_mlt_hin_wly_glc_bat_svk_ewe_nor_lda_mao_tha_tig_knd_ven_bem_azi_slo_prs_tur_tsn_vie_amr_bam_swa_cic	-0.272739511681388	-0.644789279521704	0.520651134136253
186	heb_afr_swa_hin_aeg_anl_tig_swe_tur_uzb_xho_mao_tsn_krd_ger_bsq_ukr_gam_dyu_mnd_spa_arw_ewe_urd_zul_ben_hun_ven_igb_fin_grk_amh_geo_slo_pan_pol_rom_wly_mlt_prs_est_cic_sun_lat_jav_jpn_knd_kor_lit_fre_bam_por_tag_ita_chh_ind_cnt_scr_dgb_mcd_hau_bul_dut_rus_eng_qcu_ctl_guj_alb_fbf_owc_nor_sid_bos_bat_glc_swt_svk_tsw_mly_tha_sod_tml_bem_lda_azi_mol_cze_aze_akn_vie_amr_moo_ses_yor	-0.00510514275446522	-0.0120207912468813	0.990434776781535
187	anl_rus_cic_urd_sid_gam_hau_afr_aze_uzb_bem_jav_swt_fre_eng_bsq_slo_heb_moo_mnd_lat_guj_yor_bos_zul_swe_fin_xho_ven_est_prs_tig_geo_grk_mcd_hin_lit_chh_wly_svk_hun_tsw_mly_krd_tag_jpn_tml_kor_nor_ctl_lda_bul_ind_scr_amr_bat_cnt_alb_ses_por_owc_dut_ita_rom_ukr_qcu_arw_ger_ben_fbf_sod_glc_mlt_pan_mao_cze_dgb_spa_igb_sun_tha_amh_knd_dyu_akn_tur_pol_mol_azi_ewe_vie_aeg_tsn_swa_bam	-0.207748037656262	-0.49066278347705	0.62482072070363
188	wly_bos_swt_por_hau_amr_aeg_pol_uzb_aze_ewe_bat_xho_rus_hin_bsq_mol_anl_bem_cnt_afr_eng_lda_urd_zul_ger_hun_dgb_bam_est_ctl_amh_geo_ben_prs_guj_spa_owc_chh_krd_fin_tsw_sun_lit_mao_jpn_tml_kor_nor_pan_ses_rom_ind_mcd_sod_mly_mnd_ita_akn_grk_heb_lat_dut_glc_bul_qcu_ukr_svk_cze_moo_tig_alb_sid_slo_tag_scr_dyu_fre_igb_jav_tha_gam_knd_cic_tsn_azi_swe_arw_tur_fbf_vie_mlt_swa_yor_ven	-0.159598426449763	-0.376478483897148	0.707418766034121
189	heb_pan_xho_lat_amr_sid_aeg_guj_azi_tur_cic_sun_swa_ger_slo_bsq_mcd_owc_dgb_mnd_urd_ita_lda_glc_tsw_krd_hun_akn_yor_est_afr_gam_geo_eng_ctl_hin_mol_hau_tig_arw_fin_fbf_mly_ukr_tag_jpn_knd_kor_alb_spa_bem_ben_bat_bos_sod_ind_cnt_pol_igb_por_amh_lit_fre_nor_swe_qcu_cze_bul_prs_swt_wly_dut_anl_rus_mao_grk_dyu_svk_bam_jav_tha_chh_tml_ven_zul_uzb_scr_rom_aze_ses_vie_mlt_tsn_moo_ewe	-0.327104958311449	-0.773649757463624	0.441100086712009
190	owc_afr_tsw_glc_heb_anl_wly_nor_uzb_tur_tsn_jav_ses_dut_svk_bsq_cze_amr_moo_mnd_bul_krd_cic_fre_lda_bos_hun_fbf_ewe_est_alb_tig_geo_hin_ctl_ger_ukr_sod_mlt_ben_fin_dgb_sun_lat_mao_jpn_tml_kor_arw_urd_swt_scr_tag_spa_aeg_bat_cnt_ita_bam_prs_gam_rus_por_grk_pol_qcu_lit_pan_eng_bem_chh_swe_sid_slo_mly_rom_akn_mol_zul_ind_tha_hau_knd_swa_dyu_azi_guj_mcd_aze_yor_vie_amh_xho_igb_ven	-0.329519631986205	-0.78111811640664	0.436716922014065
191	aeg_arw_dgb_grk_owc_chh_amr_dut_aze_tur_yor_bat_swt_por_scr_bsq_swe_sid_swa_mnd_svk_slo_cic_alb_ses_guj_fin_igb_akn_est_afr_tig_geo_prs_pan_mol_bos_heb_anl_rus_hun_lda_sun_ger_tag_jpn_knd_kor_rom_hin_xho_ita_jav_nor_gam_mao_cnt_eng_dyu_urd_hau_lat_spa_fre_ben_qcu_pol_glc_krd_tsn_wly_ctl_mlt_lit_mly_bul_zul_ukr_bam_ind_tha_sod_tml_ewe_fbf_azi_cze_mcd_uzb_moo_vie_amh_tsw_ven_bem	-0.169577787739695	-0.400163166204108	0.68995403290376
192	anl_bul_zul_krd_owc_aeg_wly_arw_aze_azi_xho_ind_dyu_alb_grk_bsq_swe_tig_moo_mnd_guj_ukr_ses_spa_akn_ita_fin_bem_cic_hun_svk_mlt_geo_por_lit_mol_afr_gam_sid_urd_est_ewe_sun_fre_mly_jpn_knd_kor_eng_mcd_ven_ben_jav_nor_sod_mao_cnt_dut_yor_pan_hau_bos_ctl_pol_rom_qcu_prs_ger_glc_lda_amh_scr_amr_hin_tag_cze_swa_slo_swt_bat_tha_chh_tml_fbf_tsw_tur_lat_rus_uzb_dgb_vie_heb_igb_bam_tsn	-0.333662267527301	-0.789680070231556	0.431723433057718
193	chh_grk_igb_lit_sid_wly_anl_rom_uzb_azi_zul_ind_moo_ita_prs_bsq_hin_gam_fbf_mnd_eng_slo_swt_spa_tsn_nor_est_bem_dyu_fin_ger_amr_geo_pan_guj_ben_rus_mlt_tig_alb_hun_tsw_jav_ukr_sun_jpn_knd_kor_scr_mcd_ses_bul_mly_glc_sod_bat_cnt_krd_swa_fre_heb_ctl_arw_swe_bos_qcu_por_dut_pol_xho_amh_afr_hau_lat_tag_cze_dgb_svk_bam_mao_tha_owc_tml_yor_lda_tur_urd_mol_aze_ewe_vie_aeg_ven_akn_cic	-0.0803160785510288	-0.189477973409365	0.850131142447351
194	wly_urd_ven_mcd_hau_sid_anl_lat_aze_tur_cic_ind_lda_cze_guj_bsq_ger_tig_ewe_mnd_krd_bos_swt_slo_bem_ctl_est_yor_tsn_hun_fre_sod_geo_rus_grk_hin_svk_amr_aeg_mol_fin_xho_mly_eng_mao_jpn_knd_kor_nor_pan_moo_ben_sun_afr_chh_tag_cnt_alb_swa_ukr_mlt_rom_prs_pol_ita_qcu_arw_lit_glc_zul_owc_scr_heb_bul_bat_swe_akn_dut_tsw_jav_tha_amh_tml_bam_ses_azi_spa_por_uzb_fbf_vie_gam_dgb_dyu_igb	-0.18112022945879	-0.427129372662334	0.670272363056377
195	wly_prs_tsw_arw_aeg_hau_tig_afr_uzb_aze_xho_tag_fbf_bos_eng_bsq_por_mlt_cic_mnd_mcd_spa_akn_cze_bam_swe_est_bem_yor_fin_ben_amr_geo_lit_hin_pol_grk_gam_sod_guj_hun_igb_ind_slo_jav_jpn_tml_kor_bul_lat_ewe_ukr_mao_ger_sid_mly_cnt_fre_zul_rom_chh_scr_urd_dut_rus_qcu_glc_ita_svk_dgb_owc_ctl_anl_krd_sun_alb_swt_pan_ses_bat_tha_amh_knd_lda_moo_azi_nor_mol_tur_ven_vie_heb_dyu_tsn_swa	0.555734852354302	1.31286971041009	0.192457306479179
196	anl_grk_moo_bos_chh_gam_mlt_hin_tur_uzb_ewe_mly_bam_scr_rus_bsq_lit_heb_swa_cnt_slo_nor_cic_prs_zul_arw_fin_dyu_xho_est_rom_sid_geo_pol_guj_ctl_ita_hau_sod_ukr_hun_igb_mao_cze_jav_jpn_knd_kor_fre_krd_tsn_mcd_ind_ger_amh_tag_mnd_ben_tsw_bul_owc_dut_afr_urd_pan_qcu_spa_eng_por_ven_wly_glc_amr_svk_sun_mol_yor_lat_ses_bat_tha_tig_tml_bem_akn_aze_alb_swe_azi_swt_vie_aeg_lda_fbf_dgb	-0.303444346005446	-0.717850902671183	0.474648620420998
197	chh_bos_xho_swe_heb_amh_hau_alb_uzb_tur_tsn_tag_igb_ctl_grk_bsq_scr_mlt_ses_mnd_ukr_urd_bem_krd_tsw_mol_est_ven_fbf_hun_afr_sod_geo_prs_bul_dut_por_aeg_wly_svk_fin_cic_mly_arw_mao_jpn_tml_kor_lit_spa_yor_glc_jav_slo_tig_ind_cnt_ita_dyu_hin_sid_guj_mcd_lat_pan_qcu_cze_rus_ben_lda_gam_eng_anl_fre_sun_nor_ewe_ger_swt_bat_tha_owc_knd_zul_dgb_azi_pol_rom_aze_akn_vie_amr_moo_swa_bam	-0.137034312309705	-0.323322052705893	0.747177246022818
198	heb_slo_swt_scr_wly_anl_owc_hin_azi_tur_cic_ind_tsw_svk_ger_bsq_krd_sod_tsn_mnd_ben_alb_zul_cze_swa_glc_hun_akn_moo_fin_arw_gam_geo_afr_por_pol_guj_amh_hau_rus_est_ses_bat_lat_mao_jpn_knd_kor_mcd_mol_ven_pan_jav_swe_aeg_mly_cnt_dut_dyu_fre_chh_bul_nor_ukr_ita_qcu_spa_eng_prs_bem_tig_bos_mlt_ctl_sun_lit_bam_grk_dgb_tag_tha_amr_tml_lda_igb_aze_urd_rom_uzb_fbf_vie_sid_ewe_yor_xho	-0.368509332943652	-0.873356516268802	0.384718311149028
199	anl_fre_dyu_ben_heb_mlt_amr_hin_tur_azi_yor_sun_dgb_bul_mol_bsq_dut_wly_zul_mnd_arw_scr_tsn_cze_fbf_rom_hun_ewe_cic_fin_ctl_aeg_geo_por_spa_eng_svk_gam_tig_krd_est_ven_bat_mcd_mao_jpn_knd_kor_ita_swe_xho_guj_jav_lit_sid_ind_cnt_prs_ses_alb_chh_slo_nor_ger_glc_qcu_urd_bos_ukr_swa_amh_afr_sod_lat_tag_pol_swt_pan_tsw_mly_tha_owc_tml_moo_igb_aze_grk_rus_uzb_bam_vie_hau_lda_bem_akn	-0.85423479136115	-2.06652718752316	0.0415588160057135
200	hau_guj_bam_nor_amh_wly_chh_hin_uzb_tur_dyu_mao_swt_eng_dut_bsq_mol_sid_akn_mnd_krd_grk_ven_ukr_bem_rus_est_yor_swa_hun_lat_mlt_geo_cze_pol_prs_lit_owc_gam_rom_fin_igb_sun_svk_tag_jpn_knd_kor_ben_swe_cic_pan_jav_mcd_anl_bat_cnt_afr_ewe_alb_tig_bos_glc_slo_bul_qcu_ctl_por_arw_ses_heb_spa_sod_urd_mly_ita_dgb_fre_zul_ind_tha_aeg_tml_moo_tsw_azi_scr_ger_aze_fbf_vie_amr_xho_tsn_lda	-0.229976856760817	-0.543321330331317	0.588208538758372
201	hau_ctl_tsw_guj_gam_heb_chh_ita_aze_tur_yor_tag_igb_lit_lat_bsq_slo_anl_ses_cnt_mcd_pan_swt_por_xho_arw_hun_ven_moo_est_hin_amh_geo_dut_glc_grk_ger_amr_sid_rom_fin_swa_ind_bos_bat_jpn_tml_kor_prs_scr_cic_ukr_jav_svk_aeg_mao_mnd_fre_dgb_alb_sod_swe_mol_krd_urd_qcu_nor_afr_pol_bam_wly_ben_tig_cze_sun_rus_tsn_spa_fbf_mly_tha_owc_knd_akn_dyu_uzb_eng_bul_azi_ewe_vie_mlt_lda_bem_zul	-0.712443676550771	-1.71047689274537	0.0905117777900511
202	amh_ctl_ewe_hin_wly_mlt_aeg_glc_tur_uzb_ses_mly_lda_por_swe_bsq_ukr_hau_dyu_mnd_ger_slo_akn_lat_tsw_rom_fin_bem_zul_hun_svk_heb_geo_krd_lit_guj_arw_anl_sod_nor_est_yor_jav_pan_mao_jpn_tml_kor_spa_rus_tsn_fre_ind_ita_chh_bat_cnt_ben_swt_pol_amr_scr_bos_mcd_prs_qcu_alb_grk_urd_fbf_sid_afr_tig_eng_sun_bul_igb_cze_xho_tag_tha_gam_knd_moo_swa_azi_mol_dut_aze_bam_vie_owc_cic_ven_dgb	-0.0970967299161499	-0.228949769682522	0.819410680018057
203	tig_mcd_fbf_urd_hau_amr_wly_spa_aze_uzb_zul_jav_ewe_hin_swe_bsq_nor_anl_yor_cnt_ita_krd_swt_arw_dyu_lit_est_bem_tsw_hun_pan_sod_geo_fre_eng_prs_alb_mlt_chh_scr_fin_ses_tag_por_mly_jpn_knd_kor_slo_bul_ven_lat_bat_ben_aeg_sun_mnd_afr_cic_svk_gam_ger_ukr_ctl_rus_qcu_dut_cze_glc_lda_sid_grk_amh_mol_mao_bos_xho_rom_akn_ind_tha_heb_tml_dgb_igb_tur_guj_pol_azi_tsn_vie_owc_swa_moo_bam	-0.297283466693014	-0.702471622541037	0.484139673231824
204	owc_krd_bam_slo_hau_amr_mlt_ctl_azi_tur_xho_sun_fbf_glc_mcd_bsq_hin_amh_ven_cnt_bos_ger_ewe_cze_lda_alb_est_swt_bem_hun_nor_chh_geo_guj_lat_ukr_rom_aeg_sid_prs_fin_ses_ind_mol_tag_jpn_tml_kor_bul_ben_zul_por_mao_pan_anl_mly_mnd_dut_moo_scr_sod_rus_pol_afr_svk_qcu_eng_spa_fre_tsw_heb_ita_tig_swe_jav_grk_cic_urd_tsn_bat_tha_wly_knd_igb_dgb_aze_lit_arw_uzb_akn_vie_gam_yor_dyu_swa	0.227338878629793	0.535222024191496	0.593773866183395
205	mlt_eng_moo_slo_heb_aeg_owc_svk_azi_aze_lda_sun_xho_ger_por_bsq_rus_amr_dgb_mnd_dut_bul_bam_ita_dyu_pol_est_tsw_ewe_hun_rom_wly_geo_krd_mcd_afr_lat_amh_tig_swe_fin_akn_mly_pan_jav_jpn_tml_kor_guj_glc_swa_prs_bat_fre_anl_mao_cnt_hin_fbf_bos_sod_grk_urd_lit_arw_qcu_spa_scr_mol_cic_sid_ben_chh_ukr_ind_cze_igb_nor_tsn_tag_tha_hau_knd_ses_bem_tur_ctl_alb_uzb_zul_vie_gam_swt_yor_ven	-0.716378870423782	-1.72176665199432	0.0884364139778233
206	amh_arw_xho_guj_chh_amr_tig_bos_uzb_azi_dgb_mly_tsw_alb_cze_bsq_ukr_gam_moo_mnd_nor_afr_cic_por_lda_rom_hun_bem_akn_est_eng_sod_geo_prs_mol_ctl_bul_mlt_wly_glc_fin_ven_jav_slo_mao_jpn_knd_kor_lit_swe_tsn_grk_tag_ita_aeg_bat_cnt_krd_ses_pol_heb_ben_svk_urd_hin_qcu_spa_rus_fre_bam_hau_ger_owc_mcd_ind_scr_zul_dut_swa_sun_tha_sid_tml_dyu_ewe_tur_pan_lat_aze_fbf_vie_anl_yor_swt_igb	0.0829690111838645	0.195562369408441	0.845379364068151
207	sod_ita_igb_slo_aeg_tig_wly_mol_azi_aze_akn_tag_yor_arw_hin_bsq_lat_amr_tsn_cnt_rom_ben_bem_cze_zul_urd_fin_xho_dgb_est_grk_anl_geo_krd_lit_swe_nor_sid_chh_eng_hun_bam_mao_alb_jav_jpn_knd_kor_fre_ukr_moo_afr_sun_svk_amh_ind_mnd_pan_dyu_dut_hau_prs_guj_rus_por_qcu_scr_bos_pol_swa_mlt_ctl_gam_ger_mly_spa_ses_glc_fbf_bat_tha_owc_tml_tsw_swt_uzb_mcd_bul_tur_cic_vie_heb_lda_ewe_ven	0.0949837174022333	0.223676846269737	0.823499380785886
208	owc_guj_swt_ukr_chh_heb_wly_alb_azi_aze_swa_mao_xho_krd_afr_bsq_glc_amh_moo_cnt_svk_ger_ses_swe_tsn_rom_fin_bam_ewe_est_rus_sod_geo_ben_arw_hin_nor_tig_aeg_mcd_hun_yor_jav_slo_sun_jpn_tml_kor_fre_ctl_lda_spa_mly_scr_sid_bat_mnd_bul_tsw_lat_hau_bos_lit_cze_dut_qcu_ita_eng_pan_igb_anl_grk_amr_urd_tag_pol_dyu_prs_bem_ind_tha_gam_knd_fbf_ven_uzb_por_mol_tur_cic_vie_mlt_zul_dgb_akn	0.0468989687310933	0.110432860945253	0.912304059192399
209	wly_eng_fbf_ukr_heb_amh_mlt_ctl_uzb_tur_yor_mly_dyu_swe_krd_bsq_nor_owc_bem_mnd_alb_fre_ewe_glc_zul_prs_fin_ses_swa_est_svk_gam_geo_arw_ger_ben_mol_amr_hau_pol_hun_bam_mao_dut_tag_jpn_tml_kor_urd_lit_ven_cze_bat_ita_aeg_jav_cnt_slo_moo_grk_anl_mcd_bul_afr_pan_qcu_rus_por_bos_swt_chh_guj_sod_hin_ind_lat_tsn_scr_akn_sun_tha_sid_knd_lda_cic_azi_spa_rom_aze_dgb_vie_tig_tsw_igb_xho	0.73902303328944	1.75128267347675	0.0831942214351674
210	tig_guj_dyu_eng_sid_amh_sod_svk_aze_uzb_xho_tag_fbf_mol_ctl_bsq_ger_owc_ven_cnt_lat_prs_tsw_ukr_ses_krd_hun_akn_moo_fin_ben_hau_geo_bul_fre_slo_nor_mlt_anl_spa_est_swa_ind_bos_mly_jpn_knd_kor_urd_alb_swt_por_jav_pan_chh_mao_mnd_glc_lda_mcd_amr_afr_lit_rus_grk_qcu_arw_rom_scr_zul_wly_cze_gam_hin_bat_ita_igb_pol_cic_sun_tha_aeg_tml_tsn_dgb_azi_dut_swe_tur_bam_vie_heb_yor_ewe_bem	-0.318566937016791	-0.75424299089495	0.452608897010186
211	owc_svk_fbf_bul_sod_sid_aeg_fre_uzb_aze_igb_jav_swa_spa_por_bsq_krd_chh_yor_mnd_scr_ben_bam_prs_tsw_urd_est_tsn_swt_hun_rom_gam_geo_dut_ger_lat_swe_tig_wly_rus_fin_moo_tag_guj_ind_jpn_tml_kor_hin_nor_dyu_mol_mly_afr_mlt_bat_cnt_grk_ses_lit_amh_pol_slo_bos_cze_qcu_ita_pan_mcd_lda_amr_alb_anl_arw_sun_ctl_xho_eng_bem_mao_tha_heb_knd_akn_cic_azi_ukr_glc_tur_ven_vie_hau_ewe_dgb_zul	0.280522065046347	0.660504276438601	0.510563022222457
212	aeg_fre_ven_ita_wly_sid_chh_ben_tur_uzb_dgb_mao_fbf_bos_glc_bsq_arw_sod_igb_cnt_prs_mol_ses_pol_bam_alb_fin_tsn_zul_est_spa_amr_geo_ger_dut_grk_urd_tig_anl_mcd_hun_akn_bat_rus_jav_jpn_tml_kor_pan_nor_ewe_scr_ind_lit_mlt_sun_mnd_afr_lda_hin_heb_svk_rom_ukr_swe_qcu_slo_krd_lat_swt_amh_ctl_owc_eng_mly_guj_moo_bul_xho_tag_tha_gam_knd_dyu_tsw_azi_por_cze_aze_bem_vie_hau_swa_cic_yor	-0.735621675374742	-1.77016000103399	0.079977628766242
213	anl_dut_xho_ger_hau_sod_chh_prs_tur_aze_fbf_mly_bem_scr_slo_bsq_svk_owc_yor_cnt_cze_glc_dgb_krd_ses_ctl_hun_akn_tsn_est_rus_heb_geo_arw_afr_lat_mol_sid_wly_pan_fin_zul_ind_eng_mao_jpn_knd_kor_grk_bos_cic_por_tag_ukr_amh_sun_mnd_lit_dyu_pol_tig_urd_hin_ben_nor_qcu_rom_mcd_alb_moo_mlt_guj_gam_bul_jav_swe_bam_fre_ewe_bat_tha_aeg_tml_swa_igb_uzb_spa_ita_azi_lda_vie_amr_ven_tsw_swt	-0.177666931555857	-0.419452401247112	0.675852871276484
214	anl_pol_cic_cze_aeg_sod_owc_arw_uzb_azi_lda_ind_ven_fre_scr_bsq_mcd_sid_ewe_mnd_ita_grk_swt_slo_dgb_alb_est_tsw_swa_hun_swe_mlt_geo_lit_nor_rus_pan_hau_amr_bul_fin_bam_sun_ger_mly_jpn_knd_kor_mol_spa_zul_krd_bat_eng_chh_tag_cnt_por_igb_urd_gam_svk_guj_ukr_bos_qcu_afr_rom_lat_bem_heb_prs_wly_ctl_mao_hin_xho_dut_moo_jav_tha_amh_tml_dyu_akn_aze_glc_ben_tur_ses_vie_tig_fbf_tsn_yor	-0.16303085996183	-0.384710415374879	0.701330332153654
215	amh_ctl_lda_ita_tig_wly_gam_krd_aze_azi_dgb_sun_dyu_arw_svk_bsq_dut_chh_tsn_mnd_mol_alb_cic_ben_zul_slo_est_igb_fbf_fin_grk_owc_geo_lat_hin_glc_mcd_aeg_sod_nor_hun_xho_mly_pan_bat_jpn_tml_kor_urd_afr_bam_prs_ind_por_mlt_jav_cnt_rom_ewe_spa_sid_bos_eng_scr_fre_qcu_cze_pol_guj_bem_amr_ukr_heb_lit_tag_ger_ses_bul_ven_mao_tha_hau_knd_swa_swt_uzb_swe_rus_tur_akn_vie_anl_yor_moo_tsw	0.11027090786012	0.259743951304572	0.795635437014451
216	gam_pol_akn_dut_chh_anl_sid_slo_azi_tur_tsn_bat_moo_lit_ukr_bsq_mcd_amh_ven_cnt_alb_por_tsw_nor_zul_ben_fin_dyu_xho_hun_rom_aeg_geo_mol_guj_grk_afr_heb_sod_rus_est_dgb_tag_glc_mao_jpn_knd_kor_krd_ger_swt_ita_mly_urd_owc_jav_mnd_ctl_ewe_cze_tig_lat_hin_bos_eng_qcu_fre_pan_bul_yor_amr_swe_hau_prs_sun_spa_swa_svk_lda_ind_tha_mlt_tml_ses_cic_uzb_scr_arw_aze_bam_vie_wly_igb_fbf_bem	-0.178877058593928	-0.423270268532654	0.673075318347979
217	amh_nor_moo_scr_sod_sid_chh_swe_aze_uzb_akn_jav_ses_urd_spa_bsq_ctl_hau_tsw_mnd_eng_slo_bem_krd_ven_prs_hun_bam_cic_est_lit_tig_geo_ben_rus_grk_lat_mlt_amr_pol_fin_dgb_ind_fre_mly_jpn_tml_kor_arw_ger_swa_mol_tag_mcd_wly_bat_cnt_bos_ewe_alb_aeg_guj_pan_por_ukr_qcu_hin_dut_svk_zul_anl_bul_gam_rom_sun_cze_igb_ita_yor_mao_tha_heb_knd_swt_fbf_tur_glc_afr_azi_dyu_vie_owc_xho_tsn_lda	-0.236758490822609	-0.560776207561396	0.576298695111935
218	anl_prs_xho_ctl_heb_amr_chh_rom_tur_azi_fbf_mly_swt_ben_lit_bsq_lat_gam_akn_cnt_swe_slo_bam_hin_dyu_eng_hun_igb_cic_fin_arw_hau_geo_dut_bos_glc_rus_wly_aeg_ita_est_tsn_mao_pan_ind_jpn_knd_kor_pol_mol_ven_krd_sun_urd_mlt_bat_mnd_cze_bem_fre_sid_mcd_ukr_afr_svk_qcu_spa_guj_grk_ses_owc_por_sod_alb_tag_nor_lda_scr_tsw_jav_tha_tig_tml_ewe_yor_uzb_bul_ger_aze_zul_vie_amh_moo_swa_dgb	-0.193994676681192	-0.457849877567241	0.648128242598313
219	owc_pan_zul_bul_mlt_tig_hau_bos_uzb_tur_cic_sun_ses_lit_mcd_bsq_pol_heb_lda_cnt_krd_rom_dyu_mol_bam_glc_hun_igb_ewe_fin_dut_sid_geo_hin_nor_swe_prs_aeg_wly_ctl_est_fbf_mly_guj_mao_jpn_knd_kor_ger_afr_moo_fre_ind_rus_anl_tag_mnd_ben_swa_ita_chh_cze_ukr_lat_eng_qcu_grk_slo_spa_yor_gam_por_amr_alb_bat_svk_tsn_arw_dgb_jav_tha_sod_tml_tsw_swt_azi_scr_urd_aze_xho_vie_amh_akn_bem_ven	-0.318343821635133	-0.753187611097354	0.453239673880177
220	hau_pol_tsw_svk_aeg_amh_owc_lat_tur_azi_fbf_mly_ven_lit_mol_bsq_ben_anl_swt_mnd_glc_spa_akn_pan_swa_alb_hun_igb_lda_est_ukr_mlt_geo_swe_urd_prs_eng_sid_gam_por_fin_zul_ind_grk_sun_jpn_knd_kor_mcd_cze_bem_guj_mao_rom_heb_jav_cnt_afr_bam_arw_amr_bos_rus_bul_ger_qcu_krd_scr_fre_tsn_tig_slo_sod_dut_tag_nor_dgb_hin_ses_bat_tha_chh_tml_ewe_moo_aze_ctl_ita_uzb_yor_vie_wly_cic_xho_dyu	0.704690577026263	1.66995788395351	0.0982903387703903
221	gam_bul_swa_nor_amh_hau_anl_pol_tur_azi_swt_mly_cic_lat_svk_bsq_mol_sid_bam_mnd_cze_prs_tsn_krd_dyu_ctl_fin_moo_akn_hun_dut_sod_geo_scr_alb_por_slo_mlt_heb_swe_est_ewe_bat_afr_jav_jpn_knd_kor_ita_rus_yor_fre_ind_hin_tig_tag_cnt_bos_lda_guj_amr_urd_ger_grk_rom_qcu_eng_ben_pan_tsw_wly_spa_owc_mcd_mao_lit_bem_glc_dgb_sun_tha_chh_tml_zul_igb_uzb_ukr_arw_aze_fbf_vie_aeg_xho_ven_ses	-0.466436110280607	-1.11005553646703	0.26983707619479
222	aeg_scr_ven_eng_wly_mlt_gam_swe_tur_azi_bam_bat_dyu_ben_guj_bsq_slo_owc_ewe_mnd_ger_rom_zul_grk_swa_cze_fin_tsw_swt_hun_pan_tig_geo_lit_svk_nor_rus_sod_amh_dut_est_moo_tag_spa_sun_jpn_tml_kor_mcd_ita_akn_urd_jav_bos_sid_mao_cnt_fre_lda_prs_chh_por_ctl_glc_ukr_qcu_mol_alb_pol_cic_heb_bul_anl_krd_mly_hin_ses_arw_dgb_ind_tha_amr_knd_bem_igb_aze_afr_lat_uzb_xho_vie_hau_fbf_tsn_yor	-0.0540063191929615	-0.127245429797675	0.89902087627566
223	tig_prs_ven_swe_amr_anl_owc_ger_uzb_azi_xho_bat_bem_bul_afr_bsq_dut_amh_tsn_cnt_nor_eng_ses_mcd_swt_ita_est_fbf_dgb_hun_scr_sod_geo_por_bos_glc_ctl_gam_sid_fre_fin_zul_ind_rom_mao_jpn_knd_kor_grk_urd_cic_pan_mly_arw_chh_tag_mnd_lit_yor_spa_heb_guj_lat_pol_krd_qcu_svk_ukr_mol_akn_aeg_cze_wly_hin_jav_alb_lda_slo_moo_sun_tha_hau_tml_swa_dyu_tur_ben_rus_aze_bam_vie_mlt_tsw_ewe_igb	0.140141596929496	0.329968876196912	0.74216558911483
224	anl_krd_ses_arw_amr_sod_mlt_ita_uzb_aze_dgb_jav_swa_pan_urd_bsq_ben_amh_moo_cnt_pol_ger_lda_glc_cic_nor_hun_zul_dyu_est_svk_sid_geo_bul_mol_mcd_ctl_chh_hau_cze_fin_ewe_bat_lat_mly_jpn_tml_kor_guj_swe_bem_grk_sun_fre_wly_tag_mnd_alb_fbf_rom_gam_spa_hin_afr_ukr_qcu_scr_por_eng_ven_heb_dut_owc_lit_ind_prs_swt_slo_igb_mao_tha_aeg_knd_xho_bam_tur_bos_rus_azi_akn_vie_tig_tsw_tsn_yor	-0.735853386944913	-1.76761315349847	0.0804055117338989
225	owc_afr_dyu_bul_wly_heb_anl_ger_tur_aze_ven_tag_ewe_guj_rom_bsq_prs_hau_bam_mnd_mcd_ita_swt_rus_xho_slo_est_moo_tsw_fin_arw_sod_geo_dut_swe_hin_fre_gam_tig_scr_hun_yor_ind_spa_mly_jpn_knd_kor_lit_krd_tsn_lat_jav_ukr_aeg_sun_cnt_eng_igb_urd_amh_ben_ctl_nor_cze_qcu_pan_pol_svk_akn_amr_grk_sid_bos_mao_glc_cic_por_zul_bat_tha_mlt_tml_ses_dgb_uzb_alb_mol_azi_lda_vie_chh_bem_fbf_swa	0.634949741637753	1.50252542910629	0.136349547696274
226	sid_rus_fbf_spa_wly_chh_amh_alb_azi_aze_cic_jav_tsn_urd_eng_bsq_rom_heb_dyu_mnd_swe_bos_ven_ita_swa_afr_est_moo_swt_hun_grk_amr_geo_pol_ctl_guj_ukr_gam_anl_arw_fin_ewe_sun_glc_mao_jpn_knd_kor_krd_por_xho_prs_bat_nor_owc_mly_cnt_lit_lda_svk_sod_dut_fre_scr_cze_qcu_lat_ger_mcd_bem_aeg_ben_hau_mol_ind_bul_igb_slo_tsw_tag_tha_mlt_tml_dgb_zul_tur_hin_pan_uzb_ses_vie_tig_bam_yor_akn	-0.530077156095028	-1.26433139839261	0.209270621940397
227	heb_dut_tsn_lit_amh_sod_mlt_pan_uzb_aze_tsw_sun_igb_lat_por_bsq_scr_wly_ewe_cnt_guj_urd_cic_mol_dyu_spa_fin_dgb_ses_est_bos_owc_geo_ctl_ger_arw_krd_gam_amr_cze_hun_akn_bat_prs_mao_jpn_tml_kor_pol_grk_fbf_rus_tag_hin_chh_jav_mnd_slo_moo_rom_anl_mcd_ben_nor_glc_qcu_eng_ita_swe_swa_aeg_afr_hau_ukr_mly_svk_swt_bul_bam_ind_tha_tig_knd_xho_bem_azi_alb_fre_tur_yor_vie_sid_zul_ven_lda	0.36369400017094	0.857940468153355	0.393131010694857
228	sid_ben_ses_slo_aeg_sod_amh_ita_aze_uzb_bam_jav_swt_mcd_lat_bsq_hin_mlt_ewe_cnt_bos_ukr_igb_alb_fbf_cze_est_cic_xho_hun_guj_amr_geo_swe_fre_nor_ctl_heb_gam_prs_fin_yor_mao_grk_sun_jpn_tml_kor_krd_rom_swa_dut_tag_glc_tig_ind_mnd_afr_dyu_bul_hau_pan_arw_lit_svk_qcu_pol_mol_por_ven_owc_urd_wly_scr_mly_ger_tsw_rus_bem_bat_tha_chh_knd_lda_dgb_azi_spa_eng_tur_tsn_vie_anl_akn_zul_moo	-0.259578744347755	-0.614277773933885	0.540531643795091
229	amh_por_fbf_rom_tig_amr_gam_hin_azi_aze_lda_ind_swa_cze_urd_bsq_ben_wly_moo_mnd_arw_guj_xho_mcd_tsw_swe_fin_zul_yor_hun_pol_heb_geo_ctl_eng_nor_ita_hau_mlt_scr_est_ses_tag_grk_mly_jpn_tml_kor_prs_glc_tsn_fre_bat_krd_aeg_sun_cnt_lit_igb_pan_anl_mol_slo_lat_alb_qcu_bul_ger_dut_swt_sid_spa_owc_bos_mao_afr_ewe_ukr_akn_jav_tha_sod_knd_ven_bam_uzb_svk_rus_tur_bem_vie_chh_dgb_dyu_cic	0.0977652921739827	0.230168186649984	0.818466606769599
230	anl_mcd_akn_glc_chh_amr_sid_dut_uzb_tur_swt_mao_zul_pol_eng_bsq_fre_wly_ses_cnt_afr_scr_moo_rus_tsw_lat_fin_bam_swa_hun_swe_tig_geo_urd_ger_slo_cze_hau_gam_alb_est_xho_ind_guj_mly_jpn_tml_kor_svk_grk_tsn_arw_tag_bul_heb_bat_mnd_mol_ewe_lit_owc_prs_nor_krd_ita_qcu_bos_ctl_hin_dyu_mlt_pan_sod_spa_jav_ukr_igb_ben_yor_sun_tha_amh_knd_bem_ven_azi_rom_por_aze_cic_vie_aeg_dgb_lda_fbf	0.0421064222506769	0.0992224010232707	0.921175253130391
231	mlt_eng_bem_ben_aeg_anl_sid_cze_tur_aze_cic_jav_igb_hin_krd_bsq_arw_heb_xho_cnt_bos_rus_bam_grk_swt_dut_est_dyu_yor_hun_rom_tig_geo_bul_mol_pan_slo_hau_amh_ita_fin_tsn_mly_por_bat_jpn_knd_kor_alb_fre_moo_afr_mao_pol_sod_ind_mnd_ctl_swa_spa_gam_ger_guj_svk_lit_qcu_scr_glc_urd_zul_amr_nor_wly_swe_sun_lat_lda_prs_tsw_tag_tha_chh_tml_ses_dgb_azi_mcd_ukr_uzb_fbf_vie_owc_ven_akn_ewe	-0.296707336596203	-0.701749147510025	0.484588093778348
232	gam_afr_swt_bos_chh_owc_mlt_lat_uzb_aze_tsw_mao_cic_ita_por_bsq_ger_anl_dyu_mnd_ben_guj_igb_bul_dgb_mol_est_bem_moo_fin_scr_tig_geo_urd_arw_rus_spa_sod_sid_eng_hun_ewe_jav_ukr_tag_jpn_tml_kor_hin_rom_akn_ctl_sun_slo_wly_ind_cnt_cze_ven_swe_heb_nor_alb_pan_svk_qcu_fre_krd_mcd_ses_aeg_prs_hau_dut_bat_glc_tsn_grk_swa_mly_tha_amh_knd_fbf_zul_azi_lit_pol_tur_xho_vie_amr_lda_yor_bam	0.155686029111347	0.367924058059776	0.713765923535046
233	wly_ukr_zul_ger_amr_gam_heb_rus_uzb_tur_lda_mao_dgb_svk_eng_bsq_arw_anl_moo_cnt_mol_swe_cic_ben_swa_mcd_hun_yor_xho_est_afr_sod_geo_fre_bul_slo_spa_sid_chh_alb_fin_swt_mly_prs_jav_jpn_tml_kor_krd_dut_ses_grk_tag_ctl_amh_sun_mnd_hin_fbf_glc_mlt_pol_pan_bos_guj_qcu_scr_lit_lat_bem_tig_cze_hau_por_ind_rom_bam_nor_igb_bat_tha_aeg_knd_tsw_dyu_azi_ita_urd_aze_ewe_vie_owc_tsn_akn_ven	-0.834693975293104	-2.01232654947171	0.0470780367773082
234	amr_rus_dgb_bul_anl_tig_sod_alb_tur_aze_swt_jav_zul_lat_grk_bsq_afr_heb_ewe_mnd_rom_hin_fbf_urd_dyu_spa_est_lda_bem_hun_svk_owc_geo_arw_ctl_nor_bos_amh_mlt_fre_fin_swa_mao_ita_mly_jpn_tml_kor_ben_scr_akn_dut_tag_mol_gam_bat_cnt_cze_bam_swe_chh_por_pol_ukr_mcd_qcu_slo_lit_eng_cic_sid_prs_wly_ger_sun_pan_tsn_guj_igb_ind_tha_aeg_knd_moo_xho_uzb_glc_krd_azi_ses_vie_hau_yor_ven_tsw	-0.364234590461401	-0.862670340412466	0.390537902687124
235	anl_ben_fbf_dut_amh_aeg_wly_guj_tur_azi_swt_mao_yor_pan_ctl_bsq_spa_owc_bam_mnd_swe_scr_dyu_rus_moo_glc_fin_cic_lda_hun_slo_amr_geo_eng_arw_nor_svk_hau_sid_pol_est_swa_tag_ger_mly_jpn_tml_kor_rom_krd_igb_fre_ind_lit_chh_bat_cnt_bul_dgb_mol_mlt_ukr_por_alb_cze_qcu_urd_ita_bos_ven_heb_hin_gam_grk_jav_prs_tsn_mcd_xho_sun_tha_sod_knd_tsw_akn_uzb_afr_lat_aze_bem_vie_tig_ewe_ses_zul	-0.108268253987407	-0.255703954204881	0.798744147233049
236	sod_rus_tsw_svk_chh_aeg_anl_bos_aze_tur_bem_tag_igb_bul_ukr_bsq_fre_gam_swt_mnd_swe_ita_zul_urd_lda_grk_est_dgb_moo_fin_pol_amr_geo_glc_pan_mol_por_hau_heb_eng_hun_akn_bat_slo_mly_jpn_knd_kor_mcd_ben_fbf_ger_ind_arw_wly_jav_cnt_rom_tsn_ctl_amh_dut_krd_cze_spa_qcu_prs_nor_guj_xho_sid_lit_mlt_hin_sun_lat_ewe_afr_yor_mao_tha_tig_tml_bam_ses_azi_alb_scr_uzb_cic_vie_owc_ven_dyu_swa	-1.27260360532032	-3.16413443618602	0.00210218642541988
237	mlt_alb_ses_guj_anl_chh_sod_pan_uzb_aze_lda_tag_cic_lat_ukr_bsq_urd_heb_bam_cnt_grk_pol_dyu_ctl_ven_krd_hun_tsn_xho_fin_fre_sid_geo_eng_cze_glc_lit_owc_gam_rus_est_bem_jav_bos_bat_jpn_knd_kor_swe_spa_fbf_afr_sun_nor_amh_mao_mnd_hin_swt_ben_tig_rom_por_svk_arw_qcu_ita_slo_scr_akn_wly_dut_hau_mol_ind_ger_ewe_bul_igb_mly_tha_amr_tml_yor_swa_tur_prs_mcd_azi_dgb_vie_aeg_zul_tsw_moo	-0.547564956954441	-1.30513882546788	0.195065526776904
238	anl_pol_moo_lat_sid_gam_mlt_ita_uzb_aze_xho_bat_ses_krd_scr_bsq_ben_amh_fbf_mnd_spa_glc_igb_afr_swt_dut_est_ewe_dyu_fin_arw_heb_geo_bos_rus_prs_grk_hau_tig_urd_hun_dgb_tag_por_jav_jpn_knd_kor_hin_mcd_swa_guj_sun_mol_sod_mly_cnt_svk_zul_bul_aeg_slo_lit_rom_nor_qcu_pan_fre_ger_tsw_chh_swe_owc_ukr_ind_ctl_cic_eng_yor_mao_tha_wly_tml_bem_bam_tur_cze_alb_azi_ven_vie_amr_tsn_lda_akn	-0.320129080915934	-0.75884187950817	0.449866133824789
239	amh_spa_bem_ita_chh_sod_heb_lit_tur_azi_lda_sun_fbf_pol_mcd_bsq_mol_owc_moo_cnt_prs_ger_xho_arw_cic_pan_est_yor_dyu_fin_ukr_anl_geo_scr_fre_guj_rom_sid_aeg_svk_hun_dgb_tag_rus_ind_jpn_knd_kor_slo_krd_swt_por_mao_nor_tig_mly_mnd_glc_ven_grk_gam_dut_bul_bos_hin_qcu_afr_ctl_cze_tsn_wly_ben_hau_lat_jav_eng_zul_urd_akn_bat_tha_amr_tml_ses_tsw_aze_swe_alb_uzb_ewe_vie_mlt_swa_igb_bam	-0.60865959592701	-1.45156227184845	0.14998845691798
240	amr_guj_yor_pan_owc_wly_sid_rus_azi_aze_cic_mao_igb_mcd_krd_bsq_ctl_amh_ven_cnt_prs_grk_akn_hin_dyu_lit_hun_lda_tsn_fin_ukr_mlt_geo_eng_fre_ger_ita_sod_heb_spa_est_fbf_ind_afr_tag_jpn_knd_kor_slo_bos_moo_nor_bat_mol_gam_jav_mnd_ben_swt_dut_chh_arw_glc_por_alb_qcu_scr_pol_bul_zul_aeg_lat_tig_svk_sun_urd_xho_rom_swa_mly_tha_hau_tml_bam_ses_uzb_cze_swe_tur_bem_vie_anl_dgb_tsw_ewe	-0.635998143031954	-1.52253997279912	0.131266985173525
241	chh_fre_igb_spa_amh_sid_sod_arw_uzb_aze_bam_sun_yor_lat_glc_bsq_cze_tig_tsw_cnt_pol_eng_xho_hin_fbf_grk_fin_bem_swt_est_ita_heb_geo_slo_scr_mcd_swe_mlt_aeg_pan_hun_cic_mao_lit_mly_jpn_tml_kor_rom_alb_zul_prs_ind_nor_wly_bat_mnd_rus_swa_por_amr_krd_bos_guj_bul_qcu_dut_ctl_ger_ven_gam_urd_hau_afr_tag_ben_ses_ukr_tsn_jav_tha_anl_knd_akn_dyu_tur_mol_svk_azi_lda_vie_owc_moo_ewe_dgb	-0.71215244973296	-1.70975915578798	0.090645052326804
242	sod_svk_xho_spa_gam_heb_owc_pan_tur_aze_ewe_mao_ven_ita_urd_bsq_fre_amr_tsw_mnd_rus_krd_fbf_prs_igb_hin_hun_ses_zul_fin_lat_hau_geo_swe_alb_grk_glc_aeg_chh_bos_est_tsn_sun_slo_mly_jpn_tml_kor_bul_arw_swa_ctl_ind_cze_sid_bat_cnt_pol_dyu_afr_anl_nor_eng_ben_ukr_qcu_lit_scr_dut_dgb_amh_mcd_tig_ger_jav_mol_akn_guj_bam_tag_tha_wly_knd_moo_bem_azi_por_rom_uzb_cic_vie_mlt_lda_yor_swt	-0.942301236386956	-2.28998249589969	0.024283401298931
243	hau_cze_dyu_krd_amh_gam_anl_afr_uzb_tur_dgb_bat_moo_por_bos_bsq_ukr_mlt_bam_cnt_spa_ben_igb_fre_bem_arw_hun_xho_ses_fin_svk_aeg_geo_grk_mcd_hin_prs_sod_amr_pan_est_akn_tag_mol_mly_jpn_tml_kor_lat_swe_swt_rom_jav_lit_heb_ind_mnd_slo_zul_ita_tig_ctl_scr_bul_nor_qcu_urd_glc_ger_fbf_chh_guj_owc_alb_sun_eng_swa_dut_tsw_mao_tha_sid_knd_yor_ewe_azi_rus_pol_aze_lda_vie_wly_tsn_cic_ven	-0.789397418881466	-1.89890969281566	0.0606763145031342
244	chh_dut_swa_slo_aeg_mlt_heb_ctl_azi_uzb_tsn_bat_swt_swe_prs_bsq_lit_hau_tsw_mnd_mcd_arw_moo_pan_bam_bos_hun_cic_dgb_est_hin_amr_geo_cze_mol_ben_scr_sid_amh_pol_fin_xho_mly_nor_sun_jpn_knd_kor_grk_svk_lda_krd_ind_ukr_owc_jav_cnt_por_igb_eng_wly_lat_ger_urd_spa_qcu_fre_glc_alb_zul_sod_rus_anl_guj_mao_afr_akn_rom_ven_tag_tha_gam_tml_bem_fbf_aze_bul_ita_tur_ses_vie_tig_dyu_ewe_yor	-0.00999923888602012	-0.0235376545792916	0.981271832717774
245	owc_scr_swt_cze_gam_tig_sid_spa_tur_uzb_tsw_mly_lda_pan_slo_bsq_fre_amh_moo_mnd_afr_bos_ses_arw_dyu_lit_fin_xho_fbf_hun_rom_chh_geo_prs_urd_ben_guj_mlt_wly_glc_est_bem_sun_nor_mao_jpn_tml_kor_por_hin_yor_bul_ind_swe_anl_jav_cnt_svk_zul_ger_heb_alb_mol_ukr_rus_qcu_ita_krd_ctl_akn_aeg_lat_sod_grk_tag_eng_ewe_pol_bam_bat_tha_hau_knd_swa_igb_aze_dut_mcd_azi_tsn_vie_amr_cic_ven_dgb	0.526649800044929	1.24571705516079	0.215997533045569
246	sid_bul_swa_ctl_mlt_owc_amh_rus_uzb_tur_lda_mao_xho_glc_ukr_bsq_afr_hau_cic_mnd_hin_ita_yor_mcd_akn_lat_est_tsn_bam_fin_eng_tig_geo_mol_rom_bos_lit_anl_heb_guj_hun_ewe_mly_fre_jav_jpn_knd_kor_ger_pol_zul_pan_tag_ben_chh_ind_cnt_slo_ses_prs_gam_por_dut_svk_alb_qcu_grk_scr_spa_bem_aeg_urd_sod_cze_sun_nor_moo_arw_tsw_bat_tha_amr_tml_swt_ven_aze_krd_swe_azi_dgb_vie_wly_dyu_igb_fbf	-0.219962087079398	-0.519884620998543	0.604379289027145
247	amr_eng_lda_ctl_aeg_anl_sod_ben_uzb_azi_bam_bat_dgb_dut_por_bsq_pan_owc_dyu_mnd_prs_fre_tsw_cze_swa_guj_fin_yor_bem_hun_bul_heb_geo_ger_pol_svk_arw_chh_gam_rom_est_ewe_sun_swe_mao_jpn_knd_kor_lat_ita_igb_ukr_ind_bos_hau_mly_cnt_glc_swt_spa_mlt_krd_lit_grk_scr_qcu_mol_afr_urd_ven_tig_rus_sid_nor_jav_slo_tsn_alb_zul_tag_tha_amh_tml_ses_moo_tur_hin_mcd_aze_cic_vie_wly_fbf_xho_akn	-0.448732284955958	-1.06719699885123	0.2886454111689
248	owc_dut_ewe_nor_aeg_mlt_sid_svk_azi_tur_akn_ind_xho_mcd_guj_bsq_hin_anl_lda_mnd_alb_slo_tsw_ger_dgb_cze_fin_ses_tsn_est_rom_chh_geo_ben_prs_ita_eng_hau_amh_lit_hun_bam_jav_bul_bat_jpn_tml_kor_ctl_lat_zul_scr_mao_por_heb_mly_cnt_grk_bem_arw_sod_afr_ukr_swe_urd_qcu_mol_pol_rus_ven_gam_pan_amr_bos_sun_fre_fbf_glc_yor_tag_tha_wly_knd_moo_dyu_aze_spa_krd_uzb_cic_vie_tig_igb_swa_swt	-0.28305106343756	-0.669099343259891	0.505089734725511
249	anl_rom_ven_nor_sid_wly_tig_eng_azi_tur_igb_mao_ewe_hin_fre_bsq_lat_owc_bam_mnd_ctl_pan_swt_cze_moo_mcd_est_bem_zul_hun_pol_heb_geo_lit_grk_prs_slo_chh_amr_dut_fin_dgb_ind_krd_bat_jpn_tml_kor_ben_spa_akn_guj_mly_bul_sod_tag_cnt_scr_ses_mol_mlt_glc_bos_svk_alb_qcu_ita_urd_ukr_xho_aeg_por_gam_ger_jav_swe_dyu_rus_swa_sun_tha_hau_knd_fbf_tsn_uzb_afr_arw_aze_lda_vie_amh_cic_tsw_yor	0.11997909047101	0.282720151505108	0.7780196644689
250	aeg_hin_tsn_pol_sid_amr_gam_nor_tur_azi_bam_jav_ses_slo_ger_bsq_bos_wly_akn_cnt_svk_prs_ven_grk_swa_ita_hun_lda_ewe_fin_rom_hau_geo_ukr_krd_cze_por_sod_owc_urd_est_swt_mly_lit_tag_jpn_knd_kor_glc_spa_tsw_guj_bat_arw_tig_ind_mnd_swe_cic_rus_chh_bul_eng_alb_dut_qcu_lat_mcd_ben_fbf_amh_mol_mlt_scr_sun_fre_yor_afr_moo_mao_tha_heb_tml_xho_dyu_uzb_ctl_pan_aze_zul_vie_anl_bem_igb_dgb	-0.541573052162775	-1.29054406896467	0.200061109151503
251	mlt_ben_swa_mol_sod_aeg_anl_hin_uzb_tur_cic_bat_bam_nor_spa_bsq_ctl_wly_moo_mnd_pol_bul_fbf_slo_tsn_afr_fin_ewe_ven_est_bos_hau_geo_krd_lit_ukr_eng_amr_tig_rus_hun_swt_sun_svk_mly_jpn_knd_kor_ger_cze_dgb_prs_mao_fre_amh_tag_cnt_ita_zul_pan_chh_por_grk_rom_alb_qcu_lat_scr_swe_yor_gam_mcd_owc_dut_jav_urd_tsw_guj_bem_ind_tha_sid_tml_igb_lda_aze_glc_arw_azi_xho_vie_heb_akn_ses_dyu	-0.600376952066422	-1.43348963957955	0.155071441095585
252	amh_scr_dyu_guj_chh_anl_mlt_grk_uzb_tur_ewe_jav_bam_svk_spa_bsq_urd_wly_tsn_mnd_pan_mcd_zul_fre_yor_ger_fin_akn_lda_est_nor_gam_geo_prs_hin_arw_lit_heb_tig_bul_hun_igb_sun_pol_mao_jpn_tml_kor_glc_alb_moo_cze_mly_krd_aeg_tag_cnt_bos_tsw_dut_sid_eng_ctl_ben_por_qcu_rus_lat_ukr_swt_amr_swe_owc_rom_ind_afr_cic_slo_bem_bat_tha_sod_knd_xho_dgb_aze_ita_mol_azi_ven_vie_hau_fbf_ses_swa	0.0027058409396871	0.00637134384310016	0.994930084755407
253	chh_dut_zul_alb_aeg_mlt_amr_arw_azi_tur_swa_jav_yor_afr_urd_bsq_bul_heb_dgb_mnd_grk_swe_ses_scr_tsn_mol_est_swt_igb_hun_eng_anl_geo_cze_spa_glc_bos_hau_tig_svk_fin_tsw_ind_krd_mly_jpn_tml_kor_rom_prs_fbf_slo_bat_fre_wly_mao_cnt_pan_bem_pol_sid_nor_por_ukr_lat_qcu_guj_rus_mcd_xho_sod_hin_gam_ben_tag_ita_cic_ctl_akn_sun_tha_owc_knd_moo_ven_aze_lit_ger_uzb_dyu_vie_amh_ewe_bam_lda	-0.566628343613026	-1.35003380590456	0.180281777313994
254	wly_por_cic_bos_aeg_sod_tig_rus_uzb_tur_tsn_ind_xho_ukr_prs_bsq_rom_mlt_ven_cnt_mol_glc_fbf_nor_swt_slo_hun_zul_bem_est_lat_amh_geo_fre_bul_svk_cze_chh_owc_spa_fin_swa_mly_krd_tag_jpn_knd_kor_alb_afr_yor_lit_sun_ger_gam_mao_mnd_scr_dyu_dut_amr_guj_arw_ben_ita_qcu_pan_hin_ctl_akn_sid_swe_anl_mcd_jav_eng_moo_pol_ewe_bat_tha_heb_tml_dgb_bam_aze_urd_grk_azi_tsw_vie_hau_ses_lda_igb	0.300188999883462	0.706851230913034	0.481426270378117
255	hau_bul_tsw_scr_gam_sod_heb_dut_azi_aze_lda_mly_cic_ctl_ger_bsq_cze_owc_tsn_mnd_svk_pol_moo_mol_ses_rus_hun_xho_dgb_est_afr_anl_geo_ben_krd_eng_arw_wly_amr_glc_fin_yor_tag_grk_sun_jpn_tml_kor_lat_swe_bem_pan_ind_bos_mlt_bat_cnt_prs_akn_nor_tig_spa_ukr_alb_por_qcu_urd_rom_guj_ewe_amh_lit_sid_mcd_jav_slo_dyu_hin_fbf_mao_tha_aeg_knd_igb_ven_tur_ita_fre_uzb_swt_vie_chh_bam_zul_swa	-1.01095111567942	-2.46145871421879	0.015681079561375
256	gam_hin_tsn_eng_hau_amr_mlt_glc_tur_uzb_bem_mao_ses_ben_ita_bsq_arw_anl_dyu_cnt_nor_rom_igb_slo_akn_svk_fin_moo_yor_hun_pan_chh_geo_rus_ukr_prs_ger_aeg_heb_urd_est_lda_jav_pol_bat_jpn_tml_kor_fre_bos_cic_mol_mly_lit_tig_sun_mnd_mcd_fbf_spa_sod_dut_por_ctl_alb_qcu_krd_swe_grk_xho_owc_afr_amh_guj_ind_lat_bam_bul_ewe_tag_tha_wly_knd_swa_tsw_aze_scr_cze_azi_swt_vie_sid_ven_dgb_zul	-0.87053781697319	-2.10577314048497	0.0379184867218425
257	tig_bos_fbf_svk_heb_amr_owc_bul_tur_uzb_ewe_ind_tsn_urd_slo_bsq_pol_wly_yor_mnd_nor_dut_ven_ben_igb_lat_hun_bem_swt_est_fre_chh_geo_hin_pan_krd_spa_hau_mlt_scr_fin_bam_mao_lit_jav_jpn_tml_kor_grk_arw_lda_swe_sun_afr_anl_bat_cnt_glc_zul_cze_amh_mcd_mol_alb_por_qcu_ger_guj_ukr_swa_sid_ita_gam_eng_tag_rus_akn_ctl_tsw_mly_tha_sod_knd_xho_cic_aze_prs_rom_azi_moo_vie_aeg_dyu_ses_dgb	-0.673508107313949	-1.6131148109052	0.110107914904611
258	heb_hin_moo_lit_hau_mlt_amr_slo_tur_aze_yor_mao_akn_urd_ukr_bsq_bul_wly_lda_mnd_guj_pol_swt_eng_bem_fre_hun_igb_tsw_est_swe_anl_geo_scr_alb_mcd_ben_owc_aeg_mol_fin_xho_tag_krd_ind_jpn_knd_kor_cze_nor_cic_ger_sun_prs_amh_mly_cnt_bos_swa_arw_sod_pan_lat_dut_afr_qcu_glc_ctl_ita_tsn_gam_rom_chh_por_jav_rus_fbf_grk_ven_bat_tha_sid_tml_zul_bam_uzb_svk_spa_azi_dgb_vie_tig_ewe_ses_dyu	-0.515623589646348	-1.22699540192687	0.222921457126808
259	sid_por_tsw_bos_gam_hau_sod_afr_uzb_azi_yor_sun_bem_nor_ita_bsq_scr_chh_dyu_cnt_fre_dut_akn_ctl_xho_cze_hun_tsn_igb_fin_ukr_aeg_geo_ben_prs_glc_mcd_mlt_owc_bul_est_ven_tag_grk_ind_jpn_knd_kor_swe_ger_swt_rus_bat_pan_heb_jav_mnd_alb_bam_slo_amr_pol_mol_lat_spa_qcu_rom_krd_hin_zul_tig_urd_wly_arw_mao_lit_fbf_svk_moo_mly_tha_anl_tml_swa_lda_tur_guj_eng_aze_cic_vie_amh_ewe_dgb_ses	-0.744326634004623	-1.79155111432835	0.0764575437569301
260	sod_glc_xho_ctl_anl_aeg_hau_pan_aze_uzb_dgb_mly_zul_dut_mol_bsq_fre_wly_cic_mnd_slo_cze_fbf_lat_swa_rom_hun_swt_akn_fin_grk_amr_geo_lit_afr_prs_pol_amh_chh_ukr_est_lda_jav_scr_tag_jpn_knd_kor_ita_swe_ses_urd_ind_krd_owc_mao_cnt_bul_igb_eng_sid_ben_arw_nor_hin_qcu_bos_por_svk_tsn_gam_ger_heb_mcd_bat_guj_bem_spa_ven_sun_tha_mlt_tml_dyu_moo_azi_alb_rus_tur_yor_vie_tig_tsw_ewe_bam	-0.147424407477566	-0.347619139789839	0.728911744566021
261	sod_prs_akn_spa_amh_anl_chh_ger_uzb_tur_tsw_mao_dgb_krd_lat_bsq_mcd_tig_yor_cnt_mol_ita_tsn_ukr_ewe_hin_hun_lda_moo_fin_por_aeg_geo_pan_scr_afr_swe_wly_amr_bos_est_cic_ind_arw_jav_jpn_knd_kor_rom_nor_fbf_ctl_mly_guj_owc_sun_mnd_fre_zul_dut_gam_urd_lit_grk_svk_qcu_cze_slo_alb_bem_heb_bul_hau_ben_bat_glc_ses_pol_bam_tag_tha_mlt_tml_ven_xho_azi_eng_rus_aze_dyu_vie_sid_igb_swt_swa	0.058615592296891	0.138126888223991	0.890438770679968
262	sid_hin_akn_lat_sod_heb_chh_eng_uzb_azi_dyu_mly_tsn_por_prs_bsq_arw_tig_cic_cnt_guj_fre_yor_slo_tsw_afr_est_fbf_swa_hun_rus_aeg_geo_spa_swe_glc_cze_mlt_anl_ger_fin_igb_sun_pan_mao_jpn_knd_kor_bul_grk_ewe_nor_bat_bos_owc_tag_mnd_mcd_lda_ukr_amh_alb_pol_dut_mol_qcu_ben_urd_ita_zul_gam_lit_hau_scr_ind_svk_dgb_ctl_bam_jav_tha_wly_tml_xho_ses_aze_krd_rom_tur_swt_vie_amr_moo_bem_ven	-0.84431212678822	-2.04432565828081	0.0437484138914432
263	gam_ita_ven_swe_heb_mlt_anl_nor_azi_tur_moo_sun_swa_lit_alb_bsq_svk_owc_zul_cnt_arw_prs_lda_por_tsw_bos_hun_swt_dgb_est_pan_amr_geo_spa_ben_ctl_scr_chh_tig_ukr_fin_fbf_bat_hin_mao_jpn_tml_kor_bul_dut_bam_cze_ind_rus_sid_tag_mnd_ger_akn_eng_aeg_fre_guj_mol_lat_qcu_urd_slo_krd_cic_hau_afr_wly_pol_mly_glc_xho_grk_dyu_jav_tha_amh_knd_yor_ewe_aze_mcd_rom_uzb_tsn_vie_sod_igb_ses_bem	0.218757929628321	0.515268343318486	0.607588163427742
264	amr_afr_lda_urd_amh_gam_sod_slo_tur_azi_yor_tag_moo_scr_bos_bsq_cze_anl_tsn_cnt_ukr_ita_dyu_guj_dgb_arw_est_swt_zul_hun_glc_heb_geo_swe_spa_fre_mol_aeg_owc_rom_fin_igb_sun_ger_mao_jpn_knd_kor_por_alb_ven_svk_ind_prs_chh_bat_mnd_lit_swa_nor_mlt_pol_lat_bul_krd_qcu_grk_hin_rus_xho_wly_dut_tig_ctl_jav_eng_akn_ben_bam_mly_tha_sid_tml_ewe_bem_uzb_mcd_pan_aze_tsw_vie_hau_cic_fbf_ses	-1.32541907503408	-3.31498646502065	0.00130763876803416
265	mlt_svk_swt_lat_sid_owc_tig_por_azi_uzb_moo_bat_dgb_scr_ben_bsq_afr_amh_tsw_mnd_ukr_ger_bem_grk_zul_bos_hun_ewe_xho_est_cze_amr_geo_slo_ita_fre_pan_anl_hau_alb_fin_yor_ind_rus_tag_jpn_knd_kor_spa_prs_fbf_ctl_sun_urd_aeg_jav_cnt_rom_cic_glc_gam_eng_dut_krd_pol_qcu_swe_nor_lit_igb_sod_mcd_wly_arw_mao_guj_ven_mol_tsn_mly_tha_heb_tml_bam_lda_aze_hin_bul_tur_swa_vie_chh_ses_akn_dyu	-0.820790047835816	-1.98220203686315	0.0504082183739999
266	aeg_ben_swa_ukr_amr_amh_owc_prs_aze_tur_ses_sun_fbf_scr_lit_bsq_mol_anl_dgb_mnd_swe_eng_akn_afr_tsn_ita_fin_swt_dyu_hun_arw_sid_geo_ctl_hin_por_pol_hau_gam_pan_est_tsw_tag_slo_jav_jpn_tml_kor_alb_cze_bem_dut_mao_bos_wly_mly_cnt_grk_igb_mcd_tig_bul_guj_krd_nor_qcu_spa_fre_glc_bam_sod_rom_chh_rus_ind_ger_ven_lat_cic_bat_tha_mlt_knd_ewe_lda_azi_urd_svk_uzb_moo_vie_heb_zul_xho_yor	-0.222467300639274	-0.525190573568196	0.600700585418923
267	heb_lat_moo_hin_wly_mlt_hau_slo_uzb_azi_bem_bat_lda_ita_spa_bsq_por_sid_tsn_mnd_rom_mol_xho_eng_ses_alb_hun_zul_ewe_est_ben_sod_geo_swe_prs_arw_glc_chh_anl_bul_fin_igb_mao_krd_jav_jpn_tml_kor_ctl_pan_fbf_svk_sun_ukr_tig_ind_cnt_fre_dyu_dut_amh_cze_ger_scr_lit_qcu_grk_afr_rus_swt_amr_mcd_gam_guj_tag_urd_dgb_bos_yor_mly_tha_aeg_knd_akn_swa_aze_pol_nor_tur_ven_vie_owc_bam_cic_tsw	-0.902359173876132	-2.18348540109952	0.0315165956693557
268	heb_dut_swt_ita_sod_gam_tig_nor_azi_aze_bam_mly_zul_glc_pan_bsq_mcd_amr_fbf_cnt_ukr_alb_lda_ctl_swa_eng_est_dgb_igb_hun_rus_chh_geo_lit_ger_krd_por_owc_hau_afr_fin_ses_ind_spa_jav_jpn_knd_kor_scr_lat_tsw_hin_tag_swe_amh_mao_mnd_pol_cic_urd_wly_cze_grk_prs_guj_qcu_bos_fre_rom_ewe_mlt_ben_aeg_mol_bat_slo_akn_bul_tsn_sun_tha_sid_tml_ven_bem_uzb_arw_svk_tur_moo_vie_anl_xho_yor_dyu	-0.144125934443427	-0.339840267941215	0.734743145328671
269	gam_rus_cic_svk_amr_hau_tig_alb_azi_tur_lda_tag_xho_pan_ger_bsq_bos_sid_igb_mnd_bul_nor_tsn_lit_dgb_slo_est_ven_dyu_fin_cze_aeg_geo_guj_fre_ben_krd_heb_owc_grk_hun_bam_bat_eng_mao_jpn_knd_kor_prs_por_bem_glc_jav_ita_mlt_sun_cnt_afr_tsw_swe_amh_mol_spa_dut_lat_qcu_rom_ukr_urd_ewe_anl_pol_sod_hin_ind_arw_fbf_ctl_moo_mly_tha_wly_tml_swa_zul_aze_scr_mcd_uzb_yor_vie_chh_akn_swt_ses	-0.337687071559121	-0.801575057039215	0.424842155053876
270	sod_mcd_dgb_fre_tig_wly_gam_alb_azi_uzb_xho_ind_ses_scr_grk_bsq_guj_chh_fbf_mnd_rom_dut_swa_ctl_yor_ita_fin_swt_ewe_est_krd_amr_geo_prs_glc_bul_hin_sid_amh_bos_hun_zul_sun_pol_mao_jpn_knd_kor_svk_afr_tsn_ger_jav_eng_aeg_bat_cnt_ben_bam_spa_hau_mol_slo_lat_rus_qcu_swe_por_arw_igb_anl_cze_mlt_lit_mly_ukr_tsw_pan_dyu_tag_tha_owc_tml_ven_moo_aze_nor_urd_tur_cic_vie_heb_akn_lda_bem	0.288469132089249	0.679661318187162	0.498407189375405
271	aeg_prs_bem_por_owc_mlt_sod_ben_azi_tur_tsw_sun_dyu_hin_rus_bsq_ukr_hau_swt_mnd_afr_svk_ewe_grk_bam_spa_hun_zul_akn_est_arw_gam_geo_swe_ger_slo_pol_chh_sid_ita_fin_cic_tag_urd_mly_jpn_knd_kor_fre_lit_swa_ctl_mao_pan_amr_ind_cnt_guj_xho_eng_wly_scr_rom_glc_alb_qcu_bos_nor_mcd_tsn_tig_dut_anl_cze_jav_mol_fbf_bul_yor_bat_tha_heb_tml_ven_ses_aze_lat_krd_uzb_igb_vie_amh_dgb_moo_lda	-0.0422095762892995	-0.0995636133083894	0.920905088096117
272	tig_por_swa_bul_anl_sod_hau_dut_uzb_tur_cic_bat_ven_lat_lit_bsq_spa_gam_zul_cnt_pol_ger_xho_scr_bem_krd_hun_bam_lda_fin_afr_mlt_geo_swe_urd_slo_bos_aeg_amr_fre_est_ses_sun_cze_ind_jpn_knd_kor_glc_pan_yor_svk_mly_alb_amh_jav_mnd_mcd_ewe_ctl_heb_rom_guj_arw_rus_qcu_grk_ita_prs_igb_wly_eng_chh_ukr_mao_ben_swt_hin_dgb_tag_tha_sid_tml_dyu_fbf_azi_nor_mol_aze_tsn_vie_owc_tsw_moo_akn	-0.789454440434113	-1.90826979216452	0.059440841635189
273	owc_ben_zul_mcd_hau_sod_tig_scr_uzb_tur_bam_sun_moo_afr_guj_bsq_pan_heb_tsn_mnd_ctl_hin_ses_cze_yor_ukr_hun_lda_bem_est_ita_wly_geo_spa_glc_rus_lit_gam_sid_fre_fin_tsw_jav_alb_mao_jpn_knd_kor_krd_lat_ewe_nor_ind_eng_chh_tag_cnt_grk_dgb_urd_anl_por_prs_pol_ger_qcu_mol_dut_arw_fbf_mlt_bos_amr_rom_bat_bul_xho_svk_swa_mly_tha_amh_tml_dyu_ven_aze_slo_swe_azi_swt_vie_aeg_igb_akn_cic	-0.0874195442624808	-0.206208877134761	0.837078514860056
274	owc_krd_tsw_spa_gam_wly_sod_cze_aze_azi_xho_mao_fbf_scr_ctl_bsq_urd_chh_yor_mnd_mcd_dut_swt_alb_dyu_mol_fin_dgb_bam_hun_ben_aeg_geo_lit_nor_eng_guj_amh_mlt_por_est_ses_jav_ukr_mly_jpn_knd_kor_svk_grk_igb_lat_bat_swe_tig_tag_cnt_glc_ewe_bul_hau_slo_arw_bos_ger_qcu_afr_rom_pan_lda_amr_hin_sid_rus_sun_pol_tsn_prs_bem_ind_tha_anl_tml_cic_zul_uzb_fre_ita_tur_moo_vie_heb_akn_swa_ven	-0.525429850567714	-1.25182109931509	0.213774413738806
275	heb_prs_ewe_bos_wly_chh_sid_grk_uzb_tur_dyu_ind_igb_ben_lat_bsq_alb_sod_yor_cnt_slo_ger_swa_spa_ses_eng_fin_swt_ven_est_ctl_mlt_geo_ukr_cze_guj_krd_owc_hau_glc_hun_tsn_mly_ita_jav_jpn_knd_kor_mol_pan_bem_afr_bat_pol_aeg_tag_mnd_rus_moo_nor_gam_scr_swe_bul_fre_qcu_arw_urd_hin_tsw_anl_mcd_tig_svk_mao_por_lda_lit_zul_sun_tha_amh_tml_bam_fbf_azi_dut_rom_aze_cic_vie_amr_xho_akn_dgb	-0.00378609692859861	-0.00891079508526616	0.992909395315702
276	sod_scr_cic_ita_mlt_hau_anl_prs_tur_azi_ven_tag_lda_ctl_hin_bsq_ger_tig_tsn_cnt_arw_svk_igb_rom_akn_bul_fin_fbf_yor_est_rus_wly_geo_dut_swe_pan_guj_aeg_amr_lit_hun_swt_bat_alb_sun_jpn_knd_kor_fre_mcd_xho_ukr_mao_bos_heb_mly_mnd_krd_ses_cze_gam_ben_lat_por_grk_qcu_urd_spa_eng_dyu_amh_afr_chh_mol_ind_slo_zul_pol_bam_jav_tha_sid_tml_tsw_dgb_uzb_glc_nor_aze_moo_vie_owc_bem_swa_ewe	-0.0472385020845809	-0.111282859190504	0.911631866941332
277	gam_lat_tsw_bul_anl_aeg_tig_eng_uzb_azi_fbf_mly_dgb_rom_ben_bsq_nor_owc_bem_mnd_lit_scr_moo_hin_ses_dut_fin_tsn_igb_hun_ukr_amh_geo_urd_grk_fre_spa_amr_mlt_prs_est_bam_tag_bos_ind_jpn_tml_kor_guj_ita_cic_pol_mao_pan_sid_sun_cnt_arw_akn_slo_hau_ctl_afr_krd_alb_qcu_ger_rus_cze_swt_wly_mcd_heb_svk_jav_por_ewe_mol_ven_bat_tha_sod_knd_swa_lda_aze_swe_glc_tur_zul_vie_chh_yor_dyu_xho	0.132267883705858	0.311600640219791	0.756041506636455
278	hau_afr_zul_cze_gam_mlt_amr_ctl_azi_tur_tsn_mao_moo_ben_fre_bsq_ita_heb_yor_cnt_swe_por_fbf_hin_ses_arw_hun_dyu_akn_est_lat_sod_geo_bul_grk_eng_pan_anl_chh_alb_fin_swa_mly_mol_sun_jpn_knd_kor_svk_mcd_cic_lit_ind_rom_sid_bat_mnd_ger_igb_scr_wly_ukr_urd_dut_prs_qcu_nor_rus_spa_bam_tig_bos_aeg_guj_tag_krd_dgb_glc_bem_jav_tha_amh_tml_swt_ewe_aze_slo_pol_uzb_lda_vie_owc_tsw_xho_ven	-0.389067099416954	-0.921900575112922	0.358965893983714
279	sod_spa_xho_mol_hau_tig_chh_ukr_aze_tur_ses_jav_bem_pan_ita_bsq_rom_wly_akn_mnd_ctl_dut_dyu_hin_dgb_fre_hun_tsw_swt_fin_svk_aeg_geo_nor_ben_scr_mcd_gam_mlt_afr_est_cic_bat_glc_ind_jpn_knd_kor_alb_guj_moo_lat_mly_eng_amh_sun_cnt_krd_igb_bul_amr_arw_ger_rus_lit_qcu_prs_slo_por_lda_owc_cze_anl_swe_tag_pol_fbf_grk_bam_mao_tha_sid_tml_tsn_ewe_azi_bos_urd_uzb_zul_vie_heb_swa_ven_yor	0.119145159592521	0.280487209815253	0.779726738149996
280	hau_rus_tsw_alb_aeg_anl_heb_rom_azi_tur_fbf_bat_ewe_svk_por_bsq_guj_chh_tsn_mnd_mcd_eng_swa_cze_ven_scr_hun_lda_moo_est_arw_gam_geo_fre_hin_spa_afr_sod_amh_bul_fin_swt_tag_nor_mly_jpn_tml_kor_ctl_grk_zul_ita_sun_urd_wly_mao_cnt_swe_xho_mol_tig_ukr_slo_krd_glc_qcu_bos_lat_prs_akn_amr_pan_mlt_pol_ind_ger_bam_lit_dgb_jav_tha_sid_knd_ses_yor_uzb_ben_dut_aze_cic_vie_owc_igb_dyu_bem	0.182830173423499	0.430128666921708	0.668097121647374
281	tig_nor_zul_urd_chh_sid_aeg_rus_tur_aze_swa_jav_tsn_svk_hin_bsq_spa_wly_yor_mnd_bos_arw_igb_ben_swt_guj_est_moo_ewe_fin_pan_sod_geo_lit_swe_prs_ita_anl_mlt_ukr_hun_bam_bat_afr_tag_jpn_tml_kor_slo_dut_ses_alb_ind_lat_heb_mly_cnt_glc_dgb_bul_owc_krd_fre_ger_por_qcu_mcd_rom_ctl_lda_amr_scr_hau_eng_mao_mol_cic_cze_xho_sun_tha_amh_knd_akn_bem_azi_grk_pol_uzb_tsw_vie_gam_fbf_ven_dyu	0.361281758564087	0.850702973462247	0.397119362813502
282	owc_pol_dgb_ukr_amh_tig_aeg_swe_azi_tur_cic_sun_xho_ben_rus_bsq_guj_wly_swa_cnt_dut_ita_moo_alb_ewe_lat_est_fbf_akn_fin_prs_hau_geo_mcd_cze_scr_glc_chh_anl_grk_hun_tsn_ind_svk_mly_jpn_knd_kor_bos_fre_zul_bul_bat_eng_heb_mao_mnd_rom_bam_pan_sod_spa_por_hin_nor_qcu_mol_lit_ger_ses_gam_krd_sid_afr_tag_arw_ven_ctl_tsw_jav_tha_amr_tml_bem_lda_uzb_urd_slo_aze_yor_vie_mlt_igb_dyu_swt	-0.863442446838048	-2.09092264795824	0.0392622162915034
283	amh_ger_lda_glc_mlt_heb_chh_svk_azi_aze_cic_sun_dgb_bos_lat_bsq_fre_amr_yor_cnt_pol_por_tsw_ita_zul_cze_hun_bem_bam_fin_swe_anl_geo_ukr_rus_mcd_guj_owc_sid_nor_est_igb_tag_prs_mao_jpn_tml_kor_dut_grk_xho_afr_jav_slo_sod_mly_mnd_spa_ven_scr_aeg_urd_hin_eng_rom_qcu_krd_lit_arw_moo_tig_alb_wly_ctl_ind_bul_ses_ben_dyu_bat_tha_hau_knd_swt_ewe_uzb_mol_pan_tur_swa_vie_gam_fbf_tsn_akn	0.029616563470257	0.0697280060923532	0.944559863963309
284	mlt_prs_swa_glc_sid_gam_owc_arw_tur_azi_bem_bat_ses_mcd_rom_bsq_ukr_heb_lda_cnt_svk_ita_xho_scr_tsn_nor_est_zul_bam_fin_por_chh_geo_pan_pol_bos_swe_hau_anl_grk_hun_akn_sun_rus_ind_jpn_tml_kor_ctl_lit_cic_lat_mly_hin_amr_mao_mnd_urd_dyu_ger_sod_bul_eng_cze_mol_qcu_afr_alb_spa_dgb_aeg_guj_tig_dut_jav_fre_tsw_krd_igb_tag_tha_amh_knd_fbf_ven_uzb_slo_ben_aze_ewe_vie_wly_swt_yor_moo	-0.0138886230563485	-0.032730642500865	0.973959531978122
285	wly_cze_igb_ben_anl_chh_sid_dut_uzb_azi_tsw_sun_lda_scr_guj_bsq_hin_amr_fbf_mnd_ger_pan_dyu_prs_bam_por_fin_zul_ses_hun_arw_sod_geo_lit_pol_krd_spa_owc_mlt_grk_est_swa_jav_nor_tag_jpn_knd_kor_slo_eng_ewe_swe_mly_alb_heb_bat_cnt_bul_tsn_afr_hau_ita_lat_fre_ukr_qcu_bos_svk_mcd_akn_aeg_rus_gam_ctl_mao_urd_cic_glc_dgb_ind_tha_amh_tml_bem_swt_tur_rom_mol_aze_moo_vie_tig_ven_xho_yor	0.494995989519957	1.16872396566108	0.245501941963872
286	aeg_arw_dgb_ben_sod_heb_amr_mcd_uzb_aze_swa_tag_akn_slo_scr_bsq_pan_hau_xho_mnd_urd_eng_igb_lat_tsn_mol_fin_ewe_zul_est_ger_anl_geo_nor_rom_fre_bos_owc_tig_glc_hun_lda_mly_rus_bat_jpn_knd_kor_prs_ctl_fbf_guj_ind_bul_wly_jav_cnt_pol_ven_ukr_mlt_cze_ita_hin_afr_qcu_alb_grk_swe_cic_amh_lit_sid_por_mao_dut_swt_spa_bam_sun_tha_gam_tml_bem_ses_azi_krd_svk_tur_moo_vie_chh_tsw_yor_dyu	-0.379942091417561	-0.900339337243418	0.370265221533799
287	hau_krd_yor_ben_heb_tig_chh_pan_aze_tur_zul_mly_dyu_bul_swe_bsq_cze_gam_ses_mnd_rom_fre_swa_urd_xho_por_fin_moo_lda_est_dut_sod_geo_hin_arw_nor_ctl_amr_owc_guj_hun_tsw_sun_mol_tag_jpn_tml_kor_bos_glc_ewe_ukr_ind_pol_mlt_bat_cnt_mcd_cic_alb_aeg_slo_lat_grk_ger_qcu_ita_spa_afr_bem_anl_svk_wly_eng_jav_scr_igb_prs_dgb_mao_tha_sid_knd_tsn_swt_uzb_rus_lit_azi_bam_vie_amh_fbf_akn_ven	0.727794268889368	1.72851231488902	0.0872150911145248
288	wly_ita_swt_glc_owc_anl_sod_dut_aze_uzb_lda_bat_moo_eng_ukr_bsq_arw_hau_ses_mnd_pol_svk_zul_guj_tsn_lit_hun_cic_ven_est_bos_chh_geo_rus_afr_lat_rom_aeg_sid_mcd_fin_swa_ind_ger_jav_jpn_knd_kor_nor_pan_ewe_bul_tag_slo_heb_mly_cnt_ctl_bem_swe_gam_krd_mol_fre_cze_qcu_grk_hin_alb_dgb_amr_scr_mlt_spa_sun_urd_dyu_prs_fbf_mao_tha_tig_tml_akn_tsw_tur_ben_por_azi_yor_vie_amh_igb_bam_xho	-0.565747083269169	-1.34872735595061	0.180699692433298
289	tig_arw_dyu_ita_chh_aeg_heb_pan_tur_aze_tsw_tag_igb_bul_guj_bsq_prs_sod_xho_mnd_afr_spa_zul_lat_ewe_eng_fin_lda_bem_est_glc_wly_geo_rom_lit_mol_alb_hau_mlt_cze_hun_swa_jav_slo_ind_jpn_knd_kor_krd_fre_cic_nor_bat_ben_amh_mly_cnt_svk_akn_scr_owc_swe_ger_ukr_dut_qcu_pol_rus_bos_yor_sid_grk_amr_ctl_sun_mcd_moo_hin_bam_mao_tha_gam_tml_ven_dgb_uzb_urd_por_azi_swt_vie_anl_ses_tsn_fbf	-0.470709660041497	-1.11847073886226	0.266246738083049
290	amh_alb_akn_grk_mlt_wly_aeg_lat_aze_azi_dgb_mly_zul_slo_mcd_bsq_glc_anl_cic_cnt_prs_ben_bem_bul_xho_svk_est_lda_fbf_hun_pol_chh_geo_mol_ger_afr_hin_gam_tig_cze_fin_ven_tag_ita_bat_jpn_tml_kor_ukr_krd_yor_nor_mao_urd_sod_sun_mnd_ctl_swa_por_sid_swe_arw_rom_scr_qcu_eng_dut_bos_ses_hau_fre_heb_pan_ind_rus_tsw_spa_swt_jav_tha_owc_knd_dyu_igb_tur_guj_lit_uzb_ewe_vie_amr_tsn_moo_bam	-0.0487808238436345	-0.114860294167057	0.908803483948424
291	anl_arw_dgb_pol_amr_hau_owc_ctl_tur_uzb_yor_jav_zul_por_mcd_bsq_grk_wly_ewe_mnd_dut_prs_bem_afr_ses_scr_hun_cic_tsn_fin_rom_gam_geo_rus_ger_fre_bul_mlt_aeg_glc_est_swt_ind_spa_sun_jpn_knd_kor_krd_mol_swa_swe_mly_lit_tig_bat_cnt_ita_igb_nor_sid_urd_bos_hin_ukr_qcu_lat_cze_guj_tsw_heb_slo_amh_svk_mao_alb_bam_eng_lda_tag_tha_chh_tml_moo_fbf_azi_pan_ben_aze_xho_vie_sod_dyu_akn_ven	-0.478034838912168	-1.13598219593833	0.258882940944442
292	hau_bos_xho_krd_gam_amh_anl_prs_aze_azi_moo_ind_tsn_lat_pol_bsq_slo_amr_dgb_cnt_ita_scr_swt_afr_ven_lit_fin_zul_bem_est_pan_sod_geo_bul_hin_mcd_cze_sid_wly_eng_hun_tsw_bat_ger_mao_jpn_tml_kor_rom_grk_igb_arw_tag_svk_aeg_mly_mnd_guj_cic_rus_heb_por_ukr_dut_ben_qcu_mol_nor_swe_yor_mlt_glc_owc_spa_jav_fre_fbf_alb_swa_sun_tha_chh_knd_bam_dyu_uzb_ctl_urd_tur_ses_vie_tig_akn_ewe_lda	0.0383579641983146	0.090282233296316	0.928257098309863
293	sid_dut_lda_por_anl_sod_amh_ben_tur_azi_cic_mly_akn_bos_nor_bsq_cze_tig_bem_mnd_spa_afr_dgb_ctl_zul_prs_hun_tsn_yor_fin_rom_hau_geo_guj_slo_eng_mol_amr_chh_rus_est_dyu_jav_hin_sun_jpn_knd_kor_lit_urd_swa_alb_ind_pol_gam_tag_cnt_pan_bam_ita_mlt_ukr_grk_scr_lat_qcu_ger_svk_mcd_ses_wly_krd_owc_bul_mao_swe_swt_fre_ewe_bat_tha_heb_tml_fbf_ven_uzb_arw_glc_aze_xho_vie_aeg_moo_igb_tsw	-0.579985856351482	-1.3865283569018	0.168900515744216
294	sid_slo_akn_bul_mlt_amh_owc_ben_aze_azi_ven_jav_dgb_alb_ctl_bsq_krd_amr_bem_cnt_fre_cze_ewe_arw_cic_swe_est_moo_swt_hun_pol_wly_geo_spa_hin_prs_rus_heb_tig_urd_fin_fbf_mao_eng_tag_jpn_knd_kor_ger_nor_xho_pan_sun_por_sod_ind_mnd_scr_lda_dut_aeg_ita_glc_grk_svk_qcu_ukr_mcd_mol_yor_anl_lit_gam_rom_mly_guj_zul_bos_ses_bat_tha_chh_tml_dyu_tsw_uzb_afr_lat_tur_igb_vie_hau_swa_tsn_bam	0.610141789811164	1.44621670231589	0.151478283932081
295	aeg_cze_ven_mol_anl_wly_amr_svk_uzb_azi_ewe_jav_igb_guj_por_bsq_hin_tig_lda_mnd_nor_spa_xho_bos_cic_fre_hun_bam_bem_fin_swe_amh_geo_krd_alb_slo_ita_mlt_hau_dut_est_swa_bat_ger_tag_jpn_tml_kor_lit_afr_tsw_ctl_mly_glc_owc_mao_cnt_arw_zul_grk_chh_bul_mcd_eng_scr_qcu_lat_rus_pan_swt_gam_ben_sid_pol_sun_ukr_dyu_prs_yor_ind_tha_heb_knd_tsn_fbf_tur_rom_urd_aze_akn_vie_sod_ses_dgb_moo	-0.627542756797586	-1.49920940266867	0.137206343573992
296	heb_pol_dyu_pan_hau_anl_wly_swe_aze_tur_ses_jav_lda_fre_grk_bsq_rom_sid_moo_mnd_ctl_bos_swa_eng_cic_mol_hun_tsw_zul_est_scr_chh_geo_guj_mcd_ben_bul_sod_amr_nor_fin_xho_ind_hin_bat_jpn_tml_kor_ita_alb_bam_prs_mao_afr_amh_tag_cnt_svk_igb_dut_aeg_ger_lat_ukr_cze_qcu_slo_lit_krd_akn_mlt_spa_gam_por_sun_urd_fbf_arw_ewe_mly_tha_owc_knd_bem_ven_uzb_glc_rus_azi_swt_vie_tig_yor_tsn_dgb	-0.153129487034615	-0.361109697190404	0.718836469000208
297	chh_eng_tsn_alb_aeg_mlt_heb_ger_tur_uzb_yor_jav_akn_afr_rom_bsq_slo_wly_dgb_cnt_glc_dut_lda_svk_xho_grk_fin_ses_igb_est_krd_gam_geo_bul_fre_spa_guj_sod_hau_bos_hun_cic_tag_ita_ind_jpn_knd_kor_nor_prs_ewe_swe_mly_hin_amh_mao_mnd_ctl_ven_pol_anl_mol_lit_arw_por_qcu_rus_lat_ukr_fbf_tig_urd_sid_cze_bat_scr_zul_mcd_moo_sun_tha_owc_tml_dyu_bam_aze_pan_ben_azi_tsw_vie_amr_swa_swt_bem	0.515107783544614	1.21875216441678	0.226020759079048
298	heb_arw_ewe_ben_aeg_owc_tig_urd_uzb_tur_dyu_bat_bam_krd_lat_bsq_mcd_anl_cic_cnt_mol_scr_swa_fre_ven_nor_fin_tsw_tsn_hun_glc_sod_geo_cze_rom_prs_rus_gam_hau_eng_est_igb_ind_bul_sun_jpn_knd_kor_por_afr_zul_ita_mly_swe_chh_tag_mnd_grk_bem_ukr_wly_pan_svk_spa_ctl_qcu_ger_lit_slo_akn_amr_bos_mlt_guj_jav_alb_lda_pol_yor_mao_tha_amh_tml_swt_xho_azi_hin_dut_aze_ses_vie_sid_dgb_moo_fbf	0.0787671800653153	0.185290359150846	0.853404804184022
299	owc_grk_moo_krd_mlt_sid_hau_lit_tur_aze_xho_mly_dgb_urd_nor_bsq_eng_aeg_akn_cnt_alb_arw_ewe_fre_swa_guj_est_bam_ven_fin_mol_heb_geo_bul_dut_ben_bos_sod_anl_por_hun_igb_tag_prs_mao_jpn_knd_kor_ukr_lat_lda_afr_sun_ger_gam_bat_mnd_ita_yor_cze_chh_svk_ctl_pol_hin_qcu_spa_glc_rom_dyu_tig_pan_amh_scr_jav_mcd_zul_rus_tsn_ind_tha_wly_tml_cic_tsw_uzb_slo_swe_azi_fbf_vie_amr_bem_ses_swt	-0.300810956203468	-0.711287830255672	0.478686155738454
300	amr_fre_cic_swe_chh_sod_owc_por_azi_tur_bam_tag_bem_ita_pol_bsq_mcd_wly_ven_mnd_glc_ctl_fbf_svk_tsw_ben_est_lda_xho_hun_eng_heb_geo_pan_spa_afr_urd_amh_hau_prs_fin_swa_sun_rus_jav_jpn_tml_kor_lit_cze_dgb_rom_ind_krd_aeg_mao_cnt_grk_ewe_mol_gam_alb_lat_ger_bos_qcu_nor_slo_guj_moo_mlt_dut_tig_arw_mly_scr_yor_ukr_igb_bat_tha_anl_knd_swt_ses_aze_hin_bul_uzb_akn_vie_sid_tsn_dyu_zul	0.0682868209661602	0.160674850539477	0.87269800116872
301	amr_afr_yor_ukr_wly_gam_aeg_guj_aze_tur_zul_jav_tsw_ctl_hin_bsq_pol_sid_swt_cnt_lat_arw_fbf_spa_dyu_swe_est_ses_xho_hun_pan_hau_geo_fre_dut_eng_bul_heb_chh_scr_fin_ewe_bat_svk_mly_jpn_tml_kor_por_ben_lda_glc_mao_mol_tig_tag_mnd_ita_dgb_krd_anl_bos_lit_mcd_grk_qcu_slo_alb_rom_moo_owc_ger_sod_cze_sun_prs_bem_rus_igb_ind_tha_amh_knd_akn_tsn_azi_nor_urd_uzb_ven_vie_mlt_swa_bam_cic	-0.27313117822122	-0.646448429255655	0.519581150293446
302	mlt_grk_cic_pan_aeg_wly_chh_ctl_tur_azi_ven_sun_swt_svk_lat_bsq_spa_gam_ewe_cnt_ukr_rom_fbf_lit_akn_glc_hun_moo_zul_fin_alb_owc_geo_bul_arw_ger_por_anl_amr_mol_est_tsw_bat_guj_tag_jpn_tml_kor_swe_pol_dyu_ita_mao_afr_hau_jav_mnd_mcd_bem_scr_sid_eng_slo_urd_krd_qcu_nor_bos_cze_lda_amh_hin_sod_ben_mly_rus_xho_dut_igb_ind_tha_heb_knd_bam_tsn_uzb_prs_fre_aze_swa_vie_tig_dgb_yor_ses	0.267116959511847	0.628642437756864	0.53112413652747
303	sid_cze_yor_grk_anl_hau_sod_ukr_uzb_azi_tsn_bat_swa_urd_scr_bsq_rus_owc_swt_mnd_ben_mol_fbf_krd_ven_pol_fin_moo_ses_hun_ger_gam_geo_spa_eng_dut_svk_tig_amr_slo_est_zul_jav_alb_sun_jpn_tml_kor_swe_bos_bam_hin_mly_glc_aeg_ind_cnt_por_cic_bul_wly_guj_ita_nor_afr_qcu_lit_arw_rom_lda_heb_prs_mlt_fre_mao_ctl_ewe_pan_tsw_tag_tha_chh_knd_akn_xho_tur_lat_mcd_aze_dyu_vie_amh_bem_igb_dgb	0.937119057894455	2.24638271933922	0.0270462440756946
304	heb_mcd_tsw_lit_anl_chh_sod_urd_aze_uzb_moo_mao_igb_cze_pol_bsq_rus_tig_cic_mnd_por_glc_bam_ctl_ses_mol_fin_ewe_dgb_est_grk_amh_geo_nor_hin_rom_bos_wly_hau_pan_hun_zul_mly_spa_tag_jpn_tml_kor_ben_bul_dyu_afr_sun_ita_owc_bat_cnt_slo_ven_prs_sid_svk_guj_fre_ger_qcu_lat_ukr_scr_yor_gam_arw_amr_eng_jav_alb_bem_dut_swa_ind_tha_aeg_knd_xho_akn_azi_krd_swe_tur_lda_vie_mlt_fbf_tsn_swt	-0.207374832002854	-0.488998729842119	0.625993851547119
305	hau_ita_bam_ger_amr_amh_wly_guj_aze_azi_ven_mly_zul_alb_pol_bsq_pan_chh_xho_mnd_urd_fre_igb_eng_tsn_mcd_hun_lda_akn_fin_rus_sod_geo_ctl_prs_cze_krd_mlt_anl_nor_est_ses_sun_scr_ind_jpn_tml_kor_por_swe_swt_arw_mao_bos_gam_tag_cnt_ukr_yor_spa_tig_svk_ben_hin_glc_qcu_lat_lit_afr_dyu_owc_mol_heb_dut_bat_rom_tsw_grk_dgb_jav_tha_aeg_knd_cic_swa_tur_bul_slo_uzb_ewe_vie_sid_fbf_bem_moo	-0.276838002566383	-0.656306695391573	0.513247424327168
306	aeg_por_igb_dut_tig_gam_amr_bos_uzb_azi_bam_jav_swa_lat_guj_bsq_bul_mlt_zul_mnd_urd_mcd_tsn_pol_fbf_arw_fin_dgb_lda_est_ctl_heb_geo_afr_ita_ben_cze_amh_owc_ger_hun_ewe_tag_spa_mly_jpn_tml_kor_svk_grk_cic_nor_mao_eng_anl_sun_cnt_scr_swt_fre_sid_krd_lit_ukr_rus_qcu_rom_prs_glc_tsw_chh_swe_sod_mol_bat_hin_moo_slo_dyu_ind_tha_wly_knd_akn_ven_aze_pan_alb_tur_yor_vie_hau_xho_ses_bem	-0.413440510124026	-0.981105495461951	0.329086158116006
307	anl_pan_dyu_eng_aeg_mlt_hau_rus_aze_tur_moo_mao_swa_svk_urd_bsq_fre_chh_tsw_cnt_por_glc_yor_bos_ven_guj_hun_tsn_zul_est_cze_heb_geo_hin_pol_slo_arw_amr_sid_afr_fin_ses_tag_dut_ind_jpn_knd_kor_grk_bul_igb_nor_bat_lat_gam_sun_mnd_spa_fbf_prs_amh_ctl_ita_mcd_scr_qcu_ben_krd_swe_cic_tig_mol_wly_lit_mly_ukr_bam_alb_dgb_jav_tha_owc_tml_akn_xho_azi_rom_ger_uzb_bem_vie_sod_ewe_lda_swt	-0.902603028320489	-2.18753254279824	0.0312106739449229
308	chh_krd_ewe_grk_wly_amr_gam_ita_tur_uzb_igb_mao_akn_nor_dut_bsq_slo_tig_ses_mnd_arw_lit_bem_ctl_yor_svk_hun_bam_lda_fin_pol_sod_geo_spa_ger_urd_mol_amh_anl_rom_est_xho_ind_hin_sun_jpn_knd_kor_por_ben_fbf_guj_jav_alb_owc_bat_cnt_pan_swt_bos_heb_scr_bul_ukr_cze_qcu_prs_afr_swe_tsw_mlt_eng_hau_mcd_tag_fre_tsn_lat_dyu_mly_tha_sid_tml_ven_swa_aze_glc_rus_azi_dgb_vie_aeg_zul_moo_cic	-0.541558248056898	-1.29101165217217	0.199899603517948
309	wly_prs_ven_afr_owc_aeg_hau_ukr_azi_tur_swt_mao_dgb_eng_dut_bsq_guj_chh_igb_mnd_alb_glc_tsw_swe_dyu_slo_est_xho_moo_hun_mol_tig_geo_nor_ger_ben_scr_heb_gam_pan_fin_tsn_bat_krd_jav_jpn_knd_kor_rom_grk_fbf_arw_tag_bul_amh_mly_cnt_pol_bam_hin_anl_bos_ita_spa_mcd_qcu_ctl_lat_rus_lda_amr_lit_sod_fre_sun_cze_ewe_por_yor_ind_tha_sid_tml_swa_bem_uzb_urd_svk_aze_akn_vie_mlt_ses_zul_cic	-0.21146778084144	-0.500547349832759	0.617872240692038
310	wly_prs_fbf_ita_heb_tig_hau_bul_tur_azi_xho_mao_bem_eng_alb_bsq_ben_amr_ses_mnd_rus_svk_dyu_bos_tsn_krd_est_zul_dgb_fin_mcd_gam_geo_scr_rom_dut_pan_chh_mlt_swe_hun_ven_mly_slo_tag_jpn_tml_kor_spa_guj_igb_afr_ind_por_aeg_jav_cnt_urd_swt_lit_anl_nor_glc_ctl_ger_qcu_hin_lat_pol_ewe_sod_ukr_amh_fre_sun_grk_tsw_cze_swa_bat_tha_sid_knd_moo_yor_aze_mol_arw_uzb_cic_vie_owc_akn_lda_bam	0.604214565445791	1.4297187966255	0.156148574796704
311	amh_bos_tsn_bul_mlt_gam_owc_pan_tur_uzb_xho_tag_ewe_urd_ben_bsq_prs_anl_fbf_cnt_arw_scr_dgb_lit_bem_grk_est_swa_akn_hun_krd_chh_geo_svk_ita_slo_fre_amr_sid_rom_fin_tsw_jav_cze_ind_jpn_tml_kor_rus_glc_yor_alb_mly_guj_tig_mao_mnd_swe_ses_nor_wly_ukr_lat_afr_mol_qcu_hin_mcd_spa_igb_aeg_por_hau_pol_sun_ctl_ven_ger_cic_bat_tha_heb_knd_bam_zul_azi_eng_dut_aze_lda_vie_sod_moo_dyu_swt	-0.213928148819798	-0.505617890402485	0.61432122341605
312	mlt_arw_dgb_fre_amr_sid_hau_spa_uzb_azi_swt_jav_akn_rom_pan_bsq_krd_aeg_igb_cnt_afr_guj_moo_glc_xho_ukr_fin_zul_yor_hun_rus_tig_geo_pol_slo_lit_eng_amh_sod_ger_est_dyu_sun_dut_tag_jpn_knd_kor_swe_bul_lda_cze_ind_nor_gam_mao_mnd_mcd_tsw_alb_owc_scr_ctl_ita_bos_qcu_lat_svk_urd_cic_heb_mol_wly_prs_bat_por_swa_ben_ven_mly_tha_anl_tml_ewe_bam_aze_grk_hin_tur_ses_vie_chh_bem_tsn_fbf	-0.726923896329543	-1.74208153418045	0.0848002328174149
313	mlt_scr_swa_rus_tig_heb_owc_krd_azi_uzb_ven_sun_tsn_svk_pol_bsq_ctl_sid_tsw_cnt_swe_rom_dyu_cze_bem_spa_est_moo_xho_hun_glc_gam_geo_slo_fre_afr_grk_chh_aeg_bul_fin_lda_tag_ben_ind_jpn_tml_kor_dut_mcd_ses_pan_jav_bos_amr_mao_mnd_por_swt_urd_anl_hin_lit_arw_mol_qcu_lat_nor_ukr_fbf_sod_alb_hau_prs_bat_ger_igb_eng_ewe_mly_tha_amh_knd_cic_bam_tur_ita_guj_aze_dgb_vie_wly_yor_zul_akn	0.152743330629325	0.35945810469742	0.720067320267531
314	tig_guj_tsn_krd_mlt_hau_sid_rus_aze_uzb_bam_bat_zul_pol_lit_bsq_afr_wly_dyu_cnt_ger_grk_akn_fre_dgb_nor_est_cic_fbf_fin_glc_sod_geo_slo_prs_arw_mol_amh_owc_lat_hun_lda_ind_cze_mly_jpn_tml_kor_ben_spa_ven_eng_sun_ukr_chh_tag_mnd_alb_bem_urd_aeg_bul_pan_ctl_bos_qcu_swe_hin_ita_yor_anl_dut_amr_mcd_mao_por_igb_svk_xho_jav_tha_gam_knd_tsw_swt_tur_rom_scr_azi_ewe_vie_heb_swa_ses_moo	0.831126657054399	1.98848971983065	0.0496970284322932
315	aeg_alb_swa_lat_tig_heb_sid_hin_aze_tur_fbf_ind_tsw_ger_guj_bsq_ita_mlt_dgb_cnt_rus_glc_yor_bul_bam_spa_hun_zul_cic_fin_mol_chh_geo_grk_cze_rom_dut_owc_amr_scr_est_akn_jav_lit_tag_jpn_tml_kor_slo_urd_moo_pol_mly_fre_hau_bat_mnd_afr_dyu_swe_wly_ukr_arw_prs_ben_qcu_svk_eng_nor_igb_sod_krd_anl_ctl_sun_bos_ses_mcd_tsn_mao_tha_gam_knd_ven_bem_uzb_por_pan_azi_ewe_vie_amh_lda_swt_xho	-0.147160748080271	-0.347148300362594	0.729264258676868
316	anl_spa_ses_fre_mlt_owc_chh_grk_uzb_azi_moo_mly_akn_svk_swe_bsq_glc_heb_tsn_cnt_ger_afr_bem_krd_igb_ita_fin_ewe_dyu_hun_eng_amr_geo_lat_slo_rom_alb_tig_hau_mol_est_bam_sun_pan_tag_jpn_tml_kor_ctl_prs_xho_hin_jav_ben_aeg_ind_mnd_lit_swt_dut_sod_rus_scr_nor_arw_qcu_ukr_por_bul_cic_gam_bos_wly_pol_mao_guj_lda_cze_swa_bat_tha_amh_knd_fbf_zul_aze_mcd_urd_tur_tsw_vie_sid_ven_dgb_yor	0.267629574677465	0.629682730704293	0.530446133538204
317	wly_mcd_zul_ctl_mlt_heb_chh_lit_tur_aze_swa_sun_igb_fre_scr_bsq_alb_sod_dyu_mnd_nor_ukr_tsn_mol_ven_prs_est_fbf_ses_hun_dut_hau_geo_hin_bul_bos_urd_aeg_owc_guj_fin_lda_mao_pan_jav_jpn_knd_kor_arw_pol_akn_eng_bat_swe_amh_mly_cnt_rom_dgb_rus_anl_slo_svk_ita_spa_qcu_ben_por_afr_bam_gam_lat_amr_glc_ind_cze_yor_ger_xho_tag_tha_tig_tml_ewe_tsw_azi_grk_krd_uzb_cic_vie_sid_swt_bem_moo	-0.264185149158578	-0.624414181710816	0.533884460116231
318	wly_ben_xho_lat_gam_anl_heb_urd_tur_aze_lda_sun_dyu_spa_svk_bsq_pol_owc_swt_cnt_lit_eng_fbf_bul_ses_rus_fin_yor_cic_est_ger_tig_geo_nor_por_afr_rom_aeg_sod_dut_hun_zul_tag_ctl_jav_jpn_tml_kor_guj_grk_tsn_swe_mly_bos_amh_mao_mnd_ita_dgb_prs_mlt_scr_krd_mcd_arw_qcu_fre_alb_ukr_bam_amr_cze_hau_hin_bat_glc_ven_mol_igb_ind_tha_sid_knd_akn_moo_uzb_slo_pan_azi_tsw_vie_chh_swa_bem_ewe	-0.359986506477391	-0.853479550529725	0.39558635611853
319	wly_ukr_igb_mol_sod_aeg_hau_fre_aze_uzb_xho_sun_moo_krd_ger_bsq_mcd_sid_dyu_cnt_alb_cze_dgb_ita_tsn_pol_hun_swa_bam_fin_nor_owc_geo_urd_afr_rus_hin_anl_chh_lit_est_bem_mly_guj_mao_jpn_knd_kor_bos_arw_ses_lat_jav_pan_mlt_tag_mnd_ben_tsw_glc_amr_scr_ctl_dut_slo_qcu_por_prs_spa_cic_heb_bul_gam_svk_ind_eng_swt_rom_lda_bat_tha_tig_tml_ven_ewe_azi_swe_grk_tur_akn_vie_amh_fbf_zul_yor	0.136539663138964	0.321507037129903	0.748547655172739
320	owc_rus_swa_grk_sid_amr_chh_mcd_tur_azi_ven_jav_akn_afr_alb_bsq_spa_aeg_igb_mnd_cze_glc_swt_ctl_yor_urd_fin_fbf_bam_est_fre_amh_geo_eng_lat_krd_pol_hau_gam_pan_hun_cic_mao_dut_mly_jpn_tml_kor_rom_nor_lda_mol_sun_ben_anl_bat_cnt_ger_tsw_ita_wly_scr_swe_ukr_bul_qcu_svk_prs_guj_xho_mlt_arw_tig_hin_ind_slo_moo_por_ses_tag_tha_sod_knd_dgb_ewe_aze_bos_lit_uzb_zul_vie_heb_bem_dyu_tsn	-0.713929408003123	-1.71405029268929	0.0898506255610466
321	owc_lit_ven_urd_heb_gam_sod_ita_uzb_aze_tsn_jav_cic_lat_glc_bsq_arw_hau_lda_cnt_rom_mol_dgb_nor_dyu_por_fin_ses_swt_est_pol_wly_geo_ctl_ukr_slo_ger_sid_aeg_mcd_hun_bam_ind_rus_mly_jpn_knd_kor_cze_pan_akn_grk_tag_bul_anl_sun_mnd_prs_swa_afr_amr_dut_eng_scr_bos_qcu_krd_fre_hin_bem_chh_swe_amh_guj_bat_spa_igb_alb_yor_mao_tha_mlt_tml_fbf_ewe_tur_svk_ben_azi_zul_vie_tig_xho_tsw_moo	-0.327706825498013	-0.77624191449428	0.439575859929805
322	aeg_rus_zul_mol_amr_sid_gam_glc_tur_aze_bam_ind_cic_lat_prs_bsq_alb_anl_dgb_cnt_scr_mcd_swt_ben_tsw_krd_est_fbf_bem_hun_grk_hau_geo_eng_pan_nor_ger_tig_heb_cze_fin_lda_jav_ctl_mao_jpn_knd_kor_guj_ukr_ewe_rom_bat_fre_chh_mly_mnd_svk_dyu_hin_owc_bul_swe_pol_afr_qcu_ita_slo_arw_akn_wly_urd_sod_dut_sun_por_swa_bos_ses_tag_tha_amh_tml_ven_moo_azi_spa_lit_uzb_igb_vie_mlt_tsn_yor_xho	-0.861200095356854	-2.07988472475954	0.0402874066315667
323	mlt_cze_bem_spa_aeg_chh_amr_rom_aze_tur_igb_jav_ewe_bos_lit_bsq_fre_sod_yor_mnd_pan_prs_ven_swe_ses_mol_hun_zul_dyu_est_ctl_tig_geo_guj_ukr_lat_scr_amh_wly_slo_fin_akn_sun_eng_bat_jpn_knd_kor_ben_dut_swa_svk_mao_hin_hau_tag_cnt_mcd_bam_rus_heb_bul_ger_ita_pol_qcu_arw_afr_por_swt_gam_grk_sid_alb_mly_glc_dgb_nor_moo_ind_tha_owc_tml_tsw_cic_uzb_krd_urd_azi_lda_vie_anl_tsn_fbf_xho	-0.0838675961732632	-0.197506899203852	0.843861925095908
324	gam_prs_ewe_arw_sid_chh_tig_swe_azi_aze_fbf_sun_swt_fre_spa_bsq_por_owc_xho_cnt_scr_svk_ven_glc_akn_cze_est_igb_tsw_hun_rom_wly_geo_hin_afr_eng_alb_heb_aeg_mcd_fin_bem_tag_ukr_ind_jpn_knd_kor_nor_ctl_dyu_guj_bat_pol_anl_jav_mnd_krd_cic_lit_amr_lat_dut_slo_mol_qcu_urd_pan_ben_moo_hau_bul_mlt_ita_mao_rus_zul_grk_tsn_mly_tha_amh_tml_ses_lda_uzb_bos_ger_tur_yor_vie_sod_swa_bam_dgb	-0.349207043439868	-0.827905294085005	0.40984363999449
325	mlt_grk_lda_prs_owc_wly_tig_ben_uzb_aze_ewe_bat_bam_mol_glc_bsq_hin_anl_xho_cnt_ctl_scr_dyu_afr_akn_ger_est_tsw_tsn_hun_arw_amr_geo_guj_eng_svk_spa_heb_sod_bos_fin_ses_mly_bul_mao_jpn_knd_kor_lit_pol_swt_swe_sun_ukr_sid_ind_mnd_urd_swa_mcd_chh_rus_cze_ita_dut_qcu_por_fre_nor_yor_amh_lat_aeg_krd_tag_slo_bem_alb_moo_jav_tha_gam_tml_cic_fbf_azi_pan_rom_tur_igb_vie_hau_zul_ven_dgb	-0.730317153385048	-1.7563698379888	0.0823170855815118
326	owc_prs_ven_alb_hau_heb_sod_ukr_azi_aze_akn_mly_zul_slo_bul_bsq_swe_tig_igb_mnd_spa_scr_swt_pan_yor_arw_hun_moo_tsn_est_urd_sid_geo_grk_nor_lit_ita_chh_aeg_glc_fin_fbf_ind_mol_bat_jpn_tml_kor_guj_pol_dyu_svk_jav_mcd_amh_mao_cnt_bos_ewe_cze_amr_krd_hin_ben_por_qcu_lat_afr_ger_lda_wly_rus_gam_rom_tag_dut_tsw_fre_bam_sun_tha_anl_knd_dgb_xho_tur_eng_ctl_uzb_cic_vie_mlt_bem_ses_swa	-0.308787839502896	-0.730209451212616	0.467097611187457
327	gam_hin_dgb_ctl_wly_amh_amr_spa_uzb_aze_dyu_bat_xho_bul_lat_bsq_grk_anl_fbf_cnt_krd_mol_ses_rom_igb_svk_fin_bem_tsw_hun_slo_sod_geo_guj_fre_swe_arw_mlt_tig_pol_est_moo_ind_ukr_mao_jpn_knd_kor_rus_dut_tsn_alb_mly_bos_owc_sun_mnd_eng_bam_pan_sid_ita_por_afr_prs_qcu_mcd_urd_nor_ven_chh_scr_aeg_glc_tag_lit_swa_ben_ewe_jav_tha_hau_tml_zul_akn_azi_ger_cze_tur_cic_vie_heb_lda_yor_swt	-0.436109676409108	-1.03538614738925	0.303173402306718
328	amr_svk_dgb_lit_sid_hau_gam_cze_uzb_tur_bem_tag_xho_glc_ger_bsq_lat_chh_ewe_cnt_rom_eng_ses_fre_swt_por_fin_yor_ven_est_pol_anl_geo_mcd_urd_nor_bos_sod_amh_grk_hun_bam_ind_slo_mly_jpn_knd_kor_bul_dut_moo_afr_jav_mol_wly_sun_mnd_ita_dyu_alb_mlt_krd_hin_spa_guj_qcu_ben_swe_rus_lda_aeg_arw_heb_scr_bat_prs_fbf_pan_swa_mao_tha_tig_tml_tsw_cic_aze_ctl_ukr_azi_akn_vie_owc_igb_zul_tsn	0.17448193500828	0.410970143436619	0.682039858665719
329	amh_rom_zul_ctl_owc_aeg_tig_rus_tur_aze_bem_mly_tsn_krd_pol_bsq_mol_mlt_fbf_cnt_arw_ita_cic_lat_akn_ukr_hun_dyu_yor_est_fre_wly_geo_prs_swe_urd_pan_heb_sid_bul_fin_moo_jav_glc_ind_jpn_knd_kor_svk_alb_bam_grk_mao_spa_anl_tag_mnd_eng_igb_lit_gam_ger_hin_por_slo_qcu_dut_bos_nor_ses_sod_scr_hau_mcd_sun_ben_swt_afr_swa_bat_tha_amr_tml_ewe_dgb_uzb_guj_cze_azi_tsw_vie_chh_xho_ven_lda	-0.119795707350241	-0.282409379198435	0.778257183478274
330	tig_lat_zul_prs_owc_anl_amh_bul_aze_uzb_cic_ind_moo_nor_urd_bsq_pol_mlt_tsw_cnt_ctl_mcd_dyu_alb_swa_spa_hun_bam_akn_est_guj_amr_geo_arw_ita_rus_krd_chh_hau_lit_fin_dgb_jav_dut_bat_jpn_knd_kor_ben_pan_swt_ukr_sun_scr_heb_mly_mnd_grk_bem_ger_wly_swe_slo_rom_por_qcu_mol_fre_svk_ses_gam_glc_sod_afr_tag_eng_xho_bos_ewe_mao_tha_sid_tml_lda_ven_tur_cze_hin_azi_yor_vie_aeg_fbf_tsn_igb	-0.961532504271073	-2.33998627178587	0.0214234259164369
331	mlt_afr_ven_spa_aeg_gam_chh_rus_aze_tur_igb_mly_lda_mol_ctl_bsq_eng_anl_dyu_mnd_arw_guj_akn_alb_xho_nor_hun_swa_tsn_est_prs_tig_geo_krd_scr_swe_lit_hau_sid_pan_fin_fbf_sun_ukr_bat_jpn_knd_kor_rom_glc_bem_lat_jav_hin_wly_ind_cnt_slo_dgb_svk_heb_bul_grk_fre_cze_qcu_por_dut_urd_moo_amh_ben_sod_mcd_mao_bos_yor_ger_bam_tag_tha_owc_tml_zul_cic_azi_pol_ita_uzb_tsw_vie_amr_swt_ewe_ses	-0.305043581107444	-0.722166173947338	0.472004298795415
332	sod_ger_ewe_mcd_wly_aeg_hau_dut_tur_uzb_zul_jav_akn_arw_ctl_bsq_krd_gam_swt_mnd_urd_prs_bem_scr_tsn_alb_est_tsw_bam_fin_mol_tig_geo_guj_rom_lit_rus_chh_owc_bos_hun_lda_mly_hin_ind_jpn_knd_kor_swe_grk_fbf_ukr_sun_nor_amr_bat_cnt_pan_yor_ita_amh_glc_ben_por_slo_qcu_fre_spa_afr_dyu_mlt_pol_anl_eng_tag_bul_igb_lat_xho_mao_tha_sid_tml_dgb_ses_aze_svk_cze_azi_ven_vie_heb_cic_moo_swa	0.127002683584682	0.298600883201565	0.765910763831204
333	amr_bul_dyu_pol_chh_heb_wly_grk_uzb_tur_tsn_mao_bem_lit_slo_bsq_glc_amh_igb_mnd_arw_rom_cic_svk_ewe_eng_est_swt_ven_hun_scr_gam_geo_krd_hin_ben_rus_sod_tig_dut_fin_lda_jav_spa_mly_jpn_knd_kor_afr_swe_fbf_cze_tag_por_anl_bat_cnt_nor_tsw_bos_mlt_alb_guj_ger_lat_qcu_pan_ctl_ita_moo_aeg_ukr_hau_mcd_ind_urd_akn_fre_ses_sun_tha_owc_tml_bam_zul_azi_mol_prs_aze_yor_vie_sid_xho_swa_dgb	0.375858691068681	0.885888565952595	0.377962531504212
334	amh_svk_bem_ger_amr_tig_anl_grk_azi_uzb_tsn_bat_cic_scr_bul_bsq_ben_owc_dgb_mnd_rom_ctl_dyu_cze_ses_prs_hun_zul_moo_fin_fre_hau_geo_glc_bos_por_nor_chh_gam_spa_est_fbf_sun_lit_jav_jpn_knd_kor_arw_ukr_swa_lat_mly_slo_sod_ind_cnt_hin_ewe_mcd_heb_krd_afr_swe_guj_qcu_eng_alb_pan_akn_wly_rus_sid_ita_mao_dut_swt_pol_bam_tag_tha_mlt_tml_lda_ven_tur_mol_urd_aze_yor_vie_aeg_igb_xho_tsw	-0.146196352561514	-0.344926129669718	0.73092876591593
335	mlt_ukr_zul_urd_anl_amh_owc_ita_tur_aze_akn_mly_xho_arw_ger_bsq_nor_wly_bam_cnt_bul_rus_ewe_krd_cic_mcd_est_moo_ses_hun_guj_sod_geo_dut_eng_ctl_pol_hau_amr_pan_fin_igb_tag_glc_jav_jpn_knd_kor_rom_lat_fbf_cze_bat_slo_heb_sun_mnd_bos_dgb_fre_tig_afr_ben_scr_spa_qcu_grk_alb_mol_lda_gam_svk_sid_por_ind_lit_swt_prs_bem_mao_tha_chh_tml_tsn_ven_azi_hin_swe_uzb_dyu_vie_aeg_yor_tsw_swa	-0.164805185769095	-0.388979625462911	0.698180401677608
336	sod_alb_bem_afr_amh_tig_mlt_eng_aze_azi_ewe_bat_swt_bul_mcd_bsq_ben_chh_zul_mnd_lit_hin_akn_spa_igb_cze_hun_ven_bam_fin_scr_anl_geo_ger_slo_rus_por_gam_amr_ukr_est_moo_ind_svk_jav_jpn_knd_kor_bos_ita_cic_pan_mao_fre_aeg_mly_cnt_lat_yor_pol_wly_urd_swe_krd_glc_qcu_guj_grk_mol_dgb_hau_nor_owc_arw_tag_dut_ses_rom_xho_sun_tha_heb_tml_swa_tsn_uzb_ctl_prs_tur_dyu_vie_sid_fbf_tsw_lda	-0.257756434074555	-0.609359971479744	0.543771690409094
337	aeg_glc_zul_eng_heb_sid_amr_nor_uzb_aze_ses_mao_fbf_lit_ctl_bsq_hin_tig_swt_mnd_fre_swe_ewe_bul_dgb_rus_est_swa_xho_fin_spa_wly_geo_prs_ita_ukr_ger_chh_owc_alb_hun_ven_sun_guj_bat_jpn_knd_kor_grk_mcd_igb_afr_mly_dut_sod_jav_cnt_mol_tsw_pan_hau_cze_por_slo_pol_qcu_krd_bos_rom_cic_anl_ben_mlt_scr_ind_arw_lda_urd_bam_tag_tha_gam_tml_akn_moo_tur_lat_svk_azi_dyu_vie_amh_tsn_bem_yor	0.637594319480765	1.51132162567134	0.134097110040521
338	owc_fre_bam_eng_aeg_gam_amh_ctl_azi_aze_xho_sun_cic_pan_glc_bsq_swe_sod_ven_mnd_ukr_dut_moo_guj_ewe_alb_fin_bem_akn_est_bos_chh_geo_arw_spa_mcd_cze_anl_tig_pol_hun_tsw_mly_lat_tag_jpn_knd_kor_bul_grk_fbf_afr_bat_scr_sid_jav_cnt_lit_swt_urd_mlt_slo_rom_nor_ben_qcu_por_mol_rus_tsn_hau_prs_heb_krd_ind_ita_yor_ger_zul_mao_tha_amr_tml_swa_dyu_uzb_svk_hin_tur_dgb_vie_wly_igb_lda_ses	0.222257194651685	0.523122839197099	0.60213295677657
339	hau_glc_xho_ger_wly_tig_heb_nor_tur_uzb_tsw_sun_bem_prs_lat_bsq_ctl_owc_swt_cnt_ita_hin_igb_pol_moo_bos_hun_dgb_ven_est_rus_sod_geo_mol_mcd_rom_swe_sid_amh_cze_fin_zul_tag_ukr_ind_jpn_knd_kor_ben_grk_tsn_lit_bat_dut_chh_mly_mnd_urd_lda_spa_mlt_guj_scr_arw_bul_qcu_afr_fre_slo_yor_aeg_eng_amr_svk_mao_pan_fbf_krd_ewe_jav_tha_gam_tml_swa_cic_azi_por_alb_aze_akn_vie_anl_ses_bam_dyu	0.18404610373291	0.433617558813641	0.665570359432336
340	amh_fre_ewe_ukr_anl_sid_chh_rom_azi_tur_bem_ind_swt_afr_grk_bsq_pan_gam_dyu_mnd_hin_lat_tsn_pol_bam_ger_est_dgb_fbf_fin_por_owc_geo_ctl_lit_glc_bos_hau_amr_ben_hun_lda_mly_mol_mao_jpn_knd_kor_urd_rus_ses_svk_bat_scr_tig_sun_cnt_spa_xho_slo_aeg_guj_dut_mcd_prs_qcu_nor_ita_arw_igb_heb_bul_wly_cze_jav_krd_cic_alb_akn_tag_tha_mlt_tml_swa_zul_uzb_eng_swe_aze_ven_vie_sod_tsw_moo_yor	-0.278560477957141	-0.661616371323299	0.509853076361536
341	sid_eng_dgb_urd_sod_mlt_chh_glc_tur_azi_swt_ind_fbf_ita_ukr_bsq_fre_wly_zul_mnd_alb_ger_moo_bul_dyu_rus_hun_ven_akn_est_nor_hau_geo_arw_guj_lat_pan_gam_anl_krd_fin_ses_sun_dut_mly_jpn_knd_kor_por_hin_igb_cze_mao_slo_tig_tag_cnt_afr_bem_prs_owc_ben_mcd_svk_ctl_qcu_grk_swe_scr_tsn_amr_bos_heb_lit_bat_rom_tsw_pol_xho_jav_tha_aeg_tml_cic_ewe_aze_mol_spa_uzb_bam_vie_amh_lda_yor_swa	-0.0142663953962705	-0.0335866728729848	0.973278730535026
342	amh_ben_igb_swe_amr_mlt_hau_cze_tur_azi_cic_ind_bam_mcd_pan_bsq_alb_sid_xho_cnt_dut_urd_swa_pol_dyu_por_fin_ses_tsn_est_afr_gam_geo_krd_glc_rus_nor_owc_chh_guj_hun_moo_mao_svk_sun_jpn_knd_kor_ukr_bul_ewe_mol_jav_ger_tig_mly_mnd_rom_fbf_fre_aeg_hin_prs_bos_scr_qcu_lit_slo_ita_tsw_wly_spa_sod_eng_tag_arw_lda_lat_akn_bat_tha_heb_tml_zul_ven_uzb_ctl_grk_aze_dgb_vie_anl_bem_swt_yor	0.241901281784765	0.569334507790772	0.570501721198913
343	amr_guj_dgb_svk_aeg_owc_mlt_cze_uzb_tur_fbf_bat_tsn_mol_grk_bsq_scr_anl_tsw_mnd_krd_bos_swa_spa_xho_urd_hun_ven_lda_fin_pan_amh_geo_fre_rus_ben_por_tig_sid_afr_est_yor_tag_ger_mly_jpn_knd_kor_prs_bul_igb_alb_jav_ukr_chh_sun_cnt_nor_bem_slo_hau_swe_rom_glc_mcd_qcu_dut_ita_pol_swt_heb_ctl_sod_lit_mao_eng_moo_hin_cic_ind_tha_wly_tml_ses_ewe_aze_arw_lat_azi_bam_vie_gam_dyu_akn_zul	-0.0528221603812026	-0.124402228001252	0.901265304385342
344	aeg_nor_swa_lat_heb_mlt_hau_afr_aze_tur_yor_mly_dgb_urd_pan_bsq_ukr_gam_akn_cnt_scr_ctl_moo_svk_tsn_dut_fin_ven_lda_hun_krd_tig_geo_rom_mcd_grk_por_sid_chh_rus_est_fbf_bat_spa_ind_jpn_knd_kor_ger_fre_dyu_pol_jav_arw_wly_sun_mnd_slo_cic_hin_sod_cze_eng_bul_mol_qcu_ben_glc_prs_swt_anl_alb_owc_swe_mao_bos_igb_ita_tsw_tag_tha_amr_tml_bem_ewe_azi_lit_guj_uzb_bam_vie_amh_zul_ses_xho	-0.161080584323401	-0.379893501489182	0.704890643350779
345	owc_scr_lda_krd_mlt_anl_aeg_afr_azi_uzb_zul_tag_ewe_dut_por_bsq_ita_gam_moo_cnt_lit_mol_tsw_lat_ses_urd_est_swt_swa_fin_pan_sid_geo_bos_rom_swe_grk_chh_heb_arw_hun_dyu_mly_spa_bat_jpn_knd_kor_guj_rus_xho_ukr_mao_slo_amh_jav_mnd_cze_bem_ger_tig_nor_fre_bul_prs_qcu_glc_hin_eng_dgb_wly_alb_amr_pol_sun_ben_yor_ctl_fbf_ind_tha_hau_tml_igb_bam_aze_svk_mcd_tur_akn_vie_sod_ven_tsn_cic	-0.232494105609192	-0.548903305169549	0.584387277115998
346	amr_swe_cic_afr_mlt_owc_heb_arw_uzb_aze_bem_tag_tsn_slo_scr_bsq_guj_tig_ses_cnt_dut_mol_ven_lit_akn_lat_hun_moo_dyu_fin_eng_anl_geo_nor_pan_rom_pol_chh_aeg_ctl_est_swa_mly_ukr_ind_jpn_knd_kor_glc_krd_yor_fre_bat_grk_wly_jav_mnd_urd_dgb_svk_amh_bul_ben_mcd_cze_qcu_spa_prs_alb_swt_gam_hin_sod_rus_mao_ita_ewe_ger_tsw_sun_tha_hau_tml_igb_xho_azi_bos_por_tur_lda_vie_sid_zul_fbf_bam	-0.971503915865555	-2.36741200562652	0.019984901892007
347	owc_spa_bem_ctl_hau_gam_chh_pan_uzb_tur_swa_bat_lda_afr_por_bsq_slo_aeg_moo_mnd_glc_nor_yor_pol_ses_bul_est_zul_igb_hun_arw_wly_geo_swe_grk_lat_urd_heb_anl_ger_fin_fbf_sun_rus_tag_jpn_knd_kor_ita_fre_ven_scr_mly_rom_sod_mao_cnt_svk_swt_dut_amr_hin_bos_krd_cze_qcu_lit_ukr_prs_akn_sid_alb_tig_guj_jav_mcd_tsn_eng_xho_ind_tha_mlt_tml_dgb_dyu_azi_ben_mol_aze_cic_vie_amh_bam_ewe_tsw	-0.172384823325154	-0.406648954865095	0.685200152557215
348	owc_krd_tsw_svk_heb_wly_sod_urd_azi_uzb_bem_mly_moo_swe_rus_bsq_cze_gam_lda_cnt_ita_mol_ses_hin_xho_grk_hun_dgb_zul_est_afr_hau_geo_pan_por_ger_fre_amr_tig_eng_fin_swt_mao_guj_ind_jpn_tml_kor_lit_ukr_igb_ben_tag_ctl_amh_sun_mnd_spa_fbf_arw_chh_scr_glc_slo_bos_qcu_rom_alb_lat_dyu_aeg_pol_sid_prs_bat_nor_akn_mcd_swa_jav_tha_anl_knd_ewe_tsn_aze_bul_dut_tur_yor_vie_mlt_bam_ven_cic	0.217747541169037	0.513527639660447	0.608800166581707
349	tig_alb_akn_fre_amh_anl_aeg_hin_tur_uzb_ses_mly_lda_ben_slo_bsq_ita_sid_igb_mnd_lat_lit_dgb_svk_swt_cze_fin_zul_dyu_hun_scr_chh_geo_afr_mol_nor_rus_hau_amr_glc_est_cic_bat_bos_ind_jpn_knd_kor_bul_mcd_xho_pan_jav_spa_wly_tag_cnt_ctl_moo_grk_heb_krd_pol_ukr_por_qcu_eng_prs_arw_tsn_sod_ger_gam_rom_mao_dut_yor_guj_swa_sun_tha_owc_tml_fbf_bem_azi_urd_swe_aze_bam_vie_mlt_tsw_ewe_ven	-0.338682374419098	-0.802278902983822	0.424437029248416
350	sid_hin_swt_lit_wly_amr_gam_bul_aze_azi_lda_mao_bam_por_grk_bsq_ita_owc_ses_cnt_alb_scr_dyu_eng_igb_dut_est_ven_ewe_fin_ukr_chh_geo_mcd_pan_afr_spa_amh_aeg_fre_hun_cic_jav_mol_ind_jpn_tml_kor_svk_swe_yor_bos_mly_arw_heb_tag_mnd_ger_zul_urd_mlt_cze_rus_glc_krd_qcu_slo_ctl_guj_dgb_tig_pol_hau_ben_bat_rom_xho_nor_tsw_sun_tha_sod_knd_akn_swa_tur_prs_lat_uzb_fbf_vie_anl_moo_bem_tsn	-0.287945406673667	-0.680896471506372	0.497628841853736
351	sod_spa_lda_ben_aeg_owc_anl_grk_tur_aze_akn_mao_ses_arw_cze_bsq_por_mlt_yor_mnd_hin_scr_xho_rom_ven_pan_est_igb_swt_hun_afr_chh_geo_ukr_lat_slo_mcd_hau_heb_ita_fin_bem_jav_urd_mly_jpn_knd_kor_pol_ger_dyu_bul_bat_eng_amh_tag_cnt_prs_swa_alb_wly_lit_svk_dut_krd_qcu_fre_mol_glc_moo_sid_nor_tig_ctl_ind_swe_ewe_guj_tsn_sun_tha_gam_tml_tsw_zul_uzb_rus_bos_azi_dgb_vie_amr_fbf_bam_cic	-0.560671608414414	-1.33590819218763	0.184839215005991
352	sid_swe_igb_ger_owc_hau_gam_prs_azi_tur_lda_bat_bam_por_lat_bsq_glc_heb_cic_mnd_cze_hin_swa_bos_fbf_urd_fin_bem_dyu_hun_eng_mlt_geo_ctl_ukr_svk_scr_anl_aeg_mcd_est_yor_mao_krd_jav_jpn_tml_kor_alb_spa_tsw_rom_sun_bul_wly_tag_cnt_guj_swt_slo_chh_afr_pol_dut_fre_qcu_arw_nor_ben_akn_tig_lit_sod_rus_ind_grk_xho_ita_tsn_mly_tha_amr_knd_moo_ses_aze_mol_pan_uzb_ven_vie_amh_ewe_dgb_zul	-1.61921560059894	-4.16285590735156	7.01431381356606e-05
353	chh_eng_igb_rom_owc_mlt_heb_mol_tur_aze_swa_jav_akn_mcd_ita_bsq_ukr_amh_moo_mnd_fre_urd_lda_afr_ven_guj_est_fbf_dgb_fin_nor_wly_geo_prs_swe_grk_arw_anl_hau_rus_hun_tsn_ind_hin_tag_jpn_tml_kor_slo_scr_yor_alb_sun_ger_amr_bat_cnt_dut_ewe_por_tig_ctl_lit_cze_spa_qcu_lat_svk_glc_bam_sid_bul_aeg_bos_mao_pol_dyu_ben_cic_mly_tha_sod_knd_xho_ses_uzb_krd_pan_azi_tsw_vie_gam_zul_bem_swt	-0.304022463097192	-0.719432574279257	0.473678441531671
354	amh_afr_zul_svk_gam_wly_sid_slo_azi_aze_igb_bat_tsw_urd_ctl_bsq_mcd_anl_fbf_mnd_bos_hin_bam_arw_akn_dut_fin_dgb_bem_hun_glc_sod_geo_rom_pol_bul_lat_amr_tig_cze_est_tsn_jav_grk_ind_jpn_knd_kor_guj_rus_yor_por_tag_fre_mlt_mao_cnt_lit_dyu_mol_owc_krd_scr_eng_ita_qcu_nor_ger_swe_ven_aeg_ukr_heb_pan_mly_ben_swa_spa_xho_sun_tha_chh_tml_swt_ewe_tur_alb_prs_uzb_ses_vie_hau_cic_lda_moo	-0.0442855712617236	-0.104494537389569	0.917001932761936
355	wly_slo_swt_swe_tig_sod_anl_ita_uzb_azi_akn_jav_xho_scr_dut_bsq_glc_hau_fbf_cnt_pol_guj_dyu_alb_zul_spa_est_bam_ses_hun_lit_owc_geo_rus_bos_cze_por_mlt_amh_arw_fin_bem_bat_fre_sun_jpn_tml_kor_ukr_rom_igb_grk_mao_mol_aeg_mly_mnd_lat_dgb_bul_amr_krd_ger_urd_mcd_qcu_ctl_eng_ben_ven_heb_prs_gam_nor_tag_pan_moo_svk_lda_ind_tha_sid_knd_tsw_yor_aze_hin_afr_tur_swa_vie_chh_tsn_ewe_cic	0.120954632907214	0.284637081546243	0.776555047859512
356	sod_ita_ven_mol_chh_owc_aeg_swe_tur_azi_yor_ind_bam_svk_pan_bsq_lit_mlt_ses_mnd_eng_krd_fbf_fre_swa_ben_fin_zul_moo_est_rom_sid_geo_hin_arw_urd_ctl_wly_anl_scr_hun_tsn_mao_alb_bat_jpn_knd_kor_bul_glc_xho_nor_mly_bos_gam_sun_cnt_pol_dgb_cze_hau_rus_spa_por_slo_qcu_afr_prs_mcd_cic_amr_guj_heb_ukr_tag_ger_dyu_lat_akn_jav_tha_tig_tml_lda_ewe_aze_grk_dut_uzb_tsw_vie_amh_igb_bem_swt	-0.140739173944705	-0.331837501472843	0.740758646757917
357	sod_hin_ewe_ger_amh_aeg_sid_grk_tur_azi_xho_jav_lda_fre_eng_bsq_scr_chh_tsn_cnt_bul_krd_bam_rom_ven_ben_fin_bem_ses_hun_spa_owc_geo_lit_mcd_afr_ita_amr_wly_svk_est_dgb_mao_cze_mly_jpn_knd_kor_pan_pol_moo_mol_tag_arw_tig_sun_mnd_nor_akn_rus_anl_alb_glc_ukr_por_qcu_ctl_prs_slo_swt_heb_lat_gam_urd_ind_dut_tsw_guj_cic_bat_tha_mlt_tml_dyu_zul_uzb_bos_swe_aze_fbf_vie_hau_yor_igb_swa	0.276550669311216	0.651959738452412	0.51603520678132
358	owc_spa_zul_ctl_anl_chh_sid_nor_uzb_aze_ses_jav_fbf_alb_slo_bsq_arw_amh_ven_cnt_afr_rom_akn_bul_dgb_fre_est_lda_swa_fin_por_heb_geo_hin_urd_krd_ukr_gam_tig_prs_hun_tsw_bat_pan_tag_jpn_knd_kor_ita_ger_yor_glc_mao_lit_wly_mly_mnd_bos_xho_scr_hau_rus_grk_mcd_lat_qcu_cze_dut_swe_bam_aeg_ben_sod_svk_ind_pol_bem_eng_igb_sun_tha_mlt_tml_dyu_swt_azi_guj_mol_tur_cic_vie_amr_moo_tsn_ewe	0.620607817176954	1.46994227848008	0.144952445023861
359	chh_slo_dgb_ger_tig_amr_amh_eng_azi_tur_zul_ind_xho_arw_afr_bsq_guj_aeg_ewe_mnd_ita_nor_bem_bos_bam_rus_hun_dyu_swa_est_bul_wly_geo_por_hin_ben_pan_anl_sid_urd_fin_lda_tag_swe_bat_jpn_knd_kor_ukr_cze_cic_dut_sun_scr_heb_mly_cnt_mcd_tsw_rom_owc_ctl_lat_alb_lit_qcu_spa_grk_glc_ven_gam_pol_sod_svk_jav_fre_tsn_krd_fbf_mao_tha_hau_tml_igb_moo_uzb_prs_mol_aze_ses_vie_mlt_swt_akn_yor	-0.656989087464685	-1.57343132242056	0.119014983338165
360	owc_dut_igb_ctl_heb_chh_sid_afr_aze_uzb_akn_tag_dyu_spa_ben_bsq_prs_hau_swt_cnt_cze_scr_cic_rom_tsn_bul_est_ven_xho_fin_pol_amh_geo_ukr_grk_por_alb_mlt_sod_glc_hun_bem_mly_bos_jav_jpn_tml_kor_hin_lat_ewe_svk_bat_ger_gam_sun_mnd_mol_bam_guj_aeg_mcd_urd_eng_arw_qcu_swe_rus_lit_dgb_tig_pan_wly_ita_ind_krd_zul_fre_ses_mao_tha_anl_knd_swa_fbf_azi_slo_nor_tur_lda_vie_amr_tsw_yor_moo	-0.238788577587698	-0.564292597874827	0.573913447754566
361	chh_dut_dgb_ben_mlt_wly_heb_ger_uzb_azi_yor_mly_swa_cze_pan_bsq_glc_sid_xho_mnd_afr_hin_swt_ctl_ewe_lit_est_tsn_bem_fin_spa_amr_geo_ita_lat_bos_guj_gam_sod_prs_hun_moo_tag_urd_jav_jpn_knd_kor_ukr_scr_cic_por_mao_grk_hau_bat_cnt_rus_ses_krd_aeg_swe_svk_alb_eng_qcu_bul_nor_rom_zul_amh_pol_owc_slo_ind_mol_lda_arw_fbf_sun_tha_anl_tml_igb_akn_aze_fre_mcd_tur_tsw_vie_tig_bam_ven_dyu	-0.0311652323228698	-0.0733768823200754	0.941663801983168
362	gam_ukr_bem_scr_amr_anl_wly_slo_aze_azi_cic_jav_tsn_mcd_glc_bsq_rom_sid_bam_mnd_cze_pol_yor_ita_ven_svk_fin_xho_swa_hun_rus_mlt_geo_krd_lat_ben_urd_tig_aeg_afr_est_fbf_tag_swe_mao_jpn_knd_kor_prs_eng_ses_ctl_sun_mol_heb_ind_cnt_alb_akn_hin_chh_guj_bul_grk_pan_qcu_nor_por_dut_dyu_amh_arw_hau_fre_mly_bos_tsw_ger_zul_bat_tha_sod_tml_moo_swt_tur_lit_spa_uzb_dgb_vie_owc_igb_ewe_lda	-0.356215953435872	-0.84373121497194	0.400984637483425
363	sod_por_cic_prs_hau_amh_heb_grk_uzb_tur_zul_bat_swa_scr_krd_bsq_eng_tig_ses_mnd_hin_urd_bam_lit_lda_nor_hun_xho_tsw_fin_arw_mlt_geo_guj_slo_cze_lat_aeg_amr_ben_est_dyu_ind_rus_mao_jpn_tml_kor_pan_ger_ven_pol_sun_spa_gam_mly_cnt_ita_tsn_mcd_anl_mol_bul_ukr_afr_qcu_svk_rom_ctl_moo_owc_glc_chh_dut_tag_alb_ewe_swe_fbf_jav_tha_sid_knd_akn_bem_azi_fre_bos_aze_igb_vie_wly_dgb_yor_swt	-0.509209542945621	-1.21373227371492	0.227923388488585
364	anl_afr_igb_krd_owc_wly_sod_alb_uzb_tur_swa_jav_dgb_ita_lit_bsq_scr_gam_bem_mnd_ctl_grk_cic_ben_dyu_pol_est_ewe_fbf_hun_spa_hau_geo_lat_guj_bos_ger_heb_amr_mol_fin_lda_mao_ukr_tag_jpn_tml_kor_pan_arw_bam_slo_mly_urd_amh_ind_cnt_rom_tsw_eng_aeg_fre_swe_por_nor_qcu_glc_mcd_hin_swt_sid_dut_tig_cze_sun_rus_akn_svk_ses_bat_tha_chh_knd_xho_tsn_aze_prs_bul_azi_yor_vie_mlt_zul_moo_ven	-0.387947366625006	-0.92149856041369	0.359174537227229
365	amh_grk_igb_ger_amr_aeg_heb_alb_azi_tur_swa_sun_xho_glc_swe_bsq_pol_gam_moo_mnd_ukr_lat_dyu_guj_fbf_rus_fin_ven_dgb_hun_urd_tig_geo_afr_por_prs_bos_sod_chh_krd_est_zul_bat_hin_mao_jpn_tml_kor_slo_mcd_bem_svk_jav_lit_anl_tag_cnt_cze_akn_ita_sid_fre_ctl_dut_ben_qcu_pan_mol_arw_yor_wly_eng_owc_spa_mly_rom_swt_nor_tsw_ind_tha_hau_knd_lda_bam_uzb_bul_scr_aze_ewe_vie_mlt_cic_ses_tsn	-0.306288231848662	-0.725302971446256	0.470087314206581
366	heb_ukr_swa_rom_owc_anl_sod_dut_tur_azi_xho_mly_bam_fre_ita_bsq_mcd_wly_lda_mnd_hin_bul_dyu_ctl_fbf_arw_est_moo_igb_hun_ben_aeg_geo_krd_eng_alb_bos_chh_hau_por_fin_swt_bat_lit_ind_jpn_knd_kor_glc_nor_bem_svk_mao_rus_amh_sun_cnt_grk_cic_swe_amr_afr_pan_guj_pol_qcu_prs_spa_cze_ewe_sid_ger_mlt_scr_tag_slo_dgb_mol_zul_jav_tha_tig_tml_ses_tsn_aze_lat_urd_uzb_tsw_vie_gam_ven_akn_yor	-0.47629846733961	-1.13139670995359	0.2607971956973
367	anl_lat_bam_ukr_tig_amh_owc_ctl_azi_aze_fbf_tag_lda_spa_prs_bsq_fre_gam_moo_cnt_slo_pan_xho_afr_zul_por_est_swa_tsn_hun_glc_mlt_geo_guj_bul_dut_lit_wly_aeg_cze_fin_dgb_bat_rus_ind_jpn_tml_kor_scr_pol_cic_bos_mly_arw_hau_jav_mnd_swe_swt_rom_amr_ita_nor_grk_svk_qcu_alb_urd_mcd_tsw_sid_krd_sod_hin_mao_ger_ses_eng_yor_sun_tha_heb_knd_igb_ven_uzb_mol_ben_tur_akn_vie_chh_ewe_dyu_bem	-0.385380997668034	-0.913039451912132	0.363582713617029
368	mlt_scr_dyu_urd_hau_aeg_amr_rom_azi_uzb_swt_sun_ewe_glc_guj_bsq_arw_gam_bam_cnt_prs_por_bem_swe_akn_afr_est_yor_tsn_fin_ben_heb_geo_krd_pan_rus_ger_wly_amh_ukr_hun_zul_ind_mol_bat_jpn_tml_kor_eng_lat_tsw_hin_mao_spa_sid_tag_mnd_bul_moo_alb_owc_ita_mcd_svk_lit_qcu_pol_ctl_fre_cic_anl_slo_tig_bos_jav_dut_fbf_grk_igb_mly_tha_sod_knd_swa_lda_tur_cze_nor_aze_dgb_vie_chh_ses_xho_ven	-0.390722896412614	-0.926355774538229	0.356658857123411
369	heb_svk_fbf_urd_owc_sod_hau_scr_tur_uzb_dyu_mly_ven_krd_pol_bsq_bul_anl_xho_cnt_grk_mol_swt_guj_moo_fre_hun_igb_tsw_fin_spa_wly_geo_rom_ita_pan_nor_amh_tig_ukr_est_akn_ind_prs_sun_jpn_knd_kor_ctl_por_ses_alb_tag_mcd_gam_bat_mnd_dut_tsn_cze_mlt_arw_swe_bos_afr_qcu_rus_hin_ben_yor_chh_slo_sid_ger_mao_lit_lda_glc_zul_jav_tha_amr_tml_swa_bam_aze_eng_lat_azi_ewe_vie_aeg_cic_bem_dgb	-1.17230994270451	-2.88816580613132	0.00481977200630809
370	chh_glc_bem_ita_tig_amh_mlt_ger_uzb_tur_fbf_mao_dyu_ukr_urd_bsq_ctl_heb_moo_mnd_alb_krd_xho_hin_swa_rus_hun_ses_ewe_fin_por_aeg_geo_afr_eng_svk_swe_amr_anl_ben_est_yor_jav_grk_sun_jpn_tml_kor_mol_fre_ven_mcd_ind_scr_gam_mly_cnt_dut_igb_nor_owc_arw_slo_bul_bos_qcu_guj_cze_lit_swt_sod_lat_sid_pol_bat_spa_cic_rom_akn_tag_tha_hau_knd_tsw_tsn_aze_pan_prs_azi_dgb_vie_wly_bam_lda_zul	-1.32315449900812	-3.30519920416215	0.00134914153148555
371	amr_ukr_bam_prs_wly_sod_hau_mol_azi_tur_yor_ind_moo_dut_eng_bsq_pan_gam_ven_cnt_ben_rus_akn_swe_tsw_cze_fin_igb_cic_est_fre_anl_geo_slo_svk_urd_ctl_tig_owc_afr_hun_lda_jav_krd_tag_jpn_tml_kor_hin_arw_swt_grk_bat_rom_heb_mly_mnd_guj_zul_glc_aeg_pol_mcd_por_lit_qcu_scr_ita_bul_fbf_amh_ger_sid_alb_mao_nor_dgb_spa_ewe_sun_tha_chh_knd_bem_swa_uzb_lat_bos_aze_dyu_vie_mlt_xho_tsn_ses	-0.266010454480663	-0.629312320986081	0.530687494040344
372	amr_prs_ewe_glc_chh_gam_anl_bos_tur_uzb_swt_mao_akn_mol_svk_bsq_swe_sod_dgb_mnd_ger_scr_cic_rom_igb_por_fin_xho_dyu_est_rus_mlt_geo_slo_lit_fre_eng_heb_amh_dut_hun_lda_bat_alb_sun_jpn_knd_kor_ben_nor_zul_urd_mly_guj_sid_jav_cnt_afr_tsn_ukr_wly_hin_mcd_krd_ita_qcu_ctl_bul_lat_fbf_owc_arw_tig_pan_tag_spa_yor_pol_bem_ind_tha_hau_tml_moo_swa_azi_cze_grk_aze_ven_vie_aeg_tsw_ses_bam	-0.435141558388261	-1.03421545642076	0.303717320224213
373	gam_mol_xho_spa_heb_mlt_chh_glc_tur_azi_cic_jav_dyu_guj_krd_bsq_fre_amh_lda_mnd_dut_pol_bam_por_ewe_rus_est_zul_ven_hun_cze_hau_geo_bul_prs_lit_ukr_wly_sid_arw_fin_fbf_mly_swe_sun_jpn_knd_kor_rom_afr_ses_alb_bat_nor_tig_ind_cnt_urd_tsw_svk_aeg_mcd_pan_ben_ctl_qcu_bos_scr_grk_yor_sod_eng_owc_lat_mao_hin_bem_ita_igb_tag_tha_amr_tml_moo_dgb_aze_slo_ger_uzb_tsn_vie_anl_akn_swa_swt	-0.39420051447819	-0.934839866942012	0.352291857608214
374	owc_por_lda_ita_gam_heb_wly_bul_azi_uzb_swt_ind_akn_ukr_swe_bsq_krd_tig_tsw_cnt_dut_nor_ewe_eng_moo_cze_fin_bem_zul_est_slo_sod_geo_pol_spa_rus_afr_aeg_anl_bos_hun_swa_sun_lit_jav_jpn_tml_kor_ger_prs_igb_urd_tag_glc_mlt_bat_mnd_scr_fbf_fre_amh_svk_alb_guj_mol_qcu_arw_pan_ctl_yor_amr_hin_chh_lat_mao_grk_xho_mcd_bam_mly_tha_sid_knd_ses_cic_aze_rom_ben_tur_dyu_vie_hau_dgb_ven_tsn	-0.524243136920923	-1.24942758403145	0.214644134907213
375	chh_bul_moo_alb_aeg_amr_heb_grk_aze_azi_bam_ind_ven_lat_pol_bsq_krd_amh_lda_cnt_svk_ctl_swa_mcd_tsn_mol_fin_tsw_ses_hun_rus_hau_geo_slo_ger_lit_pan_gam_anl_urd_est_xho_sun_guj_bat_jpn_tml_kor_ita_prs_swt_ben_jav_afr_tig_mao_mnd_swe_dyu_glc_owc_eng_cze_rom_bos_qcu_por_dut_nor_fbf_mlt_ukr_sod_hin_mly_spa_cic_fre_zul_tag_tha_sid_knd_dgb_bem_uzb_arw_scr_tur_ewe_vie_wly_yor_igb_akn	-0.575786676410693	-1.37317846825761	0.172998596118842
376	sid_urd_ses_ita_heb_amh_sod_dut_aze_azi_tsn_jav_dgb_ger_prs_bsq_svk_gam_swt_cnt_glc_slo_swa_krd_xho_arw_est_zul_moo_hun_rus_hau_geo_nor_eng_lit_scr_anl_chh_spa_fin_bam_sun_ctl_mao_jpn_tml_kor_bul_fre_fbf_pol_ind_mol_tig_mly_mnd_mcd_tsw_alb_mlt_swe_grk_afr_bos_qcu_pan_ben_rom_lda_owc_guj_aeg_lat_bat_por_bem_hin_ewe_tag_tha_wly_knd_yor_ven_tur_cze_ukr_uzb_dyu_vie_amr_igb_akn_cic	-0.273158246760756	-0.646073565915213	0.519822798386935
377	mlt_fre_dgb_scr_sid_chh_anl_spa_azi_aze_cic_tag_xho_urd_eng_bsq_slo_sod_yor_cnt_grk_lit_ven_cze_igb_ger_fin_tsn_ses_est_hin_wly_geo_pan_ctl_pol_ukr_owc_heb_bos_hun_dyu_mly_rus_sun_jpn_knd_kor_dut_ita_tsw_swe_bat_krd_aeg_jav_mnd_por_zul_mol_gam_nor_arw_afr_rom_qcu_alb_guj_glc_moo_tig_svk_amr_mcd_mao_ben_bam_lat_swt_ind_tha_amh_tml_fbf_akn_tur_bul_prs_uzb_lda_vie_hau_bem_swa_ewe	0.371555710555413	0.874732040341822	0.383973147589414
378	sid_prs_ewe_pol_amr_aeg_wly_rus_uzb_aze_lda_sun_akn_rom_bul_bsq_svk_tig_fbf_mnd_hin_pan_bam_glc_yor_dut_fin_dyu_bem_hun_bos_heb_geo_scr_mol_ukr_alb_mlt_gam_ctl_est_ses_bat_swe_tag_jpn_knd_kor_ita_krd_tsn_guj_mly_grk_chh_mao_cnt_urd_cic_eng_owc_lit_spa_nor_arw_qcu_afr_cze_slo_moo_amh_ger_anl_por_ind_mcd_swa_ben_zul_jav_tha_hau_tml_dgb_tsw_tur_lat_fre_azi_igb_vie_sod_ven_xho_swt	-0.450100981652368	-1.07005370200315	0.287364484617733
379	wly_spa_tsw_krd_anl_gam_aeg_glc_azi_aze_ses_bat_igb_lit_guj_bsq_eng_tig_dyu_cnt_rus_lat_dgb_scr_zul_fre_fin_xho_bam_hun_swe_heb_geo_ger_hin_afr_nor_amh_sod_arw_est_swt_jav_cze_mao_jpn_knd_kor_por_dut_bem_mcd_mly_alb_amr_ind_mnd_grk_ewe_pol_owc_mol_bul_ctl_urd_qcu_rom_prs_pan_tsn_mlt_ben_chh_slo_tag_svk_yor_ita_fbf_sun_tha_sid_tml_akn_moo_tur_ukr_bos_uzb_ven_vie_hau_lda_swa_cic	0.0806900914858412	0.189890020486586	0.849809166065568
380	sid_glc_moo_bos_amh_wly_tig_scr_uzb_tur_ven_mly_bam_afr_urd_bsq_guj_owc_dyu_cnt_arw_cze_fbf_bul_swa_krd_fin_xho_ses_est_ukr_anl_geo_pol_pan_svk_rom_sod_amr_nor_hun_cic_ind_slo_bat_jpn_tml_kor_ctl_prs_tsn_mcd_jav_grk_heb_sun_mnd_rus_yor_lat_aeg_ben_mol_por_eng_qcu_spa_dut_ger_lda_gam_swe_chh_lit_mao_hin_bem_alb_igb_tag_tha_hau_knd_akn_ewe_aze_fre_ita_azi_tsw_vie_mlt_swt_dgb_zul	-0.159942408304059	-0.377789030823964	0.706448184324472
381	tig_glc_xho_nor_heb_wly_owc_guj_tur_azi_dyu_mao_moo_svk_hin_bsq_scr_aeg_igb_cnt_pan_prs_fbf_spa_ewe_slo_est_cic_ses_fin_fre_anl_geo_mcd_ben_rom_ita_sod_amr_ger_hun_ven_mly_mol_ind_jpn_knd_kor_cze_por_lda_swe_tag_urd_gam_jav_mnd_arw_bem_afr_mlt_lit_bul_krd_grk_qcu_ukr_eng_bos_tsn_chh_dut_hau_pol_bat_ctl_tsw_rus_swa_sun_tha_amh_tml_swt_bam_aze_alb_lat_uzb_yor_vie_sid_dgb_akn_zul	-0.401543707603478	-0.953332203163903	0.342893083277052
382	wly_mol_igb_guj_aeg_gam_heb_pan_tur_azi_tsn_bat_ses_arw_spa_bsq_nor_hau_zul_mnd_grk_slo_cic_alb_yor_swe_fin_akn_dgb_est_bos_anl_geo_glc_scr_ita_bul_sod_amr_pol_hun_ewe_tag_urd_jav_jpn_knd_kor_ukr_dut_dyu_krd_mao_afr_tig_sun_cnt_rus_tsw_svk_amh_por_eng_mcd_ger_qcu_hin_prs_ben_ven_chh_rom_mlt_lat_ind_cze_lda_fre_swt_mly_tha_sid_tml_bam_moo_uzb_lit_ctl_aze_swa_vie_owc_xho_fbf_bem	-0.7133166235438	-1.71451717731049	0.0897645348720818
383	gam_ctl_fbf_mol_heb_tig_sod_swe_tur_azi_tsn_mao_igb_spa_lit_bsq_fre_amr_ses_cnt_ita_prs_tsw_mcd_ven_guj_est_bam_yor_hun_hin_sid_geo_alb_afr_cze_ukr_chh_mlt_grk_fin_swt_ind_rus_tag_jpn_knd_kor_glc_ben_dgb_lat_mly_por_owc_jav_mnd_slo_moo_arw_hau_eng_krd_bul_ger_qcu_svk_dut_scr_bem_aeg_pol_anl_rom_sun_bos_cic_nor_lda_bat_tha_amh_tml_dyu_akn_aze_pan_urd_uzb_swa_vie_wly_xho_zul_ewe	0.808343668619039	1.91814391645592	0.0581605791173885
384	sod_lit_ven_ctl_chh_sid_amh_bul_aze_tur_swt_mly_lda_hin_swe_bsq_fre_anl_fbf_cnt_por_krd_cic_spa_ses_bos_fin_igb_bem_hun_prs_hau_geo_alb_guj_pan_arw_wly_mlt_ukr_est_dgb_bat_slo_ind_jpn_knd_kor_lat_svk_ewe_ger_jav_ita_tig_tag_mnd_urd_yor_cze_aeg_nor_glc_pol_mol_qcu_mcd_ben_dut_bam_gam_eng_amr_rus_mao_afr_akn_grk_dyu_sun_tha_heb_tml_tsn_tsw_azi_scr_rom_uzb_xho_vie_owc_zul_swa_moo	-0.114990301347168	-0.270931990944277	0.787043761383008
385	gam_dut_xho_glc_amh_sod_aeg_pol_uzb_aze_swt_sun_igb_ctl_ger_bsq_spa_amr_moo_cnt_mol_mcd_ses_alb_yor_cze_fin_lda_bam_hun_slo_mlt_geo_rus_guj_bos_ita_tig_sid_arw_est_ewe_mao_pan_bat_jpn_knd_kor_prs_hin_ven_ben_mly_eng_hau_ind_mnd_grk_tsw_swe_anl_afr_bul_nor_scr_qcu_fre_por_ukr_zul_wly_krd_owc_rom_tag_svk_bem_lat_cic_jav_tha_chh_tml_swa_fbf_tur_urd_lit_azi_akn_vie_heb_dgb_dyu_tsn	-0.350523729010278	-0.830193291882873	0.408555604459319
386	amr_ita_swa_spa_sod_tig_gam_grk_aze_tur_ewe_tag_dyu_lit_krd_bsq_slo_heb_ses_cnt_ben_rom_bem_bos_cic_arw_est_yor_moo_hun_afr_mlt_geo_prs_mcd_eng_pol_amh_chh_swe_fin_lda_mao_urd_sun_jpn_knd_kor_pan_hin_akn_fre_ind_ger_aeg_bat_mnd_nor_tsw_scr_wly_rus_alb_glc_por_qcu_guj_lat_ctl_tsn_hau_dut_anl_cze_mly_svk_fbf_mol_xho_jav_tha_sid_tml_dgb_bam_azi_ukr_bul_uzb_ven_vie_owc_igb_swt_zul	0.314771678977302	0.740622329473538	0.46078829348738
387	amh_dut_akn_glc_owc_chh_sod_nor_uzb_tur_moo_mly_lda_rom_hin_bsq_prs_wly_ewe_cnt_swe_pan_bem_bos_ven_cze_hun_ses_yor_fin_ben_mlt_geo_pol_spa_afr_ger_gam_amr_mcd_est_dyu_ind_ctl_sun_jpn_tml_kor_lit_arw_cic_ukr_mao_guj_tig_jav_mnd_scr_dgb_ita_hau_krd_alb_por_grk_qcu_slo_mol_svk_swt_aeg_eng_sid_bul_tag_urd_swa_lat_igb_bat_tha_heb_knd_fbf_bam_azi_rus_fre_aze_zul_vie_anl_tsw_xho_tsn	0.0623787987628672	0.14703332938472	0.883423991176401
388	hau_slo_igb_ita_wly_sod_sid_lat_azi_aze_ses_bat_bem_ger_fre_bsq_svk_tig_dgb_cnt_afr_guj_zul_mcd_ven_nor_fin_swa_tsn_est_ukr_anl_geo_eng_hin_pan_alb_heb_mlt_glc_hun_tsw_jav_ben_ind_jpn_knd_kor_swe_grk_akn_dut_mao_bul_amr_tag_mnd_pol_xho_por_chh_bos_spa_urd_prs_qcu_ctl_cze_lit_ewe_aeg_rus_amh_rom_sun_mol_fbf_krd_bam_mly_tha_gam_tml_cic_yor_uzb_scr_arw_tur_dyu_vie_owc_moo_swt_lda	0.14233206676753	0.335889769462413	0.73771060715325
389	wly_ukr_swa_pan_hau_heb_aeg_rus_tur_azi_ses_mly_lda_por_mcd_bsq_bos_gam_fbf_mnd_swe_ger_zul_pol_bam_nor_fin_tsn_swt_hun_dut_sid_geo_glc_grk_spa_krd_anl_tig_afr_est_cic_sun_scr_mao_jpn_tml_kor_ita_alb_dyu_rom_ind_urd_chh_jav_cnt_eng_ewe_cze_mlt_guj_bul_prs_ctl_qcu_svk_lat_hin_ven_sod_ben_amr_lit_bat_mol_tsw_slo_xho_tag_tha_amh_knd_yor_bem_aze_fre_arw_uzb_akn_vie_owc_dgb_moo_igb	-0.53385224787657	-1.27226505065759	0.206450873483236
390	aeg_hin_ses_cze_amr_wly_chh_arw_uzb_azi_swt_ind_yor_scr_glc_bsq_rus_heb_cic_cnt_ben_urd_fbf_mol_tsn_svk_fin_moo_dgb_est_fre_mlt_geo_afr_por_eng_alb_owc_amh_prs_hun_swa_jav_ukr_bat_jpn_knd_kor_pol_bul_akn_rom_mao_krd_sod_sun_mnd_ger_bam_pan_hau_slo_swe_mcd_lit_qcu_dut_bos_lat_dyu_tig_spa_anl_guj_tag_ctl_ven_nor_ewe_mly_tha_gam_tml_zul_bem_tur_ita_grk_aze_igb_vie_sid_xho_lda_tsw	0.00901793004838661	0.0212138774170072	0.983120493028151
391	aeg_fre_lda_urd_chh_amr_anl_krd_tur_azi_zul_mao_swt_lit_ben_bsq_por_gam_fbf_cnt_hin_rom_igb_arw_dgb_ger_est_cic_ses_fin_pan_wly_geo_dut_nor_guj_prs_mlt_heb_slo_hun_xho_ind_bul_mly_jpn_tml_kor_scr_glc_swa_alb_sun_mol_hau_bat_mnd_bos_ven_grk_sid_cze_lat_swe_pol_qcu_eng_svk_ukr_bam_amh_afr_owc_ita_jav_rus_tsw_spa_ewe_tag_tha_tig_knd_dyu_bem_aze_mcd_ctl_uzb_tsn_vie_sod_moo_akn_yor	-0.450799117140112	-1.07033265324909	0.287239613975041
392	anl_slo_bem_afr_hau_owc_amh_mcd_uzb_aze_zul_jav_fbf_ger_fre_bsq_bos_wly_xho_mnd_scr_prs_bam_por_dgb_lit_fin_yor_cic_est_pan_sod_geo_rom_cze_glc_grk_mlt_aeg_nor_hun_swa_bat_ukr_sun_jpn_knd_kor_ctl_ben_tsn_svk_mao_hin_heb_tag_cnt_krd_dyu_lat_sid_arw_ita_spa_rus_qcu_swe_guj_mol_ewe_gam_dut_tig_bul_ind_pol_ven_urd_ses_mly_tha_chh_tml_akn_lda_tur_eng_alb_azi_igb_vie_amr_moo_tsw_swt	-0.129040856386179	-0.304629762449491	0.761328799743083
393	amh_ctl_lda_svk_wly_sod_mlt_guj_aze_tur_zul_tag_swa_rus_arw_bsq_pan_hau_tsw_mnd_cze_ger_ewe_spa_swt_swe_fin_igb_cic_hun_mcd_sid_geo_alb_ben_lit_ukr_tig_chh_bos_est_ses_ind_ita_mao_jpn_knd_kor_mol_grk_dyu_bul_mly_glc_aeg_jav_cnt_dut_bam_prs_amr_lat_krd_urd_scr_qcu_rom_slo_nor_xho_heb_pol_anl_por_sun_eng_tsn_hin_ven_bat_tha_owc_tml_moo_bem_uzb_fre_afr_azi_fbf_vie_gam_yor_akn_dgb	0.798071006726325	1.88957655337279	0.0619296881720885
394	gam_scr_ses_slo_owc_mlt_amh_pan_azi_tur_fbf_jav_akn_ctl_alb_bsq_hin_sid_lda_mnd_mol_rus_yor_nor_dgb_arw_fin_bem_ven_est_lat_heb_geo_urd_swe_fre_dut_anl_sod_afr_hun_bam_sun_prs_tag_jpn_tml_kor_svk_spa_swa_rom_mly_por_tig_mao_cnt_ger_moo_grk_amr_cze_mcd_ben_eng_qcu_krd_ita_bul_ewe_wly_bos_hau_lit_ind_guj_swt_ukr_xho_bat_tha_chh_knd_zul_tsw_uzb_glc_pol_aze_igb_vie_aeg_tsn_dyu_cic	-0.168691502185424	-0.398805051799912	0.690951072373018
395	chh_lat_akn_eng_aeg_anl_heb_ctl_azi_aze_fbf_mao_swt_urd_ben_bsq_glc_mlt_swa_mnd_nor_ukr_yor_pan_cic_cze_fin_zul_ven_est_scr_hau_geo_rom_prs_mol_spa_wly_sod_hin_hun_tsw_mly_slo_jav_jpn_knd_kor_fre_bos_lda_afr_ind_ger_owc_tag_cnt_swe_igb_grk_gam_mcd_guj_por_arw_qcu_dut_rus_krd_bam_amh_ita_sid_alb_bat_pol_tsn_lit_xho_sun_tha_amr_tml_ewe_bem_tur_svk_bul_uzb_ses_vie_tig_moo_dgb_dyu	-0.264167555040121	-0.623681579317055	0.534363470817463
396	anl_guj_moo_ctl_aeg_gam_amr_pan_tur_azi_ven_tag_yor_lit_por_bsq_pol_sid_bam_mnd_nor_dut_lda_hin_zul_ben_fin_dgb_ses_hun_swe_heb_geo_mcd_slo_spa_ukr_hau_tig_rom_est_ewe_bat_ger_sun_jpn_tml_kor_lat_rus_xho_glc_mly_svk_amh_jav_cnt_prs_dyu_scr_mlt_ita_mol_eng_bos_qcu_bul_krd_cze_fbf_wly_urd_sod_fre_ind_afr_tsw_alb_bem_mao_tha_chh_knd_igb_swa_aze_arw_grk_uzb_cic_vie_owc_akn_tsn_swt	-0.0425799850064342	-0.100521518731237	0.920146687494778
397	owc_prs_bem_cze_chh_mlt_anl_arw_aze_tur_tsw_bat_dgb_rom_lit_bsq_glc_tig_tsn_mnd_scr_slo_cic_ben_akn_guj_fin_lda_ses_est_mcd_sid_geo_svk_por_bos_pan_amr_wly_hin_hun_ewe_mao_grk_jav_jpn_knd_kor_alb_bul_ven_urd_mly_ukr_gam_ind_cnt_spa_bam_nor_hau_swe_ctl_mol_krd_qcu_afr_ger_lat_fbf_amh_ita_sod_fre_tag_eng_swa_dut_yor_sun_tha_aeg_tml_zul_moo_azi_pol_rus_uzb_igb_vie_heb_swt_dyu_xho	-0.661030389863623	-1.582634894049	0.116899699776597
398	mlt_hin_swt_nor_gam_sod_aeg_urd_azi_uzb_igb_sun_bem_pan_ben_bsq_ger_sid_yor_cnt_dut_rom_xho_slo_ven_por_est_swa_zul_hun_bul_amh_geo_arw_mcd_afr_bos_heb_amr_alb_fin_lda_ind_krd_mly_jpn_tml_kor_guj_fre_bam_svk_bat_mol_owc_mao_mnd_grk_ewe_ctl_tig_eng_lit_prs_ukr_qcu_pol_cze_glc_tsn_hau_lat_wly_swe_tag_ita_dyu_spa_dgb_jav_tha_chh_knd_cic_fbf_tur_scr_rus_aze_akn_vie_anl_moo_ses_tsw	-0.673907051092741	-1.61598531424819	0.109484951225503
399	wly_ctl_yor_glc_chh_sod_mlt_rus_azi_aze_lda_tag_fbf_guj_ben_bsq_pol_owc_tsw_mnd_cze_alb_bam_por_dyu_grk_fin_ses_ven_est_bos_amr_geo_slo_rom_afr_dut_tig_sid_urd_hun_moo_jav_hin_bat_jpn_tml_kor_krd_nor_igb_prs_mao_ger_aeg_sun_cnt_ukr_bem_mol_anl_ita_arw_pan_lat_qcu_fre_spa_lit_dgb_heb_scr_hau_svk_ind_swe_tsn_bul_zul_mly_tha_gam_knd_cic_ewe_tur_mcd_eng_uzb_xho_vie_amh_swt_akn_swa	-0.012922749558597	-0.0305022332028646	0.975731876322905
400	sid_lit_fbf_nor_heb_anl_hau_glc_uzb_tur_dgb_mao_swa_arw_prs_bsq_alb_owc_ses_mnd_pan_hin_moo_rus_tsw_ger_fin_yor_dyu_hun_ukr_amr_geo_afr_guj_ita_bul_chh_wly_mcd_est_bem_mly_swe_jav_jpn_tml_kor_eng_dut_ven_slo_bat_por_mlt_sun_cnt_spa_tsn_grk_amh_rom_ben_ctl_cze_qcu_urd_bos_krd_akn_aeg_pol_gam_svk_ind_mol_igb_lat_lda_tag_tha_tig_knd_xho_ewe_aze_scr_fre_azi_swt_vie_sod_cic_bam_zul	0.124886101898413	0.293984571543848	0.769424816600864
401	sid_ben_yor_lit_sod_hau_owc_urd_uzb_azi_tsn_tag_cic_eng_krd_bsq_ukr_amh_bem_cnt_grk_pol_tsw_bul_ven_bos_fin_igb_ewe_est_nor_wly_geo_prs_ger_dut_svk_mlt_heb_afr_hun_akn_mao_pan_sun_jpn_knd_kor_alb_arw_swa_hin_mly_por_amr_jav_mnd_lat_fbf_cze_tig_mol_glc_rus_mcd_qcu_scr_slo_guj_bam_anl_spa_chh_ita_ind_rom_xho_ctl_swt_bat_tha_aeg_tml_ses_dyu_tur_fre_swe_aze_zul_vie_gam_lda_dgb_moo	0.0883057112903169	0.207704076069627	0.835914192888218
402	sid_arw_swt_svk_anl_heb_hau_rus_aze_tur_moo_mao_ven_lat_grk_bsq_ben_amh_tsn_mnd_scr_pan_dgb_bul_cic_bos_fin_ewe_tsw_hun_ita_wly_geo_spa_swe_mol_fre_amr_aeg_ger_est_bem_ind_mcd_bat_jpn_knd_kor_urd_eng_igb_por_tag_ctl_owc_mly_cnt_pol_akn_glc_mlt_ukr_slo_cze_dut_qcu_rom_afr_prs_zul_tig_lit_chh_guj_sun_krd_xho_hin_ses_jav_tha_sod_tml_lda_fbf_uzb_nor_alb_azi_dyu_vie_gam_bam_swa_yor	-0.55135265541207	-1.31408266215779	0.192050460005368
403	heb_grk_dyu_mcd_tig_amh_aeg_nor_azi_uzb_swt_tag_xho_spa_guj_bsq_dut_hau_yor_mnd_scr_ctl_cic_por_bam_ukr_hun_ewe_ses_est_bul_wly_geo_rom_ger_lat_alb_amr_anl_slo_fin_zul_bat_hin_jav_jpn_knd_kor_prs_ben_bem_fre_ind_pan_mlt_sun_cnt_bos_moo_ita_chh_svk_arw_glc_lit_qcu_afr_rus_eng_tsw_gam_krd_owc_urd_mao_swe_dgb_cze_akn_mly_tha_sod_tml_ven_igb_aze_pol_mol_tur_lda_vie_sid_swa_fbf_tsn	-1.1684202017568	-2.87369468164248	0.00502697796669459
404	wly_prs_fbf_pan_hau_sod_sid_slo_uzb_tur_ses_sun_yor_por_urd_bsq_cze_mlt_bam_cnt_lat_bul_akn_pol_ewe_arw_fin_moo_dgb_est_ita_tig_geo_lit_krd_ctl_mol_chh_gam_hin_hun_dyu_ind_grk_mly_jpn_tml_kor_spa_mcd_tsn_bos_mao_guj_amh_tag_mnd_nor_lda_alb_amr_scr_ger_eng_rom_qcu_dut_afr_swe_swt_anl_ben_aeg_fre_jav_glc_swa_rus_ven_bat_tha_owc_knd_bem_xho_azi_ukr_svk_aze_igb_vie_heb_zul_cic_tsw	0.647176352137732	1.53404219192109	0.128414322793655
405	owc_spa_dgb_ben_anl_gam_amr_lit_azi_tur_fbf_jav_igb_rom_guj_bsq_scr_sid_yor_mnd_grk_ger_swt_bos_dyu_slo_est_ses_swa_hun_cze_hau_geo_rus_pol_arw_nor_chh_mlt_ukr_fin_xho_ind_urd_sun_jpn_tml_kor_hin_eng_cic_fre_tag_ita_sod_bat_cnt_dut_lda_pan_wly_por_bul_alb_lat_qcu_krd_mol_svk_bem_aeg_glc_tig_prs_mao_afr_ven_swe_moo_mly_tha_amh_knd_zul_akn_aze_mcd_ctl_uzb_ewe_vie_heb_tsw_bam_tsn	-0.173331836719218	-0.409208645587503	0.683327446865965
406	owc_prs_dyu_ger_anl_hau_tig_slo_aze_uzb_lda_bat_bem_pan_ita_bsq_lat_amh_xho_cnt_glc_ukr_ses_urd_moo_nor_est_ven_swt_hun_swe_amr_geo_fre_mol_guj_mcd_sid_aeg_svk_fin_swa_tag_spa_mao_jpn_knd_kor_scr_bul_yor_cze_sun_pol_heb_ind_mnd_alb_akn_dut_mlt_ben_ctl_krd_rus_qcu_grk_arw_lit_dgb_chh_eng_gam_hin_mly_afr_fbf_por_zul_jav_tha_wly_tml_cic_tsw_azi_rom_bos_tur_ewe_vie_sod_igb_bam_tsn	-0.220333215788057	-0.520347446022925	0.604057996089737
407	anl_rus_xho_ita_owc_hau_sid_slo_tur_aze_ven_mao_ses_cze_por_bsq_grk_tig_zul_mnd_scr_krd_lda_svk_tsw_fre_est_dgb_cic_fin_prs_aeg_geo_ben_alb_afr_hin_sod_mlt_lit_hun_tsn_ind_rom_mly_jpn_tml_kor_mol_glc_swa_spa_jav_arw_amr_tag_cnt_lat_bam_nor_gam_bul_mcd_ger_swe_qcu_pan_urd_pol_igb_amh_eng_chh_ukr_sun_ctl_yor_guj_ewe_bat_tha_heb_knd_moo_fbf_azi_bos_dut_uzb_dyu_vie_wly_akn_bem_swt	-0.574566409108668	-1.37228986485128	0.173274033609038
408	hau_mcd_lda_por_gam_wly_mlt_prs_tur_azi_tsw_ind_fbf_ger_arw_bsq_bos_amr_zul_cnt_slo_guj_dgb_glc_cic_krd_fin_dyu_moo_hun_hin_amh_geo_mol_fre_pol_lat_sid_aeg_afr_est_swa_jav_ukr_tag_jpn_knd_kor_bul_scr_ven_swe_mly_lit_chh_bat_mnd_alb_ses_rus_heb_grk_svk_eng_pan_qcu_ctl_nor_rom_yor_tig_urd_owc_ita_sun_spa_bam_cze_xho_mao_tha_sod_tml_swt_akn_uzb_ben_dut_aze_bem_vie_anl_igb_ewe_tsn	-0.738403153442028	-1.77419055398346	0.0793043197635097
409	sid_scr_moo_dut_aeg_gam_amh_krd_aze_uzb_dyu_jav_igb_mcd_eng_bsq_nor_amr_ven_cnt_ctl_lit_bam_ben_cic_guj_hun_akn_tsn_est_ita_chh_geo_spa_swe_mol_rus_mlt_heb_hin_fin_bem_tag_bul_ind_jpn_knd_kor_svk_por_tsw_prs_bat_afr_sod_mao_mnd_lat_zul_pan_tig_alb_arw_rom_glc_qcu_ger_urd_pol_lda_wly_slo_hau_ukr_sun_cze_yor_bos_fbf_mly_tha_anl_tml_xho_dgb_tur_fre_grk_azi_swa_vie_owc_ewe_ses_swt	-0.367802202356761	-0.870674330546364	0.386173915797479
410	amh_nor_xho_afr_heb_owc_anl_mol_aze_uzb_swa_mly_akn_glc_ita_bsq_guj_tig_dgb_mnd_cze_arw_swt_grk_cic_ctl_fin_fbf_dyu_est_rus_wly_geo_scr_ukr_ben_lit_amr_chh_bul_hun_tsw_ind_slo_tag_jpn_knd_kor_pol_swe_zul_krd_sun_eng_sod_mao_cnt_prs_moo_alb_gam_pan_por_lat_ger_qcu_bos_dut_spa_ewe_mlt_hin_sid_rom_jav_urd_igb_fre_ses_bat_tha_hau_tml_lda_bam_azi_svk_mcd_tur_ven_vie_aeg_yor_tsn_bem	-0.389603054007891	-0.925385653374391	0.357160404904872
411	aeg_mol_yor_prs_gam_hau_amh_bos_azi_uzb_ven_sun_bam_nor_ben_bsq_glc_sid_dyu_mnd_lit_slo_moo_pan_tsn_krd_hun_zul_akn_fin_rom_heb_geo_afr_fre_ukr_svk_mlt_sod_rus_est_fbf_mao_pol_ind_jpn_tml_kor_cze_scr_lda_dut_jav_mcd_owc_bat_cnt_ita_bem_spa_amr_swe_grk_eng_por_qcu_arw_bul_lat_swt_anl_urd_chh_ger_tag_ctl_ses_hin_tsw_mly_tha_wly_knd_dgb_igb_aze_guj_alb_tur_xho_vie_tig_cic_ewe_swa	-0.379810353766871	-0.899922184289833	0.370486025018368
412	tig_cze_dgb_urd_owc_heb_mlt_slo_aze_tur_swt_mly_igb_afr_ita_bsq_eng_hau_dyu_mnd_guj_hin_cic_krd_bem_por_hun_yor_lda_fin_bul_wly_geo_lit_rom_alb_rus_chh_amr_ben_est_zul_bat_scr_sun_jpn_tml_kor_spa_ctl_moo_mcd_tag_mol_anl_mao_cnt_bos_tsn_pan_sod_lat_arw_pol_fre_qcu_dut_ger_ukr_akn_sid_glc_gam_nor_jav_svk_ses_prs_swa_ind_tha_aeg_knd_xho_fbf_uzb_grk_swe_azi_bam_vie_amh_tsw_ewe_ven	-0.136830812715292	-0.322514369428739	0.747786979118041
413	amh_eng_dyu_ger_tig_chh_mlt_afr_uzb_aze_swa_tag_lda_ben_rom_bsq_nor_owc_tsn_cnt_ukr_spa_swt_krd_zul_cze_fin_moo_yor_est_lit_heb_geo_fre_scr_prs_glc_wly_amr_guj_hun_cic_mao_arw_sun_jpn_tml_kor_alb_pan_dgb_por_jav_ita_hau_mly_mnd_bos_ses_slo_gam_bul_rus_swe_urd_qcu_grk_mcd_mol_akn_aeg_pol_anl_lat_ind_svk_fbf_ctl_bem_bat_tha_sid_knd_ven_tsw_azi_hin_dut_tur_ewe_vie_sod_igb_bam_xho	0.0522156409296685	0.122889038517625	0.902460146930151
414	hau_hin_ses_nor_owc_wly_chh_lat_uzb_tur_moo_mao_tsn_ukr_mol_bsq_lit_gam_lda_cnt_ben_ger_xho_fre_swa_arw_fin_dgb_tsw_est_rom_aeg_geo_alb_spa_swe_krd_mlt_anl_bul_hun_bem_mly_eng_ind_jpn_knd_kor_ita_prs_igb_rus_jav_ctl_amr_bat_mnd_cze_yor_grk_sod_pan_svk_guj_glc_qcu_mcd_scr_por_ven_amh_bos_heb_afr_tag_urd_swt_dut_zul_sun_tha_sid_tml_ewe_cic_azi_pol_slo_aze_bam_vie_tig_fbf_akn_dyu	-0.217157207545616	-0.512669529628565	0.60939804672078
415	chh_por_zul_fre_tig_anl_owc_krd_uzb_azi_yor_bat_dyu_glc_alb_bsq_rus_mlt_akn_cnt_ben_lat_moo_swe_swa_bos_fin_bem_dgb_hun_ctl_wly_geo_scr_cze_spa_pol_amh_heb_arw_est_ses_mly_bul_jav_jpn_tml_kor_hin_ita_bam_ukr_sun_grk_amr_tag_mnd_urd_tsn_dut_gam_ger_lit_mol_pan_qcu_eng_guj_prs_swt_sid_nor_aeg_afr_mao_svk_lda_rom_fbf_ind_tha_sod_knd_xho_cic_aze_slo_mcd_tur_tsw_vie_hau_ewe_ven_igb	0.136399890488796	0.32044086289486	0.749353036053055
416	heb_swe_bem_nor_wly_chh_tig_grk_uzb_azi_xho_mao_swa_alb_mol_bsq_ger_mlt_swt_cnt_glc_svk_ven_guj_cic_pan_est_bam_zul_hun_ita_sod_geo_urd_bos_rom_ctl_owc_aeg_eng_fin_moo_tag_ukr_ind_jpn_knd_kor_bul_mcd_ewe_dut_mly_por_gam_jav_mnd_prs_lda_spa_amr_hin_scr_slo_cze_qcu_lat_arw_ben_yor_anl_fre_amh_pol_sun_rus_dgb_afr_akn_bat_tha_hau_tml_tsn_fbf_tur_krd_lit_aze_ses_vie_sid_igb_dyu_tsw	-0.294778573789923	-0.696920861096155	0.487590743566106
417	heb_spa_zul_hin_tig_sod_chh_bos_uzb_tur_ewe_ind_yor_cze_guj_bsq_fre_aeg_cic_cnt_urd_lit_moo_mcd_bam_swe_hun_dyu_dgb_est_glc_owc_geo_pan_afr_bul_ita_anl_amh_ctl_fin_swt_jav_prs_mly_jpn_knd_kor_mol_dut_tsn_rus_bat_pol_gam_sun_mnd_slo_bem_nor_wly_ukr_lat_rom_svk_qcu_eng_por_alb_xho_mlt_scr_sid_krd_tag_grk_lda_arw_ses_mao_tha_hau_tml_ven_tsw_aze_ger_ben_azi_igb_vie_amr_swa_akn_fbf	-0.987347878028603	-2.40139945206816	0.0183215072427431
418	wly_glc_tsn_ctl_chh_amr_hau_pol_tur_uzb_igb_mao_ven_rus_alb_bsq_por_sid_ses_mnd_slo_dut_ewe_lat_dyu_bos_est_moo_xho_fin_swe_mlt_geo_hin_krd_spa_rom_gam_amh_ger_hun_dgb_bat_bul_tag_jpn_tml_kor_arw_svk_zul_pan_sun_lit_heb_mly_cnt_afr_yor_mcd_owc_guj_fre_mol_ben_qcu_scr_ita_prs_bem_tig_grk_aeg_eng_jav_urd_swt_nor_cic_ind_tha_anl_knd_tsw_fbf_azi_cze_ukr_aze_swa_vie_sod_lda_akn_bam	-0.154551827085265	-0.364542712336975	0.716280383766072
419	sid_alb_bam_ger_sod_amh_hau_pol_azi_aze_ven_mao_xho_bos_arw_bsq_rus_aeg_tsw_cnt_guj_dut_swt_krd_ewe_grk_hun_ses_dgb_fin_spa_wly_geo_ukr_fre_mcd_ctl_gam_amr_hin_est_tsn_mly_ben_ind_jpn_tml_kor_pan_ita_yor_bul_sun_prs_tig_tag_mnd_urd_zul_svk_owc_rom_lit_swe_cze_qcu_afr_slo_scr_igb_heb_lat_anl_glc_bat_mol_fbf_por_swa_jav_tha_chh_knd_bem_lda_uzb_eng_nor_tur_dyu_vie_mlt_moo_cic_akn	0.242774710268331	0.571603265418936	0.568969723100207
420	heb_ctl_ewe_ger_sid_gam_anl_spa_azi_aze_yor_jav_lda_guj_svk_bsq_eng_wly_tsw_cnt_scr_cze_swt_arw_swa_lit_fin_ses_zul_est_ben_hau_geo_mcd_swe_bos_krd_mlt_amr_alb_hun_dyu_ind_hin_mly_jpn_tml_kor_por_rom_moo_lat_tag_urd_amh_mao_mnd_bul_dgb_afr_aeg_prs_pan_ukr_ita_qcu_fre_dut_nor_bam_owc_rus_tig_grk_sun_slo_xho_pol_igb_bat_tha_chh_knd_bem_ven_tur_mol_glc_uzb_tsn_vie_sod_fbf_cic_akn	-0.20151193674411	-0.476590812696481	0.63477141768912
421	tig_afr_ses_glc_sid_mlt_anl_pan_uzb_azi_moo_tag_cic_rom_hin_bsq_dut_wly_tsw_cnt_bul_ben_xho_por_lda_scr_fin_tsn_igb_est_mcd_aeg_geo_urd_ger_krd_slo_hau_owc_grk_hun_yor_sun_arw_ind_jpn_tml_kor_swe_guj_bam_cze_bat_pol_chh_jav_mnd_mol_bem_alb_heb_svk_fre_prs_lit_qcu_spa_bos_ita_swt_amh_lat_gam_nor_mao_ctl_ven_rus_ewe_mly_tha_sod_knd_swa_dgb_aze_ukr_eng_tur_fbf_vie_amr_dyu_zul_akn	-0.996444153254474	-2.42692637700817	0.0171543645154669
422	tig_afr_bam_cze_sid_anl_aeg_nor_tur_azi_yor_bat_ses_eng_grk_bsq_prs_mlt_bem_mnd_rom_ger_cic_ita_ven_mol_fin_tsn_swt_est_svk_heb_geo_lat_krd_por_pol_amh_wly_bos_hun_ewe_mao_rus_sun_jpn_tml_kor_slo_dut_moo_spa_mly_pan_owc_jav_cnt_hin_akn_fre_hau_ben_ukr_swe_scr_qcu_alb_bul_lit_fbf_chh_glc_amr_urd_ind_mcd_swa_guj_tsw_tag_tha_sod_knd_dyu_dgb_uzb_arw_ctl_aze_xho_vie_gam_igb_lda_zul	-0.700149268915678	-1.67949759785929	0.096411773045072
423	hau_swe_swa_fre_amr_amh_mlt_lat_azi_uzb_moo_tag_bem_scr_ukr_bsq_cze_sod_ven_mnd_spa_slo_bam_bul_tsn_ita_hun_lda_yor_est_svk_tig_geo_eng_alb_pan_guj_heb_anl_por_fin_igb_sun_bos_mly_jpn_tml_kor_pol_nor_zul_mcd_mao_krd_owc_ind_cnt_ctl_dgb_rom_chh_ben_mol_hin_dut_qcu_urd_ger_grk_akn_wly_rus_aeg_lit_bat_afr_xho_prs_ewe_jav_tha_gam_knd_tsw_cic_aze_glc_arw_tur_fbf_vie_sid_swt_dyu_ses	-0.188535627539215	-0.445207695994834	0.65720422583335
424	amh_nor_xho_arw_sod_owc_aeg_ita_tur_azi_fbf_tag_ven_bul_lit_bsq_ukr_gam_swa_mnd_afr_guj_cic_bos_ses_spa_hun_lda_bam_fin_grk_chh_geo_ctl_lat_pol_prs_sid_heb_dut_est_moo_mao_pan_jav_jpn_knd_kor_cze_fre_tsn_mol_sun_svk_amr_bat_cnt_rus_ewe_scr_wly_krd_eng_slo_rom_qcu_mcd_urd_ger_swt_mlt_por_tig_alb_ind_glc_yor_hin_akn_mly_tha_hau_tml_dyu_dgb_aze_ben_swe_uzb_tsw_vie_anl_igb_zul_bem	-0.432910205307741	-1.029331463831	0.305993589694719
425	wly_swe_dyu_rus_sid_amr_mlt_ita_aze_azi_dgb_mly_yor_rom_arw_bsq_pol_hau_bam_mnd_grk_svk_akn_urd_cic_nor_est_swt_ven_fin_pan_aeg_geo_fre_spa_cze_alb_anl_amh_ger_hun_xho_jav_slo_ind_jpn_tml_kor_mcd_por_fbf_mol_tag_guj_owc_sun_cnt_lat_zul_bul_sod_prs_krd_ukr_scr_qcu_ben_hin_afr_ewe_gam_lit_tig_glc_mao_bos_ses_dut_tsn_bat_tha_heb_knd_swa_bem_tur_ctl_eng_uzb_lda_vie_chh_moo_igb_tsw	-0.461161982994298	-1.09582198929399	0.275986344455983
426	gam_lit_bem_ben_tig_heb_anl_cze_azi_tur_igb_mao_swt_swe_spa_bsq_rus_aeg_bam_cnt_grk_ukr_swa_ita_dgb_ctl_hun_yor_fbf_fin_alb_chh_geo_pan_guj_svk_bos_wly_hau_fre_est_lda_bat_bul_sun_jpn_tml_kor_por_rom_ewe_lat_tag_eng_sod_jav_mnd_dut_dyu_arw_owc_hin_pol_slo_afr_qcu_scr_ger_glc_cic_sid_nor_amr_mcd_mly_krd_moo_mol_tsn_ind_tha_amh_knd_xho_ven_aze_prs_urd_uzb_tsw_vie_mlt_ses_zul_akn	-0.0863675459969956	-0.203346454009524	0.839308513753027
427	sid_afr_dyu_alb_gam_sod_heb_rom_aze_uzb_lda_sun_swa_grk_pan_bsq_ben_chh_ven_cnt_ger_ukr_moo_krd_yor_por_hun_fbf_akn_est_mcd_aeg_geo_svk_ctl_pol_guj_anl_hau_arw_fin_bem_mly_eng_mao_jpn_tml_kor_hin_lit_dgb_fre_bat_spa_amh_tag_mnd_rus_zul_dut_owc_cze_mol_lat_prs_qcu_ita_swe_slo_swt_wly_nor_amr_glc_ind_scr_bam_bos_ses_jav_tha_mlt_knd_cic_xho_tur_urd_bul_azi_ewe_vie_tig_tsn_tsw_igb	-0.446637970501138	-1.06165357773008	0.291142187377105
428	amh_ben_dyu_fre_gam_aeg_sod_krd_azi_tur_ven_mly_tsw_rus_arw_bsq_pol_anl_moo_mnd_slo_hin_fbf_spa_ewe_mcd_est_cic_lda_hun_alb_wly_geo_svk_afr_swe_guj_amr_hau_nor_fin_tsn_sun_ger_jav_jpn_tml_kor_urd_prs_igb_eng_tag_lit_owc_bat_cnt_glc_dgb_ukr_tig_mol_lat_por_ita_qcu_bos_scr_pan_swt_sid_cze_mlt_grk_ind_ctl_bem_rom_akn_mao_tha_heb_knd_zul_yor_uzb_dut_bul_aze_bam_vie_chh_ses_xho_swa	-0.480296904203284	-1.1433969463325	0.255808555816002
429	chh_ukr_tsn_spa_anl_amh_heb_mcd_azi_uzb_igb_jav_moo_guj_ger_bsq_arw_gam_ewe_cnt_fre_ctl_swt_grk_fbf_scr_est_zul_xho_hun_svk_aeg_geo_hin_alb_dut_pol_owc_sod_bul_fin_yor_bat_swe_mao_jpn_knd_kor_bos_mol_bem_nor_ind_pan_mlt_tag_mnd_slo_dyu_krd_amr_ben_rom_lat_urd_qcu_rus_afr_cze_dgb_hau_ita_sid_lit_sun_glc_lda_prs_swa_mly_tha_tig_tml_ses_ven_tur_por_eng_aze_bam_vie_wly_cic_akn_tsw	-0.0722846456997766	-0.170291164414445	0.865151075704129
430	tig_bul_ewe_ukr_aeg_mlt_hau_prs_tur_azi_bem_sun_ses_slo_pol_bsq_fre_gam_tsw_mnd_bos_hin_yor_dut_bam_alb_fin_dyu_igb_hun_por_amh_geo_lit_pan_glc_spa_amr_owc_scr_est_swt_bat_swe_tag_jpn_knd_kor_cze_rus_tsn_urd_ind_afr_heb_jav_cnt_ben_lda_lat_sid_ger_ita_arw_svk_qcu_ctl_mcd_grk_akn_anl_rom_sod_mol_mao_eng_swa_krd_moo_mly_tha_wly_tml_cic_fbf_aze_guj_nor_uzb_zul_vie_chh_dgb_xho_ven	0.686700256668647	1.62862089741362	0.10677633633569
431	amr_rus_xho_ben_owc_anl_wly_bos_uzb_aze_igb_bat_bam_bul_swe_bsq_guj_chh_lda_cnt_svk_por_yor_slo_akn_alb_hun_ewe_tsw_est_arw_sod_geo_spa_ukr_lit_mol_hau_mlt_eng_fin_swt_mly_hin_sun_jpn_tml_kor_cze_prs_moo_grk_mao_mcd_sid_tag_mnd_krd_dyu_pan_gam_urd_pol_rom_glc_qcu_ger_nor_ctl_cic_amh_fre_aeg_afr_jav_dut_swa_scr_zul_ind_tha_heb_knd_dgb_tsn_tur_ita_lat_azi_ses_vie_tig_bem_ven_fbf	-0.353524579524825	-0.836914518320124	0.404786059736671
432	tig_cze_swa_slo_hau_sod_chh_ita_uzb_aze_fbf_bat_ses_ctl_nor_bsq_hin_heb_bem_cnt_svk_guj_ewe_pol_xho_ben_fin_tsw_tsn_est_glc_anl_geo_pan_mol_urd_afr_wly_amh_rus_hun_zul_jav_fre_ind_jpn_knd_kor_bul_arw_dyu_dut_mly_swe_amr_tag_mnd_ukr_swt_scr_mlt_grk_mcd_lit_por_qcu_ger_eng_bos_igb_sid_rom_gam_lat_sun_spa_lda_prs_dgb_mao_tha_aeg_tml_yor_akn_azi_alb_krd_tur_moo_vie_owc_bam_cic_ven	-0.105014049059231	-0.247479041357274	0.805083058275079
433	sid_pol_akn_guj_aeg_tig_owc_fre_aze_tur_lda_mao_swt_ben_pan_bsq_nor_anl_fbf_cnt_afr_dut_bem_svk_swa_mol_fin_ses_ven_hun_hin_amh_geo_bos_prs_swe_ita_wly_amr_slo_est_dyu_sun_spa_jav_jpn_tml_kor_grk_rus_zul_rom_mly_scr_hau_ind_mnd_alb_moo_bul_gam_lit_glc_urd_ctl_qcu_cze_lat_ger_ewe_sod_krd_chh_por_bat_eng_bam_mcd_xho_tag_tha_heb_knd_yor_dgb_uzb_arw_ukr_azi_tsn_vie_mlt_tsw_cic_igb	-0.554953980443015	-1.32251342646166	0.189240367583107
434	aeg_afr_tsw_ben_anl_mlt_owc_bos_tur_uzb_yor_sun_ven_glc_pan_bsq_fre_sod_tsn_cnt_prs_grk_moo_swe_lda_dut_hun_dgb_xho_est_spa_amr_geo_por_lit_mol_svk_hau_tig_cze_fin_ewe_ind_lat_jav_jpn_knd_kor_eng_ger_swt_rom_bat_alb_amh_tag_mnd_bul_dyu_scr_heb_mcd_hin_pol_ukr_qcu_ctl_nor_krd_akn_wly_rus_sid_ita_mly_slo_swa_arw_zul_mao_tha_gam_tml_cic_igb_aze_guj_urd_azi_bem_vie_chh_bam_fbf_ses	-0.567543300447277	-1.35293952601241	0.179354894718867
435	amr_scr_dyu_lit_sid_anl_tig_alb_uzb_aze_bem_jav_dgb_fre_ger_bsq_ben_owc_moo_mnd_slo_por_tsn_dut_bam_lat_hun_zul_tsw_fin_grk_hau_geo_glc_hin_ctl_nor_mlt_chh_svk_est_xho_tag_pan_mao_jpn_tml_kor_ukr_guj_ewe_spa_ind_ita_gam_sun_cnt_arw_yor_bos_heb_mol_rom_mcd_eng_qcu_cze_pol_rus_ses_sod_urd_aeg_swe_bat_prs_fbf_bul_akn_mly_tha_amh_knd_swa_ven_azi_afr_krd_tur_igb_vie_wly_cic_lda_swt	-0.639643209561689	-1.52828859315693	0.129835090926555
436	heb_spa_yor_slo_owc_amh_sod_bul_azi_uzb_ven_tag_dyu_dut_mcd_bsq_grk_anl_fbf_cnt_lit_hin_zul_ita_igb_alb_fin_ewe_moo_hun_lat_sid_geo_ukr_mol_fre_ctl_aeg_tig_pol_est_ses_mao_arw_ind_jpn_tml_kor_afr_por_bem_eng_mly_rus_wly_jav_mnd_rom_tsw_ben_mlt_svk_ger_pan_prs_qcu_urd_nor_krd_cic_gam_bos_hau_guj_bat_glc_lda_scr_tsn_sun_tha_chh_knd_swt_dgb_tur_swe_cze_aze_xho_vie_amr_bam_swa_akn	-0.340639032069527	-0.80785639807286	0.421234808947909
437	owc_mol_tsn_pol_tig_gam_sod_glc_azi_tur_akn_jav_bam_alb_spa_bsq_ben_heb_ses_cnt_arw_grk_zul_urd_swt_nor_est_lda_dyu_fin_pan_anl_geo_hin_rom_krd_scr_wly_chh_rus_hun_moo_sun_slo_mly_jpn_knd_kor_bos_guj_yor_lat_mao_bul_amh_ind_mnd_lit_tsw_svk_hau_ita_prs_por_fre_qcu_ukr_dut_ctl_swa_sid_afr_amr_ger_tag_eng_ven_mcd_cic_bat_tha_aeg_tml_dgb_xho_uzb_cze_swe_aze_bem_vie_mlt_igb_fbf_ewe	-0.104500899934156	-0.246417600802221	0.805902065787862
438	anl_prs_zul_alb_amh_hau_sod_ita_azi_tur_dyu_ind_akn_lit_swe_bsq_bul_wly_dgb_mnd_ben_urd_tsn_scr_ses_afr_fin_igb_fbf_hun_rom_amr_geo_grk_fre_eng_hin_aeg_sid_arw_est_bem_sun_pan_tag_jpn_knd_kor_lat_mcd_bam_mol_jav_svk_tig_mly_cnt_nor_swa_cze_mlt_bos_krd_pol_glc_qcu_dut_ukr_spa_cic_chh_ger_heb_ctl_mao_slo_ewe_guj_moo_bat_tha_gam_tml_lda_tsw_aze_por_rus_uzb_swt_vie_owc_xho_ven_yor	-0.11619762111512	-0.273971641395051	0.784714005304148
439	wly_arw_yor_lit_hau_gam_mlt_hin_azi_uzb_akn_bat_dgb_dut_krd_bsq_eng_aeg_bam_mnd_ita_bul_tsw_spa_moo_alb_fin_ses_tsn_est_nor_sod_geo_guj_glc_fre_ctl_tig_amr_swe_hun_zul_tag_urd_mao_jpn_knd_kor_ukr_svk_bem_afr_jav_mol_anl_mly_cnt_prs_lda_cze_chh_por_rus_scr_rom_qcu_lat_pan_pol_xho_sid_ger_heb_ben_sun_bos_cic_slo_dyu_ind_tha_owc_tml_swa_ewe_tur_grk_mcd_aze_igb_vie_amh_ven_fbf_swt	-0.189033887757205	-0.446050362114568	0.656597644973717
440	heb_ctl_dyu_urd_wly_gam_mlt_cze_azi_aze_ses_bat_swt_lat_swe_bsq_krd_amh_cic_mnd_glc_slo_zul_nor_moo_arw_fin_ewe_xho_hun_grk_tig_geo_alb_guj_ger_mol_sod_chh_dut_est_ven_mao_bos_tag_jpn_knd_kor_por_rom_swa_svk_mly_ukr_owc_ind_cnt_bul_bam_prs_aeg_pan_afr_eng_fre_qcu_lit_scr_rus_tsw_anl_ita_amr_mcd_jav_hin_igb_spa_lda_sun_tha_hau_tml_fbf_akn_uzb_pol_ben_tur_yor_vie_sid_tsn_bem_dgb	-0.0104336492407592	-0.0245965229389786	0.980429492673338
441	sid_bos_moo_por_owc_heb_sod_cze_azi_uzb_dyu_jav_swa_swe_slo_bsq_bul_gam_lda_mnd_pol_guj_tsn_ita_igb_arw_est_ewe_cic_fin_mcd_wly_geo_rom_afr_dut_ger_anl_amh_ben_hun_tsw_mao_mol_sun_jpn_knd_kor_svk_scr_dgb_eng_bat_ukr_amr_ind_cnt_rus_fbf_glc_mlt_hin_pan_grk_fre_qcu_alb_spa_ctl_bam_hau_prs_chh_nor_tag_urd_swt_lit_xho_mly_tha_aeg_tml_bem_akn_tur_lat_krd_aze_ses_vie_tig_yor_zul_ven	-0.556031227044323	-1.32600730557907	0.188084877198935
442	anl_spa_akn_pol_sid_sod_chh_prs_azi_tur_zul_mao_ewe_por_bos_bsq_slo_owc_dgb_mnd_pan_bul_ven_ukr_fbf_hin_hun_dyu_ses_fin_grk_amh_geo_krd_arw_rus_ctl_hau_gam_mcd_est_igb_ind_eng_jav_jpn_tml_kor_rom_alb_tsw_glc_tag_lat_wly_mly_cnt_cze_bam_dut_aeg_ita_ger_swe_nor_qcu_mol_lit_fre_tsn_heb_afr_amr_guj_sun_svk_xho_urd_lda_bat_tha_mlt_knd_swa_bem_uzb_ben_scr_aze_cic_vie_tig_swt_moo_yor	0.908902424391566	2.18324700401961	0.0315346972372536
443	owc_scr_yor_ita_gam_heb_mlt_glc_tur_azi_ven_mao_dgb_rom_pol_bsq_rus_anl_moo_cnt_pan_urd_lda_grk_xho_eng_est_zul_cic_hun_slo_sid_geo_prs_mcd_lit_spa_aeg_wly_dut_fin_ewe_ind_mol_tag_jpn_knd_kor_arw_bos_tsw_fre_sun_ctl_amh_mly_mnd_swe_fbf_lat_sod_bul_afr_ben_guj_qcu_cze_nor_krd_igb_amr_svk_tig_alb_jav_por_ses_ukr_swt_bat_tha_chh_tml_akn_swa_aze_hin_ger_uzb_tsn_vie_hau_bam_bem_dyu	-0.0614560220626355	-0.144885781836066	0.885114587721006
444	sid_lat_tsw_fre_amr_owc_chh_guj_azi_aze_zul_mao_dgb_ben_cze_bsq_nor_heb_swt_cnt_rom_por_ses_grk_ven_mol_est_xho_ewe_hun_scr_gam_geo_eng_pol_swe_rus_mlt_sod_slo_fin_akn_mly_alb_tag_jpn_knd_kor_svk_ger_bem_pan_jav_ukr_tig_ind_mnd_dut_cic_bos_aeg_bul_arw_glc_lit_qcu_prs_urd_mcd_bam_amh_hin_anl_ita_bat_ctl_dyu_krd_tsn_sun_tha_wly_tml_moo_igb_tur_spa_afr_uzb_swa_vie_hau_yor_fbf_lda	0.644501928703281	1.52902050651983	0.129653670014774
445	amh_pol_dyu_ger_sod_mlt_heb_ben_azi_aze_moo_ind_ven_urd_nor_bsq_bos_wly_swa_mnd_rus_prs_fbf_rom_cic_arw_fin_tsn_dgb_hun_por_chh_geo_guj_scr_spa_ukr_amr_owc_hin_est_akn_tag_ctl_sun_jpn_knd_kor_pan_slo_ewe_grk_mly_svk_sid_bat_cnt_glc_bam_swe_tig_mcd_alb_cze_lat_qcu_bul_fre_mol_lda_anl_afr_hau_krd_mao_dut_igb_lit_swt_jav_tha_gam_tml_yor_xho_tur_eng_ita_uzb_ses_vie_aeg_zul_tsw_bem	-0.222151351430433	-0.525384610557073	0.600566251479701
446	chh_rus_moo_afr_anl_hau_sid_rom_tur_uzb_bam_jav_xho_ctl_lit_bsq_dut_amr_lda_cnt_mcd_bul_ven_urd_cic_arw_est_fbf_swa_fin_mol_wly_geo_guj_alb_ben_glc_owc_gam_lat_hun_zul_sun_grk_mao_jpn_tml_kor_slo_bos_bem_pan_mly_prs_heb_bat_mnd_scr_yor_eng_mlt_svk_pol_ita_swe_qcu_hin_por_ukr_tsn_amh_ger_sod_cze_tag_fre_tsw_nor_dyu_ind_tha_tig_knd_ewe_ses_aze_spa_krd_azi_akn_vie_aeg_dgb_igb_swt	0.0502173213924652	0.118207163801373	0.906158452465118
447	chh_glc_zul_slo_amr_wly_sod_pol_uzb_tur_ses_mly_bem_svk_lit_bsq_bul_heb_lda_mnd_grk_ben_ewe_ukr_fbf_eng_est_xho_cic_fin_rom_anl_geo_afr_spa_alb_mcd_hau_sid_scr_hun_akn_ind_swe_bat_jpn_tml_kor_prs_ger_tsw_arw_tag_nor_gam_jav_cnt_bos_dyu_rus_tig_lat_urd_cze_pan_qcu_mol_guj_dut_igb_mlt_krd_amh_hin_mao_por_yor_ita_dgb_sun_tha_owc_knd_ven_swt_azi_ctl_fre_aze_tsn_vie_aeg_bam_moo_swa	-0.153030711417406	-0.361500430876559	0.718545382495922
448	amr_lat_akn_urd_hau_mlt_tig_krd_azi_aze_yor_mao_dgb_alb_guj_bsq_ukr_aeg_fbf_cnt_prs_ger_bam_hin_ewe_por_fin_ses_bem_hun_eng_amh_geo_arw_afr_dut_glc_heb_owc_bos_est_ven_mly_spa_bat_jpn_tml_kor_mol_ctl_xho_lit_sun_swe_anl_tag_mnd_bul_igb_pan_gam_slo_nor_ita_cze_qcu_rom_svk_pol_cic_chh_grk_sod_ben_ind_rus_moo_mcd_zul_jav_tha_sid_knd_tsn_swa_uzb_scr_fre_tur_swt_vie_wly_dyu_lda_tsw	-0.336160746037359	-0.795099056940596	0.428580429193833
449	mlt_mcd_cic_arw_amr_chh_hau_fre_aze_uzb_lda_sun_moo_ita_dut_bsq_nor_gam_dyu_mnd_bos_krd_ven_glc_zul_slo_hun_bam_xho_fin_guj_amh_geo_rus_cze_prs_alb_heb_owc_ben_est_bem_tag_bul_jav_jpn_knd_kor_ukr_hin_ewe_por_bat_spa_aeg_ind_cnt_lat_ses_ger_sod_afr_urd_rom_scr_qcu_svk_pol_lit_dgb_wly_ctl_sid_swe_mly_eng_igb_mol_swt_mao_tha_anl_tml_swa_akn_tur_grk_pan_azi_yor_vie_tig_tsw_tsn_fbf	-0.295961023268931	-0.699999109578242	0.485675242043861
450	gam_afr_xho_ita_tig_owc_mlt_mcd_uzb_aze_igb_mao_moo_bul_scr_bsq_spa_sid_dgb_mnd_ukr_nor_akn_eng_swt_ben_hun_swa_zul_est_fre_aeg_geo_rom_pol_svk_lat_amr_hau_ger_fin_dyu_ind_glc_sun_jpn_knd_kor_slo_cze_bam_alb_bat_urd_sod_tag_cnt_grk_tsn_bos_heb_pan_lit_arw_krd_qcu_swe_dut_mol_yor_anl_hin_amh_guj_jav_prs_tsw_rus_lda_mly_tha_wly_tml_cic_fbf_tur_ctl_por_azi_ven_vie_chh_ses_bem_ewe	-0.128857176931777	-0.304237667301073	0.76162653662736
451	wly_por_igb_bul_mlt_aeg_hau_dut_uzb_tur_lda_mao_fbf_grk_nor_bsq_krd_tig_cic_mnd_afr_swe_bam_alb_swa_mcd_hun_tsw_zul_fin_scr_heb_geo_ger_ben_lat_ukr_sid_chh_urd_est_dgb_sun_bos_mly_jpn_tml_kor_mol_pol_ses_svk_tag_rus_owc_jav_cnt_spa_bem_arw_sod_pan_fre_guj_eng_qcu_hin_ita_glc_swt_gam_cze_amr_ctl_bat_slo_dyu_prs_akn_ind_tha_amh_knd_yor_ewe_azi_lit_rom_aze_ven_vie_anl_xho_tsn_moo	-0.674009433986669	-1.61893185479794	0.108848433875396
452	sid_nor_moo_svk_gam_owc_tig_krd_uzb_aze_ven_bat_bem_afr_eng_bsq_urd_anl_dgb_mnd_pan_mcd_igb_bul_swa_cze_fin_lda_akn_est_rom_chh_geo_alb_bos_ukr_hin_amr_wly_lit_hun_tsn_mao_rus_sun_jpn_knd_kor_spa_ger_ewe_dut_mly_slo_heb_ind_cnt_scr_xho_ctl_hau_arw_grk_ita_pol_qcu_swe_glc_por_dyu_aeg_prs_sod_guj_jav_mol_swt_fre_fbf_tag_tha_mlt_tml_zul_tsw_azi_lat_ben_tur_ses_vie_amh_cic_yor_bam	-0.214086189660201	-0.50571028793551	0.614256600096517
453	heb_por_ses_scr_hau_mlt_amr_pol_aze_tur_bem_sun_ven_hin_arw_bsq_nor_chh_swt_mnd_swe_bul_dyu_grk_xho_cze_fin_igb_swa_hun_svk_aeg_geo_krd_ben_lat_glc_sid_gam_ctl_est_moo_mly_urd_jav_jpn_knd_kor_afr_ita_tsw_ukr_bat_bos_tig_ind_cnt_spa_zul_rus_amh_slo_rom_fre_eng_qcu_pan_alb_mol_tsn_sod_prs_anl_lit_mao_guj_cic_ger_dgb_tag_tha_wly_tml_bam_yor_uzb_mcd_dut_azi_lda_vie_owc_ewe_akn_fbf	-0.270766377651742	-0.639849804324189	0.523843412301704
454	hau_afr_fbf_mcd_amr_anl_sid_pol_tur_azi_lda_mao_xho_guj_ctl_bsq_rom_tig_ven_cnt_glc_cze_igb_slo_cic_urd_est_ses_moo_hun_svk_aeg_geo_ben_bul_ita_ger_owc_mlt_alb_fin_tsn_sun_ukr_mly_jpn_knd_kor_spa_swe_swa_eng_bat_rus_amh_ind_mnd_hin_dyu_pan_sod_lat_scr_bos_grk_qcu_lit_krd_nor_akn_heb_dut_wly_arw_tag_fre_bam_prs_zul_jav_tha_chh_tml_swt_ewe_aze_mol_por_uzb_tsw_vie_gam_dgb_yor_bem	-0.471193624494286	-1.12044811045597	0.265407964141797
455	sod_rus_xho_pol_wly_amr_gam_pan_azi_tur_dgb_mao_lda_nor_glc_bsq_ger_anl_tsn_cnt_por_hin_fbf_grk_bam_bos_est_swt_ses_hun_swe_sid_geo_lit_slo_ben_dut_hau_aeg_fre_fin_dyu_bat_svk_mly_jpn_tml_kor_ukr_ctl_yor_guj_tag_krd_heb_sun_mnd_cze_akn_arw_tig_bul_mcd_lat_eng_qcu_scr_urd_ita_moo_mlt_afr_owc_mol_jav_spa_igb_alb_bem_ind_tha_amh_knd_tsw_ewe_aze_prs_rom_uzb_ven_vie_chh_swa_zul_cic	-0.345356575617037	-0.817419739120344	0.415777831610728
456	owc_ger_igb_rus_sid_anl_wly_mol_azi_aze_ven_mao_swa_swe_urd_bsq_ukr_sod_yor_mnd_dut_eng_fbf_scr_tsn_svk_est_ewe_bem_fin_lit_amh_geo_spa_afr_glc_prs_gam_aeg_lat_hun_ses_sun_arw_ind_jpn_tml_kor_pan_bos_dyu_nor_jav_por_hau_mly_cnt_ben_dgb_mcd_mlt_guj_fre_grk_alb_qcu_hin_pol_cze_swt_amr_krd_tig_ctl_tag_rom_cic_ita_xho_bat_tha_chh_knd_akn_lda_uzb_bul_slo_tur_tsw_vie_heb_moo_bam_zul	-0.0748936919332274	-0.17658093333058	0.860221544216526
457	amr_urd_zul_scr_anl_hau_sid_afr_tur_uzb_dgb_ind_ewe_pol_cze_bsq_spa_sod_tsn_cnt_fre_ukr_bam_mol_tsw_ita_est_moo_bem_fin_dut_chh_geo_pan_slo_mcd_nor_owc_heb_krd_hun_yor_mao_guj_tag_jpn_knd_kor_glc_por_xho_ben_mly_lit_wly_jav_mnd_hin_lda_svk_mlt_swe_lat_ger_bul_qcu_eng_grk_alb_cic_amh_ctl_gam_bos_sun_arw_ses_rus_dyu_bat_tha_aeg_tml_swt_akn_aze_rom_prs_azi_fbf_vie_tig_igb_swa_ven	0.243584856083223	0.573819724810004	0.567474970947067
458	sod_swe_swa_svk_owc_wly_amh_pan_tur_uzb_swt_sun_xho_arw_fre_bsq_por_sid_igb_mnd_lat_slo_tsn_cze_ewe_ben_hun_bem_dyu_est_alb_aeg_geo_bos_eng_lit_urd_heb_gam_hin_fin_fbf_mao_ukr_bat_jpn_tml_kor_ita_rom_lda_spa_tag_dut_anl_mly_cnt_glc_ses_pol_amr_krd_scr_nor_guj_qcu_grk_ctl_rus_cic_hau_bul_mlt_mcd_ind_mol_yor_afr_akn_jav_tha_chh_knd_tsw_zul_aze_ger_prs_azi_bam_vie_tig_ven_moo_dgb	0.226692174679073	0.533750023544069	0.59478795517886
459	sod_grk_dgb_lat_owc_anl_heb_mcd_uzb_azi_swt_ind_ses_pol_slo_bsq_por_hau_zul_cnt_lit_bos_akn_swe_swa_alb_hun_ven_bem_fin_mol_amh_geo_urd_spa_ctl_scr_gam_sid_bul_est_ewe_mao_afr_mly_jpn_tml_kor_rom_ben_tsw_cze_jav_fre_aeg_bat_mnd_rus_fbf_arw_amr_dut_ita_ukr_guj_qcu_glc_ger_nor_igb_chh_prs_mlt_hin_sun_svk_tsn_krd_cic_tag_tha_tig_knd_moo_dyu_tur_pan_eng_aze_bam_vie_wly_lda_xho_yor	0.479355803406541	1.13069789439461	0.261089794325457
460	wly_rom_fbf_swe_amr_hau_owc_hin_tur_azi_dgb_ind_ewe_cze_fre_bsq_alb_heb_dyu_cnt_eng_scr_moo_por_bem_ger_hun_tsn_swt_est_afr_mlt_geo_ctl_arw_ben_krd_sid_aeg_pan_fin_xho_sun_mol_jav_jpn_knd_kor_glc_prs_ses_nor_mao_lit_tig_mly_mnd_guj_zul_bos_amh_pol_slo_svk_dut_qcu_bul_rus_ita_ven_chh_lat_gam_mcd_bat_grk_lda_spa_cic_tag_tha_anl_tml_tsw_igb_aze_ukr_urd_uzb_bam_vie_sod_swa_yor_akn	-1.28759348076419	-3.20686588307854	0.00184040948392174
461	hau_ger_ven_nor_amr_gam_aeg_ctl_uzb_aze_dyu_sun_xho_hin_guj_bsq_fre_heb_lda_mnd_spa_dut_moo_bos_zul_pol_fin_yor_igb_est_mol_tig_geo_scr_prs_pan_rus_mlt_chh_bul_hun_akn_ind_rom_jav_jpn_knd_kor_lat_swe_tsn_svk_mly_slo_sid_bat_cnt_mcd_bam_glc_anl_eng_ukr_afr_alb_qcu_grk_lit_krd_ewe_sod_arw_owc_por_tag_urd_cic_ben_fbf_mao_tha_amh_tml_bem_swa_azi_cze_ita_tur_ses_vie_wly_dgb_tsw_swt	-0.138008870186963	-0.325801935266543	0.745306148745823
462	mlt_bul_ewe_ben_tig_amr_heb_mol_uzb_tur_swt_ind_cic_por_ctl_bsq_pol_wly_akn_cnt_rom_eng_zul_slo_bam_mcd_fin_tsn_dgb_est_cze_anl_geo_fre_arw_ita_nor_aeg_hau_guj_hun_moo_jav_ger_sun_jpn_tml_kor_alb_afr_xho_swe_tag_urd_owc_mly_mnd_lit_swa_rus_amh_krd_ukr_dut_spa_qcu_grk_glc_prs_bem_sid_lat_sod_hin_bat_scr_dyu_svk_fbf_mao_tha_gam_knd_yor_tsw_azi_bos_pan_aze_ses_vie_chh_igb_ven_lda	-0.638257460872316	-1.52664585319354	0.130243009475056
463	mlt_pol_yor_por_owc_chh_sod_ukr_aze_azi_bem_sun_swa_ger_rus_bsq_krd_amh_fbf_cnt_svk_swe_moo_rom_zul_ctl_hun_ven_lda_fin_cze_wly_geo_alb_urd_mol_ben_heb_aeg_slo_est_cic_ind_mcd_jav_jpn_tml_kor_prs_bos_tsw_nor_bat_ita_hau_tag_mnd_lit_igb_grk_gam_spa_fre_pan_scr_qcu_lat_glc_guj_ses_tig_afr_sid_arw_mao_hin_dyu_bul_tsn_mly_tha_anl_knd_swt_bam_uzb_eng_dut_tur_akn_vie_amr_ewe_xho_dgb	-0.828356674589859	-2.00226886397139	0.0481683470405525
464	mlt_slo_zul_grk_aeg_tig_amh_cze_uzb_tur_swt_mao_igb_lat_alb_bsq_rus_anl_dyu_mnd_eng_bos_bam_mcd_cic_dut_est_lda_ewe_fin_afr_gam_geo_ukr_rom_swe_pol_hau_amr_guj_hun_tsw_ind_hin_bat_jpn_tml_kor_pan_prs_bem_svk_tag_por_heb_mly_cnt_bul_swa_spa_wly_arw_lit_mol_nor_qcu_fre_ita_ctl_ses_owc_krd_chh_ben_jav_urd_akn_scr_xho_sun_tha_sod_knd_tsn_fbf_aze_glc_ger_azi_dgb_vie_sid_ven_yor_moo	0.137454506983843	0.32330734372831	0.747188348630672
465	aeg_krd_dgb_dut_anl_owc_mlt_lit_uzb_aze_tsw_ind_ven_fre_cze_bsq_lat_tig_lda_cnt_arw_bos_tsn_grk_yor_ukr_fin_fbf_swa_est_prs_sid_geo_scr_nor_ita_pan_amr_sod_afr_hun_igb_bat_urd_mly_jpn_knd_kor_rom_swe_ewe_ger_sun_ctl_wly_jav_mnd_mcd_dyu_glc_heb_spa_mol_alb_pol_qcu_ben_hin_rus_xho_hau_eng_gam_svk_mao_bul_bam_guj_zul_tag_tha_chh_tml_cic_bem_tur_slo_por_azi_akn_vie_amh_ses_moo_swt	-0.272526181032144	-0.644239919337324	0.521005669966883
466	sid_glc_lda_alb_hau_chh_aeg_ukr_tur_azi_ses_tag_ven_spa_ger_bsq_ita_tig_bam_mnd_eng_cze_moo_mol_igb_bul_est_tsn_tsw_hun_swe_gam_geo_bos_ctl_prs_ben_sod_mlt_por_fin_akn_ind_nor_bat_jpn_knd_kor_fre_afr_zul_krd_mly_pan_wly_jav_cnt_lat_swa_guj_amr_urd_rom_arw_scr_qcu_rus_hin_mcd_ewe_anl_slo_owc_pol_mao_grk_yor_lit_bem_sun_tha_amh_tml_dgb_cic_aze_dut_svk_uzb_fbf_vie_heb_dyu_swt_xho	0.299102660473459	0.704520405232393	0.482869294222834
467	sid_swe_ven_fre_mlt_aeg_hau_arw_tur_uzb_ses_tag_bem_alb_nor_bsq_pan_heb_dyu_cnt_slo_ita_igb_rom_yor_grk_fin_bam_swa_hun_rus_chh_geo_ben_ukr_prs_bos_amr_wly_mol_est_moo_bat_pol_mao_jpn_knd_kor_lat_afr_swt_dut_mly_urd_anl_jav_mnd_bul_fbf_ger_owc_lit_por_glc_guj_qcu_spa_hin_scr_tsw_amh_eng_gam_cze_ind_krd_dgb_mcd_cic_sun_tha_tig_tml_tsn_akn_aze_svk_ctl_azi_ewe_vie_sod_xho_lda_zul	-0.573423243051275	-1.36858399422435	0.174426322119938
468	mlt_afr_bam_swe_chh_anl_sod_fre_azi_tur_moo_sun_tsn_pol_spa_bsq_bul_heb_zul_mnd_ben_grk_ses_dut_igb_ctl_fin_bem_ewe_est_pan_gam_geo_svk_ger_cze_glc_amh_sid_rom_hun_dyu_mao_alb_mly_jpn_knd_kor_slo_lit_lda_ita_ind_arw_amr_tag_cnt_scr_tsw_rus_wly_guj_hin_prs_bos_qcu_ukr_krd_mcd_swt_aeg_mol_hau_eng_jav_urd_fbf_lat_ven_bat_tha_tig_tml_xho_dgb_uzb_nor_por_aze_akn_vie_owc_cic_swa_yor	0.6213819152225	1.47156093178881	0.14451532612003
469	chh_glc_igb_pan_anl_hau_owc_rom_azi_uzb_dgb_bat_lda_guj_grk_bsq_mcd_sid_swa_mnd_ctl_dut_bam_bos_akn_hin_hun_moo_yor_est_swe_gam_geo_bul_slo_cze_eng_wly_sod_alb_fin_tsn_mly_krd_ind_jpn_tml_kor_mol_por_bem_fre_sun_pol_aeg_mao_cnt_nor_dyu_urd_mlt_ben_ita_scr_lat_qcu_ukr_prs_rus_swt_heb_ger_tig_lit_jav_afr_ses_arw_ven_tag_tha_amr_knd_xho_zul_aze_svk_spa_tur_tsw_vie_amh_cic_ewe_fbf	0.476579499071692	1.12325562001015	0.264220237016264
470	sod_spa_yor_eng_aeg_heb_anl_pan_uzb_aze_bem_bat_dgb_ita_por_bsq_slo_chh_ses_cnt_lit_lat_tsn_prs_zul_cze_fin_dyu_fbf_hun_arw_amh_geo_ger_urd_krd_svk_mlt_gam_rom_est_cic_sun_guj_ind_jpn_knd_kor_ukr_hin_xho_bos_mao_glc_sid_tag_mnd_bul_ewe_pol_tig_mol_ctl_grk_ben_qcu_fre_swe_afr_lda_owc_scr_wly_nor_jav_rus_igb_alb_moo_mly_tha_amr_tml_bam_tsw_tur_mcd_dut_azi_akn_vie_hau_ven_swa_swt	-0.873141022867277	-2.11380989673782	0.0372080038927306
471	tig_ger_ses_rom_anl_hau_sid_swe_azi_tur_fbf_bat_yor_alb_ben_bsq_spa_wly_igb_cnt_glc_krd_ewe_pol_xho_arw_est_dyu_bam_hun_lit_amh_geo_pan_bos_dut_slo_aeg_chh_urd_fin_bem_ind_mol_tag_jpn_knd_kor_prs_hin_swt_lat_jav_ukr_gam_mao_mnd_por_lda_mcd_heb_ita_afr_ctl_svk_qcu_eng_bul_scr_moo_mlt_fre_amr_grk_sun_guj_dgb_cze_swa_mly_tha_sod_tml_zul_tsn_aze_rus_nor_uzb_ven_vie_owc_akn_tsw_cic	0.548956696650678	1.29907060838126	0.197131186423129
472	sid_arw_yor_scr_tig_amh_chh_lat_azi_tur_bem_tag_akn_ctl_prs_bsq_por_wly_xho_mnd_rom_bos_swa_nor_igb_swe_est_ewe_swt_hun_ukr_gam_geo_krd_lit_grk_dut_heb_owc_pan_fin_tsw_mao_cze_jav_jpn_knd_kor_mcd_slo_moo_rus_ind_afr_amr_bat_cnt_guj_ven_fre_hau_ben_ita_spa_mol_qcu_alb_bul_eng_lda_anl_urd_sod_glc_mly_hin_tsn_pol_dyu_sun_tha_aeg_tml_fbf_dgb_aze_ger_svk_uzb_ses_vie_mlt_bam_cic_zul	-0.0650800960035531	-0.153387222259326	0.878425255301525
473	owc_nor_zul_cze_mlt_anl_sod_pol_uzb_aze_akn_mao_dyu_svk_slo_bsq_grk_chh_ses_mnd_ita_ben_ewe_bos_ven_mol_hun_tsn_bam_est_por_hau_geo_glc_rus_bul_krd_amh_gam_hin_fin_bem_mly_mcd_tag_jpn_knd_kor_ctl_rom_moo_guj_jav_arw_heb_ind_cnt_pan_lda_eng_tig_dut_lit_scr_lat_qcu_urd_swe_afr_fbf_aeg_spa_amr_ukr_bat_alb_xho_fre_yor_sun_tha_sid_tml_cic_swa_azi_prs_ger_tur_dgb_vie_wly_igb_tsw_swt	0.387718741383706	0.912931643647269	0.363639115285232
474	gam_alb_bem_afr_sid_aeg_owc_ita_uzb_azi_xho_mao_ses_hin_ctl_bsq_ben_amh_dgb_cnt_spa_glc_ven_prs_cic_arw_fin_zul_swt_est_scr_anl_geo_ger_eng_swe_rus_heb_wly_guj_hun_bam_tag_krd_sun_jpn_tml_kor_lat_nor_ewe_svk_mly_rom_hau_jav_mnd_grk_lda_mcd_mlt_fre_mol_bul_pan_qcu_cze_ukr_bos_moo_amr_slo_tig_urd_ind_por_tsn_lit_tsw_bat_tha_sod_knd_yor_swa_aze_pol_dut_tur_fbf_vie_chh_igb_akn_dyu	-0.189322321594925	-0.447766624988874	0.655362929649032
475	sod_prs_swt_mcd_chh_tig_owc_lit_aze_azi_ewe_mly_ses_hin_mol_bsq_alb_aeg_zul_mnd_spa_svk_cic_krd_dyu_afr_est_moo_swa_hun_glc_mlt_geo_slo_ger_swe_rom_amh_hau_ben_fin_xho_mao_fre_jav_jpn_knd_kor_pan_nor_lda_por_sun_cze_amr_ind_cnt_pol_dgb_bul_sid_lat_urd_dut_guj_qcu_eng_grk_ukr_tsw_gam_arw_heb_ctl_bat_rus_yor_ita_fbf_tag_tha_anl_tml_akn_ven_uzb_bos_scr_tur_igb_vie_wly_tsn_bem_bam	-0.905242362479716	-2.19532669720353	0.0306288057446833
476	owc_dut_ewe_nor_sid_hau_anl_swe_tur_aze_dgb_tag_lda_lat_prs_bsq_ctl_amr_yor_cnt_rom_por_tsw_ben_moo_rus_fin_akn_ses_hun_fre_heb_geo_pan_afr_bul_ger_gam_chh_mcd_est_zul_sun_ukr_ind_jpn_tml_kor_spa_bos_fbf_glc_bat_grk_amh_mao_mnd_cze_dyu_mol_aeg_scr_urd_arw_alb_qcu_svk_guj_eng_swa_sod_ita_tig_lit_jav_pol_ven_hin_bam_mly_tha_mlt_knd_xho_bem_uzb_slo_krd_azi_swt_vie_wly_cic_igb_tsn	-0.503044931531685	-1.19544030203716	0.234954438278507
477	anl_swe_xho_mcd_amh_wly_mlt_fre_azi_uzb_moo_mao_ses_slo_spa_bsq_arw_heb_dyu_cnt_bos_cze_cic_nor_zul_alb_hun_ewe_tsn_est_prs_gam_geo_ctl_bul_hin_mol_sid_amr_svk_fin_bem_sun_scr_tag_jpn_knd_kor_ben_rus_yor_pol_mly_ukr_hau_ind_mnd_lat_fbf_rom_owc_guj_grk_lit_ita_qcu_krd_por_ger_bam_aeg_eng_tig_urd_jav_glc_lda_dut_swa_bat_tha_chh_tml_swt_igb_aze_pan_afr_tur_akn_vie_sod_dgb_tsw_ven	-0.0399229579937109	-0.0940766457767318	0.925250661782601
478	sid_guj_cic_pol_hau_sod_aeg_alb_tur_azi_moo_ind_ven_ben_hin_bsq_scr_gam_tsw_mnd_afr_spa_bem_mcd_lda_glc_est_akn_xho_fin_por_heb_geo_rus_nor_ger_rom_wly_amr_pan_hun_igb_mao_swe_bat_jpn_knd_kor_urd_bos_ewe_dut_tag_arw_anl_sun_cnt_krd_dyu_mol_tig_prs_bul_svk_fre_qcu_ukr_grk_ctl_swt_owc_cze_chh_lit_mly_slo_bam_ita_fbf_jav_tha_amh_tml_ses_tsn_uzb_lat_eng_aze_yor_vie_mlt_swa_zul_dgb	-0.198688512149913	-0.469285783539142	0.639963732985009
479	tig_pan_yor_fre_mlt_heb_sod_cze_aze_azi_swa_jav_zul_ben_dut_bsq_krd_hau_ewe_mnd_pol_scr_moo_grk_lda_mcd_est_akn_tsw_hun_rom_aeg_geo_swe_hin_lit_spa_amh_chh_ctl_fin_xho_bat_prs_sun_jpn_tml_kor_bul_ita_dgb_eng_mao_lat_owc_ind_cnt_rus_ses_alb_gam_glc_svk_urd_guj_qcu_bos_mol_slo_ven_anl_por_amr_ger_tag_afr_tsn_ukr_swt_mly_tha_wly_knd_bam_dyu_tur_arw_nor_uzb_bem_vie_sid_fbf_igb_cic	-0.521685470508934	-1.24252443305428	0.217167015891933
480	mlt_ukr_dyu_guj_wly_amh_sid_pan_aze_tur_lda_ind_yor_hin_lit_bsq_dut_owc_zul_cnt_krd_bos_akn_prs_dgb_bul_fin_swt_ses_est_cze_amr_geo_ctl_ben_svk_spa_sod_tig_grk_hun_cic_bat_scr_sun_jpn_tml_kor_lat_pol_moo_slo_mly_ita_hau_tag_mnd_alb_xho_por_heb_mol_eng_mcd_afr_qcu_fre_arw_glc_igb_aeg_rus_chh_rom_jav_urd_tsw_nor_bem_mao_tha_anl_knd_tsn_ewe_uzb_ger_swe_azi_swa_vie_gam_fbf_bam_ven	-0.694547926842224	-1.66528994712629	0.0992203177157896
481	gam_arw_ewe_svk_mlt_wly_heb_eng_tur_uzb_ven_mly_tsw_scr_bul_bsq_ctl_amh_swa_mnd_glc_ukr_igb_rus_fbf_por_hun_zul_moo_est_lat_chh_geo_lit_spa_rom_alb_tig_amr_ger_fin_bem_jav_mol_tag_jpn_tml_kor_afr_krd_lda_bos_ind_urd_sid_mao_cnt_grk_bam_pan_anl_slo_cze_ben_fre_qcu_dut_nor_prs_swt_owc_mcd_sod_swe_sun_hin_xho_guj_tsn_bat_tha_aeg_knd_ses_akn_azi_pol_ita_aze_dgb_vie_hau_cic_yor_dyu	0.224456639078578	0.528778939884566	0.598218555441799
482	heb_lat_swt_dut_wly_mlt_hau_afr_azi_uzb_igb_mao_zul_fre_ita_bsq_pol_gam_ewe_mnd_ukr_bos_cic_nor_tsw_lit_est_moo_bem_fin_slo_amr_geo_mcd_ger_ctl_rus_tig_owc_glc_hun_tsn_bat_eng_sun_jpn_knd_kor_mol_rom_bam_hin_tag_alb_anl_ind_cnt_svk_yor_scr_sod_cze_grk_bul_guj_qcu_arw_por_krd_dgb_chh_ben_amh_swe_mly_pan_akn_spa_xho_jav_tha_aeg_tml_dyu_ses_aze_urd_prs_tur_fbf_vie_sid_ven_lda_swa	-0.472669651845649	-1.12280368374332	0.264411178386335
483	sod_eng_yor_pol_owc_gam_heb_slo_tur_azi_igb_jav_swa_ita_ben_bsq_cze_mlt_bem_cnt_bos_fre_swt_arw_bam_lat_hun_xho_cic_fin_swe_aeg_geo_ctl_ger_pan_urd_wly_amr_hin_est_ses_mly_afr_tag_jpn_knd_kor_por_spa_ewe_glc_bat_dut_amh_sun_mnd_rom_lda_nor_hau_scr_mol_krd_rus_qcu_bul_guj_svk_tsn_tig_ukr_anl_prs_ind_lit_akn_alb_dyu_mao_tha_chh_tml_dgb_tsw_uzb_grk_mcd_aze_zul_vie_sid_fbf_ven_moo	-0.65360097940966	-1.56490731110377	0.121001168658729
484	anl_swe_ven_guj_wly_amr_heb_rom_tur_uzb_ewe_jav_fbf_mol_pol_bsq_bul_aeg_xho_mnd_prs_slo_bam_mcd_bem_grk_hun_ses_akn_est_ukr_gam_geo_hin_ctl_lit_nor_hau_mlt_fre_fin_igb_tag_ger_mly_jpn_knd_kor_cze_urd_cic_glc_sun_pan_owc_ind_cnt_alb_swt_lat_chh_dut_bos_spa_afr_qcu_ita_eng_arw_moo_amh_svk_sid_krd_bat_por_yor_ben_dyu_mao_tha_sod_tml_zul_swa_azi_scr_rus_aze_tsw_vie_tig_tsn_lda_dgb	-1.35694937483032	-3.38354388415897	0.00104880820995496
485	amh_afr_akn_bos_sid_owc_hau_bul_tur_uzb_swa_sun_lda_lat_hin_bsq_urd_chh_tsn_cnt_eng_alb_fbf_ben_ven_ger_fin_yor_bem_est_slo_heb_geo_ukr_guj_rom_swe_amr_anl_dut_hun_ses_tag_por_mly_jpn_tml_kor_grk_pol_dgb_lit_mao_mcd_mlt_ind_mnd_svk_swt_pan_aeg_nor_prs_krd_arw_qcu_ita_spa_glc_dyu_gam_rus_tig_ctl_bat_scr_tsw_fre_ewe_jav_tha_wly_knd_igb_xho_aze_mol_cze_azi_cic_vie_sod_bam_moo_zul	0.116318450630978	0.274033000444107	0.784666996438451
486	sod_scr_akn_rus_mlt_chh_aeg_pan_azi_aze_dgb_bat_swt_urd_ger_bsq_spa_hau_igb_mnd_pol_bul_xho_fre_yor_guj_est_cic_zul_hun_cze_wly_geo_swe_mcd_lat_ben_tig_owc_arw_fin_bem_tag_bos_ind_jpn_knd_kor_ctl_eng_ewe_slo_mly_lit_amh_jav_cnt_krd_fbf_por_gam_hin_dut_svk_glc_qcu_ukr_afr_rom_dyu_sid_alb_amr_grk_mao_mol_moo_prs_tsw_sun_tha_heb_tml_lda_tsn_uzb_nor_ita_tur_ses_vie_anl_swa_ven_bam	-0.634538562416377	-1.51759713391084	0.132508094030899
487	anl_bos_tsn_swe_owc_aeg_sod_ita_tur_uzb_yor_mao_zul_ctl_fre_bsq_arw_amr_bam_mnd_ger_spa_tsw_lat_bem_mcd_est_fbf_ven_fin_krd_hau_geo_ben_ukr_afr_slo_wly_amh_lit_hun_dyu_sun_rom_ind_jpn_knd_kor_hin_glc_xho_mol_mly_pol_mlt_tag_cnt_prs_cic_nor_sid_guj_pan_svk_urd_qcu_eng_cze_scr_ses_gam_rus_heb_por_jav_bul_swt_alb_igb_bat_tha_tig_tml_swa_ewe_aze_dut_grk_azi_dgb_vie_chh_akn_moo_lda	-0.690705319916769	-1.65841406156052	0.100603162421012
488	owc_ben_akn_ctl_wly_amh_gam_mcd_aze_uzb_dgb_sun_bem_por_lit_bsq_cze_hau_fbf_cnt_pan_rus_swt_bul_cic_ger_fin_zul_tsn_est_eng_mlt_geo_dut_nor_urd_svk_aeg_chh_guj_hun_lda_ind_spa_mly_jpn_knd_kor_afr_ukr_ses_bos_jav_mol_anl_mao_mnd_fre_yor_ita_amr_lat_hin_pol_slo_qcu_arw_swe_krd_ewe_tig_alb_heb_rom_bat_grk_bam_glc_xho_tag_tha_sid_tml_swa_igb_tur_prs_scr_azi_ven_vie_sod_moo_dyu_tsw	-0.146299917762152	-0.345439870821472	0.730543835588017
489	sid_por_xho_guj_gam_aeg_owc_alb_azi_uzb_ewe_jav_igb_urd_bos_bsq_eng_mlt_akn_mnd_fre_ukr_bem_mcd_zul_cze_fin_yor_ven_hun_lat_amr_geo_hin_ctl_spa_krd_chh_anl_ita_est_moo_ind_grk_sun_jpn_tml_kor_mol_afr_dgb_slo_mly_ger_heb_bat_cnt_swe_fbf_svk_wly_rus_lit_pan_scr_qcu_ben_arw_prs_lda_tig_rom_amh_glc_tag_pol_swt_bul_tsw_mao_tha_sod_knd_ses_swa_tur_nor_dut_aze_cic_vie_hau_bam_dyu_tsn	-0.698506925460921	-1.67469306620328	0.0973542033187871
490	sod_bul_fbf_mcd_tig_mlt_heb_ger_tur_azi_akn_mao_bem_spa_ben_bsq_lat_gam_tsw_mnd_grk_afr_cic_ita_xho_dut_est_swa_zul_fin_pan_owc_geo_hin_rom_svk_slo_hau_wly_rus_hun_igb_ind_urd_jav_jpn_knd_kor_ukr_eng_moo_mol_sun_prs_aeg_mly_cnt_arw_ewe_por_amr_ctl_alb_lit_nor_qcu_bos_glc_krd_ven_anl_guj_chh_fre_tag_swe_tsn_scr_bam_bat_tha_amh_tml_ses_dyu_uzb_cze_pol_aze_yor_vie_sid_dgb_swt_lda	0.349362926226192	0.823833105959983	0.412142151387946
491	tig_guj_yor_dut_hau_wly_sod_lat_aze_azi_dyu_sun_igb_swe_rus_bsq_krd_amr_bam_cnt_eng_pol_ses_hin_tsn_ukr_fin_xho_moo_est_glc_aeg_geo_fre_urd_mcd_nor_anl_sid_bul_hun_tsw_bat_arw_mly_jpn_knd_kor_pan_ctl_swa_lit_tag_por_mlt_mao_mnd_bos_zul_rom_owc_prs_afr_ger_cze_qcu_spa_slo_alb_lda_chh_svk_heb_mol_ind_ita_fbf_grk_dgb_jav_tha_amh_tml_swt_cic_uzb_ben_scr_tur_akn_vie_gam_bem_ven_ewe	-0.102362020476891	-0.241334828876058	0.809826916501488
492	wly_rus_tsw_pan_sod_heb_owc_cze_aze_tur_ses_sun_moo_grk_bos_bsq_lat_sid_fbf_cnt_lit_ben_ewe_alb_zul_ctl_hun_tsn_lda_est_ger_anl_geo_ita_swe_ukr_svk_mlt_aeg_guj_fin_swt_ind_bul_mly_jpn_knd_kor_pol_arw_igb_rom_jav_scr_tig_tag_mnd_mol_bam_nor_hau_glc_mcd_spa_krd_qcu_slo_afr_por_akn_gam_prs_amh_fre_mao_dut_cic_hin_xho_bat_tha_amr_tml_dyu_ven_uzb_eng_urd_azi_dgb_vie_chh_yor_swa_bem	-0.883176951424653	-2.14062687308886	0.0349199717656227
493	mlt_eng_ewe_mol_amh_amr_heb_lit_tur_aze_dgb_mly_swt_ctl_lat_bsq_dut_sod_bem_mnd_por_afr_yor_grk_ses_prs_est_bam_tsn_fin_cze_aeg_geo_pol_svk_arw_krd_wly_chh_rom_hun_igb_jav_scr_ind_jpn_tml_kor_rus_swe_tsw_pan_tag_ukr_tig_bat_cnt_glc_ven_bos_anl_alb_urd_slo_ita_qcu_spa_guj_fre_akn_hau_ben_owc_nor_sun_bul_dyu_hin_lda_mao_tha_sid_knd_fbf_cic_azi_ger_mcd_uzb_xho_vie_gam_swa_moo_zul	-0.249180012768203	-0.58929008881784	0.557095511067456
494	hau_mol_bam_lat_gam_aeg_wly_ukr_uzb_aze_tsn_jav_zul_swe_afr_bsq_prs_sod_ses_cnt_guj_por_swa_ita_ven_slo_est_igb_swt_fin_hin_sid_geo_ctl_bul_rom_dut_owc_chh_ger_hun_bem_mao_mcd_sun_jpn_tml_kor_arw_svk_dgb_spa_bat_krd_amr_tag_mnd_fre_akn_glc_heb_nor_grk_eng_cze_qcu_pol_scr_alb_fbf_amh_urd_mlt_rus_ind_ben_yor_bos_dyu_mly_tha_tig_knd_tsw_xho_tur_pan_lit_azi_moo_vie_anl_ewe_cic_lda	-0.69613842117516	-1.67077772839738	0.0981277363002522
495	tig_spa_moo_ctl_mlt_anl_wly_prs_tur_aze_akn_sun_xho_glc_urd_bsq_arw_sid_dyu_mnd_nor_grk_lda_svk_zul_guj_est_tsn_cic_fin_alb_gam_geo_mcd_hin_eng_scr_amh_sod_fre_hun_swt_mly_afr_tag_jpn_knd_kor_pol_bul_yor_rus_bat_ukr_amr_ind_cnt_ben_bam_lit_owc_bos_cze_rom_mol_qcu_pan_krd_dut_fbf_hau_por_chh_lat_jav_ger_ven_swe_bem_mao_tha_heb_tml_igb_tsw_azi_slo_ita_uzb_swa_vie_aeg_ewe_dgb_ses	-0.206075089720273	-0.48678603292903	0.627555257852573
496	heb_ita_lda_svk_amr_amh_chh_por_uzb_aze_zul_mly_dyu_rus_hin_bsq_urd_anl_dgb_mnd_lat_glc_cic_slo_xho_grk_est_moo_fbf_hun_dut_gam_geo_arw_fre_ctl_guj_owc_hau_eng_fin_tsw_tag_afr_ind_jpn_tml_kor_scr_bul_swa_krd_bat_alb_mlt_sun_cnt_mcd_swt_cze_wly_spa_swe_ger_ben_qcu_pol_lit_mol_bam_tig_nor_sid_prs_jav_bos_ewe_ukr_igb_mao_tha_aeg_knd_bem_tsn_tur_rom_pan_azi_ses_vie_sod_akn_yor_ven	-0.0826482805884377	-0.194589883599451	0.846138475031084
497	amr_cze_yor_fre_hau_gam_heb_mol_tur_azi_tsw_jav_ses_slo_svk_bsq_spa_sod_fbf_mnd_lat_arw_bem_eng_dgb_glc_fin_xho_swa_hun_pan_sid_geo_alb_por_rom_guj_aeg_mlt_ctl_est_igb_mao_prs_mly_jpn_tml_kor_ukr_lit_tsn_ben_tag_hin_anl_sun_cnt_dut_ven_grk_tig_afr_urd_pol_rus_qcu_nor_scr_bos_zul_wly_swe_chh_bul_ind_ger_ewe_mcd_swt_bat_tha_amh_knd_lda_cic_aze_krd_ita_uzb_dyu_vie_owc_bam_moo_akn	-0.3271425841743	-0.775082716441315	0.44025710549418
498	sod_slo_igb_bos_wly_anl_gam_prs_uzb_azi_dgb_bat_tsn_spa_ben_bsq_scr_chh_fbf_mnd_afr_svk_ewe_lat_swt_bul_est_bem_tsw_hun_rom_amr_geo_mcd_mol_grk_pol_aeg_mlt_ita_fin_cic_mao_glc_tag_jpn_tml_kor_fre_lit_swa_dut_mly_nor_heb_sun_cnt_swe_akn_ukr_hau_arw_ger_pan_krd_qcu_hin_rus_cze_zul_tig_guj_owc_eng_ind_ctl_ses_urd_lda_jav_tha_amh_knd_moo_xho_tur_alb_por_aze_ven_vie_sid_bam_yor_dyu	0.137663822709589	0.324429431765871	0.746341529099425
499	owc_alb_bam_ben_heb_amh_aeg_mol_azi_uzb_ewe_mly_lda_krd_lat_bsq_bul_amr_ses_mnd_cze_swe_akn_ctl_tsw_bos_est_igb_ven_fin_dut_hau_geo_urd_scr_por_afr_chh_sod_guj_hun_cic_sun_pan_tag_jpn_tml_kor_eng_glc_bem_hin_ind_arw_tig_mao_cnt_rom_xho_prs_sid_ukr_rus_fre_grk_qcu_nor_pol_ger_tsn_gam_ita_wly_mcd_jav_spa_dgb_slo_moo_bat_tha_mlt_knd_dyu_yor_tur_lit_svk_aze_fbf_vie_anl_swt_swa_zul	-0.554224085492483	-1.32297266360571	0.189088186551993
500	sid_urd_lda_eng_anl_amh_hau_krd_aze_tur_cic_sun_bam_glc_pan_bsq_ukr_gam_moo_mnd_guj_prs_dyu_mcd_bem_fre_fin_ewe_swt_hun_ctl_mlt_geo_bos_svk_spa_slo_aeg_owc_mol_est_tsw_jav_grk_mly_jpn_knd_kor_afr_ben_ven_pol_mao_hin_heb_ind_cnt_cze_xho_nor_chh_lit_dut_arw_bul_qcu_ger_swe_rus_igb_amr_scr_sod_rom_tag_ita_akn_alb_tsn_bat_tha_wly_tml_ses_swa_uzb_por_lat_azi_dgb_vie_tig_fbf_zul_yor	-0.08928748715624	-0.210588764830694	0.833668899683021
501	heb_bul_zul_glc_gam_sod_chh_eng_aze_tur_xho_bat_moo_rus_cze_bsq_dut_owc_tsw_mnd_arw_spa_swt_urd_ses_bos_est_cic_swa_fin_mol_wly_geo_fre_alb_scr_slo_anl_hau_ukr_hun_lda_mly_ctl_tag_jpn_knd_kor_swe_por_ewe_afr_mao_lat_tig_ind_cnt_grk_bem_hin_amh_pol_krd_guj_pan_qcu_mcd_prs_ger_igb_amr_svk_aeg_ben_jav_rom_dgb_ita_ven_sun_tha_mlt_tml_fbf_yor_azi_nor_lit_uzb_tsn_vie_sid_dyu_bam_akn	-0.0430292889760036	-0.101396991463562	0.919453615697101
502	gam_fre_xho_arw_heb_wly_amr_eng_aze_tur_dgb_bat_moo_grk_krd_bsq_ger_sod_zul_mnd_lat_pan_ewe_afr_swt_rom_est_cic_fbf_fin_svk_chh_geo_mcd_ita_guj_ctl_aeg_tig_bul_hun_lda_sun_por_mly_jpn_knd_kor_ukr_hin_yor_alb_ind_cze_owc_tag_cnt_nor_igb_swe_mlt_ben_scr_slo_urd_qcu_dut_mol_rus_bam_hau_bos_sid_prs_jav_glc_ses_lit_tsn_mao_tha_anl_tml_dyu_swa_azi_pol_spa_uzb_ven_vie_amh_akn_bem_tsw	-0.241643211073581	-0.571308737970497	0.569168492452041
503	chh_ben_xho_lat_sod_aeg_mlt_svk_tur_uzb_swt_mao_moo_hin_bul_bsq_mcd_hau_tsw_mnd_eng_dut_fbf_pol_lda_alb_est_bam_bem_hun_scr_amh_geo_nor_slo_ctl_fre_tig_gam_bos_fin_akn_mly_krd_jav_jpn_knd_kor_glc_prs_ses_ukr_bat_por_owc_ind_cnt_spa_tsn_ita_wly_pan_ger_rus_lit_qcu_guj_afr_cze_swa_anl_grk_heb_rom_tag_arw_dgb_urd_igb_sun_tha_amr_tml_cic_zul_azi_swe_mol_aze_dyu_vie_sid_ewe_yor_ven	-0.189439410431893	-0.44699245482848	0.655919765557247
504	chh_slo_dgb_pan_anl_amr_aeg_afr_tur_azi_bem_ind_yor_bul_ukr_bsq_cze_sod_ven_mnd_spa_rus_cic_grk_fbf_dut_est_bam_akn_hun_scr_owc_geo_fre_guj_pol_ger_amh_wly_svk_fin_igb_tag_hin_mly_jpn_knd_kor_bos_mol_zul_rom_jav_lit_mlt_mao_cnt_ben_ses_urd_tig_alb_lat_por_eng_qcu_ita_mcd_swe_lda_heb_arw_gam_prs_sun_krd_moo_glc_swt_bat_tha_sid_tml_swa_ewe_aze_ctl_nor_uzb_tsw_vie_hau_dyu_tsn_xho	-0.0608081400395455	-0.143371499800953	0.886306983820461
505	mlt_ben_dyu_glc_anl_owc_sod_bul_tur_aze_tsw_ind_zul_hin_fre_bsq_prs_tig_cic_cnt_spa_ita_xho_alb_akn_ukr_est_igb_tsn_fin_krd_hau_geo_grk_afr_scr_lit_wly_amr_rom_hun_yor_mly_rus_jav_jpn_tml_kor_guj_nor_ven_lat_sun_ctl_chh_bat_mnd_por_swa_mcd_sid_svk_urd_arw_dut_qcu_pol_bos_cze_fbf_heb_mol_amh_slo_mao_ger_ses_eng_swt_tag_tha_gam_knd_dgb_lda_uzb_pan_swe_azi_ewe_vie_aeg_moo_bam_bem	-0.498489262957557	-1.18617968370765	0.238572952453879
506	gam_fre_ven_krd_amr_aeg_wly_dut_aze_tur_swa_sun_tsw_bul_lit_bsq_hin_heb_yor_cnt_ger_svk_swt_prs_tsn_afr_fin_ses_bem_hun_cze_owc_geo_mol_urd_scr_rom_anl_mlt_alb_est_cic_ind_swe_mao_jpn_knd_kor_mcd_grk_lda_pol_tag_slo_sid_bat_mnd_bos_fbf_guj_sod_pan_spa_ukr_por_qcu_rus_nor_ben_moo_amh_glc_chh_arw_jav_eng_dyu_ctl_dgb_mly_tha_hau_tml_ewe_akn_uzb_lat_ita_azi_bam_vie_tig_zul_igb_xho	-0.840874202703584	-2.02994168919089	0.0452192609005899
507	anl_slo_ewe_hin_chh_heb_amh_urd_uzb_tur_xho_mly_ses_ger_dut_bsq_guj_gam_bam_mnd_pan_mcd_bem_alb_cic_krd_hun_fbf_yor_fin_cze_tig_geo_swe_ukr_arw_lat_wly_hau_spa_est_tsn_mao_prs_tag_jpn_tml_kor_scr_ctl_ven_eng_sun_ita_sid_ind_cnt_rus_akn_glc_mlt_afr_pol_fre_bos_qcu_nor_ben_rom_zul_aeg_bul_amr_lit_jav_grk_tsw_mol_dyu_bat_tha_owc_knd_lda_dgb_azi_svk_por_aze_swt_vie_sod_igb_moo_swa	-0.259087424174167	-0.613405354578105	0.541105712400675
508	anl_urd_ewe_eng_sod_heb_gam_afr_aze_azi_moo_sun_zul_bul_ita_bsq_lit_sid_cic_cnt_fre_swe_dyu_pol_dgb_rus_est_tsw_ven_fin_scr_tig_geo_slo_pan_prs_bos_chh_owc_dut_hun_akn_mly_glc_jav_jpn_knd_kor_krd_guj_bam_hin_bat_ukr_amr_tag_mnd_lat_fbf_arw_wly_rom_mol_cze_ctl_qcu_por_grk_mcd_bem_mlt_ben_hau_ger_mao_spa_yor_nor_lda_ind_tha_amh_tml_ses_tsn_tur_svk_alb_uzb_igb_vie_aeg_swa_swt_xho	-0.149320816735914	-0.351999533219889	0.725634975669284
509	chh_pol_tsn_ita_sod_anl_amh_scr_azi_uzb_ses_mly_swt_fre_alb_bsq_prs_owc_cic_mnd_urd_eng_xho_ben_igb_mol_est_yor_dgb_hun_nor_sid_geo_lat_pan_guj_bul_tig_hau_svk_fin_swa_mao_rom_ind_jpn_knd_kor_dut_glc_bem_afr_bat_slo_gam_jav_cnt_krd_fbf_rus_heb_bos_grk_lit_spa_qcu_por_swe_ger_ven_wly_arw_mlt_ukr_tag_cze_zul_mcd_dyu_sun_tha_amr_tml_bam_ewe_aze_ctl_hin_tur_lda_vie_aeg_moo_tsw_akn	0.0789551889069417	0.186062662374388	0.852800862439293
510	owc_lat_ses_ben_aeg_heb_sod_rom_azi_uzb_igb_bat_akn_rus_ukr_bsq_mcd_amh_fbf_cnt_bul_ctl_moo_arw_lda_swe_hun_bam_xho_est_hin_gam_geo_pol_prs_svk_krd_sid_chh_ita_fin_tsw_jav_mol_mao_jpn_knd_kor_scr_eng_dgb_pan_mly_alb_amr_ind_mnd_grk_yor_lit_mlt_urd_guj_glc_nor_qcu_afr_por_spa_tsn_tig_fre_anl_dut_sun_cze_ewe_slo_swa_tag_tha_wly_tml_cic_zul_aze_bos_ger_tur_ven_vie_hau_bem_dyu_swt	0.141228881911153	0.332158498868488	0.740517046970577
511	sid_rus_akn_prs_sod_wly_amh_por_aze_tur_tsw_jav_ses_pan_dut_bsq_arw_amr_ewe_mnd_urd_glc_dgb_slo_lda_fre_est_igb_bam_hun_bul_owc_geo_bos_ctl_ita_ben_tig_gam_cze_fin_zul_bat_spa_sun_jpn_knd_kor_alb_mol_dyu_krd_tag_scr_aeg_ind_cnt_hin_moo_ger_mlt_afr_pol_swe_eng_qcu_rom_grk_mcd_ven_hau_guj_chh_lit_mly_nor_swa_svk_yor_mao_tha_heb_tml_swt_fbf_uzb_ukr_lat_azi_xho_vie_anl_cic_bem_tsn	-0.475917800715062	-1.13216010512114	0.260477820670898
512	heb_pan_yor_lat_aeg_owc_gam_mol_aze_tur_xho_ind_fbf_hin_ger_bsq_scr_chh_ses_mnd_afr_nor_swt_pol_cic_bul_est_bam_dgb_hun_ctl_anl_geo_rus_fre_rom_dut_sod_hau_bos_fin_akn_mly_guj_tag_jpn_knd_kor_ben_lit_dyu_glc_mao_por_mlt_sun_cnt_ita_ewe_mcd_wly_slo_arw_prs_spa_qcu_swe_grk_krd_lda_tig_cze_amh_urd_jav_svk_tsn_ukr_ven_bat_tha_sid_tml_bem_zul_uzb_eng_alb_azi_moo_vie_amr_tsw_swa_igb	0.181043990911653	0.426635379530271	0.670630902341926
513	amh_bos_tsw_alb_mlt_amr_anl_pol_uzb_azi_bam_tag_dyu_krd_hin_bsq_ita_wly_bem_cnt_guj_spa_swt_lat_lda_afr_fin_ses_igb_hun_mcd_aeg_geo_nor_grk_ctl_ben_tig_gam_swe_est_swa_jav_bul_sun_jpn_knd_kor_fre_scr_ewe_por_mao_mol_sid_ind_mnd_arw_cic_prs_heb_eng_ger_glc_cze_qcu_dut_pan_svk_tsn_owc_ukr_sod_urd_bat_slo_dgb_rus_xho_mly_tha_chh_tml_zul_yor_tur_rom_lit_aze_ven_vie_hau_akn_fbf_moo	-0.651002545949428	-1.55863411125642	0.122479656162095
514	hau_ita_dyu_svk_sod_sid_amh_rus_azi_uzb_swa_bat_xho_prs_por_bsq_fre_amr_dgb_cnt_ctl_krd_igb_lat_fbf_slo_hun_zul_akn_fin_ger_chh_geo_pol_mol_urd_bul_tig_gam_dut_est_bam_tag_arw_sun_jpn_tml_kor_guj_nor_tsn_swe_ind_ben_owc_jav_mnd_afr_cic_scr_wly_spa_mcd_cze_eng_qcu_lit_rom_glc_ses_heb_hin_aeg_pan_mly_bos_lda_ukr_yor_mao_tha_mlt_knd_ven_swt_tur_grk_alb_aze_ewe_vie_anl_tsw_moo_bem	0.216925985071527	0.510354891769184	0.611012070334372
515	anl_ita_akn_dut_sid_wly_hau_grk_azi_uzb_swt_bat_swa_bul_fre_bsq_mcd_gam_xho_mnd_ctl_urd_dgb_hin_bam_krd_fin_zul_igb_est_prs_mlt_geo_bos_pan_por_ukr_heb_tig_ben_hun_ewe_ind_spa_sun_jpn_knd_kor_rus_nor_fbf_eng_tag_lit_sod_jav_cnt_mol_tsn_svk_aeg_arw_lat_cze_swe_qcu_glc_guj_rom_tsw_amr_alb_amh_slo_mly_afr_yor_pol_ven_mao_tha_owc_tml_dyu_ses_tur_ger_scr_aze_cic_vie_chh_lda_moo_bem	-0.0989373244694703	-0.233444134631233	0.815929614360183
516	anl_pol_ven_ukr_tig_aeg_sod_rus_uzb_tur_bem_ind_cic_mcd_scr_bsq_urd_wly_swa_cnt_ben_hin_dgb_pan_swt_krd_est_ses_igb_hun_nor_heb_geo_slo_cze_swe_lit_gam_amh_mol_fin_tsn_jav_rom_mao_jpn_tml_kor_svk_ger_akn_bos_sun_glc_chh_bat_mnd_dut_xho_afr_hau_alb_spa_ctl_lat_qcu_bul_ita_fre_fbf_mlt_por_sid_guj_tag_grk_ewe_eng_dyu_mly_tha_amr_knd_yor_zul_aze_prs_arw_azi_bam_vie_owc_moo_lda_tsw	-0.933739915289015	-2.25907197226501	0.0262150103873523
517	amh_urd_bem_ukr_sod_amr_gam_alb_uzb_aze_dyu_jav_tsn_spa_bul_bsq_slo_wly_lda_mnd_scr_guj_dgb_por_swt_grk_est_bam_akn_hun_glc_chh_geo_mol_hin_prs_arw_heb_sid_ger_fin_cic_sun_svk_mao_jpn_knd_kor_krd_lit_ven_afr_bat_rus_tig_tag_cnt_pol_ewe_ctl_anl_ben_dut_lat_mcd_qcu_pan_bos_swe_zul_aeg_ita_owc_rom_ind_nor_fbf_fre_swa_mly_tha_mlt_tml_xho_yor_azi_eng_cze_tur_tsw_vie_hau_igb_ses_moo	-0.219155939429695	-0.518129927492268	0.605598103827355
518	hau_prs_ewe_spa_aeg_wly_sid_arw_tur_azi_swt_mly_dyu_glc_por_bsq_ctl_sod_swa_cnt_ben_pan_cic_ita_tsw_svk_fin_tsn_zul_est_guj_amr_geo_eng_bul_pol_lit_gam_tig_alb_hun_yor_ind_rom_bat_jpn_tml_kor_grk_swe_ses_rus_mao_scr_amh_tag_mnd_dut_xho_ger_owc_cze_nor_fre_slo_qcu_ukr_krd_bos_moo_heb_afr_anl_mol_sun_hin_bem_urd_dgb_jav_tha_mlt_knd_lda_igb_aze_mcd_lat_uzb_fbf_vie_chh_ven_akn_bam	0.444821307309534	1.04835451891893	0.297192157801672
519	amr_pol_lda_alb_hau_chh_sod_ita_azi_tur_dyu_mly_akn_krd_slo_bsq_swe_tig_swa_cnt_hin_eng_tsw_ukr_zul_prs_hun_swt_ewe_est_spa_aeg_geo_nor_ger_bul_glc_amh_mlt_lit_fin_yor_tag_svk_jav_jpn_tml_kor_por_ben_moo_dut_bat_grk_owc_mao_mnd_scr_ses_guj_heb_mcd_afr_bos_mol_qcu_arw_rom_ctl_ven_gam_cze_sid_urd_ind_pan_tsn_fre_fbf_sun_tha_wly_knd_igb_cic_uzb_rus_lat_aze_bam_vie_anl_xho_dgb_bem	-0.574558598489429	-1.37187320242697	0.173403299746274
520	tig_prs_ses_mol_heb_chh_mlt_scr_aze_azi_cic_sun_bem_pan_hin_bsq_dut_anl_lda_cnt_rom_nor_yor_fre_swt_cze_est_xho_tsw_hun_pol_amr_geo_glc_ben_afr_grk_sid_hau_por_fin_dyu_tag_guj_mly_jpn_knd_kor_bos_ctl_ven_arw_ind_swe_gam_jav_mnd_eng_akn_ita_sod_rus_svk_slo_urd_qcu_alb_mcd_ger_swa_amh_bul_aeg_lat_mao_lit_tsn_krd_dgb_bat_tha_wly_tml_moo_fbf_uzb_spa_ukr_tur_igb_vie_owc_zul_ewe_bam	-0.359570915995129	-0.851824332832033	0.396499798810081
521	mlt_ger_bam_guj_gam_amr_aeg_mol_aze_tur_yor_jav_swa_slo_lit_bsq_cze_owc_dgb_mnd_spa_prs_xho_rus_ses_arw_fin_ewe_fbf_est_glc_sid_geo_dut_eng_fre_swe_hau_anl_ctl_hun_tsw_sun_lat_mao_jpn_knd_kor_bos_ita_zul_mcd_ind_krd_sod_tag_cnt_nor_akn_pol_amh_alb_grk_ukr_urd_qcu_pan_afr_ben_ven_wly_hin_heb_rom_bat_scr_lda_bul_cic_mly_tha_chh_tml_dyu_tsn_azi_svk_por_uzb_moo_vie_tig_swt_bem_igb	-0.283170727695617	-0.669637485169456	0.50474809709932
522	aeg_svk_bem_lat_sod_chh_owc_ctl_uzb_tur_tsw_sun_xho_bos_por_bsq_swe_gam_akn_cnt_fre_dut_tsn_lit_ses_eng_hun_yor_moo_est_bul_hau_geo_mol_prs_mcd_glc_amh_anl_ukr_fin_swa_tag_krd_jav_jpn_knd_kor_slo_rus_dyu_ben_ind_spa_sid_mao_mnd_arw_lda_hin_amr_scr_nor_ger_afr_qcu_cze_pol_guj_fbf_wly_alb_mlt_rom_mly_grk_ven_urd_swt_bat_tha_tig_tml_dgb_cic_azi_ita_pan_aze_igb_vie_heb_zul_bam_ewe	0.0753868954454917	0.177460196150554	0.859532868570208
523	hau_bos_fbf_afr_owc_amr_tig_hin_azi_tur_tsw_sun_ewe_eng_ger_bsq_cze_sod_akn_cnt_pan_swe_igb_ita_zul_rom_hun_ses_tsn_est_urd_mlt_geo_prs_por_lit_arw_amh_wly_glc_fin_dgb_mly_ben_jav_jpn_tml_kor_dut_nor_lda_slo_tag_guj_anl_mao_mnd_pol_ven_fre_aeg_grk_lat_alb_rus_qcu_ukr_ctl_krd_xho_chh_bul_gam_mcd_ind_mol_bem_spa_cic_bat_tha_sid_knd_bam_moo_uzb_svk_scr_aze_yor_vie_heb_dyu_swt_swa	0.0647553336751376	0.152431700615412	0.879176674011098
524	tig_ukr_xho_pan_wly_sod_mlt_bul_azi_uzb_dyu_jav_yor_urd_hin_bsq_mcd_chh_moo_cnt_glc_swe_lda_grk_tsn_eng_est_tsw_cic_fin_ita_hau_geo_bos_guj_dut_rom_amh_heb_nor_hun_bem_mao_ben_bat_jpn_knd_kor_lit_fre_swt_rus_sun_scr_owc_mly_mnd_cze_ewe_afr_gam_prs_alb_mol_ger_qcu_por_pol_ctl_zul_sid_lat_amr_svk_ind_arw_bam_krd_swa_tag_tha_anl_tml_ven_fbf_tur_spa_slo_aze_igb_vie_aeg_ses_dgb_akn	-0.787655722533732	-1.89305387188427	0.0614601873623714
525	tig_svk_bam_bul_hau_sid_heb_hin_tur_uzb_yor_bat_lda_scr_pan_bsq_ger_mlt_fbf_cnt_rus_fre_tsn_afr_xho_grk_est_igb_akn_hun_eng_chh_geo_krd_spa_guj_ukr_owc_wly_glc_fin_zul_jav_pol_tag_jpn_knd_kor_nor_ctl_ven_lit_sun_swe_sod_mly_mnd_arw_ses_dut_amr_alb_prs_bos_mol_qcu_cze_ita_ben_dgb_aeg_por_gam_mcd_ind_urd_swt_rom_swa_mao_tha_amh_tml_cic_ewe_azi_slo_lat_aze_moo_vie_anl_dyu_tsw_bem	0.431766230720794	1.02106507483451	0.309872410140076
526	wly_bul_swa_swe_anl_chh_gam_eng_aze_azi_yor_ind_moo_cze_ben_bsq_svk_tig_bam_cnt_fre_grk_akn_alb_ses_slo_fin_lda_xho_hun_ita_mlt_geo_dut_mol_mcd_por_sod_amh_afr_est_cic_sun_nor_mly_jpn_knd_kor_ger_ukr_dgb_arw_mao_guj_owc_tag_mnd_rom_bem_prs_sid_pan_ctl_krd_spa_qcu_bos_hin_rus_swt_aeg_lit_hau_lat_jav_pol_fbf_scr_ven_bat_tha_heb_tml_zul_tsn_uzb_urd_glc_tur_tsw_vie_amr_igb_dyu_ewe	0.274542971930924	0.646717527673872	0.519407717750312
527	heb_ukr_igb_prs_owc_sid_anl_scr_aze_uzb_lda_jav_moo_rus_guj_bsq_krd_aeg_akn_mnd_mol_bos_tsn_rom_tsw_arw_hun_fbf_ven_fin_nor_mlt_geo_pan_alb_ben_lit_sod_chh_afr_est_cic_ind_ger_mao_jpn_knd_kor_cze_swe_swt_eng_mly_bul_gam_bat_cnt_glc_dyu_fre_wly_mcd_ctl_svk_spa_qcu_urd_lat_dut_swa_amr_hin_hau_pol_tag_ita_bam_slo_yor_sun_tha_amh_tml_xho_ewe_tur_grk_por_azi_zul_vie_tig_bem_ses_dgb	-0.42297021163883	-1.00282332120241	0.318548246206369
528	tig_urd_bam_krd_anl_amh_aeg_afr_aze_tur_xho_ind_zul_bos_glc_bsq_por_chh_dgb_cnt_mcd_ben_tsw_rom_yor_dut_hun_lda_swa_fin_pan_owc_geo_guj_ita_grk_ger_gam_mlt_prs_est_bem_bat_spa_sun_jpn_knd_kor_swe_lat_ses_pol_mly_cze_sid_tag_mnd_svk_dyu_ukr_sod_nor_rus_arw_scr_qcu_eng_alb_mol_ewe_wly_bul_heb_hin_jav_fre_ven_lit_cic_mao_tha_amr_tml_akn_moo_azi_ctl_slo_uzb_swt_vie_hau_igb_fbf_tsn	0.0967974043465256	0.228076121136095	0.820087778175164
529	amr_ben_fbf_prs_hau_wly_aeg_afr_tur_uzb_dyu_mao_cic_urd_hin_bsq_mcd_tig_tsn_cnt_grk_por_ses_glc_swa_bos_fin_bam_moo_est_pan_anl_geo_spa_ukr_lit_nor_sod_chh_lat_hun_igb_sun_swe_tag_jpn_knd_kor_rus_arw_bem_pol_bat_fre_heb_mly_mnd_dut_xho_svk_owc_eng_scr_ger_mol_qcu_krd_alb_slo_tsw_amh_ctl_gam_cze_jav_bul_swt_ita_ewe_ind_tha_mlt_tml_akn_yor_azi_rom_guj_aze_lda_vie_sid_dgb_ven_zul	-0.552817974374424	-1.31989228163885	0.190110713526818
530	wly_swe_ses_alb_hau_owc_mlt_prs_azi_tur_dyu_jav_zul_por_krd_bsq_lit_amr_yor_cnt_lat_urd_xho_mcd_bam_eng_fin_cic_moo_est_cze_amh_geo_ukr_pol_pan_afr_sod_chh_svk_hun_igb_mao_rom_tag_jpn_tml_kor_scr_guj_akn_glc_bat_arw_sid_ind_mnd_hin_swa_bul_anl_ben_nor_slo_ger_qcu_dut_spa_rus_lda_tig_ita_gam_mol_mly_bos_ewe_fre_bem_sun_tha_heb_knd_tsn_fbf_uzb_ctl_grk_aze_swt_vie_aeg_dgb_tsw_ven	-0.187838490695799	-0.443517219862229	0.658421782167231
531	sid_svk_ewe_mol_amr_hau_sod_hin_aze_tur_moo_sun_fbf_grk_alb_bsq_ita_gam_ses_cnt_dut_ben_tsn_rus_tsw_por_hun_swa_lda_est_swe_tig_geo_lat_arw_bos_ukr_mlt_heb_cze_fin_akn_mly_spa_jav_jpn_tml_kor_glc_urd_dgb_rom_ind_afr_aeg_bat_mnd_scr_cic_prs_owc_lit_guj_krd_nor_qcu_fre_bul_pol_zul_wly_mcd_chh_eng_tag_ctl_yor_ger_igb_mao_tha_amh_knd_bam_dyu_uzb_slo_pan_azi_xho_vie_anl_swt_ven_bem	0.0363162174027341	0.0855659198488812	0.93199543329506
532	chh_svk_xho_mcd_wly_sod_amr_afr_tur_azi_zul_bat_fbf_krd_prs_bsq_slo_heb_bam_mnd_scr_hin_swt_dut_dyu_lat_hun_lda_ewe_fin_bos_amh_geo_ita_ger_guj_ben_gam_hau_nor_est_swa_jav_rus_tag_jpn_knd_kor_ctl_glc_tsn_rom_ind_alb_tig_mao_cnt_swe_moo_ukr_mlt_fre_pol_grk_lit_qcu_por_spa_mol_ven_sid_arw_owc_cze_mly_pan_dgb_urd_cic_sun_tha_aeg_tml_igb_yor_uzb_eng_bul_aze_ses_vie_anl_bem_tsw_akn	-0.181557589293184	-0.428165164375393	0.669520835205145
533	heb_ita_cic_alb_tig_owc_hau_ger_tur_aze_zul_mao_swt_glc_lit_bsq_spa_aeg_ven_cnt_krd_cze_fbf_lat_ses_bos_fin_bem_akn_est_pan_amr_geo_pol_mcd_ben_eng_chh_gam_ukr_hun_tsn_jav_urd_ind_jpn_tml_kor_nor_bul_dgb_ctl_mly_svk_amh_tag_mnd_scr_lda_swe_anl_mol_afr_arw_prs_qcu_rom_grk_slo_dyu_mlt_hin_wly_por_bat_fre_igb_dut_ewe_sun_tha_sid_knd_yor_bam_azi_rus_guj_uzb_moo_vie_sod_xho_tsw_swa	0.515182038913654	1.2180474462279	0.226287162842164
534	gam_dut_tsn_krd_chh_amh_anl_alb_azi_uzb_moo_mly_igb_svk_mcd_bsq_cze_sid_swt_cnt_swe_arw_bam_rus_dgb_pol_fin_zul_bem_hun_ita_tig_geo_urd_por_ctl_scr_amr_hau_ben_est_cic_mao_afr_bat_jpn_knd_kor_pan_slo_ven_mol_jav_rom_sod_sun_mnd_guj_dyu_glc_heb_bos_spa_lit_eng_qcu_prs_bul_lat_ewe_wly_fre_aeg_ukr_ind_grk_yor_hin_ses_tag_tha_owc_tml_fbf_xho_tur_ger_nor_aze_akn_vie_mlt_tsw_lda_swa	-0.442447267077648	-1.05116127234921	0.295908257882299
535	mlt_svk_swa_bul_owc_gam_tig_nor_tur_aze_ven_sun_moo_swe_ukr_bsq_spa_amr_zul_mnd_ben_lat_bam_krd_yor_por_hun_lda_dgb_fin_mol_chh_geo_grk_pan_afr_scr_sid_hau_dut_est_fbf_jav_mcd_mly_jpn_tml_kor_hin_ctl_swt_glc_bat_eng_anl_ind_cnt_prs_igb_fre_wly_pol_lit_alb_arw_qcu_rus_bos_cze_ses_aeg_rom_amh_ita_mao_slo_tsn_guj_tsw_tag_tha_sod_knd_akn_dyu_uzb_urd_ger_azi_bem_vie_heb_cic_xho_ewe	0.153105444221816	0.360466334610581	0.719315847817627
536	sod_alb_igb_guj_tig_owc_amh_cze_azi_aze_swa_tag_bem_rus_nor_bsq_scr_amr_tsw_mnd_krd_hin_yor_ukr_ses_urd_est_dyu_ven_fin_dut_anl_geo_lit_grk_svk_glc_heb_mlt_slo_hun_moo_mly_ger_jav_jpn_knd_kor_mol_eng_tsn_por_bat_prs_hau_sun_cnt_mcd_dgb_spa_gam_afr_swe_ben_pan_qcu_bul_ita_fre_zul_wly_pol_aeg_lat_mao_arw_bam_ctl_akn_ind_tha_chh_tml_fbf_ewe_tur_bos_rom_uzb_lda_vie_sid_cic_xho_swt	0.0713911711537272	0.16801543443026	0.86693597707767
537	chh_scr_lda_rus_gam_sid_heb_ben_uzb_azi_tsw_bat_bem_arw_ger_bsq_lat_mlt_fbf_cnt_hin_pol_bam_glc_swt_bos_est_ven_tsn_fin_nor_wly_geo_prs_guj_swe_slo_anl_amr_urd_hun_xho_ind_svk_jav_jpn_knd_kor_pan_bul_swa_por_mly_spa_sod_mao_mnd_ita_dyu_ukr_tig_dut_ctl_lit_fre_qcu_alb_mcd_grk_moo_owc_eng_amh_cze_tag_rom_zul_afr_igb_sun_tha_aeg_tml_ewe_cic_aze_krd_mol_tur_ses_vie_hau_akn_yor_dgb	-0.584432175652133	-1.39490680024652	0.166366603464512
538	hau_glc_igb_lat_amh_gam_anl_afr_azi_uzb_ewe_bat_ven_fre_svk_bsq_krd_heb_xho_cnt_ben_swe_tsw_urd_swt_eng_hun_cic_bem_fin_lit_chh_geo_prs_hin_slo_rom_amr_owc_bos_est_akn_jav_cze_tag_jpn_knd_kor_alb_bul_lda_pan_mly_pol_wly_sun_mnd_ctl_moo_mol_sid_nor_spa_ger_mcd_qcu_grk_ukr_guj_zul_sod_ita_aeg_rus_ind_scr_swa_arw_dgb_mao_tha_mlt_tml_bam_dyu_tur_por_dut_aze_yor_vie_tig_fbf_tsn_ses	-0.0545472204704599	-0.128485162460356	0.898042485102388
539	aeg_dut_ses_pan_heb_wly_amr_ger_azi_tur_ewe_mao_bem_ben_urd_bsq_cze_hau_swt_cnt_lit_lat_tsw_glc_bam_svk_fin_fbf_dyu_hun_afr_owc_geo_swe_bul_ukr_scr_chh_sid_nor_est_yor_ind_mcd_mly_jpn_tml_kor_eng_krd_swa_spa_bat_fre_mlt_sun_mnd_slo_lda_por_anl_ita_rus_hin_bos_qcu_prs_rom_pol_akn_tig_ctl_sod_guj_jav_grk_cic_alb_ven_tag_tha_gam_knd_dgb_tsn_aze_arw_mol_uzb_zul_vie_amh_moo_igb_xho	-0.628939757886797	-1.50495173173937	0.135725301811265
540	owc_ctl_tsw_por_anl_aeg_chh_guj_uzb_aze_lda_mly_bam_ger_ita_bsq_pol_gam_igb_cnt_mcd_fre_ewe_cze_bem_scr_hun_xho_swa_est_afr_sod_geo_grk_dut_pan_eng_heb_mlt_hin_fin_cic_ind_ben_jav_jpn_knd_kor_lit_slo_ven_alb_bat_glc_sid_sun_mnd_rom_akn_prs_amh_svk_swe_spa_bul_qcu_rus_nor_arw_ses_tig_bos_amr_lat_mao_ukr_zul_urd_moo_tag_tha_wly_tml_yor_swt_azi_mol_krd_tur_fbf_vie_hau_tsn_dyu_dgb	-0.442395802525824	-1.05129023831987	0.29584935546899
541	hau_ctl_ses_lat_chh_wly_tig_lit_azi_uzb_zul_mao_bam_ben_arw_bsq_krd_heb_swt_mnd_por_afr_ven_ukr_ewe_glc_fin_swa_dyu_hun_grk_amr_geo_slo_cze_svk_alb_mlt_aeg_mol_est_lda_sun_dut_ind_jpn_tml_kor_ita_guj_cic_hin_jav_urd_sod_bat_cnt_mcd_yor_bos_anl_pan_nor_scr_pol_qcu_prs_eng_ger_tsw_owc_rom_amh_rus_mly_swe_bem_spa_tsn_tag_tha_sid_knd_igb_moo_tur_bul_fre_aze_dgb_vie_gam_fbf_akn_xho	-0.590944788163264	-1.4119726919403	0.161295301392862
542	amr_ctl_igb_mol_hau_owc_mlt_urd_aze_azi_swa_jav_ven_hin_svk_bsq_krd_sod_cic_mnd_afr_arw_zul_prs_lda_bos_hun_dyu_bem_fin_nor_sid_geo_fre_ita_slo_grk_wly_gam_bul_est_tsw_mao_spa_sun_jpn_knd_kor_ben_scr_ses_swe_bat_guj_amh_ind_cnt_por_akn_ger_anl_glc_ukr_lit_pol_qcu_dut_pan_alb_fbf_chh_rus_aeg_mcd_tag_rom_swt_eng_dgb_mly_tha_heb_tml_moo_xho_tur_cze_lat_uzb_tsn_vie_tig_yor_ewe_bam	-0.551540196476173	-1.31620846970028	0.191338975485617
543	sid_svk_ewe_mcd_aeg_hau_amr_lit_aze_tur_cic_mao_swa_eng_spa_bsq_por_heb_fbf_cnt_ita_rus_bem_ben_swt_bul_fin_yor_dgb_est_hin_tig_geo_alb_afr_ctl_bos_wly_anl_lat_hun_bam_ind_guj_bat_jpn_knd_kor_ger_fre_xho_prs_mly_slo_sod_tag_mnd_nor_zul_grk_chh_glc_scr_rom_swe_qcu_pol_krd_pan_moo_amh_cze_mlt_arw_jav_ukr_lda_mol_dyu_sun_tha_owc_tml_tsw_ven_azi_dut_urd_uzb_akn_vie_gam_ses_tsn_igb	-0.0833387171309448	-0.196411720897766	0.844716489596172
544	anl_bul_ewe_grk_sod_amh_gam_ita_uzb_azi_tsn_ind_lda_prs_afr_bsq_dut_sid_cic_mnd_nor_mcd_moo_fre_yor_por_est_tsw_zul_hun_rus_wly_geo_pol_ger_mol_rom_chh_amr_bos_fin_fbf_mao_spa_mly_jpn_tml_kor_scr_krd_dgb_slo_bat_svk_hau_sun_cnt_arw_dyu_cze_tig_lat_glc_hin_ukr_qcu_eng_lit_ctl_ses_heb_guj_mlt_pan_tag_ben_bam_swe_swa_jav_tha_aeg_knd_igb_swt_aze_alb_urd_tur_akn_vie_owc_xho_bem_ven	-0.190441520332359	-0.449260750044727	0.654288803719776
545	amh_bos_bem_ben_owc_chh_anl_lit_aze_tur_fbf_ind_akn_afr_krd_bsq_urd_sod_swt_mnd_alb_mcd_igb_guj_dgb_arw_fin_ewe_xho_est_slo_heb_geo_svk_scr_eng_ctl_hau_gam_pol_hun_swa_tag_nor_sun_jpn_tml_kor_fre_ger_zul_spa_mly_por_aeg_mao_cnt_ita_tsw_glc_mlt_hin_ukr_bul_prs_qcu_pan_mol_cze_lda_amr_rom_wly_dut_bat_lat_cic_grk_moo_jav_tha_sid_knd_dyu_tsn_azi_swe_rus_uzb_yor_vie_tig_bam_ven_ses	0.165011985468583	0.388825969917615	0.698293681396755
546	aeg_krd_tsn_slo_heb_sid_tig_ben_tur_aze_swa_ind_fbf_cze_fre_bsq_grk_gam_ewe_mnd_pol_arw_ven_bos_ses_pan_fin_igb_akn_est_urd_amh_geo_afr_dut_spa_rom_anl_wly_lat_hun_yor_bat_prs_mly_jpn_tml_kor_guj_swe_moo_nor_jav_scr_mlt_tag_cnt_ctl_swt_alb_sod_ita_mcd_bul_por_qcu_glc_rus_hin_xho_chh_lit_hau_ukr_mao_svk_lda_mol_cic_sun_tha_owc_knd_bam_dgb_azi_ger_eng_uzb_bem_vie_amr_zul_tsw_dyu	0.0356403056770732	0.083911205903777	0.933307390125396
547	amh_lat_swa_afr_mlt_owc_tig_glc_tur_uzb_dgb_ind_cic_fre_scr_bsq_ger_wly_bam_cnt_swe_arw_yor_mol_bem_bos_est_ven_lda_hun_rom_gam_geo_nor_svk_por_bul_aeg_chh_eng_fin_swt_jav_lit_mao_jpn_tml_kor_cze_dut_igb_ben_sun_urd_sod_tag_mnd_ukr_ses_prs_amr_mcd_ctl_pol_slo_qcu_spa_krd_rus_akn_heb_hin_sid_guj_mly_pan_fbf_grk_tsn_bat_tha_anl_knd_dyu_ewe_aze_alb_ita_azi_xho_vie_hau_moo_tsw_zul	0.0239140407745063	0.0563444016862777	0.955188324070559
548	heb_prs_ewe_rus_chh_amh_aeg_ctl_uzb_tur_dyu_ind_bem_spa_slo_bsq_dut_hau_igb_mnd_arw_ger_swa_grk_fbf_ita_est_zul_xho_fin_pol_amr_geo_guj_cze_alb_swe_wly_anl_eng_hun_lda_mly_por_sun_jpn_tml_kor_lit_rom_ven_mcd_mao_bos_sid_tag_cnt_ukr_akn_fre_sod_hin_krd_svk_afr_qcu_glc_mol_scr_dgb_owc_ben_mlt_lat_jav_bul_swt_nor_moo_bat_tha_gam_knd_tsn_cic_azi_urd_pan_aze_bam_vie_tig_yor_tsw_ses	-0.64125410513026	-1.53514680128661	0.128142965768516
549	sod_rus_fbf_dut_owc_heb_amh_arw_tur_azi_bam_tag_tsw_ita_pan_bsq_scr_anl_akn_mnd_lit_rom_lda_cze_yor_ukr_fin_tsn_igb_hun_lat_chh_geo_bul_eng_ger_hin_wly_gam_ben_est_dyu_ind_alb_mly_jpn_knd_kor_afr_slo_xho_pol_mao_spa_aeg_jav_cnt_bos_ses_fre_hau_ctl_krd_swe_por_qcu_mol_guj_nor_dgb_amr_prs_sid_mcd_sun_grk_swa_glc_zul_bat_tha_tig_tml_moo_ewe_uzb_urd_svk_aze_cic_vie_mlt_bem_ven_swt	0.0126709401843438	0.0298484836061877	0.976251853405279
550	sid_por_swa_afr_hau_amh_owc_alb_tur_uzb_cic_bat_bam_spa_swe_bsq_lat_anl_fbf_cnt_rus_hin_dyu_bul_moo_fre_hun_tsn_zul_fin_urd_sod_geo_slo_lit_grk_ukr_chh_aeg_mol_est_igb_mao_krd_ind_jpn_tml_kor_ger_prs_ven_dut_jav_mcd_gam_sun_mnd_ben_xho_guj_tig_eng_nor_glc_ctl_qcu_rom_pol_pan_tsw_mlt_cze_heb_arw_mly_svk_yor_ita_lda_tag_tha_amr_knd_ses_dgb_aze_scr_bos_azi_bem_vie_wly_akn_swt_ewe	-0.655597038150779	-1.56855450762675	0.120148130572623
551	amh_prs_ewe_bos_owc_mlt_heb_lit_azi_uzb_ses_mly_yor_krd_hin_bsq_nor_aeg_tsn_mnd_guj_bul_moo_ben_bam_eng_est_xho_dgb_hun_por_anl_geo_slo_rus_grk_ctl_gam_sid_urd_fin_ven_ind_dut_sun_jpn_tml_kor_pan_ger_fbf_afr_tag_swe_hau_jav_cnt_scr_igb_pol_tig_svk_fre_ukr_cze_qcu_mol_lat_mcd_bem_sod_arw_amr_spa_bat_rom_zul_alb_akn_mao_tha_wly_knd_cic_lda_tur_glc_ita_aze_swa_vie_chh_swt_tsw_dyu	-0.555996892847682	-1.32669472097901	0.18785816032725
552	anl_krd_moo_nor_aeg_gam_amr_bos_azi_uzb_dgb_ind_swa_scr_bul_bsq_arw_tig_yor_mnd_lat_spa_ewe_cze_bam_svk_fin_tsn_bem_hun_slo_hau_geo_alb_grk_urd_ben_amh_wly_hin_est_ses_mly_eng_jav_jpn_tml_kor_fre_afr_akn_ita_sun_ger_chh_mao_cnt_guj_lda_pol_heb_lit_pan_rus_glc_qcu_swe_mol_ukr_fbf_owc_rom_mlt_prs_bat_mcd_zul_por_tsw_tag_tha_sod_knd_swt_ven_aze_ctl_dut_tur_cic_vie_sid_igb_xho_dyu	-0.301050526248158	-0.711840224562569	0.478345595226014
553	amr_urd_yor_guj_aeg_gam_mlt_rus_tur_aze_lda_mly_akn_lat_mol_bsq_fre_hau_bam_mnd_nor_rom_swt_slo_igb_ctl_hun_bem_ven_fin_grk_heb_geo_prs_svk_eng_alb_tig_sid_krd_est_swa_sun_por_bat_jpn_tml_kor_dut_spa_dyu_lit_mao_scr_chh_ind_cnt_swe_ewe_bul_sod_glc_hin_pan_ben_qcu_afr_ger_ukr_xho_owc_arw_wly_cze_tag_mcd_dgb_ita_ses_jav_tha_amh_knd_fbf_tsn_uzb_bos_pol_azi_cic_vie_anl_moo_zul_tsw	-0.505412115357638	-1.20331239205966	0.231909670229729
554	wly_ger_ven_mol_sod_anl_chh_hin_azi_aze_tsw_sun_swt_arw_fre_bsq_ukr_hau_tsn_mnd_eng_pol_dgb_rom_zul_por_fin_akn_fbf_hun_lit_amr_geo_glc_ben_mcd_pan_heb_gam_bos_est_bem_mao_prs_tag_jpn_tml_kor_afr_alb_ses_krd_mly_ctl_tig_ind_cnt_lat_lda_nor_aeg_rus_cze_swe_scr_qcu_grk_svk_slo_xho_sid_bul_amh_guj_bat_urd_moo_ita_dyu_jav_tha_owc_knd_yor_bam_tur_spa_dut_uzb_swa_vie_mlt_igb_cic_ewe	-0.404580979402401	-0.963906684066974	0.337592445472201
555	amh_grk_dgb_pan_chh_sid_hau_ger_tur_azi_ven_sun_ewe_krd_svk_bsq_bos_owc_cic_cnt_scr_pol_akn_bul_zul_mcd_hun_bam_lda_fin_guj_aeg_geo_mol_eng_ita_nor_anl_sod_hin_est_yor_bat_lat_tag_jpn_tml_kor_ctl_rus_tsn_urd_jav_rom_gam_mly_mnd_por_bem_glc_mlt_dut_swe_ukr_spa_qcu_cze_ben_prs_swt_heb_arw_tig_fre_ind_lit_igb_slo_tsw_mao_tha_wly_knd_moo_fbf_uzb_alb_afr_aze_xho_vie_amr_dyu_ses_swa	-0.258874470545051	-0.613195593102982	0.541243785600134
556	chh_eng_cic_arw_heb_aeg_tig_pol_tur_uzb_igb_mao_tsn_ctl_ita_bsq_rom_hau_bem_mnd_pan_mcd_yor_guj_zul_mol_fin_lda_moo_hun_swe_mlt_geo_afr_ben_prs_cze_sid_wly_glc_est_dyu_tag_lat_mly_jpn_tml_kor_fre_grk_xho_por_jav_scr_owc_ind_cnt_dut_ses_lit_gam_nor_svk_slo_rus_qcu_urd_bos_hin_bam_amh_alb_sod_ger_sun_spa_ewe_ukr_tsw_bat_tha_amr_knd_swt_swa_aze_bul_krd_azi_ven_vie_anl_dgb_akn_fbf	-0.281761812097038	-0.666127302738215	0.506978752653391
557	aeg_alb_fbf_guj_amr_mlt_heb_rom_azi_tur_lda_mly_akn_ukr_afr_bsq_cze_sid_ewe_cnt_scr_urd_yor_grk_swa_pan_fin_swt_dgb_est_hin_sod_geo_pol_mol_glc_arw_hau_amh_swe_hun_zul_jav_nor_bat_jpn_knd_kor_mcd_prs_cic_ita_sun_rus_tig_mao_mnd_ger_xho_spa_anl_krd_svk_lit_bul_qcu_fre_ben_lat_ven_wly_dut_gam_ctl_tag_por_bem_slo_tsw_ind_tha_chh_tml_moo_ses_uzb_bos_eng_aze_dyu_vie_owc_tsn_igb_bam	-0.30695435615912	-0.726834528633603	0.469152927086325
558	chh_pol_moo_pan_amh_owc_heb_ger_tur_azi_zul_mly_lda_afr_bul_bsq_ben_tig_tsw_cnt_rom_ukr_tsn_cze_xho_mcd_est_swt_bam_fin_lit_amr_geo_nor_guj_krd_swe_aeg_sid_svk_hun_dgb_tag_grk_ind_jpn_knd_kor_eng_alb_ses_rus_mao_hin_gam_jav_mnd_bos_ven_fre_sod_glc_por_ita_arw_qcu_prs_spa_scr_cic_wly_slo_anl_ctl_sun_dut_fbf_mol_ewe_bat_tha_mlt_tml_bem_akn_uzb_lat_urd_aze_swa_vie_hau_dyu_igb_yor	-0.129466029299614	-0.305488327559335	0.760676975021043
559	tig_dut_yor_glc_aeg_wly_gam_cze_uzb_azi_bem_jav_moo_rom_bos_bsq_grk_hau_lda_cnt_lat_bul_fbf_afr_swa_por_hun_ewe_xho_est_prs_heb_geo_ben_mol_krd_ctl_mlt_sid_scr_fin_bam_bat_nor_sun_jpn_knd_kor_lit_spa_tsn_rus_mly_ger_owc_ind_mnd_fre_akn_ita_amh_guj_hin_arw_mcd_qcu_urd_slo_svk_tsw_chh_swe_amr_eng_mao_pan_igb_ukr_dgb_tag_tha_anl_tml_dyu_ven_aze_pol_alb_tur_zul_vie_sod_ses_cic_swt	-0.496493104558474	-1.18112360999797	0.240565359602484
560	wly_bul_dgb_glc_tig_owc_sod_grk_aze_azi_ses_mao_zul_lat_rus_bsq_hin_chh_swa_cnt_afr_por_ewe_alb_moo_rom_est_swt_fbf_hun_ctl_mlt_geo_ukr_ben_prs_dut_amr_sid_swe_fin_ven_ind_eng_bat_jpn_tml_kor_lit_ger_igb_slo_mly_mcd_anl_sun_mnd_urd_dyu_fre_heb_nor_svk_guj_scr_qcu_cze_bos_pan_tsn_amh_pol_gam_spa_jav_krd_yor_arw_lda_tag_tha_hau_knd_tsw_akn_uzb_ita_mol_tur_bem_vie_aeg_bam_xho_cic	-0.21773525873106	-0.51507905911574	0.607719903690965
561	heb_nor_ses_scr_owc_anl_aeg_eng_azi_aze_tsn_jav_dyu_afr_alb_bsq_lit_gam_cic_mnd_lat_grk_swa_slo_ven_swe_fin_igb_tsw_est_hin_mlt_geo_rus_ctl_bos_dut_amr_tig_pol_hun_yor_mao_ger_sun_jpn_tml_kor_urd_ita_bem_rom_mly_pan_hau_bat_cnt_ben_fbf_glc_wly_fre_spa_guj_prs_qcu_arw_mol_ukr_akn_chh_svk_sid_mcd_tag_bul_bam_por_lda_ind_tha_amh_knd_ewe_zul_tur_cze_krd_uzb_moo_vie_sod_swt_dgb_xho	-0.677871549650673	-1.62846554846329	0.106809306892555
562	tig_ita_yor_krd_wly_chh_hau_spa_azi_aze_igb_bat_akn_lit_glc_bsq_eng_amr_xho_mnd_rom_ger_dgb_urd_moo_por_est_ewe_tsw_fin_arw_mlt_geo_grk_guj_fre_pol_sid_anl_lat_hun_tsn_tag_scr_mao_jpn_tml_kor_slo_pan_lda_ctl_ind_mol_amh_mly_cnt_svk_dyu_ukr_heb_mcd_prs_bos_rus_qcu_afr_bul_swe_swa_aeg_alb_gam_nor_jav_cze_fbf_hin_bem_sun_tha_owc_knd_zul_ses_uzb_dut_ben_tur_cic_vie_sod_bam_ven_swt	0.302220414053066	0.712345667559087	0.478034098916147
563	owc_hin_ewe_ita_heb_aeg_sid_pol_azi_uzb_ven_ind_lda_guj_eng_bsq_dut_wly_tsw_mnd_cze_ctl_zul_arw_akn_rom_est_cic_xho_fin_urd_hau_geo_glc_prs_ger_lat_sod_anl_afr_hun_igb_mao_bos_bat_jpn_knd_kor_pan_grk_tsn_ben_sun_fre_amr_mly_cnt_bul_fbf_mol_chh_nor_swe_krd_por_qcu_rus_scr_alb_swt_amh_slo_tig_spa_jav_svk_swa_ukr_dyu_tag_tha_gam_tml_bam_dgb_tur_mcd_lit_aze_bem_vie_mlt_moo_yor_ses	-0.195809254570226	-0.462185873465368	0.645027484057082
564	hau_por_akn_lit_mlt_aeg_owc_cze_aze_uzb_bam_mao_fbf_slo_ita_bsq_arw_anl_xho_cnt_alb_bul_tsw_ukr_dgb_fre_hun_moo_lda_fin_prs_amr_geo_ben_mol_dut_rom_sod_sid_rus_est_cic_ind_scr_mly_jpn_tml_kor_nor_svk_yor_krd_sun_hin_amh_tag_mnd_lat_igb_pol_wly_guj_bos_glc_mcd_qcu_eng_afr_ger_swt_gam_spa_heb_urd_bat_swe_zul_pan_bem_jav_tha_tig_knd_tsn_ven_tur_grk_ctl_azi_swa_vie_chh_dyu_ewe_ses	-0.346381810788196	-0.819990626862289	0.414318112765496
565	chh_eng_ewe_ita_aeg_gam_owc_rus_azi_tur_tsn_mao_akn_afr_rom_bsq_ben_wly_dgb_cnt_ctl_hin_ven_urd_igb_glc_est_bam_cic_fin_spa_amr_geo_krd_fre_arw_mcd_sod_mlt_guj_hun_moo_mly_mol_tag_jpn_knd_kor_cze_scr_swt_prs_ind_alb_sid_bat_mnd_nor_bem_lat_hau_pan_swe_ger_bul_qcu_por_dut_bos_swa_amh_svk_heb_lit_jav_pol_tsw_grk_dyu_sun_tha_anl_tml_ses_zul_uzb_ukr_slo_aze_fbf_vie_tig_lda_xho_yor	0.897289490439691	2.14258618073427	0.0347576933743845
566	sod_fre_cic_dut_chh_aeg_owc_bos_tur_azi_tsw_jav_igb_pan_hin_bsq_guj_mlt_ewe_cnt_glc_arw_swt_rom_akn_mcd_est_moo_ven_hun_ben_gam_geo_ctl_eng_alb_slo_wly_hau_ger_fin_dgb_mly_cze_ind_jpn_tml_kor_spa_grk_bem_afr_bat_lit_amr_mao_mnd_bul_tsn_pol_heb_scr_nor_mol_prs_qcu_svk_urd_por_lda_amh_lat_anl_ita_tag_krd_swa_ukr_bam_sun_tha_sid_knd_yor_ses_uzb_rus_swe_aze_xho_vie_tig_dyu_zul_fbf	0.310761624679773	0.73126999232531	0.466452794742852
567	owc_dut_tsw_lat_tig_heb_wly_spa_uzb_tur_cic_mly_lda_mol_afr_bsq_ben_sod_moo_cnt_fre_pol_ewe_eng_igb_rus_est_ven_dyu_fin_krd_gam_geo_grk_rom_cze_glc_mlt_sid_pan_hun_ses_mao_urd_bat_jpn_tml_kor_ita_scr_xho_svk_tag_bos_anl_ind_mnd_mcd_swa_alb_amh_swe_ger_bul_prs_qcu_ukr_hin_ctl_fbf_aeg_por_chh_slo_sun_nor_dgb_arw_bam_jav_tha_hau_knd_bem_swt_aze_lit_guj_azi_tsn_vie_amr_akn_zul_yor	0.0628871326256217	0.148186239979739	0.88251661667087
568	gam_ita_swa_alb_sod_owc_sid_rom_aze_uzb_bam_sun_fbf_rus_ukr_bsq_bul_chh_swt_mnd_swe_bos_tsw_arw_yor_ben_fin_dyu_cic_hun_guj_tig_geo_glc_lit_krd_slo_amh_mlt_urd_est_lda_jav_spa_ind_jpn_tml_kor_svk_hin_ses_mcd_tag_por_anl_mao_cnt_ctl_dgb_cze_heb_lat_mol_pan_scr_qcu_afr_ger_dut_zul_hau_grk_wly_eng_mly_fre_moo_prs_bem_bat_tha_aeg_knd_tsn_igb_tur_pol_nor_azi_ewe_vie_amr_xho_ven_akn	0.210168934354233	0.494649576391532	0.62201402752824
569	hau_guj_dgb_scr_mlt_sod_amh_pan_tur_uzb_tsw_jav_swt_mol_slo_bsq_prs_wly_igb_cnt_fre_ita_bam_lit_moo_glc_est_ewe_xho_fin_ctl_gam_geo_krd_svk_arw_afr_owc_heb_mcd_hun_ses_bat_grk_tag_jpn_tml_kor_dut_urd_akn_pol_mly_ben_amr_mao_mnd_rom_tsn_spa_tig_por_lat_rus_ger_qcu_bul_cze_alb_lda_anl_swe_chh_hin_ind_nor_yor_bos_cic_sun_tha_aeg_knd_swa_ven_azi_ukr_eng_aze_fbf_vie_sid_bem_dyu_zul	0.155590705641692	0.365972688240991	0.715216631540621
570	sid_ger_dgb_grk_heb_hau_mlt_bul_azi_tur_yor_bat_swa_ita_ctl_bsq_bos_owc_akn_cnt_dut_scr_tsw_pan_ven_guj_fin_ses_ewe_est_slo_amr_geo_por_urd_rus_spa_gam_aeg_lit_hun_igb_tag_fre_jav_jpn_tml_kor_nor_mcd_dyu_ben_mly_arw_wly_mao_mnd_svk_lda_alb_anl_ukr_lat_glc_hin_qcu_swe_rom_krd_tsn_chh_eng_tig_prs_ind_afr_xho_cze_bem_sun_tha_sod_knd_fbf_moo_aze_pol_mol_uzb_cic_vie_amh_zul_bam_swt	-0.0954009064375806	-0.224789255278576	0.822636393455866
571	chh_alb_igb_scr_hau_amh_tig_urd_tur_uzb_yor_bat_ewe_rom_nor_bsq_mol_gam_tsw_cnt_fre_dut_dgb_afr_fbf_krd_fin_lda_tsn_est_svk_anl_geo_rus_hin_ben_cze_sod_mlt_slo_hun_cic_mao_bul_tag_jpn_knd_kor_swe_eng_bem_guj_sun_por_sid_mly_mnd_glc_bam_spa_heb_mcd_arw_ger_prs_qcu_bos_ctl_pol_swt_wly_ita_amr_lit_jav_grk_xho_lat_akn_ind_tha_aeg_tml_moo_ses_aze_pan_ukr_azi_swa_vie_owc_dyu_ven_zul	0.282732081107511	0.665889513697029	0.507130053308591
572	sod_rom_lda_fre_amr_aeg_owc_nor_aze_azi_bem_jav_moo_dut_ben_bsq_urd_gam_dgb_mnd_bos_scr_akn_ukr_zul_krd_est_swa_ses_hun_guj_heb_geo_pol_ger_slo_ctl_chh_anl_arw_fin_xho_ind_por_mly_jpn_knd_kor_mol_mcd_fbf_spa_sun_pan_sid_tag_cnt_prs_igb_lat_tig_ita_glc_afr_bul_qcu_alb_rus_grk_yor_hau_hin_wly_swe_mao_svk_swt_lit_tsw_bat_tha_amh_tml_ewe_bam_uzb_cze_eng_tur_cic_vie_mlt_tsn_dyu_ven	-0.0683794388698798	-0.161361386184301	0.872158805961177
573	anl_ben_tsn_fre_amh_amr_aeg_prs_uzb_aze_moo_tag_cic_rom_por_bsq_guj_tig_tsw_mnd_ita_urd_igb_hin_zul_pan_hun_dgb_dyu_est_bos_sid_geo_dut_arw_svk_pol_owc_chh_lat_fin_lda_mly_afr_sun_jpn_knd_kor_bul_nor_bem_ctl_ind_krd_gam_jav_cnt_ger_xho_rus_wly_swe_mcd_glc_eng_qcu_cze_lit_spa_ewe_hau_slo_sod_grk_mao_scr_yor_ukr_ven_bat_tha_mlt_tml_fbf_akn_azi_mol_alb_tur_swt_vie_heb_bam_ses_swa	-0.160103382696126	-0.377545117220447	0.706628788321566
574	anl_pan_yor_hin_amr_hau_owc_svk_azi_uzb_xho_tag_lda_lit_rom_bsq_afr_chh_bem_cnt_slo_dut_swa_ita_ven_ctl_fin_dgb_igb_est_fre_heb_geo_nor_por_pol_ger_sod_gam_scr_hun_bam_sun_glc_mly_jpn_knd_kor_arw_urd_tsn_mol_bat_mcd_aeg_ind_mnd_bul_dyu_lat_amh_alb_ben_cze_spa_qcu_bos_eng_grk_tsw_sid_rus_tig_swe_mao_prs_zul_ukr_ses_jav_tha_mlt_tml_moo_fbf_aze_guj_krd_tur_cic_vie_wly_swt_akn_ewe	0.220700621072426	0.519089327728155	0.604931563243106
575	amr_spa_dgb_lat_sod_wly_anl_ger_azi_tur_ven_mao_swa_dut_lit_bsq_ctl_sid_fbf_cnt_svk_arw_bam_hin_akn_cze_hun_igb_zul_est_bul_chh_geo_nor_mol_mcd_urd_tig_amh_afr_fin_bem_jav_krd_tag_jpn_tml_kor_pol_grk_lda_glc_bat_bos_hau_ind_mnd_eng_cic_rom_owc_prs_ben_fre_pan_qcu_rus_ita_slo_tsw_gam_por_mlt_guj_mly_swe_swt_ukr_ses_sun_tha_aeg_knd_xho_ewe_uzb_alb_scr_aze_yor_vie_heb_moo_dyu_tsn	-0.515035114810109	-1.22732510417903	0.222798141260355
576	mlt_nor_zul_slo_anl_tig_owc_glc_azi_aze_swt_ind_lda_mcd_lat_bsq_rom_wly_igb_mnd_por_ger_swa_eng_dyu_fre_est_tsw_xho_hun_pol_gam_geo_ctl_krd_swe_ita_sid_chh_urd_fin_ven_mao_afr_sun_jpn_knd_kor_pan_ben_cic_mol_bat_ukr_amh_mly_cnt_hin_yor_svk_sod_grk_bul_prs_bos_qcu_scr_lit_dut_dgb_heb_rus_hau_alb_jav_guj_ses_arw_moo_tag_tha_amr_tml_tsn_fbf_tur_spa_cze_uzb_bem_vie_aeg_akn_ewe_bam	-0.154730414700248	-0.365312452079116	0.71570770836974
577	tig_pan_swa_krd_sod_gam_hau_guj_tur_uzb_zul_ind_lda_ctl_fre_bsq_prs_mlt_yor_cnt_alb_ger_akn_glc_ses_bos_est_ven_dgb_hun_svk_aeg_geo_scr_pol_urd_ben_amr_amh_rom_fin_ewe_jav_mol_tag_jpn_tml_kor_dut_swe_swt_lat_bat_bul_anl_sun_mnd_spa_cic_lit_wly_grk_cze_por_slo_qcu_eng_ita_hin_igb_heb_nor_chh_mcd_mao_rus_dyu_ukr_xho_mly_tha_owc_knd_bem_tsn_aze_arw_afr_azi_fbf_vie_sid_moo_bam_tsw	-0.169830800670871	-0.400737245767227	0.689532745205809
578	wly_ger_lda_alb_anl_tig_gam_lit_uzb_azi_zul_mao_cic_dut_afr_bsq_ctl_amr_ven_mnd_eng_mcd_fbf_ben_swt_por_est_bam_moo_hun_grk_mlt_geo_rom_rus_svk_swe_sid_hau_guj_fin_tsw_sun_bos_tag_jpn_knd_kor_pan_cze_xho_ukr_jav_ita_aeg_ind_cnt_slo_dgb_bul_chh_scr_glc_nor_hin_qcu_urd_lat_mol_ses_sod_krd_amh_spa_mly_arw_igb_fre_akn_bat_tha_heb_tml_yor_dyu_tur_prs_pol_aze_tsn_vie_owc_bem_ewe_swa	0.261746798292902	0.615373533428866	0.539811051797245
579	hau_ukr_xho_rus_sod_tig_owc_swe_tur_aze_yor_mly_swa_grk_hin_bsq_mol_chh_swt_mnd_lit_krd_zul_prs_ven_nor_fin_fbf_bem_est_arw_heb_geo_mcd_alb_dut_pan_amh_sid_rom_hun_akn_jav_cze_ind_jpn_tml_kor_bul_scr_bam_ben_mao_bos_gam_sun_cnt_svk_ewe_glc_anl_ger_pol_fre_por_qcu_ita_guj_eng_tsn_aeg_lat_amr_spa_tag_afr_tsw_ctl_dyu_bat_tha_mlt_knd_cic_ses_uzb_slo_urd_azi_igb_vie_wly_moo_dgb_lda	0.224744742551485	0.529568045844249	0.597673375480299
580	hau_mcd_yor_ben_wly_mlt_anl_urd_uzb_azi_lda_bat_xho_cze_svk_bsq_por_gam_fbf_cnt_arw_eng_igb_grk_swt_ger_fin_tsn_cic_hun_scr_owc_geo_nor_rom_rus_swe_sid_sod_prs_est_ses_tag_ita_mao_jpn_knd_kor_pol_fre_dyu_guj_ind_dut_amh_sun_mnd_ukr_bem_lit_amr_spa_bos_pan_hin_qcu_slo_alb_mol_ewe_tig_glc_aeg_lat_jav_krd_dgb_bul_ven_mly_tha_heb_tml_swa_moo_aze_afr_ctl_tur_akn_vie_chh_tsw_zul_bam	-0.2290230060067	-0.540688417383031	0.590015020361823
581	wly_cze_cic_lat_chh_owc_amh_ger_aze_azi_tsw_jav_moo_spa_afr_bsq_rus_sod_swa_cnt_ctl_grk_bem_slo_swt_bos_fin_ven_ses_est_rom_tig_geo_por_arw_pan_fre_hau_mlt_pol_hun_yor_tag_hin_ind_jpn_tml_kor_nor_scr_fbf_glc_mao_mcd_amr_mly_mnd_dut_bam_prs_aeg_bul_ita_alb_mol_qcu_ukr_ben_svk_akn_anl_urd_gam_lit_bat_swe_xho_guj_dgb_sun_tha_sid_knd_lda_zul_tur_krd_eng_uzb_ewe_vie_heb_dyu_tsn_igb	0.33100298931606	0.780750894076219	0.436931846339922
582	heb_lat_swt_afr_aeg_wly_anl_fre_aze_uzb_cic_mao_xho_arw_spa_bsq_grk_sid_igb_mnd_ben_nor_ven_mol_moo_svk_hun_ses_dgb_est_ger_owc_geo_dut_cze_pan_por_amh_sod_urd_fin_yor_mly_scr_jav_jpn_knd_kor_bos_rom_bam_krd_tag_ukr_chh_sun_cnt_ita_fbf_pol_tig_eng_prs_rus_guj_qcu_hin_mcd_slo_lda_gam_lit_mlt_glc_bat_ctl_bem_bul_dyu_ind_tha_amr_tml_tsw_ewe_azi_swe_alb_tur_akn_vie_hau_swa_tsn_zul	-0.124545429233801	-0.293453420750396	0.769829452416139
583	amr_ben_tsn_dut_sod_wly_gam_hin_uzb_tur_xho_jav_tsw_grk_ita_bsq_alb_chh_ven_cnt_svk_bul_cic_bos_igb_urd_hun_zul_swa_est_krd_mlt_geo_arw_swe_ger_spa_heb_sid_lit_fin_yor_bat_scr_mly_jpn_knd_kor_guj_glc_bem_pol_mao_ukr_tig_ind_mnd_rom_akn_fre_hau_por_afr_ctl_cze_qcu_slo_lat_nor_bam_aeg_eng_amh_mcd_sun_pan_lda_prs_dyu_tag_tha_owc_tml_swt_ewe_azi_mol_rus_aze_moo_vie_anl_fbf_ses_dgb	-0.00890279689570858	-0.0210095015945088	0.983283086954651
584	amr_urd_lda_por_amh_hau_wly_ita_azi_tur_dgb_bat_cic_fre_prs_bsq_rom_tig_bem_cnt_spa_hin_tsn_bul_swa_bos_est_zul_xho_fin_grk_owc_geo_dut_arw_svk_mol_heb_gam_slo_hun_igb_jav_glc_mly_jpn_tml_kor_pan_nor_ses_pol_mao_lat_sod_ind_mnd_alb_fbf_ger_mlt_ctl_ukr_swe_afr_qcu_krd_scr_eng_dyu_chh_guj_sid_cze_sun_mcd_bam_ben_swt_tag_tha_aeg_knd_moo_tsw_uzb_rus_lit_aze_ven_vie_anl_ewe_akn_yor	-0.824642566548886	-1.98863771032566	0.0496803929855565
585	owc_lat_moo_cze_aeg_sid_hau_rus_azi_uzb_dgb_mly_swt_slo_arw_bsq_bos_tig_ven_cnt_prs_guj_lda_por_bem_glc_fin_igb_tsn_hun_mcd_heb_geo_krd_pan_scr_lit_anl_sod_ukr_est_bam_mao_svk_jav_jpn_knd_kor_spa_ger_ewe_swe_bat_fre_amr_ind_mnd_bul_ses_afr_wly_hin_rom_urd_alb_qcu_grk_nor_ctl_zul_mlt_ben_gam_dut_tag_mol_dyu_eng_swa_sun_tha_amh_tml_yor_tsw_tur_pol_ita_aze_cic_vie_chh_fbf_akn_xho	-0.142982772649059	-0.337868545258644	0.736223727420855
586	mlt_grk_dyu_svk_aeg_chh_owc_urd_tur_uzb_bem_mly_swt_spa_bos_bsq_ben_anl_fbf_mnd_glc_rus_bam_arw_yor_lit_est_moo_dgb_hun_hin_gam_geo_ita_guj_prs_fre_tig_wly_ctl_fin_tsn_tag_mcd_ind_jpn_tml_kor_scr_pol_ven_pan_mao_por_amh_sun_cnt_nor_lda_mol_sod_krd_cze_ukr_lat_qcu_eng_swe_rom_swa_amr_dut_hau_slo_bat_ger_ewe_afr_igb_jav_tha_heb_knd_xho_akn_aze_bul_alb_azi_tsw_vie_sid_cic_ses_zul	0.219914843944727	0.517566097372024	0.605989979057944
587	gam_lat_fbf_bul_amh_owc_wly_ben_tur_aze_swt_tag_tsw_pol_afr_bsq_eng_chh_ewe_cnt_prs_urd_zul_pan_dgb_guj_hun_cic_yor_fin_fre_sid_geo_rus_scr_ger_mol_amr_mlt_rom_est_ven_mly_hin_mao_jpn_knd_kor_svk_slo_igb_arw_sun_swe_aeg_ind_mnd_ctl_xho_spa_tig_grk_alb_ukr_lit_qcu_dut_krd_cze_bem_sod_ita_heb_por_bat_mcd_akn_bos_dyu_jav_tha_hau_tml_lda_moo_azi_glc_nor_uzb_bam_vie_anl_tsn_ses_swa	0.455581196986249	1.07505585612848	0.285130953126336
588	owc_bul_yor_scr_mlt_amh_wly_ita_azi_uzb_bem_ind_dyu_lit_por_bsq_arw_gam_igb_mnd_ger_hin_ewe_ctl_swa_urd_est_akn_xho_hun_ukr_chh_geo_mcd_prs_pan_cze_anl_heb_svk_fin_fbf_sun_swe_mao_jpn_tml_kor_slo_grk_zul_fre_jav_ben_aeg_mly_cnt_rom_ses_lat_sid_pol_alb_bos_spa_qcu_glc_afr_krd_dgb_hau_rus_tig_guj_bat_mol_ven_eng_bam_tag_tha_sod_knd_moo_cic_tur_dut_nor_aze_swt_vie_amr_lda_tsw_tsn	-0.213941881575527	-0.505229243215564	0.614593078615102
589	aeg_ctl_ses_pan_gam_tig_mlt_glc_tur_azi_bam_sun_yor_lit_rom_bsq_guj_anl_bem_mnd_rus_bul_xho_scr_dyu_urd_est_akn_igb_hun_ben_heb_geo_krd_arw_mcd_prs_amh_sid_swe_fin_dgb_bat_alb_mao_jpn_tml_kor_hin_bos_fbf_grk_mly_eng_chh_ind_cnt_ger_tsw_ita_hau_dut_mol_ukr_fre_qcu_por_spa_svk_zul_wly_lat_sod_afr_tag_nor_tsn_pol_ewe_jav_tha_owc_knd_swt_cic_aze_slo_cze_uzb_moo_vie_amr_swa_ven_lda	-0.794015269670138	-1.91068293955477	0.0591257828062521
590	chh_mol_dgb_spa_anl_sid_sod_eng_tur_azi_fbf_ind_tsn_ben_dut_bsq_slo_amr_swt_mnd_grk_glc_ven_guj_bem_bul_est_zul_cic_hun_scr_tig_geo_rom_por_svk_nor_amh_aeg_lit_fin_tsw_mao_ctl_mly_jpn_knd_kor_afr_ger_yor_fre_tag_hin_wly_sun_cnt_ukr_moo_swe_mlt_mcd_pan_prs_bos_qcu_urd_cze_lat_igb_gam_ita_heb_arw_bat_pol_ses_krd_ewe_jav_tha_hau_tml_xho_bam_uzb_alb_rus_aze_dyu_vie_owc_akn_swa_lda	-0.162564086153462	-0.383361741524388	0.702326505991063
591	mlt_eng_fbf_por_tig_heb_sod_guj_tur_azi_dyu_ind_cic_ctl_rom_bsq_pol_amh_ewe_mnd_hin_pan_lda_urd_tsw_mcd_est_zul_bam_hun_cze_chh_geo_krd_dut_ben_spa_aeg_anl_lat_fin_moo_bat_fre_mao_jpn_tml_kor_nor_swe_ses_arw_jav_lit_owc_sun_cnt_alb_tsn_mol_gam_rus_bul_ger_grk_qcu_ukr_glc_bos_xho_hau_ita_wly_slo_tag_afr_swa_scr_ven_mly_tha_sid_knd_dgb_akn_aze_prs_svk_uzb_bem_vie_amr_swt_yor_igb	-0.663151669176872	-1.58796127448274	0.115689294029678
592	amh_prs_swa_grk_anl_heb_amr_pol_aze_tur_tsn_mao_akn_ctl_hin_bsq_rus_sid_tsw_mnd_pan_slo_dgb_scr_ven_alb_est_zul_moo_fin_afr_mlt_geo_lit_glc_ger_dut_owc_hau_ita_hun_cic_bat_eng_tag_jpn_knd_kor_swe_ben_lda_svk_mly_spa_aeg_ind_cnt_nor_swt_cze_sod_por_krd_lat_mcd_qcu_fre_bos_guj_bam_chh_bul_gam_urd_sun_arw_xho_ukr_igb_jav_tha_wly_tml_fbf_yor_uzb_mol_rom_azi_bem_vie_tig_dyu_ses_ewe	0.744180656911517	1.76303217386922	0.0811798944619872
593	amr_cze_yor_rom_chh_aeg_tig_ukr_aze_azi_bam_mao_cic_mcd_dut_bsq_ben_gam_moo_mnd_scr_lat_xho_fre_ses_lit_hun_fbf_tsw_fin_swe_owc_geo_spa_urd_bul_guj_heb_sod_mol_est_tsn_jav_pol_ind_jpn_knd_kor_prs_ita_dyu_krd_bat_svk_sid_mly_cnt_alb_swa_ctl_anl_por_arw_hin_bos_qcu_afr_rus_nor_zul_wly_glc_hau_eng_tag_ger_bem_slo_akn_sun_tha_mlt_tml_dgb_lda_uzb_pan_grk_tur_ven_vie_amh_igb_ewe_swt	-0.744663735347085	-1.78867809944577	0.0769227269745111
594	sod_por_bem_rus_aeg_owc_hau_glc_azi_uzb_cic_bat_akn_krd_pol_bsq_ita_amr_moo_cnt_lat_mol_igb_hin_dgb_lit_est_tsw_ven_hun_grk_mlt_geo_scr_nor_mcd_slo_heb_sid_urd_fin_bam_mly_cze_tag_jpn_tml_kor_eng_guj_zul_svk_sun_pan_anl_jav_mnd_afr_swt_arw_amh_prs_bos_fre_ger_qcu_alb_rom_dut_fbf_wly_ben_tig_ukr_mao_ctl_dyu_bul_yor_ind_tha_gam_knd_xho_tsn_aze_spa_swe_tur_swa_vie_chh_ses_ewe_lda	-0.0593083382912796	-0.139629741678505	0.889254485035902
595	gam_mol_swa_spa_anl_aeg_amh_krd_uzb_aze_ven_mly_ewe_rus_alb_bsq_ita_hau_fbf_cnt_swe_bos_lda_pol_yor_lit_est_tsw_zul_fin_pan_tig_geo_urd_arw_cze_svk_heb_owc_hin_hun_igb_tag_ctl_bat_jpn_knd_kor_scr_nor_tsn_afr_jav_por_chh_mao_mnd_lat_xho_ukr_sid_dut_slo_ger_bul_qcu_eng_prs_rom_dyu_sod_grk_amr_mcd_sun_fre_cic_ben_swt_ind_tha_mlt_tml_dgb_bem_tur_glc_guj_azi_moo_vie_wly_bam_akn_ses	0.289948830436041	0.683824497869706	0.495786339151809
596	gam_guj_fbf_cze_wly_amh_chh_lit_uzb_azi_akn_mly_moo_dut_ger_bsq_ukr_aeg_yor_mnd_por_fre_zul_glc_cic_ita_hun_dyu_swt_est_scr_heb_geo_pol_mcd_svk_swe_sid_anl_bul_fin_tsw_mao_ben_sun_jpn_tml_kor_nor_mol_bam_eng_tag_ctl_amr_ind_cnt_spa_bem_urd_sod_pan_grk_alb_krd_qcu_lat_afr_hin_ven_owc_rom_hau_bos_bat_rus_ewe_prs_ses_jav_tha_tig_knd_dgb_xho_tur_arw_slo_aze_swa_vie_mlt_lda_igb_tsn	-0.415805680317148	-0.986447906451331	0.32647285906044
597	anl_rom_zul_urd_chh_mlt_wly_fre_tur_aze_lda_mao_ses_ctl_arw_bsq_prs_tig_swa_mnd_spa_lit_bem_guj_ven_ger_fin_dgb_dyu_est_mol_amh_geo_pan_bos_hin_nor_hau_heb_pol_hun_fbf_sun_eng_mly_jpn_knd_kor_lat_ben_tsw_alb_bat_rus_amr_jav_cnt_krd_xho_ukr_gam_bul_svk_scr_por_qcu_swe_grk_ita_moo_sid_dut_sod_mcd_tag_glc_yor_afr_bam_ind_tha_aeg_tml_cic_ewe_uzb_slo_cze_azi_igb_vie_owc_tsn_swt_akn	-0.191051556322049	-0.450850941975741	0.653146413944924
598	tig_prs_igb_pol_chh_wly_anl_eng_azi_aze_fbf_sun_yor_ctl_mol_bsq_afr_owc_ven_cnt_guj_lit_moo_glc_xho_krd_hun_akn_ewe_est_spa_sid_geo_svk_ita_fre_ger_sod_aeg_swe_fin_dyu_bat_por_mly_jpn_tml_kor_mcd_grk_tsw_lat_tag_alb_hau_ind_mnd_slo_zul_scr_gam_nor_pan_ukr_dut_qcu_arw_rus_hin_lda_heb_ben_mlt_urd_mao_cze_dgb_bos_tsn_jav_tha_amr_knd_swa_cic_uzb_rom_bul_tur_bam_vie_amh_swt_ses_bem	-0.244221841954453	-0.576854547682726	0.565431429535817
599	owc_grk_tsn_scr_sod_aeg_hau_slo_tur_aze_akn_bat_swt_spa_pol_bsq_bos_wly_zul_mnd_mcd_swe_swa_ctl_bem_guj_hun_tsw_igb_fin_alb_tig_geo_krd_dut_lat_afr_heb_sid_ukr_est_dyu_jav_ger_sun_jpn_tml_kor_bul_fre_cic_hin_ind_mol_gam_tag_cnt_ita_bam_arw_amr_por_lit_nor_rom_qcu_prs_rus_urd_lda_chh_eng_anl_ben_mly_pan_ses_cze_moo_mao_tha_amh_knd_ewe_ven_azi_glc_svk_uzb_yor_vie_mlt_xho_fbf_dgb	-0.388114302690863	-0.920560277147826	0.359661801926402
600	sod_alb_moo_por_anl_tig_chh_nor_aze_azi_lda_mly_tsn_eng_cze_bsq_ukr_heb_fbf_mnd_pan_guj_cic_slo_ewe_pol_hun_swa_ses_fin_svk_amh_geo_krd_spa_prs_fre_mlt_wly_urd_est_dyu_ind_bul_tag_jpn_knd_kor_lat_dut_bam_afr_jav_lit_sid_sun_cnt_rom_zul_ita_aeg_rus_arw_mol_ctl_qcu_ger_ben_hin_dgb_owc_bos_amr_mcd_mao_swe_swt_grk_xho_bat_tha_gam_tml_yor_ven_uzb_glc_scr_tur_akn_vie_hau_tsw_bem_igb	-0.0211333472732221	-0.0498032766047504	0.960385962493802
601	gam_swe_cic_pol_tig_wly_mlt_ger_azi_aze_igb_sun_lda_lit_grk_bsq_ben_sid_tsw_mnd_ukr_ita_yor_bul_akn_svk_hun_zul_dgb_est_glc_amr_geo_spa_por_nor_eng_chh_amh_guj_fin_ven_ind_bos_mao_jpn_knd_kor_pan_krd_tsn_alb_tag_arw_owc_jav_cnt_mol_moo_hin_aeg_slo_ctl_dut_prs_qcu_rus_cze_afr_swt_sod_fre_heb_urd_mly_rom_bam_scr_xho_bat_tha_anl_tml_swa_fbf_uzb_mcd_lat_tur_ewe_vie_hau_dyu_ses_bem	0.149777127447155	0.352767378799965	0.725061109418842
602	gam_ukr_cic_fre_hau_heb_aeg_ita_tur_uzb_swt_tag_bam_mcd_afr_bsq_nor_owc_bem_mnd_bul_eng_ses_lat_yor_arw_fin_ewe_akn_est_hin_mlt_geo_spa_lit_pol_mol_amh_wly_swe_hun_swa_mly_cze_bat_jpn_knd_kor_scr_ben_zul_guj_ind_krd_tig_sun_cnt_slo_lda_glc_amr_prs_dut_urd_rom_qcu_alb_ctl_rus_tsn_sod_bos_chh_ger_mao_por_moo_grk_fbf_jav_tha_sid_tml_ven_dyu_aze_pan_svk_azi_igb_vie_anl_tsw_xho_dgb	-0.0546315787357294	-0.12874940417094	0.897833967099589
603	chh_prs_zul_nor_tig_aeg_mlt_urd_azi_aze_ewe_tag_swa_mcd_ben_bsq_eng_amr_yor_cnt_rus_ita_moo_mol_dyu_cze_fin_xho_ses_hun_lit_wly_geo_bul_grk_ctl_fre_gam_sid_krd_est_tsn_mao_por_mly_jpn_knd_kor_glc_slo_tsw_ukr_jav_afr_owc_sun_mnd_dut_igb_swe_hau_bos_scr_pol_svk_qcu_lat_rom_hin_fbf_amh_guj_anl_arw_bat_spa_bam_pan_bem_ind_tha_sod_tml_dgb_swt_tur_ger_alb_uzb_cic_vie_heb_ven_lda_akn	-0.368793750444368	-0.873999343182512	0.384369960314679
604	sod_swe_akn_pan_gam_chh_hau_krd_azi_aze_lda_mao_ewe_prs_fre_bsq_pol_owc_bam_mnd_por_dut_bem_ger_zul_afr_est_tsn_yor_fin_ctl_aeg_geo_cze_rus_spa_nor_sid_anl_glc_hun_ven_ind_svk_mly_jpn_tml_kor_mol_bul_fbf_hin_jav_urd_tig_bat_cnt_ita_moo_ukr_mlt_scr_ben_mcd_guj_qcu_lit_lat_arw_swa_wly_grk_heb_eng_sun_rom_dyu_bos_ses_tag_tha_amh_knd_dgb_tsw_uzb_slo_alb_tur_swt_vie_amr_igb_xho_cic	-0.421240394227338	-1.00126508247592	0.31929677310165
605	amr_grk_bam_cze_chh_owc_anl_spa_azi_aze_cic_mly_ses_eng_lit_bsq_urd_mlt_moo_mnd_slo_pol_ewe_ctl_fbf_fre_est_igb_tsw_fin_rus_tig_geo_krd_prs_svk_nor_heb_wly_afr_hun_ven_sun_pan_ind_jpn_tml_kor_ben_lat_lda_dut_mao_swe_sid_bat_cnt_bos_tsn_ita_sod_ukr_glc_bul_mol_qcu_arw_mcd_scr_xho_aeg_ger_hau_guj_jav_alb_dgb_hin_dyu_tag_tha_amh_knd_zul_swa_tur_rom_por_uzb_swt_vie_gam_yor_akn_bem	-0.682010974749848	-1.63378832333044	0.105684288197108
606	anl_arw_ses_fre_owc_chh_sod_krd_uzb_azi_dyu_ind_cic_dut_lit_bsq_ben_heb_akn_mnd_hin_scr_zul_guj_ewe_swe_fin_igb_xho_est_rom_amh_geo_bul_ctl_slo_rus_mlt_aeg_alb_hun_fbf_mly_mcd_jav_jpn_tml_kor_prs_eng_swa_svk_mao_ukr_wly_sun_cnt_pan_moo_cze_gam_urd_bos_nor_mol_qcu_grk_spa_pol_yor_amr_por_sid_ita_bat_ger_tsw_lat_dgb_tag_tha_tig_knd_swt_tsn_aze_glc_afr_tur_ven_vie_hau_bam_lda_bem	-0.983019773164199	-2.38654099235861	0.0190329285905747
607	anl_ctl_dgb_glc_gam_sod_chh_fre_tur_uzb_zul_jav_cic_krd_pol_bsq_ben_hau_fbf_mnd_eng_pan_ses_mcd_moo_cze_hun_igb_swt_est_guj_sid_geo_ita_mol_lit_nor_heb_amr_svk_fin_yor_bat_lat_sun_jpn_tml_kor_por_prs_dyu_ger_mly_hin_amh_ind_cnt_ukr_xho_dut_wly_urd_grk_rom_rus_qcu_arw_afr_bul_akn_mlt_spa_tig_bos_tag_alb_bam_slo_bem_mao_tha_owc_knd_tsn_ewe_aze_swe_scr_azi_tsw_vie_aeg_swa_ven_lda	-0.718612639143017	-1.72585622419894	0.0876943234610604
608	owc_krd_tsw_pan_sid_chh_mlt_svk_aze_uzb_ven_bat_xho_nor_dut_bsq_por_amh_tsn_cnt_bul_ger_cic_scr_bam_glc_est_lda_igb_fin_arw_sod_geo_mol_spa_alb_fre_heb_wly_lit_hun_dyu_mly_pol_ind_jpn_tml_kor_ukr_ctl_dgb_afr_jav_ita_anl_tag_mnd_slo_zul_lat_aeg_mcd_grk_urd_cze_qcu_swe_eng_bos_swt_amr_rus_gam_prs_sun_hin_ses_rom_moo_mao_tha_hau_knd_yor_fbf_tur_guj_ben_azi_swa_vie_tig_akn_ewe_bem	0.382911298439624	0.903545203572763	0.368571095615786
609	amr_alb_lda_prs_gam_amh_aeg_arw_uzb_aze_bam_mao_akn_swe_mcd_bsq_scr_hau_tsn_mnd_grk_lat_ewe_por_swa_bul_hun_cic_yor_est_spa_tig_geo_ctl_glc_mol_eng_mlt_sod_cze_fin_dgb_ind_hin_mly_jpn_tml_kor_urd_svk_igb_krd_sun_pol_sid_bat_cnt_rus_ses_pan_owc_bos_ita_ukr_fre_qcu_nor_dut_lit_swt_chh_guj_wly_rom_jav_afr_moo_ben_bem_tag_tha_heb_knd_xho_zul_azi_slo_ger_tur_fbf_vie_anl_ven_tsw_dyu	-1.24594125681001	-3.09228970901618	0.00262184977026676
610	mlt_ger_tsn_hin_sod_amr_aeg_glc_azi_uzb_xho_mao_cic_ctl_ukr_bsq_pan_wly_dgb_mnd_ben_prs_swt_alb_fbf_bos_hun_ven_lda_fin_pol_chh_geo_grk_eng_lat_guj_gam_owc_lit_est_tsw_tag_afr_sun_jpn_tml_kor_krd_mol_bem_scr_bat_bul_anl_ind_cnt_por_moo_arw_heb_fre_spa_rom_dut_qcu_rus_cze_urd_zul_sid_svk_amh_ita_jav_swe_ses_nor_ewe_mly_tha_tig_knd_swa_yor_tur_slo_mcd_aze_dyu_vie_hau_igb_akn_bam	-0.350706370743927	-0.831190176929909	0.407995171806437
611	anl_eng_xho_svk_gam_owc_amh_scr_tur_azi_bem_jav_dyu_pol_prs_bsq_spa_sid_ven_mnd_krd_nor_swt_lit_fbf_fre_est_akn_ewe_fin_glc_mlt_geo_por_mol_urd_bos_heb_aeg_lat_hun_dgb_mao_ita_mly_jpn_knd_kor_ctl_pan_swa_ben_tag_cze_hau_sun_cnt_rom_yor_grk_sod_hin_slo_guj_arw_qcu_dut_afr_ukr_cic_wly_mcd_amr_swe_ind_bul_moo_ger_zul_bat_tha_chh_tml_ses_bam_uzb_alb_rus_aze_igb_vie_tig_tsn_tsw_lda	-0.377526686476546	-0.895016468443606	0.373088903634613
612	amr_scr_akn_ukr_sod_heb_gam_swe_uzb_azi_tsw_mao_lda_ita_hin_bsq_fre_mlt_dgb_mnd_por_lat_ses_mcd_ewe_eng_fin_tsn_igb_est_guj_wly_geo_ctl_slo_bos_rom_hau_anl_arw_hun_bam_mly_lit_ind_jpn_knd_kor_dut_krd_dyu_grk_jav_alb_tig_tag_cnt_rus_zul_glc_sid_svk_afr_pol_bul_qcu_mol_ger_pan_cic_owc_prs_aeg_spa_sun_urd_fbf_ben_moo_bat_tha_chh_tml_yor_ven_aze_cze_nor_tur_xho_vie_amh_bem_swa_swt	-0.46941533905747	-1.11496461260182	0.267738543002732
613	wly_por_lda_hin_amh_heb_aeg_mcd_tur_azi_akn_jav_tsn_rus_nor_bsq_cze_hau_fbf_cnt_rom_bos_yor_ben_moo_pol_fin_swa_ses_hun_slo_owc_geo_urd_pan_ukr_spa_sod_chh_alb_est_ven_mao_arw_ind_jpn_knd_kor_afr_glc_xho_guj_bat_svk_amr_mly_mnd_mol_dgb_ger_sid_bul_ctl_dut_lat_qcu_krd_eng_swe_zul_anl_lit_mlt_scr_sun_grk_bam_fre_bem_tag_tha_gam_tml_dyu_tsw_uzb_ita_prs_aze_swt_vie_tig_cic_igb_ewe	-0.371263300799548	-0.880222871714925	0.381007548785652
614	amr_por_cic_pan_chh_sod_amh_ctl_uzb_aze_bem_ind_ewe_lit_bos_bsq_slo_hau_dyu_mnd_arw_urd_igb_swe_xho_scr_hun_lda_tsn_fin_nor_gam_geo_dut_glc_ukr_hin_sid_tig_eng_est_moo_tag_mcd_mly_jpn_tml_kor_ita_ben_ven_rus_bat_svk_mlt_jav_cnt_grk_akn_cze_anl_mol_pol_guj_alb_qcu_krd_spa_bul_bam_heb_fre_aeg_afr_mao_lat_dgb_rom_ses_sun_tha_wly_knd_yor_tsw_tur_prs_ger_azi_swa_vie_owc_zul_swt_fbf	0.922316369893844	2.20403254832449	0.0299900885861934
615	heb_hin_akn_spa_anl_tig_hau_rus_aze_azi_dyu_jav_tsn_svk_alb_bsq_prs_chh_ven_cnt_cze_afr_bem_lit_bam_ukr_est_cic_xho_fin_arw_sid_geo_swe_pol_ben_bos_aeg_sod_bul_hun_ewe_bat_krd_mly_jpn_tml_kor_eng_grk_fbf_glc_tag_mol_wly_ind_mnd_ctl_swa_mcd_owc_ger_rom_urd_fre_qcu_por_lat_ita_igb_mlt_guj_gam_scr_mao_slo_lda_pan_swt_sun_tha_amr_knd_dgb_yor_tur_nor_dut_uzb_zul_vie_amh_moo_tsw_ses	-0.169241246525116	-0.399657143155336	0.690325458385994
616	gam_afr_yor_bos_mlt_tig_sod_spa_azi_tur_igb_sun_lda_dut_slo_bsq_nor_amh_zul_cnt_grk_por_akn_ctl_ses_arw_hun_swt_bam_est_hin_anl_geo_mol_swe_mcd_cze_sid_hau_ukr_fin_tsn_mao_eng_ind_jpn_tml_kor_rus_fre_tsw_bul_bat_rom_heb_jav_mnd_urd_ewe_guj_amr_lit_ger_krd_ben_qcu_scr_svk_pol_dyu_chh_pan_owc_glc_mly_ita_xho_prs_ven_tag_tha_aeg_knd_swa_cic_aze_lat_alb_uzb_bem_vie_wly_fbf_dgb_moo	-0.371065945701935	-0.879249910284581	0.381532001069207
617	aeg_pol_akn_mcd_wly_tig_chh_lit_azi_tur_ses_mly_xho_glc_ctl_bsq_dut_heb_lda_cnt_spa_cze_dgb_swe_ven_arw_hun_dyu_moo_fin_ukr_anl_geo_ger_rom_afr_prs_hau_owc_pan_est_igb_mao_ita_sun_jpn_knd_kor_slo_por_swa_rus_tag_scr_amr_jav_mnd_hin_fbf_grk_gam_mol_alb_ben_bul_qcu_eng_urd_fre_bem_sid_lat_sod_guj_ind_krd_ewe_svk_zul_bat_tha_mlt_tml_tsw_bam_aze_nor_bos_uzb_yor_vie_amh_cic_tsn_swt	-0.407316539972638	-0.965938899693931	0.336579924519927
618	sid_cze_fbf_lat_chh_aeg_anl_ben_uzb_azi_dyu_ind_zul_pol_grk_bsq_ita_sod_bem_cnt_slo_svk_cic_ukr_akn_lit_fin_moo_dgb_hun_dut_wly_geo_rom_ger_alb_krd_heb_hau_hin_est_tsw_bat_spa_sun_jpn_knd_kor_swe_glc_bam_prs_tag_por_tig_mao_mnd_pan_swa_rus_gam_bul_arw_fre_scr_qcu_afr_mcd_urd_ewe_mlt_nor_owc_eng_jav_bos_lda_ctl_yor_mly_tha_amh_tml_ses_swt_tur_mol_guj_aze_tsn_vie_amr_igb_ven_xho	-0.929642302999684	-2.25325947867637	0.0265929430712019
619	sod_ita_xho_afr_aeg_wly_amr_swe_azi_uzb_yor_bat_moo_cze_ben_bsq_guj_owc_zul_mnd_mol_arw_dyu_hin_akn_ukr_est_swt_tsn_hun_pol_gam_geo_bul_prs_mcd_urd_amh_sid_scr_fin_ewe_mly_rus_tag_jpn_tml_kor_rom_krd_lda_svk_sun_dut_anl_ind_cnt_pan_bem_eng_heb_slo_spa_lat_bos_qcu_por_nor_ger_ven_tig_grk_chh_alb_mao_fre_ses_lit_dgb_jav_tha_mlt_knd_cic_igb_tur_glc_ctl_aze_fbf_vie_hau_swa_tsw_bam	0.365137924519896	0.859728552687773	0.39214946629545
620	mlt_ita_bem_bos_chh_sid_amh_rus_uzb_aze_tsn_bat_tsw_pol_urd_bsq_eng_gam_bam_mnd_ben_fre_dgb_pan_swa_slo_hun_ven_yor_est_nor_wly_geo_alb_arw_ukr_ger_hau_sod_spa_fin_fbf_mao_glc_ind_jpn_tml_kor_grk_rom_xho_mol_tag_guj_anl_mly_cnt_krd_swt_hin_heb_lat_lit_dut_swe_qcu_ctl_prs_svk_zul_aeg_cze_owc_mcd_jav_afr_cic_scr_igb_sun_tha_tig_knd_akn_lda_tur_bul_por_azi_ewe_vie_amr_ses_dyu_moo	0.277743272577801	0.654161173430038	0.514622389749077
621	gam_afr_moo_scr_heb_amr_aeg_pan_tur_azi_swt_mao_bam_bos_rus_bsq_nor_sid_bem_cnt_rom_svk_akn_ita_dyu_por_est_ven_ewe_hun_lat_chh_geo_alb_guj_pol_fre_sod_mlt_swe_fin_cic_mly_ctl_sun_jpn_knd_kor_cze_slo_tsw_ukr_bat_eng_hau_tag_mnd_lit_lda_ben_amh_dut_bul_glc_mcd_qcu_spa_hin_grk_yor_anl_urd_wly_mol_jav_prs_ses_krd_xho_ind_tha_tig_tml_igb_dgb_aze_arw_ger_uzb_swa_vie_owc_fbf_tsn_zul	-0.18930494318073	-0.447018667282396	0.655900908594228
622	hau_glc_xho_por_sid_wly_amh_spa_uzb_tur_ewe_tag_ses_urd_mol_bsq_ita_mlt_akn_cnt_svk_bul_tsw_hin_bam_scr_est_fbf_bem_hun_ctl_tig_geo_arw_grk_lit_prs_heb_owc_dut_fin_cic_mly_ben_bat_jpn_knd_kor_mcd_guj_dyu_fre_mao_rom_anl_ind_mnd_alb_tsn_slo_sod_nor_eng_ger_krd_qcu_bos_cze_pan_lda_amr_ukr_gam_pol_jav_rus_swa_afr_ven_sun_tha_aeg_tml_dgb_yor_azi_lat_swe_aze_moo_vie_chh_swt_zul_igb	-0.295854557096753	-0.700870240392159	0.485133915701331
623	heb_fre_swa_bul_chh_tig_amh_alb_uzb_azi_cic_mly_moo_eng_hin_bsq_grk_sod_swt_mnd_swe_mcd_bem_prs_dgb_mol_fin_tsn_tsw_hun_svk_wly_geo_krd_urd_ita_scr_gam_sid_lat_est_ewe_sun_arw_tag_jpn_knd_kor_dut_ukr_ven_rom_ind_por_mlt_jav_cnt_slo_ses_glc_owc_spa_ben_guj_rus_qcu_pan_pol_bos_igb_aeg_ctl_amr_cze_mao_afr_bam_ger_zul_bat_tha_anl_tml_yor_fbf_tur_nor_lit_aze_lda_vie_hau_dyu_akn_xho	-0.318556481585314	-0.754441492968192	0.452490313094411
624	sod_glc_tsw_prs_owc_hau_gam_rom_azi_aze_fbf_bat_swa_ben_swe_bsq_rus_amh_bem_mnd_mcd_ita_igb_afr_bam_slo_fin_ewe_zul_est_bos_mlt_geo_scr_hin_nor_bul_anl_tig_grk_hun_moo_mao_pol_tag_jpn_knd_kor_ukr_arw_dgb_dut_sun_mol_sid_ind_cnt_pan_ven_eng_amr_spa_cze_por_ger_qcu_krd_alb_ctl_swt_wly_guj_aeg_urd_jav_lit_ses_lat_yor_mly_tha_heb_tml_dyu_xho_uzb_svk_fre_tur_akn_vie_chh_lda_tsn_cic	-0.228914821669508	-0.540961600953059	0.589827464244304
625	wly_ita_zul_pol_mlt_owc_hau_ctl_uzb_aze_xho_mly_tsw_hin_arw_bsq_swe_sod_moo_cnt_por_prs_ven_mcd_swa_glc_est_bem_yor_fin_scr_anl_geo_slo_pan_grk_dut_sid_amh_rom_hun_tsn_tag_urd_sun_jpn_knd_kor_krd_lat_akn_mol_ind_fre_aeg_jav_mnd_alb_dyu_nor_amr_svk_eng_guj_afr_qcu_ukr_lit_cze_ses_heb_rus_tig_bos_bat_spa_lda_ger_bam_mao_tha_gam_tml_ewe_swt_azi_bul_ben_tur_igb_vie_chh_cic_dgb_fbf	0.254136979290252	0.59807051058053	0.551246594087892
626	hau_arw_swa_mcd_sid_amr_anl_ger_tur_aze_lda_sun_bam_svk_afr_bsq_cze_heb_fbf_mnd_hin_krd_tsw_rom_yor_ita_hun_bem_ses_est_ctl_owc_geo_prs_lat_scr_slo_chh_sod_nor_fin_dgb_bat_fre_tag_jpn_knd_kor_por_grk_xho_ben_mao_bos_wly_mly_cnt_rus_igb_spa_aeg_swe_dut_guj_glc_qcu_alb_lit_pan_zul_amh_bul_mlt_mol_ind_urd_ewe_ukr_akn_jav_tha_gam_tml_tsn_moo_uzb_pol_eng_azi_dyu_vie_tig_swt_cic_ven	-0.378947849040864	-0.899319233110998	0.370805320289213
627	tig_bos_ses_rus_anl_chh_heb_swe_azi_aze_lda_sun_moo_eng_ukr_bsq_lat_sid_swa_cnt_pan_afr_fbf_dut_ven_por_est_bam_xho_hun_spa_gam_geo_grk_glc_nor_krd_hau_aeg_urd_fin_dgb_ind_hin_tag_jpn_knd_kor_ita_rom_ewe_guj_bat_svk_sod_jav_mnd_ctl_swt_ben_mlt_pol_mol_cze_alb_qcu_mcd_slo_scr_cic_owc_prs_amr_ger_mao_lit_dyu_fre_igb_mly_tha_amh_tml_tsw_zul_tur_bul_arw_uzb_akn_vie_wly_bem_yor_tsn	-0.0304038056113929	-0.0716074314564456	0.943068094898805
628	heb_pol_ven_bos_wly_sid_gam_grk_uzb_azi_zul_bat_tsn_swe_svk_bsq_ukr_chh_yor_mnd_pan_mcd_ewe_lit_igb_krd_fin_swa_tsw_est_ben_hau_geo_eng_dut_lat_hin_anl_mlt_prs_hun_dgb_mao_rus_tag_jpn_knd_kor_ger_scr_fbf_por_ind_alb_tig_mly_cnt_nor_akn_ita_amh_urd_ctl_fre_guj_qcu_afr_slo_bul_xho_amr_cze_aeg_spa_jav_rom_lda_glc_ses_sun_tha_owc_tml_bam_dyu_tur_arw_mol_aze_moo_vie_sod_bem_swt_cic	-0.0289318633373845	-0.0681430003716745	0.945818095130401
629	hau_ukr_yor_rom_amh_amr_aeg_guj_uzb_azi_ven_mao_dyu_nor_dut_bsq_lat_sod_lda_cnt_slo_swe_akn_afr_moo_bos_est_swa_dgb_hun_pol_mlt_geo_por_cze_urd_rus_gam_heb_glc_fin_xho_tag_arw_mly_jpn_knd_kor_hin_pan_tsn_mcd_ind_prs_wly_bat_mnd_spa_ses_grk_chh_alb_lit_bul_ger_qcu_mol_eng_scr_fbf_owc_ita_tig_ctl_jav_krd_swt_ben_cic_sun_tha_anl_tml_tsw_zul_aze_fre_svk_tur_igb_vie_sid_bam_ewe_bem	-1.02856534356561	-2.50254850160719	0.0140761273069004
630	anl_arw_tsw_mcd_amh_gam_aeg_bos_uzb_aze_bam_sun_ewe_alb_ben_bsq_krd_mlt_moo_mnd_nor_svk_ven_glc_swt_ctl_fin_dgb_swa_est_ger_owc_geo_fre_eng_grk_lat_wly_tig_slo_hun_ses_mao_pol_tag_jpn_knd_kor_swe_ukr_akn_scr_bat_cze_sod_ind_cnt_afr_dyu_ita_heb_prs_por_hin_urd_qcu_rom_guj_bul_lda_chh_spa_hau_pan_jav_lit_yor_rus_zul_mly_tha_sid_tml_cic_igb_tur_dut_mol_azi_bem_vie_amr_tsn_xho_fbf	-0.594016190650097	-1.41788153024465	0.159567353023626
631	aeg_lit_moo_pan_sid_gam_hau_glc_tur_uzb_swa_mly_yor_por_swe_bsq_prs_sod_ses_cnt_ben_ger_tsw_arw_tsn_dut_fin_cic_dgb_hun_svk_amr_geo_pol_lat_bos_scr_tig_wly_grk_est_bam_bat_cze_jav_jpn_knd_kor_guj_rom_zul_eng_tag_spa_heb_ind_mnd_slo_lda_nor_amh_ita_afr_rus_ctl_qcu_mol_krd_alb_ven_owc_ukr_chh_urd_sun_bul_bem_mcd_igb_mao_tha_anl_tml_ewe_xho_azi_hin_fre_aze_fbf_vie_mlt_akn_dyu_swt	-0.728768862120804	-1.750499393343	0.0833299567757329
632	amr_pol_akn_svk_owc_sod_wly_ukr_aze_tur_dgb_tag_bam_pan_por_bsq_guj_sid_ewe_mnd_bul_bos_lda_grk_igb_dut_est_bem_ven_fin_hin_tig_geo_ctl_scr_prs_glc_gam_amh_spa_hun_dyu_sun_urd_mly_jpn_tml_kor_ger_ita_tsn_lat_mao_arw_aeg_jav_cnt_afr_swt_cze_chh_alb_eng_ben_mol_qcu_slo_rom_mcd_swa_hau_lit_anl_swe_ind_rus_xho_krd_cic_bat_tha_heb_knd_fbf_zul_azi_nor_fre_uzb_ses_vie_mlt_yor_tsw_moo	0.441052911597808	1.03987615021929	0.301093394219703
633	sid_hin_igb_ita_chh_wly_amr_urd_azi_uzb_ses_tag_bam_prs_grk_bsq_swe_anl_lda_cnt_ukr_svk_xho_ben_tsn_cze_hun_moo_tsw_est_rus_tig_geo_slo_glc_afr_pol_gam_mlt_rom_fin_dyu_bat_guj_mao_jpn_knd_kor_mcd_nor_zul_bul_jav_scr_amh_ind_mnd_bos_bem_dut_owc_spa_ger_por_arw_qcu_ctl_krd_eng_ewe_sod_alb_aeg_fre_mly_lit_akn_pan_dgb_sun_tha_hau_tml_ven_cic_tur_lat_mol_aze_fbf_vie_heb_swt_swa_yor	-0.0222709859715881	-0.0524048398313109	0.958318518800522
634	amh_scr_ses_bul_mlt_hau_sid_spa_uzb_tur_cic_ind_dgb_alb_krd_bsq_ger_wly_fbf_cnt_glc_pan_tsw_rus_swt_eng_hun_ewe_igb_est_lit_amr_geo_ukr_hin_urd_mol_anl_owc_rom_fin_bem_sun_ita_mly_jpn_tml_kor_lat_pol_bam_ben_tag_guj_heb_mao_mnd_swe_yor_fre_sod_afr_mcd_ctl_svk_qcu_grk_dut_cze_lda_tig_bos_gam_nor_bat_prs_ven_slo_zul_jav_tha_chh_knd_tsn_moo_aze_arw_por_azi_swa_vie_aeg_dyu_xho_akn	-0.0329114448713025	-0.0777062358833089	0.938228674199746
635	chh_prs_bem_pol_anl_aeg_gam_ctl_azi_uzb_swa_sun_dgb_arw_eng_bsq_mcd_amr_tsw_mnd_bul_svk_ewe_swe_zul_nor_hun_xho_fbf_fin_scr_amh_geo_krd_bos_ben_fre_sod_hau_spa_est_bam_tag_urd_mao_jpn_knd_kor_guj_hin_akn_lit_jav_por_mlt_mly_cnt_pan_moo_rus_wly_lat_afr_mol_ger_qcu_alb_ita_cze_dyu_heb_ukr_sid_glc_ind_grk_ven_rom_ses_bat_tha_tig_tml_lda_swt_tur_slo_dut_aze_yor_vie_owc_igb_cic_tsn	0.30939736924015	0.728007583208476	0.468437965215003
636	sod_guj_dyu_mcd_aeg_amh_chh_arw_tur_uzb_tsn_jav_fbf_ger_swe_bsq_rus_amr_tsw_cnt_mol_spa_lda_alb_ses_pol_est_xho_swt_fin_eng_anl_geo_dut_fre_scr_lit_owc_tig_svk_hun_akn_tag_prs_bat_jpn_tml_kor_ukr_rom_moo_lat_mly_pan_heb_sun_mnd_hin_bam_cze_sid_krd_ben_nor_ctl_qcu_slo_urd_ita_ewe_mlt_grk_wly_por_mao_glc_yor_bul_swa_ind_tha_gam_knd_cic_zul_aze_bos_afr_azi_bem_vie_hau_igb_ven_dgb	0.596888486353606	1.41130148249752	0.161492491096466
637	aeg_scr_xho_por_tig_anl_hau_cze_uzb_tur_igb_ind_lda_mcd_hin_bsq_svk_wly_cic_cnt_glc_ukr_swt_ben_dyu_lit_fin_akn_tsn_hun_guj_owc_geo_bos_lat_pan_ita_amr_amh_urd_est_yor_mao_pol_sun_jpn_tml_kor_prs_rom_fbf_alb_tag_bul_chh_jav_mnd_nor_tsw_eng_sod_spa_dut_rus_grk_qcu_mol_ger_slo_zul_sid_krd_heb_swe_bat_afr_moo_fre_dgb_mly_tha_mlt_knd_bem_ewe_azi_arw_ctl_aze_ven_vie_gam_ses_swa_bam	-0.913729548801407	-2.2131604252199	0.0293329324430056
638	aeg_scr_lda_ben_gam_mlt_tig_cze_aze_uzb_xho_ind_ses_spa_arw_bsq_swe_chh_igb_mnd_prs_hin_zul_mol_bam_guj_hun_swt_dgb_fin_rom_sod_geo_eng_slo_ita_glc_owc_heb_fre_est_swa_tag_afr_mly_jpn_knd_kor_lat_bul_bem_lit_bat_por_amr_sun_cnt_bos_tsw_krd_hau_ger_pan_grk_dut_qcu_ukr_rus_ctl_fbf_anl_mcd_wly_svk_mao_alb_tsn_nor_akn_jav_tha_sid_tml_ven_moo_tur_urd_pol_azi_dyu_vie_amh_yor_ewe_cic	-0.0991205056088003	-0.233595900475977	0.815812129619243
639	chh_arw_lda_ctl_mlt_sod_heb_ger_aze_azi_ses_ind_swa_hin_rom_bsq_mol_sid_bam_cnt_afr_lat_moo_swe_dyu_lit_est_bem_ven_hun_dut_amh_geo_ukr_bos_ita_pol_owc_gam_eng_fin_tsn_mly_slo_mao_jpn_knd_kor_svk_nor_dgb_urd_tag_cze_hau_jav_mnd_bul_swt_fre_amr_pan_rus_spa_alb_qcu_krd_prs_glc_zul_aeg_mcd_wly_ben_sun_guj_cic_grk_tsw_bat_tha_tig_tml_yor_ewe_uzb_scr_por_tur_xho_vie_anl_akn_fbf_igb	0.358235947537622	0.845127755058308	0.400208535565803
640	gam_arw_xho_mol_hau_heb_sod_rus_uzb_tur_fbf_ind_moo_scr_svk_bsq_cze_aeg_ses_mnd_pol_lat_igb_spa_dgb_afr_est_dyu_yor_hun_swe_sid_geo_guj_fre_lit_mcd_amr_amh_bos_fin_swt_tag_por_mly_jpn_knd_kor_pan_ben_tsn_ger_jav_nor_anl_bat_cnt_krd_akn_ctl_mlt_prs_eng_hin_ita_qcu_ukr_urd_alb_zul_tig_dut_owc_bul_sun_grk_ven_slo_swa_mao_tha_chh_tml_bam_lda_aze_glc_rom_azi_bem_vie_wly_ewe_tsw_cic	-0.464471185231821	-1.10405366751551	0.272418299369872
641	sod_krd_tsw_prs_heb_anl_sid_lit_aze_azi_bem_ind_swt_mol_cze_bsq_hin_tig_lda_cnt_glc_spa_swa_rus_tsn_guj_hun_yor_fbf_fin_ita_amh_geo_eng_ben_mcd_grk_wly_chh_afr_est_bam_sun_lat_jav_jpn_knd_kor_fre_svk_moo_pol_mao_slo_hau_tag_mnd_scr_igb_pan_gam_ctl_urd_rom_swe_qcu_bul_ger_dut_dyu_mlt_por_owc_bos_bat_nor_cic_arw_xho_mly_tha_amr_tml_ses_ven_uzb_ukr_alb_tur_zul_vie_aeg_ewe_akn_dgb	-0.273596612221381	-0.646279166801036	0.519690254627567
642	gam_ukr_tsn_glc_heb_anl_hau_mol_aze_uzb_swa_mly_cic_eng_urd_bsq_lit_chh_xho_mnd_alb_slo_tsw_ctl_igb_pan_hun_dgb_dyu_fin_bos_amh_geo_rus_hin_krd_swe_sid_aeg_ita_est_ses_mao_cze_jav_jpn_knd_kor_grk_fre_moo_ger_tag_ben_amr_sun_cnt_bul_bem_guj_tig_scr_dut_afr_prs_qcu_por_mcd_spa_fbf_sod_pol_mlt_arw_bat_rom_ven_nor_zul_ind_tha_owc_tml_bam_ewe_azi_lat_svk_tur_yor_vie_wly_akn_lda_swt	-0.269175463961842	-0.636321154822747	0.526130133541251
643	amr_grk_tsw_bos_hau_sid_anl_scr_azi_tur_akn_mao_dyu_cze_dut_bsq_arw_sod_ses_mnd_glc_lat_ewe_eng_fbf_spa_fin_swt_tsn_est_bul_wly_geo_rus_rom_mol_pol_owc_chh_krd_hun_xho_bat_mcd_sun_jpn_knd_kor_svk_fre_cic_guj_tag_afr_amh_mly_cnt_alb_zul_pan_gam_por_prs_slo_swe_qcu_ctl_hin_nor_bem_heb_ita_aeg_ger_ind_ukr_igb_urd_moo_jav_tha_mlt_tml_lda_ven_aze_lit_ben_uzb_swa_vie_tig_bam_yor_dgb	0.372484363595007	0.879867658427278	0.381198966112865
644	heb_alb_bem_urd_gam_tig_anl_rom_tur_aze_ven_sun_swa_grk_guj_bsq_spa_sid_swt_mnd_krd_mol_lda_arw_igb_swe_hun_dgb_cic_est_slo_aeg_geo_bul_scr_pol_por_owc_wly_mcd_fin_zul_jav_hin_ind_jpn_tml_kor_pan_lat_tsn_ctl_mao_ger_hau_tag_cnt_ita_ewe_afr_amr_ukr_glc_svk_ben_qcu_lit_prs_fre_yor_sod_bos_amh_eng_mly_cze_akn_rus_dyu_bat_tha_chh_knd_fbf_bam_azi_nor_dut_uzb_tsw_vie_mlt_ses_xho_moo	0.251541386687776	0.592742463473784	0.554792113781436
645	gam_grk_yor_rom_amr_hau_owc_pan_tur_azi_bam_jav_swt_por_fre_bsq_rus_tig_akn_mnd_bos_arw_tsn_mcd_dgb_dut_est_moo_tsw_hun_urd_wly_geo_glc_spa_lit_eng_sod_anl_slo_fin_lda_mly_cze_tag_jpn_knd_kor_scr_ukr_ses_pol_ind_alb_aeg_sun_cnt_lat_fbf_svk_chh_ctl_guj_afr_ita_qcu_ger_ben_prs_cic_sid_hin_mlt_bul_mao_krd_bem_mol_ven_bat_tha_amh_tml_dyu_zul_uzb_swe_nor_aze_igb_vie_heb_ewe_swa_xho	-0.110416842543906	-0.260278115396356	0.795224652135857
646	anl_bos_xho_mol_hau_owc_tig_alb_tur_aze_swa_ind_swt_fre_hin_bsq_svk_mlt_ewe_cnt_ukr_rom_akn_cze_ven_prs_fin_bam_bem_est_pan_chh_geo_lat_ctl_lit_guj_sod_amr_urd_hun_fbf_tag_slo_mao_jpn_tml_kor_rus_glc_zul_pol_mly_grk_aeg_bat_mnd_mcd_lda_nor_heb_por_arw_krd_bul_qcu_spa_ger_swe_yor_amh_dut_sid_scr_sun_afr_ses_ita_igb_jav_tha_wly_knd_tsw_moo_uzb_eng_ben_azi_dyu_vie_gam_dgb_tsn_cic	0.308888618081819	0.726869864833148	0.469131381165468
647	sod_mcd_dyu_spa_mlt_amr_sid_ben_tur_azi_ven_mao_cic_ger_krd_bsq_ita_tig_xho_mnd_swe_slo_bam_bul_bem_hin_hun_swt_fbf_fin_prs_hau_geo_svk_scr_mol_por_anl_amh_lat_est_akn_tag_guj_jav_jpn_knd_kor_pan_glc_tsn_afr_mly_urd_aeg_bat_cnt_lit_swa_ctl_owc_ukr_bos_dut_pol_qcu_arw_nor_eng_ewe_heb_alb_chh_cze_sun_fre_ses_grk_dgb_ind_tha_wly_tml_igb_zul_uzb_rus_rom_aze_moo_vie_gam_yor_lda_tsw	0.0376251406436593	0.0886315686417588	0.92956530115592
648	aeg_dut_dgb_eng_tig_anl_sod_guj_tur_uzb_swt_ind_tsw_ctl_rom_bsq_mcd_hau_tsn_mnd_scr_spa_ven_prs_akn_ita_fin_xho_bem_hun_fre_amh_geo_lat_swe_cze_slo_chh_owc_bos_est_ses_mao_mol_sun_jpn_tml_kor_ben_nor_igb_pol_tag_ger_heb_mly_cnt_urd_yor_alb_wly_grk_glc_por_krd_qcu_rus_svk_afr_bam_mlt_ukr_amr_lit_bat_hin_lda_bul_swa_jav_tha_gam_knd_dyu_moo_aze_pan_arw_azi_zul_vie_sid_cic_fbf_ewe	-0.034087491425457	-0.0802161782309476	0.936237689787351
649	hau_arw_ven_lit_heb_gam_amr_cze_uzb_aze_tsw_bat_tsn_bos_scr_bsq_nor_amh_swt_mnd_slo_lat_ewe_bul_zul_pol_hun_lda_xho_est_prs_chh_geo_ukr_grk_dut_guj_aeg_wly_ita_fin_cic_tag_rus_mao_jpn_knd_kor_spa_hin_moo_alb_mly_svk_sod_sun_cnt_ger_yor_glc_owc_pan_fre_mcd_afr_qcu_eng_por_mol_bam_anl_ben_mlt_urd_jav_ctl_ses_krd_igb_ind_tha_tig_tml_dgb_akn_azi_rom_swe_tur_bem_vie_sid_fbf_dyu_swa	0.456472585215592	1.07795018568572	0.283844057065692
650	tig_svk_xho_ger_amr_amh_owc_ita_uzb_azi_tsn_mao_fbf_hin_ben_bsq_por_anl_yor_mnd_alb_cze_moo_rom_bem_grk_est_ewe_swa_hun_pan_mlt_geo_scr_pol_ctl_spa_hau_sod_nor_fin_swt_tag_ukr_sun_jpn_knd_kor_bul_rus_tsw_mcd_bat_arw_heb_jav_cnt_guj_ven_lit_chh_fre_dut_swe_lat_qcu_mol_prs_urd_ses_wly_afr_aeg_bos_mly_eng_dyu_slo_akn_ind_tha_sid_tml_zul_bam_aze_krd_glc_tur_igb_vie_gam_cic_dgb_lda	0.0791638594974936	0.186250215406923	0.852654209034752
651	hau_afr_dyu_lat_amr_wly_sid_por_uzb_aze_ewe_mao_igb_ukr_scr_bsq_nor_chh_tsn_cnt_glc_arw_ses_ben_bam_eng_hun_xho_yor_est_hin_tig_geo_svk_prs_lit_guj_sod_mlt_ita_fin_dgb_ind_ctl_bat_jpn_knd_kor_grk_krd_zul_rus_jav_rom_gam_mly_mnd_dut_lda_urd_amh_cze_pol_ger_swe_qcu_alb_pan_bos_tsw_anl_mol_heb_bul_tag_mcd_moo_slo_fbf_sun_tha_aeg_tml_ven_swa_azi_fre_spa_tur_akn_vie_owc_bem_cic_swt	-0.187838722501485	-0.443312862949728	0.658569031592858
652	gam_scr_cic_slo_chh_amr_heb_arw_aze_azi_tsw_ind_ses_eng_grk_bsq_krd_anl_swt_mnd_urd_rus_igb_nor_bem_svk_hun_ven_dgb_est_dut_tig_geo_ukr_ben_lit_spa_hau_sod_pan_fin_moo_mly_pol_jav_jpn_tml_kor_lat_glc_xho_hin_bat_swe_aeg_sun_cnt_alb_fbf_fre_owc_cze_prs_ita_guj_qcu_mol_bul_bos_swa_mlt_ger_wly_afr_tag_mcd_yor_rom_ewe_mao_tha_amh_knd_bam_zul_uzb_por_ctl_tur_akn_vie_sid_lda_tsn_dyu	-0.322560124412235	-0.762921495030774	0.447441096624089
653	owc_lat_ses_rus_sod_anl_chh_pan_azi_aze_zul_mly_fbf_swe_ctl_bsq_ger_heb_ven_cnt_por_hin_swa_krd_dgb_prs_est_xho_cic_fin_fre_gam_geo_glc_grk_ben_guj_sid_tig_svk_hun_igb_mao_bos_tag_jpn_knd_kor_afr_arw_moo_nor_sun_ita_wly_jav_mnd_mol_bam_rom_mlt_alb_urd_ukr_dut_qcu_mcd_pol_bul_swt_hau_eng_amh_cze_bat_spa_ewe_slo_tsn_ind_tha_aeg_tml_tsw_akn_uzb_scr_lit_tur_dyu_vie_amr_yor_bem_lda	-0.488116888095886	-1.1595624658931	0.249195437109396
654	chh_ger_cic_pan_owc_tig_aeg_afr_uzb_aze_lda_tag_bem_swe_por_bsq_glc_anl_igb_mnd_mol_ukr_fbf_slo_zul_svk_est_ewe_tsn_fin_lat_amh_geo_bul_nor_ben_scr_amr_sod_grk_hun_xho_jav_rus_bat_jpn_tml_kor_eng_lit_swa_bos_mao_dut_sid_mly_cnt_alb_swt_ita_hau_guj_arw_cze_hin_qcu_pol_rom_ctl_ven_wly_mcd_gam_prs_ind_krd_dgb_spa_dyu_sun_tha_mlt_knd_tsw_moo_tur_urd_fre_azi_bam_vie_heb_ses_yor_akn	-0.966959092512073	-2.35289209446983	0.020735455848404
655	mlt_slo_fbf_svk_sid_sod_tig_dut_azi_uzb_moo_mao_akn_arw_lit_bsq_krd_owc_swa_cnt_ben_rus_lda_urd_tsn_mcd_fin_ewe_bem_hun_guj_wly_geo_bul_alb_rom_pan_chh_aeg_prs_est_igb_tag_pol_jav_jpn_knd_kor_nor_por_yor_hin_sun_ita_anl_mly_mnd_mol_dgb_bos_hau_ctl_cze_afr_glc_qcu_grk_spa_scr_cic_gam_eng_amh_ukr_bat_swe_xho_ger_ven_ind_tha_amr_tml_bam_zul_tur_fre_lat_aze_dyu_vie_heb_swt_tsw_ses	-0.227409912036102	-0.536913229958912	0.592609756163754
656	mlt_slo_xho_scr_heb_sod_chh_lat_uzb_azi_swt_jav_zul_pol_rom_bsq_lit_wly_fbf_mnd_svk_fre_igb_spa_ewe_glc_est_cic_dgb_hun_bos_amh_geo_krd_afr_ctl_dut_anl_owc_pan_fin_lda_mao_bul_tag_jpn_knd_kor_ger_alb_bam_ukr_mly_hin_tig_sun_cnt_ben_akn_swe_hau_nor_grk_mol_cze_qcu_por_rus_ita_dyu_amr_urd_sid_eng_ind_prs_yor_mcd_bem_bat_tha_aeg_tml_moo_ses_tur_guj_arw_aze_tsw_vie_gam_swa_ven_tsn	0.120759140194191	0.284270233942168	0.776835272859523
657	tig_cze_dgb_ger_anl_mlt_gam_mcd_azi_aze_ses_sun_yor_afr_prs_bsq_rom_aeg_ewe_cnt_swe_scr_dyu_ita_fbf_bul_fin_swa_tsw_hun_svk_amh_geo_ctl_grk_hin_ben_amr_heb_lat_est_lda_tag_eng_bat_jpn_knd_kor_por_slo_bam_glc_mly_guj_owc_mao_mnd_dut_xho_nor_sid_bos_krd_arw_pan_qcu_lit_mol_alb_moo_wly_fre_hau_urd_ind_pol_zul_rus_ven_jav_tha_sod_tml_bem_igb_uzb_ukr_spa_tur_akn_vie_chh_cic_swt_tsn	-0.339547149744847	-0.804005627739632	0.423444118495663
658	wly_mcd_dyu_ger_hau_sod_aeg_eng_azi_tur_xho_bat_moo_mol_afr_bsq_pan_owc_cic_mnd_pol_alb_ven_slo_zul_spa_est_tsn_bem_fin_cze_amh_geo_urd_hin_arw_scr_chh_mlt_rom_hun_swt_ind_ctl_mly_jpn_tml_kor_krd_dut_akn_ukr_tag_por_gam_jav_cnt_bos_bam_lat_tig_rus_glc_guj_lit_qcu_grk_ita_prs_ewe_anl_svk_amr_ben_sun_bul_lda_nor_swa_mao_tha_sid_knd_dgb_ses_uzb_fre_swe_aze_tsw_vie_heb_fbf_yor_igb	0.189641553770535	0.446307063720692	0.656412907754856
659	aeg_slo_dgb_scr_gam_anl_mlt_pan_uzb_tur_lda_sun_ses_hin_rus_bsq_cze_amh_ewe_cnt_ita_urd_tsn_ukr_zul_alb_hun_tsw_swa_est_dut_sod_geo_afr_mcd_lit_svk_chh_tig_arw_fin_bam_mao_bos_tag_jpn_tml_kor_ctl_nor_xho_mol_mly_por_hau_ind_mnd_ger_akn_eng_amr_bul_ben_pol_prs_qcu_swe_lat_krd_swt_owc_rom_sid_spa_jav_glc_igb_grk_ven_bat_tha_heb_knd_bem_moo_aze_fre_guj_azi_dyu_vie_wly_yor_cic_fbf	-0.410089805961845	-0.973077793043432	0.33303882950735
660	gam_por_swt_spa_amh_sod_sid_ctl_azi_uzb_dgb_bat_zul_guj_scr_bsq_cze_heb_fbf_mnd_svk_fre_igb_alb_ewe_mcd_est_xho_tsw_hun_ben_amr_geo_afr_rom_swe_eng_hau_wly_ukr_fin_bam_jav_urd_ind_jpn_tml_kor_ita_bos_bem_dut_tag_lat_mlt_mao_cnt_pol_lda_hin_anl_rus_lit_nor_ger_qcu_pan_grk_bul_dyu_chh_prs_tig_mol_sun_slo_cic_glc_yor_mly_tha_aeg_knd_ses_tsn_tur_krd_arw_aze_akn_vie_owc_moo_swa_ven	-1.05731954481158	-2.59049950732549	0.0111259798576019
661	amh_hin_zul_bul_mlt_tig_hau_prs_aze_tur_moo_tag_ewe_pol_bos_bsq_svk_owc_igb_mnd_alb_ben_xho_slo_yor_swe_hun_bem_lda_fin_glc_amr_geo_rus_dut_urd_grk_heb_sod_pan_est_tsn_mly_mcd_ind_jpn_knd_kor_cze_arw_tsw_ctl_jav_fre_gam_mao_cnt_eng_ses_por_chh_scr_lat_spa_rom_qcu_lit_mol_guj_akn_anl_nor_wly_ger_bat_ita_dgb_afr_fbf_sun_tha_aeg_tml_swt_cic_azi_ukr_krd_uzb_swa_vie_sid_dyu_bam_ven	-0.639404199807239	-1.53053284879226	0.129279436199672
662	gam_lit_zul_por_owc_hau_chh_mcd_azi_aze_moo_ind_bam_bos_ukr_bsq_ita_amr_tsw_cnt_afr_fre_akn_ben_swa_lat_est_ven_xho_hun_scr_sod_geo_grk_eng_rus_rom_amh_wly_cze_fin_cic_bat_pol_tag_jpn_knd_kor_nor_bul_swt_prs_sun_pan_sid_mao_mnd_arw_igb_alb_aeg_krd_dut_urd_guj_qcu_mol_ger_ctl_dyu_mlt_svk_heb_glc_jav_slo_yor_swe_ses_mly_tha_tig_tml_bem_lda_tur_spa_hin_uzb_ewe_vie_anl_tsn_dgb_fbf	-0.529973000656889	-1.26236005824068	0.209975645046568
663	aeg_scr_igb_ger_amh_amr_owc_mcd_aze_uzb_ven_mly_cic_pol_pan_bsq_ita_wly_akn_cnt_prs_afr_swt_eng_xho_krd_est_bem_lda_fin_arw_heb_geo_glc_slo_ukr_por_hau_tig_swe_hun_dgb_tag_spa_bat_jpn_knd_kor_mol_svk_ewe_hin_mao_guj_sid_ind_mnd_alb_swa_lat_mlt_cze_bos_fre_dut_qcu_ben_bul_ctl_tsn_gam_rom_sod_lit_sun_urd_ses_rus_moo_jav_tha_chh_tml_dyu_yor_azi_nor_grk_tur_tsw_vie_anl_bam_zul_fbf	-0.16170101549271	-0.381634466161152	0.703603086169303
664	amh_por_ven_rom_anl_hau_chh_mcd_uzb_azi_dgb_tag_cic_ita_ukr_bsq_slo_heb_ewe_mnd_ctl_krd_swt_glc_ses_nor_est_swa_xho_hun_lit_sod_geo_dut_eng_arw_mol_amr_tig_pan_fin_zul_bat_pol_jav_jpn_tml_kor_fre_grk_bem_rus_sun_hin_owc_mao_cnt_urd_dyu_guj_gam_bul_scr_alb_ben_qcu_ger_swe_lat_yor_mlt_prs_sid_afr_ind_spa_fbf_cze_lda_mly_tha_wly_knd_bam_moo_aze_svk_bos_tur_akn_vie_aeg_tsw_igb_tsn	-0.479733679962826	-1.14106067024615	0.256774454144784
665	sid_fre_swt_ben_sod_chh_amr_pol_aze_uzb_swa_sun_tsn_bos_urd_bsq_grk_mlt_bem_mnd_rus_guj_moo_ukr_xho_afr_hun_cic_dgb_fin_mcd_aeg_geo_scr_hin_lit_slo_owc_anl_alb_est_igb_ind_dut_bat_jpn_tml_kor_spa_swe_bam_pan_mao_eng_tig_mly_cnt_nor_fbf_svk_gam_ger_lat_glc_krd_qcu_mol_rom_ita_lda_hau_por_wly_ctl_jav_cze_ven_bul_ewe_tag_tha_heb_knd_dyu_akn_azi_arw_prs_tur_zul_vie_amh_tsw_yor_ses	-0.429455148465556	-1.01888629380423	0.310900226632238
666	sod_glc_ven_lit_amr_amh_sid_pol_uzb_tur_tsn_jav_igb_prs_dut_bsq_alb_heb_moo_cnt_rom_ita_akn_pan_bam_urd_hun_bem_dgb_fin_lat_chh_geo_krd_ukr_afr_ger_hau_anl_slo_est_ses_mao_spa_mly_jpn_knd_kor_mol_bul_swa_por_ind_scr_mlt_tag_mnd_mcd_xho_arw_wly_swe_ctl_cze_fre_qcu_rus_nor_guj_ewe_tig_bos_gam_eng_sun_hin_dyu_ben_tsw_bat_tha_owc_tml_cic_lda_azi_grk_svk_aze_swt_vie_aeg_fbf_yor_zul	-0.176046692021591	-0.415653044245192	0.678621416126255
667	sod_ita_bem_lat_chh_wly_gam_por_azi_uzb_moo_ind_bam_ben_grk_bsq_svk_anl_swt_mnd_eng_spa_yor_cze_ven_arw_fin_igb_dgb_hun_prs_aeg_geo_fre_urd_hin_lit_sid_hau_glc_est_lda_mly_alb_tag_jpn_tml_kor_mcd_bul_swa_slo_jav_pan_owc_sun_cnt_ctl_xho_bos_amh_nor_swe_pol_rom_qcu_rus_dut_ger_tsw_tig_mol_amr_guj_bat_scr_ewe_krd_ses_mao_tha_heb_knd_dyu_akn_tur_afr_ukr_aze_zul_vie_mlt_fbf_cic_tsn	-0.606561550755068	-1.44919258776019	0.150647488069286
668	mlt_ben_cic_mol_gam_hau_amh_nor_aze_azi_swt_mly_xho_scr_cze_bsq_eng_sid_ewe_cnt_dut_pol_bem_krd_dgb_bul_hun_fbf_zul_fin_alb_tig_geo_swe_ger_urd_lit_aeg_owc_ita_est_swa_bat_rus_mao_jpn_knd_kor_glc_rom_tsn_pan_sun_hin_sod_ind_mnd_ukr_igb_lat_chh_mcd_fre_svk_guj_qcu_bos_afr_por_ses_heb_ctl_wly_arw_tag_prs_lda_slo_moo_jav_tha_amr_tml_bam_tsw_uzb_spa_grk_tur_ven_vie_anl_akn_dyu_yor	-0.577167347477278	-1.37742766763485	0.171686082319315
669	owc_alb_igb_ctl_tig_wly_sid_krd_uzb_aze_swt_ind_ewe_cze_scr_bsq_afr_aeg_dgb_mnd_por_urd_lda_rom_xho_svk_fin_moo_yor_hun_mcd_amr_geo_spa_bos_fre_dut_sod_amh_ita_est_bam_sun_ben_bat_jpn_tml_kor_rus_eng_tsw_pol_jav_mol_mlt_mao_cnt_grk_bem_prs_chh_ukr_bul_lit_pan_qcu_ger_swe_lat_ses_gam_nor_hau_guj_tag_slo_tsn_arw_fbf_mly_tha_anl_knd_dyu_swa_tur_hin_glc_azi_akn_vie_heb_zul_ven_cic	-0.369567787180121	-0.876153348139316	0.383204125228407
670	owc_slo_akn_arw_sod_tig_sid_ctl_aze_uzb_tsn_jav_dyu_rom_prs_bsq_rus_hau_lda_cnt_cze_eng_moo_mol_swa_lit_est_tsw_ewe_fin_nor_amr_geo_spa_ita_fre_afr_gam_mlt_ukr_hun_ven_mao_swe_bat_jpn_tml_kor_hin_glc_fbf_scr_mly_alb_heb_sun_mnd_grk_igb_pan_chh_urd_mcd_bul_por_qcu_guj_dut_svk_swt_wly_krd_anl_bos_ind_pol_ses_ben_xho_tag_tha_amh_knd_dgb_bam_tur_ger_lat_azi_zul_vie_aeg_yor_bem_cic	-0.00212590982680703	-0.00500652152050438	0.996016114213277
671	amh_krd_swa_guj_amr_sid_gam_ben_uzb_azi_tsn_sun_bem_slo_mol_bsq_rom_tig_swt_cnt_rus_pan_dyu_mcd_dgb_grk_hun_fbf_xho_fin_spa_aeg_geo_scr_lit_afr_bos_hau_heb_pol_est_ses_jav_prs_ind_jpn_knd_kor_lat_fre_ven_ukr_tag_svk_mlt_mly_mnd_ctl_akn_cze_chh_nor_bul_urd_glc_qcu_alb_hin_arw_moo_anl_por_wly_eng_bat_ger_ewe_ita_tsw_mao_tha_owc_tml_bam_igb_tur_dut_swe_aze_zul_vie_sod_cic_lda_yor	-0.335547980540622	-0.795255233214868	0.428490048160656
672	amr_bos_cic_ger_tig_hau_owc_pol_aze_uzb_yor_jav_igb_svk_eng_bsq_ita_wly_moo_cnt_glc_lit_xho_hin_tsw_spa_fin_zul_tsn_hun_rom_gam_geo_krd_bul_ben_por_amh_sid_pan_est_lda_mly_mcd_sun_jpn_tml_kor_nor_slo_swt_alb_tag_swe_anl_ind_mnd_grk_ses_scr_heb_urd_dut_arw_lat_qcu_cze_rus_afr_fbf_aeg_ukr_sod_ctl_mao_fre_bem_guj_dyu_bat_tha_chh_knd_ven_akn_tur_prs_mol_azi_bam_vie_mlt_ewe_swa_dgb	0.768878006923072	1.82698381981023	0.070909768659009
673	sod_dut_swt_slo_wly_mlt_amr_pan_tur_aze_xho_mao_moo_lit_arw_bsq_rom_aeg_bam_cnt_lat_ger_akn_bos_tsn_cze_fin_igb_ven_hun_alb_hau_geo_pol_ctl_glc_bul_amh_tig_afr_est_swa_jav_guj_bat_jpn_knd_kor_ben_nor_bem_scr_sun_urd_heb_ind_mnd_rus_tsw_hin_owc_fre_svk_prs_grk_qcu_krd_eng_swe_zul_gam_spa_sid_por_tag_mcd_dyu_mol_lda_mly_tha_chh_tml_ewe_fbf_uzb_ita_ukr_azi_ses_vie_anl_yor_dgb_cic	-0.761450201983984	-1.82748097000572	0.0708343800861232
674	sod_grk_akn_rom_owc_aeg_amr_mcd_uzb_aze_fbf_tag_yor_ukr_svk_bsq_urd_wly_tsw_mnd_alb_ben_xho_por_bem_lit_est_dyu_cic_fin_prs_sid_geo_glc_dut_pol_bul_mlt_heb_rus_hun_igb_mly_swe_sun_jpn_knd_kor_guj_afr_ven_cze_jav_spa_amh_bat_cnt_pan_swt_mol_chh_slo_krd_lat_hin_qcu_ger_arw_ita_zul_tig_ctl_gam_bos_mao_nor_moo_fre_swa_ind_tha_anl_tml_tsn_ses_tur_scr_eng_azi_lda_vie_hau_ewe_bam_dgb	-1.28825830055934	-3.20152791369638	0.00187136101318385
675	anl_urd_bam_ben_sid_tig_wly_cze_tur_uzb_xho_sun_tsw_ukr_prs_bsq_grk_heb_cic_cnt_rus_por_swa_lat_igb_hin_est_yor_ewe_fin_guj_sod_geo_rom_bos_svk_krd_amr_mlt_glc_hun_akn_mly_eng_mao_jpn_tml_kor_mol_pol_zul_afr_bat_arw_gam_jav_mnd_spa_dyu_bul_amh_lit_swe_fre_ctl_qcu_dut_ger_alb_ven_chh_nor_hau_slo_ind_mcd_dgb_scr_fbf_tag_tha_owc_knd_bem_tsn_aze_pan_ita_azi_moo_vie_aeg_swt_lda_ses	-0.741388650809042	-1.78049043112983	0.0782613046479216
676	amh_hin_zul_pol_aeg_tig_hau_cze_azi_aze_dyu_tag_ses_eng_spa_bsq_ger_gam_dgb_cnt_mcd_pan_tsw_bos_cic_fre_fin_bam_moo_hun_prs_wly_geo_dut_por_afr_ukr_sid_sod_scr_est_ven_mly_nor_ind_jpn_tml_kor_urd_grk_yor_bul_jav_guj_owc_bat_mnd_lat_swa_ita_anl_krd_swe_ctl_rus_qcu_alb_slo_rom_lda_mlt_ben_amr_mol_mao_glc_bem_lit_swt_sun_tha_heb_knd_tsn_akn_tur_svk_arw_uzb_igb_vie_chh_fbf_xho_ewe	0.648728643077635	1.5382487928573	0.127383356230896
677	sod_prs_tsw_pol_sid_owc_anl_ger_aze_uzb_fbf_bat_bam_svk_urd_bsq_krd_tig_swa_mnd_grk_rus_zul_hin_ven_swe_est_igb_ewe_hun_slo_heb_geo_fre_mol_lat_bul_aeg_mlt_mcd_fin_moo_sun_pan_ind_jpn_knd_kor_ukr_nor_ses_lit_mly_cze_amr_tag_cnt_bos_swt_glc_chh_ben_ita_spa_alb_qcu_arw_afr_rom_bem_amh_por_gam_eng_mao_ctl_lda_scr_dyu_jav_tha_hau_tml_xho_akn_tur_guj_dut_azi_yor_vie_wly_tsn_dgb_cic	-0.886453044280617	-2.14880175095972	0.0342472165215305
678	sod_bos_ewe_arw_chh_hau_owc_por_uzb_azi_dgb_tag_ses_fre_urd_bsq_alb_mlt_swt_mnd_mol_nor_fbf_bul_xho_eng_hun_tsn_bam_est_swe_aeg_geo_ita_slo_cze_prs_amr_amh_afr_fin_bem_ind_glc_sun_jpn_tml_kor_dut_rus_igb_ctl_mly_ukr_heb_jav_cnt_pol_dyu_krd_tig_rom_lat_hin_pan_qcu_ger_lit_spa_tsw_wly_svk_gam_ben_mao_scr_akn_grk_swa_bat_tha_anl_knd_zul_lda_tur_mcd_guj_aze_moo_vie_sid_ven_yor_cic	-0.476432970079519	-1.13402027773715	0.259700748074593
679	sod_pol_xho_swe_owc_amr_anl_ita_aze_azi_moo_jav_tsw_dut_scr_bsq_guj_chh_tsn_mnd_ukr_por_akn_rom_bam_bul_fin_zul_ven_hun_ben_tig_geo_rus_bos_grk_hin_hau_sid_alb_est_lda_bat_prs_mly_jpn_tml_kor_krd_mcd_swt_lit_sun_afr_gam_mao_cnt_lat_bem_fre_mlt_nor_cze_spa_mol_qcu_urd_arw_pan_dyu_amh_svk_heb_glc_tag_ctl_ewe_slo_igb_ind_tha_wly_knd_cic_ses_uzb_ger_eng_tur_yor_vie_aeg_dgb_fbf_swa	-0.638413194224688	-1.52650152676405	0.130278896274399
680	wly_slo_dyu_ben_heb_hau_owc_por_azi_tur_ewe_bat_zul_ukr_alb_bsq_mol_gam_bam_mnd_bos_svk_ven_mcd_fbf_glc_fin_ses_bem_est_lit_amh_geo_ger_swe_eng_afr_sod_chh_urd_hun_moo_jav_ita_sun_jpn_knd_kor_nor_pol_cic_hin_mly_prs_amr_tag_cnt_fre_tsn_lat_sid_ctl_guj_pan_rus_qcu_grk_spa_cze_xho_anl_arw_aeg_bul_mao_rom_igb_scr_swt_ind_tha_mlt_tml_yor_akn_aze_krd_dut_uzb_tsw_vie_tig_dgb_swa_lda	0.734185303698307	1.7382485131138	0.0854767445793913
681	wly_pol_ses_rus_tig_anl_amh_bul_uzb_aze_bam_mly_yor_pan_mol_bsq_afr_heb_dgb_mnd_spa_ita_xho_hin_zul_glc_est_bem_dyu_fin_alb_owc_geo_lat_por_swe_arw_hau_sod_nor_hun_swt_jav_slo_sun_jpn_knd_kor_rom_ukr_igb_ger_ind_grk_sid_tag_cnt_guj_fbf_svk_amr_cze_scr_dut_ben_qcu_krd_fre_prs_tsw_chh_lit_aeg_bos_mao_urd_ewe_mcd_tsn_bat_tha_gam_tml_lda_ven_azi_ctl_eng_tur_swa_vie_mlt_cic_akn_moo	0.0409675705977334	0.0963731550005745	0.923431586783924
682	owc_glc_cic_scr_chh_sid_aeg_slo_uzb_aze_dyu_tag_bem_bul_mol_bsq_swe_gam_swt_cnt_pan_ben_fbf_rus_tsn_ukr_fin_moo_yor_est_grk_hau_geo_lit_prs_ita_arw_amh_sod_alb_hun_bam_mao_ger_ind_jpn_tml_kor_bos_dut_igb_rom_jav_krd_wly_bat_mnd_ctl_ven_cze_tig_urd_spa_nor_fre_qcu_svk_lat_pol_zul_heb_por_amr_guj_mly_eng_xho_afr_lda_sun_tha_mlt_knd_tsw_ewe_tur_hin_mcd_azi_swa_vie_anl_dgb_akn_ses	-0.181135687417798	-0.427588883535149	0.669938919431442
683	heb_scr_igb_lat_wly_aeg_amr_bos_aze_tur_ewe_ind_zul_alb_pol_bsq_spa_mlt_ses_mnd_eng_glc_xho_slo_lda_fre_fin_dgb_bam_est_ctl_sod_geo_urd_lit_afr_guj_sid_amh_krd_hun_dyu_jav_mol_bat_jpn_tml_kor_swe_svk_bem_ben_sun_ita_gam_tag_cnt_pan_fbf_grk_anl_hin_cze_arw_prs_qcu_ukr_rom_rus_yor_tig_dut_owc_nor_mao_ger_ven_mcd_akn_mly_tha_chh_knd_swa_cic_azi_bul_por_uzb_tsn_vie_hau_tsw_swt_moo	-0.727887151141115	-1.74678719982028	0.0839757274829998
684	chh_svk_bam_fre_anl_wly_gam_ukr_tur_azi_swa_sun_swt_ger_bul_bsq_mcd_sod_tsw_mnd_lit_rus_fbf_ita_dyu_swe_est_ses_yor_hun_bos_sid_geo_dut_krd_pan_hin_amh_hau_grk_fin_lda_ind_lat_mao_jpn_tml_kor_alb_cze_cic_arw_bat_scr_amr_jav_cnt_slo_tsn_glc_owc_rom_por_urd_prs_qcu_guj_ben_nor_igb_tig_pol_heb_spa_mly_afr_moo_mol_dgb_tag_tha_mlt_knd_bem_akn_aze_ctl_eng_uzb_xho_vie_aeg_zul_ven_ewe	0.0199489292202403	0.0469578738998207	0.962647493190367
685	owc_eng_ewe_ger_heb_amr_gam_spa_aze_azi_tsn_ind_ven_guj_ukr_bsq_lat_chh_yor_cnt_prs_alb_cic_ita_tsw_mol_est_akn_fbf_hun_glc_tig_geo_fre_mcd_pol_scr_mlt_hau_dut_fin_moo_sun_grk_tag_jpn_knd_kor_urd_slo_swa_afr_mao_hin_sod_bat_mnd_rus_ses_ctl_wly_nor_por_lit_svk_qcu_bos_arw_krd_igb_anl_rom_aeg_pan_jav_bul_zul_ben_dgb_mly_tha_sid_tml_bem_bam_uzb_cze_swe_tur_lda_vie_amh_xho_swt_dyu	0.0662283682288565	0.155966661883485	0.876397351037992
686	aeg_bul_fbf_krd_heb_amh_sid_mol_azi_uzb_yor_sun_ven_urd_rus_bsq_arw_chh_moo_mnd_cze_afr_akn_guj_swt_dut_fin_swa_xho_est_eng_owc_geo_spa_ctl_ger_rom_wly_mlt_swe_hun_zul_bat_prs_mly_jpn_tml_kor_por_svk_tsw_nor_tag_alb_hau_mao_cnt_pol_igb_fre_tig_hin_lit_mcd_ita_qcu_grk_lat_glc_cic_sod_ben_anl_slo_jav_bos_bem_scr_dyu_ind_tha_gam_knd_ewe_lda_tur_ukr_pan_aze_tsn_vie_amr_dgb_ses_bam	0.329897351559615	0.776699985066696	0.439306827432094
687	gam_scr_tsw_guj_anl_amh_sod_rom_aze_uzb_bam_ind_zul_hin_ctl_bsq_afr_sid_moo_mnd_urd_pan_fbf_por_lda_lit_est_ses_akn_hun_ukr_mlt_geo_bos_ita_slo_lat_owc_heb_grk_fin_xho_tag_cze_jav_jpn_knd_kor_alb_ben_swt_bul_mly_dut_tig_sun_cnt_prs_tsn_rus_wly_nor_ger_mcd_glc_qcu_krd_spa_fre_cic_aeg_arw_hau_eng_bat_swe_igb_pol_dyu_mao_tha_chh_tml_yor_dgb_tur_svk_mol_azi_ven_vie_amr_swa_ewe_bem	-0.267973974780805	-0.633842862563564	0.527739270209139
688	owc_alb_ses_pol_mlt_amh_amr_hin_azi_tur_dyu_mly_akn_spa_ben_bsq_ger_heb_yor_mnd_ukr_eng_ewe_lat_bam_bul_fin_swt_tsw_hun_urd_sid_geo_mol_krd_guj_grk_wly_sod_scr_est_dgb_sun_swe_jav_jpn_knd_kor_cze_ita_swa_lit_ind_glc_aeg_mao_cnt_fre_bem_rus_tig_arw_prs_nor_mcd_qcu_afr_por_slo_tsn_chh_svk_hau_rom_bat_ctl_cic_dut_xho_tag_tha_gam_tml_igb_fbf_aze_bos_pan_uzb_moo_vie_anl_ven_lda_zul	-0.0535909925188761	-0.126443845203136	0.89965356618756
689	amh_pan_dgb_arw_sid_gam_amr_bul_tur_azi_cic_mly_ven_bos_glc_bsq_slo_anl_swt_mnd_lit_rom_lda_scr_yor_cze_hun_fbf_ewe_est_nor_owc_geo_afr_rus_alb_hin_sod_tig_prs_fin_moo_jav_ukr_bat_jpn_tml_kor_fre_ger_bam_dut_ind_guj_mlt_mao_cnt_mcd_bem_grk_heb_lat_pol_mol_por_qcu_spa_urd_ctl_zul_chh_swe_hau_eng_sun_ben_dyu_krd_swa_tag_tha_wly_knd_akn_xho_uzb_ita_svk_aze_ses_vie_aeg_tsw_tsn_igb	-0.326673740212888	-0.774249279237862	0.440747285702411
690	sod_krd_ven_eng_anl_aeg_mlt_lat_tur_aze_moo_ind_bem_nor_pol_bsq_dut_wly_tsw_cnt_ger_mol_zul_slo_akn_arw_hun_xho_lda_fin_por_amr_geo_bul_svk_afr_cze_sid_hau_glc_est_ewe_mly_alb_jav_jpn_knd_kor_grk_ctl_swa_mcd_mao_fre_amh_bat_mnd_bos_dgb_spa_heb_prs_rus_ita_lit_qcu_ukr_guj_urd_bam_gam_swe_chh_hin_tag_ben_igb_pan_ses_sun_tha_tig_tml_fbf_swt_uzb_scr_rom_azi_yor_vie_owc_cic_tsn_dyu	-0.301687981969385	-0.713475276402381	0.477338346866977
691	sid_krd_yor_nor_wly_sod_tig_bos_tur_azi_bem_tag_cic_rus_ben_bsq_rom_amh_ses_cnt_alb_swe_ewe_cze_akn_hin_hun_ven_zul_est_ctl_amr_geo_spa_bul_guj_eng_mlt_owc_svk_fin_lda_mly_mcd_jav_jpn_tml_kor_prs_arw_swa_scr_bat_urd_chh_mao_mnd_pan_tsw_lat_aeg_lit_fre_por_slo_qcu_mol_grk_ita_fbf_heb_dut_hau_afr_ind_ger_xho_pol_dyu_sun_tha_anl_knd_bam_tsn_aze_ukr_glc_uzb_igb_vie_gam_swt_moo_dgb	-0.0412157829906371	-0.0971687730844224	0.922801468623292
692	owc_dut_fbf_ukr_wly_hau_amr_lit_uzb_azi_swa_tag_ewe_rus_rom_bsq_svk_mlt_igb_mnd_nor_scr_tsw_afr_dgb_arw_hun_swt_cic_est_grk_sid_geo_glc_ger_spa_ita_amh_heb_ctl_fin_moo_jav_mol_ind_jpn_tml_kor_slo_fre_ses_alb_sun_cze_tig_bat_cnt_pan_zul_ben_anl_guj_krd_swe_bul_qcu_por_urd_mcd_dyu_aeg_pol_chh_prs_mao_eng_bam_lat_tsn_mly_tha_gam_knd_ven_xho_tur_hin_bos_aze_yor_vie_sod_akn_bem_lda	-0.5319989732933	-1.26394629137998	0.209408213129671
693	amh_prs_yor_grk_gam_sod_tig_arw_uzb_azi_swa_sun_zul_hin_alb_bsq_mcd_anl_igb_cnt_lit_scr_bem_pan_akn_ita_hun_ewe_tsn_est_bos_chh_geo_eng_slo_ben_fre_heb_owc_rus_fin_swt_tag_dut_ind_jpn_tml_kor_cze_ctl_fbf_por_jav_mol_aeg_bat_mnd_pol_xho_glc_hau_afr_rom_bul_ger_qcu_swe_krd_spa_lda_amr_ukr_mlt_svk_mly_urd_ses_guj_ven_mao_tha_wly_knd_dgb_moo_aze_nor_lat_tur_dyu_vie_sid_bam_cic_tsw	-0.152630244410878	-0.360083387070705	0.719601240891656
694	owc_slo_cic_rom_amh_wly_amr_scr_tur_uzb_zul_tag_moo_ctl_lat_bsq_prs_gam_igb_cnt_nor_por_yor_afr_bem_arw_fin_akn_tsn_est_fre_sod_geo_mol_urd_dut_svk_mlt_hau_ger_hun_ewe_jav_pan_ind_jpn_knd_kor_mcd_rus_swt_ben_mly_cze_chh_mao_mnd_alb_swa_eng_aeg_grk_ita_guj_bul_qcu_swe_glc_hin_lda_sid_krd_anl_ukr_sun_spa_bam_pol_ven_bat_tha_heb_tml_dgb_fbf_aze_lit_bos_azi_dyu_vie_tig_tsw_ses_xho	0.276541143087071	0.650964313528181	0.516674712138502
695	wly_eng_dyu_prs_chh_gam_heb_scr_uzb_azi_igb_jav_ven_swe_spa_bsq_afr_tig_ewe_cnt_glc_alb_fbf_mol_bam_pol_est_ses_moo_hun_guj_aeg_geo_lit_rom_slo_urd_anl_hau_por_fin_swt_sun_ctl_bat_jpn_knd_kor_ger_bos_swa_svk_mao_rus_mlt_tag_mnd_grk_xho_lat_amh_ukr_ben_fre_nor_qcu_hin_dut_arw_zul_owc_bul_sod_pan_ind_mcd_bem_krd_lda_mly_tha_sid_tml_tsn_cic_aze_ita_cze_tur_akn_vie_amr_dgb_tsw_yor	-0.453175128199121	-1.07687698129343	0.284320765402265
696	chh_eng_ewe_arw_hau_mlt_sod_krd_tur_azi_lda_ind_dgb_grk_ita_bsq_mcd_amr_bam_cnt_glc_afr_xho_hin_cic_alb_est_swa_dyu_hun_scr_wly_geo_nor_prs_pol_cze_aeg_amh_urd_fin_tsn_bat_lit_jav_jpn_tml_kor_fre_mol_ses_pan_sun_ukr_sid_mao_mnd_bul_yor_por_heb_rom_ben_ger_swe_qcu_svk_guj_slo_igb_owc_dut_gam_spa_mly_ctl_moo_lat_tsw_tag_tha_anl_knd_fbf_swt_uzb_bos_rus_aze_zul_vie_tig_ven_akn_bem	-1.10321598323135	-2.7077193340279	0.00806273351512407
697	sod_fre_igb_svk_amh_wly_sid_slo_azi_uzb_swa_bat_ses_por_hin_bsq_arw_anl_bem_mnd_cze_scr_xho_ukr_tsw_alb_fin_yor_akn_hun_lat_mlt_geo_rom_krd_ita_pan_chh_aeg_ctl_est_ewe_mao_dut_jav_jpn_knd_kor_urd_swe_fbf_nor_ind_guj_tig_mly_cnt_rus_swt_pol_owc_afr_mol_bos_spa_qcu_eng_bul_lit_dyu_hau_grk_gam_glc_tag_prs_tsn_mcd_lda_sun_tha_amr_tml_bam_cic_tur_ger_ben_aze_zul_vie_heb_moo_ven_dgb	-0.248945190697802	-0.588141277152896	0.557863037540645
698	sod_lit_igb_prs_wly_sid_hau_bul_tur_azi_bem_sun_fbf_pan_rom_bsq_arw_anl_cic_mnd_ita_glc_akn_cze_lda_pol_est_zul_ven_hun_grk_heb_geo_rus_krd_lat_por_chh_gam_swe_fin_dyu_tag_dut_jav_jpn_tml_kor_ctl_alb_dgb_guj_mly_mol_amh_mao_cnt_scr_tsw_mcd_aeg_hin_ukr_urd_ben_qcu_fre_ger_nor_bam_owc_afr_tig_spa_bat_bos_ewe_eng_swt_ind_tha_amr_knd_xho_moo_aze_slo_svk_uzb_ses_vie_mlt_swa_yor_tsn	-0.54024550812409	-1.28582874157374	0.201695221774942
699	heb_grk_akn_fre_amr_tig_amh_scr_azi_uzb_ven_mly_tsw_bos_rus_bsq_ctl_anl_moo_mnd_eng_pan_bam_afr_fbf_slo_est_zul_yor_hun_rom_mlt_geo_mcd_dut_ukr_glc_chh_gam_mol_fin_tsn_sun_svk_ind_jpn_knd_kor_lat_ita_bem_ger_bat_pol_sod_mao_cnt_swe_swt_hin_sid_ben_prs_urd_nor_qcu_alb_cze_bul_swa_wly_spa_aeg_lit_tag_guj_lda_arw_dyu_jav_tha_owc_tml_dgb_ses_aze_por_krd_tur_ewe_vie_hau_xho_igb_cic	0.189619102329367	0.445682822380692	0.656862184815728
700	aeg_guj_swt_slo_gam_wly_sid_bos_uzb_tur_cic_sun_bam_lat_pol_bsq_ukr_tig_dyu_cnt_scr_svk_lda_rus_igb_rom_fin_dgb_ven_est_cze_amh_geo_krd_prs_eng_dut_chh_mlt_arw_hun_ewe_bat_pan_mly_jpn_tml_kor_glc_mcd_fbf_ctl_mao_ger_amr_jav_mnd_por_bem_mol_sod_hin_afr_lit_bul_qcu_swe_fre_grk_xho_hau_nor_anl_spa_ind_ben_tsw_alb_zul_tag_tha_owc_knd_tsn_moo_aze_ita_urd_azi_akn_vie_heb_swa_yor_ses	-0.0383962529384315	-0.0904807181408727	0.928099806124309
701	chh_grk_bem_spa_tig_mlt_wly_lit_aze_tur_zul_mly_ewe_ctl_slo_bsq_bul_gam_igb_mnd_lat_eng_xho_guj_fbf_cze_hun_swt_ven_est_prs_amr_geo_swe_ukr_hin_mol_anl_aeg_afr_fin_moo_bat_urd_mao_jpn_tml_kor_mcd_alb_cic_scr_sun_pol_heb_jav_cnt_ita_bam_svk_sid_rom_ben_krd_dut_qcu_glc_arw_rus_tsn_hau_por_owc_bos_ind_nor_akn_pan_dgb_tag_tha_sod_knd_ses_lda_uzb_fre_ger_azi_swa_vie_amh_yor_dyu_tsw	-0.458008044599413	-1.08839018624285	0.279235391385533
702	owc_prs_igb_pol_anl_mlt_sod_spa_uzb_tur_bem_tag_tsw_mol_alb_bsq_lit_hau_ven_cnt_ukr_glc_dgb_rus_zul_cze_hun_akn_lda_est_nor_gam_geo_fre_ctl_swe_guj_aeg_sid_lat_fin_swa_ind_ger_bat_jpn_tml_kor_rom_pan_fbf_grk_mao_scr_heb_sun_mnd_bul_tsn_krd_chh_mcd_svk_slo_hin_qcu_arw_afr_ita_swt_amh_urd_wly_por_jav_eng_ewe_ben_dyu_mly_tha_tig_knd_ses_cic_azi_dut_bos_aze_xho_vie_amr_yor_bam_moo	-0.397375785998283	-0.942763611572167	0.348244481885468
703	sid_hin_moo_slo_anl_gam_tig_grk_uzb_tur_bem_tag_xho_fre_krd_bsq_cze_mlt_fbf_mnd_dut_arw_swa_scr_dgb_glc_hun_tsw_lda_est_guj_aeg_geo_eng_prs_ukr_mcd_sod_heb_afr_fin_ewe_jav_ctl_ind_jpn_tml_kor_swe_por_bam_lat_bat_ben_chh_mao_cnt_mol_tsn_ita_amh_pol_urd_spa_lit_qcu_bos_ger_rom_swt_hau_rus_owc_nor_mly_pan_zul_bul_yor_sun_tha_amr_knd_ses_ven_aze_svk_alb_azi_akn_vie_wly_cic_igb_dyu	-0.424016801579839	-1.00772134052558	0.316203008083085
704	heb_alb_tsn_grk_owc_sod_gam_pan_uzb_azi_dgb_mly_bem_ctl_krd_bsq_ger_anl_fbf_mnd_mcd_afr_xho_nor_moo_prs_hun_swa_ven_fin_slo_hau_geo_ita_scr_arw_spa_amr_tig_cze_est_ses_tag_rus_bat_jpn_knd_kor_urd_ben_cic_rom_mao_guj_wly_ind_cnt_pol_akn_lat_aeg_swe_lit_glc_svk_qcu_eng_hin_fre_ewe_mlt_dut_sid_bos_jav_mol_lda_ukr_yor_sun_tha_amh_tml_tsw_bam_aze_bul_por_tur_swt_vie_chh_igb_zul_dyu	-0.147035411257602	-0.346790372376848	0.729532275719559
705	owc_lit_xho_dut_wly_hau_sid_rom_azi_aze_cic_sun_bem_grk_pol_bsq_ger_mlt_tsw_mnd_afr_cze_tsn_ita_zul_rus_fin_ses_yor_est_swe_gam_geo_ben_spa_glc_arw_aeg_amr_scr_hun_moo_jav_bul_bat_jpn_knd_kor_pan_hin_igb_ctl_mao_prs_heb_ind_cnt_mol_lda_guj_chh_eng_slo_nor_ukr_qcu_por_mcd_lat_ven_sod_alb_amh_krd_tag_fre_dyu_urd_dgb_mly_tha_anl_tml_ewe_swa_tur_svk_bos_uzb_bam_vie_tig_swt_fbf_akn	-0.724057729965487	-1.73687552776901	0.0857201464396506
706	anl_prs_xho_bos_aeg_wly_tig_ctl_aze_tur_ven_mao_bam_grk_krd_bsq_svk_chh_dgb_mnd_ben_lit_swt_spa_akn_dut_est_lda_tsw_hun_mol_hau_geo_lat_guj_urd_ita_amh_sid_ger_fin_tsn_mly_fre_bat_jpn_tml_kor_scr_afr_ewe_swe_tag_rom_amr_jav_cnt_pol_ses_mcd_mlt_glc_slo_bul_arw_qcu_hin_eng_rus_zul_gam_cze_heb_nor_ind_por_yor_pan_swa_sun_tha_sod_knd_igb_fbf_azi_alb_ukr_uzb_moo_vie_owc_bem_cic_dyu	0.558758146620282	1.32100329322716	0.189741439190447
707	gam_por_lda_nor_amh_owc_heb_grk_tur_azi_bam_mao_yor_mol_hin_bsq_dut_tig_igb_mnd_ger_ukr_ven_prs_zul_krd_est_xho_cic_fin_lat_chh_geo_rom_lit_eng_cze_amr_hau_bos_hun_akn_sun_ben_jav_jpn_tml_kor_afr_swe_ewe_mcd_tag_fre_mlt_bat_cnt_guj_swt_arw_aeg_scr_alb_ctl_slo_qcu_pan_bul_svk_ses_sid_spa_wly_rus_mly_ita_swa_pol_tsn_ind_tha_anl_knd_fbf_moo_uzb_urd_glc_aze_dyu_vie_sod_dgb_tsw_bem	0.124618738214807	0.293324720909221	0.769927506791199
708	aeg_scr_ewe_arw_tig_amh_chh_por_tur_azi_xho_bat_bem_ger_fre_bsq_dut_mlt_igb_mnd_nor_cze_swt_hin_ven_slo_fin_lda_moo_hun_prs_hau_geo_ita_bul_afr_ukr_owc_anl_lat_est_yor_tag_rus_jav_jpn_tml_kor_krd_mol_ses_spa_mly_urd_sod_mao_cnt_bos_zul_ctl_gam_guj_glc_lit_grk_qcu_pol_rom_alb_tsw_heb_eng_wly_swe_ind_ben_dyu_pan_bam_sun_tha_amr_knd_cic_akn_aze_svk_mcd_uzb_tsn_vie_sid_dgb_fbf_swa	-0.424772322219353	-1.00788176589982	0.316126389512574
709	sid_bos_cic_fre_amr_gam_aeg_ger_azi_tur_swt_sun_tsn_eng_grk_bsq_ukr_hau_fbf_cnt_arw_rom_zul_bul_akn_guj_fin_xho_ses_est_spa_anl_geo_krd_nor_cze_afr_owc_chh_pol_hun_ven_jav_lat_bat_jpn_tml_kor_scr_dut_lda_glc_ind_ben_sod_mly_mnd_rus_swa_swe_tig_pan_ctl_por_lit_qcu_mol_slo_ita_tsw_heb_hin_wly_mcd_tag_svk_dyu_alb_igb_mao_tha_amh_knd_bem_yor_uzb_prs_urd_aze_moo_vie_mlt_ewe_dgb_bam	-0.291708337852148	-0.690218254458941	0.491775870555934
710	heb_eng_akn_cze_sod_aeg_hau_urd_uzb_tur_moo_jav_zul_slo_ctl_bsq_spa_chh_bem_cnt_pol_scr_dyu_guj_igb_rus_fin_tsw_swt_est_mcd_anl_geo_prs_lit_glc_grk_owc_gam_hin_hun_xho_mao_ger_mly_jpn_knd_kor_swe_rom_lda_bos_tag_krd_amr_ind_mnd_fre_tsn_arw_wly_bul_alb_ben_pan_qcu_ita_svk_ukr_dgb_sid_nor_amh_mol_sun_afr_ven_dut_yor_bat_tha_mlt_tml_swa_bam_azi_lat_por_aze_cic_vie_tig_fbf_ses_ewe	-0.109875622110119	-0.258906787176374	0.796279351894321
711	gam_afr_cic_rom_wly_amh_hau_glc_aze_azi_bam_tag_xho_bos_mcd_bsq_urd_sod_swt_cnt_scr_lit_fbf_prs_swa_hin_hun_ewe_zul_fin_swe_tig_geo_mol_krd_fre_eng_aeg_chh_cze_est_dgb_sun_bul_bat_jpn_tml_kor_guj_ukr_akn_ger_ind_slo_owc_jav_mnd_arw_dyu_alb_anl_grk_rus_nor_spa_qcu_ben_por_svk_yor_sid_dut_heb_pol_mao_pan_tsw_ctl_igb_mly_tha_amr_knd_ven_lda_tur_ita_lat_uzb_ses_vie_mlt_tsn_bem_moo	-0.773364314042681	-1.8671103494834	0.0650362565893172
712	wly_slo_yor_glc_owc_sid_sod_pan_tur_uzb_dyu_mly_akn_pol_bos_bsq_mcd_mlt_swa_mnd_hin_eng_tsw_por_fbf_bul_hun_ewe_zul_fin_ukr_tig_geo_lit_grk_spa_scr_heb_gam_rus_est_bem_bat_alb_sun_jpn_tml_kor_nor_arw_xho_swe_tag_svk_chh_ind_cnt_cze_moo_dut_hau_fre_rom_afr_ger_qcu_urd_ctl_mol_igb_amr_ben_anl_guj_mao_ita_swt_lat_lda_jav_tha_amh_knd_bam_ven_azi_prs_krd_aze_ses_vie_aeg_tsn_cic_dgb	0.1028932778173	0.242506338092493	0.808921857204806
713	chh_ctl_akn_nor_wly_heb_hau_slo_uzb_tur_bem_mly_moo_lit_ukr_bsq_ben_amh_tsn_mnd_pol_ita_cic_guj_xho_ger_fin_ses_dyu_hun_rus_aeg_geo_urd_glc_krd_hin_gam_tig_fre_est_yor_bat_alb_mao_jpn_knd_kor_cze_svk_fbf_mol_sun_grk_mlt_tag_cnt_pan_igb_afr_anl_spa_prs_scr_swe_qcu_bul_bos_rom_ewe_sid_dut_owc_lat_ind_arw_bam_por_zul_jav_tha_amr_tml_lda_ven_aze_eng_mcd_azi_swt_vie_sod_tsw_swa_dgb	-0.117413320246779	-0.277036606913854	0.782366829575272
714	hau_mol_tsn_lit_heb_amh_aeg_hin_uzb_azi_bem_mao_tsw_scr_rom_bsq_ita_sod_akn_mnd_bos_urd_xho_ukr_ven_cze_hun_lda_dyu_est_prs_owc_geo_lat_fre_spa_pan_gam_chh_rus_fin_bam_sun_svk_tag_jpn_knd_kor_afr_ben_fbf_swe_bat_eng_amr_ind_cnt_ger_dgb_guj_sid_slo_bul_alb_mcd_qcu_krd_ctl_por_cic_tig_dut_anl_nor_mly_grk_swa_glc_zul_jav_tha_mlt_tml_moo_ewe_tur_arw_pol_aze_yor_vie_wly_ses_swt_igb	0.457174611560009	1.07736088651216	0.284105750666255
715	amh_spa_ewe_urd_chh_amr_tig_ukr_aze_tur_ses_sun_swa_svk_fre_bsq_mol_owc_zul_cnt_bos_rus_yor_por_tsw_pan_fin_xho_moo_hun_afr_gam_geo_alb_grk_slo_cze_mlt_sid_glc_est_igb_jav_guj_mao_jpn_knd_kor_swe_ctl_lda_ger_bat_dut_wly_ind_mnd_mcd_dgb_scr_anl_ita_pol_lat_eng_qcu_arw_rom_krd_tsn_aeg_bul_hau_lit_mly_ben_bam_hin_dyu_tag_tha_sod_tml_fbf_bem_azi_nor_prs_uzb_ven_vie_heb_swt_akn_cic	-0.136465829397343	-0.322334701156474	0.74792263540494
716	sod_prs_tsn_mcd_mlt_owc_chh_eng_uzb_aze_dgb_jav_swa_slo_grk_bsq_ukr_aeg_ewe_mnd_svk_fre_xho_arw_tsw_urd_fin_ven_akn_est_guj_wly_geo_swe_ctl_lat_pol_tig_amr_mol_hun_lda_bat_bul_tag_jpn_knd_kor_ita_ben_yor_afr_ind_lit_amh_mly_cnt_alb_bam_spa_anl_nor_pan_scr_dut_qcu_hin_por_rom_fbf_sid_krd_heb_rus_mao_glc_moo_ger_zul_sun_tha_hau_tml_cic_swt_azi_bos_cze_tur_dyu_vie_gam_igb_bem_ses	-0.0650776295063207	-0.153229088831011	0.878549603182443
717	gam_grk_yor_pan_amh_heb_owc_alb_azi_uzb_tsw_tag_lda_dut_mcd_bsq_hin_wly_moo_cnt_ita_rom_bam_krd_swa_ctl_hun_bem_tsn_est_spa_tig_geo_arw_urd_rus_swe_aeg_hau_fre_fin_xho_bat_ger_mly_jpn_knd_kor_eng_svk_swt_glc_mao_mol_chh_ind_mnd_lit_akn_pol_sid_ukr_scr_prs_slo_qcu_bul_por_afr_fbf_sod_bos_anl_ben_sun_lat_zul_guj_dgb_jav_tha_amr_tml_ven_ewe_aze_nor_cze_tur_cic_vie_mlt_ses_igb_dyu	-0.083783758545139	-0.197472048231712	0.843889116338449
718	heb_scr_akn_ben_chh_wly_tig_arw_aze_uzb_yor_tag_bam_swe_eng_bsq_dut_amh_zul_cnt_ita_fre_ven_spa_swa_hin_fin_fbf_dgb_hun_prs_owc_geo_pan_ukr_afr_lat_aeg_sid_glc_est_ewe_mao_lit_bat_jpn_knd_kor_grk_rom_cic_nor_mly_slo_gam_sun_mnd_guj_moo_mol_mlt_urd_mcd_rus_cze_qcu_krd_por_ctl_tsn_hau_ger_sod_bul_ind_pol_igb_svk_lda_jav_tha_amr_tml_swt_ses_tur_alb_bos_azi_bem_vie_anl_dyu_xho_tsw	-0.123785604872593	-0.292414499879594	0.770621096428387
719	hau_scr_yor_urd_owc_heb_gam_krd_azi_aze_ven_ind_igb_rom_spa_bsq_mol_sod_ses_cnt_eng_ita_dgb_glc_moo_cze_hun_lda_tsn_fin_rus_chh_geo_grk_fre_arw_lat_wly_mlt_ben_est_zul_jav_svk_mly_jpn_tml_kor_dut_bos_cic_pan_mao_prs_amh_bat_mnd_ukr_bam_lit_anl_ctl_bul_slo_ger_qcu_afr_nor_por_swa_tig_pol_aeg_hin_tag_alb_bem_swe_xho_sun_tha_sid_knd_swt_tsw_tur_mcd_guj_uzb_akn_vie_amr_fbf_dyu_ewe	-0.13279051126253	-0.313028141784406	0.754960192070581
720	chh_arw_zul_fre_gam_tig_sid_spa_uzb_azi_ewe_ind_cic_bul_mol_bsq_ger_owc_igb_cnt_alb_lit_dyu_lat_lda_urd_fin_akn_ven_hun_eng_aeg_geo_slo_por_dut_pol_sod_wly_swe_est_bem_bat_bos_tag_jpn_tml_kor_rom_hin_dgb_krd_mly_glc_hau_mao_mnd_scr_yor_mcd_heb_nor_svk_ben_cze_qcu_afr_ctl_ukr_ses_anl_grk_amr_prs_sun_pan_xho_ita_swa_jav_tha_mlt_knd_bam_swt_aze_guj_rus_tur_moo_vie_amh_tsn_tsw_fbf	0.00492803760301682	0.0116218692210412	0.990752193624167
721	aeg_afr_cic_lit_anl_amr_amh_mcd_uzb_azi_ven_ind_igb_prs_mol_bsq_arw_wly_xho_cnt_scr_por_fbf_urd_dyu_ctl_fin_dgb_zul_hun_glc_sod_geo_fre_dut_bos_alb_mlt_sid_rom_est_moo_mly_spa_bat_jpn_knd_kor_grk_cze_swa_slo_mao_pol_owc_sun_mnd_krd_tsn_ger_hau_ben_eng_pan_svk_qcu_hin_ita_rus_bam_chh_lat_heb_ukr_jav_swe_yor_bul_akn_tag_tha_tig_tml_bem_ewe_tur_nor_guj_aze_swt_vie_gam_lda_tsw_ses	0.0176563544815895	0.0415580104050949	0.966940138103431
722	amr_nor_dyu_pan_wly_heb_anl_prs_uzb_aze_yor_sun_ses_glc_svk_bsq_slo_gam_zul_mnd_ita_afr_moo_cze_lda_pol_est_cic_tsn_fin_mcd_sid_geo_bul_dut_rus_ctl_tig_aeg_arw_hun_ewe_mly_ger_ind_jpn_tml_kor_bos_rom_ven_spa_tag_fre_sod_jav_cnt_mol_akn_scr_amh_eng_lit_swe_guj_qcu_ben_lat_grk_dgb_hau_hin_mlt_alb_bat_ukr_swt_urd_tsw_mao_tha_chh_knd_xho_bam_tur_krd_por_azi_swa_vie_owc_bem_igb_fbf	-0.242230584506598	-0.572647507094585	0.568265261650424
723	gam_grk_dgb_arw_aeg_tig_heb_lat_uzb_tur_fbf_jav_yor_rom_ben_bsq_spa_amr_tsn_cnt_swe_bul_lda_bos_ewe_scr_fin_bem_swa_hun_por_amh_geo_urd_krd_afr_ger_sod_owc_rus_est_cic_tag_fre_bat_jpn_knd_kor_lit_cze_swt_prs_mao_ukr_chh_mly_mnd_pol_bam_ita_anl_ctl_mcd_alb_eng_qcu_dut_glc_guj_tsw_sid_pan_mlt_slo_sun_nor_moo_svk_igb_ind_tha_hau_tml_ses_akn_aze_hin_mol_azi_dyu_vie_wly_xho_zul_ven	0.269564486654031	0.634683951075071	0.527192872024587
724	amh_lat_tsn_fre_tig_mlt_sod_krd_uzb_tur_cic_mly_ven_dut_mol_bsq_afr_sid_dgb_mnd_urd_swe_ewe_lit_akn_ukr_hun_bem_swa_est_bul_heb_geo_svk_glc_guj_rom_chh_wly_nor_fin_swt_bat_eng_jav_jpn_knd_kor_por_ctl_tsw_prs_ind_spa_aeg_sun_cnt_ita_ses_bos_hau_ger_grk_hin_pan_qcu_ben_cze_pol_fbf_owc_arw_gam_alb_tag_mcd_lda_scr_bam_mao_tha_anl_tml_igb_zul_azi_slo_rus_aze_dyu_vie_amr_moo_yor_xho	-0.50606461615975	-1.20359111947254	0.231802388220757
725	owc_hin_swa_cze_sod_aeg_amh_afr_tur_azi_swt_ind_moo_ukr_arw_bsq_pan_heb_xho_cnt_dut_ger_ven_mcd_cic_mol_fin_bam_tsw_hun_bos_hau_geo_svk_por_prs_fre_mlt_amr_krd_est_akn_mao_nor_sun_jpn_tml_kor_ctl_urd_igb_guj_jav_eng_tig_bat_mnd_alb_dyu_pol_anl_lat_ita_scr_slo_qcu_spa_rom_lit_ewe_sid_bul_wly_ben_mly_glc_tsn_grk_ses_tag_tha_chh_knd_fbf_lda_uzb_swe_rus_aze_bem_vie_gam_yor_dgb_zul	-0.386591496979894	-0.915868048654024	0.362104874129374
726	sod_grk_dyu_urd_aeg_gam_wly_pan_azi_tur_lda_ind_fbf_alb_svk_bsq_bos_sid_bem_mnd_por_mol_akn_rus_swt_slo_fin_tsn_ven_est_krd_chh_geo_prs_hin_glc_mcd_anl_mlt_scr_hun_tsw_jav_rom_bat_jpn_tml_kor_ctl_guj_igb_lat_mao_afr_amr_sun_cnt_ita_bam_cze_tig_spa_ger_dut_pol_qcu_lit_eng_nor_yor_heb_ukr_amh_swe_mly_arw_xho_fre_ewe_tag_tha_owc_knd_ses_swa_aze_bul_ben_uzb_dgb_vie_hau_zul_moo_cic	0.0531441740407162	0.125128732665	0.900691723386255
727	anl_ukr_ven_prs_owc_aeg_sod_alb_aze_azi_dyu_sun_akn_arw_swe_bsq_rus_gam_dgb_mnd_scr_pol_tsn_hin_swa_glc_fin_bem_cic_est_afr_sid_geo_nor_slo_fre_eng_chh_amh_svk_hun_fbf_mao_dut_ind_jpn_knd_kor_mol_ita_yor_ben_jav_ctl_hau_tag_cnt_pan_ewe_krd_tig_urd_rom_bos_grk_qcu_bul_cze_mcd_xho_wly_lit_mlt_lat_bat_ger_bam_por_moo_mly_tha_heb_tml_ses_igb_tur_spa_guj_uzb_zul_vie_amr_swt_lda_tsw	-0.996667559262565	-2.43213876914956	0.0169243568534011
728	heb_rus_igb_afr_amh_hau_owc_rom_tur_aze_yor_ind_tsw_lit_pol_bsq_ita_gam_ven_mnd_svk_spa_ewe_eng_dyu_glc_hun_fbf_dgb_fin_ger_anl_geo_bul_prs_scr_por_amr_tig_guj_est_ses_tag_ukr_mly_jpn_knd_kor_dut_slo_cic_alb_jav_mcd_aeg_mao_cnt_cze_swt_urd_chh_krd_ctl_bos_lat_qcu_nor_hin_grk_moo_sid_mol_mlt_fre_sun_pan_bam_swe_xho_bat_tha_wly_tml_akn_zul_azi_arw_ben_uzb_lda_vie_sod_bem_tsn_swa	-0.148508637659941	-0.350492347472199	0.726761859079014
729	wly_prs_ven_fre_chh_hau_heb_ger_aze_tur_swa_tag_xho_mcd_pol_bsq_ita_mlt_bam_cnt_glc_nor_zul_krd_tsw_slo_hun_akn_cic_est_cze_amh_geo_spa_lit_eng_mol_aeg_tig_guj_fin_dgb_sun_rus_ind_jpn_knd_kor_rom_pan_lda_bos_bat_bul_owc_mly_mnd_urd_tsn_lat_sod_dut_ukr_swe_arw_qcu_ctl_alb_afr_bem_amr_svk_anl_ben_jav_grk_swt_hin_ewe_mao_tha_gam_tml_yor_dyu_uzb_por_scr_azi_igb_vie_sid_ses_fbf_moo	0.0526556326361751	0.123958394484913	0.901615740146446
730	amr_krd_moo_alb_sod_tig_hau_eng_aze_uzb_zul_jav_tsw_ger_lit_bsq_ukr_anl_tsn_cnt_guj_nor_fbf_lat_bem_dut_hun_dgb_swa_est_bos_aeg_geo_afr_cze_mcd_glc_sid_owc_prs_fin_ewe_tag_fre_bat_jpn_knd_kor_por_spa_ven_ita_mly_ben_chh_sun_mnd_scr_dyu_grk_wly_arw_hin_slo_bul_qcu_mol_rom_rus_cic_mlt_swe_gam_pol_ind_urd_xho_ctl_bam_mao_tha_amh_tml_akn_ses_tur_svk_pan_azi_yor_vie_heb_igb_swt_lda	-0.697915889570297	-1.67260965934917	0.0977651923614869
731	sid_krd_tsn_ita_sod_gam_tig_cze_aze_uzb_yor_bat_dyu_hin_dut_bsq_rus_heb_akn_cnt_scr_por_cic_rom_dgb_ukr_hun_swt_bam_est_pan_owc_geo_mcd_ctl_bos_bul_chh_anl_urd_fin_moo_ind_ger_mao_jpn_knd_kor_lit_mol_bem_eng_tag_svk_aeg_mly_mnd_lat_ven_spa_mlt_slo_afr_guj_arw_qcu_swe_ben_pol_fbf_hau_alb_wly_grk_jav_glc_swa_prs_igb_sun_tha_amr_tml_xho_tsw_tur_fre_nor_azi_ewe_vie_amh_zul_lda_ses	-0.233932383406622	-0.552002320978881	0.582270857996712
732	mlt_pan_dyu_ger_heb_sod_aeg_hin_azi_uzb_lda_mly_akn_lat_mcd_bsq_svk_hau_zul_cnt_scr_lit_yor_bos_bem_grk_hun_swt_moo_fin_arw_amh_geo_slo_cze_rom_swe_wly_tig_ita_est_ven_bat_alb_ind_jpn_tml_kor_pol_por_xho_ctl_tag_guj_gam_sun_mnd_prs_fbf_eng_sid_rus_glc_mol_fre_qcu_dut_ben_bul_ses_anl_urd_owc_ukr_jav_spa_igb_nor_cic_mao_tha_chh_knd_tsn_bam_aze_afr_krd_tur_tsw_vie_amr_dgb_swa_ewe	-0.839378511790481	-2.02772304998682	0.0454498598896019
733	heb_fre_fbf_prs_sod_hau_wly_glc_tur_azi_lda_ind_ses_swe_krd_bsq_dut_chh_xho_cnt_afr_eng_moo_nor_tsn_lat_hun_bam_bem_est_svk_anl_geo_ita_bos_hin_spa_amh_amr_mol_fin_tsw_tag_rus_bat_jpn_tml_kor_ger_slo_dgb_alb_mao_guj_aeg_jav_mnd_ben_dyu_pol_sid_cze_scr_pan_grk_qcu_lit_arw_ukr_yor_mlt_urd_gam_por_mly_rom_cic_mcd_ewe_sun_tha_owc_knd_swt_zul_uzb_bul_ctl_aze_ven_vie_tig_akn_igb_swa	-0.471434068083885	-1.12343801370802	0.264143203736981
734	chh_ita_ven_dut_amr_hau_owc_arw_aze_tur_akn_bat_yor_ukr_guj_bsq_svk_gam_ewe_cnt_lat_scr_ses_ben_tsw_bos_est_lda_igb_fin_slo_sod_geo_spa_pan_lit_nor_heb_amh_mcd_hun_fbf_jav_cze_mly_jpn_knd_kor_krd_hin_moo_ctl_sun_por_wly_tag_mnd_ger_zul_afr_aeg_prs_rom_pol_bul_qcu_swe_mol_fre_swa_mlt_grk_anl_rus_ind_urd_dgb_glc_bam_mao_tha_sid_tml_bem_cic_azi_eng_alb_uzb_xho_vie_tig_tsn_dyu_swt	0.219923828872637	0.517882971311647	0.605769730003766
735	amh_prs_akn_guj_heb_sid_sod_rom_uzb_tur_yor_bat_igb_swe_rus_bsq_glc_anl_ses_mnd_ger_fre_ewe_slo_xho_afr_est_tsn_swa_hun_ukr_mlt_geo_lit_ctl_dut_pol_chh_amr_spa_fin_moo_mly_mol_tag_jpn_knd_kor_por_krd_bem_cze_sun_bos_owc_jav_cnt_lat_swt_alb_wly_mcd_pan_urd_scr_qcu_grk_eng_ben_tsw_aeg_arw_hau_nor_mao_svk_bam_bul_zul_ind_tha_tig_tml_lda_fbf_azi_ita_hin_aze_ven_vie_gam_dgb_cic_dyu	-0.0642855851017192	-0.151394986079475	0.879992067590291
736	aeg_bul_dgb_nor_wly_owc_hau_mol_aze_uzb_bam_mao_bem_grk_ukr_bsq_eng_anl_igb_mnd_mcd_ger_akn_ita_zul_cze_fin_swa_tsn_hun_urd_mlt_geo_krd_lat_por_pol_heb_sod_dut_est_ewe_tag_guj_mly_jpn_knd_kor_ben_afr_yor_prs_ind_svk_amr_sun_cnt_hin_xho_glc_sid_fre_arw_rus_bos_qcu_spa_ctl_slo_ven_tig_lit_gam_rom_jav_alb_fbf_swe_moo_bat_tha_amh_tml_tsw_cic_tur_pan_scr_azi_ses_vie_chh_dyu_lda_swt	-1.02384621655044	-2.50025562129127	0.0141616490854723
737	owc_rus_dgb_slo_sid_wly_anl_prs_azi_uzb_ses_mao_fbf_mol_guj_bsq_swe_aeg_yor_mnd_hin_spa_bam_dut_tsw_lit_hun_xho_ven_fin_svk_chh_geo_bos_ukr_alb_urd_hau_mlt_afr_est_cic_mly_pan_sun_jpn_knd_kor_mcd_rom_swt_ger_jav_ita_heb_ind_cnt_nor_dyu_arw_sod_eng_lat_grk_krd_qcu_ctl_cze_scr_zul_amr_pol_gam_bul_bat_por_swa_ben_lda_tag_tha_amh_tml_igb_akn_aze_fre_glc_tur_bem_vie_tig_moo_ewe_tsn	-0.133185921471151	-0.313953417348933	0.754259567825237
738	amr_glc_lda_ukr_chh_gam_aeg_pol_azi_uzb_cic_tag_tsn_slo_grk_bsq_svk_sod_ven_mnd_prs_lit_swt_pan_moo_spa_hun_fbf_bem_fin_bul_mlt_geo_rom_eng_guj_mol_sid_heb_scr_est_swa_mao_urd_bat_jpn_tml_kor_fre_arw_bam_rus_ind_krd_amh_jav_cnt_afr_zul_alb_wly_mcd_por_bos_hin_qcu_cze_lat_ger_ses_tig_ben_owc_ctl_sun_nor_yor_swe_igb_mly_tha_hau_knd_dgb_dyu_aze_dut_ita_tur_akn_vie_anl_xho_ewe_tsw	-1.34866696816481	-3.3808741741004	0.00105791411758311
739	wly_glc_dyu_krd_amr_sod_anl_mcd_azi_aze_tsw_mly_bam_eng_lat_bsq_nor_tig_yor_mnd_pol_fre_dgb_ita_ven_bos_fin_igb_tsn_est_alb_heb_geo_arw_afr_svk_ger_sid_hau_por_hun_zul_jav_scr_ind_jpn_knd_kor_grk_pan_swa_spa_mao_cze_chh_sun_cnt_dut_xho_prs_mlt_guj_urd_lit_hin_qcu_rus_rom_slo_lda_amh_ben_gam_bul_tag_ukr_ewe_swe_swt_bat_tha_aeg_tml_bem_ses_uzb_mol_ctl_tur_akn_vie_owc_fbf_moo_cic	-0.328033085799848	-0.776666436311763	0.439326527914843
740	tig_afr_fbf_mol_owc_amr_hau_hin_azi_uzb_dgb_tag_moo_pan_por_bsq_ger_wly_ewe_mnd_ita_ctl_yor_urd_ses_grk_est_swt_cic_fin_swe_aeg_geo_krd_ben_mcd_dut_amh_heb_alb_hun_lda_bat_rom_ind_jpn_tml_kor_lat_scr_bem_eng_mly_bul_anl_mao_cnt_cze_bam_prs_gam_slo_ukr_svk_bos_qcu_arw_fre_glc_tsn_sid_pol_sod_spa_jav_rus_akn_guj_ven_sun_tha_chh_knd_swa_tsw_tur_nor_lit_aze_dyu_vie_mlt_igb_zul_xho	0.084438888376417	0.198666657207942	0.842957172840509
741	gam_rom_tsw_ger_owc_sid_sod_pol_azi_uzb_tsn_mao_xho_prs_alb_bsq_por_tig_akn_mnd_slo_eng_ven_ita_zul_grk_fin_swt_bem_hun_krd_aeg_geo_nor_afr_glc_guj_hau_anl_spa_est_lda_tag_ben_sun_jpn_tml_kor_ukr_bos_dyu_mcd_mly_lit_chh_ind_cnt_bul_swa_pan_mlt_urd_ctl_scr_rus_qcu_cze_lat_arw_ses_amr_dut_wly_svk_bat_mol_cic_fre_ewe_jav_tha_amh_knd_fbf_yor_tur_hin_swe_aze_igb_vie_heb_moo_dgb_bam	-0.383686172728924	-0.910813836936464	0.364748208255286
742	gam_hin_swt_scr_anl_sid_heb_rom_uzb_azi_lda_tag_ses_ctl_grk_bsq_fre_aeg_akn_mnd_svk_swe_xho_bul_fbf_urd_hun_swa_dyu_fin_ben_amh_geo_krd_mol_guj_lit_chh_amr_ita_est_tsw_mly_ukr_mao_jpn_knd_kor_nor_slo_bam_dut_bat_spa_mlt_jav_cnt_rus_bem_pol_sod_glc_cze_por_pan_qcu_bos_alb_arw_igb_owc_lat_wly_prs_sun_ger_ven_afr_tsn_ind_tha_tig_tml_cic_zul_aze_mcd_eng_tur_ewe_vie_hau_dgb_yor_moo	-0.168496526214257	-0.39725025973146	0.692093168884514
743	amr_cze_bem_eng_tig_sid_amh_ita_azi_uzb_xho_jav_cic_bul_krd_bsq_pol_mlt_tsw_mnd_mol_bos_ewe_prs_moo_ger_hun_ses_swa_fin_glc_owc_geo_pan_hin_lit_spa_sod_wly_swe_est_yor_sun_scr_tag_jpn_tml_kor_urd_fre_fbf_ukr_mao_guj_heb_ind_cnt_lat_swt_ben_aeg_ctl_mcd_alb_grk_qcu_arw_dut_rom_bam_gam_por_chh_rus_bat_slo_igb_afr_dyu_mly_tha_hau_knd_lda_akn_aze_nor_svk_tur_tsn_vie_anl_dgb_ven_zul	-0.151182189417899	-0.356643144080905	0.722166871767188
744	owc_bos_swt_afr_mlt_sid_aeg_cze_tur_uzb_akn_bat_cic_hin_arw_bsq_ukr_sod_ewe_mnd_lat_mol_igb_ctl_ses_svk_est_swa_moo_fin_slo_amh_geo_scr_swe_lit_urd_anl_hau_rus_hun_tsw_tag_ita_ind_jpn_tml_kor_grk_ben_dgb_pan_sun_krd_heb_mly_cnt_dut_tsn_rom_gam_prs_alb_fre_nor_qcu_mcd_bul_spa_dyu_wly_por_amr_ger_mao_eng_fbf_pol_ven_jav_tha_tig_knd_xho_zul_azi_guj_glc_aze_bam_vie_chh_lda_yor_bem	-0.138758853692537	-0.326959881093129	0.744432988410169
745	heb_ukr_cic_mol_aeg_owc_mlt_spa_tur_uzb_bem_tag_tsw_pan_alb_bsq_por_anl_swa_cnt_swe_dut_dyu_fre_yor_mcd_fin_ses_dgb_hun_glc_sid_geo_ben_lit_ger_urd_hau_chh_svk_est_akn_mao_guj_ind_jpn_tml_kor_afr_bul_fbf_nor_bat_ctl_wly_jav_mnd_rus_ewe_rom_tig_cze_eng_slo_arw_qcu_ita_prs_grk_ven_amh_pol_gam_lat_sun_hin_tsn_scr_zul_mly_tha_sod_knd_igb_xho_azi_krd_bos_aze_lda_vie_amr_moo_swt_bam	-0.769346370349574	-1.85022966831648	0.0674555223216404
746	tig_alb_yor_ctl_chh_hau_owc_ger_aze_uzb_tsn_sun_ewe_nor_spa_bsq_hin_sid_lda_mnd_ita_pol_ven_eng_swt_bos_hun_xho_dyu_est_prs_amr_geo_por_urd_pan_rom_heb_aeg_scr_fin_akn_bat_fre_mao_jpn_knd_kor_grk_lit_igb_guj_tag_arw_gam_ind_cnt_ukr_bam_krd_wly_lat_swe_mol_svk_qcu_mcd_dut_cze_dgb_anl_ben_amh_glc_jav_bul_bem_slo_zul_mly_tha_sod_tml_ses_fbf_tur_afr_rus_azi_swa_vie_mlt_cic_tsw_moo	-0.668120228473581	-1.60318017736052	0.112285949542994
747	owc_pan_dyu_ukr_tig_wly_sod_svk_azi_aze_zul_mly_bem_glc_krd_bsq_urd_amh_ewe_cnt_eng_alb_swa_bul_tsn_swe_fin_tsw_fbf_est_afr_anl_geo_ita_lat_scr_bos_sid_heb_pol_hun_dgb_jav_hin_sun_jpn_tml_kor_rus_grk_igb_slo_ind_ctl_gam_tag_mnd_nor_akn_ger_aeg_lit_ben_dut_spa_qcu_prs_arw_fre_cic_chh_por_mlt_mcd_bat_mol_ven_rom_yor_mao_tha_amr_knd_xho_moo_uzb_guj_cze_tur_swt_vie_hau_bam_lda_ses	-0.592093702643219	-1.41342496655158	0.160869280788576
748	tig_dut_yor_eng_chh_anl_gam_pol_azi_uzb_tsn_bat_dgb_rom_cze_bsq_rus_owc_ses_mnd_lat_ita_fbf_spa_tsw_hin_hun_cic_bem_est_prs_mlt_geo_ukr_arw_bul_guj_sid_amr_glc_fin_lda_tag_ctl_mly_jpn_knd_kor_grk_krd_bam_por_mao_swe_amh_ind_cnt_scr_dyu_fre_aeg_nor_mol_ben_slo_qcu_urd_mcd_svk_xho_wly_afr_heb_alb_sun_lit_ewe_pan_ven_jav_tha_sod_tml_moo_zul_aze_ger_bos_tur_swt_vie_hau_akn_igb_swa	0.251712941002867	0.593049395931589	0.554587560101873
749	chh_prs_bam_ctl_aeg_sid_anl_lat_azi_tur_bem_bat_ses_ita_ukr_bsq_urd_mlt_xho_mnd_rom_bos_dgb_mcd_yor_pan_fin_tsw_zul_hun_hin_owc_geo_cze_ger_afr_krd_amh_amr_bul_est_tsn_ind_spa_sun_jpn_knd_kor_por_mol_dyu_slo_mao_swe_gam_tag_cnt_ben_fbf_pol_sod_arw_eng_svk_dut_qcu_fre_glc_nor_swt_hau_grk_wly_rus_jav_alb_ewe_scr_moo_mly_tha_heb_tml_swa_cic_uzb_guj_lit_aze_akn_vie_tig_lda_igb_ven	-0.429688390215734	-1.01853468239163	0.31106630949337
750	mlt_rom_bam_lit_wly_owc_chh_svk_azi_tur_cic_mao_zul_pol_ger_bsq_ben_sid_moo_cnt_afr_arw_ewe_glc_ses_dut_est_tsn_akn_fin_pan_amh_geo_urd_grk_bos_bul_gam_anl_ita_hun_tsw_sun_prs_tag_jpn_knd_kor_ukr_lat_dyu_fre_jav_alb_sod_bat_mnd_eng_dgb_scr_hau_spa_mol_ctl_krd_qcu_slo_por_hin_igb_aeg_mcd_heb_rus_ind_swe_yor_cze_xho_mly_tha_amr_tml_bem_lda_uzb_guj_nor_aze_ven_vie_tig_swa_swt_fbf	0.226672507990843	0.53394160551246	0.594655925251488
751	tig_ukr_moo_glc_wly_mlt_sod_krd_azi_aze_fbf_tag_bem_ita_por_bsq_mcd_heb_tsw_mnd_bos_lit_tsn_ger_xho_spa_fin_zul_igb_est_alb_amh_geo_dut_fre_mol_slo_amr_gam_ctl_hun_swt_bat_bul_mly_jpn_knd_kor_pan_lat_cic_rom_jav_hin_aeg_mao_cnt_arw_dgb_rus_owc_eng_nor_scr_prs_qcu_cze_pol_swe_dyu_chh_guj_hau_grk_ind_urd_akn_afr_lda_sun_tha_sid_tml_bam_ewe_uzb_svk_ben_tur_yor_vie_anl_ses_ven_swa	0.15327753296215	0.360679340985875	0.719157121233161
752	amh_eng_fbf_por_chh_heb_anl_glc_aze_tur_lda_mly_tsw_mol_slo_bsq_ukr_hau_swt_cnt_svk_fre_bem_lat_tsn_alb_hun_akn_ven_est_urd_gam_geo_ben_scr_ctl_hin_sid_mlt_swe_fin_moo_tag_nor_ind_jpn_knd_kor_dut_cze_yor_pan_mao_prs_sod_bat_mnd_rus_bam_bul_aeg_afr_grk_ita_pol_qcu_ger_guj_rom_xho_owc_mcd_tig_krd_jav_lit_igb_bos_cic_sun_tha_amr_tml_dyu_zul_uzb_arw_spa_azi_ses_vie_wly_swa_dgb_ewe	-0.388083678851219	-0.920364457621518	0.359763547164747
753	wly_svk_tsw_ger_hau_gam_owc_slo_uzb_azi_dyu_tag_moo_nor_bul_bsq_scr_amh_akn_cnt_bos_ukr_zul_lat_xho_eng_est_swt_bem_fin_alb_amr_geo_ctl_lit_arw_hin_sod_tig_afr_hun_cic_sun_rus_ind_jpn_knd_kor_por_urd_ewe_spa_mao_mol_chh_mly_mnd_pol_tsn_dut_heb_cze_glc_mcd_fre_qcu_guj_pan_rom_dgb_sid_prs_aeg_ita_jav_swe_ses_ben_ven_bat_tha_anl_tml_fbf_yor_tur_grk_krd_aze_bam_vie_mlt_igb_lda_swa	0.0867449701330484	0.204251677634309	0.838603147721847
754	aeg_hin_cic_slo_chh_wly_amh_pan_uzb_aze_lda_sun_fbf_urd_ita_bsq_bos_anl_xho_mnd_arw_lit_bem_krd_tsw_rus_hun_moo_bam_est_mcd_heb_geo_ukr_alb_ger_spa_amr_sid_rom_fin_akn_ind_pol_mao_jpn_knd_kor_cze_eng_zul_svk_tag_swe_sod_mly_cnt_grk_dgb_scr_owc_afr_dut_por_lat_qcu_glc_nor_ben_igb_hau_guj_tig_prs_jav_ctl_dyu_bul_swt_bat_tha_mlt_tml_tsn_ses_tur_mol_fre_azi_yor_vie_gam_ven_ewe_swa	-0.40751337835137	-0.966998016202577	0.336053023231472
755	mlt_lit_dyu_fre_sod_gam_wly_bos_azi_tur_igb_sun_ven_spa_ben_bsq_ita_chh_zul_mnd_slo_svk_dgb_rom_xho_alb_fin_tsn_bam_est_hin_owc_geo_dut_nor_eng_prs_sid_aeg_scr_hun_cic_bat_pan_tag_jpn_tml_kor_glc_grk_swa_krd_jav_mcd_tig_mao_cnt_ukr_tsw_guj_anl_urd_por_afr_arw_qcu_lat_rus_cze_bem_hau_ger_heb_ctl_mly_mol_swt_swe_fbf_ind_tha_amh_knd_moo_ses_uzb_bul_pol_aze_yor_vie_amr_akn_ewe_lda	0.412952620719644	0.973510288795957	0.332825087185135
756	anl_arw_cic_swe_amh_gam_owc_dut_azi_uzb_ven_ind_ses_fre_guj_bsq_ger_chh_xho_cnt_lat_scr_zul_cze_fbf_bul_fin_lda_bem_hun_alb_mlt_geo_svk_hin_glc_eng_hau_aeg_afr_est_ewe_tag_nor_mao_jpn_tml_kor_mcd_slo_bam_ctl_sun_ukr_sod_bat_mnd_por_moo_pol_amr_spa_mol_rom_grk_qcu_bos_krd_pan_tsn_wly_prs_sid_rus_mly_urd_yor_lit_tsw_jav_tha_tig_knd_dyu_swt_aze_ben_ita_tur_dgb_vie_heb_swa_igb_akn	-0.140334305394487	-0.331315070050526	0.741151912099107
757	amh_krd_zul_svk_heb_amr_gam_rus_uzb_azi_swa_bat_tsw_mol_ctl_bsq_dut_wly_bam_cnt_eng_bos_xho_bul_moo_grk_fin_dyu_swt_hun_ger_sod_geo_swe_prs_spa_scr_anl_hau_ita_est_bem_mao_lat_tag_jpn_tml_kor_rom_cze_cic_glc_ind_fre_owc_mly_mnd_ukr_igb_hin_mlt_pan_slo_por_ben_qcu_guj_nor_mcd_akn_tig_lit_sid_alb_sun_pol_lda_arw_dgb_jav_tha_chh_knd_tsn_ven_aze_urd_afr_tur_ses_vie_aeg_ewe_yor_fbf	-0.378391770670861	-0.896819183135275	0.37213108330128
758	aeg_urd_ses_alb_sod_hau_anl_swe_tur_azi_ven_mly_xho_prs_rom_bsq_lat_owc_zul_cnt_grk_pol_tsw_fre_tsn_lit_hun_yor_swt_fin_guj_sid_geo_scr_bos_pan_eng_mlt_amr_hin_est_cic_ind_krd_sun_jpn_tml_kor_slo_mol_lda_spa_tag_mcd_tig_bat_mnd_ita_swa_por_heb_cze_ben_svk_ger_qcu_rus_ukr_glc_bem_gam_dut_amh_arw_jav_ctl_ewe_bul_akn_mao_tha_chh_knd_dgb_dyu_aze_nor_afr_uzb_fbf_vie_wly_bam_igb_moo	-0.474664321152427	-1.1271644781184	0.262572790461125
759	sod_glc_dgb_alb_heb_mlt_wly_scr_uzb_azi_cic_ind_tsn_slo_urd_bsq_ukr_amh_moo_mnd_hin_svk_bam_ger_igb_lat_hun_zul_fbf_fin_rom_amr_geo_guj_por_nor_eng_owc_hau_mcd_est_akn_mao_prs_tag_jpn_tml_kor_pan_ben_dyu_bos_bat_grk_aeg_jav_cnt_krd_bem_bul_anl_arw_ctl_rus_cze_qcu_dut_pol_fre_xho_sid_swe_chh_lit_sun_mol_lda_spa_ses_mly_tha_gam_knd_tsw_swt_aze_ita_afr_tur_swa_vie_tig_ewe_ven_yor	-0.00723102916168837	-0.0170292507762102	0.986449761140276
760	hau_grk_cic_swe_heb_gam_anl_ukr_tur_azi_xho_ind_dyu_lat_dut_bsq_fre_wly_tsw_mnd_bul_eng_bam_spa_zul_scr_hun_yor_moo_fin_krd_tig_geo_hin_pol_rus_pan_chh_owc_ctl_est_tsn_sun_ita_mly_jpn_knd_kor_bos_mol_swa_arw_mao_prs_mlt_bat_cnt_urd_dgb_lit_sid_alb_svk_mcd_afr_qcu_glc_nor_slo_igb_amr_cze_aeg_por_tag_ger_swt_rom_akn_jav_tha_amh_tml_ses_fbf_uzb_guj_ben_aze_bem_vie_sod_ewe_lda_ven	0.472536926194284	1.1140109120221	0.268145336558182
761	owc_eng_bam_ukr_chh_hau_mlt_swe_azi_aze_ven_mly_xho_prs_arw_bsq_pol_aeg_cic_cnt_krd_slo_ses_glc_zul_spa_hun_tsw_moo_est_pan_heb_geo_lat_cze_fre_mcd_wly_gam_ctl_fin_bem_tag_alb_bat_jpn_knd_kor_ben_por_swt_urd_jav_bos_sid_ind_mnd_ita_swa_lit_amh_dut_rom_ger_scr_qcu_guj_rus_svk_fbf_amr_nor_tig_hin_sun_afr_dgb_bul_yor_mao_tha_anl_tml_ewe_lda_uzb_mol_grk_tur_akn_vie_sod_dyu_igb_tsn	-0.404971744354247	-0.95991050087861	0.339589278413698
762	wly_mol_dyu_afr_sid_mlt_anl_rom_aze_azi_yor_mly_ses_arw_spa_bsq_prs_aeg_tsn_cnt_bul_swe_fbf_ukr_cic_krd_hun_bam_zul_est_ger_chh_geo_cze_fre_dut_eng_amr_heb_urd_fin_swa_bat_ita_tag_jpn_tml_kor_scr_nor_tsw_pan_mao_rus_amh_sun_mnd_slo_ven_bos_hau_lat_guj_grk_hin_qcu_ben_svk_pol_dgb_owc_alb_gam_glc_jav_mcd_akn_por_moo_ind_tha_sod_knd_lda_ewe_tur_lit_ctl_uzb_bem_vie_tig_xho_igb_swt	-0.792104436079694	-1.90480638316589	0.0598954946871713
763	chh_guj_tsn_ukr_aeg_hau_gam_alb_aze_uzb_xho_jav_lda_arw_ita_bsq_afr_anl_swa_mnd_mcd_hin_dyu_cze_ven_ben_hun_ses_moo_fin_bos_wly_geo_slo_dut_pan_svk_amr_heb_glc_est_swt_mao_krd_tag_jpn_knd_kor_lat_nor_cic_fre_bat_grk_sod_mly_cnt_mol_akn_rus_mlt_por_prs_urd_eng_qcu_swe_pol_scr_yor_tig_spa_amh_lit_sun_bul_tsw_rom_bam_ind_tha_sid_tml_ewe_bem_azi_ger_ctl_tur_fbf_vie_owc_igb_zul_dgb	0.434034757267294	1.0232505201241	0.308843743324774
764	aeg_prs_xho_lit_sid_wly_heb_afr_aze_azi_tsn_bat_tsw_ben_rom_bsq_fre_owc_ewe_mnd_eng_urd_dyu_guj_swt_krd_est_ses_swa_hun_por_mlt_geo_ctl_pol_nor_mol_amr_hau_svk_fin_dgb_ind_ger_tag_jpn_tml_kor_dut_swe_bem_glc_jav_hin_chh_mly_cnt_cze_ven_arw_anl_slo_pan_scr_bos_qcu_rus_ita_lat_cic_sod_grk_amh_mcd_sun_ukr_yor_spa_moo_mao_tha_gam_knd_lda_fbf_tur_alb_bul_uzb_zul_vie_tig_igb_bam_akn	-0.658193198069849	-1.57565083103305	0.118502098011859
765	aeg_swe_akn_glc_sod_owc_sid_ukr_uzb_azi_dyu_tag_tsw_rus_hin_bsq_cze_amh_swt_mnd_mol_ita_tsn_bul_lda_fre_est_xho_swa_fin_alb_hau_geo_scr_mcd_lit_bos_mlt_heb_eng_hun_zul_ind_afr_mly_jpn_knd_kor_prs_pan_bam_dut_bat_rom_anl_sun_cnt_urd_fbf_svk_tig_guj_arw_krd_slo_qcu_ben_spa_pol_cic_gam_ctl_amr_grk_jav_lat_ewe_por_igb_mao_tha_wly_tml_ses_ven_tur_nor_ger_aze_bem_vie_chh_dgb_moo_yor	-0.395423294471125	-0.937713210690166	0.350820696482709
766	chh_arw_dyu_svk_anl_aeg_owc_grk_uzb_tur_ses_mly_swt_krd_nor_bsq_lat_amh_bem_mnd_glc_spa_dgb_hin_akn_dut_hun_xho_tsw_fin_slo_sid_geo_lit_bos_ita_por_heb_gam_mcd_est_igb_ind_cze_bat_jpn_knd_kor_rus_prs_fbf_bul_mao_pol_amr_jav_cnt_fre_bam_pan_wly_ger_eng_guj_ctl_qcu_swe_ben_ukr_moo_sod_afr_tig_urd_tag_rom_ewe_mol_zul_sun_tha_mlt_tml_yor_tsn_azi_scr_alb_aze_cic_vie_hau_swa_ven_lda	0.361286803888771	0.852240083824722	0.396270242325429
767	mlt_slo_dyu_rus_sod_heb_chh_lit_azi_tur_ewe_mly_fbf_guj_ita_bsq_spa_wly_swt_cnt_fre_urd_bem_swe_tsn_bos_hun_ses_akn_fin_mcd_amr_geo_hin_rom_pan_nor_tig_hau_svk_est_zul_ind_prs_sun_jpn_knd_kor_ukr_ctl_cic_scr_mao_arw_aeg_bat_mnd_ger_igb_cze_gam_ben_dut_eng_bul_qcu_grk_pol_mol_tsw_owc_alb_anl_afr_jav_por_swa_lat_xho_tag_tha_amh_tml_yor_ven_uzb_krd_glc_aze_lda_vie_sid_moo_dgb_bam	-0.135108772512309	-0.318512994731035	0.750810039644378
768	amh_rom_ses_slo_wly_chh_sid_urd_tur_aze_cic_sun_lda_por_spa_bsq_dut_aeg_akn_mnd_hin_nor_igb_glc_tsw_eng_est_fbf_moo_hun_ger_mlt_geo_cze_ben_pol_scr_amr_tig_bos_fin_bam_ind_alb_mao_jpn_knd_kor_afr_pan_zul_arw_mly_ctl_hau_tag_cnt_prs_dgb_rus_gam_grk_bul_guj_mcd_qcu_ukr_fre_swe_tsn_anl_krd_owc_svk_jav_lit_ewe_mol_yor_bat_tha_heb_tml_bem_dyu_azi_ita_lat_uzb_swa_vie_sod_xho_ven_swt	-0.134448029038713	-0.317116255739434	0.751866202370309
769	sid_afr_dyu_swe_aeg_wly_gam_alb_tur_azi_igb_tag_akn_fre_lat_bsq_scr_sod_fbf_cnt_slo_nor_bam_pol_dgb_urd_hun_tsn_cic_fin_ben_anl_geo_ctl_hin_guj_prs_chh_amh_cze_est_bem_bat_ukr_mly_jpn_knd_kor_spa_dut_lda_svk_sun_rus_tig_ind_mnd_bos_tsw_mcd_heb_ita_arw_por_pan_qcu_bul_grk_ger_ses_amr_glc_owc_krd_jav_eng_ven_mol_zul_mao_tha_mlt_tml_swt_ewe_uzb_rom_lit_aze_xho_vie_hau_moo_yor_swa	0.119437496378987	0.281360557809776	0.779058938569036
770	sid_alb_zul_glc_amr_wly_owc_ukr_tur_azi_lda_sun_ven_hin_ger_bsq_bul_aeg_igb_mnd_bos_krd_bem_slo_swa_rom_hun_yor_cic_fin_afr_heb_geo_scr_mcd_guj_por_chh_tig_grk_est_dyu_jav_swe_tag_jpn_knd_kor_eng_dut_swt_ctl_ind_spa_amh_mao_cnt_prs_ses_fre_sod_pan_pol_arw_ben_qcu_mol_cze_ita_bam_mlt_svk_anl_urd_bat_lit_fbf_lat_tsn_mly_tha_gam_tml_moo_akn_uzb_nor_rus_aze_tsw_vie_hau_dgb_xho_ewe	-0.100885917535412	-0.237911348936751	0.812473231906959
771	aeg_rom_dyu_rus_wly_anl_amh_bul_azi_aze_swt_mao_ses_krd_grk_bsq_dut_sod_moo_cnt_scr_prs_yor_cze_lda_pol_fin_bam_tsn_est_alb_gam_geo_nor_mol_lat_eng_mlt_chh_guj_hun_xho_tag_slo_bat_jpn_tml_kor_glc_arw_tsw_bos_ind_afr_heb_jav_mnd_ben_fbf_ita_amr_por_svk_fre_ger_qcu_ctl_hin_mcd_ewe_hau_spa_sid_lit_sun_ukr_swa_urd_igb_mly_tha_owc_knd_akn_ven_uzb_pan_swe_tur_dgb_vie_tig_zul_bem_cic	-0.451946501579439	-1.0742291513073	0.285499263172581
772	aeg_por_swa_eng_tig_amr_sod_hin_azi_aze_fbf_bat_moo_pol_scr_bsq_arw_heb_swt_cnt_nor_spa_lda_svk_ewe_urd_hun_akn_bam_est_dut_sid_geo_swe_cze_prs_krd_gam_anl_mol_fin_ven_ind_mcd_mao_jpn_tml_kor_lat_rus_xho_alb_tag_guj_amh_mly_mnd_fre_bem_lit_owc_grk_bul_ita_glc_qcu_ger_bos_rom_igb_hau_pan_chh_slo_jav_ben_tsn_afr_dgb_sun_tha_mlt_knd_yor_cic_tur_ukr_ctl_uzb_zul_vie_wly_ses_tsw_dyu	-0.694313829069654	-1.66388941276342	0.0995007293901782
773	heb_svk_dyu_guj_aeg_mlt_hau_prs_azi_uzb_lda_mao_tsn_hin_afr_bsq_scr_wly_tsw_cnt_pan_mcd_xho_bul_dgb_slo_est_swa_ses_fin_swe_amh_geo_urd_mol_ger_rom_sod_anl_alb_hun_fbf_jav_fre_ind_jpn_knd_kor_dut_lit_bem_pol_tag_rus_chh_bat_mnd_ctl_akn_ben_sid_spa_bos_eng_ita_qcu_glc_lat_cze_ewe_amr_arw_owc_krd_mly_nor_bam_ukr_yor_sun_tha_tig_tml_ven_moo_tur_por_grk_aze_swt_vie_gam_cic_zul_igb	0.137813708823343	0.324225702822538	0.746495256553089
774	wly_bul_tsn_hin_anl_hau_amr_grk_tur_uzb_xho_mly_ewe_mol_lit_bsq_pan_tig_moo_mnd_ben_fre_akn_arw_dgb_urd_fin_zul_tsw_hun_nor_mlt_geo_dut_mcd_afr_glc_sod_gam_rus_est_swt_mao_scr_sun_jpn_tml_kor_ita_pol_ses_swe_jav_rom_owc_tag_cnt_cze_fbf_krd_chh_spa_ukr_guj_lat_qcu_svk_ger_alb_swa_amh_eng_sid_ctl_ind_slo_bam_por_lda_bat_tha_aeg_knd_igb_bem_aze_bos_prs_azi_dyu_vie_heb_ven_cic_yor	-0.183802134854608	-0.433528224377835	0.665635010204402
775	gam_ukr_swa_cze_heb_mlt_amr_krd_azi_tur_xho_bat_ses_dut_pan_bsq_fre_tig_tsw_mnd_ger_scr_cic_swe_tsn_prs_hun_igb_dyu_est_lat_owc_geo_svk_hin_eng_slo_sod_wly_lit_fin_lda_tag_ben_mly_jpn_knd_kor_bul_rom_yor_ita_ind_por_sid_mao_cnt_spa_fbf_arw_anl_grk_rus_alb_mcd_qcu_mol_guj_afr_moo_aeg_ctl_chh_nor_sun_urd_ven_bos_ewe_jav_tha_hau_tml_zul_dgb_aze_glc_pol_uzb_swt_vie_amh_bam_akn_bem	0.36973820469875	0.873190326632162	0.384808401977328
776	gam_lit_yor_mcd_owc_amr_mlt_ben_aze_azi_swa_mao_ewe_spa_por_bsq_pol_anl_igb_cnt_arw_hin_ses_cze_lda_glc_fin_tsn_cic_est_urd_amh_geo_guj_krd_pan_scr_aeg_sod_slo_hun_fbf_tag_ger_jav_jpn_tml_kor_grk_eng_bam_ita_bat_lat_hau_ind_mnd_swe_bem_rom_wly_prs_alb_mol_nor_qcu_fre_afr_ctl_moo_tig_bul_heb_rus_sun_bos_akn_dut_dyu_mly_tha_sid_knd_dgb_zul_uzb_svk_ukr_tur_xho_vie_chh_tsw_ven_swt	-0.342282270543028	-0.81017360244162	0.419908673652335
777	owc_lit_cic_bos_hau_sod_tig_ctl_azi_tur_ewe_sun_dyu_arw_swe_bsq_ita_anl_zul_cnt_mol_rom_moo_grk_dgb_mcd_hun_bam_igb_fin_svk_wly_geo_afr_lat_nor_urd_amr_amh_glc_est_fbf_bat_hin_mly_jpn_knd_kor_alb_pan_ven_dut_jav_rus_aeg_mao_mnd_pol_swt_cze_heb_krd_scr_por_ben_qcu_prs_ger_slo_tsn_sid_spa_gam_eng_ind_bul_yor_guj_xho_tag_tha_mlt_tml_bem_swa_aze_ukr_fre_uzb_tsw_vie_chh_ses_lda_akn	-0.450720201847168	-1.07088015362213	0.286994637340992
778	owc_alb_moo_dut_hau_wly_tig_eng_azi_tur_dgb_bat_akn_ben_mol_bsq_ukr_amh_tsn_cnt_pan_nor_ses_glc_swa_scr_fin_fbf_swt_est_swe_aeg_geo_arw_pol_cze_slo_mlt_gam_ger_hun_bem_sun_urd_mao_jpn_tml_kor_lit_ita_lda_bul_mly_afr_chh_tag_mnd_svk_ewe_spa_anl_rom_fre_guj_ctl_qcu_bos_hin_mcd_yor_sod_krd_amr_grk_ind_por_ven_prs_xho_jav_tha_heb_knd_bam_cic_uzb_lat_rus_aze_dyu_vie_sid_tsw_zul_igb	0.212844125585115	0.501563673606693	0.617159754440438
779	wly_mol_bam_urd_tig_owc_sid_dut_azi_tur_ven_sun_igb_krd_svk_bsq_ger_hau_zul_cnt_arw_ctl_swt_glc_tsw_rus_fin_lda_akn_hun_pan_mlt_geo_lat_ben_eng_lit_chh_amh_spa_est_xho_mly_ita_ind_jpn_knd_kor_pol_rom_ewe_nor_bat_ukr_aeg_mao_mnd_afr_swa_guj_anl_slo_hin_bul_alb_qcu_cze_bos_prs_bem_gam_fre_amr_scr_tag_swe_tsn_grk_yor_jav_tha_heb_tml_dgb_ses_uzb_mcd_por_aze_cic_vie_sod_moo_fbf_dyu	0.445093329545743	1.04989775640034	0.296485763342425
780	mlt_ctl_xho_eng_owc_gam_amr_nor_tur_aze_lda_bat_bam_guj_ben_bsq_arw_wly_ven_mnd_swe_lat_ses_rus_tsw_svk_est_igb_tsn_fin_bul_aeg_geo_por_afr_spa_glc_tig_hau_mol_hun_zul_sun_dut_mao_jpn_tml_kor_pan_urd_cic_cze_mly_hin_anl_ind_cnt_slo_swa_grk_sid_alb_lit_krd_ita_qcu_bos_ukr_rom_dgb_heb_scr_sod_prs_jav_ger_moo_pol_yor_tag_tha_chh_knd_swt_akn_uzb_mcd_fre_azi_bem_vie_amh_dyu_fbf_ewe	-0.0706699110493855	-0.166620020511526	0.868030770336607
781	heb_ben_dgb_mcd_amh_wly_owc_krd_uzb_aze_swt_bat_tsn_alb_ukr_bsq_swe_mlt_akn_cnt_bos_rom_igb_ger_fbf_lat_fin_dyu_ewe_hun_hin_sod_geo_bul_urd_prs_lit_aeg_chh_spa_est_lda_jav_ita_tag_jpn_tml_kor_cze_fre_tsw_svk_ind_guj_tig_sun_mnd_rus_moo_scr_hau_mol_grk_por_ctl_qcu_pan_arw_slo_zul_sid_pol_amr_dut_mao_glc_cic_nor_yor_mly_tha_anl_knd_xho_bem_tur_eng_afr_azi_ven_vie_gam_swa_bam_ses	-0.823157739772353	-1.98727104772153	0.0498341985966608
782	aeg_ukr_ewe_alb_heb_gam_sod_krd_aze_tur_zul_bat_ven_rus_ben_bsq_afr_hau_bam_cnt_eng_guj_dyu_por_fbf_glc_hun_xho_bem_est_ita_mlt_geo_slo_spa_svk_mol_sid_chh_pan_fin_tsn_mao_urd_sun_jpn_knd_kor_swe_rom_igb_fre_mly_dut_amr_ind_mnd_cze_moo_bos_anl_mcd_arw_pol_scr_qcu_lat_hin_ger_lda_wly_grk_amh_bul_jav_lit_ses_ctl_tsw_tag_tha_owc_tml_swa_cic_uzb_nor_prs_azi_swt_vie_tig_yor_akn_dgb	-0.395563342140288	-0.939005762631119	0.350160198241996
783	amr_spa_igb_cze_tig_sod_aeg_bul_aze_azi_cic_bat_ewe_ukr_lit_bsq_hin_anl_bam_cnt_rom_swe_dgb_arw_moo_ben_est_ses_bem_hun_bos_mlt_geo_slo_dut_ctl_rus_owc_gam_ita_fin_fbf_ind_scr_jav_jpn_knd_kor_mol_afr_dyu_mcd_mly_prs_sid_mao_mnd_pol_yor_pan_wly_glc_guj_krd_eng_qcu_alb_urd_nor_tsw_chh_fre_amh_ger_tag_por_swa_lat_zul_sun_tha_hau_tml_akn_xho_tur_svk_grk_uzb_swt_vie_heb_lda_tsn_ven	-0.741030646449167	-1.77829118172077	0.0786241184186847
784	mlt_slo_akn_pol_hau_gam_amh_bos_tur_azi_ven_jav_moo_ctl_dut_bsq_pan_sid_xho_mnd_ita_cze_dgb_lat_yor_rom_est_ses_fbf_hun_lit_amr_geo_prs_glc_rus_guj_aeg_heb_spa_fin_tsw_sun_mol_mly_jpn_knd_kor_ben_arw_bem_krd_bat_alb_sod_mao_cnt_ger_cic_hin_wly_svk_fre_ukr_por_qcu_urd_mcd_eng_zul_chh_afr_owc_nor_tag_scr_swt_swe_tsn_ind_tha_anl_tml_lda_ewe_aze_bul_grk_uzb_swa_vie_tig_igb_bam_dyu	-0.613257987923721	-1.46610630187451	0.145992463802675
785	anl_mol_swa_ctl_gam_sid_amh_hin_aze_uzb_cic_mly_igb_mcd_krd_bsq_rom_amr_ewe_cnt_rus_eng_ven_arw_xho_nor_hun_fbf_dyu_fin_lit_tig_geo_pan_ita_dut_swe_chh_aeg_cze_est_akn_mao_prs_ind_jpn_tml_kor_grk_por_lda_guj_bat_pol_mlt_sun_mnd_urd_tsw_bul_sod_lat_slo_bos_ben_qcu_glc_scr_spa_yor_heb_alb_hau_svk_tag_ger_moo_ukr_zul_jav_tha_wly_knd_tsn_swt_tur_afr_fre_azi_ses_vie_owc_bem_dgb_bam	0.347942582338339	0.819706278697592	0.414479410532938
786	amh_dut_moo_mol_hau_owc_heb_cze_tur_azi_igb_ind_ses_mcd_arw_bsq_prs_sid_xho_cnt_por_ita_bam_grk_bem_bul_hun_zul_tsw_est_ukr_aeg_geo_scr_pol_spa_alb_amr_mlt_hin_fin_tsn_mly_pan_jav_jpn_tml_kor_rus_ger_ven_swe_sun_svk_wly_mao_mnd_urd_lda_ben_anl_afr_ctl_lit_krd_qcu_slo_eng_lat_cic_chh_guj_gam_fre_tag_nor_swa_bos_swt_bat_tha_sod_knd_akn_ewe_uzb_glc_rom_aze_yor_vie_tig_dgb_dyu_fbf	-0.580174180911925	-1.38454452999172	0.169504775762065
787	amr_mcd_moo_pol_chh_sid_aeg_glc_azi_aze_cic_bat_akn_bos_mol_bsq_lat_owc_dyu_cnt_grk_hin_fbf_ben_bem_ger_hun_xho_ewe_fin_alb_wly_geo_krd_por_eng_nor_amh_mlt_ctl_est_lda_jav_spa_mao_jpn_tml_kor_lit_slo_bam_bul_sun_rom_hau_tag_mnd_afr_zul_fre_anl_scr_urd_ukr_cze_qcu_arw_dut_prs_tsn_gam_guj_tig_ita_mly_svk_swa_rus_igb_ind_tha_heb_knd_dgb_swt_tur_swe_pan_uzb_yor_vie_sod_ses_ven_tsw	-0.268816804845809	-0.635416710298847	0.526717087231141
788	tig_por_dgb_slo_owc_amr_hau_lit_azi_aze_moo_mly_dyu_hin_swe_bsq_ukr_amh_xho_cnt_nor_mol_akn_afr_cic_guj_est_fbf_tsw_fin_ben_mlt_geo_ita_mcd_arw_glc_heb_gam_ger_hun_ewe_sun_scr_mao_jpn_tml_kor_eng_bul_ses_rus_bat_grk_chh_jav_mnd_lat_ven_prs_sod_krd_urd_bos_pol_qcu_alb_rom_fre_bam_anl_ctl_sid_cze_ind_svk_yor_pan_swa_tag_tha_wly_knd_igb_bem_uzb_spa_dut_tur_zul_vie_aeg_swt_lda_tsn	-0.736705908193452	-1.77357743411971	0.079406439144266
789	amr_nor_fbf_bos_tig_owc_chh_mol_tur_aze_xho_tag_akn_slo_lat_bsq_rus_mlt_swa_cnt_pan_lit_tsn_alb_bem_mcd_hun_igb_dgb_fin_spa_wly_geo_rom_fre_ben_bul_amh_sod_krd_est_moo_bat_dut_mao_jpn_knd_kor_guj_eng_ven_swe_sun_prs_hau_mly_mnd_cze_zul_por_sid_pol_urd_ukr_ger_qcu_hin_arw_afr_dyu_aeg_svk_anl_ita_ind_grk_ewe_scr_tsw_jav_tha_heb_tml_cic_yor_uzb_ctl_glc_azi_bam_vie_gam_swt_ses_lda	0.215108106058749	0.506388267318785	0.61378251088678
790	gam_por_ven_cze_wly_tig_sid_hin_azi_tur_ewe_ind_bem_arw_glc_bsq_lit_mlt_ses_cnt_eng_ctl_swt_guj_dgb_bul_est_igb_dyu_fin_swe_aeg_geo_rom_pan_spa_scr_chh_hau_grk_hun_tsn_sun_lat_mao_jpn_knd_kor_slo_afr_swa_ita_jav_krd_amh_bat_mnd_prs_tsw_urd_amr_dut_ukr_fre_mcd_qcu_pol_svk_bos_xho_sod_alb_owc_rus_tag_ger_akn_nor_lda_mly_tha_heb_tml_yor_fbf_uzb_mol_ben_aze_zul_vie_anl_cic_bam_moo	-0.859359913391939	-2.07686164685123	0.0405721796839021
791	mlt_fre_xho_ben_tig_aeg_owc_rus_uzb_azi_bem_mao_yor_svk_ctl_bsq_mcd_hau_fbf_cnt_krd_lit_moo_dut_ven_slo_est_igb_akn_hun_eng_heb_geo_guj_alb_mol_swe_wly_anl_afr_fin_swa_sun_bos_tag_jpn_tml_kor_pol_bul_cic_rom_ind_hin_gam_bat_mnd_lat_zul_arw_amh_por_scr_nor_cze_qcu_pan_prs_ukr_tsn_sid_glc_sod_urd_mly_ita_dyu_spa_lda_jav_tha_amr_knd_bam_ewe_aze_grk_ger_tur_dgb_vie_chh_swt_ses_tsw	-0.523760585111285	-1.24568623957795	0.216008798970764
792	gam_nor_fbf_ger_amr_heb_aeg_mol_azi_tur_dyu_jav_tsw_eng_mcd_bsq_pol_anl_akn_cnt_prs_dut_xho_hin_igb_ita_hun_ewe_lda_est_por_hau_geo_scr_alb_fre_lat_amh_sod_cze_fin_swt_mao_rus_mly_jpn_tml_kor_swe_guj_moo_arw_tag_afr_chh_sun_mnd_spa_cic_ctl_wly_slo_bos_pan_glc_qcu_rom_krd_bul_zul_mlt_lit_tig_ukr_bat_grk_dgb_svk_ven_ind_tha_sid_knd_ses_bam_aze_ben_urd_uzb_yor_vie_owc_swa_tsn_bem	-0.547013791483255	-1.30538520860823	0.194981998453166
793	heb_afr_ewe_prs_wly_sod_aeg_scr_azi_uzb_lda_bat_zul_ita_ukr_bsq_rus_anl_ses_mnd_mcd_arw_tsw_por_xho_pan_fin_fbf_ven_hun_ger_sid_geo_ctl_eng_lit_glc_chh_tig_alb_est_moo_mao_lat_tag_jpn_knd_kor_cze_hin_akn_pol_mly_krd_amh_jav_cnt_nor_swt_fre_owc_mol_urd_bos_slo_qcu_grk_guj_bul_tsn_amr_swe_hau_ben_ind_spa_cic_dut_dgb_sun_tha_mlt_tml_yor_swa_aze_rom_svk_tur_dyu_vie_gam_bam_igb_bem	-0.544290253094625	-1.29539541366391	0.198390133500558
794	gam_ita_tsn_glc_tig_sod_mlt_nor_azi_tur_ewe_mly_cic_fre_ger_bsq_swe_heb_tsw_mnd_spa_svk_fbf_rus_ven_mcd_hun_bem_xho_est_dut_aeg_geo_krd_eng_arw_lat_wly_hau_lit_fin_lda_mao_cze_bat_jpn_tml_kor_alb_guj_igb_ben_ind_mol_sid_sun_cnt_rom_dgb_hin_chh_ukr_bos_scr_por_qcu_bul_afr_ctl_yor_amh_slo_amr_grk_tag_prs_dyu_pan_akn_jav_tha_anl_knd_moo_zul_aze_urd_pol_uzb_swa_vie_owc_swt_bam_ses	-0.343076472405592	-0.81233736498602	0.418672606913028
795	amr_bul_zul_scr_chh_sod_aeg_bos_azi_tur_akn_bat_ven_lit_rom_bsq_mcd_anl_lda_cnt_hin_spa_tsw_pan_ses_fre_hun_bam_yor_fin_ita_heb_geo_por_grk_ukr_swe_amh_tig_guj_est_igb_jav_svk_mao_jpn_knd_kor_pol_krd_swa_prs_ind_alb_hau_sun_mnd_mol_cic_eng_gam_cze_arw_afr_slo_qcu_urd_lat_ctl_fbf_mlt_glc_wly_dut_mly_rus_tsn_nor_swt_tag_tha_sid_tml_dgb_dyu_aze_ger_ben_uzb_ewe_vie_owc_bem_moo_xho	-0.870277647061888	-2.10269613848011	0.0381935944039984
796	hau_lat_tsw_ctl_aeg_tig_gam_krd_tur_aze_fbf_ind_dyu_guj_spa_bsq_svk_sid_ven_cnt_mcd_fre_bam_bos_tsn_pol_hun_xho_bem_est_por_anl_geo_pan_urd_ger_grk_owc_sod_ben_fin_ses_bat_cze_mly_jpn_tml_kor_dut_hin_dgb_alb_jav_slo_amh_tag_mnd_mol_igb_arw_wly_rus_afr_ita_bul_qcu_lit_prs_nor_moo_heb_eng_mlt_scr_sun_glc_swa_rom_lda_mao_tha_amr_knd_zul_swt_azi_ukr_swe_uzb_akn_vie_chh_ewe_cic_yor	0.157601320050603	0.371451252615241	0.71114636886653
797	chh_rom_dgb_mcd_owc_anl_sod_swe_tur_uzb_moo_ind_tsw_prs_bos_bsq_mol_gam_yor_mnd_pol_nor_bam_fre_zul_krd_fin_dyu_akn_hun_bul_wly_geo_pan_hin_svk_eng_sid_aeg_ben_est_fbf_sun_afr_bat_jpn_tml_kor_rus_ger_bem_por_tag_ctl_amh_mly_cnt_arw_ses_ukr_amr_lit_glc_alb_scr_qcu_cze_grk_urd_tsn_heb_slo_mlt_spa_mao_dut_swa_lat_xho_jav_tha_tig_knd_ven_igb_aze_guj_ita_azi_ewe_vie_hau_swt_lda_cic	0.222192576874359	0.523558669036563	0.60183091644572
798	heb_ben_ses_spa_amh_wly_hau_bos_uzb_tur_akn_ind_zul_fre_pol_bsq_guj_anl_fbf_mnd_svk_slo_xho_nor_dyu_alb_hun_ven_ewe_fin_ita_tig_geo_arw_eng_grk_scr_sid_owc_rom_est_tsw_mly_lat_bat_jpn_knd_kor_afr_ukr_swa_urd_mao_glc_amr_sun_cnt_swe_tsn_mcd_sod_bul_krd_pan_hin_qcu_ctl_rus_por_igb_chh_dut_aeg_lit_jav_prs_moo_mol_bem_tag_tha_mlt_tml_lda_swt_aze_ger_cze_azi_bam_vie_gam_yor_cic_dgb	-0.40893523727256	-0.969257505904443	0.334930750660519
799	chh_arw_yor_mcd_mlt_anl_aeg_spa_uzb_tur_moo_mly_bem_svk_scr_bsq_pol_sid_dyu_mnd_grk_lat_lda_fre_swa_por_fin_ewe_bam_hun_ger_amh_geo_guj_afr_eng_dut_tig_hau_rus_est_tsw_jav_prs_sun_jpn_knd_kor_alb_pan_zul_bul_mao_krd_sod_ind_cnt_ukr_akn_slo_wly_cze_mol_glc_swe_qcu_nor_ctl_bos_ses_owc_urd_amr_lit_bat_hin_fbf_ben_swt_tag_tha_heb_tml_igb_dgb_aze_rom_ita_azi_tsn_vie_gam_ven_cic_xho	-0.751649727890803	-1.81080041129756	0.0734005902080345
800	owc_lat_bam_lit_sid_wly_aeg_prs_aze_tur_dyu_ind_swt_guj_por_bsq_swe_sod_lda_cnt_glc_mol_fbf_afr_cic_ger_est_dgb_tsn_hun_urd_anl_geo_ctl_pan_alb_eng_hau_amh_arw_fin_ses_jav_cze_mly_jpn_knd_kor_dut_mcd_moo_rus_tag_spa_chh_mao_mnd_svk_xho_fre_gam_rom_hin_bul_krd_qcu_ben_bos_slo_ewe_heb_scr_mlt_ita_sun_nor_yor_ukr_igb_bat_tha_amr_tml_ven_zul_azi_pol_grk_uzb_akn_vie_tig_tsw_swa_bem	-0.731980267316346	-1.75849774862889	0.081952455336424
801	heb_svk_swa_mol_gam_sod_aeg_urd_azi_aze_fbf_sun_cic_ukr_ctl_bsq_nor_owc_dyu_cnt_ger_eng_swt_swe_tsw_slo_est_ewe_tsn_hun_por_amh_geo_prs_guj_rus_hin_tig_chh_bos_fin_bem_ind_grk_jav_jpn_knd_kor_fre_cze_zul_krd_mao_bul_hau_mly_mnd_ita_xho_lit_anl_pan_scr_spa_pol_qcu_lat_afr_glc_ven_amr_mcd_sid_dut_bat_ben_ses_alb_lda_tag_tha_mlt_tml_yor_igb_tur_rom_arw_uzb_bam_vie_wly_moo_akn_dgb	-0.507466834498069	-1.20715581864057	0.230433494244109
802	chh_nor_swa_por_wly_heb_sid_swe_azi_aze_xho_ind_moo_lit_prs_bsq_ukr_aeg_cic_mnd_glc_pan_akn_fre_ewe_slo_hun_bam_igb_est_dut_mlt_geo_hin_lat_krd_mcd_amr_sod_rom_fin_dyu_mao_scr_bat_jpn_knd_kor_guj_alb_dgb_ctl_sun_ben_tig_tag_cnt_cze_zul_ita_hau_arw_svk_ger_eng_qcu_pol_grk_bos_fbf_owc_spa_gam_bul_jav_afr_ven_mol_bem_mly_tha_anl_tml_tsn_lda_uzb_urd_rus_tur_yor_vie_amh_swt_tsw_ses	-0.98463601842978	-2.40149222620886	0.0183171405506037
803	tig_pol_moo_alb_hau_wly_amh_mol_uzb_azi_igb_mly_yor_afr_fre_bsq_ger_chh_ven_mnd_ben_pan_zul_dut_ses_lit_fin_bam_tsw_hun_bul_owc_geo_slo_grk_cze_spa_mlt_sod_scr_est_akn_tag_rus_ind_jpn_knd_kor_bos_por_dyu_prs_sun_hin_gam_bat_cnt_rom_bem_guj_heb_swe_ctl_ukr_mcd_qcu_svk_eng_glc_swa_sid_lat_amr_urd_mao_nor_swt_ita_dgb_jav_tha_aeg_tml_lda_ewe_aze_krd_arw_tur_xho_vie_anl_cic_tsn_fbf	-0.0960018142022262	-0.226535161972241	0.821282389675174
804	wly_bul_tsw_bos_sid_hau_aeg_mcd_uzb_tur_ewe_mly_ven_eng_nor_bsq_glc_tig_swt_cnt_lit_spa_fbf_lat_swa_arw_hun_dyu_zul_fin_hin_gam_geo_svk_fre_ita_dut_mlt_amh_ger_est_lda_sun_rus_bat_jpn_knd_kor_grk_mol_ses_krd_jav_ukr_chh_mao_mnd_scr_akn_ben_anl_slo_alb_urd_pan_qcu_pol_rom_ctl_tsn_owc_afr_sod_por_ind_swe_moo_cze_bam_tag_tha_amr_tml_dgb_cic_azi_guj_prs_aze_bem_vie_heb_xho_igb_yor	-0.452950181372993	-1.0762401725361	0.284603890625912
805	heb_lit_ewe_arw_hau_mlt_anl_alb_aze_uzb_tsn_tag_tsw_fre_prs_bsq_nor_aeg_swa_cnt_svk_ben_ven_bul_dgb_ukr_hun_bam_xho_est_ger_amh_geo_eng_mcd_bos_pan_amr_gam_hin_fin_yor_sun_por_jav_jpn_tml_kor_afr_slo_dyu_glc_bat_grk_chh_mao_mnd_cze_ses_swe_wly_dut_ctl_lat_krd_qcu_spa_guj_ita_cic_tig_scr_sid_mol_mly_urd_moo_rom_swt_ind_tha_sod_knd_bem_akn_azi_rus_pol_tur_fbf_vie_owc_lda_igb_zul	-0.749453639505957	-1.79788295606165	0.0754405526353638
806	mlt_slo_ewe_nor_sid_chh_amr_svk_azi_uzb_dyu_ind_bam_ita_ctl_bsq_krd_anl_tsn_mnd_bos_eng_yor_lit_ses_afr_fin_cic_dgb_hun_alb_hau_geo_rom_dut_prs_ukr_gam_wly_glc_est_fbf_tag_urd_sun_jpn_tml_kor_guj_lat_moo_scr_mly_swe_sod_bat_cnt_mol_tsw_ben_owc_spa_rus_arw_ger_qcu_pan_por_mcd_swt_tig_cze_amh_fre_mao_grk_igb_bul_bem_jav_tha_heb_knd_akn_ven_aze_pol_hin_tur_xho_vie_aeg_swa_lda_zul	-0.794404060664412	-1.91436934730131	0.0586472079677581
807	chh_prs_bem_ger_heb_sid_hau_mol_tur_aze_bam_jav_swt_urd_eng_bsq_pol_sod_cic_mnd_afr_svk_lda_bul_yor_scr_hun_tsn_fbf_fin_rus_wly_geo_spa_lat_fre_nor_amr_owc_arw_est_zul_mly_grk_mao_jpn_tml_kor_pan_glc_akn_ita_tag_ctl_aeg_sun_cnt_guj_dgb_cze_gam_bos_rom_krd_slo_qcu_lit_por_swe_ewe_amh_mcd_anl_hin_bat_alb_dyu_ukr_tsw_ind_tha_tig_knd_ven_moo_azi_dut_ben_uzb_ses_vie_mlt_igb_xho_swa	0.605769364229515	1.43154348580579	0.155626637921834
808	heb_ben_cic_bos_amh_hau_owc_ukr_azi_uzb_igb_ind_yor_lit_rus_bsq_lat_sod_moo_mnd_grk_swe_tsn_nor_ses_ita_est_tsw_xho_hun_eng_wly_geo_svk_krd_spa_pol_chh_aeg_slo_fin_fbf_mly_fre_bat_jpn_knd_kor_glc_mcd_dgb_ctl_tag_arw_anl_jav_cnt_prs_zul_bul_mlt_rom_guj_hin_por_qcu_cze_pan_afr_swt_amr_scr_gam_dut_sun_alb_bam_mol_ven_mao_tha_tig_tml_bem_ewe_aze_urd_ger_tur_swa_vie_sid_dyu_akn_lda	-0.0163196563813742	-0.03842151892846	0.969433960776031
809	heb_grk_tsn_ita_sid_aeg_wly_ben_azi_tur_swt_bat_ven_swe_prs_bsq_lit_hau_ewe_cnt_bul_fre_yor_slo_xho_glc_fin_cic_igb_est_pol_anl_geo_scr_urd_pan_mcd_sod_chh_ctl_hun_bem_tag_nor_mao_jpn_tml_kor_ger_lat_akn_hin_sun_guj_gam_mly_mnd_ukr_dyu_cze_owc_por_arw_krd_eng_qcu_svk_rus_rom_fbf_tig_alb_amr_mol_ind_afr_tsw_bos_ses_jav_tha_mlt_knd_dgb_zul_aze_dut_spa_uzb_lda_vie_amh_moo_bam_swa	-0.485772063150058	-1.15600360478281	0.250640798622223
810	anl_bos_xho_rom_amh_mlt_chh_glc_tur_azi_zul_bat_fbf_pol_ger_bsq_pan_gam_bam_mnd_slo_cze_dgb_nor_tsw_urd_hun_yor_ven_fin_bul_wly_geo_alb_fre_mol_rus_tig_sod_dut_est_moo_sun_prs_mly_jpn_knd_kor_por_svk_ewe_guj_jav_grk_aeg_ind_cnt_ita_swa_ukr_owc_hin_lat_lit_ctl_qcu_krd_mcd_arw_swt_sid_ben_amr_swe_tag_scr_ses_spa_igb_mao_tha_hau_tml_dyu_akn_aze_eng_afr_uzb_tsn_vie_heb_lda_cic_bem	-0.23242193302688	-0.548898832811741	0.584390334061894
811	sod_lat_ven_lit_heb_chh_wly_prs_aze_tur_tsn_ind_bem_ben_mcd_bsq_bul_anl_yor_mnd_pol_ger_tsw_svk_moo_pan_est_bam_ses_fin_mol_amr_geo_urd_arw_rom_spa_amh_owc_hin_hun_dyu_bat_afr_mly_jpn_knd_kor_swe_bos_swt_scr_tag_fre_aeg_jav_cnt_guj_swa_dut_hau_eng_glc_ctl_ukr_qcu_krd_cze_ita_dgb_sid_slo_tig_grk_mao_alb_fbf_nor_igb_sun_tha_gam_tml_ewe_lda_uzb_rus_por_azi_cic_vie_mlt_xho_akn_zul	0.313944595111217	0.741022365300953	0.460546875381814
812	chh_fre_bam_eng_gam_aeg_heb_guj_uzb_tur_zul_mao_ven_ctl_bul_bsq_hin_anl_akn_mnd_ben_alb_ses_mcd_dgb_slo_hun_xho_fbf_est_ger_sid_geo_cze_ita_rom_svk_wly_mlt_arw_fin_ewe_sun_grk_bat_jpn_tml_kor_krd_afr_swa_lat_tag_dut_amr_mly_cnt_prs_moo_swe_tig_scr_bos_por_lit_qcu_pol_rus_nor_swt_owc_mol_sod_ukr_ind_urd_yor_glc_dyu_jav_tha_hau_knd_cic_bem_aze_pan_spa_azi_igb_vie_amh_tsw_tsn_lda	-0.594379654391384	-1.41972520178444	0.159031122263656
813	aeg_ger_akn_ben_amr_amh_owc_bul_aze_tur_ewe_sun_ses_rus_guj_bsq_glc_sod_dyu_cnt_slo_afr_ven_lat_bem_hin_fin_swa_moo_est_pol_wly_geo_por_krd_cze_fre_mlt_tig_mol_hun_tsw_bat_spa_tag_jpn_tml_kor_mcd_svk_fbf_ukr_jav_dut_gam_mao_mnd_eng_yor_nor_anl_pan_alb_urd_scr_qcu_ctl_lit_ita_bam_sid_arw_heb_swe_mly_rom_dgb_bos_igb_ind_tha_chh_knd_lda_xho_azi_grk_prs_uzb_cic_vie_hau_zul_swt_tsn	-0.0060860147637829	-0.0143334463144708	0.98859466044751
814	amr_guj_dgb_urd_tig_heb_mlt_eng_aze_azi_igb_tag_ses_mcd_bul_bsq_ctl_chh_zul_mnd_scr_spa_dyu_slo_akn_svk_fin_swt_ewe_est_glc_owc_geo_arw_pan_lat_ger_aeg_sid_afr_hun_tsw_jav_prs_mly_jpn_knd_kor_rom_por_xho_grk_mao_swe_amh_ind_cnt_ukr_fbf_alb_hau_ita_lit_bos_krd_qcu_fre_nor_mol_ven_anl_hin_sod_rus_bat_dut_bem_ben_swa_sun_tha_wly_tml_cic_bam_tur_cze_pol_uzb_tsn_vie_gam_yor_moo_lda	-0.424374054180676	-1.00861096439734	0.31577828307618
815	amr_spa_swa_hin_gam_mlt_heb_slo_tur_uzb_dyu_ind_lda_mol_glc_bsq_fre_sod_igb_cnt_afr_pan_xho_dut_ewe_ben_fin_ses_swt_est_ctl_anl_geo_svk_scr_rus_grk_aeg_tig_prs_hun_tsw_jav_pol_sun_jpn_knd_kor_urd_guj_zul_ukr_mao_bos_amh_tag_mnd_nor_ven_ger_chh_rom_mcd_swe_ita_qcu_krd_arw_por_cic_hau_eng_wly_cze_bat_bul_tsn_lit_moo_mly_tha_sid_tml_dgb_bem_azi_alb_lat_aze_akn_vie_owc_bam_fbf_yor	-1.09388533211536	-2.67784271867056	0.00876049806539313
816	sid_rus_cic_afr_sod_wly_gam_slo_azi_tur_moo_jav_bem_svk_krd_bsq_bos_tig_tsn_cnt_pan_scr_tsw_fre_lda_bul_fin_zul_dyu_hun_dut_owc_geo_ger_eng_guj_prs_hau_amr_urd_est_igb_bat_lat_mly_jpn_tml_kor_rom_ctl_ses_por_ind_ita_amh_tag_mnd_mcd_fbf_spa_chh_mol_pol_ben_cze_qcu_arw_hin_nor_yor_heb_alb_mlt_grk_sun_ukr_ewe_lit_xho_mao_tha_anl_knd_swt_akn_uzb_glc_swe_aze_ven_vie_aeg_dgb_swa_bam	-0.813249533468415	-1.96326650438904	0.0526025474085099
817	sod_arw_tsn_glc_chh_wly_owc_krd_azi_uzb_tsw_tag_cic_swe_bos_bsq_mol_aeg_dgb_cnt_rus_eng_xho_ita_ses_pan_fin_ewe_zul_hun_spa_heb_geo_alb_ben_por_grk_hau_sid_urd_est_fbf_ind_rom_mao_jpn_knd_kor_lit_afr_akn_pol_sun_nor_tig_mly_mnd_hin_moo_mcd_anl_lat_bul_svk_slo_qcu_ger_prs_scr_swt_gam_dut_amr_ukr_bat_ctl_ven_fre_bam_jav_tha_mlt_tml_lda_yor_tur_guj_cze_aze_swa_vie_amh_dyu_bem_igb	-0.488120505333362	-1.16025937704728	0.248913094937773
818	tig_ben_tsw_mol_chh_amh_amr_guj_tur_uzb_ses_jav_fbf_bos_dut_bsq_bul_wly_moo_cnt_ctl_mcd_yor_alb_bam_nor_fin_swt_dgb_hun_afr_hau_geo_cze_urd_pan_lit_mlt_sod_svk_est_igb_ind_arw_mao_jpn_knd_kor_glc_fre_zul_rus_bat_lat_heb_tag_mnd_swe_dyu_scr_sid_grk_prs_ita_por_qcu_rom_slo_ukr_bem_anl_hin_owc_pol_mly_krd_ewe_eng_ven_sun_tha_gam_tml_akn_lda_aze_spa_ger_azi_xho_vie_aeg_cic_swa_tsn	-0.188664498056966	-0.446220816153155	0.656474974077299
819	sid_scr_akn_bul_wly_amh_sod_arw_uzb_aze_swa_tag_igb_grk_afr_bsq_ukr_chh_moo_cnt_dut_mol_xho_eng_ewe_rus_est_fbf_bem_hun_guj_hau_geo_nor_ben_alb_urd_anl_aeg_por_fin_zul_bat_slo_mly_jpn_tml_kor_rom_pan_cic_mcd_sun_swe_gam_ind_mnd_ita_dyu_hin_mlt_fre_pol_spa_lat_qcu_ger_prs_bos_lda_heb_cze_tig_glc_mao_svk_tsw_lit_bam_jav_tha_amr_knd_tsn_ven_tur_krd_ctl_azi_yor_vie_owc_dgb_swt_ses	-0.575543431431414	-1.37389976067467	0.172775264150612
820	amr_grk_dgb_afr_wly_sod_heb_mcd_tur_azi_bam_ind_ses_por_lit_bsq_lat_aeg_ven_cnt_pan_krd_tsw_guj_swt_pol_fin_igb_dyu_est_mol_sid_geo_ctl_dut_slo_spa_anl_amh_glc_hun_akn_mly_bos_jav_jpn_tml_kor_alb_swe_zul_rus_bat_bul_gam_tag_mnd_scr_ewe_prs_owc_rom_nor_ukr_hin_qcu_svk_eng_urd_cic_chh_ben_tig_ger_mao_ita_fbf_fre_yor_sun_tha_hau_knd_xho_bem_aze_arw_cze_uzb_tsn_vie_mlt_moo_swa_lda	-1.14609593008578	-2.82048143823813	0.00586125884954827
821	amr_ben_cic_cze_wly_hau_mlt_krd_aze_uzb_tsw_mao_xho_lat_urd_bsq_scr_chh_dgb_mnd_por_ita_swa_bul_ses_bos_fin_moo_fbf_hun_nor_gam_geo_afr_ger_slo_prs_aeg_amh_spa_est_tsn_jav_hin_ind_jpn_knd_kor_arw_grk_akn_fre_sun_dut_anl_tag_cnt_ctl_ewe_glc_sid_svk_swe_eng_rom_qcu_mcd_lit_ukr_yor_tig_pol_owc_rus_mly_guj_bem_mol_swt_bat_tha_heb_tml_zul_bam_azi_alb_pan_tur_igb_vie_sod_ven_lda_dyu	-0.329759445501955	-0.78126741669098	0.436629558688746
822	heb_spa_swa_glc_amh_tig_sod_lat_tur_aze_tsw_jav_xho_por_prs_bsq_fre_hau_ewe_mnd_ita_grk_moo_alb_akn_cze_fin_swt_zul_hun_afr_chh_geo_krd_hin_urd_bos_anl_sid_ger_est_igb_mao_rus_mly_jpn_knd_kor_pol_arw_yor_mol_sun_swe_aeg_ind_cnt_rom_tsn_mcd_gam_svk_lit_nor_bul_qcu_guj_scr_eng_cic_amr_ben_mlt_ctl_tag_pan_lda_slo_fbf_bat_tha_owc_tml_dyu_ven_azi_dut_ukr_uzb_ses_vie_wly_dgb_bem_bam	-0.17468164611697	-0.412197879194507	0.681142986088986
823	heb_mcd_zul_eng_sid_anl_sod_cze_azi_uzb_lda_bat_bem_pol_prs_bsq_lit_amr_akn_cnt_svk_afr_dgb_por_ven_krd_est_ses_swt_hun_bul_owc_geo_dut_ukr_grk_pan_gam_amh_slo_fin_igb_tag_spa_jav_jpn_knd_kor_nor_ger_bam_fre_ind_swe_wly_mly_mnd_bos_cic_rus_mlt_mol_guj_glc_ita_qcu_ben_lat_ctl_dyu_tig_alb_hau_arw_mao_hin_tsn_scr_tsw_sun_tha_chh_tml_fbf_moo_aze_urd_rom_tur_ewe_vie_aeg_yor_swa_xho	-0.348293379993594	-0.823627444344714	0.412258441007839
824	hau_ukr_swa_krd_amr_owc_heb_guj_azi_aze_xho_mly_fbf_arw_fre_bsq_spa_chh_tsw_cnt_scr_rus_bam_alb_cic_urd_hun_lda_akn_est_swe_sod_geo_slo_svk_dut_rom_amh_gam_hin_fin_swt_sun_pan_bat_jpn_knd_kor_bos_bul_dgb_lit_tag_mol_sid_mao_mnd_eng_moo_afr_anl_pol_nor_glc_ctl_qcu_mcd_grk_lat_ewe_tig_cze_aeg_por_jav_ita_dyu_prs_yor_ind_tha_mlt_tml_zul_igb_uzb_ben_ger_tur_ses_vie_wly_tsn_bem_ven	-0.0725485555696035	-0.170868789342633	0.86469814354474
825	heb_mcd_swt_prs_sod_anl_sid_ukr_tur_aze_tsn_ind_fbf_alb_pol_bsq_por_wly_igb_mnd_lat_slo_ses_ita_tsw_spa_hun_bam_bem_est_scr_owc_geo_fre_ctl_glc_cze_tig_amh_pan_fin_lda_bat_rom_mly_jpn_knd_kor_guj_hin_cic_ger_mao_eng_gam_tag_cnt_swe_xho_bul_mlt_rus_bos_afr_dut_qcu_arw_mol_nor_yor_amr_svk_aeg_urd_sun_lit_dyu_ben_moo_jav_tha_chh_tml_ewe_dgb_uzb_grk_krd_azi_zul_vie_hau_ven_swa_akn	0.0879966533640746	0.207113484199518	0.836374047445961
826	sod_ita_ven_guj_gam_heb_anl_fre_uzb_azi_fbf_jav_bam_rus_prs_bsq_slo_mlt_dyu_cnt_pol_alb_zul_spa_igb_bos_est_lda_tsn_hun_cze_hau_geo_svk_afr_eng_ger_owc_tig_dut_fin_moo_mao_krd_tag_jpn_knd_kor_pan_bul_dgb_swe_sun_urd_wly_bat_mnd_mol_swa_ukr_amr_arw_mcd_hin_ben_qcu_rom_glc_lat_tsw_amh_nor_chh_por_mly_lit_cic_ctl_bem_ind_tha_aeg_tml_ses_swt_tur_scr_grk_aze_ewe_vie_sid_yor_xho_akn	-0.592006339625363	-1.41205150754948	0.161272158860946
827	mlt_lit_bem_arw_hau_chh_gam_pan_azi_uzb_ses_mao_swt_swe_hin_bsq_por_aeg_cic_mnd_cze_rus_xho_bul_tsn_eng_fin_zul_igb_hun_glc_anl_geo_nor_ukr_alb_urd_sid_sod_grk_est_dgb_sun_ben_ind_jpn_tml_kor_guj_pol_dyu_mol_bat_fre_amh_mly_cnt_scr_fbf_ita_amr_dut_afr_lat_ctl_qcu_spa_prs_svk_tsw_tig_slo_heb_bos_tag_krd_akn_rom_swa_jav_tha_wly_knd_ewe_lda_tur_mcd_ger_aze_moo_vie_owc_yor_bam_ven	-0.178172068560862	-0.420190072113686	0.675315854124293
828	owc_pol_cic_pan_sid_hau_gam_krd_azi_uzb_bam_sun_igb_guj_bos_bsq_rom_wly_zul_cnt_svk_ctl_xho_mol_akn_rus_fin_yor_tsn_hun_bul_anl_geo_ukr_glc_lat_cze_aeg_mlt_por_est_ven_tag_eng_mao_jpn_tml_kor_fre_dut_moo_ger_mly_nor_chh_bat_mnd_alb_tsw_lit_amh_arw_hin_urd_ita_qcu_mcd_ben_grk_lda_tig_prs_heb_swe_jav_scr_swa_spa_ses_ind_tha_amr_knd_dgb_swt_aze_afr_slo_tur_fbf_vie_sod_dyu_bem_ewe	-0.61421204386334	-1.46535814708923	0.146195979960336
829	amh_prs_tsw_ben_heb_tig_amr_urd_tur_aze_bem_tag_cic_ctl_scr_bsq_glc_wly_fbf_cnt_hin_fre_dyu_swe_akn_arw_hun_tsn_zul_est_dut_anl_geo_ita_bul_rom_slo_sid_gam_lat_fin_ewe_bat_pol_jav_jpn_knd_kor_alb_mcd_ven_guj_mly_svk_owc_mao_mnd_eng_ses_lit_mlt_rus_cze_bos_nor_qcu_por_spa_pan_igb_chh_ukr_hau_grk_sun_mol_lda_krd_xho_ind_tha_sod_tml_moo_swa_uzb_ger_afr_azi_dgb_vie_aeg_yor_swt_bam	-0.298309211912808	-0.706178502053244	0.481842514602832
830	aeg_krd_moo_svk_wly_heb_amr_prs_aze_azi_bem_bat_ewe_pol_mol_bsq_guj_amh_ven_cnt_hin_urd_zul_ukr_yor_nor_est_igb_lda_hun_fre_gam_geo_alb_rom_por_eng_anl_hau_lit_fin_swt_mao_swe_sun_jpn_tml_kor_cze_slo_tsw_pan_jav_ita_sid_mly_mnd_ctl_dyu_arw_mlt_lat_bul_glc_ben_qcu_grk_ger_scr_xho_chh_rus_owc_mcd_ind_dut_bam_bos_akn_tag_tha_sod_knd_fbf_tsn_tur_afr_spa_uzb_dgb_vie_tig_swa_ses_cic	-0.865539713942107	-2.09191959473868	0.0391707390895994
831	tig_scr_swt_spa_sid_gam_anl_arw_aze_uzb_zul_mao_ewe_lit_urd_bsq_bul_amh_yor_mnd_afr_cze_moo_ita_lda_nor_est_bem_igb_fin_mcd_heb_geo_slo_swe_rom_guj_wly_amr_dut_hun_swa_sun_prs_bat_jpn_tml_kor_ben_pol_ses_hin_ind_ukr_hau_jav_cnt_bos_fbf_fre_aeg_krd_grk_rus_ctl_qcu_svk_ger_glc_dyu_owc_alb_chh_pan_mly_lat_bam_eng_dgb_tag_tha_sod_knd_xho_tsn_azi_por_mol_tur_tsw_vie_mlt_akn_ven_cic	-0.574091599337785	-1.37105255350513	0.173658113571272
832	chh_pan_akn_alb_owc_amh_mlt_guj_uzb_aze_cic_tag_zul_rom_ctl_bsq_hin_anl_moo_mnd_mcd_ben_swt_slo_tsw_ukr_est_ven_ses_hun_lat_wly_geo_rus_fre_cze_dut_aeg_sid_lit_fin_xho_sun_eng_bat_jpn_knd_kor_glc_prs_fbf_nor_mly_ger_heb_ind_cnt_ita_bem_pol_gam_mol_swe_svk_bos_qcu_scr_afr_urd_lda_sod_grk_tig_arw_mao_bul_swa_por_dyu_jav_tha_hau_tml_tsn_bam_tur_krd_spa_azi_dgb_vie_amr_yor_ewe_igb	-0.648388994020991	-1.5497704693706	0.12459307758834
833	anl_fre_lda_ita_owc_aeg_mlt_bos_aze_tur_moo_bat_yor_lat_mol_bsq_krd_gam_swt_mnd_svk_ctl_swa_spa_bam_ger_est_dyu_ewe_hun_guj_amr_geo_swe_eng_pol_rus_sod_amh_afr_fin_xho_mly_grk_ind_jpn_knd_kor_dut_ukr_bem_scr_sun_por_sid_jav_cnt_arw_ses_prs_wly_slo_alb_cze_glc_qcu_urd_rom_hin_ven_heb_pan_hau_bul_mao_lit_cic_mcd_tsw_tag_tha_chh_tml_akn_igb_azi_ben_nor_uzb_tsn_vie_tig_dgb_fbf_zul	-0.82139106894496	-1.98589532648884	0.0499894332693839
834	chh_grk_tsn_slo_aeg_sid_wly_glc_aze_azi_ewe_tag_yor_pol_urd_bsq_alb_anl_ses_cnt_fre_dut_xho_rus_bem_ukr_est_akn_dgb_hun_arw_amh_geo_cze_afr_krd_pan_amr_mlt_lit_fin_cic_jav_bul_mao_jpn_knd_kor_rom_ben_lda_guj_mly_por_hau_bat_mnd_svk_igb_ger_sod_spa_nor_hin_mol_qcu_bos_mcd_ita_swt_gam_scr_heb_lat_sun_eng_tsw_ctl_dyu_ind_tha_owc_tml_ven_moo_uzb_swe_prs_tur_fbf_vie_tig_zul_bam_swa	-0.316312277598587	-0.748814199602082	0.455858931499504
835	heb_glc_ven_svk_mlt_amh_sid_arw_uzb_tur_zul_bat_tsn_bos_lit_bsq_scr_owc_fbf_mnd_dut_afr_bam_mol_cic_eng_fin_bem_ewe_est_alb_hau_geo_grk_hin_pan_nor_gam_chh_swe_hun_ses_jav_rus_ind_jpn_tml_kor_ita_ukr_swt_urd_tag_ger_wly_mly_cnt_prs_tsw_lat_aeg_spa_pol_guj_ctl_qcu_cze_fre_mcd_xho_anl_ben_sod_bul_mao_rom_akn_krd_dgb_sun_tha_amr_knd_igb_dyu_aze_por_slo_azi_moo_vie_tig_swa_yor_lda	0.864050542683744	2.06895513175688	0.0413251821120635
836	heb_nor_akn_cze_wly_tig_mlt_prs_tur_uzb_igb_mao_tsw_ita_hin_bsq_ctl_owc_yor_cnt_rus_svk_bam_urd_ewe_bos_fin_tsn_moo_hun_bul_anl_geo_spa_eng_lit_mol_gam_amr_alb_est_dgb_jav_krd_ind_jpn_knd_kor_ben_afr_bem_rom_tag_fre_amh_bat_mnd_scr_swt_guj_hau_glc_swe_por_pan_qcu_lat_ukr_slo_ven_aeg_grk_chh_mcd_mly_dut_dyu_ger_cic_sun_tha_sod_tml_fbf_xho_aze_pol_arw_azi_ses_vie_sid_lda_zul_swa	-0.277937180684276	-0.657673218106982	0.512372697846559
837	sid_pol_dyu_cze_anl_owc_amr_glc_tur_aze_dgb_sun_tsn_scr_rus_bsq_lat_hau_cic_cnt_ita_eng_xho_ger_akn_pan_fin_swa_ven_est_swe_mlt_geo_ben_ctl_krd_prs_aeg_amh_spa_hun_lda_tag_rom_mly_jpn_tml_kor_mcd_grk_tsw_hin_bat_guj_tig_jav_mnd_bul_moo_nor_gam_svk_slo_ukr_fre_qcu_mol_alb_lit_zul_chh_dut_sod_arw_mao_por_yor_afr_ses_ind_tha_wly_knd_ewe_igb_uzb_urd_bos_azi_swt_vie_heb_fbf_bam_bem	-0.929136461478877	-2.25761580166275	0.0263092461824223
838	chh_ben_bem_nor_wly_sod_anl_glc_azi_uzb_dyu_mao_igb_ctl_rom_bsq_krd_heb_ewe_cnt_scr_prs_dgb_mol_akn_hin_est_zul_ven_fin_pol_hau_geo_mcd_grk_cze_bos_amr_owc_ger_hun_tsw_sun_por_bat_jpn_knd_kor_afr_pan_cic_svk_tag_swe_mlt_ind_mnd_fre_xho_arw_tig_lat_rus_dut_alb_qcu_lit_bul_ukr_fbf_gam_spa_aeg_slo_mly_ita_bam_urd_yor_jav_tha_sid_tml_ses_tsn_tur_guj_eng_aze_moo_vie_amh_swa_swt_lda	0.0583369792831047	0.137314480992644	0.891079071272253
839	aeg_lat_xho_prs_tig_sod_anl_bul_uzb_tur_ewe_sun_lda_pan_guj_bsq_arw_hau_fbf_mnd_urd_rus_tsn_hin_swa_ger_fin_bam_bem_hun_slo_mlt_geo_mcd_por_nor_swe_wly_amh_alb_est_zul_mly_krd_tag_jpn_knd_kor_spa_ukr_ven_afr_ind_cze_amr_bat_cnt_grk_akn_ita_gam_ben_lit_ctl_mol_qcu_scr_eng_bos_ses_owc_fre_heb_dut_jav_svk_igb_glc_tsw_mao_tha_chh_tml_dyu_dgb_aze_rom_pol_azi_yor_vie_sid_moo_cic_swt	-0.833443028206518	-2.01505833332208	0.0467855643218113
840	chh_dut_akn_arw_mlt_aeg_heb_slo_azi_tur_tsn_sun_ses_por_eng_bsq_mol_hau_cic_mnd_rom_fre_dgb_scr_swt_krd_fin_ewe_fbf_est_ukr_amh_geo_lat_bos_rus_hin_owc_tig_afr_hun_igb_mly_pol_tag_jpn_tml_kor_ita_bul_lda_alb_ind_cze_sod_bat_cnt_guj_dyu_swe_amr_svk_lit_prs_spa_qcu_nor_ger_ben_swa_gam_glc_sid_pan_mao_grk_xho_mcd_tsw_jav_tha_wly_knd_ven_yor_uzb_ctl_urd_aze_moo_vie_anl_bam_bem_zul	-0.19201342904855	-0.453108830355876	0.651525771899658
841	sod_glc_swt_rus_heb_gam_amr_pol_tur_uzb_bam_sun_tsn_swe_rom_bsq_bul_amh_igb_mnd_urd_prs_swa_eng_ven_ukr_est_ewe_akn_hun_pan_tig_geo_slo_bos_grk_lat_chh_owc_cze_fin_dgb_jav_ctl_ind_jpn_knd_kor_krd_ger_moo_hin_tag_afr_sid_mao_cnt_ben_lda_dut_mlt_guj_nor_scr_ita_qcu_lit_mol_svk_xho_wly_mcd_hau_fre_mly_spa_cic_alb_fbf_bat_tha_aeg_tml_bem_dyu_aze_arw_por_azi_yor_vie_anl_tsw_zul_ses	-0.152748110854832	-0.360357600640302	0.719396878171699
842	chh_prs_lda_eng_gam_amh_anl_alb_uzb_tur_swa_mly_swt_grk_por_bsq_fre_aeg_yor_cnt_mol_slo_ven_glc_moo_arw_fin_tsn_ewe_hun_nor_wly_geo_urd_rom_swe_cze_sid_owc_ukr_est_cic_mao_afr_ind_jpn_knd_kor_guj_ctl_dyu_ben_bat_svk_mlt_jav_mnd_hin_ses_lat_tig_bul_pol_rus_lit_qcu_bos_scr_dut_fbf_sod_mcd_amr_spa_sun_ger_akn_pan_dgb_tag_tha_heb_tml_bam_bem_aze_krd_ita_azi_igb_vie_hau_tsw_xho_zul	-0.143818742179925	-0.33904574531017	0.735339638484737
843	amr_krd_xho_eng_owc_anl_chh_fre_azi_aze_tsw_bat_lda_glc_mol_bsq_guj_sod_fbf_cnt_rus_pan_ewe_ger_moo_slo_est_ses_igb_fin_lat_aeg_geo_ukr_ctl_hin_spa_hau_sid_mcd_hun_ven_jav_svk_mly_jpn_tml_kor_ben_por_bam_prs_tag_ita_heb_sun_mnd_arw_bem_alb_amh_bul_bos_dut_rom_qcu_pol_cze_swe_zul_mlt_scr_gam_afr_ind_urd_dyu_nor_yor_mao_tha_wly_knd_akn_swa_uzb_lit_grk_tur_dgb_vie_tig_swt_cic_tsn	-0.779866776692543	-1.88107248010449	0.0630906124828185
844	hau_bul_lda_alb_wly_aeg_amh_fre_aze_uzb_akn_sun_dgb_svk_lit_bsq_bos_sod_swt_cnt_spa_nor_tsn_dut_bem_arw_hun_zul_ses_est_krd_tig_geo_eng_mcd_scr_ctl_sid_mlt_por_fin_bam_mao_cze_tag_jpn_knd_kor_urd_ben_yor_afr_bat_prs_owc_mly_mnd_ukr_swa_pol_chh_rus_rom_guj_ita_qcu_glc_grk_pan_igb_heb_slo_anl_swe_jav_hin_moo_lat_dyu_ind_tha_amr_tml_xho_tsw_azi_ger_mol_tur_fbf_vie_gam_ven_ewe_cic	-0.140064870122221	-0.330049044699039	0.742105209898144
845	sid_bos_yor_ctl_wly_anl_hau_dut_tur_azi_swa_jav_bam_ukr_por_bsq_spa_amh_fbf_cnt_ger_afr_tsw_grk_akn_ben_fin_moo_zul_est_mcd_heb_geo_slo_rus_cze_svk_aeg_gam_bul_hun_cic_sun_prs_ind_jpn_knd_kor_lat_pol_dyu_swe_tag_fre_owc_mao_mnd_arw_bem_ita_tig_guj_urd_glc_pan_qcu_lit_scr_hin_xho_sod_alb_amr_rom_mly_krd_ewe_eng_ses_bat_tha_chh_tml_lda_igb_aze_mol_nor_uzb_tsn_vie_mlt_swt_ven_dgb	-0.409592632658674	-0.973228701783055	0.332964239163208
846	tig_swe_cic_lit_sod_owc_wly_rom_aze_azi_dyu_bat_ses_bos_rus_bsq_ita_anl_ewe_mnd_eng_krd_swt_alb_xho_afr_hun_tsn_bem_fin_scr_heb_geo_pol_ben_nor_bul_aeg_chh_grk_est_fbf_tag_ctl_sun_jpn_tml_kor_mol_cze_swa_pan_ind_ukr_hau_mao_cnt_guj_tsw_mcd_sid_dut_por_svk_slo_qcu_ger_prs_spa_ven_gam_glc_mlt_lat_mly_urd_yor_fre_igb_jav_tha_amh_knd_moo_lda_uzb_hin_arw_tur_dgb_vie_amr_zul_akn_bam	-0.686151643817963	-1.64719944312857	0.102892044358473
847	sod_mcd_dgb_pan_amh_mlt_gam_svk_uzb_tur_ses_sun_dyu_nor_por_bsq_scr_chh_bem_cnt_glc_hin_swt_fre_ven_arw_hun_tsn_cic_fin_guj_sid_geo_cze_bul_afr_spa_wly_aeg_ger_est_fbf_bat_slo_mao_jpn_knd_kor_ukr_urd_lda_rom_mly_ben_owc_jav_mnd_dut_xho_lat_anl_mol_prs_bos_ctl_qcu_ita_rus_pol_bam_amr_alb_heb_swe_tag_eng_moo_grk_akn_ind_tha_hau_tml_yor_zul_aze_krd_lit_azi_tsw_vie_tig_ewe_igb_swa	0.638781585572926	1.51581344301367	0.132958226105482
848	amh_grk_ewe_eng_gam_sod_hau_cze_uzb_tur_bam_jav_xho_ita_mol_bsq_dut_aeg_moo_cnt_bul_rom_fbf_mcd_dyu_afr_hun_yor_akn_est_svk_anl_geo_slo_nor_rus_alb_wly_owc_ctl_fin_tsw_ind_krd_mao_jpn_knd_kor_scr_por_zul_arw_bat_swe_mlt_sun_mnd_hin_ses_glc_chh_spa_lit_ukr_urd_qcu_pan_bos_ben_ven_heb_prs_tig_fre_tag_ger_dgb_lat_lda_mly_tha_sid_tml_swa_cic_azi_pol_guj_aze_tsn_vie_amr_igb_bem_swt	-1.11779425996436	-2.74683358374023	0.0072256893914613
849	chh_ger_ewe_afr_hau_tig_mlt_arw_uzb_aze_bem_sun_moo_glc_nor_bsq_fre_sid_fbf_mnd_mol_svk_bam_spa_tsw_rom_est_akn_ses_hun_pol_aeg_geo_scr_krd_hin_ukr_sod_amr_ben_fin_tsn_jav_dut_mly_jpn_knd_kor_swe_prs_dyu_cze_bat_mcd_amh_tag_cnt_alb_cic_urd_owc_ctl_grk_ita_pan_qcu_lit_por_guj_yor_wly_bos_gam_slo_ind_lat_zul_bul_lda_mao_tha_anl_tml_xho_ven_azi_rus_eng_tur_dgb_vie_heb_swa_swt_igb	-0.544860034775236	-1.29824362474501	0.197413952250982
850	aeg_pan_ses_nor_anl_hau_owc_mol_uzb_tur_zul_ind_swa_krd_scr_bsq_guj_amh_yor_cnt_ben_ger_igb_hin_swt_mcd_hun_bam_xho_fin_afr_gam_geo_eng_ita_lat_ctl_sod_chh_rom_est_ven_mao_glc_tag_jpn_knd_kor_prs_slo_fbf_bos_mly_urd_heb_bat_mnd_por_dgb_alb_tig_svk_fre_arw_cze_qcu_swe_pol_rus_lda_amr_ukr_wly_bul_jav_spa_bem_grk_ewe_sun_tha_mlt_tml_dyu_tsn_azi_lit_dut_aze_moo_vie_sid_akn_tsw_cic	0.356775511711608	0.841185500846367	0.402401733292192
851	heb_arw_dyu_mol_owc_sod_amr_hin_uzb_tur_ewe_jav_swt_ben_bos_bsq_pan_tig_ven_mnd_guj_lat_zul_rus_tsw_mcd_est_tsn_bem_hun_bul_chh_geo_grk_nor_ita_krd_anl_mlt_cze_fin_swa_mao_pol_ind_jpn_tml_kor_fre_afr_yor_prs_sun_por_hau_tag_cnt_ctl_fbf_slo_gam_eng_scr_spa_lit_qcu_urd_glc_rom_lda_aeg_ukr_amh_dut_bat_svk_ses_swe_cic_mly_tha_sid_knd_bam_akn_azi_ger_alb_aze_igb_vie_wly_moo_dgb_xho	-0.614282305842697	-1.46734807608074	0.145655157715241
852	amr_cze_dyu_bos_anl_gam_heb_fre_azi_uzb_bem_ind_akn_hin_lit_bsq_scr_amh_swt_cnt_rus_rom_moo_ger_zul_bul_est_lda_xho_fin_afr_owc_geo_eng_krd_mol_arw_chh_mlt_glc_hun_igb_sun_guj_tag_jpn_tml_kor_urd_ukr_ewe_svk_bat_pan_aeg_mao_mnd_swe_tsw_grk_sid_spa_slo_mcd_ctl_qcu_ita_nor_dut_swa_wly_ben_hau_alb_jav_prs_yor_lat_fbf_mly_tha_sod_knd_dgb_ses_aze_por_pol_tur_ven_vie_tig_cic_tsn_bam	0.112556205378193	0.264621453598279	0.791886672812186
853	hau_ctl_moo_eng_amr_owc_anl_guj_azi_tur_yor_ind_tsw_bul_cze_bsq_ben_heb_ewe_cnt_lit_bos_xho_ger_tsn_por_est_igb_cic_hun_ita_tig_geo_scr_pol_dut_mol_sid_gam_pan_fin_ses_mao_rom_jav_jpn_tml_kor_prs_fre_lda_afr_tag_mcd_sod_bat_mnd_krd_ven_arw_aeg_ukr_svk_lat_nor_qcu_hin_slo_swe_akn_chh_grk_wly_alb_sun_rus_dyu_urd_fbf_mly_tha_amh_knd_swa_dgb_aze_spa_glc_uzb_bem_vie_mlt_swt_bam_zul	-0.301891264192242	-0.713803201337931	0.477136475871131
854	owc_ukr_yor_pol_tig_amr_heb_hin_uzb_tur_dyu_sun_tsw_slo_urd_bsq_ita_anl_akn_cnt_krd_alb_moo_swe_swa_cze_est_igb_tsn_fin_fre_gam_geo_pan_spa_glc_dut_sid_aeg_grk_hun_ewe_mao_bos_jav_jpn_tml_kor_mol_lit_fbf_rus_tag_arw_sod_bat_mnd_svk_ven_eng_hau_prs_ctl_rom_nor_qcu_lat_mcd_por_bem_mlt_afr_wly_bul_mly_scr_bam_ben_cic_ind_tha_chh_knd_ses_zul_azi_guj_ger_aze_dgb_vie_amh_xho_swt_lda	-0.28296407906044	-0.668288504476172	0.505604726776991
855	amr_scr_lda_bos_sod_sid_gam_prs_uzb_azi_zul_tag_dgb_por_pan_bsq_lit_owc_xho_mnd_bul_alb_yor_ger_akn_urd_est_ewe_tsw_fin_nor_mlt_geo_cze_svk_ben_fre_hau_amh_arw_hun_moo_bat_ctl_jav_jpn_tml_kor_mol_ita_ses_guj_mly_ukr_tig_sun_cnt_afr_cic_hin_aeg_lat_dut_swe_mcd_qcu_glc_krd_spa_dyu_wly_pol_chh_eng_ind_rom_fbf_grk_swa_mao_tha_heb_knd_swt_bem_tur_rus_slo_aze_bam_vie_anl_tsn_ven_igb	-0.272056116201443	-0.644896149843896	0.520582178839137
856	sod_urd_dyu_alb_owc_aeg_hau_spa_tur_azi_ven_ind_ses_mcd_fre_bsq_nor_mlt_yor_cnt_ger_svk_zul_guj_cic_bos_fin_fbf_swa_est_grk_amr_geo_ukr_glc_lat_pan_gam_amh_rom_hun_ewe_jav_dut_tag_jpn_tml_kor_hin_prs_xho_afr_sun_rus_chh_mly_mnd_cze_dgb_pol_wly_bul_por_slo_ctl_qcu_krd_lit_scr_moo_sid_mol_tig_ita_bat_swe_tsn_ben_bem_mao_tha_heb_knd_igb_swt_aze_eng_arw_uzb_tsw_vie_anl_akn_bam_lda	-0.898617271407315	-2.17293492744819	0.0323264184535503
857	chh_prs_zul_ben_mlt_sod_anl_lit_uzb_tur_ses_ind_dgb_grk_afr_bsq_mol_aeg_igb_mnd_urd_dut_fbf_cze_bam_alb_hun_tsn_dyu_est_nor_gam_geo_scr_arw_spa_ger_hau_owc_ctl_fin_swa_mly_swe_bat_jpn_knd_kor_slo_rus_tsw_rom_jav_ukr_sid_mao_cnt_ita_moo_bos_amh_pol_eng_guj_svk_qcu_lat_fre_hin_yor_heb_krd_tig_glc_sun_pan_ewe_por_lda_tag_tha_amr_tml_cic_swt_aze_mcd_bul_azi_akn_vie_wly_ven_xho_bem	-0.440107549837332	-1.04524793978069	0.298617614329415
858	aeg_fre_tsn_lit_sid_heb_owc_ita_tur_uzb_xho_mly_dgb_dut_scr_bsq_ben_tig_swt_mnd_lat_mcd_cic_hin_tsw_ger_fin_bem_swa_hun_por_gam_geo_svk_bul_urd_alb_amh_wly_grk_est_moo_mao_spa_jav_jpn_tml_kor_bos_mol_ven_arw_ind_guj_chh_bat_cnt_prs_akn_krd_amr_ctl_cze_glc_pol_qcu_afr_slo_eng_ses_anl_pan_hau_swe_sun_rom_ewe_ukr_igb_tag_tha_sod_knd_lda_dyu_azi_nor_rus_aze_bam_vie_mlt_zul_fbf_yor	0.3149256978539	0.741411923851088	0.460311849319974
859	sid_por_tsn_lit_amh_tig_wly_scr_tur_uzb_akn_bat_bam_alb_ukr_bsq_spa_chh_fbf_mnd_glc_swe_moo_afr_ewe_arw_fin_swt_bem_hun_hin_gam_geo_pol_rus_ita_ger_heb_anl_cze_est_zul_tag_guj_mao_jpn_tml_kor_svk_slo_ses_urd_jav_grk_aeg_mly_cnt_lat_yor_bul_mlt_fre_mcd_dut_pan_qcu_bos_eng_ben_ven_sod_krd_owc_nor_sun_ctl_igb_rom_cic_ind_tha_amr_knd_dyu_swa_aze_prs_mol_azi_lda_vie_hau_dgb_xho_tsw	-0.0212073582470202	-0.0499315006186441	0.960284057327554
860	amr_glc_cic_pol_heb_chh_gam_alb_azi_tur_swt_bat_tsn_hin_rus_bsq_ita_mlt_lda_mnd_guj_nor_dyu_por_xho_eng_est_ven_akn_hun_pan_amh_geo_mol_bos_lat_ger_anl_sid_afr_fin_moo_mly_rom_mao_jpn_tml_kor_grk_lit_ewe_swe_ind_arw_hau_jav_cnt_ben_bem_spa_tig_prs_cze_ukr_mcd_qcu_ctl_scr_fre_fbf_aeg_svk_owc_urd_sun_bul_zul_slo_tsw_tag_tha_wly_knd_ses_swa_uzb_krd_dut_aze_dgb_vie_sod_igb_yor_bam	0.00984534168782963	0.023192644636231	0.981546296101593
861	amh_mol_swa_mcd_owc_hau_sid_lat_tur_azi_yor_tag_xho_urd_svk_bsq_swe_sod_swt_mnd_lit_pol_zul_spa_ewe_bul_est_moo_bem_hun_slo_wly_geo_krd_glc_ita_nor_aeg_amr_cze_fin_tsw_bat_pan_mao_jpn_knd_kor_bos_ger_lda_scr_mly_grk_chh_ind_cnt_guj_bam_prs_mlt_dut_afr_hin_rus_qcu_arw_por_ben_dgb_tig_fre_gam_rom_jav_alb_ven_ctl_akn_sun_tha_heb_tml_tsn_dyu_uzb_eng_ukr_aze_ses_vie_anl_cic_igb_fbf	-0.963811663349288	-2.34504575323471	0.0211513491786508
862	anl_eng_fbf_nor_heb_amr_mlt_slo_aze_azi_ewe_tag_dgb_fre_afr_bsq_bos_hau_igb_cnt_urd_por_tsn_swe_akn_lit_hun_lda_bem_fin_scr_sid_geo_mcd_ctl_ita_krd_amh_wly_ben_est_bam_bat_dut_ind_jpn_tml_kor_alb_lat_swa_ukr_mly_pan_chh_mao_mnd_ger_cic_prs_owc_arw_cze_grk_guj_qcu_pol_mol_spa_moo_gam_rom_tig_bul_sun_glc_yor_rus_zul_jav_tha_sod_knd_xho_swt_tur_svk_hin_uzb_tsw_vie_aeg_ses_ven_dyu	-0.626066183324505	-1.49724427446657	0.1377160818306
863	tig_urd_ven_lit_amr_sid_chh_nor_aze_azi_swa_bat_akn_hin_ger_bsq_ita_heb_swt_cnt_ukr_por_fbf_cze_igb_bul_fin_ewe_tsn_hun_dut_owc_geo_grk_rom_pan_bos_hau_aeg_krd_est_zul_sun_fre_jav_jpn_tml_kor_mcd_ctl_cic_rus_tag_arw_gam_mly_mnd_alb_tsw_ben_mlt_slo_pol_svk_swe_qcu_glc_spa_mol_moo_wly_afr_anl_lat_mao_scr_ses_guj_dgb_ind_tha_sod_knd_lda_xho_uzb_prs_eng_tur_bam_vie_amh_bem_yor_dyu	-0.0489785699899202	-0.115321067911728	0.9084392727269
864	sid_bos_xho_pol_sod_heb_gam_arw_azi_aze_lda_ind_dgb_krd_scr_bsq_rus_wly_tsn_cnt_eng_ger_fbf_grk_moo_afr_fin_yor_bam_est_bul_chh_geo_por_nor_pan_ctl_mlt_owc_urd_hun_ses_jav_ben_tag_jpn_knd_kor_guj_hin_zul_glc_mao_mol_amr_bat_mnd_prs_bem_dut_tig_cze_rom_slo_ita_qcu_swe_lit_fre_igb_hau_mcd_anl_svk_mly_spa_swt_lat_akn_sun_tha_aeg_tml_ven_dyu_uzb_ukr_alb_tur_swa_vie_amh_tsw_ewe_cic	0.194894989401347	0.45880078417401	0.6474476964447
865	owc_grk_bem_eng_sid_wly_aeg_pan_tur_azi_yor_mly_tsw_lat_mcd_bsq_svk_amr_zul_mnd_por_fre_ses_krd_swt_cze_est_xho_ven_hun_ben_tig_geo_prs_afr_glc_alb_amh_anl_bos_fin_dgb_bat_ger_mao_jpn_knd_kor_dut_scr_igb_pol_sun_bul_hau_jav_cnt_rus_cic_arw_gam_ukr_ita_guj_nor_qcu_lit_urd_spa_moo_mlt_swe_sod_slo_tag_ctl_bam_hin_dyu_ind_tha_heb_tml_swa_fbf_aze_mol_rom_uzb_ewe_vie_chh_akn_lda_tsn	-0.494114790234941	-1.1733425137703	0.24365481952293
866	mlt_alb_ewe_rus_aeg_owc_amh_ukr_aze_azi_swa_bat_bem_pan_lat_bsq_afr_gam_ses_mnd_guj_grk_igb_lit_yor_nor_est_lda_dyu_fin_prs_hau_geo_krd_rom_scr_eng_heb_sid_svk_hun_swt_mly_bos_ind_jpn_knd_kor_dut_fre_bam_ger_sun_ben_wly_mao_cnt_pol_akn_mcd_amr_hin_urd_ita_bul_qcu_spa_mol_ctl_zul_chh_slo_sod_swe_tag_por_moo_arw_dgb_jav_tha_anl_tml_tsw_ven_uzb_glc_cze_tur_xho_vie_tig_fbf_cic_tsn	0.285785640631366	0.67287523763343	0.502695235937388
867	gam_glc_fbf_swe_mlt_sid_tig_eng_aze_azi_swa_ind_bam_krd_prs_bsq_bul_amr_dyu_mnd_spa_mol_tsn_bos_igb_ger_hun_dgb_xho_est_mcd_wly_geo_cze_ben_grk_urd_heb_owc_pol_fin_moo_mly_nor_jav_jpn_knd_kor_dut_ctl_tsw_pan_mao_fre_hau_tag_cnt_por_akn_scr_amh_lat_afr_svk_lit_qcu_rom_arw_ita_cic_aeg_rus_sod_hin_bat_ukr_lda_guj_bem_sun_tha_anl_tml_ewe_ven_tur_slo_alb_uzb_swt_vie_chh_ses_yor_zul	0.136957349515409	0.322430697089061	0.747850153886865
868	tig_rus_lda_glc_hau_aeg_amr_lat_tur_uzb_swt_mly_bem_ger_guj_bsq_mol_sod_ewe_mnd_grk_slo_ven_nor_akn_svk_hun_yor_tsn_est_por_chh_geo_ctl_pol_scr_arw_gam_amh_dut_fin_zul_bat_afr_ind_jpn_tml_kor_spa_ukr_ses_mcd_sun_bos_owc_tag_cnt_rom_bam_pan_wly_ita_fre_krd_swe_qcu_cze_eng_bul_tsw_mlt_ben_sid_hin_jav_urd_moo_lit_dyu_mao_tha_anl_knd_dgb_swa_azi_alb_prs_aze_fbf_vie_heb_cic_xho_igb	-0.565319851465353	-1.3460605444087	0.181555036879164
869	aeg_alb_dgb_ben_tig_mlt_heb_eng_tur_aze_ewe_tag_zul_scr_lit_bsq_dut_hau_cic_mnd_bos_bul_bem_ger_ses_ukr_fin_ven_fbf_hun_spa_anl_geo_mol_grk_nor_fre_sid_wly_cze_est_bam_mly_svk_sun_jpn_tml_kor_ctl_afr_swa_pol_jav_glc_sod_ind_cnt_krd_lda_mcd_owc_rus_hin_rom_urd_qcu_prs_guj_ita_tsw_chh_pan_amr_lat_mao_slo_swt_arw_xho_bat_tha_amh_knd_igb_akn_uzb_swe_por_azi_tsn_vie_gam_yor_moo_dyu	-0.449848720677694	-1.06878359296312	0.287933510939146
870	chh_nor_zul_por_hau_mlt_heb_glc_aze_tur_swt_tag_xho_ctl_ukr_bsq_prs_wly_fbf_cnt_hin_swe_dgb_svk_akn_urd_fin_bam_bem_hun_mcd_tig_geo_lit_ben_grk_lat_sid_amh_alb_est_dyu_bat_ger_sun_jpn_knd_kor_scr_krd_cic_bos_jav_pol_gam_mao_mnd_dut_tsw_rus_aeg_mol_arw_spa_cze_qcu_slo_ita_eng_ewe_amr_fre_anl_bul_ind_pan_ven_guj_moo_mly_tha_sod_tml_igb_yor_uzb_rom_afr_azi_ses_vie_owc_swa_lda_tsn	0.156810912048472	0.369212082185621	0.712808942429363
871	sod_nor_ses_alb_anl_amh_amr_hin_tur_azi_xho_sun_bem_lat_dut_bsq_fre_mlt_zul_cnt_rus_grk_tsw_cze_yor_rom_fin_moo_cic_hun_lit_gam_geo_krd_ben_ctl_urd_heb_wly_svk_est_dyu_jav_afr_mly_jpn_knd_kor_bul_slo_ven_ukr_mao_por_aeg_bat_mnd_pol_igb_glc_tig_prs_eng_scr_swe_qcu_guj_bos_ita_swa_sid_spa_owc_mol_tag_arw_swt_mcd_ewe_ind_tha_hau_tml_fbf_akn_aze_pan_ger_uzb_lda_vie_chh_bam_dgb_tsn	0.201318110157319	0.473600889923335	0.636894426730895
872	amh_rom_yor_scr_chh_sod_aeg_afr_uzb_azi_xho_ind_ses_mcd_por_bsq_slo_anl_igb_cnt_spa_krd_fbf_cze_swt_alb_fin_ewe_bam_hun_ctl_wly_geo_ita_rus_svk_ukr_amr_owc_pol_est_dgb_mly_lit_tag_jpn_tml_kor_dut_prs_tsw_bul_bat_grk_gam_sun_mnd_mol_ven_pan_mlt_bos_ben_arw_nor_qcu_ger_guj_fre_cic_sid_swe_tig_glc_jav_lat_bem_urd_dyu_mao_tha_hau_knd_akn_moo_tur_hin_eng_aze_lda_vie_heb_zul_tsn_swa	-0.39826748397351	-0.944053761579216	0.347588339427542
873	gam_svk_ven_pan_mlt_aeg_sid_pol_uzb_aze_tsn_jav_swa_mol_mcd_bsq_lit_hau_bam_cnt_scr_por_bem_ukr_lda_cze_hun_dyu_swt_fin_alb_chh_geo_ctl_lat_guj_rom_sod_wly_nor_est_dgb_ind_grk_mao_jpn_tml_kor_afr_spa_moo_urd_mly_bul_tig_sun_mnd_eng_akn_dut_amh_hin_swe_fre_glc_qcu_slo_ita_arw_ewe_anl_krd_amr_bos_tag_ben_tsw_rus_cic_bat_tha_heb_knd_yor_ses_azi_prs_ger_tur_zul_vie_owc_xho_igb_fbf	0.226308785909586	0.533081270429731	0.595248937236902
874	tig_slo_dgb_afr_aeg_wly_sod_fre_azi_aze_ven_jav_tsw_ger_rom_bsq_bul_mlt_fbf_mnd_hin_lat_bem_ukr_xho_spa_fin_akn_zul_hun_lit_chh_geo_glc_urd_prs_ctl_sid_amh_pan_est_bam_tag_dut_mao_jpn_tml_kor_cze_krd_cic_svk_bat_pol_hau_sun_cnt_swe_lda_nor_gam_scr_ben_grk_rus_qcu_guj_mcd_arw_yor_anl_ita_amr_por_ind_mol_ewe_bos_swa_mly_tha_heb_knd_moo_swt_tur_alb_eng_uzb_igb_vie_owc_ses_dyu_tsn	0.213237774095984	0.501391777147422	0.617280235477088
875	gam_scr_tsn_lat_heb_tig_amr_por_uzb_aze_swa_mao_zul_bul_eng_bsq_ctl_amh_igb_mnd_slo_spa_swt_mol_fbf_dut_fin_tsw_cic_est_arw_owc_geo_ita_bos_glc_lit_sod_anl_ben_hun_bam_ind_fre_jav_jpn_knd_kor_nor_ukr_lda_rus_bat_cze_mlt_tag_cnt_svk_dyu_afr_aeg_ger_prs_guj_grk_qcu_swe_urd_krd_ven_sid_pan_hau_alb_mly_rom_yor_hin_ses_sun_tha_chh_tml_bem_moo_tur_mcd_pol_azi_ewe_vie_wly_xho_dgb_akn	0.191408128413532	0.450470024559344	0.653419988911565
876	gam_ita_ven_rus_tig_chh_anl_mcd_uzb_azi_tsn_sun_tsw_krd_cze_bsq_spa_aeg_swt_mnd_lat_bul_yor_mol_bem_eng_est_ses_zul_hun_nor_heb_geo_pan_lit_alb_glc_mlt_sid_ben_fin_lda_mao_grk_tag_jpn_tml_kor_arw_por_dyu_ctl_ind_ger_wly_jav_cnt_urd_akn_ukr_hau_hin_prs_scr_guj_qcu_afr_fre_bos_ewe_owc_svk_amr_dut_bat_slo_bam_rom_moo_mly_tha_amh_knd_swa_xho_aze_pol_swe_tur_fbf_vie_sod_dgb_igb_cic	-0.240592814504481	-0.568633676038468	0.570975367325834
877	tig_afr_dgb_mol_gam_amh_aeg_bul_azi_uzb_akn_sun_bem_rom_svk_bsq_slo_heb_igb_mnd_por_glc_fbf_bos_tsw_alb_fin_ewe_dyu_est_nor_sod_geo_grk_lit_krd_fre_wly_hau_mcd_hun_xho_mao_lat_mly_jpn_tml_kor_rus_ctl_zul_ukr_jav_urd_chh_tag_cnt_dut_swa_ita_anl_scr_prs_eng_pan_qcu_pol_guj_ben_cic_owc_cze_sid_ger_bat_hin_tsn_arw_ses_ind_tha_mlt_knd_yor_lda_aze_spa_swe_tur_ven_vie_amr_bam_swt_moo	-0.352619067049143	-0.835235876994175	0.40572552654447
878	anl_ger_dgb_svk_amr_aeg_chh_nor_uzb_aze_xho_jav_moo_guj_krd_bsq_bos_wly_cic_mnd_mcd_cze_dyu_bul_bam_ctl_hun_zul_swa_fin_slo_owc_geo_dut_scr_por_ita_hau_sid_pan_est_swt_ind_grk_sun_jpn_tml_kor_swe_hin_ven_mol_mly_lat_amh_mao_cnt_ben_yor_eng_tig_rom_afr_prs_ukr_qcu_arw_lit_urd_tsw_heb_fre_gam_pol_bat_rus_lda_alb_bem_tag_tha_sod_knd_igb_ses_azi_glc_spa_tur_akn_vie_mlt_tsn_fbf_ewe	-0.440241475423141	-1.04605094705857	0.298248709934991
879	owc_lit_lda_ctl_hau_gam_wly_nor_uzb_tur_moo_sun_cic_guj_alb_bsq_eng_heb_akn_cnt_urd_slo_xho_ita_swa_glc_est_igb_zul_fin_svk_sod_geo_swe_ukr_fre_prs_mlt_anl_lat_hun_tsw_tag_rom_mao_jpn_tml_kor_rus_dut_bam_por_jav_bul_amr_bat_mnd_mcd_ven_hin_sid_mol_ben_pan_arw_qcu_afr_krd_spa_tsn_tig_grk_amh_cze_ind_pol_bem_scr_dyu_mly_tha_chh_knd_ewe_swt_aze_ger_bos_azi_ses_vie_aeg_yor_dgb_fbf	-0.8345453708272	-2.01919927624725	0.0463451864440817
880	hau_pan_fbf_alb_gam_mlt_wly_guj_azi_aze_dyu_jav_moo_krd_cze_bsq_ctl_amh_ewe_mnd_lit_pol_zul_spa_ven_slo_fin_dgb_bem_hun_grk_aeg_geo_rus_ger_glc_scr_anl_tig_lat_est_bam_mao_eng_bat_jpn_knd_kor_ita_fre_igb_bul_ind_dut_chh_sun_cnt_prs_ses_bos_amr_swe_por_ukr_afr_qcu_rom_mcd_svk_swt_sod_arw_sid_ben_mly_nor_tsw_hin_lda_tag_tha_owc_tml_xho_yor_tur_mol_urd_uzb_tsn_vie_heb_akn_cic_swa	-0.824248538917832	-1.98957314174079	0.0495753519474122
881	sod_glc_ewe_nor_chh_aeg_sid_ukr_azi_tur_swt_bat_tsn_rus_grk_bsq_hin_anl_fbf_cnt_arw_prs_igb_ger_xho_pol_fin_bem_dgb_hun_slo_amh_geo_krd_guj_urd_por_gam_mlt_alb_est_zul_tag_pan_jav_jpn_tml_kor_fre_spa_dyu_ita_sun_lit_wly_mao_mnd_lat_akn_dut_owc_bul_mol_swe_bos_qcu_mcd_ben_rom_cic_tig_afr_heb_ctl_mly_scr_bam_eng_tsw_ind_tha_amr_knd_lda_yor_aze_cze_svk_uzb_swa_vie_hau_moo_ses_ven	-0.0910662468301083	-0.214371302620415	0.830726857281974
882	hau_bul_tsw_slo_sod_tig_gam_rom_azi_aze_swt_bat_lda_fre_lat_bsq_dut_aeg_swa_mnd_spa_ger_bem_svk_igb_hin_fin_ewe_xho_est_ben_sid_geo_por_mcd_grk_urd_amh_anl_arw_hun_akn_mly_scr_sun_jpn_tml_kor_lit_ukr_zul_alb_ind_bos_mlt_tag_cnt_nor_cic_glc_wly_swe_mol_cze_pan_qcu_ctl_guj_rus_ven_chh_prs_owc_eng_jav_afr_fbf_krd_dgb_mao_tha_heb_knd_dyu_bam_uzb_ita_pol_tur_moo_vie_amr_ses_tsn_yor	-0.549771158034929	-1.30942979697925	0.193614618538348
883	gam_arw_ewe_rom_amr_sid_owc_hin_aze_azi_swt_tag_swa_por_lat_bsq_rus_sod_zul_cnt_ger_prs_cic_pol_akn_eng_fin_fbf_igb_hun_slo_chh_geo_ben_urd_mol_dut_wly_amh_ctl_est_ven_jav_ukr_bat_jpn_tml_kor_svk_fre_yor_cze_mly_ita_heb_mao_mnd_afr_dgb_bul_mlt_krd_scr_glc_pan_qcu_nor_alb_guj_bem_hau_swe_anl_lit_sun_bos_dyu_mcd_moo_ind_tha_aeg_knd_xho_tsw_uzb_spa_grk_tur_lda_vie_tig_tsn_bam_ses	0.58631660540086	1.38670641330857	0.168846361406809
884	heb_ita_dgb_krd_anl_owc_wly_mcd_aze_azi_bem_tag_swt_spa_pan_bsq_afr_mlt_lda_cnt_pol_ger_ses_bul_cic_arw_hun_zul_swa_est_swe_chh_geo_glc_scr_prs_cze_amr_aeg_alb_fin_igb_mly_eng_sun_jpn_knd_kor_mol_ctl_fbf_ukr_mao_nor_hau_ind_mnd_guj_xho_grk_tig_slo_rus_hin_lat_qcu_dut_bos_urd_ven_sod_fre_sid_rom_bat_por_tsn_lit_tsw_jav_tha_amh_tml_yor_bam_uzb_ben_svk_tur_dyu_vie_gam_moo_akn_ewe	-0.407334735643055	-0.965392452380284	0.336851988389959
885	anl_hin_lda_krd_hau_owc_tig_spa_aze_uzb_akn_tag_moo_rus_swe_bsq_bul_chh_igb_mnd_urd_glc_swa_scr_tsn_alb_hun_fbf_dgb_fin_cze_mlt_geo_por_lit_mol_ben_sid_sod_ctl_est_yor_ind_rom_mao_jpn_knd_kor_ukr_pan_ven_fre_mly_ger_heb_bat_cnt_nor_swt_svk_amr_bos_dut_lat_arw_qcu_grk_afr_mcd_ses_gam_ita_amh_eng_sun_pol_dyu_slo_zul_jav_tha_aeg_tml_cic_ewe_tur_prs_guj_azi_bam_vie_wly_bem_tsw_xho	-0.154055161436445	-0.363574703535144	0.717000798749687
886	owc_ger_dyu_por_hau_amr_aeg_alb_uzb_aze_tsw_mly_ewe_mol_eng_bsq_slo_sid_bem_cnt_ben_ctl_swa_hin_ven_svk_est_xho_cic_hun_nor_mlt_geo_lat_prs_grk_rus_tig_wly_spa_fin_yor_bat_krd_ind_jpn_tml_kor_pol_bul_moo_scr_sun_glc_sod_tag_mnd_bos_igb_rom_chh_urd_cze_afr_dut_qcu_fre_swe_arw_fbf_amh_pan_gam_ukr_jav_ita_dgb_lit_swt_mao_tha_heb_knd_zul_akn_tur_mcd_guj_azi_bam_vie_anl_lda_ses_tsn	-0.320764445604263	-0.759256362835525	0.449619408389655
887	heb_cze_zul_rom_anl_amh_wly_mol_uzb_azi_moo_tag_tsw_bul_grk_bsq_spa_mlt_fbf_mnd_dut_prs_dyu_ita_yor_rus_fin_ses_cic_hun_pan_chh_geo_afr_lat_swe_ctl_sid_tig_scr_est_swt_sun_arw_bat_jpn_tml_kor_mcd_fre_xho_svk_mly_ger_owc_jav_cnt_alb_swa_lit_amr_pol_eng_krd_ben_qcu_hin_guj_por_dgb_aeg_ukr_hau_glc_ind_urd_tsn_nor_igb_mao_tha_gam_knd_bam_bem_aze_slo_bos_tur_lda_vie_sod_akn_ewe_ven	0.0161110751216574	0.0379460633734371	0.969812022355627
888	amr_mol_ven_guj_aeg_mlt_gam_rus_tur_uzb_zul_bat_lda_spa_afr_bsq_ger_chh_bam_mnd_mcd_bos_fbf_krd_xho_alb_est_dgb_moo_fin_ben_sod_geo_rom_lat_pan_scr_hau_owc_hin_hun_dyu_tag_grk_jav_jpn_tml_kor_ctl_fre_yor_nor_ind_lit_wly_mao_cnt_dut_swt_por_sid_pol_ukr_slo_eng_qcu_glc_prs_urd_swa_tig_arw_heb_cze_mly_swe_tsn_bul_akn_sun_tha_anl_knd_cic_ses_aze_svk_ita_azi_igb_vie_amh_ewe_bem_tsw	0.325037160451519	0.764748197015782	0.446357706586604
889	gam_swe_swt_nor_heb_amh_tig_grk_uzb_aze_swa_jav_tsn_alb_spa_bsq_scr_mlt_dyu_mnd_urd_bos_zul_lit_ewe_glc_hun_igb_ven_fin_mcd_owc_geo_fre_rus_dut_ukr_wly_anl_bul_est_ses_sun_mol_tag_jpn_tml_kor_ctl_rom_bam_afr_mly_guj_sod_ind_cnt_pan_fbf_krd_sid_ita_arw_svk_slo_qcu_pol_lat_prs_akn_chh_hin_amr_cze_bat_ben_moo_por_bem_mao_tha_aeg_knd_dgb_lda_tur_ger_eng_azi_tsw_vie_hau_yor_xho_cic	-0.139858972643285	-0.330096468036241	0.742069493587974
890	amh_bos_akn_lit_sid_sod_mlt_rus_uzb_azi_moo_tag_igb_guj_dut_bsq_mcd_tig_xho_cnt_bul_ben_fbf_scr_cic_ita_fin_ewe_yor_est_afr_anl_geo_prs_grk_eng_rom_gam_chh_slo_hun_zul_ind_spa_bat_jpn_tml_kor_pol_mol_swt_cze_jav_por_aeg_mao_mnd_ctl_dyu_swe_wly_lat_arw_fre_alb_qcu_ger_nor_urd_dgb_owc_glc_heb_krd_mly_svk_tsn_pan_bam_sun_tha_hau_knd_lda_ven_aze_hin_ukr_tur_tsw_vie_amr_swa_bem_ses	-0.0584328447870408	-0.137665148154655	0.890802683278218
891	hau_swe_lda_alb_anl_heb_sid_slo_tur_aze_swt_sun_cic_por_glc_bsq_svk_amh_tsw_mnd_ukr_spa_yor_scr_igb_grk_fin_ven_dgb_hun_ita_mlt_geo_eng_rom_urd_bos_wly_amr_afr_est_ewe_mly_pol_bat_jpn_tml_kor_hin_rus_akn_prs_tag_cze_aeg_mao_cnt_ger_tsn_mcd_chh_mol_arw_lit_bul_qcu_dut_ben_pan_bem_owc_ctl_tig_lat_ind_nor_dyu_fre_xho_jav_tha_sod_knd_swa_ses_azi_guj_krd_uzb_zul_vie_gam_bam_fbf_moo	0.159974419773074	0.37608115667923	0.707713119300726
892	mlt_lat_akn_hin_sod_aeg_gam_bos_tur_aze_ses_mly_fbf_scr_nor_bsq_svk_amh_swt_mnd_bul_urd_moo_ukr_ven_arw_fin_xho_zul_est_ctl_hau_geo_pol_spa_swe_rom_anl_heb_alb_hun_tsn_tag_por_bat_jpn_tml_kor_dut_prs_dyu_krd_sun_mcd_amr_ind_cnt_guj_bam_mol_tig_cze_glc_afr_ben_qcu_lit_ita_eng_dgb_wly_grk_chh_slo_jav_pan_lda_rus_swa_mao_tha_sid_knd_cic_tsw_uzb_ger_fre_azi_yor_vie_owc_ewe_igb_bem	0.0913611723506284	0.215176717977062	0.830100718239639
893	mlt_grk_cic_swe_gam_hau_anl_krd_uzb_aze_zul_bat_ewe_bul_bos_bsq_urd_amr_ven_cnt_mcd_guj_igb_cze_swt_fre_est_yor_bam_fin_pan_aeg_geo_afr_ctl_ger_ita_sid_wly_nor_hun_tsw_jav_hin_mly_jpn_knd_kor_prs_rom_fbf_ukr_mao_eng_heb_tag_mnd_por_xho_glc_owc_scr_mol_alb_spa_qcu_arw_pol_lat_bem_amh_ben_tig_rus_ind_dut_lda_lit_akn_sun_tha_chh_tml_dyu_moo_azi_svk_slo_tur_tsn_vie_sod_ses_dgb_swa	-0.406658936096407	-0.965151290204598	0.336972103324907
894	wly_pan_bem_grk_aeg_owc_chh_swe_aze_azi_ven_ind_ewe_guj_slo_bsq_pol_sod_swt_mnd_arw_ger_swa_rom_xho_urd_hun_zul_lda_fin_hin_tig_geo_rus_eng_scr_spa_anl_hau_ukr_est_cic_sun_ctl_jav_jpn_tml_kor_bos_glc_akn_cze_tag_bul_heb_mly_cnt_por_tsn_lit_gam_nor_alb_prs_lat_qcu_dut_svk_fre_dyu_amh_afr_sid_krd_bat_mol_dgb_ben_ses_mao_tha_mlt_knd_bam_moo_tur_ita_mcd_uzb_fbf_vie_amr_yor_tsw_igb	0.190499407413673	0.448658994130505	0.654721318493805
895	amr_ger_tsn_urd_chh_anl_heb_svk_aze_azi_akn_bat_bem_spa_cze_bsq_afr_aeg_zul_mnd_mol_prs_swa_guj_yor_bos_hun_dyu_swt_est_swe_owc_geo_eng_por_ctl_glc_hau_sod_krd_fin_fbf_mly_pol_jav_jpn_tml_kor_slo_ita_tsw_rom_tag_rus_tig_sun_cnt_fre_cic_grk_amh_lat_nor_lit_ben_qcu_mcd_hin_alb_xho_mlt_ukr_wly_scr_ind_pan_ewe_arw_dgb_mao_tha_sid_knd_moo_ses_tur_bul_dut_uzb_ven_vie_gam_bam_igb_lda	-0.804390225817736	-1.93738997362469	0.0557320186950436
896	amr_lat_dgb_arw_mlt_anl_amh_pol_tur_aze_tsw_jav_ses_rus_fre_bsq_glc_hau_ewe_mnd_swe_grk_igb_alb_swa_bul_hun_ven_moo_fin_pan_aeg_geo_scr_eng_afr_prs_sid_sod_spa_est_swt_mly_por_tag_jpn_knd_kor_mol_ita_yor_ukr_ind_hin_owc_mao_cnt_guj_fbf_svk_gam_nor_lit_dut_slo_qcu_krd_cze_ger_lda_chh_ctl_wly_ben_bat_urd_zul_rom_xho_sun_tha_tig_tml_cic_dyu_uzb_bos_mcd_azi_akn_vie_heb_bam_tsn_bem	-0.715130450532936	-1.71417958564474	0.0898267779656689
897	heb_pan_swt_mol_tig_sod_sid_ukr_azi_tur_xho_ind_akn_pol_bos_bsq_urd_anl_cic_cnt_por_slo_ewe_nor_bam_ctl_fin_moo_tsw_hun_swe_mlt_geo_ger_alb_prs_ita_amh_chh_grk_est_ses_mly_lat_sun_jpn_tml_kor_rom_svk_fbf_bul_bat_rus_aeg_jav_mnd_hin_zul_mcd_hau_dut_cze_afr_krd_qcu_eng_fre_spa_swa_gam_ben_owc_arw_tag_lit_dgb_glc_yor_mao_tha_amr_knd_ven_lda_aze_guj_scr_uzb_dyu_vie_wly_tsn_igb_bem	-0.760621267456376	-1.82820679556685	0.0707244347949698
898	aeg_bul_igb_spa_owc_sod_mlt_svk_azi_uzb_swt_bat_tsn_lat_ctl_bsq_prs_heb_tsw_mnd_eng_mol_ewe_slo_fbf_guj_est_dgb_yor_fin_pol_sid_geo_mcd_arw_pan_rom_chh_amr_hin_hun_swa_mly_nor_jav_jpn_tml_kor_rus_afr_lda_glc_mao_ben_tig_tag_cnt_swe_dyu_por_amh_fre_krd_ukr_alb_qcu_dut_urd_cze_ven_hau_bos_anl_ita_sun_grk_bem_lit_bam_ind_tha_wly_knd_zul_akn_tur_ger_scr_aze_cic_vie_gam_moo_xho_ses	-0.058786318162733	-0.138336699558033	0.89027341918361
899	chh_mol_bem_ctl_amh_hau_sod_rom_aze_tur_moo_mao_zul_swe_slo_bsq_mcd_anl_dgb_cnt_alb_ukr_swt_nor_xho_grk_est_swa_ses_hun_guj_mlt_geo_arw_scr_dut_cze_aeg_owc_ger_fin_yor_mly_prs_tag_jpn_knd_kor_bos_glc_ven_pol_jav_eng_wly_bat_mnd_bul_bam_hin_tig_por_lit_afr_lat_qcu_fre_urd_pan_cic_heb_spa_sid_krd_ind_rus_akn_ita_dyu_sun_tha_gam_tml_tsw_fbf_azi_svk_ben_uzb_igb_vie_amr_lda_ewe_tsn	-0.80838285662226	-1.95054928735356	0.0541213882309645
900	anl_fre_zul_bul_heb_mlt_sid_ctl_azi_aze_yor_mly_dgb_mol_bos_bsq_prs_amh_cic_mnd_svk_rom_bem_lat_swt_eng_fin_ven_fbf_hun_arw_tig_geo_nor_afr_pan_ita_chh_aeg_alb_est_igb_jav_rus_bat_jpn_tml_kor_dut_cze_dyu_scr_mao_pol_amr_tag_cnt_glc_moo_ben_wly_por_hin_ger_slo_qcu_lit_spa_urd_bam_owc_swe_sod_grk_sun_ukr_lda_krd_xho_ind_tha_gam_knd_tsw_ewe_uzb_mcd_guj_tur_akn_vie_hau_swa_tsn_ses	0.0869490961594708	0.204374376326692	0.838507548888284
901	heb_swe_moo_eng_amr_chh_wly_mcd_azi_uzb_fbf_sun_cic_por_alb_bsq_krd_owc_yor_cnt_fre_guj_ewe_svk_tsn_lit_est_bem_swa_fin_grk_anl_geo_scr_bul_ukr_nor_sod_aeg_spa_hun_ses_ind_mol_bat_jpn_tml_kor_arw_rus_bam_slo_mly_hin_amh_tag_mnd_prs_xho_bos_mlt_pan_pol_lat_cze_qcu_ita_ben_dut_igb_gam_ger_tig_rom_mao_glc_akn_ctl_zul_jav_tha_hau_knd_ven_tsw_aze_urd_afr_tur_swt_vie_sid_lda_dgb_dyu	-0.524079736267512	-1.2472768785437	0.215427835906422
[truncated: 99 more rows]
