# Supplementary material for: Future Tense and Economic Decisions: Controlling for Cultural Evolution
Source: PLoS One. 2015 Jul 17;10(7):e0132145. doi: 10.1371/journal.pone.0132145 (PMC4506144; doi:10.1371/journal.pone.0132145)
Supplement: S8 Appendix — See README files within the various sub-folders. (ZIP) [file pone.0132145.s008.zip › S3_Code/Residuals_new/PGLS/PermuteResults/permute_B_SavingsWITHINFAM_80000.csv]

	ftr	r	t	p
1	heb_cze_ven_hin_mlt_hau_tig_glc_azi_uzb_tsn_sun_fbf_ctl_slo_bsq_scr_chh_lda_mnd_ben_lit_igb_alb_dyu_dut_hun_zul_ewe_est_svk_sod_geo_bos_urd_rus_prs_owc_aeg_mcd_fin_bem_ind_eng_mly_jpn_tml_kor_spa_swe_moo_por_tag_lat_amr_jav_cnt_guj_bam_ita_anl_nor_ger_grk_rom_qcu_ukr_pol_bul_swa_sid_krd_amh_arw_mao_afr_cic_mol_dgb_bat_tha_wly_knd_akn_swt_aze_fre_pan_tur_ses_vie_gam_tsw_yor_xho	-0.33332140393457	-0.78922136278695	0.431990104380257
2	wly_pol_ses_hin_aeg_chh_hau_swe_uzb_aze_dyu_mly_zul_bos_cze_bsq_eng_anl_xho_cnt_ben_ita_tsn_fre_ven_scr_hun_swa_moo_est_prs_owc_geo_nor_afr_ger_mol_heb_sod_slo_fin_igb_tag_lat_ind_jpn_knd_kor_svk_por_cic_mcd_mao_ctl_amr_sun_mnd_grk_dgb_alb_mlt_rom_ukr_dut_urd_qcu_lit_guj_bul_bam_sid_pan_amh_spa_jav_krd_lda_rus_yor_bat_tha_tig_tml_ewe_tsw_tur_glc_arw_azi_swt_vie_gam_akn_fbf_bem	-0.169874619671159	-0.400901371756831	0.689412319485392
3	heb_cze_ses_urd_hau_gam_chh_afr_tur_aze_yor_sun_ewe_ctl_por_bsq_scr_sid_lda_mnd_lat_swe_xho_grk_dgb_glc_fin_bem_fbf_hun_ita_wly_geo_hin_mol_guj_alb_amr_sod_ben_est_moo_mao_bul_mly_jpn_tml_kor_lit_rom_zul_eng_bat_mcd_mlt_tag_cnt_rus_bam_slo_aeg_pol_dut_spa_nor_qcu_ukr_bos_arw_tsn_anl_pan_owc_ger_ind_krd_akn_prs_swt_jav_tha_amh_knd_igb_dyu_uzb_svk_fre_azi_tsw_vie_tig_cic_swa_ven	0.429264309046503	1.01415129554242	0.313141784430527
4	heb_lat_swa_ctl_owc_wly_hau_eng_azi_aze_zul_ind_moo_ger_fre_bsq_grk_anl_dyu_cnt_svk_krd_cic_prs_xho_spa_fin_bem_ewe_est_mol_gam_geo_urd_slo_bos_nor_chh_sid_ukr_hun_fbf_mao_hin_mly_jpn_tml_kor_bul_rus_lda_ita_jav_alb_amr_bat_mnd_dut_bam_swe_amh_lit_pol_afr_guj_qcu_pan_scr_rom_dgb_sod_cze_aeg_mcd_sun_ben_tsw_por_ses_tag_tha_mlt_knd_ven_swt_uzb_glc_arw_tur_yor_vie_tig_igb_tsn_akn	0.182877737209285	0.43002029145131	0.668175671907461
5	hau_svk_tsn_scr_heb_mlt_sod_slo_uzb_azi_ses_mly_swt_rom_fre_bsq_guj_amr_akn_mnd_ctl_grk_cic_ger_yor_rus_fin_dgb_igb_est_arw_chh_geo_pol_ben_pan_alb_amh_owc_eng_hun_bem_mao_mcd_jav_jpn_knd_kor_krd_spa_zul_urd_ind_nor_tig_sun_cnt_mol_dyu_cze_anl_hin_bos_por_bul_qcu_swe_prs_lat_xho_aeg_ukr_wly_ita_tag_afr_ewe_lit_ven_bat_tha_gam_tml_lda_moo_tur_glc_dut_aze_tsw_vie_sid_bam_swa_fbf	0.561991057074738	1.32949491851446	0.186936743171684
6	tig_alb_ewe_fre_chh_gam_sid_prs_aze_tur_zul_mao_fbf_urd_ger_bsq_svk_sod_swa_cnt_lat_bos_dyu_grk_tsn_rus_hun_xho_bam_fin_cze_owc_geo_guj_ukr_ita_hin_anl_heb_nor_est_igb_mly_mcd_ind_jpn_knd_kor_mol_rom_lda_bul_tag_por_amr_jav_mnd_scr_ven_pan_wly_slo_lit_ctl_spa_qcu_krd_arw_ben_akn_hau_swe_amh_dut_bat_eng_yor_afr_ses_sun_tha_aeg_tml_swt_tsw_uzb_pol_glc_azi_bem_vie_mlt_cic_dgb_moo	-0.157929345486555	-0.37277507453163	0.710164093016512
7	heb_rus_lda_swe_hau_aeg_amr_slo_azi_aze_dyu_mly_dgb_cze_lit_bsq_mcd_anl_zul_mnd_ger_ita_swt_hin_bem_svk_hun_cic_tsw_est_bos_chh_geo_eng_arw_dut_spa_amh_wly_lat_fin_ses_tag_pol_bat_jpn_tml_kor_glc_pan_xho_ukr_mao_rom_owc_jav_cnt_nor_yor_prs_gam_ctl_afr_guj_fre_qcu_krd_urd_ben_swa_mlt_bul_tig_mol_sun_alb_ven_por_ewe_ind_tha_sid_knd_tsn_fbf_tur_scr_grk_uzb_akn_vie_sod_bam_moo_igb	-0.965642621821989	-2.34340841945755	0.0212390611620555
8	mlt_fre_ewe_cze_aeg_tig_anl_krd_aze_tur_yor_ind_tsw_eng_lit_bsq_pan_hau_akn_mnd_prs_por_dyu_arw_tsn_spa_est_swa_moo_fin_swe_chh_geo_ukr_nor_glc_mol_sod_amh_svk_hun_zul_bat_bos_tag_jpn_knd_kor_dut_alb_igb_urd_mly_rom_sid_jav_cnt_mcd_cic_lat_heb_afr_grk_ctl_scr_qcu_ita_pol_rus_swt_wly_ger_owc_slo_mao_ben_dgb_bul_bem_sun_tha_amr_tml_xho_fbf_azi_guj_hin_uzb_bam_vie_gam_ven_lda_ses	0.298595180975897	0.70443525314747	0.482922057399985
9	amr_hin_swa_lit_gam_sod_amh_urd_tur_aze_swt_sun_akn_prs_alb_bsq_ita_owc_ven_mnd_nor_afr_bem_glc_ewe_dut_fin_moo_dyu_est_lat_sid_geo_mcd_ben_rom_rus_wly_mlt_ukr_hun_ses_mly_pol_mao_jpn_tml_kor_guj_ger_igb_bos_ind_cze_anl_tag_cnt_por_tsn_svk_heb_pan_spa_grk_arw_qcu_mol_fre_slo_xho_hau_krd_chh_swe_jav_eng_zul_bul_dgb_bat_tha_aeg_knd_fbf_cic_uzb_ctl_scr_azi_bam_vie_tig_yor_tsw_lda	0.11487295516455	0.270578279803815	0.787314991447324
10	hau_ita_tsn_hin_tig_owc_mlt_ctl_azi_uzb_dyu_ind_xho_prs_grk_bsq_svk_heb_moo_mnd_ger_fre_bem_nor_ses_krd_est_fbf_zul_fin_rus_aeg_geo_dut_rom_ukr_mol_wly_anl_guj_hun_akn_mly_slo_mao_jpn_knd_kor_bos_pan_igb_pol_jav_ben_sod_tag_cnt_lat_ewe_eng_amh_afr_por_urd_spa_qcu_cze_bul_glc_cic_amr_alb_sid_arw_sun_swe_yor_lit_swa_bat_tha_chh_tml_bam_swt_tur_mcd_scr_aze_lda_vie_gam_dgb_tsw_ven	-0.159909464834528	-0.377138112573722	0.706930189225802
11	tig_pan_tsn_ita_mlt_aeg_wly_ctl_azi_uzb_dyu_bat_swt_prs_svk_bsq_cze_chh_xho_mnd_lit_guj_fbf_afr_igb_ben_hun_bem_swa_fin_scr_owc_geo_swe_bul_krd_urd_amh_gam_bos_est_bam_tag_slo_ind_jpn_knd_kor_arw_dut_akn_alb_mao_por_hau_sun_cnt_lat_zul_glc_sod_grk_mol_rus_ukr_qcu_mcd_pol_spa_moo_sid_fre_heb_hin_jav_ger_lda_eng_tsw_mly_tha_amr_tml_ven_yor_aze_nor_rom_tur_dgb_vie_anl_cic_ewe_ses	-0.736203367601113	-1.76932197828518	0.0801182126897806
12	wly_afr_yor_svk_owc_sid_chh_ita_uzb_tur_zul_jav_igb_slo_arw_bsq_lat_amh_dyu_mnd_hin_por_moo_bos_ewe_ctl_fin_dgb_swt_est_eng_amr_geo_pol_mcd_rus_alb_mlt_aeg_glc_hun_tsn_ind_dut_mly_jpn_tml_kor_nor_grk_bam_cze_tag_scr_tig_mao_cnt_guj_lda_fre_heb_prs_mol_lit_spa_qcu_swe_ukr_urd_fbf_sod_pan_anl_ger_sun_rom_swa_krd_tsw_bat_tha_gam_knd_ven_akn_aze_ben_bul_azi_bem_vie_hau_cic_ses_xho	0.426519791723157	1.00814944405073	0.315998574982784
13	wly_ben_ses_fre_gam_aeg_hau_ctl_uzb_azi_bem_sun_tsw_svk_alb_bsq_por_mlt_igb_mnd_hin_ger_ven_dut_cic_slo_fin_xho_dgb_est_bos_sid_geo_scr_lit_mol_arw_sod_tig_ukr_hun_dyu_mly_cze_bat_jpn_tml_kor_krd_lat_akn_grk_ind_guj_anl_mao_cnt_glc_ewe_pan_amh_rus_mcd_eng_afr_qcu_ita_urd_rom_yor_amr_swe_chh_spa_jav_bul_bam_pol_tsn_tag_tha_heb_knd_swt_fbf_aze_nor_prs_tur_lda_vie_owc_swa_moo_zul	-0.203966566912235	-0.481453788412481	0.631324955396162
14	owc_guj_bem_ukr_mlt_hau_amh_mol_azi_uzb_cic_tag_tsn_fre_rus_bsq_dut_amr_dyu_cnt_scr_arw_dgb_cze_fbf_eng_est_ses_xho_hun_ben_heb_geo_ita_grk_prs_spa_wly_chh_ger_fin_bam_bat_urd_mly_jpn_knd_kor_mcd_lat_zul_bos_ind_hin_sid_mao_mnd_afr_swt_nor_anl_bul_swe_por_lit_qcu_glc_ctl_svk_swa_sod_pan_aeg_pol_sun_alb_moo_rom_akn_jav_tha_gam_tml_igb_ven_aze_slo_krd_tur_ewe_vie_tig_lda_yor_tsw	0.00335558907223292	0.00790031622420592	0.993713447678502
15	amr_swe_bem_arw_sid_heb_sod_prs_uzb_aze_ven_bat_ewe_nor_ctl_bsq_ita_mlt_tsw_mnd_guj_mol_igb_krd_lda_ukr_est_zul_xho_fin_lat_tig_geo_spa_bos_rom_eng_hau_gam_afr_hun_moo_jav_dut_sun_jpn_tml_kor_slo_ben_dyu_mcd_tag_grk_amh_mly_cnt_urd_tsn_bul_aeg_hin_fre_rus_scr_qcu_pan_pol_ger_cic_wly_alb_chh_cze_ind_por_yor_lit_fbf_mao_tha_anl_knd_bam_akn_azi_svk_glc_tur_swa_vie_owc_swt_dgb_ses	-0.4315264896749	-1.02485702496392	0.308089042528196
16	amh_bos_bam_bul_gam_heb_chh_prs_aze_azi_tsn_mly_bem_cze_scr_bsq_alb_owc_zul_cnt_dut_por_swt_rom_fbf_mol_est_ses_tsw_fin_afr_wly_geo_hin_glc_swe_spa_tig_mlt_nor_hun_akn_sun_krd_mao_jpn_knd_kor_ita_guj_ewe_pan_jav_rus_hau_tag_mnd_lat_xho_ukr_aeg_fre_eng_pol_ctl_qcu_svk_ben_lit_cic_anl_slo_sid_mcd_ind_ger_yor_arw_lda_bat_tha_sod_tml_dyu_ven_uzb_grk_urd_tur_dgb_vie_amr_igb_moo_swa	0.362402946537732	0.856365325013149	0.393996915803025
17	aeg_pan_ewe_slo_tig_mlt_amh_arw_tur_aze_akn_bat_igb_mol_afr_bsq_grk_wly_bem_cnt_por_rom_tsw_bos_dyu_bul_est_ses_swa_fin_guj_amr_geo_alb_lit_krd_svk_sid_sod_rus_hun_cic_mly_urd_tag_jpn_knd_kor_dut_eng_swt_glc_sun_nor_heb_jav_mnd_hin_tsn_cze_chh_ben_spa_ctl_fre_qcu_ukr_ita_scr_lda_anl_swe_gam_mcd_ind_pol_zul_ger_ven_mao_tha_owc_tml_fbf_moo_uzb_prs_lat_azi_yor_vie_hau_bam_xho_dgb	-0.690938947892205	-1.65667968914211	0.10095442509723
18	anl_nor_cic_ukr_aeg_amh_sod_ita_aze_uzb_bam_sun_lda_eng_arw_bsq_urd_wly_tsw_mnd_rom_bul_zul_spa_swa_scr_fin_xho_yor_est_mcd_heb_geo_bos_hin_guj_lit_hau_gam_ctl_hun_dgb_mao_svk_bat_jpn_tml_kor_ger_mol_ewe_por_mly_krd_owc_jav_cnt_ben_igb_rus_amr_fre_glc_grk_cze_qcu_lat_slo_alb_dyu_sid_prs_chh_afr_tag_dut_ses_swe_tsn_ind_tha_tig_knd_fbf_moo_azi_pol_pan_tur_ven_vie_mlt_swt_bem_akn	-0.249624970463076	-0.590163218144538	0.556512519064761
19	amr_mol_swt_afr_chh_mlt_sod_grk_tur_azi_tsn_sun_cic_dut_por_bsq_lit_heb_dyu_mnd_scr_spa_ven_lat_akn_urd_hun_fbf_xho_est_krd_tig_geo_prs_ctl_pan_ben_owc_anl_ger_fin_swa_tag_slo_mao_jpn_tml_kor_bos_hin_moo_guj_ind_ita_amh_jav_cnt_eng_bam_arw_wly_ukr_mcd_bul_svk_qcu_nor_pol_fre_yor_aeg_rom_hau_alb_mly_swe_ses_rus_tsw_bat_tha_sid_knd_ewe_lda_aze_cze_glc_uzb_igb_vie_gam_dgb_zul_bem	0.0485359189504281	0.114261552343421	0.909276778918862
20	sid_pol_lda_ukr_mlt_amh_amr_rom_uzb_azi_moo_tag_yor_slo_dut_bsq_prs_sod_ven_mnd_ger_grk_tsw_fre_dyu_arw_est_cic_dgb_hun_glc_anl_geo_spa_por_eng_ita_chh_heb_hin_fin_swt_ind_pan_mly_jpn_knd_kor_rus_lat_tsn_mcd_jav_bul_hau_bat_cnt_krd_akn_ctl_owc_afr_urd_lit_scr_qcu_alb_mol_swe_fbf_tig_svk_gam_ben_mao_cze_swa_bos_bam_sun_tha_wly_tml_igb_ewe_aze_guj_nor_tur_bem_vie_aeg_ses_zul_xho	-0.845297295387936	-2.04673623106198	0.0435059783828297
21	mlt_pan_yor_lat_chh_aeg_anl_ger_azi_tur_xho_ind_dgb_ukr_alb_bsq_ben_sod_dyu_mnd_rom_guj_tsn_spa_cic_glc_fin_lda_swa_est_ctl_amh_geo_nor_por_slo_svk_hau_amr_krd_hun_ses_tag_pol_jav_jpn_knd_kor_rus_fre_ven_grk_mao_hin_wly_sun_cnt_bul_tsw_prs_sid_arw_ita_swe_lit_qcu_cze_eng_dut_fbf_gam_mcd_tig_scr_bat_bos_igb_afr_bam_mly_tha_owc_tml_swt_akn_uzb_urd_mol_aze_moo_vie_heb_ewe_zul_bem	-1.15275552337318	-2.83760026612382	0.00557995765732458
22	owc_afr_ewe_krd_heb_chh_hau_arw_aze_uzb_dgb_bat_akn_bul_alb_bsq_ger_sid_bam_mnd_spa_mol_swa_fre_ses_guj_hun_tsw_cic_fin_dut_tig_geo_pan_glc_prs_pol_gam_amh_rom_est_tsn_mao_ukr_ind_jpn_knd_kor_cze_ben_moo_rus_mly_ita_anl_jav_cnt_svk_bem_nor_aeg_por_bos_lit_scr_qcu_eng_grk_slo_lda_mlt_hin_wly_urd_tag_mcd_fbf_ctl_xho_sun_tha_sod_tml_igb_yor_azi_lat_swe_tur_ven_vie_amr_swt_zul_dyu	0.681204615776909	1.61287783777098	0.110159470311137
23	owc_rus_bam_arw_sid_tig_amr_slo_tur_uzb_dgb_mao_akn_eng_ctl_bsq_por_amh_xho_cnt_ukr_rom_yor_urd_moo_svk_fin_ven_fbf_est_scr_anl_geo_pan_fre_dut_ita_heb_sod_guj_hun_ewe_sun_nor_ind_jpn_knd_kor_krd_bos_igb_spa_jav_ger_mlt_mly_mnd_grk_swa_prs_gam_hin_alb_pol_ben_qcu_cze_bul_glc_lda_aeg_afr_wly_lit_bat_lat_cic_mol_swt_tag_tha_chh_tml_tsw_tsn_azi_mcd_swe_aze_ses_vie_hau_zul_dyu_bem	-0.245864609658871	-0.581974187726138	0.561992211996182
24	gam_guj_lda_krd_anl_tig_sod_ctl_aze_uzb_yor_bat_dyu_lat_bul_bsq_mcd_wly_dgb_mnd_ger_ukr_fbf_por_ewe_spa_hun_akn_swa_est_mol_chh_geo_hin_cze_grk_bos_sid_heb_svk_fin_moo_tag_arw_sun_jpn_tml_kor_pol_dut_bam_rus_mly_prs_mlt_jav_cnt_urd_ses_ben_hau_rom_afr_glc_alb_qcu_scr_fre_eng_bem_amh_swe_aeg_slo_ind_nor_xho_ita_tsn_mao_tha_amr_knd_swt_igb_tur_pan_lit_azi_tsw_vie_owc_cic_zul_ven	0.0331934766367839	0.0780843136944411	0.937928742678428
25	chh_bul_fbf_pan_sod_heb_gam_por_tur_aze_yor_bat_dgb_mol_krd_bsq_arw_owc_moo_cnt_ctl_prs_lda_urd_zul_dut_fin_akn_tsw_est_svk_aeg_geo_swe_alb_bos_grk_sid_mlt_cze_hun_ewe_jav_afr_mly_jpn_tml_kor_fre_nor_igb_eng_sun_ukr_hau_mao_mnd_glc_xho_slo_amr_lat_ger_scr_ben_qcu_lit_pol_guj_dyu_anl_spa_tig_hin_ind_rus_swt_ita_bem_tag_tha_wly_knd_tsn_bam_uzb_rom_mcd_azi_ses_vie_amh_ven_swa_cic	-0.0114292273582969	-0.0269554279676673	0.978553041982414
26	anl_guj_yor_swe_amh_heb_gam_pol_tur_aze_tsw_tag_ven_arw_slo_bsq_ben_tig_bam_mnd_lat_pan_tsn_svk_moo_cze_hun_dyu_zul_fin_ukr_owc_geo_eng_bul_nor_mol_chh_aeg_mcd_est_ewe_bat_prs_mly_jpn_knd_kor_bos_alb_xho_dut_mao_rus_hau_jav_cnt_krd_swa_hin_amr_urd_fre_ger_scr_qcu_grk_rom_por_bem_sod_afr_wly_spa_sun_ita_lda_lit_swt_ind_tha_mlt_tml_akn_ses_azi_glc_ctl_uzb_cic_vie_sid_fbf_dgb_igb	-0.209109504654448	-0.49371805107231	0.622669321417658
27	chh_arw_zul_slo_sid_anl_sod_hin_azi_uzb_ses_tag_xho_dut_ben_bsq_glc_tig_lda_cnt_lat_bos_ewe_rus_bam_swe_est_igb_bem_hun_urd_heb_geo_eng_afr_ukr_nor_gam_hau_svk_fin_fbf_ind_spa_sun_jpn_knd_kor_alb_por_ven_prs_mao_rom_amr_mly_mnd_mcd_yor_mol_owc_scr_pol_ita_guj_qcu_krd_cze_bul_swt_amh_ctl_wly_grk_bat_pan_swa_ger_moo_jav_tha_mlt_tml_tsw_tsn_aze_fre_lit_tur_dgb_vie_aeg_dyu_akn_cic	-0.663934244889709	-1.59012060706983	0.115201452494391
28	amr_fre_swt_urd_heb_anl_owc_arw_azi_aze_akn_jav_tsw_ctl_guj_bsq_afr_chh_igb_mnd_cze_ben_yor_krd_dgb_pan_est_lda_fbf_hun_pol_mlt_geo_por_eng_mcd_bul_amh_wly_spa_fin_cic_bat_rus_mao_jpn_knd_kor_lit_nor_ven_lat_mly_svk_aeg_sun_cnt_hin_zul_dut_sod_ita_scr_alb_mol_qcu_swe_ger_grk_bam_hau_glc_gam_prs_ind_slo_moo_rom_swa_tag_tha_sid_tml_ses_bem_tur_ukr_bos_uzb_ewe_vie_tig_xho_tsn_dyu	0.0159231999644876	0.0374916297800775	0.970173374630418
29	amr_hin_ven_rus_amh_sid_anl_nor_uzb_tur_dgb_tag_dyu_spa_grk_bsq_ben_owc_swt_cnt_bos_ukr_yor_ita_igb_por_est_bam_ewe_hun_rom_chh_geo_fre_mcd_swe_scr_hau_sod_bul_fin_xho_bat_urd_ind_jpn_knd_kor_glc_arw_lda_lat_mly_guj_heb_mao_mnd_lit_fbf_dut_mlt_svk_pol_slo_alb_qcu_afr_ger_mol_swa_aeg_eng_wly_ctl_jav_prs_zul_krd_bem_sun_tha_tig_tml_moo_cic_aze_cze_pan_azi_akn_vie_gam_ses_tsn_tsw	0.268522542084447	0.631789346257979	0.52907453203141
30	amr_guj_zul_ukr_anl_tig_amh_fre_azi_tur_moo_jav_swa_swe_urd_bsq_lit_mlt_bem_cnt_ita_cze_lda_alb_tsw_lat_fin_ewe_dgb_hun_afr_aeg_geo_bos_mol_slo_ger_sid_hau_svk_est_xho_sun_scr_mly_jpn_tml_kor_ctl_dut_ses_prs_ind_spa_chh_mao_mnd_pol_igb_por_wly_nor_hin_glc_rus_qcu_eng_pan_krd_akn_owc_arw_sod_ben_bat_grk_tsn_mcd_ven_tag_tha_gam_knd_cic_swt_aze_bul_rom_uzb_bam_vie_heb_yor_fbf_dyu	-0.753316378434898	-1.81528478881839	0.0727032122877543
31	chh_swe_bem_dut_mlt_tig_amh_mol_tur_azi_dgb_sun_fbf_glc_ger_bsq_pol_gam_bam_mnd_fre_urd_dyu_rom_ses_ukr_fin_zul_tsw_est_rus_aeg_geo_afr_arw_bul_prs_anl_heb_bos_hun_cic_bat_krd_mao_jpn_tml_kor_hin_alb_ewe_por_tag_pan_hau_mly_cnt_ita_moo_guj_sod_ben_grk_lat_slo_qcu_cze_ctl_svk_swt_amr_lit_sid_eng_ind_nor_tsn_mcd_ven_jav_tha_wly_knd_akn_lda_aze_scr_spa_uzb_xho_vie_owc_swa_igb_yor	0.0932480726899978	0.219891910924918	0.826437285727818
32	sid_scr_dgb_ita_chh_gam_heb_bos_uzb_azi_fbf_sun_cic_pol_por_bsq_ger_wly_tsn_mnd_swe_prs_zul_pan_akn_ben_hun_swt_ven_est_spa_anl_geo_guj_cze_svk_glc_amr_hau_bul_fin_bem_tag_alb_mly_jpn_knd_kor_rom_ctl_xho_lat_bat_hin_mlt_mao_cnt_lit_tsw_rus_owc_mcd_slo_arw_fre_qcu_ukr_grk_dut_ses_sod_mol_tig_afr_ind_urd_lda_nor_swa_jav_tha_amh_tml_dyu_yor_tur_eng_krd_aze_bam_vie_aeg_ewe_moo_igb	-0.632689652975479	-1.51378769158209	0.133470902491475
33	sod_lit_bam_eng_hau_wly_anl_alb_uzb_tur_yor_jav_bem_arw_urd_bsq_guj_gam_akn_mnd_slo_rom_xho_afr_dgb_fre_fin_dyu_ven_hun_svk_amh_geo_glc_krd_ukr_ben_heb_mlt_dut_est_tsw_mly_prs_tag_jpn_tml_kor_grk_swe_swt_scr_ind_bul_aeg_sun_cnt_ctl_ewe_pan_tig_por_lat_nor_mcd_qcu_pol_bos_cze_cic_owc_spa_chh_ger_bat_hin_zul_mol_fbf_mao_tha_sid_knd_lda_moo_aze_ita_rus_azi_ses_vie_amr_tsn_swa_igb	-0.27656261713268	-0.654339031189758	0.514508335061146
34	mlt_pol_moo_lit_chh_owc_sod_slo_aze_uzb_xho_mao_cic_rus_rom_bsq_urd_aeg_swa_cnt_bul_ita_tsw_lat_bem_ben_hun_dyu_zul_fin_fre_wly_geo_prs_spa_cze_bos_amh_anl_ctl_est_akn_ind_ger_jav_jpn_tml_kor_ukr_mcd_igb_glc_tag_dut_gam_sun_mnd_afr_swt_swe_hau_alb_grk_por_svk_qcu_mol_hin_krd_ven_sid_nor_heb_pan_mly_guj_bam_eng_ses_bat_tha_tig_knd_dgb_fbf_tur_scr_arw_azi_yor_vie_amr_tsn_ewe_lda	-0.512968264185128	-1.22001992875738	0.225542080464892
35	aeg_alb_igb_rus_chh_anl_wly_svk_tur_uzb_dgb_mao_swa_slo_swe_bsq_hin_amh_ewe_mnd_lit_grk_cic_ger_ses_pan_hun_lda_akn_fin_pol_owc_geo_guj_cze_eng_krd_amr_mlt_ctl_est_tsw_tag_lat_jav_jpn_knd_kor_urd_ita_yor_afr_sun_dut_gam_mly_cnt_ukr_fbf_bos_sod_bul_scr_arw_glc_qcu_ben_nor_prs_xho_tig_mcd_heb_por_bat_fre_bam_mol_tsn_ind_tha_sid_tml_swt_dyu_aze_spa_rom_azi_moo_vie_hau_bem_ven_zul	-0.512358311263768	-1.21979542237418	0.225626795266561
36	sod_guj_tsn_mol_amh_chh_tig_krd_azi_uzb_cic_sun_xho_alb_ben_bsq_dut_gam_yor_cnt_bul_slo_bem_glc_zul_nor_hun_dgb_tsw_fin_lit_amr_geo_svk_rus_pol_eng_aeg_anl_fre_est_ses_mao_ctl_tag_jpn_knd_kor_afr_bos_fbf_ita_bat_hin_heb_ind_mnd_swe_lda_lat_mlt_arw_ger_por_rom_qcu_grk_ukr_mcd_swa_wly_pan_sid_prs_mly_urd_ewe_spa_ven_jav_tha_hau_tml_swt_dyu_tur_cze_scr_aze_bam_vie_owc_akn_igb_moo	-0.266950089047571	-0.631573708414306	0.529214847915847
37	tig_dut_lda_lit_hau_aeg_sod_arw_azi_aze_ewe_bat_zul_pol_guj_bsq_afr_sid_swa_cnt_slo_swe_fbf_hin_yor_nor_hun_igb_ses_fin_por_chh_geo_ben_eng_rus_cze_anl_heb_glc_est_dgb_sun_mcd_mao_jpn_knd_kor_ukr_urd_tsw_lat_mly_spa_owc_ind_mnd_alb_cic_rom_amh_pan_krd_bos_ita_qcu_ger_svk_mol_xho_amr_bul_mlt_prs_tag_ctl_tsn_grk_swt_jav_tha_wly_tml_moo_ven_tur_scr_fre_uzb_bem_vie_gam_dyu_akn_bam	-0.395715487708252	-0.938508386046478	0.350414264348866
38	heb_prs_moo_ukr_anl_amh_sod_slo_tur_azi_tsn_jav_ewe_dut_rus_bsq_mol_gam_yor_mnd_ctl_nor_ses_fre_cic_alb_est_swt_dyu_fin_bos_wly_geo_arw_afr_eng_swe_owc_sid_guj_hun_xho_sun_pan_mao_jpn_knd_kor_hin_ger_bem_lat_mly_glc_mlt_tag_cnt_cze_lda_rom_hau_por_ita_pol_grk_qcu_urd_scr_spa_swa_amr_krd_aeg_svk_bat_mcd_bam_ben_dgb_ind_tha_tig_tml_zul_akn_uzb_bul_lit_aze_tsw_vie_chh_fbf_ven_igb	1.027755294832	2.45582421097449	0.0159134689399568
39	wly_lat_bem_pan_heb_gam_anl_bos_aze_uzb_bam_mao_ses_guj_spa_bsq_scr_amr_ven_cnt_nor_lit_xho_rus_swt_por_hun_moo_igb_fin_cze_hau_geo_mol_ben_swe_urd_tig_sod_eng_est_tsn_tag_krd_ind_jpn_knd_kor_ctl_fre_tsw_ita_bat_mcd_chh_sun_mnd_ukr_ewe_grk_mlt_hin_bul_alb_pol_qcu_svk_prs_glc_yor_aeg_arw_sid_slo_mly_ger_cic_rom_lda_jav_tha_owc_tml_akn_swa_azi_dut_afr_tur_zul_vie_amh_dgb_dyu_fbf	0.194390027014064	0.457787943442769	0.648172578070153
40	amr_rus_zul_bul_amh_heb_anl_nor_azi_uzb_dgb_jav_moo_scr_grk_bsq_krd_owc_ses_mnd_hin_ger_cic_guj_bam_prs_fin_ven_xho_hun_dut_tig_geo_lat_mol_rom_eng_sod_hau_ita_est_lda_bat_ben_mly_jpn_knd_kor_svk_glc_bem_afr_ind_slo_aeg_tag_cnt_fre_tsn_por_sid_arw_spa_ctl_pan_qcu_ukr_pol_cze_tsw_wly_alb_chh_swe_sun_bos_fbf_urd_swa_mao_tha_mlt_tml_yor_swt_tur_lit_mcd_aze_igb_vie_gam_ewe_akn_dyu	-0.610319070562602	-1.45501172912457	0.149033127375907
41	sid_bul_dyu_bos_hau_chh_amr_arw_aze_azi_fbf_mao_tsw_swe_nor_bsq_rus_mlt_bam_cnt_krd_por_xho_ger_yor_guj_est_akn_ses_fin_cze_anl_geo_ben_ita_lat_dut_aeg_amh_ctl_hun_swt_jav_afr_sun_jpn_tml_kor_pol_alb_tsn_slo_mly_scr_owc_bat_mnd_grk_lda_pan_sod_hin_urd_rom_svk_qcu_lit_eng_spa_moo_heb_mcd_tig_ukr_ind_prs_cic_mol_zul_tag_tha_gam_knd_swa_bem_uzb_glc_fre_tur_ewe_vie_wly_ven_igb_dgb	-0.314153503501177	-0.744360883118716	0.458534914675105
42	amh_ukr_zul_alb_wly_chh_owc_bul_aze_tur_dgb_ind_akn_nor_ben_bsq_fre_sod_xho_mnd_pol_svk_igb_swe_yor_eng_hun_moo_tsn_fin_mol_gam_geo_prs_rus_hin_glc_aeg_anl_spa_est_tsw_mao_arw_jav_jpn_tml_kor_mcd_krd_ewe_guj_mly_cze_mlt_tag_cnt_dut_lda_afr_sid_ctl_scr_rom_bos_qcu_por_grk_lat_bem_heb_urd_tig_ita_bat_lit_swt_ger_dyu_sun_tha_hau_knd_cic_fbf_azi_pan_slo_uzb_ven_vie_amr_ses_swa_bam	-0.628335711378907	-1.50572411901029	0.135527051199772
43	wly_mcd_bem_ita_aeg_gam_anl_dut_uzb_aze_ven_sun_tsn_alb_guj_bsq_svk_mlt_akn_mnd_mol_pol_ewe_lat_lda_prs_est_igb_bam_hun_glc_chh_geo_rus_rom_afr_ger_sid_heb_arw_fin_swt_tag_cze_ind_jpn_tml_kor_lit_ukr_tsw_slo_jav_swe_hau_bat_cnt_spa_moo_nor_amh_por_scr_krd_hin_qcu_fre_eng_urd_zul_sod_pan_tig_ben_mao_grk_cic_ctl_xho_mly_tha_owc_knd_fbf_dyu_tur_bul_bos_azi_swa_vie_amr_yor_dgb_ses	-0.487002887035438	-1.15894338570006	0.249446438079534
44	amh_grk_tsw_nor_mlt_sid_owc_mcd_tur_azi_xho_jav_akn_eng_swe_bsq_alb_wly_swa_cnt_ben_urd_dyu_arw_bam_lit_hun_cic_fbf_est_bul_gam_geo_fre_spa_svk_lat_anl_aeg_rom_fin_tsn_bat_por_ind_jpn_tml_kor_scr_glc_ven_guj_mly_ita_tig_tag_mnd_afr_ses_ukr_hau_rus_ctl_mol_pan_qcu_bos_ger_cze_yor_sod_krd_amr_pol_sun_dut_moo_prs_bem_mao_tha_chh_knd_ewe_zul_uzb_hin_slo_aze_lda_vie_heb_swt_dgb_igb	-0.0612349369447414	-0.144361421463406	0.885527456758292
45	owc_hin_ewe_glc_aeg_gam_wly_por_tur_uzb_bem_bat_tsn_ben_lit_bsq_lat_amr_lda_mnd_eng_spa_cic_mcd_xho_ctl_est_swt_swa_fin_pan_mlt_geo_nor_bul_krd_alb_anl_heb_dut_hun_dgb_ind_mol_tag_jpn_knd_kor_afr_swe_ses_bos_sun_grk_chh_mly_cnt_urd_dyu_cze_sod_slo_pol_scr_ukr_qcu_fre_prs_rom_zul_hau_ita_amh_ger_mao_guj_fbf_arw_yor_jav_tha_sid_tml_bam_moo_aze_svk_rus_azi_tsw_vie_tig_akn_ven_igb	0.165696273027869	0.390077694701753	0.69737106937083
46	hau_eng_moo_guj_aeg_mlt_tig_grk_tur_aze_dyu_mly_fbf_bul_krd_bsq_mcd_sod_xho_mnd_alb_cze_cic_glc_ven_ukr_hun_swa_dgb_est_swe_gam_geo_rom_slo_nor_pol_wly_amr_ctl_fin_tsn_sun_hin_jav_jpn_tml_kor_arw_ger_tsw_ben_ind_spa_chh_tag_cnt_lat_bem_mol_amh_por_pan_ita_dut_qcu_fre_prs_urd_yor_sid_scr_anl_svk_bat_afr_akn_lit_ewe_mao_tha_heb_knd_zul_lda_azi_bos_rus_uzb_swt_vie_owc_ses_bam_igb	-0.201821869815214	-0.476748095119048	0.634659822809654
47	sod_lat_zul_ger_mlt_chh_gam_lit_azi_tur_dgb_mly_fbf_bul_arw_bsq_ben_heb_bam_mnd_por_ctl_tsn_mol_yor_prs_fin_tsw_lda_est_cze_amh_geo_dut_pan_glc_nor_amr_sid_afr_hun_ewe_bat_hin_sun_jpn_knd_kor_swe_urd_cic_ukr_tag_bos_hau_ind_cnt_scr_dyu_fre_tig_pol_rom_ita_alb_qcu_grk_krd_guj_ven_owc_spa_anl_rus_jav_eng_xho_svk_swt_mao_tha_aeg_tml_igb_akn_uzb_mcd_slo_aze_bem_vie_wly_swa_moo_ses	0.144310957578809	0.339447291743642	0.735038154528167
48	heb_pan_akn_dut_sod_amh_amr_eng_aze_uzb_cic_ind_bem_por_slo_bsq_krd_anl_xho_mnd_grk_nor_dyu_guj_tsn_ctl_hun_lda_bam_est_afr_mlt_geo_swe_ben_spa_hin_wly_gam_pol_fin_moo_mly_fre_jav_jpn_tml_kor_lit_prs_zul_ita_tag_urd_aeg_mao_cnt_svk_igb_rus_sid_glc_ukr_lat_bul_qcu_bos_cze_arw_ewe_tig_scr_chh_ger_bat_mol_ses_mcd_swt_sun_tha_owc_knd_swa_dgb_azi_rom_alb_tur_yor_vie_hau_tsw_fbf_ven	-0.394194808690788	-0.935849743192337	0.351774346112289
49	sod_mol_bam_svk_aeg_owc_anl_arw_azi_uzb_cic_bat_zul_guj_rus_bsq_swe_chh_swt_mnd_ukr_pan_tsw_slo_dyu_prs_est_dgb_bem_hun_eng_hau_geo_fre_ben_dut_bul_wly_gam_lit_fin_xho_ind_bos_mao_jpn_knd_kor_alb_ita_yor_por_sun_krd_mlt_jav_cnt_scr_ven_ger_sid_hin_ctl_grk_nor_qcu_mcd_cze_urd_igb_amr_rom_heb_spa_tag_afr_moo_glc_ewe_mly_tha_amh_tml_lda_fbf_tur_pol_lat_aze_swa_vie_tig_ses_akn_tsn	-0.594412926607663	-1.42110122184343	0.158631811516654
50	wly_afr_ewe_glc_sod_amr_aeg_arw_uzb_azi_ses_bat_ven_ukr_bos_bsq_scr_tig_tsn_cnt_ctl_por_dgb_grk_igb_eng_fin_swt_fbf_est_alb_mlt_geo_ger_guj_slo_lat_gam_heb_bul_hun_cic_sun_pan_mly_jpn_knd_kor_dut_spa_yor_ben_jav_hin_sid_tag_mnd_pol_swa_svk_chh_krd_mol_rus_fre_qcu_urd_prs_cze_tsw_hau_ita_amh_rom_mao_swe_akn_mcd_dyu_ind_tha_owc_tml_bam_lda_aze_nor_lit_tur_moo_vie_anl_zul_bem_xho	-0.478319086029471	-1.13877783165065	0.257720742114245
51	sod_prs_moo_lit_tig_hau_mlt_cze_uzb_tur_ewe_mly_lda_krd_scr_bsq_ita_gam_cic_mnd_bos_dut_ses_fre_swt_rus_fin_dyu_dgb_est_hin_heb_geo_nor_ger_grk_eng_aeg_amh_mcd_hun_tsw_bat_rom_tag_jpn_knd_kor_spa_bul_swa_lat_mao_slo_anl_ind_cnt_swe_ven_svk_sid_afr_pan_mol_guj_qcu_ctl_ukr_urd_bam_owc_glc_amr_ben_sun_pol_akn_alb_igb_jav_tha_wly_tml_bem_tsn_aze_por_arw_azi_zul_vie_chh_xho_fbf_yor	-0.343906290409294	-0.815298820486652	0.41698438343881
52	wly_mol_ewe_fre_mlt_anl_sod_swe_azi_aze_ven_jav_swt_dut_svk_bsq_scr_tig_moo_mnd_guj_eng_zul_ukr_tsw_lit_hun_yor_dgb_est_rom_amh_geo_pan_bos_hin_nor_hau_gam_por_fin_bam_sun_rus_mly_jpn_knd_kor_slo_ita_lda_arw_mao_ger_owc_ind_cnt_krd_fbf_alb_aeg_ben_pol_lat_ctl_qcu_afr_urd_glc_xho_sid_grk_amr_cze_bat_mcd_cic_prs_ses_tag_tha_heb_tml_dyu_swa_uzb_spa_bul_tur_akn_vie_chh_bem_tsn_igb	0.284213565407084	0.669462222569309	0.50485934839289
53	mlt_slo_swa_guj_anl_owc_wly_cze_azi_tur_tsn_mao_yor_spa_bul_bsq_alb_heb_lda_cnt_mcd_afr_bem_por_xho_scr_est_igb_ewe_fin_ukr_amr_geo_mol_lit_hin_rom_amh_gam_dut_hun_ses_bat_fre_mly_jpn_tml_kor_ita_ben_cic_pan_tag_ger_hau_jav_mnd_glc_fbf_pol_aeg_nor_lat_ctl_krd_qcu_bos_svk_rus_moo_sod_prs_tig_urd_ind_arw_akn_swe_ven_sun_tha_sid_knd_dyu_tsw_uzb_eng_grk_aze_dgb_vie_chh_bam_swt_zul	0.647248087935045	1.53134225923	0.129079495591729
54	sod_rus_xho_alb_chh_amh_heb_guj_uzb_aze_bem_mao_ven_grk_svk_bsq_nor_gam_akn_cnt_swe_lat_moo_ger_swt_por_hun_ewe_igb_fin_hin_wly_geo_scr_bul_krd_pan_sid_mlt_ctl_est_dyu_tag_ben_sun_jpn_knd_kor_ita_pol_tsn_bos_mly_eng_hau_bat_mnd_glc_cic_ukr_aeg_dut_mol_rom_slo_qcu_spa_fre_mcd_fbf_tig_prs_amr_cze_ind_urd_swa_arw_bam_jav_tha_anl_tml_ses_yor_tur_afr_lit_azi_dgb_vie_owc_tsw_zul_lda	0.303962826723821	0.715744256701616	0.475942532745075
55	tig_ben_xho_rus_wly_anl_heb_mcd_uzb_tur_moo_tag_akn_glc_grk_bsq_fre_chh_fbf_mnd_ger_ukr_dyu_mol_lda_por_est_swt_swa_hun_lit_sid_geo_pol_ctl_guj_arw_gam_owc_krd_fin_tsn_mly_swe_mao_jpn_tml_kor_afr_prs_igb_spa_sun_hin_mlt_bat_cnt_cze_dgb_lat_hau_svk_scr_bul_eng_qcu_urd_pan_alb_ven_aeg_rom_amr_ita_jav_slo_ewe_dut_bam_ind_tha_amh_knd_cic_ses_aze_nor_bos_azi_tsw_vie_sod_bem_yor_zul	0.409829354553391	0.966000517126304	0.336549255594737
56	heb_pan_ven_rom_aeg_gam_mlt_afr_tur_aze_akn_jav_fbf_urd_ger_bsq_prs_sod_moo_mnd_ctl_slo_swa_rus_bam_nor_est_ses_cic_fin_hin_owc_geo_ita_bos_alb_swe_anl_tig_pol_hun_dyu_bat_ben_sun_jpn_knd_kor_dut_bul_dgb_lit_mao_cze_hau_ind_cnt_svk_ewe_scr_sid_glc_grk_spa_por_qcu_mcd_ukr_krd_tsn_amr_mol_chh_arw_tag_lat_igb_guj_bem_mly_tha_amh_tml_zul_xho_azi_fre_eng_uzb_lda_vie_wly_yor_swt_tsw	-0.290284749934397	-0.686519927384883	0.494093477654847
57	heb_eng_swa_svk_amr_chh_wly_scr_tur_uzb_xho_mly_akn_ctl_ukr_bsq_spa_anl_zul_cnt_krd_pan_bam_bul_moo_ita_hun_dgb_fbf_fin_glc_amh_geo_pol_lat_prs_lit_owc_aeg_guj_est_bem_mao_arw_bat_jpn_knd_kor_cze_swe_tsn_alb_tag_urd_hau_jav_mnd_grk_dyu_rom_mlt_rus_mol_nor_dut_qcu_fre_bos_slo_cic_gam_ben_tig_hin_sun_afr_swt_ger_tsw_ind_tha_sid_tml_igb_yor_azi_por_mcd_aze_ses_vie_sod_lda_ewe_ven	-0.29273897533576	-0.692649501214792	0.490255532427737
58	wly_por_igb_ben_chh_amh_mlt_guj_aze_tur_bam_mao_dyu_ger_fre_bsq_afr_amr_zul_cnt_mcd_bos_dgb_spa_xho_scr_hun_cic_akn_est_ita_sid_geo_rom_nor_hin_svk_owc_tig_prs_fin_moo_bat_ctl_ind_jpn_tml_kor_pan_glc_bem_pol_sun_krd_aeg_jav_mnd_dut_swa_swe_anl_ukr_grk_slo_eng_qcu_alb_lit_bul_yor_hau_lat_heb_rus_tag_urd_swt_cze_ses_mly_tha_sod_knd_fbf_ewe_azi_arw_mol_uzb_tsw_vie_gam_ven_tsn_lda	0.289277545737185	0.681635452020321	0.497163478515776
59	anl_urd_moo_grk_chh_wly_gam_alb_azi_tur_yor_bat_lda_bul_spa_bsq_eng_hau_akn_cnt_fre_prs_ven_mol_igb_lat_fin_ses_dyu_hun_mcd_sod_geo_cze_afr_glc_arw_aeg_amh_ita_est_swt_mly_guj_ind_jpn_knd_kor_dut_hin_bam_rus_mao_bos_heb_jav_mnd_ger_ewe_swe_tig_rom_ukr_ctl_svk_qcu_nor_ben_pan_tsw_mlt_lit_amr_pol_sun_scr_swa_krd_dgb_tag_tha_sid_tml_zul_xho_uzb_slo_por_aze_cic_vie_owc_tsn_fbf_bem	-0.150242471423554	-0.354511947501545	0.723757851319583
60	wly_afr_zul_eng_aeg_gam_sod_ctl_azi_uzb_ses_mao_xho_mol_arw_bsq_nor_sid_bem_mnd_hin_rus_fbf_prs_moo_bul_hun_swa_ven_est_slo_heb_geo_fre_pol_lit_por_owc_anl_bos_fin_tsn_ind_dut_mly_jpn_knd_kor_ben_ger_lda_krd_jav_guj_amr_sun_cnt_ukr_cic_grk_tig_glc_svk_ita_swe_qcu_alb_rom_scr_dyu_hau_cze_chh_lat_bat_urd_yor_mcd_igb_tag_tha_mlt_tml_akn_bam_tur_spa_pan_aze_dgb_vie_amh_ewe_swt_tsw	-0.00608222707440176	-0.0143181756501226	0.988606810705878
61	anl_swe_ses_mol_hau_tig_amh_ctl_azi_aze_dyu_mao_swa_slo_pol_bsq_ita_amr_ven_cnt_por_svk_moo_nor_fbf_ukr_hun_bem_ewe_est_bos_wly_geo_eng_urd_dut_spa_heb_owc_scr_fin_tsn_sun_arw_bat_jpn_tml_kor_prs_grk_tsw_afr_jav_ger_sid_mly_mnd_cze_xho_glc_gam_hin_mcd_ben_fre_qcu_krd_alb_rom_igb_mlt_pan_sod_lit_ind_bul_cic_lat_yor_tag_tha_chh_knd_akn_bam_uzb_guj_rus_tur_dgb_vie_aeg_zul_swt_lda	-0.890984578428199	-2.15802854047607	0.0335014413844873
62	aeg_ukr_moo_pol_owc_anl_sid_cze_aze_tur_fbf_ind_akn_prs_bos_bsq_lit_gam_bam_cnt_krd_glc_swt_grk_dgb_rus_est_xho_lda_hun_lat_wly_geo_ctl_nor_fre_ita_amh_heb_arw_fin_ses_mao_eng_jav_jpn_tml_kor_bul_ben_dyu_ger_mly_scr_amr_tag_mnd_dut_zul_rom_mlt_spa_por_urd_mol_qcu_slo_svk_alb_tsw_tig_hin_sod_swe_bat_guj_yor_pan_cic_sun_tha_chh_knd_swa_ewe_azi_mcd_afr_uzb_tsn_vie_hau_igb_ven_bem	-0.0840581829206449	-0.198039666477998	0.843446275769726
63	gam_mcd_bem_por_owc_sod_chh_prs_tur_azi_swt_sun_ven_bul_glc_bsq_eng_amr_akn_cnt_dut_cze_lda_arw_moo_ger_fin_yor_tsw_est_afr_aeg_geo_rom_ben_pan_ukr_anl_tig_lit_hun_swa_tag_ctl_ind_jpn_knd_kor_spa_pol_ewe_fre_mly_grk_wly_bat_mnd_krd_xho_alb_hau_lat_slo_nor_ita_qcu_urd_scr_hin_bam_sid_mol_mlt_bos_jav_guj_dyu_svk_cic_mao_tha_heb_tml_igb_zul_uzb_swe_rus_aze_dgb_vie_amh_fbf_tsn_ses	-0.471103339742424	-1.12056246175072	0.265359514522486
64	chh_por_xho_ger_aeg_amr_gam_mcd_aze_azi_dgb_sun_dyu_eng_arw_bsq_urd_amh_lda_mnd_svk_lat_yor_bul_ses_bos_hun_fbf_moo_fin_dut_anl_geo_ita_rus_pan_pol_tig_sod_afr_est_zul_mly_hin_jav_jpn_tml_kor_glc_cze_tsw_prs_ind_slo_sid_tag_cnt_ben_tsn_krd_heb_lit_swe_rom_nor_qcu_spa_ukr_alb_ven_mlt_guj_owc_mol_bat_fre_cic_ctl_bam_mao_tha_hau_knd_ewe_akn_uzb_scr_grk_tur_swa_vie_wly_swt_igb_bem	0.0267281353878173	0.0629246363859816	0.949961562413116
65	owc_ben_dyu_pan_sid_aeg_sod_svk_tur_aze_cic_mly_bem_afr_mcd_bsq_prs_mlt_akn_cnt_guj_rus_tsw_fre_zul_scr_est_ses_ewe_fin_cze_wly_geo_bul_slo_ctl_rom_anl_hau_dut_hun_lda_ind_ita_mao_jpn_knd_kor_por_lat_xho_ukr_bat_eng_heb_jav_mnd_alb_fbf_bos_gam_krd_grk_arw_nor_qcu_hin_urd_pol_dgb_chh_mol_tig_spa_tag_swe_moo_lit_swa_sun_tha_amr_tml_ven_igb_azi_glc_ger_uzb_bam_vie_amh_tsn_swt_yor	-0.391670504961531	-0.928432891657378	0.355586515319357
66	sid_mol_swa_eng_amh_amr_sod_bul_azi_uzb_bam_mly_dgb_ctl_glc_bsq_arw_chh_igb_mnd_ger_bos_bem_pan_cic_guj_fin_yor_dyu_hun_por_aeg_geo_ukr_nor_svk_lat_owc_heb_cze_est_swt_sun_urd_ind_jpn_tml_kor_rom_swe_zul_fre_tag_grk_gam_bat_cnt_lit_lda_mcd_wly_hin_krd_ita_alb_qcu_slo_ben_scr_tsw_anl_prs_hau_afr_jav_pol_ses_spa_xho_mao_tha_mlt_knd_ewe_akn_tur_rus_dut_aze_fbf_vie_tig_moo_ven_tsn	-0.18642429802813	-0.440544570848189	0.660565048843551
67	amh_lat_ven_grk_chh_owc_wly_ben_uzb_azi_tsn_sun_ses_rus_krd_bsq_ukr_amr_fbf_mnd_arw_fre_akn_hin_cic_bul_hun_swa_dgb_fin_pan_aeg_geo_slo_scr_urd_bos_tig_sod_svk_est_zul_mao_nor_tag_jpn_knd_kor_alb_eng_xho_por_mly_swe_anl_bat_cnt_afr_ewe_glc_heb_lit_cze_mcd_guj_qcu_ctl_prs_pol_igb_sid_dut_hau_rom_jav_ita_lda_mol_yor_ind_tha_mlt_tml_tsw_dyu_aze_spa_ger_tur_moo_vie_gam_bam_bem_swt	-0.384520715519988	-0.911525621345806	0.364375208182974
68	gam_krd_ven_bos_amh_sod_amr_spa_uzb_tur_yor_mao_fbf_ukr_afr_bsq_mol_anl_tsn_mnd_fre_ger_ewe_grk_zul_eng_fin_akn_moo_est_rom_mlt_geo_slo_hin_prs_svk_chh_heb_swe_hun_igb_bat_por_tag_jpn_knd_kor_ita_guj_lda_lat_jav_dut_tig_mly_cnt_urd_dgb_pan_aeg_nor_ctl_scr_mcd_qcu_bul_alb_cze_bem_hau_ben_owc_glc_ind_arw_swa_pol_swt_sun_tha_sid_tml_dyu_tsw_azi_lit_rus_aze_ses_vie_wly_cic_xho_bam	0.231570459520911	0.545176762365126	0.586937060937629
69	tig_rom_yor_ger_heb_anl_mlt_nor_uzb_tur_moo_ind_swt_ben_pol_bsq_arw_owc_tsn_mnd_eng_mcd_ven_hin_akn_scr_fin_lda_ewe_est_afr_gam_geo_bos_rus_fre_krd_hau_chh_swe_hun_fbf_sun_dut_jav_jpn_tml_kor_pan_bul_dyu_cze_mly_glc_sod_tag_cnt_ctl_bem_prs_sid_por_alb_spa_mol_qcu_ukr_slo_lit_cic_wly_ita_amr_guj_mao_grk_swa_lat_ses_bat_tha_amh_knd_bam_igb_aze_svk_urd_azi_zul_vie_aeg_dgb_xho_tsw	-0.0306697341697383	-0.0722639479523432	0.94254704114572
70	sid_mol_yor_scr_heb_gam_mlt_lat_azi_uzb_cic_ind_zul_hin_afr_bsq_rus_tig_dyu_mnd_ctl_guj_xho_urd_igb_fre_hun_tsn_bem_est_ukr_amh_geo_ger_pol_swe_arw_chh_hau_krd_fin_ses_sun_lit_jav_jpn_tml_kor_bul_bos_ven_ben_bat_nor_amr_mao_cnt_prs_swa_pan_sod_rom_cze_eng_ita_qcu_mcd_glc_por_fbf_owc_svk_aeg_dut_tag_alb_dgb_spa_lda_mly_tha_anl_knd_bam_ewe_tur_grk_slo_aze_tsw_vie_wly_swt_moo_akn	0.0994071208800721	0.233797219241248	0.815656291540702
71	gam_prs_moo_glc_sid_amr_hau_mcd_azi_tur_yor_bat_ven_slo_lat_bsq_hin_aeg_dgb_mnd_fre_grk_zul_pan_bem_mol_est_bam_swt_fin_krd_wly_geo_cze_ukr_arw_bos_amh_heb_spa_hun_dyu_tag_ger_mao_jpn_tml_kor_rom_nor_cic_swe_ind_pol_sod_jav_cnt_bul_tsn_ctl_anl_por_lit_guj_svk_qcu_eng_alb_rus_akn_chh_afr_tig_urd_sun_ben_ewe_scr_lda_mly_tha_mlt_knd_fbf_xho_uzb_dut_ita_aze_igb_vie_owc_tsw_swa_ses	-0.554242438789727	-1.31959821933602	0.190208542949427
72	aeg_prs_ewe_afr_wly_sod_owc_arw_azi_uzb_cic_ind_bam_eng_ita_bsq_glc_amr_xho_mnd_rus_bul_dyu_urd_swt_nor_est_moo_akn_hun_rom_sid_geo_lit_grk_svk_lat_heb_mlt_pol_fin_zul_sun_swe_jav_jpn_knd_kor_scr_cze_bem_ger_mao_slo_gam_tag_cnt_ukr_swa_bos_hau_hin_spa_por_fre_qcu_ctl_alb_krd_fbf_amh_guj_tig_pan_mly_mcd_yor_ben_lda_bat_tha_anl_tml_igb_ses_tur_dut_mol_aze_tsw_vie_chh_tsn_dgb_ven	-0.665948876406919	-1.59319440072274	0.114509851198023
73	sid_guj_swa_por_amh_chh_owc_fre_aze_uzb_ses_jav_akn_krd_swe_bsq_grk_anl_ven_cnt_spa_dut_xho_ita_ewe_bul_fin_yor_swt_hun_svk_mlt_geo_prs_ben_cze_mcd_gam_wly_pol_est_zul_sun_nor_mly_jpn_tml_kor_alb_lat_tsn_ukr_bat_rus_hau_mao_mnd_eng_tsw_pan_tig_ger_mol_rom_bos_qcu_arw_scr_slo_bam_amr_afr_aeg_hin_ind_glc_dyu_urd_lda_tag_tha_sod_knd_igb_cic_azi_ctl_lit_tur_bem_vie_heb_fbf_moo_dgb	0.0543894785305715	0.128042756121871	0.898391612105089
74	hau_rom_swt_dut_aeg_amr_chh_alb_azi_tur_tsn_mao_lda_grk_prs_bsq_swe_tig_fbf_mnd_lat_mol_yor_pol_igb_ctl_fin_cic_xho_est_glc_sid_geo_arw_nor_slo_hin_wly_mlt_afr_hun_zul_sun_fre_mly_jpn_knd_kor_mcd_ger_dgb_cze_jav_rus_sod_ind_cnt_guj_ven_krd_heb_por_ita_ukr_bos_qcu_spa_scr_pan_ewe_gam_lit_anl_ben_bat_eng_moo_svk_akn_tag_tha_owc_tml_bem_swa_uzb_urd_bul_aze_dyu_vie_amh_bam_ses_tsw	0.79502009127229	1.88997522828045	0.0618757072354623
75	gam_urd_zul_ctl_anl_amh_owc_mcd_azi_uzb_swt_jav_dgb_pan_spa_bsq_ben_sid_yor_mnd_mol_rom_dyu_ita_xho_dut_est_ven_tsw_hun_lit_tig_geo_slo_eng_por_alb_mlt_wly_bos_fin_swa_mao_afr_ind_jpn_knd_kor_hin_svk_bam_fre_mly_lat_sod_sun_cnt_rus_ses_ukr_hau_prs_glc_ger_pol_qcu_grk_krd_scr_ewe_chh_nor_amr_arw_bat_cze_moo_swe_bem_tag_tha_heb_tml_tsn_akn_tur_bul_guj_aze_fbf_vie_aeg_lda_cic_igb	-0.168630076666865	-0.397895292213131	0.691619263765231
76	tig_fre_zul_urd_aeg_mlt_owc_lit_uzb_aze_igb_mly_xho_nor_ctl_bsq_spa_wly_tsn_mnd_ukr_afr_fbf_arw_ewe_ita_hun_ses_bam_est_eng_heb_geo_slo_bos_guj_krd_amh_sid_svk_fin_yor_bat_prs_mao_jpn_tml_kor_bul_ben_cic_pol_ind_scr_chh_tag_cnt_grk_dgb_mcd_hau_por_hin_mol_cze_qcu_alb_rus_glc_lda_sod_swe_amr_lat_jav_dut_ven_pan_swt_sun_tha_gam_knd_bem_swa_tur_ger_rom_azi_tsw_vie_anl_akn_dyu_moo	0.177284353147064	0.417359128702241	0.677377665250313
77	mlt_eng_igb_swe_heb_sod_owc_pan_tur_uzb_swt_mao_ven_mcd_rus_bsq_hin_amr_lda_cnt_arw_scr_cic_nor_fbf_mol_est_tsw_xho_hun_glc_chh_geo_urd_ben_bul_cze_gam_wly_lit_fin_tsn_sun_dut_bat_jpn_knd_kor_svk_rom_bem_krd_mly_prs_sid_jav_mnd_afr_bam_ger_amh_guj_alb_por_ita_qcu_slo_bos_ctl_ses_anl_lat_aeg_ukr_ind_grk_moo_pol_yor_tag_tha_hau_tml_dyu_zul_aze_spa_fre_azi_ewe_vie_tig_dgb_swa_akn	0.0986731193010011	0.232007634749179	0.817041843317013
78	gam_swe_dyu_fre_hau_chh_sod_nor_tur_aze_lda_bat_swa_bul_dut_bsq_alb_wly_bam_cnt_svk_krd_tsw_glc_fbf_hin_fin_ven_xho_hun_slo_mlt_geo_bos_cze_rus_pol_amh_anl_ger_est_cic_ind_por_sun_jpn_tml_kor_guj_ukr_bem_grk_mao_scr_heb_tag_mnd_eng_tsn_mcd_sid_ita_prs_ben_ctl_qcu_lit_spa_lat_ewe_tig_rom_amr_urd_jav_pan_akn_arw_zul_mly_tha_owc_knd_moo_dgb_uzb_afr_mol_azi_igb_vie_aeg_yor_ses_swt	-0.431724546487393	-1.0259052069108	0.307597298548571
79	tig_eng_lda_ctl_aeg_sod_sid_lit_aze_uzb_ewe_jav_fbf_rus_krd_bsq_cze_anl_igb_cnt_guj_grk_moo_ukr_tsn_dut_fin_swt_ses_hun_urd_amh_geo_afr_alb_slo_nor_heb_gam_bul_est_xho_mly_pol_tag_jpn_knd_kor_ben_swe_akn_scr_sun_pan_wly_mao_mnd_ita_bem_lat_mlt_glc_arw_bos_mcd_qcu_por_mol_prs_dyu_owc_spa_amr_rom_ind_fre_yor_ger_swa_bat_tha_hau_tml_bam_cic_tur_svk_hin_azi_dgb_vie_chh_zul_ven_tsw	0.35007499351975	0.825883462834257	0.410983875673586
80	owc_eng_swa_pol_sid_gam_chh_urd_tur_azi_dyu_sun_bem_slo_prs_bsq_grk_tig_fbf_cnt_arw_alb_cic_bul_igb_ukr_est_ses_tsw_fin_rom_aeg_geo_bos_fre_afr_ger_sod_anl_pan_hun_ven_ind_glc_jav_jpn_knd_kor_mol_ben_lda_dut_mao_mcd_amr_bat_mnd_scr_zul_lat_hau_nor_por_spa_ctl_qcu_cze_krd_guj_tsn_mlt_lit_heb_hin_mly_rus_moo_swe_dgb_tag_tha_wly_tml_swt_yor_aze_svk_ita_uzb_bam_vie_amh_ewe_akn_xho	-0.105906837843982	-0.249648280473708	0.803409950133728
81	chh_mcd_tsw_por_gam_aeg_mlt_hin_tur_azi_ses_jav_igb_prs_spa_bsq_lit_hau_moo_cnt_grk_svk_xho_ctl_tsn_pol_hun_ven_bam_fin_bos_owc_geo_ukr_swe_arw_nor_tig_anl_dut_est_swt_bat_urd_mly_jpn_tml_kor_scr_bul_swa_slo_tag_lat_wly_sun_mnd_rus_lda_pan_heb_krd_ger_rom_glc_qcu_cze_afr_eng_akn_amr_alb_sid_ita_ind_ben_cic_fre_dyu_mao_tha_sod_knd_fbf_yor_uzb_guj_mol_aze_bem_vie_amh_ewe_dgb_zul	-0.278725406975412	-0.658664172634834	0.511738871217287
82	mlt_pol_dyu_ben_sod_amr_gam_alb_tur_azi_yor_tag_akn_ukr_dut_bsq_arw_anl_moo_cnt_cze_nor_dgb_lat_fbf_grk_fin_ven_lda_est_pan_wly_geo_mol_hin_bul_mcd_owc_amh_bos_hun_bam_sun_rom_ind_jpn_knd_kor_ctl_fre_xho_glc_jav_rus_tig_mao_mnd_ger_tsw_guj_hau_prs_svk_spa_eng_qcu_afr_swe_ita_swt_chh_scr_heb_krd_mly_slo_bem_lit_cic_bat_tha_sid_tml_igb_zul_uzb_urd_por_aze_tsn_vie_aeg_swa_ses_ewe	0.0725508813207801	0.170731685748249	0.864805646295803
83	mlt_lat_ses_prs_heb_sid_amh_arw_tur_uzb_bam_ind_bem_mcd_krd_bsq_mol_aeg_xho_mnd_afr_rom_ewe_swe_fbf_nor_est_swt_moo_hun_rus_chh_geo_scr_pol_ukr_bos_owc_tig_eng_fin_akn_bat_grk_mly_jpn_knd_kor_ita_bul_dgb_pan_tag_por_hau_sun_cnt_spa_ven_cze_anl_fre_ger_slo_hin_qcu_urd_guj_glc_tsw_amr_svk_sod_ben_mao_dut_dyu_alb_yor_jav_tha_wly_tml_igb_swa_aze_ctl_lit_azi_lda_vie_gam_zul_cic_tsn	0.0297098023833768	0.0699220713816323	0.944405817963995
84	chh_rus_dgb_rom_amr_sod_owc_nor_tur_uzb_cic_mao_bem_urd_lat_bsq_slo_tig_akn_mnd_guj_krd_swt_bul_ewe_swe_fin_ses_bam_hun_ben_anl_geo_ukr_prs_ger_por_aeg_hau_cze_est_tsn_tag_scr_mly_jpn_knd_kor_mol_afr_swa_hin_jav_lit_mlt_sun_cnt_grk_ven_ita_gam_mcd_spa_pol_ctl_qcu_bos_alb_dut_xho_sid_arw_heb_glc_ind_eng_lda_svk_fbf_bat_tha_wly_tml_igb_moo_azi_fre_pan_aze_dyu_vie_amh_tsw_zul_yor	0.0173461653069121	0.0408463247948338	0.967505971019103
85	sid_rus_xho_urd_aeg_owc_sod_arw_uzb_azi_igb_sun_tsn_scr_guj_bsq_lit_hau_ses_mnd_ukr_bul_bam_slo_lda_rom_est_fbf_swt_fin_ben_amh_geo_nor_krd_ita_lat_anl_wly_fre_hun_tsw_mao_pol_mly_jpn_knd_kor_eng_swe_dgb_ctl_tag_mcd_chh_jav_cnt_bos_ven_por_heb_pan_hin_prs_afr_qcu_alb_spa_dut_cic_mlt_svk_tig_mol_ind_grk_ewe_cze_akn_bat_tha_amr_tml_yor_moo_tur_ger_glc_aze_zul_vie_gam_dyu_swa_bem	-0.205764636424243	-0.485869086930829	0.628202805245014
86	hau_bul_akn_krd_mlt_anl_owc_nor_tur_uzb_ven_mly_dgb_pol_afr_bsq_prs_wly_bam_mnd_urd_hin_swt_spa_ewe_lit_hun_yor_igb_est_rom_amr_geo_mol_swe_ben_svk_sid_sod_grk_fin_xho_sun_guj_bat_jpn_knd_kor_dut_bos_lda_mcd_ind_por_amh_mao_cnt_scr_tsn_pan_heb_slo_ctl_cze_ukr_qcu_lat_alb_fre_fbf_gam_arw_chh_glc_tag_ger_moo_rus_cic_jav_tha_aeg_tml_tsw_bem_aze_eng_ita_azi_ses_vie_tig_zul_dyu_swa	-0.295729884557974	-0.699091316280997	0.486239703939521
87	amr_lit_cic_por_anl_tig_sid_glc_uzb_aze_tsw_ind_akn_ita_ben_bsq_rus_heb_swa_mnd_cze_fre_fbf_svk_tsn_spa_hun_ses_bam_fin_urd_gam_geo_pol_ger_swe_dut_wly_aeg_rom_est_xho_mao_guj_mly_jpn_tml_kor_mol_bul_ewe_nor_tag_grk_chh_sun_cnt_arw_lda_eng_hau_bos_ctl_lat_hin_qcu_pan_krd_afr_bem_sod_slo_mlt_mcd_bat_ukr_zul_prs_moo_jav_tha_owc_knd_swt_dgb_azi_scr_alb_tur_yor_vie_amh_ven_igb_dyu	0.264778015098221	0.623219356595004	0.53466580765709
88	gam_cze_yor_krd_heb_amr_mlt_afr_tur_aze_ven_tag_cic_alb_ger_bsq_fre_hau_dyu_cnt_ctl_lit_igb_rom_tsn_bos_est_fbf_lda_hun_arw_amh_geo_por_svk_hin_scr_wly_aeg_prs_fin_xho_sun_glc_bat_jpn_knd_kor_lat_spa_moo_nor_jav_pol_sid_mly_mnd_dut_swa_mol_sod_pan_grk_slo_ben_qcu_eng_rus_mcd_ses_tig_bul_anl_guj_ind_urd_tsw_ukr_akn_mao_tha_owc_tml_dgb_bem_azi_swe_ita_uzb_bam_vie_chh_zul_ewe_swt	0.0903396067249349	0.212437015492466	0.832231039458592
89	owc_arw_igb_glc_sod_anl_amh_pol_uzb_aze_swa_ind_fbf_pan_slo_bsq_fre_gam_ven_cnt_cze_lit_xho_prs_akn_alb_fin_yor_dyu_est_bos_aeg_geo_swe_ukr_eng_scr_amr_sid_bul_hun_bam_sun_hin_tag_jpn_knd_kor_rom_mcd_zul_ita_jav_lat_hau_mly_mnd_dut_tsw_nor_heb_ctl_rus_grk_svk_qcu_krd_urd_ger_lda_wly_por_tig_afr_mao_mol_dgb_ben_ewe_bat_tha_chh_tml_ses_cic_tur_spa_guj_azi_tsn_vie_mlt_moo_bem_swt	-0.504355021064175	-1.20382380612661	0.231712854699941
90	wly_prs_tsn_afr_mlt_owc_sid_por_azi_tur_cic_mly_bam_swe_lat_bsq_pol_chh_fbf_mnd_bul_fre_zul_ita_dyu_dut_fin_ewe_xho_hun_ctl_heb_geo_ukr_svk_grk_slo_amh_tig_cze_est_yor_mao_krd_jav_jpn_tml_kor_rus_eng_akn_ger_tag_urd_anl_bat_cnt_mol_swt_arw_sod_nor_guj_spa_pan_qcu_bos_scr_mcd_lda_aeg_rom_gam_lit_ind_hin_bem_alb_ses_sun_tha_amr_knd_moo_dgb_aze_ben_glc_uzb_igb_vie_hau_ven_tsw_swa	0.118639412411909	0.279351966267664	0.78059504128231
91	mlt_dut_lda_ita_gam_amh_tig_cze_uzb_azi_swt_tag_akn_glc_pan_bsq_rus_aeg_dyu_mnd_grk_ctl_dgb_por_moo_mcd_fin_ven_zul_hun_bul_sid_geo_urd_hin_prs_bos_owc_anl_svk_est_yor_bat_scr_mly_jpn_tml_kor_rom_alb_bem_fre_sun_ukr_sod_mao_cnt_lat_bam_krd_heb_lit_slo_pol_mol_qcu_afr_swe_eng_igb_chh_ben_wly_arw_jav_ger_tsn_spa_swa_ind_tha_hau_knd_fbf_cic_aze_nor_guj_tur_ses_vie_amr_tsw_xho_ewe	-0.285077140959283	-0.67382404264102	0.502094507455392
92	sid_svk_zul_eng_amr_aeg_anl_ben_aze_tur_xho_bat_dgb_cze_ukr_bsq_lit_mlt_lda_mnd_pan_bos_ses_scr_igb_pol_hun_fbf_ven_est_slo_hau_geo_rom_guj_krd_glc_heb_owc_spa_fin_swt_jav_por_tag_jpn_knd_kor_prs_urd_bem_nor_sun_ger_sod_mly_cnt_lat_tsw_ita_chh_afr_ctl_mol_grk_qcu_rus_hin_alb_swa_wly_arw_amh_bul_mao_swe_moo_fre_cic_ind_tha_tig_tml_ewe_bam_azi_dut_mcd_uzb_akn_vie_gam_dyu_tsn_yor	-0.495984077360538	-1.17852227349784	0.241595076421098
93	heb_ctl_yor_lat_aeg_amr_mlt_rus_uzb_aze_bam_bat_zul_guj_ger_bsq_urd_wly_dyu_mnd_prs_scr_dgb_glc_swt_swe_est_xho_igb_fin_dut_chh_geo_ita_ukr_fre_pol_tig_amh_afr_hun_lda_sun_bul_mly_jpn_knd_kor_mcd_slo_ses_por_jav_grk_sod_ind_cnt_cze_swa_mol_hau_arw_ben_bos_nor_qcu_eng_alb_rom_ewe_gam_krd_anl_pan_tag_hin_moo_lit_cic_mao_tha_owc_tml_tsn_akn_tur_svk_spa_azi_fbf_vie_sid_bem_ven_tsw	0.274953466681591	0.646810586894053	0.519347748629073
94	hau_pan_tsn_eng_heb_gam_sod_dut_uzb_azi_dgb_jav_fbf_cze_scr_bsq_alb_aeg_cic_mnd_hin_rus_bem_svk_xho_rom_fin_yor_moo_hun_swe_tig_geo_ita_lat_pol_guj_wly_amh_grk_est_igb_sun_spa_mao_jpn_tml_kor_afr_glc_akn_ger_bat_mol_amr_ind_cnt_krd_swt_ukr_owc_bos_lit_por_ctl_qcu_mcd_bul_arw_zul_anl_prs_mlt_slo_tag_ben_tsw_nor_ses_mly_tha_sid_knd_dyu_ewe_tur_urd_fre_aze_bam_vie_chh_lda_ven_swa	0.303186940157274	0.713873074592256	0.477093467947232
95	aeg_alb_bam_urd_amh_owc_sod_mcd_uzb_aze_ses_mao_cic_bul_pan_bsq_ger_anl_zul_mnd_ita_arw_swa_prs_moo_slo_est_swt_tsw_fin_scr_chh_geo_eng_lit_krd_hin_mlt_heb_swe_hun_yor_bat_lat_jav_jpn_tml_kor_nor_svk_akn_bos_tag_guj_hau_mly_cnt_fre_fbf_rus_wly_rom_dut_afr_glc_qcu_ben_ctl_pol_xho_tig_grk_gam_cze_sun_mol_igb_por_dgb_ind_tha_amr_knd_tsn_lda_tur_spa_ukr_azi_ven_vie_sid_ewe_dyu_bem	-0.711044521129707	-1.70591307390748	0.0913619556677422
96	heb_arw_swa_rom_aeg_amr_owc_ben_tur_azi_igb_bat_ewe_slo_pol_bsq_bul_amh_akn_cnt_ger_hin_ses_nor_xho_rus_hun_swt_bem_fin_guj_tig_geo_pan_grk_lit_svk_sod_anl_glc_est_dgb_jav_urd_tag_jpn_knd_kor_cze_swe_ven_krd_mly_prs_wly_mao_mnd_mol_cic_lat_gam_alb_por_fre_ukr_qcu_eng_scr_ctl_tsw_mlt_afr_sid_bos_ind_spa_fbf_dut_bam_sun_tha_hau_tml_moo_dyu_aze_ita_mcd_uzb_tsn_vie_chh_yor_lda_zul	0.0158563206821572	0.0373415809191299	0.97029269045721
97	chh_swe_bam_ita_tig_amh_hau_arw_aze_tur_tsw_mly_lda_cze_scr_bsq_nor_gam_ses_cnt_pol_rus_zul_por_bem_mcd_est_cic_dgb_fin_ukr_sid_geo_eng_prs_pan_hin_owc_aeg_ger_hun_ewe_sun_dut_tag_jpn_knd_kor_bos_lit_xho_svk_ind_alb_amr_bat_mnd_slo_swa_urd_mlt_glc_ben_lat_guj_qcu_afr_rom_bul_dyu_wly_grk_anl_fre_jav_spa_moo_ctl_akn_mao_tha_heb_tml_fbf_igb_azi_krd_mol_uzb_yor_vie_sod_tsn_swt_ven	0.124631398916993	0.293173331060878	0.770042853108706
98	amr_arw_zul_glc_hau_mlt_aeg_grk_uzb_azi_dgb_ind_moo_slo_pan_bsq_svk_owc_lda_mnd_rus_por_cic_dut_tsw_nor_fin_xho_bem_hun_rom_wly_geo_pol_prs_guj_ben_sod_chh_bos_est_tsn_bat_ukr_tag_jpn_knd_kor_scr_alb_bam_lat_mly_bul_amh_jav_cnt_ita_ses_afr_sid_fre_eng_mcd_hin_qcu_mol_swe_krd_swa_tig_ger_anl_ctl_mao_cze_igb_lit_swt_sun_tha_heb_tml_ven_yor_aze_urd_spa_tur_akn_vie_gam_ewe_dyu_fbf	-0.00979130394900959	-0.0230464114504511	0.98166262865246
99	hau_glc_lda_krd_owc_aeg_heb_eng_tur_azi_bem_ind_yor_afr_alb_bsq_ger_sod_zul_cnt_ita_spa_xho_guj_ewe_bul_est_fbf_moo_hun_cze_gam_geo_mcd_por_dut_svk_sid_amr_scr_fin_tsw_mly_swe_jav_jpn_knd_kor_grk_bos_tsn_rus_mao_pol_anl_sun_mnd_prs_ses_fre_mlt_nor_ctl_rom_pan_qcu_lit_arw_slo_swa_chh_lat_wly_ben_tag_mol_igb_hin_dgb_bat_tha_tig_tml_cic_ven_uzb_ukr_urd_aze_akn_vie_amh_dyu_swt_bam	-0.425615475662904	-1.00937130379591	0.315415583033656
100	amr_por_bam_lit_amh_heb_wly_rom_aze_tur_tsn_tag_swa_krd_mol_bsq_fre_mlt_moo_mnd_ita_grk_ven_ben_dgb_alb_est_akn_zul_fin_pol_chh_geo_ukr_svk_pan_swe_owc_sid_afr_hun_xho_jav_ctl_sun_jpn_tml_kor_hin_lat_ses_bos_ind_arw_gam_mly_cnt_prs_ewe_eng_tig_nor_dut_slo_cze_qcu_urd_bul_glc_igb_anl_mcd_hau_ger_bat_guj_yor_scr_swt_mao_tha_aeg_knd_lda_tsw_uzb_rus_spa_azi_dyu_vie_sod_bem_fbf_cic	-0.316062922300063	-0.747628414580769	0.45657059240715
101	sid_hin_bem_svk_chh_owc_mlt_lat_azi_aze_akn_sun_dyu_nor_lit_bsq_rus_anl_tsw_mnd_pan_arw_dgb_fre_yor_krd_fin_swt_ses_hun_rom_aeg_geo_glc_por_prs_guj_wly_heb_dut_est_tsn_ind_mol_mly_jpn_tml_kor_ita_urd_lda_slo_mao_mcd_amh_bat_cnt_scr_ewe_ctl_amr_ger_bos_spa_swe_qcu_bul_afr_eng_swa_tig_pol_sod_alb_tag_ben_moo_cze_igb_jav_tha_gam_knd_zul_fbf_tur_ukr_grk_uzb_cic_vie_hau_xho_bam_ven	-0.989961602140656	-2.41336425896865	0.0177659302721645
102	sod_hin_bem_fre_chh_anl_gam_krd_azi_uzb_dgb_tag_ven_ctl_prs_bsq_svk_wly_cic_cnt_alb_spa_zul_cze_ewe_eng_est_ses_xho_fin_grk_heb_geo_pan_urd_rom_rus_amh_hau_lit_hun_bam_mao_pol_mly_jpn_tml_kor_ben_por_swt_glc_ind_mcd_tig_bat_mnd_ger_fbf_dut_amr_arw_slo_bos_ukr_qcu_bul_ita_guj_dyu_mlt_afr_owc_swe_jav_mol_swa_nor_igb_sun_tha_aeg_knd_tsn_yor_tur_lat_scr_aze_lda_vie_sid_akn_tsw_moo	-0.0561799670894225	-0.132380310041298	0.894969484624175
103	mlt_spa_xho_ben_hau_amr_heb_krd_uzb_azi_ses_tag_akn_mol_por_bsq_hin_wly_tsw_mnd_dut_lat_bam_eng_lda_arw_fin_fbf_swt_est_swe_gam_geo_ita_alb_afr_ukr_anl_aeg_pol_hun_dgb_ind_pan_mly_jpn_knd_kor_rom_bos_ewe_urd_mao_ctl_amh_bat_cnt_guj_dyu_svk_sod_scr_cze_glc_slo_qcu_rus_mcd_prs_moo_sid_ger_chh_nor_sun_lit_bem_fre_yor_jav_tha_owc_tml_cic_swa_tur_bul_grk_aze_tsn_vie_tig_ven_zul_igb	-0.637633034594673	-1.52474543586552	0.130716173561726
104	tig_por_swa_slo_sid_amh_gam_ger_azi_tur_zul_bat_swt_cze_krd_bsq_fre_aeg_lda_cnt_ita_prs_dyu_eng_igb_alb_est_ven_ewe_fin_swe_owc_geo_grk_mol_rom_glc_heb_amr_scr_hun_akn_jav_nor_tag_jpn_knd_kor_rus_spa_fbf_lat_mao_hin_hau_ind_mnd_mcd_cic_pan_wly_arw_ctl_bos_bul_qcu_urd_lit_pol_dgb_mlt_ukr_sod_svk_mly_guj_ses_dut_yor_sun_tha_chh_tml_tsn_xho_aze_ben_afr_uzb_moo_vie_anl_tsw_bam_bem	0.151496801224776	0.35665344263606	0.722159186653319
105	amr_nor_swa_dut_owc_anl_amh_slo_uzb_aze_bam_tag_akn_bul_svk_bsq_cze_heb_lda_mnd_ukr_scr_tsw_mol_dyu_grk_fin_ewe_xho_est_fre_chh_geo_guj_ctl_afr_ben_wly_hau_alb_hun_yor_bat_pan_sun_jpn_knd_kor_lit_hin_cic_ger_mly_mcd_tig_ind_cnt_urd_ses_spa_aeg_swe_prs_glc_ita_qcu_rus_arw_por_zul_sid_rom_gam_pol_mao_eng_ven_lat_tsn_jav_tha_sod_tml_fbf_dgb_tur_bos_krd_azi_swt_vie_mlt_igb_bem_moo	-0.565532612041175	-1.34790910423073	0.18096181183105
106	wly_guj_bam_svk_owc_mlt_chh_mol_aze_tur_swa_tag_moo_spa_grk_bsq_bul_aeg_ewe_cnt_prs_ben_ven_rom_cic_scr_hun_lda_igb_fin_dut_gam_geo_alb_urd_ger_lit_hau_amh_cze_est_ses_jav_rus_bat_jpn_tml_kor_slo_fre_akn_ita_sun_krd_sod_mly_mnd_lat_tsn_por_heb_bos_mcd_pan_ctl_qcu_afr_eng_glc_dyu_sid_hin_amr_arw_ind_ukr_xho_pol_dgb_mao_tha_tig_knd_fbf_zul_azi_swe_nor_uzb_swt_vie_anl_tsw_bem_yor	-0.563285845474712	-1.34624994443529	0.181494188790738
107	amr_afr_ven_ita_sod_mlt_hau_urd_uzb_azi_yor_tag_cic_bul_lit_bsq_ben_aeg_zul_mnd_hin_ctl_tsw_eng_bem_bos_hun_xho_fbf_fin_svk_amh_geo_alb_nor_ukr_lat_tig_owc_mol_est_akn_sun_rom_ind_jpn_tml_kor_pol_glc_dyu_slo_mao_por_gam_bat_cnt_pan_moo_rus_sid_guj_arw_dut_scr_qcu_fre_spa_krd_swt_heb_cze_chh_prs_mly_mcd_igb_ger_dgb_jav_tha_wly_knd_tsn_swa_aze_swe_grk_tur_bam_vie_anl_ewe_lda_ses	-1.10742916448772	-2.71909382127731	0.00781065150883217
108	owc_nor_tsn_glc_aeg_tig_heb_lit_aze_azi_moo_mao_dgb_rom_spa_bsq_swe_anl_zul_cnt_ben_ger_xho_lat_tsw_fre_fin_lda_bem_hun_eng_chh_geo_arw_pan_grk_svk_amr_sid_bos_est_bam_sun_ita_tag_jpn_tml_kor_dut_slo_yor_alb_ind_mcd_wly_mly_mnd_ctl_dyu_ukr_gam_hin_cze_mol_scr_qcu_guj_pol_afr_cic_mlt_krd_amh_bul_bat_por_ven_prs_akn_jav_tha_sod_knd_swt_ses_tur_urd_rus_uzb_fbf_vie_hau_ewe_swa_igb	0.1648050705685	0.387922149117387	0.698960144791021
109	chh_ukr_tsw_mcd_sod_anl_amh_arw_uzb_azi_ewe_mao_dgb_mol_alb_bsq_urd_amr_tsn_mnd_pan_ger_lda_svk_akn_por_est_cic_swt_hun_hin_mlt_geo_bul_fre_ita_rus_heb_tig_guj_fin_yor_sun_afr_ind_jpn_tml_kor_lat_eng_igb_dut_jav_prs_gam_bat_cnt_swe_swa_glc_wly_lit_cze_slo_scr_qcu_pol_bos_nor_fbf_aeg_grk_hau_rom_tag_ctl_xho_ben_zul_mly_tha_owc_knd_ses_moo_tur_krd_spa_aze_ven_vie_sid_dyu_bem_bam	-0.841526027975417	-2.03119846940437	0.0450890799901369
110	wly_mcd_ewe_eng_anl_owc_gam_ben_tur_uzb_lda_mly_bem_ger_grk_bsq_cze_sid_zul_mnd_prs_ita_yor_por_fbf_scr_est_igb_cic_hun_fre_tig_geo_rom_nor_lat_bul_aeg_amr_rus_fin_tsw_tag_urd_bat_jpn_tml_kor_alb_glc_tsn_mol_ind_slo_sod_jav_cnt_hin_dgb_pan_heb_krd_lit_dut_ukr_qcu_spa_afr_ctl_bam_amh_arw_chh_svk_sun_swe_xho_pol_dyu_mao_tha_mlt_knd_swa_moo_aze_bos_guj_azi_ven_vie_hau_akn_ses_swt	-0.151806531514996	-0.358282171362671	0.720944135811997
111	mlt_ger_moo_mol_owc_tig_hau_pol_azi_uzb_ewe_ind_fbf_svk_glc_bsq_urd_anl_yor_mnd_rus_afr_tsw_eng_cic_ben_est_igb_tsn_hun_spa_wly_geo_grk_por_alb_bul_amr_amh_krd_fin_zul_mao_pan_bat_jpn_tml_kor_lit_swe_akn_ita_jav_scr_heb_mly_cnt_ukr_bem_arw_chh_lat_rom_mcd_dut_qcu_prs_nor_slo_swt_sid_hin_sod_bos_sun_ctl_xho_guj_dgb_tag_tha_aeg_knd_swa_dyu_aze_cze_fre_tur_bam_vie_gam_ven_lda_ses	-0.904821383314018	-2.19368978518883	0.0307502171064422
112	sod_ita_ses_lat_mlt_chh_hau_afr_uzb_tur_lda_mao_swa_slo_rom_bsq_fre_amh_dgb_cnt_alb_por_akn_ukr_tsn_cze_hun_fbf_zul_est_rus_aeg_geo_ger_krd_spa_hin_gam_tig_pol_fin_swt_sun_pan_bat_jpn_tml_kor_grk_mol_bem_guj_tag_ctl_sid_ind_mnd_nor_ewe_scr_owc_mcd_bul_ben_prs_qcu_glc_urd_swe_dyu_wly_svk_anl_arw_mly_bos_xho_lit_cic_jav_tha_heb_knd_moo_igb_aze_eng_dut_azi_yor_vie_amr_tsw_bam_ven	-0.448197732685097	-1.06458327911274	0.289820806702749
113	amr_afr_cic_rus_anl_heb_aeg_mol_uzb_tur_igb_bat_bam_ben_swe_bsq_lat_chh_yor_cnt_arw_glc_ewe_cze_zul_ukr_est_bem_swt_fin_nor_gam_geo_pan_grk_eng_ctl_tig_wly_svk_hun_ven_tag_prs_mao_jpn_knd_kor_ger_guj_tsn_rom_jav_spa_sid_sun_mnd_bos_moo_krd_mlt_scr_dut_pol_bul_qcu_urd_lit_hin_dgb_sod_ita_amh_fre_ind_slo_dyu_por_tsw_mly_tha_owc_tml_akn_xho_azi_alb_mcd_aze_fbf_vie_hau_ses_swa_lda	0.0474499995336748	0.111662656472204	0.911331537897456
114	sid_ger_tsn_lit_chh_amh_tig_ctl_aze_tur_moo_jav_cic_mol_lat_bsq_mcd_hau_xho_cnt_fre_bos_zul_hin_ewe_eng_hun_igb_ses_fin_glc_heb_geo_afr_krd_cze_nor_gam_amr_rus_est_lda_mly_svk_tag_jpn_knd_kor_ben_pol_fbf_guj_bat_pan_mlt_ind_mnd_ukr_tsw_dut_owc_ita_alb_grk_prs_qcu_arw_scr_bul_swt_wly_swe_aeg_urd_mao_rom_yor_spa_dyu_sun_tha_anl_tml_dgb_ven_azi_por_slo_uzb_akn_vie_sod_swa_bam_bem	-0.362728445945569	-0.859391070808165	0.39233460660151
115	sod_lit_cic_glc_hau_owc_wly_spa_aze_azi_fbf_mly_bem_rus_grk_bsq_ger_mlt_ewe_mnd_pol_cze_bam_urd_tsw_por_est_xho_igb_hun_pan_heb_geo_afr_ben_nor_ukr_aeg_amh_hin_fin_swa_tag_ctl_sun_jpn_knd_kor_alb_bos_lda_mcd_ind_guj_sid_bat_cnt_scr_zul_slo_chh_ita_eng_svk_mol_qcu_swe_krd_rom_dgb_tig_lat_gam_prs_jav_arw_moo_dut_swt_mao_tha_anl_tml_akn_ses_uzb_fre_bul_tur_yor_vie_amr_ven_dyu_tsn	-0.725110028864747	-1.74044991145783	0.0850876673474668
116	owc_krd_swa_alb_wly_heb_chh_bos_uzb_azi_swt_jav_tsn_eng_cze_bsq_urd_amh_yor_cnt_grk_scr_igb_hin_moo_mol_fin_dgb_xho_hun_ger_amr_geo_ita_slo_svk_ukr_anl_mlt_pol_est_akn_sun_dut_tag_jpn_knd_kor_por_swe_ses_ctl_bat_bul_gam_ind_mnd_spa_ven_nor_aeg_pan_glc_rus_rom_qcu_mcd_ben_prs_fbf_hau_afr_tig_lit_mly_fre_ewe_lat_bam_mao_tha_sid_tml_tsw_bem_tur_guj_arw_aze_dyu_vie_sod_lda_zul_cic	-0.412487397528016	-0.979507529297419	0.329870490199225
117	owc_svk_igb_rus_gam_anl_aeg_krd_uzb_tur_dgb_mao_tsw_ger_pol_bsq_ukr_mlt_ewe_mnd_fre_ctl_fbf_dut_bem_arw_fin_swt_cic_est_guj_hau_geo_bos_prs_ben_nor_amh_sid_por_hun_yor_bat_pan_tag_jpn_tml_kor_lit_afr_dyu_swe_ind_grk_sod_sun_cnt_mcd_swa_urd_tig_eng_lat_ita_hin_qcu_scr_mol_alb_xho_heb_glc_chh_spa_jav_slo_akn_bul_lda_mly_tha_amr_knd_tsn_bam_azi_rom_cze_aze_moo_vie_wly_ses_zul_ven	-0.390447707442774	-0.924628254870747	0.357552289746917
118	hau_rus_bem_mcd_heb_tig_mlt_swe_uzb_tur_tsn_ind_swt_slo_eng_bsq_pan_amr_tsw_cnt_por_lit_ses_glc_dyu_guj_fin_lda_ven_hun_prs_sid_geo_ger_ita_cze_dut_aeg_chh_scr_est_yor_mao_rom_sun_jpn_knd_kor_spa_mol_zul_nor_mly_arw_wly_tag_mnd_fre_dgb_bos_anl_alb_hin_pol_bul_qcu_ukr_urd_ben_akn_gam_grk_owc_svk_jav_krd_cic_lat_ewe_bat_tha_sod_tml_fbf_igb_azi_afr_ctl_aze_swa_vie_amh_bam_xho_moo	-0.363898730805618	-0.862957879944649	0.390380603097528
119	owc_ben_bem_cze_sod_chh_anl_hin_uzb_tur_dyu_bat_moo_lat_dut_bsq_swe_amr_dgb_cnt_ctl_prs_tsw_pol_igb_glc_fin_xho_swa_est_scr_heb_geo_ger_krd_fre_guj_tig_sid_por_hun_ses_ind_mcd_mly_jpn_tml_kor_bul_ita_yor_urd_jav_rom_gam_sun_mnd_spa_swt_rus_amh_pan_mol_ukr_eng_qcu_slo_svk_bos_akn_hau_nor_mlt_alb_mao_grk_tsn_afr_fbf_tag_tha_wly_knd_bam_ewe_azi_arw_lit_aze_cic_vie_aeg_zul_lda_ven	-0.854301618223406	-2.06721892536888	0.0414921366275324
120	wly_ben_swa_mol_sid_heb_mlt_alb_uzb_tur_ven_mly_moo_rom_fre_bsq_ger_amh_ses_cnt_lit_ctl_bam_cze_ewe_prs_fin_cic_tsn_est_pan_anl_geo_por_mcd_glc_nor_aeg_gam_scr_hun_swt_mao_eng_bat_jpn_knd_kor_grk_pol_igb_urd_jav_arw_amr_ind_mnd_bos_lda_ukr_owc_swe_rus_bul_svk_qcu_dut_krd_guj_zul_chh_hin_sod_slo_tag_ita_yor_spa_dgb_sun_tha_tig_tml_bem_xho_azi_lat_afr_aze_fbf_vie_hau_tsw_akn_dyu	-0.332791986497554	-0.788949791449836	0.43214802910272
121	hau_dut_igb_ita_owc_heb_tig_urd_uzb_azi_cic_mao_bem_afr_guj_bsq_por_amh_swt_cnt_ger_lat_yor_eng_moo_spa_fin_lda_fbf_est_svk_anl_geo_arw_prs_mol_cze_wly_sod_ukr_hun_swa_jav_mcd_sun_jpn_tml_kor_bos_ctl_bam_swe_ind_fre_gam_bat_mnd_hin_ses_glc_amr_bul_pol_alb_rom_qcu_grk_lit_krd_dgb_sid_rus_chh_nor_mly_scr_tsn_ben_zul_tag_tha_aeg_knd_akn_tsw_aze_pan_slo_tur_ven_vie_mlt_ewe_dyu_xho	-1.18734805391283	-2.93012395394988	0.0042625766285124
122	mlt_ukr_dgb_alb_chh_gam_hau_krd_azi_tur_moo_tag_tsw_glc_ger_bsq_rom_amr_dyu_cnt_lat_arw_swa_dut_bem_bul_fin_xho_ven_est_afr_tig_geo_por_slo_mcd_lit_sid_anl_guj_hun_lda_sun_grk_bat_jpn_knd_kor_ctl_rus_igb_scr_ind_fre_owc_jav_mnd_eng_bam_bos_aeg_ita_urd_hin_cze_qcu_mol_swe_pan_cic_wly_nor_amh_svk_mly_ben_swt_pol_ewe_mao_tha_heb_tml_tsn_yor_uzb_prs_spa_aze_fbf_vie_sod_akn_zul_ses	-0.434116270444794	-1.02930635830234	0.306005320176404
123	heb_arw_ven_por_hau_amh_mlt_pan_uzb_tur_moo_mao_ewe_spa_ben_bsq_rus_sid_swt_mnd_guj_glc_tsn_bul_tsw_lat_hun_ses_yor_fin_svk_aeg_geo_ita_nor_dut_fre_owc_wly_urd_est_dyu_tag_slo_mly_jpn_tml_kor_scr_prs_bam_krd_jav_mol_gam_ind_cnt_swe_zul_ger_sod_eng_ctl_ukr_lit_qcu_pol_bos_hin_lda_anl_rom_amr_cze_sun_mcd_bem_grk_swa_bat_tha_chh_knd_dgb_akn_aze_afr_alb_azi_xho_vie_tig_fbf_igb_cic	-0.041702884554127	-0.0982281674320691	0.921962519916224
124	gam_lit_moo_ben_amh_anl_sid_spa_aze_tur_bam_tag_dgb_dut_glc_bsq_hin_sod_lda_cnt_afr_swe_bem_mol_tsw_bos_est_akn_swa_fin_cze_mlt_geo_urd_grk_ctl_scr_amr_heb_rom_hun_tsn_bat_alb_mao_jpn_knd_kor_arw_krd_zul_guj_ind_svk_owc_mly_mnd_pan_ven_prs_hau_ukr_pol_lat_bul_qcu_fre_ger_slo_ses_chh_ita_wly_mcd_sun_rus_dyu_eng_xho_jav_tha_aeg_tml_yor_swt_uzb_nor_por_azi_igb_vie_tig_cic_fbf_ewe	-0.459939561322206	-1.09316669764079	0.277144167553666
125	hau_ben_dyu_lit_gam_wly_aeg_mol_uzb_aze_igb_mao_tsn_bos_eng_bsq_ger_owc_bam_mnd_fre_svk_zul_urd_bem_scr_hun_moo_ses_est_glc_heb_geo_grk_pan_mcd_ctl_amr_sod_swe_fin_dgb_tag_por_ind_jpn_tml_kor_dut_lat_tsw_ukr_mly_arw_anl_sun_cnt_rom_lda_nor_sid_guj_afr_ita_spa_qcu_hin_alb_pol_xho_amh_prs_chh_bul_jav_cze_ewe_krd_akn_bat_tha_mlt_knd_fbf_swa_azi_rus_slo_tur_swt_vie_tig_ven_yor_cic	-0.460235595264245	-1.09340872761646	0.277038492823668
126	gam_cze_bam_spa_mlt_amh_wly_mol_tur_aze_lda_ind_swt_urd_fre_bsq_ben_chh_cic_mnd_ita_nor_yor_ger_xho_ctl_est_dgb_ven_fin_afr_anl_geo_rom_pan_guj_rus_owc_aeg_glc_hun_igb_tag_por_sun_jpn_tml_kor_pol_bos_dyu_svk_mao_grk_sid_jav_cnt_slo_ses_lat_tig_krd_scr_bul_swe_qcu_ukr_arw_eng_zul_amr_hin_heb_lit_bat_prs_fbf_mcd_swa_mly_tha_sod_knd_bem_akn_azi_dut_alb_uzb_tsn_vie_hau_ewe_moo_tsw	-0.333583854752915	-0.790101244642835	0.431478667097679
127	aeg_prs_akn_urd_tig_heb_owc_hin_uzb_tur_xho_ind_dyu_afr_ctl_bsq_bul_mlt_zul_cnt_slo_eng_ewe_ben_moo_arw_fin_fbf_swt_hun_krd_amr_geo_nor_fre_alb_swe_wly_anl_lit_est_ses_tag_mol_jav_jpn_knd_kor_lat_spa_igb_mcd_mao_dut_sid_sun_mnd_grk_lda_scr_sod_por_guj_rom_pan_qcu_pol_bos_ukr_tsw_hau_svk_gam_cze_mly_glc_tsn_ger_dgb_bat_tha_amh_tml_swa_bem_azi_ita_rus_aze_bam_vie_chh_yor_ven_cic	-0.75887315854872	-1.82466366306987	0.0712624851466731
128	anl_glc_tsw_urd_sod_gam_heb_afr_tur_aze_lda_bat_swt_alb_ctl_bsq_pan_wly_xho_mnd_pol_rom_bem_spa_ses_krd_est_bam_akn_hun_svk_hau_geo_lat_ben_mol_hin_amh_aeg_ukr_fin_dgb_ind_arw_sun_jpn_tml_kor_grk_slo_cic_cze_mao_eng_mlt_tag_cnt_ita_tsn_scr_tig_rus_lit_dut_ger_qcu_bul_nor_bos_swa_owc_prs_amr_por_jav_swe_igb_guj_ven_mly_tha_chh_knd_ewe_fbf_uzb_mcd_fre_azi_dyu_vie_sid_yor_zul_moo	-0.372906170528097	-0.883497545270146	0.379245718888415
129	hau_swe_dgb_afr_wly_owc_chh_rom_aze_tur_tsn_sun_yor_slo_ita_bsq_lat_amr_ewe_mnd_nor_alb_moo_fre_fbf_spa_est_tsw_cic_fin_prs_gam_geo_krd_guj_grk_glc_sod_amh_lit_hun_lda_bat_hin_ind_jpn_tml_kor_mol_ben_swa_svk_jav_eng_anl_mly_cnt_scr_ses_dut_heb_cze_bul_urd_ukr_qcu_arw_mcd_pol_bam_sid_por_tig_pan_tag_rus_xho_bos_igb_mao_tha_aeg_knd_zul_akn_azi_ctl_ger_uzb_dyu_vie_mlt_bem_ven_swt	0.153495273104321	0.361051609608262	0.718879746289318
130	amh_arw_xho_cze_tig_mlt_owc_eng_aze_tur_ses_mly_ven_scr_mol_bsq_alb_chh_tsn_cnt_ctl_rus_akn_mcd_moo_dut_hun_cic_yor_est_bos_sid_geo_por_urd_lat_glc_wly_anl_ukr_fin_lda_mao_guj_tag_jpn_tml_kor_grk_hin_fbf_spa_ind_pol_amr_sun_mnd_ita_bam_swe_sod_afr_fre_rom_ben_qcu_prs_bul_lit_igb_heb_nor_gam_pan_bat_krd_ewe_slo_dgb_jav_tha_aeg_knd_swt_bem_uzb_svk_ger_azi_swa_vie_hau_zul_tsw_dyu	-0.361541902089003	-0.856228564375984	0.394072152683579
131	amh_afr_dgb_pan_sid_hau_gam_ukr_azi_tur_ses_bat_igb_dut_lit_bsq_rus_sod_tsn_cnt_scr_ctl_bam_krd_bem_hin_hun_ven_ewe_fin_alb_owc_geo_urd_por_grk_svk_anl_tig_lat_est_akn_sun_glc_jav_jpn_tml_kor_swe_ita_yor_prs_mao_mcd_chh_tag_mnd_bul_tsw_rom_amr_ger_pol_slo_spa_qcu_bos_nor_ben_moo_mlt_cze_aeg_arw_mly_mol_zul_guj_swt_ind_tha_wly_knd_dyu_cic_uzb_eng_fre_aze_lda_vie_heb_fbf_xho_swa	0.467609022988137	1.10483019489753	0.272083374532523
132	owc_mol_akn_scr_amr_heb_amh_alb_aze_tur_swt_bat_fbf_arw_afr_bsq_spa_wly_ven_mnd_slo_ukr_tsn_krd_bam_rom_hun_moo_xho_est_fre_gam_geo_nor_lit_guj_bos_chh_aeg_svk_fin_tsw_tag_prs_sun_jpn_tml_kor_ita_pol_igb_urd_mly_cze_anl_jav_cnt_por_bem_dut_sod_swe_lat_ctl_pan_qcu_eng_grk_bul_dgb_tig_ben_hau_hin_mao_mcd_ses_rus_dyu_ind_tha_mlt_knd_ewe_cic_azi_ger_glc_uzb_swa_vie_sid_yor_lda_zul	0.250822398759114	0.590586557060992	0.556229962794844
133	sid_mcd_xho_alb_amh_mlt_tig_nor_aze_tur_lda_bat_swt_ctl_grk_bsq_svk_anl_tsn_cnt_scr_afr_bam_mol_moo_bos_est_zul_tsw_hun_ger_wly_geo_lit_por_swe_rom_sod_chh_glc_fin_ses_sun_ita_ind_jpn_knd_kor_guj_cze_ewe_pol_jav_krd_aeg_mly_mnd_spa_akn_bul_owc_eng_prs_rus_pan_qcu_slo_arw_fre_swa_hau_lat_gam_hin_tag_dut_igb_ukr_fbf_mao_tha_heb_tml_cic_dyu_azi_urd_ben_uzb_dgb_vie_amr_bem_ven_yor	-0.230484877251066	-0.544966460143168	0.587081110387511
134	owc_guj_bem_fre_amh_gam_mlt_bul_aze_tur_tsn_bat_swt_cze_mol_bsq_spa_chh_tsw_mnd_afr_pol_cic_nor_ven_svk_fin_bam_ses_hun_rus_tig_geo_krd_ukr_swe_arw_aeg_amr_urd_est_ewe_jav_glc_sun_jpn_tml_kor_grk_pan_moo_rom_mly_por_sod_ind_cnt_dut_dyu_prs_wly_mcd_ita_lit_ctl_qcu_slo_eng_bos_xho_hau_alb_anl_ger_tag_ben_lda_lat_zul_mao_tha_sid_knd_dgb_swa_uzb_scr_hin_azi_yor_vie_heb_igb_fbf_akn	-0.0325060173151467	-0.0766225059185585	0.939088453245406
135	heb_bos_igb_afr_aeg_amh_chh_ita_uzb_tur_ewe_mly_akn_glc_lit_bsq_rom_sid_lda_mnd_rus_ctl_ven_grk_xho_hin_est_swa_bem_hun_krd_wly_geo_lat_svk_arw_dut_owc_hau_pol_fin_moo_tag_fre_sun_jpn_knd_kor_eng_scr_swt_alb_jav_pan_mlt_bat_cnt_spa_tsn_ger_amr_prs_por_mol_bul_qcu_urd_slo_swe_zul_anl_ben_sod_cze_mao_ukr_dgb_nor_cic_ind_tha_gam_tml_fbf_ses_azi_guj_mcd_aze_yor_vie_tig_dyu_bam_tsw	0.512069649828127	1.2077928735679	0.230189472645055
136	aeg_krd_yor_arw_owc_amr_chh_pol_tur_aze_zul_mao_tsn_urd_afr_bsq_ukr_gam_xho_mnd_bos_ita_dgb_cze_akn_alb_hun_ses_bam_est_hin_anl_geo_prs_mcd_mol_svk_heb_amh_por_fin_ven_jav_spa_bat_jpn_tml_kor_ben_pan_bem_nor_tag_ger_wly_mly_cnt_eng_swa_swe_sid_slo_dut_lit_scr_qcu_lat_ctl_fre_tsw_tig_guj_mlt_grk_sun_rom_swt_bul_ewe_ind_tha_hau_knd_cic_fbf_azi_glc_rus_uzb_igb_vie_sod_moo_lda_dyu	-0.765000567215454	-1.84116766991841	0.0687849963594424
137	tig_spa_moo_fre_wly_sid_sod_alb_tur_uzb_xho_bat_swt_rus_krd_bsq_mol_chh_akn_mnd_urd_cze_zul_afr_swa_ctl_est_ewe_tsw_fin_scr_anl_geo_ben_hin_swe_prs_mlt_gam_guj_hun_bam_sun_ukr_jav_jpn_tml_kor_rom_bul_dyu_grk_tag_glc_heb_mao_cnt_dut_lda_lat_amh_mcd_slo_svk_nor_qcu_ger_por_ita_cic_amr_arw_aeg_eng_ind_pol_ven_pan_ses_mly_tha_owc_knd_igb_tsn_aze_lit_bos_azi_fbf_vie_hau_dgb_yor_bem	0.444023951715165	1.04737531817824	0.297640965139306
138	amh_fre_xho_mol_amr_wly_owc_alb_azi_uzb_swt_sun_igb_slo_krd_bsq_cze_chh_ewe_mnd_urd_glc_lda_ben_bam_arw_fin_tsn_zul_hun_scr_tig_geo_mcd_rus_ukr_ita_sod_mlt_guj_est_swa_ind_rom_mly_jpn_tml_kor_nor_ger_yor_swe_jav_bul_aeg_mao_cnt_hin_ven_svk_sid_dut_grk_bos_pol_qcu_prs_spa_afr_tsw_gam_por_anl_ctl_bat_eng_ses_lit_moo_tag_tha_heb_knd_fbf_bem_aze_lat_pan_tur_dgb_vie_hau_dyu_cic_akn	0.0467814087650914	0.110052949501546	0.912604519907792
139	gam_arw_igb_rus_wly_heb_owc_cze_uzb_azi_tsn_tag_xho_scr_fre_bsq_mol_tig_akn_mnd_eng_glc_zul_afr_swa_svk_est_cic_dyu_hun_ita_sid_geo_slo_grk_prs_mcd_sod_aeg_ger_fin_bem_bat_pan_ind_jpn_knd_kor_pol_por_lda_guj_mly_urd_amr_mao_cnt_nor_ven_spa_hau_ben_lat_bos_krd_qcu_ukr_alb_hin_moo_anl_swe_chh_bul_jav_dut_tsw_rom_yor_sun_tha_mlt_tml_swt_ewe_tur_lit_ctl_aze_ses_vie_amh_fbf_bam_dgb	-0.260091166023505	-0.614549796885401	0.540352710802929
140	aeg_glc_swa_ben_heb_tig_amr_slo_aze_uzb_moo_mao_cic_svk_swe_bsq_ger_wly_akn_cnt_rus_lit_tsn_afr_ewe_alb_hun_yor_dgb_fin_bos_gam_geo_nor_bul_rom_mcd_sid_hau_scr_est_igb_ind_dut_tag_jpn_tml_kor_prs_cze_zul_hin_mly_pan_anl_sun_mnd_urd_xho_mol_sod_grk_ukr_spa_guj_qcu_eng_fre_krd_fbf_amh_arw_owc_lat_jav_por_bem_pol_ses_bat_tha_mlt_knd_tsw_dyu_tur_ita_ctl_azi_bam_vie_chh_ven_lda_swt	-0.213300389873531	-0.504445651548268	0.615141357504564
141	owc_ben_ses_cze_tig_wly_gam_bul_aze_uzb_cic_bat_ven_scr_krd_bsq_lit_sod_swt_cnt_grk_nor_fbf_rom_zul_dut_fin_akn_dyu_est_glc_amh_geo_ger_fre_swe_guj_anl_sid_prs_hun_lda_mao_spa_sun_jpn_tml_kor_afr_mcd_bem_ita_mly_urd_heb_tag_mnd_eng_tsw_pol_mlt_lat_svk_ctl_pan_qcu_rus_ukr_slo_igb_aeg_por_amr_mol_ind_arw_bam_hin_tsn_jav_tha_chh_knd_yor_dgb_tur_alb_bos_azi_moo_vie_hau_ewe_swa_xho	0.439747039267368	1.03821696934818	0.301860887121917
142	tig_urd_dgb_scr_hau_owc_anl_eng_aze_azi_fbf_bat_swt_svk_dut_bsq_swe_sid_moo_mnd_rus_ben_bam_alb_cic_guj_fin_bem_swa_est_slo_gam_geo_bul_lat_nor_prs_aeg_chh_spa_hun_akn_ind_lit_mly_jpn_knd_kor_por_grk_igb_fre_mao_arw_mlt_jav_cnt_krd_dyu_glc_wly_pan_pol_rom_mol_qcu_hin_bos_ger_tsn_heb_cze_amr_ctl_sun_mcd_xho_ita_ven_tag_tha_amh_tml_ewe_yor_tur_afr_ukr_uzb_tsw_vie_sod_lda_zul_ses	-0.347288043302277	-0.824084159192356	0.41200022225771
143	aeg_mol_moo_ger_tig_amr_wly_pol_azi_tur_dgb_jav_lda_guj_dut_bsq_ctl_chh_akn_mnd_rus_ukr_dyu_alb_bam_bos_est_igb_ewe_fin_hin_hau_geo_arw_slo_lat_fre_mlt_anl_pan_hun_xho_sun_bul_mly_jpn_tml_kor_lit_prs_tsw_eng_tag_scr_amh_ind_cnt_ita_swt_rom_owc_grk_swe_ben_afr_qcu_glc_por_urd_ses_sod_cze_gam_nor_bat_spa_swa_mcd_zul_mao_tha_sid_knd_ven_tsn_aze_svk_krd_uzb_cic_vie_heb_fbf_bem_yor	-1.10044290744503	-2.70205341534994	0.00819104384080028
144	mlt_ben_fbf_arw_heb_wly_tig_urd_tur_azi_xho_sun_lda_grk_bul_bsq_alb_anl_ven_mnd_ukr_pol_akn_dut_ses_scr_fin_cic_tsw_hun_por_aeg_geo_afr_ctl_pan_bos_amh_sid_nor_est_swt_ind_swe_mly_jpn_knd_kor_fre_cze_ewe_rom_jav_ita_amr_bat_cnt_slo_zul_mcd_chh_lat_ger_spa_svk_qcu_prs_glc_guj_igb_gam_hin_owc_eng_mao_rus_moo_krd_bem_tag_tha_sod_tml_bam_dyu_uzb_lit_mol_aze_yor_vie_hau_tsn_dgb_swa	-0.0665365554014606	-0.156705493224912	0.875816647764587
145	hau_lat_bem_pan_owc_amr_aeg_urd_uzb_aze_lda_sun_swt_ger_cze_bsq_svk_tig_moo_cnt_ukr_krd_dyu_por_ses_lit_est_tsn_xho_fin_scr_heb_geo_ctl_rus_bos_arw_sid_amh_bul_hun_ewe_mao_mol_mly_jpn_tml_kor_prs_rom_igb_eng_ind_ita_mlt_bat_mnd_grk_tsw_mcd_sod_afr_swe_spa_glc_qcu_guj_ben_fre_bam_gam_slo_wly_dut_jav_hin_yor_pol_cic_tag_tha_anl_knd_zul_swa_azi_alb_nor_tur_dgb_vie_chh_akn_ven_fbf	-0.888747281237459	-2.14841494823003	0.0342787931026446
146	gam_ukr_dyu_guj_mlt_heb_aeg_pan_azi_tur_bam_mly_swt_glc_rom_bsq_mol_owc_tsw_mnd_urd_ger_yor_por_xho_swe_hun_igb_ses_est_arw_anl_geo_eng_krd_ben_bul_sid_wly_svk_fin_ven_ind_grk_bat_jpn_knd_kor_dut_nor_moo_prs_jav_ita_chh_tag_cnt_lat_ewe_alb_amh_spa_rus_cze_fre_qcu_pol_hin_bos_cic_sod_lit_hau_slo_sun_scr_dgb_mcd_fbf_mao_tha_tig_tml_lda_akn_aze_ctl_afr_uzb_tsn_vie_amr_bem_zul_swa	-0.667252857115638	-1.59999997205793	0.112990416532456
147	gam_rom_tsn_prs_tig_chh_anl_urd_uzb_azi_ven_mly_tsw_nor_rus_bsq_bul_sid_yor_cnt_fre_hin_akn_grk_dyu_afr_est_zul_dgb_hun_alb_hau_geo_ukr_arw_krd_mol_aeg_owc_dut_fin_ewe_sun_scr_tag_jpn_knd_kor_pol_mcd_ses_eng_bat_ctl_amh_mao_mnd_svk_igb_glc_mlt_slo_ger_pan_bos_qcu_ben_ita_guj_swt_sod_lit_wly_por_ind_spa_moo_lat_xho_jav_tha_heb_tml_bam_cic_aze_swe_cze_tur_lda_vie_amr_swa_bem_fbf	-0.450072913211998	-1.06977100548553	0.287491069780116
148	chh_ukr_dyu_svk_hau_gam_wly_afr_tur_azi_igb_ind_akn_lit_fre_bsq_hin_amh_bam_cnt_bos_bul_swa_lat_lda_ger_est_dgb_ewe_hun_mcd_owc_geo_ctl_swe_arw_ita_aeg_amr_pan_fin_moo_mao_slo_jav_jpn_knd_kor_ben_eng_xho_rom_tag_spa_anl_sun_mnd_rus_tsw_por_heb_grk_pol_glc_guj_qcu_krd_mol_nor_tsn_tig_dut_sid_cze_mly_urd_ven_scr_cic_bat_tha_mlt_tml_swt_bem_uzb_alb_prs_aze_ses_vie_sod_zul_yor_fbf	-0.182467268002227	-0.43083208483266	0.667587375989376
149	tig_arw_fbf_spa_hau_owc_gam_mol_azi_aze_akn_jav_swt_bos_afr_bsq_urd_sid_tsn_cnt_ctl_pol_cic_krd_ses_slo_fin_swa_tsw_est_rus_amh_geo_ben_glc_scr_fre_mlt_wly_svk_hun_dgb_ind_por_mao_jpn_knd_kor_mcd_grk_yor_ukr_tag_pan_sod_bat_mnd_prs_moo_dut_heb_bul_hin_swe_rom_qcu_guj_lat_ger_bam_chh_cze_amr_nor_mly_ita_zul_eng_ewe_sun_tha_anl_tml_igb_lda_uzb_alb_lit_tur_ven_vie_aeg_bem_xho_dyu	0.438205325038443	1.03524849800151	0.303237321806648
150	owc_bul_zul_bos_sid_amr_anl_lat_uzb_tur_ewe_bat_moo_pan_krd_bsq_slo_heb_akn_cnt_rom_afr_bem_ger_cic_hin_fin_dyu_ses_hun_alb_sod_geo_por_ukr_arw_glc_chh_wly_ita_est_dgb_mly_dut_tag_jpn_knd_kor_grk_pol_igb_mcd_jav_nor_gam_sun_mnd_svk_swt_ctl_amh_spa_cze_guj_scr_qcu_lit_fre_ben_ven_mlt_swe_tig_mol_ind_rus_lda_prs_tsn_mao_tha_aeg_tml_tsw_swa_azi_eng_urd_aze_fbf_vie_hau_xho_yor_bam	-1.42855912400018	-3.59331670521663	0.000524451687233405
151	sod_rom_igb_pan_amr_amh_hau_svk_aze_azi_zul_mly_ven_cze_slo_bsq_ctl_mlt_ewe_cnt_prs_bos_akn_arw_ses_guj_hun_bam_bem_est_rus_heb_geo_bul_urd_krd_grk_aeg_chh_glc_fin_tsn_mao_hin_bat_jpn_knd_kor_ukr_lit_cic_ger_jav_alb_sid_sun_mnd_scr_swa_ita_gam_eng_mol_mcd_afr_qcu_lat_nor_swe_dgb_tig_pol_anl_spa_ind_dut_xho_por_fbf_tag_tha_wly_tml_yor_tsw_tur_fre_ben_uzb_dyu_vie_owc_swt_moo_lda	-0.280511638998499	-0.663740528270197	0.508498504541409
152	aeg_svk_swt_slo_amr_chh_tig_hin_uzb_aze_bem_bat_tsw_rus_swe_bsq_bos_sid_xho_cnt_glc_spa_moo_dut_lda_ger_est_igb_swa_hun_mol_hau_geo_guj_scr_afr_fre_amh_wly_arw_fin_ven_ind_cze_mly_jpn_tml_kor_prs_lat_ewe_grk_jav_ukr_owc_mao_mnd_pan_fbf_pol_mlt_bul_eng_ben_nor_qcu_alb_lit_ctl_bam_heb_rom_sod_ita_sun_krd_tsn_por_akn_tag_tha_anl_knd_zul_dgb_tur_mcd_urd_azi_dyu_vie_gam_yor_cic_ses	-0.409703440160592	-0.971696654006002	0.333722000510443
153	aeg_alb_cic_prs_amh_hau_heb_por_aze_uzb_igb_mao_ven_spa_urd_bsq_hin_mlt_swa_cnt_eng_lat_ewe_rus_bam_swe_hun_xho_dyu_est_bul_sod_geo_guj_ukr_ger_scr_tig_owc_rom_fin_zul_bat_slo_ind_jpn_knd_kor_ben_bos_fbf_ita_sun_pan_wly_mly_mnd_krd_tsw_svk_gam_nor_mol_pol_arw_qcu_cze_grk_fre_swt_sid_lit_amr_afr_tag_dut_lda_mcd_ses_jav_tha_anl_tml_yor_moo_azi_ctl_glc_tur_bem_vie_chh_akn_dgb_tsn	-0.643966427042815	-1.54199881234783	0.126469816916696
154	tig_arw_yor_svk_chh_gam_sod_ukr_azi_uzb_ses_jav_fbf_eng_bul_bsq_por_amr_bem_mnd_lit_scr_xho_slo_ven_ita_est_ewe_moo_fin_rom_wly_geo_rus_ctl_urd_nor_anl_sid_hin_hun_akn_ind_alb_sun_jpn_tml_kor_pol_fre_dgb_swe_mao_guj_amh_tag_cnt_dut_igb_cze_heb_glc_afr_pan_prs_qcu_spa_krd_mol_tsw_owc_mcd_mlt_bos_mly_ger_swa_lat_dyu_bat_tha_aeg_knd_lda_bam_aze_grk_ben_tur_swt_vie_hau_cic_tsn_zul	0.157867040495877	0.371668946065211	0.710984806789593
155	heb_por_dgb_ctl_amh_hau_gam_rus_uzb_tur_dyu_ind_akn_cze_grk_bsq_pol_anl_lda_mnd_swe_hin_tsn_mol_xho_slo_hun_cic_ewe_fin_eng_sid_geo_spa_bul_bos_urd_tig_aeg_ita_est_fbf_tag_ger_mly_jpn_tml_kor_lat_ukr_bam_afr_sun_arw_mlt_mao_cnt_pan_yor_dut_chh_prs_svk_alb_scr_qcu_krd_mcd_guj_bem_owc_rom_wly_glc_jav_nor_igb_lit_zul_bat_tha_amr_knd_tsw_moo_aze_fre_ben_azi_swa_vie_sod_ses_swt_ven	-0.258817473722819	-0.611189765292395	0.542565002236791
156	aeg_mol_swa_ger_sod_amh_owc_alb_uzb_azi_swt_jav_akn_rom_glc_bsq_pan_hau_tsw_cnt_por_lat_bam_mcd_fbf_ita_hun_dgb_xho_est_cze_chh_geo_bul_arw_prs_guj_wly_mlt_bos_fin_ven_ind_ben_sun_jpn_knd_kor_fre_swe_igb_krd_tag_ctl_tig_mly_mnd_hin_lda_rus_sid_slo_pol_nor_eng_qcu_afr_ukr_spa_bem_gam_svk_amr_urd_bat_grk_moo_lit_cic_mao_tha_heb_tml_ewe_zul_aze_dut_scr_tur_dyu_vie_anl_yor_tsn_ses	-0.334748416631656	-0.792310878154835	0.430195876311687
157	tig_ger_bam_fre_heb_mlt_sod_swe_azi_tur_yor_bat_moo_bos_lat_bsq_prs_wly_akn_cnt_svk_spa_swa_mol_xho_mcd_fin_ewe_igb_hun_afr_hau_geo_dut_ben_urd_krd_owc_chh_scr_est_cic_mao_por_tag_jpn_knd_kor_rom_rus_ses_guj_mly_lit_anl_jav_mnd_ita_bem_pol_sid_eng_bul_cze_alb_qcu_slo_pan_grk_swt_aeg_ctl_amr_ukr_ind_nor_zul_glc_fbf_sun_tha_gam_tml_dyu_dgb_aze_arw_hin_uzb_tsn_vie_amh_tsw_lda_ven	0.810348530887686	1.92379438418848	0.0574384781668211
158	wly_grk_bem_dut_chh_owc_mlt_pol_aze_uzb_akn_sun_swt_guj_prs_bsq_scr_sid_tsn_mnd_lit_glc_dyu_bul_dgb_por_est_cic_swa_fin_arw_tig_geo_rus_slo_ben_spa_aeg_hau_eng_hun_ses_bat_ukr_ind_jpn_tml_kor_swe_pan_igb_nor_tag_hin_amh_jav_cnt_ger_tsw_krd_anl_bos_cze_fre_lat_qcu_afr_urd_mol_lda_heb_svk_amr_alb_mly_mcd_xho_rom_ven_mao_tha_sod_knd_ewe_bam_azi_ita_ctl_tur_yor_vie_gam_moo_zul_fbf	0.367189107553585	0.866941899614156	0.388205158808116
159	mlt_krd_lda_guj_aeg_amr_owc_ger_tur_azi_akn_mly_xho_rus_spa_bsq_alb_anl_dgb_cnt_ukr_hin_bam_ita_zul_slo_hun_tsw_bem_fin_cze_hau_geo_urd_dut_mol_pan_tig_amh_svk_est_ven_mao_scr_tag_jpn_tml_kor_prs_glc_ses_eng_jav_pol_gam_bat_mnd_por_fbf_grk_sid_arw_ben_lat_bos_qcu_nor_lit_swe_dyu_wly_fre_heb_ctl_ind_bul_swa_rom_cic_sun_tha_chh_knd_tsn_yor_uzb_mcd_afr_aze_swt_vie_sod_igb_moo_ewe	-0.056891178665017	-0.134056424916045	0.893647636533696
160	mlt_swe_dyu_ukr_sid_amh_heb_afr_aze_azi_fbf_ind_cic_rom_lit_bsq_glc_amr_igb_mnd_bos_prs_ses_cze_akn_guj_est_moo_bam_fin_dut_anl_geo_bul_nor_por_urd_gam_hau_arw_hun_swa_bat_rus_mao_jpn_tml_kor_spa_svk_xho_lat_jav_grk_tig_tag_cnt_mcd_yor_eng_aeg_krd_fre_scr_mol_qcu_ctl_ger_pol_zul_sod_ben_wly_hin_mly_ita_tsw_pan_ven_sun_tha_owc_knd_bem_dgb_tur_alb_slo_uzb_ewe_vie_chh_tsn_lda_swt	-0.195290126534841	-0.461584257257115	0.64545733900387
161	anl_ctl_ses_grk_owc_heb_wly_ita_azi_uzb_xho_mao_swt_nor_swe_bsq_eng_gam_akn_mnd_arw_lit_swa_scr_bam_krd_hun_tsn_dyu_est_hin_hau_geo_ger_pan_ben_rus_sid_chh_glc_fin_moo_bat_rom_ind_jpn_knd_kor_bos_lat_ewe_prs_mly_svk_mlt_tag_cnt_por_bem_mol_tig_dut_cze_alb_pol_qcu_spa_bul_mcd_ven_amh_urd_amr_slo_jav_ukr_yor_guj_dgb_sun_tha_aeg_tml_fbf_zul_tur_afr_fre_aze_cic_vie_sod_lda_tsw_igb	-0.337305550121665	-0.798721096566443	0.426487213850891
162	sod_dut_swt_grk_heb_amr_wly_cze_azi_aze_ewe_sun_akn_glc_arw_bsq_pol_sid_fbf_mnd_urd_por_bem_pan_yor_mcd_hun_dgb_dyu_fin_prs_amh_geo_svk_krd_lit_guj_owc_tig_mol_est_zul_mao_spa_ind_jpn_tml_kor_alb_fre_tsw_rom_tag_hin_gam_jav_cnt_ita_igb_afr_aeg_scr_ger_swe_bul_qcu_bos_eng_lat_moo_hau_slo_anl_rus_bat_nor_xho_ukr_swa_mly_tha_mlt_knd_ven_bam_tur_ctl_ben_uzb_ses_vie_chh_tsn_cic_lda	0.34499889374466	0.814899825791401	0.417211598479316
163	aeg_ita_igb_scr_gam_tig_anl_bos_aze_azi_akn_sun_ewe_alb_ger_bsq_nor_wly_zul_mnd_spa_glc_swt_svk_lda_eng_est_tsw_ses_fin_hin_sod_geo_prs_guj_rus_slo_owc_mlt_swe_hun_xho_tag_krd_mly_jpn_tml_kor_afr_ctl_ven_pan_bat_rom_heb_jav_cnt_grk_dgb_urd_hau_por_mcd_pol_bul_qcu_cze_lit_fre_fbf_amr_ukr_sid_arw_ind_mol_swa_dut_yor_mao_tha_amh_knd_bam_tsn_uzb_ben_lat_tur_dyu_vie_chh_cic_moo_bem	-0.172726875500357	-0.407433299339415	0.684626105541667
164	amh_prs_moo_por_sid_owc_chh_lat_uzb_azi_dyu_mao_xho_fre_slo_bsq_scr_anl_fbf_cnt_afr_pol_swa_lit_ses_nor_fin_cic_tsn_hun_dut_wly_geo_bos_rus_swe_ukr_gam_sod_guj_est_bam_jav_svk_sun_jpn_tml_kor_glc_urd_swt_ctl_mly_rom_hau_tag_mnd_mcd_akn_cze_heb_arw_ita_eng_bul_qcu_mol_grk_pan_yor_tig_ger_amr_spa_ind_krd_dgb_alb_lda_bat_tha_mlt_knd_igb_ven_aze_ben_hin_tur_ewe_vie_aeg_tsw_zul_bem	-0.00411296306903686	-0.00968736801107897	0.992291470152741
165	heb_guj_lda_alb_sid_anl_amr_scr_tur_uzb_xho_ind_tsn_hin_pol_bsq_svk_chh_swa_cnt_krd_grk_bem_eng_bam_mcd_fin_yor_akn_hun_rom_mlt_geo_bos_nor_glc_afr_owc_tig_ger_est_dgb_jav_slo_mao_jpn_tml_kor_mol_ben_moo_por_bat_bul_gam_sun_mnd_fre_cic_swe_wly_ukr_cze_arw_dut_qcu_pan_spa_ita_tsw_hau_rus_sod_prs_tag_lat_zul_urd_ewe_mly_tha_aeg_knd_dyu_ses_azi_ctl_lit_aze_ven_vie_amh_igb_fbf_swt	-0.860793399504368	-2.08209916454434	0.0400799015462122
166	tig_afr_cic_lit_owc_chh_amr_ita_azi_uzb_moo_mao_bam_pan_spa_bsq_svk_mlt_tsw_mnd_ctl_por_yor_slo_swt_ben_hun_zul_ewe_est_ukr_sid_geo_guj_swe_eng_alb_anl_heb_arw_fin_igb_ind_fre_jav_jpn_tml_kor_bul_pol_akn_urd_bat_nor_sod_mly_cnt_dut_dgb_scr_wly_krd_prs_hin_rom_qcu_mcd_mol_bos_swa_hau_ger_aeg_lat_tag_grk_bem_rus_tsn_sun_tha_amh_knd_fbf_lda_aze_glc_cze_tur_xho_vie_gam_ven_dyu_ses	-0.199753998715716	-0.471744794980825	0.638213882854399
167	mlt_svk_bam_ger_heb_owc_tig_bos_azi_uzb_bem_mly_akn_ctl_glc_bsq_lat_wly_igb_mnd_krd_cze_tsn_hin_lda_mol_est_moo_fbf_fin_grk_sid_geo_afr_urd_pol_ukr_gam_sod_fre_hun_ses_tag_arw_mao_jpn_knd_kor_alb_prs_swt_ben_jav_bul_amh_sun_cnt_mcd_yor_lit_amr_scr_spa_slo_rus_qcu_rom_nor_swe_dyu_chh_pan_aeg_dut_ind_por_dgb_ita_zul_bat_tha_hau_tml_tsw_xho_aze_guj_eng_tur_swa_vie_anl_cic_ewe_ven	-0.203225891830352	-0.480027258448676	0.632335118679361
168	sod_mol_bam_arw_anl_amr_tig_dut_uzb_azi_swa_mao_ses_spa_krd_bsq_grk_chh_swt_cnt_urd_nor_moo_mcd_lda_scr_est_igb_yor_hun_svk_heb_geo_eng_ctl_bul_ger_gam_mlt_pol_fin_zul_bat_bos_mly_jpn_tml_kor_cze_prs_cic_por_ind_glc_owc_sun_mnd_ben_fbf_pan_amh_ukr_fre_rom_ita_qcu_guj_swe_hin_dgb_aeg_afr_sid_alb_jav_rus_xho_slo_akn_tag_tha_hau_knd_tsn_bem_tur_lit_lat_aze_ven_vie_wly_dyu_ewe_tsw	-0.400005521288278	-0.948419190112276	0.345374107381386
169	chh_mol_swa_ctl_gam_mlt_sid_bul_azi_tur_fbf_mly_lda_pol_scr_bsq_guj_aeg_dgb_mnd_mcd_ger_ven_alb_dyu_pan_hun_bam_bem_est_glc_owc_geo_prs_grk_afr_ukr_heb_amh_bos_fin_cic_sun_dut_bat_jpn_knd_kor_hin_slo_igb_fre_jav_krd_tig_tag_cnt_svk_zul_ben_amr_eng_rom_lit_ita_qcu_spa_arw_por_ses_sod_nor_wly_rus_mao_cze_swt_swe_tsn_ind_tha_hau_tml_yor_tsw_aze_urd_lat_uzb_moo_vie_anl_xho_akn_ewe	-1.1079158436168	-2.71898637480216	0.00781299879295036
170	chh_mcd_tsw_glc_hau_aeg_amh_lat_tur_aze_bam_mly_moo_spa_urd_bsq_ctl_gam_igb_mnd_hin_svk_akn_bul_swt_pol_fin_lda_dyu_hun_por_sid_geo_arw_afr_scr_swe_owc_tig_ger_est_tsn_sun_ita_ind_jpn_tml_kor_pan_rom_cic_mol_jav_bos_amr_bat_cnt_prs_yor_alb_anl_guj_slo_lit_dut_qcu_fre_ukr_grk_ses_sod_cze_heb_krd_tag_nor_ven_eng_zul_mao_tha_mlt_knd_xho_fbf_azi_ben_rus_uzb_dgb_vie_wly_bem_swa_ewe	0.327525855574392	0.770794222217674	0.44278274075676
171	owc_nor_tsw_guj_amh_anl_wly_slo_aze_tur_igb_jav_tsn_dut_krd_bsq_prs_gam_ven_mnd_cze_swe_cic_rus_bam_pol_hun_moo_yor_est_bos_sid_geo_hin_urd_svk_grk_heb_sod_ita_fin_swa_mly_ctl_sun_jpn_tml_kor_pan_bul_ewe_arw_ind_ukr_mlt_tag_cnt_afr_dgb_spa_amr_ger_por_glc_fre_qcu_eng_alb_lat_xho_chh_lit_aeg_mol_bat_mcd_lda_rom_zul_mao_tha_hau_knd_swt_dyu_azi_ben_scr_uzb_bem_vie_tig_ses_akn_fbf	-0.189977722468627	-0.44832511761597	0.654961344557579
172	amr_bos_bem_cze_sod_wly_heb_scr_azi_uzb_bam_sun_zul_svk_ctl_bsq_lat_aeg_yor_mnd_pol_arw_xho_rom_tsn_rus_est_ven_lda_hun_ben_anl_geo_fre_krd_spa_urd_owc_gam_ukr_fin_fbf_tag_swe_jav_jpn_tml_kor_mol_nor_akn_mcd_bat_afr_mlt_mly_cnt_ita_dgb_por_hau_pan_dut_glc_lit_qcu_hin_bul_ger_moo_sid_grk_amh_alb_mao_slo_ses_eng_igb_ind_tha_chh_knd_swa_cic_aze_guj_prs_tur_dyu_vie_tig_ewe_swt_tsw	-0.499932733562256	-1.19014928302913	0.237016997430289
173	wly_dut_yor_grk_aeg_chh_amh_cze_tur_uzb_swt_mly_ses_rus_svk_bsq_rom_tig_akn_mnd_krd_guj_tsw_scr_bem_bos_fin_tsn_ewe_est_ctl_heb_geo_pol_glc_mcd_eng_amr_gam_afr_hun_ven_bat_alb_mao_jpn_knd_kor_nor_bul_cic_hin_ind_slo_mlt_tag_cnt_ukr_xho_swe_owc_spa_lat_ger_mol_qcu_ben_fre_pan_dyu_anl_por_hau_lit_jav_prs_lda_arw_fbf_sun_tha_sid_tml_dgb_bam_aze_ita_urd_azi_moo_vie_sod_swa_zul_igb	0.748543273182196	1.7805764861727	0.0782471362080024
174	chh_guj_igb_prs_owc_sid_anl_rom_aze_tur_zul_bat_dyu_rus_glc_bsq_lit_hau_moo_mnd_mol_krd_swa_grk_cic_arw_est_bem_tsn_hun_ger_mlt_geo_urd_cze_pol_svk_sod_amr_alb_fin_fbf_mly_hin_mao_jpn_knd_kor_fre_nor_lda_eng_tag_ukr_amh_jav_cnt_dut_ewe_afr_gam_ben_ctl_scr_bos_qcu_mcd_bul_spa_xho_aeg_ita_tig_swe_sun_lat_yor_pan_bam_ind_tha_wly_tml_swt_ses_uzb_slo_por_azi_akn_vie_heb_dgb_tsw_ven	0.044254647782193	0.104233906553435	0.917208189424445
175	sid_pan_bam_scr_anl_amr_wly_dut_tur_aze_cic_bat_tsw_afr_lat_bsq_ukr_aeg_swa_mnd_krd_hin_xho_glc_ewe_grk_hun_moo_akn_est_svk_owc_geo_por_alb_slo_lit_gam_hau_ctl_fin_lda_sun_bos_tag_jpn_tml_kor_eng_urd_fbf_guj_mao_spa_tig_ind_cnt_ger_dgb_pol_mlt_arw_rus_swe_ben_qcu_rom_cze_ita_zul_chh_prs_heb_mcd_mly_fre_tsn_mol_yor_jav_tha_sod_knd_bem_ven_azi_nor_bul_uzb_igb_vie_amh_ses_dyu_swt	-0.378849107508708	-0.897548036939447	0.371744268038083
176	chh_ita_tsn_guj_aeg_gam_sod_ger_uzb_aze_cic_mao_bam_glc_afr_bsq_rom_wly_lda_mnd_grk_mcd_ses_bos_xho_mol_est_ven_bem_hun_svk_heb_geo_lit_por_fre_rus_sid_owc_krd_fin_fbf_tag_ctl_sun_jpn_knd_kor_lat_eng_tsw_hin_ind_dut_amr_jav_cnt_pol_dgb_ukr_anl_prs_cze_bul_spa_qcu_swe_pan_nor_moo_amh_ben_tig_urd_bat_arw_ewe_alb_swa_mly_tha_hau_tml_yor_dyu_azi_slo_scr_tur_swt_vie_mlt_akn_igb_zul	0.144116065248416	0.339092076081468	0.735304850892138
177	tig_lat_tsn_krd_amr_aeg_heb_slo_uzb_azi_moo_sun_dyu_ben_svk_bsq_fre_sid_igb_cnt_pol_ita_swt_swe_xho_afr_fin_cic_bem_hun_ukr_wly_geo_glc_grk_cze_spa_anl_chh_bos_est_dgb_bat_bul_tag_jpn_tml_kor_por_prs_ses_guj_ind_hin_sod_mly_mnd_lit_lda_ger_mlt_pan_mol_arw_ctl_qcu_rom_nor_urd_yor_owc_rus_hau_eng_mao_mcd_zul_dut_tsw_jav_tha_gam_knd_fbf_ewe_tur_alb_scr_aze_akn_vie_amh_bam_swa_ven	-0.219407141055389	-0.518443469348394	0.605380234750495
178	aeg_hin_fbf_spa_chh_owc_amr_rom_azi_tur_bam_jav_tsw_lit_pan_bsq_scr_anl_ses_mnd_glc_eng_lda_guj_dyu_ukr_est_swa_zul_hun_urd_wly_geo_krd_lat_rus_arw_amh_gam_dut_fin_yor_sun_bul_bat_jpn_knd_kor_bos_pol_ewe_alb_tag_ita_mlt_mly_cnt_afr_cic_fre_heb_mol_por_grk_ben_qcu_prs_ger_cze_igb_sid_nor_sod_swe_mao_svk_ven_mcd_xho_ind_tha_tig_tml_moo_swt_uzb_slo_ctl_aze_akn_vie_hau_dgb_tsn_bem	-0.501855774241139	-1.19325065688965	0.235806439941737
179	sod_fre_zul_cze_tig_sid_hau_ger_tur_azi_ewe_jav_fbf_swe_ukr_bsq_lit_heb_bem_mnd_guj_bul_tsn_dut_ses_eng_hun_bam_swt_est_alb_amr_geo_krd_por_hin_svk_chh_gam_spa_fin_akn_bat_mol_ind_jpn_tml_kor_arw_ctl_tsw_ita_tag_urd_amh_mao_cnt_ben_yor_scr_mlt_mcd_bos_lat_rom_qcu_rus_glc_prs_xho_aeg_pol_wly_slo_mly_pan_moo_grk_ven_sun_tha_anl_knd_dyu_swa_uzb_nor_afr_aze_igb_vie_owc_cic_lda_dgb	-0.0123424029021239	-0.029087129445801	0.976857429542707
180	sod_ben_swa_rom_heb_mlt_tig_prs_azi_uzb_cic_jav_yor_ukr_rus_bsq_alb_hau_fbf_mnd_afr_nor_xho_krd_lda_glc_est_ses_bam_hun_pan_chh_geo_grk_cze_pol_slo_owc_aeg_swe_fin_tsn_mao_ita_sun_jpn_knd_kor_mol_arw_bem_urd_mly_guj_amh_bat_cnt_bul_moo_hin_amr_mcd_eng_lit_spa_qcu_fre_bos_svk_igb_gam_dut_anl_lat_ind_ger_dgb_por_ven_tag_tha_wly_tml_zul_dyu_aze_scr_ctl_tur_akn_vie_sid_tsw_swt_ewe	-0.240208485390163	-0.567270274499922	0.571897345506096
181	heb_cze_bem_spa_gam_aeg_wly_swe_uzb_aze_zul_ind_tsw_lat_slo_bsq_rom_tig_akn_cnt_bos_pan_moo_ger_fbf_ctl_hun_dyu_cic_est_rus_amh_geo_por_lit_prs_ben_chh_amr_dut_fin_swt_bat_hin_sun_jpn_knd_kor_bul_guj_igb_glc_mly_pol_anl_jav_mnd_afr_ven_ita_hau_nor_arw_fre_mol_qcu_krd_alb_ukr_lda_owc_grk_sid_eng_mao_svk_dgb_urd_swa_tag_tha_mlt_tml_tsn_xho_azi_mcd_scr_tur_bam_vie_sod_ses_yor_ewe	-0.646898943685481	-1.54958210446815	0.124638302463102
182	sod_ukr_akn_glc_tig_owc_hau_spa_tur_uzb_bam_ind_cic_fre_mcd_bsq_arw_wly_bem_cnt_eng_grk_zul_slo_ewe_alb_fin_fbf_dgb_hun_afr_gam_geo_ctl_swe_nor_ger_aeg_amh_dut_est_swt_jav_por_bat_jpn_tml_kor_cze_lat_yor_rus_mly_ben_sid_tag_mnd_prs_swa_hin_heb_lit_bul_pol_rom_qcu_pan_svk_guj_igb_anl_ita_mlt_urd_sun_scr_ven_krd_xho_mao_tha_chh_knd_moo_dyu_azi_bos_mol_aze_tsw_vie_amr_tsn_ses_lda	-0.2678459761944	-0.634322506916166	0.527427641844996
183	hau_ben_dyu_alb_mlt_wly_heb_cze_tur_aze_dgb_bat_moo_swe_ukr_bsq_por_amr_tsw_mnd_scr_hin_xho_dut_tsn_lat_est_fbf_igb_hun_bos_tig_geo_prs_afr_fre_ctl_gam_aeg_grk_fin_bam_sun_guj_ind_jpn_tml_kor_svk_bul_bem_lit_jav_spa_owc_mao_cnt_rus_akn_ger_sod_arw_glc_nor_krd_qcu_urd_eng_slo_swa_chh_ita_anl_rom_mly_pol_yor_mcd_ewe_tag_tha_amh_knd_ven_lda_azi_mol_pan_uzb_cic_vie_sid_swt_zul_ses	-0.258490879665232	-0.610394527100674	0.543089268706411
184	hau_mol_igb_arw_aeg_tig_amr_lat_tur_uzb_moo_mly_fbf_svk_spa_bsq_glc_mlt_tsw_mnd_prs_por_zul_ita_ven_bos_est_cic_swt_fin_fre_amh_geo_ger_urd_scr_pol_chh_owc_hin_hun_xho_sun_mcd_bat_jpn_tml_kor_dut_rus_yor_ctl_ind_alb_sod_tag_cnt_nor_bem_krd_wly_swe_eng_afr_ukr_qcu_cze_bul_pan_dyu_sid_grk_anl_rom_jav_lit_ses_slo_akn_mao_tha_gam_knd_swa_tsn_azi_guj_ben_aze_dgb_vie_heb_ewe_bam_lda	-0.234781998990888	-0.554466802154743	0.580590384049638
185	anl_ger_swt_nor_tig_gam_amh_eng_azi_uzb_moo_mly_akn_guj_bos_bsq_slo_mlt_zul_mnd_ukr_rus_ven_krd_swa_bul_hun_fbf_yor_fin_ben_sod_geo_mcd_lit_arw_glc_wly_amr_scr_est_lda_sun_por_mao_jpn_knd_kor_dut_rom_bem_ita_jav_prs_hau_bat_cnt_svk_tsn_spa_sid_afr_pan_hin_lat_qcu_ctl_cze_grk_ses_aeg_mol_heb_alb_tag_fre_dyu_swe_tsw_ind_tha_chh_tml_cic_dgb_aze_urd_pol_tur_igb_vie_owc_ewe_xho_bam	0.230776403507222	0.542976172026226	0.588445209121753
186	mlt_bos_cic_ita_aeg_sod_amh_por_tur_aze_moo_sun_igb_afr_urd_bsq_grk_wly_xho_mnd_mcd_dut_tsw_lit_swa_ctl_hun_tsn_akn_est_pol_heb_geo_cze_swe_alb_slo_amr_hau_nor_fin_dgb_mao_lat_ind_jpn_tml_kor_ukr_prs_dyu_pan_jav_hin_anl_bat_cnt_arw_ewe_fre_gam_krd_mol_rus_bul_qcu_scr_eng_svk_bem_owc_rom_tig_spa_tag_ben_fbf_guj_zul_mly_tha_sid_knd_lda_swt_uzb_ger_glc_azi_bam_vie_chh_ven_yor_ses	-0.332422988011712	-0.787920585878143	0.432746843186864
187	amh_por_fbf_arw_gam_amr_heb_lit_uzb_azi_zul_ind_tsn_ita_alb_bsq_ukr_aeg_swt_mnd_slo_afr_dgb_ctl_ewe_ger_est_lda_xho_hun_spa_hau_geo_bul_swe_mol_scr_sod_tig_rom_fin_yor_sun_svk_bat_jpn_tml_kor_pol_hin_dyu_cze_mly_glc_chh_mao_cnt_grk_igb_bos_wly_fre_krd_prs_urd_qcu_pan_lat_guj_moo_anl_dut_sid_nor_tag_rus_akn_ben_ses_jav_tha_owc_knd_ven_cic_tur_eng_mcd_aze_tsw_vie_mlt_bam_swa_bem	-0.752736385863251	-1.81062390762905	0.0734281521155635
188	amh_por_igb_pan_sod_tig_wly_svk_aze_uzb_xho_ind_tsn_dut_ger_bsq_bos_aeg_zul_cnt_spa_ita_ses_nor_bam_bul_hun_cic_ewe_fin_ctl_anl_geo_mol_grk_slo_rom_owc_mlt_mcd_est_bem_mly_alb_mao_jpn_tml_kor_cze_prs_swa_swe_jav_hin_hau_tag_mnd_guj_dgb_eng_sid_lit_pol_urd_lat_qcu_arw_fre_ben_akn_gam_glc_heb_rus_sun_scr_moo_krd_dyu_bat_tha_chh_knd_fbf_tsw_azi_ukr_afr_tur_lda_vie_amr_swt_ven_yor	-0.116252763517326	-0.274145946953551	0.784580467078829
189	anl_guj_dgb_swe_aeg_gam_chh_mol_tur_azi_ses_ind_igb_rus_grk_bsq_pol_sid_swa_mnd_pan_lat_bem_krd_akn_slo_est_cic_bam_fin_prs_tig_geo_svk_urd_por_ita_sod_amh_dut_hun_tsn_tag_mcd_bat_jpn_tml_kor_rom_glc_yor_bos_mao_nor_mlt_jav_cnt_ukr_lda_afr_heb_ben_eng_spa_ger_qcu_hin_ctl_alb_zul_wly_arw_owc_scr_mly_fre_swt_bul_tsw_sun_tha_amr_knd_xho_ewe_uzb_cze_lit_aze_ven_vie_hau_fbf_dyu_moo	0.399718292599102	0.942224793044274	0.348518750047246
190	wly_ger_ses_spa_gam_sod_tig_guj_uzb_azi_ven_ind_akn_pol_mol_bsq_cze_amr_tsw_cnt_ukr_alb_cic_nor_moo_afr_fin_lda_bam_est_rom_amh_geo_lit_fre_lat_hin_anl_chh_mcd_hun_zul_sun_slo_mly_jpn_tml_kor_krd_rus_dyu_ben_tag_swe_aeg_mao_mnd_pan_bem_bul_hau_urd_ctl_svk_bos_qcu_glc_arw_grk_yor_owc_scr_mlt_eng_bat_por_igb_dut_swa_jav_tha_heb_knd_fbf_ewe_tur_ita_prs_aze_dgb_vie_sid_tsn_swt_xho	0.354032105669815	0.833807358848685	0.406526051174423
191	gam_arw_swt_ukr_sid_wly_anl_lit_uzb_tur_bem_mly_swa_ita_urd_bsq_slo_hau_bam_cnt_swe_scr_yor_cze_ewe_rom_fin_dyu_igb_est_spa_tig_geo_ger_afr_krd_fre_heb_owc_pol_hun_cic_tag_prs_mao_jpn_knd_kor_bul_guj_fbf_hin_jav_ctl_chh_ind_mnd_mcd_tsw_ben_amh_dut_bos_eng_mol_qcu_por_svk_pan_ven_mlt_glc_amr_nor_bat_grk_ses_alb_dgb_sun_tha_aeg_tml_moo_tsn_azi_lat_rus_aze_akn_vie_sod_xho_zul_lda	-0.775453007089817	-1.86619606251841	0.0651653997105381
192	gam_prs_igb_swe_amr_heb_anl_spa_uzb_azi_xho_sun_cic_mol_dut_bsq_alb_amh_fbf_cnt_bos_afr_bam_fre_swa_urd_est_swt_bem_hun_pan_chh_geo_krd_grk_ita_slo_owc_wly_svk_fin_moo_bat_pol_jav_jpn_tml_kor_cze_ukr_zul_arw_mao_bul_aeg_mly_mnd_lit_ewe_por_tig_rom_nor_glc_ger_qcu_scr_hin_guj_tsw_hau_mcd_sid_lat_ind_eng_yor_ctl_ven_tag_tha_mlt_knd_akn_tsn_tur_rus_ben_aze_dgb_vie_sod_dyu_lda_ses	-0.356291883904775	-0.843855247299504	0.400915671614077
193	anl_grk_bem_slo_aeg_amh_mlt_svk_aze_tur_bam_sun_dyu_pol_guj_bsq_arw_heb_ses_mnd_rus_mol_tsn_glc_swt_urd_hun_yor_fbf_est_ita_sod_geo_ukr_rom_ben_lit_tig_hau_lat_fin_ven_mao_ger_ind_jpn_tml_kor_eng_afr_xho_alb_bat_krd_wly_tag_cnt_mcd_ewe_bos_amr_fre_hin_scr_por_qcu_ctl_prs_pan_dgb_owc_bul_chh_dut_jav_spa_lda_nor_tsw_mly_tha_sid_knd_zul_swa_uzb_cze_swe_azi_moo_vie_gam_akn_cic_igb	-0.665669415131595	-1.59234636953336	0.114700325106755
194	amr_krd_zul_ben_amh_wly_sid_dut_azi_tur_tsn_mly_tsw_glc_grk_bsq_bos_gam_fbf_cnt_scr_mol_bem_eng_swt_rus_fin_dgb_moo_est_pan_chh_geo_guj_slo_fre_ger_sod_heb_nor_hun_cic_jav_rom_sun_jpn_tml_kor_pol_ctl_xho_urd_bat_arw_anl_ind_mnd_hin_akn_svk_mlt_por_bul_afr_swe_qcu_ukr_spa_prs_igb_aeg_lat_hau_mcd_mao_alb_lda_lit_yor_tag_tha_tig_knd_ven_ses_aze_cze_ita_uzb_ewe_vie_owc_bam_dyu_swa	0.40486632465002	0.956226848364512	0.341436747869485
195	wly_svk_swt_spa_mlt_heb_sid_pan_tur_uzb_ven_sun_zul_afr_prs_bsq_slo_tig_swa_mnd_ben_nor_fbf_mcd_yor_fre_fin_moo_bem_hun_guj_amr_geo_mol_dut_ctl_krd_anl_chh_swe_est_ses_bat_cze_tag_jpn_knd_kor_pol_rom_igb_arw_mly_hin_amh_mao_cnt_scr_ewe_ukr_sod_grk_lit_glc_bul_qcu_rus_ger_alb_cic_hau_urd_gam_ita_ind_por_tsw_eng_lda_jav_tha_aeg_tml_tsn_dgb_azi_bos_lat_aze_xho_vie_owc_akn_bam_dyu	-0.258514666638232	-0.611588137797349	0.542302468715143
196	owc_ita_tsn_nor_sod_sid_gam_bul_uzb_tur_ven_sun_dgb_bos_scr_bsq_guj_hau_swa_cnt_por_hin_ewe_arw_bam_spa_hun_xho_yor_fin_lit_heb_geo_mcd_rus_ukr_lat_amh_tig_prs_est_tsw_tag_pol_jav_jpn_knd_kor_rom_grk_bem_afr_mly_urd_wly_ind_mnd_ctl_akn_cze_mlt_slo_krd_mol_ger_qcu_fre_swe_glc_lda_anl_alb_amr_ben_mao_pan_fbf_eng_cic_bat_tha_chh_tml_zul_igb_azi_svk_dut_aze_moo_vie_aeg_ses_dyu_swt	0.326715286355935	0.770203839006186	0.443131094954122
197	amh_dut_yor_fre_sid_anl_heb_alb_uzb_azi_cic_sun_lda_ctl_lit_bsq_mol_mlt_tsw_mnd_ger_arw_ses_swe_xho_eng_fin_swt_dyu_est_pan_amr_geo_ben_rus_afr_cze_owc_sod_guj_hun_igb_mly_ukr_mao_jpn_tml_kor_grk_bul_akn_krd_jav_bos_aeg_ind_cnt_nor_bam_slo_hau_svk_spa_mcd_lat_qcu_pol_prs_rom_tsn_gam_scr_chh_ita_bat_por_swa_hin_ven_tag_tha_wly_knd_zul_moo_aze_glc_urd_tur_ewe_vie_tig_dgb_bem_fbf	-0.789501291758156	-1.90107486306482	0.060388619835184
198	gam_scr_lda_ukr_amh_aeg_owc_lit_azi_aze_cic_jav_yor_lat_glc_bsq_bos_heb_ven_cnt_ita_arw_dgb_grk_akn_swe_est_bem_zul_fin_eng_hau_geo_por_guj_cze_nor_anl_amr_svk_hun_igb_bat_ctl_ind_jpn_knd_kor_rus_mcd_bam_pan_sun_hin_chh_mao_mnd_mol_moo_afr_sid_urd_prs_ben_krd_qcu_spa_bul_rom_swt_wly_pol_sod_fre_tag_ger_tsn_alb_dyu_mly_tha_tig_tml_xho_tsw_tur_dut_slo_uzb_fbf_vie_mlt_swa_ses_ewe	-1.23528807329191	-3.06148126171623	0.00287934626814793
199	hau_ben_ses_krd_heb_anl_chh_ctl_azi_aze_ewe_bat_dyu_hin_mcd_bsq_pol_tig_dgb_cnt_ita_nor_swt_cze_ven_slo_hun_zul_cic_fin_afr_amh_geo_lit_svk_pan_bul_wly_sod_alb_est_swa_jav_eng_tag_jpn_tml_kor_bos_swe_xho_prs_mao_ukr_gam_ind_mnd_grk_fbf_ger_aeg_guj_arw_por_rom_qcu_scr_dut_mol_bem_sid_lat_mlt_urd_sun_glc_bam_rus_yor_mly_tha_amr_knd_tsw_lda_uzb_fre_spa_tur_moo_vie_owc_akn_igb_tsn	-0.102687642434959	-0.242028879076424	0.809290690897924
200	sid_rom_bem_ukr_amh_chh_aeg_lat_tur_uzb_bam_jav_yor_svk_eng_bsq_afr_hau_ewe_mnd_spa_krd_ses_cze_dyu_ger_est_xho_lda_hun_mcd_sod_geo_swe_nor_pan_urd_wly_owc_ita_fin_akn_tag_fre_mly_jpn_tml_kor_lit_slo_igb_ben_ind_rus_anl_bat_cnt_alb_moo_arw_amr_pol_por_hin_scr_qcu_ctl_prs_glc_fbf_mlt_dut_gam_bul_sun_mol_swt_guj_ven_mao_tha_heb_knd_tsw_swa_azi_grk_bos_aze_zul_vie_tig_tsn_cic_dgb	-0.43791892931135	-1.0404420358644	0.300831932906567
201	tig_spa_zul_prs_anl_aeg_gam_svk_azi_tur_dyu_jav_bem_ukr_cze_bsq_lit_hau_xho_mnd_bul_swe_ewe_glc_lda_pol_fin_dgb_ven_hun_scr_mlt_geo_pan_fre_afr_ctl_chh_heb_nor_est_swa_mly_urd_mao_jpn_tml_kor_rom_arw_cic_alb_sun_rus_owc_tag_cnt_mol_tsn_ger_wly_dut_slo_ita_por_qcu_krd_guj_lat_moo_sod_mcd_amr_grk_ind_bos_swt_eng_igb_bat_tha_sid_knd_ses_tsw_aze_ben_hin_uzb_yor_vie_amh_fbf_akn_bam	-0.532596330584161	-1.26806855229553	0.207938864822896
202	sid_rus_bam_scr_sod_amr_mlt_alb_aze_uzb_swt_ind_fbf_grk_ger_bsq_guj_gam_tsn_mnd_mol_arw_yor_ita_ewe_svk_fin_ses_dyu_est_slo_wly_geo_spa_swe_prs_rom_aeg_heb_pol_hun_igb_sun_afr_mly_jpn_tml_kor_eng_glc_xho_nor_tag_dut_tig_jav_cnt_lit_tsw_fre_owc_urd_bul_bos_ben_qcu_lat_krd_ukr_lda_hau_pan_amh_mcd_bat_hin_dgb_cze_cic_mao_tha_chh_knd_ven_bem_azi_por_ctl_tur_swa_vie_anl_moo_zul_akn	-0.599564762353747	-1.43374596271356	0.154998431528811
203	aeg_guj_xho_ita_mlt_hau_amr_dut_azi_tur_dgb_mly_lda_ger_rus_bsq_swe_sod_swa_mnd_bos_arw_ven_slo_igb_scr_est_cic_tsw_hun_bul_anl_geo_krd_spa_lit_nor_wly_heb_alb_fin_ewe_bat_ukr_mao_jpn_knd_kor_svk_mcd_akn_mol_sun_glc_owc_ind_cnt_por_bem_eng_tig_urd_grk_pan_fre_qcu_rom_lat_prs_tsn_sid_pol_gam_ctl_jav_ben_bam_hin_zul_tag_tha_amh_tml_moo_swt_uzb_cze_afr_aze_ses_vie_chh_fbf_dyu_yor	-1.09555897894511	-2.68629386815801	0.00855775903811595
204	mlt_lat_ven_mol_tig_owc_hau_ita_tur_azi_cic_sun_zul_grk_nor_bsq_ctl_chh_moo_cnt_krd_bul_swt_por_dgb_swe_est_ewe_xho_fin_ben_gam_geo_glc_guj_hin_pan_amr_wly_dut_hun_bem_tag_scr_jav_jpn_knd_kor_slo_afr_dyu_rom_mao_svk_anl_ind_mnd_mcd_tsw_cze_aeg_prs_urd_lit_pol_qcu_fre_arw_alb_tsn_sid_eng_heb_spa_mly_ger_igb_bos_swa_bat_tha_amh_tml_fbf_lda_aze_rus_ukr_uzb_ses_vie_sod_bam_akn_yor	0.0503801318687067	0.118634106857253	0.905821114739652
205	gam_guj_igb_krd_chh_amh_hau_rom_aze_uzb_lda_sun_tsn_ukr_pol_bsq_fre_anl_xho_mnd_lat_ctl_cic_pan_ses_eng_est_swt_fbf_fin_grk_wly_geo_ita_lit_ger_nor_tig_mlt_dut_hun_moo_bat_glc_mly_jpn_tml_kor_swe_slo_bam_prs_tag_rus_sid_ind_cnt_mol_ewe_spa_sod_mcd_ben_afr_alb_qcu_cze_arw_por_bem_aeg_hin_amr_bul_jav_scr_dyu_urd_swa_mao_tha_heb_knd_tsw_ven_azi_svk_bos_tur_yor_vie_owc_akn_zul_dgb	0.131677582231048	0.31000070784223	0.757254012599066
206	owc_lat_tsn_pol_anl_amh_heb_eng_uzb_aze_bam_mly_igb_por_rus_bsq_slo_sid_swa_mnd_dut_afr_xho_prs_swt_ukr_fin_cic_dgb_est_bul_gam_geo_swe_scr_lit_alb_mlt_wly_glc_hun_ses_ind_ita_bat_jpn_knd_kor_grk_spa_zul_hin_mao_mcd_sod_jav_cnt_nor_moo_krd_aeg_ben_pan_svk_rom_qcu_guj_ctl_arw_ven_hau_fre_chh_mol_sun_urd_ewe_cze_yor_tag_tha_tig_tml_tsw_akn_tur_bos_ger_azi_lda_vie_amr_dyu_fbf_bem	0.174276382020574	0.411040611080351	0.681988369021404
207	heb_lat_tsn_bos_hau_chh_gam_urd_tur_azi_xho_sun_swt_bul_dut_bsq_slo_mlt_igb_mnd_mol_svk_tsw_rus_moo_ita_est_cic_lda_fin_krd_amh_geo_por_pan_pol_ctl_wly_aeg_ben_hun_ewe_mly_rom_ind_jpn_knd_kor_nor_lit_akn_eng_jav_grk_amr_mao_cnt_afr_ses_guj_sid_ger_swe_arw_fre_qcu_mcd_ukr_prs_zul_owc_scr_tig_glc_bat_hin_fbf_alb_ven_tag_tha_anl_tml_bem_bam_uzb_spa_cze_aze_dyu_vie_sod_dgb_yor_swa	-0.641884690733599	-1.53570094586861	0.128007006011265
208	amr_mol_ven_spa_amh_anl_tig_dut_aze_uzb_akn_sun_zul_eng_ben_bsq_ita_chh_bam_mnd_arw_hin_lda_slo_xho_nor_fin_yor_cic_hun_bul_sid_geo_ctl_cze_rus_grk_owc_sod_prs_est_igb_jav_alb_tag_jpn_tml_kor_guj_lat_dgb_rom_bat_pan_heb_mly_cnt_pol_swa_fre_hau_swe_mcd_ukr_scr_qcu_por_svk_bos_dyu_wly_afr_aeg_krd_mao_urd_tsw_lit_ewe_ind_tha_gam_knd_tsn_fbf_azi_ger_glc_tur_swt_vie_mlt_ses_bem_moo	-0.165143291945553	-0.389538966783416	0.697768095315783
209	heb_nor_fbf_eng_chh_anl_mlt_mol_aze_uzb_bem_ind_xho_urd_alb_bsq_cze_sod_moo_cnt_mcd_swe_cic_scr_yor_pol_est_swa_dgb_hun_ita_wly_geo_slo_rus_prs_lit_aeg_gam_spa_fin_ses_mao_krd_jav_jpn_tml_kor_hin_guj_zul_dut_sun_rom_hau_tag_mnd_ger_igb_grk_owc_ben_bos_bul_lat_qcu_ctl_svk_fre_tsn_tig_glc_amr_pan_mly_arw_lda_ukr_dyu_bat_tha_amh_knd_ewe_akn_tur_por_afr_azi_swt_vie_sid_bam_ven_tsw	-0.218818940177764	-0.516555120423072	0.606692920464193
210	amh_ukr_zul_scr_owc_sod_tig_bos_azi_aze_tsw_ind_yor_cze_hin_bsq_ctl_hau_swt_cnt_ita_lat_lda_guj_xho_mcd_hun_swa_bam_fin_rom_gam_geo_krd_glc_nor_swe_anl_mlt_spa_est_dyu_mly_rus_bat_jpn_knd_kor_slo_prs_dgb_arw_jav_pol_wly_mao_mnd_ben_tsn_svk_chh_ger_eng_fre_alb_qcu_pan_afr_bul_igb_aeg_mol_heb_lit_sun_dut_ven_por_akn_tag_tha_sid_tml_ses_ewe_tur_grk_urd_uzb_bem_vie_amr_moo_cic_fbf	-0.118186485491266	-0.27884332200584	0.780984173559439
211	gam_ita_ewe_mcd_chh_heb_anl_krd_azi_uzb_ven_mly_zul_ger_grk_bsq_afr_tig_cic_mnd_scr_mol_lda_cze_tsw_arw_hun_moo_fbf_fin_svk_owc_geo_slo_bos_por_alb_sod_aeg_lit_est_bam_sun_pan_bat_jpn_tml_kor_lat_prs_xho_swe_ind_fre_wly_mao_cnt_bul_ses_spa_amh_ctl_glc_guj_urd_qcu_ben_ukr_eng_yor_sid_nor_hau_pol_tag_rom_swt_hin_igb_jav_tha_amr_knd_akn_dgb_aze_dut_rus_tur_swa_vie_mlt_tsn_dyu_bem	-0.712736224719414	-1.71074327840819	0.0904623541718283
212	chh_eng_ven_nor_tig_hau_wly_scr_tur_uzb_yor_tag_fbf_pol_lat_bsq_swe_aeg_ses_mnd_hin_ben_igb_prs_lda_fre_est_dyu_dgb_hun_ukr_owc_geo_glc_cze_afr_spa_amh_sid_alb_fin_zul_bat_urd_jav_jpn_knd_kor_arw_guj_swa_mcd_ind_lit_heb_sun_cnt_ctl_bam_rus_mlt_bul_mol_por_pan_qcu_svk_krd_dut_bem_amr_slo_anl_bos_mao_grk_tsw_rom_xho_mly_tha_sod_tml_tsn_ewe_aze_ger_ita_azi_moo_vie_gam_cic_swt_akn	-0.022033944637118	-0.0518815060195217	0.958734386003867
213	amr_arw_swa_eng_anl_tig_sid_scr_uzb_tur_swt_bat_zul_svk_rus_bsq_glc_aeg_akn_cnt_lat_por_xho_urd_tsw_bos_hun_dyu_fbf_fin_bul_gam_geo_nor_spa_pol_hin_sod_chh_cze_est_igb_mao_dut_ind_jpn_knd_kor_ita_grk_dgb_pan_mly_ctl_hau_jav_mnd_alb_ewe_rom_owc_lit_prs_ben_mcd_qcu_krd_afr_ukr_moo_amh_fre_heb_guj_sun_swe_lda_ger_bam_tag_tha_mlt_tml_cic_bem_azi_slo_mol_aze_ven_vie_wly_tsn_ses_yor	0.147078489953245	0.345756868682212	0.730306353306047
214	gam_bos_dyu_alb_sod_heb_sid_guj_azi_uzb_xho_mao_bam_cze_afr_bsq_pan_chh_moo_mnd_eng_rus_zul_bul_akn_ita_hun_ewe_cic_fin_grk_tig_geo_dut_slo_mol_swe_amr_wly_krd_est_dgb_mly_prs_tag_jpn_tml_kor_rom_glc_yor_svk_bat_por_aeg_jav_cnt_arw_lda_hin_anl_ger_ben_fre_pol_qcu_lat_lit_scr_swt_owc_spa_amh_nor_sun_ctl_igb_ukr_ven_ind_tha_hau_knd_ses_fbf_tur_mcd_urd_aze_tsn_vie_mlt_swa_tsw_bem	0.737270884702888	1.74875713014216	0.083632528909436
215	sod_grk_zul_pol_owc_anl_gam_dut_uzb_aze_swa_ind_igb_mol_swe_bsq_guj_amr_ses_cnt_ben_ita_bam_lat_yor_ukr_fin_dyu_moo_hun_glc_aeg_geo_por_alb_svk_bul_heb_mlt_fre_est_fbf_sun_afr_tag_jpn_knd_kor_urd_cze_bem_ctl_mly_prs_sid_jav_mnd_eng_lda_mcd_chh_ger_slo_rus_hin_qcu_rom_krd_lit_ven_amh_bos_tig_nor_mao_pan_dgb_arw_xho_bat_tha_wly_tml_tsn_akn_tur_scr_spa_azi_tsw_vie_hau_cic_swt_ewe	-0.596768068032915	-1.42495120485185	0.157518672911505
216	chh_rus_bem_mol_heb_sod_hau_spa_azi_tur_tsw_jav_tsn_ben_cze_bsq_urd_mlt_igb_mnd_scr_ctl_swa_slo_ewe_lat_est_akn_ven_fin_por_amr_geo_swe_arw_nor_alb_anl_aeg_glc_hun_swt_sun_grk_mao_jpn_knd_kor_eng_ita_lda_lit_mly_ukr_owc_ind_cnt_krd_moo_rom_sid_svk_pan_ger_bul_qcu_bos_pol_dut_dyu_gam_guj_wly_mcd_bat_hin_yor_prs_ses_tag_tha_amh_tml_dgb_bam_uzb_fre_afr_aze_cic_vie_tig_zul_xho_fbf	-0.773914010489905	-1.8627517707875	0.065653837699306
217	gam_mol_dgb_svk_sid_wly_owc_prs_azi_tur_ses_ind_swt_afr_nor_bsq_krd_aeg_swa_cnt_slo_alb_akn_ger_fbf_ben_est_tsn_dyu_fin_bul_mlt_geo_ita_ukr_por_pan_chh_tig_dut_hun_ven_bat_pol_mao_jpn_knd_kor_cze_scr_cic_lat_tag_rus_hau_mly_mnd_guj_lda_bos_sod_hin_grk_glc_arw_qcu_ctl_spa_urd_xho_anl_lit_heb_rom_jav_fre_tsw_swe_yor_sun_tha_amh_tml_bem_ewe_aze_mcd_eng_uzb_bam_vie_amr_zul_moo_igb	-0.105364278616795	-0.248802937277723	0.804061844820733
218	wly_ben_zul_lat_anl_owc_sod_eng_azi_uzb_swa_ind_lda_por_nor_bsq_dut_aeg_yor_cnt_guj_grk_tsw_lit_ven_bul_hun_bem_dyu_est_ita_hau_geo_pan_mcd_arw_afr_gam_heb_svk_fin_cic_bat_ger_mao_jpn_tml_kor_bos_cze_igb_scr_sun_ctl_amh_jav_mnd_alb_bam_krd_chh_mol_swe_urd_rom_qcu_rus_ukr_fre_dgb_amr_glc_sid_slo_tag_pol_swt_hin_ses_mly_tha_mlt_knd_ewe_moo_aze_prs_spa_tur_akn_vie_tig_fbf_xho_tsn	0.0298077971847782	0.0701284141053007	0.944242028646302
219	tig_slo_ewe_lit_mlt_wly_hau_rus_aze_tur_dgb_ind_tsw_cze_prs_bsq_swe_heb_moo_mnd_hin_lat_xho_ukr_yor_ger_hun_tsn_cic_fin_urd_gam_geo_fre_grk_nor_pol_aeg_amh_bul_est_bem_mly_arw_bat_jpn_tml_kor_ben_ctl_dyu_dut_mao_mol_chh_jav_cnt_ita_lda_bos_sid_rom_eng_glc_alb_qcu_scr_pan_guj_akn_anl_svk_sod_por_sun_mcd_swa_afr_ses_tag_tha_owc_knd_fbf_swt_azi_spa_krd_uzb_bam_vie_amr_igb_zul_ven	-0.233763865419758	-0.552740639304467	0.581767173311925
220	mlt_ctl_bem_ben_tig_chh_amh_slo_aze_tur_xho_jav_yor_alb_lit_bsq_cze_gam_swa_mnd_por_spa_dgb_pol_ses_rom_fin_akn_cic_hun_hin_hau_geo_grk_swe_prs_rus_owc_sod_arw_est_fbf_tag_nor_ind_jpn_tml_kor_mcd_ukr_ven_scr_sun_afr_amr_mly_cnt_guj_swt_lat_heb_glc_ger_krd_fre_qcu_mol_dut_pan_dyu_sid_eng_anl_svk_bat_bul_zul_urd_igb_mao_tha_aeg_knd_lda_bam_azi_bos_ita_uzb_tsn_vie_wly_ewe_tsw_moo	0.874538312055613	2.08518444329413	0.0397923304028694
221	anl_spa_zul_fre_amr_wly_amh_mcd_tur_azi_lda_jav_swt_mol_cze_bsq_rom_chh_igb_cnt_bul_ben_moo_glc_yor_dut_est_bam_ewe_fin_eng_aeg_geo_pan_scr_lit_swe_tig_heb_prs_hun_tsn_sun_grk_ind_jpn_tml_kor_ger_arw_ses_afr_tag_lat_sod_mly_mnd_bos_xho_ctl_hau_slo_ukr_alb_nor_qcu_svk_urd_krd_dgb_mlt_por_gam_guj_bat_ita_tsw_pol_bem_mao_tha_owc_knd_ven_swa_uzb_hin_rus_aze_cic_vie_sid_dyu_fbf_akn	-0.563230182087505	-1.34331497916057	0.182438826548896
222	anl_swe_ewe_lit_sid_mlt_wly_pol_uzb_tur_swa_jav_yor_ukr_fre_bsq_arw_tig_dgb_cnt_grk_mol_moo_bos_cic_rus_est_bam_tsw_hun_prs_owc_geo_slo_cze_lat_eng_heb_chh_pan_fin_lda_sun_svk_tag_jpn_tml_kor_hin_rom_akn_urd_mly_ita_amh_ind_mnd_alb_fbf_por_hau_guj_scr_nor_glc_qcu_mcd_dut_ctl_ven_gam_afr_sod_ben_bat_krd_swt_ger_bem_mao_tha_aeg_knd_ses_zul_azi_bul_spa_aze_xho_vie_amr_igb_tsn_dyu	-1.21677752526451	-3.01394293750572	0.00332303722119524
223	wly_krd_bem_por_anl_tig_hau_grk_aze_azi_swa_sun_xho_prs_afr_bsq_ger_aeg_moo_cnt_cze_mol_lda_rom_tsw_lat_fin_ven_fbf_est_pol_amr_geo_svk_arw_dut_lit_chh_mlt_slo_hun_yor_tag_nor_bat_jpn_knd_kor_bul_fre_igb_ita_ind_ukr_heb_mly_mnd_bos_bam_scr_owc_spa_rus_alb_ctl_qcu_eng_hin_guj_tsn_amh_urd_sid_ben_mao_mcd_ewe_swe_akn_jav_tha_gam_tml_cic_dyu_tur_pan_glc_uzb_dgb_vie_sod_zul_swt_ses	0.204900182004758	0.482286793189309	0.630735406145539
224	heb_eng_zul_glc_chh_amh_wly_grk_azi_aze_fbf_tag_igb_swe_spa_bsq_afr_mlt_moo_cnt_dut_mol_xho_alb_tsn_pan_est_akn_ven_fin_urd_anl_geo_por_nor_prs_ben_aeg_amr_cze_hun_cic_ind_scr_mao_jpn_knd_kor_pol_guj_bem_ctl_jav_hin_owc_bat_mnd_mcd_ewe_ger_hau_ukr_ita_slo_rom_qcu_bos_lit_rus_tsw_sid_arw_tig_fre_sun_bul_swa_svk_bam_mly_tha_gam_tml_swt_yor_tur_krd_lat_uzb_lda_vie_sod_dgb_dyu_ses	-1.32123798643008	-3.30076866596973	0.0013683323619925
225	anl_arw_bem_fre_owc_tig_heb_guj_azi_aze_tsw_ind_tsn_por_cze_bsq_ita_hau_swa_mnd_svk_pan_moo_afr_yor_grk_fin_akn_xho_est_mol_gam_geo_lat_dut_rom_slo_mlt_aeg_nor_hun_igb_sun_mcd_mao_jpn_tml_kor_hin_glc_ewe_lit_bat_ctl_sod_jav_cnt_ben_lda_alb_wly_bos_eng_bul_rus_qcu_krd_prs_ger_cic_chh_scr_amr_urd_mly_pol_dyu_swe_bam_tag_tha_sid_knd_dgb_fbf_tur_spa_ukr_uzb_swt_vie_amh_ses_ven_zul	-0.511335558288649	-1.21717762529458	0.226616294036252
226	sod_alb_ses_lat_tig_amh_owc_grk_azi_aze_swt_sun_bam_afr_nor_bsq_hin_aeg_lda_cnt_bul_spa_tsw_fre_ewe_glc_fin_igb_akn_hun_urd_chh_geo_svk_ger_scr_pan_mlt_sid_ita_est_cic_mly_guj_ind_jpn_tml_kor_slo_lit_moo_ukr_mao_pol_heb_jav_mnd_arw_bem_por_amr_rom_prs_mcd_ctl_qcu_eng_cze_ben_tsn_wly_rus_anl_dut_bat_mol_yor_krd_fbf_tag_tha_hau_knd_zul_xho_tur_swe_bos_uzb_swa_vie_gam_dgb_dyu_ven	-0.00888720457673339	-0.02091438404255	0.983358759239794
227	wly_rus_igb_mol_hau_amh_mlt_fre_azi_aze_ewe_mly_akn_eng_arw_bsq_bul_sid_dgb_cnt_bos_lit_fbf_ctl_lda_guj_fin_swt_tsw_est_hin_gam_geo_afr_slo_alb_cze_amr_sod_prs_hun_bem_bat_scr_sun_jpn_knd_kor_urd_rom_ven_ukr_mao_swe_tig_tag_mnd_nor_swa_svk_chh_ger_dut_mcd_glc_qcu_krd_pan_lat_dyu_aeg_grk_heb_ben_jav_por_tsn_spa_yor_ind_tha_owc_tml_zul_xho_uzb_pol_ita_tur_cic_vie_anl_bam_moo_ses	-0.313351554970891	-0.742738191397184	0.459512205185831
228	anl_pan_bem_slo_sod_owc_gam_guj_aze_tur_ewe_sun_ses_nor_pol_bsq_ctl_aeg_lda_cnt_afr_dut_dyu_lit_swt_scr_fin_igb_akn_est_bos_mlt_geo_eng_spa_arw_grk_wly_sid_ukr_hun_swa_ind_lat_tag_jpn_tml_kor_bul_hin_tsw_rus_bat_urd_amh_jav_mnd_krd_cic_ger_amr_mol_glc_svk_fre_qcu_ben_mcd_alb_tsn_chh_ita_tig_swe_mly_por_xho_cze_moo_mao_tha_hau_knd_dgb_zul_azi_prs_rom_uzb_fbf_vie_heb_ven_bam_yor	-0.716958375382796	-1.71959323933338	0.0888328882614704
229	mlt_mcd_akn_mol_amh_wly_tig_pol_uzb_tur_cic_tag_zul_krd_urd_bsq_ben_chh_bam_cnt_guj_hin_swt_slo_tsw_ctl_hun_igb_swa_est_cze_gam_geo_scr_ukr_bos_pan_sod_heb_lat_fin_ewe_bat_bul_sun_jpn_tml_kor_rus_glc_lda_por_ind_eng_hau_jav_mnd_ita_bem_grk_owc_ger_swe_prs_fre_qcu_spa_rom_afr_fbf_sid_dut_anl_arw_mly_svk_yor_alb_tsn_mao_tha_aeg_knd_moo_dgb_aze_nor_lit_azi_ses_vie_amr_ven_dyu_xho	-0.63176123490826	-1.51288575019154	0.133699665026202
230	amr_por_zul_prs_heb_anl_chh_rus_uzb_azi_swt_sun_tsw_dut_bos_bsq_ger_wly_akn_cnt_ben_afr_lda_glc_igb_pan_fin_ven_swa_hun_lat_gam_geo_bul_spa_pol_rom_mlt_sod_grk_est_bem_mly_urd_ind_jpn_knd_kor_eng_scr_ewe_krd_mao_ukr_amh_tag_mnd_alb_xho_cze_tig_mol_swe_ctl_fre_qcu_slo_lit_arw_moo_owc_guj_sid_mcd_jav_ita_fbf_hin_dgb_bat_tha_aeg_tml_ses_dyu_tur_nor_svk_aze_tsn_vie_hau_yor_bam_cic	-0.579548925352144	-1.38068616396771	0.170684723063171
231	amr_glc_tsn_afr_hau_sod_anl_grk_azi_tur_swt_ind_moo_prs_nor_bsq_spa_heb_dgb_cnt_alb_arw_akn_svk_bem_fre_fin_lda_fbf_est_dut_mlt_geo_lat_eng_krd_mcd_aeg_chh_pol_hun_igb_jav_ukr_bat_jpn_knd_kor_swe_ben_dyu_bos_tag_ctl_gam_mao_mnd_bul_ven_cze_owc_guj_mol_por_scr_qcu_ger_pan_rom_swa_wly_ita_amh_lit_mly_rus_xho_urd_cic_sun_tha_tig_tml_bam_tsw_uzb_hin_slo_aze_zul_vie_sid_ewe_yor_ses	-0.314177584739986	-0.743087475112698	0.45930174375497
232	sid_krd_ven_slo_anl_aeg_owc_ger_azi_aze_moo_mly_zul_grk_lat_bsq_eng_wly_akn_mnd_por_scr_igb_mcd_ses_fre_hun_ewe_xho_fin_bos_heb_geo_pan_ben_rus_bul_hau_chh_ctl_est_fbf_mao_rom_sun_jpn_knd_kor_svk_ita_bam_prs_jav_nor_mlt_tag_cnt_guj_yor_hin_tig_swe_spa_alb_glc_qcu_cze_afr_ukr_dgb_amh_lit_amr_mol_ind_urd_cic_pol_lda_bat_tha_gam_tml_tsn_dyu_tur_dut_arw_uzb_swa_vie_sod_swt_tsw_bem	0.494008850667072	1.16617097463498	0.246527247129429
233	mlt_scr_bam_mol_sid_wly_amr_afr_uzb_azi_yor_mao_bem_mcd_urd_bsq_bul_owc_fbf_mnd_dut_ger_moo_bos_dyu_hin_fin_dgb_xho_est_pan_gam_geo_eng_slo_spa_ukr_tig_heb_alb_hun_ses_ind_fre_jav_jpn_knd_kor_rus_ctl_lda_rom_bat_ita_aeg_tag_cnt_guj_tsw_krd_chh_prs_lat_swe_glc_qcu_cze_ben_arw_tsn_sod_pol_hau_por_mly_svk_akn_lit_cic_sun_tha_amh_tml_ven_swt_tur_nor_grk_aze_zul_vie_anl_ewe_igb_swa	-0.0718660648265511	-0.169180121835824	0.866022402286121
234	hau_bos_xho_pol_sid_sod_owc_rus_tur_aze_yor_tag_ses_eng_rom_bsq_grk_gam_igb_cnt_krd_lat_lda_alb_dyu_cze_hun_swa_bam_fin_svk_amr_geo_nor_glc_lit_afr_amh_mlt_por_est_ven_bat_mol_mao_jpn_knd_kor_mcd_arw_tsw_ctl_ind_dut_heb_sun_mnd_hin_tsn_ukr_anl_prs_spa_fre_ben_qcu_bul_guj_scr_fbf_chh_urd_tig_pan_mly_slo_zul_swe_moo_jav_tha_aeg_tml_cic_ewe_uzb_ita_ger_azi_swt_vie_wly_dgb_akn_bem	-0.595052811394657	-1.4221169077083	0.158337562149365
235	gam_swe_ven_krd_sod_amh_wly_ger_uzb_aze_lda_mao_dyu_spa_pol_bsq_pan_sid_swt_cnt_nor_mcd_dgb_eng_moo_fre_est_xho_tsn_hun_lit_amr_geo_bos_alb_bul_lat_tig_chh_svk_fin_bem_mly_ukr_sun_jpn_tml_kor_guj_prs_akn_glc_tag_grk_mlt_jav_mnd_afr_cic_dut_owc_ben_arw_rom_por_qcu_scr_cze_mol_bam_hau_rus_anl_urd_bat_hin_ses_ita_zul_ind_tha_heb_knd_ewe_yor_azi_ctl_slo_tur_swa_vie_aeg_fbf_tsw_igb	-0.0101952897033267	-0.0240306434118438	0.980879652624731
236	gam_afr_yor_pan_anl_aeg_sod_guj_uzb_tur_ewe_ind_dgb_bos_mol_bsq_grk_amh_moo_cnt_por_cze_bem_krd_swt_rus_hun_dyu_igb_fin_ben_heb_geo_ctl_dut_lat_ita_sid_hau_bul_est_lda_mao_ger_tag_jpn_knd_kor_svk_urd_ses_prs_sun_glc_chh_jav_mnd_hin_zul_spa_tig_rom_fre_pol_mcd_qcu_scr_slo_ukr_swa_owc_nor_amr_eng_bat_alb_tsn_lit_fbf_mly_tha_wly_tml_tsw_xho_aze_arw_swe_azi_akn_vie_mlt_bam_ven_cic	-0.305297994340007	-0.721809053662255	0.472222822206206
237	tig_pol_dgb_hin_mlt_wly_aeg_urd_tur_aze_ses_ind_xho_ita_ger_bsq_swe_sid_tsw_cnt_afr_scr_akn_slo_lda_mcd_hun_igb_yor_est_rom_owc_geo_eng_rus_lat_pan_amr_anl_ukr_fin_bem_sun_nor_mao_jpn_knd_kor_spa_alb_swa_grk_mly_arw_sod_jav_mnd_fre_tsn_bul_gam_por_prs_dut_bos_qcu_mol_lit_guj_zul_heb_ctl_hau_glc_bat_cze_swt_krd_bam_tag_tha_chh_tml_ven_ewe_uzb_svk_ben_azi_fbf_vie_amh_cic_dyu_moo	-0.507441662239854	-1.20751667096974	0.230295248119701
238	gam_pan_ses_dut_anl_mlt_amr_svk_aze_uzb_bem_ind_ven_lit_cze_bsq_lat_tig_tsn_cnt_alb_rom_dgb_eng_lda_prs_fin_yor_zul_hun_scr_heb_geo_nor_hin_swe_ben_aeg_sod_rus_est_cic_bat_arw_jav_jpn_knd_kor_por_bos_dyu_mol_sun_krd_owc_tag_mnd_pol_akn_afr_wly_glc_guj_slo_urd_qcu_ger_spa_grk_xho_chh_mcd_amh_bul_mly_ita_moo_ukr_tsw_mao_tha_hau_tml_swt_fbf_azi_fre_ctl_tur_ewe_vie_sid_swa_bam_igb	-0.947879880302653	-2.29988795107774	0.0236915024961146
239	tig_eng_swa_ctl_chh_heb_aeg_slo_aze_tur_dyu_mao_zul_bos_mcd_bsq_pan_owc_igb_mnd_grk_afr_akn_svk_dgb_glc_est_fbf_ewe_hun_pol_sid_geo_arw_ita_swe_por_amh_hau_cze_fin_tsw_jav_krd_sun_jpn_knd_kor_scr_ger_yor_lat_tag_dut_amr_bat_cnt_spa_lda_rus_gam_mol_ukr_ben_fre_qcu_guj_hin_bul_tsn_anl_nor_wly_urd_ind_alb_moo_lit_bam_mly_tha_sod_tml_bem_ven_uzb_prs_rom_azi_cic_vie_mlt_ses_xho_swt	-0.246406191192411	-0.582481902339194	0.561651705492675
240	hau_spa_moo_lit_anl_wly_chh_slo_uzb_tur_ven_bat_ses_pol_scr_bsq_grk_sod_fbf_mnd_pan_cze_cic_ben_xho_prs_hun_tsw_dgb_fin_dut_heb_geo_glc_krd_hin_nor_tig_aeg_ger_est_bam_ind_rom_tag_jpn_knd_kor_guj_afr_akn_arw_jav_ita_gam_sun_cnt_por_swt_ukr_amr_swe_alb_mol_bul_qcu_eng_bos_rus_ewe_mlt_svk_amh_urd_mly_lat_swa_fre_igb_mao_tha_sid_tml_yor_lda_aze_ctl_mcd_azi_zul_vie_owc_dyu_bem_tsn	-0.0837734587424488	-0.19763679403529	0.843760580898477
241	tig_dut_cic_guj_sod_mlt_heb_ger_azi_tur_swt_sun_igb_lit_rom_bsq_fre_aeg_ven_mnd_bul_scr_yor_pan_lda_slo_fin_bam_bem_hun_nor_anl_geo_por_bos_glc_svk_gam_amh_cze_est_swa_mly_ukr_tag_jpn_tml_kor_ctl_spa_xho_pol_ind_afr_chh_jav_cnt_grk_tsw_rus_owc_ben_mcd_eng_ita_qcu_urd_swe_prs_dyu_amr_lat_wly_mol_bat_arw_fbf_hin_zul_mao_tha_sid_knd_dgb_ses_aze_alb_krd_uzb_moo_vie_hau_akn_ewe_tsn	-0.621990350814632	-1.48619690427832	0.14060934096869
242	amr_arw_tsw_urd_sid_wly_gam_hin_uzb_azi_dgb_tag_igb_glc_nor_bsq_rus_tig_ven_cnt_grk_afr_zul_alb_swt_prs_fin_swa_fbf_est_pol_chh_geo_svk_guj_spa_ita_owc_sod_fre_hun_ewe_ind_slo_sun_jpn_tml_kor_mcd_swe_xho_krd_mao_por_hau_jav_mnd_ukr_dyu_scr_anl_eng_lit_cze_ben_qcu_mol_lat_pan_moo_heb_bos_mlt_dut_bat_rom_cic_bul_tsn_mly_tha_aeg_knd_akn_ses_aze_ger_ctl_tur_bam_vie_amh_lda_bem_yor	0.00475485453528975	0.0112076892555475	0.991081752575507
243	sid_ita_moo_arw_aeg_owc_anl_fre_azi_uzb_fbf_jav_tsw_lat_lit_bsq_spa_amh_cic_cnt_krd_bos_lda_eng_bem_pan_fin_bam_igb_est_glc_chh_geo_svk_slo_dut_urd_amr_wly_guj_hun_ven_bat_scr_mly_jpn_knd_kor_prs_mcd_dyu_por_ind_pol_heb_tag_mnd_cze_swt_swe_mlt_alb_afr_nor_hin_qcu_ukr_ben_mol_swa_tig_rom_hau_bul_mao_rus_ses_grk_ewe_sun_tha_sod_tml_zul_yor_tur_ctl_ger_aze_akn_vie_gam_tsn_xho_dgb	0.459975956394467	1.08432570435467	0.281023445228531
244	aeg_swe_igb_arw_heb_gam_tig_slo_aze_azi_fbf_bat_zul_nor_cze_bsq_guj_sid_yor_cnt_urd_afr_bem_ger_lda_rus_fin_ses_xho_est_ctl_mlt_geo_mol_ukr_scr_por_anl_amr_mcd_hun_bam_tag_krd_jav_jpn_tml_kor_eng_fre_akn_lat_sun_pol_chh_mao_mnd_alb_tsn_svk_owc_pan_spa_ben_rom_qcu_lit_ita_bul_dgb_amh_glc_wly_prs_ind_bos_swa_dut_moo_mly_tha_hau_knd_swt_tsw_tur_hin_grk_uzb_cic_vie_sod_ven_dyu_ewe	-0.934128468218046	-2.26403071304977	0.0258963263276298
245	heb_fre_swa_alb_owc_wly_hau_ger_tur_uzb_ewe_ind_ven_ukr_ctl_bsq_lat_anl_bam_cnt_grk_pan_tsn_afr_dyu_bos_est_dgb_zul_fin_urd_sid_geo_swe_dut_glc_mol_aeg_tig_slo_hun_cic_tag_arw_mao_jpn_knd_kor_svk_bul_bem_ben_bat_spa_mlt_mly_mnd_lit_akn_cze_amr_rom_mcd_eng_por_qcu_hin_pol_nor_fbf_chh_scr_amh_krd_jav_rus_lda_guj_xho_sun_tha_gam_tml_igb_yor_aze_prs_ita_azi_swt_vie_sod_tsw_ses_moo	-0.480169847848913	-1.14320165674782	0.255889196971566
246	gam_cze_tsn_urd_sid_chh_owc_guj_tur_aze_xho_bat_fbf_scr_arw_bsq_ger_amh_dgb_mnd_fre_eng_ewe_ben_lda_bos_fin_swa_ses_est_dut_amr_geo_hin_ita_por_ukr_tig_anl_krd_hun_akn_sun_afr_jav_jpn_tml_kor_svk_spa_cic_slo_mly_pol_aeg_tag_cnt_nor_swt_glc_wly_rom_bul_prs_rus_qcu_mol_lat_swe_moo_hau_alb_mlt_grk_ind_ctl_igb_mcd_dyu_mao_tha_heb_knd_ven_zul_uzb_lit_pan_azi_yor_vie_sod_bam_bem_tsw	-0.445503994131061	-1.05901109512084	0.292337549971456
247	sid_ben_bam_fre_tig_chh_amr_grk_uzb_aze_swa_jav_swt_mol_guj_bsq_rus_anl_tsw_cnt_pan_spa_yor_scr_xho_lat_hun_ewe_bem_est_ita_mlt_geo_rom_prs_alb_mcd_aeg_owc_eng_fin_cic_mao_arw_sun_jpn_tml_kor_glc_hin_dyu_krd_ind_urd_hau_tag_mnd_por_zul_svk_amh_ctl_slo_afr_dut_qcu_nor_bos_bul_tsn_wly_lit_gam_swe_mly_cze_igb_ukr_fbf_bat_tha_heb_knd_ven_ses_azi_ger_pol_tur_akn_vie_sod_lda_dgb_moo	-0.447754139535962	-1.06252104899992	0.290750504251187
248	mlt_grk_yor_svk_tig_hau_amh_cze_azi_uzb_bem_ind_zul_ita_por_bsq_krd_sid_moo_mnd_alb_scr_ewe_fre_tsw_pol_est_swt_igb_fin_lit_amr_geo_nor_glc_hin_bul_owc_aeg_rus_hun_ses_bat_ger_mao_jpn_knd_kor_pan_urd_xho_arw_jav_guj_sod_mly_cnt_swe_dyu_mol_heb_afr_ben_bos_eng_qcu_prs_lat_mcd_swa_chh_dut_wly_ukr_sun_rom_lda_spa_akn_tag_tha_gam_tml_cic_dgb_tur_ctl_slo_aze_tsn_vie_anl_bam_fbf_ven	-0.686523628250745	-1.6458025437134	0.103180073630467
249	owc_grk_cic_swe_amr_gam_anl_ita_tur_uzb_ses_sun_ewe_scr_glc_bsq_spa_chh_bem_mnd_pan_eng_tsw_dut_lda_svk_hun_moo_tsn_fin_afr_mlt_geo_mcd_lat_ger_rom_amh_aeg_bul_est_igb_jav_hin_tag_jpn_knd_kor_alb_cze_fbf_rus_bat_por_sod_ind_cnt_ctl_xho_bos_hau_prs_fre_slo_guj_qcu_krd_arw_ben_akn_tig_urd_sid_pol_mao_lit_dyu_nor_yor_mly_tha_wly_tml_swt_dgb_azi_ukr_mol_aze_bam_vie_heb_swa_zul_ven	-0.434876191988205	-1.03196223055261	0.304766050967691
250	anl_ger_tsw_spa_sod_heb_chh_glc_tur_uzb_dyu_bat_cic_nor_arw_bsq_pan_tig_swa_mnd_slo_cze_dgb_urd_ses_fre_fin_lda_zul_est_ctl_mlt_geo_dut_por_ukr_lit_aeg_owc_bos_hun_ewe_mly_mol_mao_jpn_tml_kor_swe_mcd_moo_bul_ind_guj_hau_jav_cnt_hin_yor_grk_gam_krd_pol_afr_prs_qcu_rus_eng_ben_xho_sid_rom_amh_lat_tag_scr_fbf_alb_igb_sun_tha_amr_knd_akn_tsn_aze_svk_ita_azi_ven_vie_wly_swt_bem_bam	-0.45587366767858	-1.08351932597409	0.281379125518759
251	sid_fre_swt_swe_gam_amh_mlt_ita_tur_azi_fbf_bat_ewe_rom_dut_bsq_urd_wly_ven_cnt_slo_afr_swa_bos_tsn_guj_hun_bam_dyu_est_nor_owc_geo_svk_pan_prs_lat_amr_heb_ger_fin_akn_mly_lit_tag_jpn_tml_kor_cze_hin_tsw_alb_mao_grk_sod_ind_mnd_bul_yor_ukr_hau_por_rus_scr_pol_qcu_spa_ben_mol_ses_tig_arw_chh_glc_sun_mcd_cic_ctl_dgb_jav_tha_aeg_knd_zul_bem_uzb_eng_krd_aze_lda_vie_anl_xho_moo_igb	-0.733308856370015	-1.76461784269376	0.0809111549192025
252	tig_lat_zul_ben_sid_heb_amr_nor_uzb_azi_fbf_tag_cic_ctl_rus_bsq_grk_amh_dgb_mnd_ukr_eng_tsw_alb_ses_prs_fin_bam_moo_hun_slo_chh_geo_glc_krd_ger_urd_wly_sod_hin_est_ewe_ind_arw_mao_jpn_tml_kor_mcd_cze_igb_dut_bat_pan_owc_jav_cnt_scr_dyu_mol_hau_spa_svk_swe_guj_qcu_ita_afr_pol_lda_anl_fre_mlt_bos_sun_por_yor_bul_swt_mly_tha_gam_knd_akn_xho_tur_rom_lit_aze_bem_vie_aeg_ven_tsn_swa	-0.40063395113331	-0.950898220159508	0.344120770998381
253	owc_alb_akn_ukr_amh_amr_chh_mcd_uzb_azi_tsw_bat_tsn_swe_hin_bsq_scr_wly_dyu_mnd_pan_ben_dgb_rus_swa_mol_est_ven_xho_hun_svk_sid_geo_pol_afr_lat_grk_anl_tig_ita_fin_lda_ind_prs_mly_jpn_tml_kor_arw_dut_bem_nor_mao_lit_gam_sun_cnt_slo_ewe_krd_hau_guj_urd_glc_ger_qcu_spa_ctl_por_ses_aeg_fre_heb_rom_jav_cze_fbf_eng_yor_tag_tha_sod_knd_swt_moo_aze_bos_bul_tur_cic_vie_mlt_bam_zul_igb	0.26673750564665	0.628597099987724	0.531153695227368
254	chh_svk_fbf_por_anl_owc_amh_swe_uzb_azi_xho_tag_lda_rus_nor_bsq_arw_tig_swa_mnd_lit_hin_dyu_fre_zul_spa_hun_ewe_tsw_est_urd_gam_geo_ita_ctl_eng_pol_heb_aeg_mol_fin_cic_ind_alb_jav_jpn_tml_kor_rom_scr_bam_dut_bat_afr_sid_sun_cnt_bul_bem_ukr_hau_pan_slo_ger_mcd_qcu_prs_grk_krd_ven_wly_cze_amr_glc_mly_guj_tsn_lat_swt_mao_tha_sod_knd_akn_dgb_tur_ben_bos_aze_ses_vie_mlt_moo_yor_igb	0.232295239769625	0.546780960970669	0.585838790528254
255	sid_rom_yor_nor_sod_tig_wly_bul_tur_aze_swt_ind_ses_urd_ger_bsq_arw_anl_igb_cnt_glc_krd_tsn_pol_xho_fre_fin_tsw_akn_est_ctl_mlt_geo_por_hin_rus_slo_gam_chh_grk_hun_dgb_mao_cze_mly_jpn_tml_kor_spa_ben_swa_guj_jav_ita_owc_tag_mnd_pan_moo_afr_hau_bos_lit_alb_mol_qcu_prs_ukr_svk_fbf_amh_mcd_aeg_lat_bat_eng_dyu_dut_cic_sun_tha_amr_knd_lda_ewe_uzb_swe_scr_azi_zul_vie_heb_ven_bem_bam	0.281567289107698	0.66275867897654	0.509124390009115
256	chh_swe_fbf_por_amr_aeg_anl_cze_azi_uzb_zul_mao_ven_hin_lit_bsq_eng_owc_lda_cnt_grk_spa_yor_pol_xho_ita_est_bem_ewe_fin_slo_sid_geo_bos_lat_alb_dut_gam_mlt_krd_hun_cic_ind_afr_bat_jpn_tml_kor_guj_pan_tsw_ben_jav_scr_amh_sun_mnd_nor_bam_ger_wly_fre_mol_mcd_urd_qcu_svk_arw_rom_akn_sod_ctl_hau_rus_tag_bul_tsn_prs_dgb_mly_tha_tig_knd_ses_igb_aze_glc_ukr_tur_dyu_vie_heb_swt_swa_moo	-0.34145820280598	-0.809119583148173	0.420511579181369
257	sid_lat_swa_mol_hau_heb_anl_glc_uzb_tur_ses_jav_xho_ita_cze_bsq_fre_amr_bam_cnt_lit_dut_tsw_eng_akn_pan_hun_tsn_ewe_est_ukr_mlt_geo_bul_rus_bos_urd_tig_gam_hin_fin_fbf_bat_grk_mao_jpn_tml_kor_mcd_spa_igb_guj_tag_ben_wly_sun_mnd_swe_lda_arw_aeg_krd_ctl_pol_rom_qcu_ger_afr_alb_swt_owc_nor_chh_por_ind_scr_yor_svk_moo_mly_tha_sod_knd_dgb_zul_azi_prs_slo_aze_cic_vie_amh_bem_dyu_ven	-0.447098772127506	-1.06090256696802	0.291481576988933
258	mlt_lat_tsw_svk_anl_sid_heb_alb_uzb_azi_xho_sun_swt_mol_rus_bsq_ukr_aeg_yor_cnt_ita_bos_zul_scr_tsn_pol_fin_ewe_akn_hun_fre_hau_geo_dut_nor_rom_bul_tig_sod_arw_est_cic_ind_spa_mao_jpn_knd_kor_hin_glc_lda_cze_mly_mcd_owc_jav_mnd_urd_swa_guj_amh_eng_afr_ctl_krd_qcu_prs_ger_swe_bam_chh_por_gam_lit_bat_grk_igb_slo_ses_tag_tha_wly_tml_moo_ven_tur_ben_pan_aze_dgb_vie_amr_bem_dyu_fbf	-0.668545343603889	-1.59959505867831	0.113080364862478
259	gam_ben_dyu_svk_amh_wly_tig_eng_tur_uzb_fbf_bat_akn_prs_mcd_bsq_fre_aeg_tsn_mnd_spa_lit_xho_por_bam_nor_est_zul_dgb_hun_slo_sid_geo_urd_cze_swe_bul_owc_amr_alb_fin_bem_mao_ctl_tag_jpn_knd_kor_arw_pan_lda_bos_mly_scr_sod_ind_cnt_guj_igb_grk_hau_krd_hin_ukr_rus_qcu_lat_ita_rom_tsw_heb_pol_anl_afr_jav_dut_ses_mol_cic_sun_tha_mlt_tml_swt_moo_aze_glc_ger_azi_yor_vie_chh_ven_swa_ewe	0.229835761041341	0.540761833271339	0.58996461341962
260	mlt_ben_moo_lat_tig_aeg_wly_arw_aze_tur_xho_sun_zul_bos_ger_bsq_krd_hau_fbf_cnt_rus_prs_swt_grk_ven_nor_hun_akn_lda_fin_lit_amr_geo_spa_swe_hin_cze_heb_amh_ctl_est_bem_tag_pan_mly_jpn_tml_kor_bul_por_yor_dut_mao_ita_sid_jav_mnd_glc_cic_svk_sod_urd_pol_guj_ukr_qcu_mcd_scr_alb_tsn_gam_mol_chh_afr_bat_eng_bam_slo_dyu_ind_tha_owc_knd_swa_dgb_azi_fre_rom_uzb_tsw_vie_anl_ewe_ses_igb	-0.482266407380932	-1.14840506445907	0.253746676038659
261	aeg_spa_bam_eng_hau_tig_chh_ger_uzb_azi_moo_ind_fbf_grk_mol_bsq_ita_owc_cic_mnd_swe_prs_akn_rom_zul_ben_est_tsn_swa_fin_pol_gam_geo_lat_por_afr_lit_mlt_amh_ukr_hun_ven_sun_pan_tag_jpn_tml_kor_mcd_nor_igb_bul_mly_krd_heb_bat_cnt_dut_dyu_glc_anl_svk_bos_cze_hin_qcu_slo_rus_fre_dgb_sod_scr_sid_ctl_mao_alb_tsw_guj_lda_jav_tha_wly_knd_yor_ewe_tur_urd_arw_aze_bem_vie_amr_xho_ses_swt	0.359219498838504	0.846398419876729	0.399503184372971
262	heb_prs_tsn_ctl_owc_mlt_chh_glc_tur_azi_lda_sun_bem_lit_rus_bsq_slo_wly_igb_mnd_krd_arw_cic_spa_swt_grk_est_fbf_moo_hun_mcd_anl_geo_dut_bos_fre_urd_tig_amr_pan_fin_xho_bat_ben_mly_jpn_tml_kor_guj_eng_bam_scr_tag_bul_sid_mao_cnt_rom_swa_por_amh_hin_alb_swe_ukr_qcu_ger_cze_pol_zul_aeg_ita_sod_svk_ind_afr_ewe_nor_tsw_jav_tha_hau_knd_akn_yor_uzb_mol_lat_aze_dgb_vie_gam_ven_ses_dyu	-0.340517391466912	-0.806965692636173	0.421745223094567
263	tig_ukr_swt_rus_wly_gam_amr_por_azi_uzb_moo_tag_fbf_afr_pan_bsq_urd_aeg_dgb_cnt_arw_hin_ven_lat_tsw_rom_est_lda_tsn_hun_spa_mlt_geo_slo_cze_mcd_nor_owc_heb_bos_fin_bam_ind_mol_mao_jpn_tml_kor_alb_ben_yor_grk_jav_ger_chh_mly_mnd_ctl_igb_dut_hau_lit_krd_glc_fre_qcu_pol_guj_bul_ewe_sod_eng_anl_svk_bat_prs_cic_scr_bem_sun_tha_amh_knd_zul_ses_aze_swe_ita_tur_akn_vie_sid_dyu_swa_xho	0.01012459612536	0.0238373410770909	0.981033427009341
264	mlt_nor_zul_ben_amr_tig_chh_glc_azi_aze_ses_jav_lda_lat_grk_bsq_fre_sod_tsn_mnd_hin_eng_dyu_slo_ven_krd_est_bam_fbf_fin_por_sid_geo_urd_prs_ctl_cze_hau_heb_guj_hun_dgb_mao_bos_sun_jpn_knd_kor_afr_mol_tsw_spa_tag_ukr_anl_bat_cnt_ger_akn_arw_aeg_ita_lit_rom_scr_qcu_mcd_pan_rus_yor_amh_dut_gam_pol_mly_bul_bem_svk_swt_ind_tha_wly_tml_swa_xho_uzb_alb_swe_tur_igb_vie_owc_ewe_moo_cic	0.744367920477263	1.76835461481161	0.0802807480269809
265	wly_dut_akn_ukr_heb_sod_owc_bul_azi_tur_lda_bat_tsw_alb_mol_bsq_nor_amr_bam_cnt_ctl_eng_igb_lit_dgb_krd_hun_xho_swa_fin_prs_chh_geo_afr_por_arw_rom_anl_gam_ger_est_ses_ind_rus_mao_jpn_knd_kor_pol_swe_moo_cze_tag_pan_hau_jav_mnd_lat_ven_svk_sid_grk_scr_hin_mcd_qcu_bos_ita_guj_swt_aeg_spa_tig_fre_mly_slo_fbf_ben_bem_sun_tha_amh_tml_cic_tsn_aze_urd_glc_uzb_dyu_vie_mlt_ewe_yor_zul	-0.136746061029279	-0.322578807863089	0.747738327615671
266	tig_lat_moo_pan_owc_anl_amh_ukr_tur_aze_xho_mly_akn_pol_ctl_bsq_bul_aeg_dgb_mnd_hin_swe_yor_afr_ven_grk_fin_ses_tsw_hun_ger_hau_geo_spa_scr_lit_cze_chh_sod_mcd_est_tsn_mao_nor_bat_jpn_tml_kor_svk_glc_bem_bos_sun_eng_sid_tag_cnt_ben_igb_fre_mlt_mol_rus_rom_arw_qcu_por_slo_krd_swa_wly_prs_amr_dut_jav_guj_cic_ita_zul_ind_tha_heb_knd_lda_ewe_uzb_alb_urd_azi_dyu_vie_gam_fbf_swt_bam	-0.239411539592101	-0.564958434829174	0.573462331135131
267	heb_ctl_bem_rom_tig_gam_amh_prs_tur_azi_fbf_ind_dgb_bul_pol_bsq_cze_chh_ven_mnd_grk_nor_bam_mcd_zul_slo_fin_ses_swa_hun_ger_mlt_geo_spa_lat_eng_afr_sid_hau_scr_est_igb_mao_urd_jav_jpn_knd_kor_bos_ukr_yor_dut_mly_krd_anl_sun_cnt_por_cic_arw_aeg_rus_lit_fre_swe_qcu_mol_glc_alb_tsw_owc_svk_sod_guj_bat_hin_tsn_ita_lda_tag_tha_wly_tml_dyu_swt_aze_ben_pan_uzb_xho_vie_amr_moo_ewe_akn	0.0169758539562959	0.0399956865593724	0.968182301425761
268	hau_slo_moo_ben_tig_mlt_gam_svk_azi_tur_lda_bat_ven_swe_bul_bsq_grk_aeg_swt_mnd_pan_krd_cic_eng_tsw_rus_hun_dyu_swa_fin_scr_heb_geo_spa_ger_lat_nor_anl_sod_fre_est_akn_tag_ita_jav_jpn_tml_kor_prs_afr_tsn_cze_sun_alb_amh_mly_cnt_arw_dgb_dut_sid_mol_ukr_guj_urd_qcu_hin_rom_bos_bem_amr_mcd_chh_pol_ind_ctl_fbf_lit_igb_mao_tha_wly_knd_ses_yor_aze_por_glc_uzb_xho_vie_owc_bam_zul_ewe	-0.487960640007886	-1.16009044938547	0.248981512341739
269	mlt_eng_yor_nor_owc_wly_sod_ben_aze_azi_tsn_mao_ewe_fre_glc_bsq_ger_aeg_xho_cnt_guj_prs_fbf_mcd_zul_lit_est_dgb_moo_hun_slo_amr_geo_por_ctl_pan_lat_chh_gam_spa_fin_ses_tag_cze_bat_jpn_knd_kor_urd_bos_cic_afr_sun_dut_hau_mly_mnd_ita_igb_grk_amh_svk_krd_arw_bul_qcu_alb_pol_swe_swa_sid_scr_tig_hin_ind_rom_akn_mol_lda_jav_tha_anl_tml_ven_bam_uzb_rus_ukr_tur_tsw_vie_heb_swt_bem_dyu	-0.559056217127653	-1.33213434087887	0.186071339222
270	sod_bul_tsw_dut_mlt_anl_sid_ita_azi_uzb_zul_mly_ewe_rom_lit_bsq_spa_heb_tsn_cnt_glc_slo_moo_ctl_igb_mol_fin_akn_yor_hun_ukr_wly_geo_por_cze_scr_mcd_aeg_amr_rus_est_xho_jav_alb_bat_jpn_knd_kor_arw_bos_bam_pan_tag_prs_tig_sun_mnd_eng_lda_urd_chh_fre_grk_hin_swe_qcu_krd_lat_svk_swa_gam_ben_hau_ger_ind_pol_ses_guj_dgb_mao_tha_owc_tml_fbf_swt_tur_afr_nor_aze_dyu_vie_amh_ven_cic_bem	-0.75249651735459	-1.8075313004801	0.0739124751307511
271	mlt_alb_xho_ita_anl_amr_heb_dut_azi_aze_swt_mao_dgb_prs_urd_bsq_mol_owc_tsw_cnt_arw_ger_ewe_rus_tsn_lit_fin_swa_cic_hun_rom_chh_geo_krd_cze_grk_pol_amh_hau_slo_est_zul_sun_fre_jav_jpn_tml_kor_lat_bul_yor_pan_mly_ukr_wly_ind_mnd_spa_akn_nor_tig_scr_glc_ben_guj_qcu_hin_eng_swe_bam_aeg_bos_sid_ctl_bat_mcd_ses_svk_lda_tag_tha_gam_knd_dyu_moo_uzb_por_afr_tur_ven_vie_sod_fbf_igb_bem	0.161770955739603	0.380531304004717	0.704418846738683
272	amh_afr_ven_eng_wly_amr_gam_swe_azi_uzb_cic_mly_bam_fre_ctl_bsq_ita_hau_tsn_mnd_prs_pol_fbf_ukr_ewe_guj_fin_dgb_xho_hun_mcd_heb_geo_bul_rus_ben_rom_mlt_anl_mol_est_igb_sun_hin_tag_jpn_tml_kor_lat_ger_moo_spa_bat_svk_owc_jav_cnt_nor_dyu_scr_tig_pan_lit_cze_alb_qcu_urd_slo_glc_swa_sid_dut_aeg_krd_ind_arw_ses_grk_swt_mao_tha_sod_knd_lda_bem_aze_bos_por_tur_akn_vie_chh_zul_yor_tsw	-0.336435248608396	-0.796751637889966	0.427624632666709
273	amr_cze_tsn_pan_sod_wly_hau_spa_uzb_azi_moo_bat_tsw_por_arw_bsq_rom_aeg_zul_mnd_urd_fre_ewe_prs_cic_mcd_fin_swa_bam_hun_dut_sid_geo_eng_alb_svk_rus_chh_amh_krd_est_ven_ind_ben_mao_jpn_tml_kor_pol_nor_bem_lit_sun_bul_gam_mly_cnt_slo_akn_ctl_heb_bos_guj_scr_lat_qcu_grk_afr_mol_lda_owc_hin_tig_ger_tag_ita_yor_swe_dgb_jav_tha_anl_knd_dyu_swt_tur_glc_ukr_aze_xho_vie_mlt_fbf_ses_igb	-0.796055122592579	-1.91581402004651	0.0584605520297017
274	sod_ctl_moo_cze_amh_owc_aeg_eng_aze_uzb_bem_mly_igb_lit_glc_bsq_rom_gam_dgb_cnt_afr_krd_cic_mol_dyu_guj_hun_ses_swt_fin_dut_heb_geo_alb_ita_bos_slo_chh_tig_bul_est_ewe_jav_nor_sun_jpn_tml_kor_grk_hin_tsn_prs_tag_por_anl_ind_mnd_fre_lda_spa_amr_pan_lat_swe_pol_qcu_ukr_svk_scr_yor_wly_rus_sid_mcd_mao_urd_swa_arw_fbf_bat_tha_hau_knd_ven_tsw_azi_ben_ger_tur_xho_vie_mlt_zul_akn_bam	-0.415072065328705	-0.986260569700928	0.326564264441742
275	heb_fre_tsn_ben_owc_anl_sod_afr_uzb_tur_zul_jav_ses_alb_cze_bsq_hin_chh_igb_mnd_guj_urd_dyu_bos_fbf_ctl_fin_lda_bam_hun_pol_tig_geo_eng_mol_ita_krd_sid_mlt_grk_est_akn_ind_pan_mly_jpn_tml_kor_prs_scr_swa_lat_sun_rom_wly_tag_cnt_arw_bem_ger_aeg_ukr_nor_swe_dut_qcu_svk_lit_mcd_tsw_gam_slo_amr_rus_bat_por_yor_bul_cic_mao_tha_amh_knd_dgb_ewe_azi_spa_glc_aze_ven_vie_hau_moo_swt_xho	-0.180735562615501	-0.426987093556022	0.670375621143216
276	amh_arw_igb_glc_wly_sod_chh_por_azi_aze_ewe_bat_swa_swe_rom_bsq_fre_hau_zul_cnt_ben_prs_swt_bos_lda_urd_hun_bem_moo_est_mol_aeg_geo_ctl_scr_pol_lat_amr_tig_pan_fin_ven_tag_dut_mao_jpn_knd_kor_guj_grk_akn_bul_mly_krd_anl_jav_mnd_nor_ses_ita_heb_afr_cze_ger_ukr_qcu_lit_spa_slo_bam_owc_alb_sid_eng_sun_svk_tsn_hin_yor_ind_tha_mlt_tml_dyu_tsw_tur_rus_mcd_uzb_cic_vie_gam_fbf_xho_dgb	-0.672324910661319	-1.61092509758288	0.110585042801585
277	gam_prs_ewe_krd_mlt_amh_aeg_ita_tur_azi_moo_ind_fbf_afr_pol_bsq_dut_chh_tsn_cnt_grk_svk_ven_rus_igb_lat_hun_tsw_dyu_est_bul_sod_geo_arw_alb_ben_lit_amr_heb_hin_fin_ses_mly_cze_jav_jpn_knd_kor_eng_guj_bam_pan_tag_fre_hau_sun_mnd_rom_lda_scr_wly_ukr_nor_slo_spa_qcu_por_ctl_bos_swt_anl_glc_sid_mol_mao_urd_xho_ger_bem_bat_tha_tig_tml_swa_dgb_uzb_swe_mcd_aze_yor_vie_owc_cic_akn_zul	-0.169108533706323	-0.398977965458455	0.690824100073124
278	hau_rus_akn_scr_amr_owc_heb_mol_azi_tur_cic_sun_ewe_glc_bos_bsq_urd_sod_fbf_mnd_slo_arw_zul_eng_tsw_lat_fin_dgb_moo_est_ukr_gam_geo_krd_nor_por_bul_anl_sid_pol_hun_swt_tag_alb_mao_jpn_knd_kor_swe_lit_bam_afr_mly_prs_tig_jav_cnt_pan_bem_ctl_chh_fre_cze_ita_hin_qcu_dut_ben_rom_yor_mlt_mcd_wly_grk_bat_guj_lda_svk_dyu_ind_tha_aeg_tml_swa_tsn_uzb_ger_spa_aze_xho_vie_amh_ses_ven_igb	-0.181777599473976	-0.428678978575125	0.669148157451494
279	sid_slo_swa_ukr_chh_owc_gam_pan_azi_uzb_bem_tag_bam_spa_mol_bsq_rom_anl_yor_cnt_cze_arw_dyu_alb_dgb_prs_hun_ses_zul_fin_rus_heb_geo_ita_scr_swe_bos_sod_mlt_lat_est_ven_jav_glc_bat_jpn_tml_kor_bul_dut_akn_lit_mao_hin_wly_sun_mnd_svk_tsw_krd_amh_guj_por_pol_fre_qcu_eng_afr_urd_cic_aeg_ctl_amr_ben_mly_grk_xho_ger_lda_ind_tha_tig_knd_ewe_tsn_aze_mcd_nor_tur_igb_vie_hau_swt_fbf_moo	-0.636104128405297	-1.52245615680887	0.131287954124962
280	amr_pan_swa_mol_tig_amh_hau_bos_tur_uzb_swt_ind_xho_mcd_dut_bsq_lit_sid_zul_cnt_alb_guj_tsn_slo_bem_hin_hun_lda_tsw_fin_nor_aeg_geo_grk_ukr_svk_ctl_anl_sod_ita_est_igb_mly_glc_sun_jpn_tml_kor_eng_ben_dgb_spa_bat_rom_owc_tag_mnd_swe_dyu_prs_mlt_ger_krd_scr_arw_qcu_afr_urd_lat_ses_gam_fre_wly_pol_mao_bul_bam_rus_ewe_jav_tha_heb_knd_akn_moo_aze_por_cze_azi_ven_vie_chh_cic_fbf_yor	-0.670492732598205	-1.60629181874015	0.111600081338779
281	mlt_alb_ewe_dut_amh_hau_tig_ctl_tur_aze_igb_mao_tsw_rus_eng_bsq_ger_sod_swt_cnt_fre_spa_zul_lit_tsn_bul_hun_yor_ven_fin_pol_heb_geo_mol_arw_ben_mcd_owc_sid_svk_est_fbf_sun_afr_ind_jpn_tml_kor_slo_scr_bem_cze_jav_rom_aeg_tag_mnd_por_cic_pan_gam_ukr_grk_nor_glc_qcu_prs_urd_lat_xho_wly_swe_chh_hin_bat_ita_dgb_guj_ses_mly_tha_amr_knd_akn_dyu_uzb_bos_krd_azi_moo_vie_anl_lda_swa_bam	-0.436754744505822	-1.03702796098691	0.30241170394231
282	amr_guj_xho_lit_sod_sid_heb_arw_uzb_tur_ewe_jav_ven_mcd_eng_bsq_slo_aeg_ses_mnd_ger_afr_igb_por_tsw_hin_hun_akn_swt_est_fre_wly_geo_dut_urd_bul_alb_gam_chh_ben_fin_moo_mao_swe_mly_jpn_knd_kor_grk_spa_tsn_ukr_ind_prs_tig_tag_cnt_bos_dgb_ita_anl_mol_ctl_rom_scr_qcu_krd_lat_pol_yor_amh_glc_owc_cze_bat_svk_bem_rus_cic_sun_tha_hau_tml_swa_dyu_aze_nor_pan_azi_zul_vie_mlt_lda_fbf_bam	-0.271820887022488	-0.64205490386584	0.522417043928724
283	amh_nor_dgb_afr_owc_mlt_amr_ctl_aze_tur_lda_bat_akn_bul_swe_bsq_ita_hau_yor_cnt_cze_svk_fbf_mol_zul_grk_fin_ewe_igb_est_bos_aeg_geo_rus_urd_ukr_alb_chh_anl_rom_hun_moo_mly_scr_jav_jpn_knd_kor_slo_lat_ven_spa_ind_ben_sid_sun_mnd_lit_swt_eng_gam_krd_arw_mcd_pan_qcu_ger_prs_fre_cic_wly_pol_sod_dut_tag_glc_bam_por_dyu_mao_tha_tig_tml_tsn_tsw_azi_guj_hin_uzb_swa_vie_heb_xho_bem_ses	-0.923001241824684	-2.23859770584969	0.0275675819601749
284	hau_slo_tsw_lit_amh_mlt_sid_swe_aze_azi_swa_tag_igb_bos_mcd_bsq_ita_sod_ven_mnd_ben_glc_dyu_guj_bam_alb_hun_ewe_xho_est_pol_tig_geo_urd_grk_prs_arw_owc_gam_nor_fin_zul_sun_rom_bat_jpn_tml_kor_eng_krd_bem_afr_mao_spa_anl_mly_cnt_fre_cic_por_heb_bul_ger_ctl_dut_qcu_scr_pan_cze_yor_aeg_ukr_amr_lat_jav_rus_ses_hin_lda_ind_tha_chh_knd_tsn_fbf_uzb_svk_mol_tur_dgb_vie_wly_swt_moo_akn	0.528102490230143	1.24575400685244	0.215984024376029
285	owc_lit_cic_alb_heb_amh_tig_bul_uzb_aze_ses_tag_lda_hin_scr_bsq_prs_mlt_dyu_mnd_afr_ita_swa_por_bam_mcd_hun_swt_xho_fin_spa_chh_geo_ger_rus_fre_ctl_sod_hau_dut_est_igb_bat_arw_sun_jpn_tml_kor_urd_swe_bem_svk_ind_nor_sid_jav_cnt_grk_ewe_bos_anl_krd_rom_lat_eng_qcu_cze_pol_glc_yor_amr_pan_aeg_ben_mao_ukr_tsn_guj_fbf_mly_tha_wly_knd_zul_ven_azi_mol_slo_tur_tsw_vie_gam_dgb_akn_moo	0.0289534276716248	0.0681504446432298	0.945812185292234
286	heb_arw_akn_alb_wly_sid_tig_spa_uzb_azi_fbf_mly_tsn_mol_glc_bsq_bos_chh_igb_mnd_bul_ger_zul_guj_ewe_eng_fin_ven_yor_hun_slo_amr_geo_ita_pol_svk_fre_owc_mlt_scr_est_bem_sun_lit_tag_jpn_tml_kor_ctl_ben_dgb_ukr_bat_rus_amh_ind_cnt_nor_cic_lat_aeg_prs_dut_swe_afr_qcu_rom_urd_mcd_ses_sod_grk_gam_cze_jav_por_moo_hin_dyu_mao_tha_anl_knd_swa_lda_tur_pan_krd_aze_xho_vie_hau_swt_tsw_bam	-0.580866263965716	-1.38668497107903	0.168852882176814
287	anl_prs_dyu_svk_chh_hau_aeg_por_tur_aze_swa_sun_tsn_swe_mcd_bsq_lit_sod_zul_cnt_bos_eng_bam_ger_ven_slo_hun_dgb_akn_est_dut_tig_geo_pol_alb_arw_ita_amh_gam_rus_fin_yor_mly_ben_mao_jpn_knd_kor_guj_ctl_ses_spa_jav_glc_sid_bat_mnd_scr_igb_grk_mlt_pan_mol_ukr_fre_qcu_krd_bul_hin_lda_wly_afr_amr_rom_tag_urd_ewe_lat_fbf_ind_tha_heb_tml_xho_bem_azi_cze_nor_uzb_tsw_vie_owc_swt_cic_moo	-0.315881472532354	-0.747254214148861	0.456795304250828
288	amh_ita_yor_scr_anl_amr_gam_cze_uzb_aze_tsw_jav_lda_urd_ctl_bsq_bul_sid_dyu_cnt_lit_krd_dgb_fre_bem_eng_fin_fbf_ewe_est_grk_owc_geo_lat_bos_rus_guj_wly_hau_alb_hun_zul_ind_svk_sun_jpn_knd_kor_spa_nor_igb_por_tag_ger_heb_bat_mnd_afr_swt_rom_chh_mcd_hin_mol_slo_qcu_prs_dut_pol_moo_tig_arw_sod_ben_mao_ukr_ses_glc_xho_mly_tha_aeg_tml_tsn_cic_azi_pan_swe_tur_ven_vie_mlt_swa_akn_bam	-0.273000549464667	-0.645633204336794	0.520106743829271
289	sod_guj_dyu_pol_amr_chh_wly_grk_aze_azi_bem_ind_ven_afr_lat_bsq_bos_gam_igb_cnt_svk_swe_akn_mcd_tsw_rom_fin_moo_cic_est_rus_aeg_geo_hin_alb_eng_cze_anl_heb_arw_hun_swa_mly_pan_bat_jpn_knd_kor_ctl_spa_yor_bul_jav_slo_owc_mao_mnd_nor_bam_ukr_mlt_ben_por_fre_dut_qcu_prs_krd_ita_swt_amh_lit_sid_ger_sun_urd_lda_mol_ewe_tag_tha_hau_tml_ses_zul_tur_scr_glc_uzb_xho_vie_tig_dgb_fbf_tsn	-0.279322871809516	-0.660794678529563	0.510377582928497
290	aeg_lat_yor_grk_amr_owc_amh_ctl_uzb_azi_ses_tag_moo_krd_slo_bsq_ukr_gam_bam_cnt_fre_pol_cic_eng_bem_guj_est_akn_zul_hun_bul_sod_geo_rus_spa_nor_alb_hau_sid_cze_fin_igb_mly_hin_jav_jpn_tml_kor_afr_prs_swt_urd_sun_mcd_mlt_bat_mnd_por_xho_arw_chh_dut_scr_pan_swe_qcu_mol_glc_ger_fbf_tig_ita_wly_svk_mao_lit_lda_rom_tsn_ind_tha_anl_knd_swa_dgb_aze_ben_bos_tur_ven_vie_heb_dyu_tsw_ewe	-0.0639116734698313	-0.150506151529769	0.880691254059338
291	aeg_prs_dyu_mcd_amr_sid_heb_lit_aze_azi_fbf_mly_yor_pan_alb_bsq_urd_mlt_dgb_cnt_bos_cze_cic_ita_akn_scr_hun_bam_tsn_est_arw_sod_geo_rus_grk_nor_svk_owc_chh_ben_fin_ses_bat_fre_tag_jpn_knd_kor_pol_afr_xho_ger_mao_lat_anl_ind_mnd_por_bem_mol_tig_krd_rom_hin_dut_qcu_ctl_spa_guj_lda_hau_bul_amh_glc_sun_eng_swa_slo_zul_jav_tha_wly_tml_moo_igb_uzb_swe_ukr_tur_ewe_vie_gam_swt_tsw_ven	0.0476606694248815	0.112272174803081	0.910849581229407
292	heb_hin_ewe_lit_hau_sod_tig_urd_aze_uzb_moo_mao_zul_scr_ukr_bsq_eng_chh_swa_cnt_mcd_glc_yor_ben_tsw_guj_fin_ses_xho_hun_ger_amr_geo_ctl_lat_dut_arw_wly_mlt_ita_est_igb_tag_grk_bat_jpn_tml_kor_afr_rus_lda_bos_sun_mol_anl_jav_mnd_krd_bam_por_amh_prs_rom_svk_alb_qcu_fre_bul_slo_swt_sid_swe_owc_pol_ind_spa_dyu_nor_fbf_mly_tha_gam_knd_cic_dgb_azi_pan_cze_tur_bem_vie_aeg_ven_tsn_akn	-0.765480965937509	-1.84582992763648	0.0680982948558272
293	aeg_nor_igb_lit_heb_anl_chh_krd_tur_uzb_dgb_sun_akn_arw_slo_bsq_spa_owc_yor_cnt_bos_ukr_lda_urd_ven_bul_hun_bem_ewe_est_afr_hau_geo_ctl_pol_scr_guj_sid_amr_ita_fin_swa_ind_mcd_mly_jpn_knd_kor_mol_glc_moo_ger_tag_hin_wly_bat_mnd_fre_tsn_rus_amh_dut_alb_por_pan_qcu_lat_swe_ben_bam_sod_rom_gam_cze_jav_grk_tsw_prs_fbf_mao_tha_mlt_tml_swt_xho_aze_eng_svk_azi_zul_vie_tig_cic_ses_dyu	-0.382033229158634	-0.905617117160004	0.367478813773992
294	anl_prs_moo_ita_gam_amh_sid_ukr_tur_azi_bam_mao_swt_guj_krd_bsq_ctl_chh_ses_cnt_urd_dut_lda_mol_xho_rom_hun_ewe_cic_est_pol_amr_geo_swe_fre_rus_afr_owc_hau_lat_fin_dyu_bat_mcd_tag_jpn_tml_kor_bul_svk_tsn_bos_mly_cze_sod_sun_mnd_grk_igb_arw_wly_glc_hin_slo_pan_qcu_alb_lit_ben_swa_mlt_nor_tig_ger_jav_spa_dgb_por_bem_ind_tha_heb_knd_tsw_zul_uzb_eng_scr_aze_akn_vie_aeg_ven_fbf_yor	-0.618083994205542	-1.47856678555854	0.142635216106218
295	wly_grk_xho_lat_amh_anl_tig_arw_azi_tur_ven_ind_zul_pol_alb_bsq_por_aeg_swt_mnd_rus_ben_igb_slo_ses_rom_fin_dgb_yor_est_svk_mlt_geo_urd_guj_fre_ctl_sid_heb_spa_hun_akn_mao_hin_tag_jpn_knd_kor_bos_eng_moo_krd_jav_mol_owc_sun_cnt_ukr_ewe_cze_gam_prs_swe_dut_bul_qcu_ita_ger_mcd_lda_sod_nor_hau_lit_mly_scr_fbf_glc_bem_bat_tha_amr_tml_dyu_swa_uzb_afr_pan_aze_tsw_vie_chh_tsn_cic_bam	-0.486583222331074	-1.15610854838939	0.250598092913293
296	sid_eng_igb_krd_tig_aeg_chh_afr_tur_uzb_cic_mly_bem_dut_glc_bsq_spa_amh_ewe_mnd_guj_scr_ses_rus_xho_hin_est_dyu_swt_hun_grk_wly_geo_mcd_urd_arw_rom_anl_gam_ctl_fin_yor_tag_ben_mao_jpn_knd_kor_bos_swe_tsn_svk_sun_fre_amr_jav_cnt_ita_ven_bul_sod_slo_pan_pol_ukr_qcu_lat_nor_mol_dgb_owc_lit_heb_prs_bat_ger_fbf_por_zul_ind_tha_hau_tml_akn_bam_azi_cze_alb_aze_moo_vie_mlt_lda_swa_tsw	0.0303542787407732	0.0714236032280698	0.943213997260891
297	mlt_prs_tsw_pan_amh_hau_gam_por_aze_azi_akn_mly_dgb_afr_ita_bsq_lit_amr_ses_cnt_fre_cze_igb_mol_swa_grk_est_fbf_cic_fin_krd_owc_geo_ukr_rus_guj_mcd_tig_aeg_swe_hun_lda_bat_scr_sun_jpn_tml_kor_arw_ctl_swt_hin_jav_bul_anl_mao_mnd_spa_dyu_lat_chh_ger_glc_urd_slo_qcu_nor_ben_svk_moo_sod_pol_sid_alb_tag_dut_ven_rom_tsn_ind_tha_heb_knd_bam_ewe_tur_eng_bos_uzb_bem_vie_wly_yor_zul_xho	0.11683215001893	0.27496252388942	0.783954960540352
298	owc_lat_cic_swe_tig_mlt_amh_hin_uzb_tur_swt_ind_dgb_svk_slo_bsq_pan_chh_ven_mnd_rus_urd_ewe_spa_zul_nor_hun_moo_ses_fin_glc_anl_geo_rom_krd_eng_por_gam_wly_dut_est_tsn_jav_scr_mly_jpn_tml_kor_ben_ita_bem_mol_bat_fre_amr_mao_cnt_bul_igb_pol_aeg_ctl_bos_arw_afr_qcu_grk_ukr_ger_tsw_heb_guj_sid_lit_sun_prs_bam_cze_akn_tag_tha_hau_knd_dyu_fbf_azi_mcd_alb_aze_yor_vie_sod_xho_swa_lda	0.399407190985975	0.942760572454933	0.348246028458846
299	mlt_swe_zul_mol_wly_anl_tig_ita_uzb_aze_ven_tag_ewe_glc_prs_bsq_por_gam_lda_mnd_krd_dut_igb_lat_tsn_ctl_est_swt_tsw_hun_pol_chh_geo_grk_rus_urd_hin_sid_aeg_eng_fin_dyu_bat_ger_mao_jpn_tml_kor_ukr_alb_yor_lit_mly_mcd_amh_jav_cnt_arw_xho_svk_heb_pan_bul_nor_scr_qcu_bos_afr_spa_akn_sod_cze_hau_rom_sun_slo_fbf_ben_bam_ind_tha_owc_knd_bem_cic_azi_guj_fre_tur_ses_vie_amr_moo_swa_dgb	0.0928161364690141	0.218358564704507	0.827628190141334
300	owc_lit_yor_arw_mlt_anl_sid_fre_aze_uzb_cic_mly_igb_mol_alb_bsq_rus_heb_dgb_mnd_bos_ben_tsw_hin_swa_dut_est_fbf_dyu_hun_ger_amr_geo_eng_rom_guj_ukr_tig_gam_cze_fin_ses_ind_bul_bat_jpn_knd_kor_svk_swe_lda_glc_mao_slo_aeg_sun_cnt_nor_bem_grk_amh_krd_prs_ctl_pan_qcu_scr_pol_spa_bam_wly_mcd_sod_urd_jav_afr_ven_por_akn_tag_tha_hau_tml_moo_xho_tur_lat_ita_azi_zul_vie_chh_tsn_ewe_swt	-0.536066458372487	-1.27681760671898	0.20484553270129
301	amh_swe_bem_lat_heb_gam_amr_alb_aze_tur_dyu_mao_swt_krd_bul_bsq_pan_hau_fbf_cnt_glc_por_xho_spa_tsw_arw_hun_ven_bam_fin_mol_tig_geo_prs_dut_nor_slo_sod_aeg_ukr_est_ses_mly_urd_jav_jpn_knd_kor_cze_hin_moo_ger_bat_ctl_mlt_tag_mnd_grk_igb_ben_wly_guj_ita_rus_svk_qcu_mcd_lit_afr_tsn_sid_eng_chh_scr_ind_pol_swa_bos_akn_sun_tha_owc_tml_yor_dgb_uzb_rom_fre_azi_ewe_vie_anl_zul_cic_lda	-0.562092489069725	-1.34090290151459	0.183217939101236
302	gam_ctl_akn_hin_chh_wly_aeg_eng_uzb_aze_fbf_jav_swt_arw_por_bsq_fre_amh_igb_mnd_scr_ukr_tsw_ita_ven_spa_fin_bam_xho_hun_grk_tig_geo_pol_guj_afr_ger_amr_mlt_slo_est_tsn_ind_svk_tag_jpn_knd_kor_lit_rom_dgb_krd_sun_rus_owc_bat_cnt_nor_ewe_glc_sod_urd_bul_alb_lat_qcu_dut_bos_mcd_ses_heb_mol_sid_prs_mao_swe_moo_pan_zul_mly_tha_anl_tml_yor_dyu_tur_ben_cze_azi_lda_vie_hau_cic_bem_swa	-0.741669715541842	-1.78305114383105	0.0778406058154994
303	hau_arw_igb_eng_anl_sod_aeg_krd_uzb_tur_bem_bat_bam_rus_grk_bsq_fre_wly_dgb_cnt_svk_dut_tsw_ben_zul_ita_hun_tsn_swa_est_swe_tig_geo_ctl_por_spa_slo_owc_mlt_mcd_fin_fbf_mao_ger_tag_jpn_tml_kor_urd_lat_yor_prs_ind_glc_sid_sun_mnd_pol_lda_afr_gam_rom_lit_scr_hin_qcu_ukr_bos_mol_swt_heb_bul_amh_nor_jav_guj_ses_pan_akn_mly_tha_amr_knd_moo_ven_aze_cze_alb_azi_cic_vie_chh_ewe_dyu_xho	-0.632346937106838	-1.51043189549469	0.134323605002996
304	heb_alb_akn_arw_sod_mlt_sid_lit_uzb_azi_moo_ind_dyu_pan_nor_bsq_urd_chh_ewe_mnd_ukr_mol_tsw_mcd_bam_spa_fin_dgb_tsn_hun_pol_anl_geo_rus_bos_ger_guj_aeg_wly_ben_est_bem_mao_por_jav_jpn_tml_kor_ctl_rom_zul_grk_tag_swe_tig_sun_cnt_ita_swa_scr_amr_eng_lat_cze_fre_qcu_afr_slo_hin_lda_gam_glc_owc_krd_bat_prs_cic_dut_igb_mly_tha_hau_knd_xho_fbf_tur_bul_svk_aze_yor_vie_amh_ses_swt_ven	-0.485524177169429	-1.15490599068456	0.251087770670729
305	wly_ita_yor_spa_amh_heb_hau_nor_uzb_aze_bam_sun_xho_dut_ger_bsq_alb_amr_cic_mnd_ben_rom_ses_ukr_lda_scr_est_dyu_fbf_hun_bos_gam_geo_mol_ctl_por_slo_sod_aeg_urd_fin_ewe_mao_pan_ind_jpn_tml_kor_grk_prs_moo_svk_mly_lat_sid_jav_cnt_rus_igb_guj_tig_pol_bul_hin_arw_qcu_cze_lit_eng_dgb_chh_afr_anl_mcd_tag_krd_swt_glc_swa_bat_tha_mlt_knd_ven_bem_azi_swe_fre_tur_zul_vie_owc_akn_tsw_tsn	-0.616634754360999	-1.47325366151293	0.144059301611106
306	hau_ctl_yor_cze_heb_aeg_owc_ita_aze_tur_cic_bat_ses_glc_swe_bsq_mol_anl_ven_mnd_nor_fre_akn_hin_dgb_rom_fin_fbf_moo_hun_alb_wly_geo_mcd_lit_rus_grk_amr_chh_pan_est_igb_mly_guj_mao_jpn_tml_kor_dut_eng_swa_bul_sun_prs_amh_jav_cnt_ben_swt_lat_sid_svk_afr_spa_krd_qcu_ukr_urd_scr_tsn_sod_slo_gam_por_tag_pol_lda_ger_xho_ind_tha_mlt_knd_zul_tsw_azi_bos_arw_uzb_ewe_vie_tig_dyu_bam_bem	-0.798566294515049	-1.92410925873126	0.0573984626223725
307	aeg_pol_dyu_bos_sod_chh_anl_pan_azi_tur_igb_mly_akn_rus_arw_bsq_krd_tig_swt_mnd_ita_slo_tsw_prs_bem_ben_hun_yor_zul_est_mcd_owc_geo_lit_glc_bul_spa_heb_amr_cze_fin_swa_mao_guj_jav_jpn_knd_kor_ctl_hin_ven_fre_tag_ger_sid_sun_cnt_nor_xho_alb_gam_eng_por_dut_grk_qcu_lat_afr_swe_fbf_hau_rom_amh_svk_bat_ukr_cic_scr_dgb_ind_tha_mlt_tml_bam_ses_uzb_mol_urd_aze_tsn_vie_wly_moo_lda_ewe	-1.04968679742177	-2.56483470986658	0.0119232220191057
308	amh_rom_ses_ben_tig_sid_owc_grk_uzb_tur_tsw_mly_swa_mol_nor_bsq_scr_sod_dyu_mnd_urd_glc_moo_dut_ven_spa_fin_tsn_dgb_est_ger_hau_geo_lit_hin_ukr_guj_heb_chh_bos_hun_swt_mao_svk_tag_jpn_knd_kor_ctl_por_lda_bul_sun_krd_anl_jav_cnt_fre_xho_pan_mlt_afr_rus_lat_mcd_qcu_slo_swe_prs_bem_amr_eng_gam_pol_bat_arw_cic_ita_ewe_ind_tha_wly_tml_bam_fbf_aze_alb_cze_azi_akn_vie_aeg_igb_yor_zul	0.662597716114032	1.57321273778785	0.119065589490933
309	chh_prs_lda_bos_amr_wly_sid_svk_azi_uzb_cic_tag_dgb_grk_lat_bsq_arw_heb_zul_mnd_guj_hin_igb_ger_tsw_cze_fin_akn_moo_est_dut_amh_geo_nor_por_mol_pol_tig_owc_rom_hun_bem_jav_rus_mao_jpn_knd_kor_slo_ctl_dyu_mcd_ind_urd_mlt_sun_cnt_eng_swt_scr_gam_spa_bul_lit_fre_qcu_ita_afr_krd_bam_sod_ben_anl_glc_mly_alb_yor_swe_swa_bat_tha_hau_tml_ven_tsn_aze_pan_ukr_tur_ewe_vie_aeg_ses_xho_fbf	0.0477924964500184	0.112499074172751	0.910670176483824
310	amh_scr_dyu_rus_owc_wly_tig_grk_tur_azi_bam_mly_dgb_lit_slo_bsq_krd_mlt_swa_cnt_ger_ita_tsn_rom_yor_alb_hun_swt_fbf_est_pan_heb_geo_hin_prs_pol_arw_chh_amr_bul_fin_lda_mao_swe_bat_jpn_tml_kor_ctl_urd_ven_cze_sun_glc_aeg_jav_mnd_mol_ewe_nor_anl_fre_bos_afr_lat_qcu_svk_por_mcd_xho_gam_dut_sod_ukr_tag_guj_akn_eng_cic_ind_tha_sid_knd_ses_moo_uzb_spa_ben_aze_tsw_vie_hau_bem_zul_igb	-0.102380593600655	-0.241365176666618	0.809803467794
311	gam_ita_tsw_rom_sod_aeg_anl_lat_tur_azi_swt_sun_zul_urd_ukr_bsq_krd_hau_xho_mnd_pan_rus_akn_afr_dgb_guj_fin_yor_tsn_hun_ger_tig_geo_fre_dut_eng_swe_wly_heb_spa_est_bem_mao_prs_bat_jpn_tml_kor_arw_por_ven_bos_ind_glc_amr_jav_cnt_mcd_cic_cze_amh_scr_bul_ctl_ben_qcu_slo_lit_hin_dyu_owc_svk_sid_alb_tag_grk_bam_nor_igb_mly_tha_mlt_knd_ewe_moo_uzb_pol_mol_aze_lda_vie_chh_ses_swa_fbf	-0.726321186979524	-1.74562154688692	0.0841793509660392
312	mlt_scr_tsn_urd_sid_heb_sod_fre_aze_tur_yor_ind_fbf_lat_arw_bsq_ben_chh_swa_mnd_bul_ctl_bem_pol_dgb_ger_fin_ven_igb_hun_grk_tig_geo_eng_dut_mol_guj_hau_amh_prs_est_bam_sun_hin_tag_jpn_tml_kor_alb_mcd_swt_glc_bat_por_owc_mao_cnt_rus_akn_bos_gam_afr_rom_spa_swe_qcu_cze_ita_slo_zul_amr_lit_anl_ukr_mly_nor_dyu_svk_tsw_jav_tha_aeg_knd_lda_moo_uzb_pan_krd_azi_cic_vie_wly_xho_ses_ewe	-0.117098341378294	-0.276180701378256	0.783022087463152
313	wly_prs_tsn_rus_gam_amr_hau_afr_tur_azi_moo_mly_tsw_cze_bos_bsq_hin_mlt_igb_mnd_fre_pan_zul_pol_bem_bul_est_lda_cic_fin_nor_owc_geo_mcd_arw_ctl_spa_sid_amh_slo_hun_yor_ind_ben_sun_jpn_knd_kor_ita_lit_dyu_guj_bat_ukr_anl_mao_cnt_svk_ewe_lat_heb_krd_eng_mol_por_qcu_rom_alb_dut_swt_aeg_scr_sod_urd_tag_swe_ven_glc_fbf_jav_tha_chh_tml_swa_bam_aze_grk_ger_uzb_xho_vie_tig_ses_akn_dgb	0.273669474151333	0.644863303021341	0.520603371888494
314	anl_svk_bem_nor_tig_amr_sod_pan_azi_uzb_dyu_tag_akn_guj_alb_bsq_ger_aeg_fbf_mnd_krd_glc_swa_hin_igb_ctl_est_swt_ewe_hun_arw_chh_geo_mcd_grk_lat_ben_heb_wly_spa_fin_yor_jav_bul_bat_jpn_tml_kor_prs_eng_cic_swe_ind_afr_amh_mao_cnt_bos_ven_mol_mlt_scr_lit_fre_rom_qcu_dut_por_urd_xho_hau_ita_sid_ukr_mly_slo_tsn_pol_tsw_sun_tha_gam_knd_bam_ses_tur_cze_rus_aze_zul_vie_owc_lda_dgb_moo	-0.556577837225185	-1.32715840838358	0.187705347105155
315	mlt_slo_bam_rom_aeg_chh_anl_ben_tur_aze_dyu_ind_ven_afr_prs_bsq_svk_hau_tsn_cnt_eng_arw_lda_cze_cic_grk_est_zul_fbf_hun_scr_tig_geo_pol_ukr_lat_spa_sid_heb_bul_fin_yor_mao_urd_mly_jpn_knd_kor_lit_hin_igb_alb_sun_guj_gam_bat_mnd_ctl_swt_swe_owc_mol_ger_por_krd_qcu_rus_glc_pan_dgb_amh_fre_amr_mcd_jav_nor_xho_bos_ewe_tag_tha_sod_tml_ses_akn_uzb_ita_dut_azi_bem_vie_wly_swa_tsw_moo	-0.455080812310258	-1.08150180423689	0.282270380903256
316	sod_pan_lda_ukr_tig_gam_mlt_rom_azi_tur_akn_bat_yor_hin_fre_bsq_arw_hau_tsn_cnt_ger_swe_bem_mol_bam_ctl_est_cic_moo_fin_grk_aeg_geo_bos_krd_dut_guj_amr_heb_rus_hun_ven_tag_alb_jav_jpn_tml_kor_prs_por_igb_cze_mly_afr_wly_mao_mnd_nor_dgb_glc_owc_spa_ben_lit_urd_qcu_slo_pol_svk_swa_amh_bul_chh_scr_ind_ita_swt_lat_zul_sun_tha_anl_knd_xho_ewe_aze_mcd_eng_uzb_fbf_vie_sid_tsw_dyu_ses	-1.06865519604254	-2.61627205415398	0.0103741250815091
317	heb_fre_cic_slo_amh_mlt_owc_krd_azi_aze_fbf_bat_yor_mcd_urd_bsq_guj_sid_dgb_mnd_hin_mol_bem_ctl_ses_por_est_igb_lda_hun_ukr_tig_geo_nor_svk_pan_grk_gam_aeg_bos_fin_swt_ind_ger_mao_jpn_tml_kor_eng_cze_ven_ben_sun_rus_sod_mly_cnt_bul_tsw_dut_chh_scr_prs_glc_rom_qcu_swe_ita_afr_xho_amr_alb_anl_arw_jav_lat_swa_spa_ewe_tag_tha_wly_knd_tsn_akn_uzb_lit_pol_tur_dyu_vie_hau_zul_moo_bam	-0.412844155588552	-0.979308032368895	0.329968495875511
318	gam_bul_swa_urd_amh_hau_chh_afr_uzb_aze_tsn_mao_swt_arw_lat_bsq_swe_sod_dgb_mnd_guj_ukr_lda_ben_akn_svk_hun_moo_fbf_fin_prs_owc_geo_rus_ita_cze_bos_amr_aeg_pan_est_tsw_bat_ger_ind_jpn_tml_kor_mcd_ctl_igb_nor_jav_alb_mlt_tag_cnt_scr_zul_glc_wly_fre_por_slo_spa_qcu_eng_hin_pol_dyu_sid_dut_anl_grk_mly_rom_cic_krd_yor_sun_tha_heb_knd_ewe_xho_tur_lit_mol_azi_bem_vie_tig_ses_bam_ven	-0.4243695338102	-1.00688434994918	0.316602952592792
319	aeg_dut_ewe_ger_owc_amh_sod_rom_tur_aze_cic_sun_bem_hin_slo_bsq_glc_gam_ses_cnt_rus_cze_zul_ctl_moo_mcd_fin_fbf_yor_est_spa_chh_geo_pol_eng_nor_krd_wly_hau_urd_hun_swa_bat_pan_jav_jpn_knd_kor_ukr_lat_dyu_scr_ind_grk_tig_mao_mnd_swe_lda_ita_mlt_alb_mol_guj_lit_qcu_svk_bos_arw_akn_sid_por_amr_ben_mly_prs_swt_fre_ven_tag_tha_anl_tml_dgb_bam_azi_afr_bul_uzb_tsw_vie_heb_tsn_igb_xho	-0.858086058934019	-2.07462078465827	0.0407843857472812
320	owc_urd_ewe_pan_amr_heb_gam_bos_uzb_tur_akn_sun_dyu_afr_hin_bsq_pol_chh_ses_cnt_lit_lat_yor_guj_igb_bul_est_bam_fbf_fin_ita_sid_geo_slo_alb_mcd_ctl_wly_tig_nor_hun_zul_bat_por_tag_jpn_knd_kor_glc_ger_ven_krd_jav_swe_aeg_ind_mnd_grk_swt_prs_hau_mol_rom_svk_spa_qcu_arw_ben_fre_xho_mlt_rus_sod_eng_mao_cze_cic_ukr_dgb_mly_tha_anl_tml_tsw_tsn_azi_dut_scr_aze_lda_vie_amh_swa_moo_bem	0.0421940390288693	0.0993248188673908	0.921094159766061
321	sid_bul_xho_ben_aeg_hau_heb_nor_uzb_azi_igb_bat_moo_lit_mol_bsq_eng_amr_zul_cnt_fre_rom_ven_cze_bam_spa_hun_lda_bem_fin_arw_anl_geo_ctl_svk_lat_hin_gam_wly_ger_est_fbf_tag_bos_sun_jpn_tml_kor_urd_krd_ses_pan_mly_scr_chh_ind_mnd_slo_cic_alb_amh_swe_dut_mcd_grk_qcu_por_guj_prs_tsn_owc_afr_tig_pol_mao_ita_akn_ukr_swa_jav_tha_mlt_knd_tsw_dyu_aze_glc_rus_tur_swt_vie_sod_dgb_yor_ewe	-0.631276870714085	-1.50867724223826	0.13477116073775
322	sid_por_akn_grk_sod_gam_amr_ita_aze_uzb_yor_mly_swt_scr_krd_bsq_urd_tig_xho_cnt_hin_mol_dyu_fre_dgb_guj_est_fbf_cic_fin_lat_anl_geo_rus_pan_afr_prs_mlt_hau_mcd_hun_tsw_sun_dut_ind_jpn_tml_kor_nor_rom_swa_slo_bat_alb_heb_mao_mnd_ukr_bam_pol_wly_cze_bul_swe_ben_qcu_lit_bos_glc_ses_owc_eng_aeg_arw_tag_ger_igb_spa_ewe_jav_tha_amh_knd_bem_ven_azi_ctl_svk_tur_lda_vie_chh_tsn_moo_zul	0.107104420018519	0.252263679494452	0.801393941451641
323	mlt_rom_tsw_cze_owc_sid_wly_urd_tur_uzb_yor_ind_ewe_dut_spa_bsq_arw_aeg_bam_cnt_ctl_nor_swa_prs_ses_mcd_hun_ven_moo_fin_slo_gam_geo_scr_ukr_ita_por_amh_chh_svk_est_bem_tag_ben_sun_jpn_tml_kor_lat_lit_dyu_mol_mao_swe_heb_jav_mnd_pan_xho_rus_tig_guj_grk_fre_glc_qcu_pol_alb_bul_tsn_hau_afr_sod_ger_bat_eng_igb_hin_zul_mly_tha_anl_knd_cic_fbf_azi_bos_krd_aze_akn_vie_amr_dgb_swt_lda	-0.237256212197033	-0.55979633959974	0.576964207589031
324	heb_alb_bem_hin_amr_hau_tig_afr_aze_azi_fbf_tag_ses_rus_pol_bsq_ben_amh_dyu_mnd_scr_krd_swa_arw_ven_ukr_est_lda_moo_hun_rom_anl_geo_ita_bos_fre_slo_gam_chh_dut_fin_akn_mly_urd_sun_jpn_tml_kor_guj_nor_tsn_ctl_jav_por_sid_mao_cnt_glc_dgb_spa_mlt_bul_mcd_swe_pan_qcu_cze_svk_mol_xho_sod_grk_wly_prs_ind_ger_igb_lit_ewe_bat_tha_aeg_knd_tsw_swt_uzb_lat_eng_tur_zul_vie_owc_bam_yor_cic	-0.187005900761879	-0.4414051691084	0.65994426930617
325	gam_cze_tsn_svk_amr_amh_mlt_ita_uzb_aze_swt_mao_bam_hin_mol_bsq_rom_owc_ewe_cnt_eng_swe_igb_nor_lda_alb_fin_ven_moo_est_urd_anl_geo_guj_mcd_ben_ger_hau_sid_spa_hun_dgb_mly_grk_jav_jpn_tml_kor_bos_pan_ses_scr_tag_por_tig_ind_mnd_rus_tsw_krd_aeg_glc_fre_ukr_ctl_qcu_bul_slo_pol_zul_sod_arw_heb_lit_bat_lat_bem_dut_akn_sun_tha_wly_knd_xho_cic_tur_prs_afr_azi_dyu_vie_chh_swa_fbf_yor	0.51189651042425	1.21166357140807	0.228710828993225
326	sod_ukr_ven_ctl_chh_heb_amr_alb_aze_tur_ewe_sun_dgb_rom_ita_bsq_cze_anl_dyu_cnt_eng_swe_xho_arw_igb_prs_est_yor_tsn_fin_krd_mlt_geo_rus_ger_nor_por_aeg_gam_afr_hun_ses_tag_hin_mao_jpn_knd_kor_svk_glc_tsw_lit_jav_bos_amh_mly_mnd_pol_moo_grk_sid_fre_dut_pan_guj_qcu_mcd_scr_slo_akn_owc_mol_hau_lat_bat_urd_lda_ben_bem_ind_tha_tig_tml_swa_swt_uzb_spa_bul_azi_fbf_vie_wly_cic_bam_zul	-0.620501256789643	-1.48064947089144	0.142079995567564
327	aeg_ita_igb_swe_hau_sid_sod_grk_uzb_aze_fbf_sun_dyu_lat_ukr_bsq_prs_chh_yor_cnt_pol_bos_cic_glc_tsw_arw_est_ewe_xho_fin_svk_amh_geo_mol_lit_bul_ger_wly_tig_krd_hun_ses_jav_ctl_mao_jpn_tml_kor_ben_por_dgb_dut_mly_slo_gam_tag_mnd_cze_akn_eng_owc_rus_spa_afr_alb_qcu_hin_urd_rom_zul_heb_guj_anl_mcd_bat_scr_tsn_nor_swt_ind_tha_mlt_knd_ven_moo_tur_fre_pan_azi_lda_vie_amr_bem_swa_bam	-0.0852104916643948	-0.200742920418931	0.841337961833807
328	wly_ctl_tsw_scr_amh_sod_mlt_nor_azi_uzb_lda_bat_ven_lit_prs_bsq_fre_sid_cic_mnd_bul_mcd_swa_guj_dgb_alb_est_fbf_moo_fin_swe_tig_geo_ger_spa_afr_grk_amr_anl_ukr_hun_bam_tag_glc_jav_jpn_knd_kor_rom_eng_ewe_slo_ind_pan_gam_mao_cnt_mol_ses_lat_heb_pol_krd_ben_urd_qcu_ita_bos_dut_bem_chh_arw_owc_por_sun_hin_tsn_svk_igb_mly_tha_hau_tml_xho_swt_tur_cze_rus_aze_yor_vie_aeg_akn_dyu_zul	-1.13862906241788	-2.8123213609255	0.00599986799354764
329	heb_mcd_dyu_hin_mlt_anl_gam_arw_azi_uzb_ven_bat_tsn_pol_ger_bsq_rom_chh_fbf_cnt_afr_pan_igb_grk_ewe_lit_hun_bam_akn_est_bul_hau_geo_slo_ben_ukr_spa_tig_amh_mol_fin_yor_mly_nor_jav_jpn_knd_kor_prs_cze_bem_alb_sun_urd_amr_tag_mnd_lat_cic_bos_sod_swe_por_eng_dut_qcu_rus_glc_guj_moo_wly_krd_sid_svk_ind_ctl_swt_fre_swa_mao_tha_aeg_tml_xho_ses_aze_ita_scr_tur_lda_vie_owc_tsw_zul_dgb	-0.400627729806391	-0.949462679365056	0.344846184999766
330	wly_rus_akn_spa_amr_sid_heb_nor_tur_uzb_dgb_mao_ewe_eng_grk_bsq_bul_owc_igb_cnt_afr_scr_swt_pol_bam_rom_hun_ses_cic_fin_svk_mlt_geo_lat_ukr_krd_mcd_chh_hau_guj_est_yor_bat_bos_sun_jpn_knd_kor_alb_dut_tsw_hin_mly_cze_sod_tag_mnd_slo_bem_ita_aeg_urd_por_glc_prs_qcu_ben_ger_ctl_fbf_amh_mol_gam_lit_jav_arw_swa_swe_ven_ind_tha_anl_tml_dyu_zul_aze_fre_pan_azi_lda_vie_tig_moo_tsn_xho	-0.257913754895273	-0.609265144875921	0.54383426236039
331	gam_ger_ven_por_aeg_owc_chh_krd_azi_uzb_swa_bat_dgb_afr_pan_bsq_dut_wly_dyu_cnt_svk_alb_lda_fre_cic_spa_fin_swt_xho_hun_bos_mlt_geo_lat_scr_mol_rom_amh_amr_guj_est_akn_jav_slo_mao_jpn_tml_kor_bul_swe_zul_ctl_mly_ita_heb_sun_mnd_urd_bam_rus_sod_hin_lit_nor_eng_qcu_cze_prs_grk_tsw_tig_glc_sid_arw_tag_ben_yor_ukr_fbf_ind_tha_anl_knd_tsn_igb_tur_mcd_pol_aze_ses_vie_hau_ewe_bem_moo	0.276491120783945	0.650556204393733	0.516937020216417
332	amr_rom_yor_swe_heb_mlt_gam_dut_uzb_azi_bem_mly_tsw_slo_rus_bsq_nor_hau_akn_cnt_prs_cze_bam_lat_swt_ger_est_cic_lda_fin_mcd_wly_geo_mol_alb_fre_pol_owc_amh_lit_hun_dgb_tag_glc_ind_jpn_tml_kor_bul_ben_fbf_ukr_jav_hin_anl_sun_mnd_ctl_swa_eng_aeg_bos_afr_grk_svk_qcu_por_scr_arw_ewe_sid_ita_sod_spa_mao_krd_moo_pan_zul_bat_tha_tig_knd_ven_igb_aze_guj_urd_tur_ses_vie_chh_tsn_dyu_xho	0.961457706714508	2.2977935342515	0.02381558286045
333	sid_svk_zul_ben_amr_chh_hau_pol_aze_azi_dyu_sun_bem_urd_lit_bsq_fre_aeg_moo_mnd_slo_eng_dgb_bos_lda_krd_fin_swt_tsw_est_ukr_amh_geo_guj_dut_nor_lat_mlt_sod_cze_hun_ses_bat_rus_mly_jpn_knd_kor_mcd_glc_fbf_ctl_ind_por_owc_mao_cnt_rom_bam_bul_anl_arw_swe_mol_alb_qcu_scr_ger_hin_ven_gam_afr_wly_ita_tag_prs_yor_spa_xho_jav_tha_heb_tml_cic_tsn_uzb_pan_grk_tur_akn_vie_tig_swa_igb_ewe	-0.496761976090788	-1.18074297540273	0.240715834012939
334	sod_por_fbf_prs_hau_anl_amh_arw_uzb_tur_dgb_jav_yor_ger_pol_bsq_fre_heb_lda_cnt_rom_grk_bam_urd_swt_svk_fin_ven_bem_hun_slo_chh_geo_spa_eng_guj_cze_gam_aeg_swe_est_ses_ind_ben_mly_jpn_tml_kor_afr_ukr_xho_mcd_tag_mol_amr_mao_mnd_alb_tsn_pan_sid_hin_krd_bul_bos_qcu_glc_ita_nor_moo_owc_lit_wly_dut_bat_scr_swa_rus_zul_sun_tha_tig_knd_akn_dyu_aze_ctl_lat_azi_tsw_vie_mlt_igb_ewe_cic	0.00669490631426284	0.0157549817539051	0.987463613570172
335	hau_prs_moo_lat_sod_wly_gam_por_uzb_azi_lda_sun_bam_fre_ben_bsq_nor_mlt_dgb_mnd_spa_ita_cic_rom_swt_mcd_fin_bem_yor_est_afr_anl_geo_lit_ukr_ctl_bos_owc_chh_arw_hun_swa_ind_slo_jav_jpn_knd_kor_glc_bul_tsw_urd_tag_rus_aeg_mly_cnt_alb_dyu_scr_tig_mol_cze_dut_grk_qcu_pol_pan_swe_ven_heb_guj_amr_hin_mao_krd_ewe_eng_tsn_bat_tha_sid_tml_igb_zul_aze_svk_ger_tur_xho_vie_amh_fbf_akn_ses	0.406222870432349	0.957174414423898	0.340960889796571
336	amr_pol_ewe_swe_owc_hau_sid_arw_aze_uzb_dyu_ind_akn_krd_lit_bsq_bos_heb_igb_mnd_ctl_por_tsw_eng_zul_pan_est_dgb_bem_fin_guj_mlt_geo_slo_bul_scr_spa_gam_amh_rom_hun_ven_bat_dut_mao_jpn_tml_kor_lat_glc_ses_urd_jav_mol_wly_tag_cnt_grk_cic_prs_aeg_mcd_fre_ita_svk_qcu_nor_afr_hin_swa_chh_ger_tig_ukr_mly_alb_yor_rus_tsn_sun_tha_sod_knd_moo_xho_tur_cze_ben_azi_lda_vie_anl_swt_fbf_bam	-0.406387887693359	-0.963570884554439	0.337759943822358
337	owc_por_zul_nor_mlt_amr_tig_cze_uzb_azi_xho_tag_fbf_spa_prs_bsq_slo_heb_moo_cnt_pol_lat_tsw_ita_bam_bul_est_yor_akn_fin_mol_chh_geo_lit_svk_dut_arw_wly_anl_afr_hun_cic_mly_ger_jav_jpn_tml_kor_urd_ctl_tsn_fre_sun_swe_hau_bat_mnd_grk_ewe_pan_sod_krd_hin_ukr_guj_qcu_bos_ben_glc_dyu_sid_eng_gam_alb_mao_rus_igb_mcd_swa_ind_tha_aeg_knd_lda_ses_tur_scr_rom_aze_dgb_vie_amh_ven_swt_bem	-0.159371513311177	-0.375580077089517	0.708084399077864
338	sod_lat_moo_rom_mlt_aeg_amh_prs_azi_tur_ses_mly_swa_nor_mol_bsq_arw_heb_bam_cnt_krd_guj_lda_swe_xho_slo_fin_cic_ven_est_por_amr_geo_glc_pan_afr_ger_wly_anl_cze_hun_bem_sun_pol_ind_jpn_tml_kor_ben_alb_ewe_urd_mao_ctl_sid_jav_mnd_mcd_dyu_ukr_hau_lit_bos_dut_ita_qcu_grk_svk_eng_igb_tig_hin_chh_fre_tag_bul_swt_rus_dgb_bat_tha_owc_knd_yor_fbf_aze_scr_spa_uzb_tsw_vie_gam_tsn_akn_zul	-0.248297370641924	-0.586827352460592	0.558741517184813
339	wly_prs_akn_afr_anl_chh_gam_grk_uzb_tur_tsw_tag_yor_por_scr_bsq_spa_hau_bam_cnt_fre_guj_bem_svk_ewe_mol_est_dgb_dyu_hun_cze_aeg_geo_mcd_eng_bul_swe_owc_mlt_slo_fin_ven_sun_arw_bat_jpn_knd_kor_pan_lat_tsn_ita_mao_ctl_amr_jav_mnd_ger_ses_krd_sod_dut_bos_nor_urd_qcu_rom_ben_glc_cic_sid_alb_tig_ukr_mly_hin_zul_rus_swt_ind_tha_amh_tml_lda_fbf_azi_lit_pol_aze_moo_vie_heb_igb_xho_swa	0.439362435334253	1.03753390699756	0.302177237758761
340	owc_krd_bam_afr_wly_amr_amh_fre_azi_tur_dyu_tag_dgb_swe_urd_bsq_eng_mlt_fbf_cnt_pol_nor_lda_dut_cic_bul_est_ses_swt_fin_ukr_heb_geo_svk_slo_alb_scr_aeg_chh_guj_hun_akn_mly_ben_bat_jpn_tml_kor_prs_cze_yor_glc_mao_por_hau_ind_mnd_ita_xho_ctl_tig_grk_mol_ger_lit_qcu_arw_pan_rus_swa_anl_spa_sid_hin_jav_lat_moo_mcd_tsn_sun_tha_gam_knd_bem_ven_uzb_rom_bos_aze_ewe_vie_sod_igb_zul_tsw	-0.156959553386613	-0.37083029520648	0.711607287351986
341	amh_rom_bam_pan_gam_hau_mlt_scr_aze_azi_cic_sun_fbf_glc_bul_bsq_ukr_chh_ses_cnt_rus_ita_swa_alb_zul_hin_fin_dgb_bem_est_cze_anl_geo_pol_spa_bos_mcd_heb_owc_swe_hun_moo_ind_fre_tag_jpn_tml_kor_slo_mol_ewe_nor_bat_afr_sod_jav_mnd_urd_akn_dut_tig_ctl_grk_guj_arw_qcu_svk_lat_lit_swt_sid_prs_wly_ben_mly_por_yor_eng_igb_mao_tha_aeg_knd_lda_tsn_uzb_krd_ger_tur_tsw_vie_amr_dyu_ven_xho	-0.657449042005009	-1.57705105665632	0.118179440130678
342	hau_urd_dyu_ben_amr_heb_sid_arw_azi_aze_moo_mly_tsn_cze_ctl_bsq_pol_amh_xho_cnt_hin_glc_swa_slo_bam_swe_est_ewe_tsw_fin_rom_aeg_geo_por_lit_bos_mcd_sod_owc_eng_hun_zul_jav_pan_sun_jpn_tml_kor_lat_svk_fbf_ita_mao_nor_tig_ind_mnd_ger_yor_prs_wly_spa_dut_ukr_mol_qcu_guj_grk_scr_ses_mlt_bul_anl_afr_bat_fre_swt_krd_ven_tag_tha_gam_knd_igb_bem_tur_alb_rus_uzb_dgb_vie_chh_cic_lda_akn	-0.476310025177537	-1.13333206689862	0.259988052473949
343	anl_afr_bem_bos_tig_owc_chh_alb_tur_aze_akn_jav_ses_scr_nor_bsq_rom_gam_xho_cnt_bul_fre_fbf_krd_yor_ukr_hun_swt_dyu_fin_arw_sid_geo_rus_ben_swe_eng_amh_aeg_lit_est_zul_sun_por_mly_jpn_knd_kor_ita_dut_lda_grk_mao_urd_mlt_bat_mnd_lat_bam_guj_wly_glc_mcd_slo_prs_qcu_mol_ctl_ger_cic_amr_pan_sod_pol_ind_spa_dgb_svk_moo_tag_tha_hau_tml_igb_tsn_uzb_hin_cze_azi_swa_vie_heb_ven_ewe_tsw	-0.413693778653095	-0.981530596614161	0.328877712082547
344	wly_dut_zul_ita_chh_amr_mlt_rom_azi_uzb_ses_ind_akn_ctl_fre_bsq_grk_heb_fbf_cnt_por_ukr_igb_pol_swa_urd_est_bem_dgb_hun_lit_sid_geo_rus_ger_eng_afr_amh_gam_bos_fin_ewe_mly_scr_jav_jpn_tml_kor_mol_prs_bam_swe_mao_alb_owc_tag_mnd_slo_swt_bul_hau_lat_arw_hin_svk_qcu_cze_glc_ben_ven_anl_pan_sod_krd_bat_guj_cic_mcd_dyu_sun_tha_tig_knd_yor_moo_tur_spa_nor_aze_xho_vie_aeg_tsn_lda_tsw	-0.117699438441964	-0.277547048261088	0.78197612428586
345	heb_rus_ven_ctl_amh_mlt_tig_cze_uzb_tur_ewe_jav_bem_krd_ukr_bsq_mol_wly_bam_mnd_pan_urd_xho_ger_fbf_grk_hun_tsn_dyu_est_fre_owc_geo_lat_nor_spa_slo_gam_hau_swe_fin_cic_bat_prs_ind_jpn_knd_kor_bul_hin_ses_glc_sun_rom_anl_mly_cnt_guj_tsw_alb_sid_arw_eng_lit_ben_qcu_por_afr_dut_lda_sod_scr_aeg_svk_mao_mcd_swt_pol_yor_tag_tha_amr_tml_igb_dgb_aze_bos_ita_azi_moo_vie_chh_akn_swa_zul	-0.379525310225322	-0.899464283796975	0.370728492250385
346	tig_bos_bam_ger_amh_heb_hau_ben_tur_aze_yor_ind_ven_svk_arw_bsq_ctl_amr_ses_cnt_urd_ita_swa_nor_xho_afr_hun_tsn_dgb_est_pol_anl_geo_fre_guj_glc_cze_mlt_owc_lat_fin_cic_mly_rus_bat_jpn_tml_kor_dut_slo_akn_krd_mao_bul_sid_jav_mnd_por_moo_hin_sod_spa_lit_scr_swe_qcu_mcd_eng_ukr_dyu_gam_alb_wly_rom_sun_prs_tsw_grk_bem_tag_tha_chh_knd_fbf_lda_uzb_mol_pan_azi_swt_vie_aeg_zul_ewe_igb	-1.17868256064284	-2.91868676936605	0.00440826261006238
347	mlt_fre_yor_pan_chh_tig_wly_spa_tur_azi_ewe_mao_tsw_arw_pol_bsq_glc_sid_fbf_cnt_cze_nor_swt_mol_cic_ctl_est_akn_zul_hun_scr_amr_geo_urd_swe_prs_ben_gam_amh_bul_fin_ses_jav_ita_tag_jpn_knd_kor_svk_hin_xho_rom_bat_ger_heb_sun_mnd_guj_swa_lit_anl_dut_por_lat_grk_qcu_slo_ukr_mcd_tsn_sod_eng_hau_alb_mly_krd_ven_bos_bam_ind_tha_owc_tml_igb_dyu_aze_rus_afr_uzb_dgb_vie_aeg_bem_lda_moo	0.0489115326735308	0.115298424371878	0.908457170493746
348	aeg_prs_swt_ita_sid_mlt_chh_krd_tur_uzb_cic_tag_xho_ukr_slo_bsq_bos_sod_tsw_cnt_por_rus_bem_urd_swa_arw_hun_ven_dyu_fin_alb_amr_geo_svk_bul_ctl_nor_hau_amh_pan_est_zul_ind_dut_mao_jpn_tml_kor_mcd_rom_ewe_afr_mly_fre_wly_bat_mnd_mol_fbf_guj_gam_ben_lat_ger_swe_qcu_glc_pol_grk_lda_tig_spa_anl_hin_jav_eng_moo_lit_tsn_sun_tha_owc_knd_igb_yor_azi_scr_cze_aze_bam_vie_heb_dgb_akn_ses	-0.452621648017199	-1.07547432511168	0.28494464311407
349	sid_rus_ven_hin_owc_amh_heb_prs_uzb_azi_fbf_jav_tsw_guj_ita_bsq_bos_wly_akn_cnt_urd_dut_ses_scr_cic_svk_hun_dyu_zul_est_mol_amr_geo_swe_ukr_afr_slo_tig_mlt_ger_fin_swt_bat_alb_mly_jpn_tml_kor_bul_ctl_bem_lit_sun_pol_aeg_tag_mnd_por_lda_krd_anl_mcd_grk_ben_arw_qcu_fre_nor_eng_tsn_hau_pan_chh_lat_mao_rom_bam_glc_swa_ind_tha_gam_knd_ewe_igb_aze_cze_spa_tur_yor_vie_sod_dgb_xho_moo	0.0680253419187231	0.16018844950022	0.873080049930507
350	owc_alb_bem_ger_wly_aeg_heb_cze_azi_uzb_tsn_jav_tsw_mol_swe_bsq_ita_sod_dgb_cnt_bul_lat_dyu_urd_lda_eng_hun_cic_igb_est_svk_tig_geo_arw_por_lit_rom_amh_gam_pol_fin_bam_tag_guj_bat_jpn_knd_kor_dut_prs_ewe_spa_mao_ukr_anl_sun_mnd_nor_moo_krd_amr_afr_scr_mcd_slo_qcu_pan_ben_hin_zul_sid_bos_chh_fre_mly_ctl_swt_grk_swa_ind_tha_hau_tml_ses_ven_aze_rus_glc_tur_akn_vie_mlt_fbf_yor_xho	0.0289536151775321	0.068138125574361	0.945821965122948
351	aeg_ben_fbf_nor_chh_sod_owc_slo_tur_azi_akn_tag_dyu_lat_ukr_bsq_scr_amr_cic_cnt_grk_arw_tsn_pol_ewe_glc_fin_moo_swa_est_alb_heb_geo_afr_bos_swe_bul_mlt_anl_ctl_hun_dgb_jav_lit_mao_jpn_tml_kor_prs_ita_bem_krd_ind_guj_gam_bat_mnd_ger_ven_fre_amh_spa_svk_por_rus_qcu_pan_mcd_cze_zul_tig_eng_sid_dut_sun_mol_swt_rom_xho_mly_tha_hau_knd_igb_ses_uzb_urd_hin_aze_lda_vie_wly_yor_tsw_bam	-1.17663843818023	-2.90699010574569	0.00456198493830222
352	anl_bul_dyu_rom_heb_gam_mlt_cze_azi_uzb_zul_jav_fbf_grk_ben_bsq_pol_sod_ewe_mnd_guj_urd_swa_dut_tsw_eng_fin_xho_akn_est_svk_owc_geo_ita_krd_scr_ger_aeg_sid_mol_hun_bem_bat_afr_mao_jpn_knd_kor_arw_lit_lda_slo_tag_hin_amh_mly_cnt_pan_ses_nor_chh_spa_glc_swe_mcd_qcu_prs_fre_rus_dgb_wly_por_amr_lat_sun_ukr_yor_bos_bam_ind_tha_tig_tml_tsn_ven_aze_alb_ctl_tur_moo_vie_hau_cic_swt_igb	0.0276199576790091	0.0650140189714411	0.948302386634148
353	anl_scr_xho_prs_gam_hau_amr_lat_azi_uzb_swa_mly_ven_ukr_ben_bsq_glc_sid_tsw_mnd_lit_bos_zul_bul_cic_afr_fin_igb_bem_est_alb_tig_geo_slo_mcd_arw_grk_sod_wly_dut_hun_dyu_mao_spa_tag_jpn_knd_kor_hin_rus_akn_krd_sun_ctl_aeg_bat_cnt_cze_lda_svk_heb_ger_urd_mol_pol_qcu_pan_guj_swe_tsn_owc_ita_mlt_por_jav_eng_swt_fre_bam_ind_tha_amh_tml_moo_dgb_tur_rom_nor_aze_ses_vie_chh_ewe_yor_fbf	0.0538460073226178	0.126727097886673	0.899429987705044
354	tig_slo_fbf_fre_sod_sid_mlt_por_azi_uzb_zul_bat_cic_arw_rom_bsq_guj_heb_yor_mnd_ben_krd_akn_scr_moo_afr_est_swt_bem_fin_ger_owc_geo_lat_lit_rus_urd_amr_hau_ita_hun_igb_jav_grk_ind_jpn_tml_kor_pan_eng_xho_pol_mao_mcd_chh_sun_cnt_mol_swa_bul_gam_prs_nor_glc_cze_qcu_dut_ctl_alb_dyu_aeg_spa_anl_hin_tag_swe_lda_bos_ewe_mly_tha_amh_knd_ses_ven_aze_ukr_svk_tur_tsn_vie_wly_dgb_tsw_bam	0.18587816811385	0.437667702940226	0.662641955407413
355	sid_krd_xho_rom_hau_aeg_amh_prs_uzb_aze_zul_tag_fbf_lit_alb_bsq_guj_heb_tsw_mnd_swe_pol_ses_rus_tsn_spa_fin_igb_lda_est_mcd_wly_geo_svk_lat_eng_mol_tig_amr_ita_hun_moo_bat_dut_sun_jpn_knd_kor_bos_hin_swa_scr_ind_glc_gam_mao_cnt_pan_bam_urd_chh_ger_ben_grk_por_qcu_bul_cze_ctl_dgb_mlt_afr_anl_nor_jav_arw_ven_ukr_yor_mly_tha_sod_tml_cic_ewe_tur_slo_fre_azi_swt_vie_owc_bem_akn_dyu	0.164004862231109	0.386823441496421	0.699770632255583
356	heb_lit_tsn_mol_tig_sod_chh_spa_azi_uzb_cic_sun_xho_krd_bos_bsq_bul_mlt_tsw_cnt_prs_nor_moo_glc_bam_grk_est_ven_ses_fin_lat_hau_geo_por_rom_arw_dut_owc_aeg_hin_hun_dyu_tag_guj_jav_jpn_knd_kor_ben_ger_swt_eng_mly_swe_anl_mao_mnd_ctl_fbf_scr_wly_fre_alb_slo_pol_qcu_mcd_svk_cze_lda_sid_ukr_amr_rus_ind_ita_igb_urd_akn_bat_tha_amh_tml_yor_bem_tur_pan_afr_aze_zul_vie_gam_dgb_ewe_swa	-0.360499531212533	-0.853538633106792	0.39555377491367
357	sod_bos_xho_scr_chh_tig_owc_cze_tur_uzb_dgb_bat_dyu_nor_eng_bsq_por_mlt_bam_mnd_arw_alb_fbf_fre_tsw_svk_est_ven_swa_hun_spa_amr_geo_krd_ger_swe_rus_sid_aeg_afr_fin_ewe_sun_urd_ind_jpn_knd_kor_glc_ctl_moo_prs_tag_pan_heb_mly_cnt_lit_yor_mol_hau_ita_hin_grk_slo_qcu_ben_ukr_dut_cic_gam_mcd_wly_guj_jav_lat_tsn_bul_bem_mao_tha_amh_tml_igb_akn_azi_pol_rom_aze_ses_vie_anl_lda_swt_zul	-0.280992207704691	-0.664572740823786	0.507968327043981
358	mlt_ctl_dyu_glc_chh_tig_amh_pol_tur_uzb_ses_mly_xho_krd_grk_bsq_bul_gam_akn_cnt_por_pan_bem_lat_tsw_swe_hun_lda_tsn_fin_mol_owc_geo_cze_spa_afr_ukr_heb_hau_rom_est_ven_mao_guj_tag_jpn_knd_kor_scr_ben_bam_urd_ind_ita_sid_bat_mnd_hin_ewe_alb_anl_prs_ger_svk_arw_qcu_dut_nor_rus_zul_sod_fre_wly_eng_jav_slo_moo_bos_yor_sun_tha_amr_tml_fbf_dgb_azi_mcd_lit_aze_swa_vie_aeg_igb_cic_swt	-0.208167936573177	-0.492628435340613	0.623436211710478
359	sid_swe_ses_ger_mlt_amh_tig_rus_aze_azi_zul_bat_cic_lat_por_bsq_urd_wly_swa_mnd_mcd_cze_tsn_krd_swt_mol_est_igb_ewe_hun_ben_aeg_geo_slo_fre_prs_arw_amr_anl_nor_fin_dgb_tag_ukr_mly_jpn_tml_kor_bos_ctl_fbf_lit_ind_dut_chh_mao_cnt_ita_akn_spa_sod_eng_scr_pol_pan_qcu_guj_hin_svk_moo_gam_bul_heb_alb_sun_afr_yor_glc_dyu_jav_tha_hau_knd_xho_tsw_uzb_grk_rom_tur_bem_vie_owc_lda_bam_ven	-0.46165777779486	-1.09841756409315	0.274857805021914
360	aeg_grk_xho_por_tig_sid_owc_glc_tur_uzb_cic_jav_swt_prs_pan_bsq_mol_anl_tsn_cnt_krd_cze_tsw_dut_fbf_ita_hun_zul_akn_est_guj_wly_geo_svk_mcd_lat_pol_sod_gam_slo_fin_ewe_mao_hin_bat_jpn_tml_kor_ctl_urd_dgb_nor_mly_rom_heb_tag_mnd_afr_bam_swe_mlt_ben_rus_lit_alb_qcu_ukr_bul_fre_ven_amh_bos_chh_scr_sun_spa_lda_eng_igb_ind_tha_amr_knd_moo_ses_aze_arw_ger_azi_dyu_vie_hau_swa_yor_bem	-0.35226727421227	-0.834877740334741	0.40592613215141
361	sod_lat_igb_scr_amh_gam_tig_arw_uzb_aze_tsn_sun_yor_grk_mol_bsq_cze_mlt_akn_cnt_rom_hin_ewe_pol_xho_alb_fin_ses_ven_est_rus_hau_geo_nor_pan_fre_eng_amr_chh_glc_hun_moo_mao_lit_mly_jpn_tml_kor_slo_prs_bam_ben_ind_ita_owc_jav_mnd_ctl_dyu_guj_wly_bos_ger_por_dut_qcu_ukr_swe_bul_zul_heb_mcd_anl_urd_bat_krd_dgb_svk_cic_tag_tha_sid_knd_swa_swt_azi_spa_afr_tur_tsw_vie_aeg_bem_lda_fbf	-0.33641964454145	-0.797634857222331	0.427114326338387
362	aeg_eng_swa_grk_gam_amr_heb_svk_aze_uzb_igb_bat_tsw_afr_ger_bsq_alb_sod_ewe_cnt_fre_prs_ven_scr_bam_swe_hun_ses_cic_fin_ctl_mlt_geo_ukr_pol_lit_mcd_hau_anl_glc_est_yor_sun_ben_tag_jpn_tml_kor_mol_krd_zul_guj_ind_rus_tig_mao_mnd_hin_tsn_arw_owc_bos_lat_dut_nor_qcu_slo_spa_por_swt_wly_bul_chh_urd_jav_pan_dyu_cze_moo_mly_tha_amh_knd_akn_dgb_azi_rom_ita_tur_xho_vie_sid_lda_fbf_bem	-0.958288174773739	-2.3234185689778	0.0223361605113301
363	amr_afr_tsn_guj_aeg_mlt_owc_spa_tur_aze_swa_sun_akn_glc_urd_bsq_ben_wly_xho_mnd_mcd_rus_fbf_scr_igb_ita_hun_ewe_bem_fin_hin_sod_geo_eng_mol_ctl_krd_hau_sid_nor_est_ven_mao_arw_ind_jpn_tml_kor_pol_bul_zul_por_mly_swe_anl_jav_cnt_bos_cic_cze_heb_grk_svk_lat_ukr_qcu_pan_fre_ger_yor_chh_rom_amh_alb_bat_prs_swt_slo_bam_tag_tha_tig_knd_moo_dyu_uzb_dut_lit_azi_tsw_vie_gam_lda_dgb_ses	0.109884672645092	0.258575710672227	0.796534042303634
364	mlt_nor_moo_pan_amh_chh_hau_lat_uzb_tur_tsw_ind_ewe_svk_afr_bsq_swe_owc_cic_cnt_hin_ben_dyu_urd_dgb_bul_est_ven_bem_fin_glc_wly_geo_prs_mcd_mol_ukr_amr_sod_ctl_hun_akn_sun_ita_mly_jpn_knd_kor_eng_krd_xho_guj_mao_cze_sid_tag_mnd_slo_zul_grk_anl_scr_spa_por_arw_qcu_alb_pol_ger_tsn_aeg_lit_gam_bos_bat_rus_swt_fre_ses_jav_tha_tig_tml_swa_lda_azi_dut_rom_aze_bam_vie_heb_igb_yor_fbf	0.272096043780665	0.643448417654182	0.521516696593213
365	sod_lit_yor_por_anl_wly_hau_alb_tur_azi_fbf_sun_akn_rom_guj_bsq_urd_sid_dyu_mnd_ita_rus_ses_scr_lda_ger_est_moo_cic_hun_dut_chh_geo_svk_slo_grk_bul_tig_amh_prs_fin_swt_mly_cze_ind_jpn_knd_kor_pol_afr_tsw_bos_jav_swe_amr_mao_cnt_arw_ewe_ctl_owc_fre_hin_pan_mcd_qcu_spa_mol_nor_dgb_gam_glc_aeg_ben_tag_eng_swa_lat_zul_bat_tha_heb_tml_bem_ven_aze_ukr_krd_uzb_tsn_vie_mlt_xho_igb_bam	0.193964555127497	0.455905829708339	0.649520491014854
366	sid_hin_swa_afr_sod_aeg_chh_ukr_aze_tur_tsw_mly_cic_ben_pol_bsq_arw_anl_zul_cnt_ger_mcd_moo_ita_igb_por_fin_yor_akn_hun_bos_mlt_geo_eng_ctl_alb_bul_gam_heb_spa_est_tsn_jav_svk_ind_jpn_knd_kor_slo_cze_bem_fre_sun_guj_owc_bat_mnd_scr_xho_rom_hau_lat_lit_rus_urd_qcu_dut_prs_grk_fbf_tig_mol_wly_swe_mao_nor_dgb_pan_lda_tag_tha_amr_tml_ses_swt_uzb_glc_krd_azi_ewe_vie_amh_ven_bam_dyu	-0.602543905969503	-1.43766301776278	0.153886017984644
367	aeg_por_lda_ben_tig_mlt_wly_dut_tur_uzb_akn_sun_bam_eng_mol_bsq_bos_gam_yor_cnt_guj_ita_ses_krd_ewe_swe_hun_tsn_ven_fin_ger_heb_geo_slo_afr_rus_prs_sod_owc_spa_est_dgb_tag_fre_mao_jpn_tml_kor_ctl_mcd_igb_glc_ind_alb_amr_mly_mnd_rom_fbf_hin_amh_cze_ukr_arw_pol_qcu_urd_lit_grk_zul_sid_scr_hau_svk_bat_nor_xho_bul_dyu_jav_tha_chh_knd_cic_moo_aze_lat_pan_azi_bem_vie_anl_tsw_swa_swt	-0.48712381452281	-1.15960076569101	0.24917991466654
368	sid_rom_swa_eng_chh_wly_hau_nor_uzb_azi_bem_sun_tsw_alb_mcd_bsq_svk_tig_moo_mnd_ger_pol_ewe_lat_yor_dut_est_lda_akn_fin_mol_heb_geo_spa_swe_fre_grk_gam_sod_cze_hun_dgb_bat_ukr_ind_jpn_tml_kor_urd_slo_dyu_ita_mly_glc_amr_tag_cnt_scr_zul_bos_anl_rus_arw_guj_pan_qcu_lit_bul_hin_ven_amh_ctl_owc_por_jav_ben_swt_krd_fbf_mao_tha_mlt_knd_xho_igb_tur_prs_afr_aze_bam_vie_aeg_tsn_cic_ses	-0.213831285084576	-0.505514531945734	0.614393516469309
369	sod_spa_akn_bos_owc_wly_amr_nor_aze_azi_ewe_ind_dgb_slo_svk_bsq_hin_hau_igb_mnd_scr_grk_ven_bul_moo_swe_fin_dyu_swa_hun_ben_anl_geo_mol_por_prs_glc_aeg_heb_ukr_est_lda_sun_fre_tag_jpn_knd_kor_krd_ger_ses_cze_bat_rus_tig_jav_cnt_rom_tsw_eng_gam_pol_afr_dut_alb_qcu_mcd_lat_ita_fbf_sid_arw_chh_lit_mly_guj_cic_urd_tsn_mao_tha_mlt_tml_bam_yor_uzb_ctl_pan_tur_xho_vie_amh_zul_bem_swt	-1.00054051787551	-2.43980834098436	0.0165909210739792
370	aeg_ctl_tsn_rus_amh_chh_hau_alb_azi_tur_bam_bat_dgb_bul_dut_bsq_arw_heb_ses_cnt_slo_krd_cic_eng_ewe_fre_est_tsw_zul_hun_spa_wly_geo_swe_pol_pan_ukr_gam_tig_rom_fin_fbf_sun_por_mao_jpn_knd_kor_mcd_ger_igb_afr_jav_mol_anl_mly_mnd_hin_swt_nor_owc_ita_lit_glc_bos_qcu_lat_svk_guj_lda_sid_prs_sod_scr_tag_grk_moo_cze_dyu_ind_tha_mlt_tml_yor_swa_uzb_urd_ben_aze_xho_vie_amr_ven_bem_akn	-0.740288287568637	-1.78171698480041	0.0780595603595256
371	wly_bos_dgb_scr_owc_anl_hau_prs_azi_uzb_fbf_mly_zul_fre_rom_bsq_ger_aeg_xho_cnt_alb_guj_ven_por_ewe_urd_est_swt_swa_fin_lit_amh_geo_mol_swe_pan_rus_sod_chh_pol_hun_dyu_sun_eng_ind_jpn_tml_kor_cze_ita_ses_ben_mao_arw_amr_bat_mnd_afr_cic_glc_tig_ukr_slo_lat_bul_qcu_spa_dut_ctl_tsw_heb_mcd_sid_krd_jav_svk_tsn_hin_lda_tag_tha_gam_knd_igb_yor_tur_nor_grk_aze_akn_vie_mlt_moo_bem_bam	-0.753378461659005	-1.81122440392094	0.0733344168304478
372	tig_glc_moo_ita_hau_owc_amr_pan_tur_aze_zul_mao_ven_afr_ukr_bsq_fre_sod_cic_cnt_mcd_mol_tsn_urd_fbf_prs_fin_bam_igb_est_ctl_anl_geo_lit_swe_guj_cze_amh_chh_alb_hun_akn_ind_slo_bat_jpn_knd_kor_arw_bul_swa_pol_mly_grk_gam_jav_mnd_bos_ewe_spa_mlt_krd_dut_eng_rus_qcu_nor_rom_scr_xho_sid_por_aeg_svk_sun_lat_lda_ben_bem_tag_tha_heb_tml_tsw_dyu_azi_ger_hin_uzb_ses_vie_wly_dgb_swt_yor	0.145105654471302	0.341582629390454	0.733435625487754
373	sid_lit_igb_lat_gam_owc_sod_spa_azi_tur_fbf_mao_zul_ukr_bul_bsq_krd_wly_bem_mnd_mol_nor_cic_guj_ven_por_fin_moo_tsw_hun_bos_mlt_geo_urd_fre_glc_svk_heb_anl_ger_est_yor_ind_cze_sun_jpn_tml_kor_eng_slo_dgb_swe_mly_pan_tig_jav_cnt_grk_akn_arw_amr_dut_alb_afr_rus_qcu_scr_ben_mcd_lda_aeg_ctl_hau_rom_bat_hin_swt_prs_bam_tag_tha_amh_knd_ses_ewe_uzb_pol_ita_aze_dyu_vie_chh_tsn_xho_swa	0.274933678483709	0.648421185585075	0.518310424029286
374	hau_por_xho_bul_anl_chh_gam_ben_tur_aze_bam_sun_fbf_lit_pol_bsq_mcd_sid_ven_cnt_swe_urd_igb_alb_tsw_scr_hun_ses_zul_est_slo_owc_geo_ukr_eng_fre_ita_mlt_wly_afr_fin_ewe_bat_glc_jav_jpn_knd_kor_guj_grk_swa_ger_ind_dut_amr_mao_mnd_bos_bem_svk_tig_nor_rom_krd_spa_qcu_cze_mol_pan_akn_sod_hin_amh_lat_tag_prs_dyu_arw_cic_mly_tha_heb_tml_yor_moo_azi_rus_ctl_uzb_swt_vie_aeg_dgb_tsn_lda	-0.121373373094771	-0.286664754153696	0.775006697359312
375	owc_nor_ewe_krd_anl_amh_wly_svk_tur_uzb_cic_tag_zul_cze_glc_bsq_mol_mlt_bam_mnd_pan_ukr_fbf_ctl_dgb_pol_hun_yor_ses_est_alb_heb_geo_rom_grk_afr_bos_chh_sod_eng_fin_moo_sun_ben_ind_jpn_knd_kor_spa_guj_dyu_urd_bat_por_aeg_mao_cnt_rus_swa_ger_sid_mcd_hin_ita_fre_qcu_swe_lat_bul_swt_gam_scr_hau_dut_mly_prs_igb_arw_tsw_jav_tha_tig_tml_ven_akn_aze_lit_slo_azi_lda_vie_amr_bem_tsn_xho	-0.186454466719757	-0.440065821722441	0.660910490090323
376	mlt_grk_bem_guj_sod_anl_aeg_fre_azi_aze_fbf_mao_igb_nor_ita_bsq_swe_amr_cic_mnd_ger_rus_ses_krd_moo_por_hun_dyu_zul_est_glc_tig_geo_cze_pol_alb_pan_amh_gam_slo_fin_lda_jav_svk_tag_jpn_tml_kor_afr_ukr_ven_urd_bat_dut_hau_mly_cnt_lat_bam_arw_owc_eng_lit_hin_prs_qcu_ben_bos_bul_akn_wly_scr_chh_spa_sun_mol_yor_rom_tsn_ind_tha_heb_knd_swa_dgb_tur_mcd_ctl_uzb_swt_vie_sid_ewe_tsw_xho	-0.316077043716251	-0.747530300967904	0.456629504699501
377	hau_ger_moo_cze_anl_owc_gam_por_uzb_azi_fbf_sun_igb_ukr_rus_bsq_lat_amr_swt_cnt_spa_bul_zul_slo_lda_ita_est_akn_ses_fin_bos_sod_geo_lit_nor_mcd_fre_sid_amh_urd_hun_yor_jav_arw_bat_jpn_knd_kor_glc_dut_xho_grk_tag_mol_chh_mao_mnd_swe_bem_krd_tig_hin_ctl_svk_rom_qcu_pol_afr_pan_ven_mlt_alb_heb_prs_mly_scr_bam_eng_dyu_ind_tha_wly_tml_dgb_tsn_aze_ben_guj_tur_swa_vie_aeg_cic_tsw_ewe	0.148954005688778	0.350473253719397	0.726776138839379
378	amr_ita_tsn_afr_sod_gam_anl_nor_azi_aze_swt_tag_ewe_rus_eng_bsq_glc_hau_dgb_cnt_dut_ben_zul_urd_bem_lat_fin_bam_xho_est_spa_amh_geo_por_cze_bos_slo_mlt_wly_fre_hun_dyu_bat_scr_mly_jpn_tml_kor_hin_pan_ven_ctl_jav_ger_owc_sun_mnd_pol_swa_ukr_sid_alb_arw_krd_swe_qcu_lit_rom_mcd_tsw_aeg_prs_tig_guj_mao_grk_igb_mol_fbf_ind_tha_heb_knd_moo_cic_uzb_bul_svk_tur_lda_vie_chh_akn_yor_ses	0.0954665851796869	0.224817195332242	0.822614720855825
379	anl_cze_swa_pol_chh_amr_hau_rus_tur_uzb_swt_mao_yor_ctl_lit_bsq_dut_heb_igb_mnd_urd_mol_cic_krd_dyu_mcd_hun_moo_xho_est_eng_tig_geo_spa_bul_pan_guj_wly_gam_ita_fin_lda_bat_por_ind_jpn_knd_kor_glc_alb_bam_grk_tag_prs_mlt_jav_cnt_lat_tsn_nor_sid_fre_arw_scr_bos_qcu_ger_hin_slo_ses_amh_ukr_owc_swe_sun_afr_dgb_rom_akn_mly_tha_sod_tml_fbf_tsw_aze_svk_ben_azi_ven_vie_aeg_bem_ewe_zul	-1.08422212034422	-2.65735342304857	0.00927025079160031
380	anl_ctl_bam_guj_owc_mlt_tig_pol_tur_azi_lda_jav_yor_mol_glc_bsq_bul_sod_moo_cnt_mcd_pan_fbf_afr_igb_nor_est_ewe_dgb_fin_swe_amr_geo_cze_ger_dut_spa_sid_wly_arw_hun_zul_ind_eng_mly_jpn_knd_kor_alb_lit_tsn_prs_tag_ukr_aeg_sun_mnd_scr_bem_rus_hau_ita_grk_ben_fre_qcu_krd_svk_rom_ven_gam_lat_amh_slo_mao_hin_swt_por_tsw_bat_tha_chh_tml_akn_swa_uzb_urd_bos_aze_ses_vie_heb_cic_dyu_xho	-0.261518768437173	-0.620139493360463	0.536682562444308
381	heb_alb_moo_eng_wly_aeg_hau_bul_azi_aze_dyu_jav_tsw_scr_arw_bsq_slo_mlt_ewe_mnd_afr_ger_tsn_grk_akn_cze_est_xho_fbf_fin_krd_amr_geo_rom_fre_urd_glc_sid_anl_dut_hun_cic_mly_lit_ind_jpn_knd_kor_svk_pan_bem_lat_tag_mcd_chh_sun_cnt_ukr_dgb_ben_tig_swe_pol_spa_bos_qcu_prs_guj_por_ses_sod_nor_owc_mol_mao_rus_igb_ita_swa_bat_tha_gam_tml_lda_swt_uzb_ctl_hin_tur_zul_vie_amh_yor_bam_ven	-1.00503277992821	-2.45161098356075	0.0160892450138467
382	amr_krd_xho_grk_chh_hau_anl_slo_tur_azi_moo_mao_ven_glc_lat_bsq_swe_tig_akn_cnt_guj_rus_tsw_scr_yor_alb_hun_ses_lda_est_dut_wly_geo_bos_afr_eng_ita_sod_mlt_bul_fin_cic_tag_spa_mly_jpn_knd_kor_mcd_urd_tsn_rom_sun_ger_gam_jav_mnd_lit_swa_ctl_aeg_arw_prs_por_hin_qcu_pan_mol_ben_ewe_sid_pol_owc_ukr_bat_cze_swt_fre_bam_ind_tha_heb_tml_bem_igb_aze_svk_nor_uzb_dgb_vie_amh_dyu_fbf_zul	-0.847791836300418	-2.04897634706738	0.0432817206931916
383	wly_pan_swa_glc_owc_chh_amh_grk_tur_uzb_ses_mao_lda_svk_ger_bsq_ita_hau_tsn_mnd_afr_mol_fbf_ben_bem_fre_hun_igb_cic_est_ukr_heb_geo_slo_urd_swe_prs_sid_anl_lat_fin_zul_mly_bos_ind_jpn_tml_kor_ctl_por_tsw_rus_bat_bul_gam_jav_cnt_spa_moo_cze_sod_rom_mcd_alb_guj_qcu_nor_arw_hin_dyu_tig_krd_mlt_eng_sun_lit_ven_pol_xho_tag_tha_amr_knd_yor_swt_azi_dut_scr_aze_akn_vie_aeg_bam_dgb_ewe	-0.914745540311967	-2.21624510765016	0.0291137163495755
384	amh_pan_dgb_cze_anl_aeg_heb_nor_tur_azi_dyu_ind_igb_ben_rus_bsq_ukr_chh_ewe_cnt_urd_lit_cic_rom_tsw_bul_hun_swt_bam_fin_spa_sod_geo_prs_hin_afr_fre_owc_wly_glc_est_moo_sun_arw_jav_jpn_tml_kor_ger_eng_tsn_lat_bat_scr_hau_mly_mnd_ctl_swa_mol_tig_krd_slo_ita_por_qcu_dut_bos_guj_yor_mlt_svk_amr_alb_mao_pol_zul_swe_akn_tag_tha_sid_knd_lda_fbf_uzb_mcd_grk_aze_xho_vie_gam_ven_bem_ses	0.000807139764037874	0.00190024335766947	0.998487896270201
385	gam_lat_tsw_glc_anl_mlt_hau_afr_uzb_tur_lda_sun_cic_bos_bul_bsq_grk_wly_igb_cnt_prs_pan_ses_svk_dyu_ctl_fin_yor_dgb_est_mol_heb_geo_ger_swe_alb_eng_sod_amh_cze_hun_tsn_bat_ita_mao_jpn_knd_kor_spa_guj_swt_krd_tag_scr_sid_jav_mnd_mcd_zul_urd_amr_hin_rom_slo_ben_qcu_arw_nor_por_xho_tig_lit_aeg_dut_mly_ukr_ewe_fre_akn_ind_tha_chh_tml_fbf_swa_aze_pol_rus_azi_moo_vie_owc_bam_bem_ven	0.052291618076043	0.123134740424425	0.902266120794478
386	chh_scr_ven_lat_sid_sod_anl_guj_uzb_aze_akn_sun_cic_lit_svk_bsq_ger_tig_bem_mnd_fre_ctl_igb_swe_ewe_hin_fin_tsn_tsw_hun_alb_hau_geo_eng_mcd_ben_urd_amh_mlt_pan_est_dgb_tag_pol_ind_jpn_knd_kor_nor_cze_bam_prs_mao_ukr_gam_bat_cnt_krd_yor_glc_owc_grk_bos_mol_spa_qcu_bul_por_rus_zul_wly_slo_amr_dut_mly_ita_lda_rom_dyu_jav_tha_heb_tml_swt_moo_azi_afr_arw_tur_swa_vie_aeg_xho_fbf_ses	-1.05829416137863	-2.58974685581435	0.0111486578112377
387	mlt_pol_tsw_afr_anl_amr_owc_grk_azi_aze_cic_ind_ewe_por_rus_bsq_nor_wly_ven_cnt_eng_ukr_swt_ita_yor_urd_hun_tsn_bam_fin_alb_hau_geo_fre_mol_slo_hin_heb_aeg_krd_est_zul_jav_scr_bat_jpn_tml_kor_guj_lit_dgb_ger_tag_ctl_chh_sun_mnd_svk_swa_prs_sod_ben_dut_pan_lat_qcu_swe_rom_glc_fbf_tig_bos_sid_spa_mao_mcd_xho_cze_lda_mly_tha_gam_knd_ses_igb_uzb_bul_arw_tur_bem_vie_amh_dyu_moo_akn	-0.912824401291907	-2.21042063146729	0.0295288473517946
388	amh_scr_ewe_ger_gam_sod_sid_pol_aze_tur_ven_sun_dyu_alb_glc_bsq_rom_tig_zul_mnd_mcd_spa_igb_prs_cic_ukr_hun_dgb_yor_fin_urd_wly_geo_dut_lit_mol_bos_owc_mlt_lat_est_lda_tag_cze_jav_jpn_knd_kor_arw_ita_bem_krd_mao_slo_heb_bat_cnt_eng_bam_afr_amr_bul_hin_nor_grk_qcu_por_ctl_pan_xho_chh_swe_hau_svk_ind_guj_fbf_ben_swa_mly_tha_anl_tml_tsw_moo_azi_fre_rus_uzb_ses_vie_aeg_akn_swt_tsn	-0.212487331733977	-0.501928915714255	0.616903793541604
389	anl_mol_ewe_ctl_gam_amh_aeg_pol_uzb_aze_cic_mly_ven_rus_hin_bsq_afr_sid_dyu_mnd_guj_dut_bem_slo_xho_alb_hun_fbf_moo_fin_urd_tig_geo_pan_prs_nor_lit_mlt_amr_fre_est_tsw_ind_arw_bat_jpn_knd_kor_ger_por_zul_ben_jav_ita_chh_sun_cnt_rom_swa_ukr_wly_scr_cze_mcd_spa_qcu_svk_bul_grk_akn_sod_krd_hau_glc_mao_swe_swt_eng_igb_tag_tha_heb_tml_yor_tsn_tur_bos_lat_azi_ses_vie_owc_bam_dgb_lda	-0.661474600173658	-1.58333709146228	0.116739551302836
390	wly_fre_fbf_krd_gam_aeg_sid_mcd_uzb_tur_ses_sun_tsw_ben_prs_bsq_mol_amr_tsn_mnd_guj_rom_bam_glc_dyu_lit_hun_zul_lda_fin_eng_anl_geo_spa_hin_por_pan_tig_chh_pol_est_cic_tag_ita_ind_jpn_knd_kor_bul_ger_igb_grk_bat_urd_amh_jav_cnt_afr_bem_alb_heb_scr_ctl_bos_cze_qcu_dut_slo_ukr_moo_owc_lat_hau_arw_mao_swe_akn_svk_xho_mly_tha_sod_tml_ewe_yor_aze_rus_nor_azi_swa_vie_mlt_ven_swt_dgb	-0.887287832300263	-2.15204634198829	0.0339833379969961
391	hau_guj_swt_hin_gam_aeg_anl_lit_uzb_azi_ewe_mao_xho_prs_arw_bsq_svk_wly_fbf_cnt_alb_pan_dgb_swe_zul_rus_est_tsn_igb_fin_glc_amh_geo_scr_ger_slo_fre_chh_amr_eng_hun_ven_jav_pol_tag_jpn_tml_kor_spa_krd_bam_por_ind_bul_mlt_bat_mnd_afr_swa_nor_sod_rom_bos_ukr_ita_qcu_lat_urd_dut_dyu_heb_ben_tig_mcd_sun_cze_akn_mol_cic_mly_tha_sid_knd_tsw_moo_tur_grk_ctl_aze_bem_vie_owc_lda_yor_ses	-0.545930110566639	-1.30180337023229	0.196198931568782
392	gam_scr_cic_mcd_sod_wly_anl_fre_uzb_azi_zul_ind_ses_rom_ben_bsq_pan_owc_swt_mnd_slo_ger_moo_bul_yor_ita_fin_bem_swa_hun_ukr_chh_geo_krd_bos_lat_prs_sid_heb_dut_est_fbf_tag_eng_mly_jpn_tml_kor_mol_swe_dyu_svk_jav_guj_hau_sun_cnt_glc_tsn_hin_aeg_grk_urd_spa_rus_qcu_afr_cze_lit_dgb_amr_por_amh_alb_mao_nor_igb_arw_xho_bat_tha_mlt_knd_lda_bam_aze_pol_ctl_tur_ewe_vie_tig_ven_tsw_akn	0.704442923072678	1.67197534502815	0.0978906015343561
393	sod_svk_swt_ben_aeg_chh_owc_arw_aze_uzb_moo_bat_dyu_mol_pol_bsq_hin_anl_fbf_cnt_pan_ita_igb_guj_xho_alb_hun_tsw_cic_est_nor_hau_geo_por_slo_bul_mcd_heb_wly_ukr_fin_akn_jav_glc_mly_jpn_knd_kor_fre_eng_yor_swe_mao_scr_amr_sun_mnd_cze_ses_grk_sid_spa_rus_prs_lit_qcu_ctl_rom_dut_bem_gam_afr_amh_lat_tag_krd_ewe_bos_dgb_ind_tha_mlt_tml_lda_bam_azi_urd_ger_tur_ven_vie_tig_zul_tsn_swa	-0.201369850760275	-0.475571879663467	0.635494574342557
394	mlt_svk_bem_dut_sod_gam_aeg_ben_tur_aze_lda_sun_ewe_ita_grk_bsq_urd_amr_ven_mnd_pan_rus_igb_spa_ses_hin_fin_tsw_swt_hun_pol_amh_geo_ger_mcd_bul_ctl_wly_owc_glc_est_cic_mao_ukr_tag_jpn_tml_kor_lit_eng_xho_guj_jav_mol_chh_ind_cnt_slo_fbf_arw_tig_nor_cze_alb_krd_qcu_fre_afr_prs_yor_heb_swe_hau_lat_mly_por_dgb_bos_zul_bat_tha_anl_knd_dyu_tsn_uzb_scr_rom_azi_akn_vie_sid_bam_moo_swa	-0.52602363968511	-1.25181132659001	0.213777959550512
395	anl_svk_fbf_arw_wly_tig_amr_glc_tur_uzb_xho_sun_swa_mol_ctl_bsq_krd_hau_swt_cnt_rom_rus_cic_ukr_yor_afr_fin_dgb_bem_est_eng_chh_geo_nor_bul_scr_ger_amh_aeg_dut_hun_moo_mly_mcd_mao_jpn_tml_kor_spa_urd_lda_grk_ind_swe_gam_jav_mnd_hin_zul_bos_mlt_prs_lat_ita_pan_qcu_pol_por_fre_ses_sod_slo_heb_alb_bat_ben_ewe_guj_akn_tag_tha_sid_knd_igb_tsw_aze_lit_cze_azi_dyu_vie_owc_ven_bam_tsn	-0.516007994174734	-1.22698613056307	0.222924925537409
396	wly_guj_moo_nor_chh_sod_hau_mcd_azi_uzb_tsn_bat_yor_dut_ita_bsq_hin_anl_swa_cnt_swe_fre_ewe_pan_xho_scr_est_lda_swt_hun_svk_sid_geo_lat_cze_afr_slo_tig_gam_urd_fin_cic_tag_grk_mao_jpn_tml_kor_prs_pol_ses_ctl_mly_bul_amr_ind_mnd_por_akn_bos_mlt_krd_glc_rus_ger_qcu_ukr_mol_ben_ven_amh_rom_aeg_spa_jav_lit_dyu_alb_igb_sun_tha_heb_knd_fbf_dgb_tur_eng_arw_aze_tsw_vie_owc_zul_bam_bem	0.211704553659592	0.498216694690867	0.619507508311399
397	amh_nor_swt_hin_amr_hau_sod_rus_tur_aze_ewe_mly_fbf_swe_ben_bsq_slo_sid_tsn_mnd_lit_alb_dyu_grk_dgb_afr_est_cic_bem_fin_dut_heb_geo_svk_lat_scr_glc_gam_mlt_bos_hun_akn_ind_guj_bat_jpn_tml_kor_arw_ctl_swa_ukr_tag_spa_chh_sun_cnt_fre_tsw_por_owc_pan_urd_eng_prs_qcu_mcd_pol_rom_yor_tig_bul_anl_krd_jav_cze_ses_mol_bam_mao_tha_wly_knd_zul_igb_uzb_ita_ger_azi_xho_vie_aeg_lda_ven_moo	-0.0350122467046748	-0.0825141982824095	0.934415165355642
398	amr_svk_akn_urd_sid_owc_wly_cze_tur_azi_moo_tag_ses_spa_fre_bsq_rus_hau_tsn_cnt_lat_dut_swa_pan_xho_mcd_fin_igb_yor_hun_prs_heb_geo_eng_arw_por_ukr_aeg_chh_slo_est_fbf_mly_rom_mao_jpn_tml_kor_hin_pol_cic_ctl_jav_grk_gam_ind_mnd_guj_bam_bul_sod_bos_lit_afr_krd_qcu_mol_nor_swe_dgb_tig_glc_mlt_ita_sun_scr_ven_ger_zul_bat_tha_amh_knd_tsw_lda_aze_ben_alb_uzb_swt_vie_anl_dyu_ewe_bem	-0.557295286939157	-1.33013059745502	0.186728043464841
399	tig_glc_fbf_spa_aeg_gam_mlt_svk_tur_aze_ses_mao_ewe_ctl_eng_bsq_scr_owc_tsw_mnd_rom_grk_dgb_cze_bem_slo_est_bam_xho_fin_mcd_amr_geo_afr_fre_alb_lat_chh_wly_lit_hun_dyu_sun_mol_tag_jpn_tml_kor_krd_ger_tsn_arw_ind_pol_heb_mly_cnt_ukr_lda_ben_sid_bos_swe_ita_nor_qcu_prs_rus_hin_igb_sod_dut_anl_guj_bat_pan_zul_urd_swt_jav_tha_amh_knd_swa_yor_azi_bul_por_uzb_ven_vie_hau_moo_cic_akn	0.801512311305607	1.89904622751191	0.0606581385691807
400	anl_hin_zul_ukr_sid_wly_tig_fre_tur_aze_yor_sun_igb_bos_bul_bsq_lat_amh_tsn_cnt_afr_nor_tsw_urd_ewe_dut_hun_ses_dgb_est_alb_sod_geo_lit_grk_eng_ctl_gam_hau_ben_fin_ven_jav_mcd_mly_jpn_tml_kor_slo_arw_dyu_spa_tag_rus_amr_bat_mnd_ita_cic_mol_mlt_svk_por_rom_scr_qcu_cze_pan_krd_moo_chh_swe_heb_guj_ind_ger_akn_pol_swa_mao_tha_owc_knd_bam_lda_uzb_glc_prs_azi_xho_vie_aeg_swt_bem_fbf	-0.131774392420449	-0.310760854370388	0.756677860971905
401	chh_scr_bem_guj_gam_wly_hau_mol_aze_tur_ven_jav_bam_ita_prs_bsq_urd_tig_lda_cnt_krd_arw_yor_cze_ewe_ben_est_fbf_akn_hun_alb_sid_geo_bul_grk_bos_por_heb_anl_nor_fin_tsw_mly_svk_tag_jpn_tml_kor_pol_pan_ses_lat_mao_rus_mlt_sun_mnd_ctl_dgb_ger_owc_dut_spa_glc_afr_qcu_swe_lit_ukr_swa_sod_mcd_amh_rom_bat_hin_cic_fre_swt_ind_tha_aeg_knd_tsn_dyu_uzb_slo_eng_azi_xho_vie_amr_igb_zul_moo	-0.590879009201225	-1.41140822020116	0.161461121045207
402	wly_mol_lda_guj_owc_amh_tig_grk_aze_tur_dyu_mao_moo_krd_eng_bsq_hin_sod_ven_cnt_spa_lit_yor_svk_igb_mcd_fin_ses_fbf_hun_ita_chh_geo_rom_arw_dut_swe_amr_anl_prs_est_dgb_jav_urd_mly_jpn_tml_kor_lat_pol_xho_ger_tag_bul_mlt_sun_mnd_slo_bam_ctl_heb_glc_nor_afr_scr_qcu_ukr_cze_bos_tsw_gam_rus_hau_por_ind_alb_zul_pan_swt_bat_tha_aeg_knd_ewe_cic_uzb_fre_ben_azi_akn_vie_sid_swa_tsn_bem	-0.166894684249466	-0.39387407661006	0.694575644865126
403	owc_svk_ven_ita_sod_aeg_gam_pan_azi_tur_bem_bat_yor_mcd_pol_bsq_ukr_chh_tsw_cnt_krd_dut_swa_bos_xho_lit_fin_akn_cic_hun_spa_mlt_geo_bul_fre_swe_afr_tig_wly_arw_est_tsn_tag_scr_ind_jpn_tml_kor_por_hin_ses_nor_jav_ctl_amr_mly_mnd_guj_lda_rus_amh_alb_eng_cze_glc_qcu_lat_mol_urd_ewe_heb_ben_sid_grk_mao_prs_swt_rom_igb_sun_tha_hau_knd_dgb_moo_uzb_slo_ger_aze_fbf_vie_anl_bam_zul_dyu	0.19179036214234	0.45199777837606	0.652323041998346
404	chh_arw_igb_pol_sod_mlt_hau_mol_azi_uzb_xho_jav_ewe_grk_por_bsq_lit_aeg_akn_cnt_alb_rom_ses_eng_dyu_ukr_fin_lda_tsn_est_swe_gam_geo_ctl_hin_urd_ger_sid_amh_scr_hun_fbf_mly_lat_bat_jpn_knd_kor_spa_pan_bem_mcd_mao_prs_wly_ind_mnd_guj_yor_ita_anl_glc_afr_slo_nor_qcu_cze_svk_krd_dgb_heb_rus_tig_ben_sun_fre_ven_bos_cic_tag_tha_owc_tml_tsw_zul_tur_bul_dut_aze_swt_vie_amr_swa_bam_moo	-0.565360036677095	-1.3464523642219	0.181429174877843
405	sid_cze_akn_bul_amr_wly_owc_nor_azi_tur_cic_sun_zul_dut_guj_bsq_fre_sod_lda_cnt_urd_por_swt_spa_dyu_mcd_fin_tsn_yor_est_rom_hau_geo_hin_mol_krd_ger_tig_aeg_alb_hun_xho_bat_afr_mly_jpn_knd_kor_ben_glc_bem_pol_tag_swe_heb_jav_mnd_ita_ven_ctl_amh_arw_pan_bos_lit_qcu_grk_rus_lat_swa_gam_ukr_mlt_eng_ind_scr_dgb_prs_ewe_mao_tha_chh_tml_tsw_moo_aze_svk_slo_uzb_fbf_vie_anl_ses_igb_bam	-0.558562431704191	-1.33311499894693	0.185750572583815
406	anl_mcd_moo_ctl_amh_aeg_owc_slo_azi_uzb_ven_jav_ewe_rus_eng_bsq_swe_mlt_akn_mnd_alb_bos_swa_ita_tsn_mol_hun_yor_bam_est_krd_sod_geo_pan_hin_urd_lat_gam_amr_arw_fin_xho_mly_dut_sun_jpn_tml_kor_rom_svk_tsw_ukr_ind_prs_wly_mao_cnt_glc_bem_pol_tig_lit_ger_bul_scr_qcu_spa_guj_grk_fbf_hau_ben_chh_afr_tag_fre_igb_cze_swt_bat_tha_heb_knd_lda_zul_aze_nor_por_tur_dgb_vie_sid_dyu_cic_ses	-0.511239469758248	-1.2147072406957	0.227552953810418
407	mlt_pan_bem_ger_aeg_amh_sod_prs_uzb_azi_swa_bat_igb_pol_ctl_bsq_lat_chh_moo_mnd_krd_afr_fbf_mol_tsw_eng_hun_dyu_ewe_est_lit_hau_geo_rom_fre_mcd_glc_anl_wly_svk_fin_tsn_mao_ukr_tag_jpn_tml_kor_dut_slo_xho_por_ind_spa_gam_mly_cnt_urd_lda_grk_heb_scr_bos_nor_ben_qcu_bul_hin_swe_cic_owc_arw_sid_guj_jav_cze_yor_rus_dgb_sun_tha_amr_knd_zul_ses_tur_ita_alb_aze_ven_vie_tig_akn_swt_bam	0.271795156216985	0.640817208648358	0.523217397164743
408	amh_glc_tsw_ita_sod_tig_amr_arw_azi_aze_cic_tag_ewe_pol_hin_bsq_bul_heb_dgb_mnd_scr_spa_bam_grk_xho_cze_fin_igb_ses_hun_lit_chh_geo_urd_nor_dut_ctl_sid_mlt_slo_est_swa_mao_lat_jav_jpn_tml_kor_afr_por_lda_mcd_sun_alb_anl_ind_cnt_fre_fbf_mol_wly_swe_guj_krd_prs_qcu_rom_ben_pan_zul_owc_ukr_aeg_bos_mly_rus_dyu_svk_bem_bat_tha_hau_knd_akn_tsn_uzb_ger_eng_tur_moo_vie_gam_yor_swt_ven	0.792176883224895	1.87989521409853	0.0632527570397849
409	aeg_guj_tsw_pan_anl_amr_heb_urd_uzb_tur_dyu_tag_moo_afr_bos_bsq_arw_mlt_ven_cnt_spa_ita_dgb_dut_ses_ctl_fin_bem_cic_est_mol_amh_geo_fre_glc_eng_slo_gam_chh_lit_hun_igb_sun_ukr_bat_jpn_tml_kor_cze_rus_ewe_svk_mao_bul_sid_jav_mnd_alb_akn_nor_hau_rom_por_grk_scr_qcu_krd_prs_lat_zul_owc_pol_wly_mcd_mly_ben_lda_ger_tsn_ind_tha_tig_knd_fbf_yor_azi_swe_hin_aze_swt_vie_sod_bam_swa_xho	-0.296696419899	-0.701540445031878	0.484717672282822
410	sid_swe_ewe_urd_chh_aeg_wly_por_aze_azi_swa_mly_dyu_krd_eng_bsq_pol_tig_swt_mnd_alb_arw_bem_lit_ses_slo_hun_bam_akn_est_glc_hau_geo_lat_rom_scr_ita_heb_anl_prs_fin_ven_tag_dut_sun_jpn_knd_kor_mol_cze_dgb_afr_bat_bos_amr_jav_cnt_hin_yor_rus_owc_ben_spa_guj_ukr_qcu_bul_pan_nor_lda_gam_mcd_amh_fre_ind_grk_tsn_svk_zul_mao_tha_sod_tml_fbf_igb_uzb_ger_ctl_tur_xho_vie_mlt_cic_tsw_moo	-0.225992835763228	-0.533681265257346	0.594835343705637
411	heb_mcd_swa_rus_wly_mlt_amh_lat_tur_aze_dyu_ind_ewe_guj_krd_bsq_rom_hau_lda_cnt_glc_swe_tsw_slo_fbf_ctl_hun_xho_swt_fin_spa_chh_geo_ita_eng_ukr_ben_owc_amr_pol_est_cic_mao_ger_jav_jpn_tml_kor_nor_arw_moo_pan_mly_mol_tig_tag_mnd_bos_ses_alb_sid_fre_cze_lit_urd_qcu_por_hin_svk_ven_gam_bul_anl_scr_bat_afr_zul_grk_bem_sun_tha_aeg_knd_akn_yor_azi_prs_dut_uzb_bam_vie_sod_igb_dgb_tsn	-1.00227259582109	-2.44185349862972	0.0165030033078941
412	gam_ctl_swt_scr_owc_anl_amh_pol_uzb_tur_igb_ind_bam_alb_grk_bsq_urd_mlt_xho_cnt_bos_afr_tsw_por_yor_mol_fin_ses_zul_est_lit_hau_geo_ben_swe_ita_eng_aeg_sod_rus_hun_swa_bat_cze_mly_jpn_knd_kor_dut_glc_lda_nor_sun_slo_amr_tag_mnd_arw_dyu_rom_sid_bul_prs_mcd_fre_qcu_ukr_pan_svk_dgb_chh_krd_tig_ger_jav_spa_cic_lat_ewe_mao_tha_wly_tml_fbf_bem_aze_guj_hin_azi_ven_vie_heb_moo_tsn_akn	-0.539786508902613	-1.28711906514642	0.201247076016115
413	owc_guj_zul_dut_sod_hau_tig_scr_uzb_aze_tsw_mao_tsn_krd_nor_bsq_ctl_amh_dyu_cnt_slo_alb_akn_ita_xho_por_est_ven_lda_hun_bos_mlt_geo_mol_mcd_afr_ger_heb_amr_hin_fin_bem_ind_rom_sun_jpn_tml_kor_arw_grk_bam_spa_jav_lat_wly_tag_mnd_fre_yor_ukr_anl_rus_urd_ben_swe_qcu_pan_bul_pol_cic_gam_lit_sid_prs_mly_eng_fbf_svk_igb_bat_tha_chh_knd_ewe_swt_azi_glc_cze_tur_dgb_vie_aeg_moo_swa_ses	-0.0318436953827351	-0.0750391222910817	0.940344762844479
414	sid_grk_lda_scr_sod_aeg_anl_krd_tur_aze_tsw_mly_dgb_arw_bul_bsq_ben_mlt_zul_mnd_bos_lat_ewe_prs_ven_rom_fin_fbf_cic_est_dut_hau_geo_cze_pan_nor_guj_amh_owc_por_hun_tsn_jav_alb_tag_jpn_knd_kor_rus_slo_akn_swe_bat_ukr_gam_ind_cnt_lit_ses_ita_heb_ger_fre_eng_hin_qcu_svk_afr_glc_igb_tig_mcd_chh_spa_sun_urd_swt_mol_bam_mao_tha_wly_tml_moo_bem_uzb_pol_ctl_azi_xho_vie_amr_swa_dyu_yor	-0.462285276821923	-1.09916701639462	0.27453254447552
415	chh_cze_fbf_mol_amh_sod_sid_rom_azi_tur_akn_ind_cic_ita_eng_bsq_mcd_aeg_swa_cnt_lit_fre_tsn_spa_ven_slo_fin_zul_xho_est_pan_wly_geo_krd_dut_pol_afr_heb_hau_hin_hun_lda_bat_scr_mly_jpn_knd_kor_swe_por_ses_nor_mao_prs_amr_sun_mnd_ukr_dgb_bul_tig_guj_bos_urd_grk_qcu_arw_glc_lat_bam_mlt_alb_gam_rus_jav_ger_bem_ben_moo_tag_tha_owc_tml_dyu_igb_uzb_svk_ctl_aze_tsw_vie_anl_yor_swt_ewe	-0.295131945224847	-0.700788551401715	0.485184663658108
416	mlt_dut_ses_ben_owc_anl_sid_urd_aze_uzb_swa_jav_yor_swe_afr_bsq_ger_amh_xho_cnt_fre_slo_bam_eng_moo_grk_hun_tsw_igb_fin_rom_heb_geo_alb_ctl_nor_krd_hau_sod_mol_est_dgb_mao_prs_bat_jpn_tml_kor_mcd_scr_bem_hin_mly_glc_chh_tag_mnd_ukr_fbf_ita_aeg_por_pol_svk_cze_qcu_guj_arw_bos_akn_gam_pan_amr_spa_sun_lit_dyu_bul_swt_ind_tha_wly_knd_tsn_zul_azi_lat_rus_tur_ewe_vie_tig_lda_cic_ven	-0.624615196465674	-1.49204572133234	0.139071698405893
417	anl_nor_yor_urd_heb_hau_amh_krd_aze_tur_ses_ind_bam_mcd_ctl_bsq_bos_sod_moo_cnt_lat_svk_bem_por_swt_glc_hun_swa_lda_fin_fre_wly_geo_grk_ukr_swe_cze_sid_tig_alb_est_dyu_bat_bul_jav_jpn_knd_kor_scr_guj_zul_spa_tag_rus_mlt_sun_mnd_pan_akn_ita_owc_slo_arw_prs_ger_qcu_rom_lit_dut_xho_amr_hin_chh_ben_mly_eng_tsn_pol_igb_mao_tha_aeg_tml_ven_dgb_azi_afr_mol_uzb_fbf_vie_gam_tsw_cic_ewe	-0.0739712228045356	-0.174407229416438	0.861924543240674
418	heb_pan_bam_guj_aeg_amh_owc_lit_uzb_azi_yor_tag_ven_spa_krd_bsq_scr_gam_zul_cnt_urd_afr_bem_grk_dgb_mol_hun_fbf_lda_fin_bul_anl_geo_ctl_ita_dut_prs_tig_hau_nor_est_akn_mao_alb_jav_jpn_tml_kor_mcd_hin_tsn_rus_bat_swe_wly_ind_mnd_rom_ewe_bos_mlt_svk_lat_ukr_glc_qcu_ger_fre_slo_swa_sid_por_chh_arw_sun_ben_igb_cze_ses_mly_tha_amr_knd_tsw_dyu_aze_eng_pol_tur_moo_vie_sod_swt_xho_cic	-0.509401647842179	-1.21252136445383	0.228384076094201
419	amh_bos_moo_grk_wly_chh_hau_ger_uzb_aze_xho_sun_dyu_ita_rom_bsq_spa_owc_lda_cnt_pol_svk_bem_bul_ses_dut_est_tsn_ewe_hun_lat_tig_geo_ukr_prs_cze_mcd_mlt_sod_afr_fin_bam_jav_hin_tag_jpn_knd_kor_fre_alb_yor_arw_mly_urd_gam_bat_mnd_slo_zul_pan_sid_glc_swe_rus_nor_qcu_lit_ctl_krd_ven_aeg_eng_anl_guj_mao_por_swt_ben_tsw_ind_tha_amr_tml_fbf_igb_azi_mol_scr_tur_dgb_vie_heb_akn_cic_swa	0.388245480950094	0.917152529393705	0.361435043849912
420	heb_scr_yor_urd_aeg_sod_wly_ita_azi_aze_dgb_jav_zul_cze_alb_bsq_mcd_anl_akn_cnt_afr_prs_ses_spa_moo_slo_hun_bam_cic_fin_bos_chh_geo_glc_pol_ben_lat_tig_sid_guj_est_xho_bat_por_mao_jpn_knd_kor_dut_nor_bem_ger_mly_bul_amh_ind_mnd_rom_tsn_fre_gam_ctl_grk_mol_arw_qcu_svk_lit_rus_tsw_amr_swe_mlt_hin_sun_pan_ewe_krd_ven_tag_tha_owc_tml_swa_dyu_uzb_eng_ukr_tur_lda_vie_hau_swt_igb_fbf	-0.362909662309556	-0.860316310601863	0.391827154812265
421	owc_cze_tsn_scr_sid_gam_sod_bos_tur_azi_akn_mao_igb_lit_grk_bsq_swe_mlt_fbf_cnt_spa_pol_lda_alb_ewe_dut_est_zul_cic_fin_lat_aeg_geo_mcd_por_eng_ctl_tig_heb_rus_hun_xho_jav_glc_bat_jpn_tml_kor_nor_krd_dyu_ukr_ind_slo_amh_sun_mnd_svk_swa_guj_hau_rom_bul_ben_pan_qcu_afr_prs_hin_moo_anl_urd_wly_mol_tag_ita_bem_ger_dgb_mly_tha_chh_knd_ven_tsw_aze_fre_arw_uzb_ses_vie_amr_bam_yor_swt	-1.05471805773416	-2.57811960654173	0.0115043356978187
422	wly_slo_cic_bul_gam_heb_amh_ger_aze_azi_zul_mly_fbf_scr_pan_bsq_rus_amr_swa_mnd_glc_mcd_swt_arw_tsn_hin_fin_ewe_ven_hun_ctl_anl_geo_grk_urd_guj_mol_mlt_aeg_swe_est_dgb_bat_ukr_mao_jpn_knd_kor_alb_cze_bem_dut_jav_nor_hau_ind_cnt_spa_tsw_afr_sod_prs_por_ben_fre_qcu_ita_krd_rom_xho_sid_bos_owc_pol_tag_svk_bam_lit_ses_sun_tha_chh_tml_yor_akn_uzb_eng_lat_tur_dyu_vie_tig_moo_lda_igb	-0.489763242580441	-1.1647699856711	0.247091191451814
423	amr_ctl_fbf_urd_mlt_wly_anl_grk_tur_aze_akn_bat_cic_cze_spa_bsq_nor_hau_tsn_cnt_bos_por_igb_lit_bam_krd_fin_moo_swt_est_mcd_aeg_geo_fre_dut_arw_ben_tig_gam_hin_hun_dyu_tag_rom_ind_jpn_tml_kor_afr_eng_lda_pol_jav_ukr_amh_sun_mnd_slo_tsw_alb_sod_prs_bul_rus_lat_qcu_glc_ger_scr_xho_owc_swe_heb_pan_mly_mol_swa_svk_bem_mao_tha_chh_knd_ewe_dgb_uzb_ita_guj_azi_ven_vie_sid_ses_yor_zul	-0.592831302117681	-1.41537113491834	0.160299733074192
424	gam_rom_xho_hin_sid_anl_amr_bul_azi_uzb_ven_tag_zul_krd_slo_bsq_pan_mlt_swa_cnt_arw_scr_fbf_alb_swt_ger_fin_dgb_bam_hun_dut_heb_geo_rus_ukr_ctl_spa_chh_tig_cze_est_cic_jav_glc_mao_jpn_knd_kor_prs_ita_akn_fre_bat_afr_aeg_mly_mnd_urd_tsn_nor_hau_lit_guj_ben_lat_qcu_mcd_swe_grk_bem_amh_mol_owc_pol_sun_bos_lda_svk_dyu_ind_tha_wly_tml_ewe_ses_tur_eng_por_aze_igb_vie_sod_moo_tsw_yor	0.0615191763690996	0.144783825005042	0.885194863655431
425	chh_ukr_ewe_fre_aeg_amh_heb_swe_tur_uzb_xho_ind_fbf_pan_grk_bsq_ger_sod_moo_mnd_eng_lat_tsw_pol_swa_dut_est_ven_dgb_fin_arw_hau_geo_alb_krd_urd_svk_sid_wly_prs_hun_swt_mly_por_jav_jpn_knd_kor_ctl_nor_lda_guj_sun_rom_mlt_bat_cnt_ita_akn_lit_gam_cze_ben_afr_glc_qcu_spa_mcd_hin_ses_anl_rus_owc_bos_tag_slo_bem_mol_dyu_mao_tha_amr_tml_yor_igb_azi_scr_bul_aze_cic_vie_tig_bam_zul_tsn	0.262021582541136	0.616710482740805	0.538932511152526
426	aeg_nor_tsw_dut_sod_gam_hau_ita_tur_azi_cic_ind_ses_glc_krd_bsq_fre_amr_bam_cnt_swe_scr_swt_ger_lda_pan_est_fbf_xho_hun_bos_mlt_geo_pol_cze_slo_lit_amh_chh_lat_fin_dyu_tag_ben_mly_jpn_knd_kor_svk_hin_ven_ukr_sun_mol_anl_mao_mnd_afr_yor_guj_heb_rus_prs_bul_ctl_qcu_mcd_rom_eng_zul_owc_arw_tig_spa_jav_alb_akn_por_tsn_bat_tha_sid_tml_dgb_ewe_aze_grk_urd_uzb_igb_vie_wly_swa_bem_moo	-0.582452544976422	-1.38996416844858	0.167857878453418
427	gam_eng_moo_mol_hau_owc_amr_ben_aze_uzb_akn_mao_cic_urd_cze_bsq_arw_anl_tsn_mnd_dut_nor_yor_slo_bam_alb_fin_igb_bem_hun_mcd_heb_geo_pol_hin_bos_grk_amh_sod_prs_est_swt_ind_scr_tag_jpn_knd_kor_lit_por_ewe_spa_mly_ger_aeg_bat_cnt_rom_dyu_pan_wly_glc_swe_ukr_rus_qcu_ita_afr_krd_fbf_mlt_svk_tig_fre_jav_guj_swa_lat_zul_sun_tha_chh_tml_tsw_xho_azi_ctl_bul_tur_ven_vie_sid_lda_ses_dgb	0.215219375926185	0.506353267476893	0.613806981138148
428	aeg_ger_bam_grk_anl_tig_heb_ctl_aze_azi_dgb_ind_tsw_prs_fre_bsq_lat_amr_ewe_mnd_rom_swe_yor_pol_swa_slo_est_cic_tsn_fin_ben_owc_geo_nor_por_alb_rus_sod_sid_dut_hun_akn_bat_eng_mly_jpn_knd_kor_mol_mcd_dyu_pan_jav_lit_mlt_sun_cnt_arw_ven_hin_gam_ita_cze_krd_glc_qcu_spa_urd_svk_moo_chh_afr_hau_ukr_mao_guj_lda_bos_swt_tag_tha_amh_tml_ses_xho_tur_scr_bul_uzb_igb_vie_wly_fbf_bem_zul	-0.495608065470244	-1.18074646549325	0.24071445398657
429	wly_hin_swa_ben_tig_anl_hau_rus_uzb_tur_zul_ind_yor_grk_nor_bsq_mol_aeg_xho_mnd_scr_cze_bam_pan_igb_lat_fin_moo_ses_est_bos_amh_geo_fre_ger_prs_dut_sod_heb_afr_hun_akn_mly_arw_mao_jpn_tml_kor_rom_eng_bem_alb_tag_krd_mlt_bat_cnt_ita_lda_svk_sid_spa_guj_ukr_pol_qcu_glc_slo_swe_swt_gam_por_amr_ctl_sun_lit_dgb_mcd_ewe_jav_tha_owc_knd_fbf_cic_azi_urd_bul_aze_ven_vie_chh_dyu_tsn_tsw	0.0180386706586798	0.0424670753475978	0.966217401373692
430	owc_ger_bem_ben_chh_tig_gam_bos_azi_tur_xho_sun_lda_rom_alb_bsq_ukr_hau_cic_mnd_bul_dut_bam_arw_ses_lat_fin_swa_fbf_est_swe_anl_geo_mol_por_scr_prs_aeg_mlt_ctl_hun_zul_ind_krd_mly_jpn_knd_kor_eng_hin_tsw_mcd_tag_nor_wly_mao_cnt_spa_ewe_urd_amr_fre_rus_guj_cze_qcu_pan_ita_grk_akn_amh_pol_heb_lit_bat_svk_moo_slo_tsn_jav_tha_sid_tml_yor_swt_aze_glc_afr_uzb_dyu_vie_sod_ven_dgb_igb	0.188638246357618	0.444528117978601	0.657693577348896
431	gam_lat_dgb_prs_anl_tig_chh_eng_uzb_tur_bem_mly_fbf_pan_por_bsq_urd_amh_igb_cnt_svk_arw_zul_mcd_tsn_hin_est_swt_dyu_hun_cze_amr_geo_krd_guj_mol_spa_aeg_hau_nor_fin_akn_sun_alb_mao_jpn_tml_kor_pol_ukr_ewe_bul_jav_rom_owc_bat_mnd_lit_ses_afr_sod_bos_scr_ger_fre_qcu_ita_dut_glc_cic_mlt_ben_wly_slo_tag_ctl_swa_swe_tsw_ind_tha_sid_knd_lda_ven_azi_rus_grk_aze_xho_vie_heb_moo_yor_bam	-0.175320995765958	-0.414355722911895	0.679567770963178
432	wly_dut_dyu_urd_anl_gam_chh_ger_tur_uzb_cic_mao_swt_arw_pan_bsq_mol_sod_lda_mnd_ctl_por_fbf_cze_ses_hin_fin_ven_akn_hun_afr_amh_geo_swe_bos_guj_svk_hau_sid_lat_est_dgb_sun_bul_jav_jpn_knd_kor_ben_alb_ewe_ukr_mly_grk_amr_bat_cnt_slo_swa_ita_mlt_glc_mcd_rom_spa_qcu_fre_rus_scr_yor_heb_eng_owc_krd_tag_nor_bem_pol_bam_ind_tha_tig_tml_moo_tsw_azi_lit_prs_aze_zul_vie_aeg_igb_xho_tsn	0.475322575887327	1.12207568790724	0.264718957119978
433	anl_slo_ven_ben_chh_tig_hau_arw_uzb_aze_yor_bat_dgb_bos_guj_bsq_grk_aeg_dyu_mnd_rus_scr_bam_ukr_swt_afr_fin_bem_igb_hun_fre_amh_geo_spa_bul_ita_hin_sod_gam_nor_est_zul_jav_krd_tag_jpn_knd_kor_cze_lit_moo_swe_sun_mcd_owc_mly_cnt_svk_swa_eng_amr_urd_lat_rom_pan_qcu_ger_alb_ctl_cic_mlt_por_heb_mol_mao_prs_lda_dut_ewe_ind_tha_sid_tml_ses_tsn_tur_glc_pol_azi_fbf_vie_wly_akn_tsw_xho	0.422734475275947	0.997461068270054	0.321129006311139
434	hau_eng_fbf_ukr_chh_heb_aeg_por_uzb_azi_akn_mly_moo_glc_prs_bsq_ger_amr_ven_cnt_ctl_guj_bem_swe_ses_fre_hun_bam_tsw_est_mcd_tig_geo_ita_lat_scr_bos_owc_sid_spa_fin_swt_sun_slo_ind_jpn_tml_kor_arw_pol_igb_grk_jav_rus_amh_bat_mnd_bul_lda_ben_anl_svk_urd_alb_hin_qcu_afr_nor_lit_tsn_mlt_dut_sod_krd_mao_pan_dyu_rom_dgb_tag_tha_gam_knd_yor_ewe_aze_cze_mol_tur_cic_vie_wly_xho_zul_swa	-0.47649103982989	-1.13319863599316	0.260043781161949
435	chh_nor_lda_krd_hau_owc_sod_slo_tur_azi_dgb_sun_bam_ger_swe_bsq_dut_amr_ewe_cnt_ben_arw_cic_ukr_swa_bos_est_dyu_ven_hun_pan_sid_geo_mol_ctl_grk_rom_amh_mlt_scr_fin_zul_bat_afr_jav_jpn_knd_kor_spa_ita_bem_urd_mly_prs_tig_ind_mnd_lat_ses_lit_wly_pol_fre_cze_svk_qcu_hin_rus_por_fbf_anl_glc_gam_guj_tag_mcd_akn_bul_swt_mao_tha_heb_tml_tsw_yor_aze_alb_eng_uzb_tsn_vie_aeg_moo_igb_xho	-0.17110377088953	-0.403589786702038	0.687440863299155
436	tig_grk_igb_urd_amr_sod_heb_arw_azi_uzb_swa_bat_fbf_svk_cze_bsq_glc_mlt_bem_cnt_afr_ben_moo_ita_ven_swe_fin_cic_lda_hun_ukr_aeg_geo_rom_ctl_rus_guj_amh_hau_spa_est_ewe_jav_hin_tag_jpn_tml_kor_lat_prs_yor_eng_sun_ger_wly_mao_mnd_dut_ses_slo_sid_bos_fre_pan_lit_qcu_bul_krd_pol_akn_anl_alb_owc_por_ind_scr_zul_mcd_bam_mly_tha_gam_knd_dgb_tsw_aze_mol_nor_tur_xho_vie_chh_tsn_dyu_swt	-0.547130910230702	-1.30418633416627	0.195388689315587
437	amh_ben_bem_glc_wly_hau_amr_por_aze_tur_akn_mao_bam_cze_rus_bsq_ukr_tig_igb_mnd_urd_lat_swt_swe_yor_fre_est_tsn_moo_hun_mol_sod_geo_ctl_arw_ger_afr_mlt_chh_lit_fin_tsw_mly_rom_tag_jpn_knd_kor_guj_prs_ses_ita_ind_nor_aeg_jav_cnt_dut_ewe_krd_gam_bos_grk_slo_pol_qcu_alb_eng_mcd_dyu_sid_bul_owc_scr_sun_spa_lda_hin_dgb_bat_tha_anl_tml_xho_cic_azi_pan_svk_uzb_zul_vie_heb_ven_fbf_swa	-0.737993402830818	-1.77760350512586	0.078737850580323
438	wly_spa_ewe_grk_gam_aeg_amr_ger_azi_uzb_tsn_mly_moo_swe_svk_bsq_afr_mlt_ven_cnt_urd_rom_bam_hin_swt_bos_est_ses_zul_fin_ukr_tig_geo_por_pan_scr_dut_amh_sod_prs_hun_dgb_sun_guj_bat_jpn_knd_kor_fre_krd_akn_ita_ind_lat_chh_mao_mnd_lit_cic_eng_hau_glc_pol_ben_arw_qcu_bul_mcd_cze_xho_sid_mol_anl_ctl_tag_nor_igb_slo_bem_jav_tha_heb_tml_swa_fbf_tur_rus_alb_aze_dyu_vie_owc_tsw_lda_yor	-0.623762404175995	-1.4915521626105	0.139200943612045
439	gam_ctl_tsw_cze_hau_wly_amh_urd_azi_tur_xho_bat_swa_por_mol_bsq_swe_chh_akn_mnd_mcd_ukr_ven_svk_igb_ben_fin_fbf_ses_hun_afr_mlt_geo_nor_eng_hin_pan_tig_sod_krd_est_bem_ind_dut_mly_jpn_knd_kor_rus_arw_moo_ita_sun_lat_heb_mao_cnt_grk_tsn_rom_anl_bos_glc_guj_ger_qcu_alb_scr_slo_yor_amr_pol_owc_fre_jav_lit_swt_bul_zul_tag_tha_aeg_tml_cic_dgb_aze_spa_prs_uzb_lda_vie_sid_ewe_bam_dyu	0.268283890021675	0.631767347499223	0.529088845777247
440	tig_lit_ses_lat_gam_amh_chh_dut_azi_aze_bam_tag_cic_arw_krd_bsq_afr_sod_dgb_mnd_mcd_bos_ven_ctl_yor_rom_fin_akn_bem_est_spa_owc_geo_bul_ben_hin_pol_heb_anl_cze_hun_lda_sun_grk_jav_jpn_knd_kor_eng_svk_dyu_guj_ind_ukr_amr_mly_cnt_slo_moo_alb_sid_nor_prs_ger_swe_qcu_ita_pan_glc_ewe_hau_fre_mlt_rus_bat_mol_igb_scr_swt_mao_tha_aeg_tml_fbf_zul_tur_por_urd_uzb_tsw_vie_wly_xho_swa_tsn	-0.695360283008559	-1.66728897895379	0.0988211867475561
441	amh_hin_xho_ukr_sod_owc_tig_lit_azi_uzb_yor_ind_bam_bos_krd_bsq_rom_gam_tsw_cnt_swe_pol_dgb_cze_cic_glc_est_bem_lda_hun_scr_wly_geo_spa_guj_fre_nor_sid_mlt_grk_fin_igb_bat_prs_mao_jpn_knd_kor_ita_dut_zul_pan_mly_svk_hau_sun_mnd_ben_moo_mcd_anl_rus_lat_arw_mol_qcu_alb_bul_slo_swa_heb_afr_chh_ger_tag_por_swt_ctl_ses_jav_tha_aeg_tml_ewe_akn_tur_eng_urd_aze_tsn_vie_amr_fbf_ven_dyu	0.0721615938299544	0.170049787708084	0.865340359400604
442	tig_ben_tsw_slo_anl_wly_owc_glc_uzb_aze_cic_mly_swa_arw_mol_bsq_krd_gam_yor_cnt_mcd_ukr_lda_scr_igb_lat_est_ses_bam_fin_prs_heb_geo_grk_bul_eng_svk_amh_sid_ger_hun_fbf_jav_fre_ind_jpn_knd_kor_por_hin_dgb_guj_mao_pan_sod_sun_mnd_alb_swt_afr_mlt_cze_nor_lit_urd_qcu_ctl_rus_swe_bem_chh_dut_aeg_bos_tag_rom_tsn_spa_ewe_bat_tha_amr_tml_zul_ven_tur_ita_pol_azi_moo_vie_hau_akn_xho_dyu	0.608332780484882	1.43959212276781	0.153340438245361
443	mlt_slo_akn_mcd_heb_anl_sod_grk_uzb_aze_tsw_bat_cic_ctl_por_bsq_ger_wly_dyu_mnd_guj_pol_tsn_afr_ses_dut_hun_swa_fbf_est_alb_owc_geo_urd_prs_eng_hin_gam_chh_bos_fin_moo_mly_swe_jav_jpn_tml_kor_rom_fre_ven_arw_ind_krd_amr_mao_cnt_svk_zul_glc_tig_cze_rus_bul_ita_qcu_mol_lat_lit_igb_hau_ben_amh_nor_tag_pan_yor_scr_ewe_sun_tha_sid_knd_dgb_bam_tur_ukr_spa_azi_xho_vie_aeg_bem_swt_lda	0.272903569982904	0.642407576908117	0.522189105671913
444	aeg_hin_dgb_fre_amh_sod_heb_dut_aze_uzb_ses_mao_lda_ita_afr_bsq_ger_owc_akn_mnd_ctl_slo_tsn_alb_zul_cze_est_dyu_ewe_fin_pol_sid_geo_lit_arw_glc_nor_mlt_chh_ukr_hun_swt_jav_grk_ind_jpn_knd_kor_prs_mol_bem_swe_sun_bos_amr_mly_cnt_mcd_moo_svk_wly_bul_scr_pan_rom_qcu_spa_guj_ben_swa_anl_eng_gam_krd_tag_rus_ven_lat_bam_bat_tha_tig_tml_xho_igb_azi_urd_por_tur_tsw_vie_hau_fbf_cic_yor	0.0549735299452137	0.129371970334596	0.897342717036276
445	heb_krd_igb_guj_owc_sid_chh_cze_aze_uzb_dgb_ind_bem_spa_mol_bsq_ben_gam_zul_mnd_mcd_ger_yor_afr_xho_pan_hun_ven_fbf_fin_pol_amr_geo_swe_dut_prs_svk_mlt_tig_ctl_est_ewe_tag_urd_mly_jpn_knd_kor_lat_grk_ses_ita_bat_eng_aeg_sun_cnt_bul_tsw_nor_wly_arw_rus_alb_por_qcu_hin_fre_lit_dyu_anl_bos_hau_slo_jav_rom_akn_scr_moo_mao_tha_sod_tml_swt_lda_tur_ukr_glc_azi_tsn_vie_amh_bam_cic_swa	-0.117209313518006	-0.276350765038011	0.782891878904042
446	chh_hin_tsw_slo_gam_amr_wly_lit_aze_azi_swt_mly_igb_bos_ger_bsq_pol_aeg_ewe_cnt_rus_por_lda_scr_cic_mol_est_moo_swa_hun_mcd_mlt_geo_swe_ctl_dut_lat_amh_tig_glc_fin_fbf_bat_pan_sun_jpn_tml_kor_krd_bul_dgb_urd_ind_spa_heb_tag_mnd_cze_dyu_arw_anl_ita_afr_ben_grk_qcu_alb_fre_eng_akn_sid_ukr_hau_rom_mao_nor_tsn_prs_zul_jav_tha_owc_knd_bam_ses_tur_svk_guj_uzb_xho_vie_sod_yor_bem_ven	-0.123573803368258	-0.291237142318427	0.771518520935698
447	sod_nor_yor_pol_anl_tig_aeg_dut_uzb_azi_zul_jav_fbf_ger_rus_bsq_ukr_gam_ven_mnd_pan_por_tsw_ctl_dyu_hin_fin_ses_swa_est_krd_chh_geo_afr_lat_bos_alb_sid_amh_prs_hun_moo_bat_urd_mly_jpn_tml_kor_lit_ben_dgb_arw_mao_grk_hau_sun_cnt_ita_igb_scr_mlt_mcd_cze_fre_guj_qcu_bul_mol_swe_lda_amr_glc_owc_eng_ind_slo_akn_spa_swt_tag_tha_heb_knd_ewe_xho_aze_rom_svk_tur_tsn_vie_wly_cic_bem_bam	-0.0794407303307319	-0.187277127039954	0.851851327570632
448	hau_nor_dgb_svk_anl_wly_sod_bul_uzb_tur_akn_jav_cic_por_lit_bsq_glc_amh_xho_cnt_ukr_fre_igb_afr_bem_ctl_hun_zul_tsn_fin_slo_aeg_geo_ger_urd_mcd_eng_mlt_owc_guj_est_lda_ind_mol_tag_jpn_knd_kor_scr_rus_ses_bos_bat_ita_heb_mly_mnd_hin_ewe_krd_amr_cze_pan_dut_pol_qcu_spa_rom_prs_fbf_tig_swe_sid_lat_mao_arw_moo_grk_bam_sun_tha_chh_tml_ven_swa_azi_alb_ben_aze_dyu_vie_gam_yor_tsw_swt	0.189842142411307	0.446921558091992	0.655970769038505
449	aeg_eng_tsn_ctl_anl_tig_amh_pol_azi_aze_bem_mly_dyu_guj_slo_bsq_ukr_hau_moo_mnd_urd_ger_zul_prs_lda_cze_est_swt_tsw_hun_krd_gam_geo_spa_nor_ben_hin_sid_owc_pan_fin_swa_jav_rus_sun_jpn_knd_kor_mcd_arw_ses_rom_tag_dut_sod_bat_cnt_mol_ven_por_wly_fre_lat_bos_svk_qcu_alb_afr_glc_ewe_amr_lit_chh_ita_mao_swe_akn_scr_xho_ind_tha_heb_tml_cic_bam_tur_bul_grk_uzb_igb_vie_mlt_fbf_yor_dgb	-0.496455125068129	-1.18005098994162	0.240989565787837
450	mlt_spa_bam_bos_aeg_amh_amr_eng_tur_aze_xho_ind_ses_hin_ukr_bsq_urd_gam_dgb_mnd_pan_slo_ewe_rus_yor_mol_fin_moo_tsn_est_lat_anl_geo_bul_glc_ctl_prs_sid_chh_svk_hun_ven_bat_rom_tag_jpn_knd_kor_ger_arw_lda_nor_mly_swe_hau_mao_cnt_pol_dyu_dut_owc_mcd_grk_por_afr_qcu_guj_krd_scr_zul_heb_cze_sod_fre_jav_lit_swt_alb_swa_sun_tha_wly_tml_fbf_cic_uzb_ita_ben_azi_igb_vie_tig_akn_bem_tsw	0.516920619315381	1.2208643435842	0.225223657260976
451	wly_pan_swa_arw_sod_heb_owc_ctl_azi_uzb_ewe_sun_xho_rus_pol_bsq_slo_gam_zul_cnt_swe_fre_ven_nor_cic_alb_hun_moo_fbf_est_prs_chh_geo_ita_bos_glc_ukr_mlt_aeg_cze_fin_dgb_mao_dut_tag_jpn_tml_kor_ger_svk_bam_mcd_bat_scr_hau_ind_mnd_hin_tsn_krd_sid_por_afr_urd_eng_qcu_grk_lit_rom_dyu_amr_bul_amh_ben_jav_spa_lda_lat_akn_mly_tha_anl_knd_swt_yor_tur_guj_mol_aze_igb_vie_tig_tsw_bem_ses	-0.830134730970423	-2.00245220420123	0.0481482806401787
452	mlt_spa_igb_eng_sid_gam_hau_rom_uzb_aze_fbf_jav_zul_lat_mcd_bsq_pan_anl_moo_mnd_swe_ukr_tsn_nor_dgb_cze_hun_xho_bam_fin_mol_amh_geo_lit_pol_rus_slo_owc_tig_fre_est_cic_mao_grk_bat_jpn_knd_kor_alb_ctl_yor_urd_ind_por_aeg_sun_cnt_bul_ewe_ger_sod_svk_hin_krd_ben_qcu_glc_bos_scr_dyu_wly_arw_chh_dut_tag_guj_bem_afr_swt_mly_tha_heb_tml_ven_ses_azi_prs_ita_tur_tsw_vie_amr_lda_akn_swa	-0.963230556478642	-2.3423136931433	0.0212978850970762
453	sid_pol_dyu_dut_amr_sod_mlt_ben_aze_uzb_swt_bat_ewe_ita_alb_bsq_slo_tig_cic_cnt_mol_afr_ses_rom_bem_eng_fin_akn_tsn_est_cze_gam_geo_ger_spa_bul_urd_hau_heb_rus_hun_bam_tag_hin_ind_jpn_tml_kor_lat_mcd_yor_svk_mly_nor_anl_sun_mnd_bos_tsw_swe_owc_arw_krd_lit_scr_qcu_grk_por_prs_lda_wly_fre_chh_glc_jav_guj_igb_ctl_xho_mao_tha_aeg_knd_dgb_moo_azi_pan_ukr_tur_fbf_vie_amh_ven_zul_swa	-0.422037393047136	-1.00217414451189	0.318859947420217
454	sid_pol_tsn_grk_hau_amr_amh_ukr_azi_uzb_swt_mao_cic_por_scr_bsq_ita_heb_dyu_cnt_fre_mcd_moo_slo_swa_bos_fin_xho_tsw_est_arw_gam_geo_swe_lat_mol_lit_sod_owc_rom_hun_igb_tag_svk_jav_jpn_tml_kor_eng_nor_zul_urd_mly_ger_wly_bat_mnd_prs_yor_rus_mlt_ben_alb_dut_cze_qcu_pan_bul_hin_lda_chh_spa_anl_ctl_ind_afr_bem_guj_akn_sun_tha_aeg_knd_fbf_ses_tur_glc_krd_aze_dgb_vie_tig_ewe_bam_ven	-0.147404130924017	-0.347739308558476	0.728821784394279
455	amr_arw_dyu_urd_heb_mlt_tig_eng_aze_azi_yor_sun_akn_glc_nor_bsq_swe_sod_igb_mnd_alb_hin_bem_slo_ven_mol_est_ses_cic_hun_grk_amh_geo_fre_por_lit_ita_sid_anl_ukr_fin_bam_bat_bul_tag_jpn_knd_kor_pan_rus_xho_bos_mly_afr_hau_mao_cnt_guj_tsn_ctl_chh_rom_krd_svk_cze_qcu_pol_lat_scr_dgb_owc_ger_gam_spa_ind_prs_swt_ben_ewe_jav_tha_aeg_tml_zul_lda_tur_mcd_dut_uzb_swa_vie_wly_moo_tsw_fbf	-0.65630483050989	-1.57019707007547	0.119765519759319
456	tig_scr_tsn_ctl_aeg_heb_wly_afr_aze_azi_swa_mao_ses_mcd_svk_bsq_arw_amr_bem_cnt_mol_ukr_moo_nor_ven_por_hun_lda_ewe_est_lat_owc_geo_lit_prs_grk_rom_amh_mlt_glc_fin_akn_mly_slo_sun_jpn_knd_kor_krd_spa_bam_dut_bat_fre_chh_jav_mnd_ger_dgb_hin_sid_pol_urd_rus_ben_qcu_bul_bos_cze_zul_anl_eng_sod_ita_ind_swe_dyu_alb_fbf_tag_tha_gam_tml_igb_xho_uzb_pan_guj_tur_cic_vie_hau_swt_tsw_yor	-0.168460702237721	-0.397651945360641	0.691798036199438
457	anl_krd_akn_afr_wly_amh_hau_fre_uzb_aze_ses_mao_xho_cze_grk_bsq_svk_aeg_fbf_cnt_slo_guj_ewe_mol_lda_rus_hun_dgb_bam_est_dut_heb_geo_prs_mcd_alb_pan_amr_sid_eng_fin_dyu_mly_pol_bat_jpn_knd_kor_urd_hin_tsw_lat_jav_ctl_tig_tag_mnd_ukr_cic_por_chh_lit_ben_ger_scr_qcu_nor_bos_glc_moo_gam_rom_mlt_arw_ind_bul_swt_spa_swa_sun_tha_owc_tml_bem_igb_tur_ita_swe_azi_yor_vie_sod_zul_tsn_ven	-0.889525998650029	-2.1547368586498	0.0337658629956163
458	hau_arw_ses_por_anl_amr_heb_pan_aze_uzb_yor_ind_swa_dut_pol_bsq_scr_tig_dgb_cnt_urd_cze_tsn_rus_bam_svk_fin_cic_tsw_hun_fre_owc_geo_ukr_rom_alb_mol_amh_sod_ctl_est_swt_jav_swe_sun_jpn_tml_kor_nor_afr_dyu_grk_mao_mcd_wly_mly_mnd_bul_ven_guj_sid_lat_bos_ben_ger_qcu_hin_krd_prs_zul_chh_spa_gam_glc_bat_lit_ewe_ita_akn_tag_tha_aeg_knd_fbf_lda_tur_eng_slo_azi_xho_vie_mlt_igb_bem_moo	-0.898960995311704	-2.17170906954364	0.0324216764308766
459	amr_rus_moo_spa_anl_wly_mlt_pol_uzb_azi_xho_jav_bem_cze_ukr_bsq_arw_chh_ven_cnt_lit_slo_ses_mol_dgb_lat_hun_yor_dyu_fin_glc_heb_geo_nor_ctl_grk_prs_aeg_owc_afr_est_tsw_tag_swe_ind_jpn_tml_kor_scr_ger_ewe_hin_bat_ben_tig_sun_mnd_eng_swt_pan_sid_urd_alb_svk_rom_qcu_bos_guj_ita_lda_gam_krd_hau_bul_mao_dut_akn_por_fbf_mly_tha_amh_knd_tsn_zul_tur_mcd_fre_aze_swa_vie_sod_igb_bam_cic	-0.573579039008424	-1.3672244877393	0.1748504962534
460	owc_guj_xho_nor_amh_sod_tig_bul_uzb_aze_lda_ind_bam_bos_ger_bsq_fre_sid_dyu_mnd_dut_afr_swt_hin_fbf_rus_est_swa_moo_hun_spa_hau_geo_grk_krd_lat_cze_gam_wly_rom_fin_akn_mly_pan_bat_jpn_knd_kor_ben_mol_ses_mcd_tag_por_heb_jav_cnt_swe_ven_prs_anl_lit_pol_ctl_scr_qcu_svk_eng_ita_ewe_aeg_glc_amr_arw_mao_slo_dgb_urd_zul_sun_tha_chh_tml_bem_tsn_azi_ukr_alb_tur_igb_vie_mlt_yor_cic_tsw	0.544455687168914	1.28949297643283	0.200424515311021
461	mlt_mcd_ses_nor_heb_sod_anl_bul_aze_tur_fbf_jav_bam_rus_cze_bsq_ukr_tig_bem_cnt_fre_ger_tsn_eng_moo_bos_est_tsw_igb_hun_urd_wly_geo_pol_lit_mol_pan_sid_amr_rom_fin_akn_ind_spa_sun_jpn_knd_kor_afr_alb_yor_svk_tag_ben_gam_mao_mnd_por_ewe_grk_chh_prs_swe_slo_guj_qcu_scr_hin_lat_swt_hau_ctl_amh_dut_mly_glc_ven_krd_zul_bat_tha_aeg_tml_dyu_cic_uzb_ita_arw_azi_lda_vie_owc_dgb_swa_xho	-0.4096399091215	-0.971038129345935	0.334048058445186
462	anl_dut_xho_pol_amr_aeg_owc_alb_azi_aze_cic_jav_bam_eng_nor_bsq_mcd_wly_moo_cnt_ukr_ben_zul_lit_tsn_rom_hun_igb_dyu_est_grk_sid_geo_ita_urd_arw_fre_hau_chh_pan_fin_ewe_ind_prs_bat_jpn_tml_kor_slo_hin_yor_svk_tag_spa_tig_sun_mnd_rus_swt_guj_mlt_por_bos_lat_swe_qcu_glc_cze_bul_akn_sod_ctl_amh_ger_mao_scr_tsw_mol_ven_mly_tha_heb_knd_lda_bem_tur_krd_afr_uzb_fbf_vie_gam_dgb_swa_ses	-0.637804384102248	-1.52341326327981	0.131048663686375
463	sid_bul_akn_ben_owc_sod_wly_dut_tur_uzb_fbf_mao_bam_ukr_lit_bsq_mol_gam_xho_cnt_arw_guj_igb_lat_swt_spa_fin_bem_moo_hun_swe_chh_geo_afr_alb_nor_grk_mlt_heb_scr_est_tsw_bat_svk_ind_jpn_knd_kor_pol_pan_ses_eng_sun_hin_tig_tag_mnd_rus_dgb_ger_amr_urd_ita_slo_cze_qcu_mcd_fre_bos_swa_amh_prs_hau_glc_mly_por_lda_rom_yor_jav_tha_anl_tml_zul_tsn_azi_krd_ctl_aze_ven_vie_aeg_cic_dyu_ewe	-0.423549145812243	-1.00519734921817	0.317410087441815
464	gam_mcd_tsw_krd_tig_anl_amr_ita_azi_aze_ven_tag_moo_por_svk_bsq_ukr_hau_dgb_cnt_glc_ger_igb_ctl_swa_mol_fin_cic_fbf_est_scr_owc_geo_rom_grk_fre_alb_sod_aeg_nor_hun_swt_jav_slo_mly_jpn_tml_kor_dut_pol_bam_rus_sun_arw_sid_mao_mnd_lit_xho_urd_chh_pan_ben_bul_afr_qcu_prs_eng_hin_tsn_wly_bos_heb_spa_ind_swe_dyu_lat_akn_bat_tha_amh_knd_zul_ewe_tur_cze_guj_uzb_yor_vie_mlt_bem_ses_lda	-0.0940391178168183	-0.221497177215412	0.825190957735584
465	sid_slo_cic_krd_mlt_amr_gam_glc_aze_tur_akn_bat_swt_alb_ctl_bsq_svk_aeg_bam_cnt_mcd_rom_ewe_ukr_ven_rus_fin_yor_moo_est_lit_heb_geo_urd_fre_swe_por_tig_owc_hin_hun_dyu_ind_grk_sun_jpn_knd_kor_pol_mol_dgb_scr_mly_prs_wly_tag_mnd_nor_fbf_afr_chh_eng_cze_arw_ita_qcu_lat_pan_guj_zul_hau_spa_amh_bos_mao_bul_xho_ben_ses_jav_tha_anl_tml_tsn_tsw_azi_ger_dut_uzb_lda_vie_sod_igb_bem_swa	-0.270603439402803	-0.639623246988694	0.523990075764824
466	chh_bos_ven_swe_amh_heb_anl_svk_uzb_tur_tsn_sun_bam_spa_nor_bsq_lit_wly_dyu_mnd_pol_fre_ewe_lat_akn_ben_est_dgb_zul_hun_ger_tig_geo_cze_guj_afr_scr_sid_mlt_glc_fin_moo_bat_ukr_tag_jpn_tml_kor_rus_dut_ses_mcd_jav_hin_owc_mao_cnt_rom_cic_eng_gam_alb_arw_ctl_por_qcu_bul_urd_prs_bem_amr_pan_sod_grk_ind_slo_tsw_krd_yor_mly_tha_hau_knd_xho_fbf_azi_ita_mol_aze_lda_vie_aeg_swa_swt_igb	-0.527770604181575	-1.2558765217516	0.212306714760451
467	aeg_ger_bam_pol_chh_hau_tig_bul_azi_aze_cic_sun_ses_lat_glc_bsq_ukr_owc_swt_mnd_slo_ben_zul_rus_ewe_por_hun_dgb_moo_fin_guj_heb_geo_svk_lit_swe_mcd_sod_wly_mol_est_akn_mao_eng_mly_jpn_knd_kor_nor_grk_xho_scr_bat_arw_amr_jav_cnt_fre_bem_krd_gam_urd_ita_prs_spa_qcu_cze_dut_afr_tsw_mlt_rom_anl_pan_tag_alb_tsn_ctl_igb_ind_tha_amh_tml_yor_lda_uzb_bos_hin_tur_swa_vie_sid_ven_fbf_dyu	-0.100719913711219	-0.237514286019324	0.812780299055507
468	amr_eng_ewe_nor_owc_chh_aeg_cze_azi_aze_moo_sun_swa_ger_grk_bsq_glc_amh_igb_cnt_ctl_fre_fbf_ukr_bam_prs_fin_bem_lda_est_ben_anl_geo_pol_pan_alb_rus_heb_sid_lat_hun_dgb_ind_urd_jav_jpn_tml_kor_mcd_lit_xho_krd_mly_spa_hau_mao_mnd_bul_tsw_hin_wly_slo_guj_afr_ita_qcu_mol_por_rom_tsn_mlt_scr_gam_bos_tag_arw_yor_svk_cic_bat_tha_sod_knd_ses_zul_tur_dut_swe_uzb_swt_vie_tig_dyu_ven_akn	-0.298796992651403	-0.707358989178581	0.481112231792874
469	anl_guj_dgb_svk_heb_chh_gam_nor_tur_azi_zul_mao_dyu_scr_dut_bsq_rus_sid_ven_mnd_pan_urd_lda_glc_fbf_ukr_hun_xho_moo_est_slo_amh_geo_mol_fre_ben_ctl_hau_wly_cze_fin_cic_sun_lit_tag_jpn_knd_kor_krd_spa_bam_alb_mly_arw_owc_ind_cnt_prs_bem_lat_sod_swe_mcd_rom_por_qcu_ita_hin_eng_akn_tig_bul_aeg_grk_jav_afr_ses_bos_swt_bat_tha_mlt_tml_ewe_tsn_aze_ger_pol_uzb_igb_vie_amr_swa_tsw_yor	0.331044190521037	0.779801859791819	0.437487574536197
470	mlt_hin_cic_krd_anl_aeg_tig_nor_azi_tur_ewe_ind_xho_guj_dut_bsq_mcd_owc_tsn_cnt_prs_svk_zul_ben_lda_fre_est_fbf_igb_hun_scr_amr_geo_por_cze_eng_arw_heb_chh_pan_fin_dgb_bat_urd_mao_jpn_knd_kor_ctl_ger_tsw_pol_tag_glc_sid_jav_mnd_bul_bem_mol_hau_afr_alb_lat_spa_qcu_ita_rus_ukr_dyu_gam_swe_amh_bos_sun_rom_ven_lit_akn_mly_tha_wly_tml_swt_bam_uzb_slo_grk_aze_moo_vie_sod_ses_yor_swa	-0.924319818610852	-2.24588980764621	0.0270789945416252
471	amh_pol_cic_swe_gam_wly_chh_slo_tur_uzb_swa_ind_dgb_ben_cze_bsq_ctl_heb_tsn_cnt_hin_arw_igb_krd_swt_urd_est_bam_xho_hun_prs_anl_geo_lit_fre_rom_mol_owc_aeg_por_fin_akn_jav_glc_mly_jpn_knd_kor_pan_ukr_lda_guj_tag_dut_mlt_bat_mnd_mcd_ses_ger_sid_lat_nor_eng_grk_qcu_bul_svk_spa_ven_sod_scr_tig_ita_sun_bos_ewe_alb_moo_mao_tha_hau_tml_yor_bem_aze_rus_afr_azi_dyu_vie_amr_tsw_zul_fbf	-0.753220680068512	-1.81084914880594	0.0733929811238787
472	wly_lit_ewe_ger_sid_tig_amr_ita_tur_aze_yor_jav_swa_ctl_pan_bsq_fre_mlt_dyu_mnd_ukr_ben_xho_rom_ses_alb_fin_tsn_swt_hun_krd_owc_geo_rus_afr_prs_eng_gam_sod_bul_est_moo_bat_urd_ind_jpn_knd_kor_spa_lat_bam_mcd_mly_scr_heb_tag_cnt_slo_bem_guj_anl_hin_grk_por_pol_qcu_arw_dut_bos_ven_hau_cze_amh_nor_mao_svk_tsw_swe_dgb_sun_tha_chh_tml_igb_akn_azi_glc_mol_uzb_fbf_vie_aeg_lda_zul_cic	0.282492698025501	0.665279168886619	0.507518514444989
473	heb_glc_dgb_spa_wly_gam_tig_scr_aze_azi_ses_jav_swa_dut_grk_bsq_prs_anl_yor_mnd_rus_nor_igb_bul_zul_slo_fin_dyu_lda_hun_pan_aeg_geo_krd_eng_ukr_ben_hau_mlt_afr_est_cic_ind_fre_tag_jpn_knd_kor_svk_rom_ewe_alb_mly_mcd_sod_bat_cnt_por_swt_guj_sid_urd_ger_ctl_lat_qcu_swe_cze_lit_moo_chh_ita_amh_arw_sun_mol_tsw_bos_xho_mao_tha_owc_tml_ven_bam_tur_pol_hin_uzb_fbf_vie_amr_bem_akn_tsn	-0.642632543214698	-1.54012849606207	0.126924793179325
474	gam_bul_moo_afr_owc_tig_sid_guj_aze_uzb_swa_sun_lda_krd_urd_bsq_bos_heb_tsw_cnt_arw_hin_ven_prs_ewe_ben_fin_ses_dyu_est_rom_chh_geo_pol_rus_spa_ctl_wly_mlt_cze_hun_zul_tag_slo_jav_jpn_knd_kor_svk_fre_fbf_ukr_ind_ger_hau_mao_mnd_scr_tsn_pan_amr_alb_grk_ita_swe_qcu_lat_lit_mol_igb_sod_glc_aeg_eng_bat_nor_dgb_dut_bem_mly_tha_amh_tml_akn_swt_tur_mcd_por_azi_xho_vie_anl_yor_bam_cic	0.200464016496663	0.472017004288302	0.638020302370727
475	tig_slo_igb_alb_hau_aeg_sod_ita_azi_aze_swa_jav_ven_ctl_dut_bsq_nor_amr_lda_mnd_ger_hin_zul_pan_dgb_guj_fin_xho_tsw_hun_ben_heb_geo_cze_svk_arw_prs_amh_wly_mol_est_tsn_mao_afr_bat_jpn_knd_kor_mcd_glc_cic_spa_tag_por_owc_sun_cnt_krd_bem_rom_mlt_bul_lat_fre_lit_qcu_eng_scr_urd_ses_gam_ukr_sid_rus_mly_grk_moo_bos_bam_ind_tha_chh_tml_ewe_dyu_uzb_swe_pol_tur_fbf_vie_anl_akn_swt_yor	-0.241942197857692	-0.571719887596132	0.568891026966657
476	tig_pol_lda_urd_sid_hau_amr_rom_azi_aze_yor_sun_ven_afr_fre_bsq_krd_aeg_dyu_cnt_prs_bul_swt_dut_akn_glc_est_fbf_dgb_hun_alb_amh_geo_bos_slo_ger_svk_mlt_sod_mcd_fin_tsw_mao_arw_ind_jpn_knd_kor_hin_pan_ses_ctl_mly_rus_gam_jav_mnd_guj_igb_ukr_owc_grk_nor_spa_swe_qcu_eng_ben_por_cic_anl_ita_heb_lit_tag_lat_bam_scr_ewe_bat_tha_wly_tml_zul_swa_tur_cze_mol_uzb_xho_vie_chh_tsn_moo_bem	-0.0866850639142755	-0.204225178709298	0.838623794277043
477	aeg_ctl_moo_pol_sod_tig_wly_glc_uzb_aze_dgb_mao_tsn_cze_ger_bsq_urd_anl_ses_cnt_por_alb_bem_pan_xho_scr_fin_bam_cic_est_mol_gam_geo_prs_slo_rus_hin_amh_hau_arw_hun_igb_tag_ben_jav_jpn_knd_kor_lat_dut_akn_eng_sun_mcd_sid_mly_mnd_rom_swt_krd_chh_swe_spa_grk_bos_qcu_lit_nor_ukr_ewe_amr_afr_owc_ita_ind_guj_yor_fre_lda_bat_tha_heb_tml_tsw_zul_azi_bul_svk_tur_fbf_vie_mlt_ven_dyu_swa	-0.237737515879538	-0.561027757318401	0.57612790545999
478	tig_fre_tsn_urd_amh_aeg_sid_afr_aze_tur_xho_sun_yor_svk_krd_bsq_rus_gam_ven_mnd_arw_rom_tsw_guj_igb_glc_est_cic_bam_hun_dut_anl_geo_cze_ger_nor_ukr_amr_mlt_swe_fin_bem_tag_bos_mao_jpn_knd_kor_eng_pan_akn_grk_mly_alb_owc_bat_cnt_pol_swa_mcd_wly_slo_prs_hin_lat_qcu_ctl_lit_ben_zul_chh_mol_sod_scr_jav_por_ewe_ita_moo_ind_tha_hau_tml_lda_dgb_uzb_bul_spa_azi_dyu_vie_heb_ses_swt_fbf	-0.620622506916491	-1.48622448313526	0.140602059492912
479	mlt_bul_xho_pan_owc_tig_hau_lit_aze_uzb_lda_tag_bam_scr_urd_bsq_mol_sod_fbf_cnt_por_guj_dgb_prs_ewe_afr_hun_tsw_cic_est_eng_sid_geo_hin_svk_krd_ita_chh_heb_nor_fin_zul_ind_ben_mao_jpn_knd_kor_dut_swe_swa_fre_mly_ukr_amh_bat_mnd_lat_yor_bos_anl_ger_rus_rom_mcd_qcu_grk_pol_ctl_bem_amr_spa_aeg_alb_jav_slo_akn_cze_swt_sun_tha_wly_tml_ven_moo_tur_arw_glc_azi_tsn_vie_gam_dyu_igb_ses	0.0129323806861181	0.0304461117125482	0.975776513630816
480	gam_bos_ven_pan_tig_mlt_sid_ger_uzb_azi_dyu_jav_ewe_guj_arw_bsq_cze_sod_tsn_cnt_dut_eng_akn_hin_swa_krd_hun_bem_fbf_est_afr_chh_geo_ctl_ukr_urd_glc_amh_anl_spa_fin_yor_mao_mol_tag_jpn_tml_kor_por_rus_swt_lat_mly_fre_amr_bat_mnd_mcd_xho_bul_hau_grk_slo_alb_prs_qcu_ben_nor_scr_bam_heb_ita_owc_swe_ind_lit_ses_rom_cic_sun_tha_aeg_knd_tsw_lda_aze_pol_svk_tur_zul_vie_wly_moo_igb_dgb	-0.278657814101371	-0.658377794250666	0.511921999601314
481	sid_mol_tsw_prs_mlt_amh_anl_glc_azi_uzb_ven_ind_tsn_bul_lit_bsq_dut_tig_swa_mnd_swe_bos_fbf_pol_bem_ita_fin_swt_yor_hun_afr_aeg_geo_cze_ben_fre_slo_owc_gam_por_est_lda_tag_hin_mao_jpn_tml_kor_nor_ctl_igb_spa_jav_urd_hau_mly_cnt_lat_ses_eng_amr_grk_pan_rus_ukr_qcu_alb_krd_mcd_bam_heb_svk_wly_guj_bat_rom_xho_ger_zul_sun_tha_sod_knd_ewe_akn_tur_arw_scr_aze_dyu_vie_chh_moo_cic_dgb	0.0717095573380913	0.169194635428814	0.866011019043462
482	sid_fre_swt_bul_mlt_amh_chh_dut_uzb_tur_igb_bat_akn_pan_urd_bsq_prs_owc_dgb_cnt_mcd_cze_ven_arw_bam_rus_hun_bem_tsw_fin_ita_anl_geo_scr_lat_por_ctl_amr_hau_afr_est_fbf_tag_slo_mao_jpn_tml_kor_nor_grk_swa_svk_jav_lit_aeg_sun_mnd_pol_zul_guj_tig_eng_alb_mol_ben_qcu_ukr_glc_hin_ewe_heb_swe_gam_spa_mly_ger_moo_rom_ses_ind_tha_sod_knd_cic_dyu_aze_bos_krd_azi_yor_vie_wly_tsn_xho_lda	0.202604464286738	0.477106376819866	0.634405646610113
483	aeg_mcd_tsw_mol_amh_owc_amr_lit_tur_azi_akn_tag_ses_bos_cze_bsq_pol_gam_swt_mnd_eng_dut_zul_ben_swa_prs_fin_ven_dyu_hun_nor_hau_geo_ger_scr_hin_grk_wly_tig_glc_est_xho_mao_por_sun_jpn_knd_kor_spa_swe_ewe_pan_ind_slo_sid_mly_cnt_svk_yor_arw_sod_rus_alb_afr_guj_qcu_ctl_bul_rom_tsn_chh_ukr_heb_fre_jav_lat_bam_ita_moo_bat_tha_anl_tml_fbf_bem_aze_urd_krd_uzb_cic_vie_mlt_lda_igb_dgb	-0.741082401598823	-1.78111730812376	0.0781581417208028
484	chh_rom_tsw_nor_sid_mlt_gam_fre_uzb_tur_dgb_bat_ewe_krd_urd_bsq_pan_wly_moo_cnt_guj_ita_dyu_dut_swt_bul_fin_tsn_akn_est_eng_tig_geo_alb_swe_afr_ukr_amr_hau_por_hun_bam_sun_lit_mly_jpn_tml_kor_mcd_rus_swa_bos_tag_ger_sod_jav_mnd_mol_xho_hin_aeg_arw_scr_lat_pol_qcu_prs_ben_svk_zul_owc_grk_amh_slo_mao_spa_igb_cze_ven_ind_tha_heb_knd_fbf_bem_aze_ctl_glc_azi_lda_vie_anl_cic_yor_ses	-0.197564354656363	-0.466767253854641	0.641758048585162
485	sid_krd_swa_svk_amh_mlt_heb_ben_aze_azi_lda_mly_cic_pan_rus_bsq_arw_aeg_xho_cnt_slo_grk_ses_guj_dgb_alb_est_igb_tsw_fin_ger_sod_geo_eng_fre_swe_hin_gam_anl_ctl_hun_dyu_tag_pol_mao_jpn_tml_kor_mcd_scr_tsn_dut_ind_spa_tig_bat_mnd_glc_ewe_prs_owc_mol_por_afr_urd_qcu_bul_ukr_nor_swt_wly_cze_chh_rom_jav_ita_akn_bos_fbf_sun_tha_hau_knd_bem_bam_uzb_lit_lat_tur_ven_vie_amr_yor_moo_zul	-1.16397315983689	-2.87056583074436	0.00507284130308959
486	anl_cze_ewe_por_amh_wly_amr_mol_uzb_tur_zul_jav_akn_svk_grk_bsq_dut_chh_tsw_cnt_spa_bos_bem_eng_xho_krd_fin_dyu_fbf_est_arw_aeg_geo_swe_rus_alb_pan_hau_mlt_bul_hun_tsn_mao_guj_sun_jpn_tml_kor_ctl_rom_ses_slo_mly_urd_sod_ind_mnd_fre_dgb_prs_gam_mcd_scr_lit_ger_qcu_ukr_ita_glc_cic_sid_nor_tig_lat_tag_pol_bam_hin_igb_bat_tha_heb_knd_ven_swa_aze_afr_ben_azi_moo_vie_owc_swt_lda_yor	-0.824703426272263	-1.99063712485333	0.0494561058049044
487	mlt_hin_dgb_bul_sod_anl_sid_urd_azi_uzb_swt_tag_tsn_swe_grk_bsq_spa_amr_ses_mnd_ukr_bos_igb_ctl_lda_krd_est_xho_ewe_hun_afr_gam_geo_lat_alb_arw_glc_heb_amh_svk_fin_bam_ind_scr_mly_jpn_knd_kor_dut_por_cic_mol_sun_rom_hau_jav_cnt_pan_ven_ita_wly_slo_ben_prs_nor_qcu_lit_mcd_ger_dyu_chh_rus_owc_pol_mao_fre_fbf_guj_swa_bat_tha_tig_tml_yor_tsw_aze_cze_eng_tur_akn_vie_aeg_bem_moo_zul	-0.955341087503083	-2.32216437012977	0.0224066347809166
488	sid_slo_ewe_bul_mlt_amh_owc_ctl_uzb_azi_bem_bat_dgb_pol_ben_bsq_krd_tig_yor_cnt_alb_scr_dyu_nor_swa_rom_hun_swt_bam_fin_glc_sod_geo_dut_mcd_fre_mol_heb_chh_afr_est_moo_sun_bos_ind_jpn_tml_kor_lit_ita_akn_spa_mao_swe_wly_mly_mnd_cze_ven_pan_anl_prs_hin_ukr_ger_qcu_arw_svk_rus_cic_gam_eng_aeg_guj_tag_lat_xho_grk_tsw_jav_tha_amr_knd_ses_fbf_tur_urd_por_aze_lda_vie_hau_tsn_igb_zul	0.432384217962809	1.0204164706281	0.310178143523698
489	wly_eng_ven_svk_amr_sod_gam_dut_tur_uzb_igb_tag_tsw_slo_prs_bsq_pan_chh_ewe_mnd_swe_alb_dyu_lat_lda_mcd_hun_bam_fbf_est_rom_anl_geo_ger_mol_scr_urd_aeg_sid_rus_fin_bem_mao_bul_mly_jpn_tml_kor_afr_guj_tsn_glc_ind_ben_heb_jav_cnt_fre_moo_spa_mlt_arw_grk_cze_krd_qcu_pol_nor_por_cic_amh_ukr_hau_lit_sun_ita_akn_ctl_dgb_bat_tha_tig_knd_swa_xho_azi_hin_bos_aze_zul_vie_owc_ses_swt_yor	-0.11428493897879	-0.269779207418602	0.787927826475534
490	wly_mcd_ven_urd_gam_hau_sod_dut_uzb_tur_igb_tag_dgb_bos_bul_bsq_svk_amr_ewe_cnt_glc_ctl_yor_lat_dyu_lit_hun_akn_tsw_fin_scr_mlt_geo_rus_krd_prs_arw_aeg_heb_hin_est_moo_bat_rom_sun_jpn_tml_kor_pan_alb_cic_mol_mao_guj_owc_jav_mnd_swe_bam_pol_anl_por_eng_afr_nor_qcu_ita_slo_cze_xho_tig_fre_amh_ukr_ind_grk_tsn_ger_swa_mly_tha_sid_knd_swt_lda_aze_ben_spa_azi_ses_vie_chh_bem_fbf_zul	-0.744965291278223	-1.78887332331548	0.0768910433060673
491	sid_alb_tsn_ctl_hau_gam_chh_scr_azi_tur_ven_mly_igb_nor_svk_bsq_urd_amh_bam_mnd_ukr_afr_fbf_hin_ewe_mcd_est_akn_swt_fin_dut_aeg_geo_fre_rom_mol_glc_owc_tig_bul_hun_ses_ind_krd_bat_jpn_knd_kor_ben_rus_dyu_slo_tag_prs_mlt_sun_cnt_ita_moo_por_sod_ger_guj_pol_eng_qcu_lat_grk_spa_yor_anl_pan_heb_arw_mao_lit_dgb_swe_bem_jav_tha_amr_tml_tsw_cic_uzb_bos_cze_aze_lda_vie_wly_swa_xho_zul	0.521134516085398	1.23210062264218	0.221017553835815
492	owc_eng_fbf_guj_mlt_anl_wly_glc_tur_azi_cic_ind_bam_dut_scr_bsq_nor_hau_akn_cnt_rom_lat_xho_alb_ewe_afr_hun_zul_dgb_est_bul_heb_geo_pan_fre_ita_bos_gam_amh_hin_fin_yor_mao_por_bat_jpn_knd_kor_ben_swe_swa_mol_mly_urd_sod_jav_mnd_arw_ven_cze_chh_slo_grk_rus_spa_qcu_lit_ctl_ger_igb_amr_mcd_tig_prs_tag_svk_moo_krd_tsn_sun_tha_aeg_tml_bem_tsw_uzb_pol_ukr_aze_dyu_vie_sid_ses_swt_lda	-0.263871420923876	-0.623184642602997	0.534688517390822
493	anl_bos_yor_swe_gam_sid_sod_glc_azi_uzb_tsn_bat_tsw_mcd_ben_bsq_dut_tig_zul_mnd_pol_ger_cic_por_ven_krd_est_igb_moo_hun_rus_amh_geo_arw_bul_afr_pan_amr_chh_fre_fin_lda_mly_hin_sun_jpn_tml_kor_nor_scr_dyu_ctl_mao_rom_aeg_tag_cnt_prs_swa_alb_hau_slo_grk_lat_spa_qcu_eng_ita_ukr_bem_wly_mol_heb_lit_ind_urd_swt_cze_bam_jav_tha_owc_knd_ewe_akn_aze_svk_guj_tur_ses_vie_mlt_fbf_dgb_xho	-0.000207007116887856	-0.000487688433409319	0.999611925538278
494	amh_bos_ses_lit_amr_aeg_chh_pol_aze_tur_dgb_jav_igb_grk_hin_bsq_prs_heb_ewe_mnd_svk_por_bam_urd_ven_bul_est_fbf_tsn_fin_krd_owc_geo_guj_scr_alb_rom_tig_gam_ger_hun_dyu_mly_glc_ind_jpn_tml_kor_lat_swe_akn_arw_sun_cze_hau_tag_cnt_slo_moo_ctl_mlt_nor_ita_mcd_pan_qcu_ben_mol_ukr_xho_wly_afr_anl_eng_mao_rus_cic_fre_bem_bat_tha_sid_knd_tsw_zul_azi_spa_dut_uzb_lda_vie_sod_yor_swt_swa	0.431803180940049	1.01703275572021	0.31177641071734
495	hau_rom_ses_urd_owc_anl_chh_lit_aze_uzb_ven_jav_swa_spa_ita_bsq_mol_tig_igb_mnd_scr_por_swt_ben_ewe_lat_est_bam_xho_hun_glc_gam_geo_slo_afr_bos_ukr_amr_mlt_alb_fin_zul_mly_pan_bat_jpn_tml_kor_guj_mcd_tsn_arw_tag_nor_aeg_ind_cnt_dut_bem_ctl_wly_cze_fre_svk_pol_qcu_hin_krd_swe_moo_sod_eng_heb_ger_mao_grk_dgb_rus_dyu_sun_tha_amh_knd_yor_fbf_azi_bul_prs_tur_akn_vie_sid_tsw_cic_lda	-0.258372598667595	-0.610092590091243	0.543288389970603
496	chh_dut_tsn_fre_anl_hau_amr_scr_aze_tur_igb_sun_fbf_spa_glc_bsq_ger_tig_lda_mnd_urd_lat_dgb_prs_ven_ukr_est_bem_swa_hun_lit_heb_geo_arw_ita_bos_guj_sod_mlt_eng_fin_zul_tag_rus_mao_jpn_tml_kor_alb_mol_ses_hin_mly_nor_aeg_ind_cnt_mcd_yor_ben_amh_grk_rom_slo_swe_qcu_krd_bul_ctl_bam_gam_por_owc_pol_bat_pan_moo_svk_akn_jav_tha_wly_knd_tsw_swt_azi_afr_cze_uzb_cic_vie_sid_xho_dyu_ewe	0.0424712760585086	0.0999901550025073	0.920567373998459
497	chh_lat_cic_bul_aeg_anl_gam_cze_aze_tur_ven_mly_dgb_svk_fre_bsq_mol_sid_swa_cnt_rus_dut_moo_por_ses_urd_fin_igb_dyu_hun_spa_owc_geo_slo_swe_afr_ger_tig_sod_glc_est_lda_bat_ita_mao_jpn_tml_kor_alb_grk_bem_bos_jav_ben_amh_ind_mnd_rom_bam_krd_amr_prs_eng_pol_ctl_qcu_arw_ukr_nor_akn_hau_lit_mlt_hin_tag_scr_yor_guj_fbf_sun_tha_wly_knd_ewe_tsw_azi_pan_mcd_uzb_xho_vie_heb_swt_tsn_zul	0.44423583229022	1.04902589573395	0.296884704453669
498	chh_eng_bam_spa_owc_hau_tig_cze_aze_azi_ewe_sun_swt_swe_guj_bsq_fre_wly_dgb_mnd_pol_rom_moo_slo_swa_ger_hun_bem_akn_fin_ita_anl_geo_pan_lat_lit_mol_heb_aeg_prs_est_lda_mao_alb_mly_jpn_tml_kor_ukr_hin_tsw_ben_bat_rus_gam_tag_cnt_bul_cic_bos_sid_urd_nor_svk_krd_qcu_mcd_glc_dut_yor_sod_afr_amh_ctl_ind_grk_ven_por_zul_jav_tha_mlt_knd_fbf_tsn_tur_scr_arw_uzb_dyu_vie_amr_xho_ses_igb	-0.778681809040947	-1.88099728453717	0.0631009587024105
499	anl_urd_fbf_ctl_owc_chh_aeg_krd_uzb_tur_ewe_bat_tsw_svk_slo_bsq_grk_sid_zul_cnt_ukr_swe_yor_eng_lda_por_fin_xho_moo_est_pol_gam_geo_nor_lit_spa_cze_mlt_amh_mol_hun_swt_tag_alb_mly_jpn_tml_kor_arw_fre_bam_prs_jav_ben_amr_mao_mnd_scr_dgb_ger_wly_rom_rus_mcd_dut_qcu_bos_glc_lat_swa_tig_afr_sod_guj_sun_ita_ven_hin_ses_ind_tha_heb_knd_tsn_dyu_aze_pan_bul_azi_akn_vie_hau_cic_igb_bem	-0.916039088467965	-2.22413001808827	0.0285598671194851
500	anl_scr_akn_ctl_tig_amh_chh_eng_aze_azi_xho_mao_ses_ben_ita_bsq_ukr_sod_moo_cnt_rom_fre_dgb_nor_igb_urd_fin_ven_bem_hun_afr_sid_geo_lat_arw_hin_grk_hau_aeg_pan_est_swa_ind_bos_sun_jpn_tml_kor_dut_swe_cic_guj_tag_bul_mlt_mly_mnd_svk_ewe_slo_wly_por_mol_pol_spa_qcu_krd_alb_rus_yor_amr_ger_heb_prs_bat_mcd_tsw_lit_swt_jav_tha_gam_knd_dyu_zul_uzb_glc_cze_tur_tsn_vie_owc_lda_bam_fbf	-0.0309510245384812	-0.0729016270936956	0.94204096184663
501	chh_fre_zul_ita_aeg_sid_amh_prs_uzb_aze_moo_ind_bem_lat_ctl_bsq_guj_amr_cic_cnt_hin_ger_swt_por_fbf_grk_est_swa_bam_fin_lit_heb_geo_mcd_spa_arw_bos_anl_wly_urd_hun_igb_mao_alb_bat_jpn_knd_kor_pol_afr_dgb_rom_tag_dut_gam_mly_mnd_scr_ewe_glc_hau_krd_rus_eng_ben_qcu_nor_slo_bul_yor_sod_swe_owc_pan_sun_ukr_ven_cze_xho_jav_tha_tig_tml_tsn_tsw_azi_mol_svk_tur_akn_vie_mlt_lda_dyu_ses	-0.471148267982437	-1.12108201914418	0.265139460672592
502	sid_spa_cic_dut_chh_gam_hau_swe_azi_tur_yor_ind_bam_fre_ctl_bsq_krd_mlt_akn_cnt_ben_arw_swt_mol_ewe_mcd_fin_zul_fbf_est_glc_sod_geo_eng_ita_bul_grk_owc_wly_rom_hun_bem_jav_bos_mao_jpn_tml_kor_alb_svk_igb_lit_bat_slo_amr_sun_mnd_por_tsn_ukr_heb_rus_guj_pol_lat_qcu_afr_nor_pan_swa_anl_hin_tig_prs_tag_ger_dyu_cze_moo_mly_tha_amh_knd_dgb_xho_aze_urd_scr_uzb_ses_vie_aeg_tsw_ven_lda	0.247971774277338	0.584796115328984	0.560100928742016
503	mlt_rus_tsn_hin_wly_tig_amr_afr_aze_azi_zul_tag_bam_bos_dut_bsq_nor_sod_dgb_cnt_glc_ita_swt_pol_yor_rom_est_swa_lda_fin_ukr_owc_geo_alb_krd_ctl_spa_heb_sid_ger_hun_dyu_mly_scr_mao_jpn_knd_kor_urd_fre_tsw_mcd_jav_lat_hau_sun_mnd_bul_fbf_cze_anl_slo_ben_prs_lit_qcu_guj_mol_pan_igb_chh_svk_aeg_arw_bat_swe_xho_eng_akn_ind_tha_amh_tml_ven_ewe_uzb_grk_por_tur_ses_vie_gam_moo_bem_cic	0.141004396519927	0.331850568227441	0.740748811512942
504	hau_mol_tsw_dut_gam_owc_heb_arw_aze_uzb_yor_sun_zul_bul_afr_bsq_lat_chh_dyu_cnt_urd_ben_tsn_rus_dgb_ctl_fin_cic_ven_hun_prs_aeg_geo_por_spa_ger_lit_sid_amr_svk_est_ewe_jav_pan_ind_jpn_tml_kor_eng_rom_lda_bos_mao_ita_anl_bat_mnd_krd_moo_swe_sod_hin_guj_scr_cze_qcu_slo_mcd_glc_fbf_amh_ukr_wly_nor_mly_alb_swa_grk_igb_tag_tha_mlt_knd_xho_bem_tur_pol_fre_azi_swt_vie_tig_ses_bam_akn	-0.74127950244717	-1.78119104987811	0.0781460136997948
505	sid_hin_tsw_scr_gam_mlt_anl_guj_aze_tur_dyu_mao_cic_ukr_pol_bsq_slo_aeg_ses_cnt_fre_afr_tsn_eng_moo_swe_est_lda_yor_fin_pan_heb_geo_svk_mol_por_cze_tig_sod_dut_hun_bam_jav_rus_ind_jpn_knd_kor_prs_ita_bem_mcd_tag_arw_owc_mly_mnd_grk_swt_bos_hau_ger_bul_ctl_krd_qcu_alb_glc_ben_fbf_wly_lat_amr_spa_sun_urd_igb_lit_akn_bat_tha_chh_tml_ewe_xho_azi_nor_rom_uzb_swa_vie_amh_dgb_zul_ven	-0.367108361925362	-0.869765482401902	0.386667915819001
506	sid_pan_bam_bul_heb_amh_sod_lit_uzb_aze_ewe_bat_swt_alb_ita_bsq_por_amr_dyu_mnd_svk_lat_yor_slo_moo_mol_fin_swa_tsw_est_ben_aeg_geo_hin_nor_grk_pol_anl_chh_bos_hun_fbf_mao_fre_mly_jpn_tml_kor_swe_arw_akn_guj_jav_rom_owc_tag_cnt_cze_tsn_ukr_wly_scr_glc_ctl_spa_qcu_rus_mcd_ger_ses_tig_dut_gam_eng_ind_urd_dgb_prs_cic_sun_tha_hau_knd_xho_ven_tur_afr_krd_azi_lda_vie_mlt_zul_igb_bem	-0.708819427169133	-1.69780264170509	0.0928889103013686
507	tig_fre_ses_prs_sid_sod_owc_mol_uzb_aze_zul_jav_moo_cze_eng_bsq_bos_heb_swt_cnt_rus_bul_bam_urd_dgb_pol_fin_lda_yor_hun_ger_aeg_geo_ctl_slo_lit_dut_mlt_chh_por_est_fbf_sun_glc_mao_jpn_knd_kor_rom_spa_dyu_svk_mly_mcd_hau_tag_mnd_afr_ven_guj_amh_alb_arw_nor_pan_qcu_lat_grk_ita_ewe_amr_swe_gam_hin_ind_scr_akn_ben_tsw_bat_tha_anl_tml_igb_bem_azi_ukr_krd_tur_tsn_vie_wly_cic_swa_xho	-0.49816274317358	-1.18566801294838	0.238774042672287
508	mlt_svk_lda_swe_aeg_chh_tig_spa_tur_aze_bam_sun_tsn_hin_mcd_bsq_glc_anl_zul_mnd_lat_ger_dyu_alb_dgb_mol_fin_tsw_xho_est_nor_gam_geo_por_urd_krd_lit_owc_amr_cze_hun_swt_mao_fre_bat_jpn_tml_kor_pol_ben_ses_ita_jav_afr_sid_ind_cnt_arw_ven_rus_sod_bul_rom_dut_pan_qcu_prs_guj_grk_ewe_wly_eng_amh_ukr_tag_slo_yor_ctl_cic_mly_tha_heb_knd_fbf_swa_azi_scr_bos_uzb_moo_vie_hau_bem_igb_akn	-0.913678875882834	-2.21318637695566	0.0293310821536924
509	tig_urd_ses_mcd_owc_sid_chh_lat_azi_tur_ven_mly_fbf_rus_hin_bsq_afr_amr_lda_mnd_pol_svk_swt_fre_cic_bos_est_akn_igb_fin_glc_amh_geo_grk_eng_pan_arw_gam_heb_ger_hun_swa_tag_bul_mao_jpn_tml_kor_swe_por_xho_lit_sun_scr_anl_bat_cnt_spa_tsw_slo_hau_ctl_ukr_rom_cze_qcu_ita_alb_guj_tsn_wly_ben_mlt_prs_jav_krd_moo_dut_bem_ind_tha_aeg_knd_dgb_bam_aze_nor_mol_uzb_zul_vie_sod_dyu_ewe_yor	0.0472127578934579	0.111021629224302	0.911838444973434
510	sid_dut_ewe_prs_wly_hau_sod_lat_tur_uzb_swa_tag_moo_nor_ukr_bsq_rus_amh_igb_cnt_hin_grk_akn_ita_bem_ben_fin_dgb_fbf_est_mcd_amr_geo_cze_rom_pol_pan_tig_gam_lit_hun_dyu_mly_spa_bat_jpn_knd_kor_swe_ctl_bam_glc_mao_guj_owc_sun_mnd_afr_xho_krd_heb_arw_por_bul_alb_qcu_urd_slo_svk_tsw_chh_ger_anl_mol_ind_eng_zul_scr_tsn_jav_tha_mlt_tml_lda_ses_aze_fre_bos_azi_swt_vie_aeg_cic_yor_ven	-0.0993972682676038	-0.234533165267052	0.815086668971718
511	heb_ita_bem_eng_tig_amh_mlt_lat_uzb_aze_moo_mly_xho_scr_krd_bsq_nor_owc_swt_cnt_bos_urd_zul_ukr_ven_mcd_est_swa_tsw_fin_arw_amr_geo_grk_rom_dut_mol_aeg_hau_pan_hun_bam_sun_ger_mao_jpn_knd_kor_ben_slo_dgb_ctl_bat_rus_gam_jav_mnd_swe_cic_cze_sod_fre_spa_bul_hin_qcu_por_guj_glc_akn_anl_lit_chh_pol_ind_prs_lda_alb_fbf_tag_tha_wly_tml_ses_dyu_tur_afr_svk_azi_igb_vie_sid_ewe_tsn_yor	-0.390750277659042	-0.927328239614003	0.356156550395611
512	amr_lat_zul_spa_gam_chh_owc_glc_aze_azi_dgb_tag_ses_scr_afr_bsq_rom_sid_swa_mnd_mol_lit_lda_pol_swt_krd_fin_akn_fbf_hun_hin_anl_geo_fre_bos_por_urd_mlt_tig_eng_est_igb_sun_cze_mao_jpn_tml_kor_guj_ita_dyu_bul_bat_ukr_heb_ind_cnt_slo_tsn_pan_hau_alb_svk_dut_arw_qcu_swe_rus_mcd_bam_sod_grk_wly_ctl_mly_nor_tsw_ger_bem_jav_tha_aeg_knd_ven_moo_uzb_ben_prs_tur_cic_vie_amh_yor_xho_ewe	-0.209179434348879	-0.494029168826636	0.622450427670706
513	gam_por_yor_hin_amh_sid_aeg_mol_azi_tur_fbf_mly_dyu_bul_grk_bsq_urd_wly_ses_mnd_afr_alb_bam_cze_swt_pan_est_dgb_akn_hun_fre_sod_geo_eng_swe_nor_rus_mlt_anl_svk_fin_tsn_sun_pol_jav_jpn_knd_kor_ita_prs_swa_krd_tag_dut_owc_bat_cnt_mcd_tsw_slo_amr_rom_lit_scr_lat_qcu_bos_ger_arw_igb_chh_ctl_heb_ben_mao_spa_ven_glc_ewe_ind_tha_hau_tml_lda_cic_uzb_ukr_guj_aze_zul_vie_tig_xho_moo_bem	-0.527816219596291	-1.25758993253002	0.211688841601083
514	tig_por_moo_pol_hau_heb_aeg_ita_aze_uzb_lda_mly_bam_grk_mcd_bsq_hin_chh_ewe_mnd_glc_ctl_ses_pan_cic_krd_hun_fbf_igb_est_guj_anl_geo_bos_arw_alb_eng_sod_amh_ger_fin_bem_jav_bul_ind_jpn_knd_kor_ben_rus_swa_afr_bat_lat_mlt_mao_cnt_lit_dyu_rom_wly_urd_fre_mol_prs_qcu_cze_swe_scr_tsn_gam_dut_sid_slo_tag_spa_ven_nor_yor_sun_tha_amr_tml_akn_tsw_tur_svk_ukr_azi_zul_vie_owc_dgb_swt_xho	-0.71002603698744	-1.70386497636013	0.0917456035505868
515	hau_swe_ses_ctl_amr_mlt_anl_arw_tur_azi_ewe_mao_moo_slo_por_bsq_ita_amh_bem_mnd_afr_prs_swt_spa_bam_bul_hun_fbf_tsn_fin_nor_wly_geo_scr_hin_cze_eng_sid_sod_mcd_est_akn_mly_pan_jav_jpn_tml_kor_rom_lit_yor_urd_sun_svk_heb_bat_cnt_grk_dyu_alb_owc_ukr_mol_krd_glc_qcu_ger_guj_rus_zul_chh_lat_tig_ben_tag_bos_tsw_dut_cic_ind_tha_gam_knd_swa_igb_uzb_fre_pol_aze_ven_vie_aeg_xho_lda_dgb	-0.600829720372525	-1.43487820247276	0.154676248378784
516	sid_lat_moo_ctl_wly_gam_owc_arw_aze_azi_tsn_bat_akn_hin_eng_bsq_bul_mlt_swt_mnd_mcd_ger_fbf_slo_ven_scr_hun_bem_igb_fin_ukr_sod_geo_lit_ben_ita_svk_anl_tig_alb_est_cic_mly_afr_jav_jpn_tml_kor_rom_guj_ses_dut_ind_glc_amh_mao_cnt_krd_zul_cze_amr_por_urd_fre_nor_qcu_bos_rus_prs_yor_aeg_pol_hau_mol_tag_swe_ewe_pan_tsw_sun_tha_heb_knd_dyu_xho_tur_grk_spa_uzb_lda_vie_chh_bam_swa_dgb	0.406007410670918	0.960533926637056	0.339277256178389
517	heb_bul_tsw_arw_sid_amr_anl_rom_tur_aze_yor_mly_lda_spa_slo_bsq_lit_aeg_fbf_mnd_guj_por_bam_fre_bem_alb_est_ven_moo_fin_ger_tig_geo_ctl_ukr_pol_glc_chh_amh_mcd_hun_dgb_jav_afr_bat_jpn_knd_kor_pan_ben_dyu_urd_mao_rus_wly_tag_cnt_krd_igb_swe_hau_bos_nor_hin_eng_qcu_grk_prs_mol_swt_gam_ita_owc_dut_sun_cze_xho_scr_tsn_ind_tha_sod_tml_ewe_zul_azi_svk_lat_uzb_cic_vie_mlt_akn_swa_ses	-1.017120162279	-2.48219961676133	0.0148515606981626
518	heb_por_ewe_prs_tig_amh_amr_eng_uzb_azi_xho_ind_bem_ger_spa_bsq_bul_gam_bam_cnt_slo_fre_lda_guj_cic_cze_fin_ses_zul_hun_urd_anl_geo_glc_ukr_rom_krd_mlt_owc_pan_est_fbf_mao_rus_tag_jpn_knd_kor_nor_grk_moo_dut_mly_scr_wly_bat_mnd_afr_dgb_ctl_sod_svk_hin_alb_pol_qcu_bos_arw_ita_swt_sid_mol_chh_lit_jav_lat_yor_ben_igb_sun_tha_hau_tml_ven_swa_tur_mcd_swe_aze_dyu_vie_aeg_tsw_tsn_akn	-1.08476535484081	-2.66669734717527	0.00903453691590319
519	amh_alb_fbf_pol_hau_owc_anl_svk_azi_uzb_igb_ind_tsn_scr_cze_bsq_arw_gam_swt_mnd_dut_rom_tsw_nor_zul_guj_hun_ewe_ses_fin_ukr_sod_geo_swe_urd_ben_prs_sid_heb_spa_est_bam_sun_mol_bat_jpn_knd_kor_mcd_por_dyu_eng_tag_grk_chh_mao_cnt_lat_xho_fre_wly_ita_ger_krd_bul_qcu_bos_glc_slo_ven_mlt_lit_aeg_ctl_jav_afr_akn_hin_yor_mly_tha_amr_tml_lda_bem_aze_pan_rus_tur_dgb_vie_tig_moo_cic_swa	-0.473185724867995	-1.12666833798029	0.262781495821224
520	amr_glc_bem_grk_aeg_sid_gam_alb_tur_uzb_dyu_sun_tsn_por_dut_bsq_cze_hau_dgb_mnd_prs_pol_yor_afr_ewe_ita_fin_swt_fbf_est_lit_amh_geo_slo_krd_rom_ctl_chh_tig_pan_hun_igb_tag_bul_bat_jpn_knd_kor_fre_scr_ses_swe_ind_mcd_heb_mao_cnt_bos_bam_svk_anl_mol_guj_rus_nor_qcu_ger_spa_eng_moo_wly_ben_sod_ukr_mly_hin_akn_lat_xho_jav_tha_owc_tml_cic_ven_azi_urd_arw_aze_zul_vie_mlt_swa_tsw_lda	0.595935728500522	1.40673576918213	0.162838730459945
521	gam_ben_bam_bul_aeg_sid_amh_grk_uzb_azi_fbf_ind_xho_cze_rus_bsq_mcd_sod_dgb_cnt_lit_eng_yor_urd_swt_hin_hun_dyu_bem_est_ctl_mlt_geo_ger_scr_arw_fre_tig_chh_ita_fin_zul_mly_lat_mao_jpn_tml_kor_guj_swe_ven_por_sun_glc_wly_jav_mnd_pan_ses_spa_anl_slo_prs_mol_alb_qcu_svk_dut_afr_moo_amr_pol_heb_bos_bat_nor_tsn_krd_swa_tag_tha_owc_knd_ewe_lda_tur_ukr_rom_aze_akn_vie_hau_cic_igb_tsw	0.73890216982538	1.75489314439909	0.0825709107343047
522	amr_pol_bam_ger_heb_chh_owc_por_azi_aze_cic_sun_igb_grk_rus_bsq_rom_aeg_ven_mnd_ben_eng_dyu_krd_akn_svk_hun_swt_ewe_est_swe_sod_geo_spa_ctl_alb_urd_anl_amh_fre_fin_yor_jav_mol_mao_jpn_knd_kor_bos_dut_fbf_bul_tag_lit_sid_bat_cnt_glc_tsn_afr_gam_scr_nor_arw_lat_qcu_ukr_mcd_hin_xho_mlt_slo_tig_prs_mly_guj_lda_pan_bem_ind_tha_wly_tml_tsw_swa_tur_cze_ita_uzb_ses_vie_hau_zul_moo_dgb	-0.437441733627411	-1.03880318234604	0.301589569564479
523	amh_rus_moo_guj_hau_aeg_amr_fre_azi_uzb_swt_mly_xho_pan_lat_bsq_spa_owc_tsw_mnd_cze_arw_lda_swe_tsn_afr_est_igb_ewe_hun_ger_sod_geo_hin_ukr_ctl_krd_chh_mlt_ita_fin_dgb_sun_por_mao_jpn_knd_kor_svk_slo_bem_bos_ind_mol_gam_tag_cnt_bul_akn_dut_sid_prs_grk_scr_urd_qcu_nor_eng_alb_cic_tig_ben_anl_rom_bat_pol_ses_mcd_ven_jav_tha_wly_tml_yor_fbf_aze_lit_glc_tur_swa_vie_heb_bam_dyu_zul	-0.279780051787775	-0.661683488317658	0.509810246612227
524	chh_pan_bem_bul_wly_heb_mlt_por_uzb_tur_ven_mao_tsw_eng_ben_bsq_urd_anl_tsn_cnt_ukr_dut_ses_rom_fbf_arw_hun_bam_dgb_fin_rus_owc_geo_mol_svk_hin_guj_sod_tig_alb_est_akn_ind_ita_tag_jpn_tml_kor_scr_slo_cic_ger_jav_glc_hau_sun_mnd_nor_ewe_bos_sid_spa_lat_lit_ctl_qcu_afr_prs_mcd_lda_aeg_cze_amh_krd_mly_fre_yor_grk_zul_bat_tha_amr_knd_xho_swt_aze_swe_pol_azi_swa_vie_gam_dyu_moo_igb	-0.0825003778440754	-0.194457513218482	0.84624181302941
525	tig_rus_tsw_pol_anl_wly_hau_ben_azi_tur_zul_mly_igb_ukr_dut_bsq_scr_gam_bem_cnt_rom_bul_ewe_mol_cic_urd_fin_fbf_tsn_hun_bos_sod_geo_lit_por_krd_slo_sid_amh_pan_est_dyu_bat_guj_mao_jpn_tml_kor_hin_mcd_dgb_prs_ind_eng_chh_tag_mnd_afr_yor_nor_owc_cze_ctl_ger_glc_qcu_fre_spa_swe_swa_amr_svk_mlt_ita_sun_arw_ses_alb_xho_jav_tha_heb_knd_lda_akn_uzb_lat_grk_aze_swt_vie_aeg_bam_moo_ven	-0.190273536195648	-0.44953584664418	0.654091116066163
526	wly_bos_lda_grk_amr_heb_hau_mol_azi_tur_tsw_sun_tsn_slo_fre_bsq_ukr_gam_fbf_cnt_eng_arw_swa_swe_moo_lat_fin_dyu_ewe_hun_por_aeg_geo_ger_cze_ctl_urd_sod_chh_lit_est_akn_mly_glc_jav_jpn_knd_kor_rus_nor_zul_scr_ind_krd_sid_bat_mnd_guj_swt_mcd_owc_alb_svk_prs_ben_qcu_rom_bul_ita_ven_amh_dut_mlt_pol_mao_afr_bem_hin_cic_tag_tha_anl_tml_dgb_igb_aze_spa_pan_uzb_bam_vie_tig_ses_xho_yor	-0.638889121929735	-1.52954493774617	0.129523801181771
527	aeg_nor_dyu_ben_amr_anl_gam_ita_uzb_tur_ses_mao_bam_swe_fre_bsq_slo_chh_cic_mnd_svk_por_fbf_ukr_zul_pan_hun_tsn_ewe_fin_rom_amh_geo_scr_afr_glc_rus_hau_sod_hin_est_swt_ind_eng_bat_jpn_tml_kor_cze_pol_yor_alb_jav_ger_tig_mly_cnt_bul_akn_lat_owc_mcd_mol_ctl_krd_qcu_spa_guj_arw_moo_mlt_dut_sid_lit_sun_prs_xho_urd_ven_tag_tha_heb_knd_igb_bem_azi_grk_bos_aze_lda_vie_wly_swa_dgb_tsw	0.113990559349138	0.268249401288132	0.789101457340425
528	wly_ger_yor_eng_anl_owc_amr_slo_aze_uzb_bam_ind_swa_nor_lit_bsq_por_chh_tsn_mnd_prs_scr_dyu_bul_akn_alb_est_cic_fbf_fin_pol_hau_geo_mcd_ben_rom_guj_tig_gam_afr_hun_moo_mly_spa_bat_jpn_tml_kor_arw_fre_ses_dut_mao_pan_mlt_jav_cnt_lat_bem_grk_sid_rus_ukr_glc_svk_qcu_bos_cze_krd_xho_aeg_hin_amh_ctl_tag_urd_lda_swe_dgb_sun_tha_heb_knd_tsw_igb_azi_ita_mol_tur_ewe_vie_sod_swt_zul_ven	0.391070380683437	0.92140676573151	0.359222188981573
529	aeg_spa_dgb_rom_tig_owc_mlt_ger_uzb_aze_lda_mao_ses_lit_pan_bsq_scr_hau_swt_cnt_hin_mol_swa_eng_bam_guj_hun_zul_akn_est_prs_sid_geo_cze_swe_slo_glc_gam_chh_mcd_fin_cic_ind_ukr_sun_jpn_knd_kor_por_arw_xho_ita_bat_lat_heb_tag_mnd_alb_moo_bul_wly_bos_pol_svk_krd_qcu_fre_rus_ben_ewe_amh_nor_amr_grk_mly_afr_tsn_dut_bem_jav_tha_anl_tml_igb_yor_tur_urd_ctl_azi_tsw_vie_sod_ven_dyu_fbf	-0.329126341529405	-0.779446485819393	0.437695778022317
530	hau_mcd_tsw_pan_tig_gam_anl_ita_tur_azi_dyu_tag_zul_bul_urd_bsq_bos_owc_fbf_mnd_fre_guj_lda_prs_swt_grk_est_ven_dgb_hun_rus_mlt_geo_afr_ukr_eng_scr_amh_wly_svk_fin_bem_bat_spa_ind_jpn_tml_kor_alb_hin_akn_ger_mao_krd_chh_jav_cnt_ben_ses_nor_heb_swe_arw_mol_ctl_qcu_rom_pol_slo_swa_sod_glc_aeg_dut_mly_por_xho_cze_cic_sun_tha_sid_knd_moo_ewe_aze_lat_lit_uzb_yor_vie_amr_bam_igb_tsn	-0.0979625145295889	-0.231037757852394	0.817792995205887
531	sid_pan_yor_lit_tig_sod_amr_arw_tur_aze_tsn_tag_swt_eng_urd_bsq_swe_heb_dgb_mnd_fre_pol_dyu_ctl_xho_nor_hun_moo_bam_est_glc_chh_geo_mcd_ukr_alb_cze_amh_aeg_dut_fin_tsw_ind_krd_sun_jpn_tml_kor_bos_scr_lda_prs_bat_ger_gam_mly_cnt_por_zul_ita_wly_grk_afr_slo_mol_qcu_ben_rom_hin_igb_hau_rus_owc_lat_mao_guj_fbf_svk_bem_jav_tha_mlt_knd_cic_ses_azi_bul_spa_uzb_akn_vie_anl_ewe_swa_ven	-0.831422032663636	-2.00532766638341	0.0478344967737222
532	amh_pan_zul_ctl_owc_heb_anl_cze_azi_tur_fbf_ind_akn_ger_alb_bsq_rom_hau_dyu_cnt_spa_swe_yor_ben_tsn_arw_hun_cic_dgb_est_lit_gam_geo_prs_pol_scr_bul_sid_tig_glc_fin_igb_tag_fre_mao_jpn_tml_kor_mcd_grk_xho_mol_sun_urd_sod_bat_mnd_hin_lda_lat_aeg_dut_ukr_por_nor_qcu_krd_eng_afr_bem_wly_svk_chh_slo_mly_ita_tsw_bos_swa_jav_tha_mlt_knd_ven_ewe_uzb_guj_rus_aze_bam_vie_amr_swt_moo_ses	-0.428565938619776	-1.01603576764819	0.312248379455288
533	aeg_guj_bam_spa_wly_anl_owc_bul_azi_uzb_moo_tag_akn_urd_grk_bsq_svk_mlt_tsn_cnt_arw_afr_zul_eng_swa_hin_fin_ses_yor_hun_fre_amr_geo_glc_lit_mol_krd_hau_gam_scr_est_xho_jav_rom_mao_jpn_tml_kor_bos_ukr_cic_pan_sun_ita_amh_ind_mnd_lat_ewe_dut_sid_prs_por_swe_ben_qcu_cze_slo_mcd_igb_heb_ger_chh_alb_bat_pol_dyu_rus_lda_mly_tha_tig_knd_tsw_ven_aze_ctl_nor_tur_bem_vie_sod_swt_dgb_fbf	-0.8316121759663	-2.00493402525075	0.047877349290455
534	chh_mol_xho_mcd_mlt_sod_amh_afr_aze_tur_ewe_jav_moo_slo_ita_bsq_alb_owc_bem_cnt_spa_guj_swt_bos_dyu_bul_est_igb_tsn_fin_por_heb_geo_eng_svk_krd_urd_amr_wly_grk_hun_bam_mly_hin_ind_jpn_tml_kor_pan_ctl_swa_lat_sun_prs_tig_bat_mnd_pol_ses_ger_anl_rus_fre_arw_swe_qcu_ukr_lit_scr_fbf_sid_glc_gam_cze_mao_dut_lda_ben_tsw_tag_tha_hau_knd_cic_akn_azi_rom_nor_uzb_ven_vie_aeg_zul_dgb_yor	-0.92484199911789	-2.24539532614162	0.0271118842553028
535	wly_hin_swa_swe_heb_mlt_tig_glc_aze_uzb_ses_mly_tsn_pan_spa_bsq_ita_amr_swt_cnt_svk_krd_xho_lit_bem_rus_hun_dyu_ewe_fin_alb_gam_geo_eng_dut_fre_grk_sid_chh_arw_est_lda_ind_por_mao_jpn_tml_kor_bul_guj_yor_cze_bat_prs_amh_jav_mnd_pol_bam_bos_owc_nor_ctl_scr_urd_qcu_ukr_rom_ben_akn_hau_slo_anl_mcd_tag_afr_zul_ger_dgb_sun_tha_aeg_knd_fbf_ven_tur_mol_lat_azi_cic_vie_sod_igb_moo_tsw	-0.0404006074892403	-0.0952088877331045	0.92435375773501
536	mlt_slo_cic_cze_aeg_heb_hau_grk_tur_aze_ven_ind_yor_mol_bul_bsq_prs_gam_swa_mnd_pan_nor_ewe_por_lda_pol_fin_ses_bam_hun_eng_tig_geo_spa_bos_ctl_ger_owc_amh_svk_est_igb_mao_ben_tag_jpn_tml_kor_swe_dut_akn_arw_mly_guj_wly_bat_cnt_hin_dgb_rus_anl_glc_krd_afr_urd_qcu_mcd_ukr_ita_dyu_amr_lat_sid_lit_sun_scr_tsw_alb_moo_jav_tha_sod_knd_xho_zul_uzb_fre_rom_azi_bem_vie_chh_swt_tsn_fbf	0.11380699467184	0.267861355062542	0.789399234630923
537	aeg_prs_dyu_rom_amh_sod_sid_swe_tur_azi_dgb_tag_moo_ctl_glc_bsq_ukr_gam_swa_mnd_hin_pol_fbf_pan_igb_cze_hun_ven_akn_est_dut_mlt_geo_fre_guj_mcd_ger_hau_amr_scr_fin_ses_bat_krd_mao_jpn_knd_kor_ben_ita_zul_grk_ind_rus_chh_sun_cnt_nor_bem_eng_owc_bul_por_svk_lit_qcu_urd_lat_spa_tsn_wly_afr_heb_bos_mly_alb_cic_mol_xho_jav_tha_tig_tml_yor_lda_aze_arw_slo_uzb_ewe_vie_anl_swt_tsw_bam	-0.316015199409817	-0.748221017120558	0.456214856685165
538	anl_rus_ven_mcd_sid_chh_amr_pol_tur_aze_ses_bat_akn_bos_bul_bsq_prs_tig_bem_mnd_mol_ita_yor_glc_lda_urd_fin_dyu_bam_est_ben_gam_geo_nor_krd_cze_grk_wly_hau_lat_hun_zul_tag_ukr_mly_jpn_knd_kor_afr_fre_swt_pan_ind_rom_sod_jav_cnt_scr_fbf_arw_mlt_swe_por_alb_slo_qcu_lit_dut_svk_cic_heb_spa_amh_eng_sun_ger_moo_hin_tsw_mao_tha_aeg_tml_ewe_xho_azi_guj_ctl_uzb_swa_vie_owc_dgb_igb_tsn	-0.617435855678623	-1.47298703840155	0.144131055892734
539	tig_hin_dgb_scr_heb_hau_mlt_rus_tur_azi_ven_mao_tsw_ita_lit_bsq_bos_chh_swa_mnd_afr_bul_lda_swe_moo_dut_fin_fbf_bem_hun_lat_owc_geo_krd_guj_slo_ben_aeg_gam_eng_est_ses_bat_ger_sun_jpn_tml_kor_pol_spa_dyu_prs_ind_nor_amh_mly_cnt_mol_igb_cze_sod_ukr_arw_fre_alb_qcu_grk_rom_pan_tsn_amr_urd_anl_por_jav_glc_swt_mcd_bam_tag_tha_sid_knd_yor_xho_aze_svk_ctl_uzb_cic_vie_wly_zul_ewe_akn	0.14045393409043	0.330819356174907	0.741525129092972
540	chh_mol_zul_ger_wly_owc_aeg_pol_tur_azi_xho_tag_swa_slo_urd_bsq_rus_anl_lda_mnd_krd_ctl_fbf_nor_cic_bul_est_ven_tsw_hun_glc_amh_geo_spa_scr_lit_lat_tig_hau_afr_fin_ewe_ind_pan_sun_jpn_knd_kor_alb_arw_dgb_rom_mly_fre_sid_bat_cnt_svk_igb_guj_heb_swe_ukr_ben_bos_qcu_dut_por_ita_tsn_amr_eng_gam_prs_mao_cze_moo_mcd_bam_jav_tha_mlt_tml_yor_akn_uzb_grk_hin_aze_ses_vie_sod_swt_dyu_bem	-0.674484167316159	-1.61372119917913	0.109976078477109
541	hau_lat_igb_krd_sid_amr_amh_bos_tur_azi_zul_mao_ses_ben_mcd_bsq_svk_aeg_tsw_mnd_glc_pol_moo_scr_swa_arw_est_bam_akn_fin_fre_wly_geo_afr_bul_ctl_spa_chh_sod_cze_hun_tsn_sun_ger_bat_jpn_tml_kor_ita_rom_swt_grk_mly_rus_heb_jav_cnt_dut_fbf_pan_anl_urd_mol_lit_slo_qcu_swe_alb_ukr_yor_owc_eng_gam_por_tag_hin_cic_prs_dgb_ind_tha_tig_knd_bem_lda_aze_nor_guj_uzb_xho_vie_mlt_dyu_ven_ewe	0.271974155360156	0.640792100178724	0.52323364012436
542	chh_cze_cic_prs_mlt_amh_owc_rus_tur_aze_zul_tag_tsw_arw_eng_bsq_krd_hau_akn_mnd_ben_fre_igb_ger_bam_ita_hun_bem_dyu_fin_afr_aeg_geo_swe_ukr_svk_rom_sod_sid_por_est_fbf_mly_guj_sun_jpn_knd_kor_ctl_lit_ewe_alb_jav_glc_gam_ind_cnt_spa_yor_lat_amr_dut_pol_slo_grk_qcu_hin_bos_bul_ven_tig_nor_heb_mol_bat_scr_lda_pan_swa_mao_tha_wly_tml_dgb_ses_azi_mcd_urd_uzb_xho_vie_anl_tsn_moo_swt	-0.118871170560909	-0.280689289941076	0.779572204251898
543	amh_mol_bem_scr_tig_owc_wly_dut_uzb_tur_swt_mao_swa_pol_swe_bsq_cze_sid_ewe_cnt_guj_rom_tsn_slo_dyu_lit_est_fbf_moo_fin_lat_anl_geo_krd_ger_por_rus_hau_mlt_grk_hun_ven_ind_nor_sun_jpn_knd_kor_urd_bos_yor_alb_jav_glc_heb_bat_mnd_ukr_cic_ben_aeg_prs_svk_hin_ctl_qcu_ita_afr_pan_lda_chh_spa_gam_mcd_mly_bul_xho_fre_zul_tag_tha_amr_tml_bam_tsw_aze_arw_eng_azi_igb_vie_sod_akn_ses_dgb	-0.322408855502107	-0.763606804645521	0.447034471628187
544	wly_alb_xho_bul_gam_chh_anl_ukr_uzb_azi_moo_jav_akn_mcd_grk_bsq_fre_tig_dgb_mnd_ita_nor_bam_arw_tsw_cze_hun_ewe_bem_est_afr_hau_geo_lat_dut_spa_pol_sid_sod_scr_fin_lda_mao_guj_sun_jpn_tml_kor_slo_ger_igb_rom_bat_ctl_aeg_ind_cnt_urd_swt_svk_amh_prs_swe_ben_glc_qcu_krd_bos_pan_dyu_owc_eng_heb_lit_tag_por_cic_mol_ses_mly_tha_amr_knd_fbf_yor_tur_hin_rus_aze_tsn_vie_mlt_zul_ven_swa	0.119693842737955	0.281458375666311	0.778984153122912
545	mlt_arw_xho_ben_chh_amr_tig_rom_tur_azi_swt_tag_moo_grk_por_bsq_slo_sid_dgb_cnt_pol_hin_ewe_ger_bem_lit_fin_fbf_lda_est_urd_hau_geo_alb_lat_scr_bos_aeg_amh_guj_hun_ses_sun_ita_ind_jpn_tml_kor_ctl_eng_tsw_cze_bat_spa_anl_mao_mnd_glc_akn_pan_sod_dut_prs_fre_mol_qcu_bul_svk_nor_tsn_gam_ukr_wly_rus_mly_swe_zul_krd_cic_jav_tha_heb_knd_bam_yor_uzb_mcd_afr_aze_dyu_vie_owc_igb_ven_swa	-0.341871348635403	-0.809515751971717	0.420284907603343
546	sod_ger_cic_lat_heb_gam_sid_swe_uzb_aze_igb_bat_akn_slo_rus_bsq_rom_hau_bem_mnd_eng_bos_swt_mcd_yor_alb_hun_moo_ven_est_pan_chh_geo_ukr_ita_urd_arw_mlt_amh_spa_fin_swa_jav_scr_sun_jpn_tml_kor_cze_guj_bam_hin_tag_pol_amr_ind_cnt_mol_tsn_dut_anl_fre_por_glc_afr_qcu_grk_prs_ben_tsw_owc_svk_aeg_lit_mao_bul_zul_ctl_xho_mly_tha_wly_knd_lda_dgb_tur_krd_nor_azi_fbf_vie_tig_ewe_dyu_ses	0.567960512685533	1.34037766908013	0.18338792336804
547	tig_pan_zul_glc_sid_hau_sod_fre_uzb_azi_lda_mao_yor_slo_ita_bsq_dut_wly_swa_cnt_lat_krd_ewe_grk_tsn_hin_hun_igb_xho_est_alb_amr_geo_bul_mol_rus_bos_aeg_amh_mcd_fin_tsw_tag_swe_mly_jpn_knd_kor_ger_ctl_akn_cze_bat_spa_owc_ind_mnd_eng_dyu_svk_chh_nor_arw_ben_afr_qcu_prs_ukr_urd_ses_gam_lit_mlt_guj_jav_por_dgb_scr_bem_sun_tha_heb_tml_cic_ven_aze_rom_pol_tur_moo_vie_anl_fbf_bam_swt	-0.858359428185784	-2.07396424008245	0.0408467402428506
548	mlt_svk_bem_ita_gam_amh_heb_rom_uzb_azi_akn_sun_moo_grk_bos_bsq_eng_anl_ses_cnt_fre_ukr_ewe_mcd_igb_urd_est_tsn_zul_hun_pan_sid_geo_krd_scr_dut_arw_sod_amr_ben_fin_dgb_jav_ger_bat_jpn_tml_kor_prs_alb_fbf_bul_mly_guj_aeg_ind_mnd_afr_cic_hin_chh_lat_lit_ctl_glc_qcu_spa_rus_swe_tsw_wly_mol_owc_por_tag_slo_xho_pol_bam_mao_tha_hau_knd_ven_lda_tur_cze_nor_aze_swa_vie_tig_swt_yor_dyu	-0.645026770432415	-1.54076547828663	0.126769694673801
549	hau_mcd_lda_mol_mlt_tig_sid_alb_tur_aze_ven_jav_fbf_pan_lit_bsq_pol_heb_ewe_mnd_bos_svk_swa_cze_dgb_bul_fin_yor_akn_hun_dut_owc_geo_ger_eng_fre_ukr_wly_aeg_hin_est_ses_sun_ben_tag_jpn_tml_kor_krd_por_tsw_rus_mly_grk_chh_ind_cnt_scr_bem_rom_amr_ita_glc_lat_ctl_qcu_guj_nor_slo_dyu_amh_urd_anl_spa_bat_prs_zul_afr_tsn_mao_tha_sod_knd_moo_xho_uzb_arw_swe_azi_igb_vie_gam_bam_swt_cic	-0.0235934334321	-0.0555518975185915	0.955817956601684
550	amh_urd_bam_ita_sid_chh_hau_spa_tur_aze_lda_sun_moo_ukr_lit_bsq_grk_amr_tsn_mnd_bul_glc_cic_ger_zul_swe_hun_swa_akn_fin_arw_anl_geo_ben_prs_pan_ctl_aeg_mlt_krd_est_swt_mly_rom_tag_jpn_knd_kor_guj_scr_yor_lat_mao_bos_sod_ind_cnt_mcd_bem_dut_owc_rus_svk_nor_pol_qcu_fre_eng_hin_igb_wly_por_gam_slo_bat_afr_fbf_cze_dgb_jav_tha_tig_tml_ven_tsw_azi_alb_mol_uzb_ewe_vie_heb_ses_xho_dyu	-0.770666294919732	-1.85491729965417	0.0667762805687828
551	amr_rus_moo_lit_sod_aeg_hau_nor_azi_aze_akn_mao_igb_spa_mol_bsq_slo_chh_swt_mnd_bos_afr_xho_scr_cic_swe_fin_tsw_ven_est_grk_anl_geo_ctl_glc_pol_hin_sid_owc_guj_hun_swa_mly_por_sun_jpn_tml_kor_lat_ukr_fbf_prs_tag_ger_amh_ind_cnt_alb_ewe_ita_gam_pan_arw_krd_mcd_qcu_cze_eng_svk_lda_heb_rom_tig_fre_bat_urd_yor_ben_tsn_jav_tha_mlt_knd_bem_dgb_tur_bul_dut_uzb_dyu_vie_wly_bam_zul_ses	-0.786186319881412	-1.89403511031243	0.0613282454704394
552	mlt_lit_dgb_grk_heb_gam_wly_pan_uzb_azi_yor_mao_cic_eng_ger_bsq_cze_sod_lda_mnd_mcd_svk_tsw_krd_fbf_pol_hun_ewe_bem_est_afr_chh_geo_ita_mol_nor_ctl_sid_tig_lat_fin_tsn_ind_prs_mly_jpn_tml_kor_por_hin_bam_bul_jav_slo_amh_tag_cnt_urd_xho_fre_owc_arw_ukr_rom_glc_qcu_bos_rus_scr_igb_aeg_ben_hau_guj_bat_alb_akn_dut_swa_sun_tha_anl_knd_zul_moo_tur_swe_spa_aze_ven_vie_amr_swt_dyu_ses	0.0286944646312093	0.0675424716527351	0.946294851197901
553	sid_pol_xho_lit_wly_amr_amh_mol_uzb_azi_yor_mao_ewe_krd_pan_bsq_fre_tig_dyu_mnd_nor_guj_moo_dut_swa_svk_est_zul_bam_hun_glc_chh_geo_prs_arw_bul_scr_hau_anl_bos_fin_tsn_mly_ctl_ind_jpn_knd_kor_grk_swe_akn_rom_sun_hin_heb_bat_cnt_ukr_dgb_urd_mlt_ben_alb_lat_mcd_qcu_eng_slo_por_lda_gam_ita_sod_spa_tag_rus_fbf_afr_swt_jav_tha_owc_tml_igb_cic_tur_cze_ger_aze_ven_vie_aeg_ses_tsw_bem	0.0332901577622315	0.0783416290253186	0.937724617912578
554	sod_alb_ses_lat_mlt_aeg_amh_rom_azi_aze_xho_bat_dyu_rus_ukr_bsq_guj_sid_zul_cnt_hin_swe_igb_svk_yor_slo_fin_lda_bam_hun_prs_heb_geo_pan_mol_bos_ger_gam_anl_ctl_est_akn_sun_krd_tag_jpn_tml_kor_ita_cze_cic_eng_jav_glc_tig_ind_mnd_arw_moo_grk_hau_urd_mcd_dut_afr_qcu_spa_fre_ben_swt_owc_pol_chh_lit_mly_scr_tsn_bul_dgb_mao_tha_wly_knd_swa_tsw_uzb_nor_por_tur_ewe_vie_amr_ven_fbf_bem	-0.110517069827213	-0.260628538055838	0.79495520010892
555	amr_bos_dyu_nor_aeg_sod_hau_pan_aze_tur_lda_mao_igb_pol_bul_bsq_ben_owc_ven_mnd_arw_mcd_moo_afr_cic_mol_hun_tsw_dgb_fin_ukr_tig_geo_glc_fre_cze_swe_amh_gam_ita_est_yor_sun_dut_mly_jpn_tml_kor_krd_hin_ewe_scr_ind_slo_wly_bat_cnt_spa_ses_svk_chh_por_ctl_prs_urd_qcu_eng_lit_ger_swt_mlt_rom_heb_grk_tag_rus_fbf_lat_tsn_jav_tha_sid_knd_swa_bem_azi_alb_guj_uzb_akn_vie_anl_zul_bam_xho	-0.240698595714435	-0.569133480050022	0.570637563179252
556	amh_urd_tsn_cze_chh_sod_hau_krd_aze_uzb_swt_tag_tsw_ukr_rus_bsq_arw_gam_igb_cnt_afr_ben_bam_mcd_bem_pan_hun_xho_fbf_est_mol_heb_geo_slo_grk_eng_svk_anl_sid_ita_fin_ses_jav_nor_sun_jpn_knd_kor_bos_spa_akn_bul_bat_lat_wly_ind_mnd_swe_ven_dut_aeg_glc_guj_ctl_hin_qcu_fre_por_ger_cic_owc_pol_mlt_prs_mao_scr_dgb_rom_dyu_mly_tha_amr_tml_yor_moo_tur_lit_alb_azi_ewe_vie_tig_zul_lda_swa	-0.601733815445747	-1.43538493797869	0.154532222409313
557	hau_rom_zul_swe_sid_tig_aeg_scr_azi_aze_swa_mao_swt_krd_ben_bsq_prs_chh_dgb_cnt_svk_glc_tsn_mol_xho_dut_est_yor_dyu_hun_hin_gam_geo_afr_lat_pan_pol_owc_mlt_lit_fin_tsw_mly_ukr_ind_jpn_knd_kor_spa_cze_ses_bul_jav_fre_sod_sun_mnd_alb_akn_arw_wly_ita_guj_nor_grk_qcu_ger_mcd_eng_bam_amh_ctl_heb_bos_tag_slo_bem_por_igb_bat_tha_amr_tml_lda_cic_tur_urd_rus_uzb_moo_vie_anl_fbf_ewe_ven	-0.371038958370283	-0.878506748872162	0.381932888072585
558	wly_hin_dgb_ben_aeg_heb_owc_glc_azi_tur_swt_tag_yor_svk_rom_bsq_pol_sid_ewe_mnd_slo_mcd_tsn_swe_fbf_por_hun_moo_ven_fin_alb_gam_geo_grk_ctl_guj_mol_tig_amr_bos_est_zul_ind_lit_sun_jpn_knd_kor_pan_nor_swa_prs_jav_arw_sod_mly_cnt_rus_lda_dut_hau_krd_spa_fre_eng_qcu_scr_lat_bul_xho_chh_afr_anl_cze_mao_ger_cic_urd_igb_bat_tha_mlt_tml_akn_ses_uzb_ukr_ita_aze_tsw_vie_amh_bem_bam_dyu	0.705210964301251	1.6702064682002	0.0982410131471898
559	anl_spa_moo_ger_aeg_amh_chh_swe_azi_uzb_xho_jav_lda_ukr_fre_bsq_arw_mlt_dgb_cnt_dut_glc_ses_nor_swa_pan_fin_cic_dyu_est_afr_amr_geo_alb_mcd_urd_prs_wly_heb_ctl_hun_zul_mly_lit_mao_jpn_tml_kor_ben_grk_swt_svk_tag_ita_hau_sun_mnd_guj_ven_rom_tig_scr_slo_lat_cze_qcu_hin_eng_bul_igb_owc_pol_gam_krd_bat_mol_fbf_por_bam_ind_tha_sod_knd_akn_ewe_aze_rus_bos_tur_bem_vie_sid_tsw_yor_tsn	-0.449609004355744	-1.0677230028179	0.28840926122685
560	heb_eng_cic_pol_anl_sid_tig_lat_uzb_azi_ven_sun_igb_cze_ger_bsq_urd_wly_bam_mnd_scr_slo_tsn_fre_dyu_prs_fin_yor_bem_est_mcd_owc_geo_pan_ukr_bos_lit_amr_gam_rom_hun_fbf_mao_alb_jav_jpn_tml_kor_rus_por_xho_dut_mly_ben_amh_ind_cnt_mol_akn_ctl_hau_nor_svk_krd_spa_qcu_grk_guj_afr_ses_sod_swe_chh_arw_tag_hin_dgb_ita_lda_bat_tha_aeg_knd_ewe_swt_aze_bul_glc_tur_moo_vie_mlt_zul_swa_tsw	-0.227151105983624	-0.536714474237448	0.592746510804823
561	heb_lat_dgb_mol_chh_owc_mlt_ger_aze_tur_cic_mao_ven_nor_guj_bsq_bos_sid_akn_cnt_scr_krd_bam_ben_ewe_swe_fin_dyu_tsw_hun_prs_wly_geo_pan_bul_ctl_dut_sod_tig_hin_est_igb_bat_grk_tag_jpn_tml_kor_rom_arw_yor_mcd_ind_slo_amr_sun_mnd_por_ses_cze_gam_glc_alb_spa_ukr_qcu_ita_rus_urd_zul_hau_eng_aeg_afr_jav_fre_bem_lit_moo_mly_tha_amh_knd_lda_swa_azi_svk_pol_uzb_xho_vie_anl_fbf_swt_tsn	-0.130489496238898	-0.307720027383793	0.75898347160389
562	sod_rus_bem_bos_aeg_anl_amh_ukr_tur_uzb_dyu_jav_zul_hin_swe_bsq_nor_amr_yor_mnd_lat_mol_swt_fre_ses_urd_est_igb_tsn_fin_arw_owc_geo_eng_scr_rom_ita_tig_sid_ger_hun_fbf_mao_prs_sun_jpn_tml_kor_guj_lit_ewe_dut_ind_por_heb_bat_cnt_bul_cic_alb_chh_krd_pol_ctl_mcd_qcu_ben_afr_glc_akn_hau_cze_wly_pan_tag_spa_moo_svk_swa_mly_tha_gam_knd_lda_bam_aze_grk_slo_azi_ven_vie_mlt_tsw_dgb_xho	-0.36995503508492	-0.876321293185487	0.383113319126987
563	gam_ger_lda_swe_heb_aeg_hau_fre_tur_azi_bem_jav_yor_ben_grk_bsq_mol_wly_xho_mnd_ctl_pan_fbf_eng_bam_ita_fin_swt_dgb_est_slo_sid_geo_mcd_afr_lit_glc_anl_owc_arw_hun_tsw_ind_prs_mly_jpn_tml_kor_dut_pol_akn_rom_mao_ukr_sod_tag_cnt_urd_ses_rus_chh_guj_bul_nor_por_qcu_spa_svk_cze_tsn_amr_lat_mlt_hin_bat_scr_dyu_krd_zul_sun_tha_tig_knd_ewe_ven_uzb_bos_alb_aze_igb_vie_amh_swa_cic_moo	0.117760504497442	0.277651644105739	0.781896070761081
564	gam_lat_swa_mol_anl_mlt_owc_ita_uzb_tur_swt_bat_tsn_scr_alb_bsq_ctl_hau_ven_mnd_dut_eng_bem_ben_zul_glc_fin_lda_fbf_est_rus_wly_geo_pol_krd_bos_ukr_sid_tig_swe_hun_ewe_mao_pan_mly_jpn_knd_kor_svk_bul_xho_cze_sun_nor_heb_jav_cnt_spa_yor_hin_sod_ger_lit_grk_urd_qcu_slo_rom_guj_akn_amr_fre_amh_por_tag_afr_cic_arw_igb_ind_tha_aeg_tml_dgb_ses_azi_mcd_prs_aze_tsw_vie_chh_bam_dyu_moo	0.553586572432139	1.30886633093083	0.193804682987471
565	wly_dut_dgb_scr_sod_owc_chh_hin_tur_aze_bam_tag_moo_nor_spa_bsq_lit_hau_yor_mnd_bos_grk_tsn_ben_tsw_eng_fin_akn_swa_hun_guj_aeg_geo_krd_pol_fre_svk_mlt_tig_ger_est_igb_mao_swe_jav_jpn_tml_kor_lat_rom_ewe_arw_sun_pan_gam_bat_cnt_rus_ven_ukr_amr_mcd_urd_prs_cze_qcu_glc_bul_por_lda_amh_afr_sid_ita_mly_mol_xho_slo_ses_ind_tha_heb_knd_cic_fbf_azi_ctl_alb_uzb_swt_vie_anl_dyu_bem_zul	-0.524535657716642	-1.24947621272619	0.214626439151985
566	chh_nor_ewe_bul_mlt_gam_wly_slo_tur_azi_tsw_mao_dyu_por_pol_bsq_prs_amh_dgb_cnt_ctl_urd_swa_mol_fbf_rom_est_akn_tsn_fin_mcd_aeg_geo_svk_rus_afr_ben_amr_sod_dut_hun_lda_jav_ukr_bat_jpn_knd_kor_alb_guj_bam_cze_mly_krd_anl_tag_mnd_pan_ses_ita_owc_lit_grk_bos_swe_qcu_lat_eng_glc_bem_heb_fre_tig_scr_sun_arw_moo_hin_yor_ind_tha_hau_tml_swt_zul_uzb_spa_ger_aze_ven_vie_sid_igb_cic_xho	0.235561961592165	0.554755040861032	0.58039399146368
567	amh_rus_moo_por_heb_sid_anl_guj_tur_azi_dyu_jav_swa_bos_lat_bsq_pol_gam_zul_cnt_urd_pan_tsw_ger_ses_krd_est_swt_dgb_hun_spa_hau_geo_ita_dut_cze_grk_mlt_tig_ctl_fin_yor_mao_rom_ind_jpn_tml_kor_swe_slo_bam_ben_mly_nor_wly_tag_mnd_mol_tsn_mcd_amr_lit_afr_svk_fre_qcu_ukr_bul_hin_cic_chh_prs_sod_eng_sun_arw_ewe_glc_fbf_bat_tha_aeg_knd_igb_lda_aze_scr_alb_uzb_xho_vie_owc_akn_bem_ven	-0.694829192426043	-1.66815178887233	0.0986493191373221
568	mlt_pol_bam_prs_heb_amh_chh_ben_aze_uzb_lda_bat_zul_pan_spa_bsq_hin_tig_xho_mnd_grk_rus_swa_bul_tsn_arw_fin_dgb_fbf_est_urd_amr_geo_ita_guj_nor_krd_owc_gam_glc_hun_ewe_jav_bos_sun_jpn_knd_kor_fre_lat_akn_cze_ind_ger_anl_mly_cnt_alb_igb_afr_wly_swe_mol_scr_rom_qcu_svk_eng_dut_ses_sod_ukr_aeg_ctl_tag_lit_swt_mcd_dyu_mao_tha_sid_tml_ven_tsw_azi_por_slo_tur_bem_vie_hau_cic_yor_moo	0.185174831901063	0.435617837539715	0.66412343254723
569	gam_bul_tsw_slo_wly_mlt_sod_guj_aze_azi_lda_jav_ses_afr_glc_bsq_lat_aeg_bam_mnd_ita_krd_ven_bos_moo_pan_hun_cic_akn_est_grk_amh_geo_rus_scr_ctl_svk_tig_sid_prs_fin_fbf_tag_ger_mly_jpn_knd_kor_fre_alb_zul_pol_bat_nor_amr_sun_cnt_arw_yor_urd_chh_mol_eng_lit_rom_qcu_spa_ben_hin_igb_heb_swe_owc_mcd_mao_ukr_dgb_por_swa_ind_tha_anl_tml_tsn_swt_tur_dut_cze_uzb_bem_vie_hau_dyu_xho_ewe	-0.320762851302195	-0.758499454504576	0.450070024619787
570	wly_prs_bem_ctl_gam_aeg_tig_lat_aze_tur_igb_bat_xho_lit_mol_bsq_krd_mlt_bam_cnt_fre_slo_moo_bul_zul_cze_hun_tsw_yor_fin_ukr_sid_geo_nor_swe_afr_hin_anl_chh_svk_est_fbf_mly_glc_jav_jpn_knd_kor_ben_guj_lda_dut_ind_mcd_sod_tag_mnd_grk_swt_rom_heb_scr_alb_urd_por_qcu_arw_pol_spa_ses_amr_rus_hau_pan_sun_ger_dgb_bos_swa_mao_tha_owc_tml_cic_akn_uzb_ita_eng_azi_dyu_vie_amh_tsn_ven_ewe	0.0399496150996549	0.0940771588418404	0.925250255336763
571	wly_pan_cic_glc_amh_owc_aeg_fre_uzb_azi_yor_mao_lda_por_guj_bsq_alb_tig_moo_cnt_rom_rus_ewe_swe_tsn_ita_fin_zul_ses_est_grk_heb_geo_dut_eng_ukr_lit_mlt_sid_spa_hun_tsw_jav_pol_sun_jpn_knd_kor_scr_bos_swt_krd_ind_mol_anl_mly_mnd_ctl_dgb_afr_hau_ger_cze_ben_prs_qcu_bul_urd_slo_dyu_gam_nor_sod_mcd_bat_arw_fbf_lat_xho_tag_tha_chh_tml_igb_bam_tur_hin_svk_aze_akn_vie_amr_swa_bem_ven	-0.227931198297275	-0.538263074199331	0.591681379863402
572	wly_slo_ewe_swe_aeg_mlt_tig_cze_tur_azi_swt_mao_moo_krd_rom_bsq_prs_sod_dgb_mnd_mol_mcd_yor_pan_zul_por_fin_tsn_xho_est_ben_amr_geo_scr_grk_pol_afr_heb_gam_lat_hun_igb_bat_glc_ind_jpn_tml_kor_ita_urd_cic_bos_mly_ctl_anl_sun_cnt_rus_tsw_lit_chh_alb_bul_arw_ukr_qcu_ger_svk_eng_fbf_amh_nor_sid_hin_jav_spa_bam_guj_ses_tag_tha_owc_knd_swa_dyu_aze_dut_fre_uzb_akn_vie_hau_lda_bem_ven	0.237373155518495	0.558390869726914	0.577919424952188
573	sod_ukr_tsn_rom_anl_amr_owc_svk_tur_aze_dgb_tag_fbf_scr_urd_bsq_mol_tig_swt_cnt_hin_guj_lda_swe_cic_krd_est_ses_akn_fin_pan_gam_geo_spa_fre_grk_afr_amh_chh_cze_hun_moo_sun_mcd_mly_jpn_tml_kor_dut_lat_zul_ita_bat_eng_wly_mao_mnd_ger_ewe_por_heb_rus_alb_ben_slo_qcu_ctl_lit_arw_tsw_aeg_prs_sid_bul_ind_pol_igb_nor_yor_jav_tha_hau_knd_swa_xho_azi_glc_bos_uzb_bam_vie_mlt_ven_dyu_bem	-0.146666907862703	-0.346165337515711	0.730000383325213
574	wly_grk_ven_pan_tig_owc_amh_ger_azi_uzb_ewe_tag_tsn_dut_urd_bsq_fre_anl_cic_cnt_ita_arw_dyu_mcd_swa_ukr_hun_dgb_fbf_fin_krd_aeg_geo_lat_alb_bos_glc_mlt_chh_afr_est_bem_mao_hin_mly_jpn_knd_kor_por_rus_moo_guj_jav_spa_heb_bat_mnd_ben_igb_cze_amr_pol_nor_rom_svk_qcu_eng_bul_lit_yor_sid_slo_sod_ctl_sun_scr_swt_prs_akn_ind_tha_hau_tml_zul_bam_aze_swe_mol_tur_ses_vie_gam_tsw_lda_xho	-0.21861223296126	-0.516535710490134	0.606706419988397
575	anl_alb_tsn_ctl_owc_hau_amr_fre_uzb_tur_swa_sun_bem_glc_ger_bsq_prs_tig_dgb_cnt_spa_pol_lda_bul_ewe_bos_hun_zul_ses_est_arw_chh_geo_scr_grk_hin_pan_amh_mlt_mol_fin_cic_jav_rus_mly_jpn_knd_kor_eng_lat_xho_dut_bat_afr_sod_ind_mnd_por_swt_urd_sid_ukr_lit_svk_nor_qcu_krd_slo_ben_tsw_heb_rom_wly_swe_tag_mcd_fbf_ita_yor_mao_tha_aeg_tml_igb_ven_azi_cze_guj_aze_moo_vie_gam_dyu_bam_akn	-0.62246067862963	-1.48625123075452	0.140594997765177
576	owc_ctl_xho_spa_hau_chh_heb_pan_azi_tur_tsn_mao_zul_pol_slo_bsq_urd_gam_ven_mnd_cze_scr_moo_rus_swa_nor_est_akn_bem_hun_lat_anl_geo_arw_rom_swe_glc_mlt_tig_dut_fin_fbf_mly_guj_jav_jpn_tml_kor_bos_por_cic_mol_ind_krd_amh_bat_cnt_ita_swt_ben_aeg_ger_hin_grk_fre_qcu_ukr_prs_mcd_ses_amr_afr_sid_svk_tag_eng_ewe_lit_bam_sun_tha_sod_knd_lda_dgb_uzb_alb_bul_aze_igb_vie_wly_tsw_yor_dyu	0.316448126825045	0.745992525355391	0.457553428754336
577	hau_ben_zul_krd_sod_wly_aeg_ger_uzb_azi_igb_mly_tsw_swe_grk_bsq_ita_tig_ses_cnt_eng_mcd_yor_cze_swt_lat_fin_fbf_akn_est_dut_chh_geo_svk_hin_afr_por_amr_gam_guj_hun_ven_mao_alb_sun_jpn_tml_kor_rus_pan_bam_lit_jav_rom_amh_ind_mnd_scr_tsn_bos_owc_glc_arw_urd_bul_qcu_ukr_pol_prs_swa_heb_ctl_anl_slo_tag_mol_cic_spa_dyu_bat_tha_sid_knd_ewe_moo_aze_nor_fre_tur_lda_vie_mlt_bem_xho_dgb	0.375527382011014	0.88503448392158	0.378420578755614
578	heb_arw_fbf_bos_sod_sid_tig_lit_tur_uzb_tsw_sun_zul_ger_mcd_bsq_ctl_gam_ewe_cnt_slo_bul_ven_ita_bam_scr_est_dyu_cic_fin_fre_chh_geo_dut_swe_mol_nor_amh_mlt_pol_hun_tsn_mly_lat_bat_jpn_knd_kor_eng_glc_yor_svk_tag_alb_wly_mao_mnd_ukr_swt_prs_anl_guj_afr_cze_spa_qcu_por_pan_rus_igb_hau_urd_owc_ben_ind_krd_moo_hin_akn_jav_tha_aeg_tml_xho_ses_aze_grk_rom_azi_dgb_vie_amr_swa_bem_lda	-0.175762726872615	-0.41474600516708	0.679283018364438
579	aeg_pan_bam_prs_amh_gam_tig_alb_uzb_aze_swa_tag_dyu_rom_urd_bsq_lit_heb_bem_mnd_por_lat_ewe_svk_zul_dut_est_xho_moo_hun_krd_wly_geo_pol_bul_ben_glc_mlt_sid_ger_fin_dgb_bat_grk_mly_jpn_tml_kor_slo_ctl_tsw_nor_ind_bos_sod_sun_cnt_arw_ven_ukr_amr_rus_afr_ita_eng_qcu_scr_mol_cze_yor_owc_spa_chh_hin_jav_swe_tsn_guj_cic_mao_tha_anl_knd_lda_ses_azi_mcd_fre_tur_akn_vie_hau_fbf_igb_swt	-0.339624515202544	-0.80406007033801	0.423412835093515
580	amr_ctl_ven_mcd_tig_hau_sod_guj_aze_azi_bem_jav_akn_rus_krd_bsq_ger_anl_swa_cnt_mol_cze_bam_spa_xho_pol_est_fbf_tsn_fin_slo_aeg_geo_ben_alb_grk_lat_heb_chh_arw_hun_lda_sun_swe_bat_jpn_knd_kor_nor_fre_zul_pan_mao_ita_wly_ind_mnd_urd_cic_ukr_gam_bul_por_svk_dut_qcu_lit_bos_rom_tsw_owc_prs_mlt_eng_mly_afr_igb_scr_dyu_tag_tha_sid_tml_moo_ses_uzb_glc_hin_tur_ewe_vie_amh_yor_swt_dgb	-0.591002481907625	-1.4110270288526	0.161573174084625
581	chh_krd_swt_eng_gam_heb_anl_afr_azi_aze_fbf_bat_igb_swe_mol_bsq_ger_amh_lda_cnt_ben_rom_tsw_pan_akn_ctl_est_moo_xho_hun_por_sid_geo_hin_alb_spa_prs_sod_hau_slo_fin_dgb_jav_arw_mly_jpn_knd_kor_fre_dut_yor_scr_sun_rus_tig_ind_mnd_bos_ven_ukr_wly_lit_ita_bul_grk_qcu_pol_svk_mcd_swa_owc_guj_amr_cze_tag_glc_bem_lat_dyu_mao_tha_aeg_tml_zul_bam_uzb_urd_nor_tur_tsn_vie_mlt_ses_ewe_cic	-0.575943213537606	-1.37111381026695	0.173639083358992
582	tig_swe_dgb_urd_gam_chh_heb_arw_azi_aze_ses_ind_yor_alb_prs_bsq_spa_amh_zul_mnd_rus_ger_swa_afr_tsw_rom_hun_moo_cic_est_lit_mlt_geo_eng_grk_svk_mcd_amr_anl_slo_fin_igb_jav_ben_mao_jpn_knd_kor_ita_mol_xho_ukr_mly_ctl_sod_tag_cnt_fre_bem_por_hau_krd_scr_pan_lat_qcu_bos_bul_cze_tsn_aeg_dut_owc_nor_bat_guj_ewe_glc_akn_sun_tha_sid_tml_fbf_swt_uzb_pol_hin_tur_lda_vie_wly_bam_ven_dyu	-0.0888140311748012	-0.209525831305177	0.834496073086849
583	amh_glc_lda_bul_chh_gam_hau_alb_azi_aze_swt_ind_zul_rom_grk_bsq_por_owc_yor_cnt_spa_arw_igb_svk_fbf_slo_est_dyu_swa_fin_prs_heb_geo_lat_rus_fre_cze_mlt_sod_ita_hun_bam_jav_mol_tag_jpn_knd_kor_ben_krd_ses_ukr_mao_urd_amr_bat_mnd_ger_ewe_nor_tig_dut_afr_scr_pan_qcu_guj_hin_eng_akn_aeg_lit_wly_bos_sun_ctl_cic_pol_bem_mly_tha_anl_tml_dgb_tsw_uzb_mcd_swe_tur_xho_vie_sid_ven_tsn_moo	-0.0662779658360433	-0.156296812132852	0.876137852681433
584	owc_glc_bem_nor_anl_sid_hau_ukr_uzb_azi_swa_mao_tsw_pan_guj_bsq_por_sod_moo_mnd_ben_rus_igb_slo_dyu_afr_fin_ven_akn_est_eng_aeg_geo_bul_lat_ita_alb_tig_mlt_krd_hun_lda_ind_hin_sun_jpn_tml_kor_lit_swe_ses_svk_tag_mcd_wly_bat_cnt_dut_yor_scr_gam_ger_prs_urd_ctl_qcu_fre_cze_grk_bam_amh_pol_amr_rom_jav_arw_fbf_mol_cic_mly_tha_chh_knd_swt_dgb_tur_spa_bos_aze_zul_vie_heb_xho_tsn_ewe	-0.373286904075555	-0.886089349454328	0.377854901000738
585	heb_ctl_igb_lit_sid_sod_wly_ita_tur_uzb_tsn_jav_tsw_prs_rus_bsq_urd_chh_cic_mnd_ukr_glc_fbf_afr_ven_scr_fin_moo_ses_est_grk_anl_geo_eng_mcd_guj_alb_aeg_tig_fre_hun_dyu_ind_ben_mao_jpn_tml_kor_rom_dut_bem_lat_sun_nor_hau_mly_cnt_por_dgb_slo_owc_bos_spa_krd_swe_qcu_ger_svk_cze_zul_amr_arw_gam_pol_bat_pan_bam_bul_xho_tag_tha_mlt_knd_akn_swt_azi_hin_mol_aze_ewe_vie_amh_yor_swa_lda	-0.475203632648268	-1.1310553760093	0.260940085636506
586	heb_cze_ven_swe_sod_aeg_tig_spa_tur_azi_cic_mao_yor_dut_scr_bsq_eng_owc_igb_cnt_afr_krd_ewe_grk_bem_ger_est_tsw_dgb_fin_guj_amr_geo_hin_slo_rom_por_sid_anl_bul_hun_bam_tag_fre_mly_jpn_tml_kor_lit_ben_akn_glc_ind_mol_hau_sun_mnd_bos_dyu_ukr_wly_ita_nor_urd_ctl_qcu_lat_svk_arw_ses_amh_alb_chh_mcd_bat_pan_moo_rus_lda_jav_tha_mlt_knd_swt_xho_uzb_prs_pol_aze_fbf_vie_gam_tsn_zul_swa	-0.304884720809937	-0.720959027101305	0.472743184819459
587	wly_swe_dgb_mol_amh_hau_sid_ita_azi_uzb_dyu_mly_xho_afr_lit_bsq_spa_tig_igb_mnd_scr_lat_tsw_grk_swt_ukr_hun_zul_tsn_est_ctl_anl_geo_urd_alb_arw_prs_mlt_gam_bul_fin_bam_tag_guj_ind_jpn_knd_kor_krd_dut_bem_svk_sun_cze_heb_jav_cnt_slo_lda_bos_aeg_rus_nor_por_hin_qcu_rom_pol_eng_ven_sod_pan_amr_mcd_mao_glc_swa_ger_cic_bat_tha_owc_tml_ewe_ses_tur_fre_ben_aze_yor_vie_chh_fbf_moo_akn	0.270734441112061	0.637964143378292	0.525064759563095
588	wly_ben_moo_nor_amh_gam_anl_mcd_tur_aze_yor_mly_tsn_prs_mol_bsq_dut_hau_swt_cnt_spa_slo_bem_guj_xho_por_est_cic_ven_hun_svk_sid_geo_fre_grk_ctl_alb_owc_tig_lat_fin_fbf_mao_cze_bat_jpn_knd_kor_ukr_swe_ewe_krd_sun_pol_amr_tag_mnd_urd_igb_ger_heb_rus_bul_pan_arw_qcu_afr_ita_scr_akn_sod_lit_chh_bos_ind_glc_zul_hin_ses_jav_tha_aeg_tml_tsw_dyu_uzb_rom_eng_azi_bam_vie_mlt_swa_dgb_lda	-0.465752028856893	-1.10828145020394	0.27059827621346
589	heb_por_ses_arw_sid_wly_amh_grk_azi_uzb_dyu_ind_bem_urd_krd_bsq_mcd_owc_swa_mnd_lat_afr_moo_guj_fbf_pol_hun_ven_ewe_fin_scr_hau_geo_bos_bul_mol_svk_gam_aeg_lit_est_xho_jav_ben_sun_jpn_knd_kor_nor_slo_cic_spa_mao_ctl_mlt_mly_cnt_prs_lda_fre_chh_cze_hin_ukr_pan_qcu_eng_glc_ger_yor_tig_rus_amr_ita_tag_dut_zul_rom_swt_bat_tha_anl_tml_tsn_bam_aze_swe_alb_tur_dgb_vie_sod_tsw_igb_akn	-0.56065636948939	-1.3362936561737	0.184713711036698
590	amr_lit_cic_urd_wly_owc_hau_arw_uzb_azi_lda_mly_tsw_mol_por_bsq_grk_mlt_igb_cnt_pol_nor_ewe_eng_xho_fre_fin_akn_ses_est_spa_gam_geo_scr_ger_alb_krd_amh_tig_afr_hun_bam_bat_mcd_tag_jpn_knd_kor_rus_ita_dgb_svk_sun_swe_aeg_mao_mnd_lat_swt_rom_sod_bul_ctl_prs_pan_qcu_slo_hin_glc_moo_sid_bos_anl_ben_jav_ukr_zul_cze_fbf_ind_tha_heb_tml_dyu_yor_aze_dut_guj_tur_bem_vie_chh_tsn_swa_ven	0.305361612601301	0.718744887365411	0.474100124448412
591	tig_slo_xho_ita_anl_amr_heb_mcd_tur_uzb_tsw_bat_fbf_bul_ukr_bsq_swe_mlt_ses_cnt_pan_spa_igb_pol_ven_arw_fin_cic_tsn_hun_ben_sid_geo_guj_ger_bos_ctl_sod_hau_scr_est_moo_mly_krd_tag_jpn_tml_kor_urd_lit_yor_glc_ind_rom_gam_sun_mnd_alb_zul_grk_amh_prs_dut_mol_lat_qcu_rus_nor_afr_swa_wly_por_aeg_hin_mao_cze_swt_eng_dgb_jav_tha_owc_knd_ewe_bem_azi_svk_fre_aze_dyu_vie_chh_bam_akn_lda	0.149698448257721	0.352079871525566	0.725574925733196
592	mlt_afr_yor_bos_hau_amr_gam_swe_azi_uzb_cic_mly_ewe_arw_fre_bsq_hin_aeg_akn_cnt_rus_ita_bam_scr_tsn_alb_hun_ses_bem_est_lit_amh_geo_rom_krd_ben_svk_tig_heb_prs_fin_swt_ind_nor_mao_jpn_tml_kor_lat_eng_ven_por_bat_ger_sid_sun_mnd_glc_dgb_guj_anl_ctl_pan_dut_ukr_qcu_bul_mol_pol_fbf_wly_grk_sod_mcd_tag_spa_tsw_urd_moo_jav_tha_chh_knd_lda_igb_aze_slo_cze_tur_swa_vie_owc_zul_dyu_xho	-0.201449391679417	-0.475616859000283	0.635462644169136
593	heb_por_ven_dut_gam_amr_chh_cze_tur_azi_tsw_mao_swt_grk_slo_bsq_glc_wly_swa_mnd_ukr_swe_akn_svk_lda_ben_est_yor_ewe_hun_lat_owc_geo_pol_prs_urd_guj_sid_tig_pan_fin_cic_jav_fre_bat_jpn_tml_kor_nor_afr_igb_alb_ind_ger_mlt_sun_cnt_mol_xho_ita_anl_scr_bul_arw_rus_qcu_hin_krd_rom_dgb_aeg_ctl_sod_lit_tag_eng_zul_spa_ses_mly_tha_hau_knd_moo_dyu_aze_mcd_bos_uzb_fbf_vie_amh_tsn_bem_bam	-0.181665324261994	-0.429185731495648	0.668780682454921
594	owc_eng_moo_prs_sod_mlt_gam_ben_aze_tur_ven_jav_bam_pol_cze_bsq_ukr_amr_lda_cnt_urd_glc_cic_alb_yor_por_hun_zul_igb_est_spa_wly_geo_fre_pan_dut_nor_tig_sid_lat_fin_tsw_tag_bul_mao_jpn_tml_kor_grk_guj_ewe_bos_ind_slo_hau_bat_mnd_hin_bem_mol_amh_mcd_svk_scr_ctl_qcu_afr_arw_lit_dyu_aeg_swe_anl_rom_mly_rus_xho_ita_akn_sun_tha_heb_knd_swa_tsn_uzb_ger_krd_azi_fbf_vie_chh_ses_swt_dgb	0.229980978964611	0.541030195407378	0.589780374621069
595	mlt_guj_ewe_afr_sod_tig_amh_alb_tur_aze_moo_sun_tsn_rus_lit_bsq_lat_gam_ven_cnt_nor_eng_lda_slo_dgb_cze_est_xho_yor_fin_rom_chh_geo_bos_krd_spa_fre_hau_aeg_pan_hun_tsw_mao_ukr_bat_jpn_knd_kor_scr_svk_cic_hin_jav_ctl_wly_ind_mnd_arw_ses_urd_heb_mol_pol_glc_swe_qcu_ita_por_bul_bam_sid_prs_owc_grk_mly_dut_igb_ger_dyu_tag_tha_anl_tml_akn_fbf_azi_ben_mcd_uzb_zul_vie_amr_bem_swa_swt	-0.795974578492281	-1.91815608695735	0.0581590155902333
596	chh_arw_ven_ukr_gam_sod_sid_pan_uzb_azi_xho_bat_akn_ctl_urd_bsq_ben_mlt_dgb_mnd_bul_spa_yor_nor_igb_cze_est_tsn_swa_fin_mcd_heb_geo_prs_rus_slo_afr_owc_amh_glc_hun_bem_mly_grk_sun_jpn_knd_kor_svk_rom_ses_hin_ind_bos_tig_tag_cnt_eng_swt_krd_hau_alb_fre_dut_lit_qcu_lat_guj_swe_zul_amr_pol_anl_por_jav_mol_lda_ita_tsw_mao_tha_aeg_tml_bam_cic_aze_ger_scr_tur_moo_vie_wly_dyu_fbf_ewe	-0.134409522432731	-0.316939393967956	0.751999972482925
597	sid_swe_moo_cze_hau_chh_anl_scr_uzb_tur_lda_mly_zul_ctl_mcd_bsq_por_wly_ewe_mnd_arw_pol_xho_hin_ven_alb_hun_dgb_akn_fin_ger_tig_geo_dut_svk_krd_lit_aeg_mlt_nor_est_tsn_sun_slo_ind_jpn_knd_kor_ita_grk_bam_rus_jav_prs_sod_bat_cnt_ukr_yor_fre_gam_lat_rom_bos_bul_qcu_mol_pan_ben_igb_amh_urd_heb_afr_tag_spa_swt_eng_cic_mao_tha_amr_tml_swa_tsw_aze_guj_glc_azi_dyu_vie_owc_ses_bem_fbf	-0.489990835962918	-1.16602421729841	0.246586278793499
598	sod_krd_cic_rus_owc_aeg_hau_glc_azi_aze_lda_jav_akn_cze_prs_bsq_alb_anl_moo_cnt_afr_nor_ses_svk_yor_eng_est_tsw_dgb_hun_fre_amh_geo_hin_urd_ukr_arw_sid_wly_pol_fin_ven_tag_dut_mly_jpn_knd_kor_scr_spa_igb_lat_bat_guj_heb_mao_mnd_rom_fbf_bul_gam_swe_slo_mcd_ben_qcu_lit_bos_mol_zul_chh_grk_tig_ger_sun_por_swt_pan_dyu_ind_tha_mlt_tml_xho_swa_tur_ita_ctl_uzb_ewe_vie_amr_tsn_bem_bam	-0.706978555816976	-1.69186971681865	0.0940190372402185
599	sid_mol_yor_mcd_wly_heb_chh_slo_azi_tur_igb_sun_xho_scr_cze_bsq_ita_aeg_bam_cnt_glc_rom_ses_por_zul_krd_fin_ewe_tsn_hun_fre_tig_geo_dut_guj_grk_alb_amh_sod_spa_est_swt_mly_ben_ind_jpn_knd_kor_ukr_nor_dyu_bos_mao_urd_mlt_jav_mnd_prs_ven_pan_owc_arw_lat_pol_eng_qcu_ger_afr_lit_fbf_anl_ctl_amr_hin_tag_svk_moo_rus_swa_bat_tha_gam_tml_dgb_cic_uzb_bul_swe_aze_lda_vie_hau_akn_bem_tsw	0.525029205158058	1.24359344916878	0.216774912457278
600	hau_ger_moo_ctl_mlt_sod_heb_rus_uzb_azi_swa_mly_yor_bos_fre_bsq_scr_sid_igb_cnt_lat_hin_lda_alb_tsn_pol_hun_xho_bem_fin_por_amr_geo_ukr_grk_mol_prs_gam_owc_dut_est_ven_ind_arw_bat_jpn_tml_kor_krd_ben_fbf_lit_jav_glc_anl_tag_mnd_nor_cic_afr_chh_swe_ita_rom_guj_qcu_slo_eng_svk_swt_wly_pan_amh_urd_sun_mcd_tsw_spa_akn_mao_tha_aeg_knd_ewe_ses_tur_bul_cze_aze_dyu_vie_tig_dgb_bam_zul	-0.508586130228665	-1.21079232279825	0.229043053525182
601	sod_dut_bam_grk_mlt_anl_amh_urd_azi_uzb_moo_jav_ewe_bul_spa_bsq_pan_gam_tsw_cnt_rus_cze_swt_swe_xho_guj_fin_zul_dyu_est_mol_hau_geo_ita_hin_afr_fre_heb_owc_ctl_hun_akn_tag_alb_mly_jpn_tml_kor_lit_por_yor_nor_ind_pol_tig_sun_mnd_svk_lda_slo_aeg_scr_rom_lat_eng_qcu_glc_prs_mcd_ven_amr_ger_chh_arw_bat_krd_dgb_ukr_cic_mao_tha_wly_knd_tsn_igb_tur_ben_bos_aze_bem_vie_sid_fbf_swa_ses	-0.0504144397901707	-0.118883823341158	0.905623815886031
602	chh_ukr_dyu_mol_gam_aeg_amr_pan_uzb_tur_akn_ind_tsw_mcd_pol_bsq_alb_owc_bem_cnt_scr_glc_dgb_afr_ewe_rom_fin_yor_igb_hun_svk_tig_geo_por_dut_lit_hin_mlt_sod_prs_est_ses_jav_bos_mly_jpn_knd_kor_rus_eng_zul_cze_bat_ger_anl_sun_mnd_ctl_tsn_slo_wly_ben_guj_lat_urd_qcu_bul_arw_nor_fbf_heb_krd_amh_spa_tag_ita_ven_grk_swa_mao_tha_hau_tml_xho_swt_azi_swe_fre_aze_lda_vie_sid_cic_moo_bam	-0.72017293534078	-1.72700622173303	0.0874865677300427
603	wly_nor_swt_ita_gam_mlt_tig_urd_tur_aze_fbf_bat_ven_ger_swe_bsq_lit_chh_igb_mnd_krd_pan_yor_spa_zul_pol_hun_xho_ses_est_scr_heb_geo_grk_por_mcd_dut_owc_amh_afr_fin_ewe_jav_prs_ind_jpn_knd_kor_rom_eng_swa_glc_tag_ukr_aeg_mly_cnt_svk_tsn_lat_sid_bos_ctl_bul_alb_qcu_fre_slo_cze_akn_hau_mol_sod_ben_mao_guj_bam_hin_bem_sun_tha_amr_tml_tsw_dyu_azi_rus_arw_uzb_moo_vie_anl_dgb_cic_lda	-0.0885441533601703	-0.208789467649034	0.835069219462313
604	gam_fre_zul_nor_amh_sod_hau_bos_azi_uzb_fbf_tag_dyu_urd_rom_bsq_slo_heb_yor_mnd_cze_por_ven_ben_swt_svk_hun_akn_tsw_est_lit_anl_geo_spa_dut_krd_alb_mlt_sid_ukr_fin_ewe_mao_glc_mly_jpn_tml_kor_mol_grk_igb_ger_sun_mcd_aeg_bat_cnt_lat_moo_pol_wly_rus_hin_scr_pan_qcu_ctl_ita_prs_bem_amr_bul_owc_afr_jav_guj_cic_swe_xho_ind_tha_chh_knd_dgb_lda_tur_arw_eng_aze_ses_vie_tig_tsn_bam_swa	-0.252672575079206	-0.597557544069295	0.551587451762542
605	sod_ukr_dyu_ger_amr_heb_anl_rus_uzb_aze_cic_jav_ses_krd_eng_bsq_por_hau_xho_mnd_fre_mol_igb_lat_akn_dut_hun_zul_tsn_est_grk_sid_geo_cze_mcd_spa_urd_chh_gam_alb_fin_ven_sun_prs_ind_jpn_tml_kor_bul_hin_bem_svk_mao_ben_owc_bat_cnt_afr_moo_ita_amh_nor_swe_arw_guj_qcu_rom_scr_bos_yor_wly_lit_aeg_pol_mly_slo_lda_ctl_dgb_tag_tha_tig_knd_swa_bam_azi_pan_glc_tur_ewe_vie_mlt_fbf_swt_tsw	-0.494680930454384	-1.17499174278706	0.242997643901199
606	chh_prs_moo_bul_anl_tig_heb_alb_tur_azi_ses_tag_yor_swe_arw_bsq_grk_gam_cic_mnd_krd_mcd_fbf_svk_xho_dut_est_ewe_swt_hun_rus_hau_geo_urd_glc_ben_pan_amh_sod_spa_fin_swa_sun_por_jav_jpn_tml_kor_scr_lat_ven_ger_bat_mol_mlt_ind_cnt_hin_tsn_fre_wly_rom_nor_ctl_eng_qcu_cze_ukr_lit_dyu_amr_bos_owc_afr_mao_guj_dgb_ita_tsw_mly_tha_aeg_knd_akn_bam_aze_slo_pol_uzb_lda_vie_sid_zul_bem_igb	-0.0429419117991413	-0.10110891814836	0.919681663352963
607	heb_guj_swt_urd_aeg_anl_owc_prs_aze_tur_akn_mao_xho_swe_ita_bsq_dut_tig_dyu_cnt_nor_alb_igb_svk_bem_bul_hun_dgb_ven_fin_krd_gam_geo_grk_scr_hin_ukr_chh_sod_pol_est_bam_tag_lat_bat_jpn_knd_kor_pan_por_yor_arw_ind_glc_mlt_sun_mnd_spa_zul_slo_sid_rom_mol_lit_fre_qcu_ger_mcd_ben_cic_amh_ctl_amr_bos_jav_afr_moo_eng_ewe_mly_tha_wly_tml_swa_ses_uzb_rus_cze_azi_tsn_vie_hau_fbf_lda_tsw	-0.487251046102207	-1.1578080909382	0.24990720043064
608	sid_cze_bam_swe_tig_wly_sod_por_azi_aze_lda_bat_swt_svk_rus_bsq_dut_mlt_igb_mnd_lit_afr_ewe_glc_dgb_bul_est_ses_cic_hun_alb_amr_geo_guj_mcd_ukr_lat_amh_aeg_urd_fin_bem_tag_mol_ind_jpn_knd_kor_pol_ben_xho_slo_jav_spa_heb_mao_cnt_arw_ven_krd_chh_eng_fre_rom_scr_qcu_grk_pan_bos_fbf_owc_ctl_hau_prs_mly_ger_dyu_nor_moo_sun_tha_gam_tml_tsw_tsn_uzb_hin_ita_tur_zul_vie_anl_yor_akn_swa	-0.922001375899717	-2.23855365390498	0.027570556869262
609	wly_fre_swt_bul_chh_amh_sod_nor_aze_uzb_dyu_sun_xho_krd_dut_bsq_lat_gam_ewe_cnt_lit_mcd_bem_pol_swa_arw_fin_moo_bam_est_por_anl_geo_ctl_guj_ukr_afr_hau_owc_ger_hun_igb_ind_grk_jav_jpn_tml_kor_swe_rom_ses_ben_mao_hin_mlt_tag_mnd_alb_ven_slo_sid_svk_eng_prs_rus_qcu_bos_ita_cze_lda_aeg_glc_heb_scr_mly_urd_tsw_pan_tsn_bat_tha_amr_knd_zul_fbf_azi_spa_mol_tur_yor_vie_tig_akn_cic_dgb	-0.0643137056173318	-0.15161330971855	0.879820341563067
610	hau_hin_swt_pol_sid_tig_wly_grk_aze_tur_xho_mao_igb_ctl_mol_bsq_scr_sod_tsw_cnt_slo_lit_swa_pan_ses_spa_est_ven_lda_fin_urd_gam_geo_fre_cze_mcd_rus_heb_anl_ita_hun_bem_jav_glc_mly_jpn_tml_kor_eng_ben_cic_dut_sun_arw_mlt_tag_mnd_svk_tsn_prs_chh_lat_bul_bos_krd_qcu_guj_ukr_afr_akn_amh_nor_owc_swe_bat_rom_dyu_ger_bam_ind_tha_aeg_knd_dgb_ewe_azi_alb_por_uzb_zul_vie_amr_fbf_yor_moo	-0.458730424598952	-1.08975558606623	0.27863649019749
611	owc_lit_yor_scr_amr_mlt_hau_mcd_aze_tur_moo_tag_ewe_glc_bos_bsq_dut_aeg_ven_mnd_slo_alb_tsn_pol_lda_prs_fin_zul_bam_est_rom_anl_geo_nor_mol_ger_pan_sid_sod_cze_hun_dgb_mao_bul_bat_jpn_tml_kor_eng_por_igb_grk_sun_arw_chh_ind_cnt_afr_akn_ctl_gam_urd_ukr_hin_spa_qcu_krd_swe_guj_tsw_heb_svk_wly_lat_mly_ita_ses_ben_xho_jav_tha_amh_knd_dyu_swt_azi_rus_fre_uzb_cic_vie_tig_fbf_bem_swa	-0.930904346563797	-2.2620669356766	0.0260221233074622
612	owc_grk_igb_mcd_amh_mlt_tig_glc_uzb_aze_tsn_jav_tsw_slo_ben_bsq_alb_anl_ewe_cnt_ukr_nor_akn_rus_lda_pol_hun_bam_cic_est_pan_gam_geo_fre_hin_spa_afr_sod_amr_swe_fin_zul_ind_bos_tag_jpn_knd_kor_eng_dut_swt_urd_mly_lat_aeg_sun_mnd_lit_fbf_cze_hau_ita_krd_arw_rom_qcu_ctl_svk_scr_ses_heb_bul_wly_por_mao_mol_moo_prs_bem_bat_tha_chh_tml_yor_ven_azi_ger_guj_tur_dyu_vie_sid_dgb_swa_xho	0.0296688957193231	0.0698601658186048	0.944454957405036
613	anl_fre_xho_alb_amh_mlt_aeg_nor_tur_aze_dgb_mly_igb_guj_cze_bsq_svk_wly_swt_cnt_bos_lit_bam_arw_yor_swe_est_dyu_lda_hun_ita_hau_geo_pol_hin_ukr_bul_gam_amr_prs_fin_tsn_ind_slo_sun_jpn_knd_kor_mcd_eng_zul_ger_tag_urd_owc_mao_mnd_rus_tsw_spa_heb_rom_por_scr_mol_qcu_ctl_afr_lat_moo_tig_glc_sid_dut_jav_ben_akn_krd_cic_bat_tha_chh_tml_bem_ven_azi_pan_grk_uzb_ewe_vie_sod_swa_fbf_ses	-0.369996396211697	-0.877306049598604	0.382581141386981
614	aeg_svk_fbf_hin_anl_tig_wly_rus_aze_azi_ewe_ind_moo_pol_swe_bsq_mcd_sid_bem_mnd_por_scr_tsw_ctl_igb_prs_est_dyu_lda_fin_grk_owc_geo_bos_rom_afr_guj_gam_amr_bul_hun_ses_bat_ger_mao_jpn_knd_kor_spa_arw_bam_lat_jav_eng_sod_tag_cnt_mol_cic_slo_heb_urd_fre_dut_ben_qcu_nor_lit_pan_dgb_amh_cze_mlt_alb_sun_glc_akn_ita_swt_mly_tha_hau_tml_xho_zul_uzb_ukr_krd_tur_swa_vie_chh_yor_ven_tsn	-0.32811268942342	-0.776506627812406	0.439420377656456
615	gam_grk_moo_ben_aeg_mlt_anl_eng_azi_uzb_dgb_tag_akn_bos_cze_bsq_urd_sod_ewe_mnd_ita_slo_swt_spa_bam_hin_fin_zul_tsn_est_mcd_hau_geo_lat_scr_nor_guj_sid_chh_glc_hun_bem_sun_ger_bat_jpn_tml_kor_dut_lit_yor_bul_jav_prs_amr_mao_cnt_rom_lda_fre_heb_ctl_mol_krd_swe_qcu_svk_pol_rus_xho_tig_pan_amh_alb_mly_por_cic_afr_fbf_ind_tha_owc_knd_dyu_tsw_tur_arw_ukr_aze_igb_vie_wly_ven_swa_ses	0.252817541594096	0.595017450336382	0.553276850971201
616	heb_spa_tsw_ctl_mlt_chh_owc_bos_uzb_tur_yor_bat_lda_svk_eng_bsq_pan_gam_bem_mnd_arw_urd_zul_afr_xho_dut_fin_ewe_tsn_est_guj_amh_geo_bul_mcd_mol_ita_anl_hau_glc_hun_swt_sun_krd_jav_jpn_tml_kor_rom_prs_dyu_pol_mly_por_sod_mao_cnt_lat_fbf_swe_tig_nor_cze_grk_fre_qcu_alb_ukr_ben_bam_aeg_slo_wly_lit_tag_rus_moo_ger_dgb_ind_tha_amr_knd_ses_swa_azi_hin_scr_aze_igb_vie_sid_ven_cic_akn	-0.167612334729559	-0.395621765074378	0.693290168162955
617	tig_cze_dyu_lit_heb_amr_wly_glc_azi_tur_ewe_ind_ses_lat_dut_bsq_por_sid_igb_mnd_arw_slo_yor_hin_tsn_bul_fin_moo_akn_est_urd_aeg_geo_mcd_fre_scr_rus_chh_anl_alb_hun_swa_bat_eng_mly_jpn_tml_kor_svk_ben_dgb_ctl_mao_spa_hau_jav_cnt_pol_ven_ita_amh_nor_afr_rom_bos_qcu_prs_ukr_grk_cic_gam_ger_sod_krd_tag_pan_fbf_mol_swt_sun_tha_mlt_knd_xho_bem_aze_swe_guj_uzb_zul_vie_owc_lda_bam_tsw	-0.523908566189611	-1.24821984196762	0.215083969582154
618	heb_lit_bam_afr_amh_aeg_sid_svk_tur_azi_ses_ind_swa_ger_ita_bsq_mcd_gam_tsn_mnd_fre_ctl_yor_guj_ewe_eng_est_xho_akn_hun_scr_chh_geo_spa_urd_bul_mol_anl_mlt_rus_fin_lda_sun_arw_mao_jpn_tml_kor_ukr_alb_swt_prs_jav_por_tig_bat_cnt_cze_zul_rom_sod_pan_pol_ben_glc_qcu_lat_swe_slo_ven_wly_hin_amr_dut_mly_bos_igb_nor_tsw_tag_tha_hau_knd_dgb_dyu_uzb_krd_grk_aze_fbf_vie_owc_cic_bem_moo	-0.885842690362565	-2.14754745759768	0.0343497025106691
619	wly_afr_bam_ita_gam_tig_amr_lat_aze_uzb_dyu_jav_moo_arw_mol_bsq_cze_aeg_tsw_cnt_ger_pan_ewe_fre_zul_pol_hun_bem_ses_est_krd_anl_geo_glc_lit_rom_alb_hau_sid_ukr_fin_tsn_bat_swe_tag_jpn_tml_kor_mcd_prs_swt_spa_sun_scr_amh_mao_mnd_por_cic_ctl_sod_svk_bul_ben_dut_qcu_slo_urd_guj_ven_heb_eng_chh_grk_ind_bos_xho_rus_dgb_mly_tha_mlt_knd_yor_akn_azi_hin_nor_tur_swa_vie_owc_lda_igb_fbf	-1.07069036465304	-2.62380684603383	0.0101631637444567
620	hau_guj_yor_swe_sod_amh_gam_rom_aze_uzb_tsn_tag_swa_ukr_glc_bsq_dut_heb_ven_mnd_fre_lit_dgb_ger_ses_prs_est_bem_igb_fin_urd_wly_geo_cze_bos_ctl_scr_anl_mlt_ita_hun_fbf_mao_nor_ind_jpn_knd_kor_spa_por_akn_ben_jav_mcd_chh_sun_cnt_rus_tsw_afr_owc_slo_lat_pan_pol_qcu_svk_eng_mol_moo_sid_bul_amr_hin_mly_arw_bam_grk_cic_bat_tha_aeg_tml_xho_lda_tur_alb_krd_azi_swt_vie_tig_ewe_zul_dyu	-0.195421732907704	-0.461308032868087	0.645654741742025
621	chh_por_fbf_lat_gam_amr_heb_bos_uzb_aze_ewe_bat_yor_grk_krd_bsq_dut_wly_bam_mnd_glc_guj_tsw_spa_ven_bul_fin_ses_akn_hun_swe_sod_geo_mcd_nor_ita_alb_mlt_hau_svk_est_tsn_mao_pol_jav_jpn_tml_kor_rus_rom_bem_prs_mly_arw_anl_tag_cnt_ctl_xho_lit_amh_mol_urd_ben_fre_qcu_ukr_pan_afr_zul_tig_cze_aeg_hin_ind_slo_igb_eng_swt_sun_tha_sid_knd_swa_lda_azi_ger_scr_tur_moo_vie_owc_dyu_cic_dgb	-0.0266877119485639	-0.0628558823329898	0.950016163697174
622	hau_bul_swt_grk_sid_wly_tig_bos_aze_azi_swa_ind_cic_slo_ger_bsq_hin_amh_moo_mnd_scr_lat_ewe_swe_bam_ukr_hun_fbf_bem_est_mol_anl_geo_spa_fre_ita_glc_chh_sod_urd_fin_zul_mly_rom_tag_jpn_knd_kor_krd_afr_dgb_ctl_bat_ben_owc_sun_cnt_lit_dyu_svk_aeg_por_mcd_pol_eng_qcu_prs_cze_guj_igb_mlt_pan_heb_alb_jav_dut_lda_nor_ses_mao_tha_amr_tml_tsn_ven_tur_arw_rus_uzb_yor_vie_gam_tsw_xho_akn	-0.182866375424155	-0.43163264253271	0.667007425647107
623	anl_ger_swa_fre_amh_wly_chh_bul_uzb_azi_lda_mly_bem_arw_guj_bsq_lit_heb_zul_mnd_rom_dut_tsw_rus_moo_lat_fin_ewe_xho_est_prs_sid_geo_hin_slo_swe_cze_tig_mlt_spa_hun_ven_bat_pan_sun_jpn_tml_kor_svk_ben_yor_urd_mao_nor_aeg_ind_cnt_pol_dgb_krd_owc_grk_glc_afr_mcd_qcu_alb_por_eng_bam_hau_ctl_sod_ukr_tag_mol_akn_scr_dyu_jav_tha_gam_knd_ses_tsn_tur_ita_bos_aze_fbf_vie_amr_cic_swt_igb	-0.0084147699679688	-0.0198103465775956	0.984237104802889
624	heb_scr_akn_prs_sod_mlt_aeg_mol_azi_tur_dyu_tag_swa_rom_glc_bsq_mcd_amh_moo_mnd_ger_bul_dgb_rus_ewe_ukr_fin_xho_swt_est_slo_gam_geo_swe_guj_urd_fre_sid_owc_grk_hun_yor_ind_afr_bat_jpn_knd_kor_por_alb_tsw_ita_mly_hin_hau_sun_cnt_nor_lda_svk_tig_pol_dut_lat_krd_qcu_lit_eng_pan_igb_anl_ben_wly_cze_mao_arw_cic_spa_zul_jav_tha_amr_tml_ses_tsn_aze_ctl_bos_uzb_ven_vie_chh_bem_bam_fbf	-0.325151418859589	-0.769132564478233	0.443763604224032
625	owc_scr_ven_lat_anl_sod_chh_ger_azi_aze_cic_bat_zul_ctl_grk_bsq_urd_amr_bam_mnd_alb_pan_yor_mcd_moo_hin_hun_lda_bem_est_rom_gam_geo_eng_nor_arw_fre_mlt_aeg_prs_fin_igb_tag_slo_ind_jpn_tml_kor_glc_guj_tsn_spa_mao_ukr_wly_sun_cnt_dut_swt_pol_heb_por_svk_krd_afr_qcu_lit_swe_mol_fbf_tig_bul_sid_bos_jav_rus_xho_cze_akn_mly_tha_hau_knd_tsw_dyu_tur_ita_ben_uzb_swa_vie_amh_dgb_ewe_ses	-0.530766287595065	-1.26496438861487	0.209044611530643
626	amh_mol_ewe_krd_gam_chh_sod_rom_tur_aze_fbf_bat_dgb_urd_pol_bsq_por_heb_bem_mnd_ger_hin_swt_prs_moo_glc_fin_igb_bam_est_afr_owc_geo_scr_lat_nor_arw_mlt_wly_pan_hun_swa_tag_svk_ind_jpn_knd_kor_grk_guj_zul_swe_jav_bos_anl_mao_cnt_ben_cic_cze_aeg_rus_lit_bul_alb_qcu_mcd_slo_dut_xho_hau_ukr_amr_spa_mly_ita_ses_fre_akn_sun_tha_sid_tml_tsn_yor_azi_eng_ctl_uzb_tsw_vie_tig_lda_dyu_ven	0.326357256385715	0.768736737108836	0.443997443842635
627	hau_bul_igb_lat_amh_mlt_sod_por_tur_uzb_tsn_mao_zul_dut_ukr_bsq_glc_sid_ven_cnt_alb_nor_akn_grk_moo_urd_hun_bem_swa_fin_lit_aeg_geo_rom_swe_ben_rus_wly_heb_ger_est_dyu_ind_mol_bat_jpn_tml_kor_afr_scr_lda_pan_mly_mcd_gam_sun_mnd_krd_yor_fre_owc_guj_arw_hin_eng_qcu_prs_bos_spa_fbf_anl_slo_tig_ctl_tag_pol_cic_cze_dgb_jav_tha_amr_knd_tsw_xho_aze_svk_ita_azi_ewe_vie_chh_swt_bam_ses	-0.591483534641772	-1.41040207986351	0.16175700994557
628	heb_glc_lda_ita_hau_amr_owc_ctl_azi_aze_tsn_ind_igb_alb_ben_bsq_lat_sod_fbf_mnd_fre_rom_cic_slo_zul_grk_hun_bam_xho_fin_bos_tig_geo_hin_por_svk_mol_mlt_chh_pol_est_tsw_bat_spa_jav_jpn_tml_kor_lit_pan_ewe_arw_mly_dut_wly_tag_cnt_nor_ven_mcd_gam_guj_ger_bul_cze_qcu_krd_eng_ukr_swa_amh_scr_sid_swe_sun_afr_dyu_urd_yor_mao_tha_aeg_knd_swt_moo_uzb_prs_rus_tur_bem_vie_anl_ses_akn_dgb	-0.808986992157314	-1.94970699319818	0.0542232850665703
629	anl_guj_tsn_ita_aeg_mlt_heb_arw_tur_uzb_igb_tag_fbf_mol_bul_bsq_spa_hau_ven_mnd_lat_lit_swt_ben_tsw_eng_est_lda_bam_hun_slo_amr_geo_scr_ctl_alb_krd_wly_tig_rom_fin_bem_mao_cze_mly_jpn_knd_kor_grk_ukr_dgb_dut_sun_fre_sid_jav_cnt_glc_zul_svk_sod_por_mcd_pan_hin_qcu_nor_rus_afr_yor_amh_swe_chh_prs_ind_bos_ewe_ger_moo_bat_tha_gam_tml_xho_akn_aze_pol_urd_azi_swa_vie_owc_dyu_ses_cic	-0.207020981069162	-0.488770801615115	0.626154612277126
630	mlt_ita_cic_pan_gam_hau_tig_swe_tur_azi_bam_mly_dgb_afr_dut_bsq_eng_anl_fbf_mnd_rom_guj_xho_mcd_ses_arw_est_dyu_lda_hun_lat_sid_geo_scr_ger_fre_rus_amh_aeg_ukr_fin_yor_tag_krd_jav_jpn_tml_kor_svk_glc_ven_nor_bat_alb_sod_ind_cnt_bul_bem_grk_wly_prs_ben_bos_slo_qcu_por_hin_ctl_moo_amr_mol_chh_pol_mao_urd_ewe_cze_tsw_sun_tha_heb_knd_akn_zul_aze_spa_lit_uzb_igb_vie_owc_swa_tsn_swt	-0.446315036833191	-1.05938493487972	0.292168235381802
631	chh_afr_xho_spa_sid_aeg_tig_swe_uzb_aze_igb_mly_tsw_pan_eng_bsq_dut_owc_dyu_cnt_ita_ctl_dgb_scr_yor_guj_est_tsn_bem_hun_bul_amh_geo_ben_mol_bos_lit_hau_wly_fre_fin_ven_jav_glc_sun_jpn_knd_kor_hin_pol_moo_cze_ind_rus_amr_mao_mnd_ger_lda_prs_mlt_rom_arw_por_lat_qcu_mcd_nor_krd_zul_anl_urd_heb_grk_tag_slo_swt_svk_ewe_bat_tha_gam_tml_bam_akn_tur_alb_ukr_azi_cic_vie_sod_swa_ses_fbf	0.567421866608971	1.34044941894344	0.183364695510248
632	hau_swe_tsw_lit_amh_tig_sod_pan_uzb_tur_swt_sun_cic_spa_afr_bsq_por_owc_igb_cnt_fre_ukr_dgb_pol_ses_ger_fin_bem_ewe_hun_urd_gam_geo_krd_arw_eng_ctl_aeg_sid_grk_est_swa_mao_scr_mly_jpn_tml_kor_guj_rom_akn_rus_tag_ben_chh_bat_mnd_ita_yor_nor_anl_glc_slo_lat_bos_qcu_dut_cze_mcd_moo_wly_bul_heb_alb_jav_prs_zul_hin_lda_ind_tha_amr_knd_dyu_bam_azi_svk_mol_aze_tsn_vie_mlt_xho_ven_fbf	0.183151247347341	0.431250958505166	0.66728390492572
633	tig_guj_lda_afr_hau_amr_sid_ctl_aze_tur_moo_jav_ven_glc_dut_bsq_rus_gam_akn_cnt_ita_rom_cic_ben_xho_bul_hun_swt_yor_est_ger_owc_geo_alb_arw_eng_por_sod_amh_hin_fin_igb_mao_lit_tag_jpn_knd_kor_cze_lat_tsw_ukr_mly_prs_heb_ind_mnd_bos_zul_mol_anl_pan_mcd_fre_urd_qcu_spa_krd_svk_bem_chh_slo_aeg_swe_sun_grk_dyu_pol_ses_bat_tha_wly_tml_swa_dgb_azi_nor_scr_uzb_ewe_vie_mlt_bam_fbf_tsn	0.39632017193716	0.933876740433579	0.352785868173729
634	sod_por_fbf_ben_heb_mlt_tig_scr_aze_azi_lda_mao_ewe_swe_afr_bsq_fre_wly_akn_mnd_grk_urd_swt_rus_xho_prs_fin_dyu_igb_hun_ger_sid_geo_glc_eng_rom_pol_chh_hau_guj_est_zul_ind_ita_bat_jpn_knd_kor_mol_nor_dgb_pan_sun_dut_aeg_tag_cnt_krd_swa_spa_amh_arw_bos_mcd_bul_qcu_svk_lit_alb_ven_gam_ctl_amr_slo_jav_lat_ses_hin_moo_mly_tha_owc_tml_yor_bam_uzb_cze_ukr_tur_cic_vie_anl_tsw_bem_tsn	-0.357563873321771	-0.847221305588692	0.399046802872939
635	amr_ben_tsn_prs_sid_amh_anl_fre_azi_tur_xho_bat_dyu_bul_mcd_bsq_pan_gam_fbf_mnd_ukr_eng_bam_cze_ewe_grk_fin_ven_yor_est_ctl_owc_geo_scr_afr_hin_por_heb_tig_urd_hun_swt_mao_krd_jav_jpn_tml_kor_glc_mol_bem_guj_mly_nor_sod_ind_cnt_ita_akn_lit_aeg_alb_arw_rom_lat_qcu_swe_slo_spa_zul_mlt_dut_chh_bos_sun_ger_tsw_rus_moo_tag_tha_hau_knd_swa_dgb_uzb_svk_pol_aze_cic_vie_wly_igb_ses_lda	0.101686368138997	0.239504286910865	0.811241634199349
636	amr_svk_fbf_ctl_owc_chh_mlt_nor_tur_uzb_cic_tag_akn_slo_cze_bsq_urd_amh_ses_mnd_pol_ben_swa_bos_yor_grk_est_dgb_xho_fin_ukr_anl_geo_por_ita_ger_krd_sod_wly_glc_hun_zul_mly_rus_jav_jpn_tml_kor_pan_hin_ven_mcd_bat_lat_aeg_mao_cnt_lit_moo_bul_gam_rom_guj_eng_scr_qcu_alb_swe_spa_igb_heb_arw_sid_fre_sun_afr_ewe_prs_dyu_ind_tha_tig_knd_bam_bem_azi_dut_mol_aze_tsw_vie_hau_lda_swt_tsn	-0.10711503233156	-0.252661011170791	0.801087786408291
637	amh_spa_zul_pan_sod_tig_owc_ger_uzb_azi_dyu_bat_ven_pol_por_bsq_svk_aeg_fbf_cnt_alb_prs_tsw_hin_dgb_swe_fin_lda_ewe_hun_dut_chh_geo_glc_bul_cze_eng_wly_amr_krd_est_igb_sun_fre_jav_jpn_knd_kor_lit_rus_xho_scr_ind_afr_anl_mly_mnd_lat_akn_mol_sid_ctl_rom_nor_ita_qcu_grk_slo_mcd_cic_gam_urd_hau_ukr_tag_bos_tsn_ben_swt_mao_tha_heb_tml_swa_yor_aze_guj_arw_tur_bam_vie_mlt_bem_ses_moo	-0.580005132144598	-1.38394752304471	0.169686942055979
638	wly_rom_ewe_nor_amh_amr_aeg_ger_uzb_azi_lda_tag_swa_fre_ben_bsq_urd_sod_fbf_cnt_afr_swe_dgb_lit_swt_pol_fin_xho_bem_hun_slo_mlt_geo_svk_guj_bul_cze_heb_gam_arw_est_zul_bat_krd_jav_jpn_tml_kor_ukr_grk_ses_lat_sun_por_chh_mao_mnd_eng_akn_bos_tig_hin_mcd_glc_ctl_qcu_prs_spa_mol_moo_hau_pan_anl_alb_ind_scr_bam_ita_cic_mly_tha_owc_knd_dyu_tsw_tur_dut_rus_aze_ven_vie_sid_igb_yor_tsn	-0.661252555158446	-1.58398183110946	0.116592661325205
639	wly_lit_swa_ctl_chh_anl_amr_bos_azi_tur_dyu_ind_tsn_guj_mcd_bsq_spa_aeg_igb_mnd_por_rus_cic_urd_bem_eng_hun_xho_zul_fin_ukr_heb_geo_pol_mol_scr_swe_owc_amh_krd_est_ses_mao_hin_mly_jpn_tml_kor_lat_ita_dgb_svk_sun_ben_hau_tag_cnt_rom_akn_pan_gam_grk_bul_arw_slo_qcu_alb_dut_afr_ven_sod_glc_sid_fre_jav_prs_tsw_nor_fbf_bat_tha_mlt_knd_swt_moo_uzb_ger_cze_aze_bam_vie_tig_lda_ewe_yor	-0.738262810993987	-1.77027642619909	0.0799581137917199
640	hau_bos_ses_prs_owc_chh_sid_mcd_azi_aze_ewe_jav_tsn_urd_dut_bsq_eng_amr_fbf_cnt_pan_nor_bem_svk_cic_rus_fin_igb_moo_est_pol_mlt_geo_afr_scr_mol_glc_gam_wly_ben_hun_lda_tag_alb_ind_jpn_knd_kor_ctl_lit_tsw_swe_mly_ita_tig_mao_mnd_slo_bam_hin_amh_ger_bul_por_lat_qcu_fre_rom_guj_dyu_anl_cze_aeg_krd_bat_spa_ven_arw_yor_sun_tha_heb_tml_xho_akn_uzb_ukr_grk_tur_swt_vie_sod_swa_dgb_zul	0.00105679450122617	0.00248895618964373	0.998019433519278
641	amr_ben_igb_guj_amh_sid_mlt_spa_azi_uzb_tsn_mao_moo_pan_slo_bsq_bos_heb_akn_cnt_scr_ita_ewe_ger_dyu_cze_fin_ses_cic_hun_nor_gam_geo_urd_mcd_afr_por_wly_hau_dut_est_bem_jav_krd_tag_jpn_tml_kor_glc_lat_xho_prs_sun_lit_tig_mly_mnd_ukr_swa_fre_anl_bul_arw_hin_ctl_qcu_mol_grk_rus_tsw_owc_eng_sod_svk_bat_pol_zul_alb_fbf_ind_tha_aeg_knd_dgb_yor_aze_swe_rom_tur_bam_vie_chh_ven_lda_swt	-0.793436450187122	-1.91103528163763	0.0590798993202191
642	sid_grk_akn_nor_wly_owc_aeg_pan_aze_azi_bem_ind_dyu_lat_dut_bsq_glc_amr_swt_mnd_ukr_ben_ses_swe_fbf_ita_hun_tsn_zul_est_guj_tig_geo_rus_por_urd_rom_heb_hau_bul_fin_swa_mao_svk_mly_jpn_knd_kor_scr_eng_igb_fre_jav_mcd_sod_tag_cnt_prs_ewe_spa_chh_lit_ger_alb_arw_qcu_pol_bos_cze_cic_amh_afr_mlt_slo_sun_ctl_dgb_krd_lda_bat_tha_gam_tml_tsw_bam_tur_hin_mol_uzb_moo_vie_anl_yor_ven_xho	-0.478693653629382	-1.13825297792466	0.257938652904474
643	hau_cze_xho_guj_owc_chh_mlt_fre_tur_aze_fbf_mly_bam_afr_prs_bsq_rom_amr_swt_mnd_bul_pol_lda_krd_moo_slo_fin_tsn_tsw_hun_rus_sod_geo_ita_mcd_eng_bos_wly_anl_hin_est_dgb_bat_lit_jav_jpn_tml_kor_alb_ukr_ven_lat_tag_grk_sid_sun_cnt_swe_yor_arw_amh_ben_spa_por_glc_qcu_pan_nor_svk_ewe_gam_urd_heb_mol_ind_ger_zul_scr_swa_mao_tha_aeg_knd_dyu_bem_uzb_dut_ctl_azi_cic_vie_tig_ses_akn_igb	-0.770298560476643	-1.85326019631752	0.0670157394053498
644	amr_glc_swa_spa_hau_sid_heb_bos_uzb_aze_akn_mly_yor_grk_nor_bsq_dut_wly_dyu_mnd_bul_alb_bem_krd_ses_fre_est_ven_swt_fin_por_owc_geo_svk_eng_scr_ctl_sod_gam_guj_hun_fbf_mao_prs_ind_jpn_knd_kor_pan_hin_igb_afr_tag_pol_tig_bat_cnt_cze_tsn_swe_amh_mcd_slo_ger_arw_qcu_mol_lit_rom_zul_aeg_ita_anl_rus_sun_ben_lda_lat_tsw_jav_tha_chh_tml_bam_cic_tur_urd_ukr_azi_dgb_vie_mlt_ewe_moo_xho	0.498962210455733	1.17691640752008	0.242232316375323
645	gam_mol_cic_mcd_wly_amr_anl_por_aze_tur_moo_tag_yor_svk_pan_bsq_urd_tig_tsw_cnt_arw_pol_ven_rus_ses_fre_fin_ewe_akn_est_grk_aeg_geo_nor_ben_eng_guj_owc_sid_hin_hun_dgb_jav_afr_mly_jpn_tml_kor_lat_swe_tsn_ger_bat_lit_amh_mao_mnd_spa_zul_ctl_mlt_prs_bul_krd_glc_qcu_ukr_dut_rom_swa_hau_ita_sod_cze_sun_slo_bam_scr_xho_ind_tha_chh_knd_swt_dyu_uzb_alb_bos_azi_lda_vie_heb_fbf_igb_bem	-0.345019764530659	-0.818664160568731	0.415070879212455
646	sid_bos_tsw_glc_heb_mlt_wly_guj_tur_azi_ses_jav_moo_swe_grk_bsq_mcd_gam_igb_mnd_arw_cze_cic_ger_bem_bul_fin_swt_ven_hun_rom_hau_geo_spa_alb_ukr_por_sod_tig_fre_est_lda_ind_svk_tag_jpn_knd_kor_nor_ita_dyu_ben_bat_eng_anl_mly_cnt_pol_yor_dut_amh_prs_slo_urd_lit_qcu_scr_mol_afr_tsn_owc_krd_amr_rus_sun_pan_fbf_lat_bam_mao_tha_aeg_tml_ewe_dgb_uzb_hin_ctl_aze_akn_vie_chh_xho_zul_swa	0.382420988752993	0.901030044925351	0.369899805299221
647	sod_por_dyu_afr_mlt_chh_tig_swe_uzb_tur_tsw_ind_ven_ben_ita_bsq_nor_gam_akn_cnt_alb_hin_xho_prs_lda_ger_hun_bam_dgb_est_rom_heb_geo_bos_svk_ukr_lat_amr_hau_slo_fin_bem_tag_pol_mly_jpn_tml_kor_grk_eng_fbf_cze_jav_scr_anl_bat_mnd_guj_tsn_bul_amh_glc_rus_pan_mol_qcu_ctl_fre_arw_swa_wly_urd_aeg_dut_mao_spa_cic_krd_swt_sun_tha_owc_knd_yor_igb_aze_lit_mcd_azi_moo_vie_sid_ses_ewe_zul	0.223059226396249	0.52456805418713	0.601131655541715
648	gam_hin_xho_grk_tig_sid_amr_ger_uzb_tur_swa_bat_akn_cze_arw_bsq_pan_wly_ven_mnd_afr_glc_fbf_lat_bam_ben_fin_tsw_yor_est_spa_sod_geo_mol_ukr_scr_slo_owc_heb_fre_hun_ses_jav_bul_tag_jpn_tml_kor_guj_lit_lda_nor_mly_ctl_amh_ind_cnt_dut_ewe_rus_chh_bos_eng_pol_alb_qcu_krd_mcd_por_bem_mlt_swe_aeg_urd_mao_svk_moo_prs_dyu_sun_tha_hau_knd_swt_dgb_azi_ita_rom_aze_igb_vie_anl_cic_zul_tsn	0.211604098705662	0.498823261514121	0.619081735580389
649	heb_lat_cic_swe_sod_aeg_hau_eng_uzb_azi_bem_tag_ewe_lit_arw_bsq_pol_wly_bam_mnd_bos_ger_igb_afr_swt_prs_est_zul_yor_fin_scr_mlt_geo_cze_dut_rus_ben_owc_gam_pan_hun_xho_ind_slo_mly_jpn_tml_kor_rom_spa_swa_svk_mao_alb_anl_jav_cnt_krd_fbf_guj_chh_mol_ctl_glc_por_qcu_ita_nor_fre_tsn_amr_bul_sid_hin_sun_ukr_akn_mcd_lda_bat_tha_amh_knd_tsw_ses_tur_grk_urd_aze_moo_vie_tig_ven_dyu_dgb	-0.0871661022304532	-0.205387320517319	0.837718421374606
650	aeg_fre_dyu_por_chh_heb_amh_mol_aze_azi_swa_tag_swt_alb_ukr_bsq_bos_mlt_cic_cnt_prs_ben_fbf_swe_xho_guj_est_lda_ewe_fin_slo_sod_geo_cze_ger_ita_nor_sid_amr_rom_hun_bem_mao_lat_sun_jpn_knd_kor_svk_bul_tsn_ctl_mly_scr_owc_ind_mnd_rus_zul_krd_tig_urd_grk_dut_mcd_qcu_hin_pol_lit_yor_wly_arw_anl_afr_bat_pan_ven_spa_bam_jav_tha_gam_tml_ses_igb_uzb_eng_glc_tur_akn_vie_hau_tsw_moo_dgb	-0.241607198940138	-0.571176360928756	0.569257841445809
651	owc_slo_dgb_ben_tig_mlt_sid_lat_uzb_aze_fbf_ind_dyu_glc_ita_bsq_nor_aeg_xho_cnt_scr_mcd_cic_krd_tsw_bos_hun_zul_moo_est_hin_sod_geo_swe_alb_dut_rom_wly_hau_spa_fin_bam_mao_fre_tag_jpn_tml_kor_pan_ger_swa_rus_bat_grk_heb_sun_mnd_ukr_tsn_ctl_amh_mol_cze_pol_lit_qcu_afr_svk_por_akn_anl_urd_amr_arw_jav_eng_lda_prs_swt_mly_tha_chh_knd_igb_ven_azi_bul_guj_tur_ewe_vie_gam_bem_yor_ses	-0.158235603596117	-0.373041523538797	0.709966446935849
652	gam_urd_xho_afr_amh_owc_mlt_scr_tur_aze_moo_jav_lda_krd_pol_bsq_glc_sod_swa_cnt_mol_por_bam_rus_ewe_ita_est_cic_bem_hun_fre_anl_geo_spa_mcd_lit_swe_amr_sid_cze_fin_zul_mly_ger_mao_jpn_tml_kor_grk_eng_igb_lat_ind_ctl_aeg_bat_mnd_rom_swt_arw_hau_prs_hin_ukr_bos_qcu_guj_slo_ben_tsw_wly_bul_heb_dut_tag_svk_akn_nor_ven_sun_tha_chh_knd_ses_yor_uzb_alb_pan_azi_fbf_vie_tig_tsn_dyu_dgb	-0.143722956846294	-0.339286284553733	0.735159034907586
653	mlt_lat_yor_rus_owc_anl_aeg_hin_uzb_tur_xho_mao_tsn_arw_spa_bsq_krd_hau_fbf_mnd_scr_swe_ewe_pan_zul_mol_hun_bam_bem_est_mcd_chh_geo_ben_guj_nor_rom_wly_heb_pol_fin_lda_tag_cze_ind_jpn_knd_kor_prs_afr_igb_slo_bat_fre_tig_jav_cnt_bos_tsw_por_sod_ukr_ita_alb_lit_qcu_dut_ctl_bul_dgb_amh_svk_gam_grk_mly_urd_akn_glc_cic_sun_tha_amr_tml_swt_dyu_aze_eng_ger_azi_ses_vie_sid_swa_ven_moo	-0.603690726330894	-1.43943957228623	0.153383527300828
654	aeg_guj_akn_glc_gam_mlt_owc_nor_uzb_azi_moo_bat_tsn_bos_svk_bsq_krd_heb_igb_mnd_arw_alb_tsw_dut_lda_mol_est_fbf_swa_hun_por_amr_geo_swe_pan_scr_ger_sod_chh_grk_fin_bam_ind_ben_tag_jpn_knd_kor_mcd_eng_ses_lit_mly_pol_amh_mao_cnt_lat_ewe_ita_wly_urd_bul_slo_spa_qcu_rom_fre_rus_yor_hau_prs_tig_afr_sun_ukr_dgb_cze_ven_jav_tha_anl_tml_zul_xho_tur_ctl_hin_aze_swt_vie_sid_dyu_bem_cic	-1.08380079427946	-2.65395343205269	0.00935739483316571
655	wly_urd_moo_prs_amr_heb_sid_bos_azi_tur_lda_tag_swt_hin_scr_bsq_eng_gam_cic_cnt_glc_lat_ewe_mcd_bam_lit_fin_akn_swa_est_dut_tig_geo_krd_slo_fre_ctl_chh_owc_spa_hun_dgb_mly_cze_sun_jpn_tml_kor_svk_pan_xho_ben_bat_grk_aeg_mao_mnd_arw_igb_pol_amh_rom_afr_nor_por_qcu_ger_swe_bul_zul_mlt_alb_hau_rus_jav_guj_ven_ukr_ses_ind_tha_sod_knd_bem_yor_uzb_ita_mol_aze_tsn_vie_anl_fbf_dyu_tsw	0.304086724686616	0.716908231446116	0.475227370928897
656	gam_fre_cic_cze_sid_amr_sod_rom_azi_aze_moo_tag_swt_krd_ita_bsq_afr_amh_swa_cnt_scr_mol_bem_nor_lda_lit_hun_akn_ewe_fin_spa_tig_geo_hin_alb_prs_grk_hau_mlt_ctl_est_dgb_mly_svk_sun_jpn_knd_kor_eng_arw_fbf_slo_mao_dut_owc_ind_mnd_rus_bam_ukr_aeg_lat_pol_ger_swe_qcu_ben_bul_guj_tsw_heb_urd_anl_pan_jav_bos_zul_por_xho_bat_tha_wly_tml_tsn_ven_tur_mcd_glc_uzb_yor_vie_chh_dyu_igb_ses	0.10594723262586	0.249646538897847	0.803411293024332
657	owc_glc_ses_alb_sod_anl_aeg_nor_uzb_azi_igb_ind_swt_ger_mcd_bsq_por_hau_lda_mnd_lat_hin_bam_afr_swa_prs_est_bem_ven_fin_slo_chh_geo_lit_arw_pan_pol_sid_amh_bos_hun_xho_tag_swe_sun_jpn_tml_kor_mol_ukr_dgb_svk_mly_fre_gam_bat_cnt_grk_cic_scr_mlt_eng_rus_guj_urd_qcu_ctl_spa_cze_akn_amr_krd_wly_dut_mao_ita_zul_rom_tsn_jav_tha_heb_knd_moo_tsw_aze_bul_ben_tur_fbf_vie_tig_yor_ewe_dyu	-0.271688070887402	-0.641698338964797	0.52264755036333
658	amr_svk_moo_dut_chh_anl_owc_ctl_uzb_tur_dyu_tag_ses_arw_prs_bsq_lat_hau_ewe_mnd_por_ita_lda_guj_zul_spa_est_bam_akn_fin_ukr_sid_geo_mcd_eng_glc_ger_heb_sod_ben_hun_swa_jav_pol_ind_jpn_knd_kor_krd_rus_igb_bul_mao_alb_gam_bat_cnt_nor_yor_slo_wly_mol_grk_bos_fre_qcu_rom_lit_pan_swt_tig_scr_amh_afr_sun_swe_bem_urd_xho_mly_tha_mlt_tml_tsn_fbf_azi_cze_hin_aze_ven_vie_aeg_cic_dgb_tsw	-1.13948075651493	-2.80587874297833	0.00611141691302821
659	sid_prs_fbf_bul_heb_tig_chh_glc_uzb_aze_tsw_tag_dgb_spa_svk_bsq_eng_hau_swt_mnd_swe_pan_zul_krd_moo_guj_fin_dyu_akn_hun_alb_owc_geo_grk_ctl_ger_por_wly_amh_ita_est_bem_jav_bos_bat_jpn_knd_kor_rom_mcd_xho_lat_mly_cze_gam_mao_cnt_dut_lda_afr_anl_mol_scr_hin_slo_qcu_urd_arw_nor_bam_mlt_lit_amr_ukr_sun_pol_cic_ben_tsn_ind_tha_sod_tml_ses_swa_tur_rus_fre_azi_ven_vie_aeg_igb_yor_ewe	0.533575910055598	1.26163301567769	0.210236102500531
660	amh_krd_bam_rus_wly_mlt_aeg_ctl_azi_uzb_lda_mly_zul_ita_hin_bsq_arw_amr_bem_mnd_urd_rom_tsw_nor_swt_fre_est_yor_dgb_fin_pol_hau_geo_pan_eng_bos_prs_anl_tig_guj_hun_akn_jav_ben_sun_jpn_knd_kor_slo_dut_tsn_bul_ind_swe_gam_bat_cnt_glc_ven_ukr_sid_afr_lit_svk_grk_qcu_alb_spa_por_moo_heb_cze_owc_mcd_mao_scr_ewe_ger_xho_tag_tha_sod_tml_swa_fbf_tur_lat_mol_aze_cic_vie_chh_ses_dyu_igb	-0.902033032323504	-2.18331348839838	0.0315296481457919
661	heb_lit_swt_pan_wly_hau_amr_arw_uzb_azi_cic_tag_ses_hin_mcd_bsq_afr_anl_moo_cnt_rus_fre_lda_spa_igb_mol_hun_ewe_ven_fin_nor_owc_geo_ita_swe_cze_ben_sod_aeg_guj_est_dyu_bat_urd_jav_jpn_knd_kor_pol_bul_zul_eng_ind_dut_tig_sun_mnd_prs_xho_rom_mlt_ctl_krd_slo_por_qcu_ger_bos_ukr_swa_amh_grk_sid_glc_mao_scr_bem_svk_tsn_mly_tha_chh_tml_yor_tsw_tur_lat_alb_aze_bam_vie_gam_fbf_dgb_akn	-1.07566671239578	-2.6260100092825	0.0101022164745345
662	amr_bul_moo_prs_owc_gam_sod_pan_uzb_tur_cic_bat_swa_spa_scr_bsq_krd_aeg_igb_mnd_mcd_swe_tsn_nor_zul_pol_hun_xho_dyu_est_fre_hau_geo_arw_mol_grk_ita_amh_wly_rus_fin_yor_mao_alb_sun_jpn_knd_kor_ger_hin_bem_guj_mly_ben_chh_tag_cnt_cze_lda_rom_anl_afr_por_lit_glc_qcu_ukr_slo_bos_fbf_sid_ctl_mlt_dut_ind_svk_tsw_urd_swt_jav_tha_heb_tml_ewe_ven_aze_lat_eng_azi_dgb_vie_tig_akn_ses_bam	-0.0541518402204916	-0.127578717490831	0.898757831806553
663	owc_afr_dgb_cze_gam_hau_anl_dut_tur_azi_ven_mly_ses_bul_krd_bsq_ben_wly_bam_mnd_lit_mcd_akn_ger_ewe_pan_est_igb_fbf_fin_rom_chh_geo_grk_lat_bos_rus_amr_amh_arw_hun_dyu_sun_slo_bat_jpn_tml_kor_alb_swe_cic_hin_tag_spa_heb_ind_cnt_pol_lda_urd_sod_nor_glc_svk_ita_qcu_por_fre_prs_xho_mlt_mol_aeg_eng_mao_scr_yor_ctl_bem_jav_tha_sid_knd_swa_swt_aze_ukr_guj_uzb_tsn_vie_tig_tsw_zul_moo	0.267664743161903	0.629843711132157	0.530341255686137
664	aeg_spa_swa_ita_amh_tig_mlt_ctl_azi_aze_akn_mao_ewe_alb_por_bsq_mol_amr_dgb_cnt_svk_grk_yor_dut_ses_arw_fin_ven_bem_hun_ger_heb_geo_pan_cze_nor_rom_anl_hau_eng_est_tsw_sun_lit_bat_jpn_tml_kor_pol_glc_cic_bos_mly_guj_owc_tag_mnd_ukr_zul_bul_chh_prs_mcd_ben_afr_qcu_rus_fre_urd_moo_sod_krd_gam_slo_ind_lat_fbf_swe_xho_jav_tha_wly_knd_swt_dyu_uzb_scr_hin_tur_bam_vie_sid_tsn_lda_igb	-0.687362154874178	-1.64608939646005	0.103120873840148
665	mlt_urd_lda_ben_sid_tig_chh_ita_azi_tur_ewe_bat_tsw_prs_ger_bsq_swe_owc_moo_mnd_krd_slo_igb_scr_ses_grk_est_dgb_xho_fin_bul_amr_geo_ctl_mcd_alb_hin_anl_gam_lit_hun_dyu_mly_lat_mao_jpn_knd_kor_mol_dut_yor_pan_jav_fre_hau_sun_cnt_nor_fbf_svk_sod_cze_pol_spa_guj_qcu_glc_ukr_rom_tsn_aeg_arw_wly_bos_ind_eng_akn_afr_ven_tag_tha_amh_tml_bem_swa_aze_por_rus_uzb_swt_vie_heb_bam_zul_cic	-0.172033904933563	-0.406609985075231	0.685228678636242
666	hau_svk_dgb_mcd_sid_owc_tig_cze_tur_aze_ewe_mao_akn_pol_grk_bsq_guj_aeg_igb_mnd_slo_rom_cic_spa_ven_ita_hun_bam_lda_fin_ukr_mlt_geo_bos_krd_alb_fre_amh_anl_por_est_xho_tag_scr_sun_jpn_tml_kor_rus_ger_bem_lat_mly_glc_chh_ind_cnt_arw_tsw_lit_amr_dut_nor_hin_eng_qcu_prs_swe_bul_fbf_gam_urd_wly_pan_jav_mol_yor_ben_zul_bat_tha_heb_knd_moo_swa_azi_ctl_afr_uzb_tsn_vie_sod_swt_ses_dyu	-0.594561644647465	-1.41963651825268	0.159056884051664
667	amr_spa_cic_ger_heb_aeg_amh_bos_tur_uzb_bem_bat_akn_slo_cze_bsq_rus_tig_tsw_mnd_arw_svk_yor_lit_moo_pol_est_lda_xho_hun_pan_mlt_geo_ctl_por_mcd_ukr_owc_anl_ben_fin_tsn_sun_swe_ind_jpn_knd_kor_guj_mol_ewe_eng_tag_scr_gam_mly_cnt_grk_igb_rom_hau_glc_afr_krd_alb_qcu_dut_lat_fre_fbf_chh_ita_wly_urd_mao_hin_dyu_prs_zul_jav_tha_sod_tml_ven_bam_aze_nor_bul_azi_ses_vie_sid_swt_swa_dgb	-0.743250103620172	-1.78715207499381	0.0771707644314834
668	owc_lit_akn_alb_aeg_tig_sid_slo_tur_uzb_dgb_ind_xho_guj_lat_bsq_dut_anl_zul_cnt_ukr_cze_ses_hin_bam_pol_hun_tsn_moo_est_ben_wly_geo_mol_rom_swe_svk_amh_amr_nor_fin_ven_jav_rus_mao_jpn_knd_kor_ger_ita_ewe_afr_bat_mcd_heb_sun_mnd_prs_bem_fre_gam_spa_krd_bul_glc_qcu_arw_bos_grk_swt_hau_eng_mlt_scr_mly_pan_fbf_urd_lda_tag_tha_chh_tml_igb_yor_azi_ctl_por_aze_cic_vie_sod_swa_dyu_tsw	-0.0820707831469792	-0.193656879229305	0.846866903687706
669	anl_cze_tsn_grk_gam_heb_tig_pan_uzb_azi_bam_bat_xho_ben_ctl_bsq_bul_wly_cic_mnd_ukr_ger_ses_rom_fbf_alb_hun_moo_swa_est_afr_aeg_geo_ita_urd_swe_pol_amh_chh_hin_fin_bem_sun_krd_jav_jpn_tml_kor_svk_guj_tsw_arw_ind_spa_amr_mao_cnt_bos_lda_nor_owc_glc_por_mol_dut_qcu_rus_lit_fre_yor_sod_eng_sid_slo_tag_mcd_igb_prs_dgb_mly_tha_hau_knd_swt_zul_tur_lat_scr_aze_akn_vie_mlt_dyu_ewe_ven	-1.22043611990271	-3.02811736394644	0.00318453065161398
670	sid_glc_cic_krd_chh_amh_heb_nor_aze_uzb_ewe_mao_igb_spa_ben_bsq_slo_mlt_dgb_cnt_pol_bul_fbf_rus_dyu_pan_fin_ses_bam_hun_fre_hau_geo_prs_hin_bos_por_anl_amr_swe_est_lda_jav_ukr_mly_jpn_knd_kor_svk_dut_bem_guj_sun_rom_gam_tag_mnd_scr_yor_mcd_wly_arw_ctl_urd_alb_qcu_eng_lat_ger_xho_aeg_ita_owc_mol_ind_lit_tsn_afr_zul_bat_tha_tig_tml_akn_tsw_azi_cze_grk_tur_ven_vie_sod_moo_swa_swt	-0.564358721209742	-1.34737170196847	0.1811341197008
671	gam_lat_zul_fre_tig_sod_amh_pol_azi_uzb_tsw_bat_ven_ita_rom_bsq_bul_wly_xho_cnt_ben_arw_swt_glc_bem_rus_est_bam_ewe_fin_hin_sid_geo_svk_slo_cze_scr_aeg_chh_bos_hun_dyu_tag_pan_mly_jpn_knd_kor_ctl_urd_cic_afr_sun_guj_amr_mao_mnd_eng_swa_por_anl_dut_nor_grk_prs_qcu_mol_alb_ger_tsn_mlt_mcd_owc_swe_jav_spa_fbf_ukr_igb_ind_tha_heb_tml_dgb_ses_tur_krd_lit_aze_moo_vie_hau_lda_akn_yor	0.0647577133024749	0.152613438454772	0.879033747503716
672	wly_arw_yor_prs_chh_anl_sid_pol_azi_tur_xho_tag_ses_svk_mol_bsq_lit_amh_dyu_mnd_spa_rus_zul_ukr_lda_krd_est_cic_tsw_hun_bos_aeg_geo_glc_eng_slo_mcd_gam_heb_ben_fin_ven_jav_dut_ind_jpn_tml_kor_ger_por_swa_guj_bat_grk_mlt_sun_cnt_scr_moo_ctl_owc_lat_ita_pan_hin_qcu_bul_urd_fre_akn_hau_afr_sod_swe_mly_cze_ewe_nor_bem_mao_tha_tig_knd_dgb_fbf_uzb_rom_alb_aze_swt_vie_amr_tsn_igb_bam	-0.857032585887658	-2.07278516905623	0.0409589271460379
673	gam_afr_bam_guj_sid_wly_hau_ger_uzb_azi_akn_sun_yor_nor_ukr_bsq_ctl_chh_ven_mnd_slo_pan_igb_por_tsn_grk_hun_dgb_zul_est_eng_anl_geo_rus_alb_fre_hin_sod_amr_rom_fin_fbf_tag_krd_jav_jpn_knd_kor_glc_svk_dyu_mol_bat_spa_amh_ind_cnt_arw_ses_cze_aeg_ita_scr_urd_ben_qcu_bos_bul_swe_cic_heb_lat_owc_lit_mao_prs_swa_mcd_ewe_mly_tha_mlt_tml_swt_lda_aze_pol_dut_tur_tsw_vie_tig_xho_bem_moo	-0.402544654782091	-0.955412575829397	0.341846012213538
674	amh_fre_tsn_por_wly_gam_heb_slo_aze_tur_ven_ind_swa_cze_scr_bsq_krd_hau_igb_cnt_nor_ben_zul_alb_ewe_ukr_fin_xho_akn_est_rus_sid_geo_mcd_hin_guj_rom_anl_mlt_pol_hun_bem_jav_ctl_mao_jpn_tml_kor_lit_glc_swt_pan_mly_eng_aeg_sun_mnd_prs_bam_svk_sod_ger_lat_mol_ita_qcu_urd_dut_afr_lda_amr_grk_tig_bul_tag_bos_ses_spa_dyu_bat_tha_chh_knd_dgb_fbf_azi_arw_swe_uzb_tsw_vie_owc_cic_moo_yor	-0.0468865736931495	-0.11057824649971	0.912189081428834
675	hau_pan_moo_dut_chh_wly_heb_pol_tur_aze_xho_ind_yor_arw_alb_bsq_slo_sod_cic_cnt_hin_mol_ses_krd_ewe_ger_fin_bem_swa_hun_grk_tig_geo_swe_ben_rus_guj_aeg_owc_eng_est_tsn_mao_ukr_mly_jpn_knd_kor_afr_cze_akn_rom_sun_urd_amr_bat_mnd_bos_fbf_spa_anl_svk_fre_nor_prs_qcu_lit_ctl_por_zul_gam_bul_sid_scr_tag_ita_igb_lat_lda_jav_tha_amh_tml_ven_dgb_uzb_mcd_glc_azi_swt_vie_mlt_dyu_bam_tsw	-0.256384644576179	-0.605939235022969	0.546031185500934
676	amh_hin_yor_krd_wly_chh_heb_ger_azi_tur_swa_ind_swt_lat_mcd_bsq_guj_gam_xho_cnt_glc_scr_akn_lit_bem_svk_hun_ewe_tsw_fin_bul_mlt_geo_slo_cze_rus_pan_hau_owc_ctl_est_ses_jav_bos_sun_jpn_knd_kor_eng_ita_dgb_urd_bat_arw_sod_mly_mnd_ukr_moo_nor_anl_fre_prs_swe_alb_qcu_dut_pol_spa_igb_tig_por_amr_afr_mao_rom_bam_mol_zul_tag_tha_aeg_tml_cic_tsn_uzb_ben_grk_aze_ven_vie_sid_dyu_lda_fbf	-0.577769852357204	-1.37833890318263	0.171405604117372
677	chh_rus_yor_glc_hau_aeg_heb_ger_azi_aze_swt_bat_moo_scr_lit_bsq_ctl_mlt_ewe_mnd_fre_ben_igb_spa_cic_alb_hun_ven_lda_est_urd_amr_geo_svk_arw_bos_pol_anl_owc_mol_fin_dyu_ind_mcd_mly_jpn_knd_kor_bul_ita_tsw_hin_jav_dut_gam_mao_cnt_grk_swa_cze_amh_prs_krd_afr_eng_qcu_rom_pan_ukr_ses_wly_por_sid_guj_sun_lat_dgb_swe_bam_tag_tha_tig_tml_xho_fbf_tur_nor_slo_uzb_bem_vie_sod_akn_tsn_zul	-0.932711532146501	-2.26719256610769	0.0256949048220965
678	amr_mol_swa_pol_mlt_anl_heb_glc_tur_azi_ven_mly_tsw_arw_por_bsq_bul_owc_fbf_cnt_lit_pan_zul_fre_akn_svk_est_swt_moo_fin_scr_aeg_geo_krd_prs_mcd_ger_tig_sid_swe_hun_dgb_tag_hin_jav_jpn_tml_kor_cze_rom_igb_afr_mao_ukr_gam_bat_mnd_ctl_dyu_bos_sod_urd_slo_alb_grk_qcu_lat_nor_spa_tsn_chh_dut_amh_eng_ind_ita_yor_ben_bem_sun_tha_hau_knd_xho_ses_uzb_rus_guj_aze_bam_vie_wly_ewe_lda_cic	-0.801778206986763	-1.93081560432739	0.0565517706382724
679	amh_mol_ewe_lat_aeg_gam_anl_rom_uzb_tur_yor_mly_bem_afr_eng_bsq_prs_amr_swa_cnt_arw_rus_dyu_ukr_tsn_bul_est_bam_zul_fin_krd_tig_geo_glc_ben_hin_alb_wly_sod_scr_hun_ven_bat_spa_ind_jpn_knd_kor_lit_slo_lda_ita_sun_bos_sid_mao_mnd_swe_fbf_cze_owc_mcd_nor_pol_dut_qcu_guj_svk_fre_swt_hau_ger_mlt_ctl_tag_por_akn_pan_dgb_jav_tha_chh_tml_tsw_cic_azi_grk_urd_aze_ses_vie_heb_moo_xho_igb	0.396716622912419	0.935087285209478	0.35216502274572
680	amh_slo_xho_ukr_sid_chh_owc_afr_aze_tur_ven_ind_yor_ctl_rom_bsq_pol_wly_tsw_mnd_lat_scr_dgb_cze_swt_nor_est_swa_bam_fin_ger_mlt_geo_alb_grk_lit_guj_hau_gam_fre_hun_akn_mly_pan_bat_jpn_knd_kor_rus_urd_igb_svk_mao_swe_heb_jav_cnt_eng_fbf_hin_tig_bul_krd_bos_spa_qcu_por_prs_glc_lda_amr_ita_anl_ben_sun_mol_ewe_mcd_tsn_tag_tha_aeg_tml_bem_zul_azi_dut_arw_uzb_moo_vie_sod_cic_dyu_ses	0.0399875137476354	0.0941284187429202	0.925209647776833
681	sod_afr_ses_swe_aeg_tig_hau_pol_uzb_azi_ven_mly_ewe_bos_mcd_bsq_rus_owc_yor_mnd_eng_lit_swa_svk_dgb_alb_fin_tsw_dyu_est_glc_wly_geo_por_prs_scr_hin_gam_sid_mol_hun_xho_mao_fre_bat_jpn_knd_kor_ben_ukr_tsn_urd_jav_rom_anl_ind_cnt_pan_moo_slo_amh_grk_spa_ger_lat_qcu_arw_dut_cze_igb_mlt_bul_chh_ctl_tag_guj_fbf_krd_zul_sun_tha_amr_tml_cic_lda_tur_nor_ita_aze_bam_vie_heb_akn_swt_bem	0.496816988862248	1.17017444497777	0.244920771523575
682	amh_swe_lda_ukr_aeg_anl_chh_rus_azi_uzb_ses_sun_dyu_krd_rom_bsq_pol_heb_moo_mnd_pan_cze_tsw_slo_igb_eng_fin_swt_tsn_est_spa_tig_geo_scr_grk_fre_ita_gam_sod_glc_hun_ven_jav_arw_mao_jpn_tml_kor_por_ctl_swa_lat_bat_afr_owc_mly_cnt_bul_akn_lit_mlt_mol_dut_ger_mcd_qcu_hin_bos_prs_zul_amr_urd_wly_ben_ind_nor_ewe_alb_yor_tag_tha_hau_knd_bem_xho_aze_guj_svk_tur_dgb_vie_sid_fbf_cic_bam	-0.166224887298587	-0.391909913023936	0.696021411301579
683	tig_hin_tsw_swe_heb_owc_sid_ger_uzb_azi_moo_bat_ven_lit_nor_bsq_bos_amh_fbf_cnt_alb_mcd_xho_glc_bem_fre_hun_ewe_swt_est_ben_chh_geo_slo_grk_bul_rom_anl_aeg_lat_fin_dgb_tag_prs_ind_jpn_tml_kor_ita_cze_lda_pan_jav_afr_amr_mly_mnd_ukr_ses_guj_gam_rus_dut_spa_arw_qcu_svk_scr_urd_yor_hau_eng_sod_por_mao_mol_swa_krd_bam_sun_tha_mlt_knd_zul_cic_tur_ctl_pol_aze_dyu_vie_wly_akn_tsn_igb	-0.40950416297488	-0.971593534770179	0.33377304456668
684	gam_arw_swt_pol_amr_wly_hau_ita_tur_uzb_akn_bat_bam_rus_krd_bsq_urd_sod_lda_cnt_hin_bul_tsn_ger_ven_mcd_est_cic_bem_fin_rom_heb_geo_lit_por_ben_ukr_amh_aeg_scr_hun_igb_mly_spa_mao_jpn_tml_kor_afr_slo_swa_pan_sun_bos_chh_ind_mnd_dut_zul_lat_tig_mol_glc_prs_ctl_qcu_cze_swe_nor_fbf_anl_grk_owc_eng_tag_svk_tsw_alb_dyu_jav_tha_mlt_knd_ses_moo_azi_fre_guj_aze_dgb_vie_sid_yor_xho_ewe	-0.131776611744143	-0.310605460608848	0.756795630216718
685	chh_arw_lda_swe_anl_amh_hau_mcd_azi_aze_dgb_mao_ven_nor_mol_bsq_pan_mlt_bam_mnd_ger_ita_ses_svk_tsw_ctl_est_moo_swt_hun_guj_owc_geo_por_fre_lit_hin_amr_sod_bul_fin_swa_tag_scr_bat_jpn_knd_kor_rus_grk_yor_eng_mly_ukr_tig_jav_cnt_urd_bem_cze_wly_afr_ben_alb_rom_qcu_bos_dut_slo_dyu_sid_krd_gam_lat_ind_spa_akn_glc_cic_sun_tha_heb_tml_tsn_fbf_tur_pol_prs_uzb_ewe_vie_aeg_xho_zul_igb	-0.478385204259683	-1.13825154350368	0.257939248630762
686	gam_hin_igb_ukr_mlt_aeg_owc_rus_uzb_azi_yor_mly_ven_lit_glc_bsq_krd_wly_lda_mnd_eng_ben_swt_por_fbf_slo_est_tsn_ses_fin_swe_heb_geo_ctl_bul_urd_pol_amr_chh_bos_hun_cic_bat_scr_jav_jpn_tml_kor_guj_spa_bem_ger_tag_mcd_amh_mao_cnt_nor_ewe_alb_sod_rom_svk_prs_grk_qcu_dut_arw_lat_tsw_tig_cze_anl_afr_ind_fre_dyu_pan_xho_sun_tha_sid_knd_akn_moo_tur_mol_ita_aze_dgb_vie_hau_bam_swa_zul	-0.277342397899229	-0.65641991105694	0.513174923699773
687	anl_prs_lda_spa_sod_owc_hau_grk_tur_uzb_akn_mao_cic_ben_rom_bsq_arw_gam_tsn_cnt_pan_pol_bam_svk_yor_lit_hun_tsw_swt_est_dut_heb_geo_bos_ctl_fre_afr_amh_aeg_ukr_fin_bem_sun_hin_mly_jpn_knd_kor_rus_glc_ewe_alb_jav_lat_mlt_tag_mnd_urd_zul_por_wly_guj_scr_cze_bul_qcu_krd_slo_mcd_xho_amr_eng_sid_ita_ind_mol_ses_swe_swa_bat_tha_tig_tml_moo_dyu_aze_nor_ger_azi_fbf_vie_chh_ven_dgb_igb	-0.519975680975775	-1.23921797201794	0.218383070706639
688	sod_afr_tsw_ben_chh_amh_amr_pol_uzb_tur_lda_mly_tsn_rus_glc_bsq_urd_anl_bem_mnd_nor_cze_akn_fre_dyu_eng_fin_fbf_cic_hun_alb_tig_geo_mol_por_mcd_pan_hau_gam_guj_est_ven_ind_grk_jav_jpn_knd_kor_rom_arw_ses_prs_bat_bul_owc_sun_cnt_lit_bam_ita_heb_ger_lat_ukr_swe_qcu_hin_svk_bos_zul_wly_dut_mlt_scr_mao_krd_igb_ctl_xho_tag_tha_aeg_tml_swt_yor_aze_slo_spa_azi_ewe_vie_sid_swa_dgb_moo	-1.11874756620203	-2.75014254675609	0.00715864586183543
689	mlt_ita_swa_nor_tig_sod_wly_dut_aze_uzb_ses_ind_yor_prs_pol_bsq_ger_chh_fbf_cnt_por_scr_dgb_spa_cic_alb_hun_tsn_moo_fin_guj_hau_geo_lat_ctl_bul_afr_sid_owc_swe_est_swt_tag_rus_sun_jpn_tml_kor_ukr_mol_bam_cze_bat_svk_anl_mly_mnd_fre_zul_urd_amr_glc_rom_lit_mcd_qcu_grk_arw_eng_akn_amh_krd_aeg_bos_mao_hin_igb_ben_xho_jav_tha_heb_knd_dyu_tsw_tur_slo_pan_azi_ven_vie_gam_bem_ewe_lda	0.526173486485372	1.24023851454236	0.218007204827119
690	sid_pol_dgb_grk_chh_wly_amr_lit_tur_aze_ewe_mao_moo_por_rus_bsq_bos_hau_bem_cnt_scr_arw_cic_nor_swa_ger_hun_bam_swt_est_glc_aeg_geo_guj_alb_eng_ben_anl_owc_hin_fin_tsn_ind_swe_mly_jpn_tml_kor_cze_svk_akn_lat_tag_dut_gam_jav_mnd_prs_tsw_afr_tig_bul_rom_mcd_slo_qcu_krd_ukr_ctl_igb_mlt_pan_heb_ita_bat_mol_yor_urd_dyu_sun_tha_amh_knd_ven_xho_uzb_fre_spa_azi_ses_vie_sod_fbf_lda_zul	-0.746839395994794	-1.79940235046476	0.0751981909494707
691	aeg_mcd_zul_grk_tig_mlt_anl_ita_tur_uzb_igb_mly_swa_lat_ger_bsq_guj_owc_xho_cnt_spa_por_ewe_urd_moo_krd_fin_bem_akn_est_mol_amr_geo_swe_fre_slo_cze_heb_chh_ukr_hun_tsn_jav_svk_sun_jpn_tml_kor_ctl_ben_ses_eng_bat_bul_gam_ind_mnd_scr_fbf_glc_sod_rom_pan_prs_bos_qcu_nor_rus_afr_yor_hau_dut_amh_arw_tag_lit_lda_alb_dgb_mao_tha_sid_knd_ven_swt_aze_pol_hin_azi_bam_vie_wly_dyu_cic_tsw	-1.0670060573603	-2.61425324210906	0.0104313169944006
692	amr_ctl_swa_mcd_chh_wly_aeg_afr_uzb_tur_bam_bat_akn_svk_bos_bsq_slo_hau_cic_cnt_guj_arw_bem_ben_dgb_pan_est_swt_xho_fin_scr_heb_geo_swe_krd_eng_ukr_tig_gam_rom_hun_lda_mao_por_jav_jpn_tml_kor_bul_spa_ewe_dut_tag_ita_mlt_ind_mnd_prs_yor_urd_anl_lit_hin_lat_cze_qcu_glc_pol_ger_moo_owc_grk_sod_rus_mly_fre_dyu_alb_igb_sun_tha_sid_knd_zul_fbf_azi_nor_mol_aze_tsn_vie_amh_ven_tsw_ses	-0.283889735390873	-0.671538068157626	0.503542509429495
693	amh_bul_yor_hin_aeg_hau_owc_dut_uzb_azi_tsn_jav_swa_lit_nor_bsq_arw_sid_ses_mnd_pan_lat_swt_ita_igb_ukr_hun_fbf_cic_est_fre_anl_geo_pol_urd_cze_svk_mlt_chh_rus_fin_dgb_mly_slo_ind_jpn_knd_kor_scr_spa_moo_bos_tag_ben_gam_mao_cnt_eng_ewe_afr_wly_ctl_mol_alb_rom_qcu_grk_guj_mcd_dyu_heb_ger_tig_krd_sun_glc_akn_prs_lda_bat_tha_sod_tml_bam_ven_aze_swe_por_tur_xho_vie_amr_tsw_zul_bem	-0.109045057315572	-0.25725001662784	0.797554092106514
694	wly_fre_swt_nor_gam_sid_mlt_slo_azi_tur_ewe_tag_zul_pol_ger_bsq_bos_heb_ses_cnt_krd_prs_bam_glc_cic_guj_fin_igb_tsn_hun_scr_aeg_geo_lat_afr_ukr_lit_amr_anl_bul_est_xho_bat_arw_jav_jpn_knd_kor_grk_urd_lda_ben_mly_swe_amh_mao_mnd_ita_moo_dut_chh_pan_ctl_spa_mcd_qcu_alb_mol_eng_fbf_hau_svk_tig_cze_ind_rus_akn_hin_yor_sun_tha_owc_tml_swa_dyu_aze_por_rom_uzb_tsw_vie_sod_dgb_ven_bem	-0.714128385219977	-1.71504365403671	0.0896675367253806
695	tig_lat_lda_krd_anl_sid_mlt_rom_azi_aze_igb_ind_swa_pan_alb_bsq_mcd_hau_yor_mnd_svk_slo_moo_glc_ewe_por_est_tsw_zul_hun_prs_wly_geo_pol_afr_bul_arw_amr_owc_rus_fin_ses_sun_dut_tag_jpn_tml_kor_ctl_fre_fbf_cze_bat_lit_aeg_mly_cnt_guj_ven_grk_sod_spa_nor_mol_urd_qcu_hin_ger_ben_cic_chh_scr_amh_eng_jav_ukr_bam_ita_tsn_mao_tha_heb_knd_bem_dyu_uzb_bos_swe_tur_dgb_vie_gam_swt_akn_xho	-0.392738961939925	-0.930982461781149	0.354273091313449
696	heb_scr_swa_arw_aeg_amh_sod_ita_azi_tur_yor_ind_bam_bul_lat_bsq_bos_amr_fbf_cnt_mol_fre_akn_grk_ses_swe_est_moo_igb_fin_ben_sid_geo_slo_nor_pan_spa_gam_anl_pol_hun_dyu_sun_guj_tag_jpn_tml_kor_rom_alb_tsw_rus_mly_prs_mlt_jav_mnd_mcd_bem_lit_tig_urd_glc_hin_afr_qcu_krd_svk_ukr_cic_chh_dut_wly_cze_bat_por_xho_ctl_ven_mao_tha_owc_knd_ewe_lda_aze_ger_eng_uzb_tsn_vie_hau_swt_zul_dgb	-0.139043500866203	-0.327909709534023	0.743717010086908
697	owc_urd_bem_rus_mlt_gam_aeg_ctl_aze_uzb_ses_tag_zul_mcd_prs_bsq_afr_hau_ewe_cnt_pol_ita_moo_eng_fbf_swe_hun_yor_igb_fin_fre_tig_geo_rom_grk_slo_lit_amr_heb_hin_est_lda_mao_scr_mly_jpn_knd_kor_ger_pan_dyu_bul_jav_krd_sod_ind_mnd_alb_xho_lat_sid_bos_svk_mol_ukr_qcu_guj_arw_dut_tsw_amh_nor_anl_spa_sun_ben_bam_cze_swt_bat_tha_chh_tml_ven_swa_azi_por_glc_tur_dgb_vie_wly_tsn_akn_cic	0.0829675316443918	0.195165916252965	0.845688813159816
698	tig_slo_igb_pol_anl_heb_sod_ger_tur_uzb_ses_bat_yor_mcd_krd_bsq_guj_owc_ven_mnd_ita_rus_fbf_por_moo_dut_hun_swa_xho_est_ukr_amh_geo_grk_cze_eng_scr_sid_aeg_swe_fin_lda_jav_lat_mao_jpn_knd_kor_fre_alb_bam_afr_ind_glc_hau_sun_cnt_ctl_ewe_bul_mlt_rom_svk_hin_prs_qcu_urd_arw_bos_dgb_amr_ben_wly_pan_tag_lit_swt_mol_zul_mly_tha_chh_tml_cic_akn_aze_spa_nor_azi_tsn_vie_gam_bem_dyu_tsw	0.0141658892451829	0.0333556429693508	0.973462466820963
699	wly_rom_zul_ctl_sid_mlt_hau_pan_aze_azi_igb_tag_dgb_dut_alb_bsq_scr_tig_tsn_mnd_hin_por_ewe_guj_cic_ukr_fin_xho_akn_hun_lit_amh_geo_mcd_grk_lat_bul_sod_heb_cze_est_dyu_sun_swe_ind_jpn_tml_kor_svk_krd_bam_urd_bat_afr_gam_mly_cnt_arw_swa_pol_owc_ger_ben_ita_rus_qcu_bos_eng_prs_lda_amr_nor_aeg_fre_mao_spa_moo_slo_fbf_jav_tha_anl_knd_yor_bem_tur_mol_glc_uzb_ses_vie_chh_ven_swt_tsw	-0.2710094167489	-0.639988590400186	0.523753578738976
700	gam_prs_tsn_ita_mlt_hau_heb_krd_uzb_tur_xho_bat_ses_alb_lit_bsq_hin_sid_lda_cnt_cze_lat_dgb_slo_ewe_mcd_fin_cic_moo_est_glc_aeg_geo_rom_svk_eng_ctl_chh_sod_rus_hun_dyu_mao_grk_jav_jpn_knd_kor_ukr_ben_ven_scr_ind_fre_owc_tag_mnd_por_swa_guj_amr_nor_swe_bos_urd_qcu_dut_mol_afr_bam_amh_spa_tig_pan_sun_ger_zul_bul_yor_mly_tha_anl_tml_igb_tsw_aze_pol_arw_azi_akn_vie_wly_fbf_bem_swt	-0.638057555247887	-1.52565331581249	0.130489961713944
701	sod_hin_bem_urd_anl_owc_wly_fre_azi_tur_xho_tag_swa_prs_swe_bsq_dut_hau_swt_mnd_cze_ger_fbf_ita_ses_ukr_fin_zul_dgb_hun_mol_aeg_geo_arw_krd_svk_pan_gam_heb_slo_est_ewe_mao_bos_mly_jpn_knd_kor_ctl_scr_moo_spa_sun_rom_amr_jav_cnt_por_yor_ben_sid_guj_lit_rus_alb_qcu_nor_bul_mcd_akn_mlt_lat_chh_afr_ind_pol_lda_glc_cic_bat_tha_amh_tml_tsw_igb_uzb_eng_grk_aze_ven_vie_tig_bam_dyu_tsn	-0.083166857282565	-0.195948015379536	0.845078373714846
702	tig_ita_bem_nor_owc_anl_wly_prs_uzb_aze_moo_bat_ven_fre_bul_bsq_dut_hau_yor_mnd_svk_lat_tsw_pol_xho_afr_fin_lda_tsn_est_swe_aeg_geo_por_krd_rom_ctl_mlt_sod_spa_hun_cic_mly_cze_mao_jpn_knd_kor_mol_scr_ewe_urd_jav_slo_heb_tag_cnt_bos_dyu_eng_chh_pan_guj_arw_grk_qcu_alb_ben_ger_zul_gam_ukr_sid_rus_sun_glc_fbf_hin_swt_ind_tha_amh_tml_bam_dgb_tur_lit_mcd_azi_swa_vie_amr_ses_akn_igb	-0.657026649440353	-1.57633595179834	0.118344136131142
703	wly_ben_cic_cze_sid_mlt_tig_rus_tur_aze_xho_ind_bem_scr_spa_bsq_pol_anl_fbf_cnt_fre_alb_ven_lit_bam_svk_hun_ewe_dgb_fin_por_chh_geo_hin_arw_bos_glc_heb_sod_afr_est_swa_jav_krd_bat_jpn_tml_kor_swe_prs_akn_guj_tag_pan_hau_mly_mnd_grk_moo_bul_owc_ger_eng_lat_rom_qcu_nor_mol_urd_zul_amr_ctl_gam_dut_sun_ita_tsw_ukr_yor_mao_tha_amh_knd_swt_lda_uzb_mcd_slo_azi_igb_vie_aeg_tsn_ses_dyu	-0.245784408702976	-0.581149650027416	0.56254541660753
704	chh_afr_ven_swe_wly_amh_tig_urd_aze_uzb_bam_mly_bem_svk_bos_bsq_prs_mlt_ses_cnt_dut_grk_xho_pan_dyu_mcd_fin_swt_fbf_est_bul_sod_geo_glc_scr_spa_arw_gam_owc_rus_hun_tsn_mao_hin_bat_jpn_knd_kor_por_ita_swa_rom_sun_krd_aeg_tag_mnd_ukr_igb_ger_amr_lit_ben_ctl_lat_qcu_eng_guj_alb_lda_hau_nor_heb_mol_jav_slo_moo_cze_cic_ind_tha_sid_tml_tsw_zul_tur_pol_fre_azi_dgb_vie_anl_ewe_akn_yor	0.109181903310961	0.257117837414096	0.797655816150194
705	amh_urd_zul_bos_sid_hau_amr_mol_tur_aze_tsw_ind_ewe_eng_dut_bsq_lit_aeg_fbf_cnt_grk_alb_akn_afr_dgb_fre_hun_tsn_dyu_fin_glc_mlt_geo_cze_krd_ben_arw_heb_owc_rus_est_ven_bat_nor_tag_jpn_tml_kor_guj_hin_ses_ctl_mly_pol_sod_sun_mnd_scr_yor_pan_anl_bul_spa_svk_ita_qcu_mcd_slo_prs_cic_gam_rom_tig_lat_jav_ukr_bem_ger_swt_mao_tha_wly_knd_moo_bam_azi_por_swe_uzb_igb_vie_chh_xho_lda_swa	-0.592155008322182	-1.4132947875204	0.160907433151992
706	wly_spa_dyu_dut_amr_chh_owc_svk_uzb_tur_ewe_ind_tsw_por_grk_bsq_nor_tig_ses_mnd_urd_alb_lda_bul_xho_ita_hun_bem_fbf_est_mcd_heb_geo_ctl_afr_guj_prs_sod_amh_eng_fin_moo_jav_fre_sun_jpn_knd_kor_rus_mol_igb_cze_tag_arw_anl_mao_cnt_hin_bam_lat_gam_pan_slo_ben_scr_qcu_pol_lit_rom_dgb_sid_bos_aeg_swe_bat_krd_ven_glc_tsn_mly_tha_mlt_tml_swa_yor_azi_ukr_ger_aze_akn_vie_hau_swt_zul_cic	0.0393361996782505	0.0925880649315148	0.926429985975792
707	owc_bul_swa_scr_heb_sid_sod_guj_uzb_tur_dyu_mly_yor_ukr_rom_bsq_urd_anl_ses_mnd_arw_grk_lda_nor_ewe_afr_est_tsw_fbf_hun_bos_tig_geo_ger_pol_swe_rus_aeg_wly_pan_fin_moo_mao_ctl_bat_jpn_tml_kor_slo_lat_igb_alb_ind_glc_hau_jav_cnt_prs_tsn_por_mlt_fre_krd_svk_hin_qcu_mol_ita_eng_dgb_amr_ben_amh_mcd_sun_spa_cic_dut_bem_tag_tha_gam_knd_xho_ven_azi_cze_lit_aze_bam_vie_chh_zul_akn_swt	-0.554579581921946	-1.32288544630249	0.189117081382357
708	amh_grk_dgb_bul_tig_mlt_sod_guj_azi_tur_tsn_tag_bem_bos_arw_bsq_urd_hau_moo_cnt_ukr_cze_dyu_pol_fbf_nor_fin_swa_akn_hun_afr_aeg_geo_rom_lat_alb_hin_amr_anl_slo_est_yor_mao_rus_mly_jpn_tml_kor_prs_ctl_cic_ger_bat_mcd_chh_jav_mnd_scr_lda_ita_sid_eng_krd_swe_mol_qcu_ben_dut_por_zul_owc_spa_gam_glc_sun_fre_tsw_lit_bam_ind_tha_heb_knd_igb_ses_uzb_svk_pan_aze_xho_vie_wly_swt_ewe_ven	-0.992812989862469	-2.42461021098502	0.0172574613871752
709	amh_guj_tsw_pol_heb_sid_sod_cze_tur_uzb_xho_tag_bam_rom_ukr_bsq_ben_aeg_zul_cnt_mol_krd_yor_prs_lda_nor_est_dgb_ewe_fin_scr_chh_geo_ger_ctl_spa_hin_mlt_tig_arw_hun_cic_sun_afr_ind_jpn_knd_kor_ita_bos_swt_swe_jav_urd_wly_mly_mnd_lat_akn_fre_owc_dut_por_mcd_grk_qcu_bul_lit_eng_fbf_gam_pan_amr_glc_bat_alb_tsn_svk_ses_mao_tha_anl_tml_moo_bem_aze_rus_slo_azi_dyu_vie_hau_igb_swa_ven	-0.51434344404367	-1.22631851678075	0.223174782547813
710	anl_ukr_tsn_ctl_wly_tig_owc_grk_aze_tur_zul_mao_ven_fre_slo_bsq_cze_amr_lda_cnt_urd_bul_yor_afr_dgb_prs_est_akn_cic_hun_alb_hau_geo_spa_eng_krd_rom_gam_mlt_por_fin_fbf_bat_ger_sun_jpn_tml_kor_glc_svk_xho_arw_ind_hin_aeg_tag_mnd_mol_ses_dut_sod_pol_bos_lit_ben_qcu_scr_ita_guj_bam_sid_nor_amh_rus_mly_lat_moo_swe_dyu_jav_tha_heb_knd_igb_swt_azi_pan_mcd_uzb_tsw_vie_chh_bem_ewe_swa	-0.320581915305335	-0.757691422278927	0.450551363724829
711	tig_rom_swt_nor_chh_wly_aeg_prs_azi_uzb_swa_tag_yor_scr_alb_bsq_eng_mlt_fbf_cnt_grk_pan_zul_cze_tsw_pol_fin_cic_lda_hun_ukr_owc_geo_rus_guj_arw_mol_anl_heb_lat_est_dgb_jav_swe_ind_jpn_tml_kor_por_glc_ses_ger_sun_mcd_hau_bat_mnd_ben_tsn_ita_sod_bul_fre_bos_svk_qcu_dut_krd_afr_bam_amr_hin_sid_ctl_mly_slo_ven_spa_ewe_mao_tha_gam_knd_akn_igb_tur_urd_lit_aze_dyu_vie_amh_xho_moo_bem	-0.373007475413309	-0.88422109114828	0.378857126964241
712	tig_cze_lda_fre_mlt_amh_amr_swe_uzb_tur_zul_jav_moo_ita_afr_bsq_scr_sid_ses_mnd_krd_urd_igb_svk_swa_ctl_hun_tsw_dyu_est_rus_aeg_geo_mol_dut_pol_ben_anl_heb_ukr_fin_bam_mly_prs_mao_jpn_tml_kor_glc_lit_tsn_grk_tag_ger_chh_ind_cnt_slo_dgb_rom_sod_mcd_eng_nor_lat_qcu_bul_por_pan_ven_wly_hin_gam_bos_bat_spa_akn_alb_yor_sun_tha_hau_knd_swt_cic_aze_arw_guj_azi_xho_vie_owc_bem_fbf_ewe	-0.649984456416204	-1.55719062448488	0.122821883647651
713	mlt_spa_bem_dut_sid_owc_hau_krd_azi_tur_lda_sun_igb_nor_ukr_bsq_swe_sod_tsn_cnt_guj_ctl_moo_prs_yor_lat_est_akn_cic_fin_rus_wly_geo_afr_pol_bos_cze_amr_chh_arw_hun_swt_ind_alb_mao_jpn_knd_kor_slo_rom_zul_grk_mly_ben_heb_jav_mnd_glc_bam_scr_tig_fre_mol_eng_pan_qcu_ita_svk_ger_tsw_anl_urd_gam_bul_tag_hin_ewe_por_fbf_bat_tha_amh_tml_swa_dgb_aze_mcd_lit_uzb_dyu_vie_aeg_ses_ven_xho	-0.242066702264712	-0.572759887929769	0.568189473086692
714	amr_pol_bam_fre_wly_hau_sid_glc_aze_uzb_tsn_jav_moo_guj_lit_bsq_prs_chh_cic_mnd_ukr_swe_yor_hin_tsw_ita_fin_swt_igb_est_afr_gam_geo_grk_por_arw_mcd_aeg_owc_eng_hun_fbf_mly_mol_bat_jpn_knd_kor_dut_cze_dgb_rus_mao_spa_anl_tag_cnt_pan_ven_ben_mlt_nor_ctl_bos_bul_qcu_scr_svk_ger_zul_amh_urd_sod_krd_sun_slo_bem_alb_dyu_ind_tha_heb_tml_ses_swa_tur_lat_rom_azi_lda_vie_tig_ewe_akn_xho	-0.204730786968654	-0.483463132563176	0.629903272616568
715	chh_prs_ses_swe_hau_amr_wly_rus_tur_azi_dgb_mao_zul_spa_ctl_bsq_hin_gam_bam_mnd_svk_pan_yor_guj_tsw_por_est_igb_xho_fin_ita_mlt_geo_mol_dut_arw_ukr_anl_amh_bos_hun_dyu_ind_lit_tag_jpn_tml_kor_alb_scr_moo_eng_jav_krd_aeg_bat_cnt_urd_swa_lat_sid_fre_slo_bul_rom_qcu_grk_ger_pol_fbf_heb_afr_tig_mcd_sun_nor_swt_cze_ven_mly_tha_owc_knd_cic_lda_aze_glc_ben_uzb_akn_vie_sod_ewe_tsn_bem	0.296999493133061	0.700286267350815	0.485496763647956
716	mlt_fre_cic_lit_anl_aeg_amr_alb_aze_tur_dgb_bat_tsn_grk_ita_bsq_hin_wly_swt_mnd_ger_slo_fbf_scr_dyu_eng_hun_xho_ses_est_afr_sod_geo_guj_bos_bul_glc_owc_amh_prs_fin_ven_tag_mol_sun_jpn_knd_kor_cze_swe_ewe_ben_mao_pol_hau_jav_cnt_ctl_lda_ukr_chh_nor_rom_por_lat_qcu_arw_rus_spa_bem_gam_urd_heb_dut_ind_pan_zul_krd_tsw_mly_tha_sid_tml_swa_moo_uzb_mcd_svk_azi_yor_vie_tig_igb_bam_akn	-0.358357816693054	-0.848654040667065	0.398252953504759
717	hau_guj_swa_cze_amr_sod_mlt_nor_uzb_azi_bam_bat_zul_fre_slo_bsq_lat_wly_cic_cnt_urd_lit_yor_ita_igb_mol_hun_tsn_swt_est_pan_aeg_geo_swe_svk_pol_hin_owc_tig_glc_fin_ewe_mao_ben_jav_jpn_tml_kor_ukr_por_bem_rom_mly_krd_chh_sun_mnd_mcd_ses_rus_amh_eng_ger_alb_arw_qcu_afr_ctl_bos_dgb_anl_scr_heb_spa_ind_prs_fbf_bul_lda_tag_tha_gam_knd_akn_tsw_aze_grk_dut_tur_moo_vie_sid_xho_ven_dyu	-0.0885952377785454	-0.20878564358032	0.835072196147012
718	mlt_slo_ewe_hin_aeg_chh_amh_pol_aze_azi_bam_tag_igb_lat_rom_bsq_glc_heb_dyu_mnd_eng_scr_bem_svk_ses_por_fin_fbf_akn_hun_ita_gam_geo_guj_urd_dut_mcd_tig_wly_ben_est_tsn_ind_rus_jav_jpn_knd_kor_arw_bos_zul_pan_sun_alb_sid_mao_cnt_grk_moo_bul_hau_cze_swe_fre_nor_qcu_ctl_prs_mol_cic_sod_afr_owc_krd_bat_ukr_yor_spa_swt_mly_tha_anl_tml_xho_swa_tur_lit_ger_uzb_dgb_vie_amr_ven_lda_tsw	-0.45058772785156	-1.07041659991904	0.287202043100551
719	sod_grk_tsw_rom_tig_sid_heb_scr_azi_uzb_yor_sun_dyu_glc_swe_bsq_ben_aeg_moo_cnt_dut_ita_lda_hin_bem_arw_hun_igb_ven_fin_urd_wly_geo_nor_eng_pol_guj_mlt_amh_ukr_est_bam_tag_afr_ind_jpn_tml_kor_ger_svk_zul_mcd_mao_krd_chh_jav_mnd_fre_tsn_alb_hau_bos_ctl_lit_cze_qcu_mol_rus_por_akn_owc_pan_gam_spa_mly_slo_xho_prs_ses_bat_tha_amr_knd_ewe_dgb_aze_lat_bul_tur_swa_vie_anl_swt_fbf_cic	-1.24347655346381	-3.07979627865318	0.00272357773627137
720	owc_rom_dyu_lat_sod_amh_heb_mcd_aze_uzb_bem_jav_zul_dut_swe_bsq_glc_hau_fbf_mnd_mol_nor_lda_prs_moo_pol_est_akn_dgb_hun_ukr_tig_geo_cze_krd_hin_lit_mlt_anl_svk_fin_igb_mly_spa_mao_jpn_tml_kor_ger_arw_swt_scr_tag_slo_aeg_bat_cnt_bul_tsw_bos_sid_ctl_grk_ita_guj_qcu_afr_urd_fre_yor_gam_alb_chh_por_sun_eng_swa_rus_ven_ind_tha_amr_knd_ewe_tsn_tur_ben_pan_azi_xho_vie_wly_ses_bam_cic	-0.552500822946927	-1.31777355726562	0.190816418702575
721	chh_ukr_bem_grk_aeg_wly_hau_rus_tur_aze_ewe_mao_dyu_scr_pan_bsq_pol_amh_dgb_cnt_nor_eng_ses_ita_ven_ctl_est_fbf_swa_hun_lat_amr_geo_cze_rom_mcd_por_owc_sid_afr_fin_tsw_bat_guj_sun_jpn_knd_kor_lit_slo_lda_bul_mly_urd_gam_jav_mnd_krd_cic_prs_mlt_dut_mol_glc_ben_qcu_ger_fre_hin_akn_sod_alb_heb_svk_ind_swe_zul_spa_igb_tag_tha_anl_tml_moo_xho_uzb_arw_bos_azi_yor_vie_tig_tsn_swt_bam	-0.0480214564093446	-0.113114237736966	0.910183802396305
722	heb_eng_dgb_krd_sid_wly_amr_dut_tur_uzb_zul_mao_xho_rus_pan_bsq_bul_amh_ses_cnt_rom_prs_yor_ger_lda_ctl_est_ewe_bem_hun_urd_chh_geo_mcd_bos_arw_nor_anl_tig_slo_fin_igb_jav_mol_mly_jpn_knd_kor_cze_fre_dyu_lat_bat_hin_aeg_ind_mnd_spa_ven_grk_gam_ben_afr_pol_alb_qcu_ita_lit_svk_bam_owc_swe_mlt_por_tag_scr_swt_glc_tsn_sun_tha_hau_tml_akn_fbf_azi_guj_ukr_aze_cic_vie_sod_tsw_moo_swa	-0.640697705121214	-1.53518718696262	0.128133053262122
723	wly_ben_xho_grk_gam_owc_sid_guj_tur_aze_ven_jav_swa_slo_pol_bsq_bul_sod_moo_mnd_scr_fre_igb_svk_lda_lat_hun_fbf_akn_fin_alb_mlt_geo_spa_cze_swe_eng_amh_tig_glc_est_dgb_ind_dut_mly_jpn_tml_kor_ger_hin_swt_ctl_sun_mol_chh_tag_cnt_mcd_bam_bos_amr_afr_krd_arw_por_qcu_ukr_rom_urd_yor_anl_prs_aeg_pan_mao_rus_ewe_ita_ses_bat_tha_heb_knd_bem_tsw_azi_nor_lit_uzb_zul_vie_hau_tsn_cic_dyu	0.0151032047161578	0.0356527325656513	0.971635674557108
724	owc_bul_swa_swe_amr_aeg_tig_krd_azi_aze_bem_sun_tsw_fre_pan_bsq_ita_wly_dgb_mnd_glc_mol_tsn_lat_cic_bos_est_akn_igb_fin_rus_hau_geo_eng_dut_rom_arw_chh_sod_afr_hun_dyu_mao_slo_tag_jpn_knd_kor_lit_hin_lda_alb_jav_cze_amh_mly_cnt_grk_zul_ger_gam_nor_svk_ben_urd_qcu_prs_ctl_por_ses_sid_scr_mlt_mcd_ind_ukr_xho_pol_ven_bat_tha_heb_tml_moo_ewe_uzb_guj_spa_tur_yor_vie_anl_fbf_swt_bam	-0.433705955095045	-1.02951136237639	0.305909541511109
725	amr_ctl_ven_lit_chh_sid_hau_swe_azi_aze_bem_ind_ewe_dut_pan_bsq_ita_mlt_tsw_cnt_mcd_hin_cic_svk_bam_krd_fin_ses_swa_hun_prs_sod_geo_urd_guj_rom_nor_tig_owc_spa_est_akn_jav_bos_mao_jpn_knd_kor_slo_ukr_xho_ben_tag_rus_gam_bat_mnd_cze_fbf_grk_anl_glc_scr_pol_ger_qcu_fre_lat_afr_dgb_wly_por_aeg_eng_sun_arw_yor_alb_igb_mly_tha_amh_tml_zul_tsn_tur_mol_bul_uzb_moo_vie_heb_swt_dyu_lda	-0.555113415483414	-1.32369288335686	0.188849706323465
726	owc_bul_swt_alb_gam_sod_amh_spa_uzb_aze_xho_sun_moo_fre_swe_bsq_rus_heb_tsw_mnd_urd_nor_dyu_dut_akn_por_hun_cic_zul_fin_lat_anl_geo_bos_eng_pol_grk_mlt_amr_mol_est_lda_ind_afr_jav_jpn_knd_kor_ben_guj_tsn_lit_bat_glc_sid_tag_cnt_scr_bem_arw_wly_mcd_ger_ita_krd_qcu_prs_cze_slo_igb_chh_svk_aeg_ctl_mao_ukr_ses_rom_swa_mly_tha_tig_tml_bam_yor_azi_hin_pan_tur_fbf_vie_hau_ven_ewe_dgb	-0.55554677279369	-1.3245799411427	0.188556292256238
727	heb_bul_lda_ukr_owc_aeg_tig_bos_aze_tur_tsn_mly_zul_krd_por_bsq_scr_sid_bam_mnd_nor_spa_tsw_glc_swa_rom_est_ewe_dyu_hun_rus_gam_geo_ctl_arw_lat_fre_mlt_anl_ita_fin_igb_bat_hin_tag_jpn_tml_kor_ben_swe_ven_dut_mao_cze_hau_sun_cnt_afr_akn_prs_amh_ger_alb_pan_mcd_qcu_mol_slo_pol_swt_amr_guj_wly_urd_jav_eng_cic_grk_yor_ind_tha_chh_knd_xho_bem_azi_svk_lit_uzb_moo_vie_sod_dgb_ses_fbf	-0.496897048112161	-1.18325604293329	0.239723600680821
728	owc_hin_tsw_swe_sid_anl_amr_bos_uzb_aze_tsn_mly_bem_por_rom_bsq_prs_mlt_akn_mnd_spa_ukr_xho_lit_yor_ben_fin_zul_fbf_hun_glc_hau_geo_fre_guj_eng_slo_wly_sod_urd_est_cic_ind_pol_mao_jpn_tml_kor_lat_mcd_igb_mol_jav_grk_aeg_bat_cnt_ctl_ven_rus_tig_dut_pan_alb_ita_qcu_arw_krd_bul_ewe_heb_ger_gam_cze_tag_svk_dgb_afr_dyu_sun_tha_chh_knd_ses_lda_azi_scr_nor_tur_swa_vie_amh_swt_moo_bam	-0.0888125252302615	-0.209372450272453	0.834615449383781
729	heb_ukr_tsn_mcd_owc_sod_amr_eng_azi_uzb_xho_jav_dgb_spa_rus_bsq_afr_tig_swa_cnt_cze_lat_ven_krd_zul_pan_fin_cic_yor_est_bos_aeg_geo_svk_por_glc_ger_chh_wly_hin_hun_ewe_mao_dut_mly_jpn_tml_kor_pol_grk_moo_urd_ind_nor_sid_tag_mnd_bul_lda_rom_anl_swe_ita_ctl_guj_qcu_arw_prs_fre_igb_mlt_alb_hau_scr_sun_ben_bam_slo_bem_bat_tha_gam_knd_akn_ses_tur_lit_mol_aze_dyu_vie_amh_tsw_fbf_swt	0.296555177588456	0.699384040593197	0.486057649874494
730	mlt_hin_xho_dut_owc_sid_aeg_glc_azi_aze_bam_mly_igb_cze_eng_bsq_alb_wly_cic_cnt_pan_nor_bem_svk_swt_ger_fin_tsw_ewe_hun_lit_sod_geo_rus_ita_fre_ben_tig_gam_swe_est_akn_ind_urd_bat_jpn_knd_kor_pol_lat_moo_grk_jav_bul_amr_mao_mnd_krd_tsn_ukr_anl_arw_guj_mol_slo_qcu_afr_prs_mcd_yor_hau_rom_heb_bos_sun_scr_dyu_spa_lda_tag_tha_chh_tml_swa_zul_tur_por_ctl_uzb_ven_vie_amh_ses_fbf_dgb	0.513410630547481	1.21169969450765	0.228697062063789
731	gam_dut_igb_glc_sid_wly_chh_nor_azi_tur_moo_sun_tsw_lat_svk_bsq_slo_sod_cic_cnt_afr_por_bem_arw_lda_krd_est_ven_dgb_fin_bos_owc_geo_mol_spa_grk_swe_aeg_hau_rom_hun_bam_jav_guj_tag_jpn_knd_kor_ukr_rus_swt_fre_mly_ger_amr_mao_mnd_lit_swa_cze_amh_hin_alb_pol_urd_qcu_eng_bul_ctl_ewe_heb_ita_mlt_prs_ind_ben_yor_mcd_ses_bat_tha_tig_tml_tsn_dyu_aze_pan_scr_uzb_zul_vie_anl_akn_fbf_xho	-0.000303942398144738	-0.000718200004016997	0.999428497688642
732	hau_swe_cic_spa_wly_gam_heb_guj_azi_aze_igb_bat_dgb_alb_prs_bsq_afr_amr_ses_mnd_cze_hin_bem_ita_bam_nor_est_yor_tsw_fin_arw_aeg_geo_lat_bos_dut_svk_mlt_sod_scr_hun_fbf_mly_por_jav_jpn_knd_kor_glc_bul_zul_ger_tag_eng_tig_mao_cnt_urd_akn_fre_anl_rus_ctl_pan_mcd_qcu_ben_rom_ukr_dyu_sid_slo_chh_mol_ind_krd_lda_pol_tsn_sun_tha_amh_tml_ven_swa_tur_grk_lit_uzb_ewe_vie_owc_swt_moo_xho	-0.533690206593463	-1.2727027270437	0.206296136095009
733	sod_pol_swt_krd_mlt_aeg_tig_bos_aze_azi_xho_bat_igb_arw_urd_bsq_scr_gam_moo_cnt_mcd_bul_cic_alb_lda_prs_hun_dgb_ven_est_ukr_amr_geo_ita_por_slo_guj_chh_heb_grk_fin_tsn_sun_afr_jav_jpn_tml_kor_svk_ben_fbf_hin_tag_ctl_amh_ind_mnd_rom_akn_swe_sid_fre_nor_eng_spa_qcu_mol_dut_glc_bem_wly_pan_anl_lat_mly_rus_yor_cze_swa_mao_tha_hau_knd_ewe_bam_uzb_lit_ger_tur_zul_vie_owc_tsw_dyu_ses	-0.88131121706512	-2.13588419045735	0.0353155052978727
734	wly_rom_akn_glc_owc_hau_sid_afr_tur_aze_swa_mao_tsn_prs_krd_bsq_guj_heb_swt_mnd_ger_pan_dgb_ukr_lda_ctl_est_ven_zul_hun_scr_amh_geo_dut_spa_ita_eng_chh_gam_mcd_fin_ses_jav_slo_tag_jpn_tml_kor_arw_lat_dyu_alb_mly_fre_amr_ind_cnt_por_ewe_bos_tig_rus_swe_urd_grk_qcu_mol_svk_pol_cic_aeg_ben_sod_lit_sun_cze_fbf_nor_tsw_bat_tha_anl_knd_bem_igb_azi_bul_hin_uzb_bam_vie_mlt_xho_yor_moo	0.0261565868879622	0.0615984533169214	0.951014797377313
735	gam_cze_bam_ukr_tig_owc_aeg_lit_aze_uzb_yor_bat_bem_prs_pol_bsq_spa_sid_cic_mnd_svk_glc_tsw_alb_zul_bos_hun_ses_ewe_fin_urd_amr_geo_dut_ctl_arw_swe_sod_heb_mcd_est_dyu_sun_guj_tag_jpn_knd_kor_slo_rus_ven_bul_mao_krd_chh_mly_cnt_mol_moo_ita_anl_rom_scr_ger_afr_qcu_hin_pan_fre_lda_mlt_por_wly_grk_jav_lat_tsn_ben_dgb_ind_tha_amh_tml_swt_igb_tur_eng_nor_azi_akn_vie_hau_fbf_swa_xho	-0.331433294063842	-0.785082321928378	0.434400733181301
736	amh_dut_bem_rom_gam_mlt_heb_bos_uzb_azi_igb_ind_zul_arw_scr_bsq_eng_aeg_fbf_mnd_grk_pol_tsn_ctl_tsw_spa_fin_dgb_lda_hun_lit_sid_geo_ger_nor_cze_svk_chh_amr_prs_est_ses_mao_glc_tag_jpn_tml_kor_alb_bul_moo_por_mly_hin_wly_sun_cnt_slo_ewe_ukr_owc_pan_mol_lat_krd_qcu_ben_afr_urd_swa_sod_ita_hau_fre_jav_rus_yor_swe_akn_bat_tha_anl_knd_xho_dyu_aze_guj_mcd_tur_bam_vie_tig_ven_swt_cic	-0.644028298426962	-1.53905819633273	0.127185737864981
737	amh_rom_fbf_pan_sod_mlt_chh_ukr_aze_tur_igb_mao_xho_lit_urd_bsq_mcd_sid_bam_cnt_prs_afr_cic_fre_ewe_cze_est_swa_dyu_fin_lat_owc_geo_bos_eng_ger_slo_anl_tig_bul_hun_tsn_mly_krd_ind_jpn_knd_kor_hin_swe_tsw_ben_tag_guj_hau_bat_mnd_glc_ven_pol_heb_rus_svk_dut_alb_qcu_scr_nor_grk_dgb_wly_spa_gam_ctl_sun_mol_akn_por_moo_jav_tha_aeg_tml_yor_lda_azi_ita_arw_uzb_bem_vie_amr_zul_ses_swt	-0.369314430022833	-0.875647398978886	0.383477767525759
738	amh_grk_bem_ita_heb_chh_amr_cze_aze_uzb_fbf_mao_ven_lat_mol_bsq_glc_gam_swa_mnd_ukr_fre_swt_urd_cic_scr_hun_moo_lda_est_arw_sid_geo_lit_alb_rom_prs_tig_wly_spa_fin_yor_ind_por_mly_jpn_knd_kor_nor_dut_tsn_ben_sun_ctl_sod_jav_cnt_bos_bam_rus_hau_bul_mcd_swe_hin_qcu_slo_svk_eng_tsw_anl_ger_aeg_guj_bat_pol_ewe_afr_dgb_tag_tha_mlt_tml_xho_akn_azi_pan_krd_tur_ses_vie_owc_zul_dyu_igb	0.571069979976	1.35191378295116	0.17968167988162
739	sid_fre_xho_por_chh_owc_tig_svk_azi_tur_lda_jav_cic_ben_eng_bsq_lat_wly_swa_cnt_afr_prs_ven_pan_dgb_glc_hun_bam_tsw_fin_swe_amr_geo_krd_rom_mol_spa_amh_mlt_hin_est_akn_ind_cze_mly_jpn_tml_kor_bos_slo_swt_rus_tag_ctl_gam_sun_mnd_urd_bem_ita_heb_nor_bul_ger_alb_qcu_dut_grk_lit_moo_aeg_mcd_sod_ukr_mao_pol_igb_arw_fbf_bat_tha_anl_knd_ses_tsn_aze_scr_guj_uzb_zul_vie_hau_ewe_dyu_yor	-0.118735309699115	-0.280526636798065	0.779696587012078
740	owc_lit_ven_rus_amr_sod_chh_cze_azi_aze_swa_mly_igb_ger_bos_bsq_guj_amh_ewe_mnd_mol_lat_ses_pol_tsn_slo_est_bam_cic_hun_arw_gam_geo_ukr_krd_afr_urd_heb_aeg_nor_fin_fbf_ind_eng_bat_jpn_knd_kor_svk_dut_bem_pan_sun_mcd_mlt_tag_cnt_ben_xho_por_hau_glc_scr_alb_fre_qcu_swe_ita_prs_zul_tig_bul_sid_rom_jav_grk_tsw_spa_akn_mao_tha_anl_tml_swt_dgb_tur_hin_ctl_uzb_dyu_vie_wly_lda_yor_moo	-0.223271433952879	-0.527011164279038	0.599440713526607
741	sid_lat_ses_rom_hau_anl_wly_pol_azi_tur_bam_bat_akn_mcd_pan_bsq_bos_owc_moo_cnt_ben_bul_xho_mol_zul_slo_hun_bem_lda_fin_spa_heb_geo_rus_ukr_guj_lit_chh_amh_eng_est_tsn_sun_scr_mao_jpn_knd_kor_alb_arw_dyu_fre_ind_glc_gam_jav_mnd_grk_dgb_ctl_mlt_prs_ita_cze_dut_qcu_afr_hin_por_igb_tig_urd_sod_nor_mly_ger_yor_svk_swa_tag_tha_amr_tml_cic_ewe_aze_swe_krd_uzb_tsw_vie_aeg_fbf_ven_swt	-0.407701006004364	-0.967297968940527	0.335903897415342
742	sod_mol_dyu_urd_mlt_chh_aeg_fre_tur_aze_igb_jav_akn_ben_hin_bsq_mcd_gam_moo_mnd_bos_dut_yor_swe_dgb_guj_hun_zul_ewe_fin_arw_owc_geo_pan_afr_cze_lit_heb_amr_svk_est_lda_bat_prs_tag_jpn_tml_kor_rus_slo_xho_ctl_sun_scr_anl_mly_cnt_grk_fbf_lat_hau_ukr_por_ger_eng_qcu_nor_krd_ita_bam_sid_alb_tig_bul_ind_spa_ses_glc_ven_mao_tha_wly_knd_cic_bem_uzb_pol_rom_azi_tsn_vie_amh_tsw_swt_swa	0.0445167732541379	0.104803367838797	0.916757539492661
743	mlt_por_tsn_pol_amr_owc_amh_eng_uzb_tur_ewe_ind_cic_guj_ben_bsq_rus_heb_bam_cnt_dut_cze_bem_scr_igb_svk_fin_zul_moo_hun_arw_chh_geo_ukr_prs_lit_spa_hau_wly_swe_est_tsw_sun_rom_bat_jpn_knd_kor_ctl_nor_akn_glc_mly_pan_sod_jav_mnd_alb_ven_lat_tig_krd_mcd_ita_hin_qcu_bul_ger_bos_lda_sid_grk_aeg_slo_tag_afr_ses_fre_fbf_mao_tha_anl_tml_swa_xho_aze_mol_urd_azi_dyu_vie_gam_yor_swt_dgb	0.264539352418957	0.622496655549931	0.535138697348817
744	anl_dut_dyu_guj_owc_amr_chh_ctl_uzb_azi_ven_mao_yor_slo_mcd_bsq_urd_sid_tsn_cnt_arw_pol_bam_prs_ses_svk_fin_tsw_swt_est_scr_aeg_geo_lit_rom_pan_rus_amh_gam_swe_hun_fbf_mly_bos_bat_jpn_tml_kor_ukr_cze_zul_hin_sun_glc_hau_jav_mnd_mol_moo_ger_mlt_lat_ben_eng_grk_qcu_krd_fre_ita_ewe_sod_por_wly_bul_tag_alb_lda_afr_xho_ind_tha_tig_knd_akn_swa_tur_nor_spa_aze_bem_vie_heb_igb_dgb_cic	-0.213357604775771	-0.504297992374515	0.615244699064592
745	owc_glc_dgb_lat_sid_hau_wly_swe_azi_tur_akn_ind_ewe_pol_rom_bsq_ukr_heb_tsn_mnd_afr_guj_swa_arw_bam_svk_hun_ses_moo_fin_slo_anl_geo_urd_nor_alb_dut_mlt_tig_ctl_est_yor_mao_mcd_jav_jpn_tml_kor_eng_hin_swt_fre_tag_grk_amr_sun_cnt_pan_tsw_scr_gam_rus_bul_prs_bos_qcu_cze_spa_mol_cic_amh_por_chh_krd_bat_ger_fbf_ben_zul_mly_tha_aeg_knd_dyu_ven_aze_ita_lit_uzb_lda_vie_sod_igb_xho_bem	-0.782932461444537	-1.88430758106132	0.0626468397223303
746	amr_krd_swt_pol_amh_heb_wly_mol_azi_uzb_xho_jav_igb_hin_arw_bsq_ukr_sid_ses_mnd_pan_rom_zul_fre_ven_lit_fin_dyu_yor_est_bul_aeg_geo_alb_rus_cze_dut_tig_owc_swe_hun_akn_mao_bos_mly_jpn_tml_kor_glc_ita_tsw_scr_bat_nor_hau_sun_cnt_prs_swa_afr_mlt_urd_ger_grk_lat_qcu_mcd_svk_guj_ewe_sod_por_anl_ctl_tag_eng_dgb_spa_bam_ind_tha_gam_knd_lda_fbf_tur_ben_slo_aze_tsn_vie_chh_moo_cic_bem	-0.0144150526074921	-0.0339447150443935	0.972993985230833
747	amr_bos_ses_krd_sid_aeg_amh_urd_tur_azi_igb_tag_ewe_por_nor_bsq_dut_heb_zul_mnd_mol_spa_xho_lat_dyu_ita_hun_fbf_tsw_fin_ger_wly_geo_pol_lit_rus_glc_chh_sod_fre_est_lda_ind_cze_mly_jpn_tml_kor_eng_ben_moo_afr_mao_slo_anl_jav_cnt_scr_dgb_mcd_mlt_guj_svk_arw_alb_qcu_rom_ctl_prs_bem_hau_grk_owc_hin_sun_swe_swt_ukr_cic_bat_tha_gam_knd_bam_ven_aze_bul_pan_uzb_akn_vie_tig_tsn_yor_swa	0.226187444375803	0.532275413509248	0.595804647141844
748	aeg_bos_ven_afr_sod_gam_heb_fre_azi_uzb_yor_ind_swt_rus_ita_bsq_ukr_anl_lda_cnt_rom_hin_dgb_slo_akn_mol_hun_ses_cic_est_grk_amh_geo_swe_alb_svk_mcd_chh_owc_glc_fin_tsw_bat_bul_jav_jpn_tml_kor_dut_guj_bem_arw_mao_urd_tig_mly_mnd_ger_fbf_por_wly_scr_krd_lat_eng_qcu_spa_pan_ben_swa_hau_pol_sid_prs_sun_ctl_tsn_cze_moo_tag_tha_mlt_knd_ewe_dyu_tur_nor_lit_aze_bam_vie_amr_zul_igb_xho	-1.06645221692592	-2.60763739453199	0.0106207438199781
749	tig_pol_cic_krd_amr_heb_sid_lit_uzb_tur_bem_mly_ven_arw_urd_bsq_slo_gam_dgb_mnd_mol_ger_lda_cze_ses_mcd_fin_akn_zul_hun_rus_amh_geo_guj_glc_eng_prs_anl_owc_spa_est_tsn_ind_lat_bat_jpn_knd_kor_bul_ita_ewe_afr_mao_ben_mlt_tag_cnt_bos_bam_ukr_hau_alb_svk_pan_ctl_qcu_dut_scr_grk_swa_wly_hin_aeg_fre_sun_rom_igb_swe_fbf_jav_tha_sod_tml_swt_tsw_azi_nor_por_aze_moo_vie_chh_yor_xho_dyu	0.547915402746408	1.29429582571513	0.19876795882338
750	gam_mol_tsw_ben_sid_heb_amh_nor_uzb_tur_bam_jav_xho_krd_bul_bsq_slo_anl_swa_cnt_cze_guj_fbf_urd_igb_afr_est_dgb_tsn_hun_rom_owc_geo_por_pol_svk_mcd_tig_sod_bos_fin_dyu_bat_rus_tag_jpn_tml_kor_hin_ita_lda_ctl_sun_swe_amr_mly_mnd_scr_yor_ukr_hau_alb_dut_lat_ger_qcu_grk_arw_prs_moo_chh_spa_mlt_glc_ind_lit_swt_eng_cic_mao_tha_aeg_knd_ses_bem_azi_fre_pan_aze_akn_vie_wly_ven_ewe_zul	-0.339747497948937	-0.803813667442619	0.423554432265296
751	sid_urd_igb_cze_wly_amr_chh_slo_uzb_azi_ewe_mao_ven_afr_glc_bsq_pan_hau_bam_cnt_por_alb_cic_grk_swa_scr_est_lda_yor_hun_bul_amh_geo_nor_lat_ukr_spa_sod_tig_fre_fin_tsw_mly_eng_jav_jpn_knd_kor_arw_swe_dgb_svk_tag_dut_mlt_bat_mnd_mcd_swt_bos_anl_ger_hin_pol_prs_qcu_lit_rus_rom_dyu_owc_mol_gam_ita_ind_krd_moo_guj_bem_sun_tha_heb_tml_zul_tsn_tur_ctl_ben_aze_akn_vie_aeg_xho_fbf_ses	-0.629137458826219	-1.50343006515242	0.136116537637822
752	hau_spa_bam_grk_heb_sid_owc_rus_aze_tur_swt_mao_moo_mcd_bos_bsq_ger_amr_dyu_mnd_afr_eng_tsn_rom_cic_slo_hun_fbf_xho_fin_dut_anl_geo_alb_glc_ita_hin_tig_wly_ukr_est_swa_jav_fre_bat_jpn_tml_kor_prs_ctl_dgb_lit_sun_por_gam_tag_cnt_arw_tsw_lat_aeg_ben_guj_scr_pol_qcu_urd_cze_swe_lda_sod_svk_amh_mol_mly_krd_igb_bul_ven_ind_tha_chh_knd_zul_ewe_uzb_pan_nor_azi_bem_vie_mlt_akn_yor_ses	-0.00888710239313997	-0.0209409788987806	0.983337601262502
753	anl_eng_tsw_spa_amh_aeg_tig_ger_aze_azi_fbf_mao_bem_scr_bul_bsq_urd_sid_igb_cnt_ukr_por_ven_arw_xho_dut_fin_moo_akn_est_bos_chh_geo_afr_lat_krd_rom_gam_wly_rus_hun_bam_mly_mol_bat_jpn_knd_kor_cze_swe_swa_ctl_jav_grk_owc_tag_mnd_guj_dyu_ita_heb_svk_hin_nor_pol_qcu_ben_prs_alb_cic_amr_slo_hau_lit_ind_mcd_lda_fre_tsn_sun_tha_sod_tml_zul_yor_tur_glc_pan_uzb_swt_vie_mlt_dgb_ses_ewe	0.121925387605413	0.286992939839283	0.774756176858785
754	tig_nor_ven_grk_heb_chh_anl_spa_aze_azi_lda_jav_cic_ita_mol_bsq_fre_amr_zul_mnd_ger_rom_yor_ukr_igb_bos_fin_tsw_dgb_est_urd_hau_geo_slo_mcd_pol_rus_sod_owc_ben_hun_bam_sun_glc_mao_jpn_knd_kor_eng_arw_swt_lit_tag_dut_aeg_ind_cnt_prs_ewe_scr_amh_hin_ctl_krd_pan_qcu_por_afr_guj_dyu_mlt_lat_sid_bul_bat_swe_tsn_alb_moo_mly_tha_wly_tml_fbf_ses_tur_cze_svk_uzb_xho_vie_gam_bem_akn_swa	-0.405707818478086	-0.962717285172791	0.338185967351984
755	anl_lit_swa_urd_sod_sid_aeg_prs_tur_azi_dgb_sun_fbf_afr_nor_bsq_bos_amh_ven_cnt_rus_pol_dyu_por_igb_guj_fin_tsn_swt_est_bul_amr_geo_mol_ger_krd_cze_owc_hau_rom_hun_yor_ind_mcd_tag_jpn_tml_kor_ukr_pan_ewe_fre_bat_scr_mlt_mao_mnd_svk_zul_grk_heb_ben_lat_eng_glc_qcu_slo_hin_dut_bam_chh_arw_tig_swe_mly_ita_moo_alb_akn_jav_tha_gam_knd_tsw_bem_uzb_ctl_spa_aze_cic_vie_wly_lda_ses_xho	-0.238789699987217	-0.563807359707749	0.574242312997368
756	tig_eng_igb_por_amh_gam_wly_lit_azi_aze_akn_tag_bem_hin_lat_bsq_glc_chh_tsn_cnt_afr_urd_moo_mol_ses_ita_hun_ven_xho_est_spa_hau_geo_swe_ukr_alb_ctl_sod_sid_dut_fin_dgb_mao_bul_bat_jpn_knd_kor_rus_arw_swt_scr_ind_cze_aeg_sun_mnd_rom_bam_slo_mlt_pan_nor_svk_krd_qcu_pol_guj_prs_ewe_heb_grk_anl_ger_jav_ben_zul_bos_yor_mly_tha_owc_tml_tsw_fbf_uzb_fre_mcd_tur_swa_vie_amr_lda_cic_dyu	0.127225231459593	0.299628645811634	0.765129067863328
757	heb_slo_dgb_alb_amr_hau_sod_lat_uzb_azi_swt_jav_ewe_eng_lit_bsq_ukr_anl_bem_mnd_svk_ita_lda_por_swa_grk_hun_bam_igb_est_ctl_amh_geo_rom_mcd_glc_arw_mlt_tig_guj_fin_cic_ind_dut_mao_jpn_knd_kor_urd_afr_dyu_prs_mly_spa_aeg_bat_cnt_rus_zul_ger_gam_mol_ben_krd_pan_qcu_cze_fre_bul_fbf_chh_pol_owc_scr_tag_hin_ses_nor_tsn_sun_tha_wly_tml_tsw_akn_tur_bos_swe_aze_yor_vie_sid_moo_xho_ven	-0.277891338547884	-0.657640702631853	0.512393502188058
758	amh_ctl_tsn_pan_gam_mlt_aeg_eng_azi_tur_bam_bat_lda_rus_grk_bsq_bos_tig_cic_mnd_lat_ben_xho_swe_swa_afr_est_moo_bem_fin_urd_anl_geo_mol_pol_ukr_krd_wly_sod_glc_hun_ses_tag_guj_jav_jpn_knd_kor_arw_svk_ewe_slo_mly_scr_heb_ind_cnt_ita_zul_mcd_owc_dut_alb_prs_por_qcu_nor_rom_bul_swt_chh_spa_amr_hin_sun_ger_dgb_cze_igb_mao_tha_hau_tml_fbf_akn_uzb_fre_lit_aze_dyu_vie_sid_ven_tsw_yor	-0.301215977032636	-0.712284169783236	0.4780719929741
759	gam_bul_dgb_svk_amh_anl_sod_cze_azi_tur_fbf_sun_ven_ita_lat_bsq_glc_aeg_akn_cnt_prs_lit_ewe_mol_swa_eng_fin_lda_bam_est_scr_mlt_geo_arw_slo_pan_ctl_hau_heb_alb_hun_bem_bat_fre_mao_jpn_knd_kor_afr_dut_swt_urd_mly_nor_sid_jav_mnd_pol_moo_mcd_amr_hin_rom_spa_guj_qcu_ben_bos_swe_dyu_wly_ger_chh_rus_tag_ukr_tsn_por_ses_ind_tha_owc_tml_yor_tsw_aze_grk_krd_uzb_igb_vie_tig_zul_xho_cic	-0.351140825264149	-0.831622002301996	0.407752551116701
760	wly_urd_tsn_dut_owc_gam_chh_bos_aze_tur_moo_mao_ses_mol_lat_bsq_eng_amh_ewe_cnt_por_arw_lda_ctl_akn_swe_fin_dgb_dyu_est_pol_mlt_geo_nor_slo_spa_ukr_tig_hau_prs_hun_swt_ind_glc_tag_jpn_tml_kor_lit_hin_fbf_mcd_sun_pan_amr_bat_mnd_ger_ven_bul_heb_krd_ita_grk_ben_qcu_svk_rus_alb_bem_sod_fre_sid_guj_mly_scr_zul_afr_cic_jav_tha_anl_knd_igb_tsw_azi_rom_cze_uzb_yor_vie_aeg_swa_xho_bam	-0.320522393699378	-0.759791363941185	0.449301058810539
761	sod_lat_dyu_por_heb_mlt_anl_slo_uzb_azi_bam_sun_tsw_rus_lit_bsq_svk_wly_cic_cnt_dut_scr_lda_ctl_yor_ben_est_zul_moo_hun_swe_tig_geo_urd_ukr_arw_alb_hau_amr_spa_fin_tsn_mly_bos_tag_jpn_knd_kor_prs_guj_dgb_afr_jav_mol_sid_bat_mnd_ger_fbf_glc_gam_hin_bul_krd_mcd_qcu_cze_pol_grk_xho_amh_eng_chh_rom_mao_pan_igb_nor_akn_ind_tha_owc_tml_ven_ses_aze_ita_fre_tur_bem_vie_aeg_ewe_swt_swa	-0.989819031256041	-2.41473578187807	0.0177032127362758
762	heb_krd_swa_lat_anl_hau_mlt_slo_aze_uzb_fbf_mao_yor_grk_scr_bsq_dut_amr_zul_mnd_mcd_prs_ses_rus_igb_svk_hun_ven_tsn_fin_glc_aeg_geo_swe_alb_hin_eng_sod_tig_ben_est_cic_bat_ger_sun_jpn_knd_kor_arw_fre_lda_por_ind_pan_gam_jav_cnt_mol_swt_urd_sid_guj_nor_cze_ukr_qcu_lit_ctl_spa_bem_amh_bos_chh_pol_mly_afr_tsw_bul_moo_tag_tha_wly_tml_akn_bam_azi_rom_ita_tur_ewe_vie_owc_dyu_dgb_xho	-0.585360090634336	-1.39472482913103	0.166421327123685
763	heb_bul_swa_ben_owc_mlt_sod_prs_tur_uzb_ven_ind_dyu_grk_rus_bsq_bos_chh_fbf_mnd_glc_afr_zul_krd_akn_dut_est_ewe_tsw_fin_ger_amr_geo_ita_cze_alb_spa_wly_hau_urd_hun_igb_mao_swe_sun_jpn_tml_kor_pan_rom_bem_arw_jav_mcd_sid_bat_cnt_ukr_ses_fre_amh_scr_lit_guj_pol_qcu_eng_mol_hin_tsn_aeg_svk_gam_ctl_mly_lat_xho_por_dgb_tag_tha_anl_knd_swt_cic_aze_slo_nor_azi_yor_vie_tig_moo_lda_bam	-0.918802976343298	-2.22298210128071	0.0286399208162841
764	tig_scr_ses_glc_amr_mlt_owc_ger_uzb_tur_ven_mao_cic_ben_ukr_bsq_mol_amh_dgb_cnt_guj_fre_bem_rus_ewe_krd_hun_tsw_bam_est_rom_heb_geo_por_afr_swe_spa_sod_aeg_ctl_fin_zul_tag_svk_mly_jpn_tml_kor_cze_nor_igb_pol_sun_mcd_anl_jav_mnd_bos_tsn_eng_hau_hin_bul_arw_lit_qcu_grk_pan_dut_swa_gam_alb_chh_lat_bat_prs_akn_urd_yor_ind_tha_wly_knd_fbf_xho_aze_slo_ita_azi_moo_vie_sid_dyu_lda_swt	-0.0930175131446741	-0.219289122615492	0.826905405251605
765	heb_pan_bem_rus_aeg_sod_amr_ita_tur_aze_yor_tag_ses_dut_spa_bsq_pol_tig_dyu_mnd_alb_afr_lda_rom_bam_ctl_fin_fbf_tsw_hun_nor_owc_geo_por_guj_prs_swe_anl_hau_bos_est_ewe_sun_scr_bat_jpn_tml_kor_arw_urd_moo_lit_mao_svk_amh_ind_cnt_ben_swt_lat_chh_ger_ukr_eng_mol_qcu_fre_mcd_hin_akn_mlt_cze_sid_grk_jav_bul_tsn_slo_xho_mly_tha_wly_knd_igb_cic_azi_glc_krd_uzb_dgb_vie_gam_ven_swa_zul	-0.603922622687291	-1.44299237019238	0.152382438360654
766	mlt_swe_cic_bos_tig_chh_anl_bul_azi_uzb_bem_mly_ses_lit_ukr_bsq_fre_owc_dgb_cnt_pol_eng_xho_mcd_ven_ger_fin_bam_igb_hun_alb_hau_geo_scr_dut_guj_hin_amh_sid_rus_est_fbf_sun_slo_tag_jpn_tml_kor_krd_spa_tsn_rom_bat_pan_gam_ind_mnd_afr_ewe_glc_sod_ita_cze_por_mol_qcu_grk_svk_lat_akn_amr_prs_aeg_urd_jav_ctl_dyu_arw_swt_mao_tha_wly_knd_lda_tsw_aze_ben_nor_tur_swa_vie_heb_zul_yor_moo	-0.128328198325571	-0.302785749126377	0.762729360564927
767	amr_mol_dyu_prs_wly_mlt_sid_bul_tur_uzb_yor_mao_ses_krd_ctl_bsq_rom_owc_swa_cnt_slo_lit_swt_grk_zul_arw_hun_bem_lda_est_svk_anl_geo_ger_scr_lat_guj_sod_chh_eng_fin_tsw_ind_pan_sun_jpn_knd_kor_ita_por_fbf_bos_jav_hin_amh_bat_mnd_glc_igb_alb_heb_swe_afr_ben_mcd_qcu_urd_spa_nor_moo_aeg_fre_hau_pol_tag_cze_ewe_ukr_bam_mly_tha_tig_tml_cic_ven_aze_dut_rus_azi_dgb_vie_gam_xho_tsn_akn	-0.22696459001249	-0.536301330597915	0.593030822912998
768	amh_pan_bam_swe_amr_mlt_sod_cze_aze_azi_tsw_ind_yor_urd_eng_bsq_ita_anl_moo_mnd_svk_rom_xho_bul_dgb_bos_fin_dyu_swt_est_por_aeg_geo_ukr_nor_krd_lat_wly_sid_fre_hun_tsn_sun_lit_tag_jpn_tml_kor_alb_pol_cic_glc_mao_guj_tig_jav_cnt_arw_ven_prs_gam_ger_rus_mol_afr_qcu_ben_ctl_spa_swa_hau_dut_heb_grk_bat_mcd_akn_scr_fbf_mly_tha_chh_knd_igb_bem_tur_slo_hin_uzb_zul_vie_owc_ewe_ses_lda	0.078094936341534	0.183842905190304	0.854536949285147
769	amr_ita_bem_pan_amh_owc_tig_lit_uzb_aze_ven_ind_cic_mol_lat_bsq_grk_sid_bam_mnd_urd_fre_yor_pol_akn_mcd_fin_fbf_dyu_est_prs_sod_geo_ger_alb_scr_svk_gam_hau_bul_hun_igb_mao_nor_sun_jpn_knd_kor_afr_ctl_lda_krd_tag_cze_anl_mly_cnt_rom_xho_hin_aeg_ben_spa_glc_ukr_qcu_dut_bos_rus_tsw_heb_por_chh_arw_bat_eng_zul_guj_ses_jav_tha_wly_tml_dgb_swa_tur_swe_slo_azi_tsn_vie_mlt_moo_swt_ewe	0.372281078841054	0.876387562661594	0.383077491611541
770	hau_rom_dyu_por_gam_owc_heb_afr_tur_azi_dgb_jav_zul_krd_grk_bsq_rus_wly_yor_mnd_pan_alb_swt_scr_moo_mol_hun_cic_ewe_fin_arw_aeg_geo_ita_spa_glc_lit_anl_sid_ben_est_tsn_bat_prs_mao_jpn_knd_kor_bul_guj_bam_lat_ind_ger_amr_sun_cnt_urd_igb_svk_mlt_slo_eng_ctl_pol_qcu_fre_mcd_hin_ven_sod_nor_tig_cze_tag_bos_akn_dut_swa_mly_tha_amh_tml_tsw_lda_aze_ukr_swe_uzb_bem_vie_chh_ses_fbf_xho	-0.544323545956907	-1.29843447483976	0.197348669199323
771	amh_nor_bem_pol_hau_owc_chh_bul_azi_aze_dgb_bat_igb_rus_ukr_bsq_cze_wly_swt_cnt_slo_ger_ses_grk_tsw_svk_fin_moo_xho_hun_lit_mlt_geo_scr_glc_bos_ita_gam_sid_urd_est_bam_mao_ctl_sun_jpn_tml_kor_por_krd_lda_fre_mly_dut_aeg_jav_mnd_ben_dyu_swe_sod_arw_hin_prs_guj_qcu_rom_lat_mol_ven_anl_eng_tig_mcd_ind_spa_swa_pan_akn_tag_tha_amr_knd_ewe_tsn_tur_alb_afr_uzb_fbf_vie_heb_cic_zul_yor	0.580180726345879	1.37238088307723	0.173245805685523
772	gam_cze_moo_svk_aeg_owc_sod_alb_tur_azi_igb_mao_ven_slo_dut_bsq_guj_mlt_dyu_mnd_rus_hin_zul_bos_tsn_rom_hun_dgb_tsw_est_ger_anl_geo_ctl_pol_pan_krd_sid_hau_bul_fin_yor_ind_urd_tag_jpn_tml_kor_mol_grk_ewe_afr_bat_por_wly_mly_cnt_prs_swt_fre_chh_scr_glc_eng_ben_qcu_spa_mcd_lit_akn_tig_arw_heb_lat_sun_nor_swa_ukr_xho_jav_tha_amh_knd_bam_bem_uzb_ita_swe_aze_lda_vie_amr_cic_fbf_ses	-0.162095698793006	-0.382296797895516	0.703113474992993
773	amr_alb_ewe_slo_gam_sid_anl_dut_azi_uzb_akn_mly_dyu_mol_svk_bsq_nor_aeg_ven_cnt_scr_guj_fbf_ukr_bam_mcd_hun_swa_zul_fin_por_heb_geo_prs_ger_lat_bos_sod_mlt_hin_est_yor_ind_ita_jav_jpn_knd_kor_spa_afr_cic_bul_mao_swe_owc_bat_mnd_fre_igb_cze_amh_pol_arw_rom_grk_qcu_krd_pan_rus_tsw_wly_glc_chh_eng_tag_urd_xho_lit_bem_sun_tha_tig_tml_swt_lda_tur_ben_ctl_aze_moo_vie_hau_tsn_dgb_ses	-0.94295398946286	-2.28887939820094	0.0243501161034879
774	wly_pol_xho_eng_mlt_sod_tig_scr_tur_aze_moo_jav_lda_slo_ger_bsq_lit_aeg_akn_cnt_nor_glc_ven_bos_fbf_guj_est_dyu_bam_fin_urd_chh_geo_mol_pan_krd_cze_heb_amh_ukr_hun_ewe_tag_ctl_mao_jpn_knd_kor_prs_svk_igb_bul_sun_por_gam_bat_mnd_rom_yor_hin_anl_rus_ita_spa_dut_qcu_fre_swe_arw_swa_hau_afr_owc_mcd_ind_lat_zul_ben_bem_mly_tha_sid_tml_swt_tsw_azi_alb_grk_uzb_dgb_vie_amr_cic_tsn_ses	-0.455481755982059	-1.08292868961599	0.281639842430579
775	wly_arw_xho_scr_mlt_chh_amr_ctl_tur_azi_dgb_tag_tsn_krd_guj_bsq_glc_owc_swa_mnd_prs_afr_cic_spa_tsw_mcd_est_akn_igb_hun_pan_sod_geo_alb_cze_rom_lat_anl_aeg_eng_fin_moo_mao_bul_mly_jpn_tml_kor_nor_pol_bem_urd_bat_fre_hau_ind_cnt_mol_ses_slo_amh_hin_bos_ben_lit_qcu_ger_por_dut_ewe_sid_ukr_tig_grk_sun_rus_fbf_swe_lda_jav_tha_gam_knd_zul_yor_aze_svk_ita_uzb_bam_vie_heb_dyu_ven_swt	-0.689081533277703	-1.65399103829158	0.101500920024385
776	gam_krd_dyu_fre_anl_sid_hau_ukr_azi_aze_ewe_bat_moo_grk_arw_bsq_por_amh_yor_cnt_prs_spa_tsw_mcd_dgb_cze_est_ven_swt_fin_dut_heb_geo_slo_guj_lit_rom_sod_amr_glc_hun_cic_sun_ctl_mao_jpn_knd_kor_ita_hin_akn_pol_ind_scr_mlt_tag_mnd_eng_fbf_lat_aeg_pan_bos_svk_mol_qcu_nor_swe_urd_swa_tig_bul_wly_afr_mly_ben_zul_alb_bam_jav_tha_chh_tml_bem_xho_tur_rus_ger_uzb_ses_vie_owc_lda_tsn_igb	0.020415305853985	0.0480649568183517	0.961767544570125
777	chh_nor_lda_eng_amr_sid_owc_pan_uzb_aze_dyu_bat_swt_lat_slo_bsq_grk_wly_tsn_mnd_krd_svk_xho_swe_dgb_pol_hun_zul_tsw_est_bul_amh_geo_fre_bos_lit_rus_hau_aeg_ger_fin_fbf_sun_guj_mao_jpn_knd_kor_por_mcd_yor_urd_ind_arw_mlt_tag_cnt_spa_ven_prs_sod_ita_ben_scr_mol_qcu_ukr_ctl_glc_swa_heb_rom_anl_hin_mly_cze_ewe_afr_bam_jav_tha_gam_tml_ses_bem_azi_alb_dut_tur_akn_vie_tig_moo_cic_igb	0.0625399973219096	0.147153658200809	0.883329281577651
778	anl_alb_ven_lat_gam_tig_hau_ukr_tur_azi_igb_mao_swt_pan_lit_bsq_eng_amh_zul_mnd_hin_arw_xho_spa_yor_cze_est_moo_cic_hun_ita_chh_geo_ctl_svk_pol_ger_mlt_amr_swe_fin_tsn_mly_rus_jav_jpn_knd_kor_ben_scr_dyu_bul_tag_glc_heb_sun_cnt_mcd_lda_krd_sid_urd_prs_mol_fre_qcu_slo_nor_rom_fbf_sod_guj_aeg_afr_ind_dut_ewe_por_dgb_bat_tha_wly_tml_bam_akn_aze_bos_grk_uzb_swa_vie_owc_ses_bem_tsw	-0.269403682949444	-0.636912174320898	0.525746765602396
779	gam_ukr_ewe_lat_amr_tig_sid_glc_azi_aze_zul_ind_bam_mol_eng_bsq_rus_aeg_dgb_mnd_urd_nor_ses_lit_igb_rom_est_yor_tsn_hun_por_amh_geo_arw_ben_spa_guj_mlt_owc_afr_fin_cic_sun_hin_tag_jpn_knd_kor_grk_pan_tsw_pol_jav_bos_wly_mly_cnt_prs_ven_alb_hau_krd_ctl_svk_bul_qcu_cze_swe_ita_akn_sod_dut_chh_ger_bat_slo_xho_scr_fbf_mao_tha_heb_tml_swt_moo_tur_mcd_fre_uzb_lda_vie_anl_swa_dyu_bem	-0.491467334926598	-1.16766911177304	0.245925212151399
780	amh_rus_yor_swe_sid_sod_chh_por_aze_uzb_igb_mao_fbf_ger_prs_bsq_ben_aeg_tsn_mnd_rom_grk_ven_mcd_swt_lit_est_lda_xho_fin_slo_mlt_geo_glc_pan_eng_nor_owc_heb_scr_hun_moo_sun_hin_ind_jpn_knd_kor_arw_guj_ses_urd_tag_ita_anl_jav_cnt_bul_cic_svk_gam_spa_afr_fre_mol_qcu_lat_dut_ukr_dgb_hau_alb_amr_ctl_bat_krd_bam_pol_akn_mly_tha_tig_tml_ewe_tsw_azi_bos_cze_tur_dyu_vie_wly_bem_zul_swa	-0.0835639805946163	-0.196802852383003	0.844411269442872
781	wly_rus_akn_swe_sid_gam_heb_urd_azi_uzb_bam_tag_dgb_mcd_dut_bsq_krd_chh_lda_mnd_ger_grk_tsw_ben_ses_arw_fin_tsn_yor_est_ita_amr_geo_hin_por_fre_afr_amh_aeg_glc_hun_zul_jav_alb_ind_jpn_tml_kor_spa_svk_moo_guj_bat_lit_anl_mao_cnt_ctl_cic_pan_hau_ukr_prs_nor_scr_qcu_lat_bul_eng_swt_mlt_mol_tig_slo_mly_cze_swa_bos_fbf_sun_tha_owc_knd_ven_bem_aze_rom_pol_tur_xho_vie_sod_dyu_igb_ewe	0.147233025178644	0.347433213171389	0.729050939541128
782	hau_ukr_ses_rus_anl_sod_sid_lat_uzb_aze_cic_ind_swa_nor_rom_bsq_cze_tig_zul_mnd_swe_fre_bem_afr_bam_lit_fin_ewe_yor_hun_scr_heb_geo_prs_mol_dut_glc_gam_owc_pol_est_dgb_mly_grk_mao_jpn_knd_kor_ben_ger_akn_urd_sun_alb_wly_tag_cnt_spa_swt_ita_amh_krd_ctl_mcd_hin_qcu_guj_svk_eng_xho_amr_bos_aeg_bul_jav_slo_tsn_arw_ven_bat_tha_chh_tml_igb_fbf_azi_por_pan_tur_tsw_vie_mlt_dyu_lda_moo	-0.0746359560626791	-0.175874651906311	0.860774811830857
783	owc_nor_moo_ita_aeg_anl_sod_bos_azi_aze_ewe_tag_xho_urd_ben_bsq_pan_gam_dgb_cnt_bul_afr_fbf_por_ven_svk_hun_yor_akn_est_glc_chh_geo_cze_guj_mcd_lat_amr_wly_grk_fin_tsn_mao_dut_mly_jpn_knd_kor_krd_pol_lda_scr_bat_alb_mlt_jav_mnd_hin_cic_lit_tig_mol_rus_spa_prs_qcu_swe_ctl_slo_tsw_sid_rom_amh_ukr_ind_fre_swa_eng_igb_sun_tha_hau_tml_zul_ses_tur_ger_arw_uzb_bem_vie_heb_swt_bam_dyu	-0.220017871620587	-0.520192868233506	0.604165295256571
784	gam_swe_ses_ita_aeg_chh_hau_spa_azi_tur_igb_bat_ven_guj_hin_bsq_alb_sid_tsn_mnd_grk_afr_akn_bul_ewe_pol_hun_zul_swa_est_svk_amr_geo_mol_ben_ctl_dut_tig_owc_rus_fin_cic_mly_cze_ind_jpn_knd_kor_glc_mcd_tsw_slo_sun_urd_sod_jav_cnt_ukr_fbf_fre_wly_prs_krd_scr_bos_qcu_por_ger_pan_xho_mlt_arw_heb_rom_tag_lit_bem_nor_moo_mao_tha_anl_tml_swt_dyu_aze_eng_lat_uzb_dgb_vie_amh_bam_lda_yor	-0.18658447731298	-0.440435410616134	0.660643806902132
785	sid_nor_tsw_rom_mlt_sod_chh_mcd_aze_uzb_fbf_ind_xho_alb_scr_bsq_grk_amr_akn_mnd_mol_hin_moo_bos_yor_krd_fin_ewe_bam_est_dut_amh_geo_urd_pan_spa_rus_heb_hau_ita_hun_ven_mly_slo_bat_jpn_knd_kor_fre_bul_ses_arw_mao_pol_anl_jav_cnt_svk_cic_ctl_gam_lat_glc_eng_cze_qcu_lit_por_swe_bem_tig_ger_owc_afr_tag_prs_swt_ukr_swa_sun_tha_aeg_tml_zul_igb_azi_guj_ben_tur_lda_vie_wly_tsn_dyu_dgb	-0.244297914647852	-0.577209654565909	0.565192548253997
786	gam_fre_lda_pan_sod_aeg_hau_dut_uzb_azi_ses_jav_bam_ben_guj_bsq_ukr_owc_xho_mnd_slo_spa_dgb_nor_moo_lit_fin_swt_tsn_hun_krd_tig_geo_lat_mcd_prs_ctl_sid_chh_eng_est_swa_bat_arw_mao_jpn_tml_kor_bul_cze_igb_swe_mly_por_amh_ind_cnt_rus_tsw_ger_anl_svk_afr_mol_pol_qcu_grk_alb_rom_fbf_mlt_urd_amr_hin_sun_bos_cic_ita_bem_tag_tha_wly_knd_zul_dyu_tur_glc_scr_aze_akn_vie_heb_yor_ewe_ven	-0.356956746578677	-0.846037468117582	0.399703472840742
787	owc_rom_tsw_urd_chh_gam_sod_lat_aze_uzb_dyu_mly_cic_pan_grk_bsq_ger_sid_ewe_mnd_slo_krd_bam_swe_yor_bos_fin_fbf_swa_est_ctl_mlt_geo_afr_eng_pol_lit_hau_heb_ukr_hun_igb_ind_scr_bat_jpn_tml_kor_fre_ita_bem_por_sun_svk_amh_mao_cnt_bul_zul_spa_wly_mcd_rus_nor_mol_qcu_dut_hin_prs_tsn_amr_arw_anl_cze_jav_glc_moo_guj_dgb_tag_tha_tig_knd_ses_ven_tur_alb_ben_azi_akn_vie_aeg_lda_swt_xho	-0.50426507717555	-1.2009710955731	0.23281224823164
788	anl_ita_lda_pan_amh_amr_gam_lat_tur_uzb_bem_bat_igb_dut_slo_bsq_krd_sid_fbf_mnd_mcd_hin_zul_svk_moo_alb_est_cic_ven_fin_ben_owc_geo_cze_spa_scr_swe_wly_aeg_ger_hun_swt_sun_lit_mly_jpn_tml_kor_bul_por_ses_arw_mao_ctl_heb_tag_cnt_eng_dgb_nor_chh_rus_urd_fre_pol_qcu_rom_mol_glc_bam_sod_guj_tig_afr_jav_prs_xho_bos_akn_ind_tha_hau_knd_ewe_swa_azi_grk_ukr_aze_dyu_vie_mlt_yor_tsn_tsw	-0.497903310339748	-1.18531734914989	0.238911926189242
789	owc_guj_bem_cze_sod_anl_mlt_ctl_aze_tur_dyu_tag_zul_eng_rom_bsq_bos_tig_yor_mnd_arw_nor_akn_hin_dgb_bul_hun_ewe_cic_est_mol_aeg_geo_pol_por_ita_lit_amh_hau_scr_fin_fbf_mao_rus_ind_jpn_knd_kor_ger_dut_bam_prs_mly_krd_chh_sun_cnt_glc_lda_urd_wly_ben_lat_mcd_afr_qcu_slo_spa_ukr_tsw_heb_svk_gam_grk_jav_swe_ses_pan_swt_bat_tha_amr_tml_xho_tsn_azi_alb_fre_uzb_swa_vie_sid_ven_moo_igb	-0.456810676589218	-1.08627139567626	0.280166510145411
790	mlt_lat_bam_fre_sod_sid_chh_ita_tur_azi_dyu_mao_igb_ctl_urd_bsq_ger_tig_ven_mnd_pol_prs_cic_svk_swt_glc_hun_tsn_akn_est_alb_aeg_geo_bul_lit_pan_arw_hau_heb_eng_fin_bem_bat_ukr_mly_jpn_knd_kor_mcd_por_ewe_rom_sun_cze_amr_ind_cnt_afr_tsw_scr_owc_ben_dut_swe_mol_qcu_guj_krd_rus_ses_amh_nor_gam_spa_tag_slo_fbf_grk_xho_jav_tha_wly_tml_dgb_swa_aze_bos_hin_uzb_zul_vie_anl_moo_lda_yor	-0.507575688643024	-1.21007802670419	0.229315689211377
791	owc_lit_swt_ita_sod_chh_tig_krd_tur_aze_cic_bat_tsn_prs_mol_bsq_por_wly_yor_mnd_cze_lat_tsw_dut_xho_svk_est_zul_moo_fin_rus_sid_geo_ger_ctl_bos_ben_amh_mlt_scr_hun_ses_tag_eng_sun_jpn_tml_kor_hin_arw_igb_guj_ind_pan_hau_jav_cnt_glc_dyu_fre_anl_mcd_spa_urd_swe_qcu_bul_pol_rom_fbf_amr_alb_gam_afr_mao_slo_ewe_nor_bam_mly_tha_aeg_knd_swa_akn_azi_grk_ukr_uzb_dgb_vie_heb_lda_bem_ven	-0.365449348884987	-0.865689310416783	0.388888315639578
792	amr_prs_ven_ben_tig_sid_sod_cze_tur_aze_akn_jav_cic_scr_urd_bsq_rus_aeg_ewe_cnt_ukr_mcd_bam_pol_moo_por_fin_zul_dgb_hun_guj_chh_geo_spa_lit_pan_eng_mlt_amh_bul_est_xho_ind_ita_mao_jpn_tml_kor_afr_nor_swa_hin_bat_arw_wly_sun_mnd_grk_tsn_mol_gam_fre_slo_lat_alb_qcu_dut_ctl_ger_bem_hau_krd_heb_bos_tag_rom_yor_glc_tsw_mly_tha_owc_knd_dyu_igb_uzb_swe_svk_azi_lda_vie_anl_swt_fbf_ses	-0.922613921739908	-2.2383186073311	0.0275864347543834
793	aeg_grk_igb_rus_sid_hau_gam_spa_uzb_tur_xho_sun_cic_afr_lit_bsq_lat_sod_bam_cnt_ben_por_swt_ita_dgb_guj_hun_tsw_ewe_est_bos_amh_geo_pan_ukr_pol_slo_anl_mlt_mol_fin_ses_jav_ctl_tag_jpn_knd_kor_bul_nor_fbf_hin_mao_alb_amr_bat_mnd_swe_swa_ger_wly_fre_urd_rom_mcd_qcu_eng_dut_svk_tsn_tig_prs_chh_krd_ind_cze_moo_scr_zul_mly_tha_owc_tml_yor_bem_azi_glc_arw_aze_lda_vie_heb_dyu_akn_ven	-0.940561484878546	-2.28454486853584	0.024613832217264
794	anl_cze_lda_lat_sod_owc_gam_fre_uzb_aze_igb_sun_zul_prs_hin_bsq_afr_tig_xho_mnd_bul_alb_tsw_urd_bem_bos_est_bam_ewe_hun_mol_wly_geo_svk_rom_glc_guj_aeg_sid_rus_fin_swa_mao_slo_tag_jpn_tml_kor_arw_pol_fbf_grk_mly_lit_chh_jav_cnt_swe_cic_eng_hau_ukr_krd_dut_nor_qcu_pan_por_spa_dgb_amh_ctl_mlt_scr_bat_ita_yor_mcd_dyu_ind_tha_amr_knd_ven_akn_azi_ben_ger_tur_moo_vie_heb_swt_tsn_ses	-0.24803419119351	-0.586957200967841	0.558654671099551
795	sod_svk_cic_pol_anl_wly_owc_swe_tur_aze_bem_ind_bam_ctl_bul_bsq_urd_heb_yor_cnt_rom_spa_zul_hin_swt_prs_est_ses_dgb_fin_nor_mlt_geo_glc_eng_guj_arw_amr_sid_grk_hun_fbf_tag_fre_mly_jpn_knd_kor_dut_bos_swa_pan_mao_lat_aeg_sun_mnd_ger_tsn_cze_chh_por_krd_alb_afr_qcu_ita_lit_mol_ven_tig_ben_amh_slo_jav_rus_igb_scr_tsw_bat_tha_hau_tml_akn_lda_azi_mcd_ukr_uzb_moo_vie_gam_xho_ewe_dyu	-0.0286928776840612	-0.0677584695523501	0.946123369530152
796	sod_lit_bem_alb_chh_amh_tig_afr_tur_uzb_tsn_sun_moo_rom_svk_bsq_ger_hau_yor_cnt_slo_ukr_cic_spa_igb_mol_fin_dyu_swa_hun_swe_sid_geo_arw_ita_dut_mcd_aeg_wly_bul_est_bam_ind_bos_jav_jpn_knd_kor_guj_prs_lda_hin_tag_cze_amr_mly_mnd_rus_swt_por_mlt_pan_urd_lat_grk_qcu_ctl_ben_glc_akn_gam_nor_anl_scr_bat_eng_ses_pol_tsw_mao_tha_owc_tml_fbf_xho_azi_krd_fre_aze_dgb_vie_heb_ven_ewe_zul	-0.197437377945132	-0.466232844931271	0.642139059931974
797	wly_spa_ses_ben_heb_owc_tig_ger_tur_uzb_cic_mly_fbf_pan_scr_bsq_swe_mlt_tsw_cnt_rom_grk_tsn_bos_bam_hin_est_ewe_lda_hun_pol_hau_geo_ctl_arw_mol_prs_amh_anl_slo_fin_swt_mao_dut_sun_jpn_knd_kor_guj_rus_moo_fre_jav_cze_aeg_ind_mnd_mcd_bem_bul_chh_eng_lat_krd_ukr_qcu_por_svk_nor_igb_sod_glc_gam_afr_tag_ita_akn_alb_yor_bat_tha_amr_tml_xho_dgb_aze_lit_urd_azi_zul_vie_sid_dyu_ven_swa	-0.424616525075833	-1.00882734324001	0.315675036882981
798	aeg_svk_lda_ukr_heb_tig_chh_slo_tur_aze_swt_mly_dgb_bos_afr_bsq_ben_sod_swa_cnt_pan_ita_ses_krd_igb_rom_fin_zul_bam_est_ger_hau_geo_lit_por_mcd_eng_amh_anl_hin_hun_moo_bat_pol_ind_jpn_tml_kor_nor_spa_bem_bul_tag_glc_wly_sun_mnd_swe_yor_urd_amr_cze_arw_fre_prs_qcu_guj_rus_dut_ven_gam_grk_mlt_lat_mao_mol_akn_alb_fbf_jav_tha_owc_knd_ewe_tsn_azi_scr_ctl_uzb_dyu_vie_sid_xho_cic_tsw	0.0872926455943247	0.205378576691019	0.837725232486511
799	hau_krd_tsn_cze_tig_wly_amr_spa_aze_tur_tsw_mao_akn_glc_guj_bsq_swe_heb_dyu_cnt_dut_ita_yor_mol_bem_rus_fin_bam_dgb_hun_grk_sod_geo_urd_mcd_afr_pan_gam_aeg_lit_est_moo_tag_por_bat_jpn_knd_kor_ben_fre_zul_rom_ind_hin_amh_sun_mnd_pol_swt_slo_mlt_nor_ger_prs_bos_qcu_eng_lat_scr_ses_chh_bul_sid_alb_mly_ukr_cic_arw_swa_jav_tha_owc_tml_fbf_ewe_azi_svk_ctl_uzb_lda_vie_anl_igb_xho_ven	-0.348794774213121	-0.825257882415335	0.411337066552913
800	mlt_mcd_ses_bul_owc_amr_sid_por_aze_tur_akn_mao_igb_krd_glc_bsq_ben_anl_fbf_mnd_dut_scr_lda_bos_yor_mol_fin_xho_bam_est_swe_aeg_geo_slo_ger_rom_cze_gam_sod_guj_hun_ewe_sun_eng_ind_jpn_tml_kor_prs_arw_moo_fre_jav_nor_hau_bat_cnt_urd_dyu_pan_heb_rus_lat_afr_hin_qcu_spa_pol_ita_swa_tig_svk_wly_alb_tag_grk_swt_ukr_tsw_mly_tha_chh_knd_ven_bem_uzb_lit_ctl_azi_tsn_vie_amh_dgb_zul_cic	-0.319588297052498	-0.755949477345138	0.451590035186903
801	hau_mcd_igb_krd_anl_wly_heb_arw_azi_aze_cic_mao_moo_pan_ger_bsq_scr_gam_yor_mnd_ben_ukr_bam_glc_bem_guj_fin_swa_swt_est_urd_mlt_geo_rom_bos_nor_rus_sid_chh_pol_hun_akn_tag_hin_mly_jpn_knd_kor_swe_slo_dgb_ita_jav_bul_aeg_bat_cnt_prs_ven_mol_owc_lat_svk_dut_lit_qcu_ctl_spa_alb_ses_tig_cze_amh_afr_ind_eng_dyu_por_tsn_sun_tha_sod_tml_ewe_tsw_tur_grk_fre_uzb_lda_vie_amr_zul_xho_fbf	-0.0120249172527506	-0.0283119096197493	0.977474048265654
802	hau_prs_bam_ita_mlt_owc_amh_mol_tur_uzb_bem_mao_yor_afr_spa_bsq_arw_tig_xho_mnd_mcd_svk_cic_cze_tsn_ctl_est_fbf_zul_hun_pol_aeg_geo_ben_pan_por_fre_heb_gam_ger_fin_ewe_jav_nor_tag_jpn_tml_kor_bul_urd_moo_scr_ind_swe_sod_sun_cnt_rus_akn_alb_chh_lit_ukr_bos_slo_qcu_krd_eng_glc_swt_amr_grk_wly_rom_mly_dut_ses_lat_ven_bat_tha_sid_knd_tsw_swa_aze_hin_guj_azi_dyu_vie_anl_igb_dgb_lda	-0.384484663764239	-0.914562585240795	0.362786455716028
803	amr_dut_bam_spa_hau_amh_owc_ukr_azi_uzb_igb_mao_swa_glc_rom_bsq_mcd_anl_zul_cnt_guj_bos_bem_alb_tsn_grk_est_dyu_tsw_hun_mol_sid_geo_pol_arw_ita_ctl_wly_heb_prs_fin_moo_mly_slo_ind_jpn_knd_kor_por_nor_xho_urd_tag_scr_gam_bat_mnd_swe_swt_krd_sod_eng_ger_ben_fre_qcu_lit_rus_lat_ewe_chh_cze_mlt_hin_jav_pan_yor_afr_ses_sun_tha_aeg_tml_fbf_ven_tur_svk_bul_aze_dgb_vie_tig_lda_akn_cic	-0.676253569850698	-1.61614362928259	0.109450675860591
804	wly_mcd_ewe_mol_amh_heb_amr_pol_tur_azi_fbf_mao_yor_alb_grk_bsq_ben_tig_swa_cnt_eng_ger_xho_bul_ven_hin_fin_igb_akn_hun_urd_sod_geo_ukr_slo_arw_por_anl_gam_ctl_est_bem_tag_lit_bat_jpn_knd_kor_krd_rom_zul_scr_ind_dut_owc_mly_mnd_nor_bam_guj_aeg_fre_ita_rus_lat_qcu_afr_svk_cze_ses_hau_bos_chh_pan_jav_glc_moo_prs_dyu_sun_tha_sid_tml_lda_cic_uzb_spa_swe_aze_swt_vie_mlt_dgb_tsw_tsn	0.178804334567419	0.421368625414739	0.674458227395377
805	mlt_afr_moo_scr_aeg_sid_sod_rom_tur_azi_cic_mly_bam_arw_ctl_bsq_lat_tig_lda_mnd_ben_glc_yor_nor_xho_lit_est_dyu_zul_fin_cze_owc_geo_ita_ukr_krd_pan_gam_anl_svk_hun_swt_bat_bul_tag_jpn_knd_kor_hin_guj_swa_dut_ind_grk_amh_mao_cnt_rus_ven_eng_wly_swe_slo_alb_pol_qcu_mol_ger_spa_ses_heb_fre_hau_urd_sun_bos_fbf_por_igb_jav_tha_chh_tml_bem_akn_aze_prs_mcd_uzb_dgb_vie_amr_ewe_tsw_tsn	0.0196960056166055	0.0463781511711326	0.963108295812735
806	sod_rom_moo_slo_chh_owc_wly_fre_aze_tur_swa_jav_akn_scr_prs_bsq_ita_tig_swt_cnt_bos_urd_bem_krd_cic_swe_hun_igb_xho_fin_pan_anl_geo_bul_por_glc_ger_amh_hau_afr_est_zul_sun_ben_bat_jpn_tml_kor_lit_pol_fbf_lat_mly_guj_gam_mao_mnd_cze_ewe_ctl_heb_arw_eng_hin_rus_qcu_nor_mcd_dut_dyu_amr_mol_mlt_svk_ind_ukr_tsw_grk_bam_tag_tha_aeg_knd_ven_yor_azi_alb_spa_uzb_tsn_vie_sid_lda_ses_dgb	-0.258465014599174	-0.611163654458193	0.542582211920152
807	anl_afr_cic_dut_sid_tig_amr_prs_tur_uzb_swt_bat_bam_pan_cze_bsq_alb_sod_lda_cnt_spa_urd_ven_rus_ses_arw_est_dgb_xho_fin_hin_gam_geo_scr_lit_swe_rom_wly_heb_bul_hun_moo_mly_bos_tag_jpn_knd_kor_ita_fre_bem_ger_sun_lat_hau_mao_mnd_mcd_swa_pol_amh_ctl_grk_svk_ukr_qcu_guj_krd_glc_akn_mlt_ben_chh_slo_jav_nor_yor_mol_tsw_ind_tha_owc_tml_tsn_dyu_azi_eng_por_aze_zul_vie_aeg_fbf_ewe_igb	-0.127602326590973	-0.300635934805757	0.764363179542038
808	owc_fre_igb_nor_wly_amr_aeg_scr_azi_uzb_ven_mao_bem_afr_arw_bsq_por_sod_ewe_cnt_ukr_krd_dyu_rom_swt_spa_hun_zul_yor_est_grk_amh_geo_bos_eng_lat_prs_chh_hau_mcd_fin_moo_ind_mol_mly_jpn_tml_kor_bul_alb_swa_lit_sun_ctl_gam_jav_mnd_pan_fbf_slo_sid_pol_ger_ben_rus_qcu_ita_urd_guj_akn_anl_glc_mlt_hin_tag_cze_ses_svk_cic_bat_tha_heb_knd_dgb_tsn_tur_dut_swe_aze_tsw_vie_tig_lda_xho_bam	-0.069995885806829	-0.164837909391769	0.869429326535975
809	sid_hin_swt_prs_sod_heb_amh_afr_tur_azi_cic_mly_zul_dut_spa_bsq_eng_wly_lda_mnd_scr_ita_dyu_por_yor_rus_fin_akn_tsw_hun_fre_mlt_geo_pan_mcd_pol_grk_gam_amr_ger_est_ses_jav_svk_mao_jpn_knd_kor_ukr_ctl_dgb_guj_ind_arw_hau_bat_cnt_urd_moo_nor_chh_bul_alb_ben_cze_qcu_glc_mol_slo_xho_tig_rom_aeg_krd_tag_lat_tsn_bos_bem_sun_tha_owc_tml_ewe_ven_aze_swe_lit_uzb_igb_vie_anl_bam_fbf_swa	-0.266411250289912	-0.629851057956146	0.530336469526573
810	aeg_cze_moo_dut_owc_mlt_anl_afr_aze_uzb_swt_bat_bam_swe_ita_bsq_mcd_sid_bem_cnt_ctl_nor_ven_arw_yor_prs_hun_tsn_dgb_est_spa_heb_geo_svk_slo_ukr_lat_chh_wly_krd_fin_fbf_mly_eng_tag_jpn_tml_kor_ben_por_akn_bul_mao_bos_gam_jav_mnd_alb_zul_rom_amr_lit_ger_scr_glc_qcu_mol_rus_hin_ses_amh_grk_sod_urd_ind_fre_ewe_guj_igb_sun_tha_hau_knd_tsw_dyu_tur_pan_pol_azi_lda_vie_tig_xho_cic_swa	-0.484339933953724	-1.149896648683	0.25313485804013
811	amh_fre_swa_urd_tig_sid_gam_bul_tur_aze_fbf_bat_ses_dut_mcd_bsq_prs_amr_dgb_cnt_glc_pol_cic_afr_bem_arw_fin_xho_dyu_hun_krd_anl_geo_por_svk_alb_ger_hau_mlt_cze_est_ven_mao_ita_jav_jpn_tml_kor_mol_guj_moo_grk_tag_slo_owc_ind_mnd_lit_swt_scr_wly_ukr_rom_pan_eng_qcu_nor_ctl_spa_lda_sod_swe_chh_ben_mly_hin_bam_rus_zul_sun_tha_heb_knd_igb_tsw_uzb_bos_lat_azi_tsn_vie_aeg_ewe_akn_yor	-0.899549017030189	-2.17626622762218	0.0320687823283857
812	heb_cze_bem_guj_aeg_mlt_gam_ben_tur_azi_dgb_jav_swa_lat_bos_bsq_lit_tig_fbf_mnd_prs_ukr_swt_rus_ven_afr_hun_igb_tsw_fin_krd_amr_geo_fre_mcd_mol_swe_owc_wly_pan_est_dyu_ind_grk_tag_jpn_knd_kor_rom_alb_zul_ita_mao_ger_amh_sun_cnt_slo_tsn_eng_sid_ctl_pol_bul_scr_qcu_nor_por_svk_ewe_anl_glc_sod_arw_bat_spa_lda_hin_moo_mly_tha_chh_tml_cic_xho_aze_dut_urd_uzb_akn_vie_hau_bam_ses_yor	0.0704365730787584	0.165897170733778	0.868597994419105
813	mlt_krd_swt_prs_heb_sid_chh_mol_tur_aze_dyu_ind_swa_por_svk_bsq_ctl_aeg_lda_mnd_bos_swe_xho_ita_igb_guj_fin_yor_tsw_hun_fre_hau_geo_arw_afr_dut_scr_amh_gam_nor_est_zul_sun_alb_tag_jpn_tml_kor_lat_grk_moo_slo_jav_glc_wly_bat_cnt_urd_bam_pan_amr_spa_hin_rus_mcd_qcu_pol_ben_cze_dgb_owc_bul_tig_eng_mly_ukr_bem_ger_tsn_mao_tha_anl_knd_ses_ven_azi_rom_lit_uzb_ewe_vie_sod_fbf_akn_cic	-0.527912512547783	-1.25465032540858	0.212749705531649
814	mlt_prs_ewe_ukr_wly_chh_amr_grk_aze_tur_moo_tag_tsw_ctl_hin_bsq_rus_gam_dgb_cnt_alb_arw_bam_mcd_cic_ben_est_swt_akn_hun_krd_owc_geo_ita_eng_ger_svk_amh_sod_cze_fin_bem_mly_afr_bat_jpn_tml_kor_lat_guj_fbf_bos_mao_lit_tig_ind_mnd_rom_tsn_fre_aeg_glc_slo_swe_spa_qcu_pan_urd_bul_zul_heb_nor_sid_dut_sun_pol_dyu_scr_lda_jav_tha_hau_knd_xho_ses_azi_por_mol_uzb_igb_vie_anl_swa_yor_ven	-0.36655418449676	-0.86975993130244	0.386670934295841
815	tig_bul_cic_urd_hau_chh_mlt_fre_uzb_aze_ses_bat_lda_ger_ctl_bsq_eng_owc_moo_cnt_grk_ukr_bem_ben_tsn_mol_hun_swa_swt_est_mcd_wly_geo_pan_nor_krd_rom_amh_sod_dut_fin_akn_mao_arw_jav_jpn_knd_kor_por_swe_dyu_alb_ind_glc_aeg_sun_mnd_ita_fbf_bos_sid_cze_spa_lit_slo_qcu_scr_rus_afr_zul_amr_hin_heb_guj_mly_svk_dgb_prs_yor_tag_tha_anl_tml_ewe_xho_tur_pol_lat_azi_ven_vie_gam_igb_bam_tsw	0.305159609463892	0.717841858051061	0.474654171472208
816	sid_mol_swt_hin_tig_owc_gam_alb_uzb_tur_bam_ind_tsw_prs_mcd_bsq_bul_sod_xho_cnt_ukr_nor_zul_rom_tsn_swe_fin_ewe_fbf_hun_rus_amh_geo_ita_bos_glc_fre_hau_aeg_arw_est_yor_jav_ctl_tag_jpn_tml_kor_urd_krd_moo_lat_mly_eng_chh_mao_mnd_ben_dgb_cze_heb_por_pan_grk_ger_qcu_svk_pol_scr_akn_wly_afr_amr_guj_sun_slo_ses_lit_cic_bat_tha_mlt_knd_igb_swa_aze_dut_spa_azi_dyu_vie_anl_ven_bem_lda	-0.38932933758441	-0.923747760915187	0.358008210913815
817	amr_ita_yor_ctl_tig_aeg_heb_ger_tur_uzb_bem_ind_bam_grk_fre_bsq_dut_owc_moo_cnt_ukr_guj_ses_svk_dyu_afr_est_tsn_swt_fin_nor_sod_geo_pan_prs_por_mcd_mlt_wly_swe_hun_lda_sun_mol_tag_jpn_knd_kor_bul_spa_fbf_slo_jav_rus_anl_bat_mnd_urd_cic_krd_amh_alb_arw_lat_hin_qcu_scr_bos_lit_igb_gam_pol_sid_cze_mly_eng_tsw_glc_swa_mao_tha_chh_tml_xho_ewe_aze_ben_rom_azi_ven_vie_hau_akn_zul_dgb	-0.384537451074652	-0.912523561539165	0.363852660522824
818	sod_eng_dyu_ger_aeg_owc_amh_bul_aze_azi_fbf_ind_dgb_fre_prs_bsq_mol_hau_bem_mnd_pan_por_akn_arw_ses_lat_hun_zul_swa_fin_guj_wly_geo_rus_ukr_hin_svk_gam_heb_grk_est_swt_sun_alb_mao_jpn_tml_kor_pol_swe_igb_urd_bat_scr_chh_jav_cnt_afr_ven_krd_sid_dut_bos_ben_nor_qcu_ctl_lit_glc_yor_mlt_spa_tig_slo_mly_mcd_cic_ita_tsn_tag_tha_amr_knd_moo_tsw_uzb_cze_rom_tur_xho_vie_anl_lda_ewe_bam	-0.256521051938917	-0.605656736792471	0.54621799495292
819	tig_dut_bem_lat_owc_heb_sid_glc_azi_uzb_dgb_bat_ewe_bul_fre_bsq_eng_mlt_tsw_mnd_grk_arw_swt_alb_xho_ukr_fin_bam_zul_hun_ben_wly_geo_swe_svk_krd_rom_amr_hau_urd_est_akn_tag_slo_jav_jpn_knd_kor_afr_bos_ven_lit_mly_hin_aeg_mao_cnt_pol_ses_ita_amh_cze_prs_ctl_pan_qcu_rus_por_nor_igb_anl_guj_sod_scr_sun_ger_tsn_spa_cic_ind_tha_chh_tml_lda_fbf_tur_mol_mcd_aze_moo_vie_gam_swa_yor_dyu	-0.22643254527529	-0.534902255601147	0.593994092427026
820	sid_hin_tsw_ger_wly_gam_chh_glc_aze_uzb_igb_ind_akn_ukr_ben_bsq_fre_amh_dyu_cnt_slo_rus_fbf_pol_bam_svk_fin_xho_swa_est_krd_mlt_geo_grk_ita_lit_guj_hau_aeg_prs_hun_lda_sun_scr_mao_jpn_knd_kor_bos_arw_cic_urd_bat_mcd_sod_jav_mnd_eng_dgb_ctl_tig_lat_bul_dut_por_qcu_spa_mol_afr_bem_owc_rom_amr_swe_mly_cze_tsn_pan_zul_tag_tha_anl_tml_swt_yor_azi_alb_nor_tur_ven_vie_heb_moo_ses_ewe	-0.392589403222477	-0.930445711961688	0.354549341608128
821	chh_mcd_ewe_ukr_aeg_sod_amh_bul_uzb_tur_igb_bat_tsn_dut_fre_bsq_ger_owc_lda_cnt_scr_afr_swa_swe_xho_hin_fin_fbf_dyu_est_grk_tig_geo_pol_lat_svk_ita_gam_mlt_eng_hun_bem_ind_por_tag_jpn_knd_kor_ctl_rus_tsw_pan_sun_alb_heb_jav_mnd_lit_bam_cze_anl_arw_bos_spa_ben_qcu_mol_slo_nor_ses_amr_prs_sid_glc_mao_urd_moo_rom_cic_mly_tha_hau_tml_akn_yor_azi_krd_guj_aze_zul_vie_wly_ven_swt_dgb	0.83211716906043	1.97932936788735	0.0507360147950721
822	sid_afr_bam_rus_hau_aeg_anl_slo_aze_uzb_cic_tag_dyu_hin_lit_bsq_fre_amh_akn_cnt_urd_scr_swt_bos_tsn_glc_est_ewe_dgb_fin_rom_gam_geo_prs_grk_spa_lat_tig_mlt_por_hun_ses_mly_ukr_ind_jpn_knd_kor_krd_svk_swa_ita_bat_nor_chh_sun_mnd_eng_fbf_mcd_amr_guj_arw_bul_ben_qcu_mol_cze_alb_lda_heb_swe_wly_ger_mao_dut_tsw_pan_bem_jav_tha_owc_tml_moo_xho_tur_pol_ctl_azi_igb_vie_sod_ven_zul_yor	0.193407027638283	0.455043925145118	0.650138150785475
823	sod_glc_lda_eng_chh_aeg_owc_lit_aze_uzb_swa_tag_bam_pan_alb_bsq_krd_mlt_dyu_cnt_prs_lat_ewe_svk_xho_guj_hun_akn_moo_fin_mcd_anl_geo_rom_mol_scr_swe_amh_sid_afr_est_tsn_mly_cze_jav_jpn_tml_kor_hin_rus_fbf_spa_sun_ger_heb_mao_mnd_ben_zul_nor_gam_ukr_pol_bul_slo_qcu_dut_grk_ita_bem_amr_fre_tig_ctl_bat_bos_ses_arw_yor_ind_tha_wly_knd_ven_cic_azi_por_urd_tur_swt_vie_hau_dgb_tsw_igb	-0.0110173159670665	-0.0259393549986513	0.979361288766409
824	gam_ben_lda_mcd_sid_mlt_owc_glc_tur_uzb_swt_sun_fbf_urd_nor_bsq_prs_amh_tsn_cnt_pol_fre_ewe_scr_bam_alb_fin_igb_cic_hun_hin_hau_geo_bul_lat_slo_mol_anl_amr_eng_est_ven_ind_spa_mao_jpn_knd_kor_grk_krd_xho_guj_jav_dut_aeg_mly_mnd_ger_moo_pan_sod_arw_ctl_rom_swe_qcu_afr_svk_rus_swa_wly_ita_tig_ukr_bat_por_bem_bos_ses_tag_tha_chh_tml_akn_dyu_aze_cze_lit_azi_dgb_vie_heb_yor_tsw_zul	-0.0135193521357179	-0.0318701080987775	0.974643934910502
825	mlt_lit_ewe_rus_tig_owc_anl_dut_aze_azi_yor_ind_akn_fre_pan_bsq_spa_wly_dgb_mnd_urd_eng_bam_ctl_swt_bul_fin_dyu_ven_hun_hin_hau_geo_ben_mol_pol_glc_sid_gam_bos_est_bem_mao_ita_sun_jpn_knd_kor_krd_nor_tsn_afr_jav_lat_chh_bat_cnt_arw_xho_swe_aeg_por_ger_cze_mcd_qcu_alb_svk_grk_igb_heb_scr_amr_prs_mly_slo_moo_ukr_cic_tag_tha_sod_tml_ses_zul_tur_rom_guj_uzb_swa_vie_amh_lda_fbf_tsw	-0.0921455074000387	-0.217140973154186	0.828574144405689
826	amh_arw_tsw_prs_gam_wly_mlt_alb_tur_aze_bem_bat_dyu_nor_ctl_bsq_mol_chh_fbf_cnt_urd_svk_dgb_rom_bam_krd_fin_xho_swa_est_lat_hau_geo_grk_scr_ita_pol_owc_sid_glc_hun_akn_jav_hin_mao_jpn_knd_kor_pan_rus_swt_mcd_mly_eng_tig_sun_mnd_slo_ewe_bul_heb_cze_afr_spa_fre_qcu_dut_lit_ger_ses_amr_ukr_aeg_por_tag_swe_ven_guj_moo_ind_tha_sod_tml_tsn_lda_azi_ben_bos_uzb_yor_vie_anl_zul_igb_cic	0.177660189543287	0.418901667903521	0.676253909070557
827	anl_bul_bam_eng_owc_gam_heb_mcd_tur_uzb_ven_tag_igb_bos_ctl_bsq_rom_amr_swa_mnd_hin_rus_cic_fre_xho_cze_est_yor_bem_hun_pol_hau_geo_prs_pan_por_arw_aeg_sid_afr_fin_fbf_sun_grk_mao_jpn_knd_kor_slo_spa_ewe_nor_ind_lit_mlt_jav_cnt_svk_tsn_urd_chh_ukr_dut_krd_scr_qcu_glc_guj_mol_dgb_tig_ben_wly_alb_bat_lat_tsw_ger_akn_mly_tha_sod_tml_moo_dyu_aze_ita_swe_azi_zul_vie_amh_lda_swt_ses	-0.662213239528238	-1.58574043292601	0.116192751885208
828	wly_prs_cic_por_aeg_sid_chh_eng_uzb_tur_tsw_tag_xho_hin_nor_bsq_rus_sod_ses_cnt_slo_urd_tsn_krd_igb_glc_hun_akn_zul_fin_ita_amr_geo_alb_pan_ben_mcd_tig_hau_ger_est_bam_mly_spa_sun_jpn_tml_kor_swe_guj_ewe_lit_jav_grk_gam_mao_mnd_mol_swt_fre_heb_ukr_scr_dut_bos_qcu_pol_svk_afr_bem_mlt_rom_owc_ctl_bat_lat_moo_cze_ven_ind_tha_amh_knd_swa_dyu_aze_bul_arw_azi_fbf_vie_anl_yor_dgb_lda	0.162303153749683	0.382461572583063	0.702991689097691
829	heb_eng_igb_rus_tig_hau_anl_dut_uzb_aze_dyu_bat_ewe_ben_rom_bsq_ukr_sid_fbf_cnt_cze_lat_ses_alb_ven_scr_est_dgb_lda_fin_spa_aeg_geo_guj_krd_pan_hin_wly_chh_lit_hun_xho_tag_por_sun_jpn_tml_kor_swe_urd_zul_slo_jav_ctl_amh_mly_mnd_afr_swa_nor_mlt_pol_mol_grk_bul_qcu_arw_bos_mcd_tsn_amr_ita_sod_prs_mao_ger_bam_fre_moo_ind_tha_owc_knd_swt_akn_azi_glc_svk_tur_cic_vie_gam_bem_tsw_yor	-0.444473278683217	-1.0555615650228	0.29390302567886
830	heb_ctl_cic_guj_owc_mlt_aeg_urd_uzb_tur_igb_sun_xho_ben_hin_bsq_spa_tig_yor_mnd_prs_ger_bem_lat_dgb_cze_est_moo_ven_fin_por_wly_geo_afr_rom_mol_rus_gam_amh_eng_hun_ewe_bat_alb_jav_jpn_knd_kor_ita_ukr_tsw_grk_tag_scr_sod_mao_cnt_nor_dyu_dut_amr_bul_mcd_pan_lit_qcu_krd_svk_pol_swt_anl_bos_sid_arw_mly_glc_lda_fre_bam_ind_tha_chh_tml_fbf_zul_aze_slo_swe_azi_ses_vie_hau_swa_akn_tsn	0.216530611721655	0.509766849366458	0.611422425634345
831	amr_arw_cic_nor_owc_sod_heb_eng_tur_uzb_xho_mly_tsw_rom_svk_bsq_fre_chh_moo_cnt_alb_afr_ewe_spa_zul_cze_hun_yor_swt_est_pan_anl_geo_grk_guj_ben_por_mlt_gam_swe_fin_bam_jav_scr_bat_jpn_knd_kor_bul_mol_fbf_prs_sun_dut_wly_mao_mnd_lat_igb_krd_sid_urd_hin_pol_slo_qcu_ger_ctl_ukr_lda_tig_bos_amh_lit_tag_mcd_ses_glc_akn_ind_tha_aeg_tml_ven_tsn_aze_ita_rus_azi_bem_vie_hau_swa_dyu_dgb	-0.769559696689951	-1.85028025468147	0.0674481615938825
832	heb_lat_cic_bos_amr_sod_chh_scr_aze_azi_bem_ind_xho_ger_hin_bsq_rom_gam_tsw_mnd_grk_nor_lda_swe_yor_pol_fin_akn_tsn_est_eng_amh_geo_lit_urd_cze_krd_mlt_aeg_glc_hun_fbf_sun_arw_jav_jpn_tml_kor_svk_fre_dgb_mol_mly_afr_sid_bat_cnt_mcd_bam_por_anl_prs_guj_slo_pan_qcu_dut_ben_ukr_moo_tig_spa_owc_bul_mao_ita_swt_rus_swa_tag_tha_wly_knd_ven_zul_uzb_alb_ctl_tur_ewe_vie_hau_ses_dyu_igb	-0.4434867114826	-1.05418969791933	0.294527195437851
833	gam_svk_ses_nor_amh_aeg_tig_grk_uzb_azi_ven_mly_dyu_mol_mcd_bsq_arw_owc_moo_mnd_ita_urd_swt_alb_bem_ukr_est_akn_dgb_fin_eng_anl_geo_rom_lat_lit_ben_hau_mlt_rus_hun_lda_jav_fre_sun_jpn_knd_kor_krd_bos_swa_afr_bat_cze_sid_ind_cnt_bul_zul_guj_wly_ctl_slo_por_prs_qcu_spa_dut_swe_fbf_chh_glc_sod_ger_tag_hin_tsn_scr_tsw_mao_tha_amr_tml_bam_yor_aze_pol_pan_tur_cic_vie_heb_ewe_igb_xho	-0.967293481938793	-2.3525296838422	0.0207545045849709
834	tig_scr_akn_por_gam_aeg_heb_ita_azi_tur_cic_sun_xho_pan_mcd_bsq_ukr_anl_tsn_mnd_hin_arw_dyu_bos_swt_fre_est_swa_tsw_fin_nor_mlt_geo_rus_cze_bul_ben_hau_amr_urd_hun_bam_tag_mol_ind_jpn_tml_kor_grk_ctl_zul_eng_mly_swe_amh_jav_cnt_dut_igb_lat_chh_pol_guj_rom_krd_qcu_afr_svk_lit_ses_wly_prs_sid_glc_bat_alb_lda_ger_yor_mao_tha_sod_knd_moo_ven_uzb_spa_slo_aze_dgb_vie_owc_bem_ewe_fbf	-1.06855318904134	-2.6134957284932	0.0104528504115778
835	anl_slo_igb_pol_mlt_gam_hau_dut_tur_aze_yor_bat_swt_hin_ger_bsq_eng_heb_zul_mnd_guj_svk_tsn_prs_xho_grk_hun_tsw_moo_fin_por_chh_geo_lat_ctl_swe_urd_amr_wly_scr_est_lda_sun_rus_ind_jpn_knd_kor_spa_mcd_dyu_cze_tag_mol_aeg_jav_cnt_nor_bam_glc_owc_krd_lit_afr_ben_qcu_bul_bos_arw_akn_sid_fre_tig_alb_mly_rom_ewe_ukr_bem_mao_tha_amh_tml_fbf_ses_azi_pan_ita_uzb_ven_vie_sod_dgb_swa_cic	-0.0401761566901196	-0.0946188452914845	0.924821146996919
836	amh_bul_lda_lat_gam_amr_chh_ctl_azi_tur_cic_mao_bam_alb_guj_bsq_mcd_sid_moo_mnd_por_mol_ven_swe_ewe_pan_fin_zul_akn_hun_rus_hau_geo_spa_dut_slo_scr_mlt_heb_fre_est_fbf_bat_nor_ind_jpn_knd_kor_bos_cze_dyu_ukr_tag_urd_anl_jav_cnt_glc_swa_lit_wly_rom_prs_afr_hin_qcu_grk_ben_svk_xho_owc_ger_aeg_pol_mly_ita_tsn_eng_ses_sun_tha_sod_tml_yor_swt_aze_krd_arw_uzb_bem_vie_tig_igb_dgb_tsw	-0.333931566005643	-0.790312074401926	0.431356173865119
837	chh_slo_fbf_glc_heb_sod_tig_scr_uzb_tur_zul_bat_bem_fre_eng_bsq_dut_hau_ewe_cnt_pol_mol_moo_por_ven_guj_est_dyu_ses_hun_arw_gam_geo_ita_nor_urd_bos_aeg_amr_afr_fin_cic_sun_ctl_jav_jpn_knd_kor_prs_cze_swa_grk_tag_lit_amh_ind_mnd_rus_dgb_rom_wly_svk_swe_spa_lat_qcu_mcd_ger_ukr_tsw_anl_hin_mlt_ben_mly_krd_yor_bul_bam_mao_tha_owc_tml_xho_igb_aze_pan_alb_azi_lda_vie_sid_swt_akn_tsn	0.0125834385340638	0.0296398311291325	0.976417812857072
838	tig_ctl_bam_eng_anl_amh_owc_mcd_tur_azi_tsw_mao_ses_hin_grk_bsq_alb_hau_swt_mnd_ukr_cze_ewe_bul_bem_guj_hun_tsn_fbf_est_ger_sid_geo_svk_bos_swe_arw_chh_gam_fre_fin_xho_mly_prs_jav_jpn_tml_kor_ben_ita_yor_pol_ind_lit_aeg_sun_cnt_rus_igb_pan_mlt_urd_dut_lat_glc_qcu_slo_rom_spa_cic_heb_por_wly_scr_tag_krd_ven_afr_moo_bat_tha_sod_knd_dgb_dyu_aze_nor_mol_uzb_swa_vie_amr_zul_akn_lda	0.863828168510347	2.05637939404051	0.0425476492010415
839	owc_urd_swa_eng_heb_sod_chh_rus_uzb_aze_akn_tag_ewe_lit_ukr_bsq_spa_anl_yor_mnd_glc_ita_fbf_arw_bem_swe_fin_tsw_zul_est_hin_gam_geo_mcd_prs_pan_alb_tig_wly_ctl_hun_dgb_sun_krd_mao_jpn_tml_kor_ger_scr_moo_pol_bat_slo_mlt_ind_cnt_svk_lda_lat_aeg_dut_guj_mol_rom_qcu_bos_ben_por_ses_amh_fre_sid_cze_mly_afr_swt_nor_cic_jav_tha_hau_knd_tsn_dyu_azi_grk_bul_tur_ven_vie_amr_igb_bam_xho	0.00952791840031794	0.022431784309445	0.982151585875831
840	wly_pan_ses_mol_sod_mlt_anl_nor_tur_uzb_moo_ind_tsn_bos_ben_bsq_rom_owc_bem_cnt_ctl_fre_zul_lit_akn_spa_fin_xho_lda_hun_urd_chh_geo_rus_scr_arw_mcd_hau_aeg_pol_est_yor_mly_eng_tag_jpn_tml_kor_ger_grk_igb_bul_sun_ita_tig_mao_mnd_afr_cic_guj_amh_svk_krd_dut_swe_qcu_hin_por_ukr_ewe_gam_cze_sid_glc_jav_alb_swt_slo_fbf_bat_tha_amr_knd_ven_dgb_azi_lat_prs_aze_dyu_vie_heb_swa_tsw_bam	-0.853251578785426	-2.05779432603185	0.0424085719074712
841	sod_prs_tsn_afr_owc_heb_tig_ukr_tur_azi_ses_mao_swt_ger_pan_bsq_krd_anl_fbf_mnd_svk_grk_ven_scr_akn_ita_fin_ewe_igb_est_hin_amh_geo_por_spa_swe_eng_hau_gam_lit_hun_swa_tag_lat_sun_jpn_knd_kor_nor_pol_xho_cze_mly_dut_aeg_ind_cnt_arw_lda_mcd_sid_rom_bos_slo_ctl_qcu_ben_mol_rus_zul_chh_guj_mlt_glc_jav_alb_dyu_urd_cic_bat_tha_wly_tml_dgb_moo_uzb_bul_fre_aze_yor_vie_amr_bem_bam_tsw	-0.0377628545094952	-0.0889963349372765	0.929276195796924
842	tig_nor_cic_ukr_mlt_wly_sid_bul_aze_uzb_bam_sun_lda_hin_lat_bsq_rus_owc_swt_cnt_arw_krd_swa_slo_akn_ben_est_ewe_tsw_hun_guj_gam_geo_bos_alb_lit_grk_anl_amr_scr_fin_xho_tag_fre_jav_jpn_tml_kor_svk_pan_fbf_spa_mly_prs_amh_ind_mnd_por_ven_swe_chh_rom_cze_pol_mcd_qcu_afr_eng_dut_yor_sod_mol_aeg_ger_bat_glc_dyu_urd_igb_mao_tha_heb_knd_moo_dgb_tur_ctl_ita_azi_tsn_vie_hau_bem_zul_ses	-0.371282888511971	-0.880266583693019	0.380983997420892
843	amr_bul_bam_rus_sod_gam_chh_cze_uzb_azi_dyu_jav_swt_alb_glc_bsq_afr_sid_yor_mnd_ben_nor_akn_mcd_ewe_dut_est_tsn_lda_hun_por_wly_geo_arw_rom_scr_swe_owc_anl_svk_fin_igb_mly_eng_tag_jpn_knd_kor_krd_guj_ses_ger_sun_grk_mlt_bat_cnt_pol_swa_urd_aeg_spa_hin_pan_lat_qcu_slo_lit_bos_cic_heb_prs_amh_fre_mao_ita_moo_ukr_ven_ind_tha_hau_tml_dgb_tsw_tur_ctl_mol_aze_xho_vie_tig_zul_fbf_bem	0.407529572346152	0.965369096387806	0.336863620016633
844	amh_afr_moo_ukr_sid_heb_amr_prs_aze_uzb_igb_mao_fbf_alb_urd_bsq_bos_aeg_dgb_mnd_eng_swe_tsw_guj_cic_svk_hun_lda_akn_est_rus_anl_geo_grk_glc_rom_lit_wly_gam_scr_fin_swt_sun_ita_mly_jpn_knd_kor_ben_cze_dyu_dut_jav_spa_tig_tag_cnt_por_xho_mol_chh_nor_hin_lat_bul_qcu_pan_fre_ctl_ses_sod_krd_owc_arw_ind_mcd_bem_slo_swa_bat_tha_mlt_tml_ewe_ven_tur_pol_ger_azi_zul_vie_hau_tsn_yor_bam	-0.876762892959397	-2.11910934703471	0.0367458361849798
845	gam_cze_fbf_pan_anl_heb_amh_dut_azi_aze_xho_mly_swa_fre_lat_bsq_spa_aeg_igb_cnt_ger_por_dyu_rom_ven_mol_fin_swt_dgb_hun_nor_amr_geo_ben_bul_bos_krd_tig_sod_grk_est_zul_tag_eng_bat_jpn_knd_kor_lit_arw_ewe_hin_ind_svk_wly_jav_mnd_guj_akn_prs_chh_glc_rus_mcd_alb_qcu_ctl_afr_ukr_cic_sid_swe_owc_pol_mao_urd_tsn_scr_bam_sun_tha_mlt_tml_tsw_yor_tur_slo_ita_uzb_bem_vie_hau_moo_lda_ses	-0.438727507762128	-1.04091097299781	0.300615382103507
846	owc_lat_swa_cze_heb_sod_anl_slo_aze_azi_zul_tag_tsw_ukr_mcd_bsq_bul_mlt_ewe_mnd_afr_mol_yor_alb_ses_scr_est_dyu_swt_fin_ger_hau_geo_krd_rus_urd_ctl_amh_gam_lit_hun_dgb_jav_swe_mao_jpn_knd_kor_rom_svk_moo_hin_sun_spa_wly_bat_cnt_fre_bam_grk_tig_ben_bos_pol_prs_qcu_dut_eng_pan_lda_chh_nor_amr_guj_mly_por_fbf_glc_tsn_ind_tha_sid_tml_xho_igb_uzb_arw_ita_tur_ven_vie_aeg_cic_bem_akn	-0.242442783131023	-0.572584479419695	0.568307769063672
847	aeg_nor_swa_svk_anl_amr_mlt_ctl_tur_azi_ven_mao_bam_bul_ger_bsq_swe_sid_zul_cnt_mol_scr_swt_slo_yor_lit_est_ewe_akn_hun_pol_amh_geo_glc_spa_hin_ukr_sod_heb_eng_fin_moo_bat_ita_tag_jpn_tml_kor_alb_pan_bem_guj_ind_ben_chh_sun_mnd_dut_tsw_fre_gam_prs_krd_mcd_rus_qcu_cze_por_rom_dyu_owc_bos_hau_grk_jav_lat_dgb_arw_fbf_mly_tha_wly_knd_igb_ses_aze_afr_urd_uzb_lda_vie_tig_cic_tsn_xho	-0.70409697292757	-1.69025087773257	0.0943293381912549
848	gam_pol_moo_fre_sod_sid_hau_slo_aze_uzb_bam_bat_xho_pan_bos_bsq_ger_tig_ewe_mnd_spa_guj_ses_ctl_ven_arw_fin_akn_dyu_est_prs_mlt_geo_cze_hin_nor_ben_anl_heb_svk_hun_tsn_mly_grk_ind_jpn_tml_kor_dut_urd_tsw_mol_tag_rus_amr_sun_cnt_glc_yor_eng_aeg_alb_por_afr_ukr_qcu_bul_lat_rom_dgb_amh_mcd_wly_swe_jav_lit_fbf_ita_swt_mao_tha_chh_knd_lda_zul_tur_scr_krd_azi_swa_vie_owc_igb_bem_cic	-0.327029114761398	-0.775147910675287	0.44021877536996
849	owc_dut_igb_ben_amh_mlt_amr_ita_azi_aze_cic_mly_ses_ger_rom_bsq_urd_wly_ven_cnt_glc_arw_zul_ukr_tsw_alb_est_ewe_dgb_fin_mol_hau_geo_scr_eng_pol_mcd_sod_aeg_spa_hun_xho_mao_guj_bat_jpn_knd_kor_lit_nor_bem_bul_jav_grk_gam_tag_mnd_ctl_akn_bos_tig_krd_hin_prs_por_qcu_cze_afr_fre_tsn_heb_slo_sid_swe_sun_pan_bam_lat_lda_ind_tha_anl_tml_swa_swt_tur_rus_svk_uzb_yor_vie_chh_moo_fbf_dyu	-0.267804400556566	-0.633008743296493	0.528281430553167
850	gam_por_zul_alb_owc_tig_heb_nor_aze_tur_moo_mao_akn_prs_krd_bsq_bul_chh_swt_mnd_lit_cze_xho_urd_swa_arw_fin_tsn_cic_hun_rom_amr_geo_slo_fre_mol_ukr_anl_amh_spa_est_tsw_mly_dut_sun_jpn_tml_kor_ctl_rus_ven_guj_bat_eng_wly_tag_cnt_lat_ewe_svk_hau_ita_afr_pol_swe_qcu_hin_ger_grk_bem_sod_pan_mlt_glc_ind_mcd_yor_scr_lda_jav_tha_sid_knd_fbf_dgb_azi_ben_bos_uzb_igb_vie_aeg_dyu_bam_ses	-0.35643968968481	-0.84570389676655	0.399888622751703
851	owc_guj_cic_cze_heb_chh_amr_spa_uzb_tur_ses_bat_igb_dut_lit_bsq_pol_tig_zul_mnd_por_pan_fbf_slo_tsw_arw_est_akn_swt_fin_rom_mlt_geo_mcd_ita_glc_swe_aeg_wly_urd_hun_bem_tag_bos_mly_jpn_tml_kor_mol_lat_bam_ukr_mao_scr_sod_ind_cnt_grk_dgb_svk_sid_fre_ctl_alb_ben_qcu_ger_hin_rus_dyu_gam_prs_hau_nor_sun_afr_xho_eng_lda_jav_tha_amh_knd_moo_tsn_aze_krd_bul_azi_ven_vie_anl_swa_ewe_yor	-0.140803313389815	-0.332760398328036	0.740064095398075
852	aeg_arw_zul_grk_wly_mlt_gam_lat_uzb_tur_tsw_mly_akn_cze_guj_bsq_nor_amh_swt_mnd_scr_ukr_dyu_rus_cic_ger_hun_bem_swa_fin_por_sod_geo_bul_mol_rom_pol_tig_chh_swe_est_moo_sun_urd_bat_jpn_tml_kor_prs_ita_ewe_alb_mao_krd_heb_tag_cnt_glc_igb_lit_sid_spa_ctl_dut_fre_qcu_ben_afr_hin_lda_amr_slo_owc_svk_jav_bos_ses_pan_ven_ind_tha_anl_knd_xho_fbf_aze_mcd_eng_azi_dgb_vie_hau_yor_bam_tsn	0.112708403960413	0.265245996885921	0.79140701055294
853	tig_urd_bam_alb_owc_anl_sid_dut_tur_aze_tsn_ind_ven_por_arw_bsq_mol_sod_dyu_cnt_scr_slo_dgb_svk_swt_krd_hun_ses_cic_fin_afr_hau_geo_lit_fre_spa_cze_gam_amr_ita_est_ewe_bat_lat_mao_jpn_knd_kor_bos_mcd_fbf_prs_jav_hin_chh_sun_mnd_ukr_zul_bul_mlt_glc_pol_eng_guj_qcu_ctl_swe_rom_igb_amh_ger_aeg_rus_tag_nor_swa_ben_lda_mly_tha_heb_tml_akn_tsw_uzb_pan_grk_azi_moo_vie_wly_bem_yor_xho	-0.278847832083633	-0.658657838607253	0.511742921217887
854	aeg_mol_swa_rus_owc_heb_amh_scr_azi_tur_lda_mao_moo_svk_cze_bsq_ctl_mlt_bem_mnd_urd_pan_cic_glc_ewe_bos_hun_igb_tsn_fin_ita_wly_geo_lit_eng_lat_por_sod_gam_slo_est_ses_tag_nor_sun_jpn_tml_kor_prs_spa_tsw_ukr_ind_dut_anl_jav_cnt_pol_swt_krd_amr_arw_grk_ben_guj_qcu_mcd_fre_bul_ven_tig_alb_hau_swe_bat_ger_akn_afr_xho_mly_tha_chh_knd_dyu_zul_aze_rom_hin_uzb_fbf_vie_sid_dgb_bam_yor	-0.575207356517827	-1.37088645099148	0.173709723452938
855	hau_ger_lda_arw_wly_owc_anl_pan_aze_azi_ewe_mao_dyu_fre_bul_bsq_ben_chh_igb_cnt_spa_lit_ven_grk_dgb_por_fin_bem_moo_hun_mcd_heb_geo_ukr_lat_nor_hin_gam_mlt_scr_est_zul_tag_rom_mly_jpn_tml_kor_eng_slo_tsn_mol_sun_ita_sid_ind_mnd_alb_fbf_bos_amr_pol_svk_krd_guj_qcu_cze_swe_afr_swt_sod_prs_aeg_urd_bat_glc_xho_ctl_yor_jav_tha_amh_knd_swa_tsw_uzb_rus_dut_tur_ses_vie_tig_akn_bam_cic	-0.185853559564892	-0.438725183169715	0.661878217757517
856	tig_swe_xho_pol_chh_aeg_hau_ger_uzb_aze_akn_tag_fbf_alb_cze_bsq_glc_wly_ven_cnt_ukr_arw_tsw_hin_cic_slo_est_yor_zul_fin_lat_owc_geo_ctl_por_lit_mcd_sod_sid_krd_hun_lda_sun_scr_mao_jpn_tml_kor_dut_svk_bem_mol_jav_eng_gam_bat_mnd_rom_moo_fre_amr_spa_bul_pan_guj_qcu_ita_afr_nor_swa_anl_rus_amh_bos_mly_urd_ses_ben_swt_ind_tha_heb_knd_igb_dgb_tur_prs_grk_azi_ewe_vie_mlt_tsn_dyu_bam	-0.757075687978464	-1.82389165717593	0.07138017110382
857	heb_ctl_ven_nor_anl_aeg_amr_pol_tur_azi_xho_jav_zul_swe_bul_bsq_cze_gam_cic_mnd_pan_ben_tsn_rom_fbf_ukr_est_yor_bam_fin_bos_wly_geo_grk_lat_lit_fre_sid_mlt_afr_hun_bem_mao_alb_ind_jpn_knd_kor_rus_mcd_dgb_glc_tag_scr_owc_mly_cnt_prs_dyu_svk_chh_krd_por_eng_slo_qcu_guj_urd_arw_ses_hau_ger_tig_ita_bat_dut_akn_spa_ewe_sun_tha_sod_tml_swt_tsw_uzb_mol_hin_aze_lda_vie_amh_igb_swa_moo	0.0323580574693449	0.0761313437909611	0.939478141394539
858	heb_krd_swa_bul_sod_amh_amr_mcd_aze_azi_dyu_tag_swt_pol_por_bsq_swe_gam_igb_cnt_urd_pan_ewe_ben_lda_alb_hun_bem_yor_est_scr_chh_geo_dut_bos_spa_afr_mlt_anl_lat_fin_cic_jav_grk_bat_jpn_tml_kor_prs_lit_ses_mol_mly_rus_owc_sun_mnd_eng_zul_rom_tig_fre_ger_slo_guj_qcu_hin_arw_cze_dgb_wly_ukr_sid_svk_ind_ctl_fbf_nor_akn_mao_tha_aeg_knd_moo_tsw_uzb_ita_glc_tur_ven_vie_hau_tsn_bam_xho	-1.20169730942259	-2.97187767309317	0.00376757683206618
859	tig_alb_dgb_ukr_wly_amh_owc_rom_uzb_azi_swt_bat_akn_nor_eng_bsq_por_gam_cic_mnd_dut_ben_ses_cze_tsn_pol_fin_moo_igb_hun_arw_sod_geo_pan_bul_swe_urd_hau_sid_glc_est_bem_ind_lat_mao_jpn_tml_kor_scr_prs_bam_ctl_jav_mol_aeg_tag_cnt_rus_swa_svk_anl_fre_hin_spa_ger_qcu_guj_krd_ita_ven_amr_lit_chh_afr_mly_grk_xho_slo_ewe_sun_tha_mlt_knd_tsw_dyu_aze_mcd_bos_tur_zul_vie_heb_lda_yor_fbf	0.681926655092828	1.61842226764663	0.108958302653412
860	mlt_alb_bem_krd_anl_gam_tig_dut_azi_tur_bam_tag_swa_ger_ctl_bsq_mol_sod_cic_mnd_ita_prs_dyu_eng_igb_pan_fin_ewe_xho_hun_bul_chh_geo_rus_pol_swe_lat_hau_heb_urd_est_yor_mly_nor_mao_jpn_knd_kor_spa_rom_tsw_bos_bat_slo_owc_jav_cnt_por_swt_svk_aeg_ukr_ben_glc_guj_qcu_grk_afr_arw_dgb_amr_lit_wly_hin_sun_fre_ses_cze_zul_ind_tha_sid_tml_ven_lda_aze_mcd_scr_uzb_akn_vie_amh_moo_fbf_tsn	0.461138992699205	1.08930758211186	0.27883289884423
861	amr_spa_swa_bos_gam_sid_tig_alb_aze_azi_ewe_mao_cic_ukr_por_bsq_cze_owc_xho_cnt_svk_glc_swt_grk_tsw_rom_fin_fbf_ses_hun_mcd_hau_geo_krd_slo_scr_swe_heb_anl_prs_est_bem_sun_urd_jav_jpn_tml_kor_fre_eng_yor_pan_tag_mol_amh_mly_mnd_lat_zul_pol_chh_arw_ger_lit_hin_qcu_ben_nor_afr_akn_wly_rus_aeg_ita_bat_guj_tsn_ctl_bam_ind_tha_mlt_knd_moo_dgb_tur_bul_dut_uzb_dyu_vie_sod_ven_lda_igb	-0.628941375590498	-1.50327173996454	0.136157295405848
862	heb_prs_yor_por_aeg_gam_anl_pol_aze_azi_fbf_sun_akn_ctl_bos_bsq_swe_tig_bam_cnt_fre_ukr_swt_nor_lda_ben_hun_swa_cic_est_krd_wly_geo_mol_hin_eng_ger_owc_amh_guj_fin_dyu_jav_rus_mao_jpn_knd_kor_slo_cze_bem_pan_bat_alb_mlt_ind_mnd_ita_tsn_afr_hau_lat_svk_glc_bul_qcu_mcd_dut_spa_tsw_chh_lit_sod_grk_tag_scr_igb_arw_moo_mly_tha_sid_tml_ses_xho_uzb_rom_urd_tur_ven_vie_amr_ewe_dgb_zul	-0.442195083937939	-1.04965783835639	0.296595507331016
863	hau_nor_yor_rom_amh_wly_heb_dut_azi_aze_lda_mao_tsw_bos_mol_bsq_prs_tig_swt_mnd_ctl_cze_bam_fre_tsn_scr_fin_swa_igb_est_bul_mlt_geo_slo_mcd_ger_eng_gam_owc_ita_hun_cic_bat_urd_jav_jpn_tml_kor_grk_lit_ses_por_sun_alb_amr_tag_cnt_svk_fbf_hin_sod_ben_rus_guj_afr_qcu_pol_arw_lat_moo_sid_krd_anl_swe_ind_pan_xho_ukr_bem_mly_tha_aeg_knd_akn_ven_tur_glc_spa_uzb_dgb_vie_chh_dyu_ewe_zul	-0.510551465398359	-1.21581621024336	0.22713213569881
864	chh_bul_akn_ben_gam_sod_amr_glc_tur_azi_cic_mly_tsn_lat_por_bsq_scr_hau_bam_mnd_ctl_nor_xho_spa_lda_swe_fin_igb_zul_est_urd_aeg_geo_pol_fre_cze_afr_heb_mlt_ukr_hun_tsw_sun_alb_jav_jpn_tml_kor_pan_mol_dgb_dut_mao_grk_owc_tag_cnt_arw_yor_bos_tig_hin_svk_rus_prs_qcu_ger_mcd_rom_swa_anl_lit_sid_eng_bat_slo_ses_krd_bem_ind_tha_amh_knd_moo_ewe_uzb_ita_guj_aze_swt_vie_wly_dyu_ven_fbf	-0.486954947961796	-1.15865097189487	0.249565057263003
865	amh_bos_swa_rus_owc_aeg_amr_afr_uzb_aze_xho_sun_dgb_pol_fre_bsq_rom_hau_swt_cnt_hin_pan_igb_svk_akn_ben_est_ses_yor_fin_grk_sid_geo_ger_guj_dut_swe_tig_anl_nor_hun_fbf_jav_ita_mly_jpn_tml_kor_glc_lat_lda_bul_tag_krd_chh_bat_mnd_scr_zul_urd_heb_arw_prs_por_mol_qcu_eng_lit_ctl_bem_sod_mcd_wly_spa_mao_ukr_cic_cze_bam_ind_tha_gam_knd_moo_tsw_tur_alb_slo_azi_tsn_vie_mlt_ewe_dyu_ven	-0.375331044440222	-0.88885018833306	0.376376892878094
866	aeg_dut_bem_grk_tig_mlt_hau_mol_tur_aze_tsn_tag_akn_pol_prs_bsq_bos_wly_igb_mnd_urd_rom_dyu_guj_tsw_alb_fin_dgb_xho_est_slo_sod_geo_hin_svk_ben_cze_amr_chh_spa_hun_moo_sun_lat_mly_jpn_tml_kor_arw_bul_bam_pan_bat_ctl_amh_mao_cnt_ukr_fbf_mcd_heb_nor_fre_ita_scr_qcu_por_glc_lit_ven_anl_eng_owc_swe_jav_afr_swt_krd_ses_ind_tha_gam_knd_swa_lda_azi_ger_rus_uzb_zul_vie_sid_ewe_yor_cic	0.171005083822909	0.402997964486977	0.687874670921638
867	amr_bul_cic_ita_tig_anl_aeg_grk_aze_azi_lda_mly_swa_glc_ben_bsq_pol_hau_akn_cnt_dut_bos_dyu_urd_fbf_scr_hun_tsn_dgb_fin_lat_wly_geo_rom_ukr_rus_ctl_heb_sid_hin_est_zul_sun_svk_tag_jpn_knd_kor_swe_pan_bam_arw_jav_alb_amh_ind_mnd_ger_ven_fre_chh_lit_mcd_spa_slo_qcu_guj_por_prs_swt_gam_afr_owc_mol_bat_nor_moo_eng_xho_mao_tha_sod_tml_ses_yor_uzb_krd_cze_tur_igb_vie_mlt_ewe_bem_tsw	-1.23076873759836	-3.04018414901294	0.00307085256389624
868	owc_arw_ewe_bos_hau_anl_sid_por_uzb_azi_zul_ind_lda_slo_nor_bsq_ita_chh_bam_cnt_grk_fre_tsw_krd_fbf_mol_hun_dyu_igb_fin_bul_amr_geo_scr_hin_prs_dut_amh_tig_alb_est_moo_mly_urd_jav_jpn_knd_kor_cze_ben_bem_rom_tag_svk_mlt_mao_mnd_guj_swa_lit_aeg_lat_pol_eng_ctl_qcu_mcd_rus_glc_yor_sod_swe_gam_spa_sun_ukr_dgb_afr_cic_bat_tha_wly_tml_ses_ven_tur_pan_ger_aze_tsn_vie_heb_swt_akn_xho	0.219005435970181	0.515945086417663	0.60711726168047
869	amh_pan_bam_spa_tig_sid_heb_ita_uzb_tur_cic_tag_yor_slo_grk_bsq_ukr_hau_tsw_cnt_mol_arw_bem_fre_dyu_alb_est_dgb_ses_hun_rus_amr_geo_ben_bos_ger_lat_owc_wly_urd_fin_ven_jav_afr_mly_jpn_knd_kor_dut_mcd_swa_lit_bat_hin_mlt_sun_mnd_pol_lda_eng_sod_por_prs_nor_cze_qcu_glc_bul_swe_swt_chh_svk_aeg_scr_mao_rom_xho_guj_igb_ind_tha_gam_tml_zul_moo_aze_krd_ctl_azi_tsn_vie_anl_fbf_akn_ewe	-0.520009454840371	-1.24072574576418	0.217827924272221
870	owc_fre_akn_dut_gam_aeg_mlt_ger_tur_azi_tsw_mao_bam_rom_ita_bsq_pol_heb_bem_mnd_ukr_nor_zul_bos_tsn_ben_hun_swa_dgb_fin_alb_chh_geo_por_afr_hin_krd_tig_sod_mol_est_cic_mly_mcd_ind_jpn_tml_kor_swe_grk_dyu_rus_bat_scr_hau_sun_cnt_arw_fbf_bul_sid_svk_guj_pan_cze_qcu_prs_eng_lit_lda_amr_spa_anl_lat_tag_ctl_ses_urd_yor_jav_tha_wly_knd_igb_ven_uzb_glc_slo_aze_moo_vie_amh_xho_swt_ewe	0.326792012700711	0.769501533126183	0.443545696085832
871	amr_cze_swa_ita_heb_sid_aeg_ben_tur_azi_ewe_tag_tsw_lat_pan_bsq_bos_sod_bam_mnd_ctl_por_swt_prs_cic_urd_fin_yor_igb_est_grk_mlt_geo_dut_rom_afr_arw_hau_gam_ger_hun_moo_ind_alb_mly_jpn_knd_kor_hin_guj_dyu_slo_mao_nor_wly_sun_cnt_glc_tsn_eng_amh_ukr_mcd_svk_pol_qcu_spa_lit_scr_fbf_chh_swe_tig_bul_jav_mol_zul_krd_akn_bat_tha_owc_tml_ven_dgb_aze_fre_rus_uzb_xho_vie_anl_bem_lda_ses	-0.566105387891518	-1.35023635258363	0.180217050838497
872	amr_ctl_fbf_svk_chh_sod_tig_hin_aze_uzb_lda_jav_bem_pan_alb_bsq_urd_wly_akn_mnd_grk_rus_ses_ita_tsn_lit_fin_cic_dyu_hun_fre_gam_geo_mol_slo_spa_eng_anl_hau_bos_est_dgb_bat_ben_mao_jpn_tml_kor_dut_afr_ewe_rom_mly_lat_amh_tag_cnt_guj_zul_cze_mlt_bul_mcd_arw_ger_qcu_krd_ukr_nor_ven_heb_pol_aeg_glc_sun_por_igb_scr_moo_ind_tha_owc_knd_swt_swa_tur_swe_prs_azi_xho_vie_sid_tsw_yor_bam	-0.0491630634885857	-0.115852703939204	0.908019073855387
873	sod_fre_dyu_guj_aeg_heb_owc_mol_uzb_aze_swt_bat_cic_scr_ger_bsq_ita_sid_zul_mnd_grk_rom_moo_ben_ven_swe_hun_yor_swa_est_nor_anl_geo_prs_rus_hin_pan_hau_gam_cze_fin_lda_tag_mcd_mao_jpn_knd_kor_ukr_arw_ewe_spa_sun_bos_wly_ind_cnt_urd_fbf_pol_chh_afr_bul_por_lat_qcu_glc_slo_ctl_dgb_tig_lit_amh_alb_jav_krd_igb_dut_ses_mly_tha_mlt_tml_tsw_tsn_tur_eng_svk_azi_bem_vie_amr_bam_akn_xho	-0.364998895627453	-0.865971710915226	0.388734230710034
874	sod_ita_lda_guj_gam_hau_sid_ben_tur_uzb_akn_ind_bem_fre_hin_bsq_alb_tig_cic_mnd_krd_cze_tsw_pol_tsn_eng_hun_bam_fbf_fin_ukr_amh_geo_nor_lat_grk_mcd_heb_anl_arw_est_ses_mao_prs_mly_jpn_tml_kor_rom_lit_xho_bul_jav_rus_aeg_tag_cnt_por_ewe_svk_wly_ctl_bos_ger_glc_qcu_urd_mol_pan_igb_mlt_swe_chh_afr_sun_spa_yor_dut_moo_bat_tha_owc_knd_ven_swt_azi_scr_slo_aze_zul_vie_amr_dgb_dyu_swa	-0.283970620181362	-0.671937990326373	0.503289025621529
875	owc_krd_lda_pan_tig_wly_aeg_afr_aze_tur_fbf_mly_dgb_scr_swe_bsq_cze_hau_tsw_mnd_ger_grk_xho_ben_tsn_hin_hun_bem_moo_fin_prs_sod_geo_ita_glc_mol_bos_amr_amh_mcd_est_ven_jav_rus_ind_jpn_knd_kor_ctl_lit_yor_guj_bat_ukr_mlt_mao_cnt_rom_cic_arw_heb_dut_nor_eng_por_qcu_alb_bul_lat_akn_gam_spa_anl_slo_tag_fre_swa_svk_bam_sun_tha_sid_tml_zul_ewe_azi_urd_pol_uzb_ses_vie_chh_igb_swt_dyu	0.0974555965256103	0.229408955644076	0.819054854920319
876	mlt_slo_bam_ita_amh_owc_tig_ctl_uzb_tur_ven_mao_moo_mcd_glc_bsq_afr_wly_zul_cnt_cze_grk_yor_lit_lda_urd_hun_igb_akn_fin_swe_aeg_geo_bos_eng_alb_hin_sod_hau_scr_est_fbf_bat_svk_mly_jpn_tml_kor_pol_dut_dyu_prs_jav_spa_anl_tag_mnd_pan_ses_ger_chh_guj_fre_ben_arw_qcu_lat_krd_bul_tsw_gam_rus_heb_por_ind_rom_swa_mol_tsn_sun_tha_amr_knd_ewe_dgb_aze_ukr_nor_azi_swt_vie_sid_bem_cic_xho	-0.425767554621842	-1.01155295572568	0.314376427266165
877	tig_lat_swt_slo_amh_heb_wly_arw_tur_uzb_fbf_mao_ewe_nor_afr_bsq_grk_gam_tsw_cnt_guj_glc_swa_por_igb_mcd_fin_dgb_bam_est_ukr_mlt_geo_eng_bos_prs_hin_hau_chh_alb_hun_tsn_mly_svk_jav_jpn_knd_kor_ita_pol_yor_spa_sun_bul_anl_tag_mnd_krd_moo_rus_sid_rom_ger_cze_swe_qcu_mol_fre_scr_ses_owc_dut_sod_ctl_bat_lit_xho_ben_cic_ind_tha_amr_tml_akn_bem_azi_urd_pan_aze_lda_vie_aeg_ven_zul_dyu	-0.160860826291706	-0.379657717224848	0.705065087400167
878	mlt_alb_bam_rom_amh_heb_owc_pan_aze_tur_ven_jav_swt_grk_bul_bsq_krd_anl_zul_cnt_lat_svk_ses_cze_tsw_guj_fin_swa_xho_est_ita_sid_geo_afr_por_ukr_prs_chh_sod_ger_hun_akn_ind_rus_mly_jpn_knd_kor_dut_hin_ewe_eng_mao_ctl_hau_sun_mnd_lit_lda_bos_tig_nor_pol_slo_swe_qcu_mcd_arw_urd_tsn_aeg_fre_wly_mol_bat_scr_moo_ben_bem_tag_tha_amr_tml_dgb_fbf_uzb_glc_spa_azi_cic_vie_gam_dyu_igb_yor	-0.0729859296148459	-0.171938863515998	0.86385918735983
879	owc_swe_dgb_bos_sod_amh_heb_afr_aze_uzb_swa_sun_lda_cze_guj_bsq_ger_aeg_bam_cnt_lit_pol_bem_lat_moo_rus_fin_tsw_ven_hun_bul_tig_geo_alb_eng_ukr_arw_amr_gam_glc_est_ses_jav_grk_bat_jpn_knd_kor_pan_krd_ewe_slo_ind_scr_hau_mly_mnd_svk_zul_por_anl_spa_ita_dut_fre_qcu_hin_mcd_urd_tsn_sid_prs_mlt_rom_tag_mol_akn_nor_fbf_mao_tha_wly_tml_xho_yor_azi_ben_ctl_tur_cic_vie_chh_swt_dyu_igb	-0.515512644664054	-1.22617891169305	0.223227056016477
880	hau_nor_bem_scr_chh_gam_owc_ger_uzb_azi_moo_mao_swa_svk_rom_bsq_swe_wly_akn_cnt_lat_slo_fbf_ctl_cic_prs_est_dgb_bam_fin_ukr_aeg_geo_grk_bul_mol_spa_amr_mlt_hin_hun_yor_jav_por_ind_jpn_tml_kor_ben_urd_ewe_afr_sun_bos_anl_bat_mnd_pol_tsw_cze_sod_glc_fre_rus_guj_qcu_ita_krd_alb_xho_sid_mcd_tig_dut_tag_eng_zul_arw_swt_mly_tha_amh_knd_ven_igb_tur_lit_pan_aze_dyu_vie_heb_ses_tsn_lda	-0.537695807419846	-1.28414338865805	0.202281679329329
881	hau_arw_yor_grk_anl_gam_heb_swe_tur_aze_xho_tag_moo_bul_guj_bsq_nor_sid_tsn_cnt_rom_lit_fbf_spa_dgb_por_hun_bem_akn_est_afr_sod_geo_urd_scr_glc_lat_tig_aeg_mcd_fin_ewe_jav_ukr_mao_jpn_tml_kor_bos_prs_cic_rus_mly_pan_chh_ind_mnd_hin_tsw_cze_owc_fre_ben_dut_pol_qcu_ita_alb_mol_swt_amh_eng_mlt_ger_bat_slo_ses_ctl_swa_sun_tha_amr_knd_zul_lda_azi_svk_krd_uzb_dyu_vie_wly_ven_bam_igb	-0.291599071071351	-0.68968153125654	0.492111847288439
882	tig_rus_lda_slo_hau_chh_owc_ukr_azi_aze_cic_mao_bem_dut_krd_bsq_swe_aeg_ses_mnd_hin_scr_tsn_por_fbf_ben_est_dyu_ewe_hun_alb_amh_geo_guj_cze_bul_grk_sid_heb_lit_fin_bam_tag_svk_sun_jpn_tml_kor_nor_ctl_moo_spa_ind_pol_gam_mly_cnt_urd_akn_pan_anl_bos_glc_mol_lat_qcu_ita_rom_ger_tsw_wly_eng_sod_arw_bat_prs_xho_mcd_ven_jav_tha_mlt_knd_zul_yor_tur_fre_afr_uzb_dgb_vie_amr_swt_igb_swa	-0.290829053379409	-0.688100952820404	0.49310198047115
883	heb_hin_zul_ita_mlt_sid_wly_spa_azi_uzb_lda_jav_tsw_guj_slo_bsq_ger_sod_dyu_mnd_eng_rus_cic_alb_bem_dut_hun_moo_swt_fin_ctl_chh_geo_por_svk_pan_arw_hau_gam_cze_est_swa_sun_grk_bat_jpn_knd_kor_rom_bul_yor_lat_ind_glc_tig_mao_cnt_ben_dgb_afr_owc_ukr_nor_scr_lit_qcu_mcd_urd_mol_ven_aeg_swe_amh_krd_tag_bos_xho_pol_akn_mly_tha_anl_tml_ses_fbf_aze_fre_prs_tur_tsn_vie_amr_bam_ewe_igb	-1.00737082685788	-2.45332125183126	0.0160176844780864
884	hau_por_bam_ukr_anl_mlt_sid_ben_azi_aze_ven_sun_ewe_krd_eng_bsq_prs_aeg_swt_mnd_bos_ita_akn_hin_ses_guj_fin_moo_igb_hun_pan_sod_geo_grk_lat_ger_ctl_gam_amh_lit_est_zul_mly_spa_jav_jpn_tml_kor_alb_rom_dyu_mcd_ind_urd_owc_bat_cnt_slo_lda_bul_heb_arw_swe_fre_nor_qcu_pol_afr_glc_swa_chh_dut_amr_scr_tag_cze_yor_rus_cic_mao_tha_tig_knd_fbf_xho_tur_svk_mol_uzb_bem_vie_wly_tsw_dgb_tsn	0.452799269203043	1.0668904215971	0.288783110369843
885	aeg_hin_lda_spa_chh_amr_hau_prs_uzb_tur_zul_mly_yor_ger_dut_bsq_mcd_mlt_moo_mnd_krd_pol_akn_ita_ven_pan_fin_dyu_bam_hun_por_tig_geo_ctl_glc_bos_urd_sid_anl_lit_est_ewe_mao_arw_ind_jpn_knd_kor_nor_rom_swt_mol_tag_afr_heb_sun_cnt_slo_fbf_rus_owc_scr_cze_ukr_lat_qcu_fre_ben_bul_xho_amh_svk_wly_alb_bat_eng_cic_swe_ses_jav_tha_gam_tml_tsn_dgb_azi_grk_guj_aze_igb_vie_sod_tsw_swa_bem	-0.50688148202246	-1.20763022774973	0.230251755783593
886	wly_glc_tsn_rus_hau_heb_amh_grk_uzb_azi_swa_mao_dgb_hin_alb_bsq_nor_anl_xho_cnt_fre_lat_bam_pan_zul_spa_hun_lda_swt_fin_bos_gam_geo_swe_krd_pol_mcd_mlt_amr_bul_est_moo_bat_urd_sun_jpn_tml_kor_dut_afr_fbf_por_mly_slo_sid_jav_mnd_mol_dyu_rom_sod_ita_svk_scr_cze_qcu_ben_guj_ger_yor_tig_prs_chh_ukr_ind_arw_cic_ctl_bem_tag_tha_owc_knd_ven_tsw_aze_lit_eng_tur_akn_vie_aeg_igb_ses_ewe	-0.563578562726167	-1.34485935481824	0.181941298351174
887	hau_ctl_bam_rom_chh_sid_heb_rus_tur_uzb_tsn_mao_akn_urd_por_bsq_lat_gam_lda_mnd_pol_slo_igb_prs_swt_alb_hun_xho_swa_fin_swe_mlt_geo_ukr_grk_mol_ben_amr_tig_pan_est_dyu_bat_svk_mly_jpn_knd_kor_fre_guj_cic_eng_ind_bul_aeg_jav_cnt_afr_moo_bos_sod_cze_scr_ger_lit_qcu_nor_arw_ita_ses_owc_dut_amh_glc_sun_krd_ewe_spa_bem_tag_tha_anl_tml_fbf_dgb_azi_mcd_hin_aze_zul_vie_wly_yor_ven_tsw	-0.0876883805736335	-0.20677451728823	0.836638004085093
888	sid_urd_lda_mcd_amr_gam_hau_afr_uzb_aze_swt_mao_tsw_eng_nor_bsq_rom_tig_ses_cnt_rus_mol_bam_krd_moo_pol_hun_swa_zul_est_swe_mlt_geo_grk_cze_ukr_hin_anl_amh_prs_fin_yor_tag_guj_bat_jpn_tml_kor_bos_por_xho_ctl_jav_dut_chh_sun_mnd_svk_ven_ger_wly_alb_arw_fre_pan_qcu_spa_scr_lit_dgb_sod_ben_aeg_ita_mly_lat_bem_glc_fbf_ind_tha_heb_knd_akn_cic_tur_bul_slo_azi_ewe_vie_owc_dyu_tsn_igb	-0.160068867904885	-0.377841543855264	0.706409303641373
889	sod_ukr_tsw_lat_anl_amr_aeg_slo_azi_aze_ewe_bat_ses_ita_nor_bsq_urd_heb_ven_mnd_rus_lit_lda_por_moo_glc_est_yor_zul_hun_ben_amh_geo_scr_arw_pan_rom_hau_sid_bul_fin_swt_tag_alb_mly_jpn_tml_kor_hin_ger_akn_guj_mao_mol_wly_jav_cnt_spa_xho_grk_mlt_dut_eng_krd_pol_qcu_svk_afr_prs_dyu_tig_swe_owc_ctl_ind_cze_bem_fre_bam_sun_tha_chh_knd_tsn_fbf_uzb_mcd_bos_tur_dgb_vie_gam_igb_cic_swa	-0.524565109381598	-1.24790317240074	0.215199403226329
890	anl_ger_dgb_bul_sid_wly_mlt_urd_aze_uzb_fbf_mly_swa_pol_ukr_bsq_rus_sod_tsw_mnd_svk_slo_bam_bos_yor_fre_est_swt_xho_fin_lit_chh_geo_glc_dut_arw_mol_heb_owc_cze_hun_igb_bat_swe_tag_jpn_knd_kor_hin_afr_lda_scr_ind_alb_amr_mao_cnt_por_akn_ben_gam_prs_ita_pan_rom_qcu_grk_guj_spa_dyu_hau_eng_tig_ctl_sun_lat_ven_krd_cic_jav_tha_aeg_tml_ewe_moo_azi_mcd_nor_tur_ses_vie_amh_bem_tsn_zul	-0.538595213563861	-1.28376510990109	0.202413483539579
891	amr_lit_ewe_ukr_wly_amh_sid_swe_tur_aze_xho_mly_ven_bos_svk_bsq_dut_heb_igb_cnt_lat_hin_swa_guj_dyu_nor_fin_bem_zul_hun_ctl_chh_geo_scr_krd_ita_prs_anl_aeg_grk_est_yor_sun_mcd_ind_jpn_tml_kor_spa_cze_swt_ger_jav_eng_mlt_tag_mnd_pol_tsw_rus_hau_rom_fre_glc_pan_qcu_slo_alb_ben_tsn_owc_por_tig_mol_mao_arw_fbf_afr_ses_bat_tha_sod_knd_dgb_lda_azi_urd_bul_uzb_moo_vie_gam_akn_cic_bam	-0.411103065949956	-0.975242549478541	0.331969894651992
892	sid_cze_yor_ben_aeg_amr_wly_nor_uzb_aze_xho_bat_cic_svk_spa_bsq_grk_sod_ses_cnt_hin_pan_ven_urd_zul_swe_fin_fbf_bam_hun_rom_owc_geo_mol_afr_arw_lat_anl_hau_ita_est_lda_tag_slo_jav_jpn_tml_kor_ukr_guj_swa_alb_ind_bos_mlt_sun_mnd_krd_bem_ctl_tig_mcd_dut_scr_glc_qcu_eng_por_pol_igb_chh_rus_heb_ger_mly_lit_swt_fre_dgb_mao_tha_amh_knd_moo_akn_azi_prs_bul_tur_tsw_vie_gam_ewe_tsn_dyu	0.372648089196901	0.877271237410613	0.382599946582342
893	aeg_alb_lda_grk_mlt_sid_amh_pol_tur_aze_swt_ind_tsw_swe_lat_bsq_urd_chh_ses_mnd_rus_por_fbf_cze_dyu_guj_hun_ven_bam_est_afr_gam_geo_nor_ger_rom_dut_amr_tig_fre_fin_tsn_bat_eng_mao_jpn_tml_kor_ita_spa_swa_ctl_tag_bos_heb_mly_cnt_arw_ewe_svk_hau_scr_ukr_mcd_lit_qcu_pan_prs_ben_xho_sod_hin_owc_bul_sun_glc_bem_mol_akn_jav_tha_anl_knd_zul_yor_azi_slo_krd_uzb_dgb_vie_wly_igb_cic_moo	-0.0887156681822654	-0.209136128642723	0.834799385840323
894	chh_rom_dyu_scr_sod_aeg_wly_pan_azi_aze_zul_ind_dgb_por_urd_bsq_swe_amh_igb_mnd_mcd_krd_bam_guj_ven_slo_est_tsn_moo_fin_lit_amr_geo_lat_arw_alb_grk_sid_hau_ger_hun_ewe_mly_afr_jav_jpn_knd_kor_ben_hin_tsw_spa_mao_ita_gam_tag_cnt_svk_xho_glc_anl_pol_ctl_bos_rus_qcu_nor_prs_fre_swt_tig_ukr_heb_dut_sun_eng_swa_bul_akn_bat_tha_mlt_tml_cic_yor_tur_mol_cze_uzb_lda_vie_owc_ses_bem_fbf	0.154716585728407	0.364024618866556	0.716665929276289
895	wly_por_akn_lat_sod_mlt_gam_mcd_aze_uzb_dyu_mly_tsw_svk_ctl_bsq_urd_amr_cic_mnd_lit_eng_fbf_glc_moo_ita_hun_dgb_igb_fin_afr_anl_geo_pol_scr_pan_alb_aeg_tig_bul_est_zul_tag_mol_jav_jpn_knd_kor_swe_hin_tsn_bos_bat_slo_owc_mao_cnt_cze_swa_ben_hau_grk_fre_rom_rus_qcu_dut_ukr_arw_lda_amh_guj_heb_krd_ind_spa_yor_prs_xho_sun_tha_chh_tml_ewe_swt_tur_nor_ger_azi_ven_vie_sid_bam_ses_bem	-0.462114515414132	-1.10011923176579	0.274119670696604
896	sod_lat_ewe_guj_tig_mlt_amr_spa_uzb_azi_bem_jav_cic_ukr_nor_bsq_svk_anl_akn_cnt_bos_ger_tsn_cze_xho_bul_est_dgb_bam_hun_grk_hau_geo_fre_scr_alb_ben_amh_sid_mol_fin_swa_mly_swe_ind_jpn_knd_kor_urd_eng_zul_mcd_bat_krd_heb_tag_mnd_por_moo_arw_wly_slo_rus_ctl_dut_qcu_pol_prs_afr_lda_owc_lit_gam_rom_mao_pan_yor_ita_tsw_sun_tha_aeg_tml_ven_dyu_tur_glc_hin_aze_swt_vie_chh_ses_igb_fbf	-0.602565829543403	-1.43703531034991	0.154063865977901
897	chh_svk_dgb_ita_owc_wly_gam_rom_azi_tur_ses_tag_lda_ctl_hin_bsq_swe_mlt_xho_cnt_slo_dut_fbf_lit_bam_nor_est_yor_swt_fin_rus_tig_geo_ukr_fre_mcd_ben_hau_amr_cze_hun_ewe_mao_scr_jav_jpn_tml_kor_prs_por_cic_mol_ind_arw_aeg_sun_mnd_bos_tsw_lat_anl_urd_krd_alb_glc_qcu_grk_spa_pan_akn_sod_eng_sid_bul_bat_ger_ven_afr_moo_mly_tha_heb_knd_swa_zul_aze_guj_pol_uzb_igb_vie_amh_bem_tsn_dyu	0.309511959678574	0.729305687081969	0.46764750234487
898	owc_rom_igb_cze_heb_sod_wly_grk_azi_tur_ven_jav_moo_afr_lit_bsq_bul_mlt_dgb_cnt_scr_mol_ses_spa_yor_guj_est_ewe_bam_fin_por_anl_geo_lat_eng_prs_pan_aeg_sid_bos_hun_zul_sun_rus_mao_jpn_tml_kor_urd_hin_swa_ger_tag_fre_tig_bat_mnd_mcd_fbf_glc_chh_ita_arw_swe_pol_qcu_dut_ctl_svk_tsw_amr_ben_hau_krd_mly_slo_tsn_nor_xho_ind_tha_gam_knd_cic_lda_aze_alb_ukr_uzb_swt_vie_amh_bem_akn_dyu	-0.131820009100659	-0.31134750687355	0.756233302740436
899	amh_eng_yor_lat_sid_heb_amr_cze_uzb_azi_xho_tag_lda_lit_ben_bsq_ukr_gam_bam_mnd_pol_dut_cic_pan_moo_rus_fin_dyu_bem_est_slo_hau_geo_arw_urd_ger_guj_wly_chh_alb_hun_swt_mao_mol_jav_jpn_tml_kor_ita_bul_ses_hin_ind_ctl_anl_bat_cnt_por_tsn_swe_sod_rom_spa_scr_fre_qcu_prs_grk_svk_dgb_aeg_nor_owc_bos_mly_mcd_fbf_glc_swa_sun_tha_tig_knd_akn_zul_aze_krd_afr_tur_tsw_vie_mlt_igb_ven_ewe	0.471965979327331	1.11338782125664	0.268411344017078
900	anl_pol_moo_guj_tig_hau_wly_ukr_uzb_azi_ven_ind_xho_urd_krd_bsq_ger_amh_cic_mnd_por_ita_fbf_bul_bem_dut_fin_akn_tsw_est_lit_gam_geo_mol_arw_rom_mcd_chh_aeg_afr_hun_swt_mly_nor_tag_jpn_tml_kor_scr_glc_lda_eng_jav_grk_sod_mao_cnt_ctl_zul_svk_mlt_swe_bos_alb_lat_qcu_ben_pan_cze_ewe_sid_spa_amr_slo_sun_hin_dgb_prs_swa_bat_tha_heb_knd_tsn_yor_tur_rus_fre_aze_igb_vie_owc_bam_dyu_ses	-0.0572036816179145	-0.134704323864122	0.893136758946281
901	sid_mol_igb_afr_owc_mlt_amh_pol_tur_azi_moo_jav_xho_prs_eng_bsq_glc_hau_lda_mnd_rus_ita_tsw_lit_zul_grk_hun_yor_bam_est_ukr_sod_geo_bul_ctl_swe_slo_gam_amr_por_fin_bem_mao_arw_mly_jpn_knd_kor_lat_ger_ses_scr_ind_svk_tig_tag_cnt_rom_fbf_cze_aeg_bos_dut_spa_ben_qcu_krd_pan_urd_ewe_chh_nor_wly_mcd_sun_hin_akn_fre_ven_bat_tha_heb_tml_cic_dyu_aze_alb_guj_uzb_swt_vie_anl_dgb_swa_tsn	-0.250919124930918	-0.592950424733487	0.554653514892381
[truncated: 99 more rows]
