# Supplementary material for: Future Tense and Economic Decisions: Controlling for Cultural Evolution
Source: PLoS One. 2015 Jul 17;10(7):e0132145. doi: 10.1371/journal.pone.0132145 (PMC4506144; doi:10.1371/journal.pone.0132145)
Supplement: S8 Appendix — See README files within the various sub-folders. (ZIP) [file pone.0132145.s008.zip › S3_Code/Residuals_new/PGLS/PermuteResults/permute_B_SavingsWITHINFAM_81000.csv]

	ftr	r	t	p
1	anl_bos_lda_lit_gam_mlt_sod_guj_uzb_azi_dyu_sun_dgb_svk_afr_bsq_por_wly_bem_mnd_mol_glc_xho_scr_cic_nor_fin_moo_ven_est_swe_hau_geo_ita_ben_lat_alb_amr_aeg_bul_hun_tsn_tag_rus_jav_jpn_knd_kor_arw_mcd_zul_hin_mly_ger_chh_bat_cnt_krd_ses_dut_sid_pan_cze_rom_prs_qcu_grk_slo_ukr_swa_tig_spa_heb_ctl_mao_pol_yor_fre_swt_ind_tha_owc_tml_tsw_ewe_aze_urd_eng_tur_bam_vie_amh_fbf_akn_igb	-0.798203287483375	-1.92276580665187	0.057569358309879
2	anl_krd_cic_ben_sod_wly_amh_fre_tur_aze_fbf_ind_ven_afr_bos_bsq_pan_owc_tsw_mnd_ukr_alb_lda_eng_xho_arw_fin_yor_bem_hun_spa_sid_geo_lit_nor_guj_urd_aeg_hau_grk_est_bam_sun_swe_bat_jpn_knd_kor_mcd_glc_moo_slo_mao_lat_amr_jav_cnt_mol_zul_por_heb_bul_dut_scr_ger_qcu_pol_ctl_prs_ses_mlt_rus_gam_ita_tag_rom_igb_hin_swa_mly_tha_chh_tml_ewe_dgb_azi_cze_svk_uzb_dyu_vie_tig_akn_swt_tsn	-0.149298401257211	-0.352545145668053	0.725227184109538
3	tig_ctl_moo_rom_sid_mlt_amh_arw_azi_tur_yor_mao_akn_bos_svk_bsq_dut_aeg_swa_cnt_mol_bul_igb_grk_bam_rus_hun_zul_dyu_fin_cze_hau_geo_swe_glc_alb_eng_heb_wly_por_est_ses_sun_scr_mly_jpn_knd_kor_krd_slo_cic_mcd_ind_pol_gam_jav_mnd_afr_fbf_ben_sod_lat_hin_lit_fre_qcu_guj_spa_pan_bem_amr_prs_anl_ukr_tag_nor_tsn_urd_lda_bat_tha_owc_tml_dgb_tsw_aze_ger_ita_uzb_ven_vie_chh_ewe_xho_swt	-0.0403023079823579	-0.0949554834868506	0.924554483145047
4	hau_nor_xho_fre_mlt_aeg_heb_dut_azi_uzb_tsw_jav_cic_lit_guj_bsq_grk_tig_ses_mnd_rom_pol_dgb_hin_swa_afr_est_bam_ven_fin_urd_gam_geo_ukr_prs_svk_ger_sod_anl_alb_hun_igb_mao_eng_ind_jpn_knd_kor_ctl_cze_dyu_slo_sun_scr_amh_mly_cnt_por_bem_bos_chh_mcd_rus_pan_swe_qcu_glc_ben_arw_moo_owc_mol_amr_bul_tag_lat_yor_ita_fbf_bat_tha_wly_tml_tsn_lda_tur_krd_spa_aze_swt_vie_sid_akn_zul_ewe	0.0123125523631359	0.0289975197420541	0.976928705415527
5	amh_grk_lda_urd_gam_anl_owc_afr_aze_tur_cic_mly_yor_swe_nor_bsq_mcd_sid_xho_mnd_ita_krd_ven_ctl_dgb_arw_fin_swt_tsn_hun_hin_amr_geo_scr_rom_glc_dut_wly_mlt_svk_est_ewe_jav_guj_mao_jpn_knd_kor_ben_eng_dyu_mol_bat_ger_tig_ind_cnt_alb_moo_spa_aeg_fre_cze_pol_bul_qcu_prs_lit_slo_tsw_chh_por_sod_lat_tag_ukr_akn_bos_bem_sun_tha_heb_tml_swa_bam_uzb_rus_pan_azi_zul_vie_hau_ses_fbf_igb	-0.718185710404874	-1.72431941761157	0.0879725903060868
6	chh_scr_xho_eng_amr_wly_heb_ukr_aze_tur_tsw_tag_ven_lat_ger_bsq_urd_anl_bam_cnt_pol_bos_fbf_grk_ewe_guj_est_swt_lda_hun_arw_mlt_geo_mol_glc_rom_ita_gam_owc_pan_fin_zul_bat_rus_sun_jpn_tml_kor_alb_krd_moo_hin_ind_dut_tig_mly_mnd_prs_cic_por_sid_swe_afr_slo_spa_qcu_svk_ben_cze_swa_aeg_nor_sod_bul_mao_ctl_dyu_mcd_ses_jav_tha_amh_knd_igb_akn_uzb_lit_fre_azi_yor_vie_hau_tsn_dgb_bem	0.019489491587103	0.0458576404693906	0.963522043406693
7	mlt_slo_dgb_afr_heb_chh_hau_ben_uzb_azi_xho_ind_zul_bos_rom_bsq_hin_owc_igb_mnd_ita_mol_tsn_krd_lda_cze_hun_dyu_bam_fin_svk_anl_geo_spa_guj_lat_lit_sod_amh_ger_est_tsw_mly_rus_tag_jpn_tml_kor_alb_swe_yor_eng_mao_pol_tig_bat_cnt_pan_ven_glc_amr_arw_grk_nor_prs_qcu_urd_fre_scr_cic_sid_ctl_gam_bul_jav_mcd_moo_ukr_ses_sun_tha_aeg_knd_ewe_bem_aze_dut_por_tur_swt_vie_wly_swa_fbf_akn	-0.353860734852379	-0.838434939231384	0.403936284330266
8	tig_lit_ven_rus_amh_gam_amr_spa_azi_tur_ses_tag_swt_slo_urd_bsq_svk_wly_zul_mnd_dut_mcd_lda_guj_xho_ctl_fin_ewe_yor_hun_krd_hau_geo_afr_alb_bul_bos_heb_sid_fre_est_igb_mly_ita_ind_jpn_tml_kor_prs_ger_dgb_pan_bat_eng_chh_jav_cnt_arw_swa_mol_aeg_scr_nor_ben_lat_qcu_ukr_pol_rom_akn_mlt_swe_sod_grk_sun_por_bem_glc_cic_mao_tha_anl_knd_tsw_tsn_aze_cze_hin_uzb_dyu_vie_owc_fbf_moo_bam	-0.235427936492509	-0.556688589223205	0.579077379024417
9	amr_spa_tsw_mcd_sid_hau_amh_krd_aze_tur_fbf_jav_swa_alb_lat_bsq_rom_chh_moo_mnd_arw_nor_ses_svk_yor_afr_hun_akn_dgb_fin_urd_gam_geo_ukr_scr_ger_bos_sod_wly_swe_est_bam_mly_bul_bat_jpn_knd_kor_grk_fre_ven_prs_ind_dut_aeg_sun_cnt_rus_cic_pol_heb_lit_por_pan_glc_qcu_slo_cze_ita_dyu_tig_ctl_anl_hin_mao_mol_ewe_guj_xho_tag_tha_mlt_tml_igb_lda_uzb_eng_ben_azi_zul_vie_owc_swt_bem_tsn	0.294813412748454	0.694259230107095	0.489250331399558
10	owc_grk_bam_rom_heb_amh_amr_slo_uzb_aze_dgb_tag_bem_hin_ben_bsq_guj_sid_ses_mnd_bul_eng_swa_spa_moo_svk_hun_zul_lda_est_swe_chh_geo_cze_urd_ger_pol_gam_anl_afr_fin_dyu_mly_lit_sun_jpn_tml_kor_alb_glc_ewe_ita_jav_nor_sod_mao_cnt_bos_cic_fre_hau_krd_rus_lat_mol_qcu_ctl_pan_dut_akn_mlt_por_wly_scr_bat_mcd_yor_ukr_ven_ind_tha_aeg_knd_xho_tsn_azi_arw_prs_tur_swt_vie_tig_fbf_tsw_igb	0.0554983406421249	0.130580187515112	0.896389459912101
11	tig_glc_moo_spa_sid_gam_sod_pol_aze_uzb_fbf_jav_xho_lat_svk_bsq_arw_heb_bam_mnd_ita_eng_zul_por_dgb_rus_fin_dyu_ven_est_ben_wly_geo_ctl_slo_lit_afr_mlt_anl_mol_hun_bem_mly_fre_bat_jpn_tml_kor_ger_cze_akn_grk_tag_prs_owc_ind_cnt_pan_igb_dut_aeg_swe_rom_hin_ukr_qcu_krd_guj_scr_tsw_chh_bul_amr_urd_sun_mcd_tsn_alb_yor_mao_tha_amh_knd_swa_lda_azi_bos_nor_tur_ewe_vie_hau_cic_ses_swt	-0.386502932639754	-0.916415816013047	0.36181912812117
12	aeg_spa_swt_ger_mlt_sod_sid_pan_tur_uzb_ven_jav_xho_por_eng_bsq_ben_owc_moo_cnt_ctl_arw_cic_hin_fbf_lit_hun_bem_igb_fin_mcd_tig_geo_krd_grk_ita_lat_gam_anl_dut_est_ewe_tag_svk_bat_jpn_tml_kor_slo_glc_bam_ukr_sun_swe_heb_mly_mnd_bul_dgb_rom_chh_urd_nor_bos_cze_qcu_prs_afr_mol_tsw_amr_pol_hau_fre_mao_scr_zul_alb_dyu_ind_tha_amh_knd_ses_tsn_aze_rus_guj_azi_yor_vie_wly_lda_akn_swa	0.0348622837044927	0.0819928628374324	0.934828598213849
13	aeg_mcd_yor_guj_heb_anl_sid_urd_tur_uzb_swt_bat_ewe_ita_ctl_bsq_rus_sod_xho_cnt_dut_ukr_ven_slo_zul_ben_hun_ses_fbf_fin_grk_amr_geo_spa_fre_bos_scr_owc_gam_lit_est_tsw_ind_glc_sun_jpn_tml_kor_eng_prs_swa_ger_jav_pan_amh_mly_mnd_lat_lda_alb_wly_hin_svk_nor_swe_qcu_cze_krd_afr_igb_hau_arw_tig_por_tag_mol_moo_pol_akn_mao_tha_chh_knd_bam_cic_aze_bul_rom_azi_tsn_vie_mlt_dyu_dgb_bem	-0.551722851087592	-1.31679367834923	0.191143458919889
14	tig_nor_zul_urd_amh_sid_hau_rus_uzb_aze_lda_mly_yor_cze_ger_bsq_mcd_wly_akn_mnd_glc_ctl_ven_swe_ses_lit_fin_igb_bem_est_grk_chh_geo_scr_por_ben_pol_sod_anl_afr_hun_moo_mao_pan_tag_jpn_knd_kor_prs_fre_tsw_svk_bat_rom_amr_ind_cnt_arw_bam_ukr_owc_hin_bul_alb_lat_qcu_dut_krd_mol_cic_aeg_eng_heb_bos_jav_ita_ewe_slo_tsn_sun_tha_mlt_tml_swt_dgb_azi_guj_spa_tur_dyu_vie_gam_xho_swa_fbf	0.236310152547817	0.555757986280476	0.579710877234271
15	sod_swe_dyu_ger_chh_wly_amh_urd_aze_uzb_moo_sun_lda_ukr_krd_bsq_rom_sid_xho_cnt_alb_cze_bem_mcd_ewe_guj_fin_dgb_ven_hun_bul_mlt_geo_ctl_svk_mol_spa_anl_owc_pan_est_zul_bat_bos_tag_jpn_knd_kor_slo_ita_swt_ben_jav_rus_aeg_mao_mnd_pol_swa_dut_tig_prs_grk_arw_fre_qcu_por_lat_lit_igb_gam_eng_amr_afr_mly_hin_tsw_nor_ses_ind_tha_heb_tml_akn_cic_tur_glc_scr_azi_fbf_vie_hau_tsn_bam_yor	-0.491663662498795	-1.17138461260875	0.24443663916267
16	hau_lat_tsw_slo_tig_owc_amh_fre_azi_aze_yor_mly_swt_mcd_glc_bsq_por_anl_fbf_cnt_dut_svk_swa_ctl_bem_pol_est_bam_zul_hun_bos_aeg_geo_pan_eng_rus_lit_wly_amr_nor_fin_xho_tag_ger_jav_jpn_tml_kor_urd_hin_ven_ukr_mao_afr_gam_bat_mnd_mol_ewe_prs_mlt_alb_swe_rom_ben_qcu_guj_krd_cze_cic_chh_ita_heb_arw_sun_grk_lda_bul_ses_ind_tha_sod_knd_moo_akn_tur_spa_scr_uzb_tsn_vie_sid_igb_dgb_dyu	-0.56497540719629	-1.34573436362867	0.181659864246347
17	hau_cze_igb_scr_tig_chh_gam_prs_uzb_tur_yor_mao_tsn_glc_bul_bsq_afr_sid_zul_cnt_grk_guj_akn_rom_moo_svk_est_bem_swt_fin_lit_amh_geo_ger_mol_slo_lat_amr_anl_ukr_hun_ewe_jav_rus_tag_jpn_knd_kor_krd_fre_lda_pol_mly_dut_owc_ind_mnd_hin_fbf_bos_sod_nor_mcd_ctl_eng_qcu_por_ita_arw_ven_mlt_spa_wly_ben_sun_alb_xho_urd_ses_bat_tha_heb_tml_tsw_bam_aze_pan_swe_azi_dgb_vie_aeg_dyu_cic_swa	-0.608699914470637	-1.45503978269074	0.149025377315972
18	heb_arw_swa_krd_chh_wly_hau_ukr_tur_azi_bem_bat_dyu_rus_urd_bsq_fre_mlt_tsn_cnt_afr_slo_fbf_alb_bam_glc_fin_ven_cic_hun_lat_anl_geo_spa_ita_scr_bul_amh_aeg_ger_est_ewe_mao_pan_mly_jpn_tml_kor_ctl_eng_tsw_swe_jav_prs_owc_sun_mnd_por_akn_dut_gam_grk_mcd_pol_lit_qcu_ben_cze_svk_ses_amr_guj_tig_bos_tag_nor_igb_mol_lda_ind_tha_sod_knd_dgb_yor_aze_hin_rom_uzb_moo_vie_sid_swt_xho_zul	-0.680216662675902	-1.62913115560337	0.106668099119878
19	amr_spa_ven_pan_aeg_mlt_sid_rom_azi_aze_fbf_bat_swa_nor_pol_bsq_eng_owc_cic_mnd_ita_mcd_dyu_dut_swt_por_est_zul_ses_fin_scr_heb_geo_ger_alb_bul_ukr_amh_gam_glc_hun_moo_ind_fre_mly_jpn_knd_kor_grk_urd_akn_slo_tag_ben_anl_mao_cnt_svk_lda_guj_tig_lat_cze_prs_mol_qcu_afr_hin_lit_yor_chh_swe_sod_bos_jav_arw_bam_krd_ewe_sun_tha_wly_tml_igb_tsn_tur_ctl_rus_uzb_bem_vie_hau_dgb_xho_tsw	0.516741128872113	1.21829019585812	0.226195370799692
20	hau_urd_swt_ger_amh_gam_aeg_pan_tur_azi_swa_bat_lda_afr_fre_bsq_spa_chh_moo_cnt_scr_arw_zul_lit_dgb_hin_est_ven_tsw_fin_alb_sod_geo_lat_swe_rom_eng_tig_anl_dut_hun_akn_sun_grk_mao_jpn_knd_kor_bul_slo_xho_nor_tag_mcd_heb_ind_mnd_ctl_cic_ukr_wly_por_rus_ben_bos_qcu_pol_ita_cze_fbf_owc_glc_sid_guj_jav_prs_dyu_mol_ewe_mly_tha_amr_tml_yor_bem_uzb_svk_krd_aze_tsn_vie_mlt_bam_ses_igb	-0.252456251678312	-0.596183754723826	0.552500829891627
21	owc_hin_ven_glc_amr_sod_gam_dut_azi_aze_akn_ind_tsw_spa_bul_bsq_slo_chh_cic_cnt_rus_ctl_swt_lat_swa_guj_fin_zul_bam_hun_alb_amh_geo_fre_pan_ukr_svk_tig_mlt_arw_est_dgb_sun_pol_tag_jpn_knd_kor_grk_rom_dyu_bos_mao_krd_heb_bat_mnd_scr_igb_ita_sid_lit_mcd_cze_ben_qcu_por_swe_nor_yor_hau_afr_wly_mol_mly_prs_ewe_ger_bem_jav_tha_anl_tml_ses_lda_tur_eng_urd_uzb_tsn_vie_aeg_xho_fbf_moo	-0.363949094337616	-0.862895682146877	0.390414625321455
22	amh_svk_tsn_cze_amr_heb_owc_pol_azi_tur_akn_sun_fbf_lat_dut_bsq_alb_anl_swt_mnd_hin_glc_ewe_slo_ses_lit_est_cic_igb_fin_fre_mlt_geo_scr_grk_urd_spa_chh_sod_afr_hun_ven_tag_eng_jav_jpn_tml_kor_ctl_ukr_lda_ita_bat_ben_hau_mly_cnt_pan_xho_rom_aeg_prs_nor_mol_ger_qcu_bos_rus_por_tsw_tig_bul_wly_swe_ind_krd_bam_guj_swa_mao_tha_gam_knd_moo_dgb_uzb_mcd_arw_aze_bem_vie_sid_yor_zul_dyu	0.0407880648817577	0.0959330133793275	0.92378019366725
23	hau_urd_yor_ger_sod_sid_mlt_mcd_uzb_aze_tsn_ind_swa_bul_arw_bsq_ukr_amh_swt_cnt_alb_cze_akn_por_ewe_bos_fin_bem_zul_est_ctl_aeg_geo_ben_eng_rom_afr_amr_owc_swe_hun_dyu_sun_krd_mly_jpn_tml_kor_lat_glc_ses_pol_bat_scr_wly_jav_mnd_grk_moo_mol_tig_ita_nor_hin_spa_qcu_prs_lit_pan_bam_gam_slo_heb_fre_tag_guj_fbf_dut_igb_mao_tha_chh_knd_dgb_ven_azi_rus_svk_tur_cic_vie_anl_lda_tsw_xho	-0.351115517797465	-0.832855978535506	0.407059724465342
24	mlt_mcd_xho_ita_heb_amh_chh_pol_azi_uzb_ewe_jav_akn_dut_rus_bsq_grk_gam_ven_cnt_nor_guj_tsw_urd_swt_cze_fin_zul_moo_est_por_owc_geo_ctl_eng_svk_slo_hau_aeg_rom_hun_cic_tag_prs_bat_jpn_tml_kor_ukr_hin_tsn_scr_mly_glc_sid_ind_mnd_arw_swa_lat_sod_mol_afr_spa_ger_qcu_bos_lit_bul_lda_amr_fre_tig_swe_mao_pan_dyu_alb_bam_sun_tha_anl_knd_bem_ses_tur_krd_ben_aze_dgb_vie_wly_yor_fbf_igb	-0.170448312553647	-0.402086837052233	0.688542734370709
25	aeg_lit_zul_prs_sod_gam_mlt_swe_azi_aze_cic_jav_bem_ben_ger_bsq_mcd_amr_dyu_cnt_bos_cze_ven_ctl_tsw_afr_fin_xho_ewe_hun_ita_tig_geo_por_pan_eng_glc_anl_heb_dut_est_fbf_mly_ukr_tag_jpn_knd_kor_pol_krd_bam_nor_bat_grk_amh_ind_mnd_rom_swt_fre_hau_arw_urd_bul_rus_qcu_scr_alb_svk_ses_owc_lat_wly_mol_mao_guj_lda_hin_yor_sun_tha_sid_tml_swa_igb_uzb_slo_spa_tur_moo_vie_chh_dgb_tsn_akn	-0.821586286080016	-1.98111708334514	0.0505318084238123
26	gam_rom_swt_guj_tig_mlt_wly_krd_tur_aze_fbf_tag_yor_prs_slo_bsq_dut_hau_ven_cnt_afr_bul_lda_mol_ewe_ukr_hun_dyu_ses_fin_arw_owc_geo_lat_grk_svk_ger_heb_aeg_fre_est_dgb_ind_ita_mao_jpn_knd_kor_eng_alb_tsn_rus_jav_pol_amr_mly_mnd_por_zul_cze_chh_urd_ben_nor_spa_qcu_swe_mcd_ctl_moo_sod_lit_amh_hin_bat_bos_bam_glc_igb_sun_tha_anl_tml_cic_xho_azi_pan_scr_uzb_swa_vie_sid_akn_bem_tsw	-0.609026652437847	-1.45336439246195	0.149488767949942
27	wly_rom_cic_mcd_mlt_anl_amh_grk_tur_uzb_xho_mao_igb_ger_ita_bsq_swe_amr_ven_cnt_spa_cze_tsn_krd_ses_pol_hun_moo_ewe_est_fre_aeg_geo_por_pan_alb_ben_gam_hau_bul_fin_tsw_mly_lat_jav_jpn_knd_kor_nor_prs_bam_ctl_bat_guj_chh_sun_mnd_rus_yor_mol_sod_svk_eng_scr_afr_qcu_slo_glc_lit_swt_sid_dut_tig_hin_tag_bos_bem_arw_dgb_ind_tha_heb_tml_akn_zul_azi_urd_ukr_aze_fbf_vie_owc_swa_dyu_lda	-0.314651336641028	-0.743942120992016	0.458787007035151
28	heb_spa_cic_scr_tig_sod_sid_glc_aze_tur_bam_tag_swa_dut_rus_bsq_pol_amh_tsn_cnt_guj_bos_yor_bul_ven_svk_est_ses_zul_hun_ben_chh_geo_mol_cze_swe_krd_owc_anl_grk_fin_moo_bat_ita_mly_jpn_tml_kor_fre_alb_lda_rom_sun_arw_amr_jav_mnd_hin_tsw_eng_hau_por_ger_nor_slo_qcu_ctl_urd_ukr_ewe_gam_pan_wly_lit_mao_mcd_swt_afr_fbf_ind_tha_mlt_knd_igb_akn_uzb_lat_prs_azi_xho_vie_aeg_dyu_bem_dgb	-0.394124220975742	-0.935907416489441	0.351744806183254
29	heb_krd_lda_prs_mlt_owc_anl_mcd_aze_azi_swt_bat_bem_afr_por_bsq_eng_chh_tsw_mnd_pol_lat_zul_scr_dyu_cze_hun_swa_xho_est_rom_aeg_geo_glc_lit_ben_spa_tig_sid_arw_fin_fbf_sun_nor_tag_jpn_knd_kor_bos_mol_moo_guj_jav_hin_wly_mao_cnt_ukr_ses_dut_amr_slo_grk_pan_rus_qcu_bul_ctl_ita_dgb_amh_fre_gam_ger_mly_urd_ven_svk_igb_ind_tha_sod_tml_yor_ewe_tur_swe_alb_uzb_tsn_vie_hau_bam_akn_cic	-0.505423125467789	-1.20211676861486	0.232370271351857
30	anl_grk_fbf_mol_owc_aeg_amh_rom_tur_uzb_swt_ind_dyu_alb_lat_bsq_eng_sod_ses_cnt_cze_por_ven_guj_xho_ita_fin_bem_ewe_hun_dut_sid_geo_nor_urd_lit_afr_chh_mlt_krd_est_lda_jav_ctl_sun_jpn_tml_kor_arw_mcd_cic_pol_bat_ukr_tig_mly_mnd_rus_akn_ben_wly_bul_glc_spa_ger_qcu_slo_bos_swe_yor_amr_fre_heb_hin_mao_pan_igb_svk_swa_tag_tha_hau_knd_bam_moo_azi_scr_prs_aze_tsn_vie_gam_tsw_zul_dgb	-0.231744545666065	-0.547003166338187	0.585686740193497
31	wly_hin_igb_arw_chh_sid_amh_mol_aze_uzb_akn_bat_swt_fre_swe_bsq_svk_owc_lda_cnt_ctl_prs_ven_grk_swa_nor_fin_bem_ses_hun_ukr_hau_geo_glc_pan_scr_slo_anl_mlt_guj_est_cic_sun_bul_mly_jpn_tml_kor_eng_ben_moo_lat_mao_lit_sod_jav_mnd_ita_tsw_spa_gam_rus_urd_cze_alb_qcu_ger_por_mcd_zul_amr_krd_aeg_afr_tag_bos_dyu_pol_bam_ind_tha_tig_knd_yor_ewe_tur_rom_dut_azi_tsn_vie_heb_xho_dgb_fbf	-0.294884559802751	-0.698202476585564	0.486792729663478
32	owc_dut_tsw_pol_chh_amr_tig_por_tur_uzb_fbf_mao_lda_grk_ukr_bsq_afr_sod_ses_cnt_fre_guj_dgb_prs_swa_hin_fin_xho_tsn_est_alb_anl_geo_krd_ger_mol_ita_heb_amh_lit_hun_ven_tag_pan_mly_jpn_knd_kor_bul_arw_moo_eng_bat_mcd_mlt_sun_mnd_lat_akn_rus_aeg_svk_rom_bos_scr_qcu_cze_swe_ctl_bam_hau_nor_wly_glc_jav_urd_zul_slo_ewe_ind_tha_gam_tml_igb_yor_aze_spa_ben_azi_cic_vie_sid_bem_dyu_swt	-0.0256833485280266	-0.0605691078985344	0.951832348314289
33	gam_alb_bam_spa_hau_sid_heb_krd_azi_tur_ewe_mao_swt_nor_eng_bsq_svk_anl_ses_mnd_pol_scr_swa_rus_akn_mol_hun_dgb_yor_est_pan_amh_geo_afr_rom_slo_ita_aeg_chh_swe_fin_fbf_sun_ger_jav_jpn_tml_kor_glc_dut_moo_fre_bat_lit_sod_ind_cnt_cze_dyu_arw_wly_ukr_guj_mcd_grk_qcu_hin_bos_bul_cic_mlt_ctl_amr_prs_mly_por_lda_urd_zul_tag_tha_tig_knd_tsw_xho_uzb_ben_lat_aze_igb_vie_owc_ven_bem_tsn	-0.203706823088244	-0.480937151657154	0.631690718750771
34	sod_glc_xho_arw_tig_hau_amr_fre_uzb_azi_yor_sun_swa_prs_pan_bsq_ger_mlt_igb_mnd_lat_alb_cic_swe_moo_nor_hun_fbf_ses_fin_guj_chh_geo_ita_mol_krd_grk_wly_anl_bos_est_bam_tag_ben_bat_jpn_knd_kor_ctl_urd_tsn_svk_jav_rus_gam_ind_cnt_mcd_tsw_afr_amh_pol_eng_scr_lit_qcu_bul_ukr_por_dgb_owc_rom_sid_cze_mao_spa_swt_slo_lda_mly_tha_aeg_tml_dyu_zul_tur_hin_dut_aze_bem_vie_heb_akn_ewe_ven	-1.61716698918258	-4.15543909027102	7.20881745586512e-05
35	heb_ger_zul_por_amh_owc_hau_lat_azi_tur_akn_ind_yor_cze_hin_bsq_glc_wly_ewe_cnt_krd_ben_bem_afr_tsw_grk_fin_ven_tsn_hun_rus_amr_geo_pol_eng_mol_swe_anl_aeg_lit_est_swa_bat_scr_sun_jpn_tml_kor_pan_ukr_bam_ita_jav_arw_gam_tag_mnd_ctl_moo_urd_sod_spa_bul_mcd_bos_qcu_rom_svk_prs_xho_sid_alb_tig_guj_mly_nor_dyu_slo_cic_mao_tha_mlt_knd_dgb_lda_uzb_fre_dut_aze_swt_vie_chh_fbf_igb_ses	-0.802451742571019	-1.93297253240105	0.0562817083577675
36	tig_svk_fbf_bos_heb_sod_anl_ctl_tur_azi_akn_sun_zul_mcd_alb_bsq_ita_hau_tsw_mnd_ger_afr_ven_scr_lda_lat_fin_ewe_dgb_est_prs_mlt_geo_dut_mol_spa_nor_sid_gam_swe_hun_swt_mao_urd_ind_jpn_tml_kor_rus_bul_cic_fre_jav_glc_aeg_tag_cnt_eng_yor_pan_wly_slo_grk_guj_cze_qcu_krd_pol_por_bem_amh_ben_owc_arw_mly_lit_xho_hin_moo_bat_tha_amr_knd_dyu_ses_uzb_ukr_rom_aze_tsn_vie_chh_bam_swa_igb	0.108453847901311	0.255291726660866	0.799061532708267
37	aeg_prs_tsn_slo_chh_tig_sid_bul_aze_tur_ses_ind_dyu_afr_ctl_bsq_hin_gam_ewe_mnd_por_mol_yor_fre_tsw_ger_hun_swa_ven_fin_lat_anl_geo_urd_pol_glc_ukr_mlt_heb_guj_est_moo_mly_mcd_bat_jpn_tml_kor_swe_svk_bam_ita_jav_rom_amr_mao_cnt_pan_fbf_scr_amh_krd_bos_arw_dut_qcu_eng_grk_spa_igb_wly_alb_owc_cze_sun_lit_xho_rus_bem_tag_tha_hau_knd_akn_zul_azi_nor_ben_uzb_lda_vie_sod_swt_cic_dgb	-0.358825737314866	-0.850572903195105	0.397191266527118
38	sid_lat_xho_ctl_mlt_aeg_gam_eng_azi_tur_yor_tag_tsw_krd_prs_bsq_mol_heb_zul_cnt_ben_lit_lda_arw_cic_svk_est_swa_dgb_hun_spa_wly_geo_rom_fre_bul_pan_tig_amh_bos_fin_ewe_mly_mcd_sun_jpn_tml_kor_dut_ita_fbf_afr_jav_nor_chh_ind_mnd_por_moo_rus_amr_grk_urd_swe_guj_qcu_ger_pol_glc_ses_sod_hin_owc_scr_bat_cze_dyu_ukr_bem_mao_tha_hau_knd_igb_tsn_uzb_slo_alb_aze_akn_vie_anl_ven_swt_bam	-0.090373981764416	-0.213163803460484	0.831665785345385
39	amr_fre_moo_dut_tig_hau_mlt_ctl_azi_uzb_xho_mao_dgb_arw_ita_bsq_swe_aeg_igb_cnt_cze_lit_tsn_afr_swa_ger_fin_lda_zul_est_rom_chh_geo_rus_grk_guj_alb_owc_anl_hin_hun_tsw_tag_glc_mly_jpn_knd_kor_urd_por_bem_bos_bat_mcd_amh_jav_mnd_prs_fbf_svk_sod_bul_spa_lat_mol_qcu_pol_pan_nor_dyu_heb_ukr_gam_eng_ind_ben_swt_krd_ses_sun_tha_wly_tml_yor_ven_tur_slo_scr_aze_ewe_vie_sid_cic_bam_akn	-0.175883836488914	-0.414748326665366	0.679281324722513
40	wly_alb_tsw_bos_sid_anl_gam_rus_uzb_azi_bam_ind_dyu_dut_svk_bsq_scr_aeg_ven_cnt_ben_mcd_swt_ger_xho_arw_fin_dgb_cic_est_glc_sod_geo_ukr_bul_spa_cze_heb_amr_fre_hun_akn_mao_afr_mly_jpn_tml_kor_nor_swe_zul_grk_tag_slo_mlt_sun_mnd_mol_yor_eng_tig_pan_ita_pol_urd_qcu_guj_ctl_lat_ewe_hau_krd_owc_lit_jav_por_lda_prs_swa_bat_tha_amh_knd_igb_ses_aze_rom_hin_tur_fbf_vie_chh_bem_tsn_moo	-0.353408772284677	-0.837070533204065	0.404698811784586
41	heb_hin_ses_ctl_tig_chh_amh_bul_azi_tur_ewe_mao_lda_urd_dut_bsq_swe_hau_dyu_mnd_spa_rus_bam_lit_igb_mcd_hun_xho_tsn_fin_prs_sod_geo_cze_ben_ukr_lat_amr_owc_grk_est_moo_tag_afr_ind_jpn_knd_kor_alb_eng_tsw_guj_sun_arw_gam_jav_cnt_fre_ven_pan_sid_slo_ger_ita_glc_qcu_por_nor_rom_swa_wly_svk_mlt_krd_mly_mol_dgb_bos_yor_bat_tha_aeg_tml_fbf_akn_aze_pol_scr_uzb_zul_vie_anl_swt_cic_bem	-0.59613092709617	-1.42204104194483	0.158359526324277
42	sod_swe_swt_urd_heb_amh_tig_alb_uzb_azi_ven_sun_lda_bul_rus_bsq_ctl_aeg_swa_mnd_por_prs_dyu_pol_yor_spa_hun_zul_dgb_fin_dut_amr_geo_fre_ben_eng_arw_hau_anl_glc_est_tsn_jav_slo_bat_jpn_tml_kor_ita_hin_moo_ukr_ind_guj_wly_tag_cnt_lit_bam_svk_gam_krd_lat_nor_pan_qcu_scr_mcd_grk_akn_owc_bos_mlt_rom_mly_afr_ewe_cze_bem_mao_tha_chh_knd_ses_fbf_aze_mol_ger_tur_tsw_vie_sid_cic_igb_xho	-0.303392990308639	-0.717024981462319	0.475155671221693
43	chh_ita_yor_alb_anl_wly_mlt_mcd_uzb_aze_igb_bat_moo_dut_ukr_bsq_urd_amh_tsw_cnt_cze_ger_xho_guj_dgb_nor_fin_akn_swt_est_bos_tig_geo_svk_prs_scr_arw_sod_sid_por_hun_tsn_tag_rus_mao_jpn_tml_kor_eng_glc_dyu_slo_ind_lat_gam_sun_mnd_grk_cic_ben_amr_krd_ctl_hin_mol_qcu_swe_lit_bul_ven_owc_pan_heb_rom_jav_fre_fbf_afr_bem_mly_tha_aeg_knd_swa_ewe_azi_pol_spa_tur_bam_vie_hau_ses_lda_zul	-0.280154999379453	-0.663243424680395	0.50881533483279
44	mlt_slo_swt_prs_heb_owc_tig_glc_uzb_tur_swa_jav_tsn_mcd_spa_bsq_eng_sid_zul_mnd_por_alb_yor_nor_ewe_ger_est_tsw_cic_hun_dut_amh_geo_lat_rom_afr_svk_amr_anl_pol_fin_moo_ind_ukr_bat_jpn_knd_kor_pan_mol_xho_ben_mly_cze_wly_mao_cnt_krd_bem_bul_chh_grk_urd_guj_ctl_qcu_lit_hin_swe_dyu_hau_rus_sod_fre_sun_scr_bam_bos_ses_tag_tha_gam_tml_igb_dgb_azi_ita_arw_aze_ven_vie_aeg_fbf_akn_lda	-0.606515731715844	-1.45131132369295	0.150058141967696
45	sid_afr_dyu_cze_tig_chh_wly_arw_azi_tur_akn_ind_xho_krd_por_bsq_nor_mlt_swa_cnt_fre_rus_bam_hin_yor_dut_hun_bem_moo_est_guj_amh_geo_grk_swe_bos_slo_anl_aeg_urd_fin_tsn_mao_lat_sun_jpn_knd_kor_ukr_svk_dgb_ben_bat_alb_hau_mly_mnd_pan_ven_lit_gam_bul_eng_rom_mcd_qcu_glc_pol_mol_igb_amr_ctl_heb_ita_tag_ger_tsw_scr_fbf_jav_tha_sod_tml_ewe_cic_aze_prs_spa_uzb_ses_vie_owc_swt_lda_zul	-0.371444025603829	-0.880993865912125	0.380592281853811
46	hau_grk_xho_mcd_aeg_mlt_amr_dut_aze_uzb_dyu_bat_tsw_rom_hin_bsq_ger_tig_zul_cnt_glc_bul_ses_ita_akn_rus_fin_moo_tsn_est_pan_chh_geo_scr_ukr_spa_afr_gam_wly_prs_hun_igb_mly_fre_sun_jpn_tml_kor_urd_arw_swt_slo_jav_swe_sid_ind_mnd_alb_bam_svk_anl_por_ctl_lit_nor_qcu_eng_lat_krd_yor_amh_mol_owc_ben_tag_pol_fbf_bos_ewe_mao_tha_heb_knd_dgb_ven_azi_guj_cze_tur_swa_vie_sod_cic_bem_lda	-0.397891962849367	-0.942245200660662	0.348508359668774
47	wly_bos_ven_spa_tig_sid_amh_nor_tur_uzb_swt_mly_akn_dut_fre_bsq_hin_hau_tsn_mnd_ger_ukr_dyu_rus_cic_rom_hun_zul_ewe_fin_cze_anl_geo_scr_por_ita_mcd_amr_sod_grk_est_moo_ind_eng_sun_jpn_tml_kor_pol_alb_swa_lit_jav_krd_owc_bat_cnt_ctl_igb_svk_mlt_bul_guj_swe_pan_qcu_prs_mol_urd_fbf_chh_arw_aeg_lat_tag_glc_yor_ben_ses_mao_tha_heb_knd_bem_dgb_azi_slo_afr_aze_xho_vie_gam_tsw_bam_lda	-0.218872039234835	-0.517397091783633	0.606107464386197
48	sid_krd_fbf_nor_mlt_aeg_amr_prs_uzb_aze_dgb_ind_swt_scr_slo_bsq_ben_heb_ses_mnd_rom_guj_ewe_ita_swa_lit_est_igb_bem_hun_afr_wly_geo_mol_alb_bos_fre_owc_chh_bul_fin_lda_jav_ukr_sun_jpn_tml_kor_cze_hin_ven_ctl_tag_mcd_gam_mly_cnt_ger_bam_svk_tig_eng_por_arw_swe_qcu_rus_grk_pan_cic_anl_dut_hau_glc_mao_spa_dyu_pol_xho_bat_tha_amh_knd_yor_tsw_tur_urd_lat_azi_akn_vie_sod_zul_moo_tsn	-0.220017390185445	-0.519665760926264	0.604531248736594
49	gam_por_cic_eng_tig_aeg_owc_cze_azi_uzb_lda_bat_dyu_nor_dut_bsq_mol_mlt_yor_mnd_prs_scr_zul_bul_bem_ctl_hun_akn_ven_fin_lit_chh_geo_pan_rus_ben_fre_wly_anl_svk_est_igb_jav_grk_mly_jpn_knd_kor_bos_alb_bam_urd_tag_arw_amr_mao_cnt_mcd_swa_swe_sod_ger_pol_lat_ita_qcu_glc_hin_afr_moo_hau_ukr_amh_spa_ind_krd_ewe_guj_fbf_sun_tha_sid_tml_tsw_tsn_tur_slo_rom_aze_xho_vie_heb_ses_dgb_swt	-0.411224080805695	-0.976592383884237	0.331304501739936
50	wly_slo_tsn_glc_gam_anl_aeg_urd_tur_aze_ven_mly_dgb_afr_alb_bsq_bos_owc_yor_cnt_cze_lat_ewe_svk_igb_nor_hun_bam_lda_est_por_tig_geo_dut_scr_rom_grk_mlt_sod_pol_fin_cic_tag_pan_sun_jpn_knd_kor_ita_ben_tsw_ctl_ind_arw_amh_mao_mnd_eng_moo_spa_chh_guj_prs_fre_ukr_qcu_swe_ger_mol_dyu_sid_bul_hau_rus_jav_krd_swa_hin_xho_bat_tha_heb_tml_zul_swt_uzb_mcd_lit_azi_bem_vie_amr_ses_akn_fbf	-0.575401217733357	-1.37350681763107	0.172896902943487
51	mlt_rus_akn_ctl_hau_gam_wly_lit_aze_uzb_igb_jav_ewe_prs_rom_bsq_mol_owc_yor_cnt_alb_swe_moo_slo_xho_urd_est_swt_dyu_fin_glc_heb_geo_por_nor_pol_scr_sid_chh_ukr_hun_lda_bat_ger_tag_jpn_tml_kor_grk_svk_ven_guj_sun_arw_anl_ind_mnd_hin_dgb_lat_amh_cze_ben_bul_dut_qcu_mcd_pan_eng_ses_aeg_spa_sod_bos_mao_afr_zul_ita_bam_mly_tha_tig_knd_fbf_tsw_tur_fre_krd_azi_swa_vie_amr_bem_tsn_cic	0.177405205820433	0.418571145416652	0.676494636638463
52	hau_eng_akn_bos_wly_gam_owc_nor_uzb_tur_ses_jav_moo_slo_por_bsq_glc_sid_tsw_mnd_scr_hin_bem_prs_ewe_spa_hun_bam_yor_est_swe_aeg_geo_cze_rus_guj_afr_amh_heb_ben_fin_dyu_tag_alb_ind_jpn_tml_kor_ger_ctl_zul_arw_sun_krd_sod_bat_cnt_svk_ven_fre_amr_pol_mcd_pan_urd_qcu_lat_mol_bul_igb_mlt_dut_chh_grk_mao_lit_tsn_rom_lda_mly_tha_tig_knd_fbf_swa_aze_ita_ukr_azi_cic_vie_anl_xho_swt_dgb	-0.419811526809691	-0.998145379925079	0.320798888431065
53	tig_nor_tsn_mcd_gam_hau_amr_urd_azi_aze_lda_bat_ewe_ben_bul_bsq_slo_aeg_zul_mnd_grk_rom_akn_ger_xho_pan_fin_swt_igb_hun_prs_anl_geo_cze_bos_ukr_scr_wly_sod_guj_est_moo_sun_pol_mao_jpn_knd_kor_alb_dut_cic_krd_ind_arw_owc_jav_cnt_afr_yor_ita_sid_swe_glc_lit_eng_qcu_ctl_spa_por_fbf_chh_hin_heb_lat_mly_fre_dyu_mol_bem_tag_tha_mlt_tml_tsw_ven_tur_rus_svk_uzb_dgb_vie_amh_bam_swa_ses	-1.080627856387	-2.64103290631364	0.00969537075099571
54	gam_pan_yor_mol_anl_amh_aeg_lat_aze_uzb_ven_sun_bam_alb_prs_bsq_bos_heb_ses_cnt_swe_glc_xho_krd_tsn_urd_est_zul_dgb_fin_scr_tig_geo_rom_dut_ukr_ctl_hau_amr_bul_hun_igb_bat_slo_tag_jpn_knd_kor_pol_svk_moo_ita_mao_lit_wly_mly_mnd_spa_lda_ben_chh_arw_eng_fre_afr_qcu_cze_mcd_nor_akn_mlt_rus_sid_por_ind_guj_ewe_ger_cic_jav_tha_owc_tml_bem_swt_tur_hin_grk_azi_dyu_vie_sod_fbf_swa_tsw	-0.224819723236091	-0.530391335804295	0.597104823036909
55	mlt_krd_zul_alb_anl_amh_tig_slo_aze_azi_lda_mly_tsw_svk_bos_bsq_spa_amr_swa_mnd_pan_lat_ses_afr_swt_bul_est_cic_fbf_hun_mol_aeg_geo_hin_scr_nor_glc_wly_owc_ger_fin_ewe_ind_fre_bat_jpn_knd_kor_ben_por_akn_ctl_tag_rom_heb_jav_cnt_arw_dyu_pol_hau_rus_mcd_guj_prs_qcu_dut_eng_grk_tsn_sod_swe_sid_ukr_sun_lit_dgb_cze_moo_mao_tha_chh_tml_igb_ven_tur_ita_urd_uzb_bem_vie_gam_yor_bam_xho	-0.148516460240966	-0.350596159764066	0.726684222040672
56	gam_swe_fbf_ctl_tig_sid_hau_ger_aze_azi_ven_sun_swa_mcd_ukr_bsq_hin_anl_bem_mnd_cze_lat_cic_dut_bam_ben_hun_ses_zul_est_por_sod_geo_rom_bos_krd_ita_heb_wly_pol_fin_moo_bat_grk_jav_jpn_tml_kor_glc_nor_ewe_arw_ind_lit_mlt_mao_cnt_alb_tsw_afr_aeg_bul_urd_prs_scr_qcu_slo_svk_fre_igb_chh_spa_owc_mol_tag_pan_yor_eng_dyu_mly_tha_amr_knd_xho_akn_tur_rus_guj_uzb_dgb_vie_amh_tsn_lda_swt	-0.446856206042024	-1.06197252135825	0.290998135139366
57	aeg_lit_ven_fre_gam_amr_anl_hin_tur_azi_igb_mly_ses_swe_pan_bsq_mol_sod_akn_cnt_bul_prs_ewe_dut_cic_krd_fin_yor_lda_est_rom_chh_geo_ukr_mcd_alb_guj_owc_hau_slo_hun_moo_jav_spa_ind_jpn_knd_kor_ita_ger_bam_por_sun_grk_wly_tag_mnd_rus_fbf_ben_heb_arw_nor_cze_afr_qcu_lat_urd_pol_tsw_mlt_bos_tig_svk_mao_glc_xho_eng_bem_bat_tha_amh_tml_dgb_tsn_aze_scr_ctl_uzb_swt_vie_sid_dyu_swa_zul	-0.0524805982588486	-0.123702226979206	0.901818010118289
58	hau_fre_bem_svk_chh_mlt_wly_urd_uzb_aze_swa_tag_akn_hin_rom_bsq_cze_aeg_fbf_mnd_eng_ita_dgb_mcd_tsn_rus_fin_swt_ewe_est_lit_tig_geo_glc_spa_prs_guj_heb_sod_ger_hun_cic_sun_swe_bat_jpn_knd_kor_alb_nor_dyu_por_jav_bul_sid_mao_cnt_ctl_ses_scr_anl_slo_pol_ben_krd_qcu_mol_afr_dut_moo_amr_ukr_gam_pan_ind_bos_igb_arw_ven_mly_tha_amh_tml_tsw_bam_tur_grk_lat_azi_zul_vie_owc_xho_yor_lda	-0.490915958023847	-1.1678209605001	0.245864249386119
59	amr_ctl_ses_ger_sid_tig_heb_ita_tur_azi_dyu_mly_swt_por_krd_bsq_cze_amh_fbf_mnd_arw_dut_igb_pol_akn_ukr_fin_ven_tsn_est_nor_hau_geo_rom_ben_alb_fre_wly_gam_rus_hun_zul_sun_prs_mao_jpn_knd_kor_mol_spa_yor_bos_jav_urd_mlt_bat_cnt_bul_tsw_lat_sod_slo_swe_glc_lit_qcu_hin_mcd_svk_ewe_anl_afr_owc_grk_tag_eng_swa_scr_moo_ind_tha_aeg_tml_bem_xho_uzb_guj_pan_aze_bam_vie_chh_dgb_lda_cic	-0.224844020363692	-0.531101359256607	0.596614691712053
60	hau_por_akn_grk_sid_chh_mlt_fre_azi_uzb_zul_jav_yor_mcd_krd_bsq_ukr_aeg_fbf_mnd_slo_glc_tsw_lat_ses_ger_est_ewe_bem_fin_mol_wly_geo_alb_afr_prs_urd_amh_sod_pan_hun_bam_tag_bos_mao_jpn_knd_kor_arw_hin_lda_lit_mly_rus_gam_sun_cnt_nor_igb_ben_anl_bul_cze_scr_spa_qcu_guj_ctl_dut_swt_tig_swe_owc_rom_ind_svk_tsn_pol_swa_bat_tha_heb_tml_ven_moo_tur_eng_ita_aze_cic_vie_amr_dyu_xho_dgb	-0.135744077399185	-0.320251937702089	0.749495777882758
61	sod_alb_swt_ukr_wly_aeg_owc_krd_uzb_azi_ven_mao_bam_ger_bos_bsq_spa_anl_cic_mnd_mcd_pol_igb_rus_ses_slo_fin_yor_tsw_est_bul_amr_geo_cze_grk_por_afr_sid_tig_eng_hun_dgb_bat_swe_ind_jpn_knd_kor_hin_ita_lda_ctl_tag_fre_mlt_mly_cnt_rom_fbf_ben_amh_urd_dut_lat_glc_qcu_guj_prs_nor_bem_gam_mol_heb_arw_sun_lit_zul_scr_moo_jav_tha_chh_tml_tsn_xho_tur_pan_svk_aze_akn_vie_hau_dyu_swa_ewe	0.0818490338615622	0.192575059514564	0.847711684067494
62	owc_ger_zul_pol_mlt_sod_gam_ita_aze_azi_xho_jav_igb_rus_arw_bsq_lat_aeg_dyu_mnd_grk_fre_ewe_ukr_ses_bul_hun_bem_cic_est_mol_wly_geo_pan_lit_bos_slo_sid_amr_glc_fin_bam_bat_nor_mly_jpn_knd_kor_eng_dut_akn_spa_mao_prs_hau_sun_cnt_scr_fbf_hin_heb_por_swe_ben_ctl_qcu_svk_rom_mcd_dgb_anl_afr_tig_urd_tag_alb_moo_cze_swa_ind_tha_amh_tml_tsw_ven_uzb_guj_krd_tur_yor_vie_chh_lda_tsn_swt	0.895377123160469	2.14121312510141	0.0348713470395365
63	sod_lat_ven_guj_aeg_sid_mlt_prs_uzb_azi_bem_ind_dyu_mol_slo_bsq_fre_hau_lda_mnd_pan_alb_akn_ctl_tsn_rom_hun_swt_fbf_est_afr_amh_geo_bul_ben_cze_spa_tig_owc_arw_fin_tsw_tag_swe_mly_jpn_knd_kor_krd_ger_igb_lit_sun_rus_amr_jav_cnt_nor_dgb_eng_chh_bos_hin_pol_dut_qcu_ita_svk_glc_cic_wly_ukr_gam_urd_bat_mcd_moo_por_ewe_mao_tha_anl_tml_xho_swa_tur_grk_scr_aze_ses_vie_heb_zul_yor_bam	-0.637413421692432	-1.52303816010587	0.131142403911315
64	sod_rom_bem_arw_amh_owc_amr_urd_tur_uzb_ewe_ind_moo_lat_cze_bsq_spa_gam_dgb_mnd_prs_nor_dyu_alb_fbf_eng_est_cic_tsn_fin_scr_heb_geo_ger_glc_bos_krd_mlt_wly_ctl_hun_akn_sun_fre_mly_jpn_tml_kor_mcd_ita_igb_por_jav_guj_tig_bat_cnt_pol_ven_slo_aeg_pan_swe_rus_svk_qcu_mol_bul_ukr_swt_anl_lit_hau_dut_tag_grk_bam_afr_zul_mao_tha_chh_knd_lda_yor_azi_hin_ben_aze_swa_vie_sid_xho_ses_tsw	-0.182791941065051	-0.432771232554158	0.666182941786309
65	tig_ukr_swt_guj_amr_aeg_chh_grk_tur_aze_dgb_sun_ses_lat_fre_bsq_ctl_amh_lda_cnt_pan_prs_xho_ita_bem_spa_est_zul_cic_hun_mcd_mlt_geo_ger_cze_urd_ben_sid_anl_bos_fin_dyu_jav_alb_bat_jpn_tml_kor_hin_glc_igb_eng_ind_lit_sod_tag_mnd_swe_ewe_nor_heb_rus_krd_svk_mol_qcu_arw_rom_bul_moo_owc_afr_gam_por_mly_pol_akn_dut_swa_mao_tha_hau_knd_tsn_bam_uzb_slo_scr_azi_ven_vie_wly_tsw_fbf_yor	-0.747157700443553	-1.79441238419077	0.0759965814552229
66	sid_hin_xho_ukr_owc_anl_gam_ger_aze_tur_zul_tag_ses_lat_ctl_bsq_spa_sod_ewe_cnt_por_bul_yor_mcd_dyu_rus_hun_lda_ven_est_glc_amh_geo_eng_scr_cze_krd_amr_tig_rom_fin_bam_ind_alb_sun_jpn_tml_kor_afr_grk_bem_guj_mao_dut_chh_bat_mnd_arw_igb_mol_wly_ita_pan_prs_lit_qcu_bos_svk_pol_swa_aeg_slo_mlt_nor_jav_swe_akn_urd_cic_mly_tha_heb_knd_dgb_moo_azi_ben_fre_uzb_tsn_vie_hau_fbf_tsw_swt	-0.164820392579176	-0.389036428734538	0.698138526241958
67	amr_nor_cic_lat_sod_gam_wly_mcd_tur_azi_yor_sun_ses_eng_arw_bsq_pan_amh_bam_mnd_glc_slo_lda_ben_tsw_urd_est_fbf_igb_hun_ita_anl_geo_por_fre_ger_guj_aeg_heb_spa_fin_ewe_bat_lit_ind_jpn_tml_kor_cze_bos_tsn_swe_mao_pol_chh_jav_cnt_ctl_dyu_scr_tig_prs_alb_svk_afr_qcu_ukr_grk_rom_akn_mlt_dut_owc_hin_mly_bul_moo_rus_swt_tag_tha_sid_knd_swa_zul_aze_mol_krd_uzb_ven_vie_hau_xho_dgb_bem	-0.68299868910508	-1.63991503180502	0.104401196806397
68	mlt_pan_xho_cze_chh_sid_amh_swe_uzb_tur_ewe_mly_ven_prs_afr_bsq_por_sod_dgb_mnd_spa_scr_tsw_mol_cic_slo_hun_swa_akn_fin_hin_gam_geo_alb_arw_lat_grk_anl_heb_dut_est_bem_sun_ita_tag_jpn_knd_kor_guj_fre_zul_pol_jav_lit_amr_ind_cnt_bos_ses_rom_tig_glc_urd_mcd_krd_qcu_ukr_ben_nor_bam_hau_eng_owc_rus_bat_ger_moo_ctl_swt_mao_tha_wly_tml_tsn_igb_aze_svk_bul_azi_lda_vie_aeg_fbf_dyu_yor	-1.01438016787679	-2.47746876127919	0.0150372308009719
69	owc_ben_zul_krd_aeg_gam_sod_rom_uzb_tur_swa_tag_igb_cze_arw_bsq_mol_chh_bem_cnt_guj_alb_lda_mcd_tsw_afr_hun_fbf_ewe_fin_ger_hau_geo_ukr_fre_glc_bul_tig_wly_pan_est_yor_sun_swe_ind_jpn_knd_kor_scr_hin_dgb_pol_jav_lit_sid_bat_mnd_slo_moo_ita_amh_nor_eng_bos_por_qcu_spa_ctl_urd_ses_heb_lat_anl_rus_mly_dut_dyu_svk_swt_mao_tha_mlt_tml_tsn_xho_aze_grk_prs_azi_akn_vie_amr_cic_ven_bam	0.697054847842099	1.65153430877983	0.102002365364633
70	owc_ctl_tsw_mcd_mlt_wly_gam_pan_aze_azi_tsn_jav_dgb_rus_slo_bsq_ita_tig_moo_cnt_por_rom_yor_arw_cic_ben_est_ses_lda_fin_bos_amr_geo_cze_ukr_lat_mol_chh_anl_hin_hun_zul_sun_alb_mly_jpn_tml_kor_bul_nor_bam_pol_mao_krd_heb_tag_mnd_swe_akn_spa_aeg_fre_glc_afr_guj_qcu_eng_dut_grk_ewe_amh_prs_sod_urd_bat_scr_swt_svk_fbf_ind_tha_sid_knd_bem_xho_tur_lit_ger_uzb_dyu_vie_hau_ven_swa_igb	0.482917573424199	1.13880488563344	0.257709513255316
71	tig_glc_fbf_mcd_heb_wly_sid_cze_aze_uzb_xho_tag_ses_nor_ger_bsq_ita_chh_bam_mnd_arw_rus_lda_por_ewe_lit_est_yor_ven_hun_guj_amh_geo_mol_rom_spa_bos_hau_anl_scr_fin_swt_mao_pol_bat_jpn_knd_kor_urd_afr_moo_prs_jav_ukr_amr_sun_cnt_grk_akn_krd_aeg_ctl_eng_pan_lat_qcu_slo_ben_alb_dgb_sod_hin_mlt_bul_mly_dut_dyu_swe_cic_ind_tha_gam_tml_tsn_tsw_azi_svk_fre_tur_igb_vie_owc_bem_swa_zul	0.612128122866892	1.44640168337877	0.151426538494564
72	mlt_urd_tsw_dut_sid_owc_heb_ukr_uzb_azi_moo_tag_yor_mol_mcd_bsq_glc_tig_bem_mnd_ben_lit_akn_afr_cic_guj_hun_tsn_dgb_est_svk_hau_geo_pan_nor_swe_cze_amh_wly_spa_fin_lda_bat_ctl_mao_jpn_tml_kor_rus_arw_fbf_bul_sun_ita_anl_jav_cnt_hin_swa_krd_sod_ger_rom_pol_alb_qcu_grk_prs_scr_swt_chh_fre_amr_bos_mly_lat_ewe_por_igb_ind_tha_gam_knd_bam_zul_aze_eng_slo_tur_ses_vie_aeg_xho_ven_dyu	0.0878164206625396	0.206609335584277	0.836766639366684
73	heb_ben_igb_guj_wly_hau_sid_grk_azi_tur_dgb_bat_akn_por_urd_bsq_rus_mlt_swt_mnd_nor_pol_yor_cze_tsn_dut_hun_xho_ses_fin_prs_aeg_geo_glc_scr_hin_lit_tig_owc_lat_est_ven_mao_spa_mly_jpn_tml_kor_ita_rom_dyu_ger_jav_mcd_gam_tag_cnt_krd_moo_arw_sod_fre_eng_mol_alb_qcu_bul_afr_pan_bem_amh_ukr_amr_ctl_sun_swe_swa_bos_zul_ind_tha_anl_knd_fbf_bam_uzb_svk_slo_aze_ewe_vie_chh_tsw_cic_lda	-0.696570377270779	-1.66907895330479	0.0984649028189259
74	hau_prs_xho_krd_aeg_wly_owc_ben_aze_uzb_dgb_tag_tsn_pol_mcd_bsq_svk_sid_swt_cnt_mol_swe_yor_dut_dyu_lat_hun_bem_ses_fin_fre_anl_geo_alb_bul_glc_arw_gam_tig_nor_est_fbf_bat_eng_mly_jpn_knd_kor_ukr_scr_igb_ctl_sun_cze_amr_mao_mnd_grk_ven_urd_sod_pan_ita_guj_bos_qcu_slo_ger_afr_tsw_chh_spa_amh_rom_jav_hin_moo_lit_akn_ind_tha_heb_tml_lda_swa_azi_rus_por_tur_zul_vie_mlt_ewe_cic_bam	-0.053337472639759	-0.12566052189744	0.900271905096006
75	sod_rus_bam_hin_hau_heb_wly_ita_aze_tur_swt_jav_moo_mol_pan_bsq_lat_gam_zul_cnt_nor_swe_fbf_ben_ven_por_fin_igb_dyu_hun_bos_chh_geo_alb_svk_prs_krd_mlt_amr_afr_est_bem_mly_bul_mao_jpn_tml_kor_ger_glc_cic_pol_sun_cze_anl_bat_mnd_mcd_ewe_slo_amh_lit_fre_dut_eng_qcu_arw_guj_ukr_dgb_tig_ctl_owc_urd_ind_spa_yor_grk_tsn_tag_tha_sid_knd_xho_swa_uzb_scr_rom_azi_akn_vie_aeg_ses_tsw_lda	-0.315809722279252	-0.748279864341969	0.45617953970098
76	wly_hin_dyu_mol_chh_anl_heb_rus_uzb_tur_ewe_tag_ses_prs_por_bsq_slo_aeg_akn_mnd_glc_arw_swt_grk_dgb_alb_fin_bem_ven_hun_lit_owc_geo_guj_afr_svk_ita_amr_amh_pol_est_xho_mly_krd_sun_jpn_knd_kor_rom_urd_moo_lat_ind_ukr_tig_mao_cnt_mcd_fbf_nor_sid_ger_pan_eng_bos_qcu_swe_fre_ctl_bam_sod_dut_hau_ben_bat_scr_zul_bul_igb_jav_tha_mlt_tml_lda_cic_aze_cze_spa_azi_yor_vie_gam_tsw_tsn_swa	-0.73719379494354	-1.77071066836065	0.0798853615921453
77	chh_mcd_dyu_mol_wly_heb_gam_nor_azi_uzb_fbf_sun_ven_grk_swe_bsq_guj_mlt_bem_cnt_pol_urd_lda_por_ewe_fre_est_bam_swa_fin_cze_anl_geo_scr_lat_lit_glc_amh_tig_bul_hun_zul_mao_ukr_jav_jpn_tml_kor_ctl_rus_yor_slo_ind_hin_aeg_tag_mnd_dut_swt_pan_sod_alb_prs_ger_rom_qcu_afr_spa_eng_cic_amr_arw_owc_svk_mly_krd_ses_ben_igb_bat_tha_sid_knd_dgb_moo_aze_ita_bos_tur_tsw_vie_hau_tsn_xho_akn	0.244663692354749	0.576293933206327	0.565808656606681
78	heb_bul_cic_bos_wly_anl_gam_ctl_azi_tur_fbf_sun_ven_arw_urd_bsq_pan_hau_dgb_mnd_hin_lat_moo_ben_tsn_lit_fin_xho_igb_est_rom_amr_geo_fre_guj_prs_scr_mlt_chh_rus_hun_dyu_ind_krd_bat_jpn_tml_kor_por_ger_bem_ukr_mly_swe_sid_tag_cnt_glc_zul_mol_owc_cze_alb_slo_spa_qcu_eng_ita_pol_swt_amh_mcd_sod_svk_jav_afr_akn_dut_lda_mao_tha_tig_knd_tsw_ewe_uzb_grk_nor_aze_bam_vie_aeg_ses_yor_swa	-0.684245560890618	-1.63912383031528	0.104566184584628
79	tig_lit_yor_grk_sod_owc_wly_ger_tur_aze_ewe_ind_tsn_por_fre_bsq_svk_anl_cic_cnt_bul_pol_swt_spa_dyu_urd_est_igb_akn_fin_afr_hau_geo_mol_pan_rus_ctl_heb_amr_lat_hun_bam_bat_arw_mao_jpn_knd_kor_rom_eng_tsw_nor_tag_ukr_amh_mly_mnd_bos_bem_cze_sid_alb_glc_krd_hin_qcu_prs_slo_scr_dgb_mlt_ita_gam_ben_sun_mcd_ven_swe_zul_jav_tha_aeg_tml_lda_moo_uzb_guj_dut_azi_fbf_vie_chh_xho_ses_swa	-0.69805243592036	-1.67281608577638	0.0977244083011994
80	chh_lat_ven_fre_mlt_owc_amh_ger_aze_azi_ses_tag_tsn_bos_krd_bsq_urd_wly_akn_mnd_alb_swe_igb_rus_bam_por_hun_swa_xho_fin_ben_gam_geo_mcd_rom_nor_prs_hau_sid_glc_est_fbf_mly_eng_bat_jpn_tml_kor_pan_arw_dgb_cze_jav_bul_aeg_sun_cnt_slo_ewe_mol_tig_guj_dut_hin_ctl_qcu_scr_spa_svk_yor_anl_lit_sod_pol_ind_ukr_zul_grk_swt_mao_tha_heb_knd_moo_dyu_uzb_afr_ita_tur_bem_vie_amr_lda_cic_tsw	0.467153992333329	1.10457896655585	0.272191700732501
81	hau_fre_cic_arw_sod_heb_tig_mol_aze_uzb_ewe_mao_moo_alb_nor_bsq_ctl_amr_dyu_cnt_dut_por_bem_ukr_tsw_bos_fin_ses_tsn_est_urd_anl_geo_lit_krd_grk_afr_gam_mlt_bul_hun_swa_mly_scr_tag_jpn_tml_kor_rus_hin_yor_spa_ind_pol_aeg_jav_mnd_swe_igb_mcd_amh_pan_svk_ben_guj_qcu_lat_rom_glc_dgb_chh_ger_wly_ita_sun_eng_swt_slo_akn_bat_tha_owc_knd_zul_bam_azi_cze_prs_tur_ven_vie_sid_xho_lda_fbf	-0.252509258530455	-0.596690162721628	0.552164051519186
82	mlt_arw_moo_mcd_hau_sid_amr_ctl_tur_azi_tsw_bat_ven_pan_prs_bsq_cze_owc_dgb_mnd_ukr_rus_bem_eng_yor_alb_est_zul_bam_fin_krd_amh_geo_bos_lit_bul_rom_chh_sod_swe_hun_swt_ind_glc_tag_jpn_tml_kor_afr_hin_ses_fre_mao_svk_tig_mly_cnt_dut_tsn_mol_aeg_pol_spa_grk_slo_qcu_por_ger_guj_swa_heb_lat_wly_ben_sun_nor_ewe_ita_igb_jav_tha_gam_knd_akn_fbf_aze_urd_scr_uzb_dyu_vie_anl_cic_lda_xho	0.0454431045719565	0.107094943734687	0.914944350021238
83	tig_ukr_akn_ben_gam_wly_hau_bos_tur_uzb_ses_mly_dyu_por_prs_bsq_mol_chh_lda_mnd_krd_cze_bam_grk_igb_glc_est_swa_fbf_fin_pan_anl_geo_bul_ger_lit_nor_owc_amr_guj_hun_cic_sun_eng_mao_jpn_tml_kor_slo_swe_dgb_alb_bat_svk_heb_tag_cnt_fre_ewe_arw_mlt_pol_scr_urd_afr_qcu_ctl_rom_rus_moo_sid_ita_aeg_mcd_jav_lat_zul_dut_yor_ind_tha_amh_knd_tsw_xho_aze_hin_spa_azi_bem_vie_sod_tsn_swt_ven	0.849582213462645	2.02337856380264	0.0459043311804721
84	wly_krd_moo_scr_owc_gam_mlt_lit_aze_tur_fbf_mly_ewe_alb_rom_bsq_slo_heb_swt_mnd_nor_svk_dgb_hin_bem_ukr_hun_ses_lda_est_cze_aeg_geo_bos_prs_urd_eng_sid_sod_ger_fin_zul_mao_afr_jav_jpn_tml_kor_por_fre_bam_rus_ind_guj_amr_sun_cnt_swe_akn_grk_chh_ben_mcd_lat_glc_qcu_ita_bul_arw_cic_amh_pol_tig_pan_bat_mol_igb_dut_tsw_tag_tha_anl_knd_xho_tsn_uzb_spa_ctl_azi_yor_vie_hau_swa_ven_dyu	-0.60867068245749	-1.45302755692288	0.149582066927409
85	anl_rus_swa_dut_mlt_chh_heb_scr_uzb_tur_ewe_jav_akn_lit_ctl_bsq_ger_sod_swt_cnt_fre_hin_tsw_svk_yor_guj_hun_dgb_dyu_fin_prs_amh_geo_mcd_grk_cze_nor_owc_gam_swe_est_cic_mly_pan_tag_jpn_knd_kor_eng_slo_lda_urd_bat_ita_wly_ind_mnd_bul_ses_bos_amr_spa_glc_mol_afr_qcu_pol_arw_lat_zul_tig_ben_sid_krd_sun_alb_fbf_por_igb_mao_tha_aeg_tml_ven_bem_azi_ukr_rom_aze_moo_vie_hau_bam_xho_tsn	-0.506327365564704	-1.20396577979168	0.231658238118836
86	chh_lit_cic_ukr_hau_amr_anl_ger_aze_azi_akn_ind_moo_grk_swe_bsq_fre_tig_ewe_cnt_guj_eng_ses_glc_tsw_rus_est_tsn_swt_fin_lat_gam_geo_svk_slo_spa_hin_owc_sod_bos_hun_swa_sun_prs_mly_jpn_tml_kor_afr_cze_fbf_por_bat_arw_heb_tag_mnd_mol_lda_bul_amh_rom_pol_ctl_nor_qcu_krd_ben_scr_bem_aeg_urd_mlt_alb_jav_ita_igb_mcd_xho_mao_tha_sid_knd_zul_bam_uzb_pan_dut_tur_dgb_vie_wly_ven_yor_dyu	0.236145898096136	0.55559563624681	0.579821429153244
87	tig_swe_bam_ita_aeg_wly_anl_ukr_uzb_aze_bem_mao_igb_grk_por_bsq_lit_chh_ses_mnd_rus_slo_fbf_nor_ven_glc_fin_moo_akn_hun_scr_sod_geo_guj_dut_hin_fre_sid_mlt_alb_est_swa_mly_spa_jav_jpn_tml_kor_arw_urd_lda_eng_tag_krd_hau_ind_cnt_svk_ewe_cze_amh_pan_ctl_bos_bul_qcu_pol_afr_ger_cic_amr_lat_gam_rom_bat_mol_yor_mcd_tsw_sun_tha_heb_knd_dgb_xho_tur_prs_ben_azi_tsn_vie_owc_dyu_zul_swt	0.090837344968214	0.213708416202135	0.831242274669442
88	mlt_lit_dgb_por_aeg_chh_sid_bos_tur_uzb_akn_tag_zul_eng_swe_bsq_ger_hau_xho_mnd_ukr_pan_bam_alb_yor_glc_est_cic_bem_hun_nor_sod_geo_prs_svk_hin_pol_amr_gam_guj_fin_ewe_ind_lat_mly_jpn_tml_kor_cze_bul_tsw_mcd_sun_grk_wly_bat_cnt_ita_moo_rus_anl_mol_ben_ctl_fre_qcu_arw_slo_afr_fbf_amh_krd_owc_scr_mao_spa_swt_rom_ses_jav_tha_heb_knd_lda_igb_azi_urd_dut_aze_tsn_vie_tig_ven_dyu_swa	-0.234392163750845	-0.554861235799193	0.580321643095078
89	tig_prs_ses_slo_mlt_hau_wly_cze_uzb_tur_ewe_tag_zul_glc_nor_bsq_bul_sid_dyu_cnt_ita_alb_ven_afr_tsn_pol_fin_tsw_dgb_est_rom_anl_geo_grk_dut_mcd_krd_amh_chh_ben_hun_bem_jav_lit_mly_jpn_knd_kor_por_pan_cic_lat_sun_spa_sod_ind_mnd_svk_akn_fre_owc_swe_ger_ctl_rus_qcu_arw_mol_urd_xho_aeg_hin_gam_eng_bat_bos_lda_scr_moo_mao_tha_amr_tml_swa_swt_azi_ukr_guj_aze_yor_vie_heb_bam_igb_fbf	-0.208646121062648	-0.492905391159246	0.623241246068654
90	hau_swe_xho_cze_gam_wly_anl_ita_tur_azi_fbf_tag_swt_lat_por_bsq_bul_chh_dyu_cnt_glc_prs_cic_slo_yor_afr_est_bam_moo_hun_lit_owc_geo_fre_guj_urd_hin_sod_mlt_mol_fin_akn_sun_spa_bat_jpn_tml_kor_svk_rom_ewe_ukr_mly_nor_tig_mao_mnd_krd_dgb_ger_heb_scr_grk_ctl_pan_qcu_mcd_rus_bos_igb_sid_eng_aeg_ben_ind_pol_tsn_alb_swa_jav_tha_amh_knd_tsw_ses_aze_arw_dut_uzb_ven_vie_amr_lda_bem_zul	-0.762873152800802	-1.84149905680435	0.068735996395023
91	sod_por_ven_bul_hau_anl_tig_hin_aze_tur_fbf_sun_swt_eng_nor_bsq_fre_mlt_ses_cnt_glc_arw_tsn_lit_dyu_ukr_hun_cic_swa_est_afr_wly_geo_ben_alb_prs_guj_chh_amh_grk_fin_bam_jav_mcd_tag_jpn_tml_kor_urd_krd_moo_cze_ind_pol_aeg_mao_mnd_pan_lda_scr_sid_lat_swe_ger_ita_qcu_mol_ctl_rus_ewe_heb_svk_amr_rom_bat_bos_zul_spa_tsw_mly_tha_gam_knd_yor_dgb_uzb_slo_dut_azi_igb_vie_owc_akn_xho_bem	0.108394735696424	0.255047193403818	0.799249821624285
92	chh_ita_swa_lat_mlt_tig_wly_prs_azi_aze_fbf_tag_bam_ukr_hin_bsq_pol_sod_dgb_mnd_eng_swe_bem_lit_xho_dut_est_lda_igb_fin_bul_heb_geo_rom_slo_afr_mcd_gam_anl_glc_hun_dyu_mly_alb_mao_jpn_knd_kor_arw_fre_akn_rus_sun_guj_hau_ind_cnt_ger_tsn_ben_aeg_urd_krd_svk_nor_qcu_scr_grk_por_ses_amr_mol_sid_pan_jav_cze_tsw_spa_moo_bat_tha_owc_tml_swt_ven_tur_ctl_bos_uzb_yor_vie_amh_ewe_cic_zul	0.382738681458533	0.902131682088663	0.369317459828651
93	heb_glc_lda_lat_amh_chh_wly_ita_azi_uzb_zul_mly_ven_pan_por_bsq_ger_aeg_dgb_cnt_svk_alb_dyu_lit_igb_afr_hun_swt_swa_est_urd_gam_geo_eng_bos_krd_scr_amr_sod_guj_fin_xho_tag_pol_jav_jpn_tml_kor_nor_dut_bem_ben_sun_ukr_anl_bat_mnd_spa_ewe_rus_hau_prs_cze_fre_grk_qcu_slo_rom_arw_cic_sid_hin_owc_mol_mao_mcd_tsn_ctl_ses_ind_tha_mlt_knd_fbf_moo_aze_bul_swe_tur_tsw_vie_tig_yor_akn_bam	-0.23188372292744	-0.547457042445029	0.58537622043662
94	amr_nor_akn_swe_wly_mlt_owc_arw_aze_uzb_bam_mly_ewe_guj_cze_bsq_pan_sid_tsn_mnd_dut_mol_dyu_rus_cic_krd_fin_swa_tsw_est_lit_aeg_geo_fre_bul_hin_afr_chh_sod_ben_hun_bem_jav_bos_bat_jpn_tml_kor_grk_scr_zul_ita_mao_rom_hau_tag_cnt_urd_xho_slo_amh_alb_svk_ctl_glc_qcu_ukr_eng_mcd_ven_anl_ger_heb_pol_sun_lat_igb_spa_swt_ind_tha_gam_knd_fbf_lda_azi_prs_por_tur_yor_vie_tig_moo_dgb_ses	-0.122793899121474	-0.290054023098681	0.772420650268064
95	aeg_bos_ven_spa_chh_mlt_hau_ita_uzb_azi_tsn_bat_zul_fre_dut_bsq_lit_sid_dgb_cnt_svk_cze_xho_por_moo_arw_hun_ewe_akn_est_bul_heb_geo_pan_glc_lat_hin_wly_owc_pol_fin_dyu_tag_rom_mly_jpn_tml_kor_mol_ukr_swt_scr_sun_grk_gam_jav_mnd_rus_bam_swe_amr_guj_alb_ben_urd_qcu_prs_ger_slo_yor_amh_mcd_sod_krd_ind_eng_lda_ctl_tsw_mao_tha_anl_knd_fbf_bem_tur_nor_afr_aze_igb_vie_tig_ses_cic_swa	-0.98852227305628	-2.40604447366897	0.0181040094445384
96	gam_ita_tsw_nor_sod_mlt_amr_bul_uzb_aze_dyu_sun_swt_mol_lit_bsq_hin_wly_ven_mnd_bos_rus_yor_ukr_lda_rom_hun_ses_zul_fin_ben_sid_geo_mcd_pol_urd_ger_heb_chh_krd_est_fbf_ind_cze_mly_jpn_knd_kor_dut_grk_moo_lat_bat_glc_aeg_mao_cnt_arw_akn_por_amh_alb_slo_eng_ctl_qcu_svk_swe_pan_cic_owc_spa_anl_prs_jav_fre_bam_guj_xho_tag_tha_tig_tml_swa_igb_azi_afr_scr_tur_tsn_vie_hau_bem_ewe_dgb	-0.370060321947304	-0.876821915367492	0.382842717519961
97	anl_hin_cic_ita_mlt_aeg_wly_lit_uzb_aze_zul_tag_ewe_rus_prs_bsq_ben_owc_bam_cnt_por_grk_swt_mcd_tsn_cze_est_dyu_bem_fin_fre_tig_geo_spa_ger_guj_eng_amh_heb_lat_hun_yor_mly_dut_jav_jpn_tml_kor_arw_pan_ses_swe_sun_afr_sid_ind_mnd_urd_ven_krd_amr_glc_ukr_alb_mol_qcu_svk_nor_scr_tsw_hau_rom_sod_bul_mao_ctl_moo_pol_xho_bat_tha_gam_knd_lda_dgb_tur_slo_bos_azi_fbf_vie_chh_igb_swa_akn	0.289523655346538	0.681176645818318	0.497452378004229
98	wly_lit_cic_spa_heb_sod_hau_pan_tur_uzb_ses_jav_igb_fre_rom_bsq_mol_sid_akn_cnt_prs_urd_zul_por_swt_cze_hun_bam_fbf_est_alb_amh_geo_bul_mcd_nor_dut_anl_tig_slo_fin_swa_tag_svk_ind_jpn_knd_kor_pol_arw_ven_afr_mly_lat_amr_bat_mnd_krd_tsn_guj_owc_swe_hin_scr_rus_qcu_bos_ben_eng_ewe_gam_grk_chh_glc_mao_ukr_bem_ctl_dyu_sun_tha_aeg_tml_tsw_moo_azi_ita_ger_aze_lda_vie_mlt_xho_dgb_yor	-0.455235957246315	-1.08158615718547	0.282233078433236
99	anl_ger_ses_lit_sid_hau_owc_afr_aze_tur_zul_sun_moo_dut_urd_bsq_eng_tig_swt_cnt_mol_nor_cic_ita_dgb_pol_fin_swa_yor_hun_rom_aeg_geo_glc_arw_fre_lat_gam_chh_ben_est_tsw_bat_prs_mly_jpn_knd_kor_grk_spa_bem_rus_mao_swe_sod_ind_mnd_bul_ewe_pan_mlt_ctl_cze_mcd_krd_qcu_guj_svk_slo_akn_heb_hin_wly_scr_jav_bos_bam_por_igb_tag_tha_amh_tml_ven_lda_uzb_alb_ukr_azi_tsn_vie_amr_fbf_dyu_xho	-0.579874575280206	-1.38713398408467	0.168716373467951
100	mlt_svk_dyu_scr_wly_sod_aeg_guj_tur_azi_tsw_ind_fbf_swe_lat_bsq_glc_hau_ses_mnd_lit_slo_igb_mcd_cic_ben_fin_akn_swt_hun_dut_amh_geo_eng_pol_krd_ger_heb_sid_ukr_est_ven_jav_bos_tag_jpn_knd_kor_rom_fre_dgb_prs_bat_afr_anl_sun_cnt_pan_zul_arw_chh_hin_grk_ita_ctl_qcu_urd_cze_rus_moo_gam_alb_tig_nor_mly_bul_bem_por_xho_mao_tha_amr_tml_lda_swa_uzb_mol_spa_aze_ewe_vie_owc_bam_tsn_yor	-0.556447186908881	-1.32570380661346	0.188185039628931
101	amr_alb_ewe_lat_heb_amh_owc_arw_uzb_tur_bem_jav_ses_eng_grk_bsq_mol_sod_tsw_mnd_krd_scr_bam_ctl_ven_ben_fin_swt_zul_hun_por_chh_geo_pol_glc_cze_rom_wly_anl_bos_est_dyu_bat_bul_sun_jpn_tml_kor_fre_svk_xho_prs_mly_pan_aeg_mao_cnt_lit_lda_rus_tig_dut_ukr_afr_slo_qcu_ger_hin_ita_dgb_hau_mcd_sid_nor_tag_swe_cic_spa_fbf_ind_tha_mlt_knd_igb_moo_aze_guj_urd_azi_tsn_vie_gam_swa_akn_yor	0.140119862467687	0.329539927859052	0.742488680598193
102	sid_ukr_igb_lat_chh_amh_aeg_nor_uzb_tur_fbf_tag_zul_bul_ctl_bsq_slo_anl_tsw_mnd_rom_ben_cic_mcd_swa_eng_hun_dyu_bem_est_ger_heb_geo_svk_lit_pol_glc_gam_hau_urd_fin_dgb_mao_hin_sun_jpn_knd_kor_por_spa_tsn_fre_jav_dut_tig_ind_cnt_krd_ewe_prs_mlt_alb_rus_arw_afr_qcu_pan_ita_grk_swt_sod_swe_wly_bos_bat_mol_xho_cze_moo_mly_tha_amr_tml_yor_ses_aze_scr_guj_azi_lda_vie_owc_akn_ven_bam	-0.649691752034239	-1.55278003266486	0.123872268491173
103	heb_fre_tsw_pol_tig_hau_sod_ger_azi_uzb_lda_tag_bam_pan_rom_bsq_grk_anl_xho_cnt_por_dut_dgb_lat_fbf_alb_fin_swa_zul_hun_afr_chh_geo_slo_hin_bos_arw_sid_amh_guj_est_ewe_mao_mcd_bat_jpn_tml_kor_ukr_mol_cic_rus_jav_prs_wly_mly_mnd_lit_akn_scr_gam_swe_nor_cze_eng_qcu_svk_krd_ita_ven_aeg_ctl_mlt_ben_sun_urd_moo_bul_tsn_ind_tha_owc_knd_dyu_igb_aze_spa_glc_tur_bem_vie_amr_yor_ses_swt	-0.225280892113072	-0.53178068747022	0.596145923711971
104	aeg_ben_yor_pan_chh_amr_sid_nor_aze_tur_zul_ind_tsn_por_lat_bsq_dut_owc_bem_mnd_lit_ctl_tsw_rom_dyu_svk_hun_fbf_ven_fin_pol_amh_geo_bul_bos_cze_grk_heb_anl_hin_est_cic_jav_glc_bat_jpn_tml_kor_ukr_krd_ses_alb_tag_ita_wly_mly_cnt_urd_swa_slo_hau_rus_swe_mcd_scr_qcu_arw_afr_prs_akn_mlt_fre_sod_mol_mao_ger_bam_spa_xho_sun_tha_tig_knd_moo_ewe_uzb_eng_guj_azi_dgb_vie_gam_lda_swt_igb	-0.359706475975142	-0.851794328092647	0.39651636905139
105	tig_alb_tsw_ctl_anl_aeg_owc_por_uzb_tur_swt_jav_yor_hin_mcd_bsq_fre_sod_swa_mnd_swe_svk_tsn_mol_akn_krd_fin_dyu_moo_est_guj_amr_geo_bul_ben_grk_nor_gam_amh_prs_hun_zul_tag_rom_bat_jpn_tml_kor_arw_eng_ewe_scr_mly_urd_chh_ind_cnt_lat_igb_ita_mlt_ger_bos_lit_pol_qcu_dut_cze_spa_fbf_heb_rus_wly_slo_mao_ukr_ses_afr_bam_sun_tha_hau_knd_xho_dgb_azi_glc_pan_aze_bem_vie_sid_cic_lda_ven	-0.0800594194111621	-0.188639801568225	0.850786173936787
106	sid_krd_yor_ctl_owc_mlt_anl_svk_tur_uzb_swt_sun_akn_lit_scr_bsq_swe_aeg_fbf_mnd_ben_glc_zul_ukr_dgb_ger_hun_bam_bem_fin_grk_tig_geo_mcd_slo_rus_hin_amr_chh_mol_est_xho_jav_ita_ind_jpn_knd_kor_afr_rom_ven_guj_mly_prs_heb_bat_cnt_arw_ewe_lat_amh_bul_cze_por_fre_qcu_nor_eng_urd_ses_sod_spa_gam_alb_mao_pol_cic_pan_igb_tag_tha_hau_tml_lda_swa_aze_dut_bos_azi_tsn_vie_wly_tsw_dyu_moo	-0.274336637975989	-0.648642390789394	0.518168039331878
107	tig_bos_tsn_arw_sid_amr_heb_mol_tur_azi_dgb_bat_cic_krd_hin_bsq_scr_sod_ses_mnd_urd_spa_lda_ben_igb_ctl_est_bam_moo_fin_svk_owc_geo_dut_rom_cze_fre_wly_hau_pol_hun_fbf_mly_nor_tag_jpn_knd_kor_eng_bul_xho_glc_mao_rus_anl_jav_cnt_ger_swt_slo_amh_por_prs_ita_grk_qcu_ukr_alb_mcd_akn_gam_guj_chh_lat_ind_swe_ven_afr_yor_sun_tha_aeg_tml_dyu_swa_uzb_lit_pan_aze_bem_vie_mlt_zul_ewe_tsw	-0.582873424817313	-1.39194990153198	0.167257528114953
108	aeg_ben_ewe_afr_amr_amh_chh_urd_azi_tur_dgb_bat_yor_glc_lat_bsq_dut_anl_akn_cnt_mcd_rom_swa_krd_zul_bul_est_ses_xho_fin_ger_gam_geo_ita_lit_nor_fre_sid_tig_spa_hun_dyu_ind_pan_sun_jpn_tml_kor_bos_arw_tsw_scr_jav_svk_sod_mao_mnd_guj_bam_alb_wly_hin_slo_ukr_rus_qcu_pol_mol_cze_ven_hau_por_mlt_eng_mly_prs_fbf_grk_moo_tag_tha_heb_knd_cic_bem_aze_ctl_swe_uzb_tsn_vie_owc_swt_igb_lda	-0.243551062096536	-0.575014423510607	0.566670074639333
109	chh_arw_igb_urd_sid_aeg_amh_spa_uzb_tur_fbf_jav_swa_pan_ukr_bsq_svk_heb_tsn_cnt_prs_por_bam_dut_swt_guj_est_cic_bem_fin_hin_tig_geo_bos_ger_grk_ctl_sod_mlt_cze_hun_xho_mly_scr_ind_jpn_knd_kor_krd_lit_zul_afr_sun_ben_gam_tag_mnd_rom_yor_alb_hau_ita_slo_mcd_fre_qcu_eng_rus_mol_moo_owc_pol_wly_bul_bat_nor_akn_swe_ven_mao_tha_anl_tml_lda_tsw_azi_glc_lat_aze_ewe_vie_amr_ses_dyu_dgb	-0.975025716900564	-2.36923854207881	0.0198922127059421
110	mlt_dut_tsn_nor_anl_hau_heb_hin_aze_azi_ven_tag_tsw_lat_mcd_bsq_eng_sod_dyu_mnd_grk_ukr_bam_fre_bem_ben_fin_fbf_akn_est_glc_amr_geo_ita_rus_bos_por_amh_tig_afr_hun_lda_sun_alb_jav_jpn_knd_kor_rom_pan_igb_slo_bat_arw_owc_ind_cnt_svk_yor_krd_wly_bul_swe_urd_ctl_qcu_cze_prs_mol_dgb_chh_ger_sid_lit_mao_guj_swa_scr_moo_mly_tha_gam_tml_swt_cic_uzb_pol_spa_tur_ses_vie_aeg_zul_xho_ewe	-0.515947453775194	-1.2286779127942	0.22229268063797
111	owc_ukr_xho_scr_sid_aeg_gam_bos_tur_aze_ewe_jav_dgb_alb_dut_bsq_ben_amh_igb_cnt_arw_ita_akn_slo_moo_spa_est_cic_tsn_hun_pol_wly_geo_krd_lit_mcd_svk_amr_tig_afr_fin_ven_ind_cze_mly_jpn_tml_kor_rus_bul_tsw_rom_sun_prs_mlt_bat_mnd_guj_dyu_nor_heb_por_ctl_grk_mol_qcu_eng_ger_swe_fbf_sod_lat_anl_pan_mao_glc_lda_hin_ses_tag_tha_chh_knd_swa_zul_uzb_fre_urd_azi_swt_vie_hau_yor_bem_bam	-0.463667768757997	-1.10284193516637	0.272941505475136
112	gam_rom_tsw_scr_amh_hau_tig_krd_uzb_aze_ven_ind_swa_grk_bul_bsq_ukr_wly_ewe_mnd_ben_pol_akn_mcd_swt_nor_fin_bem_zul_hun_eng_sid_geo_swe_urd_alb_fre_owc_mlt_ctl_est_moo_mao_guj_sun_jpn_tml_kor_por_ger_cic_lat_bat_afr_anl_tag_cnt_glc_lda_slo_sod_lit_cze_rus_bos_qcu_ita_dut_mol_xho_amr_arw_aeg_svk_jav_prs_tsn_pan_fbf_mly_tha_heb_knd_dgb_dyu_azi_hin_spa_tur_bam_vie_chh_yor_igb_ses	0.520036954595949	1.22692399503427	0.222948171407392
113	owc_mcd_swt_bos_heb_aeg_gam_pol_uzb_tur_dyu_sun_fbf_krd_bul_bsq_mol_tig_akn_cnt_hin_arw_zul_grk_moo_scr_hun_dgb_swa_est_glc_amh_geo_prs_lat_alb_por_mlt_hau_ger_fin_bam_bat_swe_tag_jpn_knd_kor_slo_lit_bem_ctl_jav_pan_chh_mao_mnd_ben_ven_afr_wly_spa_dut_svk_nor_qcu_ukr_cze_eng_ses_sid_fre_amr_rus_ind_guj_yor_ita_cic_mly_tha_anl_tml_ewe_igb_aze_urd_rom_azi_lda_vie_sod_tsn_xho_tsw	-0.697629169927601	-1.67383570731647	0.0975231623511419
114	owc_eng_lda_ger_amh_aeg_sod_lit_azi_uzb_ewe_jav_yor_pol_rom_bsq_lat_amr_zul_cnt_scr_rus_ses_cze_ven_ukr_hun_igb_swt_est_ben_sid_geo_fre_urd_afr_mcd_tig_wly_guj_fin_bam_ind_pan_bat_jpn_knd_kor_mol_bul_tsw_hin_mly_glc_anl_sun_mnd_grk_dgb_alb_chh_prs_slo_spa_svk_qcu_nor_ita_swe_cic_mlt_ctl_hau_bos_mao_krd_moo_dut_fbf_tag_tha_heb_tml_xho_akn_aze_arw_por_tur_swa_vie_gam_bem_tsn_dyu	-0.299987966195539	-0.708990005207841	0.480104247382786
115	tig_bul_dgb_ita_owc_wly_mlt_nor_aze_tur_tsw_ind_bem_prs_grk_bsq_bos_amr_moo_mnd_mcd_rus_swt_por_lda_swe_hun_yor_tsn_fin_hin_anl_geo_arw_krd_spa_scr_heb_amh_slo_est_xho_tag_glc_sun_jpn_tml_kor_alb_pol_ewe_ger_jav_guj_sod_mly_cnt_afr_igb_urd_gam_ben_mol_pan_rom_qcu_svk_eng_ctl_swa_aeg_dut_sid_ukr_bat_fre_bam_lat_dyu_mao_tha_hau_knd_zul_akn_azi_cze_lit_uzb_ses_vie_chh_cic_ven_fbf	-0.130283299388697	-0.307363587482663	0.759253873936495
116	amr_afr_ven_rus_amh_anl_sod_scr_aze_azi_zul_sun_bem_cze_mol_bsq_bul_hau_akn_mnd_slo_krd_ewe_prs_swa_guj_hun_bam_dyu_est_arw_sid_geo_pol_eng_alb_rom_mlt_gam_por_fin_yor_tag_dut_ind_jpn_tml_kor_ita_nor_lda_swe_jav_lit_heb_mly_cnt_svk_xho_grk_aeg_ukr_mcd_bos_fre_qcu_hin_ger_ctl_cic_owc_spa_tig_pan_mao_lat_dgb_ben_tsn_bat_tha_chh_knd_ses_tsw_tur_urd_glc_uzb_moo_vie_wly_fbf_swt_igb	0.249209584122559	0.586432952328621	0.55900534318965
117	amh_rom_cic_fre_mlt_aeg_chh_urd_azi_tur_tsn_mao_bem_por_dut_bsq_eng_sid_ses_cnt_guj_lit_akn_mcd_fbf_arw_hun_bam_zul_fin_mol_anl_geo_grk_bos_bul_ukr_hau_wly_swe_est_ewe_bat_ita_tag_jpn_tml_kor_nor_prs_dyu_hin_jav_rus_tig_ind_mnd_glc_swa_pol_gam_alb_slo_svk_lat_qcu_ctl_afr_spa_swt_sod_krd_owc_ger_mly_cze_xho_scr_moo_sun_tha_heb_knd_ven_tsw_uzb_ben_pan_aze_igb_vie_amr_yor_lda_dgb	-0.638507644943977	-1.52747639389431	0.130036646824953
118	chh_rom_lda_krd_sid_amr_hau_swe_tur_azi_cic_tag_akn_por_spa_bsq_guj_aeg_ven_mnd_prs_lat_tsn_alb_zul_ukr_hun_bam_tsw_est_eng_sod_geo_svk_slo_urd_scr_wly_gam_lit_fin_dgb_sun_afr_bat_jpn_knd_kor_ben_fre_yor_ger_jav_ita_anl_ind_cnt_bos_dyu_cze_mlt_glc_mcd_ctl_hin_qcu_dut_mol_nor_igb_tig_rus_heb_bul_mly_arw_bem_grk_fbf_mao_tha_owc_tml_xho_swt_aze_pan_pol_uzb_moo_vie_amh_ewe_swa_ses	-0.0434746469493295	-0.102342222401934	0.918705389332725
119	hau_fre_ewe_ger_mlt_chh_tig_arw_azi_aze_bem_mao_lda_ita_eng_bsq_mol_wly_cic_mnd_bul_krd_dyu_ukr_fbf_bos_hun_akn_ses_est_urd_sod_geo_pol_glc_por_dut_aeg_heb_guj_fin_xho_jav_scr_tag_jpn_tml_kor_mcd_lat_bam_swe_mly_pan_amr_sun_cnt_ctl_ven_alb_owc_cze_ben_rus_lit_qcu_slo_afr_rom_dgb_anl_nor_sid_spa_bat_hin_zul_svk_yor_ind_tha_gam_knd_igb_swt_uzb_prs_grk_tur_tsw_vie_amh_moo_swa_tsn	0.0199070356451369	0.0468920106412986	0.962699845103347
120	sod_ita_cic_ben_gam_owc_heb_rus_azi_tur_ses_bat_bam_mcd_mol_bsq_urd_anl_tsn_mnd_lat_scr_ewe_rom_yor_swe_fin_zul_xho_est_alb_chh_geo_arw_grk_spa_fre_mlt_hau_hin_hun_dgb_mao_prs_mly_jpn_tml_kor_krd_pol_swt_guj_ind_eng_amh_tag_cnt_bos_dyu_cze_sid_slo_afr_ukr_nor_qcu_dut_por_pan_ven_aeg_lit_tig_bul_jav_glc_swa_svk_akn_sun_tha_wly_knd_igb_tsw_uzb_ger_ctl_aze_moo_vie_amr_bem_lda_fbf	-0.287916408372302	-0.681106070161008	0.497496825898456
121	sid_ger_akn_rus_anl_owc_heb_pan_tur_aze_xho_jav_fbf_mol_guj_bsq_fre_wly_dgb_mnd_ctl_svk_ses_por_lda_mcd_est_moo_igb_fin_krd_gam_geo_lit_lat_alb_swe_aeg_sod_dut_hun_swt_mao_ukr_tag_jpn_knd_kor_spa_grk_tsw_slo_bat_pol_mlt_sun_cnt_arw_ven_glc_chh_eng_hin_nor_prs_qcu_rom_cze_bos_cic_amr_ben_tig_afr_mly_ita_ewe_urd_bem_ind_tha_hau_tml_yor_swa_azi_bul_scr_uzb_bam_vie_amh_dyu_tsn_zul	0.0677746756607571	0.159506357869967	0.873615856553182
122	heb_glc_bam_arw_mlt_gam_anl_mol_azi_tur_bem_mao_tsn_lat_por_bsq_mcd_amh_swt_mnd_pol_fre_moo_scr_lda_rom_hun_igb_yor_est_eng_sod_geo_slo_lit_nor_svk_wly_aeg_guj_fin_ven_sun_dut_tag_jpn_tml_kor_alb_afr_dgb_ita_mly_cze_sid_jav_cnt_grk_ewe_krd_owc_ukr_ger_prs_spa_qcu_ben_hin_bul_xho_chh_rus_hau_bos_bat_ctl_dyu_urd_akn_ind_tha_amr_knd_zul_swa_uzb_swe_pan_aze_fbf_vie_tig_tsw_ses_cic	-0.48017815490046	-1.14190038172485	0.25642699224384
123	wly_bul_lda_prs_chh_mlt_gam_glc_azi_uzb_tsw_mly_ven_scr_swe_bsq_rom_aeg_swa_cnt_krd_hin_bam_por_fbf_nor_est_swt_tsn_hun_pol_owc_geo_urd_spa_ger_ctl_amh_hau_fre_fin_cic_bat_lat_ind_jpn_tml_kor_ukr_svk_yor_arw_tag_afr_heb_mao_mnd_slo_dgb_dut_amr_grk_ben_guj_bos_qcu_rus_alb_eng_moo_sod_cze_tig_mol_sun_ita_ewe_pan_xho_jav_tha_sid_knd_bem_dyu_aze_mcd_lit_tur_akn_vie_anl_zul_igb_ses	0.398640785052564	0.940654548338313	0.349318827674264
124	anl_pol_swa_nor_heb_aeg_sid_rom_azi_aze_yor_mao_akn_ukr_krd_bsq_hin_amh_tsw_cnt_ita_pan_xho_afr_bem_scr_est_ven_swt_fin_prs_chh_geo_glc_ben_slo_mcd_owc_tig_arw_hun_dyu_tag_lat_ind_jpn_knd_kor_swe_grk_bam_guj_jav_mol_hau_mly_mnd_cze_fbf_svk_amr_dut_ctl_rus_bul_qcu_lit_por_eng_zul_sod_bos_mlt_fre_sun_spa_dgb_ger_lda_bat_tha_wly_tml_cic_tsn_uzb_alb_urd_tur_igb_vie_gam_ses_ewe_moo	-0.120400851190539	-0.283857521784079	0.777150567833258
125	owc_hin_fbf_ctl_sod_mlt_heb_grk_tur_azi_tsw_jav_cic_cze_guj_bsq_arw_aeg_moo_cnt_ukr_por_swt_prs_lda_slo_hun_dyu_tsn_est_krd_hau_geo_spa_pan_swe_mol_chh_wly_lit_fin_ven_bat_dut_ind_jpn_tml_kor_ger_glc_ses_fre_tag_eng_anl_mly_mnd_rom_swa_lat_amh_svk_afr_urd_bul_qcu_rus_ita_scr_dgb_tig_nor_sid_pol_mao_bos_yor_ben_bem_sun_tha_gam_knd_ewe_xho_aze_mcd_alb_uzb_zul_vie_amr_bam_igb_akn	-0.292158504053309	-0.692577197773597	0.490300709045488
126	aeg_ctl_dyu_lat_sid_anl_heb_prs_aze_tur_igb_sun_fbf_bul_swe_bsq_krd_owc_zul_cnt_ger_rus_ewe_dut_bem_slo_fin_lda_akn_est_eng_hau_geo_svk_fre_spa_por_wly_sod_lit_hun_ven_ind_ita_jav_jpn_knd_kor_bos_ukr_dgb_mcd_mly_afr_chh_bat_mnd_hin_ses_ben_gam_rom_mol_urd_cze_qcu_alb_arw_scr_bam_amh_glc_amr_pol_mao_guj_swa_nor_tsw_tag_tha_mlt_tml_swt_moo_azi_grk_pan_uzb_tsn_vie_tig_yor_xho_cic	-0.655116755971242	-1.56935159923128	0.119962338489946
127	tig_arw_lda_por_owc_aeg_anl_slo_aze_tur_dgb_mly_ven_afr_svk_bsq_lit_amh_xho_cnt_ctl_rus_igb_pol_cic_nor_hun_swa_fbf_fin_spa_amr_geo_hin_pan_mcd_bos_sid_gam_rom_est_bam_tag_ben_ind_jpn_tml_kor_fre_prs_yor_eng_jav_dut_chh_mao_mnd_scr_tsw_bul_wly_glc_alb_swe_ukr_qcu_grk_mol_lat_dyu_mlt_urd_sod_ita_sun_krd_tsn_cze_bem_bat_tha_heb_knd_ewe_swt_azi_ger_guj_uzb_moo_vie_hau_ses_zul_akn	-0.445161050277822	-1.05772392703336	0.29292102941009
128	owc_ukr_tsw_cze_chh_aeg_wly_alb_azi_aze_moo_mly_akn_slo_ita_bsq_svk_gam_fbf_cnt_ger_rus_swt_pol_ven_rom_hun_bem_dgb_est_eng_amh_geo_prs_ctl_grk_afr_tig_mlt_fre_fin_ses_jav_pan_bat_jpn_knd_kor_glc_krd_swa_arw_sun_bos_sid_tag_mnd_mcd_igb_dut_hau_nor_bul_guj_scr_qcu_swe_spa_por_xho_anl_ben_sod_hin_ind_urd_lda_lit_dyu_mao_tha_heb_tml_tsn_cic_uzb_mol_lat_tur_yor_vie_amr_bam_zul_ewe	0.0402089343332527	0.0947159377977942	0.924744235466753
129	aeg_rus_tsw_ger_sod_anl_tig_glc_uzb_aze_ewe_bat_igb_por_eng_bsq_nor_mlt_xho_mnd_mcd_ctl_dgb_prs_ven_fre_fin_dyu_swa_hun_mol_hau_geo_swe_bos_ukr_rom_sid_heb_pol_est_moo_jav_svk_mly_jpn_tml_kor_scr_bul_ses_alb_sun_afr_gam_tag_cnt_pan_tsn_dut_amh_spa_lat_krd_slo_qcu_urd_hin_arw_cic_wly_ben_amr_guj_mao_cze_akn_lit_bam_ind_tha_owc_knd_zul_yor_azi_ita_grk_tur_lda_vie_chh_bem_swt_fbf	-0.265847659450778	-0.628184948274243	0.531422443159473
130	hau_nor_moo_ukr_mlt_sod_heb_bul_uzb_aze_yor_mao_ses_slo_afr_bsq_scr_gam_cic_mnd_svk_dut_dyu_eng_fbf_arw_est_akn_lda_fin_rus_owc_geo_hin_swe_urd_guj_anl_chh_glc_hun_swt_sun_pol_bat_jpn_tml_kor_ctl_cze_bam_fre_tag_ita_aeg_jav_cnt_spa_bem_mcd_amh_ger_lit_ben_pan_qcu_krd_por_prs_ven_wly_rom_amr_lat_ind_grk_swa_bos_zul_mly_tha_tig_knd_dgb_tsw_azi_alb_mol_tur_ewe_vie_sid_tsn_xho_igb	0.00407549249843919	0.00959646373712943	0.992363803160361
131	chh_pol_tsn_cze_aeg_wly_amr_afr_uzb_aze_moo_mly_igb_urd_bos_bsq_rom_sod_yor_mnd_scr_mcd_cic_lit_swa_fre_hun_lda_bem_est_rus_mlt_geo_alb_spa_slo_hin_gam_heb_por_fin_bam_jav_lat_sun_jpn_tml_kor_swe_krd_xho_glc_tag_guj_anl_bat_cnt_ita_tsw_arw_amh_dut_mol_grk_nor_qcu_ger_eng_ukr_dyu_owc_ctl_sid_ben_mao_svk_swt_bul_dgb_ind_tha_hau_knd_zul_ses_azi_prs_pan_tur_ven_vie_tig_akn_fbf_ewe	-0.0225549230578733	-0.0530899554226421	0.957774109150603
132	gam_urd_xho_bos_chh_tig_wly_nor_azi_aze_yor_mly_tsn_rus_scr_bsq_slo_sod_ses_mnd_ben_hin_dyu_ukr_swa_swe_est_swt_akn_hun_pan_aeg_geo_por_alb_rom_afr_owc_heb_guj_fin_ven_jav_spa_ind_jpn_tml_kor_eng_fre_lda_dut_mao_pol_mlt_bat_cnt_mol_cic_lit_hau_bul_mcd_grk_ita_qcu_svk_ctl_glc_bam_sid_arw_amr_prs_tag_krd_zul_lat_igb_sun_tha_amh_knd_moo_ewe_tur_cze_ger_uzb_fbf_vie_anl_tsw_bem_dgb	-0.0803666087266901	-0.1895441705577	0.850079413832635
133	anl_pan_ven_ger_tig_owc_amh_dut_azi_tur_ewe_jav_dyu_glc_lat_bsq_slo_wly_moo_cnt_mol_ita_bem_eng_bam_ukr_hun_igb_swa_fin_nor_aeg_geo_rus_rom_svk_guj_hau_mlt_bos_est_akn_bat_prs_sun_jpn_tml_kor_alb_ctl_cic_arw_tag_fre_amr_mly_mnd_afr_yor_mcd_heb_pol_krd_cze_ben_qcu_por_swe_scr_ses_gam_spa_sid_bul_mao_hin_xho_grk_tsw_ind_tha_chh_knd_lda_dgb_uzb_urd_lit_aze_zul_vie_sod_tsn_fbf_swt	-0.35712430756865	-0.846578000553814	0.39940355973756
134	mlt_hin_ses_mcd_tig_sid_wly_cze_aze_tur_tsw_jav_zul_rom_rus_bsq_guj_hau_ewe_cnt_glc_scr_lda_por_dgb_ukr_fin_igb_fbf_est_ctl_owc_geo_lit_ita_bos_afr_aeg_amh_krd_hun_moo_mly_prs_mao_jpn_tml_kor_fre_grk_swt_swe_sun_arw_sod_ind_mnd_spa_yor_eng_anl_pol_pan_mol_dut_qcu_svk_ben_ger_tsn_heb_nor_gam_urd_bat_lat_ven_bul_cic_tag_tha_amr_knd_bam_xho_uzb_alb_slo_azi_dyu_vie_chh_akn_bem_swa	-0.200945719297211	-0.474641005399411	0.636155542908269
135	mlt_por_bam_lat_wly_sid_heb_ita_azi_tur_swt_jav_dyu_fre_spa_bsq_urd_chh_bem_cnt_pol_guj_ewe_bul_zul_pan_hun_ven_moo_fin_ger_amr_geo_slo_dut_swe_glc_owc_tig_nor_est_igb_mao_eng_tag_jpn_knd_kor_krd_ukr_yor_rom_ind_ben_amh_sun_mnd_lit_tsn_ctl_sod_mol_arw_bos_scr_qcu_alb_cze_afr_xho_gam_rus_aeg_prs_mly_grk_lda_hin_ses_bat_tha_hau_tml_fbf_akn_uzb_svk_mcd_aze_swa_vie_anl_tsw_cic_dgb	-0.4388215343708	-1.0424986698746	0.299882982337359
136	mlt_rom_ses_por_anl_heb_gam_mol_azi_uzb_igb_mly_moo_eng_grk_bsq_ben_owc_yor_cnt_ctl_hin_dyu_dut_zul_alb_est_swa_akn_hun_swe_sod_geo_lat_krd_slo_spa_chh_aeg_pan_fin_dgb_bat_ita_jav_jpn_tml_kor_pol_scr_swt_bos_mao_glc_amr_sun_mnd_ger_lda_svk_wly_afr_mcd_nor_ukr_qcu_prs_urd_rus_ewe_amh_arw_hau_guj_tag_lit_tsw_bul_bem_ind_tha_tig_knd_bam_cic_tur_cze_fre_aze_xho_vie_sid_tsn_fbf_ven	0.754232478253721	1.78799614690141	0.0770334886722855
137	chh_fre_bem_rom_anl_sid_aeg_bul_azi_aze_swt_mly_ses_ger_arw_bsq_ukr_mlt_moo_cnt_eng_ben_zul_swe_ewe_prs_fin_fbf_tsn_est_pol_heb_geo_ctl_slo_dut_grk_amh_owc_lat_hun_ven_sun_hin_jav_jpn_tml_kor_cze_rus_swa_glc_bat_spa_sod_tag_mnd_pan_xho_mol_tig_por_lit_alb_guj_qcu_scr_mcd_svk_tsw_wly_bos_hau_ita_mao_krd_dgb_afr_lda_ind_tha_gam_knd_bam_dyu_tur_nor_urd_uzb_akn_vie_amr_yor_igb_cic	-0.184639433903953	-0.435784398904424	0.664003005547842
138	sod_nor_ewe_mcd_chh_mlt_tig_rus_tur_aze_tsw_bat_moo_spa_bos_bsq_fre_owc_zul_mnd_slo_eng_yor_afr_igb_urd_est_tsn_dyu_fin_grk_aeg_geo_swe_pol_ctl_hin_hau_amh_prs_hun_akn_ind_ita_mly_jpn_tml_kor_svk_ben_lda_bul_sun_lit_amr_tag_cnt_guj_dgb_lat_anl_glc_scr_por_cze_qcu_pan_arw_dut_bam_sid_alb_heb_ger_jav_ukr_xho_rom_fbf_mao_tha_wly_knd_swt_bem_azi_krd_mol_uzb_ven_vie_gam_swa_cic_ses	0.214837524130798	0.505939071977194	0.614096600436314
139	owc_rus_yor_bul_heb_aeg_anl_ukr_tur_aze_swt_sun_bam_por_ger_bsq_ctl_mlt_zul_cnt_dut_scr_akn_arw_fbf_bos_hun_ses_ewe_fin_urd_chh_geo_pol_hin_ben_afr_amh_amr_alb_est_moo_ind_mcd_tag_jpn_tml_kor_lit_swe_ven_slo_jav_cze_sid_mao_mnd_krd_tsw_guj_wly_fre_glc_mol_rom_qcu_svk_grk_eng_dgb_sod_nor_hau_lat_bat_ita_dyu_spa_swa_mly_tha_tig_knd_lda_igb_azi_pan_prs_uzb_xho_vie_gam_tsn_cic_bem	-0.43577436027039	-1.03491184022386	0.303393692108891
140	sid_hin_akn_ben_gam_owc_amr_ita_uzb_tur_ewe_bat_dgb_bul_swe_bsq_urd_wly_bem_cnt_mol_slo_moo_lat_swa_arw_fin_igb_fbf_hun_nor_amh_geo_pan_cze_prs_ger_anl_chh_krd_est_ven_tag_scr_jav_jpn_tml_kor_alb_eng_bam_ukr_mly_svk_tig_ind_mnd_rom_tsw_spa_mlt_rus_afr_bos_guj_qcu_dut_lit_fre_zul_heb_por_sod_grk_mao_mcd_lda_pol_tsn_sun_tha_hau_knd_ses_xho_aze_glc_ctl_azi_cic_vie_aeg_dyu_swt_yor	0.0232860912850915	0.054924538723135	0.956316403529216
141	mlt_slo_ewe_spa_gam_sid_heb_nor_aze_azi_xho_bat_bam_krd_swe_bsq_por_sod_zul_mnd_pol_ger_bem_afr_tsn_hin_est_yor_lda_hun_ita_owc_geo_cze_eng_alb_bos_amh_tig_mol_fin_swt_mao_urd_tag_jpn_tml_kor_mcd_fre_dgb_ukr_mly_ctl_aeg_sun_cnt_arw_ven_guj_amr_bul_glc_dut_rom_qcu_svk_lit_prs_moo_wly_scr_hau_grk_ind_rus_dyu_ben_swa_jav_tha_chh_knd_akn_tsw_tur_pan_lat_uzb_fbf_vie_anl_cic_igb_ses	0.130148626908376	0.306465826297707	0.759935065748381
142	hau_hin_swt_ger_owc_mlt_wly_dut_uzb_aze_dyu_sun_akn_svk_afr_bsq_mol_chh_dgb_mnd_ita_lit_xho_krd_bam_urd_hun_tsn_zul_est_swe_gam_geo_grk_bul_ukr_pan_anl_tig_eng_fin_moo_bat_nor_mao_jpn_tml_kor_glc_rom_swa_pol_jav_lat_sid_mly_cnt_bos_ven_prs_heb_scr_ben_ctl_arw_qcu_por_spa_fre_lda_aeg_cze_amh_mcd_tag_slo_tsw_guj_cic_ind_tha_amr_knd_igb_ewe_azi_alb_rus_tur_ses_vie_sod_yor_fbf_bem	-0.271089349775364	-0.64062683118595	0.523340561110937
143	anl_grk_akn_ukr_sod_tig_amr_guj_aze_uzb_tsw_sun_lda_swe_slo_bsq_rus_owc_bam_cnt_lat_bos_fbf_afr_igb_hin_fin_swt_zul_hun_ita_chh_geo_pol_urd_arw_dut_wly_amh_cze_est_ses_tag_scr_ind_jpn_knd_kor_por_mcd_dgb_ger_mao_ben_heb_mly_mnd_ctl_cic_mol_sid_lit_spa_glc_pan_qcu_eng_prs_rom_tsn_aeg_nor_mlt_svk_bat_alb_xho_fre_bem_jav_tha_gam_tml_dyu_ewe_tur_bul_krd_azi_moo_vie_hau_swa_yor_ven	0.411053151951544	0.968722669507439	0.335196178194758
144	aeg_ita_swa_pan_sid_amh_wly_arw_tur_azi_ven_sun_swt_alb_dut_bsq_ger_hau_dyu_cnt_hin_ctl_bem_bul_akn_slo_hun_xho_igb_fin_afr_gam_geo_eng_prs_ukr_mcd_owc_amr_urd_est_moo_mao_lat_jav_jpn_tml_kor_rom_mol_lda_pol_bat_nor_sod_ind_mnd_rus_bam_lit_tig_guj_por_krd_glc_qcu_spa_fre_svk_fbf_mlt_ben_chh_cze_mly_grk_ewe_scr_ses_tag_tha_anl_knd_zul_tsn_aze_swe_bos_uzb_yor_vie_heb_tsw_dgb_cic	-0.624421536229908	-1.49092187493508	0.139366129803583
145	owc_fre_swt_ben_hau_tig_amh_swe_aze_tur_ewe_mly_yor_mcd_spa_bsq_guj_chh_cic_mnd_lit_grk_bem_ukr_fbf_por_hun_bam_dyu_est_bos_amr_geo_ctl_svk_bul_lat_heb_gam_rus_fin_swa_mao_nor_tag_jpn_knd_kor_cze_pol_ven_ger_bat_scr_mlt_ind_cnt_dut_akn_eng_aeg_alb_glc_krd_arw_qcu_mol_rom_slo_zul_wly_urd_sod_hin_sun_afr_ses_prs_igb_jav_tha_sid_tml_tsn_dgb_uzb_pan_ita_azi_xho_vie_anl_tsw_moo_lda	-0.0527486584615743	-0.124605830974127	0.901104552981273
146	hau_pan_fbf_mol_amh_sid_anl_alb_tur_aze_moo_sun_xho_scr_bos_bsq_nor_wly_lda_cnt_guj_swe_bam_urd_ewe_rom_est_ven_yor_fin_krd_amr_geo_rus_por_glc_hin_gam_heb_svk_hun_swa_mly_eng_jav_jpn_knd_kor_lat_ger_akn_dut_tag_slo_aeg_bat_mnd_ita_swt_ben_chh_afr_arw_bul_spa_qcu_ctl_fre_pol_cic_sod_mcd_tig_cze_mao_lit_igb_grk_tsw_ind_tha_owc_tml_dgb_dyu_uzb_prs_ukr_azi_ses_vie_mlt_tsn_zul_bem	0.0233775937268637	0.0550366913430554	0.956227295139834
147	tig_swe_yor_por_heb_sid_gam_svk_azi_tur_zul_tag_tsn_rom_fre_bsq_ben_anl_lda_cnt_slo_lat_swt_ukr_dgb_eng_est_igb_bem_hun_mol_aeg_geo_spa_arw_afr_bul_amr_wly_krd_fin_swa_jav_glc_ind_jpn_tml_kor_pol_ctl_fbf_lit_bat_scr_owc_sun_mnd_urd_ses_pan_sod_ita_prs_cze_hin_qcu_ger_grk_alb_tsw_mlt_rus_hau_mcd_mly_bos_cic_dut_ewe_mao_tha_amh_knd_moo_dyu_aze_guj_nor_uzb_xho_vie_chh_bam_ven_akn	0.519301892707857	1.22777936564392	0.22262831880222
148	aeg_guj_cic_eng_chh_sod_tig_slo_tur_uzb_zul_mly_dgb_scr_ukr_bsq_dut_amr_lda_mnd_rom_grk_ses_lat_xho_glc_hun_bam_ewe_est_ben_anl_geo_pol_ita_bos_mcd_amh_hau_mol_fin_tsn_jav_afr_mao_jpn_knd_kor_ger_por_ven_rus_bat_alb_gam_tag_cnt_cze_akn_urd_mlt_hin_nor_arw_swe_qcu_lit_spa_prs_swa_sid_bul_wly_pan_sun_krd_tsw_svk_igb_ind_tha_owc_tml_yor_bem_aze_ctl_fre_azi_dyu_vie_heb_moo_fbf_swt	-0.219719286644972	-0.51906679404516	0.604947214621449
149	wly_nor_lda_ita_amr_owc_heb_por_tur_azi_tsn_mly_moo_ben_fre_bsq_spa_sid_bem_mnd_cze_swe_ewe_ctl_dgb_eng_est_ses_zul_hun_guj_aeg_geo_glc_lat_lit_arw_sod_hau_dut_fin_tsw_sun_svk_tag_jpn_knd_kor_bos_slo_xho_krd_bat_rus_tig_ind_cnt_hin_bam_bul_amh_mcd_alb_scr_grk_qcu_afr_urd_pan_dyu_anl_prs_gam_rom_mao_ukr_igb_mol_fbf_jav_tha_chh_tml_swt_yor_aze_pol_ger_uzb_swa_vie_mlt_akn_ven_cic	-0.293529503674626	-0.695588967262143	0.488420823661091
150	aeg_eng_fbf_hin_heb_wly_chh_rom_uzb_azi_moo_mao_ses_pan_bul_bsq_rus_hau_tsw_mnd_prs_lit_igb_ukr_swt_ben_est_cic_xho_fin_glc_sod_geo_fre_swe_mol_slo_amh_anl_urd_hun_ven_mly_ctl_ind_jpn_tml_kor_cze_guj_zul_dut_sun_mcd_amr_bat_cnt_scr_akn_lat_tig_spa_ger_arw_bos_qcu_krd_grk_ita_bem_mlt_por_owc_svk_tag_alb_dyu_nor_bam_jav_tha_sid_knd_swa_ewe_tur_afr_pol_aze_yor_vie_gam_dgb_lda_tsn	0.00684244319101877	0.0160992627070854	0.98718968965931
151	heb_rus_igb_fre_wly_gam_anl_ukr_tur_uzb_swt_ind_tsw_svk_alb_bsq_rom_aeg_fbf_mnd_guj_bos_bam_ger_moo_eng_est_lda_dyu_hun_spa_mlt_geo_glc_mol_ita_pan_sod_owc_por_fin_ewe_mao_lit_sun_jpn_tml_kor_bul_hin_zul_grk_tag_prs_sid_jav_cnt_ctl_xho_pol_amr_krd_urd_lat_swe_qcu_afr_arw_dut_dgb_chh_scr_hau_slo_bat_cze_akn_ben_ven_mly_tha_tig_knd_tsn_yor_azi_mcd_nor_aze_cic_vie_amh_bem_ses_swa	-0.928071365981425	-2.25273200725673	0.0266274751931179
152	wly_lat_lda_svk_chh_amh_hau_prs_tur_uzb_cic_mao_igb_guj_arw_bsq_eng_heb_akn_mnd_pan_ger_swa_fre_tsw_rom_hun_zul_swt_est_ben_anl_geo_ita_bul_cze_bos_aeg_amr_swe_fin_moo_ind_alb_sun_jpn_tml_kor_hin_krd_bem_ukr_mly_spa_gam_bat_cnt_dut_dgb_ctl_tig_pol_slo_nor_afr_qcu_urd_lit_rus_yor_owc_por_sod_mol_jav_grk_xho_scr_dyu_tag_tha_sid_knd_ses_ven_aze_glc_mcd_azi_tsn_vie_mlt_fbf_bam_ewe	-1.42514502874666	-3.58270848574619	0.000543509226624479
153	tig_svk_xho_guj_amr_gam_mlt_lat_tur_azi_ewe_mao_bem_prs_slo_bsq_rom_amh_swa_mnd_grk_dut_lda_nor_dyu_bos_hun_cic_akn_est_pol_sid_geo_ita_afr_scr_rus_wly_aeg_arw_fin_igb_jav_fre_sun_jpn_knd_kor_swe_urd_yor_mcd_bat_lit_owc_tag_cnt_ben_moo_alb_chh_ukr_ger_mol_ctl_qcu_por_hin_krd_ven_anl_eng_sod_glc_ind_cze_zul_pan_fbf_mly_tha_hau_tml_tsw_ses_aze_bul_spa_uzb_dgb_vie_heb_bam_tsn_swt	-0.771359758088511	-1.85678365132394	0.0665074420734955
154	sid_bos_zul_eng_hau_sod_chh_ben_uzb_tur_akn_ind_dgb_swe_afr_bsq_urd_amr_dyu_cnt_lat_slo_ven_pan_fbf_krd_est_swt_lda_fin_bul_anl_geo_cze_pol_alb_mcd_owc_amh_scr_hun_yor_mly_nor_sun_jpn_knd_kor_ukr_glc_tsn_rus_tag_dut_tig_mao_mnd_por_tsw_mol_gam_lit_rom_prs_hin_qcu_arw_guj_fre_cic_mlt_svk_heb_spa_bat_grk_moo_ger_xho_jav_tha_aeg_tml_ses_bem_azi_ita_ctl_aze_bam_vie_wly_swa_igb_ewe	-0.122991212173095	-0.289837405949635	0.772585854913704
155	sod_mcd_cic_bos_aeg_mlt_heb_lit_tur_uzb_tsw_ind_swt_rom_hin_bsq_spa_owc_bam_mnd_arw_prs_tsn_nor_yor_ita_fin_fbf_ven_hun_swe_amr_geo_cze_ukr_ben_svk_chh_gam_por_est_bem_jav_ctl_bat_jpn_knd_kor_krd_glc_dyu_eng_mao_pan_sid_tag_cnt_dut_dgb_alb_wly_lat_urd_ger_afr_qcu_grk_rus_scr_ewe_anl_pol_tig_guj_sun_mol_swa_bul_ses_mly_tha_amh_tml_zul_xho_azi_slo_fre_aze_akn_vie_hau_moo_igb_lda	-0.2620845926419	-0.619873186146296	0.536857128090431
156	tig_ctl_akn_prs_owc_amr_wly_por_aze_tur_dyu_jav_tsw_grk_glc_bsq_ukr_aeg_swt_mnd_spa_slo_bem_pan_moo_fre_est_swa_igb_hun_urd_sid_geo_rus_ben_arw_ita_mlt_heb_krd_fin_bam_bat_guj_tag_jpn_tml_kor_lat_mol_ewe_nor_ind_cze_sod_sun_cnt_swe_ses_eng_hau_mcd_rom_bul_svk_qcu_afr_bos_dut_dgb_chh_scr_amh_alb_mly_hin_tsn_ger_zul_mao_tha_gam_knd_yor_cic_uzb_lit_pol_azi_xho_vie_anl_fbf_ven_lda	-0.677981129353912	-1.62529154810335	0.107484739001164
157	amh_urd_swa_eng_aeg_tig_owc_mol_aze_uzb_ewe_jav_dyu_ita_afr_bsq_grk_chh_igb_mnd_rom_arw_ses_bul_akn_ukr_hun_bam_dgb_fin_ctl_hau_geo_pol_bos_ger_lit_anl_sod_cze_est_moo_bat_glc_tag_jpn_knd_kor_slo_scr_yor_fre_ind_alb_gam_mao_cnt_mcd_tsw_rus_mlt_spa_swe_nor_dut_qcu_hin_pan_por_zul_wly_guj_amr_svk_sun_prs_fbf_krd_bem_mly_tha_heb_tml_lda_swt_azi_lat_ben_tur_ven_vie_sid_cic_xho_tsn	-0.00884890654093737	-0.0208622350106454	0.983400247298282
158	wly_glc_ewe_eng_sod_hau_aeg_bos_tur_azi_zul_mly_akn_ita_ukr_bsq_krd_sid_swa_mnd_afr_arw_igb_mcd_dgb_prs_hun_xho_dyu_est_guj_owc_geo_ger_slo_ben_dut_tig_chh_urd_fin_bem_mao_grk_ind_jpn_knd_kor_lit_spa_tsn_svk_sun_alb_amr_jav_cnt_bul_fbf_ctl_heb_lat_swe_rus_fre_qcu_cze_rom_pan_tsw_mlt_por_anl_hin_tag_scr_cic_pol_lda_bat_tha_gam_tml_moo_swt_uzb_nor_mol_aze_ven_vie_amh_yor_bam_ses	0.258589649943152	0.608167155148359	0.544559042981987
159	hau_krd_lda_svk_tig_gam_amr_ita_azi_tur_tsn_mly_ewe_pan_urd_bsq_swe_wly_dgb_cnt_ben_lat_swa_rom_yor_nor_hun_fbf_xho_fin_rus_amh_geo_por_afr_lit_pol_sid_mlt_ukr_est_tsw_mao_mcd_ind_jpn_knd_kor_mol_grk_swt_bul_sun_glc_heb_bat_mnd_alb_bam_bos_anl_prs_dut_cze_guj_qcu_scr_eng_hin_akn_owc_fre_aeg_slo_jav_spa_ses_ctl_ven_tag_tha_chh_tml_igb_zul_aze_arw_ger_uzb_moo_vie_sod_bem_dyu_cic	-0.122016582260983	-0.28766927138169	0.774239974440144
160	amr_slo_tsn_lit_sid_gam_hau_rom_uzb_aze_dgb_tag_xho_ben_fre_bsq_scr_mlt_igb_mnd_pan_cze_bem_svk_swt_ukr_hun_cic_bam_fin_glc_sod_geo_mcd_swe_lat_pol_wly_anl_por_est_dyu_sun_ita_bat_jpn_knd_kor_alb_eng_tsw_dut_mao_prs_tig_mly_cnt_ger_ven_bos_amh_spa_afr_arw_mol_qcu_krd_bul_rus_moo_chh_urd_aeg_guj_jav_grk_yor_hin_lda_ind_tha_owc_tml_akn_swa_azi_nor_ctl_tur_zul_vie_heb_fbf_ses_ewe	-0.247029086280724	-0.583571961149725	0.560920983646021
161	heb_rus_cic_mol_hau_gam_tig_dut_tur_azi_tsn_mao_dgb_afr_guj_bsq_svk_wly_akn_mnd_ukr_ctl_ven_pan_dyu_scr_hun_lda_bam_fin_cze_sid_geo_prs_alb_arw_por_amh_sod_ger_est_yor_bat_grk_tag_jpn_tml_kor_ben_slo_xho_spa_mly_ita_amr_sun_cnt_mcd_bem_pol_owc_rom_glc_swe_fre_qcu_urd_nor_bul_zul_mlt_bos_aeg_krd_ind_lat_swt_lit_moo_jav_tha_chh_knd_tsw_igb_aze_hin_eng_uzb_fbf_vie_anl_ses_swa_ewe	0.532344937033467	1.25890098346445	0.211216956134899
162	amr_ger_swt_mol_gam_sod_aeg_lit_azi_uzb_cic_ind_fbf_ukr_ctl_bsq_alb_anl_ewe_mnd_prs_fre_swa_slo_zul_por_fin_bam_igb_hun_guj_heb_geo_afr_nor_scr_arw_amh_wly_ita_est_moo_sun_rom_mly_jpn_tml_kor_dut_lat_yor_pan_jav_spa_owc_mao_cnt_mcd_dyu_krd_chh_eng_swe_rus_hin_qcu_svk_grk_ben_xho_sid_urd_hau_pol_tag_glc_ses_bul_lda_bat_tha_mlt_knd_ven_tsw_tur_bos_cze_aze_akn_vie_tig_tsn_bem_dgb	-0.748611310981815	-1.79835423189035	0.075365309249841
163	amr_ukr_moo_spa_tig_hau_gam_lit_aze_tur_yor_sun_ven_nor_mcd_bsq_grk_sod_bam_mnd_dut_pol_dyu_urd_fbf_krd_hun_swt_cic_fin_guj_sid_geo_glc_rom_bos_por_aeg_anl_svk_est_igb_mao_alb_jav_jpn_tml_kor_cze_slo_lda_swe_tag_fre_heb_mly_cnt_hin_xho_ben_chh_prs_eng_afr_bul_qcu_rus_ger_pan_dgb_amh_ctl_mlt_ita_bat_mol_akn_lat_ewe_ind_tha_wly_knd_bem_tsw_uzb_scr_arw_azi_ses_vie_owc_zul_swa_tsn	-0.323724186681381	-0.76571950864188	0.445782254508604
164	gam_scr_akn_ukr_sid_mlt_owc_bos_azi_uzb_cic_mly_xho_fre_hin_bsq_dut_tig_yor_cnt_bul_rus_ses_guj_bam_ita_est_tsn_ven_hun_lat_anl_geo_por_rom_ctl_cze_hau_chh_krd_fin_zul_sun_eng_bat_jpn_tml_kor_grk_ger_bem_prs_tag_spa_heb_ind_mnd_pan_swa_nor_amh_arw_afr_pol_glc_qcu_mol_mcd_alb_moo_sod_slo_amr_ben_mao_lit_swt_swe_igb_jav_tha_aeg_knd_lda_tsw_tur_svk_urd_aze_dyu_vie_wly_fbf_ewe_dgb	-0.756256117971896	-1.8222227546015	0.0716351348159378
165	hau_dut_tsn_mcd_amh_amr_sid_por_uzb_azi_swa_jav_bam_mol_lat_bsq_alb_anl_lda_mnd_ita_swe_swt_spa_moo_scr_est_dgb_cic_hun_rus_wly_geo_ctl_lit_hin_slo_sod_heb_afr_fin_fbf_tag_pan_mly_jpn_tml_kor_pol_grk_xho_fre_sun_rom_tig_ind_cnt_ben_yor_bul_owc_ukr_glc_urd_nor_qcu_guj_krd_prs_zul_gam_cze_mlt_bos_mao_eng_ewe_arw_ses_bat_tha_chh_knd_bem_tsw_aze_ger_svk_tur_ven_vie_aeg_dyu_igb_akn	-0.787564976261392	-1.89418297204936	0.0613083839713558
166	amr_pol_yor_scr_wly_aeg_hau_alb_azi_tur_ses_jav_dyu_lit_dut_bsq_guj_chh_lda_cnt_grk_urd_swa_bul_akn_prs_hun_bam_swt_est_swe_owc_geo_lat_por_cze_afr_sid_mlt_hin_fin_moo_mao_arw_mly_jpn_tml_kor_ita_fre_ewe_glc_ind_mcd_tig_bat_mnd_slo_ven_mol_gam_ukr_krd_ctl_rom_qcu_ben_svk_rus_tsw_sod_eng_amh_ger_tag_bos_zul_nor_bem_sun_tha_heb_knd_dgb_cic_aze_pan_spa_uzb_fbf_vie_anl_igb_xho_tsn	-0.554805678174726	-1.32330644070377	0.188977637750114
167	aeg_rom_ewe_scr_sod_heb_tig_eng_azi_uzb_moo_mly_zul_lat_grk_bsq_alb_amr_dgb_cnt_guj_fre_yor_prs_ven_mcd_hun_dyu_bem_est_arw_gam_geo_swe_ctl_dut_svk_chh_hau_glc_fin_swa_tag_hin_ind_jpn_tml_kor_afr_spa_tsw_mol_jav_bul_mlt_sun_mnd_ita_fbf_pan_sid_ger_bos_rus_slo_qcu_lit_cze_por_swt_anl_krd_owc_ben_mao_ukr_akn_nor_lda_bat_tha_amh_knd_tsn_igb_tur_pol_urd_aze_xho_vie_wly_bam_cic_ses	-0.194989989914891	-0.459907573358335	0.646655965054012
168	aeg_svk_swt_por_owc_hau_gam_glc_azi_aze_tsn_tag_fbf_ita_scr_bsq_bul_sid_ven_cnt_mol_lat_dgb_spa_bem_pan_hun_ewe_dyu_fin_rom_amh_geo_pol_ben_mcd_hin_wly_mlt_swe_est_swa_mao_guj_bat_jpn_tml_kor_eng_bos_yor_rus_ind_ukr_chh_mly_mnd_lit_akn_cze_amr_fre_ger_alb_ctl_qcu_grk_slo_urd_lda_anl_krd_heb_dut_sun_afr_moo_arw_cic_jav_tha_tig_knd_bam_ses_tur_prs_nor_uzb_igb_vie_sod_zul_tsw_xho	0.367856785759636	0.868698978214115	0.387248108489721
169	sid_lit_akn_rus_owc_wly_amh_slo_aze_uzb_igb_sun_xho_scr_guj_bsq_grk_anl_ven_cnt_lat_mcd_zul_rom_bam_ger_fin_fbf_lda_est_swe_tig_geo_ita_urd_bos_afr_gam_heb_krd_hun_bem_mly_ctl_bat_jpn_knd_kor_ben_ukr_dgb_pan_tag_dut_sod_ind_mnd_alb_tsw_mol_hau_cze_pol_spa_bul_qcu_glc_hin_eng_swa_aeg_prs_chh_arw_jav_svk_tsn_por_cic_mao_tha_mlt_tml_ewe_dyu_azi_nor_fre_tur_swt_vie_amr_ses_yor_moo	-0.366252522314731	-0.868287233383861	0.387472247507334
170	tig_alb_zul_afr_hau_sid_sod_hin_tur_aze_ven_tag_dgb_urd_grk_bsq_cze_heb_lda_mnd_bul_glc_tsw_rom_bam_ctl_hun_ses_swt_fin_eng_wly_geo_ita_arw_swe_spa_amh_chh_guj_est_swa_sun_pan_mly_jpn_knd_kor_scr_lit_xho_nor_jav_lat_gam_ind_cnt_svk_moo_bos_amr_fre_por_dut_rus_qcu_ben_mcd_slo_igb_owc_prs_mlt_pol_mao_krd_bem_ukr_tsn_bat_tha_anl_tml_ewe_akn_uzb_ger_mol_azi_cic_vie_aeg_dyu_fbf_yor	-0.132618760550075	-0.313124482508143	0.754887232725806
171	heb_fre_ven_por_sod_amh_amr_grk_tur_azi_cic_mao_dgb_mcd_prs_bsq_bul_tig_yor_mnd_cze_arw_tsn_hin_lda_alb_est_bam_moo_hun_pol_wly_geo_swe_ben_rom_svk_aeg_chh_rus_fin_ses_sun_scr_jav_jpn_tml_kor_ukr_bos_swt_krd_ind_lit_mlt_mly_cnt_mol_swa_lat_anl_guj_spa_glc_afr_qcu_urd_ger_dut_zul_owc_pan_hau_eng_tag_ita_fbf_nor_dyu_bat_tha_gam_knd_xho_bem_uzb_ctl_slo_aze_ewe_vie_sid_igb_akn_tsw	-0.376819030936514	-0.894095965309819	0.373578584171489
172	anl_bul_dgb_afr_amh_hau_tig_ctl_tur_uzb_moo_mly_yor_eng_mol_bsq_guj_sid_igb_mnd_scr_prs_cic_lat_bam_krd_fin_dyu_tsn_est_rus_amr_geo_slo_mcd_spa_hin_gam_heb_swe_hun_lda_ind_por_bat_jpn_tml_kor_lit_urd_ses_ukr_mao_pol_aeg_jav_cnt_ben_fbf_bos_mlt_nor_ger_cze_ita_qcu_pan_fre_glc_bem_wly_alb_sod_rom_tag_svk_swt_grk_zul_sun_tha_owc_knd_tsw_akn_aze_arw_dut_azi_swa_vie_chh_ven_xho_ewe	0.0294693643026234	0.0693983971682609	0.944821507210393
173	gam_dut_ven_urd_owc_chh_wly_grk_azi_aze_tsn_sun_lda_bul_rom_bsq_afr_anl_akn_mnd_ita_hin_cic_ben_dgb_krd_est_moo_igb_hun_mol_heb_geo_ger_nor_bos_alb_amh_sod_ctl_fin_yor_bat_svk_tag_jpn_knd_kor_pan_swe_fbf_rus_mly_arw_mlt_mao_cnt_cze_swa_pol_sid_mcd_slo_por_lit_qcu_glc_eng_prs_dyu_aeg_lat_hau_guj_jav_fre_swt_ukr_zul_ind_tha_tig_tml_bam_ses_tur_scr_spa_uzb_xho_vie_amr_bem_tsw_ewe	0.00209571122120033	0.0049380460585315	0.996070602376739
174	sod_afr_akn_ben_heb_gam_anl_grk_uzb_azi_tsw_jav_bem_prs_spa_bsq_scr_aeg_dgb_mnd_cze_bul_swa_ger_dyu_svk_hun_fbf_cic_fin_guj_sid_geo_mol_rom_krd_pol_amr_mlt_dut_est_tsn_tag_lit_mly_jpn_knd_kor_fre_por_zul_ctl_mao_swe_chh_sun_cnt_nor_ses_eng_amh_lat_slo_pan_bos_qcu_urd_ita_ukr_ewe_tig_rus_hau_hin_ind_mcd_igb_alb_bam_bat_tha_owc_tml_yor_moo_tur_glc_arw_aze_swt_vie_wly_ven_lda_xho	-0.804149649429413	-1.93950227720479	0.0554707819517017
175	owc_por_yor_krd_mlt_amr_gam_rus_azi_uzb_tsw_bat_cic_pan_eng_bsq_glc_amh_swa_cnt_rom_hin_dgb_ger_lda_ben_est_dyu_bem_fin_spa_aeg_geo_dut_urd_swe_bos_heb_sid_ctl_hun_ewe_sun_arw_ind_jpn_knd_kor_prs_cze_ses_lat_tag_afr_chh_jav_mnd_grk_zul_bul_anl_pol_mol_mcd_scr_qcu_ita_nor_lit_tsn_sod_svk_tig_alb_mao_slo_fbf_guj_moo_mly_tha_wly_tml_ven_swt_tur_ukr_fre_aze_bam_vie_hau_igb_akn_xho	-0.424761091292369	-1.0097199362023	0.315249370078563
176	anl_prs_akn_arw_tig_amr_mlt_mcd_azi_tur_swt_ind_tsw_pol_lat_bsq_fre_aeg_tsn_mnd_scr_cze_xho_nor_zul_pan_est_dgb_fbf_fin_bul_heb_geo_slo_hin_eng_glc_hau_gam_svk_hun_bam_jav_por_mly_jpn_tml_kor_urd_ukr_igb_dut_tag_spa_chh_sun_cnt_rus_yor_lit_wly_ita_krd_ger_alb_qcu_afr_bos_guj_ven_amh_ctl_sod_swe_mao_ben_cic_rom_bem_bat_tha_sid_knd_ewe_moo_aze_grk_mol_uzb_lda_vie_owc_swa_dyu_ses	-0.747770472723888	-1.79518544211224	0.0758724347343462
177	hau_swe_yor_svk_sod_amr_mlt_pol_uzb_azi_akn_mao_dgb_grk_slo_bsq_prs_tig_dyu_mnd_bul_rus_moo_fre_tsn_glc_est_tsw_bam_fin_lit_owc_geo_ukr_rom_por_ctl_sid_chh_ita_hun_ven_sun_arw_ind_jpn_tml_kor_alb_hin_ewe_afr_mly_mcd_wly_tag_cnt_lat_swa_dut_gam_ben_guj_scr_mol_qcu_spa_nor_eng_zul_amh_cze_anl_pan_jav_ger_cic_krd_swt_bat_tha_aeg_knd_ses_bem_aze_bos_urd_tur_igb_vie_heb_lda_fbf_xho	0.0070655899694184	0.0166375304382282	0.9867614250758
178	mlt_bul_ven_spa_gam_aeg_owc_mcd_uzb_azi_fbf_mao_swa_ben_nor_bsq_dut_sod_dyu_mnd_prs_slo_bam_rus_tsn_pol_est_cic_xho_fin_scr_wly_geo_ita_ctl_arw_afr_sid_heb_alb_hun_bem_jav_pan_mly_jpn_knd_kor_ukr_svk_swt_guj_tag_hin_amr_sun_cnt_grk_dgb_glc_tig_mol_bos_por_fre_qcu_cze_lit_rom_igb_chh_ger_hau_swe_bat_eng_tsw_urd_yor_ind_tha_amh_tml_ses_zul_aze_krd_lat_tur_akn_vie_anl_moo_ewe_lda	-0.530352218192572	-1.26242225012241	0.209953376304365
179	anl_pol_yor_hin_aeg_amh_mlt_lat_azi_uzb_tsn_mly_fbf_prs_pan_bsq_por_sid_swt_mnd_ukr_bos_swa_svk_bem_fre_hun_bam_ewe_fin_mol_amr_geo_swe_lit_ctl_ita_gam_wly_spa_est_ses_jav_glc_bat_jpn_knd_kor_rom_alb_igb_rus_ind_krd_owc_mao_cnt_ben_tsw_dut_sod_mcd_eng_cze_guj_qcu_scr_arw_grk_dgb_hau_ger_tig_bul_sun_urd_zul_slo_akn_tag_tha_heb_tml_cic_dyu_tur_afr_nor_aze_ven_vie_chh_lda_xho_moo	-0.125582221293648	-0.296099839812823	0.767814018749913
180	anl_afr_dgb_lit_wly_amh_sid_prs_azi_uzb_swa_bat_tsw_eng_ger_bsq_por_sod_ewe_mnd_pan_fre_ses_spa_yor_nor_fin_lda_fbf_hun_urd_amr_geo_mcd_lat_glc_bos_gam_heb_bul_est_zul_ind_krd_sun_jpn_knd_kor_ita_ukr_tsn_rom_mao_ben_mlt_mly_cnt_cze_akn_svk_aeg_alb_hin_pol_scr_qcu_guj_grk_mol_bam_tig_ctl_chh_swe_jav_slo_ven_rus_swt_tag_tha_hau_tml_dyu_moo_aze_dut_arw_tur_igb_vie_owc_cic_xho_bem	-0.123418248526681	-0.29115195820088	0.771583463421047
181	gam_bos_swa_lat_heb_sod_aeg_grk_aze_tur_bam_sun_igb_fre_alb_bsq_spa_sid_swt_mnd_slo_lit_moo_arw_ses_glc_hun_fbf_akn_fin_prs_anl_geo_rom_nor_rus_guj_tig_amh_bul_est_xho_mly_dut_bat_jpn_knd_kor_ukr_por_cic_ben_mao_scr_owc_tag_cnt_mcd_tsw_urd_chh_hin_eng_ger_krd_qcu_swe_mol_svk_dyu_amr_cze_mlt_afr_ind_pan_lda_ctl_tsn_jav_tha_wly_tml_zul_ewe_uzb_pol_ita_azi_dgb_vie_hau_ven_bem_yor	-0.00793153597348639	-0.0186763960578443	0.985139268673897
182	gam_glc_dyu_ctl_mlt_owc_anl_rom_uzb_azi_yor_sun_ses_cze_arw_bsq_ben_sid_swa_cnt_scr_mcd_igb_prs_akn_ukr_est_fbf_tsn_hun_krd_heb_geo_lat_por_hin_spa_tig_amr_swe_fin_bam_mao_ger_jav_jpn_knd_kor_svk_pan_moo_rus_tag_pol_aeg_bat_mnd_bul_tsw_ita_amh_urd_afr_bos_slo_qcu_mol_grk_nor_lda_hau_dut_wly_guj_mly_lit_bem_fre_ewe_ind_tha_sod_tml_zul_swt_tur_alb_eng_aze_ven_vie_chh_dgb_xho_cic	-0.0754932519191861	-0.177788250665607	0.859275950249075
183	tig_afr_fbf_bos_sod_sid_aeg_svk_tur_aze_bam_bat_tsw_grk_ukr_bsq_ctl_amr_lda_cnt_eng_slo_ewe_arw_swa_spa_hun_dgb_zul_fin_ger_mlt_geo_hin_guj_glc_cze_hau_chh_rus_est_akn_jav_rom_mly_jpn_knd_kor_prs_nor_ven_swe_mao_lit_heb_ind_mnd_pol_ses_mol_anl_krd_alb_fre_urd_qcu_ita_mcd_dut_moo_owc_lat_wly_por_tag_pan_tsn_ben_swt_sun_tha_gam_tml_yor_xho_uzb_scr_bul_azi_igb_vie_amh_bem_cic_dyu	-0.0888489874951254	-0.209686533517693	0.834371002881112
184	hau_urd_bam_spa_sod_aeg_gam_cze_uzb_aze_bem_jav_dgb_grk_ctl_bsq_bos_chh_swa_cnt_ukr_mcd_swt_glc_ewe_alb_hun_cic_dyu_est_lit_wly_geo_pan_hin_guj_por_amr_tig_svk_fin_ven_mao_swe_mly_jpn_tml_kor_ita_fre_zul_ger_tag_afr_owc_sun_mnd_slo_xho_dut_anl_rom_mol_nor_ben_qcu_arw_prs_rus_igb_amh_pol_heb_lat_bat_eng_fbf_scr_yor_ind_tha_mlt_knd_tsw_tsn_tur_bul_krd_azi_akn_vie_sid_moo_lda_ses	-0.173294457350987	-0.408948653230832	0.683517570844927
185	sid_swe_moo_rom_anl_amh_chh_svk_uzb_tur_dgb_mao_akn_ita_lat_bsq_pol_heb_cic_mnd_grk_ben_ewe_hin_tsw_spa_fin_swt_xho_hun_glc_wly_geo_ger_ukr_por_dut_hau_sod_bul_est_ses_ind_cze_jav_jpn_tml_kor_urd_guj_igb_eng_sun_nor_aeg_bat_cnt_slo_lda_ctl_tig_mol_afr_pan_fre_qcu_rus_bos_mcd_bem_amr_alb_owc_arw_mly_krd_yor_prs_zul_tag_tha_gam_knd_swa_tsn_aze_scr_lit_azi_ven_vie_mlt_fbf_dyu_bam	-0.19524386509045	-0.461340201374614	0.645631751332439
186	owc_urd_fbf_fre_chh_amr_amh_guj_azi_tur_dgb_tag_dyu_lit_arw_bsq_slo_sid_zul_mnd_alb_bul_tsn_bos_bem_eng_est_ven_yor_fin_pan_anl_geo_glc_rom_prs_afr_gam_aeg_nor_hun_swa_mao_ukr_jav_jpn_tml_kor_rus_por_ewe_scr_mly_dut_tig_bat_cnt_spa_cic_cze_wly_ger_krd_grk_hin_qcu_ben_ita_svk_xho_sod_swe_mlt_ctl_sun_pol_tsw_lat_ses_ind_tha_heb_knd_moo_swt_uzb_mcd_mol_aze_lda_vie_hau_igb_akn_bam	-0.71241535004063	-1.70886259056924	0.0908117582683995
187	wly_rus_bam_mcd_sod_chh_amh_bos_tur_aze_dgb_bat_igb_arw_swe_bsq_grk_hau_ewe_mnd_rom_pan_fbf_prs_cic_nor_fin_tsw_tsn_est_glc_tig_geo_lit_fre_svk_cze_mlt_amr_urd_hun_akn_mao_bul_sun_jpn_knd_kor_spa_ger_xho_hin_tag_afr_heb_mly_cnt_ben_bem_guj_gam_dut_lat_ita_ukr_qcu_slo_ctl_alb_yor_aeg_scr_sid_mol_jav_por_moo_pol_swa_ind_tha_owc_tml_dyu_ven_azi_eng_krd_uzb_zul_vie_anl_ses_lda_swt	-0.229431862695317	-0.543226658606444	0.588273449425288
188	owc_ben_moo_arw_tig_hau_chh_svk_azi_aze_tsw_mao_ven_urd_fre_bsq_rus_wly_dyu_cnt_ukr_ctl_xho_eng_cic_ita_est_fbf_yor_hun_ger_gam_geo_mol_afr_alb_lit_sid_sod_nor_fin_ses_sun_bul_mly_jpn_knd_kor_mcd_cze_bam_grk_tag_rom_heb_bat_mnd_guj_akn_lat_anl_hin_bos_por_pol_qcu_pan_krd_glc_dgb_aeg_scr_amr_slo_jav_dut_swt_prs_ewe_ind_tha_amh_tml_bem_zul_uzb_swe_spa_tur_lda_vie_mlt_tsn_swa_igb	1.0015147382835	2.39867888499818	0.0184499712761819
189	chh_ger_swa_glc_amr_gam_aeg_fre_uzb_tur_cic_jav_fbf_hin_guj_bsq_cze_owc_akn_mnd_krd_rus_dyu_lit_yor_lat_hun_ewe_bem_est_pol_tig_geo_swe_slo_ita_nor_mlt_hau_rom_fin_igb_ind_mol_mly_jpn_tml_kor_pan_alb_ses_bos_tag_mcd_anl_mao_cnt_eng_tsw_ctl_sid_svk_ukr_ben_bul_qcu_prs_urd_scr_zul_sod_spa_amh_dut_bat_grk_bam_por_xho_sun_tha_wly_knd_tsn_swt_azi_afr_arw_aze_ven_vie_heb_lda_moo_dgb	-0.458908680522328	-1.09275919656563	0.277322153047806
190	mlt_swe_tsw_por_heb_sod_amh_mol_azi_aze_bam_bat_dgb_guj_dut_bsq_rus_sid_ses_cnt_slo_scr_tsn_ben_igb_lit_hun_xho_akn_est_arw_gam_geo_spa_fre_krd_pol_owc_chh_bos_fin_zul_sun_bul_ind_jpn_knd_kor_ger_rom_swt_ukr_mao_mcd_hau_jav_mnd_lat_cic_eng_aeg_afr_hin_pan_nor_qcu_svk_cze_ita_moo_tig_alb_amr_prs_mly_glc_swa_ctl_lda_tag_tha_anl_tml_ewe_ven_uzb_grk_urd_tur_bem_vie_wly_fbf_dyu_yor	-0.227304231584965	-0.536818602044378	0.59267486343188
191	hau_rus_fbf_scr_aeg_wly_amr_ben_uzb_tur_tsw_ind_ses_eng_krd_bsq_prs_sid_zul_cnt_ita_ctl_bam_nor_dyu_pol_hun_ewe_akn_est_afr_amh_geo_por_svk_glc_bos_sod_mlt_cze_fin_moo_tag_fre_mao_jpn_tml_kor_bul_urd_yor_lat_sun_rom_anl_jav_mnd_dut_swt_spa_tig_alb_swe_slo_grk_qcu_guj_hin_ger_tsn_owc_pan_chh_arw_bat_mcd_xho_lit_bem_mly_tha_heb_knd_lda_igb_azi_ukr_mol_aze_swa_vie_gam_ven_dgb_cic	-0.445327969084963	-1.05749064740572	0.29302686115708
192	wly_glc_ewe_lit_hau_tig_heb_svk_uzb_tur_zul_ind_tsn_rus_bos_bsq_slo_mlt_dgb_mnd_fre_grk_cic_afr_tsw_scr_est_xho_ses_fin_hin_aeg_geo_prs_pan_nor_bul_amr_owc_arw_hun_bam_mly_ita_bat_jpn_knd_kor_ben_alb_ven_spa_mao_krd_sid_sun_cnt_urd_yor_pol_amh_ger_lat_eng_mcd_qcu_por_rom_swe_moo_anl_dut_chh_mol_tag_guj_igb_ctl_swa_jav_tha_gam_tml_akn_bem_aze_ukr_cze_azi_fbf_vie_sod_lda_swt_dyu	-0.022271169322986	-0.0525417829861604	0.958209698823397
193	amh_nor_dgb_pan_amr_hau_mlt_afr_uzb_aze_ewe_mly_cic_spa_guj_bsq_eng_wly_moo_mnd_cze_bos_akn_lat_xho_rom_fin_lda_swa_est_grk_aeg_geo_ctl_por_mcd_lit_heb_gam_bul_hun_igb_sun_hin_mao_jpn_knd_kor_urd_glc_tsw_prs_tag_arw_chh_jav_cnt_krd_dyu_rus_owc_pol_alb_ita_ger_qcu_dut_fre_slo_bam_sid_scr_tig_svk_ind_ukr_ses_ben_swt_bat_tha_sod_tml_fbf_bem_azi_mol_swe_tur_yor_vie_anl_zul_tsn_ven	-0.326914850879151	-0.775698376617162	0.439895213449153
194	sid_scr_igb_nor_aeg_amh_heb_cze_uzb_tur_zul_mly_bem_pan_lit_bsq_swe_mlt_tsw_mnd_arw_fre_fbf_ctl_dyu_ita_est_tsn_cic_fin_dut_wly_geo_rus_hin_eng_urd_chh_sod_slo_hun_ewe_tag_glc_jav_jpn_knd_kor_afr_guj_lda_mol_sun_grk_hau_bat_cnt_alb_swt_krd_owc_por_ben_mcd_bul_qcu_pol_lat_prs_dgb_amr_ger_tig_rom_mao_svk_swa_spa_ven_ind_tha_anl_tml_bam_yor_aze_bos_ukr_azi_xho_vie_gam_akn_moo_ses	0.197987663191504	0.465589402573797	0.642597934611863
195	owc_dut_tsw_mol_aeg_hau_chh_eng_tur_aze_bam_tag_ses_ben_guj_bsq_svk_tig_xho_cnt_ctl_slo_dyu_prs_tsn_krd_fin_ewe_yor_est_urd_amh_geo_hin_spa_lat_por_mlt_gam_afr_hun_moo_ind_mcd_jav_jpn_tml_kor_rus_pol_ven_swe_mly_nor_heb_bat_mnd_cze_fbf_fre_sod_glc_alb_bul_grk_qcu_ger_arw_rom_swt_amr_bos_sid_scr_mao_lit_dgb_pan_lda_sun_tha_wly_knd_igb_zul_uzb_ukr_ita_azi_bem_vie_anl_cic_swa_akn	0.372720840550068	0.879554494133989	0.381367773828465
196	mlt_rus_ses_pan_anl_hau_owc_alb_uzb_tur_tsw_mao_lda_ukr_swe_bsq_pol_sid_swt_mnd_mol_lit_igb_glc_dyu_ben_hun_zul_akn_est_krd_tig_geo_bul_ctl_eng_rom_aeg_amr_hin_fin_yor_bat_ita_tag_jpn_tml_kor_svk_scr_bam_por_ind_grk_heb_mly_cnt_ger_cic_arw_chh_slo_bos_lat_guj_qcu_dut_cze_prs_ven_gam_afr_wly_fre_sun_spa_fbf_nor_xho_jav_tha_sod_knd_tsn_dgb_azi_urd_mcd_aze_swa_vie_amh_moo_ewe_bem	-0.479488426858953	-1.14006204567389	0.257188104476144
197	hau_slo_bam_pan_amh_sod_mlt_grk_uzb_tur_yor_sun_dgb_prs_bos_bsq_ukr_chh_dyu_mnd_guj_svk_xho_lit_akn_rom_est_tsw_ewe_hun_spa_owc_geo_alb_arw_krd_swe_amr_heb_hin_fin_tsn_bat_lat_jav_jpn_knd_kor_urd_ita_swa_afr_mly_mol_gam_ind_cnt_ctl_fbf_dut_anl_fre_por_pol_cze_qcu_rus_ben_ger_swt_aeg_bul_tig_scr_mao_eng_ses_mcd_bem_tag_tha_sid_tml_igb_zul_azi_glc_nor_aze_ven_vie_wly_moo_lda_cic	-0.492090650151569	-1.17012287088949	0.244941419122733
198	hau_mol_zul_mcd_aeg_gam_wly_urd_uzb_aze_xho_jav_swa_krd_bul_bsq_swe_owc_ven_cnt_ita_svk_bem_arw_akn_dut_hun_swt_ses_est_lat_sid_geo_bos_glc_scr_pol_chh_anl_nor_fin_tsw_tag_spa_mao_jpn_tml_kor_slo_rom_fbf_ger_ind_grk_sod_bat_mnd_prs_yor_rus_amh_por_ben_afr_ctl_qcu_alb_cze_pan_igb_heb_guj_amr_ukr_mly_eng_moo_fre_tsn_sun_tha_mlt_knd_ewe_dyu_azi_hin_lit_tur_lda_vie_tig_bam_dgb_cic	0.367529263284504	0.866579511923438	0.388402727100468
199	amr_krd_dyu_mol_owc_mlt_sod_lit_tur_azi_lda_tag_dgb_spa_scr_bsq_slo_wly_swt_cnt_prs_hin_cic_lat_akn_swe_hun_bem_tsn_fin_mcd_aeg_geo_fre_ukr_rom_dut_amh_tig_arw_est_xho_ind_svk_mao_jpn_tml_kor_pan_bos_ewe_ctl_bat_por_anl_mly_mnd_ger_zul_afr_sid_alb_pol_nor_guj_qcu_ben_eng_cze_moo_chh_glc_gam_bul_jav_rus_ven_urd_igb_sun_tha_heb_knd_swa_bam_aze_grk_ita_uzb_tsw_vie_hau_yor_ses_fbf	-0.490529639319511	-1.16661094272384	0.246350334692628
200	heb_swe_tsw_mol_wly_aeg_sid_rom_azi_aze_bam_tag_cic_alb_ukr_bsq_scr_tig_bem_cnt_guj_spa_dgb_nor_dyu_hin_est_yor_tsn_fin_ita_owc_geo_slo_grk_rus_pan_hau_amr_lat_hun_ewe_bat_fre_mly_jpn_tml_kor_ben_bos_ses_urd_mao_afr_chh_ind_mnd_svk_igb_pol_mlt_dut_por_lit_mcd_qcu_arw_ctl_bul_zul_sod_cze_gam_krd_jav_prs_akn_glc_lda_sun_tha_anl_knd_ven_fbf_uzb_eng_ger_tur_swt_vie_amh_xho_swa_moo	-1.14014934695648	-2.80846473614878	0.00606641637324674
201	hau_arw_bem_fre_aeg_wly_anl_spa_tur_azi_xho_mly_igb_bos_ita_bsq_swe_sod_lda_cnt_lat_ctl_dyu_eng_bam_pan_hun_zul_moo_est_urd_amr_geo_mol_por_glc_rom_chh_gam_ben_fin_swt_ind_grk_mao_jpn_tml_kor_guj_lit_ses_afr_sun_scr_sid_jav_mnd_nor_tsn_bul_tig_krd_alb_rus_ukr_qcu_slo_mcd_cze_ven_amh_prs_heb_svk_bat_hin_yor_pol_cic_tag_tha_owc_knd_ewe_tsw_uzb_ger_dut_aze_akn_vie_mlt_dgb_fbf_swa	-0.119215818591607	-0.281376364838448	0.779046853357721
202	aeg_bul_bem_ben_heb_amh_sod_dut_tur_aze_zul_bat_dyu_ita_rus_bsq_pol_tig_bam_cnt_svk_eng_tsn_ger_ses_bos_hun_dgb_akn_fin_swe_anl_geo_ukr_alb_grk_lat_hau_amr_krd_est_cic_mao_afr_ind_jpn_knd_kor_spa_scr_igb_fre_jav_urd_gam_mly_mnd_arw_yor_mol_owc_mcd_guj_glc_por_qcu_hin_rom_cze_ewe_mlt_pan_chh_prs_sun_lit_fbf_nor_tsw_tag_tha_wly_tml_swa_swt_uzb_slo_ctl_azi_moo_vie_sid_xho_ven_lda	-0.367646019771938	-0.871277623305351	0.385846215260955
203	tig_alb_igb_afr_anl_sid_chh_krd_aze_tur_swt_tag_fbf_ctl_fre_bsq_rom_sod_bem_mnd_pan_lit_dyu_lat_yor_mcd_fin_ewe_ven_hun_por_aeg_geo_spa_ger_prs_slo_mlt_amh_ita_est_bam_sun_bos_mao_jpn_knd_kor_guj_pol_zul_swe_mly_scr_gam_bat_cnt_dut_cic_cze_amr_hin_grk_urd_nor_qcu_rus_ben_svk_ses_hau_bul_wly_eng_jav_arw_dgb_mol_lda_ind_tha_owc_tml_akn_xho_azi_glc_ukr_uzb_tsw_vie_heb_tsn_moo_swa	0.308845635530382	0.729161511948867	0.467735258752169
204	gam_eng_akn_bos_wly_aeg_amh_mcd_tur_aze_swt_sun_bam_mol_urd_bsq_scr_owc_lda_cnt_arw_dut_tsn_lat_tsw_ger_hun_zul_bem_fin_ita_hau_geo_pan_slo_svk_prs_mlt_chh_hin_est_yor_ind_bul_mly_jpn_knd_kor_swe_pol_ven_ben_jav_krd_sod_bat_mnd_glc_dgb_grk_amr_lit_ukr_guj_ctl_qcu_rom_afr_spa_igb_tig_alb_anl_por_tag_nor_xho_cze_fbf_mao_tha_heb_tml_moo_ewe_azi_fre_rus_uzb_ses_vie_sid_swa_dyu_cic	0.416868854697115	0.983090327649969	0.328113651594605
205	sid_dut_ven_lit_anl_tig_owc_pan_aze_azi_swt_mly_bam_ger_fre_bsq_bos_chh_bem_cnt_cze_urd_ses_swe_fbf_rus_fin_moo_lda_hun_scr_amh_geo_arw_glc_ita_mol_sod_wly_guj_est_xho_jav_bul_bat_jpn_knd_kor_ctl_spa_igb_lat_ind_ben_aeg_tag_mnd_mcd_dyu_rom_mlt_eng_pol_svk_hin_qcu_nor_alb_por_akn_amr_ukr_heb_prs_mao_grk_cic_afr_zul_sun_tha_gam_tml_swa_ewe_tur_slo_krd_uzb_tsn_vie_hau_tsw_dgb_yor	0.949199719447861	2.26957910205053	0.0255437869892393
206	sod_ita_lda_guj_owc_sid_anl_rus_aze_uzb_dyu_mao_akn_bul_mol_bsq_dut_wly_fbf_mnd_ctl_cze_yor_por_xho_ben_fin_swt_swa_hun_grk_tig_geo_hin_alb_lit_prs_aeg_mlt_fre_est_cic_jav_lat_tag_jpn_knd_kor_nor_swe_zul_urd_ind_slo_heb_mly_cnt_spa_igb_scr_hau_pan_svk_pol_mcd_qcu_afr_ukr_arw_tsw_amr_ger_gam_bos_bat_glc_ses_eng_ewe_sun_tha_chh_tml_tsn_moo_tur_krd_rom_azi_bem_vie_amh_dgb_ven_bam	-0.0630543448035533	-0.148683972838909	0.882124934628542
207	sid_ger_zul_bul_heb_amh_sod_rus_uzb_aze_ses_mly_xho_alb_krd_bsq_dut_mlt_yor_cnt_scr_mol_swt_mcd_swa_guj_hun_tsn_akn_est_pan_hau_geo_ben_swe_eng_hin_gam_wly_afr_fin_fbf_bat_nor_tag_jpn_tml_kor_lit_ukr_dyu_spa_mao_glc_owc_ind_mnd_ctl_cic_rom_chh_slo_lat_bos_ita_qcu_arw_grk_por_dgb_aeg_pol_amr_svk_sun_fre_ven_prs_igb_jav_tha_tig_knd_tsw_ewe_azi_urd_cze_tur_bem_vie_anl_moo_bam_lda	0.235380050714927	0.554484393150744	0.58057839744855
208	amh_spa_swa_ger_aeg_gam_sod_slo_aze_tur_yor_mao_bam_bul_swe_bsq_rom_anl_swt_mnd_mol_prs_akn_afr_cic_alb_est_lda_ven_hun_guj_sid_geo_mcd_por_urd_grk_tig_heb_pan_fin_igb_bat_scr_jav_jpn_tml_kor_nor_svk_tsw_krd_tag_bos_mlt_ind_cnt_eng_ses_ita_hau_glc_rus_dut_pol_qcu_hin_lit_cze_fbf_chh_ukr_owc_ben_sun_fre_xho_ctl_dgb_mly_tha_amr_knd_dyu_moo_azi_lat_arw_uzb_ewe_vie_wly_tsn_zul_bem	-0.501812968644639	-1.19590759213599	0.234772900542662
209	aeg_grk_bam_glc_sid_heb_wly_alb_tur_azi_moo_sun_akn_prs_ctl_bsq_eng_mlt_yor_cnt_mcd_pan_bem_dut_fbf_swe_est_dyu_cic_fin_lit_amr_geo_por_nor_arw_mol_gam_chh_afr_hun_tsw_tag_spa_ind_jpn_tml_kor_rus_krd_ewe_cze_mly_ita_anl_jav_mnd_guj_swt_hin_amh_scr_ben_svk_lat_qcu_bul_ukr_bos_ses_sod_slo_tig_urd_mao_pol_dgb_fre_swa_bat_tha_hau_knd_xho_tsn_uzb_rom_ger_aze_zul_vie_owc_lda_ven_igb	-0.170768828726021	-0.402673075445192	0.688112860051848
210	mlt_pan_dgb_afr_amh_owc_gam_grk_tur_uzb_igb_bat_bam_swe_por_bsq_eng_wly_swt_cnt_bul_mcd_fbf_ita_yor_prs_hun_zul_cic_est_nor_heb_geo_cze_spa_guj_ctl_hau_anl_ger_fin_akn_tag_lit_mao_jpn_tml_kor_mol_ukr_swa_ben_sun_scr_amr_ind_mnd_fre_dyu_slo_chh_urd_krd_arw_svk_qcu_bos_glc_rom_lda_aeg_rus_sod_dut_mly_hin_ses_pol_ven_jav_tha_sid_knd_moo_ewe_aze_alb_lat_azi_xho_vie_tig_tsn_bem_tsw	-0.297947673782866	-0.705171414391023	0.482466011611116
211	anl_prs_ses_bul_heb_owc_chh_rus_uzb_tur_lda_jav_tsn_mcd_ctl_bsq_arw_sid_cic_cnt_guj_ukr_dyu_fre_bem_lit_hun_yor_akn_est_rom_gam_geo_nor_swe_lat_scr_amr_wly_ita_fin_swt_ind_afr_mly_jpn_tml_kor_slo_pan_zul_krd_bat_urd_mlt_sun_mnd_ben_xho_spa_aeg_grk_mol_svk_eng_qcu_dut_cze_por_igb_amh_alb_hau_pol_tag_ger_swa_glc_ewe_mao_tha_sod_knd_fbf_moo_azi_hin_bos_aze_bam_vie_tig_dgb_ven_tsw	-0.349905565039815	-0.828764137795806	0.409359863859921
212	heb_ukr_ven_swe_chh_sod_anl_krd_uzb_aze_bem_jav_cic_fre_ita_bsq_ben_amh_ses_cnt_lit_slo_akn_nor_swt_hin_fin_dgb_tsn_hun_rom_tig_geo_pan_urd_glc_guj_mlt_gam_spa_est_tsw_mao_por_ind_jpn_tml_kor_ctl_rus_xho_mol_tag_dut_wly_sun_mnd_afr_zul_bos_aeg_cze_grk_ger_eng_qcu_prs_lat_alb_swa_sid_bul_hau_mcd_mly_scr_fbf_arw_moo_bat_tha_amr_knd_igb_ewe_tur_svk_pol_azi_bam_vie_owc_lda_yor_dyu	-0.159082534452467	-0.375173451564306	0.708385744040779
213	tig_bul_ven_pol_gam_hau_aeg_cze_azi_tur_zul_mly_bam_urd_afr_bsq_pan_amr_fbf_mnd_rom_prs_akn_por_dgb_fre_fin_ses_ewe_hun_dut_wly_geo_rus_nor_mol_ukr_owc_anl_ger_est_igb_tag_grk_sun_jpn_tml_kor_arw_eng_yor_bos_bat_hin_heb_mao_cnt_alb_tsw_lit_sod_guj_ben_mcd_swe_qcu_ctl_spa_glc_lda_mlt_svk_sid_ita_ind_slo_swt_lat_cic_jav_tha_chh_knd_tsn_xho_aze_scr_krd_uzb_bem_vie_amh_swa_moo_dyu	-0.124754873587408	-0.293965262163324	0.769439525556959
214	sid_grk_bam_dut_mlt_amr_aeg_bul_aze_uzb_ses_sun_igb_svk_cze_bsq_fre_owc_dgb_cnt_glc_mol_akn_lat_xho_ita_fin_cic_yor_est_por_anl_geo_pan_prs_rom_mcd_heb_hau_pol_hun_swa_jav_ctl_tag_jpn_knd_kor_ukr_scr_ven_rus_mao_eng_chh_bat_mnd_ben_dyu_spa_wly_guj_lit_swe_alb_qcu_nor_hin_afr_ewe_sod_ger_amh_bos_mly_krd_fbf_slo_zul_ind_tha_gam_tml_bem_tsn_tur_arw_urd_azi_swt_vie_tig_moo_lda_tsw	-0.272347136467362	-0.644744657718558	0.520679926609745
215	sod_bos_xho_lit_gam_amr_anl_mol_tur_aze_moo_mao_zul_por_swe_bsq_ukr_hau_tsn_mnd_mcd_eng_cic_pan_igb_rom_hun_ven_ewe_fin_ger_amh_geo_hin_scr_afr_lat_chh_heb_ben_est_tsw_ind_cze_mly_jpn_knd_kor_urd_krd_yor_nor_sun_ita_wly_tag_cnt_rus_fbf_grk_mlt_ctl_guj_slo_prs_qcu_glc_svk_dut_lda_aeg_arw_tig_alb_bat_bul_swt_fre_dyu_jav_tha_owc_tml_dgb_swa_azi_pol_spa_uzb_ses_vie_sid_bem_akn_bam	-0.254509402263303	-0.601472219044211	0.548988882215484
216	anl_pan_ses_glc_chh_sid_amh_arw_azi_uzb_dgb_tag_bem_lit_krd_bsq_alb_owc_igb_mnd_guj_dut_tsw_hin_ewe_nor_est_moo_cic_hun_pol_hau_geo_swe_spa_grk_prs_heb_aeg_por_fin_tsn_jav_ben_sun_jpn_tml_kor_rus_mol_swt_lat_mly_mcd_gam_mao_cnt_slo_bam_ger_sod_afr_fre_scr_rom_qcu_bos_cze_ukr_akn_mlt_bul_wly_ita_ind_eng_yor_urd_fbf_bat_tha_tig_knd_xho_ven_aze_ctl_svk_tur_swa_vie_amr_zul_dyu_lda	-1.06510216591461	-2.60721239230916	0.0106330182156447
217	wly_spa_dyu_eng_gam_tig_owc_swe_aze_azi_tsw_tag_akn_scr_prs_bsq_hin_mlt_moo_mnd_nor_ben_ewe_ger_xho_grk_hun_tsn_lda_est_lat_amh_geo_fre_cze_ukr_slo_sod_anl_ctl_fin_fbf_bat_bul_mly_jpn_tml_kor_bos_urd_bem_por_jav_pol_heb_sun_cnt_lit_dgb_rus_amr_krd_ita_arw_rom_qcu_mcd_guj_svk_ven_chh_mol_aeg_pan_mao_dut_zul_alb_swt_ind_tha_hau_knd_bam_igb_tur_afr_glc_uzb_ses_vie_sid_yor_swa_cic	0.0565104680292839	0.133044260099743	0.894445832636173
218	tig_mcd_swa_bos_chh_anl_amh_rus_tur_azi_lda_mao_ewe_ger_slo_bsq_lit_gam_cic_cnt_fre_guj_ses_grk_swt_mol_fin_bem_dgb_est_swe_heb_geo_rom_arw_ita_scr_sid_mlt_krd_hun_dyu_bat_afr_ind_jpn_tml_kor_ukr_bul_moo_dut_jav_glc_aeg_tag_mnd_spa_tsn_svk_amr_prs_pol_lat_alb_qcu_ben_por_hin_bam_owc_pan_hau_ctl_mly_nor_zul_eng_ven_sun_tha_wly_knd_yor_akn_uzb_cze_urd_aze_fbf_vie_sod_xho_tsw_igb	0.302467364879497	0.711886653222136	0.478316977296464
219	gam_hin_tsw_dut_sod_tig_amr_bul_azi_uzb_swt_bat_igb_swe_bos_bsq_mol_amh_ses_mnd_krd_grk_yor_scr_bem_urd_fin_xho_moo_est_fre_anl_geo_glc_rus_lit_guj_sid_hau_cze_hun_lda_mly_arw_tag_jpn_knd_kor_spa_slo_akn_por_mao_afr_wly_ind_cnt_rom_zul_nor_owc_alb_ita_prs_ger_qcu_lat_svk_pan_dgb_heb_ctl_chh_eng_jav_pol_dyu_mcd_fbf_sun_tha_aeg_tml_swa_ewe_tur_ukr_ben_aze_bam_vie_mlt_ven_tsn_cic	-0.597602861629566	-1.42778009016639	0.156704602811841
220	sod_por_swt_rom_wly_sid_tig_lit_aze_azi_dyu_mly_tsn_rus_prs_bsq_scr_aeg_igb_mnd_bul_guj_tsw_ben_swa_slo_fin_zul_moo_hun_ctl_hau_geo_spa_ukr_ita_lat_amh_gam_pol_est_ses_ind_mol_tag_jpn_tml_kor_ger_pan_cic_fre_jav_glc_mlt_bat_cnt_arw_akn_svk_anl_afr_urd_bos_swe_qcu_cze_hin_krd_ewe_amr_eng_owc_mcd_sun_dut_xho_nor_bam_mao_tha_chh_knd_lda_yor_uzb_alb_grk_tur_ven_vie_heb_fbf_bem_dgb	-0.333665920294389	-0.791182248436525	0.43085081486923
221	anl_bos_fbf_svk_amr_tig_sid_bul_uzb_aze_lda_mao_bam_krd_rom_bsq_cze_aeg_moo_mnd_urd_fre_swa_scr_cic_lat_est_dyu_ven_hun_rus_sod_geo_ita_spa_ger_alb_gam_wly_mol_fin_swt_bat_por_tag_jpn_tml_kor_ukr_lit_tsn_hin_jav_pol_chh_ind_cnt_eng_ewe_guj_heb_arw_prs_glc_pan_qcu_slo_mcd_dut_bem_owc_grk_amh_ben_sun_afr_ses_ctl_zul_mly_tha_hau_knd_tsw_yor_tur_nor_swe_azi_xho_vie_mlt_dgb_igb_akn	-1.08623292445564	-2.6613418102748	0.00916896409974203
222	tig_pan_bam_por_chh_heb_mlt_pol_uzb_aze_lda_bat_ven_bos_lit_bsq_afr_amh_swt_mnd_guj_ger_tsw_dut_zul_mol_hun_fbf_dyu_est_scr_amr_geo_rus_cze_ukr_glc_owc_sid_eng_fin_igb_jav_grk_sun_jpn_tml_kor_ben_prs_bem_lat_mao_swe_aeg_ind_cnt_mcd_yor_bul_gam_krd_ctl_svk_hin_qcu_nor_slo_alb_xho_wly_spa_anl_fre_tag_urd_moo_rom_tsn_mly_tha_sod_knd_cic_akn_azi_ita_arw_tur_dgb_vie_hau_ewe_ses_swa	0.0352216293309962	0.0830112628267724	0.93402099670348
223	hau_por_dyu_krd_gam_chh_sod_prs_azi_tur_zul_sun_fbf_svk_scr_bsq_ger_tig_lda_mnd_dut_swe_yor_pan_bam_ctl_est_bem_tsn_hun_ita_anl_geo_rom_urd_guj_hin_owc_aeg_arw_fin_akn_bat_nor_jav_jpn_knd_kor_afr_cze_igb_bul_ind_ben_mlt_mly_cnt_glc_cic_slo_wly_grk_lat_mcd_lit_qcu_ukr_fre_pol_swa_amr_rus_heb_bos_mao_alb_dgb_mol_ewe_tag_tha_amh_tml_tsw_ses_aze_spa_eng_uzb_moo_vie_sid_ven_swt_xho	-0.0735512846444403	-0.173246354804153	0.862834303943739
224	owc_ita_tsw_glc_sid_anl_hau_krd_azi_uzb_igb_bat_swa_afr_prs_bsq_por_sod_bem_mnd_lat_pol_dyu_hin_zul_rom_fin_ven_swt_hun_nor_aeg_geo_fre_guj_slo_pan_tig_amh_bul_est_ses_mao_mol_tag_jpn_tml_kor_alb_bos_fbf_ctl_mly_arw_amr_jav_cnt_swe_yor_eng_heb_ukr_rus_scr_svk_qcu_mcd_urd_dut_bam_chh_ger_mlt_ben_sun_cze_tsn_lit_cic_ind_tha_wly_knd_xho_lda_aze_spa_grk_tur_moo_vie_gam_akn_ewe_dgb	-0.0662626244884212	-0.156206764944429	0.876208628501839
225	hau_ben_ewe_eng_gam_wly_sod_svk_aze_tur_swa_jav_moo_rom_lit_bsq_mol_anl_bam_cnt_ukr_ctl_dyu_glc_igb_bos_est_cic_swt_fin_pol_aeg_geo_bul_por_krd_fre_amr_heb_scr_hun_fbf_tag_slo_sun_jpn_tml_kor_ger_ita_zul_guj_mly_prs_tig_bat_mnd_arw_bem_nor_amh_swe_spa_lat_grk_qcu_urd_afr_mcd_lda_chh_rus_mlt_cze_ind_hin_tsn_alb_ven_mao_tha_owc_knd_akn_tsw_uzb_pan_dut_azi_yor_vie_sid_dgb_ses_xho	-1.03475475483812	-2.53477482348347	0.0129221785326129
226	chh_krd_fbf_bul_tig_heb_amh_prs_azi_aze_bem_sun_tsw_pol_rus_bsq_hin_sid_swa_cnt_por_rom_ven_lit_swt_ger_fin_moo_bam_hun_mol_wly_geo_alb_arw_ctl_eng_gam_hau_ukr_est_ses_jav_cze_bat_jpn_knd_kor_bos_ita_xho_grk_mao_glc_owc_ind_mnd_fre_cic_dut_anl_lat_afr_slo_pan_qcu_urd_mcd_scr_igb_mlt_ben_sod_spa_mly_svk_yor_swe_dyu_tag_tha_aeg_tml_dgb_ewe_tur_guj_nor_uzb_lda_vie_amr_tsn_akn_zul	-0.386124651634911	-0.915656084868079	0.362215484808403
227	owc_nor_xho_rom_sod_anl_heb_krd_aze_uzb_moo_tag_bam_ger_pan_bsq_spa_chh_ses_cnt_hin_ita_lda_arw_fbf_alb_est_zul_dyu_fin_rus_amr_geo_ben_mcd_mol_bul_wly_sid_fre_hun_swt_sun_ctl_bat_jpn_tml_kor_cze_guj_cic_dut_mly_ukr_hau_mao_mnd_swe_igb_slo_amh_por_pol_scr_grk_qcu_glc_bos_afr_akn_aeg_prs_mlt_lat_ind_svk_dgb_urd_tsw_jav_tha_gam_knd_swa_ewe_tur_lit_eng_azi_bem_vie_tig_tsn_yor_ven	0.190687105364312	0.448592942762105	0.654768800388701
228	chh_cze_lda_mcd_wly_mlt_owc_slo_aze_azi_yor_jav_fbf_pol_ben_bsq_pan_aeg_moo_cnt_glc_swe_swt_bos_swa_afr_est_bam_dgb_fin_lit_hau_geo_nor_bul_ukr_arw_sid_amh_urd_hun_ewe_tag_guj_mao_jpn_knd_kor_rom_hin_tsw_alb_bat_lat_heb_mly_mnd_rus_akn_svk_tig_prs_grk_eng_mol_qcu_ger_ctl_ita_bem_gam_por_amr_spa_sun_krd_ses_fre_igb_ind_tha_sod_tml_xho_ven_tur_dut_scr_uzb_tsn_vie_anl_zul_cic_dyu	-0.447545550368606	-1.06371674465543	0.290211210969126
229	wly_ctl_yor_pol_amr_heb_aeg_swe_azi_uzb_bem_sun_dgb_cze_ita_bsq_mol_gam_swa_cnt_spa_alb_swt_ukr_cic_hin_hun_xho_lda_fin_arw_sod_geo_dut_glc_ger_guj_chh_anl_prs_est_ven_jav_ben_bat_jpn_tml_kor_mcd_rus_akn_lat_tag_afr_amh_mao_mnd_nor_moo_bul_tig_fre_por_svk_grk_qcu_lit_pan_urd_ewe_mlt_scr_hau_slo_mly_bos_fbf_rom_tsw_ind_tha_sid_knd_igb_bam_tur_eng_krd_aze_zul_vie_owc_tsn_dyu_ses	0.0366394891052935	0.0862077894294763	0.931486570785912
230	chh_ben_swa_eng_aeg_amr_hau_ukr_uzb_azi_ven_bat_xho_pan_afr_bsq_bul_gam_dgb_mnd_grk_fre_yor_prs_fbf_bos_est_igb_tsn_hun_ctl_wly_geo_ger_mcd_por_ita_heb_owc_rus_fin_dyu_tag_pol_mly_jpn_knd_kor_glc_svk_moo_cze_jav_mol_sod_mao_cnt_swe_tsw_spa_mlt_slo_nor_lit_arw_qcu_hin_lat_guj_bam_sid_krd_tig_rom_ind_scr_swt_dut_akn_sun_tha_amh_tml_cic_lda_aze_alb_urd_tur_ewe_vie_anl_ses_zul_bem	0.101991524549046	0.240009691849729	0.810850973775688
231	chh_ctl_bem_ukr_amr_anl_tig_eng_aze_tur_dyu_bat_tsn_swe_afr_bsq_mcd_owc_cic_cnt_bul_lat_ven_alb_swa_scr_est_moo_xho_hun_bos_gam_geo_glc_prs_slo_krd_hau_mlt_nor_fin_dgb_tag_hin_ind_jpn_knd_kor_ger_por_fbf_dut_sun_rom_heb_mly_mnd_ben_ses_cze_wly_urd_rus_grk_arw_qcu_lit_fre_spa_yor_sod_mol_aeg_pan_mao_guj_swt_pol_tsw_jav_tha_sid_tml_igb_ewe_azi_svk_ita_uzb_bam_vie_amh_zul_lda_akn	-0.216346600618241	-0.510978711687637	0.610576883977239
232	mlt_cze_akn_alb_chh_aeg_wly_ukr_aze_tur_igb_sun_ven_por_lit_bsq_rom_tig_bem_cnt_eng_bos_tsw_krd_tsn_swe_hun_ewe_xho_est_fre_gam_geo_lat_mcd_glc_pan_amh_anl_slo_fin_swt_tag_spa_jav_jpn_tml_kor_pol_prs_moo_guj_mao_hin_heb_bat_mnd_ctl_cic_bul_amr_ger_scr_rus_grk_qcu_ita_afr_urd_dyu_sid_ben_sod_mol_ind_dut_lda_arw_fbf_mly_tha_owc_knd_ses_zul_uzb_nor_svk_azi_swa_vie_hau_yor_bam_dgb	-0.120823995596625	-0.284695229713459	0.776510632753468
233	tig_dut_swa_mcd_owc_anl_amh_ger_tur_aze_swt_mly_ses_guj_swe_bsq_krd_sid_bam_cnt_spa_fre_bem_arw_fbf_eng_est_lda_zul_hun_scr_heb_geo_slo_glc_rom_prs_gam_wly_lit_fin_xho_tag_ukr_mao_jpn_knd_kor_pan_svk_dgb_urd_jav_ctl_amr_bat_mnd_ben_moo_bos_sod_mol_alb_por_pol_qcu_afr_rus_ita_tsw_mlt_bul_chh_hin_sun_cze_dyu_nor_akn_ind_tha_aeg_tml_tsn_yor_uzb_lat_grk_azi_cic_vie_hau_igb_ewe_ven	-0.498074857612943	-1.18466852566274	0.239167198742172
234	tig_arw_yor_bos_hau_owc_sod_lit_azi_tur_dgb_bat_bem_urd_pol_bsq_mcd_heb_xho_cnt_rom_pan_ses_rus_swa_mol_est_moo_ewe_hun_eng_chh_geo_prs_spa_glc_dut_aeg_wly_ger_fin_igb_tag_hin_sun_jpn_knd_kor_slo_ukr_lda_ita_jav_lat_sid_mly_mnd_nor_tsn_grk_gam_cze_por_scr_svk_qcu_fre_guj_swe_swt_amr_krd_mlt_ctl_mao_bul_tsw_afr_dyu_ind_tha_anl_tml_cic_zul_uzb_ben_alb_aze_bam_vie_amh_akn_fbf_ven	-0.25408142630842	-0.600064905578508	0.549922352795648
235	owc_grk_cic_ita_amh_wly_heb_hin_uzb_azi_zul_mao_bem_nor_pol_bsq_ger_amr_lda_mnd_fre_arw_tsw_glc_dyu_scr_fin_swa_dgb_est_alb_gam_geo_afr_prs_swe_por_mlt_chh_slo_hun_ven_mly_ukr_jav_jpn_tml_kor_dut_bul_yor_guj_sun_ctl_sod_ind_cnt_mol_swt_mcd_anl_spa_rus_cze_lat_qcu_ben_bos_urd_ses_hau_pan_sid_krd_bat_svk_tsn_lit_xho_tag_tha_aeg_knd_bam_fbf_tur_rom_eng_aze_moo_vie_tig_igb_ewe_akn	-0.502508827019247	-1.19463316974059	0.235268239306176
236	amh_lit_tsn_fre_aeg_owc_wly_dut_tur_aze_swa_jav_zul_bos_alb_bsq_cze_amr_fbf_cnt_afr_arw_igb_mcd_ses_pol_hun_swt_lda_fin_nor_tig_geo_eng_ger_ben_spa_sid_mlt_rom_est_akn_mao_urd_ind_jpn_knd_kor_krd_ctl_ven_lat_sun_svk_anl_mly_mnd_ukr_bam_slo_chh_prs_bul_guj_grk_qcu_por_scr_glc_tsw_sod_pan_hau_hin_tag_rus_dgb_swe_moo_bat_tha_gam_tml_bem_ewe_uzb_mol_ita_azi_dyu_vie_heb_yor_xho_cic	0.402554193010927	0.947545737721316	0.345816406995111
237	sod_lat_tsn_rom_heb_gam_aeg_krd_tur_azi_moo_mly_ewe_ukr_ger_bsq_hin_hau_dyu_cnt_mol_fre_swt_ita_igb_pol_est_ses_bam_fin_ctl_mlt_geo_guj_alb_nor_slo_tig_amh_scr_hun_tsw_bat_mcd_jav_jpn_knd_kor_ben_afr_dgb_rus_mao_prs_chh_tag_mnd_bul_zul_dut_wly_bos_arw_grk_glc_qcu_pan_lit_urd_cic_anl_cze_owc_svk_ind_spa_fbf_por_swa_sun_tha_sid_tml_akn_ven_uzb_swe_eng_aze_xho_vie_amr_bem_yor_lda	-0.251707547886175	-0.59454628439652	0.553590503365965
238	anl_slo_igb_urd_aeg_chh_hau_ctl_aze_azi_fbf_mao_tsw_por_grk_bsq_bos_amr_swa_mnd_alb_rus_swt_pol_ses_svk_fin_dgb_lda_hun_eng_owc_geo_glc_lit_guj_afr_amh_gam_cze_est_zul_mly_nor_bat_jpn_knd_kor_rom_scr_moo_spa_jav_mol_heb_ind_cnt_fre_bem_pan_sod_ukr_krd_ger_swe_qcu_dut_hin_prs_cic_tig_ita_wly_lat_sun_arw_dyu_mcd_ven_tag_tha_sid_tml_ewe_bam_uzb_ben_bul_tur_xho_vie_mlt_yor_akn_tsn	-0.0421732723483618	-0.0992759876741046	0.921132823683827
239	owc_arw_dgb_spa_mlt_heb_sid_prs_uzb_aze_lda_ind_ses_ben_fre_bsq_slo_wly_bem_cnt_rus_ctl_cic_scr_dyu_ukr_hun_ewe_igb_est_grk_aeg_geo_ger_swe_svk_lit_amh_tig_lat_fin_ven_sun_mol_tag_jpn_tml_kor_eng_ita_xho_glc_jav_dut_sod_mly_mnd_nor_akn_bul_gam_hin_rom_alb_mcd_qcu_bos_urd_afr_swt_hau_cze_amr_guj_bat_krd_yor_pan_tsw_mao_tha_chh_knd_fbf_tsn_azi_pol_por_tur_zul_vie_anl_swa_bam_moo	-0.580790901225851	-1.3871357716522	0.168715830180795
240	sod_afr_igb_pan_aeg_tig_mlt_rom_aze_uzb_swa_bat_fbf_por_mol_bsq_nor_wly_yor_cnt_lit_dut_tsw_cze_tsn_pol_fin_ses_moo_est_slo_gam_geo_ukr_ita_guj_prs_heb_amh_krd_hun_bem_ind_lat_jav_jpn_knd_kor_alb_fre_swt_scr_sun_ben_hau_mly_mnd_hin_ven_bos_chh_urd_arw_eng_bul_qcu_mcd_swe_rus_dgb_amr_ctl_anl_ger_tag_grk_ewe_glc_dyu_mao_tha_owc_tml_lda_bam_azi_svk_spa_tur_xho_vie_sid_akn_zul_cic	0.613269643052744	1.44972796498948	0.150498398894797
241	mlt_glc_ven_spa_anl_aeg_gam_rom_tur_uzb_ses_bat_dgb_ita_nor_bsq_dut_amh_igb_cnt_lat_krd_fbf_pol_akn_ger_fin_yor_moo_est_ben_chh_geo_ukr_mcd_slo_alb_sid_tig_por_hun_dyu_mao_fre_ind_jpn_knd_kor_eng_bul_tsn_urd_tag_pan_heb_sun_mnd_arw_bem_bos_sod_mol_hin_grk_scr_qcu_ctl_rus_prs_swa_amr_guj_hau_cze_jav_svk_bam_lit_cic_mly_tha_owc_tml_zul_tsw_azi_swe_afr_aze_ewe_vie_wly_lda_swt_xho	0.724087568904826	1.71462914873328	0.0897438980575242
242	wly_svk_akn_mol_amr_amh_tig_hin_tur_aze_swa_mly_yor_glc_cze_bsq_slo_owc_ses_mnd_rus_spa_xho_pan_fbf_por_hun_bem_cic_est_rom_heb_geo_ctl_ger_urd_ukr_sod_sid_bos_fin_ewe_sun_scr_ind_jpn_knd_kor_arw_lat_swt_bul_bat_eng_gam_mao_cnt_pol_moo_alb_anl_fre_prs_krd_nor_qcu_afr_mcd_ita_dyu_hau_swe_aeg_guj_tag_lit_ven_grk_zul_jav_tha_mlt_tml_dgb_igb_uzb_ben_dut_azi_tsw_vie_chh_bam_lda_tsn	0.104964548268519	0.247191078346269	0.805305229088022
243	mlt_dut_bem_bul_aeg_wly_chh_eng_azi_aze_swa_sun_dgb_slo_rom_bsq_ger_sod_yor_mnd_fre_grk_igb_alb_cic_spa_fin_dyu_ewe_hun_bos_heb_geo_ita_lat_mcd_afr_hau_anl_mol_est_ven_mly_por_ind_jpn_knd_kor_nor_urd_swt_arw_tag_ctl_sid_jav_cnt_krd_lda_scr_gam_pan_swe_guj_svk_qcu_hin_glc_lit_moo_amh_pol_tig_rus_mao_prs_xho_ukr_fbf_bat_tha_amr_tml_ses_bam_uzb_cze_ben_tur_tsw_vie_owc_zul_tsn_akn	-0.622245845788042	-1.486679131526	0.140482063941367
244	anl_guj_swt_pol_mlt_sid_owc_arw_azi_uzb_akn_mly_bam_svk_afr_bsq_grk_amh_moo_mnd_ukr_bos_tsw_slo_yor_ben_est_tsn_ses_hun_bul_gam_geo_dut_fre_lit_alb_heb_hau_nor_fin_dyu_sun_mol_mao_jpn_tml_kor_rom_hin_zul_prs_ind_urd_amr_jav_cnt_mcd_cic_scr_wly_lat_pan_eng_swe_qcu_glc_ger_ctl_swa_tig_ita_chh_cze_bat_rus_fbf_por_xho_tag_tha_sod_knd_lda_ven_tur_spa_krd_aze_dgb_vie_aeg_ewe_igb_bem	-0.639047455405115	-1.52884505100792	0.129697142306419
245	wly_slo_akn_ben_aeg_owc_amr_cze_aze_tur_igb_mly_bam_mol_fre_bsq_glc_chh_dyu_mnd_por_hin_bem_ger_fbf_scr_est_moo_cic_fin_bul_sod_geo_urd_rom_ita_spa_sid_anl_swe_hun_swt_bat_lat_tag_jpn_tml_kor_arw_lit_swa_nor_jav_afr_hau_mao_cnt_guj_zul_eng_gam_pan_mcd_ukr_bos_qcu_pol_krd_rus_ses_mlt_alb_heb_prs_sun_ctl_ven_grk_tsn_ind_tha_amh_knd_dgb_lda_uzb_svk_dut_azi_yor_vie_tig_ewe_tsw_xho	0.571024307356927	1.34748543773074	0.181097642158878
246	amr_rom_fbf_lit_aeg_amh_chh_slo_uzb_azi_swt_mao_ewe_lat_arw_bsq_spa_hau_igb_mnd_ben_guj_zul_ita_ses_alb_hun_moo_dyu_fin_mcd_tig_geo_rus_mol_eng_bos_sod_mlt_prs_est_cic_mly_hin_ind_jpn_tml_kor_svk_nor_ven_urd_bat_ctl_owc_tag_cnt_por_swa_grk_anl_scr_cze_fre_bul_qcu_ukr_ger_dut_lda_wly_pol_gam_krd_sun_afr_tsn_swe_tsw_jav_tha_heb_knd_yor_akn_aze_glc_pan_tur_bem_vie_sid_xho_bam_dgb	0.0396209812466117	0.0932483145081863	0.925906884585464
247	sod_spa_dyu_cze_chh_owc_amr_arw_azi_uzb_tsn_mao_igb_slo_mol_bsq_guj_amh_yor_cnt_swe_pan_dgb_nor_akn_dut_est_ses_tsw_hun_glc_hau_geo_rom_afr_urd_prs_heb_wly_hin_fin_swa_jav_ita_bat_jpn_knd_kor_mcd_lat_swt_pol_mly_fre_aeg_ind_mnd_ctl_fbf_scr_tig_por_ukr_lit_krd_qcu_svk_bos_grk_cic_mlt_ger_anl_ben_sun_alb_ewe_eng_bem_tag_tha_gam_tml_lda_zul_tur_rus_bul_aze_bam_vie_sid_ven_xho_moo	-0.0471066933978452	-0.110959943182632	0.911887226559517
248	tig_pan_lda_rom_mlt_chh_sid_cze_tur_azi_akn_mly_tsn_dut_alb_bsq_nor_gam_dgb_cnt_svk_mcd_cic_bos_ewe_por_est_dyu_zul_hun_ger_wly_geo_ben_rus_scr_prs_heb_amr_lat_fin_igb_mao_pol_tag_jpn_tml_kor_lit_slo_tsw_hin_ind_eng_anl_bat_mnd_bul_yor_ita_amh_krd_afr_swe_arw_qcu_ctl_mol_ukr_ses_aeg_urd_hau_fre_jav_grk_swt_guj_moo_sun_tha_sod_knd_bem_xho_aze_glc_spa_uzb_bam_vie_owc_swa_fbf_ven	-0.0607673015393998	-0.143340227793674	0.886331611206938
249	anl_guj_ses_ben_sod_aeg_amr_ita_tur_azi_cic_bat_ewe_rom_prs_bsq_rus_sid_bam_mnd_hin_alb_tsn_fre_ven_afr_est_swa_akn_fin_bul_heb_geo_pol_scr_ger_mcd_gam_wly_pan_hun_moo_sun_spa_ind_jpn_knd_kor_nor_urd_dgb_bos_mly_ukr_tig_tag_cnt_grk_fbf_glc_owc_eng_dut_svk_krd_qcu_lit_arw_slo_dyu_amh_cze_hau_swe_mao_ctl_zul_mol_igb_jav_tha_chh_tml_tsw_lda_aze_lat_por_uzb_xho_vie_mlt_yor_bem_swt	-0.578944621519533	-1.38233708037981	0.170179084491442
250	heb_urd_swt_por_anl_owc_tig_pan_azi_uzb_lda_sun_moo_guj_cze_bsq_ita_hau_ses_cnt_bul_mol_yor_fre_dgb_nor_est_swa_fbf_fin_lat_amr_geo_rus_ben_scr_alb_chh_gam_arw_hun_ewe_ind_ger_mao_jpn_tml_kor_glc_ukr_tsn_rom_jav_grk_amh_tag_mnd_svk_bam_mcd_wly_pol_lit_spa_eng_qcu_swe_krd_slo_tsw_mlt_ctl_sod_hin_mly_bos_dyu_dut_igb_bat_tha_aeg_knd_xho_zul_aze_prs_afr_tur_ven_vie_sid_cic_akn_bem	-0.126019862063243	-0.296928446446838	0.767183303800366
251	heb_hin_dyu_urd_amh_wly_owc_bul_uzb_azi_dgb_mao_moo_scr_dut_bsq_afr_anl_igb_mnd_arw_svk_lda_fre_ewe_ukr_fin_bem_tsn_est_pan_sod_geo_lat_mol_ita_ctl_hau_sid_spa_hun_swt_jav_bos_tag_jpn_tml_kor_mcd_ger_ses_eng_bat_nor_tig_mly_cnt_grk_zul_rom_mlt_alb_krd_pol_swe_qcu_ben_guj_rus_cic_amr_slo_aeg_cze_sun_por_swa_glc_fbf_ind_tha_gam_knd_yor_ven_aze_prs_lit_tur_xho_vie_chh_tsw_akn_bam	-0.0877350392006455	-0.2068787394334	0.836556843354473
252	owc_spa_ses_guj_wly_tig_amr_dut_aze_tur_yor_ind_zul_ukr_ben_bsq_rom_heb_bam_mnd_svk_mcd_swa_pol_tsn_cze_est_swt_tsw_hun_hin_aeg_geo_grk_urd_fre_mol_gam_sod_glc_fin_fbf_sun_nor_tag_jpn_knd_kor_ctl_ita_moo_por_jav_pan_amh_mao_cnt_prs_ewe_krd_hau_afr_alb_bos_bul_qcu_eng_arw_lit_dyu_chh_ger_sid_swe_mly_slo_igb_scr_cic_bat_tha_mlt_tml_lda_ven_uzb_lat_rus_azi_akn_vie_anl_bem_xho_dgb	-0.414187952004058	-0.981939884301841	0.328677102291269
253	sid_rom_swa_ben_heb_sod_amh_mol_uzb_aze_tsw_tag_moo_prs_pol_bsq_ger_hau_dyu_mnd_bos_spa_ewe_lit_xho_grk_hun_cic_ses_est_glc_amr_geo_hin_urd_guj_cze_chh_tig_ukr_fin_dgb_ind_nor_sun_jpn_tml_kor_swe_bul_swt_slo_bat_scr_anl_mao_cnt_rus_yor_alb_wly_pan_afr_ita_por_qcu_eng_arw_krd_bem_mlt_dut_gam_mcd_jav_lat_igb_ctl_bam_mly_tha_aeg_knd_lda_tsn_tur_fre_svk_azi_fbf_vie_owc_ven_zul_akn	-0.276013872398222	-0.652676748593968	0.51557482611003
254	anl_cze_ses_urd_chh_sid_wly_ger_azi_uzb_tsn_ind_ven_mol_bul_bsq_pol_owc_bem_mnd_rus_guj_moo_pan_dyu_ita_est_yor_fbf_hun_prs_gam_geo_ctl_lat_dut_nor_sod_mlt_spa_fin_akn_mly_alb_sun_jpn_tml_kor_por_mcd_tsw_glc_mao_lit_amr_jav_cnt_rom_bam_scr_tig_ben_swe_slo_afr_qcu_bos_krd_fre_zul_amh_hin_hau_ukr_bat_arw_ewe_eng_swt_tag_tha_aeg_knd_lda_dgb_tur_svk_grk_aze_xho_vie_heb_cic_igb_swa	-0.626536587482027	-1.49805528208776	0.137505533546734
255	mlt_scr_akn_spa_tig_gam_chh_ctl_uzb_aze_tsn_ind_fbf_ita_dut_bsq_swe_amr_moo_mnd_rom_hin_xho_guj_yor_rus_hun_dgb_ven_est_svk_hau_geo_pol_lit_bos_por_heb_amh_bul_fin_swt_sun_slo_tag_jpn_tml_kor_urd_mcd_ses_pan_mly_glc_anl_bat_cnt_mol_bam_ben_sod_afr_lat_fre_arw_qcu_prs_grk_krd_swa_wly_nor_sid_ger_jav_alb_igb_cze_lda_mao_tha_owc_knd_dyu_cic_tur_ukr_eng_azi_zul_vie_aeg_ewe_bem_tsw	-0.572048755443931	-1.36527511354906	0.17546007723407
256	tig_dut_igb_eng_sid_heb_sod_pan_aze_tur_zul_tag_akn_mcd_nor_bsq_pol_hau_xho_mnd_cze_lat_tsn_urd_bam_spa_hun_dyu_dgb_est_mol_amh_geo_ita_ukr_bul_prs_aeg_wly_alb_fin_bem_sun_lit_mly_jpn_tml_kor_rus_svk_ewe_fre_mao_afr_owc_ind_cnt_guj_tsw_por_gam_slo_arw_ger_glc_qcu_bos_scr_grk_swa_chh_hin_anl_swe_jav_ben_ses_krd_moo_bat_tha_amr_knd_fbf_cic_uzb_ctl_rom_azi_yor_vie_mlt_lda_ven_swt	-0.380168303459822	-0.900860202740693	0.369989638532233
257	amh_arw_zul_scr_sod_gam_owc_ger_aze_uzb_dgb_mao_akn_svk_pan_bsq_swe_chh_moo_mnd_lat_krd_ewe_lit_tsw_grk_est_bem_swa_hun_alb_hau_geo_hin_ctl_dut_glc_aeg_mlt_rom_fin_dyu_bat_por_jav_jpn_tml_kor_cze_prs_tsn_ben_ind_fre_wly_mly_cnt_rus_xho_pol_heb_ukr_afr_eng_spa_qcu_urd_mcd_slo_ven_amr_nor_sid_mol_sun_guj_swt_bul_ses_tag_tha_tig_knd_bam_fbf_tur_bos_ita_azi_cic_vie_anl_yor_igb_lda	-0.160142509467898	-0.378397609510738	0.705997640051377
258	sod_rus_tsw_lit_wly_anl_aeg_spa_aze_azi_swa_mao_swt_grk_hin_bsq_glc_mlt_tsn_cnt_pol_cze_ses_fre_moo_rom_fin_bam_zul_hun_eng_heb_geo_krd_guj_ita_mol_tig_sid_pan_est_yor_jav_nor_mly_jpn_tml_kor_bos_urd_bem_dut_tag_svk_owc_sun_mnd_alb_cic_prs_amh_ger_arw_mcd_lat_qcu_por_ukr_bul_ewe_chh_slo_hau_scr_bat_swe_dgb_afr_dyu_ind_tha_amr_knd_fbf_xho_uzb_ben_ctl_tur_akn_vie_gam_ven_igb_lda	-0.722950318496923	-1.73219118497312	0.0865548705493502
259	gam_grk_lda_hin_sod_hau_owc_pol_aze_tur_fbf_bat_xho_prs_lit_bsq_arw_amr_tsw_mnd_afr_spa_zul_por_swa_cze_fin_ven_moo_est_dut_amh_geo_rom_ctl_mol_swe_sid_chh_lat_hun_swt_tag_slo_mly_jpn_knd_kor_pan_bos_cic_ukr_mao_ben_anl_jav_cnt_mcd_dyu_bul_mlt_guj_nor_svk_ger_qcu_ita_glc_scr_ewe_wly_rus_aeg_urd_sun_krd_dgb_fre_ses_ind_tha_heb_tml_akn_yor_azi_eng_alb_uzb_igb_vie_tig_bem_bam_tsn	0.269360092307192	0.633852096177777	0.527733270163614
260	heb_pan_tsw_mol_amr_mlt_tig_rus_azi_aze_zul_jav_cic_grk_nor_bsq_krd_anl_tsn_mnd_ben_prs_fbf_bos_igb_swe_est_bam_swt_fin_ctl_sod_geo_guj_alb_eng_glc_aeg_hau_ita_hun_dgb_sun_spa_ind_jpn_knd_kor_lit_arw_yor_mcd_mao_por_gam_tag_cnt_hin_lda_urd_sid_afr_ger_fre_rom_qcu_scr_lat_dut_bem_chh_pol_owc_ukr_bat_bul_ewe_cze_swa_mly_tha_amh_tml_dyu_xho_tur_svk_slo_uzb_ses_vie_wly_akn_ven_moo	-0.50535073167423	-1.20111493703409	0.232756723938119
261	tig_swe_ewe_slo_wly_owc_amh_prs_azi_tur_swt_ind_tsw_nor_ctl_bsq_lit_chh_lda_cnt_afr_por_ses_grk_igb_pol_fin_moo_bam_est_bul_mlt_geo_pan_arw_spa_svk_sod_sid_glc_hun_swa_mao_urd_sun_jpn_knd_kor_eng_ben_zul_rus_mly_mcd_heb_tag_mnd_hin_fbf_ita_amr_mol_cze_scr_alb_qcu_ger_krd_bos_bem_anl_lat_aeg_dut_jav_fre_ven_rom_tsn_bat_tha_gam_tml_dgb_akn_aze_ukr_guj_uzb_dyu_vie_hau_yor_cic_xho	1.11783130754266	2.69378730876128	0.00838157031583157
262	tig_ger_swa_dut_wly_sid_sod_svk_uzb_tur_zul_jav_tsn_rus_nor_bsq_cze_aeg_fbf_mnd_swe_scr_akn_ita_bem_urd_est_swt_ses_hun_rom_amh_geo_glc_fre_ben_arw_anl_mlt_hin_fin_yor_mao_alb_bat_jpn_knd_kor_afr_bul_moo_bos_tag_ukr_chh_ind_cnt_mol_dyu_pol_gam_mcd_spa_guj_pan_qcu_lit_slo_grk_tsw_amr_krd_owc_prs_sun_lat_dgb_por_bam_mly_tha_heb_tml_igb_ewe_aze_ctl_eng_azi_cic_vie_hau_xho_lda_ven	-1.41320947205878	-3.5534582633144	0.000599509928344447
263	sod_mcd_ses_afr_sid_amh_hau_rom_tur_uzb_ven_ind_bam_hin_pan_bsq_lat_tig_dgb_mnd_por_guj_cic_ukr_tsn_alb_est_fbf_tsw_fin_nor_aeg_geo_ctl_bos_pol_arw_chh_gam_dut_hun_moo_jav_glc_sun_jpn_knd_kor_lit_spa_xho_urd_bat_ben_amr_tag_cnt_svk_zul_ger_wly_rus_grk_eng_bul_qcu_cze_krd_fre_ewe_owc_scr_mlt_prs_mly_ita_akn_slo_yor_mao_tha_heb_tml_bem_dyu_aze_mol_swe_azi_swt_vie_anl_igb_lda_swa	-0.642163843331308	-1.53970959336968	0.127026873376947
264	aeg_pan_zul_rom_gam_wly_amr_rus_aze_tur_moo_mly_xho_spa_dut_bsq_eng_amh_bem_cnt_swe_krd_ewe_lat_swt_por_est_cic_swa_fin_arw_anl_geo_ger_slo_ben_glc_mlt_tig_scr_hun_lda_sun_cze_bat_jpn_tml_kor_hin_bos_fbf_prs_mao_nor_chh_ind_mnd_ita_dgb_ukr_hau_pol_grk_mol_urd_qcu_guj_alb_fre_akn_heb_svk_sid_mcd_jav_bul_ven_lit_tsn_tag_tha_owc_knd_yor_dyu_uzb_afr_ctl_azi_ses_vie_sod_igb_bam_tsw	-0.516554312437662	-1.23071430038856	0.221533383196355
265	aeg_grk_dyu_bos_heb_mlt_sid_mol_uzb_tur_ven_bat_moo_krd_ita_bsq_hin_sod_tsn_mnd_swe_ukr_swa_dut_zul_ger_est_cic_dgb_fin_mcd_tig_geo_bul_svk_afr_fre_gam_amr_ben_hun_ewe_ind_ctl_tag_jpn_tml_kor_pan_eng_yor_pol_jav_cze_amh_sun_cnt_rus_ses_nor_wly_spa_slo_alb_guj_qcu_arw_scr_glc_xho_owc_urd_hau_rom_mly_por_akn_prs_bem_mao_tha_anl_knd_swt_lda_aze_lit_lat_azi_tsw_vie_chh_bam_fbf_igb	-0.0473370264656435	-0.111399521545767	0.911539613482698
266	mlt_guj_tsw_nor_chh_amh_hau_rom_aze_tur_xho_sun_igb_scr_pol_bsq_ben_heb_ses_mnd_ger_fre_swa_urd_zul_ctl_fin_moo_ewe_hun_rus_sid_geo_arw_alb_krd_por_tig_owc_lat_est_cic_bat_grk_jav_jpn_knd_kor_hin_ukr_akn_eng_mly_lit_aeg_mao_cnt_spa_fbf_bul_sod_prs_swe_pan_svk_qcu_glc_mol_afr_dyu_amr_ita_anl_cze_ind_slo_ven_dut_bem_tag_tha_gam_tml_dgb_bam_azi_bos_mcd_uzb_swt_vie_wly_yor_tsn_lda	1.06288715469113	2.55469466060923	0.0122521418615688
267	mlt_rus_swt_urd_heb_gam_aeg_mcd_aze_uzb_ven_jav_bem_nor_prs_bsq_ben_sod_bam_mnd_scr_bos_yor_dut_cic_glc_fin_swa_moo_hun_ger_hau_geo_ctl_swe_afr_lit_sid_anl_spa_est_ewe_mao_cze_bat_jpn_tml_kor_bul_alb_akn_grk_tag_slo_owc_mly_cnt_svk_tsn_krd_wly_mol_fre_hin_eng_qcu_guj_pol_pan_lda_chh_por_amh_ita_sun_lat_igb_arw_dyu_ind_tha_tig_knd_xho_zul_azi_ukr_rom_tur_ses_vie_amr_fbf_dgb_tsw	-0.329996477707854	-0.780549228544899	0.437049901512876
268	sod_cze_cic_ukr_chh_sid_heb_nor_azi_aze_ewe_sun_lda_spa_mol_bsq_eng_mlt_bem_mnd_lit_svk_yor_mcd_swa_slo_fin_fbf_dgb_est_pan_tig_geo_arw_afr_ger_ita_owc_amr_guj_hun_zul_bat_por_ind_jpn_tml_kor_krd_ben_moo_grk_tag_dut_gam_jav_cnt_rom_bam_prs_aeg_bos_fre_glc_scr_qcu_rus_bul_hin_xho_wly_urd_amh_alb_mly_pol_ven_ctl_tsn_mao_tha_hau_knd_dyu_ses_uzb_swe_lat_tur_tsw_vie_anl_akn_igb_swt	-0.67538706555216	-1.61881674092367	0.108873245041495
269	amr_lit_bem_nor_wly_aeg_hau_prs_uzb_tur_fbf_ind_moo_svk_ben_bsq_lat_sod_cic_cnt_por_bos_dyu_rus_akn_bul_est_zul_ewe_fin_slo_owc_geo_mcd_grk_fre_glc_heb_anl_ctl_hun_tsn_mly_urd_sun_jpn_knd_kor_pan_swe_swt_krd_bat_eng_chh_jav_mnd_cze_yor_ukr_gam_pol_ita_ger_guj_qcu_rom_mol_arw_lda_tig_spa_mlt_dut_tag_afr_dgb_hin_bam_mao_tha_amh_tml_ven_ses_aze_alb_scr_azi_igb_vie_sid_swa_tsw_xho	-0.58961586248604	-1.40499900815573	0.163353081561776
270	chh_afr_swa_alb_heb_hau_tig_fre_aze_azi_fbf_sun_cic_pan_ctl_bsq_cze_wly_swt_mnd_guj_arw_ewe_rus_bam_pol_hun_lda_xho_est_ita_amh_geo_prs_ben_ukr_krd_owc_sod_slo_fin_tsw_jav_grk_mao_jpn_tml_kor_mcd_hin_tsn_lit_ind_dut_mlt_tag_cnt_bos_akn_por_anl_bul_ger_glc_swe_qcu_lat_svk_urd_dgb_aeg_spa_sid_nor_mly_rom_igb_eng_yor_bat_tha_gam_knd_bem_moo_tur_mol_scr_uzb_ven_vie_amr_zul_ses_dyu	0.619160336943693	1.46731380587095	0.145664458471626
271	tig_pol_tsn_urd_heb_wly_sod_fre_azi_tur_bem_mao_fbf_mol_bos_bsq_glc_mlt_ses_mnd_rom_dut_ewe_ctl_akn_svk_hun_dyu_yor_fin_krd_amr_geo_hin_pan_bul_ita_anl_gam_ger_est_zul_ind_spa_bat_jpn_knd_kor_por_cze_ven_eng_tag_swe_hau_mly_cnt_guj_dgb_rus_amh_ben_arw_prs_nor_qcu_scr_ukr_slo_swt_aeg_alb_chh_grk_sun_lit_lda_mcd_moo_jav_tha_owc_tml_igb_xho_uzb_afr_lat_aze_bam_vie_sid_swa_cic_tsw	-0.261877239117358	-0.619575406234893	0.537052358593265
272	amh_ctl_xho_urd_hau_aeg_sid_krd_aze_uzb_tsw_jav_bam_lit_grk_bsq_alb_gam_dyu_cnt_eng_ben_zul_guj_ewe_ita_est_ven_swt_fin_prs_sod_geo_arw_fre_cze_lat_amr_chh_nor_hun_yor_tag_bos_sun_jpn_knd_kor_bul_svk_akn_scr_mly_mol_anl_mao_mnd_rus_ses_dut_tig_afr_pan_por_pol_qcu_spa_mcd_ger_tsn_heb_swe_owc_glc_ind_ukr_swa_hin_fbf_bat_tha_mlt_tml_dgb_moo_tur_slo_rom_azi_igb_vie_wly_bem_cic_lda	0.345077002908652	0.812501284543477	0.418579055298845
273	heb_rom_tsn_spa_amr_sid_owc_rus_aze_azi_fbf_tag_bam_pol_scr_bsq_por_amh_swt_cnt_urd_arw_ses_guj_dyu_prs_est_bem_igb_fin_lat_anl_geo_afr_ukr_hin_bos_wly_gam_alb_hun_akn_ind_ben_jav_jpn_knd_kor_slo_eng_ven_lit_mly_ger_chh_bat_mnd_swe_tsw_ita_mlt_bul_nor_svk_pan_qcu_mcd_grk_glc_yor_sod_mol_hau_cze_mao_dut_swa_krd_ewe_sun_tha_aeg_tml_lda_cic_tur_fre_ctl_uzb_zul_vie_tig_xho_dgb_moo	-0.305788956363005	-0.724004830772728	0.470880113680224
274	owc_ita_cic_ben_tig_sid_heb_glc_uzb_azi_fbf_mao_xho_ukr_rom_bsq_svk_chh_swa_cnt_urd_afr_akn_por_bam_guj_fin_tsw_lda_est_cze_sod_geo_ctl_mol_pol_ger_aeg_mlt_alb_hun_dgb_sun_scr_bat_jpn_knd_kor_slo_lat_ewe_hin_ind_eng_anl_jav_mnd_spa_bem_krd_amh_prs_bul_fre_swe_qcu_pan_arw_mcd_dyu_wly_rus_amr_nor_mly_lit_moo_dut_yor_tag_tha_hau_tml_swt_zul_tur_bos_grk_aze_ven_vie_gam_igb_ses_tsn	-0.14370171602571	-0.33917176365728	0.735245018537714
275	chh_rus_lda_mcd_gam_amh_tig_alb_uzb_aze_ewe_tag_swt_guj_nor_bsq_fre_sod_cic_cnt_spa_slo_bam_mol_fbf_grk_est_ses_igb_hun_prs_mlt_geo_arw_glc_rom_hin_heb_owc_lit_fin_tsn_ind_bos_mly_jpn_knd_kor_ger_eng_swa_bul_bat_ben_hau_mao_mnd_urd_zul_scr_amr_swe_svk_lat_cze_qcu_afr_pol_por_dyu_aeg_pan_anl_ukr_jav_ctl_dgb_dut_yor_sun_tha_sid_tml_xho_tsw_azi_ita_krd_tur_ven_vie_wly_akn_moo_bem	0.566728841969901	1.34598739504254	0.181578541516589
276	chh_hin_ewe_ctl_gam_heb_sod_cze_azi_tur_akn_sun_tsw_krd_ben_bsq_afr_amr_ven_mnd_urd_mol_yor_lit_fbf_spa_est_ses_dyu_hun_bos_anl_geo_guj_rom_mcd_por_aeg_wly_nor_fin_bem_mly_rus_jav_jpn_knd_kor_pol_fre_igb_lat_bat_alb_amh_ind_cnt_grk_zul_ita_mlt_dut_eng_ger_glc_qcu_slo_pan_bul_dgb_tig_swe_hau_ukr_mao_svk_cic_scr_lda_tag_tha_owc_tml_xho_bam_uzb_arw_prs_aze_tsn_vie_sid_swt_moo_swa	-1.02014449995261	-2.49176473277936	0.0144824209168783
277	wly_dut_akn_ita_amr_aeg_hau_cze_aze_azi_dgb_bat_tsw_swe_bul_bsq_glc_mlt_tsn_cnt_grk_rom_moo_krd_ses_slo_est_cic_dyu_hun_hin_heb_geo_pan_ben_guj_fre_tig_sod_bos_fin_swt_tag_por_sun_jpn_tml_kor_mcd_alb_zul_ger_mly_svk_gam_mao_mnd_lit_fbf_scr_chh_ukr_mol_ctl_afr_qcu_eng_lat_arw_swa_anl_rus_amh_urd_jav_spa_yor_pol_lda_ind_tha_owc_knd_bem_ewe_tur_prs_nor_uzb_bam_vie_sid_xho_igb_ven	0.117735055928813	0.27735312846728	0.782124549039155
278	amr_ben_moo_hin_owc_tig_heb_nor_azi_aze_lda_sun_ewe_arw_cze_bsq_scr_sid_dgb_cnt_bul_spa_tsn_guj_dyu_urd_est_swa_tsw_hun_ger_sod_geo_prs_krd_grk_ukr_wly_chh_pan_fin_igb_tag_swe_mao_jpn_tml_kor_mol_mcd_zul_alb_jav_bos_gam_bat_mnd_ctl_akn_fre_amh_dut_svk_lit_lat_qcu_por_eng_rom_bem_hau_afr_mlt_rus_ind_slo_ses_glc_bam_mly_tha_aeg_knd_swt_ven_tur_pol_ita_uzb_xho_vie_anl_fbf_cic_yor	-1.46550332334499	-3.70349074848111	0.00036056602967576
279	anl_krd_yor_ben_chh_aeg_amr_scr_uzb_tur_cic_mao_swa_swe_prs_bsq_spa_amh_igb_cnt_fre_rom_dyu_lat_moo_mol_fin_lda_xho_est_lit_gam_geo_arw_ita_afr_guj_owc_hau_mcd_hun_ses_ind_ctl_tag_jpn_tml_kor_glc_bul_swt_alb_sun_nor_wly_jav_mnd_dut_ewe_cze_tig_hin_rus_ger_bos_qcu_pan_por_ukr_fbf_sid_svk_sod_urd_mly_eng_akn_grk_tsn_bat_tha_mlt_knd_tsw_zul_aze_pol_slo_azi_ven_vie_heb_dgb_bam_bem	-0.605250345015792	-1.44347379026954	0.152247175973185
280	amh_prs_ewe_swe_tig_aeg_heb_ctl_uzb_aze_swt_mao_ses_glc_svk_bsq_bul_wly_moo_mnd_scr_dut_bem_lat_yor_eng_est_swa_akn_hun_afr_hau_geo_por_nor_lit_ita_sid_anl_pol_fin_ven_bat_mol_mly_jpn_knd_kor_alb_arw_dyu_pan_jav_krd_chh_ind_cnt_ben_bam_cze_mlt_rom_slo_guj_grk_qcu_spa_fre_mcd_cic_gam_hin_sod_urd_tag_ger_zul_ukr_lda_sun_tha_amr_tml_tsn_fbf_azi_bos_rus_tur_dgb_vie_owc_igb_tsw_xho	-0.249572892032981	-0.589319010563296	0.557076195060463
281	mlt_cze_bam_slo_anl_sod_aeg_lat_aze_uzb_ven_bat_tsw_alb_ctl_bsq_eng_wly_xho_mnd_svk_urd_fbf_fre_yor_hin_fin_zul_igb_est_rus_owc_geo_afr_arw_pol_rom_amh_sid_lit_hun_lda_jav_krd_mly_jpn_tml_kor_ben_nor_ses_por_ind_ger_amr_tag_cnt_scr_dyu_spa_tig_ukr_glc_mol_bul_qcu_dut_guj_grk_bem_gam_prs_heb_swe_sun_bos_ewe_pan_cic_mao_tha_chh_knd_swt_tsn_tur_ita_mcd_azi_moo_vie_hau_akn_swa_dgb	0.349646521274695	0.823909945215929	0.412098708353688
282	wly_guj_ses_ger_tig_amh_hau_prs_azi_tur_swa_bat_dyu_dut_grk_bsq_alb_mlt_tsw_mnd_spa_lat_bem_por_ven_arw_hun_fbf_zul_est_ita_gam_geo_ctl_lit_rus_afr_chh_sid_scr_fin_moo_mao_eng_sun_jpn_knd_kor_pol_mcd_akn_ukr_tag_fre_aeg_jav_cnt_bul_bam_pan_owc_krd_hin_ben_cze_qcu_nor_rom_slo_swt_anl_mol_amr_urd_mly_glc_lda_svk_yor_ind_tha_heb_tml_igb_cic_aze_bos_swe_uzb_xho_vie_sod_tsn_ewe_dgb	0.399779701257228	0.941862093890257	0.348703448857711
283	anl_pan_igb_mcd_mlt_chh_sid_scr_aze_azi_tsw_bat_dyu_urd_svk_bsq_hin_tig_cic_mnd_lit_por_xho_eng_lda_krd_hun_zul_ewe_fin_lat_aeg_geo_grk_cze_pol_alb_sod_hau_ben_est_moo_sun_spa_tag_jpn_knd_kor_ita_afr_tsn_fre_ind_slo_heb_jav_cnt_nor_swa_swe_amh_glc_ctl_rom_bos_qcu_ukr_guj_dut_yor_owc_rus_gam_bul_mao_prs_fbf_ger_dgb_mly_tha_amr_tml_ven_bem_uzb_mol_arw_tur_ses_vie_wly_akn_bam_swt	-1.02212162235557	-2.49219925492362	0.0144658486353857
284	tig_guj_ven_svk_chh_amh_anl_ctl_azi_uzb_tsw_sun_dgb_ger_mcd_bsq_krd_gam_dyu_cnt_por_ukr_ewe_glc_tsn_fre_est_bem_xho_hun_alb_sid_geo_rus_afr_rom_mol_heb_owc_slo_fin_zul_mly_bos_bat_jpn_tml_kor_dut_grk_bam_eng_jav_cze_amr_mao_mnd_ita_fbf_prs_sod_pan_scr_lat_ben_qcu_nor_spa_pol_swt_mlt_bul_wly_arw_ind_lit_yor_urd_swa_tag_tha_hau_knd_igb_ses_aze_hin_swe_tur_akn_vie_aeg_moo_cic_lda	-0.358639929776115	-0.850154282900463	0.397422736787668
285	tig_svk_xho_ukr_aeg_hau_sod_mol_aze_uzb_swa_mly_moo_afr_fre_bsq_slo_owc_ewe_cnt_ctl_bos_swt_eng_ses_arw_fin_dyu_tsw_est_rom_amr_geo_swe_dut_alb_hin_chh_heb_bul_hun_bem_tag_krd_ind_jpn_tml_kor_rus_urd_akn_grk_sun_lat_amh_bat_mnd_scr_bam_cze_wly_nor_guj_prs_por_qcu_pol_ben_lit_yor_mlt_glc_anl_ita_mao_pan_igb_ger_fbf_jav_tha_sid_knd_dgb_tsn_azi_mcd_spa_tur_ven_vie_gam_cic_lda_zul	-0.00114916757170333	-0.00270286083016927	0.997849221057777
286	hau_ukr_cic_rus_gam_tig_sod_ger_aze_azi_igb_bat_yor_mcd_bos_bsq_fre_amh_tsw_mnd_bul_slo_bam_dut_dgb_por_fin_swt_bem_est_afr_amr_geo_spa_rom_pol_grk_sid_anl_nor_hun_ven_mly_cze_tag_jpn_tml_kor_arw_svk_dyu_lit_jav_mol_aeg_ind_cnt_guj_tsn_alb_wly_hin_ctl_ita_swe_qcu_lat_ben_glc_swa_chh_krd_owc_urd_mao_eng_lda_pan_zul_sun_tha_heb_knd_ses_akn_uzb_scr_prs_tur_ewe_vie_mlt_moo_fbf_xho	-0.335396245005377	-0.793740993525144	0.429366831267228
287	amr_svk_dyu_fre_tig_anl_wly_prs_aze_tur_ven_sun_xho_mol_guj_bsq_rom_sod_tsn_mnd_urd_ben_yor_bos_dgb_grk_fin_zul_ewe_est_pan_heb_geo_lat_arw_ukr_swe_owc_gam_cze_hun_tsw_mly_lit_jav_jpn_knd_kor_hin_ctl_igb_scr_bat_nor_aeg_ind_cnt_slo_bam_mcd_mlt_dut_alb_por_ita_qcu_bul_afr_rus_ses_hau_eng_chh_krd_mao_glc_cic_pol_moo_tag_tha_amh_tml_lda_fbf_azi_spa_ger_uzb_akn_vie_sid_swt_swa_bem	0.111695971911262	0.263154126916461	0.793013925022957
288	mlt_lit_bam_alb_gam_aeg_owc_cze_tur_uzb_yor_tag_dyu_afr_ctl_bsq_krd_anl_dgb_cnt_mcd_ben_fbf_fre_swt_ger_fin_ven_moo_hun_spa_tig_geo_pol_pan_nor_lat_amr_amh_bul_est_lda_sun_prs_bat_jpn_knd_kor_rus_eng_cic_swe_jav_slo_wly_mao_mnd_grk_igb_mol_hau_ukr_arw_por_scr_qcu_hin_svk_urd_ewe_sod_glc_heb_guj_ind_dut_ses_rom_tsn_mly_tha_sid_tml_xho_zul_aze_bos_ita_azi_tsw_vie_chh_akn_swa_bem	-0.432721676260859	-1.0271655027105	0.307006742854383
289	anl_swe_xho_arw_amh_chh_sod_svk_tur_uzb_swa_bat_igb_afr_hin_bsq_nor_tig_lda_mnd_cze_ita_akn_pol_dyu_bul_est_dgb_zul_hun_ben_amr_geo_spa_fre_mol_lit_gam_owc_eng_fin_ven_ind_alb_tag_jpn_tml_kor_por_guj_moo_rus_mly_ctl_sid_sun_cnt_scr_tsw_prs_aeg_slo_lat_ger_grk_qcu_rom_mcd_krd_bem_heb_ukr_hau_urd_jav_dut_swt_glc_tsn_mao_tha_mlt_knd_fbf_ewe_aze_pan_bos_azi_ses_vie_wly_bam_cic_yor	-0.40791605907214	-0.967826200624226	0.335641384688236
290	mlt_ger_tsn_bos_sid_owc_heb_hin_uzb_azi_zul_jav_lda_urd_fre_bsq_alb_tig_swt_mnd_glc_slo_bam_rus_bem_nor_est_ven_akn_hun_pan_wly_geo_ita_pol_prs_cze_sod_anl_por_fin_fbf_tag_dut_mly_jpn_tml_kor_mcd_ukr_ewe_arw_sun_svk_gam_ind_cnt_guj_cic_mol_hau_lit_scr_afr_bul_qcu_grk_ctl_krd_moo_chh_eng_aeg_spa_bat_rom_dyu_lat_yor_mao_tha_amh_knd_xho_ses_tur_swe_ben_aze_dgb_vie_amr_swa_tsw_igb	-0.143904800699773	-0.339327164196114	0.735128342810141
291	aeg_grk_ewe_svk_sod_gam_anl_por_azi_uzb_dyu_sun_cic_mcd_mol_bsq_prs_amh_igb_cnt_rom_ita_fbf_fre_swt_lit_est_dgb_bam_hun_spa_tig_geo_alb_pol_afr_cze_heb_mlt_slo_fin_tsn_mao_nor_jav_jpn_tml_kor_dut_hin_swa_rus_ind_guj_hau_tag_mnd_ben_ses_pan_owc_ctl_glc_swe_ger_qcu_urd_arw_bul_lda_amr_ukr_wly_scr_bat_lat_ven_bos_xho_mly_tha_sid_knd_yor_akn_tur_krd_eng_aze_moo_vie_chh_bem_zul_tsw	-0.543064581983726	-1.29356547374357	0.199019207605328
292	heb_bul_ses_hin_aeg_amr_tig_fre_azi_tur_swa_jav_cic_rom_pan_bsq_ita_owc_dgb_cnt_spa_ukr_bam_mol_tsn_cze_est_akn_fbf_hun_nor_gam_geo_mcd_krd_pol_dut_wly_anl_svk_fin_swt_ind_lat_mao_jpn_tml_kor_urd_lit_bem_rus_bat_scr_sid_sun_mnd_glc_ven_prs_chh_alb_bos_ger_guj_qcu_afr_por_slo_lda_sod_ctl_mlt_swe_mly_eng_tsw_arw_ewe_tag_tha_hau_knd_dyu_igb_uzb_grk_ben_aze_xho_vie_amh_moo_zul_yor	-0.0531965058642752	-0.125216058351703	0.90062278262891
293	owc_scr_tsn_nor_sod_chh_gam_hin_tur_azi_cic_mly_swt_slo_fre_bsq_swe_sid_bem_mnd_eng_alb_swa_mcd_fbf_ben_est_zul_dgb_fin_bul_amh_geo_pol_afr_spa_pan_aeg_heb_ctl_hun_yor_mao_arw_jav_jpn_tml_kor_urd_krd_ewe_grk_sun_ita_hau_tag_cnt_lit_bam_bos_anl_mol_cze_ger_rom_qcu_svk_prs_glc_ses_mlt_dut_tig_ukr_ind_lat_dyu_rus_lda_bat_tha_wly_knd_ven_tsw_uzb_guj_por_aze_igb_vie_amr_xho_akn_moo	0.134130758447586	0.31608546590526	0.752645950866557
294	gam_svk_ven_grk_wly_tig_mlt_slo_azi_uzb_bem_ind_yor_hin_bul_bsq_pol_sid_tsn_cnt_spa_dut_ewe_ukr_bam_fre_est_tsw_ses_fin_ben_heb_geo_pan_ita_rus_krd_owc_anl_nor_hun_moo_sun_bos_tag_jpn_tml_kor_guj_por_xho_alb_jav_mol_chh_bat_mnd_cze_dyu_ctl_hau_arw_scr_eng_lit_qcu_afr_mcd_rom_dgb_sod_prs_amh_swe_mly_ger_fbf_lat_swt_mao_tha_aeg_knd_akn_swa_tur_glc_urd_aze_zul_vie_amr_cic_igb_lda	-0.528351963362038	-1.25770449924122	0.211647574849535
295	sod_ita_lda_ukr_amh_hau_owc_dut_uzb_tur_swt_tag_zul_ger_glc_bsq_mcd_wly_dgb_cnt_arw_mol_tsn_rus_cic_scr_fin_igb_ses_hun_afr_chh_geo_fre_prs_guj_swe_heb_mlt_pan_est_tsw_bat_urd_ind_jpn_knd_kor_bul_ben_ven_bos_mly_lat_tig_jav_mnd_slo_moo_svk_aeg_alb_pol_ctl_lit_qcu_grk_nor_rom_swa_anl_por_sid_spa_mao_hin_bam_eng_ewe_sun_tha_amr_tml_fbf_bem_azi_cze_krd_aze_akn_vie_gam_dyu_yor_xho	0.149589124098854	0.352263255246439	0.725437859553716
296	anl_afr_moo_ben_tig_wly_mlt_bul_aze_tur_yor_bat_dgb_dut_bos_bsq_ukr_heb_ewe_mnd_grk_urd_lda_hin_swa_nor_hun_ven_dyu_fin_mcd_hau_geo_ctl_cze_ita_lat_aeg_gam_ger_est_tsw_mly_prs_mao_jpn_knd_kor_svk_arw_zul_krd_tag_fre_sid_ind_cnt_alb_cic_pol_owc_mol_slo_lit_rom_qcu_eng_pan_swe_swt_sod_spa_amr_glc_sun_guj_bam_scr_akn_jav_tha_amh_tml_bem_fbf_azi_rus_por_uzb_xho_vie_chh_tsn_ses_igb	-0.450618715834986	-1.07150349201778	0.286715901845449
297	sod_ita_dyu_ben_amh_wly_amr_pan_aze_azi_swt_sun_ses_afr_mol_bsq_bos_hau_dgb_cnt_guj_eng_fbf_spa_zul_ukr_hun_tsn_akn_est_bul_aeg_geo_dut_cze_rus_por_owc_chh_scr_fin_lda_mao_lit_mly_jpn_tml_kor_ctl_swe_yor_lat_jav_pol_tig_tag_mnd_alb_cic_mcd_gam_prs_svk_nor_arw_qcu_slo_krd_grk_xho_heb_hin_sid_rom_ind_urd_ewe_glc_swa_bat_tha_mlt_knd_igb_ven_tur_fre_ger_uzb_tsw_vie_anl_moo_bem_bam	-0.472751318441457	-1.12480903264681	0.263564662898769
298	amh_prs_fbf_rom_aeg_sid_anl_krd_uzb_tur_swa_ind_tsn_alb_lat_bsq_glc_mlt_ses_cnt_scr_bul_cic_mol_zul_svk_hun_bem_moo_est_fre_tig_geo_ctl_pan_lit_spa_owc_sod_guj_fin_dgb_bat_dut_tag_jpn_tml_kor_ita_cze_tsw_pol_mao_mcd_gam_sun_mnd_ben_lda_hin_wly_nor_swe_grk_por_qcu_rus_arw_slo_igb_chh_ger_heb_bos_jav_urd_dyu_afr_yor_mly_tha_hau_knd_xho_bam_azi_eng_ukr_aze_akn_vie_amr_ewe_swt_ven	-0.388411169265426	-0.921518197127254	0.359164344090636
299	hau_slo_tsw_mol_anl_owc_aeg_svk_aze_tur_igb_mao_zul_nor_dut_bsq_mcd_wly_yor_mnd_rus_arw_ven_bos_cic_ger_hun_ewe_ses_est_alb_gam_geo_ukr_cze_ben_afr_amr_amh_pol_fin_akn_sun_ita_jav_jpn_tml_kor_fre_lat_swa_rom_ind_bul_sid_tag_cnt_scr_lda_lit_tig_prs_glc_pan_por_qcu_swe_krd_guj_fbf_mlt_urd_heb_eng_bat_hin_tsn_grk_swt_mly_tha_chh_knd_dgb_bam_azi_spa_ctl_uzb_dyu_vie_sod_moo_bem_xho	-0.0486260979557154	-0.114565136027863	0.909036797209999
300	gam_scr_dyu_krd_owc_amr_mlt_ger_aze_uzb_zul_mly_ven_hin_ukr_bsq_ctl_aeg_moo_cnt_slo_mcd_yor_pan_bem_mol_hun_bam_fbf_fin_spa_sod_geo_rus_grk_svk_bul_anl_amh_ita_est_ses_mao_lat_sun_jpn_tml_kor_prs_swe_swa_fre_ind_alb_tig_bat_mnd_por_swt_urd_wly_dut_glc_eng_arw_qcu_cze_lit_guj_xho_sid_nor_chh_bos_jav_pol_lda_afr_tsw_tag_tha_heb_knd_igb_cic_azi_rom_ben_tur_akn_vie_hau_tsn_dgb_ewe	-0.65459672205388	-1.56407513587123	0.121196478175041
301	sod_rom_swa_hin_anl_amh_gam_bos_azi_aze_moo_tag_cic_swe_rus_bsq_krd_chh_akn_mnd_lit_bul_bem_urd_lda_ger_fin_igb_xho_hun_prs_sid_geo_alb_mol_scr_guj_amr_owc_ben_est_tsn_mly_ita_bat_jpn_knd_kor_afr_pol_bam_spa_sun_por_aeg_mao_cnt_cze_ven_glc_heb_grk_fre_ukr_slo_qcu_eng_ctl_svk_tsw_mlt_arw_wly_nor_jav_dut_zul_mcd_swt_ind_tha_tig_tml_dyu_dgb_tur_pan_lat_uzb_fbf_vie_hau_ses_yor_ewe	0.165808925054471	0.390425354518281	0.697114899440641
302	mlt_ben_tsn_svk_heb_sod_anl_nor_azi_tur_yor_mly_dyu_dut_glc_bsq_mcd_hau_tsw_cnt_eng_ger_ewe_hin_moo_slo_hun_lda_xho_fin_lat_gam_geo_cze_prs_por_fre_amh_amr_swe_est_cic_bat_lit_tag_jpn_tml_kor_krd_rus_ven_scr_mao_bos_aeg_ind_mnd_ita_zul_grk_sid_pol_guj_bul_mol_qcu_alb_urd_spa_swa_chh_afr_owc_rom_sun_pan_swt_ukr_akn_jav_tha_wly_knd_bam_igb_uzb_ctl_arw_aze_fbf_vie_tig_dgb_bem_ses	0.0470672904172708	0.110754763839327	0.912049485690225
303	owc_ita_bem_lat_tig_gam_hau_scr_uzb_aze_xho_tag_ses_lit_eng_bsq_urd_amh_akn_mnd_hin_krd_tsw_afr_swa_swe_hun_bam_igb_fin_nor_amr_geo_dut_alb_spa_ctl_anl_mlt_pan_est_moo_bat_ukr_mao_jpn_tml_kor_slo_guj_zul_mol_mly_bos_heb_jav_cnt_por_dgb_svk_chh_bul_grk_pol_glc_qcu_prs_ben_fre_yor_sod_arw_wly_cze_sun_ger_ewe_rom_dyu_ind_tha_aeg_knd_cic_lda_tur_mcd_rus_azi_fbf_vie_sid_swt_tsn_ven	-0.0194511366169233	-0.0458193262449016	0.963552499311181
304	tig_urd_swt_glc_owc_heb_sid_arw_aze_azi_cic_ind_dgb_pan_bul_bsq_swe_hau_ses_mnd_svk_krd_bam_nor_tsw_grk_est_fbf_bem_fin_spa_amr_geo_mcd_hin_slo_cze_anl_gam_eng_hun_zul_mly_prs_tag_jpn_knd_kor_rus_scr_igb_mol_jav_ben_aeg_bat_cnt_ger_lda_dut_amh_rom_ukr_ita_fre_qcu_lat_guj_alb_akn_wly_pol_chh_ctl_mao_lit_xho_bos_ewe_sun_tha_sod_tml_tsn_moo_uzb_afr_por_tur_ven_vie_mlt_yor_swa_dyu	-0.266989590378703	-0.631456386929727	0.529291197269908
305	sid_pan_ven_bos_heb_hau_gam_spa_tur_azi_bem_ind_tsw_slo_dut_bsq_svk_owc_xho_cnt_guj_grk_ses_lat_lda_cze_hun_dyu_zul_est_ben_mlt_geo_scr_prs_rus_lit_sod_chh_urd_fin_yor_tag_arw_jav_jpn_tml_kor_pol_swe_igb_nor_sun_afr_tig_mao_mnd_mol_tsn_hin_amh_rom_alb_glc_ita_qcu_bul_fre_krd_akn_amr_ukr_wly_por_mly_eng_swt_ctl_ewe_bat_tha_anl_knd_dgb_cic_uzb_mcd_ger_aze_fbf_vie_aeg_swa_bam_moo	-0.672308798356546	-1.60906854664257	0.110990874762286
306	chh_eng_lda_urd_amh_sod_owc_rom_uzb_aze_akn_ind_xho_lat_ben_bsq_arw_heb_moo_cnt_krd_grk_bem_ctl_cic_nor_hun_dyu_tsw_fin_spa_aeg_geo_pan_prs_pol_scr_sid_tig_glc_est_fbf_bat_ger_mly_jpn_tml_kor_mcd_dut_igb_guj_sun_afr_wly_jav_mnd_rus_ven_svk_gam_lit_por_ukr_fre_qcu_slo_swe_bul_swt_hau_bos_anl_mol_tag_hin_bam_alb_swa_mao_tha_mlt_knd_tsn_zul_azi_cze_ita_tur_ses_vie_amr_dgb_yor_ewe	-0.733221840221756	-1.76242245695149	0.0812834252208223
307	mlt_grk_tsw_mcd_hau_aeg_heb_por_tur_uzb_igb_tag_tsn_arw_cze_bsq_lit_owc_dgb_mnd_lat_pan_cic_spa_ses_alb_fin_ven_akn_hun_svk_sod_geo_afr_glc_ben_hin_wly_gam_swe_est_swa_jav_krd_mao_jpn_tml_kor_eng_rom_lda_dut_sun_ukr_anl_ind_cnt_rus_zul_mol_sid_prs_fre_pol_guj_qcu_urd_ctl_ger_fbf_amr_slo_chh_scr_mly_nor_ewe_ita_xho_bat_tha_amh_knd_bam_moo_azi_bul_bos_aze_swt_vie_tig_bem_dyu_yor	-0.0042123180046608	-0.00991443278297719	0.99211079380525
308	wly_ita_akn_krd_mlt_amr_heb_afr_azi_uzb_fbf_ind_dgb_glc_alb_bsq_prs_anl_tsn_mnd_ctl_hin_tsw_dut_ven_guj_est_ewe_xho_fin_ben_owc_geo_arw_urd_slo_pol_tig_gam_fre_hun_swa_sun_svk_jav_jpn_knd_kor_cze_mcd_igb_grk_mly_mol_sod_bat_cnt_lit_swt_lat_sid_bos_nor_rus_rom_qcu_eng_scr_por_cic_hau_spa_aeg_pan_tag_swe_moo_bul_ses_mao_tha_chh_tml_lda_bam_tur_ger_ukr_aze_zul_vie_amh_bem_yor_dyu	0.665912893210289	1.58004612694544	0.117491628728501
309	sod_svk_moo_cze_gam_aeg_heb_pan_uzb_tur_yor_jav_swt_eng_bul_bsq_nor_sid_tsw_mnd_ita_swe_dyu_spa_akn_glc_est_cic_ven_hun_ukr_owc_geo_slo_afr_grk_guj_wly_mlt_hin_fin_bam_tag_lit_bat_jpn_knd_kor_por_rom_zul_bos_mly_mol_hau_mao_cnt_alb_bem_ctl_amh_prs_lat_rus_ger_qcu_ben_krd_arw_dgb_amr_urd_tig_dut_sun_pol_ewe_mcd_lda_ind_tha_anl_tml_igb_fbf_azi_fre_scr_aze_xho_vie_chh_ses_swa_tsn	-0.818781488197678	-1.97741439374507	0.050955536432959
310	mlt_mcd_igb_ita_tig_sid_aeg_alb_aze_tur_bam_mly_dgb_arw_nor_bsq_pan_chh_moo_mnd_afr_por_dyu_rom_xho_krd_fin_zul_yor_est_eng_sod_geo_prs_glc_mol_scr_owc_gam_guj_hun_swa_mao_hin_sun_jpn_tml_kor_svk_ger_tsw_fre_jav_ukr_wly_ind_cnt_lat_cic_urd_amr_lit_ctl_pol_bul_qcu_swe_cze_dut_fbf_amh_grk_anl_bos_bat_rus_swt_spa_ewe_tag_tha_heb_knd_lda_ven_azi_slo_ben_uzb_akn_vie_hau_ses_tsn_bem	-0.0777229665465461	-0.183181059736584	0.855054721954683
311	sod_pan_igb_prs_hau_owc_anl_rus_azi_aze_yor_mao_lda_hin_grk_bsq_nor_aeg_bam_cnt_ita_pol_swt_ctl_zul_spa_fin_cic_tsw_est_scr_chh_geo_lit_bul_mcd_fre_heb_sid_ben_hun_fbf_bat_urd_mly_jpn_knd_kor_guj_krd_akn_ger_tag_alb_gam_jav_mnd_bos_ses_cze_mlt_eng_por_ukr_slo_qcu_swe_glc_svk_swa_tig_mol_wly_dut_sun_lat_ewe_afr_ven_ind_tha_amr_tml_dyu_dgb_uzb_arw_rom_tur_xho_vie_amh_moo_bem_tsn	-0.549611619685434	-1.30808145450016	0.194069663997155
312	wly_eng_tsw_hin_gam_anl_owc_arw_aze_azi_zul_mao_yor_spa_ben_bsq_alb_heb_swt_cnt_rom_bul_xho_guj_akn_slo_fin_dyu_fbf_est_ger_hau_geo_svk_scr_pol_pan_mlt_tig_lit_hun_ses_tag_urd_mly_jpn_knd_kor_cze_dut_tsn_afr_jav_glc_amr_bat_mnd_bos_swa_nor_amh_ctl_grk_fre_ita_qcu_lat_mol_mcd_ewe_aeg_rus_chh_por_ind_ukr_lda_swe_bam_sun_tha_sid_tml_ven_bem_uzb_krd_prs_tur_cic_vie_sod_dgb_moo_igb	-0.404610166448387	-0.960163248050255	0.339462756878474
313	owc_prs_bam_pan_hau_chh_tig_ukr_azi_tur_ewe_jav_zul_ctl_spa_bsq_mcd_sod_igb_cnt_dut_ben_dyu_por_swt_pol_hun_akn_lda_fin_bul_aeg_geo_cze_nor_alb_arw_heb_amr_rom_est_ven_bat_lit_mly_jpn_knd_kor_urd_ita_moo_ger_sun_hin_sid_tag_mnd_krd_dgb_swe_amh_lat_eng_rus_slo_qcu_guj_grk_mol_yor_wly_bos_anl_glc_ind_scr_fbf_fre_tsw_mao_tha_mlt_tml_tsn_bem_aze_svk_afr_uzb_cic_vie_gam_swa_xho_ses	-0.388044529267319	-0.921034564861141	0.359415444424697
314	mlt_slo_akn_ger_heb_aeg_sid_eng_aze_tur_zul_tag_swa_svk_mcd_bsq_cze_sod_fbf_cnt_arw_urd_swt_ita_ven_lit_fin_tsw_xho_est_pol_amr_geo_bos_scr_dut_ctl_anl_chh_por_hun_bam_mly_ben_bat_jpn_knd_kor_pan_rus_yor_ukr_ind_bul_tig_mao_mnd_rom_igb_mol_owc_prs_swe_krd_spa_qcu_hin_alb_afr_tsn_wly_lat_gam_nor_jav_glc_moo_grk_lda_sun_tha_amh_tml_bem_cic_uzb_fre_guj_azi_dyu_vie_hau_dgb_ses_ewe	-0.18638288221126	-0.439896222310913	0.661032882094115
315	aeg_ger_lda_ctl_owc_mlt_chh_eng_aze_azi_bem_tag_cic_slo_lit_bsq_dut_wly_swa_cnt_urd_mcd_ewe_cze_dgb_ukr_est_tsn_bam_hun_swe_anl_geo_rus_rom_fre_bos_sod_sid_alb_fin_moo_jav_lat_sun_jpn_knd_kor_guj_bul_ven_krd_mly_pol_gam_ind_mnd_nor_yor_mol_amh_spa_ita_svk_por_qcu_scr_grk_afr_igb_hau_glc_amr_arw_bat_prs_fbf_hin_tsw_mao_tha_tig_tml_ses_dyu_tur_pan_ben_uzb_zul_vie_heb_xho_akn_swt	-0.573972252427358	-1.37425108580983	0.172666563597692
316	tig_arw_swa_krd_gam_mlt_amh_afr_aze_uzb_akn_bat_bam_bos_dut_bsq_ita_wly_yor_mnd_swe_glc_dgb_guj_ven_ukr_hun_swt_tsn_fin_slo_sod_geo_mcd_nor_rus_bul_anl_hau_fre_est_lda_mao_pan_mly_jpn_knd_kor_lat_ger_zul_grk_sun_mol_owc_jav_cnt_pol_cic_alb_heb_prs_hin_spa_svk_qcu_urd_eng_scr_ewe_chh_ben_amr_cze_ind_lit_dyu_rom_fbf_tag_tha_aeg_tml_xho_igb_azi_por_ctl_tur_moo_vie_sid_bem_tsw_ses	-0.630040125412533	-1.50467300358452	0.135796899536054
317	wly_ita_swa_pol_amh_sod_tig_dut_azi_tur_tsw_jav_ses_bos_svk_bsq_grk_mlt_yor_cnt_spa_por_ewe_prs_igb_lat_hun_cic_moo_fin_afr_sid_geo_hin_rus_eng_mol_amr_heb_pan_est_swt_sun_scr_bat_jpn_tml_kor_lit_cze_zul_glc_mly_urd_owc_tag_mnd_swe_bem_ukr_hau_nor_mcd_alb_arw_qcu_fre_ctl_rom_dgb_anl_ger_chh_bul_mao_guj_bam_ben_fbf_ind_tha_aeg_knd_xho_tsn_aze_slo_krd_uzb_lda_vie_gam_akn_dyu_ven	-0.228091831286284	-0.538713732811792	0.591371583637873
318	amh_urd_moo_slo_heb_sid_aeg_ben_tur_aze_akn_tag_tsw_mcd_glc_bsq_alb_amr_igb_cnt_prs_spa_zul_hin_lda_nor_fin_dyu_xho_hun_svk_tig_geo_lat_bos_dut_ger_sod_owc_scr_est_swa_sun_rus_mao_jpn_tml_kor_ukr_mol_swt_pan_mly_afr_chh_ind_mnd_lit_ven_grk_hau_fre_bul_ita_swe_qcu_cze_pol_krd_cic_gam_arw_mlt_ctl_jav_guj_ses_eng_bam_bat_tha_anl_knd_dgb_ewe_azi_rom_por_uzb_tsn_vie_wly_fbf_bem_yor	-0.489439271572468	-1.16270313169637	0.247924843837151
319	aeg_slo_tsn_krd_tig_amr_amh_mol_aze_azi_moo_mao_lda_rus_lit_bsq_eng_wly_dgb_cnt_pol_arw_akn_grk_ven_nor_hun_dyu_tsw_est_rom_sid_geo_scr_ctl_pan_ukr_anl_hau_ben_fin_fbf_sun_urd_ind_jpn_tml_kor_por_alb_xho_bul_tag_cze_owc_jav_mnd_spa_zul_ita_mlt_hin_swe_prs_fre_qcu_mcd_ger_glc_ewe_heb_guj_sod_dut_mly_svk_yor_bos_bem_bat_tha_chh_knd_bam_swt_uzb_lat_afr_tur_cic_vie_gam_igb_ses_swa	-0.0648680644117186	-0.152848500623678	0.878848890376095
320	hau_ita_tsn_arw_sid_gam_amr_scr_tur_aze_ven_mao_xho_pol_lit_bsq_afr_heb_akn_mnd_svk_por_dgb_swe_swa_rom_est_cic_moo_fin_lat_anl_geo_krd_alb_cze_ben_owc_amh_mcd_hun_bam_sun_slo_jav_jpn_knd_kor_bul_eng_tsw_grk_tag_bos_wly_ind_cnt_hin_swt_rus_tig_urd_dut_mol_spa_qcu_nor_ukr_guj_zul_mlt_fre_chh_glc_bat_ger_fbf_prs_lda_mly_tha_aeg_tml_bem_dyu_azi_ctl_pan_uzb_igb_vie_sod_ses_ewe_yor	-0.697888446363867	-1.67361536765334	0.097566622959004
321	aeg_lit_fbf_ctl_mlt_heb_owc_nor_aze_uzb_bam_bat_ses_lat_bul_bsq_scr_amh_xho_mnd_pan_rom_lda_alb_swt_grk_hun_ven_dyu_fin_pol_anl_geo_swe_mcd_svk_ita_sod_wly_dut_est_tsn_ind_spa_jav_jpn_tml_kor_ger_ben_dgb_krd_mly_guj_gam_mao_cnt_arw_bem_slo_tig_bos_afr_ukr_glc_qcu_urd_eng_hin_zul_sid_cze_chh_rus_sun_por_swa_prs_igb_tag_tha_hau_knd_akn_ewe_tur_fre_mol_azi_moo_vie_amr_tsw_cic_yor	-1.36769377232314	-3.44071060609181	0.000870641869407696
322	amr_prs_moo_swe_anl_tig_wly_rus_aze_tur_swt_mao_ses_slo_rom_bsq_fre_mlt_bam_mnd_svk_mol_swa_scr_lda_dut_hun_dgb_tsn_fin_nor_heb_geo_lat_hin_pan_ctl_sod_hau_krd_est_bem_ind_mcd_sun_jpn_knd_kor_afr_spa_akn_bul_jav_lit_aeg_mly_cnt_guj_fbf_bos_sid_glc_ger_alb_eng_qcu_pol_ita_por_ewe_amh_cze_chh_arw_tag_ben_igb_grk_cic_bat_tha_owc_tml_tsw_xho_azi_ukr_urd_uzb_dyu_vie_gam_yor_ven_zul	0.221927234794705	0.522095728826003	0.602845042876681
323	anl_arw_cic_nor_sod_chh_wly_guj_azi_uzb_dyu_sun_swt_ctl_lat_bsq_ukr_mlt_tsn_mnd_ger_grk_xho_alb_bem_scr_fin_bam_lda_est_slo_hau_geo_por_urd_swe_lit_tig_amr_ita_hun_tsw_mao_pan_ind_jpn_tml_kor_afr_fre_fbf_hin_mly_dut_sid_bat_cnt_glc_swa_prs_aeg_spa_bul_svk_rom_qcu_mol_rus_bos_ewe_heb_cze_owc_ben_tag_krd_moo_pol_dgb_jav_tha_amh_knd_akn_yor_aze_mcd_eng_tur_ses_vie_gam_igb_ven_zul	-0.155927033099499	-0.368780801162312	0.713129326188974
324	amr_arw_dyu_urd_owc_tig_sod_prs_azi_aze_dgb_tag_zul_spa_mcd_bsq_hin_aeg_lda_mnd_guj_bos_fbf_nor_igb_lit_hun_moo_cic_est_glc_sid_geo_fre_ctl_pol_svk_gam_amh_mol_fin_akn_bat_ger_mao_jpn_knd_kor_ukr_eng_swa_dut_mly_lat_mlt_jav_cnt_swe_ewe_ben_chh_slo_rus_scr_cze_qcu_ita_rom_pan_swt_hau_krd_heb_grk_ind_alb_xho_por_bem_sun_tha_anl_tml_ven_bam_uzb_afr_bul_tur_yor_vie_wly_tsn_ses_tsw	-0.384607884574617	-0.912485472860486	0.363872596008466
325	aeg_ben_swa_pol_gam_amr_hau_scr_aze_tur_fbf_sun_tsn_ger_urd_bsq_prs_chh_swt_mnd_bul_por_akn_ita_dyu_mol_hun_ses_yor_fin_alb_mlt_geo_svk_slo_bos_lat_amh_tig_guj_est_lda_bat_krd_ind_jpn_knd_kor_glc_mcd_ewe_rom_tag_hin_owc_mao_cnt_spa_xho_pan_anl_eng_ctl_swe_dut_qcu_rus_nor_afr_zul_sid_arw_wly_lit_jav_grk_ven_fre_cic_mly_tha_heb_tml_tsw_dgb_azi_ukr_cze_uzb_bem_vie_sod_moo_bam_igb	-0.936166060017042	-2.27030518377532	0.0254979660488472
326	sid_mcd_dyu_hin_gam_heb_hau_dut_tur_aze_akn_sun_dgb_rus_por_bsq_ger_owc_swt_cnt_grk_nor_ewe_bos_lda_ctl_est_ven_zul_fin_slo_amh_geo_guj_mol_svk_pan_mlt_chh_swe_hun_bam_tag_pol_bat_jpn_tml_kor_fre_arw_swa_rom_mly_bul_wly_jav_mnd_scr_cic_ben_amr_ita_prs_cze_krd_qcu_lat_glc_urd_bem_sod_lit_tig_ukr_mao_spa_tsw_eng_igb_ind_tha_aeg_knd_yor_ses_azi_alb_afr_uzb_tsn_vie_anl_xho_fbf_moo	-0.872570022930186	-2.1140314976926	0.0371885776905886
327	amr_ukr_lda_svk_amh_sid_tig_nor_uzb_aze_yor_sun_moo_glc_afr_bsq_pol_aeg_dgb_mnd_scr_cze_dyu_fre_bam_dut_hun_ses_akn_fin_prs_mlt_geo_spa_rus_grk_por_hau_heb_slo_est_fbf_tag_bul_ind_jpn_tml_kor_bos_alb_ewe_krd_jav_ita_chh_mly_cnt_mcd_xho_ger_gam_ctl_lat_guj_rom_qcu_pan_urd_swe_swa_owc_hin_anl_ben_mao_lit_swt_eng_ven_bat_tha_sod_knd_cic_tsn_azi_arw_mol_tur_bem_vie_wly_igb_zul_tsw	-0.804432958354581	-1.93647205184387	0.0558458658380239
328	hau_prs_bam_urd_chh_amr_tig_cze_aze_uzb_lda_tag_yor_ukr_pol_bsq_ger_sod_cic_cnt_bul_arw_tsn_krd_swt_lit_hun_dgb_dyu_fin_pan_anl_geo_fre_eng_lat_slo_gam_heb_ben_est_tsw_mao_swe_ind_jpn_tml_kor_ita_mol_akn_por_jav_ctl_wly_sun_mnd_mcd_zul_grk_aeg_scr_alb_afr_rus_qcu_glc_bos_rom_ven_sid_dut_owc_hin_bat_guj_xho_spa_swa_mly_tha_mlt_knd_fbf_moo_tur_svk_nor_azi_igb_vie_amh_ses_bem_ewe	-0.761114135034902	-1.82833002345008	0.0707057828340456
329	mlt_krd_ses_mcd_anl_gam_chh_por_uzb_aze_dgb_mao_lda_glc_guj_bsq_bul_aeg_tsw_cnt_pan_ger_igb_afr_moo_swe_hun_zul_bem_fin_ukr_owc_geo_rom_fre_prs_bos_sod_tig_lat_est_tsn_bat_hin_sun_jpn_tml_kor_ben_ita_cic_scr_ind_svk_amr_jav_mnd_ctl_swa_cze_wly_pol_arw_alb_urd_qcu_nor_grk_dut_ven_amh_eng_sid_mol_tag_spa_ewe_rus_xho_mly_tha_heb_knd_swt_dyu_azi_lit_slo_tur_akn_vie_hau_bam_fbf_yor	-0.38043902117071	-0.901005908898452	0.369912570530263
330	sod_arw_swt_mol_heb_owc_hau_ctl_tur_uzb_swa_bat_tsw_bul_glc_bsq_mcd_chh_lda_cnt_fre_krd_ses_swe_bem_prs_est_igb_yor_fin_scr_wly_geo_por_guj_slo_bos_amh_aeg_svk_hun_xho_tag_nor_ind_jpn_knd_kor_urd_ger_bam_eng_jav_ben_mlt_mao_mnd_ukr_dgb_rus_anl_hin_spa_dut_lat_qcu_cze_pol_afr_ewe_amr_grk_tig_alb_sun_ita_ven_pan_fbf_mly_tha_gam_tml_cic_moo_aze_lit_rom_azi_akn_vie_sid_tsn_dyu_zul	0.171178819299294	0.402916459614369	0.687934422442669
331	gam_fre_ewe_swe_owc_amr_mlt_glc_tur_aze_swa_jav_zul_lit_mol_bsq_grk_sid_moo_mnd_ctl_alb_cic_por_dgb_ita_hun_akn_fbf_est_rom_amh_geo_pol_prs_arw_guj_sod_hau_hin_fin_tsn_mao_ger_mly_jpn_knd_kor_spa_slo_dyu_dut_bat_pan_heb_ind_cnt_svk_igb_ben_tig_eng_urd_afr_krd_qcu_scr_mcd_bos_ven_anl_nor_wly_ukr_sun_bul_ses_rus_bem_tag_tha_aeg_tml_swt_xho_uzb_cze_lat_azi_yor_vie_chh_bam_tsw_lda	-0.200121038166434	-0.472474151710734	0.637695260367522
332	owc_scr_cic_urd_chh_hau_wly_ita_uzb_azi_igb_mao_bem_rom_fre_bsq_mol_heb_akn_cnt_bul_spa_zul_glc_dyu_bos_hun_dgb_moo_fin_mcd_sod_geo_guj_eng_ger_ukr_amr_tig_afr_est_ses_ind_arw_mly_jpn_knd_kor_lit_nor_ven_hin_sun_krd_anl_bat_mnd_lat_ewe_pol_amh_slo_por_ben_dut_qcu_grk_swe_rus_tsw_mlt_svk_sid_ctl_tag_alb_yor_pan_lda_jav_tha_gam_tml_swa_swt_tur_cze_prs_aze_bam_vie_aeg_tsn_fbf_xho	-0.377143628366677	-0.894755076652375	0.373227915282016
333	mlt_mol_bem_ukr_wly_aeg_anl_rus_aze_uzb_swa_jav_xho_guj_hin_bsq_swe_amh_zul_cnt_arw_krd_fbf_prs_ven_ben_fin_dyu_cic_hun_ita_hau_geo_lit_lat_svk_mcd_heb_gam_bul_est_tsw_mly_ger_mao_jpn_tml_kor_nor_spa_bam_grk_ind_glc_tig_bat_mnd_scr_swt_pol_amr_fre_urd_cze_pan_qcu_por_bos_rom_ses_sid_eng_owc_dut_sun_ctl_moo_afr_yor_tag_tha_sod_knd_lda_igb_tur_slo_alb_azi_tsn_vie_chh_akn_dgb_ewe	-0.578408715622103	-1.37905796362006	0.171184523564588
334	owc_cze_ses_grk_gam_amr_chh_ben_uzb_azi_xho_bat_cic_svk_alb_bsq_scr_amh_zul_cnt_nor_mol_tsn_lat_tsw_prs_fin_moo_igb_est_ukr_anl_geo_swe_urd_spa_por_heb_wly_fre_hun_swa_mao_guj_tag_jpn_tml_kor_arw_glc_fbf_ita_jav_hin_aeg_mly_mnd_bos_dyu_ctl_tig_pan_krd_ger_pol_qcu_rom_afr_slo_akn_hau_lit_sid_dut_ind_mcd_bam_rus_swt_sun_tha_mlt_knd_ven_bem_aze_eng_bul_tur_dgb_vie_sod_ewe_yor_lda	0.00762883828098363	0.0179749132580215	0.985697373701652
335	owc_svk_dgb_urd_wly_heb_mlt_eng_uzb_tur_dyu_jav_ven_rus_ger_bsq_alb_sod_cic_mnd_ctl_lat_zul_por_igb_lit_fin_swt_yor_hun_cze_anl_geo_pol_dut_rom_spa_aeg_hau_mol_est_tsw_sun_mcd_mly_jpn_tml_kor_guj_glc_ewe_prs_tag_ita_tig_ind_cnt_swe_bem_ben_chh_nor_scr_grk_pan_qcu_slo_fre_ukr_lda_amr_afr_sid_arw_bat_bul_xho_krd_bam_mao_tha_gam_knd_swa_tsn_azi_bos_hin_aze_ses_vie_amh_fbf_moo_akn	-0.851880022626206	-2.05717408958672	0.0424694883652316
336	owc_arw_ewe_lit_chh_anl_sid_spa_aze_uzb_igb_mly_zul_ger_bos_bsq_alb_wly_akn_mnd_por_urd_moo_pol_xho_mcd_hun_ses_fbf_est_prs_amh_geo_nor_pan_dut_svk_heb_gam_swe_fin_cic_sun_ben_tag_jpn_knd_kor_ctl_krd_dgb_ukr_mao_eng_aeg_ind_cnt_mol_lda_rom_hau_guj_glc_grk_lat_qcu_bul_ita_hin_bem_tig_scr_mlt_cze_bat_slo_tsn_fre_yor_jav_tha_sod_tml_swa_dyu_azi_afr_rus_tur_swt_vie_amr_tsw_bam_ven	-0.107816378176016	-0.254396032865405	0.79975126855172
337	wly_arw_akn_lit_amh_amr_anl_bul_azi_tur_tsn_mly_tsw_mcd_slo_bsq_grk_heb_zul_mnd_eng_rus_fbf_afr_igb_hin_est_lda_bem_fin_krd_gam_geo_cze_swe_urd_bos_hau_aeg_por_hun_dyu_bat_fre_jav_jpn_knd_kor_svk_ita_bam_pol_sun_lat_mlt_mao_cnt_ben_dgb_prs_owc_nor_glc_scr_alb_qcu_ukr_pan_dut_swa_sod_spa_chh_guj_ind_mol_ses_ger_ewe_tag_tha_tig_tml_cic_xho_uzb_rom_ctl_aze_ven_vie_sid_yor_swt_moo	-0.651450378686089	-1.56035211841794	0.122073331637573
338	mlt_afr_tsn_prs_amh_sod_sid_dut_azi_uzb_fbf_ind_moo_rus_bul_bsq_ukr_tig_bam_cnt_rom_arw_ewe_slo_zul_grk_fin_dyu_ven_hun_ita_gam_geo_pol_nor_por_alb_hau_chh_ben_est_swt_jav_eng_sun_jpn_knd_kor_bos_guj_xho_spa_bat_mol_aeg_mly_mnd_lat_yor_pan_amr_scr_ctl_glc_mcd_qcu_swe_cze_urd_akn_wly_svk_anl_lit_mao_hin_swa_ger_dgb_tag_tha_heb_tml_ses_bem_aze_krd_fre_tur_lda_vie_owc_igb_tsw_cic	0.311364878427123	0.733433228545885	0.465139089719389
339	mlt_mol_akn_ukr_amr_heb_gam_lat_aze_uzb_fbf_mly_zul_lit_bul_bsq_spa_chh_dgb_cnt_dut_urd_cic_krd_bem_cze_fin_yor_swa_est_ben_aeg_geo_prs_svk_arw_scr_owc_tig_nor_hun_ewe_bat_ger_mao_jpn_tml_kor_alb_bos_dyu_rom_ind_hin_hau_jav_mnd_guj_moo_por_sod_rus_afr_fre_grk_qcu_eng_glc_ctl_tsw_sid_pol_anl_ita_sun_slo_igb_swe_lda_tag_tha_amh_knd_swt_xho_tur_mcd_pan_azi_ven_vie_wly_tsn_bam_ses	-0.244938189306328	-0.578762547724329	0.564148492721358
340	mlt_mol_bem_rom_sid_gam_hau_prs_uzb_aze_ses_jav_xho_rus_pol_bsq_fre_amr_tsn_mnd_arw_por_dyu_mcd_swa_ger_hun_moo_akn_est_dut_chh_geo_ben_bos_swe_afr_wly_aeg_grk_fin_dgb_ind_hin_sun_jpn_tml_kor_ita_guj_fbf_ctl_mly_bul_owc_bat_cnt_urd_ewe_slo_amh_spa_nor_alb_eng_qcu_lat_pan_krd_ven_sod_ukr_heb_cze_mao_glc_swt_lit_bam_tag_tha_tig_knd_cic_yor_tur_svk_scr_azi_zul_vie_anl_tsw_lda_igb	-0.764312867971894	-1.84233538865194	0.068612463187632
341	amh_svk_zul_glc_aeg_wly_sid_lat_tur_uzb_swa_ind_fbf_ben_nor_bsq_cze_gam_cic_cnt_mol_fre_lda_rus_bam_ctl_fin_akn_dgb_est_ita_sod_geo_prs_scr_grk_bos_hau_mlt_dut_hun_xho_jav_ger_mao_jpn_knd_kor_guj_krd_ven_pol_tag_mcd_owc_bat_mnd_bul_moo_spa_amr_afr_urd_eng_lit_qcu_swe_ukr_rom_igb_tig_por_heb_pan_sun_arw_yor_hin_ses_mly_tha_anl_tml_dyu_bem_azi_alb_slo_aze_swt_vie_chh_tsn_ewe_tsw	-0.0451036995625689	-0.106297207971784	0.915575500960434
342	aeg_ben_swa_urd_gam_amr_amh_afr_aze_azi_fbf_ind_cic_slo_grk_bsq_guj_mlt_xho_cnt_dut_eng_ses_prs_dgb_ctl_fin_bem_swt_est_nor_anl_geo_scr_svk_cze_mol_tig_sod_alb_hun_moo_mao_bul_tag_jpn_tml_kor_ukr_mcd_igb_bos_mly_rom_heb_jav_mnd_lat_zul_krd_owc_arw_pol_ger_por_qcu_fre_pan_spa_lda_chh_swe_sid_rus_bat_hin_akn_ita_ven_sun_tha_hau_knd_yor_bam_uzb_lit_glc_tur_ewe_vie_wly_tsw_tsn_dyu	-0.618107434345133	-1.47747531573179	0.142926864848302
343	anl_afr_lda_lat_mlt_amr_tig_hin_uzb_aze_zul_sun_bem_alb_prs_bsq_mcd_owc_xho_cnt_rom_ukr_bam_mol_dgb_pol_fin_fbf_igb_hun_scr_gam_geo_glc_bul_fre_svk_hau_aeg_ita_est_ses_ind_ger_mao_jpn_knd_kor_swe_pan_ewe_lit_tag_rus_wly_jav_mnd_grk_swa_por_sid_bos_guj_ben_arw_qcu_cze_eng_slo_yor_sod_dut_chh_spa_bat_nor_akn_ctl_moo_mly_tha_amh_tml_ven_cic_tur_krd_urd_azi_swt_vie_heb_tsn_dyu_tsw	-1.16943239076898	-2.88698755379649	0.00483634459167739
344	owc_lat_fbf_arw_sod_mlt_sid_nor_tur_uzb_tsn_sun_tsw_rus_slo_bsq_bos_amh_bam_cnt_svk_ctl_swa_ger_lda_ita_fin_ses_ven_hun_rom_hau_geo_dut_por_krd_eng_aeg_gam_hin_est_yor_mly_ukr_ind_jpn_knd_kor_bul_swe_cic_mcd_bat_alb_wly_mao_mnd_scr_igb_lit_amr_afr_pan_guj_glc_qcu_fre_prs_urd_moo_chh_mol_tig_grk_jav_pol_ewe_spa_bem_tag_tha_heb_tml_akn_zul_azi_ben_cze_aze_swt_vie_anl_dyu_xho_dgb	-0.672584953303542	-1.61041987421538	0.110695363768098
345	owc_bul_cic_pan_sod_anl_wly_pol_tur_aze_fbf_jav_swt_spa_rus_bsq_lit_chh_moo_mnd_ctl_ben_dyu_grk_ven_scr_hun_dgb_akn_est_slo_gam_geo_lat_cze_fre_hin_tig_mlt_svk_fin_igb_ind_ger_mly_jpn_tml_kor_urd_mcd_ewe_por_tag_alb_aeg_mao_cnt_ukr_tsw_glc_sid_dut_krd_nor_eng_qcu_afr_guj_ita_bam_hau_prs_amh_swe_bat_rom_ses_arw_bem_sun_tha_amr_knd_swa_xho_azi_mol_bos_uzb_zul_vie_heb_tsn_lda_yor	-0.107704893527078	-0.253919060279748	0.800118629746961
346	sod_fre_dgb_ger_owc_chh_wly_rom_uzb_azi_tsw_ind_xho_lit_alb_bsq_pan_gam_dyu_mnd_swe_afr_moo_cze_akn_mcd_est_swt_igb_fin_guj_sid_geo_pol_rus_bos_prs_aeg_tig_nor_hun_bam_bat_scr_mly_jpn_knd_kor_glc_ben_zul_hin_mao_mol_amr_sun_cnt_spa_fbf_svk_heb_bul_ita_urd_slo_qcu_grk_arw_lat_swa_mlt_dut_anl_krd_tag_ukr_ses_por_bem_jav_tha_hau_tml_cic_ven_aze_eng_ctl_tur_yor_vie_amh_ewe_lda_tsn	0.452111815883002	1.06824906392736	0.28817321804573
347	gam_urd_dyu_ctl_amh_tig_sid_nor_azi_aze_yor_ind_moo_ukr_bul_bsq_ita_heb_igb_mnd_glc_lit_swa_grk_lda_krd_est_xho_akn_hun_dut_hau_geo_guj_scr_pol_bos_chh_mlt_alb_fin_ses_jav_arw_mly_jpn_tml_kor_prs_ger_fbf_cze_tag_ben_aeg_bat_cnt_hin_tsn_afr_amr_eng_spa_mcd_rom_qcu_pan_por_svk_cic_owc_rus_wly_fre_mao_slo_dgb_swe_zul_sun_tha_anl_knd_swt_tsw_uzb_mol_lat_tur_bam_vie_sod_ewe_ven_bem	-0.322156034597376	-0.762092804173851	0.447933081463338
348	mlt_mcd_ewe_nor_sid_heb_wly_hin_tur_azi_ven_ind_moo_ukr_lit_bsq_rom_gam_ses_mnd_slo_lat_lda_alb_dgb_ctl_fin_fbf_swt_est_eng_amh_geo_cze_prs_glc_ita_amr_anl_pan_hun_dyu_tag_rus_mao_jpn_tml_kor_arw_afr_igb_swe_sun_mol_hau_mly_cnt_bul_bem_ger_tig_bos_fre_svk_krd_qcu_spa_ben_grk_akn_chh_por_aeg_pol_bat_urd_zul_guj_yor_jav_tha_owc_knd_xho_tsn_aze_scr_dut_uzb_cic_vie_sod_bam_tsw_swa	-0.225871892029087	-0.534644245814291	0.594171812742348
349	tig_grk_dyu_nor_aeg_gam_chh_pol_aze_azi_fbf_tag_igb_lit_fre_bsq_ger_sod_dgb_cnt_bul_rom_akn_ctl_swa_bos_est_ven_ses_hun_arw_amr_geo_ben_slo_alb_scr_hau_heb_ukr_fin_xho_mao_pan_jav_jpn_knd_kor_cze_por_tsw_eng_sun_rus_amh_bat_mnd_glc_zul_ita_mlt_spa_mcd_dut_hin_qcu_guj_krd_mol_cic_sid_swe_owc_urd_mly_afr_bem_svk_lda_ind_tha_wly_tml_bam_yor_tur_lat_prs_uzb_moo_vie_anl_swt_ewe_tsn	-0.564854983274951	-1.34927037299469	0.180525900155437
350	wly_nor_bem_ukr_amr_aeg_tig_pol_uzb_azi_ven_sun_xho_bos_grk_bsq_ger_chh_cic_mnd_swe_svk_ses_por_igb_hin_est_tsn_lda_hun_alb_heb_geo_ctl_afr_pan_rom_anl_owc_guj_fin_swt_tag_ben_ind_jpn_knd_kor_scr_mcd_yor_prs_bat_lit_sid_mly_cnt_ita_dyu_eng_gam_rus_glc_spa_cze_qcu_fre_mol_arw_ewe_hau_slo_sod_dut_mao_lat_zul_krd_tsw_jav_tha_amh_tml_moo_akn_aze_urd_bul_tur_bam_vie_mlt_dgb_fbf_swa	-0.392897353166943	-0.932773853062336	0.353352112135696
351	chh_nor_ewe_grk_gam_aeg_sid_eng_uzb_aze_fbf_mly_zul_svk_guj_bsq_glc_hau_tsw_mnd_ita_hin_cic_prs_dgb_lit_fin_xho_lda_hun_por_heb_geo_urd_ben_ger_rom_owc_amh_afr_est_swt_ind_dut_bat_jpn_tml_kor_spa_rus_igb_alb_tag_lat_mlt_mao_cnt_bul_bam_arw_wly_mcd_swe_pol_slo_qcu_ukr_scr_krd_ven_sod_ctl_amr_bos_jav_mol_bem_pan_dyu_sun_tha_tig_knd_swa_yor_azi_cze_fre_tur_tsn_vie_anl_akn_ses_moo	0.148545672876623	0.349734066698401	0.72732903321229
352	wly_dut_yor_nor_tig_gam_hau_alb_uzb_aze_tsw_tag_tsn_pan_por_bsq_bul_chh_swa_mnd_fre_cze_dgb_guj_xho_swe_hun_igb_ses_fin_svk_anl_geo_bos_mcd_lat_krd_owc_mlt_eng_est_swt_bat_lit_sun_jpn_knd_kor_ctl_spa_dyu_scr_jav_urd_amh_mao_cnt_prs_zul_glc_amr_rom_ger_slo_mol_qcu_ukr_grk_pol_lda_sod_afr_sid_ben_mly_hin_akn_arw_moo_ind_tha_heb_tml_fbf_bem_tur_rus_ita_azi_cic_vie_aeg_bam_ewe_ven	-0.429319535648581	-1.01963964511495	0.310544583023824
353	gam_ger_dyu_alb_amr_chh_owc_krd_aze_azi_xho_bat_tsn_scr_ben_bsq_hin_wly_akn_mnd_arw_rom_ses_pol_dgb_urd_est_ven_yor_fin_swe_anl_geo_lat_fre_ita_rus_aeg_heb_dut_hun_tsw_sun_por_jav_jpn_knd_kor_glc_guj_lda_ctl_mly_cze_hau_tag_cnt_svk_swt_bul_amh_mol_slo_pan_nor_qcu_afr_prs_spa_moo_tig_grk_sid_ukr_mao_bos_ewe_mcd_zul_ind_tha_mlt_tml_bem_swa_tur_lit_eng_uzb_fbf_vie_sod_igb_cic_bam	-0.0325592275151061	-0.0767328568337738	0.939000902838757
354	amh_afr_swa_mol_wly_gam_aeg_arw_uzb_tur_tsn_tag_ewe_prs_bul_bsq_urd_heb_moo_cnt_slo_dut_bem_pan_ses_grk_est_fbf_swt_fin_spa_anl_geo_bos_svk_ctl_ita_sod_mlt_krd_hun_yor_ind_rus_mao_jpn_tml_kor_swe_cze_zul_eng_mly_fre_chh_jav_mnd_alb_igb_glc_owc_rom_lit_pol_guj_qcu_mcd_hin_ger_xho_tig_ukr_sid_ben_sun_lat_dyu_por_dgb_bat_tha_hau_knd_lda_tsw_aze_nor_scr_azi_ven_vie_amr_akn_cic_bam	-0.794592154987782	-1.91476298382544	0.0585962991988606
355	chh_cze_ven_urd_sod_amr_sid_por_tur_uzb_dgb_mly_tsn_rus_lit_bsq_eng_anl_tsw_mnd_krd_hin_dyu_mcd_igb_lat_fin_fbf_yor_hun_pan_hau_geo_pol_guj_arw_spa_owc_amh_grk_est_moo_jav_nor_sun_jpn_knd_kor_fre_rom_zul_mol_bat_svk_heb_ind_cnt_ukr_lda_bos_gam_ger_alb_slo_prs_qcu_ctl_ita_swe_cic_mlt_scr_tig_bul_mao_ben_bem_dut_swt_tag_tha_aeg_tml_swa_ses_aze_glc_afr_azi_akn_vie_wly_ewe_xho_bam	-0.20548962049725	-0.484900462843537	0.628887163680421
356	sid_slo_ewe_pol_owc_sod_amh_mol_tur_azi_yor_sun_lda_scr_lit_bsq_rom_hau_zul_mnd_pan_bos_bem_ben_bam_afr_hun_igb_tsw_fin_por_gam_geo_fre_mcd_guj_spa_aeg_tig_arw_est_swt_ind_glc_tag_jpn_knd_kor_krd_alb_moo_rus_jav_bul_mlt_bat_cnt_ita_ses_eng_wly_hin_grk_lat_svk_qcu_urd_ukr_prs_tsn_heb_swe_amr_ctl_mao_ger_cic_nor_dgb_mly_tha_chh_tml_akn_dyu_aze_cze_dut_uzb_xho_vie_anl_swa_fbf_ven	-0.626244049340766	-1.50027586118074	0.136930332580324
357	aeg_arw_moo_hin_amr_owc_amh_alb_uzb_azi_igb_jav_ven_dut_mcd_bsq_rus_hau_dyu_cnt_prs_cze_swa_afr_swt_scr_hun_akn_xho_fin_lat_anl_geo_lit_urd_guj_fre_wly_heb_mol_est_cic_mao_ben_bat_jpn_knd_kor_por_eng_tsw_bul_mly_rom_sod_tag_mnd_ctl_yor_bos_mlt_slo_pol_pan_grk_qcu_glc_ukr_ger_dgb_tig_svk_gam_krd_sun_ita_lda_nor_bam_ind_tha_chh_tml_tsn_zul_tur_swe_spa_aze_ewe_vie_sid_bem_ses_fbf	-0.20758218342725	-0.489949296389999	0.62532359947298
358	aeg_mol_dgb_cze_wly_gam_heb_rus_azi_uzb_moo_bat_bem_pan_guj_bsq_slo_mlt_igb_mnd_ctl_pol_cic_bul_ewe_scr_fin_xho_lda_hun_nor_owc_geo_lat_krd_prs_urd_sid_tig_afr_est_bam_ind_svk_tag_jpn_tml_kor_eng_fre_dyu_alb_sun_ukr_amh_mao_cnt_swe_tsw_grk_hau_por_dut_lit_bos_qcu_spa_ben_arw_akn_chh_hin_sod_ita_mly_rom_swa_ger_ses_jav_tha_anl_knd_tsn_swt_tur_glc_mcd_aze_ven_vie_amr_zul_fbf_yor	-0.717794119645178	-1.72073618232245	0.0886242113573385
359	sid_grk_igb_pan_amr_gam_chh_ita_uzb_tur_swt_tag_ven_rus_hin_bsq_nor_mlt_fbf_cnt_ctl_svk_akn_urd_ewe_scr_hun_dgb_bam_est_swe_sod_geo_ben_bos_mcd_por_hau_owc_fre_fin_zul_jav_krd_mly_jpn_tml_kor_rom_cze_dyu_bul_bat_mol_anl_ind_mnd_guj_lda_prs_heb_pol_afr_dut_lat_qcu_arw_ger_ukr_tsn_aeg_spa_amh_alb_sun_slo_cic_lit_tsw_mao_tha_tig_knd_ses_xho_azi_glc_eng_aze_yor_vie_wly_swa_moo_bem	0.621345235036463	1.47261855040445	0.144230270134912
360	heb_arw_swt_ukr_amh_owc_sid_mol_tur_uzb_tsn_sun_fbf_swe_afr_bsq_cze_gam_swa_cnt_scr_grk_akn_urd_igb_dut_est_lda_bam_fin_prs_amr_geo_ben_hin_fre_ita_tig_anl_rom_hun_dgb_bat_ctl_mly_jpn_tml_kor_lit_guj_ses_alb_jav_ger_hau_mao_mnd_rus_xho_lat_sod_pan_slo_por_pol_qcu_eng_bul_bos_ewe_aeg_svk_mlt_glc_ind_mcd_zul_spa_yor_tag_tha_chh_knd_moo_cic_aze_krd_nor_azi_ven_vie_wly_dyu_bem_tsw	0.130553777426201	0.307686585304088	0.759008840152032
361	anl_lit_tsw_afr_heb_chh_wly_krd_aze_azi_yor_sun_akn_lat_grk_bsq_fre_aeg_bem_cnt_slo_swe_tsn_arw_igb_glc_est_bam_ewe_fin_hin_owc_geo_alb_ita_nor_rus_mlt_hau_mcd_hun_lda_bat_mol_tag_jpn_tml_kor_pol_spa_fbf_ben_ind_prs_amh_mao_mnd_urd_dgb_svk_tig_cze_bos_scr_eng_qcu_pan_ctl_ukr_swa_sod_bul_amr_guj_mly_por_ses_ger_zul_jav_tha_sid_knd_moo_swt_tur_rom_dut_uzb_cic_vie_gam_dyu_xho_ven	-0.0823101035438012	-0.194011266142116	0.846590205918441
362	chh_urd_akn_cze_amr_wly_anl_afr_aze_tur_dyu_tag_tsw_nor_bos_bsq_alb_mlt_bem_mnd_hin_glc_swa_fre_igb_dut_hun_ven_fbf_fin_ukr_hau_geo_guj_ita_pan_slo_gam_aeg_eng_est_lda_mly_lat_mao_jpn_knd_kor_ctl_prs_cic_swe_sun_mcd_amh_jav_cnt_mol_bam_ben_sod_por_scr_lit_spa_qcu_rom_rus_grk_ewe_owc_bul_sid_svk_ind_ger_tsn_krd_ses_bat_tha_tig_tml_xho_zul_azi_arw_pol_uzb_swt_vie_heb_moo_yor_dgb	-0.613790395824342	-1.4650518030216	0.146279376574574
363	amh_alb_zul_afr_chh_mlt_aeg_prs_azi_uzb_tsn_mly_akn_ukr_swe_bsq_lat_owc_dyu_mnd_guj_scr_dgb_nor_xho_cze_hun_fbf_tsw_est_dut_sid_geo_hin_svk_krd_pol_tig_heb_fre_fin_ewe_mao_eng_sun_jpn_knd_kor_ben_pan_igb_slo_tag_grk_anl_ind_cnt_por_yor_urd_hau_rus_glc_mol_spa_qcu_lit_rom_ita_ses_gam_mcd_amr_ctl_bat_ger_bem_bos_cic_jav_tha_sod_tml_bam_lda_tur_arw_bul_aze_moo_vie_wly_swa_ven_swt	0.15998134262428	0.375917561348803	0.707834329087122
364	tig_bul_fbf_bos_aeg_amh_sod_pan_uzb_aze_akn_sun_zul_ger_pol_bsq_mol_owc_xho_cnt_cze_lit_dyu_slo_moo_dut_est_swt_swa_hun_hin_gam_geo_svk_por_krd_rom_chh_wly_nor_fin_ses_tag_glc_mly_jpn_knd_kor_afr_rus_cic_eng_mao_ctl_sid_jav_mnd_mcd_yor_grk_amr_urd_fre_ukr_prs_qcu_lat_alb_arw_bam_anl_ben_heb_guj_ind_spa_lda_swe_igb_bat_tha_hau_tml_dgb_tsn_azi_ita_scr_tur_bem_vie_mlt_ven_tsw_ewe	0.510552364281669	1.20691090646211	0.230527356687935
365	sid_mcd_dyu_slo_anl_tig_heb_arw_azi_uzb_bem_mly_ewe_rus_grk_bsq_alb_owc_zul_mnd_pan_fre_swt_hin_ven_lat_fin_cic_dgb_hun_eng_wly_geo_rom_glc_afr_ita_amr_sod_lit_est_tsn_mao_spa_jav_jpn_tml_kor_prs_ctl_swa_bos_ind_ukr_chh_bat_cnt_swe_ses_pol_mlt_mol_bul_nor_dut_qcu_ben_cze_scr_fbf_aeg_ger_gam_por_tag_urd_moo_guj_bam_sun_tha_hau_knd_igb_xho_aze_krd_svk_tur_lda_vie_amh_yor_tsw_akn	0.216524194076747	0.510316208821103	0.611039060753441
366	mlt_rom_bem_eng_sod_amr_tig_ger_tur_azi_ses_bat_dyu_hin_bos_bsq_swe_anl_swt_mnd_cze_ctl_akn_nor_lda_spa_fin_swa_moo_est_ita_amh_geo_por_bul_alb_scr_gam_sid_glc_hun_igb_jav_ben_mao_jpn_tml_kor_rus_krd_tsw_afr_tag_lit_owc_mly_cnt_slo_dgb_arw_heb_prs_mol_guj_lat_qcu_fre_dut_svk_xho_wly_grk_chh_mcd_sun_urd_cic_pol_zul_ind_tha_aeg_knd_fbf_yor_aze_ukr_pan_uzb_ewe_vie_hau_bam_tsn_ven	-0.495217631191265	-1.17848385398242	0.24161030804553
367	anl_bul_moo_glc_amh_tig_hau_por_uzb_azi_swa_jav_fbf_scr_ger_bsq_cze_wly_tsw_mnd_urd_fre_xho_pol_igb_alb_est_lda_zul_hun_slo_aeg_geo_lat_rom_dut_afr_amr_mlt_nor_fin_dyu_mly_ukr_tag_jpn_tml_kor_grk_mcd_ses_svk_mao_bos_gam_sun_cnt_guj_tsn_mol_heb_hin_lit_eng_rus_qcu_arw_spa_swe_akn_owc_pan_sid_krd_ind_ben_bam_ctl_bem_bat_tha_sod_knd_swt_ewe_aze_ita_prs_tur_yor_vie_chh_cic_dgb_ven	-0.568361028684543	-1.35636738629777	0.17826609120849
368	sod_pan_ses_hin_wly_hau_sid_swe_tur_aze_xho_mao_yor_svk_ctl_bsq_grk_owc_cic_mnd_pol_ben_moo_afr_bam_spa_hun_ewe_swa_fin_slo_amr_geo_dut_guj_prs_urd_gam_mlt_alb_est_dgb_bat_nor_jav_jpn_knd_kor_lat_bul_lda_rus_mly_fre_chh_sun_cnt_krd_tsw_mcd_tig_lit_bos_ger_por_qcu_ukr_glc_cze_bem_amh_arw_aeg_mol_ind_scr_fbf_ita_igb_tag_tha_heb_tml_dyu_tsn_azi_eng_rom_uzb_ven_vie_anl_zul_swt_akn	-0.417954288992049	-0.991359351222852	0.324082493785521
369	hau_nor_xho_pol_amr_amh_anl_ukr_uzb_azi_moo_ind_tsn_ctl_alb_bsq_lat_mlt_akn_cnt_bul_fre_bem_glc_bam_hin_fin_igb_dgb_est_cze_chh_geo_dut_bos_lit_swe_heb_tig_rus_hun_tsw_bat_grk_mly_jpn_tml_kor_svk_rom_ses_eng_tag_urd_wly_mao_mnd_ben_swa_spa_aeg_mcd_ita_pan_por_qcu_prs_guj_krd_lda_owc_slo_sid_afr_jav_ger_swt_mol_dyu_sun_tha_sod_knd_ewe_ven_tur_scr_arw_aze_fbf_vie_gam_yor_zul_cic	-0.0242794205951686	-0.0571965074323226	0.954511370703047
370	amr_arw_swa_spa_anl_sod_owc_cze_azi_tur_dyu_jav_ven_lit_guj_bsq_mol_aeg_dgb_cnt_rom_ctl_tsn_mcd_fbf_fre_hun_ewe_lda_fin_pol_mlt_geo_ukr_ita_ger_nor_sid_amh_krd_est_cic_bat_urd_sun_jpn_knd_kor_swe_alb_tsw_ben_mly_afr_gam_tag_mnd_eng_igb_por_hau_lat_bul_scr_rus_qcu_bos_svk_grk_zul_heb_pan_wly_hin_mao_dut_akn_glc_xho_ind_tha_chh_tml_yor_bam_aze_prs_slo_uzb_ses_vie_tig_swt_bem_moo	-0.277389068311752	-0.656662159513431	0.513019811741501
371	amr_ita_ven_prs_owc_heb_sod_scr_aze_azi_fbf_mao_lda_ctl_ben_bsq_fre_gam_yor_mnd_cze_dut_moo_swe_dgb_mcd_est_ses_dyu_fin_rom_chh_geo_nor_urd_lat_ger_sid_mlt_grk_hun_cic_bat_krd_mly_jpn_tml_kor_arw_por_swt_rus_sun_slo_wly_ind_cnt_mol_xho_afr_hau_pan_pol_guj_bos_qcu_bul_ukr_alb_tsn_anl_glc_aeg_hin_jav_spa_igb_lit_tsw_tag_tha_amh_knd_swa_bam_uzb_eng_svk_tur_zul_vie_tig_bem_ewe_akn	-0.191779583940245	-0.45280248352604	0.651745560273987
372	sod_lit_igb_mol_tig_sid_owc_pan_uzb_azi_ses_bat_xho_afr_ger_bsq_cze_amh_cic_mnd_por_nor_lda_bos_dgb_dut_est_bam_fbf_fin_urd_anl_geo_hin_eng_prs_slo_mlt_amr_mcd_hun_swa_mly_arw_ind_jpn_knd_kor_ukr_alb_swt_guj_tag_ita_chh_sun_cnt_lat_tsn_ctl_wly_ben_grk_glc_spa_qcu_bul_krd_swe_tsw_aeg_svk_hau_rom_mao_pol_zul_scr_ewe_jav_tha_heb_tml_yor_akn_tur_fre_rus_aze_bem_vie_gam_ven_moo_dyu	-0.408004245424479	-0.968064092886584	0.335523204377516
373	anl_prs_yor_cze_owc_aeg_sod_rus_uzb_azi_ewe_ind_bam_lit_guj_bsq_fre_amh_bem_cnt_krd_bul_moo_svk_zul_rom_hun_dyu_swa_fin_nor_sid_geo_por_ukr_ita_alb_heb_chh_grk_est_dgb_mao_spa_tag_jpn_tml_kor_lat_scr_xho_afr_mly_swe_hau_sun_mnd_pan_fbf_eng_mlt_ben_ctl_arw_slo_qcu_urd_dut_pol_igb_wly_mol_gam_hin_jav_mcd_tsn_ger_ses_bat_tha_tig_knd_lda_cic_tur_bos_glc_aze_swt_vie_amr_akn_tsw_ven	-0.535304959534041	-1.27754550616634	0.20458971543857
374	sod_ukr_swt_krd_chh_wly_heb_guj_uzb_tur_akn_tag_fbf_spa_alb_bsq_cze_hau_bam_mnd_ita_dut_ewe_mol_igb_eng_fin_yor_xho_est_scr_tig_geo_fre_mcd_bul_hin_anl_owc_lit_hun_ven_mao_lat_jav_jpn_knd_kor_ger_svk_cic_por_bat_glc_aeg_sun_cnt_afr_tsw_pol_sid_ben_prs_pan_arw_qcu_nor_grk_ctl_swa_gam_rus_mlt_bos_mly_swe_tsn_rom_bem_ind_tha_amr_tml_lda_moo_azi_slo_urd_aze_zul_vie_amh_dyu_ses_dgb	-0.149294908642299	-0.351835804875651	0.725757361905955
375	amr_mcd_lda_ita_hau_wly_sid_krd_azi_uzb_moo_mly_ses_svk_por_bsq_lat_mlt_bem_mnd_bul_ctl_dgb_alb_dyu_arw_hun_ewe_ven_est_pol_gam_geo_spa_ukr_hin_rom_aeg_heb_guj_fin_tsn_jav_mol_tag_jpn_tml_kor_dut_slo_bam_afr_ind_ger_amh_sun_cnt_urd_igb_cze_sod_nor_bos_pan_lit_qcu_prs_scr_swe_fbf_chh_ben_owc_grk_mao_fre_swa_rus_cic_bat_tha_tig_knd_swt_akn_tur_glc_eng_aze_zul_vie_anl_xho_tsw_yor	-0.714776034832804	-1.71887254090917	0.0889646790637914
376	amr_lat_yor_ctl_chh_amh_sod_grk_aze_tur_xho_bat_tsn_mol_hin_bsq_rom_heb_fbf_cnt_eng_bos_ses_svk_bam_urd_fin_cic_ven_est_dut_wly_geo_pan_rus_por_cze_gam_owc_ger_hun_lda_ind_krd_mao_jpn_knd_kor_pol_guj_ewe_fre_jav_afr_hau_mly_mnd_nor_tsw_glc_mlt_arw_ukr_slo_bul_qcu_ita_spa_scr_akn_aeg_lit_sid_ben_sun_swe_swt_alb_swa_tag_tha_anl_tml_moo_igb_azi_mcd_prs_uzb_zul_vie_tig_bem_dyu_dgb	-0.435753485618639	-1.0331171009403	0.304228228839229
377	owc_mol_tsw_bos_gam_mlt_amr_nor_azi_tur_zul_tag_bem_ita_grk_bsq_fre_tig_moo_mnd_prs_dut_ewe_urd_dgb_rom_hun_lda_dyu_fin_eng_heb_geo_swe_lit_cze_ben_anl_amh_spa_est_akn_sun_lat_mao_jpn_tml_kor_glc_arw_swt_pol_ind_afr_aeg_mly_cnt_ger_bam_rus_wly_ukr_ctl_alb_pan_qcu_hin_guj_bul_swa_sod_scr_chh_krd_bat_slo_fbf_svk_igb_jav_tha_sid_knd_tsn_yor_aze_por_mcd_uzb_xho_vie_hau_cic_ses_ven	0.0337798733368334	0.0795809783589218	0.936741517372504
378	chh_pan_ven_afr_aeg_sid_mlt_bos_azi_tur_bam_sun_swa_dut_alb_bsq_glc_wly_akn_mnd_mcd_ukr_dyu_por_tsn_guj_est_yor_dgb_hun_arw_gam_geo_nor_ben_rus_prs_amr_anl_pol_fin_xho_mly_spa_jav_jpn_knd_kor_swe_grk_cic_krd_ind_ger_hau_bat_cnt_eng_bem_hin_heb_urd_ctl_bul_mol_qcu_ita_fre_cze_igb_amh_scr_owc_slo_tag_rom_zul_svk_ses_mao_tha_sod_tml_moo_ewe_aze_lat_lit_uzb_fbf_vie_tig_swt_lda_tsw	-0.477076666887433	-1.13446105607097	0.259516855645025
379	gam_krd_xho_arw_mlt_aeg_owc_urd_uzb_aze_akn_mly_fbf_lat_slo_bsq_afr_heb_dgb_cnt_eng_por_moo_rom_ses_ukr_hun_swt_swa_est_nor_tig_geo_bul_ben_bos_ger_hau_anl_pol_fin_tsw_tag_cze_ind_jpn_knd_kor_pan_prs_igb_grk_sun_hin_chh_jav_mnd_svk_bem_mol_amh_guj_fre_alb_ita_qcu_ctl_spa_lit_zul_sid_swe_amr_dut_mao_glc_ewe_mcd_tsn_bat_tha_wly_tml_yor_dyu_azi_rus_scr_tur_ven_vie_sod_bam_cic_lda	-0.353885515824722	-0.836971056398487	0.404754440717766
380	mlt_arw_yor_bul_owc_tig_gam_urd_tur_uzb_swt_mao_akn_grk_guj_bsq_hin_hau_bem_mnd_pan_rom_bam_spa_dyu_ukr_est_xho_lda_fin_ita_wly_geo_ger_pol_mcd_swe_sod_amr_lit_hun_ewe_mly_svk_bat_jpn_knd_kor_afr_ben_tsw_cze_tag_dut_sid_sun_cnt_rus_swa_lat_anl_slo_eng_scr_glc_qcu_krd_mol_bos_ven_amh_por_chh_alb_ind_ctl_dgb_fre_fbf_jav_tha_aeg_tml_zul_ses_aze_prs_nor_azi_tsn_vie_heb_igb_moo_cic	-0.646168752747786	-1.54429637775966	0.125912674652245
381	tig_por_dgb_slo_mlt_sod_gam_swe_uzb_aze_bam_jav_bem_cze_spa_bsq_krd_aeg_xho_cnt_svk_afr_lda_mol_tsn_guj_est_ewe_swa_hun_pol_amh_geo_lit_prs_fre_bul_sid_wly_glc_fin_akn_ind_hin_bat_jpn_knd_kor_arw_scr_moo_bos_mly_rom_heb_tag_mnd_rus_tsw_ita_chh_nor_mcd_grk_ctl_qcu_ukr_ger_pan_ses_anl_eng_hau_ben_sun_dut_zul_urd_cic_mao_tha_amr_tml_dyu_fbf_azi_alb_lat_tur_yor_vie_owc_igb_ven_swt	0.319565554377777	0.752340894531382	0.453746101747773
382	amh_slo_cic_pol_tig_mlt_aeg_prs_azi_tur_moo_mao_fbf_rom_mcd_bsq_grk_anl_ven_mnd_cze_svk_bem_scr_tsw_ben_fin_ewe_zul_hun_krd_amr_geo_glc_ctl_alb_nor_heb_chh_bos_est_dgb_jav_ukr_mly_jpn_knd_kor_por_guj_bam_eng_ind_mol_sod_sun_cnt_bul_swa_hin_sid_dut_arw_fre_afr_qcu_ger_lat_urd_igb_owc_spa_hau_rus_bat_pan_akn_ita_tsn_tag_tha_gam_tml_lda_yor_uzb_swe_lit_aze_dyu_vie_wly_swt_xho_ses	-0.794266763952306	-1.92016858252915	0.0579009607943362
383	aeg_bul_xho_scr_chh_heb_amh_krd_azi_aze_fbf_ind_igb_pol_cze_bsq_glc_owc_cic_cnt_prs_hin_tsn_guj_akn_grk_est_lda_zul_hun_ukr_sod_geo_pan_lit_ctl_por_gam_anl_fre_fin_swt_mao_urd_sun_jpn_knd_kor_slo_ita_ses_ger_bat_spa_hau_mly_mnd_rom_dgb_arw_sid_lat_mcd_dut_eng_qcu_ben_bos_afr_swa_tig_nor_mlt_swe_jav_alb_ewe_rus_bam_tag_tha_wly_tml_ven_bem_uzb_mol_svk_tur_tsw_vie_amr_moo_yor_dyu	-0.531865376404092	-1.26504646303761	0.209015319861257
384	mlt_slo_ewe_cze_amh_owc_tig_lit_azi_aze_cic_sun_xho_alb_guj_bsq_svk_wly_lda_mnd_mol_ger_ven_pan_tsw_ben_hun_akn_moo_fin_ctl_sid_geo_glc_nor_rus_hin_aeg_heb_swe_est_igb_mly_arw_ind_jpn_tml_kor_por_ita_swa_urd_tag_ukr_amr_jav_cnt_bos_bem_afr_hau_pol_krd_lat_fre_qcu_grk_prs_dut_tsn_sod_rom_chh_eng_mao_scr_swt_spa_zul_bat_tha_anl_knd_dgb_ses_uzb_mcd_bul_tur_dyu_vie_gam_bam_yor_fbf	-0.284516652987904	-0.673069354140882	0.502572301178246
385	amh_prs_tsn_slo_tig_wly_aeg_bos_tur_uzb_lda_tag_dyu_ita_rom_bsq_svk_sod_ven_cnt_rus_swe_ewe_fre_yor_glc_est_tsw_igb_fin_grk_amr_geo_bul_pan_afr_guj_owc_heb_mcd_hun_bam_jav_urd_bat_jpn_tml_kor_pol_ukr_moo_alb_mao_scr_sid_sun_mnd_lat_akn_spa_mlt_por_ctl_mol_krd_qcu_nor_dut_hin_swa_chh_ger_anl_eng_mly_cze_swt_arw_zul_ind_tha_gam_knd_ses_bem_aze_lit_ben_azi_xho_vie_hau_fbf_dgb_cic	-0.319935721217207	-0.758005771042336	0.450364073181034
386	gam_mcd_swt_swe_sid_chh_heb_arw_aze_tur_igb_bat_fbf_mol_bos_bsq_ben_sod_ewe_mnd_ger_bul_yor_urd_zul_ctl_hun_ven_cic_est_nor_amh_geo_ukr_lit_scr_afr_anl_aeg_grk_fin_bem_tag_guj_mly_jpn_tml_kor_slo_krd_dyu_pan_mao_ita_amr_ind_cnt_lat_xho_cze_owc_svk_dut_pol_rus_qcu_prs_glc_rom_swa_wly_fre_tig_alb_sun_hin_tsw_spa_akn_jav_tha_mlt_knd_bam_dgb_azi_por_eng_uzb_lda_vie_hau_moo_tsn_ses	-0.0716817545643761	-0.168896181365556	0.866245107007524
387	owc_prs_ses_dut_anl_amr_tig_mcd_uzb_tur_zul_bat_tsn_fre_ita_bsq_grk_hau_moo_mnd_spa_cze_xho_glc_bem_ctl_hun_igb_akn_fin_rom_mlt_geo_guj_ben_eng_nor_gam_chh_alb_est_ven_tag_mol_ind_jpn_knd_kor_pol_pan_swa_svk_mly_lit_wly_mao_cnt_scr_swt_ger_sid_bul_ukr_swe_arw_qcu_rus_bos_afr_dyu_aeg_lat_sod_slo_sun_urd_bam_por_fbf_jav_tha_amh_tml_cic_lda_azi_hin_krd_aze_yor_vie_heb_ewe_tsw_dgb	-0.0986511080746687	-0.232796190232807	0.816431247340352
388	hau_mol_moo_eng_sid_owc_mlt_rom_aze_azi_dgb_mao_xho_urd_pol_bsq_dut_sod_tsw_cnt_svk_lat_akn_guj_swa_bos_est_ses_lda_hun_swe_aeg_geo_spa_arw_slo_lit_amh_tig_ger_fin_bam_ind_cze_tag_jpn_knd_kor_pan_mcd_bem_bul_bat_prs_gam_mly_mnd_alb_ven_hin_wly_ben_ita_por_glc_qcu_grk_afr_fre_ewe_amr_krd_chh_scr_jav_nor_zul_ukr_tsn_sun_tha_anl_tml_cic_swt_uzb_rus_ctl_tur_fbf_vie_heb_dyu_yor_igb	-0.781850221417916	-1.88277425513231	0.0628568446063674
389	mlt_arw_lda_lat_sod_wly_sid_fre_aze_uzb_moo_sun_xho_nor_ita_bsq_spa_amr_akn_mnd_guj_krd_yor_por_dgb_rom_est_swt_zul_hun_rus_heb_geo_hin_scr_ben_ukr_hau_chh_ctl_fin_fbf_mao_alb_ind_jpn_tml_kor_urd_cze_ewe_svk_bat_swe_aeg_jav_cnt_glc_ses_bos_owc_ger_grk_eng_prs_qcu_lit_mcd_pol_bem_gam_pan_tig_slo_tag_mol_cic_bul_tsw_mly_tha_amh_knd_tsn_ven_azi_afr_dut_tur_igb_vie_anl_bam_dyu_swa	-0.909500965729941	-2.20395375215751	0.0299958170071757
390	chh_eng_lda_guj_amr_owc_tig_arw_azi_tur_zul_bat_tsn_fre_ben_bsq_svk_amh_cic_cnt_slo_pan_ewe_ctl_tsw_bos_fin_akn_bem_hun_cze_mlt_geo_scr_lit_alb_pol_hau_aeg_prs_est_fbf_mao_hin_mly_jpn_knd_kor_por_afr_dyu_bul_ind_dut_wly_tag_mnd_mcd_dgb_urd_sid_grk_lat_spa_ger_qcu_rom_nor_glc_swt_anl_ukr_heb_swe_jav_ita_moo_mol_yor_sun_tha_sod_tml_igb_xho_aze_krd_rus_uzb_swa_vie_gam_ses_bam_ven	0.431054534746987	1.01630878961448	0.312119084797269
391	owc_cze_akn_eng_amh_mlt_heb_dut_uzb_azi_ven_tag_ewe_rus_urd_bsq_pan_gam_igb_cnt_pol_svk_swa_ben_swt_ita_fin_bem_moo_hun_mol_anl_geo_mcd_alb_scr_rom_hau_aeg_krd_est_zul_mly_slo_sun_jpn_tml_kor_spa_afr_yor_nor_ind_ger_amr_mao_mnd_prs_cic_guj_chh_bul_ctl_fre_lat_qcu_por_glc_swe_tsw_sid_ukr_wly_grk_jav_bos_dgb_arw_dyu_bat_tha_tig_knd_ses_tsn_aze_hin_lit_tur_bam_vie_sod_fbf_xho_lda	-0.186330728566747	-0.43991099637988	0.661022219969716
392	wly_ukr_bam_eng_tig_owc_hau_hin_aze_uzb_ewe_jav_yor_alb_scr_bsq_lit_sid_tsn_cnt_grk_ger_swa_guj_ven_arw_hun_moo_dyu_fin_bos_amr_geo_ita_slo_dut_nor_mlt_aeg_cze_est_bem_mly_rom_tag_jpn_knd_kor_por_pol_swt_ben_bat_prs_amh_ind_mnd_urd_zul_lat_gam_rus_ctl_mcd_svk_qcu_pan_swe_spa_akn_anl_mol_chh_fre_sun_afr_xho_glc_dgb_mao_tha_sod_tml_tsw_fbf_azi_krd_bul_tur_lda_vie_heb_cic_ses_igb	-0.743035681615256	-1.7851164907333	0.0775026554424601
393	aeg_rom_swt_lat_amh_tig_sod_glc_azi_uzb_yor_sun_fbf_slo_cze_bsq_ben_owc_ses_mnd_krd_ita_bam_eng_dyu_arw_est_ewe_tsw_hun_guj_mlt_geo_ger_pan_urd_grk_heb_amr_ukr_fin_akn_ind_pol_jav_jpn_knd_kor_afr_ctl_xho_por_mao_rus_sid_bat_cnt_dut_cic_mol_anl_nor_svk_bul_swe_qcu_hin_fre_lit_swa_wly_bos_gam_prs_tag_mcd_lda_scr_zul_mly_tha_hau_tml_tsn_igb_aze_alb_spa_tur_moo_vie_chh_dgb_bem_ven	-1.12060839558122	-2.75053769937736	0.00715067763883501
394	amr_cze_dyu_glc_gam_heb_hau_eng_azi_aze_moo_sun_dgb_grk_lat_bsq_mcd_owc_tsn_mnd_ita_nor_swt_fre_bem_arw_hun_zul_bam_est_ger_amh_geo_dut_urd_guj_ben_wly_mlt_ctl_fin_ven_mao_hin_ind_jpn_knd_kor_swe_bul_lda_por_tag_mol_aeg_bat_cnt_bos_tsw_rus_chh_krd_lit_ukr_prs_qcu_rom_pan_svk_akn_sid_slo_anl_alb_jav_scr_yor_afr_cic_mly_tha_tig_tml_fbf_ses_uzb_spa_pol_tur_igb_vie_sod_xho_swa_ewe	-0.300869124559755	-0.711196903541131	0.478742226506228
395	mlt_glc_igb_prs_amh_owc_heb_spa_azi_uzb_lda_mao_moo_rom_mol_bsq_ger_sid_xho_mnd_hin_urd_fbf_lat_swt_ita_fin_bem_bam_est_alb_chh_geo_mcd_pan_guj_slo_tig_hau_bos_hun_ewe_ind_por_mly_jpn_knd_kor_ukr_ben_ses_scr_jav_ctl_gam_sun_cnt_swe_ven_cze_sod_nor_lit_grk_svk_qcu_eng_afr_bul_tsn_wly_arw_amr_krd_tag_rus_akn_fre_yor_bat_tha_aeg_tml_cic_swa_tur_dut_pol_aze_dgb_vie_anl_zul_dyu_tsw	-0.48400486403707	-1.15188122217307	0.252322445620421
396	wly_lat_dgb_slo_amr_tig_anl_ben_uzb_tur_tsw_sun_moo_por_rom_bsq_arw_hau_igb_cnt_swe_glc_akn_dut_zul_ctl_est_swt_lda_fin_bos_chh_geo_spa_afr_pol_prs_gam_amh_cze_hun_cic_tag_pan_mao_jpn_knd_kor_svk_fre_ses_ger_jav_mcd_sod_ind_mnd_scr_swa_ukr_heb_lit_ita_bul_guj_qcu_nor_urd_grk_yor_aeg_eng_owc_mol_bat_hin_bam_krd_fbf_mly_tha_sid_tml_bem_ven_azi_alb_rus_aze_ewe_vie_mlt_xho_tsn_dyu	0.867549367572444	2.07268209049357	0.0409687475211543
397	amh_bul_yor_ita_aeg_heb_sod_spa_tur_azi_ewe_jav_cic_eng_pan_bsq_scr_amr_swa_mnd_alb_pol_moo_mcd_ses_rus_hun_dyu_dgb_est_bos_anl_geo_prs_fre_swe_por_owc_hau_cze_fin_swt_sun_lit_ind_jpn_knd_kor_ben_ger_tsw_hin_mly_dut_sid_bat_cnt_svk_lda_glc_tig_rom_ctl_mol_guj_qcu_ukr_lat_krd_bem_gam_arw_mlt_afr_tag_nor_igb_slo_xho_mao_tha_chh_tml_zul_fbf_aze_urd_grk_uzb_ven_vie_wly_tsn_akn_bam	-0.707620178268064	-1.700342569951	0.0924084937906973
398	amh_mcd_swa_cze_amr_chh_sid_guj_azi_uzb_bam_bat_bem_nor_rom_bsq_pan_sod_dyu_cnt_arw_ben_igb_hin_tsw_lit_hun_lda_yor_est_grk_gam_geo_swe_spa_por_svk_tig_mlt_ita_fin_moo_sun_glc_jav_jpn_tml_kor_prs_dut_xho_afr_mao_ukr_wly_ind_mnd_ger_akn_bul_anl_krd_alb_fre_bos_qcu_pol_slo_eng_swt_heb_ctl_aeg_mol_mly_lat_zul_urd_ses_tag_tha_owc_knd_cic_fbf_aze_scr_rus_tur_ewe_vie_hau_ven_tsn_dgb	0.590476452705167	1.39725671610253	0.165661154619871
399	chh_urd_swa_glc_anl_amr_tig_fre_tur_azi_moo_jav_ewe_afr_swe_bsq_krd_heb_zul_cnt_slo_guj_igb_grk_swt_scr_hun_fbf_tsw_est_mcd_aeg_geo_ukr_mol_lit_rus_sid_mlt_por_fin_lda_ind_prs_bat_jpn_tml_kor_ben_hin_akn_bos_mly_ger_amh_mao_mnd_cze_xho_ita_gam_rom_svk_spa_ctl_qcu_nor_arw_alb_tsn_hau_bul_sod_pan_tag_dut_ven_lat_cic_sun_tha_wly_knd_dyu_bam_uzb_pol_eng_aze_bem_vie_owc_dgb_ses_yor	0.0443805426951185	0.104471418953743	0.917020227879044
400	tig_ben_bam_grk_aeg_sod_amr_alb_aze_uzb_moo_mao_bem_dut_lat_bsq_ita_gam_tsw_cnt_arw_mcd_yor_cze_tsn_rus_est_ses_akn_hun_prs_heb_geo_nor_hin_ukr_swe_mlt_chh_svk_fin_swt_mly_glc_jav_jpn_knd_kor_eng_bul_igb_slo_sun_pan_owc_tag_mnd_afr_ven_scr_hau_mol_spa_fre_lit_qcu_pol_por_krd_dgb_amh_ger_sid_urd_ind_guj_cic_ctl_ewe_bat_tha_anl_tml_lda_xho_azi_bos_rom_tur_fbf_vie_wly_swa_dyu_zul	-0.582555254684837	-1.3900074310931	0.167844781278703
401	tig_ctl_lda_lat_heb_wly_amr_por_uzb_azi_swt_bat_tsn_scr_ger_bsq_rus_sid_ven_cnt_grk_eng_dyu_spa_bam_hin_hun_tsw_akn_fin_swe_aeg_geo_mcd_pan_pol_nor_chh_mlt_ita_est_yor_mly_lit_ind_jpn_knd_kor_ben_mol_swa_bul_jav_glc_gam_tag_mnd_dut_ses_ukr_hau_cze_krd_fre_svk_qcu_alb_guj_slo_zul_owc_bos_anl_afr_sun_rom_fbf_prs_dgb_mao_tha_amh_tml_bem_moo_tur_arw_urd_aze_igb_vie_sod_cic_xho_ewe	0.133255059132737	0.313418138917252	0.754664858871016
402	aeg_spa_tsn_scr_mlt_amr_chh_mol_aze_azi_ven_mly_zul_rus_hin_bsq_svk_gam_yor_cnt_bos_lat_akn_prs_swa_ukr_est_moo_xho_fin_dut_tig_geo_krd_mcd_alb_rom_hau_wly_fre_hun_igb_jav_slo_tag_jpn_knd_kor_bul_pan_ses_cze_ind_por_owc_mao_mnd_ger_bam_eng_sod_urd_lit_guj_ita_qcu_ctl_swe_pol_ewe_amh_ben_sid_glc_bat_nor_dyu_arw_tsw_sun_tha_heb_tml_swt_cic_tur_grk_afr_uzb_dgb_vie_anl_bem_lda_fbf	-0.371619894249574	-0.88065402951482	0.380775287074174
403	sod_ita_moo_bos_chh_wly_anl_grk_tur_aze_bem_sun_ven_arw_nor_bsq_hin_aeg_dgb_mnd_svk_glc_cic_slo_xho_ukr_est_tsn_ewe_fin_ger_amr_geo_cze_alb_ctl_urd_amh_tig_por_hun_fbf_bat_eng_ind_jpn_knd_kor_bul_spa_bam_mcd_mao_ben_gam_jav_cnt_lat_akn_fre_heb_prs_mol_scr_dut_qcu_rus_lit_rom_swt_hau_pol_owc_afr_mly_swe_swa_krd_zul_tag_tha_sid_tml_lda_igb_azi_pan_guj_uzb_ses_vie_mlt_yor_dyu_tsw	-0.665995552152685	-1.59581784470772	0.113922208049747
404	mlt_por_akn_mcd_aeg_amr_chh_cze_uzb_tur_ses_tag_tsn_bul_ita_bsq_bos_hau_cic_mnd_lat_ctl_bem_nor_fbf_eng_fin_swt_tsw_est_prs_amh_geo_pan_mol_lit_guj_owc_tig_rom_hun_zul_bat_arw_mao_jpn_knd_kor_hin_scr_xho_urd_sun_glc_heb_ind_cnt_fre_dyu_slo_gam_grk_krd_svk_swe_qcu_ger_pol_dut_lda_wly_spa_sid_alb_mly_afr_igb_ukr_dgb_jav_tha_sod_tml_swa_yor_azi_rus_ben_aze_ewe_vie_anl_moo_ven_bam	0.22559102026367	0.530517101716439	0.597017992886603
405	hau_fre_yor_hin_heb_amr_amh_bos_uzb_tur_ewe_bat_ses_grk_glc_bsq_lit_mlt_tsn_mnd_ger_nor_bem_bul_dyu_rus_fin_ven_bam_est_dut_tig_geo_pol_spa_eng_ita_sod_sid_cze_hun_akn_ind_krd_mly_jpn_tml_kor_scr_mcd_xho_urd_jav_ben_aeg_tag_cnt_ukr_zul_swe_chh_ctl_mol_slo_afr_qcu_lat_por_rom_lda_owc_svk_anl_guj_sun_prs_cic_arw_swa_mao_tha_gam_knd_fbf_swt_aze_alb_pan_azi_tsw_vie_wly_igb_dgb_moo	0.185679691552119	0.436835721981365	0.6632430827594
406	amh_lat_swa_bul_amr_sid_owc_slo_tur_aze_yor_ind_moo_svk_mcd_bsq_hin_tig_cic_cnt_lit_urd_dyu_scr_dgb_grk_est_swt_tsn_fin_afr_chh_geo_ben_fre_alb_dut_sod_hau_glc_hun_ven_sun_spa_bat_jpn_knd_kor_ita_rom_lda_por_jav_swe_heb_mao_mnd_ukr_akn_pol_aeg_rus_cze_nor_arw_qcu_prs_pan_krd_ses_wly_eng_anl_mol_tag_guj_bem_bos_tsw_mly_tha_gam_tml_ewe_bam_uzb_ger_ctl_azi_xho_vie_mlt_igb_fbf_zul	0.363722933446895	0.856832064905597	0.39374021216073
407	owc_rom_lda_nor_wly_sod_amh_ukr_azi_uzb_tsw_ind_cic_pan_scr_bsq_ben_tig_ses_mnd_krd_glc_bam_ctl_fbf_slo_est_bem_yor_hun_mol_chh_geo_swe_por_bul_bos_anl_sid_cze_fin_swa_jav_rus_sun_jpn_tml_kor_hin_mcd_xho_lit_bat_prs_mlt_mly_cnt_guj_zul_ger_gam_spa_dut_afr_ita_qcu_arw_lat_urd_dgb_aeg_eng_heb_svk_mao_fre_ven_pol_akn_tag_tha_hau_knd_tsn_dyu_tur_alb_grk_aze_ewe_vie_amr_swt_igb_moo	-0.405208847470037	-0.962669208404483	0.338209972447824
408	chh_fre_ven_arw_hau_aeg_gam_bos_uzb_tur_swa_mao_tsn_lit_cze_bsq_pan_heb_zul_mnd_ukr_guj_lda_svk_fbf_nor_hun_igb_dyu_fin_ita_sod_geo_rom_scr_rus_hin_mlt_wly_alb_est_cic_bat_spa_jav_jpn_tml_kor_ben_mol_moo_urd_ind_bul_owc_tag_cnt_grk_yor_swe_amh_dut_ger_por_mcd_qcu_glc_prs_krd_bem_tig_eng_sid_ctl_mly_lat_bam_afr_tsw_sun_tha_anl_knd_dgb_akn_azi_slo_pol_aze_ewe_vie_amr_xho_ses_swt	-0.553472509160633	-1.31965918806578	0.190188256616148
409	tig_eng_ewe_ben_sod_anl_hau_rus_azi_aze_yor_mao_xho_nor_alb_bsq_lat_heb_bem_cnt_lit_ctl_tsn_mol_bam_ita_est_swa_lda_fin_bul_amr_geo_afr_pan_krd_swe_gam_chh_grk_hun_swt_mly_ger_sun_jpn_tml_kor_scr_arw_tsw_mcd_bat_por_aeg_ind_mnd_slo_fbf_ukr_amh_glc_cze_bos_dut_qcu_rom_urd_pol_dyu_wly_guj_mlt_spa_tag_fre_cic_svk_zul_jav_tha_sid_knd_ses_akn_uzb_hin_prs_tur_moo_vie_owc_ven_dgb_igb	0.103104885418106	0.242388798490402	0.809012651711868
410	sid_bos_cic_dut_aeg_tig_amh_hin_aze_tur_moo_ind_swt_lat_mol_bsq_eng_amr_igb_cnt_por_krd_tsw_bul_lda_urd_fin_zul_ses_hun_rom_owc_geo_ita_spa_prs_glc_chh_gam_grk_est_dgb_sun_ben_mao_jpn_tml_kor_slo_pol_yor_fre_mly_ger_mlt_tag_mnd_alb_bem_nor_wly_arw_guj_afr_ukr_qcu_rus_cze_pan_fbf_hau_scr_heb_swe_jav_lit_dyu_svk_bam_bat_tha_anl_knd_swa_tsn_azi_mcd_ctl_uzb_ven_vie_sod_akn_ewe_xho	-0.117338082957045	-0.276561998836814	0.782730157198726
411	owc_bul_tsw_mol_wly_anl_gam_bos_uzb_aze_dyu_sun_zul_alb_pan_bsq_fre_sid_dgb_mnd_ger_glc_bem_rus_bam_mcd_hun_ewe_fbf_est_pol_tig_geo_ita_nor_scr_ctl_hau_amr_swe_fin_xho_ind_ben_mao_jpn_knd_kor_por_lit_swa_eng_mly_dut_mlt_jav_cnt_slo_lda_guj_amh_krd_hin_grk_urd_qcu_spa_rom_cze_igb_sod_prs_chh_ukr_bat_afr_yor_svk_cic_tag_tha_aeg_tml_swt_ses_tur_arw_lat_azi_ven_vie_heb_moo_tsn_akn	-1.00815019245823	-2.45717632491117	0.0158574234768698
412	anl_slo_swt_spa_sod_heb_tig_rom_aze_tur_fbf_tag_ses_urd_prs_bsq_hin_amr_cic_cnt_ctl_krd_dgb_swe_zul_alb_fin_bem_moo_hun_lit_amh_geo_nor_scr_dut_arw_owc_aeg_eng_est_tsn_jav_pol_sun_jpn_knd_kor_glc_ben_igb_por_mao_grk_mlt_ind_mnd_bul_dyu_rus_hau_bos_ita_pan_mcd_qcu_ukr_svk_fre_ven_wly_ger_sid_cze_mly_mol_xho_afr_lda_bat_tha_gam_tml_ewe_bam_uzb_guj_lat_azi_swa_vie_chh_yor_tsw_akn	-0.166584325927818	-0.39326243467556	0.695025736821215
413	wly_swe_swa_urd_owc_heb_gam_ukr_tur_uzb_ven_jav_tsn_rus_svk_bsq_afr_sid_akn_mnd_por_fre_dgb_lat_tsw_dut_est_lda_ewe_hun_lit_sod_geo_prs_slo_ger_cze_aeg_anl_bul_fin_swt_sun_eng_mao_jpn_knd_kor_mcd_glc_fbf_ben_ind_nor_amr_bat_cnt_spa_yor_pol_mlt_arw_scr_bos_hin_qcu_ita_grk_ctl_cic_tig_rom_chh_mol_tag_krd_xho_guj_igb_mly_tha_amh_tml_ses_bem_azi_alb_pan_aze_moo_vie_hau_dyu_bam_zul	-0.389657561199973	-0.924573425610858	0.357580669575607
414	wly_eng_swt_spa_amh_tig_anl_ben_uzb_azi_xho_ind_moo_guj_afr_bsq_mcd_hau_akn_mnd_mol_krd_cic_alb_bam_lat_est_yor_fbf_fin_glc_sid_geo_hin_ita_urd_prs_chh_aeg_bos_hun_tsn_mao_ukr_mly_jpn_knd_kor_dut_fre_tsw_pan_sun_bul_amr_jav_cnt_slo_ses_svk_gam_cze_ctl_pol_rus_qcu_ger_lit_swe_bem_owc_scr_sod_arw_tag_rom_swa_grk_igb_bat_tha_heb_tml_zul_ewe_tur_nor_por_aze_dgb_vie_mlt_ven_dyu_lda	-0.665789541503521	-1.59180077422469	0.114823003601832
415	aeg_arw_akn_lat_hau_amh_anl_alb_azi_aze_dgb_sun_swa_mcd_por_bsq_swe_mlt_bem_mnd_bos_lit_moo_ukr_yor_rus_fin_ven_swt_hun_mol_gam_geo_nor_ctl_slo_bul_sid_wly_pol_est_ses_bat_urd_mao_jpn_tml_kor_fre_ben_tsn_pan_jav_dut_amr_ind_cnt_afr_lda_krd_owc_hin_prs_guj_spa_qcu_glc_svk_scr_fbf_tig_cze_heb_grk_tag_ita_cic_rom_tsw_mly_tha_chh_knd_zul_xho_uzb_ger_eng_tur_ewe_vie_sod_igb_dyu_bam	-0.311247712280393	-0.735449172178831	0.4639167175284
416	chh_grk_bem_ukr_sid_gam_anl_glc_tur_azi_akn_bat_dyu_mcd_pan_bsq_cze_hau_tsn_mnd_hin_dut_ven_mol_cic_fre_est_ses_swt_hun_eng_heb_geo_arw_ita_ger_guj_wly_mlt_spa_fin_yor_tag_krd_jav_jpn_knd_kor_urd_ctl_moo_bos_mly_bul_aeg_mao_cnt_nor_fbf_scr_amr_svk_pol_prs_rus_qcu_slo_alb_ben_zul_tig_lat_amh_por_ind_afr_bam_rom_tsw_sun_tha_owc_tml_xho_swa_aze_lit_swe_uzb_dgb_vie_sod_lda_igb_ewe	-0.0351217843947904	-0.0827791879665096	0.934205028379105
417	wly_glc_tsw_swe_gam_hau_owc_cze_aze_uzb_zul_ind_moo_bos_por_bsq_bul_tig_fbf_mnd_rus_fre_ses_rom_cic_scr_fin_ewe_ven_est_urd_amr_geo_eng_ben_ctl_lit_amh_mlt_krd_hun_swa_tag_hin_mao_jpn_tml_kor_pan_pol_akn_mcd_sun_ger_sid_bat_cnt_dut_tsn_mol_anl_spa_slo_nor_guj_qcu_ita_grk_afr_lda_aeg_svk_chh_ukr_mly_prs_bem_lat_xho_jav_tha_sod_knd_dyu_swt_tur_alb_arw_azi_bam_vie_heb_yor_dgb_igb	0.201605850374525	0.476043421808517	0.635159867714369
418	aeg_mol_lda_afr_owc_amh_anl_arw_aze_uzb_xho_tag_ewe_bul_glc_bsq_ctl_wly_ses_cnt_prs_ger_zul_ita_swa_swe_est_tsw_tsn_hun_slo_chh_geo_pan_alb_svk_dut_mlt_heb_grk_fin_bam_bat_por_sun_jpn_knd_kor_lit_pol_bem_fre_mao_rom_gam_ind_mnd_bos_dyu_hin_amr_krd_cze_urd_nor_qcu_ben_spa_eng_ven_sid_rus_tig_mcd_jav_lat_akn_ukr_cic_mly_tha_hau_tml_moo_yor_tur_scr_guj_azi_fbf_vie_sod_igb_dgb_swt	-0.662566121870377	-1.58511906678183	0.116333926432354
419	amr_fre_lda_urd_aeg_sod_heb_dut_tur_uzb_xho_mao_swa_pan_krd_bsq_ita_wly_bem_mnd_hin_rom_dyu_cze_yor_prs_est_ses_zul_fin_mol_tig_geo_arw_por_svk_swe_mlt_hau_bul_hun_tsw_jav_spa_bat_jpn_tml_kor_ger_lit_igb_glc_sun_eng_chh_tag_cnt_bos_cic_ctl_anl_alb_pol_scr_mcd_qcu_rus_ukr_lat_akn_gam_afr_owc_nor_mly_ben_swt_guj_moo_ind_tha_sid_knd_ewe_tsn_aze_slo_grk_azi_dgb_vie_amh_fbf_bam_ven	-0.0935635053747792	-0.220371741731568	0.826064698598748
420	amr_lit_dyu_lat_aeg_heb_hau_bul_uzb_azi_dgb_jav_lda_pol_ger_bsq_afr_amh_igb_cnt_spa_ben_ewe_krd_swa_cze_hun_yor_zul_fin_fre_sid_geo_alb_ukr_arw_dut_gam_mlt_rom_est_bam_mao_bos_ind_jpn_knd_kor_swe_por_ven_grk_sun_ctl_wly_bat_mnd_hin_tsw_ita_anl_rus_prs_mcd_pan_qcu_nor_guj_glc_bem_owc_eng_tig_scr_tag_mol_swt_urd_akn_mly_tha_sod_tml_cic_xho_tur_slo_svk_aze_ses_vie_chh_tsn_fbf_moo	-0.299765157729747	-0.708984080492371	0.480107906798339
421	aeg_mcd_ewe_urd_anl_owc_tig_cze_uzb_tur_yor_tag_zul_por_nor_bsq_fre_sod_dgb_cnt_arw_ctl_moo_ukr_akn_dut_hun_cic_ven_fin_scr_amh_geo_ita_swe_grk_ben_amr_wly_lat_est_swt_jav_lit_ind_jpn_knd_kor_glc_pan_igb_bul_bat_afr_gam_mly_mnd_alb_swa_mol_chh_bos_ger_guj_rus_qcu_spa_hin_prs_ses_hau_svk_sid_slo_sun_eng_lda_krd_dyu_mao_tha_heb_tml_bam_fbf_aze_pol_rom_azi_tsn_vie_mlt_tsw_xho_bem	-0.344690923271879	-0.815484423473597	0.416878713597449
422	heb_scr_swt_ita_wly_amr_owc_grk_tur_azi_dgb_bat_tsw_urd_lat_bsq_ben_tig_ses_cnt_prs_ukr_zul_pan_tsn_dut_fin_cic_xho_est_ctl_aeg_geo_lit_bul_guj_rus_chh_amh_glc_hun_fbf_tag_fre_mao_jpn_tml_kor_spa_cze_ewe_nor_mly_swe_gam_ind_mnd_bos_moo_alb_hau_por_ger_mcd_eng_qcu_krd_mol_svk_ven_sid_pol_anl_hin_jav_slo_bam_arw_igb_sun_tha_sod_knd_lda_dyu_aze_rom_afr_uzb_yor_vie_mlt_bem_akn_swa	-0.287253076073152	-0.679273854520083	0.498651490015137
423	wly_bos_moo_eng_amh_chh_sid_krd_tur_azi_dgb_mly_akn_svk_nor_bsq_fre_owc_dyu_mnd_alb_scr_tsn_lit_swt_spa_est_bam_ven_fin_ita_tig_geo_ger_cze_rom_por_aeg_amr_urd_hun_cic_bat_grk_jav_jpn_tml_kor_pol_mol_ewe_prs_ind_pan_gam_tag_cnt_glc_xho_mcd_hau_swe_guj_afr_arw_qcu_lat_dut_ukr_tsw_heb_hin_anl_ctl_mao_slo_zul_bul_ses_sun_tha_mlt_knd_bem_swa_uzb_rus_ben_aze_igb_vie_sod_lda_fbf_yor	0.0420491836864724	0.0990601784937997	0.921303700915234
424	amh_eng_yor_swe_tig_sid_wly_alb_aze_azi_fbf_tag_zul_ben_rus_bsq_ctl_amr_ewe_mnd_pan_ukr_lda_bos_cic_urd_est_bem_swa_fin_mol_gam_geo_ita_bul_arw_slo_owc_sod_guj_hun_dyu_mao_glc_mly_jpn_knd_kor_mcd_cze_igb_lat_ind_dut_chh_bat_cnt_afr_bam_hin_anl_svk_krd_prs_lit_qcu_scr_spa_rom_tsw_hau_nor_heb_fre_sun_por_akn_grk_moo_jav_tha_aeg_tml_dgb_ven_uzb_ger_pol_tur_ses_vie_mlt_tsn_swt_xho	-0.0224128538809216	-0.0528058375968132	0.957999873728255
425	aeg_urd_dyu_glc_anl_amh_sod_prs_uzb_azi_fbf_ind_tsw_hin_mol_bsq_lit_wly_swt_mnd_ctl_por_zul_grk_bem_rus_fin_bam_igb_hun_nor_mlt_geo_swe_bul_mcd_pan_hau_tig_alb_est_dgb_mly_lat_sun_jpn_tml_kor_ukr_slo_tsn_ita_bat_rom_gam_mao_cnt_krd_yor_afr_amr_scr_dut_arw_svk_qcu_fre_pol_cze_ven_heb_spa_chh_bos_jav_ben_moo_eng_akn_tag_tha_owc_knd_ewe_cic_tur_ger_guj_aze_swa_vie_sid_ses_lda_xho	-0.491822794626728	-1.16998681235671	0.244995895883062
426	tig_urd_swa_ben_sod_mlt_sid_spa_azi_aze_swt_mao_bam_rom_ita_bsq_arw_anl_xho_cnt_afr_prs_fbf_pol_dyu_mol_fin_lda_tsn_est_ukr_gam_geo_alb_scr_bul_grk_amr_heb_rus_hun_ses_jav_ger_sun_jpn_tml_kor_bos_nor_igb_pan_ind_lat_aeg_tag_mnd_cze_ven_krd_wly_fre_mcd_por_svk_qcu_swe_hin_dut_yor_chh_eng_owc_slo_mly_glc_ewe_lit_bem_bat_tha_hau_knd_akn_moo_uzb_ctl_guj_tur_dgb_vie_amh_cic_tsw_zul	-0.135998445707822	-0.320409434216961	0.74937678128604
427	wly_cze_dgb_alb_sid_heb_chh_ukr_azi_aze_igb_mly_tsw_afr_prs_bsq_mol_hau_ses_mnd_spa_dut_akn_svk_bam_grk_hun_swt_cic_fin_por_amr_geo_urd_rus_ita_slo_gam_amh_eng_est_moo_bat_nor_ind_jpn_tml_kor_hin_mcd_dyu_ctl_sun_ben_aeg_tag_cnt_krd_lda_ger_sod_arw_lit_bos_scr_qcu_rom_guj_fre_tsn_anl_bul_mlt_pol_mao_swe_zul_lat_ewe_jav_tha_owc_knd_xho_bem_tur_glc_pan_uzb_swa_vie_tig_fbf_ven_yor	0.594950762175764	1.40696851468945	0.162769896050037
428	heb_pol_igb_urd_gam_sod_wly_svk_tur_aze_ven_mly_ses_por_scr_bsq_lit_chh_fbf_mnd_rus_ctl_lda_glc_moo_slo_fin_akn_zul_hun_hin_owc_geo_guj_mcd_rom_fre_hau_amr_mol_est_tsn_bat_spa_ind_jpn_knd_kor_cze_nor_dgb_ukr_tag_grk_tig_jav_cnt_bos_xho_ger_mlt_eng_ita_ben_pan_qcu_dut_lat_bul_yor_aeg_alb_sid_swe_sun_arw_tsw_prs_swa_mao_tha_anl_tml_ewe_swt_azi_afr_krd_uzb_bem_vie_amh_bam_cic_dyu	-0.768457944909606	-1.85066608027657	0.0673920429225629
429	hau_fre_tsw_mcd_owc_amr_sid_dut_azi_aze_igb_mly_ses_hin_svk_bsq_ukr_heb_swa_cnt_afr_bul_bam_pol_bem_mol_hun_cic_yor_est_grk_aeg_geo_eng_spa_cze_pan_anl_chh_alb_fin_ven_mao_lit_jav_jpn_tml_kor_scr_krd_tsn_rus_ind_urd_wly_sun_mnd_glc_dyu_guj_sod_arw_rom_slo_ger_qcu_swe_bos_lat_fbf_mlt_por_amh_nor_tag_ben_xho_ctl_dgb_bat_tha_tig_knd_ewe_swt_tur_ita_prs_uzb_moo_vie_gam_lda_zul_akn	-0.674314081599401	-1.61650322450829	0.109372855157446
430	wly_ger_dyu_ctl_sid_aeg_amr_glc_tur_azi_zul_sun_tsn_pan_lat_bsq_scr_hau_lda_cnt_dut_bos_xho_cze_cic_por_est_ewe_dgb_fin_krd_chh_geo_lit_ita_grk_rus_tig_heb_afr_hun_moo_jav_pol_ind_jpn_knd_kor_hin_mol_yor_ukr_bat_arw_owc_mly_mnd_swe_swt_guj_mlt_bul_svk_fre_slo_qcu_eng_prs_urd_tsw_anl_ben_amh_alb_mao_spa_ven_nor_bem_tag_tha_sod_tml_fbf_bam_uzb_mcd_rom_aze_akn_vie_gam_igb_swa_ses	-0.342120616831738	-0.810393276525953	0.419783083757956
431	hau_rus_bem_guj_tig_amr_anl_swe_uzb_azi_tsn_mly_cic_pan_mcd_bsq_afr_sod_tsw_cnt_bul_glc_fbf_scr_bam_eng_fin_swa_yor_est_dut_wly_geo_ger_mol_lit_urd_owc_gam_nor_hun_ses_jav_ctl_bat_jpn_tml_kor_svk_alb_dgb_ita_ind_krd_sid_tag_mnd_spa_swt_fre_chh_ukr_rom_por_arw_qcu_cze_pol_ben_ewe_mlt_lat_aeg_hin_mao_prs_akn_slo_dyu_sun_tha_amh_knd_zul_ven_aze_grk_bos_tur_xho_vie_heb_lda_igb_moo	-0.480889995800654	-1.14374740729215	0.255663884563243
432	anl_slo_lda_svk_sid_amr_hau_scr_tur_azi_yor_ind_bam_fre_ctl_bsq_pan_amh_ses_cnt_hin_afr_swa_mol_cic_ben_est_dyu_tsn_hun_pol_chh_geo_urd_guj_rus_krd_wly_gam_cze_fin_fbf_jav_swe_bat_jpn_knd_kor_alb_spa_swt_ukr_mly_lit_sod_tag_mnd_grk_xho_eng_owc_prs_bos_bul_glc_qcu_nor_por_ger_zul_tig_lat_aeg_ita_mao_arw_bem_dut_igb_sun_tha_heb_tml_ewe_ven_uzb_mcd_rom_aze_akn_vie_mlt_moo_dgb_tsw	-0.0343162997328815	-0.0807767459155302	0.935793080476423
433	amr_rus_tsn_lat_anl_sid_heb_bos_uzb_tur_ses_mly_dgb_spa_cze_bsq_glc_aeg_lda_cnt_pol_dut_akn_ctl_igb_ger_fin_swt_swa_est_alb_chh_geo_por_bul_ita_slo_gam_mlt_hin_hun_zul_ind_mcd_tag_jpn_tml_kor_swe_rom_bem_guj_jav_afr_owc_sun_mnd_ben_yor_urd_hau_eng_pan_krd_lit_qcu_svk_scr_prs_bam_amh_grk_sod_arw_mao_nor_tsw_mol_xho_bat_tha_tig_knd_moo_ewe_azi_fre_ukr_aze_fbf_vie_wly_cic_dyu_ven	-0.0170741858116302	-0.0401695705387218	0.968044046830582
434	gam_dut_moo_hin_sid_owc_chh_grk_azi_uzb_bam_mao_ewe_bos_guj_bsq_lit_aeg_fbf_mnd_bul_svk_bem_alb_yor_lat_fin_dyu_ven_est_ger_hau_geo_urd_fre_prs_afr_heb_amh_rom_hun_igb_ind_mol_tag_jpn_tml_kor_ctl_ukr_dgb_por_sun_scr_anl_jav_cnt_nor_tsw_glc_amr_swe_mcd_pol_spa_qcu_eng_rus_cze_ses_sod_pan_wly_ben_mly_krd_swa_slo_zul_bat_tha_tig_knd_swt_xho_aze_ita_arw_tur_akn_vie_mlt_tsn_lda_cic	-0.595864215222753	-1.42299338815174	0.158083979031256
435	tig_pol_bam_nor_anl_amr_owc_por_tur_aze_cic_tag_swt_mol_scr_bsq_afr_hau_lda_mnd_urd_hin_igb_ben_swa_ger_fin_dgb_bem_est_fre_amh_geo_swe_eng_guj_cze_mlt_chh_arw_hun_akn_bat_grk_sun_jpn_knd_kor_alb_glc_moo_bos_jav_rus_gam_mly_cnt_ukr_dyu_lat_wly_rom_svk_mcd_bul_qcu_lit_prs_ctl_ven_sod_dut_sid_pan_mao_slo_xho_krd_tsn_ind_tha_heb_tml_yor_fbf_azi_spa_ita_uzb_zul_vie_aeg_tsw_ses_ewe	-0.171232869764065	-0.40458736399055	0.686709872551901
436	gam_dut_swa_arw_amr_amh_owc_mol_uzb_azi_ses_ind_fbf_eng_scr_bsq_ger_chh_akn_mnd_afr_por_swt_rus_moo_fre_fin_ven_lda_hun_ctl_aeg_geo_pan_guj_slo_svk_mlt_sid_nor_est_dyu_sun_prs_jav_jpn_tml_kor_hin_alb_bam_ita_mly_krd_heb_mao_cnt_spa_bem_ben_sod_ukr_lat_swe_glc_qcu_cze_lit_pol_zul_hau_mcd_anl_bos_bat_bul_cic_rom_xho_tag_tha_tig_knd_igb_dgb_tur_urd_grk_aze_yor_vie_wly_tsw_ewe_tsn	0.541031365471536	1.27961991589744	0.203861968082693
437	hau_krd_lda_slo_tig_sod_gam_ita_aze_uzb_ewe_mly_bem_ben_mol_bsq_mcd_amh_ses_cnt_lit_swe_yor_glc_swt_hin_hun_ven_xho_fin_arw_mlt_geo_nor_dut_guj_cze_aeg_amr_eng_est_bam_mao_pan_jav_jpn_tml_kor_spa_afr_dgb_por_tag_grk_chh_bat_mnd_bos_cic_ger_wly_svk_fre_ctl_rus_qcu_bul_scr_urd_tsw_sid_ukr_heb_pol_sun_alb_tsn_lat_fbf_ind_tha_owc_knd_igb_swa_tur_prs_rom_azi_moo_vie_anl_zul_dyu_akn	-0.92688150954574	-2.25657423668678	0.0263768332063854
438	sod_grk_dyu_alb_wly_mlt_amr_ben_aze_uzb_dgb_jav_bam_scr_ukr_bsq_mcd_sid_akn_mnd_krd_urd_bem_spa_cic_pol_fin_tsn_lda_hun_rus_amh_geo_glc_lit_ger_pan_heb_gam_prs_est_xho_tag_swe_mao_jpn_knd_kor_por_eng_swa_nor_sun_fre_chh_mly_cnt_bul_tsw_rom_owc_guj_dut_hin_ctl_qcu_arw_slo_lat_ses_hau_ita_tig_bos_ind_mol_zul_afr_moo_bat_tha_aeg_tml_swt_ewe_azi_svk_cze_tur_igb_vie_anl_ven_fbf_yor	-0.956367630328254	-2.32756787913347	0.0221044017414501
439	amr_rom_cic_bos_owc_mlt_chh_pol_tur_aze_swt_bat_bam_spa_afr_bsq_pan_hau_dyu_cnt_cze_guj_fbf_bul_lda_dut_hun_xho_moo_est_mcd_sod_geo_alb_rus_hin_slo_wly_anl_scr_fin_dgb_jav_eng_tag_jpn_knd_kor_mol_lit_tsn_ukr_ind_prs_aeg_mao_mnd_por_bem_fre_heb_svk_nor_arw_lat_qcu_ben_grk_glc_tsw_sid_ger_gam_swe_mly_ctl_zul_ita_ewe_sun_tha_amh_tml_igb_akn_azi_urd_krd_uzb_ven_vie_tig_yor_swa_ses	-0.5622620326406	-1.34069901663114	0.183283909551013
440	amh_eng_ven_ben_heb_hau_sod_afr_azi_tur_dyu_mao_dgb_slo_swe_bsq_guj_owc_yor_cnt_mcd_prs_zul_svk_fbf_ctl_hun_swa_igb_fin_lat_aeg_geo_bul_grk_ger_rus_amr_sid_cze_est_ewe_tag_pan_jav_jpn_knd_kor_glc_dut_swt_pol_ind_ita_mlt_mly_mnd_scr_lda_rom_gam_hin_lit_nor_alb_qcu_bos_arw_urd_tsn_chh_mol_wly_ukr_bat_krd_xho_fre_cic_sun_tha_anl_tml_bam_ses_aze_por_spa_uzb_tsw_vie_tig_bem_moo_akn	-0.537897792169033	-1.28291922323624	0.202708447125732
441	heb_prs_xho_pan_mlt_anl_sid_pol_aze_uzb_dyu_tag_moo_cze_por_bsq_ctl_tig_tsw_cnt_nor_rus_ses_krd_fbf_ukr_fin_tsn_ven_hun_ita_chh_geo_arw_rom_glc_bul_hau_owc_spa_est_yor_mly_eng_ind_jpn_tml_kor_guj_grk_bem_slo_sun_fre_aeg_jav_mnd_alb_swa_mcd_gam_swe_lit_hin_svk_qcu_mol_ben_bos_igb_wly_scr_amr_afr_bat_dut_akn_urd_dgb_mao_tha_amh_knd_zul_swt_tur_ger_lat_azi_lda_vie_sod_ewe_bam_cic	0.0561183875948084	0.132117535496637	0.895176745621424
442	gam_hin_akn_eng_heb_wly_anl_spa_aze_azi_bam_sun_zul_cze_afr_bsq_ben_tig_tsn_cnt_svk_pan_ven_mol_tsw_ukr_est_ewe_swt_hun_pol_amh_geo_ger_dut_krd_bul_mlt_chh_scr_fin_dyu_ind_rom_mly_jpn_tml_kor_nor_mcd_cic_bos_tag_swe_amr_bat_mnd_lit_fbf_prs_sid_slo_guj_alb_grk_qcu_ctl_ita_fre_dgb_aeg_urd_owc_lat_jav_glc_lda_rus_yor_mao_tha_sod_knd_swa_xho_tur_por_arw_uzb_moo_vie_hau_ses_bem_igb	-0.00889147625174754	-0.0209417977717524	0.983336949794768
443	owc_rus_xho_eng_gam_amr_anl_alb_aze_uzb_tsw_mao_ses_bos_afr_bsq_spa_mlt_igb_cnt_ita_mol_bem_mcd_tsn_grk_hun_dyu_swt_est_ben_amh_geo_ger_swe_ctl_fre_hau_aeg_urd_fin_yor_jav_hin_mly_jpn_tml_kor_pol_rom_ven_lit_tag_prs_tig_bat_mnd_bul_lda_por_sid_svk_cze_guj_dut_qcu_glc_ukr_krd_dgb_heb_slo_wly_pan_ind_nor_swa_lat_zul_sun_tha_chh_knd_fbf_akn_tur_scr_arw_azi_ewe_vie_sod_bam_cic_moo	-0.682079836185915	-1.63455189347504	0.105523686710171
444	gam_prs_dyu_svk_heb_amh_wly_mcd_azi_aze_yor_mly_ewe_lit_rom_bsq_arw_hau_cic_cnt_eng_spa_fbf_fre_swt_pan_hun_zul_bem_est_dut_mlt_geo_nor_scr_mol_hin_sid_owc_afr_fin_lda_tag_por_sun_jpn_knd_kor_lat_ita_tsw_bul_mao_pol_amr_ind_mnd_urd_xho_ctl_sod_grk_cze_ger_swe_qcu_slo_glc_alb_tsn_aeg_krd_anl_ukr_jav_bos_dgb_rus_ses_bat_tha_chh_tml_igb_akn_tur_ben_guj_uzb_bam_vie_tig_ven_swa_moo	0.629072863785375	1.48752563988961	0.140258857863803
445	hau_krd_moo_por_mlt_amr_aeg_lit_aze_uzb_swt_ind_ses_urd_prs_bsq_nor_gam_igb_cnt_pan_slo_fbf_hin_cic_ctl_hun_ewe_swa_est_glc_heb_geo_cze_spa_eng_ita_chh_anl_scr_fin_akn_mly_pol_mao_jpn_tml_kor_lat_ukr_zul_fre_bat_rom_owc_tag_mnd_afr_tsn_grk_sod_alb_mcd_rus_bos_qcu_swe_dut_mol_bem_tig_arw_sid_ger_sun_guj_dyu_ben_lda_jav_tha_amh_knd_ven_xho_azi_svk_bul_tur_yor_vie_wly_dgb_tsw_bam	-0.401449955677979	-0.951698702569687	0.343716697758396
446	sid_mol_tsn_slo_tig_sod_aeg_arw_azi_aze_cic_jav_bam_bul_alb_bsq_lit_gam_fbf_mnd_krd_glc_swa_pan_ses_hin_hun_ven_igb_est_svk_owc_geo_urd_cze_ben_swe_heb_anl_pol_fin_swt_mly_ukr_bat_jpn_knd_kor_lat_mcd_akn_eng_ind_por_amh_sun_cnt_rus_yor_rom_chh_grk_prs_ger_bos_qcu_dut_ita_guj_ewe_mlt_spa_hau_scr_mao_nor_lda_fre_dyu_tag_tha_wly_tml_bem_xho_tur_ctl_afr_uzb_dgb_vie_amr_tsw_moo_zul	-0.451697971433884	-1.07424859830711	0.285490595475274
447	chh_prs_moo_bul_heb_aeg_sod_slo_aze_uzb_akn_ind_zul_scr_ger_bsq_rom_amr_bam_cnt_lit_hin_igb_swe_dgb_arw_hun_ewe_tsw_est_lat_amh_geo_mcd_fre_grk_rus_gam_tig_krd_fin_fbf_bat_dut_mao_jpn_knd_kor_ben_nor_cic_glc_mly_afr_mlt_tag_mnd_cze_dyu_pan_owc_spa_alb_ctl_bos_qcu_ukr_por_eng_yor_anl_ita_hau_guj_jav_pol_tsn_svk_swa_sun_tha_wly_tml_bem_ven_tur_mol_urd_azi_xho_vie_sid_ses_swt_lda	0.400881517493341	0.945906310081992	0.346647571664464
448	tig_lat_swt_scr_anl_amh_aeg_ukr_uzb_tur_moo_bat_ewe_cze_ctl_bsq_hin_mlt_ven_mnd_urd_dut_lda_ger_tsw_eng_fin_akn_swa_est_fre_gam_geo_ita_nor_rus_guj_hau_wly_grk_hun_igb_ind_mol_jav_jpn_knd_kor_spa_mcd_xho_bul_mao_afr_heb_sun_cnt_svk_dyu_krd_sid_slo_bos_rom_glc_qcu_por_swe_alb_bam_sod_arw_owc_prs_tag_pol_dgb_lit_cic_mly_tha_chh_tml_tsn_fbf_azi_ben_pan_aze_ses_vie_amr_bem_yor_zul	-0.31120483294815	-0.735934786587782	0.463622535988623
449	aeg_cze_swt_ger_amr_sod_tig_nor_tur_uzb_tsn_mly_ses_bos_slo_bsq_guj_owc_dyu_mnd_dut_krd_bam_rom_swa_ctl_est_lda_zul_hun_mcd_hau_geo_pan_pol_ita_fre_amh_mlt_svk_fin_fbf_tag_urd_jav_jpn_tml_kor_ukr_grk_cic_ben_ind_alb_wly_mao_cnt_prs_akn_arw_sid_bul_hin_spa_eng_qcu_swe_lit_mol_igb_heb_glc_chh_afr_sun_lat_xho_rus_bem_bat_tha_anl_knd_yor_ewe_azi_scr_por_aze_tsw_vie_gam_dgb_ven_moo	0.256980773402246	0.604771889321653	0.54680333204937
450	heb_nor_xho_rus_aeg_hau_sid_ukr_tur_azi_dyu_tag_igb_eng_afr_bsq_hin_wly_ewe_cnt_ctl_ger_zul_krd_fbf_mcd_fin_tsw_swa_est_por_tig_geo_dut_mol_urd_alb_anl_amr_bos_hun_ven_jav_scr_mly_jpn_tml_kor_cze_slo_yor_glc_ind_swe_amh_sun_mnd_spa_swt_grk_chh_fre_rom_guj_lat_qcu_arw_prs_ita_cic_gam_svk_mlt_bul_mao_ben_lda_pan_tsn_bat_tha_sod_knd_ses_akn_uzb_pol_lit_aze_dgb_vie_owc_bam_bem_moo	0.103683917951556	0.2440141601815	0.807757358952261
451	mlt_dut_akn_por_wly_chh_heb_pan_uzb_azi_bem_jav_ven_ita_pol_bsq_ukr_gam_ses_cnt_swe_prs_tsw_lit_yor_rus_est_moo_swa_fin_guj_hau_geo_cze_ger_bos_ctl_tig_sod_bul_hun_cic_tag_urd_sun_jpn_knd_kor_svk_scr_bam_mol_mao_hin_sid_mly_mnd_mcd_dgb_grk_amr_arw_ben_afr_slo_qcu_nor_lat_fre_fbf_amh_spa_owc_alb_bat_krd_tsn_eng_swt_ind_tha_anl_tml_lda_zul_aze_rom_glc_tur_ewe_vie_aeg_dyu_xho_igb	-0.357339139786459	-0.846583886255407	0.399400294827786
452	owc_mcd_tsn_dut_aeg_hau_amr_pan_azi_uzb_swa_jav_bam_spa_lit_bsq_krd_anl_dgb_mnd_arw_ctl_fbf_hin_zul_eng_est_akn_lda_fin_bos_chh_geo_grk_cze_rus_ukr_mlt_wly_fre_hun_ewe_mao_nor_sun_jpn_knd_kor_urd_guj_yor_glc_tag_ita_sid_ind_cnt_mol_igb_rom_sod_ger_bul_scr_afr_qcu_alb_swe_por_moo_tig_svk_heb_slo_bat_lat_xho_ben_swt_mly_tha_amh_tml_tsw_ven_aze_pol_prs_tur_dyu_vie_gam_bem_ses_cic	0.106060308244729	0.249378658895487	0.803617856385157
453	mlt_dut_swt_nor_chh_heb_amr_rus_aze_tur_swa_sun_ses_grk_urd_bsq_bos_wly_xho_mnd_por_arw_tsn_lat_tsw_mol_hun_zul_yor_est_afr_anl_geo_glc_ita_ukr_rom_sid_sod_krd_fin_bam_bat_eng_ind_jpn_tml_kor_bul_pan_cic_ben_mly_prs_hau_mao_cnt_mcd_dgb_swe_aeg_cze_alb_ger_guj_qcu_hin_slo_svk_dyu_owc_fre_gam_lit_jav_ctl_ewe_spa_lda_tag_tha_tig_knd_ven_bem_uzb_scr_pol_azi_igb_vie_amh_akn_moo_fbf	-0.658033449617218	-1.57332161919583	0.119040379405189
454	amh_svk_zul_scr_sod_sid_gam_cze_azi_aze_tsn_ind_ven_spa_ita_bsq_glc_hau_akn_mnd_rom_pol_dyu_ben_swt_grk_fin_igb_moo_hun_prs_wly_geo_swe_rus_pan_por_heb_anl_slo_est_dgb_tag_fre_jav_jpn_knd_kor_arw_afr_tsw_bos_bat_ger_mlt_mao_cnt_dut_ewe_bul_owc_krd_mol_mcd_lat_qcu_urd_ctl_ukr_ses_amr_nor_aeg_guj_sun_alb_xho_hin_cic_mly_tha_tig_tml_swa_yor_uzb_lit_eng_tur_fbf_vie_chh_bem_bam_lda	-0.113586503686432	-0.267907822371126	0.789363575093448
455	mlt_scr_dyu_lat_sid_heb_chh_guj_azi_uzb_dgb_mao_yor_spa_nor_bsq_swe_owc_akn_cnt_bul_ger_bam_grk_ses_ukr_est_cic_fbf_fin_eng_aeg_geo_ben_hin_urd_alb_gam_amr_afr_hun_swt_mly_pan_ind_jpn_knd_kor_prs_arw_swa_rus_sun_mol_sod_jav_mnd_pol_ven_dut_amh_lit_por_slo_fre_qcu_rom_bos_krd_lda_hau_ita_anl_mcd_bat_cze_moo_svk_bem_tag_tha_tig_tml_tsw_xho_aze_ctl_glc_tur_igb_vie_wly_zul_ewe_tsn	-0.0984730832276399	-0.232068601497602	0.816994631383341
456	aeg_nor_moo_slo_wly_tig_anl_ita_uzb_tur_zul_bat_cic_arw_glc_bsq_rus_owc_bem_cnt_fre_spa_ewe_bos_dgb_ctl_fin_xho_tsw_est_mcd_sod_geo_swe_urd_scr_ben_hau_heb_bul_hun_bam_sun_krd_mly_jpn_tml_kor_mol_pol_swa_pan_jav_dut_mlt_ind_mnd_guj_yor_grk_amr_lat_por_ger_afr_qcu_prs_alb_eng_ven_amh_svk_chh_cze_mao_ukr_fbf_hin_dyu_tag_tha_gam_knd_lda_igb_azi_rom_lit_aze_akn_vie_sid_ses_swt_tsn	-0.39101587946073	-0.928128321698217	0.355743624537937
457	owc_grk_igb_glc_tig_mlt_amh_nor_azi_uzb_xho_jav_dgb_pol_dut_bsq_guj_wly_ewe_mnd_arw_mcd_bam_rom_yor_por_fin_ven_ses_est_pan_aeg_geo_bul_mol_lat_urd_heb_hau_spa_hun_cic_mao_prs_tag_jpn_knd_kor_swe_eng_tsw_cze_ind_lit_gam_mly_cnt_scr_zul_fre_amr_ctl_krd_bos_ger_qcu_ita_rus_afr_lda_anl_hin_sid_svk_bat_ben_swt_slo_dyu_sun_tha_chh_tml_fbf_swa_tur_ukr_alb_aze_bem_vie_sod_moo_tsn_akn	-0.0346082136274043	-0.0819230929116933	0.934883928976168
458	sod_urd_ewe_mol_hau_mlt_heb_por_tur_aze_fbf_mly_bam_guj_slo_bsq_eng_anl_igb_mnd_spa_scr_yor_lat_zul_ctl_hun_xho_tsn_est_ben_amr_geo_hin_ita_afr_bos_chh_amh_mcd_fin_akn_mao_cze_jav_jpn_tml_kor_bul_arw_cic_glc_bat_rom_wly_ind_cnt_dut_ses_lit_sid_grk_ukr_fre_pan_qcu_prs_rus_pol_moo_aeg_ger_owc_swe_tag_svk_bem_krd_tsw_sun_tha_gam_knd_ven_swa_azi_nor_alb_uzb_dgb_vie_tig_dyu_swt_lda	0.148558661893871	0.349551710570739	0.727465453474486
459	amh_fre_zul_svk_hau_gam_sod_rom_aze_azi_moo_mao_ses_prs_rus_bsq_urd_wly_swa_mnd_slo_hin_bam_grk_xho_eng_est_igb_cic_hun_glc_tig_geo_alb_ita_lit_spa_anl_amr_lat_fin_yor_ind_cze_mly_jpn_knd_kor_ctl_bul_fbf_pol_sun_scr_sid_bat_cnt_krd_ven_mol_aeg_nor_swe_por_ben_qcu_arw_mcd_dut_lda_heb_pan_mlt_bos_tag_ger_tsw_guj_akn_jav_tha_chh_tml_ewe_tsn_uzb_ukr_afr_tur_bem_vie_owc_dgb_dyu_swt	0.165378642555122	0.39000528964389	0.697424424782053
460	mlt_glc_tsw_dut_sod_hau_chh_svk_uzb_azi_xho_bat_dyu_guj_spa_bsq_pan_amr_ses_mnd_fre_hin_yor_pol_akn_ukr_fin_fbf_ewe_est_ctl_owc_geo_bul_mcd_ben_ita_aeg_gam_lit_hun_cic_mly_krd_ind_jpn_tml_kor_slo_alb_bem_prs_sun_scr_amh_tag_cnt_bos_igb_swe_sid_ger_grk_nor_por_qcu_afr_urd_rom_bam_tig_cze_heb_rus_jav_arw_zul_mol_lda_mao_tha_wly_knd_swa_tsn_tur_eng_lat_aze_swt_vie_anl_moo_dgb_ven	-0.380263159133816	-0.902007518321012	0.369383066078159
461	amh_ukr_xho_ctl_gam_sod_tig_scr_aze_azi_bem_sun_akn_pan_lat_bsq_svk_anl_dyu_mnd_guj_dut_bam_arw_yor_glc_hun_ewe_zul_fin_slo_owc_geo_rus_pol_eng_alb_chh_sid_urd_est_ven_mao_prs_jav_jpn_knd_kor_bul_ben_swa_krd_bat_ita_amr_tag_cnt_hin_dgb_cze_hau_fre_afr_rom_swe_qcu_bos_spa_nor_ses_mlt_grk_aeg_mol_ind_mcd_moo_por_swt_mly_tha_wly_tml_lda_fbf_tur_ger_lit_uzb_cic_vie_heb_igb_tsn_tsw	0.0376828458772084	0.0886701647822204	0.929534710296957
462	owc_dut_dyu_fre_tig_wly_amh_pol_uzb_aze_xho_mly_tsw_lat_pan_bsq_nor_sid_igb_mnd_scr_bul_bam_ita_tsn_urd_fin_lda_fbf_est_ukr_amr_geo_ben_slo_eng_por_chh_anl_mcd_hun_dgb_tag_spa_bat_jpn_knd_kor_arw_bos_bem_lit_sun_ger_mlt_jav_cnt_afr_moo_guj_heb_glc_rus_grk_mol_qcu_ctl_alb_krd_ses_sod_cze_aeg_rom_ind_swe_zul_svk_cic_mao_tha_hau_tml_swt_ven_azi_prs_hin_tur_akn_vie_gam_ewe_swa_yor	0.161554993427924	0.380049220860295	0.704775443639178
463	mlt_por_xho_lat_sod_anl_amh_glc_aze_tur_bem_tag_ewe_dut_bos_bsq_afr_sid_yor_cnt_scr_guj_ses_rus_dgb_ger_hun_ven_akn_est_slo_hau_geo_urd_ukr_prs_eng_heb_owc_nor_fin_igb_mly_fre_sun_jpn_tml_kor_ita_ctl_moo_arw_ind_lit_chh_jav_mnd_ben_fbf_swe_gam_pol_grk_mol_spa_qcu_cze_svk_krd_bam_amr_bul_tig_alb_mao_rom_dyu_mcd_lda_bat_tha_wly_knd_tsw_zul_uzb_hin_pan_azi_tsn_vie_aeg_swa_cic_swt	-0.555139272437649	-1.32436452536482	0.188627514378677
464	chh_afr_swt_eng_amh_owc_heb_svk_uzb_aze_dyu_tag_dgb_fre_cze_bsq_glc_sid_ses_mnd_arw_ger_ven_grk_ewe_slo_est_cic_bem_fin_krd_tig_geo_nor_rom_ctl_por_sod_aeg_pan_hun_tsn_bat_prs_jav_jpn_tml_kor_ukr_bul_akn_lat_mao_bos_amr_mly_cnt_scr_bam_lit_wly_hin_spa_mcd_urd_qcu_pol_guj_alb_igb_anl_ita_mlt_ben_sun_mol_swa_dut_tsw_ind_tha_hau_knd_xho_lda_tur_rus_swe_azi_fbf_vie_gam_yor_zul_moo	0.246982449263935	0.581480739970048	0.562323247324461
465	tig_ger_tsw_eng_hau_anl_sod_urd_tur_uzb_yor_bat_bam_lit_ukr_bsq_nor_heb_dgb_cnt_rus_spa_bem_hin_akn_bos_hun_lda_igb_fin_scr_aeg_geo_mol_por_dut_lat_amh_wly_swe_est_ses_sun_bul_mly_jpn_tml_kor_cze_krd_xho_fre_jav_ctl_owc_mao_mnd_svk_moo_pan_chh_glc_ita_prs_slo_qcu_grk_pol_rom_zul_gam_guj_amr_arw_tag_afr_ewe_ben_swt_ind_tha_mlt_knd_tsn_dyu_azi_alb_mcd_aze_ven_vie_sid_cic_fbf_swa	-0.441157187060659	-1.0477632447089	0.29746310768314
466	owc_dut_ewe_swe_heb_sid_amh_mcd_uzb_azi_bam_mao_igb_alb_slo_bsq_krd_chh_dyu_mnd_scr_arw_swa_fre_xho_bos_est_tsw_akn_fin_nor_tig_geo_pol_guj_ctl_mol_anl_sod_svk_hun_tsn_mly_prs_jav_jpn_knd_kor_glc_rom_ses_ger_sun_hin_mlt_ind_cnt_afr_ven_ben_wly_bul_grk_ukr_lit_qcu_lat_ita_rus_lda_aeg_urd_gam_cze_bat_pan_swt_spa_fbf_tag_tha_hau_tml_cic_dgb_aze_por_eng_tur_yor_vie_amr_bem_moo_zul	-0.238736864613925	-0.564618712832767	0.573692477607239
467	amr_ita_zul_lit_heb_anl_wly_pol_tur_aze_tsw_jav_ses_grk_glc_bsq_rom_tig_moo_mnd_cze_pan_ven_nor_dgb_mcd_hun_tsn_bem_fin_krd_chh_geo_svk_ukr_arw_dut_hau_owc_ctl_est_yor_mly_mol_ind_jpn_tml_kor_guj_urd_cic_hin_mao_ben_sid_bat_cnt_bul_akn_por_sod_lat_spa_swe_rus_qcu_eng_alb_bos_bam_mlt_scr_amh_afr_tag_slo_xho_fre_swt_sun_tha_aeg_knd_lda_swa_uzb_prs_ger_azi_ewe_vie_gam_igb_fbf_dyu	-0.381920710823014	-0.905191568020355	0.367702989529591
468	sod_arw_swt_lat_wly_hau_sid_mol_uzb_azi_swa_tag_igb_grk_hin_bsq_pan_mlt_yor_cnt_ben_nor_tsn_glc_akn_rom_fin_dyu_dgb_est_svk_chh_geo_afr_bul_krd_pol_aeg_gam_swe_hun_bam_mly_prs_mao_jpn_tml_kor_slo_rus_ven_spa_ind_ukr_owc_bat_mnd_scr_cic_lit_amh_guj_ctl_bos_eng_qcu_alb_cze_mcd_ewe_amr_por_tig_ita_jav_dut_ses_urd_fbf_sun_tha_heb_knd_bem_xho_aze_fre_ger_tur_lda_vie_anl_moo_zul_tsw	-0.420459516345265	-0.99791611925527	0.320909460657858
469	amh_spa_fbf_lit_owc_sod_amr_bul_aze_azi_dgb_mao_yor_bos_arw_bsq_prs_wly_zul_cnt_ctl_mcd_swa_pan_tsw_ukr_est_ven_cic_fin_slo_sid_geo_cze_nor_scr_dut_gam_anl_swe_hun_akn_ind_rom_jav_jpn_tml_kor_por_krd_bam_ger_tag_fre_mlt_sun_mnd_ita_swt_urd_aeg_alb_lat_ben_eng_qcu_afr_hin_mol_ewe_chh_svk_hau_rus_mly_glc_xho_grk_ses_bat_tha_heb_knd_tsn_moo_tur_pol_guj_uzb_lda_vie_tig_igb_dyu_bem	0.457610769002155	1.08194422777788	0.282074770656786
470	heb_nor_moo_scr_hau_mlt_anl_urd_azi_uzb_zul_mly_xho_bos_spa_bsq_arw_amr_swt_mnd_svk_mol_ven_ctl_dyu_mcd_hun_lda_dgb_est_krd_amh_geo_guj_alb_pol_dut_sod_owc_pan_fin_ewe_jav_afr_mao_jpn_knd_kor_eng_bul_fbf_grk_tag_glc_tig_bat_cnt_swe_tsn_lat_wly_lit_rom_por_ger_qcu_slo_rus_ita_cic_aeg_prs_gam_cze_ind_hin_swa_ukr_bem_sun_tha_chh_tml_igb_yor_tur_fre_ben_aze_akn_vie_sid_bam_ses_tsw	-0.133364688981305	-0.31441830399999	0.753907630361692
471	sid_lit_cic_mol_hau_heb_wly_bul_azi_tur_ewe_mly_zul_spa_fre_bsq_pol_amh_moo_mnd_lat_bos_xho_alb_bam_nor_est_bem_fbf_fin_dut_gam_geo_mcd_svk_swe_guj_owc_sod_ger_hun_dyu_ind_grk_jav_jpn_tml_kor_ita_glc_swt_rus_tag_urd_amr_mao_cnt_cze_lda_eng_aeg_prs_ben_pan_scr_qcu_arw_por_ctl_swa_chh_ukr_tig_rom_bat_hin_tsn_krd_yor_sun_tha_mlt_knd_tsw_igb_aze_afr_slo_uzb_akn_vie_anl_ses_dgb_ven	-0.122291098268738	-0.289157444824529	0.773104500227044
472	amr_afr_swa_arw_chh_gam_wly_nor_tur_azi_dgb_jav_zul_mol_ctl_bsq_dut_anl_yor_cnt_glc_eng_ven_fre_xho_alb_fin_dyu_bem_hun_lat_sod_geo_ben_pol_grk_bos_owc_hau_slo_est_cic_mao_lit_bat_jpn_knd_kor_guj_rus_ses_spa_sun_urd_tig_mly_mnd_ukr_lda_rom_heb_scr_swe_krd_svk_qcu_hin_bul_ita_bam_sid_ger_amh_prs_tag_por_swt_pan_moo_ind_tha_mlt_tml_tsw_ewe_uzb_cze_mcd_aze_akn_vie_aeg_fbf_igb_tsn	-0.358683888697788	-0.849851819853213	0.397590030940344
473	hau_afr_lda_krd_heb_amr_owc_ctl_tur_azi_dyu_sun_bem_mcd_ita_bsq_scr_tig_swt_mnd_rus_hin_yor_lat_ewe_guj_est_zul_ses_hun_fre_anl_geo_urd_mol_bul_lit_aeg_chh_por_fin_xho_jav_pan_tag_jpn_tml_kor_pol_nor_tsn_cze_bat_svk_mlt_ind_cnt_rom_akn_grk_amh_spa_glc_swe_ukr_qcu_ben_eng_prs_ven_wly_ger_gam_slo_mao_arw_bam_dut_fbf_mly_tha_sid_knd_dgb_igb_uzb_alb_bos_aze_cic_vie_sod_tsw_swa_moo	-0.366943274548095	-0.870275388453526	0.386390710611475
474	amr_spa_dyu_arw_sid_aeg_anl_ger_aze_uzb_dgb_ind_bem_grk_ben_bsq_prs_gam_xho_cnt_swe_alb_tsw_lit_cic_guj_hun_moo_yor_est_ctl_heb_geo_slo_hin_afr_mol_owc_tig_cze_fin_swa_mly_dut_sun_jpn_knd_kor_rom_krd_fbf_scr_jav_eng_wly_bat_mnd_bul_ses_svk_amh_lat_rus_glc_pan_qcu_ukr_mcd_por_akn_chh_ita_mlt_nor_tag_bos_igb_pol_zul_mao_tha_sod_tml_lda_ven_azi_fre_urd_tur_bam_vie_hau_tsn_ewe_swt	-0.995460231929273	-2.4272398549245	0.0171404532938704
475	chh_spa_ven_alb_gam_sid_sod_guj_azi_tur_dgb_jav_bam_rom_lat_bsq_por_heb_zul_cnt_dut_ctl_moo_scr_bem_mol_fin_cic_swt_hun_swe_owc_geo_slo_urd_ben_svk_amr_anl_grk_est_igb_sun_eng_tag_jpn_tml_kor_bul_rus_dyu_ukr_mao_pan_wly_bat_mnd_mcd_akn_cze_mlt_arw_glc_hin_bos_qcu_krd_prs_ita_yor_amh_pol_aeg_afr_mly_nor_ses_fre_fbf_ind_tha_tig_knd_tsw_ewe_uzb_ger_lit_aze_lda_vie_hau_swa_xho_tsn	-0.358373263993753	-0.849434360916886	0.397821000872083
476	amh_arw_zul_cze_anl_wly_sod_nor_aze_uzb_swt_mly_igb_rom_eng_bsq_mcd_heb_ven_mnd_lit_ger_akn_lat_ewe_slo_est_moo_cic_fin_ita_mlt_geo_glc_fre_rus_afr_gam_tig_guj_hun_tsn_ind_por_jav_jpn_tml_kor_swe_svk_xho_krd_tag_spa_aeg_bat_cnt_bos_yor_pol_owc_ukr_dut_mol_pan_qcu_hin_grk_alb_fbf_sid_prs_amr_urd_sun_scr_dyu_ctl_dgb_mao_tha_hau_knd_lda_tsw_tur_bul_ben_azi_bem_vie_chh_swa_ses_bam	0.33048926195991	0.777050795058143	0.4391008558486
477	wly_scr_yor_eng_heb_anl_owc_bul_azi_tur_tsw_bat_fbf_svk_fre_bsq_arw_hau_swa_cnt_swe_mol_bem_rus_swt_bos_est_ven_igb_hun_por_amh_geo_krd_pan_hin_ger_aeg_amr_slo_fin_ses_ind_nor_sun_jpn_knd_kor_urd_lat_akn_guj_mly_ukr_mlt_jav_mnd_ita_cic_glc_gam_dut_prs_ben_afr_qcu_spa_grk_pol_bam_tig_cze_chh_rom_tag_ctl_tsn_lit_xho_mao_tha_sod_tml_dgb_lda_aze_mcd_alb_uzb_moo_vie_sid_dyu_ewe_zul	-0.371344125838428	-0.879752270666106	0.381261159173237
478	gam_glc_bam_urd_amr_amh_sod_dut_uzb_aze_fbf_tag_dyu_slo_hin_bsq_swe_aeg_xho_mnd_ben_prs_moo_svk_igb_spa_fin_tsw_cic_hun_ita_tig_geo_lat_ger_mcd_guj_hau_mlt_krd_est_tsn_mly_por_jav_jpn_tml_kor_fre_grk_bem_bos_ind_ctl_chh_sun_cnt_cze_lda_mol_owc_rus_eng_ukr_rom_qcu_pan_nor_pol_akn_anl_alb_heb_bul_bat_lit_swt_afr_ven_mao_tha_wly_knd_ses_dgb_tur_scr_arw_azi_zul_vie_sid_yor_swa_ewe	0.326149597125961	0.76818628074922	0.444322751144252
479	sid_ger_tsn_por_mlt_amr_gam_dut_aze_azi_tsw_bat_swa_afr_alb_bsq_arw_owc_ven_cnt_prs_grk_yor_ben_dyu_glc_hun_ses_lda_fin_krd_heb_geo_spa_ukr_bul_urd_aeg_hau_mcd_est_igb_ind_fre_tag_jpn_knd_kor_eng_rom_cic_swe_mly_pan_amh_jav_mnd_ita_dgb_mol_sod_rus_cze_ctl_guj_qcu_pol_hin_bos_swt_wly_lat_tig_slo_sun_lit_zul_scr_fbf_mao_tha_anl_tml_akn_bam_tur_svk_nor_uzb_ewe_vie_chh_xho_moo_bem	-0.643394387596609	-1.5425737091516	0.126330226137931
480	sod_ger_dgb_ben_amr_owc_aeg_arw_tur_azi_moo_sun_tsn_slo_rom_bsq_rus_gam_yor_cnt_dut_krd_ewe_alb_tsw_pan_est_xho_igb_fin_eng_sid_geo_glc_cze_lit_urd_mlt_amh_bul_hun_bem_tag_spa_mao_jpn_knd_kor_swe_ita_lda_fre_mly_afr_tig_ind_mnd_mcd_swt_ukr_chh_scr_nor_guj_lat_qcu_hin_pol_grk_bam_anl_bos_wly_prs_bat_svk_ven_por_ses_jav_tha_heb_tml_swa_akn_uzb_ctl_mol_aze_zul_vie_hau_fbf_dyu_cic	-0.441614155496688	-1.04906781153087	0.296865516514724
481	heb_alb_bem_swe_mlt_chh_wly_ger_aze_uzb_dyu_jav_ses_hin_rom_bsq_fre_sid_igb_mnd_ben_mcd_zul_scr_swa_pol_fin_akn_cic_est_prs_amr_geo_spa_urd_afr_svk_tig_anl_lat_hun_bam_bat_cze_mly_jpn_knd_kor_krd_lit_ven_guj_ind_nor_hau_tag_cnt_por_fbf_rus_gam_arw_ukr_bul_dut_qcu_eng_glc_ita_swt_amh_bos_sod_mol_sun_ctl_ewe_pan_yor_mao_tha_aeg_tml_dgb_xho_azi_grk_slo_tur_lda_vie_owc_moo_tsw_tsn	-0.178876206851795	-0.422257684006364	0.673811548556784
482	amr_fre_moo_rom_aeg_mlt_gam_arw_azi_tur_swa_mao_zul_lat_slo_bsq_svk_tig_cic_mnd_glc_eng_igb_prs_tsn_hin_hun_swt_lda_est_grk_sid_geo_ger_ita_alb_pol_amh_chh_bos_fin_xho_ind_krd_mly_jpn_knd_kor_lit_spa_dyu_guj_bat_rus_hau_sun_cnt_ukr_bem_scr_sod_nor_cze_mcd_bul_qcu_urd_ben_ctl_akn_wly_dut_heb_mol_tag_afr_tsw_pan_ven_jav_tha_owc_tml_fbf_ses_uzb_por_swe_aze_ewe_vie_anl_yor_bam_dgb	0.171366093278423	0.402996074015437	0.687876056810826
483	heb_ctl_dyu_svk_anl_wly_mlt_bul_uzb_aze_ven_tag_igb_fre_rus_bsq_swe_amh_moo_cnt_scr_bos_swa_glc_zul_pol_est_dgb_yor_hun_alb_amr_geo_lit_ukr_eng_lat_sod_owc_urd_fin_xho_ind_nor_mly_jpn_knd_kor_ger_grk_fbf_arw_jav_cze_gam_bat_mnd_slo_akn_por_aeg_prs_dut_krd_ita_qcu_rom_ben_spa_ewe_tig_guj_sid_afr_mao_hin_tsw_pan_swt_sun_tha_chh_tml_tsn_ses_tur_mcd_mol_azi_bam_vie_hau_cic_bem_lda	0.0891787016715169	0.209969808859856	0.834150547677804
484	amh_grk_akn_hin_chh_tig_wly_bul_uzb_aze_fbf_jav_cic_mol_ben_bsq_pan_heb_dyu_cnt_nor_guj_moo_alb_ven_swe_hun_ses_igb_est_afr_anl_geo_ukr_lat_dut_svk_hau_gam_urd_fin_zul_mao_ger_ind_jpn_knd_kor_rus_glc_ewe_fre_bat_lit_sod_mly_mnd_spa_lda_ita_mlt_mcd_eng_ctl_rom_qcu_pol_cze_bos_xho_sid_prs_owc_krd_tag_scr_dgb_por_swt_sun_tha_amr_tml_swa_bam_azi_arw_slo_tur_tsw_vie_aeg_tsn_yor_bem	-0.724739771492847	-1.74239998117602	0.0847442268468058
485	owc_glc_tsw_rus_sod_gam_chh_guj_uzb_aze_bem_jav_lda_lit_ita_bsq_eng_amr_tsn_cnt_arw_bos_fbf_krd_ses_nor_est_bam_cic_fin_cze_heb_geo_rom_por_lat_scr_wly_anl_fre_hun_dyu_mly_ger_sun_jpn_tml_kor_ukr_mol_akn_dut_bat_afr_hau_tag_mnd_ben_ewe_swe_tig_bul_ctl_urd_grk_qcu_hin_pan_pol_swa_amh_prs_aeg_spa_mao_svk_igb_alb_yor_ind_tha_mlt_knd_xho_swt_tur_slo_mcd_azi_zul_vie_sid_dgb_moo_ven	-0.114451176780428	-0.269756000218559	0.787945626840231
486	mlt_rom_swa_nor_heb_gam_sid_lit_uzb_azi_lda_bat_tsn_swe_krd_bsq_ctl_tig_bem_cnt_bos_bul_swt_afr_ven_cze_fin_igb_fbf_hun_dut_wly_geo_scr_svk_ger_slo_owc_hau_rus_est_dyu_mao_eng_sun_jpn_tml_kor_prs_grk_bam_mol_jav_ben_sod_mly_mnd_por_ses_ita_amr_guj_hin_alb_urd_qcu_spa_arw_fre_cic_anl_ukr_chh_mcd_tag_pol_xho_pan_dgb_ind_tha_aeg_knd_tsw_akn_aze_lat_glc_tur_moo_vie_amh_zul_ewe_yor	0.14993785473739	0.352883818732488	0.724974099170942
487	amr_ctl_fbf_grk_anl_sid_mlt_rus_azi_uzb_xho_bat_tsn_spa_urd_bsq_svk_sod_igb_cnt_lat_slo_lda_scr_bam_pol_hun_ewe_dgb_est_arw_tig_geo_prs_por_fre_bul_wly_amh_mol_fin_yor_mly_ben_mao_jpn_knd_kor_guj_ger_akn_eng_ind_alb_chh_tag_mnd_hin_cic_lit_heb_bos_pan_swe_mcd_qcu_nor_krd_rom_swt_gam_ukr_owc_dut_sun_ita_ven_afr_swa_jav_tha_hau_tml_moo_zul_tur_glc_cze_aze_bem_vie_aeg_tsw_ses_dyu	-0.0904082749307343	-0.213047666862545	0.831756103817788
488	gam_rom_xho_arw_tig_amh_sod_bos_aze_tur_yor_mao_igb_mol_ger_bsq_scr_heb_cic_cnt_nor_cze_zul_eng_ses_krd_est_swa_swt_hun_rus_wly_geo_pan_alb_swe_ukr_owc_aeg_lit_fin_akn_jav_urd_mly_jpn_knd_kor_por_fre_fbf_bul_sun_guj_chh_ind_mnd_ita_tsw_prs_anl_pol_svk_grk_ben_qcu_spa_ctl_lat_dyu_mlt_slo_amr_glc_bat_dut_tsn_hin_bem_tag_tha_sid_tml_dgb_ewe_uzb_afr_mcd_azi_lda_vie_hau_ven_bam_moo	-0.127808685726132	-0.301373359626714	0.763802629832837
489	aeg_grk_swa_ben_owc_wly_amh_guj_aze_tur_yor_sun_bam_mcd_arw_bsq_eng_hau_fbf_mnd_dut_krd_dgb_hin_bem_lit_est_zul_akn_hun_rus_gam_geo_alb_mol_svk_swe_amr_heb_ita_fin_ses_mly_pol_bat_jpn_knd_kor_urd_fre_xho_glc_ind_spa_sid_jav_cnt_rom_moo_scr_tig_bos_afr_bul_pan_qcu_nor_prs_ger_dyu_chh_lat_mlt_cze_tag_ukr_swt_por_lda_mao_tha_sod_tml_cic_ven_uzb_ctl_slo_azi_tsn_vie_anl_ewe_igb_tsw	-1.15879381383226	-2.85542648233126	0.00530023401613108
490	heb_afr_bem_urd_chh_amh_owc_pol_tur_aze_moo_bat_dgb_eng_spa_bsq_alb_mlt_zul_mnd_grk_slo_dyu_prs_lda_scr_fin_swa_tsn_hun_por_aeg_geo_lit_ctl_bul_mol_hau_tig_krd_est_cic_mao_nor_mly_jpn_tml_kor_lat_mcd_ewe_ben_jav_rus_wly_ind_cnt_ukr_xho_cze_sod_dut_arw_ger_svk_qcu_swe_ita_rom_swt_sid_hin_gam_guj_sun_glc_fbf_bos_bam_tag_tha_anl_knd_tsw_akn_azi_pan_fre_uzb_ses_vie_amr_ven_igb_yor	-1.23457091490516	-3.05615975963066	0.0029261313483162
491	chh_alb_swt_arw_sod_tig_gam_hin_uzb_azi_tsw_mao_swa_fre_prs_bsq_ben_wly_akn_cnt_scr_mol_yor_bos_dyu_swe_fin_ses_moo_hun_cze_sid_geo_ita_eng_mcd_ger_amr_aeg_lit_est_tsn_mly_slo_jav_jpn_knd_kor_krd_rus_ven_grk_ind_por_hau_sun_mnd_rom_dgb_lat_amh_afr_svk_urd_guj_qcu_glc_dut_ukr_fbf_owc_spa_mlt_nor_tag_pol_igb_ctl_bam_bat_tha_heb_tml_bem_lda_aze_pan_bul_tur_cic_vie_anl_ewe_xho_zul	-0.322627782601122	-0.764636313450515	0.446424019423276
492	amr_ger_ven_fre_anl_tig_mlt_urd_tur_aze_bem_ind_cic_rom_pan_bsq_pol_heb_ses_cnt_glc_grk_akn_scr_dgb_guj_hun_swt_lda_fin_krd_chh_geo_por_mcd_spa_hin_sid_wly_bos_est_igb_mao_lit_mly_jpn_tml_kor_ctl_slo_swa_bul_bat_nor_sod_tag_mnd_alb_fbf_dut_owc_ita_prs_arw_swe_qcu_eng_ben_mol_moo_gam_rus_hau_afr_jav_ukr_ewe_svk_dyu_sun_tha_aeg_knd_xho_tsn_uzb_lat_cze_azi_yor_vie_amh_bam_tsw_zul	0.0682138088299824	0.160518536442161	0.872820776418772
493	sid_svk_tsw_alb_owc_gam_aeg_scr_aze_uzb_tsn_jav_cic_ben_pol_bsq_ctl_amh_yor_cnt_afr_ita_dyu_pan_moo_swe_fin_zul_igb_hun_arw_sod_geo_rus_ukr_bul_mol_amr_mlt_urd_est_ven_bat_por_ind_jpn_tml_kor_cze_krd_bem_dut_tag_grk_heb_mao_mnd_slo_swa_spa_wly_glc_bos_prs_lat_qcu_fre_mcd_nor_ewe_chh_ger_tig_lit_sun_guj_fbf_rom_lda_mly_tha_anl_knd_dgb_swt_azi_eng_hin_tur_ses_vie_hau_akn_bam_xho	-0.65705877136579	-1.57096595447503	0.119586752963452
494	sod_rus_cic_por_anl_gam_chh_slo_aze_uzb_xho_mao_bem_cze_svk_bsq_ger_wly_swt_mnd_afr_ben_ven_ita_lda_lit_fin_yor_akn_est_lat_sid_geo_pol_ctl_spa_pan_heb_aeg_grk_hun_zul_jav_bul_bat_jpn_tml_kor_nor_swe_dgb_krd_tag_eng_owc_sun_cnt_urd_tsn_scr_mlt_bos_dut_hin_ukr_qcu_glc_arw_prs_ewe_tig_fre_amh_mol_mly_rom_tsw_alb_swa_ind_tha_hau_knd_moo_bam_azi_guj_mcd_tur_fbf_vie_amr_ses_dyu_igb	-0.55688029219457	-1.32823836613658	0.187349796782072
495	gam_pol_ses_afr_mlt_wly_heb_ukr_uzb_tur_dyu_jav_ewe_rom_svk_bsq_bul_owc_yor_cnt_mol_ger_zul_fre_moo_bos_fin_xho_cic_hun_por_chh_geo_cze_lat_scr_ctl_anl_amr_ben_est_tsw_tag_hin_bat_jpn_tml_kor_glc_slo_swt_dut_ind_alb_tig_mao_mnd_pan_ven_spa_aeg_guj_lit_prs_grk_qcu_rus_ita_mcd_dgb_sod_urd_hau_swe_sun_nor_lda_krd_tsn_mly_tha_sid_knd_igb_akn_aze_eng_arw_azi_fbf_vie_amh_bam_bem_swa	-0.329957181454684	-0.780711673858778	0.43695480442658
496	hau_afr_moo_swe_amr_chh_heb_ger_uzb_tur_ewe_ind_zul_eng_nor_bsq_spa_tig_bem_cnt_cze_guj_lda_bos_tsw_ukr_est_dgb_ses_fin_pan_anl_geo_glc_fre_scr_rus_sod_amh_arw_hun_swt_sun_grk_mly_jpn_knd_kor_mcd_ctl_tsn_lat_bat_svk_sid_tag_mnd_ita_igb_hin_wly_urd_bul_slo_ben_qcu_por_pol_krd_bam_aeg_lit_mlt_prs_mao_rom_xho_dut_fbf_jav_tha_owc_tml_akn_swa_aze_mol_alb_azi_dyu_vie_gam_cic_yor_ven	0.0730477405939365	0.171988447455212	0.863820316489256
497	hau_krd_ewe_svk_amr_amh_gam_ger_azi_tur_dgb_jav_zul_ben_lit_bsq_ukr_owc_swa_mnd_scr_nor_xho_swe_fbf_bul_hun_lda_bam_est_pan_tig_geo_pol_fre_dut_guj_wly_aeg_eng_fin_igb_sun_mcd_bat_jpn_knd_kor_ita_glc_tsn_grk_mly_cze_sod_mao_cnt_rom_dyu_urd_anl_slo_spa_mol_rus_qcu_lat_arw_bos_yor_chh_ctl_heb_prs_tag_alb_cic_por_akn_ind_tha_sid_tml_bem_moo_aze_hin_afr_uzb_swt_vie_mlt_ven_ses_tsw	0.311349701161609	0.733625896511567	0.46502218645114
498	amr_afr_xho_grk_sid_heb_gam_lat_azi_uzb_igb_ind_yor_ctl_glc_bsq_slo_sod_ven_cnt_pan_eng_bem_ben_tsn_spa_est_moo_swa_fin_rus_tig_geo_rom_nor_ukr_alb_aeg_mlt_krd_hun_fbf_jav_mcd_bat_jpn_knd_kor_ita_prs_swt_lit_mly_swe_anl_tag_mnd_por_cic_fre_amh_hin_cze_urd_scr_qcu_ger_svk_bul_zul_chh_dut_wly_mol_sun_pol_dyu_guj_lda_mao_tha_owc_tml_ses_tsw_tur_arw_bos_aze_dgb_vie_hau_ewe_bam_akn	-0.701018465394903	-1.68215833840364	0.09589305644773
499	heb_svk_yor_ukr_owc_wly_aeg_lit_aze_tur_tsw_tag_dyu_ger_eng_bsq_ita_amh_zul_cnt_prs_por_swa_rom_lda_arw_est_ewe_tsn_hun_ctl_chh_geo_pol_afr_dut_slo_mlt_gam_pan_fin_ses_sun_krd_ind_jpn_tml_kor_grk_spa_dgb_lat_jav_ben_hau_mly_mnd_alb_bam_cze_tig_glc_fre_bos_mol_qcu_mcd_bul_hin_akn_sid_scr_amr_urd_mao_rus_moo_guj_cic_bat_tha_sod_knd_xho_fbf_azi_swe_nor_uzb_ven_vie_anl_bem_igb_swt	-0.376299886004315	-0.891072995797971	0.375189556688969
500	chh_ita_lda_por_sid_amr_sod_urd_tur_aze_dyu_bat_swt_lat_prs_bsq_lit_heb_akn_cnt_rus_afr_bem_nor_ven_hin_est_moo_bam_hun_pol_gam_geo_alb_grk_cze_krd_wly_owc_bul_fin_tsw_ind_svk_jav_jpn_knd_kor_ger_pan_yor_guj_sun_arw_hau_mly_mnd_ben_cic_fre_amh_glc_spa_slo_dut_qcu_rom_ctl_scr_swa_tig_mol_mlt_ukr_mao_mcd_zul_eng_xho_tag_tha_anl_tml_tsn_fbf_azi_bos_swe_uzb_ses_vie_aeg_ewe_dgb_igb	-1.04000864502091	-2.54810379014462	0.0124702922671202
501	gam_ben_ses_pan_sid_amh_sod_glc_uzb_aze_ewe_tag_swt_nor_por_bsq_scr_aeg_moo_cnt_afr_dut_yor_guj_cic_prs_est_dyu_lda_fin_rom_mlt_geo_spa_urd_rus_bos_chh_owc_lat_hun_akn_jav_hin_mao_jpn_knd_kor_ctl_bul_tsw_slo_bat_grk_tig_mly_mnd_arw_swa_krd_wly_lit_pol_svk_swe_qcu_fre_ger_mcd_dgb_anl_mol_heb_eng_sun_alb_zul_ita_ven_ind_tha_hau_tml_fbf_igb_azi_ukr_cze_tur_bem_vie_amr_xho_tsn_bam	-0.259814765241597	-0.614550255141735	0.540352409393556
502	wly_slo_moo_spa_sid_anl_owc_bos_aze_uzb_cic_mly_swt_pol_urd_bsq_por_sod_fbf_mnd_ger_grk_dgb_lat_swa_glc_hun_igb_bem_fin_lit_chh_geo_cze_afr_prs_ctl_gam_hau_mol_est_ven_tag_rom_jav_jpn_knd_kor_rus_alb_xho_hin_sun_swe_amr_ind_cnt_ben_yor_mcd_aeg_svk_fre_krd_dut_qcu_pan_guj_eng_akn_tig_arw_mlt_ukr_bat_nor_ewe_ita_tsn_mao_tha_heb_tml_dyu_tsw_azi_bul_scr_tur_ses_vie_amh_zul_lda_bam	-0.119904369674806	-0.282735962605136	0.778007580825306
503	owc_ger_xho_cze_amh_wly_aeg_urd_uzb_aze_bem_mly_swa_alb_prs_bsq_pol_tig_yor_mnd_fre_pan_ven_slo_akn_grk_hun_cic_fbf_est_ukr_chh_geo_scr_nor_svk_rom_gam_heb_ben_fin_dyu_mao_swe_bat_jpn_knd_kor_mcd_bul_zul_ctl_jav_rus_sod_ind_cnt_guj_tsw_por_amr_mol_bos_ita_glc_qcu_lat_hin_dut_swt_sid_krd_anl_spa_tag_afr_bam_arw_ses_sun_tha_mlt_tml_tsn_lda_azi_eng_lit_tur_ewe_vie_hau_dgb_moo_igb	-0.363357748173271	-0.860982008287346	0.391462300468918
504	heb_rus_ven_prs_sod_hau_mlt_lit_uzb_aze_yor_tag_dgb_pol_eng_bsq_urd_wly_ewe_cnt_mol_hin_swt_afr_tsn_swe_fin_bam_zul_est_mcd_owc_geo_fre_ctl_ben_slo_amh_sid_grk_hun_fbf_sun_ukr_bat_jpn_knd_kor_alb_glc_igb_ger_mly_bul_gam_ind_mnd_svk_xho_nor_tig_rom_ita_guj_pan_qcu_lat_krd_arw_lda_amr_scr_aeg_por_jav_bos_cic_spa_tsw_mao_tha_chh_tml_akn_ses_azi_cze_dut_tur_moo_vie_anl_swa_bem_dyu	-0.392436992714485	-0.930978082739176	0.354275344526145
505	owc_dut_ses_ukr_wly_sid_amr_guj_aze_tur_swt_ind_zul_urd_bos_bsq_ben_mlt_lda_mnd_krd_svk_swa_alb_tsw_pan_est_dyu_akn_hun_fre_sod_geo_por_lat_cze_bul_chh_amh_prs_fin_fbf_tag_lit_sun_jpn_knd_kor_eng_rom_cic_swe_bat_afr_heb_mao_cnt_ita_bam_spa_tig_rus_slo_nor_grk_qcu_glc_mol_scr_moo_anl_mcd_aeg_ctl_jav_arw_yor_hin_tsn_mly_tha_hau_tml_igb_xho_uzb_ger_pol_azi_bem_vie_gam_dgb_ewe_ven	-0.170419745105454	-0.401806064061171	0.688748654580643
506	hau_pol_igb_alb_sid_aeg_owc_eng_azi_tur_akn_ind_zul_rom_lit_bsq_afr_amr_lda_cnt_scr_cze_bem_swe_bam_por_est_fbf_ewe_fin_hin_gam_geo_mol_ukr_mcd_svk_wly_tig_arw_hun_swa_mao_bul_bat_jpn_knd_kor_ctl_urd_xho_rus_mly_ben_anl_tag_mnd_pan_yor_spa_heb_guj_glc_nor_lat_qcu_grk_ger_dut_dyu_chh_fre_amh_ita_sun_krd_swt_prs_ven_jav_tha_sod_tml_ses_tsn_aze_bos_slo_uzb_moo_vie_mlt_tsw_cic_dgb	-0.417892171924103	-0.991577229070795	0.323976723185679
507	wly_mcd_swt_krd_heb_amh_owc_pol_tur_azi_fbf_mao_dyu_afr_rus_bsq_lat_amr_ven_mnd_cze_spa_tsw_prs_cic_mol_est_zul_igb_hun_arw_tig_geo_por_rom_ukr_swe_mlt_sid_dut_fin_akn_jav_bos_bat_jpn_knd_kor_hin_lit_lda_ben_tag_ita_gam_mly_cnt_ctl_yor_grk_hau_fre_bul_urd_svk_qcu_pan_slo_guj_bem_anl_ger_sod_nor_ind_glc_tsn_eng_bam_sun_tha_aeg_tml_ses_moo_uzb_alb_scr_aze_swa_vie_chh_ewe_dgb_xho	-0.1739906787566	-0.410421237887	0.682440987156376
508	sod_fre_igb_eng_owc_tig_amh_rom_aze_tur_moo_tag_bem_mol_pol_bsq_ben_aeg_zul_mnd_por_scr_tsw_ukr_tsn_nor_hun_lda_xho_est_cze_anl_geo_pan_urd_bos_slo_mlt_amr_afr_fin_dyu_bat_guj_ind_jpn_tml_kor_mcd_lat_ses_spa_sun_ita_gam_jav_cnt_lit_cic_krd_hau_ger_ctl_glc_arw_qcu_svk_swe_grk_ewe_heb_prs_sid_alb_mao_rus_fbf_bul_dgb_mly_tha_wly_knd_yor_ven_uzb_hin_dut_azi_swt_vie_chh_akn_swa_bam	-0.286728271593993	-0.678162890378537	0.499352325184828
509	chh_ukr_fbf_mol_tig_amr_mlt_por_aze_uzb_tsn_ind_bam_svk_mcd_bsq_grk_owc_bem_cnt_lat_rus_xho_glc_dyu_ctl_fin_moo_ven_est_ben_amh_geo_lit_fre_eng_pan_gam_aeg_prs_hun_tsw_mao_bul_tag_jpn_knd_kor_afr_krd_ewe_dut_mly_pol_heb_bat_mnd_ita_yor_ger_sid_alb_swe_slo_guj_qcu_rom_nor_arw_swa_hau_spa_anl_hin_sun_urd_zul_bos_swt_jav_tha_sod_tml_igb_dgb_tur_cze_scr_azi_ses_vie_wly_lda_cic_akn	-0.300651686170161	-0.711129704776922	0.478783667564719
510	owc_afr_ses_ita_amh_mlt_hau_dut_tur_azi_bam_jav_ewe_spa_nor_bsq_prs_tig_fbf_cnt_arw_slo_swt_rom_tsw_lat_hun_xho_swa_est_bos_sod_geo_cze_grk_alb_svk_gam_amr_pan_fin_igb_tag_eng_mao_jpn_tml_kor_swe_glc_ven_bul_sun_krd_anl_mly_mnd_por_bem_guj_aeg_mol_ukr_fre_scr_qcu_hin_lit_pol_lda_wly_urd_heb_ben_bat_rus_tsn_ger_moo_ind_tha_chh_knd_cic_dyu_uzb_mcd_ctl_aze_yor_vie_sid_dgb_akn_zul	0.10695560363586	0.251610606412065	0.801897219643026
511	anl_urd_yor_prs_tig_wly_sid_mol_tur_uzb_lda_jav_ewe_ger_dut_bsq_arw_owc_akn_cnt_rom_rus_dgb_krd_fbf_pol_fin_zul_ven_est_bos_hau_geo_scr_por_swe_slo_aeg_gam_ita_hun_bem_bat_svk_tag_jpn_tml_kor_spa_afr_bam_glc_mao_fre_heb_ind_mnd_guj_dyu_cze_sod_bul_ben_ukr_grk_qcu_lat_ctl_mcd_moo_chh_hin_mlt_nor_mly_alb_swt_eng_ses_sun_tha_amr_knd_xho_cic_aze_lit_pan_azi_swa_vie_amh_tsw_igb_tsn	-0.217538608112135	-0.513700963422337	0.60867943708846
512	gam_lit_moo_glc_heb_amh_wly_pol_azi_aze_tsw_ind_tsn_scr_ukr_bsq_lat_sid_xho_mnd_cze_dut_bem_fre_cic_hin_hun_ven_swa_fin_pan_mlt_geo_bos_por_afr_urd_chh_tig_ita_est_igb_mao_spa_sun_jpn_tml_kor_rom_mol_fbf_ben_jav_alb_owc_tag_cnt_prs_yor_eng_amr_rus_swe_nor_guj_qcu_grk_svk_mcd_bam_sod_slo_hau_krd_bat_arw_ses_ctl_lda_mly_tha_anl_knd_akn_dyu_tur_ger_bul_uzb_swt_vie_aeg_ewe_zul_dgb	-0.258354382358075	-0.611246934260909	0.542527323063793
513	aeg_afr_cic_mcd_hau_wly_tig_scr_tur_uzb_dyu_jav_tsn_ukr_ger_bsq_hin_amh_fbf_cnt_lat_bul_bem_cze_bam_fre_hun_tsw_ses_est_ctl_sid_geo_krd_pan_alb_por_sod_amr_ben_fin_dgb_bat_nor_mly_jpn_knd_kor_swe_eng_swt_mol_tag_ita_owc_ind_mnd_svk_zul_dut_mlt_prs_lit_glc_slo_qcu_guj_bos_rom_yor_chh_urd_anl_spa_mao_pol_ven_arw_swa_sun_tha_heb_tml_xho_moo_azi_grk_rus_aze_lda_vie_gam_ewe_igb_akn	0.118827885800557	0.279675869399471	0.780347272115024
514	owc_ben_ven_alb_heb_tig_amr_cze_azi_tur_cic_mly_dgb_por_svk_bsq_lat_gam_fbf_mnd_mol_nor_xho_ita_moo_slo_fin_swa_ses_hun_bul_anl_geo_prs_scr_mcd_swe_mlt_sid_ctl_est_zul_mao_urd_sun_jpn_tml_kor_fre_dut_tsn_ukr_tag_arw_wly_jav_cnt_pan_dyu_eng_sod_guj_pol_glc_afr_qcu_ger_rom_rus_bem_aeg_lit_amh_krd_bat_grk_akn_spa_ewe_ind_tha_chh_knd_bam_lda_aze_bos_hin_uzb_swt_vie_hau_igb_yor_tsw	-0.200457419080081	-0.47481236887224	0.636033843903799
515	sod_scr_bem_afr_amr_aeg_sid_rus_aze_azi_cic_tag_swt_mcd_arw_bsq_ukr_chh_ven_mnd_ita_hin_tsw_grk_xho_pol_est_lda_igb_hun_ctl_owc_geo_rom_slo_fre_ben_tig_wly_urd_fin_fbf_mly_alb_sun_jpn_knd_kor_por_lit_bam_bul_bat_lat_heb_mao_cnt_swe_ewe_krd_amh_pan_dut_prs_eng_qcu_glc_svk_bos_swa_hau_guj_mlt_mol_ind_spa_dgb_nor_akn_jav_tha_gam_tml_dyu_tsn_uzb_cze_ger_tur_moo_vie_anl_yor_ses_zul	0.370645569874898	0.874211353744185	0.384255113837997
516	amr_rus_swa_scr_heb_owc_hau_ben_tur_aze_lda_sun_ses_por_mol_bsq_svk_sid_dyu_mnd_dut_ger_yor_hin_tsw_alb_fin_swt_ewe_est_urd_mlt_geo_eng_mcd_bos_nor_aeg_tig_ukr_hun_igb_jav_arw_bat_jpn_tml_kor_lat_glc_ven_fre_mao_swe_chh_mly_cnt_spa_cic_afr_amh_prs_guj_bul_slo_qcu_ctl_krd_pol_zul_sod_grk_wly_rom_ind_pan_moo_ita_xho_tag_tha_gam_knd_fbf_bem_uzb_cze_lit_azi_bam_vie_anl_akn_tsn_dgb	-0.787008790431222	-1.90090330599901	0.0604113733066096
517	amr_hin_tsw_por_sod_heb_sid_bul_aze_azi_dyu_tag_igb_fre_dut_bsq_svk_amh_akn_mnd_arw_ger_xho_scr_dgb_eng_hun_ven_ewe_est_afr_owc_geo_grk_ita_guj_ben_mlt_gam_rom_fin_moo_ind_alb_bat_jpn_knd_kor_bos_prs_bam_lat_mly_ctl_wly_mao_cnt_ukr_ses_glc_hau_cze_spa_pan_pol_qcu_nor_krd_swe_yor_chh_rus_anl_urd_sun_mol_tsn_lit_fbf_jav_tha_tig_tml_swt_zul_uzb_mcd_slo_tur_lda_vie_aeg_cic_bem_swa	-0.484644715544236	-1.15259400588624	0.252031109086921
518	amh_grk_igb_eng_anl_sod_owc_svk_tur_uzb_cic_mao_lda_hin_guj_bsq_spa_chh_tsw_cnt_fre_urd_ven_por_bem_ger_hun_fbf_bam_est_cze_amr_geo_rus_lat_afr_ben_gam_heb_mol_fin_dgb_tag_swe_mly_jpn_knd_kor_pan_alb_moo_krd_ind_glc_sid_sun_mnd_lit_dyu_ctl_wly_dut_nor_pol_slo_qcu_scr_arw_ukr_swt_tig_mcd_aeg_rom_bat_bul_tsn_prs_ewe_jav_tha_hau_tml_swa_zul_aze_bos_ita_azi_akn_vie_mlt_yor_xho_ses	-0.131573496909698	-0.310260176003432	0.757057333768349
519	gam_ita_akn_rom_mlt_sod_wly_urd_aze_azi_ewe_jav_swa_alb_lat_bsq_krd_amh_yor_mnd_hin_ben_moo_pol_zul_guj_hun_cic_bem_fin_svk_aeg_geo_pan_afr_spa_bul_amr_hau_eng_est_bam_ind_por_tag_jpn_tml_kor_cze_mol_dyu_scr_mao_grk_owc_sun_cnt_arw_dgb_dut_chh_prs_ctl_rus_nor_qcu_swe_bos_glc_tsn_sid_slo_anl_mcd_bat_ger_ven_ukr_igb_mly_tha_heb_knd_tsw_xho_tur_lit_fre_uzb_fbf_vie_tig_swt_ses_lda	0.209671278555524	0.493846029957978	0.622579274949504
520	owc_slo_ses_bul_anl_wly_sod_mol_uzb_tur_bam_sun_tsn_rus_por_bsq_scr_amr_yor_mnd_pan_afr_ewe_ita_fbf_prs_hun_cic_swt_est_fre_mlt_geo_bos_eng_dut_cze_aeg_chh_spa_fin_dgb_jav_nor_mly_jpn_knd_kor_grk_ben_ven_glc_ind_ctl_sid_mao_cnt_lat_bem_krd_amh_ger_ukr_hin_mcd_qcu_arw_alb_svk_zul_gam_pol_hau_rom_bat_guj_lda_urd_moo_tag_tha_heb_tml_xho_igb_aze_swe_lit_azi_dyu_vie_tig_tsw_akn_swa	-0.660072435089736	-1.57964893363636	0.117582659267862
521	hau_ben_ven_swe_gam_owc_heb_lit_uzb_tur_tsw_tag_ewe_pol_ger_bsq_cze_chh_dyu_mnd_guj_urd_cic_por_bem_hin_fin_lda_dgb_est_ctl_amh_geo_afr_bos_scr_nor_wly_mlt_prs_hun_swt_ind_mcd_mly_jpn_tml_kor_rus_bul_moo_slo_mao_krd_anl_jav_cnt_mol_yor_eng_tig_rom_pan_arw_ukr_qcu_spa_lat_glc_ses_sid_ita_amr_alb_bat_dut_akn_fre_fbf_sun_tha_sod_knd_igb_tsn_azi_svk_grk_aze_xho_vie_aeg_swa_bam_zul	-0.295748483987046	-0.700468302861715	0.485383641026345
522	hau_slo_moo_urd_mlt_anl_gam_arw_azi_aze_tsn_ind_ewe_grk_ctl_bsq_cze_aeg_fbf_cnt_eng_pan_tsw_dut_xho_mcd_est_lda_swa_hun_rom_chh_geo_ger_swe_glc_krd_heb_wly_alb_fin_zul_sun_svk_tag_jpn_tml_kor_fre_scr_akn_afr_jav_nor_sod_mao_mnd_mol_ses_pol_owc_por_guj_lat_rus_qcu_bos_ukr_hin_dyu_amr_bul_tig_prs_bat_lit_dgb_ita_bem_mly_tha_amh_knd_yor_cic_uzb_spa_ben_tur_swt_vie_sid_ven_bam_igb	-0.531443913475889	-1.26507078519123	0.209006640070167
523	amr_mol_lda_scr_owc_chh_tig_fre_azi_tur_tsw_bat_bem_alb_rus_bsq_ita_anl_bam_cnt_por_bos_tsn_pol_ewe_mcd_est_swt_xho_hun_guj_sid_geo_ctl_afr_swe_hin_gam_heb_ger_fin_cic_tag_nor_sun_jpn_knd_kor_lat_pan_igb_spa_mly_svk_sod_jav_mnd_urd_swa_ben_wly_glc_lit_krd_cze_qcu_rom_arw_prs_dyu_hau_grk_mlt_slo_mao_dut_moo_bul_akn_ind_tha_amh_tml_ses_yor_aze_eng_ukr_uzb_dgb_vie_aeg_fbf_ven_zul	-0.359496229772119	-0.851283386810429	0.396798603682074
524	anl_guj_ewe_mcd_amh_wly_sid_lit_azi_uzb_lda_mao_ven_bul_bos_bsq_rus_heb_akn_cnt_arw_scr_ses_por_xho_hin_fin_bam_swa_est_lat_owc_geo_ger_ukr_grk_mol_sod_hau_cze_hun_dgb_jav_fre_mly_jpn_knd_kor_spa_ctl_yor_rom_bat_glc_amr_sun_mnd_alb_cic_eng_mlt_dut_swe_svk_urd_qcu_prs_nor_slo_dyu_aeg_ben_chh_afr_ind_pol_bem_ita_tsn_tag_tha_tig_tml_moo_igb_aze_krd_pan_tur_fbf_vie_gam_zul_swt_tsw	-0.323408990166178	-0.767352084166669	0.444816005904127
525	sid_prs_moo_bul_aeg_heb_chh_ukr_azi_aze_bem_ind_igb_ben_mol_bsq_nor_gam_zul_cnt_eng_hin_tsn_por_dgb_grk_est_yor_ewe_hun_ita_amr_geo_alb_swe_dut_svk_mlt_amh_rus_fin_akn_bat_guj_sun_jpn_tml_kor_bos_ctl_swa_urd_mao_pol_sod_jav_mnd_lit_ses_fre_tig_krd_slo_lat_pan_qcu_arw_afr_scr_ven_hau_spa_wly_mcd_mly_ger_swt_glc_fbf_tag_tha_owc_knd_cic_xho_uzb_cze_rom_tur_tsw_vie_anl_lda_dyu_bam	-0.974059198063218	-2.37733454207374	0.0194859498537303
526	hau_lat_tsn_bos_owc_wly_heb_hin_uzb_tur_bem_sun_dyu_rus_glc_bsq_scr_amh_swt_cnt_ctl_rom_swa_grk_tsw_prs_est_zul_fbf_hun_bul_anl_geo_mol_ita_eng_alb_sid_tig_spa_fin_akn_bat_lit_jav_jpn_knd_kor_arw_dut_cic_mcd_ind_pol_gam_tag_mnd_svk_moo_krd_mlt_slo_pan_nor_ben_qcu_fre_ukr_afr_yor_chh_por_amr_swe_mly_ger_ewe_urd_ses_mao_tha_sod_tml_igb_ven_aze_guj_cze_azi_bam_vie_aeg_lda_dgb_xho	-0.266728283725485	-0.63044646324444	0.529948661108977
527	chh_por_tsw_eng_owc_sid_aeg_bos_azi_tur_lda_mao_dyu_lat_ben_bsq_fre_anl_ven_cnt_slo_lit_cic_cze_dgb_arw_fin_tsn_ses_hun_glc_gam_geo_alb_nor_rus_urd_tig_wly_rom_est_igb_sun_krd_ind_jpn_knd_kor_spa_svk_swa_grk_mly_swe_amh_bat_mnd_ita_bam_prs_amr_pol_ctl_ger_guj_qcu_hin_scr_bul_moo_heb_mol_hau_dut_tag_afr_yor_pan_akn_jav_tha_sod_tml_xho_swt_uzb_ukr_mcd_aze_bem_vie_mlt_ewe_fbf_zul	-0.311359226884188	-0.736482212613773	0.463291036094463
528	tig_afr_swt_lat_wly_amr_aeg_bos_tur_azi_moo_bat_dyu_ukr_mcd_bsq_dut_heb_bem_mnd_spa_krd_yor_svk_bam_pan_hun_ses_ven_fin_bul_owc_geo_alb_arw_ita_glc_anl_hau_guj_est_swa_tag_pol_mao_jpn_tml_kor_ger_urd_tsn_rom_ind_ben_sod_jav_cnt_slo_zul_lit_amh_fre_grk_ctl_eng_qcu_swe_cze_nor_tsw_mlt_hin_gam_scr_mly_por_igb_prs_xho_sun_tha_sid_knd_fbf_dgb_aze_rus_mol_uzb_cic_vie_chh_lda_akn_ewe	-1.01807146740223	-2.47611481189102	0.015090749769359
529	heb_ctl_dyu_mcd_anl_chh_mlt_rus_aze_tur_tsn_jav_cic_ger_pan_bsq_hin_owc_ven_cnt_afr_pol_dgb_fre_yor_ita_hun_fbf_bam_est_bos_gam_geo_ukr_ben_arw_scr_tig_sid_mol_fin_tsw_mao_por_tag_jpn_knd_kor_cze_svk_bem_krd_mly_prs_wly_sun_mnd_urd_zul_eng_aeg_rom_lat_alb_lit_qcu_bul_grk_dut_ses_amr_glc_amh_slo_bat_nor_xho_spa_lda_ind_tha_sod_tml_igb_akn_uzb_guj_swe_azi_swt_vie_hau_moo_swa_ewe	0.418011531064383	0.985518636207718	0.326926434718843
530	aeg_ita_igb_fre_wly_gam_sid_ben_tur_uzb_akn_tag_tsw_bos_lat_bsq_mol_chh_bem_cnt_afr_nor_cic_por_zul_rom_est_ven_swt_hun_slo_mlt_geo_eng_rus_guj_cze_hau_amr_swe_fin_swa_mly_lit_jav_jpn_tml_kor_grk_ukr_yor_scr_sun_spa_amh_ind_mnd_krd_dgb_mcd_heb_bul_ctl_prs_arw_qcu_alb_hin_pol_lda_anl_ger_owc_dut_mao_glc_fbf_urd_bam_bat_tha_tig_knd_xho_ewe_aze_svk_pan_azi_tsn_vie_sod_dyu_ses_moo	0.12866652587647	0.303325899742989	0.762319024602365
531	tig_hin_akn_urd_hau_aeg_anl_afr_aze_tur_lda_ind_cic_ben_glc_bsq_fre_amh_zul_mnd_dut_arw_yor_rom_xho_bul_fin_tsw_ses_hun_spa_heb_geo_eng_scr_krd_lit_sod_chh_por_est_fbf_jav_cze_mao_jpn_knd_kor_svk_slo_bem_pan_tag_rus_sid_mly_cnt_prs_igb_ger_wly_swe_lat_grk_ukr_qcu_ctl_bos_mcd_ewe_owc_pol_amr_mol_bat_nor_tsn_guj_dyu_sun_tha_mlt_tml_moo_swa_uzb_alb_ita_azi_bam_vie_gam_swt_dgb_ven	-0.702539216342695	-1.6841171109237	0.0955126424430488
532	aeg_mol_bam_dut_chh_wly_mlt_ukr_aze_uzb_dyu_sun_swt_rom_arw_bsq_krd_owc_ven_cnt_lit_glc_fbf_grk_zul_nor_hun_ses_igb_fin_rus_amr_geo_scr_swe_ben_alb_anl_tig_svk_est_cic_mao_pol_jav_jpn_tml_kor_afr_por_yor_cze_mly_hin_sid_bat_mnd_lat_lda_slo_gam_ctl_prs_fre_pan_qcu_eng_bul_mcd_xho_heb_spa_amh_urd_ind_bos_dgb_ita_tsn_tag_tha_sod_knd_tsw_bem_azi_guj_ger_tur_ewe_vie_hau_moo_akn_swa	-1.05250061266454	-2.57774881698992	0.01151584468482
533	sod_hin_ewe_spa_tig_amr_mlt_rus_uzb_aze_lda_ind_moo_ger_mol_bsq_rom_chh_bem_cnt_svk_eng_bam_bul_tsw_afr_hun_dyu_swt_fin_ita_gam_geo_dut_ben_cze_prs_hau_aeg_swe_est_fbf_bat_ukr_sun_jpn_tml_kor_lit_bos_swa_slo_mly_pan_anl_jav_mnd_por_ven_lat_heb_krd_arw_pol_nor_qcu_grk_alb_guj_igb_amh_mcd_wly_fre_tag_ctl_dgb_glc_cic_mao_tha_owc_knd_yor_xho_tur_scr_urd_azi_akn_vie_sid_tsn_zul_ses	0.0761145452133269	0.179051811427501	0.858286524990133
534	hau_ben_ses_mcd_gam_wly_mlt_bul_tur_uzb_xho_mly_ven_glc_lat_bsq_fre_tig_swt_mnd_arw_hin_tsw_afr_moo_cze_hun_tsn_akn_fin_rom_anl_geo_prs_bos_ctl_slo_chh_sid_krd_est_swa_jav_por_mao_jpn_tml_kor_alb_ger_cic_grk_sun_rus_amr_bat_cnt_lit_dyu_dut_owc_eng_urd_guj_svk_qcu_swe_scr_mol_yor_sod_ita_aeg_spa_tag_ukr_igb_pan_ewe_ind_tha_heb_knd_bam_bem_azi_pol_nor_aze_dgb_vie_amh_fbf_zul_lda	0.491336154174628	1.16071288013476	0.248729487691893
535	gam_mcd_akn_bul_tig_wly_amr_slo_uzb_aze_igb_mao_dyu_nor_cze_bsq_mol_amh_yor_cnt_krd_svk_swa_bos_bam_spa_fin_fbf_tsw_est_ger_mlt_geo_lat_ctl_por_dut_hau_heb_fre_hun_ewe_sun_ita_jav_jpn_tml_kor_grk_ben_xho_prs_bat_rus_anl_mly_mnd_glc_bem_ukr_chh_swe_guj_lit_urd_qcu_eng_pol_alb_ses_sod_arw_owc_scr_tag_rom_ven_afr_cic_ind_tha_sid_knd_swt_zul_azi_pan_hin_tur_tsn_vie_aeg_lda_dgb_moo	-0.0992218045084142	-0.234099847177911	0.815422045372565
536	wly_arw_dyu_glc_hau_amh_tig_guj_aze_azi_cic_bat_tsw_mcd_ukr_bsq_por_sod_dgb_cnt_bos_grk_akn_ben_xho_slo_hun_ven_ewe_fin_urd_amr_geo_lat_pol_pan_svk_owc_aeg_scr_est_swa_mao_cze_ind_jpn_knd_kor_fre_mol_swt_lit_sun_ctl_chh_jav_mnd_swe_zul_ger_gam_alb_hin_nor_bul_qcu_ita_afr_eng_moo_anl_prs_heb_rus_mly_rom_igb_dut_ses_tag_tha_mlt_tml_lda_tsn_tur_spa_krd_uzb_yor_vie_sid_bem_bam_fbf	-0.250332829885281	-0.591212768087469	0.555812130587127
537	mlt_guj_ven_mol_hau_sod_amh_ukr_azi_uzb_fbf_mao_ses_por_afr_bsq_ben_gam_dyu_cnt_dut_pan_ewe_urd_bem_arw_fin_bam_tsn_est_rom_wly_geo_glc_ctl_lat_mcd_aeg_anl_bos_hun_yor_bat_pol_sun_jpn_knd_kor_eng_scr_xho_slo_tag_ita_amr_jav_mnd_nor_dgb_lit_tig_ger_spa_alb_krd_qcu_hin_rus_bul_tsw_chh_swe_heb_cze_mly_fre_akn_svk_swt_ind_tha_sid_tml_lda_igb_tur_prs_grk_aze_zul_vie_owc_swa_moo_cic	-0.0505622998730566	-0.11909917413167	0.905453673825165
538	aeg_rom_yor_pol_tig_sod_chh_mol_azi_tur_dgb_mao_cic_bos_krd_bsq_cze_heb_tsw_mnd_swe_pan_akn_urd_bam_prs_fin_ewe_bem_hun_afr_wly_geo_ben_mcd_hin_ukr_amr_mlt_ger_est_zul_ind_lit_bat_jpn_knd_kor_alb_scr_ses_ita_mly_svk_hau_jav_cnt_fre_ven_guj_amh_ctl_rus_bul_eng_qcu_dut_grk_arw_lda_anl_spa_sid_slo_tag_nor_dyu_glc_igb_sun_tha_owc_tml_fbf_tsn_aze_por_lat_uzb_xho_vie_gam_moo_swa_swt	-0.496458079344002	-1.18167056742239	0.240349251526754
539	tig_hin_akn_glc_gam_mlt_amh_urd_azi_uzb_bem_tag_bam_ctl_rom_bsq_por_chh_xho_cnt_dut_arw_tsn_slo_ses_spa_hun_dyu_swt_fin_ita_amr_geo_rus_nor_bos_scr_sid_heb_prs_est_fbf_mao_alb_ind_jpn_knd_kor_ukr_eng_lda_ben_jav_lit_anl_bat_mnd_guj_ewe_svk_wly_mcd_mol_pan_bul_qcu_lat_krd_afr_swa_aeg_grk_hau_fre_mly_swe_cic_pol_igb_sun_tha_sod_tml_yor_ven_tur_ger_cze_aze_zul_vie_owc_dgb_tsw_moo	0.380005904462595	0.894630601260975	0.37329412441179
540	amr_guj_igb_nor_amh_sid_heb_cze_azi_aze_bam_mao_tsn_rom_dut_bsq_por_mlt_swt_mnd_krd_fre_lda_bos_moo_prs_hun_ven_bem_fin_ukr_tig_geo_rus_slo_ger_pol_anl_chh_glc_est_zul_bat_eng_mly_jpn_tml_kor_grk_svk_yor_mol_ind_urd_wly_sun_cnt_lat_akn_pan_owc_ita_scr_swe_lit_qcu_ben_hin_spa_tsw_aeg_bul_sod_mcd_jav_alb_xho_ctl_ewe_tag_tha_gam_knd_swa_dgb_tur_arw_afr_uzb_dyu_vie_hau_cic_ses_fbf	-0.407775460826646	-0.968332534880667	0.335389880247808
541	heb_glc_fbf_arw_amh_amr_wly_svk_uzb_tur_cic_mao_akn_lit_ctl_bsq_por_tig_moo_cnt_pol_prs_dgb_pan_ewe_ukr_hun_lda_swt_fin_scr_aeg_geo_lat_grk_eng_ita_mlt_sid_slo_est_zul_jav_alb_ind_jpn_knd_kor_krd_ger_swa_mol_bat_urd_owc_mly_mnd_cze_xho_ben_chh_fre_rus_mcd_dut_qcu_nor_bos_rom_dyu_anl_spa_gam_afr_sun_hin_yor_guj_ses_tag_tha_hau_tml_ven_tsn_azi_swe_bul_aze_tsw_vie_sod_bem_bam_igb	-0.816973073579915	-1.96860403600749	0.0519759474642162
542	hau_ita_akn_ctl_amr_chh_sid_nor_aze_uzb_cic_mly_tsw_ger_alb_bsq_ukr_gam_moo_cnt_grk_mol_ven_scr_igb_krd_est_tsn_lda_hun_bul_owc_geo_guj_hin_cze_rus_amh_wly_pan_fin_ses_ind_slo_tag_jpn_knd_kor_lit_swe_xho_afr_jav_prs_tig_sun_mnd_arw_swt_rom_aeg_fre_bos_ben_svk_qcu_por_dut_glc_zul_mlt_mcd_heb_spa_bat_eng_ewe_urd_swa_mao_tha_anl_tml_bem_yor_tur_pol_lat_azi_bam_vie_sod_dyu_dgb_fbf	0.399112499460407	0.941089457911755	0.349097112166888
543	chh_cze_akn_krd_heb_sid_tig_nor_azi_aze_ewe_sun_xho_alb_glc_bsq_hin_gam_cic_mnd_por_grk_tsn_arw_yor_slo_fin_fbf_lda_est_mcd_anl_geo_eng_prs_pan_dut_sod_aeg_ita_hun_moo_mly_bul_ind_jpn_knd_kor_urd_bos_igb_mol_bat_spa_mlt_jav_cnt_ger_bem_guj_wly_svk_lat_swe_rom_qcu_afr_rus_ben_ses_amr_ctl_hau_lit_mao_fre_dyu_pol_zul_tag_tha_amh_tml_bam_swa_uzb_ukr_scr_tur_dgb_vie_owc_swt_tsw_ven	0.122928794454623	0.28931146643901	0.772987010085922
544	sod_urd_bem_por_chh_heb_amh_alb_azi_aze_bam_jav_igb_grk_prs_bsq_spa_sid_cic_cnt_eng_glc_moo_hin_zul_lat_fin_dyu_ven_hun_ger_aeg_geo_guj_svk_bos_dut_gam_hau_mol_est_akn_mly_ben_bat_jpn_tml_kor_swe_rus_ewe_krd_ind_lit_amr_tag_mnd_rom_dgb_ctl_tig_arw_mcd_pol_afr_qcu_fre_scr_nor_swt_mlt_bul_anl_pan_mao_slo_lda_ita_xho_sun_tha_owc_knd_yor_tsw_uzb_cze_ukr_tur_swa_vie_wly_tsn_ses_fbf	-0.208378473170103	-0.491920334698491	0.623934807698339
545	gam_rom_swa_grk_mlt_amh_hau_swe_uzb_tur_tsw_ind_yor_dut_prs_bsq_por_sid_ewe_mnd_slo_krd_xho_glc_ses_ukr_hun_bem_akn_fin_afr_heb_geo_bos_guj_bul_spa_amr_wly_eng_est_dgb_tag_alb_jav_jpn_tml_kor_hin_lat_moo_lit_bat_pol_chh_mly_cnt_ger_swt_scr_aeg_arw_fre_svk_nor_qcu_ben_rus_urd_bam_anl_ita_tig_mcd_sun_cze_dyu_pan_fbf_mao_tha_sod_knd_igb_tsn_aze_mol_ctl_azi_ven_vie_owc_zul_cic_lda	0.280730555118421	0.663301584751283	0.508778260927476
546	wly_afr_bam_guj_chh_amh_heb_swe_tur_uzb_akn_jav_igb_mol_ukr_bsq_ben_hau_ewe_cnt_urd_por_cic_spa_swt_mcd_est_fbf_yor_fin_ctl_anl_geo_rom_alb_bos_glc_sid_owc_pol_hun_ven_tag_nor_bat_jpn_tml_kor_dut_bul_tsn_ita_mly_fre_mlt_sun_mnd_prs_moo_ger_sod_svk_rus_cze_slo_qcu_lat_hin_lit_zul_aeg_arw_tig_scr_ind_grk_bem_eng_dyu_mao_tha_gam_knd_lda_tsw_aze_krd_pan_azi_ses_vie_amr_xho_dgb_swa	-0.319165688295313	-0.756983242782622	0.450973464763858
547	sid_grk_lda_rus_hau_tig_gam_cze_uzb_tur_dgb_ind_dyu_ukr_por_bsq_ita_mlt_ses_cnt_bul_svk_swa_pan_tsn_rom_fin_zul_bam_hun_lit_owc_geo_ger_afr_mcd_hin_heb_amr_prs_est_xho_tag_slo_sun_jpn_knd_kor_ctl_glc_cic_alb_jav_guj_wly_bat_mnd_fre_fbf_bos_chh_lat_eng_ben_nor_qcu_scr_krd_arw_akn_anl_urd_sod_pol_mly_dut_ven_swe_bem_mao_tha_aeg_tml_igb_swt_aze_spa_mol_azi_tsw_vie_amh_yor_ewe_moo	-0.52744729934018	-1.25544688303635	0.212461854201508
548	hau_pan_bam_spa_gam_tig_wly_ben_azi_uzb_dyu_jav_ven_eng_svk_bsq_arw_mlt_swt_cnt_ctl_krd_fbf_cze_moo_bos_fin_xho_igb_est_afr_sod_geo_ukr_glc_guj_fre_anl_owc_nor_hun_ewe_sun_urd_bat_jpn_knd_kor_rus_alb_swa_por_ind_slo_aeg_mly_mnd_lit_cic_mol_heb_prs_rom_dut_swe_qcu_ita_grk_bul_yor_sid_ger_amr_hin_tag_lat_tsw_mcd_tsn_mao_tha_amh_tml_ses_bem_aze_scr_pol_tur_akn_vie_chh_lda_dgb_zul	0.126887137885035	0.298904240575639	0.765680010960229
549	anl_mol_ven_urd_sid_heb_amh_ben_tur_azi_lda_ind_swt_lat_ctl_bsq_dut_gam_zul_mnd_krd_arw_fbf_rom_bem_rus_hun_tsn_dgb_est_afr_sod_geo_bul_swe_ger_pol_chh_hau_fre_fin_tsw_mao_spa_sun_jpn_tml_kor_ita_ukr_ewe_alb_tag_scr_wly_mly_cnt_guj_cic_eng_tig_hin_glc_prs_svk_qcu_bos_pan_cze_akn_owc_slo_mlt_por_bat_grk_igb_lit_yor_jav_tha_aeg_knd_swa_ses_aze_nor_mcd_uzb_xho_vie_amr_dyu_moo_bam	-0.886351363312207	-2.14101163273372	0.0348880525246533
550	aeg_arw_zul_svk_anl_amh_sod_spa_aze_azi_dgb_jav_igb_bul_rus_bsq_ukr_amr_moo_mnd_ger_ctl_fbf_urd_bem_afr_est_lda_swa_fin_glc_chh_geo_swe_lit_por_mol_gam_mlt_guj_hun_ven_tag_scr_bat_jpn_knd_kor_ita_grk_dyu_pol_mly_cze_owc_ind_cnt_slo_akn_bos_sid_eng_rom_mcd_pan_qcu_lat_alb_fre_ses_heb_nor_hau_krd_sun_hin_bam_ben_ewe_mao_tha_wly_tml_tsw_tsn_uzb_dut_prs_tur_swt_vie_tig_yor_xho_cic	-0.0185257125311183	-0.0435841829603886	0.965329302514956
551	hau_glc_zul_krd_mlt_sod_wly_rus_aze_tur_igb_ind_yor_eng_ita_bsq_ukr_anl_bam_mnd_arw_bos_dgb_cze_cic_urd_est_swt_fbf_fin_ben_amh_geo_rom_prs_afr_guj_owc_tig_spa_hun_ses_sun_swe_bat_jpn_knd_kor_bul_hin_swa_mol_jav_fre_heb_mly_cnt_mcd_tsn_dut_sid_ger_alb_pan_svk_qcu_lit_scr_lat_dyu_amr_nor_chh_ctl_mao_pol_bem_grk_ven_tag_tha_aeg_tml_moo_tsw_uzb_slo_por_azi_akn_vie_gam_lda_xho_ewe	0.127918974552178	0.30096849359613	0.764110371123596
552	heb_ctl_ses_alb_wly_mlt_hau_bul_aze_tur_ven_sun_akn_fre_hin_bsq_pol_aeg_swt_cnt_ben_krd_ewe_pan_zul_guj_fin_dyu_igb_est_rus_sid_geo_ukr_scr_ita_grk_anl_owc_glc_hun_cic_mly_lat_jav_jpn_tml_kor_spa_cze_dgb_slo_tag_mol_amr_ind_mnd_nor_swa_bos_gam_swe_svk_dut_por_qcu_lit_urd_arw_moo_amh_rom_tig_afr_bat_mcd_bem_ger_fbf_mao_tha_sod_knd_tsw_yor_uzb_eng_prs_azi_bam_vie_chh_tsn_xho_lda	-0.123245140608852	-0.290839661025085	0.771821565783024
553	tig_scr_yor_fre_gam_owc_chh_glc_azi_uzb_xho_jav_dyu_ben_slo_bsq_svk_anl_tsw_cnt_ger_por_tsn_mcd_akn_dut_hun_moo_bem_fin_guj_sod_geo_urd_ctl_afr_lat_hau_wly_ita_est_ses_mao_ukr_bat_jpn_tml_kor_pan_hin_zul_nor_sun_grk_mlt_tag_mnd_rom_igb_bos_amr_mol_alb_swe_cze_qcu_rus_pol_arw_ewe_amh_spa_aeg_eng_ind_krd_dgb_lit_swt_mly_tha_heb_knd_swa_bam_aze_prs_bul_tur_fbf_vie_sid_cic_ven_lda	0.0944407179626755	0.22236477196705	0.824517543710384
554	aeg_krd_fbf_mcd_amr_amh_wly_ger_tur_azi_bem_mao_ewe_rus_hin_bsq_dut_sid_zul_mnd_bul_por_tsw_guj_bam_pol_est_cic_ses_hun_arw_heb_geo_glc_grk_ben_nor_anl_tig_svk_fin_moo_jav_fre_bat_jpn_knd_kor_ctl_bos_lda_eng_mly_prs_sod_tag_cnt_mol_tsn_lat_hau_slo_rom_scr_afr_qcu_ukr_cze_pan_swa_mlt_ita_gam_alb_sun_swe_dgb_lit_ven_ind_tha_owc_tml_igb_dyu_uzb_urd_spa_aze_swt_vie_chh_yor_akn_xho	-0.488396801697484	-1.16255894714094	0.247983074307223
555	amh_swe_cic_cze_anl_sod_gam_glc_uzb_azi_bem_tag_tsw_dut_bul_bsq_arw_hau_lda_mnd_urd_alb_igb_guj_ses_afr_hun_akn_swt_fin_ctl_amr_geo_krd_hin_mcd_ben_aeg_mlt_ger_est_yor_jav_nor_sun_jpn_knd_kor_pan_fre_dgb_rom_mao_eng_wly_mly_cnt_spa_ven_slo_tig_mol_svk_scr_prs_qcu_pol_lat_por_xho_heb_bos_owc_lit_bat_ukr_dyu_ita_tsn_ind_tha_sid_tml_ewe_zul_aze_grk_rus_tur_bam_vie_chh_swa_fbf_moo	-0.222670669094001	-0.526356628277321	0.599893520725544
556	sid_spa_ewe_por_tig_owc_heb_cze_tur_azi_swa_sun_cic_ger_bul_bsq_prs_chh_igb_mnd_krd_afr_bam_dut_tsn_mol_est_ses_zul_fin_slo_mlt_geo_scr_rom_swe_rus_amh_hau_ita_hun_moo_mao_pan_ind_jpn_knd_kor_ctl_alb_tsw_fre_bat_pol_gam_tag_cnt_eng_lda_guj_amr_svk_hin_urd_mcd_qcu_lat_grk_lit_dyu_aeg_ukr_wly_glc_jav_bos_akn_nor_dgb_mly_tha_anl_tml_yor_xho_aze_ben_arw_uzb_swt_vie_sod_fbf_bem_ven	-0.371316687686415	-0.880311532880154	0.380959780413573
557	wly_ctl_yor_spa_aeg_tig_amr_svk_aze_uzb_lda_jav_ses_ger_arw_bsq_swe_gam_swa_cnt_ita_slo_dgb_grk_dyu_glc_fin_swt_tsw_hun_mcd_heb_geo_dut_nor_bos_pan_mlt_sid_ukr_est_ewe_mao_mol_ind_jpn_knd_kor_rom_ben_ven_fre_sun_alb_sod_bat_mnd_bul_moo_cze_hau_lat_prs_scr_afr_qcu_eng_rus_guj_fbf_amh_lit_owc_hin_mly_pol_bam_por_xho_tag_tha_anl_tml_cic_igb_azi_krd_urd_tur_bem_vie_chh_akn_zul_tsn	-0.211433821724368	-0.499399173897246	0.618677600552265
558	owc_bos_bem_arw_sid_wly_sod_prs_uzb_tur_swt_jav_dgb_ukr_urd_bsq_scr_amr_lda_cnt_cze_grk_tsn_spa_xho_pan_est_igb_bam_fin_lat_tig_geo_swe_ben_alb_fre_gam_mlt_pol_hun_ses_ind_ctl_bat_jpn_tml_kor_por_rom_ewe_afr_tag_rus_heb_mly_mnd_nor_dyu_mol_amh_guj_svk_dut_hin_qcu_krd_eng_bul_ven_anl_lit_hau_ger_mao_glc_swa_mcd_tsw_sun_tha_chh_knd_yor_zul_aze_slo_ita_azi_fbf_vie_aeg_akn_cic_moo	0.205157711248632	0.482780878681498	0.630385835782155
559	tig_pan_ewe_ita_wly_anl_sid_pol_uzb_azi_yor_mao_fbf_guj_dut_bsq_ben_gam_cic_cnt_ger_svk_tsn_krd_tsw_afr_hun_akn_ses_fin_lit_heb_geo_swe_mcd_ukr_slo_hau_aeg_scr_est_dgb_sun_bul_ind_jpn_knd_kor_lat_eng_swt_grk_bat_rom_sod_tag_mnd_fre_bem_ctl_chh_hin_glc_cze_rus_qcu_bos_por_prs_zul_mlt_arw_amh_alb_mly_spa_xho_mol_bam_jav_tha_owc_tml_igb_dyu_aze_nor_urd_tur_swa_vie_amr_lda_ven_moo	-0.4472335736079	-1.06211894471897	0.290932018726425
560	sod_rus_swa_arw_owc_amh_tig_alb_aze_azi_ses_tag_igb_nor_hin_bsq_scr_anl_dgb_cnt_prs_svk_ewe_ctl_moo_fre_est_tsn_bam_fin_ger_mlt_geo_grk_cze_bul_ukr_heb_gam_por_hun_fbf_ind_glc_bat_jpn_knd_kor_ita_krd_xho_lit_mly_mcd_amr_mao_mnd_lat_tsw_afr_wly_ben_bos_rom_slo_qcu_eng_pan_swe_bem_hau_spa_aeg_urd_jav_guj_dyu_dut_cic_sun_tha_chh_tml_yor_akn_tur_mol_pol_uzb_swt_vie_sid_ven_zul_lda	0.403981033185045	0.952132513700073	0.343497844166637
561	owc_scr_tsn_bos_aeg_tig_wly_glc_aze_uzb_igb_mly_swa_ita_guj_bsq_ukr_chh_lda_mnd_bul_rom_bam_nor_ven_ben_fin_fbf_yor_est_alb_hau_geo_prs_pan_krd_lit_heb_amh_dut_hun_tsw_tag_por_bat_jpn_tml_kor_grk_afr_swt_slo_mao_arw_anl_jav_cnt_cze_ewe_urd_sid_mcd_rus_ctl_ger_qcu_lat_mol_spa_zul_gam_swe_mlt_hin_ind_fre_cic_svk_dyu_sun_tha_amr_knd_dgb_ses_azi_eng_pol_tur_bem_vie_sod_moo_xho_akn	0.637074859323087	1.50510079429612	0.135687023831784
562	sod_scr_yor_bul_gam_anl_hau_ita_aze_uzb_ses_sun_lda_alb_pan_bsq_rus_chh_dyu_mnd_prs_mcd_cic_hin_dgb_svk_est_moo_bam_fin_lat_tig_geo_mol_spa_fre_por_owc_sid_guj_hun_zul_bat_eng_ind_jpn_knd_kor_afr_ukr_akn_lit_mao_bos_mlt_tag_cnt_urd_tsn_dut_heb_rom_krd_glc_ger_qcu_cze_nor_grk_ven_amr_ben_amh_ctl_mly_swe_ewe_pol_tsw_jav_tha_aeg_tml_xho_fbf_tur_arw_slo_azi_swt_vie_wly_bem_igb_swa	0.24844834541057	0.585454775296209	0.559659940133624
563	heb_eng_swt_bul_sid_tig_gam_por_uzb_azi_dgb_tag_bam_pol_ukr_bsq_ben_sod_ewe_cnt_arw_ctl_tsn_pan_bem_mol_est_tsw_moo_hun_bos_hau_geo_dut_alb_cze_afr_aeg_mlt_hin_fin_dyu_mly_slo_ind_jpn_tml_kor_ita_ger_yor_guj_mao_nor_amh_jav_mnd_rom_cic_swe_anl_spa_prs_glc_mcd_qcu_krd_scr_rus_fbf_owc_grk_wly_lit_sun_urd_ses_lat_zul_bat_tha_chh_knd_akn_xho_tur_fre_svk_aze_igb_vie_amr_ven_swa_lda	-0.155252025905114	-0.366689538635596	0.714683581226046
564	chh_lat_swa_arw_mlt_gam_wly_ger_aze_azi_moo_sun_fbf_grk_por_bsq_ukr_tig_tsn_cnt_cze_svk_dyu_urd_yor_dut_est_cic_igb_hun_mcd_heb_geo_afr_fre_ita_pol_sid_aeg_scr_fin_swt_ind_prs_jav_jpn_tml_kor_rus_alb_bam_krd_mao_guj_owc_tag_mnd_pan_tsw_lit_amh_ctl_ben_glc_eng_qcu_bul_bos_hin_lda_sod_rom_hau_spa_mly_mol_zul_nor_dgb_bat_tha_amr_knd_ses_bem_uzb_slo_swe_tur_ewe_vie_anl_xho_akn_ven	-0.502521714536509	-1.19461527368721	0.235275200440033
565	sid_lat_fbf_pan_amr_chh_owc_pol_tur_uzb_moo_jav_dyu_scr_por_bsq_grk_aeg_tsw_cnt_bul_arw_tsn_ger_ven_hin_fin_cic_yor_est_ita_wly_geo_afr_cze_bos_krd_gam_sod_ctl_hun_bem_ind_eng_mao_jpn_tml_kor_guj_spa_igb_prs_sun_glc_anl_tag_mnd_nor_xho_fre_heb_mol_rom_urd_rus_qcu_lit_ukr_svk_zul_mlt_slo_tig_mcd_bat_dut_ses_ben_bam_mly_tha_hau_knd_akn_lda_aze_swe_alb_azi_swa_vie_amh_ewe_swt_dgb	0.0865513189957995	0.203606942931589	0.83910552277471
566	wly_hin_tsw_cze_owc_amr_tig_nor_uzb_tur_tsn_sun_igb_pol_swe_bsq_rus_hau_ewe_cnt_krd_grk_yor_mcd_ses_bos_fin_fbf_swt_hun_afr_aeg_geo_guj_ctl_pan_lit_gam_chh_rom_est_akn_ind_alb_bat_jpn_knd_kor_lat_por_ven_mol_jav_eng_heb_mao_mnd_scr_lda_spa_mlt_fre_arw_dut_urd_qcu_ita_svk_slo_bem_amh_bul_anl_ben_tag_ukr_bam_prs_moo_mly_tha_sod_tml_swa_cic_azi_glc_ger_aze_xho_vie_sid_dgb_dyu_zul	-0.197394836429135	-0.465796145707128	0.642450479413043
567	wly_mcd_ewe_ita_amr_chh_tig_lat_uzb_aze_igb_tag_bem_afr_hin_bsq_slo_sid_swa_mnd_lit_rus_cic_ctl_tsn_mol_fin_moo_swt_hun_swe_mlt_geo_ger_prs_fre_ben_owc_anl_dut_est_ses_sun_krd_mao_jpn_tml_kor_eng_ukr_zul_scr_bat_urd_gam_jav_cnt_cze_tsw_glc_heb_nor_pan_guj_grk_qcu_por_alb_svk_dyu_amh_bos_aeg_rom_ind_arw_fbf_spa_akn_mly_tha_hau_knd_dgb_ven_tur_bul_pol_azi_yor_vie_sod_bam_lda_xho	-0.744536103866096	-1.79112238100197	0.0765268136363455
568	aeg_mol_bam_dut_anl_owc_heb_krd_azi_aze_xho_sun_ven_scr_pan_bsq_bul_chh_igb_cnt_bos_eng_swa_ger_tsw_cze_fin_swt_dyu_est_lit_sod_geo_svk_arw_rom_ctl_mlt_tig_spa_hun_ewe_bat_glc_mly_jpn_tml_kor_swe_fre_akn_lat_tag_ben_wly_jav_mnd_por_bem_grk_gam_nor_afr_urd_alb_qcu_mcd_prs_rus_ses_sid_slo_hau_pol_ind_guj_cic_hin_zul_mao_tha_amh_knd_tsn_moo_tur_ita_ukr_uzb_lda_vie_amr_yor_fbf_dgb	-0.286493943808967	-0.677552300738796	0.499737732821052
569	owc_alb_akn_urd_wly_mlt_amr_fre_azi_aze_dgb_tag_ven_lit_nor_bsq_mcd_sid_ewe_mnd_slo_krd_bem_grk_zul_bul_est_bam_moo_fin_arw_chh_geo_pol_ita_eng_ukr_sod_gam_scr_hun_yor_ind_dut_sun_jpn_knd_kor_prs_bos_cic_swe_mao_spa_aeg_mly_cnt_lat_fbf_svk_amh_rus_hin_pan_glc_qcu_por_ger_ben_dyu_tig_ctl_hau_guj_bat_cze_swt_afr_tsn_jav_tha_heb_tml_tsw_ses_uzb_mol_rom_tur_igb_vie_anl_swa_xho_lda	0.241816502317531	0.568846549437852	0.570831480068638
570	amh_spa_dgb_ctl_owc_heb_chh_afr_tur_uzb_ses_jav_swt_krd_ger_bsq_arw_sod_bam_mnd_mcd_rus_tsw_grk_akn_guj_est_bem_fbf_fin_ukr_amr_geo_rom_ita_por_scr_wly_aeg_fre_hun_ewe_mao_prs_mly_jpn_knd_kor_ben_alb_cic_pan_bat_svk_mlt_ind_cnt_lat_xho_dut_hau_bos_swe_glc_hin_qcu_urd_eng_cze_zul_sid_nor_gam_pol_sun_mol_moo_slo_lda_tag_tha_tig_tml_tsn_ven_azi_bul_lit_aze_dyu_vie_anl_swa_yor_igb	-0.508777264224759	-1.21106093375702	0.228940589592402
571	wly_mcd_ven_ita_sod_amr_chh_alb_azi_uzb_xho_mao_tsw_bul_arw_bsq_afr_gam_tsn_mnd_ger_spa_ses_urd_cic_fre_est_akn_bem_hun_cze_aeg_geo_krd_slo_lit_hin_heb_tig_bos_fin_yor_bat_eng_ind_jpn_tml_kor_pol_lat_fbf_swe_sun_glc_anl_mly_cnt_por_swt_rom_amh_pan_rus_ben_ukr_qcu_ctl_dut_nor_zul_owc_mol_sid_prs_tag_scr_bam_grk_moo_jav_tha_mlt_knd_ewe_dgb_aze_guj_svk_tur_swa_vie_hau_lda_dyu_igb	-0.0529413262602041	-0.124878422477918	0.900889339262523
572	mlt_ukr_lda_svk_chh_wly_gam_ben_uzb_aze_bem_mly_dgb_bos_ger_bsq_lat_tig_swa_mnd_rus_eng_fbf_bul_cic_fre_hun_akn_yor_est_cze_sod_geo_nor_krd_dut_prs_amr_owc_slo_fin_bam_jav_pol_ind_jpn_tml_kor_grk_arw_ewe_mcd_mao_lit_aeg_sun_cnt_spa_ven_pan_anl_ita_scr_alb_mol_qcu_rom_ctl_guj_zul_sid_por_amh_glc_bat_afr_tsn_urd_ses_tag_tha_hau_knd_xho_swt_tur_hin_swe_azi_moo_vie_heb_igb_dyu_tsw	-0.220281666759509	-0.520778097743737	0.603759107875541
573	owc_ctl_akn_bos_hau_chh_heb_grk_uzb_aze_moo_tag_dgb_ukr_eng_bsq_fre_wly_swt_mnd_slo_guj_ses_mcd_bam_bul_fin_zul_bem_est_mol_sid_geo_lat_pan_pol_spa_amr_mlt_lit_hun_dyu_mly_ben_ind_jpn_knd_kor_svk_dut_tsn_cze_jav_rus_sod_sun_cnt_afr_ewe_arw_gam_swe_urd_nor_por_qcu_scr_alb_prs_tsw_anl_hin_aeg_rom_bat_krd_swa_ger_cic_mao_tha_tig_tml_yor_lda_tur_glc_ita_azi_igb_vie_amh_fbf_ven_xho	0.232279699532804	0.546427414989447	0.586080752775201
574	mlt_ita_bem_dut_chh_gam_hau_alb_azi_uzb_moo_tag_lda_prs_mol_bsq_pol_sod_swt_mnd_ger_ukr_tsw_spa_zul_afr_est_ven_tsn_fin_mcd_amr_geo_eng_grk_lit_arw_wly_anl_krd_hun_ses_mly_rom_sun_jpn_knd_kor_urd_rus_dyu_guj_jav_slo_aeg_bat_cnt_cze_xho_lat_owc_ben_bul_pan_fre_qcu_ctl_scr_por_igb_amh_svk_heb_nor_mao_hin_ewe_glc_bam_ind_tha_tig_tml_yor_fbf_aze_swe_bos_tur_dgb_vie_sid_cic_swa_akn	-0.00201767999579075	-0.00474696426741631	0.99622265250181
575	sid_lat_swa_urd_gam_tig_hau_scr_uzb_tur_cic_ind_igb_ger_slo_bsq_mol_anl_yor_cnt_spa_ukr_fbf_bos_bam_por_fin_tsw_moo_est_svk_heb_geo_dut_grk_afr_pol_chh_wly_hin_hun_dgb_jav_rus_bat_jpn_tml_kor_ita_guj_ven_krd_mao_glc_aeg_mly_mnd_alb_dyu_prs_owc_fre_cze_nor_bul_qcu_swe_eng_arw_akn_amh_mcd_mlt_ctl_tag_ben_tsn_lit_lda_sun_tha_amr_knd_zul_ewe_aze_rom_pan_azi_bem_vie_sod_xho_swt_ses	-0.104534063932446	-0.246279228286974	0.806008849981439
576	sod_spa_ses_cze_amr_gam_heb_slo_uzb_tur_bam_sun_ven_hin_arw_bsq_rus_mlt_dyu_mnd_prs_pan_tsw_eng_swt_glc_hun_yor_ewe_fin_swe_tig_geo_bul_pol_bos_ben_amh_hau_guj_est_swa_bat_urd_ind_jpn_tml_kor_lit_dut_akn_ukr_mly_ctl_aeg_jav_cnt_mcd_tsn_rom_owc_afr_por_mol_fre_qcu_nor_svk_alb_moo_sid_ita_anl_grk_tag_krd_cic_lat_fbf_mao_tha_chh_knd_bem_igb_aze_ger_scr_azi_xho_vie_wly_dgb_lda_zul	0.315970956809336	0.742824439346937	0.459460231251394
577	aeg_bul_ven_fre_amh_hau_owc_lat_azi_tur_akn_tag_ewe_nor_ben_bsq_pan_tig_moo_cnt_lit_urd_dyu_ita_igb_dut_est_tsw_bem_fin_hin_sod_geo_rus_cze_ukr_mol_heb_gam_arw_hun_xho_sun_slo_mao_jpn_tml_kor_alb_ger_zul_eng_bat_por_chh_jav_mnd_scr_yor_guj_amr_glc_prs_bos_afr_qcu_swe_rom_spa_fbf_anl_pol_mlt_mcd_mly_svk_dgb_ctl_ses_ind_tha_wly_knd_lda_swt_uzb_krd_grk_aze_cic_vie_sid_swa_bam_tsn	-0.316352881082345	-0.749011504234669	0.455740578691499
578	heb_ger_zul_cze_sid_sod_amh_glc_azi_uzb_dyu_sun_bem_ben_guj_bsq_lit_mlt_xho_mnd_bul_pan_yor_lat_lda_urd_fin_swt_dgb_hun_prs_chh_geo_ukr_por_afr_fre_tig_anl_hin_est_tsn_jav_rus_bat_jpn_tml_kor_krd_scr_swa_ctl_mly_slo_hau_mao_cnt_swe_moo_eng_aeg_spa_arw_dut_pol_qcu_grk_alb_svk_igb_owc_mol_amr_mcd_tag_nor_tsw_bos_ven_ind_tha_gam_knd_ewe_bam_tur_ita_rom_aze_akn_vie_wly_ses_cic_fbf	-0.0192853203679215	-0.0454234767775543	0.963867162458273
579	sod_bul_swt_lit_amr_tig_gam_guj_tur_uzb_ses_mao_bam_swe_alb_bsq_slo_amh_zul_mnd_eng_lat_ewe_ita_dgb_prs_fin_xho_ven_est_rom_owc_geo_ukr_krd_rus_dut_hau_aeg_spa_hun_cic_sun_ger_bat_jpn_knd_kor_ctl_hin_igb_por_mly_ben_sid_jav_cnt_cze_fbf_mol_anl_glc_mcd_scr_svk_qcu_fre_bos_nor_yor_heb_afr_wly_arw_ind_pol_lda_pan_bem_tag_tha_mlt_tml_tsw_swa_aze_urd_grk_azi_dyu_vie_chh_moo_tsn_akn	0.390338013439026	0.921974087441405	0.358927749895916
580	mlt_glc_bam_nor_amr_tig_heb_afr_azi_aze_bem_jav_yor_por_pan_bsq_cze_chh_ven_cnt_arw_krd_cic_urd_xho_ita_hun_swa_fbf_fin_scr_owc_geo_rus_guj_eng_ben_amh_sod_hin_est_igb_tag_slo_mao_jpn_tml_kor_dut_lat_ewe_rom_ind_ctl_sid_mly_mnd_lit_dgb_swe_gam_fre_pol_prs_spa_qcu_ger_mol_svk_lda_aeg_ukr_anl_mcd_bat_grk_swt_alb_ses_sun_tha_hau_knd_dyu_tsn_uzb_bos_bul_tur_zul_vie_wly_moo_akn_tsw	0.240127362993383	0.56503794106164	0.573408475639123
581	sod_pan_zul_ukr_gam_aeg_owc_ita_uzb_tur_lda_mly_moo_cze_swe_bsq_mcd_amr_akn_mnd_hin_rus_bam_prs_tsw_nor_hun_swa_swt_est_pol_wly_geo_ger_alb_slo_guj_tig_anl_grk_fin_cic_bat_afr_ind_jpn_tml_kor_rom_spa_xho_por_mao_eng_hau_tag_cnt_lit_ewe_svk_mlt_fre_ctl_scr_lat_qcu_mol_dut_ben_tsn_sid_arw_amh_bul_sun_urd_dgb_krd_fbf_jav_tha_chh_knd_igb_dyu_azi_bos_glc_aze_ses_vie_heb_ven_bem_yor	-0.776666726398356	-1.86886917344349	0.0647884258022126
582	aeg_alb_dyu_hin_sod_amr_chh_por_tur_aze_xho_tag_fbf_rus_swe_bsq_pan_anl_bem_mnd_slo_fre_moo_arw_ewe_bos_hun_zul_lda_est_lat_amh_geo_rom_grk_ctl_krd_owc_sid_spa_fin_igb_bat_prs_mao_jpn_knd_kor_nor_pol_cic_urd_mly_bul_wly_sun_cnt_ben_akn_guj_mlt_ita_glc_mol_dut_qcu_lit_svk_ger_swa_hau_afr_gam_mcd_jav_cze_bam_eng_ven_ind_tha_tig_tml_tsn_tsw_uzb_scr_ukr_azi_dgb_vie_heb_ses_swt_yor	-0.299336414051364	-0.708398151394524	0.480469883716696
583	chh_lat_yor_ctl_aeg_sod_gam_fre_aze_uzb_swt_bat_igb_urd_svk_bsq_alb_wly_lda_mnd_krd_nor_bem_scr_ewe_hin_hun_xho_moo_fin_mol_hau_geo_lit_por_arw_slo_amr_owc_swe_est_dyu_sun_spa_tag_jpn_tml_kor_mcd_glc_swa_ger_mly_afr_mlt_ind_cnt_pol_ven_ukr_sid_ita_rus_prs_eng_qcu_pan_dut_bos_dgb_amh_cze_anl_guj_mao_bul_bam_rom_cic_jav_tha_heb_knd_zul_tsn_tur_ben_grk_azi_tsw_vie_tig_akn_ses_fbf	0.673284929467928	1.5952234952682	0.114055128600751
584	amr_ben_tsw_fre_owc_sod_aeg_swe_uzb_tur_moo_mao_dyu_scr_mol_bsq_mcd_hau_fbf_mnd_nor_slo_ses_cze_tsn_por_fin_swa_cic_hun_ctl_amh_geo_pan_glc_dut_bul_sid_anl_lit_est_igb_bat_eng_sun_jpn_knd_kor_ger_rom_yor_ita_jav_hin_tig_mly_cnt_spa_bem_bos_gam_prs_svk_ukr_alb_qcu_urd_arw_afr_zul_wly_krd_chh_pol_ind_grk_lda_rus_ven_tag_tha_mlt_tml_swt_ewe_azi_lat_guj_aze_xho_vie_heb_dgb_akn_bam	-0.931447651906303	-2.25758134901067	0.0263114793766038
585	owc_arw_ses_lit_aeg_amr_tig_ita_uzb_azi_dgb_mao_zul_cze_svk_bsq_por_heb_ven_mnd_ctl_alb_akn_ger_fbf_hin_hun_swt_igb_est_fre_anl_geo_rus_rom_spa_scr_gam_chh_lat_fin_bem_jav_krd_sun_jpn_knd_kor_nor_prs_xho_grk_ind_slo_mlt_tag_cnt_bul_swa_pol_amh_afr_ukr_mcd_urd_qcu_pan_swe_eng_ewe_sid_dut_hau_glc_mly_mol_dyu_bos_tsw_bat_tha_sod_tml_tsn_lda_tur_guj_ben_aze_moo_vie_wly_bam_yor_cic	-0.171376017499493	-0.404089850158607	0.687074396622104
586	hau_arw_akn_hin_anl_heb_amr_cze_uzb_azi_igb_tag_moo_svk_lit_bsq_scr_owc_ven_cnt_mol_eng_dgb_prs_fbf_por_hun_bem_ewe_est_fre_chh_geo_alb_spa_lat_ger_sod_tig_ita_fin_cic_bat_ukr_mly_jpn_tml_kor_bos_urd_ses_dut_sun_afr_mlt_mao_mnd_rus_zul_rom_gam_nor_bul_grk_ctl_qcu_pol_slo_mcd_tsw_sid_ben_wly_pan_jav_krd_bam_guj_tsn_ind_tha_aeg_knd_xho_swt_tur_glc_swe_aze_swa_vie_amh_dyu_lda_yor	-0.707042824785963	-1.69863304000897	0.0927316203751701
587	owc_pan_akn_pol_amr_sid_mlt_alb_aze_azi_ewe_bat_dyu_prs_ukr_bsq_ben_gam_tsw_cnt_scr_fre_tsn_mcd_ses_spa_hun_bam_yor_fin_ita_anl_geo_ger_guj_grk_slo_tig_aeg_rus_est_fbf_ind_swe_sun_jpn_knd_kor_rom_lit_zul_krd_tag_dut_wly_mao_mnd_eng_xho_nor_heb_cze_por_ctl_lat_qcu_bos_mol_urd_swt_amh_glc_hau_hin_mly_arw_igb_afr_ven_jav_tha_chh_tml_dgb_bem_uzb_svk_bul_tur_cic_vie_sod_moo_lda_swa	-0.519292253251983	-1.23806840687942	0.218807022055835
588	anl_guj_fbf_ukr_tig_amh_hau_ger_azi_uzb_tsn_bat_yor_rus_bul_bsq_ita_owc_zul_cnt_pan_spa_cic_por_ven_fre_fin_ewe_tsw_hun_cze_sod_geo_rom_scr_pol_urd_amr_aeg_ctl_est_bam_ind_swe_mao_jpn_tml_kor_eng_hin_dyu_mcd_sun_glc_sid_tag_mnd_svk_swt_afr_heb_lat_prs_slo_lit_qcu_dut_ben_krd_moo_gam_nor_chh_grk_jav_bos_ses_mol_igb_mly_tha_wly_knd_lda_akn_aze_alb_arw_tur_xho_vie_mlt_bem_swa_dgb	-0.714508325755094	-1.71658985430804	0.0893831602343629
589	amr_afr_moo_ben_owc_tig_chh_fre_tur_uzb_bem_mao_dyu_bul_glc_bsq_arw_wly_cic_cnt_hin_ita_yor_krd_swt_rus_hun_bam_igb_fin_ukr_sid_geo_dut_por_lat_mcd_mlt_hau_pol_est_swa_bat_scr_jav_jpn_tml_kor_pan_nor_fbf_ctl_ind_prs_anl_tag_mnd_svk_tsw_eng_amh_alb_urd_spa_cze_qcu_ger_grk_bos_zul_sod_lit_gam_slo_sun_swe_xho_rom_tsn_mly_tha_heb_knd_dgb_akn_aze_guj_mol_azi_lda_vie_aeg_ses_ewe_ven	-0.440256369559456	-1.04537572689822	0.298558887769843
590	hau_glc_yor_afr_tig_amr_heb_ita_uzb_aze_tsw_sun_bem_ben_spa_bsq_urd_sid_moo_mnd_svk_fre_dyu_bul_zul_ukr_fin_swt_tsn_hun_scr_sod_geo_slo_grk_krd_eng_amh_owc_mcd_est_ven_bat_guj_tag_jpn_tml_kor_dut_ger_fbf_lat_mao_pan_aeg_ind_cnt_cze_bam_prs_gam_lit_alb_rus_hin_qcu_arw_bos_ctl_igb_chh_swe_mlt_mol_jav_rom_cic_por_akn_mly_tha_wly_knd_ses_swa_azi_pol_nor_tur_ewe_vie_anl_dgb_lda_xho	-0.563021818092206	-1.34349784042262	0.182379863445816
591	gam_hin_ewe_slo_sod_wly_mlt_lit_azi_uzb_lda_ind_ses_bos_krd_bsq_afr_aeg_bam_cnt_rom_spa_cic_svk_swa_ben_fin_bem_fbf_hun_ita_chh_geo_por_grk_rus_arw_anl_sid_ger_est_moo_sun_swe_jav_jpn_tml_kor_alb_glc_swt_eng_tag_prs_hau_mly_mnd_fre_dyu_urd_amr_ctl_pol_dut_ukr_qcu_nor_lat_mcd_yor_amh_guj_owc_bul_mao_mol_dgb_scr_tsn_bat_tha_tig_knd_ven_akn_aze_cze_pan_tur_igb_vie_heb_xho_tsw_zul	-0.112897374784532	-0.266422456984404	0.79050368277563
592	aeg_krd_bem_ctl_owc_chh_anl_spa_aze_azi_ven_mao_dyu_bul_dut_bsq_pan_gam_swt_cnt_mol_ben_tsn_hin_fbf_scr_hun_tsw_lda_fin_prs_amh_geo_por_bos_ita_alb_amr_mlt_ukr_est_igb_jav_afr_tag_jpn_knd_kor_lit_guj_dgb_rom_bat_fre_heb_ind_mnd_swe_akn_eng_sod_rus_slo_grk_glc_qcu_pol_urd_lat_bam_hau_cze_sid_nor_mly_svk_moo_arw_ewe_sun_tha_tig_tml_swa_zul_uzb_ger_mcd_tur_xho_vie_wly_yor_cic_ses	-0.237851434267581	-0.562053860960292	0.575431484200121
593	chh_bos_bem_urd_gam_sid_anl_alb_azi_uzb_akn_jav_ewe_bul_arw_bsq_lit_wly_moo_mnd_afr_fre_dgb_ctl_ven_lat_fin_yor_bam_est_guj_amr_geo_ben_spa_grk_dut_amh_hau_hin_hun_ses_tag_scr_ind_jpn_tml_kor_ita_rom_tsw_eng_mly_prs_mlt_sun_cnt_pan_zul_por_tig_ger_slo_cze_glc_qcu_pol_svk_mcd_igb_aeg_swe_sod_rus_bat_ukr_swa_krd_xho_mao_tha_owc_knd_fbf_lda_tur_nor_mol_aze_swt_vie_heb_tsn_cic_dyu	-0.401792700521961	-0.953903619420101	0.342605276838031
594	heb_eng_igb_rus_sod_sid_tig_arw_uzb_tur_fbf_mly_bam_fre_alb_bsq_ita_mlt_dyu_cnt_urd_scr_ven_cze_tsw_slo_hun_xho_tsn_fin_lit_aeg_geo_swe_por_hin_glc_wly_anl_bul_est_ewe_bat_lat_jav_jpn_tml_kor_grk_afr_dgb_ctl_sun_svk_gam_mao_mnd_mcd_akn_bos_chh_pol_guj_ger_ben_qcu_pan_dut_prs_bem_hau_krd_amh_ukr_ind_spa_lda_nor_cic_tag_tha_amr_knd_ses_swa_aze_rom_mol_azi_swt_vie_owc_zul_yor_moo	-0.973661814779306	-2.37001292048612	0.0198530314483989
595	tig_nor_tsw_mcd_sid_aeg_gam_mol_azi_tur_lda_bat_cic_afr_prs_bsq_ben_heb_ses_cnt_rus_pol_dgb_bul_dyu_cze_est_xho_bem_fin_rom_hau_geo_fre_glc_slo_scr_anl_mlt_pan_hun_zul_sun_guj_mao_jpn_knd_kor_dut_ger_yor_alb_jav_por_sod_tag_mnd_arw_swa_lit_owc_swe_eng_urd_grk_qcu_spa_hin_lat_ven_amr_ctl_wly_krd_ind_svk_ewe_bos_fbf_mly_tha_chh_tml_igb_tsn_uzb_ita_ukr_aze_akn_vie_amh_moo_swt_bam	-0.776772007626058	-1.87018920604492	0.0646029444027944
596	amr_eng_ewe_cze_sod_wly_gam_swe_azi_uzb_cic_ind_ven_pol_dut_bsq_ben_mlt_tsn_cnt_urd_ctl_yor_ger_moo_scr_est_bam_igb_fin_pan_owc_geo_lit_glc_fre_bul_chh_sid_rus_hun_lda_mly_lat_mao_jpn_tml_kor_hin_bos_xho_krd_tag_spa_tig_bat_mnd_arw_akn_slo_hau_mol_guj_alb_prs_qcu_rom_por_ukr_swt_anl_mcd_aeg_ita_sun_grk_dyu_svk_tsw_jav_tha_amh_knd_zul_bem_tur_nor_afr_aze_fbf_vie_heb_ses_swa_dgb	0.144205171809681	0.339598822335828	0.734924395045378
597	chh_scr_fbf_ukr_amr_tig_sod_afr_aze_azi_tsw_bat_tsn_glc_lit_bsq_bul_amh_zul_cnt_mol_spa_yor_grk_ewe_swe_hun_igb_bam_est_svk_gam_geo_rus_ctl_fre_hin_mlt_anl_ita_fin_dyu_mao_arw_ind_jpn_tml_kor_lat_dut_bem_krd_jav_prs_wly_mly_mnd_pol_swa_ben_heb_mcd_cze_bos_ger_qcu_nor_slo_eng_moo_aeg_alb_sid_por_tag_rom_akn_guj_xho_sun_tha_owc_knd_cic_lda_tur_pan_urd_uzb_swt_vie_hau_ven_ses_dgb	0.413119430099599	0.974346149086836	0.332412254504448
598	wly_cze_bem_arw_gam_sod_heb_rom_tur_uzb_ven_mao_swt_rus_bos_bsq_nor_chh_lda_mnd_fre_ita_xho_afr_fbf_ger_est_tsn_akn_hun_guj_anl_geo_lat_dut_ukr_lit_sid_mlt_bul_fin_zul_mly_hin_jav_jpn_knd_kor_mcd_pol_dgb_slo_sun_swe_hau_tag_cnt_glc_ses_mol_owc_krd_eng_svk_prs_qcu_urd_scr_ben_bam_amr_ctl_amh_por_bat_pan_moo_alb_tsw_ind_tha_aeg_tml_ewe_igb_azi_spa_grk_aze_swa_vie_tig_dyu_cic_yor	-0.477008954423112	-1.13365159978108	0.259854630672326
599	owc_arw_ses_lit_wly_aeg_gam_ukr_azi_aze_lda_ind_ven_slo_lat_bsq_guj_amh_bam_mnd_ger_eng_tsn_grk_yor_fre_est_cic_ewe_fin_cze_chh_geo_pol_ctl_mcd_por_tig_heb_nor_hun_fbf_tag_mol_bat_jpn_knd_kor_afr_bul_dyu_svk_jav_alb_hau_mly_cnt_glc_swa_spa_amr_prs_rom_scr_hin_qcu_rus_krd_swe_dgb_sid_dut_anl_urd_mao_ita_igb_ben_bem_sun_tha_sod_tml_akn_tsw_tur_pan_bos_uzb_moo_vie_mlt_swt_zul_xho	-0.00498867071563975	-0.0117400169613821	0.990658184913101
600	chh_krd_akn_swe_amr_aeg_gam_glc_aze_azi_moo_ind_fbf_lat_ben_bsq_slo_anl_bem_mnd_hin_pol_swa_ctl_tsw_guj_est_dyu_ven_hun_dut_wly_geo_alb_fre_ita_grk_sid_tig_pan_fin_dgb_sun_bul_mly_jpn_knd_kor_por_nor_lda_mol_tag_bos_sod_bat_cnt_rus_xho_rom_hau_ger_cze_urd_eng_qcu_prs_lit_spa_igb_owc_svk_heb_scr_jav_afr_tsn_ukr_ses_mao_tha_mlt_tml_ewe_yor_uzb_mcd_arw_tur_zul_vie_amh_cic_bam_swt	-0.284907046977621	-0.673758848368656	0.502135772347178
601	wly_hin_zul_swe_gam_anl_mlt_bul_tur_uzb_dyu_ind_ven_svk_pan_bsq_krd_chh_swt_mnd_scr_pol_swa_grk_bem_rus_est_tsw_akn_hun_urd_heb_geo_ben_cze_ukr_afr_sid_aeg_glc_fin_cic_sun_ger_jav_jpn_tml_kor_alb_slo_igb_lat_mly_fre_hau_mao_cnt_bos_ses_spa_amh_prs_arw_mol_guj_qcu_ita_eng_lit_lda_owc_ctl_amr_dut_tag_nor_xho_rom_moo_bat_tha_tig_knd_yor_bam_aze_por_mcd_azi_tsn_vie_sod_ewe_dgb_fbf	-0.697210018797537	-1.67131012510581	0.0980222612780249
602	heb_ger_bem_nor_gam_sod_chh_cze_tur_uzb_lda_sun_ses_bos_lit_bsq_por_amh_cic_mnd_rus_bul_tsn_spa_moo_svk_hun_xho_igb_est_hin_sid_geo_ita_krd_urd_grk_mlt_anl_arw_fin_bam_mao_lat_jav_jpn_knd_kor_ben_alb_ewe_eng_mly_pan_owc_ind_cnt_glc_akn_prs_wly_guj_slo_dut_scr_qcu_mcd_ctl_rom_dyu_tig_afr_hau_swe_bat_mol_swa_fre_fbf_tag_tha_aeg_tml_zul_swt_azi_pol_ukr_aze_ven_vie_amr_yor_tsw_dgb	-1.25855893935033	-3.12862946101442	0.00234566742522234
603	wly_rom_swa_pan_anl_owc_hau_cze_uzb_tur_dyu_tag_yor_rus_grk_bsq_slo_amh_akn_cnt_arw_prs_xho_pol_fbf_alb_fin_ses_lda_hun_ita_heb_geo_svk_ctl_mol_bos_chh_sod_fre_est_tsw_mly_lit_mao_jpn_tml_kor_hin_bul_ven_afr_sun_krd_sid_bat_mnd_dut_zul_ben_aeg_glc_urd_ger_por_qcu_eng_ukr_mcd_swt_mlt_spa_tig_lat_ind_swe_dgb_scr_ewe_jav_tha_amr_knd_moo_igb_azi_guj_nor_aze_bam_vie_gam_cic_tsn_bem	0.216724126459408	0.510157406124934	0.611149868466234
604	tig_rom_tsn_cze_heb_amr_hau_rus_tur_azi_akn_mly_fbf_lit_swe_bsq_dut_sod_dyu_mnd_bul_krd_ses_mcd_bem_nor_est_xho_zul_hun_eng_anl_geo_ita_arw_fre_ukr_gam_aeg_alb_fin_ven_ind_slo_bat_jpn_knd_kor_grk_ben_tsw_ger_jav_spa_owc_sun_cnt_pan_swa_bos_wly_ctl_svk_glc_guj_qcu_mol_pol_hin_yor_amh_prs_sid_scr_tag_por_dgb_urd_bam_mao_tha_mlt_tml_swt_igb_aze_lat_afr_uzb_moo_vie_chh_lda_cic_ewe	-0.889710680328973	-2.15240979129998	0.0339538894128356
605	heb_ger_igb_svk_wly_sid_sod_urd_uzb_tur_swt_mly_ewe_bos_guj_bsq_rus_tig_tsw_cnt_slo_krd_akn_pan_bam_pol_hun_dyu_xho_est_glc_amr_geo_por_swe_mcd_lat_anl_mlt_dut_fin_dgb_tag_fre_mao_jpn_knd_kor_ukr_spa_swa_grk_jav_ita_hau_bat_mnd_nor_tsn_hin_amh_cze_afr_prs_eng_qcu_bul_rom_arw_fbf_gam_ben_owc_alb_ind_scr_lda_lit_ven_sun_tha_chh_tml_moo_yor_aze_mol_ctl_azi_cic_vie_aeg_zul_bem_ses	-0.689122617204367	-1.65684922834916	0.10092004456996
606	sid_alb_ses_rus_anl_wly_sod_ctl_azi_tur_dgb_ind_zul_lat_grk_bsq_lit_amh_moo_mnd_pol_pan_dyu_ita_swa_rom_hun_bem_cic_fin_afr_owc_geo_guj_ben_krd_dut_gam_heb_prs_est_igb_jav_eng_sun_jpn_knd_kor_hin_slo_tsw_bul_mly_urd_amr_tag_cnt_svk_lda_por_hau_nor_swe_spa_bos_qcu_ger_fre_ukr_xho_tig_mcd_aeg_scr_bat_cze_ven_mol_fbf_mao_tha_chh_tml_yor_akn_aze_arw_glc_uzb_swt_vie_mlt_tsn_ewe_bam	0.244939798086573	0.576682085183724	0.565547463269898
607	sod_grk_bem_krd_sid_tig_chh_nor_aze_uzb_lda_jav_xho_lat_por_bsq_hin_amr_fbf_cnt_prs_pan_zul_rom_akn_bos_hun_ses_yor_est_urd_heb_geo_guj_arw_glc_cze_aeg_gam_ukr_fin_igb_mao_pol_mly_jpn_tml_kor_alb_spa_swa_eng_bat_bul_owc_tag_mnd_ben_cic_lit_wly_ctl_rus_svk_mcd_qcu_ita_ger_scr_swt_mlt_slo_hau_dut_ind_swe_ven_mol_moo_sun_tha_anl_knd_bam_tsn_tur_fre_afr_azi_dyu_vie_amh_ewe_tsw_dgb	-0.58052990468498	-1.38524646652236	0.169290782685006
608	amr_ita_dgb_krd_chh_wly_gam_swe_tur_azi_zul_jav_yor_prs_cze_bsq_urd_owc_cic_cnt_bos_lit_bem_mol_tsw_por_fin_akn_igb_est_slo_heb_geo_scr_fre_pol_hin_amh_mlt_ben_hun_ven_mly_mcd_tag_jpn_tml_kor_ctl_rus_xho_nor_sun_alb_hau_mao_mnd_lat_bam_eng_anl_arw_svk_spa_glc_qcu_afr_bul_dut_ses_sod_rom_aeg_guj_ind_ger_tsn_pan_swt_bat_tha_sid_knd_dyu_lda_aze_grk_ukr_uzb_moo_vie_tig_swa_fbf_ewe	0.935274507344985	2.23350156838316	0.0279136054845035
609	owc_bul_moo_mcd_sid_hau_amh_pol_azi_aze_lda_mly_fbf_cze_ukr_bsq_afr_sod_akn_cnt_fre_nor_bam_urd_yor_rus_fin_swa_zul_est_krd_gam_geo_ben_arw_svk_pan_wly_aeg_alb_hun_ewe_tag_glc_mao_jpn_knd_kor_lat_scr_dgb_rom_ind_grk_amr_sun_mnd_spa_swt_slo_heb_eng_ger_ita_mol_qcu_swe_ctl_prs_ven_anl_guj_mlt_hin_jav_dut_igb_bos_cic_bat_tha_tig_tml_ses_bem_tur_por_lit_uzb_dyu_vie_chh_xho_tsn_tsw	0.23787790661502	0.560063688373857	0.576782591570634
610	amh_mol_zul_fre_gam_chh_tig_pan_azi_aze_fbf_sun_tsn_lat_glc_bsq_spa_hau_tsw_mnd_scr_ger_xho_por_swa_bos_fin_lda_swt_est_ita_amr_geo_alb_nor_pol_swe_mlt_sid_guj_hun_dyu_tag_mcd_mly_jpn_tml_kor_hin_rom_bam_ctl_bat_slo_anl_jav_cnt_bul_bem_arw_aeg_krd_prs_lit_rus_qcu_dut_eng_grk_igb_sod_afr_owc_ukr_ind_ben_akn_urd_yor_mao_tha_wly_knd_cic_ven_tur_svk_cze_uzb_ewe_vie_heb_ses_moo_dgb	-0.0655078682373433	-0.154634333166707	0.87744469936828
611	tig_scr_moo_grk_sod_anl_owc_swe_azi_tur_dgb_tag_igb_ctl_hin_bsq_rus_gam_tsw_mnd_svk_arw_ven_pan_bam_rom_fin_xho_ewe_hun_prs_sid_geo_dut_guj_ita_nor_amh_aeg_krd_est_dyu_ind_pol_mao_jpn_tml_kor_eng_ukr_tsn_afr_jav_fre_hau_bat_cnt_glc_swt_lit_wly_bos_spa_cze_por_qcu_alb_ger_bul_cic_mlt_urd_amr_slo_mly_lat_yor_mcd_swa_sun_tha_heb_knd_fbf_ses_uzb_mol_ben_aze_akn_vie_chh_lda_zul_bem	0.349766818776107	0.825268442432377	0.411331103048238
612	amr_por_bam_glc_amh_gam_anl_rom_azi_aze_lda_tag_tsn_alb_eng_bsq_urd_mlt_swt_mnd_prs_ctl_ven_svk_akn_slo_hun_bem_fbf_fin_scr_aeg_geo_grk_hin_lat_dut_wly_hau_ben_est_dgb_sun_nor_ind_jpn_knd_kor_ukr_ita_swa_krd_mao_rus_tig_bat_cnt_fre_cic_mol_heb_bul_guj_pan_swe_qcu_lit_mcd_afr_yor_owc_spa_sid_cze_jav_bos_ewe_arw_ses_mly_tha_sod_tml_dyu_igb_uzb_pol_ger_tur_tsw_vie_chh_xho_zul_moo	-0.60708441195456	-1.45070677808401	0.150226119477663
613	sid_fre_fbf_grk_aeg_amh_gam_lat_aze_azi_ewe_sun_zul_afr_spa_bsq_bos_owc_dyu_mnd_mcd_swe_tsn_glc_dgb_ukr_fin_igb_xho_est_mol_tig_geo_krd_hin_svk_prs_sod_mlt_bul_hun_moo_ind_por_mao_jpn_knd_kor_nor_scr_ses_ctl_tag_ita_hau_bat_cnt_pol_swt_lit_chh_pan_rus_arw_cze_qcu_alb_dut_eng_swa_anl_guj_amr_urd_jav_slo_tsw_ger_yor_mly_tha_wly_tml_lda_ven_tur_ben_rom_uzb_akn_vie_heb_bem_cic_bam	-0.117647254140778	-0.277466986743194	0.782037401792658
614	amh_por_akn_scr_mlt_sid_owc_bul_tur_aze_cic_bat_swt_fre_lat_bsq_ukr_wly_moo_mnd_ita_bos_zul_eng_lda_guj_hun_yor_bam_fin_afr_gam_geo_nor_ger_pol_swe_hau_anl_prs_est_ven_ind_spa_mao_jpn_tml_kor_krd_hin_dyu_lit_sun_rus_amr_tag_cnt_cze_bem_ben_tig_mol_urd_rom_glc_qcu_alb_mcd_arw_tsw_aeg_pan_sod_dut_jav_slo_swa_svk_ewe_mly_tha_heb_knd_igb_ses_azi_grk_ctl_uzb_xho_vie_chh_dgb_fbf_tsn	-0.376507060490347	-0.894369013469401	0.373433288444844
615	heb_prs_lda_ukr_hau_sid_amr_ben_aze_uzb_ven_bat_bem_cze_alb_bsq_guj_owc_ses_mnd_mcd_lit_bam_por_igb_rom_est_zul_moo_fin_ita_gam_geo_dut_nor_ger_eng_anl_amh_arw_hun_dgb_tag_mol_mly_jpn_tml_kor_pol_urd_tsn_ctl_ind_glc_mlt_sun_cnt_pan_tsw_swe_aeg_krd_slo_lat_fre_qcu_afr_rus_spa_akn_wly_scr_sod_bos_mao_hin_swt_grk_ewe_jav_tha_tig_knd_yor_swa_tur_svk_bul_azi_xho_vie_chh_dyu_cic_fbf	0.34303874841052	0.808600305549523	0.420808799016242
616	heb_grk_cic_glc_wly_gam_chh_lit_aze_uzb_zul_ind_bam_mol_prs_bsq_ukr_anl_lda_cnt_arw_ben_tsw_rom_fbf_dut_hun_moo_dgb_est_spa_amh_geo_eng_mcd_fre_afr_sid_owc_rus_fin_ven_mao_cze_mly_jpn_knd_kor_bul_scr_yor_swe_tag_alb_mlt_jav_mnd_pan_dyu_bos_sod_hin_nor_slo_ger_qcu_ita_pol_ctl_akn_aeg_urd_hau_guj_sun_por_tsn_krd_xho_bat_tha_amr_tml_ses_ewe_azi_svk_lat_tur_igb_vie_tig_swa_bem_swt	0.140832778577711	0.331506599361332	0.741007728560533
617	owc_glc_ses_dut_amr_anl_mlt_rus_azi_aze_ven_bat_moo_spa_bos_bsq_nor_heb_fbf_mnd_hin_svk_ewe_ita_akn_cze_hun_bam_swt_fin_ben_sod_geo_ctl_scr_eng_ger_hau_chh_swe_est_zul_ind_afr_jav_jpn_tml_kor_urd_fre_dgb_krd_mao_lit_tig_mly_cnt_prs_lda_lat_gam_pan_ukr_mcd_grk_qcu_bul_pol_slo_swa_wly_alb_aeg_guj_tag_mol_igb_arw_xho_sun_tha_amh_knd_cic_yor_uzb_por_rom_tur_tsn_vie_sid_bem_tsw_dyu	-0.0253494787310982	-0.0596356782428461	0.952573763342767
618	wly_dut_bem_pol_sid_mlt_amh_pan_uzb_tur_swa_ind_swt_lat_cze_bsq_por_owc_igb_cnt_ben_glc_moo_mcd_dyu_prs_hun_ven_lda_fin_rom_chh_geo_hin_nor_afr_grk_heb_amr_slo_est_ewe_tag_ukr_sun_jpn_tml_kor_bos_ger_yor_spa_jav_krd_hau_mly_mnd_fre_tsw_rus_tig_lit_scr_svk_bul_qcu_ita_arw_swe_tsn_anl_alb_sod_eng_bat_guj_bam_ctl_ses_mao_tha_aeg_knd_dgb_fbf_azi_mol_urd_aze_zul_vie_gam_akn_xho_cic	-0.340850165147285	-0.806733938371525	0.421878089076056
619	wly_scr_ses_por_amh_mlt_gam_ita_azi_tur_dyu_ind_fbf_ukr_mcd_bsq_eng_sid_cic_mnd_ben_dut_igb_bul_xho_hin_fin_yor_lda_est_pol_aeg_geo_guj_slo_fre_bos_hau_amr_urd_hun_zul_mao_mol_jav_jpn_knd_kor_prs_svk_tsn_rom_bat_pan_heb_mly_cnt_arw_swa_lat_chh_krd_alb_nor_grk_qcu_spa_lit_cze_ven_anl_ctl_sod_rus_tag_glc_ewe_swe_swt_sun_tha_tig_tml_bem_tsw_uzb_afr_ger_aze_bam_vie_owc_moo_akn_dgb	-0.00457670372795077	-0.010778986285007	0.991422868967891
620	wly_krd_bam_pan_mlt_owc_sid_ger_aze_tur_cic_mao_dgb_prs_fre_bsq_urd_tig_tsn_cnt_afr_ben_yor_guj_tsw_ctl_est_swa_fbf_hun_spa_aeg_geo_lit_bos_hin_mol_amh_chh_ita_fin_dyu_jav_slo_tag_jpn_tml_kor_alb_lat_akn_dut_ind_por_amr_sun_mnd_svk_ses_grk_hau_mcd_ukr_bul_arw_qcu_rus_rom_nor_igb_anl_cze_gam_pol_mly_glc_ewe_swe_moo_bat_tha_sod_knd_zul_ven_azi_scr_eng_uzb_xho_vie_heb_bem_swt_lda	0.343508257833781	0.809645518407356	0.420210676423197
621	aeg_ita_dgb_svk_wly_amr_owc_krd_uzb_aze_ven_mao_xho_fre_rom_bsq_ger_mlt_ewe_mnd_dut_ukr_igb_pol_tsw_guj_hun_fbf_dyu_fin_scr_heb_geo_pan_urd_ben_prs_amh_sid_cze_est_yor_ind_por_bat_jpn_tml_kor_spa_rus_bem_ctl_sun_lat_gam_jav_cnt_bul_ses_slo_chh_eng_glc_lit_afr_qcu_mol_arw_bos_zul_hau_nor_anl_hin_mly_swe_bam_grk_lda_tag_tha_sod_knd_cic_moo_tur_alb_mcd_azi_swa_vie_tig_swt_akn_tsn	-0.24094525565684	-0.56906448365447	0.570684190239078
622	sod_dut_akn_mcd_mlt_gam_owc_nor_uzb_aze_dyu_sun_fbf_ita_ukr_bsq_lat_wly_swt_cnt_glc_ben_igb_urd_tsn_rom_est_bem_yor_fin_scr_aeg_geo_bos_cze_lit_mol_amh_chh_bul_hun_dgb_bat_arw_mao_jpn_tml_kor_rus_pan_zul_krd_jav_por_heb_ind_mnd_fre_ewe_pol_amr_afr_hin_guj_swe_qcu_prs_slo_svk_bam_hau_eng_tig_grk_mly_ger_ven_alb_lda_tag_tha_anl_knd_ses_moo_azi_spa_ctl_tur_tsw_vie_sid_swa_cic_xho	-0.176396245747529	-0.416383458432795	0.678088828487035
623	mlt_lat_ven_scr_gam_chh_heb_krd_tur_azi_swt_mao_ses_guj_ukr_bsq_lit_hau_fbf_cnt_ctl_alb_xho_ita_cic_pan_hun_akn_dgb_fin_ger_wly_geo_prs_urd_mol_rus_amh_owc_spa_est_yor_jav_bul_tag_jpn_tml_kor_por_cze_tsn_mcd_sun_bos_aeg_mly_mnd_pol_zul_swe_amr_dut_glc_arw_afr_qcu_nor_grk_hin_bam_sid_ben_anl_eng_ind_svk_tsw_rom_lda_bat_tha_sod_knd_swa_bem_aze_slo_fre_uzb_moo_vie_tig_dyu_ewe_igb	-0.0529545732415833	-0.124664585185015	0.901058165319011
624	sod_ger_akn_svk_hau_sid_anl_slo_tur_uzb_tsw_jav_swa_guj_afr_bsq_mcd_mlt_cic_mnd_krd_bul_ses_eng_bam_hin_fin_yor_bem_hun_lat_tig_geo_ctl_prs_spa_ukr_amr_wly_grk_est_tsn_ind_ita_sun_jpn_knd_kor_alb_pan_swt_cze_bat_nor_owc_tag_cnt_pol_dgb_urd_amh_rom_glc_rus_scr_qcu_lit_arw_mol_zul_heb_por_chh_swe_mly_bos_igb_ben_xho_mao_tha_gam_tml_ven_fbf_aze_dut_fre_azi_ewe_vie_aeg_moo_dyu_lda	-0.639912722563474	-1.53214581961964	0.128881241600598
625	hau_alb_tsw_eng_amh_amr_sod_bos_azi_uzb_lda_bat_moo_glc_lat_bsq_urd_owc_zul_cnt_fre_slo_cic_arw_swa_pan_fin_igb_fbf_est_ger_tig_geo_mcd_pol_ben_ukr_wly_aeg_svk_hun_tsn_jav_dut_ind_jpn_tml_kor_mol_lit_ven_ctl_mly_guj_heb_sun_mnd_hin_ewe_afr_gam_swe_nor_rus_spa_qcu_scr_por_cze_swt_sid_bul_mlt_ita_tag_grk_akn_rom_dgb_mao_tha_chh_knd_dyu_ses_aze_prs_krd_tur_bam_vie_anl_bem_yor_xho	-0.540356708060252	-1.28757035821434	0.201090510546477
626	tig_lit_igb_pol_mlt_amr_owc_rom_uzb_tur_xho_tag_swt_svk_guj_bsq_cze_chh_tsw_mnd_fre_prs_dyu_ukr_yor_nor_fin_lda_ses_est_bos_sod_geo_arw_ger_scr_slo_wly_aeg_spa_hun_bam_mly_mcd_mao_jpn_knd_kor_eng_alb_zul_lat_jav_swe_sid_ind_cnt_grk_ewe_rus_anl_hin_bul_krd_afr_qcu_mol_dut_ita_ven_heb_urd_amh_por_sun_ctl_fbf_glc_bem_bat_tha_hau_tml_dgb_akn_aze_pan_ben_azi_tsn_vie_gam_cic_swa_moo	0.48030697074387	1.13402939820784	0.259696942091576
627	amh_fre_cic_ctl_aeg_gam_mlt_svk_aze_tur_akn_bat_swt_scr_pan_bsq_pol_wly_ewe_cnt_rom_guj_dyu_mol_igb_grk_fin_tsw_moo_est_arw_tig_geo_dut_spa_hin_ukr_amr_heb_alb_hun_ses_ind_swe_sun_jpn_tml_kor_mcd_ita_lda_glc_mao_ben_sod_jav_mnd_nor_yor_cze_chh_bul_rus_por_lit_qcu_krd_lat_slo_bem_owc_ger_hau_bos_tag_urd_fbf_prs_xho_mly_tha_sid_knd_tsn_bam_uzb_afr_eng_azi_ven_vie_anl_zul_swa_dgb	-0.0520860437743712	-0.122751288552186	0.902568928056066
628	anl_lit_dyu_ger_mlt_owc_chh_scr_azi_tur_moo_jav_ewe_slo_ben_bsq_guj_heb_zul_mnd_spa_mol_tsw_svk_cic_mcd_fin_ven_xho_hun_cze_hau_geo_hin_eng_pol_ctl_gam_sod_lat_est_tsn_mao_rus_tag_jpn_knd_kor_ukr_arw_ses_por_sun_pan_aeg_ind_cnt_bos_swt_fre_amr_ita_krd_dut_nor_qcu_grk_glc_afr_swa_wly_prs_amh_urd_bat_swe_bam_rom_lda_mly_tha_sid_tml_bem_fbf_uzb_bul_alb_aze_igb_vie_tig_yor_akn_dgb	-0.402568588221467	-0.954728128129109	0.342190271467506
629	aeg_pol_cic_prs_wly_sod_sid_por_uzb_tur_ven_mly_zul_krd_rus_bsq_arw_amr_tsw_cnt_ben_urd_swa_alb_yor_eng_fin_swt_tsn_hun_glc_hau_geo_cze_afr_mcd_rom_heb_owc_slo_est_ewe_ind_ger_jav_jpn_tml_kor_ukr_mol_lda_nor_tag_bul_gam_sun_mnd_bos_dyu_spa_anl_dut_swe_svk_scr_qcu_lit_pan_grk_xho_tig_ctl_mlt_lat_mao_fre_bem_hin_bam_bat_tha_chh_knd_dgb_moo_azi_guj_ita_aze_ses_vie_amh_fbf_akn_igb	-0.4752106468804	-1.13080079302107	0.261046695523105
630	amh_pol_dgb_hin_hau_gam_mlt_alb_tur_uzb_moo_bat_xho_urd_svk_bsq_prs_chh_bam_mnd_ger_cze_swa_nor_bem_mol_fin_swt_ven_hun_rus_amr_geo_ita_bul_glc_eng_sod_tig_grk_est_tsw_mly_krd_jav_jpn_knd_kor_bos_pan_zul_spa_ind_ukr_wly_mao_cnt_lit_tsn_swe_sid_arw_lat_dut_slo_qcu_ben_mcd_ctl_lda_aeg_afr_owc_fre_tag_rom_cic_guj_yor_sun_tha_heb_tml_akn_dyu_aze_scr_por_azi_ewe_vie_anl_fbf_igb_ses	-0.686929717295122	-1.64833282022641	0.102658829027836
631	owc_arw_yor_mcd_chh_aeg_heb_nor_aze_tur_dyu_mly_ewe_glc_prs_bsq_mol_amh_fbf_cnt_rus_cze_bam_fre_ses_dut_fin_igb_zul_hun_scr_hau_geo_svk_ben_spa_urd_gam_sid_swe_est_xho_tag_afr_jav_jpn_tml_kor_hin_ukr_dgb_slo_bat_rom_mlt_mao_mnd_ger_akn_pan_anl_ita_lit_krd_pol_qcu_guj_lat_por_moo_wly_bos_sod_grk_sun_eng_swt_ctl_ven_ind_tha_amr_knd_swa_lda_uzb_bul_alb_azi_tsw_vie_tig_cic_bem_tsn	-0.239864645171364	-0.566455588984467	0.572448606402335
632	chh_afr_swa_bos_mlt_hau_sid_grk_tur_uzb_tsw_ind_moo_prs_urd_bsq_por_wly_bam_cnt_slo_cze_akn_alb_lda_ctl_fin_fbf_swt_hun_ukr_gam_geo_pan_nor_lat_hin_owc_anl_mol_est_cic_bat_ger_jav_jpn_knd_kor_dut_svk_tsn_bul_mly_glc_aeg_mao_mnd_swe_yor_ita_tig_rom_guj_ben_lit_qcu_eng_krd_rus_ses_amh_pol_amr_scr_sun_arw_bem_fre_zul_tag_tha_heb_tml_dgb_dyu_azi_mcd_spa_aze_ven_vie_sod_igb_ewe_xho	-0.307943528306165	-0.729516592124876	0.46751914553271
633	anl_swe_ewe_krd_gam_wly_sod_hin_azi_uzb_fbf_tag_swt_pan_ctl_bsq_rom_sid_dyu_cnt_arw_lat_akn_alb_tsw_mol_hun_zul_bam_est_mcd_tig_geo_ukr_fre_prs_svk_hau_chh_ger_fin_swa_ind_slo_mao_jpn_knd_kor_spa_nor_lda_urd_jav_por_amr_mly_mnd_grk_dgb_cze_heb_rus_glc_pol_dut_qcu_bos_ben_ita_xho_aeg_guj_owc_eng_bat_scr_yor_bul_ven_sun_tha_amh_tml_bem_cic_aze_lit_afr_tur_ses_vie_mlt_moo_tsn_igb	0.380152408337811	0.896676302286823	0.37220694234162
634	heb_hin_xho_ger_aeg_chh_sid_bos_uzb_aze_dyu_mao_lda_mcd_por_bsq_arw_tig_ewe_cnt_ita_prs_bam_guj_zul_dut_est_ses_tsn_hun_pan_sod_geo_cze_lat_ukr_rom_anl_amr_glc_fin_igb_bat_slo_ind_jpn_knd_kor_rus_bul_fbf_swe_tag_pol_owc_jav_mnd_nor_swt_urd_gam_ben_afr_alb_krd_qcu_fre_ctl_mol_swa_mlt_lit_wly_scr_sun_eng_moo_grk_bem_mly_tha_amh_tml_dgb_cic_tur_spa_svk_azi_yor_vie_hau_ven_tsw_akn	-0.225597061988897	-0.532702280060872	0.595510254808323
635	mlt_glc_tsw_pan_owc_wly_gam_ctl_uzb_azi_akn_tag_ses_mol_spa_bsq_ben_sid_ewe_cnt_por_guj_yor_bos_tsn_fre_est_swa_fbf_fin_mcd_heb_geo_scr_slo_lat_eng_tig_sod_ukr_hun_ven_mao_grk_jav_jpn_knd_kor_rus_krd_zul_prs_bat_ita_hau_ind_mnd_ger_cic_bul_aeg_alb_pol_urd_svk_qcu_swe_lit_rom_dgb_chh_cze_amr_nor_mly_dut_dyu_hin_bam_sun_tha_amh_tml_igb_lda_aze_afr_arw_tur_bem_vie_anl_xho_swt_moo	0.253288172821119	0.596335304073047	0.552400033731911
636	mlt_svk_tsw_pan_anl_tig_amh_ita_aze_azi_tsn_ind_moo_spa_bos_bsq_glc_amr_igb_mnd_ctl_krd_swa_urd_dgb_pol_fin_bam_dyu_hun_mol_sid_geo_ben_hin_fre_eng_gam_heb_dut_est_yor_bat_swe_jav_jpn_knd_kor_lat_prs_swt_cze_mly_scr_aeg_sun_cnt_guj_akn_rom_chh_alb_ukr_mcd_bul_qcu_rus_nor_afr_zul_hau_lit_owc_arw_tag_slo_lda_grk_xho_mao_tha_wly_tml_fbf_ewe_uzb_por_ger_tur_ven_vie_sod_ses_bem_cic	0.185381943221228	0.4360641698328	0.663800745748495
637	chh_prs_igb_swe_anl_sid_heb_cze_tur_azi_fbf_tag_zul_dut_ger_bsq_rus_aeg_xho_cnt_glc_scr_yor_guj_moo_lit_fin_ven_swt_hun_spa_amh_geo_krd_eng_ukr_svk_sod_tig_urd_est_bam_mao_lat_bat_jpn_knd_kor_afr_ben_tsn_fre_jav_bul_hau_mly_mnd_rom_ses_mol_amr_ctl_bos_slo_nor_qcu_pol_ita_pan_dgb_gam_grk_mlt_por_sun_hin_lda_arw_bem_ind_tha_wly_tml_dyu_akn_aze_mcd_alb_uzb_ewe_vie_owc_tsw_cic_swa	0.183857155782017	0.432510244914445	0.666371893840754
638	amr_rus_zul_lat_aeg_owc_hau_dut_aze_uzb_tsn_bat_dgb_prs_bul_bsq_lit_gam_swt_cnt_nor_spa_fbf_afr_yor_slo_hun_ven_lda_fin_ger_tig_geo_alb_cze_swe_ita_mlt_anl_pan_est_ewe_tag_rom_mao_jpn_tml_kor_mol_fre_swa_bos_mly_grk_sid_sun_mnd_mcd_moo_eng_chh_urd_glc_pol_svk_qcu_ukr_ctl_arw_tsw_wly_guj_heb_hin_jav_krd_akn_por_bem_ind_tha_sod_knd_igb_ses_tur_scr_ben_azi_dyu_vie_amh_bam_cic_xho	-0.453237381491098	-1.07700312812461	0.284264703504846
639	heb_ita_swa_urd_anl_amr_aeg_ger_aze_tur_ven_bat_yor_bos_afr_bsq_ukr_mlt_bem_mnd_arw_cze_igb_lit_cic_spa_est_xho_fbf_hun_glc_owc_geo_eng_lat_krd_ctl_tig_gam_scr_fin_bam_ind_slo_sun_jpn_tml_kor_nor_mol_ses_pol_jav_guj_wly_mao_cnt_bul_moo_grk_hau_svk_prs_ben_rom_qcu_pan_fre_alb_zul_chh_dut_amh_por_tag_mcd_tsn_rus_lda_mly_tha_sid_knd_tsw_akn_uzb_swe_hin_azi_swt_vie_sod_dgb_ewe_dyu	-0.43082991254277	-1.02163361482085	0.309604583127637
640	tig_prs_bam_hin_hau_gam_heb_guj_azi_tur_swt_bat_akn_ctl_rus_bsq_grk_sod_ven_cnt_svk_scr_dgb_por_fbf_fre_est_xho_ses_hun_lat_owc_geo_krd_slo_pol_cze_sid_wly_bul_fin_ewe_ind_afr_mao_jpn_tml_kor_pan_ger_yor_lit_mly_ben_amh_jav_mnd_dut_swa_bos_chh_arw_urd_nor_mcd_qcu_ukr_ita_swe_bem_aeg_eng_anl_rom_tag_spa_cic_alb_dyu_sun_tha_amr_knd_tsn_zul_uzb_mol_glc_aze_igb_vie_mlt_tsw_lda_moo	-0.170505210726619	-0.402390306461567	0.688320194878984
641	wly_glc_swt_ben_aeg_anl_heb_swe_tur_azi_cic_tag_fbf_svk_bos_bsq_mol_tig_dyu_mnd_spa_afr_swa_pol_moo_ger_est_bam_ewe_hun_fre_sod_geo_nor_prs_rus_arw_gam_mlt_cze_fin_tsn_mao_scr_mly_jpn_knd_kor_alb_hin_yor_ukr_jav_urd_hau_sun_cnt_pan_dgb_bul_chh_ctl_lit_mcd_krd_qcu_grk_guj_dut_lda_owc_por_sid_rom_bat_lat_xho_eng_ses_ind_tha_amr_tml_zul_akn_aze_ita_slo_uzb_ven_vie_amh_igb_tsw_bem	-0.25328709589208	-0.598918574094532	0.550683300976185
642	tig_arw_tsn_spa_amr_aeg_sid_swe_tur_aze_xho_tag_fbf_rom_alb_bsq_grk_chh_tsw_cnt_por_ita_lda_pol_zul_slo_fin_igb_bem_hun_lat_sod_geo_ctl_cze_scr_eng_wly_amh_ukr_est_dgb_ind_bos_mly_jpn_tml_kor_guj_mcd_ewe_svk_sun_rus_owc_mao_mnd_nor_bam_krd_heb_bul_ben_pan_prs_qcu_urd_dut_fre_akn_anl_lit_mlt_mol_bat_hin_cic_glc_ses_jav_tha_gam_knd_yor_ven_uzb_afr_ger_azi_moo_vie_hau_dyu_swt_swa	0.618564043923317	1.46309788176745	0.146812166847574
643	hau_ctl_yor_mcd_wly_amr_owc_bul_uzb_tur_moo_tag_akn_prs_bos_bsq_mol_tig_ven_mnd_lit_ben_dgb_glc_igb_fre_hun_ewe_fbf_est_cze_heb_geo_arw_grk_swe_urd_gam_sod_hin_fin_bem_ind_spa_mly_jpn_knd_kor_scr_rom_cic_dut_bat_eng_amh_jav_cnt_ger_tsw_alb_anl_ukr_pol_svk_slo_qcu_lat_rus_por_xho_mlt_afr_sid_guj_sun_ita_lda_pan_zul_mao_tha_aeg_tml_swt_bam_azi_krd_nor_aze_tsn_vie_chh_ses_dyu_swa	-0.598891216387675	-1.43124390548647	0.155712237891922
644	sod_guj_dgb_scr_aeg_mlt_wly_ctl_uzb_aze_tsn_jav_lda_eng_nor_bsq_lit_hau_bam_cnt_rom_lat_ses_cze_fbf_alb_fin_tsw_yor_hun_mol_chh_geo_grk_ben_glc_arw_heb_gam_rus_est_dyu_mly_bos_bat_jpn_knd_kor_ukr_slo_zul_pan_sun_svk_tig_ind_mnd_krd_swa_mcd_sid_pol_ger_dut_spa_qcu_ita_por_urd_xho_anl_hin_amr_bul_mao_swe_bem_afr_moo_tag_tha_amh_tml_ewe_cic_tur_fre_prs_azi_akn_vie_owc_ven_swt_igb	0.441175641885442	1.03959677287854	0.301222534181305
645	hau_guj_tsw_ben_gam_anl_amh_scr_uzb_tur_fbf_ind_bam_slo_bos_bsq_krd_aeg_cic_cnt_spa_prs_xho_glc_yor_swe_hun_zul_akn_fin_arw_sid_geo_rus_grk_eng_fre_tig_amr_mol_est_ses_bat_ita_sun_jpn_knd_kor_pan_bul_dyu_ctl_mly_mcd_wly_mao_mnd_hin_dgb_rom_mlt_dut_nor_afr_ukr_qcu_lit_svk_por_lda_owc_pol_sod_ger_tag_urd_swt_alb_moo_jav_tha_heb_tml_bem_ven_azi_cze_lat_aze_tsn_vie_chh_igb_ewe_swa	-0.975457154059055	-2.37263183474608	0.0197210289836027
646	wly_pan_swa_guj_mlt_amr_anl_glc_azi_aze_igb_sun_tsn_arw_lat_bsq_cze_gam_xho_mnd_spa_slo_bem_prs_dyu_ctl_fin_zul_moo_hun_bul_owc_geo_nor_por_ita_scr_sod_heb_rus_est_dgb_tag_ger_ind_jpn_tml_kor_urd_afr_swt_dut_bat_swe_aeg_jav_cnt_mol_bam_lit_amh_krd_mcd_rom_grk_qcu_eng_hin_ben_ven_tig_alb_hau_svk_mao_fre_yor_pol_cic_mly_tha_chh_knd_lda_fbf_uzb_ukr_bos_tur_tsw_vie_sid_ses_akn_ewe	-0.371493440374069	-0.881287873399204	0.380434000253684
647	mlt_hin_dgb_ctl_hau_amr_heb_scr_azi_uzb_cic_sun_bem_prs_pan_bsq_cze_chh_ewe_mnd_nor_spa_akn_fre_yor_lat_fin_zul_tsn_est_ben_owc_geo_ita_bos_lit_rom_aeg_amh_grk_hun_fbf_tag_rus_mao_jpn_tml_kor_arw_guj_igb_urd_bat_pol_wly_ind_cnt_afr_tsw_ger_tig_glc_bul_dut_eng_qcu_slo_swe_svk_dyu_gam_por_sod_mcd_mly_mol_xho_ukr_moo_jav_tha_sid_knd_ven_ses_tur_krd_alb_aze_lda_vie_anl_swa_bam_swt	-0.950453261940088	-2.30992171147616	0.0231049410206438
648	wly_guj_ses_pan_sid_hau_owc_rus_aze_uzb_bem_tag_tsn_cze_eng_bsq_scr_amh_ewe_mnd_afr_ben_swt_swe_xho_rom_fin_dyu_swa_hun_bul_anl_geo_mol_ukr_alb_urd_amr_tig_glc_est_ven_sun_ctl_mly_jpn_knd_kor_bos_nor_dgb_fre_bat_ger_mlt_ind_cnt_spa_yor_grk_chh_pol_svk_lit_krd_qcu_arw_ita_dut_zul_heb_slo_gam_por_mao_hin_cic_prs_igb_jav_tha_aeg_tml_bam_tsw_tur_lat_mcd_azi_akn_vie_sod_moo_lda_fbf	-0.586615404618538	-1.40042133744282	0.164714746564496
649	mlt_dut_moo_krd_gam_amr_heb_svk_aze_azi_igb_mly_lda_ita_grk_bsq_swe_amh_xho_cnt_ger_lit_bem_afr_swt_urd_est_akn_ewe_fin_ctl_chh_geo_hin_cze_ben_eng_owc_sod_por_hun_ses_jav_alb_bat_jpn_knd_kor_pol_bul_tsw_slo_sun_guj_anl_ind_mnd_arw_zul_prs_wly_lat_ukr_rus_pan_qcu_glc_rom_fre_fbf_aeg_mol_tig_mcd_mao_bos_yor_spa_ven_tag_tha_sid_tml_bam_dgb_tur_scr_nor_uzb_cic_vie_hau_dyu_tsn_swa	-0.12044344512082	-0.283969686411477	0.777064875015764
650	amr_nor_akn_ben_chh_tig_mlt_bos_aze_uzb_yor_sun_bem_mol_krd_bsq_dut_owc_cic_mnd_prs_lat_igb_bul_ses_glc_est_bam_moo_hun_mcd_amh_geo_afr_guj_scr_alb_sid_gam_lit_fin_tsn_ind_spa_mly_jpn_knd_kor_slo_hin_ven_ctl_tag_fre_aeg_mao_cnt_pan_fbf_arw_sod_ita_urd_rom_svk_qcu_ger_pol_eng_zul_anl_ukr_wly_grk_bat_swe_xho_rus_ewe_jav_tha_hau_tml_swa_dyu_azi_cze_por_tur_tsw_vie_heb_lda_swt_dgb	0.631697426486873	1.49546558124588	0.138178738408403
651	amh_por_cic_svk_heb_hau_wly_urd_tur_azi_dyu_bat_igb_scr_rus_bsq_eng_mlt_fbf_mnd_fre_lat_akn_krd_moo_grk_est_yor_bam_hun_ger_chh_geo_mcd_prs_ctl_spa_sid_gam_rom_fin_bem_tag_dut_jav_jpn_knd_kor_bos_slo_ewe_ukr_sun_pol_amr_ind_cnt_mol_zul_ben_aeg_hin_bul_guj_alb_qcu_glc_lit_cze_dgb_sod_nor_owc_swe_mao_afr_swt_ita_lda_mly_tha_tig_tml_swa_xho_uzb_pan_arw_aze_ven_vie_anl_tsn_ses_tsw	-0.0543875545023392	-0.128220066731958	0.898251684215486
652	chh_krd_dgb_nor_anl_amr_hau_mol_azi_tur_ven_sun_cic_glc_scr_bsq_cze_sod_fbf_mnd_grk_guj_xho_por_swt_ctl_fin_dyu_bem_est_pan_owc_geo_ita_alb_swe_pol_heb_sid_rus_hun_akn_ind_arw_mao_jpn_tml_kor_slo_fre_ewe_ger_bat_spa_gam_tag_cnt_dut_swa_ukr_tig_rom_bos_afr_urd_qcu_ben_lit_svk_moo_mlt_mcd_aeg_eng_mly_prs_zul_lat_yor_jav_tha_amh_knd_tsn_ses_uzb_bul_hin_aze_lda_vie_wly_igb_bam_tsw	0.481019568919099	1.13443600334126	0.259527305170611
653	amh_scr_zul_alb_hau_chh_mlt_spa_uzb_aze_dyu_ind_ewe_nor_slo_bsq_rom_owc_bam_cnt_hin_urd_tsw_ukr_dgb_dut_est_igb_ses_hun_pol_sid_geo_svk_bos_rus_ben_heb_aeg_mcd_fin_swt_tag_ger_jav_jpn_tml_kor_bul_grk_swa_glc_bat_fre_sod_mao_mnd_guj_fbf_mol_wly_prs_ctl_afr_lat_qcu_lit_arw_ita_moo_amr_cze_gam_por_mly_eng_bem_pan_akn_sun_tha_anl_knd_lda_tsn_tur_krd_swe_azi_yor_vie_tig_cic_xho_ven	-0.0520304340580352	-0.122573459448291	0.902709362419814
654	hau_ukr_lda_spa_chh_sod_amr_eng_tur_azi_tsw_jav_swt_lat_dut_bsq_bul_amh_akn_mnd_pol_alb_yor_ben_swa_hin_fin_moo_xho_est_urd_anl_geo_mol_cze_nor_svk_aeg_sid_bos_hun_ses_tag_arw_mly_jpn_tml_kor_krd_ger_dyu_rus_ind_mcd_tig_sun_cnt_ctl_bam_glc_wly_rom_fre_por_slo_qcu_guj_lit_ita_tsn_heb_afr_owc_prs_mao_scr_fbf_grk_ven_bat_tha_mlt_knd_dgb_cic_aze_swe_pan_uzb_ewe_vie_gam_bem_zul_igb	-0.305302415283078	-0.722812938459533	0.471608685039559
655	mlt_hin_lda_guj_tig_wly_chh_urd_aze_azi_cic_bat_bem_ctl_rus_bsq_afr_amh_dyu_mnd_dut_rom_dgb_glc_yor_mol_hun_xho_bam_est_lat_sid_geo_fre_nor_bul_pan_anl_owc_alb_fin_fbf_jav_ita_ind_jpn_tml_kor_por_slo_moo_spa_mly_arw_aeg_sun_cnt_ukr_igb_pol_sod_krd_prs_bos_swe_qcu_scr_cze_mcd_tsn_gam_eng_amr_grk_tag_lit_swa_ger_zul_mao_tha_heb_knd_tsw_ses_tur_svk_ben_uzb_ewe_vie_hau_ven_akn_swt	-0.69216447928964	-1.66271613875132	0.099736133776538
656	gam_scr_bam_rus_hau_amr_anl_prs_uzb_tur_tsw_mly_swt_alb_arw_bsq_rom_chh_zul_mnd_bul_ger_dgb_ita_ses_krd_est_ven_igb_hun_por_mlt_geo_eng_lat_glc_fre_sid_wly_ukr_fin_fbf_ind_urd_tag_jpn_tml_kor_bos_ben_moo_slo_mao_pan_amh_bat_cnt_pol_xho_swe_heb_hin_ctl_svk_guj_qcu_afr_cze_nor_bem_owc_mcd_aeg_dut_sun_mol_akn_lit_yor_jav_tha_sod_knd_cic_dyu_aze_spa_grk_azi_lda_vie_tig_swa_ewe_tsn	0.0657781403338333	0.154886747266729	0.877246258949959
657	sod_nor_swa_bul_chh_heb_sid_cze_uzb_azi_fbf_mly_ven_hin_krd_bsq_ukr_hau_tsw_mnd_dut_lit_ewe_bos_bem_ctl_fin_yor_ses_est_swe_anl_geo_afr_pol_guj_arw_wly_owc_ita_hun_lda_tag_mcd_mao_jpn_tml_kor_svk_urd_moo_ger_bat_grk_tig_ind_cnt_fre_xho_rus_amr_alb_scr_pan_glc_qcu_prs_por_ben_dyu_amh_mol_mlt_lat_sun_rom_zul_eng_dgb_jav_tha_aeg_knd_cic_igb_aze_spa_slo_tur_akn_vie_gam_swt_tsn_bam	-0.318094714508274	-0.75368724131347	0.452940993258704
658	aeg_alb_ewe_pan_chh_sid_wly_ctl_azi_tur_cic_mly_dgb_svk_rom_bsq_rus_gam_igb_mnd_cze_bos_tsn_urd_swa_grk_hun_akn_fbf_est_slo_anl_geo_nor_ger_arw_guj_heb_amh_prs_fin_bam_ind_dut_bat_jpn_knd_kor_afr_ukr_ses_scr_tag_glc_sod_sun_cnt_spa_zul_eng_amr_ben_mol_lat_lit_qcu_mcd_krd_hin_ven_tig_bul_hau_ita_jav_por_xho_pol_yor_mao_tha_owc_tml_swt_dyu_aze_swe_fre_uzb_bem_vie_mlt_tsw_moo_lda	-0.496833959270303	-1.18389805436467	0.239470586160054
659	sod_mol_moo_urd_wly_amr_aeg_slo_uzb_azi_lda_bat_bem_ben_dut_bsq_lit_chh_tsn_mnd_grk_ger_swt_alb_swa_arw_est_bam_xho_hun_afr_tig_geo_ctl_ukr_spa_scr_amh_sid_nor_fin_yor_jav_ita_mly_jpn_tml_kor_cze_bul_ven_pan_ind_bos_gam_sun_cnt_eng_cic_mcd_heb_glc_rus_pol_guj_qcu_hin_swe_krd_zul_mlt_prs_anl_lat_tag_svk_dgb_rom_igb_mao_tha_owc_knd_ewe_dyu_aze_fre_por_tur_tsw_vie_hau_fbf_akn_ses	-0.728303647738079	-1.74967200437825	0.0834735336961078
660	amh_prs_moo_hin_anl_hau_tig_mol_uzb_azi_cic_mly_dyu_fre_ger_bsq_arw_mlt_yor_mnd_por_slo_swt_guj_lda_afr_fin_xho_tsn_est_swe_heb_geo_krd_lat_dut_pol_chh_wly_nor_hun_akn_sun_bul_bat_jpn_knd_kor_ctl_rom_igb_rus_ind_spa_gam_jav_cnt_ben_bam_urd_owc_cze_grk_svk_pan_qcu_ukr_ita_scr_dgb_sod_bos_aeg_glc_mao_mcd_ven_lit_ewe_tag_tha_amr_tml_zul_bem_aze_alb_eng_tur_ses_vie_sid_fbf_tsw_swa	0.0776564305323098	0.182691749796333	0.855437558026111
661	wly_spa_lda_hin_owc_aeg_heb_ctl_aze_uzb_bem_sun_swt_pan_grk_bsq_por_amr_tsw_cnt_lit_lat_tsn_arw_dyu_scr_fin_ses_xho_est_guj_tig_geo_swe_alb_ukr_svk_chh_mlt_ger_hun_ven_mao_rom_mly_jpn_tml_kor_dut_urd_fbf_nor_jav_slo_gam_bat_mnd_ben_igb_mcd_sod_eng_cze_bos_glc_qcu_pol_fre_ita_swa_amh_mol_anl_rus_tag_prs_bam_bul_moo_ind_tha_hau_knd_cic_ewe_azi_krd_afr_tur_akn_vie_sid_zul_dgb_yor	-0.481001122584661	-1.14210239341126	0.2563434519203
662	heb_slo_bam_glc_wly_anl_owc_bul_uzb_azi_ven_mao_igb_svk_arw_bsq_rom_hau_lda_mnd_swe_lat_swa_mcd_ses_ger_est_yor_dgb_hun_krd_gam_geo_lit_hin_mol_ita_amh_sid_prs_fin_tsw_mly_alb_jav_jpn_tml_kor_fre_por_akn_eng_tag_rus_sod_ind_cnt_ctl_xho_scr_aeg_nor_ukr_urd_dut_qcu_afr_pol_cze_cic_chh_pan_tig_guj_bat_ben_fbf_bos_dyu_sun_tha_mlt_knd_swt_moo_aze_grk_spa_tur_zul_vie_amr_ewe_bem_tsn	-0.072238314738166	-0.170413211085517	0.865055371676761
663	heb_scr_ses_spa_amr_chh_amh_mcd_tur_azi_swt_bat_xho_pan_por_bsq_fre_tig_bam_mnd_bos_ita_dyu_alb_cic_ctl_est_dgb_tsn_hun_lat_gam_geo_prs_dut_guj_cze_sod_anl_bul_fin_akn_mao_nor_ind_jpn_tml_kor_pol_rus_bem_eng_mly_rom_hau_sun_cnt_svk_tsw_grk_sid_lit_urd_swe_glc_qcu_slo_hin_arw_lda_owc_ben_mlt_afr_tag_mol_yor_ukr_moo_jav_tha_aeg_knd_ven_igb_aze_krd_ger_uzb_zul_vie_wly_ewe_fbf_swa	-0.194186874784371	-0.458045029130028	0.647988551868308
664	aeg_rom_yor_afr_amh_sid_hau_urd_azi_aze_swt_mao_tsw_mol_grk_bsq_hin_chh_akn_cnt_swe_prs_ven_svk_swa_ukr_est_ses_bam_fin_fre_mlt_geo_lit_glc_por_bos_wly_anl_krd_hun_lda_mly_ita_ind_jpn_knd_kor_guj_ger_xho_pan_bat_pol_sod_sun_mnd_mcd_bem_rus_owc_scr_cze_ben_bul_qcu_arw_ctl_spa_dgb_gam_nor_heb_eng_jav_lat_fbf_alb_cic_tag_tha_amr_tml_moo_igb_uzb_slo_dut_tur_dyu_vie_tig_ewe_tsn_zul	-0.48696890094258	-1.15703383386259	0.250221781020858
665	anl_spa_ven_krd_aeg_sod_mlt_ita_uzb_azi_ses_ind_ewe_pan_alb_bsq_rus_gam_cic_mnd_bos_hin_tsw_pol_lda_grk_fin_yor_dgb_est_bul_amr_geo_cze_rom_mcd_scr_tig_chh_prs_hun_bem_jav_eng_bat_jpn_tml_kor_glc_nor_igb_lit_mly_svk_hau_tag_cnt_slo_fbf_mol_amh_ger_lat_swe_ben_qcu_por_ukr_guj_moo_owc_urd_sid_ctl_mao_fre_bam_arw_tsn_sun_tha_wly_knd_swa_swt_tur_dut_afr_aze_xho_vie_heb_zul_akn_dyu	-0.0378108192425956	-0.0890913268657152	0.929200908938863
666	owc_rom_zul_por_heb_sid_chh_lit_uzb_azi_xho_ind_ven_ukr_ita_bsq_lat_amr_ewe_mnd_ctl_spa_tsn_prs_lda_bos_fin_ses_dyu_hun_nor_tig_geo_glc_swe_ben_pol_mlt_aeg_mcd_est_yor_mao_alb_bat_jpn_knd_kor_rus_pan_dgb_slo_mly_afr_gam_sun_cnt_arw_fbf_grk_wly_dut_krd_bul_hin_qcu_svk_cze_urd_igb_sod_eng_anl_guj_tag_ger_akn_scr_tsw_jav_tha_hau_tml_bam_bem_tur_fre_mol_aze_swt_vie_amh_swa_cic_moo	-0.304835030359331	-0.721365017483044	0.472494608792653
667	sod_ctl_igb_mcd_wly_chh_amr_hin_uzb_tur_bem_jav_yor_alb_mol_bsq_rus_tig_cic_mnd_svk_fre_fbf_ita_swt_bos_hun_zul_lda_est_nor_amh_geo_pan_cze_ger_urd_heb_sid_grk_fin_akn_mly_afr_mao_jpn_knd_kor_bul_ukr_bam_scr_tag_pol_gam_ind_cnt_krd_ven_eng_anl_lit_lat_arw_por_qcu_spa_rom_ben_dyu_aeg_prs_mlt_glc_sun_dut_tsn_slo_xho_bat_tha_owc_tml_tsw_swa_azi_guj_swe_aze_dgb_vie_hau_ewe_moo_ses	0.0838982391951658	0.197775094131668	0.843652681786388
668	anl_nor_bam_spa_mlt_hau_heb_ctl_tur_azi_lda_mly_igb_lat_prs_bsq_ukr_amr_bem_mnd_por_cze_zul_svk_dyu_dut_fin_ewe_akn_hun_ita_amh_geo_pan_rus_grk_slo_wly_sod_rom_est_swa_jav_arw_sun_jpn_knd_kor_bul_eng_tsw_fre_bat_mol_tig_ind_cnt_lit_fbf_pol_owc_scr_afr_glc_alb_qcu_swe_urd_hin_dgb_gam_mcd_chh_krd_tag_ger_yor_bos_xho_mao_tha_aeg_tml_tsn_swt_uzb_guj_ben_aze_cic_vie_sid_ven_moo_ses	-0.960296843197606	-2.3295462007719	0.0219946531973882
669	gam_eng_zul_lat_hau_anl_aeg_glc_azi_aze_ses_jav_swt_ukr_slo_bsq_prs_sod_tsw_mnd_afr_por_xho_spa_yor_krd_fin_tsn_bam_est_ita_owc_geo_mol_bul_alb_cze_tig_heb_bos_hun_ewe_sun_dut_ind_jpn_knd_kor_arw_ben_cic_ctl_mly_scr_sid_tag_cnt_svk_igb_pan_amh_grk_rus_hin_urd_qcu_swe_pol_rom_dyu_chh_fre_mlt_lit_mao_ger_bem_nor_ven_bat_tha_wly_tml_lda_swa_tur_guj_mcd_uzb_fbf_vie_amr_moo_dgb_akn	-0.293120732068972	-0.693281039434299	0.489861031610226
670	tig_ger_ven_krd_heb_sid_amh_cze_uzb_tur_ses_ind_tsw_por_mcd_bsq_svk_owc_tsn_cnt_mol_urd_bem_rom_cic_bos_fin_dgb_ewe_hun_grk_amr_geo_guj_swe_dut_slo_sod_gam_eng_est_bam_tag_lat_jav_jpn_knd_kor_pol_lit_xho_prs_bat_glc_mlt_mly_mnd_afr_lda_hin_hau_ita_alb_fre_pan_qcu_ben_rus_ctl_swa_chh_bul_aeg_ukr_sun_arw_zul_scr_moo_mao_tha_wly_tml_yor_igb_azi_spa_nor_aze_dyu_vie_anl_akn_fbf_swt	0.208734454232003	0.491100664255534	0.624512182168062
671	wly_eng_bem_ger_gam_hau_anl_ctl_uzb_aze_swt_mly_igb_mol_swe_bsq_nor_heb_akn_cnt_guj_prs_lda_rus_tsw_por_est_xho_zul_fin_bos_amh_geo_ita_slo_krd_spa_sid_tig_ben_hun_ses_sun_glc_tag_jpn_knd_kor_bul_lat_fbf_mcd_jav_urd_mlt_ind_mnd_alb_bam_svk_aeg_cze_grk_rom_fre_qcu_scr_dut_lit_yor_owc_afr_chh_pan_mao_ukr_ven_arw_ewe_bat_tha_sod_tml_dgb_moo_tur_pol_hin_azi_dyu_vie_amr_swa_cic_tsn	0.0673219868877219	0.158528003103093	0.874384490923993
672	wly_urd_ses_ctl_heb_mlt_tig_fre_azi_uzb_zul_ind_cic_grk_glc_bsq_krd_aeg_bam_cnt_mcd_por_yor_guj_swt_nor_hun_ewe_fbf_est_lit_chh_geo_lat_bos_swe_eng_anl_amr_rom_fin_ven_jav_ger_mly_jpn_tml_kor_hin_rus_xho_ita_bat_prs_sod_tag_mnd_slo_akn_alb_sid_bul_ben_cze_pan_qcu_svk_ukr_spa_moo_hau_dut_gam_pol_sun_arw_dgb_afr_tsn_mao_tha_amh_knd_dyu_swa_tur_mol_scr_aze_lda_vie_owc_bem_igb_tsw	-0.40273687293275	-0.955195144513469	0.341955350054108
673	aeg_alb_igb_scr_amh_gam_heb_ita_azi_tur_tsw_mly_swa_slo_prs_bsq_svk_mlt_bam_mnd_nor_pan_yor_eng_bem_ctl_fin_tsn_akn_est_lit_sid_geo_por_urd_bos_arw_anl_hau_guj_hun_lda_ind_swe_mao_jpn_tml_kor_mcd_ben_dgb_spa_jav_fre_amr_tag_cnt_bul_cic_hin_sod_lat_krd_glc_pol_qcu_grk_afr_ger_fbf_owc_ukr_tig_rom_sun_mol_ewe_dut_ven_bat_tha_wly_knd_dyu_moo_aze_rus_cze_uzb_swt_vie_chh_ses_xho_zul	-0.0061007949250298	-0.014375626124623	0.988561099669395
674	tig_rus_yor_mcd_amr_owc_gam_rom_tur_uzb_swt_jav_igb_afr_pol_bsq_slo_heb_xho_cnt_spa_svk_cic_nor_zul_grk_hun_moo_tsn_fin_bul_sid_geo_urd_pan_eng_lat_amh_hau_krd_est_bem_tag_bos_sun_jpn_knd_kor_ita_hin_swa_ben_bat_ctl_sod_mao_mnd_mol_bam_fre_wly_alb_prs_por_ger_qcu_dut_arw_lit_lda_mlt_guj_anl_ukr_mly_scr_tsw_glc_ewe_ind_tha_chh_tml_dyu_akn_azi_swe_cze_aze_dgb_vie_aeg_fbf_ses_ven	0.349209527881083	0.822711528186373	0.412776578075908
675	sid_cze_swa_urd_aeg_chh_owc_scr_uzb_azi_akn_ind_fbf_fre_svk_bsq_nor_wly_bam_cnt_ukr_dut_bem_mcd_dyu_bul_est_xho_cic_fin_pol_mlt_geo_grk_spa_bos_krd_heb_hau_ger_hun_ewe_tag_por_bat_jpn_knd_kor_eng_ctl_tsn_lit_mao_slo_amh_mly_mnd_pan_tsw_prs_amr_guj_ben_hin_ita_qcu_afr_arw_rom_yor_gam_alb_tig_swe_sun_rus_swt_mol_moo_jav_tha_anl_tml_dgb_ven_tur_glc_lat_aze_igb_vie_sod_ses_lda_zul	-0.368531028844944	-0.872986623662568	0.384918846533513
676	sod_svk_cic_scr_anl_amh_sid_prs_azi_tur_swt_tag_ewe_grk_slo_bsq_krd_chh_xho_cnt_arw_lit_akn_dut_tsw_pol_fin_ses_zul_est_ita_gam_geo_cze_mol_fre_ctl_tig_heb_afr_hun_bem_bat_swe_mly_jpn_tml_kor_glc_guj_lda_eng_mao_lat_owc_jav_mnd_bul_ven_ben_wly_spa_rom_rus_nor_qcu_por_pan_ukr_fbf_aeg_urd_amr_mcd_ind_hin_yor_alb_tsn_sun_tha_mlt_knd_dgb_moo_uzb_ger_bos_aze_swa_vie_hau_dyu_igb_bam	0.688109635301046	1.63335942366158	0.105774584925597
677	anl_arw_lda_spa_heb_amr_mlt_fre_aze_azi_ewe_sun_tsw_lat_hin_bsq_slo_wly_cic_mnd_grk_prs_swa_rus_fbf_bos_fin_zul_moo_hun_krd_aeg_geo_swe_scr_ita_ukr_gam_sid_afr_est_tsn_tag_ben_jav_jpn_tml_kor_ctl_dut_yor_cze_ind_lit_hau_mly_cnt_mcd_ses_glc_tig_pol_alb_mol_eng_qcu_pan_nor_guj_ven_sod_svk_owc_ger_mao_rom_bam_urd_dgb_bat_tha_amh_knd_akn_dyu_tur_bul_por_uzb_xho_vie_chh_bem_igb_swt	-0.245752009654043	-0.5805017678827	0.562980285591435
678	gam_lat_tsw_glc_owc_wly_tig_ukr_uzb_tur_bem_bat_akn_swe_ctl_bsq_lit_chh_lda_mnd_rom_cze_ven_bul_fbf_scr_est_tsn_igb_fin_por_anl_geo_rus_svk_dut_ben_hau_sod_ita_hun_ses_tag_fre_mly_jpn_knd_kor_krd_alb_yor_ger_ind_mcd_amh_sun_cnt_guj_swt_hin_aeg_afr_eng_urd_prs_qcu_pan_slo_mol_swa_heb_arw_mlt_nor_mao_spa_bam_grk_dgb_jav_tha_amr_tml_xho_cic_azi_bos_pol_aze_zul_vie_sid_ewe_dyu_moo	0.161024155801528	0.379688354055381	0.705042419972023
679	gam_ctl_tsn_pan_sod_amh_chh_ukr_uzb_aze_zul_sun_lda_svk_cze_bsq_pol_mlt_igb_mnd_rom_grk_swa_ben_tsw_bul_est_cic_akn_hun_alb_owc_geo_ita_bos_spa_arw_amr_sid_glc_fin_bam_tag_mol_mly_jpn_tml_kor_dut_slo_ses_afr_bat_rus_tig_ind_cnt_urd_xho_lat_wly_mcd_lit_fre_scr_qcu_swe_nor_prs_swt_heb_ger_hau_eng_mao_por_ewe_hin_moo_jav_tha_aeg_knd_dgb_dyu_tur_guj_krd_azi_yor_vie_anl_ven_fbf_bem	-0.132139448459101	-0.311772803703183	0.755911069153906
680	hau_slo_swt_arw_owc_gam_sid_grk_azi_aze_akn_bat_ven_pol_ctl_bsq_fre_amr_zul_mnd_pan_dut_dyu_rom_bam_rus_hun_fbf_moo_fin_cze_wly_geo_ita_bul_urd_ger_tig_chh_nor_est_tsn_ind_swe_mao_jpn_knd_kor_ukr_por_ses_guj_tag_mcd_anl_jav_cnt_bos_swa_scr_heb_prs_alb_afr_hin_qcu_lat_glc_lit_igb_aeg_ben_sod_spa_mly_eng_ewe_svk_cic_sun_tha_mlt_tml_tsw_xho_uzb_mol_krd_tur_lda_vie_amh_dgb_bem_yor	0.196251059945858	0.462181202877855	0.645030820729131
681	chh_mcd_swt_urd_anl_mlt_amh_slo_azi_tur_lda_sun_dyu_pan_guj_bsq_lat_owc_tsn_mnd_rus_spa_ewe_svk_tsw_por_fin_moo_dgb_est_lit_heb_geo_fre_ita_nor_ukr_wly_sod_pol_hun_akn_mao_glc_jav_jpn_knd_kor_scr_afr_bam_ben_ind_hin_hau_tag_cnt_mol_cic_prs_tig_arw_krd_bul_cze_qcu_ctl_swe_alb_bem_amr_dut_aeg_eng_bat_rom_fbf_grk_ses_mly_tha_gam_tml_ven_yor_uzb_bos_ger_aze_xho_vie_sid_swa_zul_igb	0.502649547717603	1.18523604495191	0.238943903732954
682	amh_dut_akn_scr_sod_wly_sid_mol_azi_uzb_fbf_sun_moo_svk_pol_bsq_slo_chh_dgb_mnd_lat_nor_ses_ukr_tsw_grk_fin_swa_cic_hun_guj_tig_geo_hin_ctl_alb_prs_mlt_hau_bos_est_igb_mao_fre_jav_jpn_knd_kor_ita_glc_bam_bul_bat_krd_heb_tag_cnt_swe_ven_ger_gam_cze_mcd_rus_pan_qcu_por_urd_rom_ewe_aeg_lit_amr_ben_ind_arw_zul_afr_swt_mly_tha_owc_tml_yor_lda_aze_eng_spa_tur_tsn_vie_anl_bem_dyu_xho	-0.115959910263921	-0.273446404370503	0.785116436564953
683	amh_lat_xho_swe_wly_tig_mlt_lit_azi_tur_tsn_bat_dgb_glc_bul_bsq_dut_aeg_akn_cnt_afr_rus_swt_hin_tsw_mol_hun_cic_ewe_est_grk_chh_geo_urd_spa_cze_ger_heb_sid_slo_fin_zul_jav_ctl_mao_jpn_tml_kor_ita_bos_ses_guj_ind_alb_anl_sun_mnd_por_bam_pol_sod_ukr_rom_ben_nor_qcu_svk_prs_scr_swa_hau_pan_gam_fre_mly_mcd_yor_eng_ven_tag_tha_owc_knd_dyu_igb_uzb_arw_krd_aze_fbf_vie_amr_bem_moo_lda	-0.302363844174257	-0.715571807279641	0.476048538972784
684	heb_bos_xho_prs_sod_tig_owc_dut_uzb_azi_tsn_jav_bam_afr_alb_bsq_mol_anl_ses_cnt_slo_por_dgb_nor_akn_pan_hun_tsw_bem_fin_swe_hau_geo_lit_hin_arw_ger_sid_aeg_bul_est_swa_mly_rom_ind_jpn_tml_kor_grk_ukr_lda_ita_bat_spa_amh_tag_mnd_krd_moo_mcd_amr_cze_ctl_scr_fre_qcu_ben_eng_svk_yor_gam_urd_chh_pol_mao_glc_swt_guj_zul_sun_tha_wly_knd_fbf_cic_tur_lat_rus_aze_ven_vie_mlt_ewe_dyu_igb	-0.889518538342981	-2.14911040135903	0.0342220380165152
685	amr_nor_tsw_ger_heb_sod_owc_alb_aze_tur_swt_bat_akn_ctl_krd_bsq_scr_aeg_ses_mnd_glc_bos_moo_prs_dgb_fre_est_bam_swa_hun_rus_wly_geo_pol_hin_lat_eng_sid_mlt_bul_fin_yor_sun_pan_mly_jpn_knd_kor_urd_por_tsn_ben_ind_slo_anl_mao_cnt_rom_bem_swe_amh_arw_svk_ita_mcd_qcu_spa_cze_mol_dyu_chh_grk_gam_lit_jav_dut_ewe_afr_fbf_tag_tha_tig_tml_ven_lda_uzb_guj_ukr_azi_igb_vie_hau_xho_cic_zul	-0.520295428149341	-1.24016456205514	0.218034425643556
686	amr_afr_ewe_ita_sid_owc_wly_mcd_azi_uzb_tsn_jav_ses_spa_prs_bsq_por_anl_igb_cnt_rom_bul_dyu_lat_zul_dut_est_tsw_xho_fin_alb_chh_geo_ben_hin_rus_nor_tig_amh_svk_hun_ven_tag_cze_mao_jpn_knd_kor_ctl_guj_yor_bos_bat_ukr_heb_sun_mnd_swe_swt_scr_sod_pan_pol_lit_urd_qcu_ger_arw_glc_dgb_aeg_fre_hau_krd_ind_eng_moo_grk_cic_mly_tha_gam_tml_lda_akn_aze_mol_slo_tur_bem_vie_mlt_swa_bam_fbf	0.182046718610682	0.428595992429441	0.669208343041629
687	heb_fre_akn_spa_amh_hau_owc_grk_azi_aze_tsw_sun_fbf_arw_hin_bsq_scr_mlt_xho_cnt_afr_pol_bam_bul_ven_nor_est_dyu_lda_hun_eng_tig_geo_glc_pan_lat_ctl_sid_anl_svk_fin_bem_mly_krd_jav_jpn_tml_kor_bos_swe_moo_prs_tag_mol_wly_mao_mnd_rom_zul_slo_sod_cze_ukr_mcd_urd_qcu_ben_dut_lit_dgb_chh_rus_amr_ger_bat_por_tsn_guj_yor_ind_tha_gam_knd_igb_ses_uzb_ita_alb_tur_ewe_vie_aeg_swt_swa_cic	-0.498967549706418	-1.18850595215156	0.23766024391382
688	aeg_krd_ses_mol_tig_amr_sod_slo_aze_azi_dyu_bat_bem_pol_fre_bsq_grk_wly_tsw_mnd_bul_ben_swa_rom_fbf_ctl_est_swt_lda_hun_lit_gam_geo_arw_spa_bos_glc_amh_heb_afr_fin_xho_mly_ita_mao_jpn_tml_kor_nor_mcd_ven_cze_sun_rus_hau_ind_cnt_pan_tsn_prs_chh_alb_ukr_eng_urd_qcu_por_ger_scr_yor_owc_lat_sid_swe_tag_dut_dgb_svk_ewe_jav_tha_mlt_knd_igb_moo_tur_hin_guj_uzb_cic_vie_anl_akn_zul_bam	-0.561080098889603	-1.33729031050617	0.184389505481285
689	amh_cze_akn_ben_mlt_wly_gam_nor_azi_tur_ewe_jav_dgb_arw_lit_bsq_ger_sid_tsn_mnd_spa_por_swt_guj_ses_mol_hun_cic_bem_est_ctl_anl_geo_bul_fre_afr_urd_sod_hau_pol_fin_lda_sun_lat_ind_jpn_tml_kor_svk_mcd_zul_rus_tag_ita_owc_mao_cnt_glc_xho_bos_tig_hin_prs_swe_ukr_qcu_rom_eng_krd_moo_aeg_grk_chh_dut_bat_slo_yor_alb_fbf_mly_tha_heb_knd_bam_dyu_uzb_scr_pan_aze_swa_vie_amr_ven_igb_tsw	-0.600070079506896	-1.43662110869464	0.154181308408889
690	owc_guj_swt_afr_gam_sid_mlt_glc_azi_aze_igb_ind_akn_cze_slo_bsq_pan_amh_tsw_mnd_ctl_dut_swa_fre_fbf_bul_est_tsn_ven_hun_bos_aeg_geo_ita_nor_spa_mcd_tig_anl_mol_fin_bem_jav_prs_mao_jpn_knd_kor_eng_krd_ewe_hin_mly_lat_amr_tag_cnt_por_zul_ben_chh_scr_ukr_lit_rom_qcu_svk_grk_rus_cic_hau_urd_heb_arw_bat_pol_xho_ger_lda_sun_tha_wly_tml_ses_yor_tur_alb_swe_uzb_dyu_vie_sod_bam_moo_dgb	-0.641629000997692	-1.53951887827838	0.127073369239277
691	hau_ctl_zul_ger_wly_heb_sod_afr_uzb_tur_bem_bat_swa_eng_lat_bsq_scr_amr_akn_cnt_bos_nor_dyu_bul_xho_hin_hun_dgb_igb_fin_ita_owc_geo_glc_ben_urd_prs_mlt_anl_rom_est_tsn_tag_krd_ind_jpn_tml_kor_rus_pan_ven_lit_mly_por_tig_jav_mnd_cze_tsw_slo_amh_spa_arw_fre_dut_qcu_ukr_mol_swe_ewe_aeg_svk_gam_pol_sun_guj_yor_alb_fbf_mao_tha_sid_knd_moo_cic_azi_grk_mcd_aze_swt_vie_chh_bam_lda_ses	-1.0683423540623	-2.61991670511783	0.0102715915308835
692	mlt_dut_xho_ctl_amh_sid_amr_fre_azi_uzb_akn_mao_bam_lat_scr_bsq_urd_chh_ewe_cnt_mcd_ben_dyu_krd_cic_afr_fin_fbf_tsw_hun_svk_tig_geo_grk_glc_bos_nor_sod_aeg_pan_est_bem_ind_por_mly_jpn_tml_kor_lit_mol_lda_cze_sun_alb_wly_bat_mnd_bul_swt_swe_owc_ger_guj_rom_spa_qcu_prs_ukr_eng_swa_hau_rus_heb_arw_jav_ita_tsn_slo_zul_tag_tha_anl_knd_moo_ses_aze_pol_hin_tur_igb_vie_gam_yor_dgb_ven	-0.770171983128743	-1.84997857387042	0.0674920685487894
693	wly_fre_ven_afr_sod_heb_mlt_krd_azi_uzb_cic_mao_zul_slo_pan_bsq_cze_tig_dgb_mnd_rus_svk_akn_pol_swa_mol_hun_ses_bam_fin_prs_hau_geo_mcd_ctl_glc_rom_sid_chh_hin_est_dyu_bat_ita_ind_jpn_knd_kor_guj_urd_bem_lit_mly_nor_amr_tag_cnt_grk_fbf_ukr_amh_swe_bul_bos_scr_qcu_arw_ben_ger_tsn_anl_por_aeg_dut_jav_lat_xho_spa_swt_sun_tha_owc_tml_yor_igb_aze_alb_eng_tur_moo_vie_gam_ewe_lda_tsw	0.363659595336221	0.856423088355781	0.393965140792219
694	wly_bos_bam_bul_heb_owc_hau_slo_azi_tur_bem_ind_lda_svk_alb_bsq_ukr_gam_swa_mnd_ctl_swe_zul_urd_fbf_mcd_fin_dyu_swt_hun_guj_sod_geo_ger_prs_arw_mol_tig_chh_lat_est_akn_tag_nor_mly_jpn_knd_kor_ben_grk_ven_afr_sun_eng_amr_bat_cnt_lit_moo_por_anl_fre_hin_dut_spa_qcu_rus_rom_pol_tsn_amh_scr_aeg_ita_jav_pan_ewe_krd_dgb_mao_tha_sid_tml_igb_cic_aze_cze_glc_uzb_tsw_vie_mlt_yor_ses_xho	0.589478252990619	1.39257614863584	0.167068534102559
695	sid_lat_zul_ukr_anl_owc_wly_por_azi_uzb_bem_jav_fbf_mcd_nor_bsq_slo_aeg_ses_cnt_svk_ben_swt_spa_akn_glc_fin_lda_bam_est_arw_chh_geo_rus_ger_grk_guj_amr_mlt_krd_hun_xho_tag_afr_mao_jpn_knd_kor_prs_bul_dyu_rom_ind_cze_amh_mly_mnd_lit_igb_hin_tig_eng_mol_bos_fre_qcu_scr_alb_pan_cic_heb_urd_hau_ctl_sun_pol_ven_ita_dgb_bat_tha_gam_tml_tsw_swa_tur_dut_swe_aze_moo_vie_sod_ewe_yor_tsn	-0.121158818450532	-0.285612194742773	0.775810328912159
696	amr_mcd_bam_fre_wly_chh_sid_guj_tur_aze_fbf_sun_ewe_swe_lit_bsq_cze_owc_akn_cnt_rom_svk_ven_rus_bem_spa_est_swa_xho_hun_alb_mlt_geo_ita_ben_glc_scr_amh_aeg_mol_fin_tsw_ind_lat_mly_jpn_tml_kor_urd_ctl_dyu_arw_bat_hin_heb_tag_mnd_afr_swt_krd_sod_por_bul_nor_eng_qcu_grk_pol_slo_tsn_anl_dut_gam_pan_mao_ukr_yor_ger_cic_jav_tha_tig_knd_lda_moo_uzb_prs_bos_azi_ses_vie_hau_dgb_igb_zul	-0.28354280550351	-0.670888478849241	0.503954386425866
697	mlt_guj_xho_ukr_sid_sod_anl_mol_azi_tur_zul_tag_ses_fre_glc_bsq_dut_hau_akn_cnt_ctl_urd_tsw_svk_swa_prs_hun_yor_ewe_fin_afr_amr_geo_rus_mcd_lat_ben_wly_chh_slo_est_dgb_mao_krd_bat_jpn_knd_kor_lit_rom_moo_swe_sun_spa_heb_jav_mnd_cze_lda_ger_gam_bos_hin_eng_pan_qcu_alb_pol_nor_cic_aeg_grk_amh_ita_mly_scr_ven_bul_fbf_ind_tha_tig_tml_bam_tsn_uzb_arw_por_aze_swt_vie_owc_dyu_bem_igb	-0.0588501408821008	-0.138586326445303	0.890076695522829
698	aeg_lat_yor_afr_tig_sid_wly_mol_azi_uzb_bem_mao_ewe_dut_nor_bsq_fre_anl_fbf_cnt_grk_bos_tsw_cze_swt_ukr_hun_dgb_cic_est_por_hau_geo_bul_ctl_slo_prs_mlt_sod_svk_fin_lda_tag_alb_bat_jpn_tml_kor_rus_pan_zul_swe_jav_arw_gam_mly_mnd_mcd_swa_urd_owc_lit_krd_glc_ben_qcu_scr_ger_guj_akn_chh_ita_amh_pol_ind_eng_dyu_hin_xho_sun_tha_heb_knd_ven_bam_tur_rom_spa_aze_ses_vie_amr_igb_moo_tsn	-0.86357154961413	-2.08117542990458	0.0401663482622389
699	aeg_rom_bam_scr_gam_tig_amr_lit_tur_aze_swt_bat_tsw_por_ben_bsq_spa_wly_fbf_mnd_alb_mol_ses_grk_ewe_cze_est_cic_akn_fin_eng_hau_geo_urd_afr_prs_slo_anl_sid_svk_hun_dyu_sun_fre_jav_jpn_tml_kor_krd_pol_igb_guj_mao_ctl_sod_tag_cnt_dut_lda_ukr_mlt_pan_ita_ger_glc_qcu_mcd_bos_lat_bem_heb_bul_chh_hin_mly_nor_zul_arw_ven_ind_tha_amh_knd_yor_swa_uzb_rus_swe_azi_tsn_vie_owc_moo_xho_dgb	0.309373324164379	0.730457937121812	0.466946484962992
700	aeg_hin_ewe_ita_owc_sod_heb_guj_uzb_tur_moo_tag_tsw_swe_pan_bsq_ger_chh_akn_mnd_ben_eng_ven_svk_lda_bos_est_swt_ses_fin_ukr_hau_geo_lat_dut_prs_krd_mlt_anl_ctl_hun_zul_ind_rom_jav_jpn_knd_kor_slo_spa_bem_mcd_mly_afr_amr_sun_cnt_mol_bam_fre_tig_rus_bul_urd_grk_qcu_alb_por_lit_dgb_wly_nor_sid_scr_mao_arw_xho_glc_fbf_bat_tha_amh_tml_swa_tsn_aze_cze_pol_azi_dyu_vie_gam_cic_yor_igb	-0.701557730329421	-1.68378556538517	0.0955769455667142
701	hau_prs_ven_dut_anl_mlt_amr_alb_tur_azi_tsw_mly_dgb_ben_spa_bsq_arw_amh_xho_cnt_lat_fre_fbf_slo_moo_svk_est_swa_yor_hun_por_owc_geo_ita_pol_ctl_bos_aeg_gam_swe_fin_igb_ind_scr_tag_jpn_tml_kor_mol_grk_swt_glc_mao_ger_wly_sun_mnd_rus_ses_urd_sod_krd_guj_mcd_nor_qcu_hin_lit_pan_zul_sid_eng_tig_cze_bat_bul_cic_ukr_bem_jav_tha_chh_knd_akn_bam_aze_rom_afr_uzb_dyu_vie_heb_lda_tsn_ewe	-0.195225605643461	-0.46119111622547	0.645738303430126
702	anl_bul_bam_scr_heb_mlt_tig_pol_azi_tur_fbf_ind_ven_afr_spa_bsq_ita_wly_lda_cnt_krd_cze_xho_mol_dgb_nor_fin_ewe_akn_hun_por_gam_geo_ger_alb_grk_svk_amr_sod_ctl_est_ses_jav_hin_bat_jpn_knd_kor_dut_guj_bem_glc_mao_prs_sid_tag_mnd_rom_yor_pan_owc_arw_mcd_urd_rus_qcu_eng_ben_lat_swt_aeg_swe_amh_ukr_sun_bos_tsw_lit_dyu_mly_tha_chh_tml_moo_tsn_aze_fre_slo_uzb_igb_vie_hau_cic_swa_zul	-0.242278018114705	-0.572456934536364	0.568393793195149
703	heb_fre_bem_grk_wly_chh_aeg_eng_uzb_aze_ses_tag_lda_bul_mol_bsq_ukr_tig_swa_mnd_urd_ita_yor_lit_dyu_svk_hun_xho_akn_fin_swe_gam_geo_ben_por_scr_spa_owc_sid_glc_est_cic_mao_guj_ind_jpn_tml_kor_pan_arw_ewe_rus_sun_bos_hau_mly_cnt_ger_bam_rom_mlt_slo_afr_krd_ctl_qcu_alb_pol_nor_tsw_amh_mcd_amr_cze_jav_hin_ven_lat_igb_bat_tha_sod_knd_fbf_zul_tur_prs_dut_azi_dgb_vie_anl_swt_tsn_moo	0.00274994994339272	0.00646998806450271	0.9948515909785
704	heb_cze_xho_hin_chh_amh_mlt_ukr_aze_tur_moo_tag_swt_ctl_glc_bsq_pan_gam_akn_cnt_nor_pol_swa_bul_tsw_ita_fin_ewe_bem_hun_lat_owc_geo_afr_eng_arw_mol_sid_anl_lit_est_igb_ind_prs_sun_jpn_tml_kor_fre_ger_fbf_por_mly_alb_tig_mao_mnd_krd_dyu_scr_aeg_dut_spa_bos_grk_qcu_guj_slo_urd_ses_amr_rus_wly_svk_jav_ben_bam_rom_lda_bat_tha_hau_knd_dgb_yor_uzb_swe_mcd_azi_zul_vie_sod_ven_tsn_cic	0.109309084983786	0.257319791484571	0.79750039535522
705	amh_ukr_dyu_lit_heb_wly_hau_urd_aze_azi_swa_ind_bem_hin_mol_bsq_ger_amr_tsw_mnd_por_eng_lda_ita_igb_ctl_fin_ewe_fbf_est_swe_tig_geo_fre_guj_nor_scr_owc_chh_slo_hun_akn_tag_bos_bat_jpn_knd_kor_dut_lat_xho_rom_sun_mcd_gam_mly_cnt_svk_cic_glc_anl_arw_grk_cze_bul_qcu_pan_afr_krd_swt_sod_alb_sid_pol_mao_prs_yor_spa_bam_jav_tha_aeg_tml_moo_dgb_tur_ben_rus_uzb_tsn_vie_mlt_zul_ven_ses	-0.213739701952604	-0.505184026548129	0.61462471076094
706	tig_bul_dgb_ctl_sod_hau_aeg_guj_aze_azi_xho_mly_lda_arw_alb_bsq_pan_chh_tsw_mnd_lit_por_bem_ita_tsn_urd_hun_swt_ven_est_lat_mlt_geo_slo_rom_glc_dut_heb_anl_cze_fin_ewe_bat_fre_ind_jpn_knd_kor_prs_mol_moo_svk_jav_ukr_owc_tag_cnt_bos_ses_krd_wly_nor_spa_afr_ben_qcu_rus_ger_pol_yor_gam_mcd_sid_grk_mao_swe_dyu_hin_cic_sun_tha_amh_tml_bam_fbf_tur_eng_scr_uzb_igb_vie_amr_akn_zul_swa	-0.781556928746105	-1.88106184613315	0.0630920755331238
707	sid_scr_tsn_dut_chh_aeg_amh_ctl_aze_azi_bam_mao_igb_cze_fre_bsq_nor_hau_bem_mnd_arw_krd_moo_grk_xho_rom_est_akn_swt_hun_ben_amr_geo_pol_ita_ger_ukr_wly_tig_mol_fin_yor_tag_mcd_bat_jpn_knd_kor_alb_spa_dgb_bul_sun_glc_mlt_jav_cnt_swe_dyu_svk_gam_slo_rus_pan_guj_qcu_afr_lat_prs_fbf_anl_por_sod_hin_mly_urd_ewe_eng_lda_ind_tha_owc_tml_zul_ven_uzb_bos_lit_tur_swa_vie_heb_tsw_cic_ses	-0.218199116717519	-0.515100758874086	0.607704800178854
708	wly_rus_fbf_ctl_sod_sid_owc_bul_azi_aze_ven_tag_bam_krd_mcd_bsq_guj_anl_cic_mnd_glc_dut_tsn_bos_swt_spa_fin_dyu_xho_hun_ger_heb_geo_prs_afr_fre_hin_gam_mlt_lit_est_yor_jav_eng_bat_jpn_tml_kor_swe_por_igb_lat_mao_pan_aeg_mly_cnt_ben_swa_arw_tig_pol_cze_urd_alb_qcu_scr_ita_nor_tsw_amh_ukr_amr_slo_ind_mol_dgb_grk_akn_sun_tha_hau_knd_ses_lda_uzb_rom_svk_tur_bem_vie_chh_zul_ewe_moo	0.305581428863481	0.719172590913144	0.473837836156964
709	sod_pol_yor_ben_amr_wly_sid_dut_uzb_azi_zul_jav_moo_ita_mol_bsq_bos_mlt_tsw_cnt_guj_hin_tsn_slo_ewe_afr_hun_dgb_xho_fin_urd_owc_geo_arw_mcd_ctl_svk_hau_heb_rom_est_cic_tag_rus_sun_jpn_tml_kor_fre_eng_lda_prs_mly_krd_aeg_bat_mnd_alb_akn_glc_tig_grk_scr_swe_pan_qcu_bul_nor_ukr_fbf_amh_spa_anl_lit_mao_por_igb_ger_ses_ind_tha_gam_knd_bem_swt_tur_cze_lat_aze_bam_vie_chh_ven_dyu_swa	-0.00779663219461994	-0.0183518584274203	0.985397472368509
710	owc_slo_akn_fre_anl_aeg_heb_ger_azi_uzb_bem_ind_tsw_arw_por_bsq_nor_wly_moo_mnd_grk_bos_ewe_hin_zul_krd_est_xho_bam_fin_svk_amr_geo_pol_lit_rom_rus_tig_hau_pan_hun_dgb_tag_spa_mly_jpn_knd_kor_ukr_eng_lda_bul_jav_scr_sid_bat_cnt_glc_ses_dut_sod_mcd_urd_afr_cze_qcu_ctl_guj_swe_yor_amh_alb_chh_ita_mao_prs_tsn_mol_igb_sun_tha_mlt_tml_swa_ven_tur_lat_ben_aze_dyu_vie_gam_swt_fbf_cic	-0.0735175352549334	-0.17324051732974	0.862838879156525
711	mlt_pol_dgb_dut_heb_amr_sod_lat_azi_aze_ewe_jav_swa_ger_krd_bsq_hin_wly_yor_cnt_por_spa_ven_fre_ses_ukr_est_xho_zul_fin_glc_gam_geo_ita_bul_urd_rus_chh_amh_afr_hun_bam_mao_mol_tag_jpn_knd_kor_nor_pan_lda_prs_bat_arw_sid_ind_mnd_scr_moo_alb_hau_lit_mcd_guj_slo_qcu_ctl_ben_grk_dyu_anl_rom_owc_cze_sun_eng_akn_svk_swt_mly_tha_aeg_tml_igb_tsn_tur_swe_bos_uzb_tsw_vie_tig_bem_cic_fbf	-0.523186135197701	-1.24331066843073	0.216878582952461
712	gam_prs_tsw_mcd_amr_chh_wly_hin_tur_uzb_zul_ind_fbf_krd_bul_bsq_alb_owc_tsn_mnd_mol_ben_ven_swe_igb_nor_hun_swt_moo_est_dut_anl_geo_spa_svk_lit_afr_tig_amh_eng_fin_swa_sun_pol_tag_jpn_tml_kor_lat_ctl_xho_grk_mao_por_sod_jav_cnt_arw_lda_ukr_heb_glc_pan_bos_rom_qcu_rus_ger_slo_cic_mlt_urd_sid_guj_mly_scr_ewe_cze_ses_bat_tha_aeg_knd_dgb_yor_azi_fre_ita_aze_bem_vie_hau_bam_akn_dyu	0.232707193663373	0.548481111568926	0.584675888200723
713	owc_pol_zul_mcd_sod_sid_anl_rus_azi_aze_yor_sun_akn_ger_ita_bsq_hin_amr_swt_cnt_lat_lit_dyu_nor_bem_fre_hun_ewe_igb_fin_ukr_amh_geo_cze_urd_guj_scr_gam_wly_arw_est_tsw_tag_dut_mao_jpn_knd_kor_swe_ben_bam_grk_mly_mol_tig_jav_mnd_afr_fbf_alb_chh_pan_glc_prs_slo_qcu_bul_svk_spa_cic_mlt_eng_heb_ctl_ind_bos_tsn_krd_dgb_bat_tha_aeg_tml_xho_ven_uzb_por_rom_tur_lda_vie_hau_ses_moo_swa	-0.549571037314113	-1.3093781210893	0.193632043695007
714	gam_cze_tsn_glc_aeg_heb_mlt_mol_tur_uzb_dgb_bat_fbf_krd_scr_bsq_lit_owc_cic_cnt_ben_fre_ewe_arw_xho_spa_fin_swa_ses_hun_hin_sid_geo_afr_dut_bul_mcd_wly_amh_slo_est_zul_mao_lat_mly_jpn_tml_kor_ita_por_tsw_rus_sun_alb_amr_tag_mnd_prs_igb_nor_anl_rom_grk_eng_ger_qcu_svk_pan_pol_moo_sod_ctl_chh_bos_ind_swe_bam_ukr_swt_jav_tha_hau_knd_dyu_yor_azi_guj_urd_aze_bem_vie_tig_akn_ven_lda	0.712376403155009	1.69064432506099	0.0942538451164478
715	amh_nor_tsn_krd_chh_tig_aeg_pan_tur_aze_akn_jav_zul_swe_mcd_bsq_rom_wly_yor_mnd_lat_por_ses_grk_swt_hin_est_bam_tsw_fin_fre_owc_geo_eng_glc_rus_afr_mlt_anl_pol_hun_lda_mao_lit_sun_jpn_knd_kor_dut_ita_xho_bos_bat_guj_sid_tag_cnt_arw_fbf_ukr_amr_ger_mol_scr_alb_qcu_cze_bul_svk_swa_sod_urd_heb_prs_mly_ctl_dgb_slo_ewe_ind_tha_gam_tml_cic_dyu_uzb_ben_spa_azi_ven_vie_hau_moo_bem_igb	-0.0801875588754001	-0.188951578375645	0.850542508041445
716	sid_eng_xho_glc_amh_wly_mlt_rom_aze_tur_ewe_jav_dgb_ita_bos_bsq_grk_heb_tsn_cnt_lat_hin_swt_spa_fbf_urd_est_bem_igb_fin_ger_amr_geo_guj_mol_ukr_alb_chh_aeg_pan_hun_tsw_mly_svk_mao_jpn_knd_kor_cze_mcd_zul_krd_bat_arw_owc_ind_mnd_prs_bam_por_gam_slo_nor_ben_scr_qcu_fre_swe_pol_ven_tig_afr_anl_bul_tag_ctl_yor_dut_moo_sun_tha_sod_tml_cic_swa_azi_rus_lit_uzb_ses_vie_hau_lda_dyu_akn	-0.647277802875889	-1.54624150423669	0.12544251644874
717	hau_por_tsw_pan_aeg_sid_amh_svk_tur_azi_lda_tag_dgb_spa_lat_bsq_ben_amr_ven_mnd_mol_guj_zul_glc_xho_bos_fin_igb_bam_hun_slo_anl_geo_ctl_bul_mcd_scr_owc_wly_rom_est_swt_jav_ukr_ind_jpn_knd_kor_ita_hin_cic_ger_mao_grk_chh_bat_cnt_urd_akn_cze_gam_lit_pol_dut_arw_qcu_fre_prs_afr_moo_tig_nor_heb_swe_mly_krd_yor_eng_bem_sun_tha_mlt_tml_ses_tsn_aze_alb_rus_uzb_swa_vie_sod_dyu_fbf_ewe	-0.482641894593923	-1.14894325439827	0.253525800775777
718	anl_glc_swa_hin_chh_sod_gam_bos_azi_tur_tsw_bat_cic_swe_svk_bsq_rom_owc_moo_cnt_slo_grk_swt_scr_dyu_ger_est_tsn_fbf_hun_cze_tig_geo_mol_rus_alb_afr_hau_amh_mcd_fin_zul_ind_nor_mly_jpn_knd_kor_krd_ita_bam_eng_jav_ctl_mlt_sun_mnd_bul_dgb_dut_sid_spa_ukr_arw_urd_qcu_lit_prs_pol_yor_heb_ben_wly_guj_mao_fre_ses_por_lda_tag_tha_aeg_tml_ewe_igb_uzb_lat_pan_aze_ven_vie_amr_akn_xho_bem	-0.26568634864671	-0.628330372238657	0.531327609910257
719	sid_swe_zul_grk_owc_heb_amh_rom_aze_azi_igb_ind_tsn_ctl_mcd_bsq_ben_wly_ewe_cnt_fre_alb_swt_svk_bem_slo_est_akn_dyu_hun_cze_tig_geo_hin_bos_urd_lit_sod_gam_lat_fin_moo_sun_spa_mly_jpn_tml_kor_prs_mol_fbf_pol_mao_ger_mlt_jav_mnd_rus_ses_bul_anl_dut_glc_krd_ita_qcu_guj_por_arw_tsw_hau_ukr_aeg_eng_tag_pan_lda_nor_dgb_bat_tha_amr_knd_xho_cic_tur_afr_scr_uzb_swa_vie_chh_yor_ven_bam	0.48898639272373	1.15304047468331	0.251848745058664
720	wly_grk_fbf_por_hau_amh_sid_bul_uzb_aze_swt_mly_swa_swe_spa_bsq_alb_gam_tsn_cnt_rus_mcd_bem_bos_dgb_mol_hun_dyu_cic_est_arw_owc_geo_afr_lit_fre_pol_chh_aeg_ctl_fin_igb_bat_glc_mao_jpn_tml_kor_slo_scr_zul_guj_sun_lat_amr_ind_mnd_eng_xho_rom_mlt_nor_ukr_ita_ger_qcu_urd_krd_pan_yor_heb_ben_anl_cze_jav_hin_tsw_prs_akn_tag_tha_tig_knd_moo_ven_tur_svk_dut_azi_bam_vie_sod_ewe_ses_lda	0.508601912918676	1.20134363090537	0.232668465391415
721	chh_por_xho_krd_owc_wly_heb_afr_tur_uzb_bam_tag_akn_prs_cze_bsq_slo_amh_dyu_cnt_dut_mol_zul_svk_tsn_rom_fin_ses_igb_est_lat_mlt_geo_pol_scr_ukr_ger_sid_aeg_bos_hun_bem_mly_spa_jav_jpn_tml_kor_fre_mcd_swt_arw_ind_grk_sod_sun_mnd_ben_moo_guj_hau_hin_swe_pan_glc_qcu_urd_nor_bul_ewe_gam_rus_anl_ita_mao_ctl_cic_eng_ven_bat_tha_tig_knd_dgb_yor_azi_lit_alb_aze_fbf_vie_amr_lda_swa_tsw	-0.156313943577422	-0.368900558314935	0.713040357580921
722	amr_fre_tsw_slo_gam_mlt_sid_svk_azi_uzb_bam_mao_moo_grk_urd_bsq_hin_hau_swa_mnd_ukr_nor_xho_pol_dyu_glc_est_cic_yor_hun_bos_aeg_geo_prs_ita_dut_rus_wly_sod_afr_fin_akn_ind_eng_mly_jpn_tml_kor_por_pan_ven_swe_tag_guj_heb_bat_cnt_lat_bem_alb_anl_ctl_spa_arw_cze_qcu_krd_ger_rom_lda_amh_scr_owc_lit_jav_bul_igb_mol_zul_sun_tha_chh_knd_ewe_dgb_aze_mcd_ben_tur_swt_vie_tig_fbf_ses_tsn	-0.398277396861413	-0.946015840482061	0.346592001173106
723	gam_hin_tsn_rus_sid_hau_anl_slo_uzb_azi_cic_ind_xho_ita_arw_bsq_urd_heb_igb_mnd_ger_fre_yor_spa_ewe_mol_hun_swa_lda_fin_alb_wly_geo_por_eng_cze_afr_sod_amr_krd_est_ven_sun_mcd_mly_jpn_knd_kor_pan_svk_dgb_bul_jav_swe_tig_tag_cnt_lat_tsw_ctl_mlt_nor_rom_lit_dut_qcu_grk_guj_ben_zul_owc_scr_amh_glc_mao_bos_dyu_pol_bam_bat_tha_aeg_tml_ses_moo_tur_ukr_prs_aze_bem_vie_chh_fbf_akn_swt	-1.07488989331193	-2.62925016473294	0.0100131830726331
724	heb_urd_lda_eng_chh_anl_hau_swe_uzb_aze_tsw_mly_zul_afr_arw_bsq_hin_aeg_fbf_mnd_prs_bul_swa_grk_moo_mol_hun_dgb_bam_est_fre_sod_geo_pan_bos_rus_lit_owc_wly_guj_fin_ses_sun_scr_jav_jpn_tml_kor_nor_svk_dyu_lat_tag_slo_mlt_mao_cnt_ctl_igb_dut_amr_ita_cze_ger_glc_qcu_spa_ukr_krd_bem_gam_pol_amh_alb_bat_rom_swt_ben_tsn_ind_tha_tig_knd_ewe_akn_tur_por_mcd_azi_xho_vie_sid_cic_ven_yor	0.00748015832123363	0.0176426396747076	0.98596173558032
725	gam_glc_swt_svk_owc_aeg_sid_alb_uzb_tur_swa_ind_dgb_grk_dut_bsq_fre_heb_tsn_cnt_afr_scr_tsw_guj_igb_swe_fin_cic_akn_est_mol_chh_geo_slo_lit_urd_ger_hau_amh_ita_hun_fbf_mly_eng_sun_jpn_knd_kor_ukr_por_moo_krd_bat_cze_anl_tag_mnd_bos_zul_arw_amr_mcd_prs_rus_pol_qcu_ben_spa_ctl_bem_wly_bul_sod_pan_mao_rom_xho_nor_ses_jav_tha_mlt_tml_yor_dyu_azi_hin_lat_aze_ven_vie_tig_bam_ewe_lda	-0.178636767123809	-0.421568069187542	0.674313135733345
726	amr_pol_dyu_dut_chh_anl_tig_ctl_aze_azi_fbf_bat_ven_ger_afr_bsq_eng_sid_igb_mnd_cze_prs_bam_scr_lda_ita_fin_cic_tsw_est_spa_hau_geo_mol_urd_alb_ben_aeg_heb_swe_hun_moo_tag_pan_mao_jpn_tml_kor_guj_ukr_dgb_grk_ind_nor_wly_jav_cnt_mcd_akn_hin_sod_rom_krd_bul_fre_qcu_bos_slo_por_ses_gam_lat_amh_rus_mly_glc_swt_svk_yor_sun_tha_owc_knd_xho_swa_uzb_lit_arw_tur_ewe_vie_mlt_tsn_zul_bem	-0.776720962090015	-1.87141444555741	0.0644311813287541
727	aeg_lit_xho_ctl_amh_sod_mlt_bul_aze_azi_ven_bat_igb_hin_dut_bsq_fre_sid_ses_cnt_swe_pol_dgb_pan_swt_ben_fin_tsn_swa_hun_spa_amr_geo_arw_glc_krd_urd_tig_anl_rom_est_yor_sun_slo_mao_jpn_tml_kor_por_guj_moo_cze_ind_prs_chh_jav_mnd_alb_tsw_nor_hau_bos_ita_ukr_grk_qcu_eng_lat_afr_ewe_gam_mol_owc_rus_tag_scr_akn_ger_zul_mly_tha_heb_knd_fbf_bem_tur_svk_mcd_uzb_dyu_vie_wly_lda_bam_cic	-0.928980362737483	-2.25143286644782	0.0267126943035994
728	chh_ukr_lda_hin_tig_amr_gam_por_uzb_aze_akn_bat_fbf_ctl_scr_bsq_prs_anl_dyu_mnd_bul_lat_swt_krd_tsw_ben_hun_swa_bam_est_glc_sod_geo_swe_rom_lit_nor_hau_sid_urd_fin_dgb_ind_ger_mao_jpn_knd_kor_eng_pol_tsn_pan_jav_slo_heb_sun_cnt_dut_bem_grk_owc_fre_mol_rus_mcd_qcu_bos_spa_cze_zul_wly_alb_aeg_svk_mly_ita_ewe_afr_yor_tag_tha_mlt_tml_ses_cic_azi_guj_arw_tur_xho_vie_amh_igb_moo_ven	-0.21654101461772	-0.511097892673606	0.610493757392282
729	gam_svk_ven_ita_amr_heb_amh_scr_azi_tur_dyu_jav_dgb_swe_ctl_bsq_por_chh_xho_mnd_eng_slo_cic_ben_ses_pan_fin_ewe_igb_est_prs_tig_geo_mcd_nor_rom_spa_wly_owc_ukr_hun_tsw_tag_guj_mly_jpn_knd_kor_lit_rus_tsn_lat_bat_afr_sid_mao_cnt_bul_zul_mol_anl_glc_krd_arw_dut_qcu_bos_pol_cze_fbf_hau_hin_mlt_grk_ind_urd_swt_fre_bam_sun_tha_sod_tml_akn_lda_aze_alb_ger_uzb_swa_vie_aeg_yor_bem_moo	0.152275838725337	0.358730700193965	0.720609653536995
730	amh_lat_dgb_ctl_mlt_heb_gam_dut_tur_azi_bam_bat_moo_mcd_bul_bsq_svk_aeg_bem_mnd_grk_krd_tsw_rom_yor_nor_est_akn_ven_hun_mol_sid_geo_arw_scr_alb_rus_amr_tig_hin_fin_fbf_jav_swe_mly_jpn_tml_kor_pol_lit_swt_pan_ind_slo_hau_tag_cnt_glc_zul_ben_owc_cze_fre_bos_ukr_qcu_por_urd_guj_lda_wly_afr_chh_ger_mao_spa_ses_eng_cic_sun_tha_sod_knd_tsn_igb_aze_prs_ita_uzb_dyu_vie_anl_ewe_xho_swa	-0.505027225739947	-1.20127004808245	0.232696860165595
731	aeg_arw_cic_ctl_tig_wly_heb_urd_azi_uzb_moo_ind_ven_cze_alb_bsq_spa_mlt_ses_cnt_pol_grk_tsw_lat_akn_swe_hun_swa_ewe_est_afr_amh_geo_ita_ger_prs_bos_owc_gam_svk_fin_tsn_bat_mcd_mao_jpn_tml_kor_eng_ben_bem_nor_tag_mol_amr_mly_mnd_rus_bam_slo_sod_glc_guj_scr_hin_qcu_por_dut_pan_zul_sid_krd_chh_bul_jav_ukr_xho_rom_dgb_sun_tha_anl_knd_fbf_dyu_tur_fre_lit_aze_igb_vie_hau_swt_yor_lda	-0.755630152241241	-1.81744013063507	0.0723699950683321
732	wly_urd_dyu_cze_sid_anl_owc_glc_aze_tur_ses_bat_ven_lit_mol_bsq_fre_amh_dgb_cnt_grk_swe_lda_eng_swt_nor_hun_cic_yor_est_bos_aeg_geo_spa_bul_hin_krd_mlt_amr_afr_fin_zul_mly_scr_jav_jpn_tml_kor_ger_svk_akn_alb_tag_rom_heb_ind_mnd_pan_bem_guj_chh_pol_dut_ita_ben_qcu_ukr_prs_arw_tsw_gam_lat_tig_slo_sun_mcd_swa_ctl_moo_mao_tha_sod_knd_tsn_igb_azi_rus_por_uzb_xho_vie_hau_ewe_fbf_bam	-0.821347001570657	-1.98665862371436	0.0499032529602448
733	owc_ukr_swa_ben_aeg_amr_amh_bul_tur_azi_ses_tag_dyu_guj_nor_bsq_krd_gam_dgb_mnd_eng_urd_cic_ita_xho_svk_fin_moo_bam_est_rom_hau_geo_hin_pol_fre_alb_anl_sid_lat_hun_swt_sun_scr_ind_jpn_knd_kor_rus_ctl_igb_bos_mly_prs_wly_jav_cnt_lit_bem_pan_sod_cze_spa_ger_glc_qcu_arw_dut_mol_fbf_chh_mcd_tig_afr_mao_swe_ewe_por_akn_bat_tha_heb_tml_ven_yor_aze_slo_grk_uzb_tsn_vie_mlt_lda_tsw_zul	0.0641807596558212	0.151114491448912	0.880212703644431
734	tig_ita_ewe_pol_chh_heb_wly_afr_azi_aze_cic_jav_swa_swe_mcd_bsq_ctl_sod_swt_cnt_nor_rom_dgb_svk_dyu_bos_fin_lda_igb_est_por_aeg_geo_ger_alb_guj_grk_owc_hau_slo_hun_bem_sun_bul_ind_jpn_knd_kor_lat_arw_zul_krd_mao_fre_mlt_mly_mnd_hin_yor_mol_gam_ukr_spa_rus_dut_qcu_eng_glc_urd_akn_anl_pan_sid_prs_bat_cze_moo_lit_ses_tag_tha_amr_tml_fbf_tsw_tur_ben_scr_uzb_tsn_vie_amh_xho_bam_ven	-0.740857049722032	-1.78278635899896	0.07788402031726
735	wly_bos_ven_nor_heb_owc_tig_arw_tur_aze_tsw_tag_cic_ukr_bul_bsq_slo_mlt_igb_cnt_mol_fre_swa_svk_lda_alb_fin_akn_fbf_est_urd_amr_geo_ger_guj_prs_afr_hau_chh_ita_hun_zul_ind_scr_bat_jpn_knd_kor_mcd_ben_ses_glc_mly_rom_aeg_jav_mnd_dut_dyu_pol_amh_hin_pan_spa_lit_qcu_eng_rus_cze_ewe_sid_ctl_sod_grk_sun_swe_moo_por_xho_mao_tha_gam_tml_swt_dgb_azi_lat_krd_uzb_yor_vie_anl_bem_bam_tsn	-0.247452091343517	-0.585932553698954	0.559340163196855
736	anl_afr_ven_glc_sod_sid_gam_ukr_azi_aze_tsw_ind_swt_cze_eng_bsq_scr_amh_ewe_mnd_mol_lat_yor_urd_dyu_por_est_cic_igb_hun_ita_mlt_geo_dut_swe_nor_rom_chh_tig_grk_fin_tsn_sun_rus_bat_jpn_tml_kor_arw_ctl_xho_alb_tag_bul_hau_mao_cnt_mcd_lda_krd_heb_svk_fre_hin_prs_qcu_slo_bos_ger_fbf_amr_spa_owc_ben_mly_pan_zul_pol_bem_jav_tha_wly_knd_moo_swa_uzb_lit_guj_tur_dgb_vie_aeg_ses_akn_bam	0.501984177966031	1.18724269269615	0.238155570762564
737	amh_cze_xho_dut_heb_owc_sod_ben_aze_tur_akn_tag_igb_afr_slo_bsq_fre_aeg_ewe_cnt_arw_lat_zul_ita_dgb_bul_fin_tsw_bam_est_nor_mlt_geo_pan_glc_ctl_eng_sid_chh_svk_hun_bem_mao_alb_bat_jpn_knd_kor_spa_rus_lda_mcd_ind_por_hau_mly_mnd_ukr_dyu_guj_amr_swe_mol_lit_hin_qcu_rom_grk_urd_moo_tig_ger_anl_krd_sun_scr_tsn_pol_ven_jav_tha_wly_tml_ses_yor_azi_bos_prs_uzb_cic_vie_gam_swa_swt_fbf	0.459963140494687	1.08431702049914	0.281027273882109
738	gam_lat_cic_fre_anl_owc_sod_prs_aze_azi_tsn_mly_bam_krd_guj_bsq_bos_amr_yor_mnd_svk_pan_zul_ctl_ven_rus_est_swt_ewe_hun_ukr_sid_geo_afr_hin_grk_por_wly_amh_slo_fin_tsw_mao_urd_sun_jpn_tml_kor_rom_alb_dyu_swe_bat_mol_aeg_ind_cnt_eng_fbf_ben_hau_lit_arw_scr_cze_qcu_mcd_glc_bul_ses_tig_nor_mlt_ita_tag_dut_swa_spa_bem_jav_tha_chh_knd_xho_lda_tur_pol_ger_uzb_dgb_vie_heb_moo_igb_akn	0.335144855122734	0.788748665294194	0.432265010298003
739	owc_mcd_tsw_spa_sid_mlt_aeg_lit_tur_azi_tsn_ind_swa_bul_grk_bsq_rom_tig_lda_cnt_hin_svk_ewe_afr_fbf_lat_fin_dyu_moo_hun_guj_chh_geo_prs_dut_pol_rus_wly_hau_mol_est_dgb_mao_scr_sun_jpn_tml_kor_eng_pan_yor_alb_mly_nor_anl_jav_mnd_slo_swt_swe_gam_fre_ben_por_glc_qcu_bos_krd_urd_zul_heb_cze_amr_ukr_bat_ita_bam_ctl_igb_tag_tha_sod_knd_akn_ses_aze_ger_arw_uzb_bem_vie_amh_ven_xho_cic	-0.250837778359822	-0.592350922876242	0.555053108549344
740	heb_slo_zul_pol_amh_sod_anl_cze_aze_tur_swt_sun_igb_scr_pan_bsq_eng_wly_xho_mnd_bul_lit_cic_spa_tsn_rom_hun_ewe_tsw_est_glc_tig_geo_hin_urd_mcd_rus_gam_amr_prs_fin_bam_ind_ita_tag_jpn_knd_kor_svk_arw_lda_swe_mly_guj_chh_bat_cnt_krd_dgb_alb_sid_por_ger_nor_dut_qcu_grk_lat_afr_fbf_mlt_fre_aeg_ctl_mao_mol_ses_ukr_ven_jav_tha_hau_tml_swa_yor_azi_bos_ben_uzb_moo_vie_owc_dyu_bem_akn	-0.346605014477364	-0.820667692298845	0.413934196279598
741	sid_por_bam_rom_amr_hau_tig_scr_uzb_tur_zul_mao_igb_cze_hin_bsq_glc_anl_bem_mnd_alb_slo_dyu_mcd_akn_eng_fin_moo_ewe_hun_rus_mlt_geo_ger_pan_dut_prs_amh_chh_ukr_est_tsw_ind_pol_mly_jpn_tml_kor_guj_ita_swa_afr_tag_lat_sod_sun_cnt_arw_xho_bos_gam_krd_grk_ben_svk_qcu_fre_lit_spa_lda_heb_nor_owc_urd_bat_swe_ven_ctl_cic_jav_tha_wly_knd_yor_tsn_aze_bul_mol_azi_fbf_vie_aeg_ses_swt_dgb	-0.377922131627856	-0.897565519104262	0.371734993065052
742	hau_spa_ses_cze_tig_anl_amr_guj_azi_tur_swt_ind_fbf_swe_dut_bsq_rom_owc_dgb_cnt_fre_alb_bem_ita_cic_mol_est_swa_igb_fin_hin_mlt_geo_krd_bos_urd_slo_gam_sid_por_hun_dyu_tag_ben_mao_jpn_tml_kor_arw_pan_moo_glc_bat_prs_sod_mly_mnd_lit_zul_rus_heb_bul_ger_scr_svk_qcu_lat_afr_ukr_akn_aeg_grk_chh_mcd_jav_nor_tsw_pol_yor_sun_tha_wly_knd_ewe_lda_uzb_eng_ctl_aze_bam_vie_amh_tsn_xho_ven	0.356493428765088	0.839982687030702	0.403072351175746
743	tig_glc_moo_pan_amh_chh_heb_hin_azi_tur_ewe_sun_yor_slo_krd_bsq_afr_gam_tsw_cnt_bul_fre_bem_por_dyu_grk_est_bam_tsn_hun_eng_mlt_geo_ben_ukr_guj_mol_owc_sod_ctl_fin_zul_mao_ita_bat_jpn_knd_kor_nor_ger_akn_pol_mly_svk_hau_ind_mnd_swe_swa_lat_amr_cze_mcd_prs_rom_qcu_spa_urd_rus_xho_anl_bos_sid_dut_tag_scr_igb_arw_fbf_jav_tha_wly_tml_dgb_ses_uzb_alb_lit_aze_swt_vie_aeg_cic_lda_ven	-0.241811567155127	-0.5724972644572	0.568366591526518
744	gam_swe_moo_ctl_heb_anl_amh_rom_azi_aze_bam_sun_bem_urd_bul_bsq_mcd_aeg_zul_mnd_hin_cze_akn_pan_tsw_alb_est_yor_dyu_hun_afr_hau_geo_glc_ben_spa_mol_owc_amr_prs_fin_tsn_ind_ger_jav_jpn_knd_kor_pol_lat_lda_slo_mao_eng_mlt_tag_cnt_lit_swa_nor_tig_fre_arw_scr_rus_qcu_dut_por_ukr_ewe_wly_bos_chh_krd_mly_svk_xho_ita_igb_bat_tha_sod_tml_ven_ses_uzb_grk_guj_tur_cic_vie_sid_swt_fbf_dgb	-0.539890578421944	-1.28813615871424	0.200894347024956
745	anl_glc_tsn_lit_mlt_sod_wly_grk_tur_azi_moo_jav_cic_ctl_mcd_bsq_rom_heb_bam_cnt_por_fre_lda_ben_dyu_bul_est_swt_fbf_hun_lat_hau_geo_nor_ukr_afr_scr_aeg_sid_pol_fin_zul_tag_cze_ind_jpn_tml_kor_krd_ger_ses_mol_bat_swe_tig_sun_mnd_slo_bem_rus_chh_alb_svk_prs_guj_qcu_eng_hin_pan_swa_owc_arw_gam_ita_mao_dut_dgb_bos_ven_mly_tha_amr_knd_ewe_yor_uzb_spa_urd_aze_xho_vie_amh_igb_akn_tsw	-1.34835775491905	-3.37598516181649	0.00107478264589495
746	aeg_rus_yor_fre_amh_amr_sid_pol_tur_aze_igb_ind_bam_urd_por_bsq_svk_owc_ven_mnd_cze_nor_ses_pan_tsn_swe_hun_akn_dyu_fin_bos_heb_geo_ita_ukr_bul_rom_wly_hau_ben_est_fbf_sun_spa_bat_jpn_knd_kor_dut_afr_bem_lat_mly_guj_chh_jav_cnt_mcd_xho_lit_gam_alb_scr_hin_glc_qcu_mol_ger_ctl_moo_tig_slo_anl_krd_mao_eng_tsw_grk_swa_tag_tha_sod_tml_ewe_cic_uzb_arw_prs_azi_swt_vie_mlt_lda_dgb_zul	-0.545448622251183	-1.29957693753388	0.196958208939344
747	amr_bos_tsn_rom_anl_amh_mlt_ger_tur_uzb_moo_bat_swt_glc_spa_bsq_ctl_wly_dyu_mnd_grk_nor_dgb_mcd_ewe_afr_hun_igb_bem_fin_urd_gam_geo_por_cze_pan_prs_aeg_owc_hin_est_xho_ind_arw_mao_jpn_tml_kor_mol_bul_zul_slo_tag_lat_heb_jav_cnt_ukr_akn_rus_sid_alb_eng_dut_guj_qcu_svk_fre_lit_yor_chh_ben_sod_ita_sun_krd_ven_scr_lda_mly_tha_tig_knd_fbf_bam_azi_swe_pol_aze_ses_vie_hau_tsw_swa_cic	-0.336288281270791	-0.797568952626738	0.427152392231276
748	heb_alb_yor_slo_sid_hau_tig_ben_uzb_azi_lda_mly_bem_eng_afr_bsq_krd_aeg_dyu_cnt_ctl_lat_akn_grk_swt_ita_hun_moo_ven_est_spa_amr_geo_mcd_bul_cze_svk_amh_owc_fre_fin_fbf_jav_nor_bat_jpn_knd_kor_prs_pan_dgb_mol_sun_lit_chh_tag_mnd_guj_zul_pol_wly_rom_rus_arw_glc_qcu_por_dut_urd_swa_anl_ukr_sod_swe_ind_scr_tsn_ger_ses_mao_tha_mlt_tml_igb_tsw_tur_bos_hin_aze_bam_vie_gam_xho_cic_ewe	-0.703660409477739	-1.69151102882707	0.0940877191461854
749	sid_lat_akn_por_amh_chh_mlt_spa_uzb_aze_tsw_ind_moo_ger_cze_bsq_lit_tig_xho_mnd_urd_pol_zul_fre_lda_eng_est_fbf_dyu_fin_ita_hau_geo_pan_krd_rus_alb_amr_aeg_guj_hun_swa_bat_bos_tag_jpn_tml_kor_hin_ctl_igb_scr_sun_rom_owc_mao_cnt_mol_yor_swe_gam_arw_slo_grk_svk_qcu_ben_prs_ukr_tsn_heb_nor_wly_glc_mly_dut_dgb_afr_cic_jav_tha_anl_knd_ses_ewe_tur_bul_mcd_azi_ven_vie_sod_swt_bem_bam	-0.680923362566937	-1.63122182442666	0.106225543775874
750	aeg_svk_swa_urd_heb_hau_owc_rom_uzb_azi_akn_tag_bam_bul_ben_bsq_eng_mlt_ewe_cnt_nor_afr_zul_pol_tsn_dut_fin_fbf_cic_est_rus_anl_geo_alb_ger_pan_scr_chh_wly_krd_hun_igb_bat_grk_jav_jpn_knd_kor_bos_slo_lda_cze_ind_glc_gam_mly_mnd_spa_ven_mcd_sid_lat_ukr_arw_hin_qcu_swe_mol_por_bem_sod_ctl_amr_guj_sun_prs_moo_ita_swt_mao_tha_tig_tml_dyu_dgb_tur_fre_lit_aze_xho_vie_amh_tsw_ses_yor	-0.517736352469611	-1.23108282032669	0.221396177086331
751	amr_mol_swt_fre_mlt_sod_owc_arw_azi_uzb_igb_sun_cic_pol_slo_bsq_rus_aeg_tsw_mnd_ben_hin_xho_ger_bam_krd_hun_lda_zul_fin_bul_heb_geo_svk_pan_lit_scr_amh_anl_spa_est_yor_jav_eng_mao_jpn_tml_kor_cze_mcd_ewe_bos_tag_prs_gam_ind_cnt_rom_swa_nor_chh_ita_lat_glc_swe_qcu_grk_por_ctl_moo_tig_afr_sid_dut_mly_guj_akn_ukr_ses_bat_tha_hau_knd_bem_ven_aze_alb_urd_tur_dyu_vie_wly_dgb_fbf_tsn	-0.94283572970401	-2.2840790375789	0.0246423228211294
752	tig_krd_fbf_rom_hau_anl_amh_dut_uzb_aze_igb_jav_tsn_ben_bos_bsq_spa_sid_ven_cnt_cze_rus_swt_swe_yor_prs_est_bem_tsw_fin_alb_gam_geo_slo_urd_guj_ctl_amr_mlt_lat_hun_dyu_bat_fre_sun_jpn_knd_kor_glc_arw_ses_pol_ind_hin_heb_tag_mnd_svk_cic_scr_chh_por_ger_pan_bul_qcu_ita_mcd_lit_dgb_owc_mol_sod_eng_mly_nor_xho_ukr_bam_mao_tha_wly_tml_akn_zul_azi_afr_grk_tur_moo_vie_aeg_ewe_lda_swa	-0.522113096387343	-1.24266400260441	0.217115793901279
753	gam_scr_yor_pan_tig_sod_amh_spa_uzb_tur_xho_jav_moo_arw_guj_bsq_ben_hau_bem_mnd_rus_prs_bam_bul_ses_ukr_fin_tsn_ewe_est_swe_heb_geo_lit_bos_alb_afr_mlt_amr_mcd_hun_fbf_sun_krd_tag_jpn_knd_kor_por_ita_akn_fre_mao_eng_wly_bat_cnt_cze_lda_glc_aeg_lat_pol_mol_dut_qcu_nor_ger_rom_igb_chh_svk_sid_slo_mly_urd_tsw_hin_cic_ind_tha_owc_tml_dgb_ven_aze_grk_ctl_azi_zul_vie_anl_dyu_swt_swa	-0.100710369934308	-0.237697317001709	0.812638749080419
754	tig_pol_cic_alb_heb_chh_gam_scr_aze_azi_lda_mly_zul_por_fre_bsq_dut_anl_moo_mnd_lit_hin_fbf_spa_ses_eng_est_ven_tsn_hun_arw_owc_geo_ukr_rus_swe_rom_mlt_amh_grk_fin_dyu_bat_svk_mao_jpn_knd_kor_lat_urd_bam_guj_jav_ben_sod_tag_cnt_glc_dgb_bul_sid_mcd_cze_ita_ctl_qcu_afr_slo_pan_xho_aeg_krd_wly_prs_ind_ger_bem_mol_swt_sun_tha_amr_tml_yor_ewe_uzb_nor_bos_tur_tsw_vie_hau_swa_akn_igb	0.0857559695868833	0.201960102789582	0.840389036913641
755	amr_lit_igb_mol_tig_mlt_hau_fre_tur_uzb_dyu_sun_cic_nor_alb_bsq_pan_owc_zul_cnt_swe_hin_lda_bos_ewe_por_hun_akn_tsn_fin_glc_anl_geo_spa_krd_rom_afr_chh_aeg_prs_est_moo_bat_ctl_mao_jpn_tml_kor_arw_rus_swt_urd_tag_cze_wly_jav_mnd_ita_bem_dut_sod_grk_mcd_bul_ben_qcu_lat_slo_ger_tsw_amh_svk_sid_scr_mly_ukr_ven_guj_dgb_ind_tha_heb_knd_ses_fbf_aze_pol_eng_azi_yor_vie_gam_xho_swa_bam	-0.842757131755717	-2.03443906423531	0.0447548903797583
756	hau_scr_tsn_glc_chh_gam_amh_lat_tur_azi_zul_mao_dgb_mcd_eng_bsq_arw_sod_fbf_mnd_guj_nor_dyu_urd_yor_lit_hun_igb_swt_est_ben_owc_geo_pol_bos_hin_prs_mlt_anl_swe_fin_bem_bat_ctl_sun_jpn_knd_kor_ita_fre_akn_afr_jav_krd_heb_ind_cnt_pan_swa_alb_aeg_slo_cze_svk_spa_qcu_rus_dut_mol_moo_wly_rom_amr_ger_mly_grk_lda_bul_ses_tag_tha_sid_tml_xho_ven_aze_por_ukr_uzb_bam_vie_tig_cic_ewe_tsw	0.0127613553632534	0.0300447900830138	0.976095714754291
757	tig_krd_ven_pan_chh_gam_amh_ger_uzb_aze_akn_mao_yor_prs_pol_bsq_ita_anl_dyu_cnt_hin_rom_fbf_ctl_zul_nor_est_swt_ewe_fin_bos_sod_geo_svk_guj_glc_grk_amr_owc_urd_hun_moo_tag_rus_mly_jpn_knd_kor_lat_arw_igb_mcd_bat_mol_sid_ind_mnd_ukr_cic_eng_heb_por_cze_slo_spa_qcu_afr_swe_lit_lda_mlt_scr_aeg_ben_jav_alb_bem_fre_ses_sun_tha_hau_tml_xho_dgb_tur_bul_dut_azi_swa_vie_wly_tsw_bam_tsn	-0.0603778139243446	-0.142331557329296	0.887126020850399
758	mlt_alb_dyu_pol_amh_sid_chh_swe_aze_tur_swa_tag_ses_cze_svk_bsq_krd_sod_akn_cnt_hin_ger_zul_ita_moo_nor_est_tsn_fbf_fin_lit_wly_geo_por_bul_arw_eng_amr_hau_afr_hun_yor_sun_mol_jav_jpn_knd_kor_rom_spa_igb_rus_bat_ctl_anl_mly_mnd_slo_lda_mcd_heb_ben_scr_urd_guj_qcu_lat_prs_glc_swt_owc_dut_aeg_grk_ind_ukr_bem_fre_xho_mao_tha_gam_tml_tsw_bam_uzb_pan_bos_azi_dgb_vie_tig_cic_ven_ewe	0.258348265434918	0.607834361199184	0.544778815819935
759	owc_mcd_bam_lat_chh_amh_sod_urd_azi_uzb_ven_bat_akn_guj_prs_bsq_por_tig_zul_cnt_slo_ita_cic_swe_tsn_lit_hun_yor_ewe_fin_rom_mlt_geo_bos_ukr_scr_ben_heb_hau_ctl_est_dgb_tag_grk_mly_jpn_tml_kor_pol_hin_tsw_mol_jav_ger_amr_ind_mnd_fre_swa_svk_gam_bul_dut_cze_krd_qcu_eng_rus_afr_bem_aeg_spa_wly_glc_sun_pan_fbf_nor_lda_mao_tha_anl_knd_ses_dyu_tur_arw_alb_aze_igb_vie_sid_moo_swt_xho	-0.288221537465151	-0.681672186381351	0.497140351679359
760	owc_ger_tsn_bul_tig_chh_aeg_mcd_azi_aze_swt_mly_bam_slo_cze_bsq_mol_sid_yor_cnt_fre_afr_swa_bos_dgb_svk_fin_tsw_ses_est_hin_heb_geo_ukr_nor_pol_dut_mlt_amr_por_hun_dyu_jav_ctl_sun_jpn_knd_kor_lit_spa_zul_glc_ind_rom_amh_mao_mnd_scr_fbf_lat_gam_arw_prs_rus_urd_qcu_guj_alb_eng_igb_sod_grk_anl_swe_tag_ben_moo_ita_akn_bat_tha_wly_tml_lda_cic_uzb_krd_pan_tur_ven_vie_hau_ewe_xho_bem	0.0223611498861925	0.0526587792388458	0.958116730001988
761	chh_pol_igb_prs_tig_anl_amh_cze_uzb_aze_bam_mly_swt_bos_dut_bsq_lit_hau_ewe_cnt_por_guj_zul_ctl_tsn_slo_est_bem_dgb_fin_grk_owc_geo_alb_urd_rom_hin_mlt_gam_eng_hun_ses_tag_fre_sun_jpn_knd_kor_ger_glc_ven_scr_bat_svk_sid_jav_mnd_spa_xho_nor_heb_arw_afr_pan_lat_qcu_swe_krd_mol_swa_aeg_bul_sod_ita_ind_ben_fbf_rus_lda_mao_tha_amr_tml_yor_moo_azi_ukr_mcd_tur_dyu_vie_wly_cic_tsw_akn	-0.278679414910121	-0.660084764155956	0.510830969368674
762	chh_alb_bem_guj_aeg_sod_anl_lit_uzb_tur_dyu_sun_lda_spa_nor_bsq_cze_wly_moo_cnt_por_pol_swt_swe_ewe_arw_fin_igb_tsw_est_slo_amr_geo_ctl_mol_krd_bul_hau_heb_dut_hun_zul_tag_svk_jav_jpn_tml_kor_ita_prs_bam_eng_mly_pan_owc_mao_mnd_grk_yor_lat_mlt_ben_glc_rus_ger_qcu_afr_scr_hin_fbf_gam_urd_amh_fre_ind_mcd_cic_rom_dgb_bat_tha_tig_knd_tsn_xho_azi_bos_ukr_aze_ses_vie_sid_akn_swa_ven	-0.450928996554373	-1.07064569413826	0.287099527653647
763	hau_glc_xho_svk_amh_wly_chh_krd_aze_azi_igb_tag_dgb_ukr_mol_bsq_prs_tig_zul_cnt_por_rus_yor_ita_bem_ben_fin_akn_ses_est_dut_heb_geo_pol_nor_guj_ctl_amr_mlt_arw_hun_dyu_bat_ger_ind_jpn_tml_kor_pan_urd_tsw_eng_mao_grk_owc_mly_mnd_lit_fbf_spa_aeg_hin_bul_lat_fre_qcu_rom_alb_cze_swa_sod_scr_gam_slo_jav_afr_swt_bos_cic_sun_tha_sid_knd_tsn_lda_tur_swe_mcd_uzb_ven_vie_anl_ewe_bam_moo	-0.518577547231006	-1.2388015747968	0.218536565672084
764	hau_pan_ewe_hin_wly_heb_mlt_cze_uzb_tur_lda_bat_akn_lit_swe_bsq_svk_aeg_cic_mnd_afr_fre_yor_bul_dgb_krd_fin_xho_ses_hun_ben_owc_geo_por_nor_ukr_urd_tig_chh_rom_est_moo_sun_slo_tag_jpn_knd_kor_eng_rus_tsw_mol_mly_mcd_amr_ind_cnt_bos_bem_scr_sod_ger_prs_arw_ctl_qcu_pol_alb_lat_swa_anl_glc_amh_dut_mao_grk_swt_ita_fbf_jav_tha_sid_tml_zul_igb_azi_guj_spa_aze_dyu_vie_gam_ven_bam_tsn	-0.519208399379207	-1.23409541713752	0.220276857344852
765	amr_guj_swa_lat_gam_sid_hau_mcd_aze_uzb_cic_mao_fbf_svk_dut_bsq_ukr_sod_igb_cnt_mol_fre_akn_bos_dgb_pan_est_xho_yor_hun_nor_tig_geo_urd_ctl_bul_pol_wly_anl_slo_fin_swt_tag_rom_sun_jpn_tml_kor_swe_eng_zul_por_mly_krd_chh_ind_mnd_hin_lda_scr_owc_ita_cze_afr_grk_qcu_arw_glc_prs_ewe_amh_lit_mlt_ben_bat_alb_ses_spa_bem_jav_tha_aeg_knd_tsw_moo_azi_ger_rus_tur_tsn_vie_heb_dyu_bam_ven	-0.924600327498889	-2.23833102395256	0.0275855957853111
766	amr_arw_cic_pan_owc_hau_sod_pol_azi_uzb_bam_mao_dyu_por_eng_bsq_mcd_amh_xho_mnd_lat_fre_bem_afr_yor_prs_est_dgb_ven_fin_rus_gam_geo_lit_spa_guj_hin_anl_mlt_glc_hun_fbf_sun_alb_mly_jpn_tml_kor_krd_grk_zul_ita_jav_cze_tig_tag_cnt_rom_akn_swe_chh_urd_slo_ctl_mol_qcu_ben_ukr_bul_swt_sid_svk_wly_scr_ind_ger_tsn_nor_igb_bat_tha_aeg_knd_tsw_ses_tur_bos_dut_aze_lda_vie_heb_swa_ewe_moo	-1.14475595306075	-2.81576346344407	0.00594103761547902
767	mlt_hin_yor_lat_aeg_anl_wly_ger_azi_aze_tsw_sun_ses_slo_ctl_bsq_pan_sod_ewe_cnt_por_spa_zul_alb_cic_glc_fin_dyu_tsn_est_pol_amr_geo_cze_bul_dut_krd_heb_tig_scr_hun_akn_jav_rus_ind_jpn_knd_kor_mol_lit_swa_bos_mly_ita_chh_mao_mnd_urd_bem_arw_amh_swe_grk_ben_afr_qcu_nor_fre_prs_lda_gam_eng_owc_mcd_bat_guj_ven_svk_fbf_tag_tha_hau_tml_igb_swt_uzb_ukr_rom_tur_dgb_vie_sid_xho_moo_bam	-0.625724976593727	-1.49610516895036	0.13801223505573
768	chh_ukr_zul_pan_heb_wly_aeg_nor_uzb_azi_cic_ind_ses_grk_pol_bsq_slo_tig_xho_cnt_afr_swe_bem_hin_ewe_arw_est_swa_bam_hun_bos_sod_geo_glc_prs_urd_svk_owc_mlt_rom_fin_swt_mao_ben_mly_jpn_knd_kor_ger_krd_dyu_fre_tag_spa_anl_sun_mnd_lat_yor_eng_sid_rus_dut_mcd_mol_qcu_alb_ctl_cze_akn_amh_por_amr_bul_bat_guj_fbf_scr_ven_jav_tha_gam_tml_lda_tsw_tur_lit_ita_aze_tsn_vie_hau_moo_igb_dgb	-0.228895236592422	-0.540362324649114	0.590238938189278
769	anl_glc_igb_hin_tig_gam_aeg_ben_aze_tur_moo_jav_ven_alb_scr_bsq_rus_amr_ses_cnt_ukr_fre_akn_arw_swt_krd_est_dgb_dyu_hun_ita_wly_geo_mcd_ger_slo_nor_owc_sid_grk_fin_swa_bat_afr_mly_jpn_knd_kor_prs_pol_yor_ctl_tag_eng_mlt_ind_mnd_spa_tsn_bos_hau_guj_swe_por_lat_qcu_svk_cze_mol_ewe_sod_pan_chh_bul_mao_urd_bem_rom_tsw_sun_tha_heb_tml_cic_xho_uzb_dut_lit_azi_zul_vie_amh_lda_bam_fbf	-0.376125200413164	-0.892063279397338	0.374661344290503
770	wly_ben_tsw_nor_sid_amh_hau_bos_aze_azi_xho_sun_ewe_dut_cze_bsq_mol_tig_lda_cnt_eng_grk_moo_ger_yor_krd_est_zul_bem_fin_glc_gam_geo_scr_lat_pan_arw_owc_sod_hin_hun_tsn_mao_fre_jav_jpn_knd_kor_svk_guj_bam_mcd_tag_ita_amr_mly_mnd_slo_ses_prs_anl_rus_pol_afr_urd_qcu_rom_lit_ctl_akn_mlt_bul_aeg_swe_ind_spa_ven_ukr_igb_bat_tha_chh_tml_swt_fbf_uzb_por_alb_tur_dyu_vie_heb_cic_swa_dgb	0.755426920516123	1.79562973246885	0.0758011614905624
771	tig_nor_yor_krd_sod_amr_mlt_grk_azi_uzb_tsw_tag_dgb_rus_hin_bsq_guj_chh_swa_cnt_alb_afr_xho_rom_lda_slo_fin_swt_tsn_est_ukr_hau_geo_dut_eng_ger_ctl_amh_anl_arw_hun_bam_mao_spa_sun_jpn_knd_kor_swe_ben_bem_lit_jav_pol_aeg_ind_mnd_ita_igb_mcd_owc_fre_urd_svk_scr_qcu_cze_por_glc_zul_heb_lat_sid_pan_mly_mol_fbf_bul_cic_bat_tha_gam_tml_akn_ewe_tur_prs_bos_aze_dyu_vie_wly_ses_ven_moo	0.561896269906046	1.3252990767373	0.188318673069018
772	anl_ita_igb_fre_gam_aeg_sod_guj_aze_azi_zul_sun_xho_eng_rus_bsq_prs_amr_yor_mnd_lat_bul_fbf_glc_cic_cze_hun_bam_akn_fin_por_wly_geo_grk_bos_ctl_afr_amh_hau_arw_est_lda_jav_mol_mao_jpn_knd_kor_slo_lit_moo_ukr_ind_pol_tig_tag_cnt_rom_dgb_hin_owc_ben_dut_mcd_urd_qcu_ger_alb_nor_ven_mlt_scr_chh_swe_mly_spa_swt_svk_dyu_bat_tha_heb_tml_bem_swa_uzb_krd_pan_tur_tsn_vie_sid_ses_tsw_ewe	-0.640270757284544	-1.53111816061448	0.129134827992153
773	sid_cze_moo_lit_chh_mlt_aeg_pan_uzb_tur_yor_sun_igb_mcd_mol_bsq_ita_wly_fbf_cnt_por_nor_tsn_swe_swa_rus_est_tsw_dgb_fin_grk_hau_geo_pol_krd_scr_bul_owc_sod_rom_hun_swt_jav_dut_bat_jpn_knd_kor_arw_guj_dyu_urd_ind_afr_gam_mao_mnd_slo_akn_alb_heb_svk_lat_ben_glc_qcu_ukr_eng_spa_ven_tig_ger_anl_hin_mly_fre_lda_prs_cic_tag_tha_amr_tml_bam_ewe_azi_ctl_bos_aze_xho_vie_amh_zul_ses_bem	-0.528501446680396	-1.25737276635282	0.211767080738813
774	heb_urd_lda_scr_hau_anl_amh_guj_azi_aze_bem_bat_akn_alb_swe_bsq_dut_chh_tsn_cnt_lit_fre_dyu_rom_tsw_ctl_hun_dgb_igb_est_por_mlt_geo_ben_nor_prs_spa_amr_tig_slo_fin_ewe_mly_hin_jav_jpn_knd_kor_pan_ukr_yor_grk_tag_bos_wly_mao_mnd_glc_swt_ger_aeg_rus_eng_lat_mol_qcu_ita_bul_krd_moo_gam_arw_owc_afr_sun_cze_ven_mcd_ses_ind_tha_sod_tml_bam_cic_uzb_pol_svk_tur_xho_vie_sid_zul_fbf_swa	-0.463424491464925	-1.10260032612311	0.273045911749993
775	amh_afr_ses_glc_anl_owc_amr_fre_uzb_tur_igb_bat_cic_bul_lit_bsq_ita_aeg_moo_cnt_pan_urd_bem_alb_akn_arw_fin_swt_xho_hun_rom_wly_geo_ctl_svk_prs_scr_tig_heb_spa_est_dyu_mao_ukr_ind_jpn_knd_kor_lat_ben_swa_swe_jav_slo_hau_sun_mnd_nor_ven_hin_mlt_cze_mcd_por_dut_qcu_eng_mol_pol_tsw_chh_krd_gam_guj_tag_rus_fbf_grk_dgb_mly_tha_sod_tml_bam_ewe_azi_ger_bos_aze_tsn_vie_sid_zul_yor_lda	-0.841097823425319	-2.03001846493294	0.0452112990245453
776	amh_nor_moo_ukr_amr_gam_chh_scr_tur_azi_zul_jav_igb_bul_cze_bsq_por_mlt_ewe_mnd_rus_hin_akn_pol_ses_grk_fin_dyu_swa_est_ben_heb_geo_lat_fre_pan_lit_anl_owc_slo_hun_bam_mly_rom_tag_jpn_knd_kor_guj_glc_ven_dut_sun_ita_aeg_ind_cnt_mol_fbf_ger_sid_prs_afr_urd_ctl_qcu_arw_svk_alb_dgb_wly_spa_tig_eng_mao_bos_bem_krd_lda_bat_tha_hau_tml_tsw_yor_aze_mcd_swe_uzb_cic_vie_sod_swt_tsn_xho	0.418354097525018	0.986289132774922	0.326550326849897
777	tig_urd_cic_lit_hau_gam_mlt_krd_azi_tur_tsw_tag_ses_pan_svk_bsq_alb_anl_yor_mnd_rus_prs_bam_afr_lda_ctl_hun_moo_akn_fin_bos_sod_geo_ita_swe_slo_arw_aeg_amh_bul_est_tsn_bat_ben_ind_jpn_knd_kor_grk_nor_ven_dut_mao_scr_heb_mly_cnt_hin_fbf_mcd_chh_guj_pol_spa_cze_qcu_eng_lat_por_dgb_sid_rom_amr_ukr_sun_glc_swa_mol_xho_jav_tha_owc_tml_zul_bem_uzb_fre_ger_aze_ewe_vie_wly_swt_dyu_igb	-0.322042134151162	-0.762646849401873	0.447604116179742
778	amh_svk_bem_fre_mlt_sod_heb_arw_uzb_aze_cic_mly_xho_urd_glc_bsq_swe_chh_zul_cnt_por_mcd_ses_krd_igb_guj_hun_ven_bam_fin_eng_anl_geo_grk_bul_nor_lat_gam_hau_pan_est_ewe_tag_cze_sun_jpn_knd_kor_rus_slo_yor_mol_ind_ben_owc_jav_mnd_ger_lda_spa_tig_pol_lit_ita_scr_qcu_alb_hin_afr_fbf_amr_prs_sid_ukr_mao_rom_akn_ctl_tsw_bat_tha_wly_tml_moo_dyu_azi_bos_dut_tur_swt_vie_aeg_tsn_dgb_swa	-0.296748590508853	-0.704896538842163	0.482636266904936
779	tig_ben_zul_arw_mlt_anl_chh_alb_azi_uzb_ses_sun_fbf_ctl_ukr_bsq_lit_aeg_ewe_cnt_mcd_pol_tsw_ger_tsn_scr_fin_cic_swa_est_cze_sod_geo_fre_mol_eng_guj_amr_owc_spa_hun_moo_ind_svk_mao_jpn_knd_kor_rom_hin_dyu_por_tag_bul_hau_bat_mnd_dut_igb_pan_heb_nor_glc_swe_afr_qcu_krd_prs_lat_akn_wly_urd_sid_grk_jav_rus_bam_ita_swt_mly_tha_gam_tml_lda_ven_aze_bos_slo_tur_bem_vie_amh_xho_yor_dgb	-0.369198696722285	-0.876156339945903	0.383202507473191
780	amr_swe_moo_eng_sid_tig_gam_alb_azi_uzb_ewe_sun_tsn_por_glc_bsq_fre_hau_ses_cnt_ita_dut_igb_hin_swa_prs_fin_dyu_akn_est_ukr_mlt_geo_mol_ger_nor_slo_owc_sod_pan_hun_dgb_tag_svk_ind_jpn_tml_kor_mcd_rom_swt_lat_bat_ctl_wly_mly_mnd_bul_bem_guj_aeg_scr_spa_lit_pol_qcu_krd_grk_rus_bam_heb_afr_chh_bos_jav_cze_zul_urd_xho_mao_tha_amh_knd_cic_yor_tur_ben_arw_aze_tsw_vie_anl_fbf_lda_ven	-0.255860215164846	-0.605947826098421	0.546025504928623
781	heb_prs_ven_krd_mlt_tig_owc_pol_uzb_aze_dyu_ind_ses_mol_eng_bsq_por_amh_yor_cnt_hin_slo_bem_glc_lda_fre_est_swt_fbf_hun_urd_anl_geo_cze_swe_arw_guj_gam_hau_nor_fin_swa_bat_pan_jav_jpn_knd_kor_bos_scr_ewe_ctl_mly_bul_amr_mao_mnd_lit_moo_dut_wly_afr_alb_grk_rus_qcu_svk_rom_mcd_akn_chh_ger_sod_ben_tag_spa_tsw_ukr_dgb_sun_tha_aeg_tml_cic_xho_tur_ita_lat_azi_zul_vie_sid_bam_igb_tsn	-0.368582656897193	-0.873414297075868	0.384686991443952
782	amr_grk_ven_nor_owc_mlt_chh_ctl_azi_uzb_swa_bat_dyu_hin_bul_bsq_ben_sod_bem_cnt_fre_lit_dgb_ita_swt_glc_hun_lda_yor_fin_mcd_sid_geo_guj_krd_por_afr_anl_gam_rus_est_xho_jav_urd_mly_jpn_knd_kor_lat_ger_tsw_rom_mao_pan_wly_tag_mnd_eng_bam_arw_tig_pol_cze_scr_slo_qcu_prs_alb_bos_tsn_hau_ukr_amh_svk_sun_swe_akn_dut_igb_ind_tha_aeg_tml_zul_ewe_tur_mol_spa_aze_ses_vie_heb_moo_fbf_cic	-0.439937414081019	-1.04524669640871	0.298618185778865
783	chh_prs_tsn_spa_wly_sod_tig_pol_tur_azi_ven_mly_bem_scr_ger_bsq_lat_amh_fbf_cnt_nor_hin_ses_krd_xho_arw_fin_lda_bam_est_pan_anl_geo_rom_alb_afr_bos_hau_amr_mcd_hun_dgb_sun_fre_bat_jpn_knd_kor_guj_ben_swt_urd_mao_dut_heb_ind_mnd_cze_yor_grk_sid_bul_slo_glc_lit_qcu_svk_rus_por_tsw_owc_ukr_aeg_ctl_jav_mol_cic_eng_zul_tag_tha_gam_tml_igb_akn_aze_ita_swe_uzb_swa_vie_mlt_moo_dyu_ewe	0.1611563165567	0.379379002278877	0.705271313868283
784	anl_nor_tsn_slo_heb_mlt_amr_prs_tur_aze_fbf_bat_moo_arw_fre_bsq_cze_sod_bam_cnt_swe_spa_swa_glc_ewe_ctl_est_xho_ven_fin_krd_hau_geo_mol_mcd_rom_hin_owc_chh_pan_hun_akn_ind_alb_tag_jpn_tml_kor_bul_afr_dgb_rus_jav_dut_wly_mly_mnd_por_dyu_scr_aeg_ita_eng_lat_urd_qcu_lit_ukr_svk_tsw_amh_ben_gam_grk_sun_ger_zul_bos_bem_mao_tha_sid_knd_swt_igb_azi_guj_pol_uzb_cic_vie_tig_ses_lda_yor	-0.589768538091678	-1.40883718465737	0.162218045631496
785	owc_swe_dgb_ctl_mlt_sod_chh_lit_aze_azi_moo_ind_igb_arw_spa_bsq_nor_wly_ven_cnt_afr_pol_yor_por_lda_ukr_hun_tsw_fbf_est_ger_tig_geo_guj_bos_pan_prs_sid_aeg_lat_fin_cic_mly_bul_mao_jpn_tml_kor_alb_eng_ewe_slo_bat_grk_hau_jav_mnd_cze_zul_rom_gam_mol_svk_mcd_krd_qcu_hin_fre_ben_akn_heb_glc_amh_dut_tag_urd_bem_ita_tsn_sun_tha_anl_knd_ses_swt_tur_scr_rus_uzb_xho_vie_amr_dyu_bam_swa	-0.869794830716847	-2.10280630427918	0.03818371504674
786	sid_prs_ven_mcd_aeg_tig_anl_lat_azi_aze_dyu_tag_moo_cze_nor_bsq_bul_sod_swa_mnd_ctl_grk_cic_dut_fbf_ben_fin_xho_bam_hun_ger_mlt_geo_por_eng_afr_urd_owc_chh_pan_est_zul_bat_scr_ind_jpn_knd_kor_arw_swe_yor_bos_jav_svk_amr_mly_cnt_glc_tsn_lit_wly_guj_ita_rus_hin_qcu_slo_alb_fre_swt_heb_spa_gam_pol_mao_krd_igb_mol_akn_sun_tha_hau_tml_lda_bem_uzb_ukr_rom_tur_ewe_vie_amh_dgb_ses_tsw	0.346812666908895	0.816814295133911	0.416122043795258
787	owc_ukr_swa_afr_amr_mlt_aeg_rom_tur_uzb_cic_bat_dyu_mol_pan_bsq_nor_amh_dgb_cnt_spa_eng_xho_fre_fbf_krd_hun_igb_yor_est_svk_anl_geo_por_alb_ger_lit_heb_hau_scr_fin_bem_jav_ita_ind_jpn_tml_kor_urd_prs_swt_dut_mly_grk_wly_tag_mnd_pol_lda_rus_gam_arw_lat_slo_swe_qcu_guj_hin_ctl_moo_tig_cze_sid_bul_sun_mcd_ven_bos_ses_mao_tha_sod_knd_akn_ewe_azi_ben_glc_aze_zul_vie_chh_tsn_tsw_bam	-0.828540292343621	-1.99834315407182	0.048599728133682
788	wly_scr_ven_bos_tig_hau_aeg_dut_azi_uzb_ses_mao_bam_ctl_pan_bsq_guj_anl_fbf_mnd_afr_ita_tsw_eng_dgb_spa_hun_lda_dyu_est_lat_amr_geo_por_glc_krd_ben_amh_heb_mol_fin_moo_sun_arw_bat_jpn_tml_kor_mcd_prs_xho_swe_mly_svk_sid_jav_cnt_alb_akn_cze_owc_rom_hin_ukr_grk_qcu_ger_urd_lit_zul_mlt_slo_sod_pol_tag_rus_bem_bul_swt_ind_tha_chh_knd_yor_cic_tur_nor_fre_aze_igb_vie_gam_tsn_swa_ewe	-0.455207463945179	-1.0805502260101	0.282691422126693
789	amr_cze_yor_grk_wly_amh_chh_prs_uzb_tur_swa_sun_dyu_ctl_nor_bsq_ukr_anl_fbf_mnd_pol_eng_xho_afr_bem_swe_est_tsw_lda_hun_lat_tig_geo_ben_por_svk_guj_heb_mlt_fre_fin_zul_ind_alb_mao_jpn_knd_kor_scr_pan_bam_ger_tag_glc_sid_bat_cnt_hin_ewe_krd_sod_arw_bos_ita_bul_qcu_rom_dut_spa_tsn_hau_rus_aeg_mol_jav_urd_igb_mcd_dgb_mly_tha_gam_tml_cic_akn_azi_lit_slo_aze_ses_vie_owc_ven_swt_moo	-0.329422001775971	-0.779751704388903	0.437516955647038
790	amh_pan_moo_lat_hau_heb_mlt_ukr_uzb_azi_tsn_ind_ses_ger_por_bsq_pol_sid_bem_mnd_afr_hin_ewe_bul_yor_svk_est_ven_fbf_fin_urd_wly_geo_eng_prs_nor_ben_owc_chh_dut_hun_swa_mao_guj_tag_jpn_knd_kor_krd_swe_zul_glc_bat_spa_anl_jav_cnt_grk_akn_ctl_amr_scr_arw_fre_mcd_qcu_bos_mol_slo_igb_sod_ita_aeg_rom_sun_cze_cic_lit_dgb_mly_tha_tig_tml_swt_lda_tur_alb_rus_aze_tsw_vie_gam_xho_dyu_bam	0.284297384137945	0.669238657712565	0.50500127952734
791	aeg_glc_dyu_slo_gam_sod_heb_lit_aze_uzb_yor_sun_zul_ger_scr_bsq_fre_chh_bem_cnt_mol_afr_ewe_por_cic_bos_fin_dgb_ven_est_ita_wly_geo_krd_arw_rus_mcd_anl_hau_ben_hun_tsn_ind_ctl_mly_jpn_tml_kor_guj_eng_swa_alb_jav_nor_tig_tag_mnd_spa_bam_lat_amr_urd_pan_cze_grk_qcu_pol_prs_ukr_moo_sid_swe_mlt_bul_bat_rom_tsw_hin_lda_mao_tha_amh_knd_fbf_akn_azi_dut_svk_tur_xho_vie_owc_ses_swt_igb	-0.35325746095209	-0.837357544099597	0.404538336998705
792	owc_bul_swa_ben_amh_heb_tig_rom_aze_azi_cic_jav_tsn_ukr_bos_bsq_afr_mlt_igb_cnt_grk_eng_swt_slo_bam_arw_hun_bem_lda_fin_ita_sod_geo_pol_mol_scr_krd_hau_aeg_pan_est_moo_mly_ger_sun_jpn_knd_kor_guj_lit_akn_hin_mao_glc_sid_bat_mnd_rus_ewe_cze_gam_por_fre_ctl_prs_qcu_dut_mcd_alb_ses_chh_nor_wly_lat_ind_spa_yor_urd_tsw_tag_tha_amr_tml_zul_fbf_tur_swe_svk_uzb_xho_vie_anl_ven_dyu_dgb	-1.34543763562044	-3.35780022109547	0.00113977075729898
793	chh_mol_zul_dut_mlt_aeg_owc_hin_azi_aze_dyu_mly_yor_mcd_nor_bsq_slo_hau_bem_cnt_ctl_pan_swa_fre_akn_spa_fin_ewe_igb_hun_svk_sod_geo_ger_glc_prs_guj_anl_gam_ukr_est_bam_sun_ita_ind_jpn_knd_kor_scr_lat_ses_cze_tag_bos_tig_jav_mnd_bul_swt_rus_wly_pol_por_lit_krd_qcu_grk_ben_alb_ven_amr_eng_amh_afr_bat_swe_lda_arw_xho_mao_tha_sid_tml_cic_tsw_uzb_rom_urd_tur_moo_vie_heb_dgb_tsn_fbf	-0.628036309004938	-1.50261284390038	0.136327018336205
794	heb_lit_yor_afr_chh_sod_aeg_dut_uzb_aze_swt_mao_xho_cze_alb_bsq_hin_amr_dyu_cnt_grk_guj_tsn_scr_zul_bul_est_cic_ven_hun_mcd_sid_geo_ctl_pol_urd_ben_amh_hau_arw_fin_tsw_jav_ger_ind_jpn_knd_kor_swe_slo_dgb_rus_sun_lat_owc_tag_mnd_ukr_bam_por_mlt_pan_krd_mol_fre_qcu_eng_spa_bos_lda_tig_prs_gam_svk_bat_ita_igb_glc_bem_mly_tha_anl_tml_fbf_ses_azi_nor_rom_tur_akn_vie_wly_ewe_swa_moo	-1.19998710746125	-2.95261280927009	0.00398897333267289
795	gam_guj_moo_spa_wly_amr_heb_svk_azi_uzb_tsn_sun_cic_grk_swe_bsq_ben_owc_zul_mnd_urd_mol_lda_nor_xho_lit_est_fbf_swa_hun_mcd_hau_geo_dut_pan_alb_bul_anl_amh_ctl_fin_igb_mao_scr_mly_jpn_knd_kor_ger_arw_dgb_afr_jav_glc_sid_bat_cnt_rom_ses_bos_mlt_ukr_pol_krd_ita_qcu_fre_eng_lat_tsw_tig_slo_sod_por_tag_hin_swt_rus_bam_ind_tha_aeg_tml_bem_ewe_tur_cze_prs_aze_ven_vie_chh_yor_akn_dyu	-0.383577846453721	-0.909435883952709	0.365470992748577
796	owc_scr_dgb_svk_hau_anl_sid_mol_uzb_azi_igb_tag_tsw_ger_arw_bsq_lat_wly_yor_mnd_bos_swe_swa_hin_fbf_cze_fin_bam_tsn_hun_nor_amr_geo_krd_por_guj_prs_amh_sod_slo_est_moo_mly_glc_bat_jpn_tml_kor_ita_pan_akn_mcd_jav_alb_tig_sun_cnt_ben_zul_rus_gam_lit_grk_spa_urd_qcu_afr_fre_ctl_ses_chh_pol_aeg_ukr_ind_dut_xho_eng_dyu_mao_tha_mlt_knd_swt_ewe_aze_bul_rom_tur_ven_vie_heb_bem_cic_lda	-0.354896704220157	-0.84021896092947	0.402940565137361
797	hau_scr_tsn_nor_amr_chh_heb_bul_tur_azi_swa_ind_bem_ben_pol_bsq_cze_sid_moo_mnd_afr_prs_fbf_glc_dyu_rom_est_ven_tsw_fin_grk_aeg_geo_urd_ukr_lat_lit_mlt_amh_eng_hun_swt_mly_spa_jav_jpn_knd_kor_ger_svk_zul_ita_sun_ctl_anl_bat_cnt_swe_cic_slo_owc_pan_rus_alb_mol_qcu_hin_fre_guj_dgb_wly_arw_gam_bos_mao_mcd_lda_krd_xho_tag_tha_tig_tml_ses_ewe_uzb_por_dut_aze_bam_vie_sod_yor_akn_igb	-0.540362398107242	-1.2871162273692	0.201248060801682
798	aeg_scr_swa_arw_owc_hau_sid_ita_azi_aze_akn_sun_yor_rus_bul_bsq_svk_chh_tsw_mnd_hin_cze_swt_nor_ses_dut_est_ewe_dgb_fin_pol_amr_geo_por_prs_guj_pan_wly_anl_mol_hun_xho_mao_grk_ind_jpn_knd_kor_slo_alb_lda_ben_mly_urd_heb_bat_cnt_afr_moo_bos_mlt_lat_rom_ukr_mcd_qcu_swe_ger_spa_ven_amh_eng_tig_fre_tag_ctl_fbf_krd_cic_jav_tha_sod_tml_tsn_dyu_tur_glc_lit_uzb_bem_vie_gam_zul_bam_igb	-0.430744850553516	-1.02248290410664	0.309204790671623
799	anl_spa_akn_bul_sod_hau_heb_por_tur_uzb_ven_mao_xho_fre_swe_bsq_rom_tig_bem_cnt_scr_bos_dgb_rus_zul_prs_fin_swt_bam_est_ben_gam_geo_arw_mol_hin_alb_chh_wly_ctl_hun_fbf_jav_afr_tag_jpn_tml_kor_guj_urd_swa_cze_sun_dut_mlt_ind_mnd_eng_cic_pan_amr_nor_pol_lat_glc_qcu_ita_slo_krd_dyu_amh_svk_sid_mcd_mly_lit_ses_grk_lda_bat_tha_owc_knd_igb_tsw_aze_ukr_ger_azi_ewe_vie_aeg_tsn_moo_yor	0.541734351713571	1.2861930150574	0.201568630124829
800	mlt_glc_ses_krd_heb_hau_aeg_bos_uzb_aze_fbf_tag_cic_ben_slo_bsq_hin_amr_xho_cnt_ukr_dut_ven_ctl_moo_lat_fin_yor_lda_est_alb_owc_geo_pol_urd_mol_pan_sod_wly_spa_hun_akn_ind_guj_bat_jpn_knd_kor_mcd_eng_bam_rus_mly_arw_amh_jav_mnd_afr_tsn_cze_tig_nor_rom_por_fre_qcu_bul_ger_grk_tsw_sid_prs_anl_swe_mao_svk_bem_scr_zul_sun_tha_chh_tml_dyu_swt_tur_lit_ita_azi_dgb_vie_gam_ewe_igb_swa	-0.129569039935749	-0.305328415712781	0.760798367417219
801	chh_guj_ven_glc_heb_mlt_aeg_ben_azi_tur_fbf_bat_lda_ctl_nor_bsq_arw_anl_akn_mnd_cze_spa_dgb_afr_tsn_bul_est_swa_cic_fin_mol_amh_geo_pol_svk_grk_mcd_sod_gam_slo_hun_ewe_jav_lit_mao_jpn_knd_kor_fre_bos_bem_prs_ind_alb_hau_tag_cnt_dut_moo_rom_tig_pan_urd_lat_por_qcu_ukr_krd_eng_yor_wly_scr_amr_ger_mly_swe_swt_ita_dyu_sun_tha_owc_tml_tsw_ses_aze_hin_rus_uzb_zul_vie_sid_igb_xho_bam	0.103902662065529	0.244406311553739	0.807454569362111
802	chh_guj_tsw_dut_amh_owc_tig_prs_uzb_tur_swt_mly_lda_bul_mcd_bsq_ctl_heb_bam_mnd_nor_scr_moo_ita_swa_grk_est_yor_fbf_hun_mol_mlt_geo_glc_ben_svk_lit_amr_hau_bos_fin_tsn_sun_hin_mao_jpn_knd_kor_eng_ukr_igb_ger_bat_swe_aeg_tag_cnt_slo_dyu_alb_anl_afr_rom_krd_cze_qcu_spa_fre_pol_akn_sid_rus_wly_pan_ind_lat_zul_por_ven_jav_tha_gam_tml_cic_bem_azi_urd_arw_aze_ewe_vie_sod_ses_xho_dgb	-0.319656450338182	-0.757574499980157	0.450621038042631
803	sod_cze_tsn_rus_heb_chh_aeg_afr_aze_tur_akn_bat_xho_ctl_scr_bsq_ita_sid_swt_mnd_hin_mol_swa_rom_yor_arw_hun_ven_dgb_est_dut_hau_geo_svk_prs_lat_lit_amh_amr_nor_fin_zul_tag_fre_mao_jpn_tml_kor_grk_ben_igb_bul_ind_krd_gam_mly_cnt_ukr_bem_glc_tig_ger_alb_pan_slo_qcu_urd_por_spa_dyu_owc_guj_anl_eng_jav_mcd_tsw_bos_fbf_sun_tha_wly_knd_ses_moo_azi_pol_swe_uzb_ewe_vie_mlt_lda_cic_bam	-0.508388266193503	-1.21014426483217	0.229290397282713
804	hau_bos_bem_afr_gam_amh_wly_eng_azi_tur_swa_tag_bam_urd_scr_bsq_lit_sid_moo_cnt_grk_glc_ses_slo_ewe_pol_hun_swt_fbf_fin_guj_sod_geo_svk_rus_bul_hin_mlt_tig_alb_est_dyu_sun_cze_jav_jpn_tml_kor_spa_krd_igb_swe_mao_arw_aeg_ind_mnd_fre_cic_ctl_anl_mol_ben_por_ita_qcu_ukr_rom_mcd_tsw_owc_dut_amr_prs_bat_pan_lda_lat_yor_mly_tha_chh_knd_zul_tsn_uzb_ger_nor_aze_dgb_vie_heb_xho_akn_ven	-0.211111409362338	-0.498979569735197	0.618972037826387
805	anl_fre_swa_rom_chh_sid_hau_spa_aze_tur_akn_mly_tsw_bos_pan_bsq_svk_tig_ses_mnd_pol_cze_bem_dut_cic_por_hun_ven_tsn_fin_guj_amr_geo_ukr_lat_nor_alb_aeg_mlt_ben_est_lda_ind_ctl_sun_jpn_tml_kor_ita_glc_dgb_arw_mao_hin_owc_bat_cnt_mol_dyu_afr_sod_grk_mcd_krd_scr_qcu_bul_prs_swe_moo_amh_urd_gam_rus_tag_ger_yor_lit_ewe_jav_tha_heb_knd_fbf_swt_azi_eng_slo_uzb_bam_vie_wly_xho_igb_zul	-0.614677483448802	-1.46996474182609	0.144946371740361
806	sod_urd_dyu_hin_sid_amh_tig_ita_uzb_azi_cic_mly_bam_fre_dut_bsq_ctl_amr_yor_cnt_bos_cze_zul_ben_akn_arw_est_bem_igb_fin_nor_heb_geo_krd_rus_spa_slo_mlt_chh_bul_hun_ewe_tag_lit_bat_jpn_tml_kor_mcd_eng_fbf_swe_ind_pol_aeg_sun_mnd_pan_swa_lat_owc_scr_afr_ger_por_qcu_alb_rom_mol_tsw_hau_svk_anl_guj_mao_ukr_xho_glc_ses_jav_tha_gam_knd_lda_swt_aze_prs_grk_tur_ven_vie_wly_tsn_dgb_moo	0.0893189263264605	0.210318509779681	0.833879194094861
807	mlt_dut_tsn_alb_wly_sod_gam_mcd_aze_tur_bem_bat_dgb_lit_svk_bsq_lat_hau_fbf_cnt_pan_ger_moo_afr_bam_krd_hun_ses_dyu_fin_glc_owc_geo_mol_grk_guj_nor_sid_tig_arw_est_lda_jav_scr_mly_jpn_tml_kor_ukr_rus_xho_bul_mao_cze_amr_tag_mnd_pol_igb_ita_heb_rom_eng_bos_prs_qcu_ben_por_fre_cic_anl_urd_aeg_hin_sun_swe_swa_ctl_zul_ind_tha_amh_knd_swt_tsw_uzb_slo_spa_azi_akn_vie_chh_ewe_ven_yor	0.376555623967617	0.887504107382577	0.377097060500951
808	hau_alb_bam_pan_sid_chh_amh_bul_azi_aze_ses_mao_tsw_nor_eng_bsq_ctl_heb_xho_mnd_por_mcd_fbf_grk_tsn_arw_est_zul_lda_fin_ukr_amr_geo_slo_ger_lat_rus_tig_gam_glc_hun_ewe_mly_afr_sun_jpn_knd_kor_krd_urd_akn_spa_tag_mol_aeg_ind_cnt_guj_bem_svk_sod_bos_ita_dut_prs_qcu_ben_hin_lit_swa_owc_swe_mlt_pol_bat_rom_swt_cze_moo_jav_tha_wly_tml_cic_yor_tur_scr_fre_uzb_ven_vie_anl_dgb_igb_dyu	0.254573451564255	0.599006782958461	0.550624728209975
809	owc_scr_ewe_slo_tig_hau_anl_dut_tur_aze_yor_ind_akn_bos_afr_bsq_spa_sod_ses_mnd_svk_alb_moo_glc_xho_rus_fin_dgb_bam_est_grk_heb_geo_krd_lit_ctl_arw_mlt_sid_mcd_hun_tsn_tag_fre_mao_jpn_knd_kor_swe_ben_swa_guj_mly_prs_amh_bat_cnt_bul_zul_por_amr_ger_cze_ukr_pan_qcu_hin_lat_eng_igb_chh_nor_gam_ita_jav_mol_cic_rom_fbf_sun_tha_wly_tml_swt_dyu_uzb_pol_urd_azi_lda_vie_aeg_ven_bem_tsw	-0.694586264704962	-1.66711405356037	0.0988560606468667
810	amh_rus_moo_urd_chh_aeg_sod_hin_azi_tur_akn_sun_fbf_ctl_pan_bsq_guj_anl_ewe_cnt_cze_ita_lda_ukr_tsn_eng_fin_swa_dgb_hun_mcd_wly_geo_lit_krd_dut_slo_gam_tig_nor_est_cic_jav_bos_mao_jpn_tml_kor_lat_afr_xho_pol_bat_glc_hau_tag_mnd_scr_ses_alb_owc_rom_prs_bul_spa_qcu_fre_grk_arw_igb_mlt_swe_heb_ger_mly_por_ven_mol_tsw_ind_tha_sid_knd_bam_yor_uzb_ben_svk_aze_bem_vie_amr_dyu_zul_swt	-0.0601447717192915	-0.141589606709783	0.887710440642293
811	chh_ita_moo_spa_aeg_amr_wly_swe_uzb_tur_igb_mao_lda_rus_pol_bsq_ben_hau_dgb_mnd_lat_svk_dyu_arw_tsw_ctl_est_swa_akn_fin_rom_tig_geo_ger_slo_grk_krd_amh_anl_mol_hun_tsn_bat_bos_tag_jpn_knd_kor_urd_cze_ses_nor_jav_lit_sid_sun_cnt_bul_swt_prs_gam_dut_ukr_scr_hin_qcu_pan_fre_por_fbf_sod_glc_mlt_afr_mly_guj_cic_alb_ewe_ind_tha_owc_tml_xho_bam_aze_eng_mcd_azi_ven_vie_heb_bem_yor_zul	-0.156362516862163	-0.369353039989351	0.712704240911818
812	hau_glc_akn_ita_chh_gam_sod_ben_azi_aze_zul_mly_tsn_lat_svk_bsq_lit_mlt_ven_mnd_slo_alb_yor_mcd_xho_afr_hun_bam_moo_est_krd_owc_geo_prs_cze_mol_ukr_wly_aeg_scr_fin_ewe_bat_ctl_mao_jpn_tml_kor_hin_pan_dyu_rom_jav_eng_heb_tag_cnt_bul_bem_fre_anl_grk_por_spa_dut_qcu_guj_bos_nor_tsw_amr_urd_sid_arw_ind_ger_cic_pol_swt_sun_tha_tig_knd_ses_swa_tur_rus_swe_uzb_igb_vie_amh_dgb_fbf_lda	0.372759345338447	0.877830965353701	0.382297656945056
813	sid_arw_swa_mcd_hau_aeg_amh_bul_tur_uzb_moo_ind_dyu_scr_ctl_bsq_bos_mlt_ven_cnt_alb_mol_ses_slo_igb_fre_hun_yor_zul_est_guj_owc_geo_hin_pol_prs_afr_gam_chh_grk_fin_bem_bat_krd_tag_jpn_knd_kor_dut_nor_ewe_eng_mao_ita_anl_jav_mnd_lat_tsw_swe_amr_rom_svk_cze_ben_qcu_ukr_por_glc_lda_heb_spa_sod_ger_sun_urd_swt_rus_dgb_mly_tha_wly_tml_fbf_tsn_azi_pan_lit_aze_cic_vie_tig_akn_bam_xho	-0.103333841592845	-0.243504664152898	0.808150796908133
814	hau_ukr_swa_swe_amh_aeg_sod_grk_azi_tur_tsw_ind_dyu_ger_rom_bsq_alb_amr_fbf_cnt_svk_ctl_yor_bul_swt_fre_hun_lda_zul_est_slo_gam_geo_guj_lat_urd_bos_chh_wly_mcd_fin_moo_tag_lit_mao_jpn_knd_kor_pan_rus_bam_scr_sun_dut_heb_mly_mnd_ita_akn_spa_owc_arw_por_eng_pol_qcu_cze_prs_ben_tsn_mlt_hin_sid_krd_jav_glc_xho_mol_cic_bat_tha_tig_tml_ven_bem_aze_nor_afr_uzb_ewe_vie_anl_dgb_ses_igb	0.0106309754425577	0.0250279143730356	0.980086322908861
815	wly_hin_tsw_cze_amh_amr_heb_ukr_azi_aze_swa_tag_ses_arw_ita_bsq_slo_hau_igb_cnt_mcd_pan_zul_svk_yor_ger_est_moo_akn_fin_nor_tig_geo_urd_dut_prs_por_gam_sod_eng_hun_xho_mao_pol_ind_jpn_knd_kor_bos_guj_cic_spa_sun_swe_anl_bat_mnd_grk_bam_lit_sid_bul_krd_afr_rus_qcu_glc_ctl_alb_bem_chh_fre_owc_mol_mly_ben_fbf_lat_dgb_jav_tha_aeg_tml_tsn_dyu_uzb_rom_scr_tur_ewe_vie_mlt_ven_lda_swt	-0.192695145835955	-0.454532865775046	0.650504502596755
816	owc_eng_lda_ben_mlt_heb_amh_pol_azi_uzb_yor_mao_igb_krd_guj_bsq_hin_aeg_xho_mnd_urd_nor_dgb_ita_ewe_rus_fin_akn_tsw_est_ctl_chh_geo_rom_grk_spa_glc_wly_tig_scr_hun_zul_ind_fre_jav_jpn_tml_kor_pan_afr_cic_prs_sun_ger_anl_mly_cnt_slo_tsn_lat_sid_dut_mcd_alb_mol_qcu_ukr_bos_bul_fbf_sod_cze_hau_por_bat_arw_ven_swe_swt_tag_tha_gam_knd_bem_swa_tur_lit_svk_aze_ses_vie_amr_moo_dyu_bam	-0.355359598058172	-0.841674352369906	0.402129372993951
817	amr_arw_tsw_rus_anl_owc_amh_mol_aze_tur_dgb_sun_dyu_spa_glc_bsq_mcd_aeg_bem_mnd_urd_guj_fbf_prs_cic_alb_est_xho_zul_hun_slo_wly_geo_lat_lit_afr_ctl_sid_tig_nor_fin_ven_ind_grk_bat_jpn_tml_kor_pan_scr_moo_ukr_mao_por_sod_jav_cnt_pol_bam_fre_heb_eng_cze_hin_ben_qcu_swe_krd_ger_yor_chh_rom_mlt_bul_mly_ita_akn_dut_tsn_tag_tha_gam_knd_ses_swt_uzb_bos_svk_azi_lda_vie_hau_swa_ewe_igb	-0.0641027880763992	-0.150913299249643	0.88037096651651
818	mlt_bos_igb_mcd_amh_chh_sid_ben_uzb_tur_swa_jav_zul_alb_eng_bsq_ger_wly_lda_cnt_scr_glc_cic_arw_tsn_rom_hun_bam_swt_fin_pan_aeg_geo_grk_hin_cze_ukr_owc_sod_mol_est_yor_tag_nor_bat_jpn_tml_kor_guj_dut_xho_prs_ind_spa_amr_mly_mnd_lit_dgb_fre_hau_por_afr_ctl_lat_qcu_pol_krd_bul_bem_anl_swe_gam_urd_mao_ita_fbf_svk_tsw_sun_tha_tig_knd_ven_akn_aze_slo_rus_azi_ewe_vie_heb_moo_dyu_ses	0.0783536971931645	0.184754177378457	0.853824150144452
819	mlt_bos_cic_afr_amr_chh_owc_ukr_uzb_tur_dyu_mly_lda_eng_rom_bsq_ger_sid_tsn_cnt_grk_svk_tsw_ben_ses_rus_est_xho_bam_fin_slo_gam_geo_hin_nor_pan_glc_tig_heb_dut_hun_bem_bat_mcd_jav_jpn_tml_kor_lit_por_zul_swe_sun_mol_anl_ind_mnd_ctl_swa_lat_sod_cze_prs_krd_ita_qcu_urd_fre_alb_ven_amh_guj_wly_spa_tag_bul_igb_scr_moo_mao_tha_hau_knd_yor_swt_aze_pol_arw_azi_akn_vie_aeg_ewe_fbf_dgb	-0.0726971876337195	-0.171189706096242	0.864446523085791
820	aeg_bul_swt_spa_owc_chh_heb_alb_aze_tur_swa_ind_tsw_hin_ctl_bsq_ben_amh_akn_cnt_cze_arw_moo_afr_lda_pol_fin_dyu_ven_est_rom_sod_geo_eng_pan_bos_krd_amr_gam_ita_hun_fbf_tag_mol_jav_jpn_knd_kor_grk_svk_ses_prs_mao_guj_wly_mly_mnd_urd_bem_nor_tig_ger_por_dut_scr_qcu_ukr_fre_lit_zul_hau_rus_anl_lat_sun_swe_cic_slo_tsn_bat_tha_mlt_tml_yor_xho_uzb_mcd_glc_azi_igb_vie_sid_bam_dgb_ewe	-0.580534684128594	-1.38832819564074	0.168353719423874
821	owc_ctl_fbf_scr_chh_anl_hau_ukr_aze_azi_dyu_sun_ven_rus_cze_bsq_pol_sid_yor_mnd_ben_prs_moo_mol_tsn_por_hun_bem_swa_est_glc_tig_geo_bos_swe_spa_eng_mlt_wly_lit_fin_lda_jav_slo_tag_jpn_tml_kor_nor_afr_zul_rom_bat_ger_gam_mao_cnt_arw_tsw_pan_aeg_bul_ita_hin_urd_qcu_fre_grk_dut_xho_heb_guj_amh_alb_ind_krd_akn_svk_ewe_mly_tha_amr_knd_dgb_cic_uzb_lat_mcd_tur_bam_vie_sod_igb_ses_swt	-0.165455674506177	-0.391005180980855	0.69668773772433
822	gam_arw_ses_svk_owc_amr_tig_spa_aze_azi_dyu_jav_igb_pan_mcd_bsq_prs_amh_swt_cnt_slo_dut_ewe_eng_fbf_alb_hun_xho_cic_est_por_wly_geo_glc_bul_scr_ger_heb_chh_rus_fin_zul_ind_ita_sun_jpn_knd_kor_lit_guj_lda_mol_mly_pol_anl_mao_mnd_rom_moo_ctl_mlt_nor_lat_ukr_urd_qcu_afr_cze_fre_akn_aeg_krd_hau_grk_tag_hin_yor_swe_swa_bat_tha_sid_tml_bam_tsn_tur_ben_bos_uzb_tsw_vie_sod_ven_dgb_bem	-0.100838862983561	-0.238097833507773	0.812329024858245
823	amh_grk_yor_mol_anl_sid_amr_urd_uzb_aze_tsn_mao_akn_alb_slo_bsq_mcd_wly_swt_mnd_lat_swe_xho_scr_ses_pol_hun_fbf_ewe_est_spa_heb_geo_rom_guj_svk_bul_chh_sod_prs_fin_zul_jav_ita_tag_jpn_tml_kor_afr_arw_igb_dut_sun_ukr_owc_ind_cnt_ger_tsw_nor_gam_lit_ctl_pan_bos_qcu_fre_hin_rus_dyu_aeg_por_tig_krd_mly_glc_bem_eng_lda_bat_tha_hau_knd_ven_swa_tur_ben_cze_azi_moo_vie_mlt_cic_dgb_bam	-0.048070632718353	-0.113264152376073	0.910065278777674
824	aeg_guj_zul_grk_sid_mlt_sod_svk_aze_tur_akn_mao_ewe_lat_afr_bsq_spa_amh_ven_cnt_bul_mcd_moo_hin_fbf_cze_fin_swt_swa_est_fre_owc_geo_ita_urd_nor_glc_amr_heb_krd_hun_dyu_tag_dut_ind_jpn_tml_kor_scr_arw_xho_lit_bat_ger_hau_sun_mnd_slo_igb_por_tig_ctl_ukr_ben_prs_qcu_pan_rom_bos_tsw_wly_swe_chh_pol_jav_eng_yor_alb_cic_mly_tha_gam_knd_bem_dgb_azi_rus_mol_uzb_lda_vie_anl_ses_tsn_bam	-1.34522935830273	-3.37481451208009	0.00107885907831383
825	sod_mcd_dgb_svk_chh_aeg_sid_pan_azi_aze_igb_tag_bam_ben_mol_bsq_dut_owc_cic_cnt_swe_rus_dyu_grk_ewe_lat_est_lda_zul_hun_krd_heb_geo_rom_eng_bul_spa_hau_mlt_nor_fin_ven_mly_lit_sun_jpn_knd_kor_por_prs_akn_guj_ind_alb_gam_bat_mnd_urd_fbf_slo_amh_hin_afr_ctl_fre_qcu_glc_pol_cze_yor_anl_bos_amr_ukr_mao_scr_ses_ita_swt_jav_tha_tig_tml_bem_swa_tur_ger_arw_uzb_tsn_vie_wly_xho_tsw_moo	-0.436229780898603	-1.03540799681345	0.303163257045136
826	gam_prs_ses_slo_sod_mlt_owc_scr_tur_azi_lda_mao_bam_swe_por_bsq_svk_anl_ewe_mnd_cze_ita_akn_pol_fbf_ukr_fin_tsn_bem_est_urd_chh_geo_lat_hin_ctl_bos_aeg_hau_ger_hun_swa_tag_grk_mly_jpn_tml_kor_lit_eng_dyu_bul_jav_alb_heb_bat_cnt_mcd_cic_ben_amr_spa_afr_arw_pan_qcu_rom_glc_krd_dgb_amh_guj_sid_fre_ind_dut_zul_mol_yor_sun_tha_tig_knd_moo_ven_uzb_nor_rus_aze_xho_vie_wly_tsw_swt_igb	-0.0320278751051039	-0.0754850203405996	0.939990957000272
827	amr_mcd_tsn_ger_sod_amh_wly_nor_aze_azi_yor_ind_swt_urd_ukr_bsq_ben_tig_zul_mnd_por_eng_dgb_hin_bem_ita_est_moo_cic_hun_spa_anl_geo_mol_arw_fre_lat_hau_gam_afr_fin_xho_mly_slo_sun_jpn_knd_kor_prs_ctl_lda_rus_jav_guj_aeg_tag_cnt_bos_ven_scr_chh_dut_glc_pol_alb_qcu_cze_lit_pan_ses_owc_rom_heb_krd_mao_svk_bam_grk_akn_bat_tha_mlt_tml_dyu_swa_tur_bul_swe_uzb_fbf_vie_sid_igb_tsw_ewe	0.166864034046167	0.392443098636617	0.695628836842595
828	sid_scr_yor_mol_gam_amr_hau_fre_azi_tur_dgb_mly_ven_eng_ctl_bsq_hin_aeg_zul_cnt_rus_alb_swt_krd_cic_urd_est_dyu_bem_fin_swe_tig_geo_pan_bul_ita_ben_sod_mlt_cze_hun_bam_ind_glc_tag_jpn_tml_kor_grk_ger_fbf_lit_bat_spa_amh_sun_mnd_prs_ewe_rom_anl_guj_dut_nor_pol_qcu_afr_arw_slo_igb_wly_bos_heb_ukr_jav_lat_xho_por_ses_mao_tha_chh_knd_tsn_tsw_uzb_svk_mcd_aze_lda_vie_owc_moo_akn_swa	-0.269873266369159	-0.637884701563218	0.525116246719021
829	aeg_arw_cic_rom_gam_sid_amh_eng_aze_tur_lda_jav_zul_dut_ukr_bsq_hin_owc_igb_cnt_grk_bos_swa_ita_xho_por_hun_yor_moo_est_cze_anl_geo_mcd_lat_pol_slo_heb_amr_ger_fin_bem_mao_mol_mly_jpn_knd_kor_bul_alb_ewe_prs_ind_afr_sod_sun_mnd_lit_fbf_svk_tig_glc_nor_urd_rus_qcu_ben_krd_scr_dgb_hau_ctl_mlt_spa_bat_fre_dyu_pan_swt_tag_tha_wly_tml_ses_bam_uzb_swe_guj_azi_akn_vie_chh_tsw_ven_tsn	-0.457721426720463	-1.08839293259917	0.279234185867458
830	heb_ben_zul_afr_amr_wly_mlt_guj_tur_aze_tsw_tag_dgb_bul_krd_bsq_eng_hau_cic_cnt_bos_rom_bam_prs_yor_ukr_est_tsn_moo_fin_grk_chh_geo_mol_slo_dut_spa_tig_aeg_pan_hun_ses_mly_alb_bat_jpn_knd_kor_fre_hin_xho_ita_ind_nor_sod_mao_mnd_scr_swt_ctl_amh_por_lat_svk_ger_qcu_arw_pol_cze_ewe_anl_rus_owc_glc_sun_swe_swa_lit_igb_jav_tha_sid_tml_ven_dyu_uzb_mcd_urd_azi_bem_vie_gam_lda_akn_fbf	-0.0173143240089611	-0.0407545750242942	0.967578918827505
831	owc_mcd_ses_swe_chh_mlt_hau_afr_aze_tur_xho_mao_tsn_dut_alb_bsq_krd_sid_ven_cnt_bos_bul_yor_fre_fbf_arw_hun_bam_akn_fin_ctl_sod_geo_nor_por_mol_glc_heb_amh_eng_est_dyu_mly_ita_ind_jpn_tml_kor_slo_pol_dgb_spa_jav_ukr_wly_sun_mnd_rom_bem_cze_aeg_guj_lat_hin_pan_qcu_grk_ger_scr_swa_anl_urd_tig_prs_tag_ben_ewe_rus_lda_bat_tha_gam_knd_tsw_zul_uzb_lit_svk_azi_moo_vie_amr_cic_swt_igb	0.271402391634851	0.641016235154886	0.523088653919182
832	amr_arw_zul_lit_amh_gam_mlt_ben_aze_tur_swa_mao_igb_slo_ukr_bsq_dut_hau_tsw_mnd_bos_por_dyu_prs_yor_mol_est_bem_dgb_fin_guj_wly_geo_ctl_eng_spa_bul_sid_heb_krd_hun_swt_jav_svk_mly_jpn_knd_kor_mcd_scr_ewe_glc_tag_urd_chh_bat_cnt_afr_ven_rom_owc_ger_rus_hin_swe_qcu_ita_alb_nor_fbf_aeg_fre_sod_grk_ind_lat_moo_pol_bam_sun_tha_tig_tml_cic_xho_uzb_pan_cze_azi_tsn_vie_anl_akn_lda_ses	-0.569667487251504	-1.35924636660396	0.177355498631626
833	mlt_rom_bam_svk_aeg_heb_chh_swe_azi_uzb_moo_ind_akn_cze_eng_bsq_scr_anl_tsw_mnd_grk_mol_zul_ctl_lda_urd_est_xho_tsn_hun_hin_hau_geo_guj_fre_afr_ger_wly_sid_prs_fin_cic_jav_lat_mly_jpn_knd_kor_ita_ukr_ses_lit_bat_ben_amh_mao_cnt_mcd_dyu_spa_gam_pan_nor_glc_pol_qcu_bul_arw_dut_swt_amr_krd_sod_alb_tag_slo_igb_por_dgb_sun_tha_tig_tml_ven_bem_tur_rus_bos_aze_swa_vie_owc_ewe_fbf_yor	-0.723014423828928	-1.7346662002138	0.086113009121164
834	sid_cze_moo_por_mlt_amr_gam_glc_tur_azi_ses_bat_cic_lit_pol_bsq_slo_anl_dyu_mnd_scr_ger_ewe_ctl_swa_prs_est_xho_ven_hun_lat_hau_geo_dut_alb_svk_hin_heb_tig_rus_fin_dgb_mao_eng_jav_jpn_knd_kor_ukr_spa_akn_bul_sun_ben_aeg_mly_cnt_grk_swt_ita_wly_pan_fre_mcd_afr_qcu_nor_rom_mol_bam_chh_swe_owc_arw_tag_guj_tsw_bos_fbf_ind_tha_sod_tml_yor_lda_aze_urd_krd_uzb_bem_vie_amh_igb_tsn_zul	-0.211894395651406	-0.500288018929625	0.618054101246251
835	mlt_ger_bem_fre_aeg_owc_hau_urd_azi_aze_dyu_jav_dgb_eng_pan_bsq_rus_sid_ses_cnt_lat_ukr_fbf_rom_tsw_nor_hun_cic_ewe_est_arw_wly_geo_alb_mcd_krd_bul_heb_amh_scr_fin_bam_mly_bos_bat_jpn_knd_kor_afr_svk_moo_mol_tag_ita_tig_ind_mnd_ben_tsn_slo_anl_guj_grk_por_hin_qcu_prs_spa_pol_ven_amr_swe_sod_cze_mao_glc_akn_dut_zul_sun_tha_chh_tml_yor_swa_tur_lit_ctl_uzb_xho_vie_gam_lda_swt_igb	0.572473922745902	1.35150335510533	0.179812561459176
836	mlt_swe_yor_grk_sid_anl_chh_urd_uzb_azi_tsn_tag_bam_cze_por_bsq_glc_amh_moo_mnd_guj_nor_swt_bul_lda_hin_fin_bem_ven_hun_krd_amr_geo_lat_ctl_scr_afr_tig_wly_pan_est_swa_ind_eng_sun_jpn_knd_kor_mol_fre_tsw_lit_bat_dut_heb_mao_cnt_alb_xho_rom_sod_svk_pol_spa_ita_qcu_ukr_prs_bos_dyu_aeg_arw_hau_ben_jav_slo_akn_ger_ewe_mly_tha_gam_tml_ses_cic_tur_rus_mcd_aze_fbf_vie_owc_igb_dgb_zul	-0.180904959298112	-0.426878737714149	0.67045426389826
837	anl_lat_swa_arw_wly_owc_tig_pol_aze_tur_zul_mao_ven_grk_krd_bsq_slo_sod_lda_cnt_mcd_dut_ewe_pan_moo_rom_fin_akn_yor_est_por_mlt_geo_mol_glc_spa_alb_chh_amr_prs_hun_bem_tag_svk_bat_jpn_tml_kor_fre_cze_cic_urd_mly_eng_amh_sun_mnd_afr_swt_nor_hau_ukr_hin_bos_scr_qcu_guj_bul_lit_dyu_aeg_ita_gam_ctl_ind_ger_tsw_swe_bam_jav_tha_heb_knd_xho_ses_azi_rus_ben_uzb_fbf_vie_sid_dgb_tsn_igb	-0.173491634592851	-0.409276698687905	0.683277685210018
838	heb_ben_dgb_fre_gam_sod_owc_dut_tur_azi_fbf_ind_swt_lit_prs_bsq_por_aeg_bam_mnd_urd_slo_yor_afr_tsw_arw_hun_xho_tsn_est_krd_amr_geo_ukr_grk_bos_cze_hau_chh_lat_fin_zul_tag_pol_sun_jpn_knd_kor_ctl_spa_akn_nor_mly_eng_anl_mao_cnt_bul_moo_mcd_amh_guj_swe_scr_mol_qcu_svk_ita_ger_lda_tig_pan_sid_hin_jav_rus_swa_rom_bem_bat_tha_mlt_tml_dyu_igb_aze_glc_alb_uzb_ses_vie_wly_cic_ven_ewe	-0.146617892415339	-0.345880911787653	0.730213432259637
839	hau_fre_akn_ctl_aeg_sid_mlt_alb_azi_aze_bam_mao_tsn_afr_rus_bsq_scr_sod_ses_cnt_svk_ger_swt_slo_xho_eng_fin_bem_fbf_hun_rom_wly_geo_pan_spa_grk_por_gam_amh_cze_est_dyu_bat_mcd_mly_jpn_tml_kor_guj_swe_swa_nor_tag_pol_chh_ind_mnd_dut_ven_bos_amr_lat_lit_glc_ben_qcu_bul_urd_mol_lda_heb_prs_anl_hin_jav_ukr_ewe_arw_igb_sun_tha_tig_knd_tsw_moo_tur_krd_ita_uzb_zul_vie_owc_dgb_yor_cic	0.896910229130166	2.13981958215001	0.034987026104671
840	sod_slo_dyu_mol_wly_chh_tig_alb_aze_azi_lda_ind_bam_ita_bul_bsq_ben_mlt_bem_mnd_lat_grk_swa_svk_ewe_cze_fin_ven_moo_est_nor_amr_geo_lit_prs_mcd_krd_hau_amh_hin_hun_dgb_jav_bos_mly_jpn_tml_kor_arw_rom_tsw_pol_mao_fre_aeg_bat_cnt_eng_cic_por_gam_afr_scr_glc_dut_qcu_ger_ukr_urd_fbf_owc_rus_anl_spa_sun_ctl_zul_pan_tsn_tag_tha_sid_knd_swt_ses_tur_swe_guj_uzb_yor_vie_heb_akn_xho_igb	-0.0639205854577817	-0.150726107807105	0.880518220400112
841	wly_glc_tsw_ita_amh_owc_anl_prs_aze_tur_bem_mly_fbf_swe_ger_bsq_bos_amr_xho_mnd_hin_lit_yor_mcd_ven_dut_est_akn_moo_fin_cze_gam_geo_lat_pol_eng_bul_heb_hau_arw_hun_dyu_jav_guj_tag_jpn_knd_kor_nor_fre_cic_slo_mao_svk_chh_ind_cnt_pan_swt_ctl_mlt_rus_ben_mol_afr_qcu_urd_krd_ukr_swa_aeg_alb_sod_por_sun_grk_igb_rom_ses_bat_tha_tig_tml_zul_ewe_azi_spa_scr_uzb_lda_vie_sid_bam_tsn_dgb	0.0491686671654388	0.115835572637462	0.908032613827877
842	anl_afr_swt_nor_tig_sid_hau_lat_azi_aze_fbf_bat_yor_glc_bul_bsq_mcd_heb_lda_cnt_guj_por_swa_hin_bam_krd_est_ses_zul_hun_svk_owc_geo_arw_dut_ben_eng_mlt_sod_scr_fin_tsn_jav_ukr_ind_jpn_tml_kor_bos_ctl_ewe_fre_sun_slo_wly_tag_mnd_mol_moo_alb_chh_rom_rus_cze_ita_qcu_spa_grk_urd_akn_amh_prs_aeg_pan_mly_ger_dgb_swe_bem_mao_tha_amr_knd_cic_ven_uzb_pol_lit_tur_dyu_vie_gam_xho_igb_tsw	-0.865926296757926	-2.09033664456155	0.039316072385734
843	tig_svk_swa_fre_sid_chh_heb_ctl_azi_tur_akn_tag_swt_grk_rom_bsq_ger_anl_tsw_cnt_dut_alb_yor_glc_ewe_krd_est_igb_moo_hun_mcd_aeg_geo_bos_lit_scr_bul_sod_wly_nor_fin_tsn_ind_slo_mly_jpn_tml_kor_cze_por_lda_lat_mao_pan_mlt_bat_mnd_ukr_ses_swe_amr_rus_ben_afr_ita_qcu_guj_hin_spa_fbf_gam_eng_amh_urd_jav_mol_bem_arw_ven_sun_tha_hau_knd_bam_cic_aze_prs_pol_uzb_dyu_vie_owc_dgb_zul_xho	-0.740589751626852	-1.78018844455041	0.0783110416943965
844	heb_hin_tsw_dut_amr_aeg_tig_svk_azi_aze_yor_sun_cic_ger_ukr_bsq_alb_sid_akn_mnd_rus_spa_bem_fre_lda_arw_est_moo_zul_hun_glc_mlt_geo_ita_lat_lit_bos_anl_gam_rom_fin_bam_jav_ctl_mao_jpn_tml_kor_mcd_krd_swt_grk_mly_afr_owc_tag_cnt_urd_swa_scr_sod_ben_guj_prs_pol_qcu_pan_swe_cze_ses_hau_por_wly_eng_ind_mol_tsn_nor_fbf_bat_tha_amh_knd_ven_ewe_tur_slo_bul_uzb_dyu_vie_chh_igb_dgb_xho	-0.791694949426429	-1.90765159647817	0.0595217802135149
845	gam_fre_bem_arw_amr_heb_sid_rus_aze_uzb_fbf_bat_ven_lat_hin_bsq_mcd_anl_dyu_mnd_pan_rom_zul_nor_akn_afr_est_swt_tsn_hun_por_mlt_geo_ita_ukr_prs_svk_chh_wly_ben_fin_yor_tag_eng_jav_jpn_tml_kor_spa_cze_bam_pol_mly_lit_tig_mao_cnt_alb_ses_bul_aeg_slo_guj_bos_ger_qcu_ctl_glc_krd_moo_hau_scr_sod_dut_sun_grk_igb_swe_dgb_ind_tha_owc_knd_cic_swa_tur_mol_urd_azi_tsw_vie_amh_lda_ewe_xho	-0.275072027744293	-0.650256599027568	0.51712963318995
846	amh_bul_tsn_cze_hau_anl_wly_mol_azi_aze_swt_ind_bem_fre_lat_bsq_pol_aeg_bam_mnd_rus_ita_xho_krd_moo_svk_fin_ses_fbf_est_prs_gam_geo_por_spa_scr_guj_sid_amr_dut_hun_igb_jav_lit_mly_jpn_knd_kor_bos_ctl_dgb_grk_tag_hin_sod_sun_cnt_ukr_ven_glc_heb_rom_ger_slo_swe_qcu_ben_alb_afr_dyu_owc_eng_mlt_urd_mao_pan_yor_arw_zul_bat_tha_tig_tml_ewe_swa_tur_mcd_nor_uzb_lda_vie_chh_akn_tsw_cic	0.140595511154442	0.330858442588352	0.741495699158839
847	sod_cze_swt_prs_mlt_aeg_tig_ukr_uzb_tur_lda_ind_xho_lat_hin_bsq_lit_amh_bem_cnt_por_eng_moo_rom_dyu_krd_hun_zul_akn_est_ger_hau_geo_arw_urd_rus_nor_heb_gam_swe_fin_fbf_mao_dut_mly_jpn_knd_kor_ita_ctl_ewe_pol_tag_slo_wly_sun_mnd_spa_igb_alb_owc_glc_grk_guj_mcd_qcu_afr_scr_mol_ven_amr_bul_sid_ben_bat_pan_ses_fre_tsw_jav_tha_anl_tml_dgb_bam_azi_bos_svk_aze_yor_vie_chh_swa_cic_tsn	-0.892970490894768	-2.16208624445567	0.0331779635530859
848	anl_prs_lda_glc_tig_mlt_heb_cze_azi_uzb_ses_mly_fbf_spa_pol_bsq_ita_hau_moo_cnt_rus_rom_dgb_guj_swt_dut_hun_tsw_tsn_fin_bul_sid_geo_swe_ctl_svk_por_gam_amr_arw_est_ewe_ind_krd_jav_jpn_tml_kor_mcd_lit_igb_slo_bat_pan_owc_mao_mnd_lat_bem_ukr_amh_eng_urd_scr_nor_qcu_grk_fre_bos_zul_sod_alb_chh_ben_sun_ger_xho_mol_akn_tag_tha_wly_knd_yor_cic_aze_afr_hin_tur_dyu_vie_aeg_ven_swa_bam	-0.647208065378477	-1.54693755687736	0.125274611125258
849	sid_urd_ewe_por_hau_heb_chh_grk_aze_uzb_dgb_sun_tsw_spa_alb_bsq_arw_amh_swt_cnt_lit_lat_bem_krd_ven_afr_fin_fbf_tsn_est_ben_wly_geo_ctl_bos_swe_hin_aeg_sod_ger_hun_bam_bat_slo_mly_jpn_knd_kor_eng_guj_akn_ukr_jav_ita_mlt_ind_mnd_rom_swa_mol_gam_pan_rus_glc_dut_qcu_cze_mcd_scr_xho_anl_pol_owc_svk_mao_prs_zul_bul_moo_tag_tha_amr_tml_cic_ses_azi_nor_fre_tur_dyu_vie_tig_lda_igb_yor	-0.0967731876756041	-0.228152848036317	0.820028307557219
850	aeg_ben_bem_krd_sid_amr_heb_grk_aze_uzb_ses_bat_tsn_spa_pol_bsq_rom_tig_moo_cnt_ita_swe_ven_cze_ewe_ger_fin_swa_bam_est_arw_amh_geo_scr_rus_bul_glc_hau_wly_eng_hun_yor_mly_fre_sun_jpn_tml_kor_afr_lat_swt_hin_jav_mol_mlt_tag_mnd_svk_akn_ukr_owc_bos_mcd_ctl_dut_qcu_lit_alb_guj_igb_sod_prs_anl_pan_mao_slo_dyu_nor_cic_ind_tha_gam_knd_zul_xho_azi_urd_por_tur_fbf_vie_chh_dgb_lda_tsw	-0.0823338849101195	-0.19385138547933	0.846715034964184
851	hau_dut_dyu_rus_amh_tig_amr_lat_tur_uzb_dgb_ind_swa_eng_fre_bsq_afr_heb_lda_mnd_swe_glc_ses_cze_tsn_nor_hun_igb_zul_est_grk_sod_geo_slo_ctl_guj_pol_aeg_sid_lit_fin_tsw_bat_ita_tag_jpn_tml_kor_prs_mol_xho_bul_mao_bos_mlt_jav_cnt_urd_bam_ukr_owc_scr_svk_alb_hin_qcu_pan_ben_ger_cic_wly_arw_anl_por_sun_rom_ewe_mcd_yor_mly_tha_chh_knd_ven_fbf_aze_spa_krd_azi_bem_vie_gam_swt_moo_akn	-0.501635405403459	-1.19217137021313	0.236227212002041
852	aeg_guj_ewe_swe_mlt_tig_heb_ctl_azi_uzb_bem_mly_zul_pol_prs_bsq_pan_owc_dyu_mnd_scr_ukr_swt_alb_dgb_krd_fin_xho_igb_hun_grk_amh_geo_arw_eng_lat_lit_gam_chh_afr_est_cic_jav_glc_ind_jpn_tml_kor_spa_dut_swa_rom_tag_nor_amr_mao_cnt_ita_bam_svk_hau_ger_por_slo_hin_qcu_fre_urd_mcd_tsw_wly_ben_sod_mol_sun_rus_tsn_bos_yor_bat_tha_anl_knd_moo_akn_tur_bul_cze_aze_fbf_vie_sid_ven_lda_ses	-0.390171634790948	-0.925395941511646	0.357155083622499
853	owc_krd_dyu_rom_amr_tig_hau_nor_tur_uzb_ses_mly_tsn_glc_mcd_bsq_ben_sod_lda_mnd_pol_urd_xho_ita_swa_spa_est_dgb_ewe_hun_rus_mlt_geo_alb_svk_cze_ukr_heb_aeg_mol_fin_igb_jav_ctl_tag_jpn_tml_kor_lit_lat_cic_scr_mao_fre_gam_sun_cnt_arw_tsw_afr_wly_grk_swe_bos_bul_qcu_guj_pan_por_moo_anl_prs_amh_eng_bat_ger_akn_hin_zul_ind_tha_sid_knd_yor_ven_azi_dut_slo_aze_fbf_vie_chh_bem_bam_swt	-0.627232178864192	-1.50023802767111	0.136940116849065
854	anl_eng_ses_bul_heb_amr_hau_urd_uzb_tur_lda_sun_dyu_mcd_prs_bsq_afr_owc_bem_mnd_spa_grk_dgb_mol_xho_swe_hun_swt_tsw_fin_pan_sod_geo_dut_rom_ita_ben_tig_sid_ctl_est_bam_mao_svk_jav_jpn_tml_kor_nor_cze_ewe_scr_bat_alb_chh_tag_cnt_guj_tsn_bos_gam_ger_krd_rus_slo_qcu_arw_pol_fre_zul_amh_lat_aeg_glc_mly_lit_swa_hin_yor_ind_tha_mlt_knd_igb_fbf_aze_por_ukr_azi_cic_vie_wly_moo_akn_ven	-0.154492993111349	-0.364053393871504	0.71664451408311
855	amr_alb_fbf_eng_gam_aeg_chh_swe_azi_aze_bem_bat_xho_ben_slo_bsq_pol_tig_tsw_mnd_rom_glc_lda_fre_ewe_spa_fin_akn_igb_est_mcd_anl_geo_nor_pan_bul_afr_wly_amh_scr_hun_yor_jav_por_sun_jpn_knd_kor_guj_mol_dyu_prs_mao_lat_sid_tag_cnt_arw_bam_hin_sod_ger_bos_krd_grk_qcu_ctl_ukr_cze_moo_hau_urd_owc_dut_mly_rus_zul_ita_swa_ind_tha_mlt_tml_tsn_swt_tur_lit_svk_uzb_cic_vie_heb_ses_dgb_ven	-1.05560743041582	-2.59668093544459	0.0109412983398477
856	sod_ita_fbf_ben_owc_wly_anl_arw_azi_uzb_akn_mly_dgb_afr_eng_bsq_scr_amh_cic_cnt_slo_bul_zul_por_bam_lit_hun_tsn_swt_est_nor_aeg_geo_cze_krd_glc_swe_gam_amr_ukr_fin_tsw_tag_mcd_jav_jpn_tml_kor_prs_pan_ven_rus_bat_hin_mlt_ind_mnd_svk_ses_rom_heb_grk_dut_spa_lat_qcu_guj_urd_fre_igb_tig_pol_hau_bos_sun_ctl_dyu_alb_xho_mao_tha_chh_knd_swa_ewe_tur_ger_mol_aze_bem_vie_sid_moo_yor_lda	-0.651797917467321	-1.56023873345649	0.122100115183988
857	owc_rus_dgb_dut_mlt_amh_gam_grk_tur_aze_tsn_jav_igb_por_lit_bsq_arw_wly_ven_mnd_prs_svk_swa_ger_zul_slo_hun_akn_ewe_fin_urd_aeg_geo_pol_glc_lat_alb_tig_sod_scr_est_bem_mao_spa_sun_jpn_knd_kor_cze_guj_lda_afr_bat_mcd_hau_ind_cnt_rom_tsw_eng_amr_ben_ukr_bul_swe_qcu_ita_hin_pan_moo_anl_krd_sid_nor_tag_mol_fbf_fre_ses_mly_tha_chh_tml_swt_xho_azi_bos_ctl_uzb_bam_vie_heb_dyu_yor_cic	0.0665647519405453	0.15760565254834	0.875109236498059
858	owc_ger_ses_fre_sid_anl_wly_pol_aze_azi_bam_bat_ewe_pan_arw_bsq_dut_amh_akn_cnt_hin_ita_xho_ukr_bem_alb_fin_tsw_swa_hun_bos_tig_geo_glc_eng_lit_scr_mlt_chh_krd_est_yor_mao_lat_tag_jpn_tml_kor_nor_prs_zul_ben_jav_rus_hau_mly_mnd_cze_swt_grk_heb_rom_spa_mol_swe_qcu_afr_guj_svk_moo_aeg_por_amr_mcd_sun_urd_ven_slo_fbf_ind_tha_sod_knd_cic_lda_tur_bul_ctl_uzb_dyu_vie_gam_dgb_tsn_igb	0.29615094154438	0.697559510213649	0.487192991043687
859	aeg_mol_fbf_hin_heb_anl_tig_lit_aze_tur_tsn_tag_swt_urd_mcd_bsq_krd_amh_lda_cnt_spa_rom_yor_eng_bem_bul_fin_igb_tsw_hun_pol_gam_geo_ctl_slo_arw_swe_sid_sod_alb_est_ses_bat_afr_mao_jpn_tml_kor_cze_rus_zul_guj_jav_ita_mlt_sun_mnd_svk_xho_ben_amr_pan_ger_por_prs_qcu_fre_glc_lat_moo_owc_bos_hau_ukr_mly_nor_ven_grk_dgb_ind_tha_wly_knd_cic_ewe_azi_scr_dut_uzb_dyu_vie_chh_bam_akn_swa	-0.144559530844231	-0.340741861476842	0.734066464901377
860	chh_ukr_igb_svk_tig_amr_aeg_arw_uzb_aze_dgb_mao_ses_bul_swe_bsq_lat_amh_xho_cnt_ger_bos_swt_rus_tsn_prs_est_lda_bam_fin_spa_sod_geo_krd_grk_fre_ita_wly_heb_nor_hun_cic_bat_ben_jav_jpn_knd_kor_alb_pan_akn_hin_mly_eng_hau_tag_mnd_pol_dyu_lit_gam_scr_guj_por_dut_qcu_afr_mol_cze_swa_mlt_slo_owc_urd_sun_mcd_zul_ctl_ewe_ind_tha_anl_tml_ven_moo_tur_rom_glc_azi_fbf_vie_sid_bem_tsw_yor	-0.266891149188203	-0.630502457839951	0.529912197392868
861	heb_spa_ewe_ger_aeg_chh_sod_bos_aze_tur_dyu_bat_dgb_svk_pan_bsq_rus_wly_xho_mnd_alb_ctl_swa_prs_akn_urd_hun_ses_moo_fin_grk_mlt_geo_afr_scr_dut_lit_amr_hau_rom_est_ven_jav_glc_tag_jpn_knd_kor_bul_slo_tsw_guj_mly_swe_amh_sun_cnt_krd_igb_lat_gam_arw_por_eng_mcd_qcu_mol_ukr_ita_bam_owc_nor_tig_cze_ind_ben_bem_hin_lda_mao_tha_sid_tml_swt_yor_uzb_fre_pol_azi_cic_vie_anl_tsn_fbf_zul	-0.702587585243274	-1.68573304212366	0.0951997369726361
862	sid_rom_moo_spa_heb_chh_aeg_bos_tur_aze_xho_mao_swt_krd_mcd_bsq_mol_mlt_dyu_mnd_ukr_scr_ven_svk_lda_cze_hun_swa_ses_fin_pan_tig_geo_prs_hin_urd_ben_sod_amr_pol_est_igb_mly_ctl_sun_jpn_tml_kor_ita_swe_tsn_nor_bat_arw_amh_jav_cnt_lit_dgb_eng_anl_rus_alb_dut_ger_qcu_guj_por_afr_tsw_owc_slo_hau_bul_ind_fre_bam_grk_bem_tag_tha_wly_knd_ewe_fbf_azi_lat_glc_uzb_akn_vie_gam_zul_yor_cic	-0.129906304055122	-0.306213902922009	0.760126250991856
863	wly_spa_cic_afr_tig_mlt_anl_guj_azi_aze_swt_jav_swa_urd_pan_bsq_pol_sod_moo_mnd_glc_rus_lda_ben_igb_nor_fin_ven_yor_hun_cze_amr_geo_ita_bul_ukr_bos_aeg_amh_hin_est_fbf_ind_eng_bat_jpn_tml_kor_ger_por_akn_dut_sun_fre_chh_mao_cnt_lat_tsw_svk_heb_prs_krd_swe_alb_qcu_grk_lit_arw_tsn_owc_ctl_sid_mol_mly_rom_bam_scr_dgb_tag_tha_hau_knd_ewe_ses_uzb_slo_mcd_tur_dyu_vie_gam_bem_zul_xho	-0.579562714101781	-1.38333903359622	0.16987276548591
864	chh_bos_bam_spa_owc_mlt_amr_urd_aze_uzb_bem_bat_zul_rus_por_bsq_krd_heb_tsn_mnd_ben_pan_moo_lit_fbf_mol_hun_dyu_ven_fin_eng_aeg_geo_cze_scr_glc_pol_gam_sod_ita_est_cic_tag_grk_jav_jpn_tml_kor_afr_bul_igb_guj_mao_dut_amh_mly_cnt_arw_yor_svk_anl_swe_rom_mcd_slo_qcu_ukr_nor_fre_tsw_sid_alb_tig_ctl_ind_ger_dgb_lat_xho_sun_tha_hau_knd_lda_ewe_azi_prs_hin_tur_swa_vie_wly_ses_akn_swt	-0.312309368928912	-0.739252035153927	0.461615798790898
865	sod_pan_fbf_urd_tig_amr_wly_slo_uzb_azi_zul_jav_ven_ger_pol_bsq_nor_sid_xho_mnd_mol_spa_swt_ukr_yor_alb_est_tsn_bam_fin_scr_amh_geo_grk_glc_afr_por_gam_anl_krd_hun_moo_bat_bos_tag_jpn_tml_kor_prs_rus_lda_hin_mao_ita_aeg_ind_cnt_fre_igb_rom_heb_mcd_svk_arw_lat_qcu_cze_lit_eng_tsw_owc_ben_mlt_swe_mly_bul_dyu_guj_bem_sun_tha_hau_knd_swa_dgb_tur_dut_ctl_aze_ses_vie_chh_akn_cic_ewe	0.473899041272256	1.11706693083829	0.266843338374728
866	anl_urd_dgb_dut_chh_tig_gam_por_tur_aze_cic_mly_ewe_ukr_rus_bsq_glc_hau_xho_mnd_svk_nor_igb_lat_fbf_bul_fin_swa_dyu_hun_guj_heb_geo_fre_krd_mcd_slo_sod_amr_rom_est_zul_sun_pan_mao_jpn_tml_kor_cze_ita_bam_grk_ind_eng_aeg_tag_cnt_ctl_tsw_ben_owc_swe_lit_ger_prs_qcu_hin_alb_arw_ven_amh_mol_wly_afr_bat_pol_moo_bos_akn_jav_tha_sid_knd_yor_tsn_azi_scr_spa_uzb_lda_vie_mlt_bem_swt_ses	-0.436779855294586	-1.03652230921387	0.302646156615971
867	sid_rom_fbf_ctl_tig_owc_sod_fre_tur_aze_zul_bat_bem_ita_lat_bsq_nor_amr_bam_mnd_mcd_lit_ven_spa_akn_ukr_hun_lda_tsn_fin_alb_hau_geo_mol_slo_afr_cze_heb_anl_bos_est_yor_sun_swe_mao_jpn_knd_kor_pan_pol_ses_glc_mly_por_mlt_ind_cnt_arw_ewe_urd_chh_ger_svk_eng_rus_qcu_ben_prs_scr_moo_wly_dut_aeg_guj_jav_grk_dgb_hin_tsw_tag_tha_gam_tml_xho_swa_azi_bul_krd_uzb_igb_vie_amh_swt_dyu_cic	-0.316700480503825	-0.74982479707422	0.455252912044702
868	sod_eng_swa_glc_hau_tig_sid_prs_uzb_tur_bem_bat_akn_lat_mol_bsq_dut_gam_ses_cnt_nor_ben_yor_bul_swt_rus_hun_ven_dgb_fin_mcd_anl_geo_slo_ctl_grk_fre_wly_mlt_por_est_tsw_tag_ger_sun_jpn_knd_kor_pan_cze_xho_spa_jav_pol_aeg_ind_mnd_alb_lda_rom_chh_hin_krd_ukr_ita_qcu_scr_bos_guj_moo_amr_svk_amh_swe_mly_lit_fbf_arw_dyu_mao_tha_owc_tml_cic_tsn_azi_afr_urd_aze_zul_vie_heb_igb_ewe_bam	-0.0398478462363325	-0.0939777060184352	0.92532904139238
869	heb_rus_zul_ben_amr_hau_mlt_mcd_azi_tur_tsw_mly_tsn_prs_fre_bsq_urd_gam_fbf_mnd_swe_bos_bem_ctl_dgb_glc_hun_cic_ewe_fin_afr_tig_geo_slo_pan_grk_rom_owc_sod_eng_est_swt_bat_svk_sun_jpn_tml_kor_spa_lat_igb_scr_mao_pol_amh_jav_cnt_alb_lda_mol_aeg_por_ger_cze_hin_qcu_guj_arw_dut_xho_wly_ita_anl_lit_ind_nor_akn_bul_ses_tag_tha_chh_knd_yor_ven_uzb_krd_ukr_aze_bam_vie_sid_moo_dyu_swa	-0.0103875477652299	-0.0244510400741908	0.980545224409982
870	wly_arw_akn_prs_sid_tig_gam_mol_azi_uzb_tsn_bat_dyu_svk_mcd_bsq_por_aeg_tsw_mnd_ukr_hin_swt_spa_ses_cze_hun_zul_igb_est_fre_amh_geo_afr_alb_scr_ger_anl_chh_rus_fin_ven_jav_ctl_mly_jpn_knd_kor_pol_nor_yor_krd_tag_bos_sod_mao_cnt_ben_swa_bul_hau_lat_guj_urd_grk_qcu_slo_eng_pan_moo_owc_swe_amr_dut_sun_ita_lda_rom_dgb_ind_tha_mlt_tml_bem_xho_tur_lit_glc_aze_fbf_vie_heb_ewe_bam_cic	-0.260453556289326	-0.615397685533956	0.539795174425446
871	owc_ita_tsn_ger_gam_sod_heb_guj_uzb_azi_ven_mao_cic_nor_lat_bsq_prs_sid_ses_cnt_glc_cze_moo_ukr_igb_arw_fin_lda_xho_hun_dut_mlt_geo_spa_urd_rus_bos_tig_amr_slo_est_dgb_bat_mcd_sun_jpn_tml_kor_swe_krd_bam_ctl_mly_lit_wly_ind_mnd_por_swa_afr_hau_alb_pol_grk_scr_qcu_pan_bul_eng_dyu_aeg_hin_amh_svk_tag_fre_ewe_ben_bem_jav_tha_anl_knd_zul_swt_tur_rom_mol_aze_yor_vie_chh_akn_tsw_fbf	0.020175488938411	0.047552331414977	0.962174991535991
872	amh_ctl_tsn_rom_amr_chh_tig_bos_azi_aze_cic_bat_bem_krd_afr_bsq_mcd_owc_ven_mnd_cze_bul_ewe_rus_ses_slo_est_lda_dyu_fin_dut_aeg_geo_svk_fre_lat_spa_wly_mlt_mol_hun_xho_mao_eng_jav_jpn_tml_kor_grk_urd_swa_ukr_mly_ita_heb_tag_cnt_alb_moo_lit_anl_prs_por_ger_hin_qcu_ben_guj_pol_igb_sid_pan_hau_glc_ind_scr_tsw_nor_swt_sun_tha_sod_knd_bam_yor_tur_swe_arw_uzb_dgb_vie_gam_zul_akn_fbf	0.556062313467287	1.31283597548857	0.19246863099102
873	wly_eng_ewe_hin_heb_hau_gam_scr_aze_azi_dgb_jav_igb_spa_fre_bsq_krd_amr_yor_mnd_mcd_ita_ses_ger_tsn_ben_hun_swa_moo_est_rus_chh_geo_swe_bos_por_urd_mlt_amh_mol_fin_cic_mao_grk_ind_jpn_tml_kor_pan_pol_tsw_rom_tag_ctl_anl_bat_cnt_nor_zul_afr_sod_arw_lit_alb_lat_qcu_ukr_cze_bul_bem_sid_svk_aeg_guj_sun_slo_swt_dut_akn_mly_tha_tig_knd_fbf_xho_tur_prs_glc_uzb_ven_vie_owc_dyu_bam_lda	0.00797971940044562	0.0187885952730145	0.985050002806996
874	chh_fre_dgb_scr_gam_owc_sod_hin_aze_tur_dyu_mao_xho_krd_eng_bsq_nor_mlt_ven_cnt_spa_afr_fbf_glc_cic_arw_hun_bam_ses_est_guj_anl_geo_ita_mol_slo_ukr_hau_aeg_swe_fin_igb_bat_urd_mly_jpn_tml_kor_alb_por_yor_ctl_sun_mcd_amr_tag_mnd_rom_zul_rus_tig_cze_grk_svk_pol_qcu_dut_lit_bul_ewe_heb_lat_wly_bos_jav_pan_akn_ger_swa_ind_tha_sid_knd_lda_tsw_uzb_ben_prs_azi_swt_vie_amh_tsn_bem_moo	-0.918937387348849	-2.2337857632775	0.0278942091791375
875	heb_afr_swt_bul_wly_owc_amh_grk_uzb_aze_ewe_jav_lda_ctl_alb_bsq_scr_amr_cic_mnd_lit_ger_tsn_ita_tsw_glc_fin_zul_moo_hun_ben_gam_geo_dut_ukr_lat_slo_sid_sod_por_est_bam_mly_swe_tag_jpn_knd_kor_eng_urd_yor_arw_bat_mcd_anl_mao_cnt_rus_dyu_pan_mlt_nor_mol_spa_rom_qcu_bos_guj_hin_ses_tig_pol_aeg_svk_sun_prs_swa_krd_bem_ind_tha_hau_tml_dgb_ven_azi_cze_fre_tur_xho_vie_chh_akn_fbf_igb	0.710401891514065	1.68388791130145	0.0955570918601071
876	chh_pan_cic_lit_hau_aeg_heb_por_uzb_aze_fbf_bat_bem_lat_ctl_bsq_scr_owc_ven_cnt_swe_nor_dgb_mol_ses_krd_fin_tsn_bam_hun_ger_tig_geo_rus_cze_bos_afr_sid_amh_prs_est_xho_tag_rom_mao_jpn_tml_kor_guj_glc_igb_urd_sun_mcd_mlt_mly_mnd_bul_dyu_svk_anl_slo_hin_spa_eng_qcu_ben_pol_ukr_swa_amr_dut_gam_arw_ind_ita_ewe_grk_zul_jav_tha_sod_knd_swt_lda_tur_alb_fre_azi_moo_vie_wly_akn_yor_tsw	0.469096767637379	1.10937397596663	0.270129333852985
877	gam_rom_xho_bul_chh_sod_anl_ben_azi_uzb_ven_sun_fbf_nor_slo_bsq_svk_wly_tsw_mnd_mol_dut_bam_afr_cic_fre_hun_ewe_swa_est_hin_aeg_geo_lit_rus_grk_eng_hau_amh_ita_fin_dgb_mao_cze_jav_jpn_tml_kor_ger_pol_akn_pan_ind_ctl_mlt_tag_cnt_prs_swt_urd_amr_arw_por_ukr_guj_qcu_mcd_lat_scr_igb_heb_spa_sid_alb_bat_glc_moo_krd_lda_mly_tha_owc_knd_yor_bem_aze_bos_swe_tur_ses_vie_tig_tsn_zul_dyu	0.0857687746694235	0.202137249194016	0.840250951798519
878	amr_bul_akn_hin_wly_tig_sod_guj_uzb_azi_ven_sun_xho_pan_glc_bsq_afr_owc_bam_mnd_eng_nor_tsw_arw_ewe_por_est_zul_cic_hun_grk_mlt_geo_krd_spa_fre_ukr_sid_hau_pol_fin_yor_jav_ben_mao_jpn_tml_kor_mcd_dut_dyu_svk_bat_rom_chh_tag_cnt_slo_moo_ita_anl_swe_urd_rus_ger_qcu_bos_cze_lat_ses_amh_scr_gam_ctl_mly_mol_igb_prs_tsn_ind_tha_aeg_knd_lda_bem_tur_alb_lit_aze_swa_vie_heb_dgb_swt_fbf	-0.422139930768324	-1.00148564281318	0.319190752127253
879	amr_svk_yor_bul_heb_tig_amh_ita_tur_uzb_lda_mly_swa_rom_mcd_bsq_ger_anl_igb_mnd_afr_ctl_cic_hin_akn_bos_est_bam_tsn_fin_slo_sid_geo_dut_rus_grk_fre_mlt_gam_urd_hun_ven_tag_arw_sun_jpn_tml_kor_eng_krd_ewe_pol_mao_scr_aeg_jav_cnt_guj_xho_alb_sod_cze_ben_glc_lat_qcu_ukr_por_mol_zul_owc_spa_chh_nor_bat_pan_bem_prs_moo_ind_tha_hau_knd_dgb_swt_aze_lit_swe_azi_ses_vie_wly_tsw_fbf_dyu	-0.279824619270853	-0.661340200411328	0.510029331009532
880	gam_ger_lda_nor_sod_tig_amr_ukr_azi_tur_ewe_mao_dgb_rom_hin_bsq_lat_amh_dyu_cnt_cze_pol_ven_bos_tsn_scr_hun_igb_yor_fin_arw_anl_geo_alb_fre_por_mcd_aeg_hau_bul_est_akn_sun_pan_bat_jpn_knd_kor_spa_rus_tsw_urd_tag_swe_sid_jav_mnd_lit_zul_prs_heb_afr_ben_guj_krd_qcu_ctl_mol_glc_xho_owc_ita_chh_grk_ind_dut_cic_eng_swt_mly_tha_mlt_tml_bam_moo_aze_slo_svk_uzb_fbf_vie_wly_swa_ses_bem	-0.869241646266887	-2.10771958489568	0.0377453453676589
881	amr_pol_fbf_grk_tig_aeg_gam_ben_azi_tur_tsw_ind_bam_bul_por_bsq_glc_mlt_dgb_mnd_lit_ukr_moo_alb_yor_rus_hun_dyu_swt_fin_scr_chh_geo_urd_ita_dut_mol_owc_anl_cze_est_zul_tag_ctl_mao_jpn_knd_kor_lat_rom_swa_slo_jav_swe_sid_sun_cnt_hin_ewe_arw_wly_bos_fre_svk_mcd_qcu_eng_krd_ger_lda_heb_pan_hau_nor_bat_spa_xho_guj_igb_mly_tha_sod_tml_ses_bem_uzb_afr_prs_aze_cic_vie_amh_akn_tsn_ven	-0.498546914350653	-1.18416969842933	0.239363589791639
882	mlt_ukr_bam_dut_tig_owc_amh_arw_tur_azi_swa_mao_cic_pan_ita_bsq_mol_hau_ewe_cnt_svk_ger_fbf_eng_swt_rus_fin_lda_tsw_hun_bos_anl_geo_mcd_ctl_fre_lit_amr_chh_por_est_akn_jav_slo_mly_jpn_knd_kor_scr_bul_zul_guj_sun_rom_gam_tag_mnd_urd_ses_hin_sid_prs_nor_glc_afr_qcu_alb_swe_ben_yor_heb_lat_wly_pol_bat_grk_xho_krd_tsn_ind_tha_aeg_tml_dgb_igb_aze_spa_cze_uzb_ven_vie_sod_bem_dyu_moo	-0.595199585314195	-1.41982554038667	0.159001978648862
883	heb_svk_xho_dut_aeg_wly_chh_urd_tur_aze_ven_jav_fbf_guj_glc_bsq_bul_mlt_akn_mnd_lat_ctl_swt_mol_zul_hin_hun_ewe_dyu_fin_bos_tig_geo_ukr_scr_fre_mcd_amr_amh_nor_est_igb_mly_rus_ind_jpn_tml_kor_pan_swe_bem_ita_tag_por_sid_mao_cnt_eng_tsn_grk_hau_ger_alb_rom_afr_qcu_slo_lit_pol_cic_gam_prs_anl_arw_bat_spa_dgb_ben_swa_sun_tha_sod_knd_ses_lda_uzb_krd_cze_azi_moo_vie_owc_yor_tsw_bam	0.772472983223541	1.83717976731731	0.0693769516787935
884	tig_bul_xho_spa_gam_aeg_hau_afr_uzb_tur_akn_mly_swa_ukr_lit_bsq_grk_anl_ses_mnd_svk_arw_zul_mcd_bam_eng_fin_ven_cic_hun_dut_sod_geo_fre_cze_pan_rus_amh_heb_rom_est_tsw_sun_prs_mao_jpn_knd_kor_bos_por_bem_guj_bat_glc_chh_ind_cnt_scr_swt_pol_mlt_mol_lat_alb_ger_qcu_slo_ben_urd_moo_owc_hin_wly_nor_tag_ita_fbf_swe_dyu_jav_tha_sid_tml_ewe_lda_aze_krd_ctl_azi_tsn_vie_amr_yor_dgb_igb	-1.08131760654888	-2.64576592848038	0.00957030130826639
885	wly_mcd_dgb_eng_hau_mlt_chh_slo_tur_aze_xho_mao_swa_scr_urd_bsq_mol_aeg_lda_mnd_hin_bos_dyu_pan_swt_pol_hun_cic_yor_fin_svk_anl_geo_arw_ctl_ita_rom_heb_tig_swe_est_ewe_jav_fre_tag_jpn_tml_kor_ukr_spa_tsw_ben_mly_prs_owc_sun_cnt_lat_tsn_bul_sod_cze_alb_krd_dut_qcu_por_afr_rus_akn_amr_ger_gam_glc_ind_grk_ven_guj_ses_bat_tha_amh_knd_bem_bam_uzb_lit_nor_azi_fbf_vie_sid_zul_moo_igb	0.11560989941567	0.27253315342131	0.785816299079797
886	owc_swe_xho_ger_tig_chh_wly_hin_azi_tur_fbf_jav_cic_scr_eng_bsq_ctl_heb_akn_cnt_rom_afr_tsw_fre_lda_nor_fin_igb_yor_hun_cze_mlt_geo_slo_ben_ukr_prs_anl_aeg_dut_est_bam_ind_guj_sun_jpn_tml_kor_spa_glc_dyu_urd_tag_por_amr_mly_mnd_pol_zul_grk_sid_mol_arw_bul_ita_qcu_rus_svk_alb_ses_sod_lit_hau_bos_bat_mcd_bem_lat_dgb_mao_tha_amh_knd_swt_ven_uzb_krd_pan_aze_moo_vie_gam_swa_tsn_ewe	-0.505295957383149	-1.20239798375091	0.232261876940873
887	hau_bos_bem_ukr_sod_owc_wly_hin_tur_uzb_igb_bat_yor_spa_ita_bsq_nor_amh_akn_mnd_pan_mol_ewe_glc_cic_eng_fin_bam_dgb_hun_grk_mlt_geo_lat_dut_fre_por_gam_anl_urd_est_ses_tag_ger_jav_jpn_tml_kor_prs_svk_zul_ben_mly_pol_tig_sun_cnt_swe_swt_ctl_amr_cze_rus_bul_lit_qcu_krd_scr_afr_moo_sid_arw_chh_guj_ind_mcd_ven_rom_dyu_mao_tha_aeg_knd_tsn_swa_aze_slo_alb_azi_lda_vie_heb_xho_fbf_tsw	-0.823605969815064	-1.98770936740705	0.0497848255120019
888	hau_glc_cic_scr_amr_heb_tig_ukr_tur_aze_lda_ind_ven_svk_arw_bsq_mcd_anl_tsn_mnd_nor_alb_fbf_pan_ewe_ctl_est_bem_dyu_fin_krd_owc_geo_rus_dut_fre_urd_mlt_chh_lit_hun_swa_mly_mol_jav_jpn_tml_kor_bos_eng_igb_por_tag_rom_amh_sun_cnt_pol_ses_lat_wly_spa_slo_ben_ger_qcu_hin_prs_cze_bam_aeg_guj_sid_grk_bat_swe_dgb_afr_zul_mao_tha_gam_knd_akn_swt_uzb_bul_ita_azi_tsw_vie_sod_moo_xho_yor	0.0925301498850894	0.2178351034336	0.828034839326616
889	gam_afr_xho_rom_sid_heb_mlt_rus_tur_uzb_ven_jav_ses_guj_ctl_bsq_svk_hau_bam_mnd_ben_swe_dyu_prs_bem_alb_hun_akn_fbf_fin_lit_wly_geo_krd_scr_dut_arw_chh_anl_lat_est_swt_mly_eng_ind_jpn_tml_kor_por_urd_moo_ukr_mao_glc_tig_sun_cnt_spa_lda_ger_aeg_ita_bos_mcd_grk_qcu_bul_fre_cze_igb_amr_pan_amh_pol_tag_mol_tsw_slo_dgb_bat_tha_sod_knd_zul_cic_aze_hin_nor_azi_yor_vie_owc_swa_tsn_ewe	-0.140761761925115	-0.331895919895722	0.740714675997557
890	sid_fre_ven_ctl_aeg_mlt_gam_ita_azi_tur_ewe_jav_akn_lat_swe_bsq_urd_amh_igb_mnd_bul_prs_tsw_lit_swa_grk_hun_dgb_bam_fin_pol_hau_geo_scr_krd_ukr_alb_anl_owc_arw_est_moo_mao_slo_mly_jpn_tml_kor_cze_guj_fbf_nor_bat_pan_sod_tag_cnt_glc_lda_dut_tig_eng_afr_rus_hin_qcu_ger_bos_mol_cic_wly_rom_amr_ben_ind_mcd_bem_svk_swt_sun_tha_chh_knd_dyu_tsn_uzb_por_spa_aze_xho_vie_heb_yor_zul_ses	0.463211851694882	1.09295889005443	0.27723492242578
891	hau_rom_bem_ita_aeg_mlt_gam_slo_aze_azi_bam_ind_dyu_lat_guj_bsq_lit_anl_fbf_mnd_por_eng_zul_bos_ewe_dut_fin_yor_moo_est_svk_heb_geo_alb_glc_mol_ukr_chh_amh_krd_hun_tsn_mly_pan_bat_jpn_tml_kor_pol_swe_ses_prs_jav_grk_wly_sun_cnt_cze_swt_ctl_amr_afr_scr_ben_bul_qcu_arw_ger_urd_cic_sod_mcd_owc_fre_tag_hin_swa_spa_igb_mao_tha_tig_knd_dgb_akn_tur_rus_nor_uzb_xho_vie_sid_ven_tsw_lda	-0.517635434179008	-1.23227769350031	0.220951731536812
892	amh_hin_dgb_pol_tig_owc_aeg_grk_uzb_aze_fbf_sun_igb_glc_nor_bsq_fre_heb_yor_cnt_cze_mcd_cic_ctl_tsn_urd_fin_dyu_moo_hun_ukr_gam_geo_rom_lat_svk_pan_mlt_sod_rus_est_bem_mly_alb_jav_jpn_tml_kor_lit_ben_akn_eng_tag_prs_amr_bat_mnd_krd_ses_slo_sid_arw_bos_mol_spa_qcu_guj_scr_ger_ven_wly_afr_hau_dut_ind_swe_xho_por_zul_mao_tha_anl_knd_bam_ewe_azi_ita_bul_tur_swa_vie_chh_lda_swt_tsw	-0.665603421914346	-1.59563111467787	0.113963955070183
893	owc_guj_swt_ctl_anl_amh_mlt_rom_uzb_azi_bem_jav_ses_slo_scr_bsq_afr_heb_ewe_cnt_arw_pan_swa_ger_zul_eng_hun_dyu_cic_est_grk_aeg_geo_fre_por_spa_ita_sid_amr_krd_fin_dgb_mly_pol_bat_jpn_knd_kor_mcd_mol_lda_cze_ind_prs_sod_tag_mnd_lat_tsn_ukr_wly_glc_swe_hin_bul_qcu_rus_alb_bos_akn_gam_svk_hau_ben_sun_lit_tsw_nor_xho_mao_tha_tig_tml_yor_bam_tur_dut_urd_aze_moo_vie_chh_ven_igb_fbf	-0.494871960946689	-1.17746175406298	0.24201577729265
894	amr_slo_moo_guj_chh_sod_anl_svk_uzb_azi_xho_bat_dgb_scr_swe_bsq_eng_aeg_zul_cnt_arw_dut_tsw_lit_bam_prs_hun_bem_lda_est_ger_tig_geo_mcd_hin_pol_pan_gam_mlt_urd_fin_akn_sun_mol_mao_jpn_tml_kor_por_nor_swt_spa_mly_ukr_wly_tag_mnd_grk_swa_bos_hau_ctl_fre_afr_glc_qcu_alb_lat_cze_tsn_amh_rom_heb_ben_jav_rus_igb_bul_fbf_ind_tha_owc_knd_ses_ewe_tur_krd_ita_aze_dyu_vie_sid_cic_ven_yor	-0.154182433371254	-0.363819899776821	0.716818293694342
895	tig_glc_akn_alb_anl_chh_owc_krd_aze_uzb_ewe_jav_dgb_bul_eng_bsq_spa_amr_ses_cnt_prs_guj_fbf_swe_moo_afr_hun_cic_xho_est_rus_aeg_geo_lit_fre_por_arw_mlt_sod_hin_fin_bam_tag_rom_bat_jpn_tml_kor_pol_grk_ven_mcd_sun_ger_amh_mly_mnd_scr_yor_ita_heb_ctl_urd_slo_cze_qcu_dut_pan_ukr_swt_sid_lat_hau_nor_ind_svk_swa_mol_lda_mao_tha_wly_knd_tsn_bem_tur_ben_bos_azi_igb_vie_gam_tsw_dyu_zul	-0.420041473624344	-0.998320598034857	0.320714397942968
896	gam_nor_xho_rus_wly_heb_amh_glc_uzb_aze_dgb_jav_fbf_por_mcd_bsq_swe_sod_yor_mnd_ben_dut_zul_ukr_bam_mol_hun_tsn_bem_est_krd_aeg_geo_scr_alb_svk_prs_mlt_tig_fre_fin_tsw_mly_bos_tag_jpn_knd_kor_hin_ger_swt_eng_mao_pan_sid_ind_cnt_afr_akn_ita_hau_rom_lat_arw_urd_qcu_bul_grk_pol_dyu_chh_cze_anl_guj_sun_slo_ewe_spa_moo_bat_tha_amr_tml_lda_swa_azi_lit_ctl_tur_cic_vie_owc_ses_ven_igb	-0.301964034714951	-0.714900837202124	0.476461115486581
897	gam_nor_fbf_bul_amh_chh_amr_hin_uzb_azi_ven_bat_dgb_spa_guj_bsq_pol_hau_ses_cnt_krd_alb_cic_ger_bam_scr_est_moo_tsn_hun_ukr_anl_geo_afr_arw_ctl_lit_tig_owc_glc_fin_tsw_ind_swe_mly_jpn_knd_kor_cze_rus_xho_dut_mao_slo_mlt_tag_mnd_svk_bem_lat_aeg_bos_por_ita_prs_qcu_ben_pan_eng_akn_heb_rom_wly_grk_sun_urd_zul_fre_swa_jav_tha_sod_tml_igb_ewe_aze_mol_mcd_tur_lda_vie_sid_yor_swt_dyu	0.151692985941278	0.357422416900214	0.7215854338063
898	aeg_pan_swt_spa_sid_chh_wly_por_aze_uzb_ses_bat_moo_rus_dut_bsq_alb_tig_bam_cnt_rom_ita_ewe_fre_cic_swe_fin_fbf_tsn_hun_lit_owc_geo_afr_ben_pol_hin_gam_amh_mol_est_dyu_tag_guj_sun_jpn_tml_kor_urd_svk_igb_grk_jav_ukr_mlt_mao_mnd_mcd_xho_krd_anl_ger_glc_cze_prs_qcu_nor_bul_ctl_bem_hau_arw_heb_eng_ind_slo_swa_scr_ven_mly_tha_amr_knd_dgb_zul_azi_lat_bos_tur_lda_vie_sod_yor_akn_tsw	-0.0272517605878025	-0.064131218534498	0.949003389855313
899	heb_mol_bam_hin_chh_owc_sod_krd_uzb_aze_fbf_mao_lda_pan_prs_bsq_cze_wly_swa_mnd_ger_slo_cic_ukr_bem_rom_fin_akn_zul_est_ben_amh_geo_lit_rus_afr_ita_gam_mlt_svk_hun_dyu_sun_alb_bat_jpn_tml_kor_urd_eng_swt_bul_ind_swe_hau_mly_cnt_spa_tsn_bos_amr_pol_grk_mcd_dut_qcu_fre_nor_glc_igb_tig_ctl_anl_por_tag_guj_dgb_scr_ewe_jav_tha_aeg_knd_yor_xho_azi_lat_arw_tur_moo_vie_sid_ven_tsw_ses	0.321601394182273	0.75849492574962	0.450072721541777
900	tig_ukr_ewe_por_sod_hau_owc_dut_tur_aze_swt_tag_zul_rom_krd_bsq_bos_amr_akn_mnd_swe_urd_cic_ita_ses_alb_est_bam_igb_hun_prs_gam_geo_scr_eng_slo_arw_aeg_mlt_pan_fin_moo_mly_ctl_jav_jpn_tml_kor_ger_fre_tsn_lit_bat_svk_chh_sun_cnt_cze_fbf_glc_wly_bul_guj_hin_pol_qcu_afr_mol_mcd_lda_heb_ben_amh_grk_ind_rus_xho_spa_dgb_mao_tha_sid_knd_ven_tsw_azi_nor_lat_uzb_dyu_vie_anl_swa_yor_bem	-0.709705003651568	-1.70573915305247	0.0913944833758967
901	amh_fre_zul_bos_tig_mlt_anl_eng_uzb_tur_tsn_tag_tsw_ukr_rus_bsq_hin_amr_akn_cnt_rom_alb_dgb_bul_bam_afr_hun_swa_fbf_est_swe_heb_geo_cze_mcd_nor_scr_aeg_owc_arw_fin_ewe_mly_pan_jav_jpn_knd_kor_lit_krd_cic_ben_mao_slo_hau_ind_mnd_por_dyu_glc_chh_dut_pol_mol_prs_qcu_ger_svk_spa_igb_sod_lat_sid_grk_bat_urd_xho_ctl_lda_sun_tha_wly_tml_ses_ven_aze_guj_ita_azi_swt_vie_gam_bem_yor_moo	-0.907876362175784	-2.20352317802796	0.0300271362992482
[truncated: 99 more rows]
