# Supplementary material for: Future Tense and Economic Decisions: Controlling for Cultural Evolution
Source: PLoS One. 2015 Jul 17;10(7):e0132145. doi: 10.1371/journal.pone.0132145 (PMC4506144; doi:10.1371/journal.pone.0132145)
Supplement: S8 Appendix — See README files within the various sub-folders. (ZIP) [file pone.0132145.s008.zip › S3_Code/Residuals_new/PGLS/PermuteResults/permute_B_SavingsWITHINFAM_82000.csv]

	ftr	r	t	p
1	mlt_alb_bem_ger_gam_aeg_amh_lit_tur_aze_swa_jav_fbf_cze_swe_bsq_bos_chh_bam_cnt_ben_eng_ven_scr_swt_ukr_est_tsw_zul_fin_mol_wly_geo_nor_krd_dut_prs_hau_tig_urd_hun_moo_mao_rus_sun_jpn_tml_kor_pol_fre_tsn_spa_tag_bul_sod_bat_mnd_slo_igb_hin_sid_guj_ctl_arw_lat_qcu_pan_grk_por_cic_owc_afr_amr_svk_mly_ita_xho_mcd_dgb_ind_tha_anl_knd_ses_lda_azi_glc_rom_uzb_yor_vie_heb_akn_ewe_dyu	-0.573383644280838	-1.36878042164731	0.174365100201119
2	amr_nor_tsn_ita_owc_amh_hau_scr_azi_aze_bam_bat_igb_rom_alb_bsq_ger_wly_dyu_cnt_krd_eng_fbf_slo_xho_cze_hun_swa_ven_est_hin_sid_geo_guj_fre_pan_prs_sod_heb_glc_fin_yor_ind_dut_mly_jpn_tml_kor_ukr_por_ses_lit_mao_rus_aeg_sun_mnd_ben_swt_arw_anl_swe_afr_lat_urd_qcu_mcd_ctl_grk_ewe_gam_bul_chh_spa_tag_svk_akn_bos_bem_jav_tha_tig_knd_moo_tsw_tur_pol_mol_uzb_cic_vie_mlt_dgb_zul_lda	-0.0564123217417605	-0.132947286002523	0.894522312405042
3	chh_ita_akn_alb_anl_gam_tig_krd_aze_uzb_tsn_jav_zul_urd_hin_bsq_mol_amr_dyu_cnt_spa_nor_ven_rom_ewe_grk_hun_xho_tsw_est_ben_mlt_geo_dut_swe_lat_bos_wly_hau_bul_fin_cic_sun_glc_mly_jpn_knd_kor_fre_ger_lda_ctl_bat_pan_owc_tag_mnd_prs_yor_afr_amh_rus_guj_por_ukr_qcu_mcd_slo_arw_fbf_aeg_lit_heb_svk_mao_scr_swa_eng_dgb_ind_tha_sod_tml_moo_ses_tur_pol_cze_azi_swt_vie_sid_bem_bam_igb	0.393697886385798	0.928492307053653	0.355555871695934
4	gam_urd_swa_slo_tig_hau_owc_glc_tur_uzb_cic_mly_bem_scr_arw_bsq_hin_wly_tsn_cnt_fre_lat_ewe_ctl_dyu_ita_hun_bam_ses_est_grk_anl_geo_ger_guj_lit_bul_heb_aeg_mcd_fin_akn_sun_dut_bat_jpn_tml_kor_ben_por_igb_eng_jav_cze_amr_ind_mnd_krd_moo_rus_chh_alb_afr_svk_mol_qcu_rom_pan_ukr_ven_mlt_bos_sod_spa_mao_nor_xho_pol_fbf_tag_tha_sid_knd_dgb_lda_aze_swe_prs_azi_zul_vie_amh_swt_tsw_yor	-0.696022415766792	-1.67326381129069	0.0976359978011616
5	owc_mcd_bem_guj_heb_chh_gam_svk_uzb_aze_moo_bat_fbf_spa_glc_bsq_pol_mlt_swt_cnt_por_bos_ven_ben_bam_ita_est_igb_ses_fin_rus_wly_geo_grk_scr_fre_dut_aeg_sid_afr_hun_ewe_mly_alb_jav_jpn_knd_kor_pan_arw_yor_bul_ind_ger_sod_tag_mnd_prs_zul_cze_amh_eng_swe_urd_lit_qcu_rom_mol_hin_lda_anl_krd_tig_ukr_sun_lat_dgb_ctl_cic_mao_tha_amr_tml_dyu_swa_azi_slo_nor_tur_tsw_vie_hau_xho_akn_tsn	-0.389867056879083	-0.924916149319453	0.357403298157326
6	hau_slo_xho_krd_owc_mlt_sod_bul_tur_azi_cic_mly_bem_ukr_prs_bsq_pan_tig_swt_mnd_rom_alb_dgb_nor_moo_fre_est_ewe_tsn_fin_grk_anl_geo_mol_ita_arw_urd_heb_gam_dut_hun_lda_jav_afr_bat_jpn_tml_kor_por_spa_fbf_guj_tag_mcd_amr_sun_cnt_svk_ven_swe_aeg_lit_lat_ben_pol_qcu_eng_glc_ctl_ses_sid_cze_chh_hin_ind_scr_swa_rus_yor_mao_tha_amh_knd_tsw_bam_aze_ger_bos_uzb_dyu_vie_wly_akn_igb_zul	-0.283141953685	-0.67082390867195	0.503995337502709
7	gam_glc_bam_guj_aeg_amh_sod_eng_azi_tur_xho_ind_akn_alb_por_bsq_krd_mlt_ses_mnd_rom_afr_ewe_scr_yor_cze_hun_fbf_igb_fin_pol_heb_geo_svk_lit_ukr_prs_wly_hau_ctl_est_ven_jav_pan_tag_jpn_tml_kor_swe_arw_dyu_lat_bat_bul_anl_mly_cnt_hin_cic_grk_sid_nor_mcd_mol_dut_qcu_ger_fre_ita_tsw_amr_rus_tig_bos_mao_spa_moo_ben_swa_sun_tha_chh_knd_dgb_lda_aze_slo_urd_uzb_tsn_vie_owc_bem_zul_swt	0.712874453921429	1.68785825415689	0.0947894862216786
8	chh_bul_moo_nor_owc_heb_hau_ben_uzb_azi_tsn_mly_bam_dut_fre_bsq_hin_mlt_xho_mnd_afr_krd_swa_lit_swt_rus_est_tsw_bem_fin_swe_gam_geo_bos_ita_por_prs_aeg_amr_arw_hun_dyu_sun_scr_ind_jpn_tml_kor_urd_guj_fbf_rom_tag_mol_sod_jav_cnt_eng_ewe_ctl_sid_spa_ukr_svk_glc_qcu_lat_pan_grk_dgb_tig_ger_amh_slo_mao_pol_akn_alb_zul_bat_tha_wly_knd_cic_igb_aze_mcd_cze_tur_lda_vie_anl_ven_yor_ses	-0.833333408765243	-2.01463682559254	0.0468305905044048
9	tig_ben_ses_fre_sod_gam_hau_dut_uzb_azi_ven_jav_dgb_cze_grk_bsq_slo_owc_dyu_cnt_ctl_eng_bam_prs_cic_arw_fin_zul_ewe_hun_lit_chh_geo_glc_ita_krd_lat_aeg_wly_urd_est_bem_sun_hin_mly_jpn_tml_kor_ukr_alb_akn_guj_ind_pan_sid_mao_mnd_afr_tsn_pol_amh_ger_svk_rus_swe_qcu_nor_bos_rom_igb_heb_mol_mlt_por_tag_spa_fbf_bul_yor_bat_tha_amr_knd_xho_swa_aze_scr_mcd_tur_moo_vie_anl_swt_lda_tsw	-0.413148507731608	-0.981090799378784	0.329093365815931
10	chh_svk_bem_eng_owc_amh_amr_alb_azi_tur_akn_mao_ses_slo_bos_bsq_guj_anl_zul_cnt_rom_cze_yor_arw_igb_ctl_fin_tsw_swt_hun_glc_tig_geo_spa_mcd_ukr_pan_mlt_gam_rus_est_moo_ind_grk_bat_jpn_tml_kor_afr_ita_cic_scr_sun_urd_wly_mly_mnd_nor_lda_fre_sod_ger_hin_ben_pol_qcu_lit_bul_lat_ven_hau_krd_heb_mol_jav_dut_dyu_por_tsn_tag_tha_sid_knd_swa_ewe_aze_swe_prs_uzb_xho_vie_aeg_bam_fbf_dgb	-0.53912572836834	-1.28627822951145	0.201539025054194
11	anl_ben_ewe_ctl_aeg_heb_amh_slo_tur_uzb_fbf_jav_bam_bos_hin_bsq_rus_gam_tsw_cnt_lat_dut_swa_mcd_moo_grk_hun_tsn_igb_fin_arw_hau_geo_svk_krd_pol_pan_owc_chh_urd_est_ses_bat_eng_mao_jpn_tml_kor_scr_ger_swt_nor_ind_rom_tig_mly_mnd_por_ven_mol_sid_cze_ita_ukr_spa_qcu_lit_fre_alb_dgb_wly_prs_mlt_bul_sun_afr_lda_guj_xho_tag_tha_amr_knd_zul_dyu_azi_swe_glc_aze_yor_vie_sod_akn_bem_cic	-0.42796238887716	-1.0158701051627	0.312326849503685
12	tig_pol_ven_bos_wly_amh_anl_spa_aze_tur_igb_mao_swt_ben_grk_bsq_svk_heb_dyu_cnt_afr_nor_ses_ukr_moo_ctl_hun_yor_tsw_fin_urd_mlt_geo_slo_alb_mcd_mol_sod_amr_fre_est_swa_sun_scr_mly_jpn_knd_kor_pan_cze_cic_dut_jav_eng_aeg_ind_mnd_krd_xho_lat_gam_ger_bul_rus_prs_qcu_hin_guj_ita_bem_owc_rom_sid_arw_tag_lit_dgb_swe_fbf_bat_tha_hau_tml_tsn_zul_azi_glc_por_uzb_lda_vie_chh_ewe_bam_akn	-0.479971843794741	-1.14041745686996	0.257040832198836
13	chh_alb_yor_ita_sod_hau_anl_ukr_aze_tur_zul_ind_igb_guj_eng_bsq_rom_sid_swt_mnd_nor_bos_swa_ben_ewe_rus_est_moo_ven_fin_pan_wly_geo_dut_por_arw_ger_amh_heb_lat_hun_xho_bat_ctl_jav_jpn_knd_kor_hin_urd_bam_spa_mly_grk_mlt_sun_cnt_fre_dyu_swe_tig_scr_prs_slo_lit_qcu_krd_afr_cze_dgb_amr_mol_gam_bul_mao_pol_akn_mcd_bem_tag_tha_aeg_tml_fbf_ses_azi_svk_glc_uzb_cic_vie_owc_tsw_tsn_lda	-0.345804274087723	-0.8183892629061	0.415226985666655
14	sid_urd_tsw_svk_hau_tig_aeg_pol_azi_tur_swa_sun_yor_hin_ger_bsq_lit_chh_moo_cnt_ctl_rus_fbf_pan_ses_mcd_fin_swt_tsn_hun_nor_amh_geo_glc_arw_rom_scr_mlt_gam_slo_est_igb_mly_ukr_jav_jpn_knd_kor_por_spa_dgb_dut_ind_prs_amr_tag_mnd_fre_lda_lat_heb_guj_krd_mol_cze_qcu_eng_swe_alb_xho_owc_bos_wly_afr_bat_ita_dyu_grk_akn_mao_tha_sod_tml_bam_zul_uzb_ben_bul_aze_cic_vie_anl_ewe_bem_ven	0.0435654919299669	0.102565955967182	0.918528296889807
15	tig_pan_tsw_scr_hau_anl_owc_swe_aze_tur_fbf_sun_dyu_mol_pol_bsq_eng_gam_dgb_mnd_fre_dut_ven_bos_moo_arw_est_ewe_bam_hun_rom_sid_geo_hin_lat_prs_svk_sod_wly_bul_fin_ses_ind_glc_bat_jpn_tml_kor_ita_alb_cic_ukr_mly_cze_aeg_tag_cnt_guj_lda_nor_chh_ger_grk_ben_lit_qcu_por_ctl_slo_zul_amh_krd_mlt_urd_mao_mcd_tsn_spa_yor_jav_tha_heb_knd_igb_xho_uzb_afr_rus_azi_swt_vie_amr_swa_bem_akn	-0.503461061457246	-1.19748297641487	0.234161622633461
16	gam_fre_yor_lat_wly_tig_hau_mol_aze_azi_akn_mly_swt_guj_mcd_bsq_nor_owc_lda_cnt_bos_swe_ven_pol_fbf_eng_est_tsn_bem_hun_spa_chh_geo_arw_hin_urd_por_amh_aeg_krd_fin_bam_ind_svk_jav_jpn_tml_kor_ukr_ctl_ses_alb_bat_pan_anl_sun_mnd_rom_dyu_ger_mlt_afr_lit_rus_slo_qcu_dut_ita_ben_tsw_sod_prs_amr_grk_mao_bul_moo_scr_xho_tag_tha_heb_knd_swa_igb_uzb_glc_cze_tur_dgb_vie_sid_cic_zul_ewe	-0.019694746139773	-0.0463540440215607	0.963127458069162
17	sid_hin_bam_por_mlt_heb_aeg_arw_aze_tur_fbf_sun_xho_alb_ctl_bsq_prs_amh_dyu_cnt_bul_ita_tsn_svk_swa_krd_est_tsw_igb_hun_lat_amr_geo_afr_guj_scr_bos_owc_tig_ger_fin_lda_ind_pan_jav_jpn_knd_kor_ben_glc_cic_nor_bat_dut_anl_mly_mnd_urd_ewe_grk_gam_spa_fre_rom_lit_qcu_swe_cze_slo_swt_hau_mcd_wly_pol_mao_eng_bem_ukr_ses_tag_tha_chh_tml_yor_dgb_azi_rus_mol_uzb_ven_vie_sod_moo_zul_akn	0.0243482772043748	0.0573377161362995	0.954399190994201
18	aeg_mcd_cic_arw_wly_sid_amr_ctl_aze_uzb_dyu_sun_bam_grk_por_bsq_prs_hau_ven_mnd_pol_svk_lda_eng_swt_rus_est_tsn_swa_fin_nor_gam_geo_cze_spa_alb_ukr_chh_heb_swe_hun_fbf_mao_fre_bat_jpn_tml_kor_mol_hin_akn_guj_ind_afr_anl_mly_cnt_pan_xho_lit_owc_lat_ben_urd_ger_qcu_dut_glc_bos_dgb_tig_ita_mlt_rom_jav_slo_tsw_krd_moo_tag_tha_sod_knd_ewe_igb_tur_bul_scr_azi_zul_vie_amh_bem_yor_ses	-0.118892649989973	-0.280247444587347	0.779910101921162
19	chh_ben_swa_alb_owc_gam_heb_ctl_uzb_tur_xho_mly_bam_bul_dut_bsq_urd_amh_swt_mnd_ger_arw_igb_lat_tsn_ukr_est_akn_yor_fin_pan_wly_geo_prs_eng_scr_mol_mlt_sod_por_hun_bem_ind_svk_sun_jpn_tml_kor_mcd_nor_dyu_cze_jav_krd_anl_tag_cnt_lit_cic_bos_hau_fre_guj_pol_ita_qcu_swe_slo_glc_dgb_sid_hin_aeg_rus_mao_afr_ewe_rom_fbf_bat_tha_amr_knd_lda_moo_aze_spa_grk_azi_ses_vie_tig_ven_zul_tsw	0.759961477294153	1.80212045866405	0.0747662315858363
20	amh_ukr_zul_mcd_chh_wly_aeg_eng_aze_tur_swt_tag_dgb_pol_fre_bsq_prs_sid_tsw_mnd_rom_svk_yor_glc_ven_rus_hun_ewe_moo_est_slo_heb_geo_hin_cze_ger_nor_tig_gam_spa_fin_ses_mao_urd_bat_jpn_tml_kor_grk_ita_xho_ctl_ind_bul_amr_mly_cnt_lit_cic_alb_hau_scr_mol_lat_krd_qcu_arw_por_guj_bem_sod_pan_owc_dut_sun_bos_bam_swe_lda_jav_tha_mlt_knd_swa_tsn_azi_afr_ben_uzb_igb_vie_anl_fbf_dyu_akn	-0.682160712155462	-1.63787659787943	0.104826694830332
21	anl_ita_ewe_svk_gam_amr_hau_nor_uzb_azi_igb_mly_dgb_slo_swe_bsq_grk_heb_ven_mnd_afr_arw_fbf_prs_zul_urd_fin_swt_tsn_est_lat_mlt_geo_ukr_glc_lit_eng_sod_aeg_hin_hun_akn_sun_pol_bat_jpn_knd_kor_rus_rom_moo_scr_ind_krd_chh_tag_cnt_pan_bem_guj_tig_por_cze_spa_ger_qcu_fre_mcd_ctl_cic_owc_alb_amh_bul_mao_bos_yor_mol_dyu_jav_tha_wly_tml_lda_swa_aze_ben_dut_tur_ses_vie_sid_bam_tsw_xho	-0.489156249225436	-1.16199314317325	0.248211674237986
22	owc_alb_xho_eng_sid_heb_mlt_arw_azi_uzb_ven_mao_dyu_svk_bul_bsq_fre_aeg_cic_mnd_rus_pan_swa_guj_bem_urd_est_akn_tsn_fin_mcd_anl_geo_swe_cze_ben_ita_wly_hau_glc_hun_ses_bat_spa_mly_jpn_knd_kor_bos_ukr_ewe_por_tag_krd_tig_sun_cnt_ger_swt_grk_sod_hin_ctl_lat_afr_qcu_rom_nor_pol_zul_amr_dut_chh_slo_jav_scr_fbf_mol_tsw_ind_tha_gam_tml_yor_dgb_tur_lit_prs_aze_igb_vie_amh_moo_bam_lda	-0.477199215724302	-1.13429373116868	0.259586652690757
23	heb_guj_ses_ben_chh_tig_anl_dut_aze_azi_fbf_mao_akn_rom_mcd_bsq_ita_amr_moo_cnt_nor_krd_swa_prs_ewe_hin_est_xho_cic_fin_afr_hau_geo_glc_eng_pan_por_aeg_sid_swe_hun_dyu_ind_fre_mly_jpn_tml_kor_ukr_cze_tsw_urd_tag_mol_owc_jav_mnd_bul_igb_lat_wly_bos_rus_svk_ger_qcu_lit_pol_arw_tsn_amh_grk_gam_scr_sun_alb_yor_spa_bem_bat_tha_sod_knd_ven_zul_uzb_slo_ctl_tur_dgb_vie_mlt_lda_bam_swt	-1.15372003122997	-2.84004203326841	0.00554085823243319
24	gam_afr_zul_urd_hau_owc_amr_swe_uzb_aze_akn_bat_ses_lit_fre_bsq_cze_sod_dgb_mnd_prs_arw_tsw_nor_swa_ctl_est_igb_fbf_hun_pol_mlt_geo_ukr_grk_lat_alb_amh_anl_mcd_fin_cic_ind_slo_mly_jpn_tml_kor_rus_dut_lda_ben_sun_eng_aeg_mao_cnt_hin_ewe_krd_chh_bos_bul_mol_pan_qcu_scr_por_rom_moo_tig_guj_heb_spa_jav_svk_bam_glc_yor_tag_tha_sid_knd_swt_bem_tur_ita_ger_azi_ven_vie_wly_tsn_xho_dyu	-0.0875543991052846	-0.206148730511042	0.837125359066953
25	gam_nor_bem_ukr_sod_wly_aeg_lat_tur_azi_zul_mly_fbf_glc_bul_bsq_lit_heb_ven_mnd_urd_prs_akn_rus_cic_pol_fin_swa_xho_hun_rom_chh_geo_eng_ger_scr_krd_hau_sid_guj_est_lda_tag_ita_ind_jpn_knd_kor_grk_mol_igb_arw_jav_alb_amr_bat_cnt_spa_moo_hin_anl_dut_por_bos_ctl_qcu_pan_svk_afr_tsn_tig_swe_owc_ben_sun_mcd_yor_slo_dyu_mao_tha_amh_tml_tsw_ses_uzb_cze_fre_aze_dgb_vie_mlt_swt_bam_ewe	-0.244934633387932	-0.578520230525022	0.564311347511315
26	heb_bos_xho_ita_chh_tig_owc_eng_aze_uzb_cic_ind_yor_hin_afr_bsq_glc_aeg_zul_cnt_svk_guj_moo_lat_swt_pan_fin_bem_ven_est_ger_amr_geo_alb_mcd_rom_krd_amh_gam_swe_hun_bam_tag_prs_bat_jpn_knd_kor_arw_lit_dgb_cze_mly_fre_wly_sun_mnd_bul_lda_por_sid_spa_ben_scr_urd_qcu_ctl_mol_rus_swa_hau_slo_mlt_ukr_mao_grk_ewe_dut_tsw_jav_tha_anl_tml_fbf_akn_azi_pol_nor_tur_dyu_vie_sod_igb_ses_tsn	-0.329625317018506	-0.779586964120955	0.437613468864334
27	heb_por_bem_spa_amr_tig_sid_guj_azi_aze_xho_jav_bam_grk_krd_bsq_slo_gam_moo_cnt_ger_cze_akn_rom_cic_lit_fin_ewe_tsw_hun_eng_mlt_geo_swe_ukr_mcd_afr_owc_chh_pan_est_swt_ind_svk_bat_jpn_knd_kor_ben_mol_dyu_bos_mly_lat_wly_sun_mnd_hin_swa_ctl_hau_pol_urd_fre_prs_qcu_arw_scr_ita_fbf_anl_dut_sod_nor_mao_alb_yor_glc_igb_tag_tha_aeg_tml_ses_dgb_tur_bul_rus_uzb_lda_vie_amh_tsn_zul_ven	-0.254324860546978	-0.60147464699566	0.548987272442858
28	mlt_nor_yor_spa_amr_anl_wly_lat_azi_tur_zul_tag_lda_ita_pan_bsq_krd_owc_swt_mnd_mol_ben_tsw_ukr_moo_por_hun_ven_igb_est_mcd_sod_geo_alb_svk_prs_pol_amh_gam_dut_fin_akn_jav_lit_mly_jpn_tml_kor_eng_glc_fbf_rom_mao_grk_hau_sun_cnt_afr_tsn_slo_aeg_rus_guj_bul_swe_qcu_arw_bos_ger_bem_tig_urd_sid_scr_bat_cze_swa_ctl_cic_ind_tha_heb_knd_xho_bam_aze_hin_fre_uzb_ses_vie_chh_dgb_dyu_ewe	-0.248243834855863	-0.587221039507651	0.55847822949994
29	sid_spa_bam_ger_anl_tig_chh_rus_uzb_aze_ses_bat_ven_slo_cze_bsq_ctl_aeg_dyu_mnd_mcd_scr_ewe_pol_zul_glc_est_fbf_tsn_hun_krd_hau_geo_pan_bul_urd_dut_heb_owc_ita_fin_cic_mly_por_ind_jpn_tml_kor_nor_swe_swt_fre_sun_eng_mlt_jav_cnt_ben_swa_grk_gam_lat_alb_svk_ukr_qcu_mol_lit_prs_igb_sod_afr_wly_guj_tag_bos_akn_arw_moo_mao_tha_amh_knd_tsw_dgb_tur_hin_rom_azi_xho_vie_amr_lda_bem_yor	0.168179487769547	0.395825529630463	0.693140351582568
30	amh_lit_cic_guj_gam_sid_aeg_ger_aze_azi_lda_bat_tsw_pan_lat_bsq_alb_wly_tsn_mnd_slo_ukr_swt_hin_ewe_swe_fin_akn_swa_hun_grk_amr_geo_cze_pol_dut_spa_mlt_anl_svk_est_yor_mao_mol_sun_jpn_tml_kor_ctl_eng_zul_scr_ind_nor_sod_jav_cnt_por_moo_rom_hau_rus_krd_afr_bos_qcu_ben_prs_urd_fbf_tig_mcd_chh_ita_mly_bul_igb_fre_dgb_tag_tha_owc_knd_ven_bam_tur_glc_arw_uzb_bem_vie_heb_dyu_ses_xho	-1.03351296440421	-2.52656931411564	0.0132076347078297
31	wly_prs_dyu_bos_tig_anl_chh_ukr_azi_uzb_lda_tag_bem_lat_hin_bsq_eng_gam_dgb_mnd_afr_scr_fbf_fre_tsw_ita_fin_akn_ven_est_alb_hau_geo_mol_krd_ctl_ger_owc_mlt_nor_hun_bam_bat_slo_sun_jpn_tml_kor_cze_lit_swt_pol_mly_glc_sod_jav_cnt_grk_xho_urd_heb_spa_guj_arw_swe_qcu_mcd_rom_bul_ewe_amh_pan_amr_svk_ind_dut_moo_ben_swa_mao_tha_sid_knd_cic_ses_tur_rus_por_aze_yor_vie_aeg_igb_zul_tsn	0.0331724296957953	0.0781367871375281	0.937887115870033
32	chh_bul_xho_nor_wly_tig_hau_lat_azi_tur_zul_mao_tsw_alb_spa_bsq_por_owc_cic_mnd_rus_lit_ses_ita_yor_rom_est_tsn_igb_hun_ctl_amh_geo_mol_arw_pan_bos_anl_sod_scr_fin_moo_bat_hin_sun_jpn_knd_kor_svk_slo_dyu_cze_mly_eng_gam_jav_cnt_dut_lda_glc_sid_pol_krd_guj_ben_qcu_afr_urd_swe_swa_heb_prs_mlt_ger_ind_mcd_ewe_fre_swt_tag_tha_aeg_tml_fbf_bem_uzb_grk_ukr_aze_dgb_vie_amr_bam_akn_ven	-0.918006751268902	-2.22658796182757	0.0283891128057373
33	mlt_ben_swt_fre_chh_anl_tig_alb_uzb_tur_igb_jav_ses_pan_scr_bsq_eng_sod_xho_mnd_pol_ger_tsw_lit_swa_afr_hun_moo_akn_est_bul_wly_geo_dut_ctl_ukr_spa_hau_sid_guj_fin_bem_mly_bos_bat_jpn_tml_kor_lat_svk_cic_grk_ind_ita_gam_mao_cnt_swe_ewe_mcd_amh_arw_hin_urd_glc_qcu_rom_krd_slo_bam_heb_mol_amr_por_tag_cze_dyu_rus_ven_sun_tha_owc_knd_lda_fbf_azi_prs_nor_aze_dgb_vie_aeg_tsn_yor_zul	-0.0639926992800643	-0.150788411032584	0.880469209189489
34	owc_lat_tsn_svk_chh_amr_tig_krd_uzb_tur_ven_bat_ses_guj_nor_bsq_ctl_anl_ewe_cnt_scr_afr_zul_pol_dyu_glc_fin_akn_dgb_est_spa_heb_geo_ita_cze_dut_por_mlt_gam_lit_hun_moo_sun_urd_mao_jpn_knd_kor_swe_mcd_tsw_arw_ind_ukr_sod_tag_mnd_eng_xho_alb_amh_slo_rom_pan_bul_qcu_rus_grk_ben_yor_hau_mol_sid_ger_mly_fre_swt_bos_swa_jav_tha_aeg_tml_bam_cic_azi_hin_prs_aze_lda_vie_wly_igb_bem_fbf	-0.930555545466573	-2.25752583622249	0.0263150780226422
35	chh_swe_ven_mol_gam_heb_sid_bul_aze_azi_bem_mao_dyu_ben_urd_bsq_bos_sod_fbf_mnd_slo_ita_xho_dut_igb_mcd_est_lda_swa_hun_ger_hau_geo_glc_alb_pol_grk_anl_tig_fre_fin_akn_jav_cze_tag_jpn_knd_kor_prs_afr_bam_eng_mly_rus_amr_sun_cnt_nor_ewe_pan_owc_scr_spa_svk_arw_qcu_ukr_rom_guj_ses_amh_ctl_wly_krd_bat_por_dgb_lat_tsn_ind_tha_mlt_tml_zul_swt_uzb_hin_lit_tur_yor_vie_aeg_cic_moo_tsw	-0.448412169792414	-1.06563229652467	0.28934866843307
36	gam_ita_ven_svk_sid_wly_anl_ben_azi_tur_yor_jav_xho_grk_pol_bsq_swe_amr_swt_mnd_fre_alb_cic_cze_ses_bos_est_bem_moo_fin_guj_aeg_geo_mol_spa_glc_mcd_mlt_hau_prs_hun_dgb_mao_nor_ind_jpn_knd_kor_slo_eng_ewe_por_bat_scr_heb_tag_cnt_lat_igb_rom_sod_lit_ger_arw_urd_qcu_hin_ukr_rus_swa_owc_bul_amh_ctl_sun_pan_tsn_dut_fbf_mly_tha_chh_tml_lda_zul_aze_krd_afr_uzb_akn_vie_tig_tsw_dyu_bam	-0.309375328604791	-0.732260233334403	0.465851174774559
37	anl_prs_ewe_arw_gam_sod_mlt_dut_aze_uzb_fbf_tag_igb_ctl_eng_bsq_rom_aeg_cic_cnt_pan_slo_tsn_guj_tsw_ben_est_moo_yor_fin_alb_chh_geo_krd_nor_spa_scr_hau_heb_grk_hun_zul_sun_por_ind_jpn_tml_kor_glc_ita_ses_bos_bat_ukr_amh_mao_mnd_afr_xho_swe_wly_pol_lit_cze_ger_qcu_fre_bul_mol_akn_amr_rus_sid_svk_mly_mcd_dyu_urd_swt_jav_tha_tig_knd_dgb_lda_azi_lat_hin_tur_bem_vie_owc_ven_bam_swa	-0.49347646774501	-1.17323876035101	0.243696204991281
38	amh_mol_yor_spa_heb_aeg_tig_scr_tur_azi_ven_ind_lda_arw_svk_bsq_ukr_chh_akn_mnd_hin_pol_tsw_lit_ewe_pan_est_moo_fbf_hun_urd_owc_geo_rom_glc_alb_mcd_sod_mlt_guj_fin_igb_mly_bul_bat_jpn_knd_kor_lat_prs_dgb_ctl_mao_ben_hau_jav_cnt_dut_ses_eng_sid_krd_ita_ger_cze_qcu_afr_fre_nor_tsn_anl_rus_amr_swe_tag_grk_xho_slo_bam_sun_tha_gam_tml_swa_cic_uzb_bos_por_aze_swt_vie_wly_bem_zul_dyu	0.396106868787367	0.933434904585303	0.353012645269754
39	hau_pan_tsw_ben_sid_gam_tig_fre_uzb_azi_bem_sun_xho_scr_guj_bsq_hin_aeg_igb_mnd_ita_bos_swa_ger_cic_cze_fin_swt_tsn_hun_lit_sod_geo_alb_afr_eng_spa_owc_amh_rom_est_akn_tag_svk_bat_jpn_tml_kor_grk_swe_zul_nor_mao_prs_wly_mly_cnt_rus_fbf_pol_heb_glc_ctl_dut_por_qcu_krd_mol_lat_dgb_amr_urd_anl_slo_jav_arw_dyu_ukr_yor_ind_tha_mlt_knd_ses_moo_tur_mcd_bul_aze_lda_vie_chh_ven_bam_ewe	-0.290849377912813	-0.687411166218123	0.49353442817238
40	amr_prs_cic_swe_amh_sid_aeg_slo_uzb_aze_tsw_sun_zul_glc_rus_bsq_ben_owc_bem_cnt_krd_spa_xho_mol_ven_por_fin_dgb_ewe_est_pan_wly_geo_bul_lit_scr_ukr_chh_heb_fre_hun_swt_mly_bos_jav_jpn_tml_kor_eng_pol_moo_afr_bat_svk_gam_tag_mnd_ger_bam_dut_hau_hin_rom_lat_mcd_qcu_cze_ctl_alb_akn_anl_nor_sod_urd_mao_ita_swa_grk_igb_ind_tha_tig_knd_tsn_yor_tur_guj_arw_azi_dyu_vie_mlt_lda_ses_fbf	0.591346401853497	1.40284292608559	0.16399334740816
41	mlt_arw_zul_svk_anl_heb_sod_afr_aze_tur_moo_sun_bem_ger_rus_bsq_hin_hau_fbf_cnt_por_lit_ses_scr_swa_dut_hun_lda_dgb_fin_rom_owc_geo_mol_ita_pan_spa_aeg_amh_bos_est_cic_tag_eng_mly_jpn_knd_kor_mcd_grk_akn_ben_bat_cze_tig_ind_mnd_krd_igb_guj_chh_alb_ukr_ctl_lat_qcu_slo_glc_nor_ewe_gam_bul_wly_prs_jav_pol_swt_urd_yor_mao_tha_amr_tml_xho_ven_uzb_fre_swe_azi_bam_vie_sid_tsn_tsw_dyu	-0.45074504444481	-1.06852210490149	0.288050756987071
42	amh_alb_bem_hin_owc_mlt_amr_bul_tur_uzb_tsn_sun_cic_por_cze_bsq_rus_gam_lda_cnt_ger_dut_zul_rom_dgb_ita_fin_fbf_ven_est_ben_sod_geo_grk_spa_arw_urd_wly_sid_nor_hun_moo_mly_lat_mao_jpn_knd_kor_pol_scr_akn_bos_ind_guj_anl_bat_mnd_glc_yor_slo_chh_ctl_eng_swe_mcd_qcu_fre_pan_afr_xho_tig_prs_hau_mol_tag_svk_ses_lit_dyu_jav_tha_aeg_tml_ewe_swt_azi_krd_ukr_aze_swa_vie_heb_bam_tsw_igb	0.000621569896256645	0.0014637999201907	0.998835192420213
43	anl_lat_swt_mol_owc_chh_hau_spa_uzb_tur_dyu_mly_ewe_bul_pan_bsq_nor_amh_lda_cnt_glc_ukr_fbf_alb_bem_bos_est_igb_cic_fin_ger_gam_geo_ita_cze_slo_dut_aeg_mlt_krd_hun_ven_jav_eng_sun_jpn_tml_kor_lit_pol_xho_grk_mao_hin_sod_tag_mnd_rus_bam_arw_heb_rom_svk_mcd_guj_qcu_por_afr_ben_swa_amr_fre_wly_prs_bat_ctl_ses_swe_tsn_ind_tha_tig_knd_moo_akn_azi_scr_urd_aze_tsw_vie_sid_zul_dgb_yor	-0.542692960752261	-1.29498506206772	0.198531070418798
44	sid_bos_swa_mol_hau_anl_amh_por_azi_aze_bem_sun_swt_grk_ger_bsq_lit_sod_igb_cnt_ben_ukr_fbf_pol_tsw_slo_est_tsn_bam_fin_cze_tig_geo_rom_bul_svk_guj_mlt_gam_afr_hun_zul_mao_alb_ind_jpn_knd_kor_rus_spa_dgb_krd_mly_glc_heb_bat_mnd_swe_xho_scr_amr_eng_lat_prs_dut_qcu_pan_fre_hin_moo_chh_arw_aeg_ita_jav_urd_ven_ctl_akn_tag_tha_owc_tml_yor_ewe_tur_mcd_nor_uzb_lda_vie_wly_cic_ses_dyu	0.368382298650132	0.867498079094965	0.387902059197453
45	chh_glc_tsw_fre_amh_tig_sid_rom_uzb_tur_tsn_bat_bem_rus_mol_bsq_lat_aeg_swa_cnt_ben_spa_cic_svk_xho_mcd_hun_swt_dgb_est_grk_heb_geo_swe_ctl_urd_hin_wly_gam_bos_fin_akn_jav_eng_tag_jpn_knd_kor_dut_prs_lda_por_ind_scr_mlt_mly_mnd_ger_bam_afr_sod_krd_ita_arw_alb_qcu_pol_nor_pan_fbf_owc_slo_hau_guj_sun_bul_igb_lit_ven_mao_tha_anl_tml_dyu_ses_aze_cze_ukr_azi_yor_vie_amr_ewe_zul_moo	-0.215228452875378	-0.508264845942052	0.612471135586556
46	amr_ger_xho_nor_sod_chh_owc_cze_aze_tur_tsn_bat_cic_mcd_rus_bsq_pan_hau_yor_cnt_afr_pol_fbf_hin_swt_ukr_fin_ven_ewe_hun_arw_heb_geo_ben_ctl_grk_guj_aeg_gam_eng_est_dgb_jav_rom_mly_jpn_tml_kor_svk_mol_dyu_spa_sun_dut_mlt_tag_mnd_prs_moo_slo_tig_por_lit_swe_lat_qcu_bul_bos_krd_swa_amh_urd_wly_scr_mao_ita_igb_alb_bem_ind_tha_anl_knd_lda_ses_azi_fre_glc_uzb_tsw_vie_sid_bam_zul_akn	-0.644699278449403	-1.54563890143374	0.125588023222809
47	amh_ita_ses_prs_tig_heb_owc_slo_tur_aze_ewe_jav_moo_por_lat_bsq_arw_hau_tsn_cnt_mol_ctl_yor_pan_swt_bul_fin_igb_swa_hun_rus_amr_geo_ger_bos_hin_dut_anl_sod_eng_est_dgb_ind_alb_mly_jpn_knd_kor_afr_nor_ven_guj_tag_lit_gam_bat_mnd_grk_bam_fre_chh_scr_pol_urd_rom_qcu_svk_glc_ukr_xho_aeg_krd_wly_ben_sun_spa_cic_mcd_zul_mao_tha_sid_tml_dyu_tsw_azi_cze_swe_uzb_bem_vie_mlt_akn_fbf_lda	-0.625437539716519	-1.49769750328057	0.137598386535779
48	gam_grk_cic_ita_wly_mlt_sid_lit_tur_aze_ven_ind_bem_ger_lat_bsq_alb_anl_tsw_mnd_rus_ctl_dgb_por_fbf_ben_fin_zul_dyu_hun_cze_hau_geo_scr_krd_mcd_eng_amh_amr_bul_est_yor_jav_svk_sun_jpn_tml_kor_dut_pol_xho_afr_mly_bos_tig_bat_cnt_prs_ewe_swe_owc_rom_arw_glc_pan_qcu_spa_ukr_guj_bam_aeg_fre_chh_hin_mao_nor_swt_urd_igb_tag_tha_sod_knd_swa_ses_uzb_mol_slo_azi_tsn_vie_heb_lda_moo_akn	-0.527124510077541	-1.25527633901246	0.212523459483301
49	anl_hin_tsw_arw_tig_mlt_aeg_mol_uzb_azi_swa_sun_swt_ben_mcd_bsq_krd_heb_ses_cnt_ita_lat_akn_rom_xho_pol_est_bem_zul_hun_bos_sod_geo_lit_fre_cze_nor_wly_amr_grk_fin_yor_tag_slo_ind_jpn_tml_kor_bul_guj_moo_eng_bat_dut_gam_jav_mnd_pan_dgb_urd_sid_por_ukr_rus_ctl_qcu_afr_scr_prs_cic_chh_ger_amh_svk_mly_glc_igb_alb_dyu_mao_tha_hau_knd_ven_bam_tur_spa_swe_aze_tsn_vie_owc_ewe_fbf_lda	-0.993555223342471	-2.41304186573798	0.0177807014845949
50	gam_bos_ewe_ita_tig_aeg_owc_arw_azi_aze_swt_mao_dgb_urd_ctl_bsq_ben_anl_bem_mnd_guj_mcd_cic_lit_tsn_pol_est_akn_swa_fin_fre_amr_geo_dut_rom_grk_ukr_wly_sod_bul_hun_lda_jav_spa_bat_jpn_tml_kor_nor_ger_bam_svk_sun_glc_amh_ind_cnt_alb_tsw_cze_sid_hin_por_swe_prs_qcu_pan_rus_mol_ven_hau_scr_mlt_krd_mly_afr_dyu_eng_xho_tag_tha_heb_knd_yor_fbf_tur_lat_slo_uzb_igb_vie_chh_ses_zul_moo	-0.0953234686602003	-0.224506316616827	0.822855871660677
51	mlt_slo_swa_svk_hau_chh_tig_ukr_aze_tur_ses_tag_cic_arw_ben_bsq_ctl_sid_bam_mnd_dut_prs_yor_bul_akn_cze_fin_swt_bem_hun_lat_amh_geo_krd_scr_urd_ita_aeg_owc_nor_est_tsn_sun_alb_ind_jpn_knd_kor_fre_glc_dgb_rom_mao_guj_wly_jav_cnt_por_dyu_mol_amr_afr_ger_swe_eng_qcu_rus_mcd_pol_tsw_heb_pan_anl_lit_mly_bos_lda_hin_zul_bat_tha_sod_tml_xho_moo_azi_grk_spa_uzb_igb_vie_gam_ewe_ven_fbf	0.795372360408184	1.8920220122935	0.0615991935569042
52	mlt_fre_dyu_pan_aeg_gam_sid_urd_uzb_aze_dgb_jav_igb_ben_slo_bsq_ita_hau_lda_mnd_swe_pol_swa_svk_cic_grk_est_moo_ses_fin_lit_amr_geo_rus_scr_ger_cze_amh_tig_hin_hun_zul_bat_rom_mly_jpn_tml_kor_arw_krd_bam_nor_sun_prs_wly_ind_cnt_ctl_akn_afr_anl_ukr_bos_bul_mcd_qcu_dut_eng_guj_ewe_heb_glc_chh_mol_tag_spa_swt_por_fbf_mao_tha_sod_knd_bem_yor_azi_lat_alb_tur_tsn_vie_owc_ven_tsw_xho	0.347393172559545	0.819212349951458	0.414759683515793
53	owc_arw_ven_por_sid_amr_amh_mol_aze_azi_lda_tag_tsw_lit_lat_bsq_pol_gam_ses_mnd_prs_swe_xho_svk_swt_rom_est_bem_moo_fin_alb_wly_geo_grk_mcd_urd_ukr_sod_aeg_rus_hun_akn_ind_glc_bat_jpn_tml_kor_ctl_eng_bam_pan_mao_fre_hau_jav_cnt_slo_ewe_cze_anl_scr_spa_ger_nor_qcu_guj_hin_bul_fbf_chh_bos_mlt_dut_mly_afr_cic_ita_igb_sun_tha_tig_knd_zul_tsn_tur_krd_ben_uzb_yor_vie_heb_swa_dgb_dyu	-0.141903281895175	-0.334738666548262	0.738576021418257
54	wly_ukr_swt_lit_anl_heb_tig_ita_tur_azi_tsw_sun_dyu_svk_mcd_bsq_afr_mlt_cic_cnt_ctl_rom_ven_scr_swa_cze_fin_fbf_xho_hun_urd_gam_geo_slo_alb_pol_por_chh_aeg_hin_est_dgb_tag_arw_jav_jpn_tml_kor_eng_swe_tsn_krd_bat_bul_owc_mly_mnd_mol_igb_ben_hau_prs_glc_nor_bos_qcu_pan_dut_lat_lda_amr_spa_amh_grk_ind_fre_moo_rus_yor_mao_tha_sod_knd_akn_zul_uzb_guj_ger_aze_ses_vie_sid_bam_ewe_bem	-0.112232850656927	-0.264277361291659	0.792150977095502
55	chh_ita_swt_grk_amr_hau_anl_bul_tur_azi_zul_jav_ses_arw_alb_bsq_spa_sid_moo_cnt_urd_eng_bem_pol_cic_slo_hun_ewe_tsn_est_rus_owc_geo_rom_lat_lit_swe_wly_gam_ctl_fin_fbf_tag_ger_bat_jpn_tml_kor_mol_pan_ven_nor_mao_prs_heb_ind_mnd_ben_yor_cze_sod_scr_dut_bos_krd_qcu_svk_mcd_guj_dyu_aeg_glc_mlt_hin_sun_por_lda_afr_tsw_mly_tha_tig_knd_dgb_xho_aze_fre_ukr_uzb_igb_vie_amh_bam_akn_swa	0.332261983849278	0.782070021537241	0.436160088414904
56	wly_lat_bem_hin_mlt_owc_gam_mcd_uzb_tur_tsn_sun_swa_spa_swe_bsq_por_hau_zul_mnd_guj_dut_yor_bul_cic_ukr_fin_tsw_swt_hun_prs_anl_geo_ita_mol_krd_glc_sod_aeg_cze_est_ewe_mly_pan_mao_jpn_tml_kor_ger_grk_ses_slo_bat_afr_tig_tag_cnt_fre_akn_svk_sid_rus_rom_eng_ben_qcu_bos_nor_scr_bam_amh_ctl_heb_arw_ind_pol_dgb_urd_lda_jav_tha_chh_knd_ven_xho_azi_lit_alb_aze_fbf_vie_amr_dyu_igb_moo	-0.218460790275993	-0.515979537519524	0.607093293817822
57	aeg_bul_dyu_ctl_tig_amh_anl_guj_uzb_tur_akn_mao_fbf_prs_afr_bsq_fre_mlt_ses_mnd_dut_mol_bem_ger_swt_lat_fin_bam_dgb_est_urd_amr_geo_bos_spa_pol_eng_sid_hau_slo_hun_yor_ind_pan_bat_jpn_knd_kor_arw_ben_swa_rus_sun_cze_wly_mly_cnt_lit_tsw_grk_owc_glc_rom_scr_swe_qcu_hin_ukr_nor_zul_heb_svk_chh_mcd_tag_ita_cic_alb_xho_jav_tha_sod_tml_lda_ven_aze_krd_por_azi_tsn_vie_gam_ewe_igb_moo	-0.763868169559881	-1.83782696433938	0.0692805952046499
58	chh_ukr_zul_mol_amh_amr_gam_hin_tur_azi_bem_jav_moo_swe_fre_bsq_grk_aeg_tsn_cnt_bos_pol_cic_slo_bam_lat_fin_dyu_igb_hun_alb_mlt_geo_nor_spa_krd_cze_tig_owc_ben_est_swt_ind_mcd_bat_jpn_knd_kor_svk_pan_xho_dut_mly_rus_anl_tag_mnd_ctl_dgb_por_heb_rom_scr_guj_lit_qcu_ita_glc_urd_ven_sid_arw_sod_eng_mao_ger_ses_prs_tsw_sun_tha_wly_tml_lda_yor_aze_afr_bul_uzb_fbf_vie_hau_akn_ewe_swa	-0.625694986423	-1.49582237327607	0.138085835636687
59	wly_scr_swt_bul_sod_sid_amh_hin_aze_tur_cic_bat_lda_guj_ita_bsq_lit_owc_ewe_mnd_mol_lat_akn_bos_moo_grk_est_xho_dgb_fin_slo_gam_geo_eng_pan_svk_afr_heb_aeg_glc_hun_igb_tag_ben_mao_jpn_knd_kor_nor_mcd_swa_swe_jav_dut_mlt_sun_cnt_ctl_ses_arw_chh_alb_por_krd_cze_qcu_ukr_pol_ger_tsw_tig_rom_hau_rus_ind_urd_fbf_prs_dyu_mly_tha_anl_tml_bem_ven_uzb_spa_fre_azi_zul_vie_amr_yor_bam_tsn	-0.766514134032328	-1.8428753388163	0.0685328065728814
60	amr_arw_bem_rus_hau_wly_anl_ctl_tur_uzb_dyu_tag_swt_hin_urd_bsq_prs_heb_akn_mnd_ger_rom_cic_glc_yor_swe_hun_ewe_swa_est_spa_gam_geo_bul_ita_slo_scr_aeg_chh_lit_fin_tsw_mao_krd_jav_jpn_knd_kor_guj_por_lda_ben_sun_cze_amh_mly_cnt_fre_xho_pol_owc_svk_mol_alb_mcd_qcu_nor_afr_bos_dgb_mlt_lat_sod_eng_ind_dut_igb_ukr_ses_bat_tha_tig_tml_moo_fbf_azi_grk_pan_aze_ven_vie_sid_bam_tsn_zul	-0.35597798992579	-0.844386204283027	0.400620524695365
61	amr_guj_dgb_rus_gam_tig_owc_ita_azi_aze_igb_mly_ses_ger_cze_bsq_scr_hau_bem_mnd_swe_svk_akn_ctl_moo_glc_est_bam_lda_fin_por_wly_geo_ukr_prs_afr_rom_heb_aeg_krd_hun_swa_ind_pan_jav_jpn_tml_kor_dut_hin_ven_mcd_tag_lat_mlt_mao_cnt_mol_tsn_urd_sod_arw_alb_ben_grk_qcu_lit_nor_fre_tsw_amh_slo_anl_eng_sun_bos_yor_bul_cic_bat_tha_sid_knd_ewe_xho_tur_spa_pol_uzb_fbf_vie_chh_zul_swt_dyu	0.198183298320745	0.46628599099173	0.642101164711545
62	sod_por_zul_ukr_aeg_heb_amh_fre_tur_uzb_cic_jav_bem_rus_rom_bsq_glc_owc_dyu_cnt_grk_guj_xho_afr_ven_urd_hun_lda_tsw_est_ctl_sid_geo_bos_krd_mcd_eng_mlt_hau_scr_fin_dgb_mao_slo_mly_jpn_knd_kor_svk_prs_akn_lit_bat_ita_amr_sun_mnd_mol_swa_dut_anl_nor_pan_arw_bul_qcu_hin_alb_swe_fbf_chh_cze_gam_lat_ind_ben_bam_spa_tsn_tag_tha_tig_tml_moo_ses_aze_ger_pol_azi_yor_vie_wly_swt_ewe_igb	0.0162968470551596	0.038369470734494	0.969475346897582
63	mlt_ctl_lda_bos_wly_anl_gam_glc_aze_tur_ses_mao_swa_svk_lat_bsq_prs_sid_swt_cnt_mol_pol_igb_ger_akn_guj_fin_moo_bem_hun_swe_tig_geo_ukr_por_lit_spa_amh_sod_alb_est_cic_sun_scr_jav_jpn_knd_kor_hin_mcd_fbf_slo_ind_afr_chh_bat_mnd_krd_yor_ben_aeg_urd_pan_ita_nor_qcu_cze_eng_dut_tsw_owc_bul_heb_fre_tag_rom_dgb_grk_bam_mly_tha_amr_tml_xho_zul_uzb_arw_rus_azi_ewe_vie_hau_dyu_ven_tsn	-0.158958807387503	-0.375453707935344	0.708178044665868
64	wly_hin_ven_ukr_hau_amh_heb_prs_uzb_tur_tsn_tag_bem_guj_eng_bsq_krd_gam_ewe_mnd_por_alb_ses_spa_lda_scr_fin_fbf_moo_est_bul_sod_geo_lat_afr_bos_pan_tig_anl_glc_hun_zul_bat_grk_jav_jpn_tml_kor_pol_arw_yor_slo_sun_lit_amr_mao_cnt_rus_dgb_ita_sid_ctl_nor_cze_urd_qcu_mol_ger_mcd_igb_aeg_rom_owc_dut_ind_ben_swa_fre_tsw_mly_tha_chh_knd_akn_dyu_aze_swe_svk_azi_bam_vie_mlt_cic_xho_swt	-0.174324631319404	-0.411608514533969	0.681573465479226
65	tig_spa_tsw_krd_wly_anl_gam_alb_tur_aze_bem_tag_fbf_bul_dut_bsq_svk_sid_yor_mnd_ita_slo_moo_pol_ewe_ukr_fin_ses_zul_est_mol_aeg_geo_prs_eng_cze_grk_sod_mlt_mcd_hun_tsn_ind_glc_sun_jpn_tml_kor_por_ctl_akn_swe_jav_pan_amh_bat_cnt_lat_swa_bos_heb_guj_hin_rus_urd_qcu_ger_nor_scr_ven_hau_ben_owc_fre_mly_arw_bam_lit_igb_mao_tha_amr_knd_xho_dgb_azi_afr_rom_uzb_swt_vie_chh_lda_dyu_cic	-0.648276714860078	-1.55016095765171	0.124499365967072
66	amr_arw_dyu_alb_chh_mlt_gam_afr_azi_tur_swa_ind_fbf_rus_ctl_bsq_rom_amh_igb_mnd_fre_lit_yor_eng_cic_lat_hun_xho_ewe_est_por_owc_geo_krd_urd_ben_mol_sod_sid_spa_fin_akn_jav_slo_bat_jpn_tml_kor_ita_cze_ses_bos_mao_bul_heb_mly_cnt_ukr_ven_ger_hau_scr_swe_dut_pan_qcu_glc_grk_hin_dgb_aeg_nor_anl_mcd_tag_guj_bam_prs_lda_sun_tha_tig_knd_bem_moo_aze_svk_pol_uzb_swt_vie_wly_tsn_tsw_zul	0.408805006157173	0.963962076505608	0.337564820679902
67	sod_ben_dgb_rom_gam_mlt_aeg_fre_uzb_aze_moo_mly_swa_pan_prs_bsq_por_sid_swt_mnd_dut_glc_tsw_ger_ewe_rus_est_tsn_akn_hun_lat_tig_geo_ctl_spa_swe_eng_amh_anl_ita_fin_ven_bat_slo_sun_jpn_tml_kor_nor_grk_fbf_guj_tag_ukr_chh_ind_cnt_cze_bam_scr_amr_lit_bos_krd_hin_qcu_mcd_alb_mol_xho_hau_bul_owc_arw_jav_afr_igb_svk_zul_mao_tha_heb_knd_lda_dyu_tur_urd_pol_azi_yor_vie_wly_cic_ses_bem	-0.923985118619532	-2.24297697945747	0.0272732422217497
68	mlt_urd_ven_rus_wly_gam_sod_pan_aze_azi_swt_ind_lda_ben_scr_bsq_nor_aeg_igb_mnd_glc_mol_ses_por_bam_ita_hun_yor_swa_est_eng_owc_geo_svk_ger_spa_hin_amh_tig_guj_fin_fbf_jav_swe_tag_jpn_knd_kor_lit_alb_dyu_bos_sun_fre_chh_mao_cnt_afr_cic_cze_hau_pol_dut_bul_krd_qcu_prs_grk_arw_xho_sid_mcd_heb_slo_mly_rom_ewe_ukr_tsn_bat_tha_amr_tml_moo_zul_tur_ctl_lat_uzb_tsw_vie_anl_bem_dgb_akn	-0.306445919147512	-0.72445997372198	0.47060206379905
69	anl_guj_ewe_hin_gam_heb_wly_urd_aze_azi_yor_jav_dgb_slo_eng_bsq_ger_mlt_tsw_cnt_ukr_afr_dyu_alb_akn_scr_hun_ven_swa_fin_pol_sod_geo_ita_rus_ben_fre_chh_tig_prs_est_moo_mly_ctl_bat_jpn_tml_kor_cze_mcd_bem_glc_ind_bul_hau_sun_mnd_por_xho_rom_owc_nor_mol_lit_grk_qcu_dut_swe_pan_swt_amr_spa_aeg_bos_tag_krd_fbf_lat_ses_mao_tha_sid_knd_zul_cic_tur_arw_svk_uzb_igb_vie_amh_tsn_bam_lda	-0.467599895771468	-1.11113146491976	0.269376159694858
70	aeg_mcd_ses_ben_owc_sid_hau_krd_azi_tur_bam_mao_ewe_ukr_nor_bsq_guj_chh_cic_mnd_swe_eng_xho_scr_igb_ctl_hun_swa_tsn_est_alb_anl_geo_pol_arw_bul_rus_amh_tig_fre_fin_zul_bat_slo_mly_jpn_knd_kor_ger_lit_fbf_prs_sun_cze_mlt_tag_cnt_dut_lda_pan_wly_svk_bos_ita_mol_qcu_spa_glc_rom_dyu_amr_urd_heb_hin_ind_afr_ven_grk_moo_jav_tha_gam_tml_dgb_swt_uzb_lat_por_aze_yor_vie_sod_akn_bem_tsw	0.0822697554841563	0.193596737510559	0.846913862968706
71	gam_scr_cic_lit_mlt_sod_amr_ukr_tur_azi_moo_mao_tsw_pol_rom_bsq_hin_tig_xho_cnt_alb_swe_swa_krd_dyu_ita_hun_bam_ewe_est_cze_heb_geo_afr_prs_grk_bos_anl_aeg_pan_fin_dgb_jav_ger_ind_jpn_tml_kor_ben_guj_yor_fre_bat_urd_amh_tag_mnd_glc_tsn_eng_hau_slo_ctl_mol_bul_qcu_por_rus_lat_bem_sid_arw_wly_svk_mly_dut_igb_mcd_swt_sun_tha_chh_knd_ven_zul_aze_spa_nor_uzb_ses_vie_owc_lda_fbf_akn	-0.618441653403783	-1.47952692511614	0.142379043758034
72	gam_eng_swt_swe_mlt_chh_amh_rom_uzb_aze_yor_mao_bam_scr_ctl_bsq_ita_heb_dgb_cnt_lit_urd_swa_afr_igb_ukr_fin_bem_dyu_hun_cze_aeg_geo_prs_fre_arw_nor_sod_owc_alb_est_lda_bat_hin_ind_jpn_tml_kor_guj_grk_zul_mol_tag_pan_tig_sun_mnd_lat_moo_por_wly_svk_pol_ben_mcd_qcu_spa_glc_rus_cic_sid_bos_anl_bul_jav_krd_xho_dut_ewe_mly_tha_hau_knd_tsw_ses_azi_slo_ger_tur_ven_vie_amr_akn_fbf_tsn	-0.365992616139258	-0.867120498050608	0.388107812529418
73	gam_slo_ven_bos_sid_amh_heb_bul_azi_aze_dyu_bat_swa_spa_krd_bsq_ben_chh_ewe_cnt_ger_grk_tsw_dut_lda_scr_fin_swt_igb_est_nor_amr_geo_afr_lat_por_hin_hau_mlt_rus_hun_fbf_ind_lit_tag_jpn_tml_kor_ctl_ita_ses_glc_mao_guj_sod_jav_mnd_mol_bem_eng_wly_pol_mcd_pan_urd_qcu_svk_swe_cze_moo_owc_arw_tig_alb_sun_prs_tsn_fre_zul_mly_tha_aeg_knd_dgb_akn_uzb_ukr_rom_tur_xho_vie_anl_yor_cic_bam	-1.13310503170348	-2.78840267213489	0.00642362534264107
74	chh_svk_bem_dut_amr_wly_aeg_mcd_aze_uzb_igb_ind_fbf_cze_bul_bsq_por_mlt_tsn_mnd_rus_nor_ven_ben_swt_afr_est_ses_dyu_fin_pol_amh_geo_guj_glc_hin_swe_anl_owc_ger_hun_yor_mao_alb_bat_jpn_tml_kor_grk_eng_xho_rom_sun_krd_sod_mly_cnt_prs_tsw_lat_tig_pan_lit_urd_ita_qcu_bos_fre_ctl_moo_gam_slo_heb_ukr_jav_mol_bam_arw_ewe_tag_tha_hau_knd_swa_lda_azi_spa_scr_tur_akn_vie_sid_cic_zul_dgb	0.0217710532455542	0.0512240041292273	0.959256886030728
75	amh_fre_moo_lit_hau_owc_tig_cze_uzb_tur_cic_bat_tsn_pol_pan_bsq_ukr_anl_zul_cnt_mol_afr_bam_urd_ewe_swe_est_bem_akn_fin_rus_aeg_geo_ita_bos_dut_prs_chh_amr_krd_hun_dyu_mly_alb_jav_jpn_knd_kor_grk_por_ses_ben_tag_glc_wly_mao_mnd_ger_igb_slo_sod_hin_mcd_spa_nor_qcu_svk_rom_ctl_tsw_gam_scr_sid_guj_sun_arw_fbf_bul_xho_ind_tha_heb_tml_lda_yor_aze_lat_eng_azi_swa_vie_mlt_ven_swt_dgb	-0.63022731174251	-1.50928672375994	0.134615568983478
76	gam_mcd_fbf_prs_amh_chh_wly_arw_tur_azi_tsw_jav_dgb_lat_scr_bsq_ben_anl_xho_cnt_alb_hin_ewe_lit_moo_ger_fin_bem_cic_hun_grk_sid_geo_pan_swe_cze_guj_heb_tig_afr_est_tsn_sun_pol_mly_jpn_knd_kor_dut_rom_swt_ita_bat_rus_hau_mao_mnd_bul_lda_krd_owc_urd_por_bos_nor_qcu_mol_spa_eng_igb_mlt_ukr_sod_svk_tag_slo_dyu_fre_swa_ind_tha_amr_tml_yor_zul_aze_glc_ctl_uzb_akn_vie_aeg_bam_ven_ses	0.12510152608499	0.294589776316888	0.768963843514684
77	sod_ctl_ewe_glc_owc_wly_amr_mcd_tur_uzb_ven_tag_yor_krd_por_bsq_pan_hau_dyu_cnt_ita_swe_tsn_ger_fbf_bul_est_xho_cic_fin_fre_amh_geo_urd_afr_alb_grk_heb_chh_cze_hun_swt_mly_rom_mao_jpn_knd_kor_mol_rus_lda_scr_ind_nor_sid_bat_mnd_svk_zul_lat_aeg_eng_slo_ben_prs_qcu_lit_pol_hin_bem_tig_guj_anl_arw_jav_ukr_tsw_dut_bam_sun_tha_mlt_tml_dgb_igb_azi_spa_bos_aze_moo_vie_gam_ses_swa_akn	0.552690262853357	1.30700064229172	0.194434997622295
78	sod_hin_ses_spa_gam_chh_tig_fre_azi_tur_ven_sun_bem_bos_eng_bsq_alb_hau_akn_mnd_urd_arw_dgb_dut_yor_afr_hun_xho_zul_fin_mcd_sid_geo_lat_ukr_bul_guj_aeg_amh_glc_est_swt_bat_cze_ind_jpn_knd_kor_prs_grk_tsn_rom_mao_rus_heb_mly_cnt_scr_bam_ger_wly_lit_svk_slo_krd_qcu_pol_ctl_ben_lda_owc_nor_mlt_pan_tag_swe_dyu_mol_cic_jav_tha_amr_tml_igb_fbf_aze_por_ita_uzb_tsw_vie_anl_ewe_swa_moo	-0.0818943450144259	-0.193213048101682	0.847213464656515
79	owc_bul_fbf_pol_heb_amh_sid_ita_uzb_azi_bem_mao_zul_ctl_lit_bsq_alb_anl_cic_mnd_svk_lat_akn_mol_ses_krd_fin_dyu_moo_hun_por_hau_geo_ben_mcd_cze_nor_gam_aeg_rom_est_xho_mly_rus_ind_jpn_tml_kor_eng_glc_dgb_arw_jav_guj_sod_sun_cnt_dut_ven_ukr_mlt_grk_scr_fre_bos_qcu_slo_prs_pan_tsn_tig_swe_wly_urd_bat_afr_yor_spa_tsw_tag_tha_chh_knd_ewe_igb_tur_hin_ger_aze_bam_vie_amr_swt_lda_swa	-0.43286847783038	-1.02713728272016	0.307019957960851
80	hau_scr_swt_swe_sod_tig_chh_svk_uzb_tur_yor_mly_ewe_hin_ita_bsq_mol_wly_tsn_cnt_ctl_cze_fbf_glc_dgb_ukr_est_moo_tsw_fin_bul_sid_geo_rus_lit_ger_krd_amr_mlt_prs_hun_lda_bat_afr_jav_jpn_knd_kor_pol_bos_igb_pan_mao_mcd_owc_sun_mnd_por_bem_lat_anl_arw_fre_slo_guj_qcu_urd_alb_nor_ven_aeg_rom_heb_eng_ind_dut_dyu_spa_ses_tag_tha_gam_tml_akn_bam_aze_ben_grk_azi_cic_vie_amh_zul_xho_swa	0.510695958048224	1.20803628284789	0.230096284913583
81	aeg_bul_lda_rom_chh_heb_hau_eng_uzb_azi_dgb_tag_fbf_mol_mcd_bsq_urd_amh_igb_mnd_arw_dut_ses_rus_moo_lit_est_tsw_yor_hun_swe_amr_geo_pan_pol_krd_por_gam_sid_hin_fin_akn_mao_ben_bat_jpn_tml_kor_prs_slo_tsn_nor_ind_lat_sod_mly_cnt_alb_bam_svk_anl_afr_spa_cze_ger_qcu_guj_bos_grk_bem_tig_ctl_owc_glc_sun_fre_xho_ita_ven_jav_tha_mlt_knd_swt_swa_aze_scr_ukr_tur_cic_vie_wly_zul_dyu_ewe	-0.386083537935328	-0.914976988289782	0.362570007784114
82	chh_ger_igb_guj_aeg_amh_gam_mcd_tur_azi_tsn_sun_bam_prs_glc_bsq_ukr_wly_swa_cnt_lat_scr_xho_ctl_zul_pan_fin_fbf_yor_hun_slo_amr_geo_lit_por_arw_rus_sod_hau_alb_est_lda_ind_nor_tag_jpn_knd_kor_spa_rom_cic_hin_mao_dut_mlt_mly_mnd_swe_moo_ben_heb_bos_ita_cze_eng_qcu_bul_afr_mol_dyu_owc_krd_anl_urd_bat_svk_bem_pol_ven_jav_tha_sid_tml_ewe_akn_uzb_fre_grk_aze_dgb_vie_tig_tsw_ses_swt	0.778277943752007	1.84604585448051	0.0680666303967401
83	sod_nor_tsn_spa_amr_gam_hau_pan_uzb_tur_moo_tag_ewe_eng_por_bsq_fre_chh_swa_cnt_mol_slo_akn_afr_ses_ctl_hun_ven_dgb_fin_krd_aeg_geo_lat_rus_alb_prs_amh_owc_scr_est_cic_mly_glc_ind_jpn_knd_kor_grk_mcd_bam_arw_sun_rom_anl_bat_mnd_lit_dyu_cze_heb_ita_urd_swe_dut_qcu_ukr_bos_hin_zul_mlt_ger_sid_bul_jav_ben_lda_guj_xho_mao_tha_wly_tml_tsw_fbf_aze_pol_svk_azi_bem_vie_tig_swt_igb_yor	0.562848993757081	1.32800037638046	0.187428105791802
84	sod_prs_ses_hin_mlt_anl_heb_ukr_azi_uzb_ewe_tag_dyu_por_nor_bsq_spa_owc_swt_cnt_ctl_glc_fbf_mol_lda_alb_est_yor_tsw_hun_arw_chh_geo_rom_fre_urd_eng_amh_gam_ben_fin_igb_ind_mcd_mly_jpn_knd_kor_guj_ita_ven_lit_mao_scr_aeg_sun_mnd_cze_akn_svk_amr_rus_swe_bul_bos_qcu_krd_grk_pan_swa_wly_dut_sid_lat_jav_pol_bam_slo_moo_bat_tha_hau_tml_xho_bem_aze_afr_ger_tur_zul_vie_tig_dgb_tsn_cic	-0.0869982144853645	-0.204982885152984	0.838033474241135
85	hau_arw_ewe_fre_wly_tig_chh_ita_tur_uzb_lda_jav_zul_slo_guj_bsq_prs_mlt_bam_mnd_eng_lat_ven_scr_tsn_svk_fin_akn_ses_est_ben_anl_geo_rom_mcd_ger_pol_gam_amh_ukr_hun_igb_bat_urd_ind_jpn_tml_kor_nor_ctl_tsw_spa_sun_swe_amr_mly_cnt_bos_dgb_glc_heb_rus_lit_bul_pan_qcu_por_cze_alb_yor_aeg_krd_sod_afr_tag_hin_fbf_dut_dyu_mao_tha_owc_knd_moo_xho_azi_grk_mol_aze_swa_vie_sid_swt_cic_bem	0.0985899310806122	0.232253988172939	0.81685107426625
86	amh_swe_ses_alb_gam_owc_tig_ben_aze_uzb_dyu_mly_bem_bos_arw_bsq_dut_mlt_lda_mnd_prs_scr_ewe_hin_tsn_mcd_hun_swa_xho_fin_ukr_heb_geo_por_guj_bul_svk_wly_chh_krd_est_swt_mao_cze_ind_jpn_tml_kor_lat_fre_tsw_grk_tag_pol_sid_bat_cnt_afr_akn_urd_hau_eng_pan_nor_lit_qcu_rom_rus_ita_fbf_sod_spa_amr_glc_sun_slo_dgb_ctl_cic_jav_tha_aeg_knd_yor_ven_tur_ger_mol_azi_zul_vie_anl_bam_moo_igb	-0.630834689728918	-1.50978809855198	0.134487681115747
87	sid_prs_lda_alb_wly_owc_tig_mol_aze_tur_bem_mly_swa_rus_eng_bsq_dut_chh_ven_cnt_ben_slo_ses_glc_moo_ger_fin_dyu_ewe_hun_spa_amr_geo_por_grk_scr_lit_amh_anl_krd_est_dgb_jav_hin_tag_jpn_tml_kor_pan_pol_igb_bos_sun_bul_aeg_mao_mnd_cze_akn_nor_gam_svk_mcd_ctl_rom_qcu_swe_ukr_lat_fbf_mlt_arw_hau_guj_bat_fre_tsn_afr_yor_ind_tha_heb_knd_cic_xho_azi_urd_ita_uzb_zul_vie_sod_swt_bam_tsw	-0.579724088827415	-1.39162774777013	0.167354813894409
88	amr_guj_tsn_ita_chh_hau_owc_dut_aze_tur_swt_jav_swa_grk_alb_bsq_slo_wly_dgb_cnt_lit_svk_ses_arw_cic_bos_hun_xho_bem_fin_ben_heb_geo_hin_fre_rus_ukr_mlt_gam_scr_est_ven_mao_eng_mly_jpn_tml_kor_cze_urd_lda_mcd_ind_rom_sod_sun_mnd_afr_tsw_glc_anl_swe_nor_spa_prs_qcu_bul_ger_lat_dyu_amh_pan_aeg_pol_bat_mol_igb_ctl_moo_tag_tha_sid_knd_ewe_yor_uzb_krd_por_azi_bam_vie_tig_fbf_zul_akn	-0.215539891932921	-0.5092561163081	0.611778932561085
89	chh_cze_bam_mcd_gam_aeg_owc_glc_azi_tur_lda_sun_dgb_hin_afr_bsq_urd_sid_tsn_cnt_ukr_swe_dyu_ger_igb_scr_est_ses_xho_hun_lat_amr_geo_dut_por_prs_ctl_hau_heb_lit_fin_yor_mao_fre_bat_jpn_knd_kor_svk_bul_cic_rom_ind_nor_wly_tag_mnd_arw_swa_rus_tig_alb_pan_grk_mol_qcu_bos_ben_spa_bem_anl_guj_mlt_krd_jav_pol_ven_ita_tsw_mly_tha_sod_tml_zul_swt_aze_slo_eng_uzb_akn_vie_amh_moo_ewe_fbf	-0.849179999499441	-2.04998359141042	0.0431812095206301
90	sid_nor_dgb_eng_tig_aeg_heb_cze_azi_tur_fbf_bat_akn_ben_spa_bsq_urd_amh_igb_mnd_arw_mol_tsw_pan_yor_ger_fin_moo_ses_hun_bos_amr_geo_lit_ita_slo_mcd_owc_chh_scr_est_ewe_ind_pol_jav_jpn_tml_kor_afr_rom_swt_fre_sun_glc_wly_mao_cnt_prs_dyu_grk_anl_svk_hin_por_ctl_qcu_bul_krd_swe_tsn_sod_alb_mlt_lat_tag_guj_ven_dut_swa_mly_tha_hau_knd_bam_xho_uzb_rus_ukr_aze_lda_vie_gam_zul_cic_bem	-0.00867995846141919	-0.0204346987623869	0.983740382817486
91	gam_hin_fbf_glc_hau_anl_amh_pan_tur_uzb_swt_mao_tsn_ger_eng_bsq_mcd_sid_swa_mnd_slo_arw_ses_por_bam_ben_fin_tsw_moo_hun_nor_chh_geo_guj_krd_scr_dut_heb_wly_rom_est_ven_sun_ukr_bat_jpn_knd_kor_swe_mol_zul_afr_jav_fre_amr_tag_cnt_cze_dyu_bos_sod_lat_pol_rus_lit_qcu_prs_bul_alb_igb_tig_ita_mlt_spa_mly_grk_xho_urd_lda_ind_tha_aeg_tml_ewe_dgb_azi_ctl_svk_aze_bem_vie_owc_yor_akn_cic	-0.122448809303546	-0.288621519030946	0.773513354125393
92	gam_scr_ses_grk_wly_anl_chh_por_tur_aze_moo_ind_yor_swe_alb_bsq_spa_hau_tsn_cnt_rom_bul_dyu_pol_swt_lat_est_bam_cic_hun_hin_owc_geo_glc_urd_svk_nor_sid_tig_prs_fin_fbf_tag_mcd_sun_jpn_tml_kor_pan_eng_igb_lit_bat_afr_aeg_mly_mnd_arw_ven_cze_amh_ita_krd_fre_mol_qcu_bos_rus_guj_tsw_mlt_ctl_sod_ben_mao_dut_dgb_slo_lda_jav_tha_amr_knd_ewe_zul_uzb_ger_ukr_azi_bem_vie_heb_xho_swa_akn	-0.301512056529582	-0.712675248364134	0.477831044332628
93	amh_pol_fbf_spa_heb_mlt_owc_slo_azi_uzb_tsn_sun_xho_grk_arw_bsq_alb_amr_ven_cnt_svk_bos_igb_nor_cic_lat_fin_zul_ses_hun_afr_gam_geo_por_hin_prs_scr_sod_anl_guj_est_swa_tag_fre_mao_jpn_tml_kor_lit_eng_tsw_rus_mly_cze_chh_bat_mnd_pan_dyu_urd_aeg_mcd_rom_mol_ita_qcu_glc_swe_ben_bem_sid_ger_tig_bul_ind_ukr_ewe_dut_lda_jav_tha_wly_knd_moo_swt_tur_krd_ctl_aze_dgb_vie_hau_akn_bam_yor	-0.164660428014535	-0.388385544728052	0.698618414587786
94	wly_spa_dgb_lat_amr_chh_tig_por_azi_aze_ven_ind_lda_lit_cze_bsq_swe_owc_moo_mnd_prs_bos_ewe_krd_cic_ben_est_ses_tsn_hun_pol_aeg_geo_bul_glc_dut_guj_gam_sid_afr_fin_igb_jav_urd_bat_jpn_knd_kor_fre_arw_tsw_alb_mly_mol_hau_tag_cnt_slo_bam_svk_amh_ctl_rus_pan_rom_qcu_hin_mcd_scr_fbf_mlt_grk_heb_ger_sun_ita_bem_nor_swa_mao_tha_anl_tml_xho_dyu_tur_eng_ukr_uzb_swt_vie_sod_yor_zul_akn	0.274718150077021	0.64632865147743	0.519658356218822
95	amr_cze_yor_bul_aeg_hau_heb_pan_uzb_aze_ewe_sun_lda_prs_swe_bsq_ger_sod_xho_cnt_urd_por_dgb_hin_zul_afr_fin_bem_swt_est_nor_sid_geo_lit_bos_grk_dut_mlt_gam_krd_hun_igb_tag_eng_mao_jpn_knd_kor_scr_ukr_fbf_ita_mly_spa_wly_bat_mnd_fre_moo_svk_owc_rom_pol_ben_rus_qcu_alb_glc_guj_akn_chh_mol_tig_lat_ind_mcd_dyu_slo_bam_jav_tha_amh_tml_cic_swa_tur_arw_ctl_azi_ven_vie_anl_ses_tsn_tsw	-0.328482898291318	-0.777468954933689	0.438855414681391
96	hau_krd_tsw_cze_aeg_owc_amh_spa_aze_tur_moo_sun_dyu_mol_afr_bsq_alb_mlt_swa_mnd_lat_ger_lda_por_tsn_mcd_est_dgb_igb_hun_grk_sid_geo_lit_rom_pol_fre_amr_chh_guj_fin_fbf_jav_rus_mao_jpn_tml_kor_pan_ita_yor_swe_bat_ben_tig_mly_cnt_ctl_xho_bos_sod_glc_arw_scr_svk_qcu_dut_nor_prs_zul_heb_urd_wly_hin_tag_eng_ses_slo_swt_ind_tha_gam_knd_ven_cic_uzb_bul_ukr_azi_ewe_vie_anl_akn_bem_bam	-0.260977242864887	-0.617277972756057	0.538559820493738
97	gam_ger_yor_lat_tig_chh_aeg_prs_aze_tur_ses_bat_dgb_pan_nor_bsq_grk_sod_bam_mnd_spa_guj_ewe_glc_igb_ita_fin_lda_ven_hun_por_sid_geo_urd_hin_alb_bos_wly_heb_rom_est_bem_tag_mcd_ind_jpn_knd_kor_swe_lit_tsn_ukr_mly_eng_mlt_sun_cnt_pol_cic_mol_anl_dut_fre_slo_afr_qcu_arw_svk_scr_swt_amr_krd_owc_rus_jav_ben_dyu_bul_fbf_mao_tha_amh_tml_akn_swa_azi_ctl_cze_uzb_moo_vie_hau_xho_zul_tsw	0.455279787414248	1.07334070290812	0.28589544516443
98	chh_ger_fbf_rus_tig_gam_hau_dut_uzb_azi_cic_mly_bem_grk_krd_bsq_lat_owc_zul_cnt_ben_guj_dgb_por_igb_ukr_fin_moo_swt_est_cze_sid_geo_slo_scr_bul_ctl_anl_amr_rom_hun_tsn_jav_pol_sun_jpn_knd_kor_pan_bos_swa_ita_bat_nor_heb_tag_mnd_svk_akn_hin_aeg_prs_swe_mol_glc_qcu_arw_afr_lit_ven_wly_mcd_amh_eng_mao_spa_ses_fre_lda_ind_tha_mlt_tml_dyu_yor_aze_urd_alb_tur_ewe_vie_sod_bam_xho_tsw	-0.171031568371134	-0.403890553396929	0.687220440380207
99	aeg_spa_bam_slo_mlt_hau_sod_rus_tur_uzb_tsn_bat_dgb_urd_mcd_bsq_ger_tig_yor_cnt_guj_bos_akn_alb_ewe_por_hun_zul_xho_est_rom_chh_geo_svk_lit_dut_ukr_anl_amr_nor_fin_moo_mao_lat_ind_jpn_tml_kor_ben_mol_swt_arw_mly_ita_amh_jav_mnd_pan_ven_hin_sid_grk_fre_swe_afr_qcu_bul_scr_glc_tsw_owc_pol_gam_ctl_tag_krd_swa_cze_igb_sun_tha_wly_knd_cic_ses_aze_prs_eng_azi_fbf_vie_heb_bem_dyu_lda	-1.07013382558575	-2.62057801755043	0.0102530856299515
100	gam_por_yor_grk_mlt_wly_tig_bos_azi_aze_igb_bat_cic_lat_hin_bsq_swe_chh_akn_cnt_fre_mol_tsn_lit_moo_alb_fin_fbf_xho_est_guj_heb_geo_slo_glc_cze_afr_sod_amh_eng_hun_zul_mly_rom_mao_jpn_knd_kor_dut_rus_dyu_scr_ind_ben_anl_tag_mnd_pol_dgb_bul_aeg_ctl_ukr_spa_arw_qcu_svk_prs_krd_swt_owc_pan_amr_nor_jav_urd_tsw_ita_ewe_sun_tha_sid_tml_ses_bam_uzb_ger_mcd_tur_lda_vie_hau_swa_ven_bem	0.750843827245212	1.78028515556618	0.0782951105909736
101	sid_ctl_lda_ita_chh_owc_heb_eng_aze_tur_swa_sun_ewe_guj_lit_bsq_por_amr_tsn_mnd_swe_svk_dgb_lat_yor_ben_fin_akn_bam_hun_alb_hau_geo_fre_bos_glc_arw_sod_aeg_pan_est_moo_ind_scr_mly_jpn_knd_kor_prs_mol_swt_dut_mao_slo_gam_bat_cnt_ukr_bem_rus_amh_urd_spa_mcd_rom_qcu_cze_bul_krd_zul_wly_ger_anl_pol_tag_grk_fbf_nor_dyu_jav_tha_tig_tml_cic_ses_uzb_hin_afr_azi_ven_vie_mlt_xho_igb_tsw	-0.448444231293938	-1.06685029808222	0.288801135178719
102	sod_ctl_igb_swe_aeg_wly_heb_bos_aze_tur_fbf_sun_lda_spa_lit_bsq_por_chh_bam_cnt_glc_pol_xho_mol_zul_scr_fin_ven_swa_est_prs_tig_geo_guj_afr_ita_ger_owc_hau_cze_hun_dgb_ind_svk_mly_jpn_knd_kor_lat_mcd_tsw_ukr_mao_eng_gam_bat_mnd_slo_ses_nor_sid_arw_hin_fre_dut_qcu_rus_pan_urd_bem_amr_krd_anl_ben_tag_grk_cic_rom_akn_jav_tha_amh_tml_tsn_moo_azi_alb_bul_uzb_yor_vie_mlt_swt_ewe_dyu	0.236432260687981	0.556453538828094	0.579237355935724
103	amr_pan_xho_lat_sid_hau_aeg_ukr_tur_aze_swa_mao_swt_fre_por_bsq_ger_sod_akn_cnt_grk_glc_tsn_prs_lda_guj_hun_bam_ses_est_ctl_chh_geo_ben_krd_urd_bul_anl_wly_lit_fin_bem_mly_svk_sun_jpn_tml_kor_ita_bos_cic_hin_jav_spa_gam_ind_mnd_dut_dgb_mol_mlt_eng_slo_nor_afr_qcu_swe_rom_alb_yor_owc_rus_amh_pol_tag_arw_zul_cze_fbf_bat_tha_heb_knd_ewe_ven_azi_mcd_scr_uzb_igb_vie_tig_moo_tsw_dyu	-0.801007490955508	-1.92514851280694	0.0572665571086733
104	hau_grk_bem_spa_chh_owc_heb_bul_tur_azi_cic_jav_dgb_pol_fre_bsq_lit_amh_swa_cnt_alb_cze_moo_ita_zul_lat_est_ewe_bam_hun_mol_gam_geo_dut_krd_prs_afr_tig_wly_mcd_fin_swt_ind_nor_mao_jpn_knd_kor_arw_scr_lda_urd_tag_por_aeg_bat_mnd_swe_tsw_svk_amr_rus_guj_glc_ukr_qcu_pan_eng_hin_fbf_sod_rom_mlt_slo_mly_bos_igb_ctl_xho_sun_tha_sid_tml_dyu_tsn_aze_ger_ben_uzb_ven_vie_anl_yor_akn_ses	0.0556426155902944	0.131039793788186	0.896026880366677
105	owc_ger_fbf_prs_mlt_sod_gam_spa_azi_tur_igb_tag_dgb_ctl_pan_bsq_arw_heb_zul_cnt_cze_alb_xho_krd_moo_swe_est_ven_bam_fin_mcd_aeg_geo_bul_guj_svk_pol_amh_amr_eng_hun_dyu_jav_hin_bat_jpn_tml_kor_scr_fre_tsw_lit_mly_afr_sid_ind_mnd_urd_cic_slo_tig_glc_nor_lat_mol_qcu_ben_rom_dut_tsn_wly_ukr_chh_grk_mao_ita_yor_bos_akn_sun_tha_anl_knd_bem_lda_aze_rus_por_uzb_ses_vie_hau_ewe_swa_swt	-0.563796005588577	-1.34674102114766	0.181336493394986
106	amh_pol_ven_hin_mlt_aeg_amr_spa_azi_uzb_swt_jav_xho_ita_krd_bsq_cze_chh_dgb_cnt_prs_bul_bam_eng_igb_ben_est_yor_swa_hun_guj_wly_geo_ctl_lat_mol_urd_tig_gam_nor_fin_tsw_mao_por_ind_jpn_knd_kor_rus_scr_dyu_grk_mly_swe_heb_sun_mnd_afr_zul_pan_sid_ger_alb_svk_arw_qcu_fre_glc_bos_ewe_anl_ukr_hau_dut_bat_rom_cic_mcd_moo_tag_tha_owc_tml_fbf_akn_tur_lit_slo_aze_tsn_vie_sod_lda_bem_ses	0.0921313193255378	0.216705563268811	0.828912478396674
107	heb_urd_ven_fre_tig_gam_chh_krd_uzb_azi_dyu_tag_fbf_swe_prs_bsq_alb_aeg_bem_cnt_nor_mcd_cic_ben_moo_spa_fin_swt_yor_est_rom_owc_geo_ukr_ger_dut_bos_anl_amh_pol_hun_ses_sun_scr_mly_jpn_knd_kor_slo_grk_xho_guj_jav_afr_mlt_mao_mnd_svk_akn_hin_sid_ita_bul_glc_mol_qcu_ctl_lat_rus_ewe_sod_pan_wly_eng_ind_cze_zul_arw_lda_bat_tha_hau_tml_igb_dgb_tur_lit_por_aze_bam_vie_amr_tsw_tsn_swa	-0.473255785525598	-1.12505317647853	0.263461732651303
108	hau_pan_ven_rus_amh_anl_mlt_hin_tur_uzb_bem_ind_ses_afr_slo_bsq_rom_chh_akn_mnd_mol_lat_xho_krd_cic_scr_fin_tsw_ewe_est_spa_amr_geo_ctl_dut_mcd_eng_tig_sid_guj_hun_fbf_jav_glc_bat_jpn_tml_kor_alb_ita_bam_arw_mly_urd_gam_tag_cnt_cze_tsn_por_sod_ben_lit_swe_fre_qcu_svk_bos_pol_moo_heb_prs_aeg_ger_sun_nor_lda_bul_igb_mao_tha_wly_knd_yor_dyu_aze_ukr_grk_azi_swa_vie_owc_zul_dgb_swt	-0.397192143636661	-0.941474314977773	0.348900989025137
109	hau_fre_lda_glc_mlt_sod_amr_pan_tur_azi_moo_mao_tsn_svk_grk_bsq_ben_aeg_tsw_mnd_arw_alb_igb_spa_bam_hin_fin_ses_cic_hun_urd_anl_geo_slo_mol_swe_rom_heb_chh_mcd_est_ewe_tag_krd_mly_jpn_knd_kor_scr_nor_bem_afr_ind_pol_gam_bat_cnt_dut_yor_ita_amh_por_ctl_eng_ger_qcu_lat_cze_prs_dyu_owc_ukr_wly_bul_sun_bos_fbf_lit_swt_jav_tha_tig_tml_swa_dgb_uzb_rus_guj_aze_ven_vie_sid_xho_akn_zul	-1.12384990689113	-2.77411318424396	0.00668966801536468
110	anl_dut_igb_fre_heb_sod_chh_mcd_aze_tur_dgb_mly_ewe_prs_svk_bsq_mol_aeg_xho_mnd_glc_alb_ses_ben_tsw_pan_hun_cic_lda_est_lat_tig_geo_pol_lit_rus_arw_wly_hau_ita_fin_dyu_sun_guj_tag_jpn_knd_kor_cze_hin_yor_scr_bat_swe_mlt_ind_cnt_grk_bem_ger_sid_rom_bul_nor_afr_qcu_ctl_eng_krd_tsn_amr_ukr_amh_slo_jav_bos_swa_spa_moo_mao_tha_owc_tml_ven_fbf_uzb_urd_por_azi_akn_vie_gam_zul_swt_bam	-0.278346882972397	-0.657801897550616	0.512290369407243
111	heb_alb_ewe_dut_sod_amh_chh_fre_tur_uzb_tsw_jav_ven_cze_nor_bsq_guj_mlt_swt_mnd_mol_ukr_xho_lit_dyu_scr_fin_moo_fbf_hun_glc_sid_geo_pan_ita_prs_slo_aeg_gam_bos_est_dgb_ind_por_sun_jpn_tml_kor_afr_urd_swa_ctl_bat_lat_amr_tag_cnt_pol_akn_ben_hau_eng_svk_rom_krd_qcu_hin_swe_bul_tsn_wly_grk_owc_arw_mly_spa_igb_rus_zul_mao_tha_anl_knd_cic_lda_azi_mcd_ger_aze_yor_vie_tig_bem_ses_bam	0.0302302083657857	0.0711677177824928	0.943417093834247
112	heb_fre_cic_cze_amh_tig_chh_rom_aze_uzb_fbf_jav_swt_mcd_pol_bsq_lat_hau_akn_mnd_guj_urd_zul_nor_swa_prs_est_dgb_ses_hun_afr_sid_geo_scr_slo_spa_hin_gam_sod_dut_fin_ewe_mly_glc_bat_jpn_tml_kor_bos_arw_lda_grk_mao_alb_aeg_sun_cnt_krd_ven_ctl_owc_mol_svk_por_ukr_qcu_lit_ita_bul_igb_mlt_ger_wly_ben_ind_eng_yor_rus_xho_tag_tha_amr_knd_bem_moo_tur_swe_pan_azi_bam_vie_anl_tsw_tsn_dyu	-0.525542692459836	-1.25159631370108	0.21385598301257
113	anl_dut_bam_ger_gam_tig_sod_lat_tur_azi_moo_mly_igb_mcd_guj_bsq_rom_chh_tsw_cnt_afr_nor_ses_rus_fbf_arw_fin_dgb_cic_est_ctl_mlt_geo_spa_slo_eng_prs_owc_hau_urd_hun_xho_mao_ukr_sun_jpn_tml_kor_scr_lit_lda_fre_tag_cze_wly_ind_mnd_alb_bem_hin_amr_mol_pan_ben_swe_qcu_svk_por_ita_yor_heb_bul_aeg_bos_jav_krd_zul_glc_dyu_bat_tha_amh_knd_akn_ewe_aze_grk_pol_uzb_swa_vie_sid_swt_ven_tsn	0.103526083338725	0.243783618131201	0.80793537972735
114	chh_rom_zul_cze_owc_hau_sod_arw_uzb_aze_ven_bat_lda_pan_nor_bsq_mcd_mlt_igb_mnd_dut_spa_bem_rus_swt_krd_est_moo_akn_fin_ger_tig_geo_afr_mol_urd_eng_anl_wly_guj_hun_ewe_ind_scr_mly_jpn_knd_kor_ita_grk_bam_alb_sun_pol_heb_tag_cnt_hin_yor_slo_sid_ukr_swe_prs_por_qcu_bos_glc_bul_swa_gam_fre_aeg_lit_mao_ctl_cic_ben_tsw_jav_tha_amr_tml_dyu_dgb_tur_svk_lat_azi_tsn_vie_amh_ses_fbf_xho	0.0828104079102262	0.19483621337733	0.845946179154849
115	tig_rom_igb_ita_chh_sod_sid_arw_azi_uzb_tsn_jav_moo_slo_pan_bsq_grk_aeg_fbf_cnt_glc_spa_dgb_bul_zul_krd_est_lda_swa_hun_pol_amr_geo_por_bos_alb_lit_amh_heb_scr_fin_xho_ind_mol_mao_jpn_tml_kor_prs_fre_swt_mcd_tag_cze_owc_mly_mnd_hin_bam_urd_mlt_ger_ctl_rus_ben_qcu_nor_svk_ukr_cic_anl_lat_wly_swe_sun_eng_ven_dut_ewe_bat_tha_gam_knd_ses_dyu_tur_guj_afr_aze_yor_vie_hau_bem_tsw_akn	0.299377589499732	0.707033839289862	0.481313317605676
116	hau_ben_ewe_bos_gam_owc_heb_spa_aze_azi_tsn_mly_igb_lat_urd_bsq_afr_amh_dgb_mnd_pan_ukr_swa_swe_tsw_slo_est_bam_swt_hun_rus_amr_geo_glc_nor_guj_ger_mlt_chh_eng_fin_zul_jav_hin_bat_jpn_knd_kor_grk_cze_fbf_svk_mao_dut_sid_sun_cnt_fre_lda_mcd_tig_alb_krd_bul_prs_qcu_arw_por_lit_akn_aeg_scr_sod_pol_tag_ctl_cic_mol_xho_ind_tha_wly_tml_moo_ven_uzb_ita_rom_tur_bem_vie_anl_dyu_yor_ses	-0.365793530321338	-0.868947939240275	0.387112622083929
117	anl_pan_bam_krd_hau_heb_sod_por_tur_aze_tsn_sun_akn_arw_svk_bsq_fre_owc_tsw_mnd_lit_swe_bem_ben_dyu_ctl_fin_ven_yor_est_bos_wly_geo_ita_dut_prs_mcd_mlt_tig_pol_hun_cic_bat_ger_ind_jpn_tml_kor_rus_ukr_ewe_hin_jav_afr_amr_tag_cnt_alb_moo_slo_sid_rom_spa_urd_eng_qcu_guj_cze_scr_fbf_gam_nor_amh_glc_mly_mol_zul_bul_swt_mao_tha_aeg_knd_swa_ses_azi_lat_grk_uzb_dgb_vie_chh_xho_lda_igb	-0.984952701660102	-2.39920189338978	0.0184252130189748
118	aeg_ukr_igb_rus_sod_heb_sid_pol_tur_aze_cic_jav_lda_svk_por_bsq_scr_wly_moo_cnt_ger_mcd_xho_krd_swa_rom_est_dgb_ven_hun_alb_anl_geo_ita_pan_mol_dut_mlt_chh_ctl_fin_bem_mao_arw_tag_jpn_knd_kor_hin_fre_akn_bos_ind_urd_gam_mly_mnd_nor_bam_bul_amr_cze_slo_eng_lat_qcu_afr_spa_guj_zul_hau_glc_tig_prs_sun_swe_tsw_grk_ewe_bat_tha_amh_tml_dyu_ses_uzb_ben_lit_azi_tsn_vie_owc_yor_fbf_swt	-0.373932349351631	-0.886050642226525	0.377875648614828
119	hau_scr_dgb_prs_tig_anl_amh_ukr_azi_tur_ses_bat_yor_glc_dut_bsq_cze_aeg_tsw_mnd_nor_spa_cic_pol_tsn_eng_fin_ewe_ven_est_arw_amr_geo_lit_guj_rom_rus_mlt_sid_ben_hun_xho_sun_pan_jav_jpn_knd_kor_lat_ita_swt_bul_tag_afr_chh_mao_cnt_alb_fbf_fre_owc_swe_bos_por_grk_qcu_hin_urd_ger_igb_heb_slo_wly_ctl_ind_mcd_zul_mol_lda_mly_tha_sod_tml_bam_moo_aze_svk_krd_uzb_dyu_vie_gam_bem_swa_akn	-0.513015001859558	-1.22018682424348	0.225479119403454
120	sid_rus_fbf_ben_aeg_chh_gam_ger_azi_aze_yor_jav_moo_mol_lat_bsq_scr_mlt_ven_mnd_fre_alb_bam_slo_igb_lit_est_dyu_bem_hun_arw_wly_geo_spa_ctl_pan_urd_heb_tig_prs_fin_tsw_tag_ukr_bat_jpn_knd_kor_por_eng_ses_bos_mly_guj_sod_mao_cnt_cze_lda_glc_hau_afr_pol_ita_hin_qcu_grk_nor_bul_swa_anl_rom_amh_swe_ind_krd_cic_dut_ewe_sun_tha_amr_tml_dgb_akn_uzb_svk_mcd_tur_tsn_vie_owc_swt_zul_xho	0.304628793243098	0.717820366324497	0.474667361964179
121	sid_prs_dyu_nor_mlt_anl_chh_dut_azi_tur_igb_jav_zul_bul_afr_bsq_spa_wly_dgb_mnd_fre_cze_tsn_pan_tsw_lit_est_yor_moo_hun_mol_heb_geo_eng_ukr_ctl_ben_tig_amr_glc_fin_fbf_ind_grk_sun_jpn_knd_kor_hin_arw_ses_slo_mao_svk_hau_tag_cnt_krd_bem_scr_sod_guj_bos_ger_mcd_qcu_lat_alb_ita_ven_aeg_rom_amh_rus_mly_por_akn_urd_cic_bat_tha_gam_tml_swa_bam_uzb_swe_pol_aze_lda_vie_owc_xho_ewe_swt	0.527284619750327	1.24791502245324	0.215195082781442
122	wly_ctl_tsn_guj_tig_gam_aeg_afr_uzb_azi_akn_bat_ewe_pan_arw_bsq_alb_mlt_swa_cnt_spa_fre_moo_scr_cic_slo_hun_yor_dgb_fin_urd_amh_geo_swe_bul_hin_glc_sid_amr_svk_est_igb_mly_ita_ind_jpn_tml_kor_ukr_lat_bam_pol_tag_dut_chh_jav_mnd_nor_xho_mol_anl_mcd_prs_krd_rom_qcu_rus_por_ger_swt_hau_ben_heb_eng_sun_cze_tsw_bos_lda_mao_tha_owc_knd_ses_fbf_aze_lit_grk_tur_bem_vie_sod_ven_dyu_zul	-0.342144250007614	-0.810394392652544	0.419782445714392
123	amh_fre_lda_spa_anl_chh_owc_krd_aze_azi_cic_sun_zul_guj_cze_bsq_ukr_sod_dyu_cnt_ger_alb_tsn_lat_swt_rus_hun_yor_bem_est_arw_hau_geo_afr_svk_grk_dut_amr_sid_nor_fin_bam_ind_por_bat_jpn_knd_kor_pan_lit_moo_urd_mao_scr_mlt_tag_mnd_rom_swa_ctl_tig_bul_prs_pol_ben_qcu_mcd_ita_slo_ses_heb_hin_aeg_bos_jav_swe_dgb_mol_ewe_mly_tha_gam_tml_akn_fbf_tur_glc_eng_uzb_ven_vie_wly_tsw_xho_igb	0.522208421660684	1.23313880137797	0.220631836715607
124	chh_arw_yor_prs_anl_tig_aeg_alb_tur_uzb_ven_bat_tsw_ukr_pol_bsq_urd_amr_bem_mnd_lit_glc_tsn_guj_xho_svk_hun_swt_cic_fin_pan_sod_geo_scr_hin_rom_ger_owc_mlt_nor_est_fbf_jav_ita_mly_jpn_knd_kor_afr_dut_dyu_por_ind_spa_wly_tag_cnt_ben_zul_krd_heb_ctl_rus_eng_slo_qcu_mcd_swe_fre_igb_sid_grk_gam_bos_mao_mol_ses_cze_lda_sun_tha_hau_tml_dgb_ewe_aze_lat_bul_azi_swa_vie_amh_bam_akn_moo	0.0194827718191906	0.0458678003689511	0.963513967330844
125	heb_por_akn_glc_mlt_anl_wly_rus_uzb_azi_ven_mao_dyu_mcd_hin_bsq_slo_tig_swa_cnt_bos_rom_yor_dut_ewe_spa_hun_xho_moo_fin_urd_aeg_geo_swe_ben_ita_prs_gam_amr_lat_est_fbf_mly_ctl_sun_jpn_tml_kor_eng_svk_tsn_arw_ind_krd_owc_tag_mnd_ukr_igb_mol_sid_scr_bul_alb_afr_qcu_nor_grk_cze_cic_hau_ger_sod_pan_bat_guj_bem_fre_bam_jav_tha_amh_knd_lda_ses_tur_pol_lit_aze_tsw_vie_chh_dgb_swt_zul	-0.118387723795145	-0.278894480410398	0.780945032904215
126	aeg_slo_tsw_afr_tig_hau_sod_spa_tur_aze_ven_ind_yor_glc_rus_bsq_guj_mlt_tsn_mnd_mol_ctl_dyu_ger_ses_alb_est_moo_lda_hun_fre_anl_geo_rom_eng_lit_scr_wly_sid_krd_fin_cic_jav_hin_mao_jpn_knd_kor_bul_ben_akn_por_mly_ita_gam_sun_cnt_dut_bem_cze_owc_urd_swe_pan_pol_qcu_lat_arw_bos_dgb_heb_prs_amh_grk_bat_nor_igb_svk_xho_tag_tha_amr_tml_swt_swa_uzb_ukr_mcd_azi_bam_vie_chh_ewe_fbf_zul	-0.606477401069378	-1.45095958696153	0.150155856926585
127	aeg_mcd_cic_cze_amh_owc_amr_ctl_azi_aze_akn_bat_tsw_afr_ukr_bsq_urd_anl_xho_mnd_slo_alb_bem_lit_dyu_eng_fin_ewe_bam_est_dut_gam_geo_por_swe_bos_hin_sid_heb_mol_hun_dgb_mao_svk_jav_jpn_knd_kor_grk_pol_swt_nor_ind_glc_sod_tag_cnt_prs_moo_spa_tig_bul_ben_pan_guj_qcu_ita_scr_lat_fbf_wly_ger_chh_rus_sun_krd_yor_fre_igb_mly_tha_mlt_tml_ses_tsn_uzb_arw_rom_tur_zul_vie_hau_ven_lda_swa	-1.38888606498924	-3.48711333185619	0.000747410644904911
128	sod_por_swt_bul_amh_owc_heb_dut_azi_tur_moo_tag_akn_ukr_ben_bsq_lat_amr_ses_mnd_arw_urd_ven_ita_swa_eng_fin_ewe_dgb_est_svk_aeg_geo_spa_ger_scr_hin_sid_wly_krd_hun_dyu_bat_pan_ind_jpn_tml_kor_fre_pol_zul_glc_mao_guj_mlt_jav_cnt_grk_tsn_rus_hau_mcd_alb_cze_afr_qcu_prs_bos_lit_bem_anl_ctl_tig_swe_sun_rom_yor_slo_tsw_mly_tha_gam_knd_cic_xho_aze_nor_mol_uzb_igb_vie_chh_lda_fbf_bam	-0.438967506551494	-1.0433043137394	0.299511804094171
129	sid_prs_igb_swe_hau_heb_owc_ger_azi_tur_swt_bat_ewe_ita_por_bsq_lat_gam_bem_mnd_svk_scr_dgb_pol_ven_slo_est_fbf_moo_hun_mcd_aeg_geo_glc_fre_eng_rom_tig_chh_dut_fin_zul_ind_spa_tag_jpn_tml_kor_hin_ben_tsn_bos_mao_guj_wly_mly_cnt_grk_swa_cze_amr_ctl_lit_nor_alb_qcu_mol_krd_arw_cic_sod_bul_amh_rus_sun_afr_yor_urd_tsw_jav_tha_anl_knd_bam_xho_uzb_ukr_pan_aze_lda_vie_mlt_dyu_ses_akn	0.118906271795028	0.280190866759424	0.779953372411801
130	aeg_ita_tsw_rus_sod_tig_mlt_krd_uzb_aze_bam_sun_igb_ctl_nor_bsq_slo_sid_cic_mnd_ben_mcd_fbf_pol_dyu_fre_hun_dgb_zul_fin_grk_amh_geo_svk_swe_ger_scr_gam_anl_guj_est_yor_tag_pan_ind_jpn_tml_kor_spa_eng_ewe_urd_mao_bos_hau_mly_cnt_dut_swt_por_wly_cze_prs_glc_bul_qcu_mol_alb_arw_ven_heb_ukr_chh_afr_jav_hin_ses_lat_tsn_bat_tha_amr_knd_lda_bem_azi_lit_rom_tur_moo_vie_owc_akn_swa_xho	-0.311763559604256	-0.736942752456455	0.463012255089576
131	mlt_ukr_igb_grk_owc_anl_aeg_ger_azi_aze_yor_mly_tsw_cze_eng_bsq_afr_heb_fbf_mnd_dut_lit_akn_svk_xho_mcd_est_ses_dyu_hun_slo_sod_geo_lat_arw_ita_ben_hau_chh_alb_fin_bam_mao_prs_bat_jpn_tml_kor_ctl_scr_swa_hin_sun_pol_gam_ind_cnt_bul_lda_rus_amh_pan_urd_bos_guj_qcu_swe_glc_fre_swt_wly_mol_tig_krd_jav_nor_moo_rom_cic_tag_tha_amr_knd_zul_tsn_tur_por_spa_uzb_bem_vie_sid_dgb_ven_ewe	-0.622327121032519	-1.48475094486813	0.140991521619665
132	anl_alb_tsn_pan_owc_sid_aeg_guj_uzb_azi_zul_sun_dgb_dut_fre_bsq_svk_tig_ven_cnt_por_prs_yor_krd_igb_urd_hun_swa_ses_fin_lat_chh_geo_afr_lit_pol_ger_sod_hau_rus_est_dyu_bat_scr_mao_jpn_knd_kor_swe_bul_moo_cze_mly_hin_gam_ind_mnd_slo_tsw_mol_heb_arw_ita_bos_ctl_qcu_rom_ukr_mcd_ewe_wly_spa_amr_nor_tag_glc_fbf_ben_lda_jav_tha_amh_tml_swt_bem_aze_eng_grk_tur_akn_vie_mlt_xho_cic_bam	-0.189272219179853	-0.446429030282381	0.656325141091897
133	amr_pan_lda_lit_sid_heb_tig_bul_aze_uzb_ewe_tag_bam_afr_ctl_bsq_rus_aeg_dgb_mnd_svk_arw_ven_ita_igb_eng_hun_ses_swt_fin_ukr_chh_geo_prs_por_fre_rom_owc_mlt_grk_est_moo_jav_cze_mly_jpn_knd_kor_mol_pol_yor_nor_ind_urd_anl_bat_cnt_swe_xho_ben_amh_bos_mcd_glc_dut_qcu_spa_slo_ger_fbf_hau_hin_wly_scr_sun_lat_bem_alb_akn_mao_tha_gam_tml_swa_tsn_tur_guj_krd_azi_tsw_vie_sod_dyu_zul_cic	-0.710810490079507	-1.7046743650638	0.0915938326264147
134	aeg_ben_fbf_scr_mlt_hau_tig_slo_aze_tur_xho_mao_swt_lat_bul_bsq_afr_sid_bem_cnt_grk_hin_moo_rom_swa_arw_fin_ses_dyu_est_por_amh_geo_mol_dut_nor_guj_owc_chh_ger_hun_ewe_ind_alb_mly_jpn_tml_kor_lit_krd_cic_ctl_bat_eng_gam_jav_mnd_bos_ven_pan_anl_urd_mcd_swe_prs_qcu_pol_fre_svk_igb_sod_ukr_amr_cze_sun_rus_akn_spa_dgb_tag_tha_wly_knd_tsw_bam_uzb_ita_glc_azi_zul_vie_heb_yor_tsn_lda	0.330362078993853	0.778504613759176	0.438247874191235
135	gam_scr_swt_hin_wly_sod_heb_swe_azi_uzb_igb_mly_dyu_urd_glc_bsq_ben_aeg_ses_mnd_prs_afr_akn_eng_tsn_ita_hun_ewe_bam_fin_grk_tig_geo_guj_ger_fre_nor_sid_owc_bul_est_fbf_sun_mcd_jav_jpn_tml_kor_ctl_rus_tsw_lat_ind_svk_hau_bat_cnt_pol_yor_bos_anl_por_ukr_lit_pan_qcu_rom_alb_krd_moo_chh_mol_amr_slo_tag_cze_zul_arw_cic_mao_tha_mlt_knd_bem_lda_aze_spa_dut_tur_xho_vie_amh_swa_dgb_ven	-0.0933299118482974	-0.219929666064213	0.826407967538929
136	hau_nor_xho_pol_mlt_heb_amh_pan_uzb_azi_lda_bat_bam_swe_grk_bsq_lat_anl_yor_mnd_bul_urd_tsn_glc_dyu_hin_hun_bem_cic_est_ita_tig_geo_cze_por_spa_afr_sod_amr_krd_fin_akn_mly_guj_ind_jpn_tml_kor_bos_ukr_ven_ger_sun_ctl_gam_jav_cnt_dut_moo_arw_chh_eng_prs_mol_lit_qcu_svk_alb_rus_swa_owc_fre_sid_slo_tag_rom_ses_scr_swt_mao_tha_aeg_knd_tsw_zul_aze_mcd_ben_tur_igb_vie_wly_fbf_dgb_ewe	-1.23124552367142	-3.04460480250848	0.00303015636878541
137	heb_grk_bem_dut_amh_amr_owc_bos_uzb_aze_dyu_mly_ewe_krd_lat_bsq_ben_sid_bam_mnd_scr_slo_lda_ukr_tsw_ger_est_swt_swa_fin_spa_gam_geo_arw_ita_pol_rom_sod_tig_pan_hun_tsn_tag_por_mao_jpn_knd_kor_hin_urd_moo_glc_ind_nor_chh_sun_cnt_alb_xho_mcd_aeg_swe_cze_guj_prs_qcu_lit_eng_svk_akn_anl_mol_hau_bul_jav_afr_cic_rus_ven_bat_tha_mlt_tml_dgb_zul_tur_ctl_fre_azi_fbf_vie_wly_igb_ses_yor	0.780180045827032	1.8585279563474	0.0662570033070968
138	aeg_guj_tsw_ukr_heb_gam_anl_nor_azi_tur_igb_mly_yor_hin_ben_bsq_mcd_owc_swa_cnt_ita_urd_dyu_scr_bem_ger_fin_lda_xho_est_krd_sod_geo_pan_fre_pol_spa_wly_amr_ctl_hun_cic_bat_swe_tag_jpn_knd_kor_alb_slo_zul_svk_sun_eng_hau_mao_mnd_prs_akn_arw_amh_lit_bul_afr_por_qcu_glc_dut_bos_dgb_mlt_cze_tig_lat_jav_grk_tsn_mol_ses_ind_tha_chh_tml_bam_fbf_aze_rom_rus_uzb_ewe_vie_sid_ven_moo_swt	0.272448930721454	0.641542268120591	0.522748461275258
139	mlt_ger_igb_por_sid_wly_anl_cze_aze_azi_xho_mly_akn_ita_spa_bsq_hin_owc_zul_mnd_lat_ben_tsw_pol_ven_bul_fin_ewe_bem_est_glc_heb_geo_nor_mcd_lit_eng_gam_chh_rom_hun_bam_mao_dut_bat_jpn_tml_kor_bos_slo_tsn_swe_jav_krd_sod_ind_cnt_rus_swt_urd_aeg_pan_scr_arw_mol_qcu_prs_afr_ctl_moo_tig_grk_amh_svk_tag_ukr_cic_fre_fbf_sun_tha_hau_knd_lda_swa_tur_guj_alb_uzb_ses_vie_amr_dgb_yor_dyu	0.0605845892872508	0.142675950332018	0.886854770483216
140	heb_nor_akn_guj_anl_tig_sid_svk_uzb_tur_dgb_tag_xho_mcd_pan_bsq_ukr_hau_swt_cnt_bos_spa_dyu_cze_igb_alb_hun_ses_yor_est_scr_gam_geo_lit_ita_ger_afr_mlt_chh_dut_fin_ewe_bat_lat_sun_jpn_tml_kor_krd_por_cic_bul_mly_hin_amr_mao_mnd_fre_moo_swe_amh_pol_arw_rus_rom_qcu_glc_urd_prs_fbf_wly_slo_aeg_mol_ind_ben_swa_ctl_ven_jav_tha_owc_knd_bem_bam_aze_grk_eng_azi_lda_vie_sod_tsn_tsw_zul	0.501223399101991	1.17928921641179	0.241291161446526
141	wly_krd_ewe_pol_chh_sid_anl_dut_aze_azi_tsn_mao_ses_afr_ben_bsq_mol_amr_akn_mnd_rom_glc_dgb_nor_swt_alb_est_dyu_igb_hun_cze_sod_geo_slo_prs_ger_eng_aeg_gam_arw_fin_bem_tag_pan_mly_jpn_knd_kor_rus_hin_yor_por_jav_bul_tig_bat_cnt_grk_swa_urd_heb_fre_lit_ctl_swe_qcu_spa_ukr_scr_bam_amh_mcd_mlt_ita_sun_bos_tsw_svk_cic_ind_tha_owc_tml_fbf_ven_tur_guj_lat_uzb_lda_vie_hau_xho_moo_zul	-0.34470616227819	-0.816949806121983	0.416044987087487
142	mlt_svk_moo_mol_anl_sod_amr_bos_aze_azi_swt_jav_igb_guj_cze_bsq_fre_amh_ses_mnd_lat_krd_tsw_swe_cic_glc_est_xho_ven_fin_por_hau_geo_nor_ger_ukr_eng_tig_sid_scr_hun_swa_mao_pan_bat_jpn_knd_kor_dut_rom_lda_grk_mly_prs_owc_ind_cnt_lit_dyu_ben_heb_ctl_ita_hin_pol_qcu_slo_mcd_arw_bam_wly_urd_gam_rus_tag_alb_dgb_bul_akn_sun_tha_chh_tml_ewe_tsn_tur_afr_spa_uzb_bem_vie_aeg_yor_zul_fbf	-0.177340881045153	-0.41866989624899	0.676422710484103
143	owc_nor_cic_ger_mlt_sid_sod_glc_azi_aze_tsw_mao_xho_cze_alb_bsq_fre_wly_fbf_cnt_urd_prs_yor_ctl_zul_scr_hun_swa_igb_est_dut_aeg_geo_krd_bos_ita_grk_amr_chh_lit_fin_dgb_bat_lat_jav_jpn_tml_kor_bul_arw_bam_swe_tag_mcd_heb_mly_mnd_spa_akn_mol_hau_hin_slo_svk_ben_qcu_guj_rom_pol_tsn_gam_rus_anl_por_sun_ukr_ewe_afr_dyu_ind_tha_tig_knd_bem_swt_tur_eng_pan_uzb_moo_vie_amh_ven_lda_ses	0.256781126263292	0.604341219490385	0.547088339397821
144	sod_grk_igb_nor_heb_aeg_amh_urd_azi_aze_yor_tag_swa_eng_afr_bsq_scr_chh_bam_mnd_ita_krd_swt_lat_lda_arw_hun_fbf_ses_est_mol_wly_geo_swe_guj_glc_dut_owc_sid_cze_fin_akn_jav_prs_ind_jpn_tml_kor_mcd_rom_moo_ukr_mao_bul_amr_mly_cnt_hin_cic_ctl_mlt_rus_ger_spa_bos_qcu_alb_lit_fre_ewe_anl_svk_tig_slo_bat_ben_zul_pan_bem_sun_tha_gam_knd_dyu_xho_uzb_por_pol_tur_dgb_vie_hau_tsn_tsw_ven	0.357681425115365	0.843412926185507	0.401161649171303
145	tig_urd_lda_por_chh_amr_anl_spa_aze_uzb_fbf_sun_xho_lit_swe_bsq_fre_sid_swt_cnt_svk_guj_zul_eng_yor_ita_est_swa_igb_hun_cze_amh_geo_lat_mol_rom_krd_sod_heb_rus_fin_ses_ind_hin_mao_jpn_tml_kor_ukr_ben_bem_prs_bat_glc_mlt_mly_mnd_ger_moo_bos_aeg_arw_pol_grk_pan_qcu_ctl_scr_alb_ven_owc_slo_wly_dut_tag_mcd_dyu_nor_akn_jav_tha_hau_knd_ewe_tsw_tur_bul_afr_azi_tsn_vie_gam_dgb_cic_bam	-0.391945741250316	-0.929871287510016	0.354845135080642
146	heb_pol_fbf_eng_aeg_anl_amh_ctl_azi_uzb_cic_sun_tsn_spa_prs_bsq_rus_amr_swa_cnt_mcd_bul_tsw_ger_moo_ita_est_ven_bem_hun_mol_sid_geo_ukr_pan_krd_cze_hau_tig_por_fin_zul_mao_nor_jav_jpn_tml_kor_fre_afr_swt_swe_mly_scr_mlt_ind_mnd_dut_igb_lat_owc_urd_svk_hin_glc_qcu_grk_bos_slo_dyu_sod_guj_wly_arw_bat_rom_yor_ben_bam_tag_tha_gam_knd_ses_dgb_tur_alb_lit_aze_xho_vie_chh_lda_ewe_akn	-0.456278427260084	-1.08378524192542	0.281261800057763
147	amh_bos_bem_alb_chh_hau_sid_guj_aze_uzb_dgb_bat_swa_ukr_prs_bsq_krd_anl_fbf_cnt_spa_bul_dyu_mcd_ses_mol_fin_igb_bam_est_rus_tig_geo_ben_afr_ita_cze_amr_wly_eng_hun_xho_jav_por_sun_jpn_knd_kor_slo_glc_zul_ger_mao_ctl_mlt_ind_mnd_nor_tsn_grk_aeg_pol_rom_swe_dut_qcu_hin_scr_fre_yor_gam_lat_heb_arw_mly_svk_ewe_urd_akn_tag_tha_sod_tml_swt_cic_tur_pan_lit_azi_ven_vie_owc_tsw_lda_moo	-0.0571698118654212	-0.134792199932549	0.893067470874628
148	owc_rus_ses_ben_amh_mlt_amr_eng_aze_tur_tsn_ind_dyu_hin_fre_bsq_slo_wly_fbf_cnt_lit_swe_ven_bos_zul_mol_hun_dgb_bam_est_arw_heb_geo_scr_dut_guj_krd_tig_sod_spa_fin_ewe_tag_rom_mly_jpn_tml_kor_ukr_ctl_lda_urd_bat_afr_anl_jav_mnd_por_bem_svk_sid_nor_mcd_alb_grk_qcu_pan_prs_bul_yor_gam_glc_aeg_ita_sun_cze_igb_lat_akn_mao_tha_hau_knd_tsw_xho_azi_ger_pol_uzb_cic_vie_chh_moo_swa_swt	0.113568757743438	0.267253526148589	0.789865730661979
149	chh_bos_bam_afr_anl_hau_gam_guj_uzb_azi_akn_ind_moo_ben_ita_bsq_rus_wly_swa_mnd_alb_spa_bem_slo_yor_urd_fin_ven_zul_est_eng_amr_geo_ger_rom_mcd_bul_tig_mlt_arw_hun_lda_sun_por_jav_jpn_tml_kor_glc_lit_cic_pan_bat_scr_amh_mao_cnt_lat_dyu_fre_owc_grk_ctl_krd_svk_qcu_mol_pol_nor_tsw_sid_dut_heb_hin_mly_cze_swt_prs_ses_tag_tha_sod_knd_ewe_xho_aze_swe_ukr_tur_tsn_vie_aeg_igb_fbf_dgb	-0.676759366398354	-1.62281581488065	0.108013961598528
150	amr_ger_ven_afr_mlt_gam_amh_hin_azi_uzb_lda_mao_yor_lit_fre_bsq_pol_owc_cic_cnt_rom_por_akn_mol_igb_eng_fin_bam_tsn_hun_alb_sod_geo_grk_swe_spa_nor_chh_aeg_urd_est_ewe_sun_guj_mly_jpn_knd_kor_lat_scr_xho_svk_bat_mcd_wly_jav_mnd_slo_bem_glc_anl_krd_pan_ita_rus_qcu_ben_arw_dut_ses_sid_bul_heb_prs_ind_bos_dgb_ukr_fbf_tag_tha_tig_tml_tsw_zul_tur_cze_ctl_aze_swt_vie_hau_swa_moo_dyu	-0.180863166300836	-0.427436857993294	0.670049229308199
151	sid_ger_xho_cze_hau_amh_amr_arw_azi_aze_moo_jav_akn_urd_ita_bsq_mcd_sod_tsw_mnd_rom_lit_zul_rus_ses_ben_hun_lda_swa_fin_glc_tig_geo_ukr_bul_alb_svk_aeg_mlt_swe_est_swt_ind_fre_sun_jpn_knd_kor_bos_guj_tsn_lat_bat_prs_owc_mly_cnt_spa_dyu_slo_chh_pol_pan_eng_mol_qcu_krd_hin_nor_ewe_gam_grk_anl_scr_tag_por_dgb_dut_bam_mao_tha_wly_tml_ven_yor_tur_afr_ctl_uzb_igb_vie_heb_fbf_cic_bem	-0.183929108157992	-0.433985415039062	0.66530417080638
152	anl_swe_tsn_urd_amh_heb_tig_svk_uzb_tur_zul_bat_swt_pol_slo_bsq_nor_amr_igb_mnd_cze_ger_moo_mcd_ses_rom_hun_dgb_dyu_est_scr_owc_geo_lit_ctl_grk_ita_hau_aeg_por_fin_bem_ind_afr_tag_jpn_tml_kor_arw_ben_fbf_alb_jav_bul_mlt_sun_cnt_prs_swa_eng_sod_rus_hin_guj_bos_qcu_lat_fre_mol_cic_chh_dut_sid_krd_mao_pan_akn_ukr_xho_mly_tha_wly_knd_lda_yor_azi_glc_spa_aze_ewe_vie_gam_tsw_bam_ven	-0.534341586533784	-1.27192443456621	0.206571355137688
153	sid_mcd_dyu_eng_aeg_tig_hau_glc_uzb_azi_igb_jav_zul_scr_arw_bsq_mol_mlt_swt_cnt_pan_alb_ewe_ita_dgb_hin_fin_bem_ven_hun_fre_amr_geo_ukr_guj_prs_pol_amh_wly_nor_est_ses_sun_grk_tag_jpn_knd_kor_dut_spa_cic_lit_mly_lat_gam_bat_mnd_afr_swa_cze_chh_slo_swe_ben_ctl_qcu_krd_bos_por_bam_owc_ger_sod_svk_ind_bul_lda_rus_xho_mao_tha_anl_tml_akn_moo_tur_urd_rom_aze_fbf_vie_heb_tsn_tsw_yor	-0.19731375212608	-0.465770937670715	0.642468457749325
154	anl_nor_akn_lit_mlt_amr_heb_alb_aze_azi_moo_ind_yor_pan_grk_bsq_afr_sod_bem_mnd_spa_ita_tsw_scr_igb_ukr_est_zul_swa_hun_krd_chh_geo_pol_mol_mcd_eng_aeg_sid_prs_fin_dyu_sun_glc_tag_jpn_tml_kor_guj_dut_xho_svk_bat_bos_amh_mao_cnt_slo_dgb_swe_gam_fre_ger_lat_rus_qcu_arw_por_ctl_ven_hau_rom_tig_ben_jav_cze_cic_hin_lda_mly_tha_wly_knd_swt_fbf_uzb_urd_bul_tur_ses_vie_owc_bam_tsn_ewe	-0.909439574408357	-2.20241379671323	0.030107962597732
155	hau_urd_bem_swe_sid_mlt_heb_arw_azi_tur_xho_mly_dyu_lit_fre_bsq_ita_wly_ven_mnd_guj_mol_yor_krd_bam_grk_est_tsw_swt_fin_scr_anl_geo_prs_mcd_slo_por_sod_gam_pan_hun_zul_bat_eng_sun_jpn_knd_kor_nor_afr_akn_spa_jav_cze_amh_tag_cnt_ger_dgb_ctl_aeg_pol_lat_bos_glc_qcu_hin_ukr_ben_ses_chh_dut_owc_rom_ind_bul_fbf_alb_lda_mao_tha_tig_tml_cic_ewe_uzb_svk_rus_aze_tsn_vie_amr_swa_igb_moo	-0.680053804678323	-1.63090292040697	0.106292953994931
156	heb_afr_ses_ctl_chh_amh_amr_guj_azi_uzb_tsw_jav_cic_bul_cze_bsq_scr_hau_dyu_cnt_lit_rus_bem_grk_akn_lat_est_yor_swa_hun_glc_wly_geo_rom_eng_swe_prs_tig_sid_mcd_fin_moo_bat_ben_sun_jpn_tml_kor_por_arw_zul_urd_mly_bos_gam_mao_mnd_fre_ven_pol_owc_pan_mol_alb_ukr_qcu_spa_ita_krd_ewe_mlt_dut_anl_nor_tag_svk_bam_slo_tsn_ind_tha_aeg_knd_lda_xho_aze_hin_ger_tur_fbf_vie_sod_igb_swt_dgb	-0.25133877805129	-0.593817631034503	0.554075737838234
157	anl_ctl_akn_mol_mlt_tig_sid_ukr_tur_aze_yor_tag_lda_ger_pan_bsq_pol_amh_zul_cnt_fre_glc_igb_mcd_ses_scr_fin_moo_fbf_est_grk_chh_geo_ben_cze_lit_svk_owc_amr_por_hun_tsw_jav_lat_mao_jpn_knd_kor_rus_bul_ven_urd_mly_slo_sod_bat_mnd_rom_cic_swe_gam_prs_ita_alb_afr_qcu_arw_bos_nor_tsn_heb_hin_aeg_eng_ind_guj_swt_spa_dyu_sun_tha_wly_tml_ewe_bam_azi_dut_krd_uzb_dgb_vie_hau_swa_xho_bem	0.327830546989648	0.771192479304454	0.442547840019027
158	aeg_pan_ses_ger_sod_gam_hau_por_uzb_tur_tsw_bat_akn_slo_fre_bsq_ctl_owc_swa_cnt_guj_lit_dgb_ben_bem_arw_est_dyu_tsn_hun_grk_sid_geo_glc_cze_afr_urd_wly_amr_krd_fin_xho_ind_alb_mao_jpn_knd_kor_prs_swe_fbf_bos_sun_rus_amh_jav_mnd_lat_ven_rom_tig_eng_bul_svk_nor_qcu_mcd_mol_dut_zul_mlt_ukr_chh_spa_mly_pol_cic_hin_ewe_tag_tha_anl_tml_yor_moo_aze_ita_scr_azi_swt_vie_heb_lda_bam_igb	-1.10706574070584	-2.71261035720494	0.00795344486954593
159	aeg_lat_fbf_krd_amr_sod_wly_grk_tur_azi_ses_bat_dgb_nor_ben_bsq_bul_owc_zul_cnt_hin_afr_igb_por_bem_guj_est_moo_tsw_fin_mcd_gam_geo_spa_urd_cze_bos_amh_hau_svk_hun_tsn_sun_swe_tag_jpn_knd_kor_pan_slo_bam_ctl_jav_eng_anl_ind_mnd_rus_akn_rom_tig_fre_lit_prs_glc_qcu_ukr_scr_arw_yor_heb_pol_chh_alb_mao_dut_xho_mol_lda_mly_tha_sid_tml_swa_ewe_aze_ger_ita_uzb_ven_vie_mlt_cic_dyu_swt	-0.122203280778215	-0.288092356259762	0.773917111228792
160	heb_lat_zul_scr_hau_sid_amr_guj_tur_aze_fbf_jav_dyu_ger_rom_bsq_eng_tig_dgb_cnt_svk_rus_bam_arw_swa_nor_est_yor_moo_fin_krd_sod_geo_mol_bos_swe_pol_chh_anl_spa_hun_igb_sun_afr_mly_jpn_knd_kor_ben_alb_tsw_cze_bat_ctl_wly_tag_mnd_ita_bem_slo_aeg_grk_ukr_por_pan_qcu_urd_bul_fre_cic_gam_mcd_amh_lit_ind_glc_ven_dut_lda_mao_tha_mlt_tml_tsn_ewe_uzb_prs_hin_azi_xho_vie_owc_akn_ses_swt	-0.048260123903489	-0.113649126374481	0.909760924820922
161	heb_alb_cic_afr_owc_chh_sid_guj_azi_aze_bam_ind_zul_slo_ctl_bsq_swe_aeg_ses_mnd_arw_rom_yor_lit_ewe_nor_fin_ven_fbf_est_urd_mlt_geo_bul_ukr_hin_grk_amr_wly_rus_hun_bem_bat_mol_jav_jpn_tml_kor_svk_krd_tsw_dut_mly_spa_hau_tag_cnt_eng_xho_ita_tig_ben_pol_scr_prs_qcu_ger_mcd_bos_swt_sod_fre_amh_lat_mao_cze_swa_pan_igb_sun_tha_anl_knd_dyu_dgb_tur_glc_por_uzb_tsn_vie_gam_moo_lda_akn	-0.637655230416919	-1.52645371438521	0.130290786552483
162	mlt_alb_tsn_spa_anl_amh_tig_svk_uzb_azi_ewe_mly_cic_pol_bul_bsq_dut_aeg_moo_mnd_por_krd_yor_prs_swt_bos_fin_bem_zul_hun_cze_gam_geo_mcd_ita_swe_ben_amr_owc_grk_est_ses_tag_ger_ind_jpn_tml_kor_glc_hin_fbf_rus_sun_eng_heb_bat_cnt_afr_akn_urd_chh_guj_nor_slo_mol_qcu_arw_pan_fre_xho_wly_ctl_sid_lit_jav_lat_swa_scr_igb_mao_tha_hau_knd_tsw_dgb_aze_rom_ukr_tur_bam_vie_sod_dyu_lda_ven	-0.249685363369487	-0.589851420339051	0.556720673026747
163	wly_cze_ven_scr_sod_amr_amh_afr_tur_aze_dyu_mly_cic_prs_swe_bsq_ctl_heb_xho_mnd_krd_fre_dgb_ger_yor_eng_hun_lda_tsw_est_ukr_sid_geo_rus_alb_mol_dut_chh_tig_ben_fin_tsn_bat_glc_jav_jpn_knd_kor_slo_grk_igb_pol_sun_lat_owc_mao_cnt_lit_swt_bos_aeg_bul_hin_pan_ita_qcu_spa_arw_svk_akn_hau_mcd_anl_rom_ind_nor_fbf_guj_bam_tag_tha_gam_tml_ewe_swa_azi_urd_por_uzb_moo_vie_mlt_ses_zul_bem	-0.0632989215970665	-0.149120261785071	0.881781628869644
164	chh_glc_moo_krd_amh_anl_gam_cze_uzb_tur_dgb_bat_tsn_ben_scr_bsq_swe_amr_fbf_cnt_ita_pan_ewe_mol_igb_lat_est_ses_ven_hun_bos_heb_geo_nor_arw_dut_lit_aeg_sod_rom_fin_lda_jav_guj_mao_jpn_knd_kor_fre_afr_swa_mcd_ind_bul_wly_tag_mnd_urd_xho_ger_sid_spa_grk_hin_prs_qcu_slo_pol_rus_swt_mlt_alb_tig_ukr_mly_svk_dyu_por_cic_sun_tha_hau_tml_tsw_zul_aze_ctl_eng_azi_bem_vie_owc_akn_yor_bam	-1.01661999935512	-2.47969543764242	0.0149495840001905
165	amh_lit_dyu_krd_wly_sod_amr_arw_aze_azi_cic_tag_bam_grk_afr_bsq_guj_hau_ses_mnd_ben_bul_lda_prs_swa_mcd_hun_yor_tsw_est_pan_anl_geo_eng_slo_ger_ita_chh_owc_alb_fin_bem_mly_ctl_jav_jpn_tml_kor_fre_lat_ven_mol_bat_pol_sid_mao_cnt_svk_moo_cze_gam_urd_hin_spa_dut_qcu_swe_ukr_bos_akn_tig_rus_heb_glc_ind_scr_swt_por_igb_sun_tha_mlt_knd_xho_tsn_tur_nor_rom_uzb_fbf_vie_aeg_ewe_dgb_zul	-0.791413897951358	-1.90666407808072	0.0596512659058871
166	heb_bul_moo_swe_wly_gam_hau_pan_uzb_azi_tsw_bat_swa_ita_glc_bsq_ger_aeg_cic_cnt_cze_lit_ses_por_tsn_rom_est_fbf_ven_fin_afr_sid_geo_hin_rus_mol_pol_anl_tig_ctl_hun_ewe_tag_guj_jav_jpn_tml_kor_arw_prs_bem_bos_sun_lat_mlt_mly_mnd_eng_lda_spa_amh_slo_grk_alb_fre_qcu_svk_mcd_krd_swt_sod_nor_chh_urd_mao_ukr_zul_scr_akn_ind_tha_owc_knd_dgb_yor_aze_ben_dut_tur_igb_vie_amr_xho_bam_dyu	-0.620991210318718	-1.48300018460127	0.141455349511124
167	anl_cze_dyu_eng_owc_sid_sod_ita_azi_tur_ewe_jav_tsw_bul_rus_bsq_fre_heb_swt_mnd_ben_scr_tsn_ctl_swa_afr_est_akn_zul_hun_dut_mlt_geo_prs_pol_ukr_pan_gam_amr_glc_fin_fbf_mly_ger_mao_jpn_tml_kor_hin_bos_dgb_nor_sun_mcd_amh_tag_cnt_mol_ses_alb_chh_krd_slo_rom_por_qcu_svk_grk_lit_bam_hau_urd_aeg_guj_bat_spa_igb_arw_moo_ind_tha_tig_knd_lda_ven_aze_swe_lat_uzb_xho_vie_wly_cic_bem_yor	-0.687054463228676	-1.64631416518122	0.103074505940717
168	tig_ita_bem_rom_anl_mlt_sid_bul_tur_azi_dyu_sun_akn_krd_spa_bsq_glc_heb_moo_cnt_lit_arw_swt_fre_fbf_ukr_hun_swa_igb_fin_por_amh_geo_pan_afr_urd_mol_gam_wly_ger_est_zul_tag_ben_ind_jpn_knd_kor_dut_scr_dgb_rus_mly_cze_chh_jav_mnd_prs_tsw_hin_amr_eng_svk_slo_mcd_qcu_lat_ctl_bos_tsn_hau_pol_owc_swe_bat_alb_ewe_guj_lda_mao_tha_aeg_tml_xho_ses_uzb_nor_grk_aze_cic_vie_sod_bam_yor_ven	-0.263879852089366	-0.622899594405919	0.534875013308985
169	wly_ita_moo_dut_aeg_chh_owc_scr_uzb_aze_dyu_jav_tsw_arw_ukr_bsq_krd_tig_dgb_mnd_lat_cze_bem_mcd_swa_por_est_lda_fbf_fin_spa_gam_geo_swe_prs_eng_afr_hau_amr_pan_hun_yor_bat_ben_mly_jpn_knd_kor_urd_slo_igb_ctl_ind_ger_sid_tag_cnt_bul_zul_hin_amh_grk_rus_alb_pol_qcu_rom_guj_lit_ven_mlt_mol_heb_nor_mao_glc_ses_svk_cic_sun_tha_anl_tml_akn_bam_azi_bos_fre_tur_swt_vie_sod_tsn_xho_ewe	0.264738333475798	0.623089854183138	0.534750530057243
170	amr_slo_moo_nor_anl_wly_owc_mcd_aze_uzb_dgb_ind_fbf_svk_dut_bsq_arw_aeg_akn_cnt_ita_afr_cic_grk_zul_pan_hun_yor_swt_fin_bul_mlt_geo_glc_fre_lit_krd_amh_heb_hin_est_bam_jav_pol_mly_jpn_tml_kor_cze_urd_igb_ctl_tag_por_sod_bat_mnd_rus_lda_guj_gam_swe_prs_spa_alb_qcu_rom_bos_mol_xho_chh_ben_sid_eng_sun_lat_tsn_scr_ven_mao_tha_tig_knd_swa_ses_tur_ukr_ger_azi_dyu_vie_hau_bem_tsw_ewe	-0.505028812308834	-1.20218432217467	0.232344229494792
171	mlt_rus_ven_eng_gam_chh_sid_pol_aze_tur_igb_jav_bam_ita_mcd_bsq_nor_heb_cic_mnd_rom_mol_tsn_bos_zul_grk_hun_akn_moo_est_urd_aeg_geo_ben_spa_glc_scr_tig_owc_afr_fin_ewe_ind_svk_sun_jpn_knd_kor_lat_ctl_tsw_bul_tag_por_amr_mly_cnt_fre_dyu_krd_wly_cze_swe_arw_ukr_qcu_slo_ger_hin_ses_sod_guj_hau_alb_mao_prs_lda_pan_swt_bat_tha_anl_tml_dgb_xho_azi_dut_lit_uzb_swa_vie_amh_bem_fbf_yor	-0.0907799578207447	-0.21391757670449	0.831079637082975
172	anl_hin_igb_ben_gam_heb_wly_guj_azi_aze_tsw_tag_ven_krd_ctl_bsq_rus_hau_bem_cnt_mcd_fre_dgb_prs_yor_nor_est_swt_moo_fin_eng_tig_geo_lit_ukr_mol_pol_sod_amr_slo_hun_cic_mly_dut_jav_jpn_knd_kor_pan_ita_bam_swe_mao_spa_amh_sun_mnd_alb_akn_lat_aeg_bos_rom_ger_grk_qcu_cze_urd_por_ewe_owc_arw_mlt_svk_ind_bul_lda_glc_swa_bat_tha_chh_tml_zul_tsn_tur_scr_afr_uzb_fbf_vie_sid_dyu_ses_xho	0.0587591214099688	0.138266468920267	0.890328767136457
173	owc_swe_dgb_rus_anl_amh_gam_ger_azi_tur_ewe_jav_tsw_cze_mol_bsq_guj_tig_tsn_cnt_lit_pol_zul_grk_fbf_lat_est_ses_cic_hun_krd_wly_geo_glc_por_ita_ctl_aeg_sod_mcd_fin_swt_mao_arw_ind_jpn_tml_kor_ukr_hin_lda_bul_bat_alb_amr_sun_mnd_svk_xho_urd_chh_ben_slo_fre_rom_qcu_pan_prs_dut_ven_sid_spa_heb_scr_tag_eng_dyu_nor_moo_mly_tha_mlt_knd_yor_swa_uzb_bos_afr_aze_akn_vie_hau_bam_bem_igb	-0.41101567795289	-0.975158024894924	0.332011589724009
174	tig_afr_ses_scr_mlt_anl_owc_ita_uzb_aze_tsw_ind_swa_ukr_fre_bsq_lat_gam_lda_mnd_mcd_prs_dgb_pan_bam_swe_fin_igb_dyu_est_ger_amh_geo_nor_cze_glc_hin_amr_sid_guj_hun_tsn_mao_spa_tag_jpn_knd_kor_arw_ctl_ven_bul_sun_grk_hau_bat_cnt_pol_bem_mol_sod_ben_rom_slo_urd_qcu_eng_por_alb_xho_chh_svk_heb_dut_mly_bos_fbf_lit_yor_jav_tha_wly_tml_cic_ewe_tur_krd_rus_azi_akn_vie_aeg_zul_moo_swt	0.13456522583882	0.316733173062912	0.752155958054696
175	amr_eng_bem_afr_hau_anl_tig_swe_tur_uzb_moo_jav_ewe_lit_bos_bsq_pol_chh_akn_mnd_arw_por_igb_rom_fbf_pan_hun_dgb_tsw_fin_bul_sod_geo_svk_rus_ger_guj_mlt_sid_nor_est_cic_bat_cze_sun_jpn_knd_kor_ukr_urd_ven_mol_tag_glc_gam_mly_cnt_lat_ses_ben_owc_slo_prs_ctl_fre_qcu_spa_ita_hin_swt_amh_grk_wly_mcd_mao_alb_bam_scr_yor_ind_tha_aeg_tml_zul_xho_azi_krd_dut_aze_dyu_vie_heb_tsn_swa_lda	-0.80593168136745	-1.93904833585211	0.0555268349926252
176	sid_mol_swt_nor_heb_mlt_amh_bul_azi_aze_tsn_bat_swa_svk_por_bsq_eng_hau_akn_cnt_ben_prs_tsw_lit_ven_ita_fin_igb_fbf_est_spa_aeg_geo_fre_slo_arw_scr_chh_amr_grk_hun_bem_ind_pan_mao_jpn_knd_kor_alb_bos_zul_mcd_jav_guj_anl_mly_mnd_ukr_cic_glc_tig_lat_ctl_ger_urd_qcu_krd_rus_swe_yor_wly_cze_gam_rom_tag_afr_bam_dut_moo_sun_tha_sod_tml_ewe_xho_uzb_pol_hin_tur_lda_vie_owc_dyu_ses_dgb	0.169952514721375	0.399724359770214	0.690276116416935
177	wly_ctl_zul_ukr_mlt_amh_anl_urd_azi_aze_dgb_bat_dyu_grk_rus_bsq_svk_tig_moo_cnt_prs_bul_akn_cze_tsw_ita_hun_igb_bam_est_hin_amr_geo_mcd_guj_scr_bos_chh_sid_dut_fin_cic_jav_ben_mly_jpn_tml_kor_spa_pol_yor_ger_mao_mol_heb_sun_mnd_eng_bem_glc_owc_krd_pan_por_lit_qcu_arw_lat_fre_fbf_aeg_slo_hau_rom_tag_afr_ven_nor_tsn_ind_tha_gam_knd_ses_swt_tur_swe_alb_uzb_xho_vie_sod_lda_ewe_swa	0.148086557779072	0.348561322821788	0.728206513806013
178	sid_bos_tsw_grk_sod_amr_chh_pan_aze_azi_yor_mao_bam_guj_nor_bsq_slo_gam_ewe_cnt_spa_glc_lda_lit_moo_svk_fin_cic_ses_est_prs_anl_geo_afr_fre_rom_ukr_mlt_hau_alb_hun_tsn_mly_ger_sun_jpn_knd_kor_ben_lat_dyu_urd_jav_pol_amh_bat_mnd_scr_dgb_ita_owc_dut_arw_mcd_mol_qcu_eng_swe_ctl_zul_tig_cze_wly_bul_tag_hin_swa_krd_akn_ind_tha_heb_tml_xho_bem_uzb_rus_por_tur_swt_vie_aeg_fbf_igb_ven	-0.669858095086324	-1.60390962205757	0.112124862953472
179	chh_arw_moo_ita_sod_wly_sid_lit_azi_aze_cic_sun_fbf_guj_rom_bsq_cze_heb_swa_mnd_ger_eng_swt_ukr_xho_spa_est_ven_dgb_hun_prs_gam_geo_ctl_rus_svk_alb_amr_aeg_glc_fin_yor_tag_fre_bat_jpn_tml_kor_afr_bos_dyu_urd_mao_grk_owc_mly_cnt_bul_lda_dut_mlt_mcd_scr_lat_slo_qcu_mol_swe_pan_ses_hau_por_amh_ben_ind_krd_tsw_pol_zul_jav_tha_tig_knd_igb_bam_uzb_nor_hin_tur_tsn_vie_anl_bem_ewe_akn	-0.262864639098327	-0.621587631875461	0.535733808860353
180	gam_spa_bam_ita_amh_mlt_sid_lit_tur_aze_akn_mao_bem_arw_scr_bsq_pan_wly_moo_cnt_por_ben_lda_ger_yor_afr_hun_tsw_igb_est_ukr_sod_geo_cze_krd_lat_bos_tig_anl_glc_fin_ses_sun_hin_mly_jpn_tml_kor_mol_prs_ven_pol_bat_bul_heb_ind_mnd_ctl_dyu_slo_hau_grk_rom_nor_fre_qcu_eng_rus_swe_ewe_amr_guj_aeg_urd_tag_svk_xho_mcd_dgb_jav_tha_chh_knd_tsn_swt_uzb_alb_dut_azi_cic_vie_owc_zul_fbf_swa	0.0379174388905087	0.0892428585182202	0.929080812257411
181	aeg_svk_swa_swe_anl_mlt_wly_spa_aze_azi_bem_mao_yor_pan_por_bsq_fre_tig_moo_mnd_afr_rus_swt_scr_tsn_hin_est_ses_fbf_hun_ben_sod_geo_rom_glc_dut_eng_owc_gam_cze_fin_tsw_mly_grk_sun_jpn_knd_kor_ita_krd_dgb_ger_ind_guj_amh_bat_cnt_mol_zul_slo_chh_nor_alb_mcd_prs_qcu_ctl_arw_pol_igb_amr_bos_sid_lat_jav_ukr_cic_lit_ewe_tag_tha_hau_tml_akn_xho_uzb_urd_bul_tur_ven_vie_heb_lda_dyu_bam	-0.606266627879981	-1.44657803315239	0.151377220260756
182	wly_dut_tsw_grk_amr_sid_gam_swe_tur_aze_lda_mly_zul_eng_hin_bsq_urd_heb_swa_mnd_spa_bul_ses_slo_cic_prs_est_ven_dyu_fin_lit_mlt_geo_bos_svk_krd_cze_tig_sod_rus_hun_dgb_ind_mol_bat_jpn_knd_kor_scr_ben_moo_mcd_mao_ita_aeg_tag_cnt_pan_tsn_fre_hau_arw_ctl_afr_alb_qcu_ukr_glc_guj_fbf_owc_ger_chh_lat_jav_rom_yor_nor_igb_sun_tha_anl_tml_bam_akn_azi_por_pol_uzb_swt_vie_amh_xho_bem_ewe	-0.513785151736764	-1.22429732075833	0.223932464102486
183	amr_grk_ewe_pol_sid_aeg_wly_rus_uzb_azi_moo_mly_bam_rom_swe_bsq_glc_owc_bem_cnt_alb_ctl_xho_cze_tsw_eng_hun_tsn_ses_est_mol_chh_geo_prs_krd_bul_pan_sod_tig_ger_fin_dyu_sun_urd_bat_jpn_tml_kor_ukr_slo_zul_lit_jav_ita_amh_tag_mnd_dut_cic_lat_anl_ben_spa_por_svk_qcu_mcd_scr_bos_dgb_mlt_guj_heb_afr_ind_hin_igb_fre_lda_mao_tha_hau_knd_swa_ven_tur_arw_nor_aze_swt_vie_gam_yor_akn_fbf	-0.0217846221931499	-0.0513046464271857	0.959192800686326
184	sid_spa_yor_svk_chh_amh_wly_pol_aze_azi_lda_ind_bem_dut_bul_bsq_por_mlt_ven_mnd_mcd_lit_ewe_eng_fbf_ukr_fin_swa_igb_hun_scr_gam_geo_rus_urd_cze_glc_amr_hau_ita_est_dyu_mly_mol_sun_jpn_knd_kor_ctl_guj_cic_bos_bat_krd_heb_jav_cnt_rom_tsw_pan_tig_ger_swe_alb_nor_qcu_ben_arw_slo_xho_sod_fre_aeg_grk_tag_afr_moo_lat_tsn_mao_tha_anl_tml_akn_dgb_tur_prs_hin_uzb_zul_vie_owc_swt_ses_bam	0.221968517003128	0.52324967063488	0.602045052444692
185	sid_glc_zul_por_tig_mlt_wly_dut_uzb_tur_lda_sun_igb_ita_urd_bsq_grk_amr_tsn_cnt_fre_afr_cic_scr_xho_lit_hun_swt_swa_est_svk_sod_geo_pol_arw_lat_prs_chh_hau_swe_fin_bam_mao_hin_jav_jpn_tml_kor_pan_ben_ses_mol_bat_ger_gam_tag_mnd_mcd_bem_spa_aeg_nor_bul_ctl_cze_qcu_rus_ukr_guj_dyu_anl_slo_amh_alb_mly_krd_fbf_bos_akn_ind_tha_heb_knd_ven_ewe_azi_eng_rom_aze_tsw_vie_owc_yor_moo_dgb	-0.213573113447101	-0.504137714009197	0.615356881141056
186	aeg_por_swt_mcd_anl_mlt_hau_svk_tur_azi_swa_ind_lda_ben_slo_bsq_swe_sod_ses_cnt_hin_ukr_tsn_lat_bem_alb_fin_igb_cic_hun_prs_tig_geo_spa_scr_ger_lit_owc_amr_afr_est_ewe_bat_fre_tag_jpn_tml_kor_nor_rus_akn_krd_mao_cze_gam_mly_mnd_pan_bam_grk_chh_pol_mol_ita_ctl_qcu_urd_guj_glc_dgb_amh_rom_sid_bos_sun_dut_tsw_arw_ven_jav_tha_wly_knd_xho_zul_uzb_eng_bul_aze_yor_vie_heb_dyu_fbf_moo	-0.393960130446955	-0.933810294500191	0.352819966293254
187	chh_ita_fbf_krd_amr_amh_wly_alb_aze_uzb_swa_mly_cic_lit_scr_bsq_bul_heb_dgb_mnd_grk_guj_zul_por_bam_ger_fin_bem_akn_est_arw_owc_geo_eng_spa_pol_swe_sod_tig_cze_hun_dyu_sun_urd_jav_jpn_knd_kor_slo_mol_ses_pan_tag_fre_anl_mao_cnt_glc_swt_dut_aeg_bos_ukr_hin_ben_qcu_mcd_lat_nor_moo_gam_afr_hau_ctl_bat_rom_ven_prs_tsn_ind_tha_sid_tml_tsw_ewe_tur_rus_svk_azi_xho_vie_mlt_lda_igb_yor	0.597502835791538	1.41079549846411	0.161641262682194
188	amr_rom_swa_mol_gam_amh_sod_spa_azi_aze_dyu_sun_xho_krd_mcd_bsq_cze_hau_yor_mnd_nor_bul_ewe_ctl_bem_urd_fin_dgb_swt_est_prs_chh_geo_rus_bos_ukr_glc_mlt_aeg_lat_hun_ven_mly_eng_tag_jpn_knd_kor_swe_pol_cic_fre_bat_grk_anl_mao_cnt_scr_tsn_por_heb_ita_ger_alb_afr_qcu_slo_arw_lit_fbf_sid_pan_tig_dut_jav_svk_akn_ben_lda_ind_tha_owc_tml_bam_zul_uzb_guj_hin_tur_ses_vie_wly_moo_igb_tsw	-0.476458013004991	-1.13204536313417	0.260525806714933
189	tig_rom_xho_slo_amr_hau_gam_bos_tur_uzb_ses_mly_fbf_mcd_lat_bsq_spa_heb_bem_mnd_prs_ita_ven_scr_swa_glc_fin_swt_zul_hun_guj_wly_geo_krd_ger_cze_arw_owc_sid_nor_est_ewe_bat_hin_jav_jpn_tml_kor_ctl_eng_lda_pol_tag_swe_anl_sun_cnt_alb_bam_lit_amh_bul_por_fre_urd_qcu_pan_dut_grk_yor_chh_ben_mlt_svk_mao_mol_moo_afr_akn_ind_tha_sod_knd_tsn_dgb_azi_rus_ukr_aze_cic_vie_aeg_dyu_tsw_igb	0.503450467342112	1.1873002521283	0.238132985488118
190	wly_rus_yor_lit_amh_sod_owc_por_tur_uzb_tsn_jav_moo_nor_eng_bsq_bul_sid_bem_mnd_lat_cze_cic_hin_fbf_krd_est_xho_dgb_fin_ger_tig_geo_fre_ita_glc_svk_mlt_aeg_prs_hun_tsw_tag_bos_sun_jpn_tml_kor_dut_mcd_ewe_pol_mly_spa_chh_ind_cnt_mol_lda_grk_hau_afr_scr_guj_alb_qcu_slo_ben_arw_bam_amr_rom_gam_ctl_bat_swe_ven_urd_zul_mao_tha_anl_knd_ses_akn_aze_ukr_pan_azi_igb_vie_heb_dyu_swt_swa	-0.391662333474863	-0.928721073876331	0.35543790050389
191	gam_scr_lda_guj_anl_owc_sod_lit_tur_azi_swa_sun_moo_ita_ctl_bsq_ukr_heb_igb_cnt_afr_por_bam_pol_dgb_prs_fin_bem_tsn_est_bul_sid_geo_glc_urd_nor_ben_tig_aeg_ger_hun_xho_mao_mcd_mly_jpn_tml_kor_fre_cze_cic_arw_bat_krd_amh_tag_mnd_swe_ewe_dut_chh_eng_rus_grk_mol_qcu_bos_spa_rom_dyu_mlt_svk_hau_alb_jav_pan_akn_lat_ses_ind_tha_wly_knd_swt_zul_aze_slo_hin_uzb_fbf_vie_amr_tsw_ven_yor	0.261185518564423	0.614880445138868	0.540135255428655
192	aeg_ita_tsn_glc_gam_anl_chh_dut_azi_aze_fbf_bat_bem_lit_pan_bsq_rom_heb_yor_cnt_cze_mol_lda_spa_dyu_hin_est_cic_swa_hun_ctl_sod_geo_swe_rus_grk_svk_sid_hau_mcd_fin_swt_tag_alb_mly_jpn_knd_kor_por_prs_tsw_afr_jav_bos_tig_sun_mnd_krd_zul_pol_owc_lat_scr_guj_eng_qcu_ukr_fre_nor_dgb_mlt_bul_wly_arw_mao_ben_igb_ger_ewe_ind_tha_amr_tml_ses_xho_uzb_slo_urd_tur_ven_vie_amh_moo_bam_akn	-1.1742588951218	-2.89665805052597	0.00470186106044043
193	hau_mol_bam_bul_wly_aeg_amr_rom_aze_azi_dyu_ind_ewe_cze_bos_bsq_swe_owc_yor_mnd_nor_krd_swa_ita_moo_afr_est_ven_cic_hun_glc_sid_geo_urd_alb_fre_lat_chh_anl_ctl_fin_ses_tag_rus_mly_jpn_knd_kor_dut_prs_akn_pan_jav_scr_gam_bat_cnt_ben_tsn_guj_amh_eng_lit_slo_ukr_qcu_ger_pol_arw_lda_mlt_svk_sod_spa_sun_mcd_tsw_por_igb_mao_tha_tig_tml_bem_xho_tur_grk_hin_uzb_swt_vie_heb_fbf_dgb_zul	-1.09437779270499	-2.68298837525485	0.00863654321483203
194	amr_spa_dgb_lit_tig_gam_chh_por_aze_azi_xho_ind_moo_scr_svk_bsq_rus_anl_fbf_cnt_lat_slo_tsw_glc_tsn_bos_fin_bem_zul_hun_mol_aeg_geo_ita_fre_grk_mcd_sod_heb_nor_est_ewe_mao_rom_jav_jpn_knd_kor_pan_guj_ses_ukr_bat_dut_hau_sun_mnd_swe_swt_pol_amh_cze_afr_ben_prs_qcu_bul_krd_eng_swa_mlt_alb_sid_ctl_tag_ger_bam_hin_akn_mly_tha_owc_tml_cic_ven_uzb_urd_arw_tur_dyu_vie_wly_igb_yor_lda	-0.878833031722625	-2.12661122447539	0.0361000936830791
195	anl_ben_zul_bos_sid_aeg_mlt_por_tur_azi_igb_mly_ven_spa_lit_bsq_nor_amr_moo_mnd_pan_ukr_ses_lat_tsn_prs_est_xho_swt_fin_pol_tig_geo_ctl_krd_ita_eng_heb_gam_bul_hun_dyu_tag_fre_mao_jpn_tml_kor_swe_alb_yor_rom_sun_svk_owc_bat_cnt_grk_bam_hin_wly_rus_mol_afr_guj_qcu_arw_dut_slo_dgb_hau_cze_sod_glc_ind_ger_ewe_scr_cic_jav_tha_chh_knd_akn_fbf_uzb_urd_mcd_aze_lda_vie_amh_swa_bem_tsw	-0.571874085892034	-1.36421439401396	0.175792446701723
196	anl_ctl_dgb_rom_heb_chh_sid_svk_tur_aze_bem_mao_akn_swe_slo_bsq_rus_tig_ses_cnt_alb_bul_tsw_nor_igb_ben_est_fbf_moo_fin_por_wly_geo_ita_scr_lit_cze_mlt_gam_ger_hun_zul_bat_lat_mly_jpn_knd_kor_prs_urd_ven_afr_tag_spa_aeg_sun_mnd_bos_swa_eng_owc_glc_grk_pan_fre_qcu_krd_mol_hin_bam_amh_arw_hau_guj_jav_dut_ewe_ukr_swt_ind_tha_sod_tml_yor_tsn_uzb_pol_mcd_azi_lda_vie_amr_cic_xho_dyu	0.262105970902997	0.617020040399741	0.538729197462779
197	chh_mol_dyu_lit_tig_heb_sid_fre_azi_tur_moo_sun_igb_ctl_ita_bsq_grk_mlt_bem_mnd_ben_rom_tsn_bos_akn_pan_fin_fbf_lda_hun_swe_owc_geo_mcd_prs_alb_guj_aeg_gam_dut_est_dgb_ind_svk_mly_jpn_tml_kor_arw_pol_ewe_spa_jav_rus_amh_bat_cnt_urd_xho_ukr_hau_hin_cze_krd_bul_qcu_lat_glc_slo_tsw_sod_por_anl_eng_mao_afr_swa_nor_zul_tag_tha_wly_knd_swt_cic_aze_ger_scr_uzb_yor_vie_amr_ses_bam_ven	-0.548778512746416	-1.30941098888933	0.193620960507774
198	gam_glc_lda_nor_aeg_wly_amr_guj_tur_aze_fbf_ind_zul_pan_fre_bsq_urd_hau_tsw_cnt_rom_eng_ven_lit_bem_spa_fin_dyu_cic_hun_ger_anl_geo_slo_bul_ukr_bos_amh_heb_svk_est_tsn_sun_grk_tag_jpn_tml_kor_alb_lat_swa_afr_bat_krd_mlt_jav_mnd_dut_yor_rus_sod_mcd_ben_hin_pol_qcu_por_scr_arw_moo_sid_ita_tig_swe_mao_cze_ewe_mol_akn_mly_tha_chh_knd_xho_bam_azi_prs_ctl_uzb_igb_vie_owc_swt_dgb_ses	-0.311347140442029	-0.736994641957858	0.462980850503076
199	heb_hin_ewe_glc_mlt_chh_anl_alb_aze_azi_moo_bat_tsw_pol_krd_bsq_prs_tig_fbf_mnd_eng_nor_ses_por_igb_afr_fin_xho_tsn_est_ukr_sid_geo_swe_scr_cze_arw_aeg_sod_ger_hun_swt_ind_lit_tag_jpn_tml_kor_lat_mol_dgb_pan_sun_ita_amr_mly_cnt_guj_akn_mcd_wly_rus_ben_ctl_grk_qcu_rom_svk_dut_zul_hau_fre_amh_bul_mao_spa_cic_slo_yor_jav_tha_gam_knd_lda_dyu_uzb_urd_bos_tur_bam_vie_owc_swa_bem_ven	-0.448670974538019	-1.06675332830684	0.288844700387505
200	owc_eng_bam_afr_mlt_sod_heb_lat_tur_uzb_igb_tag_bem_nor_fre_bsq_grk_tig_dgb_mnd_lit_swe_akn_ctl_ses_bul_est_yor_swt_hun_guj_amr_geo_por_pan_arw_rom_anl_chh_pol_fin_fbf_mao_ben_ind_jpn_knd_kor_rus_spa_tsw_mcd_bat_cze_hau_mly_cnt_ukr_ewe_mol_aeg_svk_urd_scr_hin_qcu_ita_dut_krd_ven_amh_prs_sid_slo_sun_ger_dyu_alb_xho_jav_tha_gam_tml_tsn_zul_azi_bos_glc_aze_swa_vie_wly_lda_cic_moo	-0.35368474893465	-0.838525839559508	0.403885513809655
201	sid_lat_yor_pol_sod_amh_heb_rus_uzb_aze_zul_ind_bem_slo_spa_bsq_grk_tig_ven_cnt_afr_ctl_igb_mol_swa_alb_est_xho_akn_hun_cze_hau_geo_mcd_prs_rom_ita_anl_chh_krd_fin_ses_tag_pan_mao_jpn_tml_kor_glc_bos_cic_guj_jav_arw_gam_bat_mnd_urd_bam_nor_mlt_eng_hin_lit_fre_qcu_swe_bul_scr_swt_amr_ukr_wly_ger_sun_ben_moo_por_fbf_mly_tha_aeg_knd_tsw_ewe_azi_dut_svk_tur_lda_vie_owc_dgb_tsn_dyu	-0.603371012897871	-1.44156372180889	0.152784386330605
202	anl_rus_tsn_ben_tig_wly_owc_ita_aze_uzb_akn_bat_bam_fre_hin_bsq_lat_amh_fbf_mnd_ukr_bos_dyu_ctl_ses_pol_fin_tsw_lda_hun_arw_hau_geo_mol_spa_urd_dut_heb_amr_swe_est_ewe_mly_mcd_tag_jpn_tml_kor_alb_por_zul_eng_ind_glc_mlt_mao_cnt_cze_xho_nor_chh_rom_svk_pan_lit_qcu_krd_bul_grk_swa_aeg_scr_sid_slo_sun_afr_bem_prs_swt_jav_tha_gam_knd_ven_dgb_azi_ger_guj_tur_cic_vie_sod_yor_igb_moo	-0.38732538276115	-0.919033336219532	0.360455667055616
203	amr_svk_bem_pol_mlt_aeg_owc_fre_azi_uzb_igb_mly_tsn_prs_mcd_bsq_krd_anl_moo_cnt_ita_grk_lda_glc_bam_bos_est_dgb_swt_fin_ger_wly_geo_guj_lit_urd_dut_amh_chh_ctl_hun_fbf_bat_alb_tag_jpn_knd_kor_rus_scr_swa_arw_sun_swe_sid_mao_mnd_pan_akn_hin_heb_mol_ukr_rom_nor_qcu_bul_eng_cze_ewe_sod_lat_hau_por_ind_ben_xho_afr_yor_jav_tha_gam_tml_tsw_cic_aze_slo_spa_tur_dyu_vie_tig_ses_ven_zul	-0.224764626544168	-0.5307964986443	0.596825115107952
204	amr_por_dyu_ctl_gam_heb_sod_pol_uzb_azi_igb_mly_lda_svk_ben_bsq_rom_wly_akn_mnd_bul_ukr_ewe_slo_ses_scr_fin_xho_yor_hun_guj_sid_geo_fre_mol_cze_lit_mlt_tig_ita_est_dgb_sun_nor_bat_jpn_tml_kor_pan_prs_zul_glc_mao_spa_chh_ind_cnt_rus_swt_swe_amh_bos_krd_grk_mcd_qcu_alb_ger_eng_tsn_owc_afr_aeg_arw_tag_hin_swa_urd_ven_jav_tha_anl_knd_bam_moo_tur_lat_dut_aze_fbf_vie_hau_tsw_cic_bem	-0.51741787471406	-1.23194918101262	0.221073860349797
205	heb_guj_tsw_ita_hau_gam_tig_pol_azi_uzb_bam_mao_ven_swe_fre_bsq_rom_amh_igb_cnt_pan_ger_xho_hin_bem_mol_hun_moo_fbf_est_cze_sod_geo_bos_grk_nor_alb_anl_wly_afr_fin_akn_mly_svk_sun_jpn_knd_kor_rus_ctl_ses_prs_jav_spa_owc_tag_mnd_bul_swt_urd_chh_lit_dut_mcd_glc_qcu_por_slo_arw_swa_mlt_ben_aeg_krd_ind_lat_ewe_scr_dgb_bat_tha_amr_tml_yor_dyu_tur_ukr_eng_aze_lda_vie_sid_tsn_zul_cic	0.0154104569442581	0.0363040968904382	0.971117695166177
206	gam_krd_tsn_dut_aeg_tig_hau_rom_uzb_aze_bem_bat_ses_ukr_mol_bsq_fre_heb_dgb_cnt_alb_pol_yor_scr_fbf_slo_est_dyu_akn_fin_prs_chh_geo_bul_lat_spa_glc_anl_owc_grk_hun_cic_tag_afr_mly_jpn_knd_kor_pan_ben_moo_bos_jav_cze_mlt_mao_mnd_ger_ewe_arw_amr_hin_swe_urd_svk_qcu_mcd_rus_guj_tsw_sod_nor_wly_por_sun_lit_lda_eng_ven_ind_tha_sid_tml_swa_swt_azi_ita_ctl_tur_bam_vie_amh_xho_igb_zul	0.426391740243692	1.0057323486184	0.317153972047221
207	aeg_grk_tsn_cze_sid_amr_tig_por_tur_aze_dyu_sun_fbf_guj_eng_bsq_nor_heb_swa_mnd_urd_slo_yor_krd_moo_svk_est_ewe_ven_hun_afr_gam_geo_bos_bul_prs_lat_amh_mlt_alb_fin_zul_mly_lit_bat_jpn_tml_kor_ger_hin_igb_pan_ind_pol_owc_jav_cnt_dut_bem_arw_sod_ctl_scr_fre_spa_qcu_ita_swe_glc_ses_anl_rus_wly_ben_tag_rom_xho_mcd_dgb_mao_tha_chh_knd_lda_swt_azi_mol_ukr_uzb_bam_vie_hau_tsw_akn_cic	-0.592172013270406	-1.41135249574427	0.161477497796228
208	chh_glc_zul_prs_gam_sod_sid_hin_aze_tur_ven_mao_swa_scr_cze_bsq_ben_aeg_igb_cnt_krd_bos_dyu_arw_fbf_ukr_hun_ses_lda_est_fre_tig_geo_ger_ctl_rus_bul_mlt_amh_mol_fin_xho_sun_svk_ind_jpn_knd_kor_spa_por_swt_rom_mly_pol_anl_jav_mnd_mcd_ewe_eng_amr_grk_dut_nor_lat_qcu_ita_swe_pan_tsw_heb_urd_wly_alb_bat_slo_tsn_guj_bem_tag_tha_owc_tml_moo_akn_azi_afr_lit_uzb_cic_vie_hau_yor_bam_dgb	-0.254942358927323	-0.603592755734633	0.547583833110902
209	chh_glc_swa_por_amh_amr_sod_rom_tur_azi_bem_jav_igb_lat_bos_bsq_bul_sid_akn_cnt_swe_afr_dyu_prs_tsn_mcd_fin_lda_cic_est_ita_gam_geo_dut_rus_ben_fre_wly_hau_guj_hun_xho_mly_urd_ind_jpn_knd_kor_arw_scr_ven_ctl_sun_eng_tig_bat_mnd_pol_ses_spa_mlt_mol_ukr_lit_nor_qcu_slo_pan_ger_ewe_owc_hin_heb_grk_mao_svk_fbf_krd_moo_tag_tha_aeg_tml_swt_tsw_uzb_cze_alb_aze_dgb_vie_anl_yor_bam_zul	-0.342724064792935	-0.811242621876337	0.419297715541274
210	sod_lit_tsn_alb_tig_chh_gam_scr_tur_aze_igb_tag_bam_por_hin_bsq_urd_sid_zul_mnd_ctl_afr_dyu_cze_dgb_eng_fin_tsw_moo_est_krd_heb_geo_guj_nor_bos_ger_owc_mlt_ukr_hun_lda_ind_ita_mao_jpn_tml_kor_rus_glc_akn_rom_jav_bul_anl_bat_cnt_fre_fbf_mcd_amh_prs_pan_swe_slo_qcu_mol_lat_svk_swa_hau_spa_aeg_grk_mly_arw_xho_dut_yor_sun_tha_amr_knd_ewe_cic_azi_pol_ben_uzb_bem_vie_wly_swt_ses_ven	0.678773296103094	1.60897849876317	0.111010589081554
211	hau_rom_igb_bos_chh_gam_sid_afr_tur_azi_swt_jav_bem_ctl_guj_bsq_rus_wly_cic_mnd_svk_eng_dgb_lat_ses_mcd_fin_tsw_bam_hun_ukr_amh_geo_por_dut_krd_scr_owc_anl_grk_est_dyu_tag_pol_mao_jpn_tml_kor_nor_bul_fbf_arw_ind_lit_mlt_mly_cnt_pan_zul_spa_heb_swe_mol_ger_urd_qcu_glc_ben_prs_yor_sod_hin_amr_fre_bat_alb_xho_cze_akn_sun_tha_tig_knd_ewe_lda_aze_slo_ita_uzb_ven_vie_aeg_swa_moo_tsn	0.233013850496928	0.548501899443812	0.58466167605561
212	anl_svk_ewe_bul_amh_sid_chh_scr_azi_aze_tsw_ind_cic_rus_lat_bsq_pol_gam_bam_mnd_ger_lit_zul_fre_swt_dut_hun_igb_swa_est_slo_sod_geo_krd_urd_mcd_hin_heb_aeg_por_fin_akn_mao_ukr_jav_jpn_knd_kor_guj_afr_dgb_eng_sun_ita_amr_mly_cnt_ben_fbf_arw_wly_swe_rom_nor_spa_qcu_bos_ctl_cze_yor_mlt_glc_tig_grk_bat_prs_xho_alb_moo_tag_tha_hau_tml_lda_dyu_tur_mol_pan_uzb_bem_vie_owc_tsn_ven_ses	-0.300629299495636	-0.710592053175077	0.479115305630924
213	sod_ukr_swa_cze_wly_sid_amr_mol_tur_azi_xho_mly_igb_bos_krd_bsq_prs_mlt_ses_mnd_ctl_alb_dgb_swe_ven_ger_est_tsw_zul_hun_dut_owc_geo_lit_afr_ita_fre_hau_amh_ben_fin_dyu_mao_arw_sun_jpn_knd_kor_mcd_pan_moo_eng_bat_slo_gam_ind_cnt_bul_fbf_lat_chh_svk_scr_nor_rom_qcu_urd_por_glc_yor_aeg_rus_heb_hin_tag_grk_bem_pol_swt_jav_tha_anl_tml_lda_cic_aze_spa_guj_uzb_tsn_vie_tig_akn_ewe_bam	0.0193834677556367	0.0456204564885341	0.963710581371087
214	amr_ita_zul_glc_mlt_aeg_sod_prs_uzb_aze_dgb_sun_ewe_mol_rom_bsq_lit_wly_igb_mnd_rus_dut_swt_guj_akn_eng_hun_xho_tsw_est_grk_owc_geo_ger_fre_slo_alb_amh_heb_svk_fin_bem_mly_scr_jav_jpn_knd_kor_ctl_spa_swa_por_ind_bos_gam_tag_cnt_ben_ven_pol_tig_bul_arw_krd_nor_qcu_ukr_hin_urd_dyu_hau_pan_chh_swe_mao_afr_tsn_lat_bam_bat_tha_sid_tml_fbf_lda_tur_mcd_cze_azi_ses_vie_anl_yor_cic_moo	-0.82106656983484	-1.98227081050918	0.0504003928607764
215	hau_ctl_ses_bul_heb_mlt_anl_spa_tur_uzb_tsw_jav_lda_ukr_rom_bsq_rus_amr_moo_cnt_nor_svk_zul_swe_xho_ben_fin_dyu_ewe_est_pan_sod_geo_grk_mol_mcd_dut_owc_tig_lat_hun_swa_mly_pol_bat_jpn_tml_kor_scr_lit_bam_slo_ind_por_gam_mao_mnd_ita_yor_afr_sid_arw_alb_prs_guj_qcu_glc_ger_hin_igb_wly_krd_amh_bos_sun_eng_swt_urd_fbf_tag_tha_aeg_knd_tsn_ven_azi_fre_cze_aze_dgb_vie_chh_bem_akn_cic	-0.472538814038611	-1.12222419836487	0.264656150187826
216	amr_lit_igb_svk_amh_aeg_gam_lat_azi_uzb_dgb_mao_ven_guj_urd_bsq_bul_tig_tsn_mnd_mcd_pan_dyu_eng_bam_afr_hun_xho_swa_fin_scr_sid_geo_arw_rom_ukr_ben_hau_chh_prs_est_moo_ind_ita_mly_jpn_tml_kor_slo_cze_zul_krd_jav_ger_sod_tag_cnt_fre_bem_glc_wly_swe_mol_rus_ctl_qcu_nor_hin_pol_lda_heb_dut_anl_spa_bat_bos_ewe_grk_ses_sun_tha_owc_knd_swt_cic_tur_alb_por_aze_akn_vie_mlt_tsw_fbf_yor	-0.204083008704191	-0.481948411900858	0.630974862712726
217	aeg_ita_swa_arw_sid_owc_tig_fre_azi_aze_lda_tag_zul_slo_spa_bsq_swe_gam_xho_cnt_lit_lat_yor_urd_swt_bos_est_bem_igb_fin_ukr_mlt_geo_por_dut_cze_alb_wly_amr_mol_hun_bam_mao_glc_bat_jpn_knd_kor_bul_afr_dgb_rom_sun_ger_heb_ind_mnd_scr_ven_pan_amh_mcd_eng_ben_pol_qcu_grk_krd_ctl_dyu_hau_guj_chh_prs_mly_hin_tsn_nor_akn_jav_tha_anl_tml_ses_moo_tur_rus_svk_uzb_cic_vie_sod_tsw_ewe_fbf	-0.388627167516548	-0.921215170214235	0.359321661589928
218	gam_ukr_moo_slo_tig_anl_chh_swe_tur_aze_igb_mly_tsn_svk_glc_bsq_pol_mlt_bam_cnt_rus_lat_swt_dut_dyu_guj_hun_xho_zul_est_urd_hau_geo_grk_scr_ctl_cze_amr_aeg_mol_fin_fbf_jav_spa_mao_jpn_knd_kor_krd_hin_lda_nor_ind_rom_amh_bat_mnd_ger_dgb_bos_sid_mcd_afr_bul_ita_qcu_alb_lit_fre_swa_wly_pan_heb_por_sun_ben_bem_eng_ven_tag_tha_owc_tml_yor_tsw_azi_arw_prs_uzb_ewe_vie_sod_ses_cic_akn	-0.703217803941318	-1.68546817890259	0.095250967276518
219	sod_afr_akn_ita_chh_mlt_amh_alb_aze_azi_bam_tag_igb_eng_rom_bsq_mcd_amr_dgb_mnd_dut_svk_zul_fre_bem_lat_est_dyu_ven_fin_rus_owc_geo_bul_por_hin_mol_aeg_gam_cze_hun_cic_jav_slo_ind_jpn_knd_kor_arw_ger_tsw_krd_sun_glc_hau_mao_cnt_bos_ewe_lit_sid_pol_ctl_pan_ukr_qcu_urd_guj_grk_yor_heb_spa_anl_nor_mly_scr_swa_swe_fbf_bat_tha_wly_tml_tsn_swt_uzb_prs_ben_tur_lda_vie_tig_moo_xho_ses	0.0241260636585388	0.0568303065276493	0.95480229407696
220	amh_bos_lda_ger_heb_mlt_tig_dut_azi_aze_swa_sun_tsn_slo_rus_bsq_bul_gam_dyu_mnd_hin_lit_xho_spa_yor_por_fin_dgb_cic_est_pan_amr_geo_krd_urd_scr_mcd_hau_sod_ita_hun_fbf_mao_afr_mly_jpn_tml_kor_swe_alb_akn_prs_jav_lat_aeg_tag_cnt_eng_moo_rom_chh_arw_ukr_fre_grk_qcu_pol_svk_mol_ses_anl_nor_wly_guj_bat_ctl_tsw_glc_swt_ind_tha_owc_knd_igb_bem_uzb_ben_cze_tur_ewe_vie_sid_bam_zul_ven	0.501879109050568	1.18344932790682	0.239647407588145
221	sid_hin_lda_rus_mlt_chh_amr_por_tur_uzb_bem_bat_zul_fre_mol_bsq_alb_gam_swt_cnt_mcd_lit_xho_glc_moo_bul_hun_bam_swa_est_spa_sod_geo_ben_dut_rom_krd_hau_tig_scr_fin_yor_jav_prs_sun_jpn_knd_kor_ukr_afr_ewe_pol_mly_cze_anl_ind_mnd_guj_dyu_ctl_aeg_arw_ger_pan_svk_qcu_urd_lat_ita_cic_owc_nor_amh_eng_mao_grk_tsn_bos_akn_tag_tha_wly_tml_dgb_ven_aze_swe_slo_azi_tsw_vie_heb_fbf_igb_ses	-0.457922012860956	-1.09108253142704	0.278055307686475
222	chh_afr_ses_ger_wly_anl_amh_ita_aze_tur_tsw_mly_akn_dut_mol_bsq_ukr_hau_lda_cnt_swe_pan_fbf_krd_xho_nor_est_ewe_swt_hun_glc_sid_geo_rus_fre_svk_rom_mlt_heb_lat_fin_tsn_mao_ctl_jav_jpn_knd_kor_grk_lit_dgb_ben_ind_por_tig_bat_mnd_guj_bem_urd_owc_bos_scr_mcd_pol_qcu_spa_slo_alb_moo_gam_prs_amr_cze_tag_hin_zul_bul_cic_sun_tha_aeg_tml_ven_bam_uzb_eng_arw_azi_yor_vie_sod_swa_igb_dyu	0.0666258502960912	0.156894460794502	0.875668134797007
223	owc_urd_akn_ita_heb_wly_gam_por_azi_uzb_swt_mly_dgb_eng_pol_bsq_lit_hau_yor_mnd_prs_swe_ven_fre_ses_guj_est_lda_swa_hun_slo_chh_geo_pan_ctl_ben_glc_tig_sod_svk_fin_xho_sun_alb_bat_jpn_tml_kor_lat_grk_igb_rus_tag_mcd_anl_mao_cnt_mol_tsw_hin_mlt_afr_spa_rom_dut_qcu_bul_ger_ukr_cic_sid_cze_aeg_bos_jav_krd_bem_nor_tsn_ind_tha_amr_knd_bam_ewe_aze_arw_scr_tur_fbf_vie_amh_moo_dyu_zul	0.676663791534763	1.60072487461634	0.112829528229264
224	chh_rus_tsn_pol_amh_anl_tig_ita_tur_azi_bam_mao_tsw_afr_ben_bsq_guj_wly_lda_cnt_krd_lit_igb_spa_bem_ger_hun_akn_yor_fin_cze_sod_geo_eng_lat_alb_pan_owc_hau_mcd_est_swa_mly_swe_tag_jpn_tml_kor_rom_urd_moo_fre_bat_arw_mlt_jav_mnd_prs_ewe_svk_amr_scr_hin_grk_ctl_qcu_bos_glc_dut_cic_gam_ukr_sid_nor_sun_bul_dgb_slo_ses_ind_tha_heb_knd_dyu_swt_uzb_mol_por_aze_xho_vie_aeg_zul_fbf_ven	-0.712988117426195	-1.71344470530342	0.0899623928057143
225	hau_hin_zul_por_gam_chh_heb_dut_tur_azi_moo_mly_xho_urd_cze_bsq_pol_aeg_igb_cnt_alb_scr_lda_bul_dgb_slo_hun_bem_swt_fin_arw_amh_geo_swe_lat_rus_krd_amr_sid_lit_est_ses_tag_ger_mao_jpn_tml_kor_nor_fre_ven_ben_bat_prs_sod_ind_mnd_eng_tsn_spa_anl_glc_grk_ita_bos_qcu_mcd_ctl_guj_swa_mlt_afr_tig_pan_jav_svk_yor_rom_ewe_sun_tha_owc_knd_tsw_cic_aze_ukr_mol_uzb_akn_vie_wly_dyu_bam_fbf	-0.436014633476953	-1.03542446772267	0.303155609320943
226	gam_eng_tsw_pol_sod_mlt_amh_ger_aze_tur_ses_ind_fbf_swe_spa_bsq_nor_hau_cic_mnd_pan_svk_bem_glc_moo_bos_est_ewe_swt_hun_rom_sid_geo_dut_ita_ben_alb_amr_heb_por_fin_dyu_mao_scr_sun_jpn_tml_kor_bul_afr_ven_arw_tag_guj_wly_bat_cnt_slo_bam_mcd_chh_fre_cze_hin_ukr_qcu_urd_ctl_rus_akn_owc_krd_tig_prs_jav_lit_dgb_mol_tsn_mly_tha_anl_knd_lda_yor_uzb_grk_lat_azi_igb_vie_aeg_swa_xho_zul	-0.770016572767277	-1.8525887193544	0.0671129751271275
227	chh_ctl_lda_bul_anl_heb_tig_mol_aze_azi_xho_sun_swa_ger_alb_bsq_fre_hau_bam_mnd_slo_rus_tsn_lit_yor_pan_fin_bem_zul_hun_afr_gam_geo_bos_por_svk_hin_amh_aeg_mcd_est_dgb_tag_ita_bat_jpn_tml_kor_glc_spa_tsw_krd_ind_prs_amr_mly_cnt_ben_dyu_nor_mlt_lat_rom_dut_cze_qcu_urd_arw_guj_ven_sod_ukr_owc_eng_mao_pol_igb_grk_akn_jav_tha_wly_knd_moo_swt_tur_swe_scr_uzb_fbf_vie_sid_ses_ewe_cic	0.146957977278832	0.345466022477401	0.730524242806037
228	mlt_rus_moo_lat_sid_amr_heb_afr_tur_azi_tsn_bat_ses_rom_guj_bsq_krd_tig_igb_mnd_hin_ben_cic_fre_ewe_bul_hun_zul_bam_fin_spa_gam_geo_cze_por_swe_glc_sod_aeg_pol_est_xho_mao_prs_ind_jpn_knd_kor_mcd_bos_fbf_pan_tag_arw_chh_sun_cnt_eng_dyu_ita_anl_mol_ger_grk_scr_qcu_lit_alb_ctl_swa_wly_ukr_amh_dut_jav_urd_tsw_svk_yor_mly_tha_owc_tml_ven_lda_uzb_nor_slo_aze_swt_vie_hau_bem_dgb_akn	-0.929508051708558	-2.25218838931946	0.0266631055598087
229	amr_urd_igb_ctl_gam_hau_chh_glc_aze_tur_akn_jav_xho_slo_scr_bsq_ger_sod_yor_mnd_ukr_mol_tsw_dut_swt_pol_hun_ses_ven_fin_mcd_sid_geo_nor_afr_rom_bos_tig_owc_grk_est_moo_tag_svk_ind_jpn_tml_kor_lit_eng_dyu_arw_sun_hin_aeg_mly_cnt_spa_fbf_ita_wly_bul_rus_krd_alb_qcu_ben_cze_fre_bem_heb_pan_anl_por_bat_swe_cic_lat_dgb_mao_tha_mlt_knd_swa_ewe_azi_guj_prs_uzb_tsn_vie_amh_bam_lda_zul	0.00678630166784604	0.0159671789956657	0.987294780645639
230	gam_bos_cic_krd_sid_chh_aeg_ger_uzb_tur_bam_tag_zul_rom_cze_bsq_scr_amh_igb_cnt_svk_eng_lda_dut_ses_grk_fin_tsw_ven_est_urd_anl_geo_swe_glc_bul_lit_sod_amr_ctl_hun_ewe_sun_prs_bat_jpn_tml_kor_slo_afr_yor_nor_ind_pol_tig_jav_mnd_rus_dyu_arw_hau_ukr_alb_guj_ben_qcu_mol_spa_por_tsn_heb_hin_owc_pan_mly_ita_akn_lat_dgb_mao_tha_wly_knd_swa_swt_azi_fre_mcd_aze_fbf_vie_mlt_bem_xho_moo	0.0882073442564027	0.2079816122147	0.835698113647554
231	aeg_bos_tsn_ita_amr_sid_heb_guj_aze_tur_lda_mao_dgb_slo_afr_bsq_ger_owc_cic_mnd_pan_ctl_moo_rus_tsw_mcd_hun_yor_zul_fin_por_gam_geo_krd_ben_bul_dut_mlt_wly_prs_est_dyu_sun_ukr_tag_jpn_knd_kor_eng_svk_ewe_rom_mly_mol_chh_bat_cnt_fre_bem_lit_hau_glc_pol_spa_arw_qcu_alb_cze_scr_bam_tig_hin_anl_urd_ind_nor_akn_swe_swt_jav_tha_sod_tml_ses_fbf_azi_lat_grk_uzb_swa_vie_amh_igb_xho_ven	0.265477092441122	0.624714272395211	0.533688310036925
232	gam_glc_tsw_urd_anl_sid_aeg_rus_uzb_aze_fbf_sun_ses_krd_ctl_bsq_scr_hau_bam_mnd_svk_slo_swa_spa_igb_alb_fin_dyu_cic_est_lat_amr_geo_lit_bos_arw_mol_mlt_chh_rom_hun_dgb_tag_eng_jav_jpn_knd_kor_afr_pan_swt_prs_mly_swe_amh_ind_cnt_fre_akn_ukr_tig_ben_hin_bul_pol_qcu_grk_mcd_por_tsn_heb_nor_wly_ita_bat_guj_moo_dut_xho_mao_tha_sod_tml_bem_ewe_tur_cze_ger_azi_lda_vie_owc_zul_yor_ven	0.23018961664702	0.542038406556405	0.589088447789208
233	anl_guj_bam_cze_mlt_heb_chh_urd_azi_aze_bem_jav_yor_spa_por_bsq_alb_hau_xho_mnd_hin_prs_swt_pol_dgb_krd_est_moo_ewe_hun_mcd_amh_geo_swe_scr_glc_slo_amr_aeg_ita_fin_dyu_mly_ger_bat_jpn_knd_kor_bul_ben_ses_nor_tag_afr_sod_ind_cnt_bos_tsw_svk_tig_mol_rus_dut_ctl_qcu_rom_lit_pan_lda_owc_fre_wly_ukr_sun_grk_akn_eng_fbf_mao_tha_sid_tml_tsn_ven_tur_arw_lat_uzb_swa_vie_gam_zul_igb_cic	-0.745947821989888	-1.79157936030919	0.0764529819158209
234	owc_pol_ewe_krd_heb_amr_hau_rom_aze_tur_lda_ind_cic_hin_swe_bsq_lit_amh_tsn_mnd_grk_mol_bam_bul_dgb_rus_hun_zul_moo_fin_afr_mlt_geo_dut_ben_bos_svk_gam_sid_glc_est_ses_mao_ger_bat_jpn_tml_kor_scr_urd_tsw_nor_jav_mcd_chh_tag_cnt_ita_dyu_ctl_aeg_alb_ukr_cze_arw_qcu_fre_guj_prs_swa_tig_spa_sod_lat_sun_por_akn_eng_bem_mly_tha_anl_knd_xho_ven_azi_pan_slo_uzb_igb_vie_wly_yor_swt_fbf	-0.309676415246071	-0.73220391588451	0.465885378636015
235	sod_bul_tsw_nor_heb_owc_chh_por_azi_aze_ewe_ind_fbf_lat_hin_bsq_scr_hau_ven_cnt_swe_ukr_yor_eng_moo_rus_fin_swa_cic_hun_glc_sid_geo_lit_dut_ger_grk_mlt_anl_bos_est_tsn_sun_prs_bat_jpn_tml_kor_pol_alb_bam_spa_tag_slo_aeg_mly_mnd_ita_xho_cze_amh_mcd_ctl_krd_rom_qcu_ben_urd_fre_zul_gam_pan_amr_mol_mao_svk_dgb_afr_dyu_jav_tha_tig_knd_igb_bem_tur_arw_guj_uzb_ses_vie_wly_lda_swt_akn	0.175838831271842	0.413643534594494	0.680087508147185
236	aeg_svk_fbf_ger_chh_mlt_heb_scr_azi_tur_ewe_tag_swt_alb_glc_bsq_fre_sid_bem_mnd_spa_bos_dgb_urd_tsw_krd_hun_yor_cic_fin_ita_tig_geo_pan_rus_prs_por_gam_owc_guj_est_zul_mly_nor_mao_jpn_knd_kor_mol_ukr_bam_slo_ind_afr_amh_sun_cnt_dut_swa_pol_hau_ben_grk_lat_hin_qcu_arw_ctl_cze_ses_wly_eng_sod_mcd_bat_bul_ven_swe_tsn_jav_tha_anl_tml_lda_xho_aze_lit_rom_uzb_dyu_vie_amr_igb_moo_akn	-0.395984415201629	-0.938316386440871	0.350512371895315
237	owc_dut_swa_nor_tig_wly_sod_ukr_aze_uzb_fbf_mly_zul_eng_rom_bsq_afr_sid_lda_cnt_scr_alb_ses_lat_ven_mol_fin_akn_dgb_est_urd_gam_geo_pol_swe_ita_glc_chh_hau_mcd_hun_swt_tag_lit_sun_jpn_tml_kor_guj_hin_ewe_slo_mao_fre_heb_jav_mnd_svk_bam_ger_mlt_pan_ctl_grk_arw_qcu_bul_cze_bos_tsn_anl_krd_aeg_spa_bat_ben_xho_por_tsw_ind_tha_amh_knd_yor_bem_azi_rus_prs_tur_dyu_vie_amr_igb_moo_cic	0.640713537186144	1.51706013949784	0.132643483532467
238	tig_hin_swt_slo_anl_owc_sid_mcd_aze_tur_igb_bat_ses_ctl_lit_bsq_mol_chh_cic_cnt_lat_ukr_xho_nor_akn_krd_fin_ven_ewe_hun_por_amr_geo_rus_guj_swe_urd_sod_mlt_bul_est_lda_jav_ben_ind_jpn_tml_kor_fre_grk_swa_arw_mly_glc_hau_sun_mnd_svk_tsn_pan_amh_alb_ger_ita_eng_qcu_pol_prs_rom_bem_heb_afr_wly_scr_mao_bos_moo_cze_yor_tag_tha_gam_knd_bam_tsw_uzb_dut_spa_azi_dgb_vie_aeg_dyu_zul_fbf	0.150863427959709	0.355444790895845	0.723061315902686
239	amh_glc_swt_lat_mlt_aeg_gam_slo_uzb_azi_moo_bat_dyu_ukr_ger_bsq_cze_owc_yor_mnd_lit_afr_dgb_bul_tsn_guj_hun_bem_ses_est_bos_anl_geo_por_pol_scr_pan_amr_heb_krd_fin_igb_ind_prs_tag_jpn_tml_kor_nor_swe_tsw_rom_sun_svk_sid_jav_cnt_mcd_akn_arw_tig_ita_alb_ctl_eng_qcu_dut_rus_fre_zul_hau_ben_wly_hin_mly_mol_swa_urd_ewe_mao_tha_sod_knd_bam_cic_tur_spa_grk_aze_ven_vie_chh_fbf_lda_xho	-0.582774871665682	-1.39122821263937	0.167475527733053
240	gam_swe_tsn_bul_mlt_sid_aeg_nor_tur_azi_bem_bat_bam_eng_hin_bsq_pan_amh_swt_mnd_ctl_ita_akn_pol_fbf_bos_fin_ewe_lda_est_guj_owc_geo_lat_mol_ukr_svk_heb_hau_dut_hun_xho_mly_fre_tag_jpn_tml_kor_afr_mcd_tsw_spa_sun_cze_anl_mao_cnt_slo_zul_arw_sod_prs_grk_ger_alb_qcu_urd_rom_ben_dgb_chh_por_wly_lit_jav_rus_igb_scr_cic_ind_tha_tig_knd_dyu_ses_aze_glc_krd_uzb_yor_vie_amr_ven_swa_moo	0.118451918153362	0.2787675826879	0.781042121799288
241	sid_pan_dyu_ita_wly_tig_chh_fre_aze_tur_akn_bat_moo_bos_afr_bsq_slo_gam_ven_cnt_ben_hin_dgb_dut_swa_ger_fin_bem_zul_hun_lit_aeg_geo_arw_eng_lat_spa_hau_heb_nor_est_xho_ind_svk_sun_jpn_knd_kor_prs_grk_swt_mol_jav_ukr_mlt_tag_mnd_scr_cic_guj_anl_bul_swe_rus_glc_qcu_krd_mcd_por_tsn_amh_cze_amr_alb_mly_urd_tsw_pol_fbf_mao_tha_sod_tml_igb_lda_uzb_ctl_rom_azi_yor_vie_owc_ewe_ses_bam	0.220114105018673	0.51857036406392	0.605292070273034
242	sid_glc_ewe_lit_amh_sod_amr_spa_uzb_tur_swt_mao_xho_dut_afr_bsq_grk_tig_bam_mnd_hin_ctl_akn_bos_lda_pol_hun_swa_dyu_est_ben_heb_geo_scr_mol_bul_svk_aeg_mlt_fre_fin_bem_jav_por_mly_jpn_tml_kor_rom_krd_zul_swe_ind_rus_gam_sun_cnt_ukr_cic_mcd_chh_pan_prs_ita_cze_qcu_lat_nor_ger_tsw_owc_urd_wly_alb_tag_eng_ven_arw_tsn_bat_tha_hau_knd_igb_moo_aze_guj_slo_azi_dgb_vie_anl_fbf_ses_yor	-0.807694378120744	-1.95158760254668	0.0539960011902648
243	aeg_bul_fbf_swe_owc_tig_heb_alb_uzb_aze_tsn_tag_yor_ben_dut_bsq_mcd_amh_xho_mnd_pan_glc_moo_arw_ewe_rom_fin_cic_ses_hun_hin_wly_geo_ctl_fre_krd_ger_sid_amr_grk_est_tsw_ind_lat_bat_jpn_knd_kor_urd_scr_swt_bos_jav_mol_chh_sun_cnt_slo_dgb_guj_hau_ita_lit_pol_ukr_qcu_afr_nor_eng_zul_gam_rus_anl_cze_mao_prs_dyu_spa_akn_mly_tha_mlt_tml_lda_igb_tur_por_svk_azi_bam_vie_sod_ven_swa_bem	-0.811645704619328	-1.95624483186941	0.0534366205472787
244	wly_arw_fbf_ita_sid_gam_aeg_rus_uzb_azi_cic_mly_xho_ger_urd_bsq_por_chh_dyu_mnd_krd_grk_swa_fre_akn_pan_fin_zul_ewe_hun_cze_hau_geo_lit_prs_bul_swe_mlt_amh_ben_est_ven_sun_dut_jav_jpn_tml_kor_svk_lat_tsn_pol_tag_hin_anl_ind_cnt_rom_bam_glc_amr_mcd_slo_guj_alb_qcu_scr_mol_eng_tsw_owc_spa_sod_ukr_mao_nor_ses_afr_yor_bat_tha_heb_knd_bem_lda_aze_bos_ctl_tur_dgb_vie_tig_igb_moo_swt	-0.405107900084125	-0.962044870037534	0.338521810315639
245	hau_glc_fbf_mcd_amr_heb_mlt_ctl_azi_uzb_dgb_jav_igb_rom_cze_bsq_rus_gam_moo_mnd_arw_alb_lda_pan_ewe_lit_est_cic_yor_hun_nor_aeg_geo_afr_eng_ben_swe_sid_owc_urd_fin_ses_mao_mol_bat_jpn_knd_kor_svk_prs_tsn_ita_tag_por_sod_ind_cnt_fre_akn_slo_tig_bul_grk_hin_krd_qcu_spa_scr_lat_tsw_amh_pol_anl_ger_sun_guj_dyu_ukr_bem_mly_tha_chh_tml_bam_swt_aze_dut_bos_tur_zul_vie_wly_swa_xho_ven	-0.0581862244168481	-0.137129018440807	0.891225254136652
246	sid_por_ses_arw_tig_amh_owc_spa_aze_azi_cic_bat_swa_ita_dut_bsq_urd_anl_zul_cnt_lat_eng_tsn_pan_moo_lit_hun_bem_lda_est_bos_gam_geo_svk_glc_krd_guj_mlt_aeg_mcd_fin_xho_sun_afr_ind_jpn_tml_kor_fre_nor_bam_bul_mao_rus_amr_jav_mnd_slo_tsw_mol_hau_swe_ger_rom_grk_qcu_alb_prs_cze_swt_sod_ukr_chh_hin_tag_scr_ewe_ctl_igb_mly_tha_heb_knd_yor_dyu_tur_ben_pol_uzb_dgb_vie_wly_ven_akn_fbf	-0.662883182807858	-1.58618790254249	0.116091171427152
247	hau_rom_ses_glc_sid_owc_aeg_hin_azi_tur_igb_bat_swt_urd_lit_bsq_eng_heb_fbf_cnt_bul_mcd_dyu_por_swa_swe_hun_ewe_lda_est_mol_gam_geo_afr_slo_svk_scr_amr_sod_ukr_fin_dgb_ind_nor_mao_jpn_knd_kor_guj_pan_tsw_ger_jav_alb_amh_tag_mnd_rus_moo_dut_tig_lat_ctl_krd_ita_qcu_grk_pol_prs_xho_mlt_arw_anl_bos_mly_fre_bam_cze_tsn_sun_tha_wly_tml_akn_cic_uzb_ben_spa_aze_bem_vie_chh_ven_yor_zul	-0.0835523518763778	-0.196954038431605	0.844293297497946
248	tig_swe_akn_urd_heb_anl_amh_mol_tur_uzb_cic_mly_tsn_prs_ukr_bsq_guj_chh_yor_mnd_afr_cze_moo_bos_tsw_ger_est_ses_xho_hun_lat_owc_geo_lit_hin_fre_por_sid_amr_bul_fin_lda_bat_ctl_mao_jpn_knd_kor_grk_dut_zul_spa_ind_krd_aeg_jav_cnt_glc_fbf_pan_hau_nor_arw_slo_eng_qcu_alb_mcd_rus_dyu_wly_rom_sod_pol_sun_svk_swa_scr_ewe_tag_tha_gam_tml_dgb_bem_azi_ita_ben_aze_igb_vie_mlt_bam_ven_swt	0.531094625165134	1.25254896030232	0.213510447065131
249	hau_arw_tsw_pan_tig_sod_chh_ger_aze_uzb_ewe_jav_lda_nor_bos_bsq_ita_amr_akn_cnt_alb_pol_cic_fre_swt_bul_fin_xho_fbf_hun_urd_sid_geo_prs_hin_lat_ukr_gam_heb_krd_est_bem_tag_eng_bat_jpn_knd_kor_slo_svk_bam_afr_mao_swe_aeg_mly_mnd_rom_ven_grk_owc_mcd_ben_cze_glc_qcu_dut_lit_ctl_zul_mlt_mol_wly_spa_ind_guj_igb_scr_dyu_sun_tha_anl_tml_tsn_yor_azi_rus_por_tur_dgb_vie_amh_ses_moo_swa	-0.214814783639584	-0.506335278694118	0.613819558223216
250	sod_bul_igb_dut_chh_aeg_gam_slo_aze_azi_ewe_sun_moo_ctl_pol_bsq_urd_amr_swt_mnd_cze_fre_zul_pan_xho_arw_est_lda_tsw_hun_ita_wly_geo_svk_nor_ben_rus_amh_hau_rom_fin_dgb_mly_spa_tag_jpn_tml_kor_krd_ukr_akn_alb_mao_scr_heb_bat_cnt_guj_dyu_ger_sid_hin_afr_swe_mol_qcu_lat_mcd_lit_yor_tig_bos_owc_eng_ind_por_cic_glc_bam_jav_tha_anl_knd_ven_bem_tur_grk_prs_uzb_tsn_vie_mlt_ses_swa_fbf	-0.660053131837346	-1.57816102176761	0.117924165668725
251	wly_hin_akn_grk_tig_owc_amh_mcd_aze_tur_tsn_mao_lda_bos_slo_bsq_afr_heb_zul_mnd_pan_ben_xho_lit_dyu_prs_fin_ven_tsw_hun_swe_chh_geo_rus_nor_glc_fre_amr_anl_svk_est_ewe_sun_ger_tag_jpn_tml_kor_alb_ctl_ses_lat_mly_arw_aeg_ind_cnt_eng_swa_cze_sod_spa_mol_pol_ita_qcu_ukr_scr_bul_moo_gam_krd_hau_urd_bat_dut_swt_por_bam_jav_tha_mlt_knd_bem_dgb_uzb_rom_guj_azi_igb_vie_sid_fbf_yor_cic	-0.112210931179626	-0.264691764996169	0.791832668190386
252	owc_eng_swt_rus_wly_sid_amr_mol_uzb_aze_moo_bat_swa_mcd_dut_bsq_scr_gam_tsn_cnt_lat_ita_xho_hin_lda_ukr_fin_bem_cic_est_bul_aeg_geo_glc_prs_por_spa_anl_chh_guj_hun_bam_tag_rom_mly_jpn_knd_kor_lit_swe_dyu_ctl_sun_grk_heb_mao_mnd_pan_akn_pol_mlt_urd_nor_ben_alb_qcu_arw_svk_ger_ses_hau_fre_tig_slo_ind_afr_yor_cze_zul_jav_tha_sod_tml_fbf_dgb_azi_krd_bos_tur_igb_vie_amh_ewe_tsw_ven	-0.313810090128237	-0.743742159712675	0.458907410401956
253	hau_ctl_dgb_rom_chh_owc_sod_krd_tur_uzb_zul_mao_cic_prs_guj_bsq_alb_tig_igb_mnd_mol_dut_moo_ita_xho_arw_est_dyu_ven_fin_bos_wly_geo_hin_eng_ger_swe_mlt_sid_por_hun_tsn_ind_pan_mly_jpn_knd_kor_rus_nor_bem_glc_sun_ukr_anl_bat_cnt_cze_bam_afr_amr_slo_fre_spa_mcd_qcu_urd_lit_ben_swt_aeg_scr_amh_pol_jav_svk_lda_lat_ewe_tag_tha_heb_tml_yor_ses_azi_bul_grk_aze_fbf_vie_gam_tsw_swa_akn	0.443943849876032	1.04706047613687	0.297785367730187
254	aeg_eng_cic_svk_amr_amh_gam_lit_uzb_tur_ses_ind_ven_hin_krd_bsq_slo_sod_tsw_cnt_arw_ita_lda_scr_bem_lat_fin_swa_moo_hun_swe_tig_geo_por_nor_pan_ben_chh_owc_urd_est_xho_sun_guj_tag_jpn_tml_kor_rus_bos_fbf_alb_mao_dut_heb_jav_mnd_afr_yor_ctl_hau_mcd_grk_prs_cze_qcu_mol_glc_pol_zul_mlt_fre_wly_bul_bat_spa_tsn_ukr_dyu_mly_tha_sid_knd_bam_akn_azi_ger_rom_aze_dgb_vie_anl_ewe_igb_swt	-0.110156716402953	-0.259779241631322	0.795608296137378
255	sod_cze_xho_grk_amr_anl_owc_guj_aze_azi_ven_mao_dyu_glc_ita_bsq_por_hau_zul_cnt_pan_lit_swa_rom_bem_ctl_fin_lda_akn_hun_bos_aeg_geo_dut_arw_ger_scr_heb_wly_mcd_est_moo_jav_krd_ind_jpn_tml_kor_urd_lat_swt_prs_mly_rus_tig_tag_mnd_spa_igb_afr_mlt_ukr_hin_ben_slo_qcu_alb_fre_bul_fbf_gam_pol_sid_mol_bat_eng_ewe_swe_ses_sun_tha_chh_knd_dgb_cic_tur_svk_nor_uzb_bam_vie_amh_tsn_yor_tsw	-0.292463674434235	-0.692121511174578	0.490585483374346
256	tig_ctl_yor_lat_sod_heb_owc_rom_tur_aze_swa_tag_bem_bos_spa_bsq_ben_wly_ses_mnd_svk_krd_akn_mcd_ewe_slo_hun_ven_tsn_fin_cze_amr_geo_grk_lit_bul_rus_amh_sid_ukr_est_moo_jav_scr_sun_jpn_knd_kor_swe_glc_xho_pol_mao_prs_chh_mly_cnt_arw_swt_ita_hau_guj_pan_urd_alb_qcu_ger_por_afr_dgb_anl_dut_mlt_eng_ind_mol_cic_fre_bam_bat_tha_aeg_tml_fbf_tsw_uzb_nor_hin_azi_dyu_vie_gam_zul_igb_lda	-0.0904727513966547	-0.213351611727115	0.831519733189082
257	sod_bul_lda_scr_heb_wly_gam_dut_uzb_tur_yor_bat_igb_cze_spa_bsq_ger_anl_ven_mnd_mcd_pol_ewe_rom_dyu_glc_hun_swa_dgb_fin_ben_amr_geo_fre_lat_swe_ukr_owc_sid_arw_est_tsw_ind_guj_tag_jpn_knd_kor_pan_hin_xho_nor_sun_grk_chh_mly_cnt_slo_ses_bos_aeg_por_lit_ctl_eng_qcu_svk_rus_alb_zul_mlt_krd_tig_mol_jav_prs_bam_urd_moo_mao_tha_amh_tml_bem_swt_azi_ita_afr_aze_tsn_vie_hau_fbf_akn_cic	-0.100679310666274	-0.237593679590147	0.8127188979878
258	chh_lat_swt_spa_sod_heb_amr_prs_aze_azi_ses_jav_tsw_bul_arw_bsq_lit_mlt_ven_cnt_scr_ger_cic_bos_moo_rus_fin_dyu_yor_hun_dut_aeg_geo_glc_guj_mcd_afr_sid_anl_pol_est_ewe_mly_fre_tag_jpn_knd_kor_rom_ben_zul_swe_bat_grk_wly_sun_mnd_mol_xho_cze_owc_pan_slo_por_hin_qcu_nor_ita_eng_swa_amh_svk_hau_alb_mao_urd_bam_krd_bem_ind_tha_tig_tml_lda_igb_uzb_ukr_ctl_tur_akn_vie_gam_tsn_fbf_dgb	-0.595876577579457	-1.42136323446132	0.158555864897358
259	heb_krd_swt_fre_owc_amr_amh_scr_azi_uzb_ewe_jav_tsn_ukr_dut_bsq_afr_gam_swa_cnt_bos_svk_ses_pan_yor_rom_hun_cic_igb_est_guj_aeg_geo_urd_pol_por_ben_anl_sod_spa_fin_dyu_ind_mol_tag_jpn_tml_kor_swe_bul_fbf_ita_mao_eng_tig_sun_mnd_rus_bam_lat_chh_hin_lit_slo_prs_qcu_cze_nor_glc_akn_sid_alb_mlt_mcd_mly_arw_dgb_grk_lda_bat_tha_hau_knd_bem_moo_aze_ger_ctl_tur_xho_vie_wly_ven_tsw_zul	-0.152085791107164	-0.359043328229308	0.720376548946746
260	sod_lit_lda_ukr_owc_amh_mlt_grk_tur_uzb_ewe_bat_igb_mol_eng_bsq_arw_wly_yor_mnd_rom_afr_cic_urd_bam_ger_est_swt_swa_hun_mcd_aeg_geo_guj_pol_alb_glc_chh_sid_nor_fin_tsn_jav_ita_mao_jpn_tml_kor_swe_bos_ven_slo_ind_bul_amr_tag_cnt_ctl_fbf_krd_anl_hin_pan_scr_por_qcu_spa_cze_ben_tsw_heb_prs_hau_dut_sun_fre_dyu_svk_moo_mly_tha_tig_knd_ses_akn_azi_lat_rus_aze_dgb_vie_gam_bem_xho_zul	0.308955744037953	0.728333683324074	0.468239320273007
261	amr_swe_dyu_mol_gam_owc_sod_lat_azi_tur_igb_bat_tsw_ita_bos_bsq_afr_heb_swa_cnt_spa_fre_fbf_ger_ewe_arw_fin_bam_bem_hun_hin_anl_geo_alb_pan_rus_bul_aeg_amh_ctl_est_dgb_sun_eng_ind_jpn_tml_kor_prs_mcd_ses_lit_mao_dut_wly_tag_mnd_por_akn_scr_tig_pol_grk_glc_guj_qcu_nor_ben_krd_xho_chh_cze_hau_urd_jav_svk_yor_rom_tsn_mly_tha_mlt_knd_zul_swt_uzb_slo_ukr_aze_moo_vie_sid_cic_lda_ven	-1.54997850278191	-3.95615067645003	0.000148675487618656
262	gam_prs_swt_svk_heb_owc_chh_ukr_tur_azi_bam_mao_bem_arw_spa_bsq_fre_sod_ses_mnd_ctl_hin_fbf_cze_cic_rom_est_moo_yor_hun_ger_sid_geo_grk_bos_glc_ben_amr_amh_mol_fin_akn_tag_slo_jav_jpn_tml_kor_urd_eng_xho_rus_mly_nor_anl_bat_cnt_krd_dgb_dut_hau_lit_lat_guj_alb_qcu_por_ita_pan_ewe_wly_pol_aeg_bul_sun_scr_ven_swe_dyu_ind_tha_mlt_knd_igb_swa_uzb_mcd_afr_aze_lda_vie_tig_zul_tsn_tsw	0.628581312001684	1.48758830178357	0.140242346293884
263	sid_swe_zul_ctl_hau_anl_gam_scr_azi_uzb_swt_bat_tsn_mol_guj_bsq_grk_sod_cic_cnt_ben_cze_tsw_glc_ses_urd_hun_xho_yor_est_alb_mlt_geo_eng_por_prs_arw_aeg_heb_rus_fin_lda_tag_nor_mao_jpn_knd_kor_pan_bul_swa_mcd_mly_dut_owc_sun_mnd_spa_dgb_svk_wly_slo_hin_ita_fre_qcu_lit_bos_rom_fbf_amh_pol_amr_ukr_jav_lat_bam_afr_moo_ind_tha_tig_tml_ven_igb_tur_krd_ger_aze_bem_vie_chh_ewe_akn_dyu	-0.410146213045963	-0.97356384558664	0.332798625321624
264	hau_afr_igb_krd_tig_amr_owc_nor_tur_azi_ses_jav_tsw_lit_bul_bsq_urd_mlt_fbf_cnt_por_dut_tsn_mol_moo_pol_est_swt_bem_fin_guj_sid_geo_eng_pan_slo_alb_chh_gam_hin_hun_akn_sun_ita_ind_jpn_tml_kor_grk_arw_cic_bos_mly_cze_sod_bat_mnd_lat_dyu_fre_aeg_mcd_ctl_swe_rom_qcu_ukr_ger_rus_zul_anl_ben_heb_scr_tag_svk_swa_glc_ewe_mao_tha_amh_knd_xho_bam_uzb_prs_spa_aze_lda_vie_wly_yor_ven_dgb	0.48399105823952	1.14248504440871	0.256185262304003
265	amh_pol_dgb_mcd_tig_chh_sod_pan_aze_uzb_swa_mao_zul_rom_grk_bsq_por_hau_tsn_cnt_lat_nor_lda_slo_akn_hin_fin_swt_cic_est_bos_sid_geo_alb_prs_eng_afr_wly_owc_ben_hun_bem_jav_cze_sun_jpn_knd_kor_bul_ita_ewe_krd_mly_swe_anl_ind_mnd_dut_igb_scr_mlt_rus_fre_spa_svk_qcu_ctl_ukr_lit_ven_aeg_ger_amr_glc_bat_mol_tsw_urd_bam_tag_tha_heb_tml_ses_yor_azi_guj_arw_tur_fbf_vie_gam_moo_dyu_xho	0.161615181483869	0.38036534590889	0.70454159849448
266	amh_guj_dyu_ctl_wly_hau_chh_bul_tur_azi_bam_mly_zul_pan_ben_bsq_afr_sod_ven_cnt_spa_rom_lda_grk_tsw_lit_hun_yor_swt_fin_nor_mlt_geo_bos_krd_mcd_rus_heb_owc_pol_est_dgb_tag_hin_bat_jpn_tml_kor_glc_prs_ses_swe_mao_svk_aeg_ind_mnd_mol_akn_slo_amr_por_cze_arw_ita_qcu_scr_urd_fre_moo_sid_ger_tig_eng_jav_ukr_swa_alb_tsn_sun_tha_gam_knd_cic_igb_aze_dut_lat_uzb_ewe_vie_anl_xho_bem_fbf	-0.343112569758297	-0.814711602047903	0.417318811776276
267	sod_ger_igb_rom_amr_sid_tig_urd_azi_uzb_lda_ind_ses_glc_hin_bsq_alb_owc_moo_cnt_pan_lat_tsn_scr_tsw_guj_fin_swt_yor_est_spa_wly_geo_mcd_lit_afr_arw_heb_mlt_slo_hun_ven_mao_prs_sun_jpn_knd_kor_svk_dut_xho_nor_jav_ita_aeg_mly_mnd_pol_akn_cze_anl_ben_swe_eng_rus_qcu_mol_krd_bos_cic_gam_bul_chh_ukr_bat_grk_fbf_fre_zul_tag_tha_hau_tml_swa_dyu_tur_por_ctl_aze_bem_vie_amh_bam_dgb_ewe	0.0217814624608089	0.0512818830818189	0.959210890382141
268	sid_hin_tsn_svk_amr_owc_heb_prs_uzb_tur_ewe_ind_bem_ita_fre_bsq_pan_tig_ven_cnt_lat_pol_moo_ctl_zul_bos_hun_ses_igb_est_ukr_gam_geo_eng_por_cze_afr_anl_mlt_guj_fin_swa_mly_alb_tag_jpn_tml_kor_glc_mol_dyu_krd_mao_arw_aeg_sun_mnd_rom_akn_spa_sod_swe_mcd_nor_ger_qcu_grk_lit_rus_yor_chh_ben_amh_urd_bat_slo_cic_scr_lda_jav_tha_hau_knd_tsw_swt_azi_bul_dut_aze_fbf_vie_wly_dgb_bam_xho	-0.288482525139382	-0.68259431214427	0.496560000202671
269	owc_hin_bem_svk_heb_sod_amh_lit_azi_uzb_ses_bat_tsn_rus_cze_bsq_por_aeg_moo_mnd_afr_ita_tsw_scr_dyu_prs_fin_bam_dgb_est_glc_amr_geo_nor_lat_bul_pol_chh_mlt_alb_hun_ven_tag_pan_mao_jpn_tml_kor_ger_urd_yor_ben_ind_spa_wly_sun_cnt_ctl_cic_grk_gam_slo_krd_fre_rom_qcu_mol_arw_guj_fbf_hau_ukr_anl_dut_mly_swe_zul_bos_akn_jav_tha_sid_knd_ewe_swa_aze_eng_mcd_tur_xho_vie_tig_igb_lda_swt	-0.205679997106937	-0.485421096699901	0.628519281823374
270	amr_krd_tsn_rus_mlt_amh_tig_dut_uzb_aze_dyu_jav_akn_mcd_ctl_bsq_svk_heb_moo_mnd_arw_afr_xho_pan_cic_ben_est_swa_tsw_hun_fre_sod_geo_rom_ger_glc_spa_anl_hau_urd_fin_ven_mao_lit_tag_jpn_tml_kor_ita_lat_bam_cze_bat_slo_owc_ind_cnt_eng_igb_alb_chh_grk_por_ukr_mol_qcu_hin_bul_bos_ewe_wly_scr_aeg_nor_sun_prs_yor_swe_fbf_mly_tha_gam_knd_swt_zul_tur_pol_guj_azi_bem_vie_sid_lda_ses_dgb	-0.649593200720069	-1.55190949782275	0.124080426235119
271	amh_bul_tsw_afr_sid_heb_tig_bos_uzb_tur_swa_mly_cic_glc_cze_bsq_krd_aeg_ses_mnd_pol_guj_swt_hin_bem_lat_est_fbf_dyu_hun_mol_mlt_geo_svk_arw_slo_alb_sod_wly_scr_fin_igb_ind_lit_mao_jpn_tml_kor_urd_grk_akn_dut_tag_mcd_owc_bat_cnt_rom_lda_ita_hau_rus_nor_ctl_ben_qcu_eng_pan_fre_moo_chh_spa_anl_ger_jav_por_ven_prs_xho_sun_tha_gam_knd_yor_tsn_azi_ukr_swe_aze_bam_vie_amr_dgb_zul_ewe	-0.423569089319849	-1.00526196835944	0.317379145593903
272	heb_bos_tsn_mol_gam_owc_sid_por_aze_azi_igb_mao_ewe_arw_ben_bsq_guj_mlt_cic_mnd_pan_mcd_tsw_ita_dgb_cze_hun_yor_xho_fin_afr_tig_geo_scr_bul_swe_slo_wly_anl_ctl_est_akn_jav_urd_bat_jpn_tml_kor_rus_spa_bam_ukr_ind_lat_amr_sun_cnt_dut_dyu_alb_sod_pol_eng_prs_lit_qcu_krd_fre_rom_fbf_amh_ger_aeg_grk_mly_svk_swt_nor_bem_tag_tha_hau_knd_moo_ven_uzb_hin_glc_tur_swa_vie_chh_zul_ses_lda	-0.544529786142917	-1.29893992677911	0.197175849587658
273	aeg_glc_tsn_spa_heb_mlt_amr_afr_azi_uzb_fbf_mly_bem_pan_ita_bsq_nor_amh_dgb_cnt_pol_swe_cic_por_moo_ger_fin_yor_bam_est_rus_sod_geo_prs_svk_guj_scr_wly_tig_fre_hun_akn_bat_grk_jav_jpn_tml_kor_alb_eng_lda_mol_mao_bul_hau_sun_mnd_ben_tsw_bos_chh_arw_cze_krd_hin_qcu_ukr_urd_lit_xho_anl_ctl_sid_mcd_tag_rom_ewe_lat_dyu_ind_tha_owc_knd_ses_zul_tur_dut_slo_aze_swt_vie_gam_igb_swa_ven	0.112295762196325	0.264132960809415	0.792261901269336
274	wly_mcd_bam_dut_anl_aeg_tig_slo_azi_aze_tsw_jav_bem_scr_ger_bsq_pol_gam_tsn_cnt_rus_eng_dgb_por_akn_swe_hun_cic_yor_fin_ctl_amr_geo_bul_arw_pan_bos_heb_chh_guj_est_ven_sun_urd_mao_jpn_tml_kor_nor_svk_swa_mol_ind_ben_sid_tag_mnd_afr_xho_fre_owc_glc_hin_rom_grk_qcu_ita_prs_spa_fbf_mlt_lat_sod_ukr_bat_lit_igb_alb_ses_mly_tha_hau_knd_ewe_zul_uzb_cze_krd_tur_swt_vie_amh_dyu_moo_lda	-0.646980328656821	-1.54865481099845	0.124861127742336
275	aeg_ben_xho_pan_gam_wly_owc_grk_tur_aze_lda_tag_bem_lat_hin_bsq_ukr_anl_moo_mnd_ctl_arw_tsw_rus_ven_lit_fin_zul_swt_hun_ger_sid_geo_mcd_cze_bos_pol_tig_sod_por_est_dgb_mao_glc_jav_jpn_knd_kor_ita_fre_akn_spa_mly_rom_mlt_ind_cnt_prs_swa_nor_amh_slo_bul_swe_svk_qcu_alb_dut_eng_cic_chh_guj_hau_urd_sun_mol_dyu_krd_igb_bat_tha_heb_tml_yor_fbf_uzb_scr_afr_azi_bam_vie_amr_ses_tsn_ewe	-0.519834178820107	-1.23695923938828	0.219216644170164
276	hau_lat_xho_ger_heb_tig_aeg_rom_azi_tur_swa_bat_dgb_slo_pol_bsq_swe_owc_igb_cnt_bul_afr_zul_rus_bem_prs_fin_dyu_ven_hun_ukr_chh_geo_por_cze_lit_fre_gam_wly_nor_est_ewe_mly_scr_mao_jpn_knd_kor_guj_pan_yor_ben_jav_arw_amh_tag_mnd_hin_tsn_grk_mlt_svk_eng_ita_dut_qcu_glc_spa_mcd_lda_sid_ctl_anl_krd_sun_urd_tsw_bos_fbf_ind_tha_sod_tml_swt_akn_aze_alb_mol_uzb_cic_vie_amr_moo_bam_ses	-0.0591243977180759	-0.139176974791102	0.889611250217977
277	hau_rus_lda_dut_amh_heb_tig_nor_tur_uzb_zul_bat_swt_afr_cze_bsq_slo_sod_bam_mnd_lat_urd_ewe_swe_igb_lit_fin_tsw_dgb_hun_krd_aeg_geo_ben_spa_eng_ukr_amr_wly_mcd_est_ses_jav_ita_mly_jpn_tml_kor_hin_ger_tsn_mol_sun_grk_gam_tag_cnt_rom_moo_glc_owc_fre_scr_bul_pol_qcu_svk_alb_bos_akn_chh_pan_mlt_prs_mao_guj_xho_arw_yor_ind_tha_anl_knd_fbf_dyu_aze_ctl_por_azi_swa_vie_sid_bem_ven_cic	-0.702722487033027	-1.68495278573539	0.0953507198281873
278	hau_eng_ven_svk_chh_anl_mlt_mcd_uzb_tur_bam_sun_swt_dut_afr_bsq_swe_owc_swa_mnd_ita_spa_dgb_por_akn_nor_fin_yor_xho_est_lat_amh_geo_bos_ben_krd_arw_aeg_sid_cze_hun_ses_mly_urd_tag_jpn_tml_kor_ukr_ger_dyu_prs_ind_hin_sod_mao_cnt_rom_fbf_grk_wly_rus_scr_bul_lit_qcu_guj_alb_slo_tsw_tig_mol_amr_glc_bat_fre_tsn_pol_lda_jav_tha_heb_knd_zul_cic_aze_ctl_pan_azi_moo_vie_gam_igb_bem_ewe	-0.644560402422876	-1.54423167343475	0.125928338331139
279	aeg_bos_tsn_slo_amh_chh_wly_lit_uzb_azi_ses_jav_tsw_mcd_lat_bsq_ctl_owc_lda_mnd_por_ben_cic_guj_dgb_urd_hun_bam_xho_est_alb_anl_geo_rom_rus_hin_prs_hau_tig_svk_fin_ven_ind_swe_mao_jpn_knd_kor_arw_fre_igb_eng_sun_spa_mlt_mly_cnt_bul_bem_pan_sid_ger_glc_cze_afr_qcu_ita_scr_krd_moo_heb_mol_gam_nor_bat_dut_ewe_ukr_fbf_tag_tha_sod_tml_zul_yor_tur_grk_pol_aze_swa_vie_amr_dyu_swt_akn	-0.22062865197946	-0.521403221734257	0.603325368919523
280	sod_mol_yor_lat_hau_amr_anl_prs_uzb_aze_lda_tag_tsn_alb_pol_bsq_dut_amh_dgb_mnd_ben_afr_ven_spa_swa_ukr_hun_tsw_moo_fin_cze_mlt_geo_grk_ita_svk_ctl_owc_chh_hin_est_xho_ind_urd_mao_jpn_knd_kor_glc_por_zul_bul_sun_bos_sid_bat_cnt_lit_bam_ger_aeg_rus_scr_fre_arw_qcu_mcd_eng_swe_cic_tig_rom_gam_nor_mly_slo_ses_guj_igb_jav_tha_wly_tml_fbf_dyu_tur_pan_krd_azi_ewe_vie_heb_swt_bem_akn	-0.743204674884185	-1.78551562830502	0.0774374852534695
281	hau_alb_lda_scr_gam_wly_sid_guj_azi_uzb_bam_bat_swa_por_pan_bsq_svk_amh_ses_cnt_afr_rus_yor_bul_akn_mcd_est_xho_fbf_hun_swe_owc_geo_spa_slo_krd_lit_heb_mlt_grk_fin_ewe_mao_lat_tag_jpn_knd_kor_nor_cze_tsn_ctl_mly_glc_anl_ind_mnd_hin_dyu_ben_aeg_prs_eng_pol_ger_qcu_ita_dut_mol_igb_sod_bos_chh_urd_jav_ukr_bem_rom_dgb_sun_tha_tig_tml_ven_moo_tur_fre_arw_aze_tsw_vie_amr_zul_swt_cic	-0.0424368215944812	-0.100177145562722	0.920419328934779
282	aeg_cze_swt_krd_hau_wly_chh_ukr_uzb_tur_fbf_tag_xho_arw_bos_bsq_pan_mlt_cic_cnt_por_urd_akn_glc_dgb_lat_fin_ven_swa_est_bul_amr_geo_nor_mcd_svk_dut_owc_heb_pol_hun_tsn_ind_slo_bat_jpn_knd_kor_grk_lit_bam_eng_jav_ger_anl_mly_mnd_afr_ewe_rom_amh_ctl_ben_guj_fre_qcu_spa_scr_swe_lda_sod_mol_sid_rus_sun_ita_yor_hin_igb_mao_tha_gam_tml_tsw_zul_azi_alb_prs_aze_bem_vie_tig_moo_ses_dyu	-0.499081539532324	-1.18641872665205	0.238479048527037
283	mlt_ukr_ewe_glc_hau_aeg_chh_grk_uzb_tur_bam_mly_ven_lit_nor_bsq_scr_amr_dyu_cnt_bos_rom_igb_hin_yor_slo_fin_dgb_swt_est_por_owc_geo_fre_dut_urd_alb_heb_tig_cze_hun_ses_sun_lat_mao_jpn_knd_kor_ger_pan_bem_bul_bat_spa_gam_tag_mnd_swe_tsw_arw_amh_mcd_prs_pol_ita_qcu_afr_guj_rus_zul_sid_krd_anl_svk_jav_eng_tsn_ctl_moo_ind_tha_sod_tml_lda_swa_azi_mol_ben_aze_xho_vie_wly_cic_akn_fbf	-0.647561926387069	-1.54874751805176	0.124838836380416
284	aeg_ger_dgb_guj_chh_sid_tig_slo_tur_aze_ewe_tag_dyu_svk_pol_bsq_cze_hau_bam_mnd_glc_fre_swa_lat_ses_dut_fin_yor_lda_est_ben_amr_geo_bul_alb_nor_rus_gam_owc_bos_hun_fbf_jav_arw_sun_jpn_knd_kor_ukr_por_swt_lit_bat_urd_anl_mao_cnt_eng_moo_spa_amh_grk_pan_krd_afr_qcu_scr_mcd_mol_ven_sod_hin_wly_ita_mly_ctl_igb_swe_zul_ind_tha_heb_tml_tsn_cic_azi_prs_rom_uzb_tsw_vie_mlt_bem_akn_xho	-0.244375106564663	-0.577882151416391	0.564740293080211
285	sod_dut_bem_pol_chh_aeg_wly_eng_tur_azi_ven_jav_swt_fre_slo_bsq_cze_amh_xho_mnd_bos_glc_fbf_prs_ses_lit_hun_bam_zul_fin_lat_gam_geo_por_arw_ita_mol_hau_mlt_guj_est_moo_mly_ukr_ind_jpn_knd_kor_grk_svk_cic_nor_tag_bul_amr_mao_cnt_hin_swa_swe_tig_scr_krd_urd_ben_qcu_pan_ger_rus_dgb_sid_rom_owc_afr_sun_mcd_dyu_spa_tsw_bat_tha_anl_tml_ewe_yor_aze_ctl_alb_uzb_lda_vie_heb_tsn_akn_igb	-0.591038860796366	-1.41099257110171	0.161583306046899
286	mlt_mcd_cic_pan_anl_chh_wly_fre_azi_uzb_akn_bat_bem_arw_rom_bsq_mol_aeg_ewe_mnd_spa_svk_xho_afr_zul_ita_fin_fbf_tsn_est_por_gam_geo_swe_lat_hin_bul_heb_owc_urd_hun_ses_mly_alb_mao_jpn_tml_kor_ukr_krd_igb_prs_sun_slo_amr_ind_cnt_ger_bam_ctl_sod_lit_grk_dut_glc_qcu_guj_bos_pol_moo_amh_ben_hau_scr_jav_eng_dyu_cze_tsw_tag_tha_tig_knd_swt_ven_tur_nor_rus_aze_dgb_vie_sid_swa_yor_lda	-0.140550919765748	-0.331433494517527	0.741062760901003
287	hau_glc_bem_ita_amr_mlt_heb_rus_uzb_tur_lda_jav_tsw_svk_cze_bsq_urd_tig_fbf_mnd_afr_swe_zul_rom_dyu_lat_est_ven_dgb_fin_fre_owc_geo_ben_mol_mcd_ukr_chh_sod_grk_hun_akn_sun_ger_mao_jpn_knd_kor_dut_eng_cic_bul_ind_hin_aeg_bat_cnt_pan_igb_lit_amh_slo_nor_prs_alb_qcu_ctl_scr_por_swt_gam_arw_anl_krd_mly_pol_tsn_guj_bam_tag_tha_sid_tml_ewe_swa_azi_spa_bos_aze_xho_vie_wly_ses_yor_moo	-0.18943382178659	-0.44693674846115	0.655959840870653
288	sid_spa_cic_prs_aeg_hau_sod_ita_tur_azi_yor_jav_xho_mcd_hin_bsq_pan_amr_bem_cnt_nor_arw_akn_urd_ewe_mol_hun_zul_igb_est_eng_mlt_geo_ukr_slo_scr_por_gam_wly_bos_fin_bam_bat_krd_ind_jpn_knd_kor_bul_lat_fbf_lit_mly_fre_owc_sun_mnd_dut_ses_afr_chh_ben_glc_svk_grk_qcu_ger_cze_swe_dyu_anl_rus_heb_rom_tag_pol_swt_guj_moo_mao_tha_amh_tml_tsw_ven_aze_ctl_alb_uzb_lda_vie_tig_dgb_tsn_swa	0.312351892274816	0.735852227074837	0.46367254246599
289	mlt_rus_ewe_ben_sid_heb_anl_slo_azi_tur_igb_bat_ses_lit_ctl_bsq_glc_hau_zul_mnd_svk_pol_swa_rom_lda_bos_est_dgb_dyu_fin_lat_amh_geo_mcd_fre_arw_dut_wly_tig_guj_hun_xho_tag_spa_sun_jpn_knd_kor_mol_ita_akn_afr_jav_urd_aeg_mao_cnt_eng_bam_grk_amr_alb_scr_ger_pan_qcu_cze_por_swe_moo_chh_hin_owc_krd_mly_ukr_ven_bul_yor_ind_tha_gam_tml_tsn_tsw_aze_prs_nor_uzb_cic_vie_sod_fbf_bem_swt	-0.105088856794427	-0.247627130073589	0.804968810276293
290	amr_ben_swt_nor_aeg_tig_owc_guj_azi_aze_xho_mao_tsw_svk_cze_bsq_scr_chh_bam_mnd_lat_lit_lda_alb_tsn_swe_hun_dyu_moo_fin_ctl_wly_geo_grk_ukr_slo_pan_anl_heb_glc_est_bem_tag_pol_ind_jpn_knd_kor_hin_rus_zul_ger_bat_eng_sid_mly_cnt_afr_ses_por_gam_mcd_bos_prs_mol_qcu_dut_rom_fre_ven_mlt_spa_sod_bul_sun_ita_swa_urd_ewe_jav_tha_hau_tml_igb_cic_uzb_krd_arw_tur_dgb_vie_amh_fbf_yor_akn	-0.0785992986593849	-0.18525081750348	0.853435728137228
291	sid_lit_swa_rom_chh_tig_amr_urd_azi_tur_dyu_tag_fbf_grk_mcd_bsq_cze_gam_igb_cnt_ger_por_moo_afr_yor_bos_hun_tsn_dgb_fin_ita_hau_geo_dut_ctl_pan_nor_anl_heb_spa_est_swt_bat_swe_jav_jpn_knd_kor_alb_pol_cic_lat_mao_hin_aeg_mly_mnd_mol_ven_rus_sod_fre_bul_ukr_krd_qcu_ben_arw_glc_bam_mlt_eng_wly_guj_ind_prs_ses_slo_bem_sun_tha_owc_tml_akn_tsw_uzb_svk_scr_aze_xho_vie_amh_ewe_lda_zul	-0.266894218816392	-0.630951232195199	0.529620002057215
292	heb_nor_lda_cze_sod_hau_wly_mol_azi_aze_ewe_mly_bam_slo_scr_bsq_prs_tig_bem_mnd_ctl_krd_swa_fre_swt_swe_hun_dgb_ses_fin_ben_aeg_geo_spa_grk_glc_bos_amr_sid_lat_est_zul_mao_lit_ind_jpn_knd_kor_arw_rus_ven_mcd_tag_ita_mlt_bat_cnt_ger_akn_por_gam_dut_hin_svk_eng_qcu_rom_alb_afr_dyu_amh_pan_anl_ukr_jav_pol_tsn_urd_yor_sun_tha_chh_tml_moo_igb_tur_guj_bul_uzb_fbf_vie_owc_xho_tsw_cic	-0.0516061728383857	-0.121596895680028	0.903480624789515
293	mlt_bul_zul_pan_amr_wly_heb_slo_tur_azi_fbf_ind_dgb_glc_urd_bsq_grk_amh_ses_mnd_fre_ita_tsn_rom_yor_guj_hun_akn_bam_est_lit_owc_geo_mol_arw_scr_rus_hau_chh_dut_fin_ven_tag_hin_sun_jpn_tml_kor_eng_ctl_swa_nor_jav_swe_aeg_mao_cnt_prs_moo_pol_gam_lat_alb_ben_mcd_qcu_bos_cze_afr_bem_sod_svk_tig_ukr_bat_por_swt_krd_tsw_mly_tha_sid_knd_dyu_ewe_uzb_spa_ger_aze_xho_vie_anl_igb_cic_lda	-0.225392245331744	-0.53235779089384	0.595747829591661
294	gam_alb_dgb_krd_heb_anl_chh_arw_aze_uzb_swt_ind_zul_bul_prs_bsq_mol_amh_lda_mnd_scr_cze_ven_spa_ewe_swe_est_xho_cic_fin_por_wly_geo_ukr_ger_lit_dut_sod_tig_guj_hun_moo_bat_fre_mly_jpn_tml_kor_ctl_pan_dyu_hin_sun_rus_hau_tag_cnt_pol_bam_grk_owc_slo_eng_bos_svk_qcu_afr_lat_nor_swa_mlt_urd_sid_ita_jav_rom_tsn_mcd_igb_mao_tha_aeg_knd_akn_bem_tur_ben_glc_azi_yor_vie_amr_tsw_fbf_ses	0.00783764249889887	0.0184553284510704	0.985315150951558
295	sod_grk_swa_prs_amr_mlt_chh_lit_uzb_tur_swt_tag_lda_guj_eng_bsq_hin_wly_igb_mnd_rom_lat_ewe_afr_akn_scr_hun_dyu_ses_fin_pol_amh_geo_slo_krd_por_mol_tig_gam_bul_est_fbf_sun_alb_mly_jpn_tml_kor_ita_pan_bem_spa_mao_ben_heb_jav_cnt_ukr_tsw_cze_aeg_urd_glc_swe_mcd_qcu_rus_ger_fre_dgb_anl_bos_sid_ctl_ind_arw_bam_nor_ven_bat_tha_hau_knd_yor_xho_aze_svk_dut_azi_cic_vie_owc_moo_zul_tsn	0.665004470656234	1.57602451542716	0.118415920284489
296	sod_nor_bem_urd_chh_wly_anl_dut_tur_azi_zul_sun_akn_mcd_ctl_bsq_afr_amh_ven_mnd_lat_bos_tsn_cze_xho_krd_est_tsw_cic_fin_arw_owc_geo_rus_grk_ukr_ger_tig_gam_lit_hun_fbf_mao_alb_ind_jpn_knd_kor_rom_slo_bam_fre_bat_ita_mlt_jav_cnt_pol_ewe_swe_aeg_hin_eng_glc_spa_qcu_prs_por_mol_yor_heb_pan_sid_bul_mly_guj_lda_ben_moo_tag_tha_hau_tml_swt_dyu_uzb_scr_svk_aze_igb_vie_amr_swa_ses_dgb	0.335367096703541	0.790090640201836	0.431484828876563
297	tig_dut_fbf_bul_hau_gam_owc_prs_azi_tur_swt_mao_tsn_pan_urd_bsq_nor_amr_dgb_mnd_ben_ger_tsw_arw_bam_afr_hun_ses_bem_est_rus_wly_geo_grk_spa_slo_ctl_anl_aeg_hin_fin_moo_mly_eng_tag_jpn_knd_kor_krd_mol_igb_ukr_bat_cze_chh_ind_cnt_lat_xho_ita_sod_lit_rom_svk_alb_qcu_scr_por_mcd_yor_sid_guj_amh_bos_sun_pol_akn_fre_ven_jav_tha_mlt_tml_dyu_ewe_uzb_swe_glc_aze_swa_vie_heb_lda_cic_zul	-0.778620057087356	-1.87197715413154	0.0643524251537264
298	aeg_dut_cic_fre_amr_sid_gam_slo_azi_tur_akn_sun_dyu_eng_mol_bsq_scr_mlt_xho_mnd_ger_nor_swt_ita_ven_afr_hun_zul_ewe_fin_bos_wly_geo_grk_spa_arw_bul_sod_chh_swe_est_swa_jav_ctl_ind_jpn_knd_kor_krd_mcd_tsw_glc_mly_guj_tig_mao_cnt_hin_bem_ben_anl_urd_rom_lit_rus_qcu_por_cze_alb_lda_hau_lat_heb_pan_tag_svk_yor_prs_igb_bat_tha_owc_tml_dgb_moo_uzb_ukr_pol_aze_ses_vie_amh_bam_tsn_fbf	0.344693678260474	0.812467859288205	0.418598130632353
299	tig_lat_swt_rus_sid_anl_amh_pol_aze_azi_swa_ind_bem_svk_prs_bsq_grk_hau_ewe_cnt_eng_ita_yor_guj_igb_rom_est_tsn_ven_hun_glc_owc_geo_swe_krd_hin_mol_aeg_heb_slo_fin_xho_mao_bul_tag_jpn_tml_kor_ctl_bos_tsw_ben_mly_ger_sod_sun_mnd_fre_dgb_arw_wly_cze_nor_por_alb_qcu_scr_ukr_spa_dyu_chh_dut_gam_mcd_jav_pan_moo_urd_akn_bat_tha_amr_knd_fbf_bam_uzb_afr_lit_tur_zul_vie_mlt_ses_lda_cic	-0.955084027438323	-2.3151775091424	0.0228028376615135
300	amh_prs_moo_eng_sid_mlt_tig_grk_azi_uzb_akn_mao_yor_swe_scr_bsq_lit_gam_bam_mnd_nor_ukr_ses_ctl_cic_slo_est_lda_swa_hun_urd_aeg_geo_cze_fre_rom_bul_heb_owc_svk_fin_dyu_sun_rus_bat_jpn_knd_kor_ger_mcd_tsn_glc_jav_por_sod_tag_cnt_ben_igb_dut_wly_bos_mol_pan_spa_qcu_afr_guj_arw_zul_amr_pol_anl_alb_ind_ita_swt_krd_xho_mly_tha_chh_tml_tsw_ewe_tur_lat_hin_aze_bem_vie_hau_ven_fbf_dgb	-0.303875807316031	-0.720143977219605	0.473242436798777
301	amr_hin_ven_ita_heb_owc_chh_ben_uzb_tur_zul_mao_xho_ctl_alb_bsq_pol_gam_moo_mnd_glc_krd_fbf_bul_bam_ukr_fin_lda_igb_est_prs_amh_geo_bos_dut_rus_rom_sid_tig_cze_hun_swa_tag_fre_ind_jpn_knd_kor_mol_arw_yor_pan_sun_lat_aeg_mly_cnt_svk_cic_ger_sod_mcd_scr_grk_guj_qcu_nor_spa_lit_akn_hau_por_mlt_urd_bat_afr_swt_slo_dyu_jav_tha_wly_tml_ses_tsw_aze_eng_swe_azi_bem_vie_anl_ewe_dgb_tsn	0.23138667191056	0.544225321704123	0.58758889611212
302	wly_ita_lda_por_anl_mlt_sid_fre_uzb_tur_yor_sun_dyu_pan_nor_bsq_ben_heb_bam_mnd_mol_glc_swt_grk_akn_hin_fin_zul_ses_hun_afr_owc_geo_prs_scr_spa_alb_aeg_gam_rus_est_cic_tag_rom_jav_jpn_knd_kor_lit_arw_moo_krd_mao_cze_tig_bat_cnt_mcd_ven_svk_amr_pol_slo_ctl_ukr_qcu_bos_eng_swe_tsw_chh_ger_sod_bul_mly_guj_fbf_dut_xho_ind_tha_hau_tml_tsn_dgb_azi_urd_lat_aze_ewe_vie_amh_bem_igb_swa	0.196051487833017	0.461875833381265	0.645248992740091
303	aeg_mcd_zul_eng_anl_sod_gam_svk_tur_uzb_dgb_mao_swa_arw_afr_bsq_urd_tig_tsw_cnt_krd_por_akn_grk_bam_rus_est_xho_dyu_hun_slo_heb_geo_nor_ukr_dut_pol_sid_mlt_mol_fin_swt_mly_rom_jav_jpn_tml_kor_swe_cze_ses_hin_ind_bos_amr_tag_mnd_lat_ven_bul_chh_fre_scr_lit_ben_qcu_alb_ita_ger_igb_amh_prs_hau_guj_sun_ctl_yor_pan_ewe_bat_tha_wly_knd_lda_fbf_aze_spa_glc_azi_bem_vie_owc_cic_moo_tsn	-0.0572279082157878	-0.134749342687974	0.893101262631409
304	amr_guj_fbf_urd_chh_amh_aeg_slo_tur_uzb_ewe_ind_dyu_nor_mol_bsq_swe_heb_akn_cnt_krd_mcd_lda_scr_swt_arw_hun_bam_xho_est_prs_anl_geo_ger_dut_afr_por_sod_mlt_bos_fin_ven_tag_alb_bat_jpn_tml_kor_rom_fre_yor_glc_mao_pol_gam_jav_mnd_ita_ses_grk_tig_lat_pan_cze_svk_qcu_ctl_hin_bul_bem_sid_spa_wly_eng_sun_ukr_zul_rus_tsw_mly_tha_hau_knd_dgb_swa_azi_ben_lit_aze_moo_vie_owc_cic_igb_tsn	-1.1925437931618	-2.93956054903027	0.00414572864047413
305	amr_krd_bam_spa_sid_hau_chh_ukr_uzb_azi_dyu_sun_lda_fre_afr_bsq_mcd_owc_tsn_mnd_eng_nor_ses_bos_dgb_pan_fin_igb_swt_est_ben_wly_geo_arw_bul_slo_ger_gam_mlt_lit_hun_ewe_tag_alb_jav_jpn_knd_kor_hin_lat_moo_mol_bat_rus_tig_mly_cnt_svk_zul_scr_amh_grk_por_guj_pol_qcu_glc_urd_dut_cic_sod_cze_anl_prs_mao_rom_akn_ita_fbf_ind_tha_aeg_tml_bem_ven_aze_swe_ctl_tur_yor_vie_heb_swa_tsw_xho	-0.343015349193707	-0.810945780559428	0.419467310806695
306	hau_cze_fbf_dut_heb_amr_sid_glc_azi_tur_moo_ind_akn_alb_pan_bsq_afr_mlt_yor_cnt_guj_rus_ses_prs_bam_fre_hun_tsw_ven_est_rom_gam_geo_pol_spa_scr_svk_amh_chh_ben_fin_swa_mao_ctl_jav_jpn_tml_kor_mcd_bos_ewe_bul_tag_hin_tig_mly_mnd_krd_xho_arw_owc_eng_mol_swe_grk_qcu_lat_slo_ger_dyu_sod_ita_wly_lit_sun_ukr_swt_por_zul_bat_tha_aeg_knd_lda_bem_aze_nor_urd_uzb_igb_vie_anl_cic_tsn_dgb	-0.524922418357037	-1.24810289919933	0.21512659274136
307	sid_eng_moo_hin_owc_gam_tig_scr_azi_uzb_swt_jav_ven_lat_urd_bsq_swe_amr_cic_mnd_fre_glc_xho_ukr_dgb_mcd_hun_fbf_igb_fin_svk_hau_geo_grk_guj_nor_alb_amh_aeg_ctl_est_zul_sun_bos_mao_jpn_knd_kor_rus_pol_ses_rom_tag_bul_wly_ind_cnt_pan_akn_arw_heb_krd_ger_spa_por_qcu_ben_cze_lit_tsn_anl_ita_mlt_prs_bat_mol_dyu_slo_bem_mly_tha_sod_tml_ewe_tsw_aze_afr_dut_tur_yor_vie_chh_swa_lda_bam	-0.104301490011339	-0.245882056793662	0.806315373728651
308	gam_eng_zul_guj_aeg_amh_hau_pan_aze_azi_ses_mly_ven_slo_por_bsq_mcd_heb_akn_mnd_alb_glc_xho_mol_fbf_hin_fin_dgb_ewe_est_rus_sid_geo_pol_afr_ita_swe_chh_tig_nor_hun_lda_jav_grk_bat_jpn_tml_kor_svk_cze_dyu_ctl_ind_fre_mlt_mao_cnt_bos_tsn_dut_sod_scr_krd_lit_ukr_qcu_bul_urd_arw_bam_owc_prs_amr_ben_tag_spa_bem_rom_igb_sun_tha_wly_knd_tsw_cic_uzb_lat_ger_tur_yor_vie_anl_swa_moo_swt	0.685482236286708	1.62268418084416	0.108042158798157
309	sid_rus_swa_grk_amr_chh_gam_eng_azi_tur_dyu_mly_bam_dut_krd_bsq_slo_heb_fbf_mnd_lit_nor_dgb_ita_akn_urd_fin_yor_lda_est_rom_anl_geo_scr_fre_guj_ger_aeg_amh_pan_hun_bem_ind_por_tag_jpn_knd_kor_bul_spa_ses_alb_mao_cze_mlt_sun_cnt_arw_ewe_mol_wly_hin_lat_afr_ctl_qcu_mcd_prs_pol_cic_sod_ukr_owc_swe_jav_bos_igb_ben_swt_bat_tha_tig_tml_ven_xho_uzb_svk_glc_aze_tsn_vie_hau_zul_tsw_moo	-0.284424604192563	-0.673687914042868	0.502180672492422
310	amr_lit_yor_hin_heb_mlt_anl_guj_aze_uzb_moo_ind_ven_bul_fre_bsq_glc_tig_zul_cnt_afr_svk_bem_grk_ewe_dut_fin_igb_xho_est_ger_sod_geo_eng_pan_rom_prs_chh_wly_arw_hun_akn_sun_alb_bat_jpn_tml_kor_cze_ukr_fbf_krd_mly_mol_hau_jav_mnd_swe_bam_ben_amh_ctl_scr_bos_nor_qcu_lat_slo_urd_ses_aeg_mcd_owc_rus_mao_pol_swa_por_lda_tag_tha_sid_knd_tsn_dyu_azi_ita_spa_tur_swt_vie_gam_tsw_cic_dgb	-0.340413159699596	-0.805655466212189	0.42249671101625
311	gam_mcd_yor_glc_amh_aeg_heb_pol_azi_tur_cic_sun_dyu_rom_guj_bsq_mol_chh_ses_mnd_dut_urd_bem_swe_ven_lit_fin_moo_tsw_est_afr_hau_geo_scr_por_prs_ctl_amr_tig_nor_hun_dgb_mly_slo_bat_jpn_knd_kor_grk_cze_bam_pan_tag_ger_mlt_ind_cnt_arw_igb_eng_anl_fre_lat_ben_alb_qcu_krd_bos_spa_akn_sid_rus_wly_ukr_mao_svk_fbf_bul_tsn_jav_tha_owc_tml_xho_swa_aze_hin_ita_uzb_zul_vie_sod_swt_lda_ewe	-0.314559396820193	-0.745045421015721	0.458122996852993
312	amr_prs_moo_arw_aeg_sid_heb_swe_tur_aze_tsw_bat_igb_bul_alb_bsq_afr_mlt_cic_cnt_guj_hin_tsn_krd_xho_cze_est_ses_ewe_fin_rom_anl_geo_rus_lit_glc_slo_amh_chh_ctl_hun_dyu_mao_lat_sun_jpn_knd_kor_ger_grk_bem_nor_ind_mcd_tig_jav_mnd_dut_akn_ita_gam_eng_scr_ukr_urd_qcu_svk_ben_por_zul_sod_bos_hau_spa_mly_mol_ven_pan_swa_tag_tha_owc_tml_fbf_lda_azi_fre_pol_uzb_bam_vie_wly_dgb_swt_yor	0.337610463487264	0.79562633683919	0.428275331363469
313	heb_ben_yor_mcd_gam_aeg_tig_ukr_azi_uzb_akn_tag_ses_rus_lat_bsq_glc_owc_lda_mnd_scr_eng_cic_krd_swt_urd_est_moo_tsn_fin_ger_amh_geo_swe_ita_spa_hin_anl_hau_pol_hun_bem_sun_pan_ind_jpn_tml_kor_afr_lit_tsw_guj_jav_dut_amr_mao_cnt_svk_swa_mol_sid_rom_cze_nor_arw_qcu_grk_slo_prs_ewe_sod_bul_wly_fre_bat_ctl_fbf_por_bam_mly_tha_chh_knd_igb_ven_tur_alb_bos_aze_dyu_vie_mlt_xho_zul_dgb	-0.590052876320909	-1.40777738409406	0.162530846613588
314	owc_ger_swa_mcd_amr_hau_sid_prs_uzb_aze_swt_sun_ewe_lat_rom_bsq_lit_amh_fbf_mnd_glc_spa_igb_fre_akn_arw_hun_bam_bem_fin_mol_gam_geo_nor_ukr_afr_urd_mlt_chh_krd_est_tsn_mly_bul_bat_jpn_tml_kor_grk_por_yor_ita_ind_alb_wly_mao_cnt_scr_moo_eng_heb_dut_ben_svk_hin_qcu_slo_pol_swe_tsw_sod_bos_anl_cze_tag_guj_lda_pan_ven_jav_tha_aeg_knd_ses_zul_tur_ctl_rus_azi_cic_vie_tig_dyu_dgb_xho	0.343364148368023	0.809834201905775	0.420102756478315
315	wly_lat_tsw_glc_amr_mlt_anl_mcd_aze_tur_swa_mly_ewe_bos_bul_bsq_spa_tig_zul_mnd_pan_ben_yor_ctl_moo_mol_hun_xho_dyu_est_alb_gam_geo_prs_swe_afr_ger_amh_hau_lit_fin_ven_mao_scr_tag_jpn_tml_kor_eng_fre_bem_svk_jav_ukr_aeg_bat_cnt_arw_fbf_urd_heb_krd_rus_por_hin_qcu_dut_pol_rom_bam_chh_ita_sid_cze_ind_slo_igb_nor_lda_sun_tha_owc_knd_dgb_tsn_uzb_grk_guj_azi_ses_vie_sod_cic_akn_swt	-0.150572315706134	-0.355021577065554	0.723377292312085
316	sod_prs_lda_rus_chh_mlt_anl_swe_azi_aze_tsn_bat_dyu_bul_ita_bsq_mcd_wly_fbf_mnd_por_fre_igb_hin_tsw_nor_fin_yor_dgb_hun_pol_owc_geo_glc_grk_scr_urd_hau_gam_spa_est_ses_sun_slo_jav_jpn_tml_kor_ctl_ger_ven_krd_tag_eng_amh_ind_cnt_rom_zul_guj_amr_afr_arw_alb_lat_qcu_ukr_bos_cze_akn_tig_mol_sid_lit_mly_svk_cic_pan_bam_mao_tha_heb_knd_ewe_moo_tur_dut_ben_uzb_swa_vie_aeg_xho_swt_bem	-0.545033118551287	-1.29951009270326	0.19698103870004
317	chh_glc_dgb_pan_gam_mlt_sod_scr_uzb_aze_moo_bat_tsn_ita_swe_bsq_slo_owc_ven_mnd_ukr_spa_akn_rom_swt_cze_fin_igb_cic_hun_alb_amr_geo_fre_mcd_mol_eng_amh_sid_por_est_lda_sun_prs_mly_jpn_tml_kor_lit_pol_ewe_afr_jav_ben_heb_tag_cnt_svk_bem_arw_hau_bul_grk_urd_ctl_qcu_hin_rus_guj_swa_wly_lat_aeg_dut_mao_krd_ses_ger_bam_ind_tha_anl_knd_xho_tsw_tur_nor_bos_azi_zul_vie_tig_dyu_fbf_yor	-0.0435882746978418	-0.102668596784943	0.918447054695361
318	amr_mcd_dyu_dut_aeg_amh_wly_prs_uzb_aze_lda_jav_tsw_ukr_swe_bsq_pol_heb_igb_mnd_arw_pan_ewe_bos_swt_spa_est_dgb_swa_fin_bul_sod_geo_grk_slo_urd_cze_gam_mlt_eng_hun_akn_sun_mol_ind_jpn_tml_kor_krd_lat_zul_ger_tag_nor_owc_mao_cnt_ctl_fbf_fre_sid_ben_rom_glc_por_qcu_hin_scr_rus_ses_hau_svk_tig_guj_mly_afr_bam_ita_moo_bat_tha_anl_knd_tsn_xho_azi_lit_alb_tur_bem_vie_chh_cic_ven_yor	-0.175625549026634	-0.414188082636131	0.679690096720083
319	wly_ger_bam_afr_chh_gam_tig_dut_azi_aze_igb_ind_dgb_rus_guj_bsq_nor_sod_yor_cnt_arw_grk_swt_krd_tsn_ctl_hun_moo_bem_est_pol_sid_geo_slo_cze_ita_fre_owc_amh_por_fin_akn_jav_rom_tag_jpn_tml_kor_eng_hin_swa_alb_bat_spa_aeg_mao_mnd_scr_ewe_bul_heb_ben_ukr_urd_pan_qcu_prs_mcd_bos_tsw_anl_lit_hau_svk_sun_lat_dyu_mol_ven_mly_tha_mlt_knd_xho_lda_tur_glc_swe_uzb_ses_vie_amr_cic_fbf_zul	0.52485274739383	1.23879141898795	0.218540310354
320	heb_eng_xho_swe_tig_amr_owc_prs_azi_uzb_zul_sun_bam_alb_scr_bsq_spa_aeg_yor_cnt_rus_ben_ven_ukr_bem_arw_est_swt_swa_hun_dut_mlt_geo_ctl_cze_fre_guj_anl_chh_urd_fin_ewe_mly_pol_tag_jpn_knd_kor_afr_krd_fbf_mcd_ind_bos_gam_jav_mnd_pan_ses_rom_hau_glc_svk_nor_grk_qcu_ita_lat_bul_igb_amh_por_sid_hin_mao_slo_akn_mol_moo_bat_tha_sod_tml_cic_dyu_tur_ger_lit_aze_tsn_vie_wly_tsw_dgb_lda	-0.727067579815014	-1.74240667843256	0.0847430493121557
321	heb_mcd_fbf_ita_amh_chh_aeg_ukr_aze_tur_zul_bat_bem_cze_hin_bsq_krd_hau_ven_mnd_alb_spa_moo_bul_lda_swe_hun_swt_tsn_fin_rom_wly_geo_ger_ctl_prs_arw_anl_owc_glc_est_bam_mly_lit_tag_jpn_knd_kor_lat_dut_tsw_ben_sun_bos_tig_ind_cnt_eng_igb_afr_sid_pan_urd_guj_grk_qcu_svk_nor_scr_xho_mlt_pol_gam_fre_mao_slo_dyu_por_akn_jav_tha_amr_tml_ses_dgb_uzb_mol_rus_azi_swa_vie_sod_ewe_cic_yor	-1.05202882602978	-2.57324837341808	0.0116563646730953
322	sod_afr_xho_grk_wly_mlt_owc_rom_aze_azi_dyu_bat_cic_ben_rus_bsq_nor_gam_lda_cnt_eng_ukr_tsw_mcd_tsn_hin_fin_yor_akn_hun_urd_aeg_geo_pan_pol_krd_spa_amr_chh_lat_est_swt_sun_scr_jav_jpn_tml_kor_guj_glc_ses_svk_tag_dut_hau_mly_mnd_lit_moo_prs_heb_ita_arw_ctl_bos_qcu_por_slo_ger_bem_amh_cze_anl_bul_ind_fre_ven_swe_fbf_mao_tha_sid_knd_swa_igb_uzb_alb_mol_tur_ewe_vie_tig_dgb_zul_bam	0.0799287825661437	0.188184486376226	0.851142046759366
323	mlt_ita_yor_spa_anl_amh_gam_slo_tur_uzb_tsw_tag_moo_swe_cze_bsq_afr_owc_dgb_cnt_guj_rom_bem_bos_xho_lit_fin_akn_ven_hun_grk_tig_geo_por_dut_ger_scr_sod_wly_ctl_est_igb_bat_glc_ind_jpn_knd_kor_rus_lat_fbf_eng_mly_hin_chh_jav_mnd_ukr_lda_ben_aeg_pan_krd_bul_mol_qcu_alb_urd_pol_bam_amr_arw_hau_nor_mao_mcd_dyu_svk_ses_sun_tha_sid_tml_ewe_swa_aze_fre_prs_azi_tsn_vie_heb_swt_cic_zul	0.663586277239707	1.57166833564525	0.119423633985155
324	tig_mcd_swa_cze_mlt_amh_aeg_glc_aze_uzb_moo_sun_yor_nor_ita_bsq_lat_amr_igb_mnd_krd_pan_zul_prs_ven_alb_fin_bam_bem_hun_pol_sod_geo_bul_spa_fre_eng_heb_gam_por_est_lda_ind_mol_jav_jpn_tml_kor_swe_ukr_ewe_rom_mao_bos_sid_tag_cnt_svk_cic_ben_chh_afr_ctl_urd_rus_qcu_lit_ger_scr_fbf_anl_slo_owc_grk_mly_arw_tsw_dut_dgb_bat_tha_hau_knd_xho_swt_azi_guj_hin_tur_akn_vie_wly_dyu_tsn_ses	0.0272256668783954	0.0641309430075712	0.949003608648608
325	hau_ger_xho_eng_sod_chh_aeg_alb_uzb_azi_bem_bat_yor_guj_grk_bsq_glc_heb_ewe_cnt_pan_ita_akn_svk_lda_rom_est_cic_swa_hun_prs_sid_geo_krd_urd_ben_slo_amr_gam_cze_fin_bam_sun_rus_mao_jpn_tml_kor_nor_scr_swt_swe_jav_lit_anl_tag_mnd_spa_ven_bul_amh_por_pol_afr_ctl_qcu_ukr_mol_fre_tsw_mlt_dut_wly_hin_mly_arw_zul_bos_ses_ind_tha_owc_knd_moo_fbf_tur_lat_mcd_aze_dyu_vie_tig_dgb_tsn_igb	-0.166881687796378	-0.394113372574994	0.694399582733278
326	hau_glc_lda_arw_owc_sid_aeg_cze_azi_uzb_tsn_sun_dgb_rom_lat_bsq_lit_tig_zul_mnd_mol_spa_ses_por_akn_swe_fin_cic_swt_hun_hin_sod_geo_prs_bos_bul_eng_chh_mlt_ita_est_moo_mao_alb_bat_jpn_knd_kor_ben_rus_xho_nor_ind_urd_wly_jav_cnt_krd_bem_scr_gam_ctl_mcd_afr_grk_qcu_pol_svk_dut_yor_amh_slo_anl_ger_mly_fre_dyu_guj_tsw_tag_tha_heb_tml_ven_swa_tur_pan_ukr_aze_fbf_vie_amr_igb_bam_ewe	-0.922543495057228	-2.24203289929945	0.0273364617085838
327	amr_krd_tsn_guj_sod_mlt_amh_ita_tur_aze_xho_jav_moo_slo_scr_bsq_mcd_heb_igb_mnd_rom_afr_swt_fre_fbf_bul_est_dyu_tsw_hun_ctl_tig_geo_pol_ben_ger_urd_wly_owc_pan_fin_bam_tag_alb_mly_jpn_knd_kor_bos_spa_yor_lat_sun_cze_gam_bat_cnt_hin_swa_dut_chh_prs_rus_nor_grk_qcu_lit_swe_svk_ses_aeg_por_sid_ukr_mao_mol_lda_eng_dgb_ind_tha_hau_tml_ewe_bem_azi_glc_arw_uzb_akn_vie_anl_zul_cic_ven	-0.311820671287233	-0.737749556686093	0.462524097200161
328	sid_grk_igb_mol_amr_anl_owc_eng_uzb_aze_cic_sun_zul_cze_hin_bsq_mcd_aeg_dgb_cnt_rus_pan_tsw_nor_moo_pol_hun_swt_bam_est_bul_wly_geo_spa_guj_ukr_fre_amh_hau_dut_fin_yor_jav_urd_tag_jpn_tml_kor_svk_lat_ven_bos_bat_ben_heb_mao_mnd_prs_fbf_ctl_sod_alb_por_scr_swe_qcu_krd_lit_arw_tsn_gam_rom_mlt_ger_mly_ita_dyu_afr_ses_ind_tha_tig_knd_swa_xho_azi_glc_slo_tur_ewe_vie_chh_bem_lda_akn	-0.703856269328811	-1.68675129402203	0.0950029937296647
329	wly_pan_yor_glc_mlt_hau_aeg_urd_aze_tur_zul_tag_swa_fre_ger_bsq_krd_owc_akn_mnd_nor_scr_ewe_bul_dyu_slo_hun_swt_ses_est_ukr_gam_geo_ita_lat_pol_afr_sid_sod_ben_fin_fbf_jav_hin_mao_jpn_knd_kor_ctl_bos_lda_alb_bat_grk_chh_ind_cnt_mol_igb_lit_tig_mcd_cze_por_rom_qcu_rus_spa_prs_tsn_amh_arw_heb_guj_mly_dut_ven_svk_tsw_sun_tha_anl_tml_bam_xho_azi_swe_eng_uzb_moo_vie_amr_dgb_bem_cic	-0.415230669330101	-0.984457083313685	0.327445086060044
330	sod_nor_lda_ita_mlt_chh_gam_por_uzb_azi_swa_sun_ven_ukr_scr_bsq_dut_anl_ewe_mnd_svk_grk_swt_rus_tsn_lit_est_tsw_ses_hun_mcd_hau_geo_pol_guj_bos_prs_amr_aeg_alb_fin_igb_mao_glc_ind_jpn_knd_kor_pan_eng_xho_krd_mly_swe_tig_jav_cnt_ger_cic_hin_heb_rom_afr_fre_mol_qcu_urd_ben_slo_moo_wly_arw_amh_cze_tag_spa_bem_lat_dyu_bat_tha_owc_tml_bam_zul_aze_ctl_bul_tur_dgb_vie_sid_yor_fbf_akn	-0.125405469543909	-0.295676408259937	0.768136384774834
331	amh_afr_cic_hin_aeg_tig_gam_fre_uzb_tur_dyu_bat_akn_lat_ukr_bsq_bul_hau_ewe_mnd_svk_glc_bam_urd_yor_dut_est_ses_zul_fin_krd_wly_geo_mol_cze_por_rus_sod_heb_ben_hun_xho_jav_guj_mly_jpn_knd_kor_eng_ita_swt_pol_tag_prs_mlt_mao_cnt_spa_fbf_grk_chh_scr_mcd_arw_pan_qcu_ctl_bos_slo_moo_sid_rom_amr_lit_sun_ger_tsn_swe_ven_ind_tha_owc_tml_dgb_tsw_aze_nor_alb_azi_bem_vie_anl_igb_lda_swa	0.0222364414131036	0.0523690870586323	0.958346929375076
332	chh_rus_swa_eng_gam_anl_sod_mol_aze_tur_igb_sun_dyu_rom_prs_bsq_por_amr_lda_mnd_mcd_dut_swt_spa_dgb_nor_est_yor_akn_fin_glc_hau_geo_urd_grk_cze_guj_sid_owc_ukr_hun_xho_jav_afr_bat_jpn_knd_kor_bos_ctl_bam_arw_mao_ger_mlt_ind_cnt_pol_cic_lat_tig_svk_fre_ita_alb_qcu_ben_swe_krd_ses_wly_lit_amh_bul_mly_slo_zul_pan_tsw_tag_tha_heb_tml_ewe_tsn_azi_scr_hin_uzb_moo_vie_aeg_ven_fbf_bem	-0.462197396210588	-1.0972067114847	0.275383877002163
333	sod_prs_tsn_mol_chh_owc_anl_urd_aze_azi_akn_mly_dyu_glc_scr_bsq_alb_mlt_moo_mnd_pol_lat_cic_afr_igb_ita_hun_bem_swt_est_bos_amr_geo_guj_slo_ben_eng_sid_gam_arw_fin_xho_ind_krd_bat_jpn_tml_kor_ctl_swe_zul_fre_tag_bul_aeg_jav_cnt_nor_lda_dut_amh_pan_ger_rom_rus_qcu_svk_mcd_lit_ewe_heb_ukr_hau_por_sun_grk_dgb_spa_fbf_mao_tha_wly_knd_ses_yor_tur_cze_hin_uzb_ven_vie_tig_tsw_swa_bam	-0.0359939558312371	-0.0847577443451933	0.932636180257259
334	chh_prs_swa_alb_gam_heb_amr_spa_tur_uzb_igb_jav_ewe_rus_mol_bsq_krd_amh_bam_mnd_ukr_bos_lda_mcd_bem_ger_est_ven_tsw_fin_swe_anl_geo_lat_glc_afr_pan_tig_sod_rom_hun_xho_tag_pol_bat_jpn_knd_kor_lit_fre_yor_eng_mly_svk_mlt_mao_cnt_scr_ses_slo_wly_por_grk_arw_ctl_qcu_dut_ita_nor_moo_aeg_cze_owc_urd_ind_guj_cic_hin_swt_sun_tha_hau_tml_fbf_akn_aze_ben_bul_azi_tsn_vie_sid_zul_dgb_dyu	-0.284979032084501	-0.674320770721583	0.501780161943439
335	anl_alb_ewe_arw_heb_wly_gam_guj_aze_uzb_dgb_mao_zul_spa_rom_bsq_mcd_mlt_ven_mnd_glc_cze_xho_grk_lda_urd_fin_bam_yor_est_svk_chh_geo_ben_pan_swe_ger_sid_owc_eng_hun_dyu_bat_ukr_ind_jpn_knd_kor_pol_fre_bem_bos_sun_rus_amh_tag_cnt_lit_moo_scr_hau_hin_bul_nor_por_qcu_afr_ita_ctl_swa_tig_lat_amr_krd_jav_dut_tsw_prs_tsn_mly_tha_sod_tml_swt_akn_tur_slo_mol_azi_igb_vie_aeg_fbf_cic_ses	-0.486007418184999	-1.15687213549512	0.250287514514197
336	owc_afr_tsw_alb_anl_gam_chh_rom_tur_aze_ses_ind_bem_ctl_ukr_bsq_mcd_sod_dyu_mnd_ben_lit_moo_scr_dgb_krd_fin_bam_fbf_est_bos_hau_geo_grk_guj_cze_pol_amr_tig_lat_hun_ewe_sun_urd_tag_jpn_tml_kor_svk_eng_swt_ger_jav_swe_sid_mao_cnt_prs_zul_nor_heb_pan_ita_slo_por_qcu_spa_fre_mol_akn_aeg_glc_mlt_rus_bat_hin_cic_arw_swa_mly_tha_wly_knd_tsn_lda_azi_bul_dut_uzb_yor_vie_amh_igb_xho_ven	0.683921828437681	1.62491588084642	0.107564908571404
337	aeg_dut_tsn_ctl_chh_anl_mlt_eng_azi_tur_ven_jav_dyu_mcd_bul_bsq_arw_wly_zul_mnd_grk_mol_xho_prs_ses_nor_hun_dgb_ewe_est_ben_amr_geo_spa_pan_ukr_swe_amh_sid_guj_fin_tsw_mly_ita_ind_jpn_knd_kor_ger_pol_bam_svk_sun_urd_sod_mao_cnt_slo_swt_glc_owc_krd_lit_rus_fre_qcu_afr_scr_rom_cic_gam_bos_tig_cze_tag_hin_swa_alb_bem_bat_tha_hau_tml_moo_igb_uzb_por_lat_aze_yor_vie_heb_lda_akn_fbf	-1.06356502917338	-2.60350498673573	0.0107406358252452
338	mlt_ita_ses_pol_aeg_gam_amr_ukr_tur_uzb_swt_bat_ven_alb_cze_bsq_hin_owc_cic_mnd_guj_lat_yor_ctl_moo_ger_hun_tsn_bem_fin_bos_anl_geo_rus_swe_lit_nor_sod_amh_spa_est_ewe_mly_bul_jav_jpn_tml_kor_arw_svk_lda_glc_mao_scr_tig_ind_cnt_eng_dyu_grk_sid_mcd_por_afr_urd_qcu_dut_prs_pan_igb_heb_rom_hau_fre_tag_slo_xho_mol_bam_sun_tha_wly_knd_tsw_fbf_aze_ben_krd_azi_dgb_vie_chh_swa_zul_akn	0.386124947953065	0.909047424958517	0.365674917143886
339	chh_rom_dyu_scr_anl_tig_hau_ukr_aze_uzb_lda_mao_xho_swe_ger_bsq_lat_owc_ven_cnt_rus_por_tsw_urd_fbf_bul_fin_bam_cic_est_ita_aeg_geo_mcd_eng_krd_slo_gam_amr_prs_hun_zul_jav_svk_mly_jpn_tml_kor_afr_grk_moo_pan_tag_pol_amh_sun_mnd_spa_dgb_hin_mlt_fre_ben_alb_dut_qcu_ctl_bos_lit_bem_sid_glc_wly_nor_bat_cze_akn_guj_swa_ind_tha_heb_knd_ses_tsn_azi_arw_mol_tur_igb_vie_sod_ewe_swt_yor	-0.224849317393852	-0.531033233671385	0.596661710934986
340	sod_bos_tsn_guj_anl_aeg_sid_krd_tur_azi_dyu_sun_swa_spa_slo_bsq_ukr_chh_akn_mnd_arw_ita_tsw_glc_ewe_rom_fin_xho_ven_est_ben_wly_geo_swe_hin_nor_prs_heb_mlt_scr_hun_bem_ind_fre_tag_jpn_tml_kor_ger_ctl_ses_afr_mly_mcd_amr_mao_cnt_pol_igb_lit_gam_por_urd_grk_bul_qcu_cze_rus_pan_dgb_tig_eng_hau_alb_bat_lat_moo_mol_swt_jav_tha_amh_knd_cic_bam_uzb_svk_dut_aze_yor_vie_owc_lda_fbf_zul	-0.277989099253851	-0.657794742989232	0.51229494667438
341	hau_mcd_fbf_dut_mlt_amh_heb_ctl_uzb_tur_igb_tag_dyu_fre_bul_bsq_eng_aeg_xho_cnt_pan_rom_cic_alb_zul_mol_hun_tsw_tsn_fin_lit_sod_geo_grk_spa_slo_lat_amr_sid_guj_est_akn_jav_hin_bat_jpn_tml_kor_afr_swe_yor_pol_mao_svk_wly_mly_mnd_glc_lda_urd_gam_por_bos_ben_scr_qcu_ukr_ita_nor_dgb_owc_arw_anl_prs_sun_cze_ven_ger_moo_ind_tha_tig_knd_ewe_swt_aze_krd_rus_azi_bem_vie_chh_swa_ses_bam	-0.18474620169818	-0.435852511187008	0.663953761626261
342	sod_pol_dyu_cze_anl_mlt_chh_alb_azi_tur_tsw_mao_bam_slo_bul_bsq_krd_owc_moo_mnd_afr_fre_fbf_nor_swa_ctl_fin_swt_akn_hun_rom_tig_geo_ger_svk_rus_ben_amr_hau_ita_est_ewe_sun_guj_jav_jpn_tml_kor_glc_arw_dgb_pan_mly_eng_heb_ind_cnt_spa_ses_hin_wly_grk_urd_lat_mol_qcu_bos_lit_swe_lda_gam_prs_amh_mcd_tag_scr_zul_ukr_cic_bat_tha_sid_knd_yor_ven_aze_por_dut_uzb_bem_vie_aeg_igb_xho_tsn	-0.0773370917110361	-0.182308087156522	0.855737759846449
343	chh_rom_lda_hin_sid_hau_tig_mcd_azi_uzb_ven_jav_ses_grk_svk_bsq_ctl_mlt_swa_cnt_bul_ukr_moo_nor_ewe_ita_est_dyu_bam_fin_pan_aeg_geo_fre_rus_swe_guj_heb_amh_lat_hun_tsw_ind_spa_mly_jpn_tml_kor_glc_krd_swt_arw_bat_cze_gam_mao_mnd_eng_akn_scr_amr_slo_bos_alb_por_qcu_mol_dut_urd_dgb_owc_afr_sod_lit_tag_ger_igb_prs_xho_sun_tha_wly_knd_fbf_bem_aze_pol_ben_tur_zul_vie_anl_tsn_cic_yor	-0.585316540187096	-1.40307113243089	0.163925488915389
344	owc_eng_ven_grk_chh_mlt_heb_prs_aze_tur_dyu_mly_tsw_cze_pan_bsq_bul_anl_akn_cnt_ukr_svk_swa_ger_moo_pol_hun_zul_cic_fin_arw_gam_geo_urd_por_krd_spa_tig_amr_ita_est_ses_tag_nor_ind_jpn_tml_kor_lit_ben_xho_dut_bat_slo_hau_sun_mnd_rom_dgb_scr_amh_rus_mcd_fre_ctl_qcu_afr_guj_glc_yor_sid_bos_aeg_lat_jav_mol_lda_alb_fbf_mao_tha_sod_knd_igb_swt_uzb_hin_swe_azi_tsn_vie_wly_bem_ewe_bam	-0.803920115461305	-1.93505362269368	0.0560221765173929
345	tig_spa_swa_rom_sod_amh_gam_glc_tur_aze_xho_tag_cic_bul_ukr_bsq_mol_mlt_yor_cnt_scr_afr_dgb_ben_dyu_prs_est_swt_ses_hun_cze_heb_geo_svk_grk_dut_lit_owc_hau_urd_fin_lda_bat_fre_sun_jpn_knd_kor_slo_swe_fbf_ger_ind_rus_aeg_mly_mnd_por_ven_ctl_sid_ita_pan_mcd_lat_qcu_nor_hin_eng_tsw_chh_arw_anl_krd_jav_guj_igb_alb_akn_mao_tha_wly_tml_ewe_tsn_uzb_pol_bos_azi_bem_vie_amr_moo_zul_bam	-0.207624030873775	-0.490789620813188	0.624731341996769
346	anl_ukr_swt_mcd_mlt_tig_aeg_cze_azi_aze_ewe_sun_ses_eng_rus_bsq_lat_gam_bam_cnt_glc_mol_akn_lit_tsw_por_hun_lda_swa_fin_pan_wly_geo_arw_pol_ben_dut_owc_amr_guj_est_fbf_bat_ctl_mly_jpn_tml_kor_fre_hin_yor_bul_tag_ger_heb_jav_mnd_alb_bem_bos_sod_prs_nor_svk_ita_qcu_urd_swe_slo_moo_amh_afr_hau_krd_mao_scr_dyu_grk_xho_ind_tha_chh_knd_tsn_dgb_tur_spa_rom_uzb_zul_vie_sid_ven_igb_cic	0.244111690690966	0.57430520073857	0.567147827420804
347	gam_urd_swa_nor_chh_owc_aeg_swe_tur_aze_akn_sun_swt_arw_ger_bsq_ctl_amh_bem_mnd_mol_rus_dyu_guj_cic_pol_hun_tsw_fbf_fin_ben_mlt_geo_svk_fre_bul_bos_amr_sod_alb_est_xho_tag_glc_mao_jpn_tml_kor_spa_afr_lda_eng_bat_grk_wly_mly_cnt_hin_yor_scr_hau_pan_prs_ukr_mcd_qcu_rom_cze_slo_ses_tig_ita_sid_dut_jav_por_moo_krd_ven_ind_tha_heb_knd_tsn_ewe_uzb_lit_lat_azi_bam_vie_anl_zul_igb_dgb	-0.716040633426751	-1.71702350358596	0.0893035363085485
348	amr_svk_dgb_eng_heb_wly_mlt_glc_tur_aze_bem_tag_ses_ger_lit_bsq_scr_owc_ven_cnt_mcd_mol_ewe_ben_dyu_prs_fin_moo_xho_hun_fre_anl_geo_rom_krd_dut_bos_aeg_sod_spa_est_lda_bat_pol_mao_jpn_knd_kor_guj_rus_bam_ita_sun_lat_chh_mly_mnd_hin_cic_bul_amh_nor_grk_ukr_por_qcu_alb_slo_ctl_zul_gam_swe_hau_afr_jav_cze_yor_urd_fbf_ind_tha_sid_tml_tsw_igb_azi_arw_pan_uzb_swt_vie_tig_tsn_akn_swa	-0.543498612839696	-1.29630033065666	0.198079598871365
349	owc_alb_tsw_ukr_wly_sod_mlt_arw_aze_tur_lda_mao_moo_lat_urd_bsq_prs_sid_fbf_mnd_ger_bos_bam_krd_akn_pan_hun_yor_dyu_fin_fre_anl_geo_afr_lit_pol_rus_aeg_tig_ctl_est_zul_mly_mol_tag_jpn_knd_kor_swe_guj_bem_mcd_ind_bul_heb_jav_cnt_cze_dgb_nor_hau_svk_ben_rom_hin_qcu_scr_eng_slo_swa_amr_por_chh_grk_sun_glc_ewe_ita_ven_bat_tha_gam_tml_ses_xho_uzb_spa_dut_azi_cic_vie_amh_tsn_swt_igb	-0.377902982797458	-0.897073941887049	0.371995849631006
350	chh_slo_yor_rus_hau_owc_wly_ger_tur_aze_ven_tag_dyu_nor_ukr_bsq_lit_mlt_bam_cnt_grk_pol_swt_mol_igb_mcd_hun_moo_fbf_est_afr_amh_geo_ita_prs_fre_bos_amr_sid_ben_fin_lda_mly_pan_jav_jpn_knd_kor_spa_swe_cic_scr_bat_por_heb_ind_mnd_dut_dgb_eng_aeg_alb_rom_krd_lat_qcu_urd_bul_cze_zul_sod_ctl_anl_svk_mao_arw_akn_guj_tsn_sun_tha_gam_tml_bem_tsw_uzb_glc_hin_azi_ewe_vie_tig_xho_ses_swa	0.992857585084369	2.37309316505779	0.0196978571683765
351	mlt_eng_bem_rom_amh_chh_sod_guj_azi_aze_swa_ind_lda_pol_arw_bsq_alb_amr_moo_mnd_spa_por_zul_slo_bam_swe_hun_yor_ses_fin_dut_tig_geo_pan_ctl_lat_afr_sid_aeg_prs_est_xho_mly_nor_bat_jpn_tml_kor_glc_ita_igb_scr_sun_lit_owc_jav_cnt_hin_swt_krd_wly_cze_mol_bul_rus_qcu_ben_urd_ukr_ewe_hau_grk_gam_svk_mao_fre_tsw_mcd_dyu_tag_tha_anl_knd_akn_dgb_uzb_bos_ger_tur_ven_vie_heb_cic_tsn_fbf	-0.834632136477428	-2.01043865026862	0.0472810725960344
352	amr_rus_ses_pol_aeg_wly_hau_scr_aze_tur_dyu_mly_akn_urd_lat_bsq_rom_chh_igb_mnd_ukr_eng_bam_grk_ven_arw_fin_swa_tsw_hun_dut_sod_geo_nor_glc_afr_bos_sid_gam_ctl_est_moo_jav_prs_sun_jpn_knd_kor_pan_krd_yor_cze_ind_por_amh_bat_cnt_ita_dgb_mcd_tig_svk_hin_mol_slo_qcu_fre_spa_ger_xho_anl_lit_mlt_alb_mao_bul_zul_guj_tsn_tag_tha_owc_tml_ewe_fbf_azi_swe_ben_uzb_cic_vie_heb_swt_bem_lda	-0.119002872124168	-0.280520223094064	0.779701491763998
353	sod_alb_ses_cze_sid_aeg_amh_afr_uzb_azi_bem_jav_zul_nor_bul_bsq_lit_wly_swa_mnd_grk_ukr_tsw_guj_fbf_swe_hun_lda_swt_est_rom_heb_geo_bos_glc_ben_hin_tig_chh_mcd_fin_yor_mly_scr_mao_jpn_knd_kor_prs_ctl_bam_lat_tag_pol_owc_sun_cnt_ita_ewe_spa_anl_krd_rus_mol_ger_qcu_por_pan_svk_xho_mlt_eng_amr_arw_ind_fre_moo_urd_igb_bat_tha_hau_tml_dgb_ven_aze_dut_slo_tur_tsn_vie_gam_cic_akn_dyu	-0.0469708133998627	-0.110847707649357	0.911975983765564
354	hau_spa_ven_bos_sid_sod_aeg_pan_tur_azi_zul_tag_swa_scr_prs_bsq_pol_amh_akn_mnd_nor_ben_lda_rom_dyu_svk_fin_dgb_cic_hun_lit_amr_geo_ita_ger_ukr_ctl_owc_tig_afr_est_igb_mly_slo_jav_jpn_tml_kor_rus_hin_fbf_guj_bat_lat_anl_ind_cnt_dut_yor_eng_mlt_por_swe_krd_arw_qcu_glc_urd_mcd_bam_heb_bul_chh_cze_mao_grk_tsw_alb_tsn_sun_tha_gam_knd_swt_ses_aze_fre_mol_uzb_bem_vie_wly_ewe_xho_moo	-0.105662994656407	-0.249151529786461	0.80379300748609
355	gam_spa_akn_afr_chh_sid_sod_ita_azi_aze_bam_jav_lda_ben_lit_bsq_nor_amh_tsw_mnd_rus_ukr_swt_krd_swa_por_fin_cic_dgb_hun_cze_aeg_geo_eng_bos_arw_lat_tig_wly_urd_est_tsn_mao_scr_mly_jpn_knd_kor_guj_mol_bem_glc_tag_bul_owc_bat_cnt_ger_ewe_hin_hau_prs_rom_fre_mcd_qcu_grk_dut_swe_dyu_anl_slo_mlt_pan_sun_pol_yor_ctl_zul_ind_tha_heb_tml_ven_igb_tur_svk_alb_uzb_xho_vie_amr_fbf_moo_ses	-0.277578675324918	-0.657904146431478	0.512224956103239
356	gam_nor_ses_spa_heb_owc_tig_slo_aze_uzb_moo_mao_xho_hin_mcd_bsq_svk_wly_swt_cnt_krd_bos_zul_guj_swa_lat_fin_bem_cic_est_prs_mlt_geo_afr_urd_rus_pol_aeg_amh_lit_hun_bam_jav_por_bat_jpn_tml_kor_mol_grk_tsn_ctl_mly_alb_chh_sun_mnd_ita_fbf_ger_hau_arw_ukr_pan_fre_qcu_scr_eng_swe_dgb_amr_rom_sid_glc_ind_bul_igb_cze_akn_tag_tha_sod_knd_dyu_tsw_tur_dut_ben_azi_yor_vie_anl_ewe_ven_lda	-0.298560720324476	-0.708163136680975	0.480615114218956
357	mlt_ita_ses_eng_sod_gam_wly_cze_uzb_tur_yor_mao_xho_arw_ben_bsq_rom_hau_cic_mnd_glc_svk_moo_grk_zul_urd_est_fbf_tsn_fin_lat_sid_geo_mcd_ukr_bul_guj_amr_heb_ger_hun_swt_jav_slo_sun_jpn_tml_kor_prs_alb_dgb_rus_ind_spa_tig_bat_cnt_bos_bam_lit_anl_por_hin_afr_swe_qcu_pan_dut_scr_igb_owc_pol_chh_mol_mly_fre_tsw_krd_ven_tag_tha_amh_knd_akn_ewe_aze_ctl_nor_azi_dyu_vie_aeg_bem_swa_lda	-0.138518049249267	-0.32697820288118	0.744419175366237
358	gam_rus_igb_grk_hau_owc_sod_bul_aze_uzb_dgb_sun_dyu_pan_nor_bsq_krd_tig_yor_mnd_guj_arw_ewe_urd_akn_prs_fin_swa_lda_hun_pol_sid_geo_svk_fre_bos_cze_amr_aeg_ben_est_bem_tag_ita_ind_jpn_knd_kor_por_hin_tsw_eng_bat_alb_anl_mly_cnt_mol_ses_lit_wly_swe_rom_glc_mcd_qcu_ukr_ctl_spa_xho_mlt_lat_amh_slo_jav_dut_ven_afr_tsn_mao_tha_heb_tml_swt_bam_tur_ger_scr_azi_moo_vie_chh_zul_cic_fbf	-0.136147210313926	-0.321000388157973	0.748930339715888
359	amr_ukr_igb_prs_amh_sid_owc_mcd_uzb_tur_dyu_ind_yor_por_spa_bsq_krd_aeg_zul_cnt_eng_nor_ewe_afr_tsn_svk_hun_fbf_tsw_est_lit_tig_geo_rus_cze_ita_lat_chh_mlt_bos_fin_ses_tag_mol_bat_jpn_tml_kor_urd_arw_lda_dut_jav_scr_gam_mly_mnd_rom_xho_glc_anl_slo_alb_pol_ben_qcu_hin_fre_ctl_moo_wly_bul_sod_grk_mao_ger_ven_guj_akn_sun_tha_hau_knd_cic_swa_aze_swe_pan_azi_bem_vie_heb_bam_dgb_swt	-0.770278724596568	-1.84852839133831	0.0677034633787364
360	amh_fre_yor_por_wly_gam_heb_eng_tur_uzb_xho_sun_bam_scr_ita_bsq_krd_tig_dgb_mnd_ctl_lat_tsw_cze_cic_lit_hun_zul_moo_fin_pan_sod_geo_nor_pol_ukr_hin_amr_mlt_alb_est_fbf_tag_guj_bat_jpn_knd_kor_swe_slo_swt_rus_ind_bul_chh_jav_cnt_ger_dyu_ben_aeg_grk_glc_prs_afr_qcu_spa_rom_dut_akn_hau_urd_anl_arw_mly_bos_ewe_svk_igb_mao_tha_sid_tml_lda_bem_azi_mol_mcd_aze_tsn_vie_owc_ses_ven_swa	0.16081803010085	0.378702050964048	0.705772294582577
361	sid_guj_lda_eng_wly_mlt_owc_slo_azi_tur_bem_ind_yor_hin_ben_bsq_ita_anl_zul_cnt_ukr_mcd_swa_svk_bam_lit_est_swt_ven_fin_prs_aeg_geo_mol_grk_dut_swe_gam_amh_bul_hun_tsw_mao_por_jav_jpn_knd_kor_cze_krd_dgb_ctl_mly_rus_heb_sun_mnd_bos_igb_glc_amr_fre_spa_scr_nor_qcu_afr_urd_alb_dyu_chh_lat_hau_pol_tag_ger_tsn_rom_xho_bat_tha_tig_tml_fbf_cic_aze_pan_arw_uzb_akn_vie_sod_ewe_moo_ses	-0.297590282286602	-0.703838577452348	0.483291867558765
362	heb_swe_swa_krd_amh_mlt_hau_scr_azi_uzb_akn_mly_ewe_nor_bos_bsq_grk_aeg_dyu_cnt_glc_slo_xho_bul_cic_pol_hun_tsw_ven_fin_hin_owc_geo_mol_spa_lit_por_amr_chh_ukr_est_tsn_jav_urd_mao_jpn_knd_kor_ita_ctl_fbf_alb_bat_dut_wly_tag_mnd_arw_yor_afr_sod_ger_eng_lat_mcd_qcu_ben_fre_cze_lda_gam_guj_anl_rom_ind_svk_ses_prs_swt_sun_tha_sid_tml_bem_bam_tur_rus_pan_aze_igb_vie_tig_dgb_moo_zul	-0.550466646666358	-1.31086931453121	0.193129682114206
363	sid_ctl_swa_guj_mlt_sod_wly_pan_aze_uzb_tsw_sun_ses_por_mcd_bsq_ben_aeg_swt_cnt_cze_lit_akn_ger_bam_grk_fin_fbf_tsn_hun_hin_heb_geo_prs_arw_rom_dut_owc_amr_krd_est_dgb_mao_fre_bat_jpn_knd_kor_afr_spa_yor_mol_jav_rus_gam_tag_mnd_urd_cic_slo_amh_eng_pol_bul_alb_qcu_swe_bos_ita_xho_chh_glc_tig_ukr_ind_svk_lda_nor_moo_mly_tha_hau_tml_ewe_igb_tur_scr_lat_azi_zul_vie_anl_dyu_bem_ven	-1.4184485797888	-3.58015606115119	0.00054819149806352
364	anl_slo_dgb_grk_gam_amr_mlt_eng_azi_tur_igb_jav_swt_nor_cze_bsq_swe_aeg_cic_cnt_ben_pan_akn_ita_tsn_rom_est_dyu_bem_hun_svk_wly_geo_mol_glc_bos_alb_tig_sid_lat_fin_zul_bat_dut_mly_jpn_knd_kor_lit_por_ses_scr_mao_guj_sod_ind_mnd_bul_swa_krd_amh_rus_ctl_fre_pol_qcu_afr_prs_hin_ewe_hau_ger_chh_ukr_tag_urd_tsw_spa_xho_sun_tha_heb_tml_moo_ven_aze_mcd_arw_uzb_bam_vie_owc_fbf_yor_lda	-0.703487877308813	-1.68594239485297	0.0951592594754666
365	owc_rom_swt_scr_amr_chh_wly_lat_uzb_tur_dgb_sun_tsw_grk_bul_bsq_pol_sod_tsn_mnd_bos_prs_ses_krd_igb_fre_hun_ewe_lda_est_ctl_amh_geo_mcd_hin_alb_ger_anl_tig_ita_fin_bem_mly_slo_bat_jpn_tml_kor_mol_afr_moo_ben_mao_nor_hau_tag_cnt_spa_yor_rus_mlt_guj_dut_eng_ukr_qcu_por_swe_svk_zul_sid_lit_gam_glc_jav_cze_swa_pan_dyu_ind_tha_heb_knd_akn_xho_azi_arw_urd_aze_ven_vie_aeg_cic_fbf_bam	0.0748718182711422	0.176599861809495	0.860206717495367
366	mlt_rom_xho_alb_gam_tig_anl_grk_tur_azi_cic_jav_ven_mol_mcd_bsq_arw_owc_igb_cnt_scr_pol_yor_slo_akn_nor_est_tsw_fbf_hun_svk_amr_geo_rus_urd_hin_eng_heb_sod_afr_fin_bem_ind_prs_sun_jpn_knd_kor_ita_dut_zul_spa_mao_ukr_sid_tag_mnd_pan_tsn_ger_hau_swe_por_ctl_lit_qcu_krd_bos_bul_dyu_chh_lat_aeg_fre_bat_cze_swt_glc_bam_mly_tha_amh_tml_lda_swa_aze_guj_ben_uzb_dgb_vie_wly_ewe_ses_moo	-0.972935806735583	-2.37374825512785	0.0196649946530952
367	mlt_scr_tsw_eng_sod_owc_chh_bos_tur_aze_moo_mly_bam_lat_urd_bsq_swe_aeg_ven_mnd_krd_pol_lda_ukr_swa_bul_fin_zul_igb_hun_ita_gam_geo_ger_slo_ben_lit_heb_hau_afr_est_dyu_mao_alb_sun_jpn_knd_kor_spa_prs_xho_nor_tag_pan_wly_jav_cnt_mol_akn_fre_amh_ctl_grk_arw_mcd_qcu_hin_dut_cze_fbf_anl_svk_tig_rus_ind_rom_ses_por_dgb_bat_tha_amr_tml_cic_yor_uzb_guj_glc_azi_bem_vie_sid_ewe_tsn_swt	-0.46266229292563	-1.10030313891398	0.27403997956998
368	aeg_bul_ewe_dut_anl_hau_mlt_ben_uzb_tur_ses_jav_tsn_nor_prs_bsq_mol_gam_dyu_cnt_guj_pan_swa_alb_moo_swe_hun_dgb_zul_est_urd_tig_geo_ger_svk_rom_eng_amr_chh_glc_fin_cic_mly_slo_ind_jpn_knd_kor_ukr_ita_ven_pol_bat_hin_wly_sun_mnd_grk_igb_arw_amh_bos_spa_afr_scr_qcu_por_mcd_lit_lda_sid_krd_owc_fre_mao_ctl_tsw_cze_fbf_tag_tha_sod_tml_bem_swt_aze_rus_lat_azi_akn_vie_heb_yor_bam_xho	-0.917501929616142	-2.22596657440407	0.0284321962085262
369	amr_slo_dgb_pan_aeg_chh_sid_swe_tur_uzb_bem_tag_tsw_rus_spa_bsq_por_amh_xho_mnd_bos_ger_cic_bul_ewe_urd_fin_swa_bam_hun_lit_gam_geo_mcd_dut_svk_arw_wly_sod_cze_est_ses_ind_mol_jav_jpn_tml_kor_pol_afr_fbf_ukr_bat_eng_hau_mly_cnt_alb_swt_ctl_anl_scr_nor_prs_hin_qcu_krd_guj_ben_dyu_mlt_glc_heb_grk_mao_ita_akn_fre_ven_sun_tha_owc_knd_lda_yor_aze_rom_lat_azi_tsn_vie_tig_zul_igb_moo	0.584677561148786	1.38427977750291	0.169585541984776
370	owc_swe_akn_hin_heb_chh_sod_fre_tur_azi_ewe_sun_tsn_krd_prs_bsq_por_sid_bem_cnt_lat_lit_tsw_scr_dgb_nor_est_bam_yor_fin_spa_tig_geo_arw_bul_dut_ukr_amr_anl_rom_hun_ses_mao_ben_mly_jpn_knd_kor_eng_pan_ven_pol_jav_afr_mlt_bat_mnd_ita_fbf_alb_amh_slo_glc_mol_grk_qcu_ctl_rus_mcd_moo_hau_urd_wly_cze_ind_svk_xho_ger_dyu_tag_tha_aeg_tml_swa_swt_uzb_bos_guj_aze_lda_vie_gam_igb_cic_zul	-0.699522741872351	-1.67919667662583	0.0964705815532756
371	chh_prs_bam_ukr_tig_amr_hau_bul_tur_uzb_lda_mly_tsn_rus_guj_bsq_grk_anl_igb_mnd_ben_cze_swt_mol_ses_pan_est_dyu_dgb_hun_lat_owc_geo_ctl_ita_slo_rom_gam_aeg_eng_fin_fbf_bat_fre_jav_jpn_knd_kor_mcd_hin_moo_lit_mao_dut_heb_tag_cnt_svk_akn_afr_amh_urd_spa_por_swe_qcu_arw_glc_alb_swa_wly_krd_sod_pol_sun_scr_bem_ger_cic_ind_tha_sid_tml_xho_ewe_azi_nor_bos_aze_tsw_vie_mlt_ven_zul_yor	-0.663900613167703	-1.58900131710821	0.115454119510907
372	sid_bos_tsn_rus_amr_amh_mlt_swe_tur_aze_ses_jav_akn_mol_pol_bsq_ger_heb_cic_cnt_bul_afr_moo_arw_ewe_hin_est_dgb_ven_fin_prs_sod_geo_fre_eng_krd_ukr_tig_wly_guj_hun_swt_bat_urd_sun_jpn_tml_kor_por_slo_igb_svk_mly_nor_hau_tag_mnd_ben_bam_dut_owc_lit_cze_alb_pan_qcu_mcd_scr_ctl_yor_chh_ita_gam_lat_ind_spa_dyu_rom_fbf_mao_tha_anl_knd_bem_lda_azi_glc_grk_uzb_zul_vie_aeg_xho_swa_tsw	-0.25370693523547	-0.600089021978188	0.549906349705045
373	heb_urd_swt_eng_amr_sid_owc_mol_uzb_azi_akn_bat_ven_spa_prs_bsq_ger_chh_tsw_mnd_bos_afr_bem_glc_ewe_lat_est_fbf_zul_hun_grk_mlt_geo_lit_pol_cze_alb_amh_sod_pan_fin_moo_jav_arw_mao_jpn_tml_kor_nor_swe_yor_krd_tag_ctl_gam_mly_cnt_bul_ses_scr_aeg_svk_dut_fre_rom_qcu_rus_mcd_guj_igb_hau_slo_tig_ben_ind_ita_xho_ukr_swa_sun_tha_wly_knd_dyu_dgb_aze_por_hin_tur_bam_vie_anl_tsn_cic_lda	-0.248637461170223	-0.588156172411559	0.557853082604137
374	heb_pan_ses_ukr_sid_mlt_owc_rom_uzb_aze_fbf_tag_bem_mol_pol_bsq_eng_amh_cic_cnt_por_swe_swa_rus_ven_nor_est_ewe_swt_hun_alb_chh_geo_scr_lat_slo_guj_anl_sod_dut_fin_dyu_ind_grk_bat_jpn_knd_kor_glc_prs_dgb_hin_mao_lit_hau_mly_mnd_krd_moo_svk_aeg_ita_spa_afr_bul_qcu_arw_cze_ger_tsn_tig_urd_wly_bos_sun_mcd_tsw_ctl_igb_jav_tha_gam_tml_xho_yor_tur_ben_fre_azi_zul_vie_amr_lda_bam_akn	-0.211251446803661	-0.498982979453145	0.618969644968384
375	owc_mcd_moo_bul_sid_heb_sod_swe_tur_azi_swt_ind_yor_ukr_mol_bsq_krd_anl_zul_cnt_bos_afr_xho_eng_ven_cze_est_ewe_dgb_hun_nor_hau_geo_ctl_ita_glc_lit_aeg_amr_scr_fin_tsn_mly_spa_bat_jpn_knd_kor_arw_rus_tsw_ben_sun_svk_gam_jav_mnd_por_lda_grk_chh_pol_hin_dut_alb_qcu_urd_slo_ger_dyu_tig_guj_wly_lat_tag_fre_ses_rom_cic_mao_tha_amh_tml_igb_akn_uzb_pan_prs_aze_fbf_vie_mlt_bam_swa_bem	-0.97968899783657	-2.3833231055862	0.0191901960731678
376	amr_slo_xho_bul_sid_chh_sod_mol_uzb_azi_bam_bat_cic_rus_mcd_bsq_ger_gam_akn_mnd_arw_bos_ses_ctl_ven_svk_est_ewe_moo_hun_alb_wly_geo_cze_scr_urd_swe_hau_amh_por_fin_swa_mly_afr_mao_jpn_knd_kor_hin_pan_zul_dut_sun_rom_aeg_ind_cnt_ukr_tsn_eng_tig_ita_glc_krd_prs_qcu_pol_grk_nor_swt_mlt_guj_owc_ben_jav_lat_dyu_spa_igb_tag_tha_heb_tml_tsw_bem_tur_fre_lit_aze_lda_vie_anl_fbf_dgb_yor	-0.541635348062743	-1.29032222915957	0.200137767612503
377	chh_lit_igb_alb_gam_heb_wly_glc_aze_tur_moo_sun_xho_pol_nor_bsq_scr_owc_bam_cnt_bos_grk_fbf_spa_akn_mcd_est_ses_ewe_hun_lat_amh_geo_por_arw_svk_guj_sid_anl_dut_fin_yor_mao_mol_ind_jpn_tml_kor_cze_hin_lda_ben_jav_ita_sod_mly_mnd_eng_dyu_ger_amr_pan_slo_rom_ukr_qcu_urd_fre_afr_bem_tig_krd_hau_swe_bat_prs_swa_ctl_ven_tag_tha_mlt_knd_tsw_swt_uzb_rus_bul_azi_dgb_vie_aeg_cic_zul_tsn	-0.997330677195989	-2.43538665743436	0.0167824316269557
378	hau_alb_ses_ben_amh_chh_sid_pan_uzb_aze_moo_jav_fbf_pol_scr_bsq_ita_owc_dgb_cnt_rus_ukr_akn_nor_bem_mcd_hun_bam_swa_fin_eng_sod_geo_por_mol_rom_spa_amr_anl_ger_est_dyu_mly_arw_bat_jpn_knd_kor_hin_grk_ewe_slo_sun_bos_gam_mao_mnd_glc_tsw_swe_tig_bul_urd_prs_dut_qcu_cze_krd_afr_zul_aeg_ctl_mlt_guj_ind_lit_cic_lat_tsn_tag_tha_wly_tml_xho_igb_azi_svk_fre_tur_lda_vie_heb_ven_yor_swt	-0.731054229519887	-1.75789861106731	0.082054986255049
379	heb_slo_yor_ger_gam_amh_aeg_alb_aze_azi_tsn_ind_tsw_ctl_mol_bsq_spa_owc_swa_cnt_afr_glc_lda_rus_cic_por_hun_ses_akn_est_eng_chh_geo_krd_urd_ita_scr_amr_mlt_pan_fin_fbf_mly_arw_tag_jpn_knd_kor_lit_fre_bem_bul_sun_svk_anl_mao_mnd_swe_ewe_hin_hau_bos_guj_grk_nor_qcu_pol_dut_prs_dgb_wly_ukr_sod_lat_jav_cze_moo_rom_swt_bat_tha_tig_tml_igb_bam_tur_ben_mcd_uzb_ven_vie_sid_zul_dyu_xho	-0.124181715002038	-0.293073175110429	0.770119166351537
380	owc_afr_swt_pan_wly_sid_tig_swe_aze_tur_swa_tag_xho_ukr_spa_bsq_svk_amh_lda_mnd_por_slo_akn_ita_tsn_pol_fin_tsw_ses_hun_mcd_anl_geo_bos_glc_ctl_nor_mlt_chh_lit_est_dgb_mly_cze_ind_jpn_knd_kor_hin_mol_ven_scr_mao_eng_amr_jav_cnt_arw_ewe_urd_heb_ger_guj_rus_lat_qcu_ben_fre_rom_igb_gam_krd_sod_bul_sun_prs_cic_grk_dyu_bat_tha_hau_tml_zul_bam_uzb_dut_alb_azi_fbf_vie_aeg_yor_moo_bem	-0.14422807721054	-0.340523981917988	0.734229972634733
381	aeg_nor_tsn_grk_sid_sod_gam_arw_azi_aze_tsw_jav_dgb_ita_spa_bsq_prs_anl_zul_mnd_glc_bos_bem_mol_ven_cze_hun_igb_cic_fin_rom_wly_geo_rus_ukr_ctl_mcd_heb_chh_eng_est_lda_tag_dut_mao_jpn_knd_kor_ger_krd_ewe_pol_bat_hin_owc_mly_cnt_ben_moo_urd_tig_scr_lat_lit_alb_qcu_slo_pan_svk_ses_hau_fre_mlt_afr_sun_por_yor_guj_swt_ind_tha_amr_tml_xho_bam_uzb_bul_swe_tur_fbf_vie_amh_akn_dyu_swa	-0.0251767589120946	-0.059296267002702	0.952843365104437
382	aeg_arw_bem_ita_heb_owc_chh_urd_uzb_aze_yor_ind_xho_afr_mol_bsq_dut_anl_dyu_cnt_spa_lat_lda_swe_ses_rom_est_moo_fbf_fin_pan_sod_geo_krd_hin_fre_eng_amr_mlt_nor_hun_dgb_bat_por_sun_jpn_knd_kor_grk_alb_tsw_mcd_jav_svk_sid_mao_mnd_ben_swt_pol_tig_lit_cze_ctl_guj_qcu_bos_rus_glc_bam_wly_ger_amh_bul_tag_scr_akn_slo_zul_mly_tha_hau_tml_ven_igb_azi_ukr_prs_tur_swa_vie_gam_tsn_cic_ewe	-0.756353578410221	-1.81691117891783	0.0724516534640192
383	sid_por_cic_eng_chh_sod_owc_fre_tur_aze_bem_bat_zul_prs_cze_bsq_afr_mlt_dgb_cnt_arw_ben_tsn_ita_lda_spa_hun_swa_xho_fin_svk_wly_geo_ukr_swe_nor_krd_heb_tig_pol_est_tsw_ind_ger_jav_jpn_knd_kor_alb_pan_ewe_grk_mao_hin_anl_mly_mnd_mol_akn_guj_gam_bul_rom_lat_ctl_qcu_dut_urd_bos_yor_hau_glc_amh_mcd_tag_slo_moo_rus_ven_sun_tha_aeg_tml_igb_fbf_azi_scr_lit_uzb_ses_vie_amr_dyu_bam_swt	-0.666227426988963	-1.59543764102729	0.114007222664397
384	amr_ita_tsw_grk_mlt_heb_chh_spa_aze_azi_igb_ind_dgb_prs_krd_bsq_slo_hau_cic_cnt_swe_alb_lda_eng_swt_por_fin_ses_bam_est_ger_sid_geo_cze_pol_arw_afr_wly_owc_pan_hun_dyu_bat_lit_sun_jpn_tml_kor_ctl_mol_tsn_ben_mly_urd_tig_jav_mnd_mcd_xho_bos_aeg_nor_glc_fre_ukr_qcu_rom_dut_guj_zul_anl_lat_sod_hin_mao_svk_yor_bul_akn_tag_tha_amh_knd_swa_ven_tur_scr_rus_uzb_ewe_vie_gam_fbf_moo_bem	0.414696809103187	0.977840394422963	0.330690082563063
385	owc_ben_akn_arw_heb_amr_anl_prs_azi_uzb_dgb_tag_bam_swe_eng_bsq_mol_amh_zul_cnt_ger_lat_cic_glc_lda_nor_est_xho_dyu_hun_hin_sod_geo_alb_cze_krd_grk_sid_wly_pan_fin_fbf_mao_slo_jav_jpn_knd_kor_svk_pol_ses_ita_sun_rus_chh_mly_mnd_urd_tsn_bul_tig_bos_dut_afr_spa_qcu_rom_guj_ukr_swa_mlt_fre_gam_mcd_bat_lit_bem_ctl_swt_ind_tha_hau_tml_ewe_yor_aze_por_scr_tur_ven_vie_aeg_igb_tsw_moo	-0.953561907324293	-2.32758909262665	0.0221032223479855
386	anl_grk_lda_svk_tig_gam_aeg_cze_uzb_aze_fbf_sun_dyu_lit_scr_bsq_nor_hau_swt_mnd_ukr_urd_moo_fre_ewe_eng_est_ven_akn_fin_glc_heb_geo_swe_pan_ger_rom_owc_sid_bos_hun_dgb_ind_bul_tag_jpn_knd_kor_prs_hin_ses_ben_jav_guj_amr_bat_cnt_afr_swa_alb_wly_krd_por_rus_spa_qcu_lat_ctl_pol_tsw_mlt_mol_sod_arw_mly_dut_cic_ita_igb_mao_tha_chh_tml_bam_bem_azi_mcd_slo_tur_yor_vie_amh_zul_xho_tsn	-0.671808255503313	-1.61309225714846	0.110112820821058
387	sod_mcd_ses_lat_hau_chh_wly_slo_uzb_tur_swt_sun_igb_bos_krd_bsq_hin_mlt_yor_mnd_ger_ben_akn_urd_zul_pol_est_fbf_tsw_fin_guj_gam_geo_pan_fre_swe_spa_amh_anl_prs_hun_ewe_mly_rom_jav_jpn_knd_kor_svk_glc_lda_por_bat_ctl_aeg_ind_cnt_eng_bem_grk_owc_ukr_bul_rus_arw_qcu_lit_dut_nor_moo_tig_scr_sid_ita_tag_cze_dgb_alb_cic_mao_tha_amr_tml_bam_ven_aze_afr_mol_azi_dyu_vie_heb_xho_swa_tsn	0.202473333053002	0.47625850714192	0.635007222553643
388	gam_glc_lda_eng_tig_amh_wly_rus_tur_aze_tsw_bat_igb_por_krd_bsq_mol_aeg_ewe_mnd_cze_ger_fbf_ben_swt_bos_est_cic_zul_hun_fre_chh_geo_spa_bul_rom_ita_anl_amr_lit_fin_moo_sun_lat_mly_jpn_knd_kor_dut_hin_xho_swe_mao_pol_sid_jav_cnt_slo_swa_svk_hau_ctl_urd_alb_afr_qcu_nor_scr_guj_dgb_sod_mcd_heb_grk_tag_pan_ses_arw_yor_ind_tha_owc_tml_akn_bam_azi_prs_ukr_uzb_tsn_vie_mlt_ven_dyu_bem	-0.0640224087085648	-0.150970405942877	0.880326044453579
389	mlt_cze_dyu_lit_amr_gam_heb_ctl_tur_uzb_ses_sun_bem_pol_eng_bsq_alb_hau_zul_cnt_bul_afr_swa_guj_dgb_slo_est_tsn_ven_hun_lat_owc_geo_spa_nor_svk_mcd_anl_aeg_mol_fin_yor_tag_dut_bat_jpn_knd_kor_glc_pan_bam_arw_mly_por_chh_jav_mnd_ger_xho_bos_amh_rom_urd_grk_prs_qcu_krd_ita_rus_lda_sid_ukr_tig_swe_mao_hin_igb_fre_moo_ind_tha_wly_tml_ewe_tsw_azi_scr_ben_aze_cic_vie_sod_fbf_akn_swt	-0.797585726195439	-1.92097914484331	0.0577972989267333
390	wly_fre_zul_bul_anl_owc_aeg_prs_tur_aze_fbf_mao_ewe_por_svk_bsq_afr_tig_tsn_cnt_rus_hin_dyu_spa_igb_ben_est_xho_bam_fin_guj_sid_geo_dut_krd_swe_lit_heb_amr_mcd_hun_tsw_ind_pol_tag_jpn_knd_kor_nor_bos_ven_ctl_mly_grk_hau_bat_mnd_cze_ses_rom_mlt_lat_alb_scr_ger_qcu_mol_glc_ukr_lda_sod_pan_amh_eng_sun_slo_swa_ita_moo_jav_tha_gam_tml_cic_akn_uzb_urd_arw_azi_bem_vie_chh_yor_dgb_swt	0.160888059694387	0.378679274899607	0.70578915236162
391	tig_lat_zul_cze_hau_amh_amr_lit_uzb_aze_lda_bat_ses_fre_ctl_bsq_rus_sod_yor_mnd_ita_mcd_igb_ben_ven_glc_fin_swt_tsn_est_slo_chh_geo_pan_nor_hin_svk_owc_mlt_dut_hun_bem_jav_scr_sun_jpn_knd_kor_ger_rom_dyu_krd_mao_por_wly_mly_cnt_mol_fbf_bos_aeg_grk_bul_eng_guj_qcu_swe_spa_ukr_dgb_sid_pol_heb_urd_tag_afr_bam_arw_akn_ind_tha_anl_tml_swa_ewe_tur_alb_prs_azi_cic_vie_gam_xho_moo_tsw	0.21693067908236	0.510346241457775	0.611018105906586
392	sid_nor_dgb_guj_anl_amh_mlt_cze_aze_azi_zul_bat_cic_ctl_arw_bsq_mcd_aeg_fbf_mnd_prs_alb_tsn_ita_ses_bos_hun_swa_bam_est_scr_gam_geo_urd_pan_por_swe_hau_amr_mol_fin_igb_ind_ger_jav_jpn_tml_kor_spa_eng_ewe_glc_mao_grk_sod_sun_cnt_pol_moo_rus_tig_afr_lat_hin_krd_qcu_fre_dut_ben_tsw_chh_slo_wly_ukr_tag_bul_ven_lit_akn_mly_tha_heb_knd_dyu_lda_uzb_svk_rom_tur_xho_vie_owc_bem_swt_yor	-0.088711932443588	-0.208963720728078	0.834933582064385
393	sod_bos_cic_mol_gam_amh_anl_alb_uzb_tur_ven_jav_akn_grk_lat_bsq_ger_heb_dgb_cnt_guj_dut_ewe_ukr_tsn_glc_fin_ses_swa_est_afr_wly_geo_lit_scr_svk_pol_sid_tig_eng_hun_bem_tag_swe_bat_jpn_knd_kor_urd_pan_zul_nor_mao_hin_hau_sun_mnd_cze_xho_prs_mlt_ben_ctl_spa_bul_qcu_fre_ita_arw_dyu_amr_slo_owc_krd_mly_rus_fbf_mcd_swt_ind_tha_chh_tml_lda_yor_aze_por_rom_azi_igb_vie_aeg_tsw_bam_moo	0.0825242684728795	0.194245095515137	0.846407647436609
394	hau_fre_akn_arw_gam_amh_anl_spa_uzb_tur_ven_bat_dgb_grk_krd_bsq_pan_tig_zul_mnd_ukr_prs_cic_lat_swt_cze_est_yor_igb_fin_lit_amr_geo_guj_ben_urd_por_heb_aeg_bos_hun_dyu_mly_ctl_ind_jpn_knd_kor_mol_glc_ewe_rus_jav_ger_chh_sun_cnt_dut_tsw_scr_owc_swe_afr_mcd_svk_qcu_eng_ita_hin_bem_sid_rom_wly_pol_tag_nor_lda_slo_bam_mao_tha_sod_tml_moo_ses_azi_alb_bul_aze_swa_vie_mlt_tsn_xho_fbf	-0.692196453074303	-1.65831909701336	0.100622369955204
395	amr_rom_tsn_mcd_wly_heb_gam_guj_azi_tur_cic_mao_lda_bos_spa_bsq_grk_sod_tsw_cnt_arw_scr_dyu_prs_igb_urd_hun_yor_bam_est_pan_owc_geo_eng_ben_bul_hin_mlt_aeg_ukr_fin_bem_mly_afr_bat_jpn_knd_kor_slo_krd_moo_cze_sun_ger_tig_jav_mnd_ita_fbf_fre_chh_rus_lit_pol_por_qcu_nor_lat_alb_dgb_amh_swe_anl_svk_tag_dut_ven_ctl_zul_ind_tha_sid_tml_xho_akn_aze_glc_mol_uzb_swt_vie_hau_swa_ewe_ses	-0.847745118156686	-2.04803925739772	0.0433754115644725
396	amr_por_cic_arw_heb_hau_anl_afr_aze_uzb_akn_jav_swa_fre_krd_bsq_mcd_aeg_swt_mnd_pan_dut_bem_pol_ven_alb_hun_igb_bam_fin_swe_sid_geo_slo_ben_glc_eng_tig_owc_svk_est_dgb_ind_ger_mao_jpn_tml_kor_mol_rus_ewe_ita_tag_grk_wly_mly_cnt_scr_fbf_lat_gam_bos_guj_bul_ctl_qcu_rom_lit_ukr_xho_sod_urd_mlt_hin_sun_nor_lda_prs_tsn_bat_tha_chh_knd_yor_dyu_azi_spa_cze_tur_ses_vie_amh_tsw_moo_zul	-0.174742860947916	-0.41273526225587	0.680750566662397
397	sid_prs_yor_lat_gam_aeg_owc_lit_tur_uzb_dyu_tag_xho_ita_ctl_bsq_mcd_wly_ven_cnt_ukr_alb_ewe_slo_ses_ger_fin_tsn_dgb_hun_guj_anl_geo_arw_pol_fre_ben_hau_tig_hin_est_cic_mao_por_mly_jpn_knd_kor_krd_swe_swt_cze_sun_urd_heb_ind_mnd_mol_bem_eng_amr_dut_afr_glc_svk_qcu_bos_spa_grk_bam_chh_bul_sod_scr_bat_rus_igb_rom_akn_jav_tha_amh_tml_moo_tsw_azi_pan_nor_aze_fbf_vie_mlt_swa_zul_lda	-0.113035071634309	-0.266776335416141	0.790232018251451
398	heb_ukr_swa_svk_sid_amr_sod_prs_tur_azi_yor_bat_tsn_ctl_lit_bsq_lat_mlt_xho_mnd_scr_guj_fbf_fre_bam_por_est_bem_lda_hun_ita_anl_geo_cze_rom_swe_glc_hau_gam_arw_fin_zul_tag_dut_ind_jpn_knd_kor_alb_bos_igb_krd_mly_hin_owc_mao_cnt_mcd_dgb_bul_tig_slo_mol_grk_nor_qcu_urd_eng_pan_akn_aeg_ger_chh_afr_jav_ben_swt_pol_ewe_sun_tha_amh_tml_ses_dyu_uzb_rus_spa_aze_cic_vie_wly_ven_moo_tsw	-0.52588106021549	-1.25404038618974	0.212970312118327
399	amh_rom_cic_rus_wly_hau_heb_urd_azi_tur_zul_bat_bam_mol_prs_bsq_ger_gam_dgb_cnt_pan_spa_yor_bos_fbf_hin_fin_bem_tsw_est_glc_sod_geo_arw_dut_afr_pol_tig_amr_alb_hun_igb_mao_mcd_tag_jpn_knd_kor_grk_scr_swa_ukr_mly_krd_mlt_jav_mnd_eng_xho_fre_sid_cze_ben_lit_bul_qcu_slo_guj_nor_ses_chh_por_anl_ctl_sun_ita_akn_swe_dyu_ind_tha_owc_tml_ven_tsn_uzb_svk_lat_aze_ewe_vie_aeg_lda_swt_moo	-0.0552008390472946	-0.130060365540491	0.896799569618418
400	heb_hin_lda_lit_sid_aeg_amh_fre_tur_uzb_akn_tag_swa_lat_pol_bsq_bos_sod_dgb_cnt_dut_bul_tsn_afr_yor_krd_fin_fbf_bem_hun_glc_wly_geo_mol_swe_ben_ukr_chh_amr_ita_est_ses_mao_urd_mly_jpn_tml_kor_rus_rom_moo_arw_ind_scr_owc_sun_mnd_prs_xho_eng_tig_mcd_alb_spa_guj_qcu_ger_ctl_por_bam_mlt_svk_gam_nor_jav_pan_ven_grk_igb_bat_tha_anl_knd_dyu_swt_azi_cze_slo_aze_cic_vie_hau_tsw_ewe_zul	-0.794007006297835	-1.91018784963853	0.0591903063075538
401	mlt_cze_ewe_hin_amr_owc_anl_svk_uzb_azi_swt_bat_lda_por_lat_bsq_ita_gam_xho_mnd_ben_mol_igb_rus_zul_spa_hun_ven_bam_fin_rom_aeg_geo_krd_guj_eng_bos_sid_chh_prs_est_yor_jav_alb_mao_jpn_knd_kor_scr_lit_moo_slo_mly_mcd_tig_tag_cnt_glc_bem_urd_hau_afr_arw_fre_pol_qcu_ger_bul_ukr_tsn_wly_pan_sod_dut_sun_grk_akn_swe_dgb_ind_tha_amh_tml_cic_ses_tur_nor_ctl_aze_dyu_vie_heb_swa_fbf_tsw	0.290035493980497	0.684128864619094	0.495595024521984
402	amr_prs_igb_pan_gam_hau_chh_fre_azi_tur_moo_jav_ses_ben_ukr_bsq_urd_tig_swa_mnd_nor_rus_bam_mol_cic_grk_hun_ewe_dyu_est_slo_sid_geo_arw_swe_por_eng_mlt_aeg_ctl_fin_tsw_tag_lit_mao_jpn_knd_kor_hin_alb_swt_scr_ind_lat_heb_bat_cnt_ger_xho_afr_anl_pol_guj_ita_cze_qcu_spa_svk_rom_akn_owc_dut_wly_glc_mly_krd_lda_bul_dgb_sun_tha_sod_tml_yor_tsn_uzb_mcd_bos_aze_zul_vie_amh_fbf_bem_ven	-0.186204596083618	-0.441780641486666	0.659673502474438
403	tig_cze_dyu_swe_anl_hau_wly_scr_azi_aze_dgb_jav_igb_dut_hin_bsq_rus_gam_cic_cnt_ben_grk_akn_ger_ewe_nor_est_fbf_moo_fin_urd_heb_geo_bul_rom_krd_ukr_sid_chh_alb_hun_swt_ind_glc_sun_jpn_knd_kor_ctl_lat_zul_prs_mao_bos_owc_mly_mnd_mcd_xho_fre_aeg_guj_spa_pol_lit_qcu_mol_slo_eng_swa_mlt_ita_amr_arw_tag_por_ses_pan_tsn_bat_tha_sod_tml_tsw_lda_tur_svk_afr_uzb_bem_vie_amh_yor_bam_ven	0.465566513906504	1.09871760230482	0.274727557059098
404	amr_grk_tsw_cze_mlt_gam_heb_rom_uzb_aze_cic_mao_dyu_bul_pol_bsq_spa_sid_ewe_cnt_guj_dut_xho_fre_tsn_ita_hun_bem_zul_fin_slo_owc_geo_glc_swe_rus_lat_tig_aeg_krd_est_fbf_bat_ben_jav_jpn_tml_kor_por_afr_dgb_alb_ind_eng_chh_sun_mnd_ger_swt_mcd_anl_arw_lit_scr_urd_qcu_ukr_ctl_pan_swa_amh_mol_hau_prs_tag_nor_yor_svk_bam_mly_tha_wly_knd_akn_moo_azi_bos_hin_tur_lda_vie_sod_ses_ven_igb	-0.408896590471978	-0.969930354385499	0.334597026277896
405	amr_mcd_xho_lit_mlt_hau_gam_ger_uzb_aze_moo_mly_dgb_scr_swe_bsq_hin_sid_swt_mnd_ita_prs_dyu_bul_zul_dut_est_fbf_ewe_fin_glc_tig_geo_ukr_eng_arw_mol_amh_heb_rom_hun_yor_tag_nor_ind_jpn_tml_kor_ctl_guj_tsw_pol_jav_bos_chh_bat_cnt_grk_tsn_rus_owc_afr_fre_pan_alb_qcu_slo_lat_krd_bem_aeg_ben_sod_por_sun_cze_bam_urd_cic_mao_tha_anl_knd_swa_lda_azi_svk_spa_tur_akn_vie_wly_ses_igb_ven	0.37469741568465	0.884927413545898	0.378478025471746
406	owc_rus_cic_grk_amh_anl_heb_dut_uzb_aze_zul_bat_igb_ctl_swe_bsq_afr_sod_bem_cnt_ben_mcd_bam_eng_swa_ukr_hun_tsw_akn_fin_urd_mlt_geo_nor_ger_svk_alb_aeg_hau_scr_est_dgb_jav_hin_ind_jpn_knd_kor_arw_pan_dyu_rom_sun_spa_sid_mao_mnd_lat_ses_fre_gam_ita_cze_bul_krd_qcu_glc_slo_mol_ewe_tig_pol_chh_bos_tag_guj_fbf_por_yor_mly_tha_wly_tml_lda_xho_tur_prs_lit_azi_ven_vie_amr_tsn_swt_moo	-1.26950605619408	-3.14634678469421	0.00222106280841035
407	wly_ita_yor_pan_mlt_amr_owc_eng_aze_uzb_dyu_mly_fbf_cze_mol_bsq_fre_chh_bam_mnd_ukr_guj_zul_scr_swt_arw_hun_swa_akn_fin_nor_amh_geo_grk_lit_mcd_rom_sod_aeg_glc_est_ses_tag_rus_jav_jpn_knd_kor_alb_pol_ven_urd_sun_swe_gam_mao_cnt_svk_lda_bul_heb_bos_spa_slo_ben_qcu_krd_ctl_prs_tsn_anl_ger_hau_lat_bat_afr_igb_hin_tsw_ind_tha_sid_tml_moo_ewe_azi_por_dut_tur_xho_vie_tig_bem_dgb_cic	0.259421471965096	0.611367615500806	0.542447788298471
408	hau_bos_xho_prs_gam_mlt_sod_swe_azi_uzb_akn_jav_bem_lat_nor_bsq_lit_amr_swt_mnd_scr_urd_fbf_pol_ewe_slo_hun_dgb_moo_fin_ger_sid_geo_pan_ukr_krd_eng_tig_anl_mcd_est_tsw_mly_por_mao_jpn_tml_kor_fre_rom_ven_mol_tag_ctl_chh_ind_cnt_afr_tsn_ita_aeg_alb_bul_glc_grk_qcu_hin_guj_cze_ses_heb_ben_amh_svk_bat_rus_cic_dut_yor_sun_tha_owc_knd_bam_dyu_tur_spa_arw_aze_zul_vie_wly_lda_swa_igb	-0.111859172583967	-0.263692233593498	0.792600481278652
409	amr_svk_dgb_eng_tig_aeg_anl_alb_aze_azi_tsn_ind_igb_mol_cze_bsq_lat_wly_dyu_mnd_scr_glc_fbf_pol_swt_prs_hun_zul_cic_est_hin_sid_geo_slo_dut_bul_por_mlt_owc_afr_fin_yor_mao_ukr_sun_jpn_tml_kor_nor_bos_akn_urd_jav_fre_hau_bat_cnt_ita_bam_arw_chh_guj_rom_ctl_lit_qcu_krd_rus_ger_ven_gam_mcd_amh_swe_tag_grk_moo_ben_ewe_mly_tha_sod_knd_tsw_bem_uzb_spa_pan_tur_swa_vie_heb_ses_lda_xho	-1.13268624753079	-2.7841045564807	0.00650261272631017
410	aeg_fre_dgb_krd_tig_amr_gam_slo_tur_aze_ses_mao_swt_por_eng_bsq_rus_sid_ewe_mnd_alb_swe_igb_ger_cic_cze_fin_swa_yor_hun_scr_chh_geo_grk_ita_ukr_urd_sod_mlt_mol_est_tsw_ind_rom_bat_jpn_knd_kor_ben_guj_bam_hin_jav_arw_wly_tag_cnt_prs_zul_lit_anl_bos_glc_nor_svk_qcu_afr_spa_pol_fbf_amh_bul_owc_ctl_sun_lat_tsn_dut_akn_mly_tha_heb_tml_dyu_lda_uzb_pan_mcd_azi_xho_vie_hau_moo_bem_ven	-0.571644220357816	-1.36304647547832	0.176158957947926
411	aeg_urd_xho_pan_hau_anl_owc_lat_aze_azi_bam_jav_tsn_rus_rom_bsq_scr_mlt_moo_cnt_lit_guj_ewe_dut_swt_fre_fin_bem_ses_hun_ita_sod_geo_afr_mol_prs_mcd_chh_heb_eng_est_dgb_sun_hin_mly_jpn_knd_kor_glc_krd_dyu_pol_mao_bul_tig_ind_mnd_ben_fbf_cze_gam_svk_spa_alb_arw_qcu_bos_por_nor_igb_amh_grk_amr_ctl_bat_ger_yor_ukr_tsw_tag_tha_wly_tml_zul_swa_uzb_slo_swe_tur_cic_vie_sid_akn_ven_lda	-0.160454152295822	-0.378275045405191	0.706088368557031
412	owc_lit_swa_lat_anl_sid_gam_rom_tur_uzb_dgb_bat_dyu_urd_rus_bsq_fre_chh_ewe_mnd_grk_cze_xho_prs_lda_pol_est_bem_bam_fin_svk_amr_geo_ukr_nor_ctl_ita_aeg_sod_alb_hun_zul_jav_eng_tag_jpn_knd_kor_pan_scr_moo_ger_sun_slo_tig_mly_cnt_bos_ses_swe_mlt_bul_arw_guj_glc_qcu_afr_spa_mol_swt_heb_dut_hau_hin_mao_mcd_cic_krd_igb_ind_tha_wly_tml_tsn_tsw_aze_por_ben_azi_ven_vie_amh_akn_fbf_yor	0.291997763549829	0.688623329550536	0.492774624299759
413	gam_scr_akn_ger_wly_hau_chh_nor_aze_azi_dyu_tag_yor_mcd_lit_bsq_ita_aeg_moo_mnd_lat_bos_bam_pol_xho_ukr_hun_ven_zul_est_eng_tig_geo_dut_rus_afr_spa_amh_sod_svk_fin_swt_jav_alb_mao_jpn_knd_kor_slo_urd_cic_swe_sun_bul_anl_mly_cnt_grk_igb_arw_sid_rom_mol_por_fre_qcu_ctl_ben_krd_tsn_mlt_prs_owc_cze_bat_hin_dgb_pan_tsw_ind_tha_heb_tml_ewe_swa_uzb_guj_glc_tur_ses_vie_amr_lda_bem_fbf	0.123514391765991	0.290821505708302	0.771835408475149
414	chh_glc_swa_lat_mlt_aeg_amh_ctl_azi_tur_lda_mly_ven_swe_guj_bsq_bul_tig_xho_mnd_mol_hin_zul_svk_akn_urd_est_moo_ewe_fin_ita_owc_geo_ger_nor_mcd_slo_anl_wly_eng_hun_swt_mao_afr_sun_jpn_tml_kor_ben_ukr_tsw_dut_ind_grk_heb_bat_cnt_bos_dyu_rus_sid_rom_krd_lit_prs_qcu_fre_scr_por_dgb_amr_arw_gam_cze_jav_pan_bam_spa_ses_tag_tha_sod_knd_bem_igb_uzb_pol_alb_aze_fbf_vie_hau_tsn_yor_cic	-0.559323091525734	-1.33568993496323	0.184910306226105
415	tig_mol_bam_arw_chh_amh_sod_pol_azi_aze_cic_sun_dyu_prs_lat_bsq_svk_anl_tsw_mnd_bos_guj_fbf_scr_moo_ukr_hun_ewe_dgb_fin_ger_hau_geo_rom_dut_alb_lit_aeg_heb_krd_est_swa_jav_pan_mly_jpn_knd_kor_slo_ctl_xho_afr_mao_nor_amr_bat_cnt_mcd_akn_swe_gam_grk_hin_fre_urd_qcu_por_ita_glc_lda_owc_bul_mlt_rus_tag_cze_swt_ben_zul_ind_tha_sid_tml_igb_bem_tur_eng_spa_uzb_yor_vie_wly_ses_ven_tsn	-0.56430935166966	-1.34650003811375	0.181413865362028
416	owc_bul_yor_pol_gam_amh_tig_mol_tur_azi_moo_tag_swt_lat_urd_bsq_glc_hau_tsn_cnt_ukr_ben_tsw_lit_akn_slo_est_ewe_fbf_fin_alb_sod_geo_spa_afr_dut_nor_anl_wly_prs_hun_lda_sun_cze_mly_jpn_knd_kor_arw_rom_dgb_scr_bat_por_chh_ind_mnd_pan_xho_hin_aeg_guj_mcd_fre_ger_qcu_eng_svk_krd_ses_sid_swe_mlt_bos_jav_grk_zul_ctl_bem_mao_tha_heb_tml_igb_ven_aze_ita_rus_uzb_cic_vie_amr_swa_bam_dyu	-0.797667922154485	-1.92379243651867	0.0574387257580001
417	chh_ger_cic_eng_anl_heb_sid_ctl_tur_aze_fbf_sun_tsn_bul_fre_bsq_prs_amh_moo_mnd_ben_rus_zul_mcd_bam_por_hun_swa_lda_fin_glc_aeg_geo_scr_ita_lit_rom_amr_hau_alb_est_tsw_jav_pol_mao_jpn_knd_kor_pan_afr_ewe_guj_mly_nor_mlt_ind_cnt_arw_igb_slo_tig_lat_bos_ukr_urd_qcu_dut_spa_mol_ses_sod_hin_wly_cze_tag_grk_bem_swe_yor_bat_tha_gam_tml_dgb_akn_uzb_svk_krd_azi_swt_vie_owc_dyu_xho_ven	-0.149409937342016	-0.352975951838956	0.724905254862274
418	mlt_eng_swt_rus_tig_wly_hau_grk_aze_tur_bem_mao_ewe_dut_ben_bsq_nor_amh_ven_mnd_ukr_alb_dgb_mol_xho_urd_fin_bam_akn_hun_lat_anl_geo_pol_slo_ctl_pan_amr_sod_hin_est_moo_ind_bul_mly_jpn_tml_kor_krd_mcd_swa_svk_bat_afr_sid_tag_cnt_cze_ses_arw_owc_lit_swe_fre_prs_qcu_spa_ger_scr_dyu_heb_por_aeg_rom_sun_ita_fbf_bos_lda_jav_tha_gam_knd_igb_zul_azi_glc_guj_uzb_tsw_vie_chh_yor_cic_tsn	0.107536010060004	0.254111967021696	0.799970048807131
419	chh_por_bam_rom_sid_anl_wly_ctl_tur_aze_bem_sun_ses_slo_bos_bsq_ger_amh_igb_cnt_fre_grk_tsn_pol_fbf_mcd_est_ven_tsw_fin_guj_aeg_geo_glc_bul_svk_lat_hau_gam_afr_hun_moo_bat_urd_tag_jpn_knd_kor_pan_swe_ewe_prs_jav_scr_heb_mao_mnd_ben_dgb_rus_owc_spa_krd_lit_ita_qcu_arw_eng_hin_swa_tig_mol_sod_cze_ind_dut_xho_nor_zul_mly_tha_amr_tml_yor_cic_uzb_ukr_alb_azi_akn_vie_mlt_lda_swt_dyu	-0.702890259876058	-1.68871014736813	0.0946254415084074
420	owc_mol_moo_spa_sid_anl_hau_glc_tur_azi_tsw_jav_bem_ger_grk_bsq_guj_sod_ewe_cnt_lat_svk_ses_eng_zul_scr_hun_yor_lda_est_hin_wly_geo_mcd_rom_rus_alb_heb_aeg_bos_fin_igb_ind_lit_mao_jpn_tml_kor_cze_slo_tsn_arw_sun_urd_tig_tag_mnd_prs_bam_dut_mlt_ctl_fre_nor_por_qcu_ukr_bul_ita_dyu_gam_pol_chh_krd_bat_ben_cic_afr_swa_mly_tha_amh_knd_fbf_akn_uzb_pan_swe_aze_dgb_vie_amr_xho_swt_ven	-0.545004828505148	-1.29922645328965	0.197077933013511
421	gam_nor_tsw_pan_mlt_anl_hau_urd_aze_azi_bam_sun_cic_hin_glc_bsq_spa_chh_tsn_cnt_bos_ger_ses_slo_akn_mol_hun_dyu_moo_fin_bul_amr_geo_dut_ukr_prs_eng_owc_amh_rus_est_bem_jav_fre_bat_jpn_tml_kor_por_krd_swa_arw_mao_grk_sid_tag_mnd_ctl_xho_svk_heb_cze_ben_mcd_alb_qcu_afr_pol_guj_dgb_tig_lit_aeg_rom_ind_lat_ewe_swe_yor_mly_tha_sod_knd_zul_lda_tur_scr_ita_uzb_ven_vie_wly_swt_igb_fbf	-0.215128481994106	-0.507678170961362	0.612880975754818
422	heb_rom_swt_bos_amr_wly_owc_alb_tur_uzb_cic_tag_tsn_mcd_ita_bsq_hin_amh_bem_cnt_ctl_dut_akn_ben_tsw_ger_fin_xho_ven_est_cze_sid_geo_mol_svk_krd_pan_anl_sod_urd_hun_moo_bat_ukr_ind_jpn_knd_kor_swe_spa_swa_glc_mao_eng_mlt_jav_mnd_grk_ewe_prs_chh_nor_afr_rus_lit_qcu_fre_pol_bul_yor_hau_por_aeg_scr_sun_arw_ses_lat_dyu_mly_tha_gam_tml_zul_dgb_azi_slo_guj_aze_fbf_vie_tig_igb_bam_lda	0.1835461801871	0.431868809818762	0.666836376886797
423	sod_lit_dgb_bos_anl_amr_chh_rus_azi_uzb_zul_mao_akn_pol_prs_bsq_slo_hau_yor_mnd_alb_eng_swt_mcd_bem_scr_hun_xho_cic_est_ukr_mlt_geo_afr_ger_guj_ben_owc_amh_krd_fin_moo_sun_ita_tag_jpn_knd_kor_pan_swe_tsn_glc_jav_urd_sid_mly_cnt_mol_dyu_lat_gam_nor_spa_ctl_dut_qcu_svk_grk_fre_ewe_heb_rom_wly_por_ind_bul_lda_arw_igb_bat_tha_tig_tml_ses_swa_aze_hin_cze_tur_bam_vie_aeg_fbf_ven_tsw	0.167610530491313	0.394806184256389	0.69388994067722
424	hau_lit_bam_rom_anl_sid_tig_grk_uzb_azi_xho_mly_ven_alb_ukr_bsq_ger_mlt_dyu_mnd_cze_prs_swt_por_fbf_lat_hun_tsn_zul_est_fre_chh_geo_urd_slo_pan_mol_wly_aeg_rus_fin_moo_tag_ben_ind_jpn_tml_kor_guj_arw_cic_nor_sun_ctl_owc_jav_cnt_pol_lda_scr_heb_eng_afr_svk_dut_qcu_bul_spa_ita_tsw_amr_hin_gam_bos_bat_mcd_akn_krd_igb_mao_tha_sod_knd_swa_dgb_aze_glc_swe_tur_yor_vie_amh_bem_ses_ewe	0.323248101071301	0.762003695606155	0.447986002853141
425	amr_arw_zul_ben_sid_gam_chh_svk_tur_aze_swa_ind_ses_slo_grk_bsq_urd_hau_dyu_mnd_por_ctl_bem_ukr_fbf_scr_fin_ven_moo_est_afr_wly_geo_ger_pan_cze_dut_aeg_owc_nor_hun_yor_mly_rom_tag_jpn_tml_kor_swe_mol_ewe_krd_mao_eng_sod_jav_cnt_alb_tsn_fre_tig_guj_bos_bul_spa_qcu_hin_rus_ita_swt_heb_lat_anl_pol_bat_mcd_xho_glc_dgb_sun_tha_mlt_knd_akn_lda_azi_lit_prs_uzb_cic_vie_amh_bam_tsw_igb	-0.0657668762941979	-0.15499460033886	0.877161470479169
426	anl_afr_swa_svk_sid_tig_mlt_fre_azi_aze_ses_tag_dgb_pol_nor_bsq_pan_hau_dyu_mnd_urd_guj_ewe_glc_tsw_spa_fin_moo_swt_hun_krd_owc_geo_cze_eng_por_slo_wly_gam_ger_est_igb_sun_lit_jav_jpn_tml_kor_ukr_ben_cic_ctl_mao_mcd_aeg_bat_cnt_dut_tsn_lat_heb_hin_mol_alb_arw_qcu_bos_grk_ita_bem_sod_prs_amr_rus_mly_bul_lda_rom_fbf_ind_tha_amh_knd_ven_xho_uzb_scr_swe_tur_akn_vie_chh_bam_zul_yor	0.828078935785642	1.96889525503817	0.0519419430838567
427	tig_afr_bam_krd_amr_owc_gam_pan_azi_tur_dgb_sun_akn_por_ita_bsq_ukr_amh_swa_cnt_rus_dut_yor_lat_igb_nor_hun_zul_dyu_fin_ctl_sid_geo_fre_bul_arw_mol_mlt_hau_prs_est_ses_bat_svk_ind_jpn_knd_kor_eng_rom_tsw_grk_jav_ger_sod_mao_mnd_ben_moo_hin_chh_pol_guj_slo_lit_qcu_cze_mcd_scr_bem_anl_swe_heb_bos_mly_alb_swt_urd_tsn_tag_tha_aeg_tml_xho_ven_aze_glc_spa_uzb_ewe_vie_wly_lda_cic_fbf	0.142393483900312	0.335056110729522	0.738337329052845
428	anl_afr_fbf_bul_heb_amr_wly_swe_aze_tur_zul_sun_tsw_nor_cze_bsq_ben_tig_xho_cnt_ctl_hin_moo_svk_bam_arw_fin_yor_tsn_est_ger_sod_geo_rus_lit_por_fre_mlt_gam_lat_hun_swa_ind_pol_mao_jpn_knd_kor_scr_grk_akn_bos_tag_mol_amh_jav_mnd_dut_cic_spa_chh_rom_eng_slo_glc_qcu_alb_ita_prs_swt_sid_guj_aeg_ukr_mly_mcd_dgb_pan_ses_bat_tha_owc_tml_dyu_lda_uzb_krd_urd_azi_ven_vie_hau_igb_bem_ewe	0.237439244458775	0.559145100941818	0.577406723189441
429	mlt_dut_zul_hin_aeg_heb_sid_ger_tur_aze_fbf_mao_xho_rom_grk_bsq_ita_wly_dgb_cnt_guj_swe_swa_eng_ses_lit_fin_swt_bem_hun_glc_chh_geo_urd_mcd_scr_lat_amh_tig_fre_est_tsw_mly_bul_jav_jpn_tml_kor_svk_slo_igb_nor_sun_ukr_owc_tag_mnd_arw_yor_afr_hau_por_ben_bos_pol_qcu_mol_prs_pan_dyu_amr_krd_anl_cze_bat_ctl_akn_rus_ven_ind_tha_gam_knd_ewe_bam_uzb_spa_alb_azi_moo_vie_sod_cic_lda_tsn	0.666762979362153	1.58144577891012	0.117171298173399
430	chh_mol_zul_guj_sid_amh_owc_arw_azi_aze_swt_tag_dyu_rom_por_bsq_pan_tig_swa_mnd_lit_glc_dgb_svk_yor_ger_est_tsw_akn_fin_hin_heb_geo_swe_ben_afr_eng_aeg_anl_nor_hun_ses_ind_urd_mly_jpn_knd_kor_prs_bul_xho_ctl_mao_cze_sod_bat_cnt_bos_ewe_grk_hau_mcd_lat_alb_ukr_qcu_dut_spa_fre_moo_gam_scr_amr_ita_jav_rus_igb_pol_lda_sun_tha_wly_tml_bem_ven_tur_krd_slo_uzb_bam_vie_mlt_tsn_cic_fbf	-0.217423839301185	-0.514095348128717	0.608404766915494
431	anl_prs_swt_ger_aeg_tig_sod_mcd_azi_tur_ewe_bat_xho_krd_hin_bsq_mol_mlt_dyu_cnt_lit_rus_ses_svk_fbf_glc_hun_ven_lda_fin_grk_heb_geo_lat_urd_dut_bul_hau_gam_swe_est_zul_mao_bos_tag_jpn_knd_kor_pan_rom_akn_guj_jav_ukr_wly_ind_mnd_ben_tsn_slo_amh_pol_cze_spa_por_qcu_eng_ctl_arw_bem_owc_fre_amr_scr_sun_alb_dgb_afr_bam_mly_tha_chh_tml_swa_yor_aze_nor_ita_uzb_igb_vie_sid_moo_tsw_cic	-0.241138002480982	-0.56961859563238	0.570309779096294
432	amh_dut_bam_urd_owc_heb_chh_ita_uzb_aze_swa_mly_yor_slo_scr_bsq_mol_gam_fbf_cnt_afr_svk_tsw_krd_lda_ukr_est_xho_bem_hun_por_sod_geo_mcd_grk_arw_lat_tig_wly_fre_fin_igb_mao_rom_ind_jpn_tml_kor_bul_prs_zul_lit_sun_cze_mlt_bat_mnd_ben_cic_nor_hau_hin_rus_guj_ger_qcu_bos_spa_glc_ses_amr_eng_anl_pol_jav_ctl_dyu_pan_ven_tag_tha_sid_knd_dgb_swt_azi_swe_alb_tur_tsn_vie_aeg_akn_ewe_moo	-0.0900317210973606	-0.212366532282446	0.832285861962944
433	aeg_slo_fbf_hin_wly_mlt_amh_arw_tur_uzb_xho_sun_tsn_pan_por_bsq_ger_hau_ven_cnt_scr_lit_tsw_nor_lda_glc_fin_ses_moo_est_lat_sod_geo_dut_ben_mol_eng_anl_chh_guj_hun_bem_ind_svk_tag_jpn_tml_kor_ita_rom_yor_mcd_mly_ukr_sid_bat_mnd_pol_swt_alb_owc_prs_urd_rus_fre_qcu_swe_bul_grk_swa_tig_ctl_amr_bos_jav_cze_igb_afr_dgb_mao_tha_heb_knd_dyu_zul_azi_krd_spa_aze_bam_vie_gam_akn_ewe_cic	-0.852958390201558	-2.06390580130356	0.041812339267618
434	mlt_arw_moo_spa_aeg_tig_sid_alb_aze_tur_zul_bat_ven_swe_svk_bsq_pol_sod_cic_cnt_mol_ben_tsw_afr_swa_urd_est_lda_xho_fin_ita_anl_geo_fre_slo_scr_lit_amr_amh_ukr_hun_ewe_mly_rus_sun_jpn_tml_kor_nor_lat_dgb_grk_jav_prs_heb_mao_mnd_krd_bem_rom_chh_cze_hin_ger_pan_qcu_bos_ctl_por_bam_hau_eng_gam_mcd_tag_bul_fbf_glc_yor_ind_tha_wly_knd_swt_dyu_azi_guj_dut_uzb_akn_vie_owc_ses_igb_tsn	-0.0133978702530243	-0.0315613837977839	0.974889475145152
435	mlt_krd_yor_cze_wly_heb_sid_glc_tur_uzb_bam_bat_fbf_slo_fre_bsq_dut_chh_bem_mnd_bos_afr_moo_por_akn_arw_hun_ewe_ven_fin_ita_amh_geo_ctl_scr_rom_prs_tig_amr_mcd_est_cic_mao_grk_ind_jpn_tml_kor_alb_lat_swa_nor_mly_swe_hau_jav_cnt_bul_tsw_pan_anl_lit_ukr_mol_guj_qcu_svk_pol_urd_dgb_aeg_rus_owc_spa_tag_eng_igb_ben_ses_sun_tha_sod_knd_lda_tsn_aze_hin_ger_azi_zul_vie_gam_swt_dyu_xho	-0.146632384494606	-0.346219220230974	0.729960024892218
436	tig_nor_fbf_scr_amr_heb_sod_por_azi_aze_dgb_ind_swt_ita_krd_bsq_mol_anl_ses_mnd_ctl_spa_lda_ger_bam_hin_est_igb_akn_fin_bul_wly_geo_dut_rom_prs_fre_gam_mlt_rus_hun_moo_bat_svk_jav_jpn_tml_kor_pan_ben_bem_grk_mao_alb_hau_tag_cnt_arw_tsw_lat_sid_lit_urd_afr_cze_qcu_glc_pol_bos_swa_owc_guj_amh_swe_sun_eng_ven_slo_tsn_mly_tha_aeg_knd_yor_ewe_uzb_ukr_mcd_tur_zul_vie_chh_dyu_xho_cic	-0.514135395613479	-1.22371818268228	0.22414990849664
437	anl_krd_xho_svk_tig_sod_mlt_ita_tur_aze_cic_mao_dgb_guj_rom_bsq_lat_owc_yor_mnd_afr_pol_tsw_fre_ses_pan_est_bem_ven_hun_por_sid_geo_rus_eng_scr_bos_amr_amh_grk_fin_igb_ind_mol_jav_jpn_tml_kor_ger_alb_tsn_slo_sun_urd_chh_tag_cnt_ben_swt_swe_hau_mcd_bul_spa_ukr_qcu_lit_glc_nor_akn_aeg_dut_gam_ctl_mly_prs_dyu_arw_lda_bat_tha_wly_knd_ewe_bam_uzb_cze_hin_azi_fbf_vie_heb_zul_swa_moo	-0.260386414379104	-0.615621988829353	0.539647730850116
438	amh_prs_fbf_mcd_mlt_hau_wly_rom_aze_tur_swt_jav_swa_ukr_pan_bsq_glc_heb_lda_mnd_fre_krd_tsn_spa_igb_nor_hun_tsw_zul_est_bul_anl_geo_grk_guj_cze_ita_owc_amr_rus_fin_ven_mly_lat_mao_jpn_knd_kor_dut_bos_moo_ctl_ind_pol_aeg_tag_cnt_alb_akn_scr_sod_ger_slo_hin_por_qcu_afr_swe_ben_dgb_tig_eng_chh_arw_sun_svk_yor_urd_bam_bat_tha_sid_tml_ses_bem_azi_mol_lit_uzb_cic_vie_gam_xho_dyu_ewe	0.119112559099035	0.28009064626092	0.780030022338133
439	gam_glc_moo_slo_amh_owc_hau_dut_tur_aze_dgb_sun_dyu_grk_ukr_bsq_ben_mlt_fbf_cnt_por_fre_ven_rus_tsn_lit_est_swt_bem_hun_mol_tig_geo_swe_bos_guj_krd_aeg_amr_spa_fin_bam_mly_arw_tag_jpn_tml_kor_scr_ger_igb_pan_jav_mcd_wly_mao_mnd_eng_yor_svk_sod_hin_pol_alb_afr_qcu_ctl_prs_urd_lda_sid_rom_heb_bul_ind_lat_ewe_cze_akn_bat_tha_chh_knd_zul_xho_azi_ita_nor_uzb_ses_vie_anl_cic_swa_tsw	-0.331885771364478	-0.78607564314185	0.433821491522823
440	heb_afr_fbf_svk_chh_mlt_hau_rus_aze_tur_swa_bat_tsw_fre_arw_bsq_ben_owc_yor_mnd_glc_bos_bem_grk_moo_hin_hun_igb_zul_est_nor_wly_geo_mcd_cze_urd_swe_amh_sod_ctl_fin_bam_sun_bul_jav_jpn_knd_kor_eng_scr_lda_ger_mao_spa_gam_ind_cnt_krd_ewe_mol_sid_pan_prs_por_lat_qcu_ita_lit_ukr_ven_amr_rom_anl_dut_mly_guj_tsn_alb_akn_tag_tha_aeg_tml_cic_dgb_azi_pol_slo_uzb_ses_vie_tig_swt_xho_dyu	-0.507236376895672	-1.2062394032654	0.23078485154195
441	sod_rus_yor_ctl_heb_amr_anl_svk_aze_tur_bem_mao_bam_spa_krd_bsq_afr_owc_cic_cnt_arw_por_akn_lat_lda_dut_hun_fbf_tsw_fin_urd_aeg_geo_mcd_eng_slo_swe_chh_sid_fre_est_dyu_bat_ita_mly_jpn_tml_kor_ger_ben_igb_bos_ind_guj_tig_tag_mnd_grk_swt_alb_amh_glc_pol_pan_mol_qcu_scr_prs_ukr_tsn_hau_lit_wly_nor_sun_rom_ewe_bul_ven_jav_tha_mlt_knd_moo_xho_uzb_cze_hin_azi_dgb_vie_gam_ses_zul_swa	-0.482228839752977	-1.14644301411904	0.254553061835282
442	owc_pol_xho_rus_heb_hau_aeg_hin_tur_aze_bam_bat_lda_urd_dut_bsq_nor_mlt_ses_mnd_lat_lit_akn_mol_fbf_ukr_hun_dgb_zul_est_svk_sod_geo_grk_spa_por_glc_tig_gam_guj_fin_tsw_tag_krd_jav_jpn_knd_kor_afr_cze_ewe_arw_mao_eng_anl_mly_cnt_slo_swt_fre_chh_ben_pan_mcd_ita_qcu_alb_bos_ger_dyu_wly_ctl_sid_scr_sun_swe_bem_rom_moo_ind_tha_amh_tml_yor_swa_uzb_bul_prs_azi_igb_vie_amr_ven_cic_tsn	-0.32182082657862	-0.760751042006792	0.44873033313047
443	sid_slo_tsw_lit_hau_chh_mlt_alb_uzb_aze_ses_mly_xho_grk_ukr_bsq_fre_wly_moo_cnt_nor_scr_yor_pol_ven_bul_est_bem_fbf_hun_urd_amr_geo_hin_guj_afr_eng_aeg_anl_rus_fin_cic_tag_pan_bat_jpn_tml_kor_swe_bos_swa_ctl_sun_ben_tig_jav_mnd_spa_bam_krd_owc_svk_cze_ger_rom_qcu_mol_ita_mcd_lda_sod_prs_heb_dut_ind_lat_tsn_arw_ewe_mao_tha_gam_knd_swt_dyu_azi_glc_por_tur_dgb_vie_amh_igb_zul_akn	0.197097010083076	0.463908211377266	0.643797539944599
444	amh_prs_dyu_lit_gam_amr_mlt_bul_tur_aze_bam_bat_dgb_dut_nor_bsq_pol_anl_akn_cnt_eng_cze_ses_mcd_swt_slo_est_zul_ven_fin_alb_heb_geo_fre_krd_urd_rus_chh_sod_hin_hun_moo_jav_bos_sun_jpn_tml_kor_spa_ukr_tsn_pan_tag_ben_sid_mao_mnd_svk_tsw_mol_aeg_afr_scr_ita_swe_qcu_por_guj_rom_ewe_wly_ger_hau_lat_ind_arw_yor_grk_bem_mly_tha_owc_knd_xho_igb_uzb_glc_ctl_azi_lda_vie_tig_swa_fbf_cic	-0.457000940136198	-1.08432495850527	0.281023774067109
445	sid_ita_dyu_bul_amr_hau_gam_mcd_tur_uzb_igb_ind_cic_swe_guj_bsq_dut_wly_tsn_cnt_pan_por_xho_alb_lda_cze_hun_fbf_dgb_est_nor_tig_geo_spa_krd_urd_arw_heb_mlt_ctl_fin_swa_mao_scr_bat_jpn_knd_kor_ukr_prs_akn_slo_mly_rus_chh_sun_mnd_fre_ven_glc_anl_mol_hin_pol_grk_qcu_rom_afr_lit_bam_amh_lat_owc_svk_tag_bos_swt_ben_ses_jav_tha_sod_tml_zul_ewe_aze_ger_eng_azi_moo_vie_aeg_bem_tsw_yor	-0.659533249493339	-1.58256096510214	0.116916570769191
446	gam_eng_fbf_mcd_anl_mlt_heb_grk_aze_azi_ven_ind_bem_lit_arw_bsq_slo_owc_tsw_cnt_guj_rom_dyu_scr_ses_spa_est_igb_xho_hun_afr_chh_geo_glc_nor_hin_dut_wly_tig_por_fin_bam_tag_bul_jav_jpn_tml_kor_krd_urd_zul_pan_mao_rus_sid_bat_mnd_ger_tsn_bos_hau_cze_prs_pol_ukr_qcu_alb_fre_ctl_ewe_aeg_svk_amr_swe_mly_ben_moo_mol_cic_sun_tha_amh_knd_swt_akn_tur_lat_ita_uzb_swa_vie_sod_dgb_yor_lda	0.645493890378535	1.52983960428681	0.129450875752451
447	amh_slo_yor_dut_mlt_wly_chh_cze_aze_uzb_lda_mly_zul_mol_svk_bsq_rom_amr_ewe_cnt_ita_prs_dyu_bul_tsw_nor_hun_akn_dgb_fin_ben_anl_geo_fre_swe_bos_pol_aeg_owc_pan_est_moo_jav_mcd_sun_jpn_knd_kor_arw_ger_cic_guj_ind_urd_sid_mao_mnd_glc_tsn_eng_tig_afr_lat_scr_por_qcu_rus_lit_spa_bam_sod_grk_heb_krd_bat_ukr_igb_hin_ven_tag_tha_hau_tml_fbf_bem_azi_ctl_alb_tur_swt_vie_gam_swa_xho_ses	-0.308727003410961	-0.732040756905206	0.465984479674291
448	tig_lit_igb_dut_amr_hau_heb_ger_uzb_aze_dgb_bat_tsn_krd_ben_bsq_cze_gam_tsw_cnt_bul_glc_fbf_eng_ewe_pan_fin_moo_ses_hun_rom_sid_geo_arw_afr_spa_bos_chh_amh_alb_est_akn_jav_fre_mly_jpn_tml_kor_nor_hin_dyu_lat_tag_svk_owc_sun_mnd_por_yor_scr_anl_swe_rus_ctl_slo_qcu_urd_prs_ita_bam_mlt_grk_wly_mol_ind_pol_swt_ukr_bem_mao_tha_aeg_knd_ven_lda_azi_guj_mcd_tur_cic_vie_sod_xho_zul_swa	0.154915758343932	0.365058992261313	0.715896260930403
449	wly_lit_swa_arw_sid_amh_tig_dut_tur_aze_akn_mly_tsn_rom_lat_bsq_ita_amr_bem_mnd_spa_ukr_ewe_krd_tsw_pol_fin_zul_yor_est_cze_heb_geo_fre_mol_bul_prs_aeg_hau_bos_hun_fbf_mao_por_tag_jpn_knd_kor_scr_guj_dgb_hin_bat_grk_anl_jav_cnt_mcd_ses_slo_sod_svk_alb_swe_rus_qcu_glc_eng_ben_dyu_mlt_ctl_gam_urd_sun_nor_moo_pan_xho_ind_tha_owc_tml_bam_igb_azi_afr_ger_uzb_lda_vie_chh_ven_cic_swt	-0.094333873998134	-0.222401352858854	0.824489153051005
450	hau_mol_lda_mcd_heb_anl_mlt_glc_tur_aze_ses_sun_ven_hin_alb_bsq_dut_aeg_bam_cnt_ger_afr_zul_urd_tsn_rom_fin_swt_moo_est_svk_chh_geo_pan_fre_ctl_slo_sid_tig_grk_hun_ewe_ind_rus_mly_jpn_tml_kor_bul_lit_tsw_cze_jav_pol_sod_bat_mnd_krd_dyu_prs_amr_guj_lat_scr_swe_qcu_ukr_arw_ita_bem_owc_nor_gam_eng_tag_spa_akn_por_cic_mao_tha_amh_knd_yor_swa_uzb_ben_bos_azi_xho_vie_wly_fbf_dgb_igb	0.0566678541372672	0.133368740915399	0.894189934257025
451	wly_ben_igb_nor_aeg_amh_amr_swe_aze_azi_ses_jav_xho_bul_prs_bsq_rom_sid_ewe_mnd_ger_afr_lda_hin_ven_dut_est_moo_bam_fin_eng_chh_geo_rus_ctl_mol_glc_hau_tig_fre_hun_tsw_bat_guj_sun_jpn_knd_kor_pol_spa_swa_urd_ind_svk_gam_mly_cnt_pan_swt_lit_sod_lat_ukr_ita_alb_qcu_mcd_slo_por_dgb_anl_arw_mlt_bos_mao_grk_bem_cze_dyu_tag_tha_owc_tml_fbf_zul_uzb_scr_krd_tur_cic_vie_heb_akn_tsn_yor	0.534751750635964	1.26542499433521	0.208880264338376
452	aeg_ctl_zul_cze_mlt_gam_wly_bos_tur_uzb_bam_mao_igb_dut_swe_bsq_fre_amr_swa_cnt_por_ukr_bem_slo_swt_ger_fin_ses_moo_hun_prs_hau_geo_rus_bul_pol_hin_heb_sid_rom_est_dyu_ind_afr_jav_jpn_tml_kor_ben_glc_tsw_ita_sun_lat_amh_mly_mnd_urd_tsn_scr_anl_mol_guj_lit_pan_qcu_alb_spa_nor_xho_sod_arw_tig_svk_tag_krd_fbf_mcd_ven_bat_tha_owc_knd_cic_dgb_aze_grk_eng_azi_lda_vie_chh_ewe_yor_akn	-0.0321682871718822	-0.0758244213414926	0.939721661222151
453	heb_rus_swa_prs_owc_aeg_mlt_bul_aze_tur_igb_ind_dgb_ger_por_bsq_spa_amr_fbf_cnt_scr_grk_swt_svk_bem_arw_hun_tsw_zul_est_swe_wly_geo_mcd_fre_guj_lit_hau_sid_ben_fin_bam_sun_alb_mao_jpn_tml_kor_afr_ctl_cic_cze_tag_pol_tig_jav_mnd_dut_tsn_pan_chh_mol_ita_eng_lat_qcu_urd_ukr_rom_ven_sod_krd_anl_slo_bat_bos_yor_glc_lda_mly_tha_amh_knd_ses_akn_uzb_hin_nor_azi_ewe_vie_gam_moo_xho_dyu	-0.490424691675511	-1.16429744946385	0.24728160978446
454	sid_eng_tsn_grk_tig_aeg_gam_slo_uzb_aze_lda_jav_tsw_scr_rom_bsq_arw_heb_swa_mnd_urd_krd_akn_hin_swt_ita_fin_fbf_yor_hun_ger_anl_geo_guj_dut_ben_cze_chh_amh_mol_est_bem_mly_prs_bat_jpn_knd_kor_lit_pan_moo_por_sun_mcd_sod_mao_cnt_glc_ven_svk_wly_alb_afr_rus_ukr_qcu_ctl_pol_bos_dyu_hau_lat_mlt_bul_tag_swe_cic_fre_dgb_ind_tha_amr_tml_ses_ewe_tur_spa_nor_azi_zul_vie_owc_igb_bam_xho	-0.608636532113914	-1.45410631257644	0.149283425073478
455	wly_fre_fbf_alb_anl_owc_aeg_scr_uzb_tur_swt_bat_ewe_por_svk_bsq_hin_amr_moo_cnt_pol_guj_bem_pan_yor_afr_est_dgb_akn_fin_mol_sod_geo_ger_prs_krd_glc_heb_chh_cze_hun_xho_ind_spa_mao_jpn_tml_kor_eng_ukr_igb_grk_tag_swe_mlt_sun_mnd_rom_dyu_bos_hau_bul_arw_nor_urd_qcu_rus_lit_ben_zul_tig_ita_gam_mcd_jav_lat_ses_slo_bam_mly_tha_sid_knd_swa_tsn_azi_ctl_dut_aze_ven_vie_amh_lda_cic_tsw	-0.419507837926268	-0.995862851668514	0.321900877891592
456	amh_krd_lda_arw_sid_wly_mlt_afr_aze_tur_tsw_jav_tsn_prs_cze_bsq_ger_owc_swa_mnd_bos_svk_bam_ctl_igb_hin_fin_xho_ewe_hun_pol_amr_geo_scr_glc_rus_ukr_heb_chh_spa_est_yor_mao_lit_tag_jpn_knd_kor_por_nor_zul_mol_sun_pan_aeg_bat_cnt_ben_fbf_lat_sod_dut_bul_ita_alb_qcu_rom_mcd_eng_cic_anl_slo_tig_swe_ind_grk_swt_guj_ven_mly_tha_hau_tml_dyu_ses_uzb_fre_urd_azi_dgb_vie_gam_akn_bem_moo	-0.0809812374214874	-0.190999667332319	0.848942207207908
457	amr_ita_dgb_dut_anl_owc_hau_afr_tur_aze_bem_ind_bam_nor_bul_bsq_prs_amh_xho_cnt_lit_spa_zul_ben_cic_arw_fin_dyu_akn_est_glc_mlt_geo_swe_ctl_eng_bos_tig_gam_lat_hun_lda_sun_scr_jav_jpn_knd_kor_fre_guj_tsn_mcd_mly_alb_heb_bat_mnd_cze_swa_svk_wly_mol_ger_rom_urd_qcu_slo_grk_ukr_ewe_aeg_hin_chh_por_tag_rus_yor_pan_fbf_mao_tha_sid_tml_swt_ven_azi_pol_krd_uzb_ses_vie_sod_igb_moo_tsw	0.153285981899883	0.360869282658794	0.719015592221304
458	amh_pol_bam_svk_sid_heb_wly_afr_uzb_aze_ewe_jav_swt_prs_scr_bsq_dut_sod_bem_mnd_swe_cze_moo_lit_lda_guj_fin_swa_dyu_est_ita_anl_geo_grk_urd_ctl_nor_amr_owc_arw_hun_xho_mao_glc_tag_jpn_tml_kor_hin_spa_dgb_bos_sun_krd_aeg_ind_cnt_ukr_tsw_mol_tig_fre_ger_slo_rus_qcu_rom_bul_mcd_zul_hau_lat_gam_por_mly_ben_ses_eng_akn_bat_tha_mlt_knd_cic_yor_azi_alb_pan_tur_tsn_vie_chh_igb_fbf_ven	-0.312166465409048	-0.739241145186028	0.461622378496099
459	sid_alb_dyu_ctl_gam_wly_hau_por_aze_uzb_yor_sun_cic_krd_grk_bsq_pan_heb_ven_cnt_lat_ger_tsn_bul_igb_lit_fin_swt_lda_est_swe_anl_geo_hin_pol_cze_fre_amh_tig_nor_hun_moo_bat_mcd_mao_jpn_tml_kor_ukr_rus_tsw_spa_mly_prs_chh_jav_mnd_svk_xho_dut_mlt_slo_eng_rom_scr_qcu_ita_arw_afr_akn_sod_mol_owc_bos_ind_guj_dgb_ben_bam_tag_tha_aeg_knd_fbf_ses_tur_glc_urd_azi_bem_vie_amr_ewe_zul_swa	-0.515006343056557	-1.22649104465846	0.223110193827848
460	aeg_rus_ven_scr_sid_tig_sod_lit_azi_aze_zul_ind_bem_pol_urd_bsq_prs_anl_tsn_cnt_ukr_mcd_xho_ctl_moo_arw_fin_bam_fbf_est_eng_owc_geo_por_spa_rom_mol_mlt_wly_ben_hun_igb_mao_hin_sun_jpn_tml_kor_glc_slo_akn_krd_jav_bul_gam_tag_mnd_grk_tsw_ger_amr_pan_fre_lat_dut_qcu_svk_bos_nor_ewe_chh_guj_hau_ita_bat_cze_cic_swe_ses_mly_tha_amh_knd_dyu_dgb_tur_alb_afr_uzb_lda_vie_heb_swa_yor_swt	-1.16409738633358	-2.8659034711316	0.00514189654132089
461	wly_alb_igb_ita_anl_tig_mlt_grk_aze_azi_dyu_ind_ses_pan_mol_bsq_dut_gam_tsn_cnt_slo_ben_cic_mcd_xho_lit_hun_lda_akn_fin_swe_chh_geo_krd_glc_rus_bul_owc_aeg_ukr_est_zul_bat_scr_mly_jpn_tml_kor_eng_hin_bam_bos_jav_ger_sod_tag_mnd_spa_tsw_pol_amh_nor_afr_urd_arw_qcu_rom_prs_fre_fbf_hau_svk_heb_guj_mao_cze_swt_ctl_bem_sun_tha_amr_knd_swa_moo_tur_lat_por_uzb_yor_vie_sid_dgb_ewe_ven	0.11508840835946	0.270734792130786	0.787194972629164
462	sod_grk_lda_bul_chh_sid_hau_guj_tur_uzb_ven_mao_moo_afr_pan_bsq_ben_gam_tsn_mnd_mol_ita_akn_fre_ses_arw_hun_swt_xho_est_krd_heb_geo_ctl_prs_spa_scr_anl_wly_dut_fin_fbf_sun_cze_bat_jpn_tml_kor_por_mcd_cic_urd_ind_rus_aeg_tag_cnt_lit_dgb_ukr_amr_svk_lat_pol_eng_qcu_nor_ger_glc_ewe_owc_alb_amh_bos_mly_swe_yor_hin_bem_jav_tha_mlt_knd_bam_dyu_aze_rom_slo_azi_igb_vie_tig_swa_tsw_zul	0.0781426956160771	0.183963700757796	0.854442455772507
463	tig_cze_tsw_lit_hau_mlt_amr_grk_tur_uzb_ses_mao_ven_dut_slo_bsq_rom_heb_swa_cnt_swe_ukr_xho_bul_fbf_spa_hun_zul_dgb_est_scr_sid_geo_eng_mol_rus_ger_aeg_amh_lat_fin_dyu_tag_pan_jav_jpn_tml_kor_krd_ben_igb_bos_ind_hin_anl_sun_mnd_afr_moo_glc_sod_nor_arw_mcd_svk_qcu_ctl_prs_alb_tsn_wly_fre_owc_guj_mly_pol_yor_ita_swt_bat_tha_gam_knd_akn_lda_aze_por_urd_azi_bam_vie_chh_bem_cic_ewe	-0.358553220379031	-0.849424047707105	0.39782670796159
464	aeg_arw_tsw_rom_sid_wly_owc_grk_tur_uzb_ses_ind_swt_ger_scr_bsq_afr_gam_swa_mnd_bul_lit_bam_glc_ewe_bos_hun_cic_lda_fin_alb_chh_geo_swe_cze_mcd_eng_amr_tig_rus_est_fbf_bat_spa_jav_jpn_tml_kor_svk_por_akn_pol_sun_prs_amh_mly_cnt_ukr_yor_guj_heb_lat_urd_fre_mol_qcu_slo_ben_pan_bem_hau_ctl_anl_ita_mao_hin_zul_dut_ven_tag_tha_mlt_knd_igb_dyu_azi_nor_krd_aze_moo_vie_sod_xho_tsn_dgb	-0.232548785938139	-0.549431930277335	0.584026004568657
465	aeg_ukr_yor_cze_amr_mlt_sid_ita_azi_tur_lda_ind_swt_rom_scr_bsq_swe_amh_tsw_mnd_afr_dut_ven_glc_moo_prs_hun_bem_dgb_est_krd_chh_geo_hin_mcd_rus_eng_hau_sod_slo_fin_ses_mly_svk_sun_jpn_tml_kor_mol_pol_fbf_spa_mao_bul_wly_bat_cnt_ben_xho_guj_tig_arw_urd_fre_pan_qcu_por_bos_nor_akn_owc_lat_gam_grk_jav_alb_tsn_lit_igb_tag_tha_anl_knd_dyu_bam_aze_ctl_ger_uzb_swa_vie_heb_zul_ewe_cic	-1.38222115410904	-3.46357064349556	0.000807716906114624
466	chh_krd_dgb_svk_tig_heb_wly_grk_uzb_tur_ven_mly_swt_guj_ger_bsq_prs_aeg_cic_mnd_ukr_scr_zul_por_fbf_lit_hun_tsw_bem_fin_cze_anl_geo_dut_hin_bul_rus_owc_hau_urd_est_swa_sun_alb_ind_jpn_tml_kor_pol_ben_tsn_glc_mao_swe_sid_bat_cnt_nor_moo_ctl_amr_lat_slo_eng_pan_qcu_arw_bos_afr_bam_gam_rom_mlt_spa_tag_mol_lda_fre_ses_jav_tha_sod_knd_ewe_xho_aze_mcd_ita_azi_yor_vie_amh_akn_igb_dyu	-0.43509128954588	-1.03243607649642	0.304545303795077
467	owc_dut_yor_grk_wly_tig_amr_eng_uzb_tur_fbf_sun_tsn_pan_guj_bsq_lit_gam_moo_cnt_ukr_bul_cic_hin_dyu_slo_fin_akn_xho_est_bos_hau_geo_cze_lat_arw_por_heb_chh_ger_hun_tsw_ind_glc_tag_jpn_knd_kor_ctl_fre_dgb_spa_jav_scr_mlt_bat_mnd_krd_lda_nor_aeg_mol_rus_swe_ben_qcu_rom_svk_pol_swt_amh_ita_sod_prs_mao_alb_zul_mcd_bem_mly_tha_sid_tml_swa_bam_azi_afr_urd_aze_ven_vie_anl_ses_igb_ewe	-0.4627275660926	-1.10130349517395	0.273606784322631
468	anl_bos_igb_prs_hau_sid_mlt_fre_uzb_azi_akn_bat_ven_rus_guj_bsq_ukr_amh_ses_cnt_swe_hin_ewe_afr_tsn_eng_est_dgb_swa_hun_scr_chh_geo_ita_lat_arw_bul_tig_amr_rom_fin_bam_jav_ben_sun_jpn_knd_kor_ger_nor_lda_spa_mly_ctl_owc_mao_mnd_alb_yor_glc_gam_pan_svk_por_mol_qcu_slo_krd_dut_xho_aeg_cze_wly_mcd_ind_urd_moo_grk_swt_tag_tha_sod_tml_zul_fbf_aze_lit_pol_tur_dyu_vie_heb_tsw_cic_bem	-0.850242834374102	-2.05793980049265	0.0423942950264178
469	tig_dut_tsw_nor_hau_anl_chh_hin_azi_aze_swt_jav_bam_eng_mcd_bsq_slo_aeg_bem_mnd_bos_ger_ven_por_ses_spa_est_dgb_zul_hun_afr_mlt_geo_rom_guj_ukr_krd_sid_amh_svk_fin_ewe_mao_ben_mly_jpn_tml_kor_scr_glc_akn_pol_bat_cze_owc_sun_cnt_grk_igb_lit_gam_prs_ctl_urd_arw_qcu_lat_swe_bul_xho_wly_ita_amr_rus_ind_mol_cic_pan_moo_tag_tha_heb_knd_lda_yor_tur_alb_fre_uzb_tsn_vie_sod_fbf_dyu_swa	-0.422910952902542	-1.00199392237449	0.318946516782315
470	wly_mol_dgb_nor_amh_heb_hau_lat_uzb_aze_fbf_ind_ven_ctl_bos_bsq_scr_amr_bem_mnd_afr_cze_tsn_krd_yor_grk_fin_dyu_ses_est_fre_aeg_geo_ukr_por_pol_dut_gam_owc_ita_hun_zul_tag_arw_bat_jpn_knd_kor_rom_bul_igb_mcd_sun_hin_mlt_jav_cnt_pan_tsw_ben_sod_ger_alb_eng_lit_qcu_prs_urd_svk_xho_sid_rus_tig_glc_mly_guj_akn_spa_swt_mao_tha_anl_tml_swa_moo_tur_swe_slo_azi_cic_vie_chh_bam_ewe_lda	-0.591590675091986	-1.40914654543606	0.162126824652139
471	sod_rus_akn_scr_anl_chh_heb_ukr_tur_uzb_cic_jav_tsn_prs_dut_bsq_bul_tig_bem_mnd_fre_arw_zul_swe_dgb_guj_hun_ses_swt_fin_grk_mlt_geo_lat_lit_mcd_nor_amh_owc_rom_est_swa_bat_krd_ind_jpn_knd_kor_ctl_pan_tsw_mol_mao_alb_amr_sun_cnt_ben_xho_por_aeg_ita_glc_hin_slo_qcu_pol_cze_urd_moo_gam_eng_sid_spa_mly_svk_ewe_afr_ven_tag_tha_hau_tml_bam_lda_aze_bos_ger_azi_yor_vie_wly_igb_fbf_dyu	-0.150767148650842	-0.355630857585947	0.722922411509186
472	mlt_fre_bam_spa_gam_sod_amh_lat_uzb_tur_dyu_mao_tsw_prs_slo_bsq_ben_tig_moo_cnt_por_cze_bem_dut_swt_glc_fin_zul_yor_hun_pol_wly_geo_scr_swe_krd_eng_hau_chh_mol_est_xho_sun_urd_mly_jpn_knd_kor_hin_ctl_igb_pan_tag_ukr_aeg_jav_mnd_grk_ses_mcd_anl_svk_afr_rom_ger_qcu_lit_rus_bos_tsn_owc_arw_heb_bul_bat_ita_fbf_nor_ven_ind_tha_sid_tml_lda_dgb_aze_guj_alb_azi_swa_vie_amr_ewe_cic_akn	0.343952564813878	0.81007036265181	0.419967704633529
473	chh_alb_moo_slo_mlt_gam_sid_ita_aze_azi_bam_bat_igb_nor_eng_bsq_urd_amr_ewe_cnt_ben_afr_fbf_hin_yor_prs_est_tsn_dgb_hun_lit_aeg_geo_fre_rus_bul_rom_owc_heb_mol_fin_akn_tag_lat_ind_jpn_tml_kor_por_swe_swt_guj_mly_glc_anl_sun_mnd_mcd_dyu_scr_wly_cze_pol_ukr_svk_qcu_krd_spa_arw_zul_amh_bos_sod_grk_mao_pan_lda_ctl_ses_jav_tha_tig_knd_swa_ven_uzb_dut_ger_tur_xho_vie_hau_cic_bem_tsw	-0.492015636829985	-1.17499496660521	0.242996360533158
474	tig_rus_zul_rom_sid_mlt_hau_hin_aze_tur_bem_mly_ses_glc_slo_bsq_ctl_aeg_bam_mnd_fre_ben_igb_lat_dgb_urd_est_yor_moo_hun_bos_heb_geo_grk_spa_pan_krd_gam_chh_nor_fin_lda_ind_mcd_sun_jpn_knd_kor_lit_bul_tsn_por_mao_afr_amh_bat_cnt_ita_xho_dut_wly_swe_ger_arw_cze_qcu_prs_svk_alb_ven_anl_guj_amr_pol_jav_scr_cic_mol_tsw_tag_tha_owc_tml_fbf_swt_azi_ukr_eng_uzb_akn_vie_sod_dyu_ewe_swa	-0.209470659063385	-0.494731056670185	0.621956723608671
475	hau_guj_ven_ita_owc_gam_mlt_krd_uzb_tur_xho_mly_dyu_bos_eng_bsq_bul_amr_zul_mnd_slo_glc_dgb_prs_swa_svk_est_tsw_ses_hun_mol_heb_geo_arw_cze_swe_por_sod_sid_rus_fin_igb_bat_grk_ind_jpn_tml_kor_afr_alb_yor_spa_sun_pan_chh_mao_cnt_pol_bam_ctl_anl_nor_scr_dut_ger_qcu_fre_hin_mcd_cic_wly_lit_amh_rom_tag_lat_moo_ukr_lda_jav_tha_aeg_knd_swt_tsn_aze_ben_urd_azi_bem_vie_tig_fbf_ewe_akn	-0.417306865319013	-0.989945314433314	0.324769505058959
476	sod_por_yor_mcd_aeg_sid_wly_afr_tur_aze_ewe_ind_lda_ita_slo_bsq_hin_heb_swa_cnt_svk_fre_dyu_dut_akn_lat_fin_ven_cic_est_spa_amr_geo_bul_grk_alb_krd_anl_tig_eng_hun_moo_tag_cze_mao_jpn_tml_kor_prs_lit_tsn_ctl_bat_ukr_hau_jav_mnd_glc_ses_urd_gam_nor_bos_scr_swe_qcu_mol_pan_pol_igb_amh_arw_mlt_rus_sun_guj_zul_rom_bem_mly_tha_owc_knd_bam_fbf_azi_ben_ger_uzb_dgb_vie_chh_xho_swt_tsw	0.0931762072013773	0.219510412039545	0.826733546771422
477	gam_lat_igb_spa_anl_wly_aeg_rom_aze_azi_swa_mao_lda_lit_arw_bsq_bos_owc_cic_cnt_guj_mol_bam_pol_moo_mcd_est_xho_yor_hun_swe_sid_geo_afr_rus_slo_grk_chh_amh_pan_fin_zul_bat_glc_jav_jpn_tml_kor_hin_urd_ven_prs_tag_fre_mlt_mly_mnd_dut_tsn_krd_hau_por_cze_ger_nor_qcu_ukr_svk_ben_fbf_tig_ctl_sod_scr_ind_ita_dyu_eng_akn_sun_tha_amr_knd_ses_bem_uzb_bul_alb_tur_ewe_vie_heb_dgb_swt_tsw	0.149813115310445	0.352329678961962	0.725388214794801
478	anl_lit_ses_scr_wly_sid_aeg_dut_tur_uzb_tsw_ind_ewe_arw_rom_bsq_mcd_mlt_fbf_mnd_bos_krd_bem_bul_bam_grk_hun_dyu_igb_est_ger_heb_geo_pan_swe_urd_prs_tig_amr_afr_fin_ven_jav_por_mao_jpn_knd_kor_cze_fre_dgb_spa_sun_ita_gam_bat_cnt_lat_tsn_pol_amh_rus_guj_alb_ukr_qcu_eng_mol_nor_swa_chh_ctl_hau_ben_mly_slo_moo_svk_zul_tag_tha_sod_tml_akn_yor_azi_glc_hin_aze_cic_vie_owc_xho_swt_lda	-0.620507492738059	-1.47965224156121	0.142345634901968
479	amh_grk_igb_cze_amr_wly_hau_rus_uzb_aze_yor_jav_moo_afr_spa_bsq_urd_sid_xho_mnd_hin_ctl_bem_pan_lda_prs_fin_dyu_akn_hun_lat_mlt_geo_eng_ger_bos_dut_owc_chh_ita_est_tsn_ind_lit_tag_jpn_tml_kor_mol_krd_swt_swe_bat_fre_heb_sun_cnt_mcd_ses_rom_anl_nor_glc_ben_scr_qcu_arw_slo_pol_cic_tig_por_aeg_guj_mly_svk_fbf_ukr_zul_mao_tha_gam_knd_tsw_swa_tur_bul_alb_azi_ven_vie_sod_ewe_dgb_bam	0.663083511794204	1.57210650269773	0.119321965090587
480	sid_ben_akn_krd_wly_anl_gam_spa_tur_aze_ses_tag_ven_prs_alb_bsq_dut_amr_fbf_cnt_urd_mol_bam_rus_swa_grk_hun_dyu_xho_est_slo_mlt_geo_rom_fre_arw_eng_owc_hau_lat_fin_moo_bat_ctl_sun_jpn_tml_kor_por_guj_lda_ita_mly_bos_chh_ind_mnd_hin_cic_lit_amh_mcd_svk_nor_bul_qcu_afr_ger_cze_dgb_heb_pan_tig_pol_jav_ukr_zul_swe_tsn_mao_tha_sod_knd_swt_igb_azi_scr_glc_uzb_yor_vie_aeg_tsw_ewe_bem	-0.578938143851874	-1.38222165422781	0.170214399794501
481	gam_guj_igb_arw_heb_wly_sod_ita_aze_azi_bam_bat_xho_fre_spa_bsq_prs_owc_ses_mnd_hin_scr_ewe_rus_akn_alb_hun_fbf_cic_est_mcd_amh_geo_eng_grk_bos_mol_sid_mlt_lit_fin_moo_mao_slo_sun_jpn_tml_kor_rom_swe_yor_ben_jav_lat_aeg_ind_cnt_cze_bem_ukr_amr_ger_bul_svk_pan_qcu_por_pol_glc_ven_chh_urd_hau_nor_tag_dut_zul_afr_lda_mly_tha_tig_knd_swt_tsn_uzb_krd_ctl_tur_dgb_vie_anl_tsw_swa_dyu	0.186746701935601	0.439531595235229	0.661296047672334
482	tig_afr_yor_ukr_sod_aeg_amh_pan_tur_uzb_ven_jav_bem_glc_prs_bsq_eng_heb_ewe_cnt_rom_cze_swt_lit_tsn_ger_hun_bam_tsw_est_bos_gam_geo_arw_ctl_fre_pol_anl_amr_lat_fin_lda_mly_dut_bat_jpn_knd_kor_nor_ita_swa_krd_tag_scr_owc_ind_mnd_urd_igb_por_chh_alb_hin_ben_bul_qcu_rus_grk_slo_akn_wly_guj_mlt_spa_mao_swe_ses_mol_xho_sun_tha_hau_tml_cic_zul_aze_svk_mcd_azi_dyu_vie_sid_moo_fbf_dgb	-0.336298090399066	-0.795484878307963	0.428357170331665
483	gam_mcd_swt_por_anl_owc_sod_ger_azi_aze_igb_mao_bem_swe_lit_bsq_rom_aeg_dyu_cnt_prs_svk_tsn_ita_moo_alb_est_ven_yor_fin_slo_hau_geo_dut_glc_ben_krd_tig_chh_guj_hun_ses_bat_urd_tag_jpn_knd_kor_bos_eng_tsw_scr_ind_hin_wly_sun_mnd_bul_ewe_ukr_amr_spa_cze_pol_grk_qcu_nor_ctl_lat_fbf_mlt_fre_sid_afr_mly_mol_bam_rus_zul_jav_tha_heb_tml_akn_xho_tur_pan_arw_uzb_swa_vie_amh_dgb_lda_cic	0.207190918680278	0.487847615028518	0.626805932345383
484	chh_prs_xho_pan_tig_mlt_amr_urd_tur_azi_yor_ind_fbf_hin_krd_bsq_mcd_sod_tsw_cnt_scr_cze_dyu_slo_dgb_ben_hun_ses_bem_fin_por_aeg_geo_fre_afr_eng_swe_hau_wly_alb_est_tsn_mao_ctl_jav_jpn_knd_kor_bos_ita_akn_bul_bat_rom_heb_tag_mnd_grk_swt_lat_gam_ukr_mol_guj_ger_qcu_pol_rus_arw_ewe_amh_svk_anl_lit_mly_glc_ven_spa_igb_sun_tha_owc_tml_swa_bam_aze_nor_dut_uzb_lda_vie_sid_moo_zul_cic	-0.179276803255195	-0.422997356635884	0.673273715894458
485	anl_lit_swa_mcd_sid_heb_chh_swe_uzb_tur_moo_tag_yor_ctl_por_bsq_pan_hau_ewe_cnt_ben_rom_dyu_rus_ven_bul_est_ses_zul_fin_spa_sod_geo_bos_cze_ger_ukr_aeg_amh_fre_hun_cic_mao_krd_jav_jpn_tml_kor_hin_mol_fbf_grk_ind_alb_mlt_bat_mnd_eng_bam_guj_wly_ita_glc_dut_svk_qcu_afr_pol_urd_dgb_tig_prs_owc_arw_sun_nor_tsw_slo_igb_mly_tha_amr_knd_tsn_lda_azi_scr_lat_aze_akn_vie_gam_swt_xho_bem	-0.713263153906177	-1.7105955008586	0.0904897692175826
486	wly_pan_cic_glc_anl_aeg_tig_hin_tur_uzb_bam_ind_swa_ger_por_bsq_ita_amr_tsw_mnd_afr_lit_ven_svk_ses_eng_est_lda_akn_fin_scr_sid_geo_prs_guj_ctl_mcd_hau_mlt_ukr_hun_igb_mao_grk_sun_jpn_tml_kor_dut_fre_zul_nor_mly_swe_gam_jav_cnt_pol_xho_krd_heb_rom_alb_rus_arw_qcu_bos_urd_spa_tsn_owc_slo_amh_mol_tag_cze_dgb_lat_fbf_bat_tha_chh_knd_moo_bem_azi_bul_ben_aze_yor_vie_sod_swt_dyu_ewe	0.0447644702470739	0.105461833017892	0.916236489169949
487	anl_fre_dyu_bul_heb_sod_gam_arw_tur_aze_bem_mao_ewe_krd_mcd_bsq_mol_hau_akn_mnd_swe_pan_ven_por_zul_prs_est_cic_swa_fin_scr_aeg_geo_spa_guj_grk_ukr_amh_mlt_afr_hun_xho_jav_ben_tag_jpn_tml_kor_glc_rom_igb_lit_ind_rus_sid_mly_cnt_ita_swt_svk_wly_bos_dut_hin_eng_qcu_slo_lat_alb_yor_owc_nor_amr_urd_bat_pol_bam_cze_moo_sun_tha_chh_knd_tsn_lda_azi_ger_ctl_uzb_dgb_vie_tig_ses_tsw_fbf	-0.0114439611112087	-0.0269332214469223	0.97857070617548
488	chh_rus_dyu_swe_gam_heb_sod_nor_azi_aze_tsw_tag_igb_lat_prs_bsq_afr_amh_dgb_cnt_eng_hin_ses_grk_lda_mcd_fin_moo_tsn_hun_pol_aeg_geo_svk_ukr_fre_por_hau_mlt_urd_est_xho_jav_ben_bat_jpn_knd_kor_lit_ita_zul_dut_sun_guj_owc_mly_mnd_glc_swa_bos_wly_pan_cze_rom_alb_qcu_scr_spa_bul_ven_amr_krd_tig_slo_ind_ger_swt_arw_akn_mao_tha_sid_tml_cic_ewe_tur_mol_ctl_uzb_bem_vie_anl_fbf_bam_yor	-0.699086252401472	-1.67698813827239	0.0969030852703371
489	hau_ita_dyu_afr_sid_gam_owc_mcd_uzb_tur_swt_jav_lda_arw_rus_bsq_dut_sod_dgb_mnd_svk_ben_bem_bul_akn_por_fin_ewe_zul_hun_eng_aeg_geo_urd_prs_ger_ukr_mlt_amr_pan_est_moo_tag_guj_mly_jpn_tml_kor_swe_cze_bam_glc_ind_slo_tig_bat_cnt_mol_yor_rom_anl_bos_krd_lat_spa_qcu_ctl_grk_pol_igb_amh_scr_wly_fre_mao_nor_tsn_hin_ven_sun_tha_heb_knd_cic_ses_azi_lit_alb_aze_swa_vie_chh_tsw_xho_fbf	-0.0923028909044554	-0.217674229373318	0.828159823232944
490	sod_lit_bam_pan_sid_anl_amr_ctl_tur_aze_yor_bat_tsn_fre_lat_bsq_guj_tig_dyu_cnt_hin_rom_moo_ger_tsw_scr_hun_bem_xho_fin_nor_chh_geo_dut_mol_bul_bos_gam_heb_arw_est_cic_ind_grk_mao_jpn_knd_kor_por_urd_swt_cze_jav_krd_amh_mly_mnd_ben_akn_spa_aeg_afr_eng_ukr_swe_qcu_ita_alb_mcd_ven_hau_prs_wly_pol_sun_rus_swa_glc_dgb_tag_tha_owc_tml_igb_zul_uzb_slo_svk_azi_fbf_vie_mlt_lda_ewe_ses	-0.592161630792775	-1.41241978344232	0.161164056229133
491	sod_ctl_akn_arw_amr_anl_hau_afr_tur_uzb_bem_mao_dgb_mol_dut_bsq_bos_sid_yor_cnt_spa_fre_ses_pol_tsw_glc_fin_ven_moo_hun_pan_gam_geo_guj_ger_slo_rom_amh_aeg_lat_est_igb_sun_krd_ind_jpn_knd_kor_grk_lit_bam_cze_mly_mcd_heb_tag_mnd_por_tsn_urd_owc_hin_svk_rus_alb_qcu_prs_bul_ukr_dyu_wly_eng_chh_swe_jav_nor_xho_ita_swt_bat_tha_mlt_tml_zul_fbf_azi_scr_ben_aze_lda_vie_tig_cic_ewe_swa	-0.203714723894004	-0.480905094204553	0.631713417487808
492	amh_krd_dyu_rus_tig_hau_amr_afr_tur_aze_dgb_mly_fbf_glc_ben_bsq_nor_chh_tsw_cnt_bul_hin_xho_svk_zul_urd_est_swa_ewe_fin_ukr_aeg_geo_lat_mcd_lit_prs_sod_heb_pan_hun_igb_ind_ger_jav_jpn_knd_kor_scr_dut_akn_swe_mao_bos_mlt_tag_mnd_ctl_lda_alb_sid_ita_eng_pol_mol_qcu_rom_arw_fre_bem_wly_spa_owc_slo_bat_grk_ven_por_moo_sun_tha_gam_tml_tsn_bam_azi_cze_guj_uzb_yor_vie_anl_cic_ses_swt	-0.440925408179184	-1.04762016862012	0.297528697136279
493	hau_ctl_ven_arw_amh_anl_mlt_dut_aze_tur_ewe_mao_swa_bos_eng_bsq_nor_aeg_swt_mnd_glc_ger_zul_rom_ses_slo_fin_bem_yor_hun_prs_sod_geo_lat_lit_urd_swe_owc_heb_alb_est_lda_ind_grk_tag_jpn_knd_kor_afr_krd_moo_rus_mly_mol_tig_jav_cnt_pol_igb_pan_chh_ukr_ita_cze_fre_qcu_svk_mcd_scr_dyu_sid_guj_amr_ben_sun_spa_dgb_bul_akn_bat_tha_gam_tml_fbf_xho_azi_hin_por_uzb_tsn_vie_wly_bam_cic_tsw	-0.204033505306443	-0.481325786777414	0.631415568177454
494	aeg_pan_tsn_rus_tig_gam_amh_mol_uzb_aze_moo_mly_tsw_grk_ukr_bsq_prs_mlt_xho_mnd_scr_cze_swa_lat_igb_lit_hun_fbf_cic_est_rom_sod_geo_glc_arw_ger_mcd_owc_anl_krd_fin_dgb_bat_slo_jav_jpn_knd_kor_ita_afr_swt_swe_mao_ctl_wly_sun_cnt_guj_ven_svk_amr_dut_eng_ben_fre_qcu_pol_nor_bos_dyu_sid_urd_heb_por_tag_alb_bam_bul_ewe_ind_tha_chh_tml_bem_ses_azi_spa_hin_tur_zul_vie_hau_yor_akn_lda	-0.333144052480411	-0.788176999107737	0.432597610787105
495	heb_lit_igb_scr_wly_tig_owc_arw_azi_tur_yor_mao_dgb_fre_slo_bsq_pan_hau_cic_mnd_alb_bul_bem_prs_zul_krd_fin_dyu_ven_hun_rom_gam_geo_urd_bos_afr_spa_sid_chh_hin_est_moo_ind_guj_sun_jpn_knd_kor_ukr_por_swa_glc_mly_grk_anl_bat_cnt_svk_tsw_ctl_amh_cze_ita_swe_nor_qcu_ben_dut_lat_ses_mlt_ger_aeg_rus_tag_mcd_tsn_eng_fbf_jav_tha_amr_tml_xho_swt_uzb_pol_mol_aze_ewe_vie_sod_akn_bam_lda	0.188354046658647	0.443120459875355	0.658707679975391
496	heb_eng_swt_pan_sid_hau_tig_lat_tur_aze_ses_mao_tsn_fre_svk_bsq_arw_mlt_ven_cnt_urd_ben_yor_mol_dyu_por_fin_cic_igb_hun_nor_sod_geo_rom_afr_ita_alb_amh_owc_ger_est_zul_tag_prs_jav_jpn_tml_kor_guj_lit_tsw_slo_sun_mcd_amr_mly_mnd_ukr_ewe_swe_wly_glc_rus_scr_krd_qcu_pol_hin_bos_fbf_aeg_cze_chh_spa_ind_ctl_akn_grk_xho_bat_tha_anl_knd_bem_moo_azi_dut_bul_uzb_swa_vie_gam_bam_dgb_lda	-0.0982108053765693	-0.231458618092691	0.817467025735245
497	mlt_glc_fbf_ita_sid_anl_sod_swe_aze_uzb_bam_sun_dgb_prs_por_bsq_afr_wly_ses_cnt_nor_rom_ven_svk_ewe_dut_est_moo_cic_hun_bul_tig_geo_mol_lit_spa_bos_gam_amh_scr_fin_zul_ind_pan_mao_jpn_knd_kor_urd_ukr_tsw_krd_jav_ctl_hau_mly_mnd_cze_yor_ben_amr_ger_fre_slo_eng_qcu_guj_lat_mcd_akn_aeg_hin_heb_alb_bat_arw_igb_pol_tsn_tag_tha_owc_tml_dyu_swt_tur_rus_grk_azi_bem_vie_chh_swa_xho_lda	0.195668257193562	0.460479624572796	0.646246912742359
498	amh_ukr_yor_rom_owc_amr_wly_spa_azi_tur_ven_ind_dyu_arw_por_bsq_slo_gam_ewe_mnd_cze_afr_ses_mcd_zul_scr_fin_fbf_akn_hun_nor_mlt_geo_dut_guj_fre_svk_aeg_hau_eng_est_bam_tag_mol_mao_jpn_knd_kor_bul_lit_tsn_pol_jav_hin_heb_bat_cnt_ger_swa_rus_sod_grk_krd_pan_ben_qcu_ita_ctl_glc_xho_sid_bos_anl_alb_mly_lat_moo_swe_tsw_sun_tha_chh_tml_igb_dgb_uzb_prs_urd_aze_cic_vie_tig_lda_bem_swt	0.398884424261614	0.941229952815334	0.349025507726959
499	owc_swe_lda_urd_hau_mlt_tig_ben_aze_tur_igb_jav_zul_ctl_mol_bsq_dut_sid_swa_mnd_ita_grk_ewe_spa_swt_ger_hun_fbf_ses_fin_por_aeg_geo_lat_mcd_svk_fre_amh_amr_prs_est_ven_mao_hin_tag_jpn_tml_kor_bul_arw_bem_nor_ind_scr_heb_bat_cnt_krd_dyu_ukr_anl_glc_pol_guj_afr_qcu_bos_alb_rom_tsn_sod_cze_gam_eng_sun_pan_cic_lit_xho_mly_tha_wly_knd_yor_bam_azi_slo_rus_uzb_akn_vie_chh_tsw_moo_dgb	0.242338943703698	0.570737412150772	0.569554162288294
500	sid_pan_igb_grk_gam_tig_amh_prs_tur_azi_ewe_tag_bem_mcd_ita_bsq_arw_owc_dyu_mnd_scr_mol_fbf_ger_tsn_alb_fin_dgb_akn_est_fre_anl_geo_guj_rom_slo_bos_amr_mlt_nor_hun_moo_bat_spa_mly_jpn_knd_kor_glc_por_tsw_cze_jav_lit_wly_ind_cnt_rus_zul_urd_hau_krd_ukr_dut_eng_qcu_hin_lat_svk_swt_chh_ctl_sod_bul_mao_swe_bam_afr_swa_sun_tha_aeg_tml_yor_cic_uzb_pol_ben_aze_lda_vie_heb_xho_ven_ses	-0.632103559078514	-1.51398623889854	0.133420585602481
501	sod_dut_akn_ita_wly_heb_mlt_pol_tur_uzb_dgb_sun_zul_ukr_por_bsq_swe_amr_moo_cnt_afr_urd_tsw_bos_ewe_lat_est_lda_bem_fin_prs_amh_geo_grk_spa_lit_slo_gam_chh_guj_hun_swt_ind_mcd_tag_jpn_tml_kor_mol_nor_igb_fre_jav_arw_owc_mao_mnd_ger_swa_pan_hau_glc_alb_scr_cze_qcu_krd_bul_hin_ven_aeg_svk_anl_rus_bat_rom_tsn_ben_fbf_mly_tha_tig_knd_xho_cic_azi_ctl_eng_aze_dyu_vie_sid_ses_bam_yor	-0.0802179300788575	-0.18903565073228	0.850476804654199
502	anl_ukr_bam_bos_mlt_wly_gam_ctl_uzb_aze_swa_mao_tsn_ben_scr_bsq_nor_amh_lda_cnt_cze_eng_igb_hin_tsw_rus_hun_fbf_dgb_fin_rom_sod_geo_arw_mcd_glc_slo_sid_hau_mol_est_xho_bat_urd_ind_jpn_tml_kor_pan_afr_bem_pol_mly_por_chh_jav_mnd_bul_moo_ger_aeg_lat_prs_grk_ita_qcu_spa_alb_swe_cic_heb_svk_tig_lit_sun_fre_dyu_krd_yor_tag_tha_owc_knd_ewe_ven_tur_dut_guj_azi_swt_vie_amr_zul_ses_akn	0.151992107732439	0.358280500556627	0.7209453818869
503	amh_grk_lda_rus_amr_anl_tig_arw_uzb_aze_igb_mao_swa_ger_ctl_bsq_urd_aeg_dgb_mnd_cze_lat_zul_dut_dyu_mcd_hun_akn_tsw_fin_lit_sid_geo_rom_prs_hin_swe_mlt_wly_eng_est_ewe_ind_nor_bat_jpn_tml_kor_svk_pan_tsn_ben_sun_ukr_gam_tag_cnt_mol_fbf_glc_chh_scr_bul_bos_pol_qcu_alb_afr_krd_cic_heb_por_owc_spa_jav_slo_bam_ita_swt_mly_tha_hau_knd_moo_yor_azi_fre_guj_tur_bem_vie_sod_xho_ses_ven	-0.674766796141804	-1.61462148180263	0.109780579545697
504	mlt_pol_moo_slo_tig_anl_sid_arw_tur_aze_yor_bat_igb_nor_swe_bsq_urd_heb_fbf_mnd_eng_krd_lda_pan_dyu_ben_fin_akn_bam_est_rom_sod_geo_ctl_hin_rus_svk_aeg_amr_lit_hun_dgb_tag_ita_jav_jpn_knd_kor_mcd_fre_cic_ukr_mao_bul_hau_mly_cnt_scr_bem_prs_chh_mol_alb_grk_guj_qcu_spa_lat_por_ven_wly_dut_gam_afr_sun_bos_tsw_cze_ses_ind_tha_owc_tml_swa_zul_uzb_ger_glc_azi_swt_vie_amh_tsn_xho_ewe	-0.638996990987411	-1.52881507990754	0.129704569341057
505	amh_svk_yor_rus_tig_anl_sid_cze_azi_aze_moo_ind_xho_slo_lit_bsq_mcd_sod_igb_mnd_prs_afr_bam_dut_ewe_urd_est_bem_zul_fin_glc_amr_geo_ben_mol_spa_grk_aeg_mlt_ukr_hun_swt_mao_swe_jav_jpn_knd_kor_por_ger_lda_ita_tag_lat_chh_bat_cnt_nor_tsw_eng_heb_guj_arw_bos_pan_qcu_hin_alb_pol_dgb_gam_krd_hau_scr_mly_fre_tsn_bul_cic_sun_tha_wly_tml_ven_akn_uzb_ctl_rom_tur_ses_vie_owc_dyu_fbf_swa	-0.442817807459111	-1.05116799221936	0.295905188530193
506	sod_spa_ses_lat_tig_sid_amr_pol_azi_aze_xho_mly_bam_ctl_mcd_bsq_ben_heb_ewe_cnt_cze_afr_yor_glc_bem_pan_fin_zul_swa_est_bos_chh_geo_alb_arw_ukr_krd_owc_aeg_slo_hun_dgb_mao_grk_tag_jpn_knd_kor_eng_nor_akn_rom_jav_rus_mlt_bat_mnd_hin_cic_ita_wly_fre_lit_guj_urd_qcu_svk_por_scr_lda_anl_mol_hau_bul_ind_prs_fbf_ger_tsn_sun_tha_gam_tml_tsw_igb_tur_swe_dut_uzb_dyu_vie_amh_swt_ven_moo	-0.436533560129235	-1.03661833276415	0.302601624477332
507	hau_guj_ven_lat_chh_wly_heb_arw_azi_uzb_lda_ind_bam_eng_fre_bsq_rom_aeg_dyu_cnt_ukr_alb_bem_mol_igb_ger_fin_tsw_swa_hun_svk_tig_geo_afr_glc_spa_pol_owc_anl_ctl_est_ses_sun_prs_jav_jpn_knd_kor_rus_nor_akn_bul_tag_ben_sid_mao_mnd_urd_cic_ita_amh_scr_bos_grk_por_qcu_mcd_slo_lit_moo_gam_dut_mlt_pan_mly_hin_dgb_cze_swt_bat_tha_amr_tml_yor_xho_tur_krd_swe_aze_zul_vie_sod_tsn_ewe_fbf	-1.00977182645332	-2.46047128157625	0.0157215846826933
508	tig_bos_dyu_afr_amh_sid_heb_ben_tur_azi_ewe_ind_zul_pol_ger_bsq_hin_chh_bem_cnt_pan_rus_fbf_prs_tsn_glc_est_ven_akn_fin_alb_mlt_geo_lit_arw_bul_krd_owc_sod_ita_hun_lda_mly_mol_mao_jpn_knd_kor_ctl_spa_swt_eng_jav_cze_gam_tag_mnd_rom_tsw_mcd_wly_dut_scr_grk_svk_qcu_slo_por_guj_xho_anl_urd_hau_ukr_sun_lat_dgb_swe_yor_bat_tha_aeg_tml_igb_moo_aze_fre_nor_uzb_swa_vie_amr_ses_cic_bam	-0.417754042544406	-0.992152161093811	0.323697727403682
509	hau_pan_ven_mol_gam_heb_sid_bul_tur_azi_zul_jav_bem_scr_ben_bsq_urd_amh_igb_mnd_eng_nor_xho_hin_cic_grk_fin_dyu_bam_est_guj_anl_geo_afr_svk_cze_rom_chh_aeg_lat_hun_swa_ind_slo_tag_jpn_knd_kor_ita_dut_tsn_mcd_mly_arw_sod_mao_cnt_ukr_ses_krd_mlt_swe_pol_bos_prs_qcu_rus_spa_fre_swt_wly_lit_amr_alb_bat_por_ewe_ctl_moo_sun_tha_owc_tml_yor_tsw_aze_glc_ger_uzb_fbf_vie_tig_dgb_akn_lda	-0.480417159621828	-1.1410680668391	0.256771392079665
510	sod_prs_swa_eng_aeg_sid_mlt_lat_azi_tur_bam_tag_yor_scr_rus_bsq_urd_owc_xho_cnt_afr_swe_dgb_rom_swt_hin_hun_fbf_dyu_fin_ben_amr_geo_ita_pan_dut_slo_tig_heb_mcd_est_ven_mao_alb_ind_jpn_knd_kor_ger_ukr_tsn_mol_sun_lit_gam_bat_mnd_grk_cic_ctl_wly_fre_arw_spa_guj_qcu_krd_svk_por_lda_anl_pol_hau_cze_jav_bul_igb_bos_zul_mly_tha_amh_tml_bem_ses_uzb_glc_nor_aze_moo_vie_chh_ewe_akn_tsw	-0.479363570769329	-1.14077765845818	0.256891635617283
511	sid_eng_cic_grk_amh_chh_owc_ger_tur_azi_swa_sun_moo_rom_alb_bsq_cze_tig_tsw_mnd_lit_lat_bam_scr_ses_ctl_fin_bem_ven_hun_glc_anl_geo_mol_krd_nor_fre_hau_mlt_arw_est_yor_jav_bul_ind_jpn_tml_kor_prs_dut_igb_rus_mao_pol_wly_mly_cnt_afr_fbf_ukr_amr_hin_guj_ita_svk_qcu_swe_spa_mcd_xho_sod_urd_heb_bos_bat_ben_ewe_pan_dyu_tag_tha_aeg_knd_tsn_dgb_uzb_por_slo_aze_swt_vie_gam_zul_lda_akn	0.0206514766290205	0.0486375152879606	0.961312473366286
512	anl_krd_ven_slo_heb_sod_hau_alb_azi_uzb_ewe_mly_cic_afr_ukr_bsq_hin_owc_bem_cnt_mcd_ita_swt_grk_zul_prs_est_xho_moo_hun_urd_chh_geo_fre_pol_dut_swe_sid_amr_scr_fin_ses_tag_glc_ind_jpn_tml_kor_rom_nor_tsw_bos_sun_svk_wly_mao_mnd_bul_dgb_ctl_mlt_lat_eng_arw_pan_qcu_mol_lit_spa_fbf_aeg_por_amh_guj_bat_ger_akn_rus_lda_jav_tha_tig_knd_dyu_bam_tur_cze_ben_aze_igb_vie_gam_tsn_yor_swa	0.043875586429956	0.103225682810825	0.918006125434456
513	wly_ita_zul_fre_aeg_tig_mlt_por_uzb_tur_igb_mao_tsn_slo_arw_bsq_bos_amh_dyu_cnt_svk_alb_xho_guj_ses_bul_fin_fbf_cic_est_glc_sod_geo_pan_swe_dut_ben_sid_owc_krd_hun_akn_ind_scr_tag_jpn_tml_kor_mcd_ger_dgb_lit_bat_prs_anl_jav_mnd_rus_ewe_mol_heb_ukr_grk_eng_lat_qcu_spa_cze_ctl_yor_chh_nor_amr_afr_sun_hin_bem_rom_swt_mly_tha_gam_knd_swa_moo_aze_pol_urd_azi_lda_vie_hau_ven_tsw_bam	1.01121677022679	2.42018486130026	0.0174559785947874
514	chh_swe_cic_ukr_hau_gam_anl_slo_tur_azi_tsn_bat_zul_prs_guj_bsq_afr_aeg_fbf_cnt_bul_rom_akn_por_moo_krd_fin_bem_dyu_hun_glc_amh_geo_spa_lat_ita_urd_heb_sid_ben_est_ewe_tag_ger_mao_jpn_tml_kor_nor_alb_ven_rus_jav_mcd_tig_mly_mnd_fre_igb_mol_owc_bos_cze_ctl_arw_qcu_pan_lit_scr_dgb_mlt_dut_amr_eng_sun_grk_yor_hin_swa_ind_tha_wly_knd_xho_swt_aze_svk_pol_uzb_bam_vie_sod_lda_tsw_ses	-0.139200683184249	-0.328417611838704	0.74333424691811
515	owc_lat_ven_alb_tig_hau_sid_mcd_tur_azi_igb_jav_xho_pol_ben_bsq_mol_chh_yor_cnt_bul_bos_ses_glc_dgb_ita_est_tsw_swt_hun_ukr_aeg_geo_slo_grk_rus_ctl_sod_heb_pan_fin_ewe_ind_cze_mao_jpn_knd_kor_krd_urd_moo_nor_sun_lit_anl_tag_mnd_hin_tsn_spa_mlt_arw_swe_dut_fre_qcu_afr_prs_eng_zul_wly_ger_amr_scr_bat_por_swa_rom_fbf_mly_tha_gam_tml_lda_cic_aze_svk_guj_uzb_bam_vie_amh_akn_bem_dyu	-0.553675088466679	-1.32145955416869	0.189589944354657
516	anl_lit_cic_ger_gam_aeg_heb_guj_uzb_azi_akn_ind_tsw_nor_grk_bsq_fre_amr_ven_mnd_spa_dut_igb_afr_swa_ita_est_ewe_bem_fin_por_sod_geo_arw_slo_krd_eng_chh_amh_urd_hun_zul_mao_bul_jav_jpn_tml_kor_svk_pan_yor_ctl_bat_rus_sid_tag_cnt_lat_moo_rom_mlt_glc_ukr_mol_hin_qcu_bos_cze_scr_lda_hau_prs_owc_alb_sun_pol_tsn_swe_dyu_mly_tha_tig_knd_fbf_dgb_tur_mcd_ben_aze_bam_vie_wly_swt_xho_ses	-0.665869000555139	-1.59424857997593	0.114273427701437
517	mlt_eng_tsw_ita_gam_sid_owc_hin_uzb_azi_xho_jav_ewe_urd_pol_bsq_pan_hau_ven_cnt_bul_por_cic_dut_moo_bos_fin_akn_lda_est_ukr_anl_geo_ben_mcd_spa_prs_tig_amh_krd_hun_swa_bat_slo_tag_jpn_tml_kor_rus_fre_swt_svk_sun_lat_aeg_ind_mnd_ger_zul_cze_amr_lit_mol_rom_swe_qcu_arw_ctl_guj_dyu_sod_scr_wly_grk_mly_nor_bem_glc_tsn_mao_tha_chh_knd_ses_yor_tur_alb_afr_aze_fbf_vie_heb_bam_igb_dgb	-0.000748760241350488	-0.00176485429833594	0.9985956309336
518	heb_ukr_dgb_mcd_gam_chh_amh_ger_tur_aze_tsw_sun_dyu_alb_swe_bsq_mol_owc_akn_cnt_afr_eng_swa_krd_swt_por_hun_bem_bam_fin_pan_hau_geo_ctl_arw_rus_spa_tig_amr_ita_est_moo_bat_ben_ind_jpn_tml_kor_svk_nor_zul_hin_jav_bos_wly_mao_mnd_lit_xho_dut_anl_pol_lat_grk_glc_qcu_guj_rom_slo_ven_mlt_fre_aeg_scr_tag_urd_tsn_prs_ses_mly_tha_sod_knd_igb_ewe_uzb_bul_cze_azi_yor_vie_sid_fbf_cic_lda	0.137253326450106	0.323177258366471	0.747286541783752
519	mlt_slo_akn_ben_sid_amr_sod_krd_tur_azi_cic_sun_dyu_rom_spa_bsq_bul_gam_yor_mnd_scr_afr_lda_nor_swa_por_hun_bem_fbf_est_ger_chh_geo_alb_swe_bos_rus_heb_hau_ctl_fin_ven_bat_arw_jav_jpn_knd_kor_eng_mol_dgb_pan_mao_ita_owc_tag_cnt_urd_bam_cze_wly_lit_prs_grk_mcd_qcu_glc_fre_ukr_igb_amh_svk_aeg_guj_mly_pol_tsn_hin_zul_ind_tha_anl_tml_ses_moo_aze_dut_lat_uzb_swt_vie_tig_tsw_xho_ewe	-0.62526259995028	-1.49733767003723	0.137691822247176
520	heb_ger_moo_mol_sod_owc_tig_krd_azi_aze_dgb_mao_ven_bul_spa_bsq_afr_aeg_bem_mnd_rus_pol_lda_grk_swt_hin_hun_dyu_tsw_est_dut_sid_geo_arw_bos_lat_lit_chh_mlt_pan_fin_bam_mly_glc_sun_jpn_knd_kor_slo_prs_yor_nor_ind_guj_gam_bat_cnt_rom_ses_svk_amr_por_mcd_ben_ukr_qcu_scr_cze_alb_swa_anl_fre_wly_swe_tag_ctl_zul_eng_akn_jav_tha_hau_tml_xho_fbf_tur_ita_urd_uzb_cic_vie_amh_igb_ewe_tsn	-0.0115991334337872	-0.0273269629829481	0.978257505776503
521	owc_arw_dgb_svk_amr_anl_aeg_fre_aze_uzb_swa_sun_bem_scr_ita_bsq_bul_amh_ewe_mnd_lat_cze_ses_slo_lda_krd_fin_akn_cic_hun_prs_sod_geo_nor_ger_alb_eng_wly_mlt_grk_est_yor_bat_mol_jav_jpn_knd_kor_pan_afr_ven_urd_mao_ben_heb_tag_cnt_bos_zul_guj_sid_ctl_glc_mcd_rom_qcu_spa_swe_lit_fbf_chh_por_gam_ukr_ind_hin_igb_dut_tsn_mly_tha_tig_tml_xho_dyu_tur_rus_pol_azi_swt_vie_hau_tsw_moo_bam	-0.962599292363977	-2.33919623311911	0.0214661891176479
522	tig_dut_igb_slo_gam_amr_hau_eng_aze_azi_moo_mao_dyu_swe_bos_bsq_pol_wly_bam_cnt_krd_scr_dgb_prs_zul_alb_fin_ewe_ses_est_ger_sid_geo_lit_glc_ctl_guj_amh_heb_cze_hun_swa_tag_rus_jav_jpn_knd_kor_pan_ita_yor_mcd_mly_fre_sod_bat_mnd_grk_tsn_hin_chh_urd_lat_nor_arw_qcu_svk_ben_mol_fbf_aeg_rom_mlt_ukr_sun_spa_bem_bul_tsw_ind_tha_owc_tml_lda_ven_uzb_por_afr_tur_swt_vie_anl_xho_akn_cic	-0.108862912758741	-0.256669411834224	0.798000946823426
523	amr_por_ses_dut_anl_chh_heb_scr_aze_uzb_moo_tag_ewe_cze_svk_bsq_prs_hau_tsw_cnt_mol_slo_lda_fre_bem_ben_hun_yor_cic_est_hin_owc_geo_swe_rus_afr_spa_wly_sid_nor_fin_fbf_mao_pan_jav_jpn_knd_kor_urd_bos_ven_ger_ind_arw_sod_sun_mnd_guj_igb_mcd_tig_rom_alb_grk_bul_qcu_ukr_pol_lit_dgb_mlt_lat_gam_ctl_bat_ita_zul_krd_akn_mly_tha_amh_tml_swa_dyu_azi_eng_glc_tur_bam_vie_aeg_tsn_xho_swt	-0.499197099865518	-1.1884842299556	0.237668754982464
524	wly_bul_tsn_ben_heb_owc_chh_ctl_azi_tur_dyu_ind_yor_hin_guj_bsq_pol_mlt_swt_mnd_scr_urd_tsw_rus_moo_lit_hun_swa_fbf_fin_swe_aeg_geo_pan_spa_krd_arw_tig_hau_ita_est_ses_tag_prs_mao_jpn_tml_kor_alb_grk_bem_por_jav_eng_gam_sun_cnt_mol_cic_glc_amr_ger_ukr_bos_mcd_qcu_cze_nor_dut_ewe_amh_svk_anl_afr_mly_slo_bam_fre_lda_bat_tha_sid_knd_akn_ven_aze_rom_lat_uzb_xho_vie_sod_zul_dgb_igb	-0.0495674112802564	-0.11682394166732	0.907251486583184
525	aeg_hin_bem_scr_tig_mlt_heb_fre_tur_azi_dyu_tag_igb_grk_bos_bsq_ita_sod_tsn_mnd_pol_alb_akn_lat_moo_pan_est_zul_xho_hun_nor_amh_geo_guj_swe_slo_krd_sid_wly_afr_fin_dgb_sun_ukr_mly_jpn_knd_kor_eng_ben_fbf_mcd_jav_glc_owc_ind_cnt_ger_ven_bul_gam_mol_rom_por_spa_qcu_urd_arw_cze_bam_hau_lit_amr_ctl_bat_svk_swt_dut_ses_mao_tha_anl_tml_cic_ewe_uzb_rus_prs_aze_tsw_vie_chh_swa_lda_yor	-0.638120959814782	-1.52325370490654	0.131088531694688
526	sod_arw_tsw_ben_hau_heb_gam_cze_azi_aze_xho_ind_cic_afr_scr_bsq_prs_wly_zul_mnd_hin_krd_swt_lat_bam_slo_est_tsn_lda_fin_alb_chh_geo_pan_nor_mcd_lit_owc_amh_bos_hun_dgb_mao_ukr_sun_jpn_tml_kor_guj_rom_bem_dut_bat_rus_aeg_jav_cnt_por_akn_mol_tig_pol_grk_spa_eng_qcu_swe_ita_fre_fbf_mlt_ger_amr_ctl_tag_urd_igb_svk_ewe_mly_tha_anl_knd_swa_moo_tur_bul_glc_uzb_dyu_vie_sid_ses_yor_ven	0.605300148200536	1.43347298615638	0.155076185476121
527	chh_bos_igb_alb_anl_amr_aeg_lit_azi_uzb_zul_jav_yor_glc_slo_bsq_grk_heb_bam_mnd_prs_eng_lda_mcd_bem_swe_fin_ewe_dgb_hun_spa_wly_geo_urd_mol_ben_arw_tig_mlt_ctl_est_swa_mao_pol_ind_jpn_tml_kor_rom_scr_ven_guj_mly_krd_sid_bat_cnt_lat_akn_svk_owc_fre_afr_cze_por_qcu_ger_pan_hin_ses_gam_dut_sod_rus_tag_nor_cic_ukr_dyu_sun_tha_amh_knd_xho_tsw_aze_ita_bul_tur_tsn_vie_hau_moo_fbf_swt	0.00052569393261325	0.00123724910197734	0.999015468397867
528	amh_lat_ses_scr_gam_aeg_sod_ukr_aze_tur_moo_jav_akn_cze_pan_bsq_hin_owc_bam_mnd_urd_spa_xho_ger_bem_prs_hun_igb_lda_est_svk_amr_geo_eng_nor_por_fre_chh_sid_bos_fin_zul_bat_swe_tag_jpn_knd_kor_mcd_mol_yor_dut_mly_afr_hau_sun_cnt_krd_tsn_grk_anl_ben_ctl_arw_ita_qcu_rus_bul_lit_swt_heb_slo_tig_rom_ind_alb_cic_guj_fbf_mao_tha_wly_tml_ewe_ven_azi_glc_pol_uzb_dgb_vie_mlt_tsw_dyu_swa	-0.573226442450776	-1.36791477077334	0.174635026154774
529	amh_cze_bem_bul_gam_anl_sid_grk_uzb_azi_yor_mly_zul_rus_dut_bsq_prs_heb_igb_cnt_lat_alb_ses_bos_akn_rom_est_xho_moo_fin_mcd_tig_geo_afr_nor_spa_mol_aeg_chh_urd_hun_swt_ind_ita_bat_jpn_knd_kor_fre_ukr_tsw_glc_tag_por_mlt_jav_mnd_pan_cic_ctl_amr_slo_ben_svk_arw_qcu_swe_krd_scr_dgb_wly_lit_hau_eng_sun_pol_dyu_guj_swa_mao_tha_owc_tml_tsn_ven_aze_hin_ger_tur_lda_vie_sod_fbf_ewe_bam	-0.779220651228528	-1.87621497662756	0.0637618937419734
530	aeg_cze_akn_nor_sid_sod_mlt_por_azi_uzb_igb_ind_fbf_bul_ben_bsq_lat_amh_ven_mnd_grk_eng_swa_mol_dyu_arw_hun_ewe_bem_est_rom_heb_geo_ita_pan_krd_svk_chh_amr_alb_fin_dgb_mao_ctl_tag_jpn_tml_kor_spa_mcd_ses_hin_jav_slo_hau_mly_cnt_lit_tsw_afr_owc_dut_ger_bos_glc_qcu_rus_urd_fre_lda_wly_guj_anl_pol_sun_swe_tsn_scr_moo_bat_tha_gam_knd_zul_yor_aze_prs_ukr_tur_cic_vie_tig_bam_xho_swt	-0.267898015998606	-0.633095307064846	0.528225152481333
531	amr_rom_xho_lit_anl_hau_tig_ita_aze_tur_bem_jav_lda_lat_mol_bsq_krd_sod_cic_mnd_urd_bos_dgb_rus_bam_bul_fin_ses_yor_hun_guj_mlt_geo_glc_afr_prs_por_wly_amh_swe_est_dyu_mly_nor_ind_jpn_knd_kor_alb_arw_igb_hin_mao_fre_sid_tag_cnt_grk_tsw_cze_gam_ger_pol_slo_mcd_qcu_spa_dut_ukr_swa_chh_ben_owc_svk_sun_eng_tsn_ctl_zul_bat_tha_aeg_tml_fbf_swt_azi_scr_pan_uzb_moo_vie_heb_ven_akn_ewe	-0.948915797655639	-2.30414542532014	0.0234410308656213
532	heb_rus_moo_rom_chh_gam_mlt_ger_tur_aze_akn_bat_dgb_cze_lit_bsq_fre_sid_zul_cnt_ukr_krd_ewe_arw_fbf_bul_hun_xho_bem_fin_guj_amh_geo_svk_dut_ctl_mcd_amr_hau_ita_est_tsw_mly_alb_jav_jpn_tml_kor_nor_spa_swt_pol_mao_scr_anl_sun_mnd_swe_bam_ben_aeg_bos_grk_lat_pan_qcu_mol_glc_prs_lda_owc_eng_wly_por_ind_urd_dyu_slo_yor_tag_tha_sod_knd_swa_ses_azi_hin_afr_uzb_ven_vie_tig_cic_tsn_igb	-0.282997597878555	-0.669299986822753	0.504962342345002
533	amh_ita_cic_ger_wly_hau_chh_afr_tur_uzb_xho_sun_akn_rom_ctl_bsq_eng_amr_bam_mnd_hin_ben_zul_spa_dgb_cze_est_ewe_tsn_fin_svk_anl_geo_bos_slo_swe_rus_aeg_gam_lat_hun_swa_jav_pan_bat_jpn_tml_kor_glc_fre_tsw_prs_mly_arw_tig_ind_cnt_dut_lda_ukr_owc_guj_pol_mcd_mol_qcu_nor_krd_scr_ses_mlt_lit_heb_por_mao_grk_fbf_urd_bem_tag_tha_sod_knd_ven_swt_azi_bul_alb_aze_moo_vie_sid_igb_yor_dyu	-0.114472971699502	-0.270081462400437	0.787696001426885
534	mlt_pan_yor_urd_owc_amr_amh_lit_tur_azi_moo_mao_akn_eng_hin_bsq_ita_hau_ewe_mnd_ukr_cze_lda_guj_swa_bul_est_fbf_cic_fin_ben_sod_geo_prs_bos_scr_grk_tig_anl_mcd_hun_dyu_tag_rom_ind_jpn_knd_kor_mol_pol_igb_afr_jav_por_gam_bat_cnt_spa_bam_ctl_aeg_krd_rus_svk_ger_qcu_alb_slo_lat_bem_sid_dut_chh_arw_sun_nor_ven_fre_swt_mly_tha_heb_tml_tsn_tsw_uzb_swe_glc_aze_zul_vie_wly_ses_xho_dgb	-0.925228575147893	-2.24166057279351	0.0273614295273148
535	owc_mol_ses_eng_wly_hau_sid_afr_aze_azi_moo_bat_swt_hin_bos_bsq_guj_gam_akn_mnd_grk_ukr_bam_ger_dyu_swe_est_swa_zul_hun_pol_amh_geo_rom_lit_ita_cze_sod_aeg_pan_fin_ewe_tag_ctl_mly_jpn_knd_kor_rus_dut_cic_svk_ind_spa_amr_mao_cnt_glc_dgb_ben_chh_prs_nor_scr_alb_qcu_fre_bul_krd_bem_heb_slo_tig_mcd_sun_por_tsn_arw_lda_jav_tha_anl_tml_yor_fbf_tur_urd_lat_uzb_xho_vie_mlt_igb_tsw_ven	-0.469263732499032	-1.11513720343895	0.267664971807727
536	gam_cze_zul_rom_sod_hau_tig_ita_uzb_aze_cic_tag_moo_ctl_ben_bsq_rus_owc_fbf_mnd_prs_spa_igb_por_bem_bos_hun_lda_ses_fin_fre_sid_geo_svk_swe_dut_nor_amr_mlt_alb_est_swt_ind_ger_jav_jpn_tml_kor_krd_glc_tsw_mol_bat_guj_chh_sun_cnt_lit_tsn_lat_wly_urd_eng_bul_pol_qcu_arw_scr_mcd_xho_amh_grk_anl_ukr_mao_slo_ven_hin_akn_mly_tha_aeg_knd_dyu_bam_tur_pan_afr_azi_yor_vie_heb_swa_dgb_ewe	-0.752401419069822	-1.80792989441011	0.0738499040552533
537	anl_rus_dyu_arw_heb_hau_aeg_swe_azi_tur_fbf_sun_dgb_pan_spa_bsq_mol_sod_ses_mnd_scr_dut_lda_bul_cic_pol_fin_yor_zul_est_cze_owc_geo_por_urd_ben_guj_mlt_amh_krd_hun_swa_tag_grk_mly_jpn_knd_kor_eng_svk_ewe_fre_ind_bos_wly_jav_cnt_rom_igb_ctl_gam_ger_lit_slo_glc_qcu_lat_nor_ita_bam_tig_hin_sid_mcd_mao_afr_xho_prs_tsn_bat_tha_chh_tml_moo_bem_uzb_ukr_alb_aze_swt_vie_amr_tsw_akn_ven	-0.862807091459493	-2.08750038231696	0.0395776381074153
538	aeg_urd_fbf_rom_sod_gam_chh_hin_aze_tur_swt_sun_ven_cze_por_bsq_lit_amh_akn_mnd_bul_ben_dgb_arw_bam_ger_fin_yor_dyu_est_grk_amr_geo_rus_prs_bos_ita_sid_heb_afr_hun_igb_ind_lat_tag_jpn_tml_kor_pol_mcd_ewe_guj_mao_swe_hau_mly_cnt_mol_zul_nor_wly_dut_glc_pan_ctl_qcu_alb_spa_eng_xho_anl_scr_mlt_svk_bat_ukr_cic_fre_moo_jav_tha_owc_knd_tsw_swa_azi_krd_slo_uzb_lda_vie_tig_bem_tsn_ses	0.15129350549491	0.356040037409768	0.722616979074955
539	sid_bul_dyu_ita_wly_anl_heb_prs_aze_azi_xho_bat_ses_arw_fre_bsq_afr_owc_cic_cnt_mcd_pan_ven_urd_bam_pol_est_lda_zul_hun_glc_mlt_geo_spa_ger_nor_eng_hau_aeg_ukr_fin_moo_tag_grk_jav_jpn_tml_kor_krd_lat_swa_bos_ind_mol_amr_mao_mnd_rus_akn_lit_amh_ben_slo_swe_alb_qcu_guj_scr_por_tsn_tig_rom_chh_ctl_sun_svk_dgb_hin_yor_mly_tha_gam_knd_fbf_bem_uzb_cze_dut_tur_tsw_vie_sod_swt_igb_ewe	-0.669737478066033	-1.60365222200402	0.112181684618823
540	mlt_mol_swa_bul_sid_tig_sod_eng_azi_aze_swt_tag_bam_nor_glc_bsq_ita_aeg_zul_cnt_pol_arw_igb_guj_ewe_scr_est_tsn_fbf_fin_cze_amr_geo_lit_rus_bos_afr_owc_amh_urd_hun_akn_jav_slo_bat_jpn_tml_kor_rom_fre_ven_spa_mly_hin_chh_ind_mnd_dut_yor_mcd_heb_alb_grk_ctl_lat_qcu_ukr_prs_por_bem_gam_ben_anl_pan_sun_krd_dgb_ger_lda_mao_tha_wly_knd_xho_tsw_tur_svk_swe_uzb_cic_vie_hau_ses_dyu_moo	-0.564509712788407	-1.34643405485823	0.181435054822338
541	hau_lat_xho_dut_chh_wly_owc_glc_uzb_azi_yor_ind_ses_spa_prs_bsq_ukr_sod_bam_cnt_pol_ita_tsn_swe_swa_ben_est_igb_zul_hun_nor_tig_geo_slo_urd_eng_scr_aeg_sid_rom_fin_tsw_tag_hin_mly_jpn_knd_kor_svk_krd_fbf_bul_jav_ger_amr_mao_mnd_mcd_cic_rus_mlt_afr_mol_lit_guj_qcu_pan_ctl_arw_lda_amh_grk_gam_alb_bat_cze_swt_bos_bem_sun_tha_anl_tml_ewe_dgb_tur_fre_por_aze_akn_vie_heb_dyu_moo_ven	-0.744844691827739	-1.78857476976129	0.0769395011412405
542	sod_rom_bem_ctl_amr_heb_anl_dut_uzb_azi_akn_tag_lda_mcd_grk_bsq_afr_amh_swa_cnt_lit_cze_xho_spa_bam_bos_est_tsn_igb_fin_ben_aeg_geo_hin_nor_urd_alb_hau_mlt_ita_hun_ses_jav_ukr_bat_jpn_knd_kor_krd_lat_ewe_ger_sun_swe_tig_ind_mnd_svk_dgb_scr_gam_fre_pan_slo_arw_qcu_pol_por_guj_zul_owc_glc_wly_prs_mly_bul_ven_eng_tsw_mao_tha_sid_tml_dyu_fbf_tur_rus_mol_aze_swt_vie_chh_cic_yor_moo	-0.912693945834613	-2.21274797671421	0.0293623526189513
543	tig_por_dgb_fre_hau_anl_sid_ita_uzb_azi_dyu_sun_moo_prs_mol_bsq_ger_heb_lda_cnt_ctl_pol_cic_spa_zul_pan_est_ven_ewe_hun_slo_wly_geo_swe_mcd_cze_guj_aeg_chh_dut_fin_akn_jav_scr_mao_jpn_tml_kor_ukr_glc_tsw_ben_tag_afr_owc_ind_mnd_arw_igb_nor_mlt_hin_bos_bul_alb_qcu_lat_krd_grk_swa_amr_rom_amh_svk_mly_rus_yor_eng_xho_bat_tha_sod_knd_tsn_fbf_tur_urd_lit_aze_bam_vie_gam_swt_ses_bem	-0.314944012925501	-0.745626228606385	0.457773663790565
544	amr_grk_dyu_mol_amh_sid_aeg_pan_tur_azi_swt_bat_igb_ger_rus_bsq_cze_owc_tsn_cnt_ben_pol_lda_scr_swa_hin_hun_moo_akn_fin_nor_chh_geo_eng_ita_bos_krd_wly_gam_lit_est_yor_mly_ukr_tag_jpn_tml_kor_por_slo_bam_ctl_mao_rom_heb_sun_mnd_glc_ses_lat_mlt_guj_svk_afr_fre_qcu_dut_arw_alb_ven_hau_prs_tig_bul_ind_spa_xho_swe_zul_jav_tha_anl_knd_fbf_cic_uzb_mcd_urd_aze_dgb_vie_sod_tsw_bem_ewe	-0.0447884101443023	-0.105485616385286	0.916217669827641
545	sid_slo_yor_lat_amh_heb_wly_mcd_aze_tur_bam_tag_zul_bul_afr_bsq_urd_sod_ven_mnd_dut_rom_tsw_cze_ses_nor_hun_cic_lda_fin_hin_anl_geo_ctl_spa_ukr_alb_chh_gam_ger_est_moo_mly_svk_mao_jpn_knd_kor_pan_arw_dyu_prs_ind_mol_owc_jav_cnt_lit_dgb_glc_aeg_swe_ben_pol_rus_qcu_guj_krd_grk_igb_tig_fre_hau_por_bat_scr_akn_ita_swa_sun_tha_mlt_tml_ewe_fbf_azi_bos_eng_uzb_xho_vie_amr_tsn_bem_swt	-0.539215352148195	-1.28986289172666	0.200296564494952
546	wly_arw_swt_spa_sid_sod_amh_scr_azi_aze_lda_ind_cic_por_rus_bsq_grk_amr_ses_cnt_afr_ukr_moo_ben_bem_alb_est_igb_tsw_fin_rom_mlt_geo_urd_ctl_pol_swe_hau_chh_krd_hun_swa_sun_lit_bat_jpn_knd_kor_nor_mcd_tsn_svk_mly_bul_heb_tag_mnd_prs_akn_pan_owc_ger_eng_mol_dut_qcu_slo_lat_cze_fbf_aeg_fre_anl_guj_mao_glc_xho_ita_ven_jav_tha_tig_tml_bam_yor_tur_bos_hin_uzb_dyu_vie_gam_ewe_zul_dgb	0.438152259547349	1.03384097902454	0.303891446183333
547	tig_dut_xho_mol_sid_gam_owc_pol_tur_azi_fbf_mao_yor_lit_guj_bsq_fre_chh_moo_mnd_lat_rus_swa_glc_dgb_cze_fin_swt_bem_est_nor_anl_geo_prs_alb_urd_krd_aeg_mlt_hin_hun_ven_ind_bos_bat_jpn_knd_kor_bul_afr_lda_spa_mly_ukr_sod_sun_cnt_ger_bam_por_heb_arw_eng_rom_swe_qcu_svk_pan_ben_tsw_amh_mcd_wly_ctl_jav_ita_ses_slo_igb_tag_tha_hau_tml_ewe_tsn_aze_grk_scr_uzb_dyu_vie_amr_akn_zul_cic	-0.858261908783951	-2.07684953842659	0.0405733237716276
548	amh_arw_bam_grk_heb_tig_hau_swe_aze_tur_ewe_mao_bem_bul_fre_bsq_svk_owc_ses_mnd_ger_ben_dyu_scr_swa_urd_est_lda_swt_hun_glc_anl_geo_pol_lat_spa_mcd_gam_mlt_eng_fin_cic_bat_rom_mly_jpn_knd_kor_por_prs_tsn_hin_sun_cze_amr_tag_cnt_afr_ven_nor_chh_dut_lit_mol_krd_qcu_bos_ita_pan_yor_wly_rus_aeg_ukr_ind_ctl_igb_guj_zul_jav_tha_sid_tml_akn_moo_azi_slo_alb_uzb_xho_vie_sod_tsw_dgb_fbf	-0.0797046966502405	-0.187850805043152	0.851402870534285
549	gam_bul_zul_ukr_hau_sid_amr_ben_tur_aze_moo_mly_bem_prs_dut_bsq_pol_chh_fbf_cnt_bos_eng_ses_arw_tsn_grk_est_igb_swt_fin_ita_anl_geo_lat_swe_mcd_glc_wly_owc_fre_hun_bam_bat_hin_jav_jpn_knd_kor_svk_ctl_akn_spa_mao_alb_tig_ind_mnd_urd_dyu_afr_sod_krd_por_slo_mol_qcu_nor_ger_lit_yor_aeg_pan_heb_rus_sun_rom_swa_scr_lda_tag_tha_mlt_tml_dgb_tsw_uzb_cze_guj_azi_ven_vie_amh_cic_ewe_xho	0.204878003122932	0.482714100109721	0.630433077369508
550	hau_eng_yor_rus_owc_gam_sid_guj_tur_uzb_tsn_jav_ewe_fre_grk_bsq_por_chh_zul_mnd_krd_svk_igb_arw_fbf_spa_est_akn_swa_hun_lit_tig_geo_nor_bos_cze_bul_wly_heb_pan_fin_bem_tag_prs_bat_jpn_tml_kor_lat_glc_xho_ctl_ind_hin_amr_sun_cnt_ger_cic_ita_sod_alb_pol_rom_mol_qcu_mcd_swe_slo_lda_amh_ben_anl_afr_mly_scr_ven_urd_bam_mao_tha_mlt_knd_dgb_dyu_aze_ukr_dut_azi_moo_vie_aeg_ses_tsw_swt	-0.026623857239336	-0.062703813934744	0.950136930221662
551	sid_grk_xho_mol_heb_mlt_tig_ukr_aze_tur_moo_mly_fbf_scr_spa_bsq_pan_owc_bam_cnt_rom_arw_tsn_ben_igb_cze_fin_ses_yor_est_alb_amr_geo_ita_eng_rus_bos_aeg_sod_glc_hun_swa_jav_swe_bat_jpn_tml_kor_mcd_hin_akn_pol_tag_prs_anl_sun_mnd_lit_dyu_lat_wly_afr_ger_dut_bul_qcu_slo_urd_ctl_zul_amh_fre_hau_svk_mao_nor_ewe_guj_cic_ind_tha_chh_knd_tsw_lda_azi_por_krd_uzb_dgb_vie_gam_bem_ven_swt	0.118175966466436	0.27793539716306	0.781678909214583
552	gam_nor_ven_eng_mlt_anl_amr_mcd_uzb_aze_xho_mly_akn_bul_grk_bsq_ita_sod_fbf_cnt_pol_bos_bem_mol_zul_swe_fin_bam_yor_est_ctl_amh_geo_fre_scr_lat_urd_chh_sid_afr_hun_tsn_ind_spa_mao_jpn_knd_kor_cze_ger_dyu_slo_sun_glc_owc_bat_mnd_lit_lda_krd_hau_svk_guj_por_rom_qcu_pan_hin_rus_cic_wly_alb_tig_arw_tag_prs_dgb_ukr_swa_jav_tha_heb_tml_moo_swt_azi_ben_dut_tur_ses_vie_aeg_tsw_igb_ewe	0.196829505842137	0.463381716040124	0.644173412184124
553	sod_mol_igb_dut_heb_hau_owc_pan_tur_aze_akn_mao_xho_svk_nor_bsq_hin_amh_ewe_cnt_alb_glc_dyu_ukr_cic_bos_hun_dgb_bam_fin_prs_mlt_geo_cze_ctl_bul_ita_sid_wly_slo_est_fbf_ind_lit_jav_jpn_tml_kor_urd_por_moo_mcd_tag_arw_amr_mly_mnd_eng_zul_guj_anl_spa_krd_pol_scr_qcu_ger_lat_swe_yor_chh_grk_aeg_rom_sun_fre_tsn_ben_bem_bat_tha_tig_knd_swt_ven_uzb_rus_afr_azi_tsw_vie_gam_swa_lda_ses	0.398162477932186	0.937967828483821	0.350690522522347
554	amh_guj_lda_spa_hau_anl_owc_bul_aze_uzb_ewe_tag_bam_prs_dut_bsq_urd_mlt_yor_cnt_ben_fre_bem_afr_cic_lat_fin_tsn_fbf_hun_krd_sid_geo_ger_glc_bos_scr_aeg_amr_svk_est_moo_bat_rom_sun_jpn_tml_kor_arw_ukr_ses_mcd_ind_swe_sod_mly_mnd_lit_ven_ita_wly_slo_alb_cze_nor_qcu_hin_grk_eng_tsw_tig_mol_gam_rus_jav_ctl_zul_por_swa_mao_tha_heb_knd_akn_xho_tur_pan_pol_azi_dyu_vie_chh_swt_dgb_igb	-1.30412403292671	-3.25283450472989	0.00159297150818288
555	wly_krd_akn_ukr_hau_anl_gam_mol_azi_uzb_moo_jav_tsw_guj_cze_bsq_afr_mlt_dyu_cnt_rom_slo_bem_svk_swt_dut_hun_bam_ses_est_lat_amh_geo_spa_urd_alb_glc_heb_amr_grk_fin_zul_mly_lit_ind_jpn_tml_kor_prs_ben_swa_bos_bat_ita_aeg_mao_mnd_hin_ven_bul_sod_pol_scr_fre_ger_qcu_nor_rus_mcd_igb_tig_por_chh_eng_sun_arw_xho_swe_cic_tag_tha_sid_knd_yor_fbf_tur_pan_ctl_aze_tsn_vie_owc_dgb_lda_ewe	-0.508468964998404	-1.20875086920393	0.229822867464648
556	gam_ita_zul_fre_wly_chh_amr_mol_aze_azi_ses_mao_yor_svk_cze_bsq_ger_sid_moo_mnd_ben_hin_ven_lat_akn_prs_est_swt_cic_fin_por_mlt_geo_ukr_glc_pol_lit_heb_sod_dut_hun_bem_bat_slo_ind_jpn_tml_kor_spa_krd_dgb_alb_tag_eng_aeg_sun_cnt_bos_bam_grk_owc_guj_bul_pan_rom_qcu_arw_nor_swe_xho_hau_urd_amh_scr_mly_mcd_ewe_ctl_fbf_jav_tha_anl_knd_igb_swa_tur_rus_afr_uzb_tsn_vie_tig_dyu_tsw_lda	0.192479261997363	0.45286478682753	0.651700858311119
557	heb_ukr_tsn_prs_aeg_owc_sod_spa_uzb_azi_bam_mly_bem_grk_rus_bsq_glc_wly_dyu_mnd_afr_mol_tsw_mcd_ven_cze_fin_ses_xho_hun_guj_amh_geo_lat_bos_eng_alb_tig_mlt_bul_est_dgb_jav_pol_mao_jpn_knd_kor_lit_ctl_akn_scr_tag_ben_sid_sun_cnt_nor_zul_fre_anl_krd_slo_ger_por_qcu_hin_swe_ita_ewe_chh_pan_hau_dut_bat_urd_fbf_svk_moo_ind_tha_amr_tml_swt_yor_tur_arw_rom_aze_igb_vie_gam_swa_lda_cic	0.129984505446138	0.305900837226163	0.760363858037907
558	owc_rus_zul_bos_wly_sid_gam_bul_uzb_aze_bam_mao_dyu_afr_ukr_bsq_urd_tig_ven_cnt_eng_hin_ses_grk_lda_ger_est_tsw_dgb_hun_mcd_mlt_geo_krd_cze_alb_prs_amr_amh_nor_fin_ewe_bat_spa_mly_jpn_knd_kor_dut_slo_cic_lit_sun_scr_hau_ind_mnd_pan_yor_swe_sod_glc_ita_mol_svk_qcu_arw_guj_lat_swa_chh_pol_aeg_ben_tag_rom_swt_fre_fbf_jav_tha_heb_tml_bem_moo_azi_ctl_por_tur_akn_vie_anl_tsn_igb_xho	-0.368860612850857	-0.87523914580583	0.383698659626343
559	gam_bos_bam_ben_aeg_amh_heb_prs_uzb_aze_yor_mly_swa_cze_nor_bsq_hin_hau_dgb_mnd_ukr_krd_dyu_pol_cic_mcd_est_moo_igb_hun_rom_tig_geo_afr_dut_svk_rus_sod_anl_scr_fin_bem_sun_fre_jav_jpn_tml_kor_por_spa_tsn_lit_ind_swe_mlt_tag_cnt_pan_ven_mol_sid_ger_bul_ita_glc_qcu_grk_alb_eng_swt_owc_lat_amr_guj_bat_slo_ses_urd_akn_mao_tha_chh_knd_tsw_fbf_azi_ctl_arw_tur_ewe_vie_wly_zul_xho_lda	0.264415656269878	0.622276824931154	0.535282583043692
560	wly_ger_zul_swe_sid_tig_owc_scr_tur_aze_bem_bat_fbf_krd_mcd_bsq_alb_chh_igb_mnd_ita_rom_bam_ben_swt_cze_est_lda_ewe_hun_lit_hau_geo_spa_pol_bos_prs_amh_amr_arw_fin_xho_tag_bul_mao_jpn_knd_kor_svk_por_tsw_ctl_mly_rus_heb_sun_cnt_lat_dyu_slo_gam_grk_hin_nor_ukr_qcu_glc_fre_eng_moo_aeg_afr_sod_mol_ind_pan_ses_dut_yor_jav_tha_mlt_tml_swa_dgb_azi_guj_urd_uzb_tsn_vie_anl_cic_ven_akn	0.0902608540283519	0.212730857387497	0.832002495404361
561	hau_ctl_cic_eng_sod_wly_anl_arw_tur_aze_ewe_tag_ses_prs_lit_bsq_spa_owc_dyu_mnd_mol_bos_dgb_urd_moo_mcd_hun_bem_lda_fin_ger_amr_geo_rus_bul_rom_ukr_chh_sid_lat_est_bam_mly_hin_ind_jpn_tml_kor_pan_ben_yor_swe_jav_glc_heb_bat_cnt_nor_igb_alb_tig_pol_afr_slo_grk_qcu_ita_krd_dut_tsw_mlt_guj_aeg_svk_sun_scr_swt_fre_tsn_mao_tha_amh_knd_xho_fbf_uzb_cze_por_azi_ven_vie_gam_akn_swa_zul	0.105851819454512	0.24918655965337	0.803765993475678
562	sid_por_tsn_cze_mlt_heb_amh_arw_uzb_aze_ven_ind_yor_rom_alb_bsq_fre_anl_zul_mnd_scr_grk_swt_pol_bem_guj_hun_ewe_dgb_est_ukr_gam_geo_ben_glc_eng_mol_wly_tig_slo_fin_fbf_tag_swe_mly_jpn_tml_kor_krd_bul_swa_mcd_sun_ita_hau_mao_cnt_dut_xho_hin_sod_afr_prs_svk_lit_qcu_lat_rus_spa_tsw_amr_pan_aeg_ctl_bat_ger_ses_nor_igb_jav_tha_owc_knd_akn_bam_azi_bos_urd_tur_dyu_vie_chh_lda_moo_cic	0.191026774347845	0.449268350074604	0.654283341917818
563	amh_alb_bam_pan_hau_owc_mlt_eng_uzb_azi_ewe_jav_zul_krd_ger_bsq_glc_chh_swa_cnt_guj_hin_yor_scr_dgb_ben_hun_tsw_fbf_fin_mol_wly_geo_prs_lit_mcd_swe_aeg_amr_afr_est_ses_ind_dut_sun_jpn_knd_kor_fre_cze_ven_ctl_tag_ita_sod_bat_mnd_grk_cic_nor_sid_bul_urd_svk_ukr_qcu_spa_rom_por_moo_gam_lat_anl_arw_mly_rus_xho_bos_dyu_mao_tha_heb_tml_swt_igb_tur_pol_slo_aze_tsn_vie_tig_akn_bem_lda	-0.659935803276093	-1.58268992392323	0.116887142917669
564	anl_rom_zul_lit_owc_amr_sod_guj_uzb_azi_akn_bat_dyu_por_ben_bsq_eng_amh_xho_cnt_scr_prs_ven_pan_tsw_pol_hun_ewe_fbf_est_afr_gam_geo_swe_alb_bul_dut_tig_mlt_krd_fin_igb_tag_grk_mao_jpn_tml_kor_rus_slo_swa_mcd_jav_spa_sid_ind_mnd_bos_yor_fre_hau_ukr_ger_ctl_svk_qcu_nor_hin_cze_dgb_chh_glc_heb_urd_mly_arw_swt_mol_bam_sun_tha_wly_knd_cic_tsn_aze_lat_ita_tur_bem_vie_aeg_ses_lda_moo	-0.484550602624382	-1.1514541703399	0.252497109017655
565	chh_swe_bem_krd_heb_aeg_mlt_ukr_tur_aze_cic_sun_tsw_mol_cze_bsq_svk_sid_igb_mnd_bos_urd_moo_bul_zul_scr_est_akn_ses_fin_por_wly_geo_rom_fre_lat_arw_gam_owc_afr_hun_lda_mao_guj_jav_jpn_knd_kor_lit_rus_ewe_slo_mly_ctl_anl_bat_cnt_eng_xho_pol_tig_ger_alb_mcd_glc_qcu_spa_grk_ben_swt_sod_pan_hau_prs_ind_ita_fbf_dut_tsn_tag_tha_amr_tml_yor_dgb_uzb_nor_hin_azi_bam_vie_amh_ven_dyu_swa	0.342317557288824	0.805784441295938	0.422422701255453
566	amh_lat_igb_urd_sid_mlt_owc_por_uzb_aze_bam_tag_ewe_slo_mcd_bsq_ctl_anl_dyu_mnd_alb_bul_zul_guj_akn_ger_fin_xho_tsw_est_eng_amr_geo_nor_cze_pan_spa_chh_wly_krd_hun_yor_mao_grk_jav_jpn_tml_kor_scr_swe_dgb_fre_ind_bos_gam_bat_cnt_rus_moo_ukr_sod_arw_hin_rom_pol_qcu_ita_ben_dut_cic_aeg_afr_tig_prs_mly_glc_swa_svk_tsn_sun_tha_hau_knd_swt_fbf_azi_mol_lit_tur_lda_vie_heb_bem_ven_ses	-0.347952686848299	-0.823682810520795	0.412227132727577
567	hau_ger_fbf_arw_chh_sid_sod_ctl_aze_uzb_yor_mao_bam_ukr_grk_bsq_hin_amr_swt_mnd_scr_afr_xho_spa_lda_mcd_est_dyu_cic_fin_urd_owc_geo_rus_dut_krd_eng_mlt_tig_bos_hun_igb_jav_nor_sun_jpn_tml_kor_guj_ita_ses_prs_bat_glc_aeg_tag_cnt_mol_tsw_rom_amh_lit_cze_ben_pol_qcu_svk_por_swe_dgb_wly_pan_gam_slo_ind_bul_akn_fre_ewe_mly_tha_anl_knd_ven_bem_tur_lat_alb_azi_tsn_vie_heb_zul_swa_moo	-0.836776900789548	-2.02065574404444	0.0461911403826804
568	hau_rom_dgb_urd_mlt_anl_sid_eng_aze_azi_xho_bat_dyu_hin_arw_bsq_dut_wly_swt_cnt_pan_bos_akn_glc_igb_lat_est_ewe_moo_fin_alb_amr_geo_ita_grk_nor_ben_chh_owc_fre_hun_cic_tag_bul_mly_jpn_knd_kor_por_lit_fbf_krd_mao_mcd_sod_sun_mnd_swe_lda_ukr_heb_cze_rus_ger_ctl_qcu_afr_svk_slo_zul_gam_scr_aeg_pol_jav_prs_bam_mol_swa_ind_tha_amh_tml_bem_yor_uzb_guj_spa_tur_ven_vie_tig_tsw_ses_tsn	0.464443907908981	1.09540031876155	0.27616998695711
569	heb_dut_dyu_grk_wly_mlt_chh_rus_tur_azi_ewe_mao_yor_eng_bos_bsq_lat_owc_bem_mnd_rom_hin_bam_spa_dgb_slo_fin_moo_swt_est_swe_tig_geo_ben_cze_ger_glc_amr_aeg_ctl_hun_xho_tag_ukr_jav_jpn_knd_kor_urd_ita_fbf_pol_mly_prs_anl_bat_cnt_svk_tsw_mol_hau_arw_fre_mcd_alb_qcu_guj_nor_lit_ses_sid_krd_amh_bul_ind_scr_ven_afr_cic_sun_tha_sod_tml_tsn_akn_uzb_por_pan_aze_igb_vie_gam_zul_lda_swa	-0.55001617315209	-1.31097226913058	0.19309503413289
570	wly_alb_xho_lat_anl_aeg_owc_slo_aze_azi_moo_sun_ven_ben_swe_bsq_urd_amr_tsn_cnt_pan_scr_dgb_glc_tsw_bul_est_swt_zul_hun_ctl_chh_geo_rom_spa_rus_nor_heb_amh_krd_fin_lda_mao_lit_jav_jpn_tml_kor_cze_bos_yor_dut_ind_ita_hau_tag_mnd_prs_bem_pol_mlt_svk_guj_afr_grk_qcu_ukr_mcd_por_akn_sid_arw_sod_ger_mly_eng_swa_hin_igb_bat_tha_tig_knd_ewe_fbf_uzb_fre_mol_tur_bam_vie_gam_ses_cic_dyu	-0.140878989253685	-0.332045192842471	0.74060232417007
571	owc_ita_cic_svk_heb_tig_gam_ger_aze_azi_igb_sun_ewe_mcd_afr_bsq_urd_hau_bam_cnt_glc_dut_fbf_hin_tsn_alb_fin_swa_dyu_est_krd_amr_geo_por_lat_prs_fre_mlt_aeg_eng_hun_dgb_mly_pol_tag_jpn_knd_kor_pan_swe_yor_scr_bat_mol_sod_mao_mnd_cze_zul_slo_chh_arw_nor_spa_grk_qcu_rom_rus_ben_lda_sid_guj_anl_bos_jav_ukr_tsw_lit_akn_ind_tha_amh_tml_swt_xho_tur_ctl_bul_uzb_ven_vie_wly_moo_bem_ses	-0.102360416979595	-0.24146084538868	0.80972954895597
572	amh_lit_swt_grk_aeg_anl_chh_mcd_aze_tur_ses_ind_fbf_arw_krd_bsq_scr_heb_xho_mnd_eng_prs_ewe_slo_yor_bos_fin_dyu_akn_est_bul_gam_geo_pan_fre_afr_guj_sod_sid_ger_hun_bam_bat_ben_sun_jpn_knd_kor_ctl_hin_dgb_lat_mao_rus_hau_mly_cnt_por_tsn_urd_amr_glc_cze_rom_pol_qcu_dut_spa_ita_zul_wly_alb_owc_swe_jav_mol_cic_svk_ven_tag_tha_tig_tml_tsw_bem_azi_ukr_nor_uzb_moo_vie_mlt_lda_swa_igb	0.345648430884363	0.814704019549424	0.417323131155586
573	gam_cze_tsn_alb_heb_anl_owc_lit_uzb_aze_zul_sun_lda_por_swe_bsq_bos_sid_cic_mnd_rom_lat_tsw_ctl_swt_pol_hun_dgb_xho_est_grk_sod_geo_eng_urd_spa_dut_amh_aeg_hin_fin_fbf_bat_guj_mly_jpn_knd_kor_afr_ukr_swa_ben_jav_glc_mlt_tag_cnt_rus_bem_slo_amr_arw_mol_prs_fre_qcu_krd_svk_scr_akn_chh_mcd_hau_bul_ind_nor_igb_ita_ewe_mao_tha_wly_tml_bam_moo_azi_ger_pan_tur_yor_vie_tig_ven_dyu_ses	-0.328330861351618	-0.777510073517076	0.438831284235957
574	amh_ctl_xho_afr_sod_mlt_tig_rom_tur_uzb_cic_bat_yor_nor_ita_bsq_spa_owc_akn_mnd_scr_dut_swt_ger_bem_bos_fin_ven_swa_hun_ukr_chh_geo_swe_lit_lat_guj_anl_aeg_prs_est_dgb_jav_grk_mao_jpn_tml_kor_mol_pan_tsn_bul_ind_alb_wly_sun_cnt_svk_zul_arw_amr_glc_krd_hin_eng_qcu_cze_rus_mcd_ses_sid_slo_heb_fre_tag_por_moo_pol_tsw_mly_tha_gam_knd_igb_lda_aze_ben_urd_azi_ewe_vie_hau_fbf_dyu_bam	-0.7530978815707	-1.8112096831423	0.0733367135006218
575	mlt_krd_bam_pol_tig_amr_sod_svk_tur_aze_swa_sun_fbf_mcd_prs_bsq_slo_chh_akn_mnd_spa_urd_moo_bul_ven_alb_hun_dgb_dyu_fin_pan_wly_geo_nor_rom_hin_ctl_heb_hau_eng_est_igb_tag_lat_bat_jpn_knd_kor_rus_bos_ewe_afr_ind_lit_sid_mly_cnt_dut_lda_scr_aeg_grk_ger_ukr_guj_qcu_ben_ita_arw_zul_gam_swe_owc_mol_mao_cze_tsn_fre_swt_jav_tha_amh_tml_tsw_ses_uzb_por_glc_azi_cic_vie_anl_xho_bem_yor	-0.431067898411232	-1.02554672676827	0.307765416453428
576	sod_rom_cic_ger_mlt_hau_anl_eng_aze_uzb_akn_mao_ven_alb_pol_bsq_lit_sid_moo_mnd_spa_grk_zul_scr_bam_ukr_est_swa_bem_hun_slo_aeg_geo_ita_bos_guj_cze_owc_amh_mol_fin_tsn_sun_prs_mly_jpn_knd_kor_ben_lat_xho_pan_bat_nor_wly_ind_cnt_rus_dyu_dut_tig_afr_mcd_arw_krd_qcu_por_urd_swe_lda_chh_ctl_gam_svk_tag_glc_dgb_hin_tsw_jav_tha_amr_tml_yor_ses_azi_bul_fre_tur_ewe_vie_heb_igb_swt_fbf	-0.853359203518236	-2.06023907810441	0.0421691917145668
577	owc_scr_zul_rus_wly_sod_aeg_pol_tur_azi_swt_sun_tsw_rom_bos_bsq_por_hau_igb_mnd_glc_arw_xho_slo_moo_cze_hun_bam_lda_fin_ita_sid_geo_hin_lit_svk_ger_anl_chh_bul_est_akn_jav_dut_mao_jpn_tml_kor_ukr_swe_cic_guj_bat_spa_amr_mly_cnt_krd_dyu_grk_gam_ben_pan_afr_fre_qcu_lat_prs_mol_fbf_amh_nor_mlt_alb_tag_eng_ses_ctl_swa_ind_tha_heb_knd_ven_tsn_uzb_mcd_urd_aze_ewe_vie_tig_yor_bem_dgb	-0.738299760505827	-1.77347440328007	0.0794236103061949
578	chh_eng_ven_lit_hau_gam_anl_prs_azi_tur_zul_mao_moo_hin_spa_bsq_ita_heb_dgb_cnt_bul_rom_lda_arw_akn_guj_hun_dyu_tsw_est_fre_owc_geo_svk_nor_lat_mol_sid_aeg_cze_fin_ses_bat_ctl_sun_jpn_knd_kor_por_mcd_yor_alb_tag_glc_sod_ind_mnd_ben_ewe_pan_mlt_urd_krd_afr_grk_qcu_rus_ukr_slo_swa_tig_ger_amh_scr_jav_bos_bam_pol_cic_mly_tha_amr_tml_bem_swt_aze_dut_swe_uzb_tsn_vie_wly_igb_xho_fbf	-0.128162696616794	-0.301946264185984	0.763367226162787
579	mlt_bos_moo_ita_sid_wly_amh_por_aze_uzb_swa_bat_swt_pan_ger_bsq_hin_sod_yor_mnd_arw_urd_dyu_dut_ewe_spa_fin_dgb_cic_est_eng_tig_geo_rom_svk_bul_nor_gam_aeg_ben_hun_tsn_tag_afr_jav_jpn_tml_kor_grk_slo_tsw_lit_sun_fre_owc_mao_cnt_guj_xho_ctl_amr_pol_prs_lat_mol_qcu_alb_cze_ukr_bem_hau_krd_heb_scr_ind_glc_igb_swe_lda_mly_tha_chh_knd_ven_zul_azi_mcd_rus_tur_fbf_vie_anl_bam_ses_akn	-0.253462473607346	-0.599103860012984	0.550560270357731
580	wly_ger_xho_swe_sod_anl_sid_bos_aze_azi_bam_mly_akn_mcd_rus_bsq_prs_amh_dyu_cnt_ita_por_yor_pan_cic_mol_est_fbf_ewe_hun_rom_mlt_geo_nor_krd_svk_ukr_tig_aeg_arw_fin_zul_ind_cze_jav_jpn_tml_kor_dut_lit_moo_hin_bat_ctl_owc_tag_mnd_lat_swa_spa_amr_fre_ben_bul_grk_qcu_slo_eng_pol_swt_heb_afr_chh_urd_sun_guj_igb_alb_tsw_mao_tha_gam_knd_ven_ses_uzb_scr_glc_tur_lda_vie_hau_dgb_bem_tsn	-0.706777989020947	-1.6974507647483	0.0929556267018879
581	hau_lat_dgb_grk_tig_sod_amh_ger_aze_azi_yor_tag_swt_fre_lit_bsq_por_heb_moo_cnt_bul_afr_tsn_swe_zul_dut_hun_lda_cic_fin_mol_sid_geo_mcd_krd_hin_svk_amr_aeg_arw_est_akn_mly_prs_mao_jpn_tml_kor_urd_ukr_fbf_pan_sun_ctl_anl_ind_mnd_slo_ewe_ita_chh_alb_scr_nor_pol_qcu_glc_eng_rus_ven_wly_bos_owc_spa_bat_rom_dyu_ben_tsw_jav_tha_gam_knd_bam_bem_uzb_guj_cze_tur_swa_vie_mlt_ses_igb_xho	-0.537448174241139	-1.28099114881236	0.203381962327849
582	anl_bul_dyu_ita_amr_owc_tig_dut_azi_aze_ses_sun_ewe_hin_slo_bsq_ger_aeg_tsn_mnd_fre_pol_zul_cze_akn_svk_hun_bam_tsw_est_mol_hau_geo_mcd_scr_glc_rus_amh_chh_pan_fin_igb_bat_bos_ind_jpn_tml_kor_grk_lat_lda_prs_mly_krd_wly_jav_cnt_spa_fbf_alb_gam_rom_ctl_arw_urd_qcu_lit_ukr_guj_swa_sid_ben_mlt_eng_tag_afr_swt_nor_xho_mao_tha_heb_knd_cic_dgb_tur_por_swe_uzb_moo_vie_sod_yor_bem_ven	-0.906294936642745	-2.19412756334947	0.0307177056076987
583	amr_guj_moo_por_mlt_hau_sod_svk_aze_tur_xho_ind_ewe_arw_rom_bsq_ukr_owc_bem_cnt_ben_alb_tsn_lat_ven_pan_fin_zul_fbf_hun_fre_gam_geo_scr_krd_glc_eng_wly_heb_pol_est_akn_tag_ita_jav_jpn_tml_kor_ger_bos_ses_nor_mly_hin_anl_sun_mnd_mcd_dgb_mol_chh_swe_grk_prs_cze_qcu_spa_urd_afr_igb_aeg_ctl_amh_rus_mao_lit_yor_slo_cic_bat_tha_tig_knd_dyu_swa_uzb_dut_bul_azi_bam_vie_sid_swt_lda_tsw	0.428603317628024	1.0102134134243	0.315014201322847
584	mlt_swe_igb_slo_anl_owc_amh_bos_tur_aze_lda_sun_akn_ukr_arw_bsq_pan_tig_moo_cnt_lat_bul_ses_ben_dgb_krd_hun_tsn_zul_fin_glc_gam_geo_cze_ger_eng_dut_hau_chh_fre_est_ewe_ind_pol_bat_jpn_knd_kor_grk_ctl_ven_ita_mao_mcd_wly_jav_mnd_afr_bam_scr_heb_por_nor_prs_rus_qcu_spa_guj_hin_xho_sid_urd_aeg_rom_mly_alb_yor_lit_tsw_tag_tha_sod_tml_cic_swa_uzb_svk_mol_azi_fbf_vie_amr_swt_bem_dyu	-0.0605208035897897	-0.14267994961398	0.886851620653026
585	owc_spa_ses_hin_amr_heb_sid_afr_aze_azi_swt_mly_swa_krd_dut_bsq_urd_sod_dgb_mnd_ben_mcd_dyu_eng_tsn_cze_hun_zul_igb_est_bul_hau_geo_grk_ukr_lit_mol_anl_aeg_prs_fin_yor_jav_ger_tag_jpn_knd_kor_arw_ita_cic_scr_ind_glc_amh_mao_cnt_alb_lda_pol_tig_por_swe_lat_pan_qcu_rus_slo_svk_akn_mlt_bos_gam_nor_sun_fre_xho_guj_fbf_bat_tha_wly_tml_bam_ewe_tur_rom_ctl_uzb_tsw_vie_chh_ven_bem_moo	-0.377449051543493	-0.894781350160236	0.373213941206402
586	aeg_eng_tsn_rom_sid_amr_anl_ita_uzb_aze_akn_mao_lda_por_lat_bsq_prs_wly_swa_cnt_krd_cze_dgb_rus_igb_alb_fin_swt_zul_hun_nor_chh_geo_ben_dut_svk_spa_gam_mlt_grk_est_fbf_tag_lit_mly_jpn_knd_kor_bul_hin_cic_ger_jav_mcd_tig_bat_mnd_bos_ses_pan_sod_fre_afr_pol_swe_qcu_slo_scr_ctl_ven_owc_urd_heb_mol_sun_arw_bam_glc_ewe_ind_tha_amh_tml_bem_moo_tur_ukr_guj_azi_tsw_vie_hau_xho_dyu_yor	-0.433176093051712	-1.02872891685449	0.306275211549029
587	mlt_slo_bam_mcd_amr_anl_sid_pan_tur_azi_swt_tag_fbf_eng_urd_bsq_bos_tig_swa_cnt_bul_lit_dyu_ctl_bem_spa_hun_ses_moo_est_mol_heb_geo_por_ita_afr_scr_sod_hau_rus_fin_igb_sun_swe_mao_jpn_knd_kor_krd_hin_lda_ukr_jav_ger_aeg_mly_mnd_arw_dgb_ben_wly_svk_dut_cze_pol_qcu_rom_glc_guj_ewe_gam_grk_owc_alb_bat_fre_xho_nor_tsw_ind_tha_amh_tml_ven_cic_uzb_lat_prs_aze_akn_vie_chh_tsn_yor_zul	-0.545758615035132	-1.30307320130131	0.195766859810059
588	sod_bos_bem_slo_sid_mlt_hau_afr_aze_azi_moo_sun_akn_svk_arw_bsq_fre_owc_yor_cnt_swe_glc_bam_spa_cic_ita_fin_zul_tsw_est_bul_amh_geo_prs_pol_nor_alb_tig_heb_hin_hun_xho_mly_ben_tag_jpn_knd_kor_mol_cze_ewe_guj_bat_lit_wly_jav_mnd_dut_swa_eng_gam_ger_mcd_rus_pan_qcu_rom_krd_urd_igb_anl_grk_chh_lat_ind_ctl_ses_ukr_swt_mao_tha_amr_tml_lda_tsn_tur_scr_por_uzb_fbf_vie_aeg_ven_dyu_dgb	-0.766622076850644	-1.84515563564387	0.068197255232942
589	mlt_lat_swt_krd_tig_gam_wly_urd_azi_aze_lda_tag_dyu_ita_svk_bsq_guj_amr_yor_cnt_scr_ger_zul_bos_xho_grk_hun_igb_cic_est_rom_sod_geo_cze_eng_ctl_rus_hau_owc_pol_fin_moo_jav_afr_sun_jpn_tml_kor_hin_prs_dgb_bul_ind_mcd_anl_bat_mnd_ben_tsn_glc_aeg_spa_nor_fre_por_qcu_arw_mol_swe_ven_amh_dut_heb_alb_mao_pan_bam_lit_tsw_mly_tha_chh_knd_ses_akn_uzb_ukr_slo_tur_bem_vie_sid_fbf_ewe_swa	-0.181123632891229	-0.427281114800983	0.670162244214219
590	amh_spa_dyu_arw_heb_hau_mlt_afr_uzb_azi_bam_mao_ven_alb_ger_bsq_ctl_sod_ses_mnd_grk_pan_zul_lit_yor_bul_hun_lda_dgb_est_rom_anl_geo_por_krd_swe_prs_aeg_owc_cze_fin_tsn_jav_lat_mly_jpn_knd_kor_svk_bos_akn_mol_bat_ita_amr_ind_cnt_mcd_tsw_urd_wly_slo_dut_rus_guj_qcu_ben_glc_ukr_bem_gam_pol_chh_nor_tag_hin_swa_fre_xho_sun_tha_tig_tml_cic_fbf_tur_eng_scr_aze_igb_vie_sid_swt_moo_ewe	-0.506743386897845	-1.20684141482113	0.230553994346355
591	anl_rom_bem_ukr_heb_aeg_sod_nor_tur_aze_swa_jav_swt_mcd_rus_bsq_glc_mlt_ewe_cnt_krd_guj_zul_svk_tsw_fre_fin_igb_yor_hun_lit_hau_geo_urd_ita_dut_arw_sid_gam_afr_est_bam_tag_lat_sun_jpn_knd_kor_por_mol_moo_eng_mao_scr_amh_bat_mnd_ben_akn_ger_tig_swe_ctl_pan_spa_qcu_pol_bos_cze_tsn_chh_prs_amr_hin_ind_alb_cic_slo_ses_mly_tha_owc_tml_xho_lda_uzb_grk_bul_azi_fbf_vie_wly_dyu_dgb_ven	-0.471511831756444	-1.12019461206933	0.265515391213092
592	anl_ukr_fbf_scr_amr_wly_amh_pol_tur_aze_dyu_bat_xho_lit_rus_bsq_grk_hau_zul_mnd_pan_svk_ses_hin_lda_guj_fin_moo_bam_hun_bos_sid_geo_dut_alb_ita_fre_heb_mlt_por_est_igb_sun_glc_ind_jpn_knd_kor_arw_cze_tsn_mol_mly_mcd_tig_tag_cnt_ger_ewe_krd_aeg_afr_swe_prs_lat_qcu_slo_rom_nor_cic_chh_bul_owc_urd_mao_ctl_yor_spa_dgb_jav_tha_sod_tml_swt_bem_azi_ben_eng_uzb_akn_vie_gam_tsw_swa_ven	-0.199340171788305	-0.470697350698478	0.638959002082072
593	chh_glc_ven_pol_anl_hau_wly_lit_uzb_aze_lda_ind_igb_cze_slo_bsq_eng_amr_ewe_cnt_fre_rom_swt_arw_ses_hin_fin_bam_fbf_hun_spa_gam_geo_lat_scr_ctl_alb_tig_aeg_dut_est_bem_bat_afr_mao_jpn_knd_kor_prs_bul_dgb_krd_jav_ita_sod_sun_mnd_ger_moo_urd_mlt_ben_guj_nor_mcd_qcu_swe_grk_mol_dyu_sid_ukr_heb_pan_mly_rus_tsw_svk_zul_tag_tha_amh_tml_xho_yor_azi_por_bos_tur_cic_vie_owc_tsn_akn_swa	0.293751011587175	0.691177881791451	0.491175477205812
594	sid_ctl_tsn_svk_sod_wly_anl_dut_aze_tur_xho_sun_zul_rom_scr_bsq_arw_heb_yor_cnt_afr_ukr_dgb_prs_akn_eng_hun_ewe_swt_est_por_hau_geo_pol_mcd_urd_cze_gam_owc_ger_fin_cic_tag_lit_jav_jpn_tml_kor_slo_nor_igb_mol_mly_ben_aeg_mao_mnd_bos_tsw_spa_mlt_glc_grk_lat_guj_qcu_bul_ita_krd_swa_chh_hin_tig_alb_bat_pan_ven_swe_moo_ind_tha_amh_knd_bem_lda_azi_fre_rus_uzb_dyu_vie_amr_bam_fbf_ses	-0.161745403222392	-0.381688722762783	0.703562973715348
595	wly_ben_ses_eng_amr_sod_tig_spa_azi_uzb_dgb_mao_tsn_guj_scr_bsq_grk_gam_fbf_cnt_hin_krd_moo_fre_yor_rom_est_cic_bam_hun_slo_owc_geo_bos_ita_svk_urd_chh_mlt_bul_fin_zul_mly_rus_jav_jpn_knd_kor_ukr_glc_tsw_ger_ind_arw_sid_sun_mnd_lat_ewe_dut_anl_prs_ctl_mcd_alb_qcu_pan_cze_afr_lda_heb_mol_hau_pol_tag_swe_igb_por_swt_bat_tha_aeg_tml_akn_xho_aze_lit_nor_tur_dyu_vie_amh_swa_bem_ven	0.236605253877489	0.556914384731253	0.57892372091
596	amh_grk_tsn_scr_hau_amr_anl_lat_tur_azi_xho_mao_yor_svk_ita_bsq_por_sod_akn_cnt_nor_krd_tsw_dut_dgb_spa_est_ses_bam_fin_slo_wly_geo_afr_pan_arw_pol_aeg_gam_ctl_hun_moo_bat_mol_ind_jpn_knd_kor_swe_eng_bem_rom_sun_glc_heb_mly_mnd_ukr_swa_fre_owc_bos_lit_bul_ben_qcu_cze_hin_alb_ewe_mlt_urd_sid_prs_jav_ger_fbf_mcd_cic_tag_tha_tig_tml_lda_dyu_aze_rus_guj_uzb_igb_vie_chh_ven_swt_zul	0.0356320595653621	0.0838738130914561	0.933337039539019
597	anl_nor_swa_krd_wly_owc_amh_eng_tur_uzb_dgb_tag_tsw_ben_spa_bsq_bul_gam_igb_cnt_mol_svk_lda_dut_swt_ukr_hun_xho_zul_fin_fre_aeg_geo_swe_lat_mcd_ctl_chh_hau_pol_est_akn_jav_afr_sun_jpn_knd_kor_por_rus_bem_slo_mly_guj_amr_mao_mnd_glc_moo_arw_tig_grk_pan_bos_cze_qcu_urd_prs_alb_ses_sid_rom_sod_ger_ind_lit_cic_ita_ven_bat_tha_mlt_tml_bam_yor_aze_scr_hin_azi_ewe_vie_heb_tsn_fbf_dyu	-0.28736880616426	-0.679791239728846	0.498325286717648
598	amh_mol_bam_por_gam_chh_owc_dut_azi_aze_fbf_mly_swa_grk_ukr_bsq_ctl_heb_ven_cnt_afr_prs_bem_krd_zul_guj_hun_yor_tsn_fin_slo_sid_geo_cze_mcd_fre_pol_anl_amr_lit_est_swt_mao_rus_tag_jpn_tml_kor_svk_swe_cic_nor_bat_ita_tig_ind_mnd_rom_dgb_spa_wly_glc_alb_hin_pan_qcu_ben_arw_scr_akn_sod_bul_hau_bos_jav_ger_tsw_lat_moo_sun_tha_aeg_knd_xho_ses_tur_urd_eng_uzb_igb_vie_mlt_ewe_lda_dyu	-0.493798761288125	-1.17386855296695	0.24344506867418
599	anl_svk_fbf_lit_wly_amr_sid_scr_azi_aze_bam_tag_cic_cze_pan_bsq_alb_sod_bem_mnd_bos_mcd_akn_lat_zul_fre_hun_tsw_dyu_est_rom_heb_geo_nor_ger_ben_rus_gam_chh_pol_fin_ses_jav_dut_mao_jpn_knd_kor_afr_prs_ven_arw_bat_eng_owc_ind_cnt_urd_yor_ukr_mlt_krd_slo_guj_swe_qcu_bul_por_spa_swa_aeg_grk_tig_hin_sun_ctl_dgb_glc_swt_mly_tha_hau_tml_moo_igb_uzb_ita_mol_tur_xho_vie_amh_tsn_lda_ewe	-0.600845904792437	-1.43483210668199	0.154689355010064
600	aeg_slo_moo_eng_amh_chh_owc_rus_tur_aze_dyu_tag_lda_grk_urd_bsq_spa_heb_yor_cnt_rom_por_bem_lat_bam_krd_est_fbf_dgb_fin_cze_tig_geo_mcd_swe_lit_ben_hau_sod_dut_hun_swt_bat_pol_ind_jpn_knd_kor_glc_scr_ewe_guj_mao_afr_anl_jav_mnd_ita_xho_ukr_sid_alb_mol_svk_fre_qcu_bos_ger_pan_zul_gam_nor_wly_bul_mly_ctl_tsn_prs_cic_sun_tha_amr_tml_swa_ses_uzb_arw_hin_azi_tsw_vie_mlt_ven_igb_akn	-0.37620313483668	-0.890973464401224	0.375242672093585
601	hau_alb_ses_pol_chh_sid_gam_eng_aze_azi_bam_mao_moo_guj_urd_bsq_hin_amh_dyu_mnd_lat_krd_swa_lit_zul_prs_hun_ewe_tsw_est_swe_mlt_geo_slo_bos_svk_ctl_aeg_owc_rom_fin_swt_bat_mcd_sun_jpn_tml_kor_fre_afr_dgb_ukr_mly_ita_amr_tag_cnt_rus_ven_glc_wly_pan_por_cze_scr_qcu_mol_ger_dut_fbf_tig_bul_anl_nor_jav_ben_akn_grk_yor_ind_tha_heb_knd_cic_tsn_uzb_arw_spa_tur_lda_vie_sod_igb_bem_xho	-0.380044057254666	-0.901395075803937	0.369706779126776
602	hau_lit_bam_glc_chh_anl_owc_bos_azi_uzb_swa_ind_tsw_arw_mol_bsq_rom_tig_moo_cnt_svk_ctl_cic_bul_ewe_cze_fin_swt_fbf_est_por_sod_geo_hin_scr_ben_swe_gam_mlt_spa_hun_xho_sun_grk_mly_jpn_tml_kor_eng_afr_ses_fre_mao_rus_aeg_bat_mnd_ita_lda_urd_amr_ukr_prs_lat_dut_qcu_ger_pol_nor_bem_wly_pan_sid_slo_jav_alb_dgb_guj_akn_tag_tha_amh_knd_dyu_tsn_aze_mcd_krd_tur_yor_vie_heb_zul_igb_ven	-0.173984424828985	-0.410789868391865	0.68217158976867
603	owc_rus_tsn_svk_aeg_amh_sid_hin_uzb_azi_fbf_sun_igb_pol_mol_bsq_lat_heb_ven_mnd_slo_arw_ses_pan_cic_prs_hun_yor_swa_est_swe_amr_geo_fre_lit_dut_nor_anl_sod_guj_fin_xho_mly_alb_bat_jpn_knd_kor_ger_bos_akn_spa_tag_grk_gam_jav_cnt_eng_bem_ctl_wly_urd_afr_cze_rom_qcu_krd_mcd_ukr_dgb_tig_ben_mlt_glc_ind_ita_ewe_scr_zul_mao_tha_chh_tml_swt_lda_aze_bul_por_tur_moo_vie_hau_bam_dyu_tsw	-0.607292627835457	-1.45088261214124	0.150177247652478
604	anl_spa_swa_hin_hau_amh_wly_rus_aze_azi_swt_tag_ses_mol_pol_bsq_pan_heb_ewe_cnt_glc_krd_igb_scr_akn_ger_est_xho_yor_hun_slo_sod_geo_dut_eng_guj_lat_sid_aeg_bos_fin_tsn_bat_rom_sun_jpn_tml_kor_swe_lit_cic_nor_mly_alb_gam_jav_mnd_prs_zul_mcd_owc_afr_por_ukr_cze_qcu_ita_ben_bul_bam_amr_arw_mlt_fre_ind_urd_fbf_grk_ven_mao_tha_tig_knd_moo_tsw_tur_svk_ctl_uzb_dgb_vie_chh_bem_dyu_lda	-0.221141076698167	-0.522134725665043	0.602817999696066
605	heb_ger_xho_pan_wly_owc_sod_dut_uzb_tur_dgb_jav_lda_krd_bul_bsq_nor_mlt_akn_mnd_alb_pol_ven_svk_zul_glc_est_swa_cic_hun_rus_amr_geo_eng_ctl_afr_rom_aeg_chh_arw_fin_ses_tag_spa_bat_jpn_knd_kor_ita_grk_moo_slo_mly_ukr_amh_mao_cnt_fre_bam_mol_tig_scr_cze_mcd_hin_qcu_urd_ben_lit_ewe_gam_prs_sid_swe_ind_por_swt_lat_yor_sun_tha_hau_tml_dyu_fbf_aze_guj_bos_azi_tsn_vie_anl_bem_igb_tsw	-0.602293838410363	-1.43903890402902	0.153496743688469
606	owc_eng_cic_ctl_chh_amr_hau_guj_tur_aze_swa_mly_ven_swe_pol_bsq_hin_sid_yor_mnd_afr_mcd_tsw_spa_bem_alb_fin_lda_bam_est_grk_sod_geo_bos_glc_svk_por_mlt_amh_lit_hun_fbf_mao_rus_bat_jpn_knd_kor_mol_lat_tsn_urd_jav_ita_anl_ind_cnt_ger_dyu_dut_gam_bul_fre_nor_slo_qcu_pan_krd_prs_zul_wly_cze_tig_ben_sun_arw_igb_scr_dgb_tag_tha_heb_tml_akn_swt_uzb_rom_ukr_azi_ewe_vie_aeg_moo_ses_xho	-0.431050537428349	-1.02442654792218	0.308291149506878
607	sod_glc_akn_eng_gam_owc_aeg_mol_uzb_aze_bem_jav_dgb_bos_pol_bsq_spa_mlt_swa_mnd_svk_arw_tsn_lat_yor_lit_fin_bam_ven_hun_alb_anl_geo_por_ben_ukr_pan_hau_sid_ger_est_xho_ind_mcd_bat_jpn_knd_kor_dut_ctl_zul_fre_tag_ita_amh_mao_cnt_grk_igb_afr_wly_hin_krd_guj_swe_qcu_prs_urd_scr_moo_heb_rus_tig_cze_sun_slo_ewe_nor_fbf_mly_tha_chh_tml_lda_tsw_tur_bul_rom_azi_swt_vie_amr_dyu_cic_ses	-1.0842624896213	-2.66062742932396	0.00918703197283841
608	sod_bos_yor_krd_chh_anl_tig_fre_uzb_azi_ewe_mao_swt_cze_pol_bsq_prs_heb_tsn_mnd_mol_urd_swa_bul_bem_swe_est_bam_dyu_hun_lat_hau_geo_afr_hin_ctl_slo_amr_sid_guj_fin_akn_sun_glc_tag_jpn_tml_kor_grk_ben_ses_nor_ind_ger_owc_bat_cnt_lit_xho_mcd_gam_scr_por_eng_rom_qcu_svk_ukr_pan_fbf_mlt_dut_aeg_rus_mly_alb_moo_ita_cic_jav_tha_amh_knd_dgb_zul_tur_arw_spa_aze_lda_vie_wly_ven_tsw_igb	-0.427665852042267	-1.01588505725807	0.312319766539565
609	amh_urd_ven_dut_sid_aeg_amr_pol_tur_azi_dgb_jav_cic_ukr_afr_bsq_ita_heb_swt_cnt_glc_hin_bem_slo_igb_arw_hun_swa_ses_fin_prs_owc_geo_lat_bos_spa_lit_chh_mlt_svk_est_bam_mly_ben_bat_jpn_tml_kor_bul_swe_zul_mcd_tag_por_wly_ind_mnd_cze_yor_ctl_gam_eng_mol_scr_ger_qcu_nor_alb_guj_fbf_anl_rus_hau_fre_sun_pan_lda_krd_akn_mao_tha_tig_knd_xho_moo_uzb_grk_rom_aze_tsn_vie_sod_dyu_tsw_ewe	-0.455220866757881	-1.07955176119285	0.28313367394305
610	amr_arw_swa_hin_heb_aeg_sid_lit_uzb_aze_lda_mly_ewe_ita_dut_bsq_slo_hau_bem_mnd_grk_mcd_swt_afr_dgb_scr_fin_ven_ses_hun_pan_sod_geo_svk_ben_cze_rus_tig_anl_fre_est_fbf_sun_nor_ind_jpn_knd_kor_swe_krd_igb_bul_jav_rom_mlt_bat_cnt_ger_akn_mol_owc_ukr_urd_prs_spa_qcu_alb_ctl_bos_bam_amh_eng_wly_guj_tag_por_moo_lat_xho_mao_tha_gam_tml_dyu_tsn_tur_glc_pol_azi_cic_vie_chh_yor_zul_tsw	-0.317397460115624	-0.75012486976651	0.455073057885274
611	owc_arw_zul_ben_anl_amh_aeg_swe_tur_azi_xho_tag_cic_pan_ctl_bsq_ita_amr_swt_mnd_rom_mcd_ven_alb_igb_cze_hun_lda_akn_est_dut_sid_geo_eng_glc_nor_mol_wly_tig_svk_fin_moo_ind_ger_jav_jpn_knd_kor_rus_urd_ewe_slo_mao_ukr_mlt_sun_cnt_prs_tsw_afr_sod_scr_lat_hin_pol_qcu_fre_por_guj_dgb_chh_bos_heb_krd_bat_bul_ses_grk_yor_mly_tha_gam_tml_bam_fbf_uzb_lit_spa_aze_tsn_vie_hau_swa_bem_dyu	-0.21225484563924	-0.501105035724915	0.617481233845359
612	mlt_afr_ses_svk_amh_sid_wly_rom_aze_azi_dgb_mao_bem_pan_prs_bsq_slo_gam_moo_mnd_bos_swe_fbf_ita_tsn_cze_hun_igb_ewe_fin_rus_heb_geo_lat_scr_urd_bul_aeg_anl_nor_est_dyu_jav_mcd_mly_jpn_knd_kor_ukr_por_cic_ben_ind_guj_hau_bat_cnt_ctl_yor_grk_tig_spa_eng_ger_glc_qcu_fre_lit_dut_ven_sod_arw_amr_mol_sun_krd_xho_alb_swa_tag_tha_owc_tml_swt_lda_uzb_pol_hin_tur_zul_vie_chh_bam_akn_tsw	-0.643068900730131	-1.54013026029922	0.126924363398875
613	mlt_ukr_bam_svk_heb_owc_amh_grk_azi_aze_igb_jav_swt_ctl_pan_bsq_fre_chh_swa_cnt_krd_scr_cic_ger_tsw_lat_fin_fbf_xho_est_ben_amr_geo_urd_arw_ita_afr_hau_sod_dut_hun_ses_bat_alb_mly_jpn_tml_kor_mcd_bos_akn_guj_mao_nor_wly_sun_mnd_bul_bem_hin_aeg_mol_lit_cze_swe_qcu_slo_por_glc_tsn_gam_prs_sid_eng_ind_rom_moo_spa_yor_tag_tha_anl_knd_ven_zul_uzb_pol_rus_tur_ewe_vie_tig_dyu_lda_dgb	-0.464927761469898	-1.10412799058214	0.272386230608419
614	amh_urd_ven_guj_mlt_sid_tig_eng_uzb_aze_dgb_ind_yor_rus_slo_bsq_prs_anl_bem_mnd_glc_mcd_bam_swe_akn_pol_hun_zul_lda_est_ben_amr_geo_nor_lit_alb_arw_sod_aeg_dut_fin_ses_tag_ctl_bat_jpn_knd_kor_hin_por_igb_lat_mly_ukr_chh_jav_cnt_rom_xho_scr_heb_cze_pan_fre_grk_qcu_svk_krd_ita_tsn_owc_mol_hau_ger_sun_afr_fbf_bul_ewe_mao_tha_gam_tml_dyu_cic_azi_spa_bos_tur_swt_vie_wly_swa_moo_tsw	-0.650929503208674	-1.55754519979867	0.12273774930045
615	wly_spa_swa_bul_gam_hau_owc_lit_aze_uzb_swt_bat_xho_fre_swe_bsq_hin_mlt_tsn_cnt_cze_ukr_moo_ctl_igb_ben_hun_dgb_lda_fin_mcd_sod_geo_grk_alb_dut_pan_aeg_sid_scr_est_zul_jav_rom_tag_jpn_knd_kor_mol_afr_tsw_eng_ind_arw_heb_sun_mnd_prs_ses_guj_amh_krd_lat_urd_ger_qcu_ita_svk_slo_yor_anl_glc_chh_rus_mao_nor_fbf_bos_dyu_mly_tha_amr_tml_bem_akn_tur_por_pol_azi_ven_vie_tig_ewe_cic_bam	-0.625203391148594	-1.49560419549648	0.138142639726772
616	anl_hin_igb_eng_sod_sid_tig_arw_tur_aze_yor_sun_swt_pol_fre_bsq_slo_mlt_swa_mnd_pan_guj_akn_ctl_lda_urd_fin_dyu_ewe_est_mol_chh_geo_rus_rom_nor_afr_gam_wly_ita_hun_bem_jav_glc_mly_jpn_knd_kor_swe_krd_ven_prs_mao_lat_hau_ind_cnt_cze_tsn_lit_aeg_spa_grk_svk_bos_qcu_dut_ben_alb_zul_heb_ger_amr_por_tag_ukr_moo_scr_cic_bat_tha_owc_tml_bam_xho_uzb_bul_mcd_azi_tsw_vie_amh_fbf_ses_dgb	0.579561460432269	1.37180043717675	0.173425882084737
617	amr_ben_akn_bul_chh_aeg_owc_cze_uzb_aze_igb_tag_dgb_ukr_fre_bsq_grk_wly_xho_cnt_hin_nor_tsw_glc_dyu_ger_est_cic_swt_hun_swe_amh_geo_ctl_pan_por_rus_sod_sid_alb_fin_fbf_jav_spa_mao_jpn_knd_kor_ita_pol_moo_urd_sun_arw_hau_bat_mnd_svk_yor_mcd_anl_dut_lat_scr_eng_qcu_afr_prs_rom_bem_mlt_slo_heb_krd_mly_guj_zul_mol_ven_ind_tha_tig_tml_swa_tsn_azi_lit_bos_tur_lda_vie_gam_bam_ses_ewe	0.0341809836955902	0.0804694606094359	0.936036798593771
618	mlt_ita_lda_bul_amh_wly_hau_ctl_tur_azi_bem_mly_dgb_por_pol_bsq_slo_aeg_cic_cnt_pan_arw_swt_grk_moo_swe_fin_fbf_tsn_est_rom_tig_geo_ger_svk_krd_lat_owc_chh_spa_hun_yor_sun_eng_mao_jpn_tml_kor_urd_hin_ven_mcd_tag_rus_sid_ind_mnd_glc_ses_mol_amr_alb_scr_prs_ben_qcu_fre_cze_dut_bam_gam_ukr_heb_nor_bat_afr_swa_lit_akn_jav_tha_sod_knd_igb_dyu_aze_guj_bos_uzb_zul_vie_anl_ewe_xho_tsw	-0.276091723841931	-0.653329403212268	0.515155955495933
619	mlt_spa_dyu_ger_hau_wly_tig_glc_uzb_azi_dgb_mao_lda_nor_krd_bsq_bos_sod_bam_cnt_ukr_lat_ewe_eng_swa_mol_est_tsw_yor_hun_ita_heb_geo_pol_dut_pan_fre_sid_amr_rus_fin_ven_mly_alb_jav_jpn_knd_kor_scr_urd_ses_ctl_ind_bul_chh_tag_mnd_prs_cic_svk_amh_por_rom_afr_lit_qcu_swe_ben_arw_igb_anl_cze_aeg_grk_bat_mcd_bem_slo_fbf_sun_tha_owc_tml_tsn_moo_aze_hin_guj_tur_xho_vie_gam_zul_swt_akn	0.165269176317801	0.38873867392605	0.698358041800285
620	amh_urd_igb_svk_tig_heb_amr_scr_uzb_tur_bam_sun_moo_mcd_eng_bsq_krd_hau_yor_mnd_swe_ukr_ven_hin_lda_arw_fin_tsn_swa_hun_ita_owc_geo_ben_bul_spa_guj_anl_aeg_rus_est_dgb_bat_rom_mao_jpn_tml_kor_slo_fre_ewe_cze_ind_alb_gam_mly_cnt_mol_fbf_nor_chh_pan_dut_lat_pol_qcu_grk_lit_glc_akn_sid_afr_mlt_ctl_tag_bos_xho_prs_bem_jav_tha_sod_knd_dyu_tsw_azi_ger_por_aze_ses_vie_wly_swt_cic_zul	-1.37521348440328	-3.43708798550315	0.000881027837066627
621	aeg_pol_akn_nor_tig_gam_amh_mcd_uzb_tur_dyu_bat_xho_lit_mol_bsq_hin_anl_igb_cnt_ben_lat_fbf_krd_zul_ita_fin_ven_tsw_hun_ukr_chh_geo_bos_alb_svk_grk_amr_owc_dut_est_swa_jav_arw_sun_jpn_knd_kor_cze_glc_swt_por_mly_prs_sid_mao_mnd_ctl_lda_scr_sod_slo_swe_urd_fre_qcu_guj_rom_ger_ses_heb_pan_mlt_afr_tag_rus_yor_eng_bem_ind_tha_hau_tml_bam_dgb_aze_bul_spa_azi_tsn_vie_wly_cic_ewe_moo	-0.211466281170929	-0.49941506359407	0.618666451934711
622	mlt_bos_tsw_alb_hau_heb_chh_ben_uzb_azi_fbf_mly_xho_lat_bul_bsq_ctl_wly_ewe_mnd_afr_prs_ven_scr_moo_ita_fin_bam_lda_hun_slo_sod_geo_por_guj_ukr_rus_anl_amh_ger_est_yor_mao_arw_bat_jpn_knd_kor_fre_krd_dyu_pan_ind_nor_gam_sun_cnt_eng_ses_pol_aeg_rom_dut_mcd_mol_qcu_glc_spa_urd_bem_sid_cze_owc_hin_tag_swe_zul_svk_cic_jav_tha_amr_tml_tsn_igb_tur_lit_grk_aze_akn_vie_tig_swa_swt_dgb	-0.240045533570908	-0.567299205481185	0.571877773933316
623	hau_eng_dgb_ben_sid_tig_chh_pol_azi_uzb_ven_sun_ewe_krd_ger_bsq_bos_anl_lda_cnt_rom_spa_moo_lit_igb_guj_est_swa_bem_fin_pan_mlt_geo_grk_cze_svk_slo_heb_amr_swe_hun_fbf_mao_alb_mly_jpn_tml_kor_mcd_scr_swt_ctl_jav_urd_owc_bat_mnd_nor_akn_ukr_wly_mol_arw_prs_ita_qcu_hin_dut_bul_tsw_aeg_rus_gam_glc_ind_afr_yor_fre_tsn_tag_tha_amh_knd_xho_bam_tur_lat_por_aze_ses_vie_sod_cic_zul_dyu	-0.113309192470473	-0.267426428978183	0.789733023544842
624	amh_glc_cic_ctl_heb_sod_sid_slo_azi_aze_bem_ind_dgb_ukr_bul_bsq_ger_hau_fbf_mnd_guj_ben_ewe_pan_xho_dut_est_tsn_tsw_hun_por_tig_geo_mol_cze_ita_afr_mlt_chh_hin_fin_akn_mao_spa_tag_jpn_tml_kor_arw_mcd_bam_swe_mly_rus_wly_jav_cnt_rom_ven_nor_anl_lat_prs_pol_lit_qcu_eng_grk_fre_lda_amr_bos_gam_alb_sun_scr_swa_svk_zul_bat_tha_owc_knd_yor_moo_uzb_urd_krd_tur_swt_vie_aeg_dyu_ses_igb	0.444022870658211	1.05055706534174	0.296184322572911
625	gam_urd_lda_fre_amr_anl_aeg_glc_tur_azi_cic_ind_swa_ita_dut_bsq_grk_chh_igb_cnt_pan_por_dyu_slo_fbf_hin_est_yor_dgb_fin_ben_amh_geo_lit_ukr_rom_afr_sid_heb_rus_hun_zul_mao_swe_mly_jpn_tml_kor_lat_bos_akn_ger_bat_spa_hau_sun_mnd_pol_ewe_prs_sod_scr_alb_svk_krd_qcu_eng_cze_mcd_moo_wly_ctl_mlt_mol_tag_guj_tsw_nor_bem_jav_tha_tig_knd_ven_xho_uzb_bul_arw_aze_tsn_vie_owc_ses_swt_bam	-0.165411414517811	-0.390295928556099	0.697210261669419
626	mlt_bul_bam_afr_hau_gam_amh_hin_aze_tur_lda_jav_ven_ctl_eng_bsq_ukr_heb_igb_mnd_slo_prs_moo_por_akn_lit_est_zul_tsw_hun_ita_tig_geo_cze_alb_mol_rus_aeg_sod_scr_fin_swa_mly_pan_ind_jpn_knd_kor_lat_fre_bem_arw_bat_grk_wly_tag_cnt_dut_tsn_spa_sid_bos_mcd_svk_guj_qcu_nor_ger_krd_xho_anl_ben_chh_swe_sun_glc_dgb_urd_ses_mao_tha_amr_tml_swt_ewe_uzb_rom_pol_azi_fbf_vie_owc_dyu_cic_yor	-0.741334786212159	-1.77799227134102	0.078673537344832
627	sod_rom_swt_mol_mlt_sid_amh_prs_aze_uzb_fbf_tag_tsn_afr_bos_bsq_swe_hau_moo_cnt_svk_nor_igb_ctl_dgb_lit_fin_ses_xho_hun_pol_amr_geo_cze_por_pan_lat_tig_heb_arw_est_bem_ind_bul_mly_jpn_tml_kor_eng_hin_ewe_grk_mao_alb_anl_sun_mnd_krd_zul_spa_owc_mcd_ger_glc_slo_qcu_dut_rus_ben_swa_wly_ita_aeg_fre_bat_guj_dyu_ukr_ven_jav_tha_chh_knd_bam_cic_tur_urd_scr_azi_lda_vie_gam_yor_tsw_akn	0.358588544792328	0.844489698832927	0.400563009880599
628	tig_rom_akn_alb_mlt_amh_heb_bul_azi_tur_xho_mly_tsn_swe_krd_bsq_hin_sid_dgb_cnt_ctl_mol_swt_prs_yor_lat_hun_lda_bam_fin_mcd_aeg_geo_grk_ben_slo_pol_wly_amr_ukr_est_ven_sun_glc_ind_jpn_tml_kor_afr_spa_bem_dut_jav_por_hau_bat_mnd_ita_swa_fre_sod_guj_arw_urd_rus_qcu_eng_nor_svk_dyu_chh_cze_gam_ger_mao_lit_ses_bos_moo_tag_tha_anl_knd_cic_igb_aze_pan_scr_uzb_zul_vie_owc_fbf_ewe_tsw	-0.69978781348802	-1.67886693112932	0.0965350566194797
629	chh_lit_ses_mcd_aeg_amr_tig_fre_azi_uzb_ven_mly_ewe_mol_prs_bsq_urd_gam_fbf_mnd_alb_ben_swt_arw_tsw_bul_hun_dgb_moo_est_pol_wly_geo_lat_spa_swe_slo_amh_owc_eng_fin_igb_bat_rus_tag_jpn_knd_kor_pan_hin_xho_scr_mao_afr_sod_ind_cnt_grk_dyu_ukr_mlt_svk_glc_ger_guj_qcu_bos_nor_cze_yor_hau_dut_anl_krd_jav_por_lda_ctl_bem_sun_tha_sid_tml_zul_bam_tur_rom_ita_aze_cic_vie_heb_tsn_swa_akn	1.02274208645082	2.45447806549674	0.0159694427645923
630	anl_glc_moo_prs_aeg_tig_sod_fre_aze_azi_dgb_mao_akn_bos_lat_bsq_dut_wly_yor_cnt_lit_scr_xho_pan_igb_bul_est_lda_bem_hun_swe_heb_geo_ctl_urd_alb_grk_amh_sid_ita_fin_tsw_tag_ben_ind_jpn_knd_kor_eng_ger_zul_mol_bat_slo_gam_sun_mnd_svk_cic_afr_chh_mcd_rus_cze_spa_qcu_pol_arw_por_swa_mlt_krd_owc_guj_jav_hin_ven_nor_dyu_mly_tha_hau_tml_bam_tsn_uzb_rom_ukr_tur_fbf_vie_amr_ses_swt_ewe	-0.586650104406047	-1.40219782671304	0.16418528781825
631	amr_mol_dgb_ger_owc_sod_mlt_lit_azi_uzb_bem_tag_ses_cze_svk_bsq_ukr_wly_bam_mnd_bos_arw_ewe_krd_igb_rom_hun_fbf_dyu_est_slo_anl_geo_afr_bul_prs_spa_tig_gam_mcd_fin_tsw_mao_por_ind_jpn_tml_kor_dut_ita_moo_pol_jav_ctl_heb_mly_cnt_ben_akn_urd_hau_scr_eng_pan_fre_qcu_swe_grk_glc_swt_chh_rus_sid_nor_bat_alb_cic_hin_xho_sun_tha_amh_knd_lda_zul_aze_guj_lat_tur_tsn_vie_aeg_ven_yor_swa	-0.253807548175244	-0.600542603022184	0.549605407152859
632	mlt_ben_bem_lit_amh_anl_hau_urd_aze_uzb_swa_ind_bam_hin_glc_bsq_grk_sid_moo_mnd_krd_svk_tsn_ita_igb_ctl_hun_ewe_xho_est_lat_sod_geo_guj_dut_pan_prs_gam_chh_arw_fin_yor_sun_alb_mly_jpn_tml_kor_mol_rom_dgb_nor_bat_slo_heb_jav_cnt_mcd_lda_pol_owc_afr_bul_ukr_rus_qcu_scr_bos_swe_dyu_amr_por_tig_eng_mao_cze_tsw_ger_ses_tag_tha_wly_knd_akn_fbf_tur_fre_spa_azi_ven_vie_aeg_swt_cic_zul	-0.688113372895467	-1.65508302853871	0.101278674173714
633	owc_guj_ewe_dut_mlt_aeg_amr_ita_uzb_aze_ses_bat_dyu_mol_bul_bsq_rom_tig_moo_mnd_cze_alb_akn_lit_lda_svk_est_tsn_fbf_hun_ukr_anl_geo_spa_nor_arw_ger_sod_sid_afr_fin_bem_mao_por_ind_jpn_tml_kor_scr_krd_zul_bos_jav_lat_chh_sun_cnt_urd_bam_hin_amh_pol_rus_slo_swe_qcu_glc_grk_mcd_ven_wly_eng_heb_ben_mly_prs_swt_pan_swa_tag_tha_hau_knd_igb_dgb_tur_ctl_fre_azi_xho_vie_gam_yor_tsw_cic	-0.414375508928812	-0.982591619728757	0.328357824700547
634	gam_lat_ewe_hin_tig_owc_mlt_svk_azi_uzb_bam_tag_dgb_ukr_krd_bsq_bos_chh_igb_mnd_alb_arw_akn_pol_ven_por_hun_tsw_swa_est_pan_anl_geo_rus_cze_ita_mol_wly_aeg_prs_fin_xho_mly_ger_jav_jpn_knd_kor_urd_rom_ses_dut_ind_grk_heb_bat_cnt_glc_zul_eng_amh_bul_ctl_scr_mcd_qcu_spa_guj_fre_dyu_sid_ben_amr_afr_sun_swe_fbf_nor_tsn_mao_tha_sod_tml_cic_swt_tur_lit_slo_aze_lda_vie_hau_moo_bem_yor	-0.428859950851763	-1.01792002283884	0.311356785392302
635	tig_afr_swa_bul_hau_gam_amh_ger_aze_tur_tsw_jav_akn_fre_ben_bsq_lit_wly_ven_cnt_svk_ctl_moo_pol_fbf_mol_est_swt_ewe_hun_bos_heb_geo_urd_hin_rus_grk_sid_sod_nor_fin_dgb_mly_swe_sun_jpn_knd_kor_prs_lat_bam_glc_ind_ita_owc_bat_mnd_scr_zul_mcd_chh_guj_eng_spa_dut_qcu_alb_slo_arw_xho_mlt_por_anl_krd_tag_pan_bem_rom_igb_mao_tha_aeg_tml_tsn_yor_uzb_ukr_cze_azi_lda_vie_amr_dyu_ses_cic	0.195728699997041	0.460713643732462	0.646079605750111
636	amr_fre_xho_urd_anl_gam_sod_spa_aze_tur_lda_bat_tsw_pan_mol_bsq_bos_mlt_ven_cnt_por_lit_ewe_eng_dyu_ita_fin_yor_bam_est_cze_owc_geo_krd_guj_rom_afr_hau_chh_hin_hun_ses_tag_dut_ind_jpn_knd_kor_ctl_pol_dgb_svk_jav_ger_aeg_mly_mnd_alb_fbf_ben_tig_scr_bul_ukr_slo_qcu_grk_lat_mcd_moo_amh_nor_heb_swe_mao_glc_bem_prs_swa_sun_tha_wly_tml_zul_swt_azi_arw_rus_uzb_igb_vie_sid_akn_cic_tsn	0.144966420450378	0.340755970928835	0.734055876884318
637	amr_bos_ses_afr_tig_gam_wly_bul_azi_tur_lda_ind_swt_slo_rom_bsq_pol_mlt_tsw_cnt_rus_ben_cic_eng_dyu_glc_est_ewe_bam_hun_alb_aeg_geo_ger_scr_grk_nor_amh_owc_ukr_fin_tsn_jav_prs_mly_jpn_tml_kor_spa_ctl_zul_krd_bat_swe_anl_tag_mnd_dut_igb_ita_hau_svk_guj_lit_por_qcu_lat_arw_fre_ven_sid_urd_sod_hin_sun_cze_fbf_pan_akn_mao_tha_chh_knd_moo_dgb_aze_mcd_mol_uzb_swa_vie_heb_bem_xho_yor	-0.524797968570737	-1.25251449445794	0.213522941083554
638	wly_prs_moo_ben_heb_gam_hau_arw_uzb_aze_cic_ind_yor_mcd_spa_bsq_svk_sod_swa_cnt_lat_nor_bem_bos_fbf_pan_est_tsw_xho_hun_lit_aeg_geo_glc_rus_ita_eng_mlt_tig_slo_fin_bam_sun_ctl_bat_jpn_knd_kor_mol_dut_dgb_krd_tag_ger_sid_jav_mnd_cze_akn_afr_anl_urd_scr_pol_alb_qcu_guj_hin_bul_ses_amr_ukr_amh_por_mao_fre_ven_swe_lda_mly_tha_owc_tml_zul_ewe_tur_rom_grk_azi_igb_vie_chh_tsn_dyu_swt	-0.622115559620647	-1.48803111973753	0.140125705930762
639	tig_prs_bem_hin_hau_mlt_aeg_urd_tur_azi_ewe_sun_swt_guj_pan_bsq_arw_anl_akn_cnt_ctl_eng_lda_bul_dyu_spa_hun_igb_bam_est_krd_wly_geo_ukr_mcd_lit_alb_gam_sid_svk_fin_dgb_mao_swe_mly_jpn_knd_kor_mol_ben_ses_slo_jav_ita_heb_tag_mnd_bos_tsw_lat_amr_nor_ger_afr_dut_qcu_rus_rom_pol_ven_owc_glc_amh_grk_bat_scr_zul_por_moo_ind_tha_chh_tml_xho_cic_uzb_cze_fre_aze_swa_vie_sod_yor_tsn_fbf	0.0134877108023722	0.0317426873968695	0.9747452771696
640	owc_pan_bem_bos_chh_amh_sid_hin_azi_uzb_yor_sun_akn_slo_urd_bsq_prs_anl_igb_cnt_arw_glc_ven_scr_bam_alb_hun_ses_tsw_fin_nor_mlt_geo_cze_svk_fre_ita_sod_tig_eng_est_zul_mly_lat_ind_jpn_tml_kor_afr_por_dgb_dut_bat_ctl_heb_tag_mnd_grk_cic_mol_amr_ben_ukr_lit_ger_qcu_krd_swe_pol_dyu_gam_bul_hau_guj_mao_rus_moo_spa_xho_jav_tha_aeg_knd_swt_tsn_tur_mcd_rom_aze_fbf_vie_wly_swa_ewe_lda	-0.328640881642069	-0.777365264001179	0.43891626915712
641	anl_pol_tsw_ukr_amh_chh_aeg_lit_tur_uzb_zul_mao_xho_hin_arw_bsq_krd_wly_swt_mnd_scr_ger_dyu_rus_ses_slo_hun_bam_moo_est_ita_amr_geo_bul_svk_por_alb_sod_hau_mcd_fin_cic_bat_mol_jav_jpn_tml_kor_ben_swe_fbf_pan_sun_spa_heb_tag_cnt_nor_lda_fre_gam_glc_guj_lat_ctl_qcu_grk_dut_cze_bem_owc_rom_sid_bos_mly_urd_yor_eng_swa_ind_tha_tig_knd_tsn_ewe_azi_prs_afr_aze_igb_vie_mlt_akn_dgb_ven	-0.299209883471778	-0.708596786736785	0.480347153288906
642	gam_arw_fbf_alb_anl_heb_owc_lit_azi_uzb_bem_ind_cic_swe_nor_bsq_mcd_aeg_yor_cnt_afr_eng_moo_svk_dyu_ctl_est_ven_dgb_hun_slo_mlt_geo_pol_rom_bos_scr_tig_sid_spa_fin_igb_bat_dut_mao_jpn_knd_kor_ben_ukr_ewe_mol_tag_urd_hau_sun_mnd_rus_xho_pan_sod_ita_grk_krd_bul_qcu_por_fre_prs_ses_amh_guj_chh_ger_mly_glc_akn_cze_zul_jav_tha_wly_tml_bam_swa_aze_hin_lat_tur_swt_vie_amr_tsw_lda_tsn	-0.280531734647558	-0.663226265819943	0.508826272954821
643	heb_hin_dyu_cze_anl_chh_amh_alb_azi_aze_swt_mao_moo_mcd_ger_bsq_bul_mlt_igb_mnd_mol_pan_zul_scr_bam_swe_hun_fbf_bem_est_fre_amr_geo_lat_eng_nor_por_sid_owc_glc_fin_ses_ind_dut_sun_jpn_tml_kor_prs_spa_tsw_arw_mly_svk_gam_jav_cnt_grk_ewe_krd_tig_ben_ukr_lit_bos_qcu_slo_ita_urd_ven_hau_rom_aeg_afr_bat_rus_swa_ctl_cic_tag_tha_sod_knd_akn_tsn_tur_guj_pol_uzb_dgb_vie_wly_lda_xho_yor	0.206937420622933	0.487099043732622	0.627334276258551
644	sod_prs_zul_ger_wly_hau_aeg_dut_tur_aze_swa_jav_fbf_alb_scr_bsq_bul_owc_swt_mnd_fre_ctl_bem_spa_yor_lit_hun_igb_bam_fin_afr_sid_geo_nor_ben_mol_eng_tig_heb_cze_est_cic_mao_por_bat_jpn_tml_kor_grk_glc_dyu_pol_tag_mcd_mlt_mly_cnt_hin_moo_swe_amr_ukr_rus_arw_urd_qcu_rom_lat_bos_tsw_gam_pan_chh_krd_sun_svk_ses_ita_lda_ind_tha_amh_knd_akn_ven_azi_guj_slo_uzb_ewe_vie_anl_tsn_dgb_xho	-0.861958548516635	-2.08710181033151	0.039614515219194
645	sid_rus_swt_mol_amh_gam_amr_ger_azi_uzb_bam_jav_yor_ctl_ukr_bsq_ben_anl_tsw_cnt_krd_prs_igb_grk_cic_glc_hun_akn_ven_fin_hin_hau_geo_scr_mcd_pol_por_tig_aeg_afr_est_tsn_sun_slo_mao_jpn_knd_kor_fre_lat_fbf_bos_ind_rom_mlt_bat_mnd_bul_lda_spa_heb_arw_eng_dut_urd_qcu_alb_cze_guj_bem_chh_svk_sod_nor_tag_ita_dyu_pan_dgb_mly_tha_owc_tml_ses_swa_aze_lit_swe_tur_xho_vie_wly_moo_ewe_zul	-0.565032835634088	-1.3458690498485	0.1816165735114
646	aeg_svk_fbf_glc_heb_tig_anl_eng_uzb_aze_akn_mao_bem_lit_ben_bsq_ger_amh_swa_mnd_alb_hin_lda_afr_cic_prs_fin_moo_yor_est_spa_sod_geo_por_ukr_lat_rus_hau_chh_slo_hun_tsw_tag_swe_sun_jpn_knd_kor_bul_grk_tsn_bos_mly_fre_amr_jav_cnt_arw_ven_ctl_mlt_urd_rom_krd_scr_qcu_mol_pan_mcd_swt_sid_dut_wly_nor_ind_pol_ses_cze_dyu_bat_tha_gam_tml_dgb_bam_azi_ita_guj_tur_zul_vie_owc_igb_xho_ewe	-0.189501697913997	-0.44730275608809	0.655696552400193
647	amh_svk_dyu_swe_tig_mlt_gam_scr_uzb_azi_moo_mly_lda_afr_prs_bsq_glc_sod_xho_mnd_nor_lat_tsn_eng_yor_lit_fin_swt_dgb_hun_fre_owc_geo_por_rus_pol_bos_hau_aeg_ger_est_ven_mao_bul_sun_jpn_knd_kor_ukr_mol_swa_grk_jav_ben_anl_ind_cnt_guj_bem_krd_wly_slo_rom_urd_mcd_qcu_ita_dut_cze_ewe_chh_alb_amr_pan_bat_spa_fbf_ctl_tsw_tag_tha_heb_tml_zul_ses_tur_arw_hin_aze_cic_vie_sid_akn_igb_bam	-0.544066612651666	-1.29559177392316	0.198322719080154
648	amr_dut_ses_arw_aeg_heb_tig_nor_azi_aze_moo_bat_yor_mcd_ukr_bsq_svk_sid_bam_mnd_ben_fre_fbf_mol_tsw_scr_hun_dgb_swt_fin_bos_mlt_geo_rom_ctl_glc_krd_chh_sod_bul_est_zul_ind_lit_tag_jpn_tml_kor_rus_spa_bem_cze_sun_urd_amh_mao_cnt_grk_xho_swe_owc_pol_eng_lat_ita_qcu_slo_ger_hin_igb_wly_prs_anl_guj_jav_afr_dyu_alb_lda_mly_tha_hau_knd_ewe_swa_uzb_por_pan_tur_cic_vie_gam_ven_akn_tsn	-0.428825878218101	-1.01683238778617	0.311871225417178
649	amh_cze_dyu_krd_tig_amr_mlt_rus_uzb_azi_lda_mly_moo_svk_glc_bsq_pan_heb_ven_mnd_fre_ita_swt_bos_cic_ctl_fin_fbf_akn_hun_mcd_hau_geo_alb_ukr_afr_lat_chh_wly_slo_est_bam_mao_arw_tag_jpn_tml_kor_guj_mol_ses_eng_ind_swe_aeg_bat_cnt_bul_dgb_rom_sid_prs_por_scr_nor_qcu_hin_dut_grk_swa_owc_pol_anl_spa_jav_lit_bem_urd_xho_sun_tha_gam_knd_zul_ewe_aze_ben_ger_tur_tsn_vie_sod_yor_igb_tsw	-0.158570453754605	-0.374164499116584	0.709133666070981
650	owc_spa_ewe_ger_wly_sid_mlt_rus_uzb_aze_tsw_sun_bem_lat_afr_bsq_ukr_amh_cic_cnt_hin_slo_tsn_guj_xho_scr_hun_bam_dyu_est_lit_hau_geo_rom_mcd_pol_bul_gam_aeg_krd_fin_akn_mao_prs_jav_jpn_tml_kor_grk_fre_zul_dut_bat_arw_tig_ind_mnd_mol_moo_nor_sod_cze_svk_urd_pan_qcu_alb_eng_ctl_lda_chh_por_heb_swe_tag_glc_swa_ita_ven_mly_tha_anl_knd_ses_fbf_azi_ben_bos_tur_swt_vie_amr_igb_dgb_yor	-0.78959437315981	-1.90333976969223	0.0600889032668898
651	heb_pan_cic_nor_anl_wly_hau_hin_aze_tur_ses_mly_tsw_ita_prs_bsq_scr_chh_bam_mnd_ben_krd_swt_cze_swa_rom_est_ewe_fbf_hun_urd_owc_geo_grk_slo_glc_spa_amr_aeg_lat_fin_yor_mao_lit_bat_jpn_tml_kor_swe_bul_dgb_eng_jav_afr_sod_ind_cnt_bos_xho_mol_mlt_fre_mcd_ger_guj_qcu_por_rus_pol_akn_sid_arw_gam_svk_tag_ukr_lda_ctl_ven_sun_tha_amh_knd_zul_moo_uzb_dut_alb_azi_igb_vie_tig_dyu_bem_tsn	-0.199830839051453	-0.472153367537234	0.637923337657564
652	wly_dut_fbf_nor_tig_aeg_gam_rom_tur_aze_akn_jav_xho_urd_grk_bsq_alb_sid_ses_mnd_arw_ita_cic_bul_yor_pol_hun_igb_tsw_fin_cze_heb_geo_ben_lat_guj_ger_anl_chh_mcd_est_tsn_tag_ukr_mly_jpn_knd_kor_glc_ctl_swt_bos_sun_svk_amr_mao_cnt_pan_dgb_slo_mlt_eng_rus_swe_mol_qcu_afr_hin_scr_moo_owc_fre_amh_prs_bat_krd_bem_lit_ewe_ind_tha_hau_tml_dyu_ven_azi_por_spa_uzb_bam_vie_sod_lda_swa_zul	-0.462183319509945	-1.09928110138738	0.274483055292904
653	anl_mol_lda_lit_hau_heb_owc_bos_uzb_azi_yor_mao_moo_eng_rom_bsq_dut_chh_cic_mnd_prs_ger_tsn_arw_fbf_por_hun_akn_dyu_est_cze_amr_geo_lat_bul_svk_hin_sod_amh_slo_fin_xho_bat_grk_mly_jpn_tml_kor_mcd_guj_swt_pan_sun_afr_mlt_tag_cnt_alb_tsw_glc_aeg_urd_nor_ita_ben_qcu_swe_rus_fre_dgb_wly_scr_gam_ukr_jav_pol_ses_ctl_bem_ind_tha_tig_knd_bam_igb_tur_krd_spa_aze_swa_vie_sid_zul_ven_ewe	-0.135469948868933	-0.319485966396093	0.750074594368868
654	amr_ger_xho_ctl_sod_mlt_tig_glc_uzb_tur_dyu_ind_lda_cze_fre_bsq_urd_amh_bam_mnd_rus_guj_swt_nor_swa_mcd_est_akn_ses_hun_arw_gam_geo_pol_pan_ukr_ita_anl_heb_rom_fin_tsn_tag_bos_sun_jpn_knd_kor_dut_lit_moo_krd_jav_spa_hau_mao_cnt_grk_ewe_afr_sid_mol_alb_slo_ben_qcu_bul_svk_swe_ven_aeg_scr_owc_lat_bat_eng_yor_prs_dgb_mly_tha_wly_tml_tsw_fbf_aze_por_hin_azi_zul_vie_chh_igb_cic_bem	-0.636730897830597	-1.52381573053246	0.130948143764842
655	aeg_swe_swa_ita_heb_gam_amr_mol_aze_tur_ven_ind_yor_afr_ukr_bsq_glc_tig_dyu_cnt_hin_scr_bam_svk_dgb_grk_est_fbf_akn_fin_krd_hau_geo_bos_pan_cze_arw_sod_chh_ger_hun_igb_sun_alb_jav_jpn_tml_kor_guj_slo_ewe_dut_mao_rus_wly_mly_mnd_spa_tsn_nor_anl_mcd_ben_bul_por_qcu_pol_lit_fre_ses_mlt_rom_amh_ctl_tag_prs_xho_urd_bem_bat_tha_owc_knd_cic_swt_uzb_eng_lat_azi_lda_vie_sid_zul_tsw_moo	0.417132400663084	0.983451277647786	0.32793700103003
656	owc_por_bam_arw_heb_wly_hau_hin_uzb_aze_ewe_jav_yor_grk_fre_bsq_rus_anl_ven_mnd_krd_guj_swa_swe_dyu_rom_fin_xho_lda_est_bos_amh_geo_ger_dut_lit_nor_tig_sid_lat_hun_cic_tag_cze_mly_jpn_tml_kor_ben_afr_moo_mol_bat_pol_sod_ind_cnt_ita_fbf_slo_chh_prs_alb_pan_eng_qcu_urd_ctl_spa_ses_gam_ukr_amr_bul_sun_glc_tsn_svk_tsw_mao_tha_mlt_knd_igb_swt_tur_scr_mcd_azi_zul_vie_aeg_bem_akn_dgb	-0.822420855343153	-1.99011371259552	0.0495147367591256
657	hau_pol_tsw_krd_anl_amr_chh_ita_uzb_aze_cic_tag_swa_svk_fre_bsq_hin_owc_xho_cnt_mol_lit_swt_afr_akn_rus_est_igb_lda_fin_slo_amh_geo_dut_spa_alb_urd_sid_aeg_cze_hun_tsn_sun_eng_bat_jpn_knd_kor_ger_arw_fbf_grk_mao_mcd_gam_ind_mnd_glc_ewe_por_mlt_nor_prs_scr_ctl_qcu_ben_guj_rom_bam_sod_bos_tig_pan_mly_bul_bem_swe_ses_jav_tha_heb_tml_ven_yor_tur_ukr_lat_azi_zul_vie_wly_moo_dyu_dgb	-0.410163880663948	-0.972214398108673	0.333465794355551
658	anl_bos_yor_cze_chh_hau_gam_hin_azi_aze_dgb_mao_ses_dut_ger_bsq_pan_sid_zul_cnt_ukr_glc_bam_eng_swa_ben_fin_dyu_xho_est_rus_amh_geo_krd_ctl_scr_slo_amr_sod_guj_hun_ewe_ind_prs_bat_jpn_tml_kor_fre_por_fbf_lit_mly_alb_aeg_tag_mnd_grk_swt_spa_wly_lat_bul_swe_urd_qcu_pol_svk_rom_akn_heb_mol_owc_nor_jav_afr_bem_arw_igb_sun_tha_mlt_knd_ven_moo_tur_ita_mcd_uzb_cic_vie_tig_tsw_lda_tsn	-0.0899662032146137	-0.212069895245643	0.832516598126514
659	gam_bos_bam_cze_wly_tig_aeg_rus_uzb_azi_cic_mly_moo_ben_dut_bsq_eng_amr_ewe_mnd_lit_guj_swt_ger_tsw_afr_est_ven_igb_hun_urd_anl_geo_glc_slo_spa_arw_hau_owc_por_fin_zul_sun_svk_bat_jpn_knd_kor_hin_mol_dgb_ukr_mao_swe_sod_jav_cnt_prs_xho_krd_chh_ita_scr_mcd_fre_qcu_nor_bul_alb_fbf_sid_grk_mlt_ctl_tag_lat_ses_rom_dyu_ind_tha_heb_tml_swa_bem_aze_pan_pol_tur_yor_vie_amh_akn_lda_tsn	-0.960770666780146	-2.33528476940331	0.0216790232441322
660	gam_arw_ses_cze_owc_mlt_tig_hin_azi_tur_tsn_sun_xho_bul_glc_bsq_eng_chh_igb_mnd_pol_mcd_dgb_lat_swt_bos_hun_bem_tsw_est_pan_sod_geo_ctl_lit_dut_por_amh_sid_fre_fin_zul_mly_urd_tag_jpn_tml_kor_ukr_alb_yor_ger_ind_ita_anl_bat_cnt_prs_lda_slo_hau_scr_svk_mol_guj_qcu_rom_nor_krd_dyu_heb_afr_wly_swe_mao_ben_akn_rus_moo_jav_tha_aeg_knd_bam_fbf_aze_grk_spa_uzb_ven_vie_amr_swa_ewe_cic	0.0290423272326685	0.0684109566875372	0.945605372606065
661	anl_afr_fbf_pan_sod_amr_sid_rus_tur_uzb_swt_mao_tsw_swe_por_bsq_mcd_aeg_yor_cnt_ukr_ben_akn_nor_bam_cze_fin_xho_bem_est_lat_owc_geo_mol_lit_prs_bul_tig_chh_krd_hun_dgb_ind_guj_jav_jpn_tml_kor_pol_urd_cic_svk_bat_ger_heb_sun_mnd_hin_zul_alb_hau_spa_scr_glc_ita_qcu_bos_fre_slo_ses_mlt_dut_wly_eng_tag_rom_ewe_ctl_lda_mly_tha_amh_knd_tsn_dyu_aze_arw_grk_azi_moo_vie_gam_igb_ven_swa	-0.521421909015722	-1.24070132176893	0.217836908708159
662	mlt_pol_ewe_hin_sod_sid_heb_fre_aze_uzb_swt_mao_dyu_mcd_afr_bsq_guj_owc_tsn_cnt_arw_scr_zul_ukr_lda_swe_hun_moo_ses_fin_svk_hau_geo_ita_eng_rom_krd_amh_tig_slo_est_dgb_bat_urd_ind_jpn_tml_kor_ben_rus_akn_alb_sun_lit_amr_tag_mnd_lat_yor_dut_anl_por_bul_ger_cze_qcu_mol_bos_prs_igb_gam_nor_wly_spa_jav_grk_ven_ctl_swa_mly_tha_aeg_knd_bem_fbf_azi_pan_glc_tur_bam_vie_chh_xho_tsw_cic	-0.299597508883752	-0.708401980763089	0.480467517508134
663	mlt_swe_moo_nor_amr_amh_aeg_pol_azi_tur_bem_mao_igb_lat_hin_bsq_svk_owc_ven_cnt_slo_alb_tsw_scr_lda_bos_est_ses_fbf_hun_ukr_sid_geo_pan_dut_cze_guj_wly_gam_arw_fin_akn_tag_ctl_mly_jpn_knd_kor_krd_lit_bam_bul_bat_fre_tig_sun_mnd_afr_dgb_eng_chh_prs_ita_rus_glc_qcu_urd_spa_ben_yor_sod_rom_hau_por_jav_mcd_zul_ger_tsn_ind_tha_anl_tml_swa_swt_aze_grk_mol_uzb_dyu_vie_heb_cic_xho_ewe	-0.430071416524868	-1.0209221968679	0.309939741332203
664	owc_hin_moo_guj_tig_aeg_heb_prs_uzb_azi_fbf_bat_igb_lat_svk_bsq_arw_gam_ewe_mnd_pan_rom_zul_ger_tsn_lit_hun_lda_swt_fin_krd_chh_geo_ctl_eng_scr_ukr_hau_anl_alb_est_bem_sun_bos_jav_jpn_knd_kor_ben_cze_dgb_slo_mao_spa_sid_ind_cnt_ita_xho_rus_wly_afr_grk_por_nor_qcu_glc_dut_swe_akn_mlt_urd_amr_pol_tag_mol_dyu_fre_bam_mly_tha_amh_tml_swa_cic_aze_mcd_bul_tur_ven_vie_sod_yor_ses_tsw	-0.730568329320874	-1.75562789642719	0.0824445355815988
665	owc_lat_ven_bul_amh_gam_sod_swe_uzb_aze_bem_tag_tsw_bos_ben_bsq_ukr_sid_fbf_mnd_eng_ctl_swa_dut_xho_slo_est_zul_bam_fin_grk_amr_geo_urd_fre_por_alb_aeg_wly_nor_hun_akn_sun_krd_jav_jpn_knd_kor_ita_rus_cic_glc_ind_lit_hau_mao_cnt_hin_ses_ger_tig_arw_scr_spa_afr_qcu_pol_pan_rom_swt_heb_guj_anl_cze_bat_svk_dyu_prs_moo_mly_tha_mlt_tml_yor_lda_tur_mol_mcd_azi_dgb_vie_chh_igb_tsn_ewe	0.138251915322345	0.325678699920692	0.745399095162125
666	wly_swe_ewe_lit_amh_hau_chh_krd_tur_azi_igb_bat_cic_mcd_pol_bsq_ctl_heb_ven_cnt_nor_grk_moo_bul_fbf_cze_fin_yor_swt_hun_guj_amr_geo_afr_ukr_por_dut_anl_sod_prs_est_dgb_mao_ger_sun_jpn_knd_kor_fre_rus_bam_ita_jav_alb_tig_mly_mnd_rom_ses_spa_aeg_arw_svk_pan_slo_qcu_urd_scr_ben_tsn_owc_glc_sid_lat_tag_bos_bem_mol_lda_ind_tha_gam_tml_zul_xho_aze_eng_hin_uzb_tsw_vie_mlt_akn_swa_dyu	-0.250234166512725	-0.591978691051197	0.55530128892052
667	amr_mcd_zul_fre_aeg_gam_heb_bul_aze_tur_dyu_bat_dgb_hin_arw_bsq_por_anl_lda_cnt_svk_lat_ewe_cze_tsn_dut_est_akn_ven_fin_ger_tig_geo_urd_swe_lit_pan_wly_amh_afr_hun_bem_jav_ita_mly_jpn_tml_kor_grk_glc_bam_krd_ind_ben_sid_tag_mnd_pol_cic_alb_owc_guj_rom_nor_mol_qcu_scr_prs_bos_swt_mlt_spa_sod_ctl_sun_eng_tsw_rus_swa_mao_tha_hau_knd_ses_fbf_azi_ukr_slo_uzb_yor_vie_chh_igb_xho_moo	0.00686072044789831	0.0161541581393352	0.98714601276459
668	owc_pan_ewe_pol_sid_hau_amh_eng_aze_uzb_tsn_tag_swa_prs_spa_bsq_ita_chh_tsw_cnt_arw_por_zul_ukr_moo_nor_fin_bam_yor_hun_scr_wly_geo_hin_alb_rus_bul_mlt_amr_mcd_est_dyu_jav_lat_mly_jpn_tml_kor_afr_fre_akn_ger_ind_guj_tig_mao_mnd_lit_lda_grk_aeg_cze_mol_glc_krd_qcu_dut_slo_svk_cic_gam_bos_anl_ctl_sun_urd_dgb_swe_xho_bat_tha_heb_knd_fbf_ses_tur_ben_rom_azi_swt_vie_sod_igb_ven_bem	0.14250543548604	0.335403288959084	0.738076308428872
669	gam_hin_lda_slo_hau_tig_chh_ben_aze_uzb_yor_mly_tsn_swe_ukr_bsq_rus_sid_moo_cnt_afr_por_swa_guj_cic_svk_hun_igb_ewe_fin_bul_mlt_geo_fre_eng_cze_grk_sod_owc_scr_est_ven_tag_glc_ind_jpn_knd_kor_ger_urd_dgb_prs_jav_ita_wly_bat_mnd_nor_bam_mcd_amr_mol_spa_lat_lit_qcu_rom_dut_ctl_akn_anl_pol_heb_pan_sun_alb_tsw_krd_zul_mao_tha_amh_tml_bem_dyu_azi_arw_bos_tur_fbf_vie_aeg_swt_xho_ses	0.399976004822721	0.9436740673518	0.34778136068995
670	sod_ita_akn_svk_hau_amh_sid_cze_uzb_tur_lda_ind_yor_alb_mcd_bsq_fre_anl_zul_mnd_lit_eng_fbf_spa_bem_bos_est_dgb_moo_fin_rus_mlt_geo_guj_glc_mol_ctl_wly_tig_scr_hun_dyu_mao_nor_jav_jpn_tml_kor_hin_urd_xho_bul_tag_swe_owc_bat_cnt_dut_cic_lat_amr_afr_arw_rom_slo_qcu_grk_krd_ben_swt_gam_pan_heb_ukr_sun_pol_swa_ger_tsn_mly_tha_aeg_knd_igb_ewe_azi_prs_por_aze_tsw_vie_chh_bam_ven_ses	-0.502406324099159	-1.19772203005546	0.234068965678672
671	sid_lit_yor_slo_mlt_amh_owc_ukr_tur_azi_dgb_tag_bem_mol_hin_bsq_afr_tig_igb_mnd_arw_rus_swt_swe_xho_grk_hun_swa_fbf_fin_ger_chh_geo_mcd_krd_prs_pol_anl_gam_ben_est_tsn_mao_rom_ind_jpn_knd_kor_ctl_bos_akn_lat_jav_por_wly_sun_cnt_svk_ses_ita_heb_urd_nor_alb_scr_qcu_cze_dut_fre_lda_sod_spa_hau_guj_bat_pan_cic_glc_dyu_mly_tha_amr_tml_bam_ewe_uzb_bul_eng_aze_ven_vie_aeg_zul_tsw_moo	-0.440347982410228	-1.04657479238039	0.298008220308982
672	heb_ctl_igb_afr_tig_sid_gam_ukr_azi_uzb_cic_tag_xho_eng_rom_bsq_grk_amr_ewe_mnd_ger_bos_lda_guj_tsw_fre_fin_swa_swt_hun_pan_mlt_geo_prs_mol_rus_nor_sod_wly_alb_est_akn_jav_swe_bat_jpn_knd_kor_cze_hin_bam_mcd_ind_glc_anl_sun_cnt_dut_dgb_lit_hau_spa_arw_slo_ita_qcu_urd_lat_pol_fbf_aeg_ben_amh_por_mao_scr_zul_krd_tsn_mly_tha_chh_tml_bem_dyu_aze_bul_svk_tur_moo_vie_owc_yor_ven_ses	0.300605595741636	0.707793395981679	0.480843649645482
673	hau_mcd_cic_afr_aeg_gam_amr_bul_uzb_aze_xho_bat_dgb_krd_spa_bsq_ukr_sod_yor_cnt_bos_alb_akn_pan_ses_nor_hun_ewe_zul_est_glc_sid_geo_grk_slo_arw_scr_tig_amh_rom_fin_ven_ind_ger_mao_jpn_tml_kor_por_svk_bam_ita_tag_prs_wly_jav_mnd_mol_dyu_fre_owc_hin_ben_eng_pol_qcu_urd_cze_rus_moo_chh_swe_mlt_ctl_mly_dut_igb_lit_tsw_sun_tha_anl_knd_fbf_tsn_azi_guj_lat_tur_lda_vie_heb_bem_swa_swt	0.257267511609959	0.605385789807641	0.54639719607237
674	mlt_arw_ewe_pan_amr_gam_hau_guj_azi_uzb_ven_sun_bem_swe_rom_bsq_ger_wly_bam_cnt_pol_fre_swt_ita_yor_ben_fin_tsw_moo_est_spa_owc_geo_dut_alb_lat_prs_amh_tig_hin_hun_swa_mly_slo_jav_jpn_tml_kor_afr_krd_akn_por_bat_rus_heb_tag_mnd_lit_tsn_nor_sod_urd_eng_glc_bos_qcu_bul_svk_ukr_dyu_anl_cze_chh_scr_mao_grk_dgb_mcd_fbf_ind_tha_aeg_knd_ses_igb_tur_ctl_mol_aze_lda_vie_sid_zul_cic_xho	0.275283421070855	0.647600571391537	0.518838813994787
675	amh_rus_ewe_bos_tig_sid_owc_hin_azi_uzb_ven_ind_moo_ctl_scr_bsq_urd_hau_yor_cnt_spa_ger_fbf_ita_swt_lit_est_ses_tsn_fin_dut_anl_geo_arw_slo_afr_alb_sod_wly_svk_hun_swa_sun_por_tag_jpn_knd_kor_mcd_ben_bem_guj_mly_ukr_amr_mao_mnd_prs_tsw_glc_mlt_cze_pol_pan_krd_qcu_bul_fre_mol_akn_chh_eng_gam_grk_jav_rom_xho_swe_dgb_bat_tha_heb_tml_zul_cic_tur_lat_nor_aze_bam_vie_aeg_lda_dyu_igb	-0.505807475014788	-1.20544188833363	0.231090936659045
676	wly_nor_lda_spa_gam_tig_sid_swe_aze_uzb_dyu_sun_bem_dut_glc_bsq_pol_owc_moo_mnd_lat_mol_xho_rus_tsn_ben_hun_yor_dgb_fin_ita_anl_geo_afr_eng_scr_por_sod_mlt_urd_est_ven_bat_krd_jav_jpn_tml_kor_grk_mcd_tsw_rom_mao_ukr_hau_ind_cnt_cze_fbf_arw_chh_hin_ctl_slo_prs_qcu_bul_guj_lit_swt_amr_svk_aeg_fre_tag_pan_cic_bos_igb_mly_tha_heb_knd_swa_ses_azi_alb_ger_tur_akn_vie_amh_zul_bam_ewe	-0.317745106357318	-0.751890526344142	0.454015602612038
677	heb_por_bam_lat_aeg_amr_tig_mol_azi_tur_lda_sun_yor_arw_svk_bsq_pan_hau_ven_cnt_prs_pol_xho_spa_swt_dut_est_tsw_igb_hun_cze_anl_geo_grk_lit_ger_ita_chh_amh_guj_fin_dgb_jav_rus_mly_jpn_knd_kor_afr_bul_ses_scr_tag_hin_owc_bat_mnd_glc_ewe_swe_gam_ctl_krd_slo_urd_qcu_nor_rom_eng_moo_sod_alb_sid_ukr_ind_fre_bem_mcd_dyu_mao_tha_mlt_tml_swa_fbf_uzb_bos_ben_aze_zul_vie_wly_akn_tsn_cic	-0.6209956662649	-1.48298938337017	0.141458214768607
678	aeg_urd_lda_swe_tig_wly_sid_ita_tur_aze_zul_bat_swt_ctl_afr_bsq_lit_heb_bam_mnd_pan_cze_cic_spa_bem_rom_est_ewe_igb_fin_guj_owc_geo_ukr_lat_alb_bul_amh_chh_krd_hun_moo_jav_svk_mao_jpn_knd_kor_grk_ger_xho_glc_sun_pol_hau_tag_cnt_bos_dyu_slo_mlt_fre_arw_mol_mcd_qcu_dut_prs_eng_yor_sod_nor_gam_scr_ind_ben_ven_rus_swa_mly_tha_anl_tml_fbf_dgb_azi_por_hin_uzb_tsn_vie_amr_tsw_akn_ses	-0.538908473465853	-1.28476147909971	0.202066453981962
679	hau_arw_ewe_alb_amr_gam_amh_spa_tur_uzb_cic_mao_ses_bul_mcd_bsq_urd_sid_bem_mnd_slo_lit_bam_ben_akn_grk_hun_zul_tsn_fin_pan_wly_geo_dut_glc_cze_guj_tig_mlt_fre_est_swt_ind_pol_bat_jpn_knd_kor_prs_lat_ven_mol_tag_swe_aeg_jav_cnt_bos_igb_ita_anl_krd_por_ger_eng_qcu_scr_rom_nor_tsw_sod_ukr_owc_svk_sun_hin_fbf_ctl_xho_mly_tha_heb_tml_lda_moo_aze_afr_rus_azi_yor_vie_chh_swa_dgb_dyu	-0.156799289468801	-0.369895213412714	0.712301573243304
680	amh_fre_tsn_afr_sid_mlt_wly_rus_azi_aze_ses_tag_zul_mcd_svk_bsq_prs_heb_swa_mnd_scr_hin_cic_por_dgb_grk_hun_ven_igb_fin_eng_gam_geo_guj_glc_swe_ctl_aeg_chh_lit_est_swt_jav_pan_mly_jpn_tml_kor_ukr_urd_dyu_ben_sun_alb_anl_ind_cnt_mol_lda_lat_owc_spa_bul_dut_ita_qcu_bos_nor_pol_akn_sod_cze_tig_ger_mao_rom_moo_slo_bem_bat_tha_hau_knd_fbf_ewe_uzb_arw_krd_tur_xho_vie_amr_yor_bam_tsw	-0.417432410826215	-0.990647763278167	0.324428099226837
681	hau_arw_tsw_ben_sid_owc_amr_lit_uzb_aze_moo_jav_dgb_mcd_por_bsq_fre_tig_ses_cnt_ctl_mol_igb_pan_bem_alb_fin_xho_bam_hun_ger_sod_geo_afr_nor_ukr_guj_anl_chh_spa_est_cic_bat_eng_sun_jpn_tml_kor_krd_grk_akn_bul_ind_slo_wly_mly_mnd_bos_ven_dut_mlt_hin_swe_rom_lat_qcu_prs_pol_cze_tsn_amh_rus_gam_urd_tag_glc_swt_scr_lda_mao_tha_heb_knd_yor_fbf_tur_svk_ita_azi_zul_vie_aeg_ewe_swa_dyu	-0.653818319122071	-1.56324288222403	0.121392056650715
682	wly_ctl_moo_rus_chh_amh_anl_alb_tur_azi_dgb_mao_yor_lat_pan_bsq_bul_gam_ven_cnt_krd_bos_lda_scr_fbf_por_hun_dyu_tsn_est_lit_heb_geo_grk_swe_arw_ukr_tig_sid_hin_fin_swt_tag_dut_jav_jpn_tml_kor_guj_fre_swa_glc_bat_pol_amr_sun_mnd_spa_akn_ita_mlt_ger_rom_cze_mol_qcu_urd_svk_eng_cic_sod_nor_aeg_slo_mly_ben_ewe_afr_tsw_ind_tha_owc_knd_bam_bem_aze_mcd_prs_uzb_ses_vie_hau_zul_xho_igb	0.266999609365259	0.628283397126902	0.531358242164277
683	gam_hin_ses_urd_anl_wly_amr_arw_tur_uzb_zul_mao_cic_glc_ctl_bsq_mcd_amh_ven_cnt_ita_ukr_xho_rus_ewe_guj_fin_akn_swt_est_swe_mlt_geo_lat_bul_ger_alb_hau_heb_pol_hun_lda_sun_spa_ind_jpn_tml_kor_bos_dut_dgb_afr_tag_mol_tig_bat_mnd_grk_bam_scr_owc_slo_rom_krd_pan_qcu_ben_lit_prs_yor_sod_por_chh_nor_mly_fre_bem_cze_igb_jav_tha_aeg_knd_moo_tsw_azi_svk_eng_aze_dyu_vie_sid_tsn_fbf_swa	0.0272439600261936	0.064111227427031	0.949019264612517
684	aeg_bul_xho_swe_gam_heb_sod_spa_tur_azi_tsw_tag_zul_mcd_scr_bsq_afr_mlt_ven_mnd_glc_hin_swa_bos_dyu_mol_fin_moo_cic_est_ukr_wly_geo_eng_slo_ben_por_sid_amr_dut_hun_bam_mly_ger_ind_jpn_tml_kor_ctl_krd_igb_urd_sun_rus_hau_jav_cnt_grk_lda_pol_anl_lit_nor_rom_arw_qcu_pan_cze_guj_akn_chh_svk_owc_prs_mao_lat_fbf_alb_yor_bat_tha_amh_knd_tsn_ewe_uzb_ita_fre_aze_swt_vie_tig_dgb_ses_bem	-0.372167545318643	-0.881588812861757	0.380272029330687
685	anl_por_yor_pol_gam_owc_mlt_mol_tur_uzb_xho_bat_bem_nor_rom_bsq_lit_wly_dgb_mnd_dut_bul_ven_eng_tsn_glc_fin_moo_swa_hun_cze_chh_geo_mcd_ben_ita_bos_tig_hau_grk_est_ewe_tag_hin_sun_jpn_knd_kor_scr_lat_igb_pan_mao_krd_amr_mly_cnt_ger_ses_swe_sod_ctl_rus_ukr_alb_qcu_prs_slo_arw_lda_heb_afr_amh_urd_ind_svk_fbf_spa_zul_jav_tha_sid_tml_cic_dyu_aze_fre_guj_azi_swt_vie_aeg_tsw_akn_bam	-0.205132687745712	-0.484956600941796	0.628847491781526
686	gam_ben_xho_hin_heb_sid_aeg_rom_tur_azi_igb_sun_swt_ctl_arw_bsq_svk_chh_lda_mnd_spa_por_cic_swe_swa_bos_fin_moo_dyu_hun_lit_amr_geo_bul_fre_pan_krd_tig_owc_mol_est_ven_ind_urd_mao_jpn_knd_kor_ukr_glc_fbf_prs_tag_eng_wly_bat_cnt_afr_zul_guj_hau_slo_rus_grk_alb_qcu_scr_mcd_cze_bam_anl_lat_amh_pol_mly_dut_akn_ger_ses_jav_tha_sod_tml_tsn_ewe_aze_ita_nor_uzb_tsw_vie_mlt_yor_dgb_bem	-0.149292175041571	-0.352714186965607	0.725100858449812
687	chh_ita_dgb_dut_amr_owc_amh_svk_tur_aze_dyu_mao_swa_fre_arw_bsq_ukr_sod_bam_cnt_spa_rom_moo_lit_igb_lat_fin_cic_ses_est_rus_sid_geo_pan_hin_bul_urd_aeg_mlt_glc_hun_tsw_sun_prs_jav_jpn_tml_kor_eng_ctl_lda_mol_tag_alb_anl_ind_mnd_bos_tsn_cze_wly_ben_ger_mcd_guj_qcu_nor_krd_por_swt_tig_swe_hau_pol_bat_slo_yor_scr_bem_mly_tha_heb_knd_xho_ewe_uzb_afr_grk_azi_ven_vie_gam_fbf_akn_zul	0.0367940162215904	0.0865989699588295	0.931176463932001
688	sod_cze_dgb_bos_owc_chh_tig_ita_tur_azi_swa_jav_swt_rus_ben_bsq_lat_mlt_dyu_cnt_prs_svk_yor_glc_fbf_mcd_hun_ven_lda_est_bul_anl_geo_scr_pan_spa_dut_amr_gam_ger_fin_xho_sun_ukr_bat_jpn_knd_kor_fre_grk_akn_afr_ind_krd_sid_tag_mnd_hin_tsn_ctl_heb_nor_alb_swe_lit_qcu_pol_arw_rom_zul_wly_urd_amh_eng_mly_slo_tsw_mol_bam_mao_tha_hau_tml_cic_igb_uzb_por_guj_aze_ewe_vie_aeg_ses_moo_bem	-0.970783763982444	-2.36493415796614	0.0201112546904678
689	hau_slo_lda_fre_sod_mlt_sid_afr_uzb_aze_cic_mao_ewe_arw_prs_bsq_swe_chh_fbf_mnd_svk_bos_zul_ukr_swt_urd_fin_ven_ses_hun_bul_anl_geo_lat_rus_krd_rom_tig_wly_mcd_est_dyu_jav_ita_mly_jpn_tml_kor_nor_hin_dgb_pol_sun_grk_owc_ind_cnt_spa_igb_cze_amh_alb_eng_guj_glc_qcu_por_lit_pan_swa_aeg_dut_heb_mol_tag_scr_moo_ctl_akn_bat_tha_gam_knd_tsw_tsn_azi_ger_ben_tur_yor_vie_amr_xho_bem_bam	0.204490540760692	0.481866829532652	0.63103260062025
690	tig_arw_yor_swe_heb_sid_amr_mol_uzb_tur_xho_mly_dgb_rom_slo_bsq_ita_aeg_cic_cnt_fre_ben_ewe_svk_tsn_hin_est_swt_akn_hun_bos_chh_geo_cze_ger_nor_glc_mlt_owc_krd_fin_ven_jav_dut_tag_jpn_knd_kor_ctl_por_dyu_pan_bat_grk_wly_sun_mnd_afr_bam_guj_anl_mcd_rus_urd_spa_qcu_pol_scr_alb_ses_hau_lit_amh_ukr_mao_eng_zul_prs_fbf_ind_tha_gam_tml_lda_swa_azi_bul_lat_aze_bem_vie_sod_tsw_igb_moo	0.224605685520362	0.528798875069069	0.598204779735875
691	sod_rus_xho_eng_gam_owc_hau_mcd_azi_uzb_cic_mao_tsw_krd_lat_bsq_glc_wly_swa_cnt_svk_mol_igb_ukr_dgb_spa_hun_zul_akn_fin_grk_mlt_geo_por_ger_slo_hin_sid_amr_afr_est_yor_tag_alb_ind_jpn_tml_kor_bul_ben_swt_lit_mly_scr_tig_sun_mnd_swe_ses_bos_anl_rom_fre_ctl_nor_qcu_pan_urd_prs_dyu_chh_dut_heb_pol_bat_arw_ven_ita_moo_jav_tha_amh_knd_bem_lda_aze_guj_cze_tur_fbf_vie_aeg_ewe_tsn_bam	-0.391179369627987	-0.928483419001903	0.355560455620805
692	heb_arw_bem_spa_hau_wly_anl_pan_azi_tur_cic_mly_swt_alb_swe_bsq_cze_sod_dyu_mnd_mcd_hin_igb_bos_fbf_glc_fin_tsw_akn_est_pol_mlt_geo_dut_mol_krd_ita_owc_aeg_ger_hun_tsn_sun_bul_tag_jpn_tml_kor_svk_ukr_yor_por_jav_urd_amh_bat_cnt_eng_ven_grk_amr_rus_prs_ben_nor_qcu_slo_rom_guj_moo_tig_ctl_gam_fre_mao_afr_xho_scr_dgb_ind_tha_chh_knd_ewe_lda_uzb_lit_lat_aze_bam_vie_sid_swa_zul_ses	-0.132100497191908	-0.311348943171257	0.756232214431804
693	mlt_prs_dgb_alb_amh_sid_owc_afr_uzb_tur_igb_mly_tsn_mcd_lat_bsq_scr_wly_yor_mnd_guj_urd_moo_fre_zul_nor_hun_ses_bam_est_slo_chh_geo_cze_lit_por_ukr_tig_anl_spa_fin_lda_sun_ger_tag_jpn_tml_kor_hin_krd_xho_glc_jav_swe_aeg_bat_cnt_rus_bem_grk_sod_ben_bos_ita_bul_qcu_pol_pan_rom_ewe_amr_dut_gam_mol_ind_ctl_swa_arw_tsw_mao_tha_hau_knd_cic_fbf_aze_eng_svk_azi_ven_vie_heb_dyu_swt_akn	0.231007004023486	0.543813842299462	0.587870907416769
694	aeg_ger_ven_bos_amh_gam_chh_lat_aze_tur_moo_ind_dyu_afr_ctl_bsq_alb_wly_fbf_mnd_ita_ukr_zul_scr_yor_guj_est_bem_tsw_fin_por_sod_geo_cze_slo_swe_urd_amr_heb_krd_hun_cic_sun_pan_mly_jpn_tml_kor_grk_nor_lda_rus_mao_arw_tig_bat_cnt_dut_swa_mol_sid_pol_rom_eng_fre_qcu_spa_ben_bul_igb_mlt_svk_hau_lit_tag_prs_akn_hin_ses_jav_tha_owc_knd_swt_xho_uzb_glc_mcd_azi_tsn_vie_anl_bam_dgb_ewe	-0.427909038532966	-1.01634644548921	0.312101254967492
695	tig_urd_swa_nor_gam_hau_anl_eng_azi_tur_bam_sun_zul_cze_ctl_bsq_pol_sod_igb_mnd_prs_afr_ewe_slo_cic_alb_fin_ses_bem_est_lat_amr_geo_ger_grk_glc_fre_sid_heb_ita_hun_xho_ind_bos_bat_jpn_knd_kor_ukr_por_lda_spa_jav_lit_amh_mao_cnt_mcd_akn_ben_wly_arw_rom_pan_krd_qcu_mol_rus_bul_swt_mlt_hin_owc_scr_mly_dut_yor_swe_dyu_tag_tha_aeg_tml_fbf_tsw_aze_svk_guj_uzb_ven_vie_chh_dgb_moo_tsn	-1.45828426408125	-3.69155837626597	0.000375629075985053
696	tig_nor_bam_cze_hau_anl_sid_bos_aze_tur_lda_mly_xho_rom_ita_bsq_bul_heb_ven_cnt_rus_grk_yor_prs_akn_guj_hun_swt_tsw_fin_swe_amh_geo_ctl_svk_glc_ger_chh_wly_por_est_ewe_ind_lat_bat_jpn_knd_kor_mcd_slo_igb_lit_mao_ukr_gam_jav_mnd_dut_dyu_ben_amr_scr_spa_fre_krd_qcu_pol_arw_afr_tsn_aeg_eng_sod_urd_sun_pan_dgb_alb_ses_tag_tha_owc_tml_cic_moo_uzb_mol_hin_azi_fbf_vie_mlt_swa_bem_zul	-0.743464527959752	-1.79640375422154	0.0756771252081369
697	amr_scr_dyu_ben_aeg_gam_tig_ita_tur_aze_cic_mao_bem_prs_bul_bsq_krd_anl_moo_cnt_lit_pan_lda_hin_dgb_nor_hun_ses_ven_est_glc_sid_geo_mcd_arw_svk_afr_chh_hau_guj_fin_bam_ind_alb_mly_jpn_knd_kor_urd_rus_swt_slo_sun_spa_mlt_jav_mnd_swe_ewe_grk_heb_mol_fre_ukr_ger_qcu_eng_pol_lat_xho_owc_bos_wly_dut_bat_rom_tsw_ctl_yor_tag_tha_amh_tml_igb_fbf_uzb_por_cze_azi_zul_vie_sod_swa_akn_tsn	-0.376914645741951	-0.894227484788465	0.373508594943009
698	heb_arw_moo_rom_owc_sid_aeg_lit_azi_aze_dyu_mly_xho_pol_pan_bsq_ger_gam_ses_cnt_krd_por_lda_grk_swa_mcd_est_zul_igb_hun_ukr_wly_geo_fre_glc_ctl_cze_tig_hau_spa_fin_yor_sun_lat_ind_jpn_knd_kor_dut_afr_ewe_slo_mao_alb_amr_tag_mnd_swe_ven_prs_sod_svk_bul_scr_guj_qcu_mol_ben_ita_akn_chh_eng_mlt_bos_bat_nor_swt_rus_tsw_jav_tha_amh_tml_bam_fbf_tur_urd_hin_uzb_cic_vie_anl_bem_tsn_dgb	-0.282091250181148	-0.667202237386233	0.506295092998543
699	sod_nor_cic_ctl_owc_sid_gam_afr_uzb_aze_dgb_ind_bem_cze_ben_bsq_lat_mlt_ewe_cnt_svk_prs_tsw_guj_dyu_spa_hun_zul_swa_fin_slo_amr_geo_eng_bul_swe_por_anl_wly_dut_est_fbf_jav_bos_bat_jpn_tml_kor_mol_lit_swt_alb_mly_pan_tig_sun_mnd_urd_ven_arw_heb_pol_glc_grk_rus_qcu_hin_fre_mcd_akn_aeg_ger_chh_ita_mao_ukr_xho_rom_yor_tag_tha_amh_knd_moo_lda_azi_scr_krd_tur_bam_vie_hau_igb_ses_tsn	-0.167501711170137	-0.396142160166824	0.692907575210295
700	gam_krd_tsw_alb_heb_hau_owc_prs_aze_uzb_swt_bat_lda_cze_guj_bsq_swe_sod_fbf_cnt_ita_scr_akn_pan_bam_rus_est_swa_cic_fin_fre_amr_geo_lat_afr_ukr_bos_sid_chh_glc_hun_ses_mly_pol_tag_jpn_knd_kor_rom_urd_xho_spa_jav_nor_wly_sun_mnd_hin_yor_eng_tig_ger_arw_mcd_grk_qcu_svk_bul_por_bem_aeg_slo_anl_mol_ind_ctl_dgb_dut_ewe_mao_tha_amh_tml_zul_tsn_tur_lit_ben_azi_ven_vie_mlt_dyu_moo_igb	0.735018353594355	1.75504236264541	0.0825452327376444
701	gam_pol_ven_mol_heb_amh_amr_por_tur_azi_tsw_bat_dgb_pan_grk_bsq_ukr_tig_zul_cnt_ita_mcd_bam_bul_moo_swe_fin_yor_ewe_hun_rom_anl_geo_scr_guj_eng_rus_mlt_chh_glc_est_fbf_tag_spa_ind_jpn_knd_kor_urd_dut_xho_ctl_jav_bos_sod_mao_mnd_ger_lda_afr_sid_lat_cze_lit_alb_qcu_arw_fre_nor_swa_wly_ben_hau_svk_mly_prs_igb_hin_akn_sun_tha_aeg_tml_swt_cic_uzb_slo_krd_aze_tsn_vie_owc_dyu_bem_ses	-0.253596871915705	-0.599402280235733	0.550362146999901
702	tig_mol_tsn_fre_anl_hau_mlt_krd_uzb_aze_zul_bat_akn_lat_dut_bsq_mcd_chh_fbf_cnt_ctl_por_igb_nor_dyu_cze_hun_moo_ses_fin_guj_heb_geo_bos_spa_pan_ita_owc_sod_afr_est_lda_sun_ben_ind_jpn_tml_kor_alb_swe_ewe_urd_mly_ger_gam_jav_mnd_scr_tsw_prs_amr_rom_grk_eng_lit_qcu_hin_ukr_slo_bam_sid_bul_aeg_svk_mao_pol_swa_rus_bem_tag_tha_amh_knd_swt_dgb_tur_glc_arw_azi_xho_vie_wly_yor_ven_cic	0.083618156557115	0.19669606213628	0.844494601048953
703	wly_afr_tsw_mol_gam_anl_owc_alb_uzb_tur_zul_bat_igb_ita_pan_bsq_guj_sod_xho_mnd_urd_ukr_fbf_pol_yor_ben_est_akn_lda_fin_krd_tig_geo_grk_fre_nor_glc_amr_aeg_lit_hun_ewe_mao_ctl_jav_jpn_tml_kor_svk_arw_bem_dut_tag_cze_sid_sun_cnt_rus_ven_hin_hau_prs_spa_bul_rom_qcu_scr_slo_lat_swa_heb_bos_mlt_swe_mly_eng_moo_por_dgb_ind_tha_amh_knd_cic_dyu_azi_ger_mcd_aze_ses_vie_chh_bam_tsn_swt	-0.0786392045205329	-0.185344887899835	0.85336215978892
704	sid_lat_dyu_glc_hau_anl_gam_alb_azi_uzb_ven_tag_yor_krd_swe_bsq_ben_amr_fbf_mnd_pol_por_ses_mcd_xho_rus_fin_tsn_ewe_hun_arw_chh_geo_slo_bos_cze_rom_sod_wly_fre_est_cic_ind_hin_mly_jpn_tml_kor_spa_lit_lda_nor_jav_svk_owc_sun_cnt_guj_moo_ita_mlt_ukr_dut_eng_prs_qcu_mol_ger_pan_swa_tig_scr_aeg_ctl_bat_bul_tsw_grk_akn_mao_tha_amh_knd_bem_dgb_tur_afr_urd_aze_igb_vie_heb_zul_swt_bam	0.120574309687481	0.283752999113123	0.777230424741463
705	amr_prs_akn_spa_tig_sid_mlt_ben_aze_tur_yor_jav_swt_por_afr_bsq_grk_hau_bem_mnd_glc_cze_zul_ita_swa_mcd_fin_ses_ven_est_pan_gam_geo_ctl_svk_rus_arw_aeg_owc_swe_hun_tsw_tag_alb_mly_jpn_tml_kor_fre_bul_cic_urd_mao_eng_amh_ind_cnt_scr_tsn_hin_wly_rom_dut_lat_nor_qcu_pol_lit_ger_dgb_chh_guj_sod_slo_sun_ukr_dyu_bos_xho_bat_tha_anl_knd_fbf_ewe_azi_mol_krd_uzb_lda_vie_heb_moo_igb_bam	-1.01080582545558	-2.46484588256051	0.0155428436648714
706	anl_nor_dyu_rom_sid_gam_heb_ukr_tur_aze_dgb_sun_fbf_cze_swe_bsq_pol_mlt_ses_mnd_ger_mcd_swa_ben_tsn_scr_fin_cic_lda_hun_prs_chh_geo_grk_guj_rus_alb_amh_owc_afr_est_xho_tag_hin_mao_jpn_knd_kor_urd_arw_bam_ita_jav_dut_amr_mly_cnt_lit_tsw_bul_tig_spa_svk_fre_krd_qcu_ctl_glc_lat_ven_sod_pan_wly_eng_bat_mol_yor_por_bem_ind_tha_aeg_tml_ewe_moo_uzb_bos_slo_azi_swt_vie_hau_igb_zul_akn	-0.319243269088306	-0.755532929179785	0.451838614579987
707	mlt_afr_xho_bul_amh_sid_aeg_spa_azi_tur_akn_ind_tsn_ben_eng_bsq_mcd_hau_ven_cnt_cze_pol_bam_dut_ewe_ctl_est_dyu_tsw_hun_swe_tig_geo_slo_ger_rus_krd_chh_wly_arw_fin_swt_mly_lat_sun_jpn_tml_kor_alb_nor_cic_grk_bat_por_anl_tag_mnd_lit_moo_rom_sod_glc_pan_hin_ita_qcu_ukr_scr_guj_igb_heb_svk_amr_prs_mao_mol_dgb_fre_fbf_jav_tha_gam_knd_yor_swa_uzb_bos_urd_aze_lda_vie_owc_zul_bem_ses	0.0449012062868174	0.105617760141727	0.916113107766735
708	sod_grk_zul_guj_amr_tig_wly_lit_azi_uzb_ven_bat_swt_slo_spa_bsq_ger_mlt_fbf_mnd_mcd_mol_ewe_prs_ses_bos_fin_dgb_lda_est_urd_gam_geo_ukr_rom_rus_fre_sid_owc_nor_hun_cic_mly_pan_sun_jpn_tml_kor_ctl_swe_igb_pol_ind_ita_heb_tag_cnt_dut_bam_scr_hau_cze_hin_svk_glc_qcu_ben_afr_alb_yor_aeg_krd_amh_bul_jav_por_swa_lat_xho_mao_tha_anl_knd_moo_tsn_aze_arw_eng_tur_bem_vie_chh_tsw_akn_dyu	0.897918693153617	2.156655373353	0.0336115286268222
709	owc_slo_ses_bul_amh_sod_sid_mol_aze_azi_xho_mly_yor_cze_scr_bsq_rom_hau_swt_cnt_krd_fre_fbf_lat_swa_alb_hun_lda_tsw_est_por_tig_geo_eng_glc_dut_pol_aeg_gam_ctl_fin_zul_mao_lit_jav_jpn_tml_kor_mcd_nor_cic_grk_ind_urd_chh_tag_mnd_afr_bam_prs_mlt_hin_pan_ger_rus_qcu_ita_spa_swe_moo_anl_arw_wly_guj_sun_bos_tsn_svk_akn_bat_tha_heb_knd_ven_bem_uzb_ben_ukr_tur_dyu_vie_amr_igb_dgb_ewe	-0.00802185442052169	-0.0189243514037206	0.984941995276526
710	aeg_swe_xho_rom_heb_sid_owc_mcd_tur_uzb_igb_sun_bem_grk_svk_bsq_eng_chh_moo_cnt_pan_ukr_dyu_slo_fbf_afr_est_tsn_tsw_fin_guj_mlt_geo_scr_rus_lit_hin_sod_wly_cze_hun_yor_tag_ita_mly_jpn_tml_kor_ger_bos_akn_alb_ind_nor_anl_jav_mnd_urd_zul_pol_tig_krd_lat_por_ben_qcu_arw_dut_fre_swt_amh_glc_hau_bul_mao_ctl_ewe_mol_ven_bat_tha_gam_knd_ses_lda_aze_prs_spa_azi_bam_vie_amr_swa_cic_dgb	0.16006626570792	0.376456730959844	0.707434880186868
711	tig_ctl_akn_pol_amh_hau_owc_krd_azi_aze_fbf_bat_bam_alb_prs_bsq_rom_mlt_igb_cnt_rus_guj_dgb_pan_dyu_mcd_est_ses_ewe_fin_mol_sid_geo_spa_urd_grk_ben_heb_sod_hin_hun_xho_jav_arw_mao_jpn_tml_kor_ita_swe_lda_dut_sun_lit_amr_mly_mnd_cze_ven_scr_aeg_por_bul_eng_svk_qcu_bos_fre_lat_swt_gam_ger_wly_nor_tag_slo_tsn_afr_moo_ind_tha_chh_knd_yor_zul_tur_glc_ukr_uzb_swa_vie_anl_bem_cic_tsw	-0.160048543486358	-0.377773950090063	0.706459350253708
712	owc_slo_fbf_prs_aeg_wly_sod_grk_uzb_tur_dgb_ind_cic_scr_mol_bsq_rom_amh_ven_cnt_eng_spa_tsn_ukr_dyu_glc_est_swt_yor_fin_dut_hau_geo_lat_alb_pol_afr_amr_mlt_guj_hun_zul_jav_mcd_bat_jpn_knd_kor_krd_bos_lda_ben_tag_por_chh_mao_mnd_swe_bem_arw_heb_urd_nor_fre_ita_qcu_lit_cze_hin_xho_sid_ger_gam_ctl_mly_rus_ses_pan_igb_sun_tha_tig_tml_bam_swa_azi_bul_svk_aze_tsw_vie_anl_ewe_moo_akn	0.21862467474072	0.515177192066908	0.607651602340064
713	mlt_pan_tsn_ctl_aeg_tig_amh_svk_tur_aze_lda_mao_dyu_bul_krd_bsq_lit_chh_ses_cnt_scr_ben_ewe_rus_cic_urd_hun_yor_bam_est_nor_owc_geo_eng_swe_prs_hin_hau_heb_cze_fin_dgb_mly_mol_jav_jpn_tml_kor_guj_arw_xho_por_sun_ita_wly_ind_mnd_spa_swt_bos_sid_fre_ukr_rom_dut_qcu_mcd_glc_ger_moo_sod_pol_anl_grk_bat_lat_fbf_afr_tsw_tag_tha_gam_knd_swa_akn_uzb_slo_alb_azi_bem_vie_amr_igb_ven_zul	-0.205060716186055	-0.484095495821727	0.629456140731699
714	hau_swe_swt_dut_heb_sid_tig_guj_uzb_tur_swa_mly_ewe_ger_bul_bsq_ukr_amh_bem_mnd_bos_ben_akn_mol_cic_slo_fin_igb_moo_hun_scr_wly_geo_ctl_lit_alb_cze_amr_gam_grk_est_ses_tag_afr_ind_jpn_knd_kor_prs_svk_lda_spa_sun_arw_chh_mao_cnt_ita_ven_glc_mlt_rom_eng_lat_nor_qcu_urd_mcd_krd_yor_owc_hin_anl_pan_jav_por_dgb_rus_tsn_bat_tha_aeg_tml_bam_tsw_aze_pol_fre_azi_fbf_vie_sod_zul_xho_dyu	0.0677832228316922	0.159553298866298	0.873578980882865
715	chh_rom_akn_afr_amh_hau_anl_pan_azi_uzb_lda_bat_dyu_lat_spa_bsq_ben_mlt_tsw_mnd_scr_ctl_bam_mol_bem_mcd_est_moo_tsn_fin_fre_wly_geo_bul_bos_dut_lit_amr_tig_guj_hun_cic_jav_glc_tag_jpn_tml_kor_arw_urd_swa_ger_mao_por_aeg_sun_cnt_cze_xho_nor_sod_swe_svk_rus_ita_qcu_eng_slo_alb_swt_sid_krd_gam_grk_mly_prs_fbf_hin_ewe_ind_tha_owc_knd_yor_dgb_aze_pol_ukr_tur_igb_vie_heb_ven_ses_zul	-0.493103722426163	-1.17358274151894	0.243559016032352
716	hau_pol_fbf_ctl_anl_sid_amh_rus_tur_aze_xho_jav_dgb_spa_afr_bsq_cze_gam_yor_mnd_alb_prs_bam_rom_ven_glc_fin_ewe_bem_est_lat_owc_geo_eng_mol_fre_krd_mlt_sod_arw_hun_swa_mao_hin_sun_jpn_knd_kor_guj_slo_tsn_por_ind_ger_wly_bat_cnt_mcd_dyu_pan_amr_ita_ben_swe_nor_qcu_scr_bul_grk_ses_chh_svk_aeg_bos_mly_lit_zul_ukr_swt_tag_tha_heb_tml_igb_cic_azi_urd_dut_uzb_moo_vie_tig_tsw_lda_akn	0.639128617994107	1.51241056809071	0.133820311036396
717	chh_rus_yor_guj_amr_wly_owc_ita_tur_aze_tsw_ind_ses_arw_scr_bsq_mcd_hau_cic_mnd_dut_bul_bem_fre_ven_nor_fin_akn_swa_hun_pan_aeg_geo_spa_mol_slo_krd_anl_amh_ctl_est_zul_jav_alb_sun_jpn_tml_kor_eng_bos_ewe_por_mao_lat_mlt_mly_cnt_ben_igb_glc_gam_svk_lit_afr_pol_qcu_swe_ger_cze_lda_sod_urd_tig_prs_bat_hin_fbf_ukr_dyu_tag_tha_heb_knd_tsn_bam_uzb_grk_rom_azi_dgb_vie_sid_xho_moo_swt	-0.40451737503155	-0.960435121075489	0.339326695522314
718	wly_glc_moo_lat_owc_sid_anl_eng_aze_uzb_swt_sun_dgb_cze_ita_bsq_bos_aeg_bem_mnd_arw_grk_igb_mol_tsw_spa_est_dyu_fbf_hun_afr_sod_geo_ger_rom_prs_por_amh_chh_dut_fin_cic_mly_rus_mao_jpn_tml_kor_scr_ukr_zul_ben_tag_pan_hau_ind_cnt_ctl_bam_pol_gam_hin_krd_guj_slo_qcu_fre_svk_nor_yor_mlt_mcd_heb_lit_bat_bul_lda_swe_xho_jav_tha_tig_knd_swa_tsn_azi_urd_alb_tur_ewe_vie_amr_ses_ven_akn	-0.0421932387800445	-0.0993656423590804	0.921061836390018
719	tig_krd_dyu_pol_wly_heb_mlt_spa_azi_tur_moo_mly_fbf_glc_slo_bsq_rus_anl_tsn_cnt_arw_guj_swt_swe_igb_svk_hun_bem_dgb_est_afr_hau_geo_eng_rom_scr_ukr_chh_gam_cze_fin_cic_sun_dut_mao_jpn_knd_kor_pan_ger_akn_fre_tag_nor_amh_ind_mnd_bos_ven_ctl_sid_grk_lit_alb_mcd_qcu_bul_por_ben_zul_sod_mol_owc_ita_jav_hin_yor_urd_ses_bat_tha_amr_tml_ewe_swa_uzb_lat_prs_aze_bam_vie_aeg_lda_xho_tsw	-0.781694535905379	-1.88114220539724	0.0630810201959449
720	tig_pol_swt_guj_amh_sid_owc_cze_uzb_tur_xho_sun_bam_lit_por_bsq_nor_chh_bem_mnd_dut_bos_tsw_mol_lda_pan_fin_swa_tsn_hun_rus_amr_geo_grk_fre_urd_svk_hau_mlt_krd_est_igb_mly_ita_bat_jpn_knd_kor_bul_prs_fbf_glc_ind_arw_heb_tag_cnt_ukr_ses_ger_gam_hin_swe_rom_mcd_qcu_alb_slo_scr_cic_sod_afr_aeg_spa_mao_eng_zul_ctl_yor_jav_tha_wly_tml_ewe_akn_aze_ben_lat_azi_ven_vie_anl_moo_dyu_dgb	-0.424496442167633	-1.00781347294203	0.316159004464819
721	anl_krd_bem_pol_tig_sid_amr_fre_uzb_azi_moo_tag_cic_cze_eng_bsq_alb_wly_fbf_mnd_ita_urd_akn_slo_tsn_prs_fin_igb_yor_hun_swe_chh_geo_lit_bos_arw_scr_sod_mlt_bul_est_tsw_ind_grk_jav_jpn_knd_kor_mol_rus_zul_guj_mly_mcd_gam_mao_cnt_afr_dyu_pan_hau_lat_ben_dut_nor_qcu_spa_svk_hin_lda_owc_rom_aeg_ukr_bat_glc_ven_ctl_ses_sun_tha_amh_tml_swa_ewe_tur_ger_por_aze_bam_vie_heb_xho_dgb_swt	-0.387966248042614	-0.919782603987819	0.360065979001275
722	aeg_dut_igb_swe_tig_sid_anl_pol_uzb_aze_ven_ind_dyu_mcd_bul_bsq_ita_sod_fbf_cnt_nor_lat_swa_slo_swt_urd_est_tsn_dgb_fin_rus_hau_geo_cze_guj_bos_grk_wly_amh_alb_hun_lda_tag_scr_jav_jpn_tml_kor_svk_por_cic_ben_mly_afr_gam_mao_mnd_rom_yor_spa_owc_prs_ger_krd_ctl_qcu_fre_glc_hin_akn_chh_ukr_mlt_pan_sun_eng_moo_arw_ewe_bat_tha_amr_knd_tsw_bam_azi_mol_lit_tur_zul_vie_heb_ses_bem_xho	-0.531638348087468	-1.26446816295818	0.209221774656316
723	amh_swe_lda_scr_sod_tig_gam_bul_tur_azi_tsn_mly_zul_pan_afr_bsq_bos_mlt_yor_mnd_spa_por_tsw_dut_swt_slo_hun_fbf_bam_est_arw_hau_geo_urd_lit_ben_mcd_owc_wly_alb_fin_ewe_mao_lat_tag_jpn_tml_kor_pol_fre_ven_mol_bat_nor_amr_sun_cnt_krd_akn_rom_aeg_eng_grk_cze_svk_qcu_ctl_prs_ukr_igb_heb_rus_sid_glc_ind_ger_swa_hin_bem_jav_tha_chh_knd_cic_ses_aze_ita_guj_uzb_xho_vie_anl_moo_dgb_dyu	0.808674576892172	1.92497965718199	0.0572879713684942
724	aeg_pol_cic_grk_heb_mlt_amh_guj_azi_aze_tsn_mly_bem_mcd_glc_bsq_pan_wly_fbf_mnd_lat_rus_akn_scr_igb_krd_hun_swa_bam_est_fre_gam_geo_alb_urd_mol_ukr_hau_chh_eng_fin_dgb_jav_bul_sun_jpn_tml_kor_dut_svk_tsw_swe_bat_cze_tig_tag_cnt_nor_ven_ger_amr_ita_afr_slo_ctl_qcu_rom_ben_hin_ewe_owc_arw_anl_por_mao_spa_moo_bos_xho_ind_tha_sod_knd_zul_swt_tur_lit_prs_uzb_yor_vie_sid_dyu_lda_ses	-0.313982610995475	-0.742774406611547	0.459490381103923
725	sod_urd_cic_slo_amr_chh_amh_scr_aze_azi_swa_bat_ven_lat_mcd_bsq_ita_sid_bem_cnt_ctl_fre_dyu_krd_bam_lit_fin_swt_dgb_est_ben_tig_geo_nor_prs_ukr_svk_anl_wly_eng_hun_akn_sun_spa_ind_jpn_knd_kor_ger_grk_ewe_bos_tag_pol_mlt_mly_mnd_guj_xho_rom_hau_dut_glc_bul_pan_qcu_hin_cze_por_yor_gam_afr_owc_mol_mao_alb_fbf_swe_tsn_jav_tha_aeg_tml_zul_lda_uzb_rus_arw_tur_ses_vie_heb_igb_tsw_moo	-0.263009504821928	-0.622001372955373	0.535462902542151
726	mlt_swe_xho_nor_owc_wly_hau_hin_uzb_azi_bem_sun_fbf_slo_spa_bsq_ben_sid_moo_cnt_eng_afr_igb_mcd_dgb_arw_fin_dyu_ewe_est_lat_tig_geo_lit_ger_alb_grk_sod_gam_dut_hun_tsn_tag_bul_ind_jpn_knd_kor_mol_svk_zul_pol_mao_glc_chh_jav_mnd_por_akn_pan_amh_rus_cze_ukr_ita_qcu_guj_scr_bos_tsw_amr_urd_anl_prs_bat_ctl_cic_rom_lda_mly_tha_aeg_tml_ven_yor_aze_fre_krd_tur_bam_vie_heb_swa_swt_ses	-0.127240311190027	-0.300046077897257	0.764811646611894
727	hau_por_moo_afr_aeg_mlt_sod_bos_aze_azi_lda_sun_ewe_pol_grk_bsq_mol_heb_cic_mnd_cze_rus_bem_eng_swa_lat_est_igb_swt_fin_alb_amr_geo_pan_ger_spa_prs_wly_chh_ctl_hun_ses_tag_bul_jav_jpn_tml_kor_scr_arw_zul_hin_mao_lit_sid_ind_cnt_krd_xho_swe_tig_ben_nor_slo_mcd_qcu_urd_guj_ita_yor_anl_rom_owc_ukr_bat_glc_tsw_dut_ven_mly_tha_amh_knd_dyu_dgb_uzb_svk_fre_tur_fbf_vie_gam_bam_akn_tsn	-0.150866622556569	-0.355686105848274	0.722881168801925
728	tig_ctl_lda_grk_wly_owc_hau_por_tur_uzb_moo_mly_dyu_swe_arw_bsq_prs_amh_zul_cnt_lit_mcd_yor_glc_cic_slo_hun_bem_dgb_est_ger_sid_geo_scr_dut_rus_nor_aeg_chh_ita_fin_tsn_jav_pol_ind_jpn_knd_kor_cze_fre_akn_guj_sun_bos_heb_bat_mnd_lat_swt_svk_mlt_urd_eng_alb_krd_qcu_bul_ben_afr_ewe_gam_hin_sod_spa_tag_pan_igb_ukr_bam_mao_tha_amr_tml_swa_ses_azi_mol_rom_aze_tsw_vie_anl_xho_fbf_ven	-0.52718601027771	-1.25746262825968	0.211734703333227
729	wly_pol_ses_bul_chh_mlt_anl_scr_tur_azi_tsn_jav_ewe_ita_prs_bsq_afr_owc_bem_cnt_pan_dut_dgb_ctl_ven_fre_fin_yor_zul_est_ben_tig_geo_mol_rom_nor_svk_amh_amr_spa_hun_akn_ind_krd_bat_jpn_knd_kor_alb_swe_tsw_arw_sun_mcd_heb_tag_mnd_por_moo_eng_gam_glc_guj_lat_ger_qcu_grk_rus_lit_dyu_hau_bos_sid_urd_mao_slo_xho_ukr_lda_mly_tha_aeg_tml_cic_swt_uzb_cze_hin_aze_fbf_vie_sod_igb_bam_swa	-0.566360799754375	-1.35077353326474	0.180045472600528
730	tig_mol_igb_spa_mlt_amh_heb_afr_uzb_tur_xho_ind_moo_grk_urd_bsq_ita_owc_cic_mnd_ctl_svk_dyu_fre_zul_glc_hun_bam_tsw_fin_pan_chh_geo_guj_rom_hin_ben_sid_gam_alb_est_swt_sun_ukr_mao_jpn_knd_kor_por_eng_tsn_rus_jav_bos_hau_tag_cnt_nor_fbf_slo_amr_prs_dut_bul_arw_qcu_lit_krd_pol_ses_aeg_mcd_wly_swe_mly_lat_yor_cze_swa_bat_tha_anl_tml_ven_ewe_aze_scr_ger_azi_akn_vie_sod_lda_dgb_bem	0.398128799878768	0.939459996891925	0.349928273540157
731	gam_cze_bem_swe_chh_anl_hau_guj_azi_aze_ses_sun_igb_glc_ben_bsq_arw_heb_moo_cnt_mcd_scr_ewe_spa_dgb_hin_hun_swt_swa_fin_ita_amr_geo_afr_rom_dut_pol_owc_tig_urd_est_zul_jav_lit_bat_jpn_knd_kor_slo_pan_xho_eng_ind_ger_amh_mly_mnd_bul_ven_mol_sid_ukr_rus_svk_prs_qcu_ctl_grk_nor_yor_sod_fre_wly_bos_tag_krd_dyu_lat_tsn_mao_tha_mlt_tml_fbf_cic_tur_alb_por_uzb_tsw_vie_aeg_akn_lda_bam	-0.895789968602476	-2.1653444807836	0.0329201883675099
732	mlt_guj_ses_swe_gam_sod_chh_afr_uzb_tur_bam_jav_ven_ctl_por_bsq_bos_amh_lda_mnd_glc_fre_akn_arw_tsw_rus_fin_swa_tsn_hun_nor_anl_geo_eng_slo_pan_svk_heb_amr_pol_est_moo_ind_prs_mly_jpn_tml_kor_ger_krd_ewe_lat_sun_dut_sid_bat_cnt_hin_swt_rom_hau_lit_mcd_bul_mol_qcu_grk_ukr_ben_zul_owc_alb_aeg_scr_tag_spa_dyu_cze_yor_mao_tha_tig_knd_igb_xho_aze_ita_urd_azi_cic_vie_wly_bem_fbf_dgb	-0.277707070828233	-0.656414949853723	0.513178100623108
733	hau_ita_fbf_eng_aeg_tig_amr_glc_uzb_tur_bam_mao_lda_lat_slo_bsq_pol_sod_tsw_mnd_fre_ger_dgb_bul_bem_krd_est_igb_ewe_fin_scr_owc_geo_swe_hin_arw_mol_heb_sid_lit_hun_swt_tag_prs_sun_jpn_knd_kor_spa_por_zul_svk_bat_ctl_amh_jav_cnt_ben_xho_alb_gam_mcd_grk_rom_dut_qcu_ukr_afr_bos_swa_anl_nor_chh_cze_ind_urd_moo_pan_tsn_mly_tha_wly_tml_akn_yor_aze_rus_guj_azi_dyu_vie_mlt_ven_ses_cic	-0.38423079492604	-0.911184576582896	0.364553897396329
734	owc_ctl_swa_svk_hau_amh_sid_spa_uzb_azi_akn_mly_bam_arw_afr_bsq_eng_chh_swt_cnt_slo_lat_dyu_pan_bem_bos_fin_yor_lda_hun_pol_mlt_geo_dut_ger_hin_cze_anl_sod_alb_est_zul_jav_ukr_ind_jpn_knd_kor_rom_lit_igb_por_bat_ita_wly_mao_mnd_scr_ewe_prs_tig_guj_nor_krd_mol_qcu_glc_fre_ben_xho_heb_grk_aeg_bul_tag_urd_ven_swe_ses_sun_tha_amr_tml_dgb_cic_tur_mcd_rus_aze_moo_vie_gam_tsw_fbf_tsn	0.284035330938183	0.668944581682747	0.505188007521636
735	mlt_por_dgb_pol_heb_chh_anl_pan_aze_uzb_fbf_tag_swa_svk_ctl_bsq_alb_sid_bam_cnt_bul_grk_akn_mcd_moo_ita_hun_ven_tsw_est_rus_amh_geo_lat_urd_arw_fre_sod_tig_swe_fin_swt_jav_mol_mly_jpn_tml_kor_glc_bos_cic_nor_sun_eng_aeg_bat_mnd_guj_zul_dut_owc_spa_scr_krd_afr_qcu_lit_rom_ben_xho_hau_slo_wly_prs_mao_ger_igb_ukr_ses_ind_tha_amr_knd_dyu_tsn_tur_hin_cze_azi_ewe_vie_gam_lda_yor_bem	0.544968289780741	1.28966833391001	0.200363852970498
736	sod_nor_ewe_eng_owc_wly_sid_spa_uzb_aze_lda_mly_swt_swe_arw_bsq_mol_tig_moo_cnt_guj_bos_cic_urd_yor_pan_hun_fbf_tsn_est_ben_amh_geo_ukr_lit_alb_ita_chh_heb_fre_fin_ven_ind_pol_mao_jpn_knd_kor_dut_scr_dyu_svk_tag_afr_amr_sun_mnd_ctl_bem_rom_aeg_hin_rus_cze_prs_qcu_glc_slo_bul_swa_anl_grk_hau_por_bat_krd_akn_mcd_ses_jav_tha_gam_tml_tsw_zul_azi_ger_lat_tur_igb_vie_mlt_bam_dgb_xho	0.673043729898841	1.59801110800941	0.113432778036193
737	amr_slo_moo_ben_mlt_hau_anl_mcd_uzb_azi_xho_ind_lda_hin_pan_bsq_rom_chh_ewe_cnt_lit_dut_fbf_eng_dyu_bos_est_tsn_ven_hun_swe_sid_geo_ger_prs_alb_krd_tig_amh_ita_fin_ses_sun_guj_mly_jpn_knd_kor_bul_spa_bam_svk_jav_urd_gam_mao_mnd_por_igb_grk_sod_mol_ctl_pol_arw_qcu_cze_ukr_nor_dgb_owc_rus_heb_afr_bat_lat_zul_scr_yor_tag_tha_wly_tml_bem_tsw_aze_fre_glc_tur_swa_vie_aeg_swt_cic_akn	-0.65768146602345	-1.57575675742413	0.118477664581454
738	sid_fre_igb_eng_owc_heb_mlt_ger_uzb_tur_ewe_mly_tsw_ukr_svk_bsq_glc_amr_swa_cnt_pol_swe_fbf_mol_swt_spa_est_lda_zul_fin_bul_hau_geo_prs_krd_por_cze_amh_aeg_lit_hun_bem_bat_guj_jav_jpn_knd_kor_ctl_mcd_yor_grk_sun_bos_sod_mao_mnd_alb_bam_nor_wly_hin_afr_urd_scr_qcu_ben_dut_lat_ven_chh_pan_anl_ita_ind_rus_dgb_arw_xho_tag_tha_tig_tml_ses_dyu_aze_slo_rom_azi_akn_vie_gam_moo_cic_tsn	-0.490908669583947	-1.1678703725965	0.245844414215387
739	amr_prs_swt_urd_tig_sod_chh_svk_aze_uzb_bam_bat_yor_arw_bos_bsq_ctl_wly_fbf_cnt_scr_alb_tsw_rus_lda_ita_est_zul_moo_fin_spa_hau_geo_hin_ukr_glc_mol_gam_amh_mcd_hun_dyu_tag_lit_mao_jpn_knd_kor_slo_ben_igb_fre_jav_rom_sid_sun_mnd_krd_ven_afr_owc_grk_por_pan_nor_qcu_eng_guj_ger_dgb_heb_dut_mlt_swe_ind_cze_bem_pol_xho_mly_tha_anl_tml_ewe_tsn_tur_lat_bul_azi_akn_vie_aeg_cic_swa_ses	-0.673532107398901	-1.61360576988866	0.110001164482568
740	wly_ita_dgb_rus_gam_sod_amh_ukr_aze_tur_moo_jav_akn_slo_urd_bsq_swe_hau_xho_mnd_bul_bos_swa_dut_swt_lit_est_ven_ewe_fin_prs_aeg_geo_nor_por_mcd_pol_heb_amr_mol_hun_zul_mly_svk_bat_jpn_tml_kor_fre_pan_yor_lat_ind_cze_chh_mao_cnt_alb_lda_grk_mlt_krd_eng_hin_glc_qcu_ctl_ger_ben_tsw_sid_rom_owc_spa_tag_afr_bam_scr_ses_sun_tha_anl_knd_dyu_tsn_uzb_guj_arw_azi_fbf_vie_tig_bem_cic_igb	-0.62879541621298	-1.50212688001612	0.136452302514839
741	wly_rus_ven_krd_chh_heb_anl_guj_uzb_aze_ses_sun_moo_pan_scr_bsq_dut_amh_dyu_cnt_prs_arw_bem_lat_tsn_por_fin_dgb_tsw_est_ita_amr_geo_swe_spa_mcd_ctl_hau_sid_fre_hun_igb_tag_svk_jav_jpn_tml_kor_mol_ger_xho_hin_mly_eng_owc_bat_mnd_grk_bam_slo_mlt_afr_lit_rom_cze_qcu_alb_bul_ukr_ewe_aeg_urd_sod_pol_mao_bos_swa_ben_yor_ind_tha_gam_knd_swt_fbf_tur_glc_nor_azi_zul_vie_tig_lda_akn_cic	-0.0760414457301869	-0.179462436545165	0.857965035554369
742	amr_svk_bem_bul_sid_owc_sod_prs_uzb_tur_lda_sun_tsn_alb_lat_bsq_rus_heb_dyu_cnt_scr_mcd_igb_glc_fbf_afr_hun_tsw_yor_fin_nor_amh_geo_ger_ukr_eng_rom_gam_aeg_pan_est_cic_mao_swe_ind_jpn_tml_kor_bos_slo_swt_spa_mly_urd_wly_jav_mnd_dut_dgb_fre_mlt_lit_pol_cze_hin_qcu_guj_mol_arw_bam_hau_ben_anl_grk_bat_krd_ewe_ita_ses_tag_tha_tig_knd_swa_akn_aze_por_ctl_azi_xho_vie_chh_zul_ven_moo	-0.793000109977369	-1.91370627854635	0.058733046628327
743	amr_arw_ven_bul_mlt_gam_sod_nor_aze_tur_yor_sun_bam_pol_grk_bsq_spa_heb_ewe_cnt_ger_mcd_cic_alb_dgb_svk_hun_swt_zul_fin_rus_sid_geo_fre_ctl_bos_lat_chh_anl_dut_est_tsw_bat_slo_jav_jpn_knd_kor_eng_pan_tsn_cze_mly_scr_aeg_ind_mnd_ita_dyu_urd_owc_glc_guj_mol_swe_qcu_afr_por_ben_fbf_hau_rom_wly_ukr_mao_hin_xho_lit_igb_tag_tha_tig_tml_lda_akn_uzb_prs_krd_azi_moo_vie_amh_bem_swa_ses	-0.283423383874114	-0.669552942987219	0.504801760229897
744	gam_ita_bam_urd_amr_sod_wly_krd_uzb_aze_swt_ind_xho_guj_eng_bsq_grk_aeg_ven_cnt_fre_slo_dgb_mol_zul_bul_est_tsw_cic_hun_cze_amh_geo_arw_swe_lit_por_owc_mlt_lat_fin_igb_jav_scr_bat_jpn_knd_kor_nor_alb_akn_hin_tag_prs_hau_sun_mnd_glc_tsn_ukr_sid_svk_spa_mcd_ben_qcu_rus_pan_pol_swa_heb_dut_anl_bos_mao_ctl_ses_rom_dyu_mly_tha_chh_tml_lda_moo_tur_ger_afr_azi_yor_vie_tig_bem_ewe_fbf	0.547755356258065	1.29434624882366	0.198750621441236
745	amr_hin_swa_ben_chh_gam_amh_rus_azi_uzb_lda_jav_ses_guj_spa_bsq_ukr_sid_akn_cnt_slo_alb_moo_bul_zul_krd_fin_tsn_swt_hun_grk_owc_geo_ita_prs_por_scr_tig_sod_fre_est_xho_bat_dut_mly_jpn_tml_kor_mcd_glc_ewe_cze_tag_eng_wly_mao_mnd_ctl_igb_nor_aeg_lat_afr_svk_ger_qcu_arw_pol_pan_dyu_hau_mol_anl_rom_ind_swe_fbf_bos_bam_sun_tha_heb_knd_yor_cic_aze_lit_urd_tur_ven_vie_mlt_tsw_dgb_bem	-0.162492757509265	-0.38346541476488	0.702249911138393
746	heb_por_bem_spa_tig_gam_wly_urd_azi_uzb_tsn_jav_fbf_grk_fre_bsq_ukr_chh_ses_mnd_ben_alb_zul_nor_igb_bos_hun_swt_yor_fin_arw_amr_geo_prs_bul_eng_guj_sod_owc_lit_est_akn_tag_mol_sun_jpn_knd_kor_svk_pol_dyu_slo_mly_scr_mlt_ind_cnt_pan_dgb_mcd_amh_ctl_krd_swe_cze_qcu_rus_afr_ita_ven_sid_hin_aeg_glc_mao_lat_cic_dut_bam_bat_tha_hau_tml_swa_ewe_tur_ger_rom_aze_tsw_vie_anl_lda_moo_xho	-0.0755690530018909	-0.178077711423888	0.859049269486429
747	amr_rom_bem_krd_mlt_sod_chh_cze_uzb_aze_fbf_mly_tsn_alb_slo_bsq_hin_tig_moo_cnt_lat_ctl_dgb_spa_tsw_afr_est_ses_zul_hun_ben_amh_geo_grk_rus_ger_por_hau_wly_svk_fin_swt_sun_prs_tag_jpn_knd_kor_mol_arw_cic_bul_bat_dut_heb_mao_mnd_swe_bam_bos_owc_ita_guj_mcd_nor_qcu_eng_pol_scr_xho_anl_glc_sid_pan_ind_urd_dyu_fre_igb_jav_tha_aeg_tml_lda_akn_tur_lit_ukr_azi_yor_vie_gam_ewe_ven_swa	0.23129095001898	0.544132241191727	0.587652684155327
748	sod_afr_xho_ukr_amr_owc_anl_ben_azi_aze_tsn_ind_dgb_bul_scr_bsq_svk_chh_tsw_mnd_arw_pan_cic_alb_fbf_mol_fin_ewe_zul_est_lit_amh_geo_urd_spa_grk_dut_aeg_hau_ger_hun_ses_bat_por_mao_jpn_tml_kor_prs_bos_moo_ctl_mly_mcd_wly_jav_cnt_rom_akn_nor_sid_swe_eng_lat_hin_qcu_fre_pol_krd_swa_mlt_slo_heb_rus_sun_ita_igb_cze_swt_tag_tha_gam_knd_bam_yor_tur_glc_guj_uzb_dyu_vie_tig_lda_bem_ven	-0.367665626739348	-0.871536954928533	0.385705402857546
749	sid_ctl_cic_mol_heb_chh_amh_eng_aze_uzb_tsw_mao_bem_scr_dut_bsq_slo_aeg_ewe_cnt_urd_pan_swt_nor_igb_afr_hun_yor_lda_est_por_wly_geo_ben_fre_ukr_svk_amr_anl_arw_fin_swa_mly_cze_jav_jpn_knd_kor_lat_mcd_xho_alb_bat_ger_tig_ind_mnd_spa_ses_hin_owc_rus_krd_lit_ita_qcu_glc_pol_guj_akn_hau_prs_gam_swe_sun_grk_fbf_bul_dgb_tag_tha_mlt_tml_bam_dyu_tur_rom_bos_azi_zul_vie_sod_moo_ven_tsn	-0.50553402896233	-1.2035203764749	0.231829613765345
750	aeg_alb_dyu_grk_sod_amh_mlt_glc_uzb_aze_swt_mly_tsn_fre_mcd_bsq_pol_hau_akn_mnd_swe_rom_ses_scr_bam_por_hun_xho_lda_est_svk_wly_geo_ctl_pan_slo_eng_amr_heb_urd_fin_ven_bat_hin_sun_jpn_tml_kor_afr_dut_igb_lat_mao_arw_sid_tag_cnt_spa_tsw_prs_tig_ita_guj_mol_nor_qcu_bos_ben_krd_dgb_anl_cze_gam_rus_ind_lit_fbf_bul_cic_jav_tha_chh_knd_zul_yor_tur_ukr_ger_azi_swa_vie_owc_ewe_bem_moo	-0.564179166854782	-1.34741274529097	0.181120955572133
751	amh_ita_tsw_lit_amr_owc_tig_rom_tur_uzb_lda_mao_ses_alb_urd_bsq_afr_sod_bam_cnt_prs_mcd_moo_ger_dyu_slo_fin_akn_dgb_hun_mol_anl_geo_por_cze_swe_ctl_chh_heb_bul_est_tsn_tag_krd_mly_jpn_knd_kor_arw_pan_bem_lat_jav_spa_hau_sun_mnd_eng_ven_guj_wly_dut_grk_hin_bos_qcu_ben_scr_svk_fbf_sid_pol_mlt_ukr_bat_glc_swa_fre_yor_ind_tha_aeg_tml_ewe_igb_azi_nor_rus_aze_zul_vie_gam_cic_swt_xho	-0.658917513868539	-1.58038761755263	0.117413409327993
752	gam_por_ses_ita_amr_owc_chh_glc_uzb_azi_ewe_jav_dgb_guj_alb_bsq_mcd_aeg_yor_mnd_ukr_swe_igb_lat_akn_ger_est_swa_swt_fin_ctl_amh_geo_krd_spa_cze_pan_mlt_heb_scr_hun_tsn_mly_hin_mao_jpn_tml_kor_ben_dut_zul_prs_bat_bul_hau_ind_cnt_rus_moo_nor_tig_eng_grk_lit_urd_qcu_rom_mol_afr_bam_sid_pol_anl_bos_tag_fre_dyu_svk_lda_sun_tha_wly_knd_cic_tsw_aze_slo_arw_tur_xho_vie_sod_bem_ven_fbf	0.283775572218406	0.667619512194954	0.506029838570414
753	amh_ben_fbf_mol_anl_chh_tig_afr_azi_tur_igb_jav_swa_pan_alb_bsq_cze_owc_zul_cnt_nor_ger_xho_dut_moo_prs_fin_cic_tsn_hun_arw_gam_geo_ukr_rom_glc_eng_hau_wly_ctl_est_bem_bat_swe_mao_jpn_knd_kor_spa_urd_lda_lit_sun_fre_aeg_ind_mnd_lat_ven_pol_heb_rus_slo_hin_scr_qcu_svk_mcd_guj_yor_sod_grk_sid_bul_mly_ita_tsw_bos_ewe_tag_tha_amr_tml_dgb_swt_uzb_krd_por_aze_dyu_vie_mlt_ses_bam_akn	0.465698142086015	1.09952762837797	0.274376134949769
754	amh_ukr_bem_ger_hau_heb_gam_urd_uzb_aze_swt_mao_lda_svk_bos_bsq_swe_wly_ewe_cnt_afr_eng_dgb_lit_tsw_fre_est_xho_cic_hun_slo_sid_geo_pan_cze_pol_scr_anl_chh_mcd_fin_igb_ind_rom_mly_jpn_tml_kor_spa_grk_dyu_lat_tag_por_mlt_bat_mnd_nor_akn_bul_aeg_guj_glc_hin_ctl_qcu_rus_krd_mol_ses_amr_prs_tig_alb_jav_ita_zul_arw_bam_sun_tha_owc_knd_moo_fbf_tur_ben_dut_azi_tsn_vie_sod_swa_yor_ven	0.979535973006861	2.36045029492298	0.0203417019737422
755	gam_pol_fbf_rus_mlt_chh_tig_por_azi_tur_dyu_jav_ses_alb_nor_bsq_pan_owc_moo_mnd_swe_lat_ewe_ben_cic_fre_est_bem_tsn_hun_lit_hau_geo_urd_glc_slo_grk_sid_aeg_afr_fin_lda_mly_hin_bat_jpn_tml_kor_prs_ctl_swt_ukr_sun_mcd_sod_ind_cnt_rom_bam_krd_wly_cze_arw_scr_spa_qcu_bos_ita_dut_tsw_amh_ger_heb_eng_mao_guj_ven_bul_zul_tag_tha_amr_knd_xho_igb_uzb_mol_svk_aze_akn_vie_anl_yor_dgb_swa	-0.398862979259339	-0.946369292741138	0.346412715699006
756	hau_arw_yor_krd_owc_gam_anl_svk_aze_uzb_swt_mao_cic_eng_rus_bsq_alb_aeg_swa_mnd_ukr_ger_dyu_bul_zul_ben_fin_tsw_bem_est_lit_sid_geo_mol_grk_cze_pol_wly_chh_nor_hun_lda_mly_glc_sun_jpn_tml_kor_scr_guj_akn_afr_tag_ita_amh_jav_cnt_bos_tsn_urd_amr_slo_spa_por_dut_qcu_fre_pan_prs_dgb_mlt_hin_tig_lat_ind_swe_ses_mcd_ven_bat_tha_heb_knd_fbf_igb_azi_rom_ctl_tur_ewe_vie_sod_moo_bam_xho	0.138887038972985	0.32688903342465	0.744486402212163
757	sod_afr_swa_guj_aeg_chh_heb_nor_azi_tur_moo_sun_bem_eng_spa_bsq_glc_anl_zul_cnt_ger_ctl_dgb_rom_tsn_cze_hun_akn_dyu_fin_ita_amr_geo_rus_por_swe_ukr_gam_owc_mol_est_swt_bat_grk_mly_jpn_tml_kor_prs_arw_xho_bos_tag_lit_mlt_jav_mnd_fre_yor_ben_hau_mcd_dut_bul_hin_qcu_slo_krd_alb_cic_tig_svk_sid_scr_mao_urd_igb_pan_bam_ind_tha_wly_knd_lda_fbf_uzb_pol_lat_aze_tsw_vie_amh_ven_ses_ewe	0.356360818746459	0.839921071767116	0.4031067225166
758	mlt_ben_moo_ita_owc_tig_chh_guj_tur_aze_yor_tag_dyu_pan_bos_bsq_krd_gam_ses_cnt_urd_nor_bam_pol_igb_scr_est_ewe_fbf_fin_por_hau_geo_prs_glc_rom_lit_sid_amr_ukr_hun_swt_mao_eng_ind_jpn_tml_kor_swe_grk_akn_hin_sun_rus_heb_bat_mnd_dut_zul_bul_anl_ctl_slo_afr_fre_qcu_spa_mcd_arw_cic_wly_cze_amh_svk_jav_lat_swa_alb_tsw_mly_tha_aeg_knd_tsn_bem_uzb_mol_ger_azi_xho_vie_sod_ven_lda_dgb	-0.555470452080701	-1.32519012182136	0.18835465988066
759	tig_bul_yor_svk_mlt_hau_anl_urd_uzb_azi_dyu_jav_swa_slo_lit_bsq_guj_wly_tsn_cnt_fre_rom_igb_pol_dgb_mcd_hun_ven_bam_fin_bos_owc_geo_por_pan_swe_mol_amh_heb_ctl_est_xho_bat_ben_tag_jpn_tml_kor_grk_krd_moo_hin_mao_scr_aeg_sun_mnd_ita_lda_afr_amr_arw_dut_lat_spa_qcu_ger_ukr_eng_fbf_sid_rus_chh_alb_mly_glc_ses_prs_tsw_ind_tha_gam_knd_zul_akn_tur_cze_nor_aze_ewe_vie_sod_cic_bem_swt	-0.203831256921819	-0.481295288485976	0.631437158849348
760	amr_urd_cic_arw_amh_hau_aeg_eng_tur_azi_swa_bat_dgb_bos_hin_bsq_mol_wly_moo_mnd_cze_svk_akn_pol_ewe_alb_est_bam_ven_hun_guj_chh_geo_spa_ben_ukr_nor_sid_heb_prs_fin_lda_ind_dut_jav_jpn_tml_kor_fre_afr_dyu_swe_sun_mcd_owc_mao_cnt_ctl_tsn_glc_gam_pan_grk_slo_scr_qcu_rus_bul_lit_swt_sod_ger_anl_ita_tag_krd_xho_por_yor_mly_tha_tig_knd_bem_igb_aze_rom_lat_uzb_fbf_vie_mlt_ses_tsw_zul	-0.856063268687465	-2.07038782841475	0.0411878489613196
761	heb_ben_tsw_eng_wly_hau_sid_bos_tur_uzb_ewe_jav_ses_lat_svk_bsq_pan_amh_moo_mnd_rom_pol_swa_ita_yor_dut_hun_bem_akn_est_hin_amr_geo_afr_rus_grk_ctl_owc_mlt_lit_fin_zul_ind_scr_tag_jpn_tml_kor_arw_guj_lda_cze_mly_prs_gam_mao_cnt_ukr_dyu_alb_chh_fre_ger_mol_spa_qcu_glc_mcd_urd_tsn_sod_nor_tig_bul_sun_swe_xho_slo_igb_bat_tha_anl_knd_bam_swt_azi_krd_por_aze_ven_vie_aeg_dgb_cic_fbf	-1.45768324794629	-3.688145005604	0.000380046764288051
762	amr_arw_yor_ger_hau_gam_owc_ben_uzb_azi_dgb_mao_moo_por_guj_bsq_mol_mlt_ewe_mnd_pan_krd_swt_rus_swa_hin_est_xho_akn_hun_ctl_sod_geo_ita_svk_scr_eng_amh_chh_dut_fin_lda_jav_bos_ind_jpn_tml_kor_lit_urd_fbf_spa_bat_lat_aeg_mly_cnt_fre_igb_grk_wly_glc_swe_ukr_nor_qcu_afr_pol_alb_bam_tig_bul_anl_slo_tag_mcd_dyu_rom_cic_sun_tha_sid_knd_bem_tsn_aze_cze_prs_tur_ses_vie_heb_tsw_ven_zul	0.388148531658819	0.9132528999148	0.3634710611869
763	wly_slo_fbf_glc_hau_mlt_gam_mol_tur_aze_lda_mao_swt_hin_swe_bsq_mcd_tig_bam_cnt_ger_bos_bem_dut_cic_arw_hun_ven_tsw_est_lit_amh_geo_por_guj_fre_grk_sod_anl_rus_fin_dgb_bat_ukr_mly_jpn_tml_kor_bul_prs_yor_afr_tag_krd_amr_ind_mnd_eng_igb_pol_aeg_svk_lat_ben_cze_qcu_alb_nor_pan_swa_chh_urd_heb_rom_jav_scr_moo_spa_xho_sun_tha_sid_knd_akn_tsn_uzb_ita_ctl_azi_dyu_vie_owc_ewe_zul_ses	0.309894564738273	0.729754150095732	0.467374591514918
764	aeg_pol_swt_bul_amh_hau_wly_swe_azi_uzb_igb_mly_fbf_eng_pan_bsq_ctl_tig_ewe_cnt_alb_cze_dyu_urd_bam_spa_fin_tsn_akn_est_prs_anl_geo_nor_krd_slo_glc_owc_amr_scr_hun_cic_ind_ben_jav_jpn_tml_kor_guj_por_xho_grk_mao_ger_heb_sun_mnd_lat_moo_rom_mlt_hin_ukr_ita_bos_qcu_lit_mol_fre_zul_gam_afr_chh_mcd_bat_svk_tsw_arw_lda_tag_tha_sid_knd_dgb_swa_tur_dut_rus_aze_ven_vie_sod_bem_ses_yor	-0.373394215168402	-0.885462214689331	0.378191141813552
765	mlt_afr_bem_eng_wly_heb_hau_mol_uzb_tur_dgb_mly_xho_arw_alb_bsq_spa_sod_ewe_mnd_pol_scr_lda_fre_cic_guj_hun_yor_ven_fin_mcd_amh_geo_urd_por_cze_ben_amr_chh_hin_est_igb_ind_rom_mao_jpn_knd_kor_grk_ita_tsw_slo_sun_glc_owc_bat_cnt_rus_swt_lat_anl_ger_swe_ctl_nor_qcu_ukr_bos_lit_tsn_sid_krd_tig_svk_tag_pan_bam_dut_zul_jav_tha_aeg_tml_ses_akn_aze_prs_bul_azi_swa_vie_gam_dyu_moo_fbf	-0.20896516324624	-0.493239024284243	0.623006417534497
766	tig_rus_zul_cze_amr_amh_anl_bos_azi_uzb_ewe_jav_bam_alb_ita_bsq_scr_owc_bem_cnt_mcd_dut_swt_swe_dgb_ger_hun_igb_ses_est_prs_aeg_geo_mol_lit_lat_fre_chh_sod_nor_fin_tsn_tag_arw_mly_jpn_tml_kor_ukr_pan_cic_urd_ind_grk_gam_sun_mnd_ben_akn_afr_sid_glc_pol_krd_por_qcu_eng_bul_guj_tsw_heb_spa_hau_rom_bat_hin_moo_slo_xho_mao_tha_wly_knd_fbf_ven_aze_ctl_svk_tur_yor_vie_mlt_swa_dyu_lda	-0.686857571916442	-1.64612761660952	0.103112988155257
767	heb_arw_bem_fre_hau_wly_gam_guj_tur_uzb_swt_mao_lda_svk_mol_bsq_ger_amh_igb_mnd_hin_spa_moo_ita_fbf_ukr_fin_tsw_swa_hun_ctl_chh_geo_lit_urd_nor_rom_sid_amr_slo_est_bam_bat_afr_jav_jpn_tml_kor_glc_alb_tsn_mcd_mly_krd_anl_sun_cnt_prs_akn_pan_sod_pol_dut_bul_lat_qcu_scr_swe_grk_ses_mlt_por_aeg_bos_tag_cze_xho_rus_zul_ind_tha_tig_knd_dyu_ven_aze_ben_eng_azi_ewe_vie_owc_yor_dgb_cic	0.822176675079419	1.95778980570009	0.053252143135397
768	aeg_glc_yor_swe_gam_sid_anl_ben_azi_tur_fbf_jav_cic_rus_ita_bsq_krd_mlt_ewe_mnd_spa_slo_tsn_scr_swa_dut_hun_bam_akn_fin_cze_chh_geo_ctl_bos_mol_bul_sod_tig_ukr_est_bem_ind_ger_mly_jpn_knd_kor_rom_prs_zul_lit_mao_guj_owc_tag_cnt_arw_swt_pol_hau_eng_urd_fre_grk_qcu_alb_nor_svk_moo_heb_por_amr_hin_bat_pan_igb_mcd_tsw_sun_tha_wly_tml_xho_dgb_uzb_afr_lat_aze_ses_vie_amh_dyu_ven_lda	-0.109313933874972	-0.257788911330452	0.797139399317795
769	owc_urd_ses_swe_tig_hau_wly_ben_aze_tur_swa_mly_lda_nor_pol_bsq_fre_gam_ven_mnd_krd_rom_fbf_mol_tsn_cze_fin_akn_cic_est_grk_anl_geo_hin_rus_slo_guj_heb_chh_pan_hun_igb_sun_scr_ind_jpn_tml_kor_lit_bul_dyu_alb_tag_ger_sid_bat_cnt_por_zul_dut_amh_afr_mcd_arw_eng_qcu_lat_svk_glc_ewe_aeg_bos_mlt_ctl_jav_prs_moo_ita_bem_mao_tha_amr_knd_yor_dgb_azi_spa_ukr_uzb_xho_vie_sod_swt_tsw_bam	0.00889177837878122	0.0209774100132565	0.983308617906777
770	chh_afr_swt_cze_sid_hau_anl_ita_azi_uzb_cic_ind_tsn_prs_rus_bsq_ukr_sod_ses_mnd_pan_hin_yor_svk_bam_dut_hun_igb_xho_est_bul_aeg_geo_ben_alb_ctl_swe_wly_amh_slo_fin_moo_mao_arw_tag_jpn_tml_kor_rom_bos_dyu_ger_mly_nor_mlt_jav_cnt_eng_ewe_lat_owc_spa_guj_lit_fre_qcu_mol_pol_scr_swa_gam_por_heb_urd_sun_glc_akn_grk_fbf_bat_tha_amr_knd_bem_tsw_aze_mcd_krd_tur_ven_vie_tig_lda_zul_dgb	-0.305882182860354	-0.723566201001272	0.471148162704621
771	heb_urd_zul_fre_mlt_amr_amh_eng_azi_aze_tsw_jav_swa_pol_prs_bsq_nor_tig_dyu_cnt_svk_krd_ses_dut_cic_rus_fin_tsn_swt_hun_ben_aeg_geo_scr_por_mcd_swe_owc_sod_guj_est_bem_ind_mol_sun_jpn_knd_kor_ctl_bul_akn_bos_bat_pan_chh_tag_mnd_hin_bam_rom_sid_slo_arw_ita_cze_qcu_ger_alb_spa_ewe_anl_glc_hau_lit_mly_grk_igb_lat_ven_mao_tha_wly_tml_dgb_fbf_tur_afr_ukr_uzb_yor_vie_gam_moo_lda_xho	-0.0591550474501363	-0.139381273139581	0.889450267126988
772	gam_prs_bem_lit_aeg_sid_chh_swe_uzb_tur_ewe_jav_lda_grk_guj_bsq_nor_mlt_ses_mnd_arw_pol_swt_ben_dyu_bos_fin_yor_zul_hun_mcd_owc_geo_pan_fre_lat_mol_heb_tig_ukr_est_akn_bat_rom_mly_jpn_tml_kor_rus_krd_moo_ger_tag_afr_amh_ind_cnt_ita_dgb_alb_amr_urd_scr_dut_svk_qcu_glc_por_slo_cic_wly_bul_hau_eng_sun_ctl_tsn_hin_tsw_mao_tha_anl_knd_swa_fbf_aze_spa_cze_azi_bam_vie_sod_igb_ven_xho	-0.155997991540994	-0.368593930203659	0.713268162136614
773	heb_alb_moo_afr_amr_mlt_hau_urd_aze_uzb_ewe_ind_dgb_pan_krd_bsq_cze_gam_swt_cnt_lat_nor_yor_rus_bam_mol_fin_swa_ses_hun_eng_aeg_geo_hin_swe_mcd_spa_sid_sod_por_est_tsw_sun_ben_mao_jpn_tml_kor_bos_ctl_bem_prs_bat_glc_wly_jav_mnd_svk_dyu_pol_amh_grk_slo_fre_guj_qcu_arw_rom_scr_igb_tig_bul_anl_ger_tag_ita_zul_dut_ven_mly_tha_owc_knd_lda_akn_tur_lit_ukr_azi_xho_vie_chh_tsn_cic_fbf	-0.349144302224385	-0.827028410892115	0.410337933764565
774	mlt_lat_lda_arw_amr_chh_sod_bul_azi_aze_cic_bat_ses_scr_rom_bsq_rus_hau_fbf_cnt_mcd_eng_ewe_por_tsn_prs_est_ven_zul_fin_lit_gam_geo_grk_alb_spa_mol_heb_sid_cze_hun_swa_jav_ukr_sun_jpn_tml_kor_svk_urd_bam_pan_mao_bos_owc_tag_mnd_dut_igb_fre_wly_hin_ita_ben_krd_qcu_pol_swe_glc_dyu_aeg_afr_tig_ctl_ind_slo_yor_guj_swt_mly_tha_amh_knd_xho_moo_tur_nor_ger_uzb_bem_vie_anl_akn_dgb_tsw	-0.478074335296505	-1.13650611287958	0.25866485820146
775	sid_prs_moo_pan_gam_sod_aeg_bul_tur_azi_swa_mao_ses_scr_afr_bsq_eng_hau_tsw_mnd_swe_arw_bem_mcd_igb_hin_hun_xho_swt_est_krd_heb_geo_ukr_cze_grk_ctl_chh_tig_guj_fin_bam_ind_spa_mly_jpn_knd_kor_glc_rom_dgb_por_jav_lit_owc_bat_cnt_rus_yor_fre_mlt_ita_mol_pol_dut_qcu_alb_bos_ben_ewe_amh_ger_anl_svk_tag_slo_akn_urd_dyu_sun_tha_wly_tml_fbf_lda_aze_nor_lat_uzb_tsn_vie_amr_cic_ven_zul	0.0725249835853028	0.170696371052745	0.864833336914781
776	wly_fre_moo_rus_amr_heb_sod_ita_azi_tur_dgb_mly_ewe_por_svk_bsq_spa_mlt_ses_mnd_afr_slo_dyu_krd_yor_ctl_hun_tsn_xho_fin_glc_owc_geo_arw_hin_guj_rom_gam_hau_ukr_est_swa_ind_cze_jav_jpn_knd_kor_grk_swe_bem_mol_bat_scr_tig_sun_cnt_alb_tsw_dut_sid_bul_eng_urd_lat_qcu_lit_nor_ben_cic_anl_pan_amh_pol_tag_ger_zul_bos_bam_mao_tha_chh_tml_fbf_ven_aze_mcd_prs_uzb_akn_vie_aeg_igb_swt_lda	0.144327358340115	0.339781518588711	0.734787246234454
777	hau_svk_swt_bos_tig_sod_heb_glc_tur_uzb_dgb_sun_ven_swe_prs_bsq_slo_owc_ewe_mnd_eng_ctl_bem_pan_dyu_ben_fin_ses_fbf_est_ger_wly_geo_ukr_ita_hin_krd_aeg_anl_por_hun_yor_mly_dut_ind_jpn_knd_kor_spa_urd_akn_lat_tag_bul_chh_jav_cnt_scr_lda_fre_amh_afr_mol_pol_lit_qcu_rus_grk_arw_cic_sid_guj_gam_mcd_bat_cze_tsw_rom_xho_mao_tha_amr_tml_tsn_bam_aze_alb_nor_azi_zul_vie_mlt_igb_swa_moo	-0.862251175191756	-2.08198520896322	0.0400905572781858
778	tig_hin_ven_guj_wly_mlt_gam_rus_tur_aze_fbf_jav_cic_mol_eng_bsq_lit_heb_zul_mnd_ger_dut_lda_svk_moo_ben_hun_xho_bam_fin_arw_hau_geo_nor_rom_afr_bos_sod_amh_prs_est_bem_mly_swe_ind_jpn_knd_kor_alb_ukr_tsn_spa_sun_ctl_anl_bat_cnt_krd_swt_urd_owc_bul_pan_slo_cze_qcu_grk_por_glc_dgb_chh_pol_sid_lat_mao_ita_akn_mcd_dyu_tag_tha_amr_tml_ewe_yor_azi_fre_scr_uzb_swa_vie_aeg_tsw_ses_igb	-0.532711669732402	-1.26868285646365	0.207720552850434
779	amh_ita_swt_glc_tig_hau_chh_eng_tur_uzb_dyu_bat_yor_rus_urd_bsq_pol_sod_fbf_cnt_bos_afr_ses_svk_zul_krd_est_bem_ven_hun_ukr_aeg_geo_por_prs_nor_pan_amr_owc_ger_fin_lda_mao_cze_mly_jpn_knd_kor_guj_swe_akn_mcd_jav_alb_mlt_sun_mnd_ben_tsn_lit_gam_scr_rom_bul_lat_qcu_mol_fre_ctl_dgb_wly_slo_heb_grk_tag_hin_ewe_spa_xho_ind_tha_sid_tml_igb_tsw_azi_arw_dut_aze_bam_vie_anl_cic_swa_moo	-0.35293638287614	-0.837267944846656	0.404588429971315
780	amr_cze_fbf_scr_hau_aeg_owc_afr_uzb_azi_moo_ind_yor_bos_hin_bsq_mol_wly_igb_mnd_grk_ukr_swa_urd_ven_por_fin_lda_zul_est_pol_amh_geo_rus_fre_ger_nor_sod_gam_arw_hun_dgb_mly_eng_bat_jpn_knd_kor_slo_svk_xho_ctl_mao_glc_tig_tag_cnt_guj_akn_swe_sid_bul_pan_krd_lat_qcu_rom_ita_mcd_swt_mlt_alb_anl_ben_jav_prs_tsw_dut_ewe_sun_tha_chh_tml_dyu_bam_aze_spa_lit_tur_ses_vie_heb_tsn_bem_cic	0.372034296592861	0.876668126258684	0.382925832571068
781	chh_alb_ses_krd_amh_sod_amr_bul_aze_azi_zul_sun_xho_spa_lit_bsq_prs_wly_swt_cnt_hin_urd_dgb_eng_tsw_mcd_fin_cic_ewe_hun_glc_aeg_geo_pol_dut_ita_bos_tig_hau_scr_est_swa_bat_arw_tag_jpn_tml_kor_por_rus_lda_guj_mly_svk_gam_mao_mnd_grk_igb_fre_owc_ben_ger_nor_mol_qcu_ukr_slo_ctl_tsn_heb_lat_mlt_cze_jav_afr_ven_swe_fbf_ind_tha_sid_knd_yor_bem_tur_rom_pan_uzb_moo_vie_anl_bam_dyu_akn	-0.329552325231505	-0.781718971319514	0.436365392975126
782	sid_grk_moo_arw_hau_tig_owc_cze_uzb_aze_swt_tag_dyu_fre_scr_bsq_krd_wly_akn_cnt_urd_ctl_fbf_lit_ses_afr_est_ven_swa_hun_eng_gam_geo_alb_pol_rus_mol_chh_sod_por_fin_bem_bat_ben_sun_jpn_tml_kor_hin_mcd_tsw_rom_mly_ukr_amr_ind_mnd_swe_zul_pan_heb_ita_lat_dut_bul_qcu_prs_glc_ger_ewe_amh_svk_mlt_bos_mao_nor_cic_slo_tsn_jav_tha_anl_knd_dgb_bam_azi_spa_guj_tur_lda_vie_aeg_yor_igb_xho	0.253436943190261	0.596250548642531	0.552456403822985
783	owc_grk_ses_nor_sod_wly_sid_scr_azi_aze_tsn_ind_cic_bos_mol_bsq_pol_mlt_ven_mnd_eng_lat_dyu_hin_moo_prs_est_yor_tsw_fin_slo_gam_geo_krd_svk_ger_afr_aeg_heb_mcd_hun_ewe_mao_bul_bat_jpn_tml_kor_pan_por_zul_lit_jav_spa_tig_sun_cnt_ctl_lda_fre_anl_alb_urd_arw_cze_qcu_rus_swe_ben_bam_chh_ukr_amr_ita_tag_guj_igb_rom_akn_mly_tha_amh_knd_swa_bem_uzb_glc_dut_tur_fbf_vie_hau_xho_swt_dgb	-0.173847208829729	-0.410382639949672	0.682469197139863
784	amh_urd_dgb_dut_sod_heb_wly_ger_uzb_azi_tsw_sun_swt_mol_lit_bsq_bul_gam_cic_cnt_pol_krd_akn_slo_igb_arw_fin_tsn_dyu_hun_fre_chh_geo_svk_guj_grk_ctl_amr_sid_scr_est_ses_bat_nor_mly_jpn_knd_kor_alb_bos_xho_rom_tag_spa_owc_mao_mnd_eng_ven_ukr_tig_cze_prs_mcd_rus_qcu_hin_lat_glc_bem_anl_ita_aeg_ben_ind_swe_swa_pan_yor_jav_tha_hau_tml_fbf_bam_aze_por_afr_tur_ewe_vie_mlt_lda_zul_moo	0.703598670195559	1.67556334171065	0.0971829420757773
785	sid_afr_swt_ukr_owc_chh_aeg_ben_azi_uzb_bam_jav_tsw_scr_swe_bsq_lit_amh_zul_mnd_mcd_rom_cic_nor_xho_krd_est_fbf_ewe_hun_ita_sod_geo_dut_glc_urd_ctl_tig_hau_bul_fin_ses_sun_fre_bat_jpn_tml_kor_ger_slo_yor_por_ind_svk_anl_mao_cnt_guj_dgb_rus_mlt_bos_pol_eng_prs_qcu_alb_lat_cze_moo_amr_grk_heb_arw_mly_mol_tsn_pan_lda_tag_tha_wly_knd_bem_ven_tur_hin_spa_aze_swa_vie_gam_igb_akn_dyu	0.458832078405509	1.08441169892188	0.280985532743972
786	mlt_ukr_ses_nor_owc_wly_heb_urd_azi_aze_swt_jav_igb_mcd_rom_bsq_ita_tig_dgb_cnt_swe_ger_yor_dut_moo_guj_fin_dyu_bem_hun_rus_gam_geo_krd_arw_ctl_cze_chh_aeg_glc_est_cic_tag_pol_mly_jpn_knd_kor_eng_grk_fbf_ben_bat_alb_hau_mao_mnd_por_tsn_pan_amh_svk_afr_hin_lit_qcu_bul_scr_lat_akn_sod_fre_anl_slo_ind_spa_zul_prs_lda_sun_tha_sid_tml_tsw_xho_uzb_mol_bos_tur_bam_vie_amr_ewe_ven_swa	0.479916964737089	1.13398484334541	0.25971553525987
787	anl_rom_ven_pan_sid_wly_tig_fre_tur_uzb_yor_tag_tsw_mol_urd_bsq_eng_aeg_bam_mnd_ita_afr_zul_ger_dgb_pol_est_swt_moo_hun_mcd_chh_geo_guj_ukr_krd_alb_mlt_gam_glc_fin_tsn_jav_bos_mao_jpn_tml_kor_slo_bul_akn_lit_mly_hin_hau_bat_cnt_nor_ewe_rus_amh_cze_arw_ctl_lat_qcu_grk_ben_por_cic_owc_dut_sod_prs_ind_spa_igb_swe_dyu_sun_tha_heb_knd_xho_bem_azi_scr_svk_aze_fbf_vie_amr_lda_ses_swa	-0.766001745590127	-1.84133788027592	0.0687598248492342
788	amh_swe_swa_scr_hau_gam_chh_bos_aze_azi_bam_ind_dyu_lat_rus_bsq_eng_sid_xho_cnt_ger_hin_ses_dut_tsn_ctl_hun_fbf_tsw_est_krd_mlt_geo_spa_bul_por_slo_tig_sod_ukr_fin_moo_jav_prs_mly_jpn_tml_kor_arw_mcd_ewe_cze_bat_nor_owc_mao_mnd_guj_lda_pol_aeg_ben_fre_urd_svk_qcu_mol_pan_afr_akn_heb_glc_amr_lit_sun_rom_zul_grk_yor_tag_tha_anl_knd_swt_igb_tur_alb_ita_uzb_cic_vie_wly_dgb_ven_bem	0.549035224323214	1.29919078366296	0.197090120656062
789	mlt_urd_tsw_ben_gam_hau_sid_bul_uzb_aze_swt_jav_xho_mol_rom_bsq_mcd_owc_ses_cnt_krd_bos_zul_ukr_swa_spa_hun_igb_tsn_est_scr_sod_geo_eng_lit_cze_pan_amh_heb_lat_fin_bam_sun_prs_mly_jpn_knd_kor_ctl_swe_cic_arw_ind_svk_wly_tag_mnd_ita_ven_ger_anl_alb_fre_grk_nor_qcu_dut_afr_por_lda_aeg_guj_amr_pol_mao_glc_akn_rus_moo_bat_tha_tig_tml_ewe_dgb_tur_slo_hin_azi_bem_vie_chh_dyu_fbf_yor	0.370722625403269	0.875928210105546	0.383325875985655
790	gam_ukr_xho_slo_owc_sod_heb_arw_azi_tur_yor_jav_tsn_scr_por_bsq_rom_amr_fbf_cnt_lat_alb_lda_fre_igb_mol_fin_dgb_dyu_hun_pan_hau_geo_ben_bul_rus_afr_aeg_wly_prs_est_akn_mly_ctl_sun_jpn_tml_kor_ger_grk_bem_bos_mao_guj_anl_bat_mnd_krd_ses_lit_sid_mcd_hin_urd_spa_qcu_cze_nor_swe_swa_mlt_ita_tig_pol_tag_svk_moo_dut_bam_ind_tha_amh_knd_ven_tsw_aze_glc_eng_uzb_ewe_vie_chh_swt_zul_cic	0.0532560286592471	0.125711168849092	0.900231923595745
791	gam_rus_swt_grk_heb_owc_anl_ita_aze_tur_tsn_ind_zul_guj_fre_bsq_swe_sid_bam_cnt_mcd_ger_ven_pol_bem_pan_fin_ewe_yor_est_afr_sod_geo_cze_lat_bul_por_wly_amr_krd_hun_lda_mly_ukr_bat_jpn_tml_kor_prs_ctl_xho_glc_tag_bos_aeg_mao_mnd_urd_cic_arw_hau_spa_dut_alb_mol_qcu_hin_scr_eng_dgb_mlt_lit_chh_ben_jav_nor_swa_svk_igb_sun_tha_amh_knd_dyu_fbf_azi_rom_slo_uzb_ses_vie_tig_akn_tsw_moo	0.653021215506828	1.54899839774336	0.124778528304166
792	heb_alb_xho_swe_chh_sid_hau_prs_uzb_tur_ewe_ind_akn_dut_scr_bsq_afr_wly_yor_cnt_urd_krd_ven_bos_tsn_ctl_fin_swa_bem_est_cze_aeg_geo_rus_mol_pan_ben_amr_anl_arw_hun_tsw_mao_mcd_mly_jpn_knd_kor_hin_guj_fbf_grk_bat_nor_amh_sun_mnd_ger_lda_spa_owc_lit_por_ita_svk_qcu_ukr_slo_eng_cic_tig_rom_mlt_pol_tag_bul_moo_lat_igb_jav_tha_sod_tml_dyu_dgb_azi_glc_fre_aze_ses_vie_gam_zul_bam_swt	-0.552663414864013	-1.31842292088027	0.190599920579378
793	chh_rus_bem_arw_sod_mlt_aeg_mcd_uzb_aze_zul_bat_tsw_alb_bos_bsq_spa_owc_lda_mnd_lat_grk_xho_eng_ewe_fre_est_dgb_yor_hun_ita_gam_geo_glc_hin_lit_pan_hau_anl_ger_fin_fbf_mly_krd_mao_jpn_tml_kor_pol_rom_tsn_swe_sun_slo_sid_jav_cnt_ben_akn_urd_amh_ukr_afr_por_ctl_qcu_nor_prs_dut_swa_wly_guj_heb_scr_tag_mol_ven_bul_cic_ind_tha_tig_knd_ses_bam_tur_cze_svk_azi_moo_vie_amr_dyu_swt_igb	-0.326043623702754	-0.77113583813741	0.442581243799061
794	amh_eng_dyu_lat_wly_tig_amr_rom_uzb_aze_igb_sun_lda_pan_krd_bsq_mol_hau_dgb_cnt_ben_alb_bam_bul_bem_spa_est_tsn_ven_hun_glc_chh_geo_hin_slo_por_afr_gam_sod_guj_fin_xho_jav_prs_bat_jpn_knd_kor_mcd_swe_ewe_rus_tag_ctl_heb_mly_mnd_cze_akn_ita_anl_bos_grk_nor_arw_qcu_ger_fre_lit_cic_sid_dut_aeg_svk_ind_ukr_moo_pol_zul_mao_tha_mlt_tml_tsw_swt_tur_urd_scr_azi_ses_vie_owc_swa_yor_fbf	0.0705197648867368	0.165960613754382	0.868548207585997
795	sod_pol_bem_pan_gam_hau_amh_glc_uzb_tur_ewe_ind_tsw_mcd_arw_bsq_mol_wly_dgb_cnt_ita_swe_yor_grk_fbf_scr_est_dyu_tsn_fin_por_tig_geo_alb_urd_lit_lat_mlt_heb_svk_hun_swa_mly_nor_mao_jpn_tml_kor_slo_guj_zul_ctl_tag_eng_anl_sun_mnd_spa_ses_ben_aeg_bos_ukr_krd_rus_qcu_bul_fre_prs_akn_sid_ger_owc_hin_bat_afr_cic_dut_xho_jav_tha_amr_knd_bam_moo_aze_cze_rom_azi_ven_vie_chh_igb_lda_swt	-0.289485937636042	-0.684961753728303	0.495071703462062
796	amh_alb_bam_ben_anl_tig_mlt_bos_aze_tur_igb_tag_dyu_ukr_pan_bsq_por_gam_ewe_cnt_lat_ita_lda_ctl_ses_hin_hun_bem_moo_est_bul_hau_geo_guj_cze_mol_scr_aeg_owc_rom_fin_yor_jav_lit_bat_jpn_tml_kor_krd_dut_fbf_urd_mly_slo_wly_mao_mnd_svk_ven_afr_sod_grk_ger_swe_spa_qcu_pol_rus_arw_tsw_amr_mcd_chh_prs_sun_nor_dgb_eng_tsn_ind_tha_heb_knd_zul_xho_uzb_glc_fre_azi_akn_vie_sid_swt_cic_swa	-0.203520116516806	-0.481453242621711	0.631325341751304
797	aeg_scr_fbf_eng_sid_hau_owc_mol_uzb_tur_dyu_bat_bam_swe_krd_bsq_svk_wly_tsn_mnd_spa_ben_bem_lat_akn_ctl_hun_cic_lda_fin_bul_mlt_geo_bos_guj_fre_mcd_amr_chh_glc_est_zul_tag_ukr_sun_jpn_tml_kor_ita_dut_dgb_por_jav_rus_anl_mly_cnt_prs_swt_grk_tig_cze_nor_urd_lit_qcu_ger_afr_rom_moo_sod_alb_amh_arw_ind_pol_ses_pan_ven_mao_tha_heb_knd_ewe_igb_aze_slo_hin_azi_tsw_vie_gam_yor_swa_xho	-0.252290055940447	-0.596268291066495	0.552444603255529
798	sod_ben_yor_eng_aeg_hau_tig_glc_azi_uzb_swa_tag_dyu_lit_swe_bsq_fre_sid_tsw_mnd_krd_alb_ses_arw_fbf_guj_hun_ewe_bem_est_ita_chh_geo_scr_por_ger_bul_amh_heb_rus_fin_cic_jav_urd_ind_jpn_knd_kor_mol_ukr_swt_mcd_sun_slo_amr_mao_cnt_cze_lda_afr_anl_hin_pol_nor_ctl_qcu_bos_grk_lat_xho_gam_rom_owc_pan_mly_prs_bam_dut_tsn_bat_tha_mlt_tml_akn_dgb_tur_spa_svk_aze_zul_vie_wly_ven_moo_igb	0.538021520647815	1.26963194653739	0.207383596554562
799	hau_rom_zul_spa_aeg_chh_amh_bul_tur_azi_dgb_mao_bem_scr_afr_bsq_ger_gam_igb_cnt_urd_ben_ses_fre_tsn_dut_hun_akn_ven_est_bos_mlt_geo_swe_cze_slo_alb_owc_amr_lit_fin_swt_ind_mcd_tag_jpn_tml_kor_pol_por_cic_ctl_sun_eng_tig_mly_mnd_svk_dyu_hin_heb_arw_glc_lat_grk_qcu_ita_nor_pan_swa_sod_ukr_sid_prs_jav_krd_fbf_guj_bam_bat_tha_wly_knd_lda_yor_uzb_mol_rus_aze_tsw_vie_anl_ewe_xho_moo	-0.103458820019222	-0.243999155395798	0.807768945093046
800	sod_spa_swa_ukr_anl_chh_gam_dut_azi_aze_xho_bat_ses_urd_scr_bsq_guj_sid_tsw_cnt_krd_mcd_bem_arw_ewe_por_fin_igb_zul_hun_svk_wly_geo_eng_ita_ger_slo_amh_heb_bos_est_ven_ind_ctl_sun_jpn_knd_kor_rom_rus_lda_lit_mao_afr_tig_jav_mnd_pan_dgb_grk_mlt_lat_swe_fre_mol_qcu_glc_cze_prs_bam_owc_bul_amr_hin_mly_ben_yor_nor_fbf_tag_tha_aeg_tml_moo_cic_tur_pol_alb_uzb_swt_vie_hau_dyu_akn_tsn	-0.125488570386795	-0.295676073349966	0.768136639763931
801	sid_ben_ses_guj_aeg_owc_amh_lat_uzb_tur_akn_sun_dgb_grk_alb_bsq_urd_amr_moo_mnd_bos_spa_bem_eng_swt_nor_fin_tsw_lda_hun_glc_chh_geo_afr_por_prs_ukr_mlt_tig_arw_est_yor_mao_cze_jav_jpn_knd_kor_svk_rom_xho_dut_bat_rus_wly_ind_cnt_swe_ewe_pol_hau_ger_mol_krd_hin_qcu_lit_fre_scr_cic_anl_slo_gam_bul_mly_pan_bam_ita_igb_tag_tha_heb_tml_fbf_swa_aze_ctl_mcd_azi_tsn_vie_sod_zul_ven_dyu	-0.0231250362211989	-0.0544655729098026	0.956681070457214
802	chh_scr_moo_bul_hau_heb_amr_urd_uzb_azi_xho_tag_tsn_afr_ita_bsq_slo_aeg_ses_mnd_alb_arw_ven_ctl_swt_rus_hun_akn_lda_est_spa_gam_geo_pol_ger_bos_svk_mlt_amh_dut_fin_yor_mly_lat_mao_jpn_knd_kor_cze_lit_swa_nor_sun_mcd_wly_jav_cnt_fre_fbf_hin_owc_swe_prs_rom_eng_qcu_krd_ben_glc_bem_sid_ukr_sod_guj_bat_por_igb_pan_ewe_ind_tha_tig_tml_dyu_dgb_aze_mol_grk_tur_tsw_vie_anl_cic_bam_zul	-0.489621403783715	-1.16378493123455	0.247488257728559
803	owc_guj_cic_svk_chh_hau_gam_glc_uzb_tur_swa_mly_ven_krd_ger_bsq_arw_amh_tsn_cnt_mol_ita_dyu_pol_zul_nor_fin_dgb_fbf_hun_swe_tig_geo_ben_por_mcd_eng_mlt_aeg_rom_est_lda_sun_slo_jav_jpn_knd_kor_hin_urd_ewe_grk_ind_afr_anl_tag_mnd_ukr_moo_pan_sod_fre_alb_bos_lat_qcu_lit_prs_ctl_bem_heb_rus_wly_scr_mao_dut_swt_cze_tsw_bat_tha_amr_tml_akn_igb_aze_spa_bul_azi_ses_vie_sid_bam_yor_xho	0.33930538237773	0.798904647840933	0.426381299134204
804	tig_cze_zul_prs_amh_amr_gam_alb_tur_uzb_fbf_bat_bem_ben_spa_bsq_eng_sod_swa_mnd_ukr_rus_ses_ita_dgb_mcd_est_lda_tsw_fin_urd_heb_geo_slo_pan_pol_ger_aeg_sid_mol_hun_ven_tag_lit_mly_jpn_tml_kor_bul_hin_tsn_bos_mao_guj_owc_ind_cnt_afr_swt_ctl_hau_fre_krd_swe_dut_qcu_arw_rom_svk_igb_chh_scr_mlt_lat_jav_nor_yor_por_bam_sun_tha_anl_knd_ewe_dyu_aze_grk_glc_azi_cic_vie_wly_moo_xho_akn	-0.818968589142167	-1.9793719519915	0.0507311423619408
805	amh_pol_yor_ita_wly_sod_amr_pan_aze_tur_bam_jav_bem_scr_ben_bsq_nor_mlt_tsn_mnd_ger_prs_ven_cze_fbf_urd_hun_xho_dgb_fin_mcd_tig_geo_hin_arw_swe_lat_anl_hau_por_est_moo_sun_bos_mao_jpn_knd_kor_ctl_spa_dyu_grk_bat_afr_sid_mly_cnt_fre_swa_eng_heb_guj_krd_slo_alb_qcu_ukr_mol_glc_cic_aeg_dut_gam_svk_tag_lit_lda_rom_tsw_ind_tha_owc_tml_ewe_zul_azi_bul_rus_uzb_akn_vie_chh_swt_igb_ses	-0.279436257873098	-0.660394226856161	0.510633304885977
806	anl_rus_bem_ctl_wly_amr_mlt_hin_uzb_tur_cic_jav_swt_ita_ger_bsq_ukr_owc_zul_mnd_pol_pan_igb_lat_bam_krd_fin_xho_dgb_hun_cze_heb_geo_grk_swe_afr_alb_sid_tig_slo_est_fbf_sun_fre_ind_jpn_tml_kor_arw_ben_ewe_por_mly_bul_gam_mao_cnt_scr_ven_bos_sod_svk_eng_mol_urd_qcu_spa_mcd_lit_akn_chh_rom_hau_nor_tag_guj_lda_glc_moo_bat_tha_amh_knd_tsn_yor_aze_dut_prs_azi_ses_vie_aeg_dyu_swa_tsw	-0.838678406074813	-2.02417666280601	0.0458205525553397
807	heb_spa_bam_guj_chh_aeg_anl_hin_uzb_aze_fbf_bat_zul_urd_nor_bsq_ctl_tig_ses_mnd_afr_krd_moo_dut_swa_glc_hun_yor_cic_est_rom_mlt_geo_ita_ukr_swe_prs_hau_owc_lat_fin_swt_mao_arw_mly_jpn_tml_kor_por_cze_lda_svk_sun_pan_amr_ind_cnt_ger_bem_alb_sod_mcd_rus_bul_grk_qcu_slo_scr_eng_tsw_amh_mol_wly_fre_tag_pol_dgb_ben_ewe_jav_tha_gam_knd_akn_igb_tur_bos_lit_azi_tsn_vie_sid_dyu_xho_ven	-0.54462270571555	-1.30050273189886	0.196642221406997
808	amh_svk_akn_fre_wly_hau_sid_hin_azi_uzb_tsw_sun_moo_eng_bul_bsq_krd_mlt_igb_cnt_rom_rus_tsn_ukr_cic_afr_est_lda_ven_hun_bos_owc_geo_scr_lat_cze_prs_heb_sod_ita_fin_dyu_ind_guj_mly_jpn_tml_kor_mcd_spa_ewe_grk_bat_lit_chh_jav_mnd_urd_fbf_ben_tig_swe_slo_ger_dut_qcu_pan_ctl_pol_yor_anl_por_gam_alb_mao_mol_zul_nor_ses_tag_tha_aeg_knd_swt_swa_tur_arw_glc_aze_xho_vie_amr_dgb_bem_bam	-0.821035736057385	-1.97953952296671	0.050711972915976
809	sid_rus_bem_ukr_tig_heb_wly_prs_azi_tur_ven_bat_ewe_bul_hin_bsq_grk_aeg_zul_mnd_arw_mol_swa_cze_dyu_ctl_est_tsn_cic_fin_lit_sod_geo_swe_ben_rom_bos_hau_gam_afr_hun_bam_tag_nor_mly_jpn_tml_kor_krd_glc_igb_lat_mao_svk_anl_ind_cnt_pol_dgb_scr_chh_mcd_guj_pan_slo_qcu_ita_por_fre_fbf_owc_alb_mlt_ger_sun_eng_moo_spa_lda_jav_tha_amh_knd_swt_yor_aze_dut_urd_uzb_akn_vie_amr_ses_tsw_xho	-0.0661181727680865	-0.15574243578528	0.876573600629264
810	aeg_ita_bem_afr_tig_amr_sid_mol_azi_uzb_yor_tag_moo_rus_rom_bsq_mcd_heb_ses_cnt_eng_prs_tsn_swe_akn_lat_est_ewe_xho_hun_lit_gam_geo_slo_nor_spa_por_hau_owc_krd_fin_bam_bat_ctl_mao_jpn_tml_kor_grk_guj_cic_dut_sun_arw_sod_mly_mnd_pol_igb_svk_anl_glc_scr_ben_urd_qcu_hin_bos_ukr_swt_amh_alb_wly_cze_ind_bul_fbf_pan_tsw_jav_tha_mlt_knd_ven_zul_aze_ger_fre_tur_dgb_vie_chh_dyu_lda_swa	-0.612442392943465	-1.46128824080619	0.147306959271849
811	owc_ctl_swt_eng_aeg_sod_gam_rus_aze_uzb_lda_tag_cic_bul_urd_bsq_arw_amr_akn_mnd_pan_guj_dyu_alb_bem_ben_fin_xho_tsn_hun_fre_hau_geo_mcd_spa_rom_krd_wly_heb_lat_est_dgb_mao_swe_bat_jpn_knd_kor_svk_cze_zul_slo_sun_ita_mlt_ind_cnt_nor_igb_dut_anl_lit_glc_pol_scr_qcu_mol_grk_prs_swa_amh_afr_tig_por_mly_ger_yor_hin_ses_jav_tha_chh_tml_ewe_fbf_azi_ukr_bos_tur_moo_vie_sid_ven_tsw_bam	0.0920344914984869	0.216499631944473	0.829072507974167
812	heb_afr_swt_ita_sod_wly_hau_bos_azi_tur_tsn_ind_zul_por_mcd_bsq_slo_amh_moo_cnt_alb_ctl_tsw_mol_yor_fre_hun_dgb_swa_fin_krd_anl_geo_arw_cze_lat_urd_gam_aeg_ger_est_bem_tag_svk_mao_jpn_tml_kor_dut_swe_bam_eng_jav_rom_tig_sun_mnd_spa_fbf_pol_mlt_grk_ben_hin_nor_qcu_lit_ukr_glc_ses_amr_bul_sid_guj_bat_prs_ven_pan_dyu_mly_tha_owc_knd_ewe_lda_uzb_rus_scr_aze_igb_vie_chh_akn_xho_cic	-0.000446782121507556	-0.00105197693375127	0.999162897262695
813	amh_guj_cic_eng_sid_chh_anl_scr_azi_aze_ven_sun_igb_hin_spa_bsq_ctl_heb_akn_cnt_mcd_fre_ses_lit_fbf_pol_fin_zul_bam_hun_pan_owc_geo_urd_alb_rom_nor_sod_hau_ukr_est_swa_bat_bul_jav_jpn_knd_kor_slo_afr_xho_ger_mao_swe_mlt_ind_mnd_arw_bem_bos_gam_cze_prs_svk_ben_qcu_lat_rus_mol_swt_aeg_ita_wly_grk_mly_dut_tsw_glc_dgb_tag_tha_tig_tml_yor_dyu_tur_krd_por_uzb_tsn_vie_amr_ewe_moo_lda	-0.429233119644177	-1.01909423661998	0.310802033292989
814	amh_krd_moo_glc_owc_gam_mlt_mol_tur_azi_tsn_mao_xho_ger_ctl_bsq_spa_sid_fbf_mnd_slo_pan_ven_ukr_tsw_lit_hun_akn_lda_fin_swe_hau_geo_bul_rus_prs_por_amr_chh_eng_est_ewe_ind_bos_jav_jpn_knd_kor_alb_nor_dyu_scr_bat_ita_anl_sun_cnt_ben_bem_mcd_heb_arw_hin_cze_fre_qcu_lat_pol_rom_yor_wly_guj_sod_dut_mly_afr_swa_urd_dgb_tag_tha_tig_tml_swt_cic_aze_grk_svk_uzb_bam_vie_aeg_igb_zul_ses	0.521709817419013	1.23504359211704	0.219925421178079
815	amr_pol_dyu_ita_heb_anl_chh_pan_azi_uzb_bam_ind_moo_bos_spa_bsq_arw_hau_igb_mnd_dut_eng_akn_nor_ewe_scr_hun_zul_ses_fin_fre_owc_geo_lit_svk_bul_mcd_wly_tig_slo_est_fbf_jav_afr_mao_jpn_knd_kor_glc_rus_swa_cze_bat_mol_amh_tag_cnt_ger_tsw_prs_sod_por_hin_grk_guj_qcu_ukr_krd_alb_tsn_gam_ben_mlt_urd_mly_swe_cic_lat_dgb_sun_tha_sid_tml_lda_swt_aze_ctl_rom_tur_xho_vie_aeg_bem_yor_ven	-0.496634320182567	-1.18080358372088	0.240691869514602
816	hau_krd_swa_swe_tig_anl_heb_fre_azi_tur_bem_ind_yor_ger_ben_bsq_lit_amr_bam_cnt_pol_guj_ewe_alb_akn_ita_fin_ven_igb_est_slo_wly_geo_pan_ctl_nor_cze_chh_aeg_bos_hun_dyu_bat_bul_tag_jpn_knd_kor_arw_dut_zul_afr_mao_ukr_owc_sun_mnd_prs_xho_rom_mlt_urd_lat_por_eng_qcu_hin_spa_mol_tsn_gam_svk_amh_rus_jav_grk_dgb_glc_moo_mly_tha_sod_tml_cic_swt_aze_scr_mcd_uzb_ses_vie_sid_tsw_lda_fbf	-1.3564461395755	-3.39240261130177	0.001019117820405
817	aeg_ukr_bem_mol_anl_wly_gam_bul_uzb_aze_yor_tag_cic_glc_dut_bsq_ger_owc_swt_mnd_krd_pol_bam_fre_zul_slo_hun_tsw_igb_fin_svk_amh_geo_cze_eng_grk_urd_heb_tig_por_est_xho_ind_scr_mly_jpn_tml_kor_hin_ben_dyu_ita_bat_arw_hau_sun_cnt_spa_ven_nor_mlt_swe_lit_guj_afr_qcu_lat_alb_mcd_akn_amr_rus_chh_ctl_mao_bos_dgb_pan_ses_jav_tha_sod_knd_tsn_fbf_azi_prs_rom_tur_lda_vie_sid_swa_moo_ewe	0.257652908233441	0.60664670962173	0.545563490425608
818	amr_spa_yor_ger_chh_aeg_hau_bul_uzb_azi_ven_ind_bem_scr_rom_bsq_prs_sod_swt_cnt_por_mcd_dyu_bos_dgb_guj_hun_akn_igb_est_nor_anl_geo_afr_pol_mol_arw_mlt_amh_ita_fin_tsw_tag_urd_mly_jpn_knd_kor_ctl_hin_ses_rus_bat_dut_owc_mao_mnd_swe_cic_fre_tig_lit_ukr_alb_svk_qcu_ben_krd_eng_lda_wly_lat_heb_grk_jav_cze_fbf_slo_tsn_sun_tha_sid_tml_swa_moo_aze_pan_glc_tur_ewe_vie_gam_bam_xho_zul	-0.532798551895653	-1.27197995870693	0.206551711774828
819	anl_bul_moo_slo_chh_sid_wly_hin_aze_azi_lda_mao_igb_cze_glc_bsq_svk_tig_dyu_mnd_mol_arw_cic_swe_tsn_alb_est_yor_xho_hun_rom_mlt_geo_lat_prs_lit_eng_aeg_gam_scr_fin_bem_sun_ita_bat_jpn_tml_kor_grk_fre_ewe_urd_tag_dut_hau_mly_cnt_pol_swt_pan_owc_bos_por_rus_mcd_qcu_ctl_nor_afr_zul_heb_ger_sod_ukr_jav_ben_akn_guj_ses_ind_tha_amh_knd_bam_swa_tur_spa_krd_uzb_ven_vie_amr_dgb_tsw_fbf	-0.138063312312247	-0.326004415464158	0.745153442552611
820	sid_krd_dgb_urd_gam_owc_wly_prs_azi_aze_ven_sun_bem_bul_fre_bsq_por_aeg_ses_mnd_afr_pan_bam_swe_tsn_dut_hun_swt_fbf_est_alb_chh_geo_cze_rus_lat_guj_sod_mlt_ctl_fin_xho_mly_scr_tag_jpn_knd_kor_pol_eng_ewe_svk_mao_nor_amh_bat_cnt_ukr_akn_bos_tig_rom_ben_ita_lit_qcu_slo_mcd_grk_moo_amr_glc_anl_mol_ind_arw_igb_spa_yor_jav_tha_heb_tml_lda_swa_tur_ger_hin_uzb_zul_vie_hau_dyu_tsw_cic	-0.13222737803751	-0.31158415328476	0.756053998124718
821	amr_dut_fbf_por_chh_heb_amh_spa_uzb_azi_moo_mly_tsn_ita_mol_bsq_fre_mlt_bam_mnd_nor_pol_bem_ukr_swa_swe_fin_igb_ewe_hun_ctl_owc_geo_ben_pan_afr_bul_sod_tig_slo_est_cic_mao_eng_sun_jpn_tml_kor_scr_bos_zul_grk_ind_ger_wly_jav_cnt_krd_dyu_hin_gam_rus_svk_lat_cze_qcu_prs_alb_rom_akn_hau_guj_anl_urd_tag_glc_ven_arw_lda_bat_tha_aeg_knd_yor_tsw_tur_lit_mcd_aze_xho_vie_sid_swt_dgb_ses	-0.33386122280453	-0.790101943796467	0.431478260851771
822	sod_svk_bem_scr_sid_gam_amh_swe_tur_uzb_akn_mao_swt_fre_lat_bsq_dut_mlt_swa_mnd_bos_ben_ven_mol_moo_pan_est_ses_xho_fin_slo_owc_geo_hin_por_lit_urd_wly_anl_nor_hun_tsw_jav_glc_bat_jpn_tml_kor_cze_arw_dgb_prs_mly_bul_amr_sun_cnt_ctl_bam_guj_heb_rom_ger_ita_eng_qcu_krd_rus_grk_igb_hau_mcd_chh_afr_ind_pol_tsn_alb_lda_tag_tha_aeg_knd_zul_ewe_azi_spa_ukr_aze_cic_vie_tig_yor_fbf_dyu	-0.675713564334189	-1.61708264958137	0.109247554179661
823	hau_rus_lda_ctl_gam_aeg_mlt_hin_uzb_aze_bam_tag_tsn_spa_mol_bsq_bos_chh_bem_cnt_urd_scr_tsw_glc_ven_krd_fin_akn_zul_est_svk_amr_geo_cze_swe_fre_dut_wly_sid_slo_hun_fbf_mly_alb_ind_jpn_tml_kor_eng_lit_swt_lat_mao_pan_owc_jav_mnd_ita_cic_prs_anl_afr_mcd_bul_ben_qcu_arw_rom_pol_swa_heb_ger_sod_guj_sun_por_igb_grk_dgb_bat_tha_tig_knd_ewe_dyu_azi_ukr_nor_tur_yor_vie_amh_moo_xho_ses	0.0716183550057447	0.168670668660749	0.866421992421607
824	amr_urd_akn_ctl_owc_aeg_amh_ben_aze_uzb_swa_mly_bam_por_krd_bsq_spa_anl_dgb_cnt_ger_rom_tsn_guj_ven_svk_hun_yor_moo_est_dut_heb_geo_pol_hin_slo_fre_sod_tig_mol_fin_cic_sun_cze_ind_jpn_knd_kor_pan_ita_dyu_ukr_mao_swe_hau_bat_mnd_lit_zul_lat_wly_arw_scr_rus_alb_qcu_afr_grk_glc_xho_chh_prs_sid_nor_jav_bul_igb_mcd_fbf_tag_tha_gam_tml_bem_lda_azi_bos_eng_tur_swt_vie_mlt_tsw_ses_ewe	-0.56791913459486	-1.35372733992333	0.179104214959563
825	wly_mcd_ses_rom_gam_anl_amh_ben_uzb_tur_lda_bat_tsn_arw_prs_bsq_mol_mlt_tsw_mnd_ger_pol_bam_urd_dgb_lat_hun_akn_xho_est_spa_chh_geo_nor_lit_eng_ukr_tig_aeg_cze_fin_bem_tag_ita_mao_jpn_knd_kor_guj_hin_dyu_dut_sun_grk_sod_mly_cnt_glc_ven_pan_sid_alb_ctl_por_afr_qcu_bos_svk_bul_swa_hau_swe_heb_krd_ind_slo_swt_rus_cic_jav_tha_owc_tml_igb_moo_azi_scr_fre_aze_zul_vie_amr_yor_fbf_ewe	-0.367480910953361	-0.869869315842847	0.386611457834255
826	mlt_pol_cic_hin_hau_aeg_owc_ita_aze_uzb_tsn_ind_moo_krd_mol_bsq_cze_amr_dgb_cnt_lat_ctl_lda_scr_bem_urd_est_ses_xho_hun_spa_chh_geo_svk_ger_afr_lit_sod_gam_ben_fin_ven_mly_swe_bat_jpn_knd_kor_slo_arw_zul_guj_mao_rus_tig_jav_mnd_bul_igb_rom_sid_prs_fre_ukr_glc_qcu_por_bos_alb_swt_anl_nor_amh_dut_tag_grk_dyu_mcd_yor_sun_tha_heb_tml_fbf_akn_tur_eng_pan_azi_swa_vie_wly_tsw_ewe_bam	-0.363500970740741	-0.860153435599152	0.391916454954962
827	hau_eng_swa_hin_aeg_gam_amh_bos_uzb_tur_dyu_ind_igb_spa_swe_bsq_afr_owc_zul_cnt_por_mol_fbf_lat_swt_mcd_fin_moo_xho_est_dut_chh_geo_rom_bul_arw_ukr_sod_wly_guj_hun_bam_mao_pol_sun_jpn_tml_kor_rus_ita_yor_slo_mly_urd_tig_jav_mnd_grk_cic_scr_heb_cze_prs_alb_pan_qcu_glc_lit_krd_lda_anl_ben_amr_svk_tag_ger_dgb_ctl_ses_bat_tha_sid_knd_tsw_tsn_azi_fre_nor_aze_ven_vie_mlt_ewe_akn_bem	0.74686635930635	1.77482246808902	0.0791991836574913
828	anl_alb_dyu_bos_mlt_heb_sid_guj_azi_uzb_fbf_tag_swt_nor_ctl_bsq_dut_wly_xho_cnt_por_krd_igb_glc_yor_prs_hun_akn_zul_fin_pol_aeg_geo_mol_mcd_eng_arw_owc_hau_rom_est_ewe_jav_ukr_bat_jpn_knd_kor_pan_lit_tsn_cze_mao_spa_gam_sun_mnd_ben_bam_rus_sod_fre_lat_urd_bul_qcu_svk_grk_slo_lda_tig_scr_amh_swe_ind_afr_swa_ita_bem_mly_tha_chh_tml_cic_tsw_aze_ger_hin_tur_ven_vie_amr_ses_dgb_moo	-1.0048014788231	-2.45646776228954	0.0158867715402483
829	amh_arw_ven_cze_mlt_wly_anl_urd_uzb_aze_ewe_jav_tsn_ukr_afr_bsq_lit_sid_moo_mnd_ctl_lat_tsw_bul_zul_nor_hun_xho_ses_fin_mcd_aeg_geo_krd_slo_rom_prs_hau_sod_bos_est_lda_mao_spa_bat_jpn_knd_kor_mol_svk_swt_dut_tag_pan_heb_sun_cnt_fre_swa_swe_gam_ger_por_glc_guj_qcu_eng_grk_scr_yor_chh_ita_tig_ben_ind_hin_bam_rus_fbf_mly_tha_owc_tml_dyu_igb_tur_pol_alb_azi_bem_vie_amr_akn_cic_dgb	-0.520623404439092	-1.23978433406284	0.218174421137202
830	tig_scr_bam_urd_sid_gam_hau_dut_tur_aze_tsw_sun_ses_alb_ita_bsq_pol_wly_tsn_cnt_spa_glc_cic_pan_igb_ukr_fin_ewe_ven_hun_hin_anl_geo_bul_mol_ctl_arw_heb_sod_afr_est_dgb_tag_mcd_ind_jpn_tml_kor_ger_eng_zul_swe_mly_cze_mlt_jav_mnd_por_swt_svk_owc_prs_rus_krd_nor_qcu_bos_rom_ben_dyu_amh_fre_amr_lit_bat_slo_akn_grk_fbf_mao_tha_chh_knd_swa_xho_uzb_lat_guj_azi_bem_vie_aeg_yor_moo_lda	0.0106855319156503	0.0252077866331904	0.979943236512983
831	owc_prs_ewe_krd_sid_sod_hau_afr_tur_azi_akn_bat_moo_urd_arw_bsq_mol_anl_cic_cnt_ben_spa_xho_dut_swt_swe_est_yor_igb_fin_ukr_gam_geo_glc_hin_rom_ctl_amr_aeg_cze_hun_ses_tag_nor_sun_jpn_tml_kor_ita_por_bem_mcd_mly_alb_tig_mao_mnd_grk_lda_fre_chh_slo_lat_svk_rus_qcu_eng_ger_pan_tsn_heb_bos_mlt_guj_ind_scr_fbf_pol_bam_jav_tha_wly_knd_zul_tsw_uzb_lit_bul_aze_dyu_vie_amh_ven_swa_dgb	-0.29689560978525	-0.701758187755999	0.484582481331425
832	aeg_bul_tsw_pan_sod_owc_mlt_dut_azi_aze_ses_tag_dgb_ger_nor_bsq_scr_amr_ven_cnt_ukr_bos_moo_lit_bem_ben_fin_fbf_tsn_hun_svk_hau_geo_eng_swe_cze_alb_heb_anl_por_est_yor_mly_rus_sun_jpn_knd_kor_grk_slo_bam_pol_ind_mol_wly_bat_mnd_glc_ewe_rom_amh_ctl_spa_krd_ita_qcu_arw_lat_fre_igb_gam_guj_chh_urd_jav_afr_akn_prs_lda_mao_tha_tig_tml_zul_dyu_uzb_mcd_hin_tur_swa_vie_sid_xho_cic_swt	-0.982683605833473	-2.39018358076443	0.0188562873059798
833	chh_lit_ven_ctl_amr_gam_aeg_alb_tur_aze_igb_mly_cic_guj_rus_bsq_lat_anl_xho_mnd_mol_prs_dyu_arw_dgb_spa_hun_akn_bem_est_hin_sid_geo_urd_svk_rom_nor_heb_owc_bos_fin_swt_mao_pan_jav_jpn_tml_kor_afr_grk_zul_pol_ind_bul_sod_sun_cnt_glc_ses_por_amh_ger_slo_dut_scr_qcu_mcd_cze_eng_moo_mlt_ukr_tig_fre_tag_ben_swa_ita_yor_bat_tha_hau_knd_bam_tsw_uzb_krd_swe_azi_tsn_vie_wly_fbf_ewe_lda	-0.290577776056062	-0.687600773691686	0.493415537057337
834	heb_fre_tsw_arw_wly_aeg_hau_bul_azi_aze_lda_mao_ses_nor_lit_bsq_svk_mlt_bem_cnt_urd_por_fbf_ita_zul_pan_fin_cic_dyu_hun_ger_owc_geo_alb_afr_slo_grk_amr_sid_eng_est_dgb_tag_hin_sun_jpn_tml_kor_glc_krd_bam_cze_ind_dut_amh_jav_mnd_scr_xho_pol_chh_prs_ben_mol_guj_qcu_bos_rom_mcd_yor_sod_rus_anl_spa_mly_ctl_ven_swe_ewe_bat_tha_gam_knd_akn_swa_tur_ukr_lat_uzb_swt_vie_tig_moo_tsn_igb	-0.746050184071457	-1.79295028793962	0.0762318424904866
835	sod_pol_ewe_scr_gam_wly_hau_mcd_uzb_azi_dgb_tag_tsw_lat_prs_bsq_slo_mlt_bam_mnd_bul_guj_ses_urd_cic_dut_est_igb_zul_hun_spa_tig_geo_rus_swe_por_afr_amh_aeg_fre_fin_dyu_bat_lit_ind_jpn_knd_kor_rom_nor_akn_ctl_mao_grk_sid_mly_cnt_krd_swt_svk_heb_ukr_cze_pan_bos_qcu_ger_mol_ben_fbf_chh_alb_amr_glc_sun_arw_xho_ita_yor_jav_tha_anl_tml_lda_moo_tur_eng_hin_aze_swa_vie_owc_tsn_bem_ven	-0.466648895693733	-1.10731452525337	0.271013779999034
836	heb_dut_moo_ukr_tig_amh_gam_lat_azi_uzb_lda_mao_ewe_nor_ben_bsq_mol_sod_ven_cnt_ctl_eng_igb_hin_fbf_prs_hun_tsw_cic_est_cze_aeg_geo_pol_krd_ger_rom_hau_wly_ita_fin_yor_bat_spa_ind_jpn_tml_kor_guj_swe_dyu_alb_mly_urd_mlt_sun_mnd_bos_bam_grk_chh_scr_svk_arw_slo_qcu_bul_pan_por_swa_sid_rus_anl_afr_tag_fre_tsn_glc_bem_jav_tha_amr_knd_dgb_akn_tur_lit_mcd_aze_xho_vie_owc_ses_zul_swt	-0.479908947707684	-1.14228759338752	0.256266880823938
837	sod_lit_ven_hin_tig_hau_sid_ctl_aze_tur_moo_mao_cic_ukr_ita_bsq_bul_amr_fbf_cnt_krd_urd_yor_dut_bem_por_fin_ewe_ses_est_alb_amh_geo_eng_pol_ger_rom_chh_mlt_mol_hun_igb_mly_lat_bat_jpn_knd_kor_bos_guj_swt_cze_jav_nor_owc_ind_mnd_grk_zul_arw_wly_swe_prs_svk_pan_qcu_afr_scr_glc_akn_gam_rus_anl_spa_tag_mcd_tsw_slo_tsn_sun_tha_aeg_tml_dgb_dyu_uzb_ben_fre_azi_lda_vie_heb_bam_xho_swa	-0.295662455639747	-0.698782709690316	0.4864316762391
838	chh_guj_ses_mol_owc_amr_hau_lat_aze_azi_moo_mly_swa_urd_pol_bsq_alb_anl_yor_mnd_krd_ben_ewe_afr_bem_lit_est_tsn_xho_hun_svk_tig_geo_mcd_ctl_bos_slo_aeg_wly_por_fin_cic_mao_ukr_tag_jpn_tml_kor_arw_swe_zul_pan_sun_grk_gam_bat_cnt_hin_ven_cze_sid_rom_ger_nor_eng_qcu_bul_scr_spa_dgb_sod_prs_amh_glc_ind_rus_lda_ita_fbf_jav_tha_mlt_knd_bam_tsw_tur_dut_fre_uzb_dyu_vie_heb_akn_igb_swt	-1.07124843674225	-2.61978322335576	0.0102753304930325
839	heb_pol_igb_spa_aeg_mlt_sod_arw_tur_aze_dyu_jav_tsn_cze_guj_bsq_dut_amr_swt_cnt_mcd_prs_swa_lat_xho_fre_fin_dgb_ewe_hun_scr_owc_geo_por_slo_ukr_lit_wly_chh_svk_est_ven_mly_rus_sun_jpn_knd_kor_grk_bos_zul_afr_mao_ger_tig_tag_mnd_bul_tsw_rom_amh_swe_glc_urd_ctl_qcu_alb_nor_eng_akn_gam_ben_anl_pan_ind_ita_cic_hin_moo_bat_tha_sid_tml_yor_bam_uzb_krd_mol_azi_fbf_vie_hau_ses_bem_lda	-0.024284367976213	-0.0571646291101041	0.954536695762389
840	gam_pan_tsw_bul_anl_aeg_chh_dut_tur_azi_igb_mao_swt_mcd_fre_bsq_swe_heb_yor_mnd_hin_por_cic_cze_tsn_nor_fin_xho_bam_hun_guj_mlt_geo_rus_ita_rom_ben_sod_tig_eng_est_zul_mly_spa_jav_jpn_tml_kor_krd_bos_swa_urd_sun_lat_amr_ind_cnt_lit_moo_scr_sid_pol_glc_ger_svk_qcu_prs_ctl_mol_fbf_wly_arw_amh_slo_tag_grk_lda_afr_bem_bat_tha_owc_knd_ewe_dyu_uzb_alb_ukr_aze_ses_vie_hau_ven_akn_dgb	0.00561360246102625	0.0132152158838466	0.989484398708366
841	anl_slo_swt_eng_amh_wly_chh_glc_azi_tur_akn_sun_zul_lat_lit_bsq_rom_gam_moo_mnd_afr_ctl_tsn_arw_igb_urd_est_ses_lda_fin_ita_tig_geo_scr_bul_hin_pan_aeg_sid_spa_hun_bem_mao_pol_ind_jpn_tml_kor_krd_guj_yor_svk_bat_mcd_sod_mly_cnt_fre_ewe_ger_mlt_bos_nor_dut_prs_qcu_cze_ben_por_dyu_heb_grk_hau_alb_jav_ukr_cic_mol_fbf_tag_tha_owc_knd_dgb_tsw_aze_swe_rus_uzb_ven_vie_amr_bam_swa_xho	-0.191575714551804	-0.452799142813433	0.651747957236039
842	hau_ger_swt_dut_aeg_heb_mlt_nor_uzb_aze_ven_jav_dyu_ita_slo_bsq_alb_gam_bam_cnt_fre_prs_xho_rus_ses_guj_fin_lda_fbf_est_arw_chh_geo_grk_mcd_lat_ben_wly_amr_mol_hun_ewe_mly_lit_bat_jpn_tml_kor_rom_ctl_bem_por_sun_bos_sid_tag_mnd_hin_igb_swe_tig_krd_spa_urd_pol_qcu_glc_eng_bul_dgb_sod_ukr_amh_pan_ind_svk_yor_afr_moo_mao_tha_anl_knd_tsn_tsw_azi_scr_cze_tur_akn_vie_owc_swa_zul_cic	0.14971364791765	0.351900213192286	0.725709216115598
843	hau_ctl_swt_ukr_chh_amr_amh_rus_aze_azi_ewe_jav_bem_nor_guj_bsq_urd_gam_dgb_cnt_fre_afr_xho_alb_igb_pol_fin_bam_lda_est_bos_anl_geo_lat_hin_cze_por_owc_aeg_pan_hun_dyu_mao_mol_tag_jpn_knd_kor_prs_spa_akn_bul_sun_eng_mlt_bat_mnd_grk_zul_glc_wly_rom_scr_dut_ita_qcu_ger_slo_svk_ven_sid_krd_tig_ben_ind_lit_swa_arw_cic_mly_tha_sod_tml_yor_tsn_tur_mcd_swe_uzb_moo_vie_heb_tsw_fbf_ses	-1.01934173342302	-2.49246654617036	0.0144556628325526
844	chh_urd_cic_nor_aeg_hau_sod_arw_tur_aze_ven_bat_dyu_mol_scr_bsq_ctl_anl_ses_cnt_ben_lat_bam_hin_bem_lit_fin_dgb_tsn_hun_rus_owc_geo_ukr_rom_slo_dut_heb_amr_fre_est_xho_tag_mcd_sun_jpn_tml_kor_svk_prs_ewe_pol_mly_spa_sid_ind_mnd_ita_igb_grk_wly_por_ger_glc_cze_qcu_krd_afr_bos_tsw_amh_alb_mlt_pan_mao_guj_akn_eng_zul_jav_tha_tig_knd_swa_moo_azi_bul_swe_uzb_lda_vie_gam_swt_yor_fbf	-0.0367166320731382	-0.0864807283534589	0.93127019839061
845	sid_hin_fbf_lat_aeg_hau_anl_alb_tur_azi_bem_jav_xho_mcd_svk_bsq_lit_gam_moo_mnd_ukr_guj_cic_mol_akn_ita_hun_dyu_tsw_fin_urd_mlt_geo_glc_ctl_cze_pan_chh_amr_slo_est_bam_bat_bul_tag_jpn_tml_kor_ger_rom_tsn_nor_sun_pol_amh_mly_cnt_scr_ses_por_owc_spa_eng_grk_fre_qcu_prs_dut_bos_lda_heb_afr_tig_ben_mao_rus_swa_arw_zul_ind_tha_wly_knd_dgb_yor_uzb_krd_swe_aze_ven_vie_sod_swt_igb_ewe	-0.201158798380281	-0.475219818398632	0.635744521273466
846	sid_dut_dgb_afr_hau_mlt_owc_guj_tur_aze_akn_sun_xho_ita_lat_bsq_ukr_amr_lda_cnt_ger_bos_bem_por_dyu_rus_fin_cic_fbf_est_krd_anl_geo_ben_prs_eng_swe_heb_sod_fre_hun_igb_ind_cze_tag_jpn_knd_kor_rom_spa_zul_mcd_jav_grk_tig_bat_mnd_mol_swa_urd_gam_pan_slo_nor_ctl_qcu_scr_lit_glc_tsn_wly_alb_amh_arw_mao_hin_ven_bul_ses_mly_tha_aeg_tml_ewe_yor_uzb_pol_svk_azi_swt_vie_chh_moo_bam_tsw	-1.14669759365855	-2.8145064277603	0.00596246062299318
847	hau_mcd_moo_hin_sid_heb_gam_bos_aze_azi_dgb_mao_akn_ukr_ita_bsq_lit_owc_tsn_mnd_grk_swe_cic_guj_ewe_cze_est_swt_tsw_hun_urd_wly_geo_alb_krd_spa_ger_amh_tig_nor_fin_dyu_jav_prs_tag_jpn_knd_kor_mol_scr_swa_ben_sun_pol_mlt_ind_cnt_bul_lda_ctl_anl_dut_rus_rom_lat_qcu_fre_slo_afr_ven_aeg_svk_sod_pan_bat_por_yor_arw_bam_mly_tha_chh_tml_zul_fbf_tur_eng_glc_uzb_ses_vie_amr_bem_igb_xho	-0.318021927005474	-0.754333925605739	0.452554570959985
848	chh_scr_xho_guj_aeg_anl_wly_mol_aze_azi_moo_mly_bem_glc_nor_bsq_pol_sod_swt_mnd_grk_ben_tsw_mcd_fbf_por_est_igb_ven_fin_afr_amr_geo_fre_svk_spa_krd_sid_hau_eng_hun_lda_bat_bul_tag_jpn_knd_kor_ctl_bos_akn_urd_jav_lat_mlt_ind_cnt_ger_ses_prs_heb_hin_slo_arw_rus_qcu_rom_ukr_ita_cic_gam_lit_amh_alb_sun_cze_dyu_pan_bam_mao_tha_tig_tml_tsn_zul_tur_swe_dut_uzb_ewe_vie_owc_yor_swa_dgb	0.0310899462903963	0.0731608420667456	0.941835248665269
849	chh_mcd_tsw_pan_tig_aeg_gam_ctl_uzb_tur_ven_sun_ewe_pol_cze_bsq_mol_amh_xho_mnd_bos_arw_bem_ukr_lda_por_est_tsn_ses_hun_nor_anl_geo_prs_slo_lit_spa_heb_mlt_swe_fin_dyu_ind_ben_mly_jpn_knd_kor_bul_ger_cic_alb_bat_ita_sod_mao_cnt_hin_zul_dut_sid_lat_rus_glc_guj_qcu_rom_grk_krd_bam_owc_afr_wly_fre_tag_svk_igb_eng_swt_jav_tha_amr_tml_fbf_dgb_aze_urd_scr_azi_akn_vie_hau_yor_swa_moo	-0.478232106799379	-1.13835896515751	0.257894638257487
850	aeg_scr_lda_por_chh_mlt_hau_lat_aze_tur_moo_mly_tsw_fre_hin_bsq_arw_sod_cic_cnt_ctl_bul_tsn_mol_fbf_ger_est_ven_swa_fin_alb_owc_geo_cze_glc_ukr_ita_gam_heb_urd_hun_ses_sun_rus_mao_jpn_tml_kor_grk_pol_dgb_pan_tag_krd_amh_bat_mnd_slo_akn_bos_sid_swe_rom_eng_nor_qcu_svk_spa_dut_zul_anl_afr_tig_lit_ind_ben_xho_guj_igb_jav_tha_wly_knd_bam_ewe_azi_prs_mcd_uzb_swt_vie_amr_yor_dyu_bem	-0.541459258262415	-1.29128237774521	0.199806137758774
851	tig_ctl_ses_nor_owc_chh_hau_pol_tur_aze_bem_sun_swa_grk_hin_bsq_glc_aeg_dgb_mnd_cze_pan_tsn_swe_moo_lit_est_akn_ven_fin_rus_wly_geo_ger_guj_rom_mol_sod_amh_alb_hun_zul_tag_krd_jav_jpn_tml_kor_dut_ita_dyu_lat_mao_bos_sid_ind_cnt_slo_tsw_afr_heb_por_ukr_fre_svk_qcu_scr_urd_mcd_ewe_mlt_bul_anl_eng_bat_prs_igb_spa_yor_mly_tha_amr_knd_cic_fbf_azi_arw_ben_uzb_lda_vie_gam_bam_xho_swt	-0.391787971761821	-0.929068956603962	0.355258551351964
852	heb_afr_zul_nor_aeg_hau_sod_scr_tur_aze_dgb_sun_ven_krd_pol_bsq_slo_owc_cic_mnd_guj_swe_swt_por_xho_bos_fin_fbf_tsw_hun_rus_amh_geo_hin_ctl_glc_ukr_mlt_amr_rom_est_lda_mao_ben_tag_jpn_tml_kor_grk_bul_bam_dut_mly_arw_gam_jav_cnt_alb_swa_urd_chh_lat_spa_prs_eng_qcu_mcd_mol_svk_ewe_tig_pan_sid_cze_ind_lit_akn_ita_yor_bat_tha_wly_knd_tsn_bem_azi_ger_fre_uzb_dyu_vie_anl_moo_igb_ses	-0.44396912645446	-1.05497026465016	0.294171943889536
853	aeg_bos_fbf_prs_anl_sid_heb_nor_aze_tur_akn_ind_moo_bul_cze_bsq_pol_mlt_yor_cnt_ger_grk_dyu_rom_swa_krd_est_tsn_tsw_fin_mol_chh_geo_ben_svk_ctl_lit_sod_wly_scr_hun_xho_bat_arw_sun_jpn_knd_kor_alb_glc_cic_mcd_mao_afr_tig_mly_mnd_dut_bem_fre_amh_slo_hin_eng_swe_qcu_spa_lat_rus_ses_amr_pan_owc_por_jav_guj_ewe_ukr_bam_tag_tha_gam_tml_ven_dgb_uzb_ita_urd_azi_swt_vie_hau_zul_lda_igb	-0.434128883658575	-1.03034342481679	0.305521006213913
854	sid_swe_fbf_afr_gam_chh_sod_rom_aze_azi_ewe_bat_yor_arw_glc_bsq_lit_anl_ven_mnd_slo_grk_bem_cze_dyu_por_fin_akn_tsn_est_hin_wly_geo_krd_rus_dut_pol_amr_amh_spa_hun_swa_mly_urd_sun_jpn_tml_kor_guj_alb_igb_mcd_jav_svk_heb_tag_cnt_pan_lda_ita_hau_nor_prs_lat_scr_qcu_ger_bul_ukr_moo_aeg_ctl_tig_bos_mao_fre_ses_ben_zul_ind_tha_mlt_knd_swt_tsw_uzb_eng_mol_tur_xho_vie_owc_cic_dgb_bam	-0.136787372376397	-0.322799164680864	0.747571964278383
855	owc_cze_ewe_rus_sid_hau_gam_glc_aze_azi_zul_jav_ses_afr_por_bsq_bos_anl_dgb_mnd_mol_swe_moo_lit_igb_arw_hun_akn_bem_est_bul_heb_geo_hin_pan_svk_ben_chh_wly_scr_fin_tsn_mao_eng_ind_jpn_tml_kor_ita_alb_bam_dut_sun_ger_tig_bat_cnt_grk_ven_mcd_amh_pol_ukr_lat_slo_qcu_guj_prs_nor_yor_sod_urd_aeg_spa_tag_ctl_swt_fre_dyu_mly_tha_mlt_knd_tsw_swa_tur_krd_rom_uzb_cic_vie_amr_xho_lda_fbf	-0.630005632592945	-1.50533262462244	0.135627508638045
856	sod_pan_tsn_eng_heb_owc_aeg_slo_uzb_azi_yor_tag_bem_alb_swe_bsq_glc_hau_ses_cnt_lat_svk_xho_bos_ewe_spa_est_zul_bam_fin_ukr_wly_geo_krd_rus_arw_nor_tig_anl_scr_hun_dyu_sun_ita_mly_jpn_tml_kor_bul_prs_moo_grk_ind_dut_mlt_jav_mnd_urd_swt_ger_amh_afr_mol_cze_ctl_qcu_ben_guj_fre_fbf_chh_por_amr_mcd_mao_pol_dgb_hin_akn_bat_tha_gam_knd_ven_swa_tur_lit_rom_aze_tsw_vie_sid_cic_igb_lda	-0.19780410803631	-0.466852818308938	0.641697053583672
857	amr_afr_lda_dut_amh_anl_sod_ctl_uzb_tur_bam_mly_fbf_grk_guj_bsq_bos_tig_igb_mnd_por_mol_cic_cze_tsw_urd_fin_zul_bem_hun_ita_hau_geo_eng_svk_pan_krd_sid_owc_slo_est_moo_tag_pol_ind_jpn_knd_kor_swe_scr_dyu_spa_mao_ukr_mlt_bat_cnt_alb_ven_bul_aeg_prs_rus_arw_nor_qcu_mcd_lat_hin_akn_wly_ger_heb_ben_jav_glc_xho_lit_tsn_sun_tha_gam_tml_swa_ses_aze_rom_fre_azi_yor_vie_chh_ewe_dgb_swt	0.244948015033102	0.576497302785108	0.565671798799793
858	gam_lat_tsw_ita_sid_anl_tig_ger_aze_azi_xho_mao_cic_svk_slo_bsq_alb_sod_dyu_cnt_fre_rom_tsn_krd_yor_arw_hun_fbf_swa_est_lit_chh_geo_eng_glc_bos_hin_owc_aeg_dut_fin_ven_mly_scr_tag_jpn_knd_kor_bul_ctl_moo_ukr_ind_nor_mlt_bat_mnd_prs_ses_swe_amr_cze_guj_ben_mol_qcu_pol_afr_pan_bem_wly_urd_hau_spa_sun_mcd_igb_rus_akn_jav_tha_amh_tml_dgb_bam_uzb_grk_por_tur_swt_vie_heb_lda_zul_ewe	0.0591722266757277	0.139301231526437	0.889513337796463
859	sod_fre_akn_afr_chh_amr_tig_lit_uzb_tur_dgb_ind_ven_swe_slo_bsq_ctl_anl_tsn_mnd_ita_ben_igb_scr_fbf_urd_fin_tsw_ewe_est_bul_heb_geo_rus_glc_guj_hin_hau_amh_mcd_hun_moo_bat_mol_jav_jpn_knd_kor_lat_prs_dyu_krd_sun_bos_wly_tag_cnt_por_bam_ger_owc_arw_dut_spa_ukr_qcu_rom_svk_eng_bem_aeg_nor_sid_grk_mly_pan_cic_alb_lda_mao_tha_gam_tml_xho_ses_azi_cze_pol_aze_zul_vie_mlt_yor_swt_swa	-0.680017889902529	-1.62927776063159	0.10663701724952
860	amh_mol_xho_arw_wly_amr_hau_bul_tur_aze_dgb_bat_moo_pan_afr_bsq_spa_anl_akn_mnd_rom_ita_zul_guj_swa_scr_fin_ewe_igb_est_glc_sid_geo_krd_ben_bos_svk_chh_sod_por_hun_bam_jav_alb_mly_jpn_knd_kor_mcd_fre_swt_nor_mao_prs_aeg_tag_cnt_lit_dyu_ger_gam_rus_grk_ctl_pol_qcu_ukr_lat_cze_lda_heb_swe_tig_urd_sun_hin_fbf_eng_cic_ind_tha_owc_tml_bem_yor_azi_dut_slo_uzb_tsn_vie_mlt_ses_ven_tsw	-0.114801882894828	-0.27051823068346	0.787361040457526
861	heb_cze_zul_pol_anl_gam_tig_lit_azi_uzb_akn_tag_dyu_lat_urd_bsq_mol_aeg_igb_mnd_ctl_nor_dgb_prs_tsw_dut_fin_moo_cic_hun_ukr_amh_geo_rus_spa_scr_mcd_mlt_sid_por_est_ewe_mao_ben_mly_jpn_knd_kor_hin_alb_bem_krd_sun_glc_wly_ind_cnt_guj_bam_rom_hau_fre_swe_pan_svk_qcu_slo_arw_ita_xho_amr_afr_sod_bul_jav_eng_fbf_grk_tsn_bat_tha_chh_tml_yor_ses_aze_ger_bos_tur_swa_vie_owc_ven_swt_lda	0.447059605614842	1.05582846200018	0.293781698176035
862	owc_hin_xho_pan_mlt_amh_gam_slo_uzb_tur_fbf_bat_bam_alb_lat_bsq_mcd_anl_tsw_mnd_rom_krd_yor_ukr_dgb_bos_fin_tsn_ewe_est_svk_tig_geo_swe_cze_mol_grk_amr_sod_rus_hun_igb_sun_guj_ind_jpn_tml_kor_afr_prs_bem_fre_jav_bul_sid_mly_cnt_nor_ven_lit_wly_ger_dut_arw_ctl_qcu_scr_eng_spa_ses_aeg_urd_heb_ben_tag_glc_cic_por_lda_mao_tha_chh_knd_akn_swt_azi_pol_ita_aze_zul_vie_hau_moo_dyu_swa	-0.0343669239732527	-0.0810344189440666	0.935588716205752
863	mlt_prs_zul_afr_aeg_sid_chh_pol_azi_uzb_ven_bat_bam_lit_arw_bsq_eng_tig_xho_mnd_nor_ukr_dgb_spa_tsw_lat_hun_swa_akn_fin_ita_owc_geo_glc_bos_swe_grk_wly_amh_urd_est_yor_sun_scr_jav_jpn_knd_kor_pan_rus_cic_mol_ind_rom_gam_mly_cnt_guj_tsn_ben_anl_ger_fre_hin_mcd_qcu_svk_alb_ctl_fbf_sod_cze_heb_slo_mao_dut_moo_krd_dyu_tag_tha_amr_tml_bem_swt_aze_por_bul_tur_ses_vie_hau_igb_ewe_lda	0.184679673663354	0.434751285896785	0.664750107836195
864	sid_pan_swt_ctl_anl_sod_amh_eng_tur_azi_zul_tag_ses_hin_por_bsq_cze_owc_ewe_mnd_arw_rom_ven_bul_akn_mcd_est_moo_igb_hun_glc_amr_geo_dut_afr_lit_grk_mlt_chh_svk_fin_dgb_ind_scr_sun_jpn_tml_kor_rus_ukr_xho_lat_bat_spa_gam_mly_cnt_ita_cic_mol_aeg_slo_fre_guj_alb_qcu_krd_nor_ben_bam_hau_swe_wly_ger_mao_urd_lda_prs_bem_jav_tha_heb_knd_tsw_fbf_aze_bos_pol_uzb_swa_vie_tig_tsn_dyu_yor	0.265608331958136	0.626868746231349	0.532281155632194
865	amh_pol_zul_glc_gam_aeg_tig_ger_azi_uzb_tsn_ind_lda_por_svk_bsq_bul_mlt_bam_cnt_rus_swe_xho_rom_fbf_slo_hun_ven_cic_fin_cze_wly_geo_scr_ukr_prs_dut_sod_owc_arw_est_dgb_sun_lat_mly_jpn_tml_kor_alb_mol_igb_hin_tag_krd_sid_bat_mnd_nor_moo_guj_hau_eng_ita_pan_lit_qcu_afr_ben_spa_akn_heb_mcd_anl_fre_jav_bos_ewe_urd_yor_mao_tha_chh_knd_dyu_tsw_tur_grk_ctl_aze_ses_vie_amr_swa_bem_swt	-0.0770334775577146	-0.181601772618614	0.85629048029054
866	wly_pan_ewe_cze_owc_gam_sod_bul_tur_uzb_bam_jav_dgb_eng_bos_bsq_mcd_sid_zul_cnt_mol_ukr_dyu_scr_igb_prs_fin_lda_swa_est_fre_aeg_geo_svk_ctl_glc_lat_chh_heb_spa_hun_swt_mly_ita_tag_jpn_tml_kor_urd_nor_bem_hin_mao_lit_tig_ind_mnd_slo_moo_ben_hau_alb_afr_krd_arw_qcu_swe_dut_pol_xho_amr_rus_mlt_guj_sun_rom_fbf_grk_akn_bat_tha_anl_knd_tsw_ven_aze_ger_por_azi_ses_vie_amh_tsn_cic_yor	-0.121960494400714	-0.287872292787404	0.774085040422971
867	anl_svk_tsw_guj_heb_tig_amh_eng_aze_uzb_swt_mly_fbf_pan_swe_bsq_arw_gam_bem_mnd_rom_ben_dgb_afr_xho_glc_est_cic_ses_hun_urd_sod_geo_fre_pol_prs_ctl_chh_sid_por_fin_zul_ind_ita_bat_jpn_tml_kor_dut_lat_moo_lit_mao_scr_mlt_sun_cnt_mol_yor_ger_wly_rus_spa_slo_ukr_qcu_bul_hin_bos_ven_owc_alb_hau_cze_tag_grk_tsn_mcd_lda_jav_tha_amr_knd_swa_dyu_tur_nor_krd_azi_bam_vie_aeg_ewe_igb_akn	-0.0976993435107492	-0.230443303467607	0.818253473333385
868	owc_glc_cic_rom_sid_anl_sod_ger_azi_tur_ven_mao_swa_ita_alb_bsq_prs_gam_lda_mnd_guj_ben_ewe_krd_moo_ukr_fin_fbf_igb_est_mcd_heb_geo_bul_ctl_slo_lit_aeg_mlt_pan_hun_dgb_mly_por_bat_jpn_knd_kor_afr_rus_ses_lat_sun_hin_amh_jav_cnt_eng_swt_swe_chh_fre_arw_grk_nor_qcu_pol_mol_urd_tsw_hau_cze_wly_svk_tag_spa_zul_scr_tsn_ind_tha_tig_tml_akn_bam_aze_dut_bos_uzb_bem_vie_amr_dyu_xho_yor	-0.340959941688123	-0.808120050522652	0.421083794951437
869	aeg_bul_bam_fre_amh_hau_wly_por_uzb_azi_lda_bat_dgb_glc_alb_bsq_rom_chh_cic_cnt_scr_urd_akn_ben_ewe_spa_hun_yor_swt_fin_pan_mlt_geo_pol_slo_lat_cze_owc_anl_arw_est_zul_mly_afr_sun_jpn_knd_kor_mcd_ukr_igb_bos_mao_swe_tig_jav_mnd_ctl_fbf_eng_heb_lit_prs_hin_svk_qcu_mol_ita_grk_tsw_sid_nor_gam_krd_ind_rus_dyu_ger_xho_tag_tha_sod_tml_tsn_bem_aze_dut_guj_tur_ses_vie_amr_swa_moo_ven	-1.31453228535744	-3.27963904272846	0.00146342587869445
870	amh_rom_bam_ben_hau_amr_sid_svk_uzb_tur_yor_sun_xho_alb_grk_bsq_urd_anl_zul_mnd_hin_dut_ven_pol_akn_arw_hun_cic_moo_est_mol_heb_geo_bos_guj_slo_cze_chh_mlt_eng_fin_ses_mao_glc_jav_jpn_tml_kor_ita_krd_igb_por_bat_lit_sod_tag_cnt_bul_swt_pan_aeg_afr_mcd_ctl_fre_qcu_ger_rus_lat_swa_gam_nor_wly_swe_ind_ukr_dyu_prs_tsn_mly_tha_owc_knd_bem_dgb_azi_scr_spa_aze_lda_vie_tig_fbf_ewe_tsw	-0.515922399152748	-1.22923848814891	0.222083473120047
871	anl_rom_tsw_bul_amh_sod_owc_scr_azi_tur_bem_sun_moo_glc_guj_bsq_ctl_chh_ses_cnt_lat_grk_yor_spa_xho_krd_est_dgb_bam_fin_bos_hau_geo_slo_fre_mol_arw_tig_gam_cze_hun_lda_mao_svk_ind_jpn_knd_kor_afr_rus_zul_nor_mly_ben_wly_bat_mnd_ita_cic_urd_amr_por_prs_pan_pol_qcu_alb_mcd_ger_ewe_aeg_hin_mlt_swe_tag_lit_igb_dut_dyu_jav_tha_heb_tml_ven_swa_aze_ukr_eng_uzb_tsn_vie_sid_swt_fbf_akn	0.352389171004433	0.831418880635636	0.407866663953039
872	mlt_urd_bem_dut_sid_hau_amr_ctl_uzb_tur_moo_sun_akn_rom_guj_bsq_cze_aeg_ses_mnd_bul_ukr_igb_swe_dgb_bos_fin_swt_swa_hun_svk_tig_geo_mol_krd_arw_fre_owc_sod_pan_est_lda_mao_afr_jav_jpn_tml_kor_eng_rus_bam_pol_mly_lit_gam_tag_cnt_mcd_ven_hin_amh_ita_nor_por_scr_qcu_prs_alb_ben_dyu_anl_slo_chh_ger_bat_glc_tsn_spa_xho_ind_tha_heb_knd_ewe_yor_azi_lat_grk_aze_zul_vie_wly_fbf_tsw_cic	-0.696401206698027	-1.66615675856753	0.0990470880540191
873	amh_nor_akn_bul_tig_anl_sod_hin_aze_azi_xho_jav_ses_bos_pol_bsq_alb_amr_yor_cnt_afr_svk_bem_dut_dyu_ita_hun_igb_bam_fin_mcd_mlt_geo_ben_scr_rus_arw_wly_chh_krd_est_cic_bat_pan_ind_jpn_knd_kor_ctl_swe_swa_ukr_sun_mol_aeg_tag_mnd_por_tsw_rom_gam_glc_spa_urd_eng_qcu_fre_lit_cze_moo_owc_lat_sid_prs_mao_grk_ven_guj_swt_mly_tha_heb_tml_lda_fbf_tur_slo_ger_uzb_zul_vie_hau_dgb_ewe_tsn	-0.640200398714428	-1.53256129547719	0.128778829946514
874	sid_prs_bam_swe_mlt_sod_chh_hin_aze_tur_zul_ind_moo_grk_guj_bsq_cze_anl_tsn_mnd_spa_fre_dyu_ita_lda_mcd_fin_igb_yor_est_urd_tig_geo_mol_lit_slo_ben_heb_owc_por_hun_fbf_mao_glc_tag_jpn_tml_kor_nor_ctl_dgb_rus_bat_rom_amr_sun_cnt_pol_cic_krd_hau_svk_bul_scr_afr_qcu_ger_ukr_eng_xho_gam_pan_amh_arw_jav_alb_swt_lat_akn_mly_tha_wly_knd_bem_ewe_azi_bos_dut_uzb_ven_vie_aeg_tsw_ses_swa	-0.231056413774431	-0.546269253556371	0.586189011641606
875	chh_ben_moo_pan_owc_sid_amh_grk_uzb_azi_yor_jav_ses_nor_bul_bsq_glc_hau_fbf_mnd_hin_scr_akn_mol_tsw_svk_fin_swa_bam_hun_por_wly_geo_bos_mcd_pol_rom_tig_anl_swe_est_tsn_tag_cze_mao_jpn_tml_kor_fre_alb_ewe_spa_bat_urd_aeg_mly_cnt_ukr_zul_ita_amr_lit_rus_dut_eng_qcu_prs_guj_afr_dgb_mlt_ctl_sod_ger_sun_slo_igb_lat_swt_ind_tha_heb_knd_ven_dyu_aze_arw_krd_tur_xho_vie_gam_bem_cic_lda	0.300286268142961	0.706555691934615	0.481609107656263
876	owc_arw_tsn_prs_sod_anl_amh_ita_azi_uzb_bem_tag_igb_alb_nor_bsq_ukr_chh_ewe_cnt_pan_bos_zul_lat_fbf_cze_fin_moo_swa_hun_lit_gam_geo_urd_rom_guj_slo_sid_wly_grk_est_ses_jav_dut_mao_jpn_tml_kor_ger_swe_yor_mol_sun_ctl_heb_ind_mnd_svk_lda_eng_mlt_fre_afr_krd_spa_qcu_ben_glc_rus_dyu_amr_pol_tig_bul_bat_hin_dgb_mcd_ven_mly_tha_aeg_knd_swt_akn_aze_scr_por_tur_xho_vie_hau_tsw_bam_cic	-0.0612577483057925	-0.144581247535871	0.885354367022423
877	gam_guj_bem_ctl_owc_sod_amr_spa_uzb_tur_ewe_sun_ses_por_bul_bsq_mol_anl_igb_cnt_prs_eng_xho_dut_dgb_swe_hun_swa_dyu_est_bos_aeg_geo_arw_pan_ita_fre_heb_tig_ger_fin_zul_ind_glc_mly_jpn_knd_kor_lit_pol_cic_afr_jav_rom_sid_mao_mnd_rus_tsw_hin_hau_krd_lat_scr_ben_qcu_urd_cze_nor_fbf_wly_alb_chh_svk_bat_ukr_swt_mcd_moo_tag_tha_mlt_tml_akn_lda_azi_grk_slo_aze_ven_vie_amh_bam_yor_tsn	-0.836607731700637	-2.02058236554287	0.0461988909044622
878	chh_bos_xho_spa_sid_tig_mlt_mol_tur_azi_tsn_ind_ses_rom_ctl_bsq_fre_amh_swt_cnt_lat_dut_ewe_swe_cic_urd_est_yor_fbf_fin_scr_aeg_geo_rus_svk_afr_ger_owc_sod_hin_hun_lda_bat_pol_mao_jpn_tml_kor_prs_bul_tsw_por_mly_ben_amr_sun_mnd_mcd_zul_cze_hau_lit_eng_nor_krd_qcu_grk_ita_ukr_moo_gam_guj_heb_pan_tag_arw_swa_alb_akn_jav_tha_wly_knd_bem_bam_uzb_glc_slo_aze_dgb_vie_anl_igb_dyu_ven	-0.348866390871818	-0.82758219354949	0.410025727948431
879	anl_rus_yor_ukr_amh_sod_sid_ben_uzb_aze_xho_mly_ewe_svk_bul_bsq_swe_mlt_ses_cnt_guj_scr_bem_krd_swt_arw_hun_cic_tsn_fin_pan_chh_geo_bos_ita_fre_spa_gam_hau_por_est_ven_sun_mcd_ind_jpn_tml_kor_rom_ctl_bam_hin_tag_lat_amr_jav_mnd_afr_tsw_glc_owc_dut_slo_prs_grk_qcu_eng_pol_nor_akn_aeg_alb_tig_mol_bat_cze_lda_lit_dyu_mao_tha_heb_knd_moo_swa_tur_urd_ger_azi_fbf_vie_wly_igb_zul_dgb	0.105528375168854	0.24823729157128	0.804498125422136
880	aeg_alb_bam_slo_heb_anl_owc_eng_tur_azi_ses_ind_tsw_dut_prs_bsq_svk_chh_ewe_mnd_lit_ger_fbf_urd_igb_ukr_fin_yor_lda_hun_pan_tig_geo_fre_mol_arw_nor_amr_sid_ita_est_zul_jav_por_tag_jpn_knd_kor_scr_hin_cic_glc_bat_ben_wly_mly_cnt_rus_dyu_lat_hau_mcd_bul_bos_spa_qcu_pol_grk_swe_akn_amh_ctl_gam_afr_mao_rom_ven_cze_swt_sun_tha_mlt_tml_tsn_swa_uzb_krd_guj_aze_moo_vie_sod_bem_xho_dgb	0.0770138364716443	0.181275328403834	0.856545960661252
881	amh_grk_ven_glc_sod_amr_aeg_bul_uzb_azi_tsn_bat_bem_slo_mol_bsq_ctl_gam_swa_mnd_spa_ukr_dyu_dut_cic_por_fin_lda_akn_est_lat_mlt_geo_ita_hin_svk_afr_owc_anl_prs_hun_ewe_jav_pan_tag_jpn_tml_kor_nor_ger_swt_bos_sun_ben_wly_ind_cnt_pol_bam_cze_chh_lit_guj_rom_krd_qcu_fre_scr_rus_igb_heb_swe_sid_urd_mao_mcd_moo_alb_yor_mly_tha_hau_knd_xho_fbf_aze_arw_eng_tur_tsw_vie_tig_zul_ses_dgb	-0.668850837443856	-1.60302208830187	0.112320885507495
882	tig_bul_bem_grk_amr_owc_wly_spa_azi_uzb_yor_mao_ses_por_ben_bsq_urd_gam_dgb_mnd_lat_ita_tsn_rom_ewe_mcd_est_swt_ven_fin_svk_mlt_geo_cze_dut_ger_rus_chh_amh_glc_hun_dyu_tag_lit_jav_jpn_tml_kor_swe_guj_bam_afr_mly_pol_aeg_bat_cnt_krd_cic_alb_hau_pan_eng_scr_prs_qcu_ukr_arw_bos_igb_sod_fre_anl_hin_sun_mol_akn_nor_xho_ind_tha_sid_knd_lda_fbf_aze_ctl_slo_tur_swa_vie_heb_zul_tsw_moo	0.56274022047868	1.32857083790989	0.187240440172199
883	anl_krd_ses_bul_sid_mlt_heb_ukr_azi_aze_fbf_ind_tsw_dut_urd_bsq_cze_chh_igb_mnd_slo_rus_xho_pan_moo_ita_hun_ven_dyu_est_scr_gam_geo_prs_spa_ben_guj_amr_tig_nor_fin_zul_jav_mol_mao_jpn_knd_kor_fre_lat_yor_bos_tag_por_wly_sun_cnt_mcd_tsn_eng_aeg_svk_swe_afr_glc_qcu_ger_lit_ctl_bem_sod_alb_owc_pol_bat_hin_swt_rom_bam_mly_tha_amh_tml_akn_swa_uzb_arw_grk_tur_ewe_vie_hau_dgb_lda_cic	-0.676456063397821	-1.61832036379785	0.108980284171282
884	owc_glc_yor_hin_mlt_amh_gam_krd_azi_aze_bem_sun_tsn_guj_mol_bsq_lat_sod_igb_cnt_rom_swe_xho_urd_ses_fre_fin_zul_dgb_est_rus_anl_geo_arw_pol_ben_alb_wly_hau_spa_hun_ven_mly_dut_bat_jpn_knd_kor_bos_por_moo_mcd_jav_ger_amr_mao_mnd_ctl_akn_slo_aeg_nor_grk_prs_scr_qcu_cze_ukr_svk_fbf_heb_eng_sid_ita_ind_lit_tsw_bul_dyu_tag_tha_tig_tml_cic_swt_uzb_pan_afr_tur_lda_vie_chh_bam_ewe_swa	0.513683762079721	1.21532538260033	0.227318319326897
885	tig_ctl_fbf_krd_amh_heb_anl_alb_azi_tur_ewe_sun_igb_eng_prs_bsq_afr_sid_lda_cnt_glc_grk_ses_lit_bem_dut_fin_yor_moo_hun_rom_sod_geo_cze_pan_bul_svk_owc_wly_arw_est_swa_ind_nor_mly_jpn_knd_kor_guj_lat_dyu_swe_jav_slo_chh_bat_mnd_scr_zul_fre_amr_spa_rus_pol_por_qcu_bos_urd_ita_akn_aeg_ben_hau_mol_tag_ukr_xho_hin_tsn_mao_tha_mlt_tml_cic_swt_aze_ger_mcd_uzb_dgb_vie_gam_ven_tsw_bam	-0.141934506791773	-0.334633839484529	0.738654848522259
886	amh_svk_moo_bos_sod_hau_heb_guj_uzb_aze_dgb_sun_xho_grk_cze_bsq_fre_owc_ven_cnt_bul_hin_ewe_pol_zul_prs_est_tsw_dyu_hun_lat_chh_geo_scr_glc_por_dut_amr_gam_mol_fin_igb_mao_ctl_jav_jpn_tml_kor_arw_rom_lda_krd_bat_afr_wly_mly_mnd_mcd_yor_ukr_tig_spa_ger_pan_rus_qcu_urd_ita_eng_bem_mlt_lit_sid_swe_tag_ben_swa_slo_tsn_ind_tha_anl_knd_swt_bam_azi_nor_alb_tur_fbf_vie_aeg_cic_akn_ses	-0.482697995268928	-1.14782098748525	0.253986537516107
887	mlt_por_dgb_dut_heb_sid_gam_slo_aze_azi_bem_jav_ven_krd_ger_bsq_hin_sod_ewe_mnd_eng_prs_akn_arw_yor_rom_fin_fbf_cic_est_bos_amh_geo_guj_ctl_pan_lit_hau_wly_grk_hun_swt_mao_alb_bat_jpn_tml_kor_swe_urd_ses_ukr_mly_svk_tig_ind_cnt_fre_igb_scr_amr_nor_bul_mcd_rus_qcu_lat_ita_glc_dyu_anl_pol_aeg_mol_sun_afr_zul_ben_xho_tag_tha_owc_knd_tsw_bam_tur_cze_spa_uzb_swa_vie_chh_tsn_lda_moo	0.332708663390431	0.783916986001657	0.435080861258444
888	tig_rom_ses_por_chh_owc_hau_slo_uzb_azi_dyu_sun_lda_ita_scr_bsq_pan_amh_akn_mnd_lat_guj_xho_bos_yor_rus_fin_cic_ven_est_afr_wly_geo_spa_pol_svk_alb_heb_sod_mcd_hun_moo_mao_grk_ind_jpn_tml_kor_urd_mol_tsn_ctl_jav_ben_mlt_bat_cnt_swe_fbf_ukr_sid_krd_arw_prs_eng_qcu_hin_ger_lit_zul_gam_dut_aeg_nor_tag_bul_dgb_glc_swa_mly_tha_amr_knd_bam_ewe_tur_cze_fre_aze_bem_vie_anl_igb_tsw_swt	-0.584703666682833	-1.39531451213291	0.166244043336859
889	wly_glc_yor_ger_amr_anl_owc_afr_uzb_aze_xho_jav_lda_urd_mol_bsq_fre_sid_swa_cnt_lit_svk_akn_ukr_tsn_bos_est_ses_bam_fin_mcd_mlt_geo_eng_alb_arw_ita_sod_amh_rom_hun_tsw_bat_slo_sun_jpn_knd_kor_krd_ctl_igb_rus_mly_lat_aeg_tag_mnd_pol_ewe_dut_tig_bul_nor_spa_swe_qcu_cze_guj_grk_dgb_hau_ben_chh_hin_ind_por_dyu_scr_cic_mao_tha_heb_tml_moo_ven_tur_pan_prs_azi_bem_vie_gam_zul_fbf_swt	0.522838190821307	1.23355827196257	0.22047612898782
890	owc_glc_swa_pan_anl_amh_sid_mol_tur_uzb_lda_mao_cic_eng_afr_bsq_ukr_hau_akn_cnt_alb_ctl_ven_rus_dyu_slo_fin_ses_xho_est_bul_chh_geo_krd_prs_svk_mcd_amr_mlt_urd_hun_tsw_mly_arw_ind_jpn_knd_kor_ita_lit_zul_spa_bat_scr_wly_sun_mnd_ben_bem_swe_sod_rom_ger_grk_guj_qcu_pol_hin_fre_swt_tig_dut_heb_por_jav_lat_ewe_nor_fbf_tag_tha_aeg_tml_igb_dgb_aze_bos_cze_azi_moo_vie_gam_yor_tsn_bam	-0.343887484575212	-0.813741692672395	0.41787153914795
891	anl_prs_igb_bos_tig_mlt_hau_svk_uzb_aze_lda_mao_akn_guj_ukr_bsq_hin_gam_fbf_cnt_mcd_lat_swt_afr_zul_dut_hun_swa_tsn_est_bul_chh_geo_pan_nor_rus_krd_aeg_sid_por_fin_bam_bat_glc_sun_jpn_tml_kor_ger_urd_ewe_eng_ind_mol_wly_jav_mnd_ctl_ses_rom_owc_ita_scr_swe_pol_qcu_spa_arw_grk_dgb_heb_fre_amh_slo_tag_ben_dyu_lit_cic_mly_tha_amr_knd_xho_yor_azi_cze_alb_tur_moo_vie_sod_tsw_ven_bem	-0.527682665634558	-1.25562910518484	0.212396044939387
892	sid_swe_swa_spa_sod_mlt_owc_fre_azi_tur_bam_mao_tsw_rus_glc_bsq_scr_heb_akn_mnd_ita_nor_ses_mcd_igb_urd_est_dyu_yor_fin_ger_anl_geo_slo_guj_cze_ctl_aeg_tig_svk_hun_dgb_ind_ben_jav_jpn_knd_kor_grk_hin_lda_afr_mly_bos_hau_tag_cnt_arw_ewe_lit_gam_prs_dut_lat_pan_qcu_krd_bul_rom_fbf_wly_pol_chh_por_bat_eng_cic_alb_bem_sun_tha_amr_tml_moo_ven_aze_mol_ukr_uzb_tsn_vie_amh_xho_swt_zul	-0.826802901593358	-1.99703556204124	0.0487441443444665
893	amh_ben_bam_pol_sid_hau_tig_por_uzb_azi_ses_mly_xho_lit_prs_bsq_urd_chh_yor_cnt_ukr_swe_dyu_cze_tsw_svk_hun_swt_tsn_est_mcd_owc_geo_mol_ctl_ger_bos_sod_anl_ita_fin_dgb_tag_arw_jav_jpn_knd_kor_dut_nor_zul_hin_mao_rus_amr_ind_mnd_krd_cic_bul_heb_guj_grk_eng_spa_qcu_alb_glc_lat_fbf_gam_scr_mlt_pan_sun_rom_lda_afr_akn_bat_tha_aeg_tml_igb_ewe_aze_slo_fre_tur_bem_vie_wly_ven_moo_swa	0.178812772434498	0.420576864755611	0.675034339960568
894	amr_svk_akn_prs_sod_heb_chh_lat_tur_uzb_ses_mao_moo_slo_bul_bsq_krd_gam_bam_mnd_pol_mcd_xho_arw_tsn_nor_est_lda_bem_hun_cze_amh_geo_rom_fre_pan_afr_sid_tig_ben_fin_igb_bat_scr_mly_jpn_tml_kor_swe_grk_cic_dut_jav_hin_wly_tag_cnt_mol_yor_rus_owc_urd_ctl_por_ger_qcu_ukr_guj_bos_ewe_anl_lit_hau_alb_ind_spa_fbf_eng_swa_sun_tha_aeg_knd_ven_dyu_azi_ita_glc_aze_dgb_vie_mlt_tsw_zul_swt	0.275785245895192	0.649029555365426	0.517918879882061
895	tig_rom_swt_alb_owc_sod_aeg_lat_tur_uzb_ven_sun_moo_krd_bos_bsq_mol_gam_ses_cnt_por_hin_igb_ita_ewe_afr_hun_bem_tsn_fin_lit_sid_geo_glc_bul_slo_ukr_chh_amr_ben_est_tsw_jav_nor_tag_jpn_knd_kor_fre_dut_lda_eng_ind_swe_amh_mao_mnd_rus_dgb_scr_hau_ctl_pol_urd_mcd_qcu_guj_arw_spa_xho_mlt_pan_heb_cze_mly_grk_yor_ger_dyu_bat_tha_wly_tml_swa_zul_aze_prs_svk_azi_akn_vie_anl_bam_cic_fbf	-0.569543068873921	-1.35955552901409	0.177257923353121
896	amh_grk_ses_slo_tig_mlt_owc_scr_aze_azi_fbf_tag_cic_bos_ben_bsq_lat_gam_dyu_cnt_ger_pan_bem_swe_tsw_afr_fin_swa_swt_hun_urd_wly_geo_dut_por_glc_nor_chh_amr_ctl_est_dgb_mly_guj_sun_jpn_knd_kor_svk_mcd_yor_ita_jav_lit_sid_mao_mnd_fre_moo_rom_aeg_krd_spa_ukr_prs_qcu_pol_alb_mol_ven_hau_bul_sod_rus_ind_hin_ewe_cze_akn_bat_tha_anl_tml_xho_zul_uzb_eng_arw_tur_lda_vie_heb_igb_bam_tsn	0.0833968740516081	0.19630246596565	0.844801751112664
897	aeg_slo_yor_prs_amr_hau_mlt_ben_tur_azi_cic_ind_igb_krd_eng_bsq_pan_anl_lda_mnd_bul_por_fbf_fre_zul_bos_hun_dgb_bem_fin_mcd_wly_geo_swe_pol_ita_alb_sod_tig_rom_est_ewe_bat_glc_mao_jpn_tml_kor_rus_ctl_swa_lat_mly_arw_heb_tag_cnt_ukr_dyu_grk_gam_dut_guj_urd_svk_qcu_mol_spa_lit_xho_amh_cze_owc_nor_jav_afr_bam_ger_tsw_sun_tha_sid_knd_tsn_akn_aze_scr_hin_uzb_swt_vie_chh_moo_ses_ven	-0.310962154680901	-0.736743218692281	0.463133028242886
898	hau_spa_igb_mol_wly_amr_sod_arw_uzb_azi_cic_mly_zul_guj_hin_bsq_mcd_tig_bem_cnt_grk_prs_akn_pan_swa_ukr_hun_yor_dyu_fin_glc_sid_geo_alb_swe_afr_ita_gam_mlt_ger_est_swt_bat_krd_mao_jpn_tml_kor_slo_dut_tsw_rus_tag_cze_anl_ind_mnd_bos_ven_ctl_heb_ben_nor_pol_urd_qcu_bul_scr_fre_lda_chh_lit_amh_rom_jav_por_dgb_svk_ses_sun_tha_aeg_knd_xho_tsn_aze_eng_lat_tur_fbf_vie_owc_moo_bam_ewe	-0.454695612569898	-1.07904609075424	0.283357833078877
899	amh_glc_ewe_lit_tig_gam_wly_fre_aze_azi_igb_sun_ses_afr_bos_bsq_mol_aeg_cic_cnt_ben_hin_fbf_slo_swa_alb_hun_akn_moo_est_arw_heb_geo_urd_swe_ukr_pol_chh_sod_ctl_fin_swt_jav_rom_mao_jpn_tml_kor_guj_spa_dgb_por_bat_dut_sid_mly_mnd_ger_dyu_eng_anl_mcd_pan_svk_nor_qcu_rus_krd_cze_yor_hau_scr_mlt_lat_tag_prs_lda_bul_zul_ind_tha_amr_knd_tsn_bem_uzb_grk_ita_tur_bam_vie_owc_xho_tsw_ven	0.313095716066507	0.738122037787442	0.462298825530189
900	chh_pol_xho_cze_wly_amh_gam_spa_aze_tur_tsw_ind_lda_rom_grk_bsq_mol_tig_swa_cnt_afr_rus_ses_eng_ewe_ukr_est_ven_dgb_fin_mcd_heb_geo_guj_lit_bos_lat_aeg_amr_ben_hun_bem_sun_urd_jav_jpn_tml_kor_svk_krd_dyu_swe_mly_por_sid_bat_mnd_prs_igb_glc_anl_pan_bul_scr_ctl_qcu_alb_arw_dut_cic_mlt_fre_owc_ger_tag_nor_akn_slo_tsn_mao_tha_hau_knd_yor_swt_uzb_hin_ita_azi_moo_vie_sod_bam_fbf_zul	-0.618498616360278	-1.47895690819025	0.142531085166621
901	owc_ctl_fbf_ita_amh_mlt_hau_bul_uzb_azi_bam_mao_akn_nor_eng_bsq_scr_heb_ven_cnt_arw_prs_igb_slo_ses_ger_est_yor_cic_hun_krd_tig_geo_rom_mcd_bos_lat_anl_sid_grk_fin_zul_bat_pol_mly_jpn_knd_kor_rus_cze_swa_ben_sun_por_gam_tag_mnd_dut_dgb_guj_chh_alb_hin_swe_afr_qcu_spa_urd_pan_ewe_wly_mol_sod_lit_ind_ukr_lda_glc_bem_jav_tha_amr_tml_tsw_xho_tur_fre_svk_aze_moo_vie_aeg_tsn_dyu_swt	-1.25141129107573	-3.12020194737503	0.00240719300591562
902	chh_scr_zul_ctl_sid_anl_gam_eng_uzb_azi_bem_ind_xho_rom_slo_bsq_pan_amr_yor_mnd_cze_glc_akn_alb_bam_ger_est_tsn_ven_fin_spa_tig_geo_urd_lat_nor_grk_owc_sod_pol_hun_swa_mao_prs_bat_jpn_knd_kor_dut_guj_dyu_krd_mly_svk_mlt_jav_cnt_arw_cic_ita_hau_por_mol_ukr_bul_qcu_ben_afr_fre_igb_aeg_rus_amh_swe_tag_bos_ses_lit_moo_sun_tha_wly_tml_tsw_dgb_tur_hin_mcd_aze_ewe_vie_heb_fbf_lda_swt	-0.409881714189609	-0.973342109723407	0.332908191721739
[truncated: 98 more rows]
