# Supplementary material for: Future Tense and Economic Decisions: Controlling for Cultural Evolution
Source: PLoS One. 2015 Jul 17;10(7):e0132145. doi: 10.1371/journal.pone.0132145 (PMC4506144; doi:10.1371/journal.pone.0132145)
Supplement: S8 Appendix — See README files within the various sub-folders. (ZIP) [file pone.0132145.s008.zip › S3_Code/Residuals_new/PGLS/PermuteResults/permute_B_SavingsWITHINFAM_83000.csv]

	ftr	r	t	p
1	tig_ctl_xho_rom_aeg_sid_chh_prs_aze_uzb_akn_bat_moo_ger_ita_bsq_rus_owc_swt_cnt_mol_scr_ses_dut_tsn_afr_est_yor_swa_hun_krd_amh_geo_pan_nor_bul_swe_anl_sod_guj_fin_fbf_tag_svk_ind_jpn_knd_kor_cze_slo_tsw_lit_sun_pol_amr_mao_mnd_spa_bam_ukr_mlt_mcd_urd_grk_hin_qcu_glc_bos_alb_cic_gam_eng_hau_lat_jav_por_bem_fre_lda_mly_tha_heb_tml_ven_dgb_azi_arw_ben_tur_ewe_vie_wly_dyu_zul_igb	0.457399277269426	1.07943946112923	0.283183444997272
2	wly_glc_bam_afr_amh_amr_heb_cze_aze_uzb_cic_bat_ewe_rus_pol_bsq_swe_sid_zul_mnd_guj_rom_moo_prs_lda_mcd_fin_akn_xho_est_bos_aeg_geo_svk_ita_lit_alb_owc_anl_spa_hun_yor_mao_hin_sun_jpn_knd_kor_mol_ger_ses_ben_jav_grk_hau_mly_cnt_dut_tsn_slo_chh_por_bul_nor_arw_qcu_scr_krd_pan_igb_sod_ctl_mlt_lat_tag_urd_tsw_ukr_swa_ind_tha_tig_tml_ven_fbf_tur_fre_eng_azi_bem_vie_gam_dyu_dgb_swt	-0.526359470265554	-1.2540058784419	0.212982798108098
3	wly_por_tsw_ben_sod_sid_heb_grk_uzb_aze_ses_mao_dgb_eng_urd_bsq_swe_mlt_ewe_cnt_hin_guj_igb_ctl_swa_fre_est_lda_tsn_fin_svk_amh_geo_scr_lit_rus_ukr_chh_amr_mcd_hun_cic_bat_nor_mly_jpn_tml_kor_ger_krd_xho_rom_sun_bos_anl_jav_mnd_cze_akn_slo_aeg_ita_lat_pan_dut_qcu_afr_spa_arw_bam_gam_mol_tig_glc_tag_alb_ven_pol_dyu_ind_tha_owc_knd_bem_fbf_azi_bul_prs_tur_moo_vie_hau_zul_swt_yor	0.184121151510679	0.432974549176294	0.666035757802884
4	owc_ger_tsw_bul_anl_gam_heb_mol_azi_uzb_bem_bat_moo_krd_ita_bsq_pan_hau_fbf_cnt_ukr_mcd_bam_urd_lda_eng_hun_ses_swt_est_svk_amr_geo_swe_nor_spa_afr_tig_aeg_grk_fin_ven_ind_prs_jav_jpn_tml_kor_hin_scr_akn_lit_mly_rus_wly_mao_mnd_slo_igb_cze_amh_lat_glc_por_bos_qcu_ben_alb_pol_zul_sod_ctl_chh_dut_sun_fre_tsn_rom_dgb_tag_tha_sid_knd_ewe_swa_aze_arw_guj_tur_yor_vie_mlt_dyu_cic_xho	-0.786039742042748	-1.89158743738803	0.0616578160905516
5	aeg_guj_ven_mcd_amh_hau_gam_mol_azi_aze_ewe_tag_swa_ben_afr_bsq_ger_owc_xho_cnt_slo_nor_zul_krd_cic_arw_hun_tsw_igb_fin_ctl_tig_geo_swe_lit_pan_fre_sod_heb_scr_est_yor_bat_bos_jav_jpn_tml_kor_rom_urd_dgb_spa_mly_rus_mlt_ind_mnd_dut_tsn_alb_sid_ita_ukr_hin_glc_qcu_svk_grk_prs_dyu_anl_bul_wly_pol_sun_lat_swt_por_lda_mao_tha_amr_knd_akn_bam_uzb_cze_eng_tur_ses_vie_chh_moo_fbf_bem	-0.796890915910071	-1.91895343477228	0.0580566587369859
6	tig_nor_fbf_ukr_wly_heb_mlt_hin_uzb_aze_lda_sun_ven_mcd_swe_bsq_prs_amr_xho_cnt_arw_guj_tsw_bul_tsn_lat_hun_dgb_igb_fin_lit_hau_geo_fre_cze_krd_slo_amh_anl_glc_est_moo_jav_eng_ind_jpn_knd_kor_ben_rus_cic_pan_mly_svk_aeg_bat_mnd_spa_swt_mol_chh_bos_dut_ita_ger_qcu_alb_ctl_pol_dyu_owc_afr_sid_grk_mao_rom_ses_scr_ewe_tag_tha_gam_tml_akn_yor_azi_urd_por_tur_swa_vie_sod_bam_zul_bem	-0.520948234109584	-1.23950379709472	0.218277753640249
7	wly_hin_akn_prs_anl_chh_hau_ger_aze_azi_dyu_sun_bam_ukr_grk_bsq_bos_tig_fbf_cnt_pol_mcd_swt_pan_xho_rom_fin_swa_dgb_est_nor_sid_geo_fre_bul_rus_spa_amr_aeg_swe_hun_ven_mao_cze_tag_jpn_tml_kor_scr_lit_yor_arw_mly_urd_owc_ind_mnd_ita_ses_alb_sod_ctl_slo_mol_lat_qcu_svk_afr_krd_tsn_mlt_glc_heb_guj_bat_dut_lda_eng_moo_jav_tha_amh_knd_tsw_ewe_uzb_ben_por_tur_igb_vie_gam_cic_zul_bem	0.341048992805288	0.80290762396529	0.424075338649132
8	mlt_grk_dgb_eng_wly_hau_aeg_swe_azi_uzb_swt_tag_tsn_pan_krd_bsq_por_tig_tsw_mnd_urd_nor_dyu_spa_moo_bul_est_igb_yor_hun_scr_heb_geo_afr_alb_ger_bos_sod_chh_mol_fin_swa_mao_glc_mly_jpn_knd_kor_prs_slo_ses_lit_ind_svk_gam_sun_cnt_cze_xho_ita_amh_pol_ben_dut_hin_qcu_arw_fre_ctl_ven_anl_mcd_owc_lat_jav_rom_lda_guj_ewe_bat_tha_sid_tml_fbf_cic_tur_rus_ukr_aze_zul_vie_amr_akn_bam_bem	-0.807073694753191	-1.94799439007987	0.0544309695322326
9	amh_prs_zul_alb_wly_tig_mlt_mcd_uzb_aze_swt_sun_lda_rus_swe_bsq_grk_sod_moo_cnt_ita_pol_xho_rom_ewe_hin_est_tsw_akn_fin_guj_owc_geo_svk_mol_urd_cze_hau_anl_arw_hun_igb_tag_dut_mao_jpn_knd_kor_pan_ctl_dgb_ukr_mly_eng_gam_bat_mnd_lit_fbf_scr_sid_bos_nor_spa_ger_qcu_glc_afr_bul_bem_heb_krd_aeg_por_ind_slo_cic_ben_dyu_jav_tha_chh_tml_ven_yor_azi_lat_fre_tur_swa_vie_amr_bam_ses_tsn	0.0390049091775699	0.0918157767651679	0.927041894100954
10	wly_eng_swa_spa_amh_amr_anl_nor_aze_azi_bem_bat_bam_glc_mol_bsq_ben_owc_swt_cnt_dut_bul_moo_krd_xho_rus_est_cic_tsw_hun_arw_sod_geo_fre_ukr_lat_pan_hau_mlt_ger_fin_akn_mly_hin_tag_jpn_knd_kor_pol_bos_yor_urd_sun_slo_chh_ind_mnd_cze_dgb_rom_aeg_lit_guj_ita_prs_qcu_grk_por_scr_tsn_tig_swe_gam_svk_jav_alb_ewe_mcd_lda_mao_tha_sid_tml_zul_igb_uzb_afr_ctl_tur_ses_vie_heb_fbf_ven_dyu	-0.415541944942834	-0.986300340483844	0.326544858061488
11	amr_arw_lda_krd_chh_aeg_gam_ger_aze_tur_tsn_bat_yor_lit_scr_bsq_urd_heb_ewe_mnd_eng_hin_swt_bos_igb_mcd_hun_zul_moo_est_alb_anl_geo_por_mol_swe_svk_mlt_amh_fre_fin_ven_jav_lat_sun_jpn_tml_kor_glc_guj_cic_rus_mao_grk_hau_tag_cnt_ctl_dyu_rom_sid_pan_ben_nor_spa_qcu_ukr_afr_ita_tsw_tig_cze_sod_bul_mly_pol_fbf_prs_bam_ind_tha_owc_knd_swa_akn_uzb_slo_dut_azi_ses_vie_wly_xho_bem_dgb	-0.745416137191104	-1.79060049999872	0.0766112034288985
12	chh_glc_akn_mol_aeg_owc_tig_pol_aze_azi_xho_tag_ven_guj_urd_bsq_mcd_anl_yor_mnd_lit_afr_moo_nor_bem_bul_hun_swt_tsw_est_alb_amr_geo_pan_lat_fre_dut_wly_heb_ben_fin_zul_sun_hin_mly_jpn_knd_kor_por_rus_igb_cze_jav_ctl_amh_bat_cnt_rom_ses_prs_mlt_swe_ukr_svk_ita_qcu_eng_scr_grk_bam_sod_arw_hau_slo_ind_bos_lda_spa_swa_mao_tha_sid_tml_tsn_fbf_tur_ger_krd_uzb_dyu_vie_gam_cic_dgb_ewe	-0.0400717246461615	-0.0943670489686214	0.925020610004945
13	amr_krd_tsn_arw_owc_chh_mlt_afr_tur_aze_cic_mao_moo_por_nor_bsq_lat_sod_swt_cnt_glc_ita_bem_slo_dgb_rom_fin_ewe_yor_est_pol_wly_geo_ukr_fre_urd_eng_amh_gam_mcd_hun_swa_mly_lit_tag_jpn_knd_kor_pan_svk_akn_ben_bat_alb_sid_ind_mnd_dut_dyu_guj_hau_mol_ger_ctl_hin_qcu_prs_grk_cze_bam_aeg_bul_heb_rus_sun_scr_igb_spa_ses_jav_tha_anl_tml_ven_xho_azi_bos_swe_uzb_tsw_vie_tig_fbf_zul_lda	0.101280195636025	0.238347180246425	0.812136217097271
14	amr_hin_swt_mcd_owc_tig_gam_alb_uzb_azi_dyu_tag_tsn_ctl_rus_bsq_ger_wly_lda_cnt_urd_scr_bam_afr_igb_pol_fin_ven_akn_hun_bos_amh_geo_krd_arw_prs_lit_sid_chh_guj_est_zul_ind_cze_mly_jpn_tml_kor_rom_swe_yor_por_sun_slo_mlt_bat_mnd_spa_dgb_svk_heb_ben_mol_glc_pan_qcu_lat_fre_dut_ses_sod_grk_anl_nor_mao_ita_fbf_eng_ewe_jav_tha_aeg_knd_cic_bem_tur_ukr_bul_aze_moo_vie_hau_swa_tsw_xho	0.388433589713685	0.91494609976674	0.362586138413761
15	amh_urd_ses_bul_tig_gam_chh_alb_tur_aze_dgb_mao_ewe_arw_lat_bsq_slo_sod_swt_cnt_pol_prs_akn_ben_xho_swe_fin_swa_fbf_hun_por_owc_geo_ger_lit_grk_mcd_sid_mlt_cze_est_zul_bat_rom_jav_jpn_tml_kor_ctl_bos_yor_fre_sun_krd_aeg_ind_mnd_dut_lda_ukr_wly_nor_eng_guj_rus_qcu_pan_afr_ita_dyu_heb_spa_hau_mol_tag_scr_bam_glc_tsw_mly_tha_amr_knd_igb_moo_azi_hin_svk_uzb_bem_vie_anl_ven_tsn_cic	-0.241729745167768	-0.571287200928564	0.569183028595461
16	owc_urd_zul_ctl_tig_heb_aeg_guj_azi_uzb_lda_bat_dgb_ger_slo_bsq_hin_mlt_swt_mnd_prs_arw_yor_ita_xho_rom_fin_fbf_ven_est_nor_wly_geo_spa_dut_krd_scr_gam_hau_bos_hun_akn_jav_grk_sun_jpn_tml_kor_swe_lat_swa_mol_mao_lit_anl_mly_cnt_por_tsn_cze_amh_afr_fre_bul_glc_qcu_eng_pan_ukr_moo_chh_rus_sod_svk_tag_alb_dyu_mcd_cic_ind_tha_sid_knd_ewe_ses_tur_pol_ben_aze_igb_vie_amr_bem_tsw_bam	-0.299319071701757	-0.707516956910724	0.481014554951845
17	anl_mol_ses_spa_tig_heb_gam_ctl_azi_aze_cic_tag_tsw_bos_alb_bsq_rus_owc_igb_mnd_krd_arw_swa_nor_moo_hin_est_dgb_dyu_fin_guj_amh_geo_prs_bul_urd_lat_wly_sid_cze_hun_yor_bat_pol_mly_jpn_tml_kor_lit_grk_bam_rom_jav_slo_amr_ind_cnt_fre_ewe_afr_mlt_por_eng_scr_mcd_qcu_glc_dut_svk_xho_hau_ukr_chh_swe_sun_ger_ven_pan_lda_mao_tha_sod_knd_swt_akn_uzb_ita_ben_tur_bem_vie_aeg_tsn_fbf_zul	-0.376803142297849	-0.893526755903541	0.37388158897692
18	mlt_nor_swt_prs_heb_sid_wly_bul_uzb_aze_tsw_mly_lda_guj_scr_bsq_krd_sod_cic_mnd_rom_mcd_bem_grk_ven_alb_hun_xho_ses_fin_swe_chh_geo_slo_dut_eng_cze_aeg_hau_por_est_moo_mao_ita_tag_jpn_tml_kor_fre_svk_dgb_pol_bat_lit_gam_sun_cnt_spa_zul_afr_tig_ctl_glc_lat_ukr_qcu_ben_hin_mol_yor_amh_ger_amr_bos_ind_rus_bam_pan_tsn_jav_tha_owc_knd_ewe_igb_tur_arw_urd_azi_fbf_vie_anl_akn_swa_dyu	0.113166620421155	0.266294621696235	0.790601825417467
19	sid_ben_yor_ita_hau_anl_aeg_ger_uzb_azi_dyu_mao_xho_grk_glc_bsq_scr_heb_bam_cnt_afr_pol_akn_rus_ses_hin_est_cic_moo_hun_prs_wly_geo_eng_mol_urd_ctl_owc_chh_mcd_fin_swt_ind_svk_tag_jpn_tml_kor_lat_fre_fbf_nor_jav_spa_tig_sun_mnd_rom_swa_bos_amr_alb_ukr_guj_dut_qcu_slo_pan_swe_ewe_mlt_por_gam_arw_mly_bul_dgb_krd_igb_bat_tha_sod_knd_ven_tsw_aze_cze_lit_tur_tsn_vie_amh_zul_bem_lda	-0.183847702453275	-0.43364185340445	0.665552778025912
20	sod_hin_ses_alb_heb_wly_amr_cze_uzb_azi_cic_ind_tsw_slo_nor_bsq_bul_gam_swt_mnd_bos_ukr_tsn_spa_swa_lat_fin_zul_moo_hun_swe_mlt_geo_pan_urd_prs_afr_owc_sid_glc_est_lda_mly_arw_bat_jpn_tml_kor_ita_por_bem_ger_sun_krd_hau_mao_cnt_rom_akn_guj_tig_pol_scr_svk_lit_qcu_ctl_fre_mol_dyu_anl_ben_amh_mcd_jav_eng_igb_dut_bam_tag_tha_aeg_knd_ewe_fbf_aze_rus_grk_tur_xho_vie_chh_ven_yor_dgb	0.0646528873296942	0.152217399907131	0.879345214509068
21	gam_ita_igb_cze_sod_hau_amr_lat_tur_aze_cic_ind_tsw_fre_dut_bsq_scr_wly_tsn_cnt_mcd_eng_lda_mol_ses_guj_hun_bem_dgb_est_grk_chh_geo_por_pan_nor_ben_amh_tig_ctl_fin_moo_sun_ukr_mao_jpn_tml_kor_krd_spa_fbf_rom_jav_ger_mlt_tag_mnd_swe_dyu_lit_owc_bos_prs_glc_bul_qcu_svk_afr_rus_swa_anl_urd_aeg_pol_mly_slo_ven_alb_bam_bat_tha_heb_knd_xho_yor_azi_arw_hin_uzb_swt_vie_sid_akn_ewe_zul	0.211321750228077	0.497220778057857	0.620206862046284
22	heb_lit_yor_rus_anl_sid_owc_ita_azi_uzb_moo_sun_bem_dut_spa_bsq_fre_amh_akn_cnt_swe_hin_lda_bos_dyu_arw_hun_igb_fbf_fin_ben_sod_geo_grk_afr_ukr_lat_mlt_tig_urd_est_zul_mly_krd_tag_jpn_knd_kor_prs_mcd_tsw_glc_mao_eng_amr_jav_mnd_guj_dgb_ctl_aeg_mol_pan_slo_bul_qcu_ger_cze_pol_ven_chh_rom_hau_alb_ind_svk_swt_nor_bam_bat_tha_wly_tml_ewe_ses_aze_por_scr_tur_tsn_vie_gam_swa_cic_xho	0.0369544320442822	0.0871426701563913	0.930745465343775
23	mlt_dut_swa_scr_wly_owc_amr_nor_tur_aze_xho_tag_ewe_arw_cze_bsq_prs_aeg_bem_mnd_guj_alb_tsn_bul_dyu_ukr_fin_tsw_ses_est_mol_tig_geo_krd_pan_fre_ben_gam_sid_eng_hun_cic_bat_spa_sun_jpn_tml_kor_slo_afr_yor_rom_ind_rus_sod_jav_cnt_por_igb_swe_amh_glc_ger_svk_pol_qcu_mcd_grk_urd_bam_heb_bos_anl_ctl_mao_hin_zul_ita_moo_mly_tha_hau_knd_swt_lda_azi_lat_lit_uzb_fbf_vie_chh_ven_dgb_akn	-0.308514495840335	-0.728788946863822	0.467962074313505
24	mlt_rus_zul_lit_sod_wly_amr_scr_tur_aze_dyu_bat_cic_pol_por_bsq_krd_anl_lda_cnt_arw_dut_ewe_ger_tsn_urd_est_ven_tsw_hun_bul_tig_geo_afr_bos_alb_cze_heb_hau_spa_fin_bam_sun_nor_ind_jpn_tml_kor_grk_ita_bem_mcd_mao_ben_sid_jav_mnd_rom_yor_mol_owc_pan_glc_svk_ctl_qcu_eng_fre_hin_swa_chh_swe_amh_ukr_mly_prs_dgb_slo_xho_tag_tha_aeg_knd_moo_ses_azi_guj_lat_uzb_swt_vie_gam_igb_akn_fbf	-1.42883639508457	-3.57588328694985	0.00055611520973413
25	aeg_fre_moo_grk_sod_anl_chh_lat_aze_uzb_bem_mao_dgb_pol_lit_bsq_hin_sid_tsn_cnt_alb_afr_lda_scr_zul_cze_hun_xho_bam_fin_svk_heb_geo_mol_bul_spa_mcd_owc_tig_ctl_est_ses_bat_eng_jav_jpn_knd_kor_rom_rus_ven_glc_sun_ukr_mlt_mly_mnd_dut_dyu_por_wly_ben_swe_ger_nor_qcu_guj_krd_ita_igb_gam_prs_amh_slo_tag_bos_swa_urd_akn_ind_tha_hau_tml_yor_swt_azi_arw_pan_tur_cic_vie_amr_fbf_tsw_ewe	-0.296404222873488	-0.700814085857897	0.485168800478644
26	sid_ger_xho_lat_chh_hau_sod_pol_aze_azi_bam_sun_akn_slo_afr_bsq_alb_gam_dyu_mnd_mcd_mol_swa_grk_lda_eng_fin_swt_ewe_hun_ctl_owc_geo_ukr_nor_urd_rus_wly_amh_hin_est_ven_mao_bos_mly_jpn_tml_kor_lit_cze_tsn_bul_jav_dut_anl_bat_cnt_spa_yor_scr_amr_krd_prs_glc_guj_qcu_fre_rom_arw_cic_heb_ben_mlt_swe_ind_ita_zul_svk_igb_tag_tha_tig_knd_bem_ses_uzb_por_pan_tur_fbf_vie_aeg_moo_tsw_dgb	0.338834946940414	0.799165318824144	0.426230910771521
27	tig_ger_tsw_mol_anl_amr_chh_glc_azi_aze_ewe_sun_zul_spa_cze_bsq_pan_amh_swt_cnt_bos_guj_dyu_rus_cic_scr_est_bam_fbf_hun_ita_gam_geo_prs_svk_urd_alb_aeg_sod_eng_fin_moo_tag_por_mao_jpn_knd_kor_mcd_krd_dgb_bul_ind_ukr_heb_bat_mnd_fre_akn_hin_sid_swe_arw_nor_ctl_qcu_afr_dut_rom_ven_mlt_lat_hau_ben_mly_slo_lda_lit_bem_jav_tha_wly_tml_tsn_xho_tur_grk_pol_uzb_yor_vie_owc_igb_swa_ses	0.287467555598429	0.67793457627688	0.499496419557668
28	hau_ben_dgb_ctl_heb_owc_mlt_arw_aze_uzb_swa_jav_akn_ukr_scr_bsq_bul_tig_lda_mnd_swe_mcd_swt_pol_yor_ger_est_ses_tsn_fin_spa_sid_geo_pan_urd_svk_cze_amr_anl_prs_hun_bem_sun_hin_tag_jpn_knd_kor_eng_rom_dyu_afr_bat_slo_aeg_ind_cnt_ita_moo_guj_amh_lit_dut_krd_bos_qcu_glc_alb_lat_zul_sod_fre_gam_nor_mao_por_ewe_rus_cic_mly_tha_wly_tml_bam_xho_tur_grk_mol_azi_ven_vie_chh_fbf_tsw_igb	0.194965459535268	0.458457978709299	0.647693001451717
29	owc_scr_dyu_prs_amr_chh_sod_fre_tur_aze_moo_ind_swa_alb_slo_bsq_afr_heb_ewe_mnd_rom_hin_akn_ukr_tsn_krd_hun_yor_dgb_est_cze_anl_geo_bul_grk_nor_glc_tig_sid_ger_fin_zul_bat_pol_mao_jpn_knd_kor_swe_svk_fbf_ben_jav_mol_wly_tag_cnt_spa_xho_por_amh_ita_rus_arw_pan_qcu_eng_mcd_lat_bam_gam_guj_mlt_dut_sun_urd_ses_lit_ven_mly_tha_hau_tml_igb_lda_azi_bos_ctl_uzb_tsw_vie_aeg_bem_cic_swt	-0.619365248502176	-1.48091550908992	0.142009194421371
30	heb_nor_fbf_glc_anl_amh_wly_mcd_uzb_azi_dyu_jav_igb_mol_arw_bsq_eng_hau_tsn_cnt_hin_cze_lda_lat_bem_spa_fin_ewe_swa_hun_slo_gam_geo_bul_prs_ita_dut_sod_aeg_fre_est_xho_mly_alb_mao_jpn_tml_kor_scr_lit_tsw_pan_bat_ctl_sid_sun_mnd_rom_bam_rus_owc_ben_urd_krd_ukr_qcu_pol_por_svk_ses_amr_guj_tig_bos_ind_grk_moo_afr_akn_tag_tha_chh_knd_cic_zul_aze_ger_swe_tur_ven_vie_mlt_yor_swt_dgb	-0.0956371167856011	-0.225385980135688	0.82217355457278
31	mlt_swe_dyu_urd_hau_amh_amr_arw_azi_tur_ses_mly_tsn_spa_bul_bsq_prs_heb_yor_mnd_ita_rus_lda_dut_ven_mol_hun_swt_tsw_fin_ben_owc_geo_lit_pol_glc_ukr_sid_sod_slo_est_dgb_mao_mcd_ind_jpn_knd_kor_lat_alb_zul_cze_jav_nor_gam_bat_cnt_fre_akn_krd_chh_guj_eng_bos_svk_qcu_rom_grk_ctl_moo_aeg_ger_wly_hin_tag_por_swa_scr_bem_sun_tha_tig_tml_ewe_igb_uzb_pan_afr_aze_bam_vie_anl_cic_xho_fbf	0.352698935260472	0.831605619733466	0.407761754052917
32	aeg_ukr_akn_cze_anl_mlt_tig_fre_aze_tur_ses_mao_swt_ita_grk_bsq_ctl_hau_zul_cnt_arw_mol_lda_nor_dgb_ben_est_xho_ewe_fin_urd_wly_geo_svk_rus_hin_spa_sid_heb_eng_hun_fbf_mly_swe_sun_jpn_knd_kor_slo_lit_tsn_por_bat_prs_sod_jav_mnd_pol_bem_krd_amr_ger_afr_pan_mcd_qcu_lat_bul_alb_yor_gam_bos_chh_guj_ind_glc_tsw_scr_igb_tag_tha_owc_tml_swa_bam_azi_dut_rom_uzb_moo_vie_amh_cic_ven_dyu	-0.0244348435720117	-0.0575855201977879	0.954202331500799
33	gam_ben_xho_mcd_mlt_heb_aeg_pan_azi_uzb_swa_mly_fbf_bul_urd_bsq_swe_sid_ewe_mnd_spa_ukr_ven_alb_akn_pol_hun_lda_cic_fin_krd_anl_geo_ita_por_rom_hin_sod_tig_afr_est_yor_jav_glc_sun_jpn_tml_kor_scr_cze_ses_ctl_mao_slo_wly_bat_cnt_rus_tsn_fre_chh_arw_svk_grk_prs_qcu_bos_guj_ger_zul_amr_dut_hau_mol_ind_eng_igb_nor_dgb_tag_tha_owc_knd_dyu_moo_tur_lit_lat_aze_swt_vie_amh_bam_tsw_bem	-0.821244278067618	-1.9855250646613	0.0500312834451196
34	owc_rus_lda_nor_gam_heb_sid_ger_aze_uzb_ewe_sun_tsn_eng_dut_bsq_urd_amr_cic_cnt_krd_svk_dyu_arw_igb_spa_fin_swt_zul_hun_bul_tig_geo_fre_ben_pan_lit_chh_sod_lat_est_bem_tag_mol_mao_jpn_knd_kor_grk_por_fbf_alb_jav_rom_wly_mly_mnd_pol_moo_cze_aeg_glc_hin_guj_ukr_qcu_bos_slo_ctl_swa_anl_ita_mlt_prs_bat_mcd_ses_scr_tsw_ind_tha_hau_tml_akn_bam_tur_afr_swe_azi_dgb_vie_amh_yor_xho_ven	0.33724910063452	0.79518719907816	0.428529418924633
35	owc_fre_swt_prs_sod_heb_gam_hin_aze_azi_moo_mao_igb_arw_ger_bsq_alb_mlt_swa_cnt_ita_swe_akn_glc_ewe_rom_hun_fbf_yor_fin_slo_amh_geo_eng_por_spa_cze_amr_wly_grk_est_tsw_tag_nor_sun_jpn_tml_kor_ben_dut_lda_lit_ind_ctl_chh_mly_mnd_krd_ses_mol_tig_scr_svk_ukr_bul_qcu_bos_mcd_pol_cic_aeg_pan_hau_afr_bat_guj_zul_lat_ven_jav_tha_sid_knd_bam_xho_tur_rus_urd_uzb_dyu_vie_anl_bem_dgb_tsn	-0.312542552331585	-0.740057139589405	0.461129503133211
36	amh_svk_bam_rom_sod_mlt_owc_pan_azi_tur_swa_tag_tsn_ctl_cze_bsq_guj_heb_dyu_cnt_eng_mcd_xho_krd_fbf_glc_est_tsw_swt_hun_prs_wly_geo_rus_ukr_lit_slo_hau_tig_arw_fin_ewe_sun_afr_bat_jpn_knd_kor_nor_por_dgb_swe_mly_hin_gam_jav_mnd_dut_moo_mol_amr_spa_lat_bos_ben_qcu_bul_scr_urd_bem_anl_grk_aeg_ger_mao_fre_akn_ita_ven_ind_tha_chh_tml_lda_zul_aze_pol_alb_uzb_ses_vie_sid_igb_cic_yor	0.433929850616983	1.02483802393087	0.308097961545682
37	sid_grk_dyu_arw_sod_heb_aeg_ger_tur_azi_tsw_mao_swt_alb_prs_bsq_afr_chh_fbf_cnt_lat_nor_xho_svk_yor_ukr_hun_ven_lda_fin_lit_owc_geo_krd_dut_rus_bul_anl_mlt_swe_est_tsn_mly_por_sun_jpn_tml_kor_eng_ben_akn_mcd_tag_bos_hau_ind_mnd_guj_ses_ita_amr_ctl_hin_rom_pan_qcu_pol_scr_urd_igb_gam_fre_wly_slo_jav_cze_zul_glc_bam_bat_tha_amh_knd_cic_moo_aze_mol_spa_uzb_bem_vie_tig_dgb_swa_ewe	-0.377074539033229	-0.893631080754946	0.373826042613095
38	heb_ita_tsn_bul_chh_amh_sod_urd_tur_azi_igb_tag_lda_eng_ben_bsq_guj_gam_tsw_mnd_nor_mol_bam_dut_zul_por_est_dyu_ses_hun_ger_sid_geo_pol_prs_fre_scr_amr_owc_swe_fin_bem_jav_krd_mao_jpn_tml_kor_pan_slo_ewe_afr_sun_svk_tig_bat_cnt_bos_moo_rom_hau_lit_lat_grk_hin_qcu_arw_spa_glc_xho_mlt_ukr_anl_cze_ind_alb_fbf_ctl_ven_mly_tha_aeg_knd_cic_swt_uzb_mcd_rus_aze_yor_vie_wly_akn_swa_dgb	-0.111244532123922	-0.262225861163819	0.793727278795335
39	gam_bul_ven_ctl_amr_sod_aeg_ukr_tur_uzb_zul_jav_moo_guj_afr_bsq_alb_heb_yor_mnd_bos_eng_ewe_pol_bem_rus_fin_cic_swa_hun_fre_owc_geo_hin_mcd_grk_ben_mlt_tig_glc_est_tsn_tag_krd_ind_jpn_tml_kor_cze_scr_lda_arw_mao_pan_wly_sun_cnt_ger_tsw_nor_hau_dut_rom_prs_svk_qcu_mol_urd_lat_ses_anl_slo_amh_ita_bat_swe_dgb_por_igb_mly_tha_chh_knd_fbf_akn_azi_spa_lit_aze_bam_vie_sid_swt_dyu_xho	-0.529571636746095	-1.26005437940922	0.210802454793075
40	anl_grk_swt_krd_tig_owc_chh_hin_uzb_azi_moo_mao_swa_urd_lat_bsq_lit_sod_ewe_cnt_glc_ctl_bem_cze_lda_prs_est_xho_yor_fin_mcd_wly_geo_spa_svk_alb_nor_amr_aeg_bul_hun_dyu_jav_swe_bat_jpn_knd_kor_rus_ben_akn_slo_tag_bos_amh_mly_mnd_mol_bam_pol_mlt_ita_eng_guj_fre_qcu_afr_arw_scr_fbf_hau_rom_heb_dut_sun_ger_ven_por_igb_ind_tha_gam_tml_dgb_tsn_tur_ukr_pan_aze_zul_vie_sid_cic_ses_tsw	-0.225920412872078	-0.533635278222041	0.59486703915934
41	gam_rus_xho_ita_owc_amh_chh_lit_azi_tur_tsn_mly_yor_eng_urd_bsq_ger_hau_ses_mnd_ben_cze_swt_dut_akn_afr_hun_ewe_tsw_fin_krd_aeg_geo_mol_glc_pol_guj_tig_wly_fre_est_igb_tag_ukr_mao_jpn_tml_kor_svk_lat_dyu_rom_bat_prs_anl_jav_cnt_arw_fbf_mcd_sod_grk_alb_bos_por_qcu_pan_scr_nor_bem_heb_ctl_amr_bul_ind_slo_ven_spa_cic_sun_tha_mlt_knd_swa_bam_aze_swe_hin_uzb_dgb_vie_sid_lda_moo_zul	0.401385378754088	0.948182139153199	0.345494109212375
42	anl_svk_bam_cze_owc_hau_gam_pan_tur_uzb_zul_jav_tsw_ctl_ben_bsq_scr_amh_swa_cnt_afr_hin_ewe_glc_akn_mcd_fin_lda_cic_hun_ger_sod_geo_mol_bos_dut_rom_mlt_aeg_prs_est_yor_tag_bul_mao_jpn_knd_kor_slo_ukr_ven_guj_ind_krd_sid_mly_mnd_urd_bem_nor_tig_ita_arw_lat_lit_qcu_spa_eng_pol_xho_heb_alb_amr_grk_sun_rus_dyu_fre_moo_bat_tha_wly_tml_swt_tsn_azi_swe_por_aze_dgb_vie_chh_igb_ses_fbf	-0.319397748012378	-0.75596447978292	0.451581083794869
43	wly_scr_bam_lit_aeg_sid_mlt_svk_aze_uzb_lda_bat_ewe_slo_lat_bsq_hin_gam_ven_cnt_ger_prs_cic_swe_swa_afr_est_yor_fbf_hun_ita_hau_geo_glc_rom_ctl_bos_sod_owc_urd_fin_tsw_sun_cze_mao_jpn_knd_kor_grk_por_tsn_alb_ind_mol_tig_tag_mnd_pol_swt_spa_amr_ukr_pan_ben_eng_qcu_dut_nor_arw_bem_amh_bul_chh_rus_jav_fre_moo_guj_dgb_mly_tha_heb_tml_dyu_ses_azi_mcd_krd_tur_igb_vie_anl_xho_zul_akn	-0.754164575067754	-1.81665961854116	0.0724905156864168
44	hau_slo_ses_ukr_aeg_amh_sid_grk_uzb_azi_dgb_jav_xho_pol_arw_bsq_ger_anl_ewe_mnd_cze_krd_bem_fre_zul_bul_fin_ven_swt_est_afr_wly_geo_lat_mol_mcd_urd_amr_tig_swe_hun_swa_tag_spa_bat_jpn_knd_kor_hin_rom_cic_alb_mao_ben_sod_ind_cnt_bos_bam_glc_mlt_nor_eng_lit_dut_qcu_pan_prs_svk_dyu_gam_ita_chh_scr_mly_rus_fbf_por_tsw_sun_tha_heb_tml_igb_lda_tur_ctl_guj_aze_yor_vie_owc_tsn_akn_moo	-0.315284683536784	-0.745716210395512	0.45771955685614
45	gam_scr_swa_ukr_tig_mlt_amh_por_uzb_azi_bam_tag_igb_rom_slo_bsq_cze_hau_fbf_cnt_swe_ita_dyu_afr_akn_ger_est_swt_ven_fin_prs_aeg_geo_bul_urd_pol_krd_sid_chh_ben_hun_cic_jav_ctl_mly_jpn_tml_kor_nor_svk_zul_fre_ind_lit_wly_mao_mnd_spa_bem_dut_amr_guj_mcd_mol_bos_qcu_grk_alb_pan_xho_sod_lat_heb_rus_sun_hin_yor_arw_ewe_bat_tha_anl_knd_dgb_tsn_tur_eng_glc_aze_ses_vie_owc_lda_moo_tsw	0.0546698956788697	0.128754008445554	0.897830333845155
46	owc_glc_dyu_scr_heb_sid_amr_ben_azi_aze_swa_ind_yor_fre_rus_bsq_grk_hau_ven_cnt_ger_arw_lda_dut_dgb_afr_hun_bem_ses_est_prs_chh_geo_guj_svk_ukr_swe_anl_aeg_pan_fin_tsn_mao_mcd_tag_jpn_tml_kor_krd_nor_bam_mol_sun_por_mlt_jav_mnd_ctl_akn_rom_sod_eng_pol_spa_lat_qcu_slo_hin_cze_fbf_amh_urd_wly_ita_bat_bul_igb_alb_moo_mly_tha_gam_knd_swt_xho_uzb_bos_lit_tur_ewe_vie_tig_cic_zul_tsw	-0.433180054757953	-1.03006289835457	0.305651962125966
47	aeg_alb_swa_ctl_gam_owc_chh_ger_tur_uzb_cic_mao_akn_pan_scr_bsq_lat_heb_yor_mnd_mcd_pol_tsw_ita_moo_svk_est_igb_zul_hun_krd_mlt_geo_por_swe_eng_cze_amh_amr_guj_fin_ewe_sun_hin_bat_jpn_knd_kor_dut_fre_ses_rom_tag_mol_tig_jav_cnt_ben_xho_nor_anl_bos_ukr_spa_afr_qcu_glc_lit_arw_dyu_hau_grk_sid_urd_mly_prs_swt_slo_ven_ind_tha_sod_tml_bam_dgb_azi_bul_rus_aze_bem_vie_wly_lda_fbf_tsn	-0.906478995925916	-2.20384551114495	0.0300036876039918
48	anl_spa_moo_eng_mlt_chh_amh_slo_aze_azi_swt_bat_lda_krd_bul_bsq_rom_sid_dyu_mnd_grk_ben_cic_guj_swa_mol_fin_tsw_akn_est_urd_wly_geo_hin_lat_afr_lit_owc_amr_ger_hun_yor_mao_prs_sun_jpn_tml_kor_ctl_swe_ses_por_ind_glc_tig_jav_cnt_svk_igb_ukr_sod_nor_alb_dut_pol_qcu_mcd_scr_fre_tsn_gam_bos_heb_ita_tag_pan_dgb_cze_xho_mly_tha_hau_knd_ewe_bam_tur_rus_arw_uzb_bem_vie_aeg_fbf_ven_zul	-0.140549633710813	-0.331451289100017	0.741049365255329
49	gam_scr_fbf_alb_chh_owc_sid_bul_uzb_aze_akn_mly_dyu_grk_arw_bsq_bos_hau_moo_cnt_ger_cze_xho_swe_ewe_por_fin_swt_ses_hun_rom_amh_geo_krd_hin_lit_ben_sod_tig_mol_est_igb_bat_fre_mao_jpn_knd_kor_nor_svk_tsn_pol_ind_prs_wly_sun_mnd_eng_zul_pan_mlt_slo_spa_ita_glc_qcu_rus_urd_guj_bam_anl_ukr_aeg_mcd_jav_afr_cic_ctl_bem_tag_tha_amr_tml_dgb_ven_tur_dut_lat_azi_yor_vie_heb_tsw_swa_lda	-0.100010954628311	-0.236024052790101	0.813933026005468
50	aeg_lat_cic_bos_sid_amr_hau_ukr_tur_azi_bem_mao_tsw_pol_ita_bsq_swe_sod_bam_mnd_alb_fre_igb_rus_tsn_cze_fin_ven_fbf_est_ger_chh_geo_grk_mol_glc_hin_mlt_heb_spa_hun_swa_mly_pan_ind_jpn_tml_kor_rom_por_dgb_afr_bat_bul_anl_sun_cnt_ctl_swt_guj_owc_prs_dut_slo_lit_qcu_ben_eng_svk_ses_gam_mcd_tig_nor_tag_urd_ewe_krd_dyu_jav_tha_amh_knd_akn_xho_aze_arw_scr_uzb_zul_vie_wly_moo_lda_yor	-0.438113402606568	-1.03832660761009	0.30181013058686
51	hau_rom_yor_guj_sid_wly_amh_mol_azi_aze_moo_bat_swt_arw_fre_bsq_urd_heb_ses_cnt_cze_mcd_lda_ctl_akn_krd_est_cic_dgb_hun_nor_gam_geo_rus_eng_slo_lit_aeg_anl_lat_fin_tsn_tag_hin_jav_jpn_knd_kor_ben_por_igb_bos_mly_pol_mlt_sun_mnd_ita_ewe_bul_chh_grk_svk_afr_ukr_qcu_ger_scr_glc_tsw_sod_prs_owc_spa_mao_alb_zul_pan_swa_ind_tha_amr_tml_bem_bam_tur_dut_swe_uzb_ven_vie_tig_dyu_fbf_xho	-0.575121007927204	-1.37292714710341	0.173076463558954
52	wly_krd_moo_swe_mlt_amh_heb_mcd_tur_azi_akn_mao_ven_arw_grk_bsq_svk_anl_tsn_mnd_afr_spa_bem_scr_xho_cze_est_lda_tsw_fin_nor_sod_geo_bos_ukr_mol_urd_chh_aeg_rus_hun_ewe_ind_pol_mly_jpn_knd_kor_guj_rom_dgb_prs_jav_lat_amr_bat_cnt_por_yor_alb_hau_hin_glc_fre_lit_qcu_slo_pan_ita_swt_gam_ger_tig_ctl_sun_dut_dyu_ben_bam_tag_tha_sid_tml_ses_fbf_aze_bul_eng_uzb_cic_vie_owc_swa_igb_zul	-0.550654239160594	-1.31265324710071	0.192529979928461
53	amr_guj_ewe_eng_mlt_chh_wly_spa_uzb_tur_moo_jav_zul_lat_alb_bsq_dut_amh_bam_cnt_por_pan_tsn_fre_xho_rom_est_akn_yor_hun_nor_anl_geo_rus_swe_mol_pol_hau_gam_slo_fin_fbf_tag_ger_bat_jpn_knd_kor_hin_krd_bem_arw_mly_svk_aeg_mao_mnd_bul_ven_grk_sid_glc_afr_scr_mcd_qcu_prs_ctl_ukr_dgb_heb_cze_owc_ita_ind_lit_swt_bos_dyu_sun_tha_tig_tml_ses_igb_azi_urd_ben_aze_cic_vie_sod_tsw_swa_lda	0.289933475020522	0.68348839468012	0.495997648764387
54	sod_rus_ewe_bul_sid_aeg_hau_lit_uzb_aze_tsn_ind_akn_ita_afr_bsq_grk_tig_swa_cnt_eng_hin_xho_arw_moo_spa_fin_lda_bem_est_cze_heb_geo_lat_glc_rom_mol_wly_amr_dut_hun_ses_bat_fre_jav_jpn_knd_kor_alb_ger_igb_ben_mao_ukr_gam_mly_mnd_bos_fbf_por_anl_ctl_pol_scr_pan_qcu_mcd_urd_swe_yor_mlt_krd_chh_svk_sun_slo_swt_prs_dgb_tag_tha_amh_tml_tsw_zul_azi_nor_guj_tur_ven_vie_owc_bam_dyu_cic	-0.529781090685431	-1.26088073560057	0.210505851134243
55	hau_cze_ven_nor_mlt_owc_wly_mol_aze_tur_lda_bat_zul_bos_alb_bsq_swe_sid_cic_cnt_spa_bul_akn_ita_ses_ctl_hun_yor_igb_est_slo_gam_geo_guj_eng_glc_hin_amh_aeg_pol_fin_dgb_mao_por_ind_jpn_tml_kor_svk_mcd_bem_pan_tag_urd_amr_mly_mnd_lat_tsw_ger_chh_ukr_dut_rom_fre_qcu_krd_grk_prs_dyu_anl_ben_heb_lit_sun_scr_bam_afr_fbf_jav_tha_tig_knd_tsn_moo_uzb_arw_rus_azi_swa_vie_sod_swt_ewe_xho	-0.186735771915316	-0.440866770970628	0.660332606832357
56	heb_eng_fbf_mcd_amr_wly_owc_ita_tur_aze_cic_mly_xho_slo_dut_bsq_cze_chh_bam_cnt_swe_grk_lda_urd_ses_mol_hun_tsw_moo_fin_fre_amh_geo_lat_glc_rus_alb_gam_aeg_por_est_zul_ind_hin_bat_jpn_tml_kor_pol_pan_swt_arw_mao_ben_anl_sun_mnd_lit_ewe_afr_hau_scr_guj_svk_bos_qcu_spa_ctl_ukr_igb_tig_rom_sid_krd_jav_nor_dgb_bul_swa_tag_tha_mlt_knd_yor_tsn_azi_prs_ger_uzb_bem_vie_sod_ven_akn_dyu	0.197242516607315	0.464262353907603	0.643544764804605
57	hau_ukr_dyu_alb_sid_heb_sod_krd_tur_azi_moo_jav_swa_grk_pan_bsq_ben_wly_ven_mnd_mol_mcd_akn_rus_xho_scr_est_lda_fbf_hun_lit_aeg_geo_lat_bul_ger_guj_amr_gam_pol_fin_ewe_mao_ctl_ind_jpn_tml_kor_glc_arw_tsn_hin_bat_bos_chh_tag_cnt_afr_bam_svk_tig_urd_ita_slo_spa_qcu_nor_cze_eng_cic_anl_swe_mlt_fre_mly_prs_yor_rom_ses_sun_tha_owc_knd_dgb_zul_uzb_dut_por_aze_tsw_vie_amh_bem_igb_swt	0.0940938395891151	0.221871898619259	0.824900088537304
58	chh_lat_swa_eng_amr_tig_amh_dut_aze_tur_yor_mly_swt_grk_svk_bsq_por_anl_zul_cnt_ukr_afr_xho_rom_akn_ger_fin_tsw_lda_hun_spa_aeg_geo_nor_hin_ita_mcd_gam_heb_rus_est_bem_mao_bul_bat_jpn_tml_kor_alb_krd_bam_prs_ind_urd_owc_jav_mnd_fre_dyu_ben_sod_ctl_scr_swe_arw_qcu_pol_bos_mol_cic_hau_glc_mlt_slo_tag_lit_tsn_cze_igb_sun_tha_wly_knd_ewe_fbf_uzb_guj_pan_azi_moo_vie_sid_ses_ven_dgb	-0.144673285857329	-0.341162070810037	0.73375115338376
59	heb_bul_bam_afr_amr_chh_wly_lit_azi_uzb_akn_tag_swt_por_pol_bsq_ctl_sid_tsw_mnd_svk_rus_igb_hin_swa_spa_hun_yor_ven_est_slo_amh_geo_pan_alb_krd_bos_owc_gam_lat_fin_ses_mao_ita_sun_jpn_knd_kor_mcd_rom_cic_eng_mly_guj_hau_bat_cnt_urd_lda_dut_anl_ger_nor_grk_swe_qcu_mol_arw_ben_xho_aeg_ukr_tig_cze_jav_glc_ewe_fre_fbf_ind_tha_mlt_tml_bem_moo_aze_prs_scr_tur_dgb_vie_sod_tsn_zul_dyu	0.842386173774892	2.01127497313068	0.0471910373612323
60	amh_afr_dyu_por_aeg_chh_tig_rom_uzb_tur_dgb_jav_tsw_guj_alb_bsq_dut_amr_ses_mnd_eng_lit_swa_bos_fbf_glc_fin_tsn_moo_est_mol_sid_geo_ben_cze_krd_pol_heb_owc_pan_hun_ewe_mao_fre_ind_jpn_knd_kor_slo_prs_lda_bul_bat_lat_mlt_tag_cnt_nor_akn_ctl_hau_swe_ger_grk_svk_qcu_ita_mcd_scr_swt_gam_urd_sod_spa_mly_rus_yor_hin_bem_sun_tha_wly_tml_ven_bam_azi_ukr_arw_aze_zul_vie_anl_cic_xho_igb	-0.0821974058195269	-0.193958464400357	0.846631431178427
61	anl_ita_moo_arw_owc_mlt_hau_eng_aze_azi_ewe_sun_swa_krd_mcd_bsq_pol_amh_dyu_mnd_guj_mol_fbf_spa_dgb_scr_est_bem_tsn_fin_prs_aeg_geo_por_alb_rom_fre_tig_wly_dut_hun_tsw_ind_lit_jav_jpn_tml_kor_bos_lat_swt_grk_bat_ctl_heb_mao_cnt_hin_ses_svk_amr_nor_swe_ger_urd_qcu_glc_ben_cze_cic_sod_rus_sid_slo_mly_ukr_xho_afr_zul_tag_tha_gam_knd_igb_bam_tur_bul_pan_uzb_ven_vie_chh_yor_lda_akn	-0.591765638366815	-1.41541784474735	0.160286082463644
62	hau_glc_dgb_cze_heb_amr_sod_ita_azi_tur_xho_ind_igb_afr_guj_bsq_bos_amh_tsw_cnt_por_nor_zul_dut_ven_ukr_fin_tsn_dyu_hun_slo_mlt_geo_spa_rom_scr_grk_tig_gam_fre_est_ewe_mly_pol_mao_jpn_knd_kor_arw_svk_lda_mcd_tag_prs_chh_sun_mnd_rus_swa_hin_anl_bul_swe_mol_krd_qcu_pan_ctl_lat_yor_aeg_eng_wly_alb_jav_lit_swt_ben_ses_bat_tha_owc_tml_moo_cic_aze_ger_urd_uzb_akn_vie_sid_bem_bam_fbf	0.592425035399652	1.4039402565201	0.163667246639951
63	mlt_por_ewe_pol_gam_sod_tig_swe_tur_azi_fbf_jav_igb_krd_afr_bsq_spa_amr_tsw_mnd_ctl_glc_tsn_scr_ses_alb_fin_swt_yor_est_fre_owc_geo_mcd_ger_lat_lit_amh_aeg_grk_hun_akn_ind_rom_mao_jpn_tml_kor_ita_ben_dyu_bos_tag_bul_wly_sun_cnt_urd_zul_svk_anl_rus_eng_cze_pan_qcu_hin_arw_slo_bam_heb_mol_sid_ukr_mly_prs_xho_nor_ven_bat_tha_hau_knd_lda_dgb_aze_guj_dut_uzb_bem_vie_chh_swa_moo_cic	-0.108290309496836	-0.255506969140395	0.79889580731207
64	chh_ger_akn_glc_sid_wly_aeg_mcd_aze_uzb_xho_jav_swt_alb_scr_bsq_slo_owc_cic_mnd_rom_spa_dyu_urd_dgb_swe_hun_lda_zul_est_lat_amh_geo_ben_ita_nor_fre_sod_gam_ctl_fin_ven_bat_afr_tag_jpn_knd_kor_krd_rus_ses_hin_mly_bul_anl_mao_cnt_arw_bam_pol_tig_grk_lit_eng_cze_qcu_por_prs_ukr_yor_heb_bos_amr_pan_sun_svk_tsw_dut_bem_ind_tha_mlt_tml_ewe_igb_azi_mol_guj_tur_fbf_vie_hau_tsn_moo_swa	0.549797908103699	1.29836906006301	0.197371043466602
65	gam_afr_xho_hin_chh_owc_aeg_spa_aze_azi_ewe_mao_yor_bul_por_bsq_rus_hau_bam_mnd_scr_ger_cic_ctl_fbf_cze_est_bem_lda_fin_dut_sid_geo_grk_arw_mcd_lat_amh_mlt_guj_hun_dgb_jav_svk_ind_jpn_tml_kor_eng_urd_akn_rom_tag_pol_heb_sun_cnt_ben_swa_ukr_tig_mol_bos_lit_alb_qcu_fre_nor_swe_tsw_wly_slo_amr_prs_mly_krd_igb_ita_ses_bat_tha_sod_knd_swt_zul_tur_glc_pan_uzb_dyu_vie_anl_moo_tsn_ven	-0.306429561554509	-0.725282731933808	0.470099669113022
66	mlt_swe_zul_spa_heb_anl_amr_mol_uzb_aze_ven_tag_xho_por_lit_bsq_ctl_tig_fbf_cnt_arw_glc_ewe_fre_tsn_grk_hun_igb_dyu_fin_rus_hau_geo_mcd_eng_ger_bul_amh_owc_nor_est_dgb_sun_ben_bat_jpn_knd_kor_krd_scr_tsw_lat_jav_bos_sod_mly_mnd_svk_bem_ukr_wly_cze_pol_rom_afr_qcu_slo_ita_dut_moo_gam_pan_sid_guj_mao_prs_ses_alb_lda_ind_tha_chh_tml_akn_swt_azi_hin_urd_tur_bam_vie_aeg_yor_swa_cic	-0.412256422372896	-0.978366115493487	0.330431484563991
67	heb_por_yor_lit_sod_tig_chh_nor_tur_uzb_dgb_tag_ewe_slo_scr_bsq_rom_sid_ses_cnt_spa_bos_swa_ben_tsw_alb_hun_zul_xho_est_fre_wly_geo_svk_eng_glc_ger_aeg_amr_hin_fin_lda_mly_grk_jav_jpn_knd_kor_krd_ita_fbf_arw_sun_ukr_owc_mao_mnd_lat_cic_bul_anl_prs_pol_dut_guj_qcu_rus_ctl_pan_igb_gam_mol_mlt_afr_ind_swe_dyu_mcd_akn_bat_tha_amh_tml_moo_swt_aze_cze_urd_azi_bem_vie_hau_tsn_bam_ven	-0.120488077022074	-0.2843165124206	0.77679992034938
68	mlt_dut_igb_eng_aeg_heb_wly_arw_aze_azi_bam_mao_dyu_cze_slo_bsq_rom_tig_dgb_mnd_spa_nor_ses_lat_akn_ben_fin_tsw_zul_hun_grk_amr_geo_ger_pan_por_hin_chh_owc_ctl_est_xho_ind_scr_bat_jpn_knd_kor_rus_mcd_fbf_svk_tag_guj_anl_sun_cnt_pol_swt_krd_sid_afr_lit_mol_bul_qcu_swe_ukr_ita_swa_sod_bos_gam_glc_jav_urd_ven_alb_lda_mly_tha_amh_tml_tsn_cic_uzb_fre_prs_tur_moo_vie_hau_bem_yor_ewe	-0.546606822687913	-1.30181849467512	0.196193781162825
69	hau_mcd_swa_rus_mlt_tig_wly_prs_uzb_aze_dyu_tag_bam_ben_dut_bsq_afr_chh_tsn_cnt_pol_svk_akn_alb_zul_spa_fin_yor_moo_hun_ger_sid_geo_glc_lit_guj_lat_anl_owc_pan_est_dgb_jav_eng_sun_jpn_tml_kor_swe_slo_ses_urd_ind_arw_aeg_mao_mnd_hin_swt_ctl_gam_cze_krd_fre_bos_qcu_nor_por_bul_xho_sod_ita_amh_rom_mly_ukr_ven_grk_fbf_bat_tha_heb_knd_bem_igb_tur_scr_mol_azi_tsw_vie_amr_ewe_lda_cic	-0.721090833606325	-1.73622592368942	0.0858355059936499
70	sid_slo_bem_scr_tig_mlt_amr_mol_aze_uzb_swa_sun_ven_cze_prs_bsq_lat_owc_fbf_mnd_ben_hin_zul_guj_lda_nor_fin_cic_bam_hun_afr_hau_geo_ger_eng_glc_pan_wly_heb_rus_est_yor_ind_rom_mly_jpn_tml_kor_krd_bos_ewe_ita_bat_mcd_anl_tag_cnt_urd_akn_dut_sod_ukr_ctl_svk_lit_qcu_alb_pol_arw_tsn_aeg_grk_amh_spa_jav_bul_xho_por_dyu_mao_tha_gam_knd_moo_tsw_tur_fre_swe_azi_swt_vie_chh_dgb_ses_igb	-0.0263443849236389	-0.062122312635913	0.950598745565029
71	amr_rus_swt_pol_anl_aeg_heb_mol_azi_uzb_yor_mly_xho_spa_lat_bsq_bos_tig_tsn_cnt_eng_swe_ven_guj_dyu_hin_est_ewe_zul_fin_ctl_mlt_geo_lit_krd_slo_alb_chh_gam_glc_hun_igb_ind_ita_tag_jpn_tml_kor_por_scr_akn_urd_mao_pan_hau_jav_mnd_prs_tsw_svk_owc_mcd_dut_grk_ukr_qcu_rom_ger_nor_fbf_sod_arw_sid_bul_bat_ben_bem_fre_moo_sun_tha_wly_knd_cic_lda_tur_afr_cze_aze_dgb_vie_amh_bam_swa_ses	-0.200456146607075	-0.472923551261268	0.637375796267465
72	wly_ukr_akn_lat_anl_chh_aeg_guj_aze_uzb_xho_sun_fbf_bos_prs_bsq_rus_mlt_swa_mnd_lit_grk_dyu_cze_bam_spa_hun_ven_cic_fin_rom_sod_geo_glc_afr_hin_ben_amr_gam_mcd_est_ewe_bat_scr_mly_jpn_knd_kor_arw_nor_igb_ctl_ind_alb_owc_tag_cnt_svk_zul_swe_sid_pan_fre_bul_krd_qcu_dut_pol_por_dgb_tig_eng_heb_slo_jav_ita_yor_mol_lda_mao_tha_hau_tml_tsw_swt_azi_ger_urd_tur_bem_vie_amh_tsn_moo_ses	-0.36509394966131	-0.86545286851845	0.389017353435958
73	tig_prs_igb_glc_gam_heb_owc_ger_tur_aze_cic_bat_tsn_krd_lit_bsq_urd_aeg_akn_cnt_guj_ben_tsw_bos_bem_bul_fin_dyu_xho_hun_swe_sod_geo_ctl_svk_ita_cze_amh_wly_pan_est_ewe_ind_nor_tag_jpn_knd_kor_lat_pol_ven_grk_mly_spa_amr_jav_mnd_hin_swt_mcd_chh_eng_arw_mol_afr_qcu_fre_ukr_rus_yor_hau_rom_sid_por_sun_dut_swa_scr_zul_mao_tha_anl_tml_bam_dgb_azi_slo_alb_uzb_moo_vie_mlt_fbf_ses_lda	-0.818797682016486	-1.97576416645741	0.0511453569155657
74	mlt_dut_fbf_cze_sod_heb_gam_guj_tur_aze_akn_jav_ses_mol_spa_bsq_glc_anl_igb_cnt_urd_por_ven_ukr_cic_lat_fin_lda_ewe_est_pan_aeg_geo_nor_lit_pol_ben_chh_sid_slo_hun_tsw_sun_afr_tag_jpn_tml_kor_rom_ita_bem_ger_ind_svk_wly_mao_mnd_bul_yor_ctl_tig_krd_scr_hin_grk_qcu_eng_swe_alb_zul_amr_arw_owc_mcd_mly_bos_dgb_prs_bam_bat_tha_hau_knd_dyu_tsn_uzb_fre_rus_azi_swa_vie_amh_moo_xho_swt	-0.542011798472593	-1.29115046679032	0.199851674869701
75	mlt_hin_dyu_mcd_aeg_owc_gam_pan_uzb_tur_xho_ind_lda_bul_bos_bsq_cze_anl_bem_mnd_ben_eng_ewe_alb_ses_svk_est_akn_tsw_fin_grk_wly_geo_krd_ctl_afr_glc_hau_heb_mol_hun_ven_mly_por_sun_jpn_knd_kor_scr_pol_dgb_urd_bat_arw_tig_jav_cnt_spa_swa_lat_sod_rus_rom_fre_nor_qcu_slo_swe_ger_tsn_amr_dut_chh_ukr_tag_prs_swt_ita_igb_mao_tha_sid_tml_cic_moo_azi_guj_lit_aze_zul_vie_amh_yor_bam_fbf	-0.0304584941642626	-0.071678271164771	0.943011870750499
76	heb_ger_bam_pan_chh_sod_anl_guj_azi_tur_ewe_tag_dyu_spa_fre_bsq_eng_amr_xho_mnd_ctl_ukr_swa_glc_cic_cze_hun_ven_swt_est_arw_gam_geo_lit_bul_urd_mcd_amh_wly_rom_fin_yor_mly_prs_mao_jpn_tml_kor_grk_lat_zul_krd_ind_mol_sid_bat_cnt_bos_tsw_scr_mlt_por_afr_ita_ben_qcu_nor_rus_hin_ses_hau_dut_aeg_slo_sun_svk_tsn_pol_dgb_jav_tha_tig_knd_lda_fbf_uzb_alb_swe_aze_bem_vie_owc_akn_igb_moo	-0.286600616731397	-0.677351849067124	0.499864294027409
77	heb_eng_bem_prs_amh_gam_wly_ukr_tur_aze_yor_sun_cic_svk_glc_bsq_krd_amr_bam_mnd_scr_grk_moo_pol_tsw_bul_est_ses_zul_fin_rom_sod_geo_afr_slo_nor_hin_mlt_aeg_lit_hun_swt_jav_por_mao_jpn_knd_kor_mcd_spa_igb_fre_bat_rus_owc_tag_cnt_urd_tsn_ctl_hau_dut_lat_arw_mol_qcu_swe_ger_cze_lda_tig_ita_anl_ben_mly_guj_swa_bos_dyu_ind_tha_chh_tml_fbf_akn_uzb_alb_pan_azi_xho_vie_sid_ewe_ven_dgb	-0.0972106978214974	-0.229119766625834	0.819278944275302
78	anl_rus_ses_mcd_chh_sod_owc_por_uzb_aze_dgb_mly_moo_ben_ukr_bsq_lat_amr_tsw_cnt_krd_ctl_cic_rom_yor_pol_est_lda_igb_fin_eng_mlt_geo_urd_guj_hin_bos_tig_wly_swe_hun_akn_mao_ger_ind_jpn_tml_kor_afr_ita_bem_prs_bat_svk_amh_jav_mnd_grk_tsn_alb_aeg_slo_nor_lit_arw_qcu_fre_dut_spa_swt_sid_glc_gam_scr_sun_pan_fbf_cze_bam_tag_tha_hau_knd_zul_ven_azi_mol_bul_tur_dyu_vie_heb_xho_swa_ewe	-0.693947500618083	-1.66280067080084	0.099719158284332
79	anl_glc_swa_scr_sid_gam_amr_mcd_uzb_aze_igb_tag_bam_rom_alb_bsq_bul_mlt_tsw_mnd_bos_ita_tsn_eng_cic_grk_fin_ses_akn_est_svk_tig_geo_slo_lat_swe_pol_amh_hau_ben_hun_yor_ind_afr_jav_jpn_tml_kor_guj_por_swt_rus_mly_ukr_owc_bat_cnt_pan_dgb_urd_chh_ctl_cze_nor_krd_qcu_dut_hin_spa_xho_aeg_lit_sod_mol_mao_arw_ven_ger_lda_sun_tha_wly_knd_zul_bem_azi_fre_prs_tur_fbf_vie_heb_moo_ewe_dyu	-0.514155064482126	-1.224878540829	0.223714392134051
80	wly_pan_akn_spa_gam_mlt_amh_ctl_aze_tur_bem_jav_xho_afr_bul_bsq_nor_sod_bam_mnd_mcd_eng_moo_svk_dyu_grk_est_fbf_igb_fin_ben_amr_geo_krd_scr_cze_slo_anl_sid_prs_hun_tsw_tag_ger_mly_jpn_knd_kor_alb_ukr_ven_rus_ind_rom_heb_bat_cnt_guj_yor_por_tig_fre_mol_ita_hin_qcu_dut_swe_urd_swt_aeg_arw_chh_lat_mao_pol_ewe_bos_ses_sun_tha_owc_tml_swa_cic_uzb_glc_lit_azi_lda_vie_hau_tsn_zul_dgb	-0.132948573245325	-0.313993260786233	0.754229402744319
81	mlt_ben_tsw_urd_hau_anl_amh_prs_tur_aze_bam_jav_yor_rom_lat_bsq_grk_wly_dyu_cnt_nor_glc_moo_scr_ven_bul_fin_ses_xho_hun_swe_heb_geo_eng_arw_alb_krd_amr_aeg_fre_est_swa_tag_ger_sun_jpn_tml_kor_afr_ita_bem_pan_mao_ukr_tig_mly_mnd_rus_fbf_hin_sod_pol_bos_por_spa_qcu_svk_dut_ctl_igb_chh_cze_gam_lit_bat_guj_dgb_slo_akn_ind_tha_sid_knd_zul_swt_azi_mcd_mol_uzb_cic_vie_owc_lda_ewe_tsn	-0.867900009025041	-2.0974780111106	0.038664077800889
82	chh_dut_ewe_guj_owc_gam_sod_por_azi_uzb_bam_jav_tsw_ger_bul_bsq_mcd_heb_moo_mnd_grk_swe_fbf_afr_dyu_bos_est_cic_zul_hun_nor_amh_geo_rus_ben_ita_slo_anl_amr_krd_fin_tsn_mly_cze_tag_jpn_tml_kor_eng_mol_lda_pol_bat_glc_aeg_mao_cnt_ukr_akn_prs_mlt_lat_arw_scr_pan_qcu_svk_alb_lit_xho_wly_spa_hau_urd_sun_rom_swa_ctl_bem_ind_tha_sid_knd_swt_dgb_tur_hin_fre_aze_ses_vie_tig_igb_yor_ven	-0.327480408398349	-0.775371996924357	0.440087041532076
83	owc_swe_swt_ger_gam_sid_tig_bul_azi_tur_ven_ind_moo_lit_afr_bsq_arw_anl_tsw_mnd_hin_pan_dgb_scr_cic_dut_fin_akn_zul_est_por_chh_geo_bos_alb_rom_fre_sod_mlt_krd_hun_yor_bat_ukr_jav_jpn_knd_kor_ctl_ben_dyu_grk_tag_nor_wly_sun_cnt_rus_lda_ita_amr_prs_cze_mcd_glc_qcu_guj_lat_spa_ses_amh_svk_aeg_pol_mly_mol_xho_urd_bam_mao_tha_hau_tml_ewe_tsn_aze_eng_slo_uzb_swa_vie_heb_bem_fbf_igb	-0.200481689839495	-0.473407353175056	0.637031953118964
84	anl_prs_ses_ger_gam_sid_sod_hin_aze_uzb_akn_jav_xho_mcd_ctl_bsq_pan_wly_cic_mnd_scr_spa_moo_guj_dyu_eng_hun_fbf_zul_est_fre_tig_geo_glc_nor_arw_lat_chh_hau_grk_fin_bem_sun_svk_mly_jpn_knd_kor_krd_ita_bam_rus_bat_pol_amh_ind_cnt_rom_dgb_ukr_owc_bul_dut_cze_slo_qcu_bos_urd_ben_swa_mlt_por_amr_alb_tag_lit_tsn_afr_yor_mao_tha_aeg_tml_ven_igb_tur_swe_mol_azi_swt_vie_heb_tsw_ewe_lda	-0.945394241553309	-2.2959097020663	0.0239276764240247
85	mlt_hin_dyu_arw_tig_anl_amr_afr_tur_uzb_dgb_mao_ven_mol_ger_bsq_prs_amh_tsn_mnd_por_cze_yor_fre_bem_ben_hun_ses_igb_est_swe_sod_geo_grk_glc_nor_lit_chh_aeg_lat_fin_akn_mly_bos_tag_jpn_tml_kor_scr_rus_lda_guj_jav_ctl_gam_bat_cnt_spa_bam_urd_sid_ita_dut_bul_alb_qcu_ukr_pol_pan_xho_hau_slo_wly_mcd_sun_eng_moo_krd_cic_ind_tha_heb_knd_ewe_tsw_azi_svk_rom_aze_fbf_vie_owc_swa_swt_zul	-0.541474387482718	-1.28877503591999	0.200673018345576
86	heb_rus_bam_glc_chh_sod_amr_prs_uzb_aze_fbf_ind_lda_ita_fre_bsq_svk_gam_yor_cnt_nor_ben_akn_alb_ses_bul_hun_tsw_ewe_est_cze_wly_geo_ctl_eng_hin_grk_mlt_sid_lit_fin_tsn_sun_por_tag_jpn_tml_kor_bos_dut_swt_krd_bat_ukr_anl_mly_mnd_arw_igb_scr_hau_urd_slo_ger_guj_qcu_pan_afr_pol_xho_aeg_mcd_amh_spa_jav_lat_ven_mol_zul_mao_tha_owc_knd_bem_cic_azi_rom_swe_tur_dyu_vie_tig_dgb_swa_moo	-0.132297716435464	-0.312027479784702	0.755718130010421
87	anl_swe_tsw_urd_mlt_amr_hau_rom_aze_azi_swt_bat_ses_dut_fre_bsq_bos_chh_igb_cnt_bul_ger_akn_nor_dgb_spa_fin_cic_ven_hun_scr_amh_geo_afr_grk_krd_ukr_wly_owc_mcd_est_swa_mao_svk_sun_jpn_tml_kor_lat_lit_ewe_mol_tag_eng_sid_ind_mnd_ben_xho_pol_aeg_rus_alb_prs_glc_qcu_pan_hin_guj_yor_sod_arw_heb_ita_jav_por_zul_ctl_dyu_mly_tha_gam_knd_tsn_moo_uzb_slo_cze_tur_lda_vie_tig_bem_bam_fbf	-0.288249425436455	-0.682639351414335	0.496531663575266
88	mlt_grk_ses_mcd_sid_anl_chh_afr_aze_tur_igb_mao_yor_ukr_bos_bsq_eng_tig_akn_mnd_pol_svk_ewe_ger_bam_rus_est_dyu_dgb_hun_lit_sod_geo_glc_bul_ctl_cze_heb_gam_lat_fin_ven_ind_rom_bat_jpn_tml_kor_krd_mol_xho_scr_sun_fre_amh_tag_cnt_ben_zul_hin_aeg_pan_guj_por_prs_qcu_swe_nor_slo_bem_wly_urd_hau_ita_jav_alb_swa_spa_cic_mly_tha_owc_knd_tsn_lda_azi_arw_dut_uzb_swt_vie_amr_tsw_moo_fbf	-1.0345224869988	-2.53268534168304	0.0129943369540254
89	owc_spa_lda_rom_gam_chh_amh_dut_aze_azi_igb_jav_akn_hin_glc_bsq_prs_tig_ven_mnd_alb_mol_cic_krd_bam_fre_fin_tsn_zul_est_ben_heb_geo_lat_cze_slo_bos_anl_aeg_arw_hun_ses_tag_pol_sun_jpn_knd_kor_ita_ctl_yor_eng_mly_ger_sid_ind_cnt_scr_dyu_bul_hau_mcd_urd_lit_pan_qcu_por_rus_nor_tsw_amr_swe_sod_svk_bat_ukr_swa_grk_fbf_mao_tha_wly_tml_bem_xho_tur_guj_afr_uzb_ewe_vie_mlt_moo_swt_dgb	-0.0281670121223421	-0.0664441576360895	0.947166846398867
90	hau_ita_dyu_mol_wly_anl_sid_lat_azi_tur_ses_mly_swa_urd_spa_bsq_swe_gam_ven_cnt_pan_krd_dgb_fre_xho_ben_fin_ewe_cic_est_rom_sod_geo_prs_rus_hin_ger_tig_owc_ctl_hun_zul_ind_svk_tag_jpn_knd_kor_slo_dut_swt_mcd_sun_arw_amr_bat_mnd_pol_bam_ukr_heb_bos_cze_bul_glc_qcu_nor_eng_scr_tsw_amh_lit_chh_afr_mao_guj_moo_por_tsn_jav_tha_aeg_tml_lda_yor_aze_alb_grk_uzb_fbf_vie_mlt_akn_igb_bem	0.0826981335144793	0.194683252357626	0.84606558616866
91	amr_spa_tsn_ctl_anl_sod_hau_krd_uzb_aze_ven_mao_bam_nor_rus_bsq_arw_sid_dyu_cnt_ukr_scr_ses_fre_igb_hin_fin_moo_xho_est_lat_aeg_geo_cze_guj_ger_afr_owc_amh_prs_hun_swt_bat_slo_tag_jpn_tml_kor_mol_ita_cic_grk_sun_urd_mlt_ind_mnd_bos_swa_ben_gam_lit_glc_svk_alb_qcu_mcd_por_rom_dgb_heb_swe_chh_eng_mly_pan_bem_bul_yor_jav_tha_wly_knd_akn_zul_azi_dut_pol_tur_ewe_vie_tig_fbf_lda_tsw	0.0125678211745729	0.0295943348175014	0.976454000166423
92	mlt_spa_bem_ctl_tig_heb_owc_rom_tur_azi_ses_ind_lda_lit_ita_bsq_ger_wly_bam_mnd_dut_ukr_cic_urd_ewe_rus_hun_dyu_tsw_est_arw_sod_geo_mcd_pol_bos_grk_amh_sid_krd_fin_moo_bat_bul_tag_jpn_tml_kor_ben_fre_fbf_slo_jav_por_hau_mao_cnt_nor_ven_guj_anl_pan_eng_cze_scr_qcu_afr_hin_mol_zul_gam_svk_amr_lat_sun_swe_yor_prs_dgb_mly_tha_aeg_knd_igb_tsn_uzb_alb_glc_aze_akn_vie_chh_swt_xho_swa	-0.0863651258694481	-0.203530149999721	0.83916536400669
93	sid_pan_dyu_bul_sod_hau_chh_alb_aze_azi_cic_sun_fbf_hin_ctl_bsq_guj_aeg_moo_mnd_bos_rus_swa_slo_xho_mcd_fin_tsn_swt_hun_cze_amr_geo_lat_nor_ukr_glc_wly_gam_grk_est_lda_bat_ben_jav_jpn_knd_kor_ger_fre_ewe_por_mao_eng_mlt_tag_cnt_mol_ses_rom_anl_krd_lit_urd_swe_qcu_arw_svk_ita_dgb_tig_spa_amh_dut_ind_afr_akn_prs_bam_mly_tha_heb_tml_igb_tsw_tur_scr_pol_uzb_ven_vie_owc_yor_bem_zul	-0.394212297586044	-0.934000242112979	0.352722496334281
94	owc_pan_yor_ita_amh_tig_anl_lit_uzb_tur_ses_ind_zul_ctl_afr_bsq_swe_hau_igb_cnt_cze_krd_moo_ger_tsn_glc_fin_dgb_akn_est_dut_mlt_geo_svk_hin_bul_scr_wly_heb_eng_hun_xho_mao_fre_tag_jpn_knd_kor_spa_urd_lda_prs_sun_ben_amr_bat_mnd_rus_bem_por_sod_guj_ukr_rom_mol_qcu_bos_alb_slo_tsw_chh_lat_gam_nor_jav_grk_fbf_pol_dyu_mly_tha_aeg_tml_swt_ewe_aze_arw_mcd_azi_bam_vie_sid_swa_cic_ven	-0.858781263013587	-2.07473536390916	0.0407735121327446
95	hau_pan_zul_eng_heb_chh_tig_arw_aze_tur_tsw_jav_bem_grk_hin_bsq_rus_sod_akn_cnt_lit_swe_igb_svk_ewe_glc_hun_fbf_swt_fin_ukr_anl_geo_mcd_dut_por_urd_amr_aeg_guj_est_tsn_mly_krd_tag_jpn_knd_kor_ita_pol_dyu_prs_sun_bul_sid_ind_mnd_cze_dgb_slo_gam_fre_alb_nor_spa_qcu_ben_ger_mol_swa_wly_ctl_mlt_scr_bat_bos_lda_lat_bam_mao_tha_owc_tml_xho_moo_uzb_rom_afr_azi_cic_vie_amh_ses_ven_yor	-0.304225536036293	-0.719637953755264	0.473552545489169
96	mlt_prs_dgb_hin_aeg_anl_amr_alb_azi_tur_fbf_mly_ven_bul_scr_bsq_afr_hau_swa_cnt_dut_krd_xho_pan_moo_ctl_fin_ses_zul_est_por_tig_geo_swe_nor_glc_ukr_owc_gam_bos_hun_cic_jav_ben_ind_jpn_knd_kor_urd_eng_akn_ger_tag_spa_wly_bat_mnd_lat_swt_guj_chh_slo_arw_rus_cze_qcu_rom_svk_grk_bam_sod_pol_heb_mol_mao_fre_ewe_ita_igb_sun_tha_amh_tml_bem_lda_aze_mcd_lit_uzb_tsn_vie_sid_dyu_tsw_yor	0.111883501740603	0.263200069238351	0.792978623827711
97	tig_slo_zul_lat_heb_mlt_sid_hin_azi_uzb_bem_mly_swa_mcd_ger_bsq_glc_amr_cic_cnt_dut_svk_dgb_afr_akn_mol_fin_ses_fbf_hun_ukr_aeg_geo_grk_lit_ctl_pol_chh_sod_guj_est_tsn_jav_pan_tag_jpn_knd_kor_krd_ben_ewe_nor_bat_por_anl_sun_mnd_prs_lda_cze_owc_alb_rus_rom_arw_qcu_fre_eng_spa_tsw_gam_bos_wly_ita_mao_swe_xho_urd_igb_ind_tha_amh_tml_swt_yor_tur_scr_bul_aze_dyu_vie_hau_ven_moo_bam	-0.12121346535032	-0.285908754806829	0.775583879889435
98	wly_pan_ven_ctl_tig_owc_mlt_bul_azi_uzb_fbf_tag_ses_rom_glc_bsq_hin_hau_moo_cnt_prs_svk_igb_lit_cic_lat_hun_xho_yor_est_bos_sod_geo_arw_rus_mcd_ger_heb_amr_urd_fin_bem_sun_ita_ind_jpn_knd_kor_afr_dut_tsw_pol_jav_guj_sid_mly_mnd_alb_akn_por_gam_ben_mol_scr_krd_qcu_eng_cze_fre_swt_amh_nor_anl_grk_mao_ukr_zul_spa_swa_bat_tha_aeg_tml_bam_dyu_aze_slo_swe_tur_lda_vie_chh_tsn_ewe_dgb	-0.707163433355178	-1.69159556614368	0.0940715281823019
99	amh_scr_bem_bul_amr_gam_owc_glc_azi_uzb_yor_ind_fbf_hin_slo_bsq_pan_tig_akn_mnd_svk_rom_swt_ukr_moo_fre_fin_lda_dgb_hun_prs_anl_geo_ctl_ben_pol_eng_mlt_chh_mol_est_ses_jav_swe_mly_jpn_tml_kor_ita_krd_xho_mcd_sun_spa_aeg_mao_cnt_grk_bam_dut_sid_lat_ger_lit_guj_qcu_cze_urd_bos_ven_wly_rus_sod_arw_tag_alb_tsw_por_tsn_bat_tha_heb_knd_dyu_ewe_tur_afr_nor_aze_igb_vie_hau_zul_swa_cic	0.0981273528290315	0.231013177264062	0.817812034633559
100	chh_ben_tsw_slo_aeg_sod_sid_lit_tur_azi_fbf_bat_xho_fre_dut_bsq_rom_tig_bam_mnd_svk_grk_swt_rus_lda_alb_hun_igb_dgb_fin_nor_mlt_geo_ukr_hin_prs_pan_wly_amh_urd_est_moo_ind_bos_jav_jpn_knd_kor_swe_eng_akn_mol_mly_por_hau_mao_cnt_ctl_yor_scr_amr_afr_cze_arw_bul_qcu_ita_ger_mcd_cic_owc_glc_gam_krd_tag_guj_swa_pol_ses_sun_tha_heb_tml_tsn_ven_aze_lat_spa_uzb_ewe_vie_anl_bem_dyu_zul	0.0307561406623499	0.0724279003046815	0.942416921894675
101	mlt_pol_cic_hin_tig_chh_heb_fre_tur_aze_tsn_mly_dgb_swe_afr_bsq_eng_aeg_dyu_cnt_scr_cze_xho_svk_yor_krd_est_bam_moo_hun_ukr_anl_geo_dut_alb_glc_bos_amr_owc_prs_fin_lda_mao_por_tag_jpn_knd_kor_ger_lit_ses_mol_bat_arw_sid_sun_mnd_nor_bem_lat_gam_ben_bul_slo_ita_qcu_rom_spa_mcd_igb_hau_grk_wly_guj_ind_rus_fbf_pan_swt_jav_tha_amh_tml_ewe_tsw_uzb_urd_ctl_azi_zul_vie_sod_ven_akn_swa	-0.315697352162414	-0.7498059955933	0.455264182416361
102	amr_bos_bam_grk_amh_owc_wly_ben_azi_tur_xho_tag_cic_svk_swe_bsq_ukr_anl_moo_mnd_por_pol_ewe_urd_ses_hin_est_yor_zul_hun_mol_chh_geo_glc_krd_mcd_lat_hau_sid_ctl_fin_ven_mao_guj_ind_jpn_knd_kor_slo_fre_dyu_eng_sun_rus_mlt_mly_cnt_arw_bem_pan_heb_alb_prs_bul_cze_qcu_ita_nor_spa_dgb_gam_rom_sod_lit_jav_dut_tsn_scr_fbf_bat_tha_tig_tml_akn_swa_uzb_afr_ger_aze_tsw_vie_aeg_swt_lda_igb	-0.10055416738403	-0.237014027991536	0.813167213404313
103	amh_alb_akn_grk_mlt_sod_chh_rom_azi_aze_tsn_ind_moo_lit_nor_bsq_fre_owc_ewe_cnt_ukr_guj_swt_dut_igb_bos_est_ses_lda_fin_cze_aeg_geo_slo_scr_swe_por_tig_heb_arw_hun_swa_mly_ger_sun_jpn_knd_kor_pol_mol_yor_svk_tag_ben_hau_jav_mnd_glc_fbf_afr_gam_ita_lat_bul_mcd_qcu_eng_pan_spa_bam_amr_rus_anl_krd_bat_prs_bem_hin_tsw_mao_tha_wly_tml_ven_cic_uzb_urd_ctl_tur_xho_vie_sid_zul_dgb_dyu	0.148627258244691	0.34953117027938	0.727480820176384
104	aeg_dut_yor_rus_mlt_sid_chh_afr_uzb_azi_moo_ind_igb_mol_spa_bsq_ita_anl_ven_mnd_mcd_prs_dyu_krd_zul_bul_fin_fbf_swa_est_nor_owc_geo_lat_alb_fre_por_tig_heb_ben_hun_ewe_bat_eng_jav_jpn_tml_kor_swe_glc_lda_ctl_tag_guj_amr_sun_cnt_ger_bam_ukr_amh_pol_lit_svk_urd_qcu_rom_pan_scr_dgb_wly_bos_gam_slo_mao_arw_ses_grk_xho_mly_tha_sod_knd_tsn_swt_tur_hin_cze_aze_akn_vie_hau_bem_cic_tsw	-0.244389361588325	-0.577473410565339	0.565015150850542
105	gam_por_zul_scr_sid_amh_wly_afr_uzb_tur_igb_tag_akn_glc_cze_bsq_nor_sod_ses_cnt_prs_lit_bam_rus_bem_spa_fin_ewe_lda_hun_fre_amr_geo_pan_hin_mol_urd_mlt_aeg_eng_est_yor_ind_ger_sun_jpn_knd_kor_mcd_bul_tsn_rom_mly_grk_hau_jav_mnd_pol_moo_ita_anl_guj_bos_lat_arw_qcu_ctl_svk_slo_dgb_heb_dut_chh_ben_bat_alb_dyu_swe_swa_mao_tha_tig_tml_swt_ven_aze_ukr_krd_azi_fbf_vie_owc_cic_tsw_xho	0.0934853375297053	0.220300720606015	0.826119843774451
106	aeg_eng_ewe_cze_heb_chh_wly_ukr_tur_azi_yor_sun_tsw_ger_swe_bsq_pol_sod_bem_mnd_por_bul_igb_hin_lda_rom_fin_bam_swt_est_mcd_tig_geo_grk_lat_afr_arw_hau_amr_mol_hun_fbf_mly_fre_bat_jpn_knd_kor_ben_lit_dgb_glc_ind_prs_sid_tag_cnt_urd_swa_pan_amh_dut_nor_spa_bos_qcu_rus_scr_ita_moo_owc_krd_anl_guj_mao_ctl_akn_alb_dyu_jav_tha_gam_tml_zul_tsn_uzb_svk_slo_aze_cic_vie_mlt_ses_ven_xho	-0.141497381167518	-0.333454650159203	0.739541758997488
107	mlt_glc_tsw_nor_amh_owc_chh_afr_azi_tur_igb_jav_lda_pol_slo_bsq_alb_gam_ses_mnd_lit_rom_swa_ita_tsn_fre_est_swt_zul_hun_swe_tig_geo_ukr_mcd_krd_cze_amr_sid_guj_fin_dgb_mao_urd_bat_jpn_knd_kor_grk_prs_ewe_pan_tag_por_aeg_ind_cnt_ger_akn_scr_wly_dut_bul_ctl_mol_qcu_spa_arw_hin_yor_sod_svk_heb_eng_mly_bos_ven_ben_bem_sun_tha_hau_tml_dyu_xho_aze_lat_rus_uzb_bam_vie_anl_cic_moo_fbf	0.0260319926380328	0.0613122619937659	0.951242097762622
108	sod_dut_tsn_eng_hau_heb_owc_pol_uzb_tur_tsw_sun_moo_fre_lat_bsq_arw_aeg_dyu_cnt_scr_swe_akn_lit_bam_glc_est_fbf_xho_fin_ben_amh_geo_bul_prs_rom_ger_sid_mlt_ctl_hun_lda_ind_guj_mao_jpn_knd_kor_urd_pan_ewe_krd_tag_mcd_amr_bat_mnd_rus_igb_afr_anl_por_bos_mol_alb_qcu_grk_cze_spa_cic_gam_ukr_chh_slo_jav_hin_ses_svk_zul_mly_tha_wly_tml_ven_swt_aze_ita_nor_azi_dgb_vie_tig_bem_swa_yor	-0.101906334912672	-0.2401814716664	0.810718204851643
109	wly_lit_moo_mcd_mlt_amh_amr_eng_azi_aze_cic_mao_yor_ben_bul_bsq_spa_sid_swt_cnt_bos_guj_tsw_afr_fbf_krd_fin_tsn_swa_est_ukr_chh_geo_por_glc_nor_ita_aeg_heb_arw_hun_zul_sun_mol_tag_jpn_tml_kor_fre_rus_lda_urd_bat_ctl_sod_mly_mnd_pan_dyu_cze_tig_dut_swe_scr_svk_qcu_lat_alb_grk_igb_gam_ger_owc_prs_jav_pol_bam_slo_akn_ind_tha_hau_knd_ses_xho_tur_hin_rom_uzb_bem_vie_anl_ewe_dgb_ven	-0.808150414292043	-1.9483624257672	0.0543862816731504
110	sid_svk_dgb_glc_amh_amr_heb_ukr_aze_tur_igb_bat_zul_mol_dut_bsq_alb_aeg_bam_cnt_grk_eng_dyu_lat_lda_rus_hun_bem_ewe_est_hin_hau_geo_mcd_ita_spa_cze_anl_sod_rom_fin_fbf_sun_bos_mly_jpn_knd_kor_urd_prs_tsn_guj_tag_swe_tig_mao_mnd_ger_xho_por_gam_pol_arw_nor_slo_qcu_ctl_scr_pan_yor_chh_lit_owc_bul_ind_afr_swt_fre_tsw_jav_tha_wly_tml_swa_ven_azi_ben_krd_uzb_akn_vie_mlt_moo_cic_ses	-1.19702575677993	-2.95468601493918	0.00396458377392438
111	anl_urd_tsw_prs_owc_chh_hau_cze_tur_uzb_fbf_sun_bam_mol_eng_bsq_lit_aeg_bem_mnd_dut_ita_swt_guj_dyu_slo_hun_swa_tsn_est_bos_heb_geo_grk_bul_pol_krd_amh_gam_ukr_fin_ses_tag_nor_mao_jpn_tml_kor_rus_swe_ven_ben_ind_ger_sod_bat_cnt_alb_moo_arw_sid_afr_por_hin_spa_qcu_rom_ctl_svk_yor_amr_scr_tig_lat_mly_glc_cic_mcd_dgb_jav_tha_wly_knd_ewe_xho_aze_pan_fre_azi_igb_vie_mlt_lda_akn_zul	-0.588879845591843	-1.40405595579726	0.163632892501784
112	tig_urd_fbf_grk_amh_sod_owc_fre_uzb_tur_swa_bat_akn_ctl_ben_bsq_hin_aeg_lda_mnd_krd_ita_ses_bos_bem_afr_est_cic_zul_fin_ukr_amr_geo_mcd_eng_arw_rom_mlt_hau_scr_hun_tsw_sun_bul_tag_jpn_tml_kor_pan_por_tsn_nor_ind_lit_heb_mly_cnt_lat_swt_rus_anl_swe_cze_pol_ger_qcu_alb_svk_spa_moo_gam_prs_sid_dut_mao_mol_xho_glc_yor_jav_tha_chh_knd_igb_ewe_aze_slo_guj_azi_dgb_vie_wly_ven_bam_dyu	-0.436263949585851	-1.03542396673188	0.303155841937594
113	aeg_mol_ses_grk_anl_gam_wly_ctl_aze_tur_lda_bat_bem_rus_swe_bsq_mcd_sid_cic_cnt_ita_hin_tsn_arw_fbf_dut_fin_yor_tsw_hun_spa_sod_geo_slo_lit_alb_scr_chh_heb_ger_est_swa_sun_bos_mao_jpn_knd_kor_bul_ukr_bam_pan_ind_fre_mlt_jav_mnd_nor_akn_cze_hau_afr_rom_pol_glc_qcu_svk_urd_lat_dgb_amr_krd_amh_guj_mly_prs_zul_por_dyu_tag_tha_tig_tml_igb_ven_azi_ben_eng_uzb_swt_vie_owc_ewe_xho_moo	-0.110811027355263	-0.261107607671376	0.794586867238121
114	hau_slo_swa_dut_heb_chh_mlt_ger_tur_uzb_moo_sun_ewe_grk_glc_bsq_rus_wly_xho_mnd_fre_nor_cic_mol_lda_cze_est_dgb_bem_hun_urd_aeg_geo_pan_alb_bul_bos_amh_amr_scr_fin_tsn_mao_lat_bat_jpn_tml_kor_hin_ukr_ven_ctl_jav_ita_sid_tag_cnt_spa_fbf_pol_gam_krd_prs_mcd_por_qcu_swe_afr_guj_swt_sod_svk_tig_ben_ind_arw_tsw_eng_akn_mly_tha_owc_knd_bam_zul_azi_rom_lit_aze_yor_vie_anl_ses_dyu_igb	-0.850949170017681	-2.05704780993754	0.0424819001179624
115	sid_ita_tsw_slo_tig_heb_chh_pan_uzb_azi_bem_jav_cic_cze_alb_bsq_svk_anl_lda_cnt_pol_por_swt_mol_xho_krd_hun_ses_dgb_fin_rom_amr_geo_lit_ben_swe_nor_hau_mlt_glc_est_fbf_sun_spa_bat_jpn_tml_kor_lat_eng_yor_mcd_mao_prs_owc_tag_mnd_dut_bam_hin_sod_rus_urd_grk_scr_qcu_ger_ukr_ctl_tsn_aeg_afr_gam_bul_ind_guj_ven_bos_dyu_mly_tha_amh_knd_zul_moo_aze_fre_arw_tur_swa_vie_wly_ewe_igb_akn	-0.496594226110653	-1.18055318783914	0.240790886966996
116	sid_swe_akn_bul_tig_amh_aeg_bos_aze_azi_moo_tag_ses_ukr_alb_bsq_ita_hau_dgb_cnt_por_glc_zul_lat_bam_afr_hun_swt_cic_est_cze_chh_geo_spa_hin_nor_ben_anl_wly_svk_fin_tsw_mao_lit_ind_jpn_tml_kor_grk_rus_bem_ger_bat_ctl_gam_jav_mnd_prs_igb_dut_heb_urd_scr_pan_fre_qcu_guj_arw_rom_ven_amr_mol_mlt_pol_sun_eng_lda_krd_xho_mly_tha_owc_knd_fbf_tsn_tur_slo_mcd_uzb_dyu_vie_sod_swa_ewe_yor	-0.272085292173069	-0.643812318079586	0.521281714698108
117	aeg_dut_ses_spa_wly_gam_chh_ger_uzb_tur_zul_sun_xho_pan_nor_bsq_afr_heb_yor_mnd_cze_lit_tsw_urd_bem_lat_est_dyu_akn_hun_por_amh_geo_ita_bos_mcd_prs_anl_amr_scr_fin_tsn_jav_slo_bat_jpn_tml_kor_swe_ukr_bam_pol_ind_grk_sid_mly_cnt_eng_ven_rus_owc_krd_glc_arw_guj_qcu_rom_mol_fre_lda_sod_ctl_mlt_svk_tag_hin_swa_ben_igb_mao_tha_hau_knd_cic_fbf_azi_bul_alb_aze_swt_vie_tig_ewe_dgb_moo	-0.671666075870785	-1.60415057378535	0.112071693198642
118	tig_eng_yor_rus_mlt_amh_sod_ben_tur_aze_bem_ind_ewe_mol_por_bsq_ger_wly_dgb_mnd_lat_alb_xho_hin_akn_nor_est_ven_bam_fin_lit_aeg_geo_cze_arw_ukr_guj_anl_chh_dut_hun_cic_mao_afr_bat_jpn_knd_kor_svk_ctl_igb_spa_jav_pol_heb_mly_cnt_bul_fbf_scr_sid_swe_slo_rom_krd_qcu_fre_mcd_bos_dyu_hau_prs_owc_grk_tag_pan_zul_glc_tsw_sun_tha_gam_tml_tsn_swt_uzb_ita_urd_azi_swa_vie_amr_moo_lda_ses	-0.46817501273948	-1.11709834150522	0.266829979034296
119	anl_ita_tsn_lat_amr_sod_tig_ger_uzb_azi_bam_jav_ses_prs_mol_bsq_mcd_chh_dgb_mnd_svk_pan_igb_rus_yor_pol_est_fbf_bem_hun_scr_gam_geo_lit_bul_eng_slo_sid_wly_urd_fin_zul_sun_hin_bat_jpn_tml_kor_afr_bos_xho_por_tag_ctl_hau_mao_cnt_nor_dyu_ukr_aeg_dut_glc_grk_cze_qcu_arw_rom_krd_lda_mlt_swe_heb_spa_mly_guj_cic_alb_tsw_ind_tha_amh_knd_swa_moo_tur_ben_fre_aze_akn_vie_owc_swt_ven_ewe	0.767975918839393	1.82293102078199	0.0715268382038469
120	chh_guj_bem_nor_sod_anl_heb_pan_aze_tur_yor_tag_igb_lit_glc_bsq_prs_wly_ewe_mnd_bos_svk_bam_rus_fbf_hin_est_ses_swa_fin_lat_sid_geo_mol_spa_slo_bul_amr_owc_arw_hun_xho_bat_urd_ind_jpn_tml_kor_cze_krd_dyu_ben_mao_afr_aeg_sun_cnt_grk_zul_ger_mlt_swe_ukr_pol_fre_qcu_ctl_dut_rom_tsw_amh_ita_hau_eng_jav_por_moo_scr_swt_mly_tha_gam_knd_dgb_akn_azi_mcd_alb_uzb_ven_vie_tig_tsn_cic_lda	-0.134246815729405	-0.316557735451538	0.752288667230037
121	tig_ukr_akn_lit_wly_anl_owc_ger_aze_tur_xho_jav_fbf_ben_ctl_bsq_fre_gam_dgb_mnd_nor_mol_tsw_rom_bem_scr_hun_cic_lda_est_svk_sod_geo_guj_ita_lat_bul_mlt_amh_bos_fin_igb_sun_alb_bat_jpn_tml_kor_mcd_afr_yor_spa_tag_cze_sid_mly_cnt_pan_ewe_prs_chh_krd_arw_slo_urd_qcu_dut_hin_pol_moo_hau_eng_amr_rus_mao_por_ven_swe_swt_ind_tha_heb_knd_dyu_tsn_uzb_glc_grk_azi_ses_vie_aeg_zul_swa_bam	-0.542580483227124	-1.29353825396082	0.199028576054799
122	owc_mol_ewe_eng_amr_wly_sod_hin_aze_azi_swa_sun_xho_glc_rom_bsq_krd_tig_ven_cnt_scr_grk_igb_lat_bem_lit_fin_lda_tsn_est_afr_chh_geo_ben_ctl_ger_arw_anl_heb_cze_hun_bam_bat_ita_ind_jpn_tml_kor_pan_bul_dyu_swe_tag_svk_hau_mao_mnd_nor_fbf_guj_amh_rus_slo_ukr_dut_qcu_bos_urd_mcd_swt_sid_spa_aeg_alb_jav_por_akn_prs_cic_mly_tha_gam_knd_moo_zul_tur_pol_fre_uzb_tsw_vie_mlt_yor_dgb_ses	-0.173787051682133	-0.410659857795995	0.682266597596935
123	sid_lit_swt_grk_amh_chh_hau_prs_aze_azi_tsw_tag_ven_krd_mol_bsq_alb_sod_lda_cnt_ger_dut_igb_ctl_tsn_rom_fin_yor_ewe_hun_glc_wly_geo_bos_scr_spa_rus_gam_anl_eng_est_cic_mly_ben_jav_jpn_knd_kor_afr_urd_zul_lat_bat_arw_owc_ind_mnd_bul_ses_cze_aeg_fre_pan_ukr_guj_qcu_ita_nor_slo_bem_mlt_mcd_tig_hin_mao_svk_akn_pol_dgb_sun_tha_heb_tml_moo_dyu_uzb_por_swe_tur_bam_vie_amr_swa_xho_fbf	-0.00890132286952715	-0.0209557805991995	0.983325825530328
124	tig_slo_fbf_spa_owc_heb_hau_ita_tur_azi_bam_tag_bem_urd_ctl_bsq_alb_anl_xho_cnt_eng_arw_lda_mol_moo_afr_est_swt_yor_fin_ger_amh_geo_scr_nor_lit_krd_amr_aeg_svk_hun_ven_ind_prs_mao_jpn_tml_kor_por_grk_ses_rom_bat_swe_sod_jav_mnd_ukr_tsw_ben_wly_rus_pan_pol_bul_qcu_glc_dut_bos_tsn_sid_lat_chh_guj_mly_hin_igb_fre_akn_sun_tha_mlt_knd_ewe_dyu_aze_cze_mcd_uzb_zul_vie_gam_dgb_swa_cic	-0.869124072489386	-2.10249733845236	0.0382114278167215
125	owc_mcd_cic_hin_chh_hau_wly_nor_azi_aze_ven_tag_dgb_ger_bos_bsq_prs_sid_tsn_mnd_glc_mol_lda_lit_fbf_cze_fin_tsw_zul_est_ukr_aeg_geo_afr_spa_pol_arw_tig_anl_guj_hun_ewe_bat_eng_mly_jpn_tml_kor_pan_ben_dyu_swe_mao_rom_heb_ind_cnt_bul_akn_grk_amh_ctl_dut_urd_slo_qcu_fre_por_krd_igb_mlt_svk_sod_rus_jav_ita_swa_lat_xho_sun_tha_amr_knd_moo_ses_tur_scr_alb_uzb_swt_vie_gam_bam_yor_bem	0.113746028798123	0.267857015527741	0.789402564861834
126	mlt_prs_swt_ben_chh_owc_amr_ger_azi_uzb_tsn_ind_lda_fre_ita_bsq_hin_anl_bam_mnd_bul_svk_moo_dut_dyu_grk_fin_fbf_xho_hun_lat_tig_geo_afr_ukr_nor_alb_heb_sid_swe_est_yor_tag_bos_sun_jpn_tml_kor_urd_por_igb_pol_mao_ctl_hau_bat_cnt_glc_zul_scr_gam_eng_arw_cze_rom_qcu_pan_lit_guj_ewe_sod_mcd_aeg_mol_jav_rus_tsw_krd_akn_mly_tha_amh_knd_bem_swa_aze_spa_slo_tur_ven_vie_wly_cic_dgb_ses	-0.317282640165891	-0.750494267457973	0.454851708343489
127	anl_mcd_fbf_lit_hau_chh_gam_afr_aze_tur_akn_ind_swa_ita_ger_bsq_alb_tig_igb_mnd_ukr_ctl_swt_rus_bem_ben_fin_moo_yor_est_pol_owc_geo_svk_eng_guj_nor_heb_amh_bul_hun_dyu_jav_grk_bat_jpn_knd_kor_mol_swe_tsn_prs_mly_slo_wly_tag_cnt_pan_xho_urd_sid_krd_glc_arw_dut_qcu_scr_spa_bos_ses_mlt_lat_aeg_cze_mao_por_ven_hin_ewe_sun_tha_sod_tml_bam_cic_uzb_rom_fre_azi_dgb_vie_amr_lda_tsw_zul	0.321839412014803	0.760474578358652	0.448894704646292
128	mlt_scr_akn_dut_anl_wly_aeg_ita_azi_tur_xho_bat_dgb_urd_prs_bsq_lat_owc_fbf_mnd_pan_fre_swa_swe_ses_por_est_tsw_lda_fin_arw_sid_geo_svk_ben_cze_slo_gam_amr_mol_hun_bam_tag_bul_jav_jpn_knd_kor_ger_ukr_moo_alb_mao_spa_heb_ind_cnt_afr_yor_lit_tig_pol_bos_guj_hin_qcu_glc_eng_krd_tsn_sod_grk_amh_rus_mly_rom_igb_nor_ewe_sun_tha_chh_tml_zul_ven_uzb_mcd_ctl_aze_cic_vie_hau_bem_dyu_swt	0.135993677901321	0.31970264107019	0.749910846725977
129	heb_ctl_lda_swe_hau_chh_sod_fre_uzb_azi_tsw_bat_tsn_urd_por_bsq_ukr_owc_swt_cnt_mol_lit_akn_bos_dyu_prs_est_igb_ven_fin_pan_sid_geo_afr_ita_grk_svk_anl_aeg_glc_hun_xho_ind_spa_mly_jpn_knd_kor_arw_pol_yor_eng_mao_dut_wly_sun_mnd_krd_dgb_scr_amh_rus_ben_nor_ger_qcu_rom_alb_bul_moo_tig_cze_amr_guj_tag_hin_cic_mcd_bem_jav_tha_gam_tml_bam_zul_aze_lat_slo_tur_ses_vie_mlt_swa_fbf_ewe	-0.300041813107383	-0.710088959660627	0.479425742712132
130	hau_swe_dyu_afr_amh_gam_owc_pan_uzb_aze_swt_ind_zul_urd_bos_bsq_ben_mlt_swa_cnt_grk_nor_tsw_alb_ses_scr_est_moo_akn_hun_lit_wly_geo_rus_svk_por_krd_sod_sid_glc_fin_ven_tag_bul_bat_jpn_knd_kor_slo_lat_bem_hin_sun_prs_aeg_jav_mnd_rom_bam_guj_amr_fre_ukr_ger_cze_qcu_mcd_pol_eng_cic_heb_mol_anl_ita_mao_spa_yor_arw_xho_mly_tha_tig_tml_igb_dgb_azi_dut_ctl_tur_lda_vie_chh_tsn_fbf_ewe	0.517680168865559	1.22136185384705	0.225036202267355
131	heb_svk_moo_alb_tig_owc_amr_slo_tur_azi_bem_tag_dgb_rom_rus_bsq_fre_mlt_swt_cnt_ctl_lit_dyu_ger_cic_pol_est_igb_akn_fin_glc_amh_geo_nor_urd_scr_spa_hau_sod_ben_hun_zul_ind_mcd_mao_jpn_knd_kor_bos_pan_lda_lat_sun_mol_anl_jav_mnd_eng_ven_ukr_aeg_cze_bul_krd_arw_qcu_swe_ita_grk_ewe_gam_dut_wly_afr_bat_guj_bam_prs_tsn_mly_tha_sid_tml_yor_xho_aze_hin_por_uzb_swa_vie_chh_tsw_ses_fbf	-0.400787306838334	-0.950612103304911	0.344265273832385
132	heb_ctl_bam_glc_hau_gam_sod_swe_uzb_azi_dyu_ind_zul_lat_por_bsq_pan_tig_ewe_cnt_svk_ita_yor_urd_akn_nor_est_ven_fbf_hun_arw_wly_geo_krd_ukr_ger_ben_aeg_mlt_bul_fin_xho_mao_eng_tag_jpn_tml_kor_fre_slo_igb_dut_jav_rom_chh_bat_mnd_lit_moo_grk_anl_guj_prs_mcd_hin_qcu_alb_rus_pol_lda_owc_afr_amh_bos_mly_scr_swt_mol_swa_sun_tha_amr_knd_tsw_bem_tur_cze_spa_aze_ses_vie_sid_dgb_cic_tsn	-0.202509933663481	-0.478315023067161	0.633548518597231
133	tig_bos_swa_dut_hau_aeg_heb_lit_aze_uzb_bem_ind_fbf_ita_glc_bsq_guj_gam_swt_cnt_urd_ger_xho_krd_dyu_svk_est_cic_tsw_fin_pol_amr_geo_fre_por_scr_swe_chh_sid_eng_hun_dgb_sun_ben_bat_jpn_tml_kor_arw_mcd_ven_ctl_mly_spa_sod_jav_mnd_rom_ses_slo_anl_bul_ukr_mol_cze_qcu_afr_lat_pan_lda_wly_alb_amh_rus_mao_hin_ewe_nor_zul_tag_tha_mlt_knd_yor_bam_azi_prs_grk_tur_tsn_vie_owc_moo_igb_akn	-0.630485003343088	-1.5069431002497	0.135214634687549
134	sid_svk_swt_afr_anl_amh_mlt_spa_tur_aze_lda_sun_swa_nor_ukr_bsq_ben_heb_tsw_cnt_ctl_rus_bam_urd_yor_slo_hun_moo_dyu_est_lit_amr_geo_bos_scr_guj_fre_aeg_gam_eng_fin_dgb_tag_dut_bat_jpn_knd_kor_lat_pol_zul_rom_mao_por_sod_ind_mnd_pan_ewe_arw_chh_prs_alb_swe_mol_qcu_glc_hin_ger_xho_hau_krd_owc_grk_jav_ita_ven_cze_tsn_mly_tha_tig_tml_cic_ses_azi_mcd_bul_uzb_igb_vie_wly_fbf_akn_bem	-0.468475354538836	-1.11445812956819	0.267954525696456
135	sod_glc_cic_bos_tig_gam_sid_afr_tur_aze_xho_mao_dgb_eng_scr_bsq_por_amr_swa_mnd_lit_ger_swt_ita_ven_slo_est_ses_bem_fin_krd_wly_geo_urd_lat_mol_fre_mlt_chh_ben_hun_fbf_sun_rus_mly_jpn_knd_kor_nor_rom_dyu_mcd_jav_pol_owc_bat_cnt_guj_moo_alb_anl_arw_swe_svk_spa_qcu_cze_grk_dut_bam_hau_pan_amh_hin_ind_ukr_tsn_prs_tsw_tag_tha_aeg_tml_akn_ewe_uzb_bul_ctl_azi_zul_vie_heb_lda_igb_yor	-0.169087018952502	-0.399996582469318	0.690076298493323
136	gam_swe_ewe_por_hau_amh_sod_svk_azi_uzb_bem_mly_bam_rus_slo_bsq_mcd_sid_fbf_cnt_eng_krd_xho_fre_dgb_pan_est_ven_swt_hun_guj_anl_geo_dut_spa_mol_grk_owc_mlt_ukr_fin_cic_mao_lat_jav_jpn_knd_kor_glc_urd_zul_afr_tag_scr_wly_bat_mnd_ger_ses_hin_tig_arw_ita_ben_nor_qcu_bos_prs_ctl_yor_amr_bul_aeg_pol_sun_alb_dyu_cze_akn_ind_tha_chh_tml_lda_swa_tur_rom_lit_aze_moo_vie_heb_tsn_igb_tsw	0.120943540137766	0.284826194586169	0.77641060104407
137	amr_ger_yor_pan_chh_amh_heb_lit_uzb_aze_fbf_mao_dyu_fre_alb_bsq_ctl_sod_bam_cnt_bul_arw_lda_urd_dgb_ita_est_zul_moo_hun_pol_sid_geo_hin_ukr_rus_slo_aeg_owc_grk_fin_cic_mly_rom_bat_jpn_knd_kor_cze_nor_swt_bos_tag_krd_hau_ind_mnd_mol_tsn_por_wly_swe_svk_scr_glc_qcu_mcd_spa_prs_swa_anl_eng_mlt_guj_sun_afr_ven_dut_tsw_jav_tha_tig_tml_akn_bem_azi_ben_lat_tur_xho_vie_gam_igb_ewe_ses	-0.0219095515090669	-0.0516375939928089	0.958928214597226
138	mlt_hin_yor_krd_heb_aeg_sid_pan_tur_aze_ewe_tag_igb_ctl_prs_bsq_nor_gam_xho_cnt_alb_bul_zul_mcd_swt_afr_est_dyu_lda_fin_glc_tig_geo_bos_lat_svk_swe_wly_owc_mol_hun_dgb_mao_pol_sun_jpn_tml_kor_urd_cze_moo_guj_ind_slo_chh_jav_mnd_eng_fbf_ukr_anl_fre_por_scr_rom_qcu_lit_ita_rus_tsw_sod_grk_amh_ger_bat_spa_tsn_ben_ven_mly_tha_amr_knd_cic_akn_uzb_arw_dut_azi_swa_vie_hau_bem_ses_bam	-0.0465384056596723	-0.109618725995904	0.912947949971147
139	sod_svk_lda_cze_tig_amr_heb_arw_azi_uzb_tsn_tag_fbf_ben_mcd_bsq_ctl_anl_ven_cnt_ita_fre_bem_rom_tsw_lat_est_dyu_yor_hun_dut_gam_geo_mol_eng_prs_pol_aeg_chh_bul_fin_akn_mao_bos_sun_jpn_knd_kor_grk_ukr_ses_scr_ind_urd_amh_mly_mnd_rus_xho_ger_mlt_por_pan_glc_nor_qcu_hin_lit_krd_bam_hau_guj_owc_slo_jav_spa_zul_afr_cic_bat_tha_wly_tml_dgb_swt_tur_alb_swe_aze_moo_vie_sid_ewe_swa_igb	-0.429444395194005	-1.01852795466504	0.311069487899708
140	amr_spa_igb_ita_hau_mlt_sod_svk_azi_aze_ven_sun_swa_krd_eng_bsq_cze_owc_lda_cnt_afr_rus_akn_por_ewe_mcd_fin_bam_dyu_est_lit_heb_geo_prs_urd_ukr_grk_wly_amh_ger_hun_swt_bat_slo_tag_jpn_knd_kor_mol_dut_tsw_ben_mly_pan_gam_jav_mnd_arw_zul_fre_tig_ctl_lat_pol_nor_qcu_bul_bos_rom_ses_sid_alb_anl_guj_mao_glc_bem_scr_moo_ind_tha_aeg_tml_yor_fbf_tur_swe_hin_uzb_dgb_vie_chh_tsn_xho_cic	-0.209130447924511	-0.493632598308348	0.62272944952609
141	chh_ctl_zul_hin_anl_amr_tig_ukr_aze_tur_swt_jav_swa_por_guj_bsq_krd_wly_ses_cnt_lit_cze_ven_pan_fbf_mol_hun_dyu_bam_fin_urd_hau_geo_bos_svk_afr_lat_owc_amh_bul_est_bem_ind_rus_sun_jpn_tml_kor_spa_prs_yor_rom_mly_scr_heb_bat_mnd_mcd_cic_nor_mlt_ita_pol_ger_fre_qcu_dut_eng_swe_akn_gam_glc_sod_grk_mao_alb_igb_arw_ewe_tag_tha_aeg_knd_tsn_dgb_azi_ben_slo_uzb_lda_vie_sid_tsw_moo_xho	0.0642301948976925	0.151199075244556	0.880146169343035
142	amh_mcd_tsw_glc_sod_owc_anl_ukr_azi_uzb_lda_mao_fbf_hin_lit_bsq_prs_aeg_moo_mnd_ger_ita_xho_ben_akn_dut_est_ven_tsn_fin_urd_amr_geo_slo_mol_arw_spa_hau_mlt_nor_hun_dgb_ind_afr_sun_jpn_tml_kor_eng_guj_zul_krd_mly_scr_heb_bat_cnt_por_cic_bos_gam_rom_grk_svk_swe_qcu_ctl_cze_bul_bam_tig_pol_wly_rus_tag_alb_yor_fre_swt_jav_tha_chh_knd_ses_swa_aze_pan_lat_tur_bem_vie_sid_ewe_igb_dyu	-0.928799768196041	-2.25119953504131	0.0267280253593544
143	amh_mol_bem_bos_owc_wly_gam_rus_azi_uzb_xho_mao_yor_ita_lit_bsq_fre_hau_lda_cnt_scr_mcd_zul_por_fbf_nor_fin_ewe_cic_est_arw_aeg_geo_pol_svk_ger_grk_sid_anl_dut_hun_tsw_sun_pan_ind_jpn_knd_kor_krd_cze_ses_swe_bat_glc_chh_jav_mnd_slo_swa_alb_mlt_rom_prs_urd_guj_qcu_afr_eng_hin_ven_amr_ctl_sod_ukr_tag_lat_tsn_spa_swt_mly_tha_heb_tml_igb_bam_tur_bul_ben_aze_dgb_vie_tig_moo_dyu_akn	-0.707004583588447	-1.69842577500712	0.0927708591207481
144	chh_pan_moo_hin_amr_wly_heb_ita_tur_azi_tsw_mly_dyu_cze_krd_bsq_prs_sod_dgb_mnd_alb_grk_zul_mcd_akn_nor_fin_ewe_bam_hun_urd_sid_geo_ger_spa_ctl_lit_amh_gam_slo_est_lda_ind_scr_mao_jpn_knd_kor_ben_afr_swt_pol_bat_rom_owc_sun_cnt_guj_cic_rus_hau_mol_ukr_eng_glc_qcu_por_svk_arw_ses_mlt_dut_aeg_fre_jav_lat_xho_swe_igb_tag_tha_tig_tml_fbf_ven_uzb_bul_bos_aze_bem_vie_anl_swa_yor_tsn	0.103003936084756	0.242998216260756	0.808541929929223
145	owc_pan_ven_rus_amr_sid_aeg_mcd_tur_uzb_bem_jav_fbf_dut_lat_bsq_ita_hau_lda_cnt_ger_cze_igb_mol_tsw_grk_hun_zul_swt_fin_swe_wly_geo_scr_spa_ben_lit_anl_chh_ukr_est_dyu_mao_krd_ind_jpn_knd_kor_urd_nor_dgb_rom_bat_arw_sod_sun_mnd_fre_ses_eng_tig_bos_pol_svk_alb_qcu_guj_bul_slo_yor_mlt_por_heb_afr_mly_prs_xho_glc_tsn_tag_tha_gam_tml_bam_swa_aze_hin_ctl_azi_ewe_vie_amh_moo_akn_cic	-0.267152092913055	-0.630956880765496	0.529616324824315
146	tig_ctl_tsw_fre_gam_aeg_sid_pan_tur_uzb_ses_mao_moo_eng_ger_bsq_dut_owc_ven_mnd_afr_ben_akn_lit_tsn_rom_est_fbf_swt_fin_slo_mlt_geo_mol_bos_por_grk_wly_sod_nor_hun_bem_mly_svk_bat_jpn_tml_kor_glc_lat_swa_cze_tag_scr_hau_sun_cnt_hin_ewe_urd_anl_bul_pol_ita_arw_qcu_ukr_swe_rus_bam_amr_guj_heb_prs_ind_krd_yor_spa_dyu_jav_tha_chh_knd_lda_cic_aze_mcd_alb_azi_xho_vie_amh_dgb_zul_igb	0.888671934374514	2.12059562269091	0.0366171128988547
147	amh_grk_bam_guj_sod_anl_chh_swe_aze_tur_tsw_mao_xho_krd_eng_bsq_alb_tig_fbf_mnd_afr_ita_bem_ctl_swt_svk_est_ses_igb_fin_pan_wly_geo_urd_pol_nor_rus_hau_amr_scr_hun_ven_sun_bos_mly_jpn_knd_kor_ukr_rom_dyu_bul_ind_lat_gam_tag_cnt_glc_tsn_mol_mlt_mcd_cze_lit_prs_qcu_dut_spa_ben_zul_sid_hin_heb_arw_jav_fre_lda_slo_cic_bat_tha_aeg_tml_yor_ewe_azi_por_ger_uzb_akn_vie_owc_dgb_swa_moo	-0.0767099908728262	-0.180769484528963	0.856941872189904
148	tig_lit_swa_ctl_wly_heb_aeg_ukr_uzb_aze_xho_ind_igb_mol_slo_bsq_bul_mlt_ses_mnd_alb_rom_moo_ben_dgb_prs_hun_lda_bem_est_pan_anl_geo_lat_mcd_nor_svk_amh_amr_ger_fin_swt_sun_arw_jav_jpn_tml_kor_bos_pol_fbf_spa_mly_krd_chh_bat_cnt_urd_akn_eng_sid_por_rus_fre_scr_qcu_cze_grk_guj_zul_owc_dut_sod_glc_tag_ita_dyu_afr_bam_mao_tha_hau_knd_tsn_ewe_azi_hin_swe_tur_cic_vie_gam_tsw_yor_ven	-0.823666958465417	-1.98652437353372	0.0499184013377845
149	hau_urd_akn_bul_wly_owc_gam_mol_uzb_aze_yor_mly_ewe_hin_eng_bsq_ger_mlt_bem_cnt_ben_ita_tsn_krd_dyu_spa_hun_igb_tsw_est_dut_sid_geo_slo_pan_rom_rus_aeg_chh_ctl_fin_ses_mao_pol_tag_jpn_knd_kor_por_afr_zul_ukr_sun_arw_anl_jav_mnd_guj_cic_bos_heb_mcd_grk_fre_lat_qcu_lit_swe_prs_fbf_amr_scr_sod_cze_ind_svk_moo_nor_xho_bat_tha_tig_tml_dgb_swt_tur_glc_alb_azi_swa_vie_amh_bam_ven_lda	0.104913787658428	0.24712783896087	0.805354022027892
150	sod_pan_zul_pol_chh_tig_aeg_swe_aze_azi_bem_sun_yor_por_lat_bsq_ctl_mlt_lda_mnd_eng_bul_xho_glc_fbf_dut_fin_tsn_ven_hun_guj_gam_geo_urd_krd_mol_fre_wly_heb_cze_est_swt_mao_grk_tag_jpn_tml_kor_svk_ben_cic_ger_ind_afr_amr_bat_cnt_nor_tsw_hin_amh_rus_slo_lit_ukr_qcu_prs_mcd_alb_dyu_owc_spa_sid_scr_mly_ita_swa_bos_akn_jav_tha_hau_knd_ewe_moo_tur_arw_rom_uzb_ses_vie_anl_bam_dgb_igb	-0.872496774466132	-2.10289075273056	0.0381761434435005
151	gam_alb_igb_mol_wly_hau_anl_svk_azi_tur_ses_mly_swa_swe_urd_bsq_cze_amh_ven_cnt_ger_ctl_bem_lit_bam_krd_fin_ewe_yor_est_rom_chh_geo_prs_lat_ben_afr_mlt_sid_arw_hun_zul_tag_spa_mao_jpn_knd_kor_mcd_por_moo_fre_jav_pan_tig_ind_mnd_nor_xho_bos_heb_ita_guj_pol_slo_qcu_grk_dut_hin_tsw_sod_ukr_owc_rus_bat_bul_tsn_eng_lda_sun_tha_amr_tml_akn_cic_aze_glc_scr_uzb_dgb_vie_aeg_dyu_fbf_swt	-0.34098898711361	-0.80821923804825	0.421026991000678
152	sod_nor_ses_cze_tig_mlt_chh_hin_aze_tur_akn_tag_ven_grk_ben_bsq_ukr_amr_tsn_cnt_scr_rom_moo_swe_bem_urd_fin_swa_dgb_est_guj_wly_geo_svk_ger_alb_slo_hau_anl_arw_hun_dyu_mly_rus_mao_jpn_tml_kor_bul_fre_xho_pan_bat_mcd_amh_jav_mnd_mol_swt_eng_owc_lat_afr_pol_por_qcu_glc_lit_dut_tsw_sid_spa_gam_prs_ind_ctl_fbf_krd_cic_sun_tha_heb_knd_zul_bam_azi_bos_ita_uzb_lda_vie_aeg_yor_igb_ewe	-0.928536920293885	-2.25162037425428	0.0267003796837892
153	anl_slo_cic_ctl_tig_mlt_amh_pol_tur_azi_ewe_jav_moo_eng_ger_bsq_guj_aeg_fbf_mnd_spa_alb_yor_fre_swt_pan_fin_swa_xho_est_swe_amr_geo_rus_krd_cze_afr_hau_chh_bul_hun_igb_ind_dut_tag_jpn_tml_kor_scr_por_dgb_lat_bat_ukr_heb_sun_cnt_hin_lda_glc_sod_bos_ita_mcd_lit_qcu_nor_rom_ben_bem_sid_grk_wly_arw_mao_prs_tsw_urd_dyu_mly_tha_owc_knd_ses_akn_uzb_svk_mol_aze_bam_vie_gam_tsn_ven_zul	-0.44507410833973	-1.05623692159122	0.293596084468071
154	chh_ben_zul_afr_aeg_mlt_amr_ctl_tur_azi_swt_mao_moo_cze_por_bsq_dut_gam_cic_cnt_alb_grk_lda_pan_ven_fre_hun_ewe_igb_est_ukr_amh_geo_scr_ger_bul_nor_heb_tig_mcd_fin_tsn_mly_svk_tag_jpn_knd_kor_bos_rus_ses_prs_ind_pol_anl_sun_mnd_krd_tsw_rom_sid_swe_guj_eng_mol_qcu_urd_slo_lat_akn_sod_ita_wly_lit_bat_arw_xho_glc_fbf_jav_tha_owc_tml_bem_yor_uzb_hin_spa_aze_dyu_vie_hau_swa_dgb_bam	0.372251642504159	0.876230174686227	0.383162584268678
155	sod_arw_tsn_lat_anl_wly_hau_afr_azi_uzb_dgb_sun_igb_ita_mcd_bsq_bul_sid_zul_mnd_scr_urd_swa_por_lda_dut_hun_ven_fbf_est_ger_chh_geo_nor_pan_mol_guj_gam_mlt_ukr_fin_akn_mao_lit_jav_jpn_tml_kor_fre_ben_dyu_krd_ind_grk_aeg_tag_cnt_eng_xho_spa_heb_rus_cze_slo_bos_qcu_prs_alb_rom_bam_amh_swe_amr_hin_mly_pol_ses_glc_ewe_bat_tha_tig_knd_cic_swt_tur_ctl_svk_aze_yor_vie_owc_bem_moo_tsw	-0.0753062857163636	-0.177248643989394	0.85969855522785
156	heb_guj_swa_hin_tig_anl_amr_por_aze_uzb_tsn_mao_dyu_ctl_cze_bsq_ger_owc_ven_mnd_krd_spa_akn_scr_swt_ita_hun_zul_moo_fin_mol_sid_geo_alb_afr_ukr_prs_chh_hau_lat_est_igb_bat_slo_jav_jpn_knd_kor_pan_ben_bam_mcd_ind_dut_amh_tag_cnt_lit_dgb_nor_mlt_arw_svk_rom_bos_qcu_fre_swe_grk_ses_sod_rus_wly_glc_mly_urd_yor_bul_ewe_sun_tha_aeg_tml_bem_fbf_azi_pol_eng_tur_tsw_vie_gam_lda_xho_cic	-0.481886847794382	-1.1459423255982	0.254759130318092
157	hau_dut_ven_afr_chh_anl_mlt_scr_uzb_azi_fbf_ind_akn_nor_swe_bsq_mcd_owc_dyu_mnd_urd_guj_swt_prs_moo_pol_hun_tsw_tsn_est_ben_wly_geo_cze_ger_svk_bul_heb_amh_fre_fin_bam_mao_ita_bat_jpn_knd_kor_rus_hin_swa_ctl_sun_ukr_gam_mly_cnt_krd_ses_grk_sid_lit_eng_rom_spa_qcu_pan_bos_glc_xho_tig_alb_aeg_arw_jav_mol_bem_slo_lda_tag_tha_amr_tml_zul_igb_aze_lat_por_tur_ewe_vie_sod_yor_dgb_cic	-0.900452106163263	-2.17422965327214	0.0322260736233867
158	sod_rom_cic_prs_tig_owc_sid_krd_azi_uzb_tsn_sun_ses_ben_grk_bsq_svk_amh_dgb_cnt_scr_swe_lda_alb_swa_rus_fin_tsw_xho_hun_lat_hau_geo_pan_glc_urd_arw_heb_chh_mol_est_fbf_mly_dut_tag_jpn_knd_kor_fre_cze_yor_spa_mao_eng_aeg_ind_mnd_por_zul_ita_gam_nor_ger_afr_slo_qcu_bos_ctl_hin_bem_mlt_bul_wly_lit_bat_guj_bam_ukr_akn_jav_tha_amr_tml_swt_igb_tur_pol_mcd_aze_dyu_vie_anl_ven_ewe_moo	-0.314683754873255	-0.744677752602959	0.458344213557734
159	hau_lit_akn_eng_amh_tig_chh_ita_aze_azi_dgb_tag_moo_rom_grk_bsq_ukr_mlt_tsn_mnd_nor_krd_igb_mcd_ewe_ctl_hun_cic_zul_est_glc_amr_geo_fre_ger_por_afr_aeg_sid_scr_fin_swa_jav_lat_ind_jpn_knd_kor_ben_mol_ven_cze_mao_slo_gam_sun_cnt_hin_yor_dut_heb_alb_bos_bul_svk_qcu_prs_spa_rus_bem_anl_pan_owc_guj_mly_arw_tsw_pol_swt_bat_tha_sod_tml_dyu_lda_tur_urd_swe_uzb_fbf_vie_wly_xho_bam_ses	-0.19455961188832	-0.461479745295719	0.645532025106527
160	mlt_ukr_moo_mcd_amh_tig_hau_lit_uzb_azi_bem_jav_zul_ben_fre_bsq_bos_sid_igb_cnt_pan_ita_akn_cze_lda_lat_fin_dyu_bam_hun_mol_chh_geo_hin_scr_ctl_rom_gam_aeg_nor_est_tsn_mao_bul_bat_jpn_knd_kor_slo_pol_cic_afr_sun_arw_sod_ind_mnd_glc_fbf_dut_amr_ger_svk_guj_por_qcu_spa_rus_alb_dgb_wly_grk_owc_eng_tag_swe_tsw_krd_swa_mly_tha_anl_tml_swt_yor_aze_prs_urd_tur_xho_vie_heb_ses_ewe_ven	-0.792499763920187	-1.90492155001837	0.0598803293837513
161	gam_spa_bam_nor_hau_wly_tig_mcd_tur_aze_zul_bat_tsw_rom_prs_bsq_ukr_amh_tsn_mnd_cze_por_xho_lat_fbf_ctl_est_lda_bem_fin_scr_sod_geo_pol_alb_ger_krd_owc_heb_bos_hun_yor_jav_guj_tag_jpn_tml_kor_mol_pan_dyu_ita_mao_fre_amr_sun_cnt_svk_swa_glc_mlt_rus_hin_urd_afr_qcu_bul_grk_arw_dgb_anl_ben_sid_slo_mly_dut_ven_eng_ewe_ind_tha_chh_knd_cic_igb_uzb_swe_lit_azi_moo_vie_aeg_ses_swt_akn	0.618394926659534	1.46261347323801	0.14694448715748
162	anl_svk_akn_ger_tig_mlt_heb_nor_uzb_tur_bam_jav_moo_arw_rom_bsq_afr_owc_dgb_mnd_slo_glc_tsn_urd_fbf_mol_fin_swa_igb_hun_spa_gam_geo_ita_scr_cze_eng_amh_sid_hin_est_ewe_bat_fre_tag_jpn_tml_kor_rus_pan_ven_alb_sun_dut_aeg_ind_cnt_lit_dyu_mcd_hau_prs_grk_pol_ukr_qcu_bos_ben_krd_tsw_chh_swe_wly_bul_mao_por_lda_lat_swt_mly_tha_sod_knd_cic_bem_azi_ctl_guj_aze_ses_vie_amr_xho_yor_zul	-0.389314238993905	-0.923389380028452	0.358193887501288
163	chh_ger_swt_glc_owc_heb_mlt_dut_uzb_azi_ses_sun_fbf_svk_swe_bsq_ben_anl_tsw_cnt_grk_arw_moo_bos_igb_spa_fin_yor_cic_hun_eng_sod_geo_alb_ukr_ita_mcd_gam_amr_lit_est_ven_mao_lat_mly_jpn_knd_kor_afr_mol_tsn_pol_bat_pan_hau_tag_mnd_krd_ewe_guj_aeg_por_nor_hin_bul_qcu_cze_slo_fre_bem_tig_scr_wly_rus_ind_rom_dgb_ctl_dyu_jav_tha_amh_tml_akn_swa_tur_prs_urd_aze_bam_vie_sid_lda_zul_xho	-0.286052642606306	-0.677655216462385	0.499672760592289
164	chh_prs_yor_urd_sod_wly_amh_scr_tur_azi_bam_mly_lda_dut_nor_bsq_mol_sid_xho_cnt_ita_pan_akn_svk_zul_fre_fin_cic_tsn_hun_guj_tig_geo_glc_por_pol_lit_hau_mlt_eng_est_igb_bat_ctl_tag_jpn_knd_kor_ger_grk_ses_slo_jav_cze_anl_sun_mnd_ben_fbf_krd_owc_ukr_arw_spa_lat_qcu_hin_mcd_rus_dgb_amr_alb_aeg_bos_mao_swe_tsw_bul_moo_ind_tha_gam_tml_bem_dyu_uzb_rom_afr_aze_swa_vie_heb_swt_ewe_ven	0.538907745276224	1.27286101761027	0.206240194665261
165	sod_prs_bem_arw_amr_sid_tig_svk_uzb_tur_zul_jav_dyu_ita_rom_bsq_bos_amh_igb_cnt_ukr_bul_tsw_hin_ven_mcd_est_yor_lda_fin_dut_heb_geo_ben_lit_glc_spa_anl_aeg_scr_hun_ewe_sun_urd_bat_jpn_knd_kor_mol_lat_tsn_afr_mao_pol_gam_mly_mnd_guj_swa_swe_owc_rus_eng_slo_por_qcu_fre_ger_ctl_dgb_mlt_pan_chh_nor_ind_grk_akn_krd_fbf_tag_tha_hau_tml_xho_ses_azi_alb_cze_aze_moo_vie_wly_cic_bam_swt	-0.545656388668859	-1.30031347238878	0.196706787822808
166	sod_eng_akn_krd_anl_mlt_amh_por_uzb_tur_igb_mly_lda_slo_spa_bsq_arw_aeg_swa_mnd_mcd_rus_tsn_rom_moo_ben_fin_ven_bam_est_mol_wly_geo_swe_dut_hin_cze_gam_hau_svk_hun_fbf_jav_nor_ind_jpn_tml_kor_ita_lat_xho_pan_tag_alb_heb_sun_cnt_bul_tsw_guj_tig_pol_ger_grk_glc_qcu_ctl_lit_ukr_ewe_amr_prs_sid_scr_bat_bos_yor_fre_dgb_mao_tha_chh_knd_ses_cic_aze_urd_afr_azi_dyu_vie_owc_zul_swt_bem	0.0677644037088215	0.159399139162464	0.873700085929048
167	mlt_svk_swt_arw_sod_gam_heb_dut_tur_uzb_xho_bat_igb_nor_por_bsq_lat_owc_fbf_mnd_guj_fre_dgb_bos_ven_slo_hun_lda_yor_fin_eng_chh_geo_rom_ger_scr_hin_amh_hau_grk_est_ewe_sun_krd_tag_jpn_knd_kor_swe_ctl_akn_glc_jav_afr_aeg_mly_cnt_ben_bem_mol_amr_alb_pan_lit_bul_qcu_spa_ukr_rus_tsn_anl_pol_tig_ita_ind_mcd_swa_cze_bam_mao_tha_wly_tml_cic_ses_aze_urd_prs_azi_tsw_vie_sid_dyu_moo_zul	0.782059776704137	1.86059932315788	0.0659606325127264
168	mlt_slo_ses_fre_heb_anl_tig_nor_aze_tur_cic_mao_dyu_svk_scr_bsq_alb_amh_dgb_cnt_lat_cze_tsw_bos_tsn_rus_fin_igb_swa_est_rom_sod_geo_hin_spa_ger_eng_owc_amr_por_hun_moo_bat_glc_mly_jpn_knd_kor_krd_dut_yor_afr_sun_mol_wly_ind_mnd_grk_fbf_urd_chh_lit_bul_ukr_guj_qcu_pan_arw_ita_bam_hau_mcd_gam_pol_tag_prs_ven_ctl_ewe_jav_tha_aeg_tml_lda_zul_uzb_ben_swe_azi_swt_vie_sid_akn_xho_bem	-0.448319262672253	-1.06446570035211	0.289873758992109
169	chh_rus_swa_hin_aeg_mlt_heb_ukr_azi_uzb_igb_jav_bam_arw_ita_bsq_svk_anl_ses_mnd_pan_afr_swt_mol_bem_prs_est_akn_dgb_fin_fre_sod_geo_eng_scr_dut_rom_tig_amh_slo_hun_moo_ind_ctl_sun_jpn_tml_kor_bul_spa_cic_ger_mly_nor_amr_tag_cnt_krd_lda_glc_hau_cze_mcd_lit_swe_qcu_pol_alb_lat_ewe_wly_por_sid_bos_bat_grk_ven_urd_yor_mao_tha_owc_knd_zul_fbf_aze_ben_guj_tur_tsw_vie_gam_tsn_xho_dyu	0.128871571676594	0.303123314728585	0.762472914314821
170	anl_pan_xho_lat_hau_aeg_heb_ukr_tur_aze_yor_bat_bam_glc_bos_bsq_pol_gam_ewe_mnd_eng_krd_moo_prs_igb_rom_hun_akn_swa_est_dut_owc_geo_svk_grk_por_scr_sid_chh_mol_fin_zul_mly_ben_ind_jpn_tml_kor_ger_rus_dgb_fre_sun_swe_sod_tag_cnt_afr_cic_hin_mlt_bul_alb_nor_guj_qcu_ita_cze_arw_dyu_amr_lit_amh_urd_jav_slo_fbf_spa_ven_mao_tha_wly_knd_lda_tsn_uzb_mcd_ctl_azi_bem_vie_tig_swt_ses_tsw	-0.17131490242063	-0.403820790766287	0.68727156492083
171	amr_eng_moo_nor_sid_hau_owc_cze_tur_aze_ses_sun_dgb_ctl_rom_bsq_bos_wly_lda_mnd_alb_prs_tsn_por_swa_swe_fin_dyu_cic_est_urd_amh_geo_ger_pan_mcd_krd_tig_heb_svk_hun_akn_mao_guj_tag_jpn_tml_kor_lat_bul_zul_hin_ind_mol_anl_bat_cnt_arw_ewe_afr_aeg_fre_pol_ukr_scr_qcu_grk_ben_dut_xho_mlt_ita_chh_slo_jav_glc_yor_rus_swt_mly_tha_sod_knd_fbf_bam_uzb_spa_lit_azi_tsw_vie_gam_igb_ven_bem	0.192646384453298	0.453266501757053	0.651412662626017
172	amh_alb_moo_mcd_tig_aeg_hau_bul_aze_tur_yor_ind_ewe_lit_krd_bsq_swe_amr_zul_cnt_spa_scr_fbf_grk_dyu_ukr_hun_igb_akn_est_eng_chh_geo_ben_urd_nor_afr_wly_gam_lat_fin_tsw_bat_ita_mly_jpn_knd_kor_prs_guj_dgb_por_jav_pol_owc_sun_mnd_mol_cic_glc_heb_dut_bos_slo_arw_qcu_rom_pan_ger_swa_mlt_svk_sod_cze_mao_rus_tsn_fre_lda_tag_tha_sid_tml_swt_ses_azi_hin_ctl_uzb_xho_vie_anl_ven_bem_bam	-0.815636421396729	-1.96886594309861	0.0519453648554682
173	hau_dut_tsn_arw_sod_tig_mlt_urd_tur_uzb_ewe_mly_zul_swe_glc_bsq_lit_chh_bem_cnt_bos_lat_tsw_prs_swa_ukr_hun_ses_xho_fin_nor_heb_geo_rom_alb_pol_grk_amh_gam_ben_est_lda_ind_slo_jav_jpn_knd_kor_guj_mol_bam_bul_sun_mcd_sid_mao_mnd_fre_dyu_svk_anl_ger_cze_ita_spa_qcu_eng_krd_por_dgb_amr_hin_aeg_pan_tag_rus_igb_scr_swt_bat_tha_owc_tml_cic_moo_aze_afr_ctl_azi_akn_vie_wly_yor_ven_fbf	0.572928632469002	1.3593309417111	0.177328801698649
174	sid_urd_dyu_pan_hau_owc_tig_ctl_uzb_azi_yor_ind_tsn_arw_lit_bsq_por_amr_cic_cnt_krd_bul_akn_ita_moo_glc_fin_swt_zul_est_ger_chh_geo_mcd_svk_cze_lat_mlt_wly_pol_hun_ses_sun_grk_jav_jpn_tml_kor_afr_rus_xho_dut_mly_hin_sod_mao_mnd_fre_fbf_prs_gam_mol_eng_bos_slo_qcu_scr_ben_spa_tsw_amh_ukr_anl_nor_tag_swe_igb_alb_lda_bat_tha_aeg_knd_ewe_ven_tur_rom_guj_aze_swa_vie_heb_dgb_bam_bem	-0.631616467953561	-1.50979336254345	0.134486338912867
175	sid_ger_bam_pan_sod_hau_owc_dut_aze_tur_zul_mly_igb_pol_hin_bsq_swe_mlt_tsw_cnt_rus_ben_swa_rom_yor_slo_hun_swt_ewe_fin_prs_tig_geo_nor_svk_lat_bos_amh_aeg_mcd_est_ven_ind_scr_bat_jpn_knd_kor_arw_krd_cic_spa_tag_guj_chh_jav_mnd_lit_bem_cze_anl_afr_urd_por_glc_qcu_mol_ita_alb_lda_wly_bul_gam_grk_mao_ctl_dgb_ukr_akn_sun_tha_heb_tml_moo_tsn_azi_eng_fre_uzb_dyu_vie_amr_fbf_ses_xho	-0.158903137305504	-0.374939528259422	0.708559122629544
176	hau_spa_dyu_fre_aeg_wly_gam_cze_tur_azi_ven_sun_akn_scr_mol_bsq_arw_chh_dgb_mnd_ger_eng_fbf_nor_bam_rus_hun_swt_swa_fin_slo_amr_geo_prs_pol_rom_lat_amh_mlt_svk_est_tsn_bat_guj_mao_jpn_tml_kor_ctl_afr_moo_alb_mly_bul_sod_tag_cnt_bos_ses_por_sid_glc_ita_hin_pan_qcu_urd_grk_mcd_ewe_heb_ben_anl_ukr_jav_swe_lda_lit_tsw_ind_tha_owc_knd_zul_cic_uzb_dut_krd_aze_bem_vie_tig_yor_igb_xho	0.377403887390904	0.888640071306436	0.376489250882421
177	chh_por_fbf_ctl_anl_gam_owc_nor_tur_uzb_zul_jav_bam_ben_swe_bsq_rus_hau_swt_mnd_rom_lat_xho_prs_igb_ita_est_yor_moo_hun_eng_heb_geo_glc_hin_krd_guj_tig_mlt_ukr_fin_cic_bat_urd_ind_jpn_tml_kor_bul_afr_lda_lit_tag_cze_sid_mly_cnt_fre_dgb_svk_sod_mcd_grk_arw_mol_qcu_alb_pol_scr_ewe_aeg_pan_amh_ger_mao_dut_swa_slo_bem_sun_tha_amr_knd_akn_ven_azi_spa_bos_aze_ses_vie_wly_dyu_tsn_tsw	0.117872304533144	0.277838297263951	0.781753219646097
178	amr_ukr_lda_bul_owc_heb_sod_ctl_uzb_azi_fbf_mly_xho_ben_scr_bsq_bos_anl_dyu_cnt_guj_arw_ewe_grk_ses_por_hun_swt_akn_fin_rus_wly_geo_dut_pan_lit_nor_amh_chh_prs_est_bem_bat_rom_mao_jpn_knd_kor_spa_krd_moo_svk_tag_lat_hau_sun_mnd_swe_swa_pol_mlt_glc_hin_slo_ger_qcu_ita_alb_afr_ven_aeg_cze_tig_mcd_jav_mol_igb_eng_tsw_ind_tha_gam_tml_bam_cic_aze_urd_fre_tur_zul_vie_sid_tsn_yor_dgb	0.425881019854487	1.00641128972475	0.316829147081875
179	chh_ger_dgb_prs_tig_wly_sid_arw_tur_azi_bam_sun_zul_hin_pan_bsq_eng_sod_tsw_cnt_nor_cze_moo_ben_ewe_slo_fin_igb_cic_est_pol_gam_geo_rus_scr_bos_fre_heb_amh_guj_hun_swt_jav_lat_mao_jpn_knd_kor_spa_ita_swa_swe_mly_mol_hau_tag_mnd_por_fbf_glc_amr_grk_krd_bul_afr_qcu_lit_svk_rom_dyu_anl_urd_owc_alb_ind_ukr_akn_dut_tsn_bat_tha_mlt_tml_ven_ses_uzb_ctl_mcd_aze_bem_vie_aeg_yor_xho_lda	0.27823029287228	0.657091131137851	0.512745201628984
180	amr_cze_bem_mol_heb_wly_gam_arw_aze_tur_igb_tag_swa_krd_bos_bsq_guj_anl_dgb_cnt_fre_prs_ses_glc_zul_grk_fin_akn_bam_hun_ctl_sid_geo_bul_dut_rom_ben_hau_owc_pol_est_ven_ind_por_mao_jpn_tml_kor_urd_svk_tsw_nor_sun_scr_aeg_mly_mnd_ger_fbf_pan_mlt_afr_rus_alb_hin_qcu_slo_lat_eng_dyu_tig_ukr_chh_ita_bat_mcd_cic_spa_tsn_jav_tha_sod_knd_moo_xho_azi_lit_swe_uzb_yor_vie_amh_swt_lda_ewe	0.132089690568211	0.311103703051815	0.756418044405303
181	sid_lat_dgb_lit_mlt_amr_heb_bul_uzb_tur_xho_jav_bam_spa_nor_bsq_por_anl_moo_mnd_ctl_mcd_tsw_rom_lda_slo_hun_ses_zul_fin_dut_tig_geo_glc_scr_swe_afr_wly_gam_mol_est_tsn_mly_guj_ind_jpn_knd_kor_urd_grk_dyu_fre_tag_rus_aeg_bat_cnt_alb_yor_arw_amh_hin_cze_bos_prs_qcu_ita_eng_ukr_swt_sod_pan_owc_svk_mao_ger_ewe_ben_ven_sun_tha_hau_tml_igb_fbf_aze_pol_krd_azi_swa_vie_chh_cic_akn_bem	-0.320370843628535	-0.757443164708909	0.450699308483603
182	mlt_ben_bam_ger_gam_wly_tig_dut_tur_uzb_dyu_tag_bem_urd_rus_bsq_mol_hau_ewe_mnd_nor_alb_swt_hin_yor_fre_hun_zul_fbf_fin_bul_sid_geo_guj_krd_prs_ctl_owc_amh_spa_est_ven_jav_grk_mao_jpn_knd_kor_pol_slo_dgb_mcd_bat_rom_heb_ind_cnt_por_tsn_lit_amr_lat_cze_scr_arw_qcu_glc_swe_ita_ses_aeg_svk_chh_ukr_sun_pan_igb_bos_lda_mly_tha_sod_tml_swa_tsw_azi_afr_eng_aze_akn_vie_anl_moo_xho_cic	-0.215166789777798	-0.508567009494516	0.612260097826532
183	wly_lat_moo_prs_sid_gam_amh_hin_uzb_aze_tsn_bat_bam_guj_arw_bsq_pan_chh_bem_cnt_ben_nor_ses_bos_dgb_fre_fin_swa_fbf_hun_alb_heb_geo_urd_swe_afr_ukr_aeg_tig_cze_est_zul_mao_ita_jav_jpn_knd_kor_grk_bul_ven_mol_mly_dut_mlt_tag_mnd_glc_lda_lit_amr_svk_por_ger_spa_qcu_mcd_rom_pol_igb_hau_scr_sod_slo_ind_eng_swt_rus_akn_sun_tha_anl_tml_yor_xho_tur_ctl_krd_azi_dyu_vie_owc_cic_ewe_tsw	0.112712930208942	0.266641951043686	0.790335179067309
184	sod_hin_xho_ita_tig_amh_hau_mol_aze_uzb_bam_mao_dyu_pan_ger_bsq_alb_mlt_akn_mnd_lit_bos_igb_svk_ven_ben_fin_fbf_swa_hun_guj_heb_geo_rus_prs_arw_mcd_wly_owc_scr_est_zul_tag_pol_bat_jpn_tml_kor_afr_urd_yor_glc_jav_cze_gam_sun_cnt_slo_ewe_lat_sid_bul_grk_por_krd_qcu_eng_spa_dut_moo_amr_nor_anl_ctl_mly_ukr_dgb_swe_ses_ind_tha_aeg_knd_bem_cic_tur_fre_rom_azi_tsn_vie_chh_lda_swt_tsw	0.120671196316301	0.283931748192049	0.777093859183001
185	gam_lat_bam_svk_tig_sod_anl_bos_azi_aze_ewe_bat_zul_eng_rus_bsq_por_aeg_ses_cnt_pan_krd_cic_ita_moo_swe_est_akn_dyu_hun_ukr_sid_geo_ben_cze_dut_rom_mlt_hau_afr_fin_swa_ind_glc_tag_jpn_tml_kor_scr_slo_fbf_nor_mly_ger_heb_sun_mnd_grk_xho_bul_amh_urd_hin_spa_arw_qcu_alb_mcd_guj_swt_amr_pol_owc_fre_jav_ctl_ven_prs_igb_mao_tha_chh_knd_lda_bem_tur_lit_mol_uzb_yor_vie_wly_dgb_tsn_tsw	-0.598635557611199	-1.43084870447177	0.155825215384576
186	amh_ukr_dyu_bul_wly_aeg_heb_nor_uzb_tur_bem_ind_ewe_guj_ger_bsq_rus_anl_yor_mnd_pan_cze_swa_glc_dgb_mol_fin_tsn_igb_hun_alb_amr_geo_ctl_fre_urd_scr_tig_mlt_por_est_zul_jav_ita_tag_jpn_tml_kor_mcd_bos_cic_ben_mao_rom_owc_bat_cnt_spa_ses_arw_chh_svk_pol_krd_lit_qcu_dut_lat_afr_lda_hau_grk_gam_eng_mly_hin_ven_prs_akn_sun_tha_sid_knd_moo_swt_azi_slo_swe_aze_fbf_vie_sod_xho_tsw_bam	-1.04975184193018	-2.56125616898409	0.0120383821443981
187	heb_mol_ven_swe_tig_owc_gam_guj_uzb_azi_bem_jav_igb_grk_krd_bsq_urd_sid_cic_cnt_slo_pan_lda_eng_tsn_rom_fin_swa_bam_est_spa_wly_geo_cze_scr_bul_glc_hau_mlt_arw_hun_moo_mao_bos_ind_jpn_knd_kor_ukr_fre_xho_ctl_mly_afr_amh_tag_mnd_ben_akn_hin_amr_dut_nor_svk_alb_qcu_pol_mcd_rus_zul_chh_prs_sod_ger_sun_ita_ses_por_fbf_bat_tha_aeg_tml_yor_dyu_aze_lit_lat_tur_dgb_vie_anl_ewe_tsw_swt	-0.408337600052783	-0.969595762829046	0.334762952249621
188	tig_hin_igb_arw_gam_sod_owc_slo_uzb_tur_moo_mly_lda_guj_rom_bsq_bos_anl_fbf_mnd_grk_cze_xho_spa_ewe_glc_fin_tsw_zul_hun_bul_heb_geo_mcd_eng_ita_ukr_chh_amr_scr_est_bam_ind_pol_jav_jpn_tml_kor_prs_alb_ven_fre_sun_ben_mlt_bat_cnt_pan_dyu_urd_wly_por_lit_rus_krd_qcu_ctl_dut_ger_ses_amh_lat_sid_nor_tag_afr_tsn_mol_akn_mao_tha_aeg_knd_swt_dgb_aze_svk_swe_azi_yor_vie_hau_bem_cic_swa	-0.878415527978443	-2.1248794381674	0.0362482822609521
189	aeg_svk_bem_lit_tig_heb_owc_rus_aze_azi_ven_tag_lda_alb_lat_bsq_nor_amh_ses_cnt_swe_guj_cic_urd_moo_slo_hun_dyu_yor_fin_glc_anl_geo_pol_scr_dut_por_wly_sod_spa_est_fbf_jav_prs_mao_jpn_knd_kor_ctl_pan_tsn_grk_mly_hin_gam_bat_mnd_bos_swt_ger_mlt_afr_ukr_arw_fre_qcu_mcd_eng_rom_zul_chh_mol_hau_ben_sun_krd_akn_bul_ewe_ind_tha_amr_tml_xho_bam_tur_cze_ita_uzb_swa_vie_sid_dgb_igb_tsw	-0.380101693844511	-0.901370755701267	0.369719637475043
190	hau_ctl_tsw_urd_amr_tig_gam_mol_azi_tur_bam_sun_fbf_lit_glc_bsq_swe_anl_ewe_mnd_svk_lat_xho_pol_moo_bos_fin_lda_bem_est_eng_amh_geo_krd_fre_afr_guj_heb_sod_nor_hun_dyu_bat_slo_jav_jpn_tml_kor_ben_por_ven_prs_tag_rus_owc_ind_cnt_rom_zul_pan_sid_ukr_cze_mcd_ita_qcu_spa_bul_alb_tsn_mlt_scr_wly_ger_mly_arw_yor_grk_igb_mao_tha_aeg_knd_cic_ses_aze_dut_hin_uzb_dgb_vie_chh_akn_swa_swt	-0.188473815834551	-0.444705445671574	0.657565872582012
191	wly_fre_swt_mol_owc_aeg_mlt_ukr_aze_tur_dyu_mao_akn_dut_pan_bsq_rus_tig_igb_cnt_slo_ctl_tsw_cze_bem_grk_fin_dgb_cic_est_rom_amr_geo_ger_pol_urd_guj_amh_chh_glc_hun_moo_mly_lat_ind_jpn_tml_kor_bos_por_ewe_bul_sun_mcd_heb_bat_mnd_afr_swa_ben_gam_prs_spa_eng_krd_qcu_arw_swe_svk_ses_hau_nor_sid_scr_jav_ita_tsn_alb_bam_tag_tha_sod_knd_ven_lda_azi_lit_hin_uzb_xho_vie_anl_fbf_zul_yor	-0.963503944922932	-2.34641388938551	0.021078304183052
192	heb_arw_tsn_lit_gam_sod_tig_spa_tur_azi_akn_jav_yor_ukr_pol_bsq_nor_amh_ven_cnt_glc_hin_lda_mcd_fbf_pan_hun_igb_ewe_est_mol_wly_geo_cze_scr_por_grk_sid_chh_swe_fin_ses_bat_alb_tag_jpn_tml_kor_lat_guj_dgb_rom_mao_eng_hau_mly_mnd_ben_moo_ita_owc_ger_ctl_rus_bos_qcu_dut_krd_prs_dyu_mlt_urd_amr_fre_ind_afr_swt_bul_xho_sun_tha_anl_knd_bam_zul_aze_svk_slo_uzb_swa_vie_aeg_bem_cic_tsw	-0.497718939590442	-1.18358500566662	0.239593933671364
193	aeg_guj_dgb_ctl_gam_anl_tig_scr_uzb_azi_yor_bat_tsn_bos_arw_bsq_alb_sid_akn_mnd_krd_afr_bem_glc_zul_ukr_hun_ewe_igb_est_ita_hau_geo_mol_por_lit_ger_wly_amr_pan_fin_ven_ind_hin_jav_jpn_tml_kor_swe_eng_ses_ben_mao_svk_owc_tag_cnt_fre_moo_nor_mlt_cze_prs_dut_rus_qcu_rom_slo_mcd_tsw_chh_pol_amh_urd_mly_bul_xho_spa_swt_sun_tha_sod_knd_lda_dyu_aze_lat_grk_tur_fbf_vie_heb_cic_swa_bam	-0.942876803228692	-2.29095637456996	0.0242246354656707
194	sod_arw_akn_mcd_amh_owc_sid_fre_tur_uzb_swt_tag_swa_pan_ctl_bsq_pol_gam_dgb_mnd_lit_guj_ven_glc_moo_ukr_hun_ses_bem_est_scr_wly_geo_ben_hin_lat_prs_chh_mlt_rus_fin_tsw_ind_alb_bat_jpn_knd_kor_spa_bul_bam_slo_mao_swe_heb_mly_cnt_cze_zul_krd_anl_ita_por_grk_bos_qcu_afr_eng_urd_cic_amr_mol_tig_svk_sun_rom_igb_nor_xho_jav_tha_hau_tml_tsn_lda_azi_dut_ger_aze_dyu_vie_aeg_fbf_yor_ewe	-0.109005914880455	-0.257019704184327	0.797731340941282
195	sod_lit_akn_glc_mlt_wly_sid_lat_tur_aze_igb_bat_yor_cze_slo_bsq_guj_amh_swt_mnd_krd_alb_ewe_afr_tsw_prs_hun_xho_dgb_est_bul_anl_geo_scr_ukr_urd_swe_chh_heb_fre_fin_lda_sun_bos_ind_jpn_knd_kor_ctl_arw_zul_eng_tag_nor_owc_jav_cnt_mcd_dyu_pan_amr_svk_spa_hin_rus_qcu_por_pol_dut_ses_gam_ben_hau_mol_mly_grk_ven_rom_fbf_mao_tha_tig_tml_moo_bem_uzb_ita_ger_azi_cic_vie_aeg_bam_tsn_swa	0.0146187831658464	0.0344664174457794	0.972579089792948
196	owc_ukr_ses_swe_hau_amh_tig_scr_tur_uzb_bam_tag_lda_rus_guj_bsq_bos_mlt_moo_mnd_fre_lat_cic_pol_xho_urd_fin_dgb_ewe_est_mcd_chh_geo_afr_arw_cze_glc_amr_anl_grk_hun_swt_sun_lit_mly_jpn_tml_kor_bul_ger_swa_prs_jav_mol_wly_mao_cnt_ben_dyu_dut_gam_alb_pan_eng_slo_qcu_rom_spa_ctl_igb_sid_hin_sod_ita_ind_nor_ven_svk_akn_bat_tha_aeg_knd_yor_bem_aze_krd_por_azi_tsn_vie_heb_zul_tsw_fbf	-0.218139462029185	-0.515045234574996	0.607743446659298
197	hau_slo_tsn_ita_wly_gam_amr_fre_azi_aze_ven_mao_akn_spa_mol_bsq_krd_heb_fbf_cnt_glc_urd_bem_ben_igb_rus_hun_swt_dgb_est_ger_sod_geo_alb_cze_pol_rom_chh_owc_swe_fin_yor_sun_lit_tag_jpn_tml_kor_lat_grk_cic_hin_mly_scr_aeg_ind_mnd_bos_bam_afr_sid_svk_prs_ukr_arw_qcu_nor_guj_dut_ses_anl_pan_tig_eng_bat_ctl_zul_mcd_dyu_jav_tha_amh_knd_lda_ewe_tur_por_bul_uzb_moo_vie_mlt_tsw_swa_xho	-0.0327365762207767	-0.0771717046234919	0.938652736418981
198	amr_slo_ven_guj_aeg_hau_wly_nor_azi_aze_swt_mly_ses_afr_lit_bsq_ita_gam_lda_cnt_grk_swe_zul_alb_tsw_eng_hun_tsn_cic_fin_scr_tig_geo_ukr_rom_hin_pol_sid_amh_bos_est_yor_ind_prs_mao_jpn_tml_kor_spa_bul_dgb_por_sun_krd_heb_jav_mnd_arw_bam_rus_anl_cze_dut_urd_lat_qcu_ctl_pan_mcd_dyu_sod_ger_mlt_fre_bat_ben_bem_svk_xho_tag_tha_owc_knd_moo_igb_uzb_mol_glc_tur_swa_vie_chh_ewe_akn_fbf	0.833481395069937	1.97967844427635	0.0506960855516815
199	tig_lat_zul_krd_amr_mlt_sid_scr_azi_tur_dyu_mly_igb_eng_lit_bsq_cze_heb_fbf_mnd_slo_grk_moo_bos_yor_fre_hun_tsn_ven_est_ctl_gam_geo_pol_spa_guj_dut_sod_wly_bul_fin_swa_ind_pan_sun_jpn_tml_kor_mcd_svk_xho_rom_bat_ger_owc_jav_cnt_afr_lda_alb_chh_ben_prs_mol_nor_qcu_ita_glc_hin_bam_aeg_ukr_anl_por_tag_swe_tsw_arw_swt_mao_tha_amh_knd_cic_akn_aze_urd_rus_uzb_dgb_vie_hau_ses_bem_ewe	-0.160347299202208	-0.378255660195053	0.706102718915147
200	gam_bos_cic_glc_amh_aeg_amr_rom_tur_azi_yor_jav_ven_slo_krd_bsq_afr_heb_ses_cnt_ben_pan_zul_lit_bem_por_fin_dyu_swt_est_spa_anl_geo_grk_rus_pol_mol_tig_chh_mcd_hun_xho_mly_dut_tag_jpn_tml_kor_ger_bul_tsw_swe_bat_hin_wly_ind_mnd_lat_ewe_nor_sid_svk_urd_scr_cze_qcu_fre_ctl_guj_fbf_sod_alb_hau_eng_sun_ukr_bam_prs_moo_mao_tha_owc_knd_swa_akn_uzb_ita_arw_aze_dgb_vie_mlt_igb_tsn_lda	-0.718650734642593	-1.72543213974262	0.0877710395095865
201	chh_ukr_xho_urd_wly_anl_gam_ger_aze_uzb_moo_mly_ses_lit_dut_bsq_ben_tig_dyu_cnt_hin_fre_dgb_arw_tsw_rom_fin_zul_lda_est_bul_owc_geo_scr_afr_swe_alb_heb_amr_spa_hun_fbf_bat_glc_ind_jpn_tml_kor_prs_ita_yor_krd_mao_por_sod_sun_mnd_svk_akn_nor_hau_mol_slo_eng_bos_qcu_cze_mcd_pan_swa_sid_lat_aeg_grk_jav_rus_swt_pol_tsn_tag_tha_amh_knd_igb_ewe_tur_ctl_guj_azi_ven_vie_mlt_bam_bem_cic	-0.237120629574261	-0.560285573988538	0.576631880496481
202	gam_ukr_ven_swe_mlt_wly_tig_eng_aze_uzb_xho_sun_swa_nor_bos_bsq_hin_sod_ewe_mnd_pol_scr_fbf_rom_akn_grk_hun_ses_bam_est_guj_chh_geo_svk_afr_ctl_prs_heb_amr_ita_fin_dgb_bat_spa_mly_jpn_knd_kor_bul_mcd_moo_slo_tag_arw_hau_jav_cnt_pan_dyu_dut_amh_lat_cze_alb_glc_qcu_fre_rus_urd_tsn_anl_ben_owc_ger_ind_lit_yor_mol_swt_mao_tha_aeg_tml_cic_tsw_azi_krd_por_tur_zul_vie_sid_bem_lda_igb	-0.0408266837553821	-0.0963138756165322	0.923478537169177
203	amh_slo_tsw_krd_aeg_sid_amr_bos_uzb_tur_ses_jav_cic_alb_nor_bsq_ita_owc_ven_mnd_hin_swe_bam_spa_lda_pan_est_xho_ewe_fin_grk_hau_geo_ctl_rom_mcd_pol_tig_chh_ger_hun_moo_mly_rus_sun_jpn_knd_kor_glc_guj_dgb_svk_bat_afr_wly_tag_cnt_lat_bem_urd_sod_prs_por_fre_eng_qcu_bul_scr_ukr_tsn_anl_dut_gam_cze_mao_mol_swt_lit_fbf_ind_tha_mlt_tml_zul_akn_aze_ben_arw_azi_swa_vie_heb_yor_igb_dyu	0.0838450588287683	0.197513920599146	0.843856446922614
204	wly_ben_akn_rus_sid_anl_chh_spa_azi_tur_fbf_sun_swt_bos_ita_bsq_swe_hau_bem_cnt_ger_lit_dyu_scr_cic_svk_hun_bam_igb_est_pan_amr_geo_rom_dut_krd_slo_tig_amh_pol_fin_yor_bat_grk_mao_jpn_knd_kor_ctl_glc_lda_cze_jav_hin_owc_tag_mnd_afr_ewe_urd_heb_eng_alb_bul_nor_qcu_lat_mol_fre_tsw_sod_guj_gam_por_mly_mcd_xho_prs_swa_ind_tha_aeg_tml_moo_dgb_uzb_ukr_arw_aze_ses_vie_mlt_ven_tsn_zul	-0.419688076400002	-0.996789899489675	0.32145300292095
205	mlt_guj_akn_lit_owc_sid_amh_ben_aze_azi_swa_ind_swt_bos_fre_bsq_grk_gam_zul_mnd_scr_pan_xho_slo_ses_hin_est_lda_bam_hun_rus_sod_geo_ctl_krd_urd_eng_wly_aeg_nor_fin_cic_bat_lat_mao_jpn_knd_kor_svk_spa_fbf_pol_tag_ukr_tig_mly_cnt_dut_tsn_glc_hau_ita_rom_afr_mol_qcu_arw_alb_cze_yor_chh_prs_anl_por_sun_ger_bem_mcd_moo_jav_tha_amr_tml_ewe_dgb_tur_bul_swe_uzb_ven_vie_heb_igb_dyu_tsw	-0.643874918287491	-1.54487344163913	0.125773046735644
206	owc_dut_moo_rom_wly_tig_hau_slo_uzb_aze_bem_jav_ewe_afr_hin_bsq_grk_mlt_tsn_mnd_arw_mcd_swa_rus_swt_ita_fin_fbf_bam_est_pol_amr_geo_urd_glc_scr_swe_sod_amh_alb_hun_dyu_tag_eng_bat_jpn_tml_kor_spa_fre_zul_prs_mao_pan_chh_sun_cnt_lat_dgb_bos_anl_krd_guj_ben_lit_qcu_nor_mol_ukr_lda_heb_svk_aeg_cze_ind_ger_cic_bul_yor_mly_tha_gam_knd_igb_akn_azi_por_ctl_tur_tsw_vie_sid_ven_ses_xho	0.577528078238517	1.36864212210165	0.174408203295976
207	tig_rom_bam_dut_hau_sod_heb_scr_tur_azi_akn_bat_zul_pan_ben_bsq_bul_owc_lda_cnt_slo_spa_cic_guj_swa_pol_hun_bem_dyu_est_fre_amr_geo_swe_hin_arw_urd_aeg_gam_cze_fin_ven_jav_svk_sun_jpn_tml_kor_lat_alb_xho_bos_ind_lit_mlt_mly_mnd_nor_dgb_afr_chh_ita_glc_ger_mcd_qcu_ukr_prs_por_tsn_sid_eng_amh_krd_tag_ctl_igb_mol_moo_mao_tha_wly_knd_swt_ewe_uzb_rus_grk_aze_yor_vie_anl_tsw_fbf_ses	-0.811577815618682	-1.96063958783029	0.0529132833306163
208	mlt_guj_fbf_bul_tig_anl_sid_ben_aze_tur_dgb_bat_moo_urd_nor_bsq_mcd_amr_ewe_mnd_rus_grk_cic_ctl_lda_mol_hun_zul_ses_fin_cze_aeg_geo_hin_scr_swe_pan_sod_chh_lat_est_ven_sun_alb_ind_jpn_tml_kor_ger_por_yor_arw_mly_ita_wly_tag_cnt_lit_bem_fre_amh_prs_spa_afr_bos_qcu_svk_pol_ukr_akn_gam_glc_heb_rom_mao_dut_dyu_slo_bam_jav_tha_owc_knd_igb_tsn_azi_krd_eng_uzb_swa_vie_hau_tsw_xho_swt	-1.05251013348982	-2.57687587211871	0.0115429811454557
209	tig_rom_bem_ctl_amh_aeg_amr_mol_aze_tur_swt_tag_bam_lat_lit_bsq_por_sid_cic_cnt_pol_prs_igb_hin_zul_ben_hun_ven_ses_est_urd_gam_geo_arw_fre_swe_spa_sod_mlt_cze_fin_dgb_bat_eng_sun_jpn_knd_kor_ukr_ita_yor_nor_mao_pan_owc_ind_mnd_bos_dyu_alb_hau_svk_krd_slo_guj_qcu_grk_rus_afr_tsw_wly_ger_anl_scr_jav_glc_moo_mcd_xho_mly_tha_chh_tml_swa_fbf_azi_bul_dut_uzb_lda_vie_heb_ewe_tsn_akn	-0.397537317640415	-0.943337095111397	0.347952721817871
210	anl_scr_swt_cze_gam_tig_amh_bos_uzb_azi_cic_bat_ewe_rom_alb_bsq_svk_amr_lda_mnd_ukr_ben_tsw_grk_moo_arw_hun_zul_dyu_fin_por_aeg_geo_hin_ger_urd_lit_wly_mlt_lat_est_fbf_tag_spa_mao_jpn_knd_kor_afr_bul_dgb_glc_ind_mcd_chh_jav_cnt_ctl_igb_slo_heb_pan_krd_dut_pol_qcu_eng_prs_fre_yor_sid_rus_owc_swe_sun_ita_swa_mol_xho_mly_tha_sod_tml_ven_bem_aze_guj_nor_tur_ses_vie_hau_akn_tsn_bam	-1.07145073363765	-2.61716620371285	0.0103488850024036
211	aeg_nor_tsn_lat_hau_chh_sid_rom_uzb_aze_akn_jav_tsw_lit_ukr_bsq_rus_mlt_ven_cnt_ita_guj_dgb_alb_ses_cze_hun_moo_bem_fin_hin_amr_geo_glc_afr_urd_svk_anl_heb_fre_est_swa_ind_por_sun_jpn_tml_kor_krd_arw_swt_pol_mly_swe_tig_tag_mnd_grk_ewe_dut_sod_prs_bul_pan_ctl_qcu_slo_eng_spa_cic_amh_ger_owc_scr_bat_mol_zul_bos_xho_mao_tha_wly_knd_lda_igb_azi_mcd_ben_tur_fbf_vie_gam_bam_dyu_yor	-0.912510042791757	-2.21459153215505	0.0292310505625311
212	chh_rus_swt_grk_wly_aeg_heb_ctl_azi_aze_bam_bat_dyu_svk_ita_bsq_krd_amh_yor_mnd_arw_bul_swa_cze_lda_pol_est_akn_dgb_hun_dut_owc_geo_guj_lit_eng_scr_sid_anl_ger_fin_fbf_jav_fre_ind_jpn_tml_kor_swe_mcd_xho_por_mao_spa_hau_tag_cnt_glc_bem_prs_amr_pan_ukr_urd_afr_qcu_hin_lat_bos_zul_mlt_ben_tig_mol_mly_slo_igb_alb_ses_sun_tha_sod_knd_tsn_cic_tur_rom_nor_uzb_tsw_vie_gam_ewe_ven_moo	-0.55133202256856	-1.31396686009525	0.192089274390741
213	tig_swe_tsw_eng_gam_heb_anl_ctl_uzb_tur_zul_mly_moo_bul_svk_bsq_lit_sid_xho_mnd_dut_hin_fbf_pan_ewe_spa_hun_dgb_igb_fin_mol_owc_geo_rus_rom_scr_pol_chh_aeg_ukr_est_ven_mao_grk_ind_jpn_knd_kor_por_alb_yor_ger_bat_afr_amh_tag_cnt_bos_akn_mcd_mlt_glc_ben_arw_prs_qcu_guj_slo_fre_bem_sod_lat_hau_ita_jav_krd_swt_urd_dyu_sun_tha_amr_tml_cic_ses_aze_nor_cze_azi_bam_vie_wly_tsn_swa_lda	0.0314616374528551	0.0740512278043321	0.941128668048331
214	sod_fre_bem_svk_chh_tig_amh_swe_azi_tur_tsw_mao_akn_bul_ukr_bsq_glc_gam_moo_mnd_ben_slo_lda_urd_dgb_por_fin_yor_swa_hun_ita_wly_geo_pan_nor_scr_bos_mlt_aeg_rus_est_ewe_bat_afr_ind_jpn_tml_kor_mol_rom_swt_arw_mly_spa_amr_tag_cnt_prs_fbf_ger_hau_alb_hin_grk_krd_qcu_dut_lit_cze_zul_heb_lat_anl_eng_jav_guj_tsn_mcd_dyu_sun_tha_owc_knd_ven_xho_aze_ctl_pol_uzb_cic_vie_sid_igb_bam_ses	0.520891354004319	1.22917204344844	0.222108262888184
215	aeg_hin_zul_urd_sid_hau_amr_bul_tur_aze_ses_ind_fbf_swe_pol_bsq_ger_anl_tsn_cnt_lit_ita_xho_rom_ewe_grk_fin_moo_lda_est_ben_tig_geo_pan_krd_slo_svk_heb_owc_guj_hun_swa_jav_bos_mao_jpn_tml_kor_fre_lat_igb_mcd_bat_por_chh_mly_mnd_alb_bem_afr_wly_ctl_spa_nor_eng_qcu_mol_scr_prs_swt_mlt_glc_sod_rus_tag_arw_yor_ukr_tsw_sun_tha_amh_knd_bam_akn_uzb_dut_cze_azi_cic_vie_gam_dyu_dgb_ven	-0.251827473328047	-0.594641864377352	0.553526869179212
216	hau_bos_xho_dut_amh_chh_anl_spa_uzb_tur_akn_mao_ewe_afr_arw_bsq_ctl_heb_cic_mnd_svk_rus_yor_ben_bam_fre_hun_bem_ses_fin_mol_tig_geo_prs_grk_eng_hin_wly_owc_guj_est_igb_bat_ita_jav_jpn_knd_kor_glc_pan_swa_cze_ind_nor_mlt_mly_cnt_ukr_lda_urd_sid_pol_alb_rom_mcd_qcu_ger_krd_swe_dgb_amr_lat_aeg_bul_sun_lit_swt_slo_tsw_tag_tha_sod_tml_ven_tsn_aze_por_scr_azi_dyu_vie_gam_moo_zul_fbf	-0.180819329403318	-0.426287083592063	0.670883740706745
217	heb_cze_moo_hin_sid_gam_tig_bos_aze_azi_fbf_bat_bem_rus_mol_bsq_slo_mlt_xho_mnd_bul_lat_lda_ita_tsw_dut_hun_akn_ewe_est_prs_amr_geo_ctl_por_urd_afr_amh_chh_pol_fin_swa_jav_lit_tag_jpn_tml_kor_rom_ukr_ses_arw_mly_pan_aeg_sun_cnt_swe_dgb_krd_sod_grk_eng_scr_alb_qcu_svk_ger_spa_igb_wly_glc_owc_mcd_mao_guj_swt_fre_tsn_ind_tha_anl_knd_cic_ven_uzb_ben_nor_tur_zul_vie_hau_dyu_bam_yor	-0.543433825291653	-1.29490486484877	0.19855862316651
218	amh_glc_yor_dut_mlt_gam_heb_svk_uzb_aze_xho_bat_moo_ger_ita_bsq_pol_hau_swa_mnd_hin_nor_tsw_ukr_zul_scr_est_swt_fbf_hun_guj_sid_geo_afr_slo_krd_por_tig_anl_bul_fin_cic_mly_mol_jav_jpn_knd_kor_mcd_cze_lda_urd_mao_swe_chh_tag_cnt_eng_ewe_rus_sod_lat_alb_pan_arw_qcu_ctl_prs_bos_dyu_wly_grk_owc_fre_sun_rom_akn_spa_ven_ind_tha_aeg_tml_bam_tsn_azi_ben_lit_tur_ses_vie_amr_bem_igb_dgb	-0.144558482370819	-0.340557936365573	0.734204490710939
219	chh_urd_ses_nor_amh_amr_hau_mol_tur_aze_dyu_ind_yor_alb_ukr_bsq_cze_heb_akn_cnt_glc_ben_igb_ger_tsw_bul_fin_fbf_ewe_est_arw_tig_geo_mcd_slo_ita_krd_anl_sid_lat_hun_cic_mly_bos_bat_jpn_tml_kor_swe_spa_swa_hin_mao_ctl_wly_jav_mnd_rus_bam_prs_aeg_fre_grk_por_pan_qcu_afr_rom_eng_dgb_sod_pol_gam_lit_sun_dut_lda_svk_swt_tag_tha_owc_knd_ven_moo_azi_scr_guj_uzb_zul_vie_mlt_tsn_xho_bem	-0.502055666022147	-1.19464770510139	0.235262585509845
220	aeg_bos_ewe_ben_amh_tig_heb_fre_azi_uzb_dyu_ind_dgb_mol_cze_bsq_eng_amr_zul_cnt_pol_ctl_akn_lit_fbf_rom_hun_tsn_lda_fin_spa_anl_geo_lat_bul_ita_mcd_hau_sod_urd_est_ses_jav_scr_tag_jpn_knd_kor_swe_grk_igb_hin_bat_alb_mlt_mly_mnd_rus_swa_arw_gam_prs_slo_guj_ger_qcu_pan_glc_dut_xho_chh_nor_owc_krd_sun_ukr_cic_por_bem_mao_tha_wly_tml_yor_bam_aze_afr_svk_tur_ven_vie_sid_moo_tsw_swt	-0.661143932668303	-1.58373003514141	0.116650010021147
221	mlt_ita_swt_cze_hau_amh_gam_lit_aze_tur_lda_jav_ewe_afr_rom_bsq_urd_tig_dgb_cnt_svk_ben_akn_mcd_moo_nor_est_igb_xho_hun_alb_chh_geo_ukr_bos_dut_spa_anl_wly_glc_fin_bam_mly_prs_mao_jpn_knd_kor_grk_arw_cic_pol_tag_ger_owc_sun_mnd_guj_tsw_lat_heb_mol_swe_ctl_eng_qcu_fre_bul_scr_bem_amr_por_sod_hin_ind_krd_yor_slo_zul_bat_tha_aeg_tml_dyu_ven_azi_pan_rus_uzb_swa_vie_sid_ses_fbf_tsn	-0.0211293986911286	-0.0497967027564768	0.960391187032915
222	wly_slo_bam_scr_tig_anl_amh_pan_uzb_tur_igb_jav_tsn_ukr_ben_bsq_por_owc_lda_cnt_rom_ita_moo_guj_dyu_pol_est_tsw_xho_fin_bos_aeg_geo_prs_urd_lit_svk_sod_sid_nor_hun_bem_mly_lat_bat_jpn_tml_kor_hin_mcd_ewe_mol_ind_spa_heb_mao_mnd_ctl_ven_grk_amr_alb_afr_eng_krd_qcu_arw_swe_fre_dgb_hau_dut_chh_ger_tag_bul_akn_rus_yor_sun_tha_mlt_knd_ses_fbf_azi_cze_glc_aze_zul_vie_gam_cic_swt_swa	0.0800978117285504	0.188437605752357	0.850944205698717
223	owc_swe_dyu_prs_amr_aeg_chh_grk_azi_aze_xho_ind_ses_pol_ger_bsq_fre_gam_ewe_mnd_dut_krd_igb_bos_bam_ctl_hun_fbf_lda_fin_rus_mlt_geo_ukr_guj_glc_spa_heb_sid_hin_est_moo_bat_pan_mao_jpn_tml_kor_eng_rom_ven_cze_jav_afr_tig_sun_cnt_mol_dgb_ita_anl_svk_ben_mcd_alb_qcu_nor_por_lit_tsn_sod_scr_hau_arw_tag_lat_akn_urd_cic_mly_tha_wly_knd_swt_tsw_uzb_slo_bul_tur_bem_vie_amh_zul_yor_swa	0.118552086966447	0.279233034183567	0.7806860238687
224	owc_eng_swa_mcd_amh_tig_mlt_fre_uzb_tur_tsw_ind_bem_svk_ukr_bsq_alb_aeg_swt_cnt_guj_prs_dgb_urd_ses_bul_est_ewe_moo_hun_pan_amr_geo_afr_scr_bos_rom_anl_gam_glc_fin_zul_jav_rus_mao_jpn_tml_kor_ben_krd_xho_lat_mly_spa_chh_bat_mnd_mol_dyu_lit_wly_ita_arw_dut_nor_qcu_ger_por_swe_yor_sod_cze_hau_ctl_sun_pol_fbf_grk_cic_tag_tha_heb_knd_akn_igb_aze_slo_hin_azi_tsn_vie_sid_bam_ven_lda	-0.252214220130425	-0.596196290112969	0.552492492199525
225	sid_swe_swa_lat_anl_aeg_gam_glc_uzb_azi_xho_mly_swt_ctl_ger_bsq_prs_sod_yor_cnt_arw_fre_akn_lit_dyu_por_fin_ven_bam_est_guj_owc_geo_afr_ben_mcd_slo_chh_mlt_ita_hun_bem_ind_bul_sun_jpn_knd_kor_scr_mol_zul_rom_jav_nor_tig_bat_mnd_pan_tsn_rus_amh_spa_eng_cze_svk_qcu_krd_pol_urd_ewe_amr_grk_hau_ukr_mao_alb_igb_hin_moo_tag_tha_wly_tml_cic_dgb_tur_bos_dut_aze_lda_vie_heb_tsw_ses_fbf	0.19035391011086	0.448055131552518	0.655155465849473
226	amh_nor_swa_grk_gam_sid_sod_bul_aze_uzb_tsw_jav_xho_ctl_slo_bsq_hin_hau_dgb_cnt_ukr_guj_cic_rom_igb_eng_fin_swt_tsn_hun_por_aeg_geo_scr_fre_bos_lit_amr_owc_spa_est_moo_tag_cze_sun_jpn_knd_kor_urd_mcd_bam_alb_ind_lat_mlt_mao_mnd_swe_yor_svk_chh_mol_rus_ita_ben_qcu_prs_pol_pan_ewe_wly_ger_anl_krd_mly_afr_bem_glc_ses_bat_tha_tig_tml_lda_zul_azi_arw_dut_tur_ven_vie_heb_dyu_fbf_akn	-0.229990191970046	-0.543673004700151	0.587967446407164
227	tig_mol_ewe_rus_chh_sid_amh_svk_azi_tur_zul_tag_ses_ben_mcd_bsq_ita_heb_cic_mnd_pan_ukr_dgb_lat_swt_bul_hun_akn_bem_est_afr_sod_geo_swe_slo_ger_urd_amr_wly_alb_fin_ven_mly_arw_sun_jpn_tml_kor_rom_dut_tsw_prs_ind_spa_mlt_mao_cnt_scr_yor_guj_anl_eng_fre_hin_pol_qcu_lit_nor_glc_dyu_owc_ctl_hau_cze_jav_grk_xho_bos_igb_bat_tha_aeg_knd_swa_moo_uzb_por_krd_aze_bam_vie_gam_lda_tsn_fbf	0.0926318360315996	0.218145988320009	0.827793323757858
228	heb_grk_ewe_rus_anl_mlt_wly_glc_aze_azi_tsn_mao_dgb_krd_afr_bsq_pol_sid_zul_cnt_mcd_bul_xho_svk_bem_spa_fin_yor_lda_hun_bos_tig_geo_ger_fre_hin_lat_aeg_gam_lit_est_ses_tag_prs_jav_jpn_tml_kor_ben_eng_bam_ctl_mly_alb_sod_ind_mnd_swe_tsw_por_amr_arw_mol_cze_rom_qcu_pan_nor_urd_moo_hau_dut_amh_scr_bat_ita_swa_slo_swt_sun_tha_chh_knd_igb_ven_tur_ukr_guj_uzb_akn_vie_owc_fbf_dyu_cic	-0.294583570512992	-0.697655536405786	0.48713320105599
229	amh_fre_dyu_rus_sid_aeg_sod_arw_uzb_tur_swt_bat_moo_rom_glc_bsq_krd_hau_yor_cnt_cze_swe_tsw_alb_xho_bos_hun_tsn_bem_est_lat_owc_geo_pol_dut_hin_por_anl_tig_nor_fin_akn_sun_spa_mao_jpn_tml_kor_ukr_mol_ven_ger_mly_pan_mlt_ind_mnd_slo_fbf_afr_wly_eng_svk_ctl_guj_qcu_urd_mcd_scr_zul_gam_ita_heb_prs_tag_lit_ses_grk_dgb_jav_tha_amr_knd_lda_swa_azi_bul_ben_aze_ewe_vie_chh_bam_cic_igb	-0.428177390499743	-1.01666695609309	0.311949522739444
230	chh_ukr_bem_por_sod_heb_amr_pan_uzb_aze_dgb_tag_cic_lit_rom_bsq_afr_wly_ewe_cnt_krd_eng_tsw_ben_dyu_hin_est_moo_zul_fin_ita_aeg_geo_spa_swe_dut_rus_mlt_tig_urd_hun_igb_jav_ctl_mly_jpn_knd_kor_nor_mol_tsn_scr_bat_fre_anl_sun_mnd_bul_xho_prs_amh_glc_mcd_cze_grk_qcu_svk_ger_slo_yor_gam_arw_sid_lat_ind_alb_ven_pol_lda_mao_tha_owc_tml_fbf_ses_azi_bos_guj_tur_swa_vie_hau_swt_bam_akn	-0.780975910903984	-1.8798177877275	0.0632634332082907
231	gam_urd_dyu_mcd_aeg_owc_sid_guj_uzb_azi_bam_bat_ses_svk_arw_bsq_pan_tig_ewe_mnd_grk_fre_igb_swe_lda_pol_hun_ven_fbf_fin_ita_amr_geo_alb_lit_lat_rus_heb_amh_mol_est_tsw_mao_bos_sun_jpn_tml_kor_slo_hin_bem_bul_ind_scr_mlt_mly_cnt_ger_xho_eng_chh_glc_spa_dut_nor_qcu_por_rom_ben_dgb_hau_cze_wly_krd_tag_ukr_moo_afr_akn_jav_tha_sod_knd_swa_zul_aze_ctl_prs_tur_yor_vie_anl_swt_cic_tsn	-0.70439529841892	-1.69029793150775	0.0943203071117733
232	wly_glc_tsw_mol_amr_chh_mlt_por_tur_aze_dgb_mly_bam_grk_arw_bsq_pol_sid_dyu_cnt_lit_pan_swt_slo_fbf_ger_fin_ses_cic_est_svk_hau_geo_prs_ukr_ben_dut_sod_owc_rus_hun_akn_jav_ita_tag_jpn_tml_kor_krd_bul_ewe_eng_sun_lat_tig_bat_mnd_alb_moo_afr_gam_guj_rom_ctl_hin_qcu_cze_spa_mcd_lda_heb_bos_aeg_urd_mao_swe_bem_nor_tsn_ind_tha_anl_knd_swa_igb_uzb_fre_scr_azi_ven_vie_amh_yor_xho_zul	0.162004663787853	0.381243609875985	0.7038920749337
233	aeg_mcd_dyu_dut_anl_owc_tig_swe_aze_uzb_ven_bat_ewe_pan_lit_bsq_cze_amr_lda_cnt_ben_ctl_ses_arw_tsw_ger_fin_cic_zul_hun_svk_sid_geo_krd_spa_afr_bos_wly_heb_ukr_est_fbf_tag_grk_ind_jpn_knd_kor_ita_eng_bam_rus_jav_nor_amh_mly_mnd_por_xho_mol_hau_lat_alb_glc_slo_qcu_pol_urd_scr_tsn_mlt_bul_sod_rom_sun_fre_yor_prs_swt_mao_tha_gam_tml_akn_dgb_tur_hin_guj_azi_moo_vie_chh_swa_bem_igb	0.360203567822761	0.847750185536102	0.398753648620427
234	chh_bul_fbf_ben_amr_hau_aeg_lat_uzb_azi_bem_jav_swa_rom_spa_bsq_mcd_wly_cic_cnt_cze_pol_ewe_ita_ses_dut_hun_xho_tsn_fin_mol_mlt_geo_afr_swe_prs_slo_anl_sod_svk_est_ven_sun_ukr_mao_jpn_tml_kor_guj_grk_dyu_alb_mly_hin_amh_bat_mnd_urd_igb_glc_tig_ger_bos_scr_krd_qcu_fre_rus_lit_lda_sid_eng_owc_ctl_tag_nor_moo_arw_tsw_ind_tha_gam_knd_akn_zul_aze_pan_por_tur_bam_vie_heb_yor_swt_dgb	-0.610209486862906	-1.45757054251133	0.148327516625544
235	heb_afr_cic_arw_amr_tig_sod_alb_azi_uzb_yor_sun_ven_ctl_rus_bsq_bul_anl_bam_cnt_rom_ger_xho_bos_tsn_krd_fin_ewe_lda_est_svk_chh_geo_fre_swe_eng_pol_hau_amh_lit_hun_bem_mao_grk_ind_jpn_tml_kor_ita_glc_ses_nor_jav_slo_mlt_bat_mnd_lat_moo_por_sid_guj_cze_mol_mcd_qcu_prs_ben_hin_swt_wly_spa_owc_ukr_tag_scr_dgb_pan_swa_mly_tha_gam_knd_zul_fbf_tur_urd_dut_aze_dyu_vie_aeg_tsw_akn_igb	-0.580020690295823	-1.38463350658262	0.169477638866479
236	amh_glc_dyu_bos_gam_sid_anl_lit_aze_azi_fbf_mao_yor_ben_arw_bsq_mcd_aeg_bam_mnd_krd_eng_ewe_cze_tsn_prs_est_cic_swa_hun_swe_tig_geo_nor_mol_rom_pol_chh_amr_spa_fin_moo_sun_scr_ind_jpn_knd_kor_bul_grk_zul_svk_mly_lat_mlt_bat_cnt_pan_ven_ita_hau_afr_fre_guj_urd_qcu_ctl_alb_dut_lda_wly_ger_owc_rus_tag_slo_dgb_ukr_ses_jav_tha_sod_tml_bem_swt_tur_hin_por_uzb_igb_vie_heb_akn_tsw_xho	-0.511890669519204	-1.21826213967593	0.226205978433684
237	amh_ita_xho_svk_anl_wly_sod_fre_azi_tur_ven_mly_igb_rom_cze_bsq_lit_tig_moo_mnd_ctl_urd_dyu_spa_zul_afr_hun_lda_tsw_fin_alb_chh_geo_glc_eng_pol_prs_mlt_heb_rus_est_dgb_ind_guj_bat_jpn_tml_kor_lat_nor_bem_mcd_sun_swe_sid_tag_cnt_pan_bam_krd_aeg_arw_grk_ben_ukr_qcu_dut_bul_mol_tsn_hau_hin_gam_ger_jav_slo_akn_bos_swt_mao_tha_owc_knd_yor_cic_uzb_scr_por_aze_fbf_vie_amr_ewe_swa_ses	0.192550271598402	0.453501606866806	0.651244019608804
238	anl_bos_dyu_arw_gam_aeg_sid_ger_aze_uzb_yor_tag_zul_bul_nor_bsq_rus_sod_fbf_cnt_svk_scr_akn_cze_xho_swe_est_lda_tsn_fin_rom_hau_geo_pan_dut_spa_krd_wly_amr_guj_hun_ses_ind_hin_jav_jpn_knd_kor_ukr_lit_dgb_pol_mao_lat_mlt_bat_mnd_glc_swa_ben_heb_slo_fre_urd_prs_qcu_mcd_ctl_afr_cic_chh_mol_tig_ita_sun_alb_tsw_por_swt_mly_tha_owc_tml_bem_bam_tur_eng_grk_azi_ewe_vie_amh_moo_igb_ven	-0.367500177064361	-0.87106974468911	0.385959112643353
239	chh_nor_tsn_arw_aeg_sod_amr_mol_tur_uzb_zul_bat_tsw_scr_pol_bsq_eng_sid_yor_cnt_mcd_ctl_moo_bul_lda_bos_fin_igb_xho_hun_ben_amh_geo_swe_guj_glc_alb_owc_mlt_ger_est_cic_mao_fre_mly_jpn_knd_kor_hin_prs_dyu_lit_tag_por_gam_sun_mnd_krd_swa_slo_anl_rus_rom_spa_urd_qcu_ita_lat_pan_bem_tig_dut_wly_grk_ind_svk_swt_cze_ven_jav_tha_hau_tml_ewe_bam_azi_afr_ukr_aze_fbf_vie_heb_akn_ses_dgb	-0.0618602659050374	-0.145801550273551	0.884393609251117
240	aeg_slo_bam_hin_anl_tig_owc_swe_azi_tur_zul_ind_cic_lat_rus_bsq_por_amr_ven_cnt_svk_cze_moo_mol_fbf_guj_hun_dyu_akn_fin_fre_heb_geo_ukr_pan_ger_nor_hau_sod_rom_est_ewe_sun_eng_mao_jpn_knd_kor_ctl_mcd_swt_grk_mly_scr_chh_tag_mnd_pol_tsw_lit_gam_alb_ben_bos_dut_qcu_prs_ita_urd_lda_wly_krd_amh_bul_jav_arw_xho_afr_swa_bat_tha_mlt_tml_dgb_tsn_aze_glc_spa_uzb_bem_vie_sid_yor_igb_ses	-0.148729446536596	-0.350895728611673	0.726460202540015
241	amr_rom_yor_bul_mlt_amh_hau_ctl_aze_uzb_swa_sun_bam_pan_spa_bsq_prs_sod_zul_cnt_lat_ben_tsw_grk_igb_lit_hun_moo_ven_est_dut_heb_geo_arw_mol_swe_nor_owc_chh_por_fin_ses_jav_krd_tag_jpn_tml_kor_fre_cze_swt_bos_mao_scr_tig_mly_mnd_afr_xho_ukr_wly_ita_alb_hin_eng_qcu_glc_slo_rus_lda_gam_pol_sid_urd_ind_svk_dyu_ger_akn_bat_tha_anl_knd_bem_cic_azi_guj_mcd_tur_ewe_vie_aeg_dgb_fbf_tsn	-0.58937147608553	-1.40542731672947	0.163226120198566
242	anl_ctl_swa_dut_hau_owc_sid_arw_aze_uzb_ewe_bat_bam_scr_urd_bsq_krd_gam_zul_cnt_pan_bos_akn_fre_yor_alb_fin_fbf_bem_hun_lat_tig_geo_ben_rus_guj_ger_wly_amh_swe_est_dyu_ind_afr_mao_jpn_knd_kor_lit_slo_moo_bul_sun_hin_chh_jav_mnd_por_tsn_mcd_amr_prs_cze_nor_ita_qcu_pol_rom_eng_lda_aeg_svk_mlt_glc_tag_spa_dgb_mol_igb_mly_tha_sod_tml_ses_ven_tur_ukr_grk_azi_xho_vie_heb_tsw_swt_cic	0.0290362543669571	0.0684411200930897	0.945581427024871
243	tig_lat_dgb_alb_wly_amh_chh_slo_azi_uzb_moo_bat_lda_mol_cze_bsq_arw_gam_zul_mnd_por_dut_ewe_lit_tsn_spa_est_ven_igb_fin_ctl_mlt_geo_ukr_rom_bul_rus_hau_anl_hin_hun_ses_mly_urd_sun_jpn_tml_kor_prs_nor_akn_ger_tag_afr_amr_ind_cnt_ben_xho_mcd_aeg_krd_svk_bos_grk_qcu_scr_fre_pol_fbf_heb_swe_sid_guj_jav_glc_swt_ita_cic_mao_tha_sod_knd_tsw_yor_tur_pan_eng_aze_bem_vie_owc_bam_dyu_swa	0.125835041448476	0.296611747614981	0.767424348670067
244	owc_ger_moo_alb_sid_hau_gam_rus_tur_aze_dyu_jav_bam_bos_urd_bsq_spa_aeg_xho_cnt_mcd_dut_yor_fre_zul_swe_est_dgb_tsw_hun_svk_tig_geo_mol_krd_eng_prs_amr_chh_lit_fin_akn_ind_arw_mao_jpn_knd_kor_pol_ita_cic_nor_mly_ukr_heb_bat_mnd_glc_tsn_hin_wly_ctl_pan_rom_afr_qcu_slo_lat_grk_fbf_amh_por_anl_ben_tag_guj_swa_bul_swt_sun_tha_sod_tml_bem_lda_azi_scr_cze_uzb_ewe_vie_mlt_ses_igb_ven	0.00944676313437214	0.0222767462563713	0.982274925111678
245	anl_mcd_fbf_spa_tig_heb_aeg_ita_azi_uzb_lda_sun_igb_grk_slo_bsq_pol_wly_xho_mnd_afr_scr_bam_ger_zul_glc_fin_tsn_moo_hun_hin_sid_geo_lit_eng_ben_cze_chh_sod_fre_est_yor_jav_nor_bat_jpn_tml_kor_dut_svk_dyu_swe_mly_krd_amh_tag_cnt_por_ses_guj_gam_lat_mol_ukr_rus_qcu_prs_ctl_bos_akn_mlt_pan_hau_bul_mao_arw_bem_urd_cic_ind_tha_amr_knd_ven_swa_tur_rom_alb_aze_tsw_vie_owc_dgb_swt_ewe	-0.49140748461709	-1.16855793383119	0.245568529367504
246	sod_krd_ewe_mol_wly_heb_anl_mcd_tur_aze_swa_bat_akn_lat_bos_bsq_fre_gam_lda_cnt_hin_rus_tsw_eng_fbf_dut_fin_cic_ses_hun_urd_aeg_geo_alb_slo_spa_ukr_chh_amh_lit_est_tsn_ind_ben_sun_jpn_knd_kor_scr_ger_dgb_prs_mao_arw_mlt_mly_mnd_pol_zul_guj_sid_por_glc_svk_ita_qcu_ctl_bul_nor_swt_amr_pan_hau_afr_jav_swe_igb_grk_bam_tag_tha_tig_tml_xho_yor_azi_rom_cze_uzb_bem_vie_owc_moo_dyu_ven	-0.717596648575553	-1.7203773384853	0.0886896852757345
247	gam_ctl_cic_ita_owc_mlt_amh_svk_aze_tur_ses_bat_swt_glc_fre_bsq_hin_sod_tsw_mnd_spa_krd_fbf_lit_moo_pan_est_zul_bam_fin_slo_wly_geo_cze_prs_mol_lat_aeg_anl_urd_hun_ven_tag_nor_ind_jpn_tml_kor_afr_ukr_dyu_guj_mao_alb_sid_sun_cnt_scr_igb_swe_chh_rom_ger_mcd_bos_qcu_grk_por_dut_lda_tig_bul_heb_ben_mly_eng_dgb_rus_xho_jav_tha_amr_knd_yor_swa_azi_pol_arw_uzb_akn_vie_hau_bem_ewe_tsn	-0.428377392731105	-1.01629288110955	0.312126617583451
248	amr_svk_dgb_alb_hau_sid_amh_scr_tur_aze_igb_tag_swa_dut_bul_bsq_lat_sod_dyu_cnt_pol_rus_ven_spa_swt_afr_fin_tsw_lda_est_mol_aeg_geo_fre_slo_guj_ger_wly_heb_glc_hun_moo_bat_ctl_jav_jpn_knd_kor_rom_eng_ses_krd_mao_grk_anl_sun_mnd_ita_bem_arw_chh_urd_por_mcd_prs_qcu_bos_ben_nor_yor_owc_lit_mlt_hin_mly_swe_zul_ukr_xho_ind_tha_tig_tml_ewe_tsn_uzb_pan_cze_azi_fbf_vie_gam_bam_akn_cic	0.227472002053254	0.535215101514257	0.593778633464067
249	sid_rom_swt_fre_owc_chh_hau_pan_uzb_tur_fbf_sun_zul_ger_spa_bsq_eng_aeg_ewe_cnt_urd_mcd_cic_lat_swa_swe_fin_xho_yor_hun_arw_sod_geo_alb_prs_lit_por_wly_amr_svk_est_tsw_mao_dut_mly_jpn_tml_kor_scr_nor_tsn_ben_ind_krd_heb_bat_mnd_rus_ven_afr_anl_pol_guj_ctl_bul_qcu_slo_cze_bos_bam_amh_mol_mlt_grk_tag_ukr_lda_ita_igb_jav_tha_tig_knd_ses_moo_azi_glc_hin_aze_akn_vie_gam_dgb_bem_dyu	-0.199088802165373	-0.4698300035687	0.639576286274546
250	gam_scr_swa_rom_chh_wly_amh_guj_uzb_azi_dgb_jav_igb_bul_mol_bsq_svk_owc_yor_cnt_fre_ger_akn_spa_tsw_krd_est_fbf_moo_fin_por_aeg_geo_pan_ukr_afr_lit_tig_anl_ctl_hun_bem_mly_hin_bat_jpn_knd_kor_glc_grk_bam_urd_sun_bos_sod_mao_mnd_lat_ewe_eng_mlt_ben_dut_alb_rus_qcu_slo_arw_prs_zul_heb_nor_amr_swe_tag_mcd_lda_cze_dyu_ind_tha_sid_tml_xho_swt_aze_ita_pol_tur_ven_vie_hau_ses_cic_tsn	0.298146545927005	0.702799445835028	0.483936277695872
251	amr_mcd_swt_ita_chh_mlt_heb_ger_aze_uzb_akn_bat_cic_eng_afr_bsq_swe_sod_xho_cnt_urd_por_dyu_bos_moo_mol_est_ven_tsn_hun_pan_gam_geo_fre_scr_lat_hin_hau_anl_alb_fin_igb_tag_lit_mao_jpn_knd_kor_pol_spa_ewe_ben_sun_ukr_tig_jav_mnd_guj_swa_slo_amh_rom_dut_prs_arw_qcu_rus_nor_glc_fbf_wly_grk_sid_krd_mly_ctl_lda_svk_ses_ind_tha_aeg_tml_tsw_bam_tur_cze_bul_azi_dgb_vie_owc_yor_bem_zul	-1.27340293312112	-3.15497447863793	0.00216264231002729
252	owc_cze_tsw_scr_amr_heb_tig_grk_azi_aze_swt_mly_moo_krd_ita_bsq_guj_gam_tsn_mnd_dut_bos_akn_svk_dgb_glc_est_fbf_yor_fin_nor_aeg_geo_pan_ukr_por_hin_hau_wly_alb_hun_igb_bat_mol_tag_jpn_knd_kor_afr_pol_bem_arw_mao_fre_mlt_jav_cnt_rom_lda_slo_amh_eng_lat_rus_swe_qcu_mcd_ger_prs_cic_chh_lit_sod_urd_sun_spa_ewe_ben_zul_ind_tha_sid_tml_xho_swa_tur_bul_ctl_uzb_bam_vie_anl_ven_ses_dyu	0.161496155972652	0.380535499575562	0.704415743564587
253	chh_arw_swt_lit_hau_aeg_tig_ger_tur_uzb_fbf_jav_zul_ben_spa_bsq_prs_gam_akn_mnd_glc_eng_dyu_por_igb_pol_fin_swa_tsn_est_afr_heb_geo_urd_slo_cze_ita_sod_wly_grk_hun_moo_tag_alb_ind_jpn_knd_kor_pan_krd_dgb_bos_mly_dut_owc_mao_cnt_fre_lda_rus_anl_ctl_svk_lat_ukr_qcu_mol_guj_swe_xho_mlt_rom_amh_mcd_bat_nor_ven_scr_yor_sun_tha_amr_tml_ses_ewe_azi_bul_hin_aze_bam_vie_sid_cic_tsw_bem	0.327945858856092	0.773543771909884	0.441162473206519
254	heb_nor_yor_alb_owc_anl_tig_bul_uzb_azi_dyu_ind_ven_ukr_pan_bsq_svk_sod_fbf_cnt_lit_rom_swt_glc_bam_dut_fin_akn_cic_est_krd_aeg_geo_hin_spa_grk_guj_amr_amh_ben_hun_swa_mao_scr_sun_jpn_tml_kor_slo_ger_moo_mol_tag_por_sid_mly_mnd_ctl_tsw_cze_hau_prs_lat_fre_urd_qcu_ita_eng_afr_dgb_wly_bos_mlt_arw_bat_pol_bem_mcd_ewe_jav_tha_chh_knd_ses_xho_tur_swe_rus_aze_lda_vie_gam_zul_igb_tsn	-0.736604106924353	-1.76954411323763	0.0800809282054642
255	anl_glc_xho_por_owc_tig_amr_pol_tur_azi_swa_bat_fbf_prs_ger_bsq_rom_sod_bem_mnd_rus_fre_igb_slo_ven_swe_hun_dyu_tsw_fin_svk_gam_geo_alb_krd_bos_ukr_sid_hau_ctl_est_tsn_ind_mol_tag_jpn_knd_kor_hin_lat_bam_afr_sun_pan_aeg_mly_cnt_bul_dgb_lit_chh_grk_nor_eng_cze_qcu_mcd_arw_urd_moo_mlt_guj_heb_dut_jav_scr_ewe_spa_zul_mao_tha_amh_tml_cic_lda_aze_ita_ben_uzb_akn_vie_wly_swt_ses_yor	0.126343631664805	0.297221846287486	0.766960012613074
256	amr_urd_moo_grk_anl_tig_wly_pol_azi_tur_cic_bat_akn_guj_swe_bsq_spa_mlt_yor_mnd_ger_cze_tsw_krd_bem_por_hun_dyu_zul_fin_prs_owc_geo_slo_eng_bos_hin_heb_gam_glc_est_tsn_mao_alb_sun_jpn_tml_kor_fre_rom_dgb_mcd_tag_dut_hau_ind_cnt_arw_fbf_afr_amh_ita_svk_nor_mol_qcu_pan_lat_bul_igb_sid_lit_chh_ctl_jav_ben_swt_rus_ses_mly_tha_sod_knd_lda_ven_aze_ukr_scr_uzb_swa_vie_aeg_ewe_xho_bam	-0.507409906005261	-1.20836619427141	0.229970023892766
257	aeg_guj_dyu_ger_hau_tig_gam_slo_uzb_azi_fbf_jav_ewe_arw_glc_bsq_mol_heb_zul_mnd_hin_alb_ven_rus_akn_por_hun_swa_swt_fin_svk_sod_geo_fre_scr_spa_grk_owc_wly_ctl_est_yor_mao_rom_tag_jpn_tml_kor_urd_cze_igb_ukr_sun_lit_amh_mly_cnt_mcd_dgb_bul_sid_ben_bos_swe_dut_qcu_krd_lat_pol_xho_chh_ita_anl_eng_ind_pan_tsw_prs_tsn_bat_tha_amr_knd_bem_bam_aze_nor_afr_tur_moo_vie_mlt_cic_lda_ses	-0.44125043328252	-1.04762295783897	0.297527418398713
258	amr_por_igb_swe_amh_sid_hau_hin_azi_tur_lda_tag_moo_guj_slo_bsq_spa_chh_yor_cnt_glc_pan_dyu_bul_swa_lit_est_bem_cic_fin_cze_heb_geo_prs_ctl_arw_mol_tig_wly_rom_hun_xho_mly_afr_bat_jpn_tml_kor_rus_eng_dgb_bos_ind_mcd_gam_mao_mnd_alb_fbf_grk_owc_ger_fre_dut_ita_qcu_urd_krd_lat_ewe_aeg_ben_mlt_scr_jav_ukr_tsn_nor_bam_sun_tha_anl_knd_ven_ses_uzb_pol_svk_aze_tsw_vie_sod_akn_zul_swt	-0.279010120726172	-0.659818434852293	0.511001115592395
259	gam_afr_ses_bos_tig_mlt_amh_rom_azi_uzb_ewe_ind_bem_dut_ukr_bsq_ben_sid_cic_mnd_ctl_fre_swt_alb_akn_spa_fin_dyu_yor_hun_glc_hau_geo_nor_cze_lat_krd_aeg_chh_svk_est_ven_mao_scr_jav_jpn_knd_kor_guj_mcd_fbf_prs_mly_rus_owc_sun_cnt_hin_lda_pol_amr_eng_por_ger_swe_qcu_urd_lit_pan_igb_heb_ita_wly_grk_bat_mol_tsw_bul_tsn_tag_tha_sod_tml_bam_swa_aze_arw_slo_tur_xho_vie_anl_moo_zul_dgb	-0.616846504924248	-1.478336197839	0.142696792127703
260	sod_mol_xho_guj_gam_amh_tig_urd_tur_aze_akn_bat_swa_krd_lat_bsq_pan_anl_ven_cnt_ukr_slo_bam_ctl_ewe_hin_hun_lda_yor_est_afr_aeg_geo_bos_lit_pol_eng_heb_mlt_spa_fin_dgb_ind_nor_sun_jpn_tml_kor_fre_swe_bem_rus_tag_ita_sid_jav_mnd_prs_swt_svk_hau_ger_rom_por_arw_qcu_grk_scr_dut_tsn_owc_ben_chh_alb_mao_mcd_fbf_glc_ses_mly_tha_wly_knd_tsw_moo_azi_bul_cze_uzb_cic_vie_amr_dyu_zul_igb	-1.40809039485169	-3.54630499537214	0.000614012979485711
261	heb_bos_fbf_svk_anl_hau_sod_ben_uzb_azi_ven_mly_akn_mcd_urd_bsq_alb_amr_tsn_mnd_pol_rom_zul_rus_cic_lat_fin_xho_swa_est_eng_tig_geo_fre_afr_krd_ctl_mlt_wly_mol_hun_moo_ind_prs_mao_jpn_knd_kor_pan_ita_dgb_ukr_bat_swe_aeg_sun_cnt_spa_tsw_dut_owc_lit_guj_glc_arw_qcu_grk_slo_nor_igb_chh_cze_gam_ger_tag_por_lda_scr_bam_jav_tha_sid_tml_ses_yor_aze_hin_bul_tur_bem_vie_amh_dyu_swt_ewe	0.413515750455546	0.976150754481963	0.331522103824261
262	gam_ctl_akn_lit_anl_chh_sid_mol_tur_uzb_xho_bat_bem_ita_alb_bsq_afr_sod_lda_mnd_ukr_nor_ven_rom_igb_mcd_fin_tsn_swa_est_eng_owc_geo_guj_pan_prs_dut_amr_amh_glc_hun_bam_sun_rus_mly_jpn_tml_kor_bul_ger_moo_spa_mao_hin_wly_ind_cnt_slo_swt_por_tig_cze_grk_bos_fre_qcu_arw_lat_swe_zul_mlt_pol_aeg_urd_jav_scr_ses_krd_ewe_tag_tha_hau_knd_dgb_dyu_aze_svk_ben_azi_fbf_vie_heb_yor_cic_tsw	0.313219536731959	0.737882049653858	0.462443960066435
263	mlt_spa_swt_pol_chh_anl_owc_swe_aze_azi_ven_jav_akn_bul_dut_bsq_eng_gam_cic_mnd_por_ctl_yor_grk_fbf_alb_fin_moo_dgb_hun_lit_aeg_geo_ger_fre_ukr_arw_tig_sod_ben_est_swa_mly_scr_ind_jpn_tml_kor_rus_mcd_xho_svk_tag_pan_wly_bat_cnt_glc_tsw_rom_amh_cze_nor_urd_guj_qcu_mol_bos_lat_bem_hau_prs_heb_ita_mao_hin_ewe_slo_igb_sun_tha_amr_knd_zul_lda_uzb_krd_afr_tur_ses_vie_sid_tsn_dyu_bam	-0.574088201354312	-1.37041179471828	0.173857268573819
264	sod_lit_yor_guj_mlt_chh_wly_ger_uzb_aze_cic_jav_bam_bos_rus_bsq_ukr_sid_swt_cnt_prs_pan_swa_glc_moo_swe_fin_ewe_fbf_est_afr_aeg_geo_cze_spa_mcd_bul_tig_gam_fre_hun_tsn_mly_lat_sun_jpn_knd_kor_alb_urd_ven_rom_bat_por_owc_mao_mnd_ita_xho_dut_anl_mol_eng_nor_pol_qcu_arw_slo_svk_ses_amh_krd_heb_ctl_ind_scr_igb_ben_dgb_tag_tha_amr_tml_dyu_bem_tur_hin_grk_azi_tsw_vie_hau_zul_lda_akn	-0.31349479173731	-0.742962959927421	0.45937676427393
265	amh_bos_bem_ukr_gam_tig_chh_fre_aze_tur_akn_tag_tsw_krd_dut_bsq_pan_sid_cic_cnt_spa_mcd_swt_bul_ses_lit_est_fbf_zul_fin_swe_aeg_geo_ita_glc_lat_prs_amr_hau_grk_hun_ewe_sun_afr_ind_jpn_knd_kor_alb_hin_xho_cze_jav_arw_mlt_mao_mnd_eng_swa_nor_sod_rom_slo_rus_urd_qcu_ben_ctl_guj_dyu_owc_pol_anl_mol_mly_scr_bam_ger_tsn_bat_tha_heb_tml_igb_moo_uzb_por_svk_azi_lda_vie_wly_yor_ven_dgb	-0.29952297072348	-0.709003713800486	0.480095780294977
266	chh_swe_akn_ben_hau_amh_owc_glc_aze_azi_igb_sun_swa_krd_grk_bsq_urd_heb_yor_cnt_prs_alb_tsn_hin_xho_rom_est_ven_cic_fin_por_tig_geo_pan_fre_dut_nor_anl_aeg_scr_hun_lda_ind_bul_tag_jpn_tml_kor_afr_mol_ewe_ukr_jav_arw_sod_mly_mnd_mcd_ses_spa_amr_eng_lat_slo_ita_qcu_ger_ctl_bos_dyu_mlt_lit_gam_cze_mao_pol_bam_guj_tsw_bat_tha_sid_knd_zul_swt_tur_svk_rus_uzb_bem_vie_wly_moo_dgb_fbf	0.0676212614240589	0.159219688794856	0.873841062645917
267	gam_bul_bem_bos_amr_chh_sid_slo_azi_tur_ven_jav_akn_hin_ben_bsq_swe_sod_swt_cnt_lat_scr_cic_alb_dyu_guj_fin_tsn_fbf_hun_rom_amh_geo_por_rus_svk_mcd_aeg_anl_dut_est_xho_sun_ita_mly_jpn_tml_kor_ukr_pan_igb_prs_tag_mol_wly_bat_mnd_ctl_swa_cze_heb_krd_nor_fre_ger_qcu_arw_urd_glc_ses_tig_afr_hau_grk_ind_lit_lda_eng_yor_mao_tha_owc_knd_zul_moo_aze_pol_spa_uzb_bam_vie_mlt_ewe_tsw_dgb	-0.239264808709718	-0.565773412818756	0.572910401381821
268	sid_pan_bem_mcd_gam_sod_aeg_alb_uzb_tur_fbf_ind_lda_dut_scr_bsq_por_mlt_ewe_cnt_mol_pol_zul_rom_moo_svk_est_swa_swt_hun_grk_wly_geo_fre_ctl_lit_bul_chh_owc_cze_fin_ven_mly_swe_jav_jpn_tml_kor_arw_nor_akn_slo_bat_krd_hau_tag_mnd_rus_yor_urd_heb_ger_spa_lat_eng_qcu_prs_ben_ukr_igb_anl_bos_tig_hin_mao_ita_dgb_glc_tsn_sun_tha_amh_knd_tsw_cic_azi_afr_guj_aze_dyu_vie_amr_ses_xho_bam	-0.0946905503971208	-0.223088820783821	0.823955648323433
269	chh_scr_zul_ctl_wly_gam_tig_slo_uzb_aze_swt_ind_swa_hin_grk_bsq_por_amr_moo_mnd_rom_afr_ses_ben_bam_prs_est_cic_akn_hun_svk_hau_geo_arw_ger_krd_lit_mlt_heb_mcd_fin_lda_sun_alb_mao_jpn_knd_kor_ukr_bos_ewe_pan_bat_cze_sod_jav_cnt_rus_tsw_guj_aeg_swe_urd_spa_ita_qcu_eng_fre_mol_yor_sid_pol_amh_dut_tag_nor_bem_bul_fbf_mly_tha_owc_tml_dyu_ven_azi_lat_glc_tur_tsn_vie_anl_igb_xho_dgb	-0.418883197791648	-0.994413008517812	0.322602154988941
270	anl_eng_akn_hin_amr_owc_sid_pol_aze_azi_bam_mao_ven_alb_ukr_bsq_nor_amh_cic_mnd_krd_lat_lda_rom_swa_mcd_hun_dyu_tsw_fin_urd_tig_geo_slo_prs_bos_spa_mlt_heb_por_est_swt_mly_dut_tag_jpn_knd_kor_svk_ben_zul_scr_jav_ita_hau_sun_cnt_rus_dgb_afr_aeg_lit_cze_pan_arw_qcu_swe_ger_fre_ses_wly_ctl_gam_grk_ind_bul_fbf_guj_ewe_bat_tha_chh_tml_tsn_xho_uzb_glc_mol_tur_igb_vie_sod_yor_bem_moo	-0.276453213510969	-0.654786302366668	0.514221572891663
271	amh_rom_fbf_ukr_sid_owc_aeg_prs_azi_uzb_tsn_mao_zul_lit_grk_bsq_nor_anl_moo_mnd_pan_hin_swa_krd_bem_bul_fin_dyu_yor_est_mol_mlt_geo_dut_afr_spa_ben_hau_gam_ctl_hun_bam_ind_bos_jav_jpn_knd_kor_urd_scr_swt_swe_sun_eng_chh_mly_cnt_rus_igb_pol_wly_alb_guj_glc_fre_qcu_ita_ger_por_ses_sod_mcd_amr_arw_bat_svk_ewe_lat_akn_tag_tha_heb_tml_ven_xho_aze_slo_cze_tur_dgb_vie_tig_tsw_lda_cic	-0.456507151710275	-1.08316027053581	0.28153759883974
272	aeg_bos_moo_guj_amr_chh_owc_spa_uzb_tur_akn_jav_swa_arw_prs_bsq_por_gam_lda_cnt_grk_hin_bam_pol_ven_cze_hun_ewe_tsw_est_pan_tig_geo_dut_rom_krd_ben_sod_hau_ctl_fin_fbf_bat_nor_ind_jpn_tml_kor_eng_svk_bem_mcd_mly_glc_anl_tag_mnd_alb_zul_swe_mlt_lat_afr_mol_ukr_qcu_fre_lit_bul_swt_wly_slo_sid_urd_sun_rus_ses_ger_xho_mao_tha_heb_knd_dyu_tsn_aze_scr_ita_azi_yor_vie_amh_dgb_cic_igb	-0.169605162577909	-0.399934537762264	0.690121838850132
273	tig_swe_ven_ukr_owc_heb_aeg_arw_aze_azi_xho_jav_swa_por_hin_bsq_pol_amr_cic_mnd_urd_rom_fbf_nor_tsw_svk_est_akn_bam_hun_prs_chh_geo_mol_pan_fre_spa_wly_sid_ben_fin_bem_mly_grk_mao_jpn_tml_kor_ger_dut_zul_guj_ind_scr_anl_sun_cnt_ita_moo_lit_gam_slo_mcd_lat_bos_qcu_krd_afr_cze_igb_mlt_rus_sod_alb_tag_eng_dgb_ctl_ses_bat_tha_hau_knd_lda_swt_tur_bul_glc_uzb_ewe_vie_amh_yor_tsn_dyu	-0.0631940124453369	-0.148916874459318	0.881941666884204
274	aeg_spa_ven_alb_chh_sid_gam_krd_tur_azi_bem_ind_dyu_prs_ben_bsq_lat_heb_swt_mnd_arw_grk_dgb_ctl_akn_guj_fin_tsw_swa_hun_eng_tig_geo_bul_fre_ukr_swe_mlt_amh_svk_est_cic_tag_ita_mly_jpn_knd_kor_mcd_glc_ses_cze_jav_rom_owc_sun_cnt_dut_xho_scr_amr_nor_urd_slo_lit_qcu_bos_mol_pol_igb_anl_rus_sod_pan_bat_hin_tsn_afr_lda_mao_tha_wly_tml_bam_fbf_uzb_por_ger_aze_yor_vie_hau_ewe_zul_moo	-0.297281849092281	-0.703957648224546	0.483218056901851
275	mlt_bos_dgb_hin_aeg_chh_amr_alb_azi_uzb_ewe_ind_fbf_swe_rom_bsq_lit_tig_tsw_cnt_mol_ukr_bam_fre_swt_scr_fin_igb_swa_hun_ben_anl_geo_ger_guj_arw_urd_wly_heb_prs_est_tsn_sun_pol_mao_jpn_knd_kor_dut_mcd_akn_nor_bat_glc_gam_mly_mnd_eng_ven_pan_amh_por_ctl_spa_bul_qcu_afr_grk_svk_moo_sid_rus_sod_cze_jav_lat_lda_slo_bem_tag_tha_owc_tml_cic_yor_tur_krd_ita_aze_zul_vie_hau_ses_xho_dyu	-0.575042425705209	-1.37229253273361	0.173273206156069
276	owc_lat_zul_bul_wly_amh_mlt_pol_tur_aze_swa_bat_tsn_ukr_cze_bsq_spa_sod_ewe_cnt_prs_eng_dgb_fre_cic_nor_est_swt_bam_fin_rus_heb_geo_guj_por_krd_scr_hau_tig_glc_hun_bem_ind_arw_sun_jpn_knd_kor_slo_urd_akn_mcd_jav_ita_aeg_tag_mnd_dut_dyu_pan_sid_swe_ben_svk_alb_qcu_afr_lit_mol_ven_anl_bos_amr_ctl_mly_rom_ses_hin_tsw_mao_tha_chh_tml_yor_xho_azi_grk_ger_uzb_moo_vie_gam_igb_lda_fbf	0.044985223205968	0.105923579048981	0.915871126546965
277	aeg_lat_lda_prs_sid_amh_owc_cze_tur_azi_swt_bat_ven_ita_lit_bsq_svk_amr_moo_mnd_krd_por_yor_ukr_tsw_guj_est_bam_cic_fin_arw_chh_geo_bos_pan_scr_grk_anl_hau_dut_hun_xho_jav_nor_mly_jpn_tml_kor_spa_glc_swa_pol_sun_alb_gam_tag_cnt_bul_tsn_hin_sod_mol_ger_mcd_fre_qcu_ctl_swe_urd_ewe_wly_eng_heb_rom_ind_ben_ses_afr_igb_mao_tha_mlt_knd_dyu_bem_uzb_slo_rus_aze_dgb_vie_tig_zul_fbf_akn	-0.34354986619184	-0.813496719831855	0.418011212401912
278	amr_lit_dgb_dut_owc_aeg_tig_pol_tur_aze_lda_tag_moo_prs_por_bsq_spa_hau_igb_cnt_bos_rus_xho_urd_tsw_grk_est_akn_yor_fin_scr_chh_geo_bul_hin_ukr_ben_heb_mlt_ita_hun_dyu_bat_mcd_mao_jpn_knd_kor_alb_pan_ses_svk_sun_ctl_anl_ind_mnd_guj_cic_mol_sod_swe_krd_afr_lat_qcu_eng_cze_glc_tsn_amh_rom_wly_arw_mly_ger_swa_fre_zul_jav_tha_sid_tml_ewe_bem_uzb_slo_nor_azi_fbf_vie_gam_bam_swt_ven	0.0485129887003827	0.11422784633031	0.909303423908984
279	heb_bul_igb_slo_sid_gam_anl_prs_uzb_azi_zul_bat_ven_bos_rus_bsq_fre_amh_fbf_cnt_lat_arw_cic_pan_swa_grk_est_akn_swt_fin_alb_tig_geo_mol_hin_afr_glc_chh_hau_swe_hun_xho_sun_scr_mly_jpn_knd_kor_ukr_pol_tsw_krd_tag_nor_owc_jav_mnd_eng_yor_svk_sod_ita_ger_urd_cze_qcu_ctl_dut_mcd_dgb_mlt_lit_wly_por_mao_rom_bam_spa_bem_ind_tha_amr_tml_ewe_dyu_tur_ben_guj_aze_tsn_vie_aeg_lda_moo_ses	-0.174248363175922	-0.411163478008697	0.68189859560934
280	tig_mcd_cic_lit_anl_owc_aeg_lat_tur_uzb_dyu_jav_igb_grk_mol_bsq_ctl_amh_yor_cnt_dut_glc_bam_alb_zul_ita_hun_tsw_fbf_fin_afr_amr_geo_spa_bul_rus_arw_gam_mlt_pol_est_swa_mao_krd_ind_jpn_tml_kor_scr_ben_akn_nor_mly_slo_hau_sun_mnd_pan_tsn_svk_sid_prs_por_fre_guj_qcu_cze_ukr_eng_bem_sod_urd_heb_ger_tag_rom_ven_bos_lda_bat_tha_chh_knd_ewe_xho_azi_hin_swe_aze_swt_vie_wly_moo_ses_dgb	0.151370897297675	0.355940288456932	0.72269143258059
281	sid_pol_ewe_eng_sod_tig_hau_bos_tur_azi_igb_ind_bam_nor_prs_bsq_swe_amr_ses_mnd_pan_lit_akn_krd_zul_por_hun_tsn_ven_est_glc_amh_geo_guj_urd_rom_ben_chh_anl_svk_fin_dyu_mao_ita_sun_jpn_knd_kor_spa_slo_fbf_fre_jav_grk_aeg_bat_cnt_afr_bem_scr_owc_ukr_bul_dut_lat_qcu_arw_mol_ctl_moo_heb_cze_gam_alb_tag_mcd_cic_hin_lda_mly_tha_mlt_tml_dgb_yor_uzb_rus_ger_aze_xho_vie_wly_tsw_swa_swt	-0.151572175575275	-0.357266029765936	0.72170210566579
282	owc_nor_yor_svk_anl_heb_sid_bos_uzb_azi_bam_jav_swa_urd_por_bsq_ben_hau_ven_mnd_mcd_alb_swt_guj_moo_grk_hun_ewe_tsw_est_glc_wly_geo_lit_dut_swe_scr_gam_amr_krd_fin_fbf_mly_eng_sun_jpn_knd_kor_pol_slo_igb_cze_tag_bul_tig_ind_cnt_ctl_bem_rom_chh_lat_hin_fre_arw_qcu_mol_pan_prs_lda_aeg_ita_sod_rus_bat_spa_xho_afr_cic_mao_tha_mlt_tml_akn_zul_tur_ger_ukr_aze_dyu_vie_amh_ses_tsn_dgb	-0.152787147132248	-0.360704300320544	0.719138523018126
283	mlt_bul_tsw_nor_chh_amh_wly_ben_azi_tur_fbf_bat_moo_lit_glc_bsq_swe_amr_xho_mnd_eng_hin_swt_cze_cic_ctl_fin_dgb_swa_est_bos_anl_geo_grk_rus_spa_arw_tig_hau_urd_hun_ewe_mly_prs_tag_jpn_knd_kor_rom_por_igb_ita_mao_lat_aeg_sun_cnt_fre_yor_pol_sod_dut_krd_ukr_slo_qcu_pan_alb_scr_bem_owc_guj_sid_mcd_jav_svk_ses_afr_tsn_ind_tha_heb_tml_bam_dyu_uzb_mol_ger_aze_ven_vie_gam_akn_zul_lda	-0.0872177466656358	-0.205572120165262	0.837574472289007
284	amr_swe_dyu_cze_owc_aeg_anl_por_azi_aze_igb_tag_bem_rom_mol_bsq_pan_sod_cic_cnt_mcd_bul_fbf_afr_swt_ita_hun_ses_zul_est_guj_wly_geo_grk_ukr_krd_lit_sid_gam_hin_fin_dgb_mly_eng_jav_jpn_tml_kor_dut_fre_yor_bos_ind_urd_hau_bat_mnd_scr_tsw_nor_heb_svk_spa_lat_ger_qcu_ctl_slo_glc_tsn_chh_pol_amh_alb_mao_prs_ewe_rus_ven_sun_tha_tig_knd_xho_akn_tur_arw_ben_uzb_swa_vie_mlt_lda_moo_bam	-0.32998948575227	-0.780865263696852	0.436864902560785
285	gam_ita_swa_lat_amh_aeg_wly_rom_uzb_aze_igb_sun_ses_eng_cze_bsq_urd_sid_tsn_mnd_fre_bul_cic_grk_xho_guj_est_zul_swt_hun_pol_mlt_geo_alb_mol_hin_ben_owc_hau_krd_fin_bem_mao_slo_jav_jpn_tml_kor_ctl_scr_bam_pan_bat_ger_heb_tag_cnt_svk_moo_nor_anl_lit_afr_mcd_glc_qcu_swe_dut_rus_dgb_chh_prs_sod_por_ind_ukr_yor_bos_ven_mly_tha_amr_knd_akn_ewe_azi_spa_arw_tur_lda_vie_tig_tsw_dyu_fbf	-0.557802810289362	-1.33125186149173	0.186360347782798
286	chh_bul_akn_scr_hau_tig_owc_ctl_azi_tur_igb_sun_ses_glc_fre_bsq_mcd_heb_bem_cnt_alb_lat_zul_slo_tsn_urd_hun_swt_ven_est_swe_wly_geo_pan_guj_ukr_pol_amr_sid_rus_fin_bam_tag_rom_ind_jpn_knd_kor_lit_ben_dgb_afr_bat_bos_mlt_mao_mnd_dut_fbf_ita_anl_eng_nor_cze_por_qcu_svk_ger_arw_swa_gam_grk_sod_mol_jav_hin_lda_prs_tsw_mly_tha_amh_tml_xho_ewe_aze_spa_krd_uzb_dyu_vie_aeg_cic_yor_moo	-0.390543464185467	-0.925564363439877	0.35706797879538
287	tig_mol_dgb_mcd_hau_sid_anl_alb_aze_uzb_swt_bat_bem_glc_nor_bsq_ctl_heb_cic_mnd_ukr_bos_dyu_prs_ven_rom_hun_lda_akn_est_swe_sod_geo_pol_ger_eng_arw_amr_owc_ita_fin_tsn_mly_urd_tag_jpn_tml_kor_svk_fre_igb_dut_ind_slo_gam_mao_cnt_krd_tsw_cze_chh_bul_lit_ben_scr_qcu_guj_lat_grk_yor_wly_por_aeg_pan_sun_afr_fbf_spa_bam_jav_tha_amh_knd_swa_moo_azi_hin_rus_tur_xho_vie_mlt_zul_ewe_ses	-0.208281571774797	-0.49169337492932	0.624094654296225
288	amh_grk_tsn_rus_chh_aeg_hau_bos_aze_azi_xho_jav_tsw_eng_pol_bsq_lat_gam_yor_mnd_slo_ctl_igb_nor_moo_ita_hun_bem_ewe_est_ben_sod_geo_mcd_fre_urd_afr_anl_amr_krd_fin_swa_mly_spa_mao_jpn_tml_kor_svk_por_fbf_prs_bat_rom_mlt_tag_cnt_lit_dyu_pan_heb_arw_bul_ger_alb_qcu_cze_mol_ukr_cic_sid_dut_owc_hin_ind_swe_akn_guj_zul_sun_tha_tig_knd_ven_dgb_tur_scr_glc_uzb_ses_vie_wly_bam_swt_lda	-0.21681477064477	-0.512394204366229	0.609589933224959
289	gam_por_ven_mcd_sid_amr_tig_lat_azi_tur_tsn_ind_moo_dut_mol_bsq_ctl_anl_bem_cnt_lit_guj_fbf_krd_zul_hin_fin_dgb_xho_hun_fre_owc_geo_pol_svk_prs_bos_aeg_wly_ben_est_swt_mao_ukr_mly_jpn_tml_kor_cze_rom_bam_spa_tag_ita_heb_jav_mnd_urd_akn_grk_amh_bul_scr_pan_eng_qcu_slo_arw_swe_tsw_mlt_ger_chh_afr_sun_nor_lda_rus_igb_bat_tha_sod_knd_ewe_swa_aze_alb_glc_uzb_ses_vie_hau_yor_dyu_cic	-0.0154269934518833	-0.0363846894974282	0.97105360698967
290	mlt_grk_bam_mol_amr_wly_heb_por_tur_aze_dgb_mly_cic_krd_swe_bsq_mcd_sod_xho_cnt_ita_guj_swa_bos_akn_scr_fin_ses_lda_hun_afr_aeg_geo_lat_slo_lit_ger_tig_hau_nor_est_ven_ind_spa_mao_jpn_knd_kor_pol_eng_zul_prs_jav_rus_anl_sun_mnd_hin_yor_dut_sid_glc_fre_ukr_pan_qcu_ben_arw_cze_tsw_amh_bul_owc_urd_bat_ctl_tsn_alb_fbf_tag_tha_chh_tml_bem_ewe_uzb_svk_rom_azi_igb_vie_gam_dyu_swt_moo	-0.252658059416011	-0.597067855998932	0.551912939467051
291	tig_nor_dgb_spa_mlt_amh_sid_bul_tur_uzb_ewe_tag_tsw_rus_glc_bsq_arw_amr_swt_cnt_slo_mcd_akn_eng_igb_pan_est_zul_xho_hun_mol_chh_geo_svk_grk_dut_swe_gam_sod_lat_fin_cic_sun_fre_bat_jpn_tml_kor_pol_afr_tsn_ita_mly_ben_aeg_mao_mnd_urd_dyu_por_anl_cze_ukr_ger_alb_qcu_krd_scr_guj_bem_heb_ctl_hau_lit_ind_bos_moo_prs_yor_jav_tha_wly_knd_fbf_lda_aze_hin_rom_azi_swa_vie_owc_bam_ven_ses	0.779008879014224	1.85028317193391	0.0674477371303956
292	aeg_swe_swa_lit_wly_sod_gam_rom_uzb_tur_zul_bat_igb_por_svk_bsq_krd_anl_ses_mnd_hin_pol_cic_eng_tsn_guj_fin_moo_ven_est_ukr_heb_geo_bul_dut_alb_afr_owc_chh_pan_hun_tsw_jav_urd_mly_jpn_tml_kor_prs_rus_lda_grk_ind_cze_hau_mao_cnt_ita_akn_scr_amr_slo_bos_mcd_ben_qcu_lat_spa_arw_swt_tig_nor_mlt_ctl_sun_mol_xho_glc_bam_tag_tha_sid_knd_dyu_fbf_azi_ger_fre_aze_ewe_vie_amh_yor_dgb_bem	-0.267038974970096	-0.631286422099843	0.529401815454355
293	anl_eng_lda_por_sid_owc_aeg_krd_aze_uzb_swa_bat_akn_scr_prs_bsq_ukr_wly_cic_cnt_bos_lat_bem_pan_fbf_fre_hun_dyu_xho_est_ben_amh_geo_lit_nor_guj_grk_tig_heb_rus_fin_ses_jav_cze_mao_jpn_knd_kor_mol_svk_swt_alb_ind_spa_sod_tag_mnd_hin_ven_ger_amr_bul_pol_ctl_ita_qcu_arw_rom_slo_tsn_chh_glc_gam_afr_sun_swe_yor_mcd_bam_mly_tha_hau_tml_tsw_ewe_azi_urd_dut_tur_moo_vie_mlt_igb_zul_dgb	-0.687985253750116	-1.64789838899794	0.102748171514183
294	hau_bul_cic_lit_amr_owc_sid_mcd_tur_uzb_bem_sun_bam_ukr_lat_bsq_hin_mlt_ewe_cnt_pol_ger_dyu_cze_igb_rom_est_tsw_xho_fin_pan_anl_geo_grk_krd_arw_ita_gam_sod_svk_hun_yor_bat_mol_ind_jpn_knd_kor_rus_urd_ven_swe_mly_scr_heb_jav_mnd_nor_tsn_guj_wly_afr_fre_bos_slo_qcu_alb_ctl_ben_dgb_chh_prs_aeg_glc_mao_por_swt_dut_lda_tag_tha_tig_tml_ses_fbf_aze_eng_spa_azi_swa_vie_amh_moo_zul_akn	0.379628844709595	0.894803598842866	0.373202108069709
295	amh_ita_akn_urd_chh_tig_hau_bos_tur_uzb_xho_tag_tsw_rus_lat_bsq_por_sod_cic_cnt_mol_hin_bem_afr_dyu_nor_hun_fbf_swt_fin_eng_sid_geo_pol_ger_ben_pan_anl_mlt_glc_est_zul_jav_swe_ind_jpn_knd_kor_guj_scr_tsn_spa_mly_slo_wly_sun_mnd_cze_bam_dut_gam_fre_mcd_ukr_lit_qcu_rom_bul_alb_ven_heb_krd_amr_prs_bat_arw_lda_grk_swa_mao_tha_owc_tml_ses_yor_azi_svk_ctl_aze_dgb_vie_aeg_moo_igb_ewe	-0.174958411183503	-0.413073267738672	0.680503785998517
296	hau_rom_ven_urd_gam_heb_anl_guj_uzb_aze_ses_jav_tsw_mol_lat_bsq_ukr_owc_tsn_mnd_ben_bos_dgb_bul_bam_hin_est_moo_xho_hun_scr_tig_geo_ger_fre_krd_glc_mlt_sid_alb_fin_igb_mao_cze_tag_jpn_tml_kor_ctl_spa_cic_swe_mly_ita_amr_sun_cnt_por_fbf_arw_amh_grk_prs_lit_pol_qcu_afr_dut_pan_yor_wly_eng_sod_nor_ind_mcd_dyu_svk_lda_bat_tha_aeg_knd_zul_swt_azi_slo_rus_tur_swa_vie_chh_akn_ewe_bem	-0.591583125839203	-1.41107521020431	0.161559007650046
297	heb_bul_ewe_mol_tig_amh_gam_arw_aze_tur_cic_mao_swa_bos_mcd_bsq_ben_amr_bem_mnd_afr_eng_lda_cze_tsw_dut_fin_xho_dyu_est_nor_anl_geo_prs_hin_swe_alb_chh_sod_por_hun_dgb_ind_ctl_mly_jpn_knd_kor_ger_grk_bam_spa_bat_rus_aeg_jav_cnt_pol_ses_ita_sid_lat_guj_scr_urd_qcu_krd_fre_rom_zul_mlt_glc_owc_ukr_sun_svk_moo_slo_igb_tag_tha_wly_tml_akn_tsn_uzb_lit_pan_azi_yor_vie_hau_fbf_swt_ven	-0.335329487685204	-0.793851771573677	0.429302652074453
298	sid_fre_bem_nor_sod_heb_mlt_dut_tur_aze_tsw_bat_ses_ukr_cze_bsq_prs_aeg_dgb_cnt_pan_eng_swa_pol_swt_grk_fin_lda_moo_est_svk_amr_geo_rus_urd_lat_lit_wly_amh_mcd_hun_bam_mly_ctl_tag_jpn_tml_kor_arw_rom_cic_hin_ind_ita_tig_jav_mnd_spa_tsn_scr_owc_glc_guj_krd_afr_qcu_ben_slo_bul_yor_gam_bos_chh_swe_mao_por_ven_ger_akn_sun_tha_hau_knd_xho_ewe_azi_mol_alb_uzb_zul_vie_anl_fbf_igb_dyu	-0.533259985148728	-1.26979694465041	0.207325058269794
299	sid_arw_lda_rus_heb_hau_gam_grk_azi_tur_tsw_mao_moo_guj_svk_bsq_dut_mlt_fbf_mnd_pan_urd_swt_krd_akn_alb_fin_ewe_yor_hun_mol_aeg_geo_slo_ukr_afr_cze_chh_wly_ctl_est_zul_bat_por_mly_jpn_tml_kor_prs_spa_bem_ita_sun_bos_tig_tag_cnt_bul_tsn_rom_anl_swe_eng_ben_lit_qcu_nor_scr_mcd_swa_amh_ger_amr_lat_jav_fre_dyu_pol_bam_ind_tha_sod_knd_xho_ven_aze_hin_glc_uzb_cic_vie_owc_dgb_igb_ses	0.365627445027282	0.861772580348183	0.391029277523444
300	amr_fre_yor_arw_heb_gam_owc_scr_tur_uzb_bam_bat_fbf_pol_ctl_bsq_ukr_aeg_dgb_cnt_spa_afr_igb_krd_cic_svk_est_lda_swt_fin_ita_mlt_geo_bos_urd_rom_slo_sod_sid_grk_hun_tsw_mao_por_sun_jpn_tml_kor_swe_ben_swa_prs_mly_dut_wly_tag_mnd_ger_akn_guj_tig_mol_lit_cze_lat_qcu_eng_alb_pan_bem_hau_bul_chh_nor_jav_mcd_tsn_hin_ses_ind_tha_amh_knd_xho_zul_azi_rus_glc_aze_ven_vie_anl_ewe_dyu_moo	-0.619236421680538	-1.48029081884462	0.142175487775757
301	anl_krd_ses_ben_sid_chh_mlt_nor_uzb_aze_igb_ind_swa_eng_bul_bsq_rus_gam_fbf_cnt_bos_mol_lda_lat_cic_spa_est_ven_swt_hun_slo_sod_geo_cze_dut_mcd_rom_hau_amh_fre_fin_akn_mly_urd_tag_jpn_tml_kor_por_afr_zul_ita_jav_scr_owc_bat_mnd_grk_moo_arw_wly_hin_prs_alb_pan_qcu_guj_swe_pol_dgb_aeg_lit_tig_ctl_mao_svk_ewe_ukr_tsn_sun_tha_heb_knd_yor_xho_azi_glc_ger_tur_tsw_vie_amr_dyu_bam_bem	-0.151065538661693	-0.356502009465204	0.722272193837798
302	sod_urd_tsn_rus_hau_amr_mlt_swe_tur_aze_moo_ind_igb_grk_pol_bsq_cze_aeg_ses_cnt_fre_mcd_cic_pan_yor_spa_est_ven_bam_fin_afr_amh_geo_ger_por_svk_dut_chh_anl_guj_hun_dgb_bat_ctl_tag_jpn_tml_kor_scr_ben_bem_prs_jav_lat_sid_mly_mnd_alb_ewe_bul_gam_slo_eng_hin_rom_qcu_bos_glc_arw_dyu_heb_lit_wly_nor_mao_ukr_swt_mol_lda_sun_tha_owc_knd_zul_fbf_uzb_krd_ita_azi_xho_vie_tig_akn_tsw_swa	-0.243114077217872	-0.574654064970874	0.566912797970094
303	mlt_rom_akn_ben_hau_gam_heb_pan_azi_aze_xho_mao_tsw_afr_ger_bsq_prs_anl_dgb_cnt_grk_por_ses_rus_zul_nor_est_tsn_swa_hun_urd_amh_geo_scr_pol_glc_hin_sod_chh_ctl_fin_ewe_tag_spa_mly_jpn_knd_kor_bul_lit_fbf_guj_jav_alb_owc_sun_mnd_mcd_igb_bos_wly_ita_fre_mol_swe_qcu_svk_arw_cze_moo_sid_ukr_tig_eng_ind_dut_ven_slo_dyu_bat_tha_amr_tml_lda_bam_tur_krd_lat_uzb_cic_vie_aeg_yor_bem_swt	-0.495466807666335	-1.17896811151179	0.241418371758425
304	tig_glc_igb_afr_chh_mlt_sod_hin_aze_uzb_xho_mly_ewe_grk_ger_bsq_krd_hau_ven_mnd_mcd_pan_cic_urd_dyu_guj_fin_zul_moo_hun_swe_gam_geo_scr_rom_prs_lit_heb_anl_arw_est_akn_bat_ben_tag_jpn_knd_kor_ukr_eng_tsn_svk_ind_nor_aeg_mao_cnt_ita_swt_slo_amr_dut_por_alb_bos_qcu_rus_mol_bul_dgb_sid_lat_amh_ctl_jav_pol_tsw_fre_bem_sun_tha_wly_tml_fbf_ses_azi_cze_spa_tur_yor_vie_owc_swa_lda_bam	-0.235272578281814	-0.556601157409652	0.57913688325383
305	sid_ukr_swa_prs_amr_tig_sod_por_uzb_tur_swt_ind_dyu_pan_mcd_bsq_bos_anl_tsn_mnd_arw_slo_ses_rom_zul_hin_fin_ven_cic_est_urd_hau_geo_ger_scr_ben_lat_amh_gam_swe_hun_bam_jav_guj_sun_jpn_knd_kor_eng_glc_akn_bul_bat_afr_wly_mly_cnt_ctl_bem_grk_owc_alb_dut_spa_fre_qcu_rus_pol_mol_yor_aeg_lit_chh_cze_tag_svk_xho_krd_fbf_mao_tha_heb_tml_lda_dgb_azi_nor_ita_aze_igb_vie_mlt_tsw_moo_ewe	-0.0340876093468911	-0.0802905395502834	0.936178709597805
306	amh_lat_bem_hin_wly_mlt_anl_urd_tur_aze_yor_tag_bam_cze_dut_bsq_rom_tig_ses_mnd_slo_svk_tsw_rus_fbf_nor_hun_akn_dyu_fin_swe_sod_geo_grk_spa_pol_ben_hau_owc_ger_est_swt_mao_eng_ind_jpn_tml_kor_arw_ita_moo_prs_mly_krd_chh_jav_cnt_bul_dgb_guj_heb_mol_pan_por_fre_qcu_glc_lit_ukr_ewe_aeg_bos_amr_ctl_sun_alb_cic_mcd_xho_bat_tha_sid_knd_tsn_igb_uzb_scr_afr_azi_zul_vie_gam_lda_ven_swa	0.477542344665873	1.13005129615977	0.261360734620022
307	anl_por_ven_fre_amh_heb_owc_cze_tur_uzb_swa_jav_tsn_ukr_nor_bsq_mol_amr_igb_cnt_guj_pol_dgb_rus_bam_svk_hun_lda_fbf_fin_ben_sid_geo_dut_lit_ger_rom_chh_mlt_urd_est_dyu_tag_bul_sun_jpn_knd_kor_ita_grk_yor_mcd_bat_arw_wly_ind_mnd_bos_cic_krd_tig_slo_scr_glc_ctl_qcu_swe_afr_alb_ses_aeg_pan_sod_spa_mly_lat_tsw_hin_bem_mao_tha_gam_tml_zul_moo_aze_prs_eng_azi_swt_vie_hau_ewe_xho_akn	-0.0320527024445849	-0.0754910185391694	0.939986197703388
308	aeg_dut_bem_alb_amh_amr_heb_pol_uzb_azi_swa_jav_tsw_slo_nor_bsq_swe_gam_cic_mnd_ger_grk_ses_mcd_swt_cze_hun_dgb_xho_est_fre_sid_geo_ctl_scr_bul_pan_tig_wly_urd_fin_tsn_bat_lat_ind_jpn_tml_kor_guj_mol_dyu_lit_mly_glc_hau_tag_cnt_por_bam_ben_mlt_prs_spa_bos_rom_qcu_rus_svk_eng_igb_chh_hin_anl_arw_sun_ita_zul_ukr_yor_mao_tha_owc_knd_ven_lda_aze_afr_krd_tur_moo_vie_sod_akn_ewe_fbf	-0.30096555284948	-0.711567044759794	0.478513998414975
309	sod_svk_lda_rus_amh_gam_anl_prs_azi_tur_yor_jav_tsn_ben_lit_bsq_grk_tig_cic_mnd_ukr_lat_swa_ctl_bem_hin_hun_ses_igb_est_pan_wly_geo_ita_ger_mol_fre_sid_hau_bul_fin_fbf_tag_scr_sun_jpn_knd_kor_alb_krd_dgb_eng_bat_dut_chh_ind_cnt_afr_dyu_rom_mlt_mcd_pol_bos_guj_qcu_swe_arw_cze_akn_heb_spa_owc_nor_mao_por_moo_slo_ven_mly_tha_amr_tml_xho_bam_uzb_glc_urd_aze_tsw_vie_aeg_swt_zul_ewe	-0.980445443525924	-2.38862379090796	0.0189317475918456
310	sod_guj_ewe_prs_amh_wly_sid_scr_azi_uzb_ven_ind_xho_krd_ctl_bsq_lat_anl_yor_cnt_alb_por_swt_svk_tsn_glc_fin_cic_tsw_hun_pol_tig_geo_mol_bul_urd_eng_aeg_mlt_cze_est_ses_jav_lit_mao_jpn_tml_kor_dut_fre_bem_grk_sun_afr_owc_mly_mnd_arw_bam_ukr_hau_slo_hin_ben_swe_qcu_bos_rom_spa_dgb_chh_ger_heb_nor_tag_ita_igb_rus_lda_bat_tha_amr_knd_moo_fbf_aze_mcd_pan_tur_dyu_vie_gam_swa_akn_zul	0.0858093386020937	0.201996336958038	0.840360792076873
311	tig_alb_tsw_bos_hau_chh_sod_hin_tur_aze_ewe_mly_dyu_fre_svk_bsq_arw_sid_bem_cnt_rom_spa_lda_ger_akn_urd_est_swa_swt_hun_afr_mlt_geo_grk_ita_lit_nor_aeg_amr_krd_fin_tsn_ind_mol_mao_jpn_tml_kor_scr_ctl_moo_eng_tag_pol_heb_jav_mnd_lat_igb_pan_gam_por_ukr_mcd_swe_qcu_cze_dut_bul_ven_amh_glc_wly_slo_bat_rus_bam_ben_ses_sun_tha_anl_knd_dgb_cic_uzb_prs_guj_azi_fbf_vie_owc_xho_yor_zul	-0.624037452966684	-1.4941385202476	0.138524712895552
312	sid_svk_swt_hin_aeg_sod_owc_scr_aze_azi_tsn_mly_ewe_slo_urd_bsq_nor_wly_bem_cnt_ita_afr_akn_arw_xho_fre_est_fbf_dgb_fin_spa_amr_geo_mcd_ger_lat_ctl_mlt_gam_mol_hun_igb_mao_alb_tag_jpn_knd_kor_pol_dut_bam_krd_sun_cze_chh_jav_mnd_eng_ven_bos_tig_rom_lit_swe_por_qcu_ukr_guj_ben_moo_anl_pan_heb_glc_ind_grk_ses_bul_dyu_bat_tha_hau_tml_tsw_yor_uzb_prs_rus_tur_zul_vie_amh_cic_swa_lda	0.819593104760937	1.95643826817593	0.0534134936473385
313	hau_guj_ses_alb_wly_mlt_heb_arw_aze_uzb_zul_mao_ven_mol_ctl_bsq_dut_chh_fbf_cnt_scr_rus_yor_lat_dyu_bul_fin_ewe_swt_est_ger_owc_geo_svk_swe_urd_pol_sod_sid_spa_hun_cic_bat_fre_tag_jpn_knd_kor_mcd_bos_xho_ben_jav_lit_aeg_mly_mnd_slo_bam_prs_amh_grk_ita_eng_hin_qcu_krd_afr_ukr_tsw_gam_nor_tig_pan_sun_cze_igb_rom_moo_ind_tha_amr_tml_akn_tsn_azi_por_glc_tur_lda_vie_anl_swa_dgb_bem	-0.214842550779335	-0.507184248818788	0.613226115942144
314	mlt_pol_ses_pan_wly_tig_hau_mol_azi_uzb_yor_sun_bem_scr_svk_bsq_ben_owc_igb_mnd_cze_lat_cic_rom_dyu_ctl_hun_bam_xho_est_fre_chh_geo_lit_krd_rus_slo_anl_sod_bos_fin_lda_bat_alb_mao_jpn_tml_kor_bul_eng_zul_ukr_jav_afr_amh_mly_cnt_grk_swt_ita_amr_glc_arw_dut_hin_qcu_swe_urd_prs_ewe_sid_mcd_heb_ger_ind_nor_dgb_spa_tsw_tag_tha_gam_knd_tsn_swa_tur_guj_por_aze_fbf_vie_aeg_ven_akn_moo	-0.758387817992075	-1.82527853287692	0.0711688689535793
315	gam_fre_fbf_grk_amh_chh_amr_pol_uzb_tur_ewe_tag_tsn_ukr_urd_bsq_ger_sid_lda_cnt_arw_ben_dgb_ctl_cic_pan_fin_xho_yor_est_scr_wly_geo_slo_rom_mol_swe_owc_tig_guj_hun_igb_mao_prs_ind_jpn_tml_kor_lit_lat_bem_ita_jav_bos_anl_bat_mnd_nor_akn_por_mlt_spa_mcd_bul_cze_qcu_svk_rus_krd_tsw_sod_hin_hau_glc_mly_alb_moo_afr_swt_sun_tha_aeg_knd_ses_bam_aze_dut_eng_azi_ven_vie_heb_dyu_swa_zul	-0.409946623621915	-0.972432004454633	0.333358150155907
316	heb_pol_dgb_alb_mlt_hau_anl_fre_azi_aze_dyu_mao_bam_eng_rus_bsq_glc_owc_ewe_mnd_bos_prs_swt_ger_zul_mol_hun_xho_fbf_fin_rom_aeg_geo_lat_nor_bul_ctl_tig_sod_guj_est_bem_ind_ita_bat_jpn_tml_kor_svk_krd_moo_ukr_mly_ben_amh_tag_cnt_dut_igb_spa_amr_scr_afr_urd_mcd_qcu_swe_slo_hin_swa_chh_lit_wly_arw_sun_grk_cic_por_tsn_jav_tha_sid_knd_akn_lda_tur_cze_pan_uzb_ses_vie_gam_tsw_yor_ven	-0.558175435225717	-1.33057678372015	0.186581660588369
317	hau_grk_fbf_afr_tig_mlt_owc_rom_tur_azi_moo_mao_cic_lit_ben_bsq_swe_gam_ven_mnd_rus_dut_ewe_hin_bem_bos_fin_akn_bam_hun_svk_sod_geo_por_scr_guj_arw_anl_aeg_ger_est_swa_mly_pan_bat_jpn_knd_kor_nor_ukr_tsw_cze_ind_glc_heb_jav_cnt_alb_swt_lat_chh_krd_pol_spa_fre_qcu_ctl_eng_prs_yor_sid_slo_amh_urd_tag_mol_lda_mcd_igb_sun_tha_wly_tml_dyu_zul_uzb_bul_ita_aze_xho_vie_amr_ses_dgb_tsn	-0.691988684370885	-1.66030108119095	0.100222109092587
318	sod_bul_ewe_fre_tig_hau_anl_prs_aze_tur_moo_bat_lda_rus_spa_bsq_guj_gam_zul_mnd_krd_mcd_bam_bos_xho_arw_fin_yor_ven_est_pol_amh_geo_pan_por_lit_dut_wly_mlt_afr_hun_tsn_sun_eng_mao_jpn_tml_kor_alb_urd_tsw_svk_tag_grk_sid_ind_cnt_nor_dgb_rom_chh_slo_scr_ita_ben_qcu_mol_lat_ger_igb_amr_cze_owc_swe_jav_hin_akn_ukr_swt_mly_tha_heb_knd_fbf_bem_uzb_glc_ctl_azi_ses_vie_aeg_cic_dyu_swa	-0.515040032039341	-1.22490904964932	0.223702949583891
319	owc_dut_fbf_mol_amh_wly_heb_hin_azi_tur_akn_ind_yor_cze_prs_bsq_arw_aeg_xho_mnd_ita_ctl_swt_rus_tsw_alb_fin_ses_tsn_est_ger_chh_geo_urd_lit_guj_lat_tig_amr_nor_hun_moo_jav_mcd_bat_jpn_tml_kor_eng_pan_cic_grk_sun_fre_gam_mao_cnt_krd_bem_slo_anl_bos_svk_glc_swe_qcu_spa_bul_por_bam_sid_scr_sod_afr_mly_pol_dyu_ukr_dgb_tag_tha_hau_knd_igb_ven_aze_rom_ben_uzb_zul_vie_mlt_ewe_lda_swa	-0.449342348781445	-1.06546066081723	0.289425881618978
320	aeg_mcd_bem_urd_hau_owc_chh_ctl_aze_azi_igb_tag_ewe_bul_spa_bsq_arw_sod_dgb_mnd_ita_glc_cic_fre_moo_slo_est_ses_swa_hun_swe_amr_geo_scr_nor_eng_afr_mlt_gam_pan_fin_dyu_mao_bos_sun_jpn_knd_kor_ben_pol_ven_lat_mly_grk_anl_ind_cnt_alb_tsn_dut_tig_ukr_por_cze_prs_qcu_lit_guj_svk_xho_sid_krd_heb_rom_jav_hin_zul_rus_tsw_bat_tha_wly_tml_fbf_bam_tur_mol_ger_uzb_lda_vie_amh_akn_yor_swt	0.308379299866292	0.725891526129243	0.469728119570157
321	aeg_grk_fbf_krd_amh_anl_wly_glc_tur_aze_bem_mly_zul_nor_arw_bsq_lat_hau_xho_mnd_mcd_ukr_moo_alb_ses_prs_hun_bam_yor_est_cze_amr_geo_rus_guj_slo_mol_owc_mlt_ita_fin_ewe_jav_por_tag_jpn_tml_kor_urd_swe_lda_bul_ind_pol_tig_bat_cnt_ctl_igb_lit_gam_scr_svk_ben_fre_qcu_pan_ger_afr_swa_heb_spa_chh_bos_sun_rom_ven_eng_akn_mao_tha_sod_knd_dgb_tsn_uzb_hin_dut_azi_tsw_vie_sid_dyu_cic_swt	-0.8773495050776	-2.12365828361119	0.0363530926783167
322	heb_krd_dgb_rus_gam_amh_amr_mcd_tur_aze_tsn_jav_yor_ctl_lat_bsq_pan_hau_akn_cnt_hin_mol_xho_grk_igb_ita_hun_fbf_cic_est_eng_mlt_geo_spa_glc_arw_urd_aeg_tig_ukr_fin_zul_sun_fre_bat_jpn_tml_kor_bos_guj_moo_dut_mly_slo_sod_mao_mnd_alb_bam_ger_chh_scr_swe_prs_nor_qcu_lit_cze_svk_ven_owc_pol_wly_ben_tag_afr_swa_rom_lda_ind_tha_anl_knd_dyu_tsw_uzb_bul_por_azi_swt_vie_sid_ewe_ses_bem	-0.841426519100611	-2.03168289102399	0.0450389880093758
323	aeg_ita_yor_pan_tig_sod_anl_scr_tur_uzb_dyu_mao_moo_bos_svk_bsq_mol_owc_ven_cnt_nor_ben_ses_glc_bem_rom_est_dgb_akn_hun_mcd_chh_geo_prs_arw_dut_spa_sid_amh_rus_fin_swt_tag_fre_jav_jpn_knd_kor_bul_pol_swa_alb_ind_lat_wly_sun_mnd_slo_tsw_grk_gam_ctl_hin_por_krd_qcu_cze_swe_ger_igb_heb_afr_hau_urd_mly_guj_fbf_ukr_ewe_bat_tha_mlt_tml_bam_lda_aze_lit_eng_azi_zul_vie_amr_tsn_cic_xho	-0.658113980669376	-1.57435275550057	0.118801843814461
324	heb_prs_lda_rus_amh_aeg_sod_scr_azi_tur_cic_jav_xho_bul_krd_bsq_ger_amr_akn_cnt_hin_pol_ven_alb_zul_dut_fin_swa_ewe_est_guj_chh_geo_lat_grk_ita_bos_gam_anl_glc_hun_dyu_mao_mcd_tag_jpn_tml_kor_ukr_arw_igb_slo_sun_ben_tig_mly_mnd_mol_bem_nor_hau_spa_por_eng_ctl_qcu_fre_cze_swe_dgb_wly_svk_mlt_afr_bat_pan_swt_lit_moo_ind_tha_sid_knd_yor_tsw_uzb_urd_rom_aze_ses_vie_owc_fbf_tsn_bam	-0.463519508382897	-1.10027041285832	0.274054159333312
325	tig_urd_ewe_glc_chh_heb_anl_ukr_tur_azi_tsw_mly_xho_scr_mol_bsq_krd_aeg_lda_cnt_bos_hin_dgb_swe_dyu_svk_est_bem_fbf_fin_afr_sod_geo_lit_bul_pol_pan_mlt_sid_ctl_hun_cic_mao_lat_jav_jpn_tml_kor_alb_dut_akn_ita_ind_rom_owc_tag_mnd_mcd_zul_spa_amh_arw_cze_nor_grk_qcu_fre_ben_por_yor_gam_ger_wly_prs_bat_guj_moo_slo_tsn_sun_tha_hau_knd_swt_bam_uzb_eng_rus_aze_swa_vie_amr_ses_ven_igb	-0.94463253738092	-2.29129523559768	0.0242042172949
326	sod_ita_zul_slo_sid_wly_gam_krd_tur_uzb_lda_ind_bam_lit_alb_bsq_pol_heb_tsn_cnt_rus_fre_ses_prs_bem_ctl_fin_dgb_swa_est_scr_mlt_geo_ger_eng_mcd_urd_hau_tig_guj_hun_tsw_jav_pan_tag_jpn_knd_kor_rom_grk_swt_arw_mly_spa_amr_mao_mnd_por_igb_hin_aeg_afr_dut_swe_svk_qcu_cze_glc_lat_ewe_anl_bul_owc_mol_sun_nor_ven_ben_fbf_bat_tha_chh_tml_yor_dyu_azi_bos_ukr_aze_cic_vie_amh_akn_xho_moo	0.133094769477825	0.313996573735846	0.754226894559376
327	hau_guj_moo_ukr_amr_chh_sid_spa_azi_tur_lda_tag_dgb_mcd_bul_bsq_pan_aeg_swa_mnd_slo_afr_fbf_fre_akn_ger_fin_ses_zul_hun_eng_mlt_geo_hin_swe_rom_bos_amh_gam_scr_est_cic_jav_glc_mao_jpn_tml_kor_lat_mol_ewe_lit_sun_krd_owc_ind_cnt_nor_igb_ben_wly_alb_ctl_dut_grk_qcu_cze_por_ita_swt_heb_svk_sod_arw_mly_prs_yor_pol_ven_bat_tha_tig_knd_tsn_bem_uzb_urd_rus_aze_dyu_vie_anl_xho_bam_tsw	-0.545616918922838	-1.30211017422533	0.196094473682624
328	aeg_ita_lda_glc_tig_wly_sod_ger_azi_tur_zul_jav_bam_scr_bos_bsq_slo_amr_yor_cnt_mol_dut_swt_lit_tsn_pan_fin_cic_fbf_hun_ctl_hau_geo_por_lat_fre_hin_gam_amh_afr_est_xho_ind_pol_mao_jpn_tml_kor_nor_rom_moo_arw_bat_grk_sid_mly_mnd_bul_ewe_rus_heb_spa_alb_urd_svk_qcu_mcd_krd_prs_bem_mlt_swe_owc_ben_tag_cze_igb_ukr_dgb_sun_tha_chh_knd_ven_swa_uzb_guj_eng_aze_ses_vie_anl_tsw_dyu_akn	-0.0535702150736137	-0.126242019196704	0.899812877479832
329	aeg_ukr_lda_ita_tig_heb_wly_rom_uzb_aze_fbf_bat_xho_glc_eng_bsq_mol_mlt_ven_mnd_prs_scr_ewe_svk_ses_lit_est_yor_akn_fin_rus_owc_geo_grk_fre_cze_krd_chh_sod_hin_hun_bam_mao_pan_jav_jpn_knd_kor_swe_alb_swt_bul_tag_por_hau_sun_cnt_arw_igb_dut_gam_guj_spa_afr_lat_qcu_bos_mcd_ben_swa_anl_ctl_amr_ger_ind_pol_tsw_nor_cic_mly_tha_sid_tml_zul_dgb_azi_urd_slo_tur_tsn_vie_amh_moo_dyu_bem	-0.0833958899628654	-0.196521887237028	0.844630518697864
330	hau_bos_moo_arw_wly_chh_amr_mol_azi_aze_swt_mly_xho_pan_ben_bsq_rom_heb_lda_cnt_prs_lat_ewe_bul_tsn_fre_hun_zul_akn_fin_swe_amh_geo_glc_spa_mcd_lit_mlt_sod_slo_est_dyu_jav_krd_tag_jpn_tml_kor_urd_guj_igb_ger_mao_cze_sid_bat_mnd_dut_ven_svk_tig_por_afr_rus_alb_qcu_nor_ukr_ctl_bem_anl_hin_aeg_pol_ind_scr_cic_ita_fbf_sun_tha_owc_knd_dgb_ses_uzb_grk_eng_tur_tsw_vie_gam_bam_swa_yor	0.0343103129299031	0.0807571457408916	0.935808625839469
331	sod_mcd_zul_arw_chh_tig_wly_eng_aze_tur_yor_ind_igb_svk_urd_bsq_ukr_hau_moo_mnd_ctl_bul_bem_spa_tsw_dut_hun_bam_akn_fin_glc_mlt_geo_fre_hin_por_ita_sid_owc_mol_est_dgb_mly_ben_mao_jpn_knd_kor_rus_ger_swt_swe_tag_lit_heb_jav_cnt_rom_ses_krd_gam_afr_cze_alb_pol_qcu_grk_guj_lat_tsn_anl_scr_aeg_prs_bat_nor_swa_slo_fbf_sun_tha_amh_tml_xho_cic_azi_bos_pan_uzb_ewe_vie_amr_dyu_ven_lda	0.391165482556547	0.923710236459895	0.35802764939143
332	amr_ben_swt_arw_mlt_gam_tig_por_azi_uzb_tsw_ind_ven_guj_hin_bsq_urd_chh_dyu_mnd_svk_swe_xho_glc_yor_eng_fin_ewe_igb_hun_mcd_sid_geo_bul_pol_ctl_cze_sod_wly_lat_est_akn_tag_mol_mao_jpn_tml_kor_fre_ukr_tsn_grk_jav_slo_anl_bat_cnt_pan_moo_ita_aeg_lit_dut_bos_nor_qcu_rom_alb_rus_lda_amh_afr_owc_ger_mly_spa_bam_krd_bem_sun_tha_hau_knd_fbf_ses_aze_prs_scr_tur_dgb_vie_heb_zul_cic_swa	0.158119457841714	0.371982300460682	0.710752272717424
333	amh_guj_lda_ukr_sod_sid_heb_lat_aze_tur_tsw_bat_igb_swe_arw_bsq_pol_tig_ses_cnt_fre_ctl_bem_ita_ewe_cze_fin_xho_swa_est_prs_chh_geo_glc_rom_lit_spa_hau_amr_hin_hun_tsn_mly_ben_sun_jpn_tml_kor_rus_slo_yor_afr_tag_svk_mlt_ind_mnd_eng_akn_alb_gam_mol_pan_bul_bos_qcu_mcd_dut_grk_fbf_aeg_nor_owc_ger_mao_urd_dyu_por_cic_jav_tha_anl_knd_dgb_swt_azi_krd_scr_uzb_zul_vie_wly_moo_ven_bam	-0.462606007009373	-1.10105365157614	0.273714932245841
334	amh_bos_swt_krd_mlt_heb_wly_pan_aze_uzb_ewe_jav_dyu_hin_eng_bsq_spa_hau_dgb_cnt_mol_grk_tsw_fre_ses_ita_est_swa_yor_hun_urd_aeg_geo_prs_bul_pol_guj_anl_amr_por_fin_bem_mao_alb_sun_jpn_tml_kor_afr_arw_igb_ukr_tag_slo_tig_mly_mnd_svk_tsn_dut_gam_ben_mcd_ger_nor_qcu_rus_swe_glc_fbf_sod_lat_owc_lit_ind_scr_moo_ctl_xho_bat_tha_chh_knd_ven_lda_tur_cze_rom_azi_zul_vie_sid_akn_bam_cic	-0.719436699256728	-1.72706085106052	0.0874767085781911
335	sod_grk_moo_ita_sid_tig_gam_rom_tur_uzb_dgb_ind_yor_spa_alb_bsq_urd_chh_bem_mnd_slo_ctl_swt_glc_bam_por_fin_tsw_swa_est_arw_heb_geo_mol_lat_ukr_svk_amh_hau_afr_hun_dyu_sun_cze_jav_jpn_knd_kor_nor_dut_tsn_mcd_bat_lit_anl_mly_cnt_bul_ven_swe_wly_pol_ben_pan_rus_qcu_bos_ger_guj_akn_mlt_krd_owc_hin_tag_fre_ses_scr_zul_mao_tha_aeg_tml_xho_fbf_aze_eng_prs_azi_cic_vie_amr_ewe_lda_igb	-0.748679200072609	-1.79972148471914	0.0751473673741557
336	sod_pol_fbf_spa_aeg_wly_gam_afr_uzb_azi_moo_sun_bem_hin_ger_bsq_lat_amh_xho_mnd_nor_rus_bam_arw_tsw_krd_hun_cic_tsn_est_mcd_heb_geo_lit_ita_slo_bul_owc_sid_fre_fin_swt_bat_dut_mao_jpn_tml_kor_ctl_prs_dgb_guj_tag_rom_chh_ind_cnt_cze_zul_glc_amr_grk_por_ben_eng_qcu_bos_swe_pan_ses_anl_ukr_tig_alb_jav_mol_ven_scr_swa_mly_tha_hau_knd_dyu_akn_aze_urd_svk_tur_igb_vie_mlt_yor_lda_ewe	-0.0737655601625874	-0.174196319448667	0.862089816544172
337	mlt_mcd_dgb_ben_wly_tig_hau_ita_uzb_tur_lda_mly_ewe_scr_slo_bsq_hin_amh_yor_cnt_lat_rus_igb_ctl_cic_nor_hun_ses_moo_fin_bul_anl_geo_alb_pol_arw_dut_sid_owc_grk_est_tsw_mao_afr_sun_jpn_knd_kor_eng_pan_xho_cze_bat_guj_gam_ind_mnd_glc_zul_fre_heb_bos_urd_prs_swe_qcu_ger_svk_spa_bam_chh_lit_aeg_por_jav_rom_swa_mol_dyu_tag_tha_sod_tml_fbf_akn_azi_krd_ukr_aze_ven_vie_amr_bem_tsn_swt	-0.907938790655135	-2.2064436759952	0.0298152628153577
338	chh_cze_zul_pan_hau_sid_aeg_urd_aze_uzb_bem_sun_swt_lat_mol_bsq_ukr_gam_ewe_cnt_bos_ita_yor_swe_bam_rus_hun_dyu_fbf_fin_dut_tig_geo_por_mcd_alb_svk_amh_heb_ger_est_tsw_mao_rom_tag_jpn_tml_kor_nor_fre_dgb_ben_jav_pol_mlt_bat_mnd_afr_tsn_krd_owc_grk_arw_lit_prs_qcu_bul_spa_guj_xho_anl_slo_sod_scr_ind_glc_cic_ctl_akn_mly_tha_amr_knd_swa_moo_tur_eng_hin_azi_lda_vie_wly_ven_ses_igb	-0.474382159030165	-1.12702158442706	0.262632887917819
339	amh_ukr_xho_slo_aeg_amr_anl_urd_uzb_tur_igb_ind_bem_scr_por_bsq_rus_mlt_cic_cnt_bul_glc_ses_lit_moo_arw_est_bam_ewe_hun_guj_wly_geo_cze_dut_afr_ita_gam_hau_rom_fin_yor_sun_pan_bat_jpn_tml_kor_eng_spa_fbf_prs_mly_lat_tig_jav_mnd_mol_ven_alb_sod_pol_grk_krd_nor_qcu_fre_ctl_ger_tsn_chh_hin_sid_mcd_tag_svk_akn_bos_zul_mao_tha_owc_knd_lda_swa_azi_ben_swe_aze_dyu_vie_heb_tsw_dgb_swt	-0.664987766002993	-1.59095307716075	0.115013818529944
340	amh_ita_tsw_spa_aeg_mlt_chh_pan_uzb_tur_dgb_mao_tsn_svk_lat_bsq_por_amr_swt_cnt_grk_dut_bam_bul_ven_scr_est_akn_dyu_hun_ger_wly_geo_bos_eng_fre_urd_heb_tig_ukr_fin_bem_mly_glc_tag_jpn_tml_kor_cze_arw_zul_krd_ind_lit_owc_jav_mnd_prs_ewe_slo_gam_guj_hin_mcd_ben_qcu_nor_alb_rom_moo_hau_swe_sid_ctl_bat_mol_lda_pol_igb_sun_tha_sod_knd_xho_cic_aze_afr_rus_azi_fbf_vie_anl_ses_yor_swa	-0.268106130661634	-0.634642354875727	0.527219887359315
341	sod_urd_igb_spa_owc_aeg_heb_ita_tur_aze_xho_sun_ven_prs_nor_bsq_afr_tig_dgb_mnd_slo_swe_fbf_mcd_tsw_dut_hun_yor_tsn_est_glc_amh_geo_svk_scr_cze_ukr_mlt_amr_pol_fin_dyu_ind_ger_mly_jpn_tml_kor_por_bul_swa_guj_tag_eng_hau_bat_cnt_grk_bam_arw_sid_rom_ctl_rus_fre_qcu_alb_mol_pan_bem_gam_hin_chh_krd_jav_ben_moo_lat_zul_mao_tha_anl_knd_ewe_cic_azi_lit_bos_uzb_lda_vie_wly_ses_akn_swt	-0.53577732094318	-1.27309680982832	0.206156884156823
342	owc_nor_moo_scr_anl_tig_aeg_ita_tur_uzb_bam_ind_cic_pan_dut_bsq_cze_gam_tsn_mnd_ctl_hin_fbf_arw_ven_slo_est_swt_ewe_fin_urd_amh_geo_pol_lit_eng_bos_amr_wly_ukr_hun_zul_jav_lat_bat_jpn_tml_kor_afr_swe_bem_mcd_tag_ben_sod_mly_cnt_spa_dyu_por_mlt_svk_fre_alb_krd_qcu_guj_glc_prs_lda_chh_mol_sid_bul_sun_rom_ses_ger_yor_mao_tha_heb_knd_igb_akn_azi_rus_grk_aze_tsw_vie_hau_dgb_xho_swa	-0.15597069058748	-0.368175672627344	0.713578941952759
343	aeg_grk_lda_scr_hau_gam_amr_por_azi_tur_ses_jav_fbf_ukr_lit_bsq_urd_heb_akn_cnt_rom_krd_dgb_lat_swt_pan_fin_ewe_xho_est_rus_mlt_geo_alb_ctl_swe_slo_chh_anl_spa_hun_bam_sun_pol_tag_jpn_knd_kor_ita_dut_swa_guj_bat_mcd_sid_mao_mnd_hin_moo_cze_owc_bos_svk_fre_bul_qcu_nor_prs_eng_cic_sod_ben_wly_afr_ind_glc_zul_ger_dyu_mly_tha_tig_tml_bem_igb_uzb_mol_arw_aze_tsw_vie_amh_ven_yor_tsn	-0.757743918578768	-1.82003117118772	0.0719711014384515
344	sod_scr_swt_eng_gam_chh_sid_grk_uzb_azi_fbf_sun_zul_ger_lit_bsq_slo_amr_tsw_cnt_lat_mcd_ewe_swe_lda_pol_fin_ven_xho_est_por_hau_geo_pan_prs_spa_glc_anl_amh_krd_hun_swa_tag_dut_jav_jpn_knd_kor_cze_ukr_akn_rom_ind_fre_heb_mly_mnd_nor_dgb_arw_owc_bos_guj_svk_hin_qcu_urd_ita_ben_cic_aeg_bul_wly_mol_mao_afr_moo_alb_bem_bat_tha_tig_tml_dyu_yor_aze_ctl_rus_tur_tsn_vie_mlt_igb_bam_ses	-0.366840528003267	-0.869940517038798	0.386572746132214
345	sod_spa_ven_hin_tig_amr_anl_bul_aze_tur_zul_mao_fbf_scr_ctl_bsq_slo_wly_tsw_cnt_svk_alb_dyu_urd_swt_lat_hun_akn_ses_est_prs_sid_geo_rus_nor_mol_ukr_gam_mlt_eng_fin_dgb_tag_pan_ind_jpn_knd_kor_guj_pol_ewe_ger_sun_bos_aeg_jav_mnd_glc_bam_arw_hau_rom_por_ita_swe_qcu_grk_mcd_cze_igb_heb_lit_amh_krd_mly_fre_yor_ben_lda_bat_tha_chh_tml_swa_tsn_uzb_dut_afr_azi_bem_vie_owc_cic_xho_moo	0.845234825271586	2.01616201245251	0.046667842738043
346	anl_mcd_ses_ukr_gam_amh_owc_afr_azi_uzb_tsn_sun_fbf_arw_mol_bsq_rus_wly_lda_cnt_nor_swe_dyu_spa_swa_eng_est_xho_igb_hun_por_mlt_geo_pan_urd_krd_cze_tig_heb_hin_fin_swt_jav_ctl_mly_jpn_tml_kor_scr_bos_moo_prs_mao_lit_chh_ind_mnd_slo_tsw_ben_hau_lat_svk_ger_ita_qcu_guj_dut_grk_ven_sid_fre_amr_rom_tag_pol_bem_bul_ewe_bat_tha_aeg_knd_yor_cic_tur_glc_alb_aze_akn_vie_sod_bam_dgb_zul	-0.409972210056403	-0.971668149121812	0.333736109925875
347	amh_pol_fbf_mol_anl_gam_sod_rom_azi_aze_bam_sun_bem_nor_swe_bsq_fre_owc_ses_mnd_bul_ctl_swt_mcd_xho_lat_fin_ven_tsn_hun_spa_tig_geo_prs_guj_bos_slo_chh_aeg_scr_est_cic_mly_arw_bat_jpn_knd_kor_lit_cze_dgb_eng_tag_pan_sid_ind_cnt_ger_tsw_glc_hau_dut_urd_alb_grk_qcu_ukr_ita_krd_lda_mlt_ben_wly_svk_jav_por_akn_afr_swa_mao_tha_heb_tml_moo_yor_uzb_rus_hin_tur_ewe_vie_amr_igb_dyu_zul	-0.478320337775016	-1.13589453395387	0.25891944327269
348	anl_glc_dyu_krd_mlt_sod_amr_por_tur_uzb_dgb_jav_bam_ita_arw_bsq_pan_aeg_ses_mnd_prs_bul_swa_nor_bem_afr_fin_tsn_swt_hun_swe_heb_geo_guj_ben_rus_cze_tig_chh_mol_est_ven_sun_slo_mly_jpn_tml_kor_alb_lat_xho_rom_bat_ctl_hau_ind_cnt_ukr_igb_fre_gam_ger_hin_scr_eng_qcu_grk_spa_lit_cic_amh_dut_owc_svk_mao_urd_fbf_pol_akn_tag_tha_wly_knd_tsw_lda_azi_bos_mcd_aze_moo_vie_sid_ewe_zul_yor	-0.901108677569289	-2.18585728546366	0.0313369904596435
349	gam_lat_igb_ger_anl_aeg_owc_guj_uzb_tur_akn_sun_ven_ctl_dut_bsq_slo_wly_cic_cnt_fre_pan_ewe_ukr_swa_krd_hun_tsn_fbf_est_mcd_tig_geo_ben_afr_glc_bos_mlt_hau_svk_fin_xho_tag_swe_ind_jpn_knd_kor_cze_rus_ses_rom_jav_pol_sid_mly_mnd_urd_tsw_lit_sod_eng_alb_prs_spa_qcu_arw_por_mol_dgb_chh_bul_amh_scr_mao_grk_zul_ita_bam_bat_tha_heb_tml_moo_dyu_azi_nor_hin_aze_bem_vie_amr_lda_yor_swt	-0.494029998455908	-1.17407306232085	0.243363558215772
350	amh_guj_ven_swe_sid_chh_heb_svk_tur_azi_swa_jav_ses_spa_ita_bsq_por_anl_lda_cnt_mol_scr_cic_fre_tsn_ben_fin_bem_akn_est_dut_mlt_geo_ctl_cze_prs_krd_amr_tig_pol_hun_ewe_mly_grk_ind_jpn_tml_kor_mcd_urd_dgb_arw_bat_alb_hau_tag_mnd_slo_fbf_bul_wly_ukr_hin_ger_eng_qcu_lit_rom_pan_xho_owc_rus_gam_bos_sun_nor_yor_lat_swt_mao_tha_aeg_knd_dyu_zul_aze_afr_glc_uzb_igb_vie_sod_moo_tsw_bam	-0.672365810712398	-1.60955864960443	0.11088362501435
351	anl_bos_bem_fre_amh_mlt_heb_afr_tur_azi_lda_tag_cic_lat_mcd_bsq_mol_aeg_igb_cnt_nor_pan_ven_svk_moo_pol_hun_fbf_akn_est_glc_sid_geo_hin_ita_ctl_eng_hau_sod_lit_fin_yor_sun_prs_ind_jpn_tml_kor_swe_ukr_tsw_arw_mao_slo_wly_mly_mnd_spa_zul_ger_owc_guj_cze_por_bul_qcu_rus_alb_krd_ses_amr_ben_gam_grk_bat_dut_swa_rom_dyu_jav_tha_tig_knd_dgb_swt_uzb_urd_scr_aze_bam_vie_chh_tsn_ewe_xho	-1.15248183706576	-2.8366302489215	0.00559556039352679
352	heb_afr_dyu_arw_aeg_wly_tig_ita_uzb_tur_cic_sun_zul_fre_spa_bsq_urd_owc_xho_mnd_ctl_cze_bem_eng_bam_dut_fin_moo_swa_est_guj_sod_geo_lit_ukr_ben_bul_anl_gam_scr_hun_tsw_ind_krd_tag_jpn_knd_kor_svk_alb_ven_bos_mly_grk_chh_mao_cnt_lat_lda_hin_hau_slo_swe_mcd_nor_qcu_por_prs_ger_tsn_amh_pan_sid_glc_bat_pol_ses_rom_swt_jav_tha_amr_tml_ewe_akn_aze_rus_mol_azi_fbf_vie_mlt_dgb_igb_yor	-0.326071909370094	-0.773049772049437	0.441453325127128
353	anl_lat_xho_eng_heb_gam_aeg_slo_tur_aze_swt_tag_yor_afr_grk_bsq_arw_sid_ewe_mnd_rus_bul_akn_pol_bem_pan_hun_zul_cic_fin_urd_tig_geo_ita_alb_spa_guj_sod_amh_svk_est_dyu_mao_cze_jav_jpn_tml_kor_prs_por_ven_scr_mly_glc_amr_bat_cnt_hin_ses_ben_mlt_fre_swe_nor_mol_qcu_rom_ger_lit_tsn_owc_ukr_hau_krd_ind_mcd_dgb_ctl_moo_sun_tha_chh_knd_swa_tsw_azi_bos_dut_uzb_igb_vie_wly_lda_bam_fbf	-0.246173788199747	-0.581419152024281	0.562364571051118
354	aeg_lat_cic_krd_sid_amr_owc_cze_azi_uzb_igb_ind_swa_bos_glc_bsq_eng_amh_swt_mnd_nor_hin_ewe_alb_dgb_rus_fin_lda_fbf_hun_slo_tig_geo_swe_pol_ben_prs_heb_hau_scr_est_akn_jav_guj_tag_jpn_tml_kor_pan_afr_yor_mol_sun_svk_wly_bat_cnt_por_zul_spa_mlt_ita_mcd_grk_ukr_qcu_rom_bul_fre_xho_chh_lit_gam_ctl_mao_urd_dyu_arw_tsn_mly_tha_sod_knd_ses_ven_aze_dut_ger_tur_tsw_vie_anl_bam_moo_bem	-1.32641137298571	-3.30708431610169	0.00134105294385028
355	tig_lat_dyu_dut_aeg_amh_chh_ger_aze_tur_ses_mly_dgb_cze_ben_bsq_ita_hau_yor_mnd_slo_mol_moo_pol_tsn_ctl_hun_fbf_bem_fin_ukr_sid_geo_mcd_swe_guj_urd_mlt_amr_lit_est_akn_ind_bul_jav_jpn_knd_kor_arw_glc_zul_bos_sun_prs_sod_tag_cnt_svk_tsw_eng_wly_fre_spa_hin_rom_qcu_krd_pan_scr_ewe_heb_rus_owc_nor_mao_grk_ven_afr_igb_bat_tha_anl_tml_lda_cic_uzb_por_alb_azi_swa_vie_gam_bam_swt_xho	0.370644535946528	0.87274707145579	0.385048753179127
356	amh_cze_ven_urd_mlt_chh_sid_bul_uzb_aze_ewe_tag_bem_rom_bos_bsq_lit_tig_akn_cnt_pan_spa_cic_lat_fbf_krd_est_swt_bam_hun_fre_gam_geo_afr_arw_ukr_ita_hau_wly_ben_fin_swa_sun_eng_bat_jpn_knd_kor_svk_mcd_dgb_ctl_ind_slo_aeg_jav_mnd_scr_tsn_rus_anl_glc_alb_grk_nor_qcu_dut_prs_mol_xho_sod_hin_owc_por_mao_ger_zul_swe_moo_mly_tha_heb_tml_tsw_lda_azi_guj_pol_tur_dyu_vie_amr_igb_ses_yor	0.20690344167796	0.487679081018813	0.626924867209292
357	wly_pan_dyu_guj_owc_aeg_heb_alb_azi_tur_swa_tag_lda_slo_ctl_bsq_krd_tig_yor_cnt_ger_bul_ewe_pol_ven_glc_est_tsw_fbf_fin_fre_mlt_geo_grk_ben_rom_afr_gam_sid_ita_hun_tsn_sun_nor_bat_jpn_tml_kor_bos_swe_xho_lat_mao_mol_anl_jav_mnd_por_bam_rus_hau_hin_spa_cze_scr_qcu_urd_eng_arw_zul_amh_lit_sod_dut_mly_mcd_igb_ukr_cic_ind_tha_chh_knd_dgb_ses_uzb_svk_prs_aze_akn_vie_amr_bem_moo_swt	0.402718600984965	0.949154783360424	0.345001901409962
358	mlt_alb_ses_por_sid_heb_tig_ita_tur_uzb_tsn_bat_swt_svk_prs_bsq_slo_owc_yor_mnd_lit_hin_akn_dut_bem_cze_fin_cic_ewe_est_ctl_chh_geo_bos_fre_guj_eng_sod_amr_mol_hun_zul_mly_mcd_mao_jpn_knd_kor_glc_rom_igb_krd_jav_grk_amh_ind_cnt_urd_swa_scr_hau_pan_bul_ukr_swe_qcu_pol_arw_lat_dyu_wly_nor_anl_spa_sun_ger_ven_ben_tsw_tag_tha_gam_tml_bam_dgb_aze_rus_afr_azi_fbf_vie_aeg_moo_xho_lda	-0.209687574104007	-0.495123436236925	0.621680801260428
359	tig_urd_bem_bul_sod_anl_owc_por_tur_aze_akn_jav_bam_eng_dut_bsq_scr_amr_xho_cnt_hin_bos_zul_lat_tsn_pan_fin_ven_dyu_hun_ukr_gam_geo_prs_spa_krd_mcd_amh_heb_guj_est_swt_ind_arw_mly_jpn_knd_kor_ctl_nor_moo_lit_tag_rom_chh_mao_mnd_alb_fbf_ger_mlt_afr_svk_ben_fre_qcu_glc_ita_pol_ses_hau_rus_sid_cze_bat_swe_yor_slo_lda_sun_tha_aeg_tml_dgb_tsw_azi_mol_grk_uzb_cic_vie_wly_ewe_igb_swa	-0.655272494682291	-1.56435957593667	0.121129692608529
360	hau_ger_dgb_mcd_wly_tig_chh_slo_aze_tur_ses_tag_ewe_guj_ita_bsq_hin_amr_xho_mnd_bul_eng_tsn_urd_moo_cze_hun_bem_lda_est_mol_amh_geo_arw_grk_prs_scr_anl_mlt_lat_fin_igb_ind_rom_mly_jpn_knd_kor_pol_afr_swt_fre_mao_swe_gam_sun_cnt_alb_tsw_krd_sid_ukr_por_spa_ctl_qcu_ben_svk_dut_fbf_heb_pan_sod_bos_jav_nor_cic_lit_swa_bat_tha_owc_tml_ven_zul_azi_glc_rus_uzb_dyu_vie_aeg_bam_yor_akn	-0.117947661740064	-0.278458484097686	0.781278626296541
361	tig_mcd_swa_slo_chh_sid_owc_bul_uzb_tur_bem_sun_tsn_rus_dut_bsq_svk_heb_ewe_cnt_prs_cze_fbf_scr_tsw_guj_hun_bam_swt_est_ben_anl_geo_swe_bos_arw_pan_gam_hau_lit_fin_cic_mly_fre_mao_jpn_tml_kor_rom_mol_dgb_ctl_tag_eng_amh_jav_mnd_alb_dyu_hin_sod_afr_glc_ita_urd_qcu_lat_grk_ger_zul_amr_pol_mlt_ukr_bat_nor_ven_spa_lda_ind_tha_aeg_knd_yor_akn_azi_por_krd_aze_moo_vie_wly_xho_ses_igb	-0.305771605148639	-0.723880812168446	0.47095589344666
362	gam_swe_igb_glc_owc_aeg_sod_lit_tur_aze_dgb_mly_tsn_bul_lat_bsq_ger_mlt_xho_cnt_eng_fre_akn_rom_bam_afr_hun_swa_moo_fin_ita_amh_geo_por_krd_pol_scr_sid_tig_rus_est_bem_sun_dut_bat_jpn_knd_kor_svk_prs_swt_alb_tag_spa_heb_jav_mnd_ctl_zul_ukr_hau_mol_bos_slo_mcd_qcu_hin_urd_grk_ewe_chh_guj_wly_ben_ind_cze_tsw_arw_cic_mao_tha_anl_tml_lda_dyu_azi_pan_nor_uzb_ven_vie_amr_ses_yor_fbf	-0.440126392377038	-1.04583450180974	0.298348115187369
363	wly_spa_ewe_prs_chh_heb_amr_fre_aze_azi_yor_sun_xho_krd_scr_bsq_pan_owc_ses_cnt_ita_nor_igb_afr_bam_ben_hun_dgb_moo_est_lat_anl_geo_alb_rus_swe_mcd_sod_gam_mol_fin_dyu_mao_por_mly_jpn_tml_kor_ukr_hin_cic_ctl_jav_rom_mlt_ind_mnd_arw_bem_bul_aeg_cze_svk_lit_guj_qcu_dut_grk_eng_fbf_tig_pol_hau_glc_bat_slo_zul_urd_tsw_tag_tha_amh_knd_lda_akn_uzb_ger_bos_tur_swa_vie_sid_tsn_swt_ven	-0.203942395467216	-0.482392353866398	0.630660713866454
364	aeg_cze_lda_arw_mlt_hau_anl_afr_aze_azi_swa_bat_ven_svk_scr_bsq_por_wly_yor_cnt_slo_urd_xho_hin_tsw_mcd_fin_igb_bam_hun_pan_gam_geo_bul_bos_lat_lit_sod_chh_rus_est_dgb_jav_swe_mly_jpn_knd_kor_mol_eng_ses_ctl_mao_prs_owc_sun_mnd_spa_cic_ben_sid_fre_guj_ukr_rom_qcu_nor_glc_krd_dyu_amr_ita_tig_alb_tag_pol_fbf_dut_moo_ind_tha_amh_tml_ewe_bem_tur_grk_ger_uzb_akn_vie_heb_tsn_swt_zul	0.0315486200421507	0.0742679124938751	0.940956721360947
365	aeg_pan_fbf_mcd_gam_hau_sid_ger_uzb_azi_ses_mao_lda_slo_svk_bsq_dut_amr_swt_cnt_lat_nor_ewe_rom_tsn_rus_hun_moo_akn_est_ita_tig_geo_glc_ukr_mol_pol_chh_sod_hin_fin_swa_jav_lit_sun_jpn_tml_kor_spa_scr_tsw_guj_bat_alb_wly_ind_mnd_por_dgb_arw_anl_cze_fre_bos_prs_qcu_ben_krd_eng_igb_amh_afr_mlt_ctl_tag_swe_dyu_urd_ven_mly_tha_heb_knd_cic_zul_tur_grk_bul_aze_yor_vie_owc_xho_bam_bem	-0.515500240779584	-1.22490339520798	0.223705070290241
366	amh_pol_xho_svk_gam_hau_chh_por_tur_uzb_tsw_bat_igb_pan_alb_bsq_grk_sod_bem_mnd_nor_bos_dgb_lit_cic_prs_hun_fbf_lda_fin_rus_wly_geo_bul_arw_fre_ger_tig_heb_urd_est_tsn_tag_dut_jav_jpn_tml_kor_swe_cze_bam_rom_sun_ben_owc_mly_cnt_spa_swt_mol_amr_afr_ukr_ctl_slo_qcu_hin_scr_guj_yor_anl_ita_aeg_krd_mao_mcd_moo_glc_ses_ind_tha_mlt_knd_dyu_swa_aze_lat_eng_azi_ewe_vie_sid_ven_zul_akn	0.4398499532526	1.03712817405013	0.302365253304521
367	aeg_ben_moo_ger_anl_hau_amr_ita_azi_aze_akn_mao_fbf_mol_mcd_bsq_pol_heb_zul_cnt_dut_afr_tsn_hin_yor_eng_fin_tsw_igb_est_alb_sod_geo_scr_swe_svk_guj_owc_tig_pan_hun_dyu_bat_arw_ind_jpn_knd_kor_slo_rus_swt_ukr_jav_por_mlt_sun_mnd_rom_ses_lat_sid_krd_spa_nor_ctl_qcu_prs_bul_lit_swa_amh_grk_chh_urd_tag_bos_cic_glc_bam_mly_tha_wly_tml_lda_xho_uzb_cze_fre_tur_dgb_vie_gam_bem_ven_ewe	-0.482991992794705	-1.14785326391935	0.253973278446393
368	wly_bul_dgb_por_aeg_tig_sod_mcd_aze_azi_zul_mao_tsw_alb_afr_bsq_ger_amh_bam_cnt_grk_fre_ewe_scr_fbf_lat_hun_tsn_ses_est_spa_mlt_geo_pol_cze_slo_urd_sid_gam_krd_fin_yor_ind_glc_sun_jpn_tml_kor_mol_pan_xho_lit_tag_ben_hau_jav_mnd_prs_lda_eng_owc_bos_ita_svk_rus_qcu_ukr_rom_arw_swa_amr_guj_chh_swe_bat_dut_moo_hin_bem_mly_tha_heb_knd_akn_ven_uzb_nor_ctl_tur_cic_vie_anl_dyu_swt_igb	-0.0455316728805324	-0.107296116610015	0.914785195067567
369	anl_dut_ven_mcd_hau_amr_heb_glc_uzb_azi_akn_sun_ses_bul_krd_bsq_rom_sod_zul_cnt_grk_fre_bem_swe_fbf_bos_est_xho_dgb_fin_ben_tig_geo_lat_pol_ctl_cze_aeg_mlt_svk_hun_igb_mly_afr_ind_jpn_knd_kor_por_eng_ewe_spa_jav_scr_amh_mao_mnd_slo_tsn_ukr_gam_lit_arw_urd_ger_qcu_hin_alb_guj_cic_chh_prs_wly_ita_tag_pan_yor_mol_swa_bat_tha_sid_tml_bam_moo_aze_rus_nor_tur_swt_vie_owc_lda_dyu_tsw	-0.678652939303222	-1.6223036155747	0.108123712621573
370	owc_lit_swt_hin_chh_hau_gam_alb_aze_azi_tsw_sun_igb_ger_glc_bsq_afr_heb_zul_mnd_lat_swe_fbf_ita_swa_svk_fin_xho_ven_est_rom_wly_geo_ctl_cze_ukr_bul_tig_sid_pan_hun_bem_bat_por_mao_jpn_knd_kor_slo_scr_ses_mol_tag_urd_aeg_ind_cnt_eng_ewe_dut_mlt_mcd_ben_krd_prs_qcu_grk_fre_pol_moo_anl_arw_sod_bos_jav_rus_dgb_nor_bam_mly_tha_amh_tml_lda_cic_tur_spa_guj_uzb_akn_vie_amr_tsn_dyu_yor	-0.0915165992068541	-0.215815356282268	0.829604311470707
371	chh_ger_cic_mol_mlt_aeg_hau_lat_azi_aze_igb_bat_swa_spa_nor_bsq_rom_heb_swt_cnt_urd_ben_ses_swe_tsw_bul_fin_fbf_dgb_est_ctl_sid_geo_arw_pan_scr_ita_tig_sod_guj_hun_dyu_mly_slo_sun_jpn_knd_kor_afr_dut_tsn_fre_jav_prs_amr_mao_mnd_grk_zul_mcd_gam_rus_svk_hin_ukr_qcu_cze_lit_por_moo_wly_pol_anl_eng_tag_glc_xho_bos_lda_ind_tha_amh_tml_bam_akn_tur_krd_alb_uzb_bem_vie_owc_ven_ewe_yor	0.154740051218948	0.363633766130588	0.716956835635023
372	chh_bos_ewe_urd_sod_hau_owc_mcd_uzb_tur_xho_mao_swt_ukr_pol_bsq_rus_anl_swa_cnt_ger_por_dyu_lit_moo_ben_hun_ven_ses_est_scr_sid_geo_ita_spa_eng_rom_amr_gam_nor_fin_fbf_jav_dut_bat_jpn_knd_kor_cze_krd_lda_grk_ind_arw_wly_sun_mnd_prs_yor_lat_mlt_bul_pan_mol_svk_qcu_guj_alb_fre_tsw_tig_glc_aeg_hin_mly_ctl_akn_slo_tsn_tag_tha_amh_tml_bam_cic_aze_afr_swe_azi_bem_vie_heb_zul_dgb_igb	-0.30851414460871	-0.729916928067608	0.4672755556636
373	owc_dut_cic_ger_aeg_heb_sid_prs_tur_uzb_ven_tag_lda_rus_grk_bsq_slo_tig_yor_cnt_guj_lat_ewe_hin_tsn_mol_hun_zul_fbf_est_svk_gam_geo_mcd_bul_glc_pol_amh_chh_ben_fin_bem_mly_ukr_ind_jpn_tml_kor_urd_krd_bam_alb_mao_nor_amr_bat_mnd_ita_tsw_rom_wly_ctl_bos_scr_lit_qcu_swe_eng_fre_igb_mlt_pan_hau_por_sun_arw_swt_afr_ses_jav_tha_sod_knd_swa_dgb_aze_cze_spa_azi_dyu_vie_anl_xho_moo_akn	0.292867389073941	0.689147423433143	0.492446311028142
374	owc_mcd_xho_slo_amh_sod_tig_afr_aze_uzb_swa_jav_cic_ben_lat_bsq_rus_aeg_bam_mnd_urd_krd_yor_swe_tsw_scr_est_lda_ewe_fin_fre_anl_geo_rom_lit_arw_svk_amr_chh_mol_hun_igb_ind_glc_mao_jpn_tml_kor_ukr_alb_ven_ger_tag_pan_mlt_sun_cnt_hin_tsn_guj_gam_ctl_spa_bul_nor_qcu_dut_prs_pol_akn_sid_por_wly_ita_mly_grk_ses_bos_dyu_bat_tha_hau_knd_moo_dgb_azi_eng_cze_tur_fbf_vie_heb_bem_zul_swt	-0.532844644768295	-1.27111807117415	0.206856786220077
375	hau_guj_tsn_pan_owc_amh_amr_spa_tur_aze_yor_bat_swt_mcd_lat_bsq_nor_sod_ses_mnd_eng_krd_fbf_ben_dgb_ger_fin_moo_lda_hun_alb_anl_geo_pol_ita_swe_slo_wly_aeg_ctl_est_swa_sun_urd_mao_jpn_tml_kor_hin_lit_xho_fre_mly_svk_tig_jav_cnt_dut_dyu_scr_chh_afr_bos_mol_glc_qcu_grk_rus_cze_bem_mlt_bul_heb_arw_tag_ukr_tsw_prs_akn_ind_tha_gam_knd_ven_bam_azi_rom_por_uzb_ewe_vie_sid_zul_cic_igb	-0.403163274945184	-0.958890970540235	0.340099952319713
376	gam_bul_tsw_bos_mlt_amh_aeg_svk_aze_tur_dyu_jav_swa_mol_ctl_bsq_hin_heb_lda_mnd_spa_rus_akn_afr_yor_ukr_est_swt_tsn_hun_fre_chh_geo_grk_ben_por_eng_tig_anl_lat_fin_ven_bat_arw_tag_jpn_tml_kor_scr_cze_dgb_glc_mly_pol_sod_sun_cnt_mcd_fbf_krd_wly_slo_pan_rom_guj_qcu_swe_dut_prs_ewe_hau_lit_sid_urd_mao_nor_bam_ger_igb_ind_tha_amr_knd_moo_ses_azi_ita_alb_uzb_cic_vie_owc_zul_bem_xho	-0.660631937522141	-1.57837475587395	0.117875060709192
377	hau_fre_swa_prs_sid_owc_sod_ita_tur_azi_yor_mly_ewe_hin_lit_bsq_rom_amr_bam_cnt_swe_por_igb_svk_dyu_ger_fin_swt_dgb_est_ben_amh_geo_eng_pol_ctl_urd_mlt_anl_cze_hun_cic_tag_mcd_jav_jpn_tml_kor_mol_afr_xho_rus_bat_nor_aeg_sun_mnd_arw_ven_guj_heb_bos_grk_ukr_glc_qcu_bul_spa_alb_tsn_gam_slo_tig_dut_mao_scr_lda_pan_moo_ind_tha_chh_knd_zul_fbf_uzb_krd_lat_aze_bem_vie_wly_akn_tsw_ses	0.133174093878667	0.313268022181391	0.754778533486572
378	mlt_swe_akn_ukr_sid_sod_wly_slo_aze_uzb_cic_ind_ses_pol_fre_bsq_ctl_owc_ewe_mnd_eng_ita_zul_rus_tsw_por_hun_fbf_ven_est_svk_tig_geo_lat_mol_bos_ger_hau_heb_pan_fin_yor_jav_alb_sun_jpn_tml_kor_spa_nor_bem_prs_tag_guj_gam_mly_cnt_bul_dgb_arw_amr_afr_mcd_urd_krd_qcu_rom_glc_grk_moo_aeg_lit_chh_dut_bat_hin_igb_scr_xho_mao_tha_anl_knd_swa_lda_tur_ben_cze_azi_tsn_vie_amh_bam_swt_dyu	0.101368998433928	0.238932637974779	0.811683556494112
379	sid_bul_fbf_eng_mlt_amr_owc_ben_azi_tur_swt_ind_ses_scr_slo_bsq_nor_gam_ven_cnt_pan_swe_moo_spa_lda_lit_est_yor_swa_hun_grk_hau_geo_rus_arw_krd_fre_chh_anl_ita_fin_bem_mao_glc_sun_jpn_knd_kor_alb_mcd_xho_hin_bat_por_sod_jav_mnd_lat_dgb_ukr_tig_bos_cze_ctl_afr_qcu_svk_guj_rom_akn_wly_prs_aeg_mol_mly_dut_tsn_ger_ewe_tag_tha_amh_tml_igb_zul_uzb_urd_pol_aze_bam_vie_heb_cic_tsw_dyu	-0.190115471611407	-0.448709434728447	0.65468505956223
380	mlt_rus_lda_hin_tig_gam_sid_alb_aze_tur_dgb_tag_zul_bos_nor_bsq_urd_wly_bem_mnd_afr_ukr_yor_glc_moo_prs_est_xho_fbf_hun_cze_hau_geo_dut_mol_ctl_eng_owc_chh_slo_fin_cic_sun_ben_mao_jpn_knd_kor_bul_rom_igb_pol_jav_fre_anl_bat_cnt_ita_akn_guj_sod_por_lat_grk_swe_qcu_ger_scr_svk_ewe_amh_mcd_heb_krd_ind_arw_dyu_lit_tsn_mly_tha_aeg_tml_swa_bam_azi_pan_spa_uzb_ses_vie_amr_tsw_ven_swt	-0.186974905349604	-0.441998115991136	0.659516694388857
381	hau_rom_tsw_nor_amr_chh_owc_fre_azi_tur_dgb_jav_dyu_ctl_afr_bsq_alb_sid_tsn_mnd_cze_slo_akn_krd_ewe_pol_fin_bem_fbf_hun_mcd_wly_geo_lit_scr_ukr_ita_amh_aeg_swe_est_yor_ind_ben_sun_jpn_knd_kor_guj_eng_cic_dut_bat_svk_anl_tag_cnt_pan_ven_mol_heb_grk_spa_prs_bos_qcu_rus_ger_glc_igb_gam_bul_sod_arw_mao_hin_swa_por_xho_mly_tha_tig_tml_bam_moo_aze_lat_urd_uzb_zul_vie_mlt_ses_lda_swt	-0.20542729196533	-0.485304878884377	0.628601393649574
382	hau_rus_swt_hin_aeg_anl_gam_svk_uzb_azi_xho_jav_bem_mcd_guj_bsq_glc_amr_ewe_mnd_pol_mol_zul_alb_swa_pan_est_moo_fbf_hun_prs_wly_geo_spa_ger_nor_arw_owc_sid_krd_fin_lda_mly_rom_tag_jpn_tml_kor_swe_dut_igb_scr_bat_ben_sod_ind_cnt_grk_tsn_fre_amh_slo_por_bul_ita_qcu_ctl_ukr_eng_bam_mlt_lat_chh_bos_mao_afr_dgb_urd_ses_sun_tha_heb_knd_cic_ven_aze_lit_cze_tur_dyu_vie_tig_tsw_yor_akn	-0.222265418615457	-0.524147244802222	0.601423129826201
383	amh_prs_ses_bos_hau_wly_mlt_cze_aze_azi_dgb_ind_tsn_alb_scr_bsq_ben_chh_igb_mnd_lit_slo_swa_pan_moo_bul_hun_zul_fbf_fin_krd_aeg_geo_rom_guj_svk_arw_owc_heb_rus_est_tsw_mao_afr_jav_jpn_tml_kor_ger_swe_cic_pol_bat_hin_gam_sun_cnt_ctl_bem_ita_amr_spa_por_lat_nor_qcu_grk_mol_mcd_ven_sod_eng_tig_dut_tag_glc_ewe_ukr_lda_mly_tha_sid_knd_yor_swt_uzb_fre_urd_tur_xho_vie_anl_dyu_akn_bam	-0.562555547895846	-1.34108039521927	0.183160522529232
384	hau_svk_bam_pol_owc_sid_tig_bul_tur_uzb_lda_ind_dyu_nor_rus_bsq_eng_amr_ewe_mnd_ctl_cze_dgb_dut_bem_ben_hun_swt_tsw_fin_bos_anl_geo_ger_urd_slo_lit_aeg_mlt_hin_est_ven_bat_scr_mao_jpn_tml_kor_mcd_mol_tsn_ukr_mly_krd_heb_tag_cnt_glc_yor_por_amh_arw_prs_rom_grk_qcu_fre_spa_ita_ses_sod_pan_gam_swe_sun_afr_zul_alb_swa_jav_tha_wly_knd_moo_igb_azi_guj_lat_aze_fbf_vie_chh_cic_xho_akn	-0.891094456157828	-2.15996721095426	0.0333465512418471
385	wly_mol_dgb_scr_chh_heb_sod_rus_tur_azi_igb_bat_dyu_svk_lit_bsq_eng_amh_swt_mnd_fre_guj_yor_pol_fbf_cze_est_ses_lda_fin_swe_gam_geo_bul_krd_mcd_alb_mlt_sid_hin_hun_bam_mly_afr_sun_jpn_knd_kor_prs_grk_xho_ita_ind_slo_hau_tag_cnt_nor_akn_lat_owc_pan_urd_ger_ctl_qcu_por_rom_bos_zul_tig_ukr_aeg_dut_jav_spa_bem_glc_ewe_mao_tha_amr_tml_moo_ven_aze_arw_ben_uzb_tsw_vie_anl_cic_swa_tsn	-0.188117548189526	-0.443932203132996	0.65812280729064
386	chh_por_yor_eng_mlt_wly_amh_grk_tur_uzb_xho_mly_tsn_bul_prs_bsq_svk_hau_tsw_mnd_mcd_guj_ewe_bos_akn_ben_est_ven_moo_fin_ctl_gam_geo_lat_rom_pan_mol_aeg_heb_scr_hun_swt_tag_fre_sun_jpn_knd_kor_pol_urd_cic_hin_mao_ukr_amr_jav_cnt_nor_swa_ger_sid_cze_glc_arw_alb_qcu_slo_lit_krd_dgb_tig_dut_owc_afr_ind_spa_dyu_swe_ses_bat_tha_anl_tml_bam_bem_azi_rus_ita_aze_lda_vie_sod_zul_igb_fbf	-0.285561643148209	-0.675692369910709	0.500912719839389
387	tig_eng_dyu_arw_owc_hau_gam_rus_tur_azi_fbf_jav_zul_swe_mcd_bsq_afr_amh_ses_mnd_cze_prs_dgb_fre_cic_ger_hun_lda_bem_est_guj_chh_geo_ctl_alb_urd_ukr_anl_heb_dut_fin_xho_tag_spa_sun_jpn_tml_kor_bul_mol_ewe_ben_mao_slo_sid_mly_cnt_pan_swt_scr_amr_pol_nor_bos_lit_qcu_lat_hin_grk_akn_aeg_glc_wly_krd_bat_ita_bam_por_tsw_ind_tha_mlt_knd_igb_moo_uzb_rom_svk_aze_tsn_vie_sod_swa_yor_ven	-0.409286563126143	-0.973777297419927	0.332693174664946
388	mlt_guj_moo_svk_chh_amh_anl_scr_uzb_aze_bem_bat_ewe_ctl_slo_bsq_rom_amr_akn_mnd_hin_rus_xho_ben_bam_ukr_hun_zul_swt_est_alb_wly_geo_ita_lat_bul_arw_gam_sid_fre_fin_dgb_sun_ger_jav_jpn_tml_kor_nor_eng_ven_mol_tag_pan_heb_mly_cnt_spa_tsn_pol_hau_glc_dut_lit_cze_qcu_mcd_grk_bos_dyu_owc_afr_sod_swe_ind_urd_lda_krd_swa_mao_tha_aeg_knd_fbf_cic_tur_por_prs_azi_tsw_vie_tig_yor_ses_igb	-0.553980840867012	-1.31875435463529	0.190489491277067
389	mlt_bul_igb_glc_hau_gam_heb_mcd_aze_uzb_dgb_ind_akn_nor_cze_bsq_mol_amh_cic_cnt_ger_guj_tsn_ben_fbf_urd_fin_ewe_yor_est_slo_sod_geo_fre_rom_dut_prs_owc_wly_hin_hun_swa_bat_svk_mao_jpn_tml_kor_krd_pol_bam_spa_mly_grk_anl_jav_mnd_lat_ses_eng_tig_scr_ita_lit_arw_qcu_ctl_afr_swe_lda_amr_pan_chh_alb_tag_rus_xho_ukr_swt_sun_tha_aeg_knd_dyu_zul_tur_bos_por_azi_tsw_vie_sid_moo_bem_ven	-0.0631734539327747	-0.148794279258012	0.882038134910686
390	mlt_afr_cic_ita_amr_hau_chh_grk_azi_uzb_ven_sun_swa_pol_rus_bsq_mol_heb_akn_cnt_swe_fre_bem_eng_lda_urd_fin_yor_xho_hun_cze_sid_geo_alb_krd_spa_prs_gam_anl_hin_est_fbf_ind_glc_mly_jpn_knd_kor_ctl_svk_zul_bul_mao_slo_amh_jav_mnd_bos_bam_por_tig_arw_ger_ukr_lit_qcu_lat_scr_guj_ewe_wly_mcd_aeg_nor_tag_pan_swt_dut_tsw_bat_tha_sod_tml_tsn_dgb_aze_ben_rom_tur_igb_vie_owc_moo_dyu_ses	-0.30430382633206	-0.719375494068371	0.473713434583664
391	sid_krd_cic_mcd_chh_mlt_hau_mol_tur_aze_akn_sun_lda_guj_nor_bsq_lat_amh_ses_mnd_por_pan_zul_rus_dyu_ukr_hun_swt_ewe_fin_fre_gam_geo_prs_ita_slo_hin_anl_aeg_glc_est_igb_jav_spa_tag_jpn_knd_kor_lit_pol_bam_ctl_mao_dut_heb_bat_cnt_ben_tsn_urd_amr_afr_svk_ger_scr_qcu_arw_grk_bul_ven_wly_swe_owc_cze_ind_rom_xho_bos_moo_mly_tha_tig_tml_fbf_yor_uzb_alb_eng_azi_swa_vie_sod_bem_tsw_dgb	-0.383222097224728	-0.908488953262454	0.365968217390136
392	wly_slo_zul_ita_tig_hau_heb_afr_tur_azi_bem_mly_xho_dut_por_bsq_svk_sid_akn_cnt_ben_grk_tsw_prs_lda_rom_fin_swt_yor_hun_ctl_anl_geo_eng_ukr_fre_pol_owc_mlt_guj_est_moo_jav_hin_sun_jpn_tml_kor_bos_alb_fbf_spa_bat_pan_amh_ind_mnd_glc_cic_krd_sod_rus_mol_urd_cze_qcu_arw_lit_nor_dgb_aeg_ger_gam_swe_mao_mcd_bam_bul_swa_tag_tha_amr_knd_tsn_ses_aze_scr_lat_uzb_dyu_vie_chh_ven_igb_ewe	-0.620338909032443	-1.4828234514631	0.141502237450505
393	mlt_urd_yor_alb_aeg_amh_tig_ukr_aze_tur_dyu_ind_akn_rom_nor_bsq_rus_amr_bem_cnt_lat_por_swt_glc_bam_krd_fin_dgb_xho_hun_svk_anl_geo_prs_grk_cze_arw_sid_wly_afr_est_moo_mao_slo_sun_jpn_tml_kor_ben_pol_lda_hin_jav_ctl_owc_mly_mnd_ger_tsw_scr_hau_ita_pan_spa_bul_qcu_swe_mol_mcd_fbf_sod_fre_heb_eng_bat_guj_swa_bos_tsn_tag_tha_chh_knd_ses_ewe_uzb_dut_lit_azi_cic_vie_gam_zul_ven_igb	-0.243381706665201	-0.574449389306683	0.567050681988727
394	chh_svk_zul_pol_amr_gam_owc_bul_azi_uzb_ewe_tag_bem_ger_ctl_bsq_krd_tig_dyu_mnd_nor_alb_lda_lat_swa_cze_fin_dgb_ses_hun_glc_mlt_geo_urd_afr_fre_scr_wly_sod_prs_est_cic_ind_eng_mao_jpn_knd_kor_ukr_spa_xho_arw_sun_ben_heb_jav_cnt_dut_tsw_rom_sid_lit_bos_hin_por_qcu_swe_mcd_mol_yor_anl_grk_hau_slo_bat_guj_moo_rus_swt_mly_tha_amh_tml_tsn_akn_tur_pan_ita_aze_ven_vie_aeg_fbf_igb_bam	0.485367878124714	1.14782936136052	0.253983097504311
395	heb_alb_tsn_scr_chh_sod_aeg_grk_azi_uzb_dyu_jav_dgb_lit_mcd_bsq_pol_owc_moo_mnd_bos_fre_bem_urd_swt_por_est_igb_tsw_fin_ctl_sid_geo_mol_ben_rom_hin_tig_amr_pan_hun_ven_tag_slo_mly_jpn_knd_kor_lat_guj_swa_prs_bat_krd_hau_ind_cnt_nor_akn_svk_amh_glc_ita_rus_cze_qcu_afr_ger_dut_ses_anl_bul_mlt_ukr_mao_eng_ewe_spa_cic_sun_tha_wly_tml_fbf_yor_tur_swe_arw_aze_bam_vie_gam_lda_xho_zul	0.371504303222552	0.874586740940669	0.384051818302028
396	wly_rus_bam_por_tig_amr_amh_bos_uzb_aze_cic_tag_swt_rom_fre_bsq_spa_sid_lda_cnt_dut_krd_zul_ben_dgb_slo_fin_dyu_ven_hun_arw_aeg_geo_mcd_grk_scr_ukr_sod_mlt_svk_est_igb_mly_ctl_bat_jpn_knd_kor_pan_nor_tsw_eng_ind_ger_gam_mao_mnd_mol_swa_lit_hau_afr_alb_urd_glc_qcu_guj_pol_lat_xho_chh_swe_anl_hin_sun_prs_akn_ita_fbf_jav_tha_heb_tml_bem_tsn_azi_cze_bul_tur_ewe_vie_owc_yor_moo_ses	-0.656325554733605	-1.57145251869583	0.119473735827193
397	amr_glc_ewe_svk_chh_sod_amh_arw_azi_tur_akn_bat_igb_dut_afr_bsq_rus_gam_yor_cnt_hin_por_dyu_ctl_swt_fre_hun_cic_swa_fin_ger_owc_geo_spa_prs_lit_ukr_heb_aeg_urd_est_tsn_tag_mol_sun_jpn_tml_kor_scr_cze_bam_pan_jav_rom_anl_mao_mnd_lat_ses_slo_sid_bos_ita_mcd_pol_qcu_ben_nor_eng_zul_mlt_alb_hau_grk_ind_swe_xho_krd_bem_mly_tha_tig_knd_lda_tsw_uzb_bul_guj_aze_moo_vie_wly_fbf_dgb_ven	-0.513157610999269	-1.22349120307179	0.224235172561817
398	wly_ukr_bam_cze_amh_tig_owc_hin_uzb_aze_tsw_ind_zul_urd_ben_bsq_glc_sod_dgb_mnd_pan_pol_dyu_rus_ewe_mol_fin_ven_swt_hun_grk_anl_geo_mcd_spa_lat_scr_chh_hau_rom_est_xho_mly_eng_tag_jpn_knd_kor_por_ger_moo_bos_sun_lit_amr_bat_cnt_alb_igb_slo_gam_nor_prs_ctl_afr_qcu_fre_bul_swe_swa_sid_svk_mlt_dut_mao_guj_ses_arw_lda_jav_tha_aeg_tml_tsn_bem_tur_ita_krd_azi_akn_vie_heb_cic_yor_fbf	-0.375090548812109	-0.888280682733931	0.376681479114027
399	gam_svk_tsn_mcd_heb_hau_owc_swe_azi_uzb_cic_bat_dgb_ita_grk_bsq_rom_aeg_zul_mnd_hin_spa_swa_afr_ven_eng_fin_lda_swt_hun_lit_tig_geo_fre_krd_rus_ctl_amh_wly_glc_est_xho_ind_por_jav_jpn_knd_kor_prs_guj_akn_bos_mao_nor_sid_tag_cnt_pol_moo_ben_anl_bul_pan_ger_cze_qcu_scr_dut_lat_igb_sod_arw_mlt_urd_sun_slo_yor_mol_ses_mly_tha_chh_tml_ewe_tsw_aze_ukr_alb_tur_dyu_vie_amr_fbf_bem_bam	-0.147537532677251	-0.348384375010232	0.728338942701804
400	mlt_urd_bam_arw_chh_hau_tig_rus_uzb_tur_xho_bat_fbf_afr_ukr_bsq_scr_anl_lda_cnt_krd_bos_swa_fre_dyu_slo_fin_ewe_ses_hun_guj_amr_geo_pan_alb_ita_eng_sod_gam_cze_est_swt_jav_ctl_ind_jpn_knd_kor_swe_ben_zul_rom_sun_ger_sid_mly_mnd_spa_akn_hin_wly_mol_svk_lat_mcd_qcu_pol_nor_dut_ven_heb_grk_amh_bul_tag_prs_moo_glc_igb_mao_tha_owc_tml_cic_dgb_aze_lit_por_azi_tsw_vie_aeg_bem_yor_tsn	-0.796939588420687	-1.91998286178588	0.0579247345010101
401	anl_scr_dyu_grk_wly_chh_sod_krd_uzb_aze_tsn_ind_swt_glc_hin_bsq_mol_amh_xho_cnt_bul_ita_igb_lit_bam_spa_hun_zul_bem_fin_rus_sid_geo_alb_prs_fre_dut_mlt_owc_afr_est_dgb_bat_guj_sun_jpn_knd_kor_ben_pol_lda_svk_jav_slo_hau_tag_mnd_arw_ven_cze_heb_eng_ukr_por_rom_qcu_ctl_swe_pan_ses_gam_nor_amr_bos_mao_mcd_ewe_lat_moo_mly_tha_aeg_tml_tsw_akn_azi_urd_ger_tur_swa_vie_tig_yor_cic_fbf	-0.53570796407584	-1.27470534887139	0.205589214995063
402	chh_ctl_igb_glc_hau_mlt_sod_rus_uzb_azi_dyu_tag_xho_krd_ita_bsq_prs_tig_swt_mnd_hin_svk_swa_cze_moo_arw_fin_ewe_lda_hun_scr_amr_geo_swe_mcd_bul_urd_heb_owc_afr_est_bam_jav_ger_ind_jpn_knd_kor_pol_mol_ven_rom_sun_spa_aeg_mly_cnt_alb_tsn_por_amh_ben_slo_fre_eng_qcu_pan_grk_lat_fbf_wly_guj_anl_lit_mao_ukr_ses_bos_cic_bat_tha_gam_tml_dgb_bem_aze_nor_dut_tur_zul_vie_sid_tsw_yor_akn	-0.0320489565744211	-0.0755330250210869	0.939952867537678
403	anl_urd_bam_hin_wly_heb_sid_pol_tur_aze_yor_jav_tsw_prs_fre_bsq_mol_chh_xho_cnt_arw_por_ewe_afr_dgb_ita_est_fbf_igb_hun_mcd_tig_geo_ben_pan_svk_lat_mlt_aeg_eng_fin_lda_mly_grk_ind_jpn_tml_kor_bul_ger_tsn_dut_sun_alb_hau_mao_mnd_glc_ses_guj_amr_slo_ctl_rus_swe_qcu_bos_scr_nor_akn_sod_ukr_gam_lit_tag_rom_ven_cze_swt_bat_tha_owc_knd_zul_moo_uzb_spa_krd_azi_dyu_vie_amh_swa_bem_cic	-0.589889387189125	-1.40828854709713	0.162379918763483
404	tig_pol_zul_svk_hau_aeg_sod_rus_uzb_tur_swa_sun_dgb_lat_cze_bsq_ctl_wly_ses_cnt_pan_guj_fbf_slo_dyu_grk_fin_swt_xho_est_urd_mlt_geo_afr_lit_mol_glc_gam_heb_ger_hun_ven_ind_fre_mao_jpn_knd_kor_alb_krd_akn_dut_mly_ben_owc_bat_mnd_hin_bem_swe_chh_mcd_spa_prs_bul_qcu_bos_scr_arw_bam_sid_nor_anl_eng_tag_ita_cic_por_yor_jav_tha_amr_tml_igb_lda_aze_ukr_rom_azi_ewe_vie_amh_tsn_tsw_moo	-0.482857719133976	-1.14706336425378	0.25429790766866
405	amr_ger_dgb_eng_sod_owc_sid_ita_aze_tur_bam_jav_dyu_svk_scr_bsq_lat_tig_igb_cnt_nor_bos_lda_glc_moo_rom_hun_cic_akn_est_bul_amh_geo_pan_alb_krd_slo_mlt_wly_ben_fin_tsn_ind_mcd_mly_jpn_tml_kor_dut_swe_swa_fre_sun_spa_aeg_mao_mnd_mol_fbf_pol_chh_arw_lit_urd_prs_qcu_rus_ctl_cze_zul_hau_grk_anl_hin_tag_por_tsw_ukr_xho_bat_tha_heb_knd_ewe_bem_azi_afr_guj_uzb_swt_vie_gam_yor_ses_ven	0.549454266623669	1.29630161966678	0.198079156787769
406	anl_arw_fbf_pan_amr_mlt_sid_por_tur_uzb_dyu_bat_ven_prs_nor_bsq_bos_heb_tsn_mnd_cze_mol_swt_ctl_dgb_hin_fin_igb_yor_hun_eng_amh_geo_rus_rom_ukr_mcd_gam_wly_swe_est_cic_jav_guj_ind_jpn_knd_kor_urd_bul_moo_pol_sun_afr_chh_tag_cnt_lat_ses_alb_sod_slo_dut_ita_spa_qcu_svk_grk_ger_lda_hau_fre_owc_ben_mao_scr_tsw_lit_bam_mly_tha_aeg_tml_ewe_zul_azi_glc_krd_aze_swa_vie_tig_bem_xho_akn	-0.795016830170631	-1.90997623853272	0.0592179030234312
407	anl_spa_dgb_slo_tig_owc_chh_ctl_aze_azi_ewe_sun_xho_grk_nor_bsq_pol_hau_bem_cnt_swe_hin_cic_cze_zul_bos_est_dyu_yor_fin_ger_sid_geo_lit_por_svk_ben_aeg_mlt_dut_hun_moo_jav_guj_bat_jpn_tml_kor_rom_eng_tsn_arw_mao_prs_gam_mly_mnd_scr_lda_alb_wly_bul_mcd_urd_afr_qcu_ukr_lat_glc_tsw_sod_rus_amr_fre_ind_pan_bam_krd_swt_tag_tha_amh_knd_ven_igb_tur_mol_ita_uzb_fbf_vie_heb_akn_ses_swa	-0.494040299442691	-1.17599982650071	0.242596572325804
408	mlt_dut_dyu_nor_sod_gam_sid_eng_aze_tur_cic_mly_ewe_rus_swe_bsq_pan_hau_akn_mnd_krd_lat_tsw_ukr_bem_glc_fin_ses_ven_est_ita_owc_geo_por_rom_ctl_slo_aeg_anl_mcd_hun_zul_bat_scr_jav_jpn_knd_kor_arw_grk_igb_alb_sun_mol_amr_ind_cnt_urd_swa_guj_amh_spa_pol_afr_bos_qcu_hin_ben_cze_moo_heb_prs_wly_svk_mao_ger_xho_fre_dgb_tag_tha_tig_tml_fbf_yor_azi_bul_lit_uzb_swt_vie_chh_lda_tsn_bam	-0.422510864474683	-1.00308797739438	0.31842123013692
409	anl_svk_lda_ger_sod_tig_hau_slo_azi_uzb_akn_mly_swt_nor_arw_bsq_pan_gam_ewe_mnd_cze_afr_cic_rom_dyu_urd_fin_xho_fbf_est_por_mlt_geo_fre_prs_lit_bos_wly_aeg_mol_hun_bem_sun_rus_jav_jpn_knd_kor_eng_swe_ven_glc_tag_lat_amh_mao_cnt_alb_bam_grk_owc_ctl_krd_mcd_spa_qcu_pol_ben_dut_tsw_sid_scr_amr_bul_ind_ukr_yor_ita_moo_bat_tha_heb_tml_ses_swa_aze_hin_guj_tur_igb_vie_chh_zul_tsn_dgb	-0.57593974920406	-1.37647848182776	0.171978612644101
410	anl_spa_swa_guj_aeg_heb_chh_cze_aze_uzb_swt_jav_ewe_bos_alb_bsq_lat_sod_yor_mnd_ukr_glc_tsn_urd_fbf_lit_hun_igb_dgb_est_mcd_tig_geo_slo_svk_swe_dut_amh_wly_ben_fin_lda_tag_fre_sun_jpn_knd_kor_pan_mol_bem_por_mly_rus_hau_bat_cnt_krd_xho_ita_mlt_ger_afr_hin_scr_qcu_eng_arw_prs_bam_owc_nor_sid_pol_ind_rom_cic_grk_zul_mao_tha_amr_tml_akn_tsw_tur_bul_ctl_azi_dyu_vie_gam_moo_ven_ses	0.0378527211859633	0.0890263653913073	0.929252394773241
411	mlt_nor_zul_lit_heb_hau_aeg_ger_azi_tur_fbf_bat_ses_pol_slo_bsq_scr_owc_cic_mnd_mol_por_ven_arw_bem_lat_est_swa_yor_hun_dut_amr_geo_ukr_guj_fre_eng_gam_anl_swe_fin_tsw_mao_spa_mly_jpn_tml_kor_krd_afr_ewe_alb_sun_svk_wly_jav_cnt_bos_lda_prs_amh_glc_bul_grk_ctl_qcu_pan_cze_rom_akn_sod_urd_sid_hin_ind_rus_xho_mcd_moo_tag_tha_chh_knd_swt_dgb_aze_ben_ita_uzb_igb_vie_tig_tsn_dyu_bam	-0.615269622039892	-1.46956680924329	0.145053987776342
412	gam_pan_ven_rus_amh_tig_hau_ger_tur_uzb_bam_sun_ses_bos_cze_bsq_ukr_anl_xho_mnd_dut_bul_ewe_hin_dgb_mol_fin_moo_igb_hun_slo_sod_geo_guj_afr_alb_spa_wly_aeg_glc_est_tsn_jav_rom_mao_jpn_tml_kor_ben_grk_swa_lat_ind_svk_heb_mly_cnt_arw_bem_lit_mlt_ita_scr_krd_fre_qcu_swe_ctl_pol_zul_chh_urd_sid_eng_bat_mcd_cic_prs_yor_tag_tha_owc_knd_akn_tsw_aze_por_nor_azi_fbf_vie_amr_lda_dyu_swt	-0.891530951215404	-2.15741096408594	0.0335509138370046
413	amr_guj_ewe_rus_anl_heb_sod_mol_uzb_aze_dyu_ind_swa_urd_dut_bsq_spa_aeg_igb_mnd_rom_slo_akn_scr_yor_mcd_hun_lda_tsw_est_ukr_chh_geo_svk_pan_ben_cze_gam_wly_hin_fin_dgb_mly_bos_sun_jpn_tml_kor_lat_swe_bam_alb_tag_ita_hau_jav_cnt_grk_tsn_ctl_owc_lit_eng_glc_prs_qcu_fre_krd_ger_bem_tig_arw_amh_afr_mao_por_fbf_bul_cic_bat_tha_sid_knd_moo_ven_tur_pol_nor_azi_xho_vie_mlt_ses_zul_swt	-0.240676375738024	-0.568315080840152	0.571190747766419
414	sod_spa_yor_krd_wly_sid_mlt_afr_uzb_azi_zul_ind_ven_alb_pol_bsq_bos_amh_lda_cnt_nor_ita_tsw_ukr_bam_eng_fin_bem_swt_est_ger_anl_geo_bul_lit_swe_cze_tig_hau_rus_hun_igb_jav_glc_mly_jpn_tml_kor_mol_slo_ses_fre_sun_dut_heb_bat_mnd_arw_moo_urd_gam_rom_ctl_ben_guj_qcu_grk_hin_mcd_akn_amr_svk_owc_scr_tag_prs_cic_lat_xho_mao_tha_chh_knd_swa_tsn_aze_pan_por_tur_fbf_vie_aeg_dgb_ewe_dyu	0.0999029082371546	0.235385311983353	0.814427231100048
415	amh_rus_swt_pol_hau_tig_mlt_bul_uzb_tur_akn_mao_ven_rom_guj_bsq_lit_aeg_ses_cnt_scr_por_bam_swe_zul_afr_hun_dyu_lda_fin_nor_gam_geo_pan_mol_fre_slo_chh_owc_ukr_est_dgb_tag_lat_jav_jpn_tml_kor_alb_bos_moo_ben_sun_krd_amr_mly_mnd_ger_fbf_prs_sod_ita_grk_spa_eng_qcu_dut_ctl_hin_xho_wly_mcd_anl_urd_ind_cze_swa_arw_yor_bat_tha_sid_knd_igb_ewe_aze_glc_svk_azi_cic_vie_heb_tsw_tsn_bem	0.437996938123241	1.03256109818616	0.30448707883612
416	sod_rus_zul_ben_owc_hau_amh_bul_uzb_azi_bem_mao_swt_lat_svk_bsq_mol_mlt_fbf_cnt_rom_arw_ewe_ukr_xho_alb_hun_igb_swa_fin_hin_anl_geo_eng_urd_glc_cze_gam_heb_bos_est_yor_bat_spa_sun_jpn_knd_kor_fre_slo_bam_pan_ind_guj_wly_mly_mnd_nor_akn_afr_sid_lit_dut_grk_scr_qcu_por_swe_ctl_tsn_amr_prs_chh_krd_jav_ger_dgb_pol_dyu_tag_tha_aeg_tml_lda_ses_tur_mcd_ita_aze_tsw_vie_tig_cic_ven_moo	-0.477078088831012	-1.1331103739784	0.260080649249554
417	chh_afr_cic_mol_anl_gam_mlt_spa_uzb_aze_tsw_sun_bam_ukr_bos_bsq_pol_amh_akn_cnt_svk_cze_moo_slo_igb_dut_est_swa_tsn_fin_ben_sid_geo_guj_ita_alb_lat_hau_heb_arw_hun_zul_mly_ger_mao_jpn_knd_kor_glc_swe_swt_por_ind_urd_amr_jav_mnd_pan_ewe_rus_aeg_nor_grk_rom_prs_qcu_ctl_hin_eng_fbf_owc_scr_sod_fre_bat_krd_yor_mcd_bem_tag_tha_tig_tml_lda_dgb_tur_bul_lit_azi_dyu_vie_wly_ses_ven_xho	0.583698108384793	1.38059879791728	0.170711513148097
418	amh_ukr_bam_swe_mlt_sid_gam_grk_azi_tur_ewe_mly_ses_mcd_eng_bsq_prs_owc_akn_mnd_guj_bul_swt_spa_tsn_pan_hun_xho_cic_est_pol_wly_geo_slo_afr_cze_rom_sod_heb_nor_fin_lda_ind_por_sun_jpn_tml_kor_glc_svk_bem_hin_jav_ger_tig_bat_cnt_ctl_swa_ita_amr_ben_fre_bos_lit_qcu_lat_dut_krd_zul_hau_urd_chh_rus_tag_alb_dyu_arw_igb_mao_tha_anl_knd_tsw_yor_uzb_scr_mol_aze_moo_vie_aeg_dgb_fbf_ven	-0.628778296020913	-1.50239201330581	0.136383938496563
419	tig_ger_xho_lit_hau_heb_amh_spa_aze_tur_igb_ind_zul_ben_swe_bsq_slo_amr_ewe_cnt_ukr_scr_dgb_prs_lda_mcd_hun_yor_swa_est_urd_mlt_geo_cze_por_krd_bul_wly_anl_dut_fin_ven_tag_rom_jav_jpn_tml_kor_lat_pol_swt_alb_mly_eng_sid_mao_mnd_mol_bam_ctl_owc_fre_ita_glc_bos_qcu_rus_afr_guj_akn_sod_hin_aeg_pan_sun_svk_moo_arw_fbf_bat_tha_gam_knd_tsn_tsw_uzb_grk_nor_azi_ses_vie_chh_dyu_cic_bem	-0.345663491399977	-0.81869661568996	0.415052451211694
420	chh_ita_xho_ukr_anl_owc_mlt_guj_azi_tur_ven_jav_swa_afr_spa_bsq_rom_hau_moo_mnd_cze_prs_lda_lit_tsn_pol_hun_cic_yor_fin_dut_tig_geo_eng_bos_bul_pan_gam_heb_por_est_fbf_ind_ben_mao_jpn_knd_kor_rus_ctl_bem_krd_tag_nor_sid_sun_cnt_hin_bam_urd_amh_swe_mcd_lat_glc_qcu_alb_ger_fre_dyu_wly_arw_sod_mol_mly_slo_swt_scr_dgb_bat_tha_amr_tml_akn_ewe_uzb_grk_svk_aze_tsw_vie_aeg_igb_zul_ses	0.193365809308367	0.454820340707562	0.650298416242484
421	amh_dut_dgb_pan_sod_amr_mlt_grk_aze_uzb_swt_tag_tsw_nor_lat_bsq_lit_tig_xho_cnt_afr_ben_bem_svk_yor_prs_est_akn_igb_hun_urd_heb_geo_arw_bos_ukr_rus_gam_hau_guj_fin_tsn_mao_pol_sun_jpn_tml_kor_hin_ctl_lda_cze_jav_mol_wly_bat_mnd_por_cic_ger_chh_fre_mcd_glc_swe_qcu_slo_scr_spa_fbf_owc_bul_anl_ita_mly_krd_dyu_rom_bam_ind_tha_aeg_knd_ses_moo_tur_alb_eng_azi_swa_vie_sid_zul_ewe_ven	-0.400945805514138	-0.95004113425071	0.344553758398542
422	aeg_rus_cic_ben_sod_heb_wly_cze_tur_uzb_swt_mao_yor_spa_lat_bsq_krd_mlt_zul_mnd_nor_ita_tsn_ctl_xho_dut_est_ewe_fbf_fin_prs_gam_geo_grk_alb_ger_rom_anl_amh_mcd_hun_tsw_mly_mol_bat_jpn_knd_kor_pan_glc_ses_eng_jav_pol_sid_ind_cnt_lit_bam_bos_amr_por_fre_hin_swe_qcu_urd_slo_arw_bem_tig_svk_owc_ukr_tag_bul_akn_afr_igb_sun_tha_chh_tml_dyu_ven_aze_scr_guj_azi_swa_vie_hau_dgb_moo_lda	-0.387653898776199	-0.918824394734386	0.360564383762971
423	aeg_slo_ven_ita_heb_amr_hau_lat_azi_uzb_fbf_mly_ewe_eng_scr_bsq_glc_wly_bam_cnt_alb_lit_tsw_por_akn_ben_est_yor_zul_hun_pol_owc_geo_hin_svk_spa_urd_anl_mlt_swe_fin_dgb_bat_mol_mao_jpn_tml_kor_ctl_bos_bem_krd_ind_bul_sod_jav_mnd_guj_moo_mcd_gam_arw_prs_rus_afr_qcu_dut_ukr_pan_swa_tig_rom_sid_nor_sun_fre_cic_ger_ses_tag_tha_amh_knd_igb_lda_aze_cze_grk_tur_dyu_vie_chh_tsn_swt_xho	-0.945459123085339	-2.3017688587843	0.0235805572456534
424	aeg_krd_swa_scr_amr_tig_sid_ger_uzb_tur_ses_mao_tsn_pol_swe_bsq_alb_wly_igb_cnt_bul_ukr_swt_por_dgb_fre_fin_tsw_xho_est_guj_amh_geo_hin_svk_rus_eng_heb_owc_glc_hun_akn_tag_ben_ind_jpn_knd_kor_cze_bos_ewe_ita_jav_lit_mlt_bat_mnd_prs_fbf_rom_anl_afr_mol_spa_lat_qcu_grk_nor_ctl_ven_gam_urd_sod_mcd_mly_slo_moo_dut_zul_sun_tha_chh_tml_bam_bem_azi_pan_arw_aze_dyu_vie_hau_lda_yor_cic	0.236255643951354	0.555967068183871	0.579568518148762
425	sod_hin_cic_urd_amh_anl_chh_bul_uzb_aze_dyu_mly_lda_ita_pol_bsq_ger_owc_xho_cnt_por_ctl_bem_swe_zul_nor_est_dgb_ven_fin_scr_hau_geo_svk_guj_cze_dut_gam_sid_pan_hun_yor_ind_rus_jav_jpn_knd_kor_ukr_arw_fbf_rom_mao_afr_mlt_sun_mnd_alb_ewe_lit_heb_mcd_krd_prs_bos_qcu_glc_eng_spa_akn_wly_lat_aeg_mol_tag_slo_tsn_ben_ses_bat_tha_amr_tml_igb_tsw_tur_grk_fre_azi_moo_vie_tig_swt_swa_bam	0.242770817740779	0.570924029369581	0.569428173593403
426	tig_bul_bam_dut_hau_heb_amh_fre_uzb_aze_moo_ind_tsw_cze_rom_bsq_ctl_amr_ven_cnt_ger_afr_swt_grk_zul_glc_fin_xho_swa_hun_prs_sod_geo_pan_svk_mcd_bos_wly_chh_lit_est_bem_mao_scr_sun_jpn_tml_kor_slo_rus_yor_hin_tag_spa_gam_bat_mnd_lat_igb_alb_aeg_pol_eng_nor_swe_qcu_krd_guj_ita_lda_anl_ben_owc_ukr_mly_urd_ewe_mol_dyu_jav_tha_mlt_knd_ses_tsn_tur_arw_por_azi_akn_vie_sid_fbf_cic_dgb	0.208088784771471	0.490260953746578	0.625103915844183
427	aeg_alb_akn_bos_wly_heb_hau_ger_uzb_azi_xho_ind_ewe_cze_urd_bsq_lat_chh_zul_mnd_ctl_mcd_bam_prs_bem_pan_fin_fbf_swa_est_pol_amr_geo_eng_rus_ukr_svk_sid_gam_krd_hun_swt_sun_lit_jav_jpn_knd_kor_glc_grk_dgb_slo_mly_rom_sod_tag_cnt_ben_tsw_afr_mlt_nor_swe_arw_hin_qcu_ita_guj_dut_ses_owc_mol_anl_bul_bat_por_cic_spa_yor_mao_tha_amh_tml_tsn_lda_aze_fre_scr_tur_igb_vie_tig_dyu_ven_moo	-0.057335227473744	-0.135037174410846	0.892874319035055
428	mlt_fre_swa_scr_owc_chh_sid_rom_tur_uzb_bam_mly_ewe_prs_rus_bsq_svk_amh_moo_mnd_arw_guj_bem_krd_ven_ita_fin_swt_xho_est_por_tig_geo_hin_spa_ctl_afr_hau_gam_bos_hun_zul_ind_grk_bat_jpn_tml_kor_mcd_lat_yor_ben_sun_ukr_heb_jav_cnt_lit_ses_slo_wly_dut_swe_ger_pan_qcu_bul_nor_alb_dgb_aeg_mol_amr_urd_mao_eng_tsw_glc_tsn_tag_tha_anl_knd_lda_akn_azi_pol_cze_aze_fbf_vie_sod_igb_cic_dyu	-0.118038985562212	-0.278441846018412	0.781291357382974
429	mlt_guj_bem_rus_hau_amh_aeg_lat_aze_uzb_moo_mao_dgb_scr_bul_bsq_swe_sod_swa_cnt_cze_ben_ven_ukr_igb_pol_fin_dyu_ewe_hun_svk_sid_geo_arw_ger_bos_glc_anl_heb_grk_est_cic_ind_rom_tag_jpn_knd_kor_krd_spa_ses_nor_bat_prs_tig_jav_mnd_alb_tsw_por_gam_afr_urd_hin_lit_qcu_dut_pan_ita_zul_chh_mcd_wly_ctl_mly_slo_xho_fre_swt_sun_tha_owc_tml_fbf_lda_tur_eng_mol_azi_bam_vie_amr_tsn_akn_yor	-0.767553190891993	-1.84710914895595	0.0679108836440862
430	sod_cze_swa_scr_sid_tig_wly_pol_aze_uzb_ewe_ind_dgb_urd_swe_bsq_glc_heb_akn_cnt_grk_ctl_ses_pan_moo_krd_hun_fbf_igb_est_ukr_anl_geo_mcd_arw_alb_lit_amr_mlt_eng_fin_bem_mao_prs_bat_jpn_knd_kor_rom_nor_ven_dut_mly_svk_chh_tag_mnd_guj_swt_bos_amh_slo_hin_mol_fre_qcu_ita_spa_ger_zul_hau_afr_gam_por_sun_lat_bam_bul_yor_jav_tha_aeg_tml_xho_cic_azi_rus_ben_tur_dyu_vie_owc_tsw_lda_tsn	-1.00922093838376	-2.45263836309451	0.0160462235354743
431	wly_pan_cic_arw_anl_owc_chh_scr_uzb_tur_ewe_jav_xho_ben_rom_bsq_ukr_tig_moo_mnd_alb_guj_bam_fre_swa_glc_est_ven_lda_fin_eng_aeg_geo_svk_slo_spa_rus_heb_mlt_mol_hun_akn_mly_cze_bat_jpn_tml_kor_hin_nor_bem_urd_ind_ctl_hau_sun_cnt_afr_dyu_swe_amr_dut_ger_lit_prs_qcu_mcd_por_bos_tsn_gam_bul_sod_pol_mao_grk_dgb_krd_fbf_tag_tha_amh_knd_ses_swt_aze_ita_lat_azi_tsw_vie_sid_igb_zul_yor	-0.00287776810027339	-0.0067803066240655	0.994604662749853
432	gam_cze_swt_pol_mlt_sod_amh_slo_tur_uzb_bem_bat_xho_por_bul_bsq_arw_tig_moo_cnt_lat_bos_bam_grk_dyu_urd_hun_yor_swa_est_swe_sid_geo_mcd_rus_ger_nor_hau_owc_svk_fin_ses_ind_pan_sun_jpn_tml_kor_krd_mol_tsw_fre_mly_guj_heb_tag_mnd_prs_cic_afr_chh_ctl_hin_glc_eng_qcu_ukr_ita_rom_zul_wly_spa_aeg_scr_jav_ben_dgb_dut_igb_mao_tha_amr_knd_ven_ewe_azi_alb_lit_aze_akn_vie_anl_fbf_lda_tsn	-0.18499740784002	-0.436872856504172	0.663216247422645
433	anl_svk_moo_ita_wly_tig_amh_guj_tur_aze_cic_bat_igb_arw_ger_bsq_hin_sid_yor_mnd_lat_spa_zul_lit_fbf_eng_est_lda_swt_fin_mol_aeg_geo_rus_rom_alb_pan_chh_heb_swe_hun_dyu_ind_bul_sun_jpn_knd_kor_dut_pol_ewe_fre_mly_grk_sod_mao_cnt_cze_bem_por_amr_urd_nor_glc_slo_qcu_ben_afr_ctl_tsw_mlt_scr_gam_prs_tag_bos_tsn_krd_ses_jav_tha_owc_tml_bam_dgb_uzb_ukr_mcd_azi_akn_vie_hau_xho_swa_ven	-0.141342496760184	-0.334017794939472	0.739118153666301
434	aeg_pan_bem_ben_amh_gam_chh_prs_azi_uzb_akn_mly_yor_krd_scr_bsq_eng_mlt_dgb_cnt_swe_hin_lda_fre_ewe_ctl_hun_igb_tsw_est_slo_hau_geo_arw_spa_afr_svk_sod_wly_lit_fin_xho_sun_alb_jav_jpn_knd_kor_urd_bos_moo_nor_ind_bul_anl_bat_mnd_ukr_tsn_pol_heb_mol_ita_grk_ger_qcu_rus_dut_cze_ven_tig_guj_amr_mcd_tag_rom_bam_por_swt_mao_tha_owc_tml_dyu_zul_tur_lat_glc_aze_swa_vie_sid_cic_ses_fbf	-0.025390468174392	-0.0597717753972284	0.952465659947758
435	sod_scr_tsw_fre_amh_hau_gam_alb_azi_tur_ven_mao_bem_hin_eng_bsq_guj_owc_dgb_cnt_por_arw_zul_ita_moo_glc_hun_fbf_ewe_est_ukr_chh_geo_rus_spa_ger_afr_wly_aeg_lat_fin_swt_mly_swe_ind_jpn_tml_kor_slo_rom_dyu_svk_jav_cze_heb_sun_mnd_ben_akn_krd_mlt_bos_ctl_nor_lit_qcu_pol_mcd_bul_lda_amr_mol_sid_grk_bat_urd_swa_pan_igb_tag_tha_tig_knd_cic_yor_uzb_dut_prs_aze_bam_vie_anl_ses_tsn_xho	0.0925130855621266	0.217768164535484	0.828086843972449
436	sod_scr_xho_mcd_tig_amr_aeg_mol_azi_aze_yor_sun_akn_alb_glc_bsq_grk_chh_moo_mnd_dut_krd_ewe_pol_bem_afr_fin_swa_dyu_est_lit_mlt_geo_cze_ita_svk_guj_hau_amh_rom_hun_zul_bat_lat_tag_jpn_tml_kor_nor_urd_cic_ben_ind_slo_anl_mly_cnt_pan_ven_spa_gam_fre_swe_por_prs_qcu_hin_arw_ukr_ses_owc_eng_heb_bul_jav_ctl_fbf_bos_tsw_mao_tha_sid_knd_dgb_swt_uzb_rus_ger_tur_tsn_vie_wly_igb_lda_bam	-0.446558769828167	-1.06090427443338	0.291480805061097
437	heb_urd_akn_ctl_sid_owc_aeg_ukr_uzb_aze_fbf_tag_yor_spa_por_bsq_ben_amh_dyu_cnt_guj_bul_ven_pan_moo_lit_est_lda_swt_fin_hin_wly_geo_swe_scr_pol_arw_chh_gam_nor_hun_bem_ind_svk_mao_jpn_tml_kor_krd_fre_cic_rom_sun_ger_hau_bat_mnd_glc_xho_prs_mlt_grk_alb_dut_cze_qcu_lat_slo_ita_dgb_sod_eng_tig_bos_mly_mcd_bam_rus_ewe_jav_tha_anl_knd_tsn_swa_azi_mol_afr_tur_tsw_vie_amr_ses_igb_zul	-0.192794765584479	-0.454948148993487	0.650206801174715
438	mlt_eng_bam_hin_hau_tig_amr_krd_tur_aze_cic_ind_swa_mol_mcd_bsq_ukr_wly_tsn_mnd_glc_rom_lda_cze_yor_scr_fin_igb_swt_hun_arw_heb_geo_slo_rus_dut_ita_sod_chh_svk_est_dyu_bat_alb_mly_jpn_knd_kor_spa_nor_ewe_fre_tag_prs_aeg_sun_cnt_bul_ses_swe_amh_grk_por_lit_afr_qcu_pan_guj_pol_ven_owc_urd_anl_ger_mao_lat_fbf_ctl_xho_jav_tha_gam_tml_bem_moo_azi_bos_ben_uzb_tsw_vie_sid_zul_akn_dgb	-0.188775595790558	-0.446098056146315	0.656563319995186
439	wly_glc_zul_urd_mlt_owc_sod_dut_tur_aze_akn_mly_ewe_scr_slo_bsq_nor_gam_swa_cnt_mcd_guj_igb_ukr_yor_swe_est_swt_tsn_hun_cze_hau_geo_grk_prs_ita_lat_tig_aeg_bul_fin_cic_jav_mol_bat_jpn_knd_kor_ctl_ben_dgb_fre_tag_por_heb_mao_mnd_hin_ses_krd_chh_arw_svk_afr_rus_qcu_ger_lit_alb_fbf_amh_pol_anl_bos_sun_rom_dyu_pan_lda_ind_tha_amr_tml_ven_tsw_azi_spa_eng_uzb_bem_vie_sid_xho_moo_bam	0.400986216643884	0.944694554190589	0.34726274332528
440	gam_cze_dgb_eng_hau_owc_sid_grk_azi_aze_lda_mly_moo_swe_mcd_bsq_svk_anl_fbf_mnd_pan_fre_xho_mol_dyu_guj_est_akn_ven_hun_krd_amh_geo_ctl_ita_rus_por_heb_tig_pol_fin_ses_ind_prs_bat_jpn_knd_kor_lit_ger_bem_glc_mao_scr_chh_sun_cnt_ukr_swa_urd_sod_lat_arw_afr_spa_qcu_bos_dut_alb_tsw_wly_ben_aeg_nor_jav_slo_zul_hin_bam_tag_tha_mlt_tml_swt_cic_uzb_bul_rom_tur_tsn_vie_amr_ewe_yor_igb	-0.649674895090796	-1.55380658747147	0.123627160007072
441	tig_pol_bam_mcd_gam_aeg_sod_lit_azi_uzb_swt_jav_ses_glc_ukr_bsq_ger_heb_cic_mnd_por_nor_igb_alb_dgb_spa_hun_bem_fbf_est_scr_anl_geo_eng_fre_mol_arw_chh_sid_ben_fin_tsw_mly_dut_mao_jpn_tml_kor_urd_grk_yor_bul_tag_rom_wly_ind_cnt_ita_ven_prs_hau_lat_swe_krd_bos_qcu_rus_guj_ctl_zul_owc_pan_amh_svk_bat_afr_moo_cze_swa_sun_tha_mlt_knd_lda_dyu_aze_hin_slo_tur_xho_vie_amr_tsn_akn_ewe	-0.985445299482033	-2.39931784136498	0.0184197282577973
442	sid_prs_yor_slo_hau_amh_wly_hin_uzb_azi_akn_mly_dyu_ukr_nor_bsq_arw_sod_lda_cnt_pol_grk_tsn_ben_bam_urd_est_cic_ven_fin_eng_gam_geo_alb_afr_pan_rus_aeg_amr_guj_hun_tsw_ind_ctl_sun_jpn_knd_kor_ita_rom_xho_scr_bat_svk_heb_mao_mnd_swe_fbf_lat_chh_por_glc_mcd_fre_qcu_dut_bul_ger_zul_mlt_lit_anl_bos_tag_krd_igb_spa_ses_jav_tha_tig_tml_dgb_bem_tur_cze_mol_aze_swa_vie_owc_ewe_moo_swt	-0.119297389017733	-0.281149175837748	0.779220555169536
443	amr_dut_tsw_krd_chh_tig_mlt_mcd_azi_tur_lda_mly_bem_lit_bul_bsq_bos_anl_bam_mnd_spa_slo_dgb_cze_dyu_grk_hun_igb_ven_fin_glc_heb_geo_arw_scr_lat_hin_amh_sid_fre_est_tsn_bat_afr_tag_jpn_knd_kor_rus_pol_cic_ben_mao_alb_wly_sun_cnt_ger_zul_urd_owc_svk_swe_mol_prs_qcu_ukr_por_pan_swa_hau_nor_sod_ctl_ind_guj_moo_rom_akn_jav_tha_gam_tml_yor_swt_uzb_eng_ita_aze_ewe_vie_aeg_ses_fbf_xho	-0.639098217128289	-1.52519386288715	0.130604402668112
444	sod_rom_ewe_pan_gam_tig_owc_cze_uzb_azi_akn_mao_fbf_pol_fre_bsq_urd_amh_bam_cnt_slo_mcd_lda_scr_yor_rus_hun_dgb_dyu_est_spa_hau_geo_prs_svk_lat_nor_mlt_amr_arw_fin_ven_tag_bos_mly_jpn_knd_kor_dut_hin_cic_ben_jav_mol_wly_ind_mnd_grk_bem_eng_sid_krd_swe_por_alb_qcu_ita_afr_bul_igb_aeg_glc_chh_ctl_sun_ukr_ses_guj_moo_bat_tha_heb_tml_zul_tsn_aze_lit_ger_tur_tsw_vie_anl_xho_swa_swt	-0.687034203167506	-1.64807239272029	0.102712379424054
445	sod_krd_fbf_lat_wly_mlt_chh_arw_azi_uzb_moo_sun_ses_ita_guj_bsq_pol_gam_bem_cnt_pan_ben_yor_nor_ven_slo_est_cic_swa_fin_rus_sid_geo_mol_eng_bul_grk_aeg_anl_svk_hun_lda_ind_glc_bat_jpn_tml_kor_spa_hin_ewe_ctl_mao_ger_owc_mly_mnd_lit_akn_rom_amh_alb_bos_mcd_ukr_qcu_cze_por_prs_zul_heb_urd_hau_dut_tag_fre_swt_afr_bam_jav_tha_amr_knd_tsn_dyu_aze_scr_swe_tur_xho_vie_tig_igb_tsw_dgb	-0.156775322059603	-0.369998772892514	0.712224669749986
446	amh_ctl_ven_bos_sod_owc_aeg_por_azi_uzb_bam_sun_ses_bul_lit_bsq_guj_amr_akn_cnt_fre_spa_dyu_afr_lda_ukr_est_zul_xho_fin_rom_wly_geo_ben_mcd_urd_ita_hau_gam_dut_hun_dgb_ind_prs_mly_jpn_knd_kor_hin_lat_fbf_scr_jav_pan_heb_tag_mnd_rus_yor_grk_sid_mol_nor_svk_slo_qcu_alb_pol_krd_cic_tig_ger_chh_arw_bat_glc_moo_swe_tsn_mao_tha_mlt_tml_tsw_ewe_tur_cze_eng_aze_swt_vie_anl_swa_igb_bem	-0.846268811016969	-2.04294060940615	0.0438882344008879
447	chh_lat_zul_rus_tig_sod_sid_pol_azi_tur_cic_mao_dyu_ben_spa_bsq_eng_owc_moo_mnd_mol_swe_swa_ger_yor_dut_fin_dgb_ses_est_svk_gam_geo_fre_mcd_bos_grk_amr_wly_lit_hun_tsw_ind_arw_tag_jpn_tml_kor_ukr_bul_tsn_hin_bat_scr_aeg_mly_cnt_nor_fbf_cze_mlt_prs_por_rom_afr_qcu_pan_urd_guj_ewe_anl_krd_hau_slo_jav_ctl_igb_alb_bam_sun_tha_amh_knd_swt_akn_uzb_ita_glc_aze_xho_vie_heb_ven_bem_lda	-0.0732257248282627	-0.172611633028832	0.863331804511949
448	heb_ger_swt_bul_owc_wly_mlt_rus_uzb_tur_cic_jav_dgb_ita_nor_bsq_mol_sod_bam_cnt_cze_pol_lda_scr_tsw_por_est_ven_akn_fin_rom_sid_geo_fre_swe_bos_krd_hau_amr_slo_hun_ses_tag_guj_sun_jpn_knd_kor_svk_arw_yor_dut_mao_pan_gam_bat_mnd_lit_bem_ben_anl_grk_ukr_lat_glc_qcu_eng_mcd_hin_moo_chh_spa_tig_afr_mly_urd_zul_prs_fbf_ind_tha_amh_tml_dyu_ewe_azi_alb_ctl_aze_swa_vie_aeg_igb_tsn_xho	-0.453946256130707	-1.07948627764122	0.283162695326313
449	owc_prs_swt_scr_gam_wly_amh_lit_tur_azi_akn_mly_tsn_cze_bos_bsq_spa_sid_tsw_cnt_bul_slo_ven_eng_cic_krd_est_dgb_dyu_fin_ita_tig_geo_rom_ukr_ger_pan_sod_chh_grk_hun_xho_bat_arw_jav_jpn_knd_kor_guj_glc_ses_pol_mao_por_amr_tag_mnd_rus_ewe_ctl_aeg_alb_nor_svk_mcd_qcu_dut_swe_hin_bam_mlt_mol_anl_fre_sun_lat_moo_urd_igb_ind_tha_hau_tml_bem_zul_uzb_ben_afr_aze_swa_vie_heb_yor_lda_fbf	0.188234642394589	0.443729909983211	0.658268542541183
450	amr_krd_bam_bos_sod_hau_aeg_afr_uzb_tur_lda_tag_tsn_spa_prs_bsq_nor_chh_moo_cnt_mol_por_tsw_ita_ses_ger_fin_swa_fbf_est_eng_anl_geo_swe_slo_alb_mcd_tig_mlt_pan_hun_ewe_mly_lat_sun_jpn_knd_kor_rom_ukr_zul_ben_ind_urd_gam_bat_mnd_lit_dgb_guj_owc_bul_grk_scr_fre_qcu_pol_arw_rus_bem_sid_cze_heb_dut_jav_ctl_xho_hin_igb_mao_tha_wly_tml_yor_dyu_aze_glc_svk_azi_swt_vie_amh_cic_ven_akn	-0.778361348692073	-1.87691796868258	0.0636643744937066
451	anl_urd_lda_spa_amr_sid_tig_pan_tur_azi_tsw_mao_moo_ctl_grk_bsq_hin_wly_xho_cnt_alb_svk_ses_ben_igb_ukr_fin_yor_akn_hun_glc_heb_geo_lit_lat_scr_rus_chh_mlt_ger_est_dyu_bat_mol_sun_jpn_tml_kor_arw_pol_dgb_fre_tag_cze_hau_jav_mnd_krd_cic_guj_aeg_por_nor_bos_swe_qcu_slo_prs_mcd_fbf_sod_dut_gam_eng_ind_afr_tsn_rom_swt_mly_tha_owc_knd_swa_bam_uzb_bul_ita_aze_ven_vie_amh_ewe_zul_bem	0.0655471334518792	0.154405666901955	0.877624476705904
452	owc_grk_tsn_pol_amr_heb_chh_bos_tur_uzb_xho_bat_swt_eng_slo_bsq_ita_hau_igb_cnt_mcd_prs_zul_nor_lda_bul_est_bam_cic_fin_rom_sid_geo_alb_krd_pan_ukr_mlt_tig_cze_hun_moo_ind_glc_mao_jpn_tml_kor_mol_rus_dyu_ger_sun_urd_gam_mly_mnd_hin_ven_guj_amh_svk_por_spa_ctl_qcu_afr_arw_ben_fbf_aeg_lat_wly_swe_jav_lit_tsw_fre_ses_tag_tha_sod_knd_bem_akn_azi_dut_scr_aze_swa_vie_anl_dgb_ewe_yor	-0.894114654469228	-2.16713114056198	0.0327795778714966
453	amh_prs_bem_ukr_anl_heb_amr_ben_aze_azi_cic_jav_swa_slo_hin_bsq_ctl_mlt_dyu_cnt_alb_mol_lda_ita_fbf_por_hun_moo_tsw_fin_bul_sid_geo_mcd_glc_dut_afr_chh_wly_guj_est_ses_tag_krd_mao_jpn_tml_kor_svk_fre_bam_cze_mly_pol_tig_ind_mnd_ger_yor_lat_hau_bos_eng_pan_lit_qcu_urd_nor_swe_akn_gam_scr_sod_rus_sun_arw_swt_grk_ven_bat_tha_owc_knd_igb_zul_tur_spa_rom_uzb_dgb_vie_aeg_xho_tsn_ewe	-0.183685527979309	-0.433262884636755	0.665827049804606
454	chh_fre_dgb_svk_anl_gam_heb_dut_azi_tur_lda_mao_dyu_bos_glc_bsq_scr_sod_akn_mnd_ger_urd_swt_lat_bam_rom_est_ewe_moo_fin_guj_tig_geo_spa_nor_ctl_grk_wly_sid_por_hun_ses_mly_rus_tag_jpn_knd_kor_hin_alb_cic_afr_ind_cze_amh_bat_cnt_pol_bem_swe_owc_pan_ukr_bul_arw_qcu_mcd_ita_prs_ven_aeg_krd_amr_mol_jav_lit_igb_slo_zul_sun_tha_mlt_tml_swa_yor_aze_ben_eng_uzb_xho_vie_hau_tsw_fbf_tsn	0.0675150630130083	0.158984854436237	0.874025555330651
455	tig_ben_ewe_ukr_amr_heb_amh_urd_azi_aze_yor_ind_ses_grk_eng_bsq_fre_sid_igb_mnd_rom_pol_zul_ctl_ven_swe_hun_fbf_dgb_fin_por_anl_geo_rus_dut_krd_mcd_sod_chh_cze_est_bem_mao_bos_bat_jpn_tml_kor_slo_lat_dyu_glc_sun_ita_wly_mly_cnt_nor_tsn_ger_mlt_guj_prs_pan_bul_qcu_lit_spa_afr_swa_aeg_hin_gam_svk_jav_mol_swt_arw_bam_tag_tha_hau_knd_cic_akn_tur_alb_scr_uzb_xho_vie_owc_lda_tsw_moo	-0.0468053024567724	-0.110371955506056	0.912352226645129
456	tig_svk_bem_glc_mlt_aeg_heb_fre_azi_uzb_ewe_mly_cic_afr_hin_bsq_ger_sid_fbf_mnd_krd_mcd_zul_lit_tsn_dut_est_moo_xho_fin_urd_amh_geo_pan_ita_ben_lat_hau_sod_rus_hun_igb_bat_arw_tag_jpn_knd_kor_spa_swe_dgb_mol_ind_scr_amr_jav_cnt_slo_swa_eng_wly_ctl_grk_alb_rom_qcu_bul_nor_guj_akn_owc_prs_anl_por_mao_bos_lda_cze_dyu_sun_tha_chh_tml_yor_swt_aze_ukr_pol_tur_tsw_vie_gam_ven_ses_bam	0.473175539922624	1.11673949756534	0.26698262758582
457	sod_cze_lda_lat_heb_chh_anl_afr_azi_uzb_ewe_mly_dyu_guj_arw_bsq_mcd_hau_cic_cnt_bul_rus_tsn_nor_xho_urd_hun_bam_ven_fin_ukr_sid_geo_ctl_por_pan_glc_amh_tig_ita_est_swt_jav_ger_ind_jpn_tml_kor_eng_ben_zul_prs_tag_slo_aeg_sun_mnd_swe_yor_scr_owc_lit_bos_krd_rom_qcu_svk_pol_mol_dgb_wly_spa_amr_grk_bat_dut_akn_hin_fbf_mao_tha_gam_knd_igb_bem_aze_alb_fre_tur_ses_vie_mlt_swa_tsw_moo	-0.010058660058001	-0.0236682735082146	0.981167922926971
458	anl_bul_tsn_slo_owc_mlt_sid_guj_azi_aze_ven_sun_tsw_pan_bos_bsq_mcd_tig_yor_cnt_glc_eng_swt_lat_zul_mol_fin_bem_igb_est_ger_heb_geo_arw_svk_rus_nor_amh_aeg_krd_hun_dyu_tag_scr_mly_jpn_knd_kor_ita_swe_dgb_dut_jav_afr_amr_bat_mnd_ukr_bam_ctl_sod_urd_alb_ben_cze_qcu_hin_rom_grk_ewe_wly_fre_gam_spa_ind_por_moo_lit_swa_mao_tha_chh_tml_akn_ses_tur_prs_pol_uzb_cic_vie_hau_xho_fbf_lda	-0.234046840883848	-0.552823332596263	0.581710772398473
459	heb_pol_tsn_scr_mlt_aeg_wly_por_tur_aze_bem_jav_swt_pan_guj_bsq_lat_anl_moo_mnd_bos_nor_fbf_fre_akn_afr_fin_tsw_dgb_est_bul_sod_geo_mol_slo_hin_lit_hau_sid_ger_hun_zul_bat_cze_tag_jpn_tml_kor_mcd_urd_lda_krd_mao_glc_amr_ind_cnt_eng_cic_swe_amh_rus_rom_spa_alb_qcu_ben_grk_arw_ses_gam_ukr_owc_dut_sun_svk_ven_ita_dyu_mly_tha_tig_knd_xho_ewe_uzb_prs_ctl_azi_swa_vie_chh_bam_igb_yor	-0.921769577323238	-2.23567539757889	0.0277655416170403
460	sod_ben_ses_rom_anl_tig_heb_scr_aze_azi_tsn_mao_igb_krd_cze_bsq_ita_wly_tsw_cnt_hin_spa_zul_fre_fbf_prs_fin_dyu_ven_hun_alb_owc_geo_pan_dut_ukr_pol_mlt_chh_por_est_yor_tag_grk_bat_jpn_knd_kor_guj_ger_ewe_svk_jav_lit_amr_sun_mnd_ctl_bem_lat_hau_nor_glc_rus_swe_qcu_mcd_bul_slo_xho_gam_eng_aeg_arw_ind_afr_bam_bos_lda_mly_tha_amh_tml_swa_swt_tur_mol_urd_uzb_cic_vie_sid_moo_akn_dgb	0.330406474682609	0.777588832826726	0.438785066489019
461	mlt_bul_moo_ukr_chh_amr_aeg_nor_azi_tur_ses_ind_ven_spa_cze_bsq_por_hau_ewe_cnt_alb_lat_igb_mol_bam_lit_fin_cic_yor_est_arw_sid_geo_bos_rus_krd_afr_wly_anl_eng_hun_tsw_jav_guj_mly_jpn_knd_kor_rom_ita_xho_grk_tag_pan_heb_mao_mnd_urd_swa_svk_amh_ctl_dut_mcd_ben_qcu_glc_slo_hin_lda_sod_fre_owc_scr_sun_pol_fbf_ger_dyu_bat_tha_tig_tml_zul_swt_aze_swe_prs_uzb_tsn_vie_gam_dgb_bem_akn	-0.490697050291483	-1.16485268957528	0.247057874920119
462	sid_fre_tsw_bos_aeg_amh_sod_lit_aze_tur_swt_sun_tsn_ben_arw_bsq_mcd_hau_zul_cnt_scr_rus_bem_rom_ses_hin_fin_ewe_dyu_est_swe_chh_geo_pan_cze_slo_krd_tig_owc_nor_hun_dgb_bat_spa_tag_jpn_tml_kor_ger_afr_fbf_ukr_mly_alb_amr_mao_mnd_guj_akn_prs_gam_pol_eng_ctl_lat_qcu_ita_mol_por_xho_mlt_glc_heb_svk_jav_grk_yor_dut_cic_ind_tha_wly_knd_ven_bam_uzb_bul_urd_azi_lda_vie_anl_moo_swa_igb	1.12394212513153	2.70594907542348	0.00810262500907679
463	sod_ger_swt_guj_chh_heb_tig_bos_aze_uzb_cic_jav_akn_rus_krd_bsq_mol_aeg_tsn_mnd_bul_mcd_xho_glc_dyu_pol_hun_ven_moo_fin_arw_sid_geo_dut_rom_alb_grk_hau_amr_fre_est_lda_sun_ben_mao_jpn_tml_kor_eng_prs_dgb_ita_mly_urd_amh_tag_cnt_swe_bam_afr_mlt_slo_lat_nor_hin_qcu_scr_spa_cze_zul_gam_pan_owc_svk_bat_ukr_bem_por_tsw_ind_tha_wly_knd_yor_ewe_azi_lit_ctl_tur_ses_vie_anl_igb_swa_fbf	-0.950177526497222	-2.31637112590522	0.0227347164273975
464	amr_glc_xho_nor_aeg_sod_gam_mcd_aze_uzb_bam_ind_ewe_alb_urd_bsq_slo_chh_swt_cnt_swe_ctl_igb_bul_cic_bos_fin_dgb_akn_est_afr_sid_geo_spa_krd_eng_lat_hau_anl_dut_hun_fbf_sun_pol_tag_jpn_knd_kor_grk_cze_lda_rus_mao_fre_mlt_mly_mnd_pan_swa_por_amh_ita_scr_hin_prs_qcu_svk_mol_arw_bem_heb_lit_tig_ger_bat_ben_zul_guj_tsn_jav_tha_wly_tml_dyu_ven_azi_rom_ukr_tur_tsw_vie_owc_ses_moo_yor	-0.088948161366361	-0.209638278446571	0.834408558056736
465	tig_lit_swt_bos_gam_aeg_amr_urd_uzb_azi_dgb_tag_ven_scr_guj_bsq_ben_wly_bam_mnd_slo_grk_tsn_pol_bem_hin_fin_zul_cic_est_bul_hau_geo_rus_krd_mol_cze_mlt_chh_ctl_hun_yor_ind_rom_mao_jpn_knd_kor_svk_eng_lda_alb_jav_ger_anl_sun_cnt_ukr_igb_swe_sid_glc_lat_nor_fre_qcu_por_pan_prs_moo_amh_spa_sod_afr_mly_mcd_dyu_ita_akn_bat_tha_heb_tml_swa_fbf_aze_dut_arw_tur_xho_vie_owc_tsw_ewe_ses	-0.599416645541404	-1.43112137511263	0.155747259318712
466	amh_bos_ven_ger_chh_tig_heb_eng_azi_tur_bem_jav_swa_ukr_bul_bsq_dut_wly_yor_mnd_ben_fre_akn_rom_dyu_grk_hun_ses_fbf_fin_swe_sid_geo_svk_guj_por_ita_sod_mlt_ctl_est_igb_mao_hin_tag_jpn_tml_kor_rus_mol_xho_lat_mly_pol_aeg_ind_cnt_slo_swt_alb_amr_afr_nor_scr_krd_qcu_prs_cze_spa_tsn_gam_glc_owc_urd_bat_mcd_cic_pan_dgb_sun_tha_anl_knd_zul_moo_uzb_lit_arw_aze_lda_vie_hau_tsw_bam_ewe	-0.441833014840976	-1.0487049315817	0.297031661257602
467	aeg_ger_tsw_grk_tig_mlt_gam_ben_uzb_azi_ewe_bat_akn_fre_hin_bsq_spa_wly_swt_mnd_mol_lit_ses_ctl_fbf_rus_hun_igb_zul_est_por_owc_geo_slo_bos_glc_arw_chh_anl_lat_fin_ven_mly_dut_mao_jpn_tml_kor_nor_ita_dyu_scr_tag_bul_heb_ind_cnt_mcd_lda_swe_amh_alb_urd_ukr_svk_qcu_cze_pol_eng_tsn_hau_guj_sod_prs_jav_afr_moo_rom_swa_sun_tha_amr_knd_dgb_bam_aze_krd_pan_tur_xho_vie_sid_cic_yor_bem	-0.692682740189332	-1.66180886787746	0.099918476915423
468	heb_cze_dyu_mol_amh_wly_owc_krd_uzb_aze_ewe_jav_yor_ita_mcd_bsq_fre_mlt_dgb_cnt_glc_arw_bem_bos_ses_svk_fin_swt_fbf_hun_dut_anl_geo_ctl_pol_rom_ukr_amr_tig_lat_est_swa_sun_ben_ind_jpn_knd_kor_por_swe_xho_afr_bat_alb_hau_mly_mnd_pan_igb_rus_chh_prs_lit_guj_hin_qcu_grk_nor_ger_cic_gam_scr_sid_eng_mao_slo_bam_urd_tsw_tag_tha_aeg_tml_moo_akn_tur_spa_bul_azi_lda_vie_sod_ven_tsn_zul	-0.8975733655704	-2.17163735283436	0.0324272568933559
469	amh_scr_cic_eng_sid_sod_anl_afr_azi_tur_dgb_ind_ven_hin_ger_bsq_ben_tig_dyu_cnt_rus_rom_tsw_swe_swt_mol_fin_moo_swa_hun_cze_chh_geo_ukr_mcd_prs_nor_hau_wly_slo_est_fbf_jav_grk_sun_jpn_knd_kor_ita_alb_lda_pol_mao_dut_gam_tag_mnd_arw_xho_guj_mlt_lit_fre_bul_glc_qcu_lat_por_pan_tsn_aeg_ctl_owc_urd_mly_spa_igb_svk_yor_bat_tha_amr_tml_ewe_ses_uzb_krd_bos_aze_akn_vie_heb_zul_bam_bem	-0.227717215941253	-0.538745118207756	0.591350011198654
470	hau_cze_swa_lat_wly_mlt_amr_bul_uzb_azi_igb_mly_ewe_grk_ger_bsq_ukr_sid_moo_cnt_glc_ita_fbf_lit_lda_rom_fin_zul_tsn_est_bos_aeg_geo_fre_spa_mcd_guj_chh_gam_ben_hun_yor_mao_svk_sun_jpn_tml_kor_eng_urd_dyu_afr_ind_scr_amh_tag_mnd_prs_bem_pan_sod_nor_hin_ctl_rus_qcu_arw_mol_pol_bam_owc_slo_heb_por_bat_alb_cic_swe_tsw_jav_tha_anl_knd_ses_swt_tur_krd_dut_aze_xho_vie_tig_ven_dgb_akn	-0.476055880503508	-1.1302330836636	0.26128454130803
471	aeg_ukr_lda_alb_wly_sid_gam_hin_azi_tur_cic_jav_xho_por_slo_bsq_afr_chh_ewe_cnt_spa_bos_ven_fre_zul_urd_est_tsn_swt_hun_guj_anl_geo_prs_lit_svk_bul_sod_owc_swe_fin_yor_mly_rus_mao_jpn_knd_kor_mol_krd_tsw_pan_ind_pol_amh_tag_mnd_dut_moo_arw_amr_scr_mcd_grk_ita_qcu_lat_ger_eng_bem_hau_glc_mlt_rom_bat_ben_fbf_cze_dyu_sun_tha_heb_tml_dgb_akn_aze_ctl_nor_uzb_igb_vie_tig_ses_swa_bam	-0.136580071073206	-0.322662986360443	0.747674773755446
472	gam_eng_ewe_bos_amr_sid_sod_spa_uzb_aze_fbf_bat_tsw_scr_pan_bsq_krd_hau_ses_cnt_afr_svk_zul_ita_moo_dut_est_swa_yor_hun_pol_anl_geo_mcd_ger_fre_swe_chh_heb_ukr_fin_lda_jav_grk_mao_jpn_tml_kor_arw_hin_cic_mol_sun_lat_aeg_ind_mnd_prs_igb_rus_mlt_rom_cze_lit_por_qcu_nor_glc_urd_dyu_wly_slo_owc_guj_tag_alb_bem_ctl_akn_mly_tha_amh_knd_tsn_dgb_tur_bul_ben_azi_swt_vie_tig_xho_ven_bam	-0.294141248446092	-0.695714673322234	0.488342446430822
473	amh_bul_igb_urd_amr_owc_sid_hin_tur_aze_ses_tag_akn_cze_grk_bsq_rom_gam_bem_cnt_mol_lit_xho_spa_dgb_svk_est_ewe_zul_fin_pol_sod_geo_arw_glc_ger_prs_anl_chh_mcd_hun_tsw_mly_ukr_sun_jpn_knd_kor_scr_ctl_moo_dut_ind_bos_tig_bat_mnd_fre_yor_afr_wly_guj_lat_swe_rus_qcu_eng_nor_por_swa_aeg_ben_mlt_alb_mao_pan_ven_slo_cic_jav_tha_heb_tml_tsn_swt_uzb_krd_ita_azi_bam_vie_hau_dyu_fbf_lda	0.181122937421764	0.426931278214838	0.670416130473086
474	owc_rom_tsw_fre_tig_heb_sod_por_aze_tur_tsn_tag_yor_arw_nor_bsq_spa_hau_xho_cnt_afr_pol_igb_cze_swa_dut_hun_ewe_bam_fin_ita_anl_geo_rus_ger_eng_lit_amh_mlt_scr_est_dgb_sun_bos_ind_jpn_knd_kor_swe_lat_swt_svk_bat_ctl_gam_jav_mnd_ben_moo_ukr_wly_prs_bul_slo_krd_qcu_alb_grk_glc_akn_sid_guj_chh_hin_mao_urd_ven_mol_zul_mly_tha_amr_tml_fbf_cic_uzb_pan_mcd_azi_lda_vie_aeg_bem_ses_dyu	-0.781805289791043	-1.87617583133161	0.0637673276711592
475	tig_mol_tsw_swe_mlt_wly_amh_pan_aze_azi_fbf_sun_akn_dut_krd_bsq_cze_gam_ven_cnt_ukr_ger_xho_nor_ewe_pol_hun_dyu_yor_est_ctl_hau_geo_grk_ita_svk_prs_sid_aeg_spa_fin_tsn_ind_eng_bat_jpn_tml_kor_urd_por_cic_guj_tag_bos_owc_mly_mnd_scr_igb_fre_anl_glc_mcd_lit_rus_qcu_rom_lat_bul_bam_chh_slo_sod_afr_jav_hin_moo_ben_zul_mao_tha_heb_knd_ses_bem_tur_arw_alb_uzb_dgb_vie_amr_swt_lda_swa	-0.78022795007797	-1.87743934107881	0.0635921304586738
476	tig_alb_ven_prs_aeg_amr_owc_mol_aze_azi_ewe_mly_dgb_krd_hin_bsq_eng_amh_yor_cnt_ger_swe_lda_guj_igb_svk_fin_bam_bem_hun_pol_mlt_geo_arw_lat_cze_afr_gam_anl_glc_est_cic_mao_ben_ind_jpn_knd_kor_rom_nor_moo_mcd_tag_bos_wly_sun_mnd_rus_dyu_grk_chh_ukr_scr_ita_dut_qcu_ctl_bul_lit_swt_heb_pan_sod_fre_bat_slo_tsn_por_zul_jav_tha_sid_tml_swa_akn_tur_urd_spa_uzb_tsw_vie_hau_ses_fbf_xho	0.0115099724562592	0.0271216387109181	0.978420829865845
477	gam_rom_ewe_pol_chh_wly_anl_scr_tur_uzb_swa_mao_zul_fre_arw_bsq_cze_sod_yor_cnt_svk_nor_swt_pan_xho_guj_fin_cic_tsn_hun_ctl_amh_geo_rus_ger_alb_hin_amr_heb_dut_est_bam_ind_slo_jav_jpn_tml_kor_ukr_eng_lda_por_sun_bos_tig_mly_mnd_lat_dyu_ben_sid_bul_grk_ita_mcd_qcu_krd_lit_mol_bem_mlt_glc_owc_prs_tag_spa_dgb_swe_moo_bat_tha_hau_knd_igb_ven_aze_afr_urd_azi_ses_vie_aeg_fbf_tsw_akn	-0.239071435382185	-0.565067751986199	0.573388283106597
478	amr_ita_ewe_nor_chh_sod_mlt_pol_tur_uzb_dyu_jav_fbf_eng_mcd_bsq_urd_gam_akn_mnd_ukr_grk_tsw_guj_yor_swe_hun_swt_tsn_fin_rom_sid_geo_slo_scr_spa_ger_owc_hau_ben_est_bam_tag_alb_sun_jpn_tml_kor_por_ctl_bem_fre_ind_lit_amh_bat_cnt_pan_lda_svk_tig_hin_prs_lat_bos_qcu_arw_bul_dut_igb_wly_glc_heb_mol_mao_krd_ven_afr_cic_mly_tha_aeg_knd_swa_xho_azi_rus_cze_aze_dgb_vie_anl_ses_zul_moo	-0.881227488905987	-2.13795017414288	0.0351427298550913
479	owc_cze_swt_krd_tig_aeg_wly_bos_tur_azi_swa_bat_xho_bul_guj_bsq_rom_sid_ven_mnd_swe_urd_igb_pan_tsn_fre_fin_dyu_zul_est_nor_amr_geo_mcd_eng_ctl_ukr_heb_hau_ben_hun_tsw_mly_lit_sun_jpn_knd_kor_prs_scr_yor_glc_mao_grk_chh_jav_cnt_rus_fbf_slo_gam_mol_pol_svk_alb_qcu_afr_por_arw_ewe_amh_dut_sod_hin_tag_lat_bam_ita_dgb_ind_tha_mlt_tml_cic_bem_uzb_spa_ger_aze_akn_vie_anl_lda_ses_moo	-0.650740650504648	-1.55854497176741	0.122500767742856
480	gam_ger_moo_lit_wly_chh_anl_fre_azi_tur_swa_tag_ses_urd_scr_bsq_arw_tig_tsn_mnd_guj_afr_yor_ctl_lda_spa_hun_dyu_zul_est_pan_sid_geo_ukr_rom_ben_bul_amh_mlt_bos_fin_swt_ind_dut_jav_jpn_tml_kor_pol_lat_fbf_por_mao_swe_heb_sun_cnt_slo_tsw_eng_aeg_prs_rus_mcd_ita_qcu_krd_hin_nor_ewe_sod_svk_hau_grk_mly_cze_bam_mol_ven_bat_tha_amr_knd_dgb_xho_uzb_alb_glc_aze_cic_vie_owc_bem_igb_akn	0.113728249523713	0.267595274698981	0.789603436337989
481	hau_prs_zul_afr_tig_wly_gam_ger_uzb_tur_tsn_mly_cic_swe_glc_bsq_por_chh_akn_mnd_rus_fre_bam_slo_xho_mol_fin_igb_tsw_est_arw_mlt_geo_dut_mcd_ben_ctl_sod_amh_lit_hun_fbf_sun_hin_bat_jpn_knd_kor_ukr_alb_yor_urd_jav_ita_anl_tag_cnt_pan_swt_spa_aeg_bul_bos_scr_cze_qcu_lat_rom_svk_bem_owc_nor_heb_grk_mao_guj_swa_krd_ven_ind_tha_amr_tml_dgb_ses_azi_pol_eng_aze_ewe_vie_sid_dyu_moo_lda	0.729830427183434	1.73643576751337	0.0857982270720974
482	owc_bul_tsn_ita_heb_mlt_tig_pol_uzb_aze_bem_ind_ewe_lit_alb_bsq_cze_amr_lda_mnd_ger_bos_cic_prs_dyu_swe_est_igb_bam_fin_glc_sod_geo_guj_rom_svk_fre_aeg_chh_pan_hun_yor_sun_eng_bat_jpn_tml_kor_por_urd_swt_lat_mao_spa_hau_jav_cnt_hin_moo_ukr_amh_grk_mol_ben_afr_qcu_scr_arw_rus_ven_sid_nor_anl_krd_mly_slo_ses_mcd_tsw_tag_tha_gam_knd_zul_fbf_tur_dut_ctl_azi_akn_vie_wly_xho_dgb_swa	-0.171763462151852	-0.405320759665351	0.686172654913843
483	sod_afr_swt_cze_aeg_amr_gam_fre_uzb_aze_tsw_jav_moo_mcd_dut_bsq_pol_amh_akn_mnd_nor_ben_xho_ukr_zul_por_fin_tsn_fbf_est_lit_sid_geo_eng_guj_arw_spa_chh_tig_krd_hun_cic_tag_ger_ind_jpn_knd_kor_hin_slo_dgb_bos_sun_ita_owc_mao_cnt_rus_yor_bul_mlt_urd_prs_rom_grk_qcu_lat_scr_mol_dyu_heb_ctl_anl_alb_bat_pan_bem_swe_lda_mly_tha_wly_tml_ewe_swa_azi_glc_svk_tur_bam_vie_hau_ses_ven_igb	0.955366511049081	2.28482400924341	0.0245967736407652
484	anl_arw_ewe_guj_chh_aeg_sod_alb_uzb_tur_akn_bat_fbf_lit_ctl_bsq_lat_amr_igb_cnt_ukr_afr_ven_dut_swt_ger_fin_moo_xho_hun_ben_sid_geo_cze_bul_swe_krd_amh_owc_spa_est_dyu_mly_bos_ind_jpn_tml_kor_por_pan_bam_scr_sun_mol_wly_jav_mnd_ita_swa_hin_heb_rom_pol_rus_mcd_qcu_fre_grk_glc_tsw_tig_svk_hau_prs_mao_urd_tsn_eng_yor_tag_tha_mlt_knd_lda_cic_azi_slo_nor_aze_ses_vie_gam_bem_zul_dgb	-0.280785549079536	-0.663144974761363	0.508878094620015
485	chh_alb_ses_mcd_sid_owc_gam_bul_azi_uzb_cic_ind_xho_prs_swe_bsq_spa_anl_lda_mnd_pol_cze_swt_por_tsn_rom_fin_yor_igb_hun_ben_tig_geo_eng_dut_lit_ukr_amr_sod_urd_est_tsw_sun_grk_bat_jpn_knd_kor_hin_ita_swa_svk_mly_rus_amh_mao_cnt_guj_moo_scr_wly_mol_lat_slo_nor_qcu_ger_arw_ctl_zul_mlt_glc_heb_krd_tag_pan_akn_bos_ven_jav_tha_aeg_tml_dyu_bem_aze_afr_fre_tur_ewe_vie_hau_fbf_bam_dgb	-0.57748408583313	-1.3775854982469	0.171637477095617
486	amr_bos_tsw_mcd_gam_owc_amh_lit_tur_aze_lda_tag_igb_afr_fre_bsq_alb_sod_tsn_mnd_prs_grk_ven_urd_swa_lat_fin_swt_bam_est_por_aeg_geo_spa_bul_glc_pan_anl_tig_slo_hun_ses_mao_guj_mly_jpn_knd_kor_arw_ctl_zul_dut_sun_ger_mlt_ind_cnt_mol_dyu_hin_chh_rom_swe_eng_nor_qcu_cze_pol_scr_dgb_hau_svk_heb_ita_bat_ben_fbf_krd_moo_jav_tha_sid_tml_akn_cic_uzb_ukr_rus_azi_yor_vie_wly_bem_xho_ewe	-0.118094129123242	-0.278635578488286	0.781143121318541
487	hau_alb_xho_mol_anl_amh_aeg_por_aze_azi_swt_tag_yor_nor_ger_bsq_krd_amr_bam_mnd_prs_dut_dyu_hin_ses_urd_hun_fbf_dgb_fin_cze_wly_geo_swe_ita_lit_slo_tig_mlt_spa_est_ven_mao_pol_bat_jpn_tml_kor_afr_bos_cic_guj_jav_rom_owc_mly_cnt_lat_swa_glc_sid_bul_arw_scr_ctl_qcu_pan_eng_svk_zul_chh_fre_gam_ben_ind_grk_lda_rus_igb_sun_tha_sod_knd_bem_akn_uzb_mcd_ukr_tur_tsn_vie_heb_tsw_ewe_moo	-0.615896723149425	-1.47158924806817	0.144507688427339
488	sid_nor_swt_lat_aeg_owc_heb_svk_tur_uzb_lda_mao_dyu_urd_guj_bsq_swe_sod_cic_cnt_arw_hin_bam_dut_swa_ita_hun_tsw_ven_fin_alb_mlt_geo_rom_scr_ger_prs_tig_amr_fre_est_fbf_sun_afr_mly_jpn_tml_kor_ukr_spa_ewe_glc_bat_ben_chh_jav_mnd_mol_dgb_krd_amh_rus_grk_cze_bul_qcu_ctl_pan_mcd_akn_gam_bos_anl_slo_ind_lit_xho_eng_bem_tag_tha_wly_knd_tsn_yor_azi_pol_por_aze_igb_vie_hau_zul_moo_ses	-0.19535448136463	-0.461095524362156	0.645806627426106
489	amr_dut_akn_ben_anl_tig_hau_mol_azi_aze_igb_mly_zul_lat_arw_bsq_slo_amh_moo_cnt_svk_glc_bem_mcd_xho_ita_est_bam_fbf_fin_krd_chh_geo_rom_prs_fre_eng_wly_owc_lit_hun_ewe_mao_scr_tag_jpn_tml_kor_bos_swe_tsw_ctl_bat_afr_sod_jav_mnd_urd_tsn_ger_aeg_nor_rus_grk_ukr_qcu_bul_por_pan_yor_mlt_spa_sid_alb_ind_hin_swt_pol_ses_sun_tha_heb_knd_dyu_lda_uzb_guj_cze_tur_ven_vie_gam_cic_swa_dgb	0.531585608470934	1.25508411388982	0.212592912301153
490	aeg_slo_akn_hin_sid_mlt_sod_swe_uzb_tur_ewe_tag_tsw_ben_pol_bsq_afr_amr_igb_cnt_arw_bos_swa_bul_swt_grk_est_cic_dyu_fin_mcd_tig_geo_ukr_ger_por_ctl_gam_owc_nor_hun_lda_sun_lat_mao_jpn_tml_kor_glc_ita_yor_urd_bat_mol_anl_mly_mnd_fre_dgb_alb_wly_guj_prs_lit_eng_qcu_pan_scr_rus_moo_heb_svk_chh_cze_jav_krd_xho_dut_ses_ind_tha_amh_knd_bem_zul_azi_spa_rom_aze_fbf_vie_hau_ven_tsn_bam	0.19496933838074	0.459166262567726	0.647186209975634
491	wly_slo_akn_urd_chh_sid_amh_cze_tur_aze_tsn_tag_igb_mcd_bos_bsq_pan_heb_swa_cnt_mol_scr_yor_fre_moo_por_hun_dyu_swt_est_arw_owc_geo_krd_rus_bul_grk_aeg_hau_glc_fin_bem_mly_dut_sun_jpn_tml_kor_ita_lat_zul_ger_bat_afr_amr_jav_mnd_spa_cic_prs_gam_lit_hin_swe_eng_qcu_guj_nor_pol_xho_mlt_ctl_anl_rom_mao_alb_ses_svk_lda_ind_tha_tig_knd_fbf_dgb_uzb_ukr_ben_azi_bam_vie_sod_tsw_ewe_ven	-0.116423314886597	-0.274607297734721	0.784227050112892
492	sid_pan_ewe_fre_gam_hau_owc_glc_tur_uzb_fbf_tag_zul_arw_ita_bsq_grk_amh_swa_mnd_ctl_scr_bem_mcd_xho_eng_hun_akn_lda_est_lit_tig_geo_hin_swe_svk_krd_chh_amr_ben_fin_tsn_ind_prs_bat_jpn_knd_kor_pol_ukr_dyu_spa_mly_slo_anl_sun_cnt_afr_yor_bos_heb_rom_urd_lat_guj_qcu_ger_mol_rus_igb_wly_dut_aeg_bul_mao_por_dgb_nor_tsw_jav_tha_sod_tml_moo_bam_azi_cze_alb_aze_ven_vie_mlt_swt_ses_cic	0.271238769920424	0.638259883869429	0.524873109827622
493	amr_ctl_lda_cze_amh_gam_tig_arw_aze_uzb_xho_mao_dyu_guj_fre_bsq_pan_anl_ses_mnd_ukr_mcd_akn_lat_igb_pol_est_yor_dgb_hun_prs_sod_geo_dut_nor_lit_bul_sid_mlt_glc_fin_moo_mly_ita_jav_jpn_tml_kor_rom_spa_bam_swe_tag_afr_aeg_ind_cnt_slo_tsn_alb_heb_por_scr_bos_urd_qcu_ger_krd_ben_ven_owc_mol_chh_hin_bat_svk_zul_rus_tsw_sun_tha_wly_knd_swt_bem_tur_grk_eng_azi_fbf_vie_hau_cic_swa_ewe	0.264354693299046	0.622381085129015	0.535214339164992
494	sod_krd_zul_ben_heb_tig_chh_spa_azi_aze_akn_jav_igb_ukr_ger_bsq_grk_aeg_xho_mnd_rom_scr_dgb_lat_bam_swe_hun_ewe_fbf_est_glc_amr_geo_alb_prs_guj_slo_anl_hau_lit_fin_lda_bat_svk_mao_jpn_knd_kor_bos_cze_ven_mcd_sun_afr_gam_tag_cnt_mol_cic_por_owc_rus_bul_ita_ctl_qcu_arw_pol_urd_bem_amh_fre_wly_pan_ind_hin_swa_nor_ses_mly_tha_mlt_tml_tsn_yor_tur_eng_dut_uzb_dyu_vie_sid_tsw_swt_moo	-1.22055847275783	-3.02462046944324	0.00321819511907587
495	owc_swe_ewe_pan_gam_heb_hau_urd_azi_aze_zul_sun_ses_alb_grk_bsq_krd_sid_bem_cnt_ctl_spa_dgb_svk_dyu_lat_fin_moo_fbf_hun_bul_anl_geo_nor_scr_arw_cze_sod_chh_por_est_lda_mly_hin_mao_jpn_tml_kor_pol_ita_yor_mcd_bat_dut_amh_tag_mnd_prs_tsn_fre_wly_guj_rom_afr_bos_qcu_ger_slo_mol_akn_tig_lit_amr_ukr_ind_rus_ven_glc_swt_jav_tha_mlt_knd_xho_cic_uzb_ben_eng_tur_igb_vie_aeg_bam_swa_tsw	-0.860421121771762	-2.08411846992848	0.0398914853276457
496	hau_rom_ses_nor_aeg_owc_amr_pol_tur_azi_lda_mly_fbf_hin_guj_bsq_scr_sid_moo_mnd_slo_mol_yor_ben_swa_rus_fin_bam_xho_est_urd_gam_geo_mcd_krd_bul_alb_wly_sod_dut_hun_tsn_ind_ctl_jav_jpn_knd_kor_ita_swe_dyu_glc_mao_por_heb_bat_cnt_prs_zul_arw_amh_spa_grk_ger_fre_qcu_bos_lit_ukr_ewe_tig_afr_mlt_cze_tag_eng_ven_lat_akn_sun_tha_chh_tml_cic_igb_aze_svk_pan_uzb_swt_vie_anl_dgb_tsw_bem	0.362698701417097	0.854307259898405	0.395130064303158
497	anl_lit_zul_scr_sod_wly_amr_ukr_tur_azi_tsw_mao_ses_ita_ctl_bsq_glc_owc_yor_mnd_lat_slo_tsn_pol_ven_fre_est_swa_bem_fin_pan_aeg_geo_bul_mol_alb_swe_amh_chh_guj_hun_ewe_mly_hin_jav_jpn_knd_kor_spa_cze_cic_arw_ind_bos_hau_bat_cnt_prs_swt_mcd_gam_nor_eng_ger_ben_qcu_grk_afr_rom_bam_mlt_por_sid_krd_sun_svk_dyu_dut_fbf_tag_tha_heb_tml_xho_moo_uzb_rus_urd_aze_akn_vie_tig_igb_lda_dgb	-0.244837724698182	-0.578288958682348	0.564466800463917
498	aeg_rom_dyu_lat_gam_amr_mlt_slo_aze_azi_cic_mly_swt_ger_scr_bsq_alb_chh_swa_cnt_dut_ben_bem_nor_tsn_svk_fin_igb_bam_hun_urd_sod_geo_eng_grk_guj_ita_heb_amh_cze_est_yor_bat_prs_sun_jpn_tml_kor_hin_bos_ven_lit_ind_arw_sid_tag_mnd_spa_ewe_afr_anl_krd_mcd_mol_por_qcu_pan_fre_glc_xho_hau_swe_tig_ctl_mao_pol_lda_ukr_dgb_jav_tha_owc_knd_moo_ses_tur_rus_bul_uzb_tsw_vie_wly_zul_fbf_akn	-0.393926517141644	-0.935296223512341	0.352057936878835
499	wly_pol_moo_pan_heb_amr_owc_guj_aze_azi_ewe_tag_fbf_glc_spa_bsq_hin_gam_zul_mnd_dut_lat_cic_swe_lda_ita_fin_tsn_bam_hun_por_mlt_geo_eng_grk_rom_alb_aeg_tig_svk_est_akn_mly_lit_jav_jpn_tml_kor_mcd_ukr_xho_bul_ind_scr_sid_mao_cnt_krd_bem_nor_hau_fre_bos_mol_ger_qcu_ctl_urd_afr_dyu_anl_slo_amh_arw_sun_rus_ses_ben_igb_bat_tha_chh_knd_tsw_yor_uzb_cze_prs_tur_dgb_vie_sod_swt_swa_ven	-0.358199984722671	-0.852135461957211	0.39632800150315
500	tig_afr_lda_bul_sod_anl_aeg_krd_aze_uzb_ven_sun_tsw_rus_swe_bsq_mcd_amh_bam_mnd_glc_pol_xho_mol_igb_nor_hun_fbf_swt_est_urd_gam_geo_pan_cze_grk_lit_heb_mlt_hin_fin_yor_bat_rom_mao_jpn_knd_kor_slo_prs_dgb_ukr_ind_fre_sid_jav_cnt_eng_ses_scr_amr_por_lat_dut_ctl_qcu_svk_alb_ger_zul_owc_spa_chh_bos_mly_arw_bem_ben_akn_tag_tha_hau_tml_cic_ewe_azi_guj_ita_tur_moo_vie_wly_dyu_swa_tsn	-0.341760278269572	-0.808610151316341	0.420803162412012
501	sod_por_lda_grk_aeg_hau_owc_afr_aze_tur_akn_mao_xho_hin_svk_bsq_ctl_anl_cic_cnt_pol_eng_zul_ita_tsn_rom_est_ven_moo_fin_cze_mlt_geo_bul_mol_slo_fre_amh_chh_ben_hun_ses_ind_glc_jav_jpn_knd_kor_scr_ukr_tsw_lit_bat_pan_sid_sun_mnd_swe_dyu_prs_tig_bos_krd_lat_nor_qcu_spa_arw_alb_fbf_wly_rus_amr_ger_tag_urd_bem_mcd_ewe_mly_tha_gam_tml_dgb_swa_azi_guj_dut_uzb_igb_vie_heb_yor_bam_swt	-0.447618579469383	-1.0634734622676	0.290320882880757
502	sod_lat_dgb_rus_amr_mlt_gam_slo_azi_aze_zul_mly_swt_ukr_ctl_bsq_scr_chh_dyu_cnt_dut_guj_bam_ben_xho_eng_est_tsn_swa_fin_hin_wly_geo_mcd_por_pan_fre_heb_aeg_spa_hun_ses_jav_afr_ind_jpn_tml_kor_ger_svk_akn_bos_sun_cze_anl_tag_mnd_nor_moo_urd_hau_rom_pol_swe_arw_qcu_lit_glc_grk_yor_owc_alb_amh_bul_bat_krd_lda_ita_tsw_mao_tha_tig_knd_ven_cic_tur_mol_prs_uzb_fbf_vie_sid_ewe_bem_igb	0.150400730195867	0.353662520971189	0.724392303340109
503	aeg_alb_bam_ger_anl_amh_chh_nor_uzb_tur_bem_bat_swa_pol_lit_bsq_bos_mlt_igb_mnd_krd_scr_swt_fre_dgb_guj_hun_zul_cic_fin_eng_sid_geo_hin_glc_rom_swe_amr_sod_arw_est_xho_ind_ita_mao_jpn_knd_kor_lat_afr_ewe_svk_mly_mcd_wly_tag_cnt_spa_dyu_mol_hau_por_urd_ukr_rus_qcu_prs_bul_pan_fbf_gam_ctl_owc_ben_jav_cze_lda_dut_tsw_sun_tha_tig_tml_akn_ven_azi_grk_slo_aze_ses_vie_heb_moo_tsn_yor	-0.266603877979868	-0.630552725507582	0.529879464159456
504	amr_bos_bem_rom_chh_anl_gam_grk_aze_azi_fbf_sun_xho_prs_mcd_bsq_dut_heb_bam_mnd_scr_ger_cic_rus_ewe_krd_est_lda_ses_fin_urd_amh_geo_pan_ctl_lit_fre_aeg_wly_slo_hun_swa_jav_nor_tag_jpn_tml_kor_glc_ben_akn_eng_ind_spa_sid_mly_cnt_swe_zul_cze_tig_lat_por_bul_afr_qcu_arw_mol_ita_tsn_hau_pol_sod_ukr_mao_hin_tsw_svk_yor_bat_tha_mlt_knd_dyu_moo_uzb_alb_guj_tur_swt_vie_owc_ven_igb_dgb	-0.233641157653222	-0.551891249744399	0.582346649287502
505	heb_arw_tsn_svk_sod_chh_amr_scr_tur_aze_moo_tag_akn_alb_ukr_bsq_lit_anl_swa_mnd_dut_pol_bam_afr_ewe_prs_hun_yor_lda_est_lat_owc_geo_ctl_fre_mol_por_sid_aeg_ita_fin_cic_bat_bul_mly_jpn_tml_kor_swe_nor_dgb_ger_mao_guj_mlt_ind_cnt_eng_ses_slo_wly_grk_rus_cze_rom_qcu_mcd_pan_spa_swt_gam_bos_hau_hin_jav_krd_fbf_glc_xho_sun_tha_tig_knd_igb_zul_uzb_urd_ben_azi_tsw_vie_amh_ven_bem_dyu	-1.07452235039707	-2.64659274723775	0.00954860333079811
506	anl_spa_dyu_mcd_chh_hau_sod_ctl_uzb_tur_yor_mao_bem_guj_prs_bsq_glc_amr_igb_mnd_scr_fre_tsn_rus_lda_urd_hun_ewe_moo_est_svk_mlt_geo_hin_arw_pol_mol_amh_heb_rom_fin_dgb_mly_afr_bat_jpn_tml_kor_eng_dut_ses_ita_ind_grk_aeg_sun_cnt_por_akn_ukr_wly_lit_ben_ger_alb_qcu_cze_pan_lat_swa_gam_bos_sid_nor_tag_swe_bam_krd_fbf_jav_tha_owc_knd_tsw_xho_azi_slo_bul_aze_ven_vie_tig_zul_swt_cic	-0.355826972160176	-0.84212895512992	0.40187619501485
507	sod_ger_dyu_scr_sid_amr_mlt_lat_azi_aze_igb_mao_yor_glc_dut_bsq_pan_hau_cic_cnt_nor_ben_bem_ukr_swa_urd_hun_ewe_zul_est_spa_chh_geo_svk_rus_hin_bos_heb_anl_bul_fin_swt_tag_swe_ind_jpn_tml_kor_afr_fre_tsw_cze_sun_prs_aeg_jav_mnd_krd_ses_mol_amh_alb_arw_guj_por_qcu_ita_rom_lit_bam_tig_eng_wly_grk_mly_mcd_akn_pol_fbf_bat_tha_owc_knd_xho_lda_uzb_ctl_slo_tur_moo_vie_gam_tsn_dgb_ven	-0.0501697077847213	-0.118169290375059	0.906188377979576
508	heb_urd_lda_ita_amr_mlt_owc_pan_azi_aze_bam_ind_cic_ukr_por_bsq_dut_hau_xho_mnd_grk_bul_akn_pol_bem_lat_hun_swa_yor_est_ctl_tig_geo_fre_prs_krd_cze_anl_wly_swe_fin_ewe_tag_bos_mly_jpn_knd_kor_hin_scr_fbf_mcd_jav_rom_chh_bat_cnt_glc_ses_arw_sid_afr_spa_mol_slo_qcu_ben_rus_nor_moo_aeg_guj_sod_svk_mao_ger_zul_alb_tsn_sun_tha_gam_tml_tsw_swt_uzb_lit_eng_tur_dyu_vie_amh_dgb_ven_igb	-0.283266886792468	-0.669638842895089	0.504747235308221
509	owc_afr_bem_hin_tig_hau_chh_ukr_aze_tur_yor_ind_moo_nor_ger_bsq_prs_wly_zul_mnd_grk_urd_dgb_guj_ven_ben_est_ses_xho_fin_bul_sod_geo_pol_krd_dut_bos_anl_heb_lit_hun_swa_tag_ita_jav_jpn_knd_kor_svk_fre_lda_slo_mly_por_amh_bat_cnt_mol_cic_mcd_mlt_swe_rus_rom_alb_qcu_arw_scr_ctl_fbf_sid_cze_amr_spa_mao_glc_igb_eng_swt_sun_tha_gam_tml_ewe_bam_uzb_pan_lat_azi_tsn_vie_aeg_akn_tsw_dyu	-0.0530597374915386	-0.125105270180976	0.900710246375438
510	mlt_mcd_ewe_prs_heb_anl_sid_ctl_tur_azi_swa_mao_igb_rom_bul_bsq_mol_tig_cic_cnt_urd_swe_ven_por_bam_cze_hun_ses_swt_fin_krd_chh_geo_bos_alb_nor_dut_gam_amh_pol_est_moo_jav_guj_ind_jpn_knd_kor_ben_grk_fbf_afr_bat_lat_owc_sun_mnd_eng_dyu_scr_wly_rus_hin_glc_pan_qcu_fre_slo_ukr_xho_sod_spa_amr_svk_mly_lit_bem_arw_dgb_tag_tha_hau_tml_tsn_tsw_uzb_ger_ita_aze_zul_vie_aeg_lda_yor_akn	-0.410197115477232	-0.97254604668658	0.333301745531041
511	sid_nor_ven_por_anl_tig_amr_arw_aze_azi_lda_bat_akn_ukr_ita_bsq_glc_heb_swa_mnd_grk_krd_ewe_mcd_ses_dut_fin_zul_xho_est_ben_owc_geo_bul_spa_prs_swe_wly_hau_ger_hun_moo_tag_rom_jav_jpn_knd_kor_hin_svk_swt_eng_mly_pol_aeg_sun_cnt_lat_bam_afr_amh_fre_alb_urd_lit_qcu_scr_bos_pan_cic_sod_cze_mlt_ctl_ind_mol_tsn_slo_igb_mao_tha_chh_tml_dgb_yor_tur_guj_rus_uzb_fbf_vie_gam_dyu_bem_tsw	0.102678944748453	0.241445662341221	0.809741280085931
512	owc_ben_moo_ita_sod_gam_aeg_prs_aze_azi_tsw_sun_yor_por_swe_bsq_ctl_anl_dgb_mnd_rus_scr_fbf_alb_xho_spa_fin_ewe_akn_hun_pol_sid_geo_lit_grk_slo_bos_heb_amr_mcd_est_bem_jav_urd_bat_jpn_knd_kor_krd_ger_bam_rom_mao_lat_tig_mly_cnt_fre_tsn_mol_hau_cze_hin_afr_ukr_qcu_nor_svk_arw_lda_amh_eng_wly_glc_tag_dut_zul_pan_dyu_ind_tha_mlt_tml_igb_swt_tur_bul_guj_uzb_cic_vie_chh_swa_ven_ses	-0.0756003776930614	-0.178091798499244	0.859038238002073
513	gam_alb_cic_nor_chh_sod_amr_guj_azi_aze_igb_mao_akn_rom_bos_bsq_ben_sid_lda_mnd_svk_pan_ses_mol_zul_grk_hun_moo_bam_fin_pol_anl_geo_slo_spa_bul_por_hau_heb_afr_est_ewe_jav_lat_ind_jpn_tml_kor_scr_glc_ven_hin_mly_krd_amh_bat_cnt_ita_dgb_eng_mlt_prs_ctl_lit_arw_qcu_urd_rus_swe_dyu_owc_dut_wly_mcd_sun_ukr_tsn_cze_tsw_tag_tha_tig_knd_yor_swt_tur_ger_fre_uzb_swa_vie_aeg_fbf_xho_bem	-0.541196555295779	-1.29284827199364	0.19926616203347
514	amr_arw_ven_fre_sid_heb_hau_rus_uzb_azi_tsn_tag_dgb_bul_ctl_bsq_guj_gam_bem_cnt_bos_lat_bam_grk_akn_scr_hun_swa_xho_est_lit_chh_geo_swe_spa_eng_ita_tig_anl_glc_fin_fbf_jav_cze_mao_jpn_knd_kor_svk_mol_igb_urd_sun_slo_wly_bat_mnd_krd_swt_afr_owc_ger_ukr_rom_nor_qcu_ben_hin_pan_cic_amh_pol_mlt_dut_ind_prs_tsw_mcd_moo_mly_tha_aeg_tml_lda_ewe_aze_alb_por_tur_yor_vie_sod_zul_ses_dyu	-0.907958092293604	-2.19548259234807	0.0306172646963803
515	wly_arw_tsw_svk_hau_tig_mlt_pol_aze_azi_ses_mly_dgb_lit_hin_bsq_krd_gam_moo_cnt_por_ita_swa_bos_yor_dut_hun_igb_swt_fin_glc_owc_geo_ben_fre_ctl_spa_aeg_heb_lat_est_cic_mao_grk_jav_jpn_tml_kor_alb_cze_bam_eng_ind_urd_chh_bat_mnd_nor_dyu_afr_amr_mcd_slo_ger_pan_qcu_scr_bul_mol_lda_amh_prs_sod_swe_tag_rom_tsn_ukr_fbf_sun_tha_anl_knd_bem_zul_uzb_rus_guj_tur_ven_vie_sid_ewe_xho_akn	-0.104671386060983	-0.246853851389707	0.805565428598897
516	hau_swe_bam_slo_heb_owc_gam_spa_tur_uzb_fbf_jav_xho_svk_grk_bsq_krd_sod_yor_mnd_mcd_por_moo_lat_tsn_bos_fin_cic_dyu_est_pol_amr_geo_hin_dut_eng_prs_tig_wly_lit_hun_ven_tag_glc_mly_jpn_knd_kor_nor_rus_lda_guj_bat_afr_mlt_sun_cnt_scr_dgb_fre_anl_mol_rom_pan_ukr_qcu_cze_alb_ita_tsw_sid_arw_aeg_ctl_mao_ben_ses_ger_ewe_ind_tha_amh_tml_igb_zul_aze_bul_urd_azi_akn_vie_chh_swa_swt_bem	0.68634799246903	1.62394704490984	0.107771885863376
517	tig_nor_swa_ben_chh_mlt_heb_krd_aze_uzb_xho_mly_lda_ger_grk_bsq_glc_amh_ses_mnd_fre_bul_cic_slo_yor_arw_hun_akn_igb_est_alb_sid_geo_ukr_mol_cze_pol_aeg_sod_guj_fin_bem_bat_rom_jav_jpn_knd_kor_por_prs_bam_scr_ind_svk_anl_tag_cnt_dut_tsw_rus_owc_hin_bos_ita_swe_qcu_lat_spa_urd_dgb_gam_pan_wly_afr_mao_lit_zul_eng_tsn_sun_tha_amr_tml_dyu_swt_azi_ctl_mcd_tur_fbf_vie_hau_moo_ven_ewe	-0.215280469460622	-0.508286873161741	0.612455750181153
518	owc_spa_ewe_hin_aeg_mlt_wly_rom_tur_uzb_xho_mly_akn_pan_alb_bsq_krd_gam_bam_cnt_grk_ukr_dgb_por_bem_cze_fin_tsw_yor_est_urd_sid_geo_lit_rus_mcd_ben_anl_heb_eng_hun_cic_mao_afr_jav_jpn_tml_kor_pol_fre_tsn_ctl_sun_mol_hau_ind_mnd_dut_ven_swe_sod_bul_ger_bos_prs_qcu_guj_ita_arw_swt_chh_svk_amh_nor_tag_slo_ses_lat_zul_bat_tha_amr_knd_swa_dyu_azi_glc_scr_aze_lda_vie_tig_moo_fbf_igb	0.00103021859575742	0.00242543442352986	0.998069980342347
519	chh_ctl_bam_eng_tig_amr_anl_rus_tur_uzb_moo_tag_zul_bul_mcd_bsq_ukr_gam_bem_mnd_alb_bos_lda_ger_swa_ita_est_dgb_ven_hun_cze_sod_geo_guj_lit_swe_arw_heb_aeg_slo_fin_tsw_bat_pan_jav_jpn_tml_kor_ben_pol_ewe_rom_ind_glc_sid_mly_cnt_scr_yor_por_amh_krd_prs_grk_afr_qcu_dut_hin_spa_tsn_owc_lat_hau_mol_mao_svk_xho_fre_cic_sun_tha_mlt_knd_igb_ses_azi_urd_nor_aze_swt_vie_wly_fbf_dyu_akn	-1.129654979026	-2.7881872668152	0.00642756291907538
520	amr_nor_bem_krd_sod_amh_owc_lit_aze_tur_akn_mao_swa_dut_eng_bsq_svk_sid_lda_mnd_fre_por_ewe_rom_dgb_ita_hun_xho_ses_fin_mcd_mlt_geo_cze_urd_alb_slo_hau_chh_hin_est_swt_ind_afr_sun_jpn_knd_kor_ben_mol_cic_grk_mly_glc_wly_jav_cnt_pol_yor_bos_gam_ctl_ger_bul_rus_qcu_ukr_pan_lat_moo_heb_prs_anl_guj_bat_spa_zul_arw_dyu_tag_tha_tig_tml_bam_ven_uzb_swe_scr_azi_fbf_vie_aeg_tsn_igb_tsw	-0.21791846767931	-0.515128227971813	0.607685681322856
521	amr_slo_swa_rus_wly_hau_sid_scr_aze_uzb_ses_mao_xho_pan_eng_bsq_lat_anl_bam_mnd_ukr_spa_lda_alb_cic_glc_fin_bem_tsw_est_afr_owc_geo_ben_prs_guj_mol_amh_sod_ctl_hun_zul_mly_hin_bat_jpn_tml_kor_fre_grk_dgb_lit_tag_bul_aeg_jav_cnt_svk_ewe_ger_tig_nor_krd_dut_rom_qcu_urd_bos_swe_dyu_mlt_cze_heb_arw_sun_ita_swt_pol_ven_ind_tha_chh_knd_fbf_yor_azi_mcd_por_tur_akn_vie_gam_moo_igb_tsn	0.046442187107521	0.109389322314122	0.913129393439425
522	hau_arw_ven_mcd_gam_owc_heb_svk_azi_tur_swt_jav_bem_prs_pan_bsq_afr_mlt_fbf_cnt_cze_ben_dgb_bul_dyu_scr_fin_tsw_lda_est_ger_aeg_geo_slo_guj_pol_rus_chh_sid_bos_hun_ses_mao_spa_mly_jpn_knd_kor_lat_ita_akn_urd_sun_eng_wly_ind_mnd_alb_zul_grk_sod_mol_hin_ukr_lit_qcu_rom_por_krd_ewe_anl_glc_amr_dut_tag_nor_bam_swe_xho_bat_tha_amh_tml_swa_tsn_uzb_ctl_fre_aze_yor_vie_tig_cic_igb_moo	-0.114545020992735	-0.270049140037854	0.787720791283085
523	wly_afr_swa_dut_sod_heb_anl_ben_azi_aze_lda_jav_cic_lat_eng_bsq_ita_chh_bam_cnt_prs_slo_swt_rom_xho_hin_est_igb_ewe_fin_urd_mlt_geo_spa_mcd_pol_scr_sid_amh_fre_hun_zul_ind_bul_mao_jpn_tml_kor_glc_ukr_bem_krd_bat_por_tig_tag_mnd_lit_fbf_pan_amr_grk_mol_svk_guj_qcu_cze_nor_swe_dyu_hau_alb_gam_ctl_mly_arw_akn_ger_dgb_sun_tha_aeg_knd_ven_moo_uzb_rus_bos_tur_tsn_vie_owc_yor_tsw_ses	-0.243579694223128	-0.57505592627695	0.566642123261481
524	wly_lit_akn_urd_aeg_owc_tig_glc_uzb_tur_zul_sun_tsw_ctl_bos_bsq_afr_sod_ewe_cnt_ita_arw_bem_pan_ses_alb_est_dgb_tsn_fin_grk_hau_geo_rus_nor_mcd_spa_amh_heb_por_hun_cic_mly_rom_bat_jpn_tml_kor_mol_hin_fbf_ben_tag_scr_gam_mao_mnd_cze_igb_eng_sid_swe_ger_pol_krd_qcu_lat_fre_dut_dyu_chh_guj_anl_ukr_jav_prs_moo_slo_swa_ind_tha_amr_knd_ven_swt_aze_svk_bul_azi_lda_vie_mlt_yor_bam_xho	0.321612367627335	0.756533764159029	0.451241488522787
525	amh_lat_ewe_ita_aeg_sid_gam_nor_tur_aze_dyu_jav_zul_bul_pol_bsq_prs_anl_lda_mnd_krd_bos_moo_ukr_bem_swe_est_xho_bam_hun_mcd_mlt_geo_ben_rus_por_rom_amr_chh_eng_fin_igb_bat_cze_sun_jpn_tml_kor_spa_scr_ses_svk_ind_slo_tig_mly_cnt_afr_swa_glc_sod_dut_alb_ctl_mol_qcu_guj_ger_pan_swt_owc_arw_heb_urd_mao_lit_tsn_grk_yor_tag_tha_wly_knd_tsw_fbf_azi_fre_hin_uzb_akn_vie_hau_dgb_ven_cic	-0.184244548765077	-0.434972547091012	0.664590072874775
526	wly_dut_bem_krd_anl_hau_chh_ita_uzb_aze_yor_tag_igb_nor_slo_bsq_bos_gam_ven_mnd_ctl_pol_bam_eng_moo_ukr_hun_ewe_tsw_est_grk_heb_geo_afr_ger_mol_ben_amr_aeg_lit_fin_akn_jav_por_mao_jpn_tml_kor_mcd_alb_dgb_guj_sun_cze_mlt_ind_cnt_hin_swa_spa_tig_prs_lat_scr_arw_qcu_fre_rus_urd_dyu_sid_bul_sod_pan_mly_rom_fbf_svk_tsn_bat_tha_owc_knd_xho_swt_tur_glc_swe_azi_lda_vie_amh_cic_zul_ses	-0.122044767008596	-0.28781114855769	0.774131701147245
527	heb_bul_akn_ita_gam_amr_tig_fre_uzb_aze_bam_sun_tsn_swe_lat_bsq_ben_mlt_xho_mnd_ctl_arw_lda_prs_igb_urd_est_tsw_dgb_fin_mcd_sod_geo_krd_slo_lit_eng_aeg_sid_guj_hun_ven_mly_ger_mao_jpn_knd_kor_alb_afr_fbf_hin_jav_bos_amh_ind_cnt_ukr_ewe_cze_wly_por_rom_spa_scr_qcu_svk_dut_glc_zul_anl_pol_hau_pan_tag_grk_yor_rus_cic_bat_tha_chh_tml_moo_swa_tur_nor_mol_azi_ses_vie_owc_bem_swt_dyu	-0.034441647988724	-0.0812051492099109	0.935453309894183
528	sod_pan_fbf_afr_owc_hau_heb_ctl_uzb_tur_lda_tag_igb_mcd_ben_bsq_prs_aeg_cic_mnd_krd_ita_ewe_hin_bem_nor_est_dyu_tsn_hun_fre_wly_geo_por_bul_swe_slo_amh_sid_eng_fin_xho_jav_pol_mly_jpn_tml_kor_alb_scr_yor_cze_bat_lit_tig_sun_cnt_lat_ven_bos_amr_mol_guj_glc_urd_qcu_grk_rus_rom_zul_chh_dut_gam_ukr_ind_arw_moo_ger_swa_mao_tha_mlt_knd_akn_bam_aze_spa_svk_azi_swt_vie_anl_dgb_ses_tsw	-1.24451077113548	-3.0900840252466	0.0026395491007219
529	gam_urd_dgb_rom_tig_wly_hau_mcd_aze_tur_bam_ind_akn_guj_alb_bsq_prs_amr_yor_mnd_afr_arw_ven_swe_tsn_krd_hun_tsw_bem_fin_ben_owc_geo_por_nor_cze_pan_chh_amh_glc_est_dyu_mly_slo_bat_jpn_tml_kor_rus_mol_igb_ukr_sun_grk_mlt_jav_cnt_pol_swt_lat_sod_scr_bos_ctl_lit_qcu_svk_eng_ita_cic_anl_fre_sid_dut_mao_bul_moo_hin_swa_tag_tha_aeg_knd_xho_ewe_azi_ger_spa_uzb_ses_vie_heb_fbf_lda_zul	-0.676822113561743	-1.61793575707126	0.109063279191575
530	anl_nor_swa_spa_aeg_amh_amr_mol_uzb_aze_tsn_jav_akn_guj_cze_bsq_lat_sod_ven_mnd_rus_urd_ses_hin_fbf_ger_est_swt_cic_hun_pan_sid_geo_pol_scr_arw_ita_heb_chh_krd_fin_ewe_tag_eng_sun_jpn_tml_kor_alb_bos_yor_svk_ind_rom_hau_mao_cnt_grk_tsw_fre_mlt_ctl_bul_lit_por_qcu_swe_slo_dut_moo_tig_afr_wly_mcd_mly_ben_igb_prs_dyu_bat_tha_owc_knd_dgb_lda_tur_ukr_glc_azi_zul_vie_gam_bam_bem_xho	-0.0319713817992452	-0.0754660826108771	0.940005983239022
531	gam_mol_tsn_glc_sid_owc_aeg_bul_tur_uzb_lda_mao_fbf_ben_por_bsq_spa_heb_bam_mnd_swe_grk_ses_scr_yor_hin_est_akn_bem_hun_guj_tig_geo_lat_prs_slo_ukr_anl_sod_alb_fin_ven_sun_rom_ind_jpn_tml_kor_pol_arw_cic_fre_jav_ger_amr_tag_cnt_ita_ewe_nor_mlt_bos_pan_ctl_afr_qcu_eng_cze_svk_dyu_chh_mcd_wly_dut_bat_urd_zul_rus_swt_mly_tha_hau_knd_moo_tsw_aze_krd_lit_azi_swa_vie_amh_xho_igb_dgb	-0.734300684634706	-1.76298214492783	0.0811883853458447
532	sid_dut_moo_ctl_sod_anl_mlt_scr_uzb_aze_zul_ind_ses_lat_ger_bsq_swe_wly_fbf_cnt_bul_hin_swt_rus_swa_prs_est_tsn_dyu_hun_ita_tig_geo_ukr_krd_eng_arw_aeg_chh_slo_fin_lda_bat_ben_mao_jpn_tml_kor_lit_afr_tsw_bos_tag_pol_hau_sun_mnd_spa_cic_glc_amr_urd_grk_guj_nor_qcu_rom_svk_pan_bem_amh_fre_gam_mcd_mly_mol_igb_alb_akn_jav_tha_heb_knd_dgb_bam_tur_cze_por_azi_ven_vie_owc_xho_ewe_yor	-0.490950325363839	-1.16812575617496	0.245741915450974
533	sod_guj_moo_ger_amr_amh_tig_lat_tur_aze_lda_sun_ewe_eng_spa_bsq_ita_owc_zul_cnt_pol_lit_yor_mol_cic_dut_hun_igb_bem_est_cze_wly_geo_hin_ctl_alb_krd_mlt_aeg_ukr_fin_ses_jav_pan_bat_jpn_knd_kor_swe_glc_tsn_mcd_mly_grk_anl_ind_mnd_svk_tsw_bos_sid_scr_rus_urd_ben_qcu_bul_nor_rom_akn_gam_prs_heb_por_mao_arw_xho_fre_fbf_tag_tha_chh_tml_ven_dyu_uzb_slo_afr_azi_bam_vie_hau_swt_dgb_swa	-0.496511340003005	-1.18174938195504	0.240318122618063
534	anl_lit_tsw_scr_chh_wly_aeg_guj_azi_tur_tsn_jav_zul_mol_por_bsq_mcd_owc_ven_mnd_grk_nor_ewe_rom_dyu_swe_est_yor_swt_hun_svk_sid_geo_bul_arw_lat_ger_amr_amh_ctl_fin_ses_sun_fre_bat_jpn_tml_kor_prs_alb_xho_pol_mao_rus_tig_tag_cnt_krd_dgb_ukr_sod_afr_slo_eng_ita_qcu_hin_ben_glc_moo_heb_bos_mlt_spa_ind_cze_akn_urd_igb_mly_tha_hau_knd_fbf_bem_aze_pan_dut_uzb_bam_vie_gam_cic_swa_lda	-0.239240214589822	-0.565020715923832	0.573420143301779
535	wly_bos_lda_bul_owc_hau_heb_alb_azi_uzb_zul_mly_cic_spa_pol_bsq_rus_sod_fbf_cnt_mol_hin_yor_arw_tsn_guj_fin_ven_igb_hun_rom_tig_geo_prs_por_grk_swe_sid_amr_ben_est_moo_bat_pan_jav_jpn_tml_kor_afr_ukr_tsw_fre_mao_lit_chh_ind_mnd_scr_bam_slo_aeg_lat_krd_nor_ctl_qcu_eng_cze_mcd_dgb_amh_glc_gam_dut_tag_svk_ses_ger_ewe_sun_tha_mlt_knd_swt_xho_tur_ita_urd_aze_akn_vie_anl_dyu_bem_swa	-0.622928462010095	-1.48989489778551	0.13963560905696
536	gam_bul_swt_lat_sod_heb_mlt_swe_azi_uzb_akn_sun_bem_slo_nor_bsq_lit_wly_igb_cnt_ita_prs_lda_rom_tsw_pan_hun_zul_dgb_fin_cze_sid_geo_scr_ukr_por_bos_hau_chh_glc_est_moo_ind_urd_tag_jpn_knd_kor_arw_rus_tsn_grk_mao_guj_anl_jav_mnd_krd_cic_ben_amh_pol_alb_spa_afr_qcu_eng_hin_svk_yor_tig_mcd_owc_mol_bat_ctl_ewe_ger_ses_mly_tha_amr_tml_xho_dyu_tur_fre_dut_aze_bam_vie_aeg_fbf_swa_ven	-0.668218851259901	-1.60068258910415	0.112838908233884
537	amh_por_ewe_ita_chh_amr_wly_svk_aze_uzb_swt_mly_xho_ctl_pol_bsq_arw_heb_dgb_cnt_krd_hin_yor_mcd_dyu_bul_est_bem_tsw_hun_ger_hau_geo_lat_bos_dut_fre_tig_aeg_alb_fin_bam_tag_ukr_mao_jpn_knd_kor_prs_grk_akn_swe_sun_ben_sid_jav_mnd_urd_moo_mol_owc_guj_scr_rom_lit_qcu_rus_eng_cze_tsn_anl_slo_sod_glc_bat_spa_igb_pan_ven_ind_tha_mlt_tml_swa_lda_azi_nor_afr_tur_fbf_vie_gam_cic_zul_ses	0.0863174496603838	0.203219357669702	0.839407559952585
538	sid_bul_fbf_lit_chh_mlt_owc_glc_tur_uzb_tsn_mly_cic_cze_mcd_bsq_grk_gam_bem_mnd_fre_swe_yor_dut_ven_hin_est_lda_zul_hun_ctl_tig_geo_alb_rom_slo_ger_aeg_hau_guj_fin_tsw_jav_ita_sun_jpn_knd_kor_ben_krd_moo_urd_mao_nor_sod_tag_cnt_svk_dyu_scr_wly_mol_por_bos_arw_qcu_prs_ukr_afr_ewe_amh_spa_amr_rus_ind_lat_igb_pan_xho_bat_tha_heb_tml_bam_ses_aze_eng_pol_azi_dgb_vie_anl_swa_swt_akn	-0.0727998638559771	-0.171555546084083	0.864159696808547
539	owc_swe_igb_urd_gam_aeg_amr_svk_aze_azi_dyu_jav_dgb_pan_slo_bsq_lit_heb_ven_mnd_bul_ben_swt_arw_swa_guj_est_bem_lda_hun_prs_mlt_geo_hin_eng_ctl_rom_hau_sod_grk_fin_tsw_mly_pol_mao_jpn_knd_kor_rus_por_xho_lat_ind_nor_tig_bat_cnt_mol_yor_krd_anl_scr_dut_mcd_bos_qcu_spa_glc_ita_tsn_sid_ger_amh_ukr_tag_cze_zul_afr_akn_sun_tha_chh_tml_ses_moo_uzb_fre_alb_tur_cic_vie_wly_ewe_bam_fbf	-0.62239998838379	-1.48762078945622	0.140233786306849
540	gam_urd_dyu_ukr_owc_mlt_anl_lat_tur_uzb_igb_tag_moo_pol_por_bsq_ger_wly_cic_mnd_cze_afr_ewe_bul_lda_hin_fin_ses_xho_hun_bos_aeg_geo_pan_svk_ctl_mol_heb_tig_slo_est_swt_bat_arw_ind_jpn_tml_kor_spa_prs_zul_nor_jav_swe_amr_mao_cnt_rom_bem_krd_amh_rus_grk_fre_lit_qcu_mcd_dut_ita_dgb_chh_alb_hau_guj_sun_scr_swa_eng_tsw_mly_tha_sod_knd_bam_ven_aze_ben_glc_azi_akn_vie_sid_tsn_fbf_yor	-0.501530457662106	-1.19300003922493	0.235904097992793
541	sod_spa_tsw_rom_amh_tig_hau_alb_aze_tur_tsn_tag_dgb_slo_urd_bsq_pol_chh_yor_mnd_grk_hin_swt_mol_bem_dut_fin_moo_igb_hun_fre_owc_geo_bul_por_nor_ukr_gam_sid_lat_est_lda_sun_svk_ind_jpn_knd_kor_scr_guj_ven_cze_jav_rus_heb_mao_cnt_eng_fbf_ger_anl_afr_prs_mcd_arw_qcu_ctl_glc_pan_ewe_aeg_lit_mlt_krd_bat_swe_bam_ita_xho_mly_tha_wly_tml_dyu_swa_uzb_bos_ben_azi_akn_vie_amr_ses_cic_zul	0.0733725658392781	0.172803467621756	0.863181437036569
542	owc_grk_fbf_fre_mlt_wly_anl_nor_aze_tur_dgb_mao_igb_por_hin_bsq_slo_amr_bem_cnt_ben_bos_akn_krd_cic_pol_fin_zul_xho_est_glc_chh_geo_rus_ukr_dut_mcd_amh_gam_afr_hun_ewe_jav_lit_sun_jpn_tml_kor_svk_pan_bam_rom_mly_lat_hau_bat_mnd_scr_dyu_ita_sod_mol_ger_swe_guj_qcu_bul_cze_urd_yor_tig_prs_heb_ctl_ind_eng_ven_spa_moo_tag_tha_sid_knd_swa_ses_azi_arw_alb_uzb_lda_vie_aeg_swt_tsw_tsn	-0.10546430187776	-0.248527606456951	0.804274198804235
543	heb_ukr_swa_alb_wly_anl_sod_mol_uzb_aze_tsw_bat_dyu_lat_krd_bsq_spa_gam_ewe_mnd_por_afr_tsn_lit_yor_cze_est_akn_swt_fin_bos_sid_geo_scr_fre_guj_ben_amr_owc_ita_hun_bem_ind_arw_mao_jpn_tml_kor_eng_swe_igb_svk_sun_glc_amh_jav_cnt_mcd_zul_hin_mlt_rom_ctl_rus_ger_qcu_grk_pan_urd_moo_chh_bul_tig_prs_tag_dut_lda_pol_xho_mly_tha_hau_knd_dgb_fbf_tur_slo_nor_azi_cic_vie_aeg_ven_ses_bam	-0.605726461813083	-1.44573861814708	0.151612083585826
544	hau_scr_dgb_glc_anl_gam_amh_urd_uzb_aze_ewe_sun_swt_bos_cze_bsq_swe_heb_tsn_mnd_grk_krd_tsw_alb_yor_guj_fin_igb_xho_hun_afr_sid_geo_rus_por_bul_arw_mlt_wly_prs_est_ses_mly_ita_bat_jpn_knd_kor_lat_svk_ven_rom_ind_dut_amr_jav_cnt_mol_lda_ukr_chh_mcd_nor_slo_spa_qcu_ger_hin_pol_dyu_aeg_eng_sod_lit_mao_pan_cic_ctl_zul_tag_tha_tig_tml_bam_bem_tur_fre_ben_azi_fbf_vie_owc_moo_swa_akn	-0.00239047345580851	-0.00562839959719862	0.995521266395503
545	owc_ukr_xho_rom_tig_sod_gam_lat_tur_uzb_swt_jav_bem_ita_mcd_bsq_pan_sid_dyu_cnt_scr_por_tsn_arw_igb_bos_est_akn_bam_hun_spa_heb_geo_guj_fre_dut_slo_chh_aeg_rus_fin_cic_ind_cze_bat_jpn_knd_kor_bul_urd_swa_ger_mly_afr_hau_sun_mnd_eng_dgb_ben_wly_pol_glc_nor_alb_qcu_krd_grk_hin_yor_amh_swe_anl_ctl_tag_svk_ven_mol_ewe_mao_tha_amr_tml_moo_ses_aze_prs_lit_azi_fbf_vie_mlt_lda_zul_tsw	-0.116446820843111	-0.274333800035823	0.784436557098112
546	sid_arw_swa_rus_anl_heb_tig_fre_aze_azi_bem_mao_lda_alb_por_bsq_dut_amr_yor_cnt_grk_rom_bam_prs_tsn_nor_fin_ven_ses_hun_lit_chh_geo_guj_scr_svk_pan_aeg_mlt_lat_est_moo_tag_ger_sun_jpn_knd_kor_spa_glc_akn_ita_bat_urd_gam_ind_mnd_pol_dyu_afr_amh_slo_swe_ctl_bos_qcu_ben_bul_cze_fbf_sod_mol_hau_eng_mly_mcd_xho_krd_dgb_jav_tha_owc_tml_zul_cic_uzb_ukr_hin_tur_ewe_vie_wly_tsw_igb_swt	-0.236944078510109	-0.559864285353868	0.576918047918708
547	tig_ger_tsw_urd_aeg_sid_owc_pan_aze_tur_bem_mao_xho_rus_rom_bsq_ben_amh_ven_cnt_hin_svk_zul_dut_bam_krd_fin_akn_swt_est_ita_sod_geo_guj_swe_mcd_spa_chh_hau_nor_hun_dyu_jav_alb_tag_jpn_tml_kor_lit_ukr_dgb_arw_mly_bul_anl_ind_mnd_bos_cic_ctl_gam_glc_fre_lat_grk_qcu_por_mol_eng_tsn_mlt_prs_amr_afr_bat_scr_igb_pol_moo_sun_tha_heb_knd_fbf_yor_uzb_slo_cze_azi_ewe_vie_wly_lda_swa_ses	0.400370215218043	0.942733464629692	0.348259823529619
548	anl_pol_tsn_rom_owc_sod_sid_slo_aze_tur_moo_sun_lda_afr_mcd_bsq_scr_gam_zul_mnd_krd_dut_fbf_urd_igb_ger_est_tsw_akn_fin_hin_wly_geo_arw_rus_fre_prs_chh_hau_lit_hun_ewe_ind_alb_mao_jpn_tml_kor_por_mol_cic_grk_bat_swe_amh_mly_cnt_guj_dyu_ctl_tig_pan_spa_eng_glc_qcu_ukr_nor_cze_swa_aeg_bul_mlt_ita_jav_bos_dgb_svk_swt_tag_tha_amr_knd_bam_ses_uzb_lat_ben_azi_ven_vie_heb_xho_bem_yor	-0.237087325228261	-0.560146076984275	0.576726628660655
549	aeg_ben_zul_eng_chh_heb_anl_arw_tur_azi_tsw_mly_dyu_urd_dut_bsq_krd_amh_moo_cnt_hin_lat_yor_mcd_bam_prs_est_bem_lda_fin_bul_owc_geo_swe_rom_afr_svk_mlt_amr_pan_hun_swa_jav_ger_tag_jpn_tml_kor_fre_nor_tsn_por_ind_ukr_tig_bat_mnd_bos_swt_lit_hau_ita_mol_slo_cze_qcu_spa_grk_pol_fbf_sod_alb_wly_ctl_sun_scr_xho_guj_cic_mao_tha_gam_knd_ven_igb_aze_glc_rus_uzb_ewe_vie_sid_ses_akn_dgb	-0.709002325517074	-1.70343751669664	0.0918258406326831
550	gam_lit_cic_svk_amr_heb_wly_scr_azi_tur_igb_bat_bam_por_urd_bsq_spa_tig_yor_cnt_ctl_glc_tsw_grk_bem_cze_hun_ses_fbf_est_rus_anl_geo_pol_alb_swe_prs_chh_amh_bos_fin_moo_ind_mol_tag_jpn_tml_kor_nor_afr_xho_lat_mly_ukr_sid_jav_mnd_ben_swa_eng_owc_bul_krd_ger_dut_qcu_fre_arw_hin_dyu_aeg_mcd_sod_ita_mao_slo_lda_pan_tsn_sun_tha_hau_knd_akn_ewe_aze_guj_rom_uzb_swt_vie_mlt_zul_dgb_ven	0.161100155010303	0.379936025945401	0.70485918347926
551	sod_afr_fbf_mol_mlt_wly_owc_bos_tur_azi_tsw_jav_cic_urd_lit_bsq_ukr_gam_swa_mnd_spa_ita_bem_rus_ses_fre_fin_lda_igb_hun_eng_amr_geo_scr_grk_guj_cze_hau_anl_pan_est_ewe_sun_bul_bat_jpn_tml_kor_alb_pol_xho_hin_mly_mcd_amh_ind_cnt_swe_yor_dut_chh_arw_svk_ger_glc_qcu_krd_ctl_slo_zul_heb_lat_sid_por_tag_rom_bam_prs_moo_mao_tha_tig_knd_dyu_dgb_aze_ben_nor_uzb_ven_vie_aeg_akn_tsn_swt	0.0876432413854067	0.206501319603998	0.836850759229399
552	anl_krd_swa_ben_aeg_chh_mlt_ger_azi_aze_ven_ind_bam_glc_spa_bsq_guj_heb_akn_mnd_grk_ukr_igb_lat_dyu_alb_est_ewe_fbf_hun_urd_hau_geo_dut_hin_pan_bul_amr_tig_pol_fin_tsn_bat_mol_mly_jpn_knd_kor_nor_prs_yor_arw_mao_fre_amh_jav_cnt_scr_zul_cze_sid_ctl_rus_afr_rom_qcu_mcd_ita_bos_xho_gam_svk_wly_por_tag_swe_ses_lit_tsw_sun_tha_sod_tml_bem_lda_tur_eng_slo_uzb_dgb_vie_owc_swt_cic_moo	-0.159865042287552	-0.377172167657717	0.706904968477122
553	chh_lit_tsn_krd_sod_heb_amr_nor_azi_uzb_moo_tag_dyu_ukr_pol_bsq_pan_hau_akn_mnd_por_slo_cic_mol_dgb_mcd_est_bam_fbf_fin_dut_wly_geo_ben_alb_scr_urd_gam_sid_rus_hun_ven_mly_guj_bat_jpn_knd_kor_swe_arw_swt_rom_sun_ctl_mlt_mao_cnt_ger_tsw_bul_anl_svk_eng_cze_glc_qcu_lat_spa_bos_yor_aeg_afr_owc_ita_ind_hin_swa_grk_igb_jav_tha_tig_tml_ewe_lda_aze_fre_prs_tur_ses_vie_amh_xho_bem_zul	0.399920230013242	0.943385508569909	0.347928098675295
554	anl_mcd_bam_alb_chh_gam_heb_glc_tur_uzb_tsw_mly_zul_afr_rom_bsq_krd_wly_xho_cnt_prs_ben_bem_pan_akn_bul_est_ses_ven_fin_guj_amh_geo_spa_slo_urd_eng_aeg_tig_ukr_hun_lda_jav_svk_sun_jpn_tml_kor_fre_grk_moo_dut_bat_por_hau_tag_mnd_swe_swa_lit_sod_rus_scr_lat_pol_qcu_nor_arw_cze_swt_sid_bos_mlt_ger_mao_ita_tsn_mol_dgb_ind_tha_owc_knd_igb_cic_azi_hin_ctl_aze_fbf_vie_amr_yor_dyu_ewe	-0.149539247428575	-0.352842821704255	0.725004733967697
555	chh_krd_tsw_prs_heb_wly_sod_nor_aze_azi_zul_tag_dyu_ben_por_bsq_bos_mlt_ewe_cnt_ukr_pan_ses_dut_tsn_ctl_est_bem_lda_hun_spa_tig_geo_eng_alb_rus_slo_sid_aeg_glc_fin_akn_mly_ger_sun_jpn_tml_kor_hin_afr_bam_guj_bat_scr_amh_mao_mnd_mol_yor_cze_anl_fre_swe_rom_mcd_qcu_arw_grk_urd_dgb_gam_pol_amr_svk_ind_bul_swt_ita_igb_jav_tha_owc_knd_ven_fbf_uzb_lit_lat_tur_cic_vie_hau_xho_moo_swa	0.214499202995936	0.504561607239999	0.615060209556237
556	amh_ctl_bem_mcd_chh_amr_heb_rom_azi_uzb_yor_jav_cic_ben_fre_bsq_krd_mlt_fbf_cnt_lit_eng_lda_ita_swa_grk_est_tsn_dgb_hun_por_hau_geo_afr_glc_nor_guj_wly_aeg_ukr_fin_dyu_ind_spa_mao_jpn_tml_kor_swe_scr_xho_slo_mly_bos_anl_tag_mnd_lat_moo_cze_sid_hin_alb_urd_ger_qcu_pan_bul_prs_ven_tig_mol_owc_svk_sun_dut_zul_arw_ses_bat_tha_gam_knd_akn_bam_tur_rus_pol_aze_igb_vie_sod_ewe_tsw_swt	-0.257688756749609	-0.609700807734358	0.543546817445397
557	hau_prs_akn_lit_mlt_amr_heb_nor_tur_azi_igb_sun_zul_glc_rom_bsq_dut_wly_dyu_cnt_cze_urd_tsn_lat_ses_ben_fin_lda_bam_hun_pan_owc_geo_ukr_ita_krd_pol_chh_sod_arw_est_yor_bat_bul_jav_jpn_knd_kor_spa_scr_swt_eng_mly_grk_amh_tag_mnd_ctl_moo_bos_aeg_ger_swe_rus_guj_qcu_por_slo_mcd_tsw_tig_alb_anl_afr_mao_hin_dgb_svk_ewe_ind_tha_sid_tml_fbf_ven_uzb_mol_fre_aze_cic_vie_gam_swa_xho_bem	0.894821732979201	2.13516900192977	0.0353754869511558
558	aeg_urd_dyu_arw_gam_hau_owc_ben_azi_uzb_cic_bat_xho_hin_ita_bsq_grk_mlt_akn_mnd_guj_glc_bem_slo_dgb_nor_fin_ses_moo_est_mol_sid_geo_ger_rom_dut_ukr_amr_tig_lit_hun_yor_mao_bul_sun_jpn_tml_kor_krd_scr_bam_fre_ind_swe_anl_mly_cnt_pan_tsn_eng_wly_afr_rus_alb_cze_qcu_por_svk_lat_igb_sod_spa_chh_mcd_jav_pol_ven_ctl_ewe_tag_tha_amh_knd_swa_tsw_aze_prs_bos_tur_fbf_vie_heb_swt_lda_zul	-1.29042285655067	-3.21820567951028	0.00177623658179922
559	mlt_prs_ses_guj_hau_amr_heb_krd_tur_azi_ewe_sun_fbf_lit_eng_bsq_slo_tig_bam_cnt_pan_por_zul_urd_dyu_glc_fin_bem_dgb_hun_ita_sid_geo_svk_spa_lat_scr_sod_aeg_ger_est_xho_mao_mol_tag_jpn_knd_kor_ctl_afr_swt_pol_mly_fre_anl_bat_mnd_grk_tsw_cze_amh_hin_rus_bos_swe_qcu_nor_mcd_ukr_ven_wly_dut_gam_arw_ind_alb_tsn_ben_moo_jav_tha_chh_tml_igb_lda_uzb_bul_rom_aze_akn_vie_owc_swa_yor_cic	-0.31502834590268	-0.745193045135934	0.458034192313795
560	wly_ger_igb_guj_mlt_sid_gam_glc_tur_aze_tsn_mly_ewe_cze_nor_bsq_grk_anl_yor_mnd_lit_arw_akn_slo_swt_spa_fin_bem_tsw_est_mcd_hau_geo_ben_rom_pol_pan_aeg_tig_ctl_hun_ses_bat_dut_sun_jpn_tml_kor_swe_hin_cic_rus_mao_svk_amr_tag_cnt_ukr_swa_ita_amh_scr_por_urd_eng_qcu_lat_krd_fre_zul_heb_afr_chh_alb_ind_bul_moo_prs_dgb_jav_tha_sod_knd_dyu_fbf_uzb_mol_bos_azi_bam_vie_owc_xho_ven_lda	0.00332541392365832	0.00784117667818601	0.993760506063164
561	heb_mcd_lda_guj_mlt_anl_aeg_dut_uzb_tur_tsn_sun_ewe_por_scr_bsq_lit_tig_dyu_cnt_glc_ger_tsw_alb_ven_fre_fin_yor_dgb_est_ukr_hau_geo_rom_lat_swe_ita_amh_gam_spa_hun_ses_mly_nor_mao_jpn_tml_kor_ctl_krd_zul_mol_bat_bos_sid_jav_mnd_urd_fbf_afr_amr_rus_arw_svk_cze_qcu_hin_pan_bul_akn_sod_grk_chh_slo_ind_prs_bem_pol_bam_tag_tha_wly_knd_moo_cic_aze_eng_ben_azi_xho_vie_owc_swa_swt_igb	-0.327903021815279	-0.776003703344336	0.439715803293617
562	aeg_ctl_swt_swe_hau_anl_sid_arw_aze_azi_dgb_ind_bem_glc_svk_bsq_ger_amr_bam_mnd_pol_lit_fbf_afr_xho_scr_hun_zul_ven_fin_dut_gam_geo_lat_krd_eng_rus_mlt_sod_fre_est_lda_mao_bul_mly_jpn_tml_kor_rom_pan_akn_bos_sun_slo_owc_jav_cnt_hin_igb_ita_chh_urd_nor_ben_cze_qcu_mol_mcd_guj_tsn_amh_ukr_tig_por_bat_grk_swa_prs_cic_tag_tha_heb_knd_tsw_yor_tur_alb_spa_uzb_moo_vie_wly_ses_dyu_ewe	-0.900457184262739	-2.17831964043325	0.0319108679168938
563	tig_ben_zul_mol_anl_hau_heb_cze_aze_tur_tsn_mly_ses_arw_ukr_bsq_afr_sid_ewe_cnt_fre_lat_cic_bos_moo_ita_hun_ven_bam_est_nor_aeg_geo_urd_eng_dut_glc_amh_chh_scr_fin_akn_jav_pan_ind_jpn_knd_kor_swe_pol_xho_guj_sun_krd_mlt_mao_mnd_slo_fbf_bul_owc_por_prs_rus_alb_qcu_spa_svk_hin_bem_sod_ctl_gam_grk_bat_rom_igb_mcd_swt_tag_tha_wly_tml_dgb_lda_uzb_lit_ger_azi_swa_vie_amr_yor_tsw_dyu	-0.0783250514356037	-0.184736591752956	0.853837904514552
564	gam_eng_dgb_glc_wly_anl_heb_swe_azi_uzb_swt_sun_yor_ukr_spa_bsq_afr_tig_tsw_cnt_pan_por_igb_urd_lda_pol_est_bam_xho_fin_ctl_sid_geo_grk_ben_bos_arw_amr_hau_alb_hun_tsn_tag_svk_bat_jpn_tml_kor_fre_dut_bem_nor_jav_mol_aeg_ind_mnd_hin_akn_krd_sod_guj_rus_lat_rom_qcu_prs_ger_bul_cic_owc_mcd_amh_scr_mly_slo_ven_ita_ses_mao_tha_mlt_knd_swa_moo_tur_cze_lit_aze_ewe_vie_chh_zul_dyu_fbf	-0.31219087177878	-0.738423467075559	0.462116570616521
565	hau_swe_akn_arw_gam_sid_mlt_ger_aze_azi_tsn_sun_bem_rom_rus_bsq_lat_sod_swa_cnt_svk_pan_swt_fre_cic_hin_hun_yor_tsw_fin_guj_wly_geo_glc_slo_urd_lit_tig_heb_prs_est_dgb_ind_scr_jav_jpn_knd_kor_eng_ita_igb_bos_mly_alb_amr_tag_mnd_por_bam_ctl_amh_ukr_dut_pol_afr_qcu_spa_ben_grk_ses_aeg_mcd_chh_bul_mao_krd_fbf_nor_xho_bat_tha_anl_tml_ewe_zul_tur_mol_cze_uzb_ven_vie_owc_moo_dyu_lda	-0.802878195970437	-1.94061418069238	0.0553336856065082
566	amh_mcd_dgb_ctl_hau_heb_wly_lat_uzb_tur_swa_sun_cic_rom_mol_bsq_por_tig_ven_mnd_prs_hin_igb_grk_bam_glc_hun_xho_ewe_est_slo_aeg_geo_pan_dut_ukr_bos_sod_anl_ger_fin_yor_mly_fre_tag_jpn_knd_kor_cze_pol_swt_arw_bat_ben_owc_jav_cnt_eng_zul_spa_mlt_rus_swe_svk_ita_qcu_scr_guj_lit_tsn_sid_urd_chh_bul_mao_afr_dyu_krd_moo_ind_tha_gam_tml_bem_akn_aze_alb_nor_azi_ses_vie_amr_lda_fbf_tsw	-0.314854763403914	-0.745456713601117	0.457875604737942
567	heb_nor_akn_por_anl_aeg_owc_ita_aze_azi_bam_bat_bem_krd_afr_bsq_ukr_chh_dyu_cnt_hin_fre_tsw_bos_zul_eng_fin_igb_fbf_hun_rom_tig_geo_swe_slo_ger_pol_mlt_sid_scr_est_ses_ind_guj_tag_jpn_tml_kor_arw_pan_dgb_dut_mao_alb_amr_jav_mnd_lat_swt_glc_sod_urd_svk_rus_bul_qcu_grk_mol_cze_lda_hau_spa_gam_ben_mly_prs_xho_lit_swa_sun_tha_wly_knd_yor_ewe_uzb_ctl_mcd_tur_cic_vie_amh_moo_tsn_ven	-0.0655177707446649	-0.154427841953762	0.877607042406906
568	sid_afr_bam_swe_aeg_hau_gam_spa_uzb_tur_zul_ind_yor_arw_mol_bsq_rus_wly_tsn_cnt_guj_nor_fbf_pan_bem_scr_fin_dgb_igb_est_alb_sod_geo_glc_bul_hin_lit_amr_amh_urd_hun_akn_mao_fre_tag_jpn_knd_kor_svk_mcd_dyu_eng_jav_ben_chh_mly_mnd_dut_swa_ctl_tig_ukr_grk_bos_cze_qcu_rom_prs_lat_lda_anl_por_owc_ger_bat_pol_xho_ita_ses_sun_tha_mlt_tml_tsw_moo_azi_krd_slo_aze_ewe_vie_heb_cic_ven_swt	0.0343598426149375	0.0810098607817431	0.935608193459956
569	mlt_grk_ven_pan_heb_anl_amh_guj_uzb_aze_xho_jav_dgb_dut_fre_bsq_ben_gam_yor_cnt_lit_krd_bem_rus_bam_por_fin_swa_ewe_hun_hin_hau_geo_scr_ger_bos_swe_sid_tig_pol_est_lda_tag_glc_ind_jpn_tml_kor_arw_slo_zul_ita_bat_prs_wly_mao_mnd_cze_moo_mcd_owc_eng_ctl_spa_svk_qcu_mol_lat_urd_dyu_sod_nor_amr_rom_sun_alb_igb_bul_ses_mly_tha_chh_knd_akn_swt_tur_afr_ukr_azi_tsw_vie_aeg_fbf_cic_tsn	-0.193630834293667	-0.457285789357778	0.6485320912904
570	sod_ita_zul_bul_sid_amr_anl_alb_azi_tur_fbf_bat_ven_fre_scr_bsq_rom_aeg_moo_mnd_ben_svk_igb_bos_tsw_lat_fin_akn_swa_est_nor_wly_geo_ctl_slo_ger_afr_hau_chh_ukr_hun_bem_tag_spa_ind_jpn_knd_kor_grk_pan_yor_pol_mao_cze_gam_sun_cnt_por_ses_krd_amh_eng_glc_arw_mol_qcu_rus_lit_dut_cic_owc_prs_heb_swe_mly_mcd_dgb_guj_xho_jav_tha_mlt_tml_ewe_lda_uzb_hin_urd_aze_swt_vie_tig_bam_dyu_tsn	-0.70719166077171	-1.69517428297987	0.0933881959754872
571	hau_lit_fbf_ukr_heb_owc_mlt_nor_aze_azi_lda_mly_zul_prs_grk_bsq_ben_amr_ven_cnt_rom_rus_dgb_mol_igb_pol_est_yor_swa_hun_bos_sod_geo_lat_fre_slo_guj_gam_amh_scr_fin_moo_bat_dut_mao_jpn_knd_kor_bul_swe_tsw_spa_ind_cze_chh_jav_mnd_hin_akn_eng_wly_mcd_pan_krd_urd_qcu_ctl_afr_alb_ses_aeg_glc_anl_svk_sun_ger_ewe_arw_bem_tag_tha_tig_tml_dyu_cic_tur_ita_por_uzb_xho_vie_sid_swt_tsn_bam	0.266089509928254	0.62697119993386	0.532214287487599
572	mlt_hin_igb_prs_anl_tig_sod_ctl_uzb_azi_tsn_sun_akn_grk_por_bsq_krd_owc_dgb_mnd_nor_slo_swt_ita_tsw_bul_est_moo_ven_fin_lat_hau_geo_ukr_pan_mol_afr_chh_sid_fre_hun_lda_mao_lit_bat_jpn_knd_kor_svk_eng_ewe_scr_tag_dut_amr_ind_cnt_cze_xho_spa_wly_glc_rom_pol_ger_qcu_swe_alb_mcd_zul_aeg_rus_gam_urd_mly_guj_fbf_bos_ses_jav_tha_amh_tml_cic_dyu_aze_ben_arw_tur_yor_vie_heb_bam_bem_swa	0.358848706811148	0.845345361958293	0.400087687140224
573	aeg_dut_ses_guj_gam_amr_hau_grk_aze_uzb_swt_tag_bam_cze_swe_bsq_pol_heb_bem_mnd_slo_fre_tsw_scr_ewe_prs_est_cic_lda_fin_rom_chh_geo_rus_glc_nor_krd_mlt_wly_urd_hun_moo_ind_lat_sun_jpn_tml_kor_arw_bul_yor_por_mly_ger_tig_jav_cnt_svk_dyu_bos_anl_eng_spa_alb_ctl_qcu_ukr_mcd_ben_igb_amh_pan_sod_mol_mao_hin_xho_afr_ven_bat_tha_owc_knd_zul_dgb_tur_ita_lit_azi_akn_vie_sid_tsn_fbf_swa	-0.268092736372752	-0.633587396860021	0.527905287027215
574	owc_rom_cic_krd_sod_chh_amh_urd_aze_azi_dgb_ind_swt_arw_svk_bsq_eng_sid_bam_cnt_spa_glc_lda_bul_dyu_dut_est_xho_fbf_fin_bos_tig_geo_ben_pol_scr_lat_anl_wly_guj_hun_ses_bat_lit_tag_jpn_tml_kor_nor_fre_ewe_swe_mao_ita_mlt_mly_mnd_cze_bem_rus_gam_ger_alb_slo_prs_qcu_afr_ukr_ctl_moo_amr_hin_hau_por_sun_grk_zul_mol_tsn_jav_tha_heb_knd_yor_tsw_tur_pan_mcd_uzb_ven_vie_aeg_igb_akn_swa	-0.178572880636832	-0.421753869762681	0.674177980317961
575	amh_scr_dgb_bul_wly_gam_chh_hin_uzb_azi_xho_tag_zul_urd_bos_bsq_guj_owc_ses_cnt_glc_spa_moo_ctl_bem_alb_fin_tsw_lda_hun_eng_sid_geo_lat_lit_fre_slo_anl_mlt_ita_est_cic_ind_ben_jav_jpn_knd_kor_rus_swe_ven_mol_mly_grk_amr_bat_mnd_prs_tsn_por_sod_mcd_pan_svk_ukr_qcu_rom_ger_nor_swa_heb_krd_aeg_afr_mao_pol_yor_arw_bam_sun_tha_tig_tml_fbf_akn_aze_cze_dut_tur_igb_vie_hau_ewe_dyu_swt	0.33175442649674	0.781550432929176	0.436463979319356
576	aeg_pan_tsn_eng_heb_owc_chh_arw_tur_aze_ven_bat_igb_scr_bos_bsq_dut_wly_akn_mnd_hin_krd_cic_afr_ses_pol_fin_lda_swt_est_ukr_anl_geo_glc_alb_urd_svk_amh_sod_rom_hun_bam_ind_bul_sun_jpn_tml_kor_guj_grk_zul_nor_tag_lit_mlt_mao_cnt_ger_ewe_mcd_amr_mol_slo_lat_cze_qcu_ben_rus_prs_bem_tig_swe_sid_fre_mly_ctl_tsw_por_fbf_jav_tha_hau_knd_dgb_swa_azi_spa_ita_uzb_xho_vie_gam_dyu_moo_yor	-0.0686555592689885	-0.161700800432005	0.871892257178938
577	owc_guj_zul_alb_amh_gam_mlt_spa_tur_uzb_dgb_mao_tsn_ita_slo_bsq_rom_anl_akn_mnd_ben_urd_bam_swe_dyu_lat_fin_cic_swa_est_dut_sid_geo_afr_lit_nor_ctl_chh_amr_pan_hun_tsw_jav_eng_tag_jpn_tml_kor_arw_hin_ven_pol_sun_glc_wly_bat_cnt_ukr_igb_grk_sod_bul_cze_krd_mol_qcu_ger_rus_bos_ewe_hau_svk_heb_mcd_ind_por_swt_prs_fbf_mly_tha_aeg_knd_ses_yor_azi_scr_fre_aze_moo_vie_tig_bem_xho_lda	-0.525209490885489	-1.24923812753773	0.21471308743555
578	anl_rus_bam_slo_aeg_owc_chh_mcd_tur_aze_dyu_jav_dgb_prs_ctl_bsq_arw_amh_tsw_cnt_bul_lat_cic_ukr_bem_guj_hun_fbf_ewe_est_bos_sod_geo_dut_ita_ger_afr_amr_gam_alb_fin_swt_mao_pol_ind_jpn_knd_kor_eng_spa_tsn_ben_sun_svk_mlt_tag_mnd_lit_igb_hin_tig_cze_fre_por_pan_qcu_nor_rom_glc_akn_sid_scr_heb_swe_mly_krd_zul_grk_xho_bat_tha_wly_tml_ses_moo_uzb_urd_mol_azi_yor_vie_hau_swa_ven_lda	0.46622251684655	1.10023624040561	0.274068966344913
579	aeg_fre_tsn_grk_owc_amr_heb_bul_azi_tur_moo_mao_bem_pol_ukr_bsq_alb_sod_swa_cnt_swe_urd_dyu_mcd_lda_cze_hun_swt_ven_fin_dut_mlt_geo_svk_glc_rom_arw_amh_tig_bos_est_akn_mly_hin_tag_jpn_tml_kor_ben_nor_ses_krd_sun_scr_chh_jav_mnd_prs_fbf_por_gam_afr_ctl_ger_ita_qcu_lat_spa_lit_tsw_sid_guj_hau_rus_ind_eng_xho_pan_cic_bat_tha_anl_knd_igb_yor_aze_slo_mol_uzb_ewe_vie_wly_bam_dgb_zul	-0.893088551093959	-2.15869083015923	0.0334484575423123
580	anl_arw_ewe_nor_tig_sid_aeg_mcd_aze_azi_igb_ind_ven_rom_ita_bsq_eng_wly_lda_mnd_spa_lat_bem_por_xho_bul_est_cic_fbf_fin_alb_amh_geo_slo_urd_guj_ukr_sod_chh_swe_hun_zul_mao_pan_jav_jpn_knd_kor_dut_lit_tsw_svk_bat_prs_owc_tag_cnt_krd_bam_rus_heb_fre_hin_glc_ben_qcu_scr_bos_afr_swa_mlt_grk_amr_pol_sun_ger_tsn_mol_moo_mly_tha_hau_tml_dyu_akn_tur_cze_ctl_uzb_dgb_vie_gam_yor_swt_ses	0.0185520825258646	0.0436610994429114	0.965268155623318
581	amh_mcd_swa_ctl_sid_gam_sod_mol_azi_uzb_dgb_tag_moo_svk_ben_bsq_guj_tig_dyu_mnd_pan_rom_fbf_afr_swt_ita_est_akn_yor_hun_swe_heb_geo_nor_lat_scr_por_amr_chh_alb_fin_bam_mao_bul_sun_jpn_tml_kor_grk_urd_lda_rus_jav_pol_owc_bat_cnt_ukr_cic_slo_anl_bos_dut_prs_eng_qcu_ger_krd_lit_xho_wly_fre_mlt_cze_ind_hin_zul_spa_ewe_mly_tha_aeg_knd_tsn_tsw_tur_glc_arw_aze_ven_vie_hau_bem_ses_igb	-0.585068976385422	-1.39903834661012	0.165127832060845
582	heb_cze_tsn_krd_aeg_hau_sod_lat_azi_tur_moo_mao_xho_scr_lit_bsq_ctl_mlt_dyu_cnt_ukr_urd_ewe_ben_yor_eng_est_zul_ven_hun_bul_wly_geo_rus_por_afr_swe_sid_amr_mol_fin_bam_tag_guj_jav_jpn_tml_kor_pol_alb_tsw_pan_sun_arw_tig_mly_mnd_bos_bem_ger_chh_prs_spa_dut_nor_qcu_grk_slo_fre_cic_anl_ita_amh_rom_bat_mcd_fbf_hin_swt_ind_tha_gam_knd_ses_swa_uzb_glc_svk_aze_akn_vie_owc_igb_lda_dgb	-0.468875427308944	-1.11358384096617	0.268327640202975
583	anl_por_tsw_scr_heb_wly_tig_eng_tur_aze_dyu_tag_akn_dut_prs_bsq_arw_amh_ses_cnt_mol_grk_igb_krd_lda_fre_hun_dgb_cic_fin_ukr_gam_geo_hin_swe_ita_bul_hau_amr_alb_est_moo_ind_afr_mao_jpn_tml_kor_slo_ctl_ven_ben_mly_ger_chh_sun_mnd_spa_ewe_nor_sid_cze_rom_guj_lit_qcu_glc_urd_mcd_zul_aeg_pol_owc_bos_jav_lat_yor_pan_bam_bat_tha_mlt_knd_bem_swt_uzb_rus_svk_azi_fbf_vie_sod_tsn_xho_swa	-0.116877651255762	-0.275813336631417	0.783303379885597
584	sid_ger_akn_dut_hau_aeg_gam_svk_azi_aze_fbf_ind_tsw_pan_ita_bsq_cze_amh_tsn_cnt_bos_urd_yor_swe_swa_lit_est_igb_xho_hun_rus_chh_geo_prs_afr_krd_nor_amr_anl_mcd_fin_zul_mly_bul_tag_jpn_tml_kor_por_eng_dgb_arw_sun_glc_mlt_bat_mnd_ukr_ewe_fre_owc_ctl_spa_hin_grk_qcu_mol_lat_alb_cic_heb_guj_tig_rom_jav_ben_swt_slo_ses_mao_tha_sod_knd_bem_dyu_uzb_pol_scr_tur_bam_vie_wly_ven_lda_moo	-0.69378461578438	-1.664383221185	0.0994017869984351
585	chh_ben_ewe_ger_amr_gam_mlt_nor_aze_azi_cic_mao_swa_bos_krd_bsq_urd_amh_moo_mnd_rus_mcd_zul_scr_lda_por_est_fbf_ses_fin_arw_owc_geo_pol_hin_guj_bul_heb_tig_svk_hun_ven_sun_ukr_mly_jpn_knd_kor_fre_spa_akn_ctl_ind_dut_anl_tag_cnt_rom_tsw_ita_hau_afr_swe_eng_slo_qcu_lat_pan_lit_xho_sid_glc_wly_prs_jav_grk_dgb_cze_bam_bat_tha_aeg_tml_dyu_yor_tur_mol_alb_uzb_bem_vie_sod_igb_tsn_swt	-0.0778907911536679	-0.183792012641741	0.854576761113298
586	heb_nor_moo_slo_wly_hau_chh_lat_aze_azi_xho_tag_tsn_bos_rus_bsq_alb_amr_ses_mnd_cze_ctl_tsw_dut_ven_guj_est_bam_swt_hun_lit_sod_geo_mol_glc_pan_afr_gam_anl_rom_fin_dyu_mly_mcd_bat_jpn_knd_kor_ukr_urd_swa_arw_jav_ben_sid_sun_cnt_ita_ewe_eng_tig_bul_scr_fre_svk_qcu_por_krd_hin_yor_owc_swe_mlt_prs_ind_grk_cic_spa_lda_mao_tha_aeg_tml_bem_dgb_uzb_ger_pol_tur_fbf_vie_amh_zul_akn_igb	-0.401712620150612	-0.951635465182211	0.343748607974118
587	chh_swe_akn_glc_wly_sid_mlt_cze_uzb_aze_ses_mly_swt_rus_svk_bsq_mcd_owc_dyu_mnd_arw_bul_cic_ita_igb_afr_hun_swa_moo_fin_lit_tig_geo_alb_eng_por_slo_amh_aeg_nor_est_bem_tag_ger_jav_jpn_knd_kor_lat_pol_bam_krd_sun_bos_hau_ind_cnt_grk_xho_prs_anl_dut_urd_mol_spa_qcu_fre_hin_ukr_lda_amr_ctl_sod_rom_mao_pan_dgb_ben_tsw_bat_tha_gam_tml_tsn_ven_tur_scr_guj_azi_fbf_vie_heb_zul_ewe_yor	-0.0995665750401476	-0.235003962549636	0.814722323721004
588	tig_mol_moo_prs_mlt_wly_aeg_krd_aze_tur_yor_bat_akn_glc_swe_bsq_lit_gam_ven_cnt_ita_nor_xho_fre_dgb_hin_fin_igb_fbf_est_afr_anl_geo_alb_pol_bul_ukr_amh_chh_ben_hun_bam_jav_bos_tag_jpn_tml_kor_guj_cze_tsw_por_mao_ger_sod_mly_mnd_mcd_swa_scr_heb_pan_urd_arw_lat_qcu_rus_grk_slo_ewe_sid_rom_amr_eng_sun_ctl_tsn_spa_swt_ind_tha_hau_knd_bem_dyu_azi_svk_dut_uzb_lda_vie_owc_cic_ses_zul	-0.0729461947058397	-0.171955505409594	0.863846141063919
589	amr_grk_fbf_svk_anl_wly_mlt_lit_azi_uzb_yor_jav_xho_mcd_pan_bsq_ctl_owc_dyu_cnt_scr_lat_moo_urd_swa_guj_est_tsw_ses_hun_rom_hau_geo_alb_rus_por_prs_gam_sod_spa_fin_ewe_tag_ita_mly_jpn_tml_kor_slo_bos_bem_krd_sun_ger_chh_ind_mnd_ben_cic_mol_heb_arw_nor_ukr_cze_qcu_bul_dut_hin_zul_tig_glc_amh_fre_bat_pol_swt_eng_lda_mao_tha_sid_knd_akn_bam_aze_afr_swe_tur_igb_vie_aeg_dgb_ven_tsn	-0.171145863356239	-0.403794703647726	0.687290682863838
590	anl_arw_zul_spa_tig_wly_mlt_svk_uzb_aze_akn_tag_tsw_rus_bos_bsq_ukr_owc_lda_mnd_por_guj_cic_eng_ewe_lat_est_yor_dgb_hun_slo_amh_geo_rom_dut_hin_lit_sid_heb_mol_fin_bem_ind_cze_mao_jpn_tml_kor_pan_swe_swt_nor_mly_glc_amr_jav_cnt_mcd_bam_ger_chh_grk_afr_prs_ben_qcu_bul_pol_alb_dyu_sod_ita_hau_fre_bat_scr_xho_krd_tsn_sun_tha_gam_knd_fbf_igb_azi_ctl_urd_tur_moo_vie_aeg_ses_ven_swa	-0.405435887239834	-0.963144619953435	0.337972644713822
591	heb_slo_ven_lit_wly_sod_aeg_grk_aze_tur_cic_mao_fbf_nor_arw_bsq_hin_hau_tsn_mnd_krd_ben_tsw_scr_dgb_ukr_fin_ses_zul_hun_afr_owc_geo_bos_mol_pol_mcd_anl_tig_urd_est_swt_mly_ita_ind_jpn_tml_kor_eng_prs_xho_spa_tag_rom_amr_sun_cnt_glc_bem_fre_mlt_guj_lat_pan_ger_qcu_ctl_bul_cze_akn_chh_svk_sid_alb_jav_por_bam_swe_igb_bat_tha_gam_knd_ewe_lda_uzb_dut_rus_azi_swa_vie_amh_dyu_yor_moo	-0.653435264563119	-1.56371717250798	0.121280568358367
592	heb_por_tsn_svk_amh_wly_aeg_grk_uzb_tur_lda_sun_ven_bul_nor_bsq_ben_sid_swt_cnt_glc_spa_yor_hin_moo_bos_hun_dyu_tsw_fin_swe_chh_geo_cze_ger_pan_afr_anl_tig_ctl_est_cic_mly_eng_jav_jpn_knd_kor_lat_slo_bam_alb_ind_scr_gam_bat_mnd_fre_ewe_pol_sod_arw_prs_lit_ita_qcu_guj_krd_urd_igb_amr_mcd_hau_rom_tag_dut_ses_ukr_bem_mao_tha_mlt_tml_dgb_xho_aze_mol_rus_azi_zul_vie_owc_akn_fbf_swa	-0.572221486119624	-1.36514148776006	0.175501921748071
593	mlt_arw_ses_pol_sid_aeg_tig_por_uzb_tur_ven_mao_tsw_mcd_pan_bsq_hin_wly_dyu_cnt_fre_cze_moo_slo_xho_bos_est_fbf_yor_hun_nor_anl_geo_lat_afr_dut_glc_chh_amh_swe_fin_dgb_bat_scr_jav_jpn_knd_kor_alb_rom_swt_ukr_sun_spa_sod_mly_mnd_ben_lda_ita_heb_ger_svk_prs_lit_qcu_krd_eng_mol_zul_hau_grk_amr_rus_ind_guj_bem_ctl_swa_tag_tha_gam_tml_akn_cic_azi_urd_bul_aze_igb_vie_owc_bam_tsn_ewe	-0.157961125789822	-0.372906989757037	0.710066238693028
594	hau_ben_zul_lat_gam_amr_sid_slo_uzb_azi_dyu_sun_swa_nor_pan_bsq_spa_chh_tsw_mnd_arw_eng_ven_cze_moo_swe_est_bam_ses_fin_pol_sod_geo_guj_krd_rus_bul_anl_aeg_por_hun_fbf_mly_grk_ind_jpn_knd_kor_mol_alb_yor_scr_tag_mcd_owc_jav_cnt_ukr_tsn_fre_tig_dut_ger_glc_ita_qcu_hin_urd_prs_ewe_heb_rom_wly_ctl_bat_svk_bem_lit_cic_mao_tha_mlt_tml_igb_dgb_aze_bos_afr_tur_swt_vie_amh_xho_lda_akn	-0.988109686684959	-2.40602653497182	0.0181048449648172
595	wly_ita_cic_pan_anl_amh_aeg_spa_azi_uzb_bem_mao_akn_slo_arw_bsq_eng_owc_ewe_cnt_guj_rom_yor_rus_lda_ben_hun_zul_swt_est_swe_sid_geo_fre_dut_bos_ctl_sod_tig_glc_fin_igb_ind_hin_sun_jpn_knd_kor_svk_prs_dgb_scr_mly_ger_chh_bat_mnd_pol_swa_por_heb_mol_lit_nor_mcd_qcu_urd_alb_ukr_ven_amr_lat_gam_krd_tag_grk_fbf_afr_dyu_jav_tha_mlt_tml_bam_moo_tur_bul_cze_aze_ses_vie_hau_tsn_xho_tsw	-0.165220203524438	-0.389978278321859	0.69744432986096
596	anl_guj_akn_fre_heb_amr_aeg_rus_aze_tur_ses_jav_cic_lit_prs_bsq_ukr_tig_yor_mnd_cze_scr_dyu_alb_swa_ger_fin_dgb_igb_est_ita_wly_geo_mcd_arw_bos_rom_gam_chh_afr_hun_lda_mly_pan_ind_jpn_knd_kor_krd_mol_tsw_hin_bat_ctl_amh_tag_cnt_eng_ven_svk_sod_spa_por_nor_grk_qcu_glc_dut_slo_ewe_mlt_pol_sid_urd_sun_ben_bem_bul_zul_mao_tha_hau_tml_swt_bam_azi_swe_lat_uzb_fbf_vie_owc_moo_tsn_xho	-0.177806417821208	-0.419382743271906	0.675903590266113
597	wly_eng_ses_ctl_owc_hau_sod_slo_aze_tur_lda_sun_cic_ben_cze_bsq_lit_sid_dyu_cnt_guj_pol_tsw_dut_bam_bos_hun_swt_tsn_fin_mcd_tig_geo_alb_svk_mol_grk_aeg_amr_ita_est_bem_tag_hin_mao_jpn_tml_kor_rom_prs_fbf_lat_mly_nor_chh_ind_mnd_spa_swa_swe_anl_krd_urd_rus_fre_qcu_bul_por_ger_dgb_mlt_pan_gam_afr_bat_scr_zul_glc_ven_jav_tha_heb_knd_akn_moo_azi_ukr_arw_uzb_ewe_vie_amh_yor_igb_xho	-0.844951232183224	-2.04290409571863	0.0438919256342235
598	sod_alb_ven_arw_owc_amh_sid_nor_uzb_tur_dgb_tag_ses_cze_glc_bsq_mol_aeg_fbf_mnd_dut_swe_swa_ctl_swt_eng_est_tsn_ewe_hun_guj_mlt_geo_urd_fre_por_rom_anl_hau_prs_fin_zul_jav_ukr_bat_jpn_knd_kor_lat_svk_tsw_afr_mly_lit_heb_ind_cnt_scr_dyu_grk_gam_krd_slo_rus_ita_qcu_spa_pan_hin_lda_tig_ger_chh_ben_mao_bos_bem_pol_xho_sun_tha_amr_tml_cic_yor_azi_mcd_bul_aze_moo_vie_wly_bam_igb_akn	-0.471975414069072	-1.12243447646136	0.264567238800211
599	aeg_afr_xho_glc_hau_sod_amh_rus_azi_uzb_akn_ind_dyu_scr_mol_bsq_prs_heb_bam_mnd_ctl_fre_swt_lit_igb_bos_est_tsn_fbf_fin_pol_mlt_geo_swe_ger_nor_pan_anl_owc_ukr_hun_yor_tag_dut_sun_jpn_knd_kor_hin_alb_ven_ita_mly_guj_sid_bat_cnt_rom_tsw_por_gam_arw_lat_svk_krd_qcu_urd_cze_slo_moo_amr_eng_wly_mcd_jav_bul_swa_spa_zul_mao_tha_tig_tml_cic_ses_tur_grk_ben_aze_lda_vie_chh_dgb_bem_ewe	-0.789392672170686	-1.90173887568717	0.0603006204196637
600	aeg_fre_dyu_ita_chh_anl_amr_afr_uzb_azi_swt_ind_akn_pol_spa_bsq_lit_sid_bam_mnd_scr_bul_ewe_ger_dgb_grk_fin_ses_fbf_hun_arw_sod_geo_slo_por_eng_rom_tig_heb_hin_est_tsw_sun_rus_jav_jpn_tml_kor_cze_ben_tsn_bos_tag_glc_hau_mao_cnt_urd_yor_nor_mlt_ukr_mol_pan_lat_qcu_swe_svk_alb_cic_owc_krd_gam_guj_bat_ctl_swa_dut_igb_mly_tha_wly_knd_moo_zul_aze_prs_mcd_tur_lda_vie_amh_ven_bem_xho	-1.03614268478465	-2.5318912694231	0.0130218543779281
601	amh_pan_swt_arw_gam_aeg_chh_por_uzb_tur_yor_tag_tsn_ctl_bos_bsq_lat_heb_xho_cnt_rom_slo_bam_mol_lda_grk_hun_zul_dgb_est_ita_sod_geo_cze_rus_eng_prs_anl_amr_swe_fin_cic_ind_ger_bat_jpn_knd_kor_afr_spa_igb_glc_sun_fre_owc_mao_mnd_svk_ses_dut_tig_guj_nor_bul_krd_qcu_lit_alb_scr_swa_sid_ben_hau_hin_mly_pol_ven_mcd_fbf_jav_tha_wly_tml_akn_bem_aze_urd_ukr_azi_moo_vie_mlt_ewe_tsw_dyu	-0.59240049760443	-1.41230253480855	0.161198467014641
602	sod_grk_dyu_krd_owc_amh_aeg_ctl_azi_aze_tsn_bat_igb_guj_nor_bsq_pol_sid_fbf_cnt_ben_eng_lda_lat_dgb_spa_hun_tsw_zul_fin_rom_tig_geo_swe_ita_prs_bos_gam_heb_pan_est_ven_mly_glc_mao_jpn_knd_kor_scr_ger_cic_hin_tag_fre_chh_sun_mnd_urd_ses_arw_wly_mol_mcd_ukr_cze_qcu_por_svk_afr_bem_hau_rus_mlt_alb_jav_slo_akn_dut_swt_ind_tha_amr_tml_xho_yor_tur_lit_bul_uzb_moo_vie_anl_swa_ewe_bam	-0.299759259491697	-0.708659899217904	0.480308161739649
603	amr_alb_fbf_arw_hau_sid_mlt_pan_tur_uzb_bam_bat_xho_afr_guj_bsq_spa_amh_dgb_cnt_nor_lat_akn_mcd_bem_hin_est_lda_swt_fin_eng_owc_geo_por_ger_prs_fre_gam_heb_ctl_hun_dyu_sun_krd_mly_jpn_tml_kor_lit_slo_zul_rus_mao_scr_sod_ind_mnd_mol_moo_ita_anl_cze_ukr_bul_grk_qcu_pol_rom_glc_ewe_aeg_bos_wly_dut_jav_urd_tsn_swe_tsw_tag_tha_chh_knd_ven_igb_azi_ben_svk_aze_ses_vie_tig_swa_cic_yor	-0.214557080650802	-0.50739469970537	0.613079047573166
604	anl_svk_swa_eng_sod_amr_wly_nor_tur_uzb_ven_jav_swt_bul_grk_bsq_spa_gam_dyu_mnd_slo_prs_lda_glc_cic_guj_hun_tsw_fbf_est_swe_mlt_geo_ita_ben_krd_scr_aeg_hau_mol_fin_dgb_sun_bos_mly_jpn_knd_kor_urd_fre_igb_ukr_bat_mcd_amh_ind_cnt_arw_moo_rus_sid_afr_hin_rom_pol_qcu_por_lat_cze_zul_owc_pan_tig_lit_tag_dut_xho_ger_tsn_mao_tha_heb_tml_yor_ewe_aze_ctl_alb_azi_ses_vie_chh_akn_bam_bem	-1.22274682024118	-3.03403877341673	0.00312826822060678
605	anl_ukr_dyu_mol_gam_sid_heb_lat_aze_azi_zul_sun_tsn_por_ctl_bsq_prs_hau_fbf_cnt_mcd_spa_cic_ben_bam_alb_hun_ewe_swt_est_urd_aeg_geo_cze_ita_rom_pol_tig_wly_krd_fin_moo_tag_dut_ind_jpn_knd_kor_lit_fre_xho_arw_mly_guj_amr_mao_mnd_ger_igb_hin_chh_rus_slo_grk_pan_qcu_bul_bos_nor_bem_owc_eng_amh_svk_bat_scr_yor_swe_ses_jav_tha_mlt_tml_akn_ven_uzb_afr_glc_tur_tsw_vie_sod_lda_swa_dgb	-0.811818212059715	-1.95865565238771	0.0531489933938304
606	sod_ger_yor_grk_chh_hau_aeg_bul_tur_aze_swa_mao_tsn_ukr_krd_bsq_rom_sid_tsw_mnd_rus_pan_dyu_guj_akn_urd_est_bem_bam_fin_nor_owc_geo_mcd_ita_prs_cze_gam_amr_scr_hun_ven_jav_slo_tag_jpn_knd_kor_alb_spa_ses_por_sun_afr_heb_mly_cnt_fre_xho_eng_anl_pol_ctl_svk_hin_qcu_lit_arw_lat_moo_wly_swe_amh_mol_ind_ben_lda_bos_dgb_bat_tha_mlt_tml_ewe_fbf_azi_glc_dut_uzb_cic_vie_tig_swt_zul_igb	-0.0990156354445211	-0.233315574561653	0.816029138371943
607	gam_lit_bam_spa_heb_sid_owc_arw_tur_aze_dyu_bat_dgb_dut_afr_bsq_glc_aeg_ven_mnd_grk_swe_bem_mol_fbf_urd_est_yor_tsw_fin_ctl_amr_geo_krd_bos_rus_pan_chh_anl_ben_hun_swa_sun_guj_mly_jpn_knd_kor_fre_prs_ewe_por_tag_nor_sod_mao_cnt_slo_cic_pol_wly_hin_scr_eng_lat_qcu_rom_ger_ita_tsn_mlt_bul_hau_alb_ind_ukr_moo_mcd_ses_jav_tha_tig_tml_akn_lda_azi_cze_svk_uzb_igb_vie_amh_zul_xho_swt	0.232013201594327	0.54747053105619	0.585366993379931
608	amh_ben_swa_mol_owc_chh_aeg_svk_azi_aze_cic_ind_tsn_ita_hin_bsq_lit_wly_yor_cnt_cze_swe_akn_mcd_fbf_krd_est_moo_dyu_hun_urd_gam_geo_grk_spa_ger_lat_amr_anl_scr_fin_ewe_sun_glc_mao_jpn_knd_kor_afr_dut_ven_prs_bat_ukr_sid_mly_mnd_arw_tsw_eng_hau_ctl_rus_pol_nor_qcu_alb_guj_slo_bem_tig_pan_mlt_por_jav_bos_dgb_rom_ses_tag_tha_heb_tml_lda_zul_uzb_bul_fre_tur_xho_vie_sod_swt_bam_igb	-0.777691216633506	-1.87125357926878	0.0644537108801056
609	sod_pol_lda_lat_mlt_hau_owc_glc_azi_uzb_bam_jav_fbf_nor_swe_bsq_grk_chh_cic_cnt_pan_rom_xho_por_dyu_scr_est_ven_moo_fin_afr_anl_geo_ctl_urd_krd_arw_tig_heb_fre_hun_bem_mao_ger_sun_jpn_knd_kor_rus_ben_ewe_lit_tag_mcd_wly_mly_mnd_mol_swa_alb_amr_guj_cze_eng_prs_qcu_spa_hin_ukr_tsw_amh_svk_gam_dut_bat_bos_akn_slo_dgb_ind_tha_aeg_tml_ses_tsn_aze_ita_bul_tur_swt_vie_sid_yor_igb_zul	-1.06574514351072	-2.61262858586463	0.0104775495169252
610	hau_ita_swt_urd_wly_sod_chh_pan_aze_azi_zul_mao_tsw_krd_alb_bsq_rom_aeg_fbf_cnt_grk_glc_swa_dut_cic_afr_est_moo_ses_fin_mol_heb_geo_slo_por_bos_rus_anl_gam_svk_hun_dyu_tag_guj_mly_jpn_tml_kor_ger_nor_lda_mcd_jav_ukr_amr_ind_mnd_lit_bam_eng_owc_ctl_pol_cze_arw_qcu_prs_ben_scr_yor_tig_fre_mlt_bul_bat_swe_xho_hin_igb_sun_tha_sid_knd_ven_ewe_uzb_spa_lat_tur_bem_vie_amh_akn_tsn_dgb	-0.174829005068927	-0.412622496266856	0.680832905794181
611	amr_pan_cic_ukr_mlt_amh_owc_glc_uzb_tur_ewe_jav_akn_alb_por_bsq_bul_chh_xho_mnd_lat_slo_ven_grk_igb_spa_fin_tsw_bam_hun_pol_sod_geo_ctl_lit_scr_hin_aeg_gam_cze_est_tsn_mly_mol_ind_jpn_tml_kor_prs_nor_bem_ita_tag_krd_wly_sun_cnt_rom_lda_arw_tig_swe_dut_urd_eng_qcu_svk_mcd_ben_dyu_sid_ger_hau_fre_mao_guj_zul_bos_swa_bat_tha_anl_knd_yor_fbf_aze_afr_rus_azi_swt_vie_heb_ses_moo_dgb	-0.588500164137547	-1.40565707005822	0.163158046733539
612	wly_glc_tsw_spa_amr_mlt_tig_lit_uzb_aze_igb_mly_bam_grk_rom_bsq_ben_gam_cic_cnt_slo_ctl_ven_bul_akn_ita_hun_zul_xho_fin_eng_hau_geo_urd_svk_ger_krd_chh_heb_guj_est_lda_ind_arw_bat_jpn_tml_kor_mol_cze_bem_nor_sun_prs_anl_tag_mnd_por_dyu_hin_amh_dut_fre_lat_alb_qcu_bos_scr_rus_swa_sod_pol_aeg_afr_mao_swe_swt_pan_ses_jav_tha_owc_knd_dgb_yor_azi_mcd_ukr_tur_tsn_vie_sid_moo_ewe_fbf	0.744994513453589	1.76295290745272	0.0811933478528381
613	aeg_lit_bam_glc_owc_wly_anl_ukr_tur_uzb_ven_ind_ewe_mcd_spa_bsq_svk_amh_igb_cnt_lat_guj_xho_swe_lda_slo_est_bem_tsw_hun_pan_chh_geo_rus_alb_dut_grk_hau_sid_prs_fin_dyu_bat_scr_mly_jpn_tml_kor_pol_urd_moo_fre_tag_arw_tig_jav_mnd_cze_cic_ctl_sod_bos_eng_ben_afr_qcu_hin_krd_ger_akn_amr_rom_gam_bul_mao_por_swa_mol_yor_sun_tha_mlt_knd_zul_fbf_aze_nor_ita_azi_ses_vie_heb_swt_tsn_dgb	-0.648050143241107	-1.55041719237144	0.124437903649679
614	sod_cze_bem_ger_anl_wly_chh_mcd_tur_uzb_moo_mly_igb_scr_arw_bsq_glc_aeg_yor_mnd_prs_bul_bam_swe_swa_alb_est_fbf_akn_hun_rus_amh_geo_rom_fre_hin_svk_mlt_tig_ben_fin_cic_ind_nor_sun_jpn_tml_kor_pan_lat_dgb_ita_bat_afr_heb_tag_cnt_por_ses_guj_owc_mol_dut_pol_slo_qcu_krd_bos_lit_xho_sid_urd_gam_ukr_jav_eng_ven_grk_zul_mao_tha_hau_knd_ewe_swt_aze_spa_ctl_azi_dyu_vie_amr_lda_tsn_tsw	-0.41296648816407	-0.980598056720965	0.329335091831601
615	owc_prs_ewe_krd_sod_sid_tig_ben_aze_tur_ven_ind_swa_grk_cze_bsq_ita_gam_fbf_cnt_afr_nor_bam_hin_yor_pan_est_ses_akn_fin_urd_wly_geo_alb_mcd_bos_mol_amr_anl_bul_hun_tsn_jav_fre_sun_jpn_tml_kor_ukr_slo_tsw_glc_mao_rom_heb_bat_mnd_svk_igb_ger_mlt_spa_dut_eng_arw_qcu_swe_por_lit_cic_chh_pol_amh_lat_tag_ctl_bem_rus_swt_mly_tha_hau_knd_lda_moo_azi_guj_scr_uzb_zul_vie_aeg_xho_dgb_dyu	-0.675772937977683	-1.62159858300053	0.108274929496018
616	anl_scr_ses_ger_owc_sod_wly_alb_tur_uzb_ven_jav_swt_por_urd_bsq_svk_sid_tsw_mnd_swe_rus_bam_pol_swa_krd_hun_moo_yor_est_mol_amh_geo_bul_glc_ben_ita_amr_chh_ctl_fin_cic_sun_prs_tag_jpn_tml_kor_guj_lit_igb_rom_mly_lat_gam_bat_cnt_ukr_fbf_afr_hau_bos_cze_nor_mcd_qcu_pan_fre_grk_dgb_mlt_slo_aeg_arw_ind_spa_akn_dut_xho_mao_tha_tig_knd_ewe_dyu_azi_eng_hin_aze_tsn_vie_heb_lda_bem_zul	0.104606071885372	0.246700590089454	0.805683690065963
617	owc_ger_fbf_arw_aeg_sod_anl_afr_aze_azi_xho_sun_dgb_spa_guj_bsq_swe_sid_bem_mnd_ukr_alb_igb_lit_ewe_scr_est_swa_swt_fin_eng_heb_geo_mol_svk_cze_hin_amh_hau_dut_hun_bam_tag_ben_ind_jpn_knd_kor_ctl_ita_ses_prs_jav_grk_mlt_bat_cnt_bos_cic_fre_chh_por_glc_lat_slo_qcu_bul_mcd_pan_ven_tig_rom_amr_urd_mly_pol_dyu_rus_moo_mao_tha_wly_tml_akn_tsw_tur_krd_nor_uzb_yor_vie_gam_zul_lda_tsn	0.107413273217799	0.252692000302297	0.801063909729955
618	mlt_bos_dyu_scr_heb_tig_sid_slo_tur_azi_bem_sun_bam_pan_ger_bsq_krd_chh_igb_cnt_dut_lat_ven_glc_xho_mol_est_yor_fbf_hun_ita_sod_geo_pol_alb_ukr_fre_aeg_amr_por_fin_akn_jav_lit_tag_jpn_tml_kor_grk_ctl_ewe_svk_mao_rom_hau_bat_mnd_mcd_tsn_afr_wly_rus_ben_urd_bul_qcu_eng_spa_nor_cic_gam_swe_anl_cze_ind_arw_tsw_prs_lda_mly_tha_owc_knd_ses_swt_uzb_hin_guj_aze_swa_vie_amh_dgb_moo_zul	-0.482572760780704	-1.1479206355364	0.253945603950204
619	sid_spa_cic_lit_wly_aeg_amr_swe_azi_tur_tsw_tag_ses_ger_dut_bsq_urd_sod_swa_cnt_mol_hin_bem_rus_akn_lat_hun_fbf_tsn_fin_ita_amh_geo_krd_por_prs_afr_anl_gam_fre_est_dyu_bat_mcd_sun_jpn_knd_kor_bul_slo_lda_cze_ind_arw_mlt_jav_mnd_guj_ewe_ctl_hau_ukr_glc_svk_bos_qcu_nor_eng_grk_moo_chh_rom_tig_scr_mly_pol_xho_pan_bam_mao_tha_heb_tml_igb_yor_uzb_ben_alb_aze_dgb_vie_owc_swt_zul_ven	-0.23286920674621	-0.550069078710164	0.583590705579147
620	sod_bul_xho_nor_sid_amr_chh_cze_aze_azi_cic_mao_ewe_arw_ukr_bsq_grk_aeg_swt_mnd_rom_mcd_ven_spa_akn_swe_est_fbf_yor_hun_guj_hau_geo_mol_ben_fre_alb_heb_owc_dut_fin_moo_jav_glc_bat_jpn_knd_kor_pan_prs_igb_eng_sun_pol_tig_tag_cnt_scr_bam_rus_anl_urd_por_slo_hin_qcu_lit_afr_svk_tsw_mlt_ger_amh_krd_ind_lat_swa_ita_tsn_mly_tha_wly_tml_dyu_bem_tur_ctl_bos_uzb_ses_vie_gam_dgb_lda_zul	-0.827325136966164	-1.99686185155343	0.0487633572165698
621	amr_krd_zul_alb_hau_owc_heb_prs_azi_aze_cic_ind_igb_glc_lit_bsq_bul_wly_akn_cnt_dut_swe_dyu_mcd_tsn_nor_fin_xho_moo_hun_grk_chh_geo_arw_svk_hin_urd_anl_mlt_afr_est_bem_mao_lat_mly_jpn_tml_kor_cze_ger_ewe_spa_sun_ctl_sid_jav_mnd_ita_dgb_rom_aeg_slo_eng_rus_scr_qcu_pan_pol_bos_bam_gam_ben_sod_guj_tag_por_ses_fre_swa_bat_tha_amh_knd_lda_swt_uzb_ukr_mol_tur_ven_vie_tig_yor_fbf_tsw	-0.149728461011745	-0.353465033699715	0.724539837733805
622	sod_prs_dgb_nor_amh_tig_chh_ben_azi_aze_xho_mly_moo_afr_pol_bsq_lit_anl_bam_cnt_fre_svk_bem_ctl_fbf_ita_est_ven_cic_hun_ger_mlt_geo_rom_bos_bul_cze_sid_wly_por_fin_swa_mao_spa_ind_jpn_knd_kor_mcd_lat_swt_mol_jav_arw_gam_tag_mnd_krd_yor_slo_owc_grk_glc_ukr_guj_qcu_scr_dut_swe_tsw_aeg_urd_amr_eng_sun_alb_tsn_rus_igb_bat_tha_hau_tml_lda_ses_tur_pan_hin_uzb_dyu_vie_heb_akn_ewe_zul	-0.293240489596193	-0.69415613812192	0.489314673740408
623	tig_bos_igb_ben_amr_chh_wly_ctl_azi_aze_xho_tag_bem_ukr_rom_bsq_ita_mlt_ewe_mnd_slo_alb_akn_mol_moo_grk_fin_fbf_swt_est_svk_heb_geo_por_afr_dut_prs_anl_sod_bul_hun_bam_jav_ger_bat_jpn_tml_kor_spa_eng_dyu_glc_ind_rus_owc_mao_cnt_fre_ses_nor_hau_guj_lat_pan_krd_qcu_cze_pol_urd_lda_sid_arw_aeg_scr_mly_swe_dgb_mcd_cic_sun_tha_gam_knd_swa_yor_tur_lit_hin_uzb_tsn_vie_amh_zul_ven_tsw	0.25032504439825	0.589092187537487	0.557227692569817
624	gam_eng_moo_fre_sid_amh_sod_svk_azi_aze_igb_tag_lda_guj_ita_bsq_dut_chh_bem_mnd_scr_prs_fbf_bul_dgb_rus_hun_tsn_zul_est_mcd_wly_geo_urd_pol_por_pan_amr_hau_spa_fin_swt_jav_glc_ind_jpn_knd_kor_ben_swe_swa_ger_sun_krd_heb_bat_cnt_mol_bam_slo_anl_lat_lit_ctl_grk_qcu_nor_cze_afr_ewe_tig_bos_owc_hin_mly_rom_ses_alb_xho_mao_tha_aeg_tml_ven_akn_uzb_arw_ukr_tur_cic_vie_mlt_dyu_tsw_yor	-0.215982479450372	-0.510408591997497	0.610974602734323
625	aeg_urd_dgb_arw_gam_hau_chh_eng_azi_tur_tsw_sun_ven_ukr_mcd_bsq_svk_tig_swa_cnt_nor_prs_yor_alb_cic_guj_hun_swt_akn_fin_scr_heb_geo_pan_cze_krd_ben_amr_sid_spa_est_ewe_tag_dut_ind_jpn_knd_kor_bos_swe_xho_grk_mao_ita_wly_mly_mnd_ger_lda_slo_owc_lit_bul_rom_hin_qcu_por_lat_afr_ses_anl_glc_amh_rus_jav_ctl_zul_pol_bem_bat_tha_sod_tml_igb_moo_aze_fre_mol_uzb_tsn_vie_mlt_bam_fbf_dyu	-0.564563769673227	-1.34711944927667	0.181215042424032
626	amr_spa_ewe_ben_sid_aeg_gam_rus_tur_uzb_fbf_sun_moo_fre_lat_bsq_slo_amh_ven_mnd_pol_glc_xho_afr_zul_dut_hun_yor_akn_est_alb_wly_geo_guj_bul_ukr_ger_anl_sod_grk_fin_swa_jav_lit_mao_jpn_tml_kor_mcd_swe_bem_ita_ind_svk_mlt_mly_cnt_scr_ses_bos_tig_krd_nor_pan_prs_qcu_cze_urd_ctl_cic_hau_rom_heb_mol_tag_por_tsw_hin_dgb_bat_tha_chh_knd_lda_dyu_aze_arw_eng_azi_igb_vie_owc_tsn_swt_bam	-0.113009667061686	-0.266377663776932	0.790538071360154
627	sid_lat_xho_ger_hau_owc_sod_dut_aze_azi_cic_mao_zul_spa_ukr_bsq_ctl_chh_swt_mnd_guj_mcd_moo_alb_lda_afr_est_bem_fbf_hun_prs_amr_geo_scr_pan_svk_fre_tig_wly_hin_fin_yor_sun_arw_ind_jpn_tml_kor_bos_krd_tsw_nor_tag_cze_mlt_mly_cnt_pol_dgb_por_amh_ita_mol_rom_eng_qcu_grk_urd_bul_bam_anl_lit_aeg_rus_jav_glc_swa_ben_tsn_bat_tha_heb_knd_ses_dyu_uzb_swe_slo_tur_ewe_vie_gam_akn_igb_ven	-0.115873220986348	-0.273439285129372	0.785121891656259
628	owc_lit_swt_alb_sod_anl_mlt_guj_aze_uzb_tsn_mao_cic_eng_lat_bsq_swe_chh_swa_mnd_mcd_slo_igb_pan_bam_fre_hun_ewe_xho_est_cze_heb_geo_scr_spa_mol_ita_aeg_hau_svk_fin_lda_ind_ctl_tag_jpn_tml_kor_arw_bos_ses_pol_bat_ukr_amr_mly_cnt_nor_fbf_dut_gam_ben_urd_rom_ger_qcu_bul_afr_hin_dgb_sid_por_tig_prs_sun_grk_akn_rus_dyu_jav_tha_wly_knd_moo_yor_azi_krd_glc_tur_ven_vie_amh_bem_zul_tsw	-0.00990935576460721	-0.0233528654406033	0.981418836470509
629	sid_lit_lda_ben_mlt_amr_hau_rom_azi_aze_swa_sun_swt_alb_hin_bsq_nor_owc_dgb_cnt_swe_pol_zul_ita_tsw_guj_hun_ses_akn_est_cze_aeg_geo_prs_pan_krd_dut_tig_heb_ctl_fin_xho_jav_ukr_tag_jpn_tml_kor_eng_mol_cic_grk_ind_mcd_wly_mly_mnd_urd_bam_bos_sod_spa_por_svk_scr_qcu_glc_lat_fre_yor_gam_arw_anl_slo_mao_rus_bem_afr_ewe_bat_tha_chh_knd_tsn_ven_uzb_ger_bul_tur_igb_vie_amh_fbf_dyu_moo	-0.392852460789111	-0.931240119834275	0.354140530930383
630	owc_scr_zul_rus_anl_chh_aeg_fre_uzb_azi_bam_sun_ewe_prs_mol_bsq_bos_mlt_bem_mnd_eng_guj_dyu_arw_moo_urd_fin_xho_dgb_hun_dut_tig_geo_bul_ctl_mcd_slo_gam_amh_grk_est_cic_mly_swe_bat_jpn_tml_kor_glc_hin_tsn_ita_jav_ger_amr_ind_cnt_afr_swa_lit_heb_krd_por_ukr_spa_qcu_pol_rom_nor_igb_sod_cze_sid_pan_tag_alb_swt_ben_tsw_mao_tha_hau_knd_akn_lda_aze_svk_lat_tur_ven_vie_wly_fbf_ses_yor	0.254306827600931	0.598848305269671	0.550729963362971
631	tig_rom_cic_mol_chh_amh_sod_nor_uzb_tur_bem_sun_swa_rus_slo_bsq_cze_sid_zul_cnt_ctl_dut_yor_pol_swt_ukr_est_akn_lda_fin_prs_wly_geo_ita_ben_swe_svk_mlt_anl_krd_hun_igb_jav_lat_tag_jpn_tml_kor_scr_bos_moo_pan_mao_alb_heb_bat_mnd_bul_ewe_grk_owc_urd_afr_guj_lit_qcu_fre_eng_spa_ses_aeg_mcd_hau_por_ind_glc_ven_hin_tsn_mly_tha_gam_knd_bam_tsw_azi_arw_ger_aze_dgb_vie_amr_xho_dyu_fbf	-0.245716084266844	-0.581420668799268	0.562363553321163
632	amr_nor_swt_lit_hau_amh_aeg_cze_azi_uzb_igb_sun_dyu_pan_arw_bsq_ctl_sid_moo_mnd_fre_slo_bem_rom_xho_mcd_est_fbf_cic_hun_dut_sod_geo_por_lat_rus_ita_anl_owc_glc_fin_ven_ind_urd_bat_jpn_tml_kor_ben_guj_tsw_mol_mly_grk_heb_tag_cnt_pol_tsn_spa_mlt_ger_bul_scr_prs_qcu_alb_bos_svk_swa_chh_hin_wly_afr_mao_krd_ewe_ukr_ses_jav_tha_tig_knd_lda_akn_aze_eng_swe_tur_dgb_vie_gam_zul_yor_bam	-0.0148756496285854	-0.0350267822838353	0.972133455594835
633	gam_pol_igb_ben_tig_chh_hau_por_azi_aze_lda_ind_bam_scr_svk_bsq_fre_amr_yor_cnt_swe_ukr_fbf_afr_cic_glc_fin_swa_dgb_hun_mol_anl_geo_bos_slo_spa_ita_wly_aeg_rus_est_ven_mly_lat_jav_jpn_knd_kor_arw_eng_swt_rom_bat_mcd_amh_sun_mnd_hin_akn_cze_heb_dut_ctl_prs_pan_qcu_guj_krd_bul_xho_sod_ger_mlt_alb_tag_urd_moo_lit_ewe_mao_tha_owc_tml_tsn_tsw_uzb_grk_nor_tur_zul_vie_sid_bem_dyu_ses	-0.620235693292321	-1.4827366738271	0.141525264312228
634	wly_svk_tsw_arw_amh_sod_aeg_afr_azi_tur_moo_mly_cic_por_ctl_bsq_alb_anl_swa_mnd_prs_pan_bam_rus_tsn_bos_fin_lda_yor_hun_mol_hau_geo_rom_krd_urd_glc_chh_sid_slo_est_xho_sun_lat_tag_jpn_knd_kor_hin_ita_fbf_ben_bat_grk_tig_mao_cnt_guj_dyu_bul_heb_lit_ukr_swe_eng_qcu_pol_dut_scr_swt_mlt_fre_owc_nor_ind_spa_igb_mcd_ven_jav_tha_gam_tml_ewe_akn_aze_cze_ger_uzb_bem_vie_amr_dgb_ses_zul	-0.0221336017696138	-0.052181000526669	0.958496391295472
635	amh_ben_swa_ukr_chh_gam_amr_rom_uzb_tur_dgb_jav_swt_eng_urd_bsq_spa_anl_zul_mnd_lit_pol_bem_cze_ses_dut_hun_bam_lda_est_prs_sid_geo_slo_arw_pan_bos_tig_mlt_por_fin_fbf_tag_mol_mly_jpn_knd_kor_hin_swe_ewe_ctl_bat_mcd_heb_ind_cnt_lat_moo_ger_owc_glc_rus_guj_svk_qcu_bul_grk_alb_tsn_hau_nor_wly_scr_mao_fre_cic_ita_dyu_sun_tha_sod_tml_ven_akn_aze_krd_afr_azi_yor_vie_aeg_tsw_igb_xho	-0.665966556013422	-1.59613154129646	0.113852102805309
636	hau_scr_bem_alb_sid_aeg_sod_krd_tur_azi_ewe_bat_tsn_lit_arw_bsq_guj_gam_dyu_mnd_pan_spa_tsw_svk_swa_cze_est_swt_dgb_hun_ukr_tig_geo_nor_fre_bos_rom_heb_amr_ita_fin_akn_tag_slo_sun_jpn_tml_kor_ctl_mcd_moo_mol_mao_hin_anl_mly_cnt_swe_fbf_glc_mlt_eng_afr_dut_por_qcu_lat_pol_ger_lda_amh_grk_wly_rus_ind_bul_ven_ben_ses_jav_tha_owc_knd_yor_zul_uzb_urd_prs_aze_cic_vie_chh_xho_bam_igb	-0.716839650795299	-1.72214991035217	0.0883666504841162
637	wly_ctl_zul_pan_hau_tig_anl_spa_tur_uzb_ven_bat_xho_cze_nor_bsq_alb_chh_igb_mnd_krd_lat_yor_hin_ses_por_fin_lda_bam_hun_bos_amr_geo_fre_urd_guj_arw_heb_sod_lit_est_akn_sun_swe_jav_jpn_tml_kor_glc_ukr_fbf_slo_ind_eng_aeg_mly_cnt_mcd_bem_scr_amh_bul_ger_svk_ben_qcu_dut_rom_prs_swa_mlt_ita_owc_grk_tag_pol_dyu_rus_cic_mao_tha_gam_knd_swt_ewe_azi_afr_mol_aze_tsw_vie_sid_dgb_tsn_moo	0.275308115821535	0.648063021197052	0.518541009774729
638	gam_ben_bem_alb_tig_aeg_wly_rom_aze_tur_yor_mly_bam_prs_dut_bsq_bul_sod_dgb_cnt_ukr_krd_tsn_arw_ven_glc_est_lda_moo_hun_swe_chh_geo_urd_lat_cze_fre_sid_hau_eng_fin_swa_ind_ctl_bat_jpn_tml_kor_mol_ita_tsw_por_mao_pan_amr_sun_mnd_pol_dyu_guj_mlt_hin_mcd_lit_spa_qcu_ger_nor_afr_zul_anl_slo_heb_svk_tag_rus_xho_grk_swt_jav_tha_owc_knd_fbf_cic_uzb_bos_scr_azi_akn_vie_amh_ses_ewe_igb	0.802214662888687	1.90376327106481	0.060033000369877
639	owc_cze_tsn_glc_sod_amh_tig_fre_azi_tur_cic_sun_swa_bos_scr_bsq_mol_wly_fbf_mnd_grk_svk_ven_spa_ewe_lat_fin_bam_xho_est_pan_aeg_geo_lit_slo_ger_krd_anl_mlt_mcd_hun_moo_bat_hin_jav_jpn_tml_kor_rus_prs_dyu_arw_mly_ben_sid_tag_cnt_bul_dgb_dut_hau_guj_afr_eng_swe_qcu_pol_ctl_ukr_tsw_amr_urd_chh_ita_ind_nor_ses_por_swt_mao_tha_heb_knd_igb_lda_uzb_alb_rom_aze_bem_vie_gam_akn_zul_yor	-0.326474781696883	-0.773219749849742	0.441353234835755
640	amh_ben_tsw_ita_anl_sod_chh_mol_tur_aze_xho_ind_lda_krd_mcd_bsq_eng_amr_fbf_mnd_swe_fre_cic_ukr_bem_por_hun_ses_swt_fin_pol_sid_geo_arw_urd_prs_afr_wly_owc_rus_est_akn_mly_scr_mao_jpn_knd_kor_ger_svk_moo_bul_jav_guj_aeg_bat_cnt_alb_ewe_ctl_mlt_bos_lit_dut_pan_qcu_rom_hin_slo_dyu_heb_lat_tig_glc_sun_cze_yor_grk_igb_tag_tha_hau_tml_zul_dgb_uzb_nor_spa_azi_bam_vie_gam_swa_tsn_ven	0.643315780712944	1.52195866240982	0.131412470808575
641	amr_krd_tsn_cze_hau_tig_wly_glc_tur_azi_tsw_mly_xho_grk_swe_bsq_lit_sod_dgb_cnt_por_arw_moo_lat_akn_hin_fin_cic_zul_est_eng_mlt_geo_dut_fre_ukr_svk_chh_sid_pan_hun_swt_mao_prs_tag_jpn_knd_kor_mcd_guj_yor_rom_bat_nor_gam_sun_mnd_bul_swa_ctl_anl_afr_ben_bos_ita_qcu_ger_spa_mol_bam_aeg_urd_owc_pol_ind_alb_lda_slo_ewe_jav_tha_heb_tml_ses_bem_aze_rus_scr_uzb_fbf_vie_amh_igb_dyu_ven	0.159722176510468	0.376220014610334	0.707610243661705
642	wly_rus_moo_ita_chh_tig_gam_afr_azi_tur_swt_mao_xho_mol_grk_bsq_fre_aeg_tsw_cnt_scr_krd_zul_bos_yor_lat_est_dgb_dyu_fin_ben_sid_geo_ger_ukr_spa_nor_hau_heb_bul_hun_bem_sun_glc_mly_jpn_knd_kor_rom_pan_akn_alb_bat_ctl_sod_ind_mnd_cze_lda_hin_amr_svk_prs_guj_slo_qcu_swe_mcd_pol_ewe_owc_urd_mlt_arw_tag_lit_swa_dut_tsn_jav_tha_amh_tml_igb_fbf_uzb_por_eng_aze_ven_vie_anl_ses_cic_bam	-0.31108706970654	-0.736307453135645	0.463396849043538
643	gam_nor_akn_ita_chh_tig_sod_dut_azi_uzb_xho_ind_cic_pol_urd_bsq_lat_mlt_ses_cnt_cze_lit_yor_prs_ewe_hin_hun_swa_bem_fin_swe_aeg_geo_rus_scr_por_afr_heb_hau_fre_est_swt_jav_ger_sun_jpn_knd_kor_ctl_mol_moo_bos_bat_pan_sid_mly_mnd_arw_fbf_ben_amr_svk_ukr_mcd_grk_qcu_alb_guj_krd_zul_amh_bul_anl_spa_tag_slo_dyu_rom_ven_mao_tha_wly_tml_igb_tsw_tur_glc_eng_aze_dgb_vie_owc_lda_bam_tsn	-0.296312292333559	-0.701790031949908	0.484562711817318
644	aeg_spa_swt_slo_hau_anl_wly_nor_tur_uzb_moo_bat_akn_lit_cze_bsq_arw_amr_cic_mnd_ukr_rus_xho_fre_zul_hin_est_ven_fbf_hun_ben_mlt_geo_bos_eng_ita_alb_gam_heb_lat_fin_ses_sun_mcd_tag_jpn_knd_kor_bul_urd_igb_mol_mao_svk_owc_mly_cnt_glc_yor_ger_chh_scr_swe_dut_pan_qcu_prs_ctl_krd_dyu_amh_guj_tig_pol_ind_por_dgb_grk_tsw_jav_tha_sod_tml_bem_bam_aze_rom_afr_azi_lda_vie_sid_swa_tsn_ewe	-0.807472519104262	-1.94559538888544	0.0547230259450581
645	gam_bos_swa_afr_anl_sod_hau_slo_tur_uzb_ewe_sun_bem_rom_fre_bsq_swe_sid_zul_cnt_ita_mol_igb_scr_xho_spa_fin_dgb_moo_est_eng_amh_geo_prs_ctl_krd_arw_tig_wly_ukr_hun_tsw_ind_ben_tag_jpn_tml_kor_guj_svk_yor_glc_jav_urd_owc_bat_mnd_rus_fbf_bul_heb_cze_lit_nor_dut_qcu_hin_grk_mcd_dyu_chh_ger_amr_por_mao_pol_lda_alb_akn_mly_tha_aeg_knd_bam_tsn_aze_lat_pan_azi_ses_vie_mlt_swt_ven_cic	0.075500667962144	0.177925301915801	0.859168622030476
646	tig_urd_zul_hin_amh_sod_mlt_ukr_aze_tur_igb_jav_dgb_ita_guj_bsq_rom_hau_swa_cnt_mol_arw_fbf_slo_ven_bul_est_lda_bem_fin_scr_aeg_geo_spa_pan_lat_lit_wly_gam_afr_hun_xho_tag_por_bat_jpn_knd_kor_svk_grk_tsn_rus_ind_prs_amr_mly_mnd_ger_moo_mcd_sid_pol_dut_alb_ctl_qcu_swe_krd_bos_swt_heb_eng_anl_ben_sun_fre_ses_cze_akn_mao_tha_owc_tml_yor_cic_azi_nor_glc_uzb_bam_vie_chh_tsw_ewe_dyu	0.069411858858434	0.163344989385094	0.87060125257
647	sid_svk_lda_rom_hau_amh_aeg_krd_azi_aze_igb_mao_ven_pan_bos_bsq_ctl_tig_akn_mnd_nor_alb_fbf_mol_yor_guj_est_dyu_tsn_hun_dut_sod_geo_ukr_pol_ita_cze_wly_gam_slo_fin_ewe_sun_lit_mly_jpn_knd_kor_swe_grk_zul_fre_tag_hin_mlt_ind_cnt_arw_bam_spa_anl_lat_urd_ben_rus_qcu_afr_bul_por_dgb_heb_prs_owc_mcd_jav_glc_bem_eng_moo_bat_tha_chh_tml_ses_swa_tur_scr_ger_uzb_swt_vie_amr_tsw_xho_cic	0.648028070851319	1.53675838806018	0.127747878134289
648	mlt_mcd_dgb_pan_amh_chh_hau_urd_aze_azi_dyu_tag_fbf_por_fre_bsq_glc_gam_xho_mnd_guj_ctl_igb_rom_bam_arw_fin_zul_lda_est_lat_tig_geo_bos_hin_ger_ita_aeg_wly_afr_hun_moo_mly_slo_mao_jpn_knd_kor_prs_bul_swa_swe_jav_lit_anl_ind_cnt_scr_ewe_spa_owc_svk_mol_krd_eng_qcu_ukr_alb_rus_cic_heb_dut_sid_nor_bat_grk_ses_pol_tsw_sun_tha_sod_tml_ven_swt_uzb_cze_ben_tur_bem_vie_amr_akn_yor_tsn	-0.277284530145002	-0.656163206275704	0.513339319142199
649	aeg_pan_yor_lat_mlt_gam_anl_lit_azi_aze_dyu_sun_dgb_ben_krd_bsq_rom_owc_ven_cnt_mol_rus_xho_pol_swa_arw_fin_fbf_bem_hun_mcd_sid_geo_svk_cze_slo_prs_wly_hau_ita_est_zul_ind_bul_mao_jpn_knd_kor_swe_bos_tsn_dut_jav_nor_sod_mly_mnd_glc_akn_hin_chh_urd_afr_alb_ctl_qcu_ukr_guj_fre_cic_amh_por_tig_scr_bat_grk_ses_ger_moo_tag_tha_heb_tml_swt_igb_uzb_spa_eng_tur_ewe_vie_amr_lda_bam_tsw	-1.09094270575224	-2.66715202554449	0.00902320697352329
650	mlt_ctl_tsw_lat_tig_sod_heb_grk_uzb_azi_moo_ind_ewe_ben_mol_bsq_swe_hau_lda_cnt_ger_hin_dgb_afr_bam_spa_hun_yor_xho_est_rom_gam_geo_urd_prs_svk_cze_anl_wly_alb_fin_akn_bat_nor_tag_jpn_knd_kor_dut_lit_dyu_guj_sun_mcd_chh_mao_mnd_eng_igb_rus_amr_arw_pol_glc_bos_qcu_por_ita_ukr_swt_owc_slo_aeg_krd_jav_bul_ses_pan_swa_mly_tha_sid_tml_ven_bem_aze_fre_scr_tur_fbf_vie_amh_tsn_zul_cic	-0.0140824134192227	-0.033152849205776	0.973623748304038
651	owc_grk_bam_fre_anl_tig_hau_ita_uzb_azi_swa_sun_ven_mcd_ukr_bsq_glc_sod_akn_cnt_hin_spa_dyu_lat_swt_lit_fin_tsw_igb_hun_bul_wly_geo_eng_pol_svk_nor_gam_sid_slo_est_moo_tag_por_bat_jpn_knd_kor_scr_dut_fbf_alb_mly_prs_heb_mao_mnd_ger_ewe_mol_amr_swe_rom_krd_afr_qcu_guj_pan_urd_xho_mlt_cze_chh_ctl_ind_arw_yor_rus_ses_jav_tha_amh_tml_lda_cic_aze_bos_ben_tur_bem_vie_aeg_tsn_zul_dgb	0.922452649277515	2.20904527326727	0.0296276257850774
652	amh_svk_bem_mol_aeg_hau_wly_rus_aze_uzb_fbf_mly_lda_glc_swe_bsq_pol_mlt_swt_cnt_eng_ita_zul_dut_yor_guj_fin_xho_ewe_hun_mcd_heb_geo_alb_fre_bos_ben_tig_gam_slo_est_bam_ind_por_tag_jpn_tml_kor_ukr_pan_swa_cze_bat_arw_anl_jav_mnd_prs_tsn_bul_amr_ctl_afr_ger_nor_qcu_grk_scr_krd_ses_owc_lit_sid_rom_mao_spa_dgb_hin_moo_sun_tha_sod_knd_ven_dyu_tur_lat_urd_azi_tsw_vie_chh_igb_akn_cic	0.21995906753034	0.51744719811788	0.606072631563791
653	mlt_mol_dgb_rom_amr_amh_sod_guj_uzb_aze_ven_sun_zul_bos_hin_bsq_mcd_anl_dyu_cnt_krd_urd_ewe_ben_tsn_pan_est_igb_xho_fin_afr_chh_geo_ita_scr_por_fre_wly_sid_rus_hun_tsw_mao_lat_bat_jpn_tml_kor_spa_dut_bam_prs_tag_cze_heb_ind_mnd_lit_yor_glc_hau_pol_bul_nor_alb_qcu_ctl_ger_ukr_swa_tig_eng_gam_swe_mly_arw_akn_svk_fbf_jav_tha_owc_knd_swt_bem_azi_slo_grk_tur_moo_vie_aeg_ses_cic_lda	-0.317101027395629	-0.749855164846344	0.45523470870524
654	hau_guj_igb_slo_sid_owc_amr_lat_tur_uzb_moo_ind_swa_bos_mol_bsq_pan_sod_tsw_mnd_hin_ger_lda_arw_tsn_fre_fin_bem_swt_hun_mcd_mlt_geo_dut_scr_swe_lit_heb_wly_pol_est_fbf_mao_ukr_bat_jpn_knd_kor_grk_krd_xho_rus_mly_prs_amh_jav_cnt_ben_cic_bul_tig_alb_spa_svk_rom_qcu_por_eng_glc_bam_anl_nor_chh_ctl_sun_urd_dyu_ita_ewe_tag_tha_gam_tml_zul_akn_aze_cze_afr_azi_ven_vie_aeg_yor_ses_dgb	-0.350136163972262	-0.830354905507657	0.408464716269331
655	mlt_scr_dyu_pan_anl_gam_sod_fre_tur_uzb_yor_tag_swt_ita_afr_bsq_lit_owc_lda_mnd_ben_glc_tsw_spa_moo_bos_est_tsn_igb_fin_slo_wly_geo_bul_hin_eng_por_hau_amh_mol_hun_bam_sun_alb_bat_jpn_tml_kor_cze_rus_cic_ukr_mly_pol_tig_mao_cnt_lat_bem_ger_amr_nor_ctl_mcd_rom_qcu_arw_dut_svk_swa_aeg_grk_sid_krd_ind_prs_ses_swe_zul_jav_tha_heb_knd_dgb_fbf_azi_urd_guj_aze_ewe_vie_chh_akn_xho_ven	0.27196176805919	0.640277277357978	0.523566742935257
656	mlt_guj_fbf_alb_heb_anl_chh_lit_uzb_azi_yor_ind_moo_krd_pan_bsq_ctl_sid_xho_cnt_glc_bul_swa_ben_tsw_dut_hun_bem_zul_est_grk_tig_geo_rom_ita_swe_por_owc_amr_mol_fin_ses_mly_fre_tag_jpn_knd_kor_bos_mcd_akn_hin_mao_arw_hau_bat_mnd_rus_dgb_pol_aeg_lat_scr_slo_ger_qcu_svk_eng_nor_swt_wly_afr_gam_urd_sun_ukr_tsn_prs_ven_jav_tha_sod_tml_igb_dyu_tur_cze_spa_aze_cic_vie_amh_lda_bam_ewe	-0.0639609166780681	-0.150644949233578	0.880582064982254
657	aeg_fre_akn_bul_gam_wly_chh_ukr_aze_uzb_ewe_tag_bem_pan_ger_bsq_pol_owc_igb_cnt_rom_rus_lda_ita_swa_mcd_hun_bam_tsn_est_urd_sod_geo_ben_hin_bos_guj_amr_tig_spa_fin_moo_bat_cze_mao_jpn_knd_kor_glc_slo_xho_mol_ind_afr_hau_mly_mnd_krd_zul_alb_anl_lat_svk_lit_scr_qcu_por_grk_eng_swt_heb_prs_sid_dut_jav_arw_dyu_swe_tsw_sun_tha_amh_tml_ven_yor_tur_nor_ctl_azi_dgb_vie_mlt_ses_cic_fbf	-0.621025442150917	-1.48980576048803	0.13965901793047
658	amr_ukr_swa_grk_amh_aeg_sod_ita_tur_aze_zul_sun_bem_nor_ctl_bsq_mol_hau_xho_cnt_hin_lat_ses_guj_akn_spa_hun_dgb_cic_fin_urd_mlt_geo_por_swe_lit_rus_owc_gam_glc_est_ewe_tag_eng_mao_jpn_knd_kor_ger_pol_dyu_bul_ind_fre_sid_bat_mnd_pan_tsw_dut_heb_arw_mcd_krd_prs_qcu_rom_bos_alb_swt_wly_scr_chh_svk_mly_ben_moo_slo_ven_jav_tha_tig_tml_lda_bam_azi_afr_cze_uzb_tsn_vie_anl_igb_fbf_yor	-0.643858962054936	-1.54018826540337	0.126910233592757
659	tig_urd_moo_krd_anl_sid_sod_rus_aze_azi_igb_bat_cic_svk_scr_bsq_por_chh_xho_cnt_hin_spa_ewe_ger_bem_pan_est_ven_zul_hun_eng_heb_geo_nor_prs_mcd_mol_aeg_owc_glc_fin_tsw_mly_fre_mao_jpn_knd_kor_bul_ben_dgb_alb_sun_swe_gam_tag_mnd_rom_fbf_lit_hau_ukr_bos_lat_slo_qcu_ita_afr_pol_yor_mlt_dut_wly_grk_ind_arw_swa_cze_tsn_jav_tha_amr_tml_dyu_akn_tur_ctl_guj_uzb_bam_vie_amh_swt_lda_ses	-0.649882726853802	-1.55376213779342	0.123637765195626
660	anl_grk_bam_rom_aeg_owc_chh_spa_azi_tur_akn_jav_ses_afr_svk_bsq_guj_gam_tsw_cnt_ger_ukr_dgb_lat_ven_dut_hun_igb_tsn_est_lit_wly_geo_scr_hin_mcd_bul_sod_mlt_eng_fin_dyu_mly_nor_sun_jpn_knd_kor_rus_pol_bem_pan_tag_swe_amr_mao_mnd_por_moo_bos_sid_glc_urd_arw_slo_qcu_ita_ctl_cze_fbf_amh_fre_heb_krd_ind_alb_lda_prs_cic_bat_tha_hau_tml_xho_zul_uzb_mol_ben_aze_ewe_vie_tig_swa_yor_swt	0.342278717640925	0.805981428697257	0.422309678892419
661	amh_ben_tsn_guj_owc_sod_sid_svk_azi_tur_igb_ind_swa_glc_scr_bsq_urd_mlt_tsw_cnt_grk_cze_ewe_arw_bem_por_hun_yor_dyu_est_spa_anl_geo_ctl_lit_mcd_rus_wly_hau_rom_fin_lda_bat_eng_sun_jpn_tml_kor_slo_ger_zul_ukr_mao_prs_aeg_jav_mnd_alb_dgb_ita_tig_mol_pol_dut_bos_qcu_nor_pan_bul_swt_amr_lat_gam_krd_tag_afr_xho_swe_ven_mly_tha_chh_knd_cic_ses_aze_hin_fre_uzb_akn_vie_heb_bam_moo_fbf	-0.732614946105488	-1.7673218521366	0.0804545720047049
662	amh_pol_dgb_krd_sid_amr_hau_ita_azi_uzb_xho_mly_moo_guj_spa_bsq_grk_gam_igb_mnd_urd_hin_cic_lat_zul_pan_hun_tsn_ses_est_svk_heb_geo_por_glc_mol_arw_chh_aeg_bos_fin_ven_mao_afr_tag_jpn_tml_kor_ger_fre_ewe_lit_bat_swe_owc_jav_cnt_alb_fbf_dut_wly_ukr_rom_slo_prs_qcu_ben_ctl_cze_yor_tig_rus_mlt_nor_sun_eng_swa_bul_swt_ind_tha_sod_knd_tsw_lda_aze_scr_mcd_tur_bam_vie_anl_bem_akn_dyu	-0.212381214988461	-0.50142469319519	0.617257164037002
663	aeg_grk_fbf_hin_mlt_amh_gam_spa_azi_aze_ewe_tag_cic_ita_lat_bsq_ukr_sid_ses_cnt_svk_pol_bem_rus_yor_nor_fin_akn_ven_hun_ger_anl_geo_urd_eng_dut_ben_owc_sod_krd_est_swa_mao_mcd_bat_jpn_tml_kor_cze_fre_tsn_swe_mly_mol_amr_ind_mnd_arw_dgb_lit_tig_prs_pan_guj_rom_qcu_scr_afr_por_xho_wly_alb_hau_bos_jav_glc_swt_ctl_tsw_sun_tha_chh_knd_lda_zul_uzb_bul_slo_tur_bam_vie_heb_moo_dyu_igb	-0.191077794230776	-0.451290263407044	0.652830952039063
664	anl_fre_ewe_bul_aeg_wly_amh_pan_aze_azi_dyu_ind_akn_mcd_krd_bsq_pol_mlt_ven_mnd_ita_ben_moo_mol_igb_guj_hun_dgb_tsw_est_por_sid_geo_eng_lit_cze_afr_hau_owc_lat_fin_xho_tag_ctl_jav_jpn_knd_kor_bos_scr_yor_slo_mao_rus_chh_mly_cnt_svk_swa_ukr_tig_dut_urd_prs_grk_qcu_spa_rom_ger_cic_heb_hin_amr_arw_sun_swe_tsn_alb_fbf_bat_tha_sod_tml_bam_lda_uzb_nor_glc_tur_zul_vie_gam_swt_bem_ses	0.0685927391570212	0.161379021792541	0.872144956002492
665	gam_arw_dgb_pol_anl_hau_sod_afr_tur_aze_swa_mly_zul_urd_bos_bsq_slo_aeg_yor_mnd_svk_rus_cic_mol_akn_eng_hun_ven_xho_fin_spa_chh_geo_glc_alb_hin_pan_wly_amh_krd_est_swt_bat_fre_sun_jpn_tml_kor_por_cze_tsw_ctl_ind_mcd_mlt_tag_cnt_lat_bam_swe_heb_nor_grk_bul_prs_qcu_ben_ger_ukr_fbf_owc_ita_sid_lit_jav_scr_dyu_rom_tsn_mao_tha_tig_knd_moo_lda_azi_dut_guj_uzb_ses_vie_amr_igb_ewe_bem	-0.358476894586344	-0.849132221191033	0.397988218726034
666	tig_bul_bem_alb_sod_hau_amh_krd_uzb_tur_dgb_ind_fbf_prs_pan_bsq_nor_chh_moo_mnd_lit_glc_xho_ben_yor_mol_hun_tsw_akn_fin_urd_anl_geo_slo_hin_afr_ita_mlt_aeg_mcd_est_swt_jav_swe_mao_jpn_tml_kor_lat_cze_zul_grk_tag_por_sid_mly_cnt_pol_ewe_spa_wly_arw_rom_fre_svk_qcu_dut_eng_rus_ven_gam_bos_heb_ctl_sun_guj_tsn_scr_bam_bat_tha_owc_knd_lda_ses_azi_ger_ukr_aze_igb_vie_amr_cic_dyu_swa	-0.828566829826801	-2.00096271572233	0.048311510341383
667	owc_hin_dgb_rus_chh_wly_amh_swe_aze_azi_tsw_mly_swa_pol_afr_bsq_fre_anl_moo_mnd_scr_ctl_ewe_slo_swt_spa_fin_tsn_yor_est_bos_mlt_geo_ukr_bul_urd_grk_sod_sid_krd_hun_dyu_ind_guj_tag_jpn_knd_kor_por_arw_igb_lit_jav_glc_hau_bat_cnt_cze_xho_svk_amr_nor_ita_rom_mcd_qcu_pan_dut_ben_akn_heb_eng_gam_ger_sun_alb_fbf_lat_bem_mao_tha_aeg_tml_zul_lda_uzb_mol_prs_tur_bam_vie_tig_ses_ven_cic	0.324576724093425	0.765529939979863	0.445894530427443
668	mlt_dut_ven_swe_sod_gam_aeg_rom_tur_aze_tsn_mao_dyu_spa_grk_bsq_eng_owc_cic_cnt_ctl_nor_ses_rus_igb_svk_hun_bam_xho_fin_fre_amh_geo_ger_mol_mcd_bul_heb_hau_pan_est_akn_jav_ben_bat_jpn_knd_kor_ukr_krd_dgb_guj_ind_arw_chh_tag_mnd_alb_fbf_por_wly_lit_ita_hin_pol_qcu_lat_cze_prs_moo_sid_bos_amr_slo_sun_afr_bem_urd_lda_mly_tha_tig_tml_zul_swa_uzb_scr_glc_azi_ewe_vie_anl_yor_swt_tsw	-0.61005615214403	-1.45581063213145	0.148812545244185
669	anl_lit_dgb_urd_gam_aeg_amr_mcd_aze_tur_bem_jav_ewe_cze_fre_bsq_rus_chh_swa_mnd_svk_ctl_lda_ben_yor_bul_hun_zul_bam_fin_nor_wly_geo_hin_afr_scr_pol_heb_tig_krd_est_dyu_sun_arw_ind_jpn_tml_kor_alb_grk_fbf_por_mly_rom_mlt_mao_cnt_spa_moo_ita_hau_mol_bos_lat_ukr_qcu_eng_pan_prs_akn_sid_slo_sod_dut_tag_swe_igb_glc_swt_bat_tha_owc_knd_tsn_cic_uzb_ger_guj_azi_xho_vie_amh_tsw_ses_ven	-0.774669097695967	-1.86765271608016	0.0649597486820899
670	aeg_grk_dyu_spa_wly_hau_sid_pol_tur_azi_moo_jav_tsw_ger_eng_bsq_bul_amr_ewe_mnd_svk_scr_bam_mol_zul_nor_fin_ven_akn_hun_guj_owc_geo_urd_arw_afr_rus_amh_sod_ukr_est_igb_ind_krd_bat_jpn_knd_kor_pan_ctl_lda_lit_sun_cze_tig_mao_cnt_ben_cic_swe_anl_por_lat_mcd_hin_qcu_alb_glc_bos_dgb_heb_dut_mlt_rom_tag_slo_xho_fre_swa_mly_tha_chh_tml_fbf_swt_aze_prs_ita_uzb_bem_vie_gam_ses_tsn_yor	0.01317634811887	0.0310132468085234	0.975325435383286
671	tig_ita_ses_pan_chh_heb_owc_prs_aze_uzb_tsn_bat_bem_ben_ukr_bsq_fre_sod_akn_mnd_ctl_lit_swt_slo_yor_grk_est_ewe_dyu_hun_rus_wly_geo_hin_rom_afr_svk_hau_mlt_arw_fin_zul_jav_alb_tag_jpn_tml_kor_por_ger_lda_eng_ind_nor_anl_sun_cnt_bos_ven_guj_amh_spa_cze_scr_krd_qcu_urd_glc_dut_xho_aeg_pol_gam_bul_mao_swe_igb_mcd_moo_mly_tha_sid_knd_bam_dgb_azi_mol_lat_tur_tsw_vie_amr_cic_fbf_swa	-0.58402855047758	-1.39466890652848	0.166438147332342
672	amh_lat_swa_urd_gam_heb_anl_hin_aze_tur_moo_jav_igb_slo_ukr_bsq_prs_tig_xho_mnd_svk_glc_cic_afr_tsw_bul_est_yor_bam_hun_fre_amr_geo_ctl_ben_lit_pan_chh_aeg_rom_fin_dgb_tag_rus_bat_jpn_tml_kor_pol_mcd_ven_grk_ind_mol_wly_sun_cnt_eng_zul_bos_sid_alb_swe_nor_por_qcu_arw_krd_ita_ses_sod_scr_mlt_guj_mao_dut_akn_ger_swt_mly_tha_owc_knd_ewe_dyu_azi_spa_cze_uzb_fbf_vie_hau_tsn_bem_lda	-1.30784272984212	-3.25938393707891	0.00156036308366595
673	amh_guj_moo_ukr_mlt_heb_owc_lit_tur_uzb_dgb_jav_dyu_swe_nor_bsq_eng_hau_tsn_mnd_hin_bos_ven_fre_cic_alb_fin_akn_swa_hun_pol_chh_geo_mol_dut_prs_bul_anl_tig_spa_est_bam_bat_rom_ind_jpn_tml_kor_arw_urd_tsw_pan_sun_glc_sid_tag_cnt_scr_swt_ctl_sod_afr_krd_ita_grk_qcu_svk_rus_cze_ses_aeg_ger_amr_ben_mao_slo_igb_lat_ewe_mly_tha_gam_knd_fbf_zul_azi_mcd_por_aze_xho_vie_wly_lda_bem_yor	-0.231815938053487	-0.547721626074739	0.585195241161279
674	anl_lit_moo_hin_wly_heb_gam_grk_uzb_tur_tsn_sun_tsw_mol_cze_bsq_dut_chh_yor_mnd_alb_ctl_bem_pan_dyu_ger_fin_ses_ven_est_mcd_owc_geo_nor_bul_por_rus_sod_amh_ben_hun_xho_ind_guj_mly_jpn_tml_kor_afr_krd_fbf_glc_jav_slo_amr_mao_cnt_swe_ewe_lat_tig_pol_ukr_rom_fre_qcu_svk_bos_ita_lda_hau_prs_sid_urd_tag_arw_bam_spa_dgb_bat_tha_mlt_knd_zul_cic_azi_scr_eng_aze_igb_vie_aeg_swt_swa_akn	-0.205341937680006	-0.484756688176134	0.628988771910171
675	sid_pan_fbf_guj_tig_owc_heb_alb_uzb_tur_igb_sun_yor_eng_ben_bsq_hin_hau_swa_mnd_scr_glc_tsw_bul_cic_afr_est_bem_ses_fin_fre_amr_geo_arw_grk_krd_rus_wly_anl_mol_hun_dgb_bat_slo_tag_jpn_knd_kor_urd_swe_zul_lit_jav_prs_amh_mly_cnt_cze_swt_svk_chh_lat_pol_ita_rom_qcu_por_dut_nor_moo_gam_mcd_sod_ukr_ind_bos_bam_ctl_dyu_mao_tha_aeg_tml_xho_lda_azi_spa_ger_aze_tsn_vie_mlt_akn_ven_ewe	-0.791580158567791	-1.9023195854661	0.0602237494258237
676	sod_fre_moo_alb_sid_amh_owc_guj_azi_uzb_xho_sun_bam_glc_prs_bsq_grk_chh_ewe_mnd_cze_lat_swa_bos_akn_rus_hun_tsn_cic_fin_eng_heb_geo_arw_ita_scr_rom_gam_amr_ukr_est_dyu_tag_slo_bat_jpn_tml_kor_spa_svk_lda_hin_jav_bul_tig_mly_cnt_afr_bem_krd_aeg_nor_mcd_pol_ger_qcu_swe_pan_urd_fbf_hau_dut_anl_ctl_ind_ben_dgb_lit_ven_mao_tha_wly_knd_igb_yor_tur_por_mol_aze_tsw_vie_mlt_ses_zul_swt	0.602146953876514	1.42874144904011	0.156428691216829
677	heb_cze_yor_glc_anl_sod_sid_ger_azi_tur_cic_sun_tsw_prs_rom_bsq_ben_owc_bem_mnd_nor_lat_swa_pan_tsn_fre_fin_ewe_zul_est_dut_aeg_geo_arw_lit_eng_ita_wly_amr_spa_hun_moo_mao_svk_jav_jpn_knd_kor_guj_krd_igb_ukr_mly_ctl_amh_bat_cnt_bos_fbf_swe_tig_hin_mcd_scr_grk_qcu_afr_rus_slo_ven_mlt_mol_chh_alb_ind_por_akn_bul_ses_tag_tha_hau_tml_lda_dyu_uzb_urd_pol_aze_swt_vie_gam_xho_bam_dgb	-0.255785586085169	-0.604656340793853	0.546879792062994
678	anl_afr_akn_mcd_heb_gam_aeg_ita_aze_tur_bem_mly_dyu_glc_ukr_bsq_rus_chh_fbf_cnt_guj_bul_lda_lat_bam_eng_est_ewe_swt_hun_dut_wly_geo_pol_prs_mol_slo_owc_amh_alb_fin_dgb_bat_cze_tag_jpn_tml_kor_ger_bos_tsw_ctl_mao_pan_tig_ind_mnd_arw_igb_ben_sid_svk_fre_por_swe_qcu_rom_spa_nor_tsn_hau_lit_mlt_scr_jav_hin_cic_urd_ven_sun_tha_sod_knd_ses_swa_uzb_krd_grk_azi_xho_vie_amr_yor_zul_moo	0.0709331326239558	0.167162224339366	0.867605345387098
679	owc_por_igb_arw_sid_anl_amr_svk_aze_tur_xho_sun_dgb_eng_prs_bsq_nor_mlt_dyu_mnd_pol_ctl_moo_bos_akn_scr_fin_bam_ven_hun_spa_sod_geo_hin_ita_guj_urd_heb_chh_mol_est_zul_jav_fre_bat_jpn_knd_kor_slo_pan_bem_lit_tag_rus_tig_mao_cnt_alb_lda_ben_gam_glc_lat_dut_krd_qcu_ukr_grk_mcd_tsw_wly_ger_hau_swe_mly_afr_cic_cze_fbf_ind_tha_aeg_tml_yor_swa_azi_rom_bul_uzb_ewe_vie_amh_swt_tsn_ses	-0.764617463139263	-1.83748039075177	0.0693321801341279
680	sod_bul_dyu_swe_mlt_amr_chh_pol_tur_uzb_swa_mly_swt_urd_arw_bsq_lit_aeg_ewe_mnd_nor_dut_ses_hin_tsn_ita_est_lda_bem_fin_fre_anl_geo_alb_svk_ger_por_tig_amh_bos_hun_bam_ind_ukr_tag_jpn_knd_kor_lat_slo_moo_rom_bat_scr_owc_mao_cnt_eng_yor_ben_hau_spa_glc_afr_prs_qcu_ctl_mcd_mol_fbf_gam_krd_heb_rus_jav_grk_akn_guj_tsw_sun_tha_sid_tml_igb_xho_azi_cze_pan_aze_ven_vie_wly_zul_cic_dgb	-0.499988157448432	-1.1924336625578	0.236124904778247
681	aeg_por_yor_glc_amr_heb_amh_prs_tur_azi_ses_ind_tsn_lat_spa_bsq_ger_sid_bem_cnt_bos_alb_akn_ita_ewe_pol_fin_tsw_xho_est_cze_sod_geo_fre_krd_grk_lit_owc_gam_svk_hun_bam_jav_swe_bat_jpn_knd_kor_bul_ctl_moo_guj_mly_ben_tig_tag_mnd_urd_dyu_mcd_chh_rus_dut_pan_ukr_qcu_rom_arw_eng_zul_hau_slo_wly_scr_sun_nor_lda_mol_fbf_mao_tha_anl_tml_cic_swt_uzb_afr_hin_aze_igb_vie_mlt_ven_swa_dgb	-0.492836868963965	-1.17325710422657	0.243688887567206
682	amh_guj_ses_afr_aeg_owc_sid_arw_uzb_aze_lda_tag_dyu_rus_dut_bsq_lat_wly_fbf_mnd_glc_mol_bam_ita_akn_scr_est_yor_tsw_fin_ukr_tig_geo_grk_cze_slo_urd_amr_chh_rom_hun_moo_ind_ger_jav_jpn_knd_kor_por_eng_tsn_nor_bat_svk_heb_mao_cnt_lit_swa_hin_hau_swe_pol_fre_spa_qcu_bos_ctl_bul_ewe_mlt_pan_anl_mcd_sun_ben_xho_alb_ven_mly_tha_gam_tml_zul_igb_tur_krd_prs_azi_bem_vie_sod_swt_cic_dgb	-0.0278255628002706	-0.0656270789094319	0.947815599494125
683	amr_fre_moo_rus_sod_tig_owc_bul_azi_uzb_dgb_mao_tsn_afr_lat_bsq_ger_aeg_yor_mnd_glc_arw_akn_lit_swt_ctl_hun_fbf_lda_fin_alb_wly_geo_mcd_nor_urd_rom_anl_heb_krd_est_ewe_sun_mol_tag_jpn_knd_kor_ukr_prs_cic_eng_mly_grk_chh_jav_cnt_pan_bam_hin_mlt_cze_scr_ben_svk_qcu_bos_swe_por_dyu_hau_pol_sid_dut_ind_ita_bem_guj_swa_bat_tha_gam_tml_igb_tsw_aze_slo_spa_tur_ses_vie_amh_zul_ven_xho	-0.21401887488293	-0.505748858838319	0.614229624305105
684	sid_cze_bem_afr_anl_amh_hau_lit_aze_uzb_tsw_mao_bam_glc_urd_bsq_krd_wly_ewe_cnt_eng_ita_yor_ben_tsn_grk_fin_ven_fbf_hun_rus_sod_geo_mcd_ger_svk_lat_owc_heb_bos_est_xho_sun_ctl_mly_jpn_tml_kor_prs_rom_swa_swe_ind_nor_amr_jav_mnd_por_igb_alb_gam_slo_ukr_fre_spa_qcu_scr_guj_hin_dgb_tig_pan_chh_pol_bat_bul_dyu_mol_ses_tag_tha_mlt_knd_lda_akn_azi_dut_arw_tur_cic_vie_aeg_zul_moo_swt	-0.503387024119911	-1.19863863067374	0.233713936874015
685	amh_bos_akn_urd_gam_sod_aeg_alb_aze_azi_zul_ind_bem_glc_nor_bsq_por_anl_xho_mnd_ctl_cze_swt_svk_ewe_krd_est_ses_dgb_hun_prs_hau_geo_rus_lit_rom_ita_chh_amr_mcd_fin_igb_jav_ger_sun_jpn_tml_kor_scr_ben_fbf_ukr_bat_hin_mlt_tag_cnt_fre_swa_guj_tig_slo_arw_pan_mol_qcu_swe_lat_eng_ven_heb_pol_sid_afr_mly_spa_dyu_grk_bam_mao_tha_wly_knd_tsw_cic_tur_bul_dut_uzb_lda_vie_owc_moo_yor_tsn	-0.430330379303826	-1.01993627862474	0.31040462257903
686	chh_hin_swa_mcd_sid_heb_sod_arw_tur_aze_swt_tag_tsn_grk_glc_bsq_rom_hau_fbf_mnd_por_ger_dgb_bul_zul_pol_fin_bam_lda_hun_dut_mlt_geo_nor_ctl_krd_urd_aeg_gam_swe_est_bem_mao_slo_bat_jpn_tml_kor_mol_spa_cic_cze_sun_ita_amr_jav_cnt_rus_dyu_bos_wly_guj_ukr_prs_alb_qcu_fre_lit_afr_yor_tig_lat_anl_ben_mly_eng_moo_pan_ses_ind_tha_amh_knd_ewe_tsw_uzb_scr_svk_azi_ven_vie_owc_akn_xho_igb	0.330791300944478	0.778375440908022	0.438323623023125
687	aeg_arw_tsn_urd_amh_mlt_heb_mol_uzb_azi_yor_mao_moo_nor_bos_bsq_slo_sod_lda_cnt_fre_por_cic_pol_akn_spa_fin_ven_igb_est_lit_wly_geo_alb_glc_ukr_mcd_chh_owc_ita_hun_swa_bat_pan_jav_jpn_knd_kor_rus_afr_xho_guj_ind_lat_sid_sun_mnd_bul_bam_rom_amr_scr_ger_hin_svk_qcu_ben_cze_eng_ses_hau_swe_anl_krd_mly_dut_dgb_prs_swt_tag_tha_gam_tml_bem_zul_aze_grk_ctl_tur_tsw_vie_tig_dyu_fbf_ewe	-0.394501066436483	-0.934444498385723	0.352494597710922
688	aeg_ben_fbf_urd_amr_owc_sod_lat_tur_azi_swa_bat_zul_glc_pan_bsq_svk_chh_dyu_cnt_lit_slo_cic_rus_moo_por_fin_akn_lda_hun_pol_hau_geo_nor_spa_eng_mol_heb_wly_scr_est_ven_mao_ctl_mly_jpn_tml_kor_hin_bos_ses_ukr_tag_arw_gam_ind_mnd_dut_igb_ita_tig_ger_fre_mcd_rom_qcu_krd_grk_bul_ewe_anl_afr_mlt_alb_sun_swe_tsw_cze_bam_jav_tha_amh_knd_yor_swt_aze_guj_prs_uzb_bem_vie_sid_tsn_xho_dgb	-0.0226671448694022	-0.0534197265465079	0.957512072047821
689	mlt_dut_dgb_pan_amh_hau_tig_ukr_aze_tur_moo_mly_zul_ben_cze_bsq_urd_sod_tsw_cnt_ctl_nor_ses_grk_bam_slo_est_swa_ewe_hun_arw_aeg_geo_guj_ita_eng_lit_amr_sid_alb_fin_igb_jav_mol_sun_jpn_knd_kor_rom_afr_akn_bos_tag_por_anl_bat_mnd_prs_bem_hin_wly_mcd_spa_fre_scr_qcu_pol_bul_ger_ven_gam_rus_chh_svk_ind_krd_lda_glc_yor_mao_tha_owc_tml_swt_cic_azi_swe_lat_uzb_xho_vie_heb_fbf_tsn_dyu	-1.02489718176996	-2.5073511681273	0.0138984929053066
690	chh_eng_swa_arw_amr_heb_mlt_dut_azi_aze_swt_sun_tsn_grk_ger_bsq_mol_aeg_zul_cnt_scr_pol_igb_hin_dgb_mcd_hun_cic_lda_est_ben_sid_geo_lat_fre_ctl_pan_anl_sod_cze_fin_fbf_bat_afr_mly_jpn_tml_kor_rom_nor_moo_bos_tag_por_wly_mao_mnd_svk_dyu_slo_owc_lit_ukr_rus_krd_qcu_glc_prs_spa_xho_hau_bul_gam_urd_jav_alb_bam_guj_yor_ind_tha_tig_knd_bem_ewe_tur_ita_swe_uzb_ven_vie_amh_akn_tsw_ses	-0.383987399928018	-0.911025213660871	0.364637414116729
691	gam_urd_ven_pol_aeg_chh_sid_svk_uzb_aze_xho_jav_akn_alb_guj_bsq_swe_tig_moo_mnd_rus_ctl_lda_cze_dgb_afr_est_dyu_bam_hun_krd_sod_geo_ita_pan_grk_fre_hau_amr_slo_fin_bem_mly_dut_sun_jpn_tml_kor_lit_arw_ewe_mcd_tag_bul_amh_mao_cnt_ukr_tsw_prs_wly_hin_ben_bos_ger_qcu_eng_spa_por_swa_owc_scr_anl_nor_ind_mol_igb_rom_tsn_bat_tha_mlt_knd_yor_swt_tur_lat_glc_azi_fbf_vie_heb_zul_ses_cic	0.21555549376858	0.508059099103254	0.612614852462585
692	sod_cze_lda_svk_hau_amr_aeg_lat_azi_aze_fbf_jav_tsw_bul_lit_bsq_grk_heb_ven_mnd_slo_bos_swt_ukr_swa_fre_hun_tsn_bam_fin_mcd_tig_geo_eng_urd_nor_arw_chh_anl_glc_est_moo_ind_por_mly_jpn_tml_kor_alb_rom_akn_krd_mao_scr_gam_tag_cnt_rus_yor_swe_owc_pol_spa_pan_ctl_qcu_ger_guj_dut_dgb_mlt_ita_sid_ben_bat_prs_cic_mol_ses_sun_tha_wly_knd_bem_zul_tur_afr_hin_uzb_ewe_vie_amh_igb_dyu_xho	-0.557044411987243	-1.32701297443876	0.187753266402959
693	anl_scr_lda_slo_wly_gam_chh_ita_aze_tur_cic_sun_ven_ben_pol_bsq_hin_aeg_dgb_cnt_mol_nor_dyu_lat_yor_alb_est_tsn_swt_hun_lit_tig_geo_svk_urd_arw_bul_amr_heb_fre_fin_bem_mao_pan_jav_jpn_knd_kor_bos_por_tsw_ukr_ind_rom_amh_tag_mnd_dut_fbf_eng_sid_glc_krd_rus_swe_qcu_afr_ger_guj_bam_hau_grk_owc_mcd_mly_prs_igb_ctl_swa_bat_tha_sod_tml_zul_akn_azi_spa_cze_uzb_ses_vie_mlt_ewe_xho_moo	-0.630653037784102	-1.50985149683138	0.134471516638748
694	wly_fre_xho_por_amh_gam_mlt_eng_tur_aze_tsn_sun_igb_glc_ita_bsq_rom_heb_ses_mnd_urd_prs_bam_rus_ven_arw_hun_zul_swa_est_scr_amr_geo_svk_mcd_afr_cze_aeg_anl_bul_fin_ewe_jav_ctl_ind_jpn_knd_kor_nor_hin_cic_spa_tag_krd_hau_mao_cnt_alb_dyu_pan_sid_slo_pol_lat_bos_qcu_swe_ben_mol_akn_tig_guj_sod_dut_bat_lit_lda_ukr_dgb_mly_tha_owc_tml_fbf_tsw_azi_grk_ger_uzb_bem_vie_chh_moo_yor_swt	-0.232809156053302	-0.550117870288666	0.583557377568591
695	tig_alb_tsn_grk_gam_heb_sid_eng_aze_tur_ven_ind_swa_guj_spa_bsq_ita_hau_cic_mnd_nor_por_igb_scr_ses_mcd_est_swt_dgb_fin_ger_anl_geo_ben_lit_arw_ctl_owc_sod_mol_hun_akn_mao_rom_tag_jpn_knd_kor_urd_dut_dyu_pol_bat_lat_amr_mly_cnt_cze_yor_ukr_aeg_krd_swe_bos_fre_qcu_hin_bul_glc_fbf_wly_prs_amh_pan_jav_rus_tsw_afr_xho_sun_tha_chh_tml_bem_zul_uzb_slo_svk_azi_lda_vie_mlt_bam_ewe_moo	0.142050760015634	0.334411318179042	0.738822187749989
696	sid_eng_akn_pol_anl_hau_wly_rus_uzb_azi_ven_jav_lda_arw_afr_bsq_fre_mlt_cic_cnt_ukr_mcd_ses_nor_zul_rom_hun_dgb_swa_est_svk_owc_geo_urd_scr_mol_glc_amh_amr_bul_fin_tsn_bat_ger_mao_jpn_knd_kor_ita_slo_swt_ben_sun_bos_gam_tag_mnd_ctl_tsw_por_tig_cze_lat_dut_krd_qcu_swe_hin_grk_moo_chh_alb_sod_guj_mly_prs_bam_spa_bem_ind_tha_heb_tml_yor_ewe_tur_pan_lit_aze_igb_vie_aeg_fbf_xho_dyu	-0.179232138949204	-0.422585083906176	0.673573467778898
697	heb_urd_dyu_prs_tig_owc_sid_ctl_tur_azi_yor_bat_ewe_alb_cze_bsq_por_amr_tsw_cnt_rus_hin_moo_arw_swt_dut_hun_akn_dgb_est_scr_chh_geo_fre_lat_swe_mcd_sod_amh_glc_fin_bam_tag_rom_mly_jpn_tml_kor_pan_afr_ven_lit_jav_spa_aeg_mao_mnd_ukr_zul_slo_wly_grk_nor_guj_ger_qcu_pol_ben_svk_ses_mlt_ita_anl_bos_sun_eng_igb_bul_xho_ind_tha_gam_knd_bem_tsn_aze_mol_krd_uzb_lda_vie_hau_swa_cic_fbf	0.222671988833089	0.524401767343573	0.601246826640469
698	mlt_urd_cic_hin_sod_chh_hau_por_tur_aze_ewe_bat_igb_mol_swe_bsq_grk_gam_bem_cnt_scr_afr_dgb_lit_zul_arw_hun_swt_ven_est_ukr_amr_geo_guj_mcd_dut_bos_heb_wly_eng_fin_tsn_sun_svk_jav_jpn_tml_kor_pol_ita_xho_slo_mao_pan_anl_ind_mnd_ger_moo_krd_owc_fre_prs_rus_glc_qcu_lat_rom_spa_fbf_sid_bul_aeg_cze_mly_alb_bam_ctl_dyu_tag_tha_amh_knd_tsw_yor_uzb_nor_ben_azi_akn_vie_tig_lda_ses_swa	-0.013019542692708	-0.0306694711735465	0.975598860841387
699	amr_pan_igb_lat_amh_anl_sod_mol_uzb_aze_dyu_sun_ven_bos_mcd_bsq_krd_mlt_swa_mnd_pol_arw_zul_eng_yor_hin_hun_swt_ses_fin_dut_chh_geo_nor_cze_ben_rom_hau_aeg_afr_est_akn_jav_guj_bat_jpn_knd_kor_svk_glc_ewe_scr_mao_ukr_wly_ind_cnt_slo_dgb_fre_gam_urd_grk_por_ger_qcu_spa_lit_ita_bem_owc_alb_tig_rus_mly_ctl_tsw_swe_lda_tag_tha_sid_tml_fbf_bam_azi_prs_bul_tur_tsn_vie_heb_moo_xho_cic	-1.36954502191831	-3.42438728789122	0.000918369675476035
700	owc_pan_moo_prs_wly_anl_chh_rus_uzb_azi_dgb_mly_swt_swe_alb_bsq_grk_sid_dyu_cnt_lat_fre_cic_afr_ewe_ger_fin_zul_swa_est_glc_tig_geo_ben_svk_mol_ita_amr_sod_hin_hun_tsn_tag_rom_ind_jpn_knd_kor_lit_slo_fbf_por_bat_mcd_aeg_mao_mnd_dut_tsw_scr_gam_eng_bul_cze_spa_qcu_urd_ukr_nor_bem_hau_guj_heb_krd_jav_arw_xho_bos_akn_sun_tha_amh_tml_ven_ses_tur_ctl_pol_aze_yor_vie_mlt_bam_lda_igb	-0.29573614350551	-0.699832934426943	0.485778542073997
701	anl_bos_yor_guj_sod_chh_amh_swe_tur_aze_tsn_mao_swa_rus_slo_bsq_pan_sid_igb_mnd_scr_fre_dgb_eng_swt_ben_hun_ses_xho_fin_por_owc_geo_pol_grk_ita_krd_heb_gam_arw_est_fbf_jav_alb_ind_jpn_knd_kor_mcd_mol_dyu_nor_mly_cze_aeg_tag_cnt_hin_zul_ukr_hau_afr_prs_dut_urd_qcu_rom_bul_ger_akn_tig_lat_amr_ctl_bat_glc_tsw_svk_bem_sun_tha_mlt_tml_ewe_ven_uzb_lit_spa_azi_cic_vie_wly_moo_lda_bam	0.417181595065148	0.983839262269537	0.327747189537712
702	hau_afr_bem_por_aeg_anl_heb_grk_uzb_aze_dyu_jav_ewe_arw_ita_bsq_urd_mlt_xho_mnd_ger_guj_dgb_swe_ven_bul_hun_igb_cic_est_prs_tig_geo_slo_hin_lit_dut_sid_owc_pan_fin_tsn_mao_lat_sun_jpn_tml_kor_glc_mcd_zul_cze_tag_ukr_chh_ind_cnt_rus_lda_bos_sod_svk_ben_eng_rom_qcu_nor_pol_fre_swt_amh_alb_wly_krd_bat_scr_moo_spa_ses_mly_tha_gam_knd_yor_tsw_tur_mol_ctl_azi_bam_vie_amr_swa_fbf_akn	-0.845457410988303	-2.04260633897922	0.0439220363339997
703	mlt_hin_cic_urd_hau_heb_aeg_slo_azi_uzb_bam_bat_tsn_swe_guj_bsq_arw_tig_yor_mnd_prs_fre_xho_ita_dyu_pan_fin_tsw_moo_est_afr_sod_geo_nor_lit_pol_rom_chh_amh_eng_hun_zul_sun_spa_jav_jpn_knd_kor_mol_scr_lda_alb_ind_glc_gam_mly_cnt_por_ewe_ger_owc_cze_ben_ctl_lat_qcu_dut_ukr_bul_bem_sid_mcd_wly_bos_mao_grk_swa_rus_ses_tag_tha_amr_tml_dgb_swt_aze_svk_krd_tur_fbf_vie_anl_igb_akn_ven	-1.45902329425118	-3.68212455983231	0.000387959121499433
704	tig_ger_tsn_krd_amr_wly_amh_swe_tur_uzb_lda_mao_xho_ben_hin_bsq_lit_owc_dyu_cnt_scr_fre_tsw_rom_ewe_spa_est_moo_yor_fin_urd_chh_geo_nor_mol_alb_rus_sod_hau_svk_hun_bam_bat_ukr_jav_jpn_tml_kor_guj_ita_ven_cze_ind_pan_sid_tag_mnd_arw_swt_bos_heb_afr_dut_por_ctl_qcu_grk_lat_mcd_cic_aeg_slo_gam_eng_mly_prs_dgb_glc_swa_sun_tha_mlt_knd_fbf_ses_azi_bul_pol_aze_zul_vie_anl_akn_bem_igb	-0.378996829318431	-0.90140895645218	0.369699440377731
705	wly_bul_tsw_ctl_chh_gam_anl_krd_tur_aze_ven_bat_moo_arw_alb_bsq_urd_amh_tsn_cnt_slo_scr_swa_ben_igb_bos_fin_xho_dyu_est_cze_amr_geo_grk_nor_swe_guj_heb_aeg_ita_hun_cic_mly_eng_tag_jpn_tml_kor_fre_glc_lda_dut_mao_rom_mlt_ind_mnd_spa_zul_mol_hau_rus_ukr_afr_lat_qcu_svk_pan_por_bam_owc_lit_sid_hin_jav_prs_ewe_ger_yor_sun_tha_sod_knd_ses_fbf_azi_mcd_pol_uzb_dgb_vie_tig_akn_bem_swt	-0.461372349700993	-1.09662033040676	0.275638889323961
706	tig_krd_xho_swe_anl_amh_sod_rus_aze_uzb_zul_jav_lda_ukr_ctl_bsq_pol_chh_ewe_mnd_lat_rom_swt_scr_akn_prs_fin_yor_bem_est_ita_aeg_geo_urd_slo_lit_glc_hau_owc_por_hun_ses_tag_afr_bat_jpn_knd_kor_bos_ben_dyu_hin_mao_mol_amr_mly_cnt_svk_moo_nor_wly_grk_bul_eng_fre_qcu_alb_spa_mcd_ven_gam_cze_sid_guj_ind_ger_tsn_dut_bam_sun_tha_heb_tml_igb_fbf_azi_pan_arw_tur_dgb_vie_mlt_cic_swa_tsw	0.0963221058006654	0.226676750870746	0.821172606832223
707	sid_ukr_swa_hin_sod_owc_tig_lat_uzb_tur_lda_mly_dyu_glc_grk_bsq_spa_heb_xho_cnt_dut_urd_fbf_eng_ven_guj_est_tsn_akn_fin_alb_aeg_geo_arw_lit_afr_ben_anl_amh_fre_hun_bem_ind_bos_sun_jpn_tml_kor_ger_mol_bam_prs_jav_ita_chh_tag_mnd_svk_zul_bul_amr_mcd_rus_ctl_scr_qcu_swe_pol_rom_moo_hau_cze_gam_por_bat_slo_igb_nor_ewe_mao_tha_mlt_knd_swt_yor_azi_pan_krd_aze_tsw_vie_wly_ses_cic_dgb	-0.577684230513636	-1.37907169486981	0.171180303900534
708	hau_prs_swa_lit_heb_amh_aeg_fre_tur_aze_fbf_bat_ses_por_slo_bsq_ctl_sid_tsn_mnd_rus_swe_lda_urd_dyu_pol_fin_bem_bam_est_alb_sod_geo_afr_lat_hin_dut_anl_wly_grk_hun_zul_mao_spa_mly_jpn_knd_kor_svk_ita_cic_ger_tag_scr_owc_sun_cnt_cze_moo_eng_gam_pan_mol_mcd_guj_qcu_ben_glc_krd_xho_mlt_bos_tig_nor_jav_rom_dgb_bul_igb_ind_tha_chh_tml_ven_tsw_azi_ukr_arw_uzb_swt_vie_amr_ewe_akn_yor	-0.307234871455243	-0.727970775090454	0.468460389976692
709	owc_prs_dgb_glc_amr_gam_wly_alb_uzb_aze_ven_sun_fbf_ben_guj_bsq_grk_hau_igb_cnt_rus_slo_zul_mcd_cic_fre_fin_bam_ses_est_pol_mlt_geo_bos_por_lat_hin_heb_aeg_swe_hun_yor_mao_ger_jav_jpn_knd_kor_ctl_mol_bem_scr_tag_lit_sod_bat_mnd_pan_moo_ukr_tig_afr_urd_ita_spa_qcu_svk_bul_dut_dyu_chh_arw_anl_nor_ind_eng_ewe_rom_swa_mly_tha_amh_tml_tsn_lda_tur_cze_krd_azi_akn_vie_sid_tsw_xho_swt	0.13516236413586	0.31817073745723	0.751068798224804
710	sod_lit_ewe_svk_amr_sid_heb_rom_tur_aze_zul_mly_fbf_mol_spa_bsq_alb_anl_ses_mnd_glc_mcd_akn_ben_lda_scr_fin_swa_xho_hun_guj_mlt_geo_krd_fre_slo_swe_hau_tig_eng_est_dgb_jav_hin_tag_jpn_tml_kor_ita_ger_tsn_por_mao_pan_wly_sun_cnt_urd_tsw_cze_chh_lat_grk_pol_ctl_qcu_bul_afr_dut_ven_aeg_rus_amh_arw_ind_bos_igb_nor_dyu_bat_tha_gam_knd_bem_swt_uzb_ukr_prs_azi_cic_vie_owc_yor_moo_bam	-0.295146026637234	-0.698541806789374	0.486581561607905
711	gam_nor_swa_afr_aeg_mlt_anl_guj_azi_uzb_tsn_bat_bem_dut_grk_bsq_hin_sod_fbf_mnd_svk_arw_cic_swe_akn_bul_hun_igb_yor_fin_rom_chh_geo_lat_rus_pol_pan_hau_tig_ita_est_xho_tag_mcd_sun_jpn_tml_kor_glc_spa_swt_scr_mao_ger_amh_ind_cnt_ben_zul_fre_sid_slo_alb_lit_krd_qcu_ukr_ctl_urd_tsw_heb_por_amr_bos_mly_prs_ewe_cze_dyu_jav_tha_owc_knd_ven_ses_aze_mol_eng_tur_dgb_vie_wly_lda_moo_bam	0.121690625593745	0.286303673261586	0.775282355911074
712	amh_hin_lda_dut_owc_gam_wly_por_azi_aze_tsn_bat_cic_afr_mol_bsq_alb_sod_bem_cnt_slo_pol_swa_rom_dyu_fre_hun_tsw_bam_fin_eng_hau_geo_spa_svk_guj_ger_heb_aeg_krd_est_yor_jav_mcd_mao_jpn_tml_kor_ita_cze_ewe_arw_tag_urd_tig_mly_mnd_scr_fbf_ben_mlt_lit_prs_lat_bul_qcu_ctl_swe_glc_igb_anl_pan_chh_bos_sun_grk_xho_ukr_swt_ind_tha_sid_knd_moo_zul_uzb_rus_nor_tur_ses_vie_amr_dgb_ven_akn	-0.0702663309258485	-0.16579461096057	0.868678479195891
713	aeg_dut_lda_krd_amr_gam_mlt_urd_azi_uzb_moo_mly_akn_ukr_slo_bsq_ctl_heb_tsn_cnt_scr_guj_bem_svk_ses_lit_est_swt_fbf_fin_mcd_chh_geo_bos_fre_pol_ita_sid_anl_nor_hun_dyu_jav_prs_mao_jpn_knd_kor_ger_hin_cic_ben_sun_rom_sod_bat_mnd_alb_xho_por_amh_rus_mol_cze_pan_qcu_lat_bul_spa_dgb_wly_swe_tig_grk_ind_arw_ewe_eng_bam_tag_tha_owc_tml_ven_igb_tur_glc_afr_aze_zul_vie_hau_tsw_swa_yor	-0.586039794431254	-1.3965414635254	0.165875632158873
714	amr_nor_moo_dut_gam_hau_anl_bos_azi_uzb_swa_ind_fbf_glc_afr_bsq_alb_tig_tsn_mnd_lat_guj_ven_mol_bem_mcd_est_dyu_bam_fin_bul_heb_geo_swe_prs_spa_eng_mlt_wly_pol_hun_xho_mly_grk_tag_jpn_tml_kor_fre_ita_lda_krd_sun_rus_sid_jav_cnt_arw_ewe_ctl_owc_pan_ben_cze_ukr_qcu_rom_por_scr_yor_amh_svk_sod_lit_mao_slo_tsw_hin_cic_bat_tha_chh_knd_zul_akn_tur_urd_ger_aze_swt_vie_aeg_dgb_ses_igb	-0.875014969413653	-2.12232518099658	0.0364678110272892
715	owc_svk_ewe_cze_aeg_chh_tig_pol_aze_uzb_zul_sun_fbf_ita_guj_bsq_lit_sod_moo_cnt_por_pan_dgb_dut_dyu_afr_fin_lda_bam_est_glc_amr_geo_mcd_fre_alb_nor_mlt_amh_ukr_hun_bem_ind_rus_tag_jpn_knd_kor_bos_prs_swa_ben_mao_bul_heb_jav_mnd_ger_swt_spa_sid_rom_urd_arw_ctl_qcu_eng_swe_lat_ven_wly_grk_hau_scr_mly_slo_yor_hin_akn_bat_tha_anl_tml_igb_tsn_azi_krd_mol_tur_ses_vie_gam_cic_xho_tsw	0.526155038467158	1.24252753068544	0.21716587896622
716	mlt_dut_tsw_cze_tig_gam_hau_mcd_uzb_aze_yor_mao_ewe_prs_ukr_bsq_arw_amr_tsn_mnd_krd_lat_bem_urd_dgb_pan_fin_moo_zul_hun_svk_chh_geo_lit_rus_grk_eng_heb_aeg_alb_est_akn_bat_ctl_ind_jpn_knd_kor_slo_fre_cic_bul_tag_guj_sid_sun_cnt_ita_bam_por_sod_ger_bos_rom_pol_qcu_glc_spa_mol_ses_amh_ben_wly_nor_mly_scr_swa_afr_igb_jav_tha_owc_tml_lda_dyu_tur_swe_hin_azi_xho_vie_anl_swt_ven_fbf	-0.591535082319415	-1.41123777595871	0.161511216581378
717	gam_fre_moo_lat_amh_owc_wly_rom_uzb_tur_swt_ind_zul_hin_eng_bsq_arw_aeg_igb_mnd_nor_spa_lda_grk_ven_pan_fin_fbf_dyu_hun_por_hau_geo_prs_afr_pol_urd_heb_amr_rus_est_akn_tag_cze_sun_jpn_tml_kor_scr_ukr_tsn_svk_bat_ita_tig_jav_cnt_lit_swa_swe_sid_ctl_ger_guj_bos_qcu_krd_glc_slo_ewe_chh_dut_sod_mcd_mao_bul_dgb_mol_bam_mly_tha_anl_knd_xho_tsw_azi_alb_ben_aze_yor_vie_mlt_ses_cic_bem	-0.861689096623875	-2.07833234684755	0.0404334243013167
718	sid_pan_swt_slo_anl_chh_tig_nor_uzb_aze_ewe_mao_cic_ben_afr_bsq_svk_hau_dgb_mnd_bul_krd_tsn_arw_dyu_guj_hun_swa_igb_est_rus_heb_geo_prs_grk_por_rom_owc_amh_cze_fin_zul_mly_lit_bat_jpn_knd_kor_eng_lat_akn_swe_ind_ger_amr_jav_cnt_mol_bam_ctl_wly_ita_urd_pol_fre_qcu_mcd_dut_alb_ven_sod_bos_gam_spa_tag_scr_tsw_hin_yor_sun_tha_aeg_tml_fbf_moo_tur_ukr_glc_azi_xho_vie_mlt_bem_ses_lda	-0.377645045173949	-0.895278140929813	0.372949775349306
719	chh_prs_akn_bul_anl_tig_amr_guj_aze_tur_lda_ind_ewe_pan_ben_bsq_rom_wly_tsw_mnd_lit_hin_cic_dut_tsn_swe_est_bem_fbf_hun_nor_hau_geo_bos_cze_spa_krd_gam_aeg_arw_fin_swt_bat_pol_mao_jpn_tml_kor_afr_slo_xho_fre_jav_alb_owc_sun_cnt_lat_dgb_mcd_sid_ukr_eng_mol_ita_qcu_scr_svk_ctl_zul_mlt_ger_sod_rus_tag_por_igb_grk_moo_mly_tha_amh_knd_bam_dyu_uzb_urd_glc_azi_ven_vie_heb_ses_swa_yor	-0.288190681148256	-0.682500782288791	0.496618847664473
720	gam_ctl_fbf_fre_mlt_wly_owc_afr_aze_uzb_dgb_tag_bem_rus_lit_bsq_por_amr_xho_mnd_arw_ita_bam_spa_yor_ger_fin_ses_ven_est_hin_chh_geo_slo_eng_urd_bul_amh_sod_svk_hun_tsw_jav_swe_sun_jpn_knd_kor_nor_pan_lda_scr_ind_mol_heb_mly_cnt_pol_ewe_ukr_aeg_ben_dut_guj_lat_qcu_alb_cze_glc_zul_anl_rom_tig_mcd_bat_prs_cic_krd_igb_mao_tha_hau_tml_swt_swa_tur_bos_grk_azi_akn_vie_sid_tsn_dyu_moo	0.566710992715306	1.33860140252826	0.183963667425035
721	tig_svk_swt_dut_aeg_anl_wly_ben_azi_tur_cic_tag_zul_scr_ger_bsq_krd_chh_bem_cnt_fre_cze_akn_mol_bam_urd_fin_moo_swa_hun_guj_heb_geo_grk_bos_ita_arw_sod_gam_pol_est_tsw_bat_mcd_mly_jpn_tml_kor_ctl_alb_tsn_hin_mao_rom_amh_jav_mnd_spa_fbf_lit_mlt_pan_rus_slo_bul_qcu_prs_nor_afr_dgb_amr_eng_sid_ukr_ind_swe_xho_por_dyu_sun_tha_owc_knd_yor_igb_uzb_lat_glc_aze_ewe_vie_hau_ses_ven_lda	0.140278746901792	0.330554458306888	0.741724592839752
722	anl_nor_fbf_ger_heb_amr_sod_dut_tur_aze_ven_ind_yor_afr_urd_bsq_ukr_owc_igb_cnt_scr_spa_tsw_grk_ses_prs_fin_bam_dgb_hun_glc_tig_geo_guj_por_mol_pan_chh_hau_ctl_est_lda_tag_swe_sun_jpn_knd_kor_mcd_bos_ewe_fre_jav_rus_gam_bat_mnd_cze_moo_lat_sid_alb_ben_rom_krd_qcu_arw_hin_pol_dyu_aeg_svk_amh_eng_mao_ita_zul_bul_xho_mly_tha_mlt_tml_swa_bem_uzb_lit_slo_azi_tsn_vie_wly_cic_swt_akn	0.118310171075933	0.278315420990836	0.781388096934347
723	amr_pol_yor_hin_mlt_sod_hau_dut_azi_tur_xho_bat_dgb_ukr_pan_bsq_swe_wly_zul_mnd_urd_lit_fbf_mol_bam_glc_hun_lda_akn_est_svk_owc_geo_alb_krd_ita_bos_anl_heb_eng_fin_swt_tag_ben_ind_jpn_tml_kor_nor_fre_dyu_spa_mao_por_gam_sun_cnt_lat_ewe_grk_sid_rom_guj_cze_slo_qcu_bul_arw_ctl_swa_chh_mcd_amh_scr_jav_rus_tsw_prs_moo_mly_tha_tig_knd_igb_tsn_uzb_ger_afr_aze_cic_vie_aeg_ven_bem_ses	-1.16320960061918	-2.87460175960432	0.00501375323752431
724	owc_glc_ewe_guj_mlt_chh_amh_mol_aze_uzb_xho_jav_akn_ita_arw_bsq_alb_heb_moo_mnd_urd_hin_lda_scr_ven_rus_est_fbf_bem_hun_lat_tig_geo_slo_grk_fre_bos_wly_sid_ukr_fin_igb_sun_afr_mly_jpn_tml_kor_krd_cze_tsw_ger_mao_dut_amr_bat_cnt_ctl_cic_pan_aeg_por_rom_eng_prs_qcu_nor_lit_bul_bam_anl_ben_hau_mcd_ind_pol_zul_svk_swt_tag_tha_sod_knd_yor_swa_azi_spa_swe_tur_dgb_vie_gam_tsn_dyu_ses	0.907162728930985	2.1660560629985	0.0328641239473592
725	amh_bul_dgb_slo_sod_anl_hau_mcd_tur_uzb_ewe_tag_swa_ben_glc_bsq_afr_heb_lda_mnd_bos_hin_zul_alb_igb_scr_est_tsn_xho_fin_spa_owc_geo_swe_lit_ita_rom_amr_sid_svk_hun_yor_bat_guj_sun_jpn_tml_kor_urd_nor_ven_fre_ind_lat_wly_jav_cnt_cze_bam_rus_tig_grk_por_pan_ger_qcu_mol_dut_eng_akn_aeg_ctl_mlt_ukr_mly_prs_cic_krd_swt_mao_tha_chh_knd_fbf_dyu_aze_pol_arw_azi_bem_vie_gam_moo_tsw_ses	-0.131657766568187	-0.310477611393238	0.75689252840752
726	hau_ukr_swt_ita_chh_gam_amr_ben_aze_tur_ses_mao_xho_rus_lit_bsq_spa_owc_dgb_mnd_eng_afr_ven_slo_igb_glc_hun_bem_yor_fin_svk_amh_geo_bos_fre_rom_scr_sod_heb_krd_est_tsn_mly_cze_jav_jpn_tml_kor_swe_hin_cic_dut_sun_ger_mlt_bat_cnt_grk_tsw_lat_aeg_mol_por_pan_ctl_qcu_urd_pol_mcd_akn_wly_guj_sid_nor_tag_prs_lda_alb_dyu_ind_tha_tig_knd_bam_moo_uzb_bul_arw_azi_swa_vie_anl_fbf_ewe_zul	-0.373159445275219	-0.884803037896698	0.378544763876139
727	wly_svk_moo_lat_chh_mlt_sid_dut_uzb_aze_swt_mao_fbf_arw_ita_bsq_por_hau_yor_cnt_mol_pol_ven_grk_xho_bos_est_ses_swa_fin_cze_aeg_geo_ben_rus_mcd_alb_amh_sod_lit_hun_lda_bat_ukr_mly_jpn_knd_kor_nor_urd_bam_guj_tag_krd_gam_jav_mnd_bul_tsn_glc_heb_ctl_slo_fre_afr_qcu_ger_scr_pan_dyu_tig_swe_amr_eng_sun_prs_bem_rom_igb_ind_tha_owc_tml_ewe_akn_azi_spa_hin_tur_zul_vie_anl_cic_tsw_dgb	-0.033407637114995	-0.0787629072485291	0.937390432589924
728	sid_afr_ven_mol_hau_sod_heb_slo_aze_tur_tsn_mly_swt_scr_ukr_bsq_dut_amh_igb_mnd_ctl_bul_xho_lit_bem_ita_est_ewe_akn_fin_arw_owc_geo_rus_hin_cze_eng_anl_tig_guj_hun_dyu_mao_por_jav_jpn_tml_kor_svk_pan_swa_fre_tag_nor_gam_sun_cnt_alb_tsw_ben_amr_grk_lat_ger_prs_qcu_pol_mcd_krd_zul_aeg_swe_mlt_bos_bat_urd_cic_rom_yor_ind_tha_wly_knd_moo_dgb_azi_glc_spa_uzb_fbf_vie_chh_ses_bam_lda	0.315135953091183	0.743825489940814	0.458857232300717
729	owc_ita_yor_svk_heb_gam_tig_afr_aze_tur_swa_jav_bam_ger_grk_bsq_glc_sid_ven_mnd_scr_pol_xho_mol_tsw_dut_est_fbf_ewe_hun_prs_anl_geo_swe_alb_bul_urd_amh_sod_ctl_fin_tsn_mly_nor_ind_jpn_knd_kor_krd_rom_akn_eng_tag_mcd_aeg_mao_cnt_bos_moo_por_wly_rus_arw_spa_pan_qcu_slo_lit_ukr_igb_mlt_cze_chh_hin_bat_lat_dgb_guj_dyu_sun_tha_amr_tml_bem_zul_uzb_fre_ben_azi_cic_vie_hau_lda_swt_ses	0.163177720684831	0.384231512576636	0.701684005520237
730	aeg_bul_igb_cze_wly_amr_tig_spa_uzb_tur_tsw_jav_lda_grk_dut_bsq_svk_mlt_ven_cnt_eng_ger_dyu_por_cic_slo_est_tsn_dgb_hun_arw_heb_geo_alb_lit_glc_pan_amh_owc_rom_fin_zul_tag_lat_mao_jpn_knd_kor_rus_afr_swa_mol_ind_guj_hau_bat_mnd_nor_ses_ctl_sod_ita_urd_bos_scr_qcu_ben_krd_ukr_ewe_sid_hin_anl_prs_sun_fre_fbf_pol_yor_mly_tha_chh_tml_xho_bam_azi_mcd_swe_aze_akn_vie_gam_bem_swt_moo	-0.67160736494481	-1.610022277433	0.11078224539485
731	owc_ben_ewe_arw_amh_sid_anl_slo_azi_aze_akn_mly_igb_urd_ctl_bsq_bul_sod_tsn_cnt_grk_swe_xho_nor_fbf_glc_hun_tsw_moo_fin_mol_heb_geo_dut_ita_alb_pol_wly_aeg_guj_est_lda_ind_lit_bat_jpn_knd_kor_mcd_ger_dyu_rus_mao_hin_tig_tag_mnd_fre_swa_krd_gam_rom_eng_scr_cze_qcu_afr_por_pan_bam_mlt_svk_chh_spa_sun_bos_yor_lat_swt_jav_tha_amr_tml_ven_cic_tur_ukr_prs_uzb_dgb_vie_hau_bem_zul_ses	-0.458152816241937	-1.0884381302311	0.27921434680177
732	tig_scr_xho_glc_sid_anl_owc_swe_uzb_aze_swt_mao_yor_pol_bul_bsq_hin_mlt_tsw_cnt_svk_arw_igb_cze_lda_prs_hun_moo_dgb_fin_spa_hau_geo_grk_slo_ben_ger_sod_amh_mol_est_fbf_tag_ukr_sun_jpn_knd_kor_lit_pan_ven_afr_bat_krd_wly_mly_mnd_ita_ses_mcd_aeg_bos_rus_fre_alb_qcu_por_eng_rom_bam_amr_ctl_heb_dut_ind_urd_bem_lat_akn_jav_tha_chh_tml_zul_dyu_azi_guj_nor_tur_cic_vie_gam_swa_tsn_ewe	0.403141981028827	0.951928168861603	0.343600922924913
733	heb_spa_zul_rom_sod_mlt_tig_ita_uzb_aze_bem_bat_fbf_ukr_ben_bsq_svk_sid_ven_mnd_alb_cze_bam_swe_dyu_slo_est_igb_akn_fin_por_amr_geo_guj_lat_grk_dut_anl_hau_bul_hun_ewe_jav_hin_mly_jpn_knd_kor_urd_ger_dgb_afr_tag_prs_gam_mao_cnt_fre_tsn_rus_aeg_pol_glc_pan_eng_qcu_scr_krd_ctl_ses_wly_arw_amh_bos_sun_mol_moo_lit_yor_ind_tha_owc_tml_xho_cic_azi_nor_mcd_tur_swt_vie_chh_tsw_swa_lda	-0.425381363997324	-1.01165390137908	0.314328400670878
734	chh_ctl_zul_por_tig_hau_sid_bul_azi_tur_ven_mly_moo_bos_urd_bsq_rus_gam_yor_cnt_slo_pol_igb_lit_bem_hin_est_ses_swa_fin_eng_owc_geo_ukr_krd_swe_nor_wly_anl_svk_hun_dgb_mao_scr_tag_jpn_knd_kor_pan_lat_xho_cze_ind_ben_sod_bat_mnd_mcd_akn_arw_aeg_mol_ger_grk_prs_qcu_rom_spa_ita_lda_amr_fre_amh_guj_jav_dut_cic_glc_fbf_sun_tha_heb_tml_swt_bam_aze_afr_alb_uzb_tsn_vie_mlt_dyu_tsw_ewe	0.441783279141403	1.04240972086069	0.299923982247558
735	hau_krd_ewe_ukr_owc_mlt_amh_fre_tur_uzb_swt_sun_igb_swe_nor_bsq_guj_tig_akn_cnt_cze_grk_bam_prs_ven_arw_hun_bem_zul_fin_mcd_heb_geo_mol_slo_scr_svk_wly_aeg_ctl_est_tsw_jav_ger_tag_jpn_knd_kor_pan_hin_yor_eng_mly_glc_anl_bat_mnd_bul_dyu_dut_amr_ben_rus_ita_por_qcu_bos_lit_rom_fbf_sid_spa_gam_lat_ind_urd_tsn_afr_moo_mao_tha_chh_tml_swa_lda_aze_alb_pol_azi_cic_vie_sod_xho_dgb_ses	0.0607517413369771	0.143050228418101	0.886559997338896
736	tig_guj_swt_rus_heb_amr_anl_grk_azi_uzb_fbf_mao_bam_mcd_cze_bsq_krd_mlt_dgb_cnt_ukr_ctl_lda_spa_dyu_afr_est_bem_igb_fin_pol_hau_geo_mol_scr_glc_rom_amh_chh_ben_hun_cic_sun_hin_tag_jpn_tml_kor_dut_lit_ses_slo_ind_eng_wly_mly_mnd_pan_moo_prs_aeg_fre_urd_alb_bul_qcu_svk_arw_por_tsn_gam_lat_sod_nor_jav_swe_ewe_ita_yor_bat_tha_owc_knd_tsw_swa_aze_bos_ger_tur_xho_vie_sid_akn_ven_zul	-0.0627808616895378	-0.147854602024734	0.882777609487686
737	sid_pol_tsn_cze_wly_sod_amr_ita_azi_aze_dyu_mly_ewe_alb_bos_bsq_nor_chh_swt_cnt_guj_glc_xho_pan_lda_rom_hun_fbf_igb_est_grk_anl_geo_lit_mol_eng_krd_aeg_hau_ger_fin_cic_tag_urd_jav_jpn_knd_kor_spa_ukr_tsw_por_sun_ctl_gam_mao_mnd_scr_bem_afr_tig_swe_slo_hin_mcd_qcu_fre_prs_rus_ses_owc_lat_amh_dut_ind_bul_akn_arw_dgb_bat_tha_mlt_tml_ven_yor_uzb_ben_svk_tur_bam_vie_heb_swa_moo_zul	-0.962780778497346	-2.33981330078574	0.0214327820377708
738	chh_slo_xho_fre_mlt_gam_anl_eng_uzb_tur_ewe_mly_moo_prs_scr_bsq_nor_owc_swa_cnt_ger_ctl_igb_lit_bam_urd_est_lda_swt_fin_glc_amh_geo_rom_hin_por_spa_sid_tig_bul_hun_yor_ind_pol_sun_jpn_tml_kor_krd_ben_zul_lat_mao_ukr_hau_tag_mnd_grk_tsn_mcd_sod_bos_rus_dut_cze_qcu_arw_swe_afr_dyu_amr_alb_aeg_pan_jav_svk_fbf_guj_ses_bat_tha_wly_knd_dgb_bem_aze_ita_mol_azi_ven_vie_heb_akn_tsw_cic	0.453254211309547	1.06888039295869	0.28789011604231
739	amh_svk_moo_dut_sid_heb_gam_grk_tur_uzb_dgb_ind_yor_glc_ita_bsq_ger_tig_ven_cnt_pol_rus_swt_urd_lda_ben_est_tsn_bam_hun_nor_aeg_geo_bos_bul_ukr_mcd_hau_owc_swe_fin_ewe_sun_lat_bat_jpn_knd_kor_por_scr_cic_krd_jav_eng_sod_tag_mnd_prs_zul_cze_amr_ctl_fre_spa_slo_qcu_lit_alb_guj_xho_chh_arw_wly_hin_mly_pan_ses_afr_tsw_mao_tha_mlt_tml_fbf_dyu_azi_mol_rom_aze_swa_vie_anl_akn_igb_bem	-0.682517664449682	-1.63570129605029	0.105282304282704
740	gam_ita_akn_cze_owc_amh_sid_ctl_aze_uzb_tsw_mao_cic_alb_slo_bsq_prs_anl_dgb_cnt_urd_arw_ewe_svk_bem_ben_hun_dyu_ses_fin_afr_amr_geo_hin_bos_nor_rom_chh_wly_pol_est_moo_sun_ger_mly_jpn_tml_kor_grk_por_igb_swe_ind_pan_aeg_bat_mnd_guj_ven_fre_hau_spa_lit_bul_scr_qcu_dut_rus_mcd_bam_sod_mol_tig_lat_jav_glc_tsn_ukr_swt_tag_tha_heb_knd_fbf_lda_tur_krd_eng_azi_swa_vie_mlt_xho_yor_zul	-0.0771282276326482	-0.181888860197171	0.856065813687155
741	mlt_por_dyu_bos_heb_sid_amr_guj_tur_aze_fbf_mao_akn_krd_afr_bsq_mcd_hau_ses_cnt_ben_mol_igb_spa_dgb_lat_est_yor_xho_hun_fre_sod_geo_swe_urd_ctl_arw_owc_tig_scr_fin_cic_sun_ita_tag_jpn_knd_kor_lit_bul_swa_alb_ind_rom_chh_mly_mnd_hin_zul_rus_gam_cze_grk_prs_dut_qcu_pol_ukr_glc_ven_anl_ger_wly_svk_bat_nor_lda_pan_moo_jav_tha_amh_tml_bam_tsw_azi_eng_slo_uzb_swt_vie_aeg_tsn_bem_ewe	-0.275648861232668	-0.651875856432987	0.516089080229617
742	sid_rom_cic_guj_aeg_gam_heb_swe_aze_uzb_swt_mao_zul_ger_pol_bsq_glc_wly_ven_cnt_arw_rus_tsn_ctl_bam_urd_hun_moo_swa_est_scr_owc_geo_svk_ukr_lit_lat_sod_amr_eng_fin_akn_tag_bul_bat_jpn_knd_kor_hin_prs_yor_cze_mly_slo_mlt_ind_mnd_afr_igb_spa_chh_mol_bos_ita_krd_qcu_mcd_grk_pan_ewe_tig_por_anl_fre_jav_ben_dgb_alb_fbf_sun_tha_amh_tml_tsw_lda_tur_nor_dut_azi_xho_vie_hau_bem_ses_dyu	-0.0288091197714841	-0.0678345051475592	0.946063005145108
743	gam_bul_ven_lit_owc_sod_hau_ukr_aze_azi_swa_bat_yor_hin_swe_bsq_krd_sid_ses_cnt_cze_nor_swt_pol_fbf_dut_est_tsw_bam_hun_glc_tig_geo_eng_afr_rus_por_heb_wly_arw_fin_ewe_sun_svk_tag_jpn_knd_kor_urd_fre_tsn_guj_jav_ita_aeg_mly_mnd_bos_bem_ctl_mlt_spa_alb_lat_scr_qcu_ger_grk_pan_akn_amh_mcd_amr_rom_mao_mol_igb_ben_dyu_ind_tha_chh_tml_dgb_zul_uzb_slo_prs_tur_moo_vie_anl_cic_xho_lda	-0.0100684502453893	-0.0237173051276327	0.981128917444206
744	mlt_lat_yor_svk_amh_gam_owc_prs_azi_tur_tsn_ind_bem_nor_guj_bsq_rus_heb_xho_cnt_spa_arw_bam_ita_dyu_krd_est_lda_fbf_hun_scr_sod_geo_eng_bul_ben_urd_anl_wly_lit_fin_ses_bat_cze_mao_jpn_tml_kor_rom_pol_ven_glc_jav_bos_amr_tag_mnd_dut_swa_pan_chh_swe_mcd_ctl_hin_qcu_por_slo_grk_dgb_hau_ger_sid_mol_sun_ukr_moo_alb_ewe_mly_tha_tig_knd_tsw_akn_aze_afr_fre_uzb_igb_vie_aeg_cic_zul_swt	-0.838251278828869	-2.02460419981106	0.0457757266951834
745	tig_mcd_tsw_nor_anl_sod_gam_mol_azi_aze_bem_bat_igb_fre_pol_bsq_spa_aeg_yor_mnd_swe_slo_cic_rus_bam_guj_hun_swt_moo_fin_lit_chh_geo_svk_lat_afr_ctl_heb_amh_ger_est_tsn_ind_dut_tag_jpn_tml_kor_eng_alb_xho_ita_mao_hin_wly_jav_cnt_arw_dyu_por_owc_grk_rom_ukr_scr_qcu_pan_prs_cze_ven_sid_urd_hau_bul_mly_krd_lda_bos_zul_sun_tha_mlt_knd_ewe_swa_tur_ben_glc_uzb_ses_vie_amr_fbf_dgb_akn	-0.311941710113243	-0.739870130516646	0.461242433588265
746	amh_spa_cic_bos_amr_chh_mlt_lit_aze_uzb_igb_mao_bem_rus_mol_bsq_ctl_sod_bam_cnt_slo_eng_ses_ita_swt_ben_fin_swa_tsw_hun_bul_aeg_geo_cze_glc_prs_ger_wly_gam_krd_est_dyu_bat_svk_mly_jpn_knd_kor_por_fre_tsn_arw_tag_pol_heb_ind_mnd_scr_fbf_urd_hau_alb_grk_dut_afr_qcu_guj_rom_lat_lda_sid_hin_owc_ukr_jav_pan_yor_nor_xho_sun_tha_anl_tml_akn_ewe_tur_mcd_swe_azi_ven_vie_tig_dgb_zul_moo	0.1698662873991	0.399748028747795	0.690258741954427
747	sod_nor_xho_mol_gam_anl_tig_por_uzb_aze_tsn_mly_bem_dut_mcd_bsq_ukr_mlt_ewe_cnt_krd_ben_akn_alb_ven_pol_est_bam_ses_fin_pan_hau_geo_guj_svk_scr_slo_wly_aeg_spa_hun_zul_sun_cze_ind_jpn_knd_kor_ger_bos_cic_rus_bat_rom_sid_tag_mnd_swe_lda_glc_chh_afr_ita_lit_eng_qcu_fre_lat_urd_tsw_owc_ctl_amr_prs_mao_hin_moo_bul_dgb_jav_tha_amh_tml_fbf_dyu_tur_grk_arw_azi_igb_vie_heb_swa_swt_yor	-0.685202415304504	-1.64376426348004	0.103601518811574
748	owc_scr_moo_arw_amh_anl_mlt_guj_azi_tur_dgb_sun_ewe_por_prs_bsq_fre_hau_lda_mnd_ben_mcd_yor_bul_xho_rom_fin_ses_dyu_hun_rus_heb_geo_urd_lat_eng_grk_tig_aeg_ukr_est_swt_ind_glc_mao_jpn_tml_kor_cze_pol_akn_hin_mly_alb_sod_bat_cnt_pan_zul_ger_sid_slo_nor_afr_swe_qcu_svk_dut_ctl_ven_wly_bos_chh_spa_jav_ita_igb_krd_bem_tag_tha_amr_knd_tsn_fbf_aze_lit_mol_uzb_tsw_vie_gam_bam_swa_cic	-0.753918144039876	-1.80950348553798	0.0736033121551818
749	hau_pol_tsn_rom_chh_heb_gam_scr_aze_uzb_ses_jav_dgb_slo_dut_bsq_por_sid_cic_cnt_alb_eng_ewe_arw_lda_prs_est_zul_bam_fin_ben_anl_geo_ctl_bos_hin_ita_tig_mlt_rus_hun_akn_tag_nor_sun_jpn_knd_kor_ger_spa_swt_mol_ind_guj_wly_bat_mnd_bul_dyu_afr_amr_cze_mcd_fre_swe_qcu_glc_grk_ukr_xho_aeg_urd_amh_lat_mao_pan_ven_lit_tsw_mly_tha_owc_tml_moo_igb_azi_krd_svk_tur_swa_vie_sod_fbf_yor_bem	-0.39789376645504	-0.946699447526502	0.346245301880943
750	mlt_glc_xho_svk_hau_chh_amr_pol_azi_aze_ven_sun_tsw_lit_grk_bsq_por_sid_swt_cnt_scr_eng_igb_ita_ewe_lat_fin_cic_bam_hun_prs_heb_geo_rus_arw_alb_urd_owc_tig_mcd_est_zul_tag_ben_bat_jpn_knd_kor_bos_bul_ses_dut_mly_cze_anl_mao_mnd_hin_bem_pan_aeg_spa_slo_nor_guj_qcu_afr_ger_ukr_fbf_wly_ctl_gam_swe_ind_rom_dgb_fre_dyu_jav_tha_amh_tml_lda_moo_uzb_mol_krd_tur_swa_vie_sod_akn_yor_tsn	0.265138481572069	0.624311823699623	0.533951373461517
751	owc_alb_xho_lat_chh_sid_aeg_slo_azi_tur_swa_tag_lda_mcd_bul_bsq_bos_sod_tsn_mnd_urd_krd_ewe_prs_akn_spa_est_zul_moo_hun_ita_amh_geo_swe_grk_pol_eng_gam_heb_svk_fin_bam_mly_fre_ind_jpn_knd_kor_lit_nor_swt_guj_sun_rus_mlt_jav_cnt_scr_dyu_mol_anl_pan_ctl_hin_cze_qcu_por_ger_ukr_ses_tig_afr_amr_glc_bat_rom_bem_arw_ven_mao_tha_wly_tml_dgb_cic_aze_ben_dut_uzb_tsw_vie_hau_igb_yor_fbf	-0.0697795040201268	-0.164492228156674	0.869700656731866
752	sid_spa_bam_ukr_hau_heb_gam_swe_azi_uzb_zul_jav_xho_guj_por_bsq_fre_mlt_igb_mnd_dut_afr_cic_rom_moo_ben_hun_akn_dgb_est_scr_amr_geo_rus_pan_lit_nor_owc_wly_mcd_fin_tsn_tag_ita_ind_jpn_knd_kor_grk_bos_ses_arw_bat_hin_tig_mly_cnt_ger_ewe_krd_chh_mol_urd_glc_lat_qcu_alb_bul_svk_ven_amh_ctl_anl_prs_mao_pol_bem_cze_dyu_sun_tha_aeg_tml_fbf_yor_tur_eng_slo_aze_swt_vie_sod_tsw_swa_lda	0.0467786223483309	0.110037484868005	0.912616750697917
753	hau_hin_lda_spa_tig_sod_heb_ctl_azi_tur_cic_sun_swa_ukr_swe_bsq_mcd_amr_ses_cnt_bul_urd_dyu_rom_xho_ben_fin_bam_tsn_est_grk_sid_geo_lat_rus_prs_fre_aeg_anl_afr_hun_akn_tag_slo_mao_jpn_tml_kor_bos_scr_igb_lit_mly_nor_gam_bat_mnd_eng_tsw_arw_chh_mol_krd_por_glc_qcu_alb_pan_guj_ewe_amh_pol_wly_ita_jav_svk_fbf_cze_swt_ind_tha_mlt_knd_ven_yor_uzb_dut_ger_aze_zul_vie_owc_moo_bem_dgb	-0.619175473140323	-1.47967969677954	0.142338316268984
754	tig_mcd_moo_pan_mlt_heb_sod_bos_tur_azi_tsn_ind_akn_guj_spa_bsq_lit_gam_bam_cnt_lat_fre_bem_grk_yor_pol_est_dgb_swa_hun_slo_wly_geo_ger_dut_cze_por_anl_amh_krd_fin_cic_mly_mol_mao_jpn_tml_kor_svk_rom_fbf_ben_bat_afr_owc_jav_mnd_arw_ven_rus_sid_eng_glc_nor_bul_qcu_swe_ctl_scr_ses_amr_ita_chh_urd_sun_ukr_tsw_prs_dyu_tag_tha_aeg_knd_zul_lda_aze_hin_alb_uzb_xho_vie_hau_ewe_igb_swt	-0.613292025973817	-1.46495692250912	0.146305213573882
755	tig_afr_tsn_hin_sid_mlt_hau_alb_tur_aze_tsw_tag_moo_rom_eng_bsq_ukr_wly_lda_cnt_pan_mol_cic_ita_bem_svk_hun_fbf_dgb_est_mcd_amh_geo_ben_scr_glc_ctl_chh_gam_lat_fin_zul_mao_pol_mly_jpn_tml_kor_ger_krd_ses_cze_sun_arw_anl_bat_mnd_slo_akn_guj_aeg_por_dut_rus_urd_qcu_nor_lit_prs_ewe_amr_grk_heb_bul_ind_swe_yor_spa_dyu_jav_tha_sod_knd_xho_igb_uzb_fre_bos_azi_ven_vie_owc_swt_swa_bam	0.487346340234126	1.14940092078926	0.253338079751066
756	mlt_ctl_bem_ita_sod_gam_aeg_fre_uzb_azi_swa_jav_fbf_rus_krd_bsq_ger_hau_ses_cnt_glc_ben_lda_svk_xho_pol_fin_swt_zul_est_mcd_owc_geo_alb_guj_grk_hin_amh_tig_afr_hun_igb_sun_eng_tag_jpn_tml_kor_bos_por_ewe_pan_ind_ukr_chh_bat_mnd_nor_akn_spa_anl_lat_prs_rom_urd_qcu_dut_arw_lit_dyu_heb_scr_sid_mol_mao_cze_cic_bul_yor_mly_tha_amr_knd_ven_tsn_tur_swe_slo_aze_dgb_vie_wly_moo_bam_tsw	-0.32356216623551	-0.765767141103	0.445754045781975
757	sid_cze_tsw_ita_gam_amr_amh_fre_aze_tur_xho_mly_zul_rom_prs_bsq_rus_mlt_bem_cnt_ger_por_bam_hin_dyu_glc_fin_akn_ven_est_pan_sod_geo_krd_dut_lat_scr_heb_owc_afr_hun_lda_tag_slo_sun_jpn_knd_kor_urd_alb_fbf_arw_bat_svk_hau_mao_mnd_eng_swt_grk_aeg_lit_pol_mol_nor_qcu_swe_ben_bul_cic_chh_bos_anl_mcd_ind_guj_ewe_ukr_igb_jav_tha_tig_tml_yor_swa_azi_ctl_spa_uzb_tsn_vie_wly_moo_ses_dgb	0.5328887373637	1.25871306419335	0.2112845462673
758	anl_bos_ven_nor_amr_aeg_amh_rus_azi_uzb_fbf_jav_lda_lit_ukr_bsq_rom_mlt_igb_cnt_mol_urd_dyu_pan_tsn_ita_hun_bam_moo_fin_spa_tig_geo_mcd_eng_swe_fre_sod_hau_prs_est_zul_mao_glc_tag_jpn_tml_kor_krd_hin_swa_guj_mly_afr_sid_sun_mnd_ben_dgb_slo_chh_grk_pol_lat_dut_qcu_svk_arw_scr_ewe_owc_por_wly_ger_ind_alb_yor_ctl_akn_bat_tha_heb_knd_tsw_bem_tur_bul_cze_aze_ses_vie_gam_cic_xho_swt	-0.477893000241998	-1.13652276226542	0.25865792994275
759	owc_grk_moo_prs_anl_tig_gam_slo_aze_tur_ses_mao_tsw_mcd_glc_bsq_pan_chh_zul_cnt_mol_eng_xho_krd_swa_alb_fin_fbf_dyu_hun_ita_mlt_geo_svk_ger_cze_bul_aeg_wly_hin_est_lda_bat_ctl_ind_jpn_tml_kor_bos_spa_dgb_ben_jav_por_hau_tag_mnd_arw_bam_afr_heb_lat_lit_fre_pol_qcu_nor_scr_rom_igb_sod_guj_sid_urd_sun_ukr_ewe_dut_ven_mly_tha_amh_knd_akn_swt_uzb_rus_swe_azi_yor_vie_amr_tsn_bem_cic	0.352702263612528	0.83216812813262	0.407445835983297
760	sid_fre_tsn_rus_tig_owc_hau_swe_tur_aze_cic_mly_bam_pol_afr_bsq_krd_heb_dyu_mnd_ita_mol_ewe_svk_yor_eng_est_bem_tsw_fin_bos_anl_geo_urd_lit_ben_pan_mlt_amh_cze_hun_akn_jav_ukr_mao_jpn_tml_kor_por_alb_ses_ger_bat_rom_wly_ind_cnt_ctl_igb_dut_sod_guj_lat_bul_slo_qcu_scr_spa_grk_zul_amr_nor_gam_glc_sun_arw_fbf_prs_lda_tag_tha_aeg_knd_ven_dgb_azi_hin_mcd_uzb_moo_vie_chh_swt_swa_xho	-0.363016544067849	-0.860365681439879	0.39180008853935
761	owc_dut_yor_bul_anl_gam_aeg_ger_tur_uzb_swt_sun_xho_prs_scr_bsq_spa_hau_zul_mnd_alb_mol_akn_glc_lda_rom_hun_tsn_bam_fin_ita_tig_geo_pol_lat_guj_slo_heb_mlt_ctl_est_ewe_jav_svk_ind_jpn_tml_kor_rus_nor_dyu_urd_mly_swe_chh_bat_cnt_fre_fbf_ukr_amr_afr_eng_cze_grk_qcu_mcd_bos_arw_cic_amh_pan_wly_por_tag_ben_ven_krd_igb_mao_tha_sod_knd_moo_tsw_aze_hin_lit_azi_swa_vie_sid_bem_ses_dgb	-0.192124165472442	-0.45348846641925	0.651253444892084
762	sod_dut_dyu_ger_tig_anl_sid_rus_uzb_aze_xho_sun_cic_spa_prs_bsq_ctl_aeg_moo_cnt_mol_ita_lda_grk_swt_bos_fin_ewe_akn_hun_bul_amr_geo_por_ben_scr_fre_hau_heb_urd_est_ses_mao_afr_bat_jpn_knd_kor_lit_pan_bam_hin_ind_alb_wly_jav_mnd_svk_tsw_slo_chh_ukr_arw_swe_krd_qcu_mcd_lat_guj_swa_mlt_eng_gam_rom_tag_pol_bem_cze_zul_mly_tha_owc_tml_dgb_tsn_azi_nor_glc_tur_ven_vie_amh_fbf_igb_yor	-0.850370188363185	-2.05133349675416	0.0430468191618115
763	heb_alb_yor_ita_owc_wly_sod_eng_tur_uzb_zul_mao_moo_mol_bul_bsq_ger_aeg_ewe_cnt_scr_por_bam_bos_dyu_lit_hun_ven_dgb_fin_urd_tig_geo_dut_cze_fre_lat_amr_mlt_arw_est_cic_mly_pan_tag_jpn_knd_kor_rus_prs_bem_svk_ind_ben_amh_jav_mnd_hin_ses_ctl_gam_mcd_swe_afr_slo_qcu_ukr_pol_grk_tsw_chh_glc_sid_nor_bat_spa_tsn_rom_lda_sun_tha_anl_tml_xho_fbf_azi_krd_guj_aze_akn_vie_hau_swa_swt_igb	-0.847102175704968	-2.04568020484429	0.0436120424764469
764	anl_ben_dyu_por_hau_sid_tig_hin_azi_aze_bem_mly_lda_lit_arw_bsq_bul_chh_swt_mnd_ctl_nor_zul_cze_tsw_scr_est_fbf_yor_hun_krd_sod_geo_prs_spa_afr_slo_amh_wly_mcd_fin_moo_mao_ger_ind_jpn_knd_kor_pan_dut_tsn_guj_bat_ita_aeg_tag_cnt_ukr_ses_rus_heb_grk_pol_swe_mol_qcu_urd_alb_bos_dgb_amr_rom_owc_fre_sun_svk_ven_eng_swa_jav_tha_gam_tml_xho_cic_uzb_lat_glc_tur_akn_vie_mlt_ewe_bam_igb	0.484396640274531	1.14248581530859	0.256184943680144
765	anl_pol_ven_ctl_sod_aeg_amh_lit_uzb_tur_cic_bat_yor_bos_nor_bsq_prs_tig_zul_mnd_ben_cze_ewe_eng_akn_hin_est_lda_swa_fin_slo_wly_geo_scr_spa_alb_rom_mlt_amr_glc_hun_bem_tag_grk_sun_jpn_tml_kor_arw_krd_xho_ita_mao_guj_heb_jav_cnt_lat_bam_mol_chh_afr_fre_dut_bul_qcu_por_ukr_ger_swt_hau_swe_gam_pan_ind_urd_tsn_mcd_moo_mly_tha_sid_knd_ses_dyu_aze_rus_svk_azi_tsw_vie_owc_fbf_igb_dgb	-0.569290126099957	-1.35859551952763	0.177561046455293
766	sid_grk_akn_alb_chh_sod_anl_hin_tur_azi_tsn_sun_ewe_spa_por_bsq_svk_hau_ven_mnd_afr_slo_zul_prs_tsw_nor_est_fbf_bam_fin_urd_aeg_geo_fre_dut_rom_ctl_owc_gam_swe_hun_moo_mly_pan_tag_jpn_tml_kor_ukr_rus_dyu_bul_mao_krd_amh_bat_cnt_mcd_cic_lit_amr_mol_bos_pol_lat_qcu_scr_guj_ita_swt_wly_glc_tig_arw_jav_cze_igb_ben_bem_ind_tha_heb_knd_xho_swa_uzb_ger_eng_aze_ses_vie_mlt_yor_lda_dgb	-0.584561452998488	-1.39794025862621	0.165456383939594
767	sid_mcd_cic_grk_owc_heb_gam_fre_uzb_aze_zul_tag_bem_svk_slo_bsq_por_wly_tsw_cnt_prs_mol_xho_alb_tsn_arw_est_ven_ses_fin_pan_chh_geo_guj_cze_lat_scr_anl_hau_bul_hun_moo_sun_rom_mao_jpn_knd_kor_ctl_pol_fbf_ger_ind_glc_tig_bat_mnd_ukr_swt_eng_mlt_spa_bos_ita_lit_qcu_krd_hin_ben_ewe_aeg_swe_sod_nor_mly_rus_lda_dut_swa_jav_tha_amh_tml_dyu_yor_tur_urd_afr_azi_igb_vie_amr_dgb_bam_akn	-0.0228232919045641	-0.0538112126148014	0.957201002128388
768	hau_ita_dyu_pan_sod_wly_amr_swe_tur_uzb_bem_tag_lda_rus_hin_bsq_afr_gam_xho_mnd_bos_dut_yor_ben_bam_grk_fin_akn_ven_hun_rom_sid_geo_mol_por_svk_bul_heb_mlt_spa_est_zul_ind_eng_mly_jpn_tml_kor_guj_cze_igb_glc_mao_arw_chh_jav_cnt_scr_swt_pol_tig_fre_prs_ukr_ger_qcu_urd_lat_lit_ewe_anl_slo_aeg_alb_sun_ctl_moo_krd_swa_bat_tha_owc_knd_ses_dgb_aze_nor_mcd_azi_fbf_vie_amh_cic_tsn_tsw	0.132514436110794	0.311852009031641	0.755851062613998
769	heb_svk_moo_arw_tig_amh_owc_bul_aze_azi_bem_jav_ewe_alb_mcd_bsq_slo_wly_xho_mnd_nor_cze_tsn_afr_tsw_urd_fin_cic_fbf_hun_lit_sid_geo_glc_ben_dut_rom_chh_gam_por_est_dgb_sun_pan_ind_jpn_tml_kor_hin_lat_zul_prs_bat_ger_mlt_mao_cnt_ukr_ses_grk_hau_guj_rus_swe_bos_qcu_spa_eng_scr_swa_anl_mol_sod_ita_tag_krd_lda_ctl_bam_mly_tha_aeg_knd_dyu_yor_tur_fre_pol_uzb_igb_vie_amr_swt_akn_ven	-0.513585925700517	-1.22156930184631	0.22495807219316
770	anl_alb_akn_mol_wly_mlt_sid_arw_azi_tur_ven_jav_bem_bul_urd_bsq_spa_chh_dgb_mnd_rus_ctl_swt_hin_zul_ben_fin_yor_cic_hun_ukr_tig_geo_pol_ita_por_swe_amh_aeg_glc_est_ses_ind_prs_sun_jpn_knd_kor_fre_cze_swa_eng_tag_grk_gam_bat_cnt_slo_fbf_nor_owc_bos_pan_dut_lat_qcu_guj_svk_scr_xho_hau_lit_amr_afr_mly_ger_ewe_krd_moo_mao_tha_sod_tml_tsw_dyu_uzb_rom_mcd_aze_igb_vie_heb_tsn_bam_lda	-0.455238197479567	-1.08153596353009	0.282255274608141
771	gam_mol_swa_ctl_tig_chh_heb_bos_tur_aze_moo_tag_dgb_glc_scr_bsq_afr_anl_zul_mnd_krd_bul_swt_ukr_fbf_spa_est_lda_ewe_hun_slo_sod_geo_hin_guj_lat_rom_wly_sid_fre_fin_ses_mao_ger_sun_jpn_knd_kor_svk_pan_ven_urd_ind_mcd_aeg_bat_cnt_prs_cic_nor_amr_dut_pol_lit_eng_qcu_ita_swe_ben_igb_amh_grk_owc_alb_mly_rus_dyu_arw_yor_jav_tha_mlt_tml_bem_akn_uzb_por_cze_azi_tsn_vie_hau_bam_xho_tsw	0.00454646508409981	0.0107048625297455	0.991481848960426
772	wly_grk_xho_afr_owc_mlt_chh_cze_tur_uzb_igb_sun_swt_krd_svk_bsq_por_tig_bam_cnt_bos_hin_moo_ita_tsw_rom_fin_swa_lda_est_dut_gam_geo_glc_alb_guj_pol_amr_anl_prs_hun_bem_bat_mcd_tag_jpn_knd_kor_spa_nor_dgb_rus_ind_lit_sid_mly_mnd_bul_ven_pan_amh_mol_fre_ger_lat_qcu_ben_scr_eng_fbf_sod_ctl_heb_urd_jav_ukr_ses_arw_ewe_mao_tha_aeg_tml_akn_tsn_aze_slo_swe_azi_dyu_vie_hau_zul_cic_yor	-0.439019738008637	-1.04168745190563	0.300257043526173
773	amh_dut_igb_urd_aeg_sod_mlt_bul_azi_tur_ewe_mao_cic_hin_rom_bsq_svk_heb_bem_mnd_glc_bos_ven_ger_xho_cze_hun_moo_akn_fin_lat_hau_geo_lit_ita_pan_ben_wly_sid_rus_est_zul_mly_krd_sun_jpn_tml_kor_swe_ukr_yor_spa_jav_fre_chh_ind_cnt_nor_bam_arw_anl_por_scr_mol_ctl_qcu_eng_grk_alb_lda_amr_slo_tig_prs_bat_afr_dyu_guj_swt_tag_tha_owc_knd_ses_swa_uzb_mcd_pol_aze_tsw_vie_gam_tsn_fbf_dgb	0.0079822721992071	0.0187845990617309	0.985053182195535
774	anl_ctl_tsw_pol_amh_gam_sid_scr_azi_tur_igb_mly_tsn_ben_hin_bsq_por_chh_fbf_mnd_urd_lit_dyu_lat_cic_slo_fin_xho_swa_est_afr_hau_geo_rom_dut_ita_alb_aeg_tig_bul_hun_moo_tag_spa_bat_jpn_knd_kor_fre_bos_lda_krd_ind_ukr_owc_mao_cnt_nor_ven_swe_wly_grk_rus_arw_eng_qcu_pan_mcd_mol_yor_heb_cze_sod_prs_sun_svk_ses_ger_zul_jav_tha_mlt_tml_akn_dgb_aze_glc_guj_uzb_ewe_vie_amr_swt_bam_bem	-0.549036883183117	-1.31198290559714	0.192755164389115
775	tig_swe_lda_por_hau_mlt_heb_nor_uzb_aze_bem_ind_bam_fre_afr_bsq_ita_amh_yor_mnd_ctl_mol_swa_cze_tsn_arw_est_dyu_ewe_hun_ukr_gam_geo_pol_rom_mcd_ben_sod_owc_scr_fin_tsw_mly_svk_jav_jpn_tml_kor_grk_rus_moo_slo_tag_bos_sid_bat_cnt_bul_swt_lat_wly_pan_prs_urd_spa_qcu_alb_guj_dut_igb_amr_lit_anl_ger_sun_eng_xho_hin_zul_mao_tha_aeg_knd_cic_dgb_azi_krd_glc_tur_ven_vie_chh_fbf_akn_ses	-0.0971936225971747	-0.229044701947776	0.8193371135125
776	amh_mol_yor_cze_chh_wly_owc_eng_tur_uzb_cic_tag_swa_ben_dut_bsq_afr_amr_lda_mnd_prs_arw_xho_ukr_ven_svk_est_ses_tsn_fin_bos_gam_geo_ita_swe_mcd_bul_heb_hau_pan_hun_zul_jav_ctl_ind_jpn_tml_kor_scr_fre_dyu_rom_mao_hin_tig_bat_cnt_rus_igb_urd_aeg_alb_grk_spa_krd_qcu_lit_slo_nor_bam_sid_lat_mlt_guj_sun_ger_moo_glc_tsw_mly_tha_anl_knd_fbf_akn_azi_por_pol_aze_swt_vie_sod_bem_ewe_dgb	-0.445214865574524	-1.05611530988394	0.293651339346958
777	owc_lit_fbf_lat_mlt_amr_heb_alb_azi_tur_zul_sun_tsw_svk_scr_bsq_dut_aeg_ses_cnt_arw_swe_dyu_nor_swt_glc_fin_igb_dgb_hun_bul_chh_geo_fre_urd_ben_rus_wly_sid_eng_est_akn_ind_prs_mly_jpn_tml_kor_ctl_mcd_bam_hin_jav_guj_anl_mao_mnd_spa_moo_mol_hau_grk_bos_krd_rom_qcu_pol_slo_por_ewe_amh_ukr_gam_ger_tag_cze_cic_ita_xho_bat_tha_tig_knd_bem_swa_aze_pan_afr_uzb_yor_vie_sod_tsn_lda_ven	-0.286115608305894	-0.677046604924484	0.500057052319661
778	gam_arw_ven_dut_wly_chh_sod_fre_azi_aze_akn_bat_tsn_slo_bos_bsq_prs_anl_igb_cnt_afr_ger_moo_scr_yor_swe_fin_dyu_xho_hun_lit_sid_geo_ukr_alb_ben_mcd_owc_aeg_pol_est_dgb_mly_lat_ind_jpn_knd_kor_ctl_glc_zul_svk_jav_nor_heb_sun_mnd_guj_ewe_eng_hau_rom_cze_grk_ita_qcu_por_urd_krd_lda_mlt_pan_tig_hin_tag_rus_swa_bul_fbf_mao_tha_amr_tml_ses_tsw_tur_spa_mol_uzb_swt_vie_amh_cic_bem_bam	-0.236048976817659	-0.557169959525362	0.57874982091214
779	aeg_svk_cic_urd_hau_owc_gam_mcd_azi_uzb_bem_bat_ven_spa_rom_bsq_dut_heb_akn_cnt_por_alb_swt_arw_igb_lat_hun_lda_dgb_fin_nor_tig_geo_fre_scr_lit_afr_sid_mlt_pol_est_swa_mly_eng_jav_jpn_knd_kor_bul_hin_moo_ita_tag_swe_wly_ind_mnd_ukr_bam_rus_chh_guj_bos_slo_ben_qcu_cze_mol_ctl_ewe_sod_krd_amh_ger_sun_prs_tsn_grk_fbf_mao_tha_anl_tml_dyu_yor_tur_glc_pan_aze_ses_vie_amr_xho_tsw_zul	-0.478457459274292	-1.13613232511508	0.258820435781135
780	aeg_mol_xho_cze_tig_amr_sod_krd_uzb_azi_igb_ind_swt_dut_ita_bsq_ctl_sid_bam_mnd_urd_bos_tsw_lit_ses_slo_est_akn_fbf_fin_rus_anl_geo_bul_swe_svk_glc_mlt_heb_mcd_hun_dgb_mly_spa_sun_jpn_knd_kor_eng_lat_tsn_pan_tag_ukr_amh_bat_cnt_nor_bem_afr_hau_pol_ben_arw_hin_qcu_fre_grk_por_ven_chh_alb_owc_rom_jav_prs_yor_scr_dyu_mao_tha_gam_tml_zul_lda_aze_guj_ger_tur_cic_vie_wly_moo_ewe_swa	-0.557287215412177	-1.32779625888567	0.187495288910762
781	mlt_guj_zul_por_sod_chh_amr_eng_aze_tur_akn_bat_swa_bul_krd_bsq_slo_heb_dgb_cnt_afr_urd_cic_rom_ses_dut_fin_yor_igb_hun_bos_hau_geo_svk_lat_swe_spa_wly_tig_nor_est_xho_ind_pol_sun_jpn_knd_kor_alb_rus_dyu_fre_mly_ben_gam_mao_mnd_scr_ewe_prs_sid_ita_ukr_grk_hin_qcu_ctl_cze_mol_bem_amh_glc_anl_ger_jav_mcd_bam_arw_tsn_tag_tha_owc_tml_tsw_ven_azi_pan_lit_uzb_moo_vie_aeg_swt_fbf_lda	-0.464947969831874	-1.10440322470026	0.272267496029385
782	mlt_scr_igb_spa_wly_anl_chh_lit_aze_tur_swa_jav_tsn_por_grk_bsq_guj_sod_ewe_mnd_rom_krd_ses_glc_yor_dut_fin_dgb_zul_est_pan_heb_geo_bul_afr_pol_ctl_amh_amr_svk_hun_bam_mao_mol_mly_jpn_knd_kor_arw_eng_tsw_ukr_bat_bos_hau_ind_cnt_lat_bem_mcd_owc_slo_hin_nor_prs_qcu_cze_ben_swe_akn_sid_urd_gam_fre_tag_alb_cic_ger_dyu_sun_tha_aeg_tml_swt_moo_uzb_rus_ita_azi_lda_vie_tig_fbf_ven_xho	-0.850070475301821	-2.0505132237273	0.0431284388788742
783	gam_lat_ses_fre_tig_mlt_sod_ita_azi_tur_dgb_sun_bam_pan_urd_bsq_prs_aeg_igb_cnt_rom_lit_dyu_spa_xho_ukr_hun_tsn_cic_est_ger_hau_geo_arw_krd_swe_cze_amh_amr_por_fin_tsw_tag_afr_jav_jpn_knd_kor_ben_rus_ven_bul_ind_glc_heb_bat_mnd_mcd_moo_ctl_wly_scr_nor_eng_hin_qcu_dut_slo_grk_bem_owc_guj_anl_alb_mly_mol_ewe_pol_swt_mao_tha_sid_tml_lda_yor_aze_bos_svk_uzb_akn_vie_chh_fbf_zul_swa	-0.121465881037612	-0.286093510816068	0.775442812644802
784	aeg_cze_tsn_swe_anl_sid_mlt_alb_aze_tur_tsw_mao_moo_ben_hin_bsq_fre_amr_cic_cnt_spa_arw_zul_pol_akn_krd_hun_swa_igb_fin_scr_gam_geo_dut_svk_glc_bul_wly_heb_por_est_lda_sun_rus_bat_jpn_knd_kor_afr_guj_bam_prs_ind_slo_chh_jav_mnd_mol_swt_mcd_hau_urd_lit_pan_eng_qcu_grk_lat_ctl_ven_amh_bos_owc_ger_mly_rom_ses_nor_dgb_tag_tha_sod_tml_yor_bem_azi_ita_ukr_uzb_dyu_vie_tig_fbf_xho_ewe	-0.227009188858083	-0.535688802539192	0.593452461759612
785	wly_fre_dyu_rus_hau_chh_tig_cze_aze_tur_igb_ind_bam_arw_krd_bsq_ben_gam_tsw_mnd_ukr_bul_lda_urd_ses_hin_est_swt_fbf_fin_eng_owc_geo_spa_scr_ctl_pol_mlt_sod_prs_hun_akn_tag_nor_sun_jpn_tml_kor_grk_afr_ewe_ger_mly_svk_amh_jav_cnt_ita_bem_swe_amr_slo_guj_mol_mcd_qcu_lat_glc_alb_dgb_anl_lit_sid_rom_mao_por_xho_pan_yor_bat_tha_aeg_knd_tsn_zul_uzb_dut_bos_azi_swa_vie_heb_cic_moo_ven	0.439091099924333	1.03719377134689	0.302334850337052
786	sod_pol_yor_alb_amr_sid_amh_rus_azi_uzb_bam_mly_fbf_ben_por_bsq_scr_wly_tsn_mnd_slo_hin_cic_bul_xho_swe_fin_ven_bem_est_lat_aeg_geo_nor_spa_glc_urd_heb_anl_mcd_hun_ewe_ind_krd_bat_jpn_tml_kor_rom_ctl_dgb_mol_jav_prs_mlt_mao_cnt_dut_akn_guj_tig_cze_pan_ita_afr_qcu_fre_bos_ger_dyu_owc_eng_gam_grk_tag_svk_moo_arw_swa_sun_tha_hau_knd_lda_swt_aze_lit_ukr_tur_igb_vie_chh_zul_tsw_ses	-0.201235590963524	-0.475311148206617	0.635679677355899
787	sod_afr_tsw_ctl_tig_amr_amh_ita_uzb_aze_lda_ind_ven_alb_lit_bsq_ben_anl_dyu_mnd_prs_rus_moo_pol_ses_nor_est_cic_fbf_hun_bos_gam_geo_hin_swe_krd_bul_hau_mlt_fre_fin_tsn_sun_svk_mly_jpn_knd_kor_eng_mcd_akn_cze_mao_lat_sid_jav_cnt_por_zul_glc_heb_slo_ger_spa_arw_qcu_mol_pan_guj_xho_aeg_grk_wly_ukr_bat_dut_swt_urd_ewe_tag_tha_owc_tml_igb_bam_azi_rom_scr_tur_dgb_vie_chh_swa_yor_bem	-0.391049114142662	-0.927807892200904	0.355908962751197
788	amh_urd_lda_slo_wly_heb_hau_prs_azi_aze_zul_bat_ven_rom_scr_bsq_mcd_tig_dyu_cnt_hin_swe_tsw_ita_akn_ben_est_bem_fbf_fin_svk_sid_geo_arw_alb_bos_eng_mlt_owc_krd_hun_igb_tag_dut_mao_jpn_knd_kor_mol_grk_tsn_fre_mly_guj_aeg_ind_mnd_rus_ses_lat_amr_lit_ctl_glc_spa_qcu_ukr_afr_pol_dgb_anl_nor_gam_bul_jav_ger_swt_por_swa_sun_tha_sod_tml_yor_moo_uzb_pan_cze_tur_cic_vie_chh_ewe_bam_xho	0.279951716979639	0.659736536027095	0.511053443242491
789	amr_guj_ses_rus_amh_mlt_anl_ben_aze_tur_moo_jav_swa_lit_bul_bsq_svk_owc_ven_mnd_dut_mcd_bam_alb_akn_pan_fin_dgb_bem_hun_ita_wly_geo_mol_ctl_urd_scr_tig_sod_cze_est_tsw_mao_nor_bat_jpn_tml_kor_grk_swe_ewe_glc_sun_por_chh_ind_cnt_arw_fbf_slo_heb_afr_eng_pol_rom_qcu_prs_ger_hin_cic_sid_krd_aeg_spa_tag_lat_swt_bos_tsn_mly_tha_gam_knd_xho_dyu_uzb_ukr_fre_azi_igb_vie_hau_lda_yor_zul	-0.805207288420949	-1.94045078579317	0.0553538139949447
790	amh_alb_tsn_ukr_owc_sid_aeg_fre_tur_aze_bem_mao_igb_ita_mol_bsq_pan_mlt_bam_mnd_krd_prs_swa_afr_fbf_urd_est_xho_dgb_fin_rus_sod_geo_bos_guj_bul_ben_anl_hau_lat_hun_swt_mly_cze_sun_jpn_tml_kor_scr_lit_cic_svk_ind_rom_tig_bat_cnt_slo_zul_spa_amr_glc_eng_por_hin_qcu_ctl_arw_grk_ewe_gam_pol_heb_mcd_jav_nor_lda_dut_ses_tag_tha_wly_knd_akn_tsw_azi_swe_ger_uzb_yor_vie_chh_dyu_moo_ven	-0.49109033112728	-1.16721321345873	0.246108306519279
791	mlt_slo_swa_rom_amr_sid_anl_svk_uzb_azi_dgb_ind_bam_hin_por_bsq_bul_owc_ewe_cnt_guj_glc_yor_bos_dyu_spa_fin_fbf_igb_hun_dut_wly_geo_urd_mcd_alb_ita_gam_chh_ger_est_bem_mly_ukr_bat_jpn_knd_kor_prs_ctl_zul_ben_jav_pol_sod_mao_mnd_lit_xho_mol_amh_swe_pan_grk_rus_qcu_scr_cze_afr_lda_tig_krd_hau_lat_tag_fre_akn_nor_tsn_sun_tha_aeg_tml_ses_moo_aze_arw_eng_tur_cic_vie_heb_tsw_ven_swt	-0.165490041541326	-0.39046102160617	0.697088620459725
792	owc_hin_ses_fre_chh_sod_sid_arw_uzb_aze_dgb_tag_lda_pol_cze_bsq_grk_amr_zul_cnt_ctl_alb_tsw_mol_yor_nor_est_swa_ewe_fin_lat_tig_geo_krd_ger_scr_ben_heb_amh_guj_hun_igb_jav_ita_sun_jpn_knd_kor_urd_prs_dyu_spa_bat_glc_hau_ind_mnd_bul_fbf_rus_anl_rom_bos_swe_pan_qcu_eng_lit_svk_ven_mlt_slo_aeg_por_mao_ukr_moo_dut_swt_mly_tha_gam_tml_bam_xho_azi_mcd_afr_tur_tsn_vie_wly_cic_akn_bem	0.536669052156178	1.26934551011991	0.207485247846041
793	owc_scr_yor_prs_hau_mlt_sid_dut_azi_uzb_bem_jav_tsn_ctl_lat_bsq_glc_heb_swt_mnd_fre_eng_moo_svk_dgb_hin_est_tsw_akn_hun_krd_tig_geo_swe_ben_nor_ita_amr_sod_arw_fin_ven_bat_urd_ind_jpn_knd_kor_alb_por_xho_afr_mao_cze_chh_tag_cnt_mcd_ses_pol_amh_grk_guj_pan_bos_qcu_ger_lit_mol_igb_wly_rom_gam_slo_sun_ukr_swa_bul_lda_mly_tha_aeg_tml_dyu_zul_tur_rus_spa_aze_cic_vie_anl_bam_fbf_ewe	-1.16526570026502	-2.86690597957228	0.00512697572137996
794	anl_bul_akn_ger_chh_sid_amr_svk_azi_tur_moo_bat_dgb_guj_scr_bsq_spa_owc_cic_cnt_glc_urd_yor_alb_swa_krd_hun_ven_fbf_est_lit_amh_geo_ben_pol_mcd_slo_sod_wly_mol_fin_tsw_mly_ctl_tag_jpn_knd_kor_eng_rom_bem_pan_ind_swe_aeg_jav_mnd_arw_igb_lat_heb_por_ita_nor_hin_qcu_dut_rus_bos_lda_gam_fre_hau_prs_mao_afr_dyu_ukr_ses_sun_tha_tig_tml_zul_swt_uzb_cze_grk_aze_ewe_vie_mlt_tsn_bam_xho	-0.209312226010022	-0.493731329706247	0.622659978249716
795	amr_grk_igb_guj_amh_heb_anl_rom_uzb_aze_akn_bat_lda_lit_lat_bsq_spa_aeg_cic_cnt_ukr_rus_swt_cze_dyu_swe_fin_bam_tsw_hun_slo_hau_geo_bul_pan_arw_ger_sid_gam_ita_est_ewe_sun_nor_ind_jpn_knd_kor_urd_ben_bem_krd_mao_glc_wly_tag_mnd_mol_ven_prs_owc_afr_dut_por_pol_qcu_bos_svk_hin_dgb_chh_scr_sod_alb_mly_mcd_zul_ctl_fbf_jav_tha_tig_tml_swa_tsn_tur_fre_eng_azi_moo_vie_mlt_yor_ses_xho	-0.917578179633572	-2.2215823126264	0.0287378052830769
796	owc_pan_lda_dut_wly_chh_heb_pol_azi_aze_igb_ind_bam_nor_ctl_bsq_scr_gam_dgb_cnt_ger_ben_cic_mcd_tsw_prs_est_ewe_xho_hun_por_amr_geo_svk_bos_slo_eng_sid_anl_lit_fin_moo_bat_krd_mao_jpn_tml_kor_arw_cze_fbf_ita_tag_fre_tig_mly_mnd_guj_zul_grk_sod_hin_swe_glc_mol_qcu_rus_spa_lat_dyu_amh_bul_mlt_urd_jav_rom_swa_afr_ven_sun_tha_hau_knd_yor_akn_uzb_ukr_alb_tur_bem_vie_aeg_ses_swt_tsn	-0.217529627426375	-0.513605292728788	0.608746075627074
797	heb_mol_dgb_eng_tig_chh_owc_prs_uzb_tur_bam_ind_moo_guj_por_bsq_dut_sid_fbf_cnt_alb_fre_ewe_rom_cic_afr_fin_lda_igb_est_svk_hau_geo_nor_ben_slo_rus_sod_amh_glc_hun_zul_mao_swe_tag_jpn_knd_kor_spa_grk_bem_mcd_bat_krd_gam_sun_mnd_urd_yor_bul_aeg_ita_pol_bos_ukr_qcu_ctl_scr_pan_xho_wly_lat_anl_lit_jav_hin_akn_arw_swa_mly_tha_amr_tml_tsw_ses_azi_ger_cze_aze_tsn_vie_mlt_dyu_ven_swt	-0.219780032090792	-0.519236545693622	0.60482931356829
798	hau_alb_dyu_rus_anl_wly_tig_ukr_tur_azi_xho_mly_dgb_fre_prs_bsq_urd_amh_ses_cnt_rom_dut_fbf_guj_swa_afr_est_moo_igb_hun_arw_aeg_geo_nor_spa_cze_bos_amr_owc_lat_fin_tsn_sun_ger_ind_jpn_tml_kor_bul_grk_bam_mol_mao_swe_chh_bat_mnd_ctl_yor_krd_mlt_ita_eng_pol_scr_qcu_glc_lit_ben_ewe_sod_mcd_heb_pan_jav_por_akn_slo_swt_tag_tha_gam_knd_zul_cic_uzb_svk_hin_aze_ven_vie_sid_bem_tsw_lda	0.0524460672094909	0.123516756160267	0.901964461999601
799	gam_svk_swa_dut_sod_tig_heb_rus_uzb_tur_zul_jav_dyu_afr_spa_bsq_alb_sid_ven_cnt_krd_ita_bam_urd_tsw_eng_est_bem_ewe_hun_prs_hau_geo_ukr_hin_lit_glc_anl_aeg_mol_fin_cic_mly_pan_tag_jpn_knd_kor_grk_nor_dgb_guj_mao_cze_amr_ind_mnd_por_fbf_ben_owc_arw_mcd_bos_ctl_qcu_swe_lat_fre_igb_wly_pol_chh_scr_bat_rom_swt_bul_tsn_sun_tha_amh_tml_yor_xho_azi_slo_ger_aze_lda_vie_mlt_moo_ses_akn	0.156220344687613	0.36785081693073	0.713820354280032
800	chh_guj_moo_mol_owc_tig_wly_bul_tur_aze_ses_bat_bam_cze_eng_bsq_fre_amh_tsn_mnd_por_swe_lda_dut_igb_prs_fin_akn_yor_est_svk_aeg_geo_bos_ctl_lit_krd_heb_mlt_ben_hun_swt_sun_afr_tag_jpn_knd_kor_lat_rus_ewe_mcd_jav_spa_sod_ind_cnt_hin_swa_slo_sid_rom_arw_urd_ukr_qcu_scr_ger_grk_fbf_amr_pol_gam_pan_mly_glc_zul_ita_xho_mao_tha_anl_tml_ven_dgb_uzb_nor_alb_azi_dyu_vie_hau_bem_cic_tsw	-0.592332329279193	-1.41589336924996	0.160147164670363
801	aeg_swe_bam_arw_tig_wly_gam_pol_uzb_aze_ewe_sun_lda_cze_bul_bsq_slo_amr_dgb_mnd_pan_prs_swt_urd_moo_dut_fin_fbf_swa_est_glc_owc_geo_lat_scr_nor_guj_sod_chh_alb_hun_ses_ind_fre_mao_jpn_tml_kor_ukr_rus_xho_mcd_bat_mol_sid_jav_cnt_hin_igb_ger_heb_por_grk_spa_rom_qcu_ita_krd_eng_yor_hau_ctl_amh_bos_mly_svk_cic_lit_bem_tag_tha_mlt_knd_ven_tsw_azi_ben_afr_tur_akn_vie_anl_tsn_dyu_zul	-0.60441164235577	-1.44135109758564	0.152844277836517
802	owc_grk_akn_por_anl_gam_sid_hin_tur_azi_bam_ind_lda_guj_ukr_bsq_alb_amr_tsw_cnt_mcd_cze_cic_scr_zul_fre_fin_dyu_swt_hun_krd_hau_geo_lat_slo_rus_mol_tig_sod_spa_est_igb_sun_ita_jav_jpn_knd_kor_rom_pol_fbf_ben_mly_pan_mlt_tag_mnd_swe_ses_arw_aeg_bul_svk_ger_nor_qcu_bos_dut_afr_yor_amh_urd_chh_lit_bat_eng_xho_prs_ven_mao_tha_heb_tml_ewe_tsn_aze_ctl_glc_uzb_bem_vie_wly_moo_dgb_swa	0.286697171186947	0.675835692674529	0.500822124678095
803	chh_swe_moo_grk_hau_wly_heb_arw_tur_azi_akn_mao_cic_fre_dut_bsq_krd_aeg_dyu_mnd_urd_rom_ven_glc_yor_mol_hun_fbf_lda_est_ben_sid_geo_pan_ita_lat_lit_amh_sod_ger_fin_swa_mly_scr_bat_jpn_tml_kor_rus_afr_ses_cze_tag_pol_amr_sun_cnt_svk_xho_ukr_anl_ctl_hin_nor_bos_qcu_guj_bul_slo_bam_gam_por_owc_spa_jav_eng_ewe_prs_tsn_ind_tha_tig_knd_tsw_igb_uzb_mcd_alb_aze_bem_vie_mlt_swt_zul_dgb	0.0778026763608808	0.18303134552754	0.855171854667007
804	gam_arw_akn_afr_wly_anl_hau_pol_uzb_azi_fbf_sun_bem_rus_lat_bsq_krd_tig_xho_cnt_fre_eng_moo_lit_zul_urd_hun_lda_bam_est_mol_sod_geo_cze_nor_scr_alb_aeg_mlt_ita_fin_tsw_bat_bos_mao_jpn_knd_kor_rom_por_swa_grk_tag_guj_chh_ind_mnd_bul_tsn_hin_heb_ben_slo_prs_ukr_qcu_spa_glc_svk_ewe_amr_ctl_owc_ger_jav_pan_yor_swe_ses_mly_tha_sid_tml_ven_dgb_tur_mcd_dut_aze_cic_vie_amh_swt_dyu_igb	-0.616773961437672	-1.47351222538267	0.143989742836917
805	aeg_ctl_moo_slo_amh_wly_gam_arw_azi_tur_akn_bat_tsw_mol_rom_bsq_guj_hau_xho_cnt_ger_fre_bem_nor_swa_hin_hun_fbf_ewe_fin_krd_sid_geo_bos_por_rus_eng_owc_tig_alb_est_dyu_tag_lat_jav_jpn_tml_kor_pan_grk_igb_ukr_mao_pol_anl_sun_mnd_lit_tsn_prs_mlt_svk_cze_ita_dut_qcu_scr_glc_afr_ven_heb_ben_amr_mcd_mly_bul_yor_spa_swt_ind_tha_chh_knd_lda_bam_uzb_urd_swe_aze_dgb_vie_sod_ses_cic_zul	0.157061560620944	0.369688221106343	0.71245529508689
806	heb_spa_tsw_scr_hau_gam_wly_svk_aze_azi_dyu_sun_moo_mol_afr_bsq_hin_amr_ewe_cnt_ukr_glc_xho_ctl_zul_mcd_est_akn_swa_hun_krd_owc_geo_rus_por_bos_arw_sid_tig_pan_fin_ses_jav_alb_mly_jpn_tml_kor_nor_lat_tsn_ben_mao_urd_sod_bat_mnd_bul_igb_grk_amh_prs_fre_swe_guj_qcu_ger_dut_lit_fbf_aeg_eng_chh_ita_ind_cze_dgb_slo_ven_tag_tha_mlt_knd_yor_swt_uzb_rom_pol_tur_bem_vie_anl_bam_cic_lda	-0.550458557690484	-1.31171100921049	0.192846557224776
807	aeg_rus_dyu_cze_chh_amh_mlt_swe_uzb_azi_swa_bat_akn_pan_por_bsq_bos_hau_moo_mnd_ukr_guj_zul_lit_tsn_alb_est_ven_igb_fin_spa_owc_geo_afr_krd_eng_nor_sod_gam_ita_hun_fbf_sun_bul_ind_jpn_tml_kor_ctl_lat_ewe_pol_mly_rom_amr_mao_cnt_mol_dgb_svk_wly_slo_ger_mcd_glc_qcu_grk_urd_dut_tsw_sid_prs_anl_hin_jav_arw_ses_scr_bam_tag_tha_tig_knd_cic_yor_aze_fre_ben_tur_lda_vie_heb_swt_bem_xho	-0.221742832587076	-0.523782687985582	0.601675693064531
808	chh_ger_tsw_slo_amh_owc_gam_por_aze_tur_ses_mly_swt_arw_bul_bsq_svk_heb_xho_cnt_krd_bos_dyu_eng_dgb_rus_hun_lda_bem_fin_ben_mlt_geo_swe_grk_cze_hin_wly_anl_guj_est_yor_tag_rom_jav_jpn_tml_kor_ita_nor_ven_scr_ind_fre_hau_bat_mnd_glc_zul_afr_sod_lat_urd_dut_ukr_qcu_lit_mol_alb_fbf_amr_mcd_tig_ctl_sun_pol_swa_prs_akn_mao_tha_sid_knd_moo_cic_azi_pan_spa_uzb_tsn_vie_aeg_bam_ewe_igb	-0.489548288755867	-1.16629008866636	0.246479342105839
809	aeg_swe_moo_glc_tig_sid_anl_ger_uzb_azi_tsn_mao_dyu_pol_arw_bsq_por_gam_swa_mnd_slo_guj_ewe_ctl_dgb_scr_fin_cic_ses_hun_krd_sod_geo_mcd_alb_svk_rom_owc_amr_ben_est_bam_tag_grk_mly_jpn_knd_kor_cze_dut_zul_fre_ind_ita_amh_sun_cnt_rus_igb_hin_heb_prs_bul_mol_afr_qcu_eng_ukr_spa_yor_hau_bos_chh_urd_bat_lat_fbf_lit_ven_jav_tha_wly_tml_xho_swt_aze_pan_nor_tur_lda_vie_mlt_tsw_bem_akn	-0.589743541457556	-1.40887517941912	0.162206840025088
810	amh_rus_zul_pol_tig_owc_anl_bos_aze_azi_igb_sun_swa_ctl_ita_bsq_swe_amr_akn_mnd_eng_mol_moo_slo_tsn_hin_hun_xho_yor_fin_por_hau_geo_ger_dut_ben_mcd_chh_heb_spa_est_swt_mly_prs_tag_jpn_knd_kor_bul_pan_ven_nor_bat_svk_mlt_ind_cnt_afr_bam_fre_sod_scr_cze_lit_guj_qcu_grk_lat_krd_cic_wly_urd_sid_arw_mao_alb_ses_ukr_tsw_jav_tha_aeg_tml_fbf_ewe_uzb_rom_glc_tur_bem_vie_gam_dgb_dyu_lda	-0.770220299029509	-1.85123340204637	0.0673095963914665
811	sod_cze_yor_rus_amh_tig_gam_swe_azi_aze_cic_sun_ses_krd_pol_bsq_mcd_heb_dgb_cnt_ben_dut_ewe_slo_zul_spa_hun_xho_tsw_est_hin_hau_geo_ctl_ita_afr_por_amr_wly_mol_fin_bam_tag_lit_mao_jpn_knd_kor_ger_bul_lda_lat_bat_alb_anl_mly_mnd_urd_akn_prs_aeg_glc_bos_guj_svk_qcu_pan_ukr_rom_tsn_chh_scr_owc_arw_jav_fre_igb_eng_ven_ind_tha_mlt_tml_moo_dyu_uzb_grk_nor_tur_bem_vie_sid_swa_fbf_swt	-0.291687581087655	-0.690196204024648	0.491789671170508
812	chh_nor_moo_bul_wly_mlt_aeg_bos_azi_tur_bem_mao_bam_hin_afr_bsq_rus_hau_ven_mnd_mol_scr_igb_por_lda_ger_hun_fbf_akn_fin_fre_gam_geo_ukr_lat_prs_guj_tig_owc_ben_est_swt_tag_glc_jav_jpn_knd_kor_dut_urd_swa_ctl_ind_pol_sid_sun_cnt_krd_ses_alb_heb_mcd_rom_lit_grk_qcu_svk_slo_eng_dgb_sod_ita_amr_cze_bat_swe_tsn_spa_yor_mly_tha_anl_tml_xho_ewe_aze_pan_arw_uzb_dyu_vie_amh_zul_tsw_cic	-0.652896246093173	-1.56352294947456	0.121326213243032
813	sid_por_bam_rom_heb_aeg_amr_ukr_tur_uzb_tsw_bat_cic_ben_nor_bsq_ger_anl_dyu_mnd_lit_pol_fbf_hin_swa_scr_hun_igb_dgb_est_krd_wly_geo_pan_svk_ita_bos_chh_hau_ctl_fin_zul_mao_arw_mly_jpn_knd_kor_afr_bul_swt_spa_tag_guj_owc_ind_cnt_prs_akn_fre_tig_eng_lat_mol_dut_qcu_alb_cze_urd_moo_mlt_rus_gam_grk_sun_swe_bem_slo_ses_jav_tha_amh_tml_lda_tsn_aze_glc_mcd_azi_ewe_vie_sod_yor_xho_ven	-0.215965185800937	-0.509642960181305	0.611508895394576
814	amh_swe_akn_nor_hau_gam_mlt_bul_azi_tur_tsw_mly_fbf_spa_mcd_bsq_svk_chh_igb_mnd_bos_por_swa_rom_ses_mol_est_ewe_dgb_hun_guj_owc_geo_fre_rus_ben_grk_heb_tig_pan_fin_cic_jav_afr_tag_jpn_knd_kor_lat_hin_lda_ukr_bat_glc_wly_ind_cnt_krd_swt_slo_aeg_pol_urd_ctl_eng_qcu_dut_ger_arw_ven_anl_alb_amr_prs_mao_cze_tsn_scr_bem_sun_tha_sid_tml_bam_yor_aze_lit_ita_uzb_moo_vie_sod_zul_dyu_xho	0.606808888843579	1.43592225810537	0.154379616698019
815	sod_svk_igb_bos_tig_amr_gam_afr_aze_uzb_swt_mly_dgb_ctl_prs_bsq_fre_amh_xho_cnt_mol_urd_tsw_pol_yor_lit_est_tsn_akn_hun_pan_aeg_geo_ukr_por_nor_rus_hau_anl_slo_fin_moo_sun_bul_tag_jpn_knd_kor_spa_grk_bem_glc_mao_lat_sid_bat_mnd_ita_ewe_ger_chh_alb_arw_cze_eng_qcu_guj_swe_krd_ses_heb_mcd_mlt_dut_jav_scr_fbf_rom_ven_ind_tha_owc_tml_zul_swa_azi_hin_ben_tur_cic_vie_wly_lda_dyu_bam	-0.373347701990826	-0.885849571462034	0.377983436824816
816	wly_bul_igb_slo_gam_mlt_hau_mcd_uzb_tur_lda_mao_dgb_ger_ctl_bsq_eng_sid_cic_mnd_prs_spa_xho_rom_akn_cze_fin_ven_tsw_est_nor_aeg_geo_ukr_swe_bos_pol_chh_amh_dut_hun_swa_jav_ita_ind_jpn_knd_kor_grk_glc_ewe_alb_sun_fre_owc_mly_cnt_svk_bem_ben_heb_mol_lat_por_afr_qcu_hin_guj_lit_zul_sod_urd_tig_arw_tag_scr_moo_rus_bam_bat_tha_anl_tml_fbf_yor_aze_pan_krd_azi_swt_vie_amr_tsn_dyu_ses	-0.554403376944891	-1.32096627317168	0.189753735137813
817	wly_glc_akn_afr_heb_hau_sod_bul_aze_azi_dyu_jav_tsw_slo_ger_bsq_scr_owc_ses_mnd_spa_lat_swt_bos_bam_krd_fin_lda_bem_est_pol_gam_geo_prs_dut_pan_guj_mlt_aeg_eng_hun_cic_sun_nor_mao_jpn_tml_kor_alb_mol_dgb_arw_mly_fre_amh_ind_cnt_rom_yor_grk_sid_svk_ctl_mcd_cze_qcu_lit_ukr_swe_moo_tig_ita_anl_rus_bat_ben_xho_hin_swa_tag_tha_chh_knd_ewe_ven_uzb_por_urd_tur_igb_vie_amr_fbf_zul_tsn	-0.320178517842152	-0.758318826494308	0.450177597747087
818	aeg_svk_ewe_pan_anl_mlt_hau_por_tur_aze_ses_ind_swt_urd_dut_bsq_fre_tig_tsn_cnt_krd_lit_lda_arw_cic_cze_fin_moo_fbf_est_rus_heb_geo_bos_afr_guj_mcd_sod_sid_nor_hun_dgb_bat_eng_mao_jpn_tml_kor_lat_alb_xho_slo_sun_glc_wly_tag_mnd_ukr_zul_rom_owc_grk_scr_ctl_spa_qcu_swe_bul_ger_akn_chh_prs_gam_ben_mly_ita_swa_hin_bam_jav_tha_amr_knd_yor_dyu_uzb_pol_mol_azi_tsw_vie_amh_ven_igb_bem	-0.401173027566826	-0.951341843824536	0.343896797420544
819	hau_glc_igb_scr_chh_gam_heb_pol_tur_azi_fbf_jav_ewe_rom_por_bsq_ctl_sod_dgb_mnd_krd_eng_zul_ben_ses_spa_est_lda_akn_fin_nor_wly_geo_lat_bul_ukr_afr_amh_sid_prs_hun_swa_sun_alb_bat_jpn_tml_kor_rus_bos_tsw_dut_ind_mol_tig_mly_cnt_ger_bem_urd_anl_cze_mcd_pan_arw_qcu_svk_slo_swe_yor_owc_ita_amr_hin_mao_lit_tsn_guj_cic_tag_tha_aeg_knd_xho_swt_aze_grk_fre_uzb_moo_vie_mlt_ven_dyu_bam	-0.130044612904762	-0.306475859815836	0.759927451596366
820	gam_ukr_cic_rom_amh_amr_tig_hin_uzb_azi_swa_mao_xho_bos_slo_bsq_ctl_wly_bem_cnt_por_mcd_bam_cze_lda_spa_est_swt_tsw_fin_mol_chh_geo_ben_glc_lit_nor_owc_hau_guj_hun_yor_jav_bul_mly_jpn_knd_kor_pan_krd_tsn_lat_bat_alb_anl_tag_mnd_eng_ses_svk_sid_afr_scr_prs_grk_qcu_ita_pol_dut_fbf_mlt_swe_aeg_ger_sun_rus_akn_urd_ewe_ind_tha_heb_tml_dgb_ven_tur_arw_fre_aze_igb_vie_sod_dyu_moo_zul	0.238367843716332	0.560975848111512	0.576163147216711
821	anl_fre_dgb_dut_aeg_wly_amh_ben_uzb_tur_tsn_tag_tsw_spa_rus_bsq_grk_chh_ven_cnt_ita_swe_yor_lat_igb_por_est_swt_bam_fin_lit_sod_geo_mol_pan_urd_rom_gam_tig_bos_hun_lda_mly_slo_mao_jpn_knd_kor_alb_cze_fbf_nor_sun_eng_sid_jav_mnd_ger_ses_arw_amr_pol_krd_afr_mcd_qcu_bul_ukr_scr_cic_owc_hin_heb_ctl_bat_svk_swa_guj_zul_ind_tha_hau_tml_ewe_akn_azi_glc_prs_aze_xho_vie_mlt_dyu_moo_bem	0.571278131739024	1.34936807270622	0.180494644816942
822	owc_rom_zul_lit_anl_gam_mlt_slo_azi_uzb_tsn_sun_moo_rus_bos_bsq_urd_wly_lda_mnd_prs_bul_akn_nor_bem_swe_est_swa_xho_hun_por_heb_geo_mol_pan_pol_lat_amh_sid_alb_fin_dyu_bat_arw_jav_jpn_knd_kor_guj_afr_igb_ger_tag_ctl_hau_mly_cnt_fre_bam_dut_tig_krd_svk_grk_cze_qcu_spa_ukr_eng_swt_aeg_scr_sod_mcd_ind_hin_tsw_ita_ewe_mao_tha_amr_tml_fbf_cic_tur_glc_ben_aze_ven_vie_chh_dgb_ses_yor	0.250773455437258	0.590103343992893	0.556552487624295
823	amh_dut_ses_pol_heb_sod_amr_por_uzb_aze_dgb_mao_swa_ben_prs_bsq_hin_anl_yor_mnd_guj_scr_fbf_mcd_dyu_mol_fin_igb_cic_hun_rus_sid_geo_ukr_nor_urd_alb_gam_chh_bos_est_swt_tag_arw_sun_jpn_tml_kor_ita_rom_tsn_ctl_mly_swe_wly_ind_cnt_afr_bem_eng_hau_pan_svk_spa_glc_qcu_grk_fre_slo_ewe_mlt_lit_aeg_lat_bat_cze_moo_krd_zul_jav_tha_tig_knd_ven_bam_tur_ger_bul_azi_tsw_vie_owc_akn_lda_xho	0.217939405847632	0.513449755899909	0.608854420413823
824	wly_krd_igb_svk_gam_owc_sid_ukr_aze_tur_dgb_ind_bem_rus_slo_bsq_lit_chh_bam_mnd_afr_grk_yor_mol_lda_mcd_est_dyu_swa_hun_por_heb_geo_cze_ger_fre_ctl_aeg_amh_bul_fin_tsw_mly_bos_sun_jpn_tml_kor_glc_ben_moo_rom_mao_spa_anl_tag_cnt_guj_fbf_scr_sod_dut_prs_hin_alb_qcu_swe_ita_urd_zul_amr_pol_mlt_pan_bat_lat_ewe_nor_swt_jav_tha_tig_knd_xho_tsn_azi_arw_eng_uzb_ven_vie_hau_akn_ses_cic	-0.0536983493923359	-0.126663028766584	0.89948055836727
825	sod_por_fbf_pan_anl_tig_amh_alb_aze_azi_akn_tag_swt_afr_scr_bsq_ctl_amr_moo_mnd_lit_bos_ewe_mol_dyu_dut_hun_zul_bem_fin_svk_sid_geo_guj_cze_ita_krd_gam_aeg_hin_est_tsn_mly_ger_mao_jpn_knd_kor_ukr_prs_igb_urd_sun_swe_hau_jav_cnt_ben_ses_lat_mlt_rom_grk_arw_fre_qcu_glc_nor_slo_ven_wly_mcd_owc_bul_bat_pol_cic_eng_lda_ind_tha_heb_tml_yor_dgb_tur_spa_rus_uzb_tsw_vie_chh_swa_bam_xho	-0.193528346464789	-0.456554584772246	0.649055740270077
826	amr_ita_dgb_arw_owc_gam_sod_lit_tur_uzb_ewe_sun_ven_afr_bos_bsq_por_mlt_bam_mnd_svk_nor_xho_ctl_fbf_spa_est_swt_swa_fin_ben_heb_geo_krd_mcd_fre_guj_chh_anl_pan_hun_zul_jav_prs_mao_jpn_knd_kor_pol_ukr_ses_ger_tag_cze_sid_ind_cnt_dut_yor_mol_amh_glc_urd_lat_hin_qcu_rus_rom_grk_tsw_wly_swe_tig_scr_mly_eng_moo_slo_tsn_bat_tha_aeg_tml_cic_lda_aze_bul_alb_azi_dyu_vie_hau_bem_igb_akn	-0.901263418153036	-2.18436485544256	0.0314498967217606
827	hau_ita_dyu_rom_amh_heb_tig_swe_tur_azi_tsn_jav_akn_mcd_ger_bsq_fre_owc_fbf_mnd_guj_svk_yor_arw_dgb_ctl_est_ven_swa_hun_urd_aeg_geo_eng_alb_prs_bos_wly_gam_grk_fin_moo_ind_rus_tag_jpn_tml_kor_bul_spa_bem_nor_mly_pol_amr_sun_cnt_scr_igb_cze_sod_krd_ben_dut_slo_qcu_glc_afr_lit_xho_anl_por_sid_ukr_bat_lat_lda_hin_ewe_mao_tha_chh_knd_ses_cic_uzb_mol_pan_aze_tsw_vie_mlt_bam_zul_swt	0.0693217756219678	0.163316971864571	0.870623248789076
828	anl_dut_ses_krd_aeg_gam_tig_lit_aze_uzb_dyu_sun_tsw_ben_afr_bsq_glc_mlt_bem_mnd_ctl_mcd_moo_lat_swt_arw_fin_fbf_bam_hun_hin_wly_geo_por_eng_ukr_pan_amr_heb_alb_est_yor_tag_ger_mly_jpn_knd_kor_grk_spa_ewe_pol_mao_cze_sid_bat_cnt_scr_lda_fre_amh_guj_bos_prs_urd_qcu_mol_bul_rom_cic_owc_ita_chh_svk_jav_slo_igb_nor_dgb_ind_tha_hau_tml_akn_xho_tur_rus_swe_azi_ven_vie_sod_tsn_swa_zul	-0.559573592223762	-1.33280677888064	0.185851344488262
829	tig_dut_ven_lit_gam_amr_sod_mcd_azi_aze_cic_tag_yor_por_guj_bsq_mol_chh_ses_mnd_slo_ben_akn_nor_xho_scr_fin_dgb_bam_est_hin_hau_geo_rom_ukr_eng_ita_anl_sid_spa_hun_ewe_mao_alb_ind_jpn_tml_kor_swe_rus_lda_cze_mly_ctl_aeg_jav_cnt_glc_bem_pol_amh_bos_svk_bul_grk_qcu_lat_urd_afr_igb_wly_pan_heb_prs_sun_ger_dyu_krd_swt_bat_tha_mlt_knd_moo_swa_uzb_fre_arw_tur_fbf_vie_owc_tsn_tsw_zul	0.123583923281765	0.290773392889536	0.771872092903522
830	tig_svk_igb_por_wly_mlt_amh_alb_aze_uzb_moo_ind_dgb_ctl_bul_bsq_ita_amr_tsw_mnd_cze_ukr_akn_nor_bem_afr_fin_lda_dyu_est_mcd_chh_geo_krd_swe_pan_hin_heb_hau_mol_hun_swa_bat_dut_tag_jpn_knd_kor_pol_scr_xho_lit_mao_slo_sod_sun_cnt_guj_ses_lat_gam_eng_rus_ger_ben_qcu_prs_bos_rom_yor_sid_grk_owc_urd_jav_arw_cic_glc_bam_mly_tha_anl_tml_tsn_zul_tur_spa_fre_azi_swt_vie_aeg_fbf_ewe_ven	-1.28464388546647	-3.19642914385311	0.0019013786723376
831	hau_glc_swt_lit_amh_owc_sid_rus_tur_aze_lda_sun_swa_krd_pan_bsq_bul_mlt_cic_cnt_nor_ger_ewe_mcd_tsw_cze_fin_ven_moo_est_svk_aeg_geo_swe_slo_bos_prs_sod_gam_ita_hun_igb_tag_arw_ind_jpn_knd_kor_ctl_dut_akn_pol_jav_urd_amr_mao_mnd_alb_bam_hin_heb_ukr_guj_ben_afr_qcu_grk_lat_por_yor_chh_rom_tig_spa_mly_fre_tsn_eng_ses_bat_tha_wly_tml_bem_dgb_uzb_scr_mol_azi_xho_vie_anl_fbf_dyu_zul	-0.403819736980106	-0.959752845988423	0.339668213704587
832	heb_rom_zul_eng_wly_gam_sod_alb_tur_azi_swt_ind_ewe_fre_grk_bsq_ita_tig_cic_cnt_mol_krd_swa_ukr_xho_guj_hun_bem_bam_est_ger_owc_geo_pol_hin_arw_por_hau_mlt_rus_fin_akn_mao_dut_mly_jpn_knd_kor_cze_bul_tsw_svk_jav_glc_anl_bat_mnd_urd_dgb_ctl_sid_slo_swe_pan_spa_qcu_nor_bos_prs_tsn_amh_scr_chh_ben_tag_afr_dyu_mcd_igb_sun_tha_aeg_tml_fbf_yor_uzb_lat_lit_aze_ses_vie_amr_ven_moo_lda	-0.337153937126265	-0.798003243425859	0.426901586826871
833	chh_pol_dyu_por_anl_gam_heb_alb_aze_uzb_igb_sun_yor_afr_urd_bsq_slo_tig_ewe_mnd_nor_spa_fbf_mol_ses_prs_hun_bem_ven_est_ita_amh_geo_krd_arw_dut_ctl_sod_sid_glc_fin_swt_jav_ukr_tag_jpn_knd_kor_mcd_bul_akn_bos_mly_swe_amr_bat_cnt_scr_cic_grk_hau_ger_guj_rom_lit_qcu_rus_fre_eng_bam_owc_lat_wly_cze_mao_hin_tsw_ben_moo_ind_tha_aeg_tml_lda_xho_tur_pan_svk_azi_zul_vie_mlt_swa_tsn_dgb	0.36312489460106	0.855684565880061	0.394371513035247
834	amr_ita_fbf_prs_chh_gam_anl_mol_tur_uzb_bem_tag_cic_por_lat_bsq_slo_amh_akn_mnd_pol_scr_swa_eng_zul_mcd_hun_moo_yor_fin_grk_owc_geo_ger_rom_swe_dut_mlt_sod_nor_est_bam_bat_svk_jav_jpn_knd_kor_bul_hin_dgb_alb_ind_bos_sid_sun_cnt_afr_dyu_krd_tig_guj_urd_pan_glc_qcu_ben_rus_arw_ewe_hau_ukr_heb_cze_mly_lit_igb_spa_tsw_mao_tha_wly_tml_xho_tsn_azi_ctl_fre_aze_lda_vie_aeg_ven_ses_swt	-0.422364093190046	-1.00393792778889	0.318013542642208
835	gam_por_bam_hin_amr_owc_sid_mcd_aze_azi_swt_ind_ewe_eng_fre_bsq_arw_sod_tsw_mnd_svk_rom_igb_ita_tsn_ctl_fin_zul_akn_est_pol_heb_geo_pan_slo_grk_krd_aeg_hau_cze_hun_swa_tag_glc_mly_jpn_tml_kor_lat_nor_cic_bul_sun_ben_mlt_mao_cnt_swe_bem_urd_tig_scr_guj_dut_rus_qcu_spa_prs_mol_xho_amh_bos_wly_ukr_bat_ger_ven_alb_ses_jav_tha_anl_knd_dgb_fbf_tur_afr_lit_uzb_dyu_vie_chh_lda_yor_moo	-0.120999902842326	-0.285532357170802	0.775871295050174
836	owc_bul_tsn_ben_sod_aeg_tig_pan_azi_uzb_dyu_mao_zul_cze_svk_bsq_por_amr_yor_cnt_hin_krd_ewe_dut_dgb_rom_fin_igb_akn_est_urd_hau_geo_slo_eng_pol_arw_sid_amh_spa_hun_cic_ind_mcd_jav_jpn_knd_kor_ita_alb_ses_lit_mly_guj_heb_sun_mnd_ger_xho_bos_anl_afr_lat_swe_ukr_qcu_glc_grk_mol_ven_wly_ctl_chh_prs_bat_nor_fbf_rus_bem_tag_tha_mlt_tml_swt_bam_aze_fre_scr_tur_lda_vie_gam_moo_swa_tsw	-0.193619328839654	-0.456880988762586	0.648821965673162
837	anl_swe_bam_prs_sod_aeg_tig_bos_azi_aze_ewe_sun_dgb_guj_slo_bsq_rom_mlt_zul_mnd_afr_mol_lda_svk_akn_ukr_est_cic_tsn_fin_por_amr_geo_grk_glc_lat_rus_gam_amh_spa_hun_bem_tag_ger_mly_jpn_tml_kor_ctl_pol_tsw_ben_mao_arw_owc_jav_cnt_scr_swt_pan_wly_hin_urd_eng_fre_qcu_lit_nor_dut_moo_chh_cze_sid_alb_ind_krd_ses_bul_fbf_bat_tha_heb_knd_dyu_igb_tur_mcd_ita_uzb_swa_vie_hau_yor_xho_ven	-0.37631983875352	-0.892822550295351	0.37425666951064
838	hau_pol_swt_cze_sod_wly_mlt_ben_aze_uzb_fbf_mly_dyu_eng_arw_bsq_rus_sid_yor_mnd_pan_prs_tsn_krd_ewe_mcd_fin_akn_ven_hun_nor_amh_geo_swe_svk_alb_guj_aeg_gam_grk_est_cic_mao_bul_jav_jpn_knd_kor_dut_por_tsw_rom_bat_mol_anl_sun_cnt_glc_zul_afr_owc_ita_urd_ctl_slo_qcu_ger_spa_bos_xho_heb_hin_amr_scr_tag_ukr_dgb_lit_bem_ind_tha_chh_tml_swa_bam_azi_lat_fre_tur_ses_vie_tig_lda_moo_igb	0.216112881281729	0.50899663806674	0.611960091934948
839	owc_dut_igb_krd_hau_chh_gam_guj_tur_azi_ewe_mao_bem_svk_slo_bsq_pan_sid_xho_cnt_grk_rus_tsw_ben_zul_lit_est_swa_ses_hun_pol_sod_geo_bos_cze_scr_ukr_tig_aeg_swe_fin_tsn_sun_eng_jav_jpn_tml_kor_ctl_hin_yor_prs_ind_spa_anl_mly_mnd_mcd_dyu_rom_amr_ger_urd_afr_mol_qcu_alb_ita_fre_dgb_mlt_lat_heb_arw_bat_glc_akn_nor_fbf_tag_tha_wly_knd_cic_ven_aze_bul_por_uzb_swt_vie_amh_bam_moo_lda	0.0642459510771456	0.151163807898002	0.880173910820102
840	wly_pan_zul_dut_mlt_amh_anl_ger_uzb_azi_fbf_bat_tsw_urd_grk_bsq_guj_amr_igb_cnt_afr_rus_bem_eng_ven_hin_est_bam_swa_hun_swe_owc_geo_arw_por_pol_lat_gam_aeg_fre_fin_yor_mly_mcd_jav_jpn_tml_kor_glc_cze_akn_alb_ind_ukr_sid_mao_mnd_ctl_lda_slo_chh_svk_bul_mol_scr_qcu_lit_spa_bos_cic_sod_rom_hau_krd_sun_nor_ses_prs_tsn_tag_tha_heb_knd_dyu_xho_tur_ben_ita_aze_swt_vie_tig_moo_dgb_ewe	-0.629600438944867	-1.50260508014392	0.136329019166133
841	mlt_ger_xho_ctl_heb_wly_anl_prs_uzb_tur_tsn_ind_cic_guj_ukr_bsq_hin_aeg_ven_mnd_lit_nor_bam_swe_yor_slo_fin_bem_zul_est_cze_gam_geo_glc_mol_spa_ben_sod_amh_pol_hun_akn_mly_pan_bat_jpn_knd_kor_por_bos_ses_krd_mao_rom_owc_sun_cnt_grk_lda_scr_hau_fre_mcd_ita_arw_qcu_alb_lat_urd_fbf_tig_eng_amr_dut_jav_bul_tsw_svk_igb_tag_tha_sid_tml_moo_dgb_aze_rus_afr_azi_swa_vie_chh_dyu_ewe_swt	-0.323279491549289	-0.766305958998043	0.445435020937678
842	gam_urd_swt_svk_chh_sid_heb_arw_tur_uzb_ven_sun_igb_bos_krd_bsq_ita_wly_fbf_mnd_swe_scr_bam_ukr_swa_por_hun_zul_ses_fin_fre_mlt_geo_prs_glc_alb_ben_aeg_sod_rom_est_bem_mly_nor_tag_jpn_tml_kor_lat_ctl_moo_cze_bat_hin_amh_mao_cnt_mol_dyu_afr_owc_spa_bul_pol_grk_qcu_slo_ger_lit_lda_amr_eng_hau_pan_ind_rus_tsn_guj_xho_jav_tha_anl_knd_ewe_akn_aze_mcd_dut_azi_tsw_vie_tig_cic_dgb_yor	-0.275132106910405	-0.650552518950734	0.516939389317498
843	amh_dut_ven_por_gam_owc_tig_bul_aze_azi_dgb_sun_xho_alb_ukr_bsq_ger_hau_tsw_cnt_lit_afr_tsn_pol_dyu_urd_est_bam_akn_fin_krd_heb_geo_lat_ben_rus_hin_aeg_amr_scr_hun_yor_mly_svk_mao_jpn_tml_kor_mcd_glc_bem_eng_bat_ita_sid_tag_mnd_swe_igb_ctl_chh_grk_pan_mol_nor_qcu_arw_prs_fre_moo_wly_bos_anl_spa_ind_guj_ses_cze_swt_jav_tha_mlt_knd_cic_swa_uzb_slo_rom_tur_fbf_vie_sod_lda_ewe_zul	-0.734835536456532	-1.76263011766237	0.0812481519291783
844	sid_guj_akn_bos_amr_amh_aeg_scr_tur_aze_bam_mly_tsw_ben_pol_bsq_ger_tig_bem_cnt_spa_dut_lda_alb_xho_rus_fin_swt_ewe_hun_ita_heb_geo_hin_arw_por_rom_wly_chh_krd_est_moo_mao_nor_sun_jpn_knd_kor_ctl_lat_ses_mcd_tag_svk_owc_bat_mnd_slo_dyu_glc_gam_pan_swe_urd_prs_qcu_grk_ukr_lit_zul_hau_fre_anl_eng_ind_bul_ven_afr_dgb_jav_tha_sod_tml_yor_tsn_azi_cze_mol_uzb_swa_vie_mlt_cic_igb_fbf	-0.376074230931073	-0.892780469330069	0.374279090551278
845	amh_pol_lda_lit_owc_tig_heb_mcd_uzb_azi_swt_sun_dgb_ukr_urd_bsq_krd_chh_moo_mnd_mol_hin_tsn_nor_igb_ben_hun_ven_fbf_fin_glc_gam_geo_por_rus_fre_bos_anl_mlt_arw_est_yor_tag_ger_bat_jpn_tml_kor_afr_dut_tsw_bul_jav_slo_hau_mao_cnt_pan_bem_svk_aeg_swe_grk_alb_lat_qcu_prs_ctl_rom_akn_sod_cze_wly_guj_ind_spa_cic_scr_bam_mly_tha_amr_knd_swa_dyu_aze_eng_ita_tur_zul_vie_sid_ses_ewe_xho	-0.417815523993629	-0.991450841256592	0.324038076410113
846	gam_cze_xho_glc_hau_sod_aeg_ben_uzb_tur_swa_mly_swt_por_slo_bsq_guj_tig_tsn_mnd_pan_alb_dyu_ukr_ewe_bul_est_ses_moo_fin_rom_mlt_geo_fre_arw_ctl_swe_wly_sid_bos_hun_bam_ind_hin_tag_jpn_knd_kor_krd_scr_akn_svk_jav_rus_owc_sun_cnt_mcd_ven_grk_anl_ita_nor_ger_eng_qcu_urd_pol_mol_zul_heb_lat_amh_afr_bat_spa_bem_dut_cic_mao_tha_amr_tml_igb_lda_aze_lit_prs_azi_fbf_vie_chh_tsw_dgb_yor	0.232743794699918	0.548713186700299	0.584517233557361
847	anl_glc_swa_afr_hau_owc_heb_fre_uzb_aze_dyu_sun_yor_dut_lat_bsq_swe_aeg_zul_mnd_pol_ukr_lda_ben_ven_bos_hun_tsw_bem_est_hin_chh_geo_guj_ctl_svk_cze_sid_amh_scr_fin_fbf_jav_pan_bat_jpn_knd_kor_mol_mcd_cic_slo_mao_alb_mlt_tag_cnt_eng_dgb_nor_wly_ita_urd_ger_rom_qcu_prs_rus_arw_moo_gam_grk_amr_lit_ind_bul_swt_krd_bam_mly_tha_tig_tml_xho_tsn_azi_spa_por_tur_akn_vie_sod_ses_ewe_igb	-0.710923959762439	-1.70771865526957	0.0910248235390634
848	chh_cze_cic_ukr_aeg_sod_amr_pan_tur_azi_fbf_jav_ewe_por_afr_bsq_nor_anl_dyu_cnt_lat_glc_bam_arw_lda_swe_est_zul_ven_fin_mcd_hau_geo_slo_pol_bos_fre_wly_amh_bul_hun_igb_mly_prs_bat_jpn_knd_kor_ita_grk_ses_urd_tag_rus_heb_mao_mnd_svk_dgb_ctl_tig_guj_mol_krd_eng_qcu_lit_dut_scr_bem_mlt_hin_sid_ben_sun_ger_swa_rom_moo_ind_tha_gam_tml_tsw_xho_aze_alb_spa_uzb_yor_vie_owc_tsn_akn_swt	-0.214182797028215	-0.505529242595455	0.614383227018033
849	heb_afr_ewe_fre_amh_aeg_anl_spa_uzb_azi_ven_mly_dgb_mol_pan_bsq_hin_mlt_bam_mnd_arw_lit_ses_mcd_tsw_nor_est_dyu_swa_hun_svk_wly_geo_ger_ctl_dut_prs_tig_gam_glc_fin_swt_mao_bos_jav_jpn_knd_kor_krd_swe_fbf_rus_tag_ben_hau_sun_cnt_lat_moo_por_chh_cze_urd_slo_guj_qcu_alb_ukr_eng_tsn_amr_bul_sod_grk_ind_pol_cic_scr_lda_bat_tha_sid_tml_xho_igb_tur_ita_rom_aze_akn_vie_owc_yor_bem_zul	-0.330750025751373	-0.783093765959711	0.435561695559256
850	hau_krd_swt_pol_anl_chh_gam_ben_aze_azi_igb_jav_dgb_mcd_slo_bsq_por_amr_tsw_cnt_hin_nor_lda_bos_fbf_arw_hun_akn_bem_fin_eng_amh_geo_mol_lat_grk_rus_sod_mlt_ger_est_ven_sun_prs_tag_jpn_knd_kor_bul_rom_zul_fre_ind_ukr_heb_mly_mnd_ctl_ewe_ita_sid_swe_svk_guj_cze_qcu_dut_afr_scr_tsn_wly_spa_aeg_alb_bat_urd_xho_pan_ses_mao_tha_owc_tml_moo_yor_uzb_glc_lit_tur_cic_vie_tig_swa_dyu_bam	0.24093381624138	0.566999712246797	0.572080394322565
851	aeg_bul_ewe_rom_anl_chh_hau_scr_tur_uzb_dyu_sun_akn_grk_lat_bsq_ben_mlt_moo_mnd_ukr_prs_bam_bos_yor_ger_fin_swt_fbf_est_pol_tig_geo_mcd_urd_rus_alb_heb_owc_guj_hun_lda_ind_dut_jav_jpn_knd_kor_lit_ita_ses_por_mly_pan_amr_bat_cnt_eng_swa_cze_sod_arw_swe_spa_hin_qcu_fre_svk_krd_cic_amh_slo_wly_nor_tag_glc_bem_ctl_tsw_mao_tha_gam_tml_xho_zul_azi_mol_afr_aze_tsn_vie_sid_dgb_igb_ven	-0.284399665635468	-0.672834773393265	0.502720864136753
852	hau_lat_yor_slo_amh_chh_wly_mol_tur_azi_xho_bat_zul_eng_ctl_bsq_rom_aeg_swt_mnd_alb_scr_tsn_grk_ses_mcd_est_dyu_igb_fin_dut_owc_geo_ita_spa_ukr_krd_sod_mlt_arw_hun_bam_ind_pol_sun_jpn_knd_kor_bos_cze_fbf_urd_tag_swe_heb_jav_cnt_lit_tsw_glc_gam_rus_prs_ger_por_qcu_svk_bul_fre_ewe_amr_guj_tig_hin_mao_ben_cic_afr_ven_mly_tha_sid_tml_dgb_lda_aze_pan_nor_uzb_akn_vie_anl_bem_moo_swa	-0.594511862883943	-1.41864431581613	0.159345328990524
853	owc_swe_ses_slo_gam_amr_aeg_dut_uzb_azi_cic_jav_akn_bul_ita_bsq_mcd_wly_ven_cnt_rus_nor_ewe_pol_swt_pan_hun_moo_xho_est_rom_mlt_geo_prs_afr_por_fre_heb_anl_guj_fin_tsw_bat_cze_tag_jpn_knd_kor_glc_bos_bam_hin_ind_ukr_chh_mao_mnd_alb_fbf_arw_tig_krd_scr_ben_mol_qcu_urd_ctl_lit_dgb_sod_lat_hau_grk_mly_ger_zul_spa_igb_sun_tha_sid_tml_bem_dyu_aze_eng_svk_tur_swa_vie_amh_yor_lda_tsn	-0.800071241709427	-1.92537441307522	0.0572379190301348
854	amh_ger_bem_grk_mlt_amr_gam_svk_tur_uzb_swa_mao_bam_afr_fre_bsq_rus_wly_igb_cnt_spa_scr_tsw_ben_cic_rom_fin_lda_fbf_hun_hin_anl_geo_ita_pol_pan_eng_heb_owc_ctl_est_dyu_sun_glc_tag_jpn_knd_kor_lat_krd_dgb_dut_ind_alb_sid_jav_mnd_bul_ven_guj_chh_por_ukr_slo_urd_qcu_swe_bos_prs_moo_sod_mol_tig_cze_bat_nor_swt_mcd_tsn_mly_tha_aeg_tml_ewe_yor_aze_lit_arw_azi_akn_vie_hau_xho_ses_zul	-0.946325836747779	-2.3033373047735	0.0234883930812991
855	owc_mcd_swt_prs_aeg_mlt_wly_slo_uzb_azi_akn_mly_yor_lat_rus_bsq_krd_tig_tsw_cnt_urd_ctl_lda_scr_swa_glc_fin_tsn_dgb_hun_mol_heb_geo_bos_spa_rom_ita_amh_amr_svk_est_fbf_bat_fre_tag_jpn_tml_kor_lit_eng_zul_arw_ind_grk_gam_mao_mnd_bul_cic_ukr_sid_hin_swe_nor_dut_qcu_afr_guj_por_moo_sod_pan_chh_cze_jav_ben_ven_alb_bem_sun_tha_hau_knd_bam_xho_tur_pol_ger_aze_dyu_vie_anl_ewe_igb_ses	-0.479667742367052	-1.14185280895292	0.256446668379374
856	aeg_prs_tsn_cze_heb_sod_amr_krd_aze_azi_igb_sun_moo_guj_afr_bsq_pan_wly_zul_cnt_lit_scr_yor_mcd_bem_por_fin_lda_swa_hun_dut_tig_geo_lat_ben_bul_urd_sid_amh_nor_est_fbf_mly_ita_ind_jpn_tml_kor_eng_rom_cic_ukr_mao_ger_mlt_tag_mnd_svk_dyu_spa_hau_slo_swe_rus_bos_qcu_ctl_fre_glc_akn_anl_pol_owc_arw_jav_grk_ses_hin_tsw_bat_tha_gam_knd_swt_xho_tur_alb_mol_uzb_ewe_vie_chh_dgb_ven_bam	0.491074181692175	1.15836956894455	0.249679247651777
857	sid_cze_swa_mcd_sod_hau_heb_slo_uzb_azi_bem_sun_swt_ita_arw_bsq_glc_wly_xho_mnd_ctl_lit_tsn_ger_cic_pan_est_igb_dgb_fin_eng_gam_geo_grk_ukr_lat_dut_anl_amh_bul_hun_moo_tag_fre_mao_jpn_tml_kor_swe_guj_ven_nor_mly_prs_owc_bat_cnt_rus_akn_urd_mlt_hin_scr_rom_mol_qcu_por_krd_spa_ses_tig_pol_chh_ben_jav_alb_fbf_afr_zul_ind_tha_aeg_knd_yor_ewe_aze_bos_svk_tur_tsw_vie_amr_bam_lda_dyu	-0.792460821840749	-1.90769484508277	0.0595161147771617
858	owc_cze_dgb_fre_heb_hau_anl_arw_aze_azi_cic_sun_igb_ita_ben_bsq_lit_chh_ses_cnt_scr_slo_lda_grk_tsn_rom_est_zul_swt_fin_bul_sid_geo_bos_eng_pan_mcd_tig_wly_prs_hun_ven_mly_afr_tag_jpn_knd_kor_mol_ger_ewe_nor_jav_alb_aeg_mao_mnd_spa_yor_urd_amh_svk_rus_ctl_pol_qcu_lat_glc_guj_xho_gam_swe_mlt_krd_bat_ukr_moo_hin_bem_ind_tha_amr_tml_swa_akn_uzb_por_dut_tur_dyu_vie_sod_tsw_fbf_bam	0.217594819162673	0.51185273137509	0.609967389589644
859	amr_svk_cic_lat_gam_owc_wly_alb_aze_uzb_tsw_sun_dyu_ctl_dut_bsq_por_heb_fbf_cnt_grk_arw_dgb_scr_bem_nor_est_swt_ven_fin_ger_mlt_geo_bos_hin_ben_spa_chh_amh_ita_hun_igb_mao_mol_bat_jpn_tml_kor_cze_rom_ewe_lit_jav_ukr_tig_mly_mnd_pan_bam_mcd_sid_fre_rus_afr_bul_qcu_pol_glc_prs_xho_hau_swe_anl_krd_tag_guj_zul_eng_ses_ind_tha_aeg_knd_yor_swa_tur_urd_slo_azi_tsn_vie_sod_moo_akn_lda	-0.304238317294507	-0.719471209699851	0.473654756887332
860	aeg_bos_ven_lat_mlt_wly_gam_ctl_uzb_aze_bam_tag_ewe_ger_rus_bsq_eng_hau_akn_mnd_krd_ita_xho_nor_swt_pol_hun_yor_swa_est_fre_heb_geo_lit_afr_swe_por_tig_amh_svk_fin_ses_sun_mol_jav_jpn_knd_kor_ben_guj_bem_urd_ind_scr_anl_mly_cnt_rom_tsn_pan_sod_glc_hin_bul_dut_qcu_ukr_cze_arw_dgb_owc_spa_chh_grk_bat_slo_fbf_mcd_dyu_mao_tha_amr_tml_cic_igb_azi_alb_prs_tur_moo_vie_sid_tsw_lda_zul	-0.373628033462824	-0.884812258073767	0.378539816192788
861	tig_ger_igb_lat_amr_anl_wly_pan_aze_azi_xho_bat_dgb_cze_glc_bsq_bul_gam_fbf_mnd_spa_dut_tsn_krd_akn_mcd_est_tsw_dyu_hun_por_chh_geo_guj_ita_bos_afr_hau_sod_ukr_fin_lda_tag_urd_mao_jpn_knd_kor_mol_alb_swa_rus_sun_nor_owc_ind_cnt_lit_cic_slo_mlt_prs_fre_pol_ctl_qcu_ben_svk_hin_ses_amh_scr_sid_eng_jav_swe_yor_grk_moo_mly_tha_heb_tml_ven_bem_tur_rom_arw_uzb_swt_vie_aeg_bam_zul_ewe	-0.49136571908112	-1.16867537789322	0.245521426855108
862	sod_ctl_akn_rus_tig_heb_aeg_bul_tur_azi_ewe_ind_lda_fre_urd_bsq_dut_amr_zul_mnd_glc_rom_dgb_afr_ses_mol_est_cic_moo_fin_hin_amh_geo_ukr_arw_slo_alb_anl_gam_cze_hun_ven_mao_guj_jav_jpn_knd_kor_mcd_ita_swa_ger_sun_krd_hau_tag_cnt_nor_dyu_por_chh_swe_scr_grk_lat_qcu_pan_bos_lit_tsw_wly_svk_mlt_eng_bat_spa_xho_prs_fbf_mly_tha_owc_tml_tsn_igb_aze_pol_ben_uzb_swt_vie_sid_bam_yor_bem	-0.587712125110986	-1.40409835204564	0.163620305330782
863	anl_lat_cic_swe_gam_hau_owc_slo_uzb_azi_zul_ind_bam_fre_urd_bsq_rus_aeg_xho_cnt_hin_lit_igb_pol_bem_mcd_hun_lda_tsn_est_ger_heb_geo_alb_eng_glc_arw_sod_sid_bos_fin_swa_tag_ukr_mly_jpn_knd_kor_bul_guj_yor_scr_jav_por_chh_bat_mnd_grk_ven_cze_wly_prs_ben_pan_ita_qcu_dut_mol_afr_ewe_amh_svk_mlt_nor_sun_spa_fbf_ctl_dgb_mao_tha_amr_tml_dyu_swt_tur_krd_rom_aze_akn_vie_tig_moo_ses_tsw	-1.0567061587117	-2.58357182198844	0.0113362971691179
864	mlt_nor_akn_grk_sid_chh_wly_ger_uzb_aze_fbf_sun_ven_cze_slo_bsq_alb_tig_xho_cnt_ctl_bos_ewe_eng_tsw_mol_fin_dyu_swa_est_pol_amr_geo_glc_hin_por_scr_sod_hau_ukr_hun_zul_bat_urd_mly_jpn_tml_kor_krd_lit_dgb_afr_jav_mcd_owc_tag_mnd_pan_igb_fre_gam_arw_bul_guj_dut_qcu_rom_swe_ita_ses_heb_rus_amh_prs_mao_svk_tsn_lat_moo_ind_tha_aeg_knd_lda_swt_azi_spa_ben_tur_cic_vie_anl_yor_bem_bam	-0.60846863251869	-1.45589550312153	0.14878912672304
865	mlt_lit_yor_rom_aeg_wly_chh_slo_aze_uzb_swa_mly_tsn_bul_hin_bsq_mol_anl_ses_cnt_scr_lat_igb_ben_akn_fre_fin_fbf_bam_est_afr_amh_geo_ctl_por_ukr_ger_sod_owc_svk_hun_cic_tag_cze_sun_jpn_tml_kor_nor_ita_ewe_arw_ind_rus_amr_bat_mnd_bos_ven_glc_gam_grk_dut_pol_swe_qcu_spa_guj_urd_xho_hau_pan_tig_prs_mao_eng_dgb_alb_moo_jav_tha_sid_knd_dyu_tsw_azi_krd_mcd_tur_swt_vie_heb_bem_lda_zul	-0.67870876059608	-1.63259130826799	0.105936452522915
866	hau_ben_moo_ctl_amh_sid_sod_alb_azi_uzb_fbf_bat_tsn_pan_lit_bsq_ger_tig_ven_cnt_arw_mol_bam_por_ewe_krd_fin_zul_dyu_est_urd_owc_geo_grk_rus_bos_lat_aeg_mlt_ukr_hun_tsw_ind_slo_sun_jpn_knd_kor_swe_scr_lda_hin_mao_ita_wly_tag_mnd_fre_yor_dut_amr_rom_nor_cze_prs_qcu_glc_afr_bul_swt_heb_spa_chh_pol_jav_svk_akn_guj_cic_mly_tha_anl_tml_swa_ses_tur_mcd_eng_aze_igb_vie_gam_bem_xho_dgb	-0.367541969182524	-0.870929475657983	0.386035303327914
867	wly_ben_ven_ctl_sod_sid_hau_dut_azi_uzb_igb_mly_tsn_svk_nor_bsq_bul_amr_dgb_cnt_rus_glc_cic_scr_lda_mcd_est_yor_ses_fin_cze_gam_geo_ita_grk_pan_ger_aeg_tig_alb_hun_akn_ind_spa_mao_jpn_knd_kor_bos_rom_bam_mol_bat_prs_mlt_tag_mnd_lit_xho_eng_chh_pol_por_urd_krd_qcu_slo_swe_arw_swt_heb_afr_amh_hin_sun_guj_fbf_ukr_ewe_jav_tha_anl_tml_swa_zul_aze_lat_fre_tur_tsw_vie_owc_bem_moo_dyu	-0.408987644555879	-0.969556732906562	0.33478231093232
868	sod_bul_swt_eng_tig_aeg_gam_por_uzb_azi_dgb_mao_bam_slo_lat_bsq_rus_mlt_swa_cnt_mcd_guj_tsw_grk_igb_glc_hun_dyu_xho_est_ukr_sid_geo_hin_lit_prs_bos_chh_amh_ctl_fin_moo_sun_nor_ind_jpn_tml_kor_pan_mol_bem_spa_jav_cze_owc_mly_mnd_pol_fbf_swe_amr_arw_alb_scr_urd_qcu_fre_rom_dut_zul_wly_krd_anl_svk_tag_ger_cic_afr_tsn_bat_tha_heb_knd_yor_akn_aze_ita_ben_tur_lda_vie_hau_ven_ewe_ses	-0.305044473493517	-0.721177529978609	0.472609392812823
869	sid_bos_xho_ctl_chh_amr_hau_mol_azi_tur_cic_bat_swt_alb_por_bsq_lit_gam_zul_cnt_rom_scr_bem_prs_ewe_afr_hun_akn_ven_est_arw_wly_geo_pol_guj_eng_dut_sod_tig_mcd_fin_dgb_jav_slo_tag_jpn_tml_kor_ukr_ben_dyu_cze_sun_hin_owc_mly_mnd_glc_igb_pan_anl_krd_lat_bul_fre_qcu_spa_nor_svk_bam_amh_swe_mlt_ger_mao_urd_moo_grk_tsn_ind_tha_heb_knd_lda_tsw_uzb_rus_ita_aze_ses_vie_aeg_yor_swa_fbf	-0.205590515565229	-0.485541201562872	0.628434428573459
870	aeg_krd_bem_swe_gam_sid_amr_arw_aze_uzb_zul_mao_ses_nor_eng_bsq_ctl_anl_tsn_cnt_glc_scr_xho_bos_fbf_svk_fin_dgb_tsw_hun_guj_owc_geo_ger_ukr_dut_pol_hau_chh_rom_est_akn_ind_bul_jav_jpn_tml_kor_lit_grk_ven_spa_sun_ben_mlt_bat_mnd_por_moo_pan_heb_afr_cze_hin_alb_qcu_fre_prs_ita_dyu_tig_urd_amh_lat_tag_mol_yor_slo_ewe_mly_tha_wly_knd_bam_lda_tur_mcd_rus_azi_cic_vie_sod_igb_swa_swt	-0.693983088903834	-1.66170708135656	0.0999389507962201
871	owc_bos_bam_hin_tig_wly_amh_fre_tur_aze_dyu_tag_igb_rus_por_bsq_lit_gam_tsw_cnt_cze_ctl_ven_prs_moo_dut_hun_xho_tsn_est_lat_mlt_geo_swe_svk_pan_grk_sid_sod_pol_fin_dgb_sun_ukr_ind_jpn_tml_kor_eng_ben_zul_afr_jav_bul_heb_mly_mnd_scr_akn_mcd_chh_urd_ger_slo_rom_qcu_krd_mol_spa_fbf_anl_ita_hau_arw_mao_nor_cic_glc_ewe_bat_tha_amr_knd_bem_swa_uzb_guj_alb_azi_lda_vie_aeg_swt_ses_yor	-0.257861117881548	-0.610471481835856	0.543038524544114
872	sod_afr_fbf_ben_amh_owc_sid_krd_tur_uzb_dgb_bat_cic_ctl_alb_bsq_swe_heb_tsw_mnd_spa_prs_akn_ger_swt_pol_fin_igb_xho_est_dut_chh_geo_lit_ukr_urd_ita_hau_wly_arw_hun_ewe_tag_slo_sun_jpn_knd_kor_lat_pan_bam_rus_ind_nor_gam_jav_cnt_guj_dyu_mol_mlt_bos_fre_por_hin_qcu_glc_cze_svk_ven_tig_grk_anl_scr_mly_rom_moo_eng_swa_mao_tha_amr_tml_zul_lda_aze_mcd_bul_azi_yor_vie_aeg_ses_bem_tsn	-0.450203136714433	-1.06874379519368	0.287951353357128
873	amr_hin_moo_dut_aeg_chh_wly_spa_azi_aze_dyu_mao_ses_krd_bul_bsq_ben_amh_lda_cnt_arw_prs_yor_ctl_xho_por_est_tsn_swt_hun_ukr_owc_geo_lat_cze_eng_nor_hau_tig_ita_fin_cic_ind_ger_bat_jpn_tml_kor_mcd_rus_zul_grk_tag_bos_mlt_sun_mnd_glc_tsw_scr_anl_mol_rom_svk_alb_qcu_pan_afr_swe_igb_sod_guj_heb_lit_mly_urd_bam_fre_bem_jav_tha_sid_knd_dgb_ewe_tur_pol_slo_uzb_swa_vie_gam_ven_akn_fbf	0.570111185413797	1.34614590252677	0.181527612179108
874	amr_ger_fbf_alb_gam_amh_aeg_swe_uzb_azi_cic_mao_ses_krd_mcd_bsq_ukr_anl_ewe_mnd_bos_nor_zul_pol_xho_ctl_fin_tsw_swt_est_prs_sid_geo_arw_urd_ita_afr_mlt_heb_scr_hun_lda_sun_glc_tag_jpn_tml_kor_cze_guj_swa_spa_ind_mol_owc_jav_cnt_eng_dgb_ben_sod_dut_fre_slo_grk_qcu_rus_svk_hin_ven_wly_por_chh_lat_mly_lit_yor_pan_dyu_bat_tha_hau_knd_igb_tsn_aze_rom_bul_tur_akn_vie_tig_bam_moo_bem	-0.526718360394132	-1.25416676691175	0.212924588178559
875	gam_ben_dyu_rus_heb_chh_hau_nor_aze_uzb_swa_mao_ses_prs_alb_bsq_ita_anl_tsn_mnd_pan_bul_yor_grk_dgb_dut_est_igb_ven_fin_fre_wly_geo_hin_afr_glc_urd_amr_sod_slo_hun_akn_mly_swe_sun_jpn_tml_kor_ukr_ctl_bem_pol_tag_cze_mlt_ind_cnt_por_ewe_svk_owc_arw_lat_ger_eng_qcu_mcd_spa_bos_zul_amh_scr_tig_krd_jav_mol_xho_rom_bam_bat_tha_aeg_knd_lda_tsw_tur_guj_lit_azi_moo_vie_sid_fbf_cic_swt	-0.233338860135062	-0.551089478635333	0.582893889845881
876	tig_spa_cic_slo_chh_gam_sod_prs_tur_uzb_ses_bat_swa_urd_rom_bsq_lit_amr_akn_cnt_alb_guj_dyu_ben_tsn_mol_hun_ven_zul_est_lat_sid_geo_arw_mcd_dut_afr_anl_owc_ukr_fin_dgb_mao_ita_jav_jpn_tml_kor_grk_bos_fbf_scr_tag_svk_mlt_mly_mnd_por_swt_glc_amh_cze_krd_nor_hin_qcu_ger_pan_bul_moo_hau_ctl_aeg_rus_sun_eng_yor_swe_ewe_ind_tha_wly_knd_bem_tsw_azi_fre_pol_aze_igb_vie_heb_bam_xho_lda	-0.008412213138572	-0.0198304161516234	0.984221137757582
877	sod_rom_akn_spa_chh_owc_mlt_ita_aze_azi_cic_tag_swa_arw_fre_bsq_ukr_aeg_ewe_cnt_guj_mol_moo_slo_yor_ctl_est_tsw_lda_fin_nor_wly_geo_lat_afr_ger_swe_amr_heb_krd_hun_swt_ind_eng_mly_jpn_tml_kor_lit_prs_zul_cze_jav_hin_sid_sun_mnd_ben_igb_pan_anl_pol_rus_mcd_bul_qcu_bos_scr_urd_bam_amh_svk_hau_alb_bat_por_bem_dut_dyu_mao_tha_tig_knd_dgb_tsn_uzb_glc_grk_tur_ven_vie_gam_xho_ses_fbf	0.0494873529234441	0.116605603317393	0.907424035805981
878	amh_mcd_zul_ukr_mlt_chh_aeg_glc_azi_uzb_bem_bat_dyu_svk_urd_bsq_afr_sid_akn_mnd_prs_cze_ses_swe_tsn_mol_est_cic_igb_hun_rom_owc_geo_por_alb_scr_spa_tig_anl_bos_fin_dgb_mly_krd_tag_jpn_knd_kor_eng_arw_swa_pol_jav_ger_sod_sun_cnt_lit_lda_hin_wly_pan_guj_slo_bul_qcu_nor_rus_ita_fbf_hau_ben_heb_grk_ind_fre_yor_lat_swt_mao_tha_gam_tml_tsw_bam_tur_dut_ctl_aze_ewe_vie_amr_moo_ven_xho	-0.222447936418507	-0.524914662055032	0.60089162574683
879	gam_por_dgb_lat_amh_aeg_hau_swe_tur_uzb_ven_sun_tsn_rus_ben_bsq_bul_wly_ewe_mnd_svk_grk_yor_ukr_bem_cze_est_igb_cic_hun_pan_owc_geo_urd_afr_glc_mol_tig_heb_arw_fin_swt_ind_dut_tag_jpn_tml_kor_fre_pol_lda_guj_bat_ctl_mlt_mly_cnt_hin_moo_prs_sod_slo_bos_mcd_scr_qcu_eng_nor_ger_swa_sid_rom_anl_alb_mao_ita_zul_spa_akn_jav_tha_amr_knd_fbf_dyu_azi_lit_krd_aze_xho_vie_chh_bam_tsw_ses	0.277462390570184	0.653003395739561	0.51536516308193
880	aeg_ita_bam_mol_sid_amh_mlt_bos_uzb_azi_swa_sun_ven_ctl_arw_bsq_grk_hau_tsw_mnd_krd_prs_igb_pan_yor_rus_hun_cic_bem_fin_guj_amr_geo_alb_cze_mcd_lit_owc_sod_por_est_dgb_mao_urd_tag_jpn_knd_kor_scr_svk_zul_afr_jav_ger_chh_mly_cnt_glc_lda_bul_heb_lat_slo_rom_nor_qcu_eng_dut_spa_ewe_anl_fre_wly_pol_bat_ben_tsn_swe_fbf_ind_tha_gam_tml_moo_akn_aze_hin_ukr_tur_ses_vie_tig_xho_swt_dyu	-0.0924766758739301	-0.218144913509343	0.827794158712092
881	sid_ita_ses_bos_tig_sod_chh_pol_tur_aze_akn_tag_xho_ukr_rus_bsq_grk_heb_swa_mnd_cze_svk_fbf_krd_cic_urd_hun_yor_zul_fin_scr_hau_geo_slo_lat_eng_hin_wly_owc_pan_est_igb_ind_prs_jav_jpn_knd_kor_fre_guj_dgb_dut_mao_alb_mlt_sun_cnt_spa_moo_ctl_amr_ben_rom_afr_lit_qcu_bul_arw_nor_tsw_anl_mcd_gam_por_bat_glc_swt_swe_bam_mly_tha_aeg_tml_bem_dyu_uzb_ger_mol_azi_ewe_vie_amh_tsn_ven_lda	-0.538686267918214	-1.28373159419819	0.202425164530219
882	aeg_guj_tsn_bul_amh_hau_owc_ukr_uzb_aze_yor_tag_lda_rom_lat_bsq_slo_sid_zul_cnt_bos_ger_ven_lit_swt_alb_est_ses_dyu_fin_cze_tig_geo_grk_prs_ita_ben_anl_amr_swe_hun_fbf_mly_mol_bat_jpn_tml_kor_fre_pan_igb_eng_jav_nor_heb_sun_mnd_svk_tsw_arw_chh_mcd_dut_krd_glc_qcu_urd_afr_hin_moo_mlt_por_gam_pol_mao_ctl_xho_scr_cic_ind_tha_sod_knd_bam_akn_azi_spa_rus_tur_bem_vie_wly_dgb_ewe_swa	-0.125302747760076	-0.295520287421296	0.768255252652455
883	amh_prs_xho_cze_amr_mlt_tig_alb_tur_aze_lda_ind_swa_urd_krd_bsq_grk_hau_ses_cnt_lit_ger_igb_lat_akn_arw_fin_bam_yor_hun_scr_sod_geo_eng_svk_mcd_guj_chh_gam_por_est_fbf_tag_slo_sun_jpn_knd_kor_dut_glc_zul_spa_mly_swe_heb_bat_mnd_rom_dgb_ita_owc_ctl_pan_bos_nor_qcu_hin_ben_afr_ewe_sid_ukr_wly_rus_jav_pol_ven_mol_tsn_mao_tha_anl_tml_bem_swt_uzb_fre_bul_azi_dyu_vie_aeg_moo_tsw_cic	-0.437446371816419	-1.03879117955214	0.301595123174804
884	aeg_nor_ven_pan_owc_sod_wly_bos_aze_tur_bam_ind_xho_spa_scr_bsq_ukr_hau_igb_mnd_por_mol_akn_dut_moo_guj_fin_dgb_ses_est_lat_chh_geo_lit_svk_fre_ita_tig_amh_hin_hun_yor_bat_eng_jav_jpn_knd_kor_swe_rus_bem_slo_sun_prs_heb_tag_cnt_glc_swt_rom_amr_mcd_grk_alb_ger_qcu_bul_pol_cze_lda_sid_ben_gam_urd_mly_afr_dyu_krd_zul_mao_tha_anl_tml_tsn_fbf_uzb_arw_ctl_azi_ewe_vie_mlt_tsw_cic_swa	-0.273135933074337	-0.645670807073504	0.520082494386303
885	tig_por_ewe_glc_mlt_owc_wly_krd_aze_uzb_akn_mly_dyu_lat_cze_bsq_ben_anl_moo_mnd_mol_hin_swt_afr_dgb_arw_est_xho_igb_fin_prs_amr_geo_swe_pol_nor_grk_amh_chh_spa_hun_bam_mao_urd_jav_jpn_tml_kor_mcd_alb_swa_fre_sun_svk_hau_bat_cnt_ita_tsn_slo_aeg_scr_bul_ger_guj_qcu_lit_eng_pan_cic_sid_dut_sod_ukr_ind_rus_zul_rom_ven_tag_tha_gam_knd_ses_tsw_tur_bos_ctl_azi_yor_vie_heb_lda_fbf_bem	-0.327201619141399	-0.775695901376746	0.439896668076207
886	tig_rus_yor_mcd_mlt_amr_amh_ukr_tur_aze_akn_sun_tsw_rom_bos_bsq_por_sid_lda_mnd_afr_svk_zul_nor_swt_guj_fin_dyu_fbf_est_dut_owc_geo_slo_mol_hin_urd_hau_wly_lat_hun_ses_mao_arw_tag_jpn_tml_kor_krd_glc_swa_spa_ind_alb_sod_mly_cnt_fre_ewe_prs_chh_lit_cze_ben_scr_qcu_eng_swe_bul_igb_aeg_grk_heb_pan_jav_ita_tsn_pol_xho_bat_tha_gam_knd_moo_cic_azi_ctl_ger_uzb_bam_vie_anl_dgb_bem_ven	0.0472609894238232	0.111401121054289	0.911538348642716
887	hau_dut_ses_fre_tig_sod_mlt_pol_tur_aze_tsw_bat_yor_nor_svk_bsq_urd_gam_swt_cnt_ben_guj_zul_afr_bem_bos_fin_akn_tsn_hun_spa_sid_geo_cze_ger_slo_grk_chh_wly_mcd_est_cic_ind_swe_jav_jpn_tml_kor_arw_por_ven_alb_tag_krd_amr_mao_mnd_mol_dyu_lit_aeg_lat_scr_bul_eng_qcu_hin_rus_pan_igb_heb_prs_amh_glc_sun_ctl_dgb_rom_xho_mly_tha_owc_knd_moo_lda_uzb_ita_ukr_azi_ewe_vie_anl_swa_fbf_bam	0.170626214763903	0.402482015373416	0.688252948503968
888	sid_alb_ven_ger_wly_hau_tig_bul_uzb_azi_tsn_mly_ses_eng_hin_bsq_ukr_anl_tsw_cnt_dut_por_akn_mol_lda_mcd_est_swt_bam_fin_ben_sod_geo_glc_guj_cze_afr_owc_chh_fre_hun_dgb_jav_pol_bat_jpn_knd_kor_rus_prs_zul_bos_ind_lat_aeg_mao_mnd_nor_ewe_pan_mlt_krd_spa_slo_scr_qcu_ita_ctl_lit_cic_amr_svk_amh_swe_tag_grk_dyu_urd_moo_sun_tha_gam_tml_fbf_swa_aze_rom_arw_tur_igb_vie_heb_bem_yor_xho	0.259196561969469	0.610325001291754	0.543135116277837
889	amr_afr_ven_spa_hau_anl_chh_pan_tur_azi_igb_mly_zul_glc_krd_bsq_prs_amh_ses_cnt_ben_scr_tsw_lit_tsn_mcd_fin_fbf_xho_est_cze_sid_geo_svk_arw_nor_fre_mlt_tig_ctl_hun_swt_jav_eng_mao_jpn_tml_kor_guj_pol_cic_ita_ind_alb_sod_bat_mnd_rus_swa_ger_wly_hin_slo_dut_urd_qcu_mol_grk_rom_ewe_owc_lat_aeg_bos_sun_por_yor_ukr_lda_tag_tha_heb_knd_akn_bam_uzb_swe_bul_aze_dgb_vie_gam_moo_bem_dyu	-0.113066053938455	-0.266564217166218	0.790394853560211
890	mlt_lit_moo_ben_sod_wly_aeg_bos_azi_tur_fbf_ind_bam_krd_ctl_bsq_glc_gam_lda_mnd_pan_scr_dgb_lat_ven_svk_fin_bem_zul_hun_dut_amh_geo_bul_arw_urd_eng_sid_hau_por_est_ewe_bat_slo_mao_jpn_knd_kor_spa_fre_cic_ita_jav_prs_tig_tag_cnt_ukr_tsw_mcd_heb_alb_rus_hin_swe_qcu_mol_cze_nor_yor_anl_pol_chh_guj_sun_ger_swa_grk_igb_mly_tha_owc_tml_tsn_ses_aze_rom_afr_uzb_akn_vie_amr_xho_dyu_swt	-0.00708150753673665	-0.0166997096589205	0.986711953366179
891	heb_ctl_dgb_prs_chh_sid_hau_svk_aze_uzb_cic_bat_xho_rus_ita_bsq_pan_mlt_swt_cnt_nor_alb_bam_slo_ses_mcd_hun_igb_ewe_est_mol_gam_geo_urd_pol_fre_ben_anl_amh_grk_fin_tsw_tag_krd_sun_jpn_tml_kor_lit_ukr_akn_ger_jav_eng_sod_mao_mnd_dut_dyu_guj_wly_bos_arw_lat_spa_qcu_swe_cze_afr_tsn_owc_por_tig_glc_ind_bul_moo_hin_yor_mly_tha_aeg_knd_swa_bem_tur_rom_scr_azi_lda_vie_amr_zul_ven_fbf	-0.91500417345607	-2.21927239360024	0.0288999735297801
892	wly_guj_xho_mol_chh_aeg_sod_pol_tur_azi_dyu_jav_lda_rom_por_bsq_bos_amr_bam_mnd_scr_afr_swa_ita_tsn_mcd_fin_swt_igb_hun_grk_hau_geo_glc_swe_cze_svk_sid_heb_pan_est_cic_ind_spa_mao_jpn_tml_kor_alb_dut_tsw_fre_sun_krd_tig_bat_cnt_rus_ven_prs_mlt_lat_ukr_lit_slo_qcu_hin_bul_arw_fbf_anl_eng_amh_ctl_tag_urd_dgb_ger_yor_mly_tha_gam_knd_akn_ses_uzb_nor_ben_aze_moo_vie_owc_ewe_bem_zul	-1.10348593643363	-2.70842679051387	0.00804684152552733
893	wly_swe_swt_ger_gam_amr_aeg_krd_aze_uzb_ven_bat_zul_ben_bul_bsq_spa_anl_swa_cnt_prs_grk_lda_urd_dyu_arw_hun_fbf_igb_fin_lit_chh_geo_por_cze_mcd_pol_sod_tig_glc_est_akn_ind_nor_tag_jpn_tml_kor_lat_ita_tsw_rom_jav_dut_sid_mly_mnd_eng_bem_slo_amh_ctl_pan_rus_scr_qcu_alb_bos_mol_xho_mlt_hin_heb_ukr_sun_svk_ses_guj_ewe_mao_tha_owc_knd_bam_dgb_tur_afr_fre_azi_moo_vie_hau_tsn_yor_cic	-0.629852573270491	-1.50642711539715	0.135346808973489
894	amh_mol_cic_svk_amr_sod_owc_arw_uzb_tur_swa_bat_igb_rus_rom_bsq_fre_heb_bem_mnd_krd_alb_swt_mcd_dyu_lat_hun_zul_yor_fin_ctl_aeg_geo_hin_dut_glc_swe_chh_hau_afr_est_lda_jav_eng_ind_jpn_knd_kor_nor_bul_ven_ita_mao_urd_anl_tag_cnt_scr_xho_spa_gam_ukr_bos_ger_guj_qcu_slo_cze_lit_ewe_mlt_prs_wly_por_mly_pol_tsn_ben_dgb_sun_tha_tig_tml_ses_bam_azi_pan_grk_aze_tsw_vie_sid_fbf_akn_moo	-0.360607214895951	-0.853841385696082	0.395386847250628
895	sid_slo_ewe_mol_gam_owc_sod_ctl_tur_aze_yor_ind_zul_svk_ita_bsq_scr_heb_ven_cnt_glc_ben_igb_dut_tsw_swe_fin_bam_xho_hun_pan_wly_geo_bul_krd_urd_rus_anl_chh_ger_est_dgb_jav_eng_mao_jpn_knd_kor_bos_nor_ses_mcd_sun_cze_amr_tag_mnd_por_dyu_spa_amh_pol_afr_rom_guj_qcu_ukr_alb_lat_lda_mlt_lit_tig_prs_mly_grk_akn_fre_bem_bat_tha_aeg_tml_fbf_swt_uzb_arw_hin_azi_swa_vie_hau_cic_tsn_moo	-0.120953780005443	-0.285247526127654	0.776088811202721
896	gam_spa_swa_svk_amh_sod_amr_ger_azi_uzb_ses_mao_dgb_rom_slo_bsq_dut_chh_dyu_mnd_pan_ctl_xho_afr_yor_cze_hun_tsw_tsn_fin_ita_wly_geo_por_hin_ben_nor_sid_tig_glc_est_fbf_sun_mol_ind_jpn_tml_kor_grk_guj_cic_swe_jav_prs_anl_bat_cnt_bul_bam_krd_hau_bos_rus_arw_pol_qcu_urd_fre_lit_zul_aeg_mcd_owc_alb_tag_eng_akn_ukr_moo_mly_tha_mlt_knd_ven_igb_aze_lat_scr_tur_bem_vie_heb_ewe_swt_lda	0.338533400726684	0.797993970382105	0.426906941150874
897	owc_rom_tsn_lat_mlt_gam_anl_ukr_azi_aze_ewe_mly_bam_prs_svk_bsq_hin_heb_akn_cnt_swe_slo_lda_ctl_xho_por_est_dgb_cic_hun_glc_sod_geo_urd_guj_rus_bul_aeg_wly_eng_fin_bem_mao_ger_jav_jpn_tml_kor_pan_mcd_yor_arw_bat_pol_sid_tag_mnd_ben_tsw_krd_hau_fre_scr_afr_mol_qcu_cze_grk_nor_ses_chh_dut_amr_spa_sun_lit_ven_bos_fbf_ind_tha_amh_knd_swa_zul_uzb_ita_alb_tur_dyu_vie_tig_swt_igb_moo	-0.13474253673514	-0.317678282155559	0.751441161728886
898	aeg_bul_dgb_svk_chh_gam_hau_por_aze_tur_cic_ind_ewe_ctl_grk_bsq_ita_sid_tsn_mnd_afr_rom_yor_eng_ven_lit_fin_bem_moo_est_spa_tig_geo_fre_scr_ben_nor_mlt_amh_mcd_hun_fbf_mao_ger_sun_jpn_knd_kor_pol_prs_zul_bos_bat_mol_amr_jav_cnt_urd_swa_ukr_sod_hin_alb_lat_slo_qcu_guj_rus_glc_bam_heb_krd_owc_pan_mly_swe_xho_cze_lda_tag_tha_anl_tml_swt_tsw_uzb_arw_dut_azi_akn_vie_wly_igb_dyu_ses	-0.240378166879726	-0.567697325953733	0.571608481547602
899	mlt_bos_fbf_guj_tig_owc_anl_lat_aze_tur_ses_bat_cic_ita_hin_bsq_svk_wly_tsn_mnd_swe_scr_yor_afr_dgb_rom_hun_xho_swt_fin_urd_sid_geo_eng_ben_dut_rus_heb_aeg_lit_est_swa_jav_cze_mly_jpn_tml_kor_prs_ctl_bam_krd_ind_ukr_chh_sun_cnt_bul_bem_pol_hau_glc_por_mol_arw_qcu_grk_ger_nor_ven_amh_fre_sod_alb_tag_slo_akn_spa_tsw_mao_tha_gam_knd_zul_dyu_azi_mcd_pan_uzb_igb_vie_amr_lda_moo_ewe	-0.731901559857168	-1.75680180535212	0.0822429574459742
900	anl_svk_moo_prs_wly_gam_mlt_pan_tur_azi_tsn_tag_lda_ger_eng_bsq_ukr_amr_xho_mnd_rus_lit_bam_nor_cic_krd_fin_yor_swa_hun_fre_tig_geo_lat_guj_pol_dut_chh_hau_scr_est_ven_bat_rom_sun_jpn_knd_kor_mol_ben_dgb_hin_mly_por_aeg_jav_cnt_alb_swt_ita_owc_bos_swe_ctl_glc_qcu_slo_cze_afr_igb_amh_arw_heb_urd_ind_bul_akn_grk_fbf_mao_tha_sid_tml_tsw_dyu_uzb_spa_mcd_aze_zul_vie_sod_ewe_bem_ses	-0.344509338611583	-0.815397004219464	0.416928482234112
901	chh_slo_fbf_urd_anl_owc_sid_afr_azi_tur_igb_mly_tsw_scr_pol_bsq_rus_heb_tsn_cnt_dut_mol_swa_bul_ven_ben_fin_moo_dgb_hun_ctl_sod_geo_rom_grk_pan_svk_wly_amr_lit_est_swt_ind_alb_bat_jpn_knd_kor_cze_arw_yor_ita_mao_bos_aeg_sun_mnd_hin_ewe_prs_gam_fre_nor_lat_eng_qcu_spa_krd_mcd_cic_amh_ger_hau_por_jav_swe_lda_glc_bam_tag_tha_tig_tml_ses_akn_uzb_guj_ukr_aze_dyu_vie_mlt_xho_zul_bem	0.207406423529552	0.487414168258461	0.627111836714189
[truncated: 99 more rows]
