# Supplementary material for: Future Tense and Economic Decisions: Controlling for Cultural Evolution
Source: PLoS One. 2015 Jul 17;10(7):e0132145. doi: 10.1371/journal.pone.0132145 (PMC4506144; doi:10.1371/journal.pone.0132145)
Supplement: S8 Appendix — See README files within the various sub-folders. (ZIP) [file pone.0132145.s008.zip › S3_Code/Residuals_new/PGLS/PermuteResults/permute_B_SavingsWITHINFAM_84000.csv]

	ftr	r	t	p
1	owc_guj_bem_cze_chh_sid_tig_bos_azi_uzb_swa_bat_ven_ger_eng_bsq_grk_amr_ses_cnt_mcd_por_xho_mol_igb_spa_est_akn_tsw_fin_pol_anl_geo_fre_arw_afr_scr_aeg_hau_ita_hun_dyu_ind_lat_jav_jpn_tml_kor_ukr_ctl_lda_ben_mly_lit_heb_sun_mnd_alb_yor_dut_amh_pan_prs_rom_nor_qcu_svk_bul_slo_swt_gam_rus_wly_krd_mao_swe_bam_hin_moo_tag_tha_mlt_knd_cic_tsn_aze_glc_urd_tur_ewe_vie_sod_dgb_fbf_zul	-0.619878754782722	-1.48226374702658	0.141650809132198
2	anl_lat_ven_cze_amr_chh_heb_bos_aze_tur_fbf_sun_ewe_spa_svk_bsq_pan_mlt_yor_mnd_grk_mcd_bam_dut_tsw_afr_hun_dgb_swa_fin_alb_hau_geo_bul_ita_nor_rom_aeg_sid_arw_est_ses_mao_mol_jav_jpn_tml_kor_lit_pol_bem_fre_tag_prs_owc_ind_cnt_urd_igb_swe_gam_ger_rus_ukr_guj_qcu_scr_ctl_eng_zul_tig_slo_wly_por_mly_hin_tsn_ben_xho_bat_tha_sod_knd_dyu_moo_uzb_glc_krd_azi_cic_vie_amh_swt_akn_lda	-0.481998013882944	-1.14511557742844	0.255099653263425
3	chh_lit_cic_swe_amh_gam_tig_rom_uzb_tur_ses_mly_zul_eng_bul_bsq_mcd_wly_swt_cnt_ctl_prs_igb_lat_xho_por_fin_yor_dyu_hun_dut_sod_geo_spa_krd_urd_glc_sid_owc_afr_est_bam_ind_ukr_tag_jpn_tml_kor_guj_grk_bem_arw_jav_slo_amr_sun_mnd_hin_lda_svk_anl_alb_fre_rus_cze_qcu_nor_pan_bos_akn_heb_mol_mlt_ger_mao_scr_fbf_ben_moo_bat_tha_aeg_knd_tsn_dgb_azi_ita_pol_aze_tsw_vie_hau_ewe_swa_ven	0.820486112908097	1.95325084159171	0.053795661747191
4	amr_por_ewe_scr_tig_gam_wly_bul_tur_uzb_bem_bat_cic_pan_bos_bsq_guj_owc_igb_mnd_lit_ben_fbf_arw_swt_alb_hun_swa_moo_est_ita_hau_geo_rus_dut_hin_spa_sid_sod_prs_fin_akn_jav_nor_ind_jpn_tml_kor_swe_ctl_tsn_fre_mao_pol_heb_mly_cnt_ger_zul_afr_chh_cze_eng_mol_ukr_qcu_urd_krd_grk_dgb_aeg_lat_anl_slo_sun_rom_lda_svk_xho_tag_tha_amh_knd_ses_tsw_aze_mcd_glc_azi_dyu_vie_mlt_ven_yor_bam	0.381354383390729	0.897906586121165	0.371554072833906
5	amr_grk_swa_ita_mlt_owc_heb_ben_azi_tur_bem_mao_tsn_lit_bos_bsq_arw_anl_dyu_mnd_spa_glc_xho_krd_moo_cze_hun_swt_ses_fin_hin_tig_geo_urd_mcd_nor_rus_hau_amh_swe_est_dgb_bat_slo_sun_jpn_tml_kor_afr_svk_igb_scr_jav_guj_chh_ind_cnt_bul_ven_eng_wly_pol_alb_por_ctl_qcu_mol_ger_dut_akn_gam_prs_sid_ukr_tag_fre_lda_pan_zul_mly_tha_sod_knd_fbf_tsw_aze_lat_rom_uzb_cic_vie_aeg_bam_ewe_yor	-0.89164194146771	-2.15058128266105	0.0341022699389359
6	wly_rom_ses_arw_owc_heb_chh_afr_uzb_tur_zul_tag_igb_slo_ctl_bsq_urd_gam_akn_mnd_svk_lit_ewe_mcd_swt_alb_est_cic_moo_fin_scr_hau_geo_bul_ben_mol_eng_aeg_mlt_pol_hun_ven_bat_ukr_sun_jpn_tml_kor_cze_swe_tsn_prs_mly_spa_anl_jav_cnt_ita_lda_grk_amr_dut_krd_nor_fre_qcu_lat_hin_ger_bam_tig_pan_sid_por_mao_glc_dgb_guj_yor_ind_tha_sod_knd_xho_bem_aze_bos_rus_azi_tsw_vie_amh_dyu_swa_fbf	0.323870610221439	0.762572490543352	0.447648258767394
7	sid_ben_yor_fre_amh_heb_tig_bul_azi_aze_moo_tag_cic_ger_mol_bsq_lit_owc_tsw_cnt_afr_alb_ses_urd_igb_nor_hun_swa_swt_est_prs_aeg_geo_hin_arw_swe_mcd_gam_mlt_por_fin_zul_mly_lat_ind_jpn_tml_kor_ctl_krd_lda_slo_jav_scr_sod_sun_mnd_grk_dyu_ukr_anl_cze_rom_pan_glc_qcu_rus_dut_ita_bem_hau_pol_amr_svk_mao_eng_ewe_guj_fbf_bat_tha_wly_knd_tsn_akn_tur_spa_bos_uzb_bam_vie_chh_dgb_ven_xho	0.489360867660064	1.15645343960937	0.250457779381067
8	gam_ger_swt_cze_chh_aeg_sid_dut_tur_aze_swa_tag_ven_ben_pol_bsq_pan_tig_akn_cnt_bos_slo_xho_svk_cic_glc_fin_yor_bem_est_lit_amh_geo_swe_bul_hin_rom_sod_heb_mol_hun_dgb_jav_krd_bat_jpn_tml_kor_nor_grk_moo_por_sun_spa_owc_mly_mnd_prs_ewe_urd_anl_guj_scr_ita_rus_qcu_mcd_fre_lat_igb_wly_ukr_mlt_arw_ind_eng_fbf_alb_tsw_mao_tha_amr_knd_bam_tsn_uzb_ctl_afr_azi_zul_vie_hau_lda_ses_dyu	-0.310363872756006	-0.734665752825399	0.464391529636518
9	amr_bos_tsn_eng_amh_aeg_chh_svk_azi_aze_ewe_bat_bam_ben_pan_bsq_ukr_hau_moo_cnt_scr_mcd_swt_guj_igb_cze_est_akn_zul_hun_arw_sod_geo_alb_rom_ger_fre_wly_mlt_prs_fin_lda_jav_glc_mao_jpn_tml_kor_por_urd_ses_rus_sun_hin_owc_tag_mnd_swe_swa_lit_anl_mol_spa_afr_slo_qcu_krd_dut_pol_cic_sid_ctl_heb_nor_ind_ita_tsw_lat_fbf_mly_tha_gam_knd_bem_ven_uzb_bul_grk_tur_dgb_vie_tig_xho_yor_dyu	-0.564869364164599	-1.34603090803526	0.181564559476884
10	sid_lat_bam_bul_tig_chh_sod_bos_uzb_aze_dyu_ind_xho_prs_urd_bsq_scr_mlt_swa_cnt_mcd_rom_tsn_mol_swt_alb_est_ewe_akn_fin_arw_amr_geo_lit_glc_afr_eng_owc_amh_swe_hun_fbf_jav_guj_tag_jpn_knd_kor_hin_nor_zul_krd_mly_fre_wly_mao_mnd_grk_cic_ukr_heb_dut_spa_pan_svk_qcu_ger_slo_pol_bem_hau_ctl_aeg_cze_bat_por_ven_ben_ses_sun_tha_gam_tml_yor_tsw_azi_ita_rus_tur_dgb_vie_anl_moo_igb_lda	0.494731718764658	1.16970349423361	0.245109361942552
11	amr_ukr_moo_alb_heb_mlt_hau_scr_tur_azi_igb_jav_fbf_ben_nor_bsq_ita_gam_dgb_cnt_dut_hin_bem_guj_bam_mcd_est_swt_zul_hun_mol_amh_geo_pol_bul_ctl_pan_tig_sod_por_fin_swa_mly_bos_sun_jpn_knd_kor_rom_ger_ewe_lit_ind_rus_wly_mao_mnd_fre_cic_glc_owc_svk_cze_swe_urd_qcu_afr_spa_krd_ses_sid_arw_aeg_grk_bat_prs_xho_slo_tsn_tag_tha_anl_tml_dyu_yor_aze_eng_lat_uzb_lda_vie_chh_ven_akn_tsw	-0.709070182556543	-1.70127219305225	0.0922331672366424
12	amh_spa_xho_bos_aeg_wly_mlt_bul_aze_uzb_zul_bat_tsw_slo_urd_bsq_nor_owc_igb_cnt_afr_eng_tsn_rus_dgb_lit_hun_swa_swt_est_scr_heb_geo_lat_ukr_prs_alb_gam_chh_glc_fin_bam_mly_mol_ind_jpn_tml_kor_por_pan_ewe_krd_jav_fre_sod_mao_mnd_ita_ses_rom_anl_dut_grk_guj_ctl_qcu_mcd_hin_arw_akn_sid_ben_hau_pol_sun_svk_ven_ger_lda_tag_tha_tig_knd_dyu_cic_tur_cze_swe_azi_bem_vie_amr_yor_moo_fbf	0.196581891047825	0.463119380035458	0.644360731981435
13	tig_svk_zul_por_owc_amr_gam_eng_tur_azi_akn_ind_ewe_ben_guj_bsq_rus_aeg_dyu_mnd_bul_cze_igb_mol_tsn_ger_fin_swa_ven_est_lat_anl_geo_ctl_alb_arw_nor_mlt_amh_glc_hun_moo_sun_fre_tag_jpn_tml_kor_dut_bos_bem_scr_mao_krd_wly_mly_cnt_rom_xho_hin_sod_spa_lit_grk_pan_qcu_slo_pol_prs_tsw_heb_mcd_hau_ukr_bat_urd_bam_afr_lda_jav_tha_sid_knd_fbf_dgb_aze_ita_swe_uzb_ses_vie_chh_yor_cic_swt	-0.469974194141793	-1.11753748441506	0.266643255146538
14	gam_swe_ven_prs_sid_mlt_tig_urd_uzb_tur_ses_bat_igb_grk_nor_bsq_ctl_aeg_xho_cnt_ger_guj_cic_por_moo_bul_est_dgb_dyu_fin_bos_hau_geo_cze_ukr_hin_eng_sod_heb_dut_hun_lda_sun_spa_mly_jpn_knd_kor_rom_fre_swa_lit_ind_afr_amr_jav_mnd_scr_bam_alb_chh_mol_pan_svk_rus_qcu_mcd_ben_pol_yor_anl_glc_owc_arw_tag_lat_bem_slo_zul_mao_tha_amh_tml_tsw_akn_aze_krd_ita_azi_fbf_vie_wly_ewe_swt_tsn	-0.41306781467565	-0.980601395238112	0.329333453653524
15	anl_ctl_ven_bul_owc_sid_amr_eng_aze_uzb_cic_jav_ses_por_rom_bsq_swe_amh_akn_mnd_fre_pol_dyu_dut_yor_scr_fin_dgb_tsn_hun_slo_heb_geo_ukr_mol_glc_mcd_gam_sod_afr_est_igb_tag_nor_sun_jpn_knd_kor_spa_grk_swt_urd_bat_ben_chh_ind_cnt_lat_moo_prs_wly_ger_pan_guj_bos_qcu_lit_ita_svk_bem_mlt_hin_hau_alb_mly_cze_lda_arw_bam_mao_tha_aeg_tml_tsw_fbf_tur_rus_krd_azi_xho_vie_tig_ewe_zul_swa	-0.196704059977762	-0.463931556330884	0.643780875804756
16	mlt_alb_akn_svk_chh_amr_anl_guj_tur_uzb_lda_bat_ewe_ctl_nor_bsq_spa_wly_fbf_mnd_bul_grk_xho_cze_swt_pan_est_zul_igb_hun_lit_hau_geo_fre_scr_ben_rom_sid_amh_lat_fin_bam_jav_krd_mly_jpn_knd_kor_glc_hin_cic_prs_ind_eng_aeg_tag_cnt_pol_swa_afr_tig_mcd_mol_arw_bos_qcu_ita_ukr_slo_tsn_heb_por_sod_dut_sun_urd_moo_swe_tsw_mao_tha_owc_tml_dgb_ven_aze_ger_rus_azi_bem_vie_gam_dyu_yor_ses	-0.310132728829991	-0.733817766784109	0.464905783692656
17	gam_rom_cic_rus_chh_anl_amh_eng_tur_aze_bem_tag_zul_ita_grk_bsq_krd_amr_ses_cnt_bos_afr_dyu_slo_igb_ben_est_moo_tsn_hun_svk_wly_geo_cze_por_fre_bul_hau_tig_lit_fin_lda_jav_scr_sun_jpn_knd_kor_guj_dut_fbf_pan_bat_urd_sid_ind_mnd_mcd_akn_spa_heb_ukr_mol_swe_ger_qcu_glc_lat_alb_dgb_mlt_arw_aeg_prs_mao_hin_xho_pol_bam_mly_tha_owc_tml_swt_tsw_azi_ctl_nor_uzb_ven_vie_sod_ewe_swa_yor	-0.283808278284835	-0.671472229528851	0.503584246681201
18	sod_pol_tsw_rus_owc_heb_mlt_guj_tur_aze_bam_mly_yor_urd_ger_bsq_grk_anl_dgb_cnt_ben_cze_swt_ita_dyu_ctl_fin_akn_swa_est_fre_hau_geo_nor_pan_glc_por_sid_wly_ukr_hun_ven_ind_eng_jav_jpn_tml_kor_arw_scr_cic_spa_bat_slo_amr_mao_mnd_hin_ewe_svk_gam_mol_bos_swe_lit_qcu_bul_afr_krd_xho_amh_lat_aeg_mcd_tag_dut_fbf_rom_zul_sun_tha_chh_knd_bem_lda_uzb_prs_alb_azi_ses_vie_tig_igb_tsn_moo	-0.406961408991899	-0.965975547819368	0.336561683380391
19	hau_cze_cic_guj_gam_owc_chh_hin_aze_tur_dyu_mly_xho_pan_rus_bsq_mol_sid_bem_cnt_svk_scr_lda_ben_moo_arw_fin_swa_swt_hun_prs_amr_geo_lit_dut_spa_urd_amh_anl_pol_est_tsn_sun_lat_mao_jpn_tml_kor_krd_eng_igb_swe_jav_bul_mlt_ind_mnd_nor_fbf_ger_wly_alb_ukr_ita_glc_qcu_rom_ctl_por_ewe_heb_mcd_tig_bos_bat_grk_yor_fre_ses_tag_tha_aeg_knd_dgb_ven_azi_slo_afr_uzb_zul_vie_sod_akn_tsw_bam	-0.859079925350253	-2.077350853516	0.0405259792916531
20	chh_mcd_tsw_cze_heb_tig_sid_ben_tur_aze_bam_mao_swt_ctl_swe_bsq_arw_owc_ven_cnt_dut_prs_swa_glc_zul_krd_hun_dyu_ewe_fin_bul_hau_geo_grk_alb_mol_rus_mlt_aeg_ger_est_igb_bat_eng_ind_jpn_tml_kor_ita_lat_dgb_scr_jav_por_anl_tag_mnd_slo_yor_bos_gam_ukr_nor_fre_lit_qcu_spa_afr_rom_moo_wly_pan_amh_urd_sun_guj_bem_hin_xho_mly_tha_sod_knd_tsn_ses_azi_pol_svk_uzb_cic_vie_amr_fbf_akn_lda	-0.701313954121396	-1.68211651299122	0.095901192797523
21	aeg_por_cic_grk_gam_amr_wly_afr_uzb_aze_igb_ind_ses_mol_bos_bsq_cze_owc_dgb_cnt_guj_nor_ven_slo_ewe_prs_fin_xho_swa_est_pan_mlt_geo_ukr_rom_svk_ita_amh_heb_bul_hun_tsn_mao_fre_bat_jpn_tml_kor_ger_lit_bem_dut_mly_alb_anl_tag_mnd_krd_zul_urd_chh_eng_mcd_swe_scr_qcu_hin_pol_ben_fbf_sod_ctl_tig_glc_jav_spa_yor_arw_lda_sun_tha_hau_knd_tsw_bam_tur_rus_lat_azi_dyu_vie_sid_swt_akn_moo	-0.223980434210613	-0.528450865881499	0.598445283715975
22	mlt_bul_moo_nor_amr_sod_chh_rom_aze_tur_akn_sun_lda_urd_bos_bsq_lit_aeg_xho_cnt_arw_ukr_yor_alb_tsw_guj_fin_swt_ven_hun_eng_sid_geo_mol_ben_spa_glc_owc_gam_pol_est_ses_jav_dut_mly_jpn_tml_kor_hin_fre_bam_ctl_ind_rus_hau_bat_mnd_por_fbf_prs_anl_afr_grk_ita_svk_qcu_swe_pan_krd_swa_tig_slo_heb_mcd_tag_scr_ewe_lat_dgb_mao_tha_amh_knd_cic_zul_uzb_cze_ger_azi_dyu_vie_wly_tsn_bem_igb	0.237163805307201	0.558542132676188	0.577816583888591
23	hau_por_igb_krd_tig_mlt_gam_rom_uzb_tur_ses_sun_bem_bos_mcd_bsq_pol_sid_akn_cnt_ctl_lat_bam_lit_xho_dut_fin_swt_yor_est_prs_amh_geo_ger_afr_svk_ben_wly_sod_mol_hun_cic_bat_arw_tag_jpn_knd_kor_pan_guj_ven_grk_jav_ukr_anl_ind_mnd_swe_dyu_urd_amr_spa_cze_rus_glc_qcu_alb_nor_scr_tsn_chh_ita_aeg_eng_mly_bul_tsw_fre_swa_mao_tha_owc_tml_lda_moo_azi_hin_slo_aze_ewe_vie_heb_zul_fbf_dgb	0.469764485098807	1.10749393888415	0.270936649418623
24	mlt_fre_tsw_pol_anl_wly_gam_hin_aze_tur_yor_mly_cic_alb_eng_bsq_pan_owc_bem_cnt_ctl_cze_moo_glc_zul_spa_est_bam_ewe_fin_bos_sod_geo_guj_slo_krd_afr_aeg_amh_swe_hun_swa_bat_mcd_mao_jpn_tml_kor_svk_grk_tsn_por_ind_lat_amr_sun_mnd_nor_ses_ger_tig_mol_dut_ben_ukr_qcu_prs_ita_bul_lda_sid_lit_hau_rom_tag_urd_dyu_arw_fbf_jav_tha_chh_knd_igb_ven_azi_rus_scr_uzb_swt_vie_heb_akn_xho_dgb	0.190009405081728	0.448236904412358	0.655024767673905
25	sod_slo_dyu_arw_owc_amh_anl_hin_aze_azi_bam_mly_xho_mcd_pan_bsq_guj_chh_swa_cnt_cze_ben_igb_ukr_cic_fre_hun_lda_dgb_fin_pol_mlt_geo_ita_nor_bos_rom_sid_amr_alb_est_fbf_bat_scr_jav_jpn_tml_kor_svk_lit_yor_ger_mao_ctl_heb_tag_mnd_por_moo_grk_gam_dut_mol_glc_lat_qcu_rus_swe_prs_ewe_hau_krd_aeg_eng_sun_urd_swt_bul_tsn_ind_tha_tig_knd_ses_zul_tur_spa_afr_uzb_bem_vie_wly_akn_tsw_ven	0.201149597817394	0.473010964604964	0.637313664803438
26	amr_krd_lda_arw_mlt_hau_owc_rus_uzb_azi_yor_sun_igb_swe_lat_bsq_cze_anl_ses_cnt_guj_dut_tsw_nor_xho_eng_hun_swa_akn_fin_lit_sid_geo_hin_ctl_afr_pol_gam_amh_mol_est_dgb_mly_glc_mao_jpn_knd_kor_ben_bos_moo_por_jav_svk_wly_ind_mnd_ukr_zul_rom_chh_slo_fre_ger_alb_qcu_prs_bul_mcd_cic_sod_scr_aeg_spa_bat_grk_bam_ita_tsn_tag_tha_heb_tml_ewe_ven_aze_urd_pan_tur_bem_vie_tig_swt_fbf_dyu	-0.466931081340006	-1.10978821012218	0.269951681220519
27	sid_ben_xho_slo_mlt_sod_hau_spa_tur_aze_akn_mly_bem_ita_arw_bsq_svk_chh_swt_cnt_ukr_bos_zul_lit_tsn_lat_est_cic_bam_fin_mcd_amr_geo_mol_hin_fre_rus_aeg_gam_ctl_hun_tsw_sun_pol_mao_jpn_tml_kor_glc_afr_igb_rom_bat_nor_tig_ind_mnd_krd_yor_scr_wly_ger_eng_swe_urd_qcu_por_dut_alb_dgb_owc_grk_anl_bul_tag_pan_dyu_prs_fbf_jav_tha_heb_knd_lda_swa_azi_guj_cze_uzb_ewe_vie_amh_moo_ven_ses	0.0737963632662122	0.173774533257053	0.862420355105604
28	mlt_lat_swt_spa_amr_owc_wly_rus_tur_azi_dgb_bat_zul_scr_bos_bsq_rom_amh_bam_cnt_krd_swe_ven_ctl_fbf_prs_hun_ses_xho_fin_ben_hau_geo_ger_pan_nor_glc_gam_sid_ita_est_tsw_jav_svk_mao_jpn_tml_kor_ukr_mcd_tsn_lit_mly_slo_tig_sun_mnd_mol_akn_cze_sod_bul_dut_por_fre_qcu_alb_eng_hin_igb_heb_arw_aeg_afr_tag_urd_cic_pol_dyu_ind_tha_anl_knd_ewe_swa_aze_guj_grk_uzb_bem_vie_chh_moo_yor_lda	0.0270740236340136	0.0637297200303975	0.949322220110959
29	gam_spa_moo_dut_amh_sod_heb_ita_uzb_azi_tsn_jav_ewe_arw_ukr_bsq_por_owc_swa_mnd_pol_eng_bem_nor_bam_afr_est_cic_tsw_fin_ctl_hau_geo_lat_swe_alb_ben_anl_tig_bos_hun_dgb_bat_svk_tag_jpn_knd_kor_lit_urd_swt_krd_mao_mol_wly_ind_cnt_ger_fbf_rus_aeg_bul_rom_glc_fre_qcu_mcd_scr_guj_akn_amr_pan_mlt_slo_sun_cze_yor_grk_igb_mly_tha_sid_tml_lda_ven_aze_prs_hin_tur_dyu_vie_chh_zul_ses_xho	0.185641345622705	0.438169934315758	0.662279187322704
30	owc_ger_cic_ben_sid_gam_amr_prs_tur_azi_bem_jav_dgb_bos_mcd_bsq_ctl_anl_moo_mnd_glc_scr_igb_mol_swa_arw_est_zul_bam_hun_dut_aeg_geo_cze_rus_por_swe_chh_heb_grk_fin_akn_mly_afr_ind_jpn_knd_kor_lat_pan_ewe_hin_mao_nor_tig_sun_cnt_krd_ses_ita_sod_fre_lit_rom_guj_qcu_alb_eng_pol_tsw_wly_bul_mlt_ukr_tag_slo_dyu_urd_fbf_bat_tha_hau_tml_lda_swt_aze_svk_spa_uzb_ven_vie_amh_yor_xho_tsn	-0.357995868175929	-0.847476027170602	0.398905596127799
31	aeg_fre_ewe_krd_owc_anl_tig_lit_uzb_aze_bam_bat_fbf_ita_nor_bsq_glc_gam_igb_mnd_mcd_grk_tsw_dut_dgb_ukr_fin_dyu_bem_est_prs_sid_geo_mol_bos_svk_ctl_wly_sod_ger_hun_tsn_jav_swe_ind_jpn_tml_kor_urd_lat_ven_arw_mly_pan_heb_mao_cnt_spa_moo_ben_hau_scr_eng_alb_cze_qcu_pol_slo_bul_xho_chh_afr_mlt_rom_sun_rus_swt_guj_zul_tag_tha_amh_knd_swa_ses_tur_hin_por_azi_akn_vie_amr_yor_lda_cic	-0.486049277223803	-1.15550473866827	0.250843877602747
32	owc_spa_tsw_pan_chh_heb_sid_ger_tur_aze_yor_bat_akn_rus_por_bsq_alb_tig_fbf_cnt_fre_lit_ven_ctl_tsn_urd_hun_ses_xho_est_ben_hau_geo_dut_ita_lat_slo_mlt_aeg_cze_fin_zul_mly_ukr_mao_jpn_knd_kor_mcd_glc_ewe_mol_sun_krd_amh_jav_mnd_bos_lda_arw_sod_eng_hin_guj_nor_qcu_prs_afr_swe_swt_wly_bul_gam_scr_tag_svk_swa_rom_bem_ind_tha_amr_tml_bam_dgb_azi_pol_grk_uzb_moo_vie_anl_igb_dyu_cic	-0.906590125669286	-2.19090882765394	0.0309574462755007
33	owc_cze_xho_svk_mlt_amh_sod_spa_aze_uzb_swa_ind_dyu_lat_prs_bsq_swe_tig_igb_mnd_bos_afr_akn_fre_fbf_bul_fin_tsn_ses_hun_lit_aeg_geo_krd_ctl_ita_ger_gam_amr_slo_est_zul_bat_nor_sun_jpn_knd_kor_mcd_ben_bem_dut_mly_grk_sid_jav_cnt_hin_ewe_mol_heb_rom_ukr_guj_scr_qcu_eng_alb_pol_bam_wly_por_anl_pan_mao_rus_cic_arw_ven_tag_tha_hau_tml_tsw_yor_tur_glc_urd_azi_swt_vie_chh_lda_moo_dgb	-0.0208414162931742	-0.049070648384217	0.960968226372599
34	owc_grk_bam_prs_tig_chh_mlt_hin_tur_azi_cic_tag_tsw_dut_pol_bsq_por_heb_swa_mnd_alb_glc_yor_fre_dgb_urd_hun_akn_xho_fin_slo_wly_geo_swe_spa_scr_bul_anl_gam_mcd_est_lda_ind_guj_bat_jpn_tml_kor_svk_bos_moo_lat_mao_ctl_sid_sun_cnt_ger_ven_ben_aeg_ita_pan_arw_ukr_qcu_cze_lit_eng_zul_sod_mol_hau_rom_mly_nor_dyu_rus_ewe_jav_tha_amr_knd_igb_bem_uzb_afr_krd_aze_swt_vie_amh_ses_tsn_fbf	-0.289318385137783	-0.684629623458244	0.495280351651302
35	mlt_dut_tsw_svk_anl_chh_sid_urd_azi_aze_dgb_sun_cic_bul_swe_bsq_mcd_amh_moo_cnt_glc_nor_fbf_cze_ven_ben_est_swt_bam_hun_lit_tig_geo_arw_fre_alb_lat_amr_sod_prs_fin_dyu_ind_pol_bat_jpn_tml_kor_mol_scr_lda_pan_jav_ctl_heb_mly_mnd_afr_swa_hin_owc_rom_eng_ukr_slo_qcu_rus_ger_grk_xho_wly_krd_aeg_guj_mao_bos_ses_spa_bem_tag_tha_hau_knd_zul_yor_tur_por_ita_uzb_igb_vie_gam_akn_tsn_ewe	0.344139345416356	0.810159759450042	0.419916588582012
36	gam_prs_tsn_afr_mlt_heb_amh_svk_azi_uzb_ses_mao_ven_grk_ger_bsq_eng_aeg_bem_mnd_pan_lat_bam_arw_ewe_alb_est_dgb_yor_hun_ita_chh_geo_bos_dut_hin_pol_hau_owc_swe_fin_dyu_sun_bul_ind_jpn_knd_kor_por_nor_fbf_scr_mly_ukr_amr_jav_cnt_guj_zul_cze_sod_rus_mol_ctl_slo_qcu_krd_ben_glc_akn_tig_fre_anl_lit_tag_urd_moo_spa_cic_bat_tha_sid_tml_igb_swa_aze_rom_mcd_tur_lda_vie_wly_xho_swt_tsw	0.449033805912243	1.05738813666824	0.293073375353551
37	anl_rom_fbf_cze_amr_sid_tig_por_uzb_tur_swa_sun_bam_hin_alb_bsq_urd_aeg_bem_mnd_lat_rus_lda_fre_moo_mcd_hun_akn_swt_fin_afr_sod_geo_lit_glc_krd_prs_wly_owc_pan_est_zul_mly_pol_jav_jpn_tml_kor_ctl_grk_tsn_guj_tag_spa_amh_mao_cnt_svk_yor_slo_chh_nor_bul_eng_ukr_qcu_bos_swe_ita_cic_gam_arw_mlt_ger_bat_dut_dgb_ben_ven_ind_tha_heb_knd_xho_ses_aze_mol_scr_azi_tsw_vie_hau_igb_dyu_ewe	-0.7998668294987	-1.925336046394	0.0572427820400122
38	sid_ita_tsw_urd_tig_anl_hau_afr_uzb_azi_lda_jav_yor_eng_prs_bsq_bos_mlt_cic_cnt_fre_nor_zul_dut_akn_arw_fin_bem_dyu_hun_mcd_amr_geo_pol_rom_ger_ctl_gam_heb_krd_est_igb_ind_spa_bat_jpn_tml_kor_ben_slo_xho_por_mly_bul_amh_tag_mnd_pan_tsn_mol_wly_grk_ukr_glc_alb_qcu_lat_svk_guj_dgb_owc_scr_sod_swe_sun_cze_moo_lit_swt_mao_tha_chh_knd_ses_ewe_aze_rus_hin_tur_swa_vie_aeg_fbf_ven_bam	-0.620475805693906	-1.48197507547464	0.141727483625767
39	owc_ita_akn_krd_tig_amh_chh_bos_uzb_aze_ewe_mly_tsw_fre_rom_bsq_lit_amr_bem_cnt_ger_bul_zul_dut_fbf_slo_fin_xho_ven_est_ctl_hau_geo_por_arw_eng_nor_anl_sid_mcd_hun_dgb_mao_cze_jav_jpn_knd_kor_swe_afr_yor_alb_bat_mol_gam_tag_mnd_lat_igb_glc_mlt_rus_prs_pan_ukr_qcu_guj_svk_grk_tsn_sod_ben_wly_pol_ind_scr_swa_spa_swt_sun_tha_aeg_tml_cic_bam_azi_urd_hin_tur_ses_vie_heb_lda_moo_dyu	-0.786592260921579	-1.89751086741326	0.0608627949189778
40	aeg_rom_moo_ita_amr_mlt_wly_slo_aze_tur_akn_ind_cic_lat_por_bsq_bul_sid_ewe_mnd_hin_spa_zul_alb_xho_scr_hun_fbf_ses_est_lit_hau_geo_krd_bos_afr_nor_anl_sod_guj_fin_bem_mao_swe_bat_jpn_knd_kor_pol_fre_bam_ger_mly_prs_chh_tag_cnt_svk_dgb_mcd_tig_arw_cze_ctl_ukr_qcu_mol_eng_urd_igb_owc_rus_amh_dut_sun_pan_yor_ben_swt_jav_tha_gam_tml_dyu_tsn_uzb_grk_glc_azi_lda_vie_heb_ven_swa_tsw	-0.66741100300259	-1.60045799561999	0.112888739262811
41	anl_spa_yor_mol_gam_wly_heb_ger_azi_tur_lda_tag_zul_ukr_nor_bsq_swe_chh_ewe_mnd_lat_lit_cic_hin_akn_ctl_hun_xho_swt_est_dut_tig_geo_pan_ben_slo_prs_amr_sod_rom_fin_tsw_mao_glc_jav_jpn_knd_kor_scr_arw_dyu_bos_mly_alb_sid_bat_cnt_fre_bem_krd_aeg_guj_mcd_cze_grk_qcu_pol_urd_svk_fbf_mlt_eng_hau_rus_ind_afr_ses_por_bam_sun_tha_amh_tml_moo_swa_uzb_ita_bul_aze_igb_vie_owc_tsn_dgb_ven	-0.275097445970188	-0.651049110166414	0.516620218740409
42	gam_lit_yor_mol_sod_amr_chh_dut_aze_uzb_lda_tag_swt_pan_lat_bsq_afr_heb_dgb_mnd_rom_alb_ven_bos_dyu_grk_fin_bem_ses_hun_ctl_mlt_geo_nor_swe_svk_spa_hau_sid_mcd_est_moo_mao_ita_mly_jpn_tml_kor_ger_rus_igb_scr_jav_krd_wly_bat_cnt_cze_fbf_urd_tig_ukr_por_guj_pol_qcu_fre_hin_glc_tsw_amh_ben_owc_bul_ind_slo_swa_prs_ewe_sun_tha_anl_knd_xho_akn_azi_eng_arw_tur_tsn_vie_aeg_bam_zul_cic	-0.913310474143585	-2.21088232360072	0.0294957531431481
43	sid_hin_swt_pol_anl_hau_mlt_lat_uzb_azi_fbf_tag_swa_spa_pan_bsq_por_amr_bem_mnd_mcd_ita_ses_bos_akn_rus_hun_tsw_bam_est_bul_amh_geo_dut_nor_grk_scr_wly_sod_rom_fin_ven_bat_mol_mao_jpn_knd_kor_glc_lit_zul_guj_jav_ctl_heb_mly_cnt_krd_yor_eng_gam_urd_ukr_afr_cze_qcu_fre_alb_prs_igb_chh_ben_tig_slo_sun_arw_dyu_svk_tsn_ind_tha_owc_tml_dgb_cic_aze_ger_swe_tur_ewe_vie_aeg_lda_moo_xho	-0.244806496328044	-0.577842022089699	0.564767275150715
44	aeg_lit_lda_afr_sod_amh_chh_alb_tur_uzb_ewe_jav_cic_fre_por_bsq_ctl_gam_yor_mnd_slo_bul_tsn_pol_bam_svk_fin_moo_fbf_hun_mol_owc_geo_guj_swe_hin_cze_amr_hau_ger_est_zul_mao_glc_sun_jpn_tml_kor_dut_rus_bem_grk_mly_rom_tig_ind_cnt_lat_dgb_spa_mlt_prs_scr_ukr_ita_qcu_urd_krd_arw_swa_heb_eng_anl_mcd_tag_nor_ses_bos_swt_bat_tha_sid_knd_igb_akn_azi_pan_ben_aze_tsw_vie_wly_xho_dyu_ven	-0.116146278708153	-0.274095898496098	0.784618809328572
45	hau_pol_zul_por_sid_amh_wly_prs_uzb_aze_swt_ind_ven_swe_grk_bsq_rus_gam_lda_mnd_lit_eng_ses_slo_yor_hin_hun_dyu_moo_fin_arw_sod_geo_bul_fre_svk_ukr_amr_mlt_scr_est_tsn_mao_ita_mly_jpn_tml_kor_mcd_alb_bam_ctl_tag_cze_aeg_bat_cnt_bos_bem_krd_owc_guj_ger_urd_lat_qcu_ben_afr_glc_fbf_heb_pan_tig_dut_sun_nor_akn_rom_igb_jav_tha_anl_knd_swa_ewe_tur_mol_spa_azi_xho_vie_chh_tsw_cic_dgb	0.0639961949479803	0.150657616514766	0.880572100027769
46	sod_urd_cic_dut_gam_anl_chh_eng_uzb_azi_ses_tag_ewe_bos_pan_bsq_hin_amh_dyu_mnd_ben_ger_lda_por_dgb_lit_hun_fbf_tsw_fin_fre_tig_geo_ctl_pol_afr_slo_hau_aeg_ita_est_swt_jav_glc_mao_jpn_knd_kor_nor_alb_yor_krd_ind_scr_sid_bat_cnt_lat_moo_ukr_amr_rus_mol_mcd_arw_qcu_guj_bul_cze_bem_heb_spa_mlt_rom_mly_prs_xho_svk_swa_sun_tha_owc_tml_igb_ven_aze_swe_grk_tur_zul_vie_wly_bam_tsn_akn	-0.117761384858462	-0.277535707508123	0.781984804190924
47	anl_krd_fbf_lit_mlt_aeg_tig_grk_uzb_azi_dgb_ind_ses_mcd_por_bsq_alb_sid_yor_mnd_pan_ukr_akn_hin_tsn_arw_hun_swt_ewe_fin_dut_amh_geo_scr_lat_spa_ger_chh_owc_prs_est_lda_mly_urd_tag_jpn_knd_kor_ita_ctl_ven_pol_mao_svk_heb_jav_cnt_nor_zul_eng_wly_glc_cze_mol_afr_qcu_rom_bul_ben_dyu_gam_rus_hau_slo_bat_guj_xho_fre_tsw_sun_tha_sod_tml_igb_bam_aze_swe_bos_tur_swa_vie_amr_cic_bem_moo	-0.407582918175599	-0.967475197613818	0.335815805978481
48	tig_svk_akn_ita_mlt_heb_owc_nor_aze_uzb_cic_bat_tsw_fre_bul_bsq_ctl_amr_bem_cnt_alb_ben_yor_rom_fbf_mol_hun_xho_dyu_fin_bos_gam_geo_hin_lat_krd_pan_sid_anl_grk_est_bam_ind_spa_sun_jpn_knd_kor_rus_arw_zul_ukr_jav_glc_sod_mly_mnd_eng_ewe_afr_aeg_cze_slo_mcd_urd_qcu_ger_lit_scr_igb_amh_dut_hau_swe_tag_por_moo_pol_swa_mao_tha_chh_tml_dgb_lda_tur_prs_guj_azi_tsn_vie_wly_swt_ven_ses	0.0229576554301154	0.0540692265304029	0.956995991125393
49	mlt_lit_ewe_grk_hau_amr_tig_mol_uzb_aze_dgb_mly_dyu_nor_ita_bsq_bos_wly_tsn_mnd_hin_fre_akn_spa_bam_glc_est_ven_lda_fin_krd_sod_geo_alb_swe_rus_guj_anl_chh_pan_hun_bem_bat_arw_jav_jpn_tml_kor_svk_cze_zul_ctl_mao_ukr_sid_ind_cnt_afr_xho_dut_aeg_pol_bul_ger_eng_qcu_scr_lat_prs_yor_gam_urd_heb_ben_sun_mcd_ses_slo_moo_tag_tha_owc_knd_cic_swt_azi_por_rom_tur_fbf_vie_amh_swa_igb_tsw	-0.352269927458127	-0.835410398607158	0.405627792337481
50	gam_scr_bem_rom_sod_sid_heb_rus_tur_azi_zul_sun_moo_nor_guj_bsq_dut_tig_xho_cnt_bul_slo_tsw_glc_ses_urd_hun_ewe_fbf_fin_pol_hau_geo_lit_lat_afr_hin_amh_anl_eng_est_ven_tag_cze_mly_jpn_tml_kor_arw_spa_igb_pan_ind_ben_amr_mao_mnd_grk_cic_ukr_mlt_bos_mcd_por_mol_qcu_svk_alb_ita_akn_wly_ctl_owc_krd_jav_swe_yor_fre_dgb_bat_tha_chh_knd_bam_swt_aze_ger_prs_uzb_swa_vie_aeg_lda_dyu_tsn	-0.0960553465001346	-0.226774545977887	0.82109678216824
51	chh_urd_bam_ita_amh_hau_gam_dut_aze_azi_swt_mly_dyu_prs_alb_bsq_lat_sod_akn_mnd_mol_nor_dgb_spa_igb_afr_est_cic_xho_hun_cze_tig_geo_rom_hin_pol_ger_mlt_amr_glc_fin_tsw_mao_pan_tag_jpn_tml_kor_lit_bos_yor_svk_sun_scr_wly_bat_cnt_krd_bem_swe_owc_fre_eng_bul_slo_qcu_arw_guj_ben_swa_anl_rus_aeg_ctl_ind_por_zul_ukr_moo_jav_tha_sid_knd_lda_tsn_tur_mcd_grk_uzb_ewe_vie_heb_ses_fbf_ven	0.160177592004954	0.377329813818883	0.706788222057235
52	amr_krd_bam_rom_mlt_hau_tig_ger_uzb_aze_ven_tag_bem_pol_mcd_bsq_alb_sod_fbf_mnd_ita_rus_swa_bul_dyu_prs_est_swt_lda_hun_svk_wly_geo_pan_spa_bos_por_chh_gam_fre_fin_zul_mly_lit_jav_jpn_tml_kor_swe_ukr_akn_urd_mao_dut_amh_sun_cnt_arw_yor_hin_owc_ben_slo_eng_scr_qcu_mol_glc_afr_moo_heb_ctl_sid_grk_bat_cze_dgb_guj_xho_ind_tha_aeg_knd_ewe_igb_tur_lat_nor_azi_ses_vie_anl_tsw_tsn_cic	-0.194403870338686	-0.458746126933978	0.647486805509548
53	gam_lit_xho_svk_heb_anl_chh_arw_azi_uzb_moo_ind_swt_ger_swe_bsq_bul_owc_ewe_mnd_glc_mol_ven_por_dyu_guj_hun_tsw_igb_est_dut_tig_geo_slo_alb_rus_ukr_amr_sid_nor_fin_tsn_sun_lat_mao_jpn_tml_kor_urd_ita_dgb_ben_tag_scr_wly_bat_cnt_cze_ses_pol_hau_hin_bos_eng_ctl_qcu_fre_spa_mcd_fbf_sod_krd_aeg_grk_mly_pan_bam_rom_cic_jav_tha_mlt_knd_zul_swa_aze_prs_afr_tur_lda_vie_amh_bem_akn_yor	-0.218041770512542	-0.514852082350408	0.60787789474004
54	hau_ctl_bem_scr_amh_aeg_owc_spa_aze_tur_swt_mao_igb_nor_pol_bsq_ger_anl_xho_cnt_lit_arw_ven_afr_dyu_mcd_hun_lda_ewe_est_slo_tig_geo_prs_pan_alb_krd_sod_chh_guj_fin_swa_jav_svk_ind_jpn_tml_kor_ukr_hin_yor_rus_mly_lat_amr_tag_mnd_ben_cic_glc_heb_por_fre_eng_cze_qcu_bul_urd_mol_akn_mlt_grk_gam_ita_sun_swe_tsn_dut_tsw_bat_tha_wly_knd_zul_moo_azi_rom_bos_uzb_fbf_vie_sid_ses_bam_dgb	-0.254220991763853	-0.601115431488669	0.54922546408896
55	sid_eng_bem_grk_aeg_mlt_amr_dut_azi_uzb_cic_tag_fbf_ger_arw_bsq_bul_hau_ewe_cnt_guj_afr_tsw_ita_dgb_ukr_hun_yor_akn_est_por_anl_geo_pan_pol_mol_lit_tig_owc_bos_fin_ven_mly_cze_mao_jpn_knd_kor_swe_spa_moo_urd_ind_glc_chh_jav_mnd_prs_bam_rus_wly_nor_hin_ctl_fre_qcu_slo_scr_rom_tsn_sod_krd_heb_ben_sun_lat_zul_svk_swa_bat_tha_gam_tml_swt_ses_tur_mcd_alb_aze_dyu_vie_amh_igb_lda_xho	-0.102766861768411	-0.242320834217161	0.80906515250924
56	wly_bos_cic_ger_owc_sid_mlt_grk_aze_azi_yor_bat_ses_rus_fre_bsq_lat_amh_moo_mnd_eng_spa_swt_hin_dyu_por_est_tsn_lda_fin_ukr_chh_geo_glc_guj_cze_lit_tig_gam_svk_hun_bam_mao_afr_tag_jpn_knd_kor_mcd_scr_zul_alb_mly_pan_sod_sun_cnt_swe_fbf_urd_amr_ita_krd_nor_ctl_qcu_dut_mol_arw_igb_aeg_pol_heb_rom_jav_slo_ewe_bul_dgb_ind_tha_hau_tml_xho_akn_tur_prs_ben_uzb_ven_vie_anl_tsw_swa_bem	0.403322354903587	0.951933796727681	0.343598083761564
57	mlt_urd_swa_afr_aeg_sod_hau_ben_uzb_aze_yor_bat_fbf_slo_svk_bsq_guj_anl_tsw_mnd_dut_lit_moo_spa_xho_bos_est_zul_ses_hun_scr_heb_geo_ita_bul_prs_lat_sid_amh_rom_fin_bem_mly_ukr_ind_jpn_tml_kor_glc_fre_dyu_grk_mao_ger_gam_sun_cnt_hin_tsn_mol_chh_eng_alb_nor_krd_qcu_arw_swe_cze_swt_owc_rus_amr_mcd_jav_por_ven_pan_bam_tag_tha_wly_knd_lda_igb_tur_pol_ctl_azi_dgb_vie_tig_ewe_akn_cic	-0.344803939017346	-0.815898116495091	0.416643242407718
58	gam_pan_ewe_arw_owc_wly_sod_urd_uzb_aze_cic_mao_dgb_lit_spa_bsq_scr_hau_akn_cnt_alb_swe_bem_bul_dyu_mcd_hun_yor_fbf_est_por_tig_geo_fre_grk_ger_svk_amh_chh_hin_fin_swt_mly_cze_bat_jpn_knd_kor_slo_eng_ven_pol_tag_glc_anl_ind_mnd_dut_swa_rom_heb_rus_bos_krd_ctl_qcu_prs_ita_afr_lda_sid_nor_aeg_mol_sun_ukr_igb_ben_tsw_jav_tha_mlt_tml_tsn_xho_tur_lat_guj_azi_moo_vie_amr_ses_bam_zul	-0.00509971918173605	-0.0120067993553391	0.990445909914031
59	amr_por_igb_nor_anl_heb_mlt_scr_tur_uzb_swa_ind_ses_bul_slo_bsq_guj_hau_lda_cnt_ben_rus_swt_pan_zul_alb_est_ewe_cic_fin_dut_owc_geo_mol_spa_cze_mcd_chh_sod_eng_hun_dyu_sun_bos_jav_jpn_knd_kor_rom_krd_dgb_ita_bat_prs_tig_mly_mnd_swe_bem_pol_wly_lat_ctl_glc_lit_qcu_ger_arw_svk_akn_amh_grk_sid_fre_mao_ukr_tsw_afr_moo_tag_tha_aeg_tml_xho_fbf_azi_urd_hin_aze_ven_vie_gam_yor_tsn_bam	-0.0891730107822881	-0.21003741155889	0.834097938748944
60	aeg_lat_bem_dut_sid_mlt_amr_grk_aze_uzb_bam_mly_ven_prs_arw_bsq_bos_heb_swt_cnt_krd_alb_akn_cze_swa_hin_hun_dyu_moo_fin_urd_chh_geo_spa_svk_rus_afr_amh_anl_rom_est_fbf_bat_ctl_tag_jpn_tml_kor_ukr_mcd_xho_eng_sun_swe_wly_jav_mnd_scr_cic_pol_sod_mol_ben_bul_ita_qcu_ger_glc_nor_dgb_tig_por_owc_slo_mao_lit_zul_guj_tsn_ind_tha_gam_knd_tsw_igb_azi_fre_pan_tur_ewe_vie_hau_lda_ses_yor	-0.686815902775962	-1.64539302175104	0.103264637097451
61	mlt_glc_bam_fre_anl_gam_amh_eng_tur_azi_ses_jav_xho_krd_rom_bsq_lit_chh_ven_mnd_guj_nor_cic_ita_swa_scr_hun_lda_tsw_est_grk_aeg_geo_ukr_mol_spa_ger_heb_sid_ben_fin_fbf_bat_svk_tag_jpn_knd_kor_slo_prs_ewe_bul_mly_ctl_owc_ind_cnt_pol_zul_cze_hau_dut_hin_alb_swe_qcu_por_lat_afr_akn_wly_rus_amr_urd_sun_pan_moo_mcd_swt_mao_tha_tig_tml_dyu_yor_aze_bos_arw_uzb_dgb_vie_sod_igb_tsn_bem	0.178223161654867	0.419688401894551	0.675681046870417
62	chh_afr_tsn_por_sid_sod_anl_slo_uzb_azi_yor_jav_swt_grk_mol_bsq_glc_wly_zul_cnt_cze_urd_ses_eng_lda_scr_hun_ven_dyu_fin_fre_aeg_geo_ctl_ita_ger_bos_amr_tig_hin_est_igb_ind_pan_bat_jpn_knd_kor_ben_pol_bem_swe_mao_spa_amh_sun_mnd_rom_dgb_svk_gam_alb_guj_bul_krd_qcu_arw_ukr_rus_xho_hau_lit_owc_prs_mly_lat_cic_dut_tsw_tag_tha_mlt_tml_ewe_akn_aze_mcd_nor_tur_moo_vie_heb_fbf_bam_swa	-1.15301530271557	-2.84310925831743	0.00549209953469136
63	owc_krd_igb_mol_chh_sid_amr_ctl_aze_uzb_zul_sun_swa_ger_pan_bsq_pol_anl_bem_mnd_cze_bul_akn_arw_bam_swe_hun_dgb_tsn_fin_afr_sod_geo_rom_svk_ukr_nor_aeg_wly_alb_est_xho_mao_urd_tag_jpn_tml_kor_dut_mcd_yor_glc_bat_prs_mlt_mly_cnt_rus_lda_hin_heb_bos_fre_por_lat_qcu_spa_scr_grk_ewe_gam_ben_hau_lit_ind_slo_tsw_guj_moo_jav_tha_amh_knd_swt_fbf_azi_eng_ita_tur_ses_vie_tig_cic_ven_dyu	-0.140823058108835	-0.332211615945253	0.740477070728127
64	aeg_guj_tsw_eng_anl_gam_sid_swe_azi_tur_xho_mly_ven_ita_krd_bsq_nor_wly_ses_cnt_por_fre_bam_cze_ewe_rom_hun_moo_zul_est_bos_chh_geo_mcd_slo_ben_pan_heb_owc_urd_fin_yor_jav_alb_bat_jpn_tml_kor_grk_prs_dyu_ger_tag_hin_mlt_ind_mnd_arw_swa_glc_amr_lit_lat_dut_svk_qcu_afr_bul_ukr_igb_hau_rus_sod_spa_mao_ctl_akn_mol_tsn_sun_tha_amh_knd_dgb_lda_aze_pol_scr_uzb_swt_vie_tig_cic_bem_fbf	0.263049711068369	0.619421621749075	0.537153196996379
65	owc_krd_swt_bos_aeg_wly_gam_svk_tur_aze_ewe_ind_bam_ita_lit_bsq_mcd_hau_dgb_cnt_hin_glc_cic_arw_akn_ukr_hun_lda_fbf_est_rus_heb_geo_mol_prs_pol_pan_sid_chh_ger_fin_swa_tag_por_sun_jpn_knd_kor_nor_ben_tsn_urd_bat_ctl_tig_jav_mnd_spa_dyu_guj_mlt_afr_rom_bul_fre_qcu_lat_eng_cze_bem_anl_swe_amr_alb_mly_dut_tsw_scr_zul_mao_tha_sod_tml_moo_ses_azi_slo_grk_uzb_yor_vie_amh_igb_xho_ven	0.481195370881265	1.13786767878581	0.258098705510964
66	aeg_cze_igb_alb_tig_sid_hau_swe_tur_azi_moo_sun_tsw_ctl_mcd_bsq_glc_amh_dgb_mnd_hin_lat_xho_fre_bem_pol_hun_ewe_cic_fin_svk_wly_geo_arw_nor_ben_pan_mlt_chh_eng_est_tsn_jav_dut_mao_jpn_tml_kor_rom_lit_swa_guj_ind_rus_heb_bat_cnt_ger_fbf_bos_amr_ukr_afr_spa_prs_qcu_ita_mol_krd_akn_sod_grk_owc_por_mly_slo_ven_urd_swt_tag_tha_anl_knd_dyu_ses_aze_scr_bul_uzb_yor_vie_gam_zul_bam_lda	-0.371637545704688	-0.880675715151009	0.380763607507031
67	owc_prs_akn_slo_sid_hau_aeg_alb_azi_tur_cic_ind_yor_ctl_eng_bsq_scr_heb_bam_cnt_lat_ben_ses_krd_dyu_mcd_hun_moo_tsn_est_rom_amh_geo_pan_por_afr_bos_anl_mlt_rus_fin_fbf_tag_cze_bat_jpn_knd_kor_mol_ita_tsw_hin_mly_pol_sod_mao_mnd_ger_dgb_guj_amr_arw_dut_svk_bul_qcu_nor_spa_glc_swt_wly_swe_tig_grk_jav_lit_swa_urd_xho_sun_tha_chh_tml_bem_igb_aze_ukr_fre_uzb_ewe_vie_gam_ven_zul_lda	-0.17594855467977	-0.41519033454177	0.678958889222969
68	mlt_lat_bem_svk_wly_sod_gam_ukr_azi_uzb_zul_sun_ven_guj_mcd_bsq_hin_hau_yor_mnd_fre_ger_swt_krd_ewe_lit_fin_tsw_dgb_hun_pan_owc_geo_rus_afr_cze_arw_amr_heb_ctl_est_fbf_bat_ita_mly_jpn_knd_kor_prs_urd_cic_dut_jav_bos_chh_ind_cnt_alb_bam_eng_aeg_por_slo_ben_nor_qcu_bul_pol_scr_lda_tig_rom_amh_mol_tag_swe_moo_glc_swa_mao_tha_sid_tml_tsn_igb_aze_grk_spa_tur_ses_vie_anl_dyu_xho_akn	-0.389175477867233	-0.922381663559693	0.358716313715691
69	amr_slo_moo_ben_hau_owc_tig_scr_uzb_tur_tsw_bat_cic_urd_rom_bsq_spa_chh_akn_cnt_afr_glc_yor_eng_bem_ukr_fin_ewe_bam_hun_krd_heb_geo_guj_lat_arw_cze_sid_sod_grk_est_ses_tag_ita_jav_jpn_tml_kor_rus_swe_swt_por_mly_ger_wly_ind_mnd_dut_igb_ctl_gam_bul_bos_alb_hin_qcu_prs_fre_lit_dgb_aeg_mol_amh_pol_sun_pan_lda_mcd_xho_mao_tha_anl_knd_swa_fbf_azi_nor_svk_aze_dyu_vie_mlt_tsn_ven_zul	-0.458404518071948	-1.08972070826252	0.278651777481306
70	owc_ben_akn_pol_aeg_chh_heb_eng_uzb_tur_tsn_bat_zul_rom_spa_bsq_nor_anl_xho_mnd_guj_scr_tsw_prs_swa_por_hun_fbf_swt_est_fre_sod_geo_urd_ita_mol_alb_tig_wly_svk_fin_dgb_jav_dut_tag_jpn_knd_kor_mcd_ger_moo_cze_mly_bul_amh_mao_cnt_ukr_bam_grk_hau_arw_hin_glc_lit_qcu_krd_ctl_bos_bem_mlt_swe_sid_slo_sun_lat_ven_rus_ses_ind_tha_gam_tml_igb_lda_aze_pan_afr_azi_dyu_vie_amr_cic_yor_ewe	0.267544628000189	0.630124227957534	0.530158526110469
71	hau_lit_zul_spa_sod_sid_chh_arw_uzb_azi_fbf_jav_lda_rom_grk_bsq_ita_amr_ses_cnt_fre_rus_dgb_afr_swt_mcd_hun_cic_yor_fin_cze_aeg_geo_pan_pol_bul_bos_mlt_wly_slo_est_moo_ind_por_bat_jpn_knd_kor_ger_svk_ewe_eng_sun_prs_owc_mly_mnd_mol_tsw_lat_anl_ctl_swe_nor_ukr_qcu_guj_krd_glc_dyu_heb_urd_amh_hin_mao_alb_igb_scr_akn_tag_tha_tig_tml_swa_bem_aze_ben_dut_tur_ven_vie_gam_tsn_bam_xho	0.0739270740839284	0.174225973951798	0.862066578306718
72	amr_rus_ewe_dut_sod_sid_hau_scr_tur_aze_xho_mly_dgb_ben_mcd_bsq_cze_tig_fbf_mnd_fre_swe_ven_arw_cic_afr_fin_ses_bam_hun_svk_amh_geo_alb_guj_glc_nor_anl_mlt_hin_est_swt_bat_ger_sun_jpn_knd_kor_ukr_eng_tsn_ita_jav_lit_aeg_tag_cnt_pan_igb_krd_owc_mol_lat_prs_bul_qcu_spa_grk_por_lda_wly_bos_heb_pol_mao_slo_yor_ctl_zul_ind_tha_gam_tml_swa_akn_azi_rom_urd_uzb_bem_vie_chh_moo_dyu_tsw	-0.135645423238991	-0.319777100398522	0.749854578189921
73	heb_spa_zul_pan_tig_wly_anl_dut_tur_uzb_fbf_bat_swt_ger_rus_bsq_slo_mlt_bem_cnt_svk_por_swa_ita_cic_cze_est_tsn_bam_hun_ukr_chh_geo_eng_nor_bos_krd_owc_sid_mol_fin_akn_jav_scr_sun_jpn_tml_kor_ben_prs_tsw_guj_tag_mcd_amr_mao_mnd_hin_yor_urd_hau_grk_glc_rom_afr_qcu_swe_lit_lat_xho_gam_alb_amh_pol_ind_ctl_moo_bul_ses_mly_tha_sod_knd_dgb_dyu_aze_fre_arw_azi_ven_vie_aeg_lda_ewe_igb	-0.832855690374696	-2.00932726676429	0.0474009469062395
74	amr_scr_cic_svk_tig_owc_sod_ben_azi_tur_fbf_bat_tsw_pol_krd_bsq_rom_sid_swa_mnd_arw_bul_ewe_bos_akn_hin_est_dgb_xho_fin_nor_wly_geo_grk_rus_mol_ita_gam_aeg_mcd_hun_moo_sun_alb_mao_jpn_tml_kor_fre_cze_bam_dut_jav_ctl_heb_tag_cnt_glc_tsn_swe_hau_afr_ukr_slo_eng_qcu_lat_spa_urd_yor_mlt_prs_chh_lit_ind_pan_lda_por_ses_mly_tha_anl_knd_ven_swt_aze_ger_guj_uzb_dyu_vie_amh_igb_zul_bem	-0.460504602017082	-1.09348901761028	0.277003442902383
75	anl_lit_tsw_dut_chh_mlt_amr_por_tur_uzb_zul_bat_ewe_fre_lat_bsq_rom_heb_dgb_cnt_pol_glc_fbf_urd_bam_alb_fin_ven_dyu_est_svk_hau_geo_mcd_cze_pan_slo_sod_amh_ctl_hun_yor_mao_bul_jav_jpn_knd_kor_krd_bos_bem_guj_tag_spa_wly_ind_mnd_mol_tsn_rus_aeg_afr_ukr_prs_eng_qcu_ben_ger_swe_ses_sid_arw_owc_scr_mly_grk_swt_ita_igb_sun_tha_tig_tml_xho_moo_azi_hin_nor_aze_swa_vie_gam_cic_akn_lda	-0.292006158624219	-0.690188931256048	0.491794222994584
76	sid_alb_igb_ger_amh_wly_chh_ben_uzb_azi_lda_bat_zul_lit_ctl_bsq_pol_owc_xho_mnd_slo_eng_dyu_dut_tsn_por_fin_moo_fbf_hun_glc_amr_geo_guj_prs_scr_afr_gam_anl_krd_est_ses_mao_cze_sun_jpn_knd_kor_spa_fre_swt_ita_jav_urd_heb_ind_cnt_hin_swa_rus_mlt_bul_rom_svk_mcd_qcu_bos_swe_lat_cic_sod_pan_aeg_grk_mly_ukr_tsw_mol_yor_tag_tha_tig_tml_akn_bem_aze_nor_arw_tur_ven_vie_hau_dgb_bam_ewe	0.144640485349716	0.340479212275425	0.734263571533773
77	sod_hin_xho_ctl_chh_amr_heb_nor_uzb_azi_bem_jav_ses_ita_svk_bsq_prs_anl_cic_mnd_ben_alb_zul_pan_fbf_bos_est_akn_swa_fin_spa_hau_geo_grk_mcd_cze_afr_tig_gam_bul_hun_swt_mly_lat_tag_jpn_knd_kor_lit_glc_dyu_ger_mao_rom_mlt_ind_cnt_eng_ven_guj_aeg_ukr_por_swe_urd_qcu_slo_dut_mol_ewe_sid_rus_wly_fre_bat_scr_tsw_pol_dgb_sun_tha_amh_tml_lda_tsn_aze_krd_arw_tur_igb_vie_owc_bam_moo_yor	-0.122585904986826	-0.289108765040877	0.773141635040605
78	sod_svk_swt_afr_sid_hau_tig_prs_azi_aze_swa_mao_bem_ger_grk_bsq_ukr_amr_bam_cnt_ben_pan_ven_lat_igb_alb_fin_fbf_xho_est_ctl_chh_geo_ita_slo_rom_swe_wly_amh_scr_hun_tsw_ind_glc_jav_jpn_tml_kor_rus_hin_yor_urd_bat_mol_aeg_tag_mnd_guj_dyu_por_mlt_fre_bos_cze_nor_qcu_eng_bul_pol_moo_anl_mcd_gam_dut_sun_arw_lda_spa_dgb_mly_tha_owc_knd_tsn_ses_uzb_lit_krd_tur_zul_vie_heb_ewe_cic_akn	-0.150390248898501	-0.35524663354381	0.723209256536283
79	wly_dut_zul_lit_sid_tig_chh_eng_aze_azi_igb_sun_tsw_ukr_mol_bsq_krd_anl_tsn_cnt_ctl_fre_swa_bul_yor_pan_est_lda_fbf_hun_grk_sod_geo_prs_lat_nor_slo_heb_amh_guj_fin_ven_mao_arw_tag_jpn_tml_kor_alb_ger_bem_rus_mly_swe_mlt_bat_mnd_por_xho_bos_hau_mcd_scr_ita_afr_qcu_urd_glc_ben_ewe_amr_rom_gam_svk_jav_pol_akn_spa_dgb_ind_tha_aeg_knd_moo_bam_uzb_hin_cze_tur_dyu_vie_owc_swt_ses_cic	-0.267417384297142	-0.631943782986072	0.528974051631795
80	chh_eng_cic_lit_wly_aeg_sod_slo_aze_azi_tsw_ind_akn_nor_dut_bsq_mol_heb_moo_cnt_bos_urd_bam_swe_zul_rom_hun_lda_ven_est_afr_tig_geo_ctl_prs_glc_por_gam_sid_ita_fin_ses_tag_ben_sun_jpn_tml_kor_arw_mcd_igb_pol_mly_scr_anl_bat_mnd_rus_xho_cze_owc_pan_ger_spa_guj_qcu_hin_krd_grk_swa_amr_alb_amh_lat_jav_bul_fbf_fre_yor_mao_tha_mlt_knd_ewe_bem_uzb_ukr_svk_tur_swt_vie_hau_tsn_dyu_dgb	-0.391238346397387	-0.927739091367083	0.355944469670536
81	owc_pol_ses_eng_anl_aeg_hau_hin_azi_uzb_dgb_ind_akn_alb_pan_bsq_fre_heb_dyu_mnd_spa_svk_zul_rom_xho_lat_est_bem_swa_fin_cze_amh_geo_bul_slo_mol_ben_gam_amr_lit_hun_fbf_sun_grk_jav_jpn_tml_kor_glc_rus_ven_bos_mao_ita_wly_bat_cnt_por_yor_scr_chh_afr_prs_guj_nor_qcu_swe_ctl_urd_ewe_tig_ger_sid_dut_tag_krd_bam_arw_tsw_mly_tha_mlt_knd_swt_cic_tur_ukr_mcd_aze_moo_vie_sod_lda_tsn_igb	-0.365921573453346	-0.865580537919648	0.388947674771085
82	chh_glc_bem_rus_wly_tig_sid_mol_azi_uzb_dgb_ind_ses_guj_alb_bsq_swe_amh_akn_mnd_rom_slo_swt_svk_lda_pan_hun_ven_moo_est_por_aeg_geo_fre_ger_afr_bul_heb_amr_eng_fin_zul_tag_krd_mly_jpn_knd_kor_arw_ben_tsw_scr_mao_grk_hau_bat_cnt_ukr_dyu_ita_anl_hin_dut_lit_cze_qcu_urd_bos_pol_xho_sod_prs_mlt_ctl_sun_mcd_cic_nor_swa_jav_tha_owc_tml_fbf_tsn_aze_lat_spa_tur_bam_vie_gam_yor_ewe_igb	-0.548167702566527	-1.30799827101931	0.194097763283767
83	hau_prs_cic_pol_tig_mlt_sod_glc_uzb_tur_xho_ind_akn_nor_slo_bsq_spa_gam_swa_cnt_cze_ben_dgb_hin_fbf_pan_fin_tsw_tsn_est_fre_chh_geo_rus_mol_ukr_bos_heb_wly_ita_hun_igb_bat_krd_jav_jpn_knd_kor_alb_eng_ses_svk_sun_ger_amh_tag_mnd_bul_swt_por_aeg_urd_mcd_swe_rom_qcu_arw_guj_lit_moo_sid_scr_amr_lat_mao_dut_bam_ctl_bem_mly_tha_anl_tml_dyu_ewe_azi_afr_grk_aze_yor_vie_owc_zul_ven_lda	-0.25099328315293	-0.592938948663337	0.554661162842244
84	wly_nor_ses_ben_anl_aeg_chh_ukr_azi_uzb_dyu_sun_lda_grk_bul_bsq_krd_owc_akn_mnd_pan_eng_fbf_ita_igb_cze_est_swa_tsn_fin_mol_mlt_geo_rus_swe_por_svk_sid_sod_afr_hun_ven_jav_ctl_ind_jpn_knd_kor_spa_lit_xho_pol_mao_urd_heb_mly_cnt_glc_tsw_hin_amr_scr_rom_guj_alb_qcu_mcd_fre_arw_bam_hau_ger_tig_lat_bat_slo_bem_prs_yor_tag_tha_gam_tml_zul_cic_aze_dut_bos_tur_dgb_vie_amh_ewe_swt_moo	0.207698662400673	0.488621965624094	0.626259597974484
85	chh_lit_yor_dut_tig_sid_wly_slo_tur_azi_xho_ind_fbf_alb_spa_bsq_nor_sod_cic_mnd_rus_hin_bem_pol_dyu_svk_fin_akn_swa_hun_swe_aeg_geo_bul_fre_por_lat_hau_owc_ger_est_dgb_mly_mcd_sun_jpn_knd_kor_scr_ctl_ven_glc_jav_rom_mlt_mao_cnt_guj_moo_ben_amr_pan_krd_cze_grk_qcu_ita_afr_arw_lda_gam_mol_anl_prs_tag_ukr_igb_urd_tsw_bat_tha_heb_tml_ewe_ses_aze_bos_eng_uzb_bam_vie_amh_tsn_zul_swt	0.360641734426213	0.85019723462064	0.397398983427715
86	amr_spa_cic_krd_tig_anl_heb_bos_tur_uzb_swt_ind_ses_slo_grk_bsq_lit_owc_dgb_cnt_mol_afr_swa_pol_igb_cze_hun_tsn_bem_fin_glc_sod_geo_ger_arw_ukr_urd_aeg_mlt_guj_est_akn_jav_pan_sun_jpn_knd_kor_alb_svk_xho_hin_mao_eng_wly_mly_mnd_ita_lda_rus_amh_bul_lat_nor_prs_qcu_mcd_fre_por_yor_sid_rom_gam_swe_bat_dut_dyu_ben_ewe_tag_tha_chh_tml_bam_ven_azi_ctl_scr_aze_moo_vie_hau_fbf_tsw_zul	-0.940935051800952	-2.28517305656651	0.0245754576439798
87	hau_scr_bam_nor_mlt_owc_gam_fre_azi_aze_zul_bat_tsw_eng_ben_bsq_glc_chh_moo_mnd_lat_krd_dyu_mcd_dgb_grk_est_swa_xho_fin_rom_anl_geo_bos_rus_alb_svk_amr_amh_pan_hun_swt_jav_urd_mly_jpn_tml_kor_arw_slo_ven_bul_sun_ctl_aeg_tag_cnt_dut_ses_mol_sid_afr_ukr_prs_swe_qcu_cze_guj_por_tsn_wly_pol_sod_lit_ind_ita_fbf_spa_cic_mao_tha_heb_knd_lda_ewe_tur_ger_hin_uzb_akn_vie_tig_bem_igb_yor	0.0312274699195929	0.0736634732866691	0.94143637143019
88	anl_ukr_ses_guj_tig_owc_sid_glc_aze_tur_igb_mly_bam_dut_grk_bsq_arw_gam_swa_mnd_urd_slo_bem_afr_cic_lat_fin_moo_tsn_hun_nor_chh_geo_ben_cze_pan_hin_hau_sod_eng_est_dgb_ind_spa_sun_jpn_knd_kor_mcd_ger_akn_prs_mao_lit_heb_bat_cnt_bos_xho_mol_wly_scr_svk_ita_rus_qcu_alb_swe_fre_zul_amr_ctl_aeg_rom_jav_por_tsw_krd_lda_tag_tha_mlt_tml_ven_dyu_uzb_bul_pol_azi_fbf_vie_amh_swt_ewe_yor	-0.000236190950710659	-0.000556247283463759	0.999557370346057
89	tig_cze_cic_guj_wly_amh_aeg_bul_azi_uzb_dgb_bat_fbf_rom_grk_bsq_mol_hau_lda_mnd_swe_dut_akn_hin_igb_ger_fin_ewe_bam_hun_lit_chh_geo_glc_afr_slo_spa_owc_gam_por_est_tsw_tag_rus_mly_jpn_tml_kor_ita_alb_bem_urd_ind_ctl_amr_jav_cnt_arw_swa_bos_heb_ukr_svk_scr_mcd_qcu_prs_fre_ben_swt_sod_nor_mlt_krd_sun_pan_tsn_lat_xho_mao_tha_anl_knd_ven_yor_tur_eng_pol_aze_dyu_vie_sid_ses_zul_moo	-0.0389590811546508	-0.091729375007747	0.927110355656316
90	anl_urd_ven_dut_aeg_gam_wly_alb_uzb_tur_yor_tag_akn_mol_glc_bsq_nor_sid_dgb_cnt_guj_pan_bam_slo_zul_arw_fin_swt_tsn_est_ctl_chh_geo_ukr_ger_fre_rom_heb_tig_bul_hun_tsw_mao_scr_bat_jpn_tml_kor_eng_rus_ewe_ben_mly_grk_amr_jav_mnd_cze_ses_swe_hau_afr_bos_por_ita_qcu_prs_spa_hin_lda_amh_lat_owc_pol_sun_svk_fbf_mcd_xho_ind_tha_sod_knd_igb_bem_aze_krd_lit_azi_dyu_vie_mlt_moo_cic_swa	0.144866115218493	0.340983848042749	0.733884880425229
91	amr_bos_swa_fre_wly_tig_hau_afr_uzb_aze_dgb_mao_dyu_pol_grk_bsq_swe_heb_tsw_cnt_hin_eng_fbf_cze_ewe_mol_est_igb_akn_hun_spa_amh_geo_urd_alb_ukr_rom_chh_aeg_lat_fin_yor_sun_krd_mly_jpn_tml_kor_ger_bul_bam_lit_ind_por_anl_tag_mnd_rus_swt_arw_gam_slo_scr_mcd_svk_qcu_guj_dut_ctl_ven_sid_nor_sod_prs_jav_ben_moo_glc_tsn_bat_tha_owc_knd_xho_ses_tur_pan_ita_azi_lda_vie_mlt_bem_cic_zul	-0.509789748983421	-1.21174319366819	0.228680484828266
92	sid_swe_tsn_rus_owc_amh_amr_mcd_tur_uzb_akn_jav_cic_spa_bul_bsq_afr_mlt_bam_cnt_ctl_cze_lda_alb_bem_svk_fin_dgb_dyu_hun_dut_tig_geo_lat_prs_eng_pan_aeg_heb_ukr_est_tsw_tag_ita_mly_jpn_tml_kor_grk_hin_moo_nor_ind_guj_sod_mao_mnd_mol_zul_slo_anl_scr_bos_lit_ben_qcu_glc_krd_rom_fbf_wly_pol_chh_por_sun_urd_swt_arw_xho_bat_tha_hau_knd_ses_ven_azi_ger_fre_aze_igb_vie_gam_yor_swa_ewe	-0.558747551006155	-1.33222869474575	0.186040458630442
93	sid_mcd_fbf_scr_anl_heb_owc_lit_tur_azi_dyu_mly_swa_grk_ctl_bsq_pan_mlt_bem_mnd_nor_lat_ses_eng_xho_alb_est_ewe_cic_hun_dut_amh_geo_urd_guj_ger_ukr_gam_amr_glc_fin_yor_bat_arw_sun_jpn_knd_kor_bul_rus_tsn_fre_tag_krd_tig_ind_cnt_svk_tsw_ben_sod_cze_hin_bos_ita_qcu_prs_afr_slo_ven_chh_mol_aeg_pol_jav_spa_moo_por_akn_mao_tha_wly_tml_zul_swt_aze_rom_swe_uzb_bam_vie_hau_lda_igb_dgb	0.0821536659509613	0.193207829220818	0.847217539944683
94	aeg_ger_ewe_scr_wly_anl_amh_ukr_uzb_azi_dgb_tag_akn_rus_glc_bsq_ctl_tig_tsn_cnt_mcd_spa_zul_ita_yor_hin_fin_swt_cic_est_pol_amr_geo_lat_afr_pan_ben_heb_chh_bos_hun_ven_mao_lit_sun_jpn_knd_kor_mol_prs_ses_grk_ind_krd_owc_mly_mnd_cze_bam_svk_hau_bul_slo_fre_dut_qcu_urd_alb_arw_swa_gam_rom_sid_eng_jav_nor_xho_por_lda_bat_tha_sod_tml_moo_fbf_aze_guj_swe_tur_tsw_vie_mlt_bem_dyu_igb	-0.819999519508331	-1.98059515014185	0.0505913551256398
95	sid_arw_lda_glc_gam_sod_amr_pol_tur_uzb_ses_bat_fbf_mcd_afr_bsq_spa_chh_akn_mnd_ger_ukr_zul_fre_tsw_guj_est_cic_ewe_fin_ben_mlt_geo_dut_por_urd_prs_wly_owc_nor_hun_dyu_sun_grk_mao_jpn_tml_kor_mol_slo_swa_eng_ind_pan_hau_jav_cnt_svk_dgb_bos_tig_cze_bul_rus_scr_qcu_rom_krd_alb_igb_amh_lat_aeg_ctl_mly_swe_tsn_hin_ven_tag_tha_anl_knd_xho_swt_aze_ita_lit_azi_moo_vie_heb_yor_bam_bem	-0.227856854350352	-0.538019685156299	0.591848724277085
96	anl_fre_cic_swe_wly_heb_amr_ger_aze_uzb_moo_jav_bam_ukr_mcd_bsq_ita_aeg_ses_mnd_spa_por_swa_eng_zul_bul_fin_xho_ven_est_alb_mlt_geo_urd_hin_grk_lat_gam_tig_dut_hun_tsw_bat_prs_mly_jpn_tml_kor_ctl_mol_dgb_afr_ind_arw_hau_sun_cnt_guj_fbf_cze_chh_slo_pan_ben_rom_qcu_bos_pol_glc_dyu_sod_rus_sid_krd_mao_nor_swt_scr_lda_tag_tha_owc_knd_akn_ewe_azi_lit_svk_tur_tsn_vie_amh_bem_igb_yor	-0.467473397519998	-1.10952458634057	0.270064732147068
97	aeg_ukr_igb_krd_chh_hau_heb_ben_uzb_tur_ses_bat_cic_hin_bul_bsq_glc_tig_fbf_mnd_mol_lat_ewe_slo_lda_mcd_fin_swt_dgb_hun_dut_amh_geo_svk_prs_fre_pol_sod_wly_swe_est_swa_sun_grk_tag_jpn_knd_kor_afr_por_tsw_rus_ind_ctl_mlt_jav_cnt_rom_bem_bos_owc_pan_lit_scr_cze_qcu_spa_eng_urd_zul_anl_alb_amr_arw_mly_nor_akn_ger_xho_mao_tha_gam_tml_moo_ven_aze_ita_guj_azi_dyu_vie_sid_bam_tsn_yor	-0.382089804175215	-0.90580522630207	0.367379747021253
98	chh_krd_bam_dut_sod_wly_gam_guj_tur_uzb_ewe_mly_fbf_ben_grk_bsq_glc_tig_ses_cnt_bul_nor_bem_pol_dgb_pan_est_igb_swt_hun_ger_owc_geo_hin_rom_scr_svk_sid_anl_slo_fin_moo_ind_eng_tag_jpn_tml_kor_fre_alb_dyu_ukr_bat_mol_amh_jav_mnd_swe_akn_mcd_aeg_spa_cze_ctl_urd_qcu_ita_bos_por_zul_mlt_arw_hau_lat_mao_lit_tsw_rus_ven_sun_tha_heb_knd_xho_lda_azi_afr_prs_aze_swa_vie_amr_cic_tsn_yor	0.0176491633045499	0.0415952865229344	0.96691050180875
99	mlt_dut_moo_rus_heb_wly_amr_lit_azi_aze_ven_mly_cic_spa_glc_bsq_rom_chh_lda_cnt_scr_pan_tsw_mcd_bem_guj_hun_fbf_igb_fin_mol_gam_geo_nor_ita_urd_ben_amh_tig_svk_est_zul_sun_alb_bat_jpn_tml_kor_bos_afr_yor_swe_jav_por_aeg_ind_mnd_prs_tsn_pol_sod_ukr_arw_lat_ger_qcu_grk_eng_fre_bam_sid_ctl_owc_bul_mao_cze_swt_slo_dyu_tag_tha_anl_knd_xho_swa_tur_krd_hin_uzb_ewe_vie_hau_akn_ses_dgb	-0.160845497028767	-0.379093556079779	0.70548254372935
100	amr_mol_bam_ita_hau_owc_gam_mcd_aze_azi_moo_bat_ses_guj_arw_bsq_lit_aeg_swa_mnd_fre_nor_bem_scr_dyu_rom_fin_dgb_ven_est_ukr_amh_geo_pol_bos_grk_glc_wly_heb_lat_hun_fbf_tag_dut_mly_jpn_knd_kor_slo_krd_tsn_eng_mao_ben_sid_sun_cnt_bul_ewe_cze_sod_hin_spa_rus_ctl_qcu_afr_prs_por_igb_anl_pan_chh_swe_ind_svk_akn_ger_swt_jav_tha_mlt_tml_yor_tsw_uzb_alb_urd_tur_lda_vie_tig_cic_xho_zul	-0.28518906629369	-0.674161566964013	0.50188089967551
101	amh_cze_fbf_nor_aeg_sid_chh_arw_azi_tur_tsn_ind_dyu_fre_grk_bsq_ita_tig_bem_mnd_bos_prs_dgb_spa_ven_lit_hun_ses_cic_est_alb_hau_geo_ger_guj_afr_rus_sod_heb_por_fin_igb_sun_scr_mao_jpn_knd_kor_glc_urd_yor_swe_mly_slo_amr_jav_cnt_ben_bam_dut_gam_krd_mcd_hin_pan_qcu_pol_lat_eng_xho_owc_mol_mlt_svk_tag_rom_tsw_bul_akn_bat_tha_wly_tml_lda_swa_uzb_ukr_ctl_aze_moo_vie_anl_ewe_swt_zul	0.358264605909247	0.843571826564424	0.401073273073162
102	aeg_eng_cic_lat_owc_sid_anl_bos_tur_azi_yor_jav_ewe_krd_arw_bsq_scr_mlt_fbf_mnd_por_ben_zul_hin_ses_ita_est_bam_akn_fin_dut_gam_geo_afr_prs_cze_grk_chh_heb_svk_hun_igb_bat_nor_tag_jpn_tml_kor_mol_ukr_moo_urd_sun_mcd_amh_ind_cnt_alb_swt_glc_amr_pol_swe_spa_pan_qcu_rom_lit_slo_dyu_sod_bul_hau_ctl_mly_guj_xho_ger_bem_mao_tha_wly_knd_dgb_tsn_aze_fre_rus_uzb_ven_vie_tig_lda_tsw_swa	-0.438784559545205	-1.04317204197813	0.299572723290729
103	owc_rus_lda_glc_chh_sod_anl_alb_aze_tur_ses_tag_dyu_nor_lat_bsq_ben_mlt_ven_mnd_grk_mol_bam_slo_swt_urd_fin_moo_ewe_est_svk_sid_geo_rom_guj_hin_swe_wly_gam_krd_hun_fbf_mly_ger_ind_jpn_knd_kor_fre_eng_igb_por_bat_ita_hau_mao_cnt_spa_zul_ukr_amr_pol_bos_prs_bul_qcu_dut_ctl_lit_bem_tig_arw_aeg_mcd_jav_pan_cic_scr_tsn_sun_tha_amh_tml_xho_dgb_uzb_afr_cze_azi_tsw_vie_heb_akn_yor_swa	0.396342984728267	0.934176916505243	0.352631852954186
104	hau_bos_moo_ita_tig_gam_owc_scr_tur_uzb_bem_jav_ewe_ben_prs_bsq_pan_heb_ses_mnd_hin_svk_lda_mol_cic_pol_hun_zul_bam_est_fre_aeg_geo_swe_guj_alb_lat_amr_wly_ukr_fin_igb_sun_krd_mao_jpn_tml_kor_grk_glc_swa_nor_mly_spa_sod_tag_cnt_por_swt_eng_chh_ctl_afr_dut_arw_qcu_urd_lit_rom_ven_anl_ger_sid_cze_ind_rus_akn_slo_tsw_bat_tha_mlt_knd_dyu_tsn_azi_mcd_bul_aze_yor_vie_amh_fbf_xho_dgb	-0.515725749842627	-1.2299269557249	0.221826732153215
105	chh_ben_swa_fre_wly_amh_sid_dut_uzb_tur_dyu_ind_fbf_glc_pan_bsq_bul_anl_dgb_mnd_hin_ctl_bem_arw_ewe_afr_fin_akn_xho_est_spa_gam_geo_mcd_eng_cze_lat_heb_hau_swe_hun_ven_tag_slo_jav_jpn_tml_kor_svk_grk_tsn_alb_mly_bos_mlt_bat_cnt_ita_moo_mol_sod_ukr_scr_guj_ger_qcu_urd_rom_rus_tsw_amr_krd_aeg_nor_mao_pol_zul_por_swt_sun_tha_owc_knd_lda_yor_aze_lit_prs_azi_cic_vie_tig_igb_ses_bam	0.319032920375443	0.751917903256643	0.453999217616779
106	wly_lit_lda_bul_sod_amh_aeg_slo_aze_azi_ven_mly_swt_dut_arw_bsq_alb_anl_xho_cnt_afr_grk_yor_scr_tsn_ita_fin_igb_bam_est_bos_mlt_geo_guj_krd_ger_cze_owc_chh_hin_hun_bem_sun_glc_tag_jpn_knd_kor_swe_ukr_fbf_rom_bat_mcd_gam_ind_mnd_lat_moo_fre_sid_nor_por_spa_pan_qcu_ben_urd_svk_zul_heb_ctl_hau_pol_mao_mol_cic_rus_swa_jav_tha_amr_tml_dgb_ses_tur_eng_prs_uzb_akn_vie_tig_dyu_ewe_tsw	-0.211523084509993	-0.499440153515519	0.61864884838592
107	sod_spa_moo_afr_tig_heb_sid_swe_aze_azi_akn_mao_cic_ben_scr_bsq_eng_chh_lda_mnd_por_slo_dgb_dut_bam_alb_hun_xho_tsn_fin_urd_aeg_geo_guj_cze_pan_bos_mlt_wly_ukr_est_yor_jav_prs_sun_jpn_tml_kor_glc_lat_dyu_mcd_bat_hin_anl_mly_cnt_ctl_swa_rus_amh_svk_nor_grk_arw_qcu_lit_ita_fre_ewe_amr_ger_owc_krd_tag_mol_zul_bul_ven_ind_tha_gam_knd_igb_tsw_tur_rom_pol_uzb_bem_vie_hau_ses_swt_fbf	0.184323022701927	0.434015070150686	0.665282713600444
108	sod_arw_dgb_cze_sid_chh_amh_nor_aze_uzb_swa_jav_fbf_scr_guj_bsq_ctl_anl_ewe_mnd_svk_spa_cic_slo_tsn_por_est_akn_tsw_hun_urd_tig_geo_ita_afr_lat_ukr_amr_hau_alb_fin_moo_bat_rus_mly_jpn_knd_kor_prs_mol_yor_rom_ind_glc_gam_sun_cnt_swe_bem_dut_aeg_lit_bos_mcd_pan_qcu_ger_hin_grk_zul_wly_bul_heb_pol_tag_eng_swt_fre_ses_mao_tha_mlt_tml_igb_dyu_azi_ben_krd_tur_lda_vie_owc_bam_xho_ven	-0.281513114479566	-0.665802575966265	0.507185376154145
109	sod_lit_moo_mcd_amh_mlt_tig_swe_uzb_tur_dyu_sun_ewe_nor_guj_bsq_pan_anl_lda_cnt_ukr_dut_akn_ben_tsw_prs_hun_zul_dgb_est_alb_chh_geo_rom_fre_ger_urd_sid_heb_afr_fin_tsn_ind_grk_mao_jpn_knd_kor_rus_spa_cic_cze_mly_lat_hau_jav_mnd_bul_ven_krd_aeg_glc_scr_svk_por_qcu_ctl_hin_ita_xho_amr_pol_wly_slo_tag_bos_ses_arw_swa_bat_tha_gam_tml_bem_yor_aze_eng_mol_azi_igb_vie_owc_swt_bam_fbf	0.134742665276389	0.317240697725144	0.751772084713313
110	sod_mcd_igb_pan_owc_sid_hau_nor_tur_aze_fbf_ind_dyu_lit_ita_bsq_ukr_aeg_cic_mnd_eng_cze_yor_lat_moo_krd_fin_bem_bam_est_ctl_gam_geo_hin_bos_ben_prs_amr_heb_por_hun_dgb_jav_mol_mao_jpn_knd_kor_svk_slo_tsw_urd_mly_scr_mlt_bat_cnt_fre_ewe_grk_amh_afr_guj_spa_swe_qcu_bul_dut_ger_zul_anl_arw_tig_rus_sun_rom_xho_alb_swt_tag_tha_wly_tml_ven_akn_uzb_glc_pol_azi_swa_vie_chh_tsn_ses_lda	-0.37215135005571	-0.881780253210332	0.380169015173664
111	amr_guj_akn_lit_sid_gam_hau_nor_aze_tur_zul_mao_bam_grk_bos_bsq_ukr_wly_fbf_cnt_prs_ger_cic_dut_tsw_svk_hun_ven_dgb_est_scr_aeg_geo_fre_afr_pan_hin_mlt_tig_swe_fin_ewe_tag_ctl_mly_jpn_tml_kor_spa_krd_swt_cze_bat_slo_chh_jav_mnd_mcd_ses_arw_amh_ita_pol_glc_eng_qcu_por_rom_ben_bem_anl_bul_heb_alb_sun_rus_swa_urd_tsn_ind_tha_owc_knd_xho_lda_azi_mol_lat_uzb_yor_vie_sod_moo_igb_dyu	0.4587109425181	1.085169384048	0.280651644083933
112	gam_arw_fbf_rus_hau_anl_amr_hin_azi_aze_moo_sun_akn_mol_guj_bsq_lat_chh_ven_mnd_cze_svk_swa_ben_cic_pol_hun_yor_igb_fin_dut_aeg_geo_ukr_glc_scr_bos_wly_heb_afr_est_lda_bat_ita_ind_jpn_knd_kor_bul_pan_ses_prs_tag_swe_mlt_mly_cnt_rom_swt_urd_owc_nor_mcd_ger_krd_qcu_lit_slo_fre_bem_sod_eng_amh_alb_jav_ctl_dyu_spa_bam_mao_tha_sid_tml_tsn_tsw_uzb_por_grk_tur_dgb_vie_tig_ewe_xho_zul	-0.291380160206134	-0.688851057505473	0.492631951798806
113	anl_fre_cic_prs_sid_sod_amh_por_azi_aze_dgb_sun_fbf_guj_cze_bsq_dut_chh_zul_cnt_nor_rus_bem_svk_ewe_lat_hun_xho_igb_fin_lit_gam_geo_glc_ger_pan_arw_amr_mlt_ctl_est_bam_mao_rom_jav_jpn_tml_kor_krd_eng_swa_swe_ind_mol_tig_bat_mnd_hin_lda_bul_heb_mcd_ukr_spa_pol_qcu_ben_grk_urd_tsw_owc_ita_aeg_alb_mly_bos_swt_afr_moo_tag_tha_wly_knd_tsn_ses_tur_scr_slo_uzb_ven_vie_hau_yor_dyu_akn	-0.506017859827934	-1.20615080152674	0.230818842301527
114	amr_krd_lda_grk_mlt_heb_amh_dut_uzb_aze_ven_sun_ewe_afr_eng_bsq_slo_sid_zul_cnt_hin_spa_tsn_bos_akn_bul_hun_dyu_igb_est_pan_chh_geo_pol_svk_por_lat_owc_tig_alb_fin_swt_mao_cze_mly_jpn_knd_kor_prs_lit_ses_mcd_ind_rom_hau_bat_mnd_arw_cic_ita_sod_swe_guj_scr_nor_qcu_fre_ben_ukr_moo_aeg_ger_wly_ctl_jav_glc_dgb_mol_bem_tag_tha_anl_tml_xho_swa_tur_rus_urd_azi_fbf_vie_gam_bam_yor_tsw	-0.190310030506967	-0.448916216260746	0.654536424508127
115	wly_pol_swt_svk_amr_anl_aeg_ukr_uzb_azi_fbf_mly_cic_rom_krd_bsq_lit_mlt_tsw_cnt_por_mcd_yor_mol_tsn_glc_hun_dyu_akn_fin_alb_gam_geo_guj_swe_afr_cze_tig_chh_hin_est_moo_jav_slo_mao_jpn_knd_kor_nor_arw_zul_prs_tag_ger_sod_ind_mnd_ita_xho_spa_sid_fre_ben_rus_grk_qcu_scr_urd_dut_ses_heb_lat_owc_pan_sun_ctl_igb_bos_ewe_bat_tha_hau_tml_bam_ven_tur_bul_eng_aze_bem_vie_amh_swa_lda_dgb	-0.316865245797332	-0.749897927645388	0.455209076126692
116	heb_mcd_fbf_arw_sod_tig_amh_pan_aze_uzb_swt_jav_igb_slo_rus_bsq_spa_mlt_xho_cnt_krd_scr_bam_swe_bem_lit_est_lda_akn_fin_rom_wly_geo_eng_ben_por_bul_hau_anl_cze_hun_dyu_sun_dut_tag_jpn_tml_kor_grk_svk_zul_alb_mao_ita_owc_bat_mnd_fre_moo_hin_gam_mol_lat_nor_prs_qcu_ukr_pol_guj_cic_chh_glc_sid_afr_ind_bos_ven_ger_dgb_mly_tha_amr_knd_tsn_yor_tur_ctl_urd_azi_tsw_vie_aeg_swa_ses_ewe	-1.19895141483699	-2.96844142616715	0.00380621630944023
117	amh_svk_akn_afr_mlt_sod_owc_bul_uzb_tur_tsn_bat_ewe_glc_cze_bsq_lit_wly_ses_mnd_pan_rom_lda_grk_xho_ger_hun_swa_ven_fin_bos_sid_geo_ukr_ben_por_fre_chh_tig_alb_est_swt_ind_prs_sun_jpn_tml_kor_mol_ita_yor_slo_mly_scr_heb_mao_cnt_swe_cic_arw_gam_pol_spa_urd_guj_qcu_nor_hin_mcd_fbf_hau_lat_aeg_rus_jav_dut_bam_krd_igb_tag_tha_anl_knd_moo_dgb_azi_ctl_eng_aze_dyu_vie_amr_zul_tsw_bem	0.810275106127438	1.92711853125029	0.057017218973986
118	heb_guj_ven_glc_anl_amh_owc_urd_aze_uzb_bam_tag_tsw_por_mcd_bsq_arw_mlt_lda_cnt_alb_pol_ewe_eng_moo_afr_hun_swa_igb_est_ctl_hau_geo_lit_lat_ukr_nor_wly_tig_swe_fin_cic_sun_rus_ind_jpn_tml_kor_ita_dut_bem_ger_jav_bos_aeg_mao_mnd_hin_dyu_grk_amr_prs_spa_bul_slo_qcu_rom_krd_cze_ses_gam_scr_chh_svk_mly_fre_swt_pan_akn_bat_tha_sod_knd_dgb_tsn_tur_ben_mol_azi_yor_vie_sid_fbf_xho_zul	0.449930585844315	1.06045679569172	0.291683153452307
119	gam_krd_cic_por_heb_chh_mlt_pan_aze_tur_tsw_sun_igb_ita_cze_bsq_bul_tig_bem_cnt_arw_spa_lda_slo_dgb_glc_fin_yor_moo_est_svk_amh_geo_hin_pol_ben_mol_sid_wly_ctl_hun_fbf_mly_ger_mao_jpn_tml_kor_rus_lit_swa_guj_tag_dut_anl_ind_mnd_afr_akn_rom_amr_nor_ukr_grk_swe_qcu_scr_bos_lat_ven_aeg_urd_sod_fre_jav_alb_tsn_eng_xho_bat_tha_hau_knd_bam_ses_uzb_prs_mcd_azi_swt_vie_owc_zul_ewe_dyu	0.893978316813007	2.13054203605077	0.0357656813027062
120	sod_eng_igb_mcd_amr_amh_anl_scr_aze_tur_dgb_mao_swt_spa_ctl_bsq_ita_hau_dyu_mnd_urd_svk_bem_prs_cic_rom_est_fbf_tsn_fin_pol_aeg_geo_rus_ukr_grk_lit_owc_mlt_nor_hun_ven_jav_bul_mly_jpn_tml_kor_dut_lat_zul_pan_tag_glc_sid_sun_cnt_ger_bam_guj_gam_fre_bos_arw_alb_qcu_swe_krd_cze_yor_heb_hin_chh_ben_ind_por_lda_afr_moo_bat_tha_wly_knd_akn_swa_azi_mol_slo_uzb_tsw_vie_tig_xho_ses_ewe	-0.283778501194817	-0.671196420195862	0.503759111375298
121	amr_alb_tsn_ben_aeg_heb_amh_mol_tur_aze_xho_mly_bam_afr_prs_bsq_cze_sod_cic_mnd_ger_ita_swa_dut_swt_rom_fin_zul_ses_est_krd_chh_geo_rus_fre_scr_arw_owc_sid_grk_hun_tsw_mao_glc_jav_jpn_tml_kor_spa_mcd_bem_pol_tag_nor_anl_sun_cnt_lat_moo_lit_mlt_svk_swe_hin_ukr_qcu_ctl_slo_bul_dgb_wly_eng_tig_guj_ind_pan_igb_por_akn_bat_tha_gam_knd_fbf_lda_azi_urd_bos_uzb_ewe_vie_hau_yor_dyu_ven	0.813188961959922	1.93217895522456	0.0563809425584699
122	owc_por_tsw_rus_aeg_anl_amr_ben_azi_aze_bam_jav_xho_svk_bos_bsq_mcd_sid_fbf_cnt_lit_scr_ven_ger_ses_mol_hun_dyu_cic_fin_alb_tig_geo_lat_pan_pol_fre_chh_heb_prs_est_akn_mly_hin_sun_jpn_tml_kor_cze_krd_swt_ctl_bat_bul_mlt_ind_mnd_eng_moo_guj_gam_spa_slo_nor_urd_qcu_arw_dut_ukr_dgb_hau_rom_wly_ita_mao_swe_tsn_glc_igb_tag_tha_sod_knd_zul_lda_tur_afr_grk_uzb_swa_vie_amh_bem_yor_ewe	-0.529940699507504	-1.26235657571644	0.209976892068319
123	sid_ukr_dgb_rom_gam_tig_mlt_krd_uzb_tur_lda_ind_tsn_alb_afr_bsq_bos_wly_zul_mnd_ger_pol_yor_pan_swa_ctl_fin_bem_cic_hun_mcd_chh_geo_hin_svk_urd_por_owc_aeg_ben_est_ven_bat_grk_mly_jpn_tml_kor_dut_prs_bam_lit_tag_cze_hau_jav_cnt_spa_igb_glc_heb_eng_nor_arw_bul_qcu_scr_ita_guj_tsw_amh_fre_anl_lat_mao_slo_xho_mol_akn_sun_tha_amr_knd_dyu_ewe_azi_swe_rus_aze_ses_vie_sod_fbf_swt_moo	-0.0790115592905787	-0.186205865534629	0.852688887077942
124	heb_ita_bem_nor_chh_sid_owc_scr_azi_uzb_bam_ind_tsw_swe_alb_bsq_lit_anl_dgb_mnd_prs_eng_swa_krd_ven_por_fin_yor_xho_hun_dut_aeg_geo_ukr_rus_hin_svk_amr_gam_ben_est_igb_bat_lat_mao_jpn_tml_kor_arw_afr_tsn_slo_mly_rom_mlt_jav_cnt_mcd_ewe_spa_wly_mol_pan_fre_cze_qcu_bos_guj_urd_akn_tig_bul_hau_pol_sun_grk_ses_ctl_zul_tag_tha_sod_knd_fbf_moo_aze_ger_glc_tur_dyu_vie_amh_lda_cic_swt	-0.635027086802335	-1.52034912510279	0.131815955505185
125	sod_bul_ses_spa_chh_mlt_wly_swe_azi_aze_zul_sun_swt_mol_slo_bsq_grk_gam_tsn_cnt_nor_arw_xho_alb_cic_ctl_hun_swa_dgb_est_ukr_hau_geo_guj_ita_prs_fre_amr_amh_cze_fin_dyu_bat_rom_ind_jpn_tml_kor_eng_lat_bam_ger_mly_afr_heb_tag_mnd_krd_lda_pol_tig_svk_hin_glc_rus_qcu_bos_dut_urd_fbf_anl_pan_owc_lit_mao_mcd_bem_scr_tsw_jav_tha_sid_knd_yor_igb_uzb_ben_por_tur_ven_vie_aeg_moo_akn_ewe	-0.330178296026599	-0.783811271479798	0.435142590587332
126	hau_afr_swa_ben_gam_aeg_chh_ger_uzb_tur_igb_sun_swt_lat_hin_bsq_pol_wly_bem_mnd_pan_prs_bam_fre_zul_svk_fin_tsn_ven_est_urd_owc_geo_guj_dut_mcd_ukr_heb_anl_bul_hun_moo_bat_ita_tag_jpn_knd_kor_grk_por_xho_scr_mly_lit_sod_mao_cnt_ctl_akn_glc_mlt_rus_rom_slo_spa_qcu_alb_swe_eng_cic_amh_bos_amr_mol_ind_cze_dgb_nor_fbf_jav_tha_sid_tml_ewe_lda_azi_krd_arw_aze_ses_vie_tig_tsw_yor_dyu	-0.516091002790979	-1.23085725421885	0.221480151756108
127	owc_por_dyu_scr_mlt_heb_aeg_cze_uzb_tur_zul_mao_yor_fre_ukr_bsq_svk_gam_swa_cnt_prs_ctl_swt_krd_ses_rus_est_tsn_moo_hun_eng_anl_geo_slo_glc_mol_mcd_amh_sid_spa_fin_akn_jav_urd_ind_jpn_knd_kor_rom_hin_lda_ita_bat_bos_chh_sun_mnd_alb_xho_arw_wly_afr_ben_pol_grk_qcu_nor_pan_swe_bem_sod_guj_amr_dut_tag_lit_fbf_bul_ewe_mly_tha_tig_tml_dgb_ven_azi_lat_ger_aze_tsw_vie_hau_bam_cic_igb	-0.281259459482313	-0.664708689836068	0.507881746047961
128	sod_eng_swt_glc_aeg_owc_sid_rom_uzb_aze_akn_sun_lda_rus_hin_bsq_grk_anl_bam_mnd_fre_arw_dyu_slo_ewe_ben_fin_ses_yor_hun_scr_heb_geo_urd_nor_bul_afr_chh_mlt_ctl_est_igb_mly_bos_tag_jpn_tml_kor_spa_mcd_dgb_mol_bat_pol_tig_jav_cnt_svk_moo_krd_gam_ger_por_ukr_ita_qcu_prs_lit_pan_tsn_amh_alb_amr_guj_ind_cze_bem_dut_fbf_mao_tha_wly_knd_xho_cic_tur_swe_lat_azi_zul_vie_hau_tsw_swa_ven	-0.0816579039544605	-0.192313762061423	0.847915754897178
129	hau_bos_bam_fre_amr_heb_sod_ukr_tur_aze_moo_sun_xho_scr_guj_bsq_prs_gam_swt_mnd_swe_grk_bem_ctl_igb_lat_est_dgb_ewe_fin_ita_chh_geo_rus_mol_ben_urd_aeg_owc_rom_hun_cic_mao_nor_mly_jpn_knd_kor_arw_pan_akn_spa_jav_lit_mlt_tag_cnt_cze_dyu_afr_sid_hin_ger_krd_eng_qcu_svk_bul_mcd_tsw_wly_por_anl_slo_bat_pol_zul_glc_ven_ind_tha_amh_tml_yor_ses_azi_dut_alb_uzb_swa_vie_tig_fbf_lda_tsn	-0.288645292148531	-0.683393278596927	0.496057457545258
130	anl_scr_zul_rus_amh_sod_heb_spa_aze_tur_lda_tag_xho_mol_dut_bsq_guj_owc_cic_cnt_svk_ctl_dgb_rom_tsw_hin_est_moo_swa_hun_grk_sid_geo_glc_ukr_arw_krd_amr_tig_ita_fin_dyu_mao_pan_bat_jpn_tml_kor_por_ger_bam_afr_ind_bos_aeg_sun_mnd_eng_yor_alb_wly_fre_nor_lit_swe_qcu_slo_prs_cze_tsn_mlt_lat_hau_urd_mly_mcd_bem_ben_ses_jav_tha_gam_knd_ven_swt_azi_pol_bul_uzb_ewe_vie_chh_akn_fbf_igb	-0.45861271737771	-1.09140096613776	0.2779159628324
131	heb_grk_xho_lat_gam_anl_sid_krd_aze_uzb_bem_mly_ewe_eng_nor_bsq_mcd_amh_ven_mnd_pan_por_fbf_ben_ses_hin_hun_dyu_bam_est_rus_tig_geo_slo_afr_ctl_fre_chh_mlt_rom_fin_tsn_jav_ger_bat_jpn_knd_kor_prs_bos_tsw_spa_mao_svk_hau_ind_cnt_arw_swa_mol_sod_guj_alb_bul_urd_qcu_cze_lit_ukr_swt_aeg_dut_owc_pol_tag_swe_dgb_glc_cic_sun_tha_amr_tml_lda_yor_tur_ita_scr_azi_moo_vie_wly_igb_zul_akn	-0.316354892645826	-0.748860000402703	0.455831456410583
132	sid_mcd_ewe_lit_heb_mlt_amr_spa_tur_aze_tsw_sun_swt_pol_pan_bsq_bos_tig_xho_mnd_arw_svk_akn_ctl_swa_ita_est_moo_dyu_fin_guj_gam_geo_urd_bul_ben_eng_sod_amh_ukr_hun_fbf_bat_alb_jav_jpn_knd_kor_glc_krd_bam_rom_mao_lat_anl_mly_cnt_hin_dgb_scr_hau_nor_prs_fre_dut_qcu_rus_cze_afr_yor_aeg_grk_wly_slo_tag_por_bem_swe_ses_ind_tha_chh_tml_tsn_ven_azi_ger_mol_uzb_lda_vie_owc_igb_cic_zul	0.701972932241408	1.66195795108537	0.0998884956633218
133	amr_swe_moo_afr_amh_sod_tig_nor_azi_tur_dyu_tag_tsn_por_mol_bsq_alb_mlt_igb_mnd_pan_mcd_ven_rom_bem_prs_hun_bam_akn_fin_ctl_sid_geo_eng_lit_lat_ger_heb_aeg_slo_est_ewe_jav_glc_sun_jpn_knd_kor_bul_svk_tsw_grk_bat_urd_anl_mao_cnt_pol_zul_ukr_owc_hin_spa_rus_scr_qcu_cze_arw_guj_swa_gam_krd_chh_dut_ind_ben_ses_fre_cic_mly_tha_hau_tml_xho_swt_aze_ita_bos_uzb_dgb_vie_wly_fbf_lda_yor	-1.02339052757099	-2.4980161537323	0.0142456280716925
134	mlt_lit_yor_spa_amh_heb_chh_grk_azi_aze_swa_sun_ewe_ben_guj_bsq_glc_anl_bem_cnt_rom_bos_igb_arw_ven_ctl_est_dgb_ses_hun_lat_sod_geo_dut_hin_svk_mol_aeg_sid_slo_fin_tsw_mly_nor_ind_jpn_knd_kor_pan_ita_lda_pol_tag_alb_amr_bat_mnd_eng_zul_urd_hau_krd_mcd_por_prs_qcu_swe_cze_ger_cic_wly_scr_tig_ukr_jav_bul_dyu_afr_tsn_mao_tha_gam_tml_akn_fbf_uzb_fre_rus_tur_moo_vie_owc_xho_bam_swt	-0.0730413935474415	-0.172116269130137	0.86372011341422
135	mlt_mol_bam_bul_sod_tig_chh_lit_aze_tur_igb_ind_dyu_eng_ukr_bsq_glc_heb_akn_mnd_svk_por_ewe_bos_zul_afr_fin_xho_tsn_est_alb_wly_geo_scr_guj_ger_dut_anl_owc_fre_hun_bem_sun_ctl_bat_jpn_tml_kor_krd_rus_lda_slo_jav_grk_aeg_tag_cnt_spa_cic_urd_amh_cze_mcd_pan_arw_qcu_rom_swe_ita_fbf_amr_ben_gam_prs_mly_hin_ven_nor_swa_mao_tha_sid_knd_moo_dgb_azi_pol_lat_uzb_tsw_vie_hau_swt_yor_ses	0.0305149894525758	0.071883961335133	0.942848619955069
136	chh_nor_tsn_ctl_owc_amh_sid_urd_tur_uzb_bam_mly_dyu_cze_svk_bsq_eng_hau_xho_cnt_por_pol_ses_spa_swa_rus_est_tsw_bem_fin_dut_anl_geo_glc_hin_slo_grk_mlt_sod_ukr_hun_lda_sun_pan_mao_jpn_knd_kor_ben_lit_dgb_rom_bat_scr_gam_ind_mnd_swe_ven_mol_heb_bul_ita_alb_guj_qcu_lat_fre_afr_fbf_amr_arw_wly_prs_tag_bos_ewe_mcd_cic_jav_tha_tig_tml_moo_igb_azi_ger_krd_aze_zul_vie_aeg_akn_yor_swt	-0.406735422262006	-0.96652277676541	0.336289383979946
137	heb_alb_ven_pan_sid_amh_hau_fre_uzb_azi_akn_jav_bam_urd_krd_bsq_swe_gam_ewe_cnt_cze_dut_dyu_spa_swa_eng_est_igb_swt_hun_mcd_wly_geo_ita_ben_svk_ukr_amr_tig_bul_fin_tsw_sun_por_mao_jpn_knd_kor_ger_ctl_ses_scr_tag_lit_chh_mly_mnd_nor_fbf_lat_aeg_grk_glc_prs_bos_qcu_guj_rom_slo_dgb_mlt_arw_sod_mol_bat_hin_yor_rus_bem_ind_tha_anl_tml_zul_cic_tur_pol_afr_aze_tsn_vie_owc_lda_moo_xho	-0.222112588768885	-0.524645641929493	0.601077921347377
138	owc_scr_akn_nor_anl_aeg_sod_por_azi_aze_xho_ind_dgb_mcd_grk_bsq_cze_amr_dyu_cnt_guj_bul_ven_urd_tsw_lat_fin_bem_ses_hun_krd_heb_geo_dut_pol_fre_arw_sid_tig_mol_est_lda_tag_ita_jav_jpn_tml_kor_bos_spa_moo_prs_bat_ben_hau_mly_mnd_rom_bam_ukr_chh_swe_afr_glc_lit_qcu_ger_svk_alb_zul_gam_rus_amh_hin_mao_pan_tsn_eng_ewe_sun_tha_mlt_knd_fbf_yor_uzb_slo_ctl_tur_swa_vie_wly_igb_cic_swt	0.251175767186781	0.591631166426231	0.555533045823473
139	tig_prs_dgb_ben_anl_wly_chh_pan_uzb_azi_ses_mao_dyu_mol_eng_bsq_rus_sid_ewe_cnt_svk_swe_lda_lit_ven_bul_hun_swt_xho_fin_urd_heb_geo_guj_scr_cze_lat_mlt_hau_ctl_est_yor_ind_hin_sun_jpn_knd_kor_pol_slo_cic_arw_tag_alb_amr_bat_mnd_afr_bem_ukr_gam_krd_glc_bos_grk_qcu_por_nor_dut_zul_owc_mcd_amh_fre_mly_ita_akn_rom_swa_jav_tha_aeg_tml_igb_bam_tur_spa_ger_aze_tsw_vie_sod_moo_tsn_fbf	0.217605596950551	0.511936141534276	0.609909238181067
140	anl_pol_bam_prs_amr_hau_tig_alb_tur_aze_zul_jav_lda_spa_lit_bsq_grk_owc_ses_mnd_rom_ctl_xho_scr_akn_afr_fin_tsw_igb_est_svk_wly_geo_lat_por_dut_fre_aeg_mlt_mcd_hun_dgb_sun_slo_tag_jpn_knd_kor_guj_arw_swa_hin_mao_pan_sod_bat_cnt_ita_moo_rus_sid_glc_urd_ben_eng_qcu_nor_swe_ukr_swt_amh_bul_gam_bos_mly_ger_ven_mol_dyu_ind_tha_heb_tml_ewe_yor_uzb_cze_krd_azi_tsn_vie_chh_cic_fbf_bem	-0.147552913062029	-0.348136335705656	0.728524590806123
141	gam_ita_dyu_ger_owc_amr_heb_krd_uzb_aze_ses_ind_dgb_scr_swe_bsq_slo_chh_zul_cnt_pan_arw_ven_hin_igb_cze_fin_tsn_yor_est_ukr_hau_geo_ben_mol_afr_ctl_anl_sod_svk_hun_akn_tag_urd_mao_jpn_knd_kor_alb_guj_lda_nor_mly_mcd_tig_bat_mnd_spa_ewe_rom_mlt_lit_prs_dut_lat_qcu_bul_glc_bos_xho_aeg_pol_wly_grk_jav_por_fbf_fre_moo_sun_tha_sid_tml_cic_swa_tur_rus_eng_azi_tsw_vie_amh_bam_bem_swt	-0.0540695754272665	-0.1278694880951	0.89852835281815
142	heb_arw_fbf_ita_sod_sid_anl_glc_uzb_tur_ses_jav_dyu_hin_pan_bsq_krd_wly_yor_mnd_swe_fre_zul_spa_bam_afr_hun_tsn_igb_fin_urd_hau_geo_rom_bul_pol_rus_tig_mlt_lat_est_xho_sun_ctl_tag_jpn_tml_kor_slo_ben_bem_alb_ind_nor_owc_mly_cnt_eng_cic_lit_gam_cze_bos_dut_scr_qcu_prs_ger_mol_dgb_amr_mcd_aeg_por_mao_grk_swt_svk_ven_bat_tha_amh_knd_swa_moo_azi_guj_ukr_aze_lda_vie_chh_tsw_ewe_akn	-0.0319507398840584	-0.0752148329726549	0.940205340604786
143	amh_ukr_akn_krd_sid_wly_owc_ben_aze_tur_fbf_tag_xho_eng_nor_bsq_arw_anl_moo_cnt_mol_rom_zul_urd_igb_dut_est_ven_cic_fin_ger_aeg_geo_hin_prs_bos_rus_hau_amr_scr_hun_tsn_mao_mcd_bat_jpn_tml_kor_lat_swe_ses_bul_ind_cze_mlt_jav_mnd_svk_swa_ctl_chh_spa_glc_grk_slo_qcu_por_pan_guj_ewe_gam_pol_tig_ita_sun_fre_dgb_alb_yor_mly_tha_heb_knd_swt_bem_azi_lit_afr_uzb_lda_vie_sod_dyu_bam_tsw	-1.29918414082757	-3.22687385924442	0.00172859867502883
144	wly_scr_fbf_svk_owc_amh_amr_ctl_tur_uzb_bam_bat_ses_bul_swe_bsq_arw_heb_tsw_cnt_ben_pan_ewe_por_xho_prs_fin_ven_swt_hun_guj_aeg_geo_urd_krd_bos_grk_hau_chh_mol_est_dgb_ind_rom_sun_jpn_tml_kor_mcd_eng_dyu_slo_mly_afr_mlt_jav_mnd_ita_igb_lat_sid_dut_pol_lit_fre_qcu_alb_ger_rus_akn_gam_cze_tig_glc_mao_nor_bem_ukr_cic_tag_tha_sod_knd_swa_lda_azi_spa_hin_aze_moo_vie_anl_zul_yor_tsn	-0.522546919604483	-1.2444431616187	0.216463616665322
145	wly_spa_akn_por_aeg_amh_sod_mol_uzb_tur_bem_mao_lda_ger_nor_bsq_rom_gam_zul_cnt_svk_rus_ses_ita_cic_lit_hun_bam_dyu_fin_ben_sid_geo_pan_arw_urd_mcd_hau_anl_glc_est_swt_bat_eng_ind_jpn_tml_kor_pol_lat_ven_swe_mly_bos_owc_tag_mnd_grk_swa_alb_heb_slo_dut_afr_cze_qcu_guj_bul_hin_yor_mlt_prs_chh_krd_jav_scr_igb_fre_fbf_sun_tha_tig_knd_moo_xho_aze_ctl_ukr_azi_tsw_vie_amr_tsn_dgb_ewe	-0.272260474487425	-0.644105755629305	0.521092273227659
146	sod_swe_swt_glc_wly_aeg_mlt_dut_uzb_azi_ewe_bat_tsw_bos_lit_bsq_hin_heb_dyu_mnd_urd_ben_swa_scr_bem_ukr_est_dgb_igb_hun_pol_amr_geo_svk_bul_pan_krd_hau_chh_mcd_fin_cic_jav_rom_ind_jpn_knd_kor_spa_eng_xho_cze_sun_guj_sid_mly_cnt_ctl_zul_por_gam_mol_ger_ita_fre_qcu_prs_alb_arw_moo_anl_rus_owc_afr_tag_nor_tsn_lat_lda_mao_tha_amh_tml_ses_bam_tur_grk_slo_aze_akn_vie_tig_fbf_yor_ven	-0.763419715675966	-1.83222767526069	0.0701179404598761
147	sid_grk_ses_swe_anl_wly_gam_fre_tur_azi_fbf_jav_akn_mol_ger_bsq_afr_chh_dgb_cnt_prs_arw_bem_bul_swt_rom_est_ewe_bam_fin_guj_sod_geo_mcd_svk_spa_rus_heb_amr_slo_hun_moo_sun_pan_mao_jpn_tml_kor_urd_glc_zul_krd_ind_ben_amh_tag_mnd_scr_ven_alb_aeg_nor_ctl_ukr_lit_qcu_cze_hin_ita_xho_owc_por_mlt_bos_bat_lat_lda_dut_dyu_mly_tha_hau_knd_cic_tsn_uzb_pol_eng_aze_tsw_vie_tig_igb_swa_yor	0.222480568566714	0.524169592684295	0.601407648900894
148	amh_ita_swt_urd_gam_aeg_heb_bul_tur_azi_swa_mly_xho_eng_arw_bsq_lat_owc_tsn_mnd_cze_guj_moo_ben_dgb_lit_est_ewe_zul_hun_nor_wly_geo_afr_pan_glc_hin_tig_hau_mcd_fin_dyu_jav_scr_mao_jpn_tml_kor_dut_pol_fbf_spa_tag_por_chh_ind_cnt_swe_lda_svk_mlt_rus_ukr_ger_alb_qcu_bos_slo_prs_bem_sid_krd_amr_grk_sun_fre_ses_ctl_tsw_bat_tha_sod_knd_bam_cic_uzb_rom_mol_aze_akn_vie_anl_igb_yor_ven	-0.715010890856196	-1.71821611417329	0.0890848560564337
149	owc_ctl_moo_bul_mlt_wly_heb_slo_uzb_aze_akn_bat_lda_pan_prs_bsq_scr_anl_bam_mnd_cze_lat_tsn_alb_igb_grk_hun_ses_fbf_est_bos_gam_geo_ger_ukr_eng_glc_tig_chh_lit_fin_dyu_tag_spa_ind_jpn_knd_kor_rus_dut_ewe_afr_sun_hin_amh_mly_cnt_pol_swa_ita_amr_por_swe_fre_arw_qcu_urd_krd_svk_swt_aeg_ben_sid_guj_jav_nor_ven_mol_yor_mao_tha_hau_tml_dgb_cic_tur_rom_mcd_azi_bem_vie_sod_xho_zul_tsw	-0.381827764950397	-0.905616690831546	0.36747903831698
150	amr_slo_dyu_afr_aeg_heb_sid_arw_tur_aze_yor_mly_cic_svk_cze_bsq_dut_tig_tsn_cnt_por_ger_dgb_urd_swa_ukr_est_swt_igb_fin_rus_hau_geo_glc_lit_ctl_ben_chh_anl_pan_hun_tsw_bat_rom_mao_jpn_knd_kor_prs_swe_lda_mcd_sun_lat_mlt_ind_mnd_hin_fbf_pol_gam_nor_grk_bul_guj_qcu_eng_spa_scr_zul_owc_bos_amh_ita_tag_krd_moo_mol_ses_jav_tha_wly_tml_bem_ven_azi_fre_alb_uzb_bam_vie_sod_akn_ewe_xho	-0.195057609431448	-0.460253434491256	0.646408639783056
151	hau_prs_ven_por_aeg_owc_anl_eng_aze_azi_xho_sun_tsw_alb_rus_bsq_slo_mlt_igb_cnt_glc_ger_ewe_bul_tsn_swe_hun_swt_cic_est_nor_gam_geo_mcd_ben_urd_pol_heb_tig_scr_fin_zul_mly_ukr_jav_jpn_tml_kor_arw_krd_ses_pan_bat_afr_chh_tag_mnd_hin_bam_cze_amr_svk_dut_bos_guj_qcu_fre_rom_spa_yor_sod_ctl_sid_ita_mao_grk_lda_lat_fbf_ind_tha_amh_knd_bem_akn_tur_lit_mol_uzb_moo_vie_wly_swa_dgb_dyu	0.295844135974358	0.696739675755521	0.487703618746741
152	chh_bos_cic_nor_amr_wly_heb_ita_tur_aze_yor_bat_ven_ctl_glc_bsq_guj_hau_bam_mnd_pol_fre_swa_lit_fbf_afr_est_akn_bem_fin_hin_gam_geo_ben_dut_mol_alb_anl_sod_bul_hun_swt_mao_grk_mly_jpn_tml_kor_spa_por_ewe_mcd_jav_krd_tig_sun_cnt_arw_xho_urd_sid_pan_slo_lat_rom_qcu_ger_scr_ukr_lda_amh_cze_owc_eng_tag_swe_tsw_prs_zul_ind_tha_aeg_knd_moo_tsn_azi_svk_rus_uzb_dyu_vie_mlt_dgb_igb_ses	-0.336156377381134	-0.795837372086985	0.428153256890041
153	anl_alb_cic_rus_tig_sod_hau_arw_aze_uzb_tsn_sun_lda_scr_eng_bsq_glc_gam_igb_cnt_hin_pol_dgb_bos_zul_bul_fin_ewe_ven_est_slo_heb_geo_krd_ctl_svk_fre_owc_amh_guj_hun_yor_ind_swe_jav_jpn_tml_kor_dut_pan_fbf_lat_bat_ger_sid_tag_mnd_rom_swt_prs_amr_ita_por_mcd_mol_qcu_lit_cze_spa_tsw_wly_ukr_mlt_ben_mly_urd_xho_nor_swa_mao_tha_chh_knd_bem_moo_azi_grk_afr_tur_akn_vie_aeg_ses_dyu_bam	-0.394582686568163	-0.936064541729837	0.351664335644244
154	anl_slo_xho_mcd_owc_aeg_sod_ukr_aze_uzb_tsw_mly_bam_pol_hin_bsq_nor_amh_zul_cnt_rus_mol_lda_svk_swa_ben_est_akn_ses_fin_rom_wly_geo_glc_bul_spa_arw_hau_heb_cze_hun_dyu_jav_ctl_ind_jpn_knd_kor_pan_ita_dgb_prs_mao_lat_amr_bat_mnd_urd_moo_grk_tig_alb_swe_ger_dut_qcu_eng_scr_bos_yor_chh_guj_gam_fre_tag_afr_bem_por_cic_sun_tha_mlt_tml_ven_fbf_azi_krd_lit_tur_tsn_vie_sid_ewe_igb_swt	-0.486552466135764	-1.15775851883594	0.249927333155829
155	gam_slo_igb_rus_anl_mlt_amh_guj_tur_uzb_lda_mly_akn_pol_ukr_bsq_dut_heb_xho_mnd_eng_swe_zul_krd_dgb_prs_hun_ewe_swt_est_alb_owc_geo_glc_bul_ctl_hin_sid_chh_fre_fin_bem_bat_urd_mao_jpn_knd_kor_spa_svk_ven_nor_sun_afr_aeg_tag_cnt_ben_tsw_grk_wly_por_bos_cze_mcd_qcu_lat_scr_ger_dyu_amr_rom_tig_arw_jav_lit_ses_pan_yor_ind_tha_sod_tml_tsn_fbf_aze_mol_ita_azi_bam_vie_hau_moo_cic_swa	0.214431738401693	0.504603306606695	0.615031028734228
156	sid_dut_moo_bos_wly_heb_amh_bul_tur_uzb_cic_mly_akn_prs_guj_bsq_lit_chh_dyu_cnt_afr_nor_dgb_ita_yor_por_hun_tsn_fbf_fin_scr_gam_geo_urd_glc_alb_ben_hau_anl_swe_est_bam_tag_ukr_sun_jpn_tml_kor_mol_pan_ses_svk_ind_pol_sod_mao_mnd_hin_ewe_slo_mlt_fre_eng_krd_mcd_qcu_cze_lat_ger_igb_owc_rom_amr_spa_bat_arw_lda_rus_tsw_jav_tha_tig_knd_zul_bem_aze_grk_ctl_azi_swa_vie_aeg_swt_xho_ven	-0.185274883897352	-0.437315080315279	0.662896707267127
157	tig_afr_dyu_ukr_hau_wly_amr_slo_azi_aze_igb_tag_yor_scr_mol_bsq_mcd_mlt_bam_mnd_nor_svk_tsw_rom_ewe_ger_fin_tsn_swt_est_urd_sod_geo_alb_ben_dut_rus_heb_owc_grk_hun_ven_sun_bos_bat_jpn_knd_kor_ctl_spa_dgb_fre_mly_lit_gam_ind_cnt_hin_fbf_arw_amh_bul_por_cze_ita_qcu_prs_pol_lat_xho_aeg_pan_anl_krd_jav_eng_lda_swe_bem_mao_tha_sid_tml_moo_akn_tur_glc_guj_uzb_ses_vie_chh_cic_zul_swa	0.00796326589405497	0.0187565247705731	0.985075518128342
158	amh_ukr_dyu_mcd_mlt_anl_wly_urd_uzb_aze_moo_sun_cic_pol_ben_bsq_guj_sid_yor_mnd_lat_scr_ven_dut_dgb_ita_fin_ses_tsn_est_slo_tig_geo_svk_rus_lit_afr_aeg_owc_cze_hun_bam_jav_spa_bat_jpn_knd_kor_bos_nor_fbf_ger_tag_mol_sod_ind_cnt_prs_zul_ctl_chh_fre_hin_krd_grk_qcu_glc_por_bul_bem_gam_alb_heb_rom_mao_pan_lda_arw_igb_mly_tha_amr_tml_xho_akn_tur_swe_eng_azi_swt_vie_hau_ewe_tsw_swa	-0.36138535665395	-0.855641215961052	0.394395374348139
159	sid_lit_fbf_ger_mlt_gam_chh_mol_tur_aze_tsn_sun_akn_afr_lat_bsq_ukr_wly_ewe_mnd_cze_rom_swa_arw_tsw_bul_est_dgb_dyu_hun_ctl_hau_geo_slo_pol_dut_krd_heb_amh_glc_fin_xho_mly_fre_mao_jpn_knd_kor_spa_scr_swt_hin_tag_guj_owc_bat_cnt_rus_yor_alb_aeg_bos_eng_nor_ita_qcu_swe_mcd_por_moo_anl_urd_tig_prs_ind_svk_bem_grk_lda_jav_tha_sod_tml_igb_bam_uzb_ben_pan_azi_ses_vie_amr_cic_zul_ven	0.461165965142588	1.09214412063885	0.277590951470447
160	tig_slo_zul_urd_amr_anl_sid_nor_tur_uzb_dgb_ind_cic_spa_fre_bsq_por_wly_moo_cnt_mcd_ben_ses_cze_tsw_pol_est_lda_dyu_hun_bos_gam_geo_lit_eng_svk_arw_aeg_sod_grk_fin_bam_mao_scr_mly_jpn_knd_kor_ctl_lat_yor_ger_sun_mol_mlt_tag_mnd_hin_akn_bul_amh_glc_ita_afr_krd_qcu_pan_alb_prs_swt_heb_ukr_chh_rus_jav_swe_igb_rom_xho_bat_tha_owc_tml_ven_fbf_azi_dut_guj_aze_bem_vie_hau_ewe_swa_tsn	0.181277807916949	0.426636739984781	0.670629914821884
161	amr_fre_yor_nor_sid_gam_aeg_ita_tur_azi_lda_mao_xho_pan_dut_bsq_bul_chh_dyu_cnt_cze_arw_tsw_pol_bam_glc_fin_swt_ses_hun_krd_owc_geo_guj_por_ben_alb_mlt_wly_rus_est_igb_sun_ukr_jav_jpn_tml_kor_eng_urd_akn_prs_mly_spa_sod_tag_mnd_slo_dgb_svk_hau_lit_mcd_mol_ger_qcu_bos_lat_hin_bem_tig_ctl_anl_afr_ind_grk_zul_rom_tsn_bat_tha_heb_knd_ven_fbf_uzb_swe_scr_aze_swa_vie_amh_moo_cic_ewe	-0.403336867353949	-0.956709991980005	0.341194064091235
162	gam_ctl_akn_guj_aeg_heb_amr_spa_azi_aze_zul_jav_dgb_svk_eng_bsq_alb_owc_yor_cnt_mcd_rus_xho_pol_bem_cze_hun_swt_lda_fin_urd_sod_geo_krd_fre_bul_por_chh_mlt_mol_est_ven_mao_scr_sun_jpn_tml_kor_rom_arw_bam_ben_bat_pan_tig_ind_mnd_lit_swa_ger_anl_lat_grk_hin_ita_qcu_nor_bos_ukr_ewe_hau_dut_sid_prs_tag_slo_ses_glc_moo_mly_tha_wly_knd_fbf_tsw_tur_afr_swe_uzb_tsn_vie_amh_igb_cic_dyu	-0.247554656047346	-0.584998694685434	0.55996527879129
163	gam_afr_yor_scr_heb_sod_amr_eng_uzb_tur_dyu_bat_tsn_hin_ben_bsq_cze_wly_ven_mnd_ger_swe_swa_bos_lda_guj_est_akn_fbf_fin_fre_anl_geo_ita_ukr_urd_slo_sid_hau_lat_hun_swt_sun_rus_ind_jpn_tml_kor_glc_rom_ses_krd_tag_dut_aeg_jav_cnt_nor_dgb_por_amh_pan_alb_spa_mol_qcu_grk_svk_bul_moo_owc_pol_mlt_ctl_mao_lit_ewe_arw_cic_mly_tha_chh_knd_bam_igb_aze_mcd_prs_azi_xho_vie_tig_zul_bem_tsw	-0.494868300668436	-1.17844943379683	0.241623954697341
164	amh_ctl_igb_ita_sid_chh_heb_rus_aze_uzb_bem_jav_yor_pol_scr_bsq_hin_mlt_ewe_cnt_bos_glc_akn_lat_cic_grk_hun_fbf_bam_est_nor_tig_geo_alb_arw_guj_urd_sod_wly_swe_fin_dgb_bat_spa_tag_jpn_knd_kor_rom_pan_tsn_cze_mly_mol_gam_ind_mnd_dut_zul_prs_hau_bul_eng_afr_ukr_qcu_krd_slo_fre_moo_anl_por_owc_mcd_sun_ben_dyu_svk_ven_mao_tha_aeg_tml_tsw_ses_azi_ger_lit_tur_lda_vie_amr_swt_xho_swa	-0.542129456203298	-1.29275102318538	0.199299665273678
165	gam_eng_xho_grk_mlt_heb_amh_swe_azi_tur_dgb_tag_ses_hin_ukr_bsq_ctl_wly_ewe_cnt_bos_pan_moo_slo_cic_por_fin_bem_ven_hun_spa_chh_geo_dut_ger_rus_mol_sod_amr_krd_est_lda_bat_prs_mao_jpn_knd_kor_bul_scr_swa_pol_ind_lat_sid_sun_mnd_ben_tsn_arw_owc_svk_urd_glc_lit_qcu_fre_guj_alb_dyu_anl_nor_aeg_afr_jav_ita_bam_cze_tsw_mly_tha_hau_tml_zul_swt_uzb_rom_mcd_aze_yor_vie_tig_akn_igb_fbf	0.133135337508022	0.313418060837952	0.754664917994496
166	heb_pan_swa_grk_tig_hau_wly_alb_uzb_aze_ewe_mao_yor_ben_arw_bsq_afr_anl_lda_mnd_prs_spa_zul_ita_dyu_krd_est_ses_tsw_fin_eng_gam_geo_dut_ukr_ger_glc_sod_sid_lit_hun_bam_sun_guj_mly_jpn_tml_kor_svk_rom_bem_slo_tag_bos_amh_bat_cnt_mol_akn_cze_aeg_swe_rus_nor_urd_qcu_bul_lat_fre_igb_mlt_scr_amr_hin_jav_mcd_tsn_ctl_ven_ind_tha_owc_knd_moo_swt_tur_pol_por_azi_dgb_vie_chh_fbf_xho_cic	0.0398406365409008	0.0938158010683651	0.925457303318516
167	anl_fre_xho_mol_amr_heb_tig_por_uzb_tur_dgb_ind_yor_svk_grk_bsq_urd_wly_akn_mnd_ita_pan_igb_bos_bem_ukr_fin_swt_ven_est_nor_amh_geo_arw_ben_scr_eng_gam_mlt_bul_hun_bam_bat_cze_sun_jpn_tml_kor_rus_swe_lda_rom_mly_krd_chh_tag_cnt_slo_ses_mcd_hau_spa_pol_lit_alb_qcu_guj_hin_prs_fbf_owc_ctl_sid_glc_jav_lat_tsn_dut_cic_mao_tha_aeg_knd_tsw_zul_azi_ger_afr_aze_swa_vie_sod_ewe_moo_dyu	-0.434918612106647	-1.0307083707326	0.305350698053166
168	sid_rus_cic_lat_amr_heb_chh_guj_uzb_tur_bam_jav_igb_ctl_mol_bsq_hin_aeg_xho_mnd_ger_pol_swt_afr_dyu_lit_est_moo_swa_fin_alb_gam_geo_ben_fre_prs_bul_owc_sod_eng_hun_zul_mao_glc_mly_jpn_tml_kor_swe_cze_dgb_ukr_ind_spa_anl_bat_cnt_mcd_bem_krd_tig_slo_bos_arw_rom_qcu_nor_svk_grk_akn_wly_dut_amh_urd_sun_scr_tsw_por_ven_tag_tha_mlt_knd_lda_tsn_azi_pan_ita_aze_ewe_vie_hau_yor_ses_fbf	-0.385252688320197	-0.913591635290906	0.363293916986482
169	owc_cze_cic_arw_heb_amh_amr_ben_aze_azi_ewe_tag_xho_ctl_svk_bsq_eng_anl_zul_cnt_pol_prs_swt_mol_ven_rom_est_tsw_bam_fin_ger_sod_geo_ita_lit_scr_grk_gam_hau_nor_hun_yor_mly_rus_ind_jpn_knd_kor_afr_lat_igb_alb_mao_bos_aeg_bat_mnd_fre_tsn_mcd_mlt_ukr_dut_krd_slo_qcu_bul_pan_spa_akn_tig_guj_sid_glc_sun_hin_moo_urd_dgb_jav_tha_wly_tml_dyu_fbf_tur_por_swe_uzb_lda_vie_chh_ses_bem_swa	0.275551820472273	0.648379409496135	0.518337316643177
170	hau_lat_dgb_alb_heb_owc_amr_urd_tur_azi_swa_mly_bam_afr_arw_bsq_ger_sid_xho_cnt_grk_mol_igb_rus_swt_scr_hun_yor_fbf_est_guj_gam_geo_lit_por_cze_dut_sod_amh_ctl_fin_dyu_ind_svk_sun_jpn_tml_kor_spa_ukr_ven_eng_jav_hin_aeg_tag_mnd_mcd_tsn_nor_chh_bos_ben_prs_fre_qcu_bul_swe_slo_ewe_mlt_rom_anl_glc_mao_ita_lda_pan_zul_bat_tha_wly_knd_akn_moo_aze_pol_krd_uzb_tsw_vie_tig_cic_ses_bem	1.03622086460293	2.48449140937043	0.0147623557959596
171	mlt_spa_ses_urd_sid_chh_aeg_scr_tur_azi_dgb_mao_bem_lit_grk_bsq_alb_anl_bam_mnd_mcd_bul_fbf_nor_dyu_ger_est_tsn_ven_fin_hin_owc_geo_dut_glc_prs_bos_sod_wly_rom_hun_moo_jav_afr_sun_jpn_tml_kor_por_slo_akn_pol_ind_svk_amh_bat_cnt_fre_lda_rus_gam_arw_pan_eng_ctl_qcu_cze_ukr_ita_yor_amr_lat_tig_krd_tag_ben_tsw_guj_xho_mly_tha_heb_knd_swt_igb_aze_swe_mol_uzb_zul_vie_hau_ewe_swa_cic	-0.855760260563015	-2.06618701705632	0.0415916402016846
172	amr_pan_ven_por_chh_gam_heb_ben_tur_aze_swa_mly_lda_urd_hin_bsq_ukr_sid_swt_cnt_guj_bul_moo_fre_yor_ita_fin_zul_fbf_est_nor_mlt_geo_bos_alb_afr_prs_sod_hau_lit_hun_tsn_ind_scr_bat_jpn_knd_kor_dut_krd_akn_arw_mao_spa_wly_jav_mnd_ger_tsw_glc_owc_swe_rom_lat_cze_qcu_grk_mcd_mol_igb_tig_pol_aeg_eng_tag_ctl_dgb_svk_bem_sun_tha_amh_tml_bam_cic_azi_slo_rus_uzb_dyu_vie_anl_ewe_ses_xho	-0.402357535453616	-0.955015568743914	0.342045668937188
173	aeg_urd_bem_hin_tig_sid_wly_ukr_tur_aze_yor_tag_lda_ger_lat_bsq_afr_anl_dyu_cnt_scr_grk_dgb_arw_zul_slo_hun_xho_igb_fin_rus_chh_geo_lit_fre_ctl_nor_amr_heb_bos_est_akn_mao_dut_bat_jpn_knd_kor_pol_ita_ewe_por_ind_svk_mlt_sun_mnd_glc_cic_mcd_owc_cze_swe_bul_guj_qcu_rom_eng_krd_bam_amh_pan_hau_alb_mly_mol_swt_ben_moo_jav_tha_sod_tml_swa_fbf_azi_prs_spa_uzb_tsn_vie_gam_ses_tsw_ven	-0.0920073737153341	-0.216806567826019	0.828833990222551
174	mlt_svk_ewe_swe_aeg_amr_tig_glc_aze_azi_dyu_jav_ven_lit_afr_bsq_cze_owc_tsn_cnt_ctl_ben_bam_pan_fbf_grk_hun_tsw_cic_fin_scr_heb_geo_ukr_alb_lat_fre_gam_amh_urd_est_ses_mao_pol_sun_jpn_tml_kor_hin_rus_xho_slo_ind_por_wly_mly_mnd_mcd_zul_bul_anl_dut_eng_mol_nor_qcu_spa_rom_ger_akn_sod_bos_chh_ita_bat_krd_swt_prs_yor_tag_tha_sid_knd_dgb_bem_tur_guj_arw_uzb_igb_vie_hau_moo_lda_swa	-0.0347150144915444	-0.0818654078101733	0.934929676158067
175	amh_afr_ses_ben_hau_wly_chh_ctl_azi_uzb_bam_jav_dyu_slo_ukr_bsq_guj_anl_akn_cnt_mcd_swe_swa_krd_yor_mol_est_fbf_tsn_fin_spa_mlt_geo_dut_hin_cze_nor_sod_tig_eng_hun_cic_mao_bul_ind_jpn_tml_kor_ger_svk_tsw_ita_sun_alb_heb_bat_mnd_por_ven_prs_amr_scr_glc_pan_bos_qcu_lat_grk_fre_zul_sid_pol_aeg_arw_mly_urd_dgb_rus_bem_tag_tha_owc_knd_xho_swt_aze_rom_lit_tur_moo_vie_gam_ewe_igb_lda	0.563007098038376	1.33317949606958	0.185729490579874
176	wly_ger_bem_grk_sod_aeg_chh_swe_uzb_azi_tsn_sun_yor_scr_fre_bsq_glc_sid_ses_mnd_afr_hin_zul_nor_akn_pol_hun_fbf_ewe_est_rus_owc_geo_pan_rom_ctl_por_tig_heb_arw_fin_igb_ind_lit_bat_jpn_knd_kor_eng_cze_tsw_krd_tag_ben_anl_mao_cnt_ita_swt_mol_amr_svk_guj_spa_lat_qcu_prs_dut_mcd_moo_amh_slo_gam_bul_mly_ukr_lda_urd_cic_jav_tha_hau_tml_dyu_bam_aze_bos_alb_tur_ven_vie_mlt_xho_dgb_swa	0.0121548233568038	0.028605350973447	0.977240640024952
177	mlt_pol_moo_spa_amh_owc_gam_slo_uzb_azi_igb_sun_cic_mol_glc_bsq_rom_anl_xho_cnt_cze_eng_yor_pan_bam_scr_est_ewe_ses_hun_fre_sid_geo_arw_bos_ukr_svk_hau_tig_grk_fin_dyu_tag_prs_jav_jpn_tml_kor_nor_lat_dgb_dut_ind_rus_wly_mao_mnd_ger_ven_afr_chh_krd_mcd_ctl_urd_qcu_lit_alb_guj_swa_heb_hin_sod_bul_bat_swe_tsn_por_lda_mly_tha_amr_knd_tsw_swt_tur_ita_ben_aze_akn_vie_aeg_zul_fbf_bem	-0.70493465905004	-1.68759790822551	0.0948396658771714
178	owc_dut_akn_por_tig_aeg_sod_ger_uzb_azi_yor_sun_dgb_lat_arw_bsq_nor_sid_cic_mnd_mol_pol_xho_spa_ses_fre_fin_igb_zul_hun_bul_heb_geo_ben_svk_lit_mcd_mlt_gam_slo_est_dyu_ind_guj_tag_jpn_tml_kor_eng_hin_tsw_urd_bat_krd_hau_mao_cnt_glc_bam_bos_chh_swe_ita_ukr_pan_qcu_rom_afr_prs_tsn_anl_ctl_wly_rus_jav_scr_bem_grk_fbf_mly_tha_amh_knd_swt_ewe_aze_cze_alb_tur_swa_vie_amr_moo_ven_lda	-0.368693037021789	-0.8741116398129	0.384309126384025
179	sod_dut_moo_ctl_chh_anl_amh_rom_uzb_tur_ewe_mly_tsw_pol_svk_bsq_lit_heb_zul_cnt_afr_cze_xho_ger_swt_rus_est_ses_dgb_hun_guj_aeg_geo_fre_bul_bos_urd_amr_wly_ita_fin_tsn_bat_nor_ind_jpn_tml_kor_hin_scr_swa_swe_jav_slo_tig_sun_mnd_arw_igb_glc_gam_lat_krd_spa_alb_qcu_ukr_grk_por_yor_owc_eng_sid_pan_mao_mol_fbf_prs_lda_tag_tha_hau_knd_bam_ven_aze_ben_mcd_azi_cic_vie_mlt_dyu_bem_akn	-1.64641699187213	-4.22872712464458	5.49458154703271e-05
180	gam_rom_dgb_ger_amr_sid_tig_bos_uzb_tur_tsw_mly_lda_svk_ben_bsq_spa_chh_fbf_cnt_alb_grk_ven_mcd_ses_pan_hun_swt_tsn_fin_bul_heb_geo_ita_nor_guj_scr_amh_aeg_lat_est_igb_jav_afr_mao_jpn_tml_kor_swe_hin_akn_por_bat_mol_sod_tag_mnd_slo_swa_prs_anl_ukr_urd_rus_fre_qcu_ctl_cze_glc_xho_mlt_lit_hau_krd_ind_dut_cic_eng_moo_sun_tha_owc_knd_dyu_ewe_azi_arw_pol_aze_bam_vie_wly_yor_zul_bem	0.609805567316891	1.44420055659717	0.152043155733735
181	sod_glc_igb_cze_amr_chh_heb_afr_azi_aze_tsw_sun_ven_pan_hin_bsq_alb_mlt_bam_mnd_grk_rus_ewe_swe_lda_guj_fin_dyu_akn_hun_rom_owc_geo_scr_slo_svk_mcd_tig_aeg_eng_est_zul_tag_ben_bat_jpn_tml_kor_lat_mol_fbf_ukr_mly_bul_wly_ind_cnt_prs_xho_spa_amh_nor_ger_fre_urd_qcu_por_bos_pol_yor_hau_krd_sid_lit_jav_ita_swt_ctl_dgb_mao_tha_gam_knd_swa_cic_tur_arw_dut_uzb_tsn_vie_anl_ses_moo_bem	-0.842850015392525	-2.03969078330749	0.0442178099065207
182	mlt_afr_akn_urd_sid_gam_hau_rus_azi_uzb_lda_sun_moo_mcd_nor_bsq_guj_wly_swa_mnd_ger_krd_ewe_swe_xho_lit_fin_tsw_bem_hun_svk_heb_geo_bul_rom_pan_ita_aeg_tig_ben_est_igb_mly_ctl_tag_jpn_tml_kor_spa_prs_yor_pol_jav_grk_amh_ind_cnt_eng_bam_hin_sod_fre_por_cze_dut_qcu_glc_arw_bos_zul_anl_mol_amr_slo_bat_lat_tsn_alb_fbf_mao_tha_owc_knd_cic_ses_aze_ukr_scr_tur_ven_vie_chh_dyu_dgb_swt	-0.507441923463971	-1.20967280653198	0.229470459724334
183	aeg_swe_tsn_ukr_hau_amr_chh_pol_tur_aze_zul_mly_igb_lat_spa_bsq_krd_tig_ewe_cnt_slo_arw_dyu_eng_ven_mol_est_ses_yor_fin_ita_sod_geo_grk_rus_prs_afr_anl_mlt_hin_hun_fbf_sun_scr_jav_jpn_knd_kor_glc_ben_lda_alb_tag_cze_wly_ind_mnd_pan_swa_lit_sid_dut_svk_bos_bul_qcu_urd_ger_mcd_xho_heb_ctl_amh_nor_mao_rom_cic_por_dgb_bat_tha_gam_tml_swt_moo_azi_fre_guj_uzb_bem_vie_owc_akn_tsw_bam	0.120265167890531	0.283036907653087	0.777777593778589
184	chh_swe_dyu_ben_aeg_anl_owc_bul_aze_azi_tsw_sun_igb_ita_rom_bsq_cze_gam_ewe_mnd_ger_ukr_dgb_alb_tsn_arw_hun_swt_xho_est_ctl_tig_geo_dut_mcd_prs_rus_heb_wly_afr_fin_cic_mao_hin_bat_jpn_knd_kor_pol_eng_akn_urd_tag_svk_amh_jav_cnt_guj_ses_scr_amr_lat_grk_spa_mol_qcu_slo_pan_lit_yor_sod_nor_sid_krd_ind_fre_bam_bos_zul_mly_tha_hau_tml_ven_fbf_uzb_glc_por_tur_moo_vie_mlt_lda_bem_swa	-0.253107242900323	-0.598229859345079	0.551140730924841
185	sid_slo_dyu_por_sod_amr_amh_guj_azi_aze_tsw_ind_dgb_dut_ukr_bsq_urd_chh_xho_cnt_pan_nor_moo_eng_igb_lat_est_zul_fbf_hun_grk_tig_geo_ger_krd_ctl_bos_wly_gam_mcd_fin_ewe_sun_afr_mly_jpn_tml_kor_scr_cze_bam_prs_jav_hin_mlt_mao_mnd_glc_ses_rom_heb_alb_pol_ben_svk_qcu_fre_bul_arw_lda_aeg_swe_owc_mol_bat_spa_swa_ita_yor_tag_tha_hau_knd_akn_swt_uzb_lit_rus_tur_ven_vie_anl_cic_tsn_bem	-0.0420648087486303	-0.0992252080998904	0.921173030505747
186	chh_krd_dgb_bos_wly_hau_aeg_rus_tur_azi_cic_mly_bem_ukr_urd_bsq_cze_mlt_bam_cnt_ben_lit_tsn_ctl_zul_ger_est_ewe_swa_fin_guj_amh_geo_hin_por_mol_afr_amr_heb_eng_hun_ses_tag_scr_bat_jpn_tml_kor_ita_lat_lda_fre_jav_pan_owc_ind_mnd_bul_xho_svk_anl_mcd_alb_prs_swe_qcu_spa_glc_pol_dyu_gam_arw_tig_slo_sun_rom_yor_nor_fbf_mao_tha_sod_knd_akn_swt_aze_dut_grk_uzb_ven_vie_sid_tsw_igb_moo	-0.73288311560449	-1.76078674045129	0.0815617101353261
187	aeg_alb_akn_bos_gam_sod_wly_ukr_tur_uzb_igb_mao_dgb_urd_bul_bsq_slo_owc_yor_mnd_mol_lit_ses_ita_ven_eng_hun_zul_swt_est_cze_sid_geo_nor_ger_glc_fre_amr_mlt_pol_fin_bem_tag_rom_jav_jpn_tml_kor_ctl_grk_moo_dut_ind_lat_chh_mly_cnt_guj_cic_mcd_amh_arw_swe_pan_hin_qcu_rus_afr_ben_lda_heb_svk_anl_scr_bat_por_swa_spa_fbf_sun_tha_hau_knd_xho_dyu_aze_krd_prs_azi_tsn_vie_tig_bam_tsw_ewe	-0.257646161343117	-0.609122912225093	0.543928122323565
188	anl_urd_swt_prs_owc_gam_heb_arw_tur_aze_xho_tag_bem_ger_rom_bsq_rus_mlt_ven_cnt_spa_pol_swa_guj_bam_ukr_hun_ses_zul_est_hin_amh_geo_ctl_scr_bul_slo_sod_amr_bos_fin_akn_mao_lat_ind_jpn_tml_kor_cze_krd_igb_fre_bat_svk_chh_sun_mnd_pan_tsw_afr_tig_swe_grk_glc_dut_qcu_por_ben_alb_dyu_sid_lit_wly_nor_mly_eng_fbf_mol_ewe_jav_tha_hau_knd_cic_tsn_azi_mcd_ita_uzb_moo_vie_aeg_lda_dgb_yor	-1.13171654094452	-2.77118215308372	0.00674546697780782
189	heb_eng_igb_ita_wly_gam_aeg_slo_uzb_azi_ven_jav_dgb_cze_pan_bsq_por_owc_tsw_mnd_prs_alb_bem_lat_moo_nor_est_bam_fbf_hun_mol_amr_geo_krd_rus_lit_swe_anl_mlt_pol_fin_akn_sun_hin_mao_jpn_knd_kor_glc_scr_cic_dut_mly_ctl_tig_bat_cnt_ben_zul_spa_hau_arw_mcd_afr_fre_qcu_svk_guj_bul_dyu_sid_ger_chh_ukr_ind_urd_yor_grk_swa_tag_tha_sod_tml_xho_ses_aze_bos_rom_tur_lda_vie_amh_swt_tsn_ewe	-0.574518652589169	-1.37074313476575	0.173754262741598
190	wly_ctl_zul_fre_sod_amh_heb_mcd_aze_uzb_yor_mly_swt_prs_svk_bsq_ita_amr_fbf_mnd_scr_bul_bam_rus_dyu_ben_est_dgb_bem_hun_bos_aeg_geo_krd_lat_guj_mol_tig_hau_afr_fin_xho_mao_ukr_bat_jpn_knd_kor_slo_alb_ewe_hin_ind_eng_chh_jav_cnt_cze_ses_glc_anl_dut_urd_arw_pan_qcu_por_lit_swe_igb_gam_ger_mlt_rom_tag_grk_tsw_pol_tsn_sun_tha_owc_tml_moo_lda_azi_spa_nor_tur_ven_vie_sid_swa_akn_cic	-0.412768081691092	-0.980167819528672	0.329546249958102
191	hau_afr_tsw_mcd_owc_anl_aeg_guj_azi_tur_fbf_tag_swa_nor_lat_bsq_prs_tig_bem_cnt_ctl_grk_cic_ita_dyu_ger_fin_ses_zul_est_eng_gam_geo_dut_pol_alb_hin_chh_heb_lit_hun_igb_bat_pan_mao_jpn_knd_kor_bos_bul_dgb_mol_ind_krd_wly_sun_mnd_svk_ven_rus_sid_fre_swe_ukr_ben_qcu_arw_spa_glc_tsn_mlt_rom_amh_cze_jav_scr_lda_urd_ewe_mly_tha_sod_tml_moo_swt_aze_por_slo_uzb_yor_vie_amr_akn_xho_bam	-0.505192475173438	-1.20125102674362	0.232704200690201
192	chh_ctl_cic_cze_aeg_sod_amh_bos_azi_tur_ven_mly_akn_lit_bul_bsq_fre_owc_fbf_mnd_pan_krd_ses_grk_moo_svk_hun_bem_zul_est_slo_gam_geo_por_glc_eng_hin_anl_tig_prs_fin_swa_mao_ukr_tag_jpn_tml_kor_ben_alb_dyu_dut_jav_pol_wly_bat_cnt_scr_swt_rus_hau_ita_ger_nor_afr_qcu_mcd_spa_rom_tsw_heb_guj_mlt_urd_sun_arw_ewe_mol_xho_ind_tha_sid_knd_yor_tsn_aze_swe_lat_uzb_lda_vie_amr_dgb_igb_bam	0.563171846619861	1.33158468471743	0.186251309905953
193	tig_svk_ses_bos_anl_amh_wly_por_tur_azi_akn_jav_tsw_pol_mol_bsq_afr_owc_ven_mnd_lit_mcd_cic_rom_bem_prs_hun_bam_yor_est_nor_sid_geo_dut_urd_fre_spa_sod_heb_lat_fin_swt_mao_krd_tag_jpn_knd_kor_alb_guj_igb_ben_mly_arw_amr_ind_cnt_ukr_dgb_rus_hau_scr_eng_ger_ita_qcu_cze_slo_bul_xho_gam_hin_chh_swe_bat_glc_ewe_ctl_moo_sun_tha_mlt_tml_zul_dyu_uzb_pan_grk_aze_tsn_vie_aeg_fbf_lda_swa	-0.333114275081742	-0.788996084310356	0.432121106380923
194	aeg_alb_ven_mol_heb_sid_tig_dut_tur_uzb_swt_mly_zul_hin_glc_bsq_pan_chh_ses_cnt_svk_urd_fbf_ita_yor_prs_est_moo_xho_fin_ger_amh_geo_ukr_eng_afr_guj_gam_mlt_pol_hun_tsw_mao_rus_tag_jpn_knd_kor_arw_krd_igb_lit_bat_lat_hau_sun_mnd_bos_dgb_mcd_sod_swe_rom_bul_fre_qcu_cze_scr_spa_dyu_owc_grk_anl_ben_ind_ctl_tsn_por_cic_jav_tha_wly_tml_bem_lda_azi_slo_nor_aze_bam_vie_amr_ewe_akn_swa	0.259277031852656	0.609620676777811	0.543599681083157
195	sod_mcd_ses_nor_heb_chh_sid_ben_azi_uzb_igb_ind_tsw_spa_hin_bsq_bul_amr_akn_mnd_ita_bos_yor_glc_dyu_ukr_est_fbf_ven_fin_swe_tig_geo_krd_guj_fre_mol_wly_aeg_grk_hun_bam_bat_por_mao_jpn_tml_kor_arw_cze_swt_urd_tag_pol_hau_mly_cnt_pan_moo_slo_amh_eng_svk_afr_ctl_qcu_ger_rom_lit_dgb_anl_rus_mlt_dut_sun_prs_xho_scr_zul_jav_tha_owc_knd_lda_ewe_aze_alb_lat_tur_tsn_vie_gam_swa_bem_cic	0.00422717718031313	0.00995051377157867	0.99208208405587
196	chh_swe_fbf_dut_sod_mlt_gam_ukr_aze_uzb_akn_mao_tsw_lat_urd_bsq_krd_owc_dgb_cnt_slo_fre_yor_alb_tsn_pan_fin_ses_swt_est_rom_wly_geo_spa_pol_ben_prs_amr_anl_mcd_hun_igb_sun_mol_jav_jpn_knd_kor_ita_eng_lda_bul_bat_glc_amh_mly_mnd_ctl_xho_ger_sid_lit_hin_cze_afr_qcu_bos_grk_svk_bem_heb_rus_tig_guj_ind_nor_moo_scr_bam_tag_tha_aeg_tml_cic_zul_azi_arw_por_tur_dyu_vie_hau_swa_ven_ewe	-0.853847995417623	-2.06086840156694	0.0421077592568742
197	sid_afr_dgb_dut_mlt_gam_amh_eng_tur_azi_igb_bat_tsn_bul_krd_bsq_hin_amr_xho_cnt_lit_slo_ven_fre_moo_guj_est_yor_bam_fin_alb_owc_geo_ita_nor_glc_cze_anl_aeg_grk_hun_dyu_jav_scr_ind_jpn_tml_kor_bos_mol_zul_ben_tag_pan_chh_sun_mnd_lat_cic_arw_sod_rom_prs_ctl_ukr_qcu_mcd_svk_spa_ses_tig_urd_heb_por_mao_ger_ewe_rus_fbf_mly_tha_hau_knd_akn_bem_uzb_pol_swe_aze_lda_vie_wly_tsw_swa_swt	-0.404690273830643	-0.960515612330027	0.339286419754613
198	chh_hin_moo_bul_tig_sid_amh_mol_azi_uzb_swt_mao_tsn_pan_slo_bsq_ita_owc_igb_mnd_ctl_nor_xho_ben_ven_cze_est_dgb_zul_hun_scr_wly_geo_rom_swe_urd_svk_sod_hau_mcd_fin_lda_ind_ger_bat_jpn_tml_kor_ukr_rus_ses_grk_jav_eng_amr_mly_cnt_prs_swa_bos_anl_krd_glc_arw_guj_qcu_por_alb_dut_akn_gam_lit_heb_lat_tag_spa_ewe_afr_bem_sun_tha_aeg_knd_cic_bam_aze_pol_fre_tur_dyu_vie_mlt_fbf_tsw_yor	0.349637098863399	0.823697992623551	0.412218547853125
199	sid_lat_zul_eng_mlt_chh_wly_urd_tur_uzb_swt_tag_igb_ukr_dut_bsq_pan_hau_lda_mnd_grk_bos_ewe_arw_yor_ger_hun_fbf_ses_fin_guj_sod_geo_slo_spa_svk_swe_tig_owc_pol_est_xho_ind_por_sun_jpn_tml_kor_alb_krd_tsw_prs_bat_mol_aeg_mao_cnt_lit_dgb_fre_anl_ben_mcd_ita_nor_qcu_scr_cze_glc_bem_amr_hin_amh_bul_mly_ctl_ven_rus_dyu_jav_tha_heb_knd_akn_bam_aze_afr_rom_azi_tsn_vie_gam_cic_moo_swa	0.590005032480811	1.39524792397901	0.166264055336476
200	owc_ctl_swt_fre_hau_amh_mlt_bul_tur_uzb_bem_ind_fbf_spa_rus_bsq_slo_amr_tsw_mnd_pan_ger_moo_hin_igb_cze_fin_lda_zul_hun_krd_sid_geo_scr_grk_bos_afr_gam_wly_lit_est_xho_bat_rom_jav_jpn_tml_kor_lat_ben_bam_eng_mao_ukr_sod_sun_cnt_por_yor_arw_anl_glc_nor_ita_swe_qcu_mcd_svk_guj_tsn_tig_mol_chh_urd_tag_prs_cic_dut_ses_mly_tha_heb_knd_akn_dgb_aze_pol_alb_azi_ven_vie_aeg_ewe_swa_dyu	-0.215046596216082	-0.507843919758072	0.612765174268987
201	aeg_arw_swt_urd_owc_gam_mlt_eng_azi_tur_yor_mly_fbf_ben_hin_bsq_pan_heb_xho_cnt_rom_afr_igb_guj_moo_glc_fin_bem_bam_hun_krd_tig_geo_prs_scr_bos_mol_amr_wly_swe_est_zul_tag_rus_ind_jpn_knd_kor_fre_slo_akn_grk_bat_bul_sid_jav_mnd_dut_lda_ita_hau_svk_lit_spa_ukr_qcu_ctl_lat_pol_ewe_anl_cze_amh_alb_sun_por_dyu_ger_tsw_mao_tha_sod_tml_tsn_dgb_aze_nor_mcd_uzb_swa_vie_chh_cic_ven_ses	-0.667037435256123	-1.59908297196601	0.113194203005869
202	aeg_lit_ven_hin_sod_chh_mlt_fre_tur_aze_akn_mao_bem_bos_ben_bsq_slo_wly_tsw_cnt_mol_por_fbf_ger_dgb_pol_fin_lda_zul_est_grk_hau_geo_lat_afr_arw_cze_owc_anl_swe_hun_swt_sun_guj_mly_jpn_tml_kor_glc_prs_yor_nor_bat_ukr_amh_jav_mnd_rus_swa_pan_gam_svk_ctl_scr_spa_qcu_urd_rom_dut_dyu_amr_krd_tig_mcd_tag_bul_igb_alb_xho_ind_tha_sid_knd_cic_ewe_azi_eng_ita_uzb_moo_vie_heb_ses_tsn_bam	-0.60117952960542	-1.43614063441957	0.154317628327637
203	sid_scr_zul_guj_amh_amr_mlt_lat_aze_tur_cic_mao_ven_glc_lit_bsq_svk_chh_bam_mnd_krd_prs_swt_pol_swa_ita_hun_fbf_ses_est_swe_tig_geo_slo_urd_nor_hin_sod_owc_rus_fin_dgb_tag_ctl_bat_jpn_tml_kor_ben_bos_ewe_cze_mly_pan_gam_ind_cnt_afr_tsn_mol_anl_dut_arw_por_ger_qcu_eng_alb_fre_lda_aeg_mcd_wly_grk_jav_spa_moo_ukr_tsw_sun_tha_hau_knd_akn_bem_azi_rom_bul_uzb_yor_vie_heb_dyu_xho_igb	0.102566531552893	0.241693091113876	0.809550110502722
204	heb_bul_dyu_lit_chh_aeg_mlt_bos_uzb_aze_bem_tag_swa_guj_mol_bsq_krd_wly_fbf_cnt_prs_ita_tsw_dut_lda_scr_est_bam_zul_fin_cze_owc_geo_fre_svk_mcd_ger_sod_amh_rom_hun_swt_ind_pan_bat_jpn_tml_kor_hin_swe_xho_ben_jav_nor_gam_mao_mnd_grk_yor_afr_hau_ctl_rus_slo_glc_qcu_eng_alb_arw_ven_amr_urd_sid_ukr_mly_pol_igb_lat_ses_sun_tha_anl_knd_akn_tsn_azi_por_spa_tur_cic_vie_tig_dgb_ewe_moo	-0.599050532882655	-1.42903394062336	0.156344819975401
205	anl_scr_igb_hin_gam_sod_tig_eng_uzb_azi_cic_mly_swt_spa_ita_bsq_dut_owc_dgb_mnd_slo_pan_yor_mcd_dyu_guj_fin_akn_bem_est_svk_mlt_geo_rom_rus_fre_lit_hau_heb_mol_hun_fbf_jav_arw_bat_jpn_knd_kor_bos_ukr_ewe_cze_ind_prs_amh_mao_cnt_grk_ses_alb_sid_urd_swe_bul_pol_qcu_por_ger_glc_moo_wly_nor_amr_afr_sun_ben_xho_ctl_zul_tag_tha_aeg_tml_ven_lda_aze_lat_krd_tur_swa_vie_chh_tsn_tsw_bam	-1.13065283428787	-2.7837815985359	0.00650858350429212
206	wly_pan_moo_pol_hau_anl_gam_urd_aze_tur_swa_ind_ses_krd_bos_bsq_nor_mlt_ven_mnd_cze_spa_bem_ben_ewe_afr_est_igb_swt_fin_bul_sid_geo_ger_dut_glc_hin_aeg_tig_ita_hun_lda_bat_slo_jav_jpn_tml_kor_rom_arw_dgb_prs_mly_mcd_chh_tag_cnt_ukr_tsw_scr_amr_mol_lat_lit_fre_qcu_alb_swe_guj_tsn_sod_eng_owc_grk_mao_por_dyu_rus_bam_sun_tha_amh_knd_xho_cic_uzb_ctl_svk_azi_akn_vie_heb_fbf_yor_zul	-0.459859013888697	-1.09314722177981	0.277152672285135
207	aeg_fre_tsw_hin_gam_sod_sid_svk_tur_uzb_tsn_tag_akn_arw_afr_bsq_mcd_heb_bem_cnt_swe_cze_ven_bos_xho_glc_hun_lda_fbf_est_ita_anl_geo_nor_slo_pan_alb_owc_amr_bul_fin_bam_mly_dut_sun_jpn_tml_kor_ctl_scr_moo_guj_bat_prs_chh_jav_mnd_rom_swt_eng_mlt_mol_pol_lit_rus_qcu_grk_urd_ukr_igb_tig_lat_hau_ger_mao_ben_cic_por_zul_ind_tha_wly_knd_dgb_ses_azi_krd_spa_aze_dyu_vie_amh_yor_ewe_swa	-0.769227601323049	-1.8528871157344	0.0670697501694656
208	mlt_urd_swt_ukr_gam_sod_wly_afr_uzb_azi_akn_mao_ses_slo_ben_bsq_mcd_heb_bam_mnd_svk_pol_igb_nor_xho_guj_est_bem_tsw_fin_grk_sid_geo_spa_glc_rom_rus_chh_aeg_scr_hun_dyu_ind_alb_jav_jpn_knd_kor_lat_cze_dgb_swe_mly_bos_owc_bat_cnt_ita_lda_hin_amr_prs_krd_ger_dut_qcu_fre_ctl_por_swa_tig_mol_amh_arw_sun_eng_zul_lit_fbf_tag_tha_hau_tml_ven_ewe_aze_pan_bul_tur_tsn_vie_anl_yor_cic_moo	-0.93807961585304	-2.27608273053752	0.0251359296687125
209	chh_bul_dyu_lit_owc_tig_sod_krd_uzb_tur_dgb_tag_lda_svk_glc_bsq_alb_hau_akn_mnd_mol_spa_fbf_nor_ses_ctl_fin_xho_moo_est_guj_amr_geo_scr_por_dut_fre_mlt_wly_cze_hun_swt_mao_pan_ind_jpn_tml_kor_arw_lat_tsn_swe_bat_grk_aeg_mly_cnt_ukr_ewe_hin_anl_rus_mcd_ita_prs_qcu_ben_urd_afr_yor_gam_pol_sid_ger_sun_eng_tsw_rom_igb_jav_tha_amh_knd_ven_zul_aze_slo_bos_azi_swa_vie_heb_cic_bem_bam	-0.113181193940902	-0.266933951869031	0.790111027976036
210	mlt_mcd_bam_lat_sid_chh_amh_afr_azi_uzb_swa_bat_lda_por_mol_bsq_bul_amr_ewe_mnd_grk_guj_fbf_scr_moo_rom_hun_cic_dyu_fin_krd_heb_geo_pol_cze_ukr_urd_hau_aeg_dut_est_bem_mao_ger_sun_jpn_knd_kor_lit_hin_zul_pan_jav_prs_anl_tag_cnt_bos_yor_spa_owc_fre_slo_ita_eng_qcu_alb_nor_ctl_ses_gam_glc_sod_arw_ind_svk_xho_rus_tsw_mly_tha_wly_tml_dgb_igb_aze_ben_swe_tur_ven_vie_tig_tsn_akn_swt	-0.641401047635581	-1.53473977064665	0.128242903674998
211	owc_pol_dyu_urd_tig_amh_sod_mcd_tur_azi_bam_tag_zul_spa_rus_bsq_ukr_aeg_yor_cnt_cze_ben_tsn_arw_xho_ctl_hun_dgb_ewe_est_afr_heb_geo_glc_fre_por_prs_chh_mlt_bul_fin_swt_ind_bos_mao_jpn_knd_kor_krd_dut_fbf_ger_mly_nor_sid_sun_mnd_grk_igb_svk_amr_rom_eng_swe_mol_qcu_guj_hin_lat_swa_wly_pan_gam_lit_bat_slo_moo_ita_ven_jav_tha_hau_tml_tsw_cic_uzb_alb_scr_aze_akn_vie_anl_lda_ses_bem	-0.666728097930534	-1.59811087234578	0.11341055555733
212	gam_rus_xho_spa_amr_anl_hau_pol_azi_uzb_akn_mao_igb_pan_arw_bsq_lit_tig_moo_cnt_dut_bos_dyu_scr_zul_eng_est_tsw_cic_fin_grk_mlt_geo_ger_guj_hin_fre_aeg_sod_lat_hun_lda_tag_urd_ind_jpn_knd_kor_ita_glc_ewe_ben_bat_mol_chh_mly_mnd_swe_swa_rom_amh_alb_ukr_prs_bul_qcu_por_krd_svk_bam_sid_nor_wly_slo_sun_mcd_ses_afr_tsn_jav_tha_heb_tml_fbf_swt_aze_cze_ctl_tur_dgb_vie_owc_ven_bem_yor	-0.73059690620879	-1.7547999456196	0.0825869520435005
213	aeg_prs_lda_pan_heb_hau_amr_fre_azi_aze_tsn_jav_akn_bos_ger_bsq_cze_anl_dyu_cnt_krd_glc_swt_rom_yor_scr_hun_bam_xho_est_urd_amh_geo_lat_eng_ukr_slo_chh_sod_alb_fin_cic_mao_ita_mly_jpn_knd_kor_rus_grk_ses_swe_bat_guj_wly_ind_mnd_pol_dgb_afr_sid_hin_dut_mcd_arw_qcu_lit_nor_spa_tsw_gam_svk_owc_por_sun_ctl_moo_bul_bem_tag_tha_mlt_tml_zul_ewe_uzb_mol_ben_tur_fbf_vie_tig_ven_swa_igb	-0.634750948265779	-1.51435749740675	0.13332653937384
214	gam_prs_akn_mcd_amr_amh_hau_grk_uzb_aze_ses_ind_ven_lit_cze_bsq_svk_sod_lda_mnd_urd_rom_dyu_slo_fbf_eng_est_tsn_yor_fin_ben_wly_geo_rus_scr_bul_dut_chh_sid_nor_hun_xho_tag_alb_sun_jpn_knd_kor_spa_fre_dgb_ukr_mao_guj_aeg_mly_cnt_pol_swa_glc_heb_lat_mol_bos_ita_qcu_swe_ger_krd_ewe_tig_pan_mlt_por_bat_arw_zul_hin_cic_jav_tha_anl_tml_bem_tsw_tur_afr_ctl_azi_moo_vie_owc_igb_bam_swt	0.323925438431944	0.762162843040966	0.447891488062047
215	wly_afr_ven_cze_amh_amr_sid_urd_uzb_aze_akn_bat_bam_krd_ger_bsq_ukr_owc_swt_cnt_swe_eng_dgb_nor_ses_ben_fin_tsw_moo_est_lat_anl_geo_rom_lit_bos_fre_mlt_hau_arw_hun_igb_ind_por_mao_jpn_knd_kor_dut_spa_fbf_alb_mly_pol_chh_sun_mnd_scr_bem_bul_aeg_mol_hin_prs_guj_qcu_pan_rus_glc_lda_sod_mcd_gam_ctl_tag_svk_swa_grk_tsn_jav_tha_heb_tml_zul_xho_azi_ita_slo_tur_cic_vie_tig_ewe_dyu_yor	-0.4245734140497	-1.00817371681907	0.315986986603103
216	hau_glc_lda_grk_amh_sid_wly_prs_uzb_azi_dgb_mly_bam_nor_alb_bsq_pan_tig_yor_cnt_afr_fre_zul_slo_tsn_scr_fin_xho_bem_est_pol_heb_geo_urd_spa_krd_ukr_owc_mlt_rus_hun_tsw_tag_hin_ind_jpn_tml_kor_mol_ben_swa_por_sun_rom_chh_bat_mnd_guj_swt_svk_sod_lit_lat_eng_ctl_qcu_bos_swe_ita_ewe_anl_dut_amr_ger_jav_cze_ven_mcd_ses_mao_tha_aeg_knd_moo_akn_tur_bul_arw_aze_cic_vie_gam_igb_dyu_fbf	-0.144733505449959	-0.34135148213067	0.733609040159776
217	gam_krd_fbf_rus_owc_aeg_chh_mcd_uzb_tur_akn_sun_tsw_lat_rom_bsq_guj_sod_ven_cnt_hin_eng_lda_nor_swa_dut_est_cic_dgb_fin_grk_amr_geo_glc_svk_ita_spa_sid_wly_ger_hun_zul_tag_prs_jav_jpn_tml_kor_swe_afr_bem_mol_mly_pan_amh_mao_mnd_por_bam_cze_heb_bos_arw_ukr_scr_qcu_alb_ctl_pol_tsn_mlt_ben_anl_urd_bat_lit_xho_slo_moo_ind_tha_hau_knd_ses_swt_aze_bul_fre_azi_yor_vie_tig_igb_ewe_dyu	-0.368718554684544	-0.873964424740891	0.384388877739523
218	anl_ita_swt_bos_aeg_wly_tig_afr_tur_aze_swa_sun_cic_pan_lat_bsq_por_mlt_zul_mnd_glc_svk_fbf_eng_igb_cze_est_ven_dyu_hun_dut_gam_geo_rus_bul_alb_lit_sid_heb_arw_fin_xho_tag_ben_jav_jpn_tml_kor_scr_ger_ewe_ukr_ind_rom_amh_mly_cnt_swe_yor_spa_hau_mol_hin_urd_krd_qcu_pol_grk_nor_tsn_chh_mcd_amr_ctl_bat_prs_lda_slo_tsw_mao_tha_owc_knd_bam_dgb_azi_fre_guj_uzb_akn_vie_sod_ses_moo_bem	-0.16331937012854	-0.385112751748495	0.701033254494863
219	mlt_grk_zul_arw_heb_sid_tig_bul_aze_tur_ven_jav_tsw_mol_pan_bsq_swe_amh_ewe_mnd_rus_por_swa_rom_igb_krd_est_dyu_ses_hun_pol_gam_geo_prs_ben_hin_guj_hau_aeg_afr_fin_tsn_mao_dut_sun_jpn_knd_kor_spa_mcd_bem_slo_tag_cze_wly_bat_cnt_bos_xho_alb_anl_lat_ger_ctl_lit_qcu_urd_ita_eng_cic_owc_glc_sod_ukr_mly_scr_dgb_nor_swt_ind_tha_amr_tml_lda_bam_azi_fre_svk_uzb_yor_vie_chh_moo_akn_fbf	-0.281691370912227	-0.665975783819474	0.507075158480407
220	gam_afr_lda_pan_amr_wly_owc_lit_azi_uzb_dyu_jav_swa_lat_por_bsq_pol_tig_xho_cnt_mcd_rus_bem_urd_igb_rom_est_ewe_cic_hun_ukr_heb_geo_ben_arw_grk_bul_chh_mlt_glc_fin_swt_tag_eng_sun_jpn_tml_kor_cze_krd_ven_ger_mao_guj_sod_mly_mnd_fre_dgb_ita_amh_scr_bos_ctl_alb_qcu_svk_nor_swe_fbf_hau_mol_aeg_prs_bat_spa_yor_dut_ses_ind_tha_anl_knd_tsw_moo_aze_hin_slo_tur_zul_vie_sid_bam_akn_tsn	0.181199410872703	0.426368328876104	0.670824758954621
221	chh_ctl_dgb_rom_heb_anl_owc_spa_azi_uzb_zul_tag_akn_alb_prs_bsq_afr_sid_ven_mnd_arw_swe_bem_krd_lda_mol_fin_xho_igb_est_ukr_hau_geo_dut_guj_mcd_pan_sod_mlt_ger_hun_bam_sun_nor_mao_jpn_knd_kor_scr_rus_cic_eng_jav_ita_wly_bat_cnt_por_tsw_bul_aeg_glc_lit_cze_slo_qcu_bos_grk_pol_swa_amr_lat_tig_hin_ind_urd_tsn_fre_yor_mly_tha_amh_tml_dyu_moo_aze_ben_svk_tur_ewe_vie_gam_fbf_swt_ses	0.413771202556451	0.976486268218571	0.331356779069938
222	amh_bos_dyu_prs_sod_gam_sid_mol_aze_uzb_bam_tag_tsw_ctl_afr_bsq_ita_mlt_akn_cnt_lit_lat_fbf_por_moo_rus_fin_yor_swa_est_krd_anl_geo_pol_ben_svk_hin_hau_amr_eng_hun_igb_jav_guj_mly_jpn_tml_kor_cze_glc_ewe_nor_sun_ukr_owc_bat_mnd_grk_dgb_pan_heb_fre_bul_scr_mcd_qcu_ger_arw_rom_ven_chh_dut_tig_urd_mao_alb_bem_slo_cic_ind_tha_wly_knd_zul_ses_tur_spa_swe_azi_tsn_vie_aeg_xho_lda_swt	-0.631866278246125	-1.51376936525894	0.133475547595291
223	sid_eng_ewe_pan_mlt_sod_anl_ger_azi_tur_dgb_tag_swa_nor_ita_bsq_ben_heb_swt_cnt_prs_cze_bam_lit_zul_dut_est_akn_xho_hun_ctl_tig_geo_urd_mol_fre_ukr_gam_hau_bos_fin_moo_mly_lat_mao_jpn_tml_kor_rus_guj_lda_hin_ind_swe_chh_bat_mnd_pol_tsw_grk_owc_slo_spa_alb_glc_qcu_scr_bul_rom_tsn_amr_krd_amh_por_jav_mcd_ven_afr_bem_sun_tha_aeg_knd_yor_cic_uzb_arw_svk_aze_fbf_vie_wly_ses_dyu_igb	-0.246167883892959	-0.580984285387104	0.562656396366084
224	heb_arw_zul_swe_wly_aeg_hau_scr_uzb_tur_igb_ind_dyu_spa_glc_bsq_slo_gam_bem_mnd_krd_fre_lda_cze_akn_pan_fin_tsn_ses_est_urd_sod_geo_lat_por_alb_prs_anl_amr_hin_hun_yor_bat_mcd_mly_jpn_knd_kor_ukr_bos_cic_bul_mao_rus_amh_sun_cnt_guj_ewe_ben_mlt_ger_pol_dut_ctl_qcu_eng_nor_rom_swa_owc_grk_tig_afr_jav_svk_moo_ita_bam_tag_tha_sid_tml_fbf_ven_azi_lit_mol_aze_xho_vie_chh_dgb_swt_tsw	-0.711340218027798	-1.70446232974048	0.0916335721760754
225	wly_ita_yor_scr_aeg_amh_owc_rus_tur_aze_moo_ind_ewe_urd_lat_bsq_eng_mlt_lda_mnd_dut_pan_tsw_bos_ses_lit_fin_swt_dyu_est_swe_amr_geo_fre_pol_svk_mol_chh_tig_slo_hun_fbf_tag_nor_mao_jpn_knd_kor_guj_prs_tsn_grk_bat_bul_anl_sun_cnt_afr_cic_por_gam_hin_rom_mcd_ger_qcu_glc_alb_cze_swa_sod_ukr_heb_arw_mly_ctl_bam_ben_zul_jav_tha_sid_tml_xho_ven_uzb_krd_spa_azi_akn_vie_hau_bem_igb_dgb	0.372759356467922	0.876799037338904	0.382855081198618
226	wly_hin_tsn_pol_hau_amr_chh_grk_uzb_tur_cic_ind_lda_bul_eng_bsq_lat_mlt_dgb_cnt_bos_krd_ewe_svk_bam_scr_hun_ses_moo_fin_glc_anl_geo_ita_mcd_guj_prs_gam_tig_swe_est_xho_mao_fre_bat_jpn_tml_kor_rus_ctl_ven_slo_jav_por_sid_tag_mnd_afr_swt_mol_heb_alb_urd_spa_rom_qcu_pan_arw_ben_zul_sod_ger_aeg_nor_mly_lit_bem_cze_tsw_sun_tha_owc_knd_dyu_akn_aze_ukr_dut_azi_igb_vie_amh_fbf_yor_swa	0.0847016855105182	0.199365161235122	0.842412356306018
227	gam_cze_bam_arw_wly_owc_sod_swe_azi_aze_xho_bat_bem_guj_alb_bsq_svk_aeg_yor_mnd_scr_krd_cic_mcd_ewe_lat_fin_tsw_dgb_hun_por_sid_geo_fre_urd_spa_prs_amr_tig_mol_est_swt_mao_afr_ind_jpn_knd_kor_lit_ctl_ses_rom_jav_grk_anl_mly_cnt_bul_moo_ukr_hau_pol_ger_dut_slo_qcu_eng_ita_rus_zul_amh_pan_mlt_hin_sun_nor_lda_glc_fbf_tag_tha_heb_tml_ven_igb_uzb_bos_ben_tur_swa_vie_chh_tsn_akn_dyu	-0.380987195642261	-0.902208046557322	0.369277113659667
228	amr_swe_swa_slo_sod_amh_wly_lat_aze_azi_tsn_jav_bam_mcd_alb_bsq_bul_sid_dgb_mnd_lit_guj_yor_pan_akn_prs_est_xho_ewe_fin_scr_aeg_geo_glc_fre_afr_bos_heb_chh_urd_hun_ses_bat_ctl_mly_jpn_knd_kor_ben_ukr_bem_por_mao_mol_hau_tag_cnt_arw_dyu_cze_anl_ger_dut_krd_grk_qcu_rus_rom_ita_cic_mlt_eng_gam_hin_ind_pol_swt_spa_ven_sun_tha_tig_tml_igb_lda_tur_nor_svk_uzb_moo_vie_owc_fbf_zul_tsw	0.156143346875183	0.367965701320621	0.713734976096178
229	heb_urd_fbf_ben_wly_hau_amh_prs_tur_azi_tsn_sun_dyu_arw_cze_bsq_dut_owc_zul_mnd_afr_alb_moo_slo_swt_nor_est_swa_yor_fin_pol_anl_geo_rus_eng_swe_guj_mlt_sid_grk_hun_bem_tag_scr_mao_jpn_knd_kor_krd_rom_ven_hin_jav_bul_chh_ind_cnt_por_ewe_ger_sod_bos_ctl_svk_spa_qcu_mcd_mol_ukr_cic_gam_fre_aeg_pan_bat_lit_lda_ita_tsw_mly_tha_amr_tml_igb_akn_aze_lat_glc_uzb_xho_vie_tig_dgb_bam_ses	-0.830825451823499	-2.00855916256146	0.0474839466405592
230	aeg_spa_akn_bul_sod_wly_mlt_grk_azi_aze_swa_jav_moo_bos_mcd_bsq_lit_heb_lda_cnt_mol_guj_ewe_ukr_fbf_prs_est_cic_tsn_hun_afr_anl_geo_alb_fre_svk_pan_sid_amr_nor_fin_dgb_ind_dut_sun_jpn_knd_kor_ben_ita_ses_glc_mly_lat_amh_tag_mnd_por_igb_cze_hau_arw_urd_rom_hin_qcu_ctl_eng_swe_zul_chh_krd_tig_scr_mao_rus_swt_pol_tsw_bat_tha_owc_tml_dyu_ven_uzb_slo_ger_tur_bem_vie_gam_xho_bam_yor	-0.66151172861735	-1.58358868501538	0.116682213593093
231	sid_lit_xho_ukr_mlt_chh_tig_swe_tur_aze_swa_mly_akn_bul_pol_bsq_spa_anl_ewe_cnt_alb_ctl_dgb_mol_cic_por_fin_ses_zul_est_pan_aeg_geo_nor_rus_ita_afr_gam_amr_glc_hun_bam_sun_rom_tag_jpn_knd_kor_urd_fre_tsw_arw_mao_svk_owc_jav_mnd_slo_dyu_grk_heb_mcd_bos_ben_ger_qcu_prs_guj_lat_yor_sod_scr_amh_dut_bat_krd_moo_hin_swt_ind_tha_hau_tml_lda_tsn_azi_cze_eng_uzb_fbf_vie_wly_igb_ven_bem	-0.136671679338907	-0.322350811455981	0.74791047120054
232	anl_ukr_zul_afr_heb_mlt_tig_rus_azi_uzb_tsw_ind_ses_bul_fre_bsq_prs_gam_xho_cnt_scr_ben_dgb_urd_igb_mol_est_moo_cic_fin_eng_wly_geo_lat_nor_slo_bos_aeg_amr_rom_hun_tsn_bat_pol_jav_jpn_knd_kor_arw_svk_ven_cze_tag_ctl_sod_sun_mnd_ita_bem_swe_amh_pan_por_krd_spa_qcu_alb_guj_mcd_ewe_chh_grk_hau_dut_mly_lit_fbf_ger_yor_mao_tha_owc_tml_lda_swa_tur_hin_glc_aze_swt_vie_sid_akn_dyu_bam	-0.275033622084749	-0.650119414257166	0.51721784036429
233	amr_slo_ewe_glc_anl_wly_tig_ger_aze_tur_igb_tag_bam_ctl_prs_bsq_pan_sid_dyu_mnd_guj_rus_fbf_rom_tsw_mcd_hun_xho_akn_est_arw_heb_geo_urd_lit_bul_cze_hau_sod_alb_fin_yor_jav_svk_mao_jpn_tml_kor_lat_bos_zul_swe_mly_spa_mlt_ind_cnt_afr_lda_ita_owc_mol_nor_ukr_hin_qcu_eng_grk_ben_cic_amh_fre_chh_scr_bat_dut_moo_por_bem_sun_tha_aeg_knd_dgb_ses_azi_krd_pol_uzb_ven_vie_gam_swa_tsn_swt	-0.105707089598604	-0.249311361504392	0.803669751868773
234	chh_urd_lda_dut_owc_heb_anl_glc_aze_uzb_cic_tag_ven_alb_rom_bsq_prs_wly_dgb_mnd_rus_pan_moo_nor_tsw_krd_fin_akn_swa_est_hin_amh_geo_por_arw_fre_guj_sod_gam_spa_hun_dyu_sun_ger_jav_jpn_tml_kor_grk_mol_swt_ctl_mao_bul_sid_ind_cnt_lat_ewe_bos_aeg_ukr_afr_ita_mcd_qcu_lit_cze_scr_igb_hau_pol_tig_slo_bat_ben_bem_swe_fbf_mly_tha_mlt_knd_bam_ses_tur_eng_svk_azi_yor_vie_amr_tsn_zul_xho	-0.508716100069847	-1.21187827797728	0.228629010655016
235	wly_scr_tsw_fre_aeg_hau_sid_guj_uzb_aze_ven_bat_swa_spa_rus_bsq_mol_amh_cic_cnt_pan_lat_dyu_mcd_fbf_grk_hun_lda_moo_est_alb_heb_geo_ben_por_arw_hin_anl_tig_pol_fin_tsn_ind_nor_sun_jpn_tml_kor_eng_krd_bam_urd_jav_ukr_chh_mly_mnd_dut_xho_prs_mlt_ita_cze_ger_rom_qcu_bul_lit_slo_ses_gam_bos_owc_glc_tag_svk_igb_afr_swt_mao_tha_sod_knd_zul_bem_azi_ctl_swe_tur_dgb_vie_amr_akn_ewe_yor	-0.497884411071629	-1.18520927947637	0.23895443146421
236	mlt_ita_bam_nor_owc_hau_aeg_spa_aze_azi_tsw_bat_ses_glc_dut_bsq_hin_amr_dyu_cnt_mcd_ger_dgb_cze_igb_rom_hun_akn_swa_est_bos_heb_geo_arw_guj_bul_lat_anl_amh_pan_fin_bem_tag_krd_ind_jpn_tml_kor_prs_pol_tsn_ctl_sun_ben_tig_mao_mnd_swe_swt_lit_chh_fre_scr_eng_rus_qcu_ukr_svk_mol_moo_sod_grk_sid_por_jav_urd_xho_afr_zul_mly_tha_wly_knd_yor_fbf_tur_slo_alb_uzb_lda_vie_gam_cic_ven_ewe	-0.587296630208547	-1.4012459836169	0.164468809608238
237	heb_rus_swt_fre_wly_amh_gam_bul_uzb_azi_igb_mao_yor_krd_por_bsq_afr_owc_tsn_mnd_ctl_pol_ewe_arw_akn_guj_hun_ses_lda_fin_scr_chh_geo_ita_lat_ger_slo_tig_sid_spa_est_swa_bat_swe_tag_jpn_tml_kor_glc_mol_fbf_cze_ind_eng_amr_sun_cnt_rom_ven_ben_hau_hin_svk_mcd_pan_qcu_dut_bos_alb_bam_mlt_lit_anl_urd_jav_grk_moo_ukr_zul_mly_tha_aeg_knd_xho_cic_aze_prs_nor_tur_dyu_vie_sod_dgb_bem_tsw	-0.0840185753338562	-0.197935887257087	0.843527237788381
238	heb_glc_dyu_prs_wly_mlt_gam_ben_uzb_azi_akn_mly_zul_krd_pan_bsq_spa_amh_bem_cnt_rus_ita_dgb_guj_cic_lit_hun_bam_yor_fin_swe_owc_geo_urd_eng_lat_ctl_anl_amr_nor_est_lda_mao_mol_ind_jpn_knd_kor_hin_por_ses_scr_sun_alb_sod_jav_mnd_grk_tsw_fre_chh_slo_dut_ger_pol_qcu_ukr_svk_arw_ven_sid_afr_aeg_cze_tag_rom_swa_bos_moo_bat_tha_tig_tml_tsn_ewe_aze_bul_mcd_tur_fbf_vie_hau_xho_swt_igb	-0.310392739523357	-0.735083803061724	0.464138124995764
239	heb_slo_zul_mcd_sid_anl_aeg_urd_tur_azi_lda_ind_igb_svk_cze_bsq_prs_tig_dgb_mnd_fre_alb_tsn_spa_moo_arw_est_yor_akn_hun_swe_mlt_geo_hin_rus_pan_ukr_hau_wly_por_fin_cic_jav_ctl_mly_jpn_tml_kor_afr_ita_fbf_krd_bat_rom_gam_mao_cnt_nor_xho_dut_owc_pol_guj_bos_ger_qcu_lit_lat_glc_bam_chh_eng_amr_scr_sun_bul_tsw_mol_ewe_tag_tha_amh_knd_swt_ven_aze_ben_grk_uzb_bem_vie_sod_ses_dyu_swa	-1.10130051645392	-2.69618628751924	0.00832586522106552
240	sid_slo_akn_eng_hau_wly_owc_arw_tur_aze_bem_mly_lda_grk_bos_bsq_afr_gam_igb_mnd_urd_prs_swa_ukr_fbf_ger_hun_ses_tsw_est_rom_tig_geo_ben_krd_svk_glc_aeg_heb_nor_fin_zul_jav_hin_bat_jpn_knd_kor_mol_lit_xho_pan_tag_fre_amr_ind_cnt_lat_bam_scr_mlt_guj_por_pol_ctl_qcu_dut_ita_cze_cic_sod_spa_amh_bul_sun_swe_yor_mcd_dyu_mao_tha_chh_tml_dgb_ewe_azi_rus_alb_uzb_moo_vie_anl_tsn_ven_swt	0.0740769594801779	0.174887067787689	0.86154855511391
241	gam_svk_yor_eng_tig_hau_amr_lit_aze_uzb_moo_mao_ses_pol_grk_bsq_arw_chh_dyu_mnd_glc_alb_swt_fre_lda_ben_est_fbf_swa_fin_ita_heb_geo_rus_urd_nor_ger_wly_aeg_guj_hun_tsn_tag_dut_mly_jpn_tml_kor_pan_scr_zul_ctl_bat_mol_anl_ind_cnt_bul_bam_ukr_sod_spa_afr_hin_rom_qcu_krd_por_lat_igb_owc_prs_amh_swe_sun_mcd_akn_bos_ven_jav_tha_mlt_knd_ewe_tsw_tur_slo_cze_azi_bem_vie_sid_xho_dgb_cic	-0.341283836414521	-0.808075958083916	0.421109047827238
242	anl_pan_bam_ben_tig_amr_chh_lat_tur_azi_ses_bat_moo_glc_rom_bsq_ctl_heb_lda_mnd_hin_afr_igb_arw_swa_mcd_fin_tsw_ewe_hun_bos_sid_geo_swe_krd_nor_fre_hau_wly_prs_est_zul_mly_rus_tag_jpn_tml_kor_dut_bul_fbf_lit_sun_urd_aeg_jav_cnt_slo_cic_alb_amh_scr_cze_mol_por_qcu_ita_svk_grk_tsn_mlt_guj_sod_pol_ind_spa_bem_ger_swt_mao_tha_gam_knd_yor_dgb_aze_ukr_eng_uzb_akn_vie_owc_ven_dyu_xho	-0.499004435484395	-1.18682991962059	0.238317580438787
243	anl_scr_swa_krd_sod_wly_hau_hin_aze_uzb_ven_jav_tsw_spa_mcd_bsq_guj_amr_ses_mnd_mol_ctl_igb_alb_ewe_glc_fin_swt_zul_est_urd_amh_geo_ukr_slo_prs_ita_gam_tig_dut_hun_cic_bat_por_tag_jpn_knd_kor_fre_bul_dyu_arw_ind_lit_heb_sun_cnt_pan_xho_grk_mlt_afr_svk_bos_swe_qcu_nor_lat_rom_tsn_aeg_pol_sid_ben_mao_cze_yor_ger_bem_mly_tha_owc_tml_akn_dgb_azi_eng_rus_tur_moo_vie_chh_fbf_bam_lda	-0.154932591319778	-0.365367630585457	0.715666662586263
244	sod_dut_akn_urd_amr_gam_amh_svk_azi_uzb_yor_tag_dyu_alb_spa_bsq_bos_hau_swa_cnt_hin_eng_tsn_krd_swt_lit_hun_bam_igb_fin_rom_heb_geo_guj_pan_lat_fre_chh_aeg_ctl_est_xho_jav_ita_mao_jpn_knd_kor_grk_glc_ven_por_ind_slo_tig_sun_mnd_swe_zul_ger_anl_ben_bul_cze_prs_qcu_mcd_ukr_rus_bem_mlt_pol_wly_mol_bat_afr_fbf_scr_ewe_mly_tha_owc_tml_moo_tsw_tur_nor_arw_aze_lda_vie_sid_dgb_ses_cic	-0.10461134137864	-0.246639565695522	0.805730779755594
245	anl_dut_dyu_mol_amh_heb_owc_spa_azi_tur_yor_sun_bam_swe_mcd_bsq_ben_wly_ven_mnd_nor_ctl_tsw_por_bem_fre_fin_swa_ses_hun_urd_chh_geo_glc_arw_lit_rus_hau_gam_alb_est_fbf_jav_cze_mao_jpn_tml_kor_krd_slo_akn_bul_bat_svk_aeg_ind_cnt_hin_igb_grk_sid_pol_ukr_guj_ger_qcu_pan_rom_prs_cic_mlt_eng_amr_scr_tag_bos_moo_ita_ewe_mly_tha_tig_knd_tsn_xho_uzb_lat_afr_aze_dgb_vie_sod_zul_swt_lda	-0.453189220482214	-1.07632887962024	0.284564439833004
246	amr_fre_dgb_spa_mlt_gam_sid_ita_tur_azi_dyu_mao_ses_arw_pan_bsq_krd_aeg_zul_cnt_svk_rom_yor_lit_tsn_guj_fin_swa_bam_est_hin_hau_geo_cze_ben_urd_pol_owc_amh_grk_hun_bem_mly_mol_sun_jpn_tml_kor_scr_por_akn_slo_bat_afr_chh_tag_mnd_mcd_xho_swe_heb_dut_ctl_ukr_bos_qcu_prs_bul_nor_cic_sod_lat_wly_rus_jav_glc_moo_eng_ewe_ind_tha_anl_knd_igb_tsw_uzb_alb_ger_aze_lda_vie_tig_ven_swt_fbf	-0.176543549927516	-0.416536650427136	0.677977147977548
247	amr_svk_igb_rus_wly_gam_amh_ita_uzb_aze_ewe_jav_lda_ctl_afr_bsq_hin_chh_cic_cnt_pol_swe_fbf_bul_dyu_mcd_hun_zul_akn_est_lit_sod_geo_urd_grk_rom_nor_heb_tig_ukr_fin_yor_sun_bos_bat_jpn_knd_kor_pan_fre_swt_guj_mao_krd_owc_tag_mnd_eng_ses_slo_mlt_dut_glc_spa_lat_qcu_mol_alb_scr_bam_sid_arw_hau_por_ind_cze_bem_ben_xho_mly_tha_anl_tml_ven_dgb_azi_ger_prs_tur_tsn_vie_aeg_moo_tsw_swa	-0.778471161463847	-1.87314898180637	0.0641886763842942
248	owc_ita_ewe_pol_mlt_aeg_amh_fre_uzb_aze_bem_tag_dgb_krd_ukr_bsq_rom_chh_tsn_mnd_prs_scr_xho_glc_swt_rus_hun_igb_lda_fin_ctl_gam_geo_nor_cze_pan_grk_hau_amr_lit_est_cic_ind_mcd_mly_jpn_tml_kor_spa_slo_swa_ger_sun_ben_sid_bat_cnt_bos_zul_eng_wly_mol_afr_arw_guj_qcu_urd_svk_lat_fbf_heb_alb_tig_bul_jav_hin_ses_dut_moo_mao_tha_anl_knd_akn_bam_tur_swe_por_azi_tsw_vie_sod_ven_dyu_yor	-0.630084421440953	-1.50719468947637	0.135150224547325
249	mlt_mcd_xho_pol_amr_tig_sod_krd_aze_tur_ses_bat_igb_svk_bos_bsq_swe_hau_cic_cnt_spa_ukr_dyu_mol_zul_nor_est_lda_ven_hun_glc_aeg_geo_rus_ctl_lit_scr_owc_chh_prs_fin_tsw_sun_rom_ind_jpn_tml_kor_alb_guj_ewe_lat_jav_grk_anl_mly_mnd_urd_swa_hin_sid_ben_slo_arw_bul_qcu_por_ger_cze_tsn_heb_pan_amh_fre_mao_ita_bem_afr_bam_tag_tha_wly_knd_akn_swt_uzb_eng_dut_azi_yor_vie_gam_fbf_dgb_moo	0.208366947527509	0.490007662577922	0.625282455254819
250	hau_pan_bem_lat_sod_heb_wly_bul_uzb_aze_moo_mao_tsn_mcd_nor_bsq_cze_amh_swt_mnd_dut_swe_akn_slo_dgb_pol_fin_ses_yor_hun_ger_aeg_geo_svk_por_spa_bos_mlt_gam_ctl_est_xho_ind_glc_tag_jpn_tml_kor_fre_scr_ven_lit_jav_grk_tig_mly_cnt_ben_lda_rom_amr_arw_krd_ukr_afr_qcu_eng_mol_rus_fbf_chh_alb_anl_hin_bat_ita_dyu_prs_cic_sun_tha_sid_knd_zul_igb_tur_guj_urd_azi_bam_vie_owc_tsw_swa_ewe	-0.231297518542941	-0.546330432671133	0.586147134438869
251	heb_slo_bem_mol_gam_sod_owc_svk_uzb_aze_ses_sun_ven_afr_guj_bsq_glc_hau_ewe_mnd_arw_swe_dyu_fre_swt_dut_hun_bam_dgb_fin_cze_chh_geo_ukr_hin_lit_ita_anl_amr_pan_est_swa_mao_ben_jav_jpn_knd_kor_ger_spa_akn_lat_ind_pol_tig_mly_cnt_bul_lda_grk_aeg_rus_urd_scr_nor_qcu_rom_bos_mcd_igb_amh_krd_wly_prs_bat_ctl_fbf_por_yor_tag_tha_mlt_tml_zul_moo_tur_eng_alb_azi_tsw_vie_sid_xho_tsn_cic	-0.352263140903804	-0.834052944925994	0.406388359502569
252	sod_prs_cic_glc_amr_tig_amh_swe_tur_azi_dyu_sun_yor_pol_ben_bsq_cze_sid_igb_mnd_rus_svk_akn_hin_tsw_ita_fin_zul_xho_est_mcd_chh_geo_guj_bul_bos_mol_owc_hau_krd_hun_swa_jav_ctl_ind_jpn_tml_kor_ger_dut_moo_lit_mly_lat_mlt_mao_cnt_eng_dgb_rom_gam_nor_fre_scr_ukr_qcu_grk_spa_pan_lda_anl_slo_aeg_afr_tag_alb_swt_por_bam_bat_tha_heb_knd_tsn_bem_aze_arw_urd_uzb_ewe_vie_wly_ven_fbf_ses	0.42739747578589	1.00656754225524	0.316754422777354
253	heb_slo_cic_hin_anl_mlt_tig_swe_uzb_azi_zul_mao_ven_cze_arw_bsq_rom_wly_yor_mnd_ukr_ita_lda_lat_fbf_afr_fin_igb_swt_est_guj_owc_geo_ben_bos_bul_grk_amh_aeg_urd_hun_dyu_tag_eng_mly_jpn_tml_kor_ger_pol_swa_dut_bat_alb_amr_jav_cnt_pan_tsn_por_hau_ctl_svk_nor_scr_qcu_fre_glc_prs_bam_sod_lit_chh_mcd_ind_spa_ses_krd_akn_sun_tha_gam_knd_moo_ewe_aze_rus_mol_tur_dgb_vie_sid_tsw_xho_bem	0.547246132873443	1.29074656346229	0.199991154633377
254	heb_rom_bem_swe_gam_sod_mlt_prs_aze_azi_tsw_jav_swt_mol_por_bsq_spa_tig_bam_mnd_pol_afr_fbf_guj_dgb_mcd_est_ses_zul_fin_rus_chh_geo_lat_eng_lit_cze_anl_hau_svk_hun_ewe_bat_hin_sun_jpn_knd_kor_glc_arw_dyu_krd_tag_dut_sid_ind_cnt_pan_cic_ita_aeg_nor_scr_slo_ctl_qcu_bul_grk_ger_ven_amh_alb_wly_urd_mao_ben_akn_bos_moo_mly_tha_owc_tml_yor_igb_tur_fre_ukr_uzb_swa_vie_amr_tsn_lda_xho	-0.85023934179823	-2.05446689811084	0.0427362561443503
255	amr_dut_zul_arw_sid_anl_gam_ger_aze_tur_akn_tag_fbf_ita_lit_bsq_glc_sod_igb_mnd_lat_afr_dgb_nor_swt_guj_fin_tsn_moo_hun_swe_heb_geo_bos_mol_slo_hin_aeg_chh_rus_est_xho_mao_svk_jav_jpn_tml_kor_rom_scr_tsw_urd_bat_cze_mlt_mly_cnt_prs_lda_krd_owc_pan_spa_ukr_ben_qcu_bul_ctl_eng_bam_tig_mcd_amh_pol_ind_alb_dyu_grk_swa_sun_tha_wly_knd_ewe_ven_uzb_por_fre_azi_yor_vie_hau_cic_ses_bem	-0.486480250624152	-1.15791764527034	0.249862711197338
256	sid_alb_swt_fre_chh_tig_heb_lit_azi_aze_akn_mly_tsw_svk_prs_bsq_swe_amh_yor_cnt_grk_ger_bam_ctl_igb_spa_est_xho_ewe_hun_bos_hau_geo_afr_dut_rus_pan_sod_anl_mcd_fin_moo_ind_urd_jav_jpn_knd_kor_slo_por_fbf_guj_mao_ita_amr_bat_mnd_lat_tsn_cze_gam_bul_arw_ukr_pol_qcu_eng_krd_ben_cic_mlt_mol_aeg_rom_tag_scr_dyu_hin_bem_sun_tha_owc_tml_lda_dgb_tur_glc_nor_uzb_swa_vie_wly_zul_ses_ven	-0.092672811952106	-0.218703349485763	0.827360370847685
257	amh_bul_bam_grk_aeg_anl_owc_ctl_aze_uzb_bem_ind_dyu_lat_swe_bsq_ben_tig_tsw_mnd_ita_pan_moo_por_akn_urd_est_yor_ewe_hun_cze_sod_geo_ger_rom_svk_ukr_amr_hau_hin_fin_cic_mao_bos_bat_jpn_tml_kor_alb_rus_ven_scr_jav_arw_wly_tag_cnt_lit_igb_slo_chh_pol_nor_fre_eng_qcu_krd_dut_mcd_lda_gam_prs_sid_afr_sun_spa_tsn_guj_dgb_mly_tha_heb_knd_ses_zul_tur_mol_glc_azi_fbf_vie_mlt_swa_swt_xho	-1.26014356240699	-3.12931212752298	0.00234074818344637
258	tig_svk_tsw_glc_gam_sod_chh_eng_azi_uzb_igb_mly_ven_urd_lit_bsq_rus_owc_fbf_cnt_cze_scr_zul_ita_swa_ukr_est_bem_ewe_hun_slo_hau_geo_nor_afr_lat_rom_heb_wly_ger_fin_moo_bat_mol_tag_jpn_tml_kor_spa_alb_tsn_prs_jav_pol_mlt_ind_mnd_ctl_ses_guj_aeg_grk_arw_por_ben_qcu_hin_mcd_bul_xho_anl_swe_sid_bos_mao_pan_dyu_krd_dgb_sun_tha_amr_knd_yor_lda_aze_dut_fre_tur_akn_vie_amh_bam_cic_swt	-0.103891107385167	-0.245589118800683	0.806541472905894
259	sid_pol_ven_rus_mlt_amh_heb_glc_tur_aze_igb_mly_tsn_bos_swe_bsq_bul_tig_dgb_mnd_krd_afr_dyu_pan_ses_scr_hun_swt_cic_fin_rom_amr_geo_ita_fre_eng_nor_aeg_chh_prs_est_lda_ind_ctl_mao_jpn_knd_kor_arw_mol_xho_lit_jav_slo_owc_bat_cnt_cze_fbf_svk_sod_por_mcd_dut_hin_qcu_urd_grk_ukr_akn_gam_ben_wly_alb_tag_lat_bem_ger_zul_sun_tha_hau_tml_swa_yor_azi_guj_spa_uzb_bam_vie_anl_moo_tsw_ewe	-0.398073453850639	-0.945213145212788	0.346999384062548
260	amh_por_ewe_ger_amr_tig_gam_mol_tur_aze_ses_mly_dgb_mcd_arw_bsq_nor_aeg_bam_mnd_rom_afr_tsw_pan_akn_lat_hun_swt_lda_est_alb_mlt_geo_spa_glc_eng_svk_owc_heb_bul_fin_igb_tag_ukr_ind_jpn_knd_kor_rus_bos_cic_ita_bat_urd_sid_sun_cnt_ctl_xho_lit_anl_fre_prs_krd_grk_qcu_swe_scr_slo_ven_wly_hin_chh_cze_mao_ben_yor_guj_dyu_jav_tha_hau_tml_tsn_bem_uzb_pol_dut_azi_fbf_vie_sod_zul_swa_moo	-0.0754788996564752	-0.177865822931109	0.859215201167589
261	tig_ger_lda_ukr_gam_aeg_wly_dut_tur_uzb_bam_bat_ses_bos_arw_bsq_glc_anl_swt_cnt_por_urd_akn_svk_tsw_cze_fin_dgb_fbf_est_swe_hau_geo_spa_nor_rom_eng_owc_mlt_mcd_hun_tsn_sun_fre_mly_jpn_knd_kor_afr_grk_xho_slo_mao_alb_sid_ind_mnd_krd_moo_ctl_amr_lit_pan_pol_bul_qcu_hin_rus_scr_igb_heb_ita_amh_guj_jav_ben_ven_lat_cic_tag_tha_sod_tml_yor_zul_aze_prs_mol_azi_dyu_vie_chh_bem_swa_ewe	-0.452912139194734	-1.07596629066451	0.284725718120127
262	aeg_spa_xho_lit_amr_mlt_wly_mcd_tur_aze_moo_mao_swa_ita_nor_bsq_hin_hau_cic_cnt_dut_bul_dyu_afr_ses_urd_est_bam_igb_fin_rus_anl_geo_eng_glc_cze_mol_heb_chh_slo_hun_yor_bat_por_ind_jpn_tml_kor_ger_ctl_ewe_pol_sun_grk_tig_mly_mnd_bos_dgb_pan_gam_alb_prs_swe_scr_qcu_ukr_rom_arw_swt_sid_guj_owc_lat_jav_fre_tsn_krd_zul_tag_tha_sod_knd_ven_akn_uzb_svk_ben_azi_bem_vie_amh_lda_tsw_fbf	-0.348005254811195	-0.824086219677454	0.411999057515656
263	aeg_arw_moo_alb_amh_tig_heb_ger_aze_uzb_dyu_mao_ses_urd_eng_bsq_grk_sid_igb_mnd_swe_mcd_dgb_nor_xho_ukr_est_bem_ven_hun_spa_anl_geo_scr_mol_fre_bos_chh_hau_dut_fin_cic_mly_krd_sun_jpn_tml_kor_pol_ctl_ewe_slo_tag_glc_mlt_bat_cnt_lat_akn_ben_sod_guj_rus_bul_afr_qcu_pan_ita_prs_yor_owc_hin_gam_svk_jav_rom_bam_lit_zul_ind_tha_wly_knd_tsw_lda_azi_cze_por_tur_fbf_vie_amr_swa_swt_tsn	-0.611741895797015	-1.46251136740165	0.14697239005792
264	wly_svk_ven_bul_heb_tig_anl_lat_uzb_azi_fbf_bat_ewe_urd_mol_bsq_lit_amr_tsn_mnd_hin_ctl_igb_ben_bem_glc_fin_swa_zul_hun_pan_aeg_geo_spa_fre_pol_rus_hau_amh_ukr_est_moo_mao_rom_mly_jpn_knd_kor_eng_krd_akn_scr_sun_grk_owc_ind_cnt_slo_dyu_ita_mlt_prs_bos_por_arw_qcu_nor_swe_afr_dgb_sod_cze_sid_alb_tag_dut_swt_mcd_xho_jav_tha_gam_tml_yor_tsw_tur_guj_ger_aze_bam_vie_chh_cic_ses_lda	-0.408627572678882	-0.969881717568233	0.33462114222268
265	gam_eng_igb_ukr_owc_chh_hau_cze_aze_tur_zul_tag_akn_urd_bos_bsq_krd_mlt_ewe_mnd_spa_rus_dgb_glc_swa_afr_hun_swt_yor_est_pol_amr_geo_mcd_svk_por_dut_sod_aeg_slo_fin_tsn_jav_swe_mly_jpn_tml_kor_pan_prs_ven_hin_bat_grk_anl_mao_cnt_mol_moo_arw_tig_rom_alb_lit_lat_qcu_scr_nor_bul_lda_amh_guj_sid_ctl_sun_ger_tsw_ita_cic_ind_tha_wly_knd_xho_bem_azi_fre_ben_uzb_fbf_vie_heb_bam_ses_dyu	-0.330138386770804	-0.782581465685029	0.435861082021726
266	amr_scr_ewe_ger_amh_sid_wly_mol_tur_azi_fbf_mao_ses_por_guj_bsq_cze_sod_zul_cnt_rom_hin_swt_lit_swa_prs_hun_igb_moo_fin_alb_chh_geo_dut_slo_spa_mcd_gam_anl_ctl_est_ven_tag_afr_sun_jpn_tml_kor_bul_krd_yor_arw_jav_ben_tig_ind_mnd_grk_bam_glc_mlt_pol_urd_ita_rus_qcu_svk_lat_eng_dgb_owc_pan_heb_swe_mly_fre_lda_bos_bem_bat_tha_aeg_knd_xho_cic_uzb_nor_ukr_aze_dyu_vie_hau_tsn_akn_tsw	-0.340698477948816	-0.806067351893667	0.422260385732483
267	amr_mol_xho_rom_tig_sod_mlt_bul_uzb_aze_swa_bat_tsw_hin_fre_bsq_ukr_owc_akn_mnd_afr_dut_ewe_svk_zul_ben_est_ses_dgb_hun_prs_aeg_geo_grk_guj_rus_ctl_amh_sid_slo_fin_swt_mly_glc_tag_jpn_tml_kor_lit_scr_igb_por_ind_pol_gam_jav_cnt_urd_tsn_cze_hau_spa_pan_eng_ger_qcu_swe_bos_lat_yor_anl_ita_wly_mcd_mao_alb_cic_krd_bem_sun_tha_heb_knd_dyu_ven_tur_arw_nor_azi_lda_vie_chh_fbf_moo_bam	-0.0737841726448402	-0.17411083953701	0.862156802074199
268	sod_bul_bam_mol_hau_aeg_amr_por_azi_uzb_moo_ind_bem_mcd_urd_bsq_glc_gam_yor_cnt_bos_dut_ses_ukr_fbf_prs_fin_cic_lda_hun_krd_owc_geo_arw_cze_rom_spa_anl_heb_scr_est_akn_bat_ben_mao_jpn_tml_kor_ita_alb_igb_svk_tag_pol_tig_jav_mnd_grk_swa_swe_chh_afr_slo_ctl_guj_qcu_ger_pan_lit_xho_sid_rus_wly_lat_sun_eng_swt_fre_ven_mly_tha_amh_knd_tsw_tsn_tur_nor_hin_aze_zul_vie_mlt_dgb_ewe_dyu	-0.980051549983243	-2.38739837971616	0.0189912192344149
269	gam_krd_dgb_ger_chh_anl_aeg_nor_azi_aze_swt_ind_ses_ita_lat_bsq_urd_amr_tsw_mnd_ben_swe_dyu_ctl_ven_pan_fin_xho_ewe_hun_afr_heb_geo_bos_hin_pol_mcd_sid_tig_bul_est_moo_bat_rom_jav_jpn_tml_kor_arw_dut_igb_guj_mao_ukr_amh_tag_cnt_glc_lda_alb_hau_svk_scr_mol_grk_qcu_prs_lit_cze_cic_sod_por_wly_slo_sun_rus_yor_fre_akn_mly_tha_mlt_knd_bem_zul_tur_eng_spa_uzb_swa_vie_owc_tsn_bam_fbf	-1.16457026246567	-2.87024814818887	0.00507751938855191
270	chh_lit_dgb_ctl_wly_tig_amr_slo_azi_tur_ses_mly_tsn_grk_cze_bsq_guj_anl_xho_cnt_ita_nor_igb_urd_swa_por_hun_zul_moo_fin_krd_mlt_geo_ger_swe_glc_rom_hau_sod_afr_est_dyu_ind_arw_tag_jpn_knd_kor_prs_eng_ven_pol_mao_rus_gam_sun_mnd_pan_yor_bos_owc_lat_dut_bul_mcd_qcu_hin_svk_mol_akn_sid_alb_aeg_scr_bat_ben_fbf_spa_bam_jav_tha_amh_tml_cic_swt_uzb_fre_ukr_aze_lda_vie_heb_bem_ewe_tsw	-0.495759333432284	-1.18066850569782	0.240745281635017
271	amh_swe_igb_bul_sod_aeg_hau_glc_aze_azi_dyu_tag_ewe_ukr_por_bsq_pan_anl_moo_cnt_afr_ita_cic_eng_fbf_guj_hun_bam_ven_est_spa_heb_geo_svk_nor_prs_krd_amr_mlt_bos_fin_akn_mly_arw_mao_jpn_tml_kor_alb_lat_zul_ben_jav_rom_sid_sun_mnd_urd_swt_lit_tig_slo_ctl_mol_hin_qcu_cze_mcd_grk_tsn_owc_pol_gam_rus_bat_dut_bem_ger_tsw_ind_tha_chh_knd_lda_yor_uzb_fre_scr_tur_dgb_vie_wly_swa_ses_xho	-0.901989601286279	-2.18720178769682	0.0312355780633544
272	mlt_eng_moo_afr_wly_tig_hau_svk_aze_tur_ewe_mly_tsw_ctl_glc_bsq_lit_chh_zul_cnt_scr_urd_igb_nor_yor_pan_est_ven_bam_fin_rom_anl_geo_mol_ukr_grk_swe_sid_gam_pol_hun_lda_ind_hin_tag_jpn_tml_kor_arw_bul_dyu_bos_mao_dut_heb_bat_mnd_alb_dgb_ger_aeg_fre_cze_por_ben_qcu_lat_krd_ita_xho_amr_rus_amh_guj_sun_spa_cic_prs_fbf_jav_tha_owc_knd_tsn_akn_azi_slo_mcd_uzb_bem_vie_sod_ses_swt_swa	0.0771826160220915	0.181948204532266	0.856019373969983
273	hau_pol_tsw_svk_amr_aeg_wly_por_tur_azi_zul_tag_swt_mol_glc_bsq_ukr_gam_yor_cnt_eng_lat_lda_ita_bem_rus_est_ewe_cic_hun_bos_sod_geo_nor_ger_mcd_cze_owc_chh_swe_fin_ven_jav_guj_mao_jpn_tml_kor_alb_dut_swa_ben_bat_krd_sid_ind_mnd_rom_dgb_urd_amh_slo_bul_spa_afr_qcu_scr_ctl_grk_dyu_tig_prs_anl_hin_mly_pan_igb_lit_fbf_sun_tha_mlt_knd_akn_xho_uzb_arw_fre_aze_ses_vie_heb_moo_bam_tsn	-0.269722194026167	-0.637803918870592	0.525168605605724
274	gam_por_yor_lit_amr_wly_tig_alb_azi_tur_cic_ind_tsw_krd_guj_bsq_nor_heb_moo_mnd_ben_swe_igb_afr_swa_bos_fin_dyu_ewe_hun_cze_hau_geo_ita_urd_rom_fre_owc_anl_glc_est_swt_mao_mol_sun_jpn_tml_kor_hin_svk_xho_arw_bat_eng_aeg_tag_cnt_ctl_bam_pan_amh_ukr_dut_mcd_bul_qcu_scr_slo_rus_ven_mlt_ger_sod_lat_mly_spa_dgb_grk_zul_jav_tha_sid_knd_akn_bem_uzb_pol_prs_aze_tsn_vie_chh_ses_fbf_lda	0.271121451624388	0.637787454312544	0.525179277357397
275	mlt_mol_swa_ben_sod_wly_aeg_pol_aze_azi_zul_jav_tsw_mcd_spa_bsq_afr_amh_ses_mnd_lit_rom_ven_scr_akn_arw_est_bam_yor_hun_svk_amr_geo_eng_swe_pan_krd_gam_chh_nor_fin_tsn_bat_hin_ind_jpn_knd_kor_prs_bos_moo_guj_sun_cze_tig_mao_cnt_ger_swt_lat_owc_ukr_urd_slo_glc_qcu_ita_dut_ctl_xho_anl_fre_heb_bul_tag_grk_bem_por_fbf_mly_tha_sid_tml_ewe_cic_uzb_rus_alb_tur_igb_vie_hau_lda_dyu_dgb	-0.288269422672827	-0.681559957558876	0.497211009360894
276	hau_grk_ewe_svk_aeg_amr_mlt_por_aze_tur_ven_jav_zul_prs_urd_bsq_ger_owc_fbf_cnt_krd_bul_dgb_nor_lda_alb_fin_moo_tsn_hun_ita_chh_geo_dut_spa_mol_cze_tig_anl_bos_est_akn_mao_lat_bat_jpn_tml_kor_scr_slo_xho_arw_mly_pan_sod_sun_mnd_lit_cic_guj_heb_mcd_glc_afr_rus_qcu_fre_ukr_eng_swt_gam_pol_sid_ctl_ind_ben_yor_swe_ses_tag_tha_amh_knd_bem_tsw_azi_hin_rom_uzb_igb_vie_wly_swa_dyu_bam	-0.459322539408766	-1.09208279732057	0.277617760663094
277	sid_rus_ven_hin_hau_sod_gam_ita_tur_azi_dgb_ind_cic_prs_spa_bsq_bos_amh_tsn_cnt_ben_mcd_ewe_por_xho_rom_hun_ses_bam_fin_alb_chh_geo_nor_grk_dut_fre_heb_wly_bul_est_zul_tag_mol_jav_jpn_knd_kor_lat_arw_yor_lit_mao_afr_anl_sun_mnd_eng_igb_swe_aeg_guj_ukr_pol_ctl_qcu_scr_ger_krd_akn_mlt_pan_tig_cze_bat_glc_swa_urd_dyu_mly_tha_owc_tml_lda_fbf_aze_slo_svk_uzb_swt_vie_amr_tsw_moo_bem	0.0691491964549499	0.162867956162817	0.870975779491095
278	wly_eng_bam_glc_owc_tig_anl_spa_tur_azi_xho_jav_yor_lit_por_bsq_bul_hau_igb_cnt_svk_bos_swt_krd_moo_slo_hun_fbf_cic_est_nor_aeg_geo_pan_ger_swe_mol_heb_sod_cze_fin_ewe_mly_grk_ind_jpn_tml_kor_ita_ctl_swa_dut_bat_lat_amr_mao_mnd_rus_akn_prs_amh_afr_urd_pol_hin_qcu_mcd_fre_rom_tsn_sid_guj_chh_ukr_tag_scr_bem_arw_ven_sun_tha_mlt_knd_dgb_zul_uzb_alb_ben_aze_lda_vie_gam_tsw_dyu_ses	-0.320183036479332	-0.757738033217747	0.450523589867371
279	owc_hin_ven_mol_wly_anl_heb_ctl_tur_uzb_ewe_sun_dyu_scr_rus_bsq_grk_sod_swt_mnd_eng_nor_moo_swe_akn_ita_est_fbf_bam_fin_bos_gam_geo_ger_spa_rom_cze_mlt_tig_glc_hun_xho_jav_afr_ind_jpn_knd_kor_arw_svk_lda_urd_tag_pan_chh_mao_cnt_slo_swa_por_amr_fre_dut_bul_ukr_qcu_mcd_lat_ben_igb_aeg_prs_sid_guj_bat_lit_tsw_alb_bem_mly_tha_hau_tml_yor_cic_aze_pol_krd_azi_zul_vie_amh_ses_tsn_dgb	-0.919647632450272	-2.23868925663432	0.027561400266729
280	amh_swe_zul_krd_tig_anl_wly_slo_uzb_aze_tsn_sun_akn_ger_bos_bsq_lit_sid_swa_cnt_alb_ita_ewe_grk_moo_svk_est_lda_swt_hun_pan_gam_geo_arw_ukr_lat_por_sod_amr_cze_fin_ses_mao_eng_bat_jpn_knd_kor_rus_bul_xho_ben_jav_afr_aeg_tag_mnd_rom_tsw_prs_mlt_pol_mol_mcd_urd_qcu_fre_guj_hin_bem_hau_spa_heb_glc_mly_ctl_dyu_scr_yor_ind_tha_chh_tml_cic_bam_tur_dut_nor_azi_dgb_vie_owc_ven_fbf_igb	0.43478459203438	1.02428444406078	0.308357886173013
281	chh_ger_moo_fre_amr_heb_amh_ukr_tur_aze_tsw_mao_swa_afr_dut_bsq_krd_wly_akn_cnt_ctl_alb_dyu_guj_ewe_arw_hun_dgb_bem_est_rom_aeg_geo_cze_swe_por_glc_anl_gam_slo_fin_xho_sun_lat_tag_jpn_tml_kor_grk_lit_cic_rus_jav_pol_sid_bat_mnd_mcd_swt_pan_mlt_eng_urd_ben_prs_qcu_scr_bos_bul_lda_hau_spa_sod_nor_mly_hin_tsn_ita_ses_ind_tha_tig_knd_yor_zul_uzb_svk_mol_azi_fbf_vie_owc_bam_igb_ven	0.0159635845272373	0.0376290271372033	0.97006411961917
282	chh_dut_moo_glc_owc_sid_amr_svk_aze_tur_zul_ind_akn_afr_pol_bsq_rus_amh_swt_mnd_fre_ger_tsw_guj_yor_krd_fin_fbf_bam_hun_urd_aeg_geo_swe_bos_ctl_lat_hau_gam_lit_est_lda_mly_mol_tag_jpn_tml_kor_bul_mcd_xho_slo_sun_cze_tig_bat_cnt_spa_cic_alb_heb_pan_arw_ita_por_qcu_hin_ben_prs_swa_wly_grk_mlt_rom_jav_scr_igb_nor_ses_mao_tha_anl_knd_bem_tsn_azi_ukr_eng_uzb_dyu_vie_sod_ewe_ven_dgb	-0.638033165428787	-1.52814574924834	0.129870521292731
283	sod_mol_xho_ctl_wly_hau_anl_arw_azi_uzb_ven_tag_akn_ita_slo_bsq_ger_sid_tsn_mnd_afr_cze_ewe_prs_igb_grk_hun_dyu_bam_fin_krd_chh_geo_lat_rus_guj_rom_aeg_mlt_swe_est_yor_sun_bul_jav_jpn_knd_kor_eng_bos_zul_mcd_mao_scr_heb_mly_cnt_ukr_dgb_lit_amr_hin_glc_ben_por_qcu_nor_pol_pan_swa_gam_dut_owc_fre_ind_alb_cic_spa_moo_bat_tha_amh_tml_lda_swt_tur_urd_svk_aze_bem_vie_tig_tsw_fbf_ses	-0.00608700785286454	-0.0143355094051677	0.98859301892876
284	chh_urd_swa_rom_aeg_owc_heb_pan_uzb_aze_ven_ind_dyu_pol_grk_bsq_lit_sid_lda_mnd_ger_eng_tsn_spa_ses_svk_hun_bam_yor_est_bul_gam_geo_dut_arw_por_rus_amr_mlt_guj_fin_dgb_jav_swe_sun_jpn_knd_kor_slo_bos_igb_glc_mao_scr_amh_bat_cnt_ita_fbf_afr_anl_mol_ukr_lat_fre_qcu_krd_nor_ben_cic_tig_cze_sod_alb_mly_hin_swt_ctl_bem_tag_tha_hau_tml_ewe_moo_tur_prs_mcd_azi_akn_vie_wly_zul_tsw_xho	0.240735363997274	0.566616142670446	0.572339946687384
285	wly_ger_igb_alb_gam_anl_owc_lat_aze_azi_dyu_jav_akn_arw_urd_bsq_lit_tig_ven_cnt_nor_por_swa_eng_tsn_slo_est_swt_ewe_hun_dut_chh_geo_krd_cze_afr_pan_amr_aeg_ben_fin_lda_ind_prs_tag_jpn_tml_kor_rom_rus_bam_svk_mao_glc_amh_mly_mnd_ctl_bem_spa_heb_mcd_bos_hin_swe_qcu_scr_grk_pol_zul_hau_mol_sod_bul_bat_ita_ses_ukr_xho_sun_tha_mlt_knd_yor_moo_tur_fre_guj_uzb_fbf_vie_sid_tsw_cic_dgb	-0.310414969239663	-0.734949545124976	0.464219498036954
286	owc_ukr_dgb_krd_wly_sid_tig_pan_tur_uzb_zul_jav_moo_ger_hin_bsq_nor_hau_tsn_cnt_dut_guj_dyu_arw_swa_bul_est_tsw_ewe_hun_eng_aeg_geo_spa_scr_prs_mol_gam_heb_ben_fin_bam_mly_ita_mao_jpn_knd_kor_bos_cze_akn_ctl_tag_swe_anl_sun_mnd_grk_fbf_rom_mlt_urd_pol_mcd_glc_qcu_afr_fre_slo_ven_sod_alb_amr_lit_bat_por_xho_rus_cic_ind_tha_chh_tml_yor_ses_azi_lat_svk_aze_igb_vie_amh_bem_lda_swt	0.262481028700874	0.618551568811903	0.537723883609347
287	owc_pan_cic_por_wly_sod_hau_urd_uzb_aze_ewe_ind_ven_glc_grk_bsq_pol_mlt_tsw_mnd_ctl_hin_xho_prs_igb_swe_fin_akn_ses_est_cze_tig_geo_krd_slo_bos_svk_gam_aeg_ger_hun_yor_tag_ukr_mly_jpn_tml_kor_mol_bul_swa_spa_jav_ita_anl_sun_cnt_lit_dyu_mcd_sid_rus_arw_dut_rom_qcu_scr_fre_nor_moo_amh_eng_heb_lat_mao_guj_swt_ben_fbf_bat_tha_amr_knd_tsn_lda_tur_alb_afr_azi_bem_vie_chh_dgb_zul_bam	0.0852055974793077	0.200518186157941	0.841513192087896
288	tig_ben_swt_eng_wly_aeg_anl_ctl_uzb_azi_moo_sun_akn_ger_alb_bsq_cze_gam_igb_cnt_arw_ukr_lda_pan_dgb_dut_hun_bem_tsw_fin_lit_owc_geo_pol_spa_grk_krd_mlt_hau_rom_est_yor_bat_slo_ind_jpn_knd_kor_ita_svk_xho_glc_mao_por_heb_jav_mnd_lat_ewe_scr_sid_bul_bos_mcd_prs_qcu_swe_mol_hin_bam_amr_urd_chh_guj_mly_afr_swa_nor_ses_tag_tha_amh_tml_fbf_tsn_tur_fre_rus_aze_ven_vie_sod_cic_zul_dyu	-0.363339545704042	-0.860606585019805	0.391668035978683
289	chh_eng_igb_krd_heb_mlt_sod_ben_tur_uzb_bem_mao_swt_glc_mcd_bsq_lat_hau_dyu_mnd_scr_alb_moo_ukr_lda_cze_fin_cic_fbf_hun_hin_tig_geo_guj_bos_svk_fre_owc_sid_rus_est_akn_ind_nor_jav_jpn_tml_kor_arw_por_ses_grk_sun_pan_gam_tag_cnt_pol_xho_slo_wly_ctl_dut_rom_bul_qcu_ita_afr_mol_yor_amh_prs_anl_ger_bat_lit_bam_urd_tsw_mly_tha_amr_knd_tsn_ven_aze_swe_spa_azi_zul_vie_aeg_dgb_swa_ewe	-0.555250503174976	-1.32344885430207	0.188930484327753
290	wly_pol_cic_ukr_amr_mlt_hau_svk_aze_azi_bam_mao_ven_swe_grk_bsq_lit_sod_ses_mnd_lat_mol_tsw_alb_dgb_ita_est_yor_swt_hun_glc_anl_geo_fre_dut_hin_guj_tig_sid_arw_fin_akn_mly_nor_bat_jpn_knd_kor_urd_slo_dyu_eng_jav_prs_aeg_sun_cnt_rom_moo_cze_amh_krd_mcd_spa_ben_qcu_ger_afr_por_zul_heb_bul_gam_ctl_tag_bos_ewe_rus_bem_ind_tha_owc_tml_lda_xho_uzb_scr_pan_tur_igb_vie_chh_tsn_fbf_swa	-0.137412617469643	-0.324137850805413	0.746561550086435
291	sid_ita_lda_hin_anl_tig_aeg_bos_tur_aze_dyu_ind_ses_grk_pol_bsq_rom_mlt_igb_mnd_bul_ger_swa_eng_dgb_nor_fin_xho_swt_est_guj_heb_geo_mol_afr_pan_ctl_amr_hau_urd_hun_moo_mao_rus_jav_jpn_tml_kor_swe_glc_bem_dut_mly_svk_sod_bat_cnt_scr_tsn_lat_amh_ben_alb_ukr_cze_qcu_prs_slo_mcd_bam_wly_lit_owc_arw_tag_por_cic_krd_tsw_sun_tha_chh_knd_yor_ewe_azi_fre_spa_uzb_ven_vie_gam_fbf_zul_akn	0.0161304581045758	0.0379832237950088	0.96978247375504
292	hau_slo_swa_dut_sod_sid_amh_pan_azi_tur_tsw_jav_tsn_por_prs_bsq_rom_aeg_igb_cnt_spa_lat_yor_ben_bem_mcd_est_akn_cic_fin_ukr_heb_geo_bul_grk_ctl_eng_mlt_amr_svk_hun_bam_mly_ita_ind_jpn_tml_kor_mol_rus_dyu_alb_tag_ger_owc_sun_mnd_bos_moo_fre_tig_glc_nor_krd_guj_qcu_arw_scr_pol_ses_gam_cze_chh_lit_mao_afr_ven_swe_lda_bat_tha_anl_knd_dgb_ewe_aze_urd_hin_uzb_xho_vie_wly_zul_fbf_swt	-0.823904416938126	-1.98947307085563	0.0495865800120455
293	anl_ukr_zul_glc_sod_wly_sid_mcd_uzb_tur_ses_tag_yor_dut_eng_bsq_pol_amr_xho_mnd_por_krd_fbf_nor_ewe_cze_est_swt_ven_hun_mol_mlt_geo_rus_prs_ctl_urd_chh_heb_grk_fin_tsn_ind_fre_sun_jpn_tml_kor_rom_ita_tsw_bos_bat_lat_amh_mly_cnt_ben_bem_alb_aeg_guj_svk_arw_hin_qcu_spa_swe_pan_akn_gam_lit_owc_afr_jav_bul_igb_slo_dgb_mao_tha_tig_knd_dyu_cic_aze_ger_scr_azi_moo_vie_hau_lda_swa_bam	-0.812198316372701	-1.95816390160756	0.0532075556436195
294	owc_mcd_bem_cze_wly_sid_chh_svk_tur_aze_xho_mao_swt_urd_krd_bsq_lat_sod_igb_cnt_ben_alb_yor_mol_ses_spa_fin_tsn_fbf_hun_ger_tig_geo_bul_slo_rus_hin_heb_mlt_scr_est_dyu_tag_guj_jav_jpn_knd_kor_prs_nor_tsw_swe_ind_rom_anl_mly_mnd_arw_moo_pan_amr_ita_eng_por_grk_qcu_bos_glc_lit_ven_amh_pol_aeg_afr_bat_ctl_cic_fre_swa_sun_tha_hau_tml_dgb_akn_uzb_ukr_dut_azi_bam_vie_gam_ewe_lda_zul	0.690368018472014	1.63659691810437	0.105094526318305
295	owc_ctl_tsn_ukr_sid_chh_amh_mol_azi_aze_dyu_bat_akn_guj_alb_bsq_swe_gam_cic_cnt_ger_pan_swt_afr_ewe_rom_est_xho_igb_hun_por_hau_geo_mcd_scr_nor_ben_tig_mlt_dut_fin_yor_tag_arw_mly_jpn_knd_kor_lat_lit_zul_eng_mao_glc_heb_ind_mnd_bul_swa_pol_anl_spa_urd_ita_slo_qcu_bos_fre_cze_fbf_wly_prs_sod_rus_sun_grk_bam_krd_ses_jav_tha_amr_tml_tsw_ven_tur_hin_svk_uzb_dgb_vie_aeg_lda_bem_moo	-0.202048918608337	-0.477175531083652	0.634356591463841
296	chh_grk_dyu_alb_mlt_sid_aeg_urd_uzb_azi_tsn_mly_fbf_nor_krd_bsq_cze_wly_cic_mnd_fre_guj_yor_ita_ses_scr_est_swa_bem_fin_ben_heb_geo_mol_ctl_afr_prs_gam_owc_bos_hun_swt_tag_lat_mao_jpn_knd_kor_swe_svk_zul_rus_ind_bul_amh_sun_cnt_spa_dgb_slo_sod_pan_hin_pol_arw_qcu_ger_dut_rom_moo_anl_por_amr_eng_bat_ukr_ven_glc_ewe_jav_tha_hau_tml_bam_akn_aze_mcd_lit_tur_igb_vie_tig_xho_tsw_lda	0.172593190037194	0.406270731447122	0.685477033233824
297	wly_swe_dgb_ukr_hau_tig_amh_rom_azi_tur_bam_mly_cic_grk_por_bsq_arw_owc_tsn_mnd_mcd_alb_igb_slo_zul_ctl_est_yor_ses_hun_ben_amr_geo_glc_prs_eng_dut_anl_mlt_urd_fin_xho_sun_lit_mao_jpn_tml_kor_spa_scr_akn_pol_tag_hin_gam_jav_cnt_pan_swa_cze_sod_lat_ita_bul_bos_qcu_rus_afr_nor_moo_sid_svk_heb_krd_ind_guj_lda_ger_dyu_bat_tha_chh_knd_swt_bem_aze_mol_fre_uzb_ven_vie_aeg_ewe_tsw_fbf	-0.430399555781657	-1.02849743847142	0.306383447638262
298	chh_rus_cic_krd_anl_wly_tig_por_aze_uzb_bam_ind_swa_nor_arw_bsq_dut_mlt_lda_mnd_spa_urd_ses_cze_bem_ctl_hun_moo_dyu_est_ita_owc_geo_lat_grk_guj_glc_aeg_sod_ger_fin_ven_bat_mcd_tag_jpn_tml_kor_bul_ben_tsn_ukr_mao_svk_gam_jav_cnt_afr_zul_fre_amh_lit_slo_mol_swe_qcu_rom_bos_pan_yor_amr_hin_heb_scr_sun_eng_igb_pol_akn_mly_tha_sid_knd_fbf_tsw_tur_alb_prs_azi_ewe_vie_hau_swt_dgb_xho	-0.246357163209708	-0.582599039466111	0.561573160095869
299	hau_cze_dgb_arw_owc_tig_wly_grk_aze_azi_moo_ind_swa_svk_glc_bsq_ben_gam_xho_mnd_prs_hin_akn_alb_ewe_lit_fin_tsw_zul_hun_ger_sid_geo_slo_krd_ita_por_mlt_amr_scr_est_dyu_jav_swe_mao_jpn_knd_kor_afr_nor_ven_bos_bat_pan_amh_sun_cnt_bul_ses_urd_sod_mol_dut_ukr_rus_qcu_fre_eng_lat_lda_aeg_spa_heb_guj_mly_ctl_cic_pol_tsn_tag_tha_chh_tml_bam_igb_tur_mcd_rom_uzb_yor_vie_anl_swt_fbf_bem	-0.445376182697918	-1.05830685518867	0.292656686943522
300	wly_swe_bam_spa_aeg_sid_chh_eng_aze_uzb_tsn_jav_zul_urd_por_bsq_prs_amh_igb_mnd_lat_svk_ven_ger_moo_guj_hun_yor_dyu_est_pol_mlt_geo_mcd_afr_slo_scr_owc_hau_hin_fin_xho_mly_ben_sun_jpn_tml_kor_ita_bos_akn_glc_bat_rus_heb_mao_cnt_lit_cic_dut_tig_ukr_ctl_alb_pan_qcu_rom_krd_arw_fbf_anl_fre_sod_nor_tag_bul_tsw_mol_swt_ind_tha_amr_knd_ewe_bem_azi_cze_grk_tur_swa_vie_gam_dgb_lda_ses	0.388738542962832	0.915789335304738	0.362145947206312
301	mlt_lit_swt_pan_amr_amh_aeg_bul_azi_uzb_dgb_mao_ven_mol_swe_bsq_lat_owc_lda_mnd_eng_hin_ses_afr_bam_krd_hun_yor_swa_est_rom_anl_geo_nor_prs_spa_bos_wly_tig_grk_fin_akn_mly_ben_sun_jpn_tml_kor_dut_ukr_tsw_guj_bat_alb_sod_jav_cnt_pol_zul_glc_heb_mcd_arw_fre_cze_qcu_por_scr_ita_tsn_chh_slo_sid_urd_ind_ctl_xho_ger_moo_tag_tha_hau_knd_bem_dyu_tur_svk_rus_aze_ewe_vie_gam_fbf_cic_igb	-1.09184465111841	-2.67731250542251	0.00877336185565961
302	anl_grk_ses_afr_aeg_tig_mlt_glc_aze_azi_swt_sun_bem_spa_mol_bsq_ger_chh_fbf_mnd_mcd_ita_bam_prs_tsn_svk_hun_swa_tsw_fin_por_sid_geo_urd_rus_ben_nor_hau_amh_pol_est_ven_mao_dut_jav_jpn_knd_kor_hin_bul_lda_lit_mly_ctl_wly_tag_cnt_alb_yor_eng_owc_ukr_fre_lat_scr_qcu_bos_slo_swe_zul_amr_pan_sod_krd_ind_cze_dyu_guj_ewe_bat_tha_heb_tml_moo_akn_uzb_rom_arw_tur_dgb_vie_gam_igb_cic_xho	0.159040112682114	0.374196215563316	0.709110150779979
303	tig_prs_moo_hin_sod_sid_amh_ger_azi_tur_ven_mao_fbf_lat_nor_bsq_glc_chh_tsn_mnd_spa_alb_ses_bul_cic_lit_fin_swa_bem_est_pan_owc_geo_ukr_fre_bos_pol_aeg_wly_rus_hun_dgb_mly_swe_ind_jpn_knd_kor_dut_ctl_lda_afr_bat_urd_heb_jav_cnt_guj_zul_por_mlt_cze_mcd_krd_mol_qcu_ben_svk_scr_swt_amr_slo_hau_arw_sun_ita_igb_rom_xho_tag_tha_anl_tml_akn_bam_uzb_eng_grk_aze_yor_vie_gam_tsw_ewe_dyu	0.306199207943366	0.72244598013027	0.471833123782459
304	hau_bos_akn_lit_sid_tig_sod_afr_aze_uzb_ewe_ind_moo_ben_pan_bsq_arw_chh_ses_cnt_urd_prs_ven_slo_xho_alb_est_zul_dyu_fin_por_mlt_geo_eng_mol_scr_rom_owc_amr_bul_hun_swt_bat_swe_jav_jpn_tml_kor_ukr_spa_tsw_krd_mao_hin_anl_sun_mnd_ctl_dgb_pol_wly_fre_rus_glc_nor_qcu_guj_ita_svk_swa_amh_mcd_gam_ger_mly_lat_lda_cze_fbf_tag_tha_heb_knd_tsn_yor_azi_grk_dut_tur_cic_vie_aeg_bam_igb_bem	-0.593111310182599	-1.41866847111079	0.159338301989135
305	owc_rus_swt_rom_gam_amr_sod_bos_tur_uzb_yor_bat_tsw_por_ukr_bsq_alb_mlt_ses_mnd_mol_bul_ewe_nor_zul_ctl_fin_lda_dyu_hun_eng_hau_geo_glc_pan_urd_prs_chh_sid_lat_est_igb_tag_swe_ind_jpn_knd_kor_ger_ben_xho_lit_mly_hin_wly_jav_cnt_dut_tsn_cze_anl_grk_spa_afr_krd_qcu_ita_slo_scr_cic_heb_mcd_tig_arw_sun_svk_dgb_guj_ven_mao_tha_amh_tml_bem_fbf_aze_pol_fre_azi_bam_vie_aeg_swa_akn_moo	-0.551667696223449	-1.31779103806593	0.190810588187517
306	owc_scr_cic_prs_chh_anl_heb_spa_tur_aze_igb_ind_tsn_krd_rus_bsq_lat_mlt_lda_cnt_guj_rom_fbf_nor_bem_cze_fin_ses_yor_est_urd_amh_geo_lit_alb_mol_slo_hau_aeg_grk_hun_zul_sun_ctl_mao_jpn_tml_kor_swe_ukr_ewe_pol_jav_eng_wly_bat_mnd_glc_moo_ita_sod_fre_hin_pan_afr_qcu_svk_dut_arw_tsw_sid_bos_gam_por_mly_ben_swt_mcd_akn_tag_tha_amr_knd_xho_swa_uzb_bul_ger_azi_dyu_vie_tig_dgb_bam_ven	-1.33727129774368	-3.33308346396618	0.00123403427892273
307	owc_guj_moo_pol_amh_sod_gam_swe_aze_tur_bam_bat_fbf_ben_rus_bsq_glc_anl_swa_mnd_cze_afr_igb_fre_swt_urd_fin_bem_lda_hun_bos_wly_geo_rom_bul_mcd_krd_aeg_heb_por_est_dgb_jav_nor_mly_jpn_tml_kor_ctl_lat_xho_arw_tag_grk_mlt_mao_cnt_prs_yor_svk_chh_eng_ger_lit_ita_qcu_hin_slo_dut_ewe_tig_scr_hau_mol_sun_spa_akn_ukr_ven_ind_tha_amr_knd_cic_zul_uzb_alb_pan_azi_dyu_vie_sid_ses_tsw_tsn	-0.19463418731717	-0.459377439230375	0.647035140939487
308	wly_eng_yor_por_sid_chh_mlt_swe_azi_tur_ven_bat_dgb_krd_mol_bsq_pol_sod_bam_mnd_rom_lit_ses_arw_fbf_bul_est_swt_akn_fin_ctl_aeg_geo_dut_ben_ukr_ger_amr_heb_glc_hun_moo_sun_scr_tag_jpn_knd_kor_rus_slo_bem_guj_ind_bos_anl_mao_cnt_mcd_dyu_cze_tig_svk_prs_pan_afr_qcu_fre_lat_alb_zul_gam_grk_owc_ita_mly_urd_cic_spa_lda_jav_tha_hau_tml_swa_ewe_uzb_hin_nor_aze_tsn_vie_amh_xho_tsw_igb	0.0909232366208243	0.214009510163371	0.831008154420912
309	aeg_svk_xho_pol_hau_heb_owc_scr_azi_uzb_dgb_bat_ven_ben_cze_bsq_ita_wly_swt_cnt_ukr_slo_dyu_nor_ses_urd_est_zul_bam_fin_afr_sid_geo_rom_eng_por_dut_sod_anl_fre_hun_lda_tag_arw_sun_jpn_tml_kor_mol_swe_cic_spa_ind_bul_mlt_mao_mnd_prs_igb_lat_amh_ger_guj_krd_bos_qcu_hin_alb_rus_akn_gam_grk_tig_glc_jav_pan_fbf_lit_tsw_mly_tha_chh_knd_yor_swa_tur_ctl_mcd_aze_moo_vie_amr_bem_ewe_tsn	-0.677989883448185	-1.62217597896341	0.108151075792066
310	mlt_cze_swt_slo_sid_sod_gam_glc_aze_tur_xho_mly_lda_bul_mol_bsq_swe_anl_ven_cnt_rus_ukr_bam_scr_dyu_ger_fin_fbf_ses_est_arw_heb_geo_pan_pol_bos_lit_amr_amh_por_hun_swa_bat_rom_jav_jpn_tml_kor_spa_dut_tsw_alb_sun_lat_tig_mao_mnd_grk_tsn_nor_wly_fre_hin_guj_prs_qcu_ctl_urd_ita_zul_hau_svk_owc_eng_ind_afr_moo_krd_cic_tag_tha_chh_knd_akn_yor_azi_mcd_ben_uzb_ewe_vie_aeg_dgb_igb_bem	-0.520810156751693	-1.24160837393895	0.217503428622108
311	owc_ger_ses_arw_mlt_sid_heb_glc_tur_uzb_ven_mao_ewe_cze_krd_bsq_bos_anl_tsw_cnt_grk_pol_zul_ctl_cic_spa_est_moo_tsn_hun_lat_chh_geo_dut_afr_lit_por_gam_tig_bul_fin_swt_bat_rus_tag_jpn_knd_kor_svk_fre_fbf_swe_ind_hin_wly_mly_mnd_mcd_igb_ita_sod_rom_scr_ben_mol_qcu_urd_alb_pan_akn_aeg_slo_amr_ukr_sun_prs_bam_guj_dyu_jav_tha_amh_tml_dgb_lda_aze_nor_eng_azi_bem_vie_hau_xho_swa_yor	0.135708265132675	0.319491084996859	0.750070725954532
312	wly_grk_akn_swe_owc_tig_sod_eng_azi_tur_bem_sun_xho_cze_ukr_bsq_guj_aeg_dyu_cnt_ger_arw_lda_lit_yor_mol_est_dgb_swt_hun_rus_anl_geo_dut_alb_pan_por_sid_chh_spa_fin_ewe_ind_hin_bat_jpn_tml_kor_ita_bul_swa_afr_mly_lat_hau_mao_mnd_prs_tsw_svk_amh_glc_rom_ben_slo_qcu_mcd_nor_fre_zul_gam_bos_mlt_scr_jav_krd_igb_urd_fbf_tag_tha_heb_knd_ses_tsn_aze_ctl_pol_uzb_ven_vie_amr_bam_moo_cic	-0.520680587072799	-1.23771772650452	0.218936469955089
313	heb_rom_bam_por_owc_mlt_chh_cze_uzb_tur_ven_tag_ses_lat_ukr_bsq_eng_hau_bem_mnd_alb_ctl_moo_pan_tsn_svk_hun_cic_akn_est_arw_sid_geo_mol_ger_spa_hin_amr_gam_pol_fin_yor_mly_scr_ind_jpn_tml_kor_glc_rus_zul_grk_mao_ita_aeg_jav_cnt_afr_tsw_slo_wly_bos_lit_prs_krd_qcu_guj_bul_fre_fbf_anl_urd_sod_swe_sun_mcd_dyu_dut_swt_bat_tha_amh_knd_igb_xho_azi_ben_nor_aze_ewe_vie_tig_swa_dgb_lda	0.574990866536144	1.3606814686964	0.176902907037911
314	hau_grk_dgb_prs_anl_gam_sid_arw_tur_aze_bam_mao_akn_swe_ctl_bsq_mol_sod_ewe_cnt_pan_urd_cic_lit_zul_krd_hun_tsn_ven_est_afr_tig_geo_guj_bul_rom_por_amh_aeg_ita_fin_xho_tag_ger_ind_jpn_knd_kor_svk_nor_fbf_alb_sun_dut_heb_jav_mnd_ben_lda_pol_owc_cze_glc_ukr_mcd_qcu_bos_fre_spa_ses_wly_rus_amr_lat_mly_slo_moo_eng_igb_bat_tha_chh_tml_yor_bem_azi_scr_hin_uzb_dyu_vie_mlt_swa_tsw_swt	0.365791202820692	0.860914828359601	0.391499110808492
315	amr_guj_tsw_pan_heb_sod_mlt_swe_aze_azi_akn_mao_ses_ben_krd_bsq_svk_aeg_swa_cnt_pol_arw_fbf_afr_zul_nor_hun_bam_yor_fin_alb_chh_geo_rom_ita_spa_ctl_amh_gam_por_est_dyu_mly_hin_bat_jpn_tml_kor_ger_slo_lda_eng_sun_urd_owc_jav_mnd_bul_xho_ukr_anl_bos_lat_lit_mcd_qcu_rus_prs_mol_ewe_sid_cze_hau_scr_tag_grk_igb_glc_cic_ind_tha_wly_knd_ven_dgb_tur_dut_fre_uzb_tsn_vie_tig_bem_moo_swt	0.117596861026956	0.277407225387461	0.782083142851806
316	amr_pol_cic_ben_aeg_sid_mlt_dut_azi_uzb_tsw_mao_bam_glc_grk_bsq_arw_amh_bem_mnd_slo_eng_swt_hin_xho_urd_fin_swa_dyu_est_lit_heb_geo_ctl_alb_afr_krd_anl_gam_guj_hun_lda_bat_ita_mly_jpn_tml_kor_spa_scr_zul_por_jav_lat_wly_ind_cnt_bul_ses_bos_chh_swe_mcd_nor_ger_qcu_cze_ukr_rom_ven_owc_mol_sod_svk_tag_rus_yor_fre_moo_sun_tha_tig_knd_akn_igb_aze_pan_prs_tur_dgb_vie_hau_tsn_ewe_fbf	-0.333717323803451	-0.792352589748056	0.430171682528914
317	amr_fre_ewe_ben_owc_wly_anl_urd_aze_tur_lda_ind_swt_scr_afr_bsq_eng_amh_zul_mnd_rom_dut_fbf_mcd_xho_svk_est_yor_bem_hun_alb_heb_geo_ita_lat_cze_nor_chh_tig_rus_fin_akn_bat_bul_tag_jpn_tml_kor_spa_glc_moo_hin_sun_arw_aeg_mao_cnt_pan_swa_krd_mlt_guj_swe_ctl_mol_qcu_lit_slo_bos_cic_hau_por_sod_grk_jav_ger_dgb_pol_bam_mly_tha_sid_knd_dyu_ses_uzb_ukr_prs_azi_igb_vie_gam_tsn_tsw_ven	-0.0701462163870694	-0.165264991881582	0.869094124895752
318	hau_pol_ewe_eng_mlt_anl_amr_glc_uzb_azi_dyu_jav_bem_ctl_mcd_bsq_scr_gam_zul_cnt_hin_pan_fbf_urd_dgb_rom_fin_lda_tsn_est_lat_tig_geo_alb_spa_ben_cze_amh_owc_bul_hun_swa_mly_ukr_ind_jpn_tml_kor_guj_svk_tsw_ita_mao_slo_sid_sun_mnd_rus_bam_prs_chh_lit_fre_swe_bos_qcu_grk_arw_afr_swt_aeg_mol_heb_nor_tag_dut_ven_por_igb_bat_tha_sod_knd_cic_yor_aze_ger_krd_tur_moo_vie_wly_ses_xho_akn	0.0367616911419602	0.0865429481985577	0.931220874315846
319	hau_cze_zul_pan_tig_amr_amh_glc_tur_azi_ses_mly_dgb_pol_slo_bsq_mol_wly_swt_mnd_lit_nor_yor_swe_bam_arw_hun_tsn_xho_est_rom_heb_geo_mcd_ita_krd_prs_sod_aeg_afr_fin_lda_bat_bos_jav_jpn_tml_kor_ukr_dut_bem_por_tag_spa_sid_sun_cnt_lat_ewe_svk_owc_urd_hin_rus_guj_qcu_ger_bul_grk_fbf_chh_ctl_gam_scr_ind_alb_swa_eng_moo_mao_tha_anl_knd_ven_akn_aze_fre_ben_uzb_dyu_vie_mlt_tsw_igb_cic	-1.09653281602378	-2.6847318104008	0.00859490789697414
320	wly_hin_bem_bul_sid_heb_amh_ger_tur_aze_yor_tag_ses_dut_mcd_bsq_nor_mlt_akn_cnt_slo_urd_moo_grk_swa_alb_hun_swt_cic_est_ben_chh_geo_ukr_eng_pan_rus_owc_sod_ctl_fin_ewe_mao_cze_sun_jpn_knd_kor_por_pol_bam_glc_mly_fre_anl_jav_mnd_svk_xho_swe_gam_lat_afr_mol_lit_qcu_guj_scr_ita_lda_aeg_spa_hau_bos_bat_krd_ven_prs_igb_ind_tha_tig_tml_dyu_zul_uzb_arw_rom_azi_fbf_vie_amr_tsw_tsn_dgb	0.253620101098207	0.596610582928437	0.552216967978201
321	owc_scr_xho_lit_mlt_amh_tig_glc_aze_azi_yor_mly_tsn_urd_cze_bsq_fre_heb_swa_cnt_pan_ctl_swt_guj_tsw_slo_hun_ven_moo_est_hin_anl_geo_krd_mol_svk_por_chh_aeg_lat_fin_akn_ind_bos_sun_jpn_tml_kor_swe_ita_zul_nor_mao_grk_sod_jav_mnd_mcd_cic_rom_gam_prs_pol_ukr_alb_qcu_ger_arw_rus_dyu_sid_bul_hau_dut_bat_eng_bam_spa_igb_tag_tha_wly_knd_ses_lda_tur_afr_ben_uzb_ewe_vie_amr_fbf_bem_dgb	-0.588768163949637	-1.40668128087309	0.162854848582587
322	mlt_mol_tsw_fre_chh_gam_anl_rom_tur_uzb_ven_jav_tsn_pan_svk_bsq_lat_owc_akn_mnd_glc_rus_igb_prs_swt_nor_hun_swa_fbf_est_dut_wly_geo_grk_cze_ger_scr_tig_hau_arw_fin_zul_sun_guj_mly_jpn_knd_kor_ita_urd_ewe_ctl_mao_alb_heb_tag_cnt_ben_bam_bos_amr_mcd_pol_spa_afr_qcu_krd_slo_hin_dyu_sid_ukr_amh_bul_ind_eng_xho_swe_moo_bat_tha_aeg_tml_cic_bem_azi_lit_por_aze_lda_vie_sod_ses_yor_dgb	-0.169860823019003	-0.400646803865896	0.689599109416327
323	wly_lit_swt_afr_amr_amh_sid_lat_aze_azi_akn_tag_fbf_dut_alb_bsq_swe_anl_bam_cnt_krd_guj_tsn_svk_bem_ukr_est_igb_ven_hun_ita_sod_geo_cze_prs_rom_urd_hau_gam_slo_fin_xho_mly_mcd_ind_jpn_knd_kor_rus_por_dyu_scr_sun_mol_heb_bat_mnd_ger_dgb_grk_chh_fre_bos_spa_ctl_qcu_hin_glc_pan_zul_tig_eng_mlt_ben_mao_nor_yor_arw_swa_jav_tha_owc_tml_lda_cic_tur_bul_pol_uzb_tsw_vie_aeg_moo_ses_ewe	0.0962887975126328	0.226729653632555	0.821131588882781
324	tig_krd_fbf_bul_amh_aeg_mlt_spa_uzb_tur_moo_ind_akn_scr_nor_bsq_ger_wly_swa_cnt_rus_lat_ses_cze_bam_glc_fin_dgb_dyu_est_mcd_anl_geo_urd_svk_rom_mol_owc_hau_eng_hun_swt_jav_alb_bat_jpn_knd_kor_ben_pan_lda_ita_mly_dut_chh_sun_mnd_guj_yor_bos_sid_arw_hin_ukr_swe_qcu_grk_por_prs_ewe_gam_ctl_heb_pol_tag_fre_tsw_afr_zul_mao_tha_amr_tml_cic_xho_azi_slo_lit_aze_igb_vie_sod_tsn_bem_ven	-0.799978959106336	-1.92707921309864	0.0570221863409751
325	wly_ger_ven_prs_aeg_heb_mlt_scr_uzb_azi_dyu_tag_bem_glc_slo_bsq_afr_anl_zul_cnt_eng_por_dgb_swe_swa_dut_est_bam_tsn_hun_guj_owc_geo_krd_mol_spa_ben_sod_amh_alb_fin_igb_mly_hin_mao_jpn_knd_kor_ctl_fre_tsw_bos_bat_ukr_gam_sun_mnd_urd_ewe_lat_tig_grk_pol_cze_ita_qcu_svk_rus_rom_fbf_amr_bul_sid_nor_ind_arw_ses_pan_yor_jav_tha_hau_tml_lda_swt_tur_lit_mcd_aze_cic_vie_chh_akn_moo_xho	-0.0548411085498215	-0.129296492660297	0.897402272294501
326	hau_grk_dyu_urd_amh_tig_gam_pan_tur_uzb_yor_bat_bem_glc_dut_bsq_slo_sid_tsn_cnt_afr_fre_ewe_rus_akn_svk_fin_xho_dgb_est_guj_mlt_geo_mcd_ukr_prs_alb_owc_sod_ger_hun_ven_sun_spa_ind_jpn_tml_kor_bul_por_zul_cze_mao_hin_amr_tag_mnd_scr_igb_ita_heb_lit_arw_rom_ctl_qcu_pol_swe_bos_ses_aeg_eng_anl_krd_mly_lat_bam_mol_swt_jav_tha_chh_knd_moo_fbf_aze_nor_ben_azi_cic_vie_wly_lda_swa_tsw	0.722012603104245	1.71730909252705	0.0892511299931984
327	aeg_rom_lda_prs_amr_owc_chh_svk_tur_aze_swa_jav_ven_afr_mcd_bsq_eng_sid_fbf_cnt_bos_cze_igb_por_zul_swe_fin_swt_dgb_hun_lit_heb_geo_glc_pol_krd_nor_mlt_wly_lat_est_ewe_bat_ctl_sun_jpn_knd_kor_rus_scr_xho_ger_mly_grk_sod_mao_mnd_ben_bam_slo_amh_pan_ita_guj_bul_qcu_mol_spa_arw_dyu_gam_fre_hau_ukr_ind_urd_tsn_alb_akn_tag_tha_tig_tml_yor_moo_uzb_dut_hin_azi_ses_vie_anl_bem_cic_tsw	-0.968475315111812	-2.36803710170434	0.0199531378181177
328	heb_eng_zul_afr_gam_hau_amh_svk_aze_uzb_moo_bat_swa_rom_fre_bsq_ben_mlt_dyu_mnd_mol_nor_tsw_lit_ven_por_fin_dgb_cic_est_cze_sid_geo_urd_prs_ita_hin_amr_sod_mcd_hun_swt_mly_scr_sun_jpn_tml_kor_rus_glc_xho_alb_mao_pan_chh_jav_cnt_ctl_yor_spa_wly_ger_bul_guj_grk_qcu_bos_swe_arw_akn_anl_dut_owc_pol_ind_lat_fbf_krd_bam_tag_tha_aeg_knd_igb_ses_azi_slo_ukr_tur_bem_vie_tig_lda_ewe_tsn	-0.45711938523515	-1.08513565327462	0.280666502378443
329	wly_krd_igb_rom_sid_anl_aeg_grk_uzb_tur_swt_bat_tsw_slo_lat_bsq_rus_heb_bam_mnd_guj_cze_lda_fre_dyu_pan_est_swa_ses_hun_mol_amr_geo_nor_swe_spa_pol_owc_mlt_arw_fin_moo_mao_eng_mly_jpn_knd_kor_urd_lit_dgb_ukr_ind_dut_sod_jav_cnt_scr_tsn_prs_tig_por_ita_mcd_bos_qcu_ger_alb_ctl_yor_chh_glc_gam_svk_sun_bul_ewe_hin_fbf_tag_tha_hau_tml_bem_ven_aze_ben_afr_azi_zul_vie_amh_cic_xho_akn	-1.23377908286925	-3.04639677502604	0.00301380244230907
330	gam_dut_tsw_rus_chh_anl_mlt_eng_tur_aze_ven_sun_fbf_lat_svk_bsq_krd_sod_lda_mnd_ger_spa_tsn_prs_igb_swe_hun_bam_bem_fin_slo_amh_geo_ctl_scr_fre_grk_tig_sid_bul_est_swt_ind_hin_jav_jpn_tml_kor_ukr_bos_swa_lit_mly_arw_amr_mao_cnt_nor_moo_rom_hau_alb_glc_pan_mol_qcu_ita_guj_pol_zul_aeg_mcd_heb_cze_tag_afr_cic_por_yor_bat_tha_owc_knd_dyu_ewe_azi_urd_ben_uzb_ses_vie_wly_xho_dgb_akn	0.30680528621627	0.722300640002952	0.471922033125219
331	hau_spa_ses_pan_heb_wly_sid_krd_uzb_azi_lda_tag_moo_nor_cze_bsq_fre_aeg_ewe_cnt_ben_alb_fbf_lat_bam_arw_fin_igb_dgb_est_swe_amh_geo_mol_urd_scr_ukr_tig_gam_slo_hun_zul_mly_eng_bat_jpn_tml_kor_prs_svk_dyu_guj_sun_grk_amr_mao_mnd_lit_yor_ita_sod_hin_dut_rom_afr_qcu_ger_rus_mcd_swt_chh_glc_owc_bul_jav_bos_bem_por_akn_ind_tha_mlt_knd_ven_tsn_tur_ctl_pol_aze_swa_vie_anl_cic_tsw_xho	-0.27347648943085	-0.645750250113905	0.520031264704694
332	tig_por_ewe_pol_hau_gam_chh_spa_azi_aze_bam_mao_yor_dut_afr_bsq_hin_wly_fbf_cnt_rus_slo_dyu_fre_ven_krd_fin_cic_tsn_hun_alb_aeg_geo_cze_mcd_pan_svk_amh_amr_lit_est_swt_ind_ben_jav_jpn_tml_kor_eng_urd_tsw_arw_sun_lat_anl_tag_mnd_prs_zul_ita_mlt_ger_rom_bul_bos_qcu_grk_nor_glc_lda_heb_ctl_sid_swe_bat_ukr_swa_mol_dgb_mly_tha_sod_knd_ses_bem_uzb_guj_scr_tur_xho_vie_owc_akn_igb_moo	0.00128192729036941	0.0030190340504802	0.997597629589264
333	tig_ctl_bem_dut_sod_heb_hau_mcd_uzb_tur_dgb_mly_dyu_swe_lit_bsq_bul_owc_ewe_mnd_lat_arw_akn_rus_tsn_prs_hun_ven_cic_est_pan_anl_geo_por_pol_grk_ger_aeg_sid_afr_fin_lda_ind_ben_bat_jpn_tml_kor_spa_bos_moo_rom_jav_eng_amr_sun_cnt_mol_tsw_fre_chh_svk_scr_glc_cze_qcu_hin_ukr_urd_swa_gam_nor_amh_alb_mao_guj_zul_ita_swt_tag_tha_wly_knd_yor_bam_azi_krd_slo_aze_ses_vie_mlt_igb_fbf_xho	-0.905346577916415	-2.20378454922812	0.0300081211601648
334	aeg_prs_dgb_por_hau_amh_tig_lat_azi_uzb_swa_ind_yor_ben_glc_bsq_rom_owc_bam_mnd_krd_scr_tsn_hin_akn_grk_est_ewe_tsw_hun_slo_sod_geo_cze_arw_rus_ukr_heb_amr_dut_fin_bem_jav_ita_sun_jpn_tml_kor_lit_eng_lda_bul_mao_ctl_wly_mly_cnt_pol_dyu_nor_mlt_pan_afr_guj_alb_qcu_bos_fre_urd_ses_anl_mol_chh_svk_bat_spa_igb_mcd_cic_tag_tha_sid_knd_xho_fbf_tur_ger_swe_aze_moo_vie_gam_ven_zul_swt	-0.405318877234439	-0.961295901771546	0.338896144384114
335	amh_guj_cic_ukr_wly_gam_mlt_alb_uzb_azi_ven_sun_swt_lit_rom_bsq_fre_hau_dgb_cnt_grk_ger_moo_eng_ewe_cze_est_fbf_tsn_hun_prs_owc_geo_bul_ben_spa_mol_chh_amr_ita_fin_bam_tag_scr_bat_jpn_tml_kor_por_ctl_ses_bos_mao_swe_heb_mly_mnd_hin_lda_glc_anl_rus_dut_svk_slo_qcu_urd_krd_nor_yor_tig_pan_aeg_pol_ind_mcd_swa_afr_dyu_jav_tha_sod_knd_igb_akn_aze_arw_lat_tur_tsw_vie_sid_bem_zul_xho	0.409576850460759	0.964404136884189	0.337344413412164
336	owc_glc_tsw_urd_amr_hau_gam_grk_uzb_aze_akn_sun_ses_cze_svk_bsq_lat_sod_cic_mnd_lit_ctl_ven_krd_yor_mcd_est_swa_fbf_hun_pol_mlt_geo_ger_eng_rom_afr_tig_wly_ukr_fin_swt_bat_guj_tag_jpn_knd_kor_pan_por_dyu_arw_mao_slo_amh_ind_cnt_bul_dgb_swe_chh_scr_mol_bos_alb_qcu_prs_nor_spa_ewe_anl_fre_sid_hin_mly_ben_bam_dut_zul_jav_tha_heb_tml_igb_tsn_tur_rus_ita_azi_lda_vie_aeg_xho_bem_moo	-0.391783242670647	-0.929090666232205	0.355247360988772
337	chh_bul_swt_glc_aeg_sod_anl_afr_uzb_azi_bam_sun_cic_cze_hin_bsq_spa_gam_tsn_cnt_ita_grk_ses_slo_moo_eng_est_akn_yor_hun_lat_sid_geo_dut_svk_mcd_pan_tig_wly_alb_fin_ewe_tag_rom_ind_jpn_tml_kor_pol_por_dgb_ctl_jav_ben_owc_mao_mnd_ukr_tsw_scr_amr_mol_arw_swe_fre_qcu_ger_urd_krd_lda_hau_rus_mlt_nor_bat_bos_fbf_prs_igb_mly_tha_amh_knd_dyu_ven_tur_guj_lit_aze_swa_vie_heb_bem_xho_zul	0.041715926774001	0.0981945151138826	0.921989168290169
338	gam_pol_dyu_spa_amh_sod_anl_ukr_tur_azi_bam_mao_igb_urd_rom_bsq_swe_amr_swt_cnt_scr_hin_tsw_slo_dgb_mcd_est_yor_fbf_hun_afr_hau_geo_prs_pan_alb_krd_tig_owc_ita_fin_xho_jav_guj_bat_jpn_knd_kor_ger_fre_zul_mol_tag_por_heb_sun_mnd_ctl_bem_arw_sid_eng_ben_rus_svk_qcu_grk_nor_lat_ses_wly_glc_mlt_dut_mly_cze_akn_bul_ewe_ind_tha_chh_tml_moo_swa_aze_bos_lit_uzb_lda_vie_aeg_tsn_cic_ven	-0.537952670130079	-1.28233532391106	0.202912240382436
339	hau_nor_yor_mol_amh_aeg_owc_afr_tur_aze_swt_bat_swa_arw_svk_bsq_ben_anl_xho_cnt_cze_dut_dgb_krd_bam_lat_fin_tsw_tsn_est_por_mlt_geo_grk_eng_rom_spa_wly_tig_ctl_hun_zul_sun_ita_tag_jpn_tml_kor_bos_lit_dyu_scr_jav_bul_heb_ind_mnd_guj_ewe_pol_sid_hin_slo_swe_rus_qcu_ger_ukr_fre_lda_sod_alb_amr_mcd_mao_pan_igb_urd_akn_mly_tha_chh_knd_fbf_ses_uzb_prs_glc_azi_bem_vie_gam_moo_ven_cic	0.138671970318906	0.32656345936915	0.744731876563347
340	mlt_mcd_tsn_dut_aeg_wly_amh_hin_tur_azi_cic_sun_ewe_eng_krd_bsq_lit_sod_igb_mnd_ctl_lat_dgb_rus_swa_ukr_hun_bem_akn_fin_prs_gam_geo_cze_arw_pol_ben_hau_chh_slo_est_dyu_ind_alb_jav_jpn_knd_kor_bos_guj_lda_glc_tag_mol_anl_bat_cnt_por_xho_svk_tig_rom_ger_swe_bul_qcu_scr_fre_grk_fbf_owc_nor_sid_afr_mao_pan_moo_ita_bam_mly_tha_heb_tml_zul_tsw_uzb_urd_spa_aze_ven_vie_amr_swt_ses_yor	-0.0499213363111567	-0.117620455233721	0.906622052725364
341	gam_guj_cic_alb_hau_chh_sid_rom_aze_tur_moo_mao_swt_eng_grk_bsq_mcd_mlt_xho_cnt_lit_pol_bem_ctl_ewe_slo_hun_ven_dgb_est_spa_tig_geo_dut_svk_nor_prs_amh_amr_lat_fin_yor_mly_rus_bat_jpn_tml_kor_urd_hin_akn_ger_sun_bul_owc_jav_mnd_glc_fbf_cze_anl_por_scr_swe_fre_qcu_ukr_afr_krd_igb_heb_ita_aeg_arw_ind_bos_ses_mol_swa_tag_tha_sod_knd_dyu_tsw_azi_pan_ben_uzb_bam_vie_wly_tsn_zul_lda	0.505955784644755	1.19435797948239	0.235375298067398
342	mlt_spa_akn_mcd_gam_wly_amr_prs_azi_tur_bem_mao_zul_swe_glc_bsq_eng_sid_swa_mnd_arw_bos_moo_ger_fbf_dut_hun_xho_lda_est_svk_owc_geo_grk_lit_por_alb_chh_hau_urd_fin_dgb_jav_scr_bat_jpn_tml_kor_lat_pol_igb_hin_sun_nor_tig_ind_cnt_mol_ses_fre_heb_ctl_rom_pan_rus_qcu_guj_slo_ita_swt_sod_ben_aeg_afr_tag_krd_yor_ukr_dyu_mly_tha_amh_knd_bam_ven_aze_cze_bul_uzb_ewe_vie_anl_tsn_cic_tsw	-0.500669082109119	-1.19179924783644	0.236372413123245
343	chh_ukr_yor_pan_anl_owc_hau_pol_azi_uzb_lda_tag_cic_mol_hin_bsq_slo_amh_dyu_mnd_rus_por_dgb_krd_ven_lit_est_tsw_ewe_hun_grk_amr_geo_mcd_svk_swe_scr_wly_aeg_ctl_fin_bam_ind_nor_sun_jpn_tml_kor_spa_cze_fbf_glc_bat_eng_tig_jav_cnt_rom_akn_lat_sod_ger_bul_fre_ben_qcu_afr_dut_urd_zul_sid_guj_heb_ita_mao_alb_ses_arw_tsn_mly_tha_mlt_knd_igb_swa_aze_bos_prs_tur_xho_vie_gam_bem_swt_moo	0.0945262546440212	0.222467480129689	0.824437831853862
344	tig_scr_ven_por_heb_hau_wly_krd_uzb_azi_lda_mly_bam_mcd_ben_bsq_svk_aeg_akn_mnd_pan_rus_cic_spa_tsw_swe_fin_bem_yor_est_glc_chh_geo_hin_cze_ita_ger_anl_gam_dut_hun_ewe_bat_fre_jav_jpn_knd_kor_ukr_bul_swt_lat_mao_arw_mlt_tag_cnt_alb_zul_guj_amh_eng_ctl_rom_urd_qcu_lit_bos_grk_xho_amr_nor_sod_slo_ind_afr_igb_mol_moo_sun_tha_owc_tml_dgb_dyu_tur_pol_prs_aze_ses_vie_sid_swa_fbf_tsn	-0.0113901315635948	-0.02682513376501	0.978656684752937
345	amh_swe_ses_afr_aeg_tig_hau_svk_azi_aze_ven_ind_ewe_urd_pol_bsq_ukr_anl_xho_cnt_guj_por_moo_alb_bem_ger_fin_tsn_dgb_hun_rus_owc_geo_ben_nor_rom_dut_chh_sod_lat_est_tsw_bat_krd_tag_jpn_tml_kor_slo_arw_lda_ctl_jav_cze_wly_mly_mnd_mcd_dyu_spa_sid_mol_pan_scr_bul_qcu_eng_glc_grk_igb_amr_prs_mlt_fre_mao_bos_bam_ita_yor_sun_tha_heb_knd_swt_fbf_uzb_lit_hin_tur_swa_vie_gam_zul_akn_cic	-0.209515487902884	-0.495096734054387	0.621699576592678
346	mlt_afr_tsw_ukr_gam_owc_hau_pol_tur_azi_swt_mly_dyu_glc_mol_bsq_por_aeg_bem_mnd_alb_dut_ewe_ita_dgb_scr_hun_xho_igb_fin_ctl_heb_geo_spa_hin_ger_svk_chh_amh_eng_est_moo_ind_mcd_sun_jpn_knd_kor_bul_fre_tsn_rus_jav_arw_sid_bat_cnt_slo_zul_rom_anl_bos_urd_krd_lit_qcu_lat_grk_guj_cic_wly_swe_tig_nor_tag_pan_yor_cze_fbf_mao_tha_amr_tml_bam_ses_aze_prs_ben_uzb_swa_vie_sod_ven_lda_akn	-0.842840905748859	-2.03400085869557	0.0447999562744093
347	tig_dut_tsw_ita_hau_anl_aeg_ger_tur_aze_xho_sun_bem_svk_urd_bsq_lat_chh_bam_cnt_arw_fre_igb_lit_dyu_bul_fin_lda_dgb_est_afr_wly_geo_guj_glc_krd_slo_sid_amr_ctl_hun_ewe_ind_rus_mly_jpn_tml_kor_prs_mol_swt_mcd_bat_rom_sod_tag_mnd_eng_zul_grk_heb_por_ukr_nor_pol_qcu_cze_scr_bos_tsn_gam_spa_owc_ben_mao_hin_moo_swe_ses_jav_tha_amh_knd_yor_fbf_uzb_pan_alb_azi_cic_vie_mlt_ven_swa_akn	-0.266586447144659	-0.630320154947242	0.530030917909396
348	hau_guj_swt_rus_amh_sod_amr_afr_tur_azi_tsw_sun_moo_pol_prs_bsq_eng_owc_bem_cnt_spa_pan_bam_mcd_akn_ger_fin_yor_zul_hun_mol_anl_geo_swe_lit_ben_arw_tig_wly_nor_est_lda_ind_lat_bat_jpn_tml_kor_glc_ita_swa_slo_mly_ctl_mlt_mao_mnd_urd_fbf_fre_gam_alb_ukr_scr_por_qcu_svk_dut_hin_ses_chh_krd_sid_rom_tag_grk_dyu_bos_igb_jav_tha_aeg_knd_cic_tsn_uzb_bul_cze_aze_ven_vie_heb_ewe_dgb_xho	-0.855946114324669	-2.07680359308383	0.0405776652582669
349	sod_rus_lda_pol_wly_heb_anl_krd_aze_uzb_swa_bat_zul_cze_nor_bsq_ger_aeg_xho_mnd_fre_swe_yor_urd_igb_arw_est_tsw_bem_fin_eng_tig_geo_por_lat_ukr_slo_mlt_amh_svk_hun_ewe_sun_mcd_jav_jpn_tml_kor_hin_dut_akn_afr_tag_guj_sid_mly_cnt_ctl_ses_prs_amr_glc_bul_grk_bos_qcu_spa_ben_mol_tsn_chh_scr_hau_ita_mao_lit_dyu_alb_ven_ind_tha_gam_knd_cic_dgb_azi_pan_rom_tur_bam_vie_owc_swt_fbf_moo	-0.507980490541188	-1.2071926494082	0.230419381263225
350	chh_bos_swt_por_owc_tig_amh_lit_aze_azi_dgb_mly_akn_fre_hin_bsq_dut_gam_ewe_cnt_ukr_rus_swa_bul_bam_mol_fin_ven_xho_est_afr_sod_geo_nor_grk_ger_lat_amr_wly_rom_hun_tsn_tag_cze_ind_jpn_knd_kor_eng_guj_lda_urd_bat_prs_hau_sun_mnd_arw_bem_scr_mlt_slo_alb_ctl_swe_qcu_glc_pol_ben_moo_heb_ita_sid_spa_mao_krd_zul_mcd_cic_jav_tha_aeg_tml_yor_igb_tur_svk_pan_uzb_dyu_vie_anl_ses_tsw_fbf	-0.135675421426765	-0.320201953348917	0.749533544861037
351	sod_slo_tsw_nor_hau_amr_heb_alb_tur_aze_tsn_tag_lda_spa_por_bsq_dut_aeg_swt_mnd_rus_arw_cic_grk_swa_ukr_fin_bem_ewe_est_ctl_chh_geo_scr_lat_svk_afr_tig_wly_fre_hun_dgb_mao_pol_ind_jpn_tml_kor_eng_urd_moo_ben_sun_lit_amh_jav_cnt_rom_dyu_swe_mlt_guj_glc_mol_ger_qcu_ita_krd_pan_bam_gam_bos_sid_bul_bat_prs_akn_mcd_yor_mly_tha_anl_knd_ven_igb_azi_hin_cze_uzb_ses_vie_owc_zul_xho_fbf	-0.579189896072279	-1.3806855502548	0.170684911242054
352	aeg_bos_lda_eng_anl_hau_tig_scr_uzb_aze_ewe_ind_fbf_lit_prs_bsq_glc_amr_zul_cnt_pan_ger_cic_fre_swa_ben_est_dgb_swt_hun_pol_gam_geo_guj_rom_ukr_cze_amh_sod_por_fin_yor_jav_ita_bat_jpn_tml_kor_hin_svk_tsn_spa_sun_bul_heb_tag_mnd_mol_dyu_lat_chh_nor_alb_rus_krd_qcu_slo_ctl_mcd_akn_mlt_urd_wly_arw_mao_afr_igb_swe_ven_mly_tha_sid_knd_bem_bam_azi_grk_dut_tur_xho_vie_owc_tsw_moo_ses	-0.399827986536063	-0.949054397383821	0.34505268081652
353	heb_pan_dgb_ctl_amr_hau_owc_lit_azi_tur_ses_tag_moo_mcd_swe_bsq_grk_gam_zul_cnt_guj_arw_bem_nor_lda_svk_hun_swt_bam_fin_afr_tig_geo_ukr_hin_bul_dut_sid_aeg_eng_est_akn_sun_slo_ind_jpn_knd_kor_ben_rom_ven_scr_mao_glc_mlt_jav_mnd_pol_igb_krd_sod_ger_alb_por_lat_qcu_ita_prs_mol_ewe_chh_bos_wly_fre_mly_urd_dyu_cze_yor_bat_tha_anl_tml_swa_fbf_aze_rus_spa_uzb_tsw_vie_amh_cic_xho_tsn	-0.0630028878867645	-0.148402037816204	0.882346794801866
354	amh_eng_akn_ger_anl_tig_hau_grk_azi_aze_swa_mao_tsw_lat_ben_bsq_glc_gam_moo_mnd_alb_rus_dgb_nor_zul_ita_est_ven_dyu_fin_ukr_mlt_geo_por_scr_arw_spa_wly_aeg_ctl_hun_cic_mly_slo_sun_jpn_tml_kor_fre_cze_bem_swe_tag_lit_chh_bat_cnt_pol_igb_dut_owc_rom_guj_mcd_bul_qcu_pan_svk_hin_yor_sod_mol_heb_afr_jav_krd_bam_bos_fbf_ind_tha_amr_knd_ses_ewe_tur_urd_prs_uzb_xho_vie_sid_lda_tsn_swt	0.167451969018216	0.39370718970136	0.694698441907934
355	heb_fre_fbf_bul_anl_owc_gam_mol_uzb_tur_igb_jav_xho_svk_bos_bsq_spa_hau_dyu_cnt_prs_rom_ewe_mcd_bem_guj_hun_moo_zul_fin_nor_aeg_geo_ukr_ger_ctl_arw_tig_wly_slo_est_yor_sun_afr_tag_jpn_knd_kor_pan_urd_ses_ita_ind_scr_amr_bat_mnd_eng_bam_lit_sod_alb_ben_cze_hin_qcu_lat_krd_rus_cic_chh_pol_mlt_swe_mao_por_tsn_grk_swt_mly_tha_sid_tml_swa_ven_azi_dut_glc_aze_akn_vie_amh_tsw_lda_dgb	-0.0553809050100109	-0.130483071037499	0.896466077106052
356	amr_svk_moo_scr_hau_tig_sid_krd_uzb_azi_ven_mly_cic_pol_spa_bsq_lit_heb_igb_cnt_cze_ukr_tsn_swe_swa_slo_hun_bem_ses_fin_lat_mlt_geo_hin_guj_bos_fre_anl_owc_glc_est_bam_mao_ben_sun_jpn_knd_kor_pan_rus_akn_prs_ind_grk_chh_bat_mnd_nor_tsw_mol_amh_ger_eng_rom_alb_qcu_dut_arw_urd_xho_aeg_afr_gam_mcd_tag_ita_yor_por_swt_jav_tha_wly_tml_dgb_lda_aze_ctl_bul_tur_zul_vie_sod_dyu_ewe_fbf	-0.436324130790138	-1.03678392594792	0.302524838943906
357	gam_lat_ewe_cze_hau_aeg_anl_guj_uzb_aze_yor_mao_tsn_por_hin_bsq_rus_owc_ses_mnd_slo_afr_ven_mcd_dgb_ger_fin_igb_moo_hun_spa_heb_geo_ctl_ita_alb_lit_tig_amh_rom_est_dyu_sun_bul_jav_jpn_tml_kor_glc_prs_bam_pan_tag_bos_wly_mly_cnt_ben_lda_dut_amr_fre_scr_pol_swe_qcu_ukr_grk_arw_swt_mlt_eng_sid_krd_ind_svk_zul_urd_xho_bat_tha_sod_knd_bem_swa_azi_nor_mol_tur_fbf_vie_chh_tsw_akn_cic	-0.120546008303079	-0.284343328658312	0.776779435419886
358	heb_alb_bam_fre_owc_anl_wly_lat_tur_aze_bem_jav_swa_rom_ger_bsq_prs_tig_dgb_mnd_urd_slo_dyu_ben_yor_mol_fin_ses_akn_hun_bos_sid_geo_glc_svk_swe_guj_hau_aeg_grk_est_ewe_mao_pol_tag_jpn_knd_kor_eng_arw_swt_ctl_sun_afr_chh_mly_cnt_mcd_lda_krd_sod_spa_bul_por_hin_qcu_lit_rus_dut_tsw_mlt_cze_amh_scr_ind_ita_xho_nor_ven_bat_tha_gam_tml_moo_cic_uzb_pan_ukr_azi_fbf_vie_amr_zul_tsn_igb	-0.801859372341033	-1.938847436515	0.0555516575084797
359	aeg_prs_zul_swe_sod_hau_sid_slo_azi_uzb_bem_mly_swa_bos_ger_bsq_bul_mlt_akn_mnd_alb_pan_xho_mcd_swt_afr_est_lda_ven_hun_scr_chh_geo_arw_ita_hin_urd_gam_owc_dut_fin_yor_jav_cze_ind_jpn_tml_kor_por_pol_tsn_svk_mao_rom_amr_bat_cnt_ben_tsw_eng_anl_glc_krd_ukr_grk_qcu_spa_rus_mol_fbf_amh_nor_heb_guj_tag_lit_bam_ctl_dgb_sun_tha_wly_knd_dyu_ses_tur_fre_lat_aze_igb_vie_tig_ewe_cic_moo	0.134715010769973	0.316822519231675	0.752088375314981
360	hau_afr_cic_dut_sod_amh_wly_ger_aze_azi_ewe_jav_zul_mol_rus_bsq_scr_mlt_ses_cnt_fre_pan_dgb_prs_moo_spa_est_swa_fbf_fin_nor_gam_geo_krd_bul_svk_slo_heb_anl_alb_hun_xho_bat_lit_mly_jpn_knd_kor_ukr_lat_tsw_ctl_mao_bos_chh_sun_mnd_arw_ven_swe_aeg_ita_grk_eng_ben_qcu_por_glc_pol_swt_amr_urd_sid_mcd_tag_guj_bem_cze_tsn_ind_tha_owc_tml_dyu_akn_tur_rom_hin_uzb_bam_vie_tig_yor_lda_igb	-0.238656685350022	-0.564456170959033	0.573802608193723
361	heb_alb_bem_swe_hau_amh_wly_dut_azi_tur_ewe_bat_yor_hin_bul_bsq_mcd_sod_fbf_cnt_ctl_bos_cic_ger_zul_guj_fin_swa_lda_hun_scr_chh_geo_fre_svk_afr_rom_mlt_amr_por_est_moo_jav_ben_ind_jpn_knd_kor_rus_mol_xho_glc_tag_krd_tig_mly_mnd_pan_ven_ukr_anl_lat_eng_slo_prs_qcu_urd_lit_grk_tsn_aeg_pol_sid_spa_mao_arw_dyu_cze_akn_sun_tha_gam_tml_swt_tsw_uzb_ita_nor_aze_bam_vie_owc_ses_igb_dgb	0.349980336386717	0.824540667347244	0.411742217802597
362	mlt_ger_igb_bul_amh_hau_heb_hin_azi_tur_dgb_mly_ewe_rom_urd_bsq_guj_aeg_cic_mnd_pol_ben_ven_ukr_tsw_spa_hun_yor_dyu_est_svk_wly_geo_ita_prs_mcd_bos_gam_amr_rus_fin_lda_mao_mol_bat_jpn_tml_kor_slo_lat_swt_cze_jav_pan_tig_ind_cnt_grk_xho_scr_anl_glc_alb_dut_swe_qcu_fre_arw_ctl_akn_owc_afr_chh_por_tag_lit_ses_eng_moo_sun_tha_sod_knd_fbf_tsn_aze_krd_nor_uzb_zul_vie_sid_bem_bam_swa	-0.456295450312308	-1.08347461989714	0.281398853715632
363	tig_nor_fbf_guj_amr_chh_amh_swe_aze_uzb_bem_tag_moo_ctl_dut_bsq_spa_gam_zul_cnt_slo_fre_tsw_hin_dgb_ger_hun_ewe_ses_fin_krd_sid_geo_scr_pan_eng_por_anl_owc_lat_est_yor_jav_grk_mly_jpn_knd_kor_glc_arw_akn_ukr_bat_prs_heb_mao_mnd_ita_cic_lit_mlt_bul_rom_bos_urd_qcu_rus_afr_cze_swa_hau_alb_sod_ben_ind_pol_xho_mol_lda_sun_tha_wly_tml_dyu_ven_tur_mcd_svk_azi_igb_vie_aeg_swt_bam_tsn	0.182746079936764	0.430364498130688	0.667926204563006
364	wly_por_zul_glc_heb_sid_mlt_afr_aze_azi_lda_sun_dyu_alb_ben_bsq_bul_hau_tsw_cnt_eng_guj_swa_nor_yor_pol_est_fbf_cic_hun_hin_chh_geo_svk_slo_grk_spa_amh_aeg_urd_fin_akn_ind_arw_bat_jpn_tml_kor_mol_ukr_xho_ctl_mly_fre_amr_tag_mnd_pan_moo_dut_gam_lat_scr_rom_ger_qcu_rus_bos_mcd_ses_owc_prs_anl_swe_mao_ita_igb_cze_bem_jav_tha_tig_knd_tsn_ewe_uzb_lit_krd_tur_swt_vie_sod_dgb_ven_bam	0.19143334289882	0.45008467197158	0.653696797398027
365	aeg_rus_dyu_fre_sid_owc_chh_arw_azi_tur_tsn_bat_igb_svk_mol_bsq_bul_mlt_zul_cnt_pol_ctl_fbf_por_ewe_scr_est_ven_bem_hun_krd_sod_geo_ger_cze_urd_bos_anl_wly_swe_fin_swt_mly_afr_mao_jpn_tml_kor_alb_grk_swa_ukr_sun_mcd_heb_jav_mnd_pan_moo_spa_amh_ita_dut_eng_lit_qcu_guj_prs_ben_dgb_hau_glc_amr_slo_tag_nor_cic_lat_akn_ind_tha_gam_knd_tsw_ses_uzb_hin_rom_aze_bam_vie_tig_lda_xho_yor	-0.214838927885611	-0.507200627807651	0.613214669325162
366	chh_lat_fbf_svk_anl_amr_heb_bos_aze_tur_lda_mly_zul_ukr_pol_bsq_rus_sod_tsw_cnt_ctl_prs_igb_mcd_dyu_bul_est_xho_ven_fin_krd_wly_geo_hin_scr_alb_lit_sid_aeg_spa_hun_ses_ind_arw_sun_jpn_tml_kor_guj_ita_ewe_slo_jav_ger_mlt_mao_mnd_eng_swt_rom_tig_pan_glc_por_cze_qcu_ben_swe_grk_dgb_amh_fre_owc_mol_tag_afr_yor_nor_swa_bat_tha_gam_knd_tsn_cic_uzb_urd_dut_azi_bem_vie_hau_moo_bam_akn	-0.630840637010512	-1.50770317910487	0.135020118088242
367	owc_arw_yor_ctl_sid_amr_mlt_ger_tur_azi_lda_ind_swa_mol_bos_bsq_swe_hau_ewe_mnd_ita_pol_ven_slo_dgb_mcd_hun_zul_ses_fin_alb_heb_geo_lit_rom_ukr_cze_tig_wly_lat_est_dyu_sun_scr_mao_jpn_tml_kor_nor_bul_igb_pan_tag_guj_aeg_bat_cnt_ben_moo_prs_anl_grk_rus_hin_dut_qcu_urd_krd_eng_bem_gam_fre_sod_spa_mly_svk_swt_glc_akn_jav_tha_amh_knd_xho_tsw_aze_por_afr_uzb_cic_vie_chh_fbf_tsn_bam	-0.400747537180107	-0.95051516615536	0.344314240700058
368	owc_swe_swt_lat_heb_wly_tig_bos_azi_uzb_tsw_tag_bem_slo_scr_bsq_urd_anl_cic_cnt_fre_krd_tsn_bul_moo_rom_fin_dgb_bam_hun_eng_chh_geo_cze_pan_glc_ita_gam_aeg_afr_est_ewe_mly_spa_bat_jpn_knd_kor_lit_ben_zul_por_sun_mol_hau_ind_mnd_grk_swa_hin_sod_guj_alb_arw_pol_qcu_ctl_ger_dut_igb_sid_mcd_amr_ukr_mao_prs_yor_rus_akn_jav_tha_amh_tml_dyu_xho_tur_nor_svk_aze_ven_vie_mlt_lda_ses_fbf	0.402699151207033	0.947913617587401	0.345630074965539
369	anl_lat_ewe_nor_aeg_amr_owc_grk_tur_uzb_bem_sun_bam_hin_slo_bsq_afr_sid_xho_mnd_pan_ctl_lda_por_zul_rus_est_tsw_swa_fin_cze_wly_geo_krd_lit_pol_rom_chh_hau_dut_hun_cic_bat_ita_mly_jpn_tml_kor_ben_alb_ses_mol_ind_spa_tig_tag_cnt_svk_tsn_ger_mlt_glc_bul_bos_ukr_qcu_eng_swe_fre_dyu_gam_guj_amh_urd_mao_scr_akn_prs_igb_jav_tha_sod_knd_yor_swt_aze_mcd_arw_azi_fbf_vie_heb_moo_dgb_ven	-0.366780465249832	-0.868955638998368	0.387108432287858
370	amr_mol_igb_rom_gam_tig_wly_urd_azi_aze_xho_tag_swt_arw_nor_bsq_hin_aeg_ewe_cnt_spa_lit_akn_dut_dgb_grk_est_cic_fbf_fin_bos_chh_geo_svk_alb_scr_ger_anl_mlt_glc_hun_zul_sun_swe_bat_jpn_knd_kor_ukr_slo_lda_pol_mly_ben_amh_mao_mnd_eng_yor_por_owc_afr_ita_mcd_bul_qcu_pan_prs_cze_ven_sid_guj_sod_ctl_jav_rus_moo_krd_bam_ind_tha_heb_tml_swa_ses_tur_fre_lat_uzb_tsw_vie_hau_bem_dyu_tsn	-0.565245753571844	-1.34572512207438	0.181662834944416
371	hau_dut_swt_pan_amh_chh_anl_cze_tur_uzb_igb_sun_bem_pol_fre_bsq_spa_sod_lda_mnd_eng_alb_xho_ita_ses_ger_fin_bam_swa_est_swe_wly_geo_grk_hin_rus_bos_amr_aeg_por_hun_cic_jav_glc_tag_jpn_tml_kor_mol_guj_zul_lit_mly_bul_gam_ind_cnt_lat_dgb_svk_sid_arw_ctl_rom_krd_qcu_prs_ukr_nor_akn_mlt_afr_heb_slo_bat_mcd_moo_scr_ven_mao_tha_tig_knd_yor_fbf_azi_ben_urd_aze_dyu_vie_owc_tsn_ewe_tsw	-0.430989116299327	-1.02256682894501	0.309165302920631
372	aeg_grk_cic_fre_heb_gam_mlt_alb_tur_azi_yor_mao_fbf_por_krd_bsq_nor_hau_swt_mnd_ukr_scr_dgb_svk_tsw_lit_est_moo_zul_fin_ita_sod_geo_slo_urd_spa_pol_chh_owc_mol_hun_ven_mly_ben_sun_jpn_knd_kor_rus_cze_swa_bos_jav_guj_amr_tag_cnt_arw_tsn_prs_tig_rom_bul_pan_afr_qcu_swe_ctl_dut_xho_amh_hin_anl_mcd_ind_glc_ses_ger_lda_bat_tha_sid_tml_ewe_dyu_uzb_lat_eng_aze_bem_vie_wly_akn_bam_igb	0.0853580304163706	0.20074541398177	0.841336017592713
373	owc_rus_ewe_mol_hau_sid_wly_guj_azi_aze_dgb_ind_xho_pan_eng_bsq_prs_amr_ven_mnd_nor_ukr_igb_ger_bem_ben_fin_yor_bam_hun_scr_chh_geo_swe_slo_afr_lat_sod_gam_bul_est_tsw_tag_pol_mao_jpn_tml_kor_svk_krd_tsn_fre_bat_ita_tig_jav_cnt_urd_fbf_mcd_mlt_lit_glc_grk_dut_qcu_bos_alb_por_zul_aeg_rom_anl_ctl_mly_arw_cic_hin_ses_sun_tha_amh_knd_swt_moo_uzb_spa_cze_tur_lda_vie_heb_dyu_swa_akn	0.110951192765763	0.261733977749391	0.794105352551935
374	anl_alb_bam_glc_chh_aeg_heb_cze_uzb_tur_dgb_mly_tsn_bos_rom_bsq_mcd_amh_igb_cnt_ukr_ctl_swa_slo_ses_ben_fin_dyu_zul_est_ita_gam_geo_afr_dut_pol_eng_amr_wly_svk_hun_moo_tag_spa_ind_jpn_tml_kor_arw_nor_xho_krd_sun_lat_sod_jav_mnd_ger_ven_mol_tig_scr_swe_rus_por_qcu_grk_lit_fre_bem_hau_prs_sid_hin_bat_bul_akn_urd_lda_mao_tha_mlt_knd_swt_cic_aze_pan_guj_azi_fbf_vie_owc_tsw_yor_ewe	-0.472794863367174	-1.12395982971999	0.263922903668383
375	mlt_ctl_dyu_cze_chh_hau_sod_grk_uzb_tur_akn_tag_bam_bos_afr_bsq_hin_gam_cic_mnd_rom_dut_yor_lit_ses_arw_fin_moo_ven_est_bul_sid_geo_guj_ben_scr_swe_amh_heb_mol_hun_fbf_jav_mcd_sun_jpn_knd_kor_ger_pan_dgb_spa_ind_pol_anl_mao_cnt_por_zul_urd_aeg_fre_krd_lat_rus_qcu_ukr_svk_alb_bem_amr_nor_owc_eng_bat_prs_swt_ita_tsw_mly_tha_wly_tml_lda_igb_aze_slo_glc_azi_ewe_vie_tig_swa_tsn_xho	0.274039692940852	0.644865294402866	0.520602087019329
376	sid_krd_xho_mcd_tig_wly_hau_eng_azi_tur_lda_jav_ewe_glc_slo_bsq_alb_sod_yor_cnt_ben_fre_bam_afr_dgb_ita_est_akn_swa_hun_lat_amh_geo_guj_nor_arw_pol_mlt_anl_pan_fin_tsw_sun_lit_mao_jpn_knd_kor_por_rom_igb_ukr_bat_ger_heb_ind_mnd_grk_moo_urd_aeg_spa_dut_bos_rus_qcu_svk_bul_prs_tsn_gam_hin_chh_cze_tag_scr_bem_swe_ven_mly_tha_amr_tml_dyu_ses_aze_mol_ctl_uzb_zul_vie_owc_cic_fbf_swt	-0.703694904411383	-1.68688999955809	0.0949762191411455
377	hau_urd_igb_ukr_heb_owc_chh_arw_uzb_tur_tsw_ind_ses_por_ger_bsq_swe_amh_bam_cnt_krd_lat_tsn_bos_ewe_hin_est_moo_dgb_hun_cze_sod_geo_ctl_slo_nor_grk_wly_anl_ben_fin_zul_sun_prs_bat_jpn_tml_kor_ita_spa_xho_guj_mao_scr_aeg_jav_mnd_dut_akn_pol_gam_rus_alb_afr_fre_qcu_svk_glc_mcd_swt_amr_eng_sid_bul_mly_mol_dyu_lit_fbf_tag_tha_tig_knd_swa_lda_azi_rom_pan_aze_cic_vie_mlt_yor_ven_bem	-0.0480424388170841	-0.113136177363058	0.910166456639267
378	sod_guj_bam_fre_gam_heb_hau_ctl_tur_uzb_dgb_bat_tsn_por_cze_bsq_bos_chh_ses_cnt_pan_mol_zul_ben_lda_grk_hun_swt_dyu_fin_svk_mlt_geo_mcd_hin_eng_alb_wly_amr_ita_est_bem_mly_urd_tag_jpn_knd_kor_lit_ger_fbf_arw_mao_nor_owc_sun_mnd_prs_akn_rom_sid_slo_bul_glc_pol_qcu_spa_ukr_krd_ven_aeg_rus_amh_dut_ind_afr_yor_swe_ewe_jav_tha_tig_tml_xho_igb_aze_lat_scr_azi_moo_vie_anl_swa_cic_tsw	-0.836774012097266	-2.02526687719003	0.0457063213262586
379	amr_rom_tsn_guj_owc_hau_heb_rus_azi_tur_dgb_mly_swa_urd_ita_bsq_prs_sid_ven_cnt_mcd_afr_lda_scr_cic_arw_fin_moo_yor_hun_cze_sod_geo_swe_por_ben_bos_aeg_mlt_lat_est_akn_ind_pan_bat_jpn_knd_kor_ctl_dut_tsw_bul_tag_alb_tig_sun_mnd_svk_bem_slo_gam_mol_ger_eng_hin_qcu_lit_grk_krd_ewe_wly_spa_amh_ukr_mao_fre_igb_nor_zul_jav_tha_anl_tml_fbf_ses_uzb_glc_pol_aze_bam_vie_chh_dyu_swt_xho	-1.18983642318797	-2.94253288114039	0.00410954005218986
380	anl_ita_fbf_por_aeg_mlt_sid_guj_uzb_azi_ses_bat_ewe_fre_hin_bsq_svk_hau_swa_mnd_bul_ger_zul_rom_igb_mcd_fin_dyu_xho_hun_cze_heb_geo_mol_scr_spa_nor_amh_wly_ukr_est_tsn_ind_bos_tag_jpn_tml_kor_grk_ben_ven_krd_jav_glc_tig_sun_cnt_pan_dgb_swe_owc_pol_urd_ctl_eng_qcu_lit_afr_lat_swt_gam_arw_amr_rus_mao_prs_akn_dut_bem_mly_tha_sod_knd_yor_moo_aze_slo_alb_tur_lda_vie_chh_bam_cic_tsw	-0.133953584889926	-0.315690740138418	0.752944612028115
381	hau_por_tsw_ita_anl_amh_wly_ben_azi_aze_swa_sun_bem_cze_lit_bsq_fre_aeg_tsn_mnd_rus_arw_fbf_guj_bam_ger_est_zul_akn_fin_afr_chh_geo_swe_krd_eng_pan_tig_mlt_bul_hun_igb_jav_mcd_mly_jpn_tml_kor_mol_ukr_dgb_svk_tag_prs_heb_ind_cnt_urd_ses_grk_amr_rom_ctl_hin_lat_qcu_scr_spa_slo_cic_owc_nor_gam_glc_bat_dut_dyu_alb_moo_mao_tha_sod_knd_xho_yor_uzb_bos_pol_tur_ven_vie_sid_swt_ewe_lda	-0.340789089036171	-0.807972594500538	0.421168250354876
382	anl_rom_ewe_rus_heb_chh_mlt_eng_aze_azi_cic_bat_xho_svk_slo_bsq_hin_amr_ses_mnd_ukr_pan_fbf_swe_igb_krd_est_tsn_moo_fin_ger_sid_geo_glc_bos_scr_dut_sod_hau_lat_hun_dyu_jav_mol_ind_jpn_tml_kor_ita_urd_swa_pol_tag_arw_aeg_mly_cnt_grk_akn_nor_wly_lit_fre_ben_prs_qcu_mcd_ctl_bul_tsw_gam_por_tig_spa_mao_alb_ven_guj_yor_sun_tha_amh_knd_dgb_lda_tur_afr_cze_uzb_zul_vie_owc_bem_bam_swt	-0.580527458140158	-1.38782440429927	0.168506636465172
383	mlt_eng_dyu_scr_hau_heb_sid_spa_uzb_aze_ses_jav_bem_mol_glc_bsq_ger_chh_cic_mnd_ukr_rom_ewe_krd_ven_pan_hun_swa_tsw_fin_svk_aeg_geo_afr_por_hin_bos_tig_sod_fre_est_fbf_bat_pol_mao_jpn_knd_kor_bul_lit_tsn_mcd_tag_nor_gam_sun_cnt_swe_dgb_urd_amh_ben_cze_ita_grk_qcu_guj_rus_arw_xho_wly_alb_anl_prs_ind_ctl_yor_lat_igb_mly_tha_amr_tml_moo_lda_azi_slo_dut_tur_bam_vie_owc_zul_swt_akn	0.0983384324640249	0.231769896870665	0.817225951179563
384	anl_bul_dyu_rom_sid_owc_tig_lat_aze_tur_bem_mly_dgb_krd_eng_bsq_hin_wly_ven_cnt_dut_spa_fbf_ukr_ewe_urd_hun_cic_zul_est_prs_hau_geo_cze_ctl_por_scr_heb_aeg_alb_fin_bam_jav_ben_ind_jpn_knd_kor_bos_mol_tsw_rus_mao_pol_amh_tag_mnd_svk_swa_slo_gam_guj_afr_lit_arw_qcu_fre_ita_mcd_tsn_chh_swe_sod_grk_sun_pan_akn_ger_igb_bat_tha_amr_tml_ses_xho_azi_nor_glc_uzb_lda_vie_mlt_yor_swt_moo	-1.05696035840734	-2.58143296132337	0.0114019516139303
385	sid_rom_igb_lat_amr_chh_mlt_ger_azi_tur_zul_sun_akn_hin_svk_bsq_grk_gam_xho_cnt_mcd_ctl_ewe_por_fbf_mol_fin_yor_dyu_hun_pol_wly_geo_bos_spa_ukr_swe_sod_anl_urd_est_bam_ind_nor_bat_jpn_knd_kor_dut_afr_dgb_prs_jav_ben_amh_tag_mnd_guj_swt_krd_aeg_scr_lit_arw_slo_qcu_ita_glc_pan_ven_heb_rus_tig_fre_mly_eng_swa_alb_tsn_mao_tha_hau_tml_moo_lda_uzb_cze_bul_aze_ses_vie_owc_bem_tsw_cic	0.163740956718542	0.3854239473619	0.70080350532487
386	sid_swe_moo_afr_wly_hau_amh_nor_aze_uzb_ses_mao_lda_dut_glc_bsq_bos_sod_tsw_cnt_fre_alb_fbf_svk_dyu_hin_est_swt_cic_hun_rus_chh_geo_grk_pan_slo_mcd_aeg_amr_pol_fin_ewe_ind_ctl_jav_jpn_knd_kor_lit_scr_bam_spa_mly_prs_tig_sun_mnd_bul_swa_ukr_anl_urd_por_arw_krd_qcu_cze_guj_eng_yor_mlt_ita_owc_ben_bat_rom_zul_lat_akn_tag_tha_heb_tml_tsn_dgb_tur_ger_mol_azi_bem_vie_gam_igb_xho_ven	0.168708825201204	0.399094958947852	0.690738195548594
387	sid_svk_cic_por_amh_owc_wly_rus_tur_azi_swa_ind_swt_ger_ctl_bsq_cze_tig_fbf_cnt_ita_grk_dgb_pol_yor_prs_hun_bem_tsn_fin_swe_sod_geo_krd_afr_rom_spa_anl_gam_mcd_est_ses_sun_arw_mao_jpn_tml_kor_guj_mol_bam_nor_tag_scr_chh_mly_mnd_ukr_ewe_glc_mlt_bul_fre_slo_lat_qcu_dut_pan_ben_moo_hau_lit_amr_bos_jav_alb_igb_eng_ven_bat_tha_aeg_knd_tsw_zul_aze_urd_hin_uzb_dyu_vie_heb_lda_akn_xho	-0.342244829958426	-0.810976952488219	0.419449499326639
388	amh_dut_tsn_mol_anl_tig_chh_ger_uzb_tur_ven_jav_swt_bos_alb_bsq_pan_sod_cic_cnt_ukr_lit_zul_por_bam_bul_hun_swa_bem_est_pol_amr_geo_krd_ctl_nor_prs_wly_heb_rus_fin_ewe_bat_rom_mly_jpn_tml_kor_svk_ben_tsw_ita_ind_afr_hau_tag_mnd_guj_xho_cze_aeg_lat_urd_mcd_swe_qcu_eng_arw_spa_ses_owc_hin_gam_fre_mao_slo_fbf_scr_dyu_sun_tha_mlt_knd_moo_igb_azi_grk_glc_aze_akn_vie_sid_lda_yor_dgb	0.162377470973521	0.382349275233906	0.703074687857639
389	owc_eng_xho_por_hau_tig_sid_nor_uzb_tur_swa_ind_zul_grk_glc_bsq_bos_anl_bam_cnt_guj_ita_ven_lat_tsw_svk_hun_lda_igb_fin_mol_heb_geo_prs_ukr_pan_alb_mlt_aeg_hin_est_dgb_mao_slo_jav_jpn_tml_kor_pol_bul_ses_spa_sun_mcd_sod_tag_mnd_scr_swt_fre_chh_rus_ben_urd_ger_qcu_cze_krd_dut_akn_wly_rom_amr_lit_bat_arw_fbf_ctl_moo_mly_tha_amh_knd_cic_bem_aze_afr_swe_azi_ewe_vie_gam_tsn_yor_dyu	-0.552396844027696	-1.31605752462929	0.191389430059952
390	amh_glc_igb_hin_tig_anl_hau_dut_aze_azi_fbf_mao_lda_arw_lat_bsq_ukr_mlt_dgb_mnd_ctl_pan_yor_swe_swt_pol_hun_zul_xho_est_scr_aeg_geo_rus_bul_fre_slo_sid_amr_svk_fin_tsn_ind_ben_jav_jpn_tml_kor_eng_ita_bem_lit_bat_cze_heb_mly_cnt_por_dyu_alb_owc_spa_mol_nor_ger_qcu_krd_mcd_bos_tsw_sod_prs_chh_grk_tag_urd_ven_rom_swa_sun_tha_gam_knd_cic_bam_tur_guj_afr_uzb_ses_vie_wly_ewe_moo_akn	-0.561241251177967	-1.34017585948054	0.183453267839998
391	amr_ukr_xho_urd_chh_amh_sid_pan_uzb_azi_akn_tag_igb_nor_scr_bsq_mcd_gam_swt_mnd_mol_swe_lda_ger_bem_por_hun_dgb_ses_fin_prs_anl_geo_guj_ita_eng_fre_heb_owc_arw_est_dyu_mly_ctl_mao_jpn_knd_kor_rom_dut_tsn_rus_bat_krd_hau_sun_cnt_slo_yor_lit_sod_ben_bos_spa_lat_qcu_alb_svk_afr_ewe_mlt_cze_aeg_glc_ind_hin_bam_grk_swa_jav_tha_wly_tml_moo_fbf_tur_bul_pol_aze_zul_vie_tig_ven_tsw_cic	-0.0676816402731264	-0.159675761401974	0.873482778697859
392	tig_pan_swt_arw_mlt_amr_aeg_glc_azi_aze_moo_ind_bem_rom_mcd_bsq_alb_wly_lda_mnd_guj_bos_ven_spa_zul_scr_fin_bam_akn_est_ger_sod_geo_afr_swe_cze_krd_gam_sid_dut_hun_dyu_jav_ctl_mly_jpn_knd_kor_ita_ukr_tsn_rus_tag_svk_heb_bat_cnt_eng_fbf_slo_anl_pol_ben_por_hin_qcu_grk_urd_lit_xho_amh_nor_chh_mol_mao_bul_yor_lat_cic_sun_tha_owc_tml_swa_dgb_tur_prs_fre_uzb_ewe_vie_hau_igb_ses_tsw	0.239970666341244	0.564869079162607	0.573522861295097
393	hau_eng_bam_bul_sod_tig_sid_dut_uzb_azi_moo_tag_igb_ctl_guj_bsq_pan_wly_dgb_mnd_lit_ben_tsn_grk_ses_swe_hun_lda_swt_fin_ukr_gam_geo_arw_prs_krd_alb_mlt_owc_lat_est_dyu_mly_rom_jav_jpn_tml_kor_mol_ita_tsw_nor_ind_svk_amh_mao_cnt_por_ven_afr_heb_urd_mcd_ger_bos_qcu_slo_hin_cze_bem_amr_pol_anl_spa_bat_glc_swa_rus_ewe_sun_tha_aeg_knd_yor_zul_tur_fre_scr_aze_xho_vie_chh_akn_fbf_cic	0.566668383390219	1.3398669397779	0.183553327729782
394	amr_scr_akn_ukr_heb_sod_tig_lit_azi_uzb_ses_bat_igb_swe_slo_bsq_rom_sid_ewe_mnd_nor_hin_swt_lat_fbf_ita_est_zul_tsw_fin_glc_wly_geo_pan_krd_eng_por_gam_anl_pol_hun_tsn_tag_spa_mao_jpn_knd_kor_grk_dut_swa_cze_mly_mcd_amh_sun_cnt_arw_ven_ger_owc_guj_svk_rus_prs_qcu_ctl_bos_fre_cic_chh_ben_hau_mol_jav_afr_moo_urd_dyu_ind_tha_aeg_tml_lda_bem_tur_bul_alb_aze_xho_vie_mlt_bam_dgb_yor	0.0263930904865381	0.0620753765639761	0.950636021882544
395	anl_urd_xho_eng_gam_heb_hau_arw_aze_uzb_dgb_bat_tsn_dut_bul_bsq_slo_amr_bem_mnd_bos_mol_ven_guj_ewe_pol_est_yor_lda_hun_fre_tig_geo_ita_ger_swe_cze_mlt_sid_nor_fin_cic_jav_grk_mao_jpn_knd_kor_mcd_glc_ses_svk_tag_pan_owc_mly_cnt_krd_igb_lit_amh_ben_hin_lat_ctl_qcu_rus_spa_por_dyu_aeg_scr_wly_ukr_ind_prs_akn_alb_swt_sun_tha_chh_tml_moo_fbf_tur_rom_afr_azi_zul_vie_sod_bam_tsw_swa	-0.848729468064616	-2.04982480394886	0.0431970413264919
396	wly_ukr_tsn_pol_sid_tig_amh_afr_uzb_aze_cic_bat_dyu_krd_ctl_bsq_glc_aeg_zul_mnd_mol_pan_tsw_nor_moo_rus_est_swa_dgb_hun_mcd_chh_geo_svk_arw_lit_grk_mlt_hau_scr_fin_lda_jav_urd_sun_jpn_tml_kor_lat_bul_igb_eng_ind_por_gam_tag_cnt_cze_yor_guj_anl_slo_prs_alb_fre_qcu_swe_spa_ben_bam_owc_hin_sod_rom_mao_dut_swt_bos_ven_mly_tha_heb_knd_xho_akn_azi_ita_ger_tur_ewe_vie_amr_ses_bem_fbf	-1.11214613172385	-2.72149692179043	0.00775832065366925
397	sid_ger_moo_svk_mlt_gam_owc_scr_uzb_azi_ewe_mly_dgb_spa_dut_bsq_ben_amr_cic_mnd_cze_lat_dyu_afr_ven_swe_fin_igb_swa_hun_bos_amh_geo_pan_mol_ita_fre_chh_sod_mcd_est_xho_bat_lit_sun_jpn_tml_kor_arw_bul_fbf_guj_jav_slo_hau_mao_cnt_hin_lda_urd_aeg_eng_grk_pol_glc_qcu_prs_rus_nor_tsn_anl_ctl_wly_por_ind_alb_tsw_rom_swt_tag_tha_tig_knd_ses_bem_aze_ukr_krd_tur_zul_vie_heb_akn_yor_bam	0.671384037841143	1.59133905346544	0.114926904621394
398	owc_rus_ewe_lat_gam_mlt_chh_guj_uzb_tur_ses_ind_swa_prs_bul_bsq_pol_wly_dyu_cnt_rom_arw_ven_ukr_xho_ben_hun_swt_moo_fin_krd_anl_geo_por_scr_ctl_urd_aeg_sid_ita_est_bam_mly_fre_bat_jpn_knd_kor_glc_pan_yor_lit_sun_mcd_heb_mao_mnd_ger_lda_eng_tig_bos_hin_mol_grk_qcu_cze_svk_nor_bem_amh_slo_amr_swe_tag_dut_akn_afr_dgb_jav_tha_hau_tml_tsw_zul_azi_alb_spa_aze_cic_vie_sod_fbf_igb_tsn	-0.0056878115761462	-0.0133928654181029	0.989343048045129
399	mlt_scr_swt_dut_hau_tig_heb_slo_tur_uzb_ses_sun_bam_ben_bul_bsq_por_chh_bem_mnd_pol_guj_xho_fre_dgb_afr_fin_dyu_lda_est_pan_aeg_geo_nor_prs_swe_lit_amr_wly_eng_hun_zul_mly_krd_mao_jpn_tml_kor_urd_grk_akn_ukr_tag_mcd_anl_bat_cnt_alb_swa_ger_gam_lat_ita_arw_cze_qcu_bos_glc_hin_fbf_sid_rom_amh_spa_ind_mol_igb_ctl_cic_jav_tha_owc_knd_ewe_moo_aze_svk_rus_azi_tsn_vie_sod_tsw_yor_ven	-0.689984264521773	-1.6590200777896	0.100480659473397
400	hau_ben_bam_lat_mlt_aeg_tig_nor_azi_tur_lda_sun_ven_mcd_bos_bsq_swe_amh_xho_cnt_fre_ger_tsw_slo_ewe_ukr_est_zul_yor_hun_eng_chh_geo_lit_ctl_rus_glc_anl_heb_alb_fin_bem_mly_mol_bat_jpn_knd_kor_scr_svk_tsn_ita_ind_arw_amr_mao_mnd_grk_dyu_dut_sod_cze_guj_rom_pan_qcu_hin_krd_afr_dgb_gam_spa_owc_urd_tag_pol_cic_bul_swt_jav_tha_wly_tml_fbf_swa_uzb_prs_por_aze_akn_vie_sid_moo_ses_igb	-0.344609510322585	-0.815459085149964	0.41689313858656
401	amr_bos_xho_ger_gam_anl_chh_mcd_uzb_azi_igb_ind_moo_krd_urd_bsq_pan_sod_bam_mnd_ben_cze_swt_arw_dyu_por_est_ven_ewe_fin_glc_tig_geo_mol_lat_lit_scr_hau_heb_alb_hun_zul_jav_prs_bat_jpn_tml_kor_svk_bul_cic_hin_mao_rus_aeg_mly_cnt_afr_bem_fre_sid_guj_ctl_slo_ita_qcu_spa_eng_swe_fbf_owc_pol_amh_rom_tag_grk_swa_ukr_yor_sun_tha_wly_knd_lda_dgb_aze_nor_dut_tur_ses_vie_mlt_tsw_akn_tsn	-0.283415613929421	-0.669904715687468	0.504578492686686
402	wly_rom_dgb_glc_anl_mlt_aeg_cze_tur_azi_moo_tag_lda_alb_pol_bsq_lit_hau_ewe_cnt_ger_arw_bam_spa_tsn_ita_hun_ses_xho_est_swe_sod_geo_fre_urd_prs_rus_chh_owc_ctl_fin_tsw_jav_eng_ind_jpn_tml_kor_afr_mcd_zul_bos_bat_dut_heb_sun_mnd_svk_ven_hin_tig_krd_ukr_bul_slo_qcu_scr_grk_por_swa_gam_nor_sid_ben_mly_pan_akn_lat_bem_mao_tha_amr_knd_igb_cic_uzb_mol_guj_aze_swt_vie_amh_yor_fbf_dyu	-0.366382537118479	-0.86829300053806	0.387469107521934
403	anl_slo_xho_lit_tig_sid_aeg_pol_tur_aze_yor_bat_akn_nor_ukr_bsq_ben_heb_igb_cnt_lat_urd_bem_alb_tsw_arw_hun_moo_lda_est_rom_amh_geo_bos_mcd_pan_glc_chh_mlt_krd_fin_zul_jav_ctl_ind_jpn_knd_kor_guj_fre_fbf_hin_tag_por_hau_mly_mnd_ger_dyu_spa_sod_bul_mol_rus_afr_qcu_prs_eng_cze_cic_owc_grk_gam_ita_sun_dut_bam_svk_swa_mao_tha_amr_tml_swt_ses_azi_scr_swe_uzb_ven_vie_wly_dgb_ewe_tsn	-0.941438089088463	-2.28567702108221	0.0245447096908675
404	hau_glc_dgb_eng_heb_amh_tig_pol_aze_uzb_yor_tag_ven_cze_urd_bsq_lat_sod_igb_cnt_por_mcd_ses_ita_lda_alb_fin_ewe_zul_est_hin_amr_geo_swe_lit_ben_scr_chh_wly_bos_hun_bem_jav_bul_ind_jpn_knd_kor_mol_grk_swt_spa_bat_afr_gam_sun_mnd_slo_swa_ukr_aeg_ctl_dut_fre_svk_qcu_prs_krd_guj_akn_sid_rus_owc_pan_mao_ger_dyu_arw_cic_mly_tha_mlt_tml_fbf_xho_azi_nor_rom_tur_tsw_vie_anl_bam_tsn_moo	-0.4176078582231	-0.992663604999327	0.323449674075293
405	tig_ita_zul_urd_gam_hau_mlt_lit_uzb_aze_igb_bat_tsw_slo_ben_bsq_ukr_aeg_dgb_cnt_spa_fre_ven_ctl_swt_eng_fin_cic_moo_hun_dut_amh_geo_cze_rom_rus_afr_wly_amr_pan_est_bam_mao_por_sun_jpn_tml_kor_nor_arw_ewe_lat_mly_svk_chh_tag_mnd_scr_fbf_swe_heb_glc_grk_alb_ger_qcu_hin_guj_mol_swa_anl_krd_sod_bul_ind_pol_akn_mcd_yor_jav_tha_owc_knd_ses_lda_tur_bos_prs_azi_xho_vie_sid_bem_tsn_dyu	-0.166561809413263	-0.392969705925587	0.695241187232218
406	aeg_ben_dgb_svk_hau_gam_heb_rom_uzb_aze_dyu_mao_tsn_glc_alb_bsq_swe_sod_moo_mnd_prs_krd_swa_lit_ses_hin_hun_igb_swt_fin_cze_wly_geo_urd_mcd_ita_lat_mlt_chh_pan_est_ewe_jav_guj_mly_jpn_tml_kor_fre_slo_ven_nor_bat_ctl_owc_tag_cnt_pol_yor_bul_tig_bos_mol_ger_afr_qcu_eng_spa_dut_bem_anl_grk_amh_por_ind_ukr_cic_rus_tsw_sun_tha_amr_knd_xho_lda_azi_arw_scr_tur_zul_vie_sid_fbf_bam_akn	0.044936371082355	0.105790986014257	0.915976040685484
407	sod_hin_dyu_ctl_heb_tig_amh_eng_tur_aze_yor_bat_lda_mcd_dut_bsq_svk_gam_swt_mnd_spa_fre_tsn_prs_bem_pan_fin_swa_xho_hun_rus_wly_geo_por_scr_pol_ukr_anl_owc_slo_est_zul_mly_bul_mao_jpn_tml_kor_cze_mol_akn_afr_sun_ben_amr_jav_cnt_grk_tsw_ita_aeg_ger_krd_glc_alb_qcu_bos_lit_lat_dgb_hau_urd_chh_guj_tag_arw_igb_rom_bam_ind_tha_mlt_knd_ewe_cic_uzb_swe_nor_azi_ven_vie_sid_fbf_moo_ses	0.0414503848899467	0.0977420194116919	0.922347496209288
408	anl_guj_dgb_grk_sod_amh_gam_lat_uzb_aze_ven_tag_ses_afr_mol_bsq_fre_sid_fbf_mnd_mcd_prs_dyu_urd_swa_lit_hun_tsn_xho_fin_scr_aeg_geo_krd_alb_glc_rom_amr_mlt_ukr_est_akn_jav_pan_mao_jpn_tml_kor_ben_ger_ewe_bos_sun_cze_hau_bat_cnt_dut_lda_hin_heb_rus_ita_bul_ctl_qcu_spa_por_nor_igb_wly_svk_owc_swe_mly_arw_tsw_pol_bam_ind_tha_chh_knd_zul_yor_azi_eng_slo_tur_cic_vie_tig_swt_bem_moo	0.0769357321399129	0.181203102152891	0.856602488124614
409	owc_spa_igb_urd_amr_aeg_wly_pan_uzb_tur_zul_ind_cic_afr_swe_bsq_bul_mlt_yor_mnd_cze_mol_fbf_mcd_bem_svk_hun_ven_lda_fin_ita_heb_geo_prs_guj_pol_lit_amh_sod_rom_est_swt_tag_slo_bat_jpn_knd_kor_grk_krd_ewe_ben_mly_ctl_gam_sun_cnt_nor_akn_eng_chh_rus_alb_dut_fre_qcu_por_glc_hin_dyu_tig_ukr_sid_scr_jav_bos_swa_ger_ses_mao_tha_hau_tml_xho_tsn_aze_lat_arw_azi_tsw_vie_anl_bam_moo_dgb	-0.98438118971073	-2.39576710962289	0.0185883510129968
410	mlt_pan_cic_cze_sid_amh_tig_fre_aze_uzb_tsw_bat_bem_ger_spa_bsq_ukr_sod_xho_cnt_ctl_svk_moo_afr_ven_ita_hun_fbf_zul_est_rom_heb_geo_guj_slo_krd_bos_aeg_gam_eng_fin_akn_mao_lat_sun_jpn_knd_kor_mcd_ben_ses_urd_jav_rus_chh_mly_mnd_hin_ewe_arw_owc_grk_pol_scr_bul_qcu_swe_lit_alb_igb_wly_prs_amr_glc_ind_nor_dyu_mol_bam_tag_tha_hau_tml_yor_swt_tur_dut_por_azi_dgb_vie_anl_swa_tsn_lda	-0.456020133642458	-1.08364250618142	0.281324772667146
411	sid_eng_moo_hin_sod_aeg_heb_mol_aze_tur_fbf_jav_akn_svk_bul_bsq_lit_gam_zul_cnt_dut_ctl_bem_swe_dyu_pan_hun_cic_yor_fin_grk_anl_geo_lat_prs_ben_por_mlt_hau_pol_est_tsn_bat_bos_tag_jpn_knd_kor_guj_scr_xho_alb_mao_fre_amh_ind_mnd_ger_swa_rus_owc_spa_afr_krd_glc_qcu_urd_ukr_cze_bam_wly_slo_tig_nor_mly_arw_swt_ita_ven_sun_tha_chh_tml_lda_ewe_azi_mcd_rom_uzb_dgb_vie_amr_igb_tsw_ses	-0.664436032490795	-1.59294259100131	0.114566383052214
412	sod_scr_moo_glc_sid_mlt_hau_grk_tur_azi_swa_sun_bem_hin_rus_bsq_dut_amr_lda_mnd_pol_eng_bam_krd_xho_guj_est_igb_dgb_fin_por_chh_geo_ctl_afr_ukr_svk_owc_wly_ben_hun_fbf_ind_arw_mly_jpn_knd_kor_urd_ger_akn_bos_bat_alb_tig_jav_cnt_cze_ses_bul_anl_nor_pan_slo_ita_qcu_mol_prs_swe_cic_gam_mcd_aeg_lat_tag_spa_tsn_fre_ven_mao_tha_amh_tml_tsw_dyu_aze_lit_rom_uzb_swt_vie_heb_yor_ewe_zul	-0.100814082578781	-0.237578027504179	0.812731002839996
413	chh_hin_dyu_glc_sod_amr_sid_por_aze_azi_tsn_ind_swt_grk_fre_bsq_ukr_mlt_tsw_cnt_arw_alb_dgb_spa_cic_rom_est_yor_zul_hun_svk_gam_geo_rus_swe_pol_lit_wly_amh_mcd_fin_ses_sun_eng_mao_jpn_knd_kor_lat_bul_igb_ita_mly_guj_owc_tag_mnd_urd_lda_krd_tig_slo_ben_ctl_pan_qcu_nor_scr_bos_bam_anl_prs_hau_cze_bat_ger_xho_dut_akn_jav_tha_heb_tml_swa_bem_tur_mol_afr_uzb_moo_vie_aeg_ewe_fbf_ven	0.115626840305636	0.272455574364229	0.785875759281367
414	gam_eng_ewe_prs_amh_mlt_aeg_svk_uzb_aze_igb_bat_zul_ben_pol_bsq_por_wly_lda_mnd_bos_ctl_tsn_cze_xho_ita_hun_dyu_swt_est_ukr_hau_geo_hin_guj_bul_arw_sid_amr_krd_fin_fbf_ind_lat_sun_jpn_tml_kor_afr_urd_bam_mcd_jav_mol_owc_tag_cnt_rom_cic_rus_chh_grk_slo_nor_glc_qcu_alb_fre_ger_moo_anl_lit_sod_pan_mao_scr_ses_dut_ven_mly_tha_tig_knd_yor_tsw_azi_spa_swe_tur_bem_vie_heb_akn_swa_dgb	-0.216312222400905	-0.510598001223379	0.610842456828587
415	gam_urd_igb_nor_chh_aeg_hau_alb_tur_azi_swa_sun_dyu_afr_lit_bsq_hin_anl_cic_mnd_scr_ita_fbf_cze_yor_mcd_est_lda_dgb_hun_ukr_amh_geo_pol_arw_mol_ctl_sod_amr_krd_fin_xho_tag_slo_mly_jpn_tml_kor_rom_pan_akn_grk_bat_swe_mlt_ind_cnt_rus_ewe_lat_sid_glc_bul_eng_ger_qcu_por_bos_dut_zul_wly_fre_tig_svk_jav_spa_ven_prs_tsw_mao_tha_heb_knd_bam_moo_uzb_ben_guj_aze_bem_vie_owc_swt_ses_tsn	-0.541890343546409	-1.28949407038061	0.200424136833649
416	anl_pol_ewe_mcd_wly_mlt_owc_alb_azi_tur_igb_sun_tsn_ukr_svk_bsq_grk_chh_moo_cnt_nor_krd_fbf_afr_cic_prs_hun_ven_xho_fin_ita_hau_geo_pan_urd_cze_eng_sod_aeg_scr_est_zul_mao_lit_ind_jpn_tml_kor_swe_ger_akn_glc_jav_rus_gam_bat_mnd_ctl_bem_rom_amr_ben_slo_dut_guj_qcu_mol_por_arw_bam_heb_hin_sid_bos_mly_lat_dgb_bul_swt_tag_tha_amh_knd_swa_lda_aze_fre_spa_uzb_ses_vie_tig_tsw_dyu_yor	-0.440512219942932	-1.04566045024444	0.298428066905846
417	sid_svk_swa_scr_hau_heb_amh_mcd_aze_tur_dyu_sun_igb_ita_dut_bsq_pan_gam_bem_cnt_nor_grk_fbf_lit_lda_ukr_hun_akn_tsn_est_afr_owc_geo_lat_urd_ctl_por_aeg_tig_slo_fin_dgb_bat_rom_mly_jpn_knd_kor_bul_hin_swt_eng_mao_rus_anl_tag_mnd_alb_ewe_bos_sod_spa_ben_mol_ger_qcu_glc_swe_cze_cic_chh_arw_amr_krd_ind_guj_tsw_prs_xho_jav_tha_mlt_tml_ses_zul_azi_fre_pol_uzb_ven_vie_wly_bam_yor_moo	-0.0855944969253797	-0.20197477538248	0.840377599479839
418	mlt_guj_bam_arw_tig_sid_amh_lit_uzb_aze_ses_sun_akn_hin_glc_bsq_por_aeg_dgb_cnt_rus_svk_ewe_afr_fbf_mol_hun_cic_moo_fin_bul_owc_geo_eng_swe_grk_pan_heb_gam_slo_est_bem_bat_ita_tag_jpn_knd_kor_lat_fre_swt_ctl_ind_urd_amr_mao_mnd_prs_yor_spa_sod_ben_cze_alb_scr_qcu_ger_dut_rom_tsn_wly_ukr_anl_pol_jav_krd_swa_bos_lda_mly_tha_hau_tml_tsw_dyu_tur_mcd_nor_azi_ven_vie_chh_igb_xho_zul	-0.108295975622818	-0.255455021905354	0.798935803110255
419	chh_por_ewe_pol_sod_wly_aeg_bos_uzb_azi_bam_sun_swt_grk_fre_bsq_krd_owc_tsn_cnt_scr_eng_akn_nor_swa_afr_hun_dgb_tsw_fin_ctl_amh_geo_prs_arw_rus_bul_sid_tig_cze_est_moo_ind_ita_tag_jpn_tml_kor_ben_ukr_ses_lit_bat_dut_amr_mly_mnd_alb_ven_lat_mlt_rom_hin_ger_urd_qcu_mol_slo_pan_igb_hau_glc_heb_mcd_mao_swe_fbf_guj_cic_jav_tha_anl_knd_bem_yor_tur_svk_spa_aze_zul_vie_gam_dyu_xho_lda	0.232740417620569	0.547564808285114	0.585302503754539
420	sod_swe_zul_prs_owc_amr_chh_scr_azi_aze_tsw_mao_akn_ben_cze_bsq_arw_sid_swt_mnd_rus_afr_yor_hin_ven_pan_hun_lda_fbf_est_glc_heb_geo_eng_urd_por_fre_hau_wly_mol_fin_swa_ind_lat_jav_jpn_tml_kor_alb_slo_cic_mcd_mly_lit_anl_sun_cnt_bul_dgb_pol_amh_ita_ukr_grk_ger_qcu_guj_rom_spa_moo_mlt_bos_tig_nor_bat_dut_igb_ctl_dyu_tag_tha_aeg_knd_ewe_bam_uzb_krd_svk_tur_xho_vie_gam_bem_ses_tsn	-0.234051464134209	-0.553551344729407	0.581214344254253
421	anl_hin_lda_bos_chh_heb_sid_ita_tur_uzb_tsw_bat_ses_guj_por_bsq_dut_gam_igb_cnt_pan_rus_tsn_prs_yor_alb_fin_bam_akn_hun_ben_hau_geo_fre_nor_ger_pol_aeg_sod_afr_est_fbf_mao_svk_jav_jpn_knd_kor_swe_krd_xho_rom_sun_eng_amr_tag_mnd_lat_ven_ukr_owc_grk_bul_slo_mcd_qcu_urd_glc_mol_swa_wly_arw_mlt_ctl_ind_scr_moo_cze_dyu_mly_tha_tig_tml_ewe_bem_azi_spa_lit_aze_swt_vie_amh_cic_zul_dgb	-0.228978127163834	-0.541165817971356	0.589687275841945
422	tig_dut_dyu_spa_wly_mlt_chh_krd_aze_uzb_swa_jav_bam_ger_prs_bsq_swe_amh_igb_mnd_nor_afr_fbf_lat_zul_guj_est_ewe_yor_fin_urd_hau_geo_ita_pol_hin_grk_owc_heb_scr_hun_cic_tag_eng_ind_jpn_knd_kor_mol_slo_bem_alb_mao_svk_anl_sun_cnt_por_ses_cze_sid_bul_ukr_mcd_bos_qcu_glc_pan_ctl_akn_amr_rus_aeg_fre_mly_arw_moo_ben_lda_bat_tha_gam_tml_dgb_ven_tur_rom_lit_azi_tsw_vie_sod_swt_tsn_xho	0.598385038601027	1.41419290023346	0.160644359090454
423	amr_ita_fbf_dut_sid_anl_sod_bul_tur_aze_swt_sun_dgb_nor_guj_bsq_lat_chh_igb_cnt_urd_pol_ven_slo_swa_ger_fin_xho_cic_est_svk_owc_geo_hin_spa_scr_por_wly_heb_arw_hun_moo_ind_lit_jav_jpn_tml_kor_ctl_fre_bam_bos_bat_pan_mlt_tag_mnd_eng_yor_cze_hau_afr_prs_ukr_mcd_qcu_alb_swe_ben_ses_aeg_grk_gam_krd_mao_mol_ewe_glc_zul_mly_tha_tig_knd_akn_lda_azi_rom_rus_uzb_tsn_vie_amh_tsw_bem_dyu	-0.423322017656863	-1.00639509540546	0.316836892327628
424	tig_svk_cic_slo_owc_heb_gam_ben_aze_tur_tsw_mao_swt_ukr_spa_bsq_cze_aeg_bam_cnt_urd_rom_tsn_glc_xho_hin_hun_dyu_swa_fin_eng_amh_geo_lit_ita_nor_alb_hau_sod_scr_est_moo_sun_mcd_ind_jpn_knd_kor_ger_bos_dgb_prs_bat_por_mlt_tag_mnd_fre_igb_guj_anl_pan_ctl_grk_krd_qcu_lat_dut_afr_fbf_wly_rus_chh_pol_jav_mol_zul_swe_yor_mly_tha_sid_tml_akn_lda_uzb_arw_bul_azi_ses_vie_amr_bem_ven_ewe	-0.38319140473084	-0.909027483867407	0.365685387312947
425	sod_afr_yor_rom_owc_mlt_aeg_hin_uzb_tur_zul_bat_akn_swe_por_bsq_dut_amh_xho_mnd_arw_lit_ewe_rus_dgb_eng_fin_tsn_swt_est_pan_anl_geo_alb_spa_prs_svk_heb_sid_cze_hun_swa_tag_grk_mly_jpn_tml_kor_guj_ger_dyu_bul_sun_mcd_gam_jav_cnt_glc_moo_krd_hau_ctl_bos_fre_lat_qcu_ita_urd_nor_tsw_wly_ben_tig_slo_ind_mol_bam_pol_bem_mao_tha_chh_knd_fbf_lda_aze_scr_ukr_azi_igb_vie_amr_cic_ses_ven	-0.532002409021857	-1.26839541205137	0.207822684067526
426	aeg_cze_fbf_rom_hau_mlt_amh_scr_azi_tur_cic_bat_bem_lat_fre_bsq_afr_wly_swt_mnd_hin_ita_moo_ukr_yor_krd_hun_akn_tsn_fin_svk_tig_geo_guj_bul_eng_mol_sid_owc_pol_est_swa_tag_arw_sun_jpn_knd_kor_por_prs_xho_slo_mly_bos_sod_ind_cnt_ctl_dgb_pan_chh_ben_lit_alb_urd_qcu_swe_dut_glc_ewe_gam_nor_heb_rus_mao_spa_bam_grk_dyu_jav_tha_anl_tml_igb_lda_uzb_mcd_ger_aze_zul_vie_amr_ses_ven_tsw	-0.019620945788716	-0.04620721437861	0.963244170271804
427	amh_dut_swa_lat_sod_gam_tig_ctl_azi_tur_dgb_sun_zul_urd_rom_bsq_mcd_anl_yor_cnt_mol_guj_ses_grk_bam_glc_fin_bem_dyu_est_fre_wly_geo_ukr_rus_spa_swe_hau_mlt_pol_hun_xho_mao_svk_jav_jpn_knd_kor_nor_ger_moo_ita_bat_slo_heb_mly_mnd_arw_akn_alb_aeg_hin_bul_bos_ben_qcu_cze_lit_afr_ven_owc_pan_sid_krd_tag_scr_tsn_prs_cic_ind_tha_amr_tml_swt_tsw_aze_eng_por_uzb_ewe_vie_chh_igb_lda_fbf	-0.201389520018507	-0.475507979767929	0.635539937128078
428	mlt_spa_fbf_ger_hau_tig_gam_rom_uzb_tur_akn_tag_lda_rus_prs_bsq_svk_wly_tsw_mnd_hin_urd_ven_fre_swt_slo_est_yor_xho_fin_alb_chh_geo_ita_bos_ctl_bul_owc_heb_ben_hun_igb_ind_mcd_sun_jpn_knd_kor_mol_dut_moo_ukr_mao_grk_amr_jav_cnt_scr_swa_glc_amh_eng_pan_lat_pol_qcu_por_nor_guj_ewe_sid_arw_aeg_swe_mly_lit_dyu_cze_zul_bat_tha_sod_tml_ses_bam_aze_krd_afr_azi_bem_vie_anl_dgb_cic_tsn	-0.108365950248248	-0.255653029683059	0.798783353613485
429	gam_pol_lda_ger_mlt_hau_aeg_arw_azi_aze_swt_bat_tsn_guj_dut_bsq_pan_owc_bam_cnt_nor_svk_bem_glc_xho_urd_est_ses_ewe_fin_bos_amh_geo_grk_slo_eng_mcd_chh_wly_bul_hun_akn_ind_por_jav_jpn_tml_kor_cze_afr_moo_lit_tag_krd_sod_sun_mnd_lat_fbf_ben_heb_prs_ctl_fre_scr_qcu_hin_ukr_rus_zul_tig_ita_sid_alb_mao_mol_dyu_swe_yor_mly_tha_amr_knd_dgb_cic_tur_rom_spa_uzb_swa_vie_anl_ven_tsw_igb	-0.287338913363235	-0.680335036721109	0.497982555558475
430	mlt_nor_fbf_bos_wly_heb_gam_scr_aze_azi_tsn_ind_xho_grk_fre_bsq_ben_sod_lda_cnt_rus_krd_ewe_dut_dgb_por_hun_bam_igb_est_lit_amh_geo_arw_cze_pan_ita_anl_aeg_svk_fin_swa_bat_ger_mao_jpn_tml_kor_guj_ukr_ven_rom_sun_afr_tig_tag_mnd_glc_zul_prs_chh_pol_lat_urd_mcd_qcu_bul_alb_eng_dyu_owc_ctl_amr_slo_jav_mol_swt_swe_yor_mly_tha_hau_knd_tsw_akn_uzb_spa_hin_tur_bem_vie_sid_moo_ses_cic	-0.564957745564933	-1.34618721633678	0.181514339591748
431	amh_lit_xho_fre_owc_sod_mlt_krd_uzb_aze_ewe_mly_tsw_slo_svk_bsq_ctl_amr_swa_mnd_ita_dut_ses_pan_moo_bul_est_ven_tsn_fin_rus_sid_geo_glc_eng_mol_alb_anl_wly_hin_hun_fbf_mao_rom_tag_jpn_tml_kor_swe_urd_igb_prs_jav_nor_hau_sun_cnt_ger_dyu_spa_gam_mcd_bos_lat_ukr_qcu_grk_afr_cze_dgb_chh_por_aeg_scr_ind_guj_bem_ben_bam_bat_tha_tig_knd_lda_zul_azi_pol_arw_tur_swt_vie_heb_yor_cic_akn	-0.546972919174619	-1.30293001361463	0.195815545263914
432	owc_lit_ven_svk_amr_amh_heb_afr_aze_tur_yor_jav_xho_grk_dut_bsq_cze_chh_bem_mnd_spa_lat_tsn_alb_bam_guj_fin_dyu_lda_est_slo_sod_geo_scr_bul_mcd_arw_anl_sid_nor_hun_ses_sun_eng_mao_jpn_knd_kor_mol_rus_dgb_hin_tag_ctl_gam_mly_cnt_fre_zul_rom_aeg_por_ben_ger_pan_qcu_pol_krd_ukr_swa_wly_urd_mlt_prs_ind_glc_igb_swe_akn_bat_tha_hau_tml_ewe_moo_uzb_ita_bos_azi_swt_vie_tig_cic_fbf_tsw	-0.255301226432038	-0.604036828219874	0.547289823565513
433	amh_pol_bam_lit_amr_sod_wly_pan_tur_uzb_yor_bat_swa_ger_krd_bsq_spa_heb_ven_mnd_svk_eng_tsw_cze_moo_afr_fin_lda_ses_hun_guj_sid_geo_rus_alb_ukr_arw_hau_aeg_urd_est_ewe_ind_por_mly_jpn_knd_kor_ita_nor_cic_bul_tag_swe_gam_sun_cnt_slo_zul_rom_owc_scr_mcd_ben_fre_qcu_lat_glc_mol_fbf_tig_grk_mlt_hin_jav_dut_bem_bos_dyu_mao_tha_chh_tml_dgb_tsn_aze_ctl_prs_azi_xho_vie_anl_igb_swt_akn	-0.384956353721309	-0.912168466537082	0.364038542974963
434	wly_pan_tsw_arw_sod_tig_amh_slo_azi_aze_zul_ind_ewe_svk_guj_bsq_scr_mlt_lda_mnd_nor_eng_cic_bos_swa_spa_hun_moo_bem_fin_ben_sid_geo_lat_ctl_pol_ita_aeg_gam_mol_est_swt_jav_swe_mly_jpn_knd_kor_krd_urd_yor_prs_tag_rom_hau_mao_cnt_dut_xho_ukr_chh_hin_cze_mcd_rus_qcu_glc_ger_afr_bam_owc_grk_anl_lit_sun_por_dyu_alb_tsn_bat_tha_heb_tml_fbf_ses_uzb_bul_fre_tur_ven_vie_amr_igb_dgb_akn	-0.0126164054064573	-0.0297095504770989	0.976362358883623
435	chh_ukr_ses_slo_aeg_amr_hau_mcd_tur_aze_moo_mao_lda_afr_arw_bsq_svk_mlt_fbf_mnd_urd_prs_akn_ger_yor_krd_fin_swa_swt_hun_rom_anl_geo_cze_eng_glc_fre_tig_wly_swe_est_xho_jav_guj_ind_jpn_knd_kor_ita_ben_tsw_spa_sun_alb_sid_mly_cnt_nor_ewe_bul_gam_por_ctl_pan_scr_qcu_rus_grk_lat_dyu_amh_hin_owc_mol_bat_bos_bem_lit_zul_tag_tha_sod_tml_ven_tsn_azi_pol_dut_uzb_bam_vie_heb_igb_cic_dgb	-0.829595257307213	-1.99926993272343	0.0484975918502274
436	heb_mol_zul_ben_tig_sod_chh_pan_uzb_azi_igb_mao_yor_glc_ctl_bsq_urd_wly_tsn_mnd_cze_rus_akn_mcd_cic_grk_hun_xho_ses_est_eng_sid_geo_prs_lit_guj_pol_amr_anl_hin_fin_lda_ind_rom_tag_jpn_knd_kor_fre_afr_bam_dut_bat_swe_aeg_jav_cnt_krd_dyu_nor_amh_svk_ukr_arw_ger_qcu_scr_por_slo_swa_hau_bos_gam_alb_mly_bul_tsw_lat_bem_sun_tha_mlt_tml_swt_ven_aze_spa_ita_tur_fbf_vie_owc_moo_ewe_dgb	-0.454717393645591	-1.079423368984	0.283190577481562
437	aeg_scr_bam_glc_amh_mlt_chh_dut_uzb_azi_fbf_ind_dgb_spa_cze_bsq_ben_hau_tsn_mnd_arw_nor_tsw_afr_bem_svk_fin_ses_zul_est_slo_owc_geo_guj_pol_swe_ita_heb_wly_alb_hun_dyu_sun_por_mao_jpn_knd_kor_ukr_hin_swa_ctl_tag_lit_amr_bat_cnt_urd_swt_rom_anl_bul_prs_fre_bos_qcu_grk_mol_mcd_akn_tig_pan_sod_ger_mly_eng_ven_rus_lda_jav_tha_gam_tml_igb_moo_aze_lat_krd_tur_ewe_vie_sid_xho_yor_cic	-0.0384070699440484	-0.0904929875077796	0.928090083180693
438	amr_por_dyu_svk_owc_wly_chh_prs_azi_aze_ewe_ind_yor_spa_alb_bsq_lit_mlt_zul_mnd_nor_bos_igb_mol_bam_ger_fin_bem_xho_est_rus_aeg_geo_rom_krd_urd_fre_heb_amh_pol_hun_akn_jav_ben_sun_jpn_knd_kor_eng_ctl_cic_dut_mao_ukr_sod_mly_cnt_grk_swa_hin_anl_lat_guj_mcd_pan_qcu_slo_afr_glc_moo_gam_arw_sid_ita_tag_bul_dgb_cze_swt_bat_tha_hau_tml_tsw_tsn_uzb_scr_swe_tur_ses_vie_tig_lda_ven_fbf	-0.304103453851776	-0.719771419985711	0.473470741739773
439	heb_guj_ven_swe_chh_amr_sid_pan_aze_uzb_swa_tag_fbf_bul_spa_bsq_lat_tig_bam_mnd_cze_fre_dgb_ukr_xho_ctl_est_swt_ses_fin_rus_gam_geo_ger_mol_nor_krd_aeg_anl_bos_hun_tsn_ind_svk_bat_jpn_knd_kor_ben_afr_dyu_mcd_mao_urd_wly_jav_cnt_grk_cic_slo_mlt_eng_alb_dut_por_qcu_glc_lit_arw_moo_hau_scr_owc_prs_sun_ita_ewe_rom_akn_mly_tha_amh_tml_igb_zul_tur_pol_hin_azi_tsw_vie_sod_bem_lda_yor	-0.79520753023355	-1.91715212805157	0.0582881121130042
440	amh_cze_bem_ctl_chh_sid_anl_slo_aze_uzb_yor_ind_ses_arw_mol_bsq_grk_heb_swa_cnt_glc_alb_bam_pol_cic_pan_fin_tsn_dgb_est_ben_sod_geo_hin_urd_krd_guj_hau_tig_lat_hun_dyu_mao_bos_mly_jpn_knd_kor_eng_ita_ewe_ger_jav_swe_wly_sun_mnd_dut_igb_rus_gam_por_prs_spa_svk_qcu_rom_bul_fre_fbf_aeg_mcd_owc_ukr_bat_scr_zul_afr_akn_tag_tha_mlt_tml_tsw_ven_azi_nor_lit_tur_lda_vie_amr_swt_xho_moo	-0.563547068316714	-1.34321542359881	0.182470933999845
441	anl_lat_swt_lit_hau_sid_amr_pan_uzb_azi_ven_ind_tsw_scr_mol_bsq_eng_owc_ses_mnd_pol_krd_bam_slo_tsn_bos_fin_yor_cic_est_dut_tig_geo_ita_alb_cze_arw_aeg_wly_grk_hun_igb_tag_ben_mao_jpn_knd_kor_fre_prs_akn_afr_bat_guj_chh_sun_cnt_nor_dyu_bul_heb_svk_ctl_ger_spa_qcu_por_glc_swe_bem_mlt_urd_sod_rom_jav_hin_dgb_rus_lda_mly_tha_amh_tml_moo_fbf_tur_ukr_mcd_aze_ewe_vie_gam_xho_zul_swa	-0.0829730994805921	-0.195573768263405	0.84537046711971
442	tig_bul_ses_alb_sod_mlt_amh_slo_azi_uzb_tsw_jav_moo_krd_grk_bsq_scr_gam_zul_mnd_glc_eng_fbf_afr_swa_pol_fin_xho_ewe_est_swe_sid_geo_nor_ger_ita_svk_owc_anl_pan_hun_akn_sun_ctl_tag_jpn_tml_kor_rus_ben_tsn_rom_mao_bos_heb_mly_cnt_spa_cic_fre_wly_arw_guj_cze_lat_qcu_mol_mcd_dut_lda_hau_urd_amr_lit_bat_prs_ven_hin_yor_ind_tha_aeg_knd_dgb_swt_aze_ukr_por_tur_bem_vie_chh_bam_igb_dyu	0.120204194359962	0.283379769266615	0.777515597526974
443	wly_mcd_moo_grk_heb_amr_chh_spa_uzb_tur_akn_bat_tsw_scr_lat_bsq_guj_aeg_swa_mnd_prs_arw_bem_swe_dgb_ita_fin_cic_bam_hun_ctl_mlt_geo_dut_por_hin_pan_owc_gam_alb_est_dyu_tag_bos_ind_jpn_tml_kor_rus_nor_ewe_ben_mao_svk_sod_sun_cnt_mol_swt_pol_hau_ukr_glc_bul_urd_qcu_afr_cze_slo_igb_sid_ger_amh_lit_mly_fre_yor_eng_tsn_jav_tha_anl_knd_ses_fbf_aze_rom_krd_azi_lda_vie_tig_xho_zul_ven	-0.139192525682598	-0.328335721329492	0.743395956538548
444	hau_ctl_yor_hin_gam_heb_sid_prs_azi_uzb_bem_mao_ven_ita_dut_bsq_afr_sod_swt_cnt_mcd_glc_cic_por_akn_urd_fin_tsw_ses_est_rom_aeg_geo_rus_grk_ben_arw_mlt_amr_swe_hun_fbf_sun_krd_mly_jpn_knd_kor_lat_eng_dgb_ger_tag_alb_tig_bat_mnd_bos_xho_guj_anl_scr_pan_cze_svk_qcu_spa_ukr_fre_ewe_wly_mol_owc_pol_ind_lit_igb_nor_tsn_jav_tha_chh_tml_swa_moo_tur_bul_slo_aze_bam_vie_amh_zul_lda_dyu	-0.904736319183093	-2.19551652315947	0.0306147532728996
445	amh_krd_dyu_eng_hau_aeg_gam_lit_tur_uzb_bam_bat_lda_pan_arw_bsq_slo_mlt_ven_cnt_bos_ctl_yor_afr_ewe_ita_est_moo_zul_hun_mol_tig_geo_dut_rus_bul_pol_heb_chh_svk_fin_bem_ind_fre_tag_jpn_knd_kor_spa_cze_tsn_urd_mao_hin_owc_jav_mnd_swe_tsw_alb_sid_ben_glc_guj_mcd_qcu_scr_grk_nor_cic_wly_rom_amr_por_mly_ukr_fbf_ger_swt_sun_tha_sod_tml_ses_igb_aze_prs_lat_azi_akn_vie_anl_swa_dgb_xho	-0.82989106701647	-2.00415999183483	0.0479617076478927
446	tig_guj_cic_lat_wly_gam_amr_ben_uzb_aze_bam_sun_zul_afr_glc_bsq_ger_anl_akn_cnt_swe_urd_fbf_mcd_tsw_lit_est_tsn_ewe_fin_rus_aeg_geo_svk_pol_nor_ukr_owc_amh_prs_hun_ses_bat_scr_mly_jpn_knd_kor_alb_bul_lda_spa_jav_krd_heb_ind_mnd_por_igb_ctl_chh_fre_eng_ita_pan_qcu_dut_arw_rom_bem_sid_hin_hau_mol_tag_grk_swa_cze_swt_mao_tha_mlt_tml_dyu_moo_azi_bos_slo_tur_yor_vie_sod_dgb_xho_ven	-0.352572528586562	-0.834934180611809	0.405894513866735
447	owc_por_ses_dut_amr_sod_tig_fre_uzb_tur_lda_bat_fbf_bos_guj_bsq_ctl_aeg_bem_mnd_glc_cze_dgb_ukr_swa_grk_hun_zul_ven_est_svk_gam_geo_urd_ita_bul_mol_heb_wly_rus_fin_ewe_ind_slo_tag_jpn_knd_kor_pan_ben_tsw_alb_mly_ger_anl_mao_cnt_mcd_xho_arw_chh_eng_hin_rom_lit_qcu_lat_swe_krd_akn_amh_prs_mlt_afr_jav_spa_dyu_pol_cic_sun_tha_sid_tml_igb_moo_azi_nor_scr_aze_swt_vie_hau_bam_yor_tsn	0.237991689585117	0.560968988294595	0.576167804502535
448	mlt_dut_cic_nor_sod_aeg_anl_hin_tur_uzb_tsn_mly_yor_swe_krd_bsq_ben_chh_moo_cnt_lat_rom_lda_svk_dgb_urd_hun_swt_bam_fin_guj_heb_geo_glc_ukr_afr_ctl_wly_gam_spa_est_ses_sun_prs_bat_jpn_knd_kor_cze_ger_fbf_alb_tag_scr_amh_ind_mnd_grk_zul_mol_owc_bul_ita_fre_arw_qcu_bos_lit_eng_ewe_hau_rus_sid_slo_jav_pol_ven_por_swa_mao_tha_tig_tml_igb_xho_azi_mcd_pan_aze_bem_vie_amr_tsw_akn_dyu	-0.896720262560307	-2.1708281855377	0.0324902782529704
449	owc_mcd_dgb_ben_sid_amr_amh_spa_azi_uzb_lda_ind_zul_svk_por_bsq_hin_aeg_ses_cnt_fre_scr_tsn_rom_dyu_bul_fin_bem_cic_hun_dut_hau_geo_pan_grk_guj_cze_tig_wly_pol_est_fbf_mly_afr_jav_jpn_knd_kor_rus_ita_yor_slo_tag_swe_mlt_sun_mnd_urd_ewe_ger_gam_krd_prs_nor_bos_qcu_eng_glc_mol_swa_anl_ctl_chh_ukr_mao_arw_igb_alb_ven_bat_tha_heb_tml_moo_xho_tur_lat_lit_aze_swt_vie_sod_akn_bam_tsw	-0.878954097263401	-2.12905935984292	0.0358915027733344
450	amr_ita_swa_afr_sid_heb_tig_por_tur_uzb_tsn_tag_xho_bul_slo_bsq_bos_amh_yor_cnt_swe_mol_tsw_alb_swt_grk_fin_ven_igb_hun_pan_anl_geo_pol_eng_nor_guj_gam_owc_svk_est_akn_mao_hin_mly_jpn_knd_kor_fre_dut_ses_mcd_bat_ukr_chh_ind_mnd_prs_fbf_glc_wly_lit_urd_ctl_scr_qcu_spa_rus_cze_zul_sod_krd_mlt_arw_sun_lat_lda_rom_moo_jav_tha_aeg_tml_bam_ewe_azi_ben_ger_aze_dgb_vie_hau_dyu_cic_bem	-0.820181075838532	-1.98155282521078	0.0504821408986667
451	gam_eng_akn_fre_tig_sod_anl_ukr_uzb_aze_moo_mly_swa_krd_ger_bsq_glc_heb_bem_mnd_mcd_bos_dyu_ctl_cic_ben_est_bam_xho_fin_nor_chh_geo_rom_mol_bul_swe_amh_mlt_rus_hun_tsn_mao_guj_bat_jpn_tml_kor_pan_hin_tsw_arw_tag_dut_hau_jav_cnt_afr_dgb_slo_sid_svk_lat_urd_prs_qcu_lit_spa_cze_igb_amr_ita_owc_alb_ind_pol_lda_grk_ewe_sun_tha_aeg_knd_swt_ven_azi_scr_por_tur_ses_vie_wly_zul_fbf_yor	-0.630582983133515	-1.50701726800658	0.135195644264771
452	chh_ctl_yor_guj_heb_hau_gam_glc_tur_azi_bem_mao_tsn_afr_krd_bsq_lit_mlt_dgb_mnd_slo_grk_ven_ita_moo_arw_hun_dyu_swt_est_por_owc_geo_dut_nor_mcd_fre_aeg_sod_eng_fin_bam_tag_scr_mly_jpn_tml_kor_lat_ukr_xho_svk_ind_urd_amr_sun_cnt_rom_akn_rus_anl_ger_pan_hin_pol_qcu_bos_mol_bul_tsw_wly_prs_amh_spa_jav_swe_cic_alb_swa_bat_tha_sid_knd_ewe_fbf_uzb_cze_ben_aze_igb_vie_tig_lda_ses_zul	0.144011672185394	0.339478747937244	0.735014538742758
453	wly_bul_ses_cze_amr_aeg_heb_lit_tur_aze_xho_tag_akn_ger_dut_bsq_afr_mlt_bem_cnt_bos_eng_bam_glc_ven_pol_hun_dgb_yor_fin_mcd_sid_geo_urd_alb_grk_ukr_gam_hau_ben_est_moo_bat_ctl_mly_jpn_tml_kor_ita_por_dyu_rus_jav_svk_sod_mao_mnd_hin_zul_swe_owc_krd_prs_scr_nor_qcu_lat_guj_fre_ewe_chh_rom_tig_arw_ind_slo_swt_mol_igb_sun_tha_anl_knd_tsw_cic_azi_spa_pan_uzb_fbf_vie_amh_tsn_swa_lda	-0.228301876874037	-0.538534305372605	0.591494918356448
454	wly_prs_swa_grk_sid_amh_aeg_mcd_uzb_azi_yor_ind_igb_bul_hin_bsq_afr_mlt_akn_cnt_rom_ukr_ses_lit_xho_nor_fin_ewe_swt_hun_svk_anl_geo_urd_lat_rus_ita_amr_gam_cze_est_cic_mao_spa_mly_jpn_tml_kor_alb_pan_ven_bos_sun_slo_heb_jav_mnd_glc_dgb_arw_sod_eng_ben_ctl_por_qcu_scr_dut_swe_dyu_tig_krd_chh_ger_bat_fre_bam_mol_zul_tag_tha_owc_knd_moo_fbf_tur_guj_pol_aze_tsn_vie_hau_lda_tsw_bem	-0.0537039556988109	-0.126563818602106	0.899558867170873
455	amr_mol_cic_ita_sod_gam_heb_arw_azi_tur_lda_tag_zul_urd_lat_bsq_glc_tig_bem_cnt_ctl_fre_swa_dut_ven_por_fin_swt_bam_est_ger_sid_geo_slo_rus_grk_hin_aeg_owc_guj_hun_dgb_sun_bul_bat_jpn_tml_kor_ben_svk_akn_eng_mao_krd_wly_mly_mnd_swe_xho_afr_anl_scr_rom_ukr_bos_qcu_mcd_prs_alb_moo_amh_spa_chh_nor_ind_pol_ewe_cze_igb_jav_tha_mlt_knd_fbf_tsw_aze_pan_lit_uzb_yor_vie_hau_dyu_tsn_ses	-0.261808734972848	-0.618816072615764	0.537550357093197
456	gam_dut_fbf_ger_sid_mlt_chh_hin_aze_azi_dyu_bat_ven_ctl_afr_bsq_grk_amr_yor_mnd_lat_pol_bem_eng_tsw_por_hun_moo_cic_est_alb_owc_geo_spa_fre_krd_ukr_anl_wly_slo_fin_tsn_mly_prs_sun_jpn_knd_kor_scr_ita_dgb_nor_jav_rus_hau_tag_cnt_bos_bam_rom_amh_arw_mcd_swe_mol_qcu_lit_urd_bul_lda_heb_cze_tig_ben_mao_pan_zul_guj_igb_ind_tha_sod_tml_ses_ewe_uzb_glc_svk_tur_xho_vie_aeg_akn_swa_swt	-0.419824202257881	-0.99788757785981	0.320923227919672
457	anl_bul_akn_glc_mlt_sod_sid_rus_azi_aze_ses_sun_ewe_krd_pan_bsq_guj_aeg_swt_cnt_nor_grk_tsw_spa_igb_slo_hun_yor_moo_est_mcd_amr_geo_prs_hin_ben_ita_owc_hau_lat_fin_lda_jav_rom_mly_jpn_tml_kor_mol_dut_bam_pol_mao_scr_heb_bat_mnd_alb_zul_por_wly_svk_eng_ctl_urd_qcu_swe_ger_cze_cic_chh_ukr_gam_bos_ind_arw_ven_fre_fbf_tag_tha_amh_knd_dgb_dyu_tur_afr_lit_uzb_xho_vie_tig_swa_bem_tsn	-0.752211227318102	-1.8118670957258	0.0732342051905769
458	aeg_eng_dyu_urd_wly_amr_hau_ita_uzb_aze_bam_jav_lda_pol_ukr_bsq_afr_chh_bem_cnt_bos_lat_akn_pan_tsw_krd_hun_fbf_swt_est_mol_heb_geo_slo_ben_spa_rus_amh_mlt_arw_fin_zul_sun_ctl_ind_jpn_tml_kor_rom_scr_ven_grk_bat_prs_anl_tag_mnd_glc_xho_swe_owc_dut_ger_guj_cze_qcu_por_hin_lit_moo_sod_mcd_tig_nor_mly_svk_tsn_bul_ewe_mao_tha_gam_knd_ses_igb_tur_alb_fre_azi_dgb_vie_sid_yor_cic_swa	-0.40947866278177	-0.970953058334154	0.334090195215043
459	sod_pol_igb_ukr_anl_owc_tig_arw_aze_azi_xho_mly_dyu_ger_lat_bsq_fre_amh_yor_cnt_bos_prs_moo_hin_ewe_por_est_tsn_bam_hun_scr_amr_geo_ben_urd_krd_slo_gam_hau_alb_fin_akn_sun_eng_mao_jpn_knd_kor_spa_svk_lda_nor_bat_ita_aeg_ind_mnd_afr_fbf_lit_heb_glc_rus_dut_bul_qcu_pan_ctl_swe_dgb_chh_cze_wly_mol_jav_mcd_tsw_rom_ses_tag_tha_mlt_tml_cic_swa_uzb_grk_guj_tur_bem_vie_sid_zul_ven_swt	0.320823478297982	0.755611418742794	0.451791769116987
460	anl_mcd_xho_nor_chh_tig_amh_lit_aze_azi_tsn_mly_akn_afr_cze_bsq_alb_aeg_moo_mnd_ita_pan_dyu_rus_dgb_dut_fin_yor_ewe_est_ben_heb_geo_glc_guj_urd_slo_sod_mlt_lat_hun_tsw_jav_mol_tag_jpn_knd_kor_ger_eng_fbf_rom_sun_krd_sid_mao_cnt_spa_zul_bul_gam_grk_svk_swe_hin_qcu_prs_pol_scr_igb_owc_arw_amr_ukr_bat_ctl_swa_por_bem_ind_tha_wly_tml_cic_ven_uzb_fre_bos_tur_lda_vie_hau_swt_bam_ses	-0.809233091608158	-1.94842928098908	0.0543781672757931
461	sod_scr_swt_fre_amh_hau_mlt_krd_tur_azi_fbf_sun_tsw_rus_spa_bsq_eng_gam_cic_cnt_alb_pol_bam_mol_ses_dut_fin_yor_igb_est_pan_heb_geo_urd_bos_ctl_grk_sid_anl_guj_hun_ven_jav_lat_bat_jpn_tml_kor_ukr_ger_moo_afr_mly_ben_chh_ind_mnd_nor_akn_ita_amr_glc_arw_bul_swe_qcu_prs_hin_svk_swa_owc_lit_wly_cze_tag_rom_zul_mcd_tsn_mao_tha_aeg_knd_lda_ewe_uzb_por_slo_aze_dyu_vie_tig_bem_dgb_xho	-0.515312084585651	-1.2254390839651	0.223504224321709
462	aeg_glc_bam_bul_owc_amr_amh_hin_aze_tur_swt_mly_swa_urd_ukr_bsq_pol_hau_ses_cnt_svk_arw_xho_alb_dgb_grk_hun_moo_lda_fin_mol_gam_geo_dut_fre_guj_ctl_sid_mlt_cze_est_ewe_bat_por_sun_jpn_knd_kor_rom_nor_zul_rus_jav_pan_chh_ind_mnd_prs_tsn_slo_sod_krd_ben_lit_ger_qcu_lat_swe_scr_bem_heb_ita_tig_afr_tag_mcd_tsw_bos_yor_mao_tha_anl_tml_fbf_cic_azi_eng_spa_uzb_akn_vie_wly_ven_igb_dyu	-0.594110440606144	-1.41898551356066	0.159246093454035
463	wly_ctl_swa_rom_amh_sid_chh_nor_uzb_aze_bam_mly_cic_urd_ger_bsq_fre_anl_lda_mnd_afr_grk_dgb_spa_ven_bos_fin_tsn_swt_hun_krd_aeg_geo_lit_dut_scr_por_owc_heb_arw_est_bem_bat_pol_jav_jpn_tml_kor_guj_mcd_tsw_slo_tag_prs_tig_ind_cnt_cze_igb_mol_amr_ukr_lat_eng_rus_qcu_pan_ita_alb_ses_hau_bul_mlt_swe_sun_svk_zul_ben_xho_mao_tha_sod_knd_yor_fbf_azi_hin_glc_tur_moo_vie_gam_dyu_akn_ewe	-0.276475561028956	-0.654250936492268	0.514564825800738
464	amh_ben_xho_slo_aeg_sod_mlt_mcd_uzb_azi_cic_mao_tsn_rus_rom_bsq_krd_heb_lda_cnt_svk_guj_swa_scr_ses_ctl_est_bem_fbf_fin_dut_anl_geo_ukr_arw_prs_ger_sid_wly_hin_hun_swt_mly_afr_jav_jpn_tml_kor_glc_urd_igb_swe_sun_mol_chh_bat_mnd_por_yor_pol_tig_bos_lat_nor_pan_qcu_grk_eng_lit_bam_amr_cze_gam_fre_tag_spa_moo_ita_dgb_ind_tha_owc_knd_tsw_dyu_aze_bul_alb_tur_ewe_vie_hau_akn_zul_ven	0.138801365004917	0.326745287735224	0.744594779464723
465	amr_cze_bem_scr_owc_gam_aeg_krd_uzb_tur_ewe_mly_moo_fre_ita_bsq_spa_heb_ven_mnd_ger_mcd_igb_ctl_swt_alb_est_ses_lda_fin_glc_amh_geo_por_bul_dut_ukr_sid_sod_hin_hun_tsn_mao_pan_sun_jpn_tml_kor_lit_bos_dgb_rom_jav_mol_hau_ind_cnt_ben_yor_afr_tig_swe_grk_pol_urd_qcu_svk_prs_guj_akn_chh_rus_anl_lat_tag_arw_tsw_eng_fbf_bat_tha_wly_knd_xho_bam_azi_slo_nor_aze_dyu_vie_mlt_swa_cic_zul	-0.469908400640096	-1.11715997915844	0.26680376514612
466	anl_afr_cic_rom_aeg_hau_tig_ita_tur_azi_tsw_mao_bam_svk_glc_bsq_por_amh_swa_cnt_prs_arw_moo_krd_fbf_ctl_est_bem_igb_hun_mcd_heb_geo_lit_rus_lat_eng_amr_mlt_urd_fin_dgb_ind_grk_bat_jpn_tml_kor_fre_bul_ewe_guj_tag_pan_wly_sun_mnd_scr_lda_slo_chh_cze_ukr_spa_mol_qcu_dut_ben_pol_ven_sid_swe_sod_nor_jav_alb_swt_ger_akn_mly_tha_owc_knd_tsn_xho_uzb_bos_hin_aze_zul_vie_gam_dyu_yor_ses	-0.616453436965201	-1.47502042479487	0.143584528848089
467	aeg_bos_dgb_bul_anl_mlt_tig_ben_tur_aze_igb_jav_akn_glc_por_bsq_mcd_chh_swt_cnt_rus_cze_lda_alb_cic_lat_est_bam_swa_fin_ita_heb_geo_arw_swe_dut_nor_amr_sid_grk_hun_ven_mly_fre_sun_jpn_tml_kor_slo_urd_zul_svk_ind_spa_hau_bat_mnd_guj_dyu_prs_sod_pol_ctl_pan_mol_qcu_scr_ger_ukr_fbf_gam_rom_owc_hin_tag_eng_xho_lit_bem_mao_tha_amh_knd_tsw_yor_azi_krd_afr_uzb_moo_vie_wly_tsn_ewe_ses	-0.476509778219404	-1.13268463092939	0.260258538793934
468	heb_urd_dgb_rom_wly_owc_sod_pol_tur_aze_ven_mly_swt_krd_hin_bsq_cze_chh_zul_cnt_lat_ben_ses_prs_ewe_bul_hun_lda_yor_fin_mcd_mlt_geo_swe_ukr_slo_glc_sid_amh_arw_est_dyu_bat_pan_tag_jpn_knd_kor_ctl_alb_bam_scr_ind_grk_hau_sun_mnd_ger_tsw_dut_aeg_ita_nor_spa_eng_qcu_por_fre_guj_swa_gam_bos_anl_mol_mao_lit_bem_svk_igb_jav_tha_amr_tml_akn_fbf_uzb_rus_afr_azi_cic_vie_tig_xho_tsn_moo	0.305660432738584	0.720169733387945	0.473226655564541
469	owc_ita_tsw_grk_amr_gam_mlt_ctl_uzb_aze_bem_ind_akn_lat_mol_bsq_mcd_tig_dyu_mnd_urd_slo_cic_rus_xho_krd_hun_bam_dgb_fin_spa_hau_geo_scr_dut_pol_hin_sid_anl_nor_est_zul_mao_bos_mly_jpn_tml_kor_bul_prs_tsn_rom_tag_ben_heb_bat_cnt_ger_lda_afr_aeg_svk_cze_ukr_alb_qcu_fre_pan_guj_fbf_wly_glc_chh_lit_jav_arw_ven_por_ses_sun_tha_sod_knd_yor_moo_azi_eng_swe_tur_ewe_vie_amh_swt_igb_swa	0.314616965587212	0.740719958042696	0.460729368872643
470	aeg_rom_yor_afr_hau_gam_anl_pol_tur_aze_tsw_bat_moo_pan_eng_bsq_alb_amh_zul_cnt_nor_urd_dgb_glc_akn_lit_hun_ewe_bam_est_spa_chh_geo_cze_ctl_mol_mcd_sid_owc_scr_fin_fbf_jav_ukr_ind_jpn_knd_kor_svk_swe_dyu_arw_tag_bul_wly_mao_mnd_ben_igb_grk_tig_ger_rus_dut_prs_qcu_por_ita_lat_cic_mlt_slo_heb_fre_mly_bos_tsn_krd_swa_sun_tha_amr_tml_ven_ses_azi_guj_hin_uzb_lda_vie_sod_xho_swt_bem	-0.0211993237372935	-0.049884088320979	0.96032173785313
471	wly_spa_igb_guj_sod_sid_anl_por_azi_aze_tsn_sun_dgb_urd_pan_bsq_slo_hau_zul_cnt_rus_pol_moo_nor_fbf_hin_est_lda_tsw_fin_ita_aeg_geo_swe_ctl_mcd_dut_owc_tig_afr_hun_ven_mly_mol_tag_jpn_tml_kor_krd_glc_dyu_lit_mao_prs_amr_ind_mnd_lat_akn_scr_heb_arw_bos_ben_cze_qcu_fre_rom_svk_ses_amh_ukr_chh_grk_jav_alb_ewe_eng_xho_bat_tha_mlt_knd_swa_cic_uzb_bul_ger_tur_swt_vie_gam_yor_bam_bem	-0.365403193275601	-0.866521144035891	0.38843455420846
472	sod_mol_dyu_lat_amr_anl_owc_ctl_uzb_tur_lda_jav_moo_lit_ben_bsq_ukr_tig_cic_cnt_rus_bul_ewe_hin_swa_fre_fin_tsn_bem_est_prs_aeg_geo_guj_ita_ger_por_mlt_heb_bos_hun_akn_mly_spa_sun_jpn_knd_kor_mcd_afr_bam_urd_bat_scr_wly_mao_mnd_grk_fbf_glc_chh_alb_nor_eng_krd_qcu_svk_rom_cze_tsw_hau_pan_sid_pol_ind_arw_swt_dut_ses_tag_tha_amh_tml_dgb_igb_azi_swe_slo_aze_yor_vie_gam_xho_zul_ven	-0.674236146762942	-1.61708087511749	0.109247937732262
473	sod_ger_swt_svk_wly_sid_amr_ben_azi_aze_ewe_mao_bam_glc_lat_bsq_grk_amh_tsw_cnt_swe_rom_tsn_eng_moo_bos_hun_akn_fbf_est_spa_mlt_geo_mol_mcd_slo_por_owc_anl_afr_fin_cic_sun_dut_tag_jpn_knd_kor_arw_scr_bem_lit_mly_krd_heb_ind_mnd_bul_ses_hin_tig_alb_nor_prs_pan_qcu_urd_ukr_rus_ven_chh_fre_aeg_guj_bat_pol_dgb_ctl_dyu_jav_tha_hau_tml_igb_swa_uzb_cze_ita_tur_xho_vie_gam_yor_lda_zul	-0.544738947068376	-1.30111388883033	0.196433831199171
474	gam_guj_lda_lit_heb_wly_sid_ger_tur_aze_moo_tag_swt_por_fre_bsq_pan_sod_dyu_mnd_scr_afr_ven_eng_dgb_ita_est_igb_bam_hun_mol_amr_geo_cze_rus_urd_ben_owc_amh_nor_fin_cic_mao_rom_jav_jpn_knd_kor_slo_arw_bem_mcd_ind_glc_chh_sun_cnt_lat_swa_spa_aeg_svk_pol_bul_ctl_qcu_krd_prs_grk_akn_tig_swe_mlt_alb_mly_hin_xho_ukr_ewe_bat_tha_hau_tml_tsw_fbf_azi_dut_bos_uzb_yor_vie_anl_tsn_ses_zul	0.382529804562471	0.902290117640676	0.369233755580492
475	sid_pol_lda_krd_amh_mlt_heb_mcd_tur_uzb_tsn_mly_dyu_dut_guj_bsq_nor_owc_zul_cnt_prs_ita_fbf_lat_xho_por_fin_swt_akn_est_eng_gam_geo_glc_bul_mol_bos_chh_aeg_alb_hun_dgb_bat_lit_tag_jpn_tml_kor_cze_hin_tsw_svk_ind_pan_tig_mao_mnd_rom_bam_arw_anl_rus_scr_grk_spa_qcu_fre_ctl_ben_swa_hau_afr_amr_slo_sun_urd_cic_ukr_bem_jav_tha_wly_knd_yor_ses_aze_ger_swe_azi_ewe_vie_sod_igb_ven_moo	0.627732691064152	1.48583138139475	0.140705875561009
476	mlt_eng_bam_glc_tig_sid_chh_mol_uzb_aze_moo_sun_dyu_dut_scr_bsq_arw_anl_ses_mnd_ger_bul_xho_urd_yor_nor_hun_ven_igb_fin_ita_amr_geo_svk_por_cze_fre_amh_gam_mcd_est_akn_ind_guj_mly_jpn_knd_kor_grk_hin_dgb_lat_bat_bos_wly_jav_cnt_pol_fbf_slo_owc_ukr_rus_pan_afr_qcu_ctl_swe_krd_cic_heb_ben_aeg_spa_mao_rom_swt_alb_tsw_tag_tha_hau_tml_tsn_zul_tur_lit_prs_azi_ewe_vie_sod_lda_swa_bem	-0.361510232582545	-0.857275717822554	0.393496301611238
477	tig_afr_fbf_ukr_sid_amh_owc_ben_uzb_azi_lda_mao_yor_pol_hin_bsq_fre_hau_dgb_mnd_eng_lit_tsn_ita_swa_svk_est_igb_bem_hun_scr_mlt_geo_mcd_urd_bul_lat_chh_wly_glc_fin_ewe_jav_krd_tag_jpn_tml_kor_dut_slo_xho_arw_sun_spa_heb_bat_cnt_cze_dyu_rom_anl_bos_por_swe_ctl_qcu_mol_ger_rus_moo_gam_prs_sod_grk_mly_pan_ses_alb_swt_ind_tha_amr_knd_ven_akn_tur_guj_nor_aze_cic_vie_aeg_zul_bam_tsw	-0.666893493040313	-1.59971950822482	0.113052713271236
478	hau_nor_dgb_afr_tig_amh_sid_scr_tur_azi_zul_ind_swt_spa_fre_bsq_hin_chh_akn_mnd_ctl_rus_bam_cze_yor_ita_est_dyu_ven_hun_arw_gam_geo_bul_pol_ukr_glc_mlt_sod_swe_fin_ses_mly_mol_tag_jpn_knd_kor_lat_mcd_fbf_eng_mao_pan_amr_jav_cnt_bos_lda_urd_wly_rom_svk_por_alb_qcu_lit_dut_ger_tsw_anl_ben_heb_krd_bat_grk_igb_prs_tsn_sun_tha_owc_tml_ewe_bem_uzb_guj_slo_aze_xho_vie_aeg_swa_cic_moo	0.500464168321548	1.18146354507654	0.240431031667095
479	tig_por_tsw_svk_sid_aeg_hau_alb_aze_azi_dgb_bat_ewe_ukr_glc_bsq_bul_heb_bem_cnt_arw_ger_dyu_nor_lda_hin_est_ses_ven_fin_dut_gam_geo_prs_pol_mol_lat_owc_wly_scr_hun_moo_ind_ctl_tag_jpn_tml_kor_fre_bos_igb_cze_mly_eng_sod_sun_mnd_slo_xho_pan_amr_krd_guj_afr_ita_qcu_mcd_rom_spa_swa_chh_urd_anl_grk_mao_ben_bam_swe_tsn_jav_tha_mlt_knd_cic_zul_tur_rus_lit_uzb_fbf_vie_amh_yor_akn_swt	-0.363744905870235	-0.861393273303187	0.391236999866512
480	amh_scr_dyu_bul_amr_sid_owc_ger_tur_azi_akn_tag_fbf_grk_mcd_bsq_bos_tig_bam_mnd_urd_nor_dgb_glc_swa_ctl_fin_bem_ses_hun_afr_sod_geo_swe_cze_por_slo_heb_chh_hin_est_ewe_jav_guj_sun_jpn_knd_kor_ita_alb_moo_mol_bat_lat_anl_ind_cnt_svk_lda_prs_gam_lit_ukr_eng_pan_qcu_rus_rom_spa_xho_hau_krd_wly_fre_mao_dut_igb_ben_tsw_mly_tha_aeg_tml_swt_ven_aze_pol_arw_uzb_tsn_vie_mlt_yor_zul_cic	-0.507767231265393	-1.21153772611778	0.22875879476631
481	chh_afr_tsw_ukr_amh_hau_anl_mol_aze_tur_yor_ind_dyu_fre_pan_bsq_guj_sid_cic_mnd_swe_ben_swt_slo_ven_arw_hun_fbf_bam_fin_nor_gam_geo_ctl_cze_rus_eng_tig_mlt_urd_est_igb_bat_bul_mao_jpn_knd_kor_prs_grk_moo_scr_sun_ita_wly_mly_cnt_alb_swa_krd_owc_hin_rom_mcd_lat_qcu_lit_dut_glc_tsn_sod_pol_heb_spa_jav_por_akn_bos_ses_tag_tha_amr_tml_ewe_xho_uzb_ger_svk_azi_bem_vie_aeg_zul_lda_dgb	-0.883636926676972	-2.13607526573173	0.0352994950742434
482	mlt_pan_cic_pol_amh_aeg_wly_grk_aze_azi_swt_mao_moo_ukr_lat_bsq_ben_gam_igb_cnt_rus_nor_tsw_glc_dgb_svk_hun_ven_lda_est_urd_sid_geo_ger_lit_alb_prs_owc_sod_bos_fin_xho_tag_ctl_ind_jpn_tml_kor_arw_spa_swa_mol_bat_mcd_tig_sun_mnd_guj_ewe_afr_chh_cze_slo_swe_ita_qcu_rom_dut_por_tsn_anl_fre_heb_hin_jav_scr_zul_bul_bam_mly_tha_hau_knd_akn_yor_uzb_krd_eng_tur_bem_vie_amr_dyu_fbf_ses	-0.688134792036189	-1.64826872382624	0.102672006753568
483	owc_ger_tsw_nor_amh_mlt_sod_afr_azi_aze_dyu_jav_moo_svk_krd_bsq_bul_amr_ses_cnt_eng_lit_igb_ita_swa_hin_fin_bam_zul_hun_fre_wly_geo_mcd_rom_por_slo_tig_chh_bos_est_xho_ind_arw_bat_jpn_knd_kor_spa_urd_tsn_prs_tag_glc_gam_mly_mnd_mol_dgb_ctl_hau_ben_ukr_lat_guj_qcu_rus_pan_dut_akn_heb_grk_anl_swe_mao_pol_yor_scr_cic_sun_tha_aeg_tml_bem_swt_tur_cze_alb_uzb_lda_vie_sid_ven_ewe_fbf	-0.401588766102693	-0.954629383581432	0.342239955979233
484	heb_krd_bem_mcd_wly_aeg_amh_ger_aze_uzb_swt_mly_ewe_ukr_cze_bsq_eng_amr_ven_cnt_urd_pol_yor_afr_igb_lit_hun_dgb_bam_est_ben_sid_geo_spa_scr_rom_grk_gam_chh_bul_fin_lda_mao_guj_ind_jpn_knd_kor_rus_ita_tsw_alb_tag_dut_anl_jav_mnd_prs_swa_por_tig_swe_fre_mol_arw_qcu_svk_slo_hin_dyu_sod_bos_hau_glc_bat_ctl_cic_lat_ses_sun_tha_owc_tml_xho_moo_tur_pan_nor_azi_tsn_vie_mlt_fbf_zul_akn	0.108401177093526	0.254974323137579	0.79930593351959
485	wly_lit_swt_pol_hau_sid_aeg_ita_azi_uzb_ewe_jav_dyu_cze_por_bsq_alb_heb_dgb_cnt_rus_slo_igb_arw_cic_mol_hun_ven_ses_fin_fre_anl_geo_ctl_ben_afr_ger_amr_tig_pan_est_yor_mao_krd_tag_jpn_knd_kor_hin_dut_bam_spa_ind_svk_chh_sun_mnd_urd_tsw_scr_amh_bul_nor_glc_bos_qcu_guj_ukr_eng_xho_sod_lat_gam_grk_mly_swe_fbf_rom_tsn_bat_tha_mlt_tml_zul_swa_tur_prs_mcd_aze_bem_vie_owc_akn_lda_moo	-1.06784272190823	-2.60627923465804	0.0106600135197933
486	owc_guj_akn_rus_wly_aeg_tig_arw_uzb_aze_zul_mly_ven_prs_ita_bsq_cze_mlt_xho_mnd_ukr_pan_tsn_mol_dgb_grk_est_lda_bam_fin_slo_gam_geo_nor_eng_bos_rom_amr_sid_afr_hun_ses_ind_urd_jav_jpn_tml_kor_alb_krd_swa_scr_mao_ben_amh_sun_cnt_bul_yor_glc_chh_lat_lit_svk_ctl_qcu_pol_dut_por_ewe_sod_hin_hau_ger_tag_spa_dyu_fre_bem_bat_tha_heb_knd_fbf_cic_azi_mcd_swe_tur_igb_vie_anl_swt_tsw_moo	-0.602191813872259	-1.43906496088366	0.153489378869206
487	anl_spa_lda_krd_sod_gam_amr_ben_azi_aze_dyu_mao_ewe_pan_lat_bsq_fre_aeg_zul_cnt_ukr_guj_bam_dut_ses_ger_fin_akn_bem_hun_por_tig_geo_bul_ctl_mol_svk_chh_mlt_cze_est_tsw_bat_scr_mly_jpn_tml_kor_arw_lit_yor_eng_jav_ita_heb_ind_mnd_slo_swa_rus_wly_grk_afr_pol_mcd_qcu_nor_urd_rom_swt_sid_swe_owc_bos_sun_hin_xho_alb_dgb_tag_tha_amh_knd_igb_fbf_tur_prs_glc_uzb_tsn_vie_hau_cic_ven_moo	-0.291294913538863	-0.688972977772312	0.492555577499325
488	heb_ben_cic_nor_amr_wly_chh_pan_aze_azi_yor_jav_ven_krd_pol_bsq_bos_owc_swt_mnd_glc_slo_swa_fre_moo_prs_est_xho_ewe_fin_ukr_sid_geo_rus_swe_ita_ger_gam_anl_por_hun_fbf_mao_cze_mly_jpn_tml_kor_svk_urd_bem_mcd_sun_eng_aeg_tag_cnt_dut_ses_lat_tig_scr_rom_bul_lit_qcu_alb_afr_mol_dgb_mlt_spa_sod_ctl_ind_grk_tsn_arw_igb_bat_tha_amh_knd_lda_bam_tur_guj_hin_uzb_tsw_vie_hau_akn_dyu_zul	0.468142254878741	1.103501431683	0.272656659162214
489	tig_nor_tsn_mol_chh_anl_hau_pol_aze_azi_moo_mao_ven_scr_fre_bsq_spa_heb_bem_mnd_rom_eng_zul_cze_tsw_lat_est_igb_yor_hun_ben_amh_geo_afr_mcd_urd_guj_mlt_sid_dut_fin_dgb_sun_por_tag_jpn_tml_kor_swe_ctl_akn_rus_mly_lit_owc_jav_cnt_bul_xho_krd_gam_pan_alb_arw_hin_qcu_ita_svk_bos_fbf_aeg_slo_wly_grk_bat_glc_swt_ukr_ewe_ind_tha_amr_knd_dyu_lda_uzb_ger_prs_tur_bam_vie_sod_ses_cic_swa	-0.304067806717851	-0.719273414716026	0.473776017983036
490	aeg_por_ven_pol_gam_owc_anl_ben_uzb_azi_igb_ind_tsw_eng_swe_bsq_afr_heb_bam_mnd_alb_prs_swt_mcd_yor_cze_hun_fbf_swa_est_glc_chh_geo_ctl_lat_fre_krd_wly_amh_urd_fin_dyu_sun_bos_jav_jpn_tml_kor_arw_rus_zul_bul_bat_ger_tig_mly_cnt_spa_dgb_nor_mlt_slo_grk_hin_lit_qcu_dut_scr_svk_akn_sid_rom_hau_ukr_tag_ita_ses_mol_lda_mao_tha_amr_knd_ewe_xho_tur_guj_pan_aze_cic_vie_sod_moo_tsn_bem	-0.87657065262227	-2.11822840739823	0.0368223172945225
491	aeg_scr_yor_lit_hau_mlt_sod_rom_azi_aze_ewe_sun_igb_hin_ctl_bsq_slo_owc_fbf_mnd_grk_afr_tsw_urd_akn_rus_hun_tsn_swt_est_bul_wly_geo_spa_lat_cze_pol_chh_heb_eng_fin_lda_jav_bos_bat_jpn_knd_kor_prs_guj_xho_arw_mly_mol_tig_mao_cnt_ukr_ses_dut_amr_glc_ben_pan_nor_qcu_mcd_fre_alb_cic_anl_krd_gam_ger_ind_svk_dyu_swe_ven_tag_tha_sid_tml_swa_bam_tur_por_ita_uzb_dgb_vie_amh_zul_moo_bem	-0.304755431547055	-0.720937336573105	0.472756467353402
492	sid_slo_zul_rom_anl_heb_owc_ger_azi_tur_dyu_mly_xho_dut_ctl_bsq_cze_mlt_tsn_mnd_grk_hin_dgb_swe_swa_scr_hun_akn_igb_est_prs_hau_geo_alb_svk_fre_mcd_amh_amr_mol_fin_ewe_jav_ben_sun_jpn_tml_kor_ukr_rus_cic_bos_tag_nor_gam_ind_cnt_por_ven_urd_sod_eng_afr_arw_pol_qcu_guj_lat_bul_lda_aeg_lit_wly_spa_bat_krd_bem_ita_yor_mao_tha_chh_knd_moo_swt_uzb_glc_pan_aze_tsw_vie_tig_ses_fbf_bam	-0.440679408429495	-1.04780740476585	0.297442865655166
493	hau_dut_dgb_ger_wly_amr_sid_alb_uzb_tur_bam_mao_igb_pol_afr_bsq_ctl_sod_bem_mnd_krd_eng_ven_scr_ses_ukr_est_fbf_zul_hun_slo_amh_geo_rom_spa_prs_mcd_mlt_aeg_svk_fin_moo_sun_lat_ind_jpn_tml_kor_mol_rus_swa_cze_mly_lit_chh_bat_cnt_nor_lda_pan_gam_guj_fre_bul_ben_qcu_grk_hin_arw_ewe_anl_swe_owc_por_jav_urd_swt_glc_xho_tag_tha_tig_knd_tsn_dyu_aze_bos_ita_azi_akn_vie_heb_yor_tsw_cic	-0.623653384432017	-1.4890826646452	0.139849027861311
494	amh_mcd_lda_cze_amr_chh_wly_lit_tur_aze_cic_sun_tsn_eng_scr_bsq_urd_heb_zul_mnd_spa_ctl_akn_ukr_yor_slo_est_swa_xho_hun_rus_sod_geo_dut_afr_ben_alb_aeg_hau_lat_fin_fbf_mly_glc_tag_jpn_tml_kor_mol_arw_bem_svk_mao_ita_sid_jav_cnt_grk_swt_krd_anl_nor_bos_bul_pol_qcu_pan_prs_ger_tsw_tig_guj_owc_rom_bat_hin_ven_por_dyu_ind_tha_gam_knd_moo_bam_uzb_swe_fre_azi_ewe_vie_mlt_ses_igb_dgb	0.154079644788125	0.363390244698713	0.717138106418342
495	aeg_glc_moo_ger_anl_gam_heb_afr_tur_aze_akn_mao_bem_pol_urd_bsq_bos_wly_yor_mnd_cze_grk_fbf_por_ven_hin_fin_ewe_igb_est_ita_tig_geo_rom_svk_mcd_ben_sod_chh_dut_hun_lda_ind_fre_tag_jpn_tml_kor_bul_spa_tsw_ukr_mly_swe_owc_jav_cnt_ctl_tsn_mol_mlt_krd_arw_rus_slo_qcu_nor_scr_lit_dgb_amh_pan_hau_eng_sun_guj_zul_lat_cic_bat_tha_amr_knd_bam_dyu_uzb_prs_alb_azi_swa_vie_sid_swt_ses_xho	0.428087728775896	1.00883827209895	0.315669822723726
496	owc_svk_fbf_arw_wly_anl_tig_swe_tur_aze_ses_mly_bem_bos_krd_bsq_ben_chh_zul_mnd_mcd_prs_dyu_lit_akn_urd_fin_dgb_bam_hun_lat_gam_geo_pan_fre_ger_rom_heb_hau_ukr_est_ewe_jav_alb_bat_jpn_tml_kor_glc_por_swt_scr_sun_mol_amh_ind_cnt_afr_swa_eng_aeg_dut_slo_bul_pol_qcu_ita_hin_spa_lda_sid_nor_mlt_ctl_tag_cze_tsn_guj_ven_mao_tha_sod_knd_tsw_moo_azi_grk_rus_uzb_yor_vie_amr_xho_igb_cic	-0.112176861482978	-0.264713997476142	0.791815592127937
497	wly_por_xho_spa_sid_amh_aeg_prs_azi_tur_akn_jav_moo_ben_rus_bsq_svk_hau_fbf_cnt_scr_cze_bam_rom_ses_fre_hun_lda_cic_fin_ctl_amr_geo_guj_urd_afr_bul_heb_sod_krd_est_ewe_bat_mol_tag_jpn_tml_kor_grk_arw_yor_mcd_mao_glc_chh_ind_mnd_eng_zul_pan_mlt_bos_dut_ger_hin_qcu_alb_lit_nor_dyu_owc_lat_tig_ita_mly_slo_dgb_pol_swa_sun_tha_anl_knd_igb_swt_aze_ukr_swe_uzb_ven_vie_gam_bem_tsw_tsn	-0.351034259523472	-0.831497741667056	0.40782235788477
498	amh_pan_yor_dut_anl_sod_aeg_mcd_azi_uzb_igb_tag_swa_lat_bul_bsq_guj_wly_lda_mnd_mol_afr_akn_lit_swt_ger_hun_xho_ewe_est_grk_sid_geo_hin_spa_slo_alb_mlt_gam_rus_fin_bem_mly_svk_ind_jpn_tml_kor_por_nor_fbf_ukr_jav_glc_chh_mao_cnt_scr_tsn_prs_heb_ctl_rom_pol_krd_qcu_swe_ben_cze_dgb_tig_urd_hau_fre_bat_bos_dyu_arw_bam_sun_tha_amr_knd_zul_ven_aze_eng_ita_tur_ses_vie_owc_moo_cic_tsw	0.122788140410613	0.288723486521233	0.773435558943822
499	hau_scr_ewe_rus_anl_sid_amr_cze_azi_aze_xho_tag_bam_pan_mol_bsq_ben_chh_yor_mnd_pol_por_cic_fre_swt_ita_fin_fbf_tsn_est_eng_heb_geo_bul_nor_lit_grk_aeg_wly_guj_hun_akn_mao_swe_sun_jpn_tml_kor_krd_svk_ses_arw_jav_spa_mlt_mly_cnt_afr_tsw_urd_tig_mcd_lat_ctl_glc_qcu_bos_hin_ger_dyu_sod_ukr_gam_prs_ind_slo_lda_dut_bem_bat_tha_owc_knd_dgb_moo_tur_rom_alb_uzb_zul_vie_amh_ven_swa_igb	0.503615153780879	1.18887112709598	0.237517195871908
500	chh_ita_bam_eng_sod_amh_wly_arw_azi_aze_ses_tag_dyu_krd_slo_bsq_ukr_mlt_igb_cnt_lat_spa_xho_nor_akn_pan_est_ven_dgb_hun_alb_amr_geo_prs_urd_swe_lit_tig_anl_ctl_fin_lda_jav_ben_bat_jpn_tml_kor_afr_glc_yor_svk_ind_guj_hau_sun_mnd_rom_ewe_hin_aeg_grk_mol_cze_bul_qcu_rus_bos_pol_bem_sid_scr_owc_dut_mao_fre_swa_por_moo_mly_tha_heb_knd_swt_zul_tur_mcd_ger_uzb_fbf_vie_gam_cic_tsw_tsn	-0.502611612688671	-1.19607821964558	0.234706638550157
501	heb_ger_ses_mol_aeg_sod_amh_lit_uzb_tur_ven_ind_igb_ita_swe_bsq_urd_chh_xho_mnd_rom_nor_yor_ctl_cic_spa_hun_zul_swa_fin_alb_tig_geo_krd_glc_lat_dut_gam_owc_bos_est_bam_mao_rus_mly_jpn_tml_kor_prs_bul_ewe_scr_tag_pol_hau_bat_cnt_arw_fbf_cze_anl_grk_hin_eng_fre_qcu_mcd_ukr_afr_tsw_sid_por_wly_svk_sun_pan_moo_ben_tsn_jav_tha_amr_knd_bem_dgb_aze_guj_slo_azi_akn_vie_mlt_swt_lda_dyu	0.0142117158496687	0.0334456430778742	0.973390890263763
502	heb_mcd_moo_ger_wly_owc_chh_cze_azi_aze_tsw_jav_dgb_arw_lat_bsq_spa_aeg_bam_mnd_glc_ben_lda_krd_dyu_bul_est_igb_swt_fin_ctl_gam_geo_fre_scr_nor_alb_tig_sid_slo_hun_tsn_mao_guj_tag_jpn_tml_kor_bos_svk_xho_grk_mly_prs_mlt_ind_cnt_lit_zul_dut_hau_ukr_mol_pol_pan_qcu_por_ita_urd_ewe_amh_rom_amr_swe_sun_rus_yor_hin_ses_bat_tha_anl_knd_cic_bem_tur_afr_eng_uzb_swa_vie_sod_ven_fbf_akn	0.0668098562168511	0.157300664066437	0.875348907502587
503	anl_cze_ven_hin_hau_aeg_chh_nor_aze_tur_lda_jav_swt_guj_eng_bsq_krd_tig_dgb_mnd_glc_dut_zul_bul_tsw_grk_est_dyu_xho_fin_swe_gam_geo_mol_slo_ctl_ita_mlt_sid_arw_hun_yor_mly_ger_tag_jpn_tml_kor_pan_lat_ewe_prs_ind_alb_heb_mao_cnt_afr_moo_ukr_amr_rus_rom_lit_fre_qcu_spa_por_bos_bam_wly_urd_amh_ben_sun_pol_swa_scr_fbf_bat_tha_owc_knd_bem_ses_azi_svk_mcd_uzb_igb_vie_sod_akn_tsn_cic	0.28863087372215	0.680742277281715	0.497725973363216
504	aeg_ctl_xho_ita_chh_hau_gam_por_tur_azi_lda_ind_ses_eng_arw_bsq_prs_sod_ewe_mnd_spa_slo_tsn_krd_akn_glc_fin_ven_bam_est_ukr_tig_geo_mcd_lat_grk_rus_owc_mlt_fre_hun_igb_jav_ben_mao_jpn_tml_kor_cze_ger_dgb_rom_mly_pan_sid_sun_cnt_hin_swt_swe_wly_lit_nor_mol_afr_qcu_scr_urd_alb_swa_amh_guj_amr_bul_bat_dut_bem_pol_fbf_tag_tha_anl_knd_tsw_moo_uzb_bos_svk_aze_dyu_vie_heb_yor_cic_zul	-0.967401984498851	-2.35541855587086	0.0206030917947344
505	mlt_bul_ven_ukr_heb_hau_gam_dut_aze_azi_moo_tag_zul_lat_ben_bsq_krd_aeg_tsw_cnt_afr_rom_bem_prs_fbf_nor_fin_tsn_bam_hun_fre_wly_geo_cze_glc_mcd_ita_owc_anl_swe_est_igb_jav_bos_ind_jpn_tml_kor_svk_lit_lda_guj_mly_spa_amh_mao_mnd_urd_dgb_grk_sid_slo_ger_eng_pan_qcu_hin_rus_mol_ewe_tig_alb_chh_arw_bat_scr_dyu_pol_xho_sun_tha_amr_knd_ses_cic_tur_por_ctl_uzb_akn_vie_sod_yor_swt_swa	-0.43396706774925	-1.02891311813469	0.306189099980922
506	owc_rom_fbf_rus_gam_amh_wly_afr_uzb_aze_swa_mly_xho_guj_bul_bsq_hin_chh_moo_cnt_dut_urd_ewe_fre_cic_ctl_est_yor_dyu_fin_bos_hau_geo_por_nor_grk_prs_aeg_mlt_lit_hun_tsw_jav_swe_mao_jpn_tml_kor_eng_mol_bem_ukr_ind_krd_heb_bat_mnd_ger_dgb_arw_sid_ita_alb_lat_scr_qcu_ben_svk_slo_tsn_sod_pan_tig_glc_tag_spa_ses_cze_lda_sun_tha_amr_knd_akn_swt_tur_mcd_pol_azi_zul_vie_anl_igb_ven_bam	-0.327670726484786	-0.77677315850536	0.439263860351195
507	sod_dut_moo_mcd_tig_sid_owc_lat_aze_azi_igb_mao_swt_bul_ita_bsq_krd_hau_lda_mnd_fre_prs_swa_por_fbf_hin_est_ses_xho_fin_lit_aeg_geo_eng_nor_scr_pol_chh_amr_arw_hun_dyu_bat_swe_sun_jpn_knd_kor_ger_bos_akn_mol_jav_afr_gam_mly_cnt_rom_ven_pan_mlt_ukr_rus_guj_cze_qcu_ctl_ben_spa_tsn_anl_slo_wly_urd_ind_glc_yor_svk_zul_tag_tha_heb_tml_bem_ewe_uzb_alb_grk_tur_cic_vie_amh_bam_tsw_dgb	-0.200696824137295	-0.473802637141364	0.636751079548175
508	owc_nor_bem_ukr_heb_sid_gam_mcd_uzb_aze_tsn_jav_ses_hin_spa_bsq_pol_amr_dgb_cnt_ita_lit_dyu_mol_ewe_lat_hun_fbf_lda_est_ctl_anl_geo_urd_arw_alb_guj_wly_tig_ger_fin_swt_ind_fre_bat_jpn_tml_kor_prs_por_yor_krd_tag_dut_mlt_sun_mnd_afr_zul_rus_aeg_rom_scr_grk_pan_qcu_bul_swe_bos_ven_chh_eng_sod_glc_mly_slo_tsw_svk_moo_mao_tha_amh_knd_akn_xho_tur_cze_ben_azi_cic_vie_hau_igb_swa_bam	0.386557892865145	0.912284405171813	0.363977845660371
509	owc_arw_moo_mol_mlt_amr_heb_glc_azi_tur_igb_ind_xho_ctl_scr_bsq_spa_wly_ses_mnd_ben_afr_swt_cze_bem_svk_est_zul_ewe_fin_fre_tig_geo_ger_swe_rom_lit_sod_hau_krd_hun_cic_mao_pol_jav_jpn_knd_kor_prs_alb_dyu_eng_mly_rus_amh_sun_cnt_grk_bam_hin_aeg_bos_guj_por_bul_qcu_lat_ita_mcd_akn_sid_urd_anl_pan_bat_ukr_ven_nor_fbf_tag_tha_chh_tml_tsw_dgb_uzb_dut_slo_aze_swa_vie_gam_tsn_yor_lda	-0.267816850266983	-0.63340267307144	0.528025348387918
510	aeg_ita_lda_slo_heb_sod_gam_por_uzb_aze_swa_tag_ven_ben_spa_bsq_grk_amh_tsn_cnt_mol_eng_yor_hin_igb_swe_fin_ewe_moo_est_dut_chh_geo_alb_bul_mcd_pol_sid_hau_svk_hun_dgb_mao_urd_ind_jpn_knd_kor_arw_ger_akn_krd_mly_guj_amr_jav_mnd_lit_tsw_bos_anl_fre_nor_lat_rus_qcu_pan_cze_afr_cic_mlt_prs_owc_glc_bat_ukr_bem_ctl_xho_sun_tha_tig_tml_dyu_zul_tur_scr_rom_azi_ses_vie_wly_swt_fbf_bam	0.248684258976285	0.58586035702482	0.559388478628441
511	heb_urd_ewe_nor_mlt_aeg_owc_guj_tur_azi_cic_sun_tsw_hin_scr_bsq_rom_sid_dgb_mnd_glc_svk_bam_pan_tsn_ger_fin_lda_fbf_est_bos_gam_geo_alb_por_afr_eng_sod_amr_arw_hun_dyu_mao_ita_bat_jpn_knd_kor_swe_pol_xho_krd_jav_ctl_chh_tag_cnt_bul_bem_ukr_anl_rus_prs_lit_lat_qcu_slo_fre_cze_akn_tig_grk_hau_ben_mly_spa_zul_mol_moo_ind_tha_amh_tml_yor_swt_aze_dut_mcd_uzb_ses_vie_wly_swa_ven_igb	0.317123371484832	0.747230423045943	0.456809593228167
512	sid_ita_lda_grk_chh_aeg_gam_svk_aze_tur_fbf_mly_bem_guj_nor_bsq_bul_tig_xho_mnd_fre_ger_ven_ctl_dgb_urd_hun_bam_ses_fin_afr_sod_geo_hin_krd_por_spa_amh_anl_pan_est_dyu_tag_scr_bat_jpn_knd_kor_rus_alb_cic_arw_mao_eng_owc_sun_cnt_mol_yor_dut_hau_swe_ben_glc_mcd_qcu_cze_slo_pol_tsn_heb_ukr_amr_rom_ind_lit_zul_bos_moo_jav_tha_mlt_tml_swt_akn_uzb_lat_prs_azi_ewe_vie_wly_tsw_swa_igb	-0.223934534292109	-0.528707879336851	0.598267661229625
513	hau_rus_zul_dut_owc_amh_anl_ctl_aze_uzb_yor_jav_swa_hin_urd_bsq_slo_gam_moo_mnd_lit_eng_lda_alb_tsn_bos_fin_dgb_cic_est_mcd_aeg_geo_pan_spa_glc_nor_heb_chh_krd_hun_swt_tag_lat_mly_jpn_knd_kor_mol_ukr_akn_fre_mao_scr_amr_sun_cnt_pol_igb_cze_wly_arw_prs_afr_swe_qcu_svk_rom_grk_dyu_tig_ita_sod_por_ind_ger_ses_ben_bam_bat_tha_sid_tml_xho_ewe_azi_guj_bul_tur_bem_vie_mlt_ven_tsw_fbf	-0.201635667429427	-0.476358271380483	0.634936425642977
514	sid_scr_dgb_svk_gam_owc_chh_fre_tur_aze_fbf_sun_swt_krd_prs_bsq_alb_heb_ven_cnt_cze_bos_yor_glc_swa_ben_est_bam_moo_fin_urd_mlt_geo_rus_swe_pol_bul_tig_wly_arw_hun_ses_tag_pan_ind_jpn_knd_kor_hin_dut_igb_ger_mly_ctl_sod_jav_mnd_rom_bem_por_aeg_afr_lit_spa_eng_qcu_nor_mcd_ita_dyu_amr_lat_amh_grk_bat_mol_tsn_slo_lda_mao_tha_hau_tml_tsw_akn_azi_guj_ukr_uzb_zul_vie_anl_xho_ewe_cic	-0.441920102309979	-1.05207065202073	0.295493088591557
515	amh_krd_swa_afr_wly_tig_mlt_arw_aze_azi_dyu_bat_dgb_svk_lit_bsq_cze_gam_cic_cnt_alb_glc_xho_scr_ven_por_est_igb_ses_fin_lat_anl_geo_rom_eng_prs_ita_hau_amr_ctl_hun_zul_mao_fre_tag_jpn_tml_kor_nor_rus_akn_grk_sun_slo_chh_ind_mnd_hin_fbf_ukr_owc_bul_spa_dut_pol_qcu_ger_mcd_mol_yor_sod_bos_aeg_pan_jav_guj_swt_swe_moo_mly_tha_heb_knd_tsw_bam_tur_urd_ben_uzb_bem_vie_sid_lda_tsn_ewe	-0.352304264300692	-0.834050767792109	0.406389580022411
516	owc_mcd_xho_urd_hau_aeg_sid_grk_azi_uzb_tsw_bat_cic_glc_rom_bsq_krd_amr_igb_cnt_spa_prs_bam_ctl_swa_rus_est_moo_swt_hun_arw_anl_geo_pan_svk_cze_lat_wly_gam_bul_fin_dyu_jav_ben_mly_jpn_knd_kor_scr_alb_zul_hin_mao_por_chh_sun_mnd_mol_yor_nor_mlt_afr_guj_ger_bos_qcu_eng_dut_lit_fbf_heb_slo_tig_ukr_tag_pol_akn_fre_dgb_ind_tha_sod_tml_ses_lda_aze_swe_ita_tur_ven_vie_amh_tsn_ewe_bem	-0.347706409131855	-0.823307257779272	0.412439527134962
517	owc_hin_tsw_nor_chh_anl_heb_glc_aze_azi_tsn_jav_bem_afr_por_bsq_prs_aeg_lda_cnt_urd_guj_igb_ita_swt_mcd_hun_ses_ven_fin_swe_hau_geo_alb_lat_ger_svk_gam_mlt_scr_est_swa_ind_dut_tag_jpn_knd_kor_krd_slo_xho_mol_mao_arw_tig_bat_mnd_bul_dyu_spa_sod_pan_pol_ben_cze_qcu_lit_fre_bos_akn_sid_ctl_amh_eng_mly_rus_fbf_rom_bam_sun_tha_amr_tml_yor_cic_tur_grk_ukr_uzb_dgb_vie_wly_ewe_moo_zul	-1.01870353828889	-2.48585974062313	0.0147093244227105
518	anl_cze_xho_arw_tig_chh_hau_ctl_uzb_tur_lda_sun_tsw_pol_lat_bsq_nor_wly_fbf_mnd_ita_bos_ven_alb_ses_pan_est_cic_ewe_fin_lit_aeg_geo_scr_swe_hin_afr_amh_sid_guj_hun_bam_jav_prs_bat_jpn_knd_kor_spa_slo_dyu_glc_mao_fre_amr_mly_cnt_urd_dgb_krd_owc_svk_bul_ukr_por_qcu_rom_grk_ben_zul_mlt_ger_sod_rus_tag_dut_tsn_mcd_bem_ind_tha_gam_tml_igb_swt_azi_mol_eng_aze_yor_vie_heb_akn_swa_moo	-0.246529365683514	-0.582763191744238	0.561463098134955
519	heb_cze_ven_slo_amh_aeg_tig_rus_aze_tur_dgb_bat_moo_swe_por_bsq_guj_gam_swa_mnd_lit_urd_dyu_svk_ewe_glc_hun_tsn_bem_est_rom_amr_geo_scr_ger_ctl_pol_sid_wly_ita_fin_yor_sun_ukr_ind_jpn_tml_kor_krd_prs_tsw_hin_jav_mcd_anl_tag_cnt_pan_igb_spa_mlt_bos_alb_nor_bul_qcu_lat_eng_arw_cic_hau_ben_sod_dut_mly_afr_swt_grk_fbf_mao_tha_owc_knd_akn_ses_uzb_mol_fre_azi_bam_vie_chh_lda_xho_zul	0.0250318858389892	0.0589312460321826	0.953133315353906
520	wly_bul_swa_pol_sid_gam_aeg_cze_uzb_aze_moo_mao_xho_nor_dut_bsq_fre_amr_yor_cnt_spa_bos_cic_arw_tsw_guj_fin_dgb_akn_hun_ger_owc_geo_por_hin_scr_krd_amh_hau_eng_est_tsn_jav_ukr_sun_jpn_tml_kor_lit_prs_ses_ita_ind_svk_heb_tag_mnd_lat_bam_swe_tig_grk_mol_rus_rom_qcu_afr_glc_pan_zul_anl_slo_mlt_ctl_mly_mcd_igb_urd_dyu_bat_tha_sod_knd_lda_swt_azi_alb_ben_tur_bem_vie_chh_ewe_fbf_ven	0.243896807530924	0.573730561099517	0.567535064916854
521	tig_urd_bam_mcd_aeg_amh_chh_swe_azi_uzb_ewe_sun_dyu_guj_rom_bsq_eng_heb_tsn_mnd_slo_afr_bem_spa_xho_cze_est_akn_swt_hun_pan_wly_geo_dut_ukr_krd_fre_sid_sod_prs_fin_tsw_bat_scr_tag_jpn_knd_kor_ben_mol_fbf_alb_ind_grk_gam_jav_cnt_ita_swa_por_anl_pol_ger_rus_lat_qcu_bul_arw_bos_moo_hau_lit_mlt_glc_mly_ctl_cic_hin_yor_mao_tha_owc_tml_ven_zul_aze_svk_nor_tur_igb_vie_amr_dgb_ses_lda	0.30601986878245	0.721372649601308	0.472489936570592
522	aeg_urd_akn_fre_tig_sid_gam_rus_aze_tur_bem_jav_fbf_swe_afr_bsq_arw_owc_cic_cnt_prs_alb_ewe_eng_dgb_glc_hun_igb_swt_fin_grk_hau_geo_rom_pol_mcd_lit_chh_sod_ctl_est_bam_ind_bos_mly_jpn_knd_kor_dut_nor_lda_por_bat_spa_anl_mao_mnd_ben_tsn_krd_wly_slo_guj_ita_bul_qcu_hin_ger_pan_yor_heb_mol_amr_lat_tag_cze_ses_svk_ven_sun_tha_amh_tml_tsw_moo_azi_scr_ukr_uzb_xho_vie_mlt_dyu_zul_swa	0.372425352657505	0.87700898120306	0.382741633264901
523	wly_scr_akn_arw_mlt_amh_amr_dut_tur_aze_fbf_mao_moo_bos_ctl_bsq_spa_sid_ewe_mnd_hin_svk_dgb_guj_swa_pol_est_zul_bam_hun_grk_gam_geo_mol_krd_ger_cze_sod_aeg_bul_fin_ses_tag_swe_mly_jpn_tml_kor_urd_rus_swt_eng_sun_rom_chh_bat_cnt_fre_yor_prs_owc_afr_lat_ita_nor_qcu_por_glc_lit_tsn_hau_mcd_tig_ukr_jav_slo_bem_pan_cic_ind_tha_heb_knd_igb_ven_azi_alb_ben_uzb_lda_vie_anl_tsw_dyu_xho	-0.467457912918428	-1.10998590021222	0.269866926568784
524	heb_guj_tsn_mol_owc_sod_gam_scr_tur_azi_zul_ind_bem_prs_ctl_bsq_rom_wly_xho_mnd_lat_pan_igb_ben_swa_glc_fin_moo_bam_hun_dut_anl_geo_spa_ger_nor_swe_hau_amr_bos_est_yor_mly_rus_tag_jpn_knd_kor_urd_slo_ses_pol_bat_svk_aeg_jav_cnt_grk_dgb_por_mlt_arw_ita_fre_afr_qcu_lit_cze_eng_swt_tig_alb_amh_hin_sun_ukr_tsw_bul_dyu_mao_tha_sid_tml_lda_fbf_aze_krd_mcd_uzb_akn_vie_chh_ewe_cic_ven	-0.253605805259376	-0.600057582762251	0.549927212094987
525	owc_afr_dgb_dut_amr_aeg_mlt_lit_azi_uzb_igb_jav_lda_grk_bos_bsq_krd_tig_ven_mnd_svk_rom_moo_scr_dyu_bul_hun_akn_tsw_fin_arw_gam_geo_ger_ukr_alb_ita_anl_hau_pan_est_tsn_sun_slo_mao_jpn_tml_kor_spa_lat_ewe_urd_bat_rus_sid_mly_cnt_hin_xho_nor_sod_eng_cze_guj_ben_qcu_fre_glc_mol_bem_chh_por_amh_ctl_tag_pol_cic_mcd_fbf_ind_tha_wly_knd_ses_swa_tur_swe_prs_aze_swt_vie_heb_yor_bam_zul	-0.918644106152817	-2.22702072986637	0.0283591409506518
526	heb_lit_zul_ger_gam_sid_hau_bos_aze_azi_dgb_ind_moo_ita_bul_bsq_eng_owc_ses_cnt_svk_rom_bem_scr_igb_mol_fin_tsw_cic_est_alb_tig_geo_swe_por_nor_fre_anl_chh_urd_hun_xho_mly_mcd_mao_jpn_tml_kor_krd_hin_fbf_ctl_tag_rus_mlt_jav_mnd_afr_dyu_pol_sod_grk_spa_lat_arw_qcu_ben_dut_ukr_swa_aeg_pan_amr_cze_sun_glc_yor_prs_ven_bat_tha_amh_knd_bam_ewe_tur_guj_slo_uzb_lda_vie_wly_tsn_swt_akn	0.295339061640671	0.696265857530916	0.487998866631434
527	aeg_guj_yor_fre_hau_anl_sid_bul_azi_aze_xho_jav_swt_ctl_rus_bsq_pan_owc_zul_cnt_swe_dut_ewe_lit_bem_bos_fin_lda_dgb_est_grk_heb_geo_glc_urd_mol_rom_sod_wly_lat_hun_tsn_mao_slo_mly_jpn_knd_kor_scr_krd_fbf_hin_tag_por_gam_sun_mnd_cze_ven_afr_amh_svk_mcd_arw_alb_qcu_ukr_spa_nor_tsw_chh_eng_mlt_ben_ind_ita_ses_prs_cic_bat_tha_amr_tml_bam_swa_uzb_ger_pol_tur_igb_vie_tig_akn_moo_dyu	-0.666469679072287	-1.59693334467533	0.113673071813898
528	aeg_por_zul_hin_chh_tig_anl_ita_aze_azi_xho_sun_swa_svk_mcd_bsq_eng_gam_fbf_mnd_cze_guj_dgb_arw_swt_lat_est_yor_tsn_hun_ukr_sod_geo_bos_dut_bul_afr_mlt_sid_mol_fin_dyu_jav_pan_mly_jpn_tml_kor_swe_rus_igb_rom_ind_alb_amr_bat_cnt_urd_lda_glc_wly_lit_scr_grk_ben_qcu_prs_nor_spa_ewe_hau_ger_owc_slo_mao_fre_akn_ctl_ven_tag_tha_heb_knd_moo_cic_tur_pol_krd_uzb_tsw_vie_amh_bem_ses_bam	-0.525017215569964	-1.25248181381811	0.213534788452752
529	hau_svk_moo_ukr_amh_anl_chh_ctl_aze_azi_tsn_sun_akn_arw_guj_bsq_grk_aeg_igb_cnt_pol_prs_yor_cze_bam_ben_hun_swt_tsw_est_bul_amr_geo_mcd_ita_afr_spa_sid_gam_urd_fin_ses_jav_glc_tag_jpn_knd_kor_alb_bos_cic_lit_mao_pan_mlt_bat_mnd_rom_ewe_por_sod_scr_hin_ger_krd_qcu_swe_fre_eng_ven_wly_mol_heb_rus_ind_nor_dgb_dut_swa_mly_tha_owc_tml_dyu_bem_tur_lat_slo_uzb_lda_vie_tig_zul_xho_fbf	-0.316152196278091	-0.747700310347733	0.456527425369632
530	heb_hin_ven_arw_hau_gam_mlt_prs_azi_tur_bam_tag_fbf_spa_pol_bsq_glc_chh_akn_mnd_bos_svk_igb_ctl_xho_cze_fin_tsn_zul_est_slo_anl_geo_eng_mol_pan_scr_sid_wly_swe_hun_ses_ind_lit_mao_jpn_tml_kor_nor_fre_cic_afr_jav_ukr_amr_mly_cnt_lat_dyu_guj_amh_grk_rus_rom_alb_qcu_ger_ita_mcd_bem_sod_por_owc_bul_bat_krd_swt_urd_tsw_sun_tha_tig_knd_ewe_swa_uzb_dut_ben_aze_dgb_vie_aeg_moo_lda_yor	-0.406820655515874	-0.965840537169053	0.336628886413636
531	tig_guj_tsn_grk_mlt_anl_gam_swe_tur_azi_moo_mly_ven_scr_fre_bsq_spa_hau_bam_mnd_ger_pol_swa_arw_ewe_rus_hun_dyu_zul_fin_nor_chh_geo_ita_alb_pan_hin_wly_amh_ctl_est_fbf_ind_mol_jav_jpn_tml_kor_prs_mcd_akn_lat_bat_rom_heb_mao_cnt_slo_igb_urd_sid_afr_por_eng_cze_qcu_glc_bul_krd_cic_owc_svk_amr_bos_sun_dut_xho_lit_ses_tag_tha_aeg_knd_yor_tsw_uzb_ukr_ben_aze_bem_vie_sod_swt_lda_dgb	-0.351274409741875	-0.832355137891215	0.407340839716688
532	hau_dut_xho_hin_owc_gam_amr_mcd_azi_tur_zul_sun_bam_por_prs_bsq_pol_tig_ses_cnt_rus_glc_tsn_grk_swt_rom_fin_dgb_ven_hun_afr_aeg_geo_ben_ger_svk_cze_chh_sid_lat_est_igb_tag_urd_bat_jpn_tml_kor_swe_pan_cic_mol_jav_ctl_amh_mao_mnd_guj_fbf_bos_heb_scr_fre_ita_eng_qcu_nor_krd_arw_dyu_anl_alb_mlt_slo_mly_bul_ewe_ukr_bem_ind_tha_wly_knd_lda_akn_uzb_spa_lit_aze_moo_vie_sod_yor_swa_tsw	0.448064791860166	1.06015613995852	0.291819162842022
533	chh_krd_dyu_por_owc_aeg_tig_spa_aze_tur_bem_ind_akn_slo_dut_bsq_ita_amh_fbf_cnt_arw_eng_dgb_ben_igb_afr_hun_tsn_xho_fin_scr_anl_geo_mol_bul_mcd_ger_sod_sid_cze_est_cic_tag_ukr_mao_jpn_tml_kor_svk_pol_ses_bos_mly_grk_wly_bat_mnd_rom_zul_glc_hau_pan_fre_swe_prs_qcu_nor_lit_guj_yor_gam_alb_mlt_hin_jav_urd_swt_rus_ven_sun_tha_heb_knd_moo_bam_uzb_lat_ctl_azi_tsw_vie_amr_ewe_lda_swa	-0.826863611726933	-1.99611282042968	0.0488462761879293
534	gam_spa_xho_eng_mlt_anl_hau_rus_uzb_aze_bam_bat_dgb_hin_cze_bsq_ctl_amh_swa_mnd_ben_pan_zul_bos_akn_svk_hun_ven_yor_fin_guj_tig_geo_glc_lat_rom_urd_sod_amr_pol_est_igb_mao_dut_mly_jpn_knd_kor_fre_ukr_ewe_bul_tag_lit_sid_sun_cnt_ger_lda_mcd_wly_mol_arw_slo_swe_qcu_krd_scr_nor_swt_chh_alb_owc_por_ind_afr_cic_grk_tsw_jav_tha_aeg_tml_moo_fbf_tur_ita_prs_azi_bem_vie_heb_ses_tsn_dyu	-0.958210024145072	-2.32716966147678	0.0221265515267289
535	sod_scr_lda_cze_hau_aeg_heb_svk_azi_tur_ewe_ind_igb_mol_swe_bsq_grk_amh_tsw_cnt_fre_bul_cic_prs_xho_eng_est_fbf_akn_fin_rus_owc_geo_urd_slo_guj_afr_anl_gam_spa_hun_ses_tag_ukr_sun_jpn_knd_kor_dut_bos_tsn_ctl_mao_pol_tig_mly_mnd_mcd_bem_glc_amr_hin_lit_ben_ger_qcu_ita_pan_arw_moo_chh_rom_sid_alb_jav_por_dyu_krd_swa_bat_tha_mlt_tml_dgb_zul_aze_nor_lat_uzb_yor_vie_wly_ven_bam_swt	-0.311122284859306	-0.736435398847691	0.463319379439269
536	anl_scr_cic_urd_hau_amh_tig_grk_uzb_tur_swa_jav_akn_ger_lat_bsq_pan_mlt_bem_cnt_eng_slo_ses_svk_dgb_lit_est_tsw_ewe_fin_spa_gam_geo_alb_fre_glc_ctl_sod_chh_arw_hun_swt_mao_bul_tag_jpn_tml_kor_cze_mcd_tsn_ben_bat_pol_wly_mly_mnd_ita_ven_swe_aeg_ukr_mol_hin_nor_qcu_prs_dut_rus_moo_amr_por_owc_bos_sun_afr_fbf_guj_dyu_ind_tha_heb_knd_xho_yor_aze_rom_krd_azi_bam_vie_sid_lda_zul_igb	-0.0180849940374688	-0.0426309154286856	0.966087146066014
537	sod_guj_tsn_lat_hau_amh_mlt_ita_aze_azi_yor_jav_igb_ukr_scr_bsq_bul_heb_ewe_mnd_por_hin_tsw_prs_swa_cze_hun_moo_xho_fin_arw_owc_geo_grk_ben_dut_ger_amr_tig_svk_est_lda_ind_pol_tag_jpn_knd_kor_rus_spa_bam_rom_mly_slo_wly_sun_cnt_urd_fbf_ctl_aeg_fre_alb_glc_mol_qcu_eng_pan_krd_swt_sid_nor_anl_bos_bat_swe_dyu_afr_zul_mao_tha_chh_tml_akn_bem_uzb_mcd_lit_tur_dgb_vie_gam_ven_ses_cic	0.076438791921769	0.179878934417895	0.857638972633808
538	chh_cze_tsn_ben_sid_hau_heb_ita_aze_tur_fbf_bat_igb_prs_pol_bsq_grk_owc_zul_mnd_arw_dut_swa_afr_moo_slo_fin_tsw_ven_est_hin_anl_geo_pan_guj_mol_glc_amh_amr_bos_hun_cic_ind_mcd_tag_jpn_tml_kor_swe_eng_dyu_lit_mly_lat_gam_mao_cnt_ukr_ewe_krd_tig_scr_por_alb_fre_qcu_ctl_ger_svk_bam_aeg_spa_sod_rom_sun_nor_swt_bul_xho_jav_tha_wly_knd_lda_bem_azi_urd_rus_uzb_ses_vie_mlt_yor_dgb_akn	-0.0945956147000249	-0.223232787386664	0.823843934495653
539	owc_cze_ewe_rom_gam_amr_wly_lit_uzb_aze_dgb_mao_igb_swe_mcd_bsq_bul_mlt_ses_mnd_lat_fre_bem_spa_bam_bos_est_ven_zul_fin_grk_sid_geo_ger_eng_svk_krd_amh_tig_mol_hun_swa_bat_prs_tag_jpn_knd_kor_por_hin_dyu_guj_ind_pol_hau_sun_cnt_ctl_tsw_ukr_aeg_ita_dut_nor_scr_qcu_slo_glc_ben_cic_chh_arw_anl_alb_mly_pan_akn_urd_tsn_jav_tha_sod_tml_lda_moo_tur_rus_afr_azi_fbf_vie_heb_yor_swt_xho	0.193856393946186	0.456475291251674	0.649112536580892
540	amh_dut_xho_krd_heb_hau_sod_nor_uzb_azi_bem_mly_dgb_arw_cze_bsq_afr_wly_swa_cnt_bul_lat_akn_mcd_dyu_por_hun_ses_igb_est_ukr_amr_geo_swe_prs_alb_ctl_mlt_owc_ita_fin_bam_tag_hin_bat_jpn_tml_kor_pan_ger_ewe_mol_sun_glc_aeg_mao_mnd_guj_lda_slo_tig_bos_urd_rom_ben_qcu_svk_grk_scr_ven_anl_eng_sid_spa_ind_fre_fbf_pol_tsw_jav_tha_gam_knd_tsn_yor_aze_lit_rus_tur_zul_vie_chh_cic_moo_swt	-0.0403014104957906	-0.0949738864275315	0.924539905727493
541	wly_krd_bam_ctl_hau_chh_aeg_rus_uzb_azi_yor_jav_tsw_nor_alb_bsq_por_gam_ven_cnt_eng_bul_akn_dut_swa_prs_hun_zul_tsn_est_grk_heb_geo_glc_ben_ger_mol_owc_mlt_hin_fin_swt_mao_svk_tag_jpn_tml_kor_guj_spa_dyu_pol_bat_bos_sid_ind_mnd_mcd_ewe_fre_tig_scr_ita_rom_pan_qcu_ukr_afr_arw_lda_amh_swe_anl_cze_mly_lat_fbf_slo_xho_sun_tha_sod_knd_bem_igb_aze_lit_urd_tur_cic_vie_amr_ses_dgb_moo	-0.477097908846154	-1.13462246860862	0.259449537368323
542	chh_afr_lda_dut_tig_amr_wly_hin_aze_azi_tsw_sun_moo_prs_ukr_bsq_ita_amh_dyu_mnd_ctl_eng_swa_pan_bem_slo_est_zul_yor_hun_mcd_heb_geo_por_alb_lat_urd_sod_aeg_pol_fin_tsn_tag_bul_ind_jpn_knd_kor_ben_guj_bam_lit_bat_scr_gam_jav_cnt_spa_igb_ger_hau_nor_rom_cze_swe_qcu_arw_mol_krd_dgb_anl_bos_sid_svk_mao_rus_xho_glc_fbf_mly_tha_mlt_tml_ewe_ven_uzb_fre_grk_tur_swt_vie_owc_ses_akn_cic	-0.871773443282018	-2.10965123988832	0.0375741956756835
543	sid_lat_ewe_ita_gam_chh_mlt_fre_aze_tur_tsw_mly_tsn_bul_hin_bsq_rom_wly_yor_mnd_spa_alb_cic_ben_moo_slo_fin_ses_dyu_hun_svk_sod_geo_nor_por_ger_pan_amh_tig_cze_est_swt_ind_mcd_tag_jpn_knd_kor_bos_dut_swa_grk_bat_pol_anl_jav_cnt_prs_zul_mol_aeg_urd_swe_guj_rus_qcu_glc_ctl_scr_igb_owc_arw_hau_lit_sun_eng_akn_ukr_bam_mao_tha_amr_tml_fbf_bem_azi_afr_krd_uzb_xho_vie_heb_dgb_lda_ven	-0.0347284323471329	-0.0819212813054159	0.934885365667586
544	hau_spa_akn_arw_tig_sid_chh_ita_uzb_aze_swt_jav_dgb_rom_afr_bsq_bul_owc_ven_mnd_scr_ben_dyu_mcd_lda_lat_fin_swa_tsw_est_lit_amr_geo_nor_ukr_prs_mol_wly_anl_eng_hun_tsn_ind_glc_bat_jpn_tml_kor_fre_alb_yor_slo_tag_cze_mlt_mao_cnt_pol_ses_urd_amh_hin_dut_krd_swe_qcu_ger_pan_bos_bem_aeg_por_heb_guj_mly_grk_zul_svk_igb_sun_tha_gam_knd_ewe_cic_tur_rus_ctl_azi_fbf_vie_sod_moo_bam_xho	0.141466719733751	0.333270827950407	0.73968005001043
545	gam_arw_lda_rus_hau_chh_mlt_dut_aze_tur_swt_tag_bam_ben_slo_bsq_lat_amr_swa_cnt_ger_fre_bem_mcd_ven_alb_est_ses_zul_hun_prs_tig_geo_rom_guj_mol_ukr_sod_owc_lit_fin_igb_ind_pol_sun_jpn_knd_kor_nor_scr_tsn_bul_mao_cze_aeg_jav_mnd_spa_cic_eng_amh_pan_afr_ita_krd_qcu_ctl_hin_urd_fbf_wly_grk_heb_glc_mly_swe_xho_bos_moo_bat_tha_sid_tml_akn_yor_uzb_por_svk_azi_dgb_vie_anl_ewe_dyu_tsw	0.281381657743317	0.662419066953306	0.509340973060641
546	gam_glc_lda_ctl_sid_chh_owc_arw_azi_aze_bem_jav_moo_ukr_alb_bsq_grk_anl_tsn_mnd_slo_pan_dgb_eng_yor_bul_fin_swt_tsw_hun_por_amh_geo_scr_spa_mol_mcd_mlt_hau_lit_est_akn_bat_ben_sun_jpn_knd_kor_hin_dut_ewe_urd_tag_lat_heb_mao_cnt_svk_dyu_rom_tig_fre_guj_cze_nor_qcu_ger_rus_krd_ses_wly_afr_aeg_swe_mly_prs_fbf_pol_ven_ind_tha_sod_tml_swa_xho_tur_ita_bos_uzb_zul_vie_amr_igb_bam_cic	-0.144400805430887	-0.340639970172659	0.734142927714332
547	aeg_spa_swa_swe_sid_owc_tig_fre_tur_aze_fbf_sun_akn_rus_mcd_bsq_hin_wly_igb_cnt_svk_rom_lda_ger_ses_ita_hun_bem_moo_fin_pan_heb_geo_ctl_dut_por_ukr_hau_chh_afr_est_dyu_mly_ben_mao_jpn_tml_kor_alb_prs_swt_eng_tag_nor_gam_jav_mnd_lit_ven_lat_sod_mol_bos_pol_guj_qcu_arw_urd_cze_xho_mlt_scr_amh_grk_ind_krd_zul_glc_cic_bat_tha_amr_knd_dgb_yor_azi_slo_bul_uzb_tsn_vie_anl_ewe_tsw_bam	-0.704203178972456	-1.69657708908926	0.0931214459251649
548	anl_bul_ewe_eng_heb_mlt_owc_scr_uzb_azi_cic_jav_moo_rus_hin_bsq_ger_aeg_bam_mnd_pol_nor_ses_alb_zul_urd_hun_fbf_akn_est_ctl_tig_geo_ukr_mol_svk_slo_chh_amh_spa_fin_yor_mao_dut_bat_jpn_knd_kor_guj_lat_xho_rom_mly_glc_sid_ind_cnt_afr_dgb_pan_wly_lit_swe_bos_por_qcu_krd_mcd_ita_ven_gam_prs_hau_fre_tag_ben_swt_cze_tsw_sun_tha_amr_tml_lda_igb_aze_grk_arw_tur_dyu_vie_sod_bem_swa_tsn	-0.281840512007804	-0.665944118260588	0.507095307328842
549	anl_arw_tsw_lat_sod_aeg_heb_ukr_aze_uzb_cic_jav_bem_pol_dut_bsq_ita_owc_dyu_mnd_urd_prs_swa_afr_fbf_nor_fin_zul_moo_hun_mcd_tig_geo_slo_pan_lit_grk_amr_wly_por_est_bam_ind_fre_bat_jpn_tml_kor_ben_swe_lda_eng_tag_guj_gam_mly_cnt_bos_akn_mol_amh_scr_svk_glc_krd_qcu_ctl_alb_rom_tsn_sid_ger_mlt_spa_sun_bul_igb_cze_swt_mao_tha_hau_knd_yor_xho_azi_rus_hin_tur_ven_vie_chh_dgb_ses_ewe	-0.758379218621983	-1.82100550206766	0.0718215763204038
550	amh_fre_zul_nor_gam_chh_wly_ben_azi_aze_tsn_sun_ewe_bos_por_bsq_dut_sod_xho_mnd_hin_ukr_dgb_lat_yor_rus_hun_dyu_ven_est_mol_amr_geo_scr_afr_pol_slo_aeg_tig_alb_fin_bem_ind_eng_jav_jpn_knd_kor_grk_prs_cic_glc_tag_ita_mlt_mao_cnt_arw_swt_cze_heb_rom_ctl_svk_guj_qcu_urd_bul_spa_tsw_hau_lit_sid_pan_bat_krd_fbf_mcd_igb_mly_tha_anl_tml_moo_ses_uzb_swe_ger_tur_bam_vie_owc_swa_lda_akn	-0.511230622780982	-1.21766372410555	0.226432316552473
551	heb_grk_bam_ger_owc_amr_wly_mcd_azi_uzb_igb_jav_swt_prs_glc_bsq_ctl_chh_bem_mnd_cze_slo_yor_ukr_cic_lat_est_ewe_fbf_hun_ben_sod_geo_hin_mol_svk_alb_aeg_sid_rus_fin_lda_sun_pan_tag_jpn_knd_kor_afr_krd_akn_guj_ind_fre_hau_mao_cnt_por_ven_scr_gam_spa_lit_ita_pol_qcu_nor_bul_rom_moo_anl_swe_tig_dut_bat_urd_swa_eng_ses_mly_tha_mlt_tml_dgb_zul_tur_bos_arw_aze_xho_vie_amh_tsw_tsn_dyu	-0.520351227026602	-1.23856882564668	0.218622397439624
552	aeg_ben_dgb_cze_sod_amh_tig_fre_aze_uzb_tsw_bat_yor_slo_svk_bsq_afr_owc_xho_cnt_lat_urd_dyu_lit_swa_nor_hun_cic_tsn_fin_bos_sid_geo_mol_spa_ctl_mcd_gam_chh_dut_est_fbf_mao_grk_sun_jpn_knd_kor_alb_hin_lda_ita_jav_pol_mlt_ind_mnd_glc_ven_pan_amr_rus_por_scr_eng_qcu_swe_krd_prs_bam_anl_rom_hau_arw_mly_ger_ses_ukr_bem_tag_tha_wly_tml_moo_swt_azi_bul_guj_tur_zul_vie_heb_akn_igb_ewe	0.824734527967307	1.9647172883227	0.0524316006961007
553	gam_bul_yor_slo_hau_tig_heb_swe_uzb_tur_tsn_mao_moo_mol_pol_bsq_hin_chh_swt_mnd_grk_urd_dyu_nor_igb_pan_fin_tsw_ses_est_lat_sid_geo_cze_scr_ukr_mcd_amr_anl_afr_hun_cic_sun_prs_ind_jpn_knd_kor_ger_glc_bam_bos_bat_guj_sod_tag_cnt_krd_dgb_svk_amh_alb_arw_dut_rus_qcu_lit_ita_ctl_zul_wly_por_aeg_spa_mly_rom_bem_ben_lda_jav_tha_owc_tml_ven_akn_aze_fre_eng_azi_fbf_vie_mlt_ewe_xho_swa	0.044288197569123	0.104269115041788	0.917180325984674
554	tig_grk_igb_ger_heb_sod_amh_por_uzb_azi_fbf_mly_tsw_bos_fre_bsq_urd_mlt_xho_mnd_afr_ben_yor_ukr_ven_ctl_fin_ses_lda_est_slo_anl_geo_prs_swe_eng_glc_amr_owc_spa_hun_swa_ind_alb_jav_jpn_knd_kor_mol_pol_dgb_lat_bat_svk_sid_sun_cnt_nor_akn_rom_gam_dut_cze_ita_bul_qcu_pan_lit_mcd_zul_wly_krd_aeg_arw_tag_rus_moo_hin_cic_mao_tha_hau_tml_dyu_bem_tur_guj_scr_aze_tsn_vie_chh_swt_bam_ewe	-0.0297366954877568	-0.0700834255472069	0.944277739152675
555	mlt_cze_dyu_svk_aeg_sid_tig_ctl_azi_aze_akn_ind_dgb_afr_urd_bsq_rom_amh_bem_mnd_krd_guj_zul_swe_moo_dut_hun_yor_lda_fin_prs_chh_geo_scr_lat_slo_grk_anl_owc_rus_est_ses_jav_mcd_bat_jpn_knd_kor_glc_ger_fbf_lit_sun_eng_amr_mao_cnt_alb_bam_nor_sod_bos_fre_pol_mol_qcu_spa_bul_ukr_ven_wly_ita_heb_por_tag_ben_swa_pan_tsn_mly_tha_gam_tml_cic_ewe_uzb_hin_arw_tur_tsw_vie_hau_swt_xho_igb	0.0707406471398369	0.166527520086083	0.868103352069357
556	heb_ben_bam_mcd_amr_chh_aeg_lit_uzb_tur_swa_sun_ewe_guj_mol_bsq_pan_sod_ven_cnt_cze_svk_swt_urd_bem_hin_est_cic_dyu_hun_arw_mlt_geo_slo_afr_pol_rus_wly_owc_nor_fin_ses_tag_glc_mao_jpn_knd_kor_rom_ger_lda_fre_bat_dut_sid_jav_mnd_eng_igb_krd_anl_ukr_bul_ctl_ita_qcu_swe_lat_scr_fbf_tig_grk_amh_bos_mly_por_tsn_prs_xho_ind_tha_hau_tml_zul_akn_azi_alb_spa_aze_dgb_vie_gam_moo_yor_tsw	-0.11145109963657	-0.262779719661488	0.793301628410752
557	sid_dut_dyu_spa_wly_anl_mlt_hin_tur_uzb_ewe_bat_xho_pol_arw_bsq_ita_chh_swt_cnt_lat_eng_akn_mcd_ven_alb_est_fbf_bem_hun_swe_amh_geo_nor_prs_ctl_ben_amr_sod_grk_fin_yor_mly_glc_tag_jpn_tml_kor_afr_lit_moo_guj_mao_rom_owc_ind_mnd_por_ses_fre_aeg_rus_mol_krd_urd_qcu_pan_slo_ukr_swa_heb_bul_tig_scr_sun_bos_lda_svk_tsw_jav_tha_gam_knd_dgb_igb_aze_cze_ger_azi_zul_vie_hau_tsn_cic_bam	-0.185852048236297	-0.439300797676438	0.661462645259221
558	anl_slo_ven_ita_owc_wly_gam_guj_aze_uzb_moo_mao_akn_ukr_spa_bsq_pan_amr_igb_cnt_glc_alb_yor_afr_lda_prs_hun_ewe_tsn_fin_rus_aeg_geo_rom_swe_fre_nor_mlt_sid_grk_est_swa_bat_ctl_tag_jpn_knd_kor_eng_cze_dgb_ger_jav_mol_tig_ind_mnd_urd_ses_bos_amh_krd_scr_bul_ben_qcu_arw_hin_dut_tsw_hau_pol_sod_svk_sun_mcd_dyu_lat_cic_mly_tha_chh_tml_zul_bam_azi_por_lit_tur_xho_vie_heb_bem_swt_fbf	-0.791598075296739	-1.90895049614655	0.0593518263942502
559	gam_por_cic_eng_chh_owc_amr_slo_aze_azi_dyu_jav_yor_urd_scr_bsq_pan_heb_bam_mnd_svk_glc_igb_nor_bem_ger_est_ven_ewe_hun_spa_aeg_geo_bul_arw_fre_dut_sod_mlt_cze_fin_zul_mao_lat_tag_jpn_tml_kor_krd_ukr_swa_ben_mly_ita_sid_ind_cnt_guj_swt_lit_wly_swe_prs_afr_grk_qcu_alb_mol_mcd_xho_anl_rom_tig_hin_bat_ctl_ses_rus_dgb_sun_tha_hau_knd_lda_moo_uzb_bos_pol_tur_fbf_vie_amh_akn_tsw_tsn	-0.454534031749754	-1.08088443682151	0.282543495873562
560	amh_pol_ewe_lat_heb_anl_mlt_rom_azi_aze_swt_tag_ven_spa_ger_bsq_por_amr_lda_cnt_scr_pan_ses_grk_zul_hin_hun_xho_tsw_est_krd_hau_geo_arw_ben_fre_bul_aeg_tig_swe_fin_bem_mly_dut_bat_jpn_tml_kor_urd_mcd_tsn_slo_mao_alb_sid_jav_mnd_afr_cic_eng_wly_svk_bos_ita_prs_qcu_lit_ctl_ukr_fbf_chh_glc_owc_cze_ind_mol_yor_nor_dyu_sun_tha_gam_knd_igb_akn_uzb_guj_rus_tur_bam_vie_sod_dgb_swa_moo	-0.367387060089945	-0.870628468355401	0.386198834585046
561	mlt_ctl_dgb_por_heb_gam_amh_alb_azi_aze_swt_sun_ses_svk_rus_bsq_ger_wly_yor_cnt_mol_pol_fbf_fre_cic_bul_est_ewe_xho_hun_slo_sod_geo_afr_ukr_urd_lit_aeg_anl_scr_fin_swa_bat_lat_mly_jpn_knd_kor_krd_cze_igb_prs_ind_swe_chh_mao_mnd_guj_zul_dut_tig_rom_ben_nor_grk_qcu_mcd_pan_bos_ven_hau_glc_owc_ita_jav_eng_dyu_hin_akn_tag_tha_sid_tml_bem_moo_tur_arw_spa_uzb_bam_vie_amr_tsw_lda_tsn	-0.665027024916317	-1.59370059330701	0.114396277309042
562	anl_rus_tsn_ita_chh_amh_wly_por_azi_uzb_bam_jav_zul_krd_guj_bsq_urd_sid_ses_mnd_prs_swe_bem_bul_swt_glc_est_swa_yor_hun_arw_aeg_geo_dut_cze_svk_hin_heb_hau_ger_fin_moo_tag_nor_mly_jpn_knd_kor_pan_lit_akn_mcd_sun_pol_sod_bat_cnt_bos_lda_rom_gam_scr_eng_mol_alb_qcu_ben_spa_fre_ven_mlt_grk_tig_ctl_mao_ukr_dyu_afr_dgb_ind_tha_amr_tml_fbf_tsw_aze_slo_lat_tur_cic_vie_owc_igb_xho_ewe	-0.317922189598394	-0.75253332430863	0.453630979504455
563	sid_ukr_swa_afr_gam_wly_mlt_hin_tur_aze_yor_sun_lda_nor_fre_bsq_bos_amh_swt_cnt_svk_bul_xho_rus_ewe_glc_hun_akn_moo_fin_cze_heb_geo_pan_ben_eng_grk_amr_sod_mol_est_fbf_ind_urd_tag_jpn_knd_kor_swe_slo_dyu_guj_mly_krd_tig_jav_mnd_alb_tsn_dut_hau_ger_ctl_arw_scr_qcu_ita_por_spa_tsw_aeg_pol_anl_lit_bat_mcd_ven_rom_cic_mao_tha_chh_tml_ses_dgb_azi_prs_lat_uzb_bem_vie_owc_bam_zul_igb	0.546635681837259	1.29566873532769	0.198296301328646
564	gam_rus_swt_bul_sod_hau_owc_dut_uzb_azi_igb_mly_ewe_krd_urd_bsq_ben_heb_dgb_mnd_alb_eng_tsn_ita_swa_mol_hun_moo_zul_est_lit_anl_geo_nor_grk_lat_spa_chh_aeg_guj_fin_xho_mao_ukr_bat_jpn_knd_kor_mcd_pol_tsw_prs_tag_ger_amr_jav_cnt_arw_akn_hin_sid_scr_svk_afr_ctl_qcu_cze_rom_pan_bem_tig_por_mlt_slo_sun_swe_ven_fre_fbf_ind_tha_wly_tml_lda_yor_tur_glc_bos_aze_bam_vie_amh_dyu_cic_ses	-0.662341822533889	-1.58464429350614	0.116441887309989
565	anl_cze_ses_grk_heb_owc_chh_dut_tur_uzb_zul_bat_tsn_lit_pan_bsq_bos_mlt_ven_mnd_scr_rom_igb_fre_akn_lat_fin_swt_fbf_hun_mcd_aeg_geo_glc_mol_nor_ukr_wly_amh_ger_est_ewe_ind_guj_mly_jpn_knd_kor_spa_eng_tsw_prs_sun_svk_sod_mao_cnt_arw_swa_ita_sid_hin_alb_urd_rus_qcu_pol_ben_afr_xho_tig_ctl_gam_slo_tag_bul_lda_por_bem_jav_tha_hau_tml_moo_bam_azi_krd_swe_aze_dyu_vie_amr_cic_yor_dgb	-0.901541509107707	-2.18480763869221	0.0314163620643131
566	sod_ukr_zul_guj_owc_wly_gam_ita_azi_aze_cic_bat_bam_swe_hin_bsq_eng_amr_xho_mnd_scr_glc_igb_nor_dyu_arw_est_swa_ewe_fin_lit_chh_geo_dut_afr_ctl_svk_hau_aeg_spa_hun_bem_ind_mol_sun_jpn_knd_kor_mcd_alb_tsn_bul_tag_fre_amh_mly_cnt_bos_yor_cze_tig_ger_grk_rom_slo_qcu_pan_pol_ben_lda_sid_krd_anl_prs_jav_lat_moo_por_ven_mao_tha_heb_tml_ses_dgb_tur_rus_urd_uzb_tsw_vie_mlt_fbf_akn_swt	-0.708593005242372	-1.69815246463502	0.0928226220696476
567	owc_grk_ven_scr_sid_anl_hau_ukr_tur_azi_xho_tag_moo_rus_alb_bsq_slo_tig_swa_mnd_krd_mol_bem_ita_swt_por_hun_dgb_igb_est_mcd_chh_geo_fre_urd_ben_spa_sod_amr_glc_fin_ewe_mly_bos_sun_jpn_tml_kor_cze_guj_zul_eng_jav_ger_aeg_mao_cnt_ctl_tsn_nor_amh_dut_lat_swe_pol_qcu_svk_prs_bul_cic_gam_pan_heb_rom_bat_lit_bam_arw_fbf_ind_tha_wly_knd_dyu_yor_uzb_hin_afr_aze_akn_vie_mlt_tsw_ses_lda	-0.031075895393431	-0.0731304132243466	0.941859396811589
568	owc_nor_dgb_eng_aeg_gam_wly_mcd_azi_uzb_swt_mly_tsw_pan_rus_bsq_lit_amr_lda_cnt_slo_bul_moo_arw_akn_por_hun_swa_ven_est_mol_amh_geo_pol_ger_dut_prs_sid_sod_lat_fin_bem_mao_rom_sun_jpn_knd_kor_hin_krd_yor_ukr_bat_fre_heb_jav_mnd_ben_igb_afr_anl_alb_spa_bos_grk_qcu_urd_cze_ctl_fbf_tig_glc_hau_guj_ind_svk_ses_scr_zul_tag_tha_chh_tml_dyu_bam_tur_ita_swe_aze_xho_vie_mlt_tsn_ewe_cic	0.456187157979799	1.07456558908239	0.285349335413122
569	hau_ctl_zul_slo_gam_aeg_chh_krd_azi_aze_bem_bat_moo_svk_ukr_bsq_fre_owc_swt_cnt_glc_lit_yor_bos_bam_lat_hun_igb_ven_fin_arw_wly_geo_ger_pan_ita_urd_heb_sod_alb_est_akn_tag_pol_ind_jpn_tml_kor_mcd_bul_fbf_eng_mly_mol_amr_mao_mnd_hin_xho_nor_anl_scr_rus_grk_afr_qcu_spa_prs_guj_cic_amh_swe_mlt_dut_jav_ben_tsw_cze_dgb_sun_tha_sid_knd_lda_tsn_tur_rom_por_uzb_dyu_vie_tig_ses_ewe_swa	-0.564656247437844	-1.34776198890587	0.181008969279326
570	anl_rom_swa_grk_amh_wly_mlt_pol_azi_aze_yor_bat_bam_ctl_rus_bsq_dut_heb_igb_cnt_slo_hin_tsw_nor_dgb_spa_est_zul_moo_hun_scr_sid_geo_ger_lat_bul_urd_chh_amr_lit_fin_fbf_mao_alb_jav_jpn_knd_kor_por_cze_xho_prs_sun_ita_sod_tag_mnd_eng_akn_glc_hau_ben_pan_bos_swe_qcu_krd_arw_svk_ses_tig_mol_owc_mcd_ind_ukr_cic_guj_lda_mly_tha_aeg_tml_swt_tsn_tur_fre_afr_uzb_ven_vie_gam_bem_dyu_ewe	-1.4742063109603	-3.72807264529385	0.00033132428487668
571	amh_fre_bem_rom_sod_gam_anl_ger_azi_tur_tsw_mly_dgb_ukr_nor_bsq_cze_hau_bam_cnt_bul_rus_swa_alb_yor_scr_hun_igb_xho_fin_urd_wly_geo_slo_grk_hin_dut_mlt_aeg_mcd_est_lda_tag_pol_mao_jpn_knd_kor_ben_eng_swt_guj_bat_mol_heb_sun_mnd_swe_tsn_lit_tig_pan_spa_arw_afr_qcu_glc_bos_lat_akn_sid_prs_chh_krd_ind_ita_fbf_ctl_ven_jav_tha_owc_tml_ewe_cic_uzb_svk_por_aze_moo_vie_amr_zul_dyu_ses	-0.817071584612396	-1.975735212003	0.0511486928194183
572	sid_lat_tsw_krd_amr_wly_amh_fre_tur_azi_ses_bat_xho_ger_bul_bsq_rus_hau_moo_cnt_prs_ben_igb_dut_akn_urd_fin_lda_ven_hun_glc_mlt_geo_arw_mol_pan_cze_owc_chh_afr_est_dyu_mao_hin_sun_jpn_tml_kor_ctl_ukr_cic_pol_mly_mcd_anl_ind_mnd_swe_bem_nor_heb_rom_guj_bos_spa_qcu_eng_lit_ita_ewe_aeg_scr_sod_slo_jav_grk_bam_por_yor_tag_tha_tig_knd_fbf_zul_aze_svk_alb_uzb_swt_vie_gam_swa_tsn_dgb	0.698867787886079	1.66384123087513	0.0995103876735358
573	sod_rus_bam_por_owc_wly_sid_glc_aze_uzb_lda_mly_ewe_nor_ukr_bsq_pan_tig_tsw_mnd_slo_ben_ven_hin_xho_arw_est_igb_zul_hun_urd_gam_geo_lat_svk_eng_ctl_amh_heb_guj_fin_tsn_sun_mol_jav_jpn_tml_kor_lit_swe_fbf_grk_bat_alb_hau_ind_cnt_ita_ses_cze_aeg_fre_krd_rom_mcd_qcu_afr_prs_pol_bem_chh_bos_anl_scr_mao_ger_moo_bul_cic_tag_tha_mlt_knd_swt_dgb_tur_dut_spa_azi_akn_vie_amr_dyu_swa_yor	0.069843564225108	0.164480895227917	0.869709552375496
574	amh_ctl_ses_svk_chh_mlt_tig_spa_aze_uzb_swa_mao_dgb_nor_ger_bsq_bul_amr_bam_cnt_eng_lit_zul_por_moo_glc_est_cic_xho_hun_dut_anl_geo_pan_pol_rus_scr_sid_owc_swe_fin_bem_ind_hin_bat_jpn_tml_kor_ben_mol_tsw_cze_mly_alb_aeg_tag_mnd_prs_fbf_ita_sod_grk_krd_lat_urd_qcu_slo_ukr_arw_akn_gam_guj_heb_rom_jav_mcd_swt_bos_ewe_sun_tha_hau_knd_igb_yor_tur_fre_afr_azi_dyu_vie_wly_ven_tsn_lda	-0.175174383264421	-0.413338215464261	0.680310369722611
575	heb_svk_ven_ben_mlt_wly_hau_krd_azi_tur_ewe_jav_ses_nor_hin_bsq_lat_gam_igb_mnd_ctl_rom_bam_pol_swa_urd_fin_moo_dgb_hun_alb_owc_geo_scr_lit_ger_mol_chh_amh_eng_est_akn_sun_por_bat_jpn_tml_kor_guj_glc_cic_dut_tag_arw_tig_mao_cnt_cze_bem_ukr_amr_afr_rus_mcd_pan_qcu_slo_prs_ita_xho_aeg_grk_sid_spa_mly_bul_dyu_swe_yor_ind_tha_anl_knd_fbf_swt_uzb_bos_fre_aze_tsw_vie_sod_tsn_lda_zul	-0.0118276799659808	-0.0278885824840814	0.977810773313164
576	sid_lat_akn_prs_heb_owc_gam_nor_azi_aze_zul_mao_dyu_guj_fre_bsq_alb_wly_moo_mnd_glc_grk_bem_rom_ses_mcd_est_ewe_tsw_fin_afr_sod_geo_ben_ctl_pan_svk_mlt_tig_rus_hun_igb_ind_por_bat_jpn_knd_kor_lit_spa_dgb_scr_jav_ita_chh_sun_cnt_urd_yor_ukr_amh_bul_krd_eng_cze_qcu_swe_hin_arw_cic_hau_mol_anl_slo_mly_bos_tsn_pol_xho_tag_tha_aeg_tml_swa_bam_uzb_dut_ger_tur_ven_vie_amr_fbf_swt_lda	0.384788229740863	0.907637664565056	0.366415587262376
577	tig_fre_yor_hin_hau_owc_amr_bul_azi_aze_ven_sun_tsn_swe_svk_bsq_nor_amh_akn_mnd_glc_mol_cic_pol_lda_ger_est_ewe_xho_fin_dut_gam_geo_rom_prs_ita_ben_aeg_mlt_por_hun_zul_tag_alb_bat_jpn_tml_kor_slo_krd_moo_scr_mly_lit_sod_jav_cnt_arw_swa_guj_sid_mcd_ukr_afr_eng_qcu_cze_bos_grk_bam_anl_rus_chh_urd_mao_ctl_fbf_pan_dgb_ind_tha_heb_knd_igb_tsw_uzb_spa_lat_tur_dyu_vie_wly_ses_bem_swt	-0.0822175465255606	-0.193751133041374	0.846793310440273
578	aeg_scr_ses_mol_gam_hau_wly_spa_uzb_tur_lda_jav_dgb_alb_lat_bsq_rus_heb_tsw_cnt_ger_slo_swt_bul_akn_afr_fin_igb_xho_hun_swe_tig_geo_hin_prs_eng_arw_amh_mlt_ctl_est_tsn_mly_ukr_sun_jpn_tml_kor_urd_ita_bem_grk_ind_pol_owc_tag_mnd_fre_dyu_bos_chh_rom_svk_pan_lit_qcu_krd_dut_glc_swa_sod_por_anl_nor_bat_ben_zul_guj_yor_mao_tha_amr_knd_ewe_bam_aze_cze_mcd_azi_fbf_vie_sid_ven_cic_moo	-0.967466703421434	-2.34920877242709	0.020929778741234
579	tig_rus_bem_grk_mlt_sod_sid_prs_tur_azi_ses_tag_dgb_lat_spa_bsq_por_gam_akn_cnt_ukr_cze_zul_hin_igb_pan_est_fbf_yor_hun_eng_anl_geo_alb_nor_ger_urd_aeg_amh_rom_fin_tsn_mao_scr_jav_jpn_tml_kor_mcd_guj_lda_krd_ind_arw_chh_bat_mnd_ita_swt_pol_heb_ctl_dut_svk_ben_qcu_mol_lit_glc_ewe_amr_fre_owc_swe_sun_slo_cic_afr_tsw_mly_tha_hau_knd_dyu_xho_uzb_bul_bos_aze_swa_vie_wly_ven_moo_bam	-0.520490657975772	-1.23941658566779	0.218309884227663
580	aeg_ger_swa_slo_hau_gam_tig_rus_tur_uzb_ses_mao_bam_ukr_eng_bsq_guj_amr_ewe_mnd_nor_scr_swt_swe_dgb_grk_hun_lda_cic_fin_afr_anl_geo_pol_arw_lat_ita_chh_heb_fre_est_igb_bat_lit_tag_jpn_knd_kor_cze_glc_yor_krd_ind_ben_sid_mly_cnt_ctl_xho_urd_wly_mcd_prs_por_svk_qcu_pan_spa_hin_tsn_mlt_mol_amh_bos_sun_bul_moo_alb_fbf_jav_tha_sod_tml_dyu_akn_azi_dut_rom_aze_zul_vie_owc_ven_tsw_bem	-0.393557189065908	-0.932895891662588	0.353289426411195
581	sod_dut_zul_pol_sid_amh_anl_rus_aze_uzb_dgb_mao_igb_mcd_cze_bsq_hin_chh_cic_mnd_urd_alb_tsw_krd_swa_prs_fin_swt_akn_est_pan_aeg_geo_grk_lat_arw_rom_amr_heb_fre_hun_bam_tag_bul_mly_jpn_tml_kor_ita_nor_moo_svk_sun_ctl_hau_jav_cnt_slo_fbf_mol_owc_eng_scr_ger_bos_qcu_ukr_guj_spa_bem_gam_ben_mlt_lit_bat_afr_xho_swe_yor_ind_tha_wly_knd_ses_ewe_tur_por_glc_azi_tsn_vie_tig_ven_lda_dyu	-0.552468710045088	-1.31758149826205	0.190880486497003
582	gam_cze_cic_rus_sid_heb_owc_eng_aze_tur_ven_mly_bem_ita_ctl_bsq_ger_amr_zul_mnd_bos_bul_ewe_mol_swt_ukr_hun_lda_dgb_fin_swe_chh_geo_dut_nor_glc_afr_tig_mlt_rom_est_xho_mao_fre_sun_jpn_tml_kor_ben_urd_akn_hin_tag_arw_sod_jav_cnt_alb_fbf_lit_hau_por_svk_slo_pol_qcu_mcd_spa_grk_igb_amh_guj_wly_lat_ind_prs_swa_scr_bam_bat_tha_anl_knd_tsn_tsw_uzb_pan_krd_azi_moo_vie_aeg_yor_dyu_ses	-0.153624100294029	-0.362420008219528	0.717860484947471
583	amr_rus_dgb_lit_anl_chh_mlt_fre_aze_tur_fbf_bat_swt_ita_spa_bsq_svk_wly_yor_cnt_pan_dut_lda_rom_dyu_arw_est_tsn_zul_fin_eng_sid_geo_glc_hin_ben_por_tig_aeg_mcd_hun_ses_tag_mol_ind_jpn_knd_kor_grk_cze_cic_urd_mly_krd_heb_jav_mnd_bul_akn_ctl_owc_ukr_slo_pol_prs_qcu_lat_ger_nor_bem_hau_swe_sod_scr_sun_afr_igb_guj_swa_mao_tha_amh_tml_ewe_bam_uzb_bos_alb_azi_moo_vie_gam_ven_xho_tsw	-0.208298448839019	-0.491872678533169	0.623968370198455
584	aeg_bos_dgb_prs_heb_sod_sid_eng_azi_uzb_akn_jav_xho_pan_grk_bsq_ger_gam_cic_cnt_ukr_lat_moo_fre_lda_glc_fin_swa_tsw_est_lit_owc_geo_dut_spa_bul_scr_tig_anl_rom_hun_ses_tag_ctl_mao_jpn_knd_kor_mol_urd_fbf_por_ind_pol_hau_bat_mnd_arw_ven_svk_amr_slo_nor_ita_afr_qcu_guj_cze_alb_ewe_amh_hin_mlt_ben_mly_swe_yor_mcd_bem_sun_tha_wly_tml_bam_swt_tur_rus_krd_aze_zul_vie_chh_dyu_tsn_igb	0.159865346525241	0.375917176892509	0.707834613944367
585	sid_afr_ewe_mcd_owc_tig_hau_bos_aze_azi_bem_mly_tsn_por_fre_bsq_slo_sod_lda_cnt_svk_lat_akn_urd_dyu_pol_est_ven_bam_fin_prs_mlt_geo_guj_swe_hin_arw_anl_aeg_eng_hun_yor_bat_spa_tag_jpn_tml_kor_grk_alb_swa_rus_jav_glc_chh_mao_mnd_cze_cic_dut_gam_pan_ita_scr_lit_qcu_rom_mol_ukr_tsw_amr_bul_wly_ben_ind_krd_dgb_nor_swt_sun_tha_amh_knd_ses_fbf_tur_ger_ctl_uzb_xho_vie_heb_igb_zul_moo	-0.516668606711881	-1.23122631539409	0.221342768225958
586	gam_hin_cic_mcd_heb_aeg_chh_bos_tur_uzb_dgb_sun_tsn_rom_pan_bsq_prs_wly_tsw_mnd_ita_ben_yor_spa_ewe_pol_est_zul_dyu_fin_arw_hau_geo_mol_rus_eng_afr_amh_tig_fre_hun_ven_mly_guj_bat_jpn_knd_kor_svk_ctl_bam_ger_jav_glc_amr_mao_cnt_alb_ses_slo_anl_ukr_nor_grk_lit_qcu_dut_swe_krd_moo_sod_bul_owc_scr_tag_lat_lda_cze_swa_ind_tha_sid_tml_fbf_bem_azi_urd_por_aze_xho_vie_mlt_swt_igb_akn	0.267078238255214	0.628605052010077	0.531148510715058
587	gam_por_igb_ger_tig_amr_aeg_mcd_azi_tur_zul_sun_bam_hin_mol_bsq_pol_wly_swt_mnd_eng_bul_moo_ben_yor_arw_fin_lda_swa_hun_scr_mlt_geo_nor_ita_prs_rom_amh_hau_cze_est_dyu_mao_fre_bat_jpn_knd_kor_swe_lit_tsw_urd_tag_krd_chh_jav_cnt_afr_fbf_bos_sod_dut_spa_alb_guj_qcu_lat_ctl_grk_tsn_heb_ukr_owc_svk_mly_pan_akn_glc_ewe_ind_tha_sid_tml_xho_ven_aze_slo_rus_uzb_ses_vie_anl_dgb_bem_cic	-0.741985557280644	-1.78631855687547	0.077306522495312
588	tig_urd_dgb_ger_amr_sid_sod_guj_aze_tur_ven_bat_swa_bos_spa_bsq_afr_anl_dyu_mnd_slo_hin_xho_prs_bam_lit_hun_bem_moo_fin_ctl_chh_geo_alb_glc_cze_mcd_wly_amh_nor_est_lda_mly_fre_ind_jpn_tml_kor_por_lat_yor_eng_jav_bul_hau_sun_cnt_rom_fbf_pan_heb_rus_mol_ita_svk_qcu_swe_ben_arw_tsw_owc_krd_aeg_pol_mao_ukr_zul_scr_ses_tag_tha_mlt_knd_ewe_swt_azi_dut_grk_uzb_akn_vie_gam_tsn_cic_igb	0.247121785727758	0.582889157010566	0.561378647256976
589	anl_pol_akn_rus_wly_heb_sod_urd_azi_tur_ven_tag_igb_eng_ukr_bsq_grk_mlt_ses_cnt_por_krd_bam_spa_tsw_nor_hun_swa_lda_est_afr_hau_geo_pan_svk_prs_ben_amr_aeg_slo_fin_xho_ind_fre_mao_jpn_knd_kor_swe_mol_swt_lat_jav_cze_tig_bat_mnd_ita_tsn_bos_gam_scr_hin_alb_rom_qcu_ger_lit_glc_cic_chh_bul_amh_arw_mly_guj_moo_dut_ewe_sun_tha_sid_tml_yor_dyu_aze_mcd_ctl_uzb_zul_vie_owc_bem_fbf_dgb	-0.458215748705108	-1.08864540169137	0.279123379463996
590	chh_swe_tsw_scr_gam_mlt_amh_prs_uzb_aze_ses_mao_swt_por_eng_bsq_spa_owc_ewe_mnd_ger_mol_lda_lat_dyu_guj_hun_swa_dgb_fin_pan_sid_geo_slo_rus_fre_svk_sod_amr_glc_est_akn_sun_bul_tag_jpn_tml_kor_urd_cze_tsn_ita_mly_ctl_hau_bat_cnt_krd_bam_nor_aeg_hin_alb_afr_pol_qcu_rom_mcd_lit_xho_wly_ben_tig_arw_ind_bos_bem_dut_igb_jav_tha_anl_knd_zul_fbf_tur_ukr_grk_azi_ven_vie_heb_yor_moo_cic	-0.254984864051687	-0.60314898421552	0.547877722666591
591	mlt_glc_dyu_mcd_amr_gam_amh_pan_aze_tur_tsn_mao_ses_alb_eng_bsq_urd_wly_lda_cnt_cze_bul_fbf_scr_bem_afr_fin_cic_swt_hun_por_owc_geo_krd_ita_prs_ben_sid_anl_mol_est_zul_ind_ger_mly_jpn_knd_kor_dut_guj_ven_lit_bat_slo_chh_jav_mnd_rom_dgb_fre_tig_rus_lat_arw_hin_qcu_spa_swe_nor_ewe_aeg_ukr_heb_svk_tag_grk_igb_ctl_swa_sun_tha_sod_tml_akn_yor_uzb_bos_pol_azi_moo_vie_hau_bam_xho_tsw	0.219827032605433	0.517205971361499	0.606240335459467
592	mlt_lat_swa_ben_sid_aeg_hau_alb_aze_azi_ses_sun_yor_swe_guj_bsq_nor_chh_ven_mnd_ctl_grk_bam_glc_lda_pol_fin_tsn_dyu_hun_urd_heb_geo_ukr_pan_por_scr_sod_owc_cze_est_tsw_bat_hin_ind_jpn_knd_kor_prs_slo_swt_lit_jav_mol_gam_mly_cnt_afr_igb_mcd_wly_bos_rus_eng_svk_qcu_ger_ita_dut_zul_anl_spa_tig_arw_mao_krd_fbf_rom_bem_tag_tha_amh_tml_dgb_ewe_uzb_fre_bul_tur_akn_vie_amr_xho_cic_moo	-0.82851233360607	-1.9992153031909	0.0485036072511572
593	chh_alb_akn_eng_sid_hau_anl_urd_tur_azi_tsw_mly_ses_grk_svk_bsq_slo_owc_swa_mnd_nor_mol_yor_spa_xho_dut_hun_bam_cic_fin_prs_amh_geo_swe_lat_guj_afr_gam_tig_ita_est_fbf_mao_rus_tag_jpn_knd_kor_scr_arw_ewe_bul_ind_cze_mlt_sun_cnt_ben_tsn_krd_wly_por_hin_glc_bos_qcu_fre_rom_lit_dyu_amr_pan_aeg_ctl_bat_pol_igb_ger_lda_jav_tha_sod_tml_zul_ven_uzb_mcd_ukr_aze_bem_vie_heb_moo_dgb_swt	0.137512910789807	0.32350863130601	0.747036417678162
594	tig_rom_ses_lat_mlt_owc_hau_svk_tur_aze_dyu_sun_xho_urd_hin_bsq_slo_chh_zul_mnd_fre_ger_moo_spa_swt_bul_hun_akn_swa_fin_cze_sod_geo_arw_pan_mcd_ukr_sid_aeg_ita_est_yor_bat_glc_ind_jpn_tml_kor_prs_grk_igb_pol_mly_eng_amh_jav_cnt_dut_cic_lit_wly_rus_guj_krd_nor_qcu_scr_afr_por_dgb_heb_ben_anl_swe_tag_alb_tsw_ctl_ven_mao_tha_gam_knd_tsn_bem_azi_mol_bos_uzb_ewe_vie_amr_bam_fbf_lda	-0.107203451553645	-0.252940329837749	0.800872582230883
595	owc_lat_ses_arw_heb_sid_hau_rom_tur_uzb_moo_bat_tsw_afr_mol_bsq_por_gam_bem_cnt_glc_pol_bam_scr_dyu_ctl_est_ven_lda_hun_fre_mlt_geo_ben_hin_pan_guj_anl_wly_mcd_fin_swa_tag_lit_sun_jpn_knd_kor_ger_swe_tsn_cze_mao_ukr_chh_ind_mnd_alb_xho_rus_tig_grk_prs_dut_svk_qcu_urd_nor_bul_zul_aeg_krd_amh_bos_mly_eng_fbf_spa_ewe_jav_tha_amr_tml_swt_yor_azi_slo_ita_aze_igb_vie_sod_cic_akn_dgb	-0.356458974183117	-0.844694342102046	0.400449298736401
596	amr_rom_fbf_glc_hau_chh_amh_guj_azi_uzb_yor_mao_lda_lit_rus_bsq_ger_wly_igb_mnd_ita_lat_dyu_pan_bam_mcd_est_ven_tsw_fin_por_sid_geo_krd_bos_mol_nor_heb_sod_fre_hun_xho_sun_pol_tag_jpn_knd_kor_eng_afr_cic_slo_jav_prs_aeg_mly_cnt_swe_moo_ukr_gam_ben_hin_cze_ctl_qcu_alb_grk_urd_dgb_anl_bul_owc_dut_bat_spa_swa_arw_ewe_ind_tha_tig_tml_akn_swt_aze_svk_scr_tur_ses_vie_mlt_tsn_bem_zul	0.566288990043371	1.34142333695316	0.183049624363899
597	wly_bul_zul_rus_anl_aeg_amr_eng_uzb_tur_cic_sun_lda_svk_pan_bsq_glc_owc_igb_cnt_arw_fre_xho_slo_dgb_por_est_swa_ven_fin_alb_heb_geo_ger_ben_guj_pol_amh_tig_ctl_hun_dyu_mly_scr_tag_jpn_tml_kor_swe_nor_bem_krd_ind_mcd_sid_jav_mnd_hin_ses_ukr_gam_lit_rom_urd_dut_qcu_bos_cze_grk_ewe_chh_mol_sod_lat_bat_prs_tsw_ita_fbf_mao_tha_mlt_knd_tsn_bam_aze_spa_afr_azi_moo_vie_hau_akn_yor_swt	-0.8868360092947	-2.14666818034435	0.0344217053031112
598	aeg_cze_bam_lit_mlt_owc_chh_svk_aze_azi_tsn_ind_igb_ger_dut_bsq_prs_amr_swa_mnd_pol_lat_xho_por_fbf_bos_fin_tsw_lda_hun_ben_heb_geo_arw_guj_eng_spa_anl_hau_mcd_est_dgb_sun_swe_bat_jpn_tml_kor_hin_ukr_moo_rus_jav_ctl_sod_mao_cnt_grk_cic_glc_sid_ita_fre_afr_bul_qcu_krd_slo_nor_ven_amh_scr_wly_rom_tag_alb_ses_urd_zul_mly_tha_tig_knd_ewe_dyu_uzb_pan_mol_tur_yor_vie_gam_swt_akn_bem	-0.865156269725579	-2.0912298269262	0.0392340107332328
599	amr_ger_ven_pan_tig_hau_sod_dut_aze_tur_swt_tag_xho_arw_lat_bsq_guj_mlt_ses_mnd_afr_glc_dgb_fre_tsw_ctl_fin_igb_bem_hun_ben_heb_geo_rom_swe_rus_urd_owc_anl_lit_est_bam_bat_grk_ind_jpn_knd_kor_eng_alb_lda_cze_sun_hin_sid_mly_cnt_ukr_yor_por_gam_ita_svk_bos_slo_qcu_spa_mcd_scr_zul_chh_krd_wly_nor_mao_prs_akn_pol_dyu_jav_tha_amh_tml_swa_fbf_azi_mol_bul_uzb_moo_vie_aeg_tsn_ewe_cic	-0.856990143547821	-2.07489241440351	0.0407586120375427
600	anl_glc_fbf_urd_gam_amh_tig_lat_uzb_aze_cic_mly_xho_rus_ita_bsq_cze_mlt_swa_cnt_hin_spa_dgb_ger_tsw_eng_est_bem_igb_fin_mcd_sid_geo_nor_lit_scr_slo_aeg_wly_arw_hun_ven_sun_grk_bat_jpn_tml_kor_dut_alb_zul_bos_mao_ben_heb_ind_mnd_ctl_moo_guj_chh_swe_pol_mol_bul_qcu_prs_pan_krd_swt_hau_afr_owc_ukr_tag_por_yor_fre_ewe_jav_tha_sod_knd_bam_tsn_tur_rom_svk_azi_lda_vie_amr_akn_dyu_ses	-0.821328501098734	-1.98769846178221	0.0497860534345404
601	tig_lit_tsw_ukr_sid_gam_mlt_mol_aze_azi_tsn_mao_xho_cze_afr_bsq_mcd_aeg_cic_mnd_fre_ctl_bam_rom_ses_guj_est_ewe_swa_hun_svk_sod_geo_eng_urd_swe_hin_amh_amr_nor_fin_moo_bat_pan_ind_jpn_knd_kor_rus_glc_dyu_dut_jav_spa_heb_tag_cnt_ben_bem_prs_anl_scr_grk_ita_por_qcu_bul_krd_arw_ven_owc_bos_chh_ger_mly_alb_akn_pol_igb_sun_tha_wly_tml_dgb_fbf_uzb_lat_slo_tur_zul_vie_hau_lda_swt_yor	0.0422608951929439	0.0994092403313236	0.921027316371776
602	aeg_lit_fbf_afr_mlt_gam_wly_urd_azi_tur_yor_mly_ses_ctl_ger_bsq_spa_heb_dyu_mnd_svk_dut_dgb_hin_igb_guj_hun_tsw_lda_fin_por_amr_geo_rom_rus_fre_grk_sid_owc_mol_est_swt_bat_lat_sun_jpn_knd_kor_arw_bul_zul_eng_mao_bos_hau_jav_cnt_prs_ewe_pan_chh_krd_cze_pol_swe_qcu_ben_nor_ukr_cic_amh_alb_sod_glc_tag_ita_swa_scr_xho_ind_tha_anl_tml_bam_bem_aze_mcd_slo_uzb_moo_vie_tig_akn_ven_tsn	-0.0918367405871634	-0.216316214220356	0.82921504826443
603	sid_ctl_dyu_swe_chh_sod_heb_pol_uzb_tur_ewe_tag_bem_rom_eng_bsq_nor_amr_swt_cnt_hin_mcd_akn_prs_cic_alb_est_fbf_bam_fin_ben_aeg_geo_scr_svk_afr_cze_mlt_hau_spa_hun_ses_mao_grk_mly_jpn_knd_kor_lit_krd_dgb_mol_bat_urd_gam_jav_mnd_slo_zul_ger_owc_pan_guj_por_ita_qcu_ukr_bul_fre_tsn_tig_glc_wly_arw_ind_lat_swa_bos_tsw_sun_tha_amh_tml_xho_lda_azi_rus_dut_aze_moo_vie_anl_igb_ven_yor	-1.01875126064784	-2.49829974011294	0.0142349690845054
604	wly_pan_cic_cze_tig_sod_sid_fre_azi_uzb_ven_sun_tsw_hin_arw_bsq_slo_heb_lda_cnt_rom_prs_bem_krd_dgb_ukr_est_dyu_swa_hun_ger_gam_geo_lat_mol_urd_ctl_anl_chh_ita_fin_moo_mly_spa_ind_jpn_tml_kor_rus_scr_swt_pol_bat_eng_aeg_tag_mnd_dut_xho_guj_amr_por_bos_ben_nor_qcu_lit_svk_glc_igb_hau_mcd_mlt_bul_jav_swe_yor_grk_akn_mao_tha_owc_knd_ewe_tsn_tur_alb_afr_aze_ses_vie_amh_bam_zul_fbf	0.582989965146927	1.38365841788545	0.169775211057984
605	tig_dut_tsn_prs_amr_mlt_amh_pol_aze_azi_fbf_mao_dyu_swe_bos_bsq_bul_gam_cic_mnd_spa_eng_bam_svk_lda_cze_hun_igb_akn_fin_ita_hau_geo_grk_slo_hin_urd_anl_heb_ger_est_bem_sun_rus_ind_jpn_tml_kor_scr_krd_xho_ctl_tag_ukr_sid_mly_cnt_mcd_ses_fre_aeg_por_glc_lit_arw_qcu_alb_nor_lat_ven_owc_pan_chh_afr_jav_ben_zul_mol_yor_bat_tha_sod_knd_tsw_swt_tur_guj_rom_uzb_dgb_vie_wly_ewe_moo_swa	-0.27203637916036	-0.643424857194112	0.521531912228535
606	mlt_ukr_igb_eng_chh_aeg_anl_svk_azi_tur_cic_bat_akn_ita_cze_bsq_bos_gam_ewe_mnd_glc_prs_dyu_slo_ven_mol_est_ses_bam_hun_guj_wly_geo_bul_spa_rom_ben_heb_tig_afr_fin_tsw_sun_lat_mly_jpn_knd_kor_grk_krd_swa_pol_mao_scr_amh_ind_cnt_hin_fbf_arw_sid_mcd_por_fre_urd_qcu_rus_nor_dut_bem_sod_pan_amr_swe_jav_alb_dgb_ger_moo_tag_tha_hau_tml_yor_tsn_aze_ctl_lit_uzb_zul_vie_owc_xho_lda_swt	-0.980817836571491	-2.38363624551769	0.0191748414805878
607	gam_pol_moo_prs_chh_wly_hau_spa_azi_aze_ewe_mao_tsw_glc_lat_bsq_lit_mlt_lda_mnd_rus_bul_zul_scr_dgb_ukr_fin_swa_fbf_hun_eng_sid_geo_fre_afr_ctl_pan_amh_owc_slo_est_bem_ind_mol_sun_jpn_knd_kor_dut_ger_bam_ben_jav_por_sod_bat_cnt_bos_igb_hin_anl_cze_arw_guj_mcd_qcu_swe_nor_grk_ven_aeg_krd_tig_urd_tag_ita_xho_svk_cic_mly_tha_amr_tml_tsn_akn_uzb_alb_rom_tur_yor_vie_heb_dyu_swt_ses	-0.1909829212216	-0.450958033225718	0.653069509518596
608	gam_nor_zul_alb_sod_amr_aeg_prs_tur_uzb_fbf_mao_lda_afr_lat_bsq_urd_mlt_swt_cnt_swe_mcd_dgb_glc_ses_grk_est_moo_xho_fin_slo_anl_geo_ctl_scr_fre_rom_sid_amh_ita_hun_dyu_bat_arw_mly_jpn_tml_kor_bos_pan_ven_pol_sun_bul_hau_tag_mnd_por_tsn_cze_tig_krd_eng_dut_ger_qcu_guj_mol_ukr_cic_owc_ben_wly_rus_jav_lit_yor_svk_tsw_ind_tha_heb_knd_swa_bam_aze_spa_hin_azi_bem_vie_chh_akn_ewe_igb	-0.650263281541191	-1.55773481156557	0.122692776615331
609	aeg_arw_yor_urd_tig_chh_heb_lat_uzb_aze_bem_jav_cic_krd_alb_bsq_mol_gam_igb_mnd_rom_bul_ven_por_moo_rus_hun_tsn_lda_est_mcd_sod_geo_pol_swe_bos_afr_hau_anl_cze_fin_xho_ind_lit_mao_jpn_tml_kor_scr_dut_ses_fre_sun_ben_amh_tag_cnt_svk_ewe_ctl_wly_guj_ita_grk_glc_qcu_ukr_spa_pan_akn_owc_hin_mlt_ger_bat_prs_zul_slo_dyu_mly_tha_sid_knd_fbf_tsw_tur_nor_eng_azi_swt_vie_amr_bam_swa_dgb	-1.33153466124717	-3.32249767548853	0.00127660278658903
610	sid_ger_bem_afr_tig_wly_anl_bul_tur_azi_swa_tag_tsw_pan_guj_bsq_dut_hau_ewe_mnd_ita_prs_dyu_ukr_dgb_swe_fin_xho_bam_hun_pol_mlt_geo_por_slo_rom_bos_amr_sod_urd_est_ven_sun_svk_mao_jpn_tml_kor_alb_mol_zul_scr_mly_fre_owc_ind_cnt_glc_igb_spa_gam_nor_ben_grk_cze_qcu_mcd_lat_eng_cic_heb_arw_aeg_lit_jav_hin_tsn_krd_lda_bat_tha_chh_knd_ses_akn_uzb_rus_ctl_aze_yor_vie_amh_swt_moo_fbf	-0.0336026240864239	-0.0791625982169007	0.937073382042995
611	heb_eng_bem_pan_mlt_chh_sod_grk_uzb_aze_swa_sun_xho_dut_por_bsq_guj_anl_fbf_mnd_krd_urd_ewe_pol_swt_glc_hun_dyu_cic_est_swe_gam_geo_ctl_hin_prs_ita_hau_aeg_lit_fin_ses_mao_afr_tag_jpn_tml_kor_ger_rus_zul_bos_mly_bul_amr_ind_cnt_mol_dgb_alb_tig_scr_mcd_rom_arw_qcu_svk_nor_fre_bam_owc_ukr_amh_spa_bat_lat_moo_ben_yor_jav_tha_sid_knd_igb_lda_tur_cze_slo_azi_ven_vie_wly_tsn_akn_tsw	-0.647008767798391	-1.55158369860123	0.124158400928882
612	amh_pol_akn_lat_sid_owc_gam_ben_tur_aze_zul_bat_ses_mcd_scr_bsq_fre_sod_bem_mnd_arw_alb_ewe_svk_bam_ger_hun_lda_cic_fin_ukr_hau_geo_pan_nor_mol_guj_chh_anl_rus_est_tsw_sun_ita_jav_jpn_knd_kor_bos_glc_xho_eng_mao_prs_wly_mly_cnt_bul_moo_cze_tig_urd_dut_afr_swe_qcu_rom_por_krd_yor_heb_ctl_aeg_hin_ind_grk_fbf_slo_igb_tag_tha_mlt_tml_swa_dgb_uzb_lit_spa_azi_dyu_vie_amr_ven_swt_tsn	0.0610534448968299	0.143710228104676	0.88604023506253
613	wly_swe_swt_scr_anl_heb_gam_afr_tur_uzb_yor_mly_zul_slo_krd_bsq_nor_amh_bem_cnt_prs_lat_bam_arw_fbf_bul_hun_dyu_tsw_est_ger_aeg_geo_fre_ben_ukr_glc_hau_sod_por_fin_ven_jav_pol_mao_jpn_tml_kor_lit_rus_moo_cze_tag_rom_tig_sun_mnd_hin_cic_eng_mlt_dut_grk_mcd_pan_qcu_svk_mol_spa_dgb_amr_alb_sid_urd_ind_bos_swa_guj_tsn_bat_tha_owc_knd_ses_igb_azi_ita_ctl_aze_ewe_vie_chh_akn_lda_xho	-0.201239187798894	-0.475228986808089	0.635738011599311
614	sid_bul_fbf_ita_mlt_sod_owc_ctl_uzb_tur_yor_ind_cic_svk_spa_bsq_arw_aeg_dyu_mnd_prs_guj_swa_scr_bam_lat_est_zul_swt_fin_urd_amh_geo_bos_dut_glc_swe_wly_chh_ben_hun_xho_sun_grk_mao_jpn_tml_kor_por_ger_tsw_rom_bat_ukr_hau_tag_cnt_alb_ven_pan_heb_fre_cze_afr_nor_qcu_rus_pol_eng_ses_gam_mcd_tig_krd_jav_hin_bem_lit_igb_mly_tha_anl_knd_ewe_moo_aze_mol_slo_azi_akn_vie_amr_tsn_dgb_lda	-0.371614616353732	-0.880020719248243	0.381116477347154
615	amh_krd_swt_dut_anl_owc_chh_svk_uzb_azi_ses_jav_xho_cze_nor_bsq_pol_aeg_bem_mnd_rom_lat_ewe_por_fbf_bos_est_dyu_igb_hun_ukr_wly_geo_ita_slo_eng_urd_amr_tig_lit_fin_swa_sun_rus_mly_jpn_tml_kor_ctl_mcd_tsw_grk_tag_mol_hau_ind_cnt_swe_bam_pan_sod_alb_scr_fre_glc_qcu_ger_prs_guj_yor_mlt_afr_gam_spa_bat_bul_akn_ben_cic_mao_tha_heb_knd_moo_tsn_aze_arw_hin_tur_lda_vie_sid_zul_dgb_ven	-0.230810156689091	-0.54512600334701	0.58697182751422
616	mlt_bos_moo_guj_gam_hau_wly_fre_aze_tur_xho_mao_igb_urd_hin_bsq_afr_sid_dgb_mnd_spa_ita_dyu_mol_yor_ger_est_tsn_swt_hun_swe_chh_geo_eng_svk_lit_nor_amh_aeg_alb_fin_cic_bat_cze_jav_jpn_knd_kor_ukr_prs_akn_krd_tag_pan_owc_sun_cnt_grk_swa_por_amr_mcd_rus_ben_lat_qcu_rom_bul_scr_bam_sod_ctl_heb_dut_ind_slo_tsw_arw_fbf_mly_tha_tig_tml_ewe_lda_azi_pol_glc_uzb_ses_vie_anl_ven_zul_bem	-0.193233203769912	-0.456240332691656	0.649280844716419
617	sid_scr_bem_bul_mlt_anl_hau_slo_aze_azi_ses_tag_zul_prs_fre_bsq_svk_amr_fbf_mnd_arw_glc_yor_swe_tsw_rus_est_moo_ven_hun_grk_tig_geo_cze_ger_lit_ctl_sod_gam_mcd_fin_lda_bat_ita_jav_jpn_tml_kor_por_lat_tsn_mol_mao_pol_amh_ind_cnt_bos_swt_hin_chh_urd_ukr_nor_guj_qcu_eng_krd_alb_xho_wly_ben_owc_rom_sun_afr_swa_pan_dyu_mly_tha_aeg_knd_bam_cic_tur_spa_dut_uzb_igb_vie_heb_ewe_dgb_akn	-0.700362835023503	-1.67666354786844	0.0969667832501988
618	wly_afr_fbf_rus_chh_hau_sid_bos_aze_tur_ven_bat_ewe_guj_scr_bsq_hin_gam_ses_mnd_lat_ukr_bam_svk_tsw_dut_fin_dyu_akn_est_fre_owc_geo_lit_ita_swe_spa_sod_anl_pan_hun_dgb_mao_arw_sun_jpn_knd_kor_glc_prs_lda_alb_jav_rom_tig_ind_cnt_por_zul_bul_mlt_slo_ger_mol_grk_qcu_ben_nor_cze_bem_amh_ctl_heb_pol_mly_urd_tsn_mcd_igb_tag_tha_amr_tml_swa_swt_azi_eng_krd_uzb_yor_vie_aeg_moo_cic_xho	-0.148718376488986	-0.350698798715515	0.72660746530052
619	heb_mol_swt_pol_chh_owc_sod_swe_tur_azi_tsw_sun_swa_ukr_lat_bsq_eng_aeg_ewe_mnd_hin_urd_akn_por_xho_ben_hun_ses_bem_fin_pan_hau_geo_guj_lit_ger_afr_mlt_amh_cze_est_dgb_jav_bos_tag_jpn_knd_kor_dut_prs_igb_svk_ind_rus_amr_mao_cnt_mcd_dyu_slo_anl_krd_rom_arw_fre_qcu_glc_nor_spa_fbf_wly_grk_tig_ctl_bat_alb_cic_scr_tsn_mly_tha_sid_tml_bam_lda_uzb_ita_bul_aze_zul_vie_gam_ven_moo_yor	-0.438559066040789	-1.04192202344499	0.300148847638183
620	hau_pan_xho_cze_amh_aeg_sod_mol_tur_aze_bam_jav_igb_svk_scr_bsq_slo_amr_zul_cnt_ukr_glc_bem_por_cic_urd_hun_tsn_tsw_est_hin_heb_geo_ctl_pol_ben_fre_anl_tig_prs_fin_dyu_bat_krd_mly_jpn_tml_kor_rom_lit_ses_eng_sun_rus_gam_ind_mnd_bos_fbf_mcd_chh_nor_ger_guj_ita_qcu_lat_swe_alb_swa_mlt_spa_wly_dut_tag_bul_dgb_arw_ven_mao_tha_sid_knd_yor_swt_azi_grk_afr_uzb_akn_vie_owc_moo_ewe_lda	-1.37887099758954	-3.44009249193407	0.000872405787995879
621	amr_dut_swt_nor_chh_heb_owc_pan_azi_tur_bam_jav_ewe_rus_ukr_bsq_mol_anl_akn_mnd_alb_swe_swa_arw_yor_grk_fin_dgb_tsn_est_spa_wly_geo_ita_fre_hin_prs_tig_hau_ger_hun_dyu_mao_bul_ind_jpn_knd_kor_svk_ctl_ven_ben_tag_bos_mlt_sun_cnt_cze_cic_glc_amh_krd_urd_lit_rom_qcu_lat_mcd_por_tsw_sod_guj_aeg_slo_bat_afr_zul_scr_igb_mly_tha_gam_tml_lda_bem_uzb_pol_eng_aze_ses_vie_sid_moo_fbf_xho	-0.601572128329654	-1.4359625426803	0.154368180059761
622	aeg_dut_bam_lat_heb_gam_sod_arw_azi_tur_bem_sun_ven_nor_mol_bsq_ctl_owc_xho_mnd_ita_ukr_akn_prs_tsw_alb_hun_yor_fbf_fin_cze_sid_geo_eng_bos_por_spa_anl_tig_svk_est_tsn_mao_hin_ind_jpn_knd_kor_slo_guj_dgb_grk_mly_ger_amr_tag_cnt_pan_igb_fre_hau_glc_afr_scr_ben_qcu_bul_krd_mcd_cic_wly_swe_mlt_rus_bat_rom_swa_urd_zul_jav_tha_amh_tml_ewe_lda_aze_lit_pol_uzb_swt_vie_chh_ses_moo_dyu	0.224444449074342	0.528328858420858	0.598529611814075
623	gam_lit_bem_mol_amr_amh_tig_bul_uzb_azi_ses_ind_moo_glc_arw_bsq_pan_aeg_yor_cnt_dut_lat_swt_nor_swa_fre_hun_dgb_tsn_fin_urd_anl_geo_ukr_prs_svk_swe_sod_heb_guj_est_akn_tag_rom_mly_jpn_knd_kor_spa_eng_dyu_cze_mao_por_sid_bat_mnd_ben_xho_afr_hau_alb_bos_hin_pol_qcu_grk_ctl_mcd_tsw_wly_krd_chh_rus_jav_slo_cic_scr_igb_sun_tha_owc_tml_ven_lda_tur_ita_ger_aze_fbf_vie_mlt_ewe_bam_zul	-0.369846076167924	-0.877155111807693	0.382662680633595
624	hau_lat_moo_dut_tig_owc_sid_bos_aze_uzb_ven_mly_ses_ita_pol_bsq_swe_sod_swa_mnd_cze_alb_igb_pan_ewe_prs_est_lda_tsw_fin_eng_amr_geo_arw_scr_glc_ukr_chh_amh_mcd_hun_dgb_bat_ger_mao_jpn_tml_kor_rom_fre_zul_grk_jav_rus_aeg_ind_cnt_ctl_tsn_krd_wly_urd_nor_por_mol_qcu_guj_svk_slo_yor_anl_hin_heb_lit_tag_afr_swt_bul_fbf_sun_tha_mlt_knd_akn_xho_tur_spa_ben_azi_dyu_vie_gam_bem_cic_bam	0.87513433483645	2.09464554896288	0.0389215511548488
625	anl_ctl_ven_bos_sid_heb_amr_grk_azi_aze_xho_mly_dyu_urd_hin_bsq_ben_aeg_igb_mnd_ukr_rus_zul_lat_moo_afr_hun_tsw_cic_est_rom_chh_geo_ger_guj_por_prs_sod_tig_mol_fin_ses_mao_eng_sun_jpn_knd_kor_pol_fre_bem_alb_bat_mcd_hau_jav_cnt_svk_akn_lit_gam_pan_nor_krd_swe_qcu_cze_scr_spa_fbf_mlt_bul_amh_slo_ind_arw_bam_glc_dgb_tag_tha_wly_tml_swt_lda_uzb_dut_ita_tur_yor_vie_owc_swa_ewe_tsn	-0.949316819601098	-2.3076630569746	0.0232358499062195
626	sid_ukr_yor_ita_owc_aeg_amh_rom_aze_uzb_xho_sun_bem_scr_bul_bsq_fre_hau_lda_cnt_prs_eng_dyu_ctl_swa_guj_fin_ses_swt_hun_dut_sod_geo_slo_urd_krd_svk_gam_heb_bos_est_tsw_mao_ben_jav_jpn_knd_kor_pol_mcd_ewe_pan_ind_cze_wly_bat_mnd_grk_fbf_mol_anl_nor_por_alb_afr_qcu_swe_ger_arw_bam_chh_rus_mlt_lat_mly_glc_ven_hin_tsn_tag_tha_tig_tml_dgb_moo_tur_lit_spa_azi_zul_vie_amr_igb_cic_akn	-0.661627541162279	-1.58229134927645	0.116978115048868
627	owc_urd_swa_ben_heb_wly_anl_mcd_uzb_azi_ewe_ind_lda_fre_rom_bsq_svk_chh_cic_mnd_cze_pol_tsn_pan_ses_bul_fin_yor_fbf_hun_dut_sid_geo_ctl_nor_lit_scr_amh_amr_ukr_est_zul_jav_krd_bat_jpn_tml_kor_alb_swe_ven_spa_mly_lat_aeg_sun_cnt_slo_moo_guj_sod_grk_ita_por_hin_qcu_glc_afr_rus_dyu_tig_mol_gam_bos_mao_prs_igb_arw_dgb_tag_tha_mlt_knd_xho_tsw_aze_eng_ger_tur_akn_vie_hau_bem_swt_bam	-0.0466095220915413	-0.109769331452668	0.912828833306814
628	amh_eng_xho_swe_tig_wly_sid_rom_aze_tur_ewe_bat_dgb_rus_alb_bsq_arw_sod_fbf_mnd_ben_fre_dyu_afr_cic_ctl_est_ses_ven_fin_grk_mlt_geo_bul_urd_dut_svk_amr_aeg_lit_hun_akn_ind_por_tag_jpn_tml_kor_spa_mol_bem_nor_sun_cze_heb_mao_cnt_mcd_bam_glc_anl_slo_bos_ukr_guj_qcu_lat_pol_prs_igb_chh_krd_owc_ger_jav_pan_lda_ita_tsn_mly_tha_hau_knd_zul_yor_azi_hin_scr_uzb_moo_vie_gam_swa_swt_tsw	-0.582724698679974	-1.39187520571855	0.167280081324894
629	amh_bos_tsn_mcd_chh_anl_mlt_svk_aze_azi_igb_mly_swa_spa_afr_bsq_rom_owc_yor_mnd_hin_nor_ven_mol_dyu_prs_hun_xho_akn_est_rus_sid_geo_cze_swe_bul_lat_tig_wly_arw_fin_bem_sun_grk_jav_jpn_tml_kor_ben_ita_tsw_guj_ind_por_sod_mao_cnt_pan_dgb_alb_hau_ukr_scr_lit_glc_qcu_ctl_urd_dut_bam_gam_krd_aeg_fre_bat_ger_ewe_pol_swt_tag_tha_amr_knd_fbf_zul_tur_eng_slo_uzb_lda_vie_heb_moo_ses_cic	-0.471093291829759	-1.11938863855487	0.265857147329341
630	heb_lat_bem_svk_mlt_chh_hau_rom_azi_tur_yor_jav_cic_spa_por_bsq_swe_amh_lda_mnd_arw_guj_akn_scr_ven_fre_hun_xho_swa_fin_eng_amr_geo_ita_hin_ctl_mol_gam_sid_grk_est_dyu_tag_nor_bat_jpn_tml_kor_pol_ben_moo_prs_sun_rus_wly_mly_cnt_afr_igb_alb_anl_bul_urd_glc_mcd_qcu_slo_ukr_ger_ses_tig_lit_aeg_bos_mao_krd_bam_dut_tsw_ind_tha_sod_knd_dgb_ewe_aze_cze_pan_uzb_zul_vie_owc_swt_tsn_fbf	0.341463970670847	0.804256754470839	0.42329982936898
631	wly_rus_dyu_ctl_gam_amh_aeg_bul_tur_uzb_akn_bat_lda_arw_prs_bsq_eng_anl_ewe_mnd_hin_nor_swa_ukr_tsw_rom_hun_fbf_ses_est_cze_mlt_geo_pan_glc_ben_krd_amr_sod_alb_fin_tsn_jav_slo_mly_jpn_knd_kor_scr_afr_dgb_lit_mao_bos_tig_ind_cnt_mol_moo_mcd_chh_swe_grk_spa_dut_qcu_lat_por_fre_igb_heb_svk_sid_ita_sun_ger_swt_guj_bam_tag_tha_hau_tml_bem_yor_azi_pol_urd_aze_xho_vie_owc_cic_ven_zul	-0.461977887659855	-1.09686580162484	0.275532115987209
632	tig_cze_dgb_afr_amh_chh_sod_bos_uzb_aze_cic_mly_ven_guj_arw_bsq_pol_wly_bem_cnt_slo_prs_xho_ben_ewe_bul_fin_igb_yor_hun_grk_amr_geo_dut_spa_rom_svk_anl_hau_ita_est_dyu_bat_por_ind_jpn_knd_kor_ukr_mol_bam_nor_jav_krd_mlt_sun_mnd_eng_zul_ctl_heb_ger_urd_scr_fre_qcu_lit_hin_pan_tsw_gam_rus_sid_swe_tag_alb_swa_glc_tsn_mao_tha_aeg_tml_ses_lda_tur_mcd_lat_azi_akn_vie_owc_swt_moo_fbf	-0.969183870343013	-2.35974840838255	0.0203779864052891
633	owc_svk_ven_guj_chh_tig_sid_spa_aze_tur_bam_mly_bem_rom_ukr_bsq_krd_mlt_lda_mnd_afr_ctl_ewe_fre_igb_slo_est_dyu_tsw_fin_arw_aeg_geo_eng_lit_dut_ger_hau_wly_glc_hun_fbf_bat_prs_mao_jpn_knd_kor_cze_grk_akn_ita_sun_bos_sod_jav_cnt_swe_dgb_ben_gam_mol_pan_rus_nor_qcu_hin_urd_pol_zul_heb_scr_amh_lat_ind_mcd_tsn_alb_cic_tag_tha_anl_tml_ses_xho_uzb_por_bul_azi_yor_vie_amr_moo_swa_swt	-1.01711950050379	-2.48830289256876	0.0146150611991463
634	amr_nor_cic_svk_tig_gam_heb_prs_aze_azi_bem_mao_zul_urd_krd_bsq_mcd_sod_swt_mnd_mol_arw_tsn_rus_dyu_rom_hun_moo_bam_fin_eng_mlt_geo_ukr_alb_dut_guj_aeg_amh_pan_est_ses_ind_swe_jav_jpn_knd_kor_ita_grk_tsw_lit_bat_bul_hau_tag_cnt_fre_ewe_cze_owc_ctl_por_bos_lat_qcu_ger_spa_glc_fbf_wly_pol_chh_scr_sun_afr_ven_slo_igb_mly_tha_sid_tml_xho_akn_uzb_hin_ben_tur_swa_vie_anl_lda_yor_dgb	-0.899308745564504	-2.18096236311238	0.0317086307838131
635	hau_eng_fbf_svk_mlt_amh_tig_grk_uzb_azi_dgb_tag_swa_krd_dut_bsq_guj_anl_zul_mnd_slo_por_swt_mcd_xho_nor_hun_igb_akn_est_lat_sid_geo_alb_spa_glc_scr_owc_gam_rom_fin_lda_sun_arw_bat_jpn_knd_kor_ita_ben_bem_cze_mao_ger_amr_jav_cnt_prs_bam_pan_aeg_fre_urd_mol_lit_qcu_bul_pol_swe_tsn_sod_rus_wly_afr_ind_bos_cic_ukr_yor_mly_tha_heb_tml_ewe_dyu_tur_hin_ctl_aze_tsw_vie_chh_ses_moo_ven	0.133058493171072	0.313127838437464	0.754884691302651
636	sid_eng_fbf_arw_chh_wly_gam_spa_uzb_tur_dgb_sun_swa_scr_lit_bsq_krd_tig_tsn_cnt_ben_dut_moo_lat_ewe_rus_est_swt_zul_fin_prs_amh_geo_alb_slo_hin_pan_aeg_hau_urd_hun_ven_jav_fre_mao_jpn_knd_kor_ctl_mcd_cic_bos_bat_por_amr_mly_mnd_guj_igb_cze_anl_grk_glc_pol_bul_qcu_mol_swe_svk_akn_sod_rom_heb_afr_ind_ukr_xho_nor_bam_tag_tha_mlt_tml_yor_bem_aze_ita_ger_azi_ses_vie_owc_tsw_dyu_lda	-0.285700314008705	-0.675839130558501	0.50081995167982
637	sid_glc_ses_bos_gam_anl_tig_bul_aze_tur_tsn_bat_dgb_urd_slo_bsq_hin_heb_ven_mnd_eng_prs_ewe_svk_tsw_ukr_fin_yor_bam_est_ita_sod_geo_grk_afr_rus_pan_wly_chh_scr_hun_igb_sun_alb_tag_jpn_knd_kor_dut_spa_zul_arw_mly_guj_amr_ind_cnt_pol_dyu_mol_mlt_ben_krd_rom_nor_qcu_lit_ger_cze_cic_owc_ctl_hau_por_mao_swe_bem_lat_akn_jav_tha_aeg_tml_fbf_swt_uzb_fre_mcd_azi_lda_vie_amh_swa_xho_moo	0.383268530101876	0.904952294607538	0.367829074785868
638	sod_afr_ven_slo_owc_amh_aeg_urd_aze_azi_moo_ind_akn_alb_dut_bsq_por_sid_swt_mnd_lat_glc_xho_bos_yor_fre_est_fbf_dgb_fin_krd_amr_geo_swe_eng_guj_spa_mlt_tig_ger_hun_swa_sun_prs_tag_jpn_knd_kor_ctl_nor_igb_grk_mly_ben_wly_bat_cnt_ukr_tsn_mol_chh_mcd_hin_bul_pol_qcu_rom_scr_ita_zul_heb_svk_hau_lit_jav_rus_lda_cze_cic_mao_tha_gam_tml_tsw_ses_tur_pan_arw_uzb_ewe_vie_anl_dyu_bam_bem	-0.584276769278411	-1.39702984378151	0.165729162184478
639	owc_eng_tsn_bul_mlt_aeg_amh_ita_uzb_aze_dyu_mly_swa_alb_mol_bsq_spa_tig_swt_cnt_nor_lat_xho_por_yor_hin_fin_igb_ven_hun_pol_chh_geo_swe_dut_mcd_prs_amr_sod_lit_est_cic_bat_glc_jav_jpn_knd_kor_afr_pan_bem_rom_sun_fre_heb_ind_mnd_arw_fbf_grk_wly_rus_svk_scr_ctl_qcu_ben_cze_bos_dgb_anl_guj_sid_ukr_tag_urd_ses_krd_moo_mao_tha_hau_tml_lda_zul_azi_ger_slo_tur_bam_vie_gam_ewe_tsw_akn	-0.0330637196505558	-0.0778746027774253	0.938095106574153
640	tig_mcd_ses_pan_aeg_gam_wly_svk_tur_azi_igb_sun_ven_lit_scr_bsq_bos_amh_xho_mnd_swe_eng_cic_ukr_dyu_grk_fin_bem_swt_est_bul_sod_geo_cze_lat_slo_hin_hau_anl_rus_hun_yor_mao_urd_tag_jpn_knd_kor_ben_pol_tsn_afr_jav_ita_amr_ind_cnt_fre_ewe_mol_heb_alb_rom_dut_krd_qcu_spa_arw_guj_moo_mlt_ctl_chh_glc_bat_nor_akn_ger_dgb_mly_tha_sid_tml_bam_tsw_aze_por_prs_uzb_swa_vie_owc_lda_zul_fbf	0.333036418105817	0.785202128010433	0.434330845838496
641	mlt_ukr_akn_swe_hau_aeg_heb_cze_uzb_aze_swt_ind_ses_rus_spa_bsq_fre_wly_dgb_mnd_urd_nor_tsw_slo_xho_por_fin_yor_bam_est_lat_amh_geo_hin_pol_bul_alb_gam_tig_scr_hun_igb_jav_eng_sun_jpn_tml_kor_guj_dut_ewe_pan_bat_afr_chh_mao_cnt_mcd_dyu_ita_amr_svk_lit_prs_bos_qcu_grk_ger_arw_cic_owc_rom_sid_glc_mly_ben_ven_krd_swa_tag_tha_anl_knd_tsn_fbf_tur_mol_ctl_azi_bem_vie_sod_lda_moo_zul	-0.588558699234209	-1.40289094260809	0.163979067627734
642	amr_ger_dyu_krd_owc_gam_wly_bul_tur_aze_bem_mao_moo_dut_ben_bsq_svk_hau_swa_cnt_alb_lit_lda_guj_cic_spa_est_dgb_fbf_fin_hin_tig_geo_ctl_bos_lat_rus_aeg_chh_slo_hun_tsn_jav_por_ind_jpn_knd_kor_ukr_scr_tsw_eng_sun_prs_mlt_tag_mnd_glc_bam_grk_amh_pol_swe_arw_mcd_qcu_nor_pan_urd_ses_sid_ita_sod_fre_bat_cze_xho_afr_ewe_mly_tha_anl_tml_akn_swt_azi_rom_mol_uzb_ven_vie_heb_igb_zul_yor	-0.855711753128325	-2.07626098543605	0.0406289678458916
643	gam_ukr_bem_ben_tig_anl_heb_slo_aze_azi_dgb_mao_swa_rom_hin_bsq_spa_aeg_zul_mnd_mcd_ger_yor_bul_moo_arw_est_cic_dyu_fin_guj_hau_geo_ita_rus_scr_krd_owc_sod_mol_hun_swt_tag_lit_ind_jpn_knd_kor_bos_swe_tsn_dut_bat_pol_amh_mly_cnt_glc_xho_pan_amr_lat_alb_afr_nor_qcu_por_prs_fre_ses_wly_ctl_chh_eng_jav_urd_lda_grk_tsw_sun_tha_mlt_tml_akn_ven_uzb_svk_cze_tur_bam_vie_sid_ewe_fbf_igb	-0.5171854661032	-1.22900328638073	0.222171233298754
644	sod_dut_akn_guj_gam_chh_anl_glc_tur_aze_ses_tag_yor_pol_mol_bsq_slo_sid_bam_mnd_bos_ger_tsn_por_tsw_svk_hun_ewe_ven_est_ita_amh_geo_eng_prs_rus_spa_aeg_heb_nor_fin_swt_ind_ctl_mly_jpn_knd_kor_krd_mcd_swa_arw_bat_ben_mlt_jav_cnt_bul_xho_swe_amr_pan_hin_fre_lit_qcu_rom_cze_afr_dyu_owc_grk_hau_scr_sun_urd_moo_lat_zul_mao_tha_tig_tml_igb_lda_azi_ukr_alb_uzb_dgb_vie_wly_fbf_bem_cic	-0.317256059657996	-0.750539041058341	0.454824883409279
645	tig_eng_igb_spa_hau_owc_sod_nor_azi_aze_zul_bat_dgb_alb_fre_bsq_mcd_amh_bam_mnd_afr_glc_ewe_mol_xho_pan_est_lda_swa_fin_arw_anl_geo_bul_guj_por_cze_aeg_wly_scr_hun_moo_sun_rom_ind_jpn_tml_kor_swe_ger_swt_pol_mao_krd_sid_jav_cnt_lit_tsn_ctl_chh_slo_lat_ben_hin_qcu_bos_prs_ita_yor_mlt_ukr_gam_rus_tag_dut_bem_urd_fbf_mly_tha_amr_knd_akn_cic_tur_grk_svk_uzb_ses_vie_heb_ven_tsw_dyu	-0.299278181429368	-0.709056543354867	0.480063150988663
646	amr_alb_lda_pan_mlt_chh_gam_ctl_uzb_tur_akn_tag_swt_hin_glc_bsq_pol_anl_cic_cnt_ita_rus_swa_eng_tsn_arw_fin_moo_igb_hun_ukr_wly_geo_svk_scr_cze_por_amh_owc_spa_est_fbf_bat_afr_jav_jpn_tml_kor_ben_krd_yor_urd_mly_guj_tig_mao_mnd_mcd_ewe_swe_sid_rom_slo_bos_bul_qcu_mol_fre_grk_zul_heb_nor_aeg_prs_sun_dut_xho_lit_bem_ind_tha_sod_knd_bam_dgb_azi_ger_lat_aze_ven_vie_hau_dyu_ses_tsw	0.289212390694194	0.680543003294615	0.497851517140086
647	sid_krd_akn_swe_tig_amh_owc_grk_aze_uzb_ses_tag_cic_bul_mol_bsq_prs_amr_swa_mnd_afr_slo_bem_dut_tsw_lat_hun_ewe_swt_est_eng_wly_geo_pan_bos_fre_svk_chh_hau_cze_fin_dgb_bat_ctl_mly_jpn_knd_kor_pol_ukr_igb_arw_sun_mcd_gam_ind_cnt_guj_tsn_rus_heb_ben_rom_alb_nor_qcu_scr_lit_glc_bam_mlt_spa_aeg_por_mao_ger_dyu_urd_ven_jav_tha_anl_tml_yor_zul_azi_ita_hin_tur_moo_vie_sod_fbf_lda_xho	0.657814743040595	1.57739582531315	0.118100101663222
648	hau_hin_xho_slo_tig_amh_gam_lat_uzb_tur_akn_ind_fbf_rus_spa_bsq_mol_owc_moo_mnd_ukr_pan_lda_bos_zul_pol_fin_yor_tsw_hun_mcd_anl_geo_lit_arw_ben_rom_heb_chh_guj_est_cic_mao_grk_bat_jpn_knd_kor_eng_bul_swt_fre_sun_prs_wly_jav_cnt_swe_bem_nor_sid_glc_scr_afr_alb_qcu_ita_por_dut_bam_aeg_urd_mlt_ctl_mly_krd_dyu_svk_dgb_tag_tha_sod_tml_ewe_ven_azi_ger_cze_aze_ses_vie_amr_igb_swa_tsn	-0.32899049768228	-0.780300310168235	0.437195644274896
649	mlt_ctl_cic_lat_wly_hau_aeg_dut_azi_tur_swa_bat_tsw_mol_fre_bsq_arw_chh_swt_cnt_svk_rom_yor_ben_bem_slo_hun_xho_dgb_fin_guj_sid_geo_afr_ger_mcd_grk_amr_sod_rus_est_akn_sun_bos_tag_jpn_knd_kor_pol_spa_lda_cze_mly_ita_anl_ind_mnd_urd_ses_scr_amh_krd_nor_alb_glc_qcu_prs_eng_bul_ewe_gam_lit_heb_ukr_jav_swe_bam_pan_fbf_mao_tha_tig_tml_tsn_moo_aze_por_hin_uzb_zul_vie_owc_dyu_igb_ven	-0.16468917713829	-0.388492684383314	0.69853941348528
650	amr_hin_akn_pol_hau_wly_mlt_krd_aze_tur_ses_bat_fbf_scr_ben_bsq_eng_aeg_dyu_cnt_arw_dut_tsw_mcd_igb_ita_est_ven_ewe_hun_urd_anl_geo_rom_svk_nor_pan_sid_gam_alb_fin_swa_mao_lat_ind_jpn_tml_kor_swe_mol_yor_glc_sun_por_chh_mly_mnd_fre_lda_bul_sod_afr_bos_prs_spa_qcu_guj_ger_ukr_swt_heb_lit_tig_rus_jav_slo_bam_grk_xho_tag_tha_owc_knd_bem_dgb_azi_cze_ctl_uzb_tsn_vie_amh_moo_cic_zul	-0.265282954774573	-0.627186144696145	0.532074014196473
651	gam_lat_dyu_urd_tig_mlt_sod_bul_aze_azi_zul_mly_bam_slo_por_bsq_ger_hau_akn_mnd_rus_ita_swa_fre_ses_pan_est_swt_tsn_hun_krd_sid_geo_afr_bos_ben_lit_chh_heb_cze_fin_fbf_mao_alb_tag_jpn_tml_kor_spa_rom_tsw_ukr_jav_grk_wly_ind_cnt_mol_ewe_guj_amh_glc_scr_mcd_eng_qcu_hin_svk_dut_ven_aeg_arw_anl_swe_bat_prs_dgb_nor_moo_sun_tha_owc_knd_yor_bem_uzb_ctl_pol_tur_lda_vie_amr_xho_cic_igb	-0.131404224552974	-0.309642437255651	0.757525610670239
652	amh_afr_moo_swe_sod_amr_hau_fre_uzb_aze_swa_ind_tsw_bul_pol_bsq_ukr_heb_lda_mnd_nor_slo_tsn_prs_igb_svk_hun_cic_ven_fin_mol_aeg_geo_cze_rom_bos_urd_sid_anl_alb_est_fbf_sun_krd_bat_jpn_knd_kor_hin_spa_xho_ben_mao_scr_wly_mly_cnt_lit_ewe_glc_mlt_mcd_ita_arw_rus_qcu_pan_por_dut_bem_owc_grk_gam_ctl_jav_eng_bam_ger_ses_tag_tha_chh_tml_swt_akn_azi_guj_lat_tur_dyu_vie_tig_dgb_zul_yor	-0.935841679714458	-2.27255133991063	0.0253566747972405
653	sid_spa_akn_dut_wly_chh_hau_cze_tur_aze_swt_mly_dgb_ita_bul_bsq_ukr_heb_dyu_mnd_urd_alb_ven_swe_tsw_mol_est_zul_lda_fin_hin_mlt_geo_mcd_bos_lit_eng_amh_tig_pol_hun_yor_bat_lat_jav_jpn_knd_kor_rus_scr_igb_ben_tag_grk_owc_sun_cnt_nor_cic_slo_anl_fre_krd_afr_guj_qcu_svk_rom_por_moo_gam_ger_aeg_arw_ind_prs_bam_glc_xho_mao_tha_sod_tml_swa_tsn_uzb_pan_ctl_azi_ewe_vie_amr_fbf_ses_bem	-0.080346453635802	-0.189413589147726	0.850181455042038
654	tig_eng_bam_ctl_heb_chh_mlt_arw_azi_uzb_moo_ind_zul_dut_afr_bsq_bul_amh_akn_cnt_prs_guj_dyu_mol_fbf_glc_fin_swt_dgb_est_svk_anl_geo_lit_grk_mcd_urd_gam_hau_ger_hun_lda_mao_pol_sun_jpn_tml_kor_pan_alb_ses_rom_jav_fre_sid_tag_mnd_ben_tsn_ita_aeg_bos_rus_krd_hin_qcu_scr_cze_ukr_swa_sod_lat_owc_swe_mly_spa_yor_nor_bem_bat_tha_amr_knd_ewe_ven_aze_slo_por_tur_xho_vie_wly_igb_cic_tsw	-0.110232683940313	-0.260122468055657	0.795344342689137
655	heb_guj_swt_swe_amh_owc_tig_bos_aze_uzb_swa_mly_igb_prs_pol_bsq_urd_aeg_yor_mnd_ger_mol_tsn_rom_zul_fre_fin_moo_dyu_est_pan_mlt_geo_mcd_slo_grk_lat_gam_anl_spa_hun_ewe_sun_ctl_bat_jpn_tml_kor_rus_por_fbf_ukr_tag_dut_sod_mao_cnt_nor_bem_alb_wly_glc_lit_scr_hin_qcu_cze_afr_ita_lda_amr_bul_sid_eng_ind_ben_akn_krd_dgb_jav_tha_hau_knd_cic_ses_azi_arw_svk_tur_tsw_vie_chh_ven_bam_xho	-0.431368465686023	-1.02422527328398	0.308385677587034
656	sid_ctl_ses_ben_gam_aeg_amr_swe_azi_tur_bam_sun_fbf_mol_glc_bsq_por_chh_swa_mnd_alb_bos_akn_spa_zul_cze_est_bem_dgb_fin_grk_anl_geo_mcd_bul_arw_ita_wly_sod_pan_hun_xho_tag_rus_bat_jpn_knd_kor_svk_rom_tsw_pol_ind_scr_heb_mao_cnt_slo_igb_lit_mlt_prs_fre_urd_lat_qcu_ukr_afr_ger_moo_amh_nor_owc_krd_mly_eng_swt_dut_dyu_jav_tha_hau_tml_tsn_yor_uzb_hin_guj_aze_cic_vie_tig_lda_ven_ewe	0.0530534652724227	0.125062242211127	0.900744215923121
657	amr_pol_igb_mcd_anl_owc_amh_ben_aze_azi_xho_mly_swt_arw_krd_bsq_urd_chh_fbf_cnt_rom_lit_akn_rus_bam_nor_fin_swa_lda_est_glc_aeg_geo_por_ukr_slo_swe_mlt_tig_guj_hun_tsw_sun_ctl_jav_jpn_tml_kor_afr_bul_ses_svk_bat_bos_gam_mao_mnd_scr_zul_ita_heb_cze_grk_pan_alb_qcu_spa_fre_mol_dyu_sid_ger_wly_prs_tag_hin_yor_lat_cic_ind_tha_hau_knd_ven_ewe_uzb_eng_dut_tur_tsn_vie_sod_dgb_moo_bem	-0.154593525976242	-0.364874578008401	0.716033460527523
658	amh_krd_dyu_afr_amr_chh_gam_ben_aze_tur_bam_tag_ewe_prs_mcd_bsq_bul_sod_fbf_mnd_alb_ukr_yor_pan_moo_fre_fin_ses_swa_est_pol_sid_geo_bos_arw_lit_nor_hau_owc_grk_hun_ven_ind_urd_mao_jpn_tml_kor_ita_rom_zul_cze_jav_eng_heb_bat_cnt_swe_tsn_spa_aeg_slo_por_svk_ctl_qcu_dut_mol_hin_cic_wly_guj_anl_ger_sun_scr_dgb_glc_swt_mly_tha_tig_knd_bem_lda_azi_lat_rus_uzb_igb_vie_mlt_tsw_xho_akn	0.418833725012276	0.987654128650136	0.325884723510429
659	hau_pan_tsn_mol_anl_owc_sod_rus_azi_aze_cic_bat_swa_prs_lit_bsq_dut_aeg_bem_mnd_scr_guj_dgb_afr_lda_swe_hun_ses_tsw_est_slo_heb_geo_pol_fre_urd_ita_gam_chh_por_fin_moo_mly_hin_mao_jpn_tml_kor_glc_nor_zul_ukr_ind_svk_mlt_sun_cnt_lat_swt_grk_sid_bul_ger_mcd_bos_qcu_cze_alb_ben_yor_amr_ctl_tig_eng_jav_arw_akn_rom_fbf_tag_tha_amh_knd_bam_igb_tur_spa_krd_uzb_ewe_vie_wly_ven_dyu_xho	-0.450113573385209	-1.06759217791592	0.288467982811638
660	sod_prs_moo_dut_amr_hau_tig_svk_tur_uzb_cic_tag_fbf_pol_scr_bsq_urd_aeg_tsn_cnt_afr_arw_tsw_por_ses_grk_hun_ewe_dgb_est_fre_gam_geo_bul_ger_nor_glc_mlt_sid_pan_fin_akn_bat_hin_jav_jpn_knd_kor_mcd_swe_lda_cze_sun_slo_chh_ind_mnd_guj_yor_krd_owc_ukr_bos_ita_ben_qcu_eng_lit_lat_bam_anl_alb_amh_rom_mao_spa_bem_mol_dyu_mly_tha_heb_tml_swa_swt_aze_rus_ctl_azi_zul_vie_wly_xho_ven_igb	-0.159861980215209	-0.376999231580956	0.707033046052784
661	chh_swe_igb_ita_aeg_anl_wly_urd_tur_uzb_bem_ind_tsw_scr_grk_bsq_pol_owc_zul_mnd_lat_ukr_fbf_ger_ven_mcd_hun_ewe_moo_est_lit_sod_geo_por_nor_prs_slo_heb_mlt_bos_fin_akn_sun_ctl_bat_jpn_tml_kor_krd_guj_lda_cze_jav_rom_hau_mao_cnt_arw_dyu_glc_tig_afr_rus_mol_fre_qcu_ben_eng_dut_dgb_amh_spa_sid_hin_mly_pan_tsn_alb_cic_tag_tha_amr_knd_swa_ses_aze_svk_bul_azi_xho_vie_gam_swt_bam_yor	-0.98626530978028	-2.41419418758033	0.017727955376765
662	amr_grk_fbf_lat_aeg_sod_anl_hin_uzb_azi_bam_mao_zul_ctl_pan_bsq_prs_gam_tsn_mnd_mol_pol_cic_lit_dgb_svk_est_akn_xho_fin_guj_hau_geo_dut_arw_spa_fre_amh_owc_swe_hun_yor_mly_bos_ind_jpn_tml_kor_rus_bul_swa_afr_sun_scr_heb_jav_cnt_slo_dyu_eng_mlt_ben_urd_krd_ita_qcu_mcd_ukr_alb_bem_tig_ger_chh_por_tag_nor_ven_cze_swt_bat_tha_sid_knd_lda_igb_tur_glc_rom_aze_ses_vie_wly_ewe_tsw_moo	0.470021215576737	1.10907717829765	0.270256671581275
663	anl_guj_moo_mcd_tig_hau_amh_ctl_tur_aze_ewe_tag_bam_ben_arw_bsq_prs_heb_swa_mnd_pan_pol_cic_lat_lda_ger_est_igb_tsn_fin_hin_chh_geo_krd_bul_afr_eng_amr_mlt_nor_hun_bem_mao_svk_sun_jpn_knd_kor_slo_glc_zul_dut_mly_lit_aeg_ind_cnt_rom_ven_bos_sid_scr_cze_urd_grk_qcu_mol_ukr_alb_swt_gam_rus_wly_swe_jav_ita_fbf_por_ses_bat_tha_sod_tml_xho_yor_uzb_spa_fre_azi_tsw_vie_owc_dgb_akn_dyu	-0.546387699950559	-1.3038765185744	0.195493889895763
664	tig_bul_moo_prs_aeg_sod_sid_pan_tur_azi_lda_bat_dyu_glc_arw_bsq_slo_wly_fbf_mnd_hin_grk_xho_lit_bam_fre_fin_cic_tsw_hun_scr_hau_geo_lat_cze_ctl_swe_chh_mlt_por_est_ewe_mao_ben_ind_jpn_tml_kor_dut_alb_yor_bos_tag_nor_heb_sun_cnt_mcd_tsn_ita_amr_afr_spa_pol_mol_qcu_rus_ger_ukr_zul_owc_urd_gam_guj_mly_eng_akn_rom_dgb_jav_tha_anl_knd_ses_bem_uzb_krd_svk_aze_swa_vie_amh_swt_ven_igb	0.0696682013285636	0.163880654454885	0.870180727936126
665	gam_eng_tsn_grk_amh_owc_aeg_lat_uzb_aze_xho_mly_ewe_por_ben_bsq_rus_hau_moo_cnt_fre_swe_swa_slo_tsw_lit_hun_dgb_igb_est_krd_anl_geo_prs_urd_bul_svk_sid_mlt_cze_fin_fbf_ind_afr_mao_jpn_knd_kor_ita_arw_zul_scr_bat_ger_amr_sun_mnd_mol_ses_spa_sod_nor_dut_rom_ctl_qcu_bos_glc_pol_dyu_tig_ukr_heb_hin_jav_pan_lda_alb_cic_tag_tha_chh_tml_swt_yor_tur_mcd_guj_azi_akn_vie_wly_bam_ven_bem	-0.281985927912999	-0.667213792690656	0.506287746489651
666	owc_nor_akn_hin_tig_chh_gam_scr_tur_aze_dgb_jav_swa_ukr_guj_bsq_krd_aeg_tsw_cnt_bos_grk_moo_urd_yor_rom_hun_fbf_ewe_est_alb_anl_geo_spa_ger_mcd_mol_amh_amr_ctl_fin_cic_tag_lat_bat_jpn_knd_kor_pan_glc_bem_afr_sun_por_heb_mao_mnd_svk_igb_rus_sod_dut_swe_bul_ben_qcu_fre_cze_pol_ses_sid_lit_wly_ita_ind_arw_xho_slo_zul_mly_tha_hau_tml_swt_lda_azi_eng_prs_uzb_bam_vie_mlt_dyu_tsn_ven	-0.595463398822641	-1.42310111638954	0.158052832703562
667	anl_swe_bem_urd_chh_owc_mlt_por_tur_aze_cic_bat_tsw_lit_scr_bsq_glc_aeg_moo_mnd_guj_arw_swt_svk_ses_prs_fin_lda_bam_hun_slo_heb_geo_rom_dut_mol_bul_tig_sid_cze_est_fbf_mao_spa_mly_jpn_tml_kor_ita_grk_dgb_pan_ind_alb_amh_jav_cnt_afr_igb_krd_gam_mcd_ger_pol_rus_qcu_lat_ctl_ben_xho_sod_ukr_hau_bos_sun_hin_ven_fre_yor_tag_tha_wly_knd_ewe_dyu_azi_nor_eng_uzb_swa_vie_amr_tsn_zul_akn	-0.601895259056994	-1.4379687408834	0.153799455069634
668	tig_rus_ewe_fre_anl_amr_heb_rom_tur_azi_moo_tag_ses_bul_ukr_bsq_spa_sod_cic_mnd_eng_krd_tsn_ger_zul_svk_hun_lda_bem_fin_hin_gam_geo_mol_lat_bos_lit_aeg_sid_pol_est_fbf_jav_cze_bat_jpn_knd_kor_urd_pan_swa_afr_ind_ben_mlt_mao_cnt_prs_igb_alb_chh_ctl_mcd_scr_grk_qcu_dut_guj_nor_dyu_wly_swe_amh_slo_mly_arw_akn_por_ven_sun_tha_hau_tml_bam_xho_uzb_glc_ita_aze_dgb_vie_owc_yor_tsw_swt	-0.469779314877837	-1.11665831874488	0.26701716869172
669	amr_lit_tsn_alb_anl_tig_aeg_grk_tur_aze_zul_ind_dgb_pan_afr_bsq_spa_hau_swa_mnd_hin_pol_lda_mcd_ewe_fre_est_fbf_bam_fin_ita_heb_geo_mol_ukr_cze_ctl_mlt_sid_swe_hun_akn_mly_guj_bat_jpn_knd_kor_ben_dut_ven_bul_jav_rus_sod_sun_cnt_krd_tsw_rom_gam_eng_scr_prs_glc_qcu_nor_slo_ger_ses_owc_urd_wly_lat_mao_svk_igb_arw_dyu_tag_tha_chh_tml_yor_moo_uzb_por_bos_azi_swt_vie_amh_xho_bem_cic	-0.382543708788319	-0.906642232898969	0.36693914665944
670	heb_guj_dyu_krd_owc_aeg_wly_ita_uzb_azi_moo_mao_cic_grk_pan_bsq_slo_sod_swa_mnd_fre_ben_bem_lit_ven_dut_est_xho_fbf_hun_rus_tig_geo_rom_nor_arw_svk_mlt_gam_bul_fin_igb_bat_eng_tag_jpn_knd_kor_cze_pol_bam_afr_ind_por_sid_jav_cnt_mol_lda_bos_chh_alb_ger_scr_ctl_qcu_prs_mcd_urd_swt_hau_spa_amh_ukr_sun_hin_dgb_swe_ses_mly_tha_amr_tml_tsw_yor_tur_lat_glc_aze_ewe_vie_anl_akn_tsn_zul	-0.947286181586578	-2.29965516393548	0.0237052653870777
671	heb_swe_fbf_lat_tig_gam_amh_guj_tur_azi_dyu_sun_cic_dut_hin_bsq_mcd_anl_dgb_mnd_slo_spa_ven_eng_ses_fre_hun_lda_ewe_fin_urd_amr_geo_mol_grk_arw_prs_hau_owc_nor_est_igb_tag_lit_ind_jpn_tml_kor_afr_bul_swa_rus_jav_ita_mlt_mao_cnt_por_bem_ctl_aeg_cze_ben_svk_alb_qcu_rom_krd_glc_swt_wly_ukr_chh_pol_bat_bos_yor_scr_xho_mly_tha_sod_knd_bam_tsw_aze_pan_ger_uzb_zul_vie_sid_akn_moo_tsn	-0.587610620589153	-1.40308451785517	0.163921509348754
672	gam_ben_bam_arw_amh_wly_heb_alb_uzb_azi_dgb_mao_tsn_por_dut_bsq_scr_sid_xho_cnt_bos_pol_zul_eng_dyu_urd_hun_ewe_lda_fin_krd_hau_geo_guj_swe_spa_lit_owc_anl_ger_est_moo_ind_cze_bat_jpn_knd_kor_rom_mcd_ses_grk_tag_svk_chh_mly_mnd_rus_ven_nor_amr_ctl_slo_bul_glc_qcu_prs_ukr_mol_fbf_tig_fre_aeg_pan_jav_afr_cic_hin_akn_sun_tha_mlt_tml_swt_yor_aze_ita_lat_tur_swa_vie_sod_igb_tsw_bem	-0.38480505714768	-0.912842580475333	0.363685714344434
673	mlt_prs_bam_por_wly_sid_anl_hin_azi_uzb_moo_sun_ewe_grk_alb_bsq_fre_gam_bem_mnd_arw_bul_tsn_nor_dgb_lat_est_dyu_fbf_fin_ben_owc_geo_ger_eng_mcd_slo_amr_sod_cze_hun_swt_jav_ukr_ind_jpn_tml_kor_afr_ctl_ses_glc_mao_krd_heb_tag_cnt_rus_xho_bos_tig_scr_rom_mol_urd_qcu_ita_pol_dut_cic_chh_guj_hau_spa_mly_pan_igb_svk_ven_bat_tha_amh_knd_lda_zul_tur_lit_swe_aze_akn_vie_aeg_swa_tsw_yor	-0.514333798641426	-1.22572060796531	0.223398724988566
674	mlt_guj_zul_mcd_wly_gam_aeg_grk_tur_uzb_fbf_tag_ses_spa_hin_bsq_rus_amr_akn_cnt_nor_svk_tsn_ita_bam_afr_est_yor_bem_hun_eng_amh_geo_lat_swe_ger_cze_owc_hau_bul_fin_lda_ind_lit_mly_jpn_tml_kor_dut_arw_cic_krd_sun_pan_tig_bat_mnd_por_ven_urd_chh_ctl_pol_ben_slo_qcu_glc_scr_ukr_xho_anl_prs_sid_alb_jav_fre_swt_rom_igb_mao_tha_sod_knd_ewe_dgb_aze_mol_bos_azi_dyu_vie_heb_moo_tsw_swa	-0.420341506794271	-0.998594267198982	0.320582463746295
675	hau_krd_xho_lit_amh_wly_chh_alb_aze_tur_tsn_tag_ses_urd_lat_bsq_swe_aeg_dyu_mnd_ukr_bul_moo_pol_dgb_glc_fin_fbf_ven_est_ctl_amr_geo_slo_ben_guj_arw_gam_mlt_svk_hun_swa_mao_nor_mly_jpn_knd_kor_bos_spa_swt_rus_jav_mol_heb_bat_cnt_prs_ewe_eng_anl_ita_pan_scr_por_qcu_cze_hin_mcd_bam_owc_afr_sod_dut_sun_fre_yor_ger_zul_ind_tha_tig_tml_lda_tsw_uzb_grk_rom_azi_cic_vie_sid_bem_akn_igb	-0.274365930933567	-0.648967015056767	0.517959123382039
676	anl_slo_bem_mcd_sid_wly_amh_afr_azi_tur_dgb_ind_lda_grk_pan_bsq_ukr_heb_ewe_cnt_spa_swe_zul_bul_swt_arw_fin_akn_tsn_est_krd_hau_geo_nor_lit_rus_por_gam_owc_alb_hun_cic_jav_mol_bat_jpn_tml_kor_rom_dut_fbf_bos_tag_fre_amr_sun_mnd_ben_bam_ctl_tig_lat_prs_svk_hin_qcu_cze_pol_guj_moo_sod_glc_chh_eng_mly_urd_ven_ita_tsw_mao_tha_aeg_knd_swa_xho_aze_ger_scr_uzb_igb_vie_mlt_dyu_ses_yor	-0.700815095104483	-1.68043561741559	0.0962286445382292
677	sid_glc_tsw_por_gam_wly_hau_prs_tur_uzb_yor_sun_dyu_mcd_fre_bsq_guj_amr_dgb_mnd_ukr_lat_bem_afr_tsn_alb_est_swa_moo_fin_arw_tig_geo_grk_bul_dut_cze_amh_aeg_spa_hun_xho_jav_mol_mao_jpn_tml_kor_ctl_urd_swt_ita_tag_scr_mlt_ind_cnt_ger_ses_swe_sod_hin_nor_pol_krd_qcu_ben_lit_svk_ven_anl_eng_chh_pan_mly_slo_ewe_bos_fbf_bat_tha_owc_knd_lda_akn_azi_rus_rom_aze_bam_vie_heb_cic_igb_zul	-0.158007717548673	-0.373036802252833	0.709969948910629
678	wly_rom_akn_bul_amh_aeg_gam_bos_aze_uzb_igb_ind_cic_cze_ctl_bsq_pan_heb_tsw_mnd_fre_ita_swa_dut_dgb_pol_fin_ewe_swt_est_por_chh_geo_ger_ben_urd_scr_sid_tig_slo_hun_ven_sun_mcd_jav_jpn_knd_kor_nor_guj_dyu_ukr_mly_glc_sod_bat_cnt_mol_bem_arw_anl_swe_hin_rus_spa_qcu_eng_grk_krd_bam_mlt_prs_hau_afr_tag_alb_fbf_lat_yor_mao_tha_amr_tml_moo_lda_azi_svk_lit_tur_ses_vie_owc_zul_tsn_xho	0.218498373555529	0.514524174080643	0.608106173744762
679	hau_ukr_swa_lit_wly_owc_sid_ben_uzb_aze_ewe_sun_yor_nor_afr_bsq_mcd_amh_xho_mnd_pol_rus_akn_slo_igb_ita_hun_bam_ses_est_urd_heb_geo_svk_hin_cze_swe_mlt_tig_ctl_fin_dyu_bat_prs_tag_jpn_knd_kor_alb_glc_tsw_scr_mao_lat_sod_jav_cnt_dut_fbf_ger_chh_fre_eng_spa_krd_qcu_rom_arw_por_zul_anl_mol_gam_pan_mly_bul_cic_guj_moo_ind_tha_amr_tml_dgb_lda_azi_bos_grk_tur_tsn_vie_aeg_swt_ven_bem	-0.644351046229821	-1.54760276443613	0.125114312805904
680	sod_ita_akn_ben_hau_chh_gam_bul_tur_azi_swa_sun_ven_scr_alb_bsq_glc_owc_dyu_cnt_mol_nor_igb_dut_bem_krd_fin_xho_dgb_hun_lat_tig_geo_fre_urd_por_rom_aeg_mlt_prs_est_bam_tag_mcd_mao_jpn_knd_kor_hin_swe_swt_ukr_jav_grk_amh_mly_mnd_slo_tsw_afr_anl_ctl_bos_eng_arw_qcu_guj_svk_lit_moo_amr_cze_heb_pan_bat_spa_ewe_ger_fbf_ind_tha_wly_tml_cic_tsn_uzb_pol_rus_aze_lda_vie_sid_yor_zul_ses	0.407336281446838	0.961411750602771	0.338838225539504
681	aeg_nor_moo_lat_hau_amh_heb_bul_uzb_tur_ewe_sun_zul_lit_mol_bsq_svk_tig_bam_cnt_dut_pol_ven_mcd_tsn_afr_fin_dyu_dgb_hun_ita_owc_geo_guj_ger_ctl_rom_anl_chh_grk_est_swt_bat_fre_tag_jpn_tml_kor_cze_ukr_cic_hin_mao_scr_sod_ind_mnd_urd_fbf_slo_sid_prs_krd_pan_spa_qcu_bos_ben_eng_igb_mlt_swe_amr_por_jav_alb_ses_glc_akn_mly_tha_wly_knd_lda_yor_azi_arw_rus_aze_bem_vie_gam_tsw_swa_xho	-0.653842410563458	-1.56759648386913	0.12037173680296
682	owc_glc_tsw_mcd_heb_gam_sod_lat_tur_uzb_bem_ind_bam_guj_bul_bsq_ben_hau_ven_mnd_rom_pan_dyu_lit_swa_slo_est_cic_lda_fin_bos_wly_geo_ita_por_cze_dut_amh_mlt_svk_hun_moo_tag_afr_sun_jpn_knd_kor_mol_eng_swt_ukr_jav_hin_chh_mao_cnt_ctl_ewe_spa_tig_prs_pol_fre_ger_qcu_arw_scr_rus_xho_aeg_urd_anl_alb_bat_nor_ses_grk_akn_mly_tha_amr_tml_igb_tsn_aze_swe_krd_azi_zul_vie_sid_dgb_fbf_yor	0.11628829689556	0.273764759699685	0.784872508977762
683	heb_ctl_swt_mol_tig_sid_mlt_afr_azi_uzb_xho_mly_ewe_mcd_prs_bsq_urd_owc_dgb_mnd_pol_por_ses_swe_akn_lat_hun_bam_moo_fin_svk_gam_geo_lit_bul_guj_arw_amr_anl_eng_est_tsn_jav_rom_bat_jpn_knd_kor_rus_ukr_yor_ben_sun_cze_chh_tag_cnt_scr_dyu_ita_amh_dut_glc_alb_grk_qcu_slo_nor_spa_ven_sod_pan_hau_fre_ind_krd_bem_ger_swa_mao_tha_wly_tml_tsw_cic_tur_bos_hin_aze_fbf_vie_aeg_zul_igb_lda	-0.92408984780403	-2.24495638526745	0.0271411091140508
684	gam_bul_moo_pan_owc_aeg_anl_eng_azi_aze_akn_ind_tsw_lit_prs_bsq_grk_amr_ewe_cnt_rus_swe_swt_glc_dyu_bos_hun_cic_xho_est_ctl_sid_geo_ukr_ita_nor_mol_tig_sod_rom_fin_igb_tag_slo_bat_jpn_knd_kor_pol_spa_ven_mcd_mao_scr_chh_mly_mnd_fre_swa_ben_wly_krd_guj_lat_afr_qcu_arw_cze_svk_dgb_heb_hin_amh_por_jav_alb_lda_urd_zul_sun_tha_hau_tml_fbf_ses_uzb_ger_dut_tur_yor_vie_mlt_tsn_bem_bam	-0.812185370027734	-1.95420215837843	0.0536813580572261
685	sod_fre_swt_mcd_anl_sid_chh_ita_aze_azi_ewe_mao_cic_cze_alb_bsq_swe_gam_swa_cnt_mol_por_xho_prs_lda_krd_est_dgb_igb_fin_rus_heb_geo_glc_hin_lit_guj_mlt_tig_ben_hun_tsw_tag_ukr_sun_jpn_tml_kor_ger_arw_dyu_dut_ind_afr_amh_jav_mnd_svk_tsn_urd_wly_bos_eng_pan_spa_qcu_ctl_bul_lat_ven_hau_rom_aeg_pol_bat_grk_bam_scr_zul_mly_tha_amr_knd_ses_yor_uzb_slo_nor_tur_fbf_vie_owc_bem_moo_akn	-0.309252766463269	-0.731791856541077	0.466135682038126
686	amr_rom_igb_scr_chh_owc_anl_nor_tur_azi_ses_ind_xho_grk_glc_bsq_lat_sid_yor_cnt_mcd_lit_swa_svk_bam_guj_fin_zul_dyu_hun_swe_hau_geo_pol_prs_mol_por_sod_gam_ctl_est_bem_mao_bul_sun_jpn_knd_kor_cze_rus_moo_ukr_mly_pan_mlt_jav_mnd_krd_tsn_alb_wly_eng_spa_bos_fre_qcu_dut_ben_slo_tsw_amh_ita_tig_ger_tag_arw_swt_afr_lda_bat_tha_heb_tml_ewe_cic_aze_urd_hin_uzb_dgb_vie_aeg_akn_fbf_ven	-0.754350509881554	-1.81489822306358	0.0727631103531905
687	heb_glc_bem_guj_owc_chh_amh_swe_azi_uzb_bam_sun_tsn_scr_svk_bsq_rom_gam_fbf_cnt_ben_bos_ven_alb_swt_lit_fin_dgb_ewe_hun_cze_aeg_geo_krd_ita_urd_mcd_amr_mlt_eng_est_cic_tag_rus_ind_jpn_tml_kor_dut_nor_swa_afr_jav_spa_wly_mly_mnd_ger_yor_pol_tig_arw_grk_ukr_pan_qcu_ctl_hin_prs_tsw_sid_slo_anl_lat_mao_fre_zul_bul_moo_bat_tha_sod_knd_ses_xho_tur_por_mol_aze_igb_vie_hau_dyu_akn_lda	-0.420424974255293	-0.999005744576789	0.320384160923217
688	amh_lit_moo_svk_chh_tig_sod_ukr_azi_aze_igb_jav_akn_nor_rom_bsq_fre_anl_bem_mnd_ita_scr_yor_ctl_tsw_slo_est_dgb_swa_fin_ger_wly_geo_grk_urd_afr_alb_mlt_aeg_dut_hun_ses_sun_cze_tag_jpn_tml_kor_pan_hin_ewe_bos_bat_glc_heb_ind_cnt_guj_fbf_pol_amr_spa_eng_rus_por_qcu_lat_mol_swe_xho_hau_krd_sid_arw_mao_bul_dyu_ben_cic_mly_tha_owc_knd_lda_bam_tur_prs_mcd_uzb_ven_vie_gam_tsn_swt_zul	-0.166051038013941	-0.391665320905881	0.696201527546573
689	owc_glc_xho_lat_sid_tig_mlt_bos_azi_tur_tsw_ind_fbf_mcd_slo_bsq_mol_amr_swa_cnt_ukr_scr_ven_grk_ses_hin_fin_bam_dgb_est_fre_gam_geo_rus_swe_dut_ita_aeg_chh_pan_hun_moo_bat_guj_sun_jpn_knd_kor_ben_ctl_yor_lit_mao_urd_heb_mly_mnd_alb_akn_arw_amh_ger_por_cze_rom_qcu_nor_prs_pol_zul_wly_svk_hau_krd_jav_bul_bem_eng_ewe_tag_tha_sod_tml_tsn_dyu_aze_afr_spa_uzb_lda_vie_anl_igb_swt_cic	0.0906274278339036	0.213279958508566	0.831575454783841
690	heb_guj_bem_afr_gam_wly_mlt_ctl_tur_aze_dgb_bat_ses_mol_cze_bsq_por_sid_yor_mnd_ukr_lat_tsn_hin_zul_mcd_hun_dyu_igb_fin_eng_tig_geo_glc_rom_arw_scr_anl_amh_swe_est_akn_mly_spa_sun_jpn_knd_kor_pan_urd_cic_pol_mao_dut_aeg_ind_cnt_bos_ven_ben_owc_fre_krd_alb_bul_qcu_ita_grk_lit_swa_hau_rus_chh_slo_tag_nor_tsw_prs_bam_jav_tha_amr_tml_ewe_moo_azi_svk_ger_uzb_swt_vie_sod_fbf_lda_xho	-0.671815642492552	-1.61259707418069	0.11022057776388
691	amr_lit_ewe_ctl_heb_wly_gam_ger_aze_azi_swa_bat_igb_spa_lat_bsq_pan_aeg_ses_mnd_por_cze_dgb_hin_moo_nor_fin_cic_fbf_hun_afr_hau_geo_mcd_slo_mol_eng_anl_sid_rom_est_swt_ind_glc_sun_jpn_tml_kor_ita_guj_bam_pol_mao_grk_sod_tag_cnt_prs_lda_dut_chh_scr_svk_ben_bul_qcu_alb_arw_urd_akn_mlt_rus_owc_fre_jav_swe_tsw_bos_zul_mly_tha_tig_knd_dyu_yor_uzb_ukr_krd_tur_tsn_vie_amh_ven_xho_bem	-0.244077770281036	-0.579326486300623	0.563769574026447
692	heb_urd_tsn_dut_sod_chh_tig_nor_azi_tur_akn_mao_ven_swe_grk_bsq_mol_hau_xho_mnd_eng_prs_igb_cze_swa_bul_est_dyu_lda_hun_bos_wly_geo_alb_slo_ctl_por_amr_amh_glc_fin_cic_jav_spa_bat_jpn_tml_kor_hin_krd_ses_svk_tag_rus_gam_ind_cnt_mcd_moo_guj_anl_fre_arw_afr_rom_qcu_ukr_lat_ita_zul_owc_ger_mlt_scr_mly_pol_bem_ben_swt_sun_tha_aeg_knd_tsw_ewe_uzb_lit_pan_aze_yor_vie_sid_dgb_bam_fbf	-0.679608554912685	-1.62847253139202	0.106807824691466
693	wly_pol_dyu_bul_tig_aeg_heb_fre_aze_azi_akn_jav_xho_ita_arw_bsq_guj_chh_bem_mnd_lit_ukr_zul_swe_yor_mol_est_lda_igb_hun_spa_owc_geo_eng_pan_hin_ben_hau_amr_ctl_fin_ven_ind_urd_bat_jpn_knd_kor_glc_mcd_tsw_scr_tag_prs_sid_mao_cnt_dut_fbf_slo_gam_alb_grk_lat_svk_qcu_rom_krd_rus_ewe_mlt_afr_sod_por_mly_ger_moo_nor_swa_sun_tha_amh_tml_ses_tsn_uzb_bos_cze_tur_dgb_vie_anl_swt_bam_cic	-1.15964912411166	-2.86317121165971	0.00518276475365864
694	gam_ukr_igb_arw_owc_amh_heb_ben_aze_uzb_swt_jav_ewe_prs_cze_bsq_lat_sod_cic_cnt_slo_bul_bem_spa_ven_grk_hun_xho_dyu_fin_lit_hau_geo_rom_svk_ita_fre_sid_wly_ctl_est_swa_sun_alb_bat_jpn_knd_kor_scr_pol_fbf_dut_mly_mcd_tig_tag_mnd_pan_ses_glc_amr_swe_urd_hin_bos_qcu_krd_mol_ger_moo_anl_afr_aeg_eng_mao_nor_yor_rus_tsw_ind_tha_mlt_tml_tsn_bam_tur_guj_por_azi_dgb_vie_chh_akn_lda_zul	0.330453248280746	0.778870577122487	0.438033309506692
695	sid_alb_dgb_hin_gam_amr_aeg_ctl_uzb_aze_ven_tag_akn_scr_guj_bsq_ger_heb_yor_cnt_mol_dut_swa_afr_fbf_ita_est_bem_ewe_fin_bos_hau_geo_urd_ukr_spa_lat_mlt_wly_pan_hun_bam_jav_por_mly_jpn_knd_kor_arw_rom_lda_mcd_bat_svk_anl_mao_mnd_rus_tsw_eng_amh_ben_pol_fre_glc_qcu_nor_slo_cze_dyu_sod_prs_tig_bul_ind_swe_igb_krd_moo_sun_tha_owc_tml_cic_tsn_tur_lit_grk_azi_zul_vie_chh_ses_xho_swt	0.17271619151173	0.406147164200923	0.685567500668321
696	aeg_lat_ven_bos_sod_amr_sid_swe_tur_uzb_tsn_ind_bem_rus_spa_bsq_rom_tig_ses_mnd_nor_ger_dyu_fre_bam_guj_fin_swt_fbf_hun_krd_anl_geo_mol_cze_dut_alb_hau_amh_urd_est_yor_jav_pol_tag_jpn_tml_kor_pan_ita_tsw_arw_mao_hin_mlt_mly_cnt_ctl_igb_scr_heb_bul_por_prs_slo_qcu_afr_ben_eng_swa_owc_lit_wly_svk_sun_mcd_ewe_glc_akn_bat_tha_gam_knd_lda_moo_azi_ukr_grk_aze_dgb_vie_chh_cic_xho_zul	-0.275378458033124	-0.651212049658958	0.516515516403675
697	heb_spa_swa_urd_owc_sid_amr_ita_tur_azi_ewe_mao_swt_swe_por_bsq_bul_tig_fbf_mnd_ctl_arw_igb_alb_ses_slo_est_tsn_dgb_fin_rus_mlt_geo_glc_ben_scr_lit_anl_chh_dut_hun_zul_jav_lat_mly_jpn_knd_kor_prs_krd_tsw_hin_ind_ger_hau_bat_cnt_pol_lda_grk_gam_bos_svk_nor_guj_qcu_afr_fre_rom_akn_wly_ukr_amh_pan_tag_eng_moo_mol_yor_sun_tha_aeg_tml_cic_ven_uzb_cze_mcd_aze_dyu_vie_sod_xho_bam_bem	-0.971453728187328	-2.36713946467358	0.0199987650154215
698	amr_prs_ven_arw_chh_wly_gam_alb_tur_uzb_tsw_tag_igb_lit_eng_bsq_mcd_owc_cic_mnd_ukr_ita_swt_svk_moo_cze_hun_ses_dyu_est_rus_amh_geo_rom_bul_por_urd_sod_anl_afr_fin_ewe_mao_slo_ind_jpn_tml_kor_ben_krd_dgb_guj_sun_bos_hau_jav_cnt_dut_yor_pol_mlt_swe_hin_pan_ctl_qcu_fre_mol_ger_swa_tig_glc_aeg_nor_mly_spa_zul_scr_fbf_bat_tha_sid_knd_akn_tsn_aze_grk_lat_azi_lda_vie_heb_bem_bam_xho	0.0514504770276239	0.121126682826844	0.903852018624796
699	wly_scr_xho_lit_sid_chh_gam_guj_azi_uzb_ewe_tag_swa_pan_por_bsq_svk_mlt_zul_mnd_glc_afr_fbf_alb_igb_ctl_est_ses_dgb_hun_eng_amr_geo_ukr_bul_fre_rom_anl_sod_prs_fin_tsn_mao_ger_bat_jpn_tml_kor_grk_ita_cic_urd_jav_dut_heb_mly_cnt_cze_dyu_hin_owc_lat_mcd_swe_ben_qcu_krd_arw_spa_ven_aeg_pol_hau_mol_sun_nor_swt_rus_akn_ind_tha_amh_knd_moo_bem_aze_bos_slo_tur_bam_vie_tig_lda_tsw_yor	0.183911297428189	0.433076948230693	0.665961634524168
700	anl_swe_swa_ctl_gam_tig_owc_scr_aze_uzb_bam_jav_tsn_krd_lit_bsq_dut_chh_tsw_cnt_ben_bos_lda_prs_dyu_lat_fin_zul_moo_est_rus_mlt_geo_por_mcd_urd_ita_sod_hau_svk_hun_xho_mao_slo_sun_jpn_tml_kor_guj_spa_yor_glc_mly_ukr_wly_ind_mnd_pol_ven_ger_amr_arw_eng_mol_fre_qcu_cze_grk_rom_ewe_heb_alb_sid_nor_tag_afr_igb_bul_akn_bat_tha_aeg_knd_fbf_bem_azi_pan_hin_tur_ses_vie_amh_swt_dgb_cic	-0.696853441801696	-1.67137842304858	0.0980087371906502
701	owc_fre_igb_ita_chh_anl_heb_spa_azi_uzb_tsw_tag_ses_scr_rom_bsq_hin_tig_ven_cnt_por_ctl_dyu_cze_yor_rus_est_lda_zul_fin_krd_gam_geo_grk_eng_lat_nor_aeg_mlt_pol_hun_tsn_ind_pan_mly_jpn_knd_kor_glc_dut_xho_ukr_mao_urd_amh_jav_mnd_svk_akn_mcd_hau_arw_slo_afr_prs_qcu_lit_mol_alb_bem_sid_ger_amr_swe_bat_ben_bam_bul_cic_sun_tha_wly_tml_swt_ewe_aze_bos_guj_tur_moo_vie_sod_fbf_swa_dgb	-0.0677592153434071	-0.159767169086898	0.873410973330975
702	aeg_glc_moo_ctl_heb_owc_sid_svk_azi_tur_tsn_tag_swa_pol_cze_bsq_mol_anl_bam_cnt_lat_ben_dyu_ukr_xho_rus_fin_igb_zul_hun_ger_hau_geo_rom_krd_lit_urd_chh_mlt_scr_est_ven_sun_arw_mly_jpn_tml_kor_guj_alb_fbf_slo_ind_grk_gam_jav_mnd_dut_akn_por_amr_fre_bos_prs_mcd_qcu_afr_pan_swe_ewe_wly_eng_sod_bul_mao_hin_yor_spa_dgb_bat_tha_tig_knd_cic_swt_uzb_nor_ita_aze_ses_vie_amh_bem_tsw_lda	0.129951576025999	0.305773775788741	0.76046030024107
703	wly_bos_dyu_nor_hau_heb_gam_grk_azi_aze_fbf_mao_xho_hin_ukr_bsq_ita_anl_cic_mnd_prs_lit_zul_por_lda_mol_fin_igb_yor_est_guj_mlt_geo_swe_eng_ben_krd_tig_amr_ctl_hun_swa_tag_glc_sun_jpn_tml_kor_scr_alb_bam_afr_jav_spa_sod_ind_cnt_rom_ven_rus_aeg_urd_mcd_slo_bul_qcu_pan_cze_svk_dgb_chh_dut_sid_fre_mly_pol_tsn_arw_tsw_bat_tha_owc_knd_ses_akn_tur_ger_lat_uzb_bem_vie_amh_moo_ewe_swt	-0.332008090966093	-0.785761221057373	0.434004793359704
704	wly_hin_swt_dut_heb_hau_aeg_ctl_aze_azi_cic_jav_xho_por_cze_bsq_pol_sid_swa_cnt_ger_nor_akn_fre_tsn_svk_hun_dgb_lda_fin_prs_amh_geo_afr_krd_glc_grk_gam_owc_mol_est_dyu_ind_ita_tag_jpn_knd_kor_rom_swe_yor_ben_mly_guj_sod_bat_mnd_urd_igb_spa_tig_arw_rus_mcd_lat_qcu_pan_alb_lit_fbf_mlt_eng_chh_slo_sun_bul_ewe_ukr_bam_mao_tha_anl_tml_zul_moo_tur_scr_bos_uzb_bem_vie_amr_tsw_ven_ses	-0.22034295918248	-0.520362345464242	0.604047654199032
705	anl_guj_cic_dut_aeg_sod_amh_pan_azi_aze_dgb_sun_akn_eng_grk_bsq_cze_gam_zul_cnt_svk_bos_yor_ctl_fbf_glc_est_ses_swt_hun_slo_wly_geo_alb_scr_prs_afr_chh_tig_krd_fin_lda_mly_ben_jav_jpn_tml_kor_arw_mcd_swa_por_bat_ukr_mlt_tag_mnd_urd_ewe_pol_sid_nor_lat_mol_rus_qcu_ita_fre_swe_xho_amr_hin_heb_spa_mao_rom_moo_ger_bam_ind_tha_hau_knd_tsw_dyu_uzb_bul_lit_tur_ven_vie_owc_tsn_bem_igb	-0.130566107168021	-0.308106217948535	0.758690533631568
706	hau_dut_swt_scr_heb_gam_sid_rus_azi_uzb_cic_sun_yor_glc_grk_bsq_fre_owc_ses_cnt_alb_eng_xho_swe_swa_ben_est_igb_dyu_fin_mol_anl_geo_arw_ctl_por_svk_mlt_amr_guj_hun_lda_jav_nor_ind_jpn_tml_kor_ita_lat_ven_hin_tag_krd_wly_mao_mnd_urd_bam_bos_tig_spa_slo_ukr_ger_qcu_bul_pol_afr_bem_amh_rom_sod_lit_bat_pan_zul_prs_moo_mly_tha_chh_knd_ewe_fbf_aze_cze_mcd_tur_dgb_vie_aeg_tsn_tsw_akn	-0.539882294053342	-1.28808960368365	0.20091048233527
707	amr_svk_swt_glc_heb_tig_amh_afr_tur_aze_xho_sun_dyu_nor_grk_bsq_bos_gam_tsn_cnt_mcd_slo_bem_ger_cic_spa_fin_fbf_zul_hun_arw_wly_geo_scr_lit_lat_fre_aeg_hau_urd_est_swa_bat_pol_tag_jpn_knd_kor_cze_rom_lda_eng_jav_ukr_sid_mly_mnd_ita_yor_krd_owc_ben_por_ctl_bul_qcu_dut_prs_swe_moo_mlt_mol_sod_alb_mao_guj_igb_rus_dgb_ind_tha_chh_tml_ewe_akn_azi_hin_pan_uzb_ses_vie_anl_ven_bam_tsw	-0.200504023235626	-0.473597115191558	0.636897108917683
708	amr_hin_xho_por_anl_owc_tig_afr_aze_azi_dgb_tag_bam_spa_dut_bsq_slo_chh_tsn_cnt_alb_mcd_ewe_grk_zul_ctl_est_swa_akn_fin_eng_hau_geo_svk_bul_rom_rus_gam_mlt_ger_hun_dyu_mly_bos_sun_jpn_tml_kor_pan_glc_ven_krd_jav_ukr_sid_ind_mnd_lit_fbf_pol_wly_guj_swe_lat_arw_qcu_ita_urd_scr_igb_amh_mol_heb_fre_bat_nor_bem_prs_moo_mao_tha_aeg_knd_yor_ses_uzb_cze_ben_tur_tsw_vie_sod_cic_lda_swt	-0.107302114123302	-0.252863349739699	0.800931890872392
709	mlt_urd_dyu_pan_gam_owc_aeg_prs_azi_uzb_akn_bat_tsw_eng_alb_bsq_scr_amh_dgb_mnd_svk_mol_zul_ger_yor_por_fin_fbf_bem_est_grk_chh_geo_glc_rom_nor_lit_tig_sod_mcd_hun_xho_tag_ita_mao_jpn_tml_kor_fre_ukr_swa_rus_sun_guj_anl_mly_cnt_spa_swt_cze_heb_ben_bul_hin_dut_qcu_swe_krd_arw_ses_amr_bos_sid_pol_ind_slo_ewe_ctl_moo_jav_tha_hau_knd_cic_igb_tur_afr_lat_aze_ven_vie_wly_tsn_lda_bam	-0.575805727579	-1.37358027593402	0.172874158370368
710	gam_rus_xho_swe_hau_sid_anl_slo_tur_azi_lda_mly_ses_bul_krd_bsq_dut_owc_ewe_mnd_guj_arw_swt_eng_zul_ita_hun_bam_yor_est_ukr_sod_geo_rom_mol_bos_lit_tig_aeg_hin_fin_cic_bat_alb_jav_jpn_tml_kor_cze_ben_akn_grk_sun_nor_amr_tag_cnt_glc_igb_ger_chh_spa_mcd_svk_prs_qcu_afr_pan_lat_dgb_mlt_fre_wly_urd_ind_ctl_dyu_scr_tsn_mao_tha_amh_knd_swa_tsw_aze_por_pol_uzb_ven_vie_heb_moo_fbf_bem	-0.57790375658373	-1.37958430708971	0.171022832883059
711	wly_guj_akn_rom_amh_mlt_aeg_spa_uzb_aze_bam_bat_tsn_pol_krd_bsq_alb_anl_swa_cnt_ukr_eng_swt_mol_zul_pan_hun_bem_tsw_est_urd_chh_geo_ger_dut_afr_arw_tig_gam_ben_fin_cic_ind_svk_mao_jpn_knd_kor_ita_lit_ewe_nor_tag_hin_amr_sun_mnd_fre_fbf_por_heb_cze_mcd_grk_slo_qcu_glc_prs_bul_yor_owc_lat_hau_ctl_jav_rus_dyu_bos_ses_mly_tha_sid_tml_lda_moo_azi_swe_scr_tur_xho_vie_sod_ven_dgb_igb	-0.568570622854026	-1.35586653694761	0.178424865238781
712	aeg_ctl_dyu_por_hau_heb_amr_ger_tur_azi_swa_bat_fbf_pol_alb_bsq_urd_mlt_ven_mnd_swe_spa_zul_cze_ses_bul_fin_akn_xho_hun_arw_anl_geo_svk_ben_afr_slo_chh_gam_krd_est_bem_mly_glc_tag_jpn_tml_kor_bos_grk_lda_pan_ind_nor_sod_mao_cnt_hin_igb_dut_tig_mol_rus_lit_lat_qcu_eng_ita_mcd_swt_wly_fre_sid_ukr_sun_guj_tsn_rom_tsw_jav_tha_owc_knd_yor_bam_uzb_prs_scr_aze_dgb_vie_amh_cic_ewe_moo	-0.225899596613877	-0.53319579361342	0.595169982844595
713	amr_krd_bem_dut_owc_heb_wly_por_azi_uzb_xho_sun_fbf_nor_guj_bsq_arw_anl_dgb_mnd_rus_lat_akn_alb_swt_afr_fin_dyu_bam_hun_ben_aeg_geo_mol_ita_eng_slo_tig_gam_grk_est_yor_ind_prs_tag_jpn_tml_kor_scr_fre_zul_pan_jav_rom_sid_bat_cnt_pol_lda_hin_hau_ukr_glc_swe_cze_qcu_urd_lit_spa_ewe_sod_ger_mlt_svk_mly_bul_ven_bos_ses_mao_tha_amh_knd_tsw_cic_aze_ctl_mcd_tur_swa_vie_chh_moo_igb_tsn	-0.452500616464559	-1.07475597120826	0.28526451883467
714	wly_lit_dgb_scr_amr_sod_gam_swe_uzb_aze_igb_ind_tsw_bos_eng_bsq_nor_mlt_moo_cnt_afr_pan_ses_guj_xho_fre_hun_akn_dyu_fin_mol_heb_geo_arw_ita_prs_hin_amh_tig_krd_est_zul_jav_lat_bat_jpn_tml_kor_grk_rus_tsn_bul_tag_dut_aeg_mao_mnd_urd_swa_spa_chh_slo_ctl_svk_mcd_qcu_rom_glc_por_bem_sid_alb_hau_ben_mly_ukr_yor_ger_swt_sun_tha_anl_knd_cic_ewe_tur_pol_cze_azi_lda_vie_owc_bam_ven_fbf	0.192388961803036	0.452352783048559	0.652068253344688
715	wly_cze_swt_dut_amr_tig_amh_grk_azi_aze_bam_ind_akn_krd_ctl_bsq_por_sod_tsw_cnt_fre_ben_moo_nor_xho_swe_fin_bem_dgb_hun_ita_sid_geo_ukr_pol_mol_slo_heb_hau_spa_est_fbf_jav_hin_mly_jpn_tml_kor_eng_mcd_zul_rom_sun_pan_chh_tag_mnd_ger_ewe_afr_aeg_alb_prs_scr_rus_qcu_urd_bos_bul_tsn_anl_lat_mlt_svk_mao_lit_cic_arw_swa_bat_tha_owc_knd_ses_dyu_tur_glc_guj_uzb_igb_vie_gam_yor_lda_ven	0.51739003310312	1.22353290790206	0.224219504527534
716	amh_mol_tsw_guj_owc_aeg_gam_pan_aze_uzb_fbf_sun_ses_glc_slo_bsq_ctl_wly_dgb_cnt_dut_svk_ven_prs_swa_arw_fin_ewe_cic_est_bos_tig_geo_urd_lat_ukr_grk_heb_chh_alb_hun_bem_jav_scr_ind_jpn_knd_kor_afr_nor_yor_bul_tag_ita_hau_mao_mnd_pol_akn_por_mlt_ben_spa_mcd_cze_qcu_rus_krd_hin_moo_amr_ger_sid_lit_mly_eng_swt_swe_lda_bat_tha_sod_tml_bam_igb_azi_rom_fre_tur_dyu_vie_anl_tsn_zul_xho	0.014818552267733	0.0349754170333651	0.972174303816583
717	sid_fre_fbf_prs_tig_owc_chh_mol_tur_uzb_yor_mly_tsw_ben_swe_bsq_rom_amh_ses_cnt_hin_svk_dgb_pol_bem_urd_hun_lda_igb_est_ukr_sod_geo_ger_lit_slo_lat_mlt_aeg_guj_fin_moo_jav_nor_ind_jpn_tml_kor_glc_alb_zul_pan_sun_mcd_gam_mao_mnd_scr_bam_arw_heb_bul_grk_cze_por_qcu_eng_krd_afr_tsn_hau_ctl_amr_bos_tag_spa_ewe_dut_swt_bat_tha_wly_knd_akn_swa_aze_rus_ita_azi_ven_vie_anl_xho_cic_dyu	-0.161733049668502	-0.382226506834049	0.70316542986657
718	sid_grk_ewe_bos_amh_amr_chh_svk_uzb_azi_ses_jav_dgb_pol_por_bsq_alb_gam_bam_cnt_prs_cze_fbf_swe_swt_ctl_hun_lda_zul_fin_arw_hau_geo_ben_lat_hin_glc_heb_owc_nor_est_xho_bat_ita_ind_jpn_knd_kor_slo_lit_cic_rus_tag_urd_anl_mao_mnd_rom_bem_mol_sod_ger_mcd_krd_eng_qcu_pan_afr_bul_tsn_tig_scr_mlt_fre_sun_dut_akn_spa_moo_mly_tha_aeg_tml_tsw_yor_aze_ukr_guj_tur_igb_vie_wly_ven_swa_dyu	-0.200852629836112	-0.474648506471791	0.63615021558369
719	owc_dut_cic_mol_hau_aeg_sid_ctl_tur_aze_tsw_sun_swa_eng_nor_bsq_ita_amr_tsn_cnt_mcd_por_yor_prs_ses_guj_est_xho_dyu_hun_lat_tig_geo_scr_slo_lit_ben_gam_anl_afr_fin_bam_mao_arw_mly_jpn_knd_kor_bul_bos_zul_hin_jav_cze_wly_bat_mnd_fre_swt_grk_mlt_svk_pan_spa_rom_qcu_ger_ukr_krd_lda_chh_rus_sod_pol_ind_urd_moo_alb_dgb_tag_tha_heb_tml_igb_ven_uzb_swe_glc_azi_ewe_vie_amh_fbf_bem_akn	-0.616805586405683	-1.47207268455482	0.144377340574587
720	tig_krd_bem_ctl_heb_gam_sod_glc_uzb_aze_ewe_bat_dgb_fre_mcd_bsq_svk_amh_swa_cnt_scr_lit_ses_mol_zul_swe_hun_fbf_cic_est_afr_wly_geo_rom_bos_hin_pan_sid_amr_spa_fin_tsw_tag_nor_ind_jpn_tml_kor_lat_alb_moo_guj_jav_eng_aeg_mao_mnd_grk_yor_rus_chh_ger_bul_ukr_dut_qcu_ita_arw_pol_igb_hau_slo_owc_cze_mly_ben_ven_por_bam_sun_tha_mlt_knd_dyu_xho_tur_prs_urd_azi_swt_vie_anl_akn_lda_tsn	0.0217827651200788	0.0512771236467444	0.959214672637903
721	aeg_slo_moo_grk_sid_amr_chh_pan_aze_tur_dyu_sun_akn_svk_nor_bsq_mcd_tig_dgb_mnd_ben_afr_igb_swe_ses_glc_hun_lda_fbf_fin_lit_owc_geo_hin_eng_rom_scr_gam_mlt_cze_est_tsn_bat_por_ind_jpn_knd_kor_prs_bul_bem_ita_mly_pol_hau_tag_cnt_spa_ewe_arw_amh_dut_rus_lat_ukr_qcu_bos_fre_ger_yor_sod_ctl_anl_mol_jav_alb_zul_guj_swa_mao_tha_wly_tml_cic_swt_uzb_urd_krd_azi_ven_vie_heb_tsw_bam_xho	-0.378125550756297	-0.898051259143182	0.37147734727411
722	tig_urd_ses_rus_sid_chh_sod_rom_uzb_tur_swt_jav_fbf_hin_pan_bsq_svk_wly_dyu_mnd_grk_prs_tsw_alb_igb_guj_fin_bem_zul_hun_scr_mlt_geo_ben_pol_ukr_lat_amh_gam_cze_est_dgb_sun_nor_bat_jpn_knd_kor_krd_arw_lda_por_tag_mcd_anl_mao_cnt_afr_moo_ita_amr_mol_dut_slo_bul_qcu_lit_bos_swe_cic_owc_fre_heb_glc_mly_ger_swa_spa_yor_ind_tha_aeg_tml_akn_xho_aze_eng_ctl_azi_bam_vie_hau_tsn_ven_ewe	0.039403646295428	0.0927283913068699	0.926318805726021
723	amh_alb_ses_fre_sod_mlt_gam_ger_azi_aze_tsn_mly_swa_eng_lat_bsq_rus_tig_igb_mnd_spa_dut_xho_urd_bem_scr_hun_moo_tsw_est_arw_chh_geo_ita_mcd_por_ctl_aeg_owc_lit_fin_dyu_mao_bos_jav_jpn_tml_kor_grk_pol_swt_prs_bat_hin_heb_tag_cnt_ben_bam_krd_wly_nor_pan_mol_cze_qcu_rom_afr_guj_fbf_amr_svk_sid_bul_sun_ukr_akn_swe_lda_ind_tha_anl_knd_yor_zul_tur_glc_slo_uzb_dgb_vie_hau_ven_ewe_cic	-0.243346106309903	-0.575623809349845	0.566259731578846
724	gam_ger_ses_arw_sod_owc_chh_hin_uzb_tur_bem_ind_bam_slo_lit_bsq_ctl_aeg_dyu_cnt_mcd_mol_tsn_lat_swt_scr_hun_cic_lda_fin_bos_amh_geo_ukr_alb_rom_swe_hau_mlt_dut_est_igb_tag_urd_jav_jpn_tml_kor_bul_krd_zul_glc_mly_grk_sid_mao_mnd_ita_akn_fre_anl_nor_prs_por_guj_qcu_afr_svk_rus_tsw_tig_pol_amr_pan_sun_cze_swa_ben_yor_bat_tha_heb_knd_moo_fbf_aze_eng_spa_azi_ven_vie_wly_xho_dgb_ewe	0.177398094078304	0.417591724809183	0.677208169717453
725	owc_rom_bem_cze_tig_gam_amh_slo_azi_uzb_dgb_mly_bam_pol_bul_bsq_guj_anl_ven_mnd_arw_lat_igb_dut_ses_grk_hun_swa_yor_est_nor_sid_geo_svk_ita_spa_lit_heb_chh_urd_fin_tsn_bat_pan_sun_jpn_knd_kor_mcd_prs_ewe_krd_mao_ctl_hau_jav_cnt_glc_zul_afr_mlt_bos_por_ger_fre_qcu_eng_ben_swe_moo_wly_rus_amr_alb_tag_mol_tsw_scr_swt_ind_tha_aeg_tml_lda_akn_tur_hin_ukr_aze_fbf_vie_sod_dyu_xho_cic	0.254197617012162	0.599173234082488	0.550514209225583
726	chh_fre_swt_guj_heb_amr_amh_lat_aze_uzb_bem_jav_swa_urd_ben_bsq_pol_gam_tsw_cnt_ita_mcd_zul_lit_igb_dut_fin_dgb_ses_hun_cze_tig_geo_alb_afr_nor_ctl_aeg_wly_scr_est_ewe_ind_ger_sun_jpn_knd_kor_ukr_slo_fbf_eng_mly_grk_hau_bat_mnd_prs_moo_rom_anl_spa_mol_glc_arw_qcu_pan_rus_svk_tsn_sod_por_mlt_swe_tag_bos_xho_bul_cic_mao_tha_owc_tml_akn_lda_azi_hin_krd_tur_ven_vie_sid_dyu_yor_bam	0.140095496026466	0.330076919691624	0.742084216117811
727	hau_afr_ses_krd_amh_tig_mlt_alb_aze_azi_dyu_sun_bem_ita_dut_bsq_svk_anl_swa_cnt_prs_nor_fbf_ger_cic_grk_fin_tsn_bam_est_eng_heb_geo_scr_por_slo_spa_sod_chh_ben_hun_dgb_ind_swe_tag_jpn_knd_kor_mol_urd_yor_ukr_jav_hin_owc_mao_mnd_rom_lda_ctl_amr_mcd_cze_rus_bul_qcu_arw_lit_bos_zul_sid_fre_gam_lat_bat_pol_tsw_guj_ven_mly_tha_aeg_tml_akn_igb_uzb_glc_pan_tur_swt_vie_wly_ewe_moo_xho	-1.40575455960255	-3.53655218889363	0.000634321653894888
728	chh_ger_bem_arw_sod_wly_hau_ita_aze_uzb_ses_sun_lda_por_rom_bsq_svk_sid_swa_cnt_nor_ben_tsw_ukr_xho_hin_fin_dgb_tsn_hun_krd_heb_geo_grk_swe_scr_fre_tig_owc_ctl_est_dyu_tag_lit_jav_jpn_knd_kor_spa_afr_fbf_mcd_mao_alb_amr_bat_mnd_mol_zul_slo_anl_bul_lat_pan_pol_qcu_glc_eng_cze_ven_amh_bos_mlt_guj_mly_dut_yor_urd_igb_ind_tha_aeg_tml_cic_moo_azi_rus_prs_tur_bam_vie_gam_ewe_akn_swt	0.607262434863131	1.4355423904694	0.154487491852672
729	gam_mol_moo_swe_sod_tig_aeg_pol_azi_tur_akn_tag_dgb_ctl_urd_bsq_fre_amh_xho_mnd_svk_nor_zul_lit_ewe_lat_fin_bam_lda_hun_ben_sid_geo_eng_mcd_guj_alb_heb_anl_grk_est_dyu_jav_prs_ind_jpn_knd_kor_glc_spa_cic_bul_sun_cze_wly_mly_cnt_rom_tsw_pan_mlt_dut_arw_hin_afr_qcu_krd_ukr_scr_ven_chh_slo_owc_por_mao_bos_fbf_ger_igb_bat_tha_hau_tml_tsn_swa_aze_ita_rus_uzb_yor_vie_amr_ses_swt_bem	-0.586615038656563	-1.3996381633996	0.164948575589227
730	amr_swe_zul_ukr_wly_heb_chh_rom_tur_azi_dyu_jav_akn_nor_por_bsq_fre_aeg_bam_cnt_spa_svk_yor_bos_tsn_lat_hun_igb_bem_est_arw_owc_geo_pol_afr_mol_hin_tig_anl_cze_fin_tsw_bat_ita_mao_jpn_tml_kor_rus_glc_ewe_slo_sun_guj_sod_mly_mnd_ger_xho_dut_sid_urd_lit_grk_ctl_qcu_ben_bul_pan_ses_mlt_prs_amh_mcd_ind_eng_dgb_krd_ven_tag_tha_gam_knd_moo_fbf_uzb_scr_alb_aze_lda_vie_hau_cic_swa_swt	-0.598936527534087	-1.42731026134636	0.156839580803882
731	anl_urd_akn_ben_tig_heb_mlt_prs_uzb_aze_fbf_mao_ses_glc_mcd_bsq_nor_chh_lda_mnd_cze_pol_igb_arw_cic_mol_est_ewe_dyu_hun_eng_amr_geo_ukr_pan_afr_rus_aeg_wly_rom_fin_dgb_mly_por_tag_jpn_knd_kor_krd_lat_tsw_fre_bat_dut_owc_ind_cnt_bos_swt_ger_hau_bul_swe_ita_scr_qcu_svk_spa_hin_zul_sod_slo_amh_lit_jav_guj_yor_alb_bam_sun_tha_gam_tml_xho_tsn_azi_ctl_grk_tur_swa_vie_sid_moo_ven_bem	-0.661010248721061	-1.58256622342847	0.116915370726
732	aeg_cze_ses_urd_mlt_sod_sid_bos_tur_uzb_lda_tag_tsw_spa_slo_bsq_swe_amh_fbf_mnd_hin_pan_igb_mcd_dgb_rom_fin_ewe_zul_hun_ita_chh_geo_lit_ukr_por_alb_wly_owc_dut_est_swt_mly_scr_bat_jpn_knd_kor_pol_nor_akn_glc_jav_ctl_heb_sun_cnt_mol_dyu_rus_anl_guj_lat_bul_krd_qcu_eng_arw_fre_moo_gam_ger_hau_svk_mao_afr_ven_grk_bem_ind_tha_amr_tml_cic_xho_azi_ben_prs_aze_yor_vie_tig_bam_tsn_swa	0.203420503906521	0.478644136574297	0.633315209732808
733	owc_grk_ven_pol_hau_mlt_amr_pan_azi_uzb_ses_mao_swa_cze_mcd_bsq_ger_anl_moo_mnd_rus_slo_yor_fre_ewe_mol_fin_bem_dgb_est_por_sod_geo_urd_afr_ben_ukr_tig_gam_hin_hun_fbf_mly_swe_tag_jpn_knd_kor_glc_guj_dyu_ctl_ind_bos_aeg_bat_cnt_krd_tsw_scr_wly_dut_lit_nor_arw_qcu_prs_ita_rom_xho_amh_svk_chh_alb_sun_eng_tsn_spa_cic_jav_tha_heb_tml_swt_bam_tur_bul_lat_aze_igb_vie_sid_akn_lda_zul	-0.271050051604832	-0.640291958706835	0.523557242216561
734	sod_dut_dyu_nor_aeg_mlt_amr_glc_tur_azi_moo_ind_bem_por_lat_bsq_arw_chh_ses_mnd_spa_rom_yor_urd_igb_prs_est_lda_zul_hun_alb_owc_geo_rus_hin_ukr_slo_amh_heb_ben_fin_cic_mao_swe_jav_jpn_tml_kor_mol_cze_akn_ger_mly_bul_gam_sun_cnt_pan_tsw_scr_sid_fre_ctl_svk_bos_qcu_krd_grk_mcd_dgb_tig_pol_anl_lit_bat_eng_swt_guj_swa_tag_tha_hau_knd_tsn_bam_uzb_afr_ita_aze_xho_vie_wly_fbf_ven_ewe	0.0648640279102394	0.152681381737973	0.878980314991851
735	amr_ctl_akn_slo_hau_sid_chh_scr_azi_uzb_yor_jav_ewe_rus_nor_bsq_ita_owc_xho_cnt_glc_mol_cic_bul_zul_urd_fin_dyu_fbf_hun_grk_tig_geo_arw_lat_afr_dut_gam_heb_por_est_swa_sun_ben_bat_jpn_tml_kor_bos_rom_dgb_prs_tag_ukr_amh_mao_mnd_cze_tsw_eng_aeg_mcd_fre_guj_spa_qcu_alb_pol_krd_swt_wly_swe_mlt_pan_ind_hin_lda_svk_ses_mly_tha_sod_knd_igb_bem_tur_lit_ger_aze_bam_vie_anl_ven_moo_tsn	-0.037321345547348	-0.0878978621023595	0.930146848620405
736	heb_bos_ses_mol_aeg_owc_wly_lat_azi_uzb_cic_sun_akn_grk_ita_bsq_cze_sid_bam_cnt_guj_spa_bem_urd_zul_ukr_est_yor_lda_hun_svk_amh_geo_nor_scr_ctl_dut_tig_anl_glc_fin_tsw_jav_eng_mao_jpn_knd_kor_swe_rus_ewe_lit_mly_ben_mlt_ind_mnd_alb_swa_rom_gam_arw_ger_krd_pan_qcu_prs_afr_hin_tsn_amr_slo_sod_por_bat_fre_fbf_mcd_moo_tag_tha_hau_tml_dgb_ven_aze_bul_pol_tur_swt_vie_chh_xho_igb_dyu	0.0359175318318024	0.0845321381607132	0.932815055875454
737	chh_mcd_zul_lat_tig_heb_hau_rom_uzb_tur_tsn_mao_fbf_scr_afr_bsq_por_sid_dyu_mnd_eng_urd_swt_hin_igb_bul_est_yor_bam_fin_bos_owc_geo_glc_slo_ctl_svk_anl_amh_swe_hun_lda_tag_lit_ind_jpn_knd_kor_pan_alb_ewe_rus_jav_nor_mlt_sun_cnt_prs_bem_mol_amr_cze_guj_krd_grk_qcu_ger_arw_ben_ven_wly_dut_aeg_fre_mly_ukr_tsw_spa_cic_bat_tha_sod_tml_ses_swa_aze_pol_ita_azi_moo_vie_gam_akn_xho_dgb	0.229739226640549	0.540563734517046	0.590100631546303
738	aeg_grk_ven_hin_tig_owc_sod_bos_aze_uzb_zul_ind_swt_pan_nor_bsq_pol_hau_moo_mnd_lat_ukr_xho_glc_bem_ger_fin_bam_dyu_hun_dut_heb_geo_rus_swe_por_ctl_amr_anl_urd_est_tsn_mly_fre_sun_jpn_knd_kor_mcd_slo_fbf_afr_jav_arw_mlt_bat_cnt_ita_lda_cze_sid_alb_krd_scr_ben_qcu_spa_eng_prs_igb_amh_bul_gam_mol_tag_rom_cic_guj_swa_mao_tha_chh_tml_yor_ses_azi_svk_lit_tur_tsw_vie_wly_ewe_dgb_akn	-0.881454842062875	-2.13531797647864	0.0353629854285284
739	amh_mcd_tsn_ben_wly_aeg_gam_rom_tur_uzb_tsw_mao_bem_guj_eng_bsq_spa_chh_akn_mnd_pol_slo_dgb_svk_cic_alb_hun_zul_yor_est_por_mlt_geo_lit_ger_swe_ita_owc_anl_mol_fin_swt_ind_ctl_bat_jpn_tml_kor_prs_hin_lda_bos_tag_lat_sid_jav_cnt_krd_bam_cze_heb_glc_bul_grk_ukr_qcu_dut_afr_urd_moo_amr_scr_tig_nor_mly_rus_ven_arw_fbf_sun_tha_hau_knd_ewe_swa_aze_fre_pan_azi_xho_vie_sod_ses_dyu_igb	-0.0731208720486193	-0.172343071014503	0.863542322399287
740	amh_svk_tsw_alb_wly_aeg_anl_por_uzb_tur_igb_jav_swt_pan_afr_bsq_bul_tig_ewe_mnd_rus_spa_yor_bos_swa_hin_est_cic_xho_hun_mcd_mlt_geo_swe_ger_scr_slo_sod_hau_rom_fin_bam_tag_urd_mao_jpn_knd_kor_ben_pol_fbf_eng_mly_lat_amr_ind_cnt_cze_dgb_krd_chh_grk_lit_nor_ctl_qcu_prs_mol_glc_tsn_sid_dut_gam_guj_bat_ukr_ses_ita_ven_sun_tha_heb_tml_bem_dyu_azi_arw_fre_aze_lda_vie_owc_moo_zul_akn	-0.690376797878853	-1.65599431374073	0.101093507708525
741	aeg_svk_dgb_ctl_sid_anl_amr_slo_uzb_azi_bam_mao_swt_ukr_spa_bsq_arw_gam_fbf_cnt_afr_eng_ven_pan_yor_urd_est_dyu_lda_hun_scr_sod_geo_mol_ger_hin_swe_owc_wly_cze_fin_igb_tag_ita_mly_jpn_tml_kor_rus_guj_cic_lat_bat_por_mlt_ind_mnd_alb_ewe_rom_tig_krd_bul_glc_bos_qcu_mcd_lit_grk_zul_heb_pol_amh_dut_jav_ben_tsw_nor_xho_sun_tha_hau_knd_swa_ses_aze_prs_fre_tur_bem_vie_chh_akn_tsn_moo	-0.3133639382769	-0.741527587520492	0.46024208095791
742	hau_glc_akn_rus_amh_sod_wly_arw_uzb_aze_bam_mly_cic_swe_urd_bsq_hin_owc_dgb_mnd_pan_ben_yor_alb_ses_por_fin_dyu_swa_hun_lat_anl_geo_ita_prs_cze_guj_sid_aeg_lit_est_zul_tag_spa_sun_jpn_tml_kor_pol_scr_bem_ctl_jav_svk_heb_mao_cnt_afr_xho_ger_chh_fre_eng_mol_krd_qcu_mcd_slo_bos_ewe_gam_rom_tig_dut_bat_bul_moo_grk_igb_ind_tha_mlt_knd_fbf_tsw_tur_ukr_nor_azi_swt_vie_amr_ven_tsn_lda	-0.919730966492324	-2.24148712570584	0.0273730675289917
743	mlt_dut_moo_mol_heb_owc_gam_svk_uzb_aze_akn_jav_swa_nor_scr_bsq_bos_aeg_cic_cnt_eng_urd_ven_bul_yor_hin_hun_igb_tsn_est_pan_chh_geo_arw_ita_ger_guj_wly_tig_pol_fin_tsw_sun_afr_tag_jpn_knd_kor_swe_lat_dyu_mcd_bat_ctl_amr_ind_mnd_rus_bam_lit_amh_prs_slo_alb_por_qcu_ben_glc_krd_fbf_sid_grk_sod_cze_mao_fre_ewe_rom_xho_mly_tha_anl_tml_swt_bem_tur_spa_ukr_azi_zul_vie_hau_dgb_lda_ses	-0.502612258001789	-1.19351572300797	0.235703183400766
744	aeg_svk_cic_swe_sod_owc_amr_lat_azi_aze_igb_jav_moo_glc_guj_bsq_scr_wly_swt_cnt_por_hin_swa_bos_bem_ger_hun_bam_xho_est_rom_mlt_geo_ita_rus_cze_ukr_gam_hau_slo_fin_akn_bat_lit_mao_jpn_knd_kor_prs_ctl_yor_eng_ind_bul_heb_sun_mnd_nor_lda_pan_tig_mol_mcd_krd_afr_qcu_pol_dut_fre_fbf_sid_urd_chh_spa_tag_arw_ses_alb_ven_mly_tha_amh_tml_dyu_dgb_uzb_grk_ben_tur_zul_vie_anl_tsn_ewe_tsw	-0.960603702364957	-2.34446387246098	0.0211824837393102
745	aeg_ita_ses_bos_wly_anl_mlt_lat_uzb_tur_akn_mly_lda_urd_mol_bsq_slo_hau_ven_mnd_prs_pan_yor_eng_dgb_afr_hun_igb_swt_fin_por_sod_geo_arw_rus_ukr_ctl_sid_gam_swe_est_bem_sun_fre_ind_jpn_tml_kor_pol_alb_bam_svk_jav_hin_amh_mao_cnt_ger_tsn_cze_heb_guj_scr_bul_rom_qcu_glc_mcd_spa_moo_amr_grk_tig_ben_bat_krd_fbf_nor_ewe_tag_tha_chh_knd_cic_swa_azi_lit_dut_aze_dyu_vie_owc_xho_tsw_zul	-0.400225248006703	-0.949092482713823	0.34503341510074
746	sid_eng_swt_bos_owc_amr_gam_grk_uzb_tur_ses_sun_swa_fre_glc_bsq_nor_wly_yor_cnt_rom_alb_lda_lat_tsn_urd_fin_cic_fbf_hun_ben_hau_geo_dut_pan_spa_hin_amh_chh_ukr_est_akn_mly_swe_bat_jpn_tml_kor_ger_krd_igb_ita_mao_rus_anl_ind_mnd_scr_bem_mcd_mlt_mol_cze_svk_slo_qcu_prs_bul_afr_ewe_tig_ctl_aeg_lit_tag_guj_dgb_arw_moo_jav_tha_heb_knd_xho_bam_aze_pol_por_azi_zul_vie_sod_dyu_ven_tsw	1.00328548640348	2.41150632082532	0.0178512063118529
747	amh_glc_tsw_bul_aeg_wly_chh_swe_uzb_tur_xho_bat_cic_alb_bos_bsq_urd_tig_igb_mnd_ukr_hin_dgb_nor_moo_guj_hun_ses_dyu_est_cze_heb_geo_krd_afr_svk_ben_owc_hau_pan_fin_swt_mao_rom_sun_jpn_knd_kor_arw_ita_ven_prs_mly_ctl_mlt_jav_cnt_pol_tsn_dut_amr_ger_por_eng_fre_qcu_grk_mcd_spa_zul_sid_lat_gam_scr_ind_mol_ewe_slo_lda_tag_tha_sod_tml_bem_bam_aze_lit_rus_azi_akn_vie_anl_swa_yor_fbf	-0.100955040498979	-0.238173645088355	0.812270402209461
748	mlt_cze_dyu_glc_owc_anl_hau_ctl_aze_tur_dgb_mly_lda_ukr_bos_bsq_pan_aeg_moo_mnd_afr_arw_tsn_eng_ses_alb_fin_bem_ven_est_ger_wly_geo_mcd_swe_grk_ita_chh_gam_ben_hun_cic_mao_fre_sun_jpn_tml_kor_dut_krd_xho_svk_jav_mol_amh_ind_cnt_guj_swa_urd_amr_lat_rus_bul_spa_qcu_rom_pol_scr_ewe_tig_slo_heb_por_bat_prs_swt_lit_yor_tag_tha_sid_knd_zul_igb_uzb_hin_nor_azi_tsw_vie_sod_akn_bam_fbf	-0.147390322392639	-0.347542360389215	0.728969224781808
749	owc_bul_ven_spa_chh_amr_anl_rus_uzb_aze_bem_jav_tsw_pan_slo_bsq_eng_gam_zul_cnt_ukr_urd_dgb_ita_swa_afr_est_dyu_igb_fin_krd_hau_geo_bos_ben_lit_glc_heb_sid_prs_hun_swt_mly_hin_bat_jpn_knd_kor_alb_svk_akn_ctl_ind_mol_amh_tag_mnd_pol_bam_grk_mlt_fre_por_rom_cze_qcu_guj_scr_nor_lda_tig_arw_wly_mcd_mao_swe_ewe_lat_yor_sun_tha_aeg_tml_ses_cic_azi_ger_dut_tur_xho_vie_sod_moo_fbf_tsn	-0.683802747843206	-1.63682173085864	0.10504743404981
750	mlt_spa_ewe_ctl_sod_gam_heb_urd_uzb_aze_akn_bat_yor_scr_pol_bsq_alb_tig_dyu_mnd_bul_pan_ses_lit_ven_cze_fin_lda_xho_hun_ger_amr_geo_bos_por_rus_mol_aeg_amh_svk_est_bam_ind_eng_mly_jpn_tml_kor_afr_guj_zul_ben_sun_grk_owc_mao_cnt_ukr_dgb_rom_anl_lat_ita_slo_arw_qcu_krd_fre_swe_igb_wly_glc_sid_dut_tag_mcd_fbf_nor_swt_jav_tha_hau_knd_cic_swa_azi_prs_hin_tur_tsw_vie_chh_bem_tsn_moo	-0.340944821169178	-0.808019603786483	0.421141324700224
751	owc_afr_xho_ger_anl_hau_sid_ctl_tur_uzb_zul_sun_dgb_alb_spa_bsq_svk_sod_ven_cnt_rom_bos_bam_mcd_fbf_ita_est_swt_lda_fin_nor_gam_geo_guj_lat_hin_por_amh_amr_slo_hun_igb_mao_urd_ind_jpn_tml_kor_eng_rus_akn_prs_mly_pol_wly_jav_mnd_ukr_yor_mol_aeg_bul_lit_arw_pan_qcu_krd_grk_fre_tsn_chh_cze_tig_glc_tag_scr_moo_dut_swa_bat_tha_mlt_knd_dyu_ewe_aze_ben_swe_azi_tsw_vie_heb_bem_cic_ses	0.361001240827314	0.850598290228633	0.397177231778497
752	amh_ctl_xho_urd_tig_heb_owc_alb_tur_aze_akn_mly_fbf_lat_cze_bsq_svk_aeg_zul_mnd_rom_hin_bem_guj_dyu_slo_est_ses_tsw_hun_glc_mlt_geo_prs_fre_swe_bos_chh_anl_ben_fin_tsn_ind_lit_jav_jpn_knd_kor_arw_dut_ven_mcd_mao_spa_gam_sun_cnt_grk_swt_mol_sod_afr_pan_scr_ger_qcu_ukr_nor_ita_lda_amr_rus_hau_pol_bat_por_yor_eng_cic_tag_tha_sid_tml_ewe_bam_azi_krd_bul_uzb_swa_vie_wly_dgb_igb_moo	-0.729936425273207	-1.75308960351306	0.0828817910240243
753	hau_hin_dgb_ita_gam_sid_owc_rom_azi_tur_xho_tag_tsn_rus_bos_bsq_mcd_amr_swt_mnd_urd_lat_moo_por_bem_prs_hun_lda_ewe_fin_cze_anl_geo_lit_pol_dut_spa_heb_wly_ctl_est_tsw_mao_scr_mly_jpn_tml_kor_afr_guj_bam_svk_sun_fre_aeg_jav_cnt_grk_ven_ben_tig_swe_pan_slo_bul_qcu_glc_alb_ger_fbf_sod_nor_mlt_arw_ind_mol_yor_eng_igb_bat_tha_chh_knd_ses_akn_aze_ukr_krd_uzb_cic_vie_amh_swa_dyu_zul	-0.258245148928199	-0.610697103409308	0.54288976289628
754	amr_ctl_swt_mol_owc_gam_sod_lat_uzb_aze_swa_mao_lda_guj_alb_bsq_mcd_hau_tsw_cnt_spa_scr_cic_pol_akn_rom_hun_tsn_bem_fin_prs_sid_geo_hin_ben_grk_slo_aeg_heb_nor_est_ses_mly_cze_sun_jpn_tml_kor_lit_ger_dgb_afr_ind_por_mlt_jav_mnd_pan_dyu_dut_anl_arw_glc_eng_fre_qcu_bos_svk_bul_yor_wly_ita_chh_ukr_tag_urd_moo_krd_xho_bat_tha_amh_knd_ven_fbf_tur_swe_rus_azi_bam_vie_tig_igb_zul_ewe	0.0751224206989586	0.176844246910246	0.860015294581711
755	gam_ukr_akn_dut_mlt_tig_hau_hin_aze_tur_xho_mly_tsw_afr_arw_bsq_bos_chh_moo_mnd_ben_mol_ses_mcd_tsn_swe_hun_igb_swa_fin_eng_amh_geo_lit_urd_rom_cze_wly_anl_grk_est_fbf_sun_svk_mao_jpn_knd_kor_spa_pol_dgb_ita_tag_scr_owc_ind_cnt_fre_dyu_bul_amr_alb_lat_por_krd_qcu_guj_ger_prs_bem_sod_pan_aeg_rus_bat_ctl_lda_nor_cic_jav_tha_heb_tml_ewe_bam_uzb_slo_glc_azi_zul_vie_sid_swt_ven_yor	0.539441000457644	1.27344870874649	0.206032596830632
756	owc_hin_cic_slo_anl_wly_heb_lit_aze_uzb_moo_sun_bem_nor_rom_bsq_dut_amr_bam_mnd_guj_svk_xho_pol_ven_cze_est_ses_zul_hun_afr_gam_geo_ukr_urd_bos_mol_tig_aeg_spa_fin_fbf_mao_lat_bat_jpn_knd_kor_ita_eng_akn_prs_jav_pan_sid_mly_cnt_krd_igb_fre_mlt_glc_ben_rus_bul_qcu_ctl_mcd_scr_tsw_sod_ger_chh_grk_ind_swe_ewe_alb_swa_tag_tha_amh_tml_swt_dyu_tur_arw_por_azi_lda_vie_hau_yor_tsn_dgb	-0.391885520010346	-0.928610516893655	0.355494909741459
757	amh_dut_tsw_mol_tig_hau_amr_fre_azi_tur_igb_sun_swt_ita_prs_bsq_lit_sid_bem_mnd_mcd_nor_dyu_ger_yor_swe_est_bam_swa_fin_alb_gam_geo_eng_hin_urd_slo_owc_anl_lat_hun_lda_ind_svk_bat_jpn_tml_kor_scr_ctl_ses_rom_mly_ukr_mlt_tag_cnt_ben_xho_guj_heb_spa_bos_pan_cze_qcu_arw_krd_glc_moo_sod_grk_chh_pol_mao_afr_dgb_rus_ewe_jav_tha_wly_knd_akn_ven_uzb_bul_por_aze_cic_vie_aeg_zul_fbf_tsn	-0.34260247328479	-0.811262299537388	0.419286474490904
758	sod_cze_ewe_rom_sid_mlt_amh_dut_uzb_tur_swa_ind_dyu_mcd_ger_bsq_arw_wly_swt_mnd_fre_pan_akn_lit_igb_svk_est_tsw_ses_fin_eng_anl_geo_ctl_alb_guj_ita_heb_tig_pol_hun_tsn_jav_rus_tag_jpn_knd_kor_urd_spa_fbf_prs_mly_lat_amr_bat_cnt_slo_xho_nor_hau_ben_bul_glc_swe_qcu_afr_ukr_scr_moo_gam_krd_chh_por_mao_mol_yor_bos_bam_sun_tha_owc_tml_lda_cic_azi_grk_hin_aze_dgb_vie_aeg_ven_bem_zul	-0.682486821700379	-1.64244627890595	0.103874771378958
759	anl_grk_lda_ita_wly_gam_sod_fre_tur_azi_cic_jav_dyu_urd_hin_bsq_eng_amr_akn_cnt_glc_mol_dgb_ben_moo_bos_hun_ewe_swt_est_bul_hau_geo_prs_ger_mcd_pol_amh_heb_rus_fin_zul_tag_scr_bat_jpn_knd_kor_cze_swe_tsn_ctl_mly_lat_owc_ind_mnd_pan_ven_slo_chh_afr_guj_dut_lit_qcu_krd_rom_svk_xho_tig_nor_sid_ukr_sun_alb_igb_por_bam_mao_tha_mlt_tml_swa_bem_uzb_arw_spa_aze_tsw_vie_aeg_fbf_ses_yor	-1.26467949396745	-3.14435643825367	0.00223474700954656
760	anl_spa_bem_bul_amr_hau_sid_mol_tur_azi_swt_mly_tsw_scr_ben_bsq_guj_aeg_cic_mnd_cze_rus_zul_krd_yor_eng_est_swa_xho_hun_alb_owc_geo_ctl_afr_prs_ger_amh_tig_lat_fin_dgb_tag_urd_bat_jpn_tml_kor_pan_rom_akn_slo_sun_dut_mlt_ind_cnt_por_fbf_svk_gam_nor_fre_swe_grk_qcu_ita_bos_mcd_ven_heb_pol_wly_ukr_jav_arw_dyu_lit_lda_mao_tha_sod_knd_ewe_moo_uzb_hin_glc_aze_igb_vie_chh_bam_tsn_ses	-0.146499256252437	-0.345160272822497	0.730753321160134
761	heb_bos_yor_urd_sid_owc_amh_spa_uzb_azi_dyu_mao_cic_arw_ita_bsq_mcd_hau_zul_mnd_scr_hin_bam_lat_xho_slo_fin_fbf_ven_hun_grk_chh_geo_ben_swe_nor_afr_anl_aeg_krd_est_ses_tag_eng_jav_jpn_tml_kor_rom_guj_tsn_ger_sun_prs_sod_mly_cnt_mol_tsw_svk_mlt_lit_bul_ukr_alb_qcu_por_pan_pol_igb_tig_cze_amr_glc_ind_rus_moo_dut_swt_bat_tha_gam_knd_swa_ewe_aze_fre_ctl_tur_akn_vie_wly_lda_dgb_bem	0.0638378987379034	0.15022036593347	0.880916082509948
762	mlt_por_yor_arw_owc_sid_aeg_svk_tur_uzb_lda_mly_akn_ita_afr_bsq_hin_tig_cic_mnd_ben_ger_bam_lat_igb_rus_fin_tsw_dyu_est_pol_wly_geo_alb_fre_bos_prs_gam_hau_ukr_hun_moo_jav_ctl_sun_jpn_tml_kor_dut_eng_swt_grk_mao_mol_amr_ind_cnt_bul_ven_mcd_heb_nor_cze_krd_urd_qcu_lit_pan_rom_ewe_chh_slo_anl_scr_bat_glc_fbf_spa_zul_tag_tha_sod_knd_tsn_swa_azi_guj_swe_aze_ses_vie_amh_xho_dgb_bem	-0.233160305951307	-0.550497282754495	0.583298243464231
763	amh_rom_xho_mcd_hau_wly_gam_bos_azi_tur_swt_mly_cic_swe_pol_bsq_rus_mlt_yor_cnt_ukr_ben_lda_urd_tsw_guj_hun_ses_fbf_fin_cze_heb_geo_slo_svk_ger_arw_aeg_chh_krd_est_dgb_bat_fre_mao_jpn_knd_kor_dut_bul_bem_lit_sun_afr_anl_tag_mnd_por_ven_lat_tig_mol_scr_ctl_nor_qcu_grk_alb_spa_tsn_sod_glc_owc_ita_jav_prs_swa_pan_akn_ind_tha_sid_tml_zul_moo_uzb_eng_hin_aze_igb_vie_amr_dyu_bam_ewe	0.421456605984215	0.995002159194317	0.322317065646059
764	wly_rom_xho_arw_heb_chh_amh_eng_uzb_aze_lda_sun_swt_mol_prs_bsq_spa_amr_tsw_cnt_nor_glc_bam_ctl_yor_lit_fin_fbf_akn_hun_ita_mlt_geo_por_guj_svk_ben_hau_sid_dut_est_moo_jav_krd_mao_jpn_tml_kor_cze_ger_cic_slo_tag_ukr_aeg_mly_mnd_grk_bem_swe_sod_bul_lat_mcd_pan_qcu_alb_bos_scr_dgb_tig_hin_anl_rus_bat_urd_tsn_fre_ven_ind_tha_gam_knd_ewe_zul_tur_pol_afr_azi_swa_vie_owc_dyu_ses_igb	0.0981108289674342	0.231020722278109	0.817806190467714
765	sod_por_ses_hin_amr_hau_gam_ger_uzb_azi_igb_sun_lda_rom_ukr_bsq_swe_owc_yor_cnt_arw_glc_dyu_eng_fbf_urd_fin_bem_ven_est_lat_mlt_geo_spa_krd_grk_cze_heb_anl_scr_hun_moo_tag_ben_ind_jpn_knd_kor_afr_slo_dgb_guj_jav_ctl_tig_mao_mnd_mol_swa_alb_wly_dut_nor_rus_mcd_qcu_ita_bos_prs_tsn_aeg_fre_amh_bul_bat_pol_ewe_svk_xho_mly_tha_chh_tml_akn_tsw_tur_lit_pan_aze_cic_vie_sid_swt_zul_bam	-0.309198785478161	-0.732298585318592	0.465827882877223
766	aeg_alb_fbf_dut_hau_amr_heb_urd_aze_azi_zul_ind_tsn_arw_afr_bsq_swe_anl_xho_mnd_por_pan_swt_ita_bam_hin_est_ewe_lda_fin_mcd_mlt_geo_bos_rus_lit_bul_tig_gam_mol_hun_tsw_tag_guj_mao_jpn_knd_kor_prs_krd_yor_ben_sun_pol_amh_jav_cnt_slo_bem_ukr_wly_glc_ger_fre_nor_qcu_lat_grk_ctl_akn_sod_cze_owc_scr_mly_eng_moo_svk_igb_bat_tha_sid_tml_ven_dyu_uzb_rom_spa_tur_swa_vie_chh_dgb_cic_ses	-0.467997939827244	-1.11141356752513	0.26925540079078
767	aeg_prs_igb_lit_sod_tig_gam_swe_azi_aze_dgb_ind_fbf_lat_pan_bsq_bos_hau_cic_mnd_eng_rus_ven_krd_zul_ger_fin_swa_bem_hun_glc_amr_geo_bul_spa_mol_ctl_sid_mlt_dut_est_tsw_jav_arw_tag_jpn_tml_kor_scr_afr_akn_mcd_sun_por_wly_bat_cnt_cze_xho_guj_owc_svk_ita_nor_rom_qcu_slo_urd_ben_ses_heb_ukr_chh_alb_mly_hin_yor_pol_moo_mao_tha_anl_knd_tsn_ewe_uzb_grk_fre_tur_bam_vie_amh_dyu_swt_lda	-0.261998569437162	-0.619270067494852	0.537252582468998
768	heb_slo_swt_por_amr_sod_chh_swe_azi_tur_fbf_jav_cic_pan_lit_bsq_scr_tig_tsn_cnt_ukr_ger_bem_guj_xho_fre_hun_igb_ven_fin_krd_wly_geo_ita_grk_glc_alb_mlt_owc_arw_est_bam_bat_mol_mao_jpn_tml_kor_prs_hin_dyu_pol_ind_nor_amh_sun_mnd_bos_yor_urd_aeg_lat_rus_dut_ben_qcu_ctl_bul_afr_dgb_gam_spa_hau_svk_mly_eng_tsw_mcd_ewe_tag_tha_anl_knd_zul_lda_aze_rom_cze_uzb_akn_vie_sid_moo_swa_ses	-0.0825184439430467	-0.194517567006423	0.846194930318241
769	owc_ger_swa_alb_chh_mlt_amr_mol_azi_aze_fbf_mao_bam_por_ctl_bsq_guj_amh_ewe_cnt_rom_svk_ses_glc_tsn_prs_hun_bem_cic_fin_ukr_sod_geo_fre_krd_scr_eng_tig_gam_hin_est_lda_tag_pan_sun_jpn_knd_kor_ita_nor_akn_lit_mly_grk_heb_jav_mnd_swe_dyu_mcd_sid_slo_urd_pol_afr_qcu_lat_spa_bul_yor_aeg_rus_anl_arw_bat_cze_zul_dut_dgb_ind_tha_hau_tml_tsw_xho_uzb_ben_bos_tur_igb_vie_wly_swt_ven_moo	0.551447317804443	1.30229283119437	0.196032303936176
770	amr_ben_xho_nor_wly_gam_amh_ctl_aze_azi_swt_sun_tsn_mcd_svk_bsq_mol_aeg_igb_cnt_grk_alb_swa_slo_cic_lit_est_yor_bam_hun_spa_anl_geo_scr_fre_arw_guj_sid_sod_krd_fin_bem_ind_pol_jav_jpn_tml_kor_cze_swe_zul_eng_mao_bul_owc_tag_mnd_rom_ewe_pan_chh_dut_ger_ita_ukr_qcu_rus_por_lat_ses_heb_afr_hau_bos_mly_prs_akn_glc_dgb_bat_tha_tig_knd_lda_ven_tur_urd_hin_uzb_moo_vie_mlt_fbf_tsw_dyu	-0.319347778135466	-0.756132704552574	0.451480717366753
771	sod_prs_zul_mcd_sid_heb_owc_mol_azi_tur_lda_tag_ses_ger_rom_bsq_hin_anl_dgb_cnt_alb_lit_bam_rus_tsw_por_hun_akn_swt_est_ukr_wly_geo_swe_ctl_eng_svk_amr_tig_dut_fin_yor_bat_pol_mly_jpn_knd_kor_ben_cze_fbf_fre_sun_nor_amh_jav_mnd_afr_dyu_scr_aeg_glc_slo_bul_pan_qcu_bos_grk_arw_cic_gam_spa_hau_lat_ind_guj_bem_urd_ewe_mao_tha_mlt_tml_swa_xho_aze_ita_krd_uzb_tsn_vie_chh_ven_igb_moo	-0.317429082954933	-0.750880972170733	0.454620054175373
772	chh_dut_zul_lat_anl_heb_tig_mcd_tur_uzb_tsw_tag_cic_prs_ukr_bsq_arw_aeg_moo_cnt_ctl_rus_akn_bul_yor_guj_hun_lda_ewe_est_slo_amh_geo_cze_lit_scr_afr_amr_sod_nor_fin_dyu_mao_krd_jav_jpn_knd_kor_urd_grk_bam_alb_ind_eng_mlt_mly_mnd_fre_dgb_pol_sid_pan_svk_mol_ger_qcu_swe_por_rom_swt_gam_glc_owc_ben_bat_hin_swa_spa_ses_sun_tha_hau_tml_igb_ven_aze_ita_bos_azi_tsn_vie_wly_fbf_xho_bem	-0.0268548957458813	-0.0631976272437017	0.94974476807792
773	owc_rus_dyu_scr_sid_mlt_aeg_grk_azi_tur_ven_tag_xho_hin_mcd_bsq_bos_sod_ses_cnt_eng_glc_moo_alb_zul_ben_est_cic_ewe_hun_dut_anl_geo_mol_rom_ita_ctl_hau_gam_lat_fin_tsw_mao_prs_sun_jpn_tml_kor_guj_urd_bem_spa_ind_swe_amr_mly_mnd_svk_igb_por_tig_ukr_cze_pol_nor_qcu_arw_fre_pan_lda_chh_krd_amh_slo_bat_afr_fbf_lit_tsn_jav_tha_wly_knd_bam_swt_uzb_bul_ger_aze_dgb_vie_heb_swa_akn_yor	-0.596725664004396	-1.42616745683746	0.157168273140432
774	anl_rom_tsw_bos_wly_mlt_amr_lat_azi_tur_dgb_tag_swt_spa_arw_bsq_rus_sod_ses_cnt_eng_mol_yor_swe_zul_ben_hun_fbf_cic_fin_urd_chh_geo_por_glc_alb_afr_gam_amh_svk_est_ewe_sun_dut_bat_jpn_knd_kor_ukr_ger_bam_guj_mly_prs_hau_ind_mnd_bul_swa_scr_owc_slo_ita_pol_fre_qcu_lit_pan_nor_igb_tig_krd_aeg_grk_mao_mcd_ven_ctl_lda_jav_tha_sid_tml_bem_tsn_uzb_cze_hin_aze_moo_vie_heb_akn_dyu_xho	-0.437392888252198	-1.03993993273798	0.301063916511068
775	gam_arw_moo_fre_sid_heb_amh_pan_uzb_tur_cic_sun_igb_scr_pol_bsq_grk_amr_ven_cnt_lat_afr_dyu_rom_tsw_eng_est_bam_fbf_hun_bul_chh_geo_bos_mcd_guj_hin_anl_mlt_svk_fin_zul_tag_dut_bat_jpn_tml_kor_ben_por_lda_nor_mly_ukr_owc_ind_mnd_ita_dgb_swe_hau_slo_cze_ctl_spa_qcu_rus_glc_alb_swt_tig_prs_sod_urd_jav_krd_yor_lit_akn_mao_tha_wly_knd_ewe_swa_aze_ger_mol_azi_bem_vie_aeg_ses_tsn_xho	-0.654057147467636	-1.5664345155671	0.120643388559459
776	amh_spa_dgb_fre_sid_tig_hau_ger_uzb_tur_xho_ind_cic_por_afr_bsq_eng_wly_lda_mnd_ita_ukr_ses_rom_dyu_ben_est_moo_ven_fin_pol_anl_geo_krd_ctl_guj_scr_aeg_chh_lat_hun_tsn_sun_mcd_jav_jpn_tml_kor_urd_alb_fbf_arw_bat_mol_heb_mao_cnt_grk_yor_dut_amr_glc_bul_pan_prs_qcu_bos_lit_nor_tsw_owc_rus_gam_svk_mly_hin_akn_slo_bam_tag_tha_sod_knd_ewe_swa_aze_cze_swe_azi_swt_vie_mlt_zul_bem_igb	-0.290550703059567	-0.688057785927005	0.493129037026301
777	sod_bos_lda_cze_gam_heb_mlt_ger_tur_uzb_akn_mao_cic_swe_ctl_bsq_por_aeg_ses_mnd_arw_ben_moo_afr_tsw_fre_est_swa_igb_fin_lat_owc_geo_eng_mcd_hin_scr_chh_wly_krd_hun_swt_ind_rus_mly_jpn_tml_kor_slo_mol_zul_prs_jav_bul_amh_tag_cnt_ita_xho_pol_hau_pan_spa_rom_nor_qcu_ukr_svk_alb_bam_tig_urd_sid_guj_bat_grk_tsn_glc_bem_sun_tha_anl_knd_dyu_fbf_aze_lit_dut_azi_dgb_vie_amr_ven_yor_ewe	-0.832242410896011	-2.0087937004435	0.0474585898083452
778	sod_dut_dyu_lat_mlt_chh_amh_ger_aze_uzb_dgb_sun_cic_bos_nor_bsq_glc_hau_tsw_cnt_rom_bul_swt_por_ewe_afr_est_ses_bam_hun_arw_owc_geo_prs_krd_guj_mol_wly_tig_grk_fin_moo_ind_mcd_tag_jpn_knd_kor_svk_rus_tsn_ben_jav_ctl_gam_mao_mnd_fre_akn_lit_sid_ukr_eng_pol_cze_qcu_spa_hin_slo_bem_amr_ita_aeg_pan_bat_swe_swa_alb_xho_mly_tha_anl_tml_fbf_zul_tur_urd_scr_azi_yor_vie_heb_lda_ven_igb	-0.497346225560041	-1.18415205866745	0.2393705367789
779	sod_alb_ven_hin_aeg_chh_sid_swe_tur_uzb_ses_mly_fbf_grk_nor_bsq_pan_owc_lda_mnd_scr_afr_yor_lit_dgb_krd_hun_xho_akn_fin_ita_hau_geo_ctl_ben_cze_svk_tig_heb_mcd_est_igb_mao_por_bat_jpn_tml_kor_ukr_eng_bam_fre_jav_bul_amh_ind_cnt_slo_tsw_rom_amr_bos_glc_arw_rus_qcu_urd_prs_ger_swa_anl_lat_mlt_pol_sun_guj_zul_spa_ewe_tag_tha_gam_knd_cic_swt_aze_dut_mol_azi_moo_vie_wly_dyu_bem_tsn	0.263040791267393	0.619331739995806	0.537212138059068
780	sid_pol_zul_rom_owc_tig_heb_ukr_aze_azi_lda_sun_swt_lat_glc_bsq_prs_anl_yor_mnd_afr_urd_ses_pan_swa_alb_hun_xho_igb_est_bos_aeg_geo_swe_mol_bul_svk_mlt_amr_grk_fin_moo_tag_ctl_ind_jpn_knd_kor_lit_dut_bem_ger_bat_rus_gam_mao_cnt_mcd_tsw_hin_sod_spa_por_ben_fre_qcu_guj_scr_ita_cic_wly_cze_amh_krd_jav_eng_bam_slo_ven_mly_tha_hau_tml_fbf_akn_tur_nor_arw_uzb_ewe_vie_chh_tsn_dyu_dgb	-1.43087921474814	-3.59903257882552	0.000514447278841106
781	amh_bos_ewe_glc_wly_mlt_chh_lit_tur_aze_swt_sun_ven_dut_guj_bsq_pol_tig_bam_cnt_bul_svk_dyu_por_bem_swe_est_yor_akn_fin_afr_sod_geo_fre_krd_alb_ita_hau_amr_rom_hun_swa_mao_ctl_bat_jpn_knd_kor_nor_ger_tsn_urd_mly_scr_sid_tag_mnd_cze_cic_arw_anl_ben_mol_pan_rus_qcu_lat_mcd_slo_ses_gam_grk_aeg_prs_ind_eng_tsw_hin_zul_jav_tha_owc_tml_xho_igb_azi_spa_ukr_uzb_fbf_vie_heb_moo_dgb_lda	-0.0841992386112854	-0.198631461926671	0.842984626346784
782	sod_ben_bam_bos_gam_hau_amr_svk_azi_aze_ven_sun_yor_por_alb_bsq_ger_heb_tsn_mnd_cze_glc_fbf_swe_zul_mcd_fin_bem_swt_hun_pol_tig_geo_guj_lat_nor_pan_wly_amh_urd_est_xho_tag_ctl_jav_jpn_tml_kor_dut_bul_moo_rom_bat_mol_owc_mly_cnt_ukr_igb_ita_anl_prs_krd_slo_arw_qcu_scr_grk_lit_cic_sid_rus_aeg_spa_ind_eng_akn_hin_swa_mao_tha_mlt_knd_tsw_ewe_uzb_fre_afr_tur_dyu_vie_chh_ses_dgb_lda	-0.265718585848131	-0.627976746041423	0.531558230281164
783	tig_ben_bem_bul_amr_amh_chh_ita_azi_tur_ses_mly_yor_prs_scr_bsq_spa_wly_igb_cnt_pan_slo_ven_arw_dgb_cze_hun_moo_zul_est_alb_anl_geo_bos_nor_eng_dut_gam_heb_glc_fin_akn_jav_por_mao_jpn_knd_kor_urd_mol_swt_rus_tag_svk_sod_bat_mnd_ger_cic_lat_mlt_swe_grk_ukr_guj_qcu_krd_rom_pol_lda_owc_fre_hau_ctl_ind_lit_swa_afr_dyu_sun_tha_aeg_tml_tsw_xho_aze_mcd_hin_uzb_bam_vie_sid_fbf_ewe_tsn	0.0507355549787791	0.119434889079247	0.905188444531006
784	hau_mcd_dgb_glc_wly_aeg_heb_lit_azi_aze_fbf_sun_moo_eng_cze_bsq_guj_owc_cic_mnd_hin_bos_dyu_lat_swt_fre_hun_bam_swa_fin_ger_anl_geo_pan_alb_arw_urd_mlt_amr_pol_est_tsw_mao_por_tag_jpn_tml_kor_ben_prs_ses_ita_bat_ctl_gam_ind_cnt_rus_tsn_grk_tig_rom_scr_afr_krd_qcu_slo_ukr_svk_zul_amh_bul_sid_nor_jav_mol_xho_dut_igb_mly_tha_sod_knd_yor_bem_uzb_swe_spa_tur_ewe_vie_chh_akn_lda_ven	-0.735357623816242	-1.76488791802838	0.0808654557198895
785	anl_pan_igb_mol_gam_hau_tig_dut_aze_uzb_swt_tag_tsn_hin_lat_bsq_grk_sid_zul_mnd_krd_glc_tsw_ctl_akn_rus_fin_ven_ewe_est_afr_wly_geo_slo_urd_prs_ben_aeg_heb_ita_hun_bem_mao_alb_bat_jpn_tml_kor_lit_fre_dgb_cze_jav_swe_amh_sun_cnt_spa_bam_por_amr_mcd_guj_scr_ger_qcu_rom_eng_ukr_dyu_chh_nor_owc_svk_ind_bos_ses_pol_xho_mly_tha_mlt_knd_yor_moo_tur_arw_bul_azi_cic_vie_sod_fbf_lda_swa	-1.34467097784307	-3.35456908443574	0.00115169736614948
786	aeg_hin_tsn_alb_anl_wly_mlt_grk_azi_uzb_akn_sun_tsw_por_ben_bsq_bos_sid_ses_cnt_krd_mcd_moo_pol_lda_prs_fin_zul_swt_est_rus_tig_geo_svk_lat_fre_mol_heb_amh_arw_hun_ewe_mly_cze_bat_jpn_tml_kor_ita_glc_dgb_ctl_jav_ukr_sod_tag_mnd_lit_yor_guj_owc_bul_swe_rom_slo_qcu_urd_ger_dut_cic_hau_eng_amr_nor_ind_pan_swa_scr_bam_mao_tha_gam_knd_igb_xho_aze_afr_spa_tur_dyu_vie_chh_ven_bem_fbf	-0.151020817817795	-0.356349424339338	0.722386066898702
787	aeg_ger_zul_dut_chh_tig_heb_afr_tur_uzb_tsw_mao_bam_eng_guj_bsq_rus_amh_ewe_mnd_ctl_cze_fbf_slo_lda_krd_fin_ses_dyu_est_lit_owc_geo_spa_svk_arw_ukr_wly_amr_glc_hun_yor_tag_lat_jav_jpn_knd_kor_prs_rom_cic_urd_mly_bul_anl_sun_cnt_ita_moo_mcd_hau_alb_pan_swe_scr_qcu_mol_bos_nor_swa_mlt_grk_sid_ben_ind_hin_xho_por_igb_bat_tha_sod_tml_dgb_ven_azi_fre_pol_aze_bem_vie_gam_akn_tsn_swt	-0.209119914667892	-0.493477167061584	0.622838823952033
788	amh_ukr_igb_ctl_heb_sid_anl_scr_uzb_azi_bam_jav_bem_hin_afr_bsq_spa_gam_ven_cnt_arw_bos_yor_urd_swa_alb_est_zul_dgb_hun_krd_amr_geo_ben_glc_grk_ita_mlt_owc_lit_fin_fbf_mao_fre_sun_jpn_knd_kor_pol_prs_moo_mcd_mly_slo_hau_ind_mnd_eng_lda_svk_sod_bul_pan_ger_lat_qcu_rom_nor_por_dyu_aeg_cze_tig_dut_tag_rus_swt_mol_ses_bat_tha_chh_tml_tsn_ewe_aze_guj_swe_tur_xho_vie_wly_cic_tsw_akn	0.498171070699881	1.17647377372856	0.242408173416035
789	anl_krd_cic_bos_hau_heb_chh_guj_uzb_azi_bam_mly_fbf_svk_glc_bsq_pol_sod_tsn_cnt_por_ben_tsw_dut_ven_urd_est_swt_ses_hun_arw_gam_geo_bul_swe_alb_ctl_amh_tig_nor_fin_bem_tag_ita_sun_jpn_tml_kor_lit_hin_dgb_cze_bat_afr_aeg_ind_mnd_ukr_lda_spa_owc_mcd_eng_pan_mol_qcu_scr_rus_rom_xho_wly_lat_amr_slo_jav_grk_dyu_prs_swa_mao_tha_mlt_knd_yor_akn_aze_fre_ger_tur_igb_vie_sid_zul_moo_ewe	0.14023867826165	0.329848158447527	0.742256511195647
790	wly_mol_bam_pol_mlt_chh_amh_ukr_azi_aze_dyu_mly_cic_alb_swe_bsq_por_owc_swt_mnd_hin_mcd_dgb_pan_zul_krd_fin_tsw_tsn_est_ger_anl_geo_ita_prs_slo_bos_aeg_hau_rus_hun_akn_bat_afr_sun_jpn_tml_kor_lit_dut_lda_guj_ind_cze_amr_mao_cnt_urd_fbf_spa_sid_bul_lat_rom_eng_qcu_arw_fre_grk_moo_gam_svk_tig_scr_jav_ben_yor_glc_igb_tag_tha_sod_knd_bem_ewe_uzb_ctl_nor_tur_xho_vie_heb_ses_swa_ven	-0.635228519207173	-1.52094612389298	0.131666183994223
791	amr_scr_dgb_pol_hau_anl_tig_ctl_uzb_tur_swt_tag_tsw_grk_nor_bsq_mcd_owc_ven_cnt_pan_afr_ses_bul_lda_lit_fin_yor_ewe_est_krd_wly_geo_dut_cze_lat_ukr_sid_chh_ger_hun_akn_mly_prs_bat_jpn_tml_kor_guj_urd_zul_fre_jav_glc_amh_ind_mnd_alb_igb_ita_mlt_hin_rus_rom_mol_qcu_por_arw_svk_xho_aeg_swe_sod_ben_mao_slo_dyu_bos_cic_sun_tha_gam_knd_fbf_bem_azi_eng_spa_aze_moo_vie_heb_swa_bam_tsn	0.0610368832141386	0.143726279513368	0.886027594893206
792	owc_svk_ven_krd_heb_amr_wly_dut_tur_uzb_zul_ind_bem_hin_pol_bsq_rom_hau_swt_mnd_bos_ben_tsn_glc_fbf_guj_est_bam_tsw_fin_eng_aeg_geo_swe_fre_spa_rus_gam_chh_prs_hun_ses_mao_pan_sun_jpn_knd_kor_afr_lat_swa_lit_tag_mol_sod_jav_cnt_bul_moo_slo_mlt_cze_por_ctl_arw_qcu_grk_scr_ita_yor_amh_nor_sid_urd_bat_mcd_dgb_ger_xho_mly_tha_anl_tml_akn_ewe_aze_alb_ukr_azi_igb_vie_tig_lda_dyu_cic	-0.93105022409048	-2.26172096891417	0.0260443410126282
793	gam_rom_akn_slo_sod_amr_sid_pol_uzb_azi_fbf_ind_tsn_eng_bul_bsq_lat_mlt_ses_cnt_ctl_prs_dgb_fre_swa_ukr_hun_bem_ven_fin_mcd_wly_geo_bos_mol_ita_spa_tig_owc_svk_est_zul_bat_afr_tag_jpn_knd_kor_lit_alb_cic_grk_sun_ger_heb_jav_mnd_rus_bam_guj_amh_hin_glc_cze_nor_qcu_urd_scr_pan_ewe_anl_ben_aeg_krd_mao_arw_swt_swe_dyu_mly_tha_hau_tml_tsw_yor_aze_dut_por_tur_igb_vie_chh_moo_lda_xho	-0.209112561789878	-0.493792661293817	0.62261682466289
794	amh_afr_dyu_spa_hau_sod_anl_ita_azi_aze_akn_ind_tsw_por_lat_bsq_scr_owc_moo_mnd_alb_guj_bem_nor_yor_pol_hun_zul_swa_est_ger_gam_geo_svk_arw_fre_ctl_sid_aeg_ukr_fin_fbf_jav_urd_mao_jpn_tml_kor_eng_bul_tsn_bos_mly_grk_tig_tag_cnt_rus_swt_slo_mlt_rom_glc_pan_swe_qcu_mol_hin_mcd_igb_chh_krd_amr_prs_bat_lit_ewe_cze_lda_sun_tha_heb_knd_cic_ses_uzb_ben_dut_tur_ven_vie_wly_bam_dgb_xho	-0.508162304239932	-1.20879775046843	0.229804937808767
795	heb_svk_dyu_ctl_amh_owc_hau_lit_aze_tur_xho_tag_swt_rus_pol_bsq_guj_chh_moo_cnt_ger_eng_akn_ita_ewe_alb_est_tsn_cic_hun_spa_wly_geo_mcd_ben_bul_nor_tig_sod_rom_fin_tsw_mao_afr_ind_jpn_tml_kor_dut_scr_yor_por_jav_mol_mlt_mly_mnd_cze_bem_lat_gam_urd_krd_slo_arw_qcu_swe_fre_hin_zul_sid_ukr_anl_prs_sun_bos_swa_pan_bam_bat_tha_amr_knd_dgb_igb_uzb_grk_glc_azi_ses_vie_aeg_fbf_lda_ven	-0.26342410995679	-0.622963375584512	0.534833280876206
796	heb_prs_ewe_mol_chh_wly_amh_ita_aze_uzb_ven_jav_fbf_mcd_hin_bsq_spa_sid_bem_mnd_por_bul_swa_urd_moo_pan_hun_xho_zul_fin_pol_hau_geo_ben_nor_rus_ukr_tig_amr_arw_est_dgb_ind_eng_bat_jpn_tml_kor_swe_svk_tsw_dut_tag_lit_sod_mao_cnt_ger_yor_fre_gam_alb_bos_scr_afr_qcu_grk_ctl_glc_dyu_anl_krd_owc_slo_sun_lat_bam_cze_akn_mly_tha_mlt_knd_cic_lda_azi_rom_guj_tur_igb_vie_aeg_swt_ses_tsn	-0.455082670215645	-1.08046900389677	0.282727380195218
797	mlt_ben_fbf_nor_sid_heb_owc_ger_uzb_tur_dgb_bat_dyu_rus_glc_bsq_svk_gam_xho_mnd_bos_urd_yor_prs_igb_bul_fin_lda_swt_hun_alb_hau_geo_spa_rom_cze_ctl_wly_amr_slo_est_akn_mao_scr_mly_jpn_knd_kor_fre_pol_bam_guj_ind_ita_amh_tag_cnt_eng_tsw_arw_sod_por_lat_swe_mol_qcu_mcd_pan_grk_tsn_anl_ukr_aeg_afr_jav_dut_zul_hin_swa_sun_tha_tig_tml_ses_moo_aze_lit_krd_azi_ewe_vie_chh_ven_bem_cic	0.0556868668693176	0.131219080001193	0.895885448951275
798	tig_glc_ewe_krd_anl_sid_owc_spa_uzb_aze_dgb_ind_dyu_pol_cze_bsq_ita_mlt_zul_mnd_fre_swe_fbf_dut_swa_urd_est_lda_bem_fin_afr_wly_geo_ctl_bos_guj_pan_heb_chh_ben_hun_ven_mly_rom_bat_jpn_tml_kor_hin_ukr_cic_alb_mao_mol_amr_tag_cnt_slo_tsn_arw_aeg_eng_lat_ger_mcd_qcu_svk_grk_rus_xho_hau_por_amh_nor_sun_prs_swt_bul_moo_jav_tha_gam_knd_bam_ses_azi_lit_scr_tur_igb_vie_sod_akn_yor_tsw	0.754677312270572	1.79521027223038	0.0758684500111074
799	mlt_rom_ses_svk_wly_aeg_anl_guj_tur_uzb_cic_jav_dgb_ita_ukr_bsq_slo_owc_swa_cnt_ctl_prs_bem_lit_tsn_lat_hun_xho_igb_fin_krd_sod_geo_afr_swe_alb_grk_hau_tig_cze_est_swt_ind_hin_sun_jpn_tml_kor_ben_pol_ewe_dut_tag_pan_sid_bat_mnd_eng_zul_spa_gam_glc_rus_bos_ger_qcu_nor_mol_bul_bam_chh_arw_amh_mcd_mao_scr_dyu_por_lda_mly_tha_amr_knd_moo_fbf_azi_fre_urd_aze_ven_vie_heb_akn_yor_tsw	-1.39339496951724	-3.48537550471483	0.000751712791156605
800	sid_rom_ses_glc_chh_amh_owc_slo_tur_aze_cic_tag_bem_bos_spa_bsq_krd_gam_dyu_mnd_cze_prs_moo_fre_lda_dut_fin_bam_fbf_est_bul_amr_geo_swe_ben_por_scr_heb_aeg_ukr_hun_yor_mly_afr_bat_jpn_tml_kor_alb_nor_ewe_pan_ind_urd_hau_jav_cnt_ctl_swt_grk_tig_guj_hin_arw_lit_qcu_pol_mcd_mol_akn_wly_eng_sod_lat_mao_rus_tsw_ger_dgb_sun_tha_anl_knd_igb_xho_uzb_svk_ita_azi_tsn_vie_mlt_ven_swa_zul	-0.992879934529308	-2.4209892331498	0.0174197446003381
801	hau_cze_xho_ukr_aeg_sid_gam_ger_tur_uzb_ewe_tag_bam_rom_eng_bsq_scr_amh_dyu_mnd_rus_bos_lda_lat_ven_nor_fin_yor_igb_est_grk_sod_geo_alb_arw_ita_guj_amr_mlt_swe_hun_swa_sun_por_mly_jpn_tml_kor_pan_bul_moo_pol_mao_glc_owc_jav_cnt_afr_akn_lit_chh_fre_krd_dut_slo_qcu_ben_prs_mol_zul_heb_hin_anl_mcd_ind_svk_tsn_spa_ses_bat_tha_tig_knd_fbf_bem_azi_urd_ctl_aze_tsw_vie_wly_swt_dgb_cic	0.471046666115523	1.11059044207078	0.269607859554767
802	hau_mcd_tsn_lit_tig_mlt_anl_rom_uzb_azi_swa_bat_fbf_guj_spa_bsq_mol_aeg_dgb_cnt_hin_krd_akn_ukr_ses_eng_hun_cic_dyu_fin_lat_gam_geo_rus_urd_ben_por_heb_sod_slo_est_moo_tag_svk_ind_jpn_knd_kor_fre_dut_bem_grk_mly_pol_amh_sun_mnd_ger_ewe_afr_chh_arw_scr_ctl_cze_qcu_prs_bul_nor_xho_owc_bos_wly_swe_jav_alb_bam_glc_tsw_mao_tha_amr_tml_zul_igb_tur_ita_pan_aze_ven_vie_sid_yor_swt_lda	-0.688010620135282	-1.64633531271556	0.103070144249218
803	gam_mol_swt_arw_amh_anl_heb_urd_uzb_tur_swa_sun_moo_prs_alb_bsq_hin_sid_lda_mnd_slo_grk_akn_ctl_bem_pol_est_fbf_tsn_hun_spa_sod_geo_rom_swe_nor_guj_aeg_wly_ben_fin_yor_jav_dut_tag_jpn_knd_kor_eng_scr_dgb_rus_mly_bos_owc_bat_cnt_por_xho_ukr_chh_svk_cze_pan_ger_qcu_ita_krd_mcd_bam_tig_bul_amr_lit_ind_fre_ses_lat_zul_mao_tha_mlt_tml_igb_ewe_aze_glc_afr_azi_cic_vie_hau_tsw_dyu_ven	-0.753714754173416	-1.81021675853385	0.073491763237175
804	amr_glc_xho_grk_wly_heb_anl_afr_azi_uzb_ewe_ind_ses_prs_rus_bsq_svk_aeg_fbf_mnd_rom_bul_dyu_swe_tsn_bos_est_swt_yor_fin_dut_owc_geo_por_mol_pol_scr_sid_hau_nor_hun_zul_jav_alb_tag_jpn_knd_kor_eng_lat_igb_arw_bat_guj_tig_mao_cnt_slo_cic_hin_gam_ukr_ita_ben_urd_qcu_cze_mcd_ger_bem_amh_pan_sod_lit_sun_krd_ven_spa_moo_mly_tha_mlt_tml_bam_swa_aze_fre_ctl_tur_akn_vie_chh_dgb_lda_tsw	-1.44439494871191	-3.64215106684474	0.000444597589364647
805	heb_ctl_xho_mol_tig_anl_sid_slo_uzb_azi_ses_sun_bam_pan_scr_bsq_ukr_chh_moo_mnd_swe_fre_yor_grk_lda_lit_hun_fbf_bem_est_arw_aeg_geo_prs_urd_cze_dut_mlt_amh_ben_fin_dyu_mao_guj_jav_jpn_knd_kor_afr_eng_swa_mcd_bat_nor_sod_mly_cnt_hin_ewe_pol_wly_spa_ita_rus_svk_qcu_por_glc_krd_swt_amr_bos_gam_ger_tag_rom_ven_bul_cic_ind_tha_hau_tml_akn_zul_aze_lat_alb_tur_dgb_vie_owc_tsw_tsn_igb	-0.450657079561046	-1.07052857288122	0.28715193412439
806	sid_mol_tsn_guj_amr_amh_wly_ita_uzb_aze_ses_bat_swa_mcd_alb_bsq_afr_heb_xho_cnt_fre_ben_moo_grk_bam_scr_est_akn_yor_fin_ctl_hau_geo_spa_arw_pan_rom_aeg_mlt_slo_hun_ven_jav_ukr_mao_jpn_tml_kor_lit_krd_lda_svk_mly_hin_owc_tag_mnd_bul_cic_rus_anl_nor_eng_swe_glc_qcu_urd_pol_dut_tsw_chh_lat_tig_cze_ind_ger_zul_por_dyu_sun_tha_gam_knd_igb_swt_azi_prs_bos_tur_dgb_vie_sod_bem_ewe_fbf	-0.118852296445572	-0.280465934765398	0.779743008035027
807	heb_spa_moo_pan_owc_sid_gam_krd_azi_aze_fbf_mly_yor_eng_pol_bsq_fre_wly_swt_cnt_mol_lat_dgb_svk_bam_lit_fin_ewe_dyu_est_mcd_aeg_geo_rom_ctl_cze_ben_chh_sod_ita_hun_tsw_jav_ger_mao_jpn_tml_kor_rus_afr_ven_glc_ind_scr_hau_tag_mnd_bos_tsn_alb_tig_por_guj_slo_ukr_qcu_bul_grk_hin_swa_mlt_prs_anl_urd_sun_arw_zul_nor_xho_bat_tha_amh_knd_bem_akn_uzb_dut_swe_tur_igb_vie_amr_ses_cic_lda	-0.313218837685348	-0.742519487898094	0.459644013244191
808	heb_prs_zul_mcd_wly_amh_aeg_urd_aze_azi_tsn_sun_cic_dut_scr_bsq_guj_mlt_ven_mnd_mol_eng_ses_ctl_lda_ita_est_bam_akn_fin_nor_chh_geo_spa_hin_bos_ben_sod_gam_slo_hun_yor_bat_grk_mly_jpn_knd_kor_pan_rus_tsw_lit_mao_krd_owc_tag_cnt_ukr_swt_fre_sid_ger_por_arw_afr_qcu_bul_svk_alb_xho_anl_cze_tig_glc_jav_lat_fbf_rom_dyu_ind_tha_amr_tml_ewe_dgb_tur_pol_swe_uzb_bem_vie_hau_moo_igb_swa	-0.681467462601447	-1.63315024204359	0.105818646721498
809	mlt_bul_swt_mcd_tig_wly_gam_krd_azi_aze_swa_mly_yor_pan_guj_bsq_bos_anl_xho_mnd_glc_rus_cic_arw_bem_mol_fin_ewe_zul_est_swe_hau_geo_fre_alb_por_lit_heb_chh_ben_hun_tsw_jav_ukr_sun_jpn_knd_kor_ita_cze_tsn_prs_bat_spa_sod_mao_cnt_urd_ses_afr_amr_eng_ctl_lat_pol_qcu_grk_hin_scr_moo_sid_ger_aeg_svk_ind_slo_akn_nor_igb_tag_tha_amh_tml_fbf_bam_tur_dut_rom_uzb_dyu_vie_owc_dgb_ven_lda	-0.15507402910046	-0.365816319758969	0.715332925985494
810	heb_urd_tsw_afr_aeg_amh_sid_swe_uzb_aze_ses_sun_ewe_lat_slo_bsq_pol_tig_cic_cnt_ukr_dut_zul_bos_moo_krd_est_igb_swa_fin_guj_anl_geo_glc_arw_ita_nor_chh_gam_mcd_hun_lda_mao_por_mly_jpn_tml_kor_ger_fre_ven_prs_tag_grk_sod_bat_mnd_scr_bem_eng_wly_lit_pan_ctl_rus_qcu_bul_mol_alb_xho_mlt_svk_amr_cze_jav_spa_dyu_rom_fbf_ind_tha_hau_knd_tsn_dgb_tur_ben_hin_azi_swt_vie_owc_akn_yor_bam	0.110301043237503	0.259544175514926	0.795789084141098
811	chh_grk_dyu_hin_hau_sod_tig_scr_aze_tur_cic_bat_zul_por_spa_bsq_eng_gam_igb_mnd_slo_pol_swt_ctl_ven_mcd_est_moo_bem_hun_alb_wly_geo_guj_afr_lat_arw_mlt_heb_krd_fin_lda_ind_rus_jav_jpn_knd_kor_pan_svk_yor_mol_sun_ger_amh_mao_cnt_urd_fbf_rom_owc_ita_swe_dut_fre_qcu_bos_ukr_cze_xho_sid_nor_aeg_bul_tag_lit_dgb_ben_swa_mly_tha_amr_tml_akn_tsw_uzb_glc_prs_azi_bam_vie_anl_ses_ewe_tsn	-0.765080069347209	-1.84156648113906	0.0687260303786078
812	chh_scr_bem_lat_sod_tig_sid_guj_uzb_tur_ses_tag_moo_urd_pan_bsq_rom_aeg_zul_cnt_spa_ita_igb_dut_cic_mol_hun_ewe_ven_fin_ukr_hau_geo_prs_pol_glc_afr_amh_wly_hin_est_swa_bat_swe_mly_jpn_tml_kor_bos_alb_lda_mcd_sun_ger_mlt_jav_mnd_arw_tsw_grk_anl_nor_ben_lit_por_qcu_krd_cze_slo_dgb_owc_svk_amr_bul_ind_eng_swt_fre_xho_mao_tha_gam_knd_yor_dyu_azi_rus_ctl_aze_akn_vie_heb_bam_fbf_tsn	0.274064398222306	0.646031231932882	0.519850091836593
813	wly_krd_ses_spa_heb_aeg_owc_alb_azi_tur_tsw_mly_bam_pol_swe_bsq_bul_sod_swa_mnd_afr_lat_xho_svk_yor_hin_fin_swt_bem_est_glc_mlt_geo_cze_eng_nor_ukr_chh_gam_por_hun_tsn_jav_slo_sun_jpn_tml_kor_bos_prs_igb_pan_ind_urd_sid_tag_cnt_mcd_ven_ita_amh_fre_ctl_mol_grk_qcu_arw_lit_ben_dyu_amr_ger_tig_guj_mao_dut_fbf_rom_akn_bat_tha_anl_knd_cic_dgb_uzb_rus_scr_aze_lda_vie_hau_ewe_zul_moo	0.0690245420059822	0.162491530205316	0.871271338692238
814	heb_afr_tsw_dut_sid_owc_mlt_swe_tur_azi_moo_tag_igb_slo_por_bsq_fre_gam_bam_cnt_urd_ita_dgb_alb_ses_bul_hun_zul_ewe_est_prs_amh_geo_pan_mcd_spa_rom_hau_wly_eng_fin_xho_jav_nor_sun_jpn_knd_kor_arw_ctl_ven_krd_bat_glc_anl_mly_mnd_lat_yor_pol_tig_cze_mol_scr_lit_qcu_rus_svk_ger_tsn_amr_ben_sod_hin_ind_ukr_fbf_grk_swa_mao_tha_chh_tml_akn_bem_uzb_bos_guj_aze_dyu_vie_aeg_lda_cic_swt	-0.120452438956515	-0.284097971876729	0.776966869394923
815	tig_cze_bam_slo_amr_owc_sid_rus_aze_uzb_igb_mao_tsw_ctl_bul_bsq_glc_gam_moo_mnd_eng_nor_swa_fre_zul_lat_fin_ses_bem_est_por_anl_geo_prs_mol_rom_afr_wly_mlt_alb_hun_fbf_mly_dut_sun_jpn_tml_kor_ita_spa_dgb_urd_ind_hin_hau_tag_cnt_mcd_dyu_arw_chh_pan_scr_ukr_pol_qcu_bos_svk_guj_tsn_sod_ben_aeg_grk_bat_lit_cic_krd_swt_jav_tha_amh_knd_lda_akn_azi_swe_ger_tur_ven_vie_heb_ewe_yor_xho	0.564640383929663	1.33527394310807	0.185045860932162
816	sod_urd_igb_dut_sid_aeg_amh_lit_tur_aze_akn_mly_tsw_pan_guj_bsq_rom_anl_bem_mnd_ben_ger_lda_eng_ven_spa_fin_bam_tsn_est_arw_chh_geo_afr_prs_krd_mol_gam_tig_ukr_hun_xho_sun_bul_bat_jpn_knd_kor_rus_slo_zul_ctl_mao_scr_wly_tag_cnt_glc_fbf_mcd_hau_swe_alb_ita_lat_qcu_fre_cze_bos_cic_owc_hin_heb_grk_ind_nor_swa_pol_dyu_jav_tha_mlt_tml_moo_ewe_azi_por_svk_uzb_dgb_vie_amr_ses_yor_swt	-0.247993019835617	-0.586344613229212	0.559064444271633
817	hau_rus_bam_krd_mlt_heb_sid_urd_tur_aze_xho_sun_zul_ita_spa_bsq_scr_amh_tsw_cnt_grk_ger_igb_fre_swt_hin_est_ven_swa_fin_arw_amr_geo_cze_prs_bul_mcd_sod_owc_alb_hun_dyu_jav_dut_bat_jpn_tml_kor_afr_mol_akn_guj_ind_por_gam_mao_mnd_ukr_cic_glc_wly_slo_bos_lat_ctl_qcu_pan_lit_nor_tsn_aeg_pol_chh_rom_tag_ben_fbf_swe_dgb_mly_tha_anl_knd_ses_moo_uzb_svk_eng_azi_lda_vie_tig_ewe_yor_bem	-0.548423754137814	-1.309537607139	0.193578268622492
818	hau_fre_cic_scr_sod_owc_aeg_afr_tur_uzb_lda_bat_bem_rom_rus_bsq_bos_anl_ses_mnd_grk_ita_fbf_lat_ewe_bul_fin_tsn_swa_est_prs_mlt_geo_pol_alb_guj_swe_wly_sid_hin_hun_tsw_jav_urd_tag_jpn_tml_kor_ger_cze_dyu_glc_mly_eng_heb_sun_cnt_mol_yor_dut_amh_arw_lit_por_ben_qcu_svk_spa_pan_akn_chh_mcd_gam_ukr_ind_krd_ven_ctl_xho_mao_tha_amr_knd_swt_bam_azi_nor_slo_aze_dgb_vie_tig_igb_zul_moo	-0.585488167238803	-1.39651765972064	0.165882773678972
819	chh_lit_ewe_hin_amr_mlt_wly_rom_aze_azi_fbf_jav_dyu_ben_swe_bsq_cze_sid_zul_cnt_spa_ita_swa_pol_akn_rus_est_moo_xho_fin_pan_tig_geo_grk_scr_por_alb_gam_anl_ukr_hun_swt_tag_slo_sun_jpn_knd_kor_bul_urd_bam_svk_bat_guj_sod_mly_mnd_glc_ses_fre_amh_krd_afr_ger_bos_qcu_dut_lat_mol_bem_heb_eng_aeg_mcd_ind_prs_cic_ctl_tsw_mao_tha_hau_tml_ven_tsn_uzb_arw_nor_tur_igb_vie_owc_lda_dgb_yor	-0.0150724397968243	-0.0354539805136279	0.971793729038324
820	tig_cze_dgb_ita_chh_amr_sod_krd_azi_tur_ses_jav_yor_slo_swe_bsq_ger_amh_xho_mnd_prs_mcd_tsn_grk_zul_spa_est_bam_dyu_fin_svk_hau_geo_afr_fre_alb_mol_mlt_gam_bos_hun_ven_sun_arw_mly_jpn_tml_kor_dut_eng_bem_por_mao_bul_owc_ind_cnt_scr_fbf_pol_sid_pan_rom_ukr_glc_qcu_urd_lat_nor_swt_aeg_lit_anl_hin_bat_guj_lda_rus_akn_tag_tha_wly_knd_ewe_moo_aze_ctl_ben_uzb_igb_vie_heb_swa_tsw_cic	0.443636884008852	1.04798188970172	0.297362894634963
821	heb_alb_ewe_bul_tig_chh_anl_lat_tur_aze_swt_ind_lda_glc_spa_bsq_swe_mlt_swa_cnt_arw_grk_bem_bos_ven_svk_fin_dyu_zul_est_ben_gam_geo_cze_mcd_rus_urd_amr_aeg_lit_hun_bam_jav_afr_tag_jpn_knd_kor_eng_ukr_dgb_scr_bat_nor_wly_mao_mnd_ita_cic_ctl_owc_krd_fre_hin_rom_qcu_slo_guj_pan_fbf_hau_ger_amh_mol_mly_por_yor_pol_ses_sun_tha_sid_tml_igb_akn_azi_dut_prs_uzb_xho_vie_sod_moo_tsn_tsw	-0.416835201518364	-0.988865334352064	0.325294862856185
822	sid_lit_swt_ben_chh_mlt_wly_spa_tur_azi_akn_ind_ewe_por_eng_bsq_ger_gam_xho_mnd_ctl_pol_bem_bos_swa_grk_fin_fbf_bam_hun_alb_hau_geo_fre_slo_bul_pan_aeg_heb_scr_est_cic_mly_afr_mao_jpn_tml_kor_prs_lat_ven_arw_bat_mol_amr_jav_cnt_swe_tsw_rom_sod_ukr_cze_urd_ita_qcu_dut_hin_nor_ses_anl_mcd_tig_guj_tag_rus_zul_krd_dgb_sun_tha_amh_knd_yor_dyu_uzb_glc_svk_aze_moo_vie_owc_igb_lda_tsn	-0.264079464435706	-0.624817268079752	0.533620996878308
823	aeg_swe_fbf_glc_chh_amr_gam_ita_aze_uzb_swt_mly_moo_lit_dut_bsq_grk_owc_akn_mnd_rus_svk_cic_eng_tsn_urd_hun_yor_dyu_est_scr_hau_geo_ukr_mcd_bul_lat_mlt_anl_alb_fin_tsw_ind_guj_tag_jpn_knd_kor_rom_fre_zul_ben_sun_slo_sod_bat_cnt_hin_dgb_ger_sid_krd_bos_ctl_afr_qcu_nor_spa_arw_swa_amh_mol_wly_cze_mao_prs_ewe_pol_bem_jav_tha_heb_tml_ven_igb_azi_por_pan_tur_bam_vie_tig_xho_lda_ses	-0.880822896448362	-2.13159918475605	0.0356762041584718
824	gam_prs_dgb_pol_amh_amr_chh_ukr_uzb_azi_dyu_ind_bam_glc_nor_bsq_scr_sod_igb_mnd_cze_lat_swt_rus_ses_guj_est_ewe_akn_hun_lit_aeg_geo_afr_fre_ger_ctl_owc_wly_por_fin_fbf_tag_spa_bat_jpn_tml_kor_alb_swe_swa_dut_mao_mol_anl_jav_cnt_svk_moo_krd_mlt_slo_ita_bos_eng_qcu_rom_pan_hin_cic_heb_grk_sid_urd_sun_bul_lda_ben_tsw_mly_tha_hau_knd_xho_bem_tur_arw_mcd_aze_ven_vie_tig_yor_zul_tsn	0.0833665896898079	0.196509887223829	0.844639883099634
825	anl_prs_fbf_guj_chh_amr_sid_cze_aze_tur_swa_sun_bem_rus_ger_bsq_eng_mlt_zul_cnt_grk_dut_dyu_rom_yor_por_est_ses_cic_fin_pol_aeg_geo_hin_glc_swe_ctl_sod_hau_ben_hun_ven_tag_arw_mao_jpn_tml_kor_pan_spa_lda_ukr_ind_slo_amh_jav_mnd_mcd_tsn_bos_heb_fre_lat_afr_urd_qcu_svk_alb_scr_swt_gam_bul_tig_lit_bat_ita_moo_mol_xho_mly_tha_wly_knd_bam_akn_azi_krd_nor_uzb_ewe_vie_owc_igb_dgb_tsw	-0.862259194624582	-2.08488191818157	0.0398204491238539
826	heb_glc_swt_cze_wly_amr_gam_fre_azi_uzb_ewe_jav_dyu_spa_ctl_bsq_grk_tig_ses_cnt_pol_alb_zul_mol_moo_swe_fin_dgb_yor_hun_rus_aeg_geo_ita_ben_nor_mcd_anl_amh_ger_est_tsn_tag_urd_mao_jpn_knd_kor_guj_hin_ven_krd_mly_eng_hau_sun_mnd_bos_fbf_lit_owc_slo_arw_svk_bul_qcu_lat_ukr_dut_swa_mlt_rom_sid_prs_bat_por_xho_pan_bem_ind_tha_sod_tml_igb_bam_tur_scr_afr_aze_akn_vie_chh_lda_cic_tsw	-0.490010272495262	-1.16715374424186	0.246132197245398
827	amr_krd_akn_ben_sod_mlt_sid_ctl_azi_tur_dyu_ind_yor_mcd_spa_bsq_grk_anl_zul_cnt_afr_pol_swt_lat_tsn_scr_est_fbf_dgb_hun_ita_aeg_geo_bos_ger_urd_ukr_hau_tig_guj_fin_ses_mao_nor_tag_jpn_knd_kor_fre_alb_tsw_hin_bat_bul_heb_mly_mnd_arw_bam_slo_amh_prs_lit_rom_dut_qcu_mol_svk_cze_igb_gam_pan_owc_rus_jav_por_cic_eng_moo_sun_tha_wly_tml_ewe_lda_aze_glc_swe_uzb_bem_vie_chh_ven_swa_xho	-0.631435538614568	-1.51018911885823	0.134385459828807
828	hau_rom_bam_pol_wly_gam_tig_spa_azi_aze_swa_jav_yor_mcd_bul_bsq_krd_amr_swt_cnt_ger_hin_ses_alb_xho_afr_hun_igb_akn_fin_prs_chh_geo_eng_ita_ukr_urd_aeg_sod_rus_est_dyu_ind_glc_tag_jpn_knd_kor_dut_nor_moo_por_bat_cze_sid_mly_mnd_guj_fbf_lit_owc_mol_pan_ben_swe_qcu_svk_ctl_arw_ewe_heb_bos_anl_lat_sun_fre_ven_slo_lda_mao_tha_mlt_tml_cic_bem_uzb_grk_scr_tur_dgb_vie_amh_tsn_zul_tsw	-0.213874557110531	-0.505649664250435	0.614299000276695
829	anl_cze_bam_afr_aeg_owc_chh_pol_tur_azi_moo_jav_lda_bos_lat_bsq_spa_sid_dgb_cnt_ger_alb_ses_rom_igb_ben_fin_tsw_dyu_hun_fre_sod_geo_rus_grk_lit_swe_hau_wly_scr_est_yor_tag_prs_mly_jpn_knd_kor_urd_mcd_tsn_dut_mao_bul_tig_bat_mnd_nor_ven_mol_heb_ukr_por_slo_hin_qcu_pan_guj_eng_zul_mlt_glc_amr_krd_sun_ita_bem_arw_ewe_ind_tha_amh_tml_swa_swt_uzb_svk_ctl_aze_fbf_vie_gam_xho_akn_cic	0.631142756370172	1.49540649315626	0.138194128697471
830	aeg_eng_swa_scr_owc_heb_amh_ctl_azi_uzb_zul_bat_bem_ukr_grk_bsq_nor_amr_cic_cnt_guj_prs_ewe_bos_dyu_cze_est_ses_akn_hun_lat_sod_geo_lit_fre_pol_svk_sid_mlt_pan_fin_fbf_jav_por_mly_jpn_knd_kor_ita_ben_tsn_rus_mao_mcd_hau_ind_mnd_hin_lda_urd_chh_slo_ger_rom_swe_qcu_glc_bul_arw_moo_tig_afr_wly_spa_sun_dut_yor_krd_igb_tag_tha_gam_tml_ven_tsw_tur_mol_alb_aze_xho_vie_anl_bam_dgb_swt	-0.648991434593932	-1.55182670236496	0.12410023828753
831	sid_spa_yor_rus_chh_amh_sod_pol_uzb_aze_ses_sun_lda_scr_prs_bsq_rom_anl_bam_cnt_urd_bul_swt_mcd_dyu_guj_fin_xho_fbf_est_ger_wly_geo_ctl_ita_arw_krd_tig_mlt_glc_hun_dgb_jav_lit_bat_jpn_knd_kor_ukr_lat_igb_pan_ind_swe_heb_tag_mnd_nor_bem_hin_hau_dut_por_slo_alb_qcu_cze_bos_svk_swa_gam_eng_amr_ben_mao_grk_cic_afr_tsn_mly_tha_aeg_tml_ven_zul_tur_mol_fre_azi_tsw_vie_owc_moo_ewe_akn	-0.668131588712233	-1.59781806085198	0.11347578913612
832	mlt_afr_bam_ukr_aeg_hau_anl_pan_aze_uzb_swt_bat_ven_nor_krd_bsq_ita_chh_ewe_mnd_scr_pol_moo_cze_dgb_eng_fin_xho_akn_est_mol_sid_geo_lit_ben_ctl_hin_owc_amh_ger_hun_yor_jav_glc_tag_jpn_tml_kor_urd_arw_cic_bos_mao_svk_wly_ind_cnt_swe_lda_dut_gam_bul_grk_mcd_alb_qcu_rom_slo_lat_igb_amr_rus_heb_spa_sun_por_dyu_guj_tsw_mly_tha_sod_knd_ses_bem_tur_fre_prs_azi_zul_vie_tig_swa_fbf_tsn	0.242128994953408	0.569799706039353	0.570187429355664
833	hau_bul_bam_cze_wly_aeg_sid_urd_tur_aze_zul_bat_xho_fre_pan_bsq_eng_tig_tsw_cnt_lat_pol_ven_alb_swa_glc_est_swt_dgb_fin_swe_amh_geo_ctl_guj_afr_spa_gam_sod_arw_hun_fbf_ind_rus_mly_jpn_knd_kor_prs_bos_bem_ukr_tag_lit_heb_mao_mnd_mcd_ewe_svk_mlt_por_slo_mol_dut_qcu_krd_ben_scr_akn_amr_ita_chh_nor_sun_grk_ses_ger_cic_jav_tha_anl_tml_yor_lda_azi_rom_hin_uzb_igb_vie_owc_tsn_moo_dyu	-0.392971089427293	-0.932713816292861	0.353382952938752
834	amh_bos_ven_alb_sod_anl_mlt_fre_aze_azi_fbf_mly_tsn_eng_swe_bsq_rus_owc_tsw_cnt_nor_por_bem_lit_ewe_grk_fin_lda_akn_est_ben_hau_geo_krd_hin_pan_arw_sid_chh_bul_hun_dyu_bat_guj_ind_jpn_knd_kor_rom_prs_swa_urd_jav_ukr_amr_tag_mnd_ita_moo_afr_wly_spa_mcd_scr_slo_qcu_glc_cze_svk_dgb_aeg_mol_heb_pol_sun_dut_zul_ctl_swt_mao_tha_gam_tml_igb_xho_tur_ger_lat_uzb_yor_vie_tig_cic_ses_bam	0.310925716747915	0.732362925462122	0.465788809347598
835	aeg_rom_lda_guj_sod_wly_chh_fre_aze_azi_swt_sun_ewe_dut_scr_bsq_ger_amh_bam_mnd_nor_bul_tsn_prs_swa_afr_fin_xho_dyu_est_lit_owc_geo_grk_eng_mcd_bos_anl_amr_mol_hun_zul_ind_svk_jav_jpn_knd_kor_rus_spa_moo_cze_bat_por_heb_mly_cnt_ctl_ses_ben_gam_urd_pol_slo_hin_qcu_arw_swe_pan_tsw_tig_ita_mlt_glc_mao_ukr_dgb_alb_yor_tag_tha_sid_tml_cic_fbf_uzb_lat_krd_tur_akn_vie_hau_bem_ven_igb	-0.346910992382123	-0.822183157963447	0.413075657283375
836	sid_grk_bam_urd_aeg_amh_heb_rom_tur_aze_cic_sun_dyu_mol_dut_bsq_mcd_owc_xho_cnt_scr_eng_swt_alb_igb_krd_hun_moo_lda_fin_ukr_tig_geo_ger_nor_bos_hin_sod_gam_ctl_est_yor_mly_arw_tag_jpn_knd_kor_svk_cze_ewe_afr_ind_prs_hau_jav_mnd_ita_akn_fre_mlt_spa_lit_glc_swe_qcu_pol_guj_slo_ses_amr_ben_wly_rus_mao_por_fbf_bul_dgb_bat_tha_anl_tml_swa_tsw_azi_pan_lat_uzb_ven_vie_chh_zul_bem_tsn	-0.160241673371128	-0.378078378359015	0.70623396089307
837	amr_lat_ewe_dut_gam_amh_sid_rom_tur_uzb_xho_ind_dyu_ctl_ben_bsq_cze_wly_fbf_cnt_ita_guj_tsw_nor_bam_arw_est_akn_tsn_fin_swe_heb_geo_slo_prs_bos_afr_hau_sod_scr_hun_yor_mly_urd_mao_jpn_tml_kor_mol_spa_swt_rus_bat_pan_mlt_tag_mnd_glc_zul_svk_anl_alb_pol_bul_lit_qcu_por_grk_hin_cic_tig_krd_owc_eng_jav_fre_ven_mcd_igb_sun_tha_aeg_knd_bem_swa_aze_ukr_ger_azi_ses_vie_chh_moo_lda_dgb	-0.580428188023859	-1.38420026425646	0.169609804269414
838	heb_svk_bem_glc_amh_owc_mlt_pol_azi_aze_swa_tag_zul_cze_ctl_bsq_mcd_sid_tsn_mnd_lit_rom_xho_swe_swt_prs_est_moo_bam_hun_alb_tig_geo_krd_mol_afr_dut_anl_chh_lat_fin_cic_bat_ben_mly_jpn_tml_kor_ita_fre_ewe_eng_mao_slo_hau_sun_cnt_guj_dgb_grk_sod_bos_ukr_scr_arw_qcu_ger_por_bul_yor_amr_urd_gam_pan_jav_nor_ven_hin_tsw_ind_tha_wly_knd_akn_lda_tur_rus_spa_uzb_ses_vie_aeg_igb_fbf_dyu	-0.242395471626461	-0.573915729516498	0.567410269790054
839	tig_bos_yor_ben_heb_aeg_sid_lit_azi_aze_akn_mly_dyu_swe_lat_bsq_pan_chh_swa_mnd_rom_ukr_ses_glc_dgb_rus_hun_cic_lda_est_mol_sod_geo_pol_fre_urd_afr_amr_mlt_krd_fin_bem_ind_nor_bat_jpn_knd_kor_mcd_spa_tsn_arw_sun_ctl_hau_jav_cnt_slo_swt_scr_gam_bul_alb_cze_dut_qcu_por_eng_prs_ewe_owc_guj_wly_hin_mao_ita_tsw_ger_igb_tag_tha_amh_tml_bam_fbf_tur_grk_svk_uzb_ven_vie_anl_moo_zul_xho	-0.90053330089796	-2.18610859436031	0.031318013082486
840	wly_ben_bem_cze_sod_tig_amh_ctl_uzb_aze_akn_mao_yor_por_afr_bsq_rom_aeg_cic_cnt_dut_eng_dyu_spa_dgb_svk_fin_xho_lda_est_pol_sid_geo_fre_grk_swe_alb_gam_anl_guj_hun_swa_jav_hin_ind_jpn_knd_kor_nor_bos_fbf_mol_tag_arw_heb_bat_mnd_bul_tsn_ger_owc_krd_scr_mcd_lit_qcu_ukr_prs_rus_zul_hau_urd_amr_glc_sun_slo_moo_lat_swt_mly_tha_mlt_tml_tsw_ewe_azi_pan_ita_tur_bam_vie_chh_ses_ven_igb	-0.17459651904688	-0.412274539227318	0.681087000383928
841	tig_rus_swa_fre_sod_sid_chh_cze_azi_tur_lda_tag_fbf_slo_rom_bsq_mcd_hau_tsw_cnt_dut_ctl_igb_urd_dyu_eng_est_ven_xho_fin_ger_amh_geo_pol_afr_scr_lat_gam_heb_ukr_hun_ses_jav_alb_ind_jpn_tml_kor_swe_hin_bam_grk_bat_ita_wly_mao_mnd_spa_ewe_bul_anl_ben_nor_lit_guj_qcu_mol_glc_arw_akn_owc_krd_mlt_bos_mly_svk_tsn_por_dgb_sun_tha_amr_knd_swt_zul_uzb_prs_pan_aze_bem_vie_aeg_yor_moo_cic	-0.270893726649533	-0.640011173511169	0.523738961884286
842	amh_ger_dgb_ukr_owc_hau_aeg_cze_uzb_aze_swt_mly_dyu_mcd_lat_bsq_grk_heb_ven_cnt_rus_fre_yor_por_ses_alb_fin_zul_swa_hun_ctl_mlt_geo_scr_slo_eng_svk_sod_gam_dut_est_akn_jav_hin_mao_jpn_tml_kor_swe_prs_igb_mol_tag_bos_tig_sun_mnd_nor_cic_ita_anl_spa_urd_afr_lit_qcu_rom_glc_arw_bam_sid_bul_chh_guj_bat_pan_tsw_pol_ewe_ind_tha_wly_knd_tsn_bem_azi_ben_krd_tur_xho_vie_amr_moo_fbf_lda	-0.31811666725485	-0.754819188717227	0.452264729246483
843	wly_ctl_tsn_afr_sod_owc_aeg_ger_uzb_tur_dyu_tag_akn_nor_fre_bsq_bos_gam_tsw_cnt_ben_pan_fbf_rom_igb_dut_fin_swa_moo_hun_cze_mlt_geo_prs_alb_guj_urd_sid_amr_bul_est_cic_mao_hin_sun_jpn_tml_kor_lit_glc_ewe_krd_ind_mol_tig_bat_mnd_por_lda_slo_anl_ita_eng_arw_ukr_qcu_svk_lat_rus_bam_heb_pol_hau_scr_jav_swe_zul_spa_yor_mly_tha_chh_knd_ven_dgb_azi_mcd_grk_aze_ses_vie_amh_xho_swt_bem	-0.133730353660677	-0.315676629947477	0.752955288910824
844	owc_glc_bam_scr_wly_hau_chh_swe_tur_aze_akn_bat_tsn_mol_rus_bsq_urd_mlt_moo_mnd_fre_guj_zul_hin_dyu_slo_fin_dgb_yor_est_svk_sid_geo_spa_ben_ger_nor_anl_gam_arw_hun_bem_tag_ukr_jav_jpn_tml_kor_alb_cze_cic_bos_mao_eng_amh_sun_cnt_krd_swa_ctl_heb_dut_lit_bul_por_qcu_lat_grk_prs_lda_tig_afr_sod_ita_ind_rom_igb_mcd_tsw_mly_tha_amr_knd_ses_fbf_azi_pol_pan_uzb_swt_vie_aeg_ewe_ven_xho	-0.820634737125215	-1.98649265438615	0.0499219810009851
845	sid_bos_dyu_afr_heb_aeg_hau_glc_azi_tur_ven_sun_lda_lat_spa_bsq_dut_amr_ses_cnt_nor_slo_swa_por_tsn_scr_est_yor_dgb_hun_ctl_sod_geo_fre_hin_mcd_bul_anl_owc_swe_fin_ewe_ind_guj_mly_jpn_tml_kor_pan_alb_bam_ukr_jav_mol_amh_tag_mnd_eng_bem_rom_gam_arw_cze_grk_lit_qcu_rus_krd_svk_moo_mlt_ben_wly_prs_mao_pol_igb_ita_tsw_bat_tha_chh_knd_fbf_akn_uzb_ger_urd_aze_zul_vie_tig_swt_cic_xho	-0.553755422457169	-1.32251527276398	0.189239755575734
846	chh_swe_tsw_eng_tig_heb_aeg_mcd_azi_tur_swa_sun_ewe_ctl_alb_bsq_mol_amr_zul_mnd_arw_rom_dgb_slo_moo_lat_fin_bem_ses_est_spa_mlt_geo_cze_ukr_lit_pan_amh_anl_hin_hun_yor_ind_bul_tag_jpn_tml_kor_glc_ita_bam_ben_jav_prs_hau_bat_cnt_grk_igb_rus_owc_afr_pol_dut_por_qcu_fre_guj_krd_ven_gam_ger_sod_scr_mao_svk_swt_bos_xho_mly_tha_wly_knd_akn_cic_aze_nor_urd_uzb_dyu_vie_sid_lda_fbf_tsn	-0.850196627723351	-2.05276368564672	0.042904828200982
847	tig_scr_akn_ben_mlt_amr_wly_ukr_uzb_tur_dgb_sun_zul_swe_slo_bsq_krd_anl_tsn_mnd_glc_svk_lda_urd_yor_ita_est_fbf_moo_hun_fre_hau_geo_alb_lit_bul_nor_sod_chh_afr_fin_tsw_bat_arw_tag_jpn_tml_kor_pan_lat_ven_mcd_jav_dut_aeg_ind_cnt_eng_bem_rus_sid_bos_hin_ger_guj_qcu_rom_grk_mol_ewe_amh_cze_gam_ctl_mao_pol_cic_spa_ses_mly_tha_heb_knd_xho_swa_aze_prs_por_azi_igb_vie_owc_swt_bam_dyu	-0.674882596681067	-1.61758612035688	0.109138772035896
848	aeg_fre_yor_lit_owc_mlt_amh_lat_uzb_tur_zul_tag_akn_alb_slo_bsq_ctl_wly_bem_mnd_grk_ukr_tsn_bos_igb_hin_fin_swa_dgb_est_svk_amr_geo_dut_nor_bul_mol_hau_chh_swe_hun_tsw_jav_urd_mly_jpn_tml_kor_scr_eng_cic_pol_mao_afr_tig_sun_cnt_ben_xho_mcd_gam_glc_spa_arw_pan_qcu_guj_prs_ger_swt_anl_por_sid_rom_ind_cze_moo_rus_bam_bat_tha_heb_knd_ven_dyu_azi_ita_krd_aze_ses_vie_sod_fbf_lda_ewe	-0.190947420032818	-0.450710938083068	0.653246959264133
849	gam_urd_bem_scr_sod_aeg_heb_afr_tur_aze_ewe_mao_tsn_swe_lit_bsq_ben_amr_fbf_cnt_fre_hin_ses_grk_ven_lat_hun_cic_bam_est_por_anl_geo_glc_pan_mcd_cze_hau_sid_ger_fin_swt_mly_ukr_tag_jpn_tml_kor_alb_rus_akn_nor_jav_arw_owc_ind_mnd_krd_swa_rom_amh_ita_guj_svk_pol_qcu_eng_spa_ctl_zul_tig_prs_chh_bos_bat_mol_dgb_bul_tsw_sun_tha_mlt_knd_yor_dyu_azi_dut_slo_uzb_igb_vie_wly_xho_lda_moo	-0.963800393267738	-2.3412732085099	0.0213539280146163
850	heb_scr_ewe_spa_sid_anl_amr_bul_azi_tur_tsn_mao_bam_pan_rom_bsq_swe_tig_ses_cnt_ita_lat_cic_glc_akn_guj_fin_fbf_igb_est_ukr_chh_geo_bos_afr_grk_urd_amh_aeg_svk_hun_zul_ind_arw_mly_jpn_knd_kor_mcd_nor_swa_pol_sun_fre_gam_jav_mnd_hin_lda_cze_mlt_alb_dut_krd_lit_qcu_eng_ben_slo_swt_owc_mol_sod_rus_tag_por_bem_ger_xho_bat_tha_wly_tml_dyu_dgb_uzb_prs_ctl_aze_yor_vie_hau_tsw_ven_moo	-0.745631565594993	-1.79409430183515	0.0760477117336756
851	sid_mol_tsw_ben_amr_heb_owc_lit_tur_uzb_xho_mao_bem_grk_rus_bsq_urd_chh_ses_mnd_bul_ctl_tsn_pan_zul_bos_est_cic_moo_fin_glc_hau_geo_alb_hin_slo_svk_aeg_anl_arw_hun_ven_tag_guj_mly_jpn_knd_kor_krd_ger_igb_pol_sun_dut_gam_jav_cnt_rom_swa_swe_amh_por_eng_cze_ukr_qcu_lat_nor_afr_akn_wly_mcd_sod_spa_ind_fre_swt_scr_yor_bat_tha_mlt_tml_dgb_bam_azi_ita_prs_aze_fbf_vie_tig_lda_ewe_dyu	-0.380966018469125	-0.903413889981881	0.368640391289047
852	wly_cze_yor_scr_hau_owc_sid_pan_azi_aze_ven_jav_zul_dut_lat_bsq_afr_amr_lda_mnd_spa_rom_ses_eng_moo_fre_hun_dyu_bam_fin_ita_sod_geo_hin_arw_grk_pol_mlt_aeg_ger_est_tsn_sun_mol_tag_jpn_knd_kor_bul_urd_bem_guj_ind_mcd_gam_mly_cnt_prs_akn_alb_amh_slo_bos_glc_rus_qcu_krd_ben_por_cic_chh_lit_anl_nor_mao_ctl_dgb_ukr_igb_bat_tha_heb_tml_fbf_xho_tur_swe_svk_uzb_tsw_vie_tig_swt_ewe_swa	-0.496506489471515	-1.18019390864712	0.240933012553395
853	aeg_grk_ven_ctl_heb_gam_amr_swe_aze_azi_tsw_mly_zul_lat_prs_bsq_lit_amh_akn_mnd_pan_hin_xho_bul_ses_svk_hun_ewe_swt_fin_cze_wly_geo_spa_krd_glc_afr_tig_chh_rus_est_fbf_sun_ita_jav_jpn_knd_kor_mcd_scr_dyu_ukr_ind_por_anl_mao_cnt_mol_bem_eng_owc_ben_ger_pol_rom_qcu_arw_fre_nor_swa_hau_slo_sid_dut_bat_urd_bam_bos_tsn_tag_tha_mlt_tml_lda_yor_uzb_guj_alb_tur_igb_vie_sod_cic_moo_dgb	0.0692208926239052	0.162966626356435	0.870898309424012
854	amh_eng_dyu_ben_amr_anl_tig_por_uzb_azi_ses_ind_cic_rom_arw_bsq_pol_mlt_ven_cnt_prs_svk_dgb_alb_yor_krd_est_xho_swt_hun_urd_owc_geo_scr_hin_afr_nor_chh_aeg_lit_fin_fbf_mly_mcd_mao_jpn_tml_kor_glc_ctl_tsn_ger_sun_bul_sid_jav_mnd_lat_ewe_bos_hau_slo_guj_cze_rus_qcu_swe_mol_dut_lda_heb_spa_wly_pan_tag_fre_moo_grk_swa_bat_tha_gam_knd_zul_bam_aze_ukr_ita_tur_akn_vie_sod_igb_tsw_bem	-0.0041702899311454	-0.00982832428450232	0.992179310634127
855	aeg_bul_xho_cze_sod_gam_anl_pol_azi_tur_tsn_bat_dgb_guj_rom_bsq_urd_heb_ses_mnd_ctl_lit_ven_rus_fbf_hin_hun_akn_tsw_fin_bos_wly_geo_dut_grk_por_slo_chh_tig_eng_est_cic_tag_lat_ind_jpn_tml_kor_mol_ita_yor_glc_jav_pan_owc_mly_cnt_fre_swt_alb_amh_prs_krd_swe_arw_qcu_svk_mcd_afr_ewe_sid_ukr_amr_spa_sun_scr_moo_ger_zul_mao_tha_hau_knd_lda_dyu_uzb_ben_nor_aze_igb_vie_mlt_bam_swa_bem	-0.61285666103885	-1.46351813362607	0.146697446514096
856	sod_mol_swa_ben_amh_hau_wly_swe_tur_uzb_akn_mly_ses_bos_spa_bsq_dut_aeg_tsw_mnd_pan_por_tsn_eng_bam_rom_fin_zul_swt_est_nor_chh_geo_krd_prs_alb_ger_heb_amr_glc_hun_moo_ind_pol_mao_jpn_tml_kor_scr_hin_igb_grk_sun_ita_tig_tag_cnt_rus_dyu_cze_mlt_mcd_bul_ukr_fre_qcu_arw_lit_slo_cic_anl_guj_owc_urd_jav_afr_fbf_ctl_yor_bat_tha_sid_knd_xho_lda_aze_lat_svk_azi_bem_vie_gam_ewe_ven_dgb	-0.196845127833789	-0.465145750442012	0.642914408487472
857	tig_dut_yor_pan_aeg_gam_owc_lit_aze_uzb_bem_sun_dgb_eng_arw_bsq_urd_mlt_swa_cnt_por_cze_moo_spa_swt_ben_hun_igb_dyu_est_swe_amh_geo_fre_rom_grk_svk_amr_sod_bos_fin_ewe_ind_slo_mao_jpn_knd_kor_afr_guj_zul_pol_jav_nor_chh_bat_mnd_ita_ven_rus_hau_prs_mcd_ger_ukr_qcu_alb_hin_ctl_bam_wly_scr_anl_bul_mly_mol_tsw_glc_cic_tag_tha_heb_tml_fbf_tsn_azi_lat_krd_tur_akn_vie_sid_ses_lda_xho	-0.338715600894774	-0.802225025161422	0.424468032603559
858	amr_bul_swt_afr_amh_owc_chh_cze_tur_aze_tsw_mly_tsn_mcd_nor_bsq_spa_hau_moo_mnd_alb_dut_dyu_rom_lda_ukr_hun_zul_bem_fin_pol_sod_geo_swe_fre_guj_scr_tig_mlt_lit_est_bam_ind_ita_mao_jpn_tml_kor_rus_glc_cic_hin_tag_ger_wly_bat_cnt_urd_ewe_grk_sid_ctl_krd_svk_bos_qcu_pan_por_mol_swa_aeg_eng_heb_lat_sun_arw_yor_prs_akn_jav_tha_gam_knd_xho_igb_uzb_slo_ben_azi_fbf_vie_anl_dgb_ses_ven	-0.0650391498203424	-0.153318617509509	0.878479202124728
859	anl_ukr_xho_nor_owc_amr_mlt_prs_aze_tur_bam_mao_akn_lat_ctl_bsq_fre_sid_ewe_mnd_lit_por_cic_afr_swa_bul_hun_ven_moo_est_dut_aeg_geo_scr_hin_krd_pan_hau_wly_bos_fin_tsw_tag_urd_jav_jpn_tml_kor_rus_eng_lda_alb_sun_ita_tig_bat_cnt_svk_tsn_ger_heb_swe_arw_mol_glc_qcu_cze_ben_spa_zul_gam_mcd_sod_rom_ind_grk_yor_pol_dgb_mly_tha_amh_knd_ses_swt_uzb_guj_slo_azi_fbf_vie_chh_igb_dyu_bem	-1.08528494219604	-2.65661516153478	0.00928911014022781
860	heb_swe_ven_por_wly_owc_mlt_krd_aze_azi_tsw_jav_cic_mcd_guj_bsq_ger_aeg_yor_cnt_lit_ben_ewe_pol_ses_rus_hun_zul_dyu_est_alb_tig_geo_cze_slo_prs_pan_amh_hau_nor_fin_tsn_ind_bul_mao_jpn_knd_kor_afr_lat_lda_mol_bat_dut_sod_mly_mnd_hin_swa_fre_gam_grk_bos_spa_svk_qcu_glc_arw_urd_xho_amr_ctl_anl_ukr_sun_ita_bem_scr_igb_tag_tha_chh_tml_dgb_swt_uzb_rom_eng_tur_akn_vie_sid_moo_fbf_bam	-0.117531100149659	-0.27673753340564	0.782595774269662
861	anl_afr_ven_mol_heb_mlt_sod_lat_uzb_aze_igb_ind_zul_bos_prs_bsq_hin_wly_ewe_mnd_scr_lit_bem_urd_dyu_cze_est_fbf_cic_fin_nor_tig_geo_eng_guj_mcd_pol_aeg_owc_ger_hun_ses_bat_grk_mly_jpn_knd_kor_dut_krd_moo_glc_sun_bul_sid_jav_cnt_svk_tsw_spa_amr_rus_slo_alb_ben_qcu_fre_por_rom_bam_gam_ita_hau_arw_tag_ukr_lda_ctl_xho_mao_tha_amh_tml_swa_akn_azi_pan_swe_tur_dgb_vie_chh_tsn_swt_yor	-0.260024289295582	-0.614268907780106	0.54053747633686
862	sid_eng_akn_ger_heb_owc_tig_por_tur_aze_igb_jav_ses_alb_slo_bsq_hin_sod_moo_mnd_afr_rus_dyu_pan_yor_fre_est_cic_lda_fin_bos_hau_geo_bul_lit_glc_lat_mlt_wly_dut_hun_fbf_sun_urd_mly_jpn_knd_kor_swe_ctl_bam_guj_bat_svk_amh_tag_cnt_cze_tsw_nor_anl_pol_grk_arw_mol_qcu_ita_ben_ukr_swt_gam_krd_amr_scr_ind_prs_swa_mcd_xho_mao_tha_chh_tml_zul_ven_azi_rom_spa_uzb_tsn_vie_aeg_ewe_bem_dgb	0.169770992118789	0.400018871811591	0.690059938559108
863	amr_lat_moo_guj_tig_amh_wly_ger_azi_aze_ven_mao_ses_ita_arw_bsq_svk_sod_tsn_cnt_mol_afr_yor_glc_swt_swe_hun_fbf_igb_est_krd_heb_geo_bul_rom_ben_cze_gam_chh_lit_fin_xho_jav_bos_bat_jpn_knd_kor_scr_pan_akn_rus_mly_ctl_mlt_sun_mnd_slo_dyu_por_hau_grk_mcd_fre_prs_qcu_ukr_urd_nor_tsw_anl_alb_aeg_dut_ind_hin_lda_spa_bem_tag_tha_owc_tml_ewe_swa_tur_pol_eng_uzb_cic_vie_sid_dgb_zul_bam	0.403239158634169	0.950320717516699	0.344412478174442
864	amr_scr_ses_glc_sod_hau_chh_krd_uzb_aze_bam_tag_swa_bul_rus_bsq_arw_aeg_swt_mnd_ita_mcd_lda_ben_dyu_lat_hun_yor_fbf_est_afr_sid_geo_slo_svk_dut_pan_heb_mlt_ctl_fin_bem_mao_por_mly_jpn_tml_kor_hin_nor_zul_guj_jav_lit_tig_ind_cnt_ukr_cic_cze_amh_fre_ger_bos_mol_qcu_rom_urd_eng_igb_owc_prs_gam_swe_bat_pol_tsn_grk_tsw_sun_tha_anl_knd_ven_xho_azi_alb_spa_tur_dgb_vie_wly_moo_akn_ewe	-1.18910341890841	-2.92879975402582	0.00427921413279045
865	tig_slo_bem_lit_wly_owc_sod_por_azi_uzb_moo_ind_ses_ita_guj_bsq_svk_heb_ven_cnt_scr_glc_tsn_fre_tsw_afr_est_dgb_swa_hun_bul_anl_geo_alb_pan_pol_ger_aeg_amh_rom_fin_cic_bat_ukr_sun_jpn_knd_kor_dut_swe_swt_prs_mao_nor_sid_tag_mnd_ben_fbf_spa_hau_cze_arw_urd_ctl_qcu_mol_grk_lat_ewe_chh_eng_amr_krd_mly_rus_igb_bos_bam_jav_tha_gam_tml_yor_xho_aze_hin_mcd_tur_lda_vie_mlt_dyu_zul_akn	-0.526511001788539	-1.25917170022597	0.211119613629082
866	anl_guj_bem_nor_sid_chh_aeg_urd_azi_uzb_dgb_sun_yor_ita_krd_bsq_swe_hau_cic_mnd_ctl_fre_moo_mol_tsn_eng_est_swt_lda_fin_ben_sod_geo_prs_ukr_mcd_ger_owc_wly_lat_hun_ses_mly_grk_ind_jpn_knd_kor_bul_alb_ven_lit_jav_slo_mlt_mao_cnt_hin_dyu_rus_amh_glc_por_spa_pan_qcu_bos_rom_scr_akn_amr_arw_gam_cze_tag_dut_ewe_svk_tsw_bat_tha_tig_tml_zul_xho_aze_afr_pol_tur_swa_vie_heb_fbf_igb_bam	-0.155133855988973	-0.365776707421256	0.715362387558918
867	amr_mol_xho_pan_mlt_wly_sid_nor_tur_aze_tsw_ind_bem_prs_rom_bsq_glc_sod_cic_cnt_urd_alb_akn_lit_yor_dut_fin_lda_dgb_hun_afr_amh_geo_svk_por_spa_mcd_anl_hau_ita_est_igb_tag_cze_bat_jpn_tml_kor_bul_ukr_swt_guj_jav_ger_owc_mly_mnd_bos_zul_rus_chh_pol_krd_ctl_ben_qcu_swe_scr_arw_dyu_aeg_lat_heb_eng_mao_slo_swa_fre_moo_sun_tha_tig_knd_fbf_tsn_azi_hin_grk_uzb_ses_vie_gam_bam_ewe_ven	0.233054537587444	0.548995763128301	0.584324081948236
868	mlt_eng_swa_pan_anl_aeg_amh_scr_tur_aze_tsw_jav_akn_afr_bos_bsq_mcd_sod_yor_mnd_slo_guj_ewe_lat_bem_lit_hun_ses_zul_fin_rus_owc_geo_ctl_fre_mol_ukr_tig_sid_krd_est_lda_ind_grk_mao_jpn_knd_kor_rom_hin_dgb_prs_mly_arw_wly_tag_cnt_pol_xho_cze_gam_ger_urd_por_ita_qcu_swe_glc_bul_igb_amr_ben_hau_spa_bat_svk_dyu_dut_fbf_sun_tha_chh_tml_swt_bam_uzb_nor_alb_azi_moo_vie_heb_cic_ven_tsn	0.285398261857638	0.67177935362827	0.503389566575515
869	hau_grk_fbf_eng_sid_mlt_sod_alb_aze_uzb_ses_ind_zul_pan_krd_bsq_ita_wly_bam_cnt_bul_ger_yor_slo_lda_ben_fin_ven_tsw_hun_fre_aeg_geo_spa_cze_mcd_glc_tig_amr_prs_est_tsn_bat_lat_sun_jpn_knd_kor_mol_por_moo_bos_jav_dut_heb_mly_mnd_pol_swa_rus_chh_svk_guj_scr_afr_qcu_ukr_rom_ctl_xho_owc_swe_gam_arw_mao_lit_dgb_urd_bem_tag_tha_anl_tml_ewe_cic_azi_hin_nor_tur_dyu_vie_amh_swt_igb_akn	-0.76642439061939	-1.84243797957801	0.0685973224252574
870	aeg_slo_zul_scr_sod_anl_heb_guj_uzb_tur_fbf_sun_yor_lit_mcd_bsq_eng_owc_akn_mnd_cze_rom_swt_mol_lda_bos_hun_ewe_bem_est_nor_hau_geo_ger_ctl_hin_por_amr_amh_pol_fin_dyu_ind_spa_tag_jpn_knd_kor_rus_ukr_igb_ita_mly_dut_gam_bat_cnt_alb_dgb_afr_mlt_arw_fre_urd_lat_qcu_prs_swe_svk_cic_wly_ben_sid_pan_jav_krd_tsw_grk_xho_mao_tha_tig_tml_tsn_ven_azi_glc_bul_aze_bam_vie_chh_ses_moo_swa	-1.08812997120549	-2.67081448366077	0.00893241281237252
871	hau_krd_tsn_ben_owc_heb_amh_arw_uzb_aze_ewe_bat_tsw_guj_glc_bsq_lat_tig_ven_mnd_bul_ita_moo_lit_bam_spa_fin_lda_zul_hun_por_amr_geo_mcd_mol_nor_grk_chh_sod_scr_est_swa_tag_svk_jav_jpn_tml_kor_afr_ctl_akn_swe_ind_rus_gam_sun_cnt_urd_dyu_rom_sid_prs_alb_hin_ukr_qcu_eng_cze_pol_cic_wly_pan_anl_ger_mao_slo_xho_fre_dgb_mly_tha_mlt_knd_bem_igb_tur_dut_bos_azi_fbf_vie_aeg_swt_ses_yor	-0.79737520376159	-1.92133362144193	0.0577520146188991
872	sod_bul_cic_arw_heb_gam_anl_rom_aze_uzb_lda_mao_tsn_grk_alb_bsq_glc_chh_zul_cnt_mcd_dut_akn_prs_swa_urd_fin_dyu_ven_est_pan_mlt_geo_cze_afr_hin_swe_tig_owc_ukr_hun_swt_sun_lat_mly_jpn_knd_kor_fre_ben_yor_ita_jav_ger_hau_ind_mnd_slo_ses_scr_wly_lit_pol_krd_rus_qcu_por_spa_mol_igb_amr_ctl_amh_nor_bat_guj_ewe_svk_xho_tag_tha_aeg_tml_fbf_bem_tur_bos_eng_azi_tsw_vie_sid_bam_dgb_moo	-0.317755515242257	-0.752001910447657	0.453948941694743
873	wly_cze_yor_hin_sod_mlt_gam_spa_aze_azi_bam_bat_ewe_alb_ukr_bsq_krd_amh_fbf_cnt_svk_por_moo_lit_ven_lat_fin_dyu_swa_hun_scr_hau_geo_nor_swe_glc_bos_heb_owc_pan_est_cic_jav_grk_mly_jpn_knd_kor_mcd_mol_igb_dut_mao_arw_aeg_ind_mnd_urd_lda_fre_tig_afr_pol_ben_bul_qcu_ger_slo_ita_akn_chh_eng_sid_ctl_sun_prs_tsw_rus_xho_tag_tha_amr_tml_zul_dgb_uzb_guj_rom_tur_ses_vie_anl_tsn_swt_bem	-0.374814125622599	-0.889009786826575	0.376291563213218
874	gam_ctl_swt_fre_amr_tig_sod_bos_azi_uzb_bem_jav_moo_nor_hin_bsq_prs_mlt_dgb_mnd_grk_por_tsw_ita_igb_ukr_hun_dyu_fbf_est_glc_heb_geo_ben_rus_lat_krd_wly_sid_rom_fin_zul_mao_dut_mly_jpn_tml_kor_ger_pol_tsn_lit_sun_mol_owc_ind_cnt_guj_ewe_swe_anl_urd_scr_afr_mcd_qcu_slo_spa_arw_akn_hau_eng_amh_cze_tag_alb_ses_svk_yor_bat_tha_aeg_knd_bam_cic_aze_pan_bul_tur_swa_vie_chh_lda_xho_ven	-0.10948213353391	-0.258093116502503	0.796905331606825
875	heb_lat_fbf_guj_amh_wly_anl_nor_uzb_aze_moo_ind_akn_bos_spa_bsq_lit_aeg_bam_mnd_slo_por_cic_svk_ven_urd_hun_dyu_xho_est_scr_mlt_geo_ger_mol_rom_grk_sid_chh_ita_fin_swt_tag_afr_sun_jpn_knd_kor_hin_cze_dgb_arw_mly_fre_owc_bat_cnt_mcd_bem_pol_tig_rus_prs_pan_alb_qcu_bul_eng_dut_zul_gam_ukr_amr_ctl_mao_glc_yor_krd_ses_jav_tha_sod_tml_ewe_tsn_azi_ben_swe_tur_lda_vie_hau_igb_tsw_swa	-0.488220017564149	-1.15910593307375	0.249380517208409
876	heb_rus_yor_fre_anl_amh_chh_slo_aze_tur_moo_jav_dyu_bos_ben_bsq_rom_mlt_ses_cnt_nor_krd_ven_prs_tsw_arw_fin_igb_bem_hun_pol_sid_geo_swe_ukr_mcd_pan_tig_owc_lit_est_zul_mao_eng_ind_jpn_knd_kor_alb_spa_swt_cze_tag_scr_wly_bat_mnd_por_lda_dut_amr_svk_grk_ger_glc_qcu_hin_afr_bul_xho_gam_ita_hau_guj_sun_urd_ewe_ctl_fbf_mly_tha_aeg_tml_bam_swa_uzb_mol_lat_azi_dgb_vie_sod_akn_tsn_cic	-0.316108155997642	-0.74769430543558	0.456531030698068
877	mlt_krd_zul_pan_heb_anl_chh_mol_tur_aze_lda_jav_dyu_swe_scr_bsq_guj_amh_fbf_cnt_rom_ger_ven_grk_swa_alb_est_dgb_bam_hun_arw_amr_geo_ctl_ita_cze_urd_gam_wly_lit_fin_swt_mao_hin_sun_jpn_knd_kor_glc_afr_ses_por_mly_svk_hau_tag_mnd_ben_yor_ukr_owc_dut_bul_prs_lat_qcu_slo_mcd_fre_tsn_sid_rus_aeg_bos_ind_eng_akn_pol_moo_bat_tha_sod_tml_cic_bem_azi_spa_nor_uzb_tsw_vie_tig_igb_ewe_xho	-0.045991687078449	-0.108265822869197	0.914018075077135
878	owc_bos_moo_guj_aeg_hau_chh_mol_uzb_azi_yor_mly_zul_krd_lat_bsq_ben_anl_ewe_mnd_eng_alb_lda_hin_tsn_lit_fin_swa_dyu_hun_ukr_wly_geo_urd_cze_bul_ctl_tig_mlt_grk_est_xho_mao_ita_tag_jpn_tml_kor_por_glc_fbf_arw_sun_afr_sid_ind_cnt_rom_ses_dut_gam_pol_spa_nor_fre_qcu_scr_prs_swe_swt_heb_ger_amh_svk_jav_pan_tsw_rus_akn_bat_tha_amr_knd_cic_igb_aze_mcd_slo_tur_dgb_vie_sod_ven_bam_bem	0.13053889906923	0.307258597742368	0.759333526927005
879	aeg_arw_bem_slo_sid_heb_amh_lit_azi_uzb_xho_jav_dyu_lat_ben_bsq_guj_anl_zul_mnd_dut_glc_bam_cze_moo_fre_est_tsw_tsn_fin_krd_chh_geo_por_spa_ukr_rus_amr_sod_alb_hun_dgb_mao_ita_bat_jpn_knd_kor_scr_svk_swa_rom_tag_pan_hau_sun_cnt_nor_akn_mcd_wly_afr_eng_ctl_pol_qcu_urd_bos_mol_fbf_mlt_swe_gam_ger_ind_grk_ses_prs_swt_mly_tha_owc_tml_yor_ewe_tur_bul_hin_aze_lda_vie_tig_ven_cic_igb	-0.812794064043314	-1.95775289006119	0.0532565447305523
880	amh_prs_fbf_glc_tig_owc_hau_rom_uzb_tur_igb_sun_tsw_cze_lit_bsq_hin_wly_swa_mnd_slo_fre_lda_eng_tsn_alb_est_ses_bam_fin_dut_chh_geo_swe_bos_guj_pan_aeg_gam_spa_hun_zul_ind_lat_mly_jpn_tml_kor_svk_grk_yor_ctl_tag_rus_sid_mao_cnt_scr_swt_mcd_heb_afr_mol_krd_ita_qcu_ger_pol_nor_dyu_anl_urd_mlt_arw_jav_bul_dgb_ukr_cic_bat_tha_amr_knd_ven_moo_azi_ben_por_aze_akn_vie_sod_bem_ewe_xho	0.286619522261816	0.6758844208753	0.500791325306422
881	sod_mol_tsw_rus_anl_heb_gam_afr_aze_tur_swa_jav_igb_cze_alb_bsq_svk_sid_lda_cnt_rom_pol_bem_fre_ven_dut_est_bam_ewe_fin_ctl_amh_geo_krd_spa_por_lit_owc_aeg_slo_hun_fbf_ind_glc_sun_jpn_knd_kor_ben_eng_moo_grk_mao_mcd_hau_mly_mnd_ita_dgb_pan_wly_bos_ger_hin_ukr_qcu_arw_guj_bul_akn_tig_swe_mlt_urd_tag_lat_cic_nor_ses_bat_tha_amr_tml_xho_swt_azi_prs_scr_uzb_dyu_vie_chh_zul_tsn_yor	0.319497023800401	0.752160311592513	0.453854151781024
882	anl_lat_tsn_prs_heb_amr_owc_mcd_azi_uzb_dyu_jav_ses_pol_cze_bsq_dut_chh_igb_cnt_arw_ben_xho_guj_cic_bul_fin_dgb_akn_est_ita_sid_geo_lit_ukr_ger_krd_tig_sod_grk_hun_ven_mly_pan_mao_jpn_knd_kor_scr_urd_tsw_eng_tag_mol_mlt_ind_mnd_slo_lda_fre_aeg_rom_ctl_por_nor_qcu_glc_spa_afr_ewe_wly_swe_hau_rus_sun_alb_zul_svk_bem_bat_tha_gam_tml_swa_fbf_aze_bos_hin_tur_moo_vie_amh_yor_swt_bam	0.312364576149258	0.735735287691731	0.46374337813045
883	sid_pan_cic_fre_anl_amr_sod_por_uzb_azi_swa_jav_lda_cze_bul_bsq_urd_aeg_xho_cnt_scr_rom_swt_mol_yor_ctl_hun_dgb_igb_est_ben_mlt_geo_rus_afr_dut_arw_chh_owc_prs_fin_tsw_tag_slo_mao_jpn_knd_kor_lat_ita_moo_guj_ind_krd_amh_mly_mnd_spa_fbf_hin_gam_nor_svk_ukr_mcd_qcu_eng_glc_bos_ven_tig_lit_hau_grk_sun_alb_bem_swe_dyu_bat_tha_wly_tml_akn_zul_aze_pol_ger_tur_ewe_vie_heb_bam_tsn_ses	-0.28788628699403	-0.680151300156525	0.498098342317744
884	gam_pol_dgb_swe_mlt_sod_chh_ctl_azi_tur_zul_mao_moo_cze_fre_bsq_lit_owc_ewe_cnt_rus_lat_tsn_ita_cic_urd_hun_yor_fbf_fin_dut_anl_geo_pan_prs_rom_svk_amh_tig_slo_est_dyu_tag_arw_mly_jpn_tml_kor_alb_afr_lda_bul_jav_glc_aeg_bat_mnd_nor_bem_spa_wly_guj_ukr_bos_eng_qcu_ben_por_grk_bam_heb_hin_sid_scr_sun_mcd_ses_ger_swa_ind_tha_hau_knd_igb_akn_aze_mol_krd_uzb_swt_vie_amr_tsw_ven_xho	0.202101726740154	0.475784380267807	0.63534372933099
885	sid_ger_ses_cze_hau_heb_mlt_dut_tur_azi_zul_jav_swt_ita_nor_bsq_lat_anl_yor_cnt_rom_svk_tsw_por_xho_eng_fin_bem_dyu_hun_pol_wly_geo_pan_slo_ctl_fre_amr_tig_ben_est_ewe_sun_mol_mly_jpn_knd_kor_mcd_bul_lda_krd_ind_arw_amh_mao_mnd_prs_moo_grk_aeg_alb_ukr_swe_guj_qcu_urd_spa_bos_cic_chh_scr_sod_afr_tag_glc_akn_lit_dgb_bat_tha_gam_tml_swa_bam_aze_rus_hin_uzb_fbf_vie_owc_ven_igb_tsn	0.389601931231507	0.918537613750485	0.360713636062976
886	gam_bul_bem_afr_owc_amh_tig_scr_uzb_azi_akn_bat_igb_bos_spa_bsq_grk_sod_cic_mnd_lit_mcd_tsn_urd_zul_eng_est_ewe_fbf_hun_dut_anl_geo_glc_pol_ben_svk_aeg_heb_guj_fin_swt_sun_ita_jav_jpn_tml_kor_rus_arw_bam_prs_ind_alb_hau_mly_cnt_swe_xho_fre_sid_nor_cze_ger_lat_qcu_ctl_slo_mol_swa_mlt_rom_wly_krd_mao_por_tsw_ukr_dyu_tag_tha_amr_knd_ven_yor_tur_pan_hin_aze_lda_vie_chh_moo_dgb_ses	-0.63666926640257	-1.52141490059544	0.131548674044449
887	mlt_swe_bam_mcd_amh_heb_hau_hin_aze_uzb_ses_ind_bem_spa_scr_bsq_krd_chh_xho_cnt_eng_ben_moo_pan_dyu_ita_hun_swt_ewe_est_arw_sod_geo_bul_glc_guj_svk_owc_wly_nor_fin_tsw_sun_ctl_jav_jpn_tml_kor_bos_mol_zul_slo_mly_rom_aeg_tag_mnd_alb_cic_cze_sid_lit_ger_afr_por_qcu_ukr_dut_urd_swa_gam_prs_anl_fre_mao_lat_lda_rus_ven_bat_tha_tig_knd_akn_fbf_tur_pol_grk_azi_tsn_vie_amr_dgb_yor_igb	0.40522645069747	0.954395079857352	0.342357867487543
888	owc_fre_swt_afr_gam_mlt_anl_swe_azi_tur_akn_ind_dgb_por_alb_bsq_eng_amr_fbf_cnt_cze_mol_ses_bul_ewe_lit_hun_bem_ven_fin_lat_hau_geo_slo_ctl_spa_grk_amh_tig_krd_est_swa_tag_hin_sun_jpn_tml_kor_prs_ben_dyu_guj_mao_glc_sid_mly_mnd_svk_moo_rus_wly_arw_pan_pol_ukr_qcu_bos_mcd_scr_yor_sod_ita_chh_nor_jav_urd_lda_rom_igb_bat_tha_aeg_knd_tsn_tsw_uzb_dut_ger_aze_xho_vie_heb_cic_zul_bam	-0.85391175774693	-2.05904865647766	0.0422856074615008
889	gam_lit_bam_rom_chh_amr_hau_lat_tur_aze_ses_mao_ewe_glc_svk_bsq_swe_aeg_xho_cnt_urd_guj_dyu_fre_yor_por_est_zul_swt_fin_afr_mlt_geo_ita_pan_rus_pol_heb_owc_nor_hun_ven_bat_ger_jav_jpn_knd_kor_bul_ben_igb_eng_tag_dut_anl_ind_mnd_mcd_lda_mol_amh_grk_ctl_ukr_cze_qcu_alb_prs_bos_tsn_tig_krd_sod_arw_sun_hin_dgb_slo_bem_mly_tha_wly_tml_moo_swa_azi_spa_scr_uzb_cic_vie_sid_tsw_akn_fbf	-0.727284362234937	-1.74725860362447	0.0838934948855716
890	wly_cze_fbf_grk_sid_hau_gam_lat_tur_uzb_xho_mly_zul_guj_bul_bsq_fre_heb_swa_cnt_mol_krd_bam_swe_ses_arw_fin_igb_tsn_est_pan_aeg_geo_ger_urd_pol_lit_anl_mlt_eng_hun_akn_sun_rom_bat_jpn_tml_kor_bos_mcd_moo_alb_jav_ben_owc_ind_mnd_afr_ewe_nor_chh_slo_por_svk_dut_qcu_ukr_scr_prs_yor_amh_rus_tig_glc_mao_ctl_lda_ita_cic_tag_tha_amr_knd_dyu_dgb_aze_spa_hin_azi_ven_vie_sod_tsw_bem_swt	-1.2920446964083	-3.22392112812989	0.00174469035956524
891	gam_arw_xho_alb_amr_amh_heb_afr_azi_uzb_cic_ind_fbf_mol_slo_bsq_mcd_tig_ses_mnd_bul_eng_swt_fre_bem_ctl_fin_ewe_tsn_est_ger_anl_geo_bos_cze_lat_svk_sid_sod_ita_hun_akn_tag_nor_bat_jpn_tml_kor_urd_ben_dgb_hin_mly_rom_mlt_jav_cnt_lit_dyu_pol_owc_dut_por_ukr_rus_qcu_guj_pan_grk_yor_aeg_swe_chh_prs_mao_scr_ven_glc_igb_sun_tha_wly_knd_tsw_swa_aze_spa_krd_tur_zul_vie_hau_lda_bam_moo	-0.282132236761807	-0.668252468931474	0.505627620729059
892	owc_guj_tsn_rom_sid_wly_anl_prs_uzb_aze_ewe_tag_xho_krd_cze_bsq_eng_amh_swa_mnd_ger_bul_yor_rus_ven_swe_fin_moo_lda_est_dut_aeg_geo_mol_scr_fre_slo_chh_heb_arw_hun_tsw_mao_spa_jav_jpn_tml_kor_bos_por_dyu_svk_ind_lat_mlt_bat_cnt_hin_akn_glc_hau_grk_urd_afr_nor_qcu_mcd_pol_lit_dgb_amr_ita_sod_ctl_mly_ukr_igb_ben_swt_sun_tha_gam_knd_cic_fbf_tur_alb_pan_azi_ses_vie_tig_bam_bem_zul	-0.0628843524222957	-0.148291685079294	0.882433636080161
893	hau_fre_yor_por_heb_amh_sod_rom_uzb_tur_lda_ind_ewe_slo_ger_bsq_alb_mlt_dyu_mnd_nor_ita_bem_arw_fbf_bul_hun_zul_moo_fin_rus_anl_geo_hin_bos_lit_dut_chh_aeg_mol_est_swa_tag_krd_mao_jpn_knd_kor_ukr_lat_xho_ben_sun_swe_amr_jav_cnt_cze_akn_spa_tig_svk_prs_glc_pol_qcu_urd_grk_guj_swt_wly_scr_sid_pan_mly_ctl_ses_eng_ven_bat_tha_gam_tml_tsn_dgb_aze_mcd_afr_azi_tsw_vie_owc_igb_cic_bam	-0.443586032037556	-1.05494716293404	0.294182453748821
894	sod_lit_swa_por_owc_mlt_sid_afr_tur_uzb_fbf_tag_tsn_ben_bul_bsq_ita_amr_moo_cnt_hin_pol_igb_bos_cic_scr_fin_ven_bam_est_rus_anl_geo_mol_guj_nor_swe_amh_gam_fre_hun_swt_sun_dut_mly_jpn_knd_kor_rom_lat_dyu_ger_jav_arw_chh_bat_mnd_spa_yor_glc_hau_mcd_prs_slo_cze_qcu_eng_svk_ctl_ewe_aeg_krd_wly_alb_mao_grk_zul_urd_ses_ind_tha_heb_tml_bem_xho_azi_ukr_pan_aze_akn_vie_tig_lda_tsw_dgb	-0.135790235406704	-0.320448306074101	0.749347412561208
895	wly_pan_ven_arw_sod_sid_heb_slo_aze_uzb_tsn_tag_swa_afr_guj_bsq_scr_gam_dgb_cnt_dut_bos_ses_eng_moo_urd_est_cic_swt_hun_ger_anl_geo_alb_glc_grk_swe_tig_amr_mol_fin_fbf_mly_pol_bat_jpn_tml_kor_ctl_spa_lda_krd_ind_rus_chh_mao_mnd_ben_igb_hin_amh_fre_cze_rom_por_qcu_prs_lit_nor_akn_mlt_svk_aeg_lat_jav_ita_xho_mcd_ewe_sun_tha_owc_knd_zul_bem_azi_ukr_bul_tur_dyu_vie_hau_yor_tsw_bam	-0.363790768319022	-0.861384836789367	0.391241620782374
896	gam_lat_lda_pan_mlt_chh_wly_prs_uzb_azi_yor_jav_akn_arw_mcd_bsq_ita_sid_dgb_mnd_glc_swe_xho_eng_dyu_bul_hun_bem_tsw_fin_cze_aeg_geo_grk_dut_ctl_mol_sod_tig_fre_est_moo_ind_rom_mao_jpn_tml_kor_urd_guj_bam_rus_mly_scr_hau_tag_cnt_krd_igb_afr_heb_bos_ben_por_nor_qcu_ger_spa_ukr_fbf_amr_hin_owc_slo_bat_lit_cic_alb_tsn_sun_tha_amh_knd_zul_swt_tur_svk_pol_aze_ven_vie_anl_swa_ewe_ses	-0.179395333936306	-0.424008757720801	0.672538578104119
897	tig_prs_tsw_bul_wly_gam_owc_bos_aze_azi_xho_mao_zul_hin_swe_bsq_svk_anl_yor_mnd_scr_slo_swa_guj_akn_krd_est_moo_cic_hun_mol_mlt_geo_lit_fre_ukr_mcd_amr_chh_arw_fin_bem_ind_ben_bat_jpn_tml_kor_por_eng_ses_rom_mly_urd_sod_tag_cnt_ctl_lda_ger_amh_alb_pan_afr_nor_qcu_rus_dut_grk_fbf_heb_pol_aeg_ita_sun_glc_dyu_lat_swt_jav_tha_sid_knd_bam_ven_tur_spa_cze_uzb_dgb_vie_hau_tsn_igb_ewe	0.0175054504588645	0.0412478228098688	0.967186753857672
898	tig_mol_tsw_grk_owc_mlt_amh_eng_azi_aze_tsn_mao_ven_prs_ukr_bsq_dut_sid_bem_mnd_hin_ctl_akn_glc_xho_krd_hun_igb_moo_est_swe_hau_geo_ita_slo_cze_afr_wly_aeg_rus_fin_swa_ind_fre_jav_jpn_knd_kor_scr_urd_cic_arw_tag_pan_heb_mly_cnt_spa_fbf_por_sod_ger_bos_alb_lat_qcu_pol_rom_lit_yor_chh_svk_anl_bul_sun_ben_dgb_nor_bam_bat_tha_amr_tml_ses_zul_uzb_guj_mcd_tur_ewe_vie_gam_lda_dyu_swt	-0.477641943999532	-1.1357681854606	0.258972060984714
899	sod_bos_fbf_slo_tig_hau_heb_eng_aze_azi_swa_tag_xho_afr_dut_bsq_rom_wly_ses_cnt_pan_mcd_tsw_glc_moo_ger_est_akn_zul_fin_fre_aeg_geo_swe_hin_ctl_bul_gam_anl_spa_hun_bam_bat_svk_ind_jpn_knd_kor_por_alb_swt_grk_mly_krd_owc_mao_mnd_urd_dyu_prs_amr_scr_ita_nor_lat_qcu_ukr_rus_ben_cic_sid_cze_mlt_arw_jav_lit_ewe_mol_tsn_sun_tha_chh_tml_bem_lda_tur_pol_guj_uzb_yor_vie_amh_ven_dgb_igb	-0.486793571754872	-1.1608148381865	0.248688221763619
900	heb_ctl_yor_fre_owc_amh_tig_eng_aze_uzb_xho_jav_dgb_krd_alb_bsq_swe_sod_fbf_cnt_arw_afr_lda_mol_ewe_svk_est_igb_bam_fin_prs_anl_geo_spa_rus_lit_lat_amr_wly_urd_hun_zul_sun_bos_mao_jpn_knd_kor_cze_por_dyu_ger_bat_pol_mlt_tag_mnd_ita_bem_bul_aeg_hin_mcd_slo_pan_qcu_rom_grk_glc_tsn_chh_guj_sid_nor_mly_ben_cic_dut_ven_ind_tha_hau_tml_tsw_ses_azi_ukr_scr_tur_moo_vie_gam_swa_swt_akn	0.290824991088526	0.685760539289461	0.494570092326679
901	anl_ben_zul_por_owc_aeg_sod_swe_uzb_azi_xho_mly_bam_eng_rus_bsq_bul_sid_tsn_cnt_krd_ita_swt_spa_yor_mcd_fin_cic_ven_hun_bos_wly_geo_rom_mol_afr_ctl_gam_hau_glc_est_igb_jav_dut_sun_jpn_knd_kor_ukr_hin_moo_lit_tag_guj_heb_ind_mnd_lat_ses_nor_amr_prs_scr_urd_alb_qcu_svk_cze_ger_lda_amh_arw_mlt_fre_mao_grk_bem_slo_dgb_bat_tha_tig_tml_akn_tsw_aze_pol_pan_tur_swa_vie_chh_dyu_ewe_fbf	-0.158808115235873	-0.374897341067203	0.708590392442653
[truncated: 99 more rows]
