# Supplementary material for: Future Tense and Economic Decisions: Controlling for Cultural Evolution
Source: PLoS One. 2015 Jul 17;10(7):e0132145. doi: 10.1371/journal.pone.0132145 (PMC4506144; doi:10.1371/journal.pone.0132145)
Supplement: S8 Appendix — See README files within the various sub-folders. (ZIP) [file pone.0132145.s008.zip › S3_Code/Residuals_new/PGLS/PermuteResults/permute_B_SavingsWITHINFAM_85000.csv]

	ftr	r	t	p
1	heb_rus_yor_krd_chh_sod_wly_ctl_aze_azi_tsw_tag_swt_nor_lit_bsq_slo_tig_bam_mnd_urd_mcd_bem_spa_ven_fre_hun_ses_xho_est_glc_owc_geo_lat_arw_hin_ger_anl_mlt_guj_fin_zul_sun_rom_mao_jpn_tml_kor_por_svk_moo_prs_bat_pol_amr_ind_cnt_pan_akn_bos_gam_eng_ukr_ita_grk_qcu_bul_dut_mol_fbf_sid_ben_aeg_alb_jav_scr_swa_swe_ewe_mly_tha_hau_knd_cic_dgb_uzb_cze_afr_tur_igb_vie_amh_lda_tsn_dyu	-0.219469481711853	-0.518452183463046	0.60537418013203
2	sod_swe_fbf_rus_wly_amh_tig_guj_aze_tur_lda_jav_xho_krd_grk_bsq_svk_owc_bam_mnd_mcd_urd_swt_arw_zul_lit_est_yor_dyu_hun_hin_hau_geo_fre_ita_ger_scr_sid_aeg_ben_fin_cic_ind_ukr_mly_jpn_tml_kor_pan_cze_bem_bos_tag_ctl_heb_sun_cnt_por_ewe_glc_amr_nor_alb_pol_slo_qcu_afr_dut_eng_ven_chh_bul_anl_lat_bat_prs_ses_spa_moo_mao_tha_mlt_knd_dgb_tsw_uzb_mol_rom_azi_igb_vie_gam_akn_tsn_swa	-0.194185680152454	-0.458434281744702	0.647709959981549
3	hau_spa_swt_mcd_amr_anl_mlt_grk_tur_azi_tsn_ind_swa_swe_lat_bsq_bul_chh_yor_cnt_dut_prs_dgb_krd_zul_pan_hun_ewe_bem_fin_ger_sod_geo_fre_rus_pol_alb_tig_owc_ukr_est_akn_mao_hin_bat_jpn_knd_kor_ita_bos_moo_nor_mly_svk_gam_tag_mnd_glc_fbf_afr_amh_scr_ctl_urd_arw_qcu_cze_eng_mol_ses_wly_slo_sid_por_jav_lit_igb_ben_tsw_sun_tha_heb_tml_bam_xho_uzb_guj_rom_aze_lda_vie_aeg_cic_dyu_ven	-0.666427834412455	-1.59469266958408	0.114173947537705
4	sod_mcd_zul_arw_sid_heb_mlt_svk_tur_azi_dyu_jav_bem_grk_lit_bsq_ctl_hau_xho_cnt_scr_rom_swt_ita_ven_bos_hun_igb_bam_fin_pan_chh_geo_urd_glc_rus_ben_amh_gam_swe_est_tsn_bat_ukr_ind_jpn_tml_kor_eng_slo_dgb_spa_mly_afr_wly_sun_mnd_pol_ses_fre_amr_hin_lat_ger_bul_qcu_mol_prs_nor_lda_tig_guj_aeg_por_tag_krd_ewe_cze_fbf_mao_tha_owc_knd_akn_swa_aze_dut_alb_uzb_yor_vie_anl_cic_tsw_moo	-0.0391769709317305	-0.0922623170088223	0.926688080895987
5	aeg_scr_dyu_svk_tig_sod_owc_cze_tur_uzb_tsw_tag_igb_krd_ben_bsq_spa_wly_akn_mnd_por_eng_moo_prs_bam_alb_hun_bem_ses_est_hin_amh_geo_pol_dut_grk_slo_amr_gam_glc_fin_xho_sun_guj_mly_jpn_tml_kor_mcd_ctl_ewe_nor_ind_urd_chh_bat_cnt_arw_fbf_afr_anl_mol_lat_rom_swe_qcu_bul_bos_ger_cic_heb_rus_hau_lit_jav_ukr_ven_pan_zul_mao_tha_sid_knd_dgb_tsn_aze_ita_fre_azi_swa_vie_mlt_yor_swt_lda	0.243432246442747	0.573734131704136	0.567532658364775
6	hau_ita_tsn_ben_sid_sod_chh_afr_aze_uzb_fbf_mly_dyu_cze_fre_bsq_por_aeg_akn_cnt_ctl_alb_ven_dut_bam_nor_hun_ses_cic_est_arw_tig_geo_scr_mcd_eng_ger_heb_mlt_pan_fin_dgb_bat_rus_sun_jpn_knd_kor_bul_ukr_ewe_prs_ind_swe_anl_tag_mnd_urd_moo_grk_owc_bos_guj_spa_svk_qcu_slo_krd_lit_tsw_amh_glc_amr_mol_mao_rom_swa_pol_swt_jav_tha_gam_tml_zul_xho_tur_hin_lat_azi_yor_vie_wly_igb_lda_bem	-0.15604157267906	-0.368031657154462	0.713685961602328
7	owc_eng_dyu_mol_amh_tig_gam_bos_uzb_tur_dgb_bat_bam_ctl_nor_bsq_scr_heb_ses_mnd_glc_prs_tsw_ita_zul_arw_est_bem_swa_fin_rom_sid_geo_pan_bul_ben_mcd_hau_aeg_por_hun_tsn_mao_rus_jav_jpn_knd_kor_ukr_svk_akn_afr_tag_krd_amr_mly_cnt_urd_igb_hin_sod_pol_spa_alb_lit_qcu_ger_dut_guj_yor_wly_grk_anl_fre_ind_cze_ven_slo_moo_sun_tha_chh_tml_fbf_xho_aze_swe_lat_azi_lda_vie_mlt_ewe_cic_swt	-0.100495509826483	-0.23677698283601	0.813350567324163
8	sod_alb_igb_swe_anl_tig_chh_dut_aze_azi_ewe_mly_akn_lat_urd_bsq_eng_owc_xho_mnd_rom_prs_ses_slo_lda_fre_hun_swt_moo_est_grk_wly_geo_arw_bul_scr_mol_hau_heb_lit_fin_cic_sun_bos_bat_jpn_knd_kor_ger_svk_bem_por_jav_ukr_amr_tag_cnt_afr_tsw_ita_amh_cze_glc_spa_guj_qcu_krd_hin_rus_bam_sid_pol_gam_mcd_ind_ctl_tsn_nor_yor_mao_tha_mlt_tml_dgb_swa_uzb_pan_ben_tur_zul_vie_aeg_fbf_ven_dyu	-0.749840090625934	-1.80643188042381	0.0740852898413519
9	wly_slo_dyu_mcd_gam_anl_chh_hin_azi_aze_dgb_sun_bem_fre_swe_bsq_alb_heb_swa_cnt_pan_ben_ven_afr_xho_svk_fin_fbf_igb_est_lit_mlt_geo_grk_scr_glc_guj_hau_aeg_urd_hun_akn_tag_arw_bat_jpn_tml_kor_ger_por_ses_bos_ind_ukr_tig_mly_mnd_krd_cic_spa_sid_cze_pol_rom_eng_qcu_dut_prs_nor_ewe_owc_ita_amh_bul_mao_ctl_tsn_lat_tsw_jav_tha_amr_knd_bam_zul_tur_mol_rus_uzb_yor_vie_sod_lda_swt_moo	-0.532900990199005	-1.26992542647413	0.207279483728084
10	hau_slo_dyu_eng_wly_aeg_sid_ita_aze_tur_ven_jav_cic_lit_grk_bsq_bul_gam_swa_mnd_arw_fre_akn_dut_lda_pol_est_dgb_zul_fin_swe_amh_geo_guj_pan_glc_mcd_chh_tig_krd_hun_tsn_mao_cze_tag_jpn_knd_kor_bos_ger_igb_afr_sun_lat_mlt_ind_cnt_rom_bem_scr_sod_nor_hin_por_ben_qcu_alb_prs_urd_xho_amr_ukr_heb_spa_bat_rus_bam_ctl_fbf_mly_tha_anl_tml_moo_ewe_uzb_svk_mol_azi_ses_vie_owc_tsw_swt_yor	-0.0341900470851404	-0.0805940741246946	0.935937962766815
11	chh_bul_yor_spa_aeg_sid_amr_eng_azi_uzb_zul_jav_dgb_swe_grk_bsq_guj_sod_bem_cnt_ita_arw_cic_nor_swa_svk_est_igb_moo_hun_dut_hau_geo_ctl_lit_lat_hin_wly_amh_glc_fin_ewe_ind_pan_mao_jpn_knd_kor_prs_fre_ven_ger_bat_ukr_heb_tag_mnd_bos_akn_mcd_owc_mol_slo_ben_alb_qcu_afr_por_rom_tsw_anl_pol_gam_urd_sun_rus_ses_cze_tsn_mly_tha_mlt_tml_fbf_xho_tur_scr_krd_aze_dyu_vie_tig_bam_lda_swt	-0.286116777813982	-0.676926472792197	0.500132925418566
12	sid_urd_ven_dut_aeg_tig_amh_fre_tur_uzb_yor_jav_zul_mol_ger_bsq_ben_anl_lda_cnt_rus_eng_swt_scr_moo_ita_hun_bem_bam_est_ctl_heb_geo_lat_guj_slo_lit_owc_mlt_alb_fin_fbf_ind_grk_sun_jpn_knd_kor_pol_pan_cic_por_tag_ukr_gam_mly_mnd_swe_dyu_krd_chh_bul_rom_arw_prs_qcu_mcd_svk_hin_ses_amr_glc_sod_spa_bat_nor_akn_afr_igb_mao_tha_wly_tml_ewe_swa_azi_bos_cze_aze_xho_vie_hau_tsw_tsn_dgb	-0.098629994857462	-0.232494754258176	0.816664642544215
13	amh_alb_igb_bul_amr_gam_sod_cze_aze_azi_yor_jav_ses_ukr_ben_bsq_pol_aeg_tsw_mnd_prs_lat_ewe_eng_swt_svk_fin_lda_xho_hun_slo_hau_geo_scr_ctl_swe_ita_mlt_wly_nor_est_ven_tag_afr_mao_jpn_knd_kor_mol_rom_bem_krd_mly_hin_sid_sun_cnt_mcd_moo_ger_tig_spa_rus_glc_urd_qcu_arw_guj_bos_tsn_anl_lit_heb_grk_ind_por_cic_pan_akn_bat_tha_chh_tml_swa_bam_uzb_dut_fre_tur_fbf_vie_owc_zul_dyu_dgb	0.241745571486851	0.569271059879504	0.570544593639993
14	sid_guj_xho_urd_wly_chh_amr_mcd_tur_uzb_igb_tag_tsw_lit_bos_bsq_lat_gam_fbf_cnt_pan_nor_ses_arw_dgb_glc_hun_cic_zul_fin_ben_heb_geo_spa_bul_slo_pol_tig_amh_rom_est_akn_mao_scr_sun_jpn_knd_kor_dut_ger_moo_ctl_bat_ita_aeg_mly_mnd_cze_ewe_mol_anl_ukr_por_alb_fre_qcu_hin_svk_krd_swa_mlt_prs_sod_rus_jav_grk_ven_eng_bam_ind_tha_hau_tml_yor_bem_azi_swe_afr_aze_tsn_vie_owc_swt_lda_dyu	0.33291674623571	0.784049456694594	0.435003515589288
15	owc_dut_tsn_spa_sod_aeg_mlt_ukr_azi_aze_ses_sun_ven_grk_mcd_bsq_pol_tig_yor_cnt_nor_pan_dyu_lit_fbf_prs_est_tsw_swt_hun_fre_hau_geo_mol_ger_bul_ita_sid_wly_por_fin_igb_ind_krd_jav_jpn_knd_kor_rom_scr_zul_guj_mao_ctl_anl_tag_mnd_ben_bam_arw_amr_afr_slo_rus_eng_qcu_lat_svk_hin_bem_amh_swe_heb_glc_bat_alb_cic_bos_dgb_mly_tha_chh_tml_swa_ewe_uzb_cze_urd_tur_xho_vie_gam_akn_lda_moo	0.0518604936590234	0.122018091021512	0.903147965259009
16	hau_eng_moo_nor_gam_mlt_sid_ger_aze_tur_tsw_jav_lda_bos_pan_bsq_ctl_aeg_swt_mnd_rus_arw_zul_grk_ven_dut_hun_xho_cic_fin_svk_amh_geo_lit_ben_lat_alb_anl_owc_krd_est_ewe_mly_urd_ind_jpn_tml_kor_scr_slo_dgb_bul_sun_guj_heb_bat_cnt_afr_swa_mcd_amr_pol_glc_spa_mol_qcu_rom_cze_ita_igb_chh_prs_wly_hin_tag_swe_bem_por_dyu_mao_tha_sod_knd_bam_ses_azi_ukr_fre_uzb_fbf_vie_tig_akn_tsn_yor	-0.20271006855727	-0.478283782210141	0.633570667194054
17	mlt_alb_xho_bul_amr_anl_wly_fre_azi_uzb_zul_tag_lda_rus_glc_bsq_ctl_sod_ven_cnt_bos_urd_cic_mol_bam_swe_est_yor_dyu_hun_afr_hau_geo_slo_cze_por_arw_owc_gam_lat_fin_swt_jav_svk_sun_jpn_tml_kor_nor_ger_bem_grk_mly_eng_chh_mao_mnd_scr_dgb_hin_heb_ben_guj_pan_mcd_qcu_rom_lit_dut_igb_amh_krd_tig_ita_bat_spa_moo_ukr_akn_ind_tha_aeg_knd_tsw_ses_aze_pol_prs_tur_tsn_vie_sid_ewe_fbf_swa	-0.224242185600934	-0.529517910443713	0.597708006354844
18	sod_guj_dgb_prs_heb_gam_amr_mcd_aze_azi_ven_bat_tsn_ctl_cze_bsq_ger_chh_yor_cnt_lat_arw_ewe_scr_akn_fre_hun_swa_tsw_fin_eng_owc_geo_urd_rus_mol_krd_anl_wly_alb_est_zul_mly_bul_ind_jpn_knd_kor_glc_afr_lda_svk_sun_ukr_mlt_tag_mnd_pol_igb_hin_hau_slo_spa_swe_bos_qcu_lit_ita_grk_swt_aeg_dut_amh_rom_jav_ben_bem_por_cic_mao_tha_tig_tml_dyu_bam_tur_nor_pan_uzb_ses_vie_sid_xho_moo_fbf	0.269433284892522	0.634686200716468	0.527191410978499
19	heb_ben_lda_spa_anl_hau_wly_lit_aze_azi_ses_mly_fbf_dut_pan_bsq_lat_amr_bem_mnd_rus_eng_swt_bul_xho_ger_hun_swa_dyu_fin_pol_gam_geo_ukr_scr_prs_nor_tig_chh_alb_est_moo_ind_hin_jav_jpn_knd_kor_urd_slo_tsw_guj_sun_krd_aeg_tag_cnt_rom_tsn_arw_sid_por_svk_mcd_bos_qcu_cze_fre_mol_yor_owc_afr_amh_ita_bat_ctl_ven_glc_ewe_mao_tha_sod_tml_igb_dgb_tur_grk_swe_uzb_bam_vie_mlt_akn_zul_cic	0.534508831042124	1.25999326598212	0.210824402401517
20	gam_rom_igb_guj_anl_sod_heb_ben_tur_aze_tsn_bat_zul_pol_spa_bsq_swe_owc_ven_mnd_lat_arw_ses_dut_swt_svk_est_yor_bam_fin_slo_amr_geo_grk_afr_pan_urd_aeg_amh_glc_hun_fbf_jav_krd_tag_jpn_tml_kor_ita_por_dgb_fre_sun_mcd_hau_mly_cnt_scr_ewe_lit_mlt_bul_ctl_cze_ukr_qcu_eng_nor_ger_tsw_sid_rus_tig_prs_mao_bos_bem_hin_akn_ind_tha_chh_knd_swa_xho_uzb_mol_alb_azi_lda_vie_wly_dyu_moo_cic	0.329139431106385	0.776113361066608	0.439651378772216
21	sod_ita_igb_por_chh_anl_sid_eng_aze_uzb_moo_sun_swt_fre_mol_bsq_lat_tig_cic_cnt_urd_afr_akn_hin_ven_pol_hun_tsw_swa_fin_nor_owc_geo_prs_grk_pan_ben_amr_hau_cze_est_yor_mao_lit_jav_jpn_knd_kor_ger_krd_zul_rus_mly_svk_heb_ind_mnd_glc_xho_rom_aeg_bos_ctl_guj_mcd_qcu_dut_scr_slo_fbf_mlt_ukr_amh_spa_tag_arw_dyu_swe_tsn_bat_tha_gam_tml_lda_bem_tur_alb_bul_azi_ses_vie_wly_bam_dgb_ewe	0.0538447904541623	0.126771417312043	0.899395005998841
22	amh_pol_ewe_cze_sid_aeg_mlt_urd_tur_azi_akn_sun_yor_svk_ukr_bsq_arw_amr_bam_cnt_glc_swe_igb_mcd_swa_ita_est_lda_dgb_fin_prs_wly_geo_por_lat_fre_grk_hau_tig_mol_hun_cic_mly_ben_ind_jpn_tml_kor_alb_bos_ses_guj_jav_lit_gam_mao_mnd_ger_fbf_bul_anl_rus_ctl_scr_eng_qcu_afr_pan_slo_xho_owc_dut_heb_hin_bat_rom_tsw_spa_ven_tag_tha_chh_knd_tsn_moo_aze_nor_krd_uzb_zul_vie_sod_swt_dyu_bem	-0.512865570903232	-1.22186422087513	0.224847032253936
23	amr_arw_dyu_hin_hau_mlt_tig_svk_azi_tur_ven_bat_moo_lit_ita_bsq_eng_wly_dgb_cnt_krd_ctl_akn_guj_lda_por_hun_swt_ewe_est_rom_gam_geo_mcd_slo_cze_nor_chh_sod_grk_fin_bam_mao_lat_mly_jpn_knd_kor_bos_pan_xho_dut_tag_ukr_heb_sun_mnd_scr_igb_mol_sid_prs_swe_urd_spa_qcu_ben_alb_pol_tsw_anl_rus_owc_glc_jav_fre_fbf_afr_cic_ind_tha_amh_tml_swa_zul_uzb_bul_ger_aze_tsn_vie_aeg_yor_ses_bem	0.108213510981304	0.254654270056641	0.799552394720745
24	owc_por_swa_pol_sid_hau_heb_arw_azi_tur_tsn_mao_lda_cze_krd_bsq_bos_amr_moo_cnt_ben_afr_akn_ger_bem_ukr_est_ven_dgb_hun_mcd_gam_geo_rom_spa_glc_svk_wly_sod_fre_fin_fbf_bat_slo_mly_jpn_tml_kor_rus_swe_tsw_prs_tag_pan_chh_sun_mnd_nor_ewe_lat_mlt_lit_scr_alb_guj_qcu_ita_urd_mol_xho_anl_dut_amh_grk_jav_eng_yor_hin_cic_ind_tha_tig_knd_dyu_ses_uzb_bul_ctl_aze_zul_vie_aeg_swt_igb_bam	-0.388963232162131	-0.924329362339062	0.357707015114694
25	aeg_rom_fbf_glc_anl_heb_hau_eng_azi_tur_zul_mao_cic_spa_afr_bsq_grk_gam_yor_mnd_ita_alb_ses_scr_dgb_guj_fin_tsw_akn_hun_por_tig_geo_prs_krd_urd_hin_sid_amh_svk_est_lda_jav_arw_sun_jpn_tml_kor_lit_nor_igb_rus_mly_mcd_amr_tag_cnt_lat_bam_bul_chh_slo_mol_fre_dut_qcu_ukr_bos_swe_dyu_owc_ben_wly_pan_bat_ger_tsn_cze_ewe_ind_tha_mlt_knd_bem_xho_uzb_pol_ctl_aze_ven_vie_sod_swa_swt_moo	0.194488936172131	0.457454220483003	0.648411495083028
26	anl_mol_swt_guj_hau_sod_tig_urd_tur_azi_bem_jav_zul_lat_swe_bsq_ukr_chh_xho_cnt_nor_pol_tsw_eng_yor_fre_hun_moo_cic_fin_scr_aeg_geo_arw_ben_svk_afr_wly_gam_bul_est_bam_bat_hin_ind_jpn_knd_kor_ctl_slo_dgb_rus_tag_dut_heb_sun_mnd_pan_swa_glc_owc_ita_spa_cze_por_qcu_grk_prs_bos_lda_amr_lit_mlt_krd_mao_mcd_ven_rom_dyu_mly_tha_amh_tml_tsn_fbf_aze_ger_alb_uzb_ewe_vie_sid_igb_akn_ses	-0.331740523608066	-0.78577960762552	0.433994073103272
27	chh_rus_igb_hin_owc_amr_hau_afr_azi_aze_ven_mao_cic_lit_cze_bsq_pol_gam_yor_cnt_fre_swe_bem_ita_akn_eng_est_fbf_ses_fin_prs_heb_geo_alb_ben_por_rom_mlt_sod_mol_hun_swa_sun_slo_jav_jpn_tml_kor_nor_bul_bam_dut_bat_krd_amh_mly_mnd_arw_lda_glc_wly_ctl_spa_scr_bos_qcu_svk_urd_ukr_moo_aeg_guj_sid_mcd_tag_lat_tsn_ger_dyu_ind_tha_anl_knd_zul_xho_tur_pan_grk_uzb_dgb_vie_tig_tsw_swt_ewe	-0.789459882501361	-1.90579215771381	0.0597657914262004
28	mlt_scr_yor_por_anl_wly_hau_rom_aze_tur_dgb_jav_lda_ger_alb_bsq_bos_gam_zul_mnd_afr_prs_bam_rus_swa_nor_hun_igb_dyu_est_swe_sod_geo_pan_eng_spa_dut_aeg_heb_mol_fin_ses_sun_bul_ind_jpn_tml_kor_cze_slo_xho_lat_bat_ben_chh_mly_cnt_grk_cic_svk_amh_glc_arw_guj_mcd_qcu_hin_pol_fre_ven_amr_urd_sid_ukr_mao_lit_moo_ctl_fbf_tag_tha_tig_knd_tsw_bem_azi_ita_krd_uzb_ewe_vie_owc_swt_tsn_akn	-0.252583719764319	-0.596952761074457	0.551989455104776
29	wly_lit_yor_eng_sid_gam_anl_nor_azi_aze_xho_sun_ven_alb_lat_bsq_swe_amh_bem_cnt_rus_slo_zul_hin_ses_guj_est_cic_bam_hun_ctl_heb_geo_pan_ukr_svk_grk_mlt_owc_urd_fin_dgb_bat_rom_mao_jpn_tml_kor_cze_scr_fbf_krd_jav_bul_sod_mly_mnd_mol_moo_ita_aeg_ben_spa_pol_dut_qcu_fre_ger_arw_swa_tig_prs_chh_afr_ind_mcd_igb_glc_swt_tag_tha_amr_knd_akn_tsn_tur_por_bos_uzb_lda_vie_hau_dyu_ewe_tsw	-0.546607953134148	-1.30372525034416	0.195545269668186
30	amr_prs_cic_swe_chh_sid_heb_por_azi_uzb_igb_mao_xho_ben_slo_bsq_ukr_anl_yor_mnd_lit_pan_bem_ctl_fbf_glc_hun_dyu_swt_est_bos_wly_geo_mol_ita_cze_arw_gam_owc_rus_fin_tsw_sun_scr_jav_jpn_knd_kor_urd_dut_ven_eng_mly_fre_tig_tag_cnt_ger_swa_krd_aeg_rom_bul_mcd_alb_qcu_lat_hin_svk_moo_sod_guj_mlt_afr_ind_pol_akn_nor_ses_bat_tha_hau_tml_lda_zul_aze_spa_grk_tur_dgb_vie_amh_bam_ewe_tsn	-0.303979879726334	-0.7191075187888	0.473877736269847
31	mlt_scr_akn_cze_gam_chh_sod_hin_tur_aze_fbf_tag_igb_svk_eng_bsq_ger_owc_xho_mnd_bos_mcd_bam_bul_bem_nor_hun_swt_ses_fin_pan_aeg_geo_krd_ctl_rus_swe_tig_sid_rom_est_swa_mly_ita_jav_jpn_tml_kor_guj_lat_ewe_spa_ind_pol_amr_sun_cnt_alb_tsn_por_wly_dut_prs_urd_glc_qcu_mol_ben_fre_cic_heb_ukr_amh_grk_bat_lit_yor_afr_ven_mao_tha_anl_knd_lda_zul_uzb_slo_arw_azi_dyu_vie_hau_moo_tsw_dgb	-0.362892013524242	-0.859826846136414	0.392095553293269
32	gam_scr_ven_slo_amr_aeg_hau_lat_tur_aze_moo_mao_tsn_cze_eng_bsq_urd_wly_dgb_mnd_pan_mcd_yor_ita_akn_ukr_fin_fbf_bam_est_rus_anl_geo_spa_swe_prs_bos_owc_sod_pol_hun_swa_mly_grk_bat_jpn_tml_kor_lit_alb_swt_krd_sun_ben_amh_tag_cnt_arw_igb_rom_tig_guj_glc_ctl_bul_qcu_afr_dut_hin_bem_sid_fre_heb_svk_jav_por_lda_nor_cic_ind_tha_mlt_knd_ewe_zul_uzb_mol_ger_azi_dyu_vie_chh_ses_tsw_xho	-0.458722237726123	-1.0893160309159	0.278829193933315
33	anl_grk_lda_pan_tig_sod_owc_por_uzb_tur_dgb_tag_tsw_swe_alb_bsq_bos_hau_zul_mnd_glc_eng_bem_hin_ven_prs_hun_igb_ses_fin_lat_sid_geo_mol_pol_scr_arw_wly_heb_ben_est_cic_bat_lit_ind_jpn_tml_kor_rus_dut_xho_cze_sun_spa_aeg_jav_cnt_slo_fbf_mcd_amr_nor_ger_svk_ita_qcu_afr_guj_krd_dyu_amh_ctl_gam_fre_mao_bul_tsn_urd_ewe_mly_tha_chh_knd_bam_swt_azi_rom_ukr_aze_yor_vie_mlt_moo_akn_swa	-0.222524516797495	-0.525381150972236	0.600568646467472
34	hau_ger_yor_urd_chh_wly_amh_fre_uzb_aze_swa_bat_fbf_swe_lit_bsq_grk_amr_swt_mnd_bos_dut_igb_lat_akn_pol_fin_moo_dgb_hun_mol_mlt_geo_hin_svk_pan_slo_sod_aeg_alb_est_ven_jav_afr_mly_jpn_tml_kor_bul_krd_lda_nor_ind_ben_tig_mao_cnt_arw_zul_guj_heb_eng_ukr_glc_rom_qcu_ctl_rus_scr_tsw_owc_mcd_gam_prs_tag_por_ewe_ita_bem_sun_tha_sid_knd_ses_tsn_azi_spa_cze_tur_dyu_vie_anl_bam_xho_cic	-0.665976248129723	-1.5957725884066	0.113932324825954
35	sod_fre_fbf_mol_sid_anl_owc_bul_tur_azi_swa_bat_dgb_cze_krd_bsq_slo_chh_akn_mnd_urd_ita_bam_glc_swt_alb_est_ses_xho_fin_spa_mlt_geo_ctl_ger_svk_lit_tig_amh_bos_hun_cic_jav_lat_mao_jpn_tml_kor_afr_mcd_zul_por_ind_scr_aeg_mly_cnt_ben_dyu_grk_wly_dut_guj_swe_prs_qcu_arw_pan_ukr_ven_heb_pol_hau_rom_tag_nor_moo_eng_tsw_sun_tha_gam_knd_igb_tsn_aze_rus_hin_uzb_lda_vie_amr_bem_ewe_yor	-0.0148695552800522	-0.0350309938087171	0.972130106382449
36	hau_bul_swt_prs_chh_aeg_amh_nor_aze_azi_xho_mao_ses_hin_spa_bsq_ctl_amr_moo_cnt_slo_pan_zul_afr_swa_cze_fin_tsn_dgb_est_lat_anl_geo_svk_bos_glc_ger_gam_sid_por_hun_bem_tag_arw_bat_jpn_knd_kor_ita_guj_bam_rus_jav_mol_sod_sun_mnd_pol_cic_dut_tig_eng_alb_mcd_urd_qcu_fre_scr_rom_yor_mlt_ben_wly_ukr_mly_lit_tsw_krd_fbf_ind_tha_owc_tml_dyu_ven_uzb_swe_grk_tur_akn_vie_heb_ewe_lda_igb	-0.245428611525658	-0.579785309725768	0.563461375725241
37	chh_scr_tsw_fre_gam_anl_sod_spa_aze_tur_yor_bat_dgb_eng_mol_bsq_ctl_mlt_bam_cnt_ukr_svk_xho_ben_swt_glc_fin_bem_cic_est_krd_amr_geo_lat_pan_por_guj_heb_aeg_nor_hun_swa_mao_prs_tag_jpn_knd_kor_hin_cze_moo_slo_jav_dut_tig_mly_mnd_lit_igb_swe_wly_bos_pol_ita_alb_qcu_urd_ger_mcd_ewe_hau_grk_amh_arw_ind_rus_lda_rom_zul_sun_tha_sid_tml_fbf_ses_uzb_afr_bul_azi_tsn_vie_owc_ven_akn_dyu	-0.651354455507254	-1.56034911210104	0.122074041722912
38	mlt_cze_fbf_fre_heb_hau_sid_lat_aze_uzb_ven_bat_tsn_rus_mcd_bsq_alb_amr_yor_cnt_por_bul_igb_ctl_bam_nor_hun_dgb_ewe_est_ger_gam_geo_dut_spa_krd_rom_chh_anl_afr_fin_tsw_mly_prs_mao_jpn_tml_kor_pan_ben_lda_bos_sun_hin_owc_jav_mnd_arw_akn_urd_amh_scr_eng_svk_grk_qcu_ukr_swe_lit_moo_aeg_slo_wly_guj_ind_mol_zul_glc_cic_tag_tha_sod_knd_swt_xho_tur_ita_pol_azi_ses_vie_tig_swa_bem_dyu	-0.329672456177714	-0.779900601506773	0.437429734862429
39	aeg_guj_fbf_por_chh_tig_heb_ben_azi_aze_moo_bat_zul_nor_krd_bsq_cze_owc_bam_cnt_slo_bos_dyu_svk_xho_prs_est_dgb_igb_fin_fre_amh_geo_lat_afr_pol_bul_amr_hau_glc_hun_tsw_mao_dut_sun_jpn_knd_kor_eng_mcd_cic_swe_mly_alb_anl_ind_mnd_scr_ses_spa_gam_rus_lit_grk_hin_qcu_ita_ctl_ger_swa_mlt_ukr_sid_mol_tag_rom_yor_urd_ven_jav_tha_sod_tml_tsn_swt_uzb_arw_pan_tur_ewe_vie_wly_bem_akn_lda	-0.0320038523175826	-0.0753492229816723	0.94009870659099
40	wly_swe_moo_urd_chh_gam_tig_por_tur_aze_swt_ind_tsw_ben_alb_bsq_eng_aeg_bem_cnt_lat_pan_dyu_lit_ewe_pol_est_tsn_fbf_hun_arw_sid_geo_grk_cze_spa_nor_anl_hau_slo_fin_dgb_mao_dut_jav_jpn_knd_kor_guj_bos_lda_prs_bat_ukr_sod_sun_mnd_mol_zul_afr_heb_svk_bul_krd_fre_qcu_ita_ctl_rus_ven_mlt_rom_amr_glc_tag_mcd_bam_hin_cic_mly_tha_owc_tml_akn_swa_uzb_scr_ger_azi_yor_vie_amh_xho_ses_igb	-0.0816778324845571	-0.192642154567537	0.847659285141718
41	owc_hin_akn_ukr_sid_wly_sod_grk_azi_aze_swa_jav_bam_krd_mol_bsq_guj_gam_cic_cnt_cze_bul_yor_afr_ses_arw_est_ewe_igb_hun_eng_amh_geo_pan_alb_scr_lat_chh_anl_rom_fin_dyu_tag_ctl_bat_jpn_tml_kor_bos_swe_moo_urd_ind_spa_heb_sun_mnd_slo_dgb_rus_mlt_dut_ger_prs_ben_qcu_mcd_fre_pol_ven_tig_por_amr_ita_mly_lit_lda_nor_fbf_mao_tha_aeg_knd_bem_swt_tur_glc_svk_uzb_xho_vie_hau_tsw_tsn_zul	0.138335550472909	0.325610688923862	0.745450391948352
42	sod_cze_tsw_ukr_heb_amh_aeg_eng_azi_aze_swa_mly_swt_ita_ben_bsq_prs_gam_moo_cnt_pol_ger_dyu_arw_ven_urd_est_ses_fbf_fin_alb_chh_geo_bos_bul_svk_rom_wly_sid_rus_hun_tsn_sun_spa_jav_jpn_knd_kor_por_dut_ewe_pan_mao_ctl_tig_tag_mnd_grk_yor_lat_anl_scr_afr_glc_lit_qcu_hin_slo_fre_dgb_mlt_guj_hau_krd_bat_mol_akn_swe_xho_ind_tha_amr_tml_bam_bem_tur_nor_mcd_uzb_cic_vie_owc_lda_zul_igb	0.743328818635359	1.77083248797357	0.0798649619617707
43	anl_mcd_cic_spa_heb_amh_aeg_svk_uzb_tur_yor_sun_tsw_alb_hin_bsq_bos_tig_swt_cnt_ukr_nor_zul_pan_moo_ben_fin_ven_akn_hun_glc_gam_geo_urd_por_ita_prs_owc_mlt_guj_est_dgb_tag_krd_ind_jpn_knd_kor_cze_mol_bam_lit_bat_grk_sod_jav_mnd_swe_dyu_ctl_chh_afr_dut_ger_arw_qcu_rus_eng_scr_fbf_wly_lat_hau_fre_mao_rom_ses_pol_swa_mly_tha_sid_tml_xho_ewe_azi_bul_slo_aze_bem_vie_amr_igb_lda_tsn	-0.586921826303851	-1.40022536853867	0.164773232380876
44	aeg_glc_akn_pan_gam_chh_hau_spa_azi_aze_dyu_mao_swa_mcd_scr_bsq_arw_wly_xho_mnd_hin_lat_yor_ctl_tsn_prs_fin_ven_dgb_est_dut_owc_geo_krd_ben_pol_swe_tig_amr_alb_hun_ewe_tag_rom_jav_jpn_knd_kor_cze_afr_igb_urd_ind_nor_sid_mly_cnt_ukr_fbf_por_heb_grk_eng_guj_ger_qcu_slo_rus_ita_swt_anl_bos_mlt_lit_bat_fre_zul_bul_bam_sun_tha_amh_tml_cic_lda_uzb_mol_svk_tur_ses_vie_sod_bem_tsw_moo	0.0531062466725239	0.125031625538838	0.900768387162274
45	anl_spa_ven_ukr_gam_owc_wly_ger_aze_azi_xho_sun_ses_arw_alb_bsq_lat_aeg_tsw_cnt_glc_dut_moo_bul_lda_fre_fin_dyu_swt_hun_swe_sod_geo_lit_krd_guj_scr_hau_tig_por_est_ewe_bat_pol_jav_jpn_knd_kor_slo_nor_igb_prs_mly_hin_chh_tag_mnd_mol_tsn_cze_mlt_urd_eng_pan_grk_qcu_rus_ctl_ben_cic_sid_svk_amh_rom_mao_mcd_bam_ita_bem_ind_tha_amr_tml_dgb_akn_tur_afr_bos_uzb_yor_vie_heb_fbf_zul_swa	-0.694024350013562	-1.66352894321452	0.099573005614266
46	mlt_alb_cic_ita_sod_amh_aeg_swe_aze_uzb_lda_jav_bem_prs_grk_bsq_mcd_anl_dyu_mnd_ukr_lit_ven_fre_yor_svk_hun_tsn_ses_fin_spa_gam_geo_cze_pan_ben_scr_amr_sid_eng_est_tsw_mao_pol_mly_jpn_knd_kor_afr_dut_xho_lat_bat_bos_owc_sun_cnt_urd_dgb_nor_tig_guj_rus_ctl_slo_qcu_rom_krd_arw_fbf_heb_ger_chh_mol_ind_glc_igb_por_swt_tag_tha_hau_tml_zul_moo_azi_hin_bul_tur_bam_vie_wly_ewe_akn_swa	-1.08933377146556	-2.6701632651533	0.0089484959892962
47	heb_pan_akn_por_gam_chh_wly_mol_uzb_aze_tsw_mly_tsn_rus_slo_bsq_ita_mlt_igb_mnd_dut_scr_moo_lit_ses_prs_hun_swa_cic_est_alb_sid_geo_pol_fre_swe_bul_owc_sod_guj_fin_lda_ind_urd_jav_jpn_tml_kor_afr_krd_ven_nor_sun_svk_aeg_mao_cnt_hin_dgb_arw_amh_mcd_ukr_bos_spa_qcu_grk_ger_rom_bam_anl_ctl_hau_lat_tag_eng_xho_ben_fbf_bat_tha_tig_knd_bem_swt_tur_glc_cze_azi_zul_vie_amr_ewe_yor_dyu	0.442527295578037	1.04433324773231	0.299038204122032
48	tig_afr_tsn_arw_chh_sid_amr_pol_aze_tur_swt_mly_fbf_krd_lat_bsq_por_heb_dyu_mnd_ukr_grk_zul_guj_ewe_dut_fin_ses_bem_est_rus_hau_geo_ger_hin_rom_alb_amh_mlt_swe_hun_moo_jav_glc_sun_jpn_knd_kor_mol_eng_igb_lit_tag_pan_aeg_mao_cnt_ita_lda_scr_sod_ctl_spa_bos_slo_qcu_cze_fre_svk_xho_wly_ben_anl_mcd_ind_nor_bam_bul_tsw_bat_tha_gam_tml_yor_cic_azi_prs_urd_uzb_akn_vie_owc_ven_dgb_swa	0.0229595905056861	0.0540152622823549	0.957038869444678
49	anl_mcd_akn_scr_chh_hau_gam_fre_aze_tur_ven_mly_cic_nor_prs_bsq_grk_amr_swa_cnt_svk_glc_zul_urd_ewe_alb_hun_lda_fbf_fin_pan_mlt_geo_krd_pol_spa_arw_sod_heb_rom_est_bem_mao_hin_sun_jpn_knd_kor_rus_ger_igb_mol_ind_dut_amh_bat_mnd_bos_dyu_ita_aeg_bul_eng_swe_ctl_qcu_lit_afr_lat_moo_tig_ben_owc_cze_jav_por_xho_slo_dgb_tag_tha_sid_tml_yor_ses_azi_ukr_guj_uzb_bam_vie_wly_swt_tsn_tsw	-0.472337024947027	-1.1235456676807	0.264097743880652
50	amr_rom_bem_afr_chh_mlt_anl_hin_tur_uzb_fbf_jav_lda_ctl_swe_bsq_arw_heb_moo_cnt_lit_lat_tsn_urd_ewe_guj_est_swa_akn_hun_scr_gam_geo_cze_mcd_glc_pan_sod_aeg_dut_fin_bam_sun_fre_mly_jpn_tml_kor_ben_spa_swt_slo_ind_eng_sid_mao_mnd_krd_ven_bul_wly_pol_mol_grk_ita_qcu_por_alb_nor_dyu_tig_bos_owc_rus_bat_prs_cic_ukr_dgb_tag_tha_amh_knd_igb_ses_aze_svk_ger_azi_tsw_vie_hau_xho_yor_zul	-0.796549727311326	-1.91561634826803	0.0584860621534853
51	anl_swe_cic_bos_tig_sid_wly_arw_azi_tur_zul_ind_igb_afr_ctl_bsq_rus_heb_lda_mnd_fre_krd_xho_svk_ewe_urd_fin_dyu_tsn_est_pol_amr_geo_nor_cze_glc_pan_owc_sod_rom_hun_dgb_mly_prs_tag_jpn_knd_kor_slo_spa_swt_ben_sun_grk_amh_jav_cnt_dut_ven_ger_aeg_hin_ita_ukr_alb_qcu_por_mcd_lat_tsw_mlt_mol_gam_scr_bat_guj_akn_eng_yor_mao_tha_chh_tml_moo_ses_aze_lit_bul_uzb_swa_vie_hau_bam_fbf_bem	-0.555732537743405	-1.32552628608453	0.188243644482887
52	amh_bos_bem_mol_sid_amr_sod_eng_aze_uzb_dgb_sun_fbf_slo_guj_bsq_nor_anl_tsn_mnd_svk_afr_lda_alb_akn_scr_hun_moo_swa_fin_rom_chh_geo_pan_por_ger_bul_aeg_mlt_krd_est_cic_jav_fre_ind_jpn_knd_kor_mcd_spa_swt_arw_mly_glc_heb_tag_cnt_cze_zul_dut_tig_ita_pol_rus_ukr_qcu_lat_hin_grk_yor_wly_prs_hau_urd_bat_lit_bam_swe_xho_mao_tha_gam_tml_tsw_ewe_tur_ben_ctl_azi_ses_vie_owc_dyu_igb_ven	-0.451509970393404	-1.07309616465771	0.286004557286169
53	chh_urd_tsw_bos_owc_amr_mlt_guj_tur_uzb_dyu_bat_dgb_pol_eng_bsq_pan_tig_bem_cnt_lit_rom_swa_prs_lda_svk_fin_ewe_ven_est_ger_aeg_geo_glc_scr_slo_rus_hau_sid_mol_hun_cic_mly_lat_ind_jpn_tml_kor_fre_grk_akn_spa_sun_por_heb_jav_mnd_bul_fbf_nor_anl_arw_krd_ben_hin_qcu_swe_ukr_afr_tsn_gam_alb_wly_ita_mao_cze_swt_mcd_moo_tag_tha_sod_knd_bam_xho_aze_dut_ctl_azi_igb_vie_amh_ses_yor_zul	-0.911430418405711	-2.21054376219836	0.0295200181379879
54	tig_eng_zul_guj_mlt_amh_aeg_hin_tur_uzb_tsw_tag_ses_urd_spa_bsq_pol_hau_ewe_mnd_ita_svk_lda_scr_akn_mcd_est_yor_dyu_fin_bul_chh_geo_swe_mol_glc_lat_amr_owc_cze_hun_igb_jav_afr_mly_jpn_knd_kor_arw_rom_moo_grk_mao_rus_wly_sun_cnt_fre_ven_por_sod_pan_slo_lit_ukr_qcu_dut_bos_alb_fbf_gam_nor_anl_ctl_ind_ben_swa_krd_swt_bat_tha_heb_tml_dgb_bem_azi_prs_ger_aze_xho_vie_sid_tsn_cic_bam	-0.155396800438554	-0.366881875979587	0.714540583129698
55	chh_svk_xho_ukr_wly_amh_mlt_glc_aze_uzb_swt_tag_tsn_fre_krd_bsq_hin_hau_bam_cnt_prs_nor_moo_grk_ses_spa_est_igb_yor_fin_guj_owc_geo_eng_alb_swe_ita_anl_sod_lat_hun_ewe_sun_mcd_mao_jpn_tml_kor_por_pol_tsw_bul_mly_scr_tig_jav_mnd_dut_dgb_rom_amr_ben_slo_pan_lit_qcu_urd_mol_ger_akn_gam_afr_sid_arw_ind_rus_bem_ctl_cic_bat_tha_heb_knd_ven_lda_tur_cze_bos_azi_zul_vie_aeg_dyu_fbf_swa	-0.45286941265211	-1.0768183012311	0.284346846457616
56	sod_ita_igb_glc_heb_mlt_aeg_spa_uzb_aze_fbf_ind_yor_slo_urd_bsq_lat_amr_dgb_cnt_ctl_cze_ses_ukr_ewe_scr_est_swa_tsw_fin_ben_tig_geo_pol_nor_rus_ger_wly_hau_prs_hun_zul_tag_pan_jav_jpn_knd_kor_arw_dut_ven_hin_mao_mol_sid_sun_mnd_fre_akn_eng_amh_lit_rom_mcd_guj_qcu_bos_afr_krd_swt_gam_por_chh_svk_mly_alb_xho_bul_dyu_bat_tha_anl_tml_lda_bam_tur_grk_swe_azi_bem_vie_owc_moo_cic_tsn	-0.54253979719366	-1.29077448599956	0.199981509831824
57	wly_swe_bem_por_amr_anl_chh_ctl_uzb_aze_bam_jav_akn_pol_guj_bsq_ukr_sod_ses_cnt_bul_urd_swa_mcd_ven_dut_est_dgb_igb_fin_alb_mlt_geo_scr_svk_bos_prs_gam_hau_mol_hun_yor_mao_ben_bat_jpn_tml_kor_glc_cze_swt_grk_tag_krd_owc_sun_mnd_fre_xho_pan_aeg_nor_slo_rom_eng_qcu_lat_ita_spa_lda_sid_lit_tig_afr_ind_rus_cic_hin_zul_mly_tha_amh_knd_tsn_fbf_tur_arw_ger_azi_tsw_vie_heb_moo_ewe_dyu	-0.153904468409416	-0.363255410005226	0.717238480691144
58	hau_krd_akn_spa_sid_sod_amr_por_tur_azi_dyu_tag_zul_bos_glc_bsq_slo_mlt_ewe_mnd_rus_ctl_fbf_swe_swt_afr_est_bem_moo_fin_ukr_amh_geo_fre_mol_arw_alb_heb_wly_eng_hun_xho_jav_bul_bat_jpn_knd_kor_urd_svk_cic_mcd_mao_ita_aeg_ind_cnt_grk_ven_cze_owc_guj_hin_ben_prs_qcu_dut_nor_pol_swa_anl_lit_chh_lat_mly_pan_dgb_ger_tsn_sun_tha_tig_tml_lda_bam_aze_rom_scr_uzb_tsw_vie_gam_ses_igb_yor	-0.115653076814781	-0.27315304414419	0.78534123159871
59	sod_swe_dyu_eng_heb_tig_sid_glc_uzb_tur_moo_jav_swt_hin_grk_bsq_pan_amr_ewe_cnt_ukr_pol_swa_arw_cic_ger_est_lda_igb_hun_mol_anl_geo_bul_lit_ita_nor_aeg_hau_scr_fin_fbf_mly_lat_mao_jpn_tml_kor_rus_alb_bam_dut_sun_rom_gam_tag_mnd_prs_tsw_mcd_wly_afr_krd_cze_svk_qcu_por_bos_guj_ven_amh_ctl_mlt_ben_bat_fre_ses_urd_bem_ind_tha_chh_knd_zul_xho_aze_spa_slo_azi_dgb_vie_owc_yor_tsn_akn	-0.216231744469806	-0.510924503343566	0.610614695006363
60	aeg_hin_akn_slo_mlt_amr_owc_bos_aze_tur_zul_bat_dyu_pan_arw_bsq_bul_anl_lda_cnt_urd_fre_ses_krd_xho_ukr_fin_swa_yor_est_ben_sod_geo_glc_scr_lat_mcd_heb_sid_svk_hun_ven_mao_pol_mly_jpn_tml_kor_grk_prs_dgb_guj_jav_mol_chh_ind_mnd_swe_fbf_lit_hau_por_ger_nor_eng_qcu_afr_ita_rus_cic_amh_ctl_wly_cze_sun_spa_bem_dut_ewe_tag_tha_tig_knd_swt_tsw_azi_rom_alb_uzb_tsn_vie_gam_bam_igb_moo	-0.250619087774232	-0.591668127135587	0.555508395218787
61	hau_eng_tsn_pol_anl_chh_amh_grk_uzb_aze_swt_ind_moo_krd_spa_bsq_dut_amr_lda_cnt_pan_mol_cic_bul_zul_guj_est_igb_dgb_hun_mcd_tig_geo_scr_por_nor_ger_sod_wly_lit_fin_bem_mao_slo_jav_jpn_tml_kor_rus_prs_fbf_hin_bat_arw_owc_mly_mnd_bos_yor_glc_sid_alb_urd_ukr_rom_qcu_swe_lat_svk_ewe_gam_fre_heb_cze_tag_afr_xho_ctl_ven_sun_tha_aeg_knd_dyu_tsw_azi_ben_ita_tur_ses_vie_mlt_swa_akn_bam	-0.243608702274058	-0.575535407993345	0.566319249547665
62	tig_bul_xho_scr_chh_sod_aeg_rus_aze_azi_ses_sun_bem_prs_guj_bsq_lit_mlt_tsw_cnt_slo_por_lda_glc_igb_rom_hun_zul_ewe_est_pan_anl_geo_ger_eng_bos_nor_amr_wly_fre_fin_dgb_bat_hin_jav_jpn_tml_kor_spa_ben_bam_svk_mly_mol_heb_mao_mnd_lat_moo_arw_amh_krd_dut_mcd_swe_qcu_ita_pol_cze_fbf_sid_ukr_gam_ctl_tag_urd_dyu_afr_swt_ind_tha_owc_knd_cic_tsn_uzb_grk_alb_tur_yor_vie_hau_akn_swa_ven	-0.776638201957199	-1.87300984737559	0.0642081004343656
63	amh_lat_xho_fre_aeg_owc_hau_eng_aze_uzb_cic_tag_zul_dut_pan_bsq_scr_gam_fbf_cnt_pol_ukr_igb_ger_yor_swe_fin_swt_dyu_hun_slo_heb_geo_rus_rom_urd_mol_anl_chh_afr_est_bam_mly_prs_mao_jpn_tml_kor_svk_bul_ses_ben_bat_arw_wly_jav_mnd_krd_tsw_bos_mlt_ctl_alb_glc_lit_qcu_guj_nor_hin_lda_sid_ita_tig_grk_sun_por_dgb_cze_bem_ind_tha_amr_knd_swa_ewe_azi_mcd_spa_tur_tsn_vie_sod_ven_akn_moo	-0.39425024401223	-0.935132006653738	0.352142100175813
64	gam_eng_dyu_ctl_tig_chh_wly_alb_aze_tur_igb_mly_swt_hin_prs_bsq_nor_hau_bem_cnt_ita_glc_tsn_ger_moo_spa_fin_fbf_akn_hun_pan_amr_geo_cze_swe_arw_mol_mlt_sid_ukr_est_ses_jav_urd_tag_jpn_knd_kor_dut_mcd_ven_bos_ind_lat_owc_mao_mnd_ben_cic_rus_anl_rom_svk_guj_fre_qcu_grk_afr_lit_ewe_amh_scr_aeg_bul_bat_pol_lda_krd_tsw_sun_tha_heb_tml_dgb_bam_azi_por_slo_uzb_swa_vie_sod_xho_yor_zul	0.15254641700579	0.359334569153931	0.720159414970624
65	amr_bos_zul_alb_amh_sid_mlt_ctl_azi_tur_bem_mao_ewe_nor_bul_bsq_ben_sod_lda_cnt_glc_svk_xho_rom_fbf_ita_est_cic_yor_fin_fre_owc_geo_pan_mcd_urd_krd_gam_wly_ger_hun_igb_bat_pol_mly_jpn_tml_kor_spa_eng_dyu_swe_sun_por_anl_jav_mnd_scr_akn_guj_hau_grk_ukr_arw_dut_qcu_hin_cze_rus_swa_chh_lit_heb_afr_tag_mol_dgb_prs_ven_ind_tha_tig_knd_moo_ses_aze_lat_slo_uzb_bam_vie_aeg_tsw_tsn_swt	0.227315621469064	0.534799757076435	0.594064691713562
66	chh_arw_yor_rom_mlt_owc_sid_bul_tur_aze_igb_bat_tsn_ukr_afr_bsq_por_anl_swt_cnt_glc_slo_moo_ctl_xho_ita_est_ses_ewe_fin_fre_amr_geo_lat_eng_nor_mol_heb_gam_hin_hun_ven_jav_guj_sun_jpn_knd_kor_svk_bos_dgb_pol_mly_scr_hau_mao_mnd_spa_swa_pan_wly_swe_urd_ger_alb_qcu_lit_krd_mcd_bem_amh_dut_sod_rus_ind_prs_tsw_cze_lda_tag_tha_aeg_tml_dyu_fbf_uzb_grk_ben_azi_cic_vie_tig_bam_akn_zul	-0.232399501569475	-0.549174908175633	0.584201645209361
67	chh_ben_lda_scr_heb_wly_amh_nor_azi_tur_ewe_mly_tsw_afr_dut_bsq_bul_amr_xho_cnt_hin_grk_tsn_mol_bam_arw_hun_zul_ven_fin_rus_mlt_geo_glc_ger_ukr_spa_anl_hau_prs_est_fbf_mao_guj_bat_jpn_knd_kor_por_lat_swt_rom_sun_urd_sod_tag_mnd_mcd_bem_fre_aeg_svk_alb_slo_krd_qcu_swe_pan_ita_yor_sid_ctl_owc_pol_ind_lit_dyu_cze_akn_jav_tha_tig_tml_moo_dgb_uzb_bos_eng_aze_ses_vie_gam_cic_igb_swa	-0.233278224684826	-0.551336954508365	0.582724951746245
68	aeg_bos_yor_ben_anl_heb_chh_dut_aze_uzb_tsn_ind_ses_mol_scr_bsq_spa_wly_swt_mnd_grk_ctl_ewe_slo_igb_ukr_hun_bam_zul_est_eng_tig_geo_por_swe_fre_urd_amh_gam_nor_fin_ven_mao_hin_sun_jpn_tml_kor_pol_mcd_moo_bul_mly_arw_hau_jav_cnt_lat_dgb_rus_sod_prs_alb_cze_afr_qcu_lit_pan_ita_dyu_sid_rom_mlt_krd_tag_guj_cic_ger_swa_bat_tha_owc_knd_fbf_akn_tur_svk_glc_azi_tsw_vie_amr_lda_bem_xho	-0.246595333126219	-0.582433009020403	0.561684492127039
69	owc_nor_bam_bul_aeg_sod_heb_urd_azi_uzb_lda_sun_bem_pol_spa_bsq_bos_amr_moo_cnt_arw_fre_yor_svk_xho_por_est_zul_cic_hun_lat_tig_geo_lit_slo_guj_afr_gam_amh_mcd_fin_tsn_tag_mol_ind_jpn_knd_kor_ita_glc_dyu_hin_bat_scr_mlt_mly_mnd_ukr_igb_eng_chh_rus_prs_alb_ger_qcu_swe_ctl_rom_akn_anl_dut_wly_cze_jav_krd_dgb_ben_ewe_mao_tha_hau_tml_tsw_swt_aze_pan_grk_tur_ses_vie_sid_fbf_ven_swa	0.165371205698082	0.388711061134052	0.698378400243559
70	sid_prs_dgb_scr_gam_chh_wly_bul_tur_azi_igb_tag_bam_svk_ita_bsq_afr_mlt_ewe_cnt_mol_swe_swa_ger_zul_arw_fin_cic_swt_hun_hin_amh_geo_nor_grk_urd_ctl_heb_hau_bos_est_yor_mao_glc_sun_jpn_knd_kor_pol_krd_ven_lat_bat_guj_tig_mly_mnd_lit_dyu_por_anl_spa_rus_cze_slo_qcu_ben_rom_pan_lda_aeg_eng_amr_ukr_jav_alb_ses_fre_tsw_ind_tha_sod_tml_moo_xho_uzb_mcd_dut_aze_bem_vie_owc_tsn_akn_fbf	-0.0708365631066988	-0.166982458137196	0.867746389559074
71	sid_ben_swt_ita_amr_chh_gam_arw_azi_uzb_fbf_mao_akn_rom_ger_bsq_lat_heb_tsw_mnd_hin_dut_ewe_rus_dyu_spa_hun_igb_xho_est_cze_amh_geo_urd_pol_mcd_por_wly_sod_pan_fin_bem_sun_mol_tag_jpn_knd_kor_bul_svk_lda_prs_bat_grk_mlt_ind_cnt_slo_moo_ukr_aeg_scr_glc_krd_fre_qcu_lit_ctl_swe_ses_hau_nor_anl_afr_jav_guj_bam_eng_tsn_mly_tha_tig_tml_cic_swa_tur_bos_alb_aze_dgb_vie_owc_ven_yor_zul	0.762941558800496	1.81473640578401	0.0727881959988989
72	chh_glc_dyu_lit_hau_owc_heb_pol_tur_aze_swt_sun_cic_urd_grk_bsq_alb_mlt_ses_mnd_mol_ita_bam_prs_bem_ctl_fin_akn_igb_est_krd_aeg_geo_guj_hin_svk_swe_sod_tig_ukr_hun_xho_jav_fre_ind_jpn_tml_kor_afr_pan_ewe_bos_mly_bul_wly_bat_cnt_rus_ven_eng_anl_ger_dut_por_cze_qcu_spa_arw_slo_tsw_amh_scr_gam_mcd_tag_lat_fbf_nor_swa_mao_tha_sid_knd_yor_dgb_uzb_rom_ben_azi_zul_vie_amr_lda_moo_tsn	-0.601580442656929	-1.44073915500818	0.153016749720214
73	sid_urd_cic_lat_amr_hau_heb_hin_tur_azi_dyu_tag_yor_svk_cze_bsq_pan_anl_tsn_mnd_ger_dut_fbf_scr_akn_krd_fin_ses_zul_hun_bos_aeg_geo_ita_rus_eng_fre_mlt_owc_ben_est_bem_mly_arw_bat_jpn_tml_kor_lit_slo_ewe_nor_jav_grk_chh_ind_cnt_glc_ven_bul_sod_mol_prs_swe_ctl_qcu_alb_rom_spa_tsw_amh_por_tig_pol_mao_ukr_igb_guj_xho_sun_tha_wly_knd_bam_swt_uzb_mcd_afr_aze_swa_vie_gam_lda_moo_dgb	-0.836650935269021	-2.01802935816791	0.0464692431463532
74	hau_bul_tsn_lat_owc_mlt_tig_afr_azi_uzb_swa_ind_akn_slo_hin_bsq_arw_wly_bam_cnt_mol_cze_zul_ger_tsw_alb_est_yor_ewe_hun_guj_anl_geo_lit_rom_spa_dut_gam_chh_urd_fin_ven_mao_eng_mly_jpn_knd_kor_prs_pan_ses_ukr_sun_pol_amh_bat_mnd_svk_bem_por_sod_grk_bos_ben_nor_qcu_ita_fre_scr_lda_heb_mcd_aeg_glc_jav_swe_moo_krd_igb_tag_tha_sid_tml_swt_dyu_aze_rus_ctl_tur_xho_vie_amr_dgb_cic_fbf	-0.18500898750399	-0.436814484262408	0.663258430436614
75	hau_ger_ewe_fre_aeg_wly_sod_rom_aze_azi_igb_bat_cic_por_arw_bsq_lit_sid_tsw_cnt_hin_slo_dgb_eng_xho_guj_est_dyu_swt_fin_lat_owc_geo_rus_bul_glc_spa_tig_mlt_ben_hun_bem_sun_cze_tag_jpn_tml_kor_urd_scr_moo_ctl_ind_alb_anl_mly_mnd_nor_ses_prs_gam_svk_ita_ukr_mol_qcu_krd_mcd_dut_fbf_amr_afr_heb_bos_jav_pol_swa_grk_bam_mao_tha_chh_knd_ven_tsn_uzb_pan_swe_tur_zul_vie_amh_akn_lda_yor	0.718705472100234	1.70047887394632	0.0923827699076948
76	sid_prs_yor_swe_heb_amr_aeg_guj_tur_azi_ewe_ind_swt_slo_alb_bsq_mcd_mlt_zul_mnd_por_glc_bam_hin_tsn_spa_est_moo_ses_hun_afr_owc_geo_dut_ctl_lit_rom_anl_amh_urd_fin_igb_mao_bul_mly_jpn_knd_kor_cze_fre_lda_bos_sun_scr_hau_tag_cnt_pan_dgb_ben_tig_ukr_ita_ger_arw_qcu_lat_svk_eng_cic_chh_rus_sod_grk_jav_pol_swa_nor_dyu_bat_tha_gam_tml_bem_xho_aze_mol_krd_uzb_ven_vie_wly_akn_tsw_fbf	-0.254690722013162	-0.602075706095783	0.548588832991522
77	amr_ben_zul_alb_owc_gam_chh_lat_uzb_aze_ven_bat_cic_glc_dut_bsq_scr_wly_yor_cnt_bos_mcd_xho_swe_bam_ger_hun_ses_akn_est_nor_anl_geo_pol_pan_ita_afr_amh_mlt_por_fin_bem_tag_guj_sun_jpn_tml_kor_svk_hin_swa_krd_jav_rom_sod_mly_mnd_prs_moo_ukr_sid_arw_rus_urd_eng_qcu_grk_ctl_bul_tsn_hau_slo_aeg_spa_mao_lit_igb_cze_dyu_ind_tha_heb_knd_ewe_dgb_azi_fre_mol_tur_tsw_vie_tig_swt_lda_fbf	-0.106200221909805	-0.250248120151401	0.802947462140996
78	mlt_mol_tsw_ita_sod_amh_sid_svk_uzb_aze_swa_tag_dgb_dut_slo_bsq_nor_aeg_fbf_mnd_hin_arw_igb_pan_dyu_urd_hun_bem_bam_fin_cze_anl_geo_bul_glc_guj_lit_tig_amr_prs_est_swt_mao_alb_mly_jpn_knd_kor_pol_fre_lda_ger_jav_lat_wly_sun_cnt_scr_yor_bos_chh_spa_swe_ben_mcd_qcu_krd_por_ctl_ven_hau_rom_heb_grk_ind_eng_tsn_rus_ewe_bat_tha_owc_tml_moo_akn_tur_ukr_afr_azi_ses_vie_gam_cic_zul_xho	0.0515623490286651	0.121427572418617	0.903614360935777
79	anl_cze_swt_svk_sod_aeg_hau_bos_aze_tur_bam_bat_akn_por_ukr_bsq_lat_chh_tsw_mnd_prs_urd_ewe_krd_zul_rom_fin_swa_bem_est_glc_wly_geo_eng_alb_mcd_mol_sid_mlt_ctl_hun_dyu_sun_lit_mao_jpn_knd_kor_pan_ger_yor_fre_tag_guj_heb_mly_cnt_nor_ven_bul_owc_dut_hin_swe_rus_qcu_slo_ita_afr_xho_amr_pol_amh_ben_jav_scr_moo_grk_cic_ind_tha_tig_tml_ses_dgb_uzb_spa_arw_azi_fbf_vie_gam_igb_tsn_lda	0.295221341975071	0.696653583228063	0.487757257851559
80	owc_hin_ven_afr_sid_chh_wly_slo_azi_uzb_zul_bat_tsw_pan_ita_bsq_spa_hau_swt_mnd_rom_por_cic_guj_tsn_ger_fin_bam_moo_hun_mol_amr_geo_bos_lit_alb_ctl_aeg_sod_rus_est_xho_mly_cze_tag_jpn_tml_kor_urd_ukr_ses_prs_mao_krd_gam_jav_cnt_svk_dyu_swe_amh_grk_glc_nor_arw_qcu_lat_pol_fre_igb_anl_bul_heb_scr_ind_dut_yor_ben_lda_sun_tha_mlt_knd_bem_fbf_aze_eng_mcd_tur_dgb_vie_tig_swa_ewe_akn	-0.328002653129371	-0.778599989370184	0.438191949459641
81	owc_fre_swt_pan_gam_wly_sod_lit_aze_tur_akn_tag_ses_svk_slo_bsq_bul_hau_ewe_mnd_swe_glc_dyu_alb_bam_spa_fin_tsn_igb_est_ukr_aeg_geo_bos_por_eng_rom_sid_heb_ben_hun_zul_ind_rus_mao_jpn_tml_kor_guj_krd_moo_urd_jav_afr_anl_bat_cnt_ctl_xho_dut_mlt_pol_cze_scr_mol_qcu_mcd_ita_hin_bem_amh_prs_amr_arw_sun_lat_swa_nor_tsw_mly_tha_tig_knd_dgb_cic_uzb_grk_ger_azi_ven_vie_chh_fbf_lda_yor	-0.731196906179112	-1.7568432146612	0.0822358542554561
82	tig_grk_swa_nor_wly_heb_chh_ita_tur_azi_dyu_ind_tsn_hin_dut_bsq_ctl_aeg_yor_cnt_slo_afr_dgb_bos_bem_rom_fin_xho_zul_est_krd_amr_geo_cze_ukr_eng_mol_sid_hau_mcd_hun_akn_mao_lit_sun_jpn_tml_kor_spa_pan_lda_ger_tag_pol_mlt_jav_mnd_arw_cic_prs_anl_swe_alb_por_ben_qcu_rus_bul_svk_igb_sod_scr_gam_guj_mly_glc_tsw_lat_fbf_bat_tha_amh_knd_swt_ewe_aze_fre_urd_uzb_ven_vie_owc_bam_moo_ses	-0.277953086081743	-0.657094457248849	0.512743072692754
83	mlt_spa_ses_por_amh_anl_sid_hin_aze_tur_bem_sun_moo_urd_krd_bsq_ukr_heb_swa_mnd_grk_lit_ewe_prs_igb_bos_hun_dyu_zul_est_guj_hau_geo_dut_scr_glc_arw_tig_chh_mol_fin_akn_tag_rom_jav_jpn_tml_kor_svk_swe_fbf_ctl_bat_fre_amr_mao_cnt_alb_dgb_ger_aeg_pan_ben_afr_mcd_qcu_ita_bul_eng_swt_wly_slo_owc_cze_ind_lat_bam_pol_xho_mly_tha_gam_knd_tsn_cic_azi_nor_rus_uzb_yor_vie_sod_lda_ven_tsw	-0.227500476071001	-0.537845442290135	0.591968540153189
84	gam_krd_bem_svk_hau_mlt_wly_urd_azi_tur_igb_mao_moo_lat_ben_bsq_ukr_heb_cic_cnt_scr_nor_zul_pan_tsn_mol_fin_xho_dgb_est_fre_chh_geo_cze_slo_dut_afr_aeg_amr_prs_hun_yor_ind_pol_sun_jpn_tml_kor_rus_grk_dyu_bul_jav_guj_sod_tag_mnd_glc_tsw_por_anl_mcd_eng_bos_alb_qcu_lit_spa_arw_fbf_tig_ctl_sid_swe_mly_hin_ewe_ger_lda_bat_tha_owc_knd_ses_bam_aze_rom_ita_uzb_swt_vie_amh_swa_akn_ven	-0.135315963090391	-0.318884912970769	0.75052888861545
85	mlt_cze_moo_bos_heb_owc_sid_grk_azi_aze_ven_ind_ewe_dut_lat_bsq_prs_chh_igb_cnt_ctl_ita_tsw_afr_zul_ger_fin_swt_yor_est_scr_hau_geo_por_guj_ben_arw_amh_gam_mcd_hun_bam_mao_krd_sun_jpn_tml_kor_urd_svk_fbf_lit_mly_hin_sod_jav_mnd_nor_tsn_bul_anl_slo_mol_pol_alb_qcu_glc_eng_rom_akn_amr_rus_aeg_fre_bat_spa_xho_swe_lda_tag_tha_wly_knd_cic_bem_uzb_ukr_pan_tur_dyu_vie_tig_dgb_ses_swa	1.07442210791013	2.58324387293489	0.011346341700922
86	aeg_svk_bem_afr_tig_heb_gam_rus_uzb_tur_fbf_ind_tsw_arw_pol_bsq_alb_sid_tsn_mnd_urd_eng_ven_prs_akn_spa_fin_cic_bam_est_por_amr_geo_ger_ita_ctl_mol_owc_sod_rom_hun_ses_tag_bos_mao_jpn_tml_kor_ben_lat_zul_bul_sun_mcd_wly_mly_cnt_nor_moo_pan_anl_krd_scr_cze_glc_qcu_swe_lit_ukr_swa_mlt_fre_hau_grk_bat_dut_igb_hin_lda_jav_tha_chh_knd_ewe_dyu_azi_guj_slo_aze_dgb_vie_amh_yor_xho_swt	-0.0124485598495458	-0.0293230511216899	0.976669777513272
87	amh_dut_swt_arw_gam_amr_aeg_afr_aze_tur_dgb_tag_ewe_cze_grk_bsq_hin_tig_ven_cnt_swe_nor_igb_ger_swa_guj_fin_yor_moo_hun_slo_mlt_geo_lat_svk_mcd_eng_heb_sid_pol_est_lda_sun_fre_jav_jpn_tml_kor_bos_por_akn_glc_mao_urd_chh_mly_mnd_spa_tsn_alb_owc_ctl_bul_pan_ukr_qcu_rom_scr_mol_fbf_anl_ita_hau_prs_ind_lit_xho_krd_tsw_bat_tha_wly_knd_bam_cic_uzb_rus_ben_azi_ses_vie_sod_zul_bem_dyu	-0.586677484515938	-1.40142679738707	0.164414922505378
88	owc_pol_moo_ukr_mlt_heb_chh_lit_aze_tur_dyu_mly_ewe_prs_rom_bsq_cze_hau_igb_cnt_slo_por_bem_spa_dgb_swe_hun_akn_fbf_est_mcd_sod_geo_nor_svk_ctl_ger_wly_amh_glc_fin_bam_ind_urd_jav_jpn_knd_kor_grk_bos_cic_lat_tag_fre_anl_mao_mnd_rus_tsn_bul_tig_afr_dut_scr_krd_qcu_alb_pan_mol_ven_sid_hin_aeg_guj_sun_ita_swa_ben_swt_bat_tha_gam_tml_xho_tsw_uzb_arw_eng_azi_ses_vie_amr_zul_lda_yor	-0.171036257046372	-0.403870036388651	0.687235475823813
89	amh_nor_ewe_cze_anl_chh_tig_ukr_aze_tur_fbf_mly_ses_eng_rus_bsq_ctl_owc_cic_cnt_afr_pan_bam_scr_dyu_krd_fin_xho_tsn_hun_fre_heb_geo_alb_mol_rom_svk_hau_aeg_lat_est_zul_sun_bos_bat_jpn_knd_kor_arw_hin_bem_ita_tag_swe_wly_mao_mnd_bul_igb_por_amr_pol_grk_glc_slo_qcu_ben_ger_spa_lda_mlt_lit_gam_mcd_jav_prs_yor_urd_swa_ind_tha_sid_tml_akn_ven_azi_guj_dut_uzb_dgb_vie_sod_tsw_swt_moo	-0.135987744384944	-0.320960935491411	0.748960141932567
90	amh_krd_swt_glc_tig_owc_amr_ita_uzb_tur_ewe_jav_bam_mcd_guj_bsq_bul_gam_yor_cnt_ukr_pan_bem_svk_lda_ben_fin_cic_tsw_est_nor_heb_geo_eng_bos_fre_afr_sod_hau_hin_hun_zul_sun_urd_tag_jpn_tml_kor_prs_lit_akn_swe_bat_dut_anl_mly_mnd_mol_xho_spa_sid_slo_arw_cze_scr_qcu_ctl_grk_rom_dgb_mlt_alb_wly_ger_ind_rus_ses_pol_ven_mao_tha_aeg_knd_fbf_swa_azi_lat_por_aze_igb_vie_chh_moo_tsn_dyu	-0.476945017122796	-1.13410938030505	0.259663567150609
91	hau_ger_akn_mcd_gam_wly_anl_krd_azi_tur_moo_tag_ven_eng_bul_bsq_fre_mlt_fbf_cnt_ukr_lit_swa_dut_swt_ita_hun_igb_tsn_est_ben_amr_geo_alb_guj_hin_grk_sod_tig_rom_fin_cic_jav_scr_ind_jpn_tml_kor_por_urd_lda_cze_mao_prs_amh_mly_mnd_arw_bem_pan_chh_swe_lat_ctl_bos_qcu_rus_afr_svk_dyu_sid_mol_aeg_nor_bat_glc_yor_spa_tsw_sun_tha_owc_knd_zul_ses_aze_slo_pol_uzb_ewe_vie_heb_bam_dgb_xho	-0.422633302213659	-1.00311436756705	0.31840856658736
92	mlt_ita_akn_mol_hau_owc_anl_swe_uzb_tur_ven_sun_swt_lit_svk_bsq_ctl_sid_yor_cnt_hin_bul_lda_scr_fbf_arw_est_igb_dgb_fin_dut_heb_geo_rus_lat_pan_krd_wly_amh_grk_hun_ewe_mao_bos_mly_jpn_knd_kor_alb_mcd_bem_slo_bat_prs_aeg_jav_mnd_pol_xho_cze_chh_ben_ger_fre_ukr_qcu_rom_glc_guj_bam_amr_afr_tig_eng_tag_spa_dyu_urd_zul_ind_tha_sod_tml_tsw_swa_azi_por_nor_aze_cic_vie_gam_tsn_moo_ses	0.555278314874262	1.31251705863542	0.192575713125125
93	hau_pol_igb_por_wly_heb_sod_guj_aze_azi_fbf_ind_yor_slo_swe_bsq_lat_chh_tsw_mnd_eng_ita_xho_ger_cic_dut_fin_ewe_bem_hun_alb_owc_geo_bul_urd_afr_glc_amr_anl_spa_est_tsn_jav_bos_mly_jpn_tml_kor_mcd_grk_lda_prs_bat_krd_tig_sun_cnt_fre_dgb_mol_sid_arw_pan_rus_ctl_qcu_hin_lit_cze_moo_amh_scr_aeg_rom_tag_nor_ven_ukr_ses_mao_tha_gam_knd_zul_akn_uzb_ben_svk_tur_dyu_vie_mlt_swa_bam_swt	-0.578748105156539	-1.3801999278545	0.17083386405767
94	wly_hin_lda_alb_anl_tig_chh_eng_azi_tur_zul_jav_ses_svk_rus_bsq_glc_heb_swt_cnt_ger_ukr_bam_dut_bem_swe_fin_dyu_akn_est_cze_sod_geo_mcd_prs_nor_bos_hau_gam_arw_hun_igb_mao_ctl_tag_jpn_knd_kor_scr_guj_moo_pan_ind_spa_amh_sun_mnd_ita_ewe_slo_sid_pol_fre_lit_krd_qcu_urd_rom_mol_tsn_aeg_ben_mlt_lat_mly_grk_xho_afr_yor_bat_tha_owc_tml_fbf_cic_aze_bul_por_uzb_ven_vie_amr_tsw_swa_dgb	0.572399633409125	1.3532080701833	0.179269415096962
95	wly_ger_yor_rom_aeg_amr_chh_por_tur_uzb_bem_mly_tsw_cze_ukr_bsq_guj_amh_ses_mnd_ben_afr_tsn_alb_zul_svk_fin_swt_dyu_est_mol_anl_geo_nor_spa_rus_mcd_gam_hau_eng_hun_bam_tag_ita_bat_jpn_tml_kor_fre_swe_xho_lat_ind_scr_heb_jav_cnt_urd_igb_ctl_sod_pan_krd_dut_slo_qcu_bos_arw_bul_cic_tig_glc_owc_pol_sun_hin_akn_lit_dgb_mao_tha_mlt_knd_swa_moo_azi_prs_grk_aze_fbf_vie_sid_ven_lda_ewe	-0.494366511667074	-1.17775542882376	0.241899226101441
96	tig_arw_dgb_urd_sid_anl_amr_rom_azi_uzb_zul_sun_tsw_prs_scr_bsq_swe_wly_yor_mnd_guj_svk_bam_spa_ses_nor_fin_swa_fbf_hun_glc_aeg_geo_afr_ukr_pan_krd_chh_owc_ita_est_moo_mly_lit_jav_jpn_knd_kor_grk_por_akn_pol_ind_fre_mlt_mao_cnt_alb_ven_ben_hau_cze_ctl_mcd_slo_qcu_hin_ger_rus_lda_heb_mol_sod_bul_tag_eng_bem_dut_tsn_bat_tha_amh_tml_swt_ewe_aze_lat_bos_tur_xho_vie_gam_dyu_cic_igb	0.185782123145625	0.43695880384211	0.663154139092362
97	amr_mol_swt_nor_amh_hau_wly_alb_uzb_aze_moo_sun_xho_lit_urd_bsq_ger_heb_tsw_cnt_ita_eng_dyu_slo_ven_pol_est_akn_zul_hun_prs_chh_geo_ben_glc_bos_lat_mlt_anl_pan_fin_bam_mly_ctl_mao_jpn_knd_kor_mcd_swe_swa_hin_ind_rom_tig_bat_mnd_fre_bem_arw_gam_dut_por_scr_krd_qcu_ukr_spa_afr_dgb_owc_bul_sod_grk_jav_guj_igb_rus_tsn_tag_tha_sid_tml_ses_ewe_tur_svk_cze_azi_fbf_vie_aeg_yor_cic_lda	-0.996440815781115	-2.42751734366069	0.0171281475576243
98	anl_pol_tsn_svk_hau_heb_chh_ctl_tur_azi_bem_jav_xho_ukr_rus_bsq_urd_gam_ses_mnd_fre_alb_akn_krd_dyu_bos_est_swa_dgb_hun_ita_tig_geo_prs_guj_ger_lat_amr_amh_afr_fin_bam_sun_bul_mao_jpn_tml_kor_spa_eng_cic_por_bat_ben_mlt_mly_cnt_nor_lda_dut_sid_glc_pan_grk_mcd_qcu_scr_hin_cze_zul_owc_arw_sod_lit_tag_slo_ewe_rom_yor_ind_tha_wly_knd_igb_tsw_aze_mol_swe_uzb_moo_vie_aeg_fbf_swt_ven	-0.157569820575811	-0.371996194175007	0.710741963101177
99	aeg_eng_tsw_urd_anl_wly_tig_rom_aze_tur_swt_bat_ven_ben_rus_bsq_lat_amr_yor_mnd_glc_grk_zul_ger_xho_scr_est_tsn_fbf_hun_swe_gam_geo_alb_arw_por_nor_owc_sod_bos_fin_lda_ind_hin_sun_jpn_knd_kor_dut_pol_cic_afr_tag_krd_heb_mao_cnt_mcd_bam_mol_hau_lit_pan_ukr_fre_qcu_cze_ctl_spa_dyu_chh_ita_amh_svk_mly_prs_igb_bul_swa_jav_tha_mlt_tml_ses_dgb_uzb_guj_slo_azi_moo_vie_sid_bem_akn_ewe	-0.107692805037205	-0.253706247445419	0.800282551317187
100	amh_ukr_swt_pol_tig_hau_anl_bos_uzb_tur_ven_sun_lda_rus_guj_bsq_nor_aeg_fbf_cnt_ben_eng_ewe_urd_bam_alb_est_bem_tsn_hun_krd_owc_geo_prs_mol_cze_afr_mlt_gam_ita_fin_igb_ind_grk_bat_jpn_knd_kor_lit_fre_dgb_rom_tag_ger_sid_jav_mnd_slo_akn_scr_sod_arw_pan_por_mcd_qcu_swe_hin_dut_ses_wly_ctl_heb_bul_mao_spa_xho_lat_swa_mly_tha_amr_tml_moo_tsw_azi_glc_svk_aze_yor_vie_chh_dyu_zul_cic	-0.278717423368703	-0.658387417984488	0.51191584501534
101	mlt_eng_bem_glc_chh_sid_amh_rom_aze_tur_ewe_sun_igb_ger_alb_bsq_urd_tig_tsn_mnd_pol_prs_fbf_fre_lda_bos_hun_yor_moo_fin_lat_owc_geo_lit_mcd_svk_por_wly_hau_ben_est_swt_ind_slo_bat_jpn_tml_kor_ukr_bul_dyu_hin_mao_grk_gam_mly_cnt_afr_xho_nor_aeg_arw_krd_ctl_scr_qcu_ita_mol_guj_ses_sod_dut_anl_cze_jav_swe_tsw_spa_zul_tag_tha_amr_knd_bam_swa_uzb_rus_pan_azi_akn_vie_heb_cic_ven_dgb	-0.478615862930652	-1.13876430030927	0.257726358478568
102	sod_eng_fbf_ukr_sid_owc_wly_afr_azi_aze_swa_mao_ses_mcd_ger_bsq_por_amr_tsn_cnt_lit_hin_bem_dut_bam_nor_est_lda_ewe_hun_glc_mlt_geo_lat_svk_krd_spa_chh_amh_alb_fin_akn_bat_pan_sun_jpn_tml_kor_bos_ita_moo_scr_ind_rom_anl_jav_mnd_swe_yor_slo_heb_prs_pol_guj_ctl_qcu_grk_cze_ben_dgb_hau_fre_tig_urd_tag_arw_igb_bul_tsw_mly_tha_gam_knd_zul_ven_uzb_mol_rus_tur_cic_vie_aeg_swt_dyu_xho	-0.0864398529050282	-0.203957522684953	0.838832343964029
103	chh_pan_bam_alb_anl_wly_gam_lat_uzb_aze_yor_mao_tsn_bul_swe_bsq_hin_aeg_xho_cnt_por_urd_ven_grk_lda_eng_fin_swt_cic_est_mol_owc_geo_fre_slo_afr_prs_sod_mlt_lit_hun_akn_ind_ukr_jav_jpn_knd_kor_rom_svk_ewe_arw_mly_ger_tig_tag_mnd_pol_igb_mcd_amh_dut_guj_glc_spa_qcu_bos_nor_cze_zul_amr_ita_heb_scr_bat_ctl_ses_ben_moo_sun_tha_sid_tml_tsw_fbf_azi_rus_krd_tur_bem_vie_hau_dgb_dyu_swa	-0.0869821660503377	-0.20508982146631	0.837950168888216
104	amh_alb_fbf_eng_aeg_mlt_amr_lat_tur_uzb_zul_jav_swa_swe_slo_bsq_dut_sod_ses_mnd_prs_fre_dyu_hin_cic_ctl_hun_akn_lda_est_bos_gam_geo_guj_svk_rus_pan_chh_wly_rom_fin_moo_tag_krd_mao_jpn_tml_kor_grk_nor_bem_afr_bat_ukr_sid_sun_cnt_por_swt_ita_tig_pol_urd_lit_ger_qcu_ben_arw_mcd_bam_heb_glc_anl_spa_mly_scr_ewe_bul_tsw_ind_tha_owc_knd_yor_igb_aze_cze_mol_azi_ven_vie_hau_tsn_xho_dgb	0.500716092302756	1.17899312825682	0.241408459293132
105	anl_arw_ewe_lat_amh_tig_aeg_alb_tur_aze_dgb_bat_moo_dut_hin_bsq_slo_gam_swt_mnd_por_pol_igb_bul_zul_svk_hun_lda_akn_est_ctl_hau_geo_swe_eng_krd_nor_owc_mlt_rom_fin_tsn_jav_cze_sun_jpn_tml_kor_ukr_afr_bam_pan_mly_fre_heb_ind_cnt_glc_ses_prs_sod_urd_mcd_grk_lit_qcu_ita_bos_ben_swa_sid_guj_amr_spa_tag_scr_fbf_ger_bem_mao_tha_wly_knd_ven_dyu_azi_rus_mol_uzb_tsw_vie_chh_xho_cic_yor	-0.458982601230282	-1.0911367603713	0.278031574056971
106	mlt_bos_dyu_krd_amr_gam_tig_eng_azi_uzb_lda_bat_tsn_pan_cze_bsq_mcd_hau_yor_mnd_ukr_bul_zul_ger_fbf_ita_fin_cic_tsw_hun_ctl_amh_geo_svk_alb_nor_fre_heb_sid_hin_est_ewe_jav_spa_sun_jpn_tml_kor_arw_dut_swt_por_mao_lat_sod_tag_cnt_mol_moo_grk_wly_rom_scr_afr_urd_qcu_prs_guj_ben_ses_aeg_slo_chh_lit_ind_rus_akn_glc_xho_mly_tha_owc_knd_dgb_swa_tur_swe_pol_aze_igb_vie_anl_ven_bem_bam	-0.731195117815165	-1.76041457340115	0.0816251366017216
107	amh_fre_lda_krd_tig_sod_sid_bul_tur_aze_igb_ind_moo_slo_nor_bsq_grk_mlt_fbf_cnt_arw_afr_ses_por_dgb_lat_fin_bem_tsw_est_scr_hau_geo_prs_svk_bos_ger_wly_anl_mol_hun_tsn_mly_dut_sun_jpn_tml_kor_ita_urd_dyu_hin_mao_ukr_chh_bat_mnd_cze_akn_spa_amr_swe_eng_lit_mcd_qcu_pol_alb_pan_zul_owc_ctl_heb_glc_tag_rom_ewe_ben_swa_jav_tha_gam_knd_ven_xho_uzb_rus_guj_azi_bam_vie_aeg_yor_swt_cic	-0.278683529024621	-0.659144193003514	0.511431993888367
108	chh_swe_ewe_pan_amr_sid_gam_ben_aze_tur_tsw_sun_ses_bul_hin_bsq_ctl_hau_zul_cnt_arw_pol_xho_afr_fbf_nor_fin_bam_dyu_hun_mol_tig_geo_slo_por_scr_rus_anl_amh_ukr_est_swa_jav_rom_mao_jpn_knd_kor_eng_urd_lda_svk_bat_ger_aeg_ind_mnd_grk_cic_prs_sod_alb_glc_cze_lat_qcu_dut_bos_lit_dgb_owc_krd_mlt_guj_tag_fre_yor_spa_bem_mly_tha_heb_tml_moo_tsn_uzb_ita_mcd_azi_akn_vie_wly_swt_ven_igb	0.158333412754202	0.372754454805967	0.710179389106869
109	gam_mol_zul_hin_amr_anl_heb_rom_azi_tur_cic_mly_yor_nor_rus_bsq_ctl_chh_swa_cnt_bos_mcd_dgb_ita_moo_lit_hun_ses_bam_est_ger_aeg_geo_ben_cze_eng_svk_owc_tig_prs_fin_swt_mao_lat_jav_jpn_knd_kor_urd_swe_tsn_por_sun_pan_wly_tag_mnd_scr_akn_bul_sid_arw_spa_ukr_krd_qcu_afr_glc_grk_igb_hau_slo_sod_guj_bat_dut_dyu_alb_ewe_ind_tha_mlt_tml_lda_ven_aze_fre_pol_uzb_bem_vie_amh_fbf_tsw_xho	-0.646655153440372	-1.54754511464909	0.125128198523345
110	heb_ger_igb_arw_amr_aeg_sid_ita_tur_azi_yor_bat_bem_hin_mol_bsq_afr_mlt_moo_mnd_lat_slo_ewe_scr_tsn_prs_est_swt_dyu_fin_lit_chh_geo_ben_eng_krd_pan_hau_owc_por_hun_fbf_sun_spa_mao_jpn_knd_kor_nor_urd_dgb_dut_tag_swe_tig_jav_cnt_bul_swa_alb_sod_ukr_guj_glc_ctl_qcu_svk_pol_rom_ven_wly_cze_amh_bos_ind_mcd_bam_grk_tsw_mly_tha_anl_tml_lda_zul_aze_rus_fre_uzb_cic_vie_gam_akn_xho_ses	-0.625326190037938	-1.49474272650668	0.138367107913372
111	sod_mol_ven_ukr_heb_amr_anl_guj_tur_azi_lda_mao_dyu_ctl_lat_bsq_pol_wly_bam_mnd_por_grk_moo_swe_cic_cze_fin_tsw_xho_hun_svk_sid_geo_bul_arw_lit_scr_amh_chh_mcd_est_yor_sun_glc_ind_jpn_knd_kor_pan_ger_tsn_ita_jav_rom_owc_mly_cnt_bos_igb_spa_hau_slo_dut_hin_rus_qcu_eng_prs_krd_swa_mlt_fre_aeg_nor_bat_afr_akn_alb_fbf_tag_tha_gam_tml_zul_bem_aze_urd_ben_uzb_dgb_vie_tig_ewe_ses_swt	-0.237231709934082	-0.560515309230677	0.576475857616437
112	chh_pol_tsw_slo_mlt_sod_anl_pan_azi_aze_igb_mly_cic_por_rom_bsq_bul_sid_ses_cnt_ger_fre_bam_ukr_dgb_arw_est_ewe_swa_fin_bos_heb_geo_glc_nor_spa_ita_owc_amh_mcd_hun_zul_mao_grk_tag_jpn_tml_kor_swe_lit_bem_mol_jav_lat_wly_bat_mnd_urd_yor_krd_aeg_scr_guj_eng_ctl_qcu_dut_cze_rus_moo_gam_ben_tig_hin_ind_svk_fbf_alb_ven_sun_tha_hau_knd_akn_xho_tur_afr_prs_uzb_lda_vie_amr_tsn_dyu_swt	-0.421823071887489	-1.00161765651633	0.319127305766288
113	owc_spa_yor_swe_chh_hau_amh_afr_azi_tur_tsw_jav_swt_ben_lit_bsq_scr_aeg_tsn_mnd_slo_glc_bam_por_akn_guj_hun_igb_dgb_est_rus_sod_geo_grk_hin_mcd_rom_anl_wly_alb_fin_zul_bat_bos_ind_jpn_tml_kor_nor_ger_ewe_urd_sun_eng_mlt_mly_cnt_svk_ses_pol_gam_bul_dut_pan_cze_qcu_arw_lat_ctl_lda_heb_mol_sid_fre_mao_krd_dyu_ita_swa_tag_tha_tig_knd_fbf_ven_uzb_ukr_prs_aze_bem_vie_amr_moo_xho_cic	-0.641353974904007	-1.53524182637865	0.128119643195188
114	tig_alb_ewe_urd_wly_amh_hau_nor_uzb_azi_igb_mao_bam_svk_scr_bsq_fre_owc_yor_cnt_ger_ctl_xho_bul_bem_mcd_hun_swa_ven_fin_rom_sod_geo_rus_ben_eng_spa_sid_anl_dut_est_dyu_ind_krd_mly_jpn_tml_kor_arw_glc_moo_pol_tag_slo_chh_sun_mnd_lat_dgb_cze_amr_afr_ukr_bos_guj_qcu_ita_pan_swe_zul_heb_grk_gam_prs_bat_hin_fbf_mol_cic_jav_tha_mlt_knd_tsw_ses_aze_por_lit_tur_swt_vie_aeg_tsn_akn_lda	-0.222015091894147	-0.524711190825101	0.601032526498764
115	mlt_svk_dgb_bul_owc_aeg_chh_arw_azi_tur_yor_sun_lda_dut_alb_bsq_fre_sid_bam_mnd_guj_prs_xho_ita_dyu_scr_fin_akn_ewe_est_por_heb_geo_grk_ctl_glc_urd_sod_gam_ben_hun_ses_mao_slo_bat_jpn_tml_kor_spa_rom_tsw_afr_jav_pol_anl_mly_cnt_pan_ven_lat_tig_bos_krd_ukr_cze_qcu_mol_swe_lit_bem_amr_nor_wly_mcd_tag_eng_swa_rus_swt_ind_tha_amh_knd_igb_zul_aze_hin_ger_uzb_cic_vie_hau_moo_fbf_tsn	-0.0110249263061536	-0.0259633176911798	0.979342227119244
116	amr_lat_ven_afr_aeg_tig_wly_lit_tur_azi_bem_sun_cic_por_krd_bsq_swe_amh_swa_mnd_dut_pan_ewe_ukr_zul_ita_fin_tsn_dgb_hun_bul_gam_geo_urd_glc_scr_pol_sid_mlt_grk_est_moo_jav_ben_bat_jpn_knd_kor_ctl_fre_swt_arw_tag_nor_sod_mly_cnt_slo_dyu_cze_heb_prs_bos_guj_rus_qcu_spa_mol_mcd_lda_owc_eng_anl_svk_mao_alb_igb_ger_xho_ind_tha_chh_tml_ses_akn_uzb_hin_rom_aze_bam_vie_hau_fbf_tsw_yor	0.859724688575151	2.04769020827446	0.0434103542157387
117	amr_urd_moo_lit_tig_wly_sod_spa_uzb_azi_bam_bat_bem_krd_nor_bsq_ukr_aeg_akn_cnt_afr_ben_ses_prs_zul_rus_fin_swa_igb_hun_bul_sid_geo_glc_ctl_scr_alb_hau_amh_fre_est_tsw_sun_guj_mly_jpn_tml_kor_ger_eng_dyu_rom_ind_pol_owc_tag_mnd_slo_xho_hin_gam_dut_grk_por_cze_qcu_ita_mol_lat_tsn_mlt_mcd_chh_svk_jav_bos_cic_pan_dgb_mao_tha_heb_knd_ven_fbf_aze_arw_swe_tur_ewe_vie_anl_swt_lda_yor	-1.10498138797484	-2.70066346864744	0.00822280289497823
118	hau_swe_yor_ben_sod_mlt_wly_mol_uzb_aze_fbf_mao_tsn_lit_por_bsq_fre_anl_akn_mnd_ctl_prs_swa_hin_ven_spa_fin_swt_dgb_hun_eng_amh_geo_afr_glc_krd_slo_amr_gam_grk_est_zul_mly_arw_jav_jpn_tml_kor_bul_rus_ewe_bos_ind_ukr_tig_sun_cnt_mcd_dyu_ger_heb_ita_cze_pan_urd_qcu_nor_svk_rom_ses_sid_dut_owc_alb_tag_lat_moo_guj_cic_bat_tha_aeg_knd_bem_lda_azi_pol_scr_tur_bam_vie_chh_tsw_xho_igb	-0.414461924685005	-0.983946262369143	0.327694855240401
119	chh_slo_swt_lat_amh_gam_owc_ctl_aze_azi_ewe_jav_dyu_swe_pan_bsq_pol_tig_xho_mnd_hin_mol_bem_por_cic_mcd_est_tsn_bam_fin_glc_amr_geo_ben_eng_prs_cze_aeg_anl_scr_hun_ven_bat_grk_mly_jpn_knd_kor_arw_guj_tsw_dut_tag_fre_heb_ind_cnt_krd_zul_lit_sid_svk_bul_urd_rus_qcu_ger_rom_bos_igb_sod_spa_wly_ukr_mao_nor_lda_ita_fbf_sun_tha_mlt_tml_dgb_swa_tur_alb_afr_uzb_akn_vie_hau_yor_moo_ses	-0.779823537338969	-1.88104373972134	0.0630945667274032
120	sid_ita_bam_pol_chh_wly_mlt_bul_azi_tur_yor_bat_lda_lat_swe_bsq_mcd_owc_igb_mnd_ukr_alb_zul_ctl_moo_arw_est_akn_fbf_hun_svk_anl_geo_nor_eng_pan_rus_amh_tig_rom_fin_cic_tag_afr_mao_jpn_knd_kor_lit_glc_swt_por_ind_ger_sod_sun_cnt_urd_dyu_ben_hau_spa_fre_slo_scr_qcu_dut_mol_hin_ewe_amr_krd_gam_grk_jav_bos_dgb_prs_bem_mly_tha_aeg_tml_ses_xho_uzb_guj_cze_aze_tsn_vie_heb_swa_ven_tsw	-0.965620808250964	-2.35421172678504	0.0206662251987063
121	mlt_bos_ven_cze_anl_aeg_sid_slo_uzb_aze_swt_bat_tsn_pol_arw_bsq_spa_tig_dgb_cnt_pan_rus_ses_eng_ewe_ger_hun_xho_lda_est_ita_amh_geo_scr_svk_bul_glc_sod_wly_dut_fin_zul_tag_ukr_mao_jpn_knd_kor_rom_urd_dyu_grk_mly_mcd_amr_jav_mnd_hin_yor_por_chh_krd_prs_mol_ben_qcu_lit_afr_nor_fbf_hau_lat_heb_fre_ind_swe_akn_guj_moo_sun_tha_gam_tml_tsw_cic_tur_ctl_alb_azi_bam_vie_owc_igb_swa_bem	0.233640420988449	0.549331506175439	0.584094628197377
122	hau_bul_ewe_arw_anl_wly_chh_ctl_tur_aze_bem_bat_moo_dut_bos_bsq_lat_gam_bam_mnd_pol_ben_yor_slo_lda_ukr_est_igb_ven_fin_guj_tig_geo_prs_mcd_urd_grk_amh_aeg_rus_hun_ses_mao_hin_jav_jpn_knd_kor_nor_mol_swa_ita_ind_alb_sod_tag_cnt_lit_dyu_eng_owc_pan_ger_scr_spa_qcu_glc_por_rom_cic_heb_swe_sid_fre_sun_cze_tsw_afr_dgb_mly_tha_mlt_tml_swt_fbf_uzb_svk_krd_azi_zul_vie_amr_xho_tsn_akn	-0.593448587143674	-1.41600329191418	0.160115065475993
123	wly_bul_fbf_slo_mlt_sod_gam_afr_aze_tur_bem_jav_swa_ctl_svk_bsq_bos_owc_ses_mnd_por_lit_dyu_glc_igb_alb_hun_akn_yor_est_mol_amh_geo_spa_fre_ukr_ben_heb_chh_prs_fin_tsw_ind_arw_tag_jpn_tml_kor_cze_pan_moo_krd_mly_lat_tig_sun_cnt_grk_zul_ita_anl_guj_hin_pol_eng_qcu_mcd_ger_scr_tsn_sid_nor_aeg_swe_bat_dut_cic_urd_xho_mao_tha_hau_knd_ewe_swt_azi_rus_rom_uzb_bam_vie_amr_dgb_ven_lda	0.0610796327487189	0.143905373952681	0.885886563536493
124	heb_nor_cic_rom_mlt_amh_hau_prs_tur_uzb_ven_ind_yor_alb_eng_bsq_slo_amr_igb_cnt_mcd_arw_swt_urd_lda_bos_hun_akn_zul_est_lit_chh_geo_ger_svk_glc_por_tig_anl_guj_fin_xho_sun_hin_tag_jpn_tml_kor_ukr_ita_moo_lat_bat_krd_sod_mly_mnd_mol_dyu_afr_wly_ctl_scr_bul_grk_qcu_pan_fre_spa_bam_gam_cze_sid_dut_jav_swe_bem_ben_tsw_mao_tha_aeg_knd_fbf_swa_azi_pol_rus_aze_ewe_vie_owc_tsn_dgb_ses	-0.941431999012294	-2.28664797557553	0.0244855651611367
125	hau_bul_ven_glc_heb_amh_aeg_hin_tur_aze_dgb_bat_xho_ben_urd_bsq_svk_amr_moo_mnd_ita_eng_fbf_bos_swa_rom_fin_bam_ewe_hun_grk_sod_geo_lat_guj_krd_afr_tig_mlt_rus_est_cic_sun_alb_mao_jpn_knd_kor_ukr_por_swt_dut_ind_arw_anl_tag_cnt_mcd_ses_ctl_gam_slo_fre_prs_lit_qcu_mol_spa_cze_tsw_sid_pol_chh_ger_mly_pan_lda_swe_dyu_jav_tha_wly_tml_tsn_bem_azi_nor_scr_uzb_igb_vie_owc_yor_akn_zul	-0.480949252052703	-1.14381584009608	0.2556356420566
126	wly_ben_tsn_afr_anl_heb_aeg_mcd_aze_uzb_swt_ind_igb_por_alb_bsq_mol_amh_zul_mnd_rom_dut_ses_nor_ewe_ger_hun_bam_moo_est_svk_hau_geo_arw_glc_ctl_pol_sod_sid_ita_fin_lda_tag_prs_mao_jpn_knd_kor_cze_krd_akn_fre_mly_bul_tig_bat_cnt_hin_ven_pan_mlt_lat_grk_ukr_rus_qcu_slo_urd_bos_swa_chh_lit_gam_guj_sun_swe_xho_spa_dgb_jav_tha_owc_tml_tsw_yor_azi_scr_eng_tur_cic_vie_amr_dyu_fbf_bem	-0.261724176817961	-0.61891779121557	0.537483632679437
127	wly_glc_zul_bul_amr_amh_tig_fre_uzb_azi_tsn_tag_fbf_mcd_grk_bsq_swe_sod_xho_cnt_arw_hin_bam_ctl_swt_scr_hun_moo_tsw_fin_por_owc_geo_bos_prs_spa_krd_anl_gam_slo_est_ven_jav_rus_ind_jpn_knd_kor_eng_ben_cic_dut_sun_afr_sid_mao_mnd_alb_swa_pol_aeg_rom_ita_lat_ger_qcu_ukr_urd_guj_akn_mlt_pan_heb_lit_bat_mol_dgb_cze_bem_mly_tha_hau_tml_ses_yor_aze_svk_nor_tur_dyu_vie_chh_lda_ewe_igb	0.178639373201459	0.420836062659636	0.674845717233316
128	owc_rus_dyu_nor_aeg_mlt_gam_afr_tur_azi_moo_sun_zul_spa_slo_bsq_alb_sid_tsw_cnt_lit_ger_ses_por_yor_swe_hun_akn_bem_fin_rom_tig_geo_bul_pan_grk_eng_sod_hau_pol_est_ven_bat_lat_jav_jpn_knd_kor_arw_glc_cic_dut_mly_bos_amh_ind_mnd_scr_swa_svk_amr_krd_ukr_mol_cze_qcu_mcd_ben_urd_dgb_anl_hin_chh_fre_mao_guj_swt_prs_fbf_tag_tha_heb_tml_lda_xho_aze_ctl_ita_uzb_bam_vie_wly_tsn_igb_ewe	0.0743629989312155	0.175323980466834	0.861206230103708
129	owc_krd_tsn_eng_gam_chh_amh_ita_tur_aze_bam_ind_igb_pan_afr_bsq_alb_wly_ses_mnd_rus_cze_lda_mol_xho_ukr_hun_ewe_tsw_fin_swe_amr_geo_bos_nor_por_pol_sod_tig_svk_est_swa_mao_scr_jav_jpn_tml_kor_fre_bul_moo_mcd_mly_ger_sid_bat_cnt_grk_dyu_prs_hau_rom_lat_ctl_lit_qcu_spa_slo_arw_fbf_mlt_dut_anl_guj_sun_urd_dgb_ben_ven_tag_tha_heb_knd_cic_akn_uzb_hin_glc_azi_zul_vie_aeg_swt_yor_bem	-0.37223453889126	-0.883264087832403	0.379371154100434
130	amr_ger_dgb_prs_anl_tig_wly_lat_tur_uzb_swa_mly_tsw_ctl_glc_bsq_krd_owc_yor_cnt_slo_swe_swt_fre_ewe_dut_hun_igb_ven_est_ukr_hau_geo_urd_grk_por_scr_heb_amh_ita_fin_moo_sun_cze_tag_jpn_tml_kor_alb_mol_bam_afr_ind_arw_gam_bat_mnd_bos_akn_eng_sod_nor_pol_rom_hin_qcu_rus_bul_mcd_lda_mlt_ben_sid_svk_jav_pan_fbf_spa_zul_mao_tha_chh_knd_bem_xho_azi_guj_lit_aze_tsn_vie_aeg_dyu_cic_ses	-0.4598819102017	-1.0946422911039	0.276500329867235
131	tig_alb_akn_prs_wly_owc_anl_dut_aze_azi_ses_bat_xho_rom_guj_bsq_scr_hau_bem_cnt_bul_krd_tsn_eng_moo_pol_hun_ven_yor_est_pan_mlt_geo_lit_lat_hin_por_aeg_amr_ben_fin_igb_jav_fre_ind_jpn_tml_kor_ita_glc_tsw_grk_mly_spa_sid_sun_mnd_urd_fbf_svk_amh_ukr_ger_ctl_mol_qcu_mcd_rus_slo_ewe_sod_cze_chh_swe_tag_bos_swa_nor_dgb_mao_tha_heb_knd_bam_zul_uzb_afr_arw_tur_lda_vie_gam_swt_cic_dyu	-1.00747949340465	-2.45622880303838	0.0158966799685636
132	heb_slo_ewe_bos_owc_gam_amr_arw_tur_azi_yor_ind_akn_swe_mcd_bsq_dut_mlt_lda_cnt_spa_scr_swt_guj_dyu_por_hun_moo_igb_est_ger_aeg_geo_pan_pol_rus_svk_wly_sod_afr_fin_bam_jav_ben_mly_jpn_knd_kor_krd_nor_ses_rom_sun_ita_amh_mao_mnd_urd_dgb_lit_anl_alb_mol_eng_fre_qcu_hin_ctl_grk_tsw_tig_glc_hau_prs_tag_lat_bem_bul_tsn_bat_tha_chh_tml_ven_cic_aze_cze_ukr_uzb_zul_vie_sid_fbf_xho_swa	0.00306736306396844	0.00722222213366657	0.994253020453434
133	aeg_arw_xho_hin_chh_sid_owc_rus_aze_uzb_dgb_ind_ven_swe_dut_bsq_prs_hau_dyu_mnd_spa_grk_swt_afr_ewe_cze_est_bem_cic_hun_bos_sod_geo_bul_eng_nor_ukr_mlt_tig_scr_fin_igb_mao_lat_bat_jpn_knd_kor_pol_svk_yor_pan_jav_rom_wly_sun_cnt_guj_bam_lit_heb_ben_ita_glc_fre_qcu_krd_mol_mcd_ses_anl_slo_gam_urd_mly_por_lda_ger_swa_tag_tha_amr_tml_tsw_fbf_azi_ctl_alb_tur_moo_vie_amh_akn_zul_tsn	-0.596339943602805	-1.42172460866526	0.158451163362894
134	mlt_fre_swa_glc_chh_sid_tig_guj_aze_azi_xho_sun_fbf_swe_ctl_bsq_bul_hau_dgb_cnt_scr_mcd_bem_urd_bam_nor_hun_cic_ewe_fin_por_heb_geo_cze_grk_afr_lat_owc_amh_krd_est_yor_bat_alb_tag_jpn_knd_kor_arw_ita_tsw_hin_jav_mol_wly_ind_mnd_ger_igb_prs_sod_lit_bos_slo_rom_qcu_ukr_ben_pan_lda_amr_pol_anl_svk_mly_eng_dyu_dut_zul_mao_tha_gam_tml_moo_ses_tur_spa_rus_uzb_swt_vie_aeg_ven_tsn_akn	0.299408824041706	0.70599517704686	0.481955979590952
135	amh_eng_dyu_por_gam_aeg_sid_afr_azi_tur_tsw_ind_yor_ger_nor_bsq_alb_heb_fbf_mnd_lat_ita_ewe_ctl_akn_ukr_hun_xho_dgb_est_cze_mlt_geo_dut_arw_svk_fre_owc_amr_hin_fin_ses_jav_krd_tag_jpn_knd_kor_bos_rus_bam_pol_mly_lit_hau_sun_cnt_slo_lda_rom_wly_mol_swe_mcd_guj_qcu_prs_glc_ben_moo_chh_grk_tig_urd_bat_bul_igb_scr_swt_mao_tha_sod_tml_swa_tsn_uzb_pan_spa_aze_ven_vie_anl_cic_zul_bem	-0.714007422729066	-1.71299323767053	0.0900457896674981
136	hau_pan_akn_grk_sod_chh_wly_alb_tur_aze_bam_ind_swa_rom_pol_bsq_eng_sid_dyu_cnt_mol_lit_moo_fre_xho_afr_est_fbf_zul_fin_hin_amr_geo_spa_rus_slo_krd_aeg_heb_cze_hun_igb_tag_glc_sun_jpn_tml_kor_prs_ita_dgb_scr_jav_ukr_gam_bat_mnd_ben_ven_ger_mlt_arw_por_lat_bul_qcu_nor_guj_swe_lda_amh_dut_owc_mcd_mao_svk_yor_ctl_swt_mly_tha_anl_knd_tsn_bem_azi_urd_bos_uzb_ses_vie_tig_tsw_cic_ewe	-1.25393497562069	-3.11334728282661	0.00245833928848137
137	anl_bul_lda_bos_chh_amh_sod_mcd_tur_aze_yor_tag_tsw_ben_scr_bsq_ita_wly_bam_cnt_slo_pol_swa_glc_swt_por_est_ses_akn_hun_lit_amr_geo_lat_rom_grk_spa_sid_gam_cze_fin_tsn_bat_swe_ind_jpn_knd_kor_dut_afr_ewe_eng_mao_guj_owc_sun_mnd_prs_moo_alb_mlt_arw_mol_krd_urd_qcu_svk_fre_ukr_cic_hau_pan_heb_nor_jav_ctl_ven_hin_fbf_mly_tha_tig_tml_xho_zul_azi_ger_rus_uzb_igb_vie_aeg_bem_dgb_dyu	-0.664266495398438	-1.59411628771051	0.11430307578694
138	hau_ita_tsn_slo_mlt_aeg_anl_por_azi_aze_ses_sun_bem_ger_urd_bsq_fre_owc_swa_mnd_arw_pan_lda_lat_xho_afr_hun_cic_ewe_est_mol_wly_geo_alb_eng_nor_ctl_heb_sid_rom_fin_moo_mao_grk_jav_jpn_tml_kor_swe_krd_swt_guj_ind_hin_sod_bat_cnt_spa_igb_pol_chh_ben_lit_cze_scr_qcu_bul_ukr_dut_zul_amr_rus_amh_mcd_mly_glc_bam_svk_ven_tag_tha_tig_knd_akn_fbf_uzb_bos_prs_tur_dyu_vie_gam_dgb_tsw_yor	-0.0869804910406142	-0.205182323088583	0.837878109913705
139	anl_ukr_akn_alb_amr_sid_sod_nor_azi_aze_dyu_bat_swt_glc_pan_bsq_dut_wly_bem_cnt_rom_ben_cic_svk_dgb_eng_est_ewe_swa_fin_slo_aeg_geo_scr_bul_mcd_cze_chh_mlt_por_hun_fbf_mly_arw_tag_jpn_tml_kor_ita_krd_igb_prs_ind_pol_owc_jav_mnd_hin_zul_ctl_heb_afr_mol_lit_guj_qcu_spa_fre_lat_tsw_hau_swe_tig_bos_mao_grk_tsn_ger_xho_sun_tha_amh_knd_lda_yor_uzb_urd_rus_tur_moo_vie_gam_ses_ven_bam	-0.206894486802269	-0.489206276183373	0.625847482137306
140	gam_glc_dyu_scr_hau_mlt_wly_spa_uzb_aze_lda_mao_ven_pol_afr_bsq_slo_sid_xho_cnt_por_krd_swa_pan_bem_grk_est_akn_zul_hun_prs_aeg_geo_dut_svk_swe_nor_owc_heb_mcd_fin_ses_sun_eng_mly_jpn_tml_kor_lat_ita_ewe_rom_bat_rus_sod_ind_mnd_alb_swt_ctl_chh_ger_urd_bos_ben_qcu_lit_mol_ukr_cic_amr_guj_anl_cze_jav_bul_dgb_arw_yor_tag_tha_amh_knd_tsw_igb_tur_hin_fre_azi_bam_vie_tig_moo_tsn_fbf	-0.0504178244418202	-0.118857671178486	0.905644478208327
141	owc_guj_akn_arw_amh_wly_amr_alb_uzb_azi_bem_mao_yor_bos_svk_bsq_prs_heb_swt_mnd_afr_pan_dyu_mcd_zul_nor_fin_swa_ven_est_hin_chh_geo_ger_por_bul_pol_tig_anl_urd_hun_fbf_jav_dut_bat_jpn_knd_kor_ukr_krd_ses_lit_mly_swe_gam_ind_cnt_eng_dgb_cze_hau_lat_fre_glc_mol_qcu_rom_ctl_rus_bam_aeg_spa_sid_slo_tag_scr_tsn_grk_moo_sun_tha_sod_tml_xho_lda_aze_ita_ben_tur_tsw_vie_mlt_ewe_igb_cic	-0.218271578338898	-0.515742229478471	0.607258399320877
142	sid_spa_akn_afr_mlt_amh_aeg_ita_aze_uzb_tsw_bat_swt_rom_bos_bsq_cze_heb_yor_mnd_pol_swe_bam_arw_ses_rus_fin_tsn_swa_est_por_hau_geo_lit_ben_eng_alb_sod_anl_scr_hun_igb_ind_svk_sun_jpn_tml_kor_guj_ctl_ven_mcd_jav_krd_amr_mao_cnt_ger_moo_prs_tig_glc_grk_nor_hin_qcu_ukr_urd_fre_dgb_owc_slo_wly_mol_tag_lat_cic_bul_ewe_mly_tha_gam_knd_xho_fbf_azi_dut_pan_tur_dyu_vie_chh_lda_zul_bem	0.0479823934810518	0.112973919747228	0.910294740673598
143	gam_lat_cic_fre_tig_hau_anl_ger_uzb_azi_swt_ind_xho_slo_glc_bsq_ukr_wly_tsw_mnd_lit_nor_yor_rus_igb_spa_est_lda_bam_fin_cze_amr_geo_bos_eng_arw_dut_owc_chh_bul_hun_zul_sun_guj_mly_jpn_knd_kor_hin_ita_akn_scr_tag_pol_amh_mao_cnt_grk_ses_swe_aeg_prs_ctl_por_mcd_qcu_ben_urd_krd_bem_sid_svk_heb_pan_jav_afr_swa_alb_dgb_bat_tha_mlt_tml_fbf_ewe_aze_mol_rom_tur_moo_vie_sod_tsn_ven_dyu	0.0862100431001364	0.202978390241556	0.839595353005092
144	amh_afr_bam_ctl_amr_mlt_hau_nor_aze_azi_cic_sun_akn_lat_krd_bsq_por_sid_ewe_cnt_hin_bos_ses_cze_zul_ita_fin_tsn_lda_hun_swe_wly_geo_slo_alb_svk_scr_heb_anl_glc_est_moo_bat_ben_tag_jpn_tml_kor_eng_urd_swa_grk_ind_rom_chh_mly_mnd_bul_dgb_pan_owc_arw_fre_pol_rus_qcu_dut_spa_ger_swt_gam_mol_sod_lit_mao_guj_xho_prs_dyu_jav_tha_aeg_knd_fbf_yor_tur_ukr_mcd_uzb_tsw_vie_tig_ven_igb_bem	-0.375224272508948	-0.889188329678028	0.376196119287139
145	aeg_grk_swt_svk_sod_mlt_gam_dut_uzb_aze_ven_tag_akn_lat_krd_bsq_eng_sid_dgb_mnd_arw_spa_zul_slo_cic_afr_hun_bam_swa_est_ben_wly_geo_prs_pan_cze_mcd_owc_tig_scr_fin_ses_mly_ita_ind_jpn_knd_kor_nor_fre_fbf_swe_jav_mol_hau_bat_cnt_alb_xho_lit_amr_bul_ger_urd_rus_qcu_pol_ctl_rom_dyu_chh_por_anl_hin_mao_glc_igb_ukr_yor_sun_tha_amh_tml_bem_ewe_tur_guj_bos_azi_lda_vie_heb_tsw_tsn_moo	0.210871810145343	0.496132823983874	0.620971245495149
146	wly_spa_igb_dut_owc_sid_mlt_nor_azi_aze_akn_bat_swa_fre_mcd_bsq_lit_chh_zul_mnd_ger_ita_tsn_krd_fbf_glc_fin_dgb_xho_est_grk_tig_geo_rus_mol_alb_prs_hau_amr_ben_hun_ven_ind_hin_sun_jpn_knd_kor_pol_cze_moo_slo_jav_rom_gam_mly_cnt_scr_cic_eng_amh_arw_bul_urd_bos_qcu_lat_por_swe_ses_heb_ukr_anl_ctl_mao_afr_lda_svk_ewe_tag_tha_sod_tml_bam_dyu_tur_guj_pan_uzb_bem_vie_aeg_yor_swt_tsw	-0.082033122546743	-0.193349410804686	0.847106984044414
147	sod_rus_dyu_ita_gam_anl_owc_lat_tur_azi_igb_sun_moo_urd_ukr_bsq_rom_hau_swt_mnd_glc_fre_zul_nor_tsw_alb_est_swa_bem_hun_pol_tig_geo_ger_lit_hin_spa_heb_chh_grk_fin_ven_mao_krd_bat_jpn_tml_kor_guj_ben_tsn_bos_mly_ctl_sid_ind_cnt_prs_xho_svk_aeg_eng_slo_pan_mol_qcu_scr_por_bul_dgb_mlt_arw_amr_mcd_tag_swe_ses_cze_lda_jav_tha_wly_knd_ewe_akn_uzb_afr_dut_aze_cic_vie_amh_yor_bam_fbf	-0.154337566974402	-0.364452243838022	0.716347701698431
148	chh_pan_ewe_krd_owc_sid_tig_urd_azi_tur_zul_mao_dgb_bul_scr_bsq_pol_amh_swa_mnd_swe_grk_dyu_arw_akn_lat_fin_lda_bam_est_cze_sod_geo_mcd_prs_guj_ger_mlt_anl_afr_hun_xho_tag_ctl_jav_jpn_knd_kor_ukr_dut_tsn_slo_bat_hin_hau_ind_cnt_lit_tsw_fre_aeg_nor_rus_ben_svk_qcu_mol_rom_spa_fbf_wly_bos_amr_ita_sun_glc_bem_alb_moo_mly_tha_gam_tml_ven_igb_uzb_eng_por_aze_swt_vie_heb_ses_cic_yor	-0.28851295861715	-0.682381310527919	0.496694022845866
149	gam_ben_dyu_ukr_sod_amr_aeg_ctl_tur_azi_swt_mao_ewe_nor_fre_bsq_slo_sid_ses_cnt_svk_alb_swa_afr_lda_spa_est_yor_fbf_hun_por_anl_geo_hin_rom_swe_pan_tig_hau_bul_fin_ven_bat_prs_ind_jpn_knd_kor_grk_scr_zul_glc_jav_guj_wly_tag_mnd_eng_tsw_ger_mlt_dut_rus_mol_lit_qcu_lat_pol_cze_moo_heb_arw_owc_urd_sun_krd_igb_ita_akn_mly_tha_chh_tml_cic_xho_uzb_mcd_bos_aze_dgb_vie_amh_bem_bam_tsn	-0.993798467909347	-2.42722021369251	0.0171413246181736
150	gam_scr_xho_cze_sod_chh_aeg_nor_aze_tur_swa_tag_tsn_grk_swe_bsq_lat_mlt_zul_mnd_urd_pan_akn_ger_moo_por_hun_dgb_ses_fin_glc_tig_geo_dut_bul_lit_rus_hau_anl_ukr_est_bam_mao_krd_sun_jpn_knd_kor_mol_fre_ven_ctl_jav_spa_heb_ind_cnt_mcd_fbf_slo_sid_svk_eng_arw_guj_qcu_hin_ben_rom_igb_owc_alb_wly_bos_bat_ita_lda_pol_swt_mly_tha_amh_tml_cic_yor_azi_prs_afr_uzb_bem_vie_amr_ewe_dyu_tsw	-0.858958684906105	-2.07874267752142	0.0403947840669567
151	chh_eng_akn_por_heb_sod_tig_mol_azi_tur_bam_mao_igb_dut_ctl_bsq_prs_amr_tsw_cnt_spa_hin_zul_lit_lda_bos_est_ven_ewe_hun_scr_sid_geo_guj_urd_arw_rus_mlt_amh_glc_fin_moo_tag_ger_sun_jpn_tml_kor_ita_afr_xho_rom_jav_alb_gam_ind_mnd_cze_swt_pol_hau_ben_bul_ukr_svk_qcu_mcd_slo_grk_bem_wly_lat_owc_fre_mly_nor_cic_swe_yor_bat_tha_aeg_knd_dgb_fbf_uzb_pan_krd_aze_dyu_vie_anl_swa_tsn_ses	-0.753857045022222	-1.81186815709262	0.0732340397912849
152	tig_fre_swa_ben_owc_mlt_wly_mcd_azi_tur_zul_jav_tsw_slo_ukr_bsq_mol_chh_dgb_cnt_swe_rom_xho_cze_ven_nor_hun_ses_bam_est_spa_amr_geo_glc_prs_arw_pan_gam_hau_rus_fin_ewe_mao_alb_bat_jpn_tml_kor_lat_afr_cic_svk_sun_scr_amh_tag_mnd_pol_moo_por_aeg_dut_grk_eng_bos_qcu_urd_ger_ita_yor_anl_lit_heb_guj_ind_hin_akn_bul_fbf_mly_tha_sid_knd_igb_tsn_uzb_ctl_krd_aze_swt_vie_sod_dyu_bem_lda	0.217646444868059	0.512883489902954	0.609248947073094
153	hau_rus_zul_lit_sod_tig_mlt_lat_aze_uzb_lda_ind_fbf_nor_arw_bsq_svk_amr_swt_cnt_slo_ctl_cic_fre_tsw_ben_hun_yor_ven_fin_ita_wly_geo_guj_pan_scr_ukr_owc_anl_grk_est_akn_bat_por_tag_jpn_tml_kor_krd_mol_bam_hin_mly_glc_heb_mao_mnd_mcd_moo_pol_sid_bul_spa_rom_prs_qcu_dut_alb_eng_dgb_aeg_ger_gam_urd_jav_bos_dyu_afr_xho_sun_tha_amh_knd_ses_swa_tur_cze_swe_azi_ewe_vie_chh_tsn_igb_bem	-0.19992583055553	-0.471936505742167	0.638077545956144
154	mlt_pol_fbf_ger_hau_tig_heb_svk_uzb_azi_zul_sun_bam_guj_swe_bsq_krd_aeg_tsn_cnt_rus_grk_swa_ita_ven_nor_est_akn_igb_fin_afr_amr_geo_rom_glc_ukr_slo_anl_gam_mol_hun_lda_ind_lit_bat_jpn_tml_kor_scr_bul_bem_arw_jav_hin_sod_mao_mnd_alb_swt_prs_amh_dut_ctl_bos_ben_qcu_lat_urd_spa_xho_sid_por_wly_eng_mly_pan_ses_cze_moo_tag_tha_owc_knd_dyu_yor_aze_mcd_fre_tur_dgb_vie_chh_ewe_cic_tsw	-0.600246486192129	-1.43289205560919	0.155241756429354
155	sid_hin_moo_rom_aeg_amh_sod_pan_uzb_aze_tsw_sun_ven_krd_cze_bsq_arw_amr_xho_cnt_pol_prs_yor_bos_swt_afr_fin_swa_cic_est_swe_owc_geo_ctl_glc_mcd_spa_chh_mlt_lat_hun_bam_ind_grk_tag_jpn_tml_kor_nor_svk_bem_mol_mao_bul_heb_mly_mnd_guj_ewe_alb_anl_slo_ben_ger_scr_qcu_lit_urd_fre_dyu_gam_ita_wly_dut_bat_eng_tsn_rus_igb_jav_tha_hau_knd_akn_ses_azi_por_ukr_tur_dgb_vie_tig_lda_fbf_zul	0.267776284228674	0.629790456218004	0.530375949781565
156	amr_rus_xho_ita_wly_chh_heb_grk_azi_tur_yor_sun_tsn_urd_arw_bsq_ben_tig_moo_mnd_rom_ukr_swt_glc_ven_cze_fin_fbf_igb_est_krd_sid_geo_spa_bul_lit_hin_anl_sod_lat_hun_ses_jav_mol_bat_jpn_tml_kor_por_afr_lda_pol_tag_ger_mlt_mly_cnt_eng_zul_dut_aeg_prs_ctl_fre_swe_qcu_pan_svk_guj_tsw_gam_bos_amh_mcd_mao_scr_bam_nor_dgb_ind_tha_hau_knd_swa_ewe_uzb_slo_alb_aze_bem_vie_owc_dyu_cic_akn	-0.346129067472264	-0.819349529506548	0.414681831471437
157	anl_arw_zul_rom_wly_aeg_amh_ben_tur_aze_swa_sun_cic_nor_bos_bsq_ukr_hau_igb_mnd_lat_fre_yor_mol_lda_bul_hun_bem_tsw_fin_swe_sod_geo_rus_pol_mcd_krd_chh_sid_prs_est_moo_bat_por_mao_jpn_tml_kor_urd_slo_tsn_lit_tag_guj_mlt_mly_cnt_hin_fbf_pan_owc_alb_scr_dut_glc_qcu_grk_afr_ctl_bam_amr_ger_tig_ita_jav_cze_swt_eng_xho_ind_tha_heb_knd_akn_dgb_uzb_svk_spa_azi_ewe_vie_gam_ven_ses_dyu	-0.0841748762471703	-0.198311832138744	0.843233957232894
158	sod_spa_cic_mol_wly_heb_hau_grk_tur_uzb_ewe_tag_bem_urd_ita_bsq_ctl_aeg_xho_mnd_bul_por_ses_ukr_ven_rus_fin_igb_akn_est_dut_gam_geo_guj_cze_krd_slo_owc_mlt_nor_hun_tsn_bat_hin_ind_jpn_knd_kor_rom_pan_lda_lit_mao_alb_anl_sun_cnt_fre_swa_ben_amh_arw_scr_bos_afr_qcu_pol_glc_lat_dyu_chh_svk_sid_eng_mly_mcd_swt_swe_yor_jav_tha_amr_tml_dgb_fbf_azi_prs_ger_aze_moo_vie_tig_zul_bam_tsw	-0.528856354347196	-1.25791883576356	0.211570387035412
159	wly_mcd_dgb_slo_owc_gam_chh_grk_azi_aze_lda_mao_swa_lat_dut_bsq_por_anl_ven_cnt_rom_prs_swt_guj_ewe_pan_fin_dyu_bam_hun_nor_hau_geo_glc_ita_ctl_fre_aeg_tig_scr_est_fbf_bat_ger_jav_jpn_knd_kor_eng_spa_igb_lit_tag_afr_amh_mly_mnd_bul_tsn_hin_heb_pol_krd_rus_urd_qcu_bos_ukr_mol_akn_sid_arw_amr_svk_sun_cze_moo_ben_bem_ind_tha_sod_tml_tsw_zul_uzb_swe_alb_tur_cic_vie_mlt_yor_xho_ses	-0.701580806996329	-1.6846558974306	0.0954082201065315
160	gam_glc_cic_hin_sod_mlt_aeg_arw_aze_azi_tsw_jav_igb_guj_swe_bsq_mol_amr_ven_mnd_krd_por_dgb_svk_akn_alb_hun_zul_tsn_fin_dut_wly_geo_prs_pol_bos_nor_amh_owc_lit_est_swt_sun_bul_mao_jpn_tml_kor_rom_rus_bem_ben_bat_cze_heb_tag_cnt_fre_ewe_lat_chh_slo_pan_spa_ukr_qcu_afr_scr_urd_lda_anl_eng_hau_mcd_ind_ita_yor_grk_fbf_mly_tha_tig_knd_xho_ses_uzb_ctl_ger_tur_bam_vie_sid_dyu_moo_swa	0.109570423993531	0.257751163927349	0.797168444983446
161	chh_hin_zul_lat_anl_wly_amr_prs_aze_azi_tsn_sun_dgb_bul_mcd_bsq_alb_hau_moo_cnt_spa_por_lda_urd_cic_dut_est_ven_akn_fin_lit_tig_geo_pan_ctl_swe_scr_gam_sod_ita_hun_tsw_ind_rom_mao_jpn_tml_kor_eng_glc_yor_afr_jav_cze_sid_bat_mnd_nor_bam_grk_aeg_ukr_fre_krd_arw_qcu_svk_ger_pol_bem_heb_slo_amh_guj_tag_mol_ses_ben_dyu_mly_tha_mlt_knd_ewe_igb_tur_bos_rus_uzb_swt_vie_owc_xho_swa_fbf	0.441365797536967	1.04410275259717	0.299144252755564
162	owc_ger_tsw_rus_mlt_wly_amr_lit_azi_tur_swt_ind_fbf_prs_dut_bsq_mcd_anl_yor_cnt_ctl_rom_moo_alb_lda_guj_est_dgb_zul_fin_glc_hau_geo_hin_ita_scr_spa_sid_tig_lat_hun_ven_jav_krd_tag_jpn_tml_kor_mol_pol_swa_svk_mao_eng_amh_sun_mnd_ukr_ewe_grk_gam_bul_bos_urd_arw_qcu_ben_swe_fre_bam_aeg_pan_heb_slo_bat_cze_ses_nor_xho_mly_tha_chh_knd_dyu_akn_uzb_afr_por_aze_tsn_vie_sod_cic_igb_bem	-0.477039392784186	-1.13551314822648	0.259078293937124
163	gam_bos_xho_hin_anl_mlt_chh_nor_tur_uzb_ses_bat_bem_lat_alb_bsq_cze_hau_akn_cnt_spa_ita_igb_ben_fbf_rus_fin_swt_bam_est_ukr_tig_geo_slo_ger_lit_por_wly_aeg_urd_hun_lda_jav_dut_tag_jpn_knd_kor_grk_mol_swa_eng_mly_swe_amh_ind_mnd_scr_dgb_pan_heb_glc_rom_afr_svk_qcu_krd_ctl_pol_tsn_owc_fre_sod_mcd_mao_bul_dyu_arw_moo_sun_tha_sid_tml_yor_tsw_azi_prs_guj_aze_zul_vie_amr_ewe_cic_ven	0.175264706174238	0.412583902173288	0.680861087201621
164	anl_mol_fbf_bul_owc_mlt_hau_ukr_azi_tur_lda_jav_yor_guj_ben_bsq_ctl_sod_akn_cnt_ita_nor_tsn_krd_dgb_pan_fin_zul_xho_est_ger_gam_geo_rus_arw_lat_urd_tig_amr_fre_hun_ewe_tag_mcd_ind_jpn_knd_kor_glc_spa_ses_rom_sun_hin_aeg_mao_mnd_cze_swa_lit_wly_por_slo_bos_alb_qcu_grk_svk_dut_bam_chh_prs_sid_afr_bat_swe_dyu_pol_ven_mly_tha_amh_tml_tsw_bem_aze_eng_scr_uzb_cic_vie_heb_swt_moo_igb	-0.635560351525657	-1.51449353699375	0.133292091238225
165	hau_scr_dgb_guj_owc_heb_amr_swe_uzb_azi_dyu_sun_akn_mol_spa_bsq_dut_aeg_bem_cnt_afr_ger_fbf_pan_xho_svk_hun_lda_ven_fin_alb_sod_geo_ben_nor_lat_hin_tig_gam_urd_est_cic_mao_slo_mly_jpn_knd_kor_fre_mcd_moo_bos_bat_ctl_amh_jav_mnd_cze_tsn_lit_sid_ita_krd_rom_glc_qcu_rus_bul_por_tsw_mlt_arw_anl_pol_tag_prs_ewe_eng_zul_ind_tha_wly_tml_igb_bam_tur_ukr_grk_aze_ses_vie_chh_swa_yor_swt	-0.0752015850478575	-0.1770978915158	0.859816627687177
166	mlt_nor_tsn_scr_tig_sod_gam_cze_tur_azi_swt_mly_fbf_ben_rus_bsq_slo_aeg_xho_cnt_svk_mol_igb_hin_bem_prs_est_yor_moo_fin_spa_heb_geo_mcd_fre_ita_rom_amr_amh_por_hun_swa_jav_swe_sun_jpn_knd_kor_ger_pan_lda_arw_ind_dut_anl_bat_mnd_glc_zul_lit_wly_bos_bul_urd_lat_qcu_guj_grk_ctl_akn_hau_eng_owc_pol_mao_krd_dyu_afr_cic_tag_tha_sid_tml_dgb_ewe_aze_alb_ukr_uzb_ven_vie_chh_tsw_ses_bam	-0.202416736949753	-0.477822998139123	0.633897384579391
167	aeg_ctl_bam_bul_mlt_heb_sid_swe_tur_aze_igb_mao_dgb_afr_dut_bsq_grk_hau_ewe_mnd_lit_spa_zul_ben_swt_bos_hun_cic_swa_est_por_wly_geo_lat_glc_alb_pol_amh_chh_rom_fin_tsw_sun_cze_bat_jpn_tml_kor_eng_nor_moo_ger_ind_slo_tig_tag_cnt_prs_tsn_ita_amr_guj_pan_hin_rus_qcu_svk_mol_fre_yor_anl_krd_gam_urd_mly_ukr_dyu_arw_fbf_jav_tha_owc_knd_bem_xho_azi_scr_mcd_uzb_akn_vie_sod_ses_lda_ven	-0.0160291329605989	-0.0377680575800278	0.96995356659935
168	sid_eng_akn_rom_gam_amr_sod_dut_uzb_tur_igb_jav_tsn_cze_mcd_bsq_mol_aeg_xho_mnd_pol_swe_zul_fre_tsw_lat_hun_swt_ven_est_rus_chh_geo_pan_por_guj_grk_hau_wly_ger_fin_bem_mao_ctl_mly_jpn_knd_kor_bos_bul_dyu_alb_tag_prs_owc_bat_cnt_ita_yor_hin_tig_spa_arw_krd_lit_qcu_urd_ben_afr_ewe_heb_svk_anl_ukr_ind_slo_moo_glc_dgb_sun_tha_mlt_tml_bam_cic_aze_scr_nor_azi_lda_vie_amh_fbf_swa_ses	-0.170065273976829	-0.401068813774849	0.689289468902846
169	amh_lit_ven_ben_gam_amr_mlt_krd_azi_tur_bem_sun_moo_rus_arw_bsq_por_aeg_akn_mnd_urd_bos_swa_rom_swt_dut_est_lda_dyu_hun_prs_tig_geo_lat_ger_mol_glc_chh_anl_guj_fin_igb_jav_slo_mly_jpn_knd_kor_pol_eng_tsw_spa_mao_fre_wly_bat_cnt_mcd_dgb_ita_owc_cze_ctl_alb_scr_qcu_svk_pan_grk_xho_sid_bul_hau_nor_ind_afr_bam_ukr_cic_tag_tha_sod_tml_tsn_yor_uzb_hin_swe_aze_zul_vie_heb_fbf_ses_ewe	-0.708468175735133	-1.69593973938234	0.0932425637891548
170	wly_rom_dgb_pol_sid_amh_tig_lit_azi_aze_moo_bat_bem_scr_rus_bsq_dut_hau_bam_cnt_ben_mcd_lda_arw_dyu_ger_hun_igb_fbf_fin_glc_owc_geo_slo_ita_prs_ctl_mlt_amr_pan_est_zul_ind_por_sun_jpn_tml_kor_eng_lat_ewe_hin_jav_grk_chh_tag_mnd_svk_akn_nor_anl_alb_mol_bul_ukr_qcu_guj_bos_fre_ses_gam_swe_sod_spa_mly_afr_ven_urd_tsw_mao_tha_heb_knd_swt_yor_tur_krd_cze_uzb_swa_vie_aeg_cic_xho_tsn	-0.609607462854237	-1.45745363496913	0.148359698072113
171	mlt_urd_igb_lat_amr_hau_owc_krd_azi_uzb_bem_bat_akn_pol_ita_bsq_hin_chh_dyu_mnd_mol_prs_ven_dut_zul_bos_fin_tsn_cic_hun_lit_wly_geo_ctl_fre_eng_scr_sod_heb_guj_est_moo_tag_glc_sun_jpn_tml_kor_pan_por_ewe_swe_ind_mcd_sid_mao_cnt_nor_lda_arw_amh_slo_grk_svk_ger_qcu_bul_alb_cze_ses_aeg_ukr_anl_ben_jav_spa_tsw_afr_swt_mly_tha_tig_knd_dgb_bam_tur_rus_rom_aze_swa_vie_gam_xho_fbf_yor	0.169147093218701	0.397890153126172	0.691623038965744
172	aeg_rom_fbf_rus_mlt_amh_heb_afr_uzb_azi_swt_mao_akn_por_nor_bsq_hin_hau_moo_mnd_ctl_glc_dgb_urd_swa_spa_fin_zul_tsw_hun_scr_sid_geo_dut_prs_swe_ben_chh_tig_bos_est_dyu_sun_ukr_mly_jpn_knd_kor_pan_lit_ses_grk_jav_krd_gam_bat_cnt_slo_lda_guj_owc_ger_eng_arw_fre_qcu_alb_svk_pol_yor_amr_ita_sod_bul_tag_mcd_bem_mol_ewe_ind_tha_anl_tml_cic_tsn_aze_cze_lat_tur_xho_vie_wly_ven_igb_bam	0.13111520036576	0.308404717129652	0.758464136507208
173	chh_svk_ven_grk_sod_heb_wly_eng_aze_tur_zul_mao_cic_bul_arw_bsq_dut_tig_fbf_cnt_scr_fre_ewe_spa_bam_hin_hun_moo_igb_fin_lat_hau_geo_mcd_glc_ctl_por_aeg_amh_ger_est_tsn_sun_bos_jav_jpn_knd_kor_afr_urd_swa_swe_ind_alb_mlt_bat_mnd_cze_lda_lit_amr_rom_rus_slo_pol_qcu_ukr_mol_ita_yor_anl_ben_sid_pan_mly_krd_tsw_prs_xho_tag_tha_gam_tml_dgb_ses_uzb_guj_nor_azi_dyu_vie_owc_akn_swt_bem	0.142773216325968	0.336496496122099	0.737254597948726
174	amh_hin_dyu_swe_gam_anl_chh_rus_aze_azi_ewe_tag_tsn_ger_mol_bsq_grk_tig_swa_cnt_prs_por_moo_ctl_ses_svk_est_swt_fbf_hun_fre_sod_geo_arw_afr_bos_slo_owc_mlt_lit_fin_zul_ind_glc_sun_jpn_knd_kor_pan_urd_yor_mcd_bat_krd_sid_mly_mnd_bul_akn_dut_hau_cze_ukr_eng_pol_qcu_nor_rom_guj_xho_aeg_lat_heb_spa_jav_ita_bam_scr_igb_mao_tha_amr_tml_tsw_bem_uzb_alb_ben_tur_lda_vie_wly_cic_dgb_ven	-0.0512016700351355	-0.120584683599826	0.904280138866339
175	gam_glc_fbf_lit_chh_tig_wly_hin_tur_aze_tsn_mao_igb_alb_rus_bsq_lat_sid_cic_mnd_ukr_swe_ven_afr_yor_grk_est_zul_swa_fin_arw_amh_geo_spa_dut_ben_guj_aeg_mlt_urd_hun_bam_ind_mol_tag_jpn_knd_kor_pan_bul_dgb_fre_mly_ctl_hau_jav_cnt_slo_dyu_rom_owc_prs_bos_eng_svk_qcu_nor_mcd_scr_lda_anl_por_amr_ger_sun_krd_ewe_pol_bem_bat_tha_sod_tml_akn_ses_azi_ita_cze_uzb_moo_vie_heb_swt_tsw_xho	0.266377954765076	0.627607674524722	0.531798978428056
176	tig_grk_igb_bul_heb_wly_sid_mol_aze_tur_xho_bat_swt_svk_scr_bsq_ukr_hau_tsn_mnd_slo_cze_bem_guj_ewe_afr_est_tsw_cic_hun_krd_amr_geo_bos_ita_hin_eng_anl_gam_rus_fin_yor_jav_spa_mao_jpn_tml_kor_glc_ben_dgb_pan_mly_alb_mlt_tag_cnt_prs_swa_mcd_owc_lit_fre_ctl_pol_qcu_lat_por_nor_ven_chh_rom_amh_swe_ind_ger_zul_arw_bam_sun_tha_sod_knd_dyu_moo_azi_dut_urd_uzb_fbf_vie_aeg_ses_akn_lda	-0.408103766381308	-0.969370563200562	0.334874660436257
177	tig_grk_moo_guj_sod_gam_hau_ben_uzb_tur_ses_ind_cic_afr_glc_bsq_pan_wly_yor_mnd_prs_hin_igb_bul_ven_eng_hun_dgb_xho_fin_mol_sid_geo_arw_cze_ger_bos_owc_heb_ita_est_fbf_mao_rom_sun_jpn_tml_kor_urd_rus_bem_svk_bat_lat_amh_jav_cnt_scr_zul_dut_chh_fre_pol_mcd_lit_qcu_nor_swe_por_bam_anl_ctl_aeg_spa_mly_krd_swa_slo_tsn_tag_tha_amr_knd_swt_akn_azi_alb_ukr_aze_tsw_vie_mlt_ewe_dyu_lda	0.240946190956323	0.567190243260123	0.571951487672234
178	tig_lit_tsn_cze_anl_owc_gam_ita_tur_azi_bem_jav_lda_nor_spa_bsq_lat_aeg_bam_cnt_alb_dut_swt_rus_dgb_grk_fin_swa_xho_est_arw_sod_geo_ger_pol_ben_ukr_hau_sid_mol_hun_tsw_tag_hin_ind_jpn_knd_kor_slo_fre_moo_glc_bat_urd_wly_mly_mnd_svk_igb_swe_amh_pan_ctl_por_prs_qcu_bos_bul_krd_yor_chh_eng_mlt_scr_sun_rom_ewe_afr_ven_mao_tha_heb_tml_akn_dyu_uzb_mcd_guj_aze_zul_vie_amr_ses_fbf_cic	-0.605986840746912	-1.44521886672929	0.151757648254246
179	gam_ctl_swt_mcd_wly_amh_aeg_guj_azi_aze_tsw_sun_ven_glc_prs_bsq_bos_anl_fbf_mnd_swe_grk_tsn_cze_cic_por_est_dyu_bam_hun_svk_tig_geo_eng_hin_lit_afr_owc_chh_rom_fin_bem_mao_pan_tag_jpn_tml_kor_krd_scr_akn_bul_jav_nor_mlt_mly_cnt_ger_zul_ben_heb_arw_ita_fre_rus_qcu_alb_mol_spa_yor_amr_urd_sid_lat_ind_pol_dgb_slo_ses_bat_tha_sod_knd_swa_igb_tur_ukr_dut_uzb_lda_vie_hau_moo_ewe_xho	-0.229102487518654	-0.541397895166322	0.589527981275359
180	hau_afr_akn_hin_aeg_sod_mlt_krd_aze_azi_lda_sun_bam_alb_svk_bsq_cze_sid_tsn_cnt_rom_dut_xho_pan_yor_pol_hun_moo_dyu_fin_por_anl_geo_rus_ben_arw_fre_owc_chh_ukr_est_zul_mly_guj_mao_jpn_knd_kor_mol_lit_cic_ctl_jav_bul_heb_bat_mnd_glc_fbf_mcd_wly_spa_prs_scr_bos_qcu_lat_swe_grk_ewe_gam_nor_amh_eng_tag_slo_ses_ita_ven_ind_tha_amr_tml_tsw_swt_uzb_urd_ger_tur_dgb_vie_tig_bem_swa_igb	-0.16655002294963	-0.392787660720677	0.69537518639278
181	mlt_hin_yor_guj_chh_amr_tig_prs_uzb_aze_swa_sun_igb_grk_alb_bsq_eng_wly_lda_mnd_lat_pan_ewe_rus_bam_lit_est_moo_cic_fin_spa_sid_geo_pol_arw_krd_swe_hau_heb_ukr_hun_dyu_mly_cze_bat_jpn_tml_kor_bos_ger_swt_mcd_jav_ita_aeg_tag_cnt_afr_dgb_urd_sod_mol_ben_por_rom_qcu_slo_fre_nor_akn_amh_scr_gam_glc_mao_bul_bem_ctl_fbf_ind_tha_anl_knd_tsw_xho_azi_dut_svk_tur_zul_vie_owc_tsn_ses_ven	-0.166429861370069	-0.392408736452323	0.695654134569889
182	gam_swe_ses_slo_heb_amh_hau_arw_azi_tur_zul_jav_yor_eng_svk_bsq_afr_mlt_akn_cnt_ger_ita_dyu_krd_moo_glc_est_bem_tsn_hun_bul_sod_geo_nor_por_grk_hin_owc_anl_guj_fin_ven_tag_mol_bat_jpn_tml_kor_cze_fre_xho_lit_mao_urd_chh_mly_mnd_alb_cic_ukr_aeg_scr_dut_pan_lat_qcu_ben_rom_rus_swa_amr_ctl_wly_prs_sun_spa_fbf_bos_lda_ind_tha_tig_knd_tsw_swt_aze_mcd_pol_uzb_dgb_vie_sid_ewe_igb_bam	0.358204495353249	0.844300210481323	0.400668317690141
183	aeg_prs_cic_rus_heb_tig_hau_grk_azi_aze_moo_sun_ven_krd_hin_bsq_dut_gam_tsw_mnd_mol_spa_bam_por_fbf_mcd_fin_dgb_tsn_est_pan_amr_geo_ita_nor_ukr_ctl_owc_mlt_pol_hun_zul_bat_guj_tag_jpn_tml_kor_urd_svk_bem_bos_mao_scr_amh_jav_cnt_ger_swa_lat_anl_arw_eng_slo_lit_qcu_afr_swe_glc_swt_sid_bul_sod_cze_mly_ben_igb_fre_ses_ind_tha_wly_knd_dyu_lda_uzb_alb_rom_tur_xho_vie_chh_ewe_yor_akn	-0.176809026791493	-0.41737197764894	0.677368301637693
184	aeg_dut_bem_rus_wly_amr_anl_eng_aze_azi_yor_jav_ses_spa_ukr_bsq_urd_hau_ewe_mnd_slo_prs_swt_ita_lda_cze_fin_tsn_xho_hun_pan_amh_geo_nor_svk_guj_afr_heb_sod_rom_est_akn_ind_scr_tag_jpn_tml_kor_lit_ctl_dyu_lat_bat_bul_owc_mly_cnt_bos_bam_pol_mlt_mcd_hin_alb_ben_qcu_krd_mol_por_tsw_sid_arw_tig_ger_sun_glc_cic_grk_moo_mao_tha_gam_knd_swa_fbf_tur_swe_fre_uzb_igb_vie_chh_dgb_zul_ven	-0.983633424859028	-2.39025058041936	0.0188530519593729
185	tig_lit_yor_urd_sid_hau_mlt_ger_aze_tur_dyu_sun_zul_lat_swe_bsq_arw_anl_igb_cnt_grk_alb_swa_eng_akn_afr_est_ses_bem_fin_pol_gam_geo_mcd_hin_por_svk_heb_sod_cze_hun_lda_mly_ukr_bat_jpn_knd_kor_krd_bos_xho_ctl_jav_dut_aeg_ind_mnd_ben_tsw_fre_amr_nor_rus_slo_scr_qcu_pan_mol_guj_ewe_amh_bul_owc_spa_tag_prs_fbf_glc_tsn_mao_tha_chh_tml_moo_swt_uzb_ita_rom_azi_ven_vie_wly_dgb_cic_bam	-0.610640168175833	-1.4593388514268	0.147841410111105
186	heb_swe_bam_prs_chh_sod_amh_arw_aze_uzb_akn_mly_swt_nor_rus_bsq_afr_sid_dgb_cnt_ger_krd_fbf_bul_moo_por_est_tsw_ses_hun_pol_owc_geo_eng_spa_ctl_scr_tig_mlt_alb_fin_xho_mao_ukr_jav_jpn_knd_kor_hin_bos_ewe_fre_bat_guj_gam_sun_mnd_ben_lda_urd_wly_cze_lat_slo_rom_qcu_mol_mcd_grk_ven_aeg_lit_amr_ita_tag_svk_swa_pan_cic_ind_tha_anl_tml_yor_dyu_tur_glc_dut_azi_bem_vie_hau_zul_tsn_igb	-0.00630216738938943	-0.014840721424587	0.988191043426395
187	owc_mcd_xho_afr_amh_aeg_wly_eng_tur_uzb_tsn_mao_zul_spa_bul_bsq_ita_tig_bem_cnt_arw_rom_tsw_mol_akn_dut_hun_swa_yor_est_slo_sid_geo_pan_lit_ger_svk_sod_amr_scr_fin_dgb_bat_alb_tag_jpn_tml_kor_bos_prs_ven_hin_sun_krd_heb_jav_mnd_ben_fbf_cze_mlt_ukr_urd_nor_swe_qcu_pol_por_guj_bam_anl_glc_gam_rus_mly_ctl_igb_lat_ewe_ind_tha_chh_knd_ses_dyu_azi_fre_grk_aze_moo_vie_hau_swt_lda_cic	0.117848801774447	0.27784182909237	0.781750516706733
188	amr_slo_fbf_ukr_wly_aeg_mlt_arw_uzb_azi_swt_bat_zul_ctl_rus_bsq_glc_sod_dyu_cnt_cze_guj_yor_rom_bam_pan_est_akn_xho_fin_ger_owc_geo_alb_por_lat_mol_gam_heb_pol_hun_bem_tag_urd_ind_jpn_knd_kor_scr_eng_moo_ben_sun_spa_sid_jav_mnd_mcd_dgb_krd_amh_svk_afr_lit_prs_qcu_fre_grk_swe_lda_chh_ita_tig_dut_mao_bul_swa_bos_ewe_mly_tha_hau_tml_tsn_tsw_tur_hin_nor_aze_cic_vie_anl_igb_ses_ven	-1.0636593405138	-2.59648720470879	0.0109470441254549
189	mlt_prs_cic_slo_owc_aeg_sid_guj_uzb_aze_dyu_jav_xho_ukr_grk_bsq_eng_anl_tsn_mnd_nor_swe_ewe_scr_ven_alb_hun_ses_igb_fin_spa_hau_geo_pol_pan_hin_krd_wly_heb_por_est_tsw_mao_cze_sun_jpn_tml_kor_mcd_rus_bem_ctl_mly_rom_sod_bat_cnt_dut_fbf_fre_amr_arw_ita_bul_bos_qcu_urd_afr_lat_yor_gam_svk_chh_ben_tag_lit_swa_mol_swt_ind_tha_tig_knd_bam_zul_tur_ger_glc_azi_lda_vie_amh_moo_akn_dgb	-0.543536428184939	-1.2950731279946	0.19850081755167
190	tig_rom_ses_ben_owc_anl_sid_pol_aze_uzb_yor_mao_fbf_ita_por_bsq_alb_mlt_zul_cnt_spa_krd_moo_hin_tsn_prs_hun_tsw_ewe_est_bos_heb_geo_swe_scr_pan_afr_aeg_gam_ctl_fin_cic_sun_dut_mly_jpn_tml_kor_arw_fre_swa_grk_ind_guj_sod_bat_mnd_rus_bem_slo_wly_urd_ukr_ger_bul_qcu_cze_svk_eng_xho_chh_lit_amh_lat_tag_mol_ven_mcd_swt_jav_tha_hau_knd_bam_igb_azi_nor_glc_tur_lda_vie_amr_dyu_akn_dgb	-1.09000430390165	-2.67659385686966	0.0087908247525017
191	amr_prs_bem_glc_mlt_tig_heb_swe_tur_aze_yor_jav_tsw_arw_dut_bsq_mol_sid_dyu_cnt_pan_svk_ewe_ita_ses_cze_fin_tsn_ven_hun_lit_owc_geo_por_pol_rom_eng_chh_sod_ctl_est_moo_tag_urd_ind_jpn_knd_kor_rus_ukr_swt_lat_bat_alb_aeg_mao_mnd_grk_akn_ger_anl_ben_mcd_scr_nor_qcu_spa_guj_krd_xho_hau_hin_amh_slo_mly_bos_fbf_bul_igb_sun_tha_gam_tml_lda_cic_uzb_fre_afr_azi_zul_vie_wly_bam_dgb_swa	0.264675300551931	0.622519792434974	0.535123554720243
192	anl_ukr_igb_urd_amr_heb_owc_bos_aze_tur_dgb_mao_yor_mcd_nor_bsq_lat_mlt_xho_cnt_grk_rus_bam_slo_fbf_dut_est_zul_cic_fin_pol_hau_geo_lit_cze_spa_svk_amh_wly_afr_hun_tsn_sun_guj_jav_jpn_tml_kor_por_alb_ven_hin_tag_arw_sid_bat_mnd_scr_swa_ger_chh_fre_krd_prs_ita_qcu_bul_glc_rom_dyu_tig_mol_sod_pan_mly_ctl_swt_swe_bem_ind_tha_aeg_knd_lda_ses_azi_ben_eng_uzb_ewe_vie_gam_tsw_moo_akn	-0.85145339757556	-2.05427571073253	0.0427551501375675
193	amr_grk_bam_cze_chh_sid_gam_ben_uzb_aze_akn_mly_igb_rom_dut_bsq_pan_wly_bem_mnd_spa_nor_ewe_krd_ven_ctl_hun_tsw_zul_fin_mol_aeg_geo_arw_slo_mcd_svk_tig_sod_pol_est_ses_sun_urd_ind_jpn_tml_kor_lit_lat_swt_ger_jav_bos_anl_mao_cnt_prs_fbf_swe_amh_eng_afr_guj_hin_qcu_glc_ita_scr_xho_mlt_por_hau_rus_bat_fre_moo_alb_swa_tag_tha_owc_knd_dyu_yor_tur_bul_ukr_azi_lda_vie_heb_cic_dgb_tsn	-0.322050695147404	-0.763010241490863	0.447388427319287
194	aeg_lit_bam_cze_sod_mlt_hau_grk_uzb_azi_lda_bat_dyu_bos_glc_bsq_ger_amr_igb_mnd_urd_swe_ewe_pol_moo_krd_hun_fbf_akn_fin_alb_wly_geo_ukr_prs_rus_dut_sid_owc_ben_est_xho_jav_guj_sun_jpn_knd_kor_slo_arw_bem_rom_mly_spa_amh_tag_cnt_scr_yor_mcd_anl_fre_afr_bul_eng_qcu_por_svk_ita_tsw_tig_hin_gam_lat_mao_ctl_swa_pan_ven_ind_tha_heb_tml_ses_tsn_aze_nor_mol_tur_zul_vie_chh_cic_swt_dgb	-0.212474109251299	-0.502029898805832	0.616833033148891
195	anl_arw_yor_ctl_gam_sod_mlt_mol_azi_uzb_igb_mao_akn_pol_afr_bsq_slo_owc_zul_cnt_fre_rom_dyu_bos_swt_spa_est_moo_xho_hun_cze_aeg_geo_nor_ger_dut_lat_wly_tig_eng_fin_cic_ind_glc_sun_jpn_tml_kor_swe_prs_dgb_pan_tag_hin_sid_mly_mnd_rus_lda_svk_amr_urd_guj_ita_mcd_qcu_alb_ben_ukr_tsw_hau_lit_heb_grk_bat_scr_tsn_bul_ven_jav_tha_amh_knd_swa_ses_aze_krd_por_tur_bem_vie_chh_ewe_bam_fbf	-0.224471015613601	-0.530284055183926	0.597178895354271
196	sod_alb_cic_afr_amr_mlt_aeg_bul_aze_uzb_bam_bat_ewe_ita_hin_bsq_grk_owc_bem_cnt_ctl_prs_ven_mol_xho_glc_hun_moo_tsw_fin_arw_anl_geo_pan_swe_guj_lit_amh_chh_pol_est_zul_jav_nor_ind_jpn_knd_kor_dut_lat_yor_ukr_mly_scr_sid_mao_mnd_bos_lda_krd_wly_eng_fre_ben_por_qcu_svk_slo_rom_akn_tig_rus_heb_ger_sun_cze_igb_spa_ses_tag_tha_gam_tml_tsn_swt_azi_urd_mcd_tur_fbf_vie_hau_swa_dgb_dyu	-0.086793886702563	-0.204538376761161	0.838379774208257
197	tig_svk_fbf_alb_anl_owc_wly_guj_tur_azi_dyu_mao_tsw_krd_dut_bsq_bul_gam_xho_mnd_nor_ita_lda_mcd_ewe_rom_est_tsn_ses_hun_bos_amh_geo_glc_slo_swe_hin_mlt_chh_ukr_fin_zul_mly_mol_sun_jpn_knd_kor_spa_prs_dgb_pol_bat_ben_sid_jav_cnt_grk_ven_rus_hau_lit_por_scr_urd_qcu_afr_lat_cze_cic_sod_ctl_aeg_pan_ind_eng_bam_arw_akn_tag_tha_heb_tml_yor_swa_uzb_ger_fre_aze_swt_vie_amr_bem_igb_moo	-0.0398630000368996	-0.0939259619358866	0.925370033103856
198	hau_afr_dgb_grk_tig_amr_mlt_dut_azi_aze_akn_sun_dyu_arw_nor_bsq_ita_sid_tsn_mnd_bul_ger_swt_bos_bam_cze_hun_bem_ven_fin_fre_anl_geo_rom_lit_slo_ctl_chh_sod_swe_est_zul_bat_pol_tag_jpn_knd_kor_krd_alb_fbf_hin_ind_guj_owc_jav_cnt_urd_xho_ukr_aeg_prs_scr_glc_svk_qcu_lat_ben_rus_tsw_heb_eng_gam_mol_mly_mcd_ses_spa_swa_mao_tha_amh_tml_cic_lda_uzb_por_pan_tur_igb_vie_wly_yor_moo_ewe	-0.37448542825734	-0.887797587587098	0.376939971911072
199	sod_pol_cic_nor_hau_tig_mlt_eng_azi_tur_bem_tag_lda_ctl_swe_bsq_lat_owc_swt_cnt_cze_ukr_ven_glc_zul_por_est_swa_dyu_hun_krd_wly_geo_mol_rom_urd_rus_heb_chh_guj_fin_xho_mao_lit_jav_jpn_tml_kor_svk_arw_bam_scr_ind_bul_amr_sun_mnd_dut_ewe_afr_aeg_slo_pan_grk_fre_qcu_spa_alb_mcd_igb_amh_ita_gam_ger_mly_prs_dgb_bos_tsw_bat_tha_anl_knd_yor_akn_uzb_hin_ben_aze_tsn_vie_sid_moo_ses_fbf	-0.0100297044335669	-0.0236163658227331	0.981209216418801
200	sid_grk_tsw_swe_amh_aeg_tig_bul_aze_azi_swa_mly_lda_ukr_mcd_bsq_rom_anl_xho_mnd_ctl_fre_bam_afr_igb_ger_fin_ewe_zul_est_mol_amr_geo_arw_rus_ita_cze_chh_gam_slo_hun_fbf_tag_dut_sun_jpn_tml_kor_guj_pol_yor_por_ind_eng_heb_mao_cnt_lat_moo_alb_sod_hin_ben_spa_prs_qcu_nor_bos_glc_ven_hau_pan_owc_lit_bat_scr_dgb_krd_akn_jav_tha_mlt_knd_ses_bem_uzb_svk_urd_tur_swt_vie_wly_tsn_cic_dyu	-0.237563887506531	-0.560945482425674	0.576183763308822
201	sid_dut_moo_bul_owc_mlt_sod_alb_tur_azi_akn_mao_tsw_rom_glc_bsq_urd_gam_zul_cnt_prs_swe_swt_bos_ses_por_hun_xho_fbf_est_cze_aeg_geo_lit_fre_ukr_nor_tig_anl_pol_fin_dgb_sun_ita_tag_jpn_tml_kor_eng_ben_dyu_lat_jav_scr_hau_bat_mnd_krd_igb_afr_amh_mcd_mol_ger_slo_qcu_spa_svk_hin_bam_heb_pan_chh_rus_mly_ctl_ven_arw_lda_ind_tha_amr_knd_ewe_bem_aze_grk_guj_uzb_cic_vie_wly_swa_yor_tsn	-0.329862424915683	-0.780769764649836	0.43692080044504
202	wly_slo_fbf_dut_sid_hau_owc_bul_aze_tur_bem_bat_bam_svk_fre_bsq_ukr_gam_lda_cnt_krd_spa_xho_eng_swt_rus_fin_ewe_tsw_est_scr_chh_geo_pan_ctl_urd_hin_aeg_heb_ita_hun_akn_sun_cze_tag_jpn_tml_kor_glc_grk_dyu_nor_ind_rom_tig_mao_mnd_lat_yor_ben_amh_mol_guj_ger_prs_qcu_alb_por_afr_tsn_mlt_swe_sod_lit_jav_arw_igb_bos_ses_mly_tha_anl_knd_moo_dgb_azi_pol_mcd_uzb_cic_vie_amr_zul_swa_ven	-0.614733630498213	-1.46789858467843	0.145505815863318
203	tig_cze_tsw_ger_aeg_anl_heb_lit_aze_azi_fbf_ind_dgb_lat_mol_bsq_afr_gam_akn_cnt_ben_svk_moo_swe_ses_pol_hun_bam_dyu_est_slo_wly_geo_grk_dut_krd_ctl_sod_owc_bul_fin_yor_sun_por_tag_jpn_tml_kor_arw_rom_bem_mcd_mao_bos_hau_bat_mnd_urd_igb_scr_chh_eng_prs_fre_hin_qcu_pan_ukr_nor_lda_amr_spa_sid_rus_mly_guj_swt_ita_tsn_jav_tha_amh_knd_swa_cic_uzb_alb_glc_tur_xho_vie_mlt_zul_ewe_ven	-0.125592774158546	-0.296097300434018	0.767815951902889
204	wly_pan_ven_ita_amh_sod_hau_svk_aze_tur_swa_bat_igb_spa_pol_bsq_hin_owc_swt_mnd_por_guj_bem_bos_ewe_bul_hun_akn_bam_est_ctl_anl_geo_ukr_rom_slo_urd_tig_gam_arw_fin_fbf_jav_swe_mly_jpn_tml_kor_lat_nor_dgb_rus_tag_glc_heb_sun_cnt_grk_zul_eng_amr_dut_alb_mol_fre_qcu_mcd_krd_afr_lda_sid_lit_mlt_ben_ind_cze_cic_prs_tsw_mao_tha_chh_knd_tsn_ses_azi_ger_scr_uzb_moo_vie_aeg_yor_dyu_xho	-0.275719274223117	-0.653300824747951	0.515174293257148
205	amr_slo_bam_swe_gam_amh_owc_por_azi_aze_akn_jav_ven_ger_bul_bsq_prs_aeg_dyu_cnt_urd_glc_lda_eng_xho_ita_est_swt_yor_fin_alb_sod_geo_scr_lit_fre_dut_chh_anl_mol_hun_fbf_mly_hin_sun_jpn_knd_kor_svk_arw_zul_nor_ind_ukr_sid_bat_mnd_lat_igb_grk_tig_cze_guj_ctl_pan_qcu_pol_rom_krd_tsw_wly_spa_hau_mcd_mao_afr_swa_ben_moo_tag_tha_heb_tml_ses_dgb_tur_rus_bos_uzb_cic_vie_mlt_ewe_tsn_bem	-0.777285333155689	-1.87100604318113	0.06448839156542
206	amr_guj_bam_slo_hau_chh_sod_rom_aze_tur_lda_mao_swt_glc_prs_bsq_swe_anl_dyu_mnd_grk_ita_tsw_rus_dgb_lit_est_xho_tsn_fin_pan_mlt_geo_cze_por_urd_eng_aeg_wly_mcd_hun_ewe_bat_ben_jav_jpn_tml_kor_fre_spa_ven_hin_ind_bul_sid_mly_cnt_ger_bem_scr_heb_krd_mol_lat_alb_qcu_ctl_arw_nor_fbf_owc_afr_tig_ukr_sun_bos_igb_pol_zul_tag_tha_amh_knd_swa_yor_azi_svk_dut_uzb_akn_vie_gam_ses_moo_cic	-0.546785354404556	-1.30252356480531	0.195953791641967
207	amr_urd_tsw_prs_owc_heb_mlt_cze_tur_uzb_igb_bat_ven_mcd_rus_bsq_alb_gam_zul_cnt_ben_slo_moo_hin_swt_dut_est_swa_bam_hun_por_hau_geo_afr_ukr_ger_fre_anl_sid_grk_fin_cic_mao_ita_tag_jpn_tml_kor_scr_ctl_dyu_swe_jav_glc_sod_ind_mnd_pan_dgb_pol_wly_nor_krd_bos_svk_qcu_lit_bul_eng_xho_amh_mol_tig_rom_mly_arw_ewe_guj_fbf_sun_tha_chh_knd_akn_bem_azi_lat_spa_aze_ses_vie_aeg_tsn_lda_yor	-0.883162750431589	-2.13743768920722	0.0351855197637575
208	aeg_mcd_igb_guj_mlt_anl_amr_ita_tur_azi_zul_tag_lda_svk_ger_bsq_alb_sod_yor_mnd_hin_ben_moo_rom_bam_bul_fin_bem_swt_est_arw_hau_geo_grk_nor_rus_ukr_heb_gam_pan_hun_ses_mly_prs_ind_jpn_knd_kor_pol_dut_xho_ctl_sun_eng_owc_jav_cnt_slo_cic_spa_amh_lat_mol_urd_fre_qcu_krd_lit_glc_dgb_wly_cze_sid_swe_mao_afr_fbf_bos_akn_bat_tha_chh_tml_swa_ewe_uzb_por_scr_aze_tsw_vie_tig_dyu_tsn_ven	-0.491699765684477	-1.16962340668957	0.24514144299003
209	aeg_hin_akn_nor_tig_anl_gam_ger_azi_uzb_ven_jav_tsw_bul_ben_bsq_rom_amh_xho_cnt_ita_pan_fbf_fre_igb_cze_hun_cic_bam_est_arw_mlt_geo_mcd_ukr_lat_grk_wly_sid_urd_fin_swa_ind_spa_mly_jpn_tml_kor_bos_swe_ewe_svk_mao_mol_owc_tag_mnd_krd_tsn_rus_hau_lit_ctl_dut_glc_qcu_alb_eng_prs_moo_chh_guj_sod_slo_sun_afr_swt_scr_dgb_bat_tha_amr_knd_dyu_bem_tur_por_pol_aze_lda_vie_heb_ses_zul_yor	-0.220215954369193	-0.520072759747732	0.604248673784004
210	anl_eng_cic_arw_tig_owc_hau_rom_uzb_azi_igb_ind_swt_ukr_ita_bsq_cze_chh_akn_mnd_scr_lat_xho_spa_zul_prs_hun_bem_ses_fin_alb_mlt_geo_nor_afr_rus_slo_wly_amh_por_est_tsn_mao_urd_jav_jpn_tml_kor_pan_guj_bam_glc_sun_fre_aeg_bat_cnt_ctl_ven_bos_amr_pol_krd_bul_lit_qcu_hin_ben_mcd_lda_sid_grk_sod_svk_mly_swe_dyu_dut_swa_tag_tha_gam_knd_fbf_tsw_tur_ger_mol_aze_moo_vie_heb_dgb_ewe_yor	-0.0926130563175782	-0.218224287409863	0.827732498547651
211	hau_ctl_cic_hin_sod_owc_heb_lit_uzb_azi_zul_mly_dgb_rus_ger_bsq_swe_chh_dyu_mnd_prs_dut_moo_spa_lda_pan_fin_bam_fbf_est_mcd_aeg_geo_ukr_mol_bos_grk_amr_sid_scr_hun_swa_bat_nor_sun_jpn_knd_kor_guj_ita_tsw_fre_tag_cze_mlt_ind_cnt_rom_akn_glc_tig_krd_slo_ben_pol_qcu_lat_alb_urd_yor_gam_bul_anl_afr_mao_arw_igb_svk_tsn_jav_tha_wly_tml_bem_xho_tur_eng_por_aze_swt_vie_amh_ses_ewe_ven	-0.243287093473512	-0.57534829923247	0.566445234295788
212	aeg_bul_ses_scr_mlt_chh_hau_ukr_aze_tur_bem_jav_zul_guj_ger_bsq_afr_owc_swa_cnt_prs_rus_igb_bos_tsn_slo_fin_moo_tsw_hun_pol_amr_geo_ita_ctl_mol_alb_tig_heb_urd_est_akn_mao_swe_tag_jpn_knd_kor_eng_dut_yor_lat_sun_arw_wly_bat_mnd_grk_fbf_cze_gam_fre_rom_lit_spa_qcu_por_pan_nor_cic_amh_krd_sod_glc_ind_ben_ewe_hin_dyu_mly_tha_sid_tml_swt_ven_uzb_mcd_svk_azi_dgb_vie_anl_xho_lda_bam	-1.24701534033623	-3.09190548631396	0.00262492498332408
213	heb_ctl_moo_fre_anl_hau_gam_arw_tur_uzb_swa_bat_ses_ita_swe_bsq_eng_sid_ven_cnt_urd_alb_tsw_guj_swt_slo_hun_igb_zul_est_bul_chh_geo_rus_pan_mol_lit_wly_aeg_dut_fin_yor_sun_prs_mly_jpn_knd_kor_afr_spa_dyu_hin_ind_scr_amh_jav_mnd_ger_tsn_glc_tig_por_mcd_rom_pol_qcu_nor_lat_ben_xho_mlt_bos_amr_cze_mao_ukr_lda_grk_bam_tag_tha_owc_tml_cic_fbf_azi_svk_krd_aze_dgb_vie_sod_ewe_akn_bem	-0.146618733526911	-0.345710688860871	0.730340947770521
214	owc_scr_dyu_lit_wly_heb_gam_alb_azi_tur_zul_tag_ven_krd_svk_bsq_afr_mlt_moo_mnd_guj_ben_fbf_rom_cic_pan_est_tsn_swa_fin_nor_aeg_geo_bul_lat_swe_eng_sod_sid_mol_hun_ewe_mao_grk_bat_jpn_knd_kor_urd_glc_yor_arw_sun_pol_amr_mly_cnt_fre_ses_dut_amh_spa_ukr_por_rus_qcu_bos_cze_ctl_xho_chh_hin_hau_prs_ind_mcd_akn_ger_bem_jav_tha_tig_tml_swt_tsw_aze_slo_ita_uzb_igb_vie_anl_dgb_bam_lda	-0.320885431948513	-0.759623637875682	0.449400849335334
215	sod_urd_tsw_prs_anl_amr_mlt_cze_aze_tur_ven_bat_swt_swe_spa_bsq_afr_chh_moo_mnd_krd_pan_dyu_mol_igb_lat_fin_bam_yor_hun_ctl_gam_geo_scr_rom_ger_svk_heb_amh_bul_est_tsn_tag_bos_jav_jpn_tml_kor_rus_arw_xho_nor_sun_glc_sid_mly_cnt_por_zul_guj_hau_ben_grk_pol_mcd_qcu_fre_lit_alb_ses_owc_slo_tig_ita_ind_eng_cic_hin_dgb_mao_tha_aeg_knd_lda_ewe_azi_dut_ukr_uzb_swa_vie_wly_bem_fbf_akn	-0.256980502272681	-0.606830728573778	0.545441872862699
216	anl_spa_zul_pol_amr_amh_sid_arw_aze_uzb_igb_mly_ewe_eng_bos_bsq_cze_wly_dgb_cnt_swe_guj_swt_hin_yor_glc_hun_bam_bem_fin_slo_gam_geo_ita_krd_ben_fre_chh_sod_por_est_lda_bat_afr_jav_jpn_tml_kor_scr_rus_dyu_urd_mao_nor_tig_sun_mnd_ger_swa_lat_hau_mcd_bul_ukr_grk_qcu_rom_ctl_pan_fbf_mlt_alb_aeg_mol_tag_prs_tsw_svk_tsn_ind_tha_heb_knd_akn_ven_azi_lit_dut_tur_moo_vie_owc_xho_ses_cic	0.525730719949983	1.23910885601732	0.218423286120334
217	amr_fre_tsw_mcd_anl_aeg_wly_bos_aze_tur_igb_sun_cic_arw_scr_bsq_nor_tig_yor_mnd_pol_ctl_swa_lat_zul_svk_hun_bem_dgb_fin_por_heb_geo_glc_ukr_dut_swe_sod_gam_krd_est_akn_ind_grk_tag_jpn_knd_kor_cze_bul_lda_mol_mly_urd_mlt_mao_cnt_hin_ven_alb_amh_spa_ita_afr_guj_qcu_ben_rus_lit_moo_chh_prs_owc_ger_bat_slo_dyu_pan_fbf_jav_tha_sid_tml_bam_xho_azi_rom_eng_uzb_ses_vie_hau_ewe_tsn_swt	-0.131791518503425	-0.31061521006514	0.75678824116634
218	heb_bul_tsw_afr_chh_tig_sid_krd_tur_azi_xho_jav_swa_slo_urd_bsq_swe_wly_fbf_cnt_lit_por_cic_mcd_lda_ctl_hun_bam_igb_fin_cze_hau_geo_ita_scr_svk_prs_amh_amr_rom_est_dgb_mly_mol_tag_jpn_tml_kor_eng_bos_akn_alb_mao_arw_owc_sun_mnd_hin_moo_grk_aeg_spa_guj_lat_ukr_qcu_dut_ben_pol_ewe_anl_ger_sod_pan_ind_nor_ses_fre_bem_bat_tha_gam_knd_tsn_dyu_uzb_rus_glc_aze_ven_vie_mlt_swt_zul_yor	0.197120188616707	0.465029519677075	0.642997331186214
219	owc_prs_bem_ita_gam_hau_heb_nor_tur_aze_swt_jav_moo_spa_svk_bsq_ben_aeg_xho_cnt_bos_mcd_zul_krd_swa_slo_fin_cic_akn_hun_grk_mlt_geo_rom_scr_alb_hin_amr_anl_pan_est_tsw_sun_ger_mao_jpn_knd_kor_lat_por_ewe_pol_bat_ctl_sid_ind_mnd_cze_tsn_dut_wly_ukr_guj_fre_arw_qcu_bul_mol_afr_dyu_amh_rus_sod_swe_tag_eng_bam_glc_igb_mly_tha_chh_tml_yor_fbf_azi_lit_urd_uzb_ses_vie_tig_ven_dgb_lda	-0.873735776631031	-2.11406059800878	0.0371860273217483
220	sid_mcd_ven_mol_heb_chh_tig_pan_aze_azi_swa_bat_fbf_nor_cze_bsq_ukr_wly_xho_mnd_spa_krd_moo_ger_ses_ita_hun_ewe_dyu_fin_bos_mlt_geo_urd_lit_svk_por_owc_hau_slo_est_igb_mly_swe_tag_jpn_tml_kor_grk_dut_swt_alb_sun_rom_amh_mao_cnt_glc_bem_hin_aeg_scr_lat_pol_ben_qcu_fre_afr_prs_bam_amr_bul_gam_arw_jav_ctl_zul_rus_lda_ind_tha_sod_knd_dgb_yor_tur_guj_eng_uzb_cic_vie_anl_akn_tsw_tsn	0.519604843584423	1.2297847136976	0.221879758846011
221	amr_svk_dyu_cze_anl_gam_aeg_slo_azi_aze_igb_tag_ses_bos_mol_bsq_bul_mlt_lda_mnd_nor_dut_bam_fre_moo_rus_est_swa_fbf_hun_arw_wly_geo_afr_pan_prs_rom_owc_heb_spa_fin_tsw_sun_hin_jav_jpn_tml_kor_alb_krd_zul_guj_bat_mcd_sod_mao_cnt_ger_dgb_lat_sid_ben_scr_grk_por_qcu_ctl_ukr_pol_swt_amh_swe_tig_glc_mly_ita_xho_lit_tsn_ind_tha_chh_knd_akn_ven_uzb_eng_urd_tur_yor_vie_hau_ewe_bem_cic	-0.354932733231961	-0.840304094456789	0.402893086804523
222	amr_scr_tsw_spa_heb_chh_sid_rus_tur_uzb_bem_mly_bam_pol_afr_bsq_ita_gam_swt_mnd_ctl_grk_cic_krd_akn_alb_fin_igb_dgb_est_ger_anl_geo_rom_urd_fre_lat_sod_wly_bos_hun_tsn_tag_eng_ind_jpn_knd_kor_ukr_mcd_zul_swe_sun_mol_tig_jav_cnt_slo_xho_pan_owc_guj_bul_nor_por_qcu_glc_ben_hin_lda_mlt_prs_hau_lit_bat_arw_swa_cze_ses_mao_tha_amh_tml_fbf_ewe_azi_dut_svk_aze_moo_vie_aeg_yor_dyu_ven	-0.0138237172338566	-0.0326125742174337	0.974053433275619
223	heb_cze_bem_arw_tig_amh_owc_ctl_aze_tur_ses_jav_igb_guj_pol_bsq_fre_amr_bam_cnt_grk_glc_ewe_nor_swa_rus_hun_cic_xho_fin_mcd_hau_geo_urd_rom_bos_lit_aeg_sod_swe_est_swt_sun_hin_ind_jpn_tml_kor_prs_ben_zul_scr_mao_dut_gam_mly_mnd_mol_dyu_por_chh_spa_pan_ukr_eng_qcu_ger_bul_afr_fbf_anl_alb_wly_ita_tag_slo_moo_svk_akn_bat_tha_mlt_knd_dgb_yor_azi_lat_krd_uzb_tsw_vie_sid_ven_lda_tsn	-0.602645023676027	-1.43832074000121	0.15369983608857
224	hau_krd_zul_pol_aeg_chh_wly_ita_tur_aze_moo_tag_igb_eng_dut_bsq_svk_owc_lda_cnt_nor_grk_yor_spa_ven_fre_est_bem_xho_fin_mol_tig_geo_slo_lit_scr_cze_gam_anl_rus_hun_ewe_bat_bos_mao_jpn_knd_kor_guj_hin_cic_por_sun_lat_sid_jav_mnd_afr_swa_prs_heb_rom_arw_urd_ben_qcu_alb_mcd_pan_fbf_mlt_swe_amr_ukr_ind_ger_bam_bul_swt_mly_tha_sod_tml_ses_tsw_azi_glc_ctl_uzb_dyu_vie_amh_dgb_akn_tsn	0.148988456026195	0.350502070707771	0.726754587341101
225	owc_hin_ewe_ger_chh_mlt_aeg_scr_azi_aze_zul_jav_swa_spa_cze_bsq_slo_amr_dyu_cnt_lit_ctl_ven_afr_fbf_krd_fin_akn_cic_est_prs_anl_geo_ukr_bul_eng_bos_gam_tig_fre_hun_swt_sun_pol_mao_jpn_tml_kor_lat_pan_xho_dut_mly_mcd_sid_bat_mnd_swe_dgb_urd_wly_alb_mol_rom_glc_qcu_ita_guj_ben_bam_heb_grk_amh_nor_ind_por_lda_arw_igb_tag_tha_hau_knd_ses_tsn_tur_svk_rus_uzb_moo_vie_sod_tsw_yor_bem	-0.284810618722773	-0.673125054326815	0.502537029010827
226	chh_ita_swa_alb_gam_mlt_sid_ben_uzb_tur_bam_sun_yor_rom_swe_bsq_nor_heb_igb_mnd_glc_fre_tsn_rus_xho_ukr_est_akn_zul_fin_grk_owc_geo_pol_svk_bul_mol_wly_tig_ctl_hun_cic_tag_eng_ind_jpn_knd_kor_spa_ger_moo_urd_jav_afr_aeg_bat_cnt_krd_fbf_scr_hau_slo_prs_guj_cze_qcu_lat_mcd_por_bem_anl_lit_amh_bos_mly_arw_ven_hin_lda_mao_tha_amr_tml_swt_ewe_aze_dut_pan_azi_dgb_vie_sod_tsw_dyu_ses	0.0597533583010374	0.140612917521911	0.888479853893696
227	aeg_ctl_igb_ben_sid_mlt_heb_arw_tur_uzb_bem_mly_swa_spa_bos_bsq_cze_chh_fbf_mnd_mcd_prs_ses_svk_ewe_glc_hun_moo_bam_fin_ukr_amr_geo_rus_lit_pol_rom_wly_amh_pan_est_yor_bat_krd_mao_jpn_knd_kor_ger_scr_zul_fre_tag_ita_gam_jav_cnt_slo_cic_swe_anl_eng_nor_lat_hin_qcu_grk_por_afr_swt_owc_bul_hau_mol_sun_dut_tsn_alb_dgb_ind_tha_tig_tml_lda_akn_azi_guj_urd_aze_tsw_vie_sod_ven_xho_dyu	-0.424906864821762	-1.01116096792267	0.314562968554332
228	wly_svk_fbf_ger_hau_sod_heb_lit_azi_uzb_akn_tag_dgb_slo_prs_bsq_pol_owc_igb_mnd_por_ukr_swa_bul_swt_krd_fin_lda_bem_est_arw_amh_geo_nor_afr_spa_hin_amr_mlt_cze_hun_bam_jav_glc_mao_jpn_knd_kor_rom_guj_dyu_bos_ind_swe_anl_bat_cnt_pan_cic_mcd_gam_urd_eng_ctl_grk_qcu_fre_mol_dut_tsn_sid_scr_chh_rus_mly_alb_tsw_ita_xho_sun_tha_tig_tml_yor_ewe_tur_lat_ben_aze_ses_vie_aeg_moo_ven_zul	-0.322856345876987	-0.765043605679486	0.446182646718707
229	amr_ukr_bam_nor_sid_tig_wly_por_azi_aze_fbf_mao_cic_swe_ger_bsq_pan_hau_swa_mnd_eng_ben_lda_cze_igb_alb_fin_ven_ses_hun_dut_owc_geo_pol_afr_guj_rus_mlt_chh_svk_est_akn_ind_urd_sun_jpn_tml_kor_prs_grk_bem_lat_mly_fre_heb_jav_cnt_bos_tsn_lit_amh_scr_mcd_arw_ita_qcu_mol_ctl_slo_yor_sod_krd_aeg_hin_tag_bul_dyu_spa_ewe_bat_tha_anl_knd_dgb_swt_tur_rom_glc_uzb_moo_vie_gam_xho_tsw_zul	0.320222933205703	0.753800732227006	0.452873163753336
230	anl_glc_swa_mol_owc_aeg_heb_prs_azi_uzb_dgb_sun_bam_mcd_pan_bsq_rus_chh_fbf_cnt_bul_dut_xho_ctl_akn_urd_est_yor_igb_hun_lit_wly_geo_guj_krd_lat_hin_amh_sid_alb_fin_tsn_bat_fre_jav_jpn_knd_kor_cze_slo_lda_pol_ind_arw_tig_tag_mnd_ben_zul_por_hau_scr_bos_eng_nor_qcu_spa_grk_ita_bem_sod_svk_gam_rom_mly_afr_dyu_ukr_moo_mao_tha_amr_tml_tsw_ven_tur_swe_ger_aze_ewe_vie_mlt_swt_ses_cic	-0.925552897458984	-2.24169637102973	0.0273590280672987
231	owc_urd_dyu_lat_chh_amh_mlt_swe_azi_uzb_fbf_jav_zul_rom_mol_bsq_spa_anl_ven_mnd_arw_svk_moo_por_lda_rus_est_yor_bam_fin_dut_tig_geo_lit_ctl_slo_ger_sod_hau_cze_hun_tsw_sun_bul_ind_jpn_tml_kor_prs_fre_xho_grk_mly_nor_heb_mao_cnt_mcd_ewe_krd_wly_guj_eng_pan_ben_qcu_alb_ita_scr_cic_amr_pol_sid_glc_tag_afr_bem_hin_igb_bat_tha_gam_knd_dgb_tsn_aze_bos_ukr_tur_akn_vie_aeg_swt_ses_swa	-0.301198324946236	-0.712668033152351	0.47783548910809
232	tig_lit_bem_ita_sod_aeg_chh_dut_uzb_azi_ewe_mao_fbf_prs_ger_bsq_ukr_mlt_cic_mnd_alb_pan_yor_bul_swa_svk_est_dgb_zul_fin_por_sid_geo_grk_guj_afr_swe_anl_gam_eng_hun_igb_sun_mol_jav_jpn_knd_kor_pol_fre_tsn_glc_mly_slo_hau_bat_cnt_hin_xho_ctl_owc_nor_scr_rom_cze_qcu_spa_mcd_arw_swt_heb_bos_amr_lat_tag_urd_ven_krd_tsw_ind_tha_wly_tml_dyu_moo_tur_ben_rus_aze_ses_vie_amh_lda_akn_bam	0.0227589373873139	0.0535980993567199	0.957370338431842
233	chh_lat_zul_rom_owc_hau_tig_pan_azi_aze_fbf_bat_tsw_bul_krd_bsq_alb_amr_bem_mnd_ita_svk_ses_glc_swa_lit_est_ewe_moo_hun_ben_sod_geo_dut_ukr_rus_fre_wly_mlt_slo_fin_tsn_mly_ctl_sun_jpn_knd_kor_mcd_prs_akn_eng_tag_grk_sid_ind_cnt_pol_yor_guj_anl_spa_mol_ger_swe_qcu_hin_bos_scr_ven_gam_afr_aeg_arw_jav_nor_cic_urd_bam_mao_tha_amh_tml_xho_swt_uzb_por_cze_tur_lda_vie_heb_dyu_igb_dgb	-0.124584359491376	-0.293588458073025	0.769726573634435
234	mlt_nor_zul_por_owc_anl_heb_krd_azi_uzb_ses_ind_yor_rom_svk_bsq_lit_hau_akn_cnt_urd_guj_fbf_grk_cic_pol_fin_bem_ewe_hun_ukr_aeg_geo_alb_mcd_afr_dut_wly_gam_fre_est_swa_bat_eng_mao_jpn_tml_kor_arw_ita_swt_prs_jav_swe_chh_sun_mnd_hin_moo_ger_amr_mol_glc_rus_cze_qcu_slo_spa_lat_ven_tig_pan_sid_scr_mly_ben_lda_ctl_dyu_tag_tha_amh_knd_igb_tsw_tur_bos_bul_aze_tsn_vie_sod_xho_bam_dgb	-1.22172589752737	-3.03440215337158	0.00312484572298535
235	aeg_pol_cic_prs_anl_wly_tig_ger_tur_azi_ven_ind_ewe_afr_bos_bsq_slo_amr_swa_mnd_por_ben_ses_glc_yor_bul_fin_swt_zul_hun_svk_owc_geo_dut_arw_ita_rom_mlt_heb_nor_est_akn_tag_urd_mly_jpn_tml_kor_guj_krd_fbf_spa_mao_lat_sid_jav_cnt_hin_tsw_alb_hau_pan_lit_ukr_grk_qcu_swe_cze_rus_igb_gam_mcd_chh_ctl_bat_scr_tsn_eng_moo_sun_tha_sod_knd_dyu_bam_uzb_mol_fre_aze_bem_vie_amh_lda_dgb_xho	-0.539189422430252	-1.28376891284715	0.202412158157244
236	owc_prs_akn_scr_sod_aeg_amr_cze_azi_aze_yor_tag_xho_grk_eng_bsq_slo_gam_swa_mnd_urd_arw_lda_ctl_bem_pol_fin_swt_dyu_est_ger_mlt_geo_glc_por_ben_krd_tig_amh_nor_hun_ses_mly_swe_mao_jpn_tml_kor_afr_spa_ven_ita_bat_alb_hau_ind_cnt_mcd_tsw_dut_wly_bos_ukr_guj_pan_qcu_bul_hin_lat_ewe_heb_lit_chh_fre_sun_rom_bam_svk_tsn_jav_tha_sid_knd_dgb_zul_tur_rus_mol_uzb_cic_vie_anl_moo_fbf_igb	-0.423139366240829	-1.00521360778864	0.317402302094755
237	gam_prs_bam_pan_anl_mlt_hau_cze_azi_uzb_cic_sun_akn_grk_alb_bsq_pol_amh_zul_mnd_mol_ctl_tsn_nor_ses_glc_hun_dyu_ewe_est_bos_chh_geo_ukr_mcd_spa_urd_aeg_wly_hin_fin_dgb_ind_guj_tag_jpn_tml_kor_rom_ita_lda_lit_jav_svk_tig_mao_cnt_arw_swt_rus_sod_slo_eng_scr_afr_qcu_dut_lat_swe_moo_sid_por_owc_krd_bat_ben_bem_ger_igb_mly_tha_heb_knd_swa_fbf_tur_fre_bul_aze_ven_vie_amr_yor_xho_tsw	-0.432529145786545	-1.02806485761279	0.306585785501877
238	gam_glc_tsn_swe_heb_chh_tig_ctl_azi_tur_ewe_tag_dyu_spa_dut_bsq_bos_sid_ses_mnd_krd_mcd_ven_fre_dgb_por_hun_lda_igb_fin_arw_aeg_geo_pol_alb_rus_eng_sod_wly_ukr_est_akn_sun_pan_ind_jpn_knd_kor_rom_scr_xho_afr_mao_hin_mlt_bat_cnt_grk_tsw_svk_owc_guj_nor_ben_ger_qcu_ita_urd_lit_bam_anl_cze_amh_lat_mly_slo_fbf_mol_swa_jav_tha_hau_tml_yor_cic_uzb_prs_bul_aze_bem_vie_amr_moo_zul_swt	0.265978374740883	0.626537027990224	0.532497686814636
239	mlt_krd_cic_ben_anl_amh_sid_alb_aze_uzb_ewe_tag_ven_prs_arw_bsq_pan_wly_swt_mnd_swe_afr_swa_bul_lda_ukr_est_moo_fbf_fin_scr_hau_geo_dut_urd_ita_slo_amr_gam_spa_hun_tsw_jav_lit_mly_jpn_tml_kor_ctl_bos_bam_glc_mao_mol_heb_bat_cnt_hin_akn_guj_sod_rom_pol_nor_fre_qcu_grk_ger_por_dyu_tig_lat_aeg_cze_ind_mcd_xho_svk_bem_sun_tha_owc_knd_ses_igb_tur_eng_rus_azi_yor_vie_chh_zul_dgb_tsn	0.542492998106091	1.28319604726689	0.202611882627398
240	amh_fre_bem_slo_tig_mlt_wly_spa_aze_uzb_dyu_jav_zul_pan_bul_bsq_ben_heb_swt_cnt_afr_bos_ewe_dut_ven_mcd_est_cic_ses_hun_ukr_chh_geo_alb_hin_nor_scr_sid_hau_mol_fin_moo_bat_cze_sun_jpn_tml_kor_swe_lat_xho_pol_mao_glc_amr_mly_mnd_krd_dgb_eng_owc_ger_lit_prs_guj_qcu_urd_ctl_rus_swa_anl_grk_sod_arw_tag_svk_fbf_ita_tsw_ind_tha_aeg_knd_yor_lda_azi_por_rom_tur_bam_vie_gam_akn_tsn_igb	-0.106584973574177	-0.251288122357333	0.802145766590694
241	heb_glc_dyu_ger_hau_amh_sod_pol_tur_uzb_tsn_jav_yor_svk_rom_bsq_eng_amr_akn_cnt_arw_hin_zul_nor_xho_urd_fin_ewe_moo_est_mcd_gam_geo_krd_ukr_lat_afr_aeg_anl_spa_hun_tsw_mao_ben_tag_jpn_tml_kor_dut_ctl_bam_ita_ind_por_mlt_bat_mnd_slo_swa_grk_wly_lit_scr_pan_prs_qcu_guj_mol_cze_lda_chh_rus_tig_alb_sun_swe_dgb_bul_cic_mly_tha_sid_knd_bem_swt_azi_fre_bos_aze_ses_vie_owc_igb_fbf_ven	-0.436594114280047	-1.03603395643988	0.302872704946852
242	chh_svk_cic_por_aeg_anl_amh_grk_azi_tur_fbf_mao_tsn_dut_afr_bsq_pan_gam_swt_cnt_rus_nor_moo_arw_ven_spa_est_yor_xho_fin_bos_amr_geo_mcd_prs_urd_lat_heb_wly_alb_hun_akn_bat_ukr_sun_jpn_knd_kor_scr_mol_tsw_pol_jav_krd_tig_tag_mnd_hin_igb_eng_sid_swe_slo_ben_ger_qcu_cze_fre_guj_swa_mlt_glc_sod_lit_mly_ita_lda_bul_ewe_ind_tha_hau_tml_zul_dyu_uzb_rom_ctl_aze_bem_vie_owc_dgb_ses_bam	0.388725537487992	0.916589927552728	0.361728331916171
243	wly_mcd_swt_cze_anl_owc_aeg_lit_aze_azi_lda_sun_dgb_arw_eng_bsq_por_sod_bam_mnd_grk_hin_ven_afr_yor_mol_hun_ewe_igb_fin_rom_sid_geo_ukr_alb_rus_urd_amh_hau_bos_est_tsw_mao_fre_bat_jpn_knd_kor_guj_glc_zul_pan_ind_ctl_chh_mly_cnt_svk_moo_bul_gam_krd_swe_dut_spa_qcu_ben_scr_pol_bem_amr_ger_heb_nor_tag_lat_tsn_ita_cic_jav_tha_mlt_tml_dyu_fbf_uzb_prs_slo_tur_akn_vie_tig_ses_swa_xho	-0.102762966629258	-0.241966638176604	0.80933877472411
244	heb_nor_yor_lit_sid_mlt_amr_bul_aze_tur_dgb_sun_fbf_pol_ita_bsq_pan_owc_bem_mnd_rus_krd_swt_ger_tsw_prs_fin_tsn_cic_est_spa_aeg_geo_slo_rom_ctl_fre_amh_tig_hin_hun_moo_bat_alb_jav_jpn_knd_kor_afr_svk_igb_mcd_mly_lat_hau_mao_cnt_guj_ewe_glc_chh_bos_por_eng_ukr_qcu_urd_scr_ben_xho_wly_swe_gam_dut_tag_mol_ses_cze_swa_ind_tha_sod_tml_ven_dyu_azi_arw_grk_uzb_bam_vie_anl_zul_akn_lda	-1.05693285455583	-2.59692799281818	0.0109339749108232
245	hau_slo_dyu_ukr_aeg_gam_anl_mcd_azi_tur_xho_bat_tsn_glc_grk_bsq_afr_sod_fbf_mnd_nor_krd_bem_por_bam_arw_hun_cic_ewe_est_fre_amr_geo_mol_svk_ger_bul_mlt_heb_prs_fin_dgb_tag_cze_sun_jpn_knd_kor_pan_hin_lda_spa_mly_rom_tig_ind_cnt_lit_tsw_swe_wly_pol_rus_lat_bos_qcu_guj_dut_eng_zul_amh_alb_sid_scr_mao_urd_ven_ben_akn_jav_tha_owc_tml_swt_swa_uzb_ctl_ita_aze_moo_vie_chh_yor_igb_ses	-0.504087982679702	-1.19978720656569	0.23326960437501
246	wly_ita_ven_nor_heb_chh_amr_spa_azi_uzb_dyu_mao_cic_slo_afr_bsq_ger_tig_moo_mnd_glc_bul_xho_pan_zul_rus_hun_swt_lda_est_pol_sid_geo_rom_ctl_alb_scr_hau_anl_bos_fin_tsn_ind_lit_mly_jpn_tml_kor_swe_ben_dgb_ukr_jav_mol_sod_tag_cnt_dut_swa_por_owc_cze_krd_eng_hin_qcu_mcd_fre_arw_yor_mlt_prs_amh_lat_bat_grk_bem_guj_igb_sun_tha_aeg_knd_ses_akn_tur_svk_urd_aze_ewe_vie_gam_fbf_tsw_bam	-0.0589957902170038	-0.138907667003391	0.889823466538472
247	aeg_rus_bem_krd_sod_amh_sid_ger_aze_azi_tsw_jav_lda_nor_ctl_bsq_glc_mlt_ewe_cnt_rom_cze_moo_bul_dyu_mol_fin_ses_fbf_est_swe_chh_geo_dut_lit_afr_pol_wly_hau_prs_hun_cic_bat_urd_tag_jpn_knd_kor_mcd_lat_swt_bos_mly_slo_owc_ind_mnd_scr_tsn_por_amr_svk_ukr_pan_ita_qcu_hin_spa_grk_ven_tig_eng_heb_ben_sun_alb_zul_arw_yor_mao_tha_gam_tml_xho_bam_tur_fre_guj_uzb_akn_vie_anl_igb_swa_dgb	0.121283328917298	0.285746918332042	0.775707453504377
248	owc_spa_dyu_rom_wly_aeg_gam_krd_azi_uzb_moo_sun_igb_dut_lat_bsq_mcd_anl_lda_cnt_pan_pol_akn_ctl_tsw_hin_est_bem_cic_fin_prs_amh_geo_ita_slo_fre_cze_amr_sid_arw_hun_ven_bat_ger_jav_jpn_knd_kor_rus_urd_dgb_ukr_mly_nor_hau_mao_mnd_por_swt_glc_tig_swe_lit_bos_bul_qcu_ben_scr_mol_swa_mlt_guj_heb_svk_tag_alb_ses_eng_yor_ind_tha_chh_tml_fbf_zul_tur_grk_afr_aze_ewe_vie_sod_tsn_xho_bam	-0.312167497494413	-0.739299300884729	0.461587241511377
249	chh_arw_tsn_afr_amr_mlt_owc_glc_uzb_aze_bem_mly_tsw_dut_scr_bsq_mol_sid_igb_mnd_lit_ukr_ewe_eng_dgb_swe_est_ses_ven_fin_lat_aeg_geo_krd_pol_ita_bul_anl_amh_hin_hun_yor_ind_prs_jav_jpn_knd_kor_ben_rus_cic_mcd_tag_ctl_sod_mao_cnt_urd_akn_rom_tig_por_alb_nor_guj_qcu_slo_spa_fre_moo_wly_svk_gam_ger_sun_cze_bam_grk_zul_bat_tha_heb_tml_fbf_dyu_tur_pan_bos_azi_swa_vie_hau_swt_xho_lda	-0.259182386790485	-0.613034006684463	0.541350160286625
250	sod_dut_ewe_svk_heb_tig_mlt_eng_azi_tur_igb_bat_yor_cze_glc_bsq_guj_amr_bem_cnt_arw_afr_dyu_mcd_moo_por_est_swa_dgb_fin_slo_chh_geo_alb_swe_pan_bul_owc_anl_lat_hun_tsw_mao_lit_jav_jpn_tml_kor_pol_ger_ses_mol_sun_rus_amh_ind_mnd_prs_ven_spa_gam_urd_ita_hin_ctl_qcu_krd_ukr_scr_zul_aeg_nor_wly_rom_mly_ben_fbf_bos_akn_tag_tha_hau_knd_swt_bam_uzb_grk_fre_aze_tsn_vie_sid_lda_cic_xho	-0.665098770067354	-1.59034981456358	0.115149766055537
251	gam_hin_fbf_glc_wly_owc_amr_prs_azi_uzb_tsn_mly_zul_guj_pol_bsq_ger_tig_akn_cnt_pan_rom_swt_lit_swa_ctl_hun_bem_bam_est_ita_anl_geo_grk_slo_spa_krd_heb_hau_lat_fin_lda_mao_rus_tag_jpn_tml_kor_scr_bos_moo_arw_sun_eng_mlt_bat_mnd_fre_yor_mol_amh_ukr_alb_ben_dut_qcu_afr_cze_bul_ven_sid_svk_aeg_urd_jav_nor_cic_swe_xho_ind_tha_chh_knd_igb_dyu_tur_mcd_por_aze_ewe_vie_sod_tsw_ses_dgb	0.0990001428412435	0.233077275243229	0.816213624343518
252	tig_ctl_akn_ukr_owc_hau_wly_cze_aze_uzb_fbf_ind_tsn_rom_pan_bsq_mol_sid_zul_mnd_ger_lat_ewe_spa_bam_nor_est_cic_moo_fin_hin_mlt_geo_glc_krd_lit_pol_anl_heb_svk_hun_tsw_mao_por_bat_jpn_tml_kor_alb_afr_dyu_prs_tag_rus_chh_jav_cnt_grk_swa_fre_sod_bul_guj_bos_dut_qcu_arw_urd_eng_ses_amh_swe_gam_ben_sun_slo_yor_ita_ven_mly_tha_aeg_knd_lda_xho_azi_scr_mcd_tur_igb_vie_amr_swt_dgb_bem	-1.49416556408264	-3.8130597724719	0.000246651587033154
253	wly_lat_xho_bos_tig_hau_owc_ita_uzb_azi_zul_ind_ewe_afr_ctl_bsq_por_anl_akn_cnt_arw_dut_bem_scr_ven_urd_est_moo_fbf_fin_cze_amr_geo_eng_ukr_bul_ben_sid_heb_fre_hun_cic_tag_spa_bat_jpn_knd_kor_rom_mcd_dgb_glc_mly_svk_mlt_jav_mnd_lit_lda_nor_aeg_krd_hin_slo_grk_qcu_swe_pol_ger_igb_gam_rus_chh_prs_mao_mol_swa_pan_dyu_sun_tha_amh_tml_swt_yor_tur_alb_guj_aze_ses_vie_sod_bam_tsn_tsw	0.0590583839591171	0.139011836516641	0.88974137931979
254	sod_pan_tsw_slo_mlt_hau_wly_mol_aze_uzb_akn_mao_bam_alb_swe_bsq_urd_owc_igb_cnt_svk_por_xho_ben_ewe_rom_hun_ven_tsn_est_guj_heb_geo_nor_cze_hin_spa_aeg_anl_grk_fin_dgb_mly_mcd_tag_jpn_tml_kor_afr_arw_ses_dut_bat_ita_gam_sun_mnd_glc_yor_ger_amh_lat_ctl_lit_krd_qcu_bos_ukr_pol_moo_amr_prs_tig_scr_ind_rus_swt_bul_dyu_jav_tha_chh_knd_cic_fbf_tur_fre_eng_azi_lda_vie_sid_bem_zul_swa	-0.830597793722085	-2.00359273383387	0.0480236110632065
255	heb_mol_tsn_prs_gam_owc_sid_slo_azi_tur_ewe_sun_dgb_ukr_cze_bsq_ita_tig_lda_cnt_por_fre_yor_spa_ven_arw_hun_bam_moo_est_afr_wly_geo_svk_ctl_ger_grk_mlt_amr_ben_fin_swt_mao_krd_bat_jpn_knd_kor_lat_hin_igb_bul_jav_lit_chh_ind_mnd_dut_swa_mcd_aeg_rom_bos_scr_alb_qcu_urd_pol_swe_xho_amh_rus_anl_glc_tag_eng_zul_nor_tsw_mly_tha_sod_tml_fbf_akn_uzb_guj_pan_aze_bem_vie_hau_cic_ses_dyu	-0.357196742164848	-0.845909539846821	0.399774473667262
256	aeg_lat_ven_glc_tig_chh_owc_afr_tur_azi_dyu_tag_swt_lit_bos_bsq_eng_sod_igb_cnt_guj_fre_tsn_ben_lda_swe_est_yor_swa_fin_ctl_mlt_geo_ita_prs_alb_krd_amr_hau_spa_hun_fbf_mao_grk_sun_jpn_tml_kor_slo_svk_zul_nor_mly_ukr_sid_ind_mnd_pan_moo_mcd_wly_rom_rus_urd_ger_qcu_bul_dut_arw_bem_anl_pol_heb_mol_jav_por_dgb_cze_ewe_bat_tha_amh_knd_ses_cic_aze_hin_scr_uzb_tsw_vie_gam_akn_xho_bam	-0.296837240015574	-0.702845333694234	0.48390781067172
257	owc_krd_yor_swe_amr_anl_sid_pol_azi_tur_zul_bat_fbf_pan_svk_bsq_rom_amh_xho_mnd_grk_lit_swa_guj_ewe_ger_fin_tsw_bem_hun_ctl_mlt_geo_dut_mcd_cze_urd_tig_wly_mol_est_tsn_mao_bul_tag_jpn_knd_kor_alb_fre_igb_rus_mly_hin_sod_sun_cnt_ukr_akn_prs_gam_por_nor_eng_scr_qcu_spa_lat_bos_dyu_heb_arw_aeg_slo_jav_ita_lda_afr_ses_ind_tha_chh_tml_moo_dgb_aze_glc_ben_uzb_cic_vie_hau_ven_bam_swt	0.291681810964642	0.686400357435247	0.494168506762919
258	hau_ukr_swt_arw_gam_tig_amh_nor_tur_aze_zul_jav_bem_scr_eng_bsq_por_anl_ven_mnd_lit_rom_bam_ben_akn_bos_est_swa_cic_hun_dut_heb_geo_guj_mol_cze_prs_owc_chh_mcd_fin_ewe_mao_pol_tag_jpn_tml_kor_krd_urd_tsn_ita_bat_slo_amr_sun_cnt_svk_dgb_pan_aeg_ctl_ger_alb_spa_qcu_afr_fre_bul_lda_sod_glc_mlt_lat_mly_grk_tsw_hin_yor_ind_tha_sid_knd_fbf_igb_uzb_swe_rus_azi_moo_vie_wly_ses_xho_dyu	0.247133007406281	0.582417775651847	0.56169470743438
259	anl_mol_zul_mcd_owc_chh_tig_ukr_aze_tur_dyu_jav_lda_grk_dut_bsq_ger_heb_tsw_cnt_svk_hin_tsn_por_akn_lat_fin_bem_moo_hun_lit_sid_geo_bos_ben_spa_slo_aeg_gam_ctl_est_swt_mao_krd_ind_jpn_tml_kor_urd_scr_fbf_bul_mly_prs_mlt_sun_mnd_rom_ven_arw_hau_afr_fre_pan_nor_qcu_glc_rus_ita_bam_sod_pol_wly_cze_bat_eng_swa_alb_dgb_tag_tha_amr_knd_xho_cic_azi_guj_swe_uzb_igb_vie_amh_ewe_yor_ses	-0.973344704872727	-2.36404793835803	0.0201566173546469
260	hau_afr_ses_ukr_heb_aeg_gam_grk_uzb_aze_akn_sun_ven_scr_rom_bsq_pol_tig_dyu_cnt_arw_bul_swt_eng_tsn_fre_est_yor_bam_hun_ctl_wly_geo_urd_alb_lat_mcd_anl_amr_krd_fin_cic_jav_hin_ind_jpn_tml_kor_prs_mol_fbf_rus_mao_swe_sod_bat_mnd_glc_bem_svk_amh_nor_slo_cze_ita_qcu_lit_spa_ben_ewe_mlt_por_sid_pan_tag_guj_swa_ger_lda_mly_tha_owc_knd_zul_tsw_azi_bos_dut_tur_dgb_vie_chh_moo_xho_igb	-0.442267879677076	-1.04951803720022	0.296659468302176
261	sod_bos_tsn_lat_tig_chh_owc_nor_azi_aze_yor_tag_zul_rus_guj_bsq_ben_gam_swa_mnd_urd_ukr_tsw_prs_cic_alb_fin_ven_ewe_est_krd_anl_geo_bul_pol_ita_pan_amh_wly_svk_hun_ses_mly_ctl_mao_jpn_tml_kor_swe_scr_swt_hin_bat_cze_sid_jav_cnt_spa_dyu_rom_hau_mcd_mol_dut_slo_qcu_fre_lit_por_akn_heb_eng_amr_glc_ind_arw_fbf_afr_dgb_sun_tha_aeg_knd_igb_xho_uzb_grk_ger_tur_bam_vie_mlt_bem_moo_lda	-0.0533385949656837	-0.125797126686418	0.900164067715785
262	wly_ita_lda_mol_hau_gam_anl_grk_azi_aze_cic_mly_swa_mcd_bul_bsq_ctl_owc_akn_cnt_eng_bos_ewe_lat_swt_arw_hun_ses_xho_fin_svk_chh_geo_dut_scr_afr_pol_mlt_tig_spa_est_tsw_sun_rom_tag_jpn_tml_kor_alb_prs_bem_pan_bat_rus_amr_mao_mnd_krd_yor_fre_sid_guj_ben_urd_ukr_qcu_swe_por_glc_bam_aeg_ger_amh_hin_ind_nor_dgb_cze_ven_jav_tha_heb_knd_fbf_moo_uzb_slo_lit_tur_dyu_vie_sod_tsn_igb_zul	0.429996381821486	1.01535878123977	0.312569133727076
263	chh_ger_moo_nor_mlt_amr_heb_pol_aze_uzb_dgb_mly_ewe_ukr_eng_bsq_spa_tig_fbf_mnd_por_hin_igb_rus_yor_dut_est_dyu_zul_fin_svk_sod_geo_grk_rom_ctl_urd_sid_aeg_slo_hun_bem_tag_cze_bat_jpn_tml_kor_lat_alb_tsw_ben_mao_bos_anl_sun_cnt_scr_swa_guj_gam_prs_mcd_arw_afr_qcu_swe_bul_lit_akn_owc_glc_wly_fre_ind_ita_lda_mol_swt_jav_tha_hau_knd_cic_bam_azi_krd_pan_tur_ses_vie_amh_ven_xho_tsn	0.081184762463886	0.190966790060948	0.848967891313044
264	amr_fre_ven_alb_mlt_aeg_sid_ger_azi_aze_ewe_sun_lda_scr_cze_bsq_grk_tig_bam_mnd_arw_urd_swa_pan_moo_slo_hun_swt_yor_fin_ben_chh_geo_por_lat_dut_nor_sod_wly_bul_est_igb_bat_ita_jav_jpn_tml_kor_krd_spa_dyu_lit_mly_ctl_amh_ind_cnt_pol_zul_guj_heb_prs_rus_rom_afr_qcu_svk_hin_glc_akn_anl_mol_hau_swe_tag_bos_ses_ukr_xho_mao_tha_gam_knd_tsn_dgb_tur_mcd_eng_uzb_cic_vie_owc_tsw_fbf_bem	0.180152777900923	0.423944052489825	0.672585599645812
265	amr_bul_ses_ukr_sid_anl_hau_swe_uzb_aze_tsw_sun_zul_mcd_alb_bsq_por_heb_dyu_mnd_grk_nor_yor_hin_fbf_rus_hun_cic_swa_est_spa_mlt_geo_guj_bos_ctl_pan_amh_tig_afr_fin_bam_ind_eng_bat_jpn_knd_kor_arw_svk_tsn_ben_mly_mol_sod_mao_cnt_fre_akn_glc_chh_dut_lat_ita_ger_qcu_krd_scr_lit_moo_aeg_rom_wly_pol_jav_prs_bem_cze_ven_tag_tha_owc_tml_swt_igb_azi_urd_slo_tur_xho_vie_gam_dgb_lda_ewe	-0.872044366285594	-2.10695091604792	0.0378136386587886
266	amh_ben_bam_pol_sod_sid_tig_rus_uzb_aze_cic_bat_yor_lat_cze_bsq_urd_chh_tsw_mnd_ukr_slo_dyu_nor_bem_bos_fin_zul_dgb_hun_eng_mlt_geo_ger_rom_swe_afr_wly_heb_por_est_akn_jav_glc_ind_jpn_tml_kor_guj_alb_tsn_bul_tag_arw_hau_mao_cnt_svk_ven_lit_owc_grk_mcd_fre_mol_qcu_scr_ita_krd_ses_anl_prs_gam_hin_mly_spa_igb_pan_moo_sun_tha_aeg_knd_xho_swt_azi_dut_ctl_tur_fbf_vie_amr_lda_ewe_swa	-0.529596321365115	-1.26200606367707	0.210102431235067
267	gam_bos_ven_mcd_amr_hau_anl_grk_tur_aze_bam_mao_xho_hin_alb_bsq_ukr_aeg_tsn_cnt_ctl_prs_fbf_spa_ses_krd_hun_igb_bem_fin_urd_amh_geo_ger_ben_pol_nor_sid_wly_svk_est_zul_jav_slo_sun_jpn_tml_kor_scr_mol_moo_por_ind_swe_chh_bat_mnd_afr_akn_rus_heb_cze_bul_dut_lit_qcu_pan_eng_fre_dyu_owc_ita_tig_arw_mly_glc_lda_lat_yor_tag_tha_mlt_knd_tsw_cic_azi_guj_rom_uzb_ewe_vie_sod_swt_swa_dgb	-0.407364605536511	-0.965314178785808	0.336890970821642
268	sid_urd_tsn_arw_mlt_gam_tig_eng_aze_uzb_cic_bat_dgb_mol_prs_bsq_pol_aeg_igb_mnd_grk_dut_bem_spa_dyu_guj_fin_ses_lda_hun_pan_heb_geo_rom_hin_mcd_svk_chh_wly_afr_est_tsw_tag_alb_mly_jpn_knd_kor_ctl_ger_akn_bul_mao_scr_owc_ind_cnt_ukr_fbf_glc_sod_lat_bos_fre_krd_qcu_slo_cze_ita_ewe_anl_swe_amh_por_sun_nor_swa_ben_bam_jav_tha_hau_tml_zul_swt_tur_rus_lit_azi_ven_vie_amr_xho_moo_yor	-0.601540494248706	-1.43697379970737	0.154081302290548
269	tig_ben_bem_mol_sid_heb_hau_alb_tur_uzb_dyu_mao_yor_por_swe_bsq_krd_sod_tsn_cnt_ctl_glc_bam_slo_ewe_lit_hun_igb_fbf_est_pol_chh_geo_scr_ita_guj_rus_amh_amr_fre_fin_xho_mly_arw_tag_jpn_tml_kor_afr_bul_lda_prs_bat_urd_anl_ind_mnd_bos_zul_dut_wly_lat_cze_spa_pan_qcu_nor_eng_mcd_ses_mlt_ukr_aeg_ger_sun_grk_tsw_hin_dgb_jav_tha_owc_knd_swa_swt_azi_rom_svk_aze_akn_vie_gam_moo_cic_ven	0.00731988937832194	0.0172369505203217	0.9862845101164
270	heb_lit_zul_ukr_amr_hau_tig_cze_aze_uzb_xho_tag_akn_mol_scr_bsq_bos_wly_igb_cnt_lat_ger_moo_spa_dyu_urd_fin_tsw_ven_hun_glc_owc_geo_ita_alb_bul_rom_amh_chh_svk_est_lda_mly_fre_ind_jpn_tml_kor_swe_nor_cic_hin_sun_rus_sid_mao_mnd_pol_bem_grk_mlt_dut_por_krd_prs_qcu_arw_mcd_guj_ses_aeg_pan_anl_afr_bat_slo_tsn_ben_swt_jav_tha_gam_knd_bam_fbf_azi_eng_ctl_tur_dgb_vie_sod_swa_ewe_yor	0.271161386666246	0.638130198546046	0.524957145776388
271	heb_grk_lda_guj_gam_aeg_sod_ctl_uzb_aze_yor_jav_bem_slo_pol_bsq_eng_owc_dgb_mnd_ukr_cze_swa_krd_swt_bos_hun_dyu_moo_fin_swe_tig_geo_afr_mcd_lat_scr_mlt_chh_arw_est_cic_mao_fre_mly_jpn_knd_kor_rom_por_ven_lit_tag_rus_amh_sun_cnt_bul_igb_glc_sid_mol_ger_nor_prs_qcu_urd_hin_svk_bam_hau_alb_wly_pan_bat_dut_tsn_ben_ewe_ind_tha_amr_tml_xho_ses_azi_ita_spa_tur_fbf_vie_anl_zul_akn_tsw	-0.897470036213816	-2.17549817032099	0.0321280231992771
272	gam_alb_tsw_pol_aeg_hau_anl_spa_azi_tur_dyu_bat_lda_scr_fre_bsq_bul_amh_swa_cnt_glc_prs_cic_ctl_swt_grk_fin_moo_dgb_est_ukr_sid_geo_afr_ben_guj_eng_amr_wly_lit_hun_yor_sun_swe_mao_jpn_knd_kor_mcd_dut_bem_bos_jav_rus_chh_tag_mnd_nor_xho_rom_tig_lat_slo_por_arw_qcu_hin_cze_mol_ewe_heb_urd_mlt_ger_mly_ita_ses_svk_akn_ind_tha_owc_tml_fbf_igb_uzb_pan_krd_aze_bam_vie_sod_ven_tsn_zul	0.162470052381713	0.38267973831179	0.702830453501013
273	sid_bul_lda_prs_amr_owc_wly_eng_aze_uzb_tsw_sun_swt_pan_glc_bsq_ctl_gam_cic_mnd_swe_bos_ses_afr_tsn_fre_hun_dgb_ven_fin_grk_chh_geo_urd_nor_ukr_krd_hau_tig_svk_est_swa_jav_scr_bat_jpn_knd_kor_lat_slo_bam_alb_ind_spa_amh_tag_cnt_ita_moo_rom_mlt_pol_lit_mol_cze_qcu_mcd_rus_ger_zul_aeg_por_anl_dut_mly_guj_yor_ben_dyu_mao_tha_sod_tml_xho_ewe_azi_hin_arw_tur_akn_vie_heb_bem_igb_fbf	0.804290815975467	1.92288443448726	0.0575542508078313
274	hau_urd_bem_svk_amh_anl_owc_slo_tur_uzb_moo_sun_dgb_nor_lit_bsq_lat_mlt_akn_cnt_bos_ctl_yor_krd_fbf_eng_fin_swt_tsn_hun_scr_gam_geo_pan_spa_alb_arw_sid_heb_por_est_ven_mao_dut_bat_jpn_knd_kor_fre_mol_igb_glc_tag_cze_tig_jav_mnd_swe_tsw_ben_amr_guj_hin_bul_pol_qcu_ger_afr_rom_swa_aeg_ita_sod_prs_ind_rus_ses_grk_dyu_mly_tha_wly_tml_bam_cic_aze_mcd_ukr_azi_zul_vie_chh_xho_ewe_lda	-0.144182790828706	-0.339909740919349	0.734690995751777
275	aeg_nor_bem_glc_wly_tig_heb_grk_aze_uzb_xho_bat_fbf_por_alb_bsq_krd_sod_yor_cnt_ita_ger_ewe_arw_cic_urd_est_tsn_zul_fin_ukr_owc_geo_ben_slo_prs_rom_sid_gam_mcd_hun_swa_tag_afr_jav_jpn_tml_kor_eng_bos_moo_mol_sun_lit_chh_ind_mnd_svk_lda_lat_amh_pol_pan_hin_swe_qcu_scr_rus_dut_swt_anl_cze_mlt_ctl_mao_fre_ses_spa_dgb_mly_tha_amr_knd_dyu_tsw_azi_bul_guj_tur_igb_vie_hau_akn_ven_bam	-0.186146754880613	-0.439105842953609	0.661603383533913
276	sid_ben_ses_dut_chh_amr_heb_hin_aze_tur_dgb_ind_yor_slo_nor_bsq_lit_aeg_swa_mnd_alb_grk_fbf_afr_ewe_ukr_hun_moo_tsn_fin_lat_owc_geo_rus_pan_guj_ctl_sod_wly_mol_est_tsw_jav_eng_mly_jpn_tml_kor_krd_mcd_cic_ita_tag_ger_gam_bat_cnt_bos_zul_scr_hau_cze_arw_rom_spa_qcu_svk_prs_urd_igb_anl_pol_amh_swe_mao_por_bem_bul_lda_sun_tha_tig_knd_swt_ven_uzb_fre_glc_azi_bam_vie_mlt_dyu_xho_akn	-0.283919781668733	-0.671144947199746	0.503791749155155
277	amh_dut_bam_hin_aeg_wly_amr_ctl_tur_azi_dyu_sun_tsw_svk_glc_bsq_guj_sid_tsn_cnt_pol_rus_yor_slo_moo_krd_est_ven_lda_fin_urd_chh_geo_arw_spa_lit_mcd_owc_tig_ita_hun_zul_mly_rom_ind_jpn_knd_kor_ukr_ger_ses_por_bat_ben_hau_tag_mnd_cze_dgb_swe_heb_fre_eng_scr_nor_qcu_bos_bul_prs_akn_anl_afr_mlt_alb_jav_lat_xho_pan_bem_mao_tha_sod_tml_fbf_igb_aze_mol_grk_uzb_swa_vie_gam_cic_swt_ewe	0.719217725165924	1.70982032235135	0.0906336882322664
278	chh_nor_dgb_krd_gam_owc_hau_svk_azi_uzb_akn_mao_swt_arw_fre_bsq_prs_wly_yor_cnt_slo_mcd_xho_grk_dyu_afr_hun_bam_swa_est_guj_aeg_geo_glc_bul_lit_dut_heb_sid_ita_fin_moo_tag_pan_mly_jpn_knd_kor_alb_cze_tsw_mol_sun_por_sod_bat_mnd_ctl_ewe_urd_amr_ukr_rus_ben_ger_qcu_bos_pol_lat_zul_mlt_scr_tig_spa_ind_hin_fbf_eng_ses_jav_tha_anl_tml_tsn_cic_aze_rom_swe_tur_bem_vie_amh_igb_lda_ven	-0.66950199048806	-1.60623283562123	0.111613051097935
279	heb_swe_ven_alb_amh_mlt_tig_lit_aze_tur_moo_bat_igb_fre_hin_bsq_ita_wly_ses_mnd_lat_slo_bem_glc_swt_krd_fin_lda_zul_est_dut_anl_geo_grk_rom_nor_ger_owc_gam_guj_hun_akn_tag_urd_mao_jpn_tml_kor_bul_prs_yor_ctl_ind_rus_sid_mly_cnt_por_xho_ben_chh_scr_cze_ukr_bos_qcu_svk_mol_eng_dyu_sod_afr_hau_arw_sun_pol_tsw_pan_ewe_jav_tha_amr_knd_cic_tsn_uzb_mcd_spa_azi_fbf_vie_aeg_swa_bam_dgb	-0.571885163326737	-1.36612562892944	0.175193918155039
280	sod_cze_dyu_mcd_anl_heb_aeg_nor_azi_aze_cic_sun_igb_hin_prs_bsq_lit_mlt_tsn_cnt_ben_krd_xho_afr_tsw_scr_fin_bam_zul_est_slo_sid_geo_fre_grk_lat_pan_tig_wly_glc_hun_akn_jav_ita_ind_jpn_knd_kor_por_ctl_swa_urd_mly_spa_gam_mao_mnd_dut_moo_rus_chh_guj_ukr_bul_swe_qcu_svk_mol_rom_dgb_amh_bos_hau_pol_bat_alb_ven_eng_ses_tag_tha_amr_tml_ewe_swt_tur_ger_arw_uzb_lda_vie_owc_fbf_yor_bem	-0.48073347972214	-1.14168018763438	0.256518073638197
281	heb_arw_ven_hin_anl_gam_mlt_urd_uzb_azi_lda_mly_ses_rus_scr_bsq_bos_sid_akn_cnt_lit_lat_dyu_rom_igb_prs_hun_moo_ewe_est_slo_sod_geo_krd_ger_nor_bul_amr_wly_afr_fin_dgb_ind_alb_sun_jpn_tml_kor_cze_ita_zul_pan_jav_glc_owc_bat_mnd_spa_bam_swe_hau_ukr_pol_mcd_ben_qcu_ctl_por_fre_bem_tig_eng_amh_dut_tag_grk_fbf_mol_swa_mao_tha_aeg_knd_tsw_yor_tur_guj_svk_aze_swt_vie_chh_xho_tsn_cic	-0.399033119650262	-0.946460037900889	0.346366695718176
282	tig_fre_yor_dut_hau_anl_chh_ger_tur_azi_tsw_jav_swt_scr_pol_bsq_afr_mlt_dgb_mnd_hin_nor_ses_arw_swa_swe_hun_akn_cic_fin_lat_wly_geo_bul_grk_glc_cze_amh_owc_ukr_est_moo_mly_bos_sun_jpn_knd_kor_alb_por_tsn_prs_ind_svk_aeg_mao_cnt_ctl_zul_rus_sod_krd_lit_eng_rom_qcu_guj_spa_ita_xho_gam_slo_amr_pan_bat_mol_ven_urd_ewe_tag_tha_sid_tml_igb_dyu_uzb_ben_mcd_aze_bem_vie_heb_bam_lda_fbf	0.315981441190565	0.743584586203917	0.459002303352246
283	sid_scr_yor_fre_sod_heb_amh_swe_aze_uzb_zul_bat_bem_urd_rus_bsq_prs_anl_cic_cnt_rom_eng_ven_ctl_tsn_dut_fin_akn_ses_est_lat_tig_geo_bul_pol_ger_arw_hau_aeg_slo_hun_lda_jav_grk_ind_jpn_knd_kor_ita_hin_dyu_afr_sun_guj_mlt_tag_mnd_bos_tsw_krd_owc_cze_por_alb_spa_qcu_glc_ukr_ben_ewe_chh_lit_amr_mol_mao_mcd_swa_pan_igb_mly_tha_wly_tml_moo_swt_tur_svk_nor_azi_dgb_vie_gam_xho_fbf_bam	-0.175785936717293	-0.414319031588293	0.679594543593343
284	tig_mcd_tsn_swe_gam_chh_wly_scr_tur_aze_tsw_tag_akn_dut_cze_bsq_slo_amh_ven_mnd_rus_ben_ses_ger_yor_grk_est_igb_swa_fin_bos_hau_geo_urd_krd_pan_nor_mlt_anl_bul_hun_dyu_mao_pol_sun_jpn_knd_kor_spa_ukr_bem_fre_bat_ita_heb_mly_cnt_hin_zul_eng_aeg_ctl_alb_por_arw_qcu_svk_prs_rom_lda_owc_glc_sid_guj_ind_lat_xho_afr_fbf_jav_tha_amr_tml_cic_swt_uzb_mol_lit_azi_bam_vie_sod_moo_dgb_ewe	-0.102211382634296	-0.241010644834976	0.810077413324545
285	mlt_fre_tsw_pan_hau_wly_sod_krd_aze_tur_ewe_tag_dyu_rom_ctl_bsq_prs_heb_igb_cnt_mol_dut_swt_eng_xho_ger_hun_bem_swa_fin_spa_sid_geo_svk_alb_mcd_bos_aeg_anl_ita_est_yor_mly_ukr_sun_jpn_knd_kor_urd_grk_moo_lit_ind_lat_tig_mao_mnd_arw_fbf_hin_chh_cze_slo_afr_pol_qcu_glc_scr_guj_tsn_owc_rus_amh_nor_bat_por_bam_ben_ven_jav_tha_gam_tml_lda_cic_uzb_swe_bul_azi_akn_vie_amr_dgb_ses_zul	-0.588051723527717	-1.40401642338237	0.163644630087386
286	sid_ita_zul_svk_amr_sod_owc_afr_aze_tur_swa_ind_bam_ger_pol_bsq_mcd_tig_cic_mnd_por_ctl_swt_ben_igb_prs_hun_ses_moo_est_grk_wly_geo_bul_bos_pan_ukr_amh_chh_arw_fin_xho_sun_eng_jav_jpn_knd_kor_glc_scr_ewe_dut_tag_mol_gam_mly_cnt_rus_fbf_rom_anl_spa_lit_urd_slo_qcu_hin_swe_guj_akn_mlt_fre_hau_lat_bat_alb_lda_cze_tsw_mao_tha_heb_tml_bem_dyu_azi_krd_nor_uzb_yor_vie_aeg_dgb_ven_tsn	0.276375248953431	0.65117305583604	0.51654057219922
287	owc_mol_moo_krd_anl_hau_sid_slo_azi_aze_dgb_mly_zul_ger_rom_bsq_pan_amh_fbf_mnd_fre_glc_ewe_eng_bem_rus_est_tsn_swt_fin_hin_chh_geo_guj_svk_bos_lit_aeg_wly_lat_hun_lda_sun_prs_tag_jpn_tml_kor_spa_arw_ven_ctl_mao_cze_sod_bat_cnt_grk_dyu_dut_tig_alb_ben_urd_ukr_qcu_swe_ita_bul_cic_mlt_por_gam_mcd_ind_nor_bam_scr_igb_jav_tha_amr_knd_tsw_yor_tur_afr_pol_uzb_ses_vie_heb_swa_akn_xho	-0.203654844071669	-0.481337605642066	0.631407201328143
288	amh_cze_zul_bul_chh_gam_sid_bos_azi_uzb_ven_jav_bem_ger_glc_bsq_ukr_owc_fbf_mnd_guj_grk_ewe_prs_dyu_arw_est_igb_ses_fin_pan_hau_geo_nor_ctl_svk_hin_heb_tig_mol_hun_tsn_bat_dut_tag_jpn_knd_kor_krd_rom_cic_ben_ind_afr_anl_mly_cnt_swe_dgb_fre_wly_alb_scr_lit_lat_qcu_eng_pol_mcd_lda_amr_slo_sod_rus_mao_por_xho_urd_swa_sun_tha_mlt_tml_akn_moo_aze_spa_ita_tur_yor_vie_aeg_swt_bam_tsw	-0.13834585887097	-0.326514901702564	0.744768490036899
289	sod_lit_swt_nor_gam_heb_tig_ita_aze_uzb_swa_sun_tsw_swe_fre_bsq_svk_anl_ses_mnd_slo_krd_cic_ben_dgb_hin_fin_bem_dyu_hun_pan_wly_geo_prs_urd_bul_pol_owc_amh_mcd_est_tsn_ind_eng_tag_jpn_tml_kor_glc_afr_akn_rus_bat_bos_sid_mly_cnt_por_xho_dut_mlt_guj_arw_lat_ukr_qcu_mol_ger_ctl_lda_hau_rom_chh_scr_jav_cze_ven_alb_moo_mao_tha_amr_knd_ewe_fbf_tur_grk_spa_azi_zul_vie_aeg_igb_yor_bam	-0.868737773111757	-2.10047126425883	0.0383935880251544
290	aeg_fre_tsw_cze_amr_heb_chh_scr_aze_azi_ven_sun_fbf_alb_dut_bsq_rus_owc_swt_mnd_ger_urd_igb_glc_tsn_pol_est_ewe_ses_hun_mol_anl_geo_mcd_eng_afr_bos_tig_sod_arw_fin_lda_tag_ita_jav_jpn_knd_kor_krd_nor_xho_ukr_ind_ctl_gam_mao_cnt_por_cic_ben_wly_prs_svk_lit_hin_qcu_guj_lat_swe_dgb_hau_grk_mlt_spa_bat_slo_dyu_rom_bem_mly_tha_sid_tml_yor_bam_uzb_bul_pan_tur_swa_vie_amh_akn_moo_zul	-0.652714987024302	-1.56251664138513	0.121562927137056
291	aeg_afr_lda_rom_tig_wly_chh_pol_aze_azi_ven_bat_moo_nor_krd_bsq_alb_sid_igb_cnt_eng_por_cic_mcd_tsw_dut_fin_akn_fbf_hun_ger_anl_geo_ben_arw_ukr_urd_heb_mlt_ctl_est_ses_mly_mol_mao_jpn_tml_kor_cze_hin_tsn_svk_ind_spa_owc_sun_mnd_swe_yor_grk_hau_scr_bul_lat_prs_qcu_rus_slo_guj_ewe_amh_fre_sod_bos_tag_glc_zul_lit_swa_jav_tha_gam_knd_bem_dyu_tur_ita_pan_uzb_swt_vie_amr_dgb_bam_xho	-0.306495661293831	-0.726208110088781	0.469534972310486
292	wly_dut_ses_arw_amr_tig_aeg_pol_azi_uzb_xho_mao_lda_ita_fre_bsq_mcd_sod_swt_mnd_eng_scr_fbf_alb_yor_bul_hun_ven_dyu_est_ger_gam_geo_ben_krd_slo_por_sid_mlt_rus_fin_bem_tag_glc_ind_jpn_knd_kor_afr_ukr_bam_urd_jav_rom_heb_bat_cnt_pan_zul_ctl_chh_swe_cze_spa_lat_qcu_nor_grk_guj_akn_owc_bos_hau_svk_mly_lit_igb_prs_moo_sun_tha_anl_tml_tsn_dgb_tur_hin_mol_aze_swa_vie_amh_tsw_ewe_cic	-0.540269514137442	-1.28512141949152	0.201941197269989
293	heb_guj_ses_slo_sid_chh_aeg_dut_azi_uzb_tsw_tag_yor_arw_rom_bsq_scr_amh_bem_mnd_lat_mol_swt_prs_moo_alb_hun_bam_igb_fin_cze_gam_geo_eng_lit_krd_swe_sod_owc_por_est_ewe_mao_ben_jav_jpn_tml_kor_urd_hin_dyu_spa_sun_bos_wly_mly_cnt_svk_lda_nor_amr_ger_grk_ctl_afr_qcu_glc_mcd_pan_zul_hau_fre_mlt_pol_bat_ukr_ven_ita_dgb_ind_tha_tig_knd_tsn_swa_aze_rus_bul_tur_fbf_vie_anl_xho_akn_cic	-0.439550237655539	-1.04574931853212	0.298387242863523
294	owc_dut_yor_krd_gam_hau_sid_guj_aze_azi_moo_jav_bem_ukr_bul_bsq_spa_chh_tsn_mnd_hin_swe_xho_glc_dyu_bos_est_akn_ses_hun_lit_amh_geo_ger_rom_ctl_ben_mlt_aeg_fre_fin_swa_mao_prs_ind_jpn_tml_kor_mol_rus_lda_nor_tag_scr_wly_mly_cnt_pol_ven_mcd_tig_pan_urd_eng_por_qcu_slo_cze_grk_tsw_sod_afr_heb_arw_sun_svk_zul_ita_bam_bat_tha_anl_knd_dgb_ewe_uzb_alb_lat_tur_igb_vie_amr_cic_swt_fbf	-1.01983587712481	-2.48871574883084	0.0145991856762305
295	gam_fre_swa_ctl_hau_amh_heb_grk_tur_aze_lda_sun_swt_bul_swe_bsq_ben_tig_cic_cnt_mcd_pol_bam_ger_moo_arw_fin_fbf_ewe_est_lat_anl_geo_slo_scr_bos_prs_chh_aeg_mol_hun_dgb_mao_guj_mly_jpn_knd_kor_alb_dut_yor_nor_jav_spa_owc_tag_mnd_afr_dyu_hin_mlt_cze_urd_glc_rom_qcu_ita_eng_svk_akn_amr_lit_sod_rus_bat_krd_zul_ukr_igb_ind_tha_wly_tml_ses_xho_azi_por_pan_uzb_ven_vie_sid_tsn_tsw_bem	-0.282628135262619	-0.668791793280885	0.505285037401395
296	amh_prs_dgb_slo_hau_anl_sod_pol_azi_aze_dyu_sun_bem_krd_dut_bsq_ukr_aeg_ven_cnt_spa_svk_igb_ben_akn_rom_fin_zul_tsw_est_eng_heb_geo_bos_fre_lat_rus_tig_gam_hin_hun_swa_mao_mol_mly_jpn_knd_kor_por_lit_ewe_pan_tag_nor_amr_bat_mnd_bul_moo_afr_wly_cze_scr_ita_guj_qcu_ger_arw_urd_cic_chh_mcd_sid_alb_ind_grk_bam_swe_lda_jav_tha_owc_tml_tsn_fbf_tur_glc_ctl_uzb_xho_vie_mlt_yor_ses_swt	-0.61973304299408	-1.48202039198588	0.141715444894269
297	anl_ita_dyu_rus_amh_tig_wly_glc_aze_azi_bem_bat_swa_por_urd_bsq_fre_amr_bam_mnd_bos_ger_cic_pan_ses_mol_hun_fbf_akn_fin_prs_sod_geo_ben_ctl_eng_pol_gam_aeg_scr_est_tsw_jav_guj_sun_jpn_tml_kor_svk_alb_moo_arw_ind_mcd_heb_tag_cnt_nor_yor_cze_hau_slo_krd_ukr_hin_qcu_dut_lat_grk_dgb_chh_afr_owc_rom_mao_bul_igb_lit_xho_mly_tha_mlt_knd_ven_ewe_uzb_spa_swe_tur_zul_vie_sid_swt_lda_tsn	-0.546232620730093	-1.30083471003751	0.196529004228746
298	owc_dut_swa_spa_hau_anl_amh_ukr_uzb_tur_fbf_mly_akn_prs_fre_bsq_bul_chh_swt_mnd_lat_ctl_dyu_urd_tsn_grk_est_xho_bam_hun_ben_heb_geo_afr_cze_ger_mcd_amr_sod_guj_fin_dgb_ind_pol_sun_jpn_knd_kor_mol_ita_lda_lit_bat_bos_aeg_mao_cnt_rus_zul_hin_sid_arw_svk_eng_pan_qcu_nor_rom_swe_moo_mlt_slo_gam_glc_jav_alb_ewe_krd_ses_tag_tha_tig_tml_igb_cic_aze_scr_por_azi_tsw_vie_wly_bem_yor_ven	-0.155928179785993	-0.368002569936718	0.713707577362614
299	sid_hin_akn_krd_sod_anl_chh_grk_aze_uzb_tsn_jav_moo_pan_dut_bsq_cze_amr_igb_mnd_ben_ita_ven_nor_xho_slo_fin_yor_lda_hun_swe_gam_geo_pol_lat_afr_spa_owc_amh_por_est_tsw_bat_alb_ind_jpn_tml_kor_ukr_svk_zul_guj_tag_eng_wly_sun_cnt_glc_fbf_ger_hau_lit_rom_mol_arw_qcu_scr_urd_fre_dyu_aeg_bul_mlt_rus_mao_prs_ewe_bos_swa_mly_tha_heb_knd_bam_ses_tur_ctl_mcd_azi_cic_vie_tig_dgb_swt_bem	-0.160448279861679	-0.378728862999661	0.705752449754239
300	amr_mcd_bam_afr_anl_aeg_mlt_slo_tur_uzb_ven_sun_xho_urd_ita_bsq_mol_sid_lda_mnd_lat_ger_fbf_pol_yor_swe_hun_tsn_bem_est_ben_gam_geo_ukr_grk_rus_por_hau_owc_prs_fin_dgb_jav_dut_tag_jpn_tml_kor_hin_guj_cic_ctl_ind_scr_sod_bat_cnt_cze_dyu_fre_tig_alb_rom_pan_eng_qcu_arw_nor_svk_swt_amh_bul_heb_krd_mao_glc_tsw_bos_moo_mly_tha_wly_knd_igb_ses_aze_lit_spa_azi_akn_vie_chh_swa_ewe_zul	-0.062846953037151	-0.148253743590361	0.88246349418887
301	amh_rom_swa_cze_mlt_amr_heb_ukr_uzb_azi_moo_sun_bam_eng_grk_bsq_lat_owc_swt_mnd_ben_krd_tsw_pan_akn_rus_hun_ven_yor_fin_ita_anl_geo_bos_glc_slo_prs_gam_sid_svk_est_igb_ind_por_tag_jpn_tml_kor_lit_guj_dyu_arw_jav_alb_sod_bat_cnt_swe_dgb_fre_wly_ctl_scr_bul_pol_qcu_hin_afr_dut_fbf_aeg_mol_chh_mcd_mly_ger_zul_spa_ses_mao_tha_tig_knd_tsn_ewe_aze_nor_urd_tur_xho_vie_hau_cic_lda_bem	-0.514417497676302	-1.22421793808961	0.223962260217778
302	aeg_hin_bem_arw_owc_amr_gam_guj_uzb_aze_yor_jav_bam_glc_bos_bsq_svk_sod_tsn_cnt_urd_por_igb_krd_fbf_rom_fin_moo_xho_hun_slo_tig_geo_bul_mol_lat_mcd_heb_mlt_fre_est_swa_sun_swe_ind_jpn_tml_kor_cze_ben_akn_eng_bat_scr_sid_mly_mnd_rus_cic_pan_anl_ger_spa_prs_ctl_qcu_lit_ita_dut_tsw_amh_ukr_chh_alb_tag_nor_ven_afr_lda_mao_tha_wly_knd_ewe_dgb_azi_pol_grk_tur_zul_vie_hau_ses_dyu_swt	-0.416325612677878	-0.987661183355041	0.325881285804137
303	mlt_urd_bam_ctl_anl_wly_gam_afr_uzb_tur_ewe_bat_swt_bul_bos_bsq_rom_chh_dyu_cnt_lit_por_lda_nor_igb_grk_hun_bem_ven_fin_mol_aeg_geo_mcd_spa_hin_pol_hau_amh_guj_est_ses_mao_arw_tag_jpn_tml_kor_rus_slo_swa_cze_mly_glc_sid_sun_mnd_dut_zul_svk_tig_alb_ukr_fre_scr_qcu_lat_ben_ger_cic_sod_eng_heb_ita_jav_pan_xho_swe_fbf_ind_tha_owc_knd_akn_yor_aze_krd_prs_azi_moo_vie_amr_dgb_tsw_tsn	-0.0478964571154507	-0.112952053224151	0.910312028954827
304	amr_spa_fbf_lit_mlt_heb_tig_nor_tur_uzb_dgb_jav_bam_grk_afr_bsq_swe_amh_moo_cnt_glc_eng_igb_bul_swa_ita_hun_bem_tsn_fin_urd_gam_geo_ben_ukr_por_bos_hau_aeg_prs_est_tsw_sun_fre_ind_jpn_tml_kor_lat_hin_ven_dut_bat_mol_owc_mao_mnd_mcd_yor_slo_wly_ctl_rom_ger_pol_qcu_arw_alb_pan_dyu_chh_cze_anl_scr_tag_guj_cic_krd_xho_mly_tha_sod_knd_ses_swt_azi_rus_svk_aze_lda_vie_sid_zul_ewe_akn	-0.605051854679268	-1.44429808556821	0.152015793184037
305	owc_scr_swa_ben_tig_chh_sid_ctl_tur_aze_lda_mly_akn_swe_urd_bsq_slo_anl_yor_mnd_rom_spa_tsn_afr_swt_mol_est_dgb_xho_fin_nor_wly_geo_lit_bos_ger_rus_amr_amh_glc_hun_bam_ind_guj_jav_jpn_knd_kor_fre_arw_fbf_svk_mao_cze_mlt_sun_cnt_lat_cic_pan_aeg_dut_hin_bul_grk_qcu_alb_mcd_ukr_tsw_sod_ita_hau_krd_tag_prs_zul_pol_ven_bat_tha_gam_tml_dyu_bem_uzb_por_eng_azi_ses_vie_heb_ewe_igb_moo	0.419387000962017	0.990531899888059	0.324484395063898
306	wly_urd_akn_nor_sod_hau_heb_krd_aze_uzb_tsn_jav_zul_rus_ctl_bsq_alb_tig_swa_cnt_dut_hin_bam_swe_xho_cze_fin_dgb_dyu_hun_scr_chh_geo_rom_arw_afr_ita_mlt_aeg_bul_est_moo_ind_ukr_tag_jpn_tml_kor_eng_slo_fbf_mcd_mly_bos_anl_mao_mnd_ger_ven_por_owc_guj_glc_mol_svk_qcu_spa_pol_pan_ewe_sid_lit_amh_prs_bat_lat_yor_fre_ses_sun_tha_gam_knd_tsw_swt_tur_grk_ben_azi_igb_vie_amr_cic_lda_bem	-0.53751722818678	-1.28111925069862	0.203337162475964
307	sod_por_moo_nor_owc_amh_amr_fre_aze_uzb_akn_sun_tsw_lit_grk_bsq_dut_mlt_cic_cnt_mcd_scr_xho_hin_zul_urd_fin_ses_tsn_est_arw_hau_geo_ukr_cze_guj_rom_sid_aeg_krd_hun_lda_jav_ita_mao_jpn_tml_kor_eng_rus_bem_spa_tag_prs_heb_bat_mnd_ben_igb_bul_tig_pan_lat_ctl_glc_qcu_afr_ger_svk_dgb_gam_alb_chh_swe_ind_slo_swa_mol_fbf_mly_tha_anl_knd_bam_ven_azi_bos_pol_tur_yor_vie_wly_dyu_ewe_swt	-0.643591014554988	-1.53720144761704	0.127639429006571
308	sod_afr_lda_spa_chh_mlt_amh_pol_azi_uzb_moo_sun_tsn_slo_ita_bsq_lat_wly_dgb_mnd_hin_urd_cic_rus_fbf_bos_est_bam_ses_fin_por_amr_geo_eng_scr_lit_grk_tig_owc_fre_hun_tsw_tag_alb_bat_jpn_knd_kor_cze_nor_igb_glc_mly_guj_anl_jav_cnt_ben_ven_krd_heb_prs_mcd_arw_ger_qcu_pan_dut_rom_swa_gam_swe_hau_bul_mao_mol_bem_ukr_swt_ind_tha_sid_tml_xho_dyu_tur_ctl_svk_aze_ewe_vie_aeg_yor_zul_akn	0.420294098555082	0.991359553879852	0.324082395393389
309	mlt_glc_swa_prs_sid_amr_wly_svk_tur_azi_bam_mly_ven_bul_urd_bsq_lat_hau_dgb_cnt_bos_hin_akn_alb_lda_mcd_hun_cic_zul_fin_scr_tig_geo_pol_ukr_mol_por_chh_anl_ben_est_bem_ind_slo_mao_jpn_knd_kor_spa_ger_ses_krd_bat_eng_sod_tag_mnd_dut_xho_ita_aeg_fre_ctl_cze_nor_qcu_guj_swe_lit_igb_heb_arw_amh_rus_sun_pan_ewe_rom_dyu_jav_tha_owc_tml_yor_tsw_uzb_afr_grk_aze_swt_vie_gam_moo_tsn_fbf	-0.453364454921791	-1.0782731052664	0.283700726602903
310	hau_fre_lda_ukr_anl_chh_gam_eng_uzb_azi_xho_ind_ven_ita_dut_bsq_grk_wly_swa_mnd_nor_por_swt_afr_igb_svk_fin_bam_dgb_hun_scr_amh_geo_glc_slo_krd_urd_sod_mlt_prs_est_cic_mly_pan_jav_jpn_tml_kor_lat_ctl_akn_hin_tag_ben_heb_bat_cnt_swe_moo_alb_amr_lit_spa_ger_rus_qcu_bul_mol_mcd_fbf_owc_guj_aeg_pol_sun_arw_dyu_cze_bem_mao_tha_tig_knd_ewe_ses_aze_bos_rom_tur_yor_vie_sid_zul_tsn_tsw	0.491178252424258	1.15719511568744	0.250156229065605
311	tig_ctl_xho_swe_sod_amr_aeg_fre_tur_uzb_bam_mly_dgb_spa_scr_bsq_lat_anl_igb_mnd_hin_nor_zul_krd_tsn_ukr_hun_swt_cic_est_ger_sid_geo_pol_mcd_afr_ben_chh_wly_rom_fin_tsw_jav_cze_sun_jpn_tml_kor_dut_bos_ven_alb_mao_prs_hau_tag_cnt_arw_bem_pan_owc_slo_urd_rus_ita_qcu_glc_mol_bul_yor_heb_eng_amh_lit_bat_svk_ewe_por_akn_ind_tha_mlt_knd_ses_swa_azi_grk_guj_aze_moo_vie_gam_fbf_dyu_lda	-0.223217947596413	-0.526905138923723	0.599514051058694
312	amr_rom_swt_dut_heb_aeg_sod_lat_aze_tur_moo_tag_tsn_rus_slo_bsq_hin_chh_ven_cnt_eng_ctl_dgb_fre_igb_prs_est_xho_bem_hun_ita_tig_geo_glc_urd_ukr_lit_anl_gam_mol_fin_bam_mly_afr_jav_jpn_knd_kor_arw_alb_swa_por_mao_ger_wly_bat_mnd_bos_tsw_krd_amh_svk_bul_mcd_pol_qcu_spa_scr_pan_akn_owc_guj_sid_ben_sun_cze_dyu_nor_ewe_ind_tha_hau_tml_cic_yor_uzb_grk_swe_azi_fbf_vie_mlt_zul_lda_ses	-1.00401397003185	-2.44929619084342	0.0161865546596503
313	amh_rom_zul_cze_heb_mlt_sid_slo_aze_azi_tsw_jav_xho_rus_ita_bsq_fre_tig_cic_cnt_mcd_por_ven_ukr_tsn_urd_fin_ses_dgb_hun_nor_chh_geo_bos_alb_pol_hin_amr_anl_pan_est_ewe_sun_svk_tag_jpn_tml_kor_glc_ger_moo_prs_mao_scr_hau_bat_mnd_swe_akn_grk_gam_lat_spa_lit_mol_qcu_bul_ben_afr_igb_wly_krd_owc_guj_mly_ctl_bam_arw_lda_ind_tha_sod_knd_bem_swa_uzb_dut_eng_tur_dyu_vie_aeg_swt_fbf_yor	-0.0384082989227547	-0.0905005012909185	0.928084128837306
314	aeg_por_xho_ukr_owc_anl_sid_mcd_aze_azi_ewe_sun_igb_spa_scr_bsq_mol_hau_swt_mnd_guj_cze_fbf_ben_zul_pol_est_yor_tsn_fin_afr_amh_geo_eng_alb_ita_prs_tig_heb_dut_hun_moo_jav_krd_bat_jpn_knd_kor_lat_urd_ses_nor_mao_pan_chh_tag_cnt_arw_swa_svk_gam_rus_swe_bos_ctl_qcu_glc_rom_slo_dgb_mlt_lit_sod_hin_mly_ger_dyu_grk_ven_ind_tha_amr_tml_akn_bem_tur_bul_fre_uzb_tsw_vie_wly_bam_lda_cic	-0.701421529789947	-1.68009295685886	0.096295508957718
315	aeg_slo_akn_rom_wly_sid_mlt_grk_uzb_azi_bam_ind_bem_cze_rus_bsq_pol_sod_dgb_cnt_prs_alb_moo_bos_igb_scr_est_swa_lda_fin_guj_amh_geo_eng_mol_arw_dut_hau_tig_bul_hun_tsw_mao_afr_bat_jpn_tml_kor_nor_lit_yor_pan_mly_glc_anl_sun_mnd_ger_cic_svk_amr_mcd_lat_krd_swe_qcu_por_ukr_ben_zul_owc_hin_gam_fre_jav_spa_ewe_ita_ses_tag_tha_heb_knd_xho_swt_tur_ctl_urd_aze_tsn_vie_chh_ven_fbf_dyu	-0.523823283634735	-1.24740271431251	0.215381924673616
316	amh_dut_tsn_por_sod_sid_gam_spa_azi_tur_fbf_tag_bam_grk_cze_bsq_swe_chh_igb_cnt_ben_prs_moo_guj_dyu_svk_fin_tsw_cic_hun_rom_tig_geo_arw_ger_nor_hin_amr_heb_eng_est_ven_mao_fre_jav_jpn_tml_kor_scr_lit_swt_slo_ind_afr_wly_bat_mnd_glc_bem_bos_owc_pan_ctl_ita_lat_qcu_ukr_rus_bul_xho_mlt_urd_hau_alb_mly_mcd_zul_pol_swa_sun_tha_anl_knd_ewe_lda_aze_mol_krd_uzb_yor_vie_aeg_ses_akn_dgb	-0.517443925971655	-1.23367206401174	0.220433903125466
317	wly_mol_ewe_slo_gam_sod_owc_arw_aze_tur_fbf_sun_cic_nor_ben_bsq_rus_heb_bam_mnd_fre_svk_tsn_bos_xho_ukr_hun_swt_akn_fin_mcd_chh_geo_por_ctl_glc_prs_tig_anl_pol_est_ven_mly_ger_ind_jpn_tml_kor_lit_grk_swa_eng_bat_rom_aeg_jav_cnt_spa_moo_cze_sid_ita_urd_bul_afr_qcu_lat_swe_scr_bem_amh_guj_mlt_pan_tag_dut_lda_krd_dyu_mao_tha_hau_knd_tsw_dgb_uzb_alb_hin_azi_igb_vie_amr_zul_ses_yor	-0.170094767807404	-0.400915404409158	0.68940202354515
318	aeg_cze_dyu_spa_gam_amr_chh_ita_uzb_tur_tsn_bat_zul_svk_guj_bsq_prs_mlt_yor_mnd_rus_mol_fbf_arw_igb_urd_hun_xho_lda_fin_pol_hau_geo_ger_dut_grk_eng_wly_owc_alb_est_moo_tag_slo_mao_jpn_tml_kor_bul_krd_dgb_mcd_mly_pan_tig_ind_cnt_hin_bem_glc_sod_por_afr_nor_lat_qcu_lit_fre_swe_cic_sid_ctl_heb_bos_sun_scr_ven_ben_ewe_jav_tha_amh_knd_akn_tsw_aze_ukr_rom_azi_ses_vie_anl_swa_bam_swt	-0.839752549636741	-2.02858108421723	0.045360559119496
319	owc_swe_xho_rom_aeg_amh_sid_krd_aze_azi_dyu_sun_igb_svk_guj_bsq_lit_wly_bam_mnd_spa_cze_ven_nor_zul_ukr_est_bem_fbf_hun_scr_chh_geo_ctl_mcd_afr_bos_gam_tig_urd_fin_cic_ind_ita_mao_jpn_knd_kor_dut_por_dgb_eng_bat_slo_hau_mly_cnt_pol_ses_arw_anl_fre_prs_alb_bul_qcu_glc_pan_hin_yor_amr_lat_heb_mol_tag_rus_lda_grk_tsn_jav_tha_mlt_tml_moo_swa_tur_ger_ben_uzb_akn_vie_sod_swt_tsw_ewe	0.872423055048534	2.0808363788429	0.040198118284514
320	tig_afr_bam_ita_amr_amh_hau_rus_tur_aze_akn_tag_swt_glc_slo_bsq_bos_mlt_fbf_mnd_dut_spa_lda_por_ewe_alb_hun_zul_bem_est_eng_sid_geo_ger_cze_ben_grk_aeg_anl_urd_fin_dgb_mao_mcd_mly_jpn_tml_kor_nor_pol_xho_bul_ind_lat_wly_bat_cnt_rom_yor_svk_owc_scr_fre_prs_guj_qcu_swe_ukr_ctl_dyu_chh_mol_gam_krd_sun_arw_ses_lit_tsn_jav_tha_sod_knd_tsw_ven_uzb_hin_pan_azi_swa_vie_heb_cic_moo_igb	-1.0433643318027	-2.55727103955281	0.0121678048496169
321	amr_glc_akn_arw_heb_owc_amh_svk_azi_uzb_ewe_tag_fbf_mcd_cze_bsq_fre_sod_swa_mnd_slo_dut_lda_ita_ses_afr_hun_dgb_xho_est_pol_wly_geo_lat_guj_bos_hin_tig_sid_rus_fin_ven_mly_mol_mao_jpn_knd_kor_ben_alb_swt_prs_bat_scr_gam_jav_cnt_eng_tsn_nor_mlt_rom_spa_bul_urd_qcu_por_ukr_krd_bem_hau_grk_chh_ctl_sun_swe_dyu_ger_cic_ind_tha_aeg_tml_tsw_bam_aze_lit_pan_tur_yor_vie_anl_zul_moo_igb	-0.614929132836751	-1.47219407625642	0.14434462440162
322	hau_swe_akn_pol_anl_tig_sid_guj_azi_tur_swt_bat_swa_scr_arw_bsq_alb_owc_bem_cnt_rus_nor_bam_bos_cic_spa_hun_igb_dyu_est_mol_amr_geo_rom_glc_cze_fre_wly_chh_pan_fin_fbf_ind_ukr_mao_jpn_tml_kor_slo_lit_ven_bul_tag_por_sod_jav_mnd_ita_tsw_ben_mlt_ger_ctl_grk_svk_qcu_prs_urd_hin_yor_gam_mcd_amh_eng_sun_dut_zul_lat_ewe_mly_tha_aeg_knd_xho_tsn_uzb_krd_afr_aze_ses_vie_heb_lda_dgb_moo	-0.45565984781616	-1.08268774297483	0.281746248183428
323	aeg_dut_swt_swe_tig_chh_amh_prs_tur_azi_fbf_mly_igb_mol_bul_bsq_spa_wly_tsw_cnt_mcd_slo_yor_cze_cic_guj_hun_ven_bam_est_glc_hau_geo_ben_rom_urd_krd_mlt_anl_pan_fin_ewe_sun_ger_mao_jpn_tml_kor_svk_ctl_bem_scr_ind_pol_amr_jav_mnd_alb_zul_hin_sod_ukr_grk_fre_bos_qcu_por_arw_lat_swa_heb_eng_owc_lit_bat_ita_dyu_nor_dgb_tag_tha_sid_knd_moo_lda_uzb_rus_afr_aze_akn_vie_gam_tsn_ses_xho	-0.456455017853812	-1.08598909083721	0.280290732819885
324	owc_bul_ses_ben_gam_tig_heb_krd_azi_uzb_cic_tag_akn_rom_grk_bsq_eng_aeg_yor_cnt_pol_urd_zul_svk_ven_dut_fin_tsn_swa_hun_rus_sid_geo_ukr_afr_lit_ger_anl_mlt_nor_est_moo_bat_scr_sun_jpn_knd_kor_pan_swe_ewe_guj_mly_arw_hau_jav_mnd_alb_swt_spa_amh_slo_prs_por_mol_qcu_ita_lat_ctl_dyu_wly_glc_chh_hin_mao_mcd_bem_fre_fbf_ind_tha_sod_tml_bam_lda_tur_bos_cze_aze_xho_vie_amr_dgb_igb_tsw	-0.630539315998944	-1.5050714451261	0.135694559775703
325	sod_guj_zul_pan_gam_sid_chh_lat_tur_aze_ven_bat_yor_ger_alb_bsq_svk_aeg_fbf_mnd_mol_bul_ewe_fre_cic_rus_fin_lda_dyu_est_slo_anl_geo_swe_ben_nor_scr_hau_owc_dut_hun_bam_sun_ita_jav_jpn_knd_kor_arw_pol_swt_cze_mly_ukr_mlt_tag_cnt_spa_akn_rom_amr_bos_por_ctl_grk_qcu_mcd_eng_lit_tsw_wly_afr_amh_krd_mao_urd_ses_prs_dgb_ind_tha_heb_tml_igb_swa_azi_glc_hin_uzb_tsn_vie_tig_xho_bem_moo	-0.540244240371202	-1.28775260843697	0.20102730873969
326	sod_bos_dyu_scr_tig_amr_heb_cze_uzb_aze_swt_jav_xho_svk_grk_bsq_alb_wly_ewe_cnt_bul_prs_bem_lat_lda_nor_fin_ven_igb_hun_rus_sid_geo_rom_slo_swe_ita_chh_gam_mcd_est_tsw_ind_ukr_mly_jpn_tml_kor_arw_hin_ses_lit_bat_dut_amh_tag_mnd_spa_moo_ben_owc_glc_mol_por_pol_qcu_pan_krd_afr_tsn_hau_ctl_mlt_eng_mao_fre_akn_guj_yor_sun_tha_anl_knd_zul_cic_tur_urd_ger_azi_bam_vie_aeg_swa_fbf_dgb	-0.503431549642229	-1.19784984981217	0.234019433700709
327	heb_cze_ewe_krd_amh_mlt_gam_lat_azi_tur_dyu_mly_cic_urd_ctl_bsq_scr_chh_xho_mnd_mcd_bul_bem_alb_fbf_arw_est_tsw_ses_hun_grk_tig_geo_guj_hin_glc_afr_anl_wly_nor_fin_lda_ind_eng_tag_jpn_tml_kor_spa_mol_zul_slo_mao_svk_sid_sun_cnt_ukr_swt_bos_hau_prs_swe_lit_pan_qcu_dut_ger_fre_akn_owc_por_aeg_ita_jav_rom_ven_ben_tsn_bat_tha_amr_knd_igb_yor_aze_pol_rus_uzb_moo_vie_sod_dgb_bam_swa	-0.771325342216765	-1.85781379266808	0.0663594438186657
328	aeg_pan_cic_scr_heb_mlt_owc_prs_uzb_aze_bam_jav_igb_slo_glc_bsq_pol_sod_dgb_mnd_spa_grk_moo_swe_tsn_rus_fin_zul_lda_hun_mcd_sid_geo_ukr_krd_por_ita_hau_gam_bos_est_swt_ind_dut_mao_jpn_tml_kor_bul_mol_tsw_urd_bat_hin_anl_mly_cnt_alb_dyu_ben_amr_rom_guj_lit_arw_qcu_nor_ctl_fre_akn_amh_lat_tig_eng_tag_cze_fbf_ger_swa_sun_tha_chh_knd_ses_yor_azi_svk_afr_tur_ewe_vie_wly_ven_bem_xho	-0.129505635128572	-0.305206993805597	0.76089054530053
329	gam_guj_dgb_hin_wly_amr_hau_svk_azi_aze_bem_mly_tsn_spa_afr_bsq_krd_sod_dyu_mnd_urd_grk_akn_ita_yor_nor_hun_tsw_fbf_est_ukr_chh_geo_glc_alb_mol_prs_aeg_anl_pol_fin_cic_tag_bos_jav_jpn_tml_kor_ger_rom_moo_eng_bat_swe_heb_mao_cnt_fre_swa_por_owc_scr_dut_slo_lit_qcu_pan_cze_ctl_igb_sid_rus_mlt_bul_ind_lat_ewe_ben_xho_sun_tha_tig_knd_ses_swt_uzb_mcd_arw_tur_ven_vie_amh_bam_zul_lda	-0.696413250891295	-1.67407219006084	0.0974765351170848
330	aeg_urd_tsw_glc_tig_anl_amh_swe_uzb_tur_igb_bat_yor_rus_guj_bsq_lat_gam_bam_mnd_ita_rom_akn_afr_ven_krd_fin_ewe_lda_hun_ben_wly_geo_ger_arw_ctl_grk_heb_mlt_svk_est_cic_mly_ukr_sun_jpn_knd_kor_pol_prs_xho_scr_ind_mol_amr_jav_cnt_bos_fbf_cze_chh_eng_hin_alb_mcd_qcu_por_pan_spa_bem_sid_lit_hau_dut_mao_nor_dyu_slo_dgb_tag_tha_owc_tml_ses_tsn_aze_bul_fre_azi_zul_vie_sod_swt_moo_swa	-0.726213383065685	-1.74408865867025	0.0844477433397366
331	owc_arw_swt_dut_hau_tig_amr_slo_aze_tur_tsn_mly_bem_lat_nor_bsq_alb_amh_ven_mnd_krd_lit_akn_guj_tsw_mcd_est_dgb_yor_fin_ger_chh_geo_ctl_svk_scr_por_sid_heb_rom_hun_moo_ind_hin_mao_jpn_knd_kor_pan_eng_lda_grk_tag_bos_sod_jav_cnt_spa_zul_cze_mlt_mol_swe_urd_rus_qcu_ukr_bul_pol_ses_anl_prs_aeg_fre_sun_ben_swa_ita_ewe_bat_tha_wly_tml_cic_fbf_uzb_afr_glc_azi_igb_vie_gam_dyu_xho_bam	0.665327401482914	1.5751758095719	0.118611717855688
332	heb_afr_ewe_nor_wly_amr_anl_guj_uzb_tur_bem_sun_moo_lat_rom_bsq_ger_tig_swt_cnt_mol_cze_dyu_scr_tsw_fre_fin_swa_zul_hun_ben_sid_geo_swe_prs_eng_glc_amh_owc_bos_est_igb_ind_arw_bat_jpn_tml_kor_hin_urd_dgb_ukr_tag_dut_chh_mly_mnd_rus_akn_pan_hau_lit_grk_por_ctl_qcu_alb_mcd_spa_ven_aeg_pol_gam_krd_mao_svk_bam_bul_lda_jav_tha_mlt_knd_tsn_fbf_azi_slo_ita_aze_yor_vie_sod_ses_cic_xho	-0.196725974573692	-0.464259893366836	0.643546520912092
333	sod_lat_lda_hin_wly_amh_aeg_cze_aze_azi_swa_tag_yor_fre_lit_bsq_grk_chh_cic_mnd_rus_pan_xho_dut_ses_bul_est_bam_moo_fin_mcd_heb_geo_ctl_krd_ger_slo_anl_owc_por_hun_ven_ind_spa_jav_jpn_tml_kor_eng_ita_tsn_bos_bat_rom_mlt_mao_cnt_guj_akn_nor_tig_pol_arw_ukr_swe_qcu_glc_prs_mol_igb_gam_ben_sid_alb_sun_afr_dyu_scr_dgb_mly_tha_amr_knd_fbf_zul_tur_urd_svk_uzb_ewe_vie_hau_swt_bem_tsw	-0.923790443823517	-2.24329496419277	0.0272519775378709
334	wly_rom_dyu_guj_anl_owc_chh_nor_aze_azi_swt_bat_bam_mcd_pol_bsq_cze_sid_moo_mnd_ctl_svk_cic_glc_dgb_eng_est_ewe_ses_fin_fre_heb_geo_lat_ger_spa_scr_aeg_amr_bul_hun_ven_mao_grk_tag_jpn_tml_kor_dut_swe_bem_alb_sun_bos_sod_jav_cnt_por_yor_ukr_hau_arw_pan_hin_lit_qcu_slo_prs_urd_zul_tig_rus_gam_afr_ind_krd_tsw_mol_xho_mly_tha_amh_knd_swa_lda_tur_ita_ben_uzb_igb_vie_mlt_akn_fbf_tsn	-0.112586263662182	-0.266295414386411	0.790601216837172
335	chh_dut_zul_rus_hau_owc_heb_ben_uzb_azi_lda_tag_ven_por_eng_bsq_prs_sod_bem_cnt_hin_guj_akn_swe_tsw_lat_fin_xho_swt_hun_svk_anl_geo_grk_ukr_scr_ctl_tig_amh_lit_est_moo_ind_cze_mly_jpn_tml_kor_mol_spa_ewe_afr_bat_rom_gam_jav_mnd_fre_ses_urd_wly_bul_bos_ita_nor_qcu_krd_pol_arw_dyu_amr_pan_sid_slo_mao_mcd_tsn_alb_igb_sun_tha_aeg_knd_fbf_swa_aze_ger_glc_tur_bam_vie_mlt_cic_dgb_yor	-0.694778995354835	-1.66283324839119	0.099712616768014
336	wly_svk_dyu_bos_hau_amh_heb_fre_aze_azi_swa_sun_lda_hin_dut_bsq_rom_gam_tsn_cnt_rus_ben_ewe_pol_ses_ukr_hun_dgb_ven_est_swe_mlt_geo_krd_glc_urd_ita_sid_amr_guj_fin_bam_mao_prs_mly_jpn_tml_kor_ger_mcd_swt_pan_tag_lat_owc_bat_mnd_spa_cic_slo_aeg_ctl_eng_lit_arw_qcu_bul_afr_nor_bem_anl_cze_tig_scr_ind_mol_igb_grk_zul_jav_tha_sod_knd_moo_fbf_tur_alb_por_uzb_yor_vie_chh_xho_akn_tsw	0.359297551527789	0.848742830155271	0.398203788888531
337	chh_arw_ses_mol_hau_amh_amr_lat_azi_aze_cic_ind_zul_ger_nor_bsq_scr_mlt_xho_mnd_alb_bos_swa_swe_ewe_ben_est_dgb_lda_fin_cze_heb_geo_bul_krd_ita_ukr_gam_sod_pol_hun_igb_jav_glc_tag_jpn_tml_kor_lit_grk_fbf_slo_bat_mcd_anl_mly_cnt_rom_akn_spa_owc_ctl_svk_dut_afr_qcu_por_prs_urd_moo_aeg_hin_wly_fre_sun_guj_bam_pan_tsn_mao_tha_tig_knd_tsw_yor_tur_rus_eng_uzb_ven_vie_sid_dyu_swt_bem	0.227488385657177	0.535403629651006	0.593648810493235
338	chh_ben_moo_bul_amr_mlt_wly_lat_aze_azi_ven_mly_xho_cze_bos_bsq_rus_sod_lda_cnt_arw_scr_swt_slo_igb_pan_fin_ses_ewe_hun_fre_gam_geo_guj_ctl_hin_nor_anl_hau_rom_est_bam_jav_mol_tag_jpn_tml_kor_urd_swe_yor_alb_sun_ita_heb_mao_mnd_dut_fbf_grk_sid_spa_prs_mcd_ger_qcu_ukr_svk_krd_cic_owc_por_amh_lit_bat_eng_zul_pol_dgb_ind_tha_aeg_knd_swa_dyu_uzb_afr_glc_tur_tsn_vie_tig_akn_tsw_bem	-0.00554807220527924	-0.0130633160469133	0.989605261338675
339	tig_spa_tsw_swe_aeg_chh_heb_urd_azi_tur_swt_sun_zul_dut_glc_bsq_ukr_owc_moo_mnd_slo_lit_yor_eng_swa_bul_hun_tsn_bem_est_hin_sod_geo_ger_grk_afr_cze_hau_sid_ita_fin_ewe_bat_mol_jav_jpn_knd_kor_pol_rus_xho_alb_tag_bos_gam_mao_cnt_arw_lda_scr_amr_svk_ctl_prs_guj_qcu_krd_lat_fre_igb_mlt_mcd_wly_rom_ind_nor_cic_por_akn_mly_tha_amh_tml_ses_bam_aze_ben_pan_uzb_fbf_vie_anl_dyu_dgb_ven	-0.42231447624577	-1.00375278796179	0.318102317254107
340	amh_glc_igb_hin_tig_sid_anl_swe_azi_uzb_ven_sun_dyu_arw_bul_bsq_rus_mlt_tsw_cnt_guj_fre_ewe_ctl_moo_slo_fin_akn_yor_hun_bos_heb_geo_prs_afr_eng_svk_owc_wly_ben_est_ses_mao_lit_jav_jpn_knd_kor_mol_urd_cic_scr_bat_rom_chh_mly_mnd_nor_tsn_spa_sod_por_ita_ger_lat_qcu_alb_pol_dut_lda_hau_pan_gam_cze_tag_grk_bam_mcd_swa_ind_tha_amr_tml_dgb_swt_aze_ukr_krd_tur_fbf_vie_aeg_xho_zul_bem	-0.588761972794765	-1.4104142047318	0.161753441751738
341	heb_scr_yor_svk_amh_tig_aeg_ukr_aze_azi_xho_ind_tsn_grk_swe_bsq_fre_chh_igb_cnt_bos_ger_bam_lat_fbf_urd_fin_lda_dgb_hun_bul_sod_geo_alb_ctl_slo_mcd_amr_gam_glc_est_cic_mly_nor_jav_jpn_knd_kor_pan_cze_ses_prs_mao_guj_anl_sun_mnd_rom_tsw_hin_owc_spa_afr_ita_ben_qcu_por_arw_krd_bem_sid_lit_hau_dut_bat_rus_zul_eng_swt_tag_tha_mlt_tml_swa_akn_tur_mol_pol_uzb_moo_vie_wly_dyu_ewe_ven	-0.563577339068075	-1.34371241037685	0.182310694275599
342	amh_scr_xho_ctl_sod_anl_hau_lat_uzb_azi_dgb_ind_fbf_cze_bul_bsq_arw_aeg_ewe_mnd_fre_glc_swt_ukr_tsw_svk_est_tsn_cic_fin_dut_owc_geo_mcd_mol_hin_eng_sid_gam_pan_hun_bem_jav_ger_mao_jpn_tml_kor_pol_ita_swa_rus_sun_guj_tig_tag_cnt_por_zul_urd_mlt_ben_rom_swe_nor_qcu_spa_grk_lit_akn_chh_slo_heb_krd_bat_afr_yor_prs_ses_mly_tha_amr_knd_igb_lda_aze_alb_bos_tur_bam_vie_wly_moo_ven_dyu	0.0524945226635953	0.123506935552358	0.901972216664462
343	tig_rom_tsw_mcd_wly_amr_hau_krd_uzb_tur_dyu_tag_akn_prs_rus_bsq_scr_gam_yor_mnd_ben_eng_dgb_afr_ewe_pan_fin_tsn_ven_hun_spa_mlt_geo_alb_bul_ita_hin_sid_sod_fre_est_fbf_sun_svk_jav_jpn_tml_kor_mol_ger_bem_grk_bat_ctl_amh_ind_cnt_lat_xho_pol_heb_cze_por_arw_nor_qcu_dut_bos_ukr_cic_aeg_swe_anl_glc_mly_slo_lda_urd_swa_mao_tha_chh_knd_zul_igb_azi_guj_lit_aze_swt_vie_owc_moo_ses_bam	0.0932704414425516	0.219607609389471	0.826658063728569
344	mlt_bul_bem_ita_gam_amh_amr_arw_azi_tur_igb_ind_tsw_pol_pan_bsq_mol_sid_zul_cnt_grk_ukr_dyu_ger_dgb_rom_fin_lda_moo_est_dut_tig_geo_hin_swe_afr_urd_wly_aeg_glc_hun_tsn_jav_por_tag_jpn_tml_kor_cze_rus_akn_slo_bat_spa_owc_mao_mnd_nor_ses_alb_chh_mcd_fre_ben_ctl_qcu_lit_prs_krd_bam_heb_eng_hau_lat_mly_guj_ven_bos_swt_sun_tha_sod_knd_cic_xho_uzb_svk_scr_aze_fbf_vie_anl_swa_yor_ewe	-0.865534302566307	-2.09638970241412	0.0387628315368179
345	tig_pol_dgb_eng_mlt_sod_chh_scr_tur_uzb_zul_mao_xho_grk_lit_bsq_spa_gam_ewe_cnt_ctl_afr_dyu_mol_akn_pan_est_yor_ses_fin_mcd_amh_geo_fre_hin_krd_rus_amr_wly_alb_hun_fbf_ind_ita_sun_jpn_tml_kor_dut_cze_moo_slo_mly_bos_heb_tag_mnd_ger_tsn_bul_sid_ukr_nor_urd_rom_qcu_glc_svk_prs_igb_owc_lat_anl_ben_bat_swe_lda_guj_bem_jav_tha_hau_knd_cic_swa_aze_arw_por_azi_ven_vie_aeg_swt_bam_tsw	0.12731409470281	0.299840177649714	0.764968211053356
346	anl_ben_swa_krd_chh_sid_heb_dut_uzb_azi_fbf_ind_zul_grk_slo_bsq_ukr_amh_swt_cnt_svk_cze_dyu_rus_dgb_glc_hun_bam_igb_est_lat_hau_geo_urd_ita_bos_alb_wly_gam_nor_fin_ven_sun_ger_tag_jpn_tml_kor_por_mol_tsw_mcd_mly_pan_aeg_jav_mnd_bul_bem_eng_sod_guj_fre_ctl_scr_qcu_lit_spa_swe_tsn_amr_afr_owc_prs_mao_arw_yor_hin_moo_bat_tha_mlt_knd_ewe_ses_tur_rom_pol_aze_cic_vie_tig_lda_akn_xho	0.0561591793639769	0.132200871345065	0.895111014451936
347	gam_dut_dgb_mcd_hau_tig_amh_ukr_aze_uzb_dyu_tag_swa_ben_bul_bsq_spa_owc_bem_mnd_ctl_rus_ewe_swe_cic_pol_fin_akn_ses_hun_por_heb_geo_guj_scr_alb_glc_amr_mlt_grk_est_xho_mly_lat_ind_jpn_knd_kor_slo_rom_igb_ita_bat_urd_wly_mao_cnt_pan_bam_fre_aeg_cze_krd_eng_svk_qcu_prs_arw_mol_moo_sod_ger_anl_hin_sun_lit_tsn_nor_ven_jav_tha_sid_tml_zul_fbf_azi_afr_bos_tur_yor_vie_chh_swt_lda_tsw	-0.357045528056507	-0.847033589555236	0.399150884173641
348	amr_swe_zul_ctl_tig_hau_gam_arw_azi_aze_akn_ind_lda_ger_scr_bsq_lat_amh_igb_cnt_rom_afr_bem_guj_tsn_mol_est_ses_cic_fin_dut_heb_geo_ita_svk_eng_por_wly_aeg_bul_hun_fbf_tag_rus_bat_jpn_knd_kor_glc_krd_xho_prs_mly_urd_sid_jav_mnd_pol_swa_lit_mlt_mcd_slo_hin_cze_qcu_bos_nor_alb_dyu_chh_pan_owc_ukr_mao_grk_ewe_fre_bam_sun_tha_anl_tml_tsw_moo_uzb_ben_spa_tur_ven_vie_sod_swt_dgb_yor	-0.862185416988102	-2.08482863611168	0.0398254032922383
349	sid_rus_moo_alb_aeg_heb_amh_pan_tur_azi_bam_ind_dgb_grk_mol_bsq_guj_gam_xho_mnd_krd_pol_ses_nor_fbf_ita_hun_zul_cic_fin_swe_mlt_geo_prs_fre_slo_cze_chh_sod_ukr_est_ven_jav_eng_mly_jpn_knd_kor_ger_rom_akn_spa_mao_arw_amr_bat_cnt_urd_bem_ben_tig_svk_hin_glc_afr_qcu_scr_dut_bos_swa_hau_ctl_anl_lit_tag_mcd_tsn_bul_igb_sun_tha_wly_tml_swt_lda_aze_por_lat_uzb_yor_vie_owc_dyu_ewe_tsw	0.2251416040985	0.529504872467728	0.597717012448667
350	gam_eng_swa_mcd_chh_mlt_hau_guj_tur_azi_ewe_tag_moo_glc_lat_bsq_hin_wly_bem_mnd_krd_svk_igb_rus_cic_swe_hun_fbf_xho_est_spa_sid_geo_ita_bos_rom_ger_amh_owc_ctl_fin_yor_sun_bul_mly_jpn_tml_kor_por_ukr_akn_fre_mao_afr_heb_ind_cnt_mol_lda_nor_anl_slo_ben_lit_dut_qcu_prs_pol_pan_dyu_amr_scr_tig_cze_bat_urd_tsn_alb_tsw_jav_tha_aeg_knd_bam_ven_uzb_grk_arw_aze_ses_vie_sod_dgb_swt_zul	-0.227231528321985	-0.537871096575118	0.591950898602197
351	sid_grk_dyu_svk_chh_heb_amr_bos_uzb_aze_swa_mao_ses_prs_fre_bsq_hin_hau_fbf_cnt_dut_rus_cic_slo_ewe_ctl_est_akn_bam_hun_swe_anl_geo_mcd_lat_cze_ben_amh_mlt_pan_fin_xho_tag_alb_mly_jpn_knd_kor_nor_krd_igb_urd_ind_scr_tig_sun_mnd_spa_tsw_ukr_wly_guj_bul_por_arw_qcu_pol_rom_ger_lda_owc_mol_sod_afr_jav_ita_ven_glc_zul_bat_tha_gam_tml_dgb_swt_tur_eng_lit_azi_moo_vie_aeg_bem_yor_tsn	-0.93116336165318	-2.26313074736762	0.025953910460659
352	amr_pol_bem_lat_hau_aeg_sid_prs_aze_azi_dgb_mly_lda_fre_svk_bsq_scr_chh_akn_mnd_pan_afr_dyu_cze_ven_mcd_hun_igb_swa_est_krd_tig_geo_rom_nor_urd_por_anl_heb_dut_fin_fbf_tag_eng_ind_jpn_tml_kor_ctl_glc_zul_bul_bat_spa_gam_sun_cnt_mol_moo_alb_amh_arw_ben_swe_ita_qcu_grk_lit_bos_xho_wly_slo_owc_hin_jav_guj_ewe_ger_yor_mao_tha_sod_knd_bam_tsw_uzb_ukr_rus_tur_tsn_vie_mlt_swt_cic_ses	-1.15309636534494	-2.8426568591275	0.00549926635357549
353	mlt_afr_tsw_urd_chh_wly_hau_rus_tur_azi_fbf_mao_xho_mcd_spa_bsq_swe_heb_cic_cnt_grk_scr_zul_alb_yor_lat_fin_dyu_moo_hun_dut_sid_geo_pan_bul_lit_svk_gam_aeg_ger_est_igb_sun_ukr_bat_jpn_tml_kor_krd_por_bem_fre_jav_rom_amh_mly_mnd_nor_ses_glc_tig_pol_guj_ben_cze_qcu_arw_bos_ctl_bam_owc_prs_amr_hin_ind_mol_ewe_slo_swa_tag_tha_anl_knd_lda_tsn_aze_ita_eng_uzb_dgb_vie_sod_ven_akn_swt	-1.15630204397066	-2.84192889181284	0.0055108166754071
354	sid_ben_bem_scr_gam_hau_tig_mcd_uzb_tur_lda_ind_bam_swe_fre_bsq_ita_anl_swa_cnt_mol_bos_swt_eng_ses_ger_est_dgb_akn_hun_ukr_amh_geo_lit_guj_por_ctl_amr_wly_prs_fin_moo_bat_krd_sun_jpn_tml_kor_afr_nor_xho_lat_mly_rus_chh_jav_mnd_pan_ewe_rom_owc_urd_alb_cze_glc_qcu_svk_arw_hin_cic_mlt_grk_heb_spa_mao_pol_ven_bul_igb_tag_tha_sod_knd_fbf_tsn_azi_dut_slo_aze_yor_vie_aeg_zul_dyu_tsw	-0.691957273797474	-1.66217660821101	0.0998445359957282
355	sod_eng_bem_glc_sid_tig_owc_urd_tur_azi_ses_mly_akn_lat_ctl_bsq_scr_wly_xho_mnd_alb_dut_tsn_prs_zul_por_hun_dgb_ewe_est_ger_hau_geo_guj_swe_mol_fre_heb_amh_rom_fin_igb_ind_rus_bat_jpn_knd_kor_nor_lit_swt_svk_sun_grk_gam_tag_cnt_mcd_yor_hin_mlt_cze_bos_slo_ukr_qcu_spa_pol_ita_swa_aeg_bul_chh_pan_mao_arw_ven_afr_tsw_jav_tha_anl_tml_cic_lda_uzb_ben_krd_aze_dyu_vie_amr_fbf_bam_moo	-0.333440616813426	-0.791018035147625	0.430946156034035
356	gam_prs_bam_eng_chh_amr_tig_mcd_tur_uzb_xho_tag_dyu_swe_pan_bsq_lit_owc_ses_cnt_bul_hin_moo_ger_cic_spa_est_yor_lda_fin_nor_wly_geo_krd_pol_arw_glc_aeg_mlt_alb_hun_dgb_jav_mol_mly_jpn_tml_kor_scr_grk_tsw_fre_bat_guj_amh_sun_mnd_svk_akn_ukr_hau_bos_rus_por_ben_qcu_rom_afr_cze_fbf_anl_ita_sod_lat_mao_urd_ven_dut_tsn_ind_tha_sid_knd_swa_bem_azi_ctl_slo_aze_igb_vie_heb_ewe_swt_zul	0.376703723075277	0.890548780544865	0.375469359702841
357	wly_arw_dyu_dut_amr_anl_amh_guj_uzb_tur_lda_bat_ven_eng_glc_bsq_nor_mlt_tsn_mnd_mcd_rus_ses_afr_akn_swe_fin_swt_swa_est_ben_owc_geo_hin_grk_lat_lit_gam_aeg_slo_hun_igb_mao_rom_ind_jpn_knd_kor_krd_spa_zul_bos_sun_ukr_hau_mly_cnt_scr_bem_ctl_heb_pol_alb_pan_mol_qcu_svk_ger_bul_cic_tig_ita_sod_urd_jav_prs_tsw_fre_yor_tag_tha_chh_tml_fbf_xho_azi_cze_por_aze_ewe_vie_sid_bam_moo_dgb	-0.658748707797733	-1.57684158010533	0.118227665803263
358	aeg_por_yor_hin_owc_amr_amh_pol_uzb_azi_tsn_tag_ewe_spa_eng_bsq_pan_anl_ven_mnd_rom_mol_lda_urd_fbf_ita_fin_xho_swt_hun_krd_chh_geo_mcd_rus_ctl_lit_sid_wly_prs_est_tsw_ind_svk_jav_jpn_knd_kor_nor_fre_dyu_bul_mly_afr_tig_bat_cnt_swe_ses_bos_sod_glc_lat_ukr_arw_qcu_slo_dut_grk_akn_heb_scr_hau_ben_sun_alb_bem_cze_swa_mao_tha_gam_tml_cic_bam_aze_ger_guj_tur_dgb_vie_mlt_zul_moo_igb	-0.195611481625401	-0.461687128476522	0.645383828952715
359	sid_fre_yor_ger_heb_mlt_sod_mcd_tur_aze_zul_bat_swt_pol_lit_bsq_rom_gam_akn_cnt_ctl_nor_ewe_svk_tsn_grk_fin_dgb_cic_est_ukr_aeg_geo_por_spa_ita_eng_wly_anl_arw_hun_xho_jav_swe_mly_jpn_knd_kor_bos_prs_bam_rus_sun_glc_hau_mao_mnd_dut_lda_hin_owc_afr_lat_scr_krd_qcu_bul_slo_mol_igb_chh_pan_amr_guj_ind_ben_ven_cze_fbf_tag_tha_amh_tml_bem_tsw_azi_urd_alb_uzb_dyu_vie_tig_moo_swa_ses	-0.0601353306916717	-0.141662391980775	0.887653106377585
360	tig_por_swt_svk_aeg_wly_heb_spa_uzb_tur_dyu_mly_swa_ben_krd_bsq_bul_anl_ewe_cnt_scr_grk_moo_eng_bem_urd_fin_igb_cic_est_nor_sod_geo_fre_bos_rus_ita_mlt_chh_slo_hun_lda_mao_dut_tag_jpn_knd_kor_rom_mcd_tsn_lat_ind_alb_amh_jav_mnd_hin_akn_lit_gam_prs_pan_swe_arw_qcu_ukr_ger_pol_zul_amr_cze_sid_ctl_bat_guj_bam_glc_ses_sun_tha_owc_tml_fbf_dgb_azi_mol_afr_aze_xho_vie_hau_tsw_yor_ven	-0.495101645482376	-1.17892221665089	0.241436557583707
361	tig_dut_ven_lat_gam_anl_hau_eng_aze_uzb_swt_tag_lda_krd_cze_bsq_pan_sid_tsw_cnt_bul_guj_swa_slo_cic_lit_fin_akn_dgb_est_ctl_chh_geo_urd_por_mol_grk_aeg_owc_fre_hun_dyu_mly_hin_sun_jpn_tml_kor_arw_alb_bam_ita_ind_prs_heb_mao_mnd_ben_moo_ger_wly_ukr_afr_spa_rus_qcu_bos_scr_svk_bem_mlt_mcd_amr_rom_bat_glc_yor_nor_fbf_jav_tha_amh_knd_zul_xho_azi_swe_pol_tur_igb_vie_sod_ewe_tsn_ses	-0.261880613439326	-0.619164836797408	0.537321595640147
362	tig_hin_cic_scr_wly_amh_anl_spa_uzb_aze_akn_sun_lda_nor_dut_bsq_arw_sid_ewe_cnt_bos_rom_swa_prs_moo_urd_fin_xho_fbf_hun_ukr_heb_geo_alb_swe_por_glc_sod_aeg_mcd_est_zul_mao_pan_tag_jpn_tml_kor_rus_cze_yor_mol_ind_lat_owc_jav_mnd_grk_tsw_ita_mlt_eng_bul_slo_ger_qcu_pol_ctl_svk_ven_hau_lit_amr_fre_bat_guj_dgb_afr_igb_mly_tha_chh_knd_tsn_ses_azi_krd_ben_tur_bem_vie_gam_bam_swt_dyu	-0.800325398658658	-1.92947613301638	0.056720032729596
363	aeg_por_ven_fre_amh_hau_wly_svk_azi_uzb_lda_bat_ewe_urd_glc_bsq_mcd_heb_akn_cnt_cze_swe_tsn_mol_swa_eng_est_dyu_ses_fin_ben_sod_geo_grk_krd_ger_guj_mlt_anl_rom_hun_bam_sun_lit_mao_jpn_knd_kor_ita_prs_fbf_ctl_mly_afr_gam_ind_mnd_bos_igb_rus_chh_lat_spa_pol_nor_qcu_pan_ukr_alb_tsw_amr_bul_owc_arw_tag_hin_yor_scr_moo_jav_tha_sid_tml_zul_xho_aze_dut_slo_tur_bem_vie_tig_dgb_swt_cic	-0.454727513443908	-1.07957690513271	0.283122531048926
364	gam_grk_bem_afr_mlt_anl_tig_eng_uzb_tur_ewe_bat_akn_bos_ita_bsq_lat_wly_cic_cnt_ben_spa_swt_rom_igb_mol_est_zul_bam_fin_arw_hau_geo_krd_dut_slo_prs_amr_amh_alb_hun_dgb_mly_guj_jav_jpn_knd_kor_pol_ctl_tsn_glc_tag_lit_chh_sun_mnd_nor_lda_rus_heb_urd_svk_swe_scr_qcu_pan_mcd_por_swa_sod_ger_aeg_ukr_ind_cze_ses_hin_dyu_mao_tha_owc_tml_fbf_ven_aze_bul_fre_azi_yor_vie_sid_xho_tsw_moo	0.377863010972289	0.891289958214441	0.375073790022334
365	sod_krd_ses_guj_amh_gam_heb_por_azi_tur_ven_bat_dyu_rom_ukr_bsq_alb_amr_lda_cnt_glc_lat_akn_prs_xho_svk_fin_yor_tsn_est_bul_owc_geo_mol_rus_lit_ger_sid_chh_fre_hun_moo_tag_mcd_ind_jpn_knd_kor_bos_dut_swa_ita_jav_grk_mlt_sun_mnd_eng_tsw_pan_anl_hin_swe_ctl_ben_qcu_urd_cze_pol_bem_wly_scr_hau_slo_mao_spa_igb_afr_fbf_mly_tha_aeg_tml_cic_zul_aze_nor_arw_uzb_bam_vie_tig_dgb_ewe_swt	0.0722775145113707	0.17006206127828	0.865330734476474
366	chh_cze_zul_ita_hau_heb_amr_lit_tur_azi_ewe_jav_ven_grk_svk_bsq_urd_tig_akn_cnt_eng_prs_yor_arw_lda_swe_est_dgb_bem_hun_alb_sod_geo_nor_ukr_mol_spa_gam_sid_por_fin_ses_sun_rom_ind_jpn_tml_kor_krd_bos_igb_fre_mly_ctl_mlt_mao_mnd_mcd_swt_guj_owc_pan_hin_bul_dut_qcu_glc_lat_ger_bam_wly_ben_aeg_pol_tag_afr_tsn_scr_tsw_bat_tha_amh_knd_xho_dyu_aze_rus_slo_uzb_fbf_vie_anl_swa_moo_cic	-0.388609151587492	-0.921497375532286	0.359175152288096
367	aeg_hin_lda_ger_chh_sod_amh_pol_azi_tur_xho_tag_zul_urd_eng_bsq_cze_mlt_cic_mnd_slo_mcd_dgb_ben_bem_krd_hun_ewe_yor_fin_por_heb_geo_afr_grk_arw_fre_hau_wly_scr_est_fbf_ind_nor_sun_jpn_tml_kor_bos_ctl_swa_ita_mao_rom_anl_bat_cnt_dut_akn_swe_amr_svk_spa_ukr_lit_qcu_guj_prs_alb_bam_tig_bul_gam_glc_mly_pan_igb_rus_tsw_jav_tha_sid_knd_moo_tsn_aze_lat_mol_uzb_dyu_vie_owc_ses_ven_swt	-0.106455406143444	-0.251135346398595	0.802263522146389
368	chh_grk_lda_lat_sid_heb_aeg_por_uzb_aze_dyu_jav_ven_nor_fre_bsq_prs_hau_tsn_cnt_ita_bos_xho_ukr_swa_afr_est_igb_dgb_hun_bul_wly_geo_slo_alb_lit_mcd_tig_sod_pol_fin_tsw_ind_rus_mao_jpn_knd_kor_dut_glc_ewe_guj_bat_hin_amh_mly_mnd_ger_zul_eng_gam_swe_rom_arw_svk_qcu_ctl_pan_spa_fbf_anl_scr_owc_ben_sun_krd_bam_urd_cic_tag_tha_amr_tml_akn_moo_tur_cze_mol_azi_ses_vie_mlt_yor_swt_bem	-0.591279366854653	-1.40961121074611	0.161989883071233
369	aeg_arw_ewe_bul_heb_sod_amr_urd_aze_uzb_cic_mao_zul_mol_rom_bsq_pan_amh_akn_mnd_por_spa_lda_mcd_dgb_slo_fin_moo_xho_est_ger_chh_geo_cze_grk_hin_bos_mlt_sid_lit_hun_yor_jav_glc_sun_jpn_tml_kor_lat_alb_fbf_scr_mly_afr_tig_ind_cnt_ita_tsn_nor_owc_ctl_pol_svk_swe_qcu_rus_krd_dut_ses_hau_eng_wly_prs_tag_ben_igb_guj_tsw_bat_tha_anl_knd_ven_dyu_tur_fre_ukr_azi_swt_vie_gam_bam_bem_swa	-0.524532940555896	-1.24971777224514	0.214538552610025
370	sod_slo_xho_nor_gam_wly_amr_eng_aze_azi_bem_sun_yor_guj_cze_bsq_mcd_mlt_lda_cnt_bos_bul_bam_prs_ven_afr_fin_dgb_igb_hun_alb_aeg_geo_fre_lit_pan_ben_tig_chh_urd_est_dyu_mly_dut_ind_jpn_tml_kor_ukr_ger_swt_rom_tag_ita_amh_mao_mnd_svk_ewe_hin_anl_arw_spa_grk_mol_qcu_scr_rus_swe_tsw_heb_ctl_sid_por_jav_lat_ses_krd_akn_bat_tha_hau_knd_fbf_swa_tur_glc_pol_uzb_tsn_vie_owc_zul_cic_moo	-0.213999083392173	-0.50596001642201	0.614081953913452
371	wly_lit_dyu_pol_sid_heb_chh_rus_azi_aze_yor_jav_moo_mcd_glc_bsq_dut_gam_dgb_cnt_hin_por_ven_swe_bem_slo_fin_ewe_xho_est_scr_tig_geo_rom_alb_ctl_ukr_hau_mlt_svk_hun_tsn_mao_guj_bat_jpn_knd_kor_mol_afr_fbf_lat_ind_urd_anl_sun_mnd_grk_igb_cze_amr_fre_ita_arw_bos_qcu_pan_krd_spa_ses_amh_nor_owc_ger_tag_eng_akn_ben_bam_mly_tha_sod_tml_lda_cic_uzb_prs_bul_tur_tsw_vie_aeg_zul_swa_swt	-0.45713890188351	-1.08683905058227	0.279916839875746
372	mlt_afr_bem_pol_hau_chh_amr_prs_uzb_tur_lda_ind_swt_ger_bos_bsq_eng_gam_zul_mnd_hin_urd_fbf_rus_bam_ctl_est_yor_akn_fin_lit_sod_geo_fre_swe_mol_pan_tig_amh_krd_hun_swa_tag_mcd_mao_jpn_tml_kor_cze_grk_cic_ben_jav_glc_wly_mly_cnt_por_dgb_dut_anl_spa_bul_svk_alb_qcu_scr_guj_slo_xho_sid_ukr_heb_rom_sun_nor_tsw_lat_moo_bat_tha_owc_knd_igb_ven_aze_ita_arw_azi_tsn_vie_aeg_ses_dyu_ewe	0.132942805100574	0.313106504430568	0.754900847451365
373	anl_prs_moo_urd_amh_amr_hau_swe_aze_tur_ven_bat_ses_krd_guj_bsq_grk_aeg_swt_cnt_nor_ben_lda_afr_swa_spa_hun_yor_akn_est_scr_sid_geo_rus_por_rom_hin_owc_tig_bos_fin_dyu_sun_ctl_jav_jpn_knd_kor_mol_alb_tsw_lat_ind_pan_sod_mly_mnd_fre_bem_pol_wly_glc_svk_slo_ger_qcu_arw_eng_ita_xho_gam_lit_mlt_mcd_mao_bul_cic_cze_ewe_tag_tha_chh_tml_dgb_tsn_uzb_ukr_dut_azi_bam_vie_heb_zul_igb_fbf	-0.517607746722179	-1.23214928224833	0.220999464246244
374	anl_ukr_bam_eng_mlt_amh_wly_bul_tur_aze_dyu_bat_akn_grk_prs_bsq_ctl_tig_bem_mnd_slo_mcd_zul_krd_fbf_cze_fin_lda_tsn_est_svk_owc_geo_nor_fre_lit_pan_gam_heb_bos_hun_swt_mly_ben_jav_jpn_tml_kor_urd_scr_igb_mol_tag_alb_sod_mao_cnt_afr_xho_glc_chh_por_hin_rus_arw_qcu_lat_spa_ger_moo_sid_ita_amr_rom_ind_pol_yor_guj_ewe_sun_tha_hau_knd_cic_dgb_uzb_swe_dut_azi_tsw_vie_aeg_swa_ses_ven	-0.484065818366874	-1.15218485703076	0.252198311602536
375	gam_cze_swa_eng_sid_sod_mlt_slo_aze_azi_ven_ind_ewe_swe_lit_bsq_pan_aeg_zul_cnt_rom_bos_lda_mol_tsn_alb_est_bam_akn_fin_ita_hau_geo_afr_krd_scr_hin_wly_heb_por_hun_dgb_tag_fre_mly_jpn_tml_kor_rus_lat_cic_ben_jav_svk_anl_sun_mnd_bul_swt_dut_owc_glc_guj_spa_prs_qcu_grk_nor_ger_igb_amr_urd_tig_pol_bat_arw_tsw_ukr_moo_mao_tha_chh_knd_bem_yor_uzb_mcd_ctl_tur_dyu_vie_amh_ses_fbf_xho	0.371684610268814	0.875910987754234	0.38333519052672
376	wly_rom_igb_urd_aeg_sid_tig_por_azi_aze_bem_mly_dgb_lit_cze_bsq_afr_chh_ewe_mnd_bos_ukr_lda_hin_fbf_rus_hun_ven_zul_fin_arw_amr_geo_ben_pan_lat_mcd_gam_anl_ctl_est_tsw_bat_glc_tag_jpn_knd_kor_ger_svk_yor_guj_jav_pol_amh_mao_cnt_alb_bam_spa_heb_bul_swe_slo_scr_qcu_eng_ita_dut_dyu_owc_krd_hau_mol_ind_prs_swt_grk_moo_sun_tha_mlt_tml_ses_cic_tur_nor_fre_uzb_swa_vie_sod_xho_tsn_akn	-0.0450355627721375	-0.106054546225014	0.915767500329765
377	amh_rom_yor_ita_aeg_wly_chh_ctl_aze_azi_igb_jav_ses_rus_mol_bsq_guj_hau_zul_cnt_urd_spa_dgb_hin_tsw_lit_hun_bem_moo_fin_mcd_anl_geo_grk_glc_lat_ukr_heb_sid_ger_est_dyu_bat_dut_sun_jpn_knd_kor_eng_fre_lda_bos_tag_ben_tig_mly_mnd_afr_cic_scr_gam_pan_cze_alb_slo_qcu_krd_bul_swe_swa_owc_svk_amr_pol_mao_prs_swt_arw_bam_ind_tha_mlt_tml_ewe_ven_uzb_por_nor_tur_xho_vie_sod_tsn_akn_fbf	0.109897472469846	0.258682203588806	0.796452117068667
378	gam_svk_tsn_lit_anl_owc_heb_hin_tur_aze_ven_tag_akn_mcd_slo_bsq_ger_mlt_tsw_mnd_rus_scr_dgb_afr_ewe_pan_fin_ses_zul_hun_mol_chh_geo_ctl_alb_glc_urd_sod_amh_pol_est_fbf_ind_prs_sun_jpn_tml_kor_por_rom_yor_cze_bat_guj_hau_jav_cnt_grk_cic_ita_tig_ukr_lat_bul_ben_qcu_eng_dut_spa_dyu_sid_swe_aeg_arw_mly_fre_swt_krd_moo_mao_tha_amr_knd_xho_lda_azi_bos_nor_uzb_swa_vie_wly_bem_bam_igb	-0.13447471144733	-0.316884243333355	0.752041687436067
379	anl_urd_bem_ukr_sid_heb_mlt_arw_uzb_aze_igb_ind_zul_cze_dut_bsq_rus_owc_xho_cnt_rom_alb_ven_scr_bam_por_fin_dyu_ewe_hun_slo_gam_geo_bos_grk_afr_hin_wly_hau_pol_est_akn_tag_glc_mly_jpn_tml_kor_mol_mcd_ses_nor_sun_pan_chh_jav_mnd_krd_dgb_ger_tig_ita_ctl_svk_bul_qcu_swe_fre_eng_tsw_aeg_spa_amr_lit_mao_ben_moo_guj_cic_bat_tha_sod_knd_tsn_swt_tur_prs_lat_azi_yor_vie_amh_fbf_swa_lda	-0.383963993710839	-0.909875425579781	0.365240339171199
380	amh_arw_ewe_urd_anl_chh_owc_slo_tur_uzb_xho_jav_lda_afr_bos_bsq_mcd_sod_igb_mnd_alb_dut_cic_fre_tsw_lat_fin_akn_yor_est_grk_mlt_geo_ukr_guj_ita_cze_aeg_amr_glc_hun_swt_bat_por_sun_jpn_knd_kor_swe_prs_dyu_eng_mao_krd_heb_ind_cnt_bul_swa_ger_sid_svk_pan_ben_lit_qcu_spa_hin_mol_zul_hau_rom_gam_nor_mly_scr_moo_pol_dgb_tag_tha_wly_tml_ven_bam_azi_ctl_rus_aze_bem_vie_tig_ses_tsn_fbf	0.0631058413531144	0.148623063473395	0.882172864602103
381	tig_pan_ewe_glc_mlt_aeg_owc_scr_azi_tur_ven_bat_tsw_fre_lat_bsq_mcd_gam_swa_mnd_ukr_svk_xho_prs_bam_rus_fin_yor_dgb_est_lit_amh_geo_rom_bul_ger_por_sid_amr_urd_hun_tsn_sun_ben_mao_jpn_knd_kor_guj_grk_cic_hin_mly_ita_heb_ind_cnt_nor_moo_eng_anl_krd_arw_ctl_spa_qcu_pol_swe_slo_bem_hau_mol_wly_alb_jav_cze_dyu_bos_akn_tag_tha_chh_tml_igb_lda_uzb_afr_dut_aze_zul_vie_sod_fbf_swt_ses	0.231282649300201	0.544685006072997	0.587273922319302
382	wly_mcd_fbf_por_hau_heb_owc_bul_uzb_aze_yor_mao_akn_ukr_fre_bsq_afr_aeg_ses_mnd_pan_grk_lda_urd_dyu_lit_fin_tsn_dgb_hun_cze_amr_geo_rus_bos_nor_hin_sid_mlt_ger_est_bam_bat_ctl_sun_jpn_tml_kor_ita_alb_swt_slo_ind_lat_sod_mly_cnt_arw_bem_scr_gam_krd_guj_glc_pol_qcu_swe_rom_spa_igb_anl_dut_amh_mol_tag_ben_xho_svk_ewe_jav_tha_chh_knd_ven_zul_tur_prs_eng_azi_swa_vie_tig_tsw_moo_cic	-0.122650805550477	-0.289237543611632	0.773043398936622
383	amh_afr_igb_ctl_heb_anl_hau_pol_aze_tur_ven_tag_ewe_por_prs_bsq_glc_owc_akn_cnt_mcd_eng_swt_lat_yor_bos_est_dgb_xho_fin_bul_sid_geo_ben_slo_ita_arw_mlt_gam_grk_hun_lda_mao_mol_bat_jpn_knd_kor_ger_alb_fbf_scr_jav_pan_chh_mly_mnd_guj_dyu_hin_wly_rom_cze_dut_swe_qcu_fre_svk_spa_bam_tig_rus_aeg_krd_ind_ukr_tsn_nor_bem_sun_tha_sod_tml_moo_ses_azi_urd_lit_uzb_zul_vie_amr_swa_cic_tsw	-0.0574377586157654	-0.135347260487111	0.892629838761714
384	chh_lat_ses_afr_sid_anl_tig_cze_uzb_aze_tsw_tag_bem_lit_fre_bsq_mcd_hau_bam_mnd_bos_rus_lda_glc_swa_pan_hun_ven_zul_est_alb_amh_geo_ben_krd_bul_spa_sod_owc_guj_fin_dgb_sun_svk_bat_jpn_tml_kor_dut_nor_swt_arw_mao_grk_heb_mly_cnt_por_moo_mol_aeg_eng_slo_pol_scr_qcu_prs_ctl_rom_cic_wly_urd_amr_hin_jav_swe_tsn_ger_fbf_ind_tha_gam_knd_yor_dyu_azi_ita_ukr_tur_xho_vie_mlt_ewe_akn_igb	-0.129458341584819	-0.305135336906358	0.760944945515262
385	sod_grk_swt_bos_owc_heb_amr_lat_uzb_tur_tsw_mly_tsn_pan_mcd_bsq_arw_sid_akn_cnt_pol_rom_lda_bul_moo_afr_est_bem_dgb_fin_cze_aeg_geo_ita_alb_swe_urd_gam_anl_krd_hun_cic_ind_ger_bat_jpn_tml_kor_glc_ctl_ven_prs_sun_guj_tig_mao_mnd_ukr_igb_slo_mlt_nor_por_ben_eng_qcu_rus_spa_dut_dyu_amh_lit_hau_mol_tag_scr_xho_fre_bam_jav_tha_chh_knd_swa_ewe_azi_svk_hin_aze_zul_vie_wly_yor_ses_fbf	-0.416344458768031	-0.98835994428109	0.325540903410238
386	sod_slo_ven_swe_hau_aeg_anl_afr_aze_tur_zul_jav_xho_mol_fre_bsq_lit_owc_bem_cnt_svk_nor_tsw_bos_bam_por_hun_yor_swa_est_hin_sid_geo_spa_ger_rom_urd_heb_mlt_ita_fin_dyu_tag_ukr_ind_jpn_knd_kor_rus_glc_igb_ctl_sun_bul_amr_mly_mnd_alb_dgb_eng_tig_guj_arw_scr_krd_qcu_prs_grk_mcd_tsn_gam_pan_amh_dut_mao_pol_akn_cze_cic_bat_tha_wly_tml_fbf_ses_azi_lat_ben_uzb_ewe_vie_chh_moo_lda_swt	-0.578176112408701	-1.38064428775451	0.170697563662113
387	mlt_spa_bem_grk_wly_gam_hau_mcd_tur_azi_ven_bat_cic_scr_hin_bsq_pan_amh_swt_mnd_rus_eng_yor_cze_swa_krd_est_ewe_ses_fin_lit_sid_geo_ger_fre_lat_rom_chh_heb_alb_hun_fbf_sun_ben_mly_jpn_tml_kor_mol_guj_dyu_svk_ind_afr_sod_jav_cnt_bul_dgb_glc_amr_swe_bos_nor_ita_qcu_prs_ctl_por_bam_anl_slo_aeg_ukr_mao_dut_moo_pol_igb_tag_tha_owc_knd_xho_tsn_aze_urd_arw_uzb_lda_vie_tig_zul_tsw_akn	0.320502652844891	0.754693989759368	0.452339498845051
388	tig_mcd_dyu_hin_sid_aeg_gam_krd_aze_uzb_cic_sun_bem_slo_alb_bsq_cze_amr_ewe_mnd_ben_ukr_bam_fre_tsn_ger_est_ses_yor_fin_bos_hau_geo_arw_afr_nor_lit_mlt_anl_spa_hun_lda_mao_swe_bat_jpn_knd_kor_bul_por_igb_scr_ind_rom_chh_tag_cnt_urd_ven_prs_heb_rus_glc_mol_ita_qcu_eng_svk_pol_swt_sod_dut_amh_guj_mly_pan_dgb_lat_tsw_jav_tha_wly_tml_moo_xho_tur_ctl_grk_azi_zul_vie_owc_akn_fbf_swa	-0.341710434857925	-0.808994522849273	0.420583148710459
389	sod_spa_swa_por_owc_hau_amh_hin_tur_aze_swt_sun_moo_svk_rus_bsq_lit_chh_ewe_cnt_grk_slo_dgb_arw_bam_glc_fin_yor_tsw_hun_guj_mlt_geo_afr_prs_ger_alb_amr_aeg_lat_est_xho_bat_cze_tag_jpn_tml_kor_ita_urd_dyu_mcd_mao_ben_tig_mly_mnd_dut_cic_bos_anl_ctl_krd_mol_ukr_qcu_eng_pol_pan_zul_sid_fre_wly_nor_jav_bul_akn_rom_igb_ind_tha_gam_knd_ven_tsn_uzb_swe_scr_azi_ses_vie_heb_lda_bem_fbf	-0.373836921805625	-0.887085786566444	0.377321042330324
390	anl_grk_fbf_cze_amh_sid_amr_rom_aze_tur_swa_ind_tsn_svk_bul_bsq_bos_mlt_xho_mnd_prs_arw_ewe_ben_dyu_swe_fin_swt_dgb_hun_slo_wly_geo_pol_alb_afr_scr_sod_tig_rus_est_ses_mly_por_jav_jpn_tml_kor_hin_ger_cic_ukr_mao_spa_chh_bat_cnt_glc_lda_ctl_hau_guj_fre_lit_pan_qcu_urd_krd_nor_zul_aeg_eng_owc_mcd_tag_lat_bem_dut_ven_sun_tha_heb_knd_yor_tsw_azi_mol_ita_uzb_akn_vie_gam_igb_moo_bam	-0.420997393244522	-0.998715604543245	0.320523979305303
391	amr_ctl_yor_lit_owc_aeg_hau_bul_aze_tur_igb_ind_dyu_rus_bos_bsq_afr_mlt_bem_cnt_eng_alb_akn_nor_ewe_fre_est_tsn_zul_hun_por_chh_geo_grk_slo_svk_ben_heb_amh_scr_fin_swt_tag_cze_mao_jpn_tml_kor_rom_hin_tsw_urd_bat_prs_anl_jav_mnd_dut_ven_ita_sod_pol_swe_ger_mol_qcu_arw_glc_pan_xho_tig_lat_gam_guj_sun_ukr_lda_spa_dgb_mly_tha_wly_knd_fbf_ses_uzb_krd_mcd_azi_swa_vie_sid_bam_moo_cic	-0.970332554237809	-2.36190732824658	0.0202665625812535
392	sod_ben_akn_fre_chh_sid_gam_rom_uzb_tur_tsn_mao_swt_mol_pan_bsq_ukr_tig_dyu_mnd_ita_spa_dgb_swe_swa_ctl_hun_xho_ven_est_alb_amr_geo_mcd_lit_svk_scr_hau_amh_cze_fin_igb_tag_grk_bat_jpn_knd_kor_arw_glc_moo_por_mly_ger_heb_ind_cnt_nor_yor_bul_anl_urd_krd_rus_dut_qcu_lat_afr_eng_ewe_mlt_prs_aeg_pol_sun_slo_ses_hin_fbf_jav_tha_owc_tml_bem_tsw_azi_bos_guj_aze_bam_vie_wly_cic_lda_zul	0.349331996387159	0.823342943758657	0.412419342042697
393	hau_arw_bam_por_anl_chh_gam_ita_tur_azi_akn_tag_yor_ger_urd_bsq_afr_amr_fbf_mnd_fre_rom_swa_prs_xho_eng_est_tsn_tsw_fin_spa_sod_geo_cze_nor_rus_guj_amh_aeg_slo_hun_ewe_mao_lat_jav_jpn_tml_kor_grk_scr_bem_bos_ind_bul_owc_sun_cnt_swe_cic_ctl_sid_dut_ukr_svk_ben_qcu_lit_krd_glc_dyu_mlt_alb_wly_pol_mly_hin_swt_mol_ven_bat_tha_heb_knd_moo_igb_aze_mcd_pan_uzb_zul_vie_tig_dgb_ses_lda	-0.0782446681183398	-0.184230677131872	0.85423361842425
394	gam_krd_fbf_scr_sod_wly_heb_dut_tur_azi_ewe_bat_cic_grk_cze_bsq_bul_tig_moo_cnt_eng_nor_ven_glc_bam_urd_est_akn_xho_fin_ukr_hau_geo_guj_mcd_ita_lit_chh_owc_ben_hun_yor_mao_ctl_ind_jpn_tml_kor_ger_rus_dyu_alb_sun_spa_mlt_tag_mnd_pan_swa_slo_aeg_hin_bos_fre_mol_qcu_arw_lat_svk_dgb_amr_rom_amh_swe_jav_por_zul_afr_igb_mly_tha_sid_knd_lda_swt_aze_pol_prs_uzb_tsw_vie_anl_ses_bem_tsn	-0.583280686401888	-1.39252739488883	0.167083241554054
395	gam_eng_yor_bul_anl_amr_chh_pan_aze_uzb_ewe_mao_ven_nor_pol_bsq_afr_sod_ses_cnt_ukr_grk_moo_lat_bem_mcd_est_cic_swt_fin_ben_sid_geo_cze_ctl_krd_alb_amh_hau_por_hun_dgb_ind_bos_sun_jpn_tml_kor_svk_mol_xho_rom_bat_rus_aeg_tag_mnd_slo_bam_guj_tig_urd_hin_spa_arw_qcu_ita_glc_prs_akn_heb_scr_owc_ger_jav_fre_tsn_lit_dyu_mly_tha_mlt_knd_swa_tsw_tur_dut_swe_azi_fbf_vie_wly_lda_zul_igb	0.351119839775738	0.827290652666636	0.410190071939988
396	anl_scr_ewe_eng_sid_hau_chh_bos_tur_azi_xho_tag_swt_dut_mol_bsq_alb_owc_swa_cnt_rom_hin_zul_spa_lda_fre_est_ven_fbf_hun_rus_sod_geo_nor_slo_ita_ger_wly_tig_guj_fin_akn_ind_ben_sun_jpn_tml_kor_lat_cze_cic_lit_jav_grk_amr_mao_mnd_urd_igb_svk_amh_mcd_glc_krd_pan_qcu_ctl_pol_afr_yor_heb_arw_aeg_bul_bat_prs_tsw_por_moo_mly_tha_gam_knd_tsn_dyu_uzb_swe_ukr_aze_ses_vie_mlt_dgb_bem_bam	-0.372778762644665	-0.883996194397748	0.37897788469353
397	mlt_fre_tsw_nor_amh_gam_anl_prs_azi_tur_yor_ind_xho_pan_rus_bsq_pol_sod_ses_mnd_grk_swe_tsn_cze_dgb_ger_est_swa_fbf_hun_ita_heb_geo_guj_alb_glc_svk_chh_wly_mcd_fin_akn_tag_ctl_bat_jpn_knd_kor_por_hin_swt_afr_mao_ukr_amr_sun_cnt_eng_moo_ben_tig_slo_mol_spa_dut_qcu_scr_urd_bos_igb_aeg_krd_hau_lit_jav_arw_cic_bul_bem_mly_tha_owc_tml_ewe_lda_aze_lat_rom_uzb_ven_vie_sid_dyu_zul_bam	-0.0467741879516251	-0.110416643096619	0.912316885148836
398	anl_lit_cic_svk_hau_amh_amr_slo_aze_uzb_moo_bat_ven_mol_bul_bsq_alb_sod_bem_mnd_lat_glc_lda_hin_dyu_ben_fin_xho_akn_hun_por_heb_geo_ukr_swe_pol_arw_sid_owc_mcd_est_bam_sun_fre_tag_jpn_tml_kor_ger_bos_ewe_scr_jav_urd_aeg_mly_cnt_cze_dgb_afr_tig_nor_pan_krd_eng_qcu_rus_ctl_ita_igb_mlt_spa_wly_grk_ind_rom_fbf_dut_tsn_mao_tha_gam_knd_zul_yor_tur_prs_guj_azi_ses_vie_chh_tsw_swa_swt	0.0384716280049064	0.0905930919869224	0.928010755110177
399	tig_fre_bam_mcd_anl_hau_chh_rom_tur_uzb_igb_tag_xho_cze_scr_bsq_alb_mlt_bem_cnt_ben_bos_cic_glc_dyu_ctl_fin_tsn_tsw_est_mol_owc_geo_ita_pol_lat_lit_wly_aeg_bul_hun_fbf_ind_spa_mly_jpn_tml_kor_por_rus_swa_urd_mao_prs_sid_sun_mnd_grk_akn_eng_amh_svk_dut_swe_pan_qcu_hin_krd_guj_ses_heb_ger_amr_nor_bat_slo_ewe_arw_yor_jav_tha_gam_knd_zul_lda_azi_ukr_afr_aze_dgb_vie_sod_moo_ven_swt	0.135719357671353	0.319253020052517	0.750250651773797
400	gam_hin_tsw_grk_owc_mlt_heb_slo_aze_uzb_swt_mly_bem_ger_nor_bsq_eng_amr_ven_mnd_mol_ben_yor_bos_bam_urd_est_dyu_xho_hun_krd_sod_geo_ctl_arw_guj_rus_aeg_hau_mcd_fin_moo_bat_rom_tag_jpn_knd_kor_swe_cze_cic_pol_ind_fre_anl_jav_cnt_afr_dgb_ukr_sid_svk_spa_alb_lat_qcu_lit_ita_por_ses_tig_glc_amh_scr_sun_pan_fbf_prs_zul_mao_tha_wly_tml_swa_lda_azi_dut_bul_tur_akn_vie_chh_tsn_igb_ewe	-0.574697328429714	-1.37103212412827	0.173664460575852
401	sod_pan_fbf_mol_gam_amr_sid_ita_uzb_aze_swa_mly_lda_spa_slo_bsq_fre_owc_tsw_cnt_hin_rom_ven_grk_bem_glc_hun_akn_zul_est_urd_heb_geo_krd_ger_svk_prs_tig_aeg_nor_fin_ses_ind_scr_mao_jpn_tml_kor_cze_ukr_dgb_ctl_bat_mcd_anl_jav_mnd_ben_dyu_afr_hau_por_arw_swe_bul_qcu_eng_pol_lit_ewe_wly_guj_mlt_dut_tag_rus_bam_lat_xho_sun_tha_amh_knd_igb_yor_azi_alb_bos_tur_swt_vie_chh_moo_tsn_cic	0.0412609490409846	0.0970695705161258	0.922880032962379
402	heb_slo_tsw_mcd_aeg_anl_mlt_rus_azi_aze_tsn_mao_akn_pan_rom_bsq_ben_gam_bam_mnd_grk_prs_ewe_dut_zul_pol_hun_swt_dyu_fin_lit_amr_geo_scr_por_nor_alb_hau_sod_ctl_est_ses_bat_ita_sun_jpn_tml_kor_svk_eng_swa_guj_mly_spa_owc_tag_cnt_bul_cic_fre_wly_mol_arw_ger_krd_qcu_ukr_afr_swe_xho_amh_bos_sid_cze_jav_hin_fbf_glc_bem_ind_tha_chh_knd_yor_lda_uzb_urd_lat_tur_moo_vie_tig_dgb_ven_igb	-0.0985898947401256	-0.23226769055667	0.816840463855478
403	aeg_hin_ven_ukr_owc_heb_mlt_alb_aze_tur_ses_tag_ewe_ctl_cze_bsq_nor_tig_zul_cnt_pan_bos_bam_urd_moo_pol_hun_xho_akn_est_guj_sid_geo_slo_spa_lat_mol_wly_hau_ben_fin_cic_mly_krd_jav_jpn_knd_kor_rom_eng_igb_dut_mao_grk_gam_sun_mnd_prs_dgb_por_sod_swe_glc_lit_fre_qcu_ita_svk_scr_swt_amr_rus_chh_ger_ind_bul_fbf_mcd_bem_bat_tha_anl_tml_tsw_yor_azi_arw_afr_uzb_swa_vie_amh_tsn_lda_dyu	-0.746690530414938	-1.79218254250452	0.0763556193528944
404	sid_krd_moo_pan_aeg_owc_wly_ita_tur_azi_bam_sun_cic_hin_mcd_bsq_ctl_gam_lda_cnt_svk_glc_ven_por_ses_ben_hun_ewe_xho_est_cze_amr_geo_arw_pol_bos_bul_tig_heb_prs_fin_dyu_mao_rom_bat_jpn_knd_kor_rus_spa_igb_fre_jav_alb_chh_tag_mnd_scr_tsn_afr_amh_guj_mol_nor_lit_qcu_lat_slo_ger_bem_hau_eng_anl_ukr_ind_grk_akn_urd_swt_mly_tha_sod_tml_dgb_fbf_aze_swe_dut_uzb_zul_vie_mlt_yor_swa_tsw	0.098136551357429	0.231283221938157	0.817602871669136
405	mlt_hin_moo_spa_aeg_wly_tig_eng_aze_tur_cic_jav_swa_fre_guj_bsq_grk_hau_tsw_mnd_afr_arw_ses_dut_dgb_ctl_est_swt_igb_fin_alb_heb_geo_rus_pol_scr_lat_anl_amr_rom_hun_bam_ind_swe_sun_jpn_tml_kor_glc_slo_ven_lit_mly_urd_sod_tag_cnt_ger_bem_ukr_amh_por_bul_svk_cze_qcu_ben_bos_mcd_yor_owc_nor_sid_ita_bat_prs_ewe_pan_xho_mao_tha_gam_knd_fbf_lda_uzb_krd_mol_azi_zul_vie_chh_tsn_dyu_akn	0.101481548146851	0.239204328786043	0.811473513982933
406	wly_ita_bam_grk_sod_gam_hau_krd_uzb_aze_xho_sun_tsw_svk_bos_bsq_hin_aeg_lda_cnt_ger_bul_bem_eng_zul_ukr_fin_ewe_fbf_est_prs_chh_geo_guj_mcd_lit_cze_anl_amr_fre_hun_yor_mao_por_tag_jpn_knd_kor_slo_nor_ses_scr_ind_swe_sid_bat_mnd_urd_igb_afr_amh_glc_lat_spa_rus_qcu_dut_ben_mol_dgb_owc_pan_mlt_ctl_mly_rom_cic_pol_tsn_jav_tha_heb_tml_swt_ven_tur_arw_alb_azi_swa_vie_tig_moo_dyu_akn	-0.406185091182047	-0.962905522486956	0.338091989729711
407	chh_swe_yor_ukr_sid_amh_anl_bul_azi_uzb_moo_ind_dgb_ben_lat_bsq_slo_tig_tsn_mnd_krd_glc_swa_rus_cic_pan_hun_dyu_lda_est_urd_owc_geo_afr_dut_por_fre_mlt_sod_spa_fin_xho_bat_mol_jav_jpn_tml_kor_guj_rom_fbf_scr_sun_ita_amr_mly_cnt_prs_swt_bos_aeg_ctl_grk_pol_lit_qcu_arw_svk_nor_akn_heb_mcd_wly_alb_tag_eng_ven_ger_tsw_mao_tha_gam_knd_bem_ewe_aze_hin_cze_tur_ses_vie_hau_igb_zul_bam	-0.0455309077870762	-0.107399275265352	0.914703583964863
408	chh_por_lda_ita_anl_gam_tig_mcd_azi_uzb_moo_ind_fbf_scr_ben_bsq_lit_mlt_tsn_cnt_lat_prs_bem_pol_zul_ger_fin_swa_xho_est_svk_amr_geo_cze_grk_urd_arw_sod_aeg_rom_hun_ven_mly_eng_mao_jpn_tml_kor_ctl_bos_ses_mol_tag_slo_amh_sun_mnd_krd_cic_ukr_owc_hin_nor_swe_pan_qcu_afr_rus_spa_bam_hau_guj_heb_dut_bat_glc_akn_fre_ewe_jav_tha_sid_knd_tsw_dgb_aze_bul_alb_tur_igb_vie_wly_yor_dyu_swt	0.294164899067814	0.692581031267884	0.490298313745451
409	gam_arw_ses_urd_tig_amh_aeg_ger_azi_uzb_igb_mao_fbf_lit_bul_bsq_dut_heb_ven_mnd_krd_lat_bem_spa_tsn_ben_fin_dgb_xho_hun_guj_amr_geo_afr_hin_bos_fre_wly_anl_alb_est_dyu_ind_pan_sun_jpn_tml_kor_rom_ctl_bam_prs_bat_scr_hau_jav_cnt_cze_akn_nor_chh_glc_grk_slo_mol_qcu_ukr_rus_pol_cic_sid_por_mlt_ita_tag_swe_swt_eng_tsw_mly_tha_owc_knd_lda_swa_tur_svk_mcd_aze_yor_vie_sod_zul_ewe_moo	-0.932122523028062	-2.26480136710253	0.025847105427067
410	heb_ctl_dgb_ukr_sid_amr_wly_lat_tur_aze_akn_ind_tsn_cze_mol_bsq_swe_tig_bam_mnd_prs_mcd_dyu_ben_lda_glc_fin_moo_fbf_hun_rus_chh_geo_urd_grk_scr_nor_sod_gam_bul_est_ses_mao_dut_bat_jpn_tml_kor_fre_pan_bem_krd_tag_svk_hau_jav_cnt_afr_xho_bos_owc_pol_ita_por_arw_qcu_lit_alb_rom_igb_amh_hin_anl_spa_mly_guj_swt_slo_yor_sun_tha_aeg_knd_tsw_swa_uzb_eng_ger_azi_cic_vie_mlt_ewe_zul_ven	-0.404105719876185	-0.95870466877991	0.340193323279024
411	chh_hin_zul_nor_hau_mlt_owc_ita_tur_aze_lda_jav_bem_lit_arw_bsq_svk_amh_xho_cnt_mol_ctl_cic_bos_ewe_rus_fin_fbf_ses_hun_eng_aeg_geo_krd_ger_dut_afr_anl_wly_cze_est_ven_ind_spa_mly_jpn_knd_kor_por_glc_dgb_lat_tag_prs_sod_mao_mnd_alb_tsn_swe_sid_slo_bul_rom_urd_qcu_grk_scr_fre_yor_tig_pan_gam_ben_sun_pol_swt_mcd_akn_bat_tha_amr_tml_bam_igb_azi_guj_ukr_uzb_tsw_vie_heb_moo_swa_dyu	-0.8601426377847	-2.08101140258337	0.0401817153726767
412	tig_mcd_yor_rus_amh_anl_gam_glc_uzb_tur_swt_tag_tsn_ita_svk_bsq_grk_aeg_ewe_mnd_nor_pan_swa_afr_tsw_dut_est_fbf_xho_fin_por_heb_geo_bos_pol_ukr_ger_wly_chh_arw_hun_zul_mly_lit_ind_jpn_tml_kor_swe_scr_ses_krd_bat_eng_mlt_mao_cnt_fre_dyu_ctl_sod_alb_lat_guj_slo_qcu_spa_urd_ben_akn_hau_cze_owc_prs_sun_hin_bam_bul_moo_jav_tha_amr_knd_cic_igb_azi_rom_mol_aze_dgb_vie_sid_ven_bem_lda	-0.323855700807074	-0.76638391528666	0.445388875307418
413	sid_guj_yor_fre_heb_chh_owc_spa_azi_uzb_cic_sun_tsw_afr_pan_bsq_ger_tig_swt_mnd_ben_bos_moo_glc_ewe_rom_hun_lda_tsn_est_alb_sod_geo_svk_prs_grk_dut_anl_gam_swe_fin_akn_mly_lit_bat_jpn_tml_kor_urd_arw_igb_krd_tag_pol_amr_mao_cnt_lat_bem_ctl_wly_eng_scr_ita_mcd_qcu_mol_rus_hin_bam_hau_nor_aeg_slo_ind_ukr_ven_por_ses_jav_tha_amh_knd_zul_swa_tur_cze_bul_aze_dgb_vie_mlt_xho_dyu_fbf	-0.178900898427968	-0.423004350873091	0.673268631036426
414	hau_slo_tsw_cze_anl_sod_mlt_grk_uzb_aze_ven_bat_cic_prs_ita_bsq_krd_heb_xho_cnt_pan_por_dyu_swe_swt_ger_est_moo_swa_fin_nor_amh_geo_ben_guj_mol_spa_sid_aeg_rom_hun_akn_mly_ctl_jav_jpn_tml_kor_hin_bos_yor_afr_sun_fre_amr_mao_mnd_pol_dgb_arw_gam_dut_svk_ukr_lit_qcu_glc_alb_rus_zul_owc_scr_chh_bul_ind_urd_ses_mcd_bam_tag_tha_tig_knd_fbf_lda_azi_lat_eng_tur_ewe_vie_wly_tsn_igb_bem	-0.0911425522739539	-0.214656400275309	0.830505206619383
415	anl_cze_swa_ita_sod_hau_owc_grk_aze_azi_bam_ind_ewe_fre_alb_bsq_mcd_wly_moo_mnd_prs_afr_tsn_rom_tsw_rus_est_ven_dgb_hun_ukr_chh_geo_svk_slo_urd_bul_amr_sid_bos_fin_lda_mao_scr_jav_jpn_tml_kor_eng_arw_swt_lat_mly_ger_aeg_sun_cnt_pol_dyu_ctl_heb_hin_swe_krd_spa_qcu_mol_por_ben_cic_tig_nor_amh_lit_bat_guj_fbf_dut_akn_tag_tha_gam_knd_igb_zul_uzb_glc_pan_tur_xho_vie_mlt_ses_bem_yor	-0.102057046898816	-0.24111281052987	0.809998467815829
416	aeg_ita_tsn_eng_tig_amr_anl_mol_tur_aze_dgb_bat_yor_bos_glc_bsq_scr_heb_bem_cnt_por_ben_zul_ger_xho_prs_hun_cic_swt_est_rus_amh_geo_bul_rom_urd_nor_mlt_sod_dut_fin_moo_jav_slo_sun_jpn_knd_kor_cze_ukr_lda_krd_tag_pol_hau_mly_mnd_lat_ewe_afr_owc_spa_grk_alb_svk_qcu_fre_guj_arw_fbf_gam_pan_wly_ctl_ind_swe_bam_hin_akn_mao_tha_sid_tml_swa_ses_uzb_lit_mcd_azi_igb_vie_chh_ven_dyu_tsw	-1.03606663363865	-2.52901769656549	0.0131218721089114
417	wly_lit_lda_rus_chh_sid_tig_slo_azi_uzb_bem_mly_fbf_hin_glc_bsq_bos_anl_yor_cnt_ben_ctl_ewe_pol_swt_nor_hun_tsn_dgb_est_bul_aeg_geo_afr_grk_prs_ukr_heb_hau_fre_fin_cic_mao_dut_sun_jpn_knd_kor_guj_ita_akn_spa_ind_ger_amh_jav_mnd_arw_ses_mcd_mlt_alb_por_scr_eng_qcu_krd_rom_svk_ven_sod_lat_gam_pan_bat_urd_xho_mol_dyu_tag_tha_amr_tml_igb_moo_aze_swe_cze_tur_bam_vie_owc_swa_tsw_zul	-0.652684259145546	-1.56416853595565	0.121174544923694
418	gam_pol_swt_alb_amh_wly_sod_krd_azi_uzb_tsn_tag_zul_arw_mol_bsq_rom_owc_ven_mnd_ita_ctl_fbf_grk_cic_rus_est_bem_lda_fin_lit_mlt_geo_por_hin_eng_prs_anl_chh_scr_hun_dgb_bat_bos_sun_jpn_tml_kor_mcd_cze_akn_swe_mao_ger_aeg_ind_cnt_ben_ses_pan_heb_nor_fre_guj_svk_qcu_slo_spa_ukr_swa_hau_bul_tig_glc_mly_lat_bam_dut_igb_jav_tha_sid_knd_yor_tsw_tur_afr_urd_aze_moo_vie_amr_dyu_xho_ewe	0.70042272632502	1.66825652851201	0.0986284720185022
419	chh_prs_ewe_lat_aeg_heb_sid_bos_azi_tur_ven_ind_ses_glc_por_bsq_ctl_amr_tsw_cnt_scr_rus_dgb_nor_zul_afr_hun_dyu_swt_est_pan_gam_geo_ben_lit_fre_cze_owc_wly_pol_fin_moo_bat_guj_jav_jpn_tml_kor_grk_arw_lda_rom_sun_ita_anl_tag_mnd_mol_cic_ukr_tig_alb_eng_dut_slo_qcu_ger_hin_urd_akn_sod_krd_hau_spa_mly_svk_swa_bul_fbf_mao_tha_mlt_knd_bem_bam_uzb_swe_mcd_aze_igb_vie_amh_yor_xho_tsn	0.695902706863956	1.64662859717961	0.103009669529733
420	sod_lat_ses_por_amh_tig_sid_ukr_uzb_aze_ewe_jav_cic_glc_ita_bsq_ger_anl_bam_mnd_mol_pan_dyu_slo_dgb_lit_hun_swa_fbf_est_eng_heb_geo_rom_prs_afr_krd_owc_amr_fre_fin_moo_bat_swe_mao_jpn_knd_kor_cze_dut_tsn_ben_ind_arw_mlt_tag_cnt_nor_swt_pol_gam_scr_hin_grk_urd_qcu_rus_mcd_ctl_xho_chh_alb_aeg_bos_sun_spa_zul_guj_akn_mly_tha_wly_tml_yor_ven_azi_svk_bul_tur_tsw_vie_hau_igb_lda_bem	-1.02436726708791	-2.49686793096843	0.0142888587879617
421	anl_ctl_zul_urd_owc_heb_tig_dut_uzb_aze_bem_sun_bam_krd_lat_bsq_spa_gam_igb_mnd_scr_mcd_lda_hin_moo_lit_est_tsw_ven_hun_svk_mlt_geo_pan_nor_pol_rom_sod_wly_por_fin_swt_tag_fre_jav_jpn_knd_kor_afr_cze_swa_ben_mao_swe_chh_ind_cnt_slo_xho_bul_aeg_guj_ukr_glc_prs_qcu_ita_bos_grk_fbf_sid_rus_hau_mol_bat_ger_ewe_alb_dyu_mly_tha_amr_tml_yor_ses_tur_arw_eng_azi_cic_vie_amh_dgb_tsn_akn	-0.658054619082306	-1.57379569018721	0.118930663930328
422	anl_spa_dyu_rus_amr_mlt_tig_guj_uzb_tur_bem_mao_ven_alb_urd_bsq_ukr_heb_bam_cnt_krd_ctl_igb_glc_zul_lit_hun_dgb_ewe_fin_eng_wly_geo_grk_bos_lat_prs_chh_amh_arw_est_cic_tag_hin_bat_jpn_tml_kor_slo_pan_moo_mol_sun_cze_aeg_jav_mnd_nor_tsn_bul_owc_svk_swe_ben_rom_qcu_por_mcd_ger_xho_sid_dut_gam_fre_ind_ita_lda_scr_swt_mly_tha_sod_knd_yor_fbf_aze_afr_pol_azi_tsw_vie_hau_ses_akn_swa	-0.444654837745455	-1.05553026323891	0.293917257253788
423	heb_bul_cic_arw_gam_owc_mlt_fre_tur_uzb_yor_sun_ewe_cze_por_bsq_rus_wly_moo_mnd_guj_krd_fbf_pan_swt_spa_hun_zul_bam_fin_scr_amh_geo_ger_ctl_dut_mcd_anl_aeg_bos_est_ven_tag_mol_ind_jpn_tml_kor_pol_lat_igb_grk_mao_hin_tig_mly_cnt_urd_xho_lit_sod_prs_swe_svk_afr_qcu_ita_slo_glc_akn_chh_nor_amr_alb_bat_ukr_tsw_rom_tsn_jav_tha_sid_knd_swa_bem_aze_ben_eng_azi_dyu_vie_hau_dgb_ses_lda	-0.311391475624284	-0.736272842813924	0.46341780644134
424	aeg_mol_xho_dut_heb_sod_gam_lat_uzb_tur_tsw_sun_fbf_ger_bos_bsq_eng_sid_bam_mnd_bul_nor_ven_lit_zul_prs_fin_swa_igb_est_ctl_wly_geo_alb_ukr_fre_afr_amh_anl_ben_hun_akn_tag_swe_bat_jpn_knd_kor_scr_krd_yor_mcd_jav_ita_mlt_mao_cnt_rom_ewe_guj_hau_hin_pol_rus_svk_qcu_spa_grk_arw_ses_owc_glc_chh_cze_mly_por_swt_pan_bem_ind_tha_amr_tml_cic_dyu_azi_slo_urd_aze_tsn_vie_tig_moo_lda_dgb	-0.0838869550330145	-0.197463701705935	0.84389562844904
425	sod_swe_dgb_urd_owc_mlt_hau_mcd_tur_aze_fbf_jav_swt_lat_hin_bsq_scr_heb_tsw_cnt_svk_alb_bam_bos_yor_glc_fin_ses_bem_est_arw_chh_geo_ukr_ger_ita_bul_amh_tig_pan_hun_moo_mao_lit_ind_jpn_tml_kor_afr_slo_xho_ben_sun_guj_aeg_tag_mnd_cze_igb_krd_anl_ctl_mol_nor_eng_qcu_por_spa_pol_ven_amr_grk_wly_rus_mly_dut_ewe_rom_swa_bat_tha_gam_knd_cic_akn_uzb_prs_fre_azi_dyu_vie_sid_lda_zul_tsn	0.864663183434872	2.05809737107788	0.0423788356911692
426	aeg_pan_igb_por_anl_tig_amh_bos_uzb_aze_ven_mao_dyu_rus_ben_bsq_alb_owc_lda_cnt_mcd_krd_ses_nor_ewe_slo_est_bam_xho_fin_urd_sid_geo_prs_cze_ctl_dut_mlt_hau_lit_hun_tsw_tag_ukr_bat_jpn_knd_kor_mol_scr_bem_rom_ind_glc_amr_jav_mnd_ger_zul_arw_gam_afr_ita_hin_fre_qcu_eng_swe_lat_fbf_heb_pol_wly_grk_sun_spa_yor_guj_swa_mly_tha_sod_tml_akn_swt_tur_svk_bul_azi_moo_vie_chh_tsn_dgb_cic	-0.205767797975618	-0.48564333696456	0.628362274547822
427	sid_pol_ses_nor_heb_tig_owc_ctl_azi_tur_akn_tag_bem_svk_hin_bsq_arw_hau_lda_cnt_swe_pan_yor_eng_xho_por_est_zul_fbf_hun_alb_gam_geo_prs_scr_dut_fre_amh_sod_ita_fin_dgb_jav_mol_mly_jpn_tml_kor_rom_cze_cic_lit_sun_krd_wly_mao_mnd_ukr_moo_urd_mlt_glc_bos_grk_lat_qcu_mcd_afr_rus_ven_amr_spa_anl_slo_bat_bul_tsn_ger_tsw_ind_tha_aeg_knd_bam_swa_uzb_guj_ben_aze_ewe_vie_chh_dyu_igb_swt	0.482242158123605	1.13650004468568	0.258667383373182
428	heb_eng_igb_ger_hau_amh_owc_pan_aze_uzb_swa_mly_ven_arw_urd_bsq_fre_tig_dyu_cnt_lat_por_yor_spa_akn_ita_hun_swt_zul_est_grk_sod_geo_guj_alb_scr_swe_aeg_chh_hin_fin_bem_mao_pol_jav_jpn_tml_kor_mcd_ben_ses_bos_sun_svk_gam_tag_mnd_cze_xho_lit_anl_rus_afr_krd_slo_qcu_rom_nor_mol_ewe_amr_bul_mlt_dut_ind_ctl_tsn_ukr_moo_bat_tha_wly_knd_tsw_lda_azi_prs_glc_tur_bam_vie_sid_cic_dgb_fbf	0.170207535993542	0.401108420362512	0.689260411151365
429	sid_lit_tsn_swe_tig_aeg_amh_cze_aze_tur_ewe_sun_bem_alb_mol_bsq_lat_wly_igb_cnt_por_slo_dyu_urd_cic_bul_hun_swa_bam_est_bos_amr_geo_prs_rom_fre_afr_chh_heb_ita_fin_yor_ind_dut_tag_jpn_knd_kor_pan_ukr_ses_grk_mly_ben_hau_bat_mnd_scr_lda_glc_mlt_ger_ctl_guj_hin_qcu_mcd_rus_nor_ven_anl_pol_gam_eng_mao_svk_tsw_spa_swt_jav_tha_sod_tml_moo_akn_uzb_arw_krd_azi_fbf_vie_owc_zul_dgb_xho	-0.391759469757095	-0.930455786769468	0.354544155110407
430	chh_lat_ven_mol_anl_mlt_owc_prs_uzb_aze_dyu_mao_tsn_cze_slo_bsq_swe_wly_lda_mnd_ita_nor_dgb_guj_fbf_urd_est_swt_cic_hun_dut_sod_geo_hin_lit_ukr_grk_sid_amh_afr_fin_tsw_tag_eng_sun_jpn_knd_kor_fre_rom_ewe_krd_ind_ctl_amr_bat_cnt_spa_akn_bul_gam_arw_rus_ger_scr_qcu_pol_svk_por_moo_tig_mcd_aeg_glc_mly_bos_ses_ben_bem_jav_tha_heb_tml_zul_yor_azi_pan_alb_tur_swa_vie_hau_igb_bam_xho	-0.116888485027927	-0.27522188959173	0.783756313337723
431	anl_ctl_dgb_krd_aeg_mlt_amr_lat_aze_azi_bam_jav_igb_alb_bul_bsq_swe_wly_lda_cnt_ben_spa_yor_guj_fbf_ger_est_tsn_ses_hun_slo_gam_geo_por_afr_ukr_glc_sid_owc_grk_fin_zul_bat_pol_tag_jpn_tml_kor_fre_cze_xho_urd_sun_nor_amh_ind_mnd_bos_dyu_ita_hau_eng_scr_pan_mol_qcu_mcd_dut_lit_akn_tig_arw_sod_hin_mao_rus_ewe_rom_swt_mly_tha_chh_knd_bem_cic_uzb_prs_svk_tur_tsw_vie_heb_swa_ven_moo	-0.538345539652406	-1.28387934279078	0.202373674509053
432	aeg_mol_swt_lat_wly_amh_hau_rus_uzb_aze_akn_jav_lda_spa_pol_bsq_cze_gam_swa_mnd_pan_fre_yor_ita_dgb_urd_fin_fbf_bem_est_ger_anl_geo_bul_ben_mcd_ukr_amr_owc_grk_hun_bam_sun_hin_tag_jpn_knd_kor_guj_swe_ven_krd_ind_slo_chh_bat_cnt_alb_xho_afr_heb_arw_lit_dut_rom_qcu_prs_scr_ctl_cic_sod_bos_tig_por_mly_nor_zul_glc_igb_mao_tha_mlt_tml_tsw_moo_tur_eng_svk_azi_ewe_vie_sid_tsn_ses_dyu	-0.772504808861274	-1.85803882102758	0.0663271511789345
433	sod_ger_ewe_grk_amh_gam_sid_glc_uzb_tur_bam_tag_ses_scr_ben_bsq_afr_chh_yor_mnd_swe_alb_moo_prs_dyu_krd_hun_swa_xho_fin_ctl_hau_geo_arw_rus_mcd_guj_anl_tig_eng_est_tsn_mly_urd_jav_jpn_tml_kor_nor_ita_swt_bul_ind_spa_amr_sun_cnt_fre_dgb_pan_owc_hin_mol_ukr_slo_qcu_lit_cze_bos_fbf_wly_rom_aeg_por_mao_pol_igb_lat_lda_bat_tha_heb_knd_akn_ven_aze_svk_dut_azi_tsw_vie_mlt_cic_zul_bem	0.26283451613757	0.618953805149162	0.537460009610331
434	sod_alb_ewe_hin_hau_sid_amr_bul_tur_aze_lda_tag_xho_rus_afr_bsq_ben_aeg_moo_mnd_ctl_lat_yor_grk_cic_slo_fin_fbf_swt_est_ger_anl_geo_guj_swe_pan_glc_owc_gam_rom_hun_swa_ind_cze_bat_jpn_tml_kor_scr_pol_igb_svk_mao_krd_amh_sun_cnt_spa_dyu_urd_tig_ita_mol_lit_bos_qcu_ukr_por_nor_bem_heb_mcd_chh_eng_mly_fre_bam_dut_tsw_jav_tha_wly_knd_dgb_ses_azi_arw_prs_uzb_tsn_vie_mlt_zul_ven_akn	-0.097738924967844	-0.230436283583144	0.818258911479413
435	tig_ben_bem_pan_heb_wly_aeg_grk_azi_aze_dgb_tag_swa_arw_rus_bsq_fre_chh_akn_cnt_slo_pol_bam_alb_yor_cze_hun_fbf_tsn_est_rom_gam_geo_afr_glc_nor_lat_hau_amh_spa_fin_dyu_ind_por_mly_jpn_knd_kor_bul_swe_swt_mol_sun_scr_mlt_bat_mnd_bos_tsw_lit_amr_hin_svk_mcd_ger_qcu_guj_ukr_dut_zul_anl_ita_sid_krd_mao_ctl_igb_eng_lda_jav_tha_owc_tml_ses_xho_tur_urd_prs_uzb_ven_vie_sod_cic_moo_ewe	0.0526977972322854	0.124143362738767	0.901469693168917
436	gam_guj_ewe_grk_amh_chh_hau_rus_azi_aze_bam_ind_dgb_ita_mcd_bsq_bul_tig_xho_mnd_svk_glc_swt_por_lda_rom_fin_tsw_ses_est_bos_amr_geo_dut_afr_ger_pol_wly_owc_ctl_hun_tsn_mao_slo_jav_jpn_tml_kor_mol_fre_dyu_pan_mly_ukr_anl_tag_cnt_prs_fbf_ben_heb_krd_eng_lit_spa_qcu_hin_urd_swe_moo_sid_alb_aeg_cze_bat_scr_zul_nor_ven_sun_tha_sod_knd_bem_igb_uzb_lat_arw_tur_akn_vie_mlt_cic_swa_yor	0.0524023261942234	0.123321632450863	0.902118539677573
437	mlt_afr_akn_lat_heb_owc_sid_svk_uzb_aze_ses_mao_tsw_dut_ctl_bsq_bul_sod_lda_mnd_nor_grk_dgb_por_cic_prs_fin_xho_ven_hun_fre_amr_geo_mcd_urd_guj_ita_chh_gam_rom_est_dyu_jav_spa_ind_jpn_knd_kor_ukr_scr_swa_eng_bat_mol_tig_tag_cnt_rus_tsn_lit_wly_glc_pol_pan_krd_qcu_ger_hin_bos_moo_anl_cze_hau_alb_sun_slo_ewe_ben_igb_mly_tha_aeg_tml_swt_bem_azi_arw_swe_tur_fbf_vie_amh_yor_zul_bam	-0.0918926257581409	-0.21643050523562	0.829126228071755
438	gam_bos_akn_dut_aeg_tig_heb_nor_uzb_aze_xho_ind_tsw_ctl_krd_bsq_ita_sod_moo_mnd_rom_hin_dgb_fre_swa_cze_fin_bem_cic_hun_bul_anl_geo_ger_afr_ukr_prs_amr_owc_mcd_est_ewe_mly_guj_sun_jpn_knd_kor_por_pol_ses_spa_bat_pan_sid_tag_cnt_swe_yor_urd_chh_svk_glc_eng_grk_qcu_arw_alb_ben_igb_hau_lit_mlt_lat_mao_mol_tsn_slo_dyu_jav_tha_wly_tml_zul_bam_tur_scr_rus_azi_swt_vie_amh_ven_lda_fbf	-0.270962945409695	-0.640866327521661	0.52318562235758
439	sod_ben_akn_arw_heb_owc_aeg_svk_azi_aze_tsw_ind_ewe_rus_prs_bsq_mcd_hau_swt_mnd_scr_lat_igb_urd_xho_ctl_hun_bem_cic_fin_hin_amh_geo_pan_krd_slo_glc_gam_tig_mol_est_fbf_tag_guj_mao_jpn_tml_kor_lit_nor_zul_cze_sun_por_amr_bat_cnt_rom_yor_pol_wly_bul_eng_fre_ita_qcu_ger_spa_swe_ven_sid_dut_mlt_bos_jav_grk_lda_ukr_dyu_mly_tha_anl_knd_swa_moo_uzb_alb_afr_tur_ses_vie_chh_bam_tsn_dgb	0.57572715389581	1.35928509770927	0.177343272414164
440	anl_lat_moo_mcd_sid_amr_aeg_por_tur_aze_igb_bat_tsn_krd_arw_bsq_swe_sod_xho_mnd_pan_pol_ven_lit_yor_ctl_est_cic_swa_fin_hin_mlt_geo_grk_spa_urd_svk_chh_gam_afr_hun_ses_ind_nor_sun_jpn_tml_kor_rus_rom_ewe_ukr_mao_bul_heb_mly_cnt_bos_zul_slo_hau_ben_cze_glc_mol_qcu_dut_prs_ita_fbf_owc_ger_amh_scr_jav_guj_lda_alb_akn_tag_tha_tig_knd_swt_bam_azi_fre_eng_uzb_tsw_vie_wly_bem_dyu_dgb	-0.749124226404964	-1.79943049998265	0.0751937068647665
441	hau_por_akn_ukr_owc_mlt_sid_spa_uzb_azi_swa_bat_ses_ita_pol_bsq_eng_sod_igb_mnd_prs_mcd_bem_ger_dyu_guj_est_tsn_ewe_hun_urd_wly_geo_afr_bos_scr_bul_tig_aeg_pan_fin_swt_ind_ben_mly_jpn_knd_kor_hin_krd_zul_dut_tag_slo_amh_mao_cnt_rus_dgb_mol_anl_swe_fre_cze_glc_qcu_svk_alb_rom_xho_chh_arw_heb_ctl_jav_lat_bam_lit_yor_sun_tha_amr_tml_fbf_cic_tur_grk_nor_aze_tsw_vie_gam_lda_ven_moo	-0.207300612887079	-0.489316888966403	0.62576948000272
442	heb_guj_xho_ita_wly_sod_sid_por_azi_tur_fbf_jav_tsw_urd_prs_bsq_bos_gam_bem_cnt_rus_mcd_ses_glc_swa_alb_hun_cic_swt_est_fre_hau_geo_swe_rom_grk_pol_chh_anl_cze_fin_bam_mly_afr_tag_jpn_tml_kor_svk_bul_moo_lat_mao_ben_amh_bat_mnd_ctl_lda_ger_owc_dut_lit_ukr_nor_qcu_scr_hin_arw_ewe_amr_slo_tig_eng_sun_mol_igb_pan_zul_ind_tha_aeg_knd_tsn_dgb_aze_krd_spa_uzb_ven_vie_mlt_yor_dyu_akn	-0.867099587963096	-2.10028120660765	0.0384107141411694
443	owc_mol_bam_bos_amr_aeg_hau_prs_azi_aze_fbf_ind_dyu_nor_ctl_bsq_por_sod_igb_cnt_ukr_lat_cic_eng_ven_rom_est_dgb_swa_hun_fre_amh_geo_dut_urd_hin_ger_mlt_anl_alb_fin_yor_tag_ita_sun_jpn_tml_kor_afr_glc_zul_scr_bat_pol_sid_mly_mnd_rus_moo_lit_chh_mcd_cze_grk_krd_qcu_slo_spa_arw_akn_heb_pan_gam_bul_jav_guj_lda_swe_tsw_mao_tha_wly_knd_swt_ses_uzb_svk_ben_tur_xho_vie_tig_ewe_tsn_bem	-0.279828532806628	-0.661436368886354	0.509967951786924
444	tig_slo_bam_swe_heb_sid_hau_alb_uzb_azi_swt_mly_cic_afr_scr_bsq_nor_sod_moo_mnd_ger_arw_bem_ita_dgb_cze_est_ewe_xho_fin_krd_amr_geo_svk_pan_urd_fre_amh_aeg_ben_hun_zul_sun_spa_mao_jpn_tml_kor_lit_dut_lda_bos_bat_glc_anl_tag_cnt_ctl_akn_por_wly_mol_ukr_guj_rus_qcu_lat_bul_rom_tsw_gam_prs_owc_grk_jav_pol_swa_eng_yor_ind_tha_mlt_knd_ven_dyu_aze_hin_mcd_tur_igb_vie_chh_ses_fbf_tsn	-0.197821955185192	-0.466773176642117	0.641753826420649
445	sod_swe_swt_afr_wly_owc_mlt_rus_uzb_tur_yor_bat_igb_ita_ger_bsq_ctl_amh_ven_mnd_alb_svk_cic_urd_akn_lat_est_bem_bam_hun_fre_chh_geo_lit_slo_ben_bos_heb_tig_cze_fin_swa_mao_glc_jav_jpn_tml_kor_bul_scr_xho_mcd_tag_ukr_amr_ind_cnt_arw_zul_guj_aeg_prs_spa_mol_pol_qcu_pan_dut_grk_lda_sid_eng_anl_rom_sun_nor_tsn_hin_ewe_mly_tha_hau_knd_moo_tsw_aze_por_krd_azi_dgb_vie_gam_ses_dyu_fbf	-0.101718084505504	-0.239758010465478	0.811045508747124
446	amh_fre_akn_bos_owc_heb_aeg_afr_azi_uzb_bam_mao_igb_ger_mol_bsq_lat_wly_lda_cnt_scr_nor_ven_guj_fbf_mcd_fin_moo_ewe_est_ben_hau_geo_bul_por_ukr_ctl_gam_chh_pol_hun_zul_tag_lit_sun_jpn_knd_kor_glc_prs_tsw_rom_bat_slo_sid_mly_mnd_krd_swa_swe_mlt_eng_pan_alb_rus_qcu_ita_arw_dut_yor_sod_spa_anl_cze_jav_urd_dyu_hin_xho_ind_tha_amr_tml_tsn_ses_aze_svk_grk_tur_dgb_vie_tig_swt_cic_bem	-0.351670230857908	-0.833101337591463	0.406922050585236
447	amh_svk_moo_glc_sid_anl_amr_guj_uzb_tur_tsw_mao_yor_spa_prs_bsq_dut_chh_akn_mnd_swe_bos_fbf_mcd_ven_scr_est_dgb_ses_fin_fre_owc_geo_cze_ukr_ger_lat_tig_wly_hin_hun_igb_bat_por_sun_jpn_knd_kor_rus_lit_xho_grk_jav_slo_hau_tag_cnt_afr_bam_krd_gam_ben_alb_ctl_pol_qcu_mol_rom_eng_swa_mlt_urd_heb_nor_ind_arw_bem_ita_cic_mly_tha_sod_tml_zul_ewe_aze_bul_pan_azi_lda_vie_aeg_tsn_dyu_swt	-0.256225809892621	-0.605533385412031	0.546299574421302
448	sod_lat_tsn_urd_amr_aeg_tig_pol_azi_aze_akn_sun_fbf_glc_krd_bsq_fre_owc_tsw_cnt_bos_mol_lda_ben_dgb_hin_hun_ewe_xho_est_ger_mlt_geo_ukr_prs_pan_alb_wly_amh_rus_fin_moo_ind_nor_tag_jpn_knd_kor_bul_arw_zul_spa_jav_grk_hau_mly_mnd_por_bam_scr_chh_lit_rom_swe_slo_qcu_dut_afr_eng_bem_sid_ita_heb_guj_bat_svk_cic_mcd_dyu_mao_tha_gam_tml_swa_swt_uzb_cze_ctl_tur_igb_vie_anl_yor_ses_ven	-0.13679958210074	-0.322628156523627	0.747701069696328
449	hau_dut_ses_glc_sod_mlt_aeg_prs_uzb_azi_cic_tag_yor_ben_swe_bsq_eng_wly_lda_mnd_lit_krd_moo_mol_akn_cze_est_bam_swt_fin_spa_owc_geo_fre_pol_pan_por_chh_amh_guj_hun_tsw_jav_rus_bat_jpn_knd_kor_ger_scr_xho_arw_mly_svk_sid_mao_cnt_lat_tsn_ita_amr_grk_hin_nor_ukr_qcu_mcd_afr_rom_zul_heb_ctl_tig_urd_sun_slo_ewe_bos_dyu_ind_tha_anl_tml_igb_swa_tur_bul_alb_aze_bem_vie_gam_fbf_dgb_ven	-0.425357603861492	-1.00830375704279	0.315924907228171
450	wly_krd_ewe_ben_aeg_hau_anl_bos_tur_azi_zul_mly_tsw_lit_ita_bsq_pol_heb_akn_mnd_svk_pan_swa_dut_ven_arw_est_fbf_tsn_hun_nor_mlt_geo_rom_por_spa_ukr_owc_chh_lat_fin_igb_jav_hin_mao_jpn_knd_kor_alb_cze_cic_ger_tag_bul_amr_bat_cnt_rus_dgb_grk_tig_mcd_guj_urd_ctl_qcu_fre_glc_slo_moo_sod_eng_gam_afr_ind_swe_bam_prs_swt_sun_tha_amh_tml_ses_dyu_aze_scr_mol_uzb_xho_vie_sid_lda_yor_bem	0.371218777367573	0.874926154100473	0.383868062536744
451	owc_guj_fbf_ger_mlt_gam_amh_ita_tur_uzb_bam_bat_swa_bos_dut_bsq_scr_hau_xho_cnt_alb_afr_tsw_ctl_cic_mol_fin_moo_akn_est_nor_sid_geo_slo_mcd_rom_rus_heb_sod_fre_hun_ewe_ind_pol_tag_jpn_tml_kor_urd_prs_bem_svk_jav_grk_amr_mao_mnd_eng_ses_bul_anl_swe_spa_krd_por_qcu_lit_ben_glc_igb_tig_cze_aeg_arw_mly_lat_lda_pan_zul_sun_tha_chh_knd_yor_tsn_azi_hin_ukr_aze_ven_vie_wly_dgb_swt_dyu	0.569498910573779	1.34540507027777	0.181765738211549
452	amh_spa_fbf_cze_heb_gam_wly_arw_uzb_azi_ven_mly_swa_scr_lit_bsq_prs_hau_bam_mnd_ita_krd_dgb_urd_cic_nor_hun_dyu_swt_est_grk_chh_geo_pol_ukr_mol_por_mlt_aeg_glc_fin_igb_tag_bos_ind_jpn_knd_kor_guj_bul_moo_mcd_jav_ben_owc_mao_cnt_fre_tsw_lat_tig_hin_eng_afr_pan_qcu_ger_ctl_swe_tsn_anl_rom_amr_svk_sun_rus_akn_slo_ewe_bat_tha_sod_tml_yor_ses_aze_alb_dut_tur_bem_vie_sid_lda_xho_zul	0.606236288157698	1.43343008085318	0.15508840924997
453	wly_nor_cic_scr_tig_amh_aeg_swe_uzb_azi_zul_sun_swt_por_mcd_bsq_ger_amr_dgb_cnt_krd_pol_ven_spa_igb_ukr_hun_moo_swa_fin_glc_hau_geo_rus_hin_lat_fre_sod_anl_slo_est_bam_bat_cze_mly_jpn_tml_kor_ben_pan_bem_ctl_ind_bos_mlt_tag_mnd_rom_lda_guj_sid_arw_eng_grk_urd_qcu_lit_afr_bul_ewe_heb_svk_chh_prs_mao_ita_tsw_alb_akn_jav_tha_gam_knd_yor_xho_tur_mol_dut_aze_dyu_vie_owc_ses_fbf_tsn	-0.426925542663007	-1.01304063545513	0.313669134889056
454	gam_cze_dgb_glc_anl_heb_aeg_ben_aze_tur_bem_mly_dyu_svk_pol_bsq_fre_sid_igb_cnt_krd_scr_zul_dut_swt_eng_est_ewe_ven_fin_arw_hau_geo_prs_alb_mcd_urd_owc_wly_spa_hun_cic_sun_hin_tag_jpn_knd_kor_rus_afr_tsn_ukr_mao_mol_mlt_jav_mnd_ctl_xho_swe_amh_lat_bul_por_nor_qcu_lit_slo_bos_bam_amr_ita_chh_grk_bat_pan_lda_rom_tsw_ind_tha_sod_tml_yor_akn_azi_ger_guj_uzb_swa_vie_tig_moo_fbf_ses	0.198183855705782	0.466247445845966	0.642128648814202
455	gam_swe_ses_ukr_amr_chh_amh_bul_aze_uzb_cic_mao_fbf_krd_nor_bsq_glc_tig_yor_mnd_afr_ger_bem_ben_zul_rom_fin_tsn_ewe_est_arw_heb_geo_svk_mcd_dut_spa_aeg_sid_lit_hun_swt_jav_cze_bat_jpn_knd_kor_fre_grk_lda_hin_sun_rus_owc_tag_cnt_por_dgb_mol_sod_ita_scr_prs_urd_qcu_guj_slo_lat_bam_hau_alb_wly_pan_ind_ctl_swa_bos_tsw_mly_tha_anl_tml_dyu_moo_azi_pol_eng_tur_ven_vie_mlt_igb_xho_akn	-0.218020755372346	-0.515493417757993	0.607431530305277
456	aeg_lit_moo_svk_tig_sid_gam_grk_uzb_aze_zul_mly_bem_arw_afr_bsq_ben_wly_fbf_mnd_ger_rus_yor_mcd_ven_pol_hun_dgb_dyu_fin_bos_amh_geo_lat_pan_swe_dut_owc_amr_mol_est_akn_tag_krd_jav_jpn_tml_kor_guj_rom_tsw_bul_mao_eng_chh_sun_cnt_urd_xho_fre_sod_spa_scr_alb_ctl_qcu_nor_hin_prs_ewe_anl_por_hau_slo_bat_cze_cic_glc_bam_ind_tha_heb_knd_lda_igb_tur_ukr_ita_azi_swa_vie_mlt_swt_ses_tsn	0.0980621224352436	0.230699219150256	0.81805522730042
457	sod_lit_swa_ben_aeg_wly_owc_por_tur_azi_ses_sun_dgb_rom_lat_bsq_glc_heb_swt_cnt_spa_mcd_xho_slo_bam_svk_hun_ven_ewe_fin_urd_amr_geo_fre_pol_cze_nor_anl_chh_swe_est_bem_bat_ukr_tag_jpn_knd_kor_arw_mol_moo_ita_mao_eng_amh_jav_mnd_alb_tsw_bul_sid_pan_grk_afr_guj_qcu_ctl_hin_krd_lda_hau_dut_mlt_scr_mly_rus_igb_prs_fbf_ind_tha_tig_tml_cic_zul_uzb_bos_ger_aze_tsn_vie_gam_yor_dyu_akn	-0.217126327907885	-0.512916789020029	0.609225743843505
458	owc_pol_dyu_bos_gam_heb_aeg_ger_aze_tur_akn_mao_cic_ukr_mol_bsq_eng_sod_bam_cnt_spa_urd_ses_slo_yor_lit_hun_igb_fbf_fin_guj_chh_geo_afr_pan_alb_ctl_hau_tig_swe_est_xho_tag_por_ind_jpn_tml_kor_fre_scr_lda_mcd_bat_glc_sid_sun_mnd_ita_ewe_rom_wly_ben_svk_grk_hin_qcu_prs_krd_lat_ven_mlt_cze_amr_rus_mly_arw_moo_nor_swt_jav_tha_amh_knd_tsn_tsw_azi_bul_dut_uzb_zul_vie_anl_dgb_swa_bem	-0.770994398361556	-1.85653508830694	0.0665431939447873
459	sid_fre_dyu_lat_anl_sod_amr_prs_tur_uzb_tsw_sun_swa_bos_urd_bsq_ger_heb_yor_cnt_mcd_por_swt_ben_ven_rom_est_ewe_xho_fin_arw_tig_geo_hin_guj_ukr_cze_chh_aeg_spa_hun_igb_bat_svk_mly_jpn_knd_kor_pol_ita_bem_nor_tag_mol_gam_ind_mnd_bul_ses_rus_owc_glc_ctl_alb_krd_qcu_pan_lit_afr_akn_wly_eng_hau_slo_mao_scr_moo_swe_tsn_jav_tha_mlt_tml_cic_fbf_aze_dut_grk_azi_lda_vie_amh_zul_dgb_bam	-0.133896917918599	-0.315412064690191	0.753155488727571
460	chh_slo_zul_swe_gam_amh_sid_spa_uzb_azi_tsn_tag_fbf_fre_scr_bsq_hin_anl_ses_mnd_guj_pol_cic_alb_dgb_ger_fin_swt_yor_hun_pan_tig_geo_dut_afr_krd_svk_heb_owc_glc_est_ven_sun_urd_ind_jpn_knd_kor_lat_ctl_akn_mol_mly_grk_sod_jav_cnt_ben_moo_mcd_amr_bos_nor_por_cze_qcu_ukr_rom_bul_igb_mlt_eng_wly_ita_mao_prs_xho_lit_dyu_bat_tha_hau_tml_swa_ewe_aze_arw_rus_tur_bem_vie_aeg_lda_tsw_bam	-0.132141925799232	-0.312102395902917	0.755661377521934
461	tig_slo_tsn_spa_sod_anl_gam_glc_tur_uzb_tsw_mao_ven_lit_afr_bsq_eng_hau_dgb_mnd_mol_dut_swt_rus_bem_bos_est_lda_ewe_fin_pol_amr_geo_nor_ger_guj_hin_sid_owc_scr_hun_yor_tag_grk_mly_jpn_knd_kor_arw_lat_xho_cze_sun_fre_heb_bat_cnt_krd_akn_ita_amh_ctl_pan_rom_swe_qcu_urd_por_bul_moo_wly_prs_aeg_mcd_ind_ukr_cic_alb_ses_jav_tha_mlt_tml_swa_dyu_aze_svk_ben_azi_igb_vie_chh_zul_fbf_bam	-0.117828382911038	-0.278166619235374	0.781501963406293
462	owc_mol_dgb_svk_mlt_wly_sod_pan_tur_azi_dyu_tag_tsn_guj_mcd_bsq_urd_hau_moo_mnd_eng_glc_ses_ctl_bem_alb_est_yor_igb_hun_lit_heb_geo_lat_dut_spa_scr_amr_chh_hin_fin_xho_jav_ben_ind_jpn_knd_kor_pol_prs_tsw_ita_mly_nor_tig_bat_cnt_fre_bam_bul_aeg_krd_cze_slo_por_qcu_arw_rom_rus_lda_gam_ukr_anl_afr_sun_grk_zul_swe_ewe_mao_tha_amh_tml_fbf_swa_aze_ger_bos_uzb_akn_vie_sid_ven_cic_swt	-0.270133505174805	-0.639186015502767	0.524273181068508
463	wly_rus_swa_swe_sod_heb_chh_bos_uzb_aze_ven_ind_xho_dut_rom_bsq_ger_owc_tsn_mnd_ctl_afr_fbf_lat_bam_fre_est_dyu_ewe_fin_prs_hau_geo_glc_ukr_pan_ben_tig_amr_svk_hun_tsw_tag_nor_sun_jpn_knd_kor_cze_alb_cic_urd_jav_grk_amh_bat_cnt_lit_igb_spa_sid_pol_hin_mol_krd_qcu_arw_eng_guj_akn_aeg_mcd_anl_por_mao_slo_zul_scr_yor_mly_tha_mlt_tml_moo_ses_azi_bul_ita_tur_dgb_vie_gam_bem_swt_lda	0.00255580898242162	0.00601629443368298	0.995212607227625
464	owc_bul_lda_spa_mlt_heb_sid_swe_uzb_aze_bam_sun_cic_por_ctl_bsq_cze_sod_moo_cnt_scr_guj_xho_afr_zul_mcd_hun_ses_tsw_fin_ita_chh_geo_nor_ben_eng_pan_anl_aeg_lat_est_swt_mly_krd_ind_jpn_tml_kor_urd_rom_akn_ukr_jav_slo_hau_bat_mnd_hin_fbf_svk_amh_glc_grk_arw_dut_qcu_fre_mol_pol_dyu_wly_bos_gam_alb_tag_lit_bem_ger_ewe_mao_tha_amr_knd_dgb_ven_azi_prs_rus_tur_swa_vie_tig_igb_yor_tsn	-0.937714078534726	-2.2740221082551	0.0252645316314021
465	wly_hin_ewe_glc_mlt_heb_amh_lat_uzb_aze_tsn_jav_akn_ctl_ger_bsq_afr_owc_xho_mnd_scr_urd_cic_ben_swa_dut_est_fbf_swt_hun_mcd_hau_geo_ita_pan_krd_lit_anl_aeg_nor_fin_dyu_tag_grk_ind_jpn_tml_kor_cze_rom_ses_bul_sun_mol_chh_mly_cnt_pol_igb_svk_sod_bos_slo_spa_swe_qcu_rus_ukr_guj_tsw_sid_fre_amr_eng_bat_alb_lda_arw_yor_mao_tha_tig_knd_moo_zul_tur_por_prs_azi_dgb_vie_gam_bam_ven_bem	-0.336099514349624	-0.795489287989759	0.428354619028781
466	aeg_bul_fbf_swe_amr_mlt_sid_prs_aze_azi_swt_mly_dgb_urd_slo_bsq_pol_chh_moo_mnd_por_ger_bem_ukr_akn_hin_fin_lda_cic_est_spa_owc_geo_lit_mol_alb_rom_heb_anl_grk_hun_yor_tag_lat_ind_jpn_tml_kor_afr_krd_igb_arw_mao_ita_tig_sun_cnt_nor_zul_svk_hau_dut_cze_guj_glc_qcu_eng_mcd_ctl_dyu_amh_ben_wly_bos_jav_fre_bam_pan_ven_bat_tha_sod_knd_ses_xho_uzb_scr_rus_tur_swa_vie_gam_ewe_tsn_tsw	0.229917314457301	0.541763952810589	0.589276765377476
467	hau_eng_bem_ita_amh_gam_anl_prs_tur_aze_ses_tag_igb_swe_rus_bsq_svk_heb_ven_cnt_mol_bos_tsn_scr_lda_urd_est_bam_swa_fin_hin_sid_geo_cze_pan_fre_por_owc_wly_afr_hun_ewe_sun_dut_bat_jpn_knd_kor_nor_grk_xho_lat_jav_ben_aeg_ind_mnd_pol_yor_spa_sod_bul_slo_ukr_arw_qcu_ctl_mcd_rom_moo_mlt_glc_amr_krd_mly_lit_dyu_ger_dgb_mao_tha_tig_tml_swt_zul_uzb_guj_alb_azi_cic_vie_chh_akn_fbf_tsw	-0.0389438401169048	-0.0917495971454684	0.927094332333514
468	owc_swe_ven_rom_wly_heb_tig_nor_azi_uzb_akn_ind_tsw_cze_lat_bsq_urd_mlt_dyu_mnd_ctl_scr_yor_krd_swa_lit_fin_dgb_xho_est_ita_sid_geo_mcd_por_eng_dut_anl_amr_bos_hun_zul_tag_ger_mly_jpn_knd_kor_pan_alb_ewe_ben_mao_prs_chh_sun_cnt_bul_fbf_slo_sod_glc_fre_arw_spa_qcu_rus_grk_guj_igb_aeg_ukr_hau_pol_jav_mol_lda_afr_tsn_bat_tha_gam_tml_cic_ses_aze_svk_hin_tur_bem_vie_amh_bam_swt_moo	-0.0253184125887189	-0.0597013906138826	0.952521567207434
469	gam_slo_dyu_ita_sod_mlt_owc_swe_azi_aze_ven_sun_tsn_pan_glc_bsq_fre_sid_lda_mnd_ben_arw_tsw_prs_ses_ctl_hun_dgb_bam_est_urd_amh_geo_bos_scr_cze_lat_wly_hau_rus_fin_yor_ind_mcd_tag_jpn_tml_kor_grk_guj_swt_dut_bat_spa_tig_mly_cnt_afr_ewe_svk_chh_pol_mol_hin_nor_qcu_rom_lit_ukr_akn_anl_alb_aeg_bul_mao_ger_igb_por_zul_jav_tha_amr_knd_cic_fbf_uzb_eng_krd_tur_bem_vie_heb_moo_swa_xho	0.346426380555055	0.815655306812282	0.41678143832345
470	heb_nor_fbf_pol_wly_sod_chh_fre_azi_uzb_igb_sun_ses_afr_arw_bsq_urd_gam_tsw_mnd_bos_slo_yor_ita_cic_hin_hun_bam_zul_fin_krd_sid_geo_bul_dut_swe_grk_tig_anl_cze_est_lda_tag_pan_jav_jpn_tml_kor_rus_mol_xho_alb_bat_eng_aeg_mao_cnt_svk_moo_scr_amh_mcd_ger_ben_ukr_qcu_prs_por_guj_dgb_owc_lat_hau_spa_ind_lit_ven_glc_tsn_mly_tha_amr_knd_bem_swt_aze_ctl_rom_tur_dyu_vie_mlt_ewe_akn_swa	-0.699036637056549	-1.68018266049077	0.0962780011599469
471	sod_guj_cic_fre_aeg_owc_gam_pol_azi_aze_tsn_bat_swa_prs_ben_bsq_slo_wly_lda_cnt_bul_lit_ewe_hin_ven_nor_hun_moo_swt_fin_lat_chh_geo_por_rus_mcd_glc_anl_amh_alb_est_bam_tag_ger_sun_jpn_knd_kor_scr_grk_zul_urd_jav_afr_sid_ind_mnd_rom_xho_swe_mlt_ctl_mol_ita_pan_qcu_bos_svk_spa_tsw_heb_dut_amr_cze_mly_eng_bem_ukr_dyu_mao_tha_hau_tml_ses_dgb_tur_krd_arw_uzb_fbf_vie_tig_igb_akn_yor	0.394696178382322	0.929970337488761	0.354794119104899
472	mlt_fre_bam_svk_chh_aeg_heb_dut_uzb_azi_ewe_mao_tsn_hin_spa_bsq_scr_amh_swa_cnt_ukr_lat_dgb_ita_ven_mcd_est_xho_lda_fin_nor_amr_geo_arw_urd_eng_slo_owc_wly_bul_hun_fbf_jav_lit_bat_jpn_tml_kor_alb_por_cic_rom_tag_rus_hau_sun_mnd_ger_swt_prs_anl_ben_ctl_glc_pan_qcu_krd_mol_swe_moo_tig_bos_sod_pol_ind_guj_igb_cze_yor_mly_tha_gam_knd_dyu_bem_tur_grk_afr_aze_zul_vie_sid_ses_akn_tsw	-0.366685143933911	-0.869184336862525	0.386983999971061
473	wly_ctl_moo_ger_amh_aeg_gam_grk_aze_uzb_xho_bat_dyu_scr_ita_bsq_rus_chh_akn_cnt_cze_por_ewe_guj_swa_svk_est_yor_tsw_hun_ben_sod_geo_eng_nor_urd_mcd_sid_hau_lit_fin_bem_mao_pol_mly_jpn_knd_kor_rom_alb_bam_dut_ind_ukr_anl_jav_mnd_bos_tsn_fre_tig_pan_lat_prs_swe_qcu_bul_mol_glc_cic_heb_hin_mlt_arw_tag_krd_dgb_slo_ven_sun_tha_owc_tml_swt_fbf_tur_afr_spa_azi_ses_vie_amr_igb_zul_lda	0.122363880610468	0.287806122607056	0.774135536615499
474	gam_ctl_lda_ita_tig_sod_amh_alb_tur_azi_swt_sun_moo_svk_lit_bsq_guj_sid_yor_cnt_lat_hin_tsw_mcd_dgb_prs_fin_xho_igb_hun_ger_chh_geo_fre_arw_rus_mol_mlt_amr_krd_est_bem_mao_nor_tag_jpn_tml_kor_bul_slo_bam_spa_mly_dut_owc_ind_mnd_eng_cic_ben_aeg_urd_cze_por_glc_qcu_bos_swe_grk_akn_heb_scr_wly_pan_bat_rom_zul_pol_fbf_jav_tha_hau_knd_ven_ewe_uzb_ukr_afr_aze_swa_vie_anl_dyu_ses_tsn	0.148249068051937	0.349608445871367	0.727423008966258
475	sod_swe_akn_grk_chh_wly_gam_cze_uzb_tur_igb_jav_dyu_dut_svk_bsq_glc_aeg_zul_mnd_alb_urd_ses_arw_swt_bos_hun_dgb_fbf_fin_slo_tig_geo_eng_rom_scr_spa_amh_owc_afr_est_ewe_mao_lat_bat_jpn_tml_kor_ctl_prs_bem_krd_mly_mol_amr_tag_cnt_lit_xho_nor_hau_bul_mcd_ben_ita_qcu_rus_ukr_pan_yor_mlt_hin_anl_por_sun_pol_lda_fre_swa_ind_tha_sid_knd_tsw_ven_azi_ger_guj_aze_bam_vie_heb_moo_cic_tsn	0.177420659896901	0.417359426716465	0.677377448073202
476	gam_rom_swt_nor_anl_tig_amr_alb_aze_tur_yor_tag_ewe_swe_mcd_bsq_bul_amh_akn_mnd_grk_spa_igb_cze_tsn_pol_fin_lda_cic_est_lat_hau_geo_bos_fre_rus_mol_sod_aeg_ctl_hun_fbf_mao_afr_mly_jpn_knd_kor_ben_pan_dgb_glc_sun_svk_heb_bat_cnt_krd_tsw_arw_sid_guj_prs_hin_lit_qcu_eng_scr_ukr_swa_mlt_urd_chh_slo_ind_ger_ses_ita_ven_jav_tha_owc_tml_dyu_moo_uzb_dut_por_azi_bam_vie_wly_xho_bem_zul	0.0562690579886452	0.132501572005697	0.894873842824746
477	chh_rom_ses_swe_tig_amr_anl_lat_tur_uzb_bem_ind_swt_mol_scr_bsq_ben_sod_xho_cnt_krd_urd_igb_grk_tsw_prs_fin_tsn_swa_hun_guj_mlt_geo_por_spa_pan_ger_gam_heb_fre_est_ven_mao_svk_mly_jpn_tml_kor_ctl_mcd_yor_ita_jav_ukr_wly_tag_mnd_afr_moo_bul_aeg_bos_pol_hin_eng_qcu_lit_dut_slo_ewe_amh_cze_owc_glc_bat_rus_cic_nor_lda_sun_tha_sid_knd_fbf_akn_azi_arw_alb_aze_dgb_vie_hau_zul_dyu_bam	-0.483218572245758	-1.14991752690287	0.253126301628475
478	amr_fre_tsn_ctl_tig_aeg_amh_swe_azi_tur_akn_sun_zul_ukr_ger_bsq_arw_owc_tsw_cnt_afr_rom_bam_pan_cic_dut_est_ewe_swt_fin_pol_wly_geo_scr_lat_mol_svk_gam_chh_rus_hun_ven_mly_nor_tag_jpn_tml_kor_bos_lit_fbf_urd_mao_hin_sid_ind_mnd_alb_ses_eng_sod_ben_prs_spa_slo_qcu_cze_krd_grk_igb_hau_glc_anl_ita_bat_por_bem_guj_lda_jav_tha_mlt_knd_dyu_yor_aze_bul_mcd_uzb_moo_vie_heb_swa_dgb_xho	-0.175960435087593	-0.41504342266368	0.679066051744446
479	anl_glc_swt_lit_amh_gam_sid_ctl_uzb_azi_zul_ind_akn_slo_lat_bsq_urd_chh_bem_mnd_ger_por_igb_guj_yor_hin_est_ven_ewe_hun_prs_sod_geo_nor_alb_scr_mcd_heb_wly_fre_fin_tsn_tag_ukr_sun_jpn_knd_kor_mol_krd_swa_ita_mly_swe_hau_bat_cnt_eng_ses_bul_amr_cze_rus_ben_pan_qcu_svk_grk_bos_dyu_mlt_rom_owc_dut_mao_afr_tsw_spa_bam_jav_tha_aeg_tml_moo_fbf_aze_pol_arw_tur_dgb_vie_tig_xho_cic_lda	-0.318831450491018	-0.755296139837402	0.451979956092796
480	sod_arw_ven_glc_heb_tig_hau_bul_aze_uzb_igb_sun_dyu_mol_ger_bsq_scr_chh_akn_mnd_ukr_ben_bam_ita_ses_swe_fin_swa_tsw_est_rus_sid_geo_lit_eng_guj_rom_anl_gam_grk_hun_zul_jav_nor_mly_jpn_knd_kor_svk_dut_xho_pol_tag_bos_amr_bat_cnt_por_swt_lat_owc_prs_slo_ctl_alb_qcu_afr_hin_cze_moo_aeg_fre_amh_spa_mao_pan_yor_krd_ewe_ind_tha_wly_tml_tsn_lda_tur_mcd_urd_azi_bem_vie_mlt_cic_dgb_fbf	0.59091811845622	1.40011864222057	0.16480509093233
481	owc_mcd_bam_cze_wly_sid_amh_grk_aze_tur_ven_mao_swt_nor_eng_bsq_dut_gam_moo_mnd_spa_ukr_yor_rom_tsn_lat_fin_ses_dgb_est_bos_aeg_geo_slo_prs_glc_scr_sod_tig_bul_hun_ewe_mly_pan_bat_jpn_tml_kor_alb_rus_bem_urd_jav_svk_chh_sun_cnt_ctl_xho_ger_amr_hin_pol_ita_afr_qcu_fre_krd_mol_zul_anl_arw_hau_swe_tag_por_dyu_guj_swa_ind_tha_heb_knd_akn_fbf_uzb_lit_ben_azi_lda_vie_mlt_igb_tsw_cic	0.124526455064095	0.294336765242259	0.769156547203247
482	sod_hin_dgb_grk_amr_tig_owc_rom_azi_aze_akn_mao_tsw_bos_ukr_bsq_svk_wly_bam_mnd_fre_swe_yor_krd_ewe_urd_est_moo_zul_fin_alb_hau_geo_cze_slo_scr_lit_amh_anl_ctl_hun_lda_tag_rus_mly_jpn_knd_kor_por_pan_tsn_arw_ind_bul_aeg_bat_cnt_mcd_igb_pol_gam_eng_mol_dut_afr_qcu_glc_nor_ita_fbf_heb_ger_chh_guj_jav_ben_ven_prs_swt_sun_tha_mlt_tml_dyu_ses_tur_lat_spa_uzb_cic_vie_sid_xho_bem_swa	0.0705460529854566	0.16604060455805	0.868485435655258
483	heb_swe_lda_ctl_amh_hau_tig_ukr_uzb_azi_yor_bat_dgb_pol_urd_bsq_ger_amr_akn_cnt_fre_eng_ses_por_moo_bul_fin_xho_ewe_est_mcd_owc_geo_nor_ben_rom_dut_sid_anl_pan_hun_igb_sun_svk_tag_jpn_tml_kor_ita_lit_tsn_grk_mly_prs_wly_jav_mnd_spa_cic_cze_sod_guj_arw_alb_slo_qcu_glc_afr_mol_bam_mlt_scr_aeg_bos_ind_rus_zul_hin_swa_mao_tha_chh_knd_tsw_fbf_tur_krd_lat_aze_ven_vie_gam_bem_swt_dyu	-0.303681322325855	-0.718705511102545	0.474124275933114
484	anl_pan_ven_fre_sod_mlt_tig_alb_aze_tur_swt_mly_dyu_guj_mcd_bsq_cze_gam_cic_mnd_rom_ukr_yor_spa_igb_nor_est_zul_dgb_fin_ger_owc_geo_svk_eng_pol_urd_hau_aeg_swe_hun_moo_tag_prs_mao_jpn_knd_kor_lit_mol_ewe_dut_bat_grk_wly_sun_cnt_bos_swa_glc_amh_krd_afr_ctl_scr_qcu_slo_por_lat_lda_heb_bul_amr_ben_ind_hin_xho_rus_tsn_jav_tha_chh_tml_bam_fbf_azi_ita_arw_uzb_akn_vie_sid_bem_tsw_ses	0.155775502034025	0.366724954548476	0.714657249598972
485	amr_grk_ewe_spa_chh_hau_owc_afr_uzb_aze_swt_bat_moo_nor_prs_bsq_ben_aeg_ses_mnd_lat_rus_xho_alb_swa_mcd_fin_fbf_zul_hun_lit_mlt_geo_krd_pol_pan_fre_heb_tig_svk_est_cic_mao_swe_jav_jpn_tml_kor_scr_mol_yor_cze_sun_ita_anl_tag_cnt_dut_bem_hin_amh_bos_por_urd_arw_qcu_eng_guj_rom_dyu_wly_slo_sid_ger_mly_ctl_lda_glc_dgb_ind_tha_gam_knd_tsn_akn_tur_ukr_bul_azi_igb_vie_sod_ven_bam_tsw	-0.771644812809792	-1.8566677548659	0.0665241099508923
486	heb_rom_ven_pol_amr_mlt_owc_por_aze_uzb_moo_sun_tsw_mol_nor_bsq_hin_sid_igb_mnd_cze_guj_dyu_spa_ewe_prs_est_fbf_bem_hun_pan_gam_geo_krd_ita_rus_mcd_chh_aeg_fre_fin_swa_mao_dut_bat_jpn_knd_kor_ukr_grk_cic_lit_jav_afr_anl_ind_cnt_lat_ses_urd_wly_alb_scr_eng_ger_qcu_bul_bos_glc_bam_amh_slo_tig_arw_mly_ctl_yor_swe_xho_tag_tha_hau_tml_tsn_zul_azi_svk_ben_tur_dgb_vie_sod_lda_swt_akn	-0.223427988603728	-0.528033454815314	0.598733809098355
487	wly_bos_fbf_grk_chh_heb_sid_bul_aze_uzb_ewe_sun_dyu_mcd_slo_bsq_rus_anl_ven_cnt_cze_por_ses_lit_xho_urd_fin_lda_yor_est_eng_tig_geo_prs_pol_lat_glc_mlt_owc_fre_hun_moo_mly_svk_tag_jpn_knd_kor_swe_pan_tsn_arw_ind_ita_hau_jav_mnd_afr_zul_scr_amr_mol_ger_guj_spa_qcu_hin_krd_ctl_swa_amh_dut_aeg_ben_bat_rom_tsw_nor_igb_mao_tha_gam_tml_bem_bam_tur_alb_ukr_azi_cic_vie_sod_akn_dgb_swt	-0.111719378809209	-0.263267793525274	0.792926586576289
488	anl_dut_zul_mcd_aeg_owc_chh_krd_tur_aze_lda_ind_swt_spa_alb_bsq_hin_amh_xho_mnd_glc_ben_bem_bos_ses_por_hun_dyu_tsn_est_cze_amr_geo_ukr_urd_prs_pan_heb_tig_pol_fin_cic_tag_rus_sun_jpn_knd_kor_swe_ger_ven_arw_bat_ctl_sod_mly_cnt_scr_dgb_eng_gam_bul_afr_mol_grk_qcu_slo_ita_rom_moo_sid_nor_mlt_lit_jav_fre_swa_guj_tsw_mao_tha_hau_tml_yor_bam_uzb_svk_lat_azi_akn_vie_wly_fbf_ewe_igb	-0.429187368855822	-1.01993915609504	0.310403265110868
489	mlt_scr_bam_pol_hau_tig_sod_ben_azi_aze_dgb_ind_dyu_rom_urd_bsq_mol_amh_ses_mnd_fre_svk_ewe_swe_tsw_lat_est_cic_yor_hun_eng_sid_geo_bul_glc_slo_mcd_amr_anl_bos_fin_swa_tag_por_mly_jpn_tml_kor_nor_afr_ven_krd_mao_grk_owc_sun_cnt_rus_xho_prs_heb_spa_ctl_hin_ger_qcu_ita_arw_pan_tsn_gam_alb_wly_guj_jav_cze_igb_ukr_bem_bat_tha_chh_knd_akn_lda_tur_lit_dut_uzb_moo_vie_aeg_fbf_zul_swt	-0.133478945515812	-0.315188386532929	0.75332476192778
490	tig_pol_akn_ctl_hau_sid_anl_eng_uzb_azi_swt_jav_bem_bul_scr_bsq_svk_wly_tsw_mnd_guj_arw_bam_rus_igb_lat_fin_dgb_ewe_hun_krd_sod_geo_rom_ben_mol_ukr_heb_owc_swe_est_swa_mly_nor_bat_jpn_knd_kor_prs_hin_xho_pan_tag_por_amr_mao_cnt_slo_lda_afr_gam_bos_spa_mcd_lit_qcu_alb_glc_ger_dyu_chh_grk_aeg_ita_sun_dut_tsn_cze_ven_ind_tha_amh_tml_ses_fbf_tur_urd_fre_aze_zul_vie_mlt_moo_yor_cic	0.269855326652417	0.63554892462862	0.526631263436047
491	amh_nor_ewe_mcd_hau_chh_gam_urd_azi_tur_tsn_ind_bem_prs_ben_bsq_hin_tig_fbf_cnt_ctl_ita_dyu_spa_cic_grk_fin_ses_swt_est_swe_mlt_geo_bul_arw_rus_glc_sid_amr_eng_hun_moo_mly_por_jav_jpn_tml_kor_lat_guj_zul_krd_bat_dut_aeg_sun_mnd_rom_swa_pan_sod_pol_alb_fre_mol_qcu_slo_bos_cze_akn_wly_lit_anl_scr_mao_ukr_lda_afr_bam_tag_tha_heb_knd_tsw_xho_uzb_ger_svk_aze_igb_vie_owc_dgb_yor_ven	0.328931723411395	0.773912036247719	0.44094572309865
492	tig_rom_bam_bos_heb_gam_anl_lat_tur_uzb_swa_tag_fbf_mol_pol_bsq_dut_amr_xho_cnt_por_nor_lda_prs_tsn_ben_est_igb_moo_fin_rus_sod_geo_glc_krd_scr_cze_aeg_sid_bul_hun_ven_sun_ctl_mly_jpn_knd_kor_hin_svk_ewe_mcd_mao_pan_wly_jav_mnd_ukr_zul_ita_chh_spa_grk_slo_eng_qcu_guj_arw_swe_tsw_mlt_fre_hau_ger_bat_lit_swt_afr_yor_ind_tha_amh_tml_dyu_bem_azi_alb_urd_aze_dgb_vie_owc_akn_ses_cic	-0.267594460273231	-0.633215011669969	0.528147333529911
493	hau_slo_bam_krd_amr_anl_tig_pan_uzb_tur_yor_mly_zul_ctl_ukr_bsq_glc_heb_fbf_cnt_swe_mcd_lda_spa_swt_dut_hun_ewe_moo_fin_eng_amh_geo_mol_por_grk_lit_aeg_mlt_rom_est_xho_jav_nor_tag_jpn_knd_kor_rus_ben_dgb_afr_bat_svk_sod_sun_mnd_fre_akn_ita_chh_bos_hin_urd_alb_qcu_pol_prs_arw_dyu_gam_ger_sid_lat_mao_scr_tsw_bul_igb_ind_tha_owc_tml_bem_ven_azi_cze_guj_aze_swa_vie_wly_ses_tsn_cic	-0.497276133095505	-1.18276441094457	0.239917480618275
494	amh_pan_zul_grk_owc_tig_chh_fre_tur_azi_swt_mly_igb_nor_dut_bsq_rus_anl_fbf_mnd_afr_krd_tsw_bos_cic_arw_fin_ses_bam_est_prs_aeg_geo_slo_pol_ctl_urd_wly_sid_ger_hun_ven_bat_por_tag_jpn_tml_kor_svk_guj_dyu_glc_mao_bul_hau_ind_cnt_swe_bem_ben_heb_eng_lat_scr_ita_qcu_hin_ukr_lit_akn_sod_spa_mlt_mcd_jav_mol_ewe_rom_lda_sun_tha_amr_knd_yor_moo_uzb_cze_alb_aze_dgb_vie_gam_tsn_swa_xho	-0.101002965489122	-0.238738029049598	0.811834015935952
495	sid_guj_dyu_grk_wly_amh_aeg_dut_tur_uzb_cic_sun_bem_spa_mcd_bsq_mol_sod_swa_mnd_glc_lit_tsw_nor_ses_prs_est_zul_tsn_fin_bul_tig_geo_pol_afr_swe_urd_heb_mlt_por_hun_lda_ind_ukr_tag_jpn_tml_kor_bos_pan_moo_scr_bat_cze_chh_jav_cnt_rom_fbf_fre_amr_ben_ita_ger_svk_qcu_lat_krd_ctl_akn_hau_eng_owc_rus_mao_slo_dgb_alb_bam_mly_tha_anl_knd_yor_ven_aze_arw_hin_azi_igb_vie_gam_ewe_swt_xho	-0.799117653584461	-1.9249288393176	0.0572944174115279
496	sod_arw_xho_lat_aeg_heb_owc_ger_tur_aze_ewe_sun_fbf_eng_lit_bsq_krd_hau_ses_cnt_prs_mol_tsw_svk_ven_hin_fin_zul_lda_hun_slo_chh_geo_ben_ita_rus_scr_gam_tig_urd_est_cic_ind_por_mly_jpn_knd_kor_pan_mcd_dgb_bos_bat_cze_amh_mao_mnd_spa_akn_swe_wly_pol_grk_ctl_nor_qcu_glc_dut_fre_dyu_anl_afr_amr_ukr_jav_alb_swt_rom_tsn_tag_tha_sid_tml_igb_moo_uzb_bul_guj_azi_bem_vie_mlt_yor_swa_bam	0.130076204989699	0.30625578168028	0.760094468071146
497	amr_lat_lda_eng_mlt_hau_gam_pol_azi_aze_igb_bat_dgb_nor_ukr_bsq_scr_sod_yor_cnt_swe_mol_xho_svk_ewe_slo_hun_tsw_dyu_est_hin_anl_geo_cze_alb_mcd_ben_aeg_heb_krd_fin_bam_tag_grk_sun_jpn_tml_kor_por_fre_swa_rus_mly_urd_chh_mao_mnd_pan_cic_guj_sid_glc_ita_spa_bos_qcu_prs_lit_bul_akn_amh_dut_owc_ctl_ind_ger_zul_arw_swt_jav_tha_tig_knd_bem_tsn_tur_rom_afr_uzb_ven_vie_wly_ses_moo_fbf	-0.69744016020057	-1.67427557783237	0.0974364476937903
498	aeg_rus_tsn_hin_sid_amr_wly_lat_tur_uzb_bam_jav_akn_pan_bul_bsq_ben_hau_ven_cnt_ita_alb_ewe_slo_moo_fre_hun_dgb_dyu_est_swe_owc_geo_eng_dut_ger_urd_tig_gam_nor_fin_fbf_mao_rom_tag_jpn_tml_kor_mol_prs_swa_glc_ind_por_heb_sun_mnd_lit_yor_pol_mlt_arw_ctl_scr_bos_qcu_guj_afr_grk_swt_anl_spa_sod_ukr_mly_svk_tsw_krd_igb_bat_tha_amh_knd_xho_lda_aze_cze_mcd_azi_bem_vie_chh_cic_ses_zul	0.152870892904547	0.359939757190202	0.719708291838274
499	wly_urd_bem_mcd_aeg_hau_heb_svk_azi_tur_lda_bat_ses_afr_rus_bsq_guj_gam_fbf_cnt_ukr_swe_igb_slo_dgb_bos_est_dyu_moo_hun_ger_amr_geo_nor_pan_mol_por_sod_chh_lat_fin_ewe_tag_lit_mly_jpn_knd_kor_ben_prs_bam_spa_mao_ctl_mlt_jav_mnd_arw_zul_alb_owc_ita_scr_bul_glc_qcu_hin_rom_pol_ven_amh_dut_anl_cze_sun_grk_xho_fre_cic_ind_tha_tig_tml_yor_akn_aze_eng_krd_uzb_tsw_vie_sid_tsn_swt_swa	-0.347405822236904	-0.823977402716481	0.412060571809074
500	owc_urd_dgb_rus_sid_gam_aeg_nor_uzb_tur_bam_sun_cic_bul_rom_bsq_lit_sod_ven_cnt_grk_ukr_yor_afr_akn_arw_fin_fbf_xho_hun_spa_wly_geo_dut_guj_svk_cze_chh_amr_ger_est_igb_ind_krd_jav_jpn_tml_kor_mcd_ben_tsw_swe_bat_ita_amh_tag_mnd_pan_swt_mol_tig_fre_ctl_por_alb_qcu_hin_pol_slo_bem_heb_eng_hau_lat_mao_bos_ses_scr_tsn_mly_tha_mlt_knd_dyu_zul_aze_glc_prs_azi_ewe_vie_anl_swa_moo_lda	-0.640677123817913	-1.52945752832338	0.129545439900555
501	chh_hin_dgb_svk_gam_sod_tig_spa_aze_tur_xho_bat_swa_pan_slo_bsq_bos_wly_cic_cnt_krd_pol_igb_ukr_lda_lat_est_tsw_bam_fin_afr_owc_geo_por_alb_lit_glc_aeg_amh_dut_hun_yor_jav_urd_ind_jpn_knd_kor_grk_arw_bem_rom_sun_mol_heb_mly_mnd_ger_dyu_ctl_mlt_eng_bul_ita_rus_qcu_cze_prs_swe_tsn_amr_ben_sid_scr_tag_mcd_ses_fre_swt_mao_tha_anl_tml_ewe_fbf_azi_guj_nor_uzb_akn_vie_hau_ven_zul_moo	-0.284343658446121	-0.672746936706201	0.502776498293006
502	gam_eng_ses_rom_anl_mlt_hau_lit_aze_azi_dyu_tag_swa_fre_rus_bsq_ukr_sod_ven_cnt_por_cze_swt_pan_lda_lat_hun_fbf_yor_fin_alb_aeg_geo_slo_scr_krd_arw_owc_chh_mcd_est_tsn_mly_nor_jav_jpn_knd_kor_swe_glc_moo_ita_sun_ctl_wly_mao_mnd_bos_dgb_guj_heb_urd_spa_grk_prs_qcu_mol_ben_hin_zul_tig_svk_sid_bul_bat_ger_cic_dut_ewe_ind_tha_amh_tml_igb_xho_tur_afr_pol_uzb_bam_vie_amr_bem_akn_tsw	-0.280472946998026	-0.663428842938566	0.508697145721662
503	tig_scr_cic_svk_heb_anl_mlt_alb_uzb_azi_dyu_bat_igb_por_rus_bsq_krd_sid_fbf_cnt_ukr_ctl_ven_ger_swa_dut_fin_swt_akn_hun_fre_wly_geo_ben_swe_bul_rom_chh_hau_ita_est_lda_mly_slo_mao_jpn_knd_kor_glc_hin_dgb_arw_sun_lat_amh_jav_mnd_prs_tsn_pol_amr_eng_guj_pan_grk_qcu_afr_mcd_spa_tsw_owc_bos_gam_cze_ind_mol_zul_nor_ewe_tag_tha_aeg_tml_bam_bem_aze_lit_urd_tur_ses_vie_sod_xho_moo_yor	-0.987686392736204	-2.40382609595899	0.0182075941603798
504	sid_hin_ven_guj_tig_heb_wly_swe_tur_azi_fbf_jav_yor_alb_svk_bsq_bos_hau_bam_mnd_glc_prs_ses_lit_lda_cze_fin_cic_dgb_est_dut_amr_geo_ctl_afr_por_ger_owc_anl_lat_hun_xho_sun_krd_bat_jpn_knd_kor_pol_ita_dyu_fre_mao_ukr_chh_mly_cnt_rom_akn_ben_mlt_mol_urd_arw_nor_qcu_spa_rus_mcd_tsn_aeg_scr_gam_slo_ind_grk_tsw_bul_swa_tag_tha_amh_tml_bem_moo_aze_eng_pan_uzb_swt_vie_sod_ewe_igb_zul	-0.671595926359945	-1.61017749593913	0.110748321015415
505	heb_pan_xho_ukr_anl_sid_aeg_rom_aze_uzb_moo_ind_tsn_urd_por_bsq_glc_sod_dgb_cnt_prs_cze_fbf_alb_tsw_mol_fin_bem_cic_est_svk_chh_geo_pol_krd_spa_ben_amh_hau_afr_hun_ses_jav_bul_sun_jpn_tml_kor_ita_scr_akn_swe_mao_mcd_owc_mly_mnd_guj_swa_eng_gam_arw_lit_grk_nor_qcu_slo_bos_rus_ven_wly_hin_mlt_ctl_tag_dut_yor_ger_dyu_bat_tha_amr_knd_bam_lda_tur_fre_lat_azi_igb_vie_tig_ewe_swt_zul	-0.41361027042437	-0.980147004718912	0.329556468015727
506	amr_mcd_swa_bul_aeg_heb_sid_scr_azi_tur_ses_tag_zul_hin_grk_bsq_swe_anl_xho_cnt_mol_dut_bem_cze_tsw_alb_hun_yor_dgb_est_ben_amh_geo_afr_fre_ita_slo_tig_mlt_ger_fin_akn_bat_guj_ind_jpn_knd_kor_eng_urd_moo_glc_mly_prs_owc_mao_mnd_ctl_ven_rom_gam_bos_rus_pol_spa_qcu_lit_svk_pan_bam_chh_krd_sod_arw_sun_nor_cic_lat_tsn_jav_tha_hau_tml_dyu_igb_aze_ukr_por_uzb_fbf_vie_wly_ewe_swt_lda	0.197208495953062	0.464689619103712	0.643239852922835
507	gam_pan_yor_dut_chh_aeg_amh_por_azi_uzb_ses_jav_bem_krd_nor_bsq_lat_mlt_cic_mnd_ukr_slo_bam_guj_dyu_ben_est_ven_ewe_hun_ger_sod_geo_bos_mol_rus_pol_amr_anl_bul_fin_akn_sun_mcd_tag_jpn_knd_kor_svk_afr_zul_fre_mao_lit_tig_ind_cnt_hin_fbf_glc_sid_scr_eng_alb_prs_qcu_spa_rom_ita_dgb_owc_swe_hau_cze_bat_urd_swa_grk_igb_mly_tha_wly_tml_xho_tsn_tur_arw_ctl_aze_tsw_vie_heb_swt_moo_lda	-1.20492335210276	-2.97794663573536	0.0037002169816727
508	wly_lit_ses_ctl_owc_tig_amr_hin_uzb_azi_igb_sun_ven_slo_spa_bsq_guj_mlt_yor_mnd_dut_mcd_akn_grk_dgb_eng_fin_tsw_swt_est_mol_heb_geo_scr_nor_arw_ita_hau_aeg_swe_hun_zul_mao_ukr_mly_jpn_knd_kor_ben_svk_xho_pol_ind_cze_anl_jav_cnt_glc_moo_bos_sod_prs_fre_rus_ger_qcu_urd_afr_krd_tsn_sid_pan_gam_alb_bat_rom_bem_lat_swa_tag_tha_chh_tml_cic_dyu_aze_bul_por_tur_ewe_vie_amh_bam_lda_fbf	-0.540390768671189	-1.28767558718409	0.201054016826895
509	gam_glc_yor_lat_chh_aeg_amh_scr_uzb_tur_ven_mly_dyu_swe_ita_bsq_rus_mlt_dgb_cnt_ger_prs_tsw_lit_zul_svk_hun_swa_lda_est_cze_anl_geo_urd_mcd_krd_eng_amr_heb_ukr_fin_fbf_mao_fre_sun_jpn_tml_kor_guj_ctl_ses_pan_tag_mol_tig_jav_mnd_ben_moo_por_owc_bul_grk_pol_spa_qcu_slo_afr_rom_bam_wly_hin_sod_dut_bat_arw_swt_bos_ewe_ind_tha_hau_knd_igb_akn_azi_nor_alb_aze_tsn_vie_sid_cic_bem_xho	-0.510262101684872	-1.214192404155	0.227748509458552
510	anl_rom_xho_hin_gam_amr_hau_afr_tur_aze_moo_jav_fbf_pan_mcd_bsq_ctl_mlt_ewe_cnt_grk_pol_zul_urd_ses_svk_fin_akn_swa_hun_bos_aeg_geo_ukr_por_alb_fre_sod_heb_eng_est_tsn_mly_swe_ind_jpn_tml_kor_lat_arw_swt_prs_bat_glc_sid_tag_mnd_nor_dgb_lit_wly_slo_cze_ger_rus_qcu_krd_guj_scr_igb_tig_dut_chh_bul_sun_spa_bem_mol_dyu_mao_tha_owc_knd_lda_tsw_azi_ben_ita_uzb_cic_vie_amh_ven_bam_yor	-0.743702218475291	-1.7826224093476	0.0779109117803389
511	heb_grk_bem_hin_amh_sid_tig_swe_aze_uzb_cic_bat_xho_pan_urd_bsq_cze_aeg_swa_cnt_prs_svk_dyu_ger_swt_afr_fin_tsn_moo_hun_ukr_amr_geo_guj_dut_alb_scr_anl_gam_mcd_est_bam_sun_spa_mao_jpn_knd_kor_nor_rom_ven_lat_ind_krd_hau_mly_mnd_arw_igb_ita_sod_eng_ben_ctl_rus_qcu_bos_mol_bul_ses_wly_por_mlt_lit_tag_pol_zul_slo_dgb_jav_tha_owc_tml_fbf_yor_tur_glc_fre_azi_ewe_vie_chh_tsw_lda_akn	-0.952683580916654	-2.32102956517376	0.0224705694294613
512	owc_bos_lda_ben_heb_amh_chh_svk_tur_aze_dgb_bat_bem_glc_dut_bsq_cze_wly_swt_cnt_mcd_guj_yor_eng_zul_slo_hun_dyu_akn_est_lat_aeg_geo_grk_lit_afr_spa_sod_anl_pan_fin_fbf_sun_prs_jav_jpn_knd_kor_krd_ctl_bam_hin_tag_ukr_sid_ind_mnd_urd_ven_pol_tig_mol_por_rus_swe_qcu_bul_nor_rom_ses_amr_scr_gam_arw_mly_alb_xho_fre_tsn_mao_tha_hau_tml_tsw_cic_uzb_ger_ita_azi_swa_vie_mlt_moo_ewe_igb	-0.412555238324944	-0.981045693340392	0.329115488739913
513	heb_mcd_yor_rus_sid_mlt_amr_bul_tur_aze_swt_jav_ven_ita_arw_bsq_glc_hau_xho_mnd_pan_ger_cic_lat_dgb_urd_fin_swa_bem_est_svk_tig_geo_prs_lit_por_scr_gam_wly_eng_hun_fbf_ind_pol_bat_jpn_knd_kor_afr_grk_ses_slo_sun_nor_anl_mly_cnt_guj_moo_mol_aeg_hin_ben_swe_spa_qcu_krd_alb_rom_ewe_amh_ukr_owc_bos_tag_fre_tsw_cze_dyu_mao_tha_sod_tml_igb_zul_azi_ctl_dut_uzb_lda_vie_chh_bam_akn_tsn	0.188374145112201	0.444035325338801	0.658048521468143
514	amh_pol_xho_por_aeg_wly_sod_svk_tur_uzb_akn_jav_ven_ger_alb_bsq_grk_anl_tsn_cnt_hin_rom_igb_scr_dyu_slo_fin_lda_cic_hun_guj_heb_geo_mol_pan_urd_lat_gam_chh_swe_est_swt_bat_fre_sun_jpn_tml_kor_spa_ukr_bem_ben_ind_mcd_mlt_mao_mnd_glc_fbf_ita_amr_bos_ctl_eng_lit_qcu_nor_bul_rus_zul_hau_afr_owc_prs_mly_arw_tsw_cze_yor_tag_tha_tig_knd_ewe_bam_aze_dut_krd_azi_swa_vie_sid_ses_moo_dgb	-0.114471314271101	-0.269912027940325	0.787825952769943
515	gam_glc_ven_dut_hau_mlt_amr_bul_tur_azi_dyu_tag_zul_urd_arw_bsq_lit_chh_cic_cnt_ita_afr_tsn_ctl_akn_por_est_yor_igb_fin_spa_aeg_geo_ben_scr_eng_krd_sod_anl_mol_hun_bem_jav_pol_mao_jpn_tml_kor_svk_slo_swt_bos_mly_lat_owc_sun_mnd_swe_tsw_nor_heb_alb_hin_rus_grk_qcu_pan_prs_mcd_bam_tig_guj_wly_ger_ind_ukr_xho_cze_dgb_bat_tha_amh_knd_ses_ewe_uzb_rom_fre_aze_fbf_vie_sid_swa_moo_lda	-0.729570859053321	-1.75690418409562	0.0822253967178153
516	hau_por_dgb_ukr_sod_anl_amr_mcd_aze_tur_tsn_jav_tsw_grk_arw_bsq_svk_mlt_swa_mnd_rom_ctl_fbf_afr_ewe_ita_hun_dyu_ses_est_ger_chh_geo_cze_rus_alb_spa_gam_tig_hin_fin_bam_bat_fre_ind_jpn_tml_kor_bul_lit_yor_nor_tag_ben_amh_sun_cnt_prs_ven_swe_sid_urd_eng_mol_scr_qcu_pol_pan_guj_bem_wly_krd_aeg_glc_mao_slo_moo_bos_cic_mly_tha_owc_knd_zul_igb_azi_dut_lat_uzb_swt_vie_heb_akn_lda_xho	-0.858580222594621	-2.07734354145801	0.0405266695043592
517	heb_grk_fbf_guj_mlt_gam_amh_ita_aze_tur_akn_mao_dyu_mol_bul_bsq_dut_sod_bam_cnt_glc_arw_yor_lit_tsw_krd_fin_bem_dgb_est_pol_anl_geo_ctl_cze_rus_urd_sid_hau_fre_hun_swa_mly_afr_bat_jpn_knd_kor_ukr_swe_moo_pan_jav_spa_aeg_sun_mnd_ger_ven_ben_chh_hin_rom_alb_svk_qcu_slo_prs_nor_igb_owc_por_amr_mcd_ind_eng_zul_lat_cic_tag_tha_wly_tml_ses_xho_azi_bos_scr_uzb_lda_vie_tig_tsn_ewe_swt	-0.114262217339441	-0.269377862471339	0.788235681549185
518	sid_alb_tsw_slo_chh_amr_anl_urd_azi_tur_zul_ind_moo_dut_eng_bsq_prs_tig_tsn_cnt_glc_scr_swt_hin_bem_krd_hun_dyu_bam_est_lit_amh_geo_bos_nor_rus_spa_heb_aeg_fre_fin_ses_bat_ben_jav_jpn_tml_kor_ger_mol_ewe_grk_sun_afr_sod_mly_mnd_por_cic_pol_hau_guj_bul_svk_cze_qcu_ita_arw_ukr_ven_wly_pan_mlt_mcd_mao_rom_akn_swe_swa_tag_tha_owc_knd_xho_lda_uzb_ctl_lat_aze_dgb_vie_gam_igb_yor_fbf	-0.718831387011425	-1.72565487356492	0.0877307405411981
519	gam_glc_tsn_swe_anl_amh_amr_dut_tur_aze_bem_mao_lda_grk_ukr_bsq_mcd_sid_ses_mnd_svk_slo_ewe_nor_fbf_cze_fin_bam_dyu_hun_scr_aeg_geo_spa_alb_mol_urd_sod_wly_lit_est_cic_ind_bul_jav_jpn_tml_kor_guj_bos_moo_krd_tag_fre_tig_bat_cnt_pan_xho_arw_chh_por_ctl_pol_rus_qcu_ita_ger_rom_zul_owc_hin_mlt_prs_sun_ben_akn_afr_dgb_mly_tha_heb_knd_ven_yor_azi_lat_eng_uzb_swa_vie_hau_igb_swt_tsw	-0.506354885176737	-1.20647468532697	0.23069460657016
520	amr_ger_ven_lat_sid_amh_chh_arw_tur_uzb_igb_mao_fbf_pan_fre_bsq_rus_owc_dyu_mnd_prs_alb_ewe_swe_bem_ben_est_tsw_swt_fin_por_mlt_geo_bos_krd_afr_pol_aeg_tig_urd_hun_ses_ind_dut_jav_jpn_knd_kor_svk_grk_moo_cze_mly_scr_hau_sun_cnt_ita_zul_mol_gam_eng_slo_rom_glc_qcu_ukr_hin_ctl_dgb_sod_spa_heb_guj_tag_lit_akn_nor_swa_bat_tha_wly_tml_tsn_cic_azi_mcd_bul_aze_lda_vie_anl_xho_yor_bam	-0.446323077731711	-1.06217708354454	0.290905769406681
521	hau_ukr_ven_svk_anl_chh_aeg_ben_tur_aze_tsw_sun_dyu_cze_lat_bsq_dut_tig_tsn_cnt_nor_spa_akn_lit_dgb_krd_est_ses_zul_hun_rus_sod_geo_ger_swe_scr_urd_amr_sid_ctl_fin_ewe_bat_rom_jav_jpn_knd_kor_glc_pan_cic_guj_mao_mol_wly_tag_mnd_fre_fbf_eng_heb_bos_por_pol_bul_qcu_slo_prs_alb_swa_owc_afr_gam_hin_mly_mcd_lda_arw_bem_ind_tha_amh_tml_moo_yor_uzb_ita_grk_azi_swt_vie_mlt_bam_igb_xho	-0.199005312892316	-0.469534486707323	0.639786661285163
522	aeg_mcd_tsn_slo_tig_mlt_heb_grk_azi_uzb_dyu_bat_moo_bos_ger_bsq_ita_gam_cic_mnd_fre_prs_bem_urd_fbf_dut_hun_akn_yor_fin_spa_sod_geo_por_pol_scr_rus_amr_chh_krd_est_xho_ind_lit_sun_jpn_tml_kor_arw_swe_dgb_mol_mly_eng_wly_tag_cnt_hin_ses_ctl_amh_glc_alb_bul_cze_qcu_afr_guj_nor_ewe_owc_rom_sid_svk_jav_pan_swt_ben_lda_mao_tha_anl_knd_tsw_zul_aze_ukr_lat_tur_igb_vie_hau_swa_bam_ven	-1.30591317602911	-3.24596069571723	0.00162787978999366
523	sid_lit_zul_eng_anl_amh_heb_mcd_aze_tur_cic_mly_fbf_bos_slo_bsq_spa_mlt_swt_mnd_fre_svk_moo_arw_dgb_ukr_hun_bam_xho_est_scr_amr_geo_dut_ita_rus_swe_sod_chh_urd_fin_ewe_jav_alb_sun_jpn_tml_kor_lat_ben_igb_por_ind_guj_aeg_tag_cnt_pol_bem_cze_gam_grk_krd_afr_bul_qcu_ger_pan_glc_tsw_owc_hin_tig_ctl_mao_prs_dyu_rom_akn_bat_tha_wly_knd_yor_swa_uzb_nor_mol_azi_ven_vie_hau_ses_lda_tsn	0.0525798979846573	0.124023447980393	0.901564374911587
524	amr_rus_dyu_alb_gam_sid_amh_por_tur_azi_dgb_ind_tsn_mol_slo_bsq_ger_chh_lda_mnd_ukr_swe_yor_lit_xho_afr_hun_moo_ewe_est_glc_aeg_geo_cze_arw_prs_lat_hau_wly_ctl_fin_tsw_bat_krd_jav_jpn_knd_kor_bul_grk_fbf_spa_sun_bos_tig_mao_cnt_rom_bam_svk_anl_ita_hin_urd_fre_qcu_ben_guj_mcd_swt_mlt_pan_sod_scr_tag_nor_igb_pol_ses_mly_tha_owc_tml_bem_akn_aze_eng_dut_uzb_ven_vie_heb_cic_swa_zul	-0.134175734977242	-0.317509101011779	0.751569099371924
525	sid_guj_dgb_arw_chh_aeg_heb_bos_uzb_azi_yor_ind_dyu_krd_swe_bsq_lat_amh_akn_cnt_bul_slo_fbf_spa_moo_ctl_est_zul_igb_hun_por_amr_geo_dut_alb_mcd_scr_sod_mlt_rus_fin_swt_mao_svk_mly_jpn_knd_kor_prs_eng_cic_ger_jav_glc_wly_bat_mnd_grk_xho_fre_anl_cze_rom_afr_mol_qcu_lit_urd_hin_lda_gam_pol_tig_ukr_tag_nor_bam_ita_ses_sun_tha_hau_tml_ewe_ven_aze_ben_pan_tur_tsw_vie_owc_tsn_swa_bem	-0.671664705748179	-1.60925550532206	0.110949952583475
526	anl_guj_moo_urd_amr_owc_hau_hin_azi_tur_swa_jav_dgb_mcd_ben_bsq_fre_chh_zul_mnd_bul_rom_lda_cze_akn_swe_hun_swt_bem_est_rus_tig_geo_afr_slo_glc_eng_sid_wly_spa_fin_dyu_mly_prs_sun_jpn_knd_kor_por_ukr_fbf_bos_bat_krd_gam_mao_cnt_ctl_ewe_pan_heb_nor_lat_ger_svk_qcu_lit_dut_pol_tsn_amh_alb_aeg_mol_ind_arw_yor_grk_ven_tag_tha_sod_tml_xho_bam_aze_ita_scr_uzb_tsw_vie_mlt_igb_cic_ses	0.0578435035274314	0.13616839797292	0.8919824818407
527	gam_arw_swt_dut_owc_amr_chh_swe_aze_uzb_swa_sun_moo_prs_slo_bsq_ukr_anl_dgb_cnt_scr_lat_tsn_ger_cic_bul_hun_ewe_dyu_est_krd_wly_geo_alb_ctl_rus_cze_aeg_tig_guj_fin_fbf_bat_pan_jav_jpn_knd_kor_glc_grk_akn_ita_mly_por_sod_ind_mnd_svk_yor_pol_hau_ben_bos_mol_nor_qcu_rom_lit_spa_lda_mlt_urd_sid_afr_mao_mcd_xho_eng_bem_tag_tha_heb_tml_ses_ven_azi_fre_hin_tur_igb_vie_amh_tsw_zul_bam	-0.888826831136125	-2.1503083603307	0.0341244653824147
528	mlt_prs_bem_slo_heb_amr_wly_ger_uzb_azi_dyu_sun_zul_pan_bul_bsq_bos_anl_ses_cnt_urd_grk_moo_cze_igb_por_fin_lda_xho_est_rus_sid_geo_swe_scr_spa_ctl_aeg_amh_eng_hun_tsw_tag_pol_bat_jpn_tml_kor_guj_ben_yor_rom_jav_alb_hau_ind_mnd_mcd_swt_afr_gam_lit_krd_mol_svk_qcu_hin_ita_dut_cic_chh_nor_sod_ukr_mao_lat_akn_glc_bam_mly_tha_tig_knd_dgb_swa_tur_fre_arw_aze_ven_vie_owc_ewe_fbf_tsn	-0.830298984606337	-2.0066552565358	0.0476902142543107
529	amh_bul_dgb_ger_amr_mlt_tig_por_aze_azi_igb_tag_cic_cze_alb_bsq_urd_aeg_ven_mnd_fre_swe_dyu_bos_tsn_pol_est_lda_fbf_hun_ita_chh_geo_lat_arw_dut_ben_sid_heb_afr_fin_bem_ind_svk_sun_jpn_knd_kor_ctl_eng_bam_scr_jav_glc_anl_mao_cnt_rom_zul_grk_owc_lit_nor_krd_hin_qcu_prs_guj_pan_moo_hau_rus_sod_slo_mly_spa_akn_mcd_ewe_bat_tha_gam_tml_ses_tsw_tur_mol_ukr_uzb_swt_vie_wly_swa_yor_xho	0.363294077960429	0.855217312565768	0.394628752391195
530	aeg_svk_dgb_ita_hau_amr_mlt_urd_tur_uzb_moo_jav_dyu_bos_ger_bsq_alb_sod_tsn_mnd_eng_pan_ses_pol_zul_lat_est_yor_cic_fin_prs_wly_geo_ukr_grk_cze_dut_amh_sid_afr_hun_akn_ind_fre_sun_jpn_knd_kor_arw_ctl_tsw_spa_tag_bul_owc_mly_cnt_mol_swt_krd_chh_slo_rom_ben_por_qcu_hin_guj_rus_ewe_gam_swe_tig_scr_bat_mcd_igb_lit_ven_mao_tha_anl_tml_lda_bam_aze_nor_glc_azi_xho_vie_heb_fbf_bem_swa	-0.526551168340776	-1.25182714334167	0.213772220822385
531	mlt_lit_akn_dut_anl_chh_wly_por_tur_aze_bam_bat_bem_glc_alb_bsq_pol_amh_cic_cnt_mcd_scr_ewe_eng_dgb_grk_hun_yor_zul_est_swe_tig_geo_spa_bul_lat_cze_gam_sod_hin_fin_ven_mly_fre_mao_jpn_tml_kor_krd_ctl_dyu_prs_ind_ukr_heb_jav_mnd_afr_swa_mol_sid_pan_ger_guj_ita_qcu_rus_urd_arw_lda_hau_svk_owc_slo_tag_bos_moo_nor_swt_sun_tha_aeg_knd_tsw_xho_azi_rom_ben_uzb_ses_vie_amr_fbf_igb_tsn	-0.211054741933423	-0.497841557199323	0.619770896769286
532	mlt_spa_dyu_fre_hau_sod_anl_mol_tur_aze_swa_mly_igb_afr_mcd_bsq_por_wly_bam_cnt_pan_ben_ewe_pol_swt_nor_hun_dgb_zul_est_rom_sid_geo_svk_ukr_prs_lat_gam_owc_cze_fin_xho_ind_arw_tag_jpn_knd_kor_bos_glc_moo_dut_jav_rus_aeg_mao_mnd_ctl_bem_urd_amr_guj_bul_ger_krd_qcu_lit_eng_alb_ven_heb_grk_amh_slo_sun_swe_akn_ita_tsw_bat_tha_chh_tml_lda_tsn_uzb_hin_scr_azi_yor_vie_tig_ses_cic_fbf	0.665932018734611	1.57419557499659	0.118838180194737
533	mlt_grk_zul_scr_chh_heb_owc_pol_aze_uzb_bem_bat_swt_bul_ctl_bsq_guj_hau_yor_cnt_cze_mcd_ses_nor_akn_ben_hun_ven_moo_fin_pan_amr_geo_hin_prs_lit_ita_aeg_sod_rom_est_swa_tag_slo_sun_jpn_knd_kor_ger_mol_cic_glc_mly_lat_anl_jav_mnd_svk_xho_ukr_gam_afr_swe_fre_alb_qcu_bos_arw_spa_bam_sid_krd_tig_eng_mao_rus_ewe_por_tsw_ind_tha_wly_tml_dyu_lda_tur_urd_dut_azi_dgb_vie_amh_tsn_igb_fbf	-0.751698611032515	-1.80763083231343	0.0738968465492541
534	mlt_eng_swt_rus_hau_sod_heb_rom_azi_aze_akn_mao_dyu_lit_slo_bsq_svk_aeg_ewe_mnd_pan_afr_lda_ctl_bem_ita_hun_yor_ses_fin_ben_amr_geo_spa_guj_hin_urd_wly_anl_bos_est_tsw_sun_por_bat_jpn_tml_kor_prs_alb_cic_scr_jav_krd_gam_mly_cnt_lat_xho_mol_sid_ukr_fre_pol_bul_qcu_cze_mcd_swe_bam_amh_dut_owc_grk_tag_arw_igb_ger_dgb_ind_tha_tig_knd_fbf_zul_tur_nor_glc_uzb_tsn_vie_chh_moo_ven_swa	-1.04998151769766	-2.56777324856301	0.0118294008080311
535	aeg_bos_dyu_alb_heb_owc_gam_ita_tur_azi_tsw_mao_swa_urd_prs_bsq_afr_chh_yor_cnt_bul_swe_ewe_ctl_tsn_mcd_est_bem_igb_fin_guj_tig_geo_rus_krd_dut_arw_hau_amr_cze_hun_swt_sun_pol_bat_jpn_tml_kor_spa_hin_lda_grk_ind_pan_amh_jav_mnd_nor_xho_rom_sod_ben_eng_lat_mol_qcu_ukr_scr_glc_bam_sid_fre_wly_ger_tag_por_fbf_slo_zul_mly_tha_mlt_knd_moo_ses_uzb_svk_lit_aze_ven_vie_anl_dgb_cic_akn	-0.688249576130642	-1.65009581573259	0.102296906406946
536	owc_slo_moo_lit_wly_aeg_mlt_pan_uzb_aze_ses_mly_tsw_rom_prs_bsq_krd_amr_bem_cnt_grk_mcd_ewe_guj_ven_urd_fin_swt_xho_hun_bul_sod_geo_scr_glc_cze_afr_sid_anl_rus_est_zul_ind_fre_jav_jpn_knd_kor_ukr_ben_dyu_ita_bat_arw_amh_mao_mnd_mol_bam_alb_hau_spa_nor_svk_ger_qcu_ctl_pol_dut_swa_heb_lat_tig_hin_sun_bos_dgb_por_tsn_tag_tha_chh_tml_igb_cic_azi_eng_swe_tur_fbf_vie_gam_akn_yor_lda	-0.606884171051359	-1.44882178230684	0.150750815159052
537	hau_mol_akn_por_gam_heb_sid_eng_aze_azi_swt_sun_fbf_pan_ger_bsq_hin_chh_zul_cnt_grk_ita_xho_cze_swa_guj_fin_moo_tsw_est_slo_anl_geo_svk_nor_scr_bos_wly_amr_swe_hun_bem_ind_mcd_mao_jpn_tml_kor_urd_rom_igb_lat_bat_glc_amh_tag_mnd_ukr_tsn_dut_aeg_ben_bul_krd_arw_qcu_pol_spa_alb_dgb_mlt_ctl_sod_fre_jav_rus_lda_afr_ses_mly_tha_owc_knd_cic_yor_uzb_prs_lit_tur_dyu_vie_tig_bam_ven_ewe	0.154245393061109	0.364048910900955	0.716647850424913
538	heb_arw_swa_bul_aeg_tig_amr_cze_azi_tur_lda_bat_igb_lat_scr_bsq_grk_amh_bam_mnd_nor_prs_cic_rom_akn_spa_fin_yor_ses_hun_ben_chh_geo_rus_afr_alb_fre_hau_sid_lit_est_zul_sun_svk_mao_jpn_tml_kor_eng_krd_ewe_pan_jav_ger_owc_mly_cnt_por_ven_mol_gam_dut_glc_ukr_ita_qcu_bos_mcd_urd_dyu_anl_hin_mlt_pol_tag_guj_tsw_swe_fbf_ind_tha_sod_knd_xho_moo_uzb_slo_ctl_aze_tsn_vie_wly_bem_swt_dgb	0.0771126565068848	0.181410584155469	0.856440105530281
539	aeg_afr_ewe_swe_amr_hau_heb_slo_tur_uzb_dyu_ind_fbf_rus_scr_bsq_ger_amh_cic_cnt_fre_mcd_bem_bul_yor_guj_hun_swa_lda_est_hin_sid_geo_dut_krd_pol_ben_owc_gam_alb_fin_swt_tag_ctl_bat_jpn_knd_kor_glc_spa_akn_mol_sun_lit_sod_mao_mnd_bos_ses_cze_anl_rom_lat_pan_ita_qcu_ukr_urd_grk_moo_mlt_por_chh_arw_mly_svk_ven_nor_xho_jav_tha_wly_tml_bam_igb_azi_eng_prs_aze_dgb_vie_tig_tsn_tsw_zul	0.288039665512579	0.678253861548649	0.499294917401421
540	heb_svk_xho_lit_sod_hau_owc_ita_uzb_azi_cic_bat_swt_glc_krd_bsq_bul_sid_tsw_cnt_pan_ukr_fbf_alb_igb_lat_est_zul_lda_hun_arw_chh_geo_pol_bos_nor_swe_wly_gam_cze_fin_dgb_ind_mol_tag_jpn_knd_kor_por_ctl_bam_rus_mao_dut_amh_mly_mnd_ger_moo_spa_mlt_afr_guj_urd_ben_qcu_fre_slo_prs_swa_tig_rom_aeg_eng_sun_scr_tsn_hin_ewe_jav_tha_amr_tml_bem_ses_tur_mcd_grk_aze_dyu_vie_anl_yor_akn_ven	-0.473753911349724	-1.12674448130308	0.26274945795852
541	mlt_grk_yor_mol_anl_tig_sid_scr_azi_tur_ses_sun_xho_lit_eng_bsq_mcd_hau_bam_cnt_cze_swe_dgb_ita_akn_arw_fin_igb_lda_est_svk_chh_geo_krd_ukr_nor_ctl_aeg_wly_alb_hun_dyu_bat_lat_jav_jpn_knd_kor_hin_rus_tsn_rom_ind_prs_owc_mly_mnd_ben_zul_spa_amr_glc_bul_por_guj_qcu_fre_bos_ger_fbf_sod_slo_heb_pol_mao_pan_swa_dut_cic_tag_tha_amh_tml_tsw_moo_uzb_afr_urd_aze_ven_vie_gam_bem_ewe_swt	0.234616974663857	0.552752520504395	0.581759069586374
542	sid_eng_bam_hin_wly_chh_amr_guj_azi_uzb_dgb_bat_moo_swe_ukr_bsq_ita_gam_xho_cnt_arw_ctl_tsw_dut_lda_prs_est_akn_tsn_hun_rom_sod_geo_bul_glc_afr_cze_hau_mlt_grk_fin_ses_sun_pol_mao_jpn_knd_kor_rus_urd_ewe_lit_tag_bos_anl_jav_mnd_krd_yor_mol_tig_slo_svk_scr_nor_qcu_ben_ger_fre_swt_amh_por_aeg_lat_mly_alb_cic_pan_igb_ind_tha_owc_tml_fbf_zul_aze_spa_mcd_tur_dyu_vie_heb_ven_bem_swa	0.242454093556754	0.571358411474455	0.569134966660246
543	amh_pan_ewe_ben_chh_tig_amr_dut_uzb_tur_swt_jav_fbf_ukr_nor_bsq_cze_mlt_xho_mnd_scr_por_ven_fre_lda_krd_est_yor_moo_hun_urd_sod_geo_lat_rus_bul_mcd_heb_hau_ita_fin_zul_ind_guj_sun_jpn_tml_kor_hin_grk_dgb_bos_mly_slo_wly_tag_cnt_pol_ses_lit_sid_afr_alb_svk_rom_qcu_swe_glc_ger_igb_aeg_prs_owc_arw_bat_eng_cic_spa_swa_mao_tha_anl_knd_bam_dyu_azi_ctl_mol_aze_bem_vie_gam_akn_tsn_tsw	-0.60322100561634	-1.43956559214649	0.153347931351132
544	mlt_bul_dyu_ben_amh_chh_owc_arw_aze_tur_tsn_tag_swa_grk_krd_bsq_fre_sid_bam_mnd_mol_pan_igb_afr_fbf_lit_fin_ewe_zul_hun_eng_heb_geo_alb_pol_cze_bos_gam_wly_nor_est_xho_mao_swe_bat_jpn_tml_kor_ctl_slo_cic_prs_ind_guj_anl_mly_cnt_ita_ven_ger_sod_rus_ukr_glc_dut_qcu_hin_spa_lat_bem_aeg_por_hau_scr_sun_urd_lda_rom_swt_jav_tha_tig_knd_dgb_yor_uzb_mcd_svk_azi_ses_vie_amr_tsw_moo_akn	-0.0622053903151016	-0.146717837051541	0.883672320049552
545	hau_grk_ven_mol_sid_owc_anl_glc_uzb_aze_ewe_bat_yor_cze_rom_bsq_prs_gam_akn_cnt_bul_bos_ses_ukr_tsw_arw_est_dyu_bem_hun_dut_amr_geo_lat_nor_ctl_por_amh_sod_fre_fin_bam_sun_krd_jav_jpn_tml_kor_eng_scr_xho_afr_tag_ita_heb_mly_mnd_slo_zul_guj_tig_urd_lit_pol_hin_qcu_alb_rus_swe_igb_wly_mcd_aeg_pan_mao_spa_dgb_ger_moo_ind_tha_chh_knd_swa_tsn_tur_svk_ben_azi_lda_vie_mlt_fbf_cic_swt	-0.0738135109389295	-0.173848646356664	0.862362273579304
546	wly_krd_fbf_lat_hau_owc_amr_ita_uzb_tur_swa_mly_yor_rus_pan_bsq_prs_tig_swt_cnt_guj_scr_cic_ben_ses_hin_hun_xho_igb_fin_cze_mlt_geo_bos_bul_dut_eng_amh_heb_svk_est_akn_jav_lit_mao_jpn_knd_kor_rom_glc_lda_spa_tag_afr_aeg_ind_mnd_ger_bem_ukr_gam_nor_ctl_mcd_grk_qcu_por_slo_pol_dgb_sid_mol_chh_fre_sun_swe_ven_arw_bam_bat_tha_anl_tml_tsw_tsn_aze_urd_alb_azi_zul_vie_sod_moo_ewe_dyu	-0.118111029179159	-0.278324393809719	0.781381230882425
547	wly_ita_swa_svk_chh_owc_mlt_pol_tur_aze_ven_bat_dyu_mcd_krd_bsq_spa_sid_ewe_mnd_bos_grk_swt_dut_fbf_urd_est_lda_akn_fin_pan_tig_geo_scr_ukr_eng_afr_sod_heb_prs_hun_igb_sun_lat_mao_jpn_knd_kor_bul_swe_tsn_mol_tag_guj_gam_jav_cnt_slo_bam_lit_amr_alb_arw_ctl_nor_qcu_glc_fre_rus_ses_aeg_cze_anl_ger_ind_por_tsw_ben_dgb_mly_tha_amh_tml_cic_zul_azi_hin_rom_uzb_yor_vie_hau_moo_bem_xho	0.238015078336505	0.561020117387184	0.576133092232154
548	aeg_grk_xho_fre_sod_mlt_hau_nor_aze_uzb_cic_mao_moo_ben_rus_bsq_alb_owc_tsn_mnd_ctl_arw_dyu_swe_dgb_dut_est_yor_ewe_fin_slo_chh_geo_cze_bul_ger_svk_heb_tig_lat_hun_lda_mly_spa_tag_jpn_tml_kor_krd_urd_ven_prs_jav_mol_anl_ind_cnt_pan_tsw_glc_amh_hin_rom_afr_ita_qcu_por_pol_scr_igb_amr_mcd_gam_eng_sun_bos_ses_lit_zul_bat_tha_sid_knd_fbf_bam_azi_ukr_guj_tur_akn_vie_wly_bem_swt_swa	-0.197473461996025	-0.466293296380384	0.642095955757642
549	gam_rus_yor_hin_chh_amh_anl_mol_tur_aze_cic_ind_zul_cze_swe_bsq_krd_sod_dyu_cnt_nor_afr_fbf_ita_ses_arw_fin_xho_swt_hun_scr_mlt_geo_mcd_lat_bul_urd_heb_tig_por_est_ewe_tag_ctl_jav_jpn_tml_kor_alb_grk_tsn_dut_mly_ger_sid_mao_mnd_ukr_dgb_fre_aeg_slo_pol_lit_ben_qcu_spa_rom_prs_moo_amr_eng_hau_svk_sun_pan_bem_glc_akn_bat_tha_wly_knd_ven_lda_azi_guj_bos_uzb_igb_vie_owc_swa_bam_tsw	-0.346505861031935	-0.82100968148966	0.413740359456572
550	sid_lat_yor_swe_heb_mlt_gam_mcd_azi_uzb_dgb_sun_ses_prs_grk_bsq_spa_sod_ven_cnt_ger_cze_lda_urd_xho_por_hun_fbf_moo_fin_guj_aeg_geo_scr_pol_rus_arw_amr_chh_ctl_est_cic_jav_pan_ind_jpn_knd_kor_slo_nor_dyu_ita_mly_fre_owc_mao_mnd_ukr_bam_krd_anl_dut_rom_eng_mol_qcu_bos_svk_bul_swt_tig_ben_amh_alb_tag_hin_akn_lit_tsn_bat_tha_hau_tml_zul_igb_aze_afr_glc_tur_bem_vie_wly_ewe_swa_tsw	0.379741722824145	0.89656818685618	0.372264350019565
551	gam_pan_lda_rom_heb_owc_amh_ger_aze_azi_zul_jav_dgb_prs_alb_bsq_arw_sid_swt_cnt_ita_hin_tsn_bos_xho_glc_est_tsw_moo_fin_ctl_hau_geo_krd_lat_bul_grk_tig_sod_nor_hun_swa_mao_svk_ind_jpn_tml_kor_rus_scr_ven_guj_tag_spa_amr_bat_mnd_ukr_akn_ben_mlt_por_fre_cze_eng_qcu_swe_lit_urd_ses_anl_mcd_aeg_afr_mly_slo_igb_dut_dyu_sun_tha_wly_knd_ewe_bam_tur_pol_mol_uzb_cic_vie_chh_yor_bem_fbf	1.40489726694537	3.44134677043587	0.000868829949769079
552	amh_cze_fbf_urd_amr_hau_gam_pol_uzb_aze_swa_mly_zul_bul_dut_bsq_arw_mlt_tsn_cnt_ctl_eng_ses_alb_dyu_swe_est_yor_swt_fin_mcd_heb_geo_nor_rom_grk_lat_tig_wly_prs_hun_ven_tag_fre_jav_jpn_tml_kor_lit_pan_moo_scr_mao_ben_anl_bat_mnd_svk_ewe_rus_aeg_ita_afr_hin_ger_qcu_glc_mol_bos_akn_owc_spa_sod_krd_ind_por_lda_ukr_cic_sun_tha_sid_knd_dgb_tsw_azi_guj_slo_tur_xho_vie_chh_bem_igb_bam	0.380580877201592	0.896353775149237	0.372378215927575
553	hau_prs_lda_ben_heb_aeg_owc_ita_azi_aze_ses_tag_xho_rom_glc_bsq_nor_sid_swt_mnd_bos_fre_bem_lat_tsw_ctl_est_dgb_cic_fin_urd_wly_geo_ukr_pan_lit_arw_mlt_amr_grk_hun_swa_jav_mcd_ind_jpn_tml_kor_guj_spa_ven_ger_mly_cze_chh_sun_cnt_por_akn_swe_tig_alb_krd_hin_pol_qcu_slo_dut_eng_moo_anl_mol_sod_bul_bat_rus_yor_svk_fbf_mao_tha_amh_knd_igb_dyu_uzb_afr_scr_tur_zul_vie_gam_tsn_bam_ewe	0.366480495286619	0.86333439735941	0.390174686991671
554	amr_mcd_akn_lit_anl_mlt_hau_ita_aze_azi_tsn_bat_yor_afr_alb_bsq_rus_tig_tsw_mnd_grk_glc_lda_ctl_fbf_dut_fin_xho_cic_est_mol_sid_geo_ger_spa_swe_guj_aeg_wly_rom_hun_swt_jav_ukr_sun_jpn_tml_kor_scr_bos_swa_prs_tag_fre_owc_ind_cnt_svk_dgb_lat_gam_hin_por_pol_arw_qcu_pan_slo_urd_ven_heb_ben_amh_cze_mao_eng_moo_bul_bem_mly_tha_sod_knd_ewe_ses_tur_nor_krd_uzb_igb_vie_chh_bam_dyu_zul	-0.609680494946396	-1.45772469423953	0.148285091156617
555	heb_ben_bem_slo_aeg_tig_owc_alb_tur_azi_ses_bat_tsw_dut_rom_bsq_nor_hau_dyu_mnd_rus_ctl_igb_afr_tsn_scr_fin_moo_dgb_est_lit_sod_geo_ukr_mol_grk_bos_chh_sid_mcd_hun_yor_ind_fre_jav_jpn_knd_kor_ger_urd_bam_glc_sun_bul_anl_mao_cnt_hin_cic_krd_amh_swe_por_prs_svk_qcu_spa_pan_guj_zul_wly_arw_amr_lat_mly_pol_lda_ita_xho_tag_tha_mlt_tml_ven_akn_uzb_cze_eng_aze_swa_vie_gam_swt_ewe_fbf	0.459658374561258	1.08198338627601	0.282057461876274
556	wly_lit_igb_krd_sid_tig_sod_alb_aze_azi_tsn_sun_dgb_bos_mol_bsq_guj_amr_akn_cnt_ita_lat_zul_rus_bam_dut_fin_cic_dyu_hun_arw_chh_geo_svk_ben_ukr_rom_owc_gam_eng_est_bem_mao_bul_ind_jpn_tml_kor_slo_nor_ewe_urd_mly_ger_hau_tag_mnd_swe_fbf_cze_aeg_grk_pan_por_mcd_qcu_prs_hin_fre_ses_heb_afr_anl_spa_jav_ctl_tsw_pol_moo_bat_tha_mlt_knd_swa_ven_uzb_scr_glc_tur_lda_vie_amh_yor_xho_swt	0.838162839225446	2.0051325661815	0.0478557316539688
557	mlt_ita_tsw_nor_aeg_wly_sid_krd_uzb_azi_bem_mao_tsn_lit_pan_bsq_scr_amr_akn_cnt_bos_dut_yor_guj_dyu_swe_hun_moo_ses_fin_mcd_owc_geo_eng_lat_hin_ukr_gam_heb_spa_est_xho_jav_pol_sun_jpn_tml_kor_mol_ctl_zul_urd_mly_svk_hau_bat_mnd_ger_cic_rus_chh_rom_prs_alb_bul_qcu_arw_cze_afr_dgb_anl_glc_amh_fre_tag_slo_fbf_por_igb_ind_tha_sod_knd_ven_lda_tur_grk_ben_aze_bam_vie_tig_swt_swa_ewe	-0.0197320426574132	-0.0464579380813607	0.963044875062622
558	aeg_mcd_bam_ctl_sod_chh_amh_ben_tur_aze_tsw_tag_swt_ita_rom_bsq_svk_owc_swa_mnd_cze_afr_dyu_prs_ewe_ger_est_tsn_dgb_hun_lat_hau_geo_glc_urd_alb_pan_anl_heb_ukr_fin_igb_sun_eng_bat_jpn_knd_kor_spa_por_bem_swe_jav_scr_sid_ind_cnt_dut_akn_lit_wly_rus_pol_arw_bul_qcu_fre_grk_krd_cic_tig_hin_mlt_nor_mao_bos_ven_mol_lda_mly_tha_amr_tml_xho_fbf_azi_guj_slo_uzb_yor_vie_gam_zul_ses_moo	-0.691559066400699	-1.66079567534149	0.100122427380522
559	hau_spa_xho_ita_wly_heb_anl_alb_aze_tur_dyu_sun_dgb_bul_afr_bsq_mcd_chh_tsn_cnt_rus_nor_akn_ctl_bem_fre_est_bam_ses_fin_urd_amh_geo_eng_pol_cze_dut_mlt_amr_swe_hun_ven_tag_mol_mly_jpn_knd_kor_lat_krd_moo_rom_bat_scr_sid_mao_mnd_arw_swa_por_gam_slo_grk_lit_ger_qcu_pan_ukr_prs_ewe_sod_hin_owc_ben_ind_svk_tsw_bos_yor_jav_tha_tig_tml_cic_igb_uzb_glc_guj_azi_lda_vie_aeg_zul_swt_fbf	-1.08805949538941	-2.67371887069418	0.00886100195677674
560	sid_spa_akn_swe_owc_heb_anl_cze_azi_uzb_bem_ind_cic_scr_svk_bsq_rus_gam_ven_mnd_grk_afr_dyu_pan_yor_nor_hun_zul_fbf_est_urd_sod_geo_arw_ctl_bul_ben_tig_hau_hin_fin_swt_mly_bos_jav_jpn_knd_kor_mcd_slo_moo_guj_bat_lit_chh_mao_cnt_mol_ses_krd_amh_por_alb_lat_glc_qcu_prs_rom_eng_ewe_mlt_fre_amr_ger_sun_ukr_lda_pol_igb_tag_tha_wly_tml_bam_tsw_aze_ita_dut_tur_swa_vie_aeg_xho_dgb_tsn	-0.34714629497828	-0.821740605373816	0.41332626054624
561	chh_ben_zul_svk_wly_owc_mlt_grk_tur_uzb_akn_sun_bem_rus_eng_bsq_ctl_anl_dyu_cnt_lit_lat_swt_arw_dgb_por_fin_tsw_yor_est_ukr_tig_geo_spa_rom_nor_pan_amh_heb_bul_hun_moo_jav_cze_mao_jpn_tml_kor_krd_pol_ven_scr_tag_ita_aeg_ind_mnd_guj_cic_prs_hau_ger_dut_bos_fre_qcu_swe_hin_urd_bam_amr_glc_sid_alb_bat_mcd_swa_mol_fbf_mly_tha_sod_knd_igb_lda_aze_slo_afr_azi_tsn_vie_gam_ewe_ses_xho	-0.00836659640062059	-0.0196927603806777	0.984330654706559
562	aeg_alb_dyu_ita_chh_anl_sid_nor_azi_uzb_yor_ind_tsw_grk_ukr_bsq_urd_gam_akn_cnt_prs_rus_ewe_hin_bem_swe_hun_bam_dgb_est_por_owc_geo_ben_bul_guj_cze_tig_mlt_mol_fin_fbf_sun_svk_bat_jpn_knd_kor_pan_afr_ven_glc_mao_spa_wly_mly_mnd_arw_zul_ctl_amh_krd_ger_mcd_lit_qcu_slo_eng_pol_moo_amr_bos_heb_dut_jav_lat_cic_scr_tsn_tag_tha_hau_tml_lda_swa_tur_rom_fre_aze_xho_vie_sod_ses_igb_swt	-0.740101445846238	-1.78484487851094	0.077547029564513
563	amr_guj_moo_por_hau_wly_anl_eng_azi_tur_lda_tag_fbf_scr_ben_bsq_dut_tig_igb_mnd_nor_bul_xho_mol_bam_lit_hun_cic_akn_est_mcd_owc_geo_fre_ukr_spa_grk_aeg_gam_bos_fin_dgb_jav_lat_sun_jpn_tml_kor_swe_ctl_swt_urd_bat_afr_chh_ind_cnt_ita_ewe_glc_amh_rus_ger_slo_pol_qcu_hin_rom_prs_tsn_mlt_krd_sid_cze_mao_svk_dyu_pan_zul_mly_tha_heb_knd_bem_tsw_aze_alb_arw_uzb_swa_vie_sod_ses_yor_ven	-1.05522533579117	-2.58342571915807	0.0113407710635416
564	tig_spa_ses_dut_mlt_sid_aeg_ben_uzb_tur_tsw_bat_tsn_bos_fre_bsq_svk_amh_igb_cnt_ita_cze_dyu_ukr_akn_pan_fin_bam_swt_est_slo_gam_geo_eng_rom_por_glc_sod_hau_mol_hun_yor_mly_grk_ind_jpn_knd_kor_ctl_krd_cic_ger_tag_urd_amr_jav_mnd_rus_ewe_guj_wly_lit_afr_arw_hin_qcu_prs_scr_alb_xho_heb_lat_anl_pol_mao_swe_bem_nor_zul_sun_tha_owc_tml_dgb_lda_azi_mcd_bul_aze_fbf_vie_chh_ven_moo_swa	0.389125146710196	0.916533315697702	0.36175785244286
565	chh_eng_moo_mol_hau_sid_tig_rom_uzb_azi_yor_jav_tsw_pan_dut_bsq_spa_amh_lda_cnt_lit_krd_tsn_arw_zul_swe_est_ewe_bem_hun_hin_wly_geo_bos_por_lat_pol_mlt_sod_ger_fin_akn_mao_ctl_mly_jpn_tml_kor_fre_ukr_ven_mcd_ind_cze_amr_tag_mnd_urd_swa_guj_anl_slo_bul_nor_prs_qcu_rus_scr_glc_fbf_heb_svk_gam_ita_sun_alb_ses_grk_bam_bat_tha_owc_knd_xho_dyu_tur_afr_ben_aze_swt_vie_aeg_dgb_igb_cic	0.528944009357365	1.2504022643146	0.214289657243255
566	aeg_dut_yor_alb_hau_mlt_sid_pan_tur_azi_cic_ind_fbf_arw_swe_bsq_rom_wly_bam_cnt_glc_guj_xho_bul_dgb_ger_est_tsn_ewe_fin_grk_gam_geo_lat_spa_ben_ctl_heb_amh_nor_hun_tsw_mly_bos_bat_jpn_tml_kor_prs_ukr_dyu_svk_tag_cze_tig_mao_mnd_eng_swt_mol_chh_por_rus_pol_ita_qcu_scr_krd_hin_igb_sod_lit_anl_urd_jav_afr_bem_fre_akn_sun_tha_amr_knd_zul_ven_aze_mcd_slo_uzb_swa_vie_owc_lda_ses_moo	0.101169102832072	0.238124446306877	0.812308445917737
567	anl_glc_ewe_nor_wly_sid_mlt_bul_uzb_azi_swa_tag_ses_scr_hin_bsq_eng_aeg_dyu_cnt_bos_lit_yor_pan_akn_prs_est_tsw_cic_fin_alb_tig_geo_guj_pol_cze_ben_owc_hau_svk_hun_fbf_sun_ita_jav_jpn_knd_kor_spa_slo_swt_ukr_ind_rom_heb_bat_mnd_urd_xho_grk_amr_rus_swe_arw_por_qcu_fre_ger_dut_bem_gam_afr_sod_mcd_mly_krd_tsn_ctl_lda_mao_tha_amh_tml_moo_ven_tur_mol_lat_aze_dgb_vie_chh_igb_zul_bam	-0.200666348622686	-0.473442307825881	0.637007113552851
568	gam_ben_zul_spa_sod_tig_hau_mcd_uzb_tur_dgb_sun_fbf_por_slo_bsq_rus_sid_ewe_cnt_afr_bul_swt_ukr_tsw_mol_fin_moo_igb_hun_lit_amr_geo_pol_arw_fre_krd_wly_amh_guj_est_tsn_jav_scr_mly_jpn_knd_kor_urd_bos_bam_ctl_tag_lat_heb_ind_mnd_nor_akn_eng_mlt_swe_alb_pan_ita_qcu_rom_dut_svk_ses_chh_ger_aeg_cze_mao_prs_ven_grk_xho_bat_tha_anl_tml_dyu_yor_aze_glc_hin_azi_cic_vie_owc_bem_swa_lda	0.572108156756718	1.35246147353452	0.179507138601186
569	sod_dut_bem_svk_gam_sid_wly_lit_azi_aze_fbf_bat_dyu_ukr_glc_bsq_por_amh_ewe_cnt_alb_pan_swt_spa_cic_guj_hun_lda_yor_est_rus_owc_geo_pol_rom_nor_scr_heb_chh_fre_fin_ses_sun_mol_jav_jpn_tml_kor_ita_hin_zul_bul_mly_swe_mlt_tag_mnd_grk_swa_afr_anl_ben_krd_prs_bos_qcu_lat_ger_arw_tsn_amr_ctl_aeg_eng_mao_slo_ven_mcd_tsw_ind_tha_tig_knd_igb_xho_uzb_cze_urd_tur_moo_vie_hau_akn_bam_dgb	0.214655408495568	0.505886737487828	0.614133198809971
570	anl_rus_ses_mol_amr_sod_tig_arw_uzb_azi_bam_bat_bem_guj_alb_bsq_swe_hau_dgb_mnd_rom_fre_moo_por_igb_prs_est_fbf_tsn_hun_spa_owc_geo_pan_ctl_slo_hin_heb_sid_bul_fin_akn_jav_eng_ind_jpn_tml_kor_ben_scr_ven_urd_sun_glc_wly_tag_cnt_dut_yor_ita_aeg_afr_lit_svk_pol_qcu_mcd_krd_grk_xho_chh_lat_amh_nor_mao_ukr_swt_ger_tsw_mly_tha_mlt_knd_dyu_cic_tur_bos_cze_aze_lda_vie_gam_ewe_swa_zul	-0.685113340230165	-1.64036291094209	0.104307894566762
571	amr_arw_ven_ita_sid_heb_mlt_bul_tur_azi_tsn_bat_swt_por_slo_bsq_afr_wly_tsw_mnd_alb_spa_cic_grk_bem_pol_fin_dyu_ses_hun_ctl_amh_geo_glc_bos_eng_dut_tig_sod_mcd_est_fbf_jav_nor_mly_jpn_knd_kor_ukr_fre_ewe_lat_tag_pan_anl_mao_cnt_lit_swa_ben_chh_cze_mol_urd_rom_qcu_rus_guj_prs_bam_hau_swe_aeg_krd_sun_ger_lda_svk_moo_ind_tha_owc_tml_igb_yor_uzb_hin_scr_aze_zul_vie_gam_dgb_akn_xho	-0.0440247251491281	-0.103667222857456	0.917656668115325
572	wly_arw_dgb_ctl_sod_amh_gam_afr_aze_uzb_lda_bat_cic_pol_pan_bsq_guj_tig_dyu_mnd_rus_mcd_igb_glc_tsn_svk_hun_yor_xho_fin_swe_owc_geo_bul_rom_ita_ger_amr_anl_spa_est_swt_ind_lit_tag_jpn_knd_kor_por_ben_tsw_fre_mao_slo_mlt_sun_cnt_eng_ewe_ukr_aeg_alb_grk_cze_nor_qcu_urd_dut_lat_fbf_chh_hin_hau_mol_jav_prs_bam_bos_akn_mly_tha_sid_tml_ses_swa_azi_scr_krd_tur_bem_vie_heb_ven_moo_zul	-0.384223232968857	-0.912055641150428	0.364097616586031
573	hau_ita_swt_por_amh_sod_mlt_ben_uzb_azi_ses_jav_swa_bul_mcd_bsq_ger_amr_akn_cnt_lit_scr_tsn_rom_ewe_mol_fin_zul_bem_est_krd_aeg_geo_pol_nor_alb_eng_chh_sid_guj_hun_fbf_mly_ukr_mao_jpn_knd_kor_lat_afr_cic_hin_tag_bos_tig_ind_mnd_cze_xho_grk_heb_pan_dut_urd_fre_qcu_glc_prs_arw_dyu_anl_slo_wly_swe_sun_ctl_dgb_svk_yor_bat_tha_gam_tml_tsw_bam_tur_rus_spa_aze_igb_vie_owc_lda_moo_ven	0.106014940147493	0.249734756606391	0.803343271043327
574	sod_eng_cic_swe_amh_anl_wly_fre_aze_uzb_ewe_sun_lda_mol_pan_bsq_ben_mlt_yor_cnt_krd_afr_dgb_lit_fbf_bos_hun_xho_zul_est_bul_gam_geo_prs_ukr_nor_ctl_tig_hau_scr_fin_dyu_tag_glc_jav_jpn_knd_kor_urd_rus_swt_por_bat_ger_amr_ind_mnd_hin_igb_grk_owc_svk_mcd_arw_spa_qcu_rom_lat_ita_bam_chh_guj_aeg_dut_mly_alb_ven_slo_swa_mao_tha_heb_tml_ses_tsn_azi_pol_cze_tur_moo_vie_sid_bem_akn_tsw	-0.447513294503809	-1.0622834179588	0.290857764264827
575	sid_prs_ven_spa_aeg_heb_gam_nor_aze_uzb_lda_tag_cic_arw_ger_bsq_urd_owc_tsw_mnd_mol_afr_swa_rom_bam_ita_fin_fbf_zul_est_eng_tig_geo_swe_bos_bul_dut_amh_wly_ben_hun_ses_bat_cze_ind_jpn_knd_kor_mcd_ctl_xho_lat_mly_krd_mlt_mao_cnt_ukr_igb_pol_anl_scr_slo_pan_lit_qcu_guj_alb_por_yor_hau_glc_sod_fre_jav_rus_dyu_svk_tsn_sun_tha_amr_tml_swt_akn_azi_grk_hin_tur_ewe_vie_chh_moo_bem_dgb	0.279527740452274	0.658218990071305	0.512023563974292
576	sod_svk_swa_cze_chh_gam_hau_bul_aze_tur_bem_tag_zul_por_lat_bsq_guj_tig_ven_mnd_nor_ben_swt_mcd_yor_pol_est_akn_ses_hun_ukr_amr_geo_fre_alb_glc_bos_amh_wly_urd_fin_moo_jav_grk_sun_jpn_knd_kor_arw_spa_cic_krd_mao_slo_aeg_mly_cnt_rom_ewe_swe_heb_scr_pan_eng_dut_qcu_ita_rus_afr_lda_anl_ctl_mlt_prs_ind_mol_igb_lit_xho_bat_tha_owc_tml_tsw_bam_azi_hin_ger_uzb_fbf_vie_sid_dgb_dyu_tsn	0.237741828085553	0.559877403043125	0.576909136480776
577	mlt_ukr_dyu_por_heb_sod_wly_eng_tur_aze_akn_sun_ven_svk_glc_bsq_urd_gam_fbf_cnt_hin_afr_swa_scr_moo_lit_fin_ses_tsw_est_ben_chh_geo_prs_ctl_dut_alb_aeg_owc_rus_hun_igb_mly_spa_tag_jpn_tml_kor_ita_pol_ewe_bul_bat_nor_hau_ind_mnd_ger_bem_fre_amh_arw_rom_slo_krd_qcu_cze_mcd_lat_xho_tig_grk_anl_guj_jav_pan_zul_mol_dgb_mao_tha_amr_knd_yor_swt_uzb_bos_swe_azi_bam_vie_sid_tsn_lda_cic	-0.288634842563551	-0.682695722454759	0.496496198756204
578	anl_grk_cic_alb_sod_owc_tig_ita_uzb_tur_bem_mao_ses_ukr_spa_bsq_cze_hau_ewe_cnt_urd_bul_yor_ctl_akn_fre_hun_tsn_xho_est_ger_amh_geo_guj_svk_arw_eng_gam_chh_scr_fin_lda_tag_mcd_mly_jpn_knd_kor_hin_lit_bam_glc_jav_bos_wly_bat_mnd_ben_fbf_mol_sid_rus_krd_pan_nor_qcu_por_slo_pol_swt_aeg_prs_heb_lat_sun_afr_igb_rom_moo_ind_tha_mlt_tml_dgb_ven_aze_swe_dut_azi_dyu_vie_amr_tsw_swa_zul	-0.274996387273291	-0.650373452061281	0.517054505175793
579	amh_ita_dgb_lat_sid_tig_owc_eng_azi_tur_yor_mao_ses_dut_scr_bsq_krd_wly_fbf_cnt_mol_mcd_swt_bul_moo_arw_fin_swa_tsw_hun_ctl_aeg_geo_svk_fre_lit_guj_gam_anl_rom_est_bam_ind_pan_mly_jpn_tml_kor_spa_cze_dyu_ger_bat_ben_chh_tag_mnd_nor_cic_hin_mlt_alb_por_afr_pol_qcu_ukr_urd_grk_zul_amr_slo_hau_bos_jav_rus_akn_prs_lda_sun_tha_heb_knd_ven_ewe_aze_glc_swe_uzb_xho_vie_sod_igb_bem_tsn	-0.351649495412596	-0.832929571342502	0.407018427703626
580	aeg_ger_yor_nor_owc_chh_hau_rus_aze_azi_dyu_tag_ewe_scr_mcd_bsq_dut_amh_xho_cnt_ita_slo_fbf_lat_cic_prs_hun_dgb_swt_fin_bos_tig_geo_urd_glc_ukr_grk_sid_mlt_swe_est_bam_mao_alb_jav_jpn_tml_kor_ben_rom_ven_pan_sun_guj_gam_ind_mnd_ctl_zul_arw_sod_bul_por_mol_lit_qcu_fre_hin_cze_akn_anl_pol_heb_krd_bat_afr_tsw_eng_tsn_mly_tha_amr_knd_ses_moo_tur_svk_spa_uzb_lda_vie_wly_swa_igb_bem	-0.126810993269373	-0.299006531729011	0.765602206579314
581	amh_ukr_bem_nor_heb_hau_sid_cze_azi_aze_yor_mao_tsw_grk_rus_bsq_afr_mlt_dyu_mnd_ita_svk_dgb_spa_swt_lat_fin_ven_zul_hun_slo_gam_geo_hin_pan_por_ben_aeg_owc_ctl_est_igb_jav_krd_mly_jpn_tml_kor_glc_ger_xho_rom_ind_swe_anl_bat_cnt_arw_lda_guj_wly_dut_lit_scr_eng_qcu_urd_mol_prs_cic_tig_pol_amr_bos_tag_bul_bam_alb_akn_sun_tha_sod_knd_moo_fbf_tur_fre_mcd_uzb_ewe_vie_chh_tsn_ses_swa	0.0799226485572812	0.188097139526157	0.851210320287974
582	owc_por_tsw_fre_anl_aeg_sid_urd_aze_tur_swa_bat_dyu_guj_cze_bsq_alb_tig_zul_mnd_lit_arw_ewe_mol_yor_pol_hun_tsn_bem_fin_pan_heb_geo_mcd_ger_eng_prs_amh_sod_swe_est_cic_sun_hin_mly_jpn_tml_kor_lat_afr_igb_bos_mao_ben_amr_ind_cnt_rus_xho_glc_gam_grk_svk_slo_ukr_qcu_ita_spa_rom_swt_mlt_dut_chh_ctl_jav_krd_dgb_nor_akn_tag_tha_wly_knd_moo_lda_uzb_bul_scr_azi_ses_vie_hau_fbf_ven_bam	-0.321091955938544	-0.760627175037425	0.448803973968077
583	tig_ger_tsn_lit_sod_mlt_amh_bul_uzb_aze_igb_ind_swa_rom_mcd_bsq_nor_amr_ewe_mnd_guj_ita_akn_pan_xho_hin_est_bam_tsw_hun_krd_sid_geo_por_rus_ben_swe_chh_owc_urd_fin_fbf_bat_mol_mly_jpn_tml_kor_glc_afr_swt_grk_jav_alb_wly_tag_cnt_arw_ses_svk_gam_pol_cze_slo_lat_qcu_scr_dut_spa_ven_aeg_bos_hau_eng_mao_ctl_dyu_prs_yor_sun_tha_heb_knd_zul_lda_azi_fre_ukr_tur_cic_vie_anl_dgb_moo_bem	-0.00686847358339311	-0.0161764927745074	0.987128242490191
584	amh_krd_dgb_ger_sod_hau_mlt_cze_aze_tur_fbf_sun_xho_grk_ita_bsq_lit_anl_akn_cnt_bos_glc_yor_mol_swa_ukr_fin_cic_swt_est_rus_aeg_geo_spa_mcd_urd_ctl_sid_owc_rom_hun_tsw_tag_lat_jav_jpn_knd_kor_hin_bul_tsn_nor_mly_prs_amr_ind_mnd_ben_ven_pol_gam_fre_svk_alb_slo_qcu_swe_eng_por_dyu_wly_afr_heb_arw_mao_pan_igb_guj_ewe_bat_tha_chh_tml_ses_bam_azi_scr_dut_uzb_bem_vie_tig_zul_moo_lda	-0.238573228095716	-0.563185662147808	0.574663794662532
585	wly_lat_moo_mol_hau_chh_anl_arw_tur_aze_swa_mao_xho_cze_slo_bsq_ukr_mlt_yor_cnt_afr_spa_fbf_rom_ewe_glc_est_bem_lda_hun_rus_sid_geo_prs_ita_svk_bul_amh_aeg_pan_fin_dgb_ind_mcd_mly_jpn_tml_kor_eng_por_bam_nor_jav_swe_gam_bat_mnd_lit_swt_dut_tig_alb_pol_fre_scr_qcu_krd_ben_hin_zul_sod_grk_heb_urd_tag_bos_dyu_ctl_igb_sun_tha_owc_knd_ses_cic_azi_guj_ger_uzb_tsw_vie_amr_tsn_ven_akn	-0.277488318812532	-0.655992178781588	0.513448861747817
586	amr_grk_zul_bul_amh_heb_owc_rom_uzb_aze_ewe_ind_akn_afr_svk_bsq_ita_mlt_xho_mnd_nor_dut_swt_lit_tsw_rus_fin_yor_dgb_est_slo_hau_geo_ben_scr_swe_alb_sod_gam_arw_hun_bem_mao_ukr_tag_jpn_knd_kor_guj_pan_ses_cze_mly_mol_aeg_sun_cnt_eng_ven_urd_tig_ctl_glc_bos_prs_qcu_por_lat_fre_bam_wly_pol_chh_ger_jav_hin_cic_krd_igb_bat_tha_anl_tml_dyu_swa_tur_mcd_spa_azi_lda_vie_sid_tsn_fbf_moo	-0.0864470851819061	-0.203725657958973	0.83901301542461
587	mlt_rom_swa_ben_heb_anl_hau_por_aze_tur_tsw_mly_moo_scr_spa_bsq_lat_aeg_xho_mnd_mol_krd_dyu_glc_swt_ctl_fin_zul_ewe_est_hin_sid_geo_pan_svk_eng_urd_wly_gam_slo_hun_tsn_jav_guj_bat_jpn_knd_kor_swe_alb_igb_rus_sun_bos_amr_tag_cnt_pol_bem_lit_amh_mcd_fre_cze_dut_qcu_arw_afr_bul_lda_owc_nor_chh_ukr_ind_prs_bam_grk_ses_mao_tha_sod_tml_cic_ven_uzb_ita_ger_azi_akn_vie_tig_fbf_yor_dgb	0.0380269714022313	0.0894581409178415	0.928910192630775
588	wly_dut_xho_bos_heb_amh_mlt_slo_uzb_aze_ewe_tag_bam_mcd_ger_bsq_lat_sid_akn_cnt_afr_ukr_dgb_hin_cic_alb_hun_zul_moo_fin_nor_gam_geo_ctl_prs_ita_glc_chh_anl_pol_est_swt_bat_svk_mly_jpn_knd_kor_fre_bul_yor_eng_ind_guj_tig_sun_mnd_cze_fbf_urd_owc_swe_krd_pan_grk_qcu_rom_arw_mol_bem_aeg_rus_amr_ben_jav_scr_lda_lit_ses_mao_tha_hau_tml_tsn_igb_tur_spa_por_azi_tsw_vie_sod_ven_swa_dyu	0.0139518072788126	0.0328487299512369	0.973865615803763
589	aeg_por_cic_hin_sid_chh_amh_alb_aze_tur_dyu_mao_swa_afr_swe_bsq_rus_owc_bam_mnd_ukr_ger_ven_ben_tsw_bos_hun_zul_bem_fin_scr_amr_geo_glc_cze_bul_mcd_hau_wly_arw_est_ses_tag_svk_mly_jpn_knd_kor_spa_guj_swt_fre_sun_prs_gam_jav_cnt_pan_ewe_krd_heb_slo_lit_pol_ctl_qcu_eng_urd_grk_fbf_tig_lat_mlt_ita_bat_rom_tsn_nor_dgb_ind_tha_sod_tml_igb_akn_azi_dut_mol_uzb_lda_vie_anl_xho_yor_moo	-0.602641912482257	-1.44364891788382	0.152197994216015
590	aeg_mcd_zul_alb_amr_sid_tig_slo_tur_uzb_cic_sun_swa_ben_dut_bsq_urd_amh_moo_mnd_por_pan_dgb_pol_lda_hin_est_tsn_ven_fin_cze_mlt_geo_afr_bul_eng_rom_gam_sod_krd_hun_fbf_jav_nor_bat_jpn_tml_kor_guj_ger_yor_prs_mly_rus_hau_mao_cnt_lit_tsw_arw_owc_glc_ukr_svk_fre_qcu_mol_lat_ita_dyu_anl_ctl_wly_grk_ind_bos_igb_spa_ses_tag_tha_heb_knd_ewe_xho_aze_scr_swe_azi_swt_vie_chh_bam_bem_akn	-0.322764063696559	-0.764317430131105	0.446613051256956
591	amh_ctl_bem_urd_mlt_chh_amr_mol_tur_aze_akn_bat_tsn_grk_krd_bsq_lit_anl_dgb_cnt_pol_slo_zul_dut_dyu_rus_fin_ses_lda_est_scr_aeg_geo_ita_cze_spa_bul_gam_heb_ger_hun_ven_mao_hin_sun_jpn_knd_kor_guj_rom_xho_prs_jav_afr_sod_mly_mnd_ukr_yor_por_owc_bos_nor_lat_glc_qcu_mcd_svk_ben_tsw_wly_fre_sid_swe_ind_alb_fbf_pan_swt_tag_tha_hau_tml_moo_ewe_uzb_eng_arw_azi_igb_vie_tig_swa_cic_bam	-0.760855537775845	-1.82834016664525	0.0707042477271314
592	gam_bos_ewe_bul_chh_sod_owc_mcd_tur_aze_moo_jav_igb_nor_ukr_bsq_svk_hau_akn_cnt_prs_ben_ven_eng_xho_slo_hun_bem_yor_fin_fre_wly_geo_spa_cze_rus_afr_heb_amr_ita_est_bam_ind_krd_mly_jpn_tml_kor_swe_arw_fbf_glc_bat_urd_sid_tag_mnd_mol_tsn_rom_aeg_ger_scr_dut_guj_qcu_grk_por_ctl_ses_anl_pan_mlt_lit_mao_lat_cic_alb_lda_sun_tha_amh_knd_dyu_tsw_uzb_hin_pol_azi_swa_vie_tig_zul_dgb_swt	0.0946972308834679	0.223587189254267	0.823568944581466
593	mlt_lat_xho_prs_owc_amh_amr_urd_uzb_aze_dyu_ind_dgb_bos_pol_bsq_ger_sid_lda_mnd_scr_nor_fbf_ctl_igb_spa_est_zul_bem_fin_slo_wly_geo_pan_lit_svk_ita_anl_sod_fre_hun_ewe_sun_dut_tag_jpn_knd_kor_bul_afr_swa_glc_mly_cze_tig_bat_cnt_krd_ven_grk_aeg_guj_ukr_rom_ben_qcu_por_rus_mol_moo_gam_swe_hau_arw_jav_mcd_bam_alb_tsw_mao_tha_chh_tml_akn_swt_azi_eng_hin_tur_tsn_vie_heb_cic_yor_ses	-0.518772838006813	-1.23569437285218	0.219684449370256
594	amh_scr_cic_cze_sid_amr_owc_ukr_aze_tur_ses_jav_xho_ita_pan_bsq_eng_wly_swt_cnt_urd_spa_igb_guj_ven_dut_est_swa_bem_fin_arw_mlt_geo_rus_lat_alb_krd_anl_hau_bos_hun_bam_mly_slo_ind_jpn_tml_kor_ctl_nor_zul_afr_bat_prs_heb_mao_mnd_ben_moo_bul_chh_fre_grk_glc_lit_qcu_rom_mol_hin_akn_gam_ger_tig_swe_sun_por_dgb_pol_ewe_tag_tha_aeg_knd_tsw_dyu_uzb_mcd_svk_azi_fbf_vie_sod_lda_tsn_yor	-0.385252275230053	-0.91287410632201	0.363669219160017
595	sod_mol_bam_lit_tig_sid_wly_rom_tur_azi_tsn_tag_dyu_alb_nor_bsq_cze_amh_swa_mnd_swe_urd_swt_ukr_tsw_ita_fin_fbf_dgb_hun_glc_aeg_geo_prs_lat_bos_arw_owc_hau_scr_est_bem_sun_pan_jav_jpn_knd_kor_dut_rus_zul_ben_mao_por_chh_bat_cnt_eng_moo_ger_mlt_hin_pol_mcd_svk_qcu_krd_ctl_afr_yor_anl_bul_heb_guj_ind_grk_ewe_slo_igb_mly_tha_amr_tml_ses_akn_aze_fre_spa_uzb_xho_vie_gam_cic_ven_lda	-0.0275173196366633	-0.064839712302056	0.94844079470776
596	heb_mol_bam_alb_tig_amr_owc_pol_uzb_tur_dyu_mly_fbf_bul_cze_bsq_afr_anl_ewe_cnt_bos_svk_cic_ctl_xho_spa_hun_akn_yor_fin_mcd_hau_geo_guj_pan_lit_krd_amh_gam_prs_est_dgb_ind_nor_mao_jpn_tml_kor_grk_swe_swa_fre_tag_rom_wly_bat_mnd_urd_swt_hin_mlt_ger_glc_eng_por_qcu_ben_dut_slo_ses_chh_lat_sod_ukr_jav_rus_moo_scr_igb_sun_tha_sid_knd_zul_tsw_azi_ita_arw_aze_tsn_vie_aeg_ven_lda_bem	-0.940744588964809	-2.28783471025526	0.0244134470907592
597	amr_dut_swa_bul_aeg_amh_chh_glc_uzb_azi_tsn_mly_fbf_scr_ctl_bsq_fre_tig_ses_cnt_pan_lit_igb_eng_cic_arw_hun_bam_swt_fin_lat_wly_geo_ben_swe_slo_ukr_hau_heb_por_est_akn_tag_krd_mao_jpn_knd_kor_afr_guj_dyu_urd_sun_mol_sod_jav_mnd_spa_yor_rus_gam_prs_hin_cze_pol_qcu_grk_ita_nor_zul_sid_rom_mlt_svk_ind_ger_xho_mcd_bem_bat_tha_anl_tml_moo_dgb_aze_alb_bos_tur_tsw_vie_owc_ven_ewe_lda	-0.226101043001494	-0.53470156573756	0.594132327939169
598	mlt_bos_xho_ctl_amh_sod_sid_lit_azi_aze_akn_mly_ewe_pol_ukr_bsq_ger_heb_igb_mnd_guj_hin_swt_mol_zul_glc_fin_dyu_ses_est_lat_gam_geo_scr_spa_bul_fre_owc_chh_swe_hun_dgb_ind_grk_mao_jpn_knd_kor_prs_eng_swa_pan_sun_por_wly_bat_cnt_alb_moo_rom_aeg_rus_cze_arw_ben_qcu_mcd_ita_svk_bam_anl_slo_amr_nor_jav_dut_fbf_afr_tsn_tag_tha_hau_tml_tsw_bem_tur_urd_krd_uzb_lda_vie_tig_cic_ven_yor	0.5152483909379	1.21749955540829	0.226494438604016
599	gam_glc_bam_bul_sid_aeg_heb_dut_azi_uzb_swa_bat_fbf_mcd_alb_bsq_pol_owc_tsn_mnd_ctl_nor_moo_lit_swt_bos_hun_lda_dyu_fin_ger_chh_geo_hin_ben_cze_scr_mlt_wly_fre_est_ewe_sun_urd_jav_jpn_tml_kor_pan_por_zul_afr_mly_swe_tig_ind_cnt_eng_tsw_rom_sod_slo_ukr_rus_guj_qcu_krd_prs_lat_igb_amr_mol_anl_spa_tag_ita_xho_grk_akn_mao_tha_hau_knd_dgb_bem_tur_svk_arw_aze_cic_vie_amh_ven_yor_ses	0.052512816814567	0.123583502117369	0.901911757517434
600	sod_lit_ven_urd_sid_amh_mlt_glc_aze_uzb_moo_mao_ses_dut_lat_bsq_swe_heb_xho_mnd_rus_ger_lda_pol_cic_hin_hun_swa_dyu_est_eng_hau_geo_bos_krd_ita_fre_aeg_wly_rom_fin_bem_sun_mol_mly_jpn_knd_kor_svk_alb_akn_grk_bat_ctl_gam_tag_cnt_slo_tsn_nor_anl_por_scr_guj_mcd_qcu_prs_pan_ukr_igb_tig_cze_chh_afr_ind_arw_zul_spa_swt_jav_tha_owc_tml_bam_fbf_tur_ben_bul_azi_dgb_vie_amr_ewe_tsw_yor	-0.746317017156087	-1.79736415498665	0.0755234558925246
601	tig_ger_bem_swe_hau_amr_amh_rus_aze_tur_fbf_jav_dgb_eng_pan_bsq_pol_sid_ewe_mnd_afr_prs_akn_rom_swt_mcd_est_xho_tsw_hun_grk_heb_geo_ita_urd_slo_arw_owc_chh_spa_fin_ven_tag_hin_sun_jpn_tml_kor_lat_alb_swa_mol_bat_bos_anl_ind_cnt_guj_lda_por_mlt_fre_nor_ben_dut_qcu_scr_krd_bul_yor_sod_svk_aeg_glc_mly_ukr_tsn_ctl_dyu_mao_tha_gam_knd_igb_cic_azi_lit_cze_uzb_zul_vie_wly_bam_moo_ses	0.125942378313682	0.296449393633084	0.767547927915272
602	amr_rus_igb_pol_owc_heb_tig_ukr_azi_aze_dgb_mly_tsw_pan_spa_bsq_grk_sod_ses_cnt_swe_rom_ven_alb_xho_ita_fin_swt_zul_est_mcd_wly_geo_svk_glc_dut_mol_hau_amh_lat_hun_lda_ind_guj_sun_jpn_knd_kor_ctl_ger_swa_krd_jav_eng_gam_bat_mnd_por_yor_fre_anl_slo_bos_arw_afr_qcu_hin_bul_nor_bem_mlt_urd_chh_lit_mao_prs_dyu_scr_fbf_tag_tha_aeg_tml_bam_moo_uzb_cze_ben_tur_akn_vie_sid_ewe_cic_tsn	-0.654088299131786	-1.56388382855253	0.121241412949076
603	anl_pan_zul_ctl_aeg_gam_hau_mol_tur_aze_ses_jav_swt_alb_afr_bsq_bos_owc_bem_cnt_ukr_ita_yor_rom_dyu_guj_hun_tsw_lda_fin_bul_sid_geo_spa_hin_scr_krd_chh_heb_por_est_akn_mly_fre_mao_jpn_tml_kor_urd_dut_ven_ben_tag_eng_wly_sun_mnd_lat_tsn_arw_mlt_pol_nor_svk_ger_qcu_cze_prs_mcd_dgb_sod_lit_amr_rus_bat_glc_fbf_swe_xho_ind_tha_amh_knd_igb_cic_azi_grk_slo_uzb_ewe_vie_tig_swa_moo_bam	0.169555194584935	0.399122571225228	0.690717921339205
604	aeg_krd_yor_por_tig_sod_hau_rom_tur_azi_bam_sun_swa_fre_ita_bsq_rus_anl_ewe_mnd_pol_pan_tsw_nor_tsn_ger_est_dgb_igb_fin_ctl_amr_geo_mol_glc_afr_bos_gam_chh_swe_hun_moo_mao_ben_mly_jpn_tml_kor_mcd_slo_bem_dut_ind_bul_owc_tag_cnt_alb_fbf_eng_amh_ukr_hin_spa_prs_qcu_scr_arw_guj_swt_wly_svk_heb_cze_bat_urd_lda_grk_ses_jav_tha_sid_knd_ven_dyu_aze_lit_lat_uzb_cic_vie_mlt_xho_akn_zul	-0.579855125499384	-1.3844582088975	0.169531105924158
605	amh_scr_swa_rus_tig_anl_mlt_krd_azi_tur_lda_mly_ses_svk_ctl_bsq_guj_aeg_tsn_mnd_swe_mol_dgb_grk_bam_afr_hun_xho_cic_fin_cze_chh_geo_ita_fre_ukr_hin_hau_amr_slo_est_akn_tag_lit_jav_jpn_knd_kor_bul_alb_fbf_arw_mao_por_wly_sun_cnt_urd_zul_ger_owc_mcd_ben_bos_pan_qcu_glc_pol_prs_ewe_gam_lat_sod_eng_bat_nor_swt_rom_moo_ind_tha_heb_tml_igb_dyu_aze_spa_dut_uzb_ven_vie_sid_tsw_yor_bem	-1.27854863164583	-3.17602044373406	0.00202608522175727
606	chh_dut_moo_glc_aeg_heb_amr_afr_tur_azi_tsw_ind_yor_cze_rus_bsq_prs_anl_cic_cnt_spa_mcd_ses_lat_swa_swe_est_tsn_igb_hun_urd_mlt_geo_scr_ukr_mol_guj_sid_wly_ben_fin_swt_tag_eng_jav_jpn_knd_kor_slo_alb_xho_pol_sun_rom_gam_mly_mnd_grk_ven_arw_owc_krd_nor_svk_ctl_qcu_pan_fre_ita_dyu_sod_ger_tig_hin_mao_lit_zul_bul_lda_bat_tha_amh_tml_fbf_bem_uzb_bos_por_aze_dgb_vie_hau_akn_ewe_bam	-0.0127333778839083	-0.0300149052555411	0.976119484550177
607	tig_mol_cic_slo_wly_aeg_heb_nor_azi_tur_tsn_tag_swa_afr_ukr_bsq_bos_anl_ven_cnt_glc_arw_zul_cze_akn_krd_est_xho_lda_fin_scr_sod_geo_lat_dut_ben_ita_hau_owc_lit_hun_bam_sun_ctl_mao_jpn_knd_kor_swe_mcd_bem_pan_ind_grk_chh_mly_mnd_eng_ewe_fre_mlt_por_alb_rom_spa_qcu_ger_urd_prs_fbf_amh_rus_amr_hin_jav_svk_igb_bul_dyu_bat_tha_sid_tml_moo_swt_uzb_pol_guj_aze_ses_vie_gam_yor_dgb_tsw	-0.241507772667182	-0.570717217973933	0.569567796556653
608	sod_fre_dgb_alb_gam_anl_owc_mcd_aze_azi_moo_jav_cic_bul_swe_bsq_guj_heb_akn_mnd_nor_lat_bam_grk_zul_cze_hun_tsn_bem_fin_urd_tig_geo_lit_glc_por_ctl_mlt_amh_eng_est_lda_sun_slo_mao_jpn_knd_kor_ukr_ben_fbf_hin_bat_spa_aeg_mly_cnt_scr_xho_krd_hau_bos_rus_rom_ger_qcu_mol_afr_prs_ses_amr_svk_chh_dut_tag_pan_dyu_arw_yor_ind_tha_sid_tml_ewe_igb_uzb_ita_pol_tur_ven_vie_wly_swt_swa_tsw	0.368169599356027	0.867637937164128	0.387825864192944
609	sod_glc_swt_prs_tig_aeg_hau_mol_uzb_azi_akn_jav_zul_nor_krd_bsq_alb_gam_ewe_mnd_ctl_ben_dyu_lat_lda_arw_fin_xho_bem_hun_guj_amr_geo_hin_bul_mcd_spa_chh_heb_eng_est_fbf_mao_dut_ind_jpn_knd_kor_svk_pol_tsw_grk_bat_bos_anl_mly_cnt_swe_ses_fre_mlt_ita_urd_pan_afr_qcu_ukr_ger_lit_ven_sid_por_wly_rus_sun_rom_swa_scr_yor_tag_tha_amh_tml_moo_cic_aze_cze_slo_tur_dgb_vie_owc_tsn_igb_bam	-0.557105250690285	-1.3284783184999	0.187270866844047
610	amr_swe_moo_ita_wly_tig_aeg_eng_aze_tur_fbf_ind_dgb_pol_lat_bsq_mol_heb_akn_cnt_nor_prs_dyu_krd_ewe_spa_hun_xho_tsw_fin_scr_gam_geo_slo_ctl_ger_por_amh_chh_hin_est_swt_mao_cze_bat_jpn_knd_kor_rom_grk_igb_rus_jav_urd_hau_tag_mnd_fre_ven_afr_owc_bos_arw_lit_bul_qcu_mcd_alb_glc_bem_anl_guj_sod_ukr_mly_pan_yor_ben_swa_sun_tha_sid_tml_zul_ses_azi_dut_svk_uzb_cic_vie_mlt_tsn_lda_bam	-0.514990078714779	-1.22536221142589	0.22353303811145
611	anl_ukr_tsw_rus_gam_sid_hau_rom_azi_uzb_swa_sun_yor_nor_mol_bsq_fre_chh_fbf_cnt_lat_pol_bem_swe_ven_bos_est_igb_swt_hun_urd_sod_geo_ger_bul_lit_ita_mlt_tig_ctl_fin_tsn_bat_hin_mao_jpn_knd_kor_prs_dut_bam_svk_ind_cze_heb_mly_mnd_arw_dyu_mcd_amr_scr_pan_grk_por_qcu_slo_eng_spa_zul_wly_ben_owc_krd_jav_guj_ses_afr_moo_tag_tha_aeg_tml_lda_cic_tur_alb_glc_aze_xho_vie_amh_akn_dgb_ewe	-0.701223907092116	-1.68138284385242	0.0960440057098889
612	heb_spa_zul_prs_amh_amr_chh_hin_azi_uzb_fbf_sun_ven_pol_guj_bsq_slo_mlt_dyu_mnd_afr_lit_ewe_urd_cic_eng_est_akn_tsn_fin_krd_owc_geo_scr_mcd_ben_cze_wly_tig_pan_hun_swt_mao_rom_tag_jpn_tml_kor_svk_glc_ses_fre_ind_bul_sid_jav_cnt_lat_bam_ger_aeg_dut_mol_arw_ukr_qcu_swe_nor_bos_yor_gam_ita_hau_alb_bat_ctl_xho_por_bem_mly_tha_sod_knd_swa_lda_aze_grk_rus_tur_igb_vie_anl_moo_tsw_dgb	-0.512686168004472	-1.22224374020769	0.224704198019963
613	heb_lat_swt_krd_anl_amh_sod_swe_uzb_aze_tsn_mly_cic_eng_rus_bsq_dut_hau_tsw_cnt_ben_guj_dyu_ctl_ven_afr_hun_moo_ewe_est_ger_chh_geo_glc_ukr_prs_pan_mlt_owc_por_fin_xho_tag_hin_jav_jpn_knd_kor_bos_lit_zul_grk_sun_pol_wly_mao_mnd_mcd_bam_scr_aeg_bul_ita_alb_mol_qcu_arw_svk_spa_fbf_tig_cze_sid_urd_bat_rom_bem_nor_dgb_ind_tha_amr_tml_swa_yor_tur_slo_fre_azi_igb_vie_gam_lda_akn_ses	-0.344690208578768	-0.816248512574624	0.416443861776066
614	gam_ger_bam_mcd_anl_heb_amr_lat_aze_uzb_ewe_tag_swt_svk_ctl_bsq_lit_owc_bem_mnd_bos_fre_fbf_cze_akn_spa_fin_cic_moo_est_grk_aeg_geo_alb_rom_hin_ita_tig_sod_rus_hun_xho_mao_ukr_sun_jpn_tml_kor_dut_nor_tsw_krd_mly_swe_mlt_jav_cnt_afr_swa_pan_sid_mol_pol_guj_urd_qcu_glc_arw_bul_igb_amh_prs_chh_ben_bat_por_dgb_eng_yor_ind_tha_hau_knd_ses_dyu_tur_slo_scr_azi_tsn_vie_wly_zul_ven_lda	-0.199791253780718	-0.471911892359013	0.638095049297611
615	sid_slo_moo_afr_amh_wly_aeg_pan_aze_tur_fbf_mao_ewe_krd_lit_bsq_urd_sod_zul_cnt_rus_nor_dyu_fre_swa_prs_est_tsw_bem_hun_cze_amr_geo_alb_glc_swe_ger_tig_heb_bul_fin_xho_mly_scr_jav_jpn_tml_kor_ben_ita_tsn_bos_tag_svk_gam_ind_mnd_arw_dgb_por_anl_grk_dut_spa_hin_qcu_eng_rom_ukr_cic_hau_lat_owc_guj_sun_ctl_igb_mcd_swt_bat_tha_chh_knd_lda_ven_azi_pol_mol_uzb_bam_vie_mlt_akn_yor_ses	-0.646929882653661	-1.55187446653627	0.124088808534819
616	wly_guj_swa_scr_gam_chh_amh_rom_azi_uzb_ses_sun_fbf_mcd_por_bsq_lit_tig_xho_mnd_swe_ita_ewe_bul_tsn_pan_hun_bem_dgb_est_bos_mlt_geo_fre_slo_prs_spa_hau_amr_ben_fin_ven_bat_arw_jav_jpn_tml_kor_svk_rus_tsw_ukr_mao_nor_owc_ind_cnt_cze_cic_glc_aeg_krd_dut_urd_alb_qcu_ger_pol_eng_igb_anl_grk_heb_mol_mly_lat_bam_ctl_swt_tag_tha_sid_knd_akn_yor_tur_afr_hin_aze_zul_vie_sod_dyu_lda_moo	-0.294061261113468	-0.696432079640266	0.487895278357223
617	anl_arw_dgb_ukr_sod_mlt_wly_swe_tur_aze_fbf_tag_yor_krd_bos_bsq_urd_heb_moo_cnt_rus_ben_tsn_por_ses_slo_est_cic_bem_hun_ita_amr_geo_fre_rom_guj_cze_hau_aeg_dut_fin_dyu_sun_eng_mao_jpn_knd_kor_mcd_glc_xho_afr_ind_nor_sid_bat_mnd_ger_lda_pol_gam_lat_alb_mol_grk_qcu_spa_pan_scr_akn_chh_hin_amh_svk_jav_lit_bam_ctl_ewe_mly_tha_owc_tml_swa_zul_uzb_prs_bul_azi_tsw_vie_tig_swt_ven_igb	-1.15776686529934	-2.85892967859649	0.0052467993586401
618	heb_ger_tsn_swe_sid_tig_anl_dut_azi_uzb_ven_mly_dyu_krd_slo_bsq_lit_owc_ewe_cnt_urd_pol_akn_cze_igb_prs_est_xho_cic_fin_guj_mlt_geo_pan_nor_bos_bul_amr_wly_mcd_hun_zul_jav_arw_ind_jpn_tml_kor_rus_lat_swt_ctl_bat_scr_aeg_tag_mnd_glc_lda_rom_chh_spa_grk_fre_mol_qcu_ukr_alb_hin_yor_amh_por_gam_svk_mao_eng_bem_ita_ses_sun_tha_hau_knd_dgb_swa_aze_ben_afr_tur_tsw_vie_sod_fbf_moo_bam	-0.206476901447733	-0.487486881662537	0.62706051479483
619	gam_ben_tsw_rus_aeg_amr_hau_lit_uzb_azi_xho_sun_yor_guj_glc_bsq_dut_mlt_dgb_cnt_mol_swe_swt_prs_akn_scr_hun_ven_ewe_fin_eng_heb_geo_lat_cze_nor_rom_wly_owc_ger_est_lda_tag_ukr_mly_jpn_knd_kor_afr_hin_zul_mcd_jav_bos_sod_mao_mnd_spa_moo_urd_tig_grk_pan_fre_svk_qcu_krd_por_arw_bam_anl_bul_sid_pol_bat_slo_dyu_ita_tsn_ind_tha_chh_tml_igb_fbf_tur_ctl_alb_aze_swa_vie_amh_bem_cic_ses	0.268932829003476	0.633119017861286	0.528209737821665
620	tig_spa_xho_por_heb_sid_gam_afr_tur_azi_akn_mly_yor_grk_ita_bsq_bul_aeg_moo_mnd_pol_eng_bem_fre_swt_lit_fin_tsw_bam_hun_nor_chh_geo_arw_urd_guj_lat_wly_amr_alb_est_fbf_sun_prs_bat_jpn_knd_kor_bos_ukr_zul_scr_jav_slo_hau_mao_cnt_mol_swa_swe_anl_krd_rus_mcd_rom_qcu_ger_hin_cze_dyu_mlt_svk_amh_dut_tag_pan_cic_ben_tsn_ind_tha_owc_tml_lda_ses_aze_glc_ctl_uzb_ven_vie_sod_igb_ewe_dgb	0.0887971615296828	0.208916985706258	0.834969959794362
621	heb_swe_cic_lit_gam_hau_amr_bul_uzb_tur_tsw_mly_tsn_bos_glc_bsq_ctl_owc_swa_mnd_arw_hin_bam_dut_swt_ger_est_zul_ses_hun_lat_anl_geo_pan_mcd_grk_ita_amh_mlt_pol_fin_moo_mao_rom_bat_jpn_knd_kor_eng_ben_lda_rus_sun_afr_sid_ind_cnt_ukr_ven_krd_sod_por_guj_nor_cze_qcu_scr_urd_alb_fbf_aeg_prs_chh_slo_jav_spa_xho_mol_akn_tag_tha_tig_tml_yor_dyu_aze_fre_svk_azi_igb_vie_wly_bem_ewe_dgb	0.0218234959982183	0.0514318166490147	0.959091740774276
622	chh_pan_moo_mcd_amr_heb_mlt_eng_tur_azi_zul_tag_ewe_krd_spa_bsq_pol_amh_tsw_cnt_ukr_svk_fbf_dut_swa_guj_fin_lda_dgb_est_ctl_anl_geo_fre_bul_lat_urd_sod_wly_mol_hun_yor_bat_prs_mly_jpn_tml_kor_slo_hin_bem_afr_sun_rom_sid_jav_mnd_lit_bam_por_owc_scr_ben_ita_alb_qcu_ger_bos_rus_xho_hau_swe_aeg_arw_ind_cze_swt_nor_dyu_mao_tha_gam_knd_ses_akn_uzb_glc_grk_aze_tsn_vie_tig_ven_cic_igb	0.0315955441228248	0.0743927792286429	0.940857636620148
623	mlt_ita_xho_pan_heb_sod_gam_rus_azi_uzb_cic_ind_dgb_rom_afr_bsq_pol_owc_bem_mnd_glc_slo_zul_mol_bam_ukr_est_tsn_igb_fin_hin_hau_geo_prs_lit_scr_nor_wly_chh_swe_hun_fbf_mao_eng_tag_jpn_tml_kor_cze_spa_tsw_lat_sun_bos_amh_mly_cnt_bul_ses_krd_sid_guj_svk_dut_ger_qcu_ben_arw_fre_moo_tig_grk_anl_alb_bat_ctl_lda_mcd_ven_jav_tha_aeg_knd_akn_swt_tur_por_urd_aze_swa_vie_amr_yor_dyu_ewe	-0.17569451688114	-0.414104586442072	0.679751026416524
624	heb_lat_swt_mol_chh_tig_mlt_ctl_azi_uzb_zul_ind_bam_slo_pol_bsq_alb_anl_moo_cnt_por_guj_dyu_prs_cic_dut_fin_ses_ven_hun_grk_amr_geo_afr_ita_lit_mcd_gam_amh_pan_est_fbf_sun_eng_mly_jpn_tml_kor_swe_rom_swa_scr_jav_nor_sid_bat_mnd_bos_ewe_glc_owc_ger_cze_urd_ben_qcu_krd_fre_bul_xho_aeg_svk_wly_rus_mao_ukr_dgb_hin_tsn_tag_tha_hau_knd_igb_tsw_aze_spa_arw_tur_lda_vie_sod_akn_bem_yor	-0.9253030445988	-2.23863109581741	0.0275653272615096
625	tig_ctl_bem_cze_gam_owc_hau_mol_aze_tur_cic_mao_akn_swe_prs_bsq_pan_amr_moo_cnt_nor_dut_igb_bos_fbf_rus_hun_bam_swa_fin_ukr_aeg_geo_rom_guj_ger_pol_anl_sid_mcd_est_ses_tag_hin_jav_jpn_tml_kor_bul_ita_xho_por_sun_urd_wly_bat_mnd_svk_ven_krd_heb_arw_glc_lat_grk_qcu_slo_fre_alb_ewe_mlt_lit_amh_scr_mly_spa_yor_eng_dyu_ind_tha_chh_knd_tsn_tsw_uzb_ben_afr_azi_lda_vie_sod_dgb_zul_swt	-0.314499373113054	-0.745140304258181	0.458065917908409
626	amr_glc_xho_slo_chh_amh_tig_spa_aze_azi_zul_ind_ewe_eng_urd_bsq_por_mlt_ven_cnt_guj_krd_fbf_ita_tsw_grk_hun_akn_igb_est_dut_wly_geo_afr_pan_rus_mcd_owc_sod_svk_fin_dgb_mly_ukr_tag_jpn_knd_kor_bul_lat_bem_ctl_bat_alb_gam_mao_mnd_fre_swt_ger_aeg_nor_rom_hin_ben_qcu_prs_scr_swe_ses_heb_arw_sid_pol_jav_cze_bam_mol_cic_sun_tha_anl_tml_lda_moo_tur_bos_lit_uzb_dyu_vie_hau_swa_yor_tsn	-0.263778885524232	-0.623833609619311	0.534264047965563
627	tig_ger_bam_rus_mlt_amr_amh_slo_aze_uzb_fbf_bat_dgb_spa_krd_bsq_swe_sod_xho_cnt_nor_glc_cic_bos_tsn_dut_fin_swt_igb_est_ctl_hau_geo_pan_mcd_guj_hin_gam_owc_afr_hun_swa_ind_alb_mly_jpn_knd_kor_scr_rom_moo_pol_jav_mol_chh_tag_mnd_eng_bem_lit_sid_ukr_ben_ita_lat_qcu_urd_grk_bul_ewe_aeg_prs_anl_por_mao_fre_akn_arw_ses_sun_tha_heb_tml_yor_dyu_tur_svk_cze_azi_ven_vie_wly_tsw_lda_zul	0.404421487324224	0.954927074496709	0.342090183437916
628	sid_por_swa_bos_wly_mlt_hau_cze_azi_uzb_dyu_jav_swt_pol_fre_bsq_arw_heb_dgb_cnt_ctl_grk_tsw_ger_bam_rus_fin_fbf_bem_hun_afr_chh_geo_pan_krd_guj_urd_anl_amh_ben_est_ven_bat_mol_tag_jpn_tml_kor_mcd_swe_zul_prs_sun_eng_tig_ind_mnd_scr_moo_rom_sod_glc_ita_lit_hin_qcu_lat_spa_alb_tsn_gam_slo_amr_ukr_mly_dut_akn_bul_yor_mao_tha_owc_knd_cic_lda_aze_svk_nor_tur_igb_vie_aeg_ses_ewe_xho	-0.818439553270816	-1.97502332959565	0.0512307685419955
629	sod_nor_swt_rus_heb_anl_amr_alb_aze_uzb_moo_sun_swa_ukr_svk_bsq_hin_hau_akn_cnt_ita_afr_ses_scr_dgb_slo_hun_dyu_xho_est_swe_gam_geo_ger_urd_lit_guj_aeg_tig_fre_fin_bam_jav_spa_tag_jpn_tml_kor_pol_rom_cic_bos_bat_ctl_amh_ind_mnd_lat_zul_mol_sid_por_grk_eng_krd_qcu_bul_arw_ben_tsn_chh_pan_owc_cze_mao_dut_fbf_prs_ewe_mly_tha_wly_knd_ven_igb_azi_glc_mcd_tur_bem_vie_mlt_lda_tsw_yor	-0.902769511185689	-2.18872022762115	0.0311213901815387
630	aeg_fre_xho_svk_gam_amr_wly_por_uzb_azi_tsn_jav_swt_dut_urd_bsq_ger_anl_fbf_cnt_ben_rom_moo_eng_ses_pol_hun_bam_akn_est_ita_mlt_geo_bos_spa_prs_nor_sod_tig_ctl_fin_cic_sun_alb_tag_jpn_knd_kor_ukr_lit_lda_lat_mao_slo_heb_mly_mnd_guj_igb_mol_owc_swe_krd_scr_arw_qcu_cze_hin_rus_bem_hau_bul_chh_afr_ind_glc_ewe_pan_ven_bat_tha_amh_tml_dyu_swa_tur_mcd_grk_aze_tsw_vie_sid_yor_zul_dgb	-0.0462605006611248	-0.108916494626625	0.913503384050919
631	gam_mol_bem_alb_amh_owc_sod_scr_aze_tur_dyu_bat_bam_arw_cze_bsq_ben_chh_ven_mnd_por_grk_swa_bul_lda_nor_est_cic_ewe_fin_ctl_sid_geo_afr_eng_rus_spa_hau_tig_svk_hun_fbf_tag_urd_ind_jpn_knd_kor_mcd_rom_ses_ukr_sun_swe_mlt_mao_cnt_ita_moo_hin_heb_glc_lat_prs_pol_qcu_slo_guj_ger_zul_amr_pan_wly_dut_jav_fre_tsw_krd_yor_mly_tha_aeg_tml_xho_swt_uzb_lit_bos_azi_tsn_vie_anl_dgb_igb_akn	-0.38499304666332	-0.913550092288423	0.363315639256572
632	amh_grk_lda_alb_tig_sid_wly_ukr_aze_uzb_swa_tag_ven_lit_svk_bsq_ger_chh_ses_cnt_fre_mol_cic_ita_akn_ben_fin_dgb_xho_est_pol_anl_geo_scr_eng_urd_bos_amr_heb_krd_hun_fbf_bat_lat_sun_jpn_tml_kor_spa_afr_dyu_cze_mly_arw_mlt_jav_mnd_nor_swt_hin_sod_ctl_swe_glc_bul_qcu_pan_prs_dut_tsn_hau_guj_owc_rus_mao_por_bem_mcd_yor_ind_tha_aeg_knd_igb_bam_azi_rom_slo_tur_ewe_vie_gam_moo_tsw_zul	-0.347078736334158	-0.82226144165469	0.41303133727514
633	owc_afr_swt_urd_sod_hau_heb_slo_azi_aze_tsw_ind_dyu_prs_bos_bsq_nor_mlt_tsn_mnd_hin_pan_swa_lat_fbf_krd_est_akn_ses_fin_scr_sid_geo_glc_ger_por_alb_amr_amh_ben_hun_yor_mao_dut_jav_jpn_knd_kor_pol_svk_bam_arw_mly_ukr_wly_sun_cnt_cze_igb_rom_aeg_fre_ita_spa_lit_qcu_bul_mcd_ctl_ewe_chh_guj_tig_swe_bat_mol_ven_rus_zul_tag_tha_anl_tml_cic_bem_uzb_eng_grk_tur_dgb_vie_gam_lda_moo_xho	-0.342454243375753	-0.81002517694316	0.419993542710825
634	amr_ita_moo_rom_owc_hau_wly_krd_uzb_aze_ewe_mly_dgb_pan_nor_bsq_rus_heb_zul_cnt_hin_slo_cic_pol_swt_por_hun_igb_bam_est_glc_sod_geo_arw_scr_dut_mcd_gam_aeg_grk_fin_ven_mao_ctl_sun_jpn_knd_kor_afr_urd_xho_swe_ind_alb_anl_bat_mnd_bul_ses_ger_tig_bos_spa_prs_mol_qcu_ben_lit_cze_lda_sid_ukr_amh_svk_tag_fre_bem_eng_fbf_jav_tha_mlt_tml_akn_dyu_tur_lat_guj_azi_tsw_vie_chh_yor_tsn_swa	-0.429901396638263	-1.02028157308379	0.310241755765224
635	owc_lit_swt_arw_tig_chh_mlt_slo_aze_azi_dyu_bat_tsn_ita_urd_bsq_ukr_gam_zul_mnd_ctl_nor_ven_lat_bam_bos_fin_moo_tsw_est_fre_hau_geo_scr_alb_cze_rus_sid_amh_hin_hun_xho_mly_ben_mao_jpn_tml_kor_swe_prs_dgb_svk_tag_por_sod_ind_cnt_spa_lda_eng_heb_pol_dut_glc_krd_qcu_rom_mcd_afr_ses_aeg_guj_amr_mol_sun_bul_akn_grk_bem_jav_tha_wly_knd_swa_yor_tur_ger_pan_uzb_ewe_vie_anl_igb_fbf_cic	0.433189672944946	1.02533734594402	0.307863639220575
636	tig_mol_bam_ita_hau_owc_gam_ben_azi_tur_tsn_tag_dyu_afr_por_bsq_svk_wly_tsw_cnt_rus_arw_dgb_spa_igb_bos_hun_akn_fbf_est_scr_sod_geo_grk_lit_guj_glc_mlt_amr_lat_fin_cic_sun_ger_ind_jpn_knd_kor_pan_cze_ven_eng_jav_bul_sid_bat_mnd_pol_yor_ctl_heb_urd_mcd_hin_swe_qcu_rom_nor_prs_ewe_chh_alb_anl_slo_mao_dut_xho_krd_bem_mly_tha_aeg_tml_moo_swt_aze_fre_ukr_uzb_swa_vie_amh_lda_ses_zul	-0.129009834032648	-0.304309525085693	0.761571968837063
637	sod_por_dgb_ger_anl_gam_heb_scr_tur_aze_ses_ind_lda_rus_swe_bsq_rom_sid_swa_cnt_ben_lit_cic_alb_dyu_bul_hun_bem_yor_fin_ctl_tig_geo_dut_afr_hin_urd_chh_aeg_spa_est_xho_sun_krd_tag_jpn_knd_kor_glc_slo_moo_pol_mao_fre_hau_bat_mnd_grk_igb_arw_amr_nor_bos_guj_svk_qcu_lat_mcd_prs_swt_owc_ukr_wly_mol_jav_pan_fbf_ita_zul_mly_tha_mlt_tml_tsn_akn_uzb_cze_eng_azi_ewe_vie_amh_bam_ven_tsw	-0.0938974974201877	-0.221245780391154	0.825386112630455
638	aeg_spa_fbf_bul_chh_sid_mlt_dut_tur_uzb_ewe_tag_zul_scr_mol_bsq_rom_amh_swt_cnt_krd_ger_lda_lit_dgb_pan_est_yor_swa_hun_guj_sod_geo_ctl_fre_swe_svk_anl_gam_pol_fin_tsn_bat_alb_mao_jpn_knd_kor_ita_lat_ses_urd_ind_bos_hau_jav_mnd_por_bem_nor_wly_cze_rus_prs_ben_qcu_arw_hin_mcd_igb_owc_ukr_tig_afr_mly_eng_akn_glc_cic_sun_tha_amr_tml_dyu_bam_azi_slo_grk_aze_xho_vie_heb_tsw_moo_ven	-1.27186395275673	-3.16862936171152	0.00207309934293858
639	sid_hin_igb_ben_owc_gam_wly_por_aze_tur_cic_sun_tsn_glc_dut_bsq_guj_mlt_swt_cnt_pan_slo_ven_svk_tsw_ita_est_lda_ewe_hun_cze_tig_geo_lit_nor_grk_spa_amh_anl_swe_fin_zul_tag_urd_bat_jpn_tml_kor_alb_afr_moo_pol_jav_scr_amr_ind_mnd_ukr_bam_prs_heb_eng_krd_mcd_bos_qcu_ctl_ger_fre_bem_chh_lat_aeg_rom_mly_arw_swa_mol_dyu_mao_tha_hau_knd_yor_ses_uzb_bul_rus_azi_xho_vie_sod_akn_fbf_dgb	0.257249118987037	0.605385649546692	0.546397288846961
640	owc_rom_cic_ben_heb_sid_mlt_swe_aze_azi_bem_tag_fbf_krd_bos_bsq_lit_wly_xho_mnd_cze_urd_dgb_scr_lda_alb_fin_moo_ses_est_bul_aeg_geo_svk_arw_glc_mol_hau_chh_afr_hun_swt_mao_prs_ind_jpn_knd_kor_pan_pol_ven_por_jav_dut_gam_bat_cnt_slo_igb_spa_anl_hin_eng_grk_lat_qcu_ita_ctl_rus_dyu_sod_ukr_amh_ger_mly_fre_zul_nor_bam_sun_tha_tig_tml_tsw_swa_tur_mcd_guj_uzb_akn_vie_amr_tsn_yor_ewe	-0.314750434907848	-0.747355183100958	0.456734664964627
641	sod_cze_swt_nor_mlt_sid_heb_bos_uzb_aze_zul_mly_dgb_mol_bul_bsq_por_owc_dyu_mnd_ukr_ita_xho_hin_bam_urd_est_moo_swa_hun_eng_gam_geo_afr_pol_swe_scr_tig_hau_svk_fin_igb_sun_mcd_ind_jpn_knd_kor_slo_glc_bem_lat_bat_lit_amh_tag_cnt_prs_ewe_rus_chh_arw_pan_fre_alb_qcu_krd_rom_ger_fbf_wly_guj_amr_grk_jav_ben_akn_dut_yor_mao_tha_aeg_tml_ses_tsn_tur_ctl_spa_azi_lda_vie_anl_cic_tsw_ven	-0.226064118338816	-0.533540711482409	0.594932219464301
642	wly_nor_dgb_bos_amr_owc_amh_krd_aze_azi_xho_tag_yor_arw_bul_bsq_glc_sod_bam_mnd_prs_eng_fbf_slo_akn_cze_est_tsn_zul_fin_pan_chh_geo_rus_svk_dut_mol_tig_sid_rom_hun_tsw_ind_scr_sun_jpn_tml_kor_guj_alb_moo_grk_jav_lat_gam_mao_cnt_afr_cic_ukr_heb_hin_fre_ben_spa_qcu_por_mcd_urd_dyu_aeg_lit_hau_ger_mly_pol_ven_ctl_lda_bat_tha_mlt_knd_ewe_igb_tur_ita_swe_uzb_swa_vie_anl_swt_ses_bem	0.589139659800284	1.39476080625932	0.166410506732956
643	hau_lit_akn_guj_heb_gam_amr_glc_uzb_aze_cic_mao_dgb_svk_slo_bsq_mol_mlt_ewe_mnd_lat_krd_lda_dut_tsn_mcd_fin_bam_fbf_est_rom_owc_geo_scr_arw_rus_cze_amh_wly_afr_hun_moo_tag_bul_mly_jpn_tml_kor_ger_grk_xho_hin_jav_swe_anl_sun_cnt_alb_swa_urd_aeg_por_nor_eng_bos_qcu_fre_pan_ita_tsw_chh_prs_tig_ben_bat_ukr_ses_ctl_yor_ind_tha_sod_knd_bem_swt_tur_pol_spa_azi_zul_vie_sid_dyu_ven_igb	0.739814440303423	1.75603214009111	0.0823750748557417
644	sid_alb_akn_glc_amh_hau_mlt_afr_uzb_tur_zul_mao_xho_guj_ben_bsq_slo_owc_moo_cnt_ger_arw_swa_pan_bem_cze_fin_yor_ses_hun_krd_heb_geo_lit_nor_mcd_swe_chh_sod_bos_est_dgb_jav_eng_mly_jpn_tml_kor_spa_por_cic_ctl_tag_dut_anl_ind_mnd_rus_bam_fre_aeg_svk_grk_ukr_hin_qcu_lat_prs_ita_igb_tig_urd_amr_mol_bat_pol_ewe_bul_swt_sun_tha_gam_knd_ven_tsw_azi_scr_rom_aze_lda_vie_wly_dyu_fbf_tsn	0.702222394635731	1.66408125470979	0.0994622813173218
645	gam_krd_lda_fre_chh_amr_aeg_guj_azi_aze_moo_tag_zul_prs_urd_bsq_bul_tig_tsn_cnt_mcd_por_bam_pol_akn_swe_fin_ses_dyu_est_afr_anl_geo_rom_hin_mol_ita_hau_sod_lat_hun_ven_sun_cze_ind_jpn_knd_kor_eng_grk_swt_dut_mly_slo_heb_mao_mnd_arw_yor_nor_wly_glc_rus_pan_ukr_qcu_ger_scr_spa_cic_owc_ctl_sid_alb_jav_bos_dgb_lit_bem_bat_tha_amh_tml_igb_swa_tur_svk_ben_uzb_xho_vie_mlt_ewe_fbf_tsw	-0.645620928767473	-1.54625682794746	0.125438818068419
646	sid_guj_ewe_lat_amh_aeg_heb_mcd_aze_uzb_tsw_tag_moo_pol_ita_bsq_spa_mlt_bem_mnd_mol_grk_igb_prs_ven_bul_est_dyu_ses_hun_rom_anl_geo_arw_krd_urd_bos_gam_hau_svk_fin_swt_jav_eng_mao_jpn_tml_kor_nor_slo_lda_scr_mly_pan_amr_ind_cnt_dut_fbf_ukr_sod_afr_lit_glc_ctl_qcu_rus_swe_fre_bam_chh_ger_wly_por_sun_cze_dgb_hin_xho_bat_tha_owc_knd_zul_yor_tur_ben_alb_azi_swa_vie_tig_akn_tsn_cic	-0.0379310935064388	-0.0893050573847465	0.929031516909799
647	gam_ukr_dyu_dut_anl_amr_heb_glc_azi_aze_zul_sun_lda_slo_mol_bsq_bos_sod_akn_cnt_lit_hin_igb_ger_ses_por_est_xho_tsn_fin_arw_hau_geo_bul_scr_ctl_alb_owc_sid_fre_hun_swa_ind_spa_mao_jpn_knd_kor_cze_guj_yor_prs_jav_rus_chh_mly_mnd_krd_swt_nor_aeg_grk_ben_swe_svk_qcu_lat_rom_pan_ewe_amh_urd_mlt_eng_tag_pol_ven_ita_fbf_bat_tha_tig_tml_tsw_moo_uzb_afr_mcd_tur_cic_vie_wly_bam_bem_dgb	0.101463799555945	0.238891459801681	0.811715392291247
648	owc_prs_dyu_mcd_mlt_amr_gam_urd_azi_aze_cic_ind_ses_eng_mol_bsq_glc_tig_bam_mnd_ctl_por_xho_dut_moo_ukr_est_lda_bem_fin_ita_sid_geo_rom_ben_svk_cze_amh_anl_guj_hun_tsw_mao_afr_sun_jpn_knd_kor_ger_hin_ven_slo_jav_rus_sod_tag_cnt_grk_dgb_lat_wly_spa_krd_nor_fre_qcu_pol_bos_arw_swt_heb_scr_aeg_swe_bat_bul_tsn_alb_igb_mly_tha_hau_tml_ewe_fbf_tur_pan_lit_uzb_akn_vie_chh_swa_yor_zul	0.0393743252742138	0.0927546079977604	0.9262980344669
649	hau_pol_akn_ita_amh_mlt_tig_nor_aze_uzb_zul_tag_tsn_cze_bos_bsq_ctl_aeg_dyu_cnt_ukr_mcd_lda_por_swa_krd_hun_yor_fbf_fin_lat_sid_geo_glc_prs_fre_hin_heb_amr_pan_est_ses_sun_rus_bat_jpn_knd_kor_guj_spa_igb_urd_mly_swe_sod_mao_mnd_lit_xho_rom_chh_eng_afr_bul_dut_qcu_arw_ben_slo_swt_owc_ger_wly_svk_jav_grk_moo_alb_cic_ind_tha_gam_tml_bam_dgb_tur_scr_mol_azi_tsw_vie_anl_ven_bem_ewe	-1.08948524301199	-2.67912853235844	0.00872937333806189
650	amh_eng_xho_mol_wly_amr_owc_spa_aze_tur_lda_mao_bam_por_hin_bsq_ger_tig_ewe_cnt_scr_lit_tsn_arw_swa_fre_fin_akn_tsw_est_bul_hau_geo_svk_dut_krd_ben_heb_aeg_cze_hun_igb_jav_swe_mly_jpn_tml_kor_afr_ctl_cic_ita_bat_bos_chh_sun_mnd_ukr_zul_pan_sod_pol_slo_prs_alb_qcu_nor_mcd_urd_yor_sid_rom_anl_grk_tag_glc_dyu_lat_moo_ind_tha_gam_knd_bem_fbf_uzb_guj_rus_azi_ven_vie_mlt_ses_dgb_swt	-0.0589077836152468	-0.13884582098403	0.889872202744664
651	heb_urd_akn_svk_sod_anl_sid_bul_tur_aze_ven_jav_cic_por_bos_bsq_hin_mlt_xho_mnd_nor_krd_fbf_pan_lda_lit_hun_tsn_swt_fin_prs_amr_geo_slo_eng_ita_mol_hau_wly_grk_est_tsw_mly_ukr_bat_jpn_tml_kor_arw_ben_swa_ctl_sun_ger_amh_tag_cnt_rom_bam_spa_gam_mcd_lat_cze_guj_qcu_alb_swe_glc_ewe_owc_dut_aeg_fre_ind_scr_dgb_pol_zul_mao_tha_chh_knd_bem_dyu_azi_rus_afr_uzb_igb_vie_tig_yor_ses_moo	-0.364219920254734	-0.862252294064778	0.390766666323555
652	sid_pan_ven_krd_wly_anl_amh_afr_tur_azi_bem_bat_tsn_bos_dut_bsq_hin_mlt_igb_mnd_pol_eng_dgb_alb_zul_mol_fin_fbf_tsw_hun_rus_owc_geo_arw_ctl_fre_prs_amr_chh_bul_est_akn_sun_glc_jav_jpn_knd_kor_ukr_slo_dyu_rom_tag_nor_sod_mao_cnt_guj_swa_por_hau_lat_scr_mcd_cze_qcu_ben_lit_svk_swt_gam_grk_heb_ita_mly_spa_moo_swe_ses_ind_tha_tig_tml_bam_xho_aze_ger_urd_uzb_yor_vie_aeg_lda_ewe_cic	-0.654895629672818	-1.56749464519681	0.120395525773054
653	amh_nor_akn_urd_hau_aeg_owc_guj_azi_aze_yor_bat_ven_mcd_grk_bsq_mol_sod_ses_mnd_lat_ctl_cic_rus_zul_pol_hun_bem_igb_est_glc_gam_geo_lit_spa_afr_scr_heb_chh_prs_fin_ewe_sun_por_mly_jpn_tml_kor_arw_bul_moo_swe_tag_bos_tig_jav_cnt_krd_swt_alb_sid_rom_hin_ger_cze_qcu_slo_pan_ukr_xho_amr_ita_mlt_ben_ind_svk_dgb_eng_lda_mao_tha_anl_knd_fbf_bam_tur_dut_fre_uzb_swa_vie_wly_tsn_dyu_tsw	-0.35917237806767	-0.851589127665801	0.39662970322012
654	heb_scr_lda_ctl_sid_wly_sod_alb_azi_uzb_bam_ind_dyu_lit_ben_bsq_cze_owc_fbf_cnt_spa_por_cic_urd_igb_pan_fin_tsw_akn_hun_krd_amr_geo_fre_prs_lat_arw_amh_gam_ita_est_bem_tag_grk_sun_jpn_tml_kor_rom_slo_zul_rus_bat_nor_aeg_mly_mnd_hin_swa_dut_tig_afr_svk_bul_swe_qcu_mol_guj_pol_ewe_anl_eng_chh_mcd_mao_ger_ses_bos_swt_jav_tha_mlt_knd_ven_moo_aze_glc_ukr_tur_dgb_vie_hau_xho_yor_tsn	0.171704111808401	0.404705381101417	0.686623413298033
655	hau_hin_bam_pan_sid_aeg_gam_rus_tur_azi_bem_sun_fbf_lit_ita_bsq_swe_sod_akn_cnt_prs_glc_ewe_rom_zul_lat_fin_dyu_dgb_hun_ctl_amr_geo_grk_scr_slo_nor_owc_chh_ger_est_tsw_mly_cze_bat_jpn_knd_kor_mol_krd_swt_dut_ind_mcd_anl_tag_mnd_arw_xho_ukr_tig_pol_bul_afr_ben_qcu_spa_svk_bos_moo_heb_alb_mlt_urd_mao_por_swa_guj_yor_jav_tha_wly_tml_lda_cic_aze_eng_fre_uzb_ses_vie_amh_ven_tsn_igb	0.361712982424559	0.852523785754667	0.396113643411276
656	wly_ukr_xho_mol_sid_chh_aeg_guj_uzb_tur_ewe_sun_dgb_arw_cze_bsq_prs_mlt_fbf_mnd_bul_rom_bam_svk_tsw_glc_hun_lda_moo_est_ben_amr_geo_ita_urd_fre_alb_anl_hau_swe_fin_igb_jav_eng_tag_jpn_knd_kor_ger_krd_swa_pan_ind_grk_amh_mao_cnt_hin_ven_nor_tig_pol_lit_lat_spa_qcu_ctl_rus_afr_dyu_heb_por_owc_dut_bat_bos_bem_mcd_cic_mly_tha_gam_tml_zul_akn_azi_slo_scr_aze_swt_vie_sod_ses_yor_tsn	-0.946663791112964	-2.30180640233111	0.0235783474125312
657	hau_mcd_akn_ger_aeg_amh_anl_prs_uzb_azi_tsn_ind_bam_ctl_arw_bsq_ita_sod_fbf_mnd_swe_scr_yor_eng_bem_krd_fin_ewe_ses_hun_hin_heb_geo_glc_alb_pol_lit_mlt_chh_nor_est_igb_jav_cze_bat_jpn_tml_kor_mol_ukr_ven_svk_mao_bos_tig_tag_cnt_pan_dgb_ben_wly_por_fre_rus_bul_qcu_spa_slo_dut_zul_sid_lat_gam_guj_mly_afr_lda_rom_cic_sun_tha_owc_knd_tsw_dyu_tur_grk_urd_aze_swa_vie_amr_swt_moo_xho	-0.785054566328695	-1.89090531802548	0.0617499260853505
658	gam_por_dyu_alb_chh_heb_sid_fre_azi_aze_ses_tag_xho_ukr_krd_bsq_ben_amh_ven_mnd_cze_pan_ewe_bos_moo_prs_hun_zul_swt_est_hin_hau_geo_glc_eng_pol_svk_sod_wly_grk_fin_fbf_sun_urd_ind_jpn_knd_kor_scr_nor_bam_ita_mly_ctl_owc_jav_cnt_rom_dgb_ger_aeg_swe_mcd_bul_slo_qcu_lat_lit_arw_bem_anl_guj_mlt_rus_bat_spa_igb_mol_swa_mao_tha_tig_tml_yor_cic_tur_dut_afr_uzb_tsw_vie_amr_tsn_lda_akn	-0.232515583225738	-0.551315352722942	0.582739697166262
659	aeg_ukr_fbf_grk_heb_anl_sod_mol_uzb_azi_dgb_sun_yor_cze_svk_bsq_spa_amr_ses_mnd_mcd_pol_igb_afr_lda_ctl_est_swa_swt_hun_slo_chh_geo_ita_alb_eng_pan_amh_mlt_hin_fin_tsw_mao_lit_tag_jpn_tml_kor_swe_scr_zul_ger_bat_por_gam_mly_cnt_krd_tsn_urd_hau_guj_ben_lat_prs_qcu_fre_glc_dut_xho_wly_bul_tig_bos_jav_rus_ven_arw_cic_ind_tha_sid_knd_moo_bam_aze_rom_nor_tur_dyu_vie_owc_bem_akn_ewe	-0.666589514536724	-1.59339541907086	0.114464738136487
660	wly_grk_fbf_eng_amh_aeg_gam_lit_uzb_aze_swa_mao_ven_dut_bos_bsq_arw_sid_bem_mnd_swe_bul_ewe_prs_tsw_mol_est_moo_bam_fin_spa_mlt_geo_mcd_ben_ctl_rus_chh_amr_nor_hun_zul_tag_urd_bat_jpn_knd_kor_cze_krd_yor_ita_jav_pol_hau_ind_cnt_ukr_swt_guj_sod_alb_hin_afr_lat_qcu_fre_glc_pan_tsn_anl_por_tig_svk_sun_slo_igb_ger_ses_mly_tha_heb_tml_cic_dgb_azi_scr_rom_tur_akn_vie_owc_dyu_lda_xho	-0.595544743425704	-1.4215850524358	0.158491590909362
661	tig_prs_swt_ita_heb_hau_mlt_swe_azi_tur_tsw_mly_tsn_scr_hin_bsq_ukr_anl_swa_mnd_lat_ger_ven_krd_ewe_fre_est_xho_fbf_fin_guj_sid_geo_cze_afr_mcd_rus_owc_sod_pan_hun_igb_bat_glc_ind_jpn_knd_kor_bos_rom_dgb_por_jav_mol_chh_mao_cnt_pol_lda_eng_gam_spa_alb_arw_dut_qcu_lit_urd_bul_ses_amh_nor_amr_svk_tag_grk_akn_ctl_cic_sun_tha_aeg_tml_zul_dyu_aze_ben_slo_uzb_yor_vie_wly_bam_bem_moo	-0.351018935940635	-0.830661780560974	0.408292169706798
662	sid_cze_bem_fre_sod_heb_amr_arw_uzb_tur_ven_ind_tsn_lit_pan_bsq_eng_amh_cic_cnt_pol_spa_swa_ukr_zul_hin_est_dgb_xho_fin_ben_gam_geo_dut_prs_por_swe_hau_wly_mcd_hun_moo_mly_rom_mao_jpn_knd_kor_guj_slo_ewe_krd_sun_lat_owc_bat_mnd_grk_lda_rus_mlt_afr_urd_svk_bos_qcu_ctl_glc_bul_bam_aeg_mol_chh_scr_jav_alb_swt_ita_tsw_tag_tha_tig_tml_fbf_ses_aze_ger_nor_azi_igb_vie_anl_dyu_yor_akn	0.300741557204256	0.709194097431314	0.479978198738111
663	gam_dut_ewe_urd_wly_sid_owc_alb_aze_azi_swt_mly_ses_glc_ger_bsq_por_hau_tsw_cnt_pol_afr_lda_prs_moo_swe_hun_xho_bem_est_rus_amh_geo_ita_fre_pan_hin_sod_anl_lit_fin_akn_ind_eng_sun_jpn_tml_kor_spa_guj_ven_cze_bat_rom_heb_mao_mnd_krd_tsn_nor_amr_lat_arw_bul_svk_qcu_scr_slo_ctl_fbf_mlt_ben_chh_bos_tag_mol_bam_mcd_zul_jav_tha_aeg_knd_igb_dyu_tur_grk_ukr_uzb_dgb_vie_tig_cic_swa_yor	-0.337731390226972	-0.799799450371705	0.425865193896296
664	heb_svk_igb_swe_chh_gam_hau_ben_tur_uzb_yor_jav_moo_spa_urd_bsq_rus_tig_ewe_mnd_ukr_pan_bem_krd_ses_slo_hun_akn_xho_est_hin_sod_geo_rom_glc_mol_prs_anl_aeg_arw_fin_tsn_tag_alb_mao_jpn_tml_kor_ctl_nor_dgb_afr_sun_bos_amh_ind_cnt_dut_swa_scr_amr_grk_bul_ger_lit_qcu_eng_por_mcd_zul_mlt_cze_wly_fre_mly_ita_tsw_pol_dyu_bat_tha_sid_knd_cic_lda_azi_guj_lat_aze_fbf_vie_owc_swt_ven_bam	-0.0160727997955652	-0.0378786561672061	0.969865622194444
665	owc_grk_dgb_ukr_wly_gam_anl_glc_azi_uzb_ven_sun_xho_alb_swe_bsq_dut_chh_lda_cnt_arw_spa_swa_lat_moo_pan_est_ewe_bem_hun_afr_hau_geo_rus_scr_mol_prs_sid_sod_pol_fin_ses_mao_hin_ind_jpn_knd_kor_slo_fre_zul_por_bat_lit_amh_jav_mnd_ger_fbf_ctl_aeg_eng_cze_urd_guj_qcu_nor_svk_bul_tsn_mlt_bos_amr_rom_tag_krd_swt_mcd_bam_mly_tha_heb_tml_cic_dyu_aze_ben_ita_tur_igb_vie_tig_akn_yor_tsw	-0.078740093108017	-0.185660173919863	0.853115597817879
666	sid_arw_fbf_pol_aeg_amr_amh_glc_azi_tur_bem_tag_ses_lat_grk_bsq_ger_hau_swt_cnt_rus_mcd_cic_cze_swa_lit_fin_zul_moo_hun_urd_gam_geo_swe_svk_dut_por_wly_anl_slo_est_tsn_sun_alb_jav_jpn_tml_kor_hin_ben_akn_bos_ind_ukr_sod_mly_mnd_nor_dyu_bul_tig_rom_krd_eng_fre_qcu_pan_prs_afr_tsw_heb_scr_chh_mol_mao_guj_ven_ctl_yor_bat_tha_mlt_knd_igb_dgb_uzb_ita_spa_aze_bam_vie_owc_ewe_lda_xho	-0.338231922798548	-0.800458611362755	0.425485239336282
667	gam_dut_igb_spa_sid_wly_heb_hin_tur_uzb_dgb_jav_bam_lit_grk_bsq_pol_owc_ses_mnd_glc_urd_zul_pan_akn_ita_est_fbf_cic_hun_svk_tig_geo_eng_por_ger_prs_hau_aeg_guj_fin_swt_sun_ctl_bat_jpn_knd_kor_rom_arw_dyu_ben_tag_lat_anl_mly_cnt_bos_ewe_ukr_mlt_mcd_mol_rus_alb_qcu_krd_bul_scr_tsw_amh_nor_sod_fre_ind_cze_moo_afr_lda_mao_tha_chh_tml_swa_yor_azi_slo_swe_aze_ven_vie_amr_tsn_bem_xho	-0.188234606525659	-0.44448284165189	0.657726185291985
668	heb_lat_yor_por_wly_amr_mlt_scr_uzb_tur_akn_mao_xho_krd_mcd_bsq_rus_owc_igb_mnd_prs_fre_cic_urd_bam_bul_fin_bem_fbf_est_alb_aeg_geo_ben_pol_cze_nor_sod_amh_ukr_hun_dgb_tag_mol_mly_jpn_tml_kor_eng_rom_ewe_dut_jav_pan_hau_bat_cnt_guj_ven_ctl_gam_arw_grk_svk_slo_qcu_glc_spa_lit_moo_chh_swe_anl_afr_sun_bos_swa_hin_ses_ind_tha_tig_knd_zul_lda_aze_ger_ita_azi_swt_vie_sid_tsw_dyu_tsn	-0.700614066474333	-1.68086623967719	0.0961446694174937
669	amh_mol_xho_lat_sid_mlt_aeg_krd_azi_aze_igb_mly_cic_bos_scr_bsq_pol_gam_bam_cnt_afr_glc_lda_dut_dyu_prs_hun_dgb_ewe_est_urd_heb_geo_grk_ctl_nor_rom_amr_hau_bul_fin_akn_ind_guj_bat_jpn_tml_kor_eng_ukr_fbf_slo_sun_swe_sod_mao_mnd_rus_ses_ger_wly_pan_alb_arw_ita_qcu_svk_ben_spa_zul_tig_cze_chh_fre_jav_lit_bem_mcd_swa_tag_tha_anl_knd_tsn_moo_uzb_hin_por_tur_tsw_vie_owc_yor_swt_ven	-0.87532288820457	-2.11704814079616	0.0369250011888838
670	chh_nor_xho_scr_heb_aeg_anl_bul_azi_aze_ven_bat_cic_rom_por_bsq_pan_amh_swa_cnt_svk_glc_ewe_hin_tsn_rus_fin_dyu_dgb_est_ben_gam_geo_ger_slo_lat_eng_wly_hau_pol_hun_bam_mly_dut_jav_jpn_knd_kor_mcd_ukr_akn_fre_tag_ita_amr_mao_mnd_alb_moo_urd_tig_grk_mol_lit_arw_qcu_prs_swe_afr_yor_sod_guj_owc_bos_ind_krd_igb_cze_swt_sun_tha_sid_tml_bem_lda_tur_spa_ctl_uzb_zul_vie_mlt_ses_tsw_fbf	0.271661988594292	0.63870707945415	0.524583381264514
671	sod_dut_dgb_por_anl_wly_amr_ukr_tur_aze_lda_bat_xho_afr_lat_bsq_prs_sid_swa_mnd_slo_pol_akn_hin_igb_cze_fin_cic_tsw_est_grk_aeg_geo_fre_nor_ita_scr_tig_hau_glc_hun_bam_mao_bos_ind_jpn_tml_kor_svk_ben_ewe_urd_sun_krd_amh_mly_cnt_mcd_fbf_spa_heb_eng_ctl_mol_lit_qcu_arw_swe_alb_yor_chh_rom_gam_rus_jav_guj_tsn_ger_bem_tag_tha_mlt_knd_zul_ses_uzb_bul_pan_azi_swt_vie_owc_dyu_ven_moo	-0.726338553480304	-1.74280509016235	0.0846730233881779
672	heb_spa_akn_por_amh_aeg_wly_pol_uzb_tur_swt_ind_tsw_ben_ctl_bsq_pan_mlt_fbf_cnt_glc_hin_xho_bul_lda_cze_hun_ven_ewe_fin_eng_hau_geo_krd_urd_lit_nor_sod_tig_bos_est_moo_mly_fre_mao_jpn_tml_kor_slo_swe_bem_dut_tag_grk_chh_jav_mnd_ita_ses_mcd_amr_scr_svk_afr_guj_qcu_lat_rus_mol_zul_sid_prs_gam_ukr_bat_ger_bam_rom_igb_sun_tha_anl_knd_yor_tsn_azi_arw_alb_aze_dgb_vie_owc_dyu_cic_swa	-0.690253676889952	-1.65221062633439	0.101864122092554
673	heb_spa_fbf_hin_owc_gam_sid_krd_azi_uzb_yor_sun_akn_glc_bos_bsq_ben_tig_dgb_cnt_scr_fre_bam_ctl_xho_eng_est_swt_igb_hun_rom_mlt_geo_guj_pan_cze_slo_anl_amh_rus_fin_lda_ind_bul_bat_jpn_knd_kor_swe_pol_moo_lit_jav_svk_hau_tag_mnd_mcd_swa_lat_wly_mol_urd_ita_alb_qcu_prs_ger_ukr_ven_amr_afr_chh_por_mly_nor_ses_grk_zul_mao_tha_sod_tml_dyu_tsn_tur_dut_arw_aze_cic_vie_aeg_tsw_ewe_bem	-0.553303175889299	-1.32059629429802	0.189876653758536
674	anl_ukr_cic_glc_hau_sod_chh_dut_tur_azi_tsw_mly_bam_pan_bos_bsq_eng_amh_akn_mnd_arw_por_lda_rom_dyu_slo_fin_xho_zul_est_mcd_aeg_geo_pol_scr_guj_krd_wly_heb_cze_hun_swa_tag_afr_ind_jpn_knd_kor_bul_ger_yor_nor_mao_spa_gam_bat_cnt_grk_dgb_lit_tig_ctl_prs_swe_rus_qcu_svk_lat_alb_fbf_owc_urd_sid_fre_sun_hin_tsn_ita_moo_jav_tha_amr_tml_ewe_swt_uzb_ben_mol_aze_ven_vie_mlt_ses_bem_igb	-0.737090686584336	-1.77119088982909	0.0798049697638099
675	sod_rom_akn_grk_chh_amr_anl_slo_tur_azi_dgb_bat_cic_svk_mcd_bsq_dut_hau_dyu_mnd_rus_urd_ses_ita_fbf_alb_est_tsw_ewe_fin_spa_owc_geo_cze_fre_swe_bul_amh_mlt_glc_hun_tsn_sun_arw_ind_jpn_tml_kor_pol_krd_ven_mol_tag_prs_tig_jav_cnt_ger_xho_afr_aeg_ctl_lit_por_ukr_qcu_bos_pan_lat_bam_sid_eng_gam_nor_mly_ben_yor_guj_swa_mao_tha_heb_knd_moo_lda_aze_hin_scr_uzb_zul_vie_wly_igb_swt_bem	-0.639840984874733	-1.53135117220927	0.129077295266665
676	sod_afr_xho_guj_amr_anl_hau_bos_aze_azi_bam_mly_tsn_svk_pol_bsq_bul_sid_bem_mnd_mol_mcd_zul_krd_ewe_rom_fin_cic_fbf_hun_cze_tig_geo_urd_ger_fre_nor_gam_wly_por_est_ven_tag_ita_ind_jpn_knd_kor_dut_spa_akn_slo_jav_lat_mlt_sun_cnt_eng_swt_hin_heb_rus_lit_scr_arw_qcu_prs_ctl_pan_moo_chh_ukr_amh_glc_mao_alb_ses_ben_dyu_bat_tha_aeg_tml_igb_dgb_tur_grk_swe_uzb_tsw_vie_owc_swa_yor_lda	-0.126824107156502	-0.298923400209206	0.765665437636108
677	mlt_nor_akn_swe_amr_owc_heb_rom_tur_aze_cic_mly_swt_fre_guj_bsq_ben_anl_igb_cnt_eng_prs_swa_ukr_tsw_glc_hun_moo_bem_fin_arw_aeg_geo_mol_scr_por_alb_sod_amh_bul_est_tsn_mao_svk_jav_jpn_tml_kor_lit_hin_dgb_cze_sun_slo_tig_tag_mnd_dut_dyu_urd_wly_ctl_grk_bos_pan_qcu_ita_spa_ger_ses_hau_rus_chh_mcd_ind_lat_xho_krd_zul_bat_tha_gam_knd_yor_bam_uzb_afr_pol_azi_fbf_vie_sid_ven_lda_ewe	-0.0195570865642194	-0.0460767393197835	0.963347883185765
678	amr_mol_fbf_glc_gam_amh_hau_hin_azi_aze_tsw_sun_swa_scr_grk_bsq_slo_sid_akn_mnd_pol_mcd_dyu_arw_moo_ben_est_igb_bem_fin_swe_tig_geo_alb_eng_krd_bos_wly_owc_urd_hun_dgb_ind_fre_jav_jpn_tml_kor_prs_bul_cic_guj_mly_rom_anl_mao_cnt_rus_tsn_ukr_heb_ita_lit_afr_ger_qcu_spa_por_dut_ses_aeg_nor_chh_lat_tag_svk_ven_pan_xho_bat_tha_sod_knd_ewe_swt_tur_cze_ctl_uzb_yor_vie_mlt_zul_lda_bam	0.46662869078335	1.10239814154888	0.273133302898405
679	gam_eng_dgb_mol_chh_mlt_tig_por_aze_azi_zul_bat_swa_cze_rom_bsq_lat_hau_yor_mnd_grk_arw_igb_dut_ven_mcd_est_dyu_ewe_hun_prs_amh_geo_afr_pol_lit_guj_sid_sod_hin_fin_fbf_tag_ger_sun_jpn_tml_kor_ita_krd_tsn_fre_mly_spa_owc_jav_cnt_pan_swt_ben_anl_nor_swe_scr_slo_qcu_alb_urd_bul_akn_heb_rus_amr_glc_mao_ukr_bam_svk_lda_ind_tha_aeg_knd_moo_bem_tur_bos_ctl_uzb_ses_vie_wly_xho_cic_tsw	0.494916010606382	1.17215219905734	0.244129917227358
680	wly_spa_swt_mol_hau_aeg_owc_krd_tur_azi_bem_tag_xho_mcd_svk_bsq_bul_mlt_ses_mnd_ger_alb_ven_guj_tsw_afr_fin_bam_ewe_est_nor_tig_geo_pol_ukr_cze_arw_heb_gam_rus_hun_tsn_mly_prs_jav_jpn_tml_kor_lat_fre_igb_bos_sun_grk_sid_mao_cnt_pan_moo_glc_amh_eng_ctl_hin_scr_qcu_ita_por_swe_swa_anl_rom_amr_slo_ind_dut_dgb_lit_lda_bat_tha_chh_knd_cic_yor_uzb_ben_urd_aze_akn_vie_sod_zul_fbf_dyu	0.00529330135386169	0.0124711291850644	0.9900764508465
681	sod_mol_tsn_glc_owc_wly_sid_pan_azi_aze_ses_ind_bam_lat_fre_bsq_rus_anl_lda_cnt_por_mcd_fbf_swe_akn_scr_hun_swa_ewe_fin_krd_aeg_geo_prs_hin_afr_urd_gam_chh_guj_est_yor_jav_eng_bat_jpn_tml_kor_alb_spa_igb_ger_mly_bos_mlt_sun_mnd_grk_moo_lit_heb_slo_rom_dut_ben_qcu_nor_cze_pol_xho_amr_ctl_tig_svk_mao_ukr_ven_bul_dgb_tag_tha_amh_knd_zul_swt_tur_ita_arw_uzb_cic_vie_hau_dyu_bem_tsw	-0.216976127126039	-0.512627972806428	0.609427007782142
682	anl_rus_ewe_lat_gam_sid_aeg_krd_uzb_tur_swa_ind_bem_pol_ben_bsq_ger_amh_igb_mnd_swe_grk_dyu_ita_cic_guj_hun_yor_lda_est_ctl_sod_geo_spa_arw_mcd_rom_wly_owc_svk_fin_ven_mly_afr_mao_jpn_tml_kor_fre_pan_dgb_dut_jav_eng_heb_sun_cnt_scr_bam_urd_tig_ukr_slo_bos_hin_qcu_por_lit_bul_xho_mlt_alb_chh_mol_bat_glc_moo_cze_fbf_tag_tha_hau_knd_akn_zul_azi_prs_nor_aze_ses_vie_amr_tsw_swt_tsn	-0.566959154072534	-1.35190947147861	0.179683054395577
683	anl_bul_swa_hin_tig_chh_owc_mcd_azi_uzb_dgb_ind_ewe_urd_krd_bsq_cze_amr_swt_mnd_pan_glc_lda_lat_zul_ben_hun_akn_ven_fin_mol_sod_geo_slo_spa_dut_scr_heb_amh_lit_est_fbf_mao_eng_bat_jpn_tml_kor_por_ita_bam_ger_sun_grk_gam_jav_cnt_ctl_yor_rom_hau_ukr_swe_guj_prs_qcu_afr_rus_fre_cic_wly_nor_aeg_alb_tag_arw_tsw_bos_bem_mly_tha_mlt_knd_xho_moo_tur_pol_svk_aze_igb_vie_sid_tsn_dyu_ses	-0.545466277329879	-1.29913132715273	0.197110437076918
684	gam_guj_cic_krd_sid_chh_heb_ger_aze_uzb_tsn_sun_moo_spa_hin_bsq_cze_aeg_tsw_cnt_fre_alb_ses_grk_akn_ita_fin_ewe_xho_hun_nor_sod_geo_mcd_lit_slo_mol_amr_owc_rus_est_dgb_mly_pan_ind_jpn_tml_kor_bos_scr_dyu_rom_mao_urd_amh_bat_mnd_arw_yor_bul_tig_ben_swe_svk_por_qcu_dut_prs_afr_zul_wly_ukr_hau_lat_tag_eng_lda_glc_bem_jav_tha_anl_knd_swt_swa_tur_pol_ctl_azi_bam_vie_mlt_igb_ven_fbf	-0.599895347003521	-1.43287009676226	0.155248017592026
685	anl_guj_zul_mol_hau_wly_sod_lat_tur_uzb_xho_bat_swt_rus_ben_bsq_ctl_owc_cic_cnt_pol_mcd_ewe_glc_moo_fre_est_bam_dyu_hun_bul_amr_geo_svk_grk_bos_arw_amh_sid_scr_fin_dgb_tag_spa_ind_jpn_tml_kor_lit_alb_tsn_nor_mly_ita_mlt_sun_mnd_hin_akn_eng_gam_pan_dut_ukr_por_qcu_rom_urd_afr_bem_heb_prs_tig_krd_mao_swe_igb_slo_yor_jav_tha_aeg_knd_lda_tsw_azi_cze_ger_aze_fbf_vie_chh_ses_swa_ven	-0.402857228117104	-0.956424419923429	0.341337493807172
686	tig_afr_fbf_alb_hau_heb_amh_eng_azi_aze_akn_bat_yor_mcd_pol_bsq_pan_mlt_bem_mnd_ger_lat_ven_svk_dyu_krd_fin_tsn_xho_hun_lit_amr_geo_fre_ben_ita_guj_sod_anl_swe_est_tsw_tag_por_mly_jpn_knd_kor_grk_scr_zul_rom_sun_prs_aeg_ind_cnt_mol_ewe_spa_wly_glc_arw_cze_ctl_qcu_rus_bul_slo_lda_owc_hin_chh_ukr_mao_bos_swa_nor_moo_jav_tha_gam_tml_bam_cic_uzb_dut_urd_tur_swt_vie_sid_dgb_ses_igb	-0.454692696494927	-1.08068865779757	0.282630143863304
687	amh_arw_tsn_fre_heb_wly_chh_ita_aze_azi_akn_ind_lda_krd_hin_bsq_rom_aeg_xho_mnd_urd_dut_swt_bos_fbf_pan_est_moo_cic_hun_swe_owc_geo_svk_rus_eng_mcd_sod_anl_pol_fin_ven_mly_bul_bat_jpn_knd_kor_mol_scr_dyu_por_jav_slo_amr_tag_cnt_lit_zul_afr_mlt_ben_glc_guj_grk_qcu_lat_prs_ukr_bam_sid_nor_hau_ctl_sun_spa_bem_ger_tsw_mao_tha_tig_tml_dgb_ewe_tur_alb_cze_uzb_ses_vie_gam_yor_igb_swa	-0.278798915130695	-0.658599725224616	0.511780079922531
688	tig_alb_cic_slo_amr_heb_mlt_urd_aze_azi_zul_jav_igb_lit_mcd_bsq_por_sid_ven_mnd_swe_dut_lda_ukr_swt_glc_est_dyu_swa_fin_lat_aeg_geo_arw_ctl_grk_guj_anl_owc_krd_hun_bam_bat_nor_tag_jpn_knd_kor_ben_rom_ewe_ita_mao_spa_wly_ind_cnt_hin_akn_afr_sod_bos_svk_cze_pol_qcu_pan_prs_fre_yor_amh_rus_chh_bul_mly_mol_ses_scr_fbf_sun_tha_hau_tml_tsw_dgb_uzb_ger_eng_tur_moo_vie_gam_bem_xho_tsn	0.196838178758283	0.463236929328495	0.644276793619885
689	mlt_lat_dgb_cze_anl_wly_heb_prs_tur_aze_lda_jav_swt_urd_por_bsq_krd_sid_igb_cnt_svk_grk_tsw_eng_moo_ctl_fin_cic_ven_hun_arw_gam_geo_guj_nor_pol_rom_chh_amh_slo_est_ewe_sun_lit_tag_jpn_tml_kor_scr_ita_tsn_ben_mao_rus_owc_bat_mnd_bul_dyu_dut_tig_spa_mol_alb_glc_qcu_hin_afr_fre_akn_aeg_mcd_sod_bos_ind_pan_ses_ger_zul_mly_tha_amr_knd_xho_bam_uzb_ukr_swe_azi_swa_vie_hau_fbf_yor_bem	-0.387155199242351	-0.918641734327857	0.360659442993819
690	hau_eng_tsn_bos_heb_chh_aeg_afr_uzb_azi_ewe_bat_tsw_hin_scr_bsq_krd_wly_fbf_cnt_lat_cze_bam_urd_bem_rom_est_dyu_dgb_fin_bul_sid_geo_rus_dut_por_arw_anl_owc_fre_hun_ses_tag_ger_mly_jpn_knd_kor_mcd_swe_lda_ben_mao_nor_gam_sun_mnd_glc_yor_pan_mlt_slo_grk_ukr_pol_qcu_lit_mol_spa_swa_amh_svk_tig_guj_jav_prs_zul_alb_swt_ind_tha_amr_tml_xho_akn_aze_ctl_ita_tur_igb_vie_sod_moo_ven_cic	-0.141579894079174	-0.33398715591103	0.739141198701436
691	aeg_urd_tsn_alb_hau_tig_mlt_ukr_tur_aze_tsw_mao_ven_mcd_afr_bsq_glc_wly_lda_mnd_lat_ben_swa_pol_bem_ctl_est_ewe_dgb_fin_bul_amh_geo_por_mol_spa_krd_heb_anl_arw_hun_zul_jav_pan_bat_jpn_knd_kor_eng_ita_xho_swe_sun_ger_gam_ind_cnt_lit_dyu_bos_sid_dut_grk_prs_scr_qcu_rus_nor_fre_cic_amr_rom_owc_hin_tag_cze_akn_svk_fbf_mly_tha_sod_tml_moo_yor_uzb_slo_guj_azi_igb_vie_chh_swt_bam_ses	-0.693855242256896	-1.66524652355617	0.0992290022438284
692	amr_guj_lda_fre_anl_amh_aeg_urd_tur_azi_bem_tag_bam_krd_mol_bsq_rus_tig_tsn_mnd_spa_slo_cic_rom_tsw_svk_hun_dgb_akn_fin_grk_wly_geo_swe_dut_prs_ger_sid_gam_nor_est_ses_jav_pan_bat_jpn_knd_kor_afr_ben_swt_arw_sun_cze_chh_mly_cnt_alb_yor_lat_mlt_scr_eng_ukr_por_qcu_ita_lit_glc_igb_owc_bos_heb_mcd_mao_hin_swa_pol_ven_ind_tha_hau_tml_zul_fbf_uzb_ctl_bul_aze_dyu_vie_sod_xho_ewe_moo	0.131075711184746	0.308275179008805	0.758562382293956
693	tig_mol_moo_bul_chh_sid_hau_ben_azi_uzb_tsn_mly_lda_ukr_mcd_bsq_alb_owc_yor_cnt_rom_swe_fbf_rus_igb_ita_est_ses_akn_fin_prs_wly_geo_dut_lat_bos_afr_amr_mlt_pan_hun_swt_bat_grk_jav_jpn_knd_kor_ger_eng_cic_guj_tag_spa_heb_mao_mnd_krd_xho_scr_amh_fre_ctl_lit_svk_qcu_cze_pol_slo_ven_gam_hin_anl_por_sun_nor_tsw_glc_dgb_ind_tha_sod_tml_bam_ewe_tur_urd_arw_aze_bem_vie_aeg_swa_zul_dyu	0.191425427997376	0.450692748832506	0.653260022542095
694	heb_prs_igb_pol_hau_mlt_amr_pan_aze_uzb_lda_mly_ewe_ctl_lit_bsq_por_tig_dgb_mnd_ben_rus_ven_arw_dyu_glc_est_ses_akn_hun_krd_sid_geo_mol_grk_spa_alb_wly_amh_bul_fin_bam_jav_fre_sun_jpn_tml_kor_mcd_scr_zul_ita_ind_rom_aeg_mao_cnt_eng_cic_hin_gam_afr_dut_guj_ukr_qcu_slo_svk_cze_yor_chh_lat_sod_urd_tag_ger_bem_nor_tsn_bat_tha_owc_knd_moo_fbf_tur_bos_swe_azi_xho_vie_anl_swt_tsw_swa	-0.35951583018934	-0.852389918315262	0.396187531357895
695	chh_rus_ewe_rom_owc_anl_sod_eng_tur_azi_cic_jav_dyu_dut_fre_bsq_guj_hau_igb_cnt_lat_slo_tsw_urd_akn_arw_fin_swa_tsn_est_lit_aeg_geo_mol_glc_por_ctl_wly_tig_pan_hun_fbf_bat_nor_mao_jpn_tml_kor_ita_hin_bem_bos_tag_ukr_mlt_ind_mnd_pol_zul_prs_amr_krd_swe_alb_spa_qcu_svk_mcd_cze_lda_gam_scr_sid_afr_mly_ger_moo_grk_xho_sun_tha_amh_knd_dgb_ses_uzb_ben_bul_aze_yor_vie_heb_bam_ven_swt	-0.165416546325483	-0.390450994213834	0.697096008456235
696	gam_prs_tsn_lat_tig_owc_amh_bul_uzb_aze_dgb_bat_akn_slo_ita_bsq_scr_mlt_cic_mnd_ger_glc_ewe_hin_bem_alb_hun_lda_igb_est_urd_aeg_geo_ukr_mcd_cze_por_wly_hau_bos_fin_ses_mly_rus_jav_jpn_tml_kor_grk_ctl_bam_swe_ind_afr_sod_sun_cnt_mol_zul_dut_sid_rom_lit_spa_ben_qcu_eng_arw_pan_yor_heb_krd_chh_nor_tag_fre_tsw_svk_fbf_mao_tha_amr_knd_swa_swt_azi_guj_pol_tur_moo_vie_anl_ven_xho_dyu	-0.258370497553155	-0.610751004098526	0.542854226992793
697	mlt_dut_yor_eng_owc_amh_gam_ukr_aze_tur_zul_tag_xho_pan_rom_bsq_krd_wly_lda_cnt_bul_guj_swt_arw_akn_cze_fin_bem_tsn_hun_bos_hau_geo_alb_ger_urd_nor_tig_anl_scr_est_dyu_sun_lit_bat_jpn_tml_kor_grk_por_moo_lat_mao_spa_chh_jav_mnd_glc_swa_svk_aeg_ctl_slo_ben_hin_qcu_fre_rus_mcd_ses_sod_ita_amr_afr_mly_prs_ewe_swe_bam_ind_tha_heb_knd_igb_dgb_azi_pol_mol_uzb_tsw_vie_sid_ven_fbf_cic	-0.151212171765807	-0.356493275836168	0.722278711506733
698	tig_mcd_dyu_grk_chh_wly_anl_krd_uzb_azi_bem_tag_moo_bul_bos_bsq_afr_owc_yor_mnd_por_lat_ses_prs_zul_swe_fin_lda_ven_hun_eng_sid_geo_glc_ben_cze_dut_mlt_sod_hin_est_bam_ind_alb_mly_jpn_tml_kor_ita_pan_cic_svk_jav_spa_amr_bat_cnt_scr_xho_ctl_hau_ukr_pol_urd_ger_qcu_guj_arw_slo_swt_aeg_nor_heb_lit_mao_fre_igb_rom_dgb_sun_tha_amh_knd_akn_swa_aze_rus_mol_tur_tsw_vie_gam_ewe_fbf_tsn	0.118572120233229	0.278939682260297	0.780910450003731
699	gam_krd_lda_rus_amh_hau_mlt_prs_azi_tur_ses_mly_dgb_spa_grk_bsq_afr_aeg_akn_mnd_pan_cze_moo_ben_swt_ita_est_ven_bem_fin_arw_sid_geo_lat_bos_glc_ger_amr_anl_svk_hun_zul_sun_pol_tag_jpn_knd_kor_por_dut_xho_rom_bat_mcd_tig_jav_cnt_alb_fbf_mol_wly_ctl_hin_bul_guj_qcu_ukr_swe_fre_igb_owc_urd_chh_slo_ind_nor_ewe_eng_bam_mao_tha_sod_tml_cic_yor_aze_scr_lit_uzb_dyu_vie_heb_tsw_tsn_swa	-0.556274946981958	-1.32576339689007	0.188165370157245
700	anl_guj_lda_scr_heb_amh_hau_hin_aze_azi_ven_mly_akn_swe_mol_bsq_pol_wly_dgb_cnt_krd_slo_ses_fre_cic_nor_est_swa_fbf_hun_glc_chh_geo_cze_spa_eng_svk_aeg_owc_rus_fin_moo_tag_dut_ind_jpn_knd_kor_rom_lat_dyu_lit_mao_ben_sod_jav_mnd_arw_tsw_ctl_gam_urd_ita_grk_mcd_qcu_prs_por_bul_swt_mlt_ukr_tig_alb_sun_afr_yor_pan_xho_bat_tha_sid_tml_bem_zul_uzb_bos_ger_tur_igb_vie_amr_tsn_bam_ewe	-0.318678416987458	-0.754362594169917	0.452537444614438
701	hau_svk_zul_swe_wly_chh_gam_glc_uzb_azi_swt_jav_ven_ctl_eng_bsq_spa_amh_swa_mnd_por_dut_lda_bos_akn_pan_fin_tsw_dgb_hun_lit_amr_geo_ukr_nor_ger_guj_sid_owc_scr_est_fbf_mao_fre_sun_jpn_tml_kor_ita_mol_yor_bul_ind_alb_aeg_bat_cnt_grk_ewe_rus_sod_ben_cze_arw_mcd_qcu_hin_krd_pol_moo_mlt_lat_heb_rom_tag_slo_xho_afr_tsn_mly_tha_anl_knd_igb_dyu_tur_urd_prs_aze_bem_vie_tig_bam_cic_ses	0.125500433282524	0.29554091146901	0.76823954951907
702	hau_por_akn_bos_tig_wly_anl_lit_azi_tur_swt_tag_dyu_ben_pol_bsq_mol_owc_bam_cnt_ita_nor_tsw_rus_dgb_arw_hun_ven_cic_est_scr_gam_geo_glc_slo_mcd_afr_heb_amh_swe_fin_tsn_mao_hin_jav_jpn_knd_kor_dut_urd_swa_ukr_bat_prs_aeg_ind_mnd_guj_lda_bul_chh_spa_alb_ctl_eng_qcu_lat_rom_cze_ewe_sid_ger_mlt_fre_mly_krd_yor_grk_bem_sun_tha_amr_tml_xho_moo_uzb_pan_svk_aze_zul_vie_sod_fbf_igb_ses	-0.0851950328509516	-0.200603413999107	0.841446737123056
703	anl_krd_bam_prs_hau_owc_gam_dut_uzb_tur_dgb_mly_ses_glc_cze_bsq_bul_mlt_akn_cnt_pol_scr_cic_slo_bem_ctl_est_tsw_dyu_hun_guj_tig_geo_arw_nor_rom_alb_sod_amh_mcd_fin_ewe_bat_ger_tag_jpn_knd_kor_ben_hin_tsn_ukr_mao_lit_amr_ind_mnd_bos_fbf_ita_aeg_spa_lat_por_urd_qcu_eng_svk_mol_swt_wly_pan_heb_fre_jav_rus_xho_swe_ven_sun_tha_sid_tml_lda_swa_azi_afr_grk_aze_moo_vie_chh_yor_zul_igb	0.276043630193094	0.651041025930061	0.516625413833644
704	mlt_glc_akn_cze_sod_amh_sid_ben_tur_aze_igb_jav_yor_ctl_afr_bsq_pan_tig_fbf_cnt_spa_mol_tsn_svk_ven_por_est_swa_swt_hun_hin_gam_geo_guj_fre_krd_mcd_hau_amr_grk_fin_dgb_mly_lit_sun_jpn_tml_kor_arw_ukr_cic_rus_bat_ita_anl_ind_mnd_alb_ses_urd_owc_dut_lat_eng_bul_qcu_rom_slo_scr_bam_wly_pol_heb_ger_mao_prs_xho_nor_lda_tag_tha_chh_knd_dyu_bem_uzb_swe_bos_azi_ewe_vie_aeg_moo_zul_tsw	0.131081306232026	0.30836227548567	0.758496325148989
705	gam_rus_dgb_scr_chh_wly_owc_fre_azi_tur_swa_mao_ewe_nor_eng_bsq_ben_mlt_akn_mnd_bos_mcd_bam_swe_cic_ctl_fin_dyu_lda_est_prs_anl_geo_spa_afr_ger_grk_heb_tig_guj_hun_ven_jav_hin_mly_jpn_tml_kor_dut_por_swt_cze_sun_lit_hau_bat_cnt_ukr_bem_rom_aeg_urd_mol_arw_bul_qcu_svk_pan_pol_tsn_amh_slo_sod_alb_ind_lat_igb_ita_tsw_tag_tha_amr_knd_ses_moo_aze_glc_krd_uzb_yor_vie_sid_fbf_zul_xho	-0.381644993495662	-0.90700085753792	0.366750469083277
706	gam_mol_moo_pan_hau_heb_aeg_svk_tur_azi_bam_mao_ses_ctl_scr_bsq_dut_sid_xho_mnd_arw_rom_akn_lat_fbf_ger_est_dyu_ven_fin_bul_amh_geo_bos_afr_lit_ita_tig_sod_rus_hun_tsw_tag_cze_jav_jpn_knd_kor_krd_fre_bem_swe_mly_glc_wly_bat_cnt_ben_cic_slo_chh_urd_prs_eng_guj_qcu_mcd_nor_alb_swt_owc_por_mlt_pol_sun_spa_ewe_ukr_lda_ind_tha_amr_tml_igb_tsn_uzb_grk_hin_aze_zul_vie_anl_swa_dgb_yor	-0.442993997567102	-1.05168523015966	0.295669001129555
707	heb_alb_yor_scr_tig_anl_wly_mol_azi_tur_cic_jav_dyu_grk_slo_bsq_bul_gam_ven_mnd_por_afr_moo_guj_ewe_ger_fin_bem_dgb_hun_eng_chh_geo_mcd_hin_fre_ben_sid_aeg_swe_est_ses_ind_spa_mly_jpn_knd_kor_rom_ukr_tsn_lit_tag_svk_amr_bat_cnt_ita_akn_prs_mlt_krd_urd_glc_dut_qcu_rus_cze_lat_fbf_amh_pan_hau_nor_mao_arw_zul_pol_igb_sun_tha_owc_tml_bam_xho_aze_ctl_bos_uzb_swa_vie_sod_lda_swt_tsw	-0.10380184821316	-0.245101624508751	0.80691777344818
708	tig_lat_lda_ger_amh_aeg_sod_dut_azi_tur_ewe_ind_zul_bul_svk_bsq_swe_gam_tsw_mnd_prs_slo_xho_glc_moo_bos_fin_bem_igb_est_pan_owc_geo_cze_hin_rom_rus_hau_amr_alb_hun_akn_tag_fre_bat_jpn_knd_kor_mol_spa_bam_por_mly_eng_sid_jav_cnt_ctl_swt_arw_heb_lit_ukr_ita_afr_qcu_krd_scr_pol_swa_anl_mcd_mlt_nor_mao_guj_ven_ben_fbf_sun_tha_chh_tml_ses_cic_aze_urd_grk_uzb_yor_vie_wly_dgb_dyu_tsn	-0.210815455528695	-0.498080951688585	0.619602809347049
709	chh_scr_ven_ben_amh_amr_heb_dut_tur_aze_igb_jav_swa_alb_fre_bsq_ukr_owc_ses_mnd_krd_mcd_moo_swe_cic_lit_est_xho_swt_hun_ita_wly_geo_afr_bos_svk_slo_sod_gam_cze_fin_bem_bat_ger_mly_jpn_tml_kor_pan_spa_ewe_prs_ind_rus_aeg_tag_cnt_por_zul_hin_hau_grk_guj_arw_eng_qcu_mol_rom_nor_dyu_anl_urd_sid_glc_mao_pol_tsw_bul_tsn_sun_tha_tig_knd_akn_bam_uzb_ctl_lat_azi_fbf_vie_mlt_dgb_yor_lda	0.00233096655781364	0.00549038171609998	0.995631091391858
710	amr_glc_bam_rom_hau_heb_mlt_swe_azi_uzb_dyu_mly_lda_ben_eng_bsq_bos_amh_moo_cnt_mol_pol_swt_alb_tsw_mcd_hun_igb_ven_est_ctl_anl_geo_cze_rus_afr_arw_gam_aeg_scr_fin_zul_ind_prs_tag_jpn_tml_kor_guj_slo_cic_svk_bat_nor_chh_mao_mnd_hin_bem_urd_tig_lat_krd_dut_ita_qcu_spa_pan_ukr_xho_sid_grk_wly_ger_sun_por_ewe_lit_swa_jav_tha_sod_knd_akn_tsn_aze_fre_bul_tur_fbf_vie_owc_dgb_yor_ses	-0.663663918909488	-1.58865713305445	0.115531904110717
711	tig_mcd_igb_bos_chh_sod_aeg_mol_azi_uzb_cic_ind_swa_grk_arw_bsq_guj_heb_tsw_cnt_ctl_krd_lda_ben_tsn_nor_est_bam_swt_hun_ita_owc_geo_dut_spa_eng_hin_amh_anl_rus_fin_dgb_mao_pol_sun_jpn_tml_kor_lit_fre_akn_ger_bat_glc_sid_tag_mnd_prs_xho_pan_gam_bul_slo_scr_por_qcu_lat_cze_afr_moo_wly_svk_mlt_urd_jav_ukr_ewe_rom_yor_mly_tha_hau_knd_zul_ses_tur_alb_swe_aze_ven_vie_amr_dyu_bem_fbf	-0.880831715183949	-2.12722661003233	0.0360475618023901
712	chh_swe_bam_lat_wly_tig_aeg_grk_tur_azi_yor_mao_fbf_lit_spa_bsq_rus_mlt_tsw_cnt_slo_glc_dgb_krd_ven_hin_fin_igb_bem_est_bul_owc_geo_guj_nor_svk_scr_sod_anl_fre_hun_zul_mly_mcd_bat_jpn_knd_kor_por_pol_lda_ben_sun_mol_gam_ind_mnd_ukr_ses_urd_amr_alb_pan_dut_bos_qcu_ita_prs_eng_moo_heb_ctl_hau_cze_tag_ger_swt_arw_akn_jav_tha_amh_tml_xho_cic_uzb_rom_afr_aze_dyu_vie_sid_swa_tsn_ewe	0.307789223668287	0.725055516472002	0.470238381888846
713	hau_urd_igb_ben_heb_owc_amh_alb_uzb_azi_ewe_mly_fbf_ukr_eng_bsq_pan_amr_swa_mnd_guj_afr_bam_ctl_yor_scr_est_tsw_xho_hun_glc_anl_geo_hin_bul_bos_swe_aeg_sod_slo_fin_moo_ind_spa_jav_jpn_knd_kor_fre_pol_dgb_grk_bat_svk_wly_tag_cnt_prs_akn_rom_chh_por_rus_mol_dut_qcu_mcd_ger_arw_dyu_mlt_krd_tig_ita_sun_lit_lda_cze_zul_mao_tha_sid_tml_ven_bem_aze_lat_nor_tur_cic_vie_gam_tsn_swt_ses	-0.658375897109026	-1.57662899300058	0.118276623622405
714	amh_ger_igb_hin_sod_sid_chh_fre_azi_uzb_swt_mao_ewe_lit_pan_bsq_krd_tig_dgb_mnd_mol_pol_zul_bul_xho_mcd_hun_ven_swa_fin_dut_heb_geo_lat_ukr_ben_spa_wly_owc_nor_est_ses_sun_svk_tag_jpn_tml_kor_glc_urd_yor_alb_jav_ctl_mlt_bat_cnt_por_fbf_arw_anl_scr_cze_swe_ita_qcu_bos_guj_afr_cic_hau_rom_amr_eng_mly_grk_dyu_slo_tsn_ind_tha_gam_knd_lda_bam_aze_prs_rus_tur_bem_vie_aeg_akn_moo_tsw	0.882498784552559	2.10475363900913	0.0380094476842245
715	owc_eng_xho_grk_sid_hau_wly_ctl_tur_azi_lda_mao_igb_slo_dut_bsq_nor_tig_fbf_mnd_ukr_hin_ewe_fre_dgb_mcd_hun_akn_swa_est_scr_sod_geo_pol_afr_lat_krd_mlt_amr_alb_fin_zul_jav_guj_tag_jpn_tml_kor_glc_swe_tsw_ben_mly_svk_gam_ind_cnt_bul_bam_rus_heb_por_cze_pan_urd_qcu_lit_bos_rom_yor_chh_ger_amh_mol_bat_arw_swt_ita_ses_sun_tha_aeg_knd_ven_cic_aze_spa_prs_uzb_bem_vie_anl_tsn_moo_dyu	-1.03264418741682	-2.52460059382755	0.0132769604797051
716	sid_dut_zul_ger_owc_wly_tig_afr_uzb_azi_ewe_tag_ven_pan_rus_bsq_fre_gam_swt_cnt_grk_guj_dyu_svk_lda_bul_fin_bem_moo_est_swe_aeg_geo_scr_por_alb_slo_heb_chh_nor_hun_yor_mly_spa_mao_jpn_knd_kor_hin_ita_tsw_krd_jav_prs_amh_sun_mnd_ukr_cic_arw_mlt_bos_glc_urd_eng_qcu_ben_lat_mcd_akn_anl_cze_sod_mol_bat_rom_fbf_lit_ses_ind_tha_amr_tml_swa_xho_aze_pol_ctl_tur_igb_vie_hau_bam_dgb_tsn	-0.108345337515784	-0.256190101409879	0.798369892375501
717	mlt_pol_moo_spa_gam_tig_amh_pan_azi_aze_dgb_bat_yor_nor_cze_bsq_ben_wly_ses_cnt_urd_eng_akn_lit_swa_ctl_hun_igb_fbf_fin_ger_aeg_geo_bos_ukr_swe_ita_owc_anl_glc_est_lda_mao_svk_jav_jpn_tml_kor_alb_rus_tsn_bul_mly_por_amr_tag_mnd_fre_cic_lat_hau_grk_mcd_arw_hin_qcu_afr_prs_scr_zul_heb_rom_chh_dut_ind_guj_bem_krd_tsw_sun_tha_sod_knd_xho_ewe_tur_mol_slo_uzb_swt_vie_sid_ven_bam_dyu	0.0136408369029127	0.032207378862285	0.974375693375073
718	owc_slo_dyu_glc_sod_amr_mlt_hin_tur_azi_xho_mly_fbf_lat_krd_bsq_dut_amh_igb_cnt_svk_nor_tsn_swe_ven_eng_est_yor_swa_hun_mol_tig_geo_ita_afr_fre_pol_sid_aeg_bos_fin_moo_mao_lit_bat_jpn_tml_kor_alb_pan_swt_rom_sun_ukr_anl_jav_mnd_grk_cic_spa_chh_guj_urd_arw_por_qcu_prs_scr_cze_bem_heb_ben_gam_bul_tag_mcd_akn_rus_ses_ind_tha_wly_knd_bam_dgb_uzb_ctl_ger_aze_lda_vie_hau_tsw_zul_ewe	0.176635218346488	0.415530900190333	0.678710494419048
719	tig_mcd_igb_rus_sod_heb_wly_spa_uzb_aze_tsw_bat_cic_guj_fre_bsq_glc_mlt_bam_mnd_urd_prs_ven_krd_yor_lat_fin_ses_dgb_hun_ger_owc_geo_afr_mol_nor_ben_gam_anl_swe_est_akn_jav_lit_mao_jpn_knd_kor_hin_svk_tsn_bul_tag_arw_amr_ind_cnt_eng_swt_grk_sid_ita_ukr_alb_dut_qcu_pan_pol_scr_bem_amh_ctl_chh_slo_sun_rom_swa_cze_fbf_mly_tha_aeg_tml_zul_lda_tur_bos_por_azi_dyu_vie_hau_xho_moo_ewe	-0.555425180853395	-1.32113911072235	0.189696333487295
720	sod_ita_yor_ger_amh_mlt_wly_slo_tur_azi_dyu_jav_ven_afr_eng_bsq_pol_aeg_moo_mnd_swe_dut_bem_mcd_tsw_rom_est_akn_swa_hun_ukr_owc_geo_cze_scr_ben_rus_tig_gam_glc_fin_ses_mly_bul_bat_jpn_tml_kor_arw_alb_cic_krd_ind_fre_heb_tag_cnt_spa_zul_svk_amr_bos_mol_nor_ctl_qcu_urd_prs_lat_swt_chh_pan_hau_hin_sun_grk_fbf_por_dgb_mao_tha_anl_knd_lda_tsn_aze_guj_lit_uzb_xho_vie_sid_bam_igb_ewe	-0.163062812179922	-0.38467114912835	0.701359328102443
721	sod_arw_zul_svk_chh_tig_heb_spa_uzb_aze_yor_mao_akn_lat_ita_bsq_cze_anl_fbf_mnd_fre_slo_cic_ctl_bem_dut_est_ven_tsw_hun_hin_amh_geo_bul_mcd_lit_ger_sid_gam_grk_fin_bam_ind_swe_sun_jpn_knd_kor_krd_mol_swa_por_jav_guj_amr_tag_cnt_bos_swt_rom_aeg_pan_prs_pol_afr_qcu_scr_ukr_rus_dyu_mlt_ben_wly_nor_bat_urd_ewe_eng_xho_mly_tha_owc_tml_tsn_igb_tur_glc_alb_azi_ses_vie_hau_lda_moo_dgb	-0.523500007136853	-1.24442233935991	0.216471241078959
722	gam_rom_ven_ukr_tig_wly_aeg_swe_aze_uzb_bem_mly_bam_spa_guj_bsq_nor_sod_ewe_cnt_por_arw_tsw_pol_lda_mcd_hun_yor_akn_fin_prs_amr_geo_eng_ita_ctl_hin_sid_chh_slo_est_moo_tag_fre_sun_jpn_tml_kor_mol_dut_xho_lat_ind_grk_mlt_jav_mnd_urd_ses_krd_owc_scr_cze_bos_ger_qcu_glc_pan_afr_swt_anl_rus_amh_bul_bat_alb_tsn_lit_swa_mao_tha_hau_knd_cic_dgb_tur_svk_ben_azi_zul_vie_heb_fbf_dyu_igb	-0.498356492783441	-1.18583962339936	0.238706585013068
723	gam_pan_tsw_glc_tig_aeg_chh_swe_uzb_tur_swt_jav_tsn_por_pol_bsq_fre_owc_cic_cnt_ben_lat_yor_cze_akn_bul_est_xho_swa_hun_ctl_anl_geo_prs_ukr_rus_guj_heb_sid_slo_fin_ses_bat_rom_mao_jpn_tml_kor_spa_nor_ven_ita_ind_krd_hau_mly_mnd_alb_bam_svk_amh_arw_afr_scr_dut_qcu_mcd_ger_mol_lda_wly_lit_sod_grk_sun_eng_fbf_bos_bem_tag_tha_amr_knd_dgb_igb_azi_hin_urd_aze_dyu_vie_mlt_ewe_moo_zul	-0.784725303536916	-1.88725961769834	0.0622441877513523
724	gam_pol_tsn_mol_amr_chh_sid_arw_tur_azi_yor_jav_moo_lit_alb_bsq_afr_aeg_swa_cnt_dut_eng_cic_bos_dgb_grk_hun_akn_ewe_est_rom_owc_geo_ctl_scr_fre_slo_mlt_amh_nor_fin_igb_bat_cze_ind_jpn_tml_kor_ukr_rus_zul_lat_mly_glc_heb_sun_mnd_pan_fbf_guj_sod_por_mcd_ger_swe_qcu_bul_prs_urd_swt_anl_spa_tig_svk_mao_ben_xho_krd_bam_tag_tha_hau_knd_bem_tsw_uzb_ita_hin_aze_dyu_vie_wly_ses_lda_ven	-0.305195425947903	-0.722685666557855	0.471686520196584
725	mlt_nor_bam_cze_sid_hau_wly_ctl_tur_aze_xho_ind_zul_swe_bos_bsq_fre_tig_swa_mnd_arw_urd_dyu_grk_ewe_dut_est_fbf_moo_hun_prs_heb_geo_hin_rom_lit_alb_anl_chh_por_fin_tsn_bat_ben_jav_jpn_tml_kor_slo_svk_yor_afr_tag_scr_amr_sun_cnt_glc_swt_spa_amh_mcd_eng_ukr_rus_qcu_bul_ita_guj_cic_sod_lat_owc_pan_mao_ger_dgb_krd_lda_mly_tha_aeg_knd_igb_akn_uzb_mol_pol_azi_ven_vie_gam_bem_tsw_ses	-0.517781496502809	-1.23277363279598	0.220767452740498
726	heb_dut_xho_ita_sod_anl_sid_bul_azi_tur_ven_ind_zul_arw_ctl_bsq_pol_chh_swa_cnt_rus_guj_yor_ukr_fbf_spa_fin_tsw_swt_est_scr_aeg_geo_glc_lit_prs_slo_amr_mlt_pan_hun_igb_sun_bos_jav_jpn_tml_kor_mcd_alb_cic_afr_mly_eng_wly_tag_mnd_ben_akn_ger_gam_hin_rom_svk_krd_qcu_urd_mol_por_ewe_tig_lat_hau_swe_mao_grk_bem_cze_bam_bat_tha_owc_knd_lda_ses_uzb_nor_fre_aze_dyu_vie_amh_tsn_dgb_moo	-0.621189237339111	-1.48433960528011	0.141100390659793
727	wly_krd_xho_pan_hau_chh_sid_fre_aze_azi_ewe_jav_lda_hin_cze_bsq_guj_anl_dgb_cnt_afr_rus_cic_scr_bem_dut_est_dyu_ven_fin_alb_amr_geo_por_lit_mol_nor_heb_mlt_slo_hun_swt_tag_ger_mly_jpn_tml_kor_urd_prs_swa_ben_mao_bos_owc_bat_mnd_spa_fbf_ctl_gam_swe_mcd_grk_glc_qcu_bul_arw_lat_bam_aeg_ukr_sod_rom_ind_ita_igb_svk_tsw_sun_tha_amh_knd_moo_ses_uzb_eng_pol_tur_tsn_vie_tig_yor_akn_zul	-0.553257591838853	-1.31834787104821	0.19062493283082
728	gam_dut_swa_urd_aeg_amh_sid_pol_azi_aze_tsn_ind_tsw_glc_ctl_bsq_bos_chh_swt_cnt_nor_ger_ses_ita_zul_eng_fin_fbf_akn_hun_swe_mlt_geo_slo_rus_mcd_lat_sod_anl_por_est_yor_bat_krd_jav_jpn_tml_kor_hin_arw_igb_ukr_sun_prs_tig_mao_mnd_ben_ewe_scr_hau_lit_spa_svk_fre_qcu_alb_cze_mol_ven_amr_grk_owc_rom_tag_guj_bem_afr_dgb_mly_tha_wly_knd_dyu_moo_uzb_pan_bul_tur_cic_vie_heb_lda_xho_bam	-0.0947366298444501	-0.223327625457857	0.823770344937473
729	amh_dut_lda_pol_heb_wly_amr_pan_tur_aze_moo_mly_bam_spa_krd_bsq_ctl_sod_xho_mnd_ukr_glc_dyu_mol_zul_nor_est_swa_bem_fin_swe_aeg_geo_ita_guj_hin_rus_hau_sid_lit_hun_cic_sun_cze_tag_jpn_knd_kor_mcd_afr_igb_lat_mao_arw_anl_bat_cnt_svk_fbf_rom_owc_por_prs_fre_alb_qcu_urd_slo_bul_akn_chh_eng_gam_ger_ind_scr_tsw_grk_ven_jav_tha_mlt_tml_dgb_yor_uzb_bos_ben_azi_ses_vie_tig_swt_ewe_tsn	-0.160066090533688	-0.377910152525099	0.706358506909936
730	gam_alb_bam_cze_owc_aeg_anl_mcd_tur_uzb_igb_jav_cic_afr_arw_bsq_svk_amr_akn_cnt_pan_ben_yor_bos_zul_slo_fin_lda_tsw_est_ger_tig_geo_rom_hin_bul_urd_wly_sid_pol_hun_swa_mao_swe_mly_jpn_tml_kor_guj_por_moo_ctl_ind_scr_chh_tag_mnd_ita_xho_glc_mlt_lit_nor_mol_fre_qcu_spa_prs_eng_tsn_hau_ukr_amh_rus_sun_krd_ses_dut_dgb_bat_tha_heb_knd_ewe_bem_azi_grk_lat_aze_swt_vie_sod_fbf_dyu_ven	-0.346448833775378	-0.820644193171134	0.413947517407896
731	sod_scr_akn_lit_gam_sid_chh_swe_azi_aze_swa_bat_tsw_afr_spa_bsq_por_tig_ewe_cnt_pol_pan_ven_mol_swt_bos_hun_cic_fbf_fin_ukr_anl_geo_alb_grk_prs_arw_amr_aeg_glc_est_ses_tag_slo_jav_jpn_tml_kor_hin_ita_zul_cze_ind_mcd_wly_mly_mnd_krd_igb_ger_amh_lat_ben_guj_ctl_qcu_svk_rom_bul_dgb_heb_eng_owc_rus_sun_fre_yor_nor_tsn_mao_tha_mlt_knd_xho_moo_tur_dut_urd_uzb_dyu_vie_hau_lda_bem_bam	-1.09386733122352	-2.68786260508559	0.00852059819743554
732	heb_fre_swt_ukr_anl_owc_mlt_glc_uzb_tur_xho_ind_lda_prs_ctl_bsq_arw_chh_yor_mnd_swe_ben_ses_alb_fbf_urd_fin_tsw_igb_hun_scr_amr_geo_pan_spa_cze_ita_sod_tig_mol_est_zul_sun_dut_bat_jpn_knd_kor_eng_rom_ven_hin_tag_bos_sid_jav_cnt_pol_akn_mcd_gam_nor_lit_por_rus_qcu_bul_svk_krd_swa_amh_grk_wly_afr_mao_guj_moo_lat_tsn_mly_tha_hau_tml_cic_bam_aze_slo_ger_azi_ewe_vie_aeg_dgb_bem_dyu	-0.641367651357592	-1.53260357713256	0.128768411441828
733	aeg_cze_dgb_nor_heb_hau_mlt_ben_uzb_tur_cic_ind_ven_lit_rom_bsq_lat_owc_swa_mnd_fre_afr_tsw_spa_bam_mcd_est_zul_yor_fin_grk_anl_geo_ger_mol_urd_glc_wly_sod_scr_hun_moo_mao_ita_jav_jpn_tml_kor_pan_eng_fbf_svk_tag_pol_chh_bat_cnt_guj_ewe_ctl_amh_por_bul_alb_swe_qcu_bos_krd_dut_swt_sid_hin_gam_arw_sun_prs_dyu_ukr_ses_mly_tha_tig_knd_tsn_akn_aze_slo_rus_azi_igb_vie_amr_bem_xho_lda	-1.09315194298595	-2.68307861147886	0.00863438377848457
734	tig_glc_bam_rom_sod_aeg_amh_guj_tur_uzb_fbf_mao_zul_mcd_fre_bsq_scr_gam_xho_mnd_rus_swe_bem_grk_ven_pan_fin_swt_tsn_est_cze_hau_geo_arw_prs_afr_bul_chh_sid_spa_hun_ses_sun_lat_tag_jpn_tml_kor_alb_por_dgb_ukr_bat_ctl_amr_ind_cnt_eng_ewe_krd_wly_bos_hin_ger_dut_qcu_nor_pol_slo_igb_owc_lit_mlt_ita_mly_ben_tsw_urd_swa_jav_tha_anl_knd_moo_cic_azi_svk_mol_aze_yor_vie_heb_dyu_lda_akn	0.155618206628034	0.366314088847338	0.714962748257477
735	gam_hin_igb_slo_owc_sod_tig_rom_uzb_azi_dyu_sun_bem_svk_glc_bsq_bos_amh_akn_cnt_nor_prs_dgb_pol_zul_krd_fin_ven_cic_hun_ben_sid_geo_afr_urd_ita_por_aeg_wly_ukr_est_bam_bat_scr_tag_jpn_tml_kor_ger_rus_fbf_fre_mao_swe_hau_ind_mnd_ctl_moo_lit_chh_arw_bul_cze_alb_qcu_pan_guj_grk_xho_amr_mol_heb_eng_mly_spa_ses_dut_ewe_jav_tha_mlt_knd_lda_swa_tur_lat_mcd_aze_yor_vie_anl_swt_tsw_tsn	0.300017451293636	0.707111277359216	0.481265422561404
736	sid_alb_xho_nor_mlt_wly_tig_slo_aze_tur_ven_mly_tsn_rom_mcd_bsq_ben_owc_ses_cnt_eng_hin_akn_arw_dyu_grk_hun_bam_moo_est_fre_aeg_geo_por_swe_glc_mol_sod_amh_scr_fin_ewe_tag_pol_sun_jpn_tml_kor_ctl_prs_cic_lat_jav_ger_chh_ind_mnd_bul_dgb_pan_gam_spa_svk_urd_ukr_qcu_krd_guj_rus_igb_hau_afr_heb_dut_mao_cze_yor_lit_swa_bat_tha_amr_knd_bem_lda_azi_bos_ita_uzb_swt_vie_anl_fbf_zul_tsw	0.226739655709988	0.533979392406525	0.594629885780676
737	chh_pol_yor_bos_owc_tig_anl_ger_tur_aze_ewe_mly_zul_dut_bul_bsq_hin_wly_fbf_cnt_ben_slo_swt_grk_lda_lit_hun_igb_ven_fin_guj_hau_geo_svk_swe_ita_scr_sod_aeg_afr_est_bem_bat_spa_sun_jpn_knd_kor_cze_alb_moo_rom_tag_ukr_mlt_mao_mnd_mcd_swa_eng_heb_glc_rus_fre_lat_qcu_mol_nor_ctl_tsw_amh_por_amr_prs_ind_urd_akn_arw_cic_jav_tha_gam_tml_ses_dgb_uzb_pan_krd_azi_tsn_vie_sid_bam_xho_dyu	0.00760407820885884	0.0179085464291311	0.985750176025945
738	amr_bos_tsw_mol_gam_hau_owc_alb_uzb_tur_swt_bat_yor_afr_pan_bsq_ukr_wly_dyu_mnd_arw_fre_ses_dut_akn_ben_hun_bem_ven_fin_ger_mlt_geo_spa_bul_ctl_hin_amh_heb_cze_est_moo_jav_glc_sun_jpn_tml_kor_rom_por_fbf_svk_mao_scr_sid_ind_cnt_urd_bam_rus_sod_eng_lit_lat_slo_qcu_swe_guj_mcd_ewe_tig_ita_chh_krd_tag_prs_igb_pol_cic_mly_tha_aeg_knd_zul_swa_azi_nor_grk_aze_dgb_vie_anl_xho_lda_tsn	-0.98570291748145	-2.39652062239486	0.018552452712314
739	amh_guj_bem_urd_mlt_sid_hau_slo_uzb_tur_xho_ind_bam_swe_scr_bsq_ukr_sod_igb_mnd_spa_prs_tsn_por_swt_nor_hun_lda_ewe_est_ita_gam_geo_grk_hin_ger_glc_owc_chh_svk_fin_ven_sun_pol_tag_jpn_tml_kor_cze_eng_cic_alb_bat_dut_aeg_jav_cnt_mcd_tsw_bul_amr_bos_rom_mol_krd_qcu_ctl_afr_pan_dgb_wly_arw_heb_lit_mao_fre_ses_rus_moo_mly_tha_tig_knd_zul_yor_azi_ben_lat_aze_akn_vie_anl_fbf_swa_dyu	0.627987657667059	1.48508172581834	0.140904021602618
740	amh_ben_bem_ctl_amr_mlt_wly_svk_aze_tur_zul_mao_cic_lat_grk_bsq_glc_anl_dgb_mnd_dut_krd_igb_arw_fbf_cze_est_dyu_lda_hun_bos_aeg_geo_ita_mcd_por_hin_gam_tig_prs_fin_swt_tag_lit_ind_jpn_tml_kor_afr_rom_swa_ukr_sun_eng_chh_bat_cnt_pan_xho_pol_sid_swe_alb_fre_spa_qcu_bul_slo_ger_ewe_heb_nor_sod_mol_jav_rus_ses_scr_tsw_mly_tha_owc_knd_akn_tsn_uzb_urd_guj_azi_moo_vie_hau_ven_bam_yor	-0.425513721772996	-1.01066397113149	0.314799588388679
741	amh_dut_igb_rom_heb_wly_sid_slo_tur_uzb_dyu_sun_lda_por_pol_bsq_alb_chh_bam_cnt_glc_eng_swt_bul_dgb_rus_fin_fbf_swa_hun_mol_mlt_geo_ctl_ukr_swe_fre_amr_anl_grk_est_cic_tag_ben_ind_jpn_knd_kor_urd_arw_ses_ita_mly_lit_tig_mao_mnd_spa_bem_krd_owc_svk_cze_scr_nor_qcu_guj_mcd_lat_ven_aeg_afr_gam_hin_jav_pan_zul_bos_tsw_bat_tha_sod_tml_ewe_xho_azi_prs_ger_aze_moo_vie_hau_tsn_akn_yor	-0.37263842494221	-0.883530781918094	0.379227863155187
742	amh_ger_swa_lit_anl_amr_owc_grk_tur_aze_xho_tag_zul_afr_por_bsq_rom_mlt_moo_cnt_pol_arw_ewe_spa_igb_prs_est_tsn_swt_hun_glc_chh_geo_pan_ctl_alb_swe_wly_heb_ita_fin_akn_jav_eng_mao_jpn_tml_kor_mol_lat_ven_mcd_sun_guj_gam_mly_mnd_dut_tsw_rus_sid_nor_hin_slo_urd_qcu_scr_bul_bos_cic_tig_cze_hau_svk_ind_ukr_yor_fre_dgb_bat_tha_aeg_knd_ses_bam_uzb_krd_ben_azi_bem_vie_sod_dyu_fbf_lda	0.0139612604219299	0.0328546374681486	0.973860917503937
743	mlt_glc_igb_ukr_owc_hau_tig_rus_tur_uzb_ewe_jav_swa_dut_por_bsq_mol_heb_yor_mnd_afr_ger_tsw_fre_cic_urd_est_bam_dgb_hun_spa_anl_geo_bul_lat_lit_grk_aeg_sod_arw_fin_bem_mao_cze_mly_jpn_knd_kor_slo_guj_zul_pan_ind_prs_wly_tag_cnt_pol_akn_bos_chh_eng_svk_alb_ben_qcu_krd_mcd_swe_tsn_sid_ita_amr_rom_bat_nor_ven_hin_fbf_sun_tha_gam_tml_lda_dyu_azi_scr_ctl_aze_swt_vie_amh_ses_xho_moo	-0.734265198982837	-1.76490977254497	0.0808617586687676
744	anl_lat_bam_ukr_sod_tig_amr_hin_uzb_aze_dgb_jav_ewe_nor_dut_bsq_cze_hau_yor_mnd_por_scr_swa_guj_ses_ita_fin_xho_dyu_hun_mol_amh_geo_slo_alb_mcd_rus_sid_heb_bul_est_swt_tag_fre_mly_jpn_knd_kor_glc_spa_moo_lit_bat_prs_gam_ind_cnt_krd_akn_pol_wly_swe_eng_ctl_ger_qcu_svk_ben_bos_tsw_owc_grk_chh_arw_sun_rom_tsn_afr_lda_mao_tha_mlt_tml_bem_zul_tur_pan_urd_azi_fbf_vie_aeg_ven_igb_cic	-1.01449922290336	-2.47406858026134	0.0151719568266919
745	heb_prs_igb_svk_owc_hau_anl_arw_aze_uzb_ewe_bat_swt_grk_por_bsq_ger_tig_swa_cnt_pol_eng_dgb_krd_bem_ita_est_yor_fbf_hun_lat_gam_geo_bos_slo_guj_pan_aeg_wly_lit_fin_ven_jav_alb_sun_jpn_tml_kor_rus_ben_lda_cze_mao_swe_amr_mly_mnd_ctl_akn_rom_mlt_dut_fre_hin_afr_qcu_mcd_ukr_scr_tsw_amh_urd_sid_nor_ind_glc_tsn_spa_xho_tag_tha_chh_knd_bam_ses_tur_bul_mol_azi_dyu_vie_sod_moo_cic_zul	-0.718009688643112	-1.72590233942071	0.0876859846219848
746	mlt_ita_bem_cze_amr_sid_gam_prs_aze_azi_akn_tag_moo_mol_slo_bsq_bul_chh_zul_mnd_lit_afr_xho_eng_lda_urd_hun_tsn_ewe_est_hin_anl_geo_dut_krd_arw_ctl_amh_owc_spa_fin_swa_mao_scr_ind_jpn_tml_kor_rom_pan_swt_ukr_bat_glc_heb_sun_cnt_svk_dgb_bos_tig_por_mcd_nor_pol_qcu_guj_ben_rus_cic_wly_alb_sod_lat_mly_swe_ven_fre_yor_jav_tha_aeg_knd_igb_tsw_uzb_ger_grk_tur_bam_vie_hau_fbf_dyu_ses	-0.433717137398589	-1.02987407102292	0.305740132168008
747	hau_por_ewe_svk_sod_owc_mlt_rom_aze_azi_tsw_mao_cic_ita_eng_bsq_grk_chh_bem_mnd_bos_bul_ses_alb_ven_nor_hun_zul_igb_est_dut_gam_geo_guj_swe_pan_mol_aeg_amh_ger_fin_tsn_mly_slo_bat_jpn_knd_kor_scr_urd_swa_ben_tag_glc_heb_sun_cnt_mcd_yor_fre_amr_prs_lat_spa_cze_qcu_arw_lit_afr_lda_wly_rus_anl_pol_ind_hin_dgb_ukr_moo_jav_tha_tig_tml_xho_fbf_uzb_ctl_krd_tur_dyu_vie_sid_swt_akn_bam	0.31044209089709	0.730392851832516	0.466986066410631
748	sid_spa_fbf_cze_amr_tig_heb_lat_azi_uzb_tsn_ind_moo_hin_prs_bsq_ger_amh_xho_cnt_urd_por_lda_fre_swt_afr_fin_tsw_zul_est_bos_gam_geo_scr_rus_mol_mcd_anl_wly_eng_hun_yor_tag_swe_mly_jpn_tml_kor_slo_krd_igb_ukr_mao_ita_aeg_jav_mnd_guj_ses_pol_sod_ben_ctl_alb_grk_qcu_glc_bul_svk_swa_chh_arw_owc_lit_bat_rom_dgb_pan_ewe_sun_tha_hau_knd_akn_dyu_aze_dut_nor_tur_cic_vie_mlt_ven_bem_bam	0.295479921456439	0.69550161109904	0.488475293941126
749	chh_afr_tsw_pan_heb_amh_sid_ger_tur_aze_xho_jav_swt_alb_swe_bsq_bul_gam_bam_cnt_pol_prs_ses_svk_bem_ukr_hun_ven_yor_fin_eng_mlt_geo_rom_ben_ctl_spa_aeg_anl_bos_est_swa_mao_arw_bat_jpn_tml_kor_urd_lat_tsn_grk_mly_rus_sod_ind_mnd_guj_akn_fre_amr_cze_mcd_dut_slo_qcu_por_krd_mol_cic_hau_scr_tig_nor_sun_hin_moo_ita_igb_tag_tha_owc_knd_fbf_ewe_uzb_glc_lit_azi_dgb_vie_wly_lda_zul_dyu	-0.0677456395477977	-0.159745718803505	0.873427823520042
750	mlt_eng_igb_bul_amr_sid_heb_slo_uzb_aze_akn_mly_moo_rus_krd_bsq_svk_aeg_dgb_mnd_mol_ger_yor_afr_dyu_prs_est_swa_cic_hun_scr_anl_geo_cze_urd_ben_ctl_gam_hau_ukr_fin_tsn_ind_mcd_bat_jpn_knd_kor_rom_pol_fbf_hin_mao_spa_owc_tag_cnt_lat_ses_fre_tig_grk_por_alb_arw_qcu_pan_dut_bos_zul_sod_nor_amh_glc_sun_ita_bem_lit_ewe_jav_tha_chh_tml_xho_bam_tur_guj_swe_azi_tsw_vie_wly_ven_lda_swt	-0.786193283994741	-1.89285562497743	0.0614868735456994
751	wly_dut_igb_alb_anl_hau_heb_swe_azi_uzb_yor_ind_xho_scr_ita_bsq_grk_aeg_zul_mnd_fre_guj_fbf_lat_akn_pan_est_ses_swa_fin_mcd_sid_geo_bos_afr_ukr_ctl_tig_chh_slo_hun_bem_sun_svk_tag_jpn_tml_kor_rus_hin_tsn_rom_mly_krd_sod_mao_cnt_eng_dgb_por_owc_ger_ben_glc_arw_qcu_prs_spa_urd_bam_gam_mol_amh_bul_jav_lit_lda_cze_dyu_bat_tha_amr_knd_ven_tsw_tur_pol_nor_aze_moo_vie_mlt_cic_ewe_swt	-0.484524187334843	-1.14947458775818	0.253307872963453
752	sod_por_bem_ger_anl_heb_tig_rom_azi_tur_igb_sun_moo_arw_dut_bsq_afr_mlt_tsw_cnt_mcd_alb_lda_ita_bam_lat_hun_akn_dyu_fin_lit_amh_geo_rus_fre_mol_ben_aeg_hau_bul_est_dgb_mao_bos_mly_jpn_knd_kor_spa_pan_ewe_swe_tag_hin_sid_jav_mnd_glc_cic_ctl_owc_svk_eng_cze_grk_qcu_krd_urd_nor_ven_chh_pol_amr_slo_bat_prs_swt_ukr_yor_ind_tha_gam_tml_xho_tsn_uzb_guj_scr_aze_zul_vie_wly_swa_fbf_ses	-0.240662747787298	-0.569081181367233	0.570672905926096
753	mlt_rom_moo_spa_sod_hau_sid_ita_tur_azi_xho_ind_ewe_urd_ben_bsq_mcd_aeg_yor_cnt_grk_swe_swa_por_tsn_afr_est_swt_zul_hun_guj_wly_geo_hin_ukr_cze_krd_owc_amr_lit_fin_bam_mao_alb_tag_jpn_tml_kor_scr_rus_tsw_pol_mly_bos_tig_sun_mnd_pan_ven_lat_amh_ctl_mol_slo_svk_qcu_ger_nor_dut_cic_heb_glc_gam_eng_bat_bul_ses_fre_bem_jav_tha_anl_knd_fbf_igb_uzb_arw_prs_aze_akn_vie_chh_lda_dyu_dgb	-0.582675904763261	-1.3882554799406	0.168375784462839
754	sod_pan_bam_ita_wly_amr_gam_afr_tur_uzb_zul_bat_tsn_hin_por_bsq_scr_anl_cic_cnt_grk_slo_bem_krd_akn_nor_fin_xho_igb_hun_lit_aeg_geo_ben_ger_pol_mcd_chh_mlt_svk_est_moo_jav_rus_ind_jpn_tml_kor_fre_alb_dgb_swe_mao_spa_amh_tag_mnd_bul_yor_urd_hau_guj_ukr_prs_arw_qcu_eng_mol_dut_fbf_tig_bos_sid_cze_sun_rom_lda_ctl_swt_mly_tha_owc_knd_ewe_dyu_aze_glc_lat_azi_ses_vie_heb_swa_ven_tsw	-0.70048055268208	-1.67991122315617	0.0963309865479454
755	anl_svk_tsw_cze_amr_heb_hau_urd_aze_uzb_tsn_bat_bem_afr_ctl_bsq_fre_sid_igb_mnd_prs_grk_yor_mcd_swa_pan_fin_ven_dgb_hun_ita_mlt_geo_bos_swe_eng_scr_chh_owc_lit_est_bam_mly_por_ind_jpn_tml_kor_arw_ben_moo_mol_sun_rus_sod_jav_cnt_glc_ewe_alb_amh_krd_guj_nor_hin_qcu_ger_slo_spa_fbf_gam_dut_aeg_ukr_tag_pol_lda_rom_ses_mao_tha_tig_knd_zul_swt_tur_bul_lat_azi_akn_vie_wly_xho_dyu_cic	-0.448206552708293	-1.06365710325408	0.290238094742576
756	amh_guj_lda_mol_mlt_amr_hau_afr_uzb_aze_cic_mly_akn_pan_rom_bsq_spa_sod_ewe_mnd_eng_ita_xho_urd_ses_ben_fin_bem_dgb_est_slo_aeg_geo_scr_cze_mcd_arw_wly_gam_svk_hun_bam_bat_lat_jav_jpn_knd_kor_bos_lit_fbf_bul_mao_rus_owc_sun_cnt_ctl_swt_swe_tig_krd_por_nor_glc_qcu_ger_grk_alb_moo_sid_pol_heb_dut_ind_ukr_swa_prs_ven_tag_tha_anl_tml_yor_tsw_azi_hin_fre_tur_dyu_vie_chh_tsn_zul_igb	-0.16944538246433	-0.399618788474636	0.690353614159052
757	hau_arw_tsn_rus_sod_chh_wly_ukr_tur_aze_lda_mly_dgb_glc_nor_bsq_ben_amh_moo_mnd_prs_alb_ven_ger_swa_swe_fin_igb_swt_hun_cze_aeg_geo_dut_eng_por_rom_mlt_sid_lat_est_bem_sun_grk_tag_jpn_knd_kor_fre_ctl_xho_svk_bat_lit_owc_mao_cnt_krd_yor_mol_amr_ita_pan_afr_hin_qcu_slo_bos_bul_bam_tig_urd_anl_pol_jav_mcd_zul_spa_dyu_ind_tha_gam_tml_cic_ewe_uzb_guj_scr_azi_fbf_vie_heb_ses_akn_tsw	-0.174456614603777	-0.412203269091698	0.681139049726639
758	wly_rom_moo_fre_chh_hau_owc_ita_tur_uzb_swa_jav_tsw_spa_pol_bsq_lit_amr_lda_cnt_arw_ctl_bem_por_yor_bos_fin_cic_ses_est_rus_sid_geo_glc_alb_dut_ger_gam_mlt_mol_hun_bam_mao_nor_bat_jpn_knd_kor_scr_guj_fbf_prs_mly_eng_amh_sun_mnd_afr_igb_ukr_sod_svk_lat_swe_bul_qcu_pan_urd_cze_dyu_tig_krd_aeg_grk_tag_ben_ewe_hin_dgb_ind_tha_anl_tml_ven_akn_aze_mcd_slo_azi_xho_vie_heb_swt_zul_tsn	-0.25006470401109	-0.590676838599818	0.556169713857594
759	mlt_ita_akn_lat_amr_sid_wly_ben_aze_tur_ewe_mao_fbf_mol_ger_bsq_bul_tig_bem_mnd_arw_ukr_xho_krd_swt_eng_fin_tsn_zul_est_slo_owc_geo_urd_glc_rom_guj_chh_gam_lit_hun_ven_sun_spa_jav_jpn_tml_kor_alb_scr_lda_dut_bat_svk_aeg_mly_cnt_hin_bam_swe_hau_grk_por_rus_mcd_qcu_ctl_fre_pan_tsw_anl_afr_amh_nor_ind_prs_moo_pol_ses_tag_tha_heb_knd_igb_cic_azi_cze_bos_uzb_swa_vie_sod_yor_dyu_dgb	0.515063266174613	1.21589533100554	0.227102133489511
760	owc_spa_xho_ger_amr_sid_tig_bul_tur_aze_ewe_bat_lda_bos_lat_bsq_ukr_gam_zul_cnt_cze_pan_moo_por_bam_lit_est_igb_ven_fin_svk_sod_geo_guj_krd_fre_swe_aeg_heb_eng_hun_tsn_mly_afr_ind_jpn_knd_kor_scr_pol_akn_ctl_jav_glc_anl_tag_mnd_hin_dyu_ita_wly_grk_arw_mcd_slo_qcu_rom_mol_prs_tsw_amh_nor_hau_ben_mao_alb_cic_urd_fbf_sun_tha_mlt_tml_bem_ses_azi_dut_rus_uzb_swt_vie_chh_swa_yor_dgb	-0.195095221666939	-0.460577966873547	0.646176602802708
761	mlt_cze_dgb_por_gam_chh_amr_guj_tur_uzb_ewe_jav_fbf_dut_arw_bsq_mol_owc_yor_cnt_bul_ukr_swt_swe_zul_ben_hun_lda_moo_fin_svk_wly_geo_pol_urd_pan_lit_hau_heb_scr_est_ven_mao_bos_sun_jpn_tml_kor_rus_ger_dyu_grk_tag_prs_tig_ind_mnd_alb_akn_slo_anl_spa_rom_fre_mcd_qcu_ctl_ita_afr_cic_sid_eng_sod_lat_bat_nor_ses_hin_swa_mly_tha_aeg_knd_igb_bem_aze_krd_glc_azi_tsw_vie_amh_bam_tsn_xho	-0.799980978051768	-1.92779860482344	0.0569313578723484
762	amr_arw_ses_ben_amh_wly_hau_prs_azi_tur_igb_mly_swt_guj_nor_bsq_pan_owc_fbf_cnt_lat_urd_cic_spa_ven_mol_hun_tsw_dyu_fin_rom_sid_geo_glc_bul_cze_por_mlt_chh_scr_est_moo_jav_pol_mao_jpn_tml_kor_svk_afr_akn_mcd_bat_dut_sod_sun_mnd_rus_bem_lit_aeg_krd_swe_eng_ukr_qcu_fre_bos_hin_bam_tig_slo_anl_ger_tag_ctl_yor_ita_ewe_ind_tha_heb_knd_dgb_xho_uzb_alb_grk_aze_lda_vie_gam_zul_tsn_swa	0.0713698907515398	0.167949480822981	0.866987716163163
763	gam_arw_swt_glc_owc_sid_amh_svk_tur_aze_ewe_ind_cic_guj_bul_bsq_ctl_amr_dyu_mnd_slo_mol_fbf_scr_swa_por_est_dgb_bam_fin_lat_anl_geo_pan_dut_grk_fre_chh_tig_pol_hun_zul_jav_rom_mao_jpn_tml_kor_eng_lit_xho_rus_mly_krd_mlt_tag_cnt_ita_ven_bos_hau_mcd_ger_nor_alb_qcu_ben_hin_ukr_akn_wly_cze_aeg_spa_bat_afr_yor_prs_lda_sun_tha_heb_knd_igb_moo_uzb_urd_swe_azi_bem_vie_sod_tsw_tsn_ses	0.188346502924871	0.443417496811683	0.658493635955552
764	gam_bul_igb_bos_sid_chh_tig_ukr_uzb_azi_dgb_tag_zul_mcd_pol_bsq_cze_heb_tsn_cnt_mol_ger_ses_alb_akn_eng_fin_bem_yor_hun_dut_anl_geo_pan_ctl_krd_nor_mlt_hau_urd_est_dyu_bat_rus_jav_jpn_knd_kor_arw_glc_cic_svk_sun_slo_owc_mao_mnd_guj_xho_fre_amr_lit_swe_grk_ben_qcu_spa_scr_ita_ven_amh_lat_sod_afr_mly_por_bam_rom_fbf_ind_tha_wly_tml_moo_tsw_aze_hin_prs_tur_swt_vie_aeg_swa_ewe_lda	-0.693789061717396	-1.66435017723121	0.0994084053902322
765	amr_hin_fbf_ben_mlt_anl_sid_ctl_tur_uzb_igb_jav_dyu_dut_slo_bsq_lit_amh_ven_cnt_spa_mol_dgb_pol_bam_grk_hun_tsw_swa_fin_urd_wly_geo_nor_bos_ita_pan_gam_heb_eng_est_yor_bat_krd_mao_jpn_knd_kor_fre_scr_tsn_glc_sun_rom_sod_tag_mnd_prs_ewe_guj_aeg_mcd_bul_lat_ger_qcu_cze_svk_swe_swt_hau_por_owc_ukr_ind_rus_akn_alb_moo_mly_tha_tig_tml_zul_bem_azi_afr_arw_aze_lda_vie_chh_cic_ses_xho	-0.389709066263286	-0.924866022842673	0.357429236834284
766	amr_mcd_cic_spa_heb_wly_mlt_rus_azi_aze_dyu_sun_bam_alb_hin_bsq_grk_sod_swt_cnt_pol_urd_lda_slo_zul_ukr_hun_moo_fbf_fin_mol_gam_geo_bos_prs_eng_ger_anl_chh_krd_est_xho_ind_ita_mao_jpn_knd_kor_dut_ben_ses_nor_tag_scr_tig_bat_mnd_ctl_igb_guj_aeg_pan_bul_lat_lit_qcu_afr_arw_glc_dgb_amh_svk_owc_swe_mly_fre_ewe_por_swa_jav_tha_sid_tml_ven_yor_tur_rom_cze_uzb_akn_vie_hau_tsw_bem_tsn	-0.379051776214153	-0.899124933950536	0.370908249178958
767	sid_nor_bem_ctl_owc_tig_anl_ukr_azi_uzb_lda_mly_xho_scr_alb_bsq_guj_amh_ewe_cnt_afr_ben_cic_por_dyu_rom_fin_swt_zul_hun_pan_heb_geo_krd_hin_bos_fre_hau_mlt_pol_est_igb_tag_prs_bat_jpn_tml_kor_slo_ita_dgb_mcd_ind_cze_amr_sun_mnd_rus_akn_mol_gam_eng_bul_swe_urd_qcu_lat_svk_spa_bam_wly_arw_chh_glc_mao_dut_tsn_lit_ven_jav_tha_aeg_knd_yor_moo_tur_ger_grk_aze_ses_vie_sod_swa_tsw_fbf	-0.688913038575456	-1.65131714605178	0.102046786871219
768	owc_ger_yor_rus_sid_gam_wly_fre_azi_uzb_dyu_bat_dgb_alb_ukr_bsq_afr_anl_tsw_cnt_eng_pan_fbf_scr_ven_nor_fin_xho_swa_est_pol_hau_geo_grk_hin_prs_bos_chh_heb_slo_hun_zul_sun_glc_mao_jpn_tml_kor_mcd_cze_igb_ben_ind_por_sod_mly_mnd_ita_swt_swe_tig_dut_spa_svk_krd_qcu_bul_urd_guj_tsn_amr_mol_mlt_lit_jav_arw_lda_ctl_bem_tag_tha_amh_knd_ewe_akn_tur_rom_lat_aze_moo_vie_aeg_bam_cic_ses	-0.527295585888685	-1.25775993752279	0.211627608188121
769	sod_por_xho_alb_anl_amr_gam_nor_tur_aze_igb_tag_moo_ger_pan_bsq_ita_owc_tsn_mnd_guj_grk_swt_krd_lda_eng_fin_ewe_yor_hun_ctl_mlt_geo_fre_spa_swe_arw_aeg_amh_cze_est_bem_sun_lat_mao_jpn_knd_kor_glc_dut_dgb_pol_ind_lit_hau_bat_cnt_bul_swa_urd_wly_scr_mcd_afr_rus_qcu_mol_rom_svk_fbf_tig_prs_sid_hin_mly_slo_bam_ben_cic_jav_tha_heb_tml_tsw_akn_uzb_bos_ukr_azi_ses_vie_chh_ven_zul_dyu	-0.127926300784066	-0.301635706954183	0.763603238171489
770	amr_eng_ses_ctl_mlt_aeg_heb_krd_uzb_azi_swt_ind_akn_swe_bul_bsq_fre_gam_lda_mnd_lat_mol_moo_pan_dyu_guj_fin_zul_tsw_hun_glc_hau_geo_ger_grk_svk_spa_wly_anl_dut_est_tsn_mao_cze_sun_jpn_knd_kor_alb_afr_xho_ben_bat_por_tig_mly_cnt_scr_cic_bos_sid_arw_rom_rus_hin_qcu_mcd_ita_ukr_ewe_owc_prs_chh_urd_tag_nor_dgb_lit_igb_jav_tha_amh_tml_fbf_ven_aze_slo_pol_tur_yor_vie_sod_swa_bam_bem	-0.710738296481228	-1.70297629808093	0.0919124787518313
771	amh_ger_dyu_grk_sod_aeg_hau_ben_aze_uzb_tsw_jav_akn_alb_arw_bsq_rom_wly_ven_cnt_pol_lit_swt_cze_swa_lat_hun_cic_bem_fin_ctl_sid_geo_hin_eng_swe_mol_owc_heb_krd_est_tsn_ind_rus_sun_jpn_tml_kor_spa_svk_moo_urd_mly_glc_tig_bat_mnd_dut_igb_scr_anl_mcd_bos_pan_por_qcu_nor_slo_guj_yor_mlt_ita_amr_ukr_mao_afr_bam_fre_ses_tag_tha_gam_knd_zul_lda_tur_bul_prs_azi_fbf_vie_chh_ewe_dgb_xho	0.0774804005642879	0.182364732839718	0.855693435359168
772	mlt_lit_tsw_prs_wly_tig_sid_grk_uzb_aze_swt_jav_akn_ben_pol_bsq_ger_gam_ses_mnd_urd_alb_yor_nor_dyu_cze_est_moo_ewe_hun_mcd_anl_geo_bul_fre_ita_rom_aeg_amr_lat_fin_ven_mly_dut_mao_jpn_knd_kor_arw_swe_lda_eng_sun_guj_chh_ind_cnt_ctl_bam_slo_sod_bos_spa_svk_afr_qcu_scr_rus_glc_bem_heb_hin_owc_pan_bat_krd_xho_mol_swa_tag_tha_amh_tml_zul_igb_tur_ukr_por_azi_tsn_vie_hau_cic_fbf_dgb	-0.801314245180314	-1.93309872876547	0.0562659415451422
773	sid_pol_igb_afr_mlt_aeg_heb_scr_azi_aze_lda_mly_yor_slo_ben_bsq_prs_owc_fbf_cnt_glc_swe_zul_rom_bem_ctl_hun_dgb_ewe_est_lat_amh_geo_bul_krd_urd_arw_anl_wly_mol_fin_ven_tag_ukr_jav_jpn_knd_kor_por_ita_swt_eng_mao_hin_gam_ind_mnd_lit_swa_mcd_amr_pan_rus_spa_ger_qcu_cze_svk_grk_akn_hau_bos_tig_fre_bat_nor_tsn_dut_cic_sun_tha_sod_tml_xho_moo_uzb_guj_alb_tur_tsw_vie_chh_dyu_bam_ses	-0.3745731845906	-0.887693493969575	0.376995684500113
774	gam_swe_zul_afr_sid_anl_owc_cze_azi_tur_dyu_mao_yor_dut_ukr_bsq_krd_chh_xho_cnt_ctl_pan_cic_rus_tsw_urd_est_igb_swt_fin_ben_sod_geo_por_rom_mcd_ger_amh_tig_alb_hun_lda_mly_slo_tag_jpn_tml_kor_bul_arw_dgb_grk_jav_hin_heb_sun_mnd_ita_bam_glc_hau_svk_prs_lat_guj_qcu_nor_spa_fre_ewe_wly_bos_mlt_eng_bat_scr_ven_lit_ses_ind_tha_aeg_knd_moo_fbf_uzb_pol_mol_aze_bem_vie_amr_akn_tsn_swa	-0.146421115436137	-0.345367314151868	0.730598195873174
775	sod_nor_igb_swe_hau_amr_sid_hin_tur_azi_cic_sun_fbf_mol_lit_bsq_fre_anl_ven_cnt_ctl_prs_zul_glc_swa_grk_fin_lda_dyu_hun_spa_owc_geo_lat_rom_mcd_bos_aeg_wly_scr_est_tsn_bat_alb_mly_jpn_knd_kor_cze_rus_yor_guj_jav_ben_amh_mao_mnd_ger_bem_ita_chh_krd_svk_dut_bul_qcu_afr_por_eng_ses_mlt_pol_heb_pan_tag_urd_swt_ukr_xho_ind_tha_gam_tml_moo_dgb_aze_arw_slo_uzb_tsw_vie_tig_bam_akn_ewe	-0.327605754102724	-0.776104723065467	0.439656453446129
776	wly_rom_igb_fre_mlt_heb_sod_scr_uzb_tur_bam_mly_fbf_por_glc_bsq_dut_anl_moo_cnt_swe_prs_ses_lat_cic_eng_fin_ewe_bem_hun_afr_amh_geo_grk_krd_ita_ukr_hau_owc_cze_est_zul_jav_mcd_tag_jpn_knd_kor_pan_urd_dgb_mol_sun_ctl_sid_mao_mnd_arw_ven_guj_aeg_pol_alb_ben_nor_qcu_bul_rus_svk_yor_gam_spa_chh_ger_bat_slo_xho_hin_dyu_ind_tha_tig_tml_lda_tsn_azi_lit_bos_aze_tsw_vie_amr_swa_akn_swt	-0.504048667803896	-1.19901456844563	0.233568436345492
777	hau_rus_lda_hin_aeg_amh_chh_ctl_aze_uzb_ewe_bat_swa_grk_ben_bsq_rom_gam_dyu_cnt_svk_cze_ses_afr_tsw_mcd_est_igb_bem_hun_spa_sid_geo_glc_bos_eng_scr_anl_amr_nor_fin_xho_ind_swe_jav_jpn_tml_kor_lat_urd_ven_fre_sun_pol_wly_mao_mnd_ita_moo_pan_heb_krd_ger_slo_lit_qcu_arw_guj_ukr_tsn_mlt_mol_tig_por_mly_alb_swt_dut_yor_tag_tha_sod_knd_fbf_dgb_tur_bul_prs_azi_bam_vie_owc_cic_zul_akn	0.239247985882903	0.56377046407365	0.574267322347599
778	owc_krd_tsn_arw_wly_sod_aeg_dut_tur_aze_cic_bat_swt_por_svk_bsq_guj_amr_tsw_cnt_lat_pol_akn_eng_xho_ben_hun_swa_ewe_fin_ger_amh_geo_hin_pan_mcd_lit_hau_tig_bos_est_moo_sun_slo_mao_jpn_knd_kor_spa_mol_lda_alb_tag_fre_sid_mly_mnd_prs_fbf_afr_chh_rom_rus_grk_bul_qcu_cze_glc_swe_ses_mlt_ctl_anl_ita_ind_ukr_ven_nor_bem_jav_tha_gam_tml_igb_bam_azi_scr_urd_uzb_zul_vie_heb_dyu_dgb_yor	-0.496899465332478	-1.18228561527757	0.240106406359778
779	aeg_rus_moo_alb_gam_amr_sod_cze_uzb_azi_igb_mly_lda_nor_prs_bsq_hin_hau_bem_mnd_lat_ctl_ewe_grk_tsn_urd_hun_ven_akn_est_mol_amh_geo_scr_ger_ben_dut_anl_chh_ita_fin_dyu_ind_fre_sun_jpn_knd_kor_glc_swe_tsw_eng_mao_por_sid_jav_cnt_mcd_yor_pan_heb_rom_pol_bul_krd_qcu_spa_ukr_arw_cic_owc_svk_wly_bos_bat_guj_bam_lit_zul_tag_tha_mlt_tml_fbf_ses_aze_afr_slo_tur_swa_vie_tig_swt_dgb_xho	-0.545323351691621	-1.29777158134462	0.197575490553089
780	owc_nor_ses_ita_hau_amh_chh_rom_tur_uzb_tsw_mly_swt_eng_afr_bsq_mol_anl_ewe_mnd_cze_glc_tsn_slo_swa_grk_est_xho_igb_hun_prs_wly_geo_scr_lat_bos_ben_amr_sid_bul_fin_fbf_sun_urd_tag_jpn_knd_kor_ukr_ctl_moo_pol_bat_svk_mlt_jav_cnt_arw_lda_fre_gam_guj_swe_krd_dut_qcu_pan_rus_por_cic_aeg_mcd_tig_lit_ind_hin_bam_alb_yor_mao_tha_heb_tml_bem_akn_azi_ger_spa_aze_dgb_vie_sod_zul_ven_dyu	-0.223803978413829	-0.529896337455658	0.59744663195418
781	sid_krd_xho_guj_anl_gam_heb_glc_aze_azi_dgb_mao_lda_por_mcd_bsq_dut_amr_moo_mnd_urd_svk_yor_slo_tsw_ctl_hun_dyu_igb_est_bul_hau_geo_swe_nor_mol_bos_amh_owc_pol_fin_bem_bat_scr_mly_jpn_knd_kor_lit_eng_swt_arw_sun_lat_chh_ind_cnt_spa_akn_rom_sod_pan_ukr_fre_hin_qcu_ita_alb_grk_fbf_tig_ger_aeg_rus_tag_cze_ses_ben_zul_jav_tha_wly_tml_ven_cic_tur_prs_afr_uzb_bam_vie_mlt_ewe_swa_tsn	-0.00542333053463914	-0.0127702188135112	0.989838471636834
782	wly_urd_lda_hin_chh_sod_tig_dut_aze_azi_igb_bat_dgb_krd_rus_bsq_afr_gam_bam_cnt_prs_lit_moo_mcd_ses_ctl_fin_akn_xho_hun_svk_heb_geo_ita_spa_bul_ger_amh_anl_por_est_swa_mly_eng_tag_jpn_tml_kor_grk_glc_fbf_fre_ind_pan_owc_jav_mnd_cze_ven_rom_aeg_mol_scr_nor_pol_qcu_ben_slo_guj_dyu_sid_bos_mlt_alb_mao_arw_tsw_swe_yor_sun_tha_amr_knd_zul_tsn_uzb_lat_ukr_tur_cic_vie_hau_bem_ewe_swt	-0.338731698004903	-0.802549482255006	0.424281347951949
783	hau_svk_lda_prs_amh_heb_gam_hin_uzb_aze_tsw_jav_bem_rom_nor_bsq_spa_aeg_swt_cnt_glc_dut_xho_krd_moo_lat_hun_cic_akn_est_ita_sid_geo_mol_fre_alb_ukr_anl_sod_grk_fin_ewe_sun_guj_tag_jpn_tml_kor_slo_eng_tsn_bos_ind_ben_wly_mao_mnd_lit_igb_bul_tig_mcd_por_cze_arw_qcu_scr_pan_afr_fbf_mlt_pol_owc_ctl_mly_ger_zul_swe_bam_bat_tha_amr_knd_dyu_yor_tur_urd_rus_azi_swa_vie_chh_ven_ses_dgb	-0.3481392040288	-0.824393176285016	0.411825564589518
784	gam_urd_akn_ita_wly_heb_tig_mcd_aze_uzb_bem_sun_tsw_lat_guj_bsq_glc_sid_tsn_mnd_lit_hin_dyu_bul_xho_cze_fin_swt_bam_hun_bos_chh_geo_prs_arw_svk_scr_amh_anl_alb_est_moo_jav_krd_bat_jpn_tml_kor_afr_slo_ven_dut_mly_ben_hau_mao_cnt_nor_cic_grk_owc_spa_pan_rus_ukr_qcu_ctl_fre_rom_yor_amr_pol_mlt_mol_ind_swe_zul_por_ewe_tag_tha_sod_knd_ses_swa_azi_ger_eng_tur_dgb_vie_aeg_fbf_igb_lda	-0.266935060600608	-0.631067831212342	0.529544098489697
785	chh_swe_dgb_krd_anl_mlt_amh_eng_azi_uzb_cic_ind_akn_ben_bos_bsq_nor_wly_ven_cnt_glc_svk_ewe_pol_zul_cze_est_swa_lda_fin_slo_amr_geo_rus_ukr_pan_lit_sod_tig_ger_hun_tsw_jav_bul_bat_jpn_knd_kor_fre_spa_fbf_urd_mao_rom_heb_mly_mnd_grk_swt_lat_aeg_ita_por_ctl_arw_qcu_dut_mcd_prs_bam_owc_scr_hau_mol_sun_afr_xho_alb_igb_tag_tha_gam_tml_dyu_tsn_aze_hin_guj_tur_moo_vie_sid_yor_bem_ses	0.475129327873246	1.12072392652447	0.265291113886628
786	hau_slo_bam_prs_amh_chh_aeg_grk_azi_tur_xho_mly_fbf_nor_lit_bsq_lat_amr_swt_cnt_scr_hin_tsw_dut_zul_bos_hun_igb_ses_est_ctl_heb_geo_rus_pan_por_arw_gam_owc_guj_fin_bem_tag_urd_ind_jpn_tml_kor_swe_glc_swa_ita_bat_cze_wly_jav_mnd_pol_moo_mcd_sid_spa_ukr_mol_ben_qcu_rom_fre_alb_akn_anl_afr_tig_eng_mao_krd_cic_bul_dyu_sun_tha_sod_knd_lda_dgb_uzb_ger_svk_aze_ewe_vie_mlt_yor_tsn_ven	0.161500097149844	0.380147672600474	0.704702613526798
787	anl_bul_bem_swe_sod_hau_amh_lat_uzb_tur_ewe_tag_tsn_bos_scr_bsq_ukr_mlt_fbf_mnd_ita_slo_akn_lit_swa_afr_fin_xho_swt_est_pol_amr_geo_guj_rom_urd_spa_sid_tig_nor_hun_lda_mly_prs_ind_jpn_knd_kor_rus_ben_moo_arw_mao_krd_aeg_sun_cnt_pan_ses_eng_wly_ctl_ger_mcd_svk_qcu_fre_glc_mol_dgb_heb_dut_chh_por_jav_grk_zul_cze_yor_bat_tha_owc_tml_tsw_dyu_aze_alb_hin_azi_ven_vie_gam_cic_igb_bam	0.0502662541489827	0.118240562779593	0.906132062527685
788	amr_scr_igb_cze_anl_owc_sod_dut_azi_uzb_bam_mly_ewe_alb_grk_bsq_rus_wly_lda_mnd_swe_ger_tsn_svk_fbf_lit_est_swt_dgb_fin_afr_gam_geo_ita_guj_arw_ctl_hau_sid_mcd_hun_swa_tag_rom_ind_jpn_knd_kor_slo_hin_akn_prs_bat_bos_aeg_jav_cnt_krd_tsw_glc_chh_mol_urd_fre_ukr_qcu_ben_lat_nor_zul_tig_por_mlt_spa_mao_pol_cic_pan_ven_sun_tha_heb_tml_moo_dyu_tur_eng_bul_aze_bem_vie_amh_xho_ses_yor	0.265820531091709	0.624647085212027	0.533732222784626
789	owc_dut_bam_hin_mlt_aeg_sid_glc_aze_azi_moo_sun_ses_spa_guj_bsq_pan_anl_dyu_mnd_ger_svk_ven_arw_lda_nor_hun_ewe_swt_fin_eng_wly_geo_ctl_scr_ita_ben_tig_sod_urd_est_cic_mao_slo_bat_jpn_knd_kor_bos_rus_dgb_prs_mly_mcd_hau_tag_cnt_bul_fbf_grk_amh_alb_krd_rom_pol_qcu_lat_swe_por_yor_heb_fre_chh_afr_jav_cze_igb_lit_swa_ind_tha_gam_tml_xho_bem_uzb_mol_ukr_tur_tsw_vie_amr_zul_tsn_akn	-0.379616677272458	-0.899525289649712	0.370696182683586
790	heb_krd_cic_mcd_sid_owc_wly_svk_tur_azi_ven_tag_yor_spa_scr_bsq_afr_aeg_swa_cnt_cze_nor_dyu_slo_bam_mol_fin_dgb_fbf_est_lit_amh_geo_prs_ben_ukr_guj_amr_hau_fre_hun_ses_bat_lat_mly_jpn_tml_kor_bul_pan_tsn_alb_mao_eng_sod_ind_mnd_grk_moo_bos_tig_ctl_hin_rom_por_qcu_swe_urd_ita_zul_chh_rus_mlt_arw_jav_glc_xho_ger_igb_sun_tha_anl_knd_bem_tsw_aze_dut_pol_uzb_lda_vie_gam_swt_akn_ewe	-0.872023456189212	-2.1082917442946	0.0376945804369241
791	chh_rom_dyu_nor_amh_amr_heb_cze_tur_uzb_ven_sun_yor_bos_swe_bsq_lat_aeg_tsn_cnt_afr_bul_xho_arw_moo_lit_fin_tsw_dgb_hun_krd_sid_geo_guj_por_ita_glc_owc_sod_ctl_est_fbf_ind_urd_mao_jpn_tml_kor_spa_mcd_igb_svk_mly_hin_wly_bat_mnd_pol_ses_prs_hau_pan_slo_dut_scr_qcu_mol_ukr_fre_zul_tig_grk_mlt_rus_tag_eng_lda_ben_bam_jav_tha_anl_knd_swa_bem_aze_alb_ger_azi_swt_vie_gam_ewe_cic_akn	-0.513808928447152	-1.22177050484398	0.224882312954979
792	tig_prs_moo_eng_wly_amh_gam_ctl_tur_uzb_tsw_bat_lda_por_scr_bsq_alb_anl_xho_cnt_arw_lit_ses_spa_bam_pan_hun_akn_fbf_est_ben_owc_geo_cze_ukr_rom_pol_sid_chh_urd_fin_swt_ind_fre_mao_jpn_knd_kor_bul_afr_dgb_slo_mly_nor_mlt_sun_mnd_krd_igb_ger_sod_svk_mol_lat_bos_qcu_dut_swe_glc_dyu_aeg_guj_hau_grk_tag_hin_cic_mcd_swa_jav_tha_heb_tml_bem_ewe_aze_rus_ita_azi_ven_vie_amr_tsn_yor_zul	-0.0705938445006879	-0.166588565243298	0.868055452019224
793	wly_krd_moo_ben_chh_aeg_sod_nor_uzb_tur_zul_ind_tsn_ger_swe_bsq_pol_anl_ewe_mnd_arw_guj_bam_urd_dyu_mcd_hun_tsw_xho_est_grk_sid_geo_dut_alb_fre_bos_owc_hau_glc_fin_yor_sun_ukr_bat_jpn_tml_kor_eng_rom_cic_prs_mao_lat_tig_mly_cnt_por_bem_pan_amh_slo_svk_scr_hin_qcu_lit_rus_mol_dgb_amr_spa_heb_afr_tag_ctl_igb_bul_akn_jav_tha_mlt_knd_ses_lda_aze_cze_ita_azi_fbf_vie_gam_ven_swa_swt	0.270352934604911	0.638318718028167	0.52483498766469
794	heb_urd_akn_ctl_hau_sid_wly_por_azi_uzb_bam_tag_igb_nor_ukr_bsq_svk_gam_ses_cnt_lit_ben_cic_krd_zul_arw_hun_lda_yor_fin_lat_owc_geo_cze_prs_bul_pol_anl_mlt_hin_est_tsw_ind_bos_bat_jpn_tml_kor_afr_rus_swt_eng_jav_guj_amh_mao_mnd_pan_dyu_slo_sod_grk_rom_glc_swe_qcu_mol_ita_ger_swa_tig_scr_aeg_fre_sun_dut_fbf_mcd_ewe_mly_tha_amr_knd_bem_moo_aze_alb_spa_tur_ven_vie_chh_xho_dgb_tsn	-0.292769048246266	-0.692638135671427	0.490262633692957
795	anl_mcd_lda_scr_amr_tig_sid_rom_uzb_azi_ewe_mly_dyu_swe_krd_bsq_mol_amh_fbf_cnt_ukr_grk_bam_lit_cic_svk_est_yor_bem_hun_afr_mlt_geo_glc_nor_ita_bul_wly_aeg_pan_fin_tsw_mao_guj_tag_jpn_tml_kor_rus_ctl_moo_hin_bat_dut_owc_ind_mnd_spa_xho_urd_hau_prs_cze_ger_arw_qcu_bos_slo_lat_swa_sod_alb_chh_por_sun_fre_tsn_eng_ven_jav_tha_heb_knd_zul_akn_tur_pol_ben_aze_swt_vie_gam_dgb_ses_igb	-0.369238984790736	-0.875064965473384	0.38379292684865
796	heb_ben_xho_guj_sod_amh_anl_eng_azi_aze_cic_bat_moo_pol_arw_bsq_ita_tig_tsw_mnd_alb_pan_bem_lit_ses_nor_fin_swa_lda_est_svk_hau_geo_bos_mol_krd_lat_aeg_sid_slo_hun_zul_mly_rus_tag_jpn_knd_kor_grk_por_bam_mcd_jav_afr_amr_sun_cnt_urd_dyu_prs_gam_spa_rom_ger_bul_qcu_dut_ukr_hin_swt_wly_cze_owc_swe_mao_fre_ewe_ctl_tsn_ind_tha_chh_tml_igb_yor_uzb_scr_glc_tur_dgb_vie_mlt_akn_fbf_ven	-0.535853990953496	-1.27875088216038	0.204166610377066
797	tig_swe_xho_spa_chh_wly_aeg_grk_azi_aze_cic_jav_swt_pol_arw_bsq_bul_amr_moo_mnd_eng_krd_swa_svk_dyu_guj_hun_lda_tsn_fin_afr_amh_geo_rus_fre_hin_alb_gam_heb_ctl_est_bam_sun_scr_bat_jpn_tml_kor_ukr_dut_zul_mol_tag_nor_mlt_ind_cnt_slo_dgb_bos_anl_rom_urd_ger_ita_qcu_por_pan_ben_ewe_sid_glc_sod_cze_mly_lat_tsw_mcd_akn_mao_tha_owc_knd_bem_ven_tur_lit_prs_uzb_ses_vie_hau_igb_fbf_yor	-0.338158701631543	-0.800966396663825	0.425192678165705
798	anl_rus_zul_afr_sid_mlt_heb_arw_azi_aze_swt_ind_cic_svk_ger_bsq_guj_tig_dyu_cnt_dut_scr_ewe_por_bem_lat_fin_dgb_lda_hun_alb_gam_geo_swe_glc_pol_eng_amr_hau_cze_est_igb_sun_mcd_mly_jpn_knd_kor_lit_krd_fbf_ita_mao_ukr_aeg_bat_mnd_hin_tsw_rom_chh_prs_fre_ben_spa_qcu_pan_slo_bos_akn_owc_grk_sod_ctl_jav_nor_bam_bul_tsn_tag_tha_amh_tml_yor_moo_uzb_mol_urd_tur_ses_vie_wly_swa_ven_xho	-0.392053442674127	-0.92903199942565	0.355277601679798
799	gam_bul_bem_prs_wly_sid_tig_pol_azi_uzb_xho_tag_akn_eng_nor_bsq_arw_anl_fbf_mnd_bos_scr_cic_spa_ewe_guj_hun_moo_zul_fin_mcd_hau_geo_grk_ctl_por_krd_amh_amr_rus_est_ven_mly_mol_mao_jpn_knd_kor_pan_fre_tsw_hin_ind_lit_mlt_jav_cnt_cze_igb_afr_sod_ben_ukr_lat_ger_qcu_alb_dut_ita_tsn_heb_urd_owc_svk_sun_slo_yor_swe_swt_bat_tha_chh_tml_lda_bam_tur_glc_rom_aze_dgb_vie_aeg_swa_ses_dyu	-0.121622010293739	-0.286869086796178	0.774850717265223
800	tig_alb_dgb_glc_amh_sid_hau_ctl_tur_aze_lda_ind_igb_fre_rom_bsq_slo_wly_cic_cnt_ben_guj_xho_cze_tsw_ger_fin_moo_swa_est_dut_heb_geo_swe_eng_ukr_hin_amr_mlt_rus_hun_dyu_mly_pan_tag_jpn_knd_kor_bul_bos_swt_mcd_sun_grk_anl_bat_mnd_scr_tsn_pol_chh_ita_nor_arw_spa_qcu_lat_prs_urd_akn_owc_afr_aeg_svk_mao_lit_zul_mol_bam_jav_tha_sod_tml_ewe_fbf_azi_por_krd_uzb_ven_vie_gam_yor_ses_bem	0.295598156700587	0.695697048130641	0.488353435252521
801	wly_dut_lda_scr_gam_owc_sod_rom_azi_uzb_ses_jav_moo_nor_spa_bsq_ger_aeg_zul_cnt_urd_eng_igb_arw_tsn_rus_est_ewe_akn_fin_glc_amh_geo_bul_hin_ita_krd_anl_mlt_lat_hun_swt_ind_grk_mly_jpn_tml_kor_ctl_svk_yor_bos_sun_mcd_chh_bat_mnd_slo_tsw_lit_heb_cze_guj_alb_fre_qcu_ukr_pan_afr_cic_sid_swe_tig_por_tag_pol_ven_mol_fbf_mao_tha_hau_knd_bem_dyu_aze_prs_ben_tur_xho_vie_amr_swa_dgb_bam	-0.390421870284084	-0.925282849056498	0.357213580660649
802	amh_ger_bam_cze_sod_mlt_chh_bos_aze_uzb_fbf_mly_tsn_rom_urd_bsq_krd_aeg_lda_mnd_rus_svk_igb_fre_ven_por_fin_swt_yor_hun_mcd_tig_geo_bul_swe_arw_spa_gam_wly_lit_est_ewe_mao_lat_jav_jpn_tml_kor_ita_glc_zul_eng_bat_scr_heb_ind_cnt_prs_xho_afr_amr_guj_nor_slo_ukr_qcu_ctl_pol_mol_ses_anl_ben_owc_grk_tag_pan_moo_alb_tsw_sun_tha_sid_knd_dyu_dgb_azi_dut_hin_tur_cic_vie_hau_swa_akn_bem	0.214847571254501	0.505872869671943	0.614142896966593
803	heb_rus_ses_eng_aeg_tig_wly_grk_tur_aze_ewe_mao_moo_ctl_bos_bsq_ben_amh_bem_cnt_swe_ger_tsw_svk_swa_urd_fin_zul_yor_hun_prs_owc_geo_spa_glc_rom_guj_sid_chh_por_est_igb_jav_lit_mly_jpn_tml_kor_pan_dut_ven_bul_ind_cze_hau_sun_mnd_alb_cic_nor_sod_lat_arw_scr_krd_qcu_ukr_fre_mol_dgb_mlt_mcd_anl_afr_bat_slo_fbf_ita_swt_tag_tha_gam_knd_lda_xho_azi_hin_pol_uzb_bam_vie_amr_akn_tsn_dyu	0.0341570192464396	0.0803879584404381	0.936101441676697
804	hau_nor_bem_guj_gam_sod_wly_ita_tur_uzb_akn_mao_cic_mcd_arw_bsq_bos_owc_swt_cnt_mol_por_zul_fre_ven_prs_fin_bam_moo_est_alb_amh_geo_rom_bul_dut_cze_amr_chh_urd_hun_tsn_ind_swe_tag_jpn_knd_kor_grk_pol_igb_afr_mly_ben_anl_bat_mnd_ukr_dgb_ger_heb_lit_rus_lat_pan_qcu_hin_glc_ctl_lda_mlt_slo_tig_svk_jav_scr_xho_eng_yor_sun_tha_sid_tml_ses_ewe_azi_spa_krd_aze_swa_vie_aeg_tsw_dyu_fbf	-0.0811037209019288	-0.191787175983828	0.848327045089958
805	aeg_hin_ewe_ita_sid_heb_amh_por_tur_azi_zul_sun_swt_krd_slo_bsq_lat_anl_ses_mnd_afr_mol_dyu_swe_lda_nor_est_bam_akn_fin_pol_tig_geo_glc_prs_svk_spa_wly_mlt_eng_hun_fbf_bat_ben_jav_jpn_knd_kor_alb_cze_tsw_mcd_mly_rom_sod_tag_cnt_bul_moo_arw_gam_ctl_bos_lit_guj_qcu_scr_pan_rus_swa_hau_dut_amr_ukr_ind_fre_ven_ger_cic_mao_tha_chh_tml_dgb_yor_uzb_urd_grk_aze_bem_vie_owc_xho_tsn_igb	-0.689477750218475	-1.65952438619455	0.100378808351679
806	sod_scr_ven_spa_gam_mlt_wly_ctl_uzb_tur_igb_mly_lda_cze_bul_bsq_swe_chh_yor_cnt_urd_mol_swa_glc_zul_pol_est_cic_akn_fin_alb_sid_geo_lit_krd_svk_mcd_aeg_heb_rus_hun_swt_sun_ita_jav_jpn_tml_kor_nor_grk_dyu_hin_ind_ukr_anl_mao_mnd_afr_fbf_guj_tig_arw_eng_rom_prs_qcu_ben_lat_ger_moo_amr_por_hau_bos_tag_pan_dgb_slo_tsn_bat_tha_owc_knd_xho_bem_azi_dut_fre_aze_tsw_vie_amh_bam_ewe_ses	-0.128516716302462	-0.303168555056737	0.762438547563639
807	owc_eng_yor_ukr_wly_aeg_tig_bul_tur_uzb_ven_ind_akn_alb_arw_bsq_lat_amh_zul_mnd_cze_ben_lda_fre_igb_rom_hun_swa_xho_est_krd_hau_geo_lit_nor_urd_pan_amr_sid_mcd_fin_moo_bat_bos_tag_jpn_tml_kor_guj_hin_swt_mol_mly_afr_gam_sun_cnt_ita_cic_grk_chh_pol_scr_rus_ger_qcu_prs_spa_ctl_fbf_mlt_slo_heb_glc_mao_dut_tsn_por_ses_jav_tha_anl_knd_tsw_dyu_aze_swe_svk_azi_bem_vie_sod_ewe_dgb_bam	-0.43039496501521	-1.0213211199684	0.309751773520948
808	amr_por_fbf_bos_wly_hau_tig_dut_aze_azi_yor_mly_tsw_lit_slo_bsq_urd_gam_bam_mnd_rus_afr_cic_ita_xho_fre_est_tsn_moo_hun_mcd_owc_geo_spa_ctl_ben_eng_amh_sod_svk_fin_ewe_mao_prs_bat_jpn_tml_kor_nor_glc_swt_scr_sun_mol_aeg_tag_cnt_krd_akn_pol_sid_cze_ukr_swe_pan_qcu_rom_alb_bul_lda_chh_ger_mlt_arw_jav_lat_igb_hin_swa_ind_tha_heb_knd_bem_dgb_uzb_guj_grk_tur_zul_vie_anl_ven_dyu_ses	-0.382061634763895	-0.906618793071125	0.366951480830035
809	chh_ukr_cic_ctl_tig_aeg_mlt_rom_uzb_tur_yor_ind_xho_fre_prs_bsq_alb_anl_tsw_cnt_bul_nor_bem_spa_ven_ben_fin_moo_igb_est_scr_amh_geo_hin_ita_arw_mcd_gam_sod_pol_hun_ewe_jav_lat_bat_jpn_tml_kor_mol_dut_swa_glc_sun_slo_owc_mly_mnd_svk_akn_lit_amr_ger_grk_bos_rus_qcu_pan_afr_por_lda_sid_krd_wly_urd_tag_cze_dyu_eng_swt_mao_tha_hau_knd_zul_bam_aze_guj_swe_azi_dgb_vie_heb_fbf_tsn_ses	-0.514483260170356	-1.22391513098572	0.224075944669148
810	mlt_ben_akn_svk_wly_tig_sid_dut_aze_tur_dyu_sun_xho_cze_scr_bsq_pol_hau_ven_cnt_pan_swe_igb_krd_swa_ger_fin_swt_bem_est_rom_chh_geo_mol_arw_prs_rus_amr_heb_spa_hun_fbf_mly_lit_bat_jpn_tml_kor_mcd_slo_ewe_hin_jav_eng_anl_mao_mnd_bos_tsw_fre_aeg_ukr_nor_por_afr_qcu_ita_lat_glc_yor_amh_guj_gam_ctl_ind_alb_tsn_grk_ses_tag_tha_owc_knd_lda_bam_uzb_urd_bul_azi_moo_vie_sod_cic_dgb_zul	-0.127099519916604	-0.299845019954237	0.764964528902445
811	gam_prs_swt_ctl_sod_sid_anl_ger_aze_azi_zul_sun_swa_krd_swe_bsq_ita_amr_igb_cnt_scr_afr_bam_cze_tsw_slo_fin_bem_yor_hun_pan_heb_geo_mol_bul_nor_alb_owc_wly_guj_est_akn_mly_hin_tag_jpn_knd_kor_bos_ben_ven_por_bat_pol_tig_ind_mnd_lit_fbf_ukr_hau_dut_glc_rus_fre_qcu_arw_urd_spa_cic_aeg_svk_mlt_lat_jav_mcd_moo_rom_dyu_mao_tha_amh_tml_lda_tsn_uzb_eng_grk_tur_ewe_vie_chh_xho_ses_dgb	0.714871737680609	1.69882706581805	0.0926949003021253
812	chh_arw_dgb_guj_heb_sid_wly_mcd_azi_uzb_akn_mly_yor_urd_eng_bsq_ukr_aeg_igb_mnd_rus_hin_lda_dut_ses_ger_fin_bem_zul_est_rom_hau_geo_lat_nor_pol_ctl_owc_anl_fre_hun_tsw_jav_afr_ind_jpn_knd_kor_krd_ita_xho_prs_sun_cze_sod_mao_cnt_scr_ewe_grk_gam_por_glc_alb_slo_qcu_ben_bos_pan_swa_mlt_bul_amh_svk_bat_spa_cic_swe_swt_tag_tha_amr_tml_bam_ven_tur_lit_mol_aze_moo_vie_tig_tsn_fbf_dyu	-0.15471182674809	-0.364791478773995	0.716095287327635
813	anl_spa_tsn_por_hau_amh_aeg_guj_aze_tur_dgb_sun_zul_alb_krd_bsq_lit_sod_moo_mnd_grk_urd_yor_hin_ewe_ukr_hun_lda_igb_est_dut_amr_geo_fre_ger_prs_afr_wly_chh_svk_fin_ses_bat_slo_jav_jpn_knd_kor_ctl_cze_xho_bul_mao_rom_owc_mly_cnt_mol_cic_lat_gam_glc_ben_scr_rus_qcu_swe_pan_ita_akn_sid_mcd_tig_pol_tag_nor_tsw_bos_swt_ind_tha_mlt_tml_ven_bem_uzb_eng_arw_azi_dyu_vie_heb_bam_fbf_swa	-0.917788902779696	-2.2242477279058	0.0285516693251936
814	owc_mcd_igb_svk_mlt_anl_amh_swe_tur_azi_moo_mly_yor_glc_grk_bsq_ita_heb_dyu_mnd_cze_alb_ven_afr_swa_spa_est_ewe_cic_hun_mol_aeg_geo_dut_ben_ctl_nor_sid_tig_scr_fin_xho_sun_eng_tag_jpn_knd_kor_pol_krd_tsn_fre_jav_slo_hau_bat_cnt_ger_bam_prs_chh_lat_ukr_rus_pan_qcu_por_hin_lit_ses_wly_urd_amr_bos_ind_guj_lda_rom_akn_mao_tha_gam_tml_fbf_tsw_uzb_arw_bul_aze_bem_vie_sod_dgb_swt_zul	-0.145140647520844	-0.342196285323469	0.732975306650496
815	amh_nor_tsn_rus_tig_sid_owc_guj_tur_azi_cic_jav_dyu_spa_dut_bsq_rom_mlt_fbf_cnt_cze_svk_tsw_urd_ven_arw_fin_igb_swt_hun_krd_hau_geo_bul_hin_pan_lat_gam_wly_ben_est_lda_mly_prs_ind_jpn_tml_kor_afr_grk_xho_ctl_bat_lit_heb_tag_mnd_alb_bam_eng_sod_por_mcd_bos_fre_qcu_glc_ger_slo_ewe_chh_ita_anl_swe_sun_pol_zul_mol_bem_mao_tha_amr_knd_dgb_akn_aze_scr_ukr_uzb_moo_vie_aeg_ses_swa_yor	0.208361860545958	0.490268933938317	0.625098291144513
816	aeg_guj_swt_grk_gam_mlt_anl_mol_azi_uzb_ses_sun_swa_prs_lat_bsq_slo_amr_cic_cnt_rus_por_xho_ger_zul_ita_hun_yor_igb_est_fre_sod_geo_arw_pol_ctl_rom_tig_wly_ben_fin_ewe_tag_lit_jav_jpn_tml_kor_bos_mcd_bem_alb_ind_hin_heb_mly_mnd_eng_lda_nor_owc_urd_glc_spa_bul_qcu_swe_dut_afr_tsw_chh_krd_hau_pan_mao_ukr_moo_cze_dyu_bat_tha_sid_knd_dgb_bam_aze_scr_svk_tur_tsn_vie_amh_fbf_ven_akn	-0.210174810464752	-0.49602582383764	0.621046444993032
817	owc_ita_dgb_por_aeg_wly_amh_rom_aze_uzb_ewe_sun_swt_bos_mol_bsq_hin_sid_igb_cnt_svk_ger_tsn_scr_lda_nor_fin_zul_bem_est_mcd_tig_geo_alb_cze_pan_ctl_heb_chh_guj_hun_ses_tag_grk_jav_jpn_knd_kor_ben_prs_ven_pol_bat_afr_amr_mao_mnd_dut_xho_glc_sod_lat_urd_spa_arw_qcu_krd_swe_slo_dyu_hau_lit_anl_fre_ind_rus_akn_bul_moo_mly_tha_mlt_tml_fbf_yor_tur_ukr_eng_azi_cic_vie_gam_swa_tsw_bam	0.107020601056711	0.251898487487739	0.801675359329338
818	sod_lat_lda_prs_hau_mlt_aeg_glc_uzb_aze_ven_jav_bam_grk_alb_bsq_fre_gam_cic_cnt_svk_guj_zul_eng_bem_ctl_fin_swt_igb_hun_bul_amh_geo_urd_afr_slo_ukr_wly_owc_pan_est_akn_sun_swe_bat_jpn_tml_kor_krd_hin_tsn_dut_mao_lit_tig_tag_mnd_rom_xho_mol_heb_pol_arw_nor_bos_qcu_por_cze_mcd_dgb_chh_ben_amr_ger_mly_rus_dyu_scr_ses_ind_tha_anl_knd_tsw_yor_tur_spa_ita_azi_ewe_vie_sid_moo_swa_fbf	0.211985855644629	0.498805273377005	0.619094360282452
819	hau_hin_tsn_lat_sid_amr_gam_ben_azi_uzb_fbf_mao_swa_slo_rus_bsq_grk_tig_akn_mnd_svk_pol_cic_mcd_swt_bos_hun_zul_tsw_fin_afr_mlt_geo_pan_ita_krd_lit_anl_wly_arw_est_dyu_jav_dut_mly_jpn_tml_kor_spa_nor_ses_prs_bat_urd_amh_ind_cnt_por_yor_rom_owc_ukr_eng_alb_scr_qcu_cze_guj_bul_igb_aeg_swe_heb_mol_tag_ger_lda_fre_moo_sun_tha_sod_knd_xho_dgb_aze_glc_ctl_tur_ewe_vie_chh_bem_ven_bam	0.301618661993939	0.710661569789814	0.479072418728472
820	gam_scr_cic_mol_anl_aeg_amr_hin_aze_azi_swa_tag_ewe_grk_ukr_bsq_spa_amh_lda_mnd_nor_rus_zul_krd_igb_pol_est_bem_bam_fin_ger_hau_geo_mcd_prs_slo_guj_wly_heb_ben_hun_ses_bat_bos_mly_jpn_tml_kor_por_svk_akn_urd_mao_ita_chh_sun_cnt_glc_fbf_rom_tig_ctl_eng_bul_cze_qcu_arw_fre_lat_tsw_sid_lit_owc_pan_jav_swe_dyu_alb_moo_ind_tha_mlt_knd_dgb_swt_tur_dut_afr_uzb_xho_vie_sod_ven_tsn_yor	-0.350644033801265	-0.830401511775598	0.408438508132697
821	gam_grk_ven_ben_mlt_owc_amr_urd_tur_azi_igb_sun_moo_svk_scr_bsq_fre_heb_fbf_mnd_lat_ctl_swa_rus_ewe_hin_hun_ses_lda_fin_ukr_anl_geo_glc_krd_bul_alb_sid_sod_pan_est_yor_mao_slo_ind_jpn_knd_kor_ger_pol_dgb_arw_tag_eng_chh_mly_cnt_guj_tsn_nor_hau_spa_bos_dut_prs_qcu_lit_swe_rom_akn_tig_mol_aeg_cze_jav_ita_xho_por_cic_bat_tha_wly_tml_swt_dyu_uzb_mcd_afr_aze_zul_vie_amh_bem_tsw_bam	-0.178660837863745	-0.421779142874369	0.674159596927345
822	heb_scr_bem_ita_gam_tig_owc_lit_aze_tur_cic_jav_dgb_arw_cze_bsq_alb_anl_akn_mnd_glc_ctl_swa_por_fbf_bul_hun_swt_zul_est_dut_wly_geo_ukr_nor_pan_lat_hau_sid_mcd_fin_ewe_sun_mol_bat_jpn_tml_kor_svk_guj_lda_ger_ind_pol_amr_tag_cnt_ben_igb_spa_mlt_slo_grk_eng_rus_qcu_urd_fre_prs_tsw_sod_hin_amh_rom_mly_krd_bam_bos_moo_mao_tha_aeg_knd_xho_ses_uzb_swe_afr_azi_ven_vie_chh_yor_dyu_tsn	-0.715064456622835	-1.71203107087861	0.090223735848001
823	anl_rus_tsw_pol_gam_tig_wly_hin_aze_uzb_ewe_bat_igb_rom_grk_bsq_ger_chh_xho_cnt_slo_urd_swt_bul_lda_mol_fin_ven_ses_hun_mcd_sid_geo_lat_bos_guj_lit_owc_aeg_krd_est_fbf_ind_nor_mao_jpn_knd_kor_scr_swe_akn_ita_sun_pan_amr_mly_mnd_arw_zul_prs_hau_dut_ctl_afr_glc_qcu_cze_eng_fre_bem_sod_spa_amh_por_tag_alb_dyu_svk_moo_jav_tha_mlt_tml_tsn_swa_tur_ukr_ben_azi_yor_vie_heb_bam_dgb_cic	-0.492136542918668	-1.16862795255029	0.245540446648246
824	gam_glc_bem_afr_sod_wly_amr_cze_tur_aze_tsn_tag_yor_arw_ben_bsq_pol_aeg_xho_cnt_lit_mcd_moo_spa_dyu_grk_fin_igb_lda_est_nor_mlt_geo_krd_urd_dut_alb_owc_chh_slo_hun_cic_mly_por_sun_jpn_knd_kor_mol_lat_ewe_bos_ind_scr_sid_mao_mnd_ger_dgb_hin_amh_prs_rus_bul_fre_qcu_swe_pan_ctl_swa_tig_svk_anl_eng_jav_ukr_fbf_guj_bam_bat_tha_hau_tml_swt_akn_uzb_rom_ita_azi_ven_vie_heb_zul_ses_tsw	-0.170634651458218	-0.402890279067711	0.687953615917585
825	heb_por_tsn_ger_sid_gam_chh_bos_uzb_tur_dyu_mly_yor_guj_eng_bsq_ctl_owc_bem_cnt_lit_nor_cic_glc_ven_rus_hun_fbf_lda_fin_cze_amh_geo_lat_pol_rom_hin_wly_sod_grk_est_swt_bat_krd_ind_jpn_knd_kor_slo_ita_tsw_scr_sun_arw_anl_mao_mnd_svk_bam_bul_amr_ukr_ben_afr_swe_qcu_urd_prs_mcd_igb_hau_mol_aeg_spa_jav_dut_ewe_alb_zul_tag_tha_mlt_tml_moo_swa_azi_fre_pan_aze_xho_vie_tig_ses_akn_dgb	0.142412506662427	0.335098672513253	0.738305327979696
826	sid_mol_ewe_ben_heb_chh_owc_fre_aze_azi_tsw_mao_tsn_krd_slo_bsq_swe_tig_fbf_cnt_prs_ukr_cic_ger_swa_spa_fin_moo_swt_est_glc_aeg_geo_lat_nor_ctl_pol_amr_hau_eng_hun_yor_mly_bul_jav_jpn_tml_kor_rom_hin_akn_alb_sun_mcd_mlt_tag_mnd_pan_dyu_bos_gam_por_grk_cze_scr_qcu_guj_urd_arw_xho_sod_svk_amh_dut_bat_lit_ven_rus_bem_ind_tha_anl_knd_ses_lda_tur_afr_ita_uzb_igb_vie_wly_zul_bam_dgb	-0.161223545452764	-0.380638325206245	0.704339692107522
827	owc_bul_lda_glc_wly_anl_tig_ben_azi_aze_ven_tag_dyu_por_mol_bsq_arw_aeg_moo_cnt_afr_grk_ses_ukr_cic_prs_fin_ewe_fbf_est_nor_mlt_geo_rus_scr_hin_pol_hau_sid_bos_hun_yor_ind_pan_sun_jpn_tml_kor_krd_svk_bem_swe_mly_rom_amh_mao_mnd_ger_tsw_dut_chh_ctl_urd_guj_eng_qcu_slo_cze_ita_swa_gam_mcd_heb_spa_jav_alb_akn_fre_xho_bat_tha_sod_knd_igb_bam_tur_lat_lit_uzb_dgb_vie_amr_swt_zul_tsn	-0.0206866592267235	-0.0487344731332145	0.961235412241579
828	wly_afr_tsn_ben_amr_heb_mlt_pol_uzb_tur_cic_bat_igb_mol_spa_bsq_ukr_amh_swt_mnd_guj_krd_dgb_grk_yor_bos_fin_swa_bam_est_lat_sod_geo_prs_fre_nor_scr_hau_anl_ita_hun_fbf_ind_slo_sun_jpn_tml_kor_glc_pan_lda_ger_tag_dut_owc_mao_cnt_eng_akn_hin_aeg_rus_bul_por_swe_qcu_alb_arw_mcd_moo_gam_cze_sid_rom_jav_lit_tsw_urd_zul_mly_tha_chh_knd_bem_xho_aze_svk_ctl_azi_ewe_vie_tig_ven_dyu_ses	-0.377926332914223	-0.897700230727309	0.371663528165395
829	hau_bul_akn_eng_chh_amh_anl_ita_aze_uzb_xho_jav_dyu_arw_pan_bsq_ukr_sid_zul_cnt_spa_grk_igb_pol_dgb_urd_hun_swt_bam_est_ctl_aeg_geo_bos_glc_por_mol_tig_heb_lat_fin_moo_mly_rom_tag_jpn_knd_kor_scr_swe_tsw_ben_ind_cze_amr_mao_mnd_dut_tsn_krd_gam_slo_guj_ger_rus_qcu_fre_svk_mcd_ven_owc_prs_sod_lit_sun_afr_bem_nor_yor_bat_tha_mlt_tml_swa_cic_tur_hin_alb_azi_lda_vie_wly_ewe_fbf_ses	-0.543310152209159	-1.29465152400288	0.198645680214546
830	anl_cze_tsn_bul_amh_mlt_gam_svk_aze_azi_cic_jav_bem_guj_ben_bsq_ita_aeg_lda_mnd_fre_nor_yor_grk_swa_scr_fin_igb_fbf_hun_mcd_heb_geo_hin_mol_krd_afr_sod_wly_pan_est_ven_bat_por_tag_jpn_tml_kor_rom_glc_bam_dut_mao_prs_hau_ind_cnt_slo_swt_lit_sid_pol_arw_swe_eng_qcu_alb_lat_rus_tsw_chh_ctl_tig_urd_sun_spa_dyu_ger_dgb_mly_tha_amr_knd_akn_xho_uzb_bos_ukr_tur_ewe_vie_owc_moo_zul_ses	-1.00515022174653	-2.44550046936496	0.0163472577674648
831	amr_ukr_swa_ctl_owc_wly_sod_bul_aze_azi_igb_mly_ewe_pan_prs_bsq_afr_tig_swt_cnt_ger_bos_tsn_eng_zul_urd_hun_bam_yor_est_slo_chh_geo_mcd_ben_cze_arw_aeg_heb_swe_fin_dgb_jav_fre_tag_jpn_knd_kor_guj_rom_lda_scr_bat_alb_hau_sun_mnd_svk_fbf_spa_gam_por_lat_krd_rus_qcu_mol_grk_dut_cic_sid_lit_mlt_glc_ind_nor_xho_pol_akn_mao_tha_amh_tml_tsw_ven_uzb_hin_ita_tur_moo_vie_anl_dyu_bem_ses	-0.648551229144463	-1.5508590138234	0.124331981644332
832	aeg_rom_lda_ger_gam_heb_owc_alb_azi_tur_bam_bat_igb_bul_pol_bsq_hin_sod_xho_cnt_krd_guj_akn_lat_swa_prs_fin_cic_bem_hun_ukr_anl_geo_bos_por_ita_scr_tig_amr_ben_est_swt_tag_pan_sun_jpn_knd_kor_afr_lit_yor_slo_jav_dut_amh_mly_mnd_fre_ewe_glc_hau_grk_ctl_swe_eng_qcu_mol_spa_urd_ses_mlt_arw_sid_mcd_ind_rus_tsn_nor_zul_mao_tha_wly_tml_dyu_moo_uzb_cze_svk_aze_dgb_vie_chh_tsw_fbf_ven	-0.931116034383192	-2.26654710720232	0.0257359106831083
833	tig_prs_xho_mol_wly_sod_gam_lat_azi_tur_bam_jav_igb_alb_eng_bsq_cze_heb_dgb_mnd_svk_por_cic_spa_ven_nor_est_swt_yor_fin_ukr_aeg_geo_bos_rus_lit_mcd_owc_hau_slo_hun_tsn_mly_urd_sun_jpn_knd_kor_fre_dut_ewe_swe_bat_arw_chh_mao_cnt_ita_ses_pan_mlt_ctl_hin_bul_rom_qcu_ben_glc_scr_tsw_sid_guj_amr_pol_tag_krd_bem_ger_moo_ind_tha_amh_tml_fbf_dyu_aze_afr_grk_uzb_lda_vie_anl_zul_akn_swa	-0.398206624392444	-0.945113159269467	0.347050150483882
834	amh_dut_bam_ger_heb_tig_gam_spa_tur_azi_xho_jav_tsn_glc_urd_bsq_rus_anl_ses_mnd_lit_scr_dgb_mol_ewe_pol_est_ven_dyu_hun_por_owc_geo_eng_ctl_ita_krd_sid_mlt_cze_fin_akn_ind_alb_mly_jpn_knd_kor_ukr_guj_igb_hin_mao_grk_sod_bat_cnt_pan_swt_svk_wly_swe_mcd_ben_rom_qcu_arw_fre_nor_fbf_amr_lat_hau_bul_tag_bos_bem_prs_lda_sun_tha_aeg_tml_yor_moo_uzb_slo_afr_aze_tsw_vie_chh_swa_cic_zul	0.0394167377539646	0.0927854695286972	0.926273583206303
835	amr_svk_bem_fre_anl_owc_gam_spa_uzb_aze_cic_tag_tsw_rus_ctl_bsq_ben_wly_fbf_cnt_bos_arw_dyu_guj_lda_glc_est_xho_swt_hun_dut_aeg_geo_afr_grk_eng_pan_sid_tig_por_fin_igb_jav_bul_mly_jpn_knd_kor_pol_lat_swa_krd_bat_ger_sod_ind_mnd_hin_zul_ukr_hau_nor_urd_cze_swe_qcu_rom_mcd_mol_yor_chh_lit_mlt_ita_mao_alb_ses_slo_bam_sun_tha_heb_tml_moo_akn_tur_prs_scr_azi_tsn_vie_amh_dgb_ewe_ven	-0.394586018699954	-0.936072853514518	0.351660079154719
836	aeg_lit_tsw_svk_tig_wly_hau_krd_uzb_azi_ven_ind_dyu_afr_eng_bsq_ukr_sod_bam_mnd_rus_pol_akn_dut_lda_slo_est_fbf_ses_fin_prs_amh_geo_bul_fre_spa_ben_chh_anl_nor_hun_ewe_mao_ger_jav_jpn_tml_kor_bos_guj_cic_alb_tag_hin_owc_mly_cnt_rom_bem_ctl_sid_pan_cze_mol_grk_qcu_ita_por_swe_swa_amr_arw_gam_mcd_bat_lat_igb_glc_moo_sun_tha_heb_knd_dgb_tsn_tur_urd_scr_aze_xho_vie_mlt_swt_zul_yor	-0.571784852886045	-1.36332698471881	0.176070876944369
837	owc_urd_xho_ita_wly_aeg_mlt_cze_tur_aze_zul_tag_ses_spa_ctl_bsq_bos_tig_yor_cnt_por_lat_akn_arw_lda_scr_fin_bem_swa_hun_lit_anl_geo_ben_alb_hin_swe_sod_amr_prs_est_dgb_ind_guj_sun_jpn_knd_kor_afr_rom_swt_pol_jav_fre_gam_mao_mnd_eng_tsn_mcd_chh_mol_grk_slo_nor_qcu_glc_ger_krd_bam_hau_bul_sid_rus_bat_ukr_fbf_svk_moo_mly_tha_amh_tml_cic_ewe_uzb_dut_pan_azi_tsw_vie_heb_igb_dyu_ven	-1.12013907730801	-2.74964168803348	0.00716875727887346
838	mlt_ukr_lda_ger_sod_amr_heb_hin_azi_tur_yor_mly_swt_lit_eng_bsq_afr_sid_tsw_cnt_dut_glc_moo_ita_xho_rom_fin_fbf_dgb_hun_prs_aeg_geo_grk_cze_guj_scr_hau_tig_por_est_ven_sun_ctl_jav_jpn_tml_kor_alb_rus_dyu_swe_mao_fre_owc_ind_mnd_mol_ewe_bul_anl_nor_lat_arw_pan_qcu_ben_slo_krd_ses_gam_spa_wly_mcd_tag_pol_akn_urd_cic_bat_tha_chh_knd_zul_igb_uzb_bos_svk_aze_bam_vie_amh_swa_bem_tsn	-0.217467031794083	-0.513759097739223	0.6086389457788
839	wly_ben_akn_prs_gam_amr_aeg_pol_azi_tur_swa_sun_yor_rus_cze_bsq_svk_anl_bam_mnd_spa_ukr_xho_bos_dyu_scr_hun_lda_ven_fin_alb_mlt_geo_slo_pan_glc_por_tig_sod_hin_est_cic_tag_urd_mly_jpn_tml_kor_fre_eng_ses_dut_mao_grk_chh_bat_cnt_mol_tsw_rom_sid_ctl_afr_ger_arw_qcu_krd_nor_lat_bem_owc_lit_amh_mcd_ind_ita_ewe_guj_igb_jav_tha_hau_knd_fbf_dgb_uzb_bul_swe_aze_swt_vie_heb_zul_tsn_moo	-1.20293594100132	-2.97357099084229	0.00374866955756866
840	owc_glc_ses_afr_anl_gam_heb_slo_aze_uzb_tsw_sun_zul_fre_pan_bsq_nor_tig_xho_mnd_hin_ita_akn_arw_yor_mol_hun_swt_dgb_fin_rus_sod_geo_dut_grk_bul_svk_wly_amh_mcd_est_ven_jav_eng_bat_jpn_knd_kor_krd_lit_dyu_ben_mao_swe_chh_tag_cnt_scr_lda_ger_sid_rom_cze_lat_por_qcu_alb_spa_ukr_swa_aeg_pol_mlt_ctl_mly_guj_moo_bos_igb_ind_tha_amr_tml_fbf_bem_azi_urd_prs_tur_bam_vie_hau_ewe_cic_tsn	0.304618098167281	0.717098373336225	0.475110602146049
841	amh_pan_bem_prs_owc_tig_amr_por_azi_aze_fbf_tag_zul_mcd_eng_bsq_krd_heb_bam_mnd_rus_fre_akn_guj_dgb_lit_fin_ven_cic_hun_urd_sod_geo_ger_lat_alb_spa_chh_aeg_pol_est_lda_mao_afr_sun_jpn_tml_kor_hin_ctl_ses_glc_jav_rom_gam_ind_cnt_ita_yor_scr_sid_svk_swe_nor_arw_qcu_ben_mol_dut_ewe_anl_cze_wly_grk_mly_ukr_swa_bos_igb_bat_tha_hau_knd_moo_xho_tur_bul_slo_uzb_dyu_vie_mlt_tsw_swt_tsn	-0.693845170287931	-1.6637673587601	0.0995251971581014
842	wly_urd_tsn_bos_sid_tig_owc_ukr_aze_tur_bam_bat_swa_lit_slo_bsq_mcd_sod_ses_mnd_prs_mol_dgb_hin_zul_rom_fin_ven_lda_est_alb_gam_geo_svk_pol_ger_grk_amh_heb_por_hun_bem_ind_dut_sun_jpn_tml_kor_bul_nor_swt_arw_tag_rus_chh_jav_cnt_lat_dyu_glc_anl_fre_scr_ita_krd_qcu_ctl_ben_afr_igb_mlt_guj_hau_cze_mao_eng_akn_swe_ewe_mly_tha_aeg_knd_xho_yor_uzb_spa_pan_azi_tsw_vie_amr_cic_moo_fbf	-0.595626540868233	-1.42189030598371	0.158403173400281
843	chh_dut_akn_glc_sid_sod_owc_bul_aze_tur_bem_sun_ses_ctl_por_bsq_alb_mlt_zul_cnt_lit_spa_tsn_pan_fbf_mcd_est_ewe_bam_hun_urd_gam_geo_grk_mol_ben_arw_tig_hau_svk_fin_yor_tag_guj_ind_jpn_knd_kor_rus_ukr_tsw_krd_jav_prs_wly_bat_mnd_bos_lda_afr_aeg_scr_ger_rom_cze_qcu_ita_fre_swe_dyu_heb_lat_amr_pol_mly_slo_dgb_hin_swa_mao_tha_amh_tml_ven_igb_azi_nor_eng_uzb_cic_vie_anl_moo_xho_swt	0.266775537502258	0.630469384076453	0.529933734892009
844	hau_svk_zul_ctl_gam_chh_sid_bos_azi_tur_yor_bat_moo_cze_alb_bsq_arw_mlt_cic_mnd_scr_grk_swt_guj_dgb_mol_est_tsw_xho_fin_eng_aeg_geo_rom_glc_nor_ger_tig_owc_slo_hun_ven_sun_pan_ind_jpn_knd_kor_ukr_lit_akn_pol_mao_dut_sod_tag_cnt_ben_fbf_bul_wly_hin_prs_ita_por_qcu_spa_urd_lat_bam_amh_rus_heb_fre_mly_afr_tsn_swe_ses_jav_tha_anl_tml_dyu_ewe_aze_mcd_krd_uzb_igb_vie_amr_swa_bem_lda	-0.659932335360494	-1.57878119626206	0.117781726867219
845	gam_slo_lda_arw_tig_amh_chh_glc_uzb_aze_akn_bat_cic_rus_fre_bsq_grk_heb_xho_mnd_krd_lit_fbf_bos_ven_spa_est_swa_zul_fin_mcd_sod_geo_ben_lat_prs_svk_owc_aeg_rom_hun_bem_jav_mol_mly_jpn_knd_kor_ger_alb_tsn_pol_sun_ukr_sid_mao_cnt_nor_bam_ita_amr_pan_cze_por_bul_qcu_hin_urd_dut_dyu_wly_eng_hau_scr_tag_ctl_dgb_guj_ses_ind_tha_mlt_tml_moo_igb_azi_swe_afr_tur_tsw_vie_anl_swt_ewe_yor	-0.565394574139608	-1.3510772163944	0.179948529256396
846	anl_afr_bam_ukr_sid_owc_wly_arw_uzb_aze_zul_sun_dyu_ben_bos_bsq_ger_chh_akn_cnt_pol_alb_moo_mol_swa_svk_est_dgb_bem_hun_nor_sod_geo_scr_grk_rus_krd_mlt_heb_rom_fin_tsn_jav_dut_tag_jpn_tml_kor_mcd_spa_igb_fre_bat_bul_amr_mao_mnd_lat_cic_hin_aeg_pan_guj_ctl_por_qcu_eng_lit_cze_yor_hau_urd_amh_swe_mly_glc_swt_prs_tsw_ind_tha_gam_knd_lda_fbf_tur_slo_ita_azi_ses_vie_tig_ewe_ven_xho	0.38559767697523	0.908897814546962	0.365753475472799
847	heb_glc_xho_eng_owc_mlt_sid_fre_tur_uzb_swa_jav_bam_ita_ger_bsq_alb_amh_dyu_cnt_lat_grk_tsn_ukr_ses_slo_fin_cic_ven_est_hin_anl_geo_cze_krd_ctl_prs_gam_aeg_mcd_hun_moo_mao_bul_tag_jpn_tml_kor_pol_bos_fbf_pan_bat_lit_hau_mly_mnd_rom_igb_guj_chh_dut_swe_urd_scr_qcu_por_nor_svk_akn_tig_afr_wly_rus_ind_ben_swt_spa_lda_sun_tha_sod_knd_dgb_ewe_aze_mol_arw_azi_tsw_vie_amr_bem_zul_yor	-0.183781253556646	-0.434089625375813	0.665228769769572
848	mlt_afr_ses_guj_hau_anl_amh_ukr_tur_uzb_zul_mly_cic_fre_hin_bsq_alb_heb_yor_mnd_glc_bos_moo_mcd_swt_krd_est_dyu_fbf_fin_lit_sod_geo_bul_mol_pol_ita_sid_chh_rus_hun_ven_ind_rom_tag_jpn_knd_kor_swe_grk_igb_pan_mao_arw_owc_bat_cnt_spa_bem_prs_wly_nor_ger_slo_ctl_qcu_eng_urd_dut_ewe_amr_scr_tig_ben_jav_lat_tsn_cze_bam_sun_tha_gam_tml_akn_lda_aze_svk_por_azi_swa_vie_aeg_dgb_xho_tsw	0.172181874548132	0.405545117016289	0.686008343699955
849	anl_ger_lda_krd_chh_owc_heb_urd_azi_aze_moo_jav_fbf_swe_lat_bsq_arw_sid_dyu_mnd_pol_ben_ewe_pan_akn_spa_fin_ses_igb_hun_prs_amr_geo_por_svk_alb_hin_amh_gam_bos_est_dgb_ind_afr_bat_jpn_tml_kor_bul_rom_yor_lit_tag_ita_aeg_mly_cnt_fre_cic_rus_wly_ctl_ukr_scr_mcd_qcu_slo_guj_glc_ven_sod_nor_tig_cze_mao_grk_tsw_eng_swa_sun_tha_hau_knd_bem_bam_uzb_dut_mol_tur_tsn_vie_mlt_zul_xho_swt	-0.07252020672164	-0.170895493838933	0.864677204879754
850	anl_bos_akn_spa_amr_owc_hau_guj_aze_uzb_bam_mly_bem_mcd_rom_bsq_swe_mlt_moo_mnd_por_ita_igb_afr_fbf_alb_hun_tsw_swa_est_ger_chh_geo_bul_nor_arw_mol_wly_gam_urd_fin_yor_mao_hin_sun_jpn_tml_kor_ukr_lit_dgb_ben_bat_grk_sid_ind_cnt_fre_xho_slo_amh_rus_ctl_eng_dut_qcu_scr_krd_lat_lda_tig_pol_aeg_prs_jav_svk_dyu_glc_ven_tag_tha_heb_knd_ewe_tsn_tur_cze_pan_azi_zul_vie_sod_ses_swt_cic	-0.382437654060965	-0.91006017118867	0.365143419764723
851	amh_grk_xho_prs_amr_hau_sod_afr_aze_azi_igb_jav_ses_swe_krd_bsq_cze_mlt_lda_cnt_bul_scr_yor_pol_fbf_svk_fin_akn_swt_est_hin_gam_geo_mol_nor_lit_pan_chh_wly_eng_hun_cic_bat_bos_ind_jpn_tml_kor_lat_arw_dgb_rus_sun_alb_anl_mly_mnd_ita_bam_ben_heb_ctl_por_guj_mcd_qcu_rom_ukr_slo_zul_sid_glc_owc_spa_mao_urd_tsw_ger_ewe_tag_tha_tig_knd_swa_ven_uzb_dut_fre_tur_moo_vie_aeg_bem_tsn_dyu	-0.0589026222791323	-0.138687818821366	0.889996714310621
852	mlt_nor_bam_pol_amh_sid_sod_lit_tur_azi_swt_mly_akn_krd_grk_bsq_dut_anl_igb_mnd_alb_prs_moo_por_swa_rom_est_tsn_ses_fin_ben_chh_geo_mol_urd_swe_pan_owc_amr_lat_hun_dyu_bat_glc_mao_jpn_knd_kor_guj_hin_ven_svk_tag_slo_hau_sun_cnt_spa_tsw_eng_gam_ukr_mcd_rus_ger_qcu_afr_fre_ctl_lda_aeg_arw_heb_bos_ind_bul_ewe_scr_yor_jav_tha_tig_tml_fbf_dgb_uzb_ita_cze_aze_cic_vie_wly_zul_bem_xho	0.124388763347359	0.29265150948705	0.770440476816971
853	mlt_eng_moo_lit_owc_sid_hau_arw_azi_uzb_xho_sun_tsn_grk_mcd_bsq_rus_tig_swa_mnd_alb_cze_ewe_prs_tsw_dut_hun_ses_lda_est_lat_amh_geo_bul_mol_por_ben_wly_heb_ger_fin_ven_ind_swe_tag_jpn_knd_kor_afr_guj_dgb_urd_jav_nor_chh_mly_cnt_ukr_dyu_bos_anl_hin_pan_glc_svk_qcu_scr_ctl_slo_igb_aeg_rom_amr_krd_bat_spa_yor_ita_akn_mao_tha_sod_tml_zul_bem_aze_fre_pol_tur_cic_vie_gam_swt_fbf_bam	0.24826372162487	0.584487718130275	0.560307466861697
854	sid_urd_dyu_prs_hau_chh_wly_ger_azi_uzb_moo_bat_lda_rom_krd_bsq_pan_aeg_ewe_mnd_ben_grk_tsn_fre_xho_swe_est_igb_ses_fin_lit_tig_geo_rus_afr_slo_mcd_gam_heb_lat_hun_yor_mao_bul_mly_jpn_tml_kor_hin_scr_fbf_guj_ind_svk_amr_jav_cnt_alb_bem_mol_owc_por_glc_arw_cze_qcu_bos_spa_eng_akn_mlt_ukr_amh_dut_tag_ctl_swt_pol_dgb_sun_tha_sod_knd_bam_swa_aze_ita_nor_tur_tsw_vie_anl_zul_ven_cic	0.208692618875981	0.491004831155917	0.624579702148337
855	aeg_ger_bem_bul_wly_tig_amh_arw_azi_uzb_swa_sun_swt_svk_fre_bsq_krd_sid_lda_cnt_dut_bos_bam_ctl_dgb_eng_fin_akn_zul_est_por_gam_geo_ben_pol_lat_grk_heb_hau_ita_hun_ven_bat_rus_jav_jpn_knd_kor_hin_alb_fbf_spa_mao_ukr_amr_mly_mnd_mol_ses_swe_anl_slo_prs_lit_cze_qcu_urd_guj_scr_dyu_sod_pan_mlt_mcd_ind_nor_xho_afr_yor_tag_tha_owc_tml_cic_ewe_tur_glc_rom_aze_tsn_vie_chh_igb_moo_tsw	-0.301083337951707	-0.713365722063181	0.477405799236012
856	wly_cze_zul_alb_owc_anl_hau_rom_uzb_aze_dyu_jav_igb_afr_glc_bsq_pol_amh_tsn_mnd_krd_spa_swa_bos_dgb_ger_fin_bem_ven_est_nor_tig_geo_grk_fre_swe_ita_sod_sid_bul_hun_lda_tag_por_sun_jpn_tml_kor_eng_prs_akn_hin_mao_mcd_heb_bat_cnt_svk_moo_guj_amr_slo_ben_ukr_lit_qcu_scr_urd_lat_fbf_gam_mol_aeg_rus_mly_arw_ses_pan_swt_ind_tha_chh_knd_tsw_xho_azi_dut_ctl_tur_ewe_vie_mlt_bam_cic_yor	0.183699111629645	0.43230268550212	0.666522179832535
857	owc_rom_dgb_bos_aeg_wly_gam_spa_uzb_aze_tsn_jav_fbf_glc_alb_bsq_eng_mlt_dyu_mnd_cze_fre_igb_arw_swt_urd_fin_zul_bam_est_svk_tig_geo_hin_ben_ctl_lat_chh_heb_pan_hun_ewe_ind_swe_mao_jpn_knd_kor_lit_mol_swa_slo_tag_afr_anl_sun_cnt_por_lda_bul_hau_ita_rus_mcd_scr_qcu_guj_nor_ger_bem_sod_ukr_sid_pol_mly_prs_akn_krd_tsw_bat_tha_amr_tml_moo_ses_tur_dut_grk_azi_xho_vie_amh_yor_cic_ven	0.685297842790219	1.62518967467206	0.107506474628429
858	tig_spa_swt_nor_gam_owc_amr_por_aze_uzb_ewe_tag_lda_lat_bos_bsq_swe_heb_tsw_mnd_slo_ukr_xho_arw_fbf_ger_est_yor_ven_fin_lit_sid_geo_urd_svk_afr_cze_mlt_anl_dut_hun_bam_sun_ben_ind_jpn_knd_kor_ctl_mol_ses_alb_mly_prs_chh_jav_cnt_pol_swa_scr_aeg_eng_pan_bul_guj_qcu_mcd_krd_grk_cic_hau_hin_sod_fre_mao_rom_igb_ita_tsn_bat_tha_wly_tml_zul_moo_azi_rus_glc_tur_dgb_vie_amh_bem_dyu_akn	-0.203354446196319	-0.480372001429815	0.63209093314247
859	amh_urd_tsw_rus_wly_owc_hau_ger_azi_aze_moo_sun_dyu_rom_pol_bsq_dut_tig_ses_mnd_mol_bul_lda_mcd_bam_grk_est_xho_zul_fin_slo_sod_geo_ukr_eng_guj_scr_mlt_amr_lat_hun_swa_mly_hin_jav_jpn_knd_kor_prs_fre_fbf_por_ind_swe_chh_bat_cnt_ctl_yor_bos_aeg_lit_ben_pan_svk_qcu_glc_arw_alb_ven_gam_afr_heb_nor_mao_spa_tsn_cze_dgb_tag_tha_sid_tml_swt_akn_uzb_ita_krd_tur_igb_vie_anl_ewe_cic_bem	-0.415191852043075	-0.985251304538772	0.32705699597359
860	sod_arw_fbf_krd_amr_tig_chh_guj_tur_azi_tsn_ind_yor_swe_ukr_bsq_rus_heb_dyu_cnt_urd_nor_ven_eng_lda_svk_est_akn_cic_hun_scr_mlt_geo_hin_glc_pan_dut_aeg_gam_spa_fin_ses_sun_grk_bat_jpn_tml_kor_slo_lat_dgb_fre_mly_ger_owc_tag_mnd_rom_swt_por_sid_alb_bul_pol_cze_qcu_mol_bos_lit_ewe_anl_ita_wly_ben_mao_ctl_igb_mcd_tsw_jav_tha_hau_knd_bem_bam_aze_prs_afr_uzb_moo_vie_amh_zul_xho_swa	-0.368909532657503	-0.874073370196137	0.38432985733291
861	amr_cze_lda_ita_tig_hau_chh_eng_uzb_azi_tsn_sun_igb_fre_hin_bsq_lat_amh_yor_cnt_krd_rom_zul_rus_cic_guj_fin_swa_ses_est_lit_aeg_geo_pol_swe_svk_pan_gam_heb_scr_hun_fbf_bat_afr_ind_jpn_tml_kor_mcd_dut_ven_bul_mly_bos_wly_jav_mnd_ukr_dgb_ger_mlt_grk_por_prs_spa_qcu_ctl_ben_mol_moo_sod_glc_anl_nor_tag_urd_dyu_alb_xho_mao_tha_owc_knd_tsw_bam_aze_arw_slo_tur_bem_vie_sid_swt_ewe_akn	-0.519958219997038	-1.23801565396282	0.218826491357818
862	heb_slo_zul_rus_sid_hau_sod_urd_aze_uzb_moo_mao_igb_ger_grk_bsq_rom_aeg_tsn_mnd_ukr_mcd_yor_fre_swa_svk_hun_bem_bam_est_mol_amh_geo_hin_por_eng_lit_wly_gam_pol_fin_xho_tag_dut_jav_jpn_tml_kor_cze_ctl_fbf_scr_sun_lat_anl_bat_cnt_nor_ses_pan_owc_alb_arw_bos_afr_qcu_ita_guj_ben_dgb_tig_bul_mlt_swe_mly_krd_akn_spa_ewe_ind_tha_chh_knd_ven_cic_tur_prs_glc_azi_lda_vie_amr_dyu_tsw_swt	-0.114892590301778	-0.270770532317949	0.787167566594249
863	amh_ger_moo_slo_sod_anl_heb_mol_uzb_tur_bem_sun_dgb_lat_hin_bsq_fre_tig_tsn_mnd_spa_cze_xho_guj_ven_ukr_est_bam_ses_hun_glc_gam_geo_lit_ctl_dut_grk_wly_owc_pan_fin_dyu_mao_swe_ind_jpn_tml_kor_afr_ita_swt_alb_mly_bul_aeg_jav_cnt_nor_yor_mcd_amr_urd_svk_ben_prs_qcu_scr_pol_rus_fbf_hau_bos_sid_eng_bat_rom_zul_krd_akn_tag_tha_mlt_knd_cic_tsw_aze_por_arw_azi_lda_vie_chh_igb_swa_ewe	0.217536249608481	0.512911648858205	0.609229325544682
864	amr_alb_xho_bul_aeg_heb_mlt_por_tur_uzb_lda_sun_ven_bos_rus_bsq_lit_gam_swt_mnd_fre_ben_moo_ita_igb_urd_est_ses_bem_fin_guj_wly_geo_pan_mol_rom_lat_chh_tig_eng_hun_tsn_jav_mcd_bat_jpn_knd_kor_ger_pol_ewe_scr_tag_grk_anl_mly_cnt_arw_akn_spa_amh_ctl_glc_ukr_hin_qcu_swe_prs_afr_bam_owc_slo_sid_nor_mao_svk_zul_dut_fbf_ind_tha_sod_tml_swa_cic_azi_cze_krd_aze_yor_vie_hau_dgb_tsw_dyu	0.320091113831592	0.753064869712714	0.453313066373988
865	anl_bul_lda_ukr_wly_amr_hau_hin_aze_uzb_bem_mao_dgb_svk_afr_bsq_arw_sid_fbf_mnd_rom_alb_bam_urd_igb_por_hun_swa_moo_fin_mcd_chh_geo_ctl_glc_cze_ita_amh_tig_spa_est_dyu_bat_prs_sun_jpn_tml_kor_grk_bos_ses_krd_ind_guj_mlt_jav_cnt_rus_xho_pan_owc_lat_mol_pol_scr_qcu_lit_slo_swe_ven_gam_ben_heb_nor_mly_eng_yor_fre_cic_tag_tha_aeg_knd_akn_tsn_tur_ger_dut_azi_tsw_vie_sod_zul_ewe_swt	-0.577160368006869	-1.37740151301913	0.171694137857496
866	aeg_nor_ewe_glc_anl_chh_owc_spa_aze_uzb_ven_jav_yor_fre_scr_bsq_dut_sod_ses_mnd_swe_ukr_zul_pol_moo_guj_est_igb_lda_hun_ben_tig_geo_arw_pan_ita_krd_amr_hau_lit_fin_fbf_ind_lat_sun_jpn_tml_kor_rus_rom_bem_bos_mly_mcd_mlt_bat_cnt_urd_dgb_afr_gam_ger_mol_bul_por_qcu_alb_grk_hin_akn_wly_svk_heb_prs_tag_slo_tsn_eng_dyu_mao_tha_amh_knd_cic_swt_azi_cze_ctl_tur_xho_vie_sid_tsw_bam_swa	-0.0320594653580194	-0.0755366591294136	0.939949984048839
867	anl_afr_akn_swe_amr_wly_tig_ukr_tur_azi_bem_mao_tsn_bos_cze_bsq_nor_gam_fbf_mnd_pan_slo_lda_lat_tsw_dut_fin_swa_bam_hun_eng_heb_geo_arw_pol_krd_mol_mlt_amh_fre_est_igb_sun_glc_jav_jpn_knd_kor_ben_alb_moo_rus_bat_grk_hau_ind_cnt_svk_dyu_scr_owc_rom_bul_hin_urd_qcu_ctl_lit_prs_xho_aeg_guj_sod_mcd_mly_ger_ewe_por_dgb_tag_tha_sid_tml_ses_yor_uzb_spa_ita_aze_swt_vie_chh_zul_ven_cic	0.364348110076469	0.858914151882851	0.392596332964981
868	heb_fre_igb_ben_wly_hau_anl_afr_azi_tur_ven_jav_dyu_spa_urd_bsq_alb_tig_moo_mnd_guj_dut_bam_ita_tsn_bos_est_yor_lda_hun_bul_owc_geo_hin_grk_cze_rus_gam_aeg_prs_fin_dgb_bat_mol_tag_jpn_tml_kor_por_swe_zul_ukr_ind_lat_amh_mly_cnt_slo_cic_nor_sod_mcd_ger_svk_scr_qcu_ctl_glc_rom_ewe_amr_lit_chh_pan_sun_pol_swa_eng_ses_mao_tha_sid_knd_akn_xho_aze_krd_arw_uzb_swt_vie_mlt_bem_tsw_fbf	-0.658677524175675	-1.57836923650296	0.117876328567925
869	owc_mcd_tsw_ben_heb_wly_tig_ita_uzb_aze_fbf_mly_dgb_rus_lit_bsq_hin_aeg_cic_cnt_scr_ger_ewe_krd_akn_pol_fin_bem_lda_hun_rom_hau_geo_arw_lat_ukr_glc_sod_amr_alb_est_swt_sun_mol_jav_jpn_knd_kor_por_spa_zul_bul_tag_afr_chh_bat_mnd_ctl_xho_fre_gam_pan_urd_svk_swe_qcu_prs_dut_nor_dyu_anl_guj_sid_grk_ind_bos_tsn_slo_swa_mao_tha_mlt_tml_ven_bam_azi_cze_eng_tur_moo_vie_amh_ses_yor_igb	-0.474713270992689	-1.12802063631729	0.262212914202252
870	anl_afr_dgb_eng_mlt_amh_owc_ita_azi_aze_swt_mao_fbf_por_urd_bsq_cze_gam_cic_cnt_svk_lit_ven_guj_igb_prs_est_xho_ses_hun_bos_tig_geo_glc_ukr_ctl_arw_aeg_heb_ger_fin_yor_tag_rom_sun_jpn_knd_kor_lat_rus_zul_pan_jav_pol_wly_ind_mnd_bul_ewe_nor_sod_swe_spa_hin_mcd_qcu_ben_slo_mol_dyu_hau_dut_sid_krd_bat_scr_tsn_alb_akn_mly_tha_amr_tml_swa_tsw_uzb_grk_fre_tur_bam_vie_chh_bem_lda_moo	-1.21554041102866	-3.01437941983749	0.00331869018225877
871	owc_krd_cic_rus_sod_gam_aeg_svk_aze_azi_tsn_ind_ven_dut_swe_bsq_eng_chh_ewe_mnd_pol_grk_yor_ger_swa_ctl_hun_moo_dyu_fin_afr_amr_geo_bul_por_scr_arw_mlt_wly_lat_est_lda_mly_ita_mao_jpn_tml_kor_rom_alb_igb_mol_bat_urd_tig_jav_cnt_spa_bem_glc_amh_bos_cze_lit_hin_qcu_slo_nor_prs_akn_hau_guj_heb_ukr_sun_ben_xho_mcd_dgb_tag_tha_sid_knd_fbf_bam_uzb_pan_fre_tur_zul_vie_anl_tsw_swt_ses	-0.484114333893933	-1.15398043574848	0.251465115575573
872	sid_rus_swa_lat_gam_amh_chh_rom_azi_uzb_akn_bat_lda_mol_bos_bsq_alb_anl_xho_mnd_ger_eng_ses_bul_bem_urd_est_yor_ven_fin_pol_sod_geo_glc_ukr_ctl_krd_wly_amr_guj_hun_moo_mao_mcd_mly_jpn_knd_kor_pan_arw_igb_dut_sun_swe_mlt_jav_cnt_ita_tsw_lit_owc_nor_cze_afr_spa_qcu_svk_scr_grk_dyu_aeg_fre_hau_hin_ind_ben_ewe_slo_tsn_tag_tha_heb_tml_bam_fbf_aze_prs_por_tur_cic_vie_tig_dgb_zul_swt	-0.454380463674793	-1.07757782081245	0.284009396061264
873	anl_pol_cic_svk_amh_tig_mlt_nor_tur_azi_lda_bat_ven_fre_prs_bsq_glc_sid_swa_cnt_rom_mol_ewe_ita_bam_swe_fin_swt_dgb_hun_por_sod_geo_pan_ben_lit_mcd_chh_wly_bul_est_zul_jav_rus_ind_jpn_tml_kor_lat_slo_akn_arw_mao_ukr_heb_tag_mnd_scr_yor_grk_hau_krd_hin_guj_ger_qcu_urd_afr_ctl_bem_gam_alb_aeg_eng_mly_cze_dyu_spa_tsw_sun_tha_owc_knd_igb_fbf_aze_dut_bos_uzb_moo_vie_amr_ses_tsn_xho	-0.138416653269409	-0.326316529993188	0.744918072449188
874	wly_alb_tsw_pan_anl_heb_sod_glc_azi_aze_lda_sun_cic_ctl_krd_bsq_dut_sid_tsn_mnd_cze_swe_ses_mcd_ewe_svk_hun_swt_yor_est_grk_mlt_geo_spa_hin_mol_bul_gam_amr_rus_fin_dyu_bat_fre_mly_jpn_knd_kor_slo_guj_ven_ben_jav_lat_tig_mao_cnt_pol_bam_por_aeg_arw_ita_prs_scr_qcu_ger_ukr_nor_swa_owc_urd_chh_bos_tag_afr_fbf_eng_akn_ind_tha_amh_tml_bem_xho_uzb_rom_lit_tur_zul_vie_hau_dgb_igb_moo	-0.327130771940772	-0.774904234448832	0.440362051673246
875	chh_fre_dgb_svk_anl_amr_aeg_alb_uzb_aze_tsw_tag_xho_mol_glc_bsq_ita_sid_ewe_mnd_grk_nor_tsn_mcd_dyu_afr_est_ses_zul_hun_hin_gam_geo_urd_ukr_dut_spa_amh_sod_guj_fin_fbf_sun_ctl_ind_jpn_knd_kor_slo_eng_yor_cze_jav_lit_mlt_bat_cnt_swe_swa_arw_owc_ben_prs_bul_pol_qcu_rus_bos_rom_igb_hau_por_heb_lat_mly_krd_moo_pan_lda_mao_tha_wly_tml_bam_ven_azi_ger_scr_tur_cic_vie_tig_swt_bem_akn	0.550608866400501	1.30169961609955	0.196234266222509
876	mlt_eng_ewe_krd_sid_owc_amh_ctl_tur_aze_yor_bat_zul_fre_glc_bsq_lit_chh_xho_mnd_slo_arw_swt_urd_akn_alb_fin_cic_tsn_est_bul_aeg_geo_scr_bos_rus_por_anl_heb_dut_hun_moo_ind_mcd_mao_jpn_knd_kor_swe_grk_tsw_nor_sun_prs_tig_mly_cnt_guj_bam_cze_gam_rom_ita_svk_ben_qcu_lat_pan_ger_swa_wly_ukr_hau_pol_jav_hin_dgb_spa_ven_tag_tha_amr_tml_igb_bem_azi_afr_mol_uzb_fbf_vie_sod_ses_lda_dyu	-0.925121138731929	-2.24805338656593	0.0269354984604068
877	amr_mcd_swa_rus_gam_heb_owc_cze_azi_tur_bam_jav_bem_alb_pan_bsq_ukr_wly_igb_mnd_fre_spa_lda_urd_cic_lit_hun_dgb_dyu_fin_hin_mlt_geo_arw_afr_lat_scr_chh_aeg_grk_est_yor_sun_eng_ind_jpn_knd_kor_por_nor_moo_swe_mly_rom_sod_mao_cnt_ita_ven_ben_anl_ger_guj_mol_glc_qcu_krd_prs_svk_tsn_amh_bul_hau_ctl_tag_slo_ewe_bos_ses_bat_tha_sid_tml_swt_zul_aze_dut_pol_uzb_tsw_vie_tig_xho_fbf_akn	-0.230099283085843	-0.543915575323863	0.587801177807017
878	sod_spa_zul_svk_chh_mlt_amr_krd_azi_aze_akn_ind_xho_bul_arw_bsq_cze_owc_moo_mnd_eng_rom_dgb_rus_bam_ctl_fin_lda_ewe_hun_por_amh_geo_lat_scr_ukr_dut_gam_tig_pan_est_bem_bat_prs_jav_jpn_tml_kor_mol_mcd_dyu_pol_sun_urd_wly_tag_cnt_bos_ses_ger_hau_nor_grk_slo_fre_qcu_glc_guj_lit_yor_aeg_hin_sid_afr_mao_alb_tsn_ita_swt_mly_tha_heb_knd_igb_fbf_tur_ben_swe_uzb_cic_vie_anl_tsw_swa_ven	-0.707377685667299	-1.69840802585513	0.0927742199628228
879	gam_scr_tsw_cze_sid_anl_aeg_por_uzb_azi_cic_bat_moo_pan_arw_bsq_ita_mlt_akn_mnd_rom_ger_bam_rus_dgb_urd_est_lda_tsn_hun_bos_amr_geo_eng_dut_lat_grk_tig_amh_svk_fin_igb_sun_fre_mly_jpn_tml_kor_krd_mcd_swt_pol_ind_ctl_chh_jav_cnt_bul_swa_mol_hau_hin_glc_lit_prs_qcu_nor_slo_afr_ses_owc_guj_sod_alb_mao_spa_zul_ben_xho_tag_tha_heb_knd_ven_ewe_tur_ukr_swe_aze_yor_vie_wly_dyu_fbf_bem	-0.898319648432365	-2.17117789129211	0.0324630286252853
880	heb_por_igb_spa_aeg_anl_sid_lat_uzb_tur_swa_bat_akn_eng_prs_bsq_pol_gam_swt_mnd_ben_guj_zul_grk_dgb_ger_est_dyu_cic_fin_swe_sod_geo_lit_ukr_arw_afr_tig_chh_rom_hun_xho_mao_bul_ind_jpn_knd_kor_hin_ctl_yor_scr_sun_alb_mlt_mly_cnt_rus_tsn_nor_owc_slo_pan_svk_fre_qcu_ita_urd_dut_moo_amh_bos_amr_glc_tag_mol_ewe_mcd_bem_jav_tha_wly_tml_lda_ses_azi_cze_krd_aze_ven_vie_hau_fbf_bam_tsw	0.108909796288492	0.256085091587878	0.798450729000909
881	tig_por_akn_mcd_heb_chh_sid_alb_uzb_aze_swt_mly_yor_ben_rom_bsq_ukr_aeg_ven_mnd_swe_lit_ses_nor_moo_guj_est_dgb_fbf_fin_pan_gam_geo_krd_afr_dut_ger_hau_mlt_ita_hun_ewe_ind_glc_jav_jpn_knd_kor_bul_hin_cic_scr_tag_lat_amr_sun_cnt_svk_dyu_bos_sod_spa_arw_cze_grk_qcu_mol_eng_pol_xho_owc_fre_anl_prs_bat_ctl_igb_slo_tsn_mao_tha_wly_tml_tsw_lda_tur_rus_urd_azi_bem_vie_amh_bam_zul_swa	0.373759699406357	0.87934831913184	0.38147893560912
882	amr_swe_akn_ctl_sid_aeg_gam_ben_azi_uzb_tsn_sun_ven_bos_krd_bsq_alb_anl_tsw_mnd_bul_nor_dyu_slo_ewe_dut_fin_moo_yor_hun_guj_hau_geo_eng_grk_afr_cze_chh_mlt_ita_est_ses_ind_rom_mly_jpn_tml_kor_prs_spa_xho_urd_jav_svk_heb_tag_cnt_ger_lda_pol_sod_lat_ukr_scr_rus_qcu_pan_glc_lit_bam_owc_fre_amh_mol_mao_arw_swt_hin_fbf_bat_tha_tig_knd_bem_dgb_aze_mcd_por_tur_swa_vie_wly_cic_igb_zul	-0.569762153246364	-1.3591241024631	0.177394097841893
883	anl_rom_igb_ben_amr_amh_heb_bul_tur_azi_tsw_ind_dyu_guj_rus_bsq_ita_mlt_lda_cnt_scr_cze_swt_pan_akn_spa_fin_fbf_ewe_hun_alb_sod_geo_mcd_svk_ger_hin_gam_hau_nor_est_tsn_bat_afr_mao_jpn_tml_kor_lat_slo_dgb_ukr_sun_swe_aeg_jav_mnd_prs_ven_por_tig_glc_pol_bos_fre_qcu_krd_grk_ctl_bam_sid_urd_owc_arw_tag_eng_yor_mol_bem_mly_tha_chh_knd_ses_zul_uzb_lit_dut_aze_swa_vie_wly_cic_xho_moo	0.0651515270321734	0.15320096608417	0.878571717762851
884	owc_rus_igb_rom_heb_wly_sod_ukr_uzb_aze_tsn_ind_yor_svk_ger_bsq_alb_mlt_dyu_cnt_bos_hin_ses_grk_moo_dut_fin_bem_zul_hun_swe_sid_geo_spa_pol_pan_lat_gam_anl_mcd_est_swt_tag_guj_sun_jpn_tml_kor_lit_afr_fbf_bul_mao_ben_chh_mly_mnd_urd_xho_mol_amh_glc_eng_prs_arw_qcu_ita_por_cze_ewe_hau_slo_tig_nor_jav_fre_dgb_krd_swa_bat_tha_aeg_knd_cic_akn_tur_ctl_scr_azi_lda_vie_amr_tsw_bam_ven	-0.378729931050248	-0.896060468232483	0.372534015604082
885	amr_rus_xho_prs_gam_aeg_sod_ben_aze_uzb_dgb_sun_ven_slo_cze_bsq_pan_chh_cic_mnd_krd_glc_lda_alb_zul_spa_hun_igb_bem_fin_ita_heb_geo_svk_eng_urd_hin_wly_hau_swe_est_tsn_jav_afr_bat_jpn_tml_kor_rom_bul_moo_fre_tag_scr_sid_mao_cnt_lit_tsw_ukr_tig_ctl_arw_por_nor_qcu_pol_grk_bos_akn_mlt_dut_owc_guj_ind_mol_bam_lat_ewe_mly_tha_anl_knd_swt_ses_tur_ger_mcd_azi_dyu_vie_amh_swa_fbf_yor	-0.782581895854924	-1.88055954228924	0.0631612163144877
886	chh_swe_igb_prs_wly_amh_heb_scr_tur_aze_cic_mly_yor_ben_dut_bsq_rom_sod_akn_cnt_bul_eng_fbf_grk_bam_ukr_hun_zul_bem_est_glc_amr_geo_ger_svk_lat_urd_anl_mlt_hin_fin_moo_bat_lit_tag_jpn_tml_kor_pol_rus_ven_ita_jav_ctl_sid_mao_mnd_slo_dgb_guj_tig_mcd_spa_nor_alb_qcu_por_krd_cze_tsn_owc_pan_aeg_bos_ind_fre_dyu_afr_swa_sun_tha_hau_knd_tsw_xho_azi_arw_mol_uzb_ses_vie_gam_swt_lda_ewe	-0.907605366888012	-2.20175602067558	0.0301559759200997
887	hau_glc_cic_arw_anl_wly_chh_grk_azi_aze_dyu_jav_ven_ctl_urd_bsq_mol_sid_igb_mnd_pol_bos_tsn_rom_ewe_por_fin_tsw_yor_est_ukr_amh_geo_mcd_swe_cze_dut_aeg_amr_lat_hun_bem_bat_nor_mao_jpn_tml_kor_rus_hin_swt_eng_mly_svk_mlt_tag_cnt_slo_fbf_lit_sod_ger_bul_pan_ben_qcu_fre_scr_prs_swa_gam_krd_heb_ita_sun_guj_ses_afr_akn_ind_tha_owc_knd_xho_bam_tur_alb_spa_uzb_zul_vie_tig_moo_lda_dgb	-0.0893180301166957	-0.210609893944579	0.833652458928668
888	sod_krd_zul_nor_amr_owc_heb_eng_azi_tur_swa_mao_akn_scr_mol_bsq_guj_sid_cic_cnt_lat_fre_igb_svk_ewe_dut_est_bem_moo_fin_urd_chh_geo_rom_rus_glc_prs_tig_gam_swe_hun_dyu_mly_bos_jav_jpn_tml_kor_por_cze_bam_pol_sun_hin_anl_bat_mnd_slo_ven_mcd_wly_ben_pan_ctl_alb_qcu_spa_arw_afr_swt_mlt_ita_hau_grk_ind_lit_fbf_ukr_tsw_tag_tha_amh_knd_ses_lda_uzb_bul_ger_aze_tsn_vie_aeg_yor_xho_dgb	0.407962387261761	0.962800081044329	0.338144629350298
889	aeg_svk_dyu_rom_gam_mlt_sod_spa_aze_tur_yor_ind_lda_eng_arw_bsq_mcd_amr_igb_mnd_pan_bul_bem_ita_bam_urd_hun_ewe_akn_fin_glc_chh_geo_mol_pol_cze_grk_sid_wly_ben_est_ses_mly_rus_tag_jpn_tml_kor_bos_alb_fbf_afr_bat_ukr_heb_jav_cnt_guj_tsw_hin_anl_scr_nor_por_slo_qcu_fre_prs_ctl_swt_amh_lat_hau_krd_sun_lit_cic_swe_tsn_mao_tha_owc_knd_swa_moo_uzb_dut_ger_azi_zul_vie_tig_ven_xho_dgb	-0.336219718638192	-0.796041824680332	0.42803500981643
890	anl_eng_bam_ita_mlt_gam_amh_guj_tur_azi_ven_ind_dyu_lit_prs_bsq_svk_sid_xho_mnd_lat_ger_ses_grk_igb_mol_hun_lda_tsn_fin_hin_amr_geo_alb_arw_fre_krd_wly_chh_glc_est_swt_sun_slo_mao_jpn_knd_kor_urd_mcd_zul_por_jav_spa_sod_tag_cnt_cze_akn_afr_heb_rom_bos_pol_bul_qcu_ben_ctl_ukr_tsw_hau_scr_aeg_pan_mly_rus_bem_nor_yor_bat_tha_owc_tml_ewe_swa_uzb_swe_dut_aze_dgb_vie_tig_fbf_cic_moo	0.294607890530937	0.693699269093279	0.489599873091429
891	heb_prs_tsw_mcd_owc_sod_chh_pan_uzb_aze_ven_bat_igb_ctl_alb_bsq_krd_amh_fbf_cnt_hin_ben_swt_ger_bem_urd_hun_lda_bam_fin_slo_aeg_geo_ukr_rus_lit_rom_sid_mlt_bul_est_ses_sun_ita_ind_jpn_knd_kor_glc_mol_swa_spa_mly_nor_tig_tag_mnd_afr_dyu_cze_amr_dut_lat_por_guj_qcu_eng_bos_arw_dgb_anl_grk_wly_fre_mao_svk_cic_swe_xho_jav_tha_gam_tml_tsn_akn_azi_scr_pol_tur_moo_vie_hau_zul_ewe_yor	-0.197992026974524	-0.467798519549403	0.641023069971715
892	sid_ukr_dgb_bos_gam_amr_anl_rom_tur_aze_swt_mly_zul_spa_pan_bsq_pol_mlt_xho_cnt_dut_nor_bem_alb_yor_ger_hun_ewe_bam_est_rus_tig_geo_urd_fre_bul_lit_chh_heb_afr_fin_tsn_tag_ita_bat_jpn_knd_kor_cze_guj_igb_hin_mao_scr_owc_sun_mnd_grk_ven_ctl_hau_swe_svk_ben_lat_qcu_prs_krd_mol_dyu_aeg_por_sod_glc_jav_slo_tsw_mcd_moo_ind_tha_amh_tml_lda_ses_azi_eng_arw_uzb_cic_vie_wly_fbf_akn_swa	-0.392007663263509	-0.929820311690966	0.354871392156596
893	mlt_krd_swt_bos_sod_owc_amr_alb_aze_uzb_ses_mly_bam_urd_ger_bsq_pol_chh_dyu_cnt_ukr_slo_tsw_ctl_ewe_lit_est_akn_xho_fin_swe_tig_geo_guj_rom_pan_eng_anl_amh_afr_hun_igb_bat_nor_ind_jpn_knd_kor_dut_ben_yor_mcd_sun_hin_hau_mao_mnd_spa_tsn_glc_heb_cze_por_scr_svk_qcu_arw_prs_grk_zul_gam_bul_aeg_fre_jav_ita_ven_mol_moo_tag_tha_sid_tml_lda_bem_tur_lat_rus_azi_swa_vie_wly_fbf_dgb_cic	-0.325207451359725	-0.770127755735481	0.443175999281238
894	aeg_ukr_yor_ger_sod_anl_tig_mcd_aze_uzb_ses_sun_fbf_prs_glc_bsq_grk_mlt_swa_mnd_lit_fre_tsn_mol_ven_ita_est_bam_swt_fin_dut_hau_geo_swe_alb_pan_ben_owc_heb_eng_hun_cic_tag_urd_bat_jpn_tml_kor_afr_svk_akn_nor_jav_ctl_amh_ind_cnt_krd_xho_guj_sid_arw_cze_bos_por_qcu_scr_rom_bul_bem_wly_spa_amr_lat_mly_rus_ewe_pol_lda_mao_tha_chh_knd_zul_moo_tur_slo_hin_azi_igb_vie_gam_dgb_tsw_dyu	-0.193985741630375	-0.4575780357171	0.648322849702766
895	sid_glc_lda_alb_wly_anl_amr_eng_azi_tur_fbf_bat_yor_afr_guj_bsq_ctl_gam_swa_cnt_swe_ger_dgb_grk_ven_ita_est_akn_zul_hun_ukr_aeg_geo_spa_fre_mol_ben_mlt_tig_hin_fin_bam_ind_arw_sun_jpn_tml_kor_krd_lat_tsn_por_jav_bos_chh_mly_mnd_pan_tsw_bul_sod_cze_lit_prs_svk_qcu_slo_pol_rus_ewe_owc_rom_hau_nor_tag_dut_cic_mcd_dyu_mao_tha_heb_knd_bem_moo_aze_scr_urd_uzb_igb_vie_amh_xho_swt_ses	-0.417498422336295	-0.990990711151595	0.324261505194317
896	anl_grk_ven_ben_owc_sid_wly_glc_azi_uzb_lda_ind_xho_cze_svk_bsq_ctl_gam_igb_cnt_afr_slo_bam_eng_tsw_krd_fin_fbf_zul_est_lat_amh_geo_bul_por_prs_spa_hau_heb_bos_hun_ses_mao_scr_jav_jpn_knd_kor_ger_urd_cic_dut_bat_arw_amr_mly_mnd_pol_tsn_hin_sod_rus_pan_ita_mol_qcu_nor_swe_alb_moo_mlt_mcd_tig_lit_sun_fre_dyu_rom_ewe_tag_tha_aeg_tml_bem_swa_tur_ukr_guj_aze_swt_vie_chh_akn_dgb_yor	-0.457385307023944	-1.08487722361019	0.280780357805661
897	mlt_krd_dgb_glc_hau_heb_amr_rom_azi_uzb_ses_bat_cic_afr_hin_bsq_arw_owc_bem_cnt_bos_slo_bam_pol_ewe_rus_hun_tsn_xho_fin_urd_sod_geo_swe_prs_ger_ita_sid_chh_spa_est_lda_tag_ctl_mao_jpn_tml_kor_eng_scr_igb_fre_ind_ben_anl_jav_mnd_alb_zul_por_gam_dut_pan_guj_cze_qcu_bul_nor_svk_akn_tig_grk_aeg_lat_sun_lit_fbf_ukr_swt_mly_tha_amh_knd_swa_moo_tur_mcd_mol_aze_dyu_vie_wly_yor_tsw_ven	0.0791818203926585	0.186186494736132	0.852704033579586
898	hau_rom_dyu_pan_mlt_aeg_chh_rus_azi_aze_bam_sun_ewe_eng_ctl_bsq_grk_wly_lda_mnd_scr_cze_xho_hin_tsw_alb_fin_ven_yor_hun_glc_sod_geo_krd_lat_mcd_ger_owc_tig_ben_est_bem_mao_urd_mly_jpn_knd_kor_prs_lit_moo_pol_tag_guj_amr_ind_cnt_slo_akn_por_anl_bul_bos_spa_mol_qcu_swe_nor_arw_zul_gam_ita_sid_ukr_bat_svk_swa_afr_dgb_jav_tha_heb_tml_igb_tsn_tur_fre_dut_uzb_cic_vie_amh_swt_fbf_ses	-0.0714547482658191	-0.1682687198605	0.866737285879081
899	aeg_glc_bam_svk_hau_tig_gam_rom_uzb_tur_dgb_bat_ven_ben_dut_bsq_ger_wly_swt_mnd_nor_krd_xho_spa_swa_ukr_est_ses_dyu_hun_ita_amr_geo_grk_alb_hin_scr_mlt_anl_bos_fin_tsw_mao_bul_sun_jpn_tml_kor_fre_afr_cic_por_tag_lat_sid_jav_cnt_arw_tsn_swe_sod_cze_rus_ctl_prs_qcu_pan_mcd_mol_yor_owc_urd_chh_eng_ind_slo_lda_guj_akn_mly_tha_amh_knd_igb_fbf_azi_lit_pol_aze_ewe_vie_heb_bem_moo_zul	-1.06487855244085	-2.60936321059648	0.0105710323667287
900	heb_eng_swa_afr_sod_amh_aeg_rom_aze_uzb_tsn_bat_lda_glc_scr_bsq_fre_chh_cic_cnt_mol_arw_ses_ukr_ewe_lit_fin_akn_ven_est_prs_owc_geo_dut_grk_pol_pan_wly_gam_slo_hun_igb_tag_urd_ind_jpn_tml_kor_mcd_por_yor_bul_sun_spa_amr_mao_mnd_ctl_xho_guj_sid_rus_ita_swe_bos_qcu_krd_nor_lat_dyu_mlt_ger_tig_ben_mly_alb_zul_svk_bam_jav_tha_anl_knd_dgb_fbf_azi_hin_cze_tur_tsw_vie_hau_bem_moo_swt	-0.0142385648004619	-0.0335124305494251	0.973337774721009
901	amh_bos_cic_bul_aeg_tig_anl_ukr_aze_azi_swt_ind_ewe_grk_dut_bsq_prs_hau_lda_cnt_afr_fre_swa_rus_moo_ben_hun_ses_akn_est_cze_wly_geo_arw_rom_guj_eng_sid_gam_swe_fin_igb_jav_mcd_tag_jpn_tml_kor_por_svk_xho_lit_mao_slo_owc_bat_mnd_spa_fbf_ger_mlt_krd_hin_scr_pol_qcu_lat_glc_urd_ven_amr_pan_chh_ctl_sun_alb_bem_ita_zul_mly_tha_heb_knd_dyu_dgb_uzb_nor_mol_tur_bam_vie_sod_tsw_tsn_yor	-0.223693269313214	-0.528118406782679	0.598675082893785
[truncated: 99 more rows]
