# Supplementary material for: Future Tense and Economic Decisions: Controlling for Cultural Evolution
Source: PLoS One. 2015 Jul 17;10(7):e0132145. doi: 10.1371/journal.pone.0132145 (PMC4506144; doi:10.1371/journal.pone.0132145)
Supplement: S8 Appendix — See README files within the various sub-folders. (ZIP) [file pone.0132145.s008.zip › S3_Code/Residuals_new/PGLS/PermuteResults/permute_B_SavingsWITHINFAM_86000.csv]

	ftr	r	t	p
1	mlt_grk_zul_hin_sod_amr_hau_dut_aze_azi_bem_mao_tsw_ben_cze_bsq_nor_owc_dgb_cnt_ctl_slo_ven_ukr_lda_alb_hun_igb_bam_est_pol_heb_geo_mcd_ger_eng_spa_sid_amh_rus_fin_akn_bat_krd_sun_jpn_tml_kor_bos_swe_moo_scr_tag_fre_gam_jav_mnd_pan_ewe_glc_wly_urd_arw_ita_bul_qcu_por_mol_svk_tsn_anl_afr_chh_prs_mly_rom_xho_lat_yor_ind_tha_aeg_knd_cic_ses_tur_lit_guj_uzb_fbf_vie_tig_swt_swa_dyu	-0.617869150842827	-1.47600700558568	0.143319941448623
2	sod_bul_dgb_svk_gam_mlt_aeg_urd_aze_tur_ven_mao_dyu_afr_ctl_bsq_mcd_hau_bem_mnd_rom_hin_tsw_krd_ses_slo_hun_moo_lda_est_bos_chh_geo_grk_ger_rus_nor_heb_wly_eng_fin_igb_bat_fre_jav_jpn_tml_kor_pan_dut_xho_glc_ind_arw_anl_sun_cnt_swe_yor_lit_tig_scr_prs_ben_pol_qcu_alb_lat_por_tsn_amh_mol_owc_guj_tag_spa_bam_ukr_cic_mly_tha_sid_knd_ewe_fbf_uzb_cze_ita_azi_akn_vie_amr_zul_swt_swa	-0.0512742412386296	-0.12080299918331	0.904107689971742
3	amr_lat_swa_por_owc_chh_aeg_bul_aze_azi_bem_ind_yor_mol_grk_bsq_guj_anl_akn_cnt_krd_hin_tsw_bos_dyu_alb_hun_swt_moo_est_ben_wly_geo_pol_spa_rus_pan_heb_mlt_lit_fin_cic_mao_dut_sun_jpn_tml_kor_ger_nor_tsn_glc_mly_ita_sid_tag_mnd_ukr_ses_fre_sod_prs_cze_svk_rom_qcu_arw_afr_scr_bam_hau_slo_gam_mcd_jav_swe_xho_ctl_lda_bat_tha_amh_knd_igb_ven_uzb_urd_eng_tur_dgb_vie_tig_ewe_fbf_zul	-1.06737178003188	-2.61189829861313	0.0104983914389503
4	chh_arw_fbf_ben_wly_aeg_sid_fre_aze_tur_igb_bat_dyu_cze_nor_bsq_alb_amr_tsn_cnt_grk_ger_ewe_eng_dgb_pan_hun_ses_tsw_est_bul_gam_geo_scr_mcd_afr_por_mlt_owc_swe_fin_ven_sun_lat_mly_jpn_knd_kor_ita_mol_cic_hin_mao_slo_sod_ind_mnd_dut_swa_guj_amh_svk_urd_lit_pol_qcu_rom_ukr_prs_swt_anl_bos_hau_rus_jav_ctl_akn_krd_yor_tag_tha_heb_tml_xho_lda_uzb_spa_glc_azi_bem_vie_tig_zul_moo_bam	-0.456231049840754	-1.0835089398378	0.281383708697441
5	amh_lat_moo_bos_hau_chh_sod_pol_uzb_azi_ewe_mly_fbf_arw_urd_bsq_eng_heb_bem_cnt_rom_bul_yor_por_swa_scr_fin_dgb_lda_hun_ben_anl_geo_afr_cze_mcd_guj_aeg_tig_ctl_est_zul_mao_lit_tag_jpn_knd_kor_dut_glc_xho_alb_ind_spa_mlt_bat_mnd_ger_ven_prs_gam_nor_hin_slo_mol_qcu_rus_fre_swe_dyu_owc_grk_wly_svk_jav_ita_bam_krd_ses_sun_tha_amr_tml_cic_swt_aze_ukr_pan_tur_tsw_vie_sid_igb_tsn_akn	-0.60375023844417	-1.44229505140811	0.152578525608506
6	owc_alb_igb_bul_sod_amr_hau_arw_aze_azi_ses_mly_lda_svk_scr_bsq_por_heb_xho_mnd_afr_bos_cic_rus_tsw_grk_fin_swt_ven_est_pol_amh_geo_lat_glc_rom_urd_tig_chh_eng_hun_bem_jav_swe_ind_jpn_knd_kor_lit_ctl_ewe_ukr_tag_ita_aeg_bat_cnt_nor_tsn_spa_sid_cze_fre_prs_slo_qcu_guj_mcd_mol_zul_gam_pan_wly_krd_sun_hin_swa_ger_dyu_mao_tha_anl_tml_bam_dgb_tur_dut_ben_uzb_yor_vie_mlt_akn_fbf_moo	-0.1547162368792	-0.364782602959704	0.716101891148865
7	anl_hin_ses_rus_tig_owc_gam_pan_aze_uzb_ven_tag_akn_swe_bul_bsq_guj_mlt_xho_cnt_fre_glc_lda_lat_tsw_svk_hun_tsn_moo_est_spa_amr_geo_alb_pol_bos_arw_heb_sod_dut_fin_igb_ind_nor_mly_jpn_tml_kor_lit_ctl_bam_prs_jav_ger_chh_bat_mnd_ukr_swt_cze_hau_afr_mol_krd_scr_qcu_urd_grk_ben_bem_amh_mcd_aeg_eng_mao_ita_dgb_slo_swa_sun_tha_sid_knd_ewe_fbf_azi_por_rom_tur_zul_vie_wly_dyu_yor_cic	-0.157520024179332	-0.371746585711354	0.710927189402457
8	amr_mcd_igb_ukr_owc_gam_chh_fre_azi_aze_lda_tag_zul_pol_por_bsq_pan_sod_dyu_mnd_cze_grk_swa_dut_dgb_alb_hun_ewe_bem_est_krd_amh_geo_scr_arw_lat_rom_sid_aeg_afr_fin_xho_mly_nor_sun_jpn_tml_kor_bos_ger_moo_eng_bat_ita_tig_jav_cnt_ben_ven_urd_wly_mol_svk_ctl_glc_qcu_lit_rus_slo_fbf_heb_prs_anl_swe_mao_bul_tsw_spa_ses_ind_tha_hau_knd_cic_yor_tur_guj_hin_uzb_akn_vie_mlt_tsn_swt_bam	0.0864956820194443	0.203444116496223	0.839232407117329
9	sod_bul_ven_spa_amh_amr_anl_lat_aze_uzb_swt_tag_akn_rus_scr_bsq_fre_mlt_swa_cnt_urd_pan_bem_ger_cic_svk_fin_dyu_lda_hun_mol_heb_geo_guj_ita_slo_arw_sid_wly_afr_est_fbf_mao_cze_bat_jpn_knd_kor_hin_ctl_dgb_prs_sun_ukr_chh_ind_mnd_alb_igb_bos_gam_nor_por_grk_eng_qcu_swe_lit_pol_bam_owc_mcd_hau_rom_jav_krd_tsn_glc_ewe_mly_tha_aeg_tml_yor_zul_azi_ben_dut_tur_xho_vie_tig_tsw_moo_ses	-1.45640583924219	-3.68300570959397	0.000386791379798733
10	hau_prs_dgb_ukr_sod_owc_tig_urd_azi_aze_lda_bat_igb_spa_rom_bsq_pol_gam_akn_cnt_slo_ita_tsn_afr_bam_lat_hun_tsw_swt_est_cze_aeg_geo_dut_krd_ger_guj_amr_anl_grk_fin_yor_jav_hin_sun_jpn_tml_kor_rus_nor_zul_pan_ind_eng_mlt_tag_mnd_swe_dyu_ben_heb_fre_alb_bul_bos_qcu_svk_glc_por_moo_amh_arw_chh_lit_mao_ctl_ses_mol_cic_mly_tha_wly_knd_swa_xho_uzb_scr_mcd_tur_ven_vie_sid_bem_fbf_ewe	-0.704887790328441	-1.68950738199965	0.0944721316125572
11	wly_swe_swa_prs_aeg_sid_hau_afr_tur_azi_xho_mao_swt_scr_lit_bsq_pan_anl_ses_mnd_ben_urd_ewe_dut_tsw_glc_hun_dgb_bam_est_rom_sod_geo_mcd_bul_ctl_svk_heb_mlt_grk_fin_moo_bat_mol_ind_jpn_knd_kor_spa_guj_bem_slo_tag_cze_amr_jav_cnt_fre_akn_por_tig_ukr_arw_rus_pol_qcu_nor_eng_krd_lda_chh_hin_gam_bos_mly_ita_yor_ger_igb_sun_tha_owc_tml_zul_ven_uzb_lat_alb_aze_fbf_vie_amh_tsn_cic_dyu	-0.0517381540824216	-0.121985883016865	0.903173402489689
12	anl_fre_bem_dut_heb_mlt_sod_swe_azi_tur_lda_mly_swa_eng_grk_bsq_nor_amr_bam_cnt_ger_urd_fbf_pol_cic_bul_hun_moo_dyu_fin_rus_amh_geo_ctl_arw_svk_pan_gam_sid_mcd_est_akn_bat_scr_jav_jpn_knd_kor_hin_cze_ewe_afr_ind_guj_wly_tag_mnd_lit_swt_glc_tig_ukr_krd_slo_mol_qcu_prs_ita_rom_tsw_owc_lat_chh_por_mao_ben_ses_alb_zul_sun_tha_aeg_tml_yor_tsn_uzb_bos_spa_aze_xho_vie_hau_ven_dgb_igb	-1.25950124240564	-3.1356969738674	0.00229520198724836
13	mlt_cze_dyu_arw_amr_wly_amh_eng_aze_azi_swt_jav_dgb_nor_rus_bsq_fre_sid_lda_mnd_grk_hin_ewe_lat_zul_bos_fin_akn_tsn_hun_alb_hau_geo_urd_rom_por_svk_aeg_chh_slo_est_cic_sun_afr_tag_jpn_tml_kor_mcd_swe_tsw_prs_ind_ben_heb_mly_cnt_ctl_swa_guj_gam_krd_ger_mol_ita_qcu_scr_spa_pan_yor_anl_lit_sod_ukr_bat_bul_moo_pol_ses_mao_tha_owc_knd_ven_igb_uzb_glc_dut_tur_fbf_vie_tig_bem_bam_xho	0.473188984533779	1.11680345370927	0.26695541682591
14	amh_arw_ewe_ger_anl_heb_tig_bul_tur_uzb_bem_ind_xho_ukr_guj_bsq_grk_sod_igb_mnd_alb_mol_cic_mcd_swt_hin_hun_moo_tsw_fin_lit_owc_geo_prs_bos_rus_lat_mlt_wly_afr_est_zul_mly_dut_jav_jpn_knd_kor_nor_pol_tsn_urd_bat_svk_amr_mao_cnt_cze_dyu_ctl_sid_scr_krd_ben_spa_qcu_rom_por_glc_dgb_gam_slo_aeg_fre_tag_eng_yor_pan_swa_sun_tha_chh_tml_bam_ses_aze_swe_ita_azi_akn_vie_hau_lda_fbf_ven	0.274664492110056	0.645926783696694	0.5199174346313
15	hau_hin_fbf_grk_gam_tig_amr_slo_azi_aze_zul_jav_ses_por_ger_bsq_bul_aeg_bam_cnt_mol_ben_igb_pol_xho_afr_est_dgb_moo_hun_alb_sid_geo_krd_dut_prs_arw_chh_anl_svk_fin_cic_bat_ukr_mao_jpn_tml_kor_scr_bos_dyu_glc_tag_pan_heb_sun_mnd_spa_lda_guj_mlt_nor_lit_swe_eng_qcu_fre_ita_rus_tsw_amh_mcd_owc_cze_mly_urd_yor_ctl_swt_ind_tha_wly_knd_bem_ewe_uzb_rom_lat_tur_tsn_vie_sod_ven_swa_akn	-0.247553546186568	-0.584972093605306	0.559983090320812
16	hau_nor_moo_ben_aeg_heb_mlt_bos_uzb_azi_dgb_ind_igb_pol_spa_bsq_grk_tig_lda_cnt_ukr_fre_akn_rus_bam_hin_est_tsn_swa_hun_scr_sid_geo_mcd_arw_svk_por_amr_wly_cze_fin_dyu_tag_krd_mly_jpn_tml_kor_bul_ger_tsw_glc_bat_rom_gam_sun_mnd_swe_yor_mol_anl_ctl_ita_urd_eng_qcu_prs_pan_slo_zul_sod_guj_chh_alb_mao_afr_swt_dut_ven_jav_tha_owc_knd_cic_ewe_aze_lit_lat_tur_ses_vie_amh_bem_xho_fbf	0.353450333148714	0.833086355789397	0.406930456243051
17	wly_bos_xho_lit_owc_hau_anl_mcd_aze_tur_dgb_jav_ses_alb_prs_bsq_slo_sod_swt_cnt_pol_cze_tsn_ita_bem_guj_fin_igb_lda_hun_fre_aeg_geo_ger_por_ben_eng_gam_chh_ukr_est_swa_sun_rom_ind_jpn_tml_kor_urd_lat_akn_grk_mao_ctl_heb_mly_mnd_hin_ven_svk_amr_arw_dut_mol_krd_qcu_bul_swe_afr_cic_amh_rus_tig_glc_bat_pan_moo_nor_tsw_tag_tha_sid_knd_yor_bam_uzb_spa_scr_azi_fbf_vie_mlt_dyu_zul_ewe	-0.712714349675816	-1.71331254926503	0.0899867986420252
18	anl_ukr_ven_svk_sod_wly_chh_nor_uzb_tur_bam_jav_ses_lit_spa_bsq_pol_mlt_yor_cnt_fre_cze_xho_ita_igb_bos_fin_akn_dyu_est_prs_heb_geo_hin_ctl_afr_rus_amh_amr_urd_hun_tsn_sun_por_tag_jpn_knd_kor_lat_arw_zul_swe_ind_scr_owc_mly_mnd_grk_swa_ben_sid_dut_eng_ger_mcd_qcu_mol_glc_rom_ewe_aeg_guj_gam_alb_mao_pan_tsw_bul_swt_bat_tha_tig_tml_moo_bem_azi_slo_krd_aze_fbf_vie_hau_dgb_lda_cic	-0.685395745723788	-1.64461217370188	0.1034260320047
19	sod_ita_fbf_pol_tig_wly_gam_svk_azi_tur_bem_ind_ewe_mol_prs_bsq_nor_sid_lda_cnt_scr_grk_tsn_ctl_moo_slo_fin_yor_akn_hun_eng_amh_geo_hin_mcd_ukr_dut_hau_mlt_lit_est_dyu_bat_rus_jav_jpn_tml_kor_urd_arw_ses_glc_sun_bos_anl_tag_mnd_krd_dgb_cze_owc_swe_spa_ger_pan_qcu_afr_alb_lat_bam_chh_por_heb_bul_mly_fre_swt_guj_zul_mao_tha_amr_knd_ven_cic_uzb_rom_ben_aze_xho_vie_aeg_igb_tsw_swa	-0.407405205649656	-0.968164104623578	0.335473528596435
20	heb_nor_bem_prs_sod_hau_anl_pan_aze_tur_ewe_bat_dgb_arw_afr_bsq_grk_chh_yor_cnt_scr_por_akn_glc_fbf_cze_est_zul_dyu_fin_alb_amh_geo_krd_lat_fre_hin_amr_mlt_ita_hun_xho_sun_svk_mao_jpn_tml_kor_lit_ger_swa_pol_tag_mcd_aeg_jav_mnd_bos_igb_urd_tig_mol_bul_ben_rus_qcu_eng_swe_dut_tsw_wly_guj_owc_slo_ind_rom_swt_spa_lda_mly_tha_sid_knd_moo_ven_azi_ukr_ctl_uzb_ses_vie_gam_tsn_cic_bam	-0.498157420241662	-1.18572760909093	0.238750614716181
21	sid_ctl_lda_rus_chh_aeg_sod_ben_aze_uzb_igb_jav_moo_pan_slo_bsq_arw_amh_zul_cnt_swe_mol_ewe_urd_dgb_bos_fin_dyu_akn_hun_grk_owc_geo_spa_hin_por_glc_heb_tig_krd_est_xho_tag_rom_ind_jpn_tml_kor_eng_afr_ses_lit_mly_scr_anl_mao_mnd_alb_tsw_pol_hau_cze_ukr_lat_mcd_qcu_nor_fre_ita_ven_gam_bul_mlt_ger_sun_guj_bam_prs_yor_bat_tha_amr_knd_bem_cic_tur_svk_dut_azi_fbf_vie_wly_swt_swa_tsn	0.039402428280124	0.0927885698064381	0.926271126893347
22	mlt_cze_cic_scr_sid_hau_amh_pol_uzb_tur_lda_ind_yor_swe_lat_bsq_hin_aeg_ven_mnd_guj_arw_ses_lit_swt_slo_est_ewe_bam_hun_ben_gam_geo_ctl_rus_dut_eng_owc_heb_mol_fin_igb_mao_nor_mly_jpn_knd_kor_rom_ger_swa_ukr_bat_krd_tig_jav_cnt_urd_tsw_bos_sod_bul_fre_spa_mcd_qcu_grk_pan_svk_dgb_chh_prs_anl_afr_sun_ita_xho_por_tsn_tag_tha_wly_tml_bem_fbf_azi_alb_glc_aze_moo_vie_amr_akn_zul_dyu	-0.749077146809182	-1.8001933809818	0.0750722679889166
23	anl_ukr_akn_lit_amh_gam_chh_ben_uzb_aze_bem_jav_igb_nor_ctl_bsq_pan_sid_lda_cnt_guj_hin_ses_bul_ewe_ger_hun_ven_dyu_fin_cze_hau_geo_alb_grk_rom_bos_amr_aeg_spa_est_moo_sun_prs_ind_jpn_knd_kor_swe_fre_cic_ita_tag_slo_tig_mly_mnd_pol_tsw_rus_heb_mol_scr_lat_mcd_qcu_por_dut_svk_zul_wly_urd_sod_arw_bat_eng_fbf_krd_bam_mao_tha_mlt_tml_tsn_swa_tur_glc_afr_azi_dgb_vie_owc_swt_yor_xho	-0.64155016599046	-1.53420368144144	0.128374623166202
24	sid_lat_xho_mol_anl_hau_chh_ita_tur_uzb_bem_jav_cic_bos_grk_bsq_rus_tig_akn_mnd_scr_guj_zul_fre_ses_mcd_hun_yor_moo_fin_svk_sod_geo_ben_alb_ger_swe_aeg_wly_glc_est_fbf_sun_spa_mao_jpn_tml_kor_krd_rom_dgb_pol_tag_urd_gam_ind_cnt_eng_ewe_ukr_mlt_hin_lit_cze_slo_qcu_afr_bul_nor_lda_amh_pan_owc_arw_bat_por_swt_ctl_bam_mly_tha_amr_knd_dyu_ven_azi_prs_dut_aze_swa_vie_heb_tsn_igb_tsw	-0.617448973818197	-1.47635721861287	0.143226110593686
25	tig_ben_xho_rus_mlt_gam_amr_pol_aze_tur_bem_mao_tsw_fre_lat_bsq_nor_hau_cic_mnd_spa_slo_yor_glc_moo_grk_est_igb_ven_fin_scr_wly_geo_arw_urd_afr_svk_chh_aeg_guj_hun_zul_sun_bul_bat_jpn_tml_kor_alb_swe_ses_rom_tag_hin_sod_ind_cnt_mol_fbf_por_anl_ukr_cze_eng_ctl_qcu_dut_bos_ita_ewe_owc_lit_heb_pan_mly_krd_akn_ger_dgb_jav_tha_amh_knd_swt_lda_uzb_prs_mcd_azi_dyu_vie_sid_tsn_bam_swa	-0.272380753789067	-0.644310267311914	0.520960263051392
26	sod_pol_ven_slo_chh_tig_amr_por_uzb_tur_igb_tag_bam_grk_swe_bsq_ita_amh_dyu_cnt_nor_glc_ses_ben_tsw_bos_fin_tsn_lda_est_mol_gam_geo_mcd_spa_rus_bul_wly_mlt_pan_hun_swt_mao_ger_bat_jpn_tml_kor_eng_urd_swa_prs_ind_ukr_anl_sun_mnd_hin_dgb_arw_sid_dut_lat_svk_guj_qcu_scr_alb_cze_bem_hau_ctl_aeg_afr_jav_fre_yor_rom_moo_mly_tha_heb_knd_akn_cic_azi_krd_lit_aze_ewe_vie_owc_xho_zul_fbf	0.380761257593752	0.896756378970333	0.372164426414221
27	heb_dut_ses_swe_aeg_sid_sod_rom_azi_tur_akn_jav_tsn_rus_ben_bsq_fre_mlt_swt_cnt_urd_nor_dyu_spa_xho_guj_fin_igb_bam_hun_lat_gam_geo_afr_mcd_ukr_ger_tig_amr_por_est_fbf_sun_bos_bat_jpn_tml_kor_lit_ctl_tsw_bul_ind_mol_wly_mao_mnd_slo_cic_prs_hau_pan_arw_eng_alb_qcu_cze_hin_scr_lda_owc_grk_chh_pol_mly_svk_yor_ita_ewe_tag_tha_anl_knd_moo_bem_aze_glc_krd_uzb_dgb_vie_amh_swa_zul_ven	-0.461320193637462	-1.09513462457848	0.276285743393953
28	tig_mol_bam_prs_heb_wly_mlt_lit_azi_tur_fbf_mao_zul_rom_fre_bsq_bos_chh_tsn_cnt_por_ben_xho_afr_dyu_glc_fin_lda_ewe_est_pol_anl_geo_slo_bul_alb_krd_gam_owc_guj_hun_tsw_sun_cze_tag_jpn_tml_kor_ukr_eng_swa_swe_ind_ita_amh_bat_mnd_dut_ven_rus_aeg_nor_lat_svk_grk_qcu_urd_arw_mcd_ses_sid_pan_amr_spa_mly_hin_moo_ctl_akn_jav_tha_hau_knd_cic_bem_uzb_ger_scr_aze_yor_vie_sod_igb_dgb_swt	-0.019274433913633	-0.0454401879819156	0.963853878504412
29	wly_prs_dgb_lat_heb_amh_tig_alb_tur_aze_cic_bat_lda_afr_krd_bsq_ukr_chh_tsn_mnd_bos_arw_tsw_rom_ses_nor_est_fbf_ewe_hun_fre_sod_geo_pan_bul_hin_glc_anl_amr_dut_fin_igb_ind_spa_jav_jpn_tml_kor_cze_mcd_dyu_lit_tag_ita_mlt_mly_cnt_grk_swa_guj_owc_scr_ben_mol_eng_qcu_ctl_por_slo_moo_gam_ger_hau_pol_sun_rus_ven_urd_zul_mao_tha_aeg_knd_yor_xho_uzb_swe_svk_azi_bam_vie_sid_swt_bem_akn	-0.119130881136493	-0.280761649091041	0.779516872206807
30	anl_spa_igb_nor_chh_gam_sod_pol_tur_uzb_xho_bat_bem_svk_urd_bsq_guj_hau_ven_cnt_scr_alb_bam_dut_dgb_mcd_est_ewe_lda_hun_ger_amr_geo_lat_prs_slo_ben_tig_owc_fre_fin_akn_tag_bul_mly_jpn_tml_kor_lit_ita_tsn_rus_sun_arw_mlt_mao_mnd_cze_fbf_ctl_wly_eng_hin_bos_mol_qcu_rom_por_afr_cic_amh_pan_heb_ukr_ind_swe_dyu_grk_yor_jav_tha_sid_knd_moo_tsw_azi_krd_glc_aze_swa_vie_aeg_zul_ses_swt	0.0125828537157999	0.0296304958711227	0.976425238023519
31	wly_arw_fbf_rus_anl_sod_amh_ben_azi_tur_moo_tag_igb_ita_nor_bsq_fre_tig_swt_cnt_cze_slo_akn_hin_lda_ger_hun_ewe_tsw_est_lit_mlt_geo_pol_rom_eng_mcd_aeg_gam_afr_fin_dgb_bat_bos_jav_jpn_knd_kor_lat_guj_ses_spa_mao_krd_heb_ind_mnd_glc_yor_alb_hau_bul_swe_pan_urd_qcu_dut_mol_ukr_cic_amr_scr_owc_ctl_mly_prs_bem_svk_tsn_sun_tha_sid_tml_xho_dyu_aze_grk_por_uzb_ven_vie_chh_swa_bam_zul	-0.13670366715217	-0.322869335885377	0.747518989456415
32	owc_ctl_fbf_alb_sod_wly_tig_fre_azi_aze_ses_mly_tsw_rom_ben_bsq_slo_anl_xho_mnd_por_nor_zul_prs_tsn_ger_hun_akn_dyu_fin_hin_gam_geo_urd_arw_bul_bos_amh_mlt_lit_est_moo_jav_mcd_bat_jpn_tml_kor_spa_lat_swa_grk_ind_mol_heb_sun_cnt_ita_yor_pan_sid_afr_ukr_eng_dut_qcu_guj_krd_swe_igb_hau_rus_aeg_svk_mao_pol_swt_glc_ewe_tag_tha_chh_knd_bam_bem_uzb_cze_scr_tur_dgb_vie_amr_ven_cic_lda	0.325757009616202	0.766159263386475	0.44552186379324
33	amr_hin_fbf_urd_anl_mlt_hau_pan_tur_aze_ven_mly_moo_mcd_swe_bsq_ukr_gam_igb_cnt_arw_alb_tsn_scr_swt_ger_hun_yor_bam_fin_cze_amh_geo_svk_ita_eng_fre_owc_heb_prs_est_cic_bat_rus_mao_jpn_tml_kor_mol_guj_ewe_rom_ind_lat_sid_sun_mnd_ctl_bem_dut_wly_ben_nor_grk_bul_qcu_slo_spa_bos_lda_tig_afr_aeg_pol_tag_lit_akn_por_tsw_jav_tha_chh_knd_ses_dyu_uzb_glc_krd_azi_xho_vie_sod_swa_dgb_zul	0.5033982108219	1.18537580092088	0.238888938570364
34	sod_por_bam_pol_amr_hau_gam_mcd_azi_aze_dyu_jav_tsn_glc_bul_bsq_guj_amh_cic_cnt_dut_alb_swa_krd_igb_spa_hun_swt_dgb_fin_rus_sid_geo_bos_afr_ben_prs_aeg_anl_pan_est_akn_mly_ita_tag_jpn_knd_kor_swe_lat_ven_cze_sun_fre_tig_ind_mnd_svk_yor_eng_heb_hin_grk_mol_ukr_qcu_nor_ger_arw_zul_wly_slo_chh_rom_mao_ctl_bem_urd_ses_bat_tha_mlt_tml_ewe_moo_uzb_lit_scr_tur_fbf_vie_owc_tsw_xho_lda	0.0205429327355284	0.0483843511815557	0.961513687393247
35	sod_eng_dyu_bul_wly_aeg_anl_bos_tur_azi_dgb_sun_ewe_por_swe_bsq_afr_heb_bem_mnd_pan_ben_igb_ctl_zul_mcd_hun_lda_tsn_fin_ger_mlt_geo_guj_dut_arw_cze_sid_amh_lit_est_ses_mly_scr_mao_jpn_tml_kor_fre_grk_akn_krd_ind_ukr_owc_bat_cnt_prs_yor_svk_amr_pol_alb_slo_rus_qcu_nor_urd_ita_swt_chh_glc_tig_spa_jav_lat_cic_mol_bam_tag_tha_hau_knd_xho_ven_uzb_rom_hin_aze_moo_vie_gam_swa_tsw_fbf	-0.668309070448029	-1.59754209484518	0.113537297306845
36	owc_ukr_dyu_por_tig_sod_anl_scr_azi_uzb_ses_tag_ewe_nor_ita_bsq_glc_amr_zul_cnt_grk_cze_tsw_arw_swt_pol_est_xho_bam_fin_swe_gam_geo_urd_spa_bul_svk_wly_amh_ger_hun_cic_ind_ctl_mly_jpn_tml_kor_krd_rus_yor_fre_bat_lat_hau_mao_mnd_prs_swa_bos_aeg_lit_pan_hin_slo_qcu_dut_guj_ben_dgb_sid_eng_mlt_rom_sun_mol_akn_afr_igb_jav_tha_heb_knd_ven_bem_aze_mcd_alb_tur_moo_vie_chh_fbf_tsn_lda	0.48379633675352	1.14339960374174	0.255807458612675
37	chh_spa_cic_swe_heb_sod_hau_bos_tur_azi_moo_bat_bem_eng_krd_bsq_bul_mlt_dgb_cnt_scr_lat_ses_alb_swt_prs_hun_lda_zul_est_mol_sid_geo_hin_lit_ger_ukr_amr_gam_svk_fin_tsn_jav_mcd_sun_jpn_tml_kor_cze_por_ven_fre_mao_slo_tig_ind_mnd_pan_ewe_ctl_aeg_ita_glc_dut_nor_qcu_afr_guj_ben_fbf_wly_grk_anl_rom_mly_pol_akn_arw_tsw_tag_tha_amh_knd_swa_bam_aze_urd_rus_uzb_igb_vie_owc_dyu_xho_yor	0.0478288319110832	0.112693287599929	0.910516619527999
38	amr_ger_ses_bos_tig_wly_owc_prs_uzb_tur_moo_mao_swt_ukr_svk_bsq_pol_hau_yor_cnt_slo_krd_lda_glc_zul_rus_fin_akn_igb_hun_guj_sid_geo_hin_swe_arw_dut_sod_amh_mcd_est_tsw_ind_mol_jav_jpn_knd_kor_eng_por_xho_bul_mly_ctl_heb_sun_mnd_ita_swa_grk_mlt_scr_cze_alb_nor_qcu_urd_afr_spa_bam_anl_fre_aeg_lat_tag_ben_dgb_pan_ven_bat_tha_chh_tml_cic_ewe_aze_rom_lit_azi_tsn_vie_gam_fbf_dyu_bem	0.625208495703769	1.47906126076994	0.142503241590403
39	sid_ita_tsn_rom_amh_sod_heb_ger_aze_tur_igb_mao_zul_cze_alb_bsq_grk_tig_lda_mnd_rus_fre_akn_swe_xho_lit_est_dgb_fbf_hun_dut_owc_geo_ctl_ben_urd_hin_mlt_wly_mol_fin_bem_jav_arw_mly_jpn_knd_kor_krd_pol_swa_spa_sun_pan_gam_tag_cnt_glc_yor_guj_chh_por_scr_afr_eng_qcu_mcd_svk_prs_ven_hau_nor_aeg_bos_ind_slo_tsw_ukr_moo_bat_tha_anl_tml_dyu_swt_uzb_lat_bul_azi_cic_vie_amr_ewe_ses_bam	-0.237654850083801	-0.561497984342084	0.575808710042087
40	aeg_eng_bam_swe_heb_anl_amr_ctl_tur_azi_bem_bat_ses_glc_mol_bsq_ukr_mlt_akn_cnt_krd_lat_ewe_grk_xho_afr_hun_zul_dyu_est_spa_amh_geo_cze_svk_ben_por_gam_wly_alb_fin_ven_sun_arw_mao_jpn_knd_kor_dut_ger_tsw_prs_mly_lit_owc_jav_mnd_ita_yor_urd_tig_nor_bul_rus_hin_qcu_mcd_fre_pol_moo_sod_rom_sid_bos_tag_slo_swa_scr_cic_ind_tha_chh_tml_tsn_lda_aze_pan_guj_uzb_igb_vie_hau_dgb_swt_fbf	0.0492190277930271	0.115979883588719	0.907918556426557
41	aeg_arw_lda_rom_sid_amr_amh_ger_tur_aze_bem_sun_tsw_alb_afr_bsq_krd_hau_ewe_mnd_prs_por_dgb_ben_zul_bul_hun_swt_cic_est_svk_tig_geo_mcd_nor_spa_scr_heb_anl_glc_fin_moo_jav_urd_mly_jpn_tml_kor_rus_ctl_swa_lit_tag_ita_chh_ind_cnt_fre_akn_eng_mlt_swe_grk_bos_mol_qcu_dut_cze_hin_ses_sod_pan_gam_lat_bat_guj_igb_slo_dyu_mao_tha_owc_knd_ven_fbf_uzb_ukr_pol_azi_bam_vie_wly_tsn_xho_yor	-0.839764095184516	-2.02791771683016	0.0454295865496012
42	aeg_ctl_tsw_rom_wly_sid_sod_arw_tur_aze_zul_ind_moo_lat_lit_bsq_slo_owc_igb_mnd_prs_grk_lda_bos_dyu_ita_fin_bam_ven_hun_por_gam_geo_eng_nor_pol_dut_heb_hau_afr_est_ses_sun_spa_tag_jpn_tml_kor_mcd_bul_cic_rus_mly_krd_amr_jav_cnt_ger_xho_ben_mlt_fre_alb_svk_glc_qcu_cze_urd_ukr_ewe_anl_mol_chh_hin_bat_swe_fbf_guj_dgb_mao_tha_amh_knd_tsn_yor_uzb_pan_scr_azi_akn_vie_tig_swa_bem_swt	-0.247979815520335	-0.586917659985342	0.558681116439343
43	heb_arw_akn_ita_amh_mlt_anl_guj_uzb_tur_ewe_mly_swa_mcd_ukr_bsq_ben_chh_dgb_cnt_bul_alb_tsw_pol_bem_dut_est_xho_yor_hun_lit_sid_geo_spa_nor_prs_krd_aeg_wly_hin_fin_swt_tag_rus_jav_jpn_knd_kor_pan_mol_lda_slo_mao_scr_hau_ind_mnd_lat_bam_afr_tig_swe_ctl_cze_urd_qcu_ger_grk_rom_cic_owc_por_sod_svk_bat_bos_zul_fre_ven_sun_tha_amr_tml_moo_fbf_aze_eng_glc_azi_tsn_vie_gam_igb_dyu_ses	-0.913937967971767	-2.21319599283377	0.0293303965932238
44	sid_bul_lda_afr_tig_amh_heb_rom_aze_azi_swa_ind_fbf_bos_glc_bsq_nor_owc_zul_cnt_prs_ukr_yor_krd_cic_mcd_fin_ven_tsn_est_eng_anl_geo_pan_cze_spa_dut_chh_aeg_por_hun_ses_sun_lat_jav_jpn_tml_kor_swe_svk_bam_ita_tag_guj_sod_mao_mnd_ger_ewe_pol_gam_lit_scr_slo_urd_qcu_alb_grk_mol_dgb_wly_fre_amr_arw_bat_ben_swt_rus_moo_mly_tha_mlt_knd_tsw_akn_uzb_hin_ctl_tur_dyu_vie_hau_xho_igb_bem	-0.338413606388604	-0.800880899662173	0.425241929015748
45	amh_pan_fbf_ita_heb_hau_gam_swe_aze_uzb_moo_tag_ewe_hin_dut_bsq_ctl_anl_ses_cnt_rom_mcd_dgb_eng_swa_nor_hun_igb_xho_est_slo_mlt_geo_svk_ger_alb_fre_chh_tig_ukr_fin_zul_bat_spa_mao_jpn_tml_kor_prs_mol_yor_lit_ind_krd_wly_jav_mnd_bul_cic_ben_sod_guj_arw_por_pol_qcu_cze_scr_grk_ven_amr_urd_owc_lat_sun_bos_tsw_glc_tsn_mly_tha_sid_knd_dyu_lda_azi_afr_rus_tur_akn_vie_aeg_swt_bam_bem	-0.713257861878788	-1.71407260140928	0.0898465104325612
46	amr_fre_cic_ukr_wly_hau_sod_afr_aze_tur_yor_tag_ses_pol_guj_bsq_krd_mlt_moo_mnd_scr_swe_ven_grk_tsw_spa_fin_lda_bam_est_cze_chh_geo_alb_ger_mol_lit_anl_tig_urd_hun_swa_jav_dut_ind_jpn_tml_kor_bos_nor_fbf_pan_mly_rus_sid_sun_cnt_svk_dgb_glc_gam_ita_ctl_ben_hin_qcu_prs_rom_eng_akn_owc_slo_amh_arw_mao_por_igb_mcd_swt_bat_tha_heb_knd_bem_tsn_azi_bul_lat_uzb_dyu_vie_aeg_xho_zul_ewe	-0.890253581474519	-2.15908136658674	0.0334172483893039
47	aeg_alb_lda_cze_chh_tig_amh_rom_azi_tur_swt_tag_tsn_spa_mcd_bsq_scr_mlt_ewe_cnt_afr_lit_akn_prs_dgb_mol_fin_bam_ses_hun_por_wly_geo_urd_ben_nor_bul_heb_anl_bos_est_yor_jav_lat_mao_jpn_tml_kor_hin_ctl_moo_ger_sun_swe_sod_mly_mnd_eng_dyu_rus_hau_glc_pan_ukr_pol_qcu_slo_krd_guj_swa_sid_dut_owc_arw_bat_svk_cic_grk_xho_ind_tha_gam_knd_igb_bem_aze_fre_ita_uzb_fbf_vie_amr_tsw_zul_ven	-0.061888251699031	-0.145961021383539	0.884268068622145
48	aeg_pol_akn_nor_sod_owc_amr_ben_tur_azi_dgb_ind_zul_lit_grk_bsq_swe_wly_xho_cnt_guj_mol_cic_ctl_lda_fre_est_bam_bem_hun_dut_sid_geo_lat_mcd_hin_arw_amh_tig_ukr_fin_tsn_mao_urd_sun_jpn_knd_kor_por_alb_tsw_bos_tag_ger_anl_bat_mnd_krd_ses_slo_mlt_prs_cze_ita_rus_qcu_rom_afr_glc_fbf_chh_svk_hau_bul_mly_pan_swt_spa_ewe_jav_tha_heb_tml_yor_igb_aze_eng_scr_uzb_moo_vie_gam_dyu_ven_swa	-0.226020893923762	-0.534186193603303	0.594487385596697
49	owc_rus_dyu_urd_chh_amr_heb_bul_tur_uzb_igb_mly_cic_alb_slo_bsq_pan_anl_fbf_cnt_krd_ita_moo_ctl_ewe_dut_hun_swt_ven_fin_glc_amh_geo_pol_afr_nor_eng_mlt_aeg_bos_est_tsw_ind_fre_jav_jpn_knd_kor_scr_mol_zul_swe_sun_ger_sid_tag_mnd_guj_bam_grk_sod_ukr_hin_cze_arw_qcu_por_lat_ben_bem_wly_svk_gam_spa_mao_rom_tsn_lit_yor_bat_tha_tig_tml_lda_ses_aze_mcd_prs_azi_swa_vie_hau_akn_xho_dgb	-0.857982382767153	-2.06798523516049	0.0414183764589522
50	wly_krd_akn_rom_gam_mlt_sod_bul_uzb_aze_swa_sun_tsw_grk_lit_bsq_guj_hau_dyu_mnd_lat_pan_bam_pol_swt_bos_est_igb_xho_hun_scr_owc_geo_cze_por_hin_fre_amr_heb_ukr_fin_bem_bat_ita_mly_jpn_knd_kor_ben_glc_dgb_ctl_mao_arw_sid_jav_cnt_dut_ses_spa_tig_slo_nor_mcd_svk_qcu_ger_rus_urd_tsn_amh_eng_aeg_prs_tag_alb_lda_afr_moo_ind_tha_chh_tml_cic_zul_azi_swe_mol_tur_ven_vie_anl_fbf_ewe_yor	-0.4487546461184	-1.065709045518	0.289314146180651
51	aeg_krd_ven_lit_amh_heb_sod_rom_uzb_azi_swt_jav_xho_slo_bos_bsq_cze_sid_akn_cnt_por_ben_lda_grk_ses_eng_hun_swa_igb_est_pol_wly_geo_urd_scr_glc_spa_hau_owc_alb_fin_bam_bat_lat_tag_jpn_tml_kor_bul_nor_ewe_swe_ind_dut_mlt_mly_mnd_ctl_dyu_ukr_anl_fre_mcd_hin_arw_qcu_svk_prs_mol_moo_gam_ita_chh_afr_sun_guj_fbf_rus_tsn_mao_tha_tig_knd_yor_dgb_aze_ger_pan_tur_zul_vie_amr_tsw_cic_bem	0.0722110085268092	0.170060439293414	0.86533200643457
52	chh_slo_akn_cze_sod_heb_owc_pan_aze_azi_zul_mly_swa_ben_arw_bsq_nor_amr_fbf_mnd_urd_rom_bem_ita_swt_afr_est_dgb_yor_fin_ukr_hau_geo_spa_ger_prs_krd_gam_amh_scr_hun_bam_jav_bul_ind_jpn_knd_kor_rus_lat_tsw_pol_sun_grk_wly_mao_cnt_svk_moo_fre_tig_bos_hin_mcd_lit_qcu_dut_swe_ctl_ven_aeg_guj_anl_eng_tag_por_ewe_mol_lda_bat_tha_sid_tml_igb_ses_uzb_glc_alb_tur_xho_vie_mlt_dyu_cic_tsn	0.316344117435077	0.745021445282808	0.458137420584522
53	amr_grk_zul_urd_anl_owc_mlt_spa_azi_uzb_xho_mao_ses_pol_alb_bsq_guj_amh_bem_cnt_ita_ctl_dyu_prs_moo_svk_hun_dgb_igb_fin_lat_sid_geo_nor_glc_ben_pan_gam_chh_fre_est_tsn_ind_rom_tag_jpn_knd_kor_slo_ukr_swt_eng_bat_scr_tig_sun_mnd_krd_yor_swe_heb_bul_por_bos_mcd_qcu_ger_lit_mol_cic_hau_arw_aeg_dut_mly_cze_swa_hin_fbf_jav_tha_wly_tml_bam_tsw_aze_rus_afr_tur_akn_vie_sod_lda_ewe_ven	0.236575853252517	0.556406238690293	0.579269551282039
54	amr_mcd_moo_mol_heb_aeg_owc_arw_tur_aze_ses_mly_ewe_svk_cze_bsq_rus_gam_dgb_cnt_dut_swe_xho_ctl_yor_krd_hun_zul_dyu_fin_bos_tig_geo_ben_glc_urd_spa_wly_sod_ger_est_swt_jav_slo_tag_jpn_tml_kor_pan_lit_ven_pol_bat_prs_amh_ind_mnd_grk_bem_lat_anl_ita_guj_ukr_fre_qcu_afr_bul_scr_bam_chh_por_sid_eng_sun_hin_tsw_rom_fbf_mao_tha_hau_knd_tsn_lda_uzb_alb_nor_azi_igb_vie_mlt_akn_swa_cic	-0.276017346264683	-0.652221806445842	0.515866912019563
55	tig_svk_lda_ger_amr_sod_sid_krd_azi_aze_cic_tag_dyu_ita_bos_bsq_pan_hau_fbf_cnt_mol_glc_swt_guj_bam_cze_fin_zul_tsn_hun_swe_aeg_geo_dut_scr_alb_grk_anl_owc_ben_est_yor_bat_slo_ind_jpn_knd_kor_nor_lat_ewe_rom_jav_spa_wly_mly_mnd_bul_bem_prs_gam_mcd_rus_ukr_arw_qcu_ctl_eng_fre_xho_heb_afr_amh_por_mao_urd_dgb_lit_tsw_sun_tha_chh_tml_ven_igb_uzb_hin_pol_tur_ses_vie_mlt_swa_moo_akn	-0.413346543326662	-0.981427761648214	0.328928128671295
56	heb_pan_ven_krd_sid_aeg_anl_dut_uzb_azi_ewe_ind_bem_rus_eng_bsq_grk_mlt_xho_cnt_ukr_nor_ses_hin_swa_fre_hun_igb_zul_fin_por_hau_geo_scr_ger_lit_cze_amr_chh_afr_est_yor_jav_mol_sun_jpn_tml_kor_ita_arw_bam_ben_tag_urd_wly_mao_mnd_prs_dgb_glc_sod_spa_swe_rom_lat_qcu_ctl_bul_bos_swt_tig_mcd_gam_guj_bat_svk_lda_pol_dyu_mly_tha_amh_knd_cic_tsw_aze_alb_slo_tur_fbf_vie_owc_moo_tsn_akn	-1.30073658240842	-3.22578998649014	0.00173448934652225
57	amr_hin_tsn_nor_gam_hau_anl_ctl_azi_tur_akn_tag_swa_swe_eng_bsq_svk_wly_ses_cnt_prs_arw_lda_alb_fbf_rus_est_ven_dgb_fin_grk_aeg_geo_slo_glc_afr_por_sod_tig_ita_hun_swt_mao_krd_mly_jpn_knd_kor_bul_pan_tsw_bos_sun_ben_heb_bat_mnd_mcd_bem_guj_mlt_scr_spa_urd_dut_qcu_mol_lat_rom_zul_amh_pol_owc_ger_ind_lit_moo_fre_cic_jav_tha_sid_tml_dyu_igb_uzb_ukr_cze_aze_ewe_vie_chh_yor_xho_bam	-0.701555905120044	-1.68657469315504	0.0950370922164388
58	tig_eng_yor_fre_owc_chh_mlt_grk_uzb_tur_xho_mly_zul_krd_svk_bsq_alb_gam_ven_cnt_dut_nor_tsw_spa_ewe_prs_fin_igb_akn_est_bos_heb_geo_slo_bul_cze_por_anl_amh_ctl_hun_moo_mao_ger_tag_jpn_tml_kor_rus_ita_ses_arw_ind_lat_aeg_sun_mnd_afr_bam_mol_sod_pol_rom_scr_lit_qcu_guj_urd_ben_cic_sid_swe_wly_glc_bat_hin_swt_mcd_fbf_jav_tha_hau_knd_swa_dyu_azi_pan_ukr_aze_bem_vie_amr_dgb_lda_tsn	-0.390284681153065	-0.927060286558726	0.356294910750263
59	amh_scr_ven_por_chh_gam_tig_lit_aze_azi_tsw_tag_bem_spa_svk_bsq_ben_sod_lda_mnd_bul_ctl_tsn_guj_ses_alb_hun_zul_bam_est_rom_amr_geo_pol_mcd_cze_fre_hau_mlt_grk_fin_yor_bat_glc_mly_jpn_knd_kor_mol_bos_ewe_eng_ind_urd_owc_mao_cnt_rus_dyu_afr_heb_arw_slo_nor_dut_qcu_hin_prs_ita_swa_aeg_ukr_anl_pan_jav_swe_fbf_krd_igb_sun_tha_wly_tml_moo_xho_uzb_lat_ger_tur_dgb_vie_sid_akn_swt_cic	0.790320151253493	1.87951089918108	0.0633057643472649
60	sid_spa_bem_pol_hau_mlt_sod_ctl_aze_tur_cic_mly_xho_rom_pan_bsq_prs_heb_zul_cnt_arw_afr_igb_eng_swa_bul_est_moo_bam_fin_cze_aeg_geo_lat_rus_swe_fre_owc_chh_glc_hun_yor_jav_por_bat_jpn_tml_kor_mcd_urd_ven_mol_tag_nor_anl_ind_mnd_bos_dyu_ita_wly_grk_dut_ger_svk_qcu_lit_ben_scr_ses_tig_guj_amh_alb_mao_ukr_dgb_hin_lda_sun_tha_gam_knd_ewe_akn_uzb_slo_krd_azi_tsn_vie_amr_tsw_fbf_swt	-0.264809032063109	-0.62689224171887	0.532265820522229
61	hau_ger_cic_bul_owc_amr_gam_fre_uzb_aze_ses_tag_ewe_eng_arw_bsq_mol_sid_zul_mnd_grk_krd_swa_slo_tsn_por_est_lda_swt_hun_ita_sod_geo_cze_mcd_nor_svk_aeg_tig_ben_fin_igb_ind_ctl_mao_jpn_knd_kor_pol_swe_xho_bos_mly_afr_chh_jav_cnt_rom_dyu_guj_mlt_lat_prs_glc_ukr_qcu_lit_scr_pan_bem_wly_rus_heb_alb_sun_hin_fbf_dut_tsw_bat_tha_anl_tml_bam_ven_tur_spa_urd_azi_moo_vie_amh_akn_yor_dgb	-0.126082314830655	-0.297971132277341	0.76638985971953
62	aeg_svk_tsw_glc_anl_sod_mlt_swe_uzb_azi_swt_ind_lda_hin_slo_bsq_lit_amh_igb_mnd_ben_por_bem_rus_bam_mol_fin_xho_akn_est_pol_gam_geo_arw_ukr_ita_pan_tig_owc_prs_hun_yor_sun_guj_bat_jpn_knd_kor_spa_fre_swa_rom_jav_ctl_hau_mly_cnt_krd_dgb_cze_heb_dut_urd_scr_bos_qcu_grk_nor_mcd_cic_sid_alb_chh_bul_tag_lat_dyu_eng_moo_mao_tha_wly_tml_tsn_fbf_tur_ger_afr_aze_zul_vie_amr_ven_ewe_ses	0.10397523180544	0.244791125944295	0.807157473328229
63	amr_prs_ses_urd_heb_aeg_hau_glc_uzb_tur_cic_jav_igb_grk_ukr_bsq_bos_amh_fbf_cnt_por_pol_ven_slo_yor_mcd_fin_xho_zul_hun_lit_tig_geo_alb_ger_ctl_arw_wly_sid_cze_est_bam_sun_nor_mao_jpn_tml_kor_fre_svk_bem_ben_tag_rom_anl_mly_mnd_krd_akn_lat_sod_hin_scr_ita_swe_qcu_rus_afr_mol_dyu_chh_guj_gam_dut_bat_spa_swt_bul_tsn_ind_tha_owc_knd_dgb_swa_azi_eng_pan_aze_lda_vie_mlt_tsw_ewe_moo	-0.409152329618661	-0.970442715333433	0.334343047804028
64	mlt_mcd_zul_ukr_anl_owc_amr_svk_uzb_azi_xho_sun_swa_urd_hin_bsq_scr_gam_tsw_mnd_krd_pan_ses_glc_bam_nor_fin_akn_tsn_est_dut_tig_geo_bos_pol_arw_fre_amh_wly_alb_hun_dgb_jav_rus_tag_jpn_tml_kor_ctl_por_swt_cze_mly_lit_hau_mao_cnt_prs_fbf_bul_sod_afr_guj_ita_lat_qcu_mol_ger_swe_moo_sid_eng_aeg_slo_ind_spa_ven_ben_dyu_bat_tha_heb_knd_cic_lda_tur_grk_rom_aze_ewe_vie_chh_yor_bem_igb	0.228042204710561	0.536248679260018	0.5930670604245
65	sid_rom_zul_prs_heb_chh_mlt_hin_aze_azi_ewe_sun_ven_svk_rus_bsq_glc_sod_ses_mnd_krd_ukr_dgb_ita_lda_lat_fin_dyu_tsn_hun_mol_gam_geo_slo_cze_eng_mcd_anl_amh_fre_est_yor_jav_nor_bat_jpn_tml_kor_por_arw_igb_scr_ind_dut_owc_tag_cnt_bos_bem_pol_aeg_lit_ctl_urd_ben_qcu_pan_swe_guj_moo_wly_bul_amr_afr_mly_ger_fbf_grk_bam_mao_tha_hau_knd_swa_swt_tur_spa_alb_uzb_xho_vie_tig_tsw_cic_akn	-0.368780395873324	-0.874246725479891	0.384235954986366
66	sid_fre_dyu_bul_tig_heb_sod_alb_aze_uzb_bam_bat_tsw_cze_rus_bsq_prs_chh_dgb_mnd_ita_afr_bem_guj_igb_svk_fin_xho_ewe_hun_grk_owc_geo_glc_pan_lit_dut_hau_amh_ger_est_cic_mly_slo_mao_jpn_tml_kor_pol_ben_swa_por_ind_rom_aeg_sun_cnt_mcd_yor_nor_wly_mol_scr_eng_spa_qcu_bos_urd_ctl_moo_amr_lat_mlt_krd_jav_arw_tsn_hin_akn_tag_tha_anl_knd_swt_fbf_tur_ukr_swe_azi_ses_vie_gam_ven_zul_lda	-0.372503192227041	-0.883788293297854	0.379089538058762
67	heb_svk_dgb_alb_tig_amh_owc_slo_tur_uzb_bem_jav_zul_ger_lat_bsq_pan_gam_tsw_cnt_swe_arw_dyu_urd_moo_afr_hun_cic_swa_fin_hin_wly_geo_ben_rom_eng_ukr_sid_hau_glc_est_xho_tag_mcd_bat_jpn_knd_kor_krd_bul_swt_bos_ind_mol_chh_sun_mnd_grk_ewe_ctl_aeg_prs_dut_fre_spa_qcu_nor_por_lit_yor_amr_guj_mlt_scr_mao_pol_akn_rus_fbf_mly_tha_sod_tml_ven_bam_aze_cze_ita_azi_lda_vie_anl_tsn_ses_igb	-0.119870282565947	-0.283259798664124	0.777607269633142
68	sid_rom_dyu_ben_gam_hau_heb_guj_aze_azi_bem_mao_moo_arw_urd_bsq_krd_wly_yor_cnt_ger_swe_tsn_scr_dgb_bul_est_tsw_swa_fin_eng_owc_geo_afr_ctl_lat_pan_amh_sod_rus_hun_xho_mly_glc_ind_jpn_knd_kor_lit_ukr_swt_mcd_tag_slo_amr_bat_mnd_grk_fbf_pol_anl_prs_dut_hin_nor_qcu_bos_fre_alb_cic_aeg_svk_tig_mol_jav_por_igb_cze_bam_sun_tha_chh_tml_ewe_akn_tur_spa_ita_uzb_zul_vie_mlt_ven_ses_lda	0.435395103997546	1.02873819332237	0.306270874537746
69	aeg_ger_swt_glc_hau_gam_amh_ben_azi_uzb_dyu_jav_bem_bos_pan_bsq_arw_heb_dgb_cnt_dut_ctl_cic_rom_bam_fre_hun_ewe_akn_est_swe_chh_geo_nor_prs_mol_afr_sid_sod_grk_fin_xho_mly_rus_sun_jpn_knd_kor_cze_ukr_tsn_scr_ind_guj_tig_bat_mnd_pol_moo_eng_wly_bul_lat_lit_hin_qcu_por_mcd_ita_lda_mlt_alb_amr_slo_tag_spa_swa_svk_igb_mao_tha_anl_tml_ven_fbf_tur_urd_krd_aze_yor_vie_owc_ses_tsw_zul	-0.433866417242003	-1.02967076456531	0.305835082175392
70	tig_pol_swt_afr_wly_mlt_sid_mcd_azi_aze_lda_sun_tsw_swe_ukr_bsq_svk_hau_zul_cnt_ctl_prs_dyu_cze_ven_ben_est_tsn_bam_hun_krd_heb_geo_bos_dut_slo_rus_chh_amh_lat_fin_fbf_bat_por_tag_jpn_knd_kor_ger_rom_cic_fre_mly_arw_anl_ind_mnd_bul_moo_urd_gam_guj_mol_pan_hin_qcu_alb_ita_scr_swa_amr_glc_sod_grk_jav_nor_ses_lit_ewe_mao_tha_aeg_tml_dgb_akn_uzb_spa_eng_tur_xho_vie_owc_igb_bem_yor	-0.188982577471347	-0.446124885984332	0.656544011118565
71	amh_afr_tsn_por_tig_aeg_sid_hin_uzb_azi_swa_mly_bem_bos_bul_bsq_scr_heb_moo_mnd_ukr_arw_dyu_pol_akn_slo_est_swt_zul_hun_nor_wly_geo_urd_pan_rus_svk_mlt_gam_lit_fin_ven_tag_guj_mao_jpn_tml_kor_alb_mol_lda_lat_bat_ger_hau_jav_cnt_swe_xho_eng_anl_krd_prs_grk_mcd_qcu_ben_spa_glc_cic_sod_ctl_owc_rom_sun_cze_fbf_ita_yor_ind_tha_chh_knd_tsw_ewe_aze_dut_fre_tur_bam_vie_amr_igb_dgb_ses	-0.217698317147483	-0.513933600987998	0.608517409311926
72	owc_nor_tsw_glc_tig_chh_wly_fre_azi_uzb_cic_mly_ses_swe_ita_bsq_cze_sod_ewe_mnd_hin_rus_ven_alb_dgb_dut_hun_akn_dyu_est_pol_hau_geo_ger_svk_spa_ctl_aeg_amh_krd_fin_swt_jav_pan_bat_jpn_knd_kor_lat_eng_swa_slo_tag_grk_sid_ind_cnt_prs_zul_ukr_heb_arw_scr_afr_urd_qcu_bos_lit_rom_tsn_amr_mol_mlt_por_sun_guj_yor_ben_moo_mao_tha_anl_tml_xho_fbf_aze_bul_mcd_tur_igb_vie_gam_lda_bam_bem	-0.643882435797039	-1.541521476836	0.126585811530903
73	owc_glc_bam_krd_heb_amh_wly_cze_azi_tur_swt_mly_fbf_grk_dut_bsq_spa_anl_tsw_cnt_fre_hin_ven_ukr_dgb_swe_fin_swa_zul_hun_arw_mlt_geo_ben_alb_prs_ctl_sod_aeg_pol_est_moo_mao_eng_bat_jpn_knd_kor_pan_por_igb_bos_sun_afr_hau_jav_mnd_ger_cic_ita_gam_rom_svk_urd_scr_qcu_guj_lat_bul_lda_chh_mcd_tig_slo_tag_lit_tsn_rus_ses_ind_tha_sid_tml_ewe_yor_aze_nor_mol_uzb_xho_vie_amr_akn_dyu_bem	-0.395180038068942	-0.937704089701463	0.350825360187593
74	anl_ger_cic_scr_amh_aeg_hau_dut_azi_tur_fbf_mly_akn_fre_pan_bsq_rom_tig_bem_mnd_krd_hin_dyu_alb_swa_nor_hun_xho_yor_fin_eng_owc_geo_pol_svk_mol_ctl_sod_sid_bos_est_ewe_sun_slo_ind_jpn_tml_kor_bul_glc_bam_prs_mao_spa_wly_tag_cnt_rus_ses_urd_heb_lit_afr_guj_arw_qcu_ita_por_mcd_igb_gam_cze_chh_ukr_bat_grk_moo_swe_ven_jav_tha_amr_knd_tsn_tsw_aze_lat_ben_uzb_dgb_vie_mlt_swt_zul_lda	-0.626304517113223	-1.49818042753699	0.137473066611154
75	amr_pan_dyu_nor_wly_amh_aeg_cze_azi_aze_tsw_bat_dgb_mcd_bos_bsq_pol_owc_zul_cnt_scr_bul_akn_eng_yor_grk_fin_bem_moo_est_rom_sod_geo_lat_ben_svk_rus_tig_hau_mol_hun_ses_mly_urd_jav_jpn_tml_kor_arw_dut_swt_slo_ind_ita_mlt_mao_mnd_alb_cic_ger_sid_glc_ctl_ukr_hin_qcu_afr_lit_fre_bam_anl_spa_heb_krd_tag_swe_ven_por_xho_sun_tha_gam_knd_igb_fbf_uzb_guj_prs_tur_lda_vie_chh_swa_ewe_tsn	0.00048922012688352	0.00115178134524076	0.999083478686443
76	gam_krd_zul_pan_amr_sod_wly_arw_aze_tur_lda_bat_ewe_afr_mcd_bsq_scr_owc_tsw_cnt_rus_prs_bem_cze_bam_ukr_hun_igb_cic_est_spa_hau_geo_por_bul_bos_ctl_anl_aeg_guj_fin_ven_mao_svk_mly_jpn_tml_kor_slo_lit_yor_swe_tag_urd_heb_jav_mnd_ben_swa_hin_mlt_glc_nor_lat_fre_qcu_rom_dut_pol_swt_amh_mol_tig_eng_sun_ita_dgb_ger_xho_ind_tha_chh_knd_fbf_akn_uzb_grk_alb_azi_tsn_vie_sid_moo_ses_dyu	-0.446873080593526	-1.06308301789113	0.290496954782167
77	heb_prs_bem_bos_aeg_owc_hau_por_aze_azi_xho_mao_bam_spa_rom_bsq_lat_amr_moo_cnt_eng_ben_igb_urd_ses_rus_hun_tsw_tsn_fin_guj_tig_geo_arw_scr_fre_nor_gam_wly_slo_est_yor_mly_dut_bat_jpn_tml_kor_mol_svk_ven_ukr_jav_krd_sod_sun_mnd_ctl_akn_hin_anl_bul_grk_afr_ita_qcu_mcd_pol_pan_lda_mlt_alb_amh_glc_ind_swe_swa_cze_dgb_tag_tha_chh_knd_fbf_swt_tur_ger_lit_uzb_dyu_vie_sid_cic_zul_ewe	0.751760727508642	1.78994546075578	0.0767172344316509
78	owc_dut_igb_scr_anl_mlt_amh_ukr_tur_azi_ven_tag_ewe_por_mol_bsq_fre_wly_moo_cnt_lat_eng_fbf_grk_xho_cze_hun_zul_tsw_est_svk_sod_geo_rus_hin_rom_glc_chh_sid_spa_fin_lda_jav_krd_bat_jpn_knd_kor_mcd_prs_swa_lit_ind_bos_hau_mly_mnd_slo_dyu_swe_aeg_pan_bul_guj_pol_qcu_nor_ben_ctl_swt_amr_alb_gam_ita_mao_ger_yor_urd_tsn_sun_tha_heb_tml_dgb_akn_uzb_afr_arw_aze_bam_vie_tig_ses_cic_bem	0.777932634522623	1.85657280170407	0.0665377684323041
79	aeg_lit_igb_nor_gam_heb_mlt_guj_aze_uzb_fbf_tag_lda_fre_mol_bsq_dut_tig_ewe_cnt_hin_grk_ven_eng_cic_afr_est_swa_akn_fin_scr_sid_geo_cze_bos_rus_slo_chh_amh_prs_hun_zul_sun_alb_mao_jpn_knd_kor_rom_ger_tsn_urd_ind_glc_amr_mly_mnd_krd_bem_pan_sod_lat_pol_ben_mcd_qcu_ctl_arw_spa_moo_owc_ukr_anl_swe_bat_por_tsw_ita_bam_jav_tha_wly_tml_ses_xho_azi_bul_svk_tur_dyu_vie_hau_dgb_yor_swt	-0.0609407212978372	-0.143551992286698	0.886164844240128
80	tig_afr_igb_pol_chh_owc_mlt_eng_azi_tur_dyu_ind_dgb_lit_mol_bsq_rom_sid_swa_mnd_ger_grk_fbf_alb_bem_fre_fin_yor_swt_hun_nor_anl_geo_por_rus_arw_swe_gam_hau_krd_est_akn_mly_ben_jav_jpn_tml_kor_ukr_guj_zul_dut_tag_prs_amr_sun_cnt_svk_ewe_ita_amh_ctl_hin_mcd_pan_qcu_spa_bos_glc_bam_wly_cze_sod_bul_mao_urd_xho_slo_ses_bat_tha_heb_knd_cic_moo_aze_scr_lat_uzb_tsw_vie_aeg_lda_ven_tsn	-0.956234553067911	-2.33343951681051	0.0217800751769978
81	amr_ben_yor_dut_anl_hau_wly_pan_azi_uzb_swa_ind_fbf_mcd_krd_bsq_cze_sid_igb_mnd_urd_eng_ewe_slo_cic_glc_fin_zul_moo_est_guj_amh_geo_alb_lat_swe_pol_chh_mlt_bul_hun_dgb_jav_rom_sun_jpn_knd_kor_por_fre_bam_mol_bat_prs_owc_tag_cnt_rus_xho_scr_tig_lit_nor_hin_svk_qcu_spa_ger_grk_lda_aeg_afr_heb_ctl_mao_arw_tsn_bos_swt_mly_tha_gam_tml_akn_bem_aze_ita_ukr_tur_dyu_vie_sod_ses_ven_tsw	0.0186707764203609	0.0439449612938836	0.965042493569074
82	gam_lit_xho_rom_mlt_tig_aeg_pol_tur_aze_dyu_mao_tsn_afr_alb_bsq_urd_sod_ses_mnd_scr_nor_tsw_guj_ewe_prs_fin_yor_cic_est_ben_sid_geo_grk_mol_ita_por_wly_chh_glc_hun_akn_jav_mcd_bat_jpn_tml_kor_pan_bul_igb_lat_ind_slo_heb_tag_cnt_dut_bem_swe_anl_bos_arw_rus_ukr_qcu_fre_hin_spa_ven_amr_krd_amh_eng_mly_ger_dgb_svk_swa_sun_tha_owc_knd_fbf_moo_uzb_ctl_cze_azi_bam_vie_hau_zul_swt_lda	0.334327408722719	0.787965122971934	0.432720920442929
83	sid_svk_dyu_pol_anl_heb_tig_glc_aze_azi_ewe_bat_swa_por_grk_bsq_swe_aeg_xho_cnt_ctl_urd_ses_alb_lda_nor_est_swt_bam_fin_ben_hau_geo_hin_cze_ukr_prs_chh_gam_scr_hun_moo_mao_spa_mly_jpn_knd_kor_guj_mol_igb_ger_ind_arw_wly_jav_mnd_rus_zul_ita_amr_eng_dut_pan_bul_qcu_bos_afr_krd_yor_sod_fre_amh_lit_tag_rom_cic_mcd_akn_sun_tha_mlt_tml_fbf_tsw_uzb_lat_slo_tur_tsn_vie_owc_dgb_bem_ven	-0.650884481324517	-1.55984561133732	0.122193013775123
84	chh_por_igb_mcd_owc_anl_heb_krd_uzb_tur_zul_jav_ewe_eng_guj_bsq_rom_sod_lda_cnt_ben_prs_fbf_bul_xho_lat_hun_dyu_bam_est_afr_mlt_geo_nor_ita_lit_ger_gam_amr_grk_fin_yor_tag_swe_mly_jpn_tml_kor_spa_scr_dgb_pol_mao_dut_wly_sun_mnd_pan_swa_bos_tig_hin_alb_glc_urd_qcu_fre_rus_arw_ses_amh_slo_hau_ukr_ind_svk_tsn_mol_tsw_bat_tha_sid_knd_ven_akn_azi_cze_ctl_aze_cic_vie_aeg_bem_moo_swt	-0.504313597665047	-1.19950553104325	0.233378515625126
85	amh_mol_dgb_alb_sod_aeg_anl_scr_azi_tur_dyu_mly_akn_afr_bul_bsq_bos_wly_lda_cnt_cze_ger_bem_ukr_bam_ctl_hun_igb_tsn_fin_svk_owc_geo_pan_guj_mcd_glc_gam_mlt_pol_est_tsw_sun_eng_ind_jpn_tml_kor_lit_ben_swt_prs_jav_hin_hau_tag_mnd_spa_ven_slo_heb_swe_dut_arw_rus_qcu_fre_urd_krd_yor_chh_rom_amr_por_mao_nor_cic_grk_xho_bat_tha_tig_knd_zul_fbf_uzb_lat_ita_aze_moo_vie_sid_ses_ewe_swa	0.0384077510082409	0.0903410431750793	0.928210493273666
86	owc_por_zul_krd_chh_mlt_wly_prs_azi_aze_dyu_bat_swt_pol_nor_bsq_rus_heb_cic_mnd_bul_hin_moo_ger_tsn_guj_fin_fbf_ewe_hun_grk_gam_geo_bos_mol_swe_spa_amh_amr_ukr_est_ven_mly_urd_tag_jpn_knd_kor_mcd_lit_bem_glc_sun_scr_aeg_jav_cnt_ctl_dgb_fre_sid_ita_lat_svk_alb_qcu_slo_eng_ben_swa_sod_pan_anl_cze_ind_afr_bam_dut_xho_mao_tha_tig_tml_igb_akn_uzb_arw_rom_tur_ses_vie_hau_yor_lda_tsw	-0.31671783210572	-0.74972900367024	0.455310336168815
87	tig_svk_ewe_afr_hau_sid_sod_alb_uzb_tur_moo_mao_bam_slo_scr_bsq_rom_owc_tsn_mnd_fre_bul_swt_grk_lda_spa_fin_ven_cic_est_dut_mlt_geo_lat_krd_lit_nor_gam_aeg_rus_hun_yor_ind_glc_jav_jpn_knd_kor_pol_por_zul_pan_sun_ukr_wly_tag_cnt_ger_ses_ben_heb_urd_prs_hin_mol_qcu_mcd_ita_cze_akn_anl_ctl_amr_bos_mly_arw_tsw_swe_bem_bat_tha_chh_tml_dyu_fbf_azi_guj_eng_aze_swa_vie_amh_igb_xho_dgb	0.369787963955109	0.871414773261218	0.385771741329038
88	tig_fre_zul_mcd_wly_chh_aeg_prs_tur_azi_dgb_sun_moo_pol_grk_bsq_cze_hau_swt_mnd_pan_hin_ewe_por_ses_urd_fin_tsn_cic_est_dut_sod_geo_spa_arw_bos_slo_gam_amr_afr_hun_tsw_mly_nor_jav_jpn_tml_kor_rus_eng_igb_bul_bat_glc_anl_ind_cnt_ben_yor_mol_owc_guj_ger_ctl_krd_qcu_swe_svk_lat_dyu_mlt_ita_heb_alb_mao_rom_bem_scr_lda_tag_tha_sid_knd_bam_swa_aze_ukr_lit_uzb_fbf_vie_amh_akn_xho_ven	0.131814755946086	0.309916371938305	0.757317943293246
89	sid_mol_cic_glc_chh_owc_tig_mcd_aze_tur_dyu_ind_bam_scr_prs_bsq_ger_heb_lda_mnd_grk_cze_ses_swe_akn_guj_fin_swa_ven_est_rom_hau_geo_hin_ita_urd_ben_anl_amh_slo_hun_dgb_mly_krd_tag_jpn_knd_kor_ukr_ctl_xho_dut_bat_arw_gam_mao_cnt_svk_moo_rus_sod_afr_bos_fre_pan_qcu_spa_lit_alb_bem_mlt_bul_wly_nor_jav_lat_tsw_pol_swt_sun_tha_aeg_tml_ewe_igb_azi_por_eng_uzb_yor_vie_amr_tsn_zul_fbf	-0.698639607343555	-1.67408440159998	0.0974741278631815
90	mlt_bos_dgb_mol_owc_tig_wly_lat_azi_aze_bem_bat_fbf_swe_arw_bsq_mcd_hau_bam_cnt_svk_ctl_tsw_glc_dyu_alb_est_igb_ewe_fin_cze_amr_geo_por_guj_prs_afr_gam_anl_grk_hun_ses_mao_slo_sun_jpn_tml_kor_ukr_lit_ven_bul_tag_hin_aeg_ind_mnd_pan_akn_rom_amh_nor_ger_fre_pol_qcu_ita_ben_rus_swt_sid_urd_heb_dut_mly_scr_zul_spa_swa_jav_tha_sod_knd_cic_moo_uzb_eng_krd_tur_yor_vie_chh_lda_xho_tsn	-0.255781576291502	-0.604627925792076	0.546898595475503
91	wly_slo_zul_prs_owc_sid_hau_nor_azi_tur_swt_tag_dyu_swe_arw_bsq_pan_amr_dgb_mnd_bul_lat_moo_rom_igb_glc_fin_lda_akn_est_eng_anl_geo_ita_grk_por_svk_mlt_aeg_ben_hun_tsn_mao_mcd_sun_jpn_knd_kor_ukr_krd_fbf_spa_jav_rus_sod_mly_cnt_guj_ewe_pol_gam_hin_bos_mol_dut_qcu_fre_ctl_ger_tsw_chh_urd_heb_alb_bat_afr_ven_cze_yor_ind_tha_amh_tml_bem_xho_aze_scr_lit_uzb_cic_vie_tig_swa_ses_bam	-0.203947743779021	-0.481795053554288	0.631083400189836
92	hau_ben_bam_rom_owc_sid_aeg_lat_uzb_aze_swt_jav_dyu_arw_afr_bsq_pan_wly_bem_cnt_rus_svk_moo_nor_swa_eng_fin_akn_ewe_hun_scr_mlt_geo_glc_prs_por_ukr_anl_gam_slo_est_tsn_tag_spa_sun_jpn_tml_kor_guj_swe_yor_ger_mly_fre_amr_bat_mnd_krd_lda_ita_sod_dut_mol_lit_urd_qcu_bos_pol_hin_ven_amh_ctl_tig_grk_mao_mcd_igb_bul_dgb_ind_tha_chh_knd_fbf_xho_tur_alb_cze_azi_cic_vie_heb_zul_ses_tsw	-0.444503791353165	-1.0591415300399	0.292278467497101
93	sod_swe_bem_arw_wly_chh_anl_nor_tur_azi_xho_mao_cic_krd_bos_bsq_ger_owc_dgb_mnd_guj_scr_fbf_slo_tsw_mcd_hun_swa_ewe_fin_alb_sid_geo_ukr_urd_cze_ctl_amr_heb_dut_est_ses_bat_eng_tag_jpn_knd_kor_por_mol_yor_spa_ind_svk_hau_mly_cnt_pan_dyu_rus_gam_pol_ben_grk_bul_qcu_glc_ita_hin_moo_aeg_lat_amh_rom_sun_lit_zul_prs_tsn_jav_tha_mlt_tml_swt_akn_uzb_fre_afr_aze_igb_vie_tig_lda_bam_ven	-0.0467548100152923	-0.110106116908694	0.912562470614191
94	owc_guj_swa_pan_wly_sod_sid_dut_uzb_azi_xho_sun_cic_urd_pol_bsq_hin_amr_ses_mnd_prs_bos_swt_svk_tsw_lit_fin_bem_bam_est_ctl_gam_geo_scr_eng_lat_ita_aeg_amh_alb_hun_lda_jav_mcd_mao_jpn_tml_kor_swe_slo_moo_fre_mly_afr_anl_ind_cnt_por_yor_mol_heb_cze_bul_ger_arw_qcu_ben_glc_grk_igb_hau_ukr_chh_krd_bat_nor_zul_rom_dyu_tag_tha_mlt_knd_fbf_tsn_tur_spa_rus_aze_dgb_vie_tig_ven_akn_ewe	0.218652093028405	0.514971741735375	0.607794601464424
95	sid_ctl_yor_glc_owc_chh_aeg_swe_uzb_aze_dgb_sun_akn_pol_scr_bsq_bul_anl_tsw_mnd_prs_por_ses_alb_fbf_mcd_fin_igb_bam_hun_urd_mlt_geo_mol_afr_ben_guj_amh_tig_slo_est_swt_mly_krd_tag_jpn_knd_kor_lit_eng_cic_bos_bat_rus_sod_mao_cnt_fre_bem_arw_hau_hin_grk_rom_spa_qcu_nor_dut_pan_lda_gam_svk_wly_ita_ind_cze_ven_lat_dyu_jav_tha_heb_tml_ewe_xho_tur_ukr_ger_azi_zul_vie_amr_tsn_swa_moo	-0.579391861885891	-1.38431848743038	0.169573731183247
96	amh_scr_moo_prs_hau_gam_aeg_rus_azi_tur_cic_mly_xho_swe_rom_bsq_ukr_chh_ses_cnt_glc_pan_bam_nor_tsw_svk_est_dgb_swt_fin_mol_owc_geo_hin_spa_krd_bos_amr_mlt_pol_hun_igb_mao_urd_jav_jpn_tml_kor_grk_lit_dyu_dut_tag_ben_sid_bat_mnd_arw_bem_guj_tig_lat_ita_afr_ger_qcu_cze_slo_bul_zul_anl_eng_sod_mcd_sun_fre_ewe_ctl_lda_ind_tha_wly_knd_yor_fbf_uzb_alb_por_aze_ven_vie_heb_akn_swa_tsn	-0.396034581507128	-0.940031903956839	0.349636407895083
97	heb_rom_tsw_pan_sod_aeg_sid_urd_uzb_azi_dgb_mly_lda_ger_eng_bsq_ben_mlt_tsn_cnt_rus_svk_fbf_slo_moo_bul_hun_ewe_ses_fin_guj_chh_geo_arw_nor_afr_glc_amr_amh_spa_est_swt_tag_mcd_sun_jpn_knd_kor_ita_prs_zul_ukr_mao_mol_gam_ind_mnd_swe_swa_por_wly_bos_grk_krd_lat_qcu_cze_fre_pol_bem_hau_lit_tig_dut_jav_scr_bam_alb_cic_bat_tha_anl_tml_yor_xho_aze_ctl_hin_tur_ven_vie_owc_dyu_igb_akn	-0.986174988391729	-2.39671772173596	0.0185430728277234
98	aeg_ben_dyu_rom_chh_sod_wly_svk_azi_uzb_ses_mly_ewe_ukr_pol_bsq_por_amh_dgb_cnt_lit_arw_fbf_afr_zul_ita_est_ven_akn_fin_nor_sid_geo_mol_lat_dut_hin_mlt_tig_bul_hun_xho_tag_guj_ind_jpn_knd_kor_scr_bos_swa_glc_mao_prs_gam_jav_mnd_mcd_yor_spa_heb_grk_eng_ger_cze_qcu_slo_pan_fre_swt_anl_swe_owc_alb_sun_rus_tsw_urd_bam_bat_tha_hau_tml_tsn_lda_aze_krd_ctl_tur_moo_vie_amr_igb_bem_cic	0.20755675895492	0.48917836147994	0.625867167753936
99	amr_dut_ven_grk_chh_amh_sod_pan_aze_uzb_bem_ind_swa_fre_eng_bsq_bul_tig_zul_cnt_por_mcd_igb_urd_fbf_lat_est_ewe_tsn_hun_afr_hau_geo_rom_alb_scr_ukr_anl_heb_spa_fin_ses_sun_bos_mly_jpn_knd_kor_swe_glc_dyu_cze_jav_arw_mlt_mao_mnd_ger_akn_lit_aeg_rus_svk_mol_slo_qcu_nor_hin_krd_tsw_wly_guj_sid_ctl_bat_pol_bam_prs_cic_tag_tha_owc_tml_swt_yor_tur_ita_ben_azi_moo_vie_gam_dgb_lda_xho	-0.579609409074539	-1.38121147576581	0.17052370796591
100	heb_afr_ses_nor_wly_sod_amr_por_uzb_tur_bem_sun_swa_grk_lit_bsq_rus_mlt_yor_mnd_eng_alb_ven_ctl_zul_svk_est_dgb_igb_hun_guj_owc_geo_ukr_cze_scr_prs_sid_anl_pol_fin_tsn_mly_ita_ind_jpn_knd_kor_swe_urd_ewe_bul_bat_glc_chh_mao_cnt_ger_lda_rom_tig_ben_spa_bos_mol_qcu_hin_lat_mcd_dyu_amh_fre_hau_krd_tag_slo_bam_arw_akn_jav_tha_aeg_tml_cic_tsw_azi_pan_dut_aze_swt_vie_gam_moo_fbf_xho	-0.630092725230745	-1.50203160699112	0.136476875011531
101	amr_afr_zul_scr_owc_mlt_sid_slo_aze_azi_swa_tag_moo_ctl_guj_bsq_svk_hau_tsw_mnd_hin_ben_swt_krd_dyu_mol_hun_akn_ses_est_por_chh_geo_mcd_grk_ger_eng_sod_amh_urd_fin_ven_mao_glc_bat_jpn_tml_kor_cze_ita_ewe_spa_mly_bos_anl_sun_cnt_prs_fbf_lat_heb_lit_bul_pol_arw_qcu_nor_dut_fre_bem_tig_ukr_gam_rom_ind_alb_tsn_swe_yor_jav_tha_aeg_knd_dgb_lda_uzb_rus_pan_tur_cic_vie_wly_xho_bam_igb	-0.252522195516745	-0.59659763967296	0.552225574814879
102	hau_glc_dgb_svk_sid_heb_wly_pol_uzb_tur_dyu_mao_xho_ukr_grk_bsq_mcd_gam_tsn_mnd_spa_afr_cic_cze_akn_mol_est_ses_igb_fin_dut_aeg_geo_fre_ita_krd_arw_owc_tig_hin_hun_lda_jav_lat_tag_jpn_knd_kor_prs_lit_swt_nor_ind_ctl_chh_sun_cnt_ben_bem_scr_mlt_guj_swe_slo_bos_qcu_pan_rom_por_bam_amr_ger_anl_urd_mly_rus_yor_alb_ven_bat_tha_sod_tml_ewe_zul_azi_bul_eng_aze_fbf_vie_amh_swa_tsw_moo	-0.128012976355124	-0.302112965578952	0.763240548485945
103	amh_mol_ven_lit_anl_sod_amr_hin_aze_uzb_lda_mao_ewe_eng_bos_bsq_svk_gam_moo_mnd_rom_glc_tsw_scr_cic_rus_est_swa_dgb_hun_grk_chh_geo_ita_ctl_por_mcd_aeg_tig_ukr_fin_swt_sun_ben_ind_jpn_tml_kor_afr_dut_bem_spa_bat_prs_hau_mly_cnt_ger_ses_bul_heb_fre_pan_guj_cze_qcu_lat_nor_pol_akn_owc_krd_wly_swe_tag_alb_yor_urd_bam_jav_tha_sid_knd_zul_tsn_tur_slo_arw_azi_fbf_vie_mlt_dyu_xho_igb	-0.0112862594924656	-0.0265891058700945	0.978844434520582
104	owc_spa_zul_grk_gam_wly_hau_swe_uzb_tur_igb_mao_swt_alb_prs_bsq_scr_anl_lda_mnd_ben_svk_bem_rom_fbf_cze_fin_bam_moo_est_mol_amh_geo_eng_rus_por_hin_tig_mlt_dut_hun_xho_bat_arw_jav_jpn_knd_kor_lit_lat_dgb_pan_sun_bos_amr_ind_cnt_nor_dyu_pol_chh_afr_ger_ita_ukr_qcu_slo_guj_bul_swa_sod_mcd_heb_glc_tag_ctl_ses_krd_akn_mly_tha_aeg_tml_yor_tsw_aze_fre_urd_azi_tsn_vie_sid_ven_ewe_cic	-0.394787944626441	-0.93517049672272	0.352122372348611
105	hau_slo_xho_nor_sid_chh_amh_grk_azi_uzb_dyu_bat_bam_glc_arw_bsq_por_sod_ven_cnt_pan_ctl_swa_alb_ewe_lat_est_zul_tsw_fin_spa_wly_geo_eng_pol_hin_scr_aeg_gam_urd_hun_ses_mao_guj_jav_jpn_knd_kor_fre_svk_yor_dut_sun_mcd_tig_ind_mnd_ita_moo_cze_mlt_rus_ben_afr_ger_qcu_swe_prs_lit_swt_anl_krd_heb_mol_tag_rom_dgb_bos_bem_mly_tha_amr_tml_cic_igb_aze_bul_ukr_tur_fbf_vie_owc_lda_tsn_akn	-0.459112922309611	-1.09043944195029	0.27833686659325
106	heb_mol_tsn_guj_anl_tig_owc_hin_aze_uzb_yor_sun_dyu_prs_eng_bsq_urd_gam_dgb_cnt_nor_ita_xho_pol_swa_lat_est_ven_bem_fin_ger_mlt_geo_krd_rus_cze_alb_amh_sid_dut_hun_tsw_mao_mcd_tag_jpn_tml_kor_scr_ben_swt_arw_mly_pan_hau_bat_mnd_afr_akn_grk_chh_fre_por_bul_glc_qcu_ukr_spa_swe_zul_amr_bos_wly_slo_jav_svk_moo_lit_cic_ind_tha_sod_knd_ewe_fbf_tur_ctl_rom_azi_igb_vie_aeg_bam_ses_lda	0.403553034704277	0.952616865395779	0.343253600231692
107	sod_dut_bam_urd_hau_wly_mlt_slo_azi_tur_xho_sun_moo_hin_spa_bsq_nor_sid_ven_cnt_pan_cze_tsn_bul_bem_alb_hun_igb_cic_est_bos_amr_geo_lit_scr_mcd_swe_chh_owc_eng_fin_swa_ind_arw_bat_jpn_tml_kor_rom_afr_lda_ita_jav_mol_amh_mly_mnd_grk_yor_ben_tig_pol_ctl_fre_glc_qcu_por_ukr_rus_ewe_gam_prs_aeg_krd_tag_guj_zul_svk_dyu_mao_tha_anl_knd_dgb_fbf_uzb_lat_ger_aze_tsw_vie_heb_swt_akn_ses	-0.323046018603698	-0.764750660204448	0.446356246730956
108	gam_lit_ven_scr_aeg_wly_owc_fre_uzb_tur_cic_ind_ses_krd_slo_bsq_lat_sid_dgb_mnd_cze_alb_igb_ita_zul_rus_hun_yor_dyu_est_ukr_tig_geo_nor_bul_eng_ctl_hau_anl_arw_fin_fbf_jav_hin_mly_jpn_knd_kor_bos_rom_ewe_prs_tag_ben_mlt_mao_cnt_pan_akn_guj_sod_afr_pol_mcd_dut_qcu_svk_ger_swe_xho_amr_mol_heb_spa_bat_por_lda_urd_tsw_sun_tha_amh_tml_swa_bam_azi_grk_glc_aze_swt_vie_chh_bem_tsn_moo	0.4456098196596	1.05105731216053	0.295955745253055
109	mlt_guj_fbf_svk_owc_chh_amr_alb_aze_uzb_ses_bat_moo_swe_ger_bsq_grk_tig_ven_mnd_mcd_ukr_zul_afr_igb_eng_fin_bam_lda_est_bul_anl_geo_ita_krd_nor_glc_hau_sid_prs_hun_swa_jav_pol_ind_jpn_knd_kor_mol_hin_tsn_lit_tag_spa_gam_mao_cnt_pan_dyu_dut_aeg_rus_rom_urd_slo_qcu_fre_ctl_bos_dgb_wly_scr_heb_arw_sun_cze_akn_ben_yor_mly_tha_amh_tml_bem_cic_tur_lat_por_azi_ewe_vie_sod_xho_tsw_swt	-0.0416486002500402	-0.0982952722706606	0.921909381648664
110	mlt_guj_zul_swe_anl_chh_heb_ukr_uzb_tur_bem_jav_ven_dut_rom_bsq_pan_wly_dyu_mnd_arw_mol_tsn_glc_swa_nor_fin_dgb_fbf_est_fre_aeg_geo_afr_rus_bul_ben_hau_amh_bos_hun_akn_tag_eng_ind_jpn_tml_kor_spa_svk_igb_slo_bat_scr_sod_mly_cnt_lat_moo_prs_amr_pol_cze_ctl_ger_qcu_urd_alb_mcd_ewe_sid_ita_gam_grk_sun_por_lda_krd_bam_mao_tha_owc_knd_xho_cic_azi_hin_lit_aze_yor_vie_tig_swt_ses_tsw	-0.220516177023791	-0.520956757179874	0.603635131444502
111	mlt_hin_swt_fre_sid_anl_tig_bul_tur_uzb_yor_sun_xho_guj_lat_bsq_eng_hau_fbf_mnd_urd_nor_bam_pol_zul_mol_hun_lda_dyu_fin_spa_heb_geo_rus_grk_ger_scr_wly_gam_por_est_ven_tag_prs_jav_jpn_knd_kor_ita_ctl_tsn_afr_bat_dut_amr_mao_cnt_svk_igb_mcd_sod_krd_arw_rom_alb_qcu_cze_slo_glc_akn_aeg_ben_amh_pan_mly_bos_moo_swe_bem_ind_tha_owc_tml_ewe_swa_azi_ukr_lit_aze_cic_vie_chh_dgb_tsw_ses	0.322526215335455	0.760020022421263	0.449165036432126
112	gam_krd_zul_alb_heb_owc_sid_fre_azi_tur_ven_tag_bem_rus_urd_bsq_grk_wly_xho_cnt_prs_pol_dgb_swe_dyu_eng_hun_cic_akn_est_bul_aeg_geo_glc_bos_ben_guj_chh_amr_mcd_fin_fbf_mly_mol_sun_jpn_tml_kor_ger_slo_tsn_nor_mao_por_tig_bat_mnd_afr_bam_rom_sod_ctl_ita_arw_lit_qcu_hin_svk_ukr_igb_amh_dut_hau_pan_jav_cze_moo_spa_tsw_ind_tha_mlt_knd_swa_lda_uzb_lat_scr_aze_swt_vie_anl_ses_ewe_yor	-0.47652574216746	-1.13715782313671	0.258393761537292
113	amh_pol_yor_urd_heb_owc_anl_ctl_aze_tur_bem_sun_swt_afr_rus_bsq_grk_wly_cic_mnd_bos_fre_ewe_ukr_tsn_arw_fin_dyu_igb_est_guj_tig_geo_prs_eng_ita_mol_sid_gam_lit_hun_lda_jav_bul_bat_jpn_tml_kor_swe_alb_fbf_rom_ind_spa_mlt_tag_cnt_ger_akn_lat_chh_scr_cze_dut_svk_qcu_mcd_por_hin_moo_amr_glc_hau_ben_mly_krd_tsw_pan_dgb_mao_tha_sod_knd_zul_bam_uzb_slo_nor_azi_xho_vie_aeg_ses_ven_swa	0.597115112463911	1.41441258772319	0.160580058807011
114	chh_lat_tsw_mcd_tig_amh_heb_dut_azi_aze_swa_jav_ven_grk_ctl_bsq_krd_aeg_zul_cnt_bos_fre_dyu_hin_ewe_cze_est_tsn_bem_fin_bul_sod_geo_mol_pan_ben_guj_amr_wly_prs_hun_xho_mly_ger_tag_jpn_tml_kor_eng_swe_fbf_lit_ind_pol_mlt_mao_mnd_rom_lda_ita_anl_afr_ukr_urd_scr_qcu_arw_slo_spa_ses_hau_por_sid_rus_sun_nor_bam_glc_moo_bat_tha_owc_knd_igb_dgb_tur_alb_svk_uzb_cic_vie_gam_yor_akn_swt	-0.403283095772218	-0.957188726279321	0.340953705837793
115	amh_grk_ewe_ger_sid_gam_anl_lit_azi_uzb_swa_mly_dgb_dut_alb_bsq_ctl_aeg_bem_cnt_fre_ita_ven_slo_ses_eng_hun_swt_tsn_fin_svk_hau_geo_rom_bul_guj_por_mlt_sod_ben_est_tsw_jav_pan_ind_jpn_knd_kor_rus_swe_xho_hin_sun_lat_tig_mao_mnd_cze_dyu_bos_wly_arw_pol_mcd_nor_qcu_glc_spa_ukr_cic_owc_urd_heb_prs_tag_afr_igb_mol_moo_bat_tha_chh_tml_lda_fbf_aze_scr_krd_tur_akn_vie_amr_zul_yor_bam	-0.444069054985198	-1.05434032035126	0.294458621409881
116	anl_swe_ewe_urd_owc_sid_aeg_fre_tur_aze_ses_mly_bam_nor_afr_bsq_dut_amh_swa_mnd_arw_por_fbf_hin_yor_scr_hun_akn_tsn_fin_eng_amr_geo_bul_ben_krd_alb_gam_wly_guj_est_ven_sun_grk_tag_jpn_knd_kor_lat_slo_igb_svk_bat_lit_chh_mao_cnt_ita_swt_rom_mlt_bos_ukr_spa_pol_qcu_ctl_glc_cze_dgb_hau_pan_sod_mcd_ind_ger_tsw_prs_zul_jav_tha_heb_tml_xho_dyu_uzb_rus_mol_azi_moo_vie_tig_lda_cic_bem	-0.369027494340477	-0.874230590287659	0.384244694425977
117	aeg_mol_dgb_cze_amr_anl_gam_ctl_azi_tur_ses_bat_tsn_lat_svk_bsq_grk_mlt_cic_mnd_guj_ita_swa_urd_xho_glc_hun_yor_fbf_est_nor_hau_geo_hin_por_ger_alb_wly_owc_rus_fin_swt_sun_prs_ind_jpn_tml_kor_lit_rom_moo_bul_jav_spa_sod_tag_cnt_fre_zul_eng_tig_mcd_scr_dut_ben_qcu_slo_pol_krd_lda_amh_arw_heb_afr_mly_bos_dyu_pan_tsw_mao_tha_chh_knd_ewe_bem_aze_ukr_swe_uzb_akn_vie_sid_igb_ven_bam	0.399081681514495	0.93999131914202	0.349657114672369
118	aeg_prs_ven_ukr_amr_amh_tig_pol_uzb_tur_ewe_jav_lda_hin_slo_bsq_pan_heb_fbf_mnd_rom_grk_dyu_scr_swa_glc_est_yor_akn_fin_ctl_wly_geo_nor_afr_cze_mcd_hau_sid_mol_hun_igb_sun_krd_mly_jpn_tml_kor_eng_spa_tsw_ben_mao_arw_anl_tag_cnt_fre_xho_guj_mlt_ger_urd_bul_lit_qcu_bos_alb_lat_zul_sod_por_gam_svk_ind_ita_ses_swe_bam_bat_tha_chh_knd_swt_cic_azi_dut_rus_aze_moo_vie_owc_dgb_bem_tsn	-0.209060259668572	-0.493803672135907	0.622609077451483
119	owc_lat_fbf_eng_wly_chh_anl_guj_tur_uzb_bam_jav_moo_pol_scr_bsq_svk_tig_dgb_cnt_bos_arw_yor_grk_akn_lit_fin_xho_swt_hun_prs_aeg_geo_ben_mcd_pan_bul_amr_amh_por_est_zul_ind_ctl_mly_jpn_knd_kor_ukr_glc_ewe_mol_bat_afr_sod_sun_mnd_ita_ses_fre_sid_urd_nor_alb_dut_qcu_ger_swe_cze_lda_heb_rus_hau_rom_tag_slo_tsw_krd_swa_mao_tha_mlt_tml_igb_tsn_azi_hin_spa_aze_bem_vie_gam_ven_dyu_cic	-0.642203166332656	-1.53552519988319	0.128050113063055
120	sid_lit_tsw_guj_mlt_sod_tig_prs_azi_tur_bam_mao_swt_slo_hin_bsq_fre_wly_xho_mnd_rom_pan_yor_mol_ewe_ger_fin_swa_tsn_hun_bos_anl_geo_dut_svk_alb_bul_aeg_owc_ctl_est_ses_jav_rus_mly_jpn_knd_kor_cze_swe_dyu_mcd_tag_arw_gam_ind_cnt_ukr_moo_pol_amh_glc_scr_afr_krd_qcu_lat_urd_ita_fbf_chh_eng_amr_ben_bat_spa_bem_nor_igb_sun_tha_heb_tml_lda_zul_aze_grk_por_uzb_ven_vie_hau_cic_akn_dgb	-0.564843743944922	-1.34966312206596	0.180400279692899
121	heb_rom_lda_guj_tig_amr_sid_glc_tur_azi_dgb_jav_swt_alb_urd_bsq_swe_anl_ven_mnd_scr_prs_tsn_ctl_swa_afr_fin_tsw_moo_hun_spa_gam_geo_bos_rus_svk_por_aeg_amh_pol_est_ewe_sun_fre_tag_jpn_knd_kor_hin_grk_zul_mcd_bat_eng_sod_mly_cnt_nor_igb_pan_mlt_ger_lat_cze_ben_qcu_lit_mol_ukr_cic_hau_bul_chh_arw_mao_krd_yor_ita_xho_ind_tha_owc_tml_bem_akn_aze_slo_dut_uzb_dyu_vie_wly_ses_fbf_bam	-0.545778250192925	-1.30194612869411	0.196150321288976
122	hau_hin_ewe_krd_tig_sid_chh_dut_aze_azi_bem_jav_moo_rus_pol_bsq_bos_amr_lda_mnd_ctl_swe_tsw_ben_fbf_mol_fin_igb_tsn_est_nor_gam_geo_fre_rom_lit_svk_heb_anl_eng_hun_yor_mly_ita_tag_jpn_tml_kor_guj_urd_xho_scr_bat_pan_mlt_mao_cnt_bul_ses_cze_sod_afr_alb_glc_por_qcu_slo_mcd_arw_dgb_wly_spa_owc_prs_sun_lat_zul_ger_cic_ind_tha_amh_knd_swa_bam_uzb_ukr_grk_tur_dyu_vie_aeg_swt_ven_akn	-0.628390039936452	-1.50274314009706	0.13629344259898
123	heb_mcd_zul_krd_hau_tig_anl_nor_uzb_azi_ven_jav_bem_bos_svk_bsq_dut_wly_igb_mnd_ger_rom_ewe_scr_fbf_rus_fin_bam_tsn_est_swe_sod_geo_fre_pan_alb_spa_owc_gam_guj_hun_ses_ind_lat_mly_jpn_tml_kor_ctl_cze_lda_urd_mao_mol_amr_tag_cnt_ben_yor_ita_chh_lit_glc_eng_ukr_qcu_slo_hin_grk_xho_mlt_bul_sid_afr_sun_pol_swt_por_akn_bat_tha_amh_knd_swa_tsw_aze_arw_prs_tur_dgb_vie_aeg_dyu_moo_cic	-0.312504508698948	-0.739787248999145	0.461292488842058
124	tig_fre_moo_afr_sod_chh_mlt_lat_uzb_aze_ewe_tag_bem_glc_ita_bsq_ukr_aeg_ven_cnt_swe_mol_xho_nor_swa_rom_fin_yor_ses_est_spa_sid_geo_lit_bos_pan_ctl_wly_owc_por_hun_zul_mao_grk_ind_jpn_tml_kor_bul_ger_swt_hin_bat_ben_anl_sun_mnd_arw_fbf_scr_hau_mcd_alb_eng_krd_qcu_cze_guj_rus_dyu_amr_pol_heb_urd_mly_prs_akn_svk_dgb_jav_tha_gam_knd_igb_bam_tur_dut_slo_azi_tsn_vie_amh_cic_tsw_lda	0.604975166131936	1.4307551926615	0.155851957177566
125	gam_eng_lda_spa_hau_sod_chh_lit_azi_aze_xho_bat_yor_fre_ben_bsq_mol_mlt_bem_mnd_rom_slo_tsn_mcd_zul_bul_est_cic_tsw_fin_scr_owc_geo_rus_pol_por_hin_wly_sid_glc_hun_ven_mly_afr_jav_jpn_tml_kor_ukr_alb_akn_urd_sun_swe_amh_mao_cnt_ger_dyu_arw_anl_grk_svk_dut_bos_qcu_nor_pan_lat_dgb_amr_prs_tig_krd_ind_guj_fbf_cze_ses_tag_tha_heb_knd_igb_bam_uzb_ita_ctl_tur_ewe_vie_aeg_swa_swt_moo	0.52589003976175	1.24514942966813	0.216205121271365
126	anl_mcd_dyu_bos_hau_sod_heb_cze_uzb_tur_igb_bat_ewe_ctl_spa_bsq_prs_wly_yor_cnt_hin_ben_tsn_bul_zul_svk_hun_bem_swt_fin_pan_amr_geo_swe_fre_ita_mol_chh_owc_pol_est_cic_mly_rus_ind_jpn_tml_kor_grk_nor_fbf_glc_jav_urd_gam_tag_mnd_eng_tsw_alb_sid_lit_krd_por_slo_qcu_ukr_guj_afr_xho_aeg_ger_tig_rom_sun_lat_dgb_scr_swa_mao_tha_mlt_knd_lda_bam_azi_dut_arw_aze_ses_vie_amh_akn_moo_ven	-0.501311813074689	-1.19268085917706	0.236028514801094
127	amh_ben_fbf_ukr_gam_owc_chh_glc_azi_aze_swt_mly_tsw_dut_lat_bsq_guj_aeg_ven_cnt_pol_fre_zul_pan_yor_prs_est_akn_swa_hun_alb_wly_geo_slo_nor_cze_svk_amr_heb_swe_fin_lda_mao_ger_jav_jpn_knd_kor_afr_bos_xho_mol_tag_spa_tig_ind_mnd_lit_dgb_hin_sod_krd_rom_rus_grk_qcu_eng_arw_scr_igb_anl_ctl_hau_bul_bat_ita_tsn_mcd_cic_sun_tha_sid_tml_moo_ses_tur_por_urd_uzb_bam_vie_mlt_dyu_ewe_bem	-0.234899974414214	-0.555534184974388	0.579863276890925
128	mlt_mol_xho_urd_amr_heb_anl_prs_tur_aze_bem_ind_yor_lit_grk_bsq_lat_sod_akn_cnt_rus_swe_lda_bul_igb_scr_fin_ses_cic_hun_spa_gam_geo_krd_por_cze_hin_chh_owc_nor_est_moo_mly_slo_jav_jpn_knd_kor_fre_ita_tsn_afr_bat_alb_amh_sun_mnd_glc_fbf_eng_aeg_svk_arw_guj_pol_qcu_ben_mcd_dut_ven_wly_ger_tig_ukr_mao_bos_dyu_rom_zul_tag_tha_hau_tml_tsw_ewe_uzb_ctl_pan_azi_swa_vie_sid_dgb_swt_bam	-0.072768315649692	-0.171303176295047	0.864357558109753
129	heb_glc_fbf_guj_amh_tig_chh_dut_aze_tur_yor_ind_zul_por_rom_bsq_grk_gam_ses_mnd_slo_svk_tsw_mcd_cic_arw_hun_moo_bam_est_rus_hau_geo_hin_afr_bos_alb_sid_aeg_prs_fin_dyu_jav_spa_tag_jpn_knd_kor_swe_fre_swt_ctl_mly_lat_wly_sun_cnt_krd_xho_mol_mlt_ukr_ben_urd_ita_qcu_pan_eng_pol_tsn_sod_cze_anl_ger_bat_nor_ven_lit_swa_mao_tha_owc_tml_igb_akn_azi_scr_bul_uzb_ewe_vie_amr_lda_bem_dgb	-0.359870045759459	-0.853435013440383	0.395610917274387
130	sod_bul_lda_pol_amh_amr_mlt_krd_tur_uzb_xho_tag_moo_bos_lit_bsq_nor_tig_swa_cnt_prs_guj_tsn_swe_ewe_pan_est_fbf_igb_hun_cze_anl_geo_grk_lat_spa_rom_sid_wly_urd_fin_akn_jav_fre_mao_jpn_tml_kor_arw_mcd_bem_alb_bat_svk_owc_ind_mnd_rus_dgb_ctl_aeg_afr_scr_eng_mol_qcu_ukr_ita_slo_dyu_chh_por_heb_ger_mly_ben_tsw_hin_ven_sun_tha_gam_knd_swt_bam_azi_dut_glc_aze_cic_vie_hau_yor_zul_ses	-0.234463456018781	-0.554022219812052	0.580893363991817
131	sod_krd_akn_rus_tig_chh_heb_spa_aze_tur_ses_mao_tsw_ben_glc_bsq_lat_wly_xho_cnt_slo_alb_swa_pol_swt_mol_est_ewe_moo_fin_svk_amr_geo_nor_fre_prs_afr_gam_amh_bul_hun_dgb_sun_lit_mly_jpn_knd_kor_hin_arw_cic_pan_bat_guj_sid_ind_mnd_dut_dyu_swe_hau_ita_por_grk_mcd_qcu_cze_eng_urd_igb_mlt_bos_owc_ctl_tag_ger_yor_scr_fbf_jav_tha_aeg_tml_tsn_lda_azi_ukr_rom_uzb_bam_vie_anl_bem_zul_ven	-0.212442647739177	-0.501817038103563	0.616982192111594
132	anl_dut_moo_cze_heb_sod_chh_ctl_uzb_azi_fbf_bat_dgb_guj_mcd_bsq_alb_wly_zul_mnd_nor_ita_swa_eng_bam_swe_est_ven_cic_hun_rom_hau_geo_pol_grk_hin_scr_amh_owc_mol_fin_dyu_mly_krd_sun_jpn_knd_kor_slo_spa_akn_arw_jav_bul_gam_mao_cnt_ger_ses_fre_tig_svk_lit_prs_glc_qcu_ben_pan_afr_ewe_aeg_por_mlt_urd_tag_ukr_bem_rus_tsn_ind_tha_sid_tml_yor_xho_tur_bos_lat_aze_lda_vie_amr_tsw_igb_swt	-0.00802036490052424	-0.0188837395009642	0.984974306062953
133	mlt_rus_ewe_arw_wly_aeg_anl_pan_aze_uzb_tsn_mly_tsw_por_swe_bsq_ukr_owc_dyu_cnt_lit_bos_yor_pol_dgb_alb_fin_bem_ven_hun_eng_chh_geo_scr_spa_mcd_urd_sid_gam_cze_est_xho_tag_dut_jav_jpn_tml_kor_ctl_ben_swt_mol_ind_slo_amh_mao_mnd_krd_cic_afr_tig_svk_prs_rom_fre_qcu_ger_grk_hin_swa_amr_ita_heb_nor_bat_glc_akn_lat_zul_sun_tha_sod_knd_igb_fbf_azi_guj_bul_tur_lda_vie_hau_bam_ses_moo	0.0233918160730921	0.0550247914993098	0.956236749871755
134	aeg_alb_moo_eng_sod_hau_amh_slo_azi_uzb_lda_bat_dgb_hin_dut_bsq_guj_gam_bam_cnt_mcd_lit_tsn_bul_fbf_fre_hun_ewe_dyu_est_afr_chh_geo_por_ita_svk_ukr_anl_wly_ger_fin_swt_mly_glc_ind_jpn_tml_kor_ctl_mol_bem_rom_sun_grk_amr_jav_mnd_lat_akn_pan_heb_spa_krd_pol_cze_qcu_bos_nor_swe_ven_tig_arw_owc_ben_mao_scr_xho_urd_zul_tag_tha_sid_knd_swa_cic_tur_prs_rus_aze_ses_vie_mlt_yor_igb_tsw	-0.116047763105203	-0.273866662533534	0.784794434366169
135	hau_cze_igb_prs_mlt_tig_sid_svk_tur_uzb_akn_mao_bem_alb_lit_bsq_ukr_owc_moo_mnd_ger_eng_xho_swe_cic_spa_est_bam_tsn_fin_rus_aeg_geo_grk_guj_arw_ctl_heb_wly_mol_hun_dyu_sun_dut_jav_jpn_tml_kor_mcd_afr_tsw_glc_tag_krd_amr_bat_cnt_pol_lda_bul_anl_fre_scr_bos_urd_qcu_ben_hin_pan_yor_chh_lat_sod_slo_ind_nor_swt_rom_swa_mly_tha_amh_knd_ewe_dgb_azi_por_ita_aze_ven_vie_gam_ses_fbf_zul	-0.128133858435265	-0.302731738734851	0.762770394342273
136	sod_hin_akn_glc_wly_amh_heb_rus_azi_aze_xho_ind_dyu_alb_urd_bsq_ukr_tig_tsn_cnt_por_ita_ven_rom_swa_spa_hun_swt_zul_fin_svk_chh_geo_ben_prs_lit_bos_amr_owc_bul_est_fbf_sun_afr_mao_jpn_tml_kor_cze_grk_ewe_guj_mly_eng_aeg_bat_mnd_slo_bam_pan_mlt_ger_arw_nor_scr_qcu_krd_fre_mol_lda_gam_dut_hau_mcd_jav_lat_bem_pol_dgb_tag_tha_anl_knd_yor_cic_uzb_ctl_swe_tur_tsw_vie_sid_igb_ses_moo	0.162219972472833	0.381852726652224	0.703441729079497
137	aeg_rom_swt_dut_chh_hau_sod_rus_uzb_azi_igb_sun_bam_ukr_krd_bsq_spa_amh_moo_cnt_mol_grk_yor_lit_dgb_bos_hun_ewe_ven_est_glc_amr_geo_swe_lat_ben_svk_owc_wly_hin_fin_tsn_ind_afr_bat_jpn_tml_kor_nor_ita_swa_arw_tag_por_sid_mao_mnd_scr_akn_bul_mlt_pol_prs_cze_ger_qcu_alb_ctl_eng_ses_gam_pan_anl_guj_jav_urd_cic_slo_fbf_mly_tha_heb_knd_zul_dyu_tur_mcd_fre_aze_lda_vie_tig_tsw_xho_bem	-0.631518713193	-1.50855810768124	0.134801590551893
138	chh_krd_tsw_ita_tig_mlt_anl_urd_azi_tur_lda_ind_ewe_arw_dut_bsq_mcd_hau_yor_cnt_pan_glc_akn_alb_ses_lat_hun_tsn_cic_fin_spa_heb_geo_swe_grk_pol_ctl_amh_amr_por_est_bam_mly_eng_sun_jpn_tml_kor_svk_hin_zul_rom_tag_prs_owc_jav_mnd_afr_xho_ukr_aeg_ben_lit_ger_cze_qcu_mol_scr_guj_dgb_wly_slo_sid_bul_bat_fre_igb_bos_swa_mao_tha_gam_knd_ven_moo_uzb_nor_rus_aze_fbf_vie_sod_swt_bem_dyu	-0.798136861848495	-1.92082148866586	0.0578174491026393
139	gam_slo_ven_krd_heb_wly_owc_spa_aze_tur_dgb_mao_moo_pan_arw_bsq_afr_chh_xho_mnd_por_svk_fbf_ukr_cic_scr_hun_swt_tsn_fin_prs_sod_geo_ger_guj_lat_mol_tig_mlt_mcd_est_lda_tag_nor_mly_jpn_knd_kor_grk_dut_bem_alb_jav_rom_sid_bat_cnt_bul_igb_bos_anl_glc_lit_ctl_pol_qcu_hin_ben_urd_zul_hau_rus_aeg_fre_ind_swe_dyu_eng_tsw_sun_tha_amr_tml_swa_ewe_azi_ita_cze_uzb_akn_vie_amh_ses_bam_yor	0.312504314002982	0.736241435579615	0.463436824755702
140	sid_urd_dyu_spa_anl_owc_aeg_lat_azi_tur_lda_tag_ven_afr_arw_bsq_swe_amh_igb_mnd_rus_dut_akn_cze_xho_rom_est_ses_swt_hun_hin_amr_geo_por_bul_ita_svk_chh_sod_krd_fin_moo_mly_ctl_bat_jpn_tml_kor_scr_alb_yor_ukr_jav_nor_wly_ind_cnt_ben_fbf_mol_gam_lit_eng_mcd_slo_qcu_pan_grk_guj_dgb_tig_ger_hau_prs_mao_bos_bam_glc_ewe_sun_tha_heb_knd_tsn_cic_uzb_pol_fre_aze_tsw_vie_mlt_zul_swa_bem	-0.553759527644792	-1.31913049388591	0.190364224702349
141	anl_por_ses_ita_gam_aeg_sod_grk_aze_uzb_ewe_bat_lda_mcd_ctl_bsq_ger_wly_cic_mnd_bos_eng_dgb_cze_tsn_ben_est_xho_dyu_hun_pol_mlt_geo_bul_swe_prs_lit_sid_tig_urd_fin_swa_ind_arw_jav_jpn_knd_kor_svk_spa_igb_lat_mao_ukr_amr_sun_cnt_rom_tsw_mol_amh_pan_slo_hin_scr_qcu_afr_alb_dut_akn_owc_glc_chh_krd_tag_nor_bem_guj_moo_mly_tha_heb_tml_bam_fbf_azi_fre_rus_tur_yor_vie_hau_swt_zul_ven	-0.752545714358432	-1.80995950989213	0.0735319781987457
142	wly_prs_bam_svk_amr_aeg_mlt_grk_azi_tur_tsn_mly_cic_fre_swe_bsq_ita_heb_akn_mnd_slo_afr_ewe_eng_swt_ben_fin_moo_bem_est_scr_amh_geo_rus_glc_pol_ukr_chh_anl_spa_hun_fbf_bat_pan_sun_jpn_knd_kor_lit_urd_dgb_lat_tag_rom_sid_ind_cnt_ctl_ven_por_hau_ger_mcd_krd_guj_qcu_arw_mol_cze_dyu_owc_hin_tig_bos_jav_nor_zul_alb_swa_mao_tha_gam_tml_yor_lda_uzb_dut_bul_aze_igb_vie_sod_xho_ses_tsw	-0.32723351784665	-0.774351241538782	0.440687300232635
143	anl_spa_tsw_pan_mlt_owc_aeg_arw_azi_aze_yor_bat_lda_rom_ctl_bsq_urd_gam_xho_mnd_guj_afr_swa_cze_akn_ger_est_bam_fbf_fin_alb_sod_geo_hin_por_bos_ita_hau_chh_svk_hun_ses_sun_mcd_mao_jpn_tml_kor_ukr_grk_moo_lat_jav_pol_amh_mly_cnt_bul_tsn_slo_tig_eng_mol_glc_fre_qcu_lit_scr_prs_ewe_heb_dut_amr_swe_tag_rus_ven_ben_swt_ind_tha_sid_knd_zul_dgb_uzb_nor_krd_tur_bem_vie_wly_igb_cic_dyu	-0.271109478628352	-0.641152847689504	0.52300029364195
144	heb_dut_ewe_rom_aeg_wly_anl_pan_tur_aze_akn_tag_moo_ctl_afr_bsq_ben_chh_fbf_cnt_por_rus_ven_lit_dgb_mcd_hun_tsw_bem_est_glc_mlt_geo_scr_spa_arw_hin_sid_amh_lat_fin_bam_mao_nor_ind_jpn_knd_kor_bos_mol_swt_swe_bat_cze_amr_sun_mnd_fre_ses_bul_gam_urd_krd_guj_alb_qcu_eng_pol_grk_yor_hau_ger_sod_svk_jav_slo_lda_ita_xho_mly_tha_tig_tml_swa_dyu_azi_prs_ukr_uzb_igb_vie_owc_zul_cic_tsn	-0.360853779760406	-0.854380731240075	0.395089577344171
145	wly_prs_xho_svk_mlt_anl_hau_mcd_azi_aze_swt_tag_bam_por_ger_bsq_krd_tig_dgb_cnt_nor_ukr_fbf_dut_tsn_slo_fin_cic_bem_hun_afr_sod_geo_swe_bos_bul_rom_owc_sid_lit_est_zul_ind_mol_bat_jpn_knd_kor_lat_rus_dyu_glc_mly_guj_heb_sun_mnd_grk_ewe_ctl_amr_cze_pan_arw_ita_qcu_alb_spa_fre_swa_chh_scr_aeg_ben_jav_eng_ses_pol_lda_mao_tha_amh_tml_yor_tsw_tur_urd_hin_uzb_ven_vie_gam_moo_akn_igb	0.341711291749891	0.803901333081931	0.423504051357187
146	amr_ben_moo_alb_tig_owc_heb_mol_azi_uzb_dyu_mao_dgb_afr_svk_bsq_por_chh_bem_cnt_hin_scr_swa_pan_ses_grk_hun_akn_tsn_est_dut_amh_geo_rus_ctl_slo_cze_mlt_anl_urd_fin_zul_mly_eng_ind_jpn_tml_kor_rom_lat_bam_arw_bat_pol_hau_tag_mnd_ukr_ven_prs_wly_guj_glc_ger_spa_qcu_krd_bul_nor_ewe_aeg_mcd_gam_fre_jav_lit_igb_swe_fbf_sun_tha_sid_knd_xho_yor_aze_ita_bos_tur_lda_vie_sod_tsw_swt_cic	-0.0289147716264382	-0.0680755778799125	0.945871620453747
147	gam_ben_dgb_rom_anl_aeg_sod_spa_tur_uzb_tsw_tag_ven_dut_scr_bsq_mcd_sid_yor_mnd_bos_rus_akn_ukr_fbf_ger_hun_moo_igb_fin_arw_owc_geo_mol_grk_eng_pol_chh_amh_swe_est_ses_mly_guj_jav_jpn_knd_kor_hin_nor_swt_lat_ind_por_tig_bat_cnt_urd_swa_alb_mlt_fre_prs_pan_bul_qcu_afr_ctl_lit_lda_heb_svk_hau_cze_mao_slo_xho_glc_bam_sun_tha_amr_tml_dyu_ewe_aze_krd_ita_azi_tsn_vie_wly_cic_bem_zul	0.224821409044649	0.528997324303826	0.5980676543826
148	sid_por_akn_rom_heb_anl_wly_slo_azi_tur_ven_bat_dgb_fre_cze_bsq_svk_sod_ses_cnt_eng_arw_zul_guj_bam_spa_est_lda_bem_fin_mol_amr_geo_ger_prs_swe_afr_tig_hau_lat_hun_swt_sun_bul_mao_jpn_knd_kor_ben_alb_yor_nor_tag_glc_aeg_mly_mnd_grk_tsw_ita_chh_lit_pan_hin_mcd_qcu_pol_rus_scr_moo_amh_bos_owc_urd_jav_ctl_igb_krd_cic_ind_tha_gam_tml_dyu_fbf_aze_dut_ukr_uzb_ewe_vie_mlt_tsn_xho_swa	-0.0153546078195773	-0.0361837608012838	0.971213388173634
149	anl_ita_ses_swe_chh_hau_owc_svk_uzb_tur_swa_jav_ewe_arw_rus_bsq_dut_aeg_igb_cnt_bul_alb_lda_nor_akn_fre_hun_yor_moo_est_rom_heb_geo_ctl_mol_eng_ben_gam_amr_grk_fin_bem_tag_pan_ind_jpn_tml_kor_afr_spa_zul_scr_mao_pol_amh_bat_mnd_prs_tsw_lat_sid_lit_mcd_glc_guj_qcu_krd_cze_ukr_tsn_tig_slo_wly_bos_mly_urd_dgb_hin_dyu_sun_tha_mlt_knd_bam_swt_azi_ger_por_aze_cic_vie_sod_xho_ven_fbf	-1.04214394463455	-2.54879113808621	0.0124473796823605
150	gam_bul_moo_cze_hau_owc_aeg_rus_tur_uzb_ven_jav_swa_ita_por_bsq_fre_sod_swt_mnd_ger_glc_lda_rom_bam_eng_fin_cic_akn_hun_ben_mlt_geo_mol_svk_lit_bos_chh_amr_urd_est_dgb_ind_dut_mao_jpn_tml_kor_ctl_scr_fbf_krd_tag_swe_heb_bat_cnt_slo_dyu_lat_anl_alb_hin_prs_arw_qcu_ukr_afr_nor_igb_wly_grk_tig_spa_sun_pan_yor_pol_tsw_mly_tha_sid_knd_zul_ewe_aze_guj_mcd_azi_xho_vie_amh_bem_tsn_ses	0.154581013900474	0.36402707909937	0.716664098290829
151	wly_rus_yor_rom_hau_owc_gam_ger_aze_uzb_dyu_ind_swt_pol_nor_bsq_mcd_amr_ewe_cnt_prs_fre_dgb_ukr_bem_mol_hun_tsw_moo_fin_ita_mlt_geo_pan_dut_krd_grk_sid_heb_bul_est_lda_mly_eng_tag_jpn_knd_kor_hin_ctl_ses_bos_sun_glc_anl_bat_mnd_swe_fbf_guj_amh_arw_spa_cze_lit_qcu_alb_urd_afr_akn_aeg_slo_tig_lat_jav_por_zul_svk_swa_mao_tha_sod_tml_xho_tsn_azi_ben_scr_tur_cic_vie_chh_bam_ven_igb	0.381670882295631	0.901107743801227	0.369858713262347
152	gam_lat_lda_pol_mlt_anl_tig_nor_uzb_tur_zul_sun_bem_glc_swe_bsq_krd_heb_igb_cnt_ben_prs_tsn_rom_moo_grk_fin_xho_ven_est_urd_owc_geo_hin_svk_afr_scr_amr_aeg_ctl_hun_swa_bat_bul_mao_jpn_tml_kor_dut_ita_bam_pan_ind_fre_sid_jav_mnd_cze_dgb_por_wly_alb_rus_spa_ger_qcu_arw_guj_slo_tsw_chh_ukr_amh_lit_mly_bos_ses_mol_swt_tag_tha_sod_knd_akn_fbf_azi_mcd_eng_aze_yor_vie_hau_dyu_ewe_cic	-0.924829229429415	-2.24042675851147	0.0274443107576918
153	heb_glc_akn_guj_gam_wly_amr_fre_aze_uzb_swt_mao_lda_por_cze_bsq_hin_amh_dgb_cnt_krd_dut_dyu_bos_fbf_rom_fin_moo_swa_hun_urd_hau_geo_bul_spa_eng_swe_sid_mlt_mol_est_xho_tag_pol_ind_jpn_tml_kor_arw_pan_zul_grk_bat_ita_owc_sun_mnd_lat_ewe_svk_chh_ctl_ben_alb_afr_qcu_ukr_lit_scr_ses_tig_rus_sod_nor_mly_prs_tsw_ger_bam_jav_tha_aeg_knd_tsn_cic_tur_mcd_slo_azi_yor_vie_anl_bem_igb_ven	-0.780629623044646	-1.88061841365848	0.0631531095372192
154	amh_alb_tsw_fre_tig_hau_owc_eng_tur_uzb_yor_mly_igb_ctl_rus_bsq_afr_gam_zul_cnt_slo_mol_cic_svk_ses_nor_est_ewe_swa_hun_ukr_amr_geo_grk_swe_ben_bos_aeg_mlt_ger_fin_dyu_tag_por_mao_jpn_knd_kor_pol_glc_xho_bul_ind_scr_wly_sun_mnd_lat_bam_hin_chh_guj_urd_arw_dut_qcu_lit_krd_cze_lda_sid_spa_heb_prs_bat_ita_akn_pan_tsn_jav_tha_anl_tml_fbf_swt_azi_rom_mcd_aze_moo_vie_sod_bem_dgb_ven	-0.272547095881456	-0.645044728151167	0.520486320494519
155	amr_urd_cic_cze_gam_hau_aeg_bos_tur_aze_ven_mao_tsn_glc_lit_bsq_svk_owc_swt_mnd_rom_ger_dgb_alb_bam_nor_est_ewe_xho_fin_lat_sid_geo_grk_dut_bul_mol_chh_tig_ita_hun_yor_jav_guj_sun_jpn_tml_kor_spa_scr_lda_ben_ind_swe_wly_mly_cnt_rus_igb_krd_sod_arw_por_fre_slo_qcu_mcd_ukr_afr_moo_heb_pan_anl_ctl_bat_hin_fbf_pol_bem_tag_tha_mlt_knd_zul_akn_azi_eng_prs_uzb_dyu_vie_amh_ses_swa_tsw	-0.208770003685933	-0.492534816425305	0.623502121687923
156	amh_lat_xho_bul_aeg_anl_sod_glc_uzb_tur_ewe_mao_lda_bos_swe_bsq_fre_wly_akn_mnd_rom_scr_ses_por_zul_pol_est_dyu_igb_hun_hin_sid_geo_urd_ben_lit_arw_owc_mlt_ukr_fin_tsw_tag_mcd_bat_jpn_tml_kor_eng_rus_dgb_afr_jav_cze_amr_sun_cnt_guj_swt_ctl_chh_svk_slo_dut_nor_qcu_spa_krd_ger_bem_hau_pan_tig_ita_ind_grk_ven_prs_bam_mly_tha_heb_knd_cic_yor_aze_mol_alb_azi_moo_vie_gam_tsn_fbf_swa	-0.317609524328459	-0.75059096890579	0.454793773328883
157	heb_alb_cic_prs_amr_mlt_amh_slo_azi_uzb_bem_jav_ses_rus_fre_bsq_lat_aeg_zul_mnd_hin_arw_ewe_pan_igb_lit_hun_fbf_dgb_fin_mol_anl_geo_mcd_spa_ben_nor_gam_owc_svk_est_swa_ind_por_bat_jpn_knd_kor_urd_krd_akn_bos_sun_scr_hau_mao_cnt_glc_moo_grk_chh_bul_dut_eng_ger_qcu_rom_afr_ukr_bam_wly_ita_tig_guj_tag_cze_swt_swe_tsn_mly_tha_sid_tml_yor_ven_aze_ctl_pol_tur_dyu_vie_sod_tsw_xho_lda	-0.382820552435511	-0.907490562000421	0.366492927819058
158	tig_prs_igb_svk_hau_chh_heb_bul_tur_azi_xho_jav_ses_nor_por_bsq_lit_amh_ven_mnd_mol_alb_dyu_ben_fbf_urd_hun_bam_ewe_fin_ukr_gam_geo_rus_mcd_lat_pan_owc_sod_cze_est_zul_ind_afr_tag_jpn_knd_kor_arw_dut_moo_pol_sun_slo_amr_mao_cnt_hin_lda_spa_sid_swe_fre_bos_grk_qcu_eng_guj_glc_swa_mlt_rom_anl_krd_bat_ita_akn_scr_tsw_mly_tha_aeg_tml_yor_dgb_uzb_ger_ctl_aze_tsn_vie_wly_swt_cic_bem	0.0921213030410132	0.217172890280644	0.828549344565403
159	anl_scr_bem_spa_hau_gam_tig_grk_azi_tur_swt_mly_ewe_svk_dut_bsq_fre_chh_xho_mnd_bul_alb_fbf_pan_tsn_afr_est_dgb_yor_hun_ita_wly_geo_prs_lit_guj_krd_amh_mlt_nor_fin_lda_sun_arw_bat_jpn_knd_kor_mol_cze_ven_ctl_tag_bos_heb_jav_cnt_glc_ses_ukr_aeg_pol_eng_mcd_swe_qcu_por_hin_urd_bam_sod_rus_owc_slo_mao_rom_moo_ger_dyu_ind_tha_amr_tml_tsw_cic_aze_ben_lat_uzb_zul_vie_sid_igb_akn_swa	0.415501100286658	0.979438408856213	0.329904444420694
160	anl_mol_yor_rus_wly_aeg_gam_afr_azi_uzb_moo_jav_igb_eng_ger_bsq_mcd_amr_tsw_cnt_slo_rom_zul_scr_fbf_urd_hun_swa_lda_est_cze_mlt_geo_krd_fre_ukr_bul_sod_heb_spa_fin_bem_mao_arw_bat_jpn_knd_kor_hin_bos_ses_pol_tag_lat_hau_sun_mnd_pan_bam_glc_owc_dut_prs_lit_guj_qcu_nor_grk_ita_dyu_amh_ctl_tig_swe_ind_svk_ewe_por_akn_mly_tha_chh_tml_dgb_xho_aze_ben_alb_tur_tsn_vie_sid_ven_cic_swt	-1.19853198384394	-2.95585188763884	0.00395092875921205
161	gam_alb_bem_spa_sod_hau_tig_bos_tur_azi_xho_sun_lda_guj_ger_bsq_scr_wly_moo_mnd_slo_mol_dyu_fre_bam_pol_fin_cic_tsw_hun_urd_owc_geo_cze_krd_grk_lit_aeg_mlt_ben_est_tsn_bat_ita_tag_jpn_knd_kor_eng_ukr_yor_dut_jav_rom_amh_ind_cnt_swe_dgb_arw_amr_pan_ctl_lat_rus_qcu_hin_svk_mcd_igb_chh_afr_sid_nor_mly_por_fbf_bul_ven_mao_tha_heb_tml_akn_swt_aze_glc_prs_uzb_zul_vie_anl_ewe_swa_ses	-0.418132409419387	-0.993023447318898	0.323275223881197
162	gam_ukr_igb_cze_wly_amh_mlt_lat_tur_azi_tsn_tag_cic_arw_guj_bsq_fre_sid_ewe_mnd_eng_rus_swt_hin_yor_mol_fin_dgb_akn_hun_spa_anl_geo_mcd_ita_urd_bos_sod_owc_pan_est_fbf_ind_bul_mao_jpn_knd_kor_ctl_krd_xho_slo_bat_ben_aeg_mly_cnt_por_dyu_rom_chh_dut_afr_pol_swe_qcu_alb_nor_lit_swa_hau_svk_tig_grk_jav_glc_zul_ger_ses_sun_tha_amr_tml_lda_tsw_uzb_scr_prs_aze_moo_vie_heb_bem_ven_bam	-0.280476350922656	-0.66335690147366	0.508743000838314
163	aeg_svk_swt_dut_wly_tig_amh_afr_aze_uzb_yor_ind_tsn_arw_eng_bsq_ctl_anl_bem_cnt_fre_bul_tsw_scr_lda_bos_est_swa_igb_fin_urd_sid_geo_glc_guj_ita_ben_chh_amr_prs_hun_ven_sun_pan_bat_jpn_tml_kor_mcd_grk_bam_krd_mly_nor_gam_jav_mnd_alb_ewe_spa_sod_pol_slo_por_lat_qcu_hin_mol_lit_zul_heb_cze_mlt_swe_tag_ger_dyu_rus_akn_mao_tha_owc_knd_xho_cic_azi_ukr_rom_tur_moo_vie_hau_dgb_ses_fbf	-0.562226217654625	-1.33845493699165	0.18401120216342
164	heb_fre_swa_scr_amh_anl_sid_swe_aze_tur_akn_mly_cic_slo_grk_bsq_prs_owc_xho_mnd_pan_ukr_swt_arw_lda_guj_hun_ewe_bem_fin_ctl_amr_geo_mol_rus_bul_rom_mlt_chh_por_est_dgb_mao_ita_sun_jpn_knd_kor_lit_alb_igb_afr_bat_cze_sod_jav_cnt_nor_moo_lat_aeg_urd_ben_pol_mcd_qcu_glc_eng_bos_tsn_wly_hin_gam_ger_ind_spa_yor_svk_tsw_tag_tha_hau_tml_fbf_ven_uzb_krd_dut_azi_dyu_vie_tig_ses_zul_bam	-0.352148985331919	-0.834897115195497	0.405915278034383
165	mlt_grk_zul_nor_sod_tig_anl_prs_aze_uzb_lda_ind_ses_lit_ben_bsq_scr_amh_tsn_mnd_ita_fre_ewe_lat_cic_hin_fin_yor_dgb_est_arw_aeg_geo_eng_mcd_krd_glc_sid_hau_slo_hun_fbf_jav_cze_mly_jpn_knd_kor_ukr_bos_bem_dut_sun_svk_heb_tag_cnt_guj_xho_rom_amr_urd_alb_bul_afr_qcu_mol_pol_ger_dyu_owc_pan_chh_por_mao_spa_bam_ctl_ven_bat_tha_wly_tml_akn_moo_azi_rus_swe_tur_swa_vie_gam_swt_igb_tsw	-0.317097165135077	-0.750446799206241	0.454880148696739
166	sid_urd_tsw_pan_heb_hau_wly_guj_azi_tur_bam_ind_lda_ctl_rus_bsq_grk_owc_tsn_mnd_por_bul_akn_prs_dyu_pol_fin_swt_ven_hun_dut_aeg_geo_ita_krd_bos_ger_anl_mlt_arw_est_ewe_tag_spa_mly_jpn_tml_kor_eng_fre_ses_mcd_jav_hin_chh_mao_cnt_afr_yor_slo_gam_rom_mol_cze_glc_qcu_lat_lit_nor_swa_amh_ben_tig_svk_sun_scr_moo_swe_xho_bat_tha_sod_knd_fbf_igb_aze_alb_ukr_uzb_cic_vie_amr_zul_dgb_bem	-1.16705899205521	-2.87876397023296	0.00495347922782819
167	gam_krd_swt_afr_owc_amh_sid_pol_aze_azi_cic_tag_swa_lit_mcd_bsq_ctl_heb_akn_mnd_grk_por_tsn_rom_tsw_scr_hun_yor_moo_est_ita_sod_geo_urd_hin_glc_mol_mlt_anl_ukr_fin_dgb_mao_svk_bat_jpn_tml_kor_prs_swe_igb_nor_ind_slo_hau_sun_cnt_lat_ses_eng_chh_dut_bul_spa_cze_qcu_fre_ben_arw_bam_wly_alb_tig_pan_jav_guj_lda_rus_ewe_mly_tha_aeg_knd_bem_zul_uzb_bos_ger_tur_xho_vie_amr_dyu_ven_fbf	-0.542859465861672	-1.2922755948907	0.199463515543182
168	chh_urd_bam_ita_tig_aeg_amh_ger_tur_aze_tsn_sun_swt_pan_dut_bsq_grk_sod_moo_cnt_cze_guj_ses_fre_fbf_hin_hun_dgb_ewe_est_lat_wly_geo_bos_por_rus_ben_gam_sid_ctl_fin_cic_tag_mcd_mao_jpn_knd_kor_spa_eng_tsw_scr_jav_slo_mlt_bat_mnd_pol_ven_svk_owc_rom_alb_ukr_nor_qcu_krd_prs_swe_zul_anl_bul_hau_arw_mly_glc_bem_lit_dyu_ind_tha_amr_tml_akn_igb_azi_mol_afr_uzb_yor_vie_heb_lda_swa_xho	-0.0170741118294568	-0.0402220356116749	0.968002332210563
169	gam_afr_tsn_lat_sod_mlt_sid_pan_uzb_aze_igb_ind_cic_urd_guj_bsq_por_amr_ewe_mnd_swe_ita_ven_mol_bam_hin_est_swa_akn_fin_eng_hau_geo_ukr_lit_arw_pol_wly_owc_bos_hun_dgb_mly_ctl_bat_jpn_tml_kor_scr_krd_tsw_glc_jav_slo_anl_tag_cnt_bul_dyu_cze_chh_dut_ger_ben_alb_qcu_fre_nor_prs_lda_heb_spa_tig_rus_sun_grk_fbf_mcd_xho_mao_tha_amh_knd_yor_ses_tur_rom_svk_azi_bem_vie_aeg_zul_swt_moo	0.240568787168529	0.5666447928368	0.572320557840468
170	chh_ctl_bam_cze_heb_anl_tig_guj_tur_uzb_fbf_ind_yor_grk_bul_bsq_lat_sid_ewe_cnt_pol_slo_tsn_lit_swa_glc_est_igb_ven_fin_pan_gam_geo_nor_krd_mcd_ben_mlt_owc_ger_hun_bem_tag_rus_bat_jpn_tml_kor_urd_fre_cic_swe_mao_hin_wly_sun_mnd_afr_dgb_dut_hau_mol_alb_eng_prs_qcu_ukr_scr_bos_lda_aeg_por_sod_arw_jav_svk_moo_rom_zul_mly_tha_amr_knd_akn_ses_aze_ita_spa_azi_tsw_vie_amh_dyu_swt_xho	0.311365700596431	0.733829830836435	0.464898465292743
171	gam_slo_yor_glc_sod_anl_amh_mcd_tur_azi_bam_tag_tsn_ukr_ger_bsq_grk_aeg_dyu_cnt_pol_spa_bem_pan_fbf_lit_hun_moo_zul_fin_arw_sid_geo_cze_ita_scr_prs_owc_heb_bos_est_dgb_ind_mol_jav_jpn_knd_kor_fre_bul_ses_rus_bat_krd_amr_mly_mnd_ben_swa_lat_tig_por_swe_dut_eng_qcu_hin_svk_alb_xho_mlt_afr_hau_guj_sun_ctl_cic_nor_swt_mao_tha_chh_tml_akn_ewe_uzb_rom_urd_aze_igb_vie_wly_tsw_ven_lda	0.0839418995774165	0.197461862718849	0.843897063261532
172	amr_ger_ewe_arw_chh_sod_tig_ukr_aze_azi_bam_bat_zul_dut_bos_bsq_grk_hau_cic_mnd_krd_eng_tsn_cze_ses_pan_fin_tsw_swa_est_prs_owc_geo_urd_por_glc_afr_amh_aeg_slo_hun_bem_mao_swe_sun_jpn_tml_kor_alb_ita_swt_ben_jav_lat_mlt_mly_cnt_hin_igb_rus_wly_ctl_scr_mcd_rom_qcu_spa_pol_mol_yor_anl_nor_sid_lit_ind_fre_fbf_guj_xho_tag_tha_heb_knd_ven_dyu_tur_svk_bul_uzb_akn_vie_gam_lda_moo_dgb	-0.246236879867021	-0.581230660790663	0.562491052465503
173	tig_krd_bam_guj_aeg_owc_sid_grk_uzb_azi_ewe_ind_bem_urd_hin_bsq_rus_hau_swa_cnt_spa_ita_yor_glc_moo_prs_fin_cic_xho_hun_lat_heb_geo_ctl_bos_pan_alb_amr_anl_rom_est_tsn_jav_nor_bat_jpn_tml_kor_cze_mcd_dyu_ukr_tag_bul_mlt_mly_mnd_svk_ven_pol_chh_scr_ben_ger_fre_qcu_mol_swe_dut_tsw_sod_afr_gam_slo_mao_eng_akn_por_fbf_sun_tha_amh_knd_lda_ses_tur_arw_lit_aze_dgb_vie_wly_igb_swt_zul	-0.633272373311788	-1.51430748704807	0.133339204827121
174	hau_prs_lda_ben_anl_sid_gam_lat_uzb_tur_tsw_jav_swa_bos_afr_bsq_pol_heb_swt_cnt_guj_grk_ses_scr_moo_arw_fin_dyu_fbf_hun_ukr_wly_geo_ger_spa_urd_krd_aeg_chh_cze_est_xho_tag_lit_ind_jpn_tml_kor_fre_swe_bem_mol_sun_slo_mlt_mao_mnd_bul_yor_rus_tig_hin_eng_mcd_nor_qcu_pan_por_ctl_zul_owc_rom_amh_dut_mly_ita_tsn_glc_igb_bat_tha_amr_knd_bam_ven_azi_alb_svk_aze_dgb_vie_sod_cic_ewe_akn	-0.395299637263505	-0.938087780300481	0.350629207652478
175	mlt_mcd_akn_urd_tig_heb_hau_ukr_aze_azi_fbf_sun_swt_glc_scr_bsq_grk_wly_cic_cnt_nor_mol_swa_dut_yor_bos_hun_bem_moo_fin_fre_sod_geo_spa_rus_pol_ben_sid_owc_pan_est_dgb_mly_prs_jav_jpn_knd_kor_ita_cze_tsw_slo_mao_ger_amr_tag_mnd_rom_ven_afr_gam_eng_guj_bul_hin_qcu_krd_lit_por_bam_chh_arw_anl_ctl_ind_alb_zul_lat_ewe_bat_tha_aeg_tml_tsn_ses_tur_swe_svk_uzb_igb_vie_amh_lda_xho_dyu	0.142205345839361	0.334413397640423	0.738820623906867
176	owc_bos_dyu_prs_anl_sod_heb_alb_azi_tur_bem_sun_lda_eng_swe_bsq_bul_amh_akn_mnd_mcd_pan_tsn_rom_moo_scr_est_fbf_yor_hun_ger_chh_geo_dut_lit_ita_ctl_wly_hau_mol_fin_swt_ind_spa_mao_jpn_knd_kor_cze_guj_swa_rus_tag_grk_sid_jav_cnt_hin_bam_arw_mlt_por_lat_pol_ukr_qcu_svk_glc_slo_xho_gam_ben_aeg_krd_bat_nor_zul_fre_cic_mly_tha_tig_tml_dgb_ven_uzb_afr_urd_aze_tsw_vie_amr_ses_ewe_igb	-0.127061350052171	-0.299594859460932	0.765154761235914
177	sid_eng_yor_lat_sod_mlt_tig_ctl_azi_uzb_swa_tag_moo_prs_ger_bsq_ukr_chh_lda_cnt_slo_hin_ven_mcd_xho_pol_fin_ewe_bam_est_alb_aeg_geo_arw_por_bos_nor_anl_gam_scr_hun_igb_sun_swe_mao_jpn_tml_kor_cze_svk_tsn_lit_mly_ben_amr_jav_mnd_mol_cic_pan_wly_rom_rus_ita_bul_qcu_urd_fre_glc_fbf_owc_afr_hau_spa_ind_grk_swt_dut_zul_bat_tha_amh_knd_bem_dyu_aze_guj_krd_tur_dgb_vie_heb_ses_akn_tsw	0.529159391478789	1.25063613275582	0.21420466639553
178	heb_nor_moo_lat_anl_sid_aeg_afr_azi_tur_cic_mao_zul_hin_mol_bsq_scr_wly_dyu_cnt_eng_slo_tsw_bul_ses_ben_fin_tsn_akn_est_spa_amr_geo_alb_ita_cze_grk_mlt_tig_ctl_hun_bem_ind_bos_tag_jpn_knd_kor_prs_pol_bam_ger_jav_svk_owc_mly_mnd_glc_igb_arw_sod_dut_swe_lit_rus_qcu_fre_guj_mcd_swt_chh_urd_gam_krd_sun_rom_ewe_por_dgb_bat_tha_hau_tml_lda_yor_aze_pan_ukr_uzb_xho_vie_amh_swa_fbf_ven	-0.414300792967908	-0.984017185634528	0.327660169344987
179	amr_grk_akn_glc_tig_chh_owc_krd_azi_tur_ewe_mly_tsn_arw_svk_bsq_spa_gam_bam_cnt_slo_urd_swa_mcd_cic_rus_est_xho_yor_fin_ger_sod_geo_rom_alb_pan_ukr_amh_sid_fre_hun_swt_tag_ita_jav_jpn_tml_kor_prs_mol_fbf_swe_ind_guj_anl_bat_mnd_ben_bem_lit_heb_dut_cze_ctl_bos_qcu_afr_por_nor_lda_hau_scr_aeg_eng_sun_lat_igb_pol_ses_mao_tha_mlt_knd_moo_zul_aze_bul_hin_uzb_dgb_vie_wly_ven_dyu_tsw	0.402256549722248	0.950351211321289	0.344397071185707
180	mlt_slo_dgb_arw_anl_amh_heb_ben_aze_azi_lda_mly_ses_mcd_bul_bsq_ukr_gam_fbf_cnt_pol_afr_bam_ita_yor_lat_hun_moo_ven_est_svk_aeg_geo_prs_swe_ger_hin_sid_amr_krd_fin_igb_mao_eng_sun_jpn_tml_kor_glc_nor_swt_rom_bat_lit_chh_jav_mnd_ctl_tsn_alb_tig_guj_fre_pan_rus_qcu_por_scr_urd_akn_sod_spa_owc_cze_tag_bos_cic_dut_xho_ind_tha_wly_knd_swa_dyu_tur_grk_mol_uzb_ewe_vie_hau_bem_tsw_zul	-0.568577691304808	-1.35757231397543	0.177884555373262
181	tig_ita_fbf_por_sid_chh_sod_grk_uzb_aze_cic_mly_dyu_ukr_fre_bsq_urd_aeg_swt_cnt_ben_mcd_ses_guj_xho_hin_hun_akn_ven_est_alb_gam_geo_spa_svk_slo_swe_amr_heb_dut_fin_moo_sun_rom_jav_jpn_knd_kor_nor_krd_tsw_rus_bat_pol_anl_ind_mnd_cze_bam_scr_wly_ctl_bul_prs_pan_qcu_mol_eng_arw_tsn_hau_lit_mlt_afr_tag_glc_dgb_lat_yor_mao_tha_owc_tml_zul_swa_azi_ger_bos_tur_ewe_vie_amh_igb_lda_bem	-0.279470510370813	-0.660507189640699	0.510561161789057
182	mlt_ger_tsn_swe_sid_tig_heb_fre_aze_tur_ven_tag_xho_por_spa_bsq_afr_gam_dyu_mnd_rus_pan_tsw_bos_zul_rom_hun_cic_yor_fin_mol_amh_geo_bul_hin_ita_lit_sod_owc_cze_est_bam_ind_ukr_mly_jpn_tml_kor_lat_eng_akn_dut_jav_ben_hau_sun_cnt_mcd_ewe_nor_wly_ctl_svk_guj_grk_qcu_scr_arw_slo_fbf_aeg_pol_anl_prs_bat_krd_igb_urd_moo_mao_tha_chh_knd_lda_swa_uzb_glc_alb_azi_bem_vie_amr_ses_swt_dgb	0.570034029848983	1.34609004498276	0.181545558289793
183	owc_fre_zul_lit_heb_anl_wly_cze_uzb_azi_fbf_mly_akn_hin_afr_bsq_bul_sid_dgb_mnd_pan_svk_cic_por_xho_bos_hun_lda_ewe_est_rus_sod_geo_urd_ger_krd_nor_tig_gam_ita_fin_yor_tag_eng_ind_jpn_tml_kor_slo_ukr_swa_glc_sun_swe_amh_jav_cnt_rom_ven_mcd_aeg_grk_alb_dut_guj_qcu_scr_spa_arw_bam_amr_ctl_mlt_ben_bat_prs_tsn_pol_dyu_mao_tha_hau_knd_ses_moo_aze_mol_lat_tur_swt_vie_chh_bem_tsw_igb	0.655500872191293	1.55296257143985	0.123828655915238
184	heb_nor_xho_ukr_gam_anl_amr_slo_uzb_azi_zul_bat_moo_urd_afr_bsq_bul_mlt_fbf_cnt_pan_por_akn_swe_bam_ben_fin_ses_ewe_est_eng_wly_geo_pol_rom_ita_bos_amh_owc_hin_hun_igb_jav_guj_tag_jpn_knd_kor_lit_grk_ven_ctl_ind_dut_aeg_mly_mnd_cze_bem_alb_sid_arw_rus_mol_ger_qcu_prs_spa_fre_swa_sod_svk_chh_lat_sun_glc_yor_scr_dyu_mao_tha_tig_tml_tsw_dgb_tur_krd_mcd_aze_lda_vie_hau_cic_tsn_swt	-0.576334814141356	-1.37672876519776	0.17190144084724
185	wly_ben_dyu_mol_sod_tig_aeg_hin_azi_tur_ewe_tag_ses_mcd_lit_bsq_slo_amh_bam_cnt_alb_eng_lda_por_swt_guj_fin_zul_bem_hun_pan_hau_geo_dut_ger_nor_arw_amr_anl_pol_est_swa_mao_spa_jav_jpn_knd_kor_cze_rus_ven_scr_mly_afr_chh_sun_mnd_lat_tsw_ita_heb_bul_ukr_fre_krd_qcu_grk_urd_rom_xho_sid_bos_mlt_glc_ind_swe_cic_svk_moo_bat_tha_owc_tml_fbf_igb_uzb_ctl_prs_aze_dgb_vie_gam_tsn_yor_akn	-0.221935369868045	-0.524288755066915	0.601325105285049
186	sid_bul_lda_ctl_chh_tig_owc_arw_azi_uzb_zul_ind_dgb_ben_fre_bsq_por_sod_bem_mnd_pol_spa_swt_ukr_yor_dut_est_ewe_tsw_fin_hin_amh_geo_ger_rom_swe_guj_aeg_mlt_lit_hun_ven_mao_eng_jav_jpn_knd_kor_cze_prs_xho_lat_bat_pan_wly_sun_cnt_mol_cic_nor_amr_slo_svk_urd_bos_qcu_alb_afr_mcd_igb_hau_scr_gam_grk_mly_krd_moo_rus_tsn_tag_tha_heb_tml_bam_swa_aze_glc_ita_tur_ses_vie_anl_fbf_akn_dyu	-0.700767185406132	-1.67871021454378	0.0965657116579564
187	chh_spa_moo_rom_gam_sod_heb_swe_tur_azi_bem_jav_dgb_arw_ita_bsq_ukr_amh_tsn_cnt_bul_eng_ven_alb_fbf_mol_est_igb_swa_hun_ben_hau_geo_rus_ger_lat_hin_tig_amr_urd_fin_yor_ind_scr_bat_jpn_tml_kor_dut_fre_akn_ctl_mao_mcd_aeg_sun_mnd_grk_xho_bos_mlt_prs_krd_pol_cze_qcu_afr_pan_lit_bam_sid_nor_anl_guj_tag_por_dyu_slo_zul_mly_tha_owc_knd_ses_swt_uzb_glc_svk_aze_ewe_vie_wly_lda_tsw_cic	-0.340482469012819	-0.806317846973425	0.422116699113428
188	owc_urd_ewe_guj_sid_amh_amr_bos_aze_azi_dgb_sun_xho_lit_pol_bsq_ger_hau_swt_cnt_scr_slo_bam_rus_ses_eng_est_tsw_tsn_hun_spa_wly_geo_mcd_glc_ctl_cze_heb_mlt_lat_fin_cic_ind_ita_bat_jpn_knd_kor_prs_svk_ven_rom_mao_arw_sod_jav_mnd_hin_swa_swe_gam_mol_ukr_por_nor_qcu_afr_ben_alb_igb_tig_bul_aeg_dut_tag_pan_lda_krd_moo_mly_tha_anl_tml_bem_fbf_tur_fre_grk_uzb_akn_vie_chh_dyu_zul_yor	-0.329588358473111	-0.779689840096748	0.437553197432295
189	sod_ger_igb_ita_owc_sid_mlt_grk_tur_azi_akn_tag_ewe_slo_ben_bsq_alb_heb_xho_cnt_nor_prs_bem_por_zul_cze_est_bam_tsw_fin_rus_aeg_geo_ctl_svk_spa_krd_wly_tig_lit_hun_dgb_mly_bos_ind_jpn_tml_kor_pol_afr_yor_hin_mao_arw_chh_sun_mnd_urd_swa_swe_gam_rom_ukr_pan_dut_qcu_bul_fre_scr_swt_amr_eng_anl_glc_jav_lat_tsn_mcd_ses_bat_tha_amh_knd_cic_dyu_uzb_mol_guj_aze_moo_vie_hau_lda_fbf_ven	-0.418642042609734	-0.994956871528288	0.322338974367783
190	gam_urd_dyu_krd_sod_tig_mlt_eng_aze_azi_swa_ind_yor_glc_ita_bsq_guj_heb_swt_mnd_scr_spa_fbf_nor_dgb_hin_hun_lda_moo_est_lat_chh_geo_por_rom_ben_grk_amr_amh_arw_fin_ewe_jav_ctl_mly_jpn_tml_kor_fre_cze_tsn_pan_mao_ger_hau_sun_cnt_prs_ses_dut_owc_swe_slo_lit_ukr_qcu_alb_mcd_svk_tsw_sid_bul_wly_mol_tag_rus_ven_bos_bem_bat_tha_aeg_knd_xho_igb_tur_afr_pol_uzb_bam_vie_anl_akn_zul_cic	-0.559201848744239	-1.33283694793717	0.18584147896552
191	tig_dut_cic_mol_sid_owc_mlt_ben_aze_uzb_igb_mly_swt_krd_svk_bsq_glc_amr_ven_mnd_ukr_arw_ewe_guj_tsn_lat_hun_akn_bem_fin_nor_chh_geo_bos_pol_por_cze_anl_aeg_lit_est_tsw_ind_ita_mao_jpn_tml_kor_swe_slo_xho_eng_jav_grk_amh_sun_cnt_hin_dyu_fre_hau_rom_prs_pan_urd_qcu_spa_afr_scr_fbf_wly_ctl_sod_alb_tag_mcd_ses_bul_bam_bat_tha_heb_knd_moo_swa_tur_rus_ger_azi_dgb_vie_gam_yor_zul_lda	-0.493142636013246	-1.17214618721659	0.24413231844738
192	chh_lit_dgb_pol_hau_heb_anl_spa_uzb_tur_ses_bat_swa_slo_bul_bsq_ita_tig_zul_cnt_mcd_grk_tsw_eng_igb_lat_hun_cic_yor_est_guj_sid_geo_urd_prs_mol_pan_mlt_amr_ger_fin_bem_tag_afr_mly_jpn_knd_kor_rom_swe_ewe_svk_jav_scr_wly_mao_mnd_krd_fbf_bos_gam_alb_ben_ukr_glc_qcu_nor_hin_dut_moo_amh_rus_aeg_cze_ind_por_swt_arw_bam_sun_tha_sod_tml_dyu_tsn_aze_fre_ctl_azi_xho_vie_owc_akn_ven_lda	0.13412051342646	0.315866732536577	0.752811446342232
193	gam_hin_tsw_eng_hau_aeg_owc_pol_tur_azi_akn_ind_ses_mcd_nor_bsq_bul_chh_igb_cnt_prs_ukr_swt_lit_yor_ben_fin_lda_dyu_hun_bos_amh_geo_arw_pan_urd_lat_heb_wly_spa_est_ven_tag_guj_bat_jpn_tml_kor_swe_alb_cic_dut_sun_ctl_mlt_jav_mnd_glc_fbf_ita_amr_rus_svk_ger_afr_qcu_rom_cze_slo_tsn_sod_fre_sid_mol_mao_grk_ewe_krd_xho_mly_tha_anl_knd_swa_bem_aze_scr_por_uzb_bam_vie_tig_moo_zul_dgb	-0.209047371559172	-0.493347935069653	0.622929768830327
194	mlt_afr_igb_svk_amh_hau_heb_cze_aze_tur_xho_ind_zul_nor_mol_bsq_ukr_chh_moo_cnt_glc_krd_ven_ita_dyu_por_est_cic_yor_hun_lit_tig_geo_rus_prs_ctl_pol_aeg_sid_bul_fin_ses_mao_pan_sun_jpn_knd_kor_ben_hin_bam_bos_tag_guj_wly_mly_mnd_scr_dgb_dut_amr_lat_spa_arw_ger_qcu_grk_swe_alb_akn_owc_mcd_anl_rom_bat_fre_tsn_eng_tsw_jav_tha_gam_tml_fbf_bem_uzb_urd_slo_azi_ewe_vie_sod_swa_swt_lda	0.084625002615539	0.199237967706843	0.842511558533875
195	anl_grk_swt_pan_chh_gam_owc_lat_azi_tur_xho_tag_bem_mcd_prs_bsq_ctl_heb_igb_mnd_krd_urd_zul_swe_tsw_por_est_akn_cic_fin_bos_sid_geo_ukr_guj_cze_alb_tig_mlt_afr_hun_moo_mao_ger_mly_jpn_tml_kor_fre_nor_tsn_dut_jav_scr_wly_bat_cnt_svk_ses_rom_aeg_lit_rus_slo_hin_qcu_pol_arw_eng_bam_sod_glc_amr_spa_ind_bul_ewe_ita_fbf_sun_tha_amh_knd_swa_lda_uzb_mol_ben_aze_ven_vie_hau_dgb_dyu_yor	0.12241464658309	0.288034331969587	0.773961388193918
196	mlt_dut_xho_ita_heb_tig_hau_lit_uzb_azi_lda_mao_cic_rom_prs_bsq_arw_sid_dgb_mnd_por_ben_yor_fre_bem_spa_est_akn_ven_fin_glc_amr_geo_pan_ukr_hin_bul_chh_aeg_guj_hun_bam_tag_urd_mly_jpn_tml_kor_krd_bos_fbf_lat_ind_mcd_amh_sun_cnt_afr_tsw_grk_sod_ctl_swe_pol_scr_qcu_eng_slo_rus_tsn_gam_nor_owc_svk_bat_mol_swt_ger_ewe_jav_tha_wly_knd_igb_ses_tur_cze_alb_aze_dyu_vie_anl_zul_moo_swa	-0.758328539875621	-1.82216675993547	0.0716437024351101
197	sid_slo_swa_dut_amh_heb_wly_ita_tur_azi_zul_mly_dgb_urd_glc_bsq_afr_anl_ven_cnt_rus_lit_swt_bul_moo_arw_fin_igb_dyu_hun_alb_chh_geo_ben_ctl_hin_pan_sod_amr_prs_est_yor_bat_lat_mao_jpn_knd_kor_mcd_swe_akn_ger_jav_eng_mlt_sun_mnd_por_xho_ukr_gam_fre_svk_guj_pol_qcu_rom_grk_bos_cic_hau_spa_aeg_nor_ind_scr_bam_cze_ses_tag_tha_owc_tml_ewe_tsw_uzb_mol_krd_aze_lda_vie_tig_fbf_tsn_bem	0.0283775612529018	0.0668064170259312	0.94687922709411
198	mlt_scr_tsn_ukr_hau_sid_aeg_rom_tur_aze_moo_jav_ewe_pol_eng_bsq_svk_tig_bem_cnt_por_urd_cic_nor_tsw_prs_hun_yor_bam_fin_mcd_anl_geo_bul_mol_glc_arw_amh_wly_krd_est_lda_sun_ben_mao_jpn_tml_kor_bos_dut_xho_ita_ind_cze_heb_mly_mnd_swe_swa_slo_sod_lat_afr_guj_rus_qcu_spa_grk_lit_swt_owc_hin_chh_ctl_bat_pan_igb_alb_akn_tag_tha_gam_knd_ven_fbf_uzb_fre_ger_azi_dgb_vie_amr_zul_ses_dyu	-0.605850936487251	-1.45072585193049	0.150220817441887
199	gam_guj_dyu_spa_sod_hau_owc_urd_tur_uzb_ewe_tag_xho_glc_nor_bsq_lit_wly_tsw_cnt_alb_pol_cic_cze_dgb_slo_fin_igb_akn_est_hin_chh_geo_ukr_ben_rom_arw_aeg_sid_rus_hun_zul_jav_lat_bat_jpn_knd_kor_bos_ger_fbf_eng_mao_bul_tig_sun_mnd_svk_ven_scr_mlt_swe_ctl_mol_fre_qcu_mcd_pan_grk_lda_heb_ita_anl_krd_ind_dut_tsn_por_bam_mly_tha_amr_tml_moo_bem_aze_prs_afr_azi_swa_vie_amh_swt_ses_yor	0.203296404992833	0.478762093066293	0.633231599287398
200	owc_svk_lda_bul_gam_mlt_chh_bos_tur_azi_akn_tag_ven_rus_mol_bsq_dut_aeg_swa_cnt_krd_glc_yor_lit_tsw_urd_fin_ses_bam_est_pan_sid_geo_cze_ukr_scr_guj_amr_heb_pol_hun_igb_jav_arw_sun_jpn_knd_kor_swe_nor_dgb_mcd_mly_alb_tig_ind_mnd_afr_xho_ctl_amh_ita_por_hin_rom_qcu_eng_prs_ben_cic_anl_fre_sod_spa_mao_grk_zul_lat_fbf_bat_tha_wly_tml_dyu_swt_uzb_ger_slo_aze_moo_vie_hau_ewe_tsn_bem	-0.219504723120441	-0.518713379665056	0.605192712262901
201	aeg_urd_bem_glc_mlt_amr_chh_por_azi_uzb_moo_ind_zul_mcd_scr_bsq_slo_heb_tsn_mnd_ukr_fre_xho_nor_tsw_bos_hun_lda_bam_est_bul_wly_geo_ben_krd_grk_afr_hau_owc_arw_fin_dyu_sun_alb_mly_jpn_tml_kor_ger_spa_ses_rom_jav_lat_sod_bat_cnt_mol_igb_dut_gam_eng_ctl_lit_svk_qcu_hin_ita_cze_ven_sid_swe_amh_rus_mao_pol_ewe_pan_cic_tag_tha_tig_knd_yor_swt_tur_prs_guj_aze_dgb_vie_anl_fbf_akn_swa	-0.729259643550188	-1.75036725441439	0.0833528732131203
202	sod_spa_xho_scr_amh_gam_sid_glc_azi_uzb_igb_bat_dyu_rus_pol_bsq_svk_amr_lda_mnd_pan_arw_moo_bul_swt_ctl_est_fbf_dgb_hun_por_hau_geo_mcd_ger_rom_grk_heb_owc_krd_fin_ewe_mao_lit_jav_jpn_knd_kor_hin_afr_cic_ben_mly_lat_mlt_ind_cnt_prs_tsw_ukr_tig_slo_fre_cze_eng_qcu_alb_swe_mol_bem_chh_urd_aeg_guj_tag_nor_yor_dut_ven_sun_tha_anl_tml_swa_ses_aze_bos_ita_tur_zul_vie_wly_tsn_akn_bam	0.250457222580643	0.589339967132912	0.557062198973852
203	mlt_cze_zul_urd_heb_hau_sod_rom_uzb_azi_ewe_mly_swt_bul_por_bsq_pol_owc_yor_mnd_mol_bos_tsn_spa_cic_mcd_hun_ven_bem_fin_nor_aeg_geo_prs_grk_ctl_ita_amr_amh_ger_est_dgb_sun_hin_ind_jpn_knd_kor_swe_ben_dyu_guj_bat_krd_anl_mao_cnt_lit_fbf_glc_chh_svk_pan_ukr_fre_qcu_lat_eng_alb_bam_gam_scr_sid_slo_tag_arw_lda_afr_akn_jav_tha_wly_tml_tsw_moo_aze_dut_rus_tur_igb_vie_tig_ses_swa_xho	-0.608986380984093	-1.45615884491557	0.148716480808366
204	sod_por_zul_pol_heb_owc_gam_mcd_tur_aze_akn_jav_fbf_svk_bos_bsq_grk_anl_bem_cnt_cze_mol_ewe_swe_yor_bul_est_swa_tsw_hun_ben_amh_geo_scr_spa_prs_eng_hau_wly_ukr_fin_dgb_tag_hin_bat_jpn_knd_kor_alb_pan_dyu_nor_mly_fre_tig_sun_mnd_ctl_cic_rus_amr_guj_afr_slo_ita_qcu_lit_urd_glc_ven_chh_dut_mlt_lat_ind_rom_igb_ger_swt_mao_tha_aeg_tml_ses_bam_uzb_krd_arw_azi_tsn_vie_sid_lda_xho_moo	-0.309981054818101	-0.733133478365772	0.465320999228486
205	tig_arw_cic_bos_sod_sid_mlt_slo_azi_aze_ven_bat_swt_ger_mol_bsq_afr_heb_fbf_mnd_bul_svk_lda_lit_tsw_grk_hun_bem_zul_fin_spa_amh_geo_rom_ita_scr_ben_chh_wly_glc_est_ewe_tag_nor_jav_jpn_knd_kor_urd_krd_bam_ukr_sun_mcd_anl_mao_cnt_alb_dyu_guj_hau_ctl_hin_lat_eng_qcu_por_swe_pan_swa_gam_dut_amr_pol_ind_prs_tsn_rus_xho_mly_tha_aeg_tml_ses_dgb_tur_fre_cze_uzb_igb_vie_owc_yor_akn_moo	0.107767956680732	0.253589369950808	0.800372581375457
206	mlt_arw_ewe_glc_tig_gam_wly_lit_azi_tur_tsw_mly_akn_swe_nor_bsq_bul_anl_ven_cnt_spa_por_cic_pol_dgb_scr_hun_xho_fbf_fin_ctl_owc_geo_hin_fre_ukr_ger_hau_amh_prs_est_igb_ind_ben_jav_jpn_knd_kor_urd_dut_bam_rus_sun_guj_heb_mao_mnd_slo_ses_cze_chh_mol_bos_mcd_pan_qcu_lat_krd_ita_moo_amr_eng_aeg_rom_bat_afr_zul_alb_tsn_tag_tha_sod_tml_swt_lda_aze_svk_grk_uzb_dyu_vie_sid_swa_bem_yor	-0.142233235252226	-0.33528942858987	0.738161909220264
207	chh_bul_dgb_bos_amr_owc_sod_urd_uzb_azi_akn_tag_ven_ukr_ger_bsq_prs_tig_ewe_mnd_svk_fre_swt_rus_xho_swe_hun_swa_zul_est_spa_aeg_geo_cze_por_pan_grk_wly_anl_mcd_fin_dyu_mly_rom_sun_jpn_knd_kor_lit_slo_tsw_alb_mao_hin_gam_ind_cnt_afr_bam_krd_sid_arw_ctl_pol_scr_qcu_ita_eng_guj_ses_amh_dut_mlt_lat_jav_ben_cic_glc_fbf_bat_tha_heb_tml_moo_yor_aze_mol_nor_tur_bem_vie_hau_lda_igb_tsn	-0.315525057434692	-0.746531144738314	0.457229694964139
208	sid_rus_bem_grk_sod_tig_owc_mcd_uzb_aze_ewe_bat_ven_ben_svk_bsq_swe_mlt_swa_mnd_guj_bul_bam_afr_ses_por_hun_lda_akn_est_ukr_aeg_geo_bos_krd_rom_pan_wly_amh_mol_fin_igb_tag_fre_sun_jpn_knd_kor_cze_ger_dyu_lit_ind_pol_amr_mly_cnt_spa_tsw_ctl_heb_alb_arw_prs_ita_qcu_dut_glc_urd_moo_anl_eng_gam_nor_jav_hin_zul_lat_swt_mao_tha_chh_tml_dgb_tsn_tur_slo_scr_azi_fbf_vie_hau_yor_cic_xho	-0.0634760048844938	-0.149764339537295	0.881274860139188
209	amh_eng_tsw_svk_chh_owc_mlt_glc_uzb_aze_tsn_mao_ven_swe_urd_bsq_afr_tig_swt_cnt_prs_ger_bam_mcd_dyu_arw_hun_dgb_zul_est_bos_aeg_geo_nor_mol_rom_pol_wly_gam_spa_fin_lda_sun_grk_ind_jpn_tml_kor_rus_ben_fbf_guj_bat_ctl_anl_mly_mnd_cze_cic_lat_heb_ukr_slo_lit_bul_qcu_dut_por_hin_akn_sod_alb_hau_fre_tag_scr_igb_krd_moo_jav_tha_amr_knd_yor_ewe_azi_pan_ita_tur_swa_vie_sid_bem_xho_ses	0.240743862088956	0.567019405399861	0.572067069970733
210	aeg_spa_ses_lat_hau_heb_sid_eng_aze_tur_moo_tag_swa_svk_grk_bsq_scr_anl_bam_mnd_bos_ger_ven_ben_dyu_rom_est_yor_bem_fin_por_owc_geo_pan_lit_krd_guj_chh_wly_cze_hun_ewe_mly_mol_bat_jpn_knd_kor_ukr_mcd_cic_alb_mao_nor_tig_sun_cnt_dut_igb_afr_gam_swe_urd_bul_fre_qcu_pol_glc_prs_akn_mlt_arw_amr_hin_jav_slo_lda_rus_fbf_ind_tha_sod_tml_xho_dgb_azi_ita_ctl_uzb_tsw_vie_amh_tsn_swt_zul	-0.0373462324008953	-0.0878881034718158	0.930154583722207
211	aeg_ctl_swa_ger_tig_chh_wly_slo_aze_azi_bem_mly_xho_ben_grk_bsq_urd_owc_ven_cnt_bul_pan_igb_bos_tsn_cze_fin_moo_zul_est_scr_anl_geo_svk_mol_swe_guj_hau_amh_glc_hun_tsw_mao_hin_bat_jpn_knd_kor_alb_rom_fbf_spa_sun_rus_gam_tag_mnd_prs_akn_mcd_heb_arw_fre_lit_lat_qcu_eng_nor_pol_yor_sod_por_sid_ita_ind_ukr_ses_afr_dgb_jav_tha_mlt_tml_dyu_lda_tur_krd_dut_uzb_ewe_vie_amr_swt_bam_cic	-0.53485506199668	-1.27711950617003	0.204739402711125
212	amh_scr_bam_urd_mlt_owc_tig_pol_azi_uzb_ewe_jav_dgb_grk_por_bsq_guj_sod_fbf_cnt_mcd_glc_cic_alb_moo_cze_est_swa_tsw_hun_ctl_aeg_geo_prs_swe_lit_bos_wly_hau_eng_fin_zul_sun_rus_ind_jpn_tml_kor_svk_ukr_tsn_rom_mao_bul_chh_mly_mnd_ger_lda_pan_amr_fre_mol_nor_hin_qcu_krd_ita_afr_akn_gam_spa_heb_lat_tag_ben_ven_dut_xho_bat_tha_sid_knd_igb_ses_aze_arw_slo_tur_dyu_vie_anl_bem_yor_swt	-0.213251638466536	-0.503595566420389	0.61573640894148
213	sid_scr_swa_eng_gam_hau_anl_fre_tur_aze_tsn_sun_akn_rom_nor_bsq_alb_chh_ven_cnt_dut_ctl_cic_swe_tsw_ger_hun_zul_lda_fin_lit_mlt_geo_bos_por_arw_afr_amr_aeg_ben_est_fbf_mao_rus_tag_jpn_knd_kor_krd_cze_swt_pol_bat_spa_heb_ind_mnd_mol_yor_urd_owc_ukr_glc_slo_svk_qcu_prs_guj_ita_moo_amh_hin_sod_mcd_jav_pan_bem_grk_ses_mly_tha_tig_tml_dgb_xho_uzb_bul_lat_azi_bam_vie_wly_igb_dyu_ewe	-0.561861399107255	-1.34178597187039	0.182932412965123
214	gam_eng_ven_ita_heb_amr_owc_rus_azi_aze_ewe_sun_swt_glc_nor_bsq_lat_wly_moo_cnt_rom_scr_tsw_urd_dgb_krd_fin_igb_cic_hun_ben_hau_geo_afr_lit_prs_ukr_mlt_sod_arw_est_xho_tag_pol_mly_jpn_knd_kor_ctl_por_akn_mol_jav_ger_chh_bat_mnd_bul_fbf_alb_anl_slo_svk_cze_mcd_qcu_swe_spa_guj_zul_amh_grk_sid_dut_ind_pan_lda_fre_yor_mao_tha_aeg_tml_ses_bem_tur_bos_hin_uzb_bam_vie_tig_dyu_swa_tsn	-0.538201035895392	-1.28158797534823	0.203173302105882
215	hau_pol_yor_rom_sid_sod_mlt_glc_azi_uzb_ewe_mao_lda_pan_dut_bsq_ben_amr_igb_cnt_fre_slo_bem_grk_tsn_ukr_hun_bam_xho_fin_afr_tig_geo_guj_spa_urd_arw_chh_gam_scr_est_fbf_bat_hin_ind_jpn_knd_kor_cze_ctl_tsw_mcd_jav_bos_anl_tag_mnd_lit_dgb_alb_heb_krd_prs_svk_lat_qcu_bul_eng_mol_swa_wly_rus_amh_nor_mly_ger_akn_por_ses_sun_tha_owc_tml_zul_dyu_aze_swe_ita_tur_cic_vie_aeg_moo_ven_swt	-0.338669568397237	-0.801929157371501	0.42463831019609
216	chh_por_ven_pol_sod_owc_hau_mol_uzb_aze_zul_ind_igb_lit_grk_bsq_spa_mlt_xho_cnt_bul_arw_moo_rus_akn_eng_est_tsw_bem_fin_guj_heb_geo_mcd_ben_fre_swe_wly_amh_dut_hun_dgb_jav_lat_mao_jpn_knd_kor_slo_ctl_fbf_alb_tag_rom_anl_bat_mnd_nor_yor_pan_sid_bos_afr_svk_ger_qcu_prs_cze_ukr_tsn_gam_hin_aeg_scr_mly_urd_lda_glc_swa_sun_tha_tig_tml_dyu_swt_azi_ita_krd_tur_ses_vie_amr_ewe_bam_cic	0.244157531512756	0.574306169210724	0.567147174896513
217	anl_por_ses_hin_mlt_amh_sid_slo_tur_azi_zul_sun_ven_rom_alb_bsq_scr_amr_ewe_cnt_cze_pol_swt_grk_igb_ita_hun_moo_swa_est_guj_tig_geo_urd_swe_ger_fre_gam_owc_ben_fin_tsn_ind_mcd_mao_jpn_knd_kor_rus_spa_yor_ctl_mly_dut_hau_tag_mnd_ukr_dyu_lat_aeg_glc_svk_nor_pan_qcu_mol_bul_krd_dgb_sod_afr_wly_bos_bat_eng_bam_lit_lda_jav_tha_chh_tml_tsw_fbf_aze_prs_arw_uzb_cic_vie_heb_xho_akn_bem	0.546181782140065	1.29131378303085	0.19979529744415
218	anl_cze_dyu_lit_amr_sod_tig_eng_tur_aze_igb_sun_bem_arw_mol_bsq_nor_aeg_ses_mnd_lat_glc_moo_krd_ven_ita_est_fbf_akn_hun_ukr_gam_geo_fre_afr_pol_hin_sid_amh_pan_fin_swt_mly_ger_jav_jpn_knd_kor_bos_slo_xho_por_tag_svk_owc_ind_cnt_scr_zul_ctl_heb_prs_rus_alb_grk_qcu_urd_guj_dut_yor_wly_ben_chh_bul_mao_swe_lda_rom_ewe_bat_tha_mlt_tml_tsw_swa_azi_mcd_spa_uzb_tsn_vie_hau_bam_cic_dgb	-0.305766327404128	-0.723035538525735	0.47147256772748
219	heb_mcd_bem_spa_aeg_amr_gam_nor_aze_azi_tsn_mao_zul_slo_arw_bsq_afr_chh_fbf_mnd_grk_ukr_igb_ctl_lda_eng_est_cic_akn_fin_ben_hau_geo_prs_por_pol_bos_anl_sid_lat_hun_tsw_sun_bul_mly_jpn_knd_kor_guj_ita_bam_rom_tag_ger_sod_bat_cnt_rus_yor_krd_tig_cze_alb_lit_mol_qcu_pan_swe_glc_swt_mlt_scr_wly_dut_jav_hin_ven_svk_moo_ind_tha_amh_tml_dyu_xho_uzb_urd_fre_tur_swa_vie_owc_dgb_ses_ewe	-0.0181096800636992	-0.0426975835922552	0.966034144144824
220	mlt_por_igb_prs_owc_chh_anl_grk_uzb_azi_cic_tag_akn_bul_krd_bsq_rus_amr_dgb_cnt_slo_scr_ses_glc_dyu_svk_hun_tsn_swa_fin_mcd_amh_geo_pan_lit_cze_mol_wly_hau_hin_est_zul_bat_afr_ind_jpn_tml_kor_lat_eng_yor_fre_mly_rom_aeg_jav_mnd_ben_ven_pol_sod_spa_swe_ukr_arw_qcu_nor_ita_bos_xho_heb_dut_sid_ger_sun_urd_lda_alb_bem_mao_tha_gam_knd_fbf_ewe_aze_guj_ctl_tur_tsw_vie_tig_moo_bam_swt	-0.470601982767869	-1.11850131919882	0.26623375222505
221	sid_mcd_yor_krd_tig_wly_amh_rus_uzb_aze_akn_sun_cic_svk_lat_bsq_scr_sod_xho_mnd_ukr_ita_fbf_fre_swt_ger_est_swa_igb_hun_por_aeg_geo_spa_grk_pol_ben_owc_anl_bos_fin_ven_bat_arw_tag_jpn_knd_kor_urd_prs_dyu_swe_mao_pan_amr_mly_cnt_afr_tsw_alb_chh_slo_lit_nor_bul_qcu_dut_ctl_rom_lda_gam_cze_mlt_eng_ind_mol_moo_guj_bem_jav_tha_hau_tml_ewe_bam_tur_glc_hin_azi_ses_vie_heb_tsn_dgb_zul	-0.808253503650175	-1.95305295144869	0.0538194647916095
222	anl_lit_ses_lat_tig_amr_sid_bos_uzb_aze_bam_mao_dyu_rom_glc_bsq_pan_owc_fbf_cnt_swe_scr_ewe_nor_dgb_fre_fin_xho_bem_hun_guj_hau_geo_slo_ger_dut_ben_gam_mlt_bul_est_tsw_ind_svk_tag_jpn_tml_kor_spa_mol_swt_por_mly_hin_sod_sun_mnd_grk_akn_ita_heb_arw_prs_eng_urd_qcu_ctl_afr_krd_yor_wly_rus_chh_pol_bat_mcd_swa_alb_cic_jav_tha_amh_knd_zul_tsn_azi_ukr_cze_tur_ven_vie_aeg_lda_moo_igb	-1.1512227600408	-2.84475866932267	0.00546604237941714
223	tig_rus_yor_bul_owc_anl_wly_mcd_uzb_aze_xho_tag_zul_bos_ctl_bsq_spa_aeg_fbf_cnt_glc_fre_igb_grk_akn_swe_hun_swt_ven_fin_prs_chh_geo_urd_guj_nor_ger_gam_amh_eng_est_bem_sun_scr_bat_jpn_tml_kor_cze_lit_tsw_slo_ind_pan_sod_jav_mnd_arw_swa_alb_sid_lat_svk_mol_hin_qcu_ukr_ben_pol_ses_mlt_krd_heb_rom_mly_afr_moo_por_cic_mao_tha_hau_knd_ewe_lda_tur_ita_dut_azi_dgb_vie_amr_bam_dyu_tsn	-0.469144330735604	-1.11406054384703	0.268124155851594
224	anl_svk_lda_ukr_mlt_amr_aeg_lat_aze_uzb_xho_tag_swt_bos_dut_bsq_ctl_chh_tsw_mnd_krd_nor_ses_scr_swa_prs_est_dgb_bem_fin_swe_amh_geo_bul_grk_pol_por_tig_hau_arw_hun_yor_bat_rus_sun_jpn_tml_kor_mol_urd_ven_glc_jav_spa_sod_mao_cnt_fre_fbf_ita_heb_hin_afr_ger_rom_qcu_ben_guj_slo_tsn_wly_cze_sid_alb_mly_mcd_dyu_lit_igb_ind_tha_gam_knd_ewe_bam_tur_eng_pan_azi_akn_vie_owc_zul_cic_moo	-0.0679269361957078	-0.159991486341741	0.873234765256248
225	anl_fre_dgb_spa_hau_aeg_mlt_bos_aze_tur_tsn_sun_dyu_pol_lat_bsq_ctl_sid_xho_mnd_afr_lit_ses_por_yor_glc_hun_bam_moo_est_rus_gam_geo_alb_mcd_grk_pan_owc_heb_bul_fin_fbf_jav_arw_mao_jpn_knd_kor_prs_guj_ewe_urd_ind_dut_tig_mly_cnt_ger_cic_ukr_amr_krd_ben_svk_scr_qcu_eng_cze_rom_lda_sod_hin_wly_ita_tag_mol_zul_slo_swt_bat_tha_amh_tml_ven_akn_azi_nor_swe_uzb_igb_vie_chh_swa_bem_tsw	-0.507213233579415	-1.20827719366287	0.230004080549943
226	anl_lit_igb_svk_sod_amr_wly_ukr_tur_uzb_fbf_bat_akn_urd_pan_bsq_glc_chh_zul_mnd_nor_spa_dgb_guj_cic_ctl_est_bem_ses_hun_grk_gam_geo_por_mol_cze_slo_tig_heb_dut_fin_xho_mao_lat_jav_jpn_tml_kor_mcd_ger_yor_bos_tag_scr_hau_sun_cnt_alb_swt_ben_aeg_swe_fre_eng_pol_qcu_rus_rom_arw_tsn_mlt_krd_sid_ita_ind_bul_lda_afr_tsw_mly_tha_amh_knd_ewe_moo_azi_prs_hin_aze_dyu_vie_owc_bam_swa_ven	-0.455817769100786	-1.08308660190041	0.281570120961641
227	wly_grk_moo_swe_amr_owc_sod_bul_tur_aze_ewe_mao_akn_bos_svk_bsq_glc_amh_xho_cnt_cze_alb_bam_spa_swt_prs_fin_bem_cic_est_eng_chh_geo_nor_mcd_fre_krd_gam_aeg_hin_hun_dgb_ind_arw_bat_jpn_tml_kor_guj_mol_tsn_ger_sun_slo_mlt_mly_mnd_rus_yor_afr_hau_rom_pan_lit_urd_qcu_ben_scr_ctl_dyu_sid_ita_heb_lat_jav_pol_igb_ukr_zul_tag_tha_tig_knd_ses_ven_azi_dut_por_uzb_lda_vie_anl_tsw_swa_fbf	0.0140419969982163	0.0330572735479418	0.973699759817956
228	amh_svk_swa_afr_sod_heb_amr_ita_tur_azi_ewe_mly_lda_ben_slo_bsq_nor_anl_ven_cnt_lit_krd_moo_ukr_dgb_por_fin_bem_zul_hun_hin_tig_geo_spa_arw_mcd_grk_sid_aeg_guj_est_igb_jav_rus_bat_jpn_knd_kor_swe_bul_yor_bos_sun_ctl_hau_mao_mnd_scr_xho_dut_chh_fre_rom_prs_glc_qcu_alb_pol_urd_dyu_owc_mol_gam_lat_tag_cze_cic_ger_tsn_ind_tha_mlt_tml_akn_bam_aze_eng_pan_uzb_fbf_vie_wly_tsw_ses_swt	-0.562271854648356	-1.3390787409641	0.183808813488385
229	tig_afr_fbf_ita_anl_gam_amh_svk_azi_tur_akn_mly_ewe_nor_mcd_bsq_bos_amr_yor_mnd_mol_por_ven_bul_dgb_ctl_fin_igb_bam_est_rom_mlt_geo_lat_urd_prs_krd_sod_hau_hin_hun_tsw_tag_ger_ind_jpn_tml_kor_ukr_fre_tsn_rus_mao_alb_wly_bat_cnt_eng_bem_arw_owc_guj_dut_grk_spa_qcu_cze_pan_pol_ses_heb_scr_sid_lit_jav_ben_dyu_glc_moo_sun_tha_aeg_knd_cic_swt_aze_swe_slo_uzb_lda_vie_chh_xho_zul_swa	0.0763278369495232	0.179612384576648	0.857847643175935
230	amr_swe_xho_bul_owc_wly_anl_glc_azi_tur_tsn_jav_swt_afr_spa_bsq_ukr_sid_dyu_cnt_mcd_alb_bam_grk_tsw_slo_est_igb_swa_hun_lit_gam_geo_arw_pan_krd_rom_amh_sod_rus_fin_zul_ind_svk_mly_jpn_tml_kor_dut_ben_lda_scr_sun_guj_chh_mao_mnd_mol_dgb_por_heb_pol_urd_ita_ger_qcu_lat_bos_nor_fbf_tig_cze_aeg_ctl_tag_prs_bem_eng_ses_bat_tha_mlt_knd_cic_akn_uzb_fre_hin_aze_moo_vie_hau_ven_yor_ewe	0.11851938603357	0.278677513840214	0.781111035187327
231	anl_glc_ses_prs_tig_wly_sid_ita_uzb_aze_zul_ind_tsn_lit_ger_bsq_mol_chh_dgb_cnt_rom_eng_tsw_grk_ven_afr_est_moo_cic_hun_pan_owc_geo_hin_krd_urd_swe_hau_mlt_svk_fin_fbf_tag_mcd_bat_jpn_tml_kor_por_ctl_swt_pol_sun_alb_sod_mao_mnd_ukr_akn_arw_gam_bul_bos_dut_cze_qcu_ben_slo_rus_yor_amh_nor_aeg_fre_mly_spa_dyu_guj_ewe_jav_tha_heb_knd_igb_swa_azi_scr_lat_tur_bam_vie_amr_lda_bem_xho	-0.129547636139182	-0.305660569657384	0.760546229173668
232	chh_svk_swt_arw_sid_sod_tig_hin_uzb_azi_yor_tag_tsw_ita_scr_bsq_rus_amr_moo_cnt_rom_ukr_lda_swe_ses_spa_est_zul_fbf_hun_fre_mlt_geo_cze_slo_afr_mcd_hau_amh_krd_fin_dgb_bat_eng_jav_jpn_tml_kor_ger_por_igb_bos_sun_lit_anl_mao_mnd_alb_ven_ctl_heb_bul_ben_prs_nor_qcu_dut_pol_mol_bem_wly_guj_aeg_pan_mly_grk_tsn_glc_dyu_ind_tha_owc_knd_ewe_xho_tur_urd_lat_aze_akn_vie_gam_swa_bam_cic	-0.0331643893082466	-0.0781459227242437	0.937879868691833
233	heb_fre_moo_ctl_hau_wly_owc_prs_uzb_tur_cic_mao_akn_eng_pol_bsq_hin_anl_dgb_cnt_swe_lit_xho_urd_swa_ita_fin_dyu_yor_est_rus_amh_geo_slo_spa_arw_nor_aeg_gam_alb_hun_igb_bat_dut_jav_jpn_knd_kor_guj_bul_ven_rom_tag_lat_tig_ind_mnd_bos_swt_krd_chh_ben_mcd_glc_ukr_qcu_cze_mol_scr_tsn_sod_ger_mlt_grk_mly_svk_bem_afr_ewe_sun_tha_sid_tml_zul_fbf_aze_pan_por_azi_lda_vie_amr_bam_tsw_ses	-0.1144153182571	-0.269908543057727	0.787828625637372
234	gam_alb_ven_lit_hau_anl_owc_lat_tur_azi_moo_bat_cic_ukr_urd_bsq_eng_heb_dgb_mnd_por_rom_ses_pol_tsn_mcd_hun_swa_lda_est_svk_aeg_geo_guj_afr_cze_pan_amh_amr_spa_fin_zul_sun_nor_tag_jpn_tml_kor_arw_glc_tsw_ben_mao_ctl_sid_jav_cnt_ita_ewe_rus_mlt_dut_hin_ger_bul_qcu_krd_fre_bos_swt_wly_swe_sod_grk_ind_prs_bam_scr_fbf_mly_tha_chh_knd_akn_xho_aze_slo_mol_uzb_dyu_vie_tig_igb_bem_yor	-0.649120995774299	-1.55488417782703	0.123370279901446
235	gam_nor_bem_alb_tig_wly_amh_afr_aze_uzb_igb_tag_bam_scr_ukr_bsq_urd_heb_yor_cnt_mol_eng_dgb_glc_tsn_svk_hun_tsw_xho_est_pan_anl_geo_spa_bul_por_ben_sod_owc_fre_fin_moo_bat_prs_ind_jpn_tml_kor_lit_swe_zul_ita_sun_grk_sid_jav_mnd_slo_cic_pol_aeg_cze_ctl_lat_hin_qcu_krd_rom_arw_swa_chh_guj_hau_bos_mly_dut_dyu_rus_fbf_mao_tha_mlt_knd_akn_ven_tur_ger_mcd_azi_ses_vie_amr_ewe_lda_swt	-0.526501561090333	-1.25603203519789	0.212250580479679
236	sid_spa_tsw_urd_amh_gam_aeg_mcd_azi_uzb_moo_sun_tsn_ger_glc_bsq_rus_hau_lda_mnd_ctl_ukr_swa_rom_ses_lit_est_bem_swt_fin_prs_sod_geo_arw_ben_dut_grk_owc_heb_alb_hun_ewe_jav_afr_mao_jpn_tml_kor_scr_pol_igb_bul_bat_nor_mlt_tag_cnt_guj_cic_fre_wly_swe_lat_svk_cze_qcu_pan_krd_bos_ven_chh_eng_amr_slo_mly_mol_fbf_hin_yor_ind_tha_tig_knd_xho_dyu_tur_ita_por_aze_dgb_vie_anl_akn_zul_bam	-0.163883499994915	-0.386303401540515	0.700154373214045
237	owc_krd_zul_dut_hau_aeg_heb_swe_tur_uzb_swt_mly_ses_rus_urd_bsq_nor_tig_dgb_mnd_svk_rom_bem_hin_dyu_bos_hun_fbf_igb_est_cze_chh_geo_afr_ita_prs_pan_anl_amh_grk_fin_xho_tag_slo_jav_jpn_knd_kor_guj_ukr_ven_alb_bat_ben_wly_mao_cnt_bul_tsn_por_sod_spa_glc_lat_mcd_qcu_eng_fre_lit_ewe_gam_pol_mlt_arw_sun_ctl_akn_scr_yor_ind_tha_amr_tml_swa_tsw_azi_ger_mol_aze_lda_vie_sid_bam_moo_cic	-0.683443290278706	-1.63662085484112	0.105089511401356
238	amh_mol_moo_pan_owc_mlt_chh_guj_tur_azi_dyu_sun_akn_lit_fre_bsq_hin_aeg_ses_mnd_ger_lat_swa_por_swt_bos_est_bem_ven_hun_afr_gam_geo_mcd_krd_nor_ukr_anl_tig_scr_fin_dgb_mly_rom_tag_jpn_tml_kor_arw_svk_lda_swe_jav_alb_hau_mao_cnt_grk_yor_pol_wly_spa_eng_dut_cze_qcu_ben_glc_ita_tsn_sod_ctl_heb_slo_ind_urd_xho_bul_zul_bat_tha_sid_knd_tsw_bam_uzb_prs_rus_aze_fbf_vie_amr_ewe_igb_cic	-0.193005898602047	-0.455756304980021	0.649627626189853
239	chh_ukr_ewe_prs_owc_heb_anl_cze_azi_uzb_xho_bat_moo_mol_por_bsq_grk_amh_ven_mnd_bos_dut_swa_spa_tsw_lit_est_fbf_yor_hun_afr_aeg_geo_alb_ben_eng_urd_sid_hau_glc_fin_tsn_mao_bul_sun_jpn_tml_kor_svk_swe_ses_ctl_mly_mcd_amr_jav_cnt_hin_akn_nor_gam_ita_pol_pan_lat_qcu_fre_rus_scr_bam_tig_krd_mlt_arw_ind_slo_bem_rom_zul_tag_tha_sod_knd_dgb_swt_tur_ger_guj_aze_dyu_vie_wly_lda_cic_igb	-0.788561233336983	-1.89966558269322	0.0605757455945113
240	sid_bos_ses_krd_sod_aeg_amr_ctl_azi_tur_dyu_jav_tsn_guj_ukr_bsq_svk_anl_igb_mnd_grk_nor_ewe_mcd_bam_ita_est_zul_swt_fin_swe_chh_geo_lat_glc_rom_eng_tig_heb_spa_hun_dgb_bat_dut_mly_jpn_tml_kor_scr_pol_xho_afr_mao_ger_amh_tag_cnt_bul_yor_hin_hau_ben_prs_slo_urd_qcu_por_fre_lit_moo_wly_cze_gam_arw_sun_rus_swa_alb_bem_ind_tha_owc_knd_cic_lda_uzb_mol_pan_aze_ven_vie_mlt_tsw_fbf_akn	-0.899918143886273	-2.18061777522534	0.0317349372584436
241	amr_rus_ewe_mcd_tig_hau_sid_hin_aze_uzb_bam_bat_akn_bos_lat_bsq_ctl_aeg_tsn_mnd_ger_pol_swt_lit_igb_krd_hun_ses_xho_fin_afr_gam_geo_ukr_svk_guj_scr_mlt_sod_urd_est_fbf_mao_glc_tag_jpn_tml_kor_slo_cze_swa_rom_jav_dut_anl_mly_cnt_eng_yor_mol_amh_alb_spa_bul_nor_qcu_por_ita_arw_bem_owc_grk_wly_fre_ind_swe_lda_pan_ven_sun_tha_chh_knd_tsw_zul_tur_ben_prs_azi_moo_vie_heb_cic_dyu_dgb	-0.17598711562571	-0.415154651190121	0.678984917267264
242	anl_prs_yor_ger_amh_mlt_heb_lat_azi_tur_swa_sun_fbf_mcd_spa_bsq_mol_gam_ewe_cnt_bos_svk_dyu_rus_akn_rom_est_tsw_cic_hun_hin_owc_geo_glc_fre_ita_por_wly_tig_ctl_fin_tsn_tag_krd_bat_jpn_tml_kor_pan_cze_lda_bul_jav_swe_chh_ind_mnd_slo_dgb_afr_sid_urd_eng_grk_alb_qcu_nor_ben_pol_ses_sod_scr_amr_lit_mao_ukr_ven_guj_zul_mly_tha_hau_knd_xho_bam_uzb_arw_dut_aze_bem_vie_aeg_moo_swt_igb	-0.882754047707461	-2.13683811780078	0.0352356383070809
243	chh_por_moo_rom_amr_owc_wly_svk_tur_uzb_fbf_ind_igb_ben_fre_bsq_scr_gam_swa_mnd_ukr_dut_ses_ita_lda_mcd_hun_akn_ven_fin_afr_hau_geo_mol_lat_grk_pol_sod_amh_cze_est_ewe_tag_guj_bat_jpn_tml_kor_pan_lit_dyu_bul_mly_glc_sid_mao_cnt_hin_zul_swe_aeg_urd_alb_prs_eng_qcu_rus_nor_bos_tsw_anl_krd_heb_slo_jav_ger_xho_ctl_swt_sun_tha_mlt_knd_dgb_cic_aze_arw_spa_azi_bam_vie_tig_bem_tsn_yor	0.24032935634068	0.566510152835204	0.572411677497644
244	anl_por_zul_nor_sid_mlt_amr_ben_tur_azi_xho_mly_tsn_prs_lit_bsq_krd_tig_moo_mnd_ita_cze_fbf_glc_bem_grk_fin_swa_igb_est_pol_gam_geo_mol_eng_scr_fre_wly_sod_slo_hun_dgb_bat_afr_jav_jpn_knd_kor_bul_arw_ven_dut_mao_guj_owc_sun_cnt_hin_yor_urd_heb_ctl_bos_ger_rom_qcu_mcd_lat_spa_cic_chh_svk_aeg_rus_tag_alb_ewe_swe_tsw_ind_tha_amh_tml_swt_ses_aze_pan_ukr_uzb_bam_vie_hau_lda_akn_dyu	-0.096627026177967	-0.227659897391823	0.820410409328389
245	heb_mol_yor_rus_owc_gam_mlt_ctl_tur_azi_fbf_tag_xho_grk_guj_bsq_krd_amh_zul_cnt_fre_slo_moo_pan_bem_swe_hun_swt_akn_fin_bos_amr_geo_rom_hin_cze_lat_chh_aeg_glc_est_dyu_mly_lit_mao_jpn_knd_kor_eng_ben_swa_nor_bat_spa_sod_ind_mnd_prs_igb_ita_wly_urd_ger_por_afr_qcu_pol_alb_dut_ewe_tig_bul_anl_svk_jav_scr_tsn_ukr_ses_sun_tha_hau_tml_ven_dgb_uzb_mcd_arw_aze_cic_vie_sid_lda_tsw_bam	-0.0353684253006031	-0.0832749435808888	0.933811906405282
246	hau_fre_bam_eng_heb_mlt_amh_rom_uzb_azi_fbf_mao_bem_mol_rus_bsq_ctl_tig_ses_cnt_ben_prs_xho_bul_yor_mcd_est_ewe_tsw_hun_bos_chh_geo_slo_pol_lat_por_amr_sid_pan_fin_tsn_jav_cze_sun_jpn_knd_kor_swe_guj_moo_svk_mly_glc_sod_tag_mnd_ger_lda_hin_aeg_dut_krd_ita_ukr_qcu_afr_lit_spa_cic_anl_arw_owc_scr_bat_nor_ven_urd_akn_ind_tha_wly_tml_zul_dyu_tur_grk_alb_aze_swa_vie_gam_igb_swt_dgb	0.618533960223355	1.46547663678756	0.146163733207453
247	anl_lit_bem_ben_wly_aeg_mlt_pan_azi_tur_xho_jav_igb_ger_nor_bsq_alb_amh_dgb_mnd_dut_spa_ses_ctl_swa_afr_est_zul_akn_fin_bul_sod_geo_glc_pol_urd_swe_chh_gam_eng_hun_lda_bat_rom_sun_jpn_tml_kor_ita_krd_tsw_arw_tag_cze_heb_mly_cnt_guj_dyu_rus_sid_mol_por_fre_hin_qcu_scr_bos_prs_moo_owc_ukr_tig_grk_ind_slo_bam_svk_ven_mao_tha_hau_knd_ewe_yor_aze_mcd_lat_uzb_tsn_vie_amr_swt_fbf_cic	-0.583709202479677	-1.39310879695127	0.166907915478792
248	amr_pol_bem_lit_gam_sid_chh_ctl_azi_uzb_yor_bat_igb_por_swe_bsq_rom_heb_ewe_mnd_guj_bos_swt_svk_akn_alb_fin_bam_swa_hun_prs_hau_geo_ger_rus_cze_glc_owc_tig_fre_est_tsn_ind_scr_tag_jpn_knd_kor_bul_eng_xho_urd_mly_afr_amh_mao_cnt_slo_dyu_ita_mlt_lat_mol_spa_hin_qcu_nor_mcd_grk_zul_aeg_pan_wly_ben_sun_dut_lda_krd_cic_jav_tha_anl_tml_ses_ven_tur_arw_ukr_aze_dgb_vie_sod_tsw_fbf_moo	-0.525631389407382	-1.2530478198759	0.213329668333581
249	sod_pol_swa_hin_gam_amr_mlt_urd_tur_aze_ven_ind_tsn_ita_scr_bsq_bos_sid_tsw_mnd_lit_nor_igb_spa_bem_ger_fin_ses_lda_hun_alb_amh_geo_swe_arw_afr_cze_tig_anl_ben_est_dyu_mly_fre_tag_jpn_knd_kor_guj_por_zul_mcd_jav_krd_wly_sun_cnt_ctl_cic_svk_hau_rus_ukr_rom_dut_qcu_lat_grk_glc_xho_aeg_eng_owc_prs_bat_slo_moo_mol_akn_mao_tha_chh_tml_swt_ewe_azi_pan_bul_uzb_fbf_vie_heb_dgb_bam_yor	-0.422293927387983	-1.00299311628861	0.3184667528161
250	sid_arw_swa_ita_gam_wly_tig_spa_aze_tur_bam_ind_fbf_ukr_lit_bsq_ben_hau_moo_cnt_por_swe_dyu_ctl_yor_eng_hun_xho_akn_est_bos_amr_geo_hin_mol_grk_ger_owc_aeg_dut_fin_ses_sun_lat_mly_jpn_tml_kor_guj_nor_tsw_pol_bat_krd_sod_jav_mnd_fre_ewe_cze_chh_scr_afr_urd_glc_qcu_svk_rom_slo_tsn_anl_alb_mlt_rus_mao_pan_swt_prs_cic_tag_tha_amh_knd_zul_ven_uzb_mcd_bul_azi_bem_vie_heb_igb_dgb_lda	-0.812312785125692	-1.9598113990403	0.0530115717447677
251	aeg_ukr_swt_bos_anl_sid_heb_fre_aze_tur_xho_sun_zul_lit_guj_bsq_glc_hau_tsn_mnd_rus_afr_moo_prs_igb_hin_hun_swa_cic_fin_ctl_owc_geo_bul_alb_pol_scr_chh_sod_pan_est_akn_tag_arw_bat_jpn_tml_kor_grk_por_ewe_swe_mao_lat_wly_mly_cnt_dut_dyu_ita_amr_mcd_krd_eng_cze_qcu_nor_ger_svk_lda_mlt_slo_tig_spa_ind_rom_fbf_ben_bem_jav_tha_amh_knd_dgb_tsw_uzb_mol_urd_azi_ven_vie_gam_yor_ses_bam	0.216060626738936	0.508554206238241	0.612269039243057
252	amh_bos_moo_guj_sid_mlt_gam_slo_uzb_azi_dgb_jav_igb_spa_prs_bsq_bul_aeg_swa_cnt_scr_alb_dyu_krd_swt_mcd_hun_ven_bem_fin_arw_tig_geo_lit_eng_fre_rom_chh_sod_nor_est_xho_tag_mol_bat_jpn_knd_kor_pol_grk_yor_cze_sun_por_hau_mly_mnd_ctl_tsw_swe_owc_hin_ukr_ita_lat_qcu_rus_ger_glc_zul_heb_afr_wly_ben_mao_urd_fbf_dut_bam_ind_tha_anl_tml_ses_lda_aze_pan_svk_tur_ewe_vie_amr_cic_tsn_akn	-0.0548671097316068	-0.129168132747138	0.897503555351167
253	amr_arw_ven_spa_sod_owc_hau_urd_aze_tur_dgb_sun_zul_cze_ita_bsq_krd_chh_swa_cnt_ukr_por_igb_mol_fbf_swe_fin_xho_ewe_est_pol_amh_geo_hin_pan_rus_rom_tig_wly_bul_hun_akn_tag_mcd_mly_jpn_knd_kor_prs_ctl_bem_svk_jav_glc_aeg_ind_mnd_scr_lda_ger_mlt_lat_lit_fre_afr_qcu_slo_grk_ben_tsn_gam_guj_anl_eng_bat_dut_tsw_nor_yor_mao_tha_heb_tml_bam_cic_azi_bos_alb_uzb_moo_vie_sid_ses_swt_dyu	-0.00589945933724695	-0.0138862019544721	0.988950516042593
254	chh_bul_dyu_eng_sod_amr_mlt_hin_tur_aze_cic_jav_tsw_nor_afr_bsq_pan_wly_ewe_cnt_alb_mcd_lda_lit_yor_ger_fin_bam_ses_est_scr_aeg_geo_cze_dut_lat_rom_anl_amh_pol_hun_tsn_sun_slo_mly_jpn_knd_kor_ben_arw_igb_por_bat_ukr_hau_ind_mnd_rus_swt_grk_heb_spa_urd_swe_svk_qcu_ita_mol_prs_xho_tig_ctl_owc_glc_tag_guj_moo_bos_bem_mao_tha_sid_tml_swa_zul_azi_krd_fre_uzb_fbf_vie_gam_ven_akn_dgb	-0.290192438111592	-0.687387582118603	0.493549217391797
255	anl_guj_bem_glc_chh_sod_gam_lat_aze_tur_swa_mly_cic_swe_bul_bsq_urd_hau_zul_cnt_cze_mcd_ewe_rus_igb_ita_est_tsn_yor_hun_grk_amh_geo_ger_fre_prs_eng_amr_wly_arw_fin_xho_jav_dut_mao_jpn_tml_kor_krd_spa_dyu_mol_bat_pan_aeg_ind_mnd_nor_moo_lit_tig_ben_ctl_bos_slo_qcu_hin_pol_scr_akn_heb_afr_sid_alb_sun_por_lda_svk_swt_tag_tha_mlt_knd_ses_tsw_uzb_rom_ukr_azi_bam_vie_owc_fbf_ven_dgb	-0.0719615701915941	-0.169569970428159	0.865716647628964
256	owc_afr_lda_ger_aeg_chh_anl_ukr_tur_azi_bem_tag_ewe_pan_ben_bsq_guj_mlt_moo_mnd_bul_prs_ven_arw_ses_spa_est_tsw_akn_fin_ctl_amh_geo_nor_hin_fre_mol_tig_sid_mcd_hun_yor_ind_glc_mly_jpn_knd_kor_slo_swe_xho_dut_jav_rom_sod_bat_cnt_rus_zul_urd_hau_svk_eng_bos_ita_qcu_lat_por_grk_bam_amr_pol_heb_lit_sun_cze_cic_krd_swt_mao_tha_wly_tml_fbf_igb_uzb_alb_scr_aze_swa_vie_gam_tsn_dyu_dgb	0.665420331475324	1.57577529152491	0.118473389839886
257	anl_bos_swa_ctl_gam_aeg_heb_scr_uzb_tur_igb_ind_zul_hin_lat_bsq_cze_amh_bam_mnd_fre_por_moo_slo_bem_urd_est_swt_xho_hun_dut_sid_geo_ben_arw_prs_rom_wly_amr_spa_fin_tsw_mao_lit_mly_jpn_tml_kor_afr_guj_cic_mcd_sun_rus_mlt_jav_cnt_bul_ses_ita_owc_glc_pan_ger_grk_qcu_krd_alb_ukr_lda_tig_nor_hau_eng_bat_pol_fbf_mol_tsn_tag_tha_chh_knd_dyu_ven_aze_swe_svk_azi_yor_vie_sod_ewe_dgb_akn	-1.04553128763627	-2.55039771876691	0.0123939723833415
258	wly_scr_fbf_ctl_owc_tig_sid_krd_uzb_azi_dyu_tag_bem_pol_ger_bsq_spa_hau_ven_cnt_cze_swe_igb_grk_zul_glc_fin_lda_yor_hun_slo_chh_geo_ben_fre_rom_guj_gam_heb_nor_est_moo_sun_hin_mly_jpn_knd_kor_urd_por_bam_rus_ind_arw_amr_bat_mnd_lat_ewe_svk_aeg_bos_alb_mcd_eng_qcu_bul_ukr_mol_swa_amh_ita_mlt_lit_mao_afr_dgb_pan_akn_jav_tha_anl_tml_cic_tsw_aze_dut_prs_tur_ses_vie_sod_xho_swt_tsn	0.505459796794374	1.19230436196989	0.236175334538577
259	gam_bos_tsw_pol_owc_hau_tig_fre_uzb_azi_swt_mly_swa_afr_alb_bsq_glc_heb_lda_mnd_pan_eng_dgb_grk_xho_spa_fin_yor_zul_hun_nor_anl_geo_ita_lat_ctl_hin_amr_sid_lit_est_ses_mao_swe_sun_jpn_knd_kor_mcd_prs_akn_arw_ind_svk_wly_tag_cnt_mol_ven_krd_chh_cze_ger_ukr_rus_qcu_bul_slo_por_cic_sod_guj_aeg_dut_bat_urd_dyu_scr_moo_jav_tha_mlt_tml_ewe_bem_aze_rom_ben_tur_igb_vie_amh_tsn_fbf_bam	-0.00417031316674604	-0.00983254235583354	0.992175954298868
260	owc_ukr_lda_lat_tig_chh_sid_ger_aze_tur_xho_ind_yor_prs_por_bsq_lit_sod_igb_cnt_mol_spa_tsw_arw_moo_grk_fin_swt_cic_hun_afr_hau_geo_scr_rom_alb_ctl_aeg_gam_swe_est_dgb_mly_rus_jav_jpn_tml_kor_pan_cze_zul_ben_sun_bos_wly_tag_mnd_pol_swa_mcd_amr_svk_krd_urd_dut_qcu_eng_nor_glc_bem_heb_guj_amh_ita_bat_fre_ewe_slo_tsn_mao_tha_anl_knd_ven_ses_uzb_bul_hin_azi_fbf_vie_mlt_akn_bam_dyu	-0.390126887973957	-0.924774164873541	0.357476773206817
261	chh_rus_swt_afr_owc_mlt_gam_urd_aze_tur_bem_mao_xho_slo_spa_bsq_mcd_sid_yor_mnd_fre_bul_ven_pol_fbf_grk_hun_dyu_tsw_fin_krd_hau_geo_rom_eng_svk_bos_amh_amr_ita_est_ewe_jav_ben_mly_jpn_tml_kor_prs_arw_moo_guj_sun_cze_tig_tag_cnt_lit_dgb_dut_aeg_nor_lat_hin_por_qcu_ger_alb_mol_igb_heb_pan_anl_scr_bat_ctl_lda_swe_zul_ind_tha_wly_knd_tsn_swa_uzb_ukr_glc_azi_akn_vie_sod_cic_bam_ses	0.362008535796908	0.855436206080379	0.39450823098729
262	heb_urd_moo_pol_owc_amh_chh_bul_azi_uzb_ewe_mly_tsw_lat_dut_bsq_por_amr_tsn_mnd_ctl_prs_igb_grk_yor_mcd_fin_dyu_ses_est_rom_gam_geo_eng_ita_ger_scr_sid_anl_glc_hun_akn_tag_slo_bat_jpn_knd_kor_guj_spa_xho_alb_sun_hin_tig_ind_cnt_afr_ven_swe_sod_ben_cze_svk_arw_qcu_ukr_rus_lit_bem_hau_krd_mlt_bos_jav_pan_zul_nor_dgb_mao_tha_aeg_tml_swt_lda_tur_fre_mol_aze_cic_vie_wly_swa_bam_fbf	-0.754065739833805	-1.81085811793975	0.0733915809002122
263	sid_ctl_igb_rus_aeg_amh_tig_scr_aze_uzb_fbf_sun_lda_dut_ben_bsq_bos_sod_moo_cnt_grk_afr_swt_ita_ewe_lit_hun_xho_cic_fin_urd_amr_geo_ger_lat_por_cze_chh_wly_ukr_est_bam_jav_spa_ind_jpn_tml_kor_slo_glc_dyu_mol_tag_svk_heb_bat_mnd_mcd_ses_prs_hau_nor_eng_pol_fre_qcu_hin_alb_arw_bem_owc_swe_mlt_rom_mao_krd_tsn_guj_tsw_mly_tha_anl_knd_yor_akn_tur_pan_bul_azi_dgb_vie_gam_zul_swa_ven	-0.316819459671647	-0.750341671689641	0.454943138918455
264	mlt_bul_ses_prs_sod_hau_gam_ita_uzb_azi_yor_jav_tsn_grk_ben_bsq_mcd_anl_akn_cnt_swe_por_lda_eng_ven_dut_fin_ewe_bam_est_urd_chh_geo_afr_ctl_ger_svk_amr_sid_rus_hun_dyu_sun_arw_mao_jpn_tml_kor_nor_lat_swa_bos_mly_spa_aeg_tag_mnd_pol_dgb_mol_wly_slo_guj_scr_ukr_qcu_pan_lit_alb_moo_tig_glc_owc_cze_ind_fre_fbf_rom_zul_bat_tha_amh_knd_xho_swt_tur_hin_krd_aze_igb_vie_heb_cic_bem_tsw	-0.0663928256485128	-0.156592384609325	0.875905543959951
265	owc_rom_cic_swe_aeg_hau_wly_nor_uzb_azi_swa_bat_lda_mcd_guj_bsq_fre_amh_akn_mnd_lat_arw_moo_lit_tsn_dut_hun_dyu_igb_fin_prs_amr_geo_eng_hin_rus_ben_sid_gam_afr_est_dgb_mao_bul_tag_jpn_knd_kor_ita_ukr_zul_scr_ind_grk_tig_mly_cnt_spa_xho_slo_mlt_pol_alb_por_svk_qcu_urd_krd_cze_swt_anl_pan_heb_bos_jav_ger_yor_ctl_fbf_sun_tha_chh_tml_ewe_tsw_aze_mol_glc_tur_ses_vie_sod_bam_bem_ven	0.330588538048181	0.778786113284954	0.438082825288351
266	wly_ger_moo_spa_sod_chh_mlt_cze_azi_uzb_cic_mao_ewe_alb_swe_bsq_glc_anl_zul_mnd_ctl_mol_lda_guj_tsn_mcd_est_xho_bam_fin_scr_amr_geo_por_rom_nor_hin_sid_tig_lit_hun_swa_jav_ukr_bat_jpn_knd_kor_fre_eng_ven_dut_mly_rus_gam_tag_cnt_pol_fbf_arw_heb_grk_svk_urd_krd_qcu_ita_afr_prs_tsw_aeg_bul_hau_lat_sun_ben_dyu_slo_swt_ind_tha_amh_tml_ses_dgb_tur_pan_bos_aze_yor_vie_owc_akn_igb_bem	0.083384254780388	0.19644315115797	0.84469196206048
267	amr_scr_swa_hin_gam_tig_aeg_mol_azi_aze_ewe_tag_tsw_por_svk_bsq_nor_sid_zul_cnt_prs_alb_lda_krd_swt_ben_hun_dyu_dgb_fin_mcd_heb_geo_arw_ger_lit_eng_mlt_amh_guj_est_xho_mly_rus_bat_jpn_knd_kor_pol_ukr_ven_bos_jav_cze_owc_mao_mnd_urd_akn_ctl_anl_slo_grk_dut_bul_qcu_glc_spa_fre_bam_wly_afr_hau_lat_sun_ita_cic_pan_igb_ind_tha_chh_tml_ses_fbf_tur_rom_swe_uzb_moo_vie_sod_bem_tsn_yor	-0.0767240549020511	-0.180939826511432	0.856808545630167
268	amh_lat_moo_por_anl_sod_mlt_ben_aze_azi_cic_tag_tsw_mol_scr_bsq_ita_wly_fbf_cnt_bul_eng_tsn_prs_yor_ukr_fin_bam_bem_est_lit_hau_geo_swe_ctl_rom_spa_amr_owc_hin_hun_dyu_ind_guj_sun_jpn_knd_kor_grk_dut_dgb_ger_bat_afr_chh_mao_mnd_mcd_akn_alb_tig_krd_arw_slo_fre_qcu_rus_urd_cze_zul_heb_pan_gam_glc_jav_bos_ven_nor_ses_mly_tha_aeg_tml_ewe_swa_tur_svk_pol_uzb_lda_vie_sid_xho_swt_igb	-0.810705694466422	-1.95700509958509	0.0533457732057395
269	gam_glc_zul_grk_amh_tig_heb_rus_azi_aze_bem_tag_fbf_urd_afr_bsq_svk_aeg_dgb_mnd_ita_lat_lda_prs_xho_hin_fin_ses_ven_est_mcd_anl_geo_nor_spa_swe_rom_chh_mlt_cze_hun_tsn_ind_dut_mly_jpn_tml_kor_bos_eng_igb_ger_mao_ctl_hau_jav_cnt_por_cic_mol_sid_arw_bul_lit_pol_qcu_pan_ben_fre_swt_owc_ukr_wly_krd_bat_slo_yor_scr_dyu_sun_tha_sod_knd_akn_ewe_tur_alb_guj_uzb_swa_vie_amr_tsw_moo_bam	-0.644499174265503	-1.54393024015024	0.126001329893175
270	owc_ctl_bem_slo_sod_amr_anl_bos_aze_tur_tsw_ind_swa_ita_svk_bsq_por_gam_ses_mnd_cze_scr_cic_alb_lda_ukr_est_dgb_swt_hun_arw_tig_geo_rom_lat_afr_guj_aeg_mlt_krd_fin_akn_sun_pan_tag_jpn_tml_kor_hin_ger_yor_nor_mao_urd_sid_mly_cnt_lit_bam_mcd_chh_glc_ben_fre_dut_qcu_grk_spa_swe_igb_amh_pol_heb_bul_bat_mol_ewe_eng_dyu_jav_tha_hau_knd_fbf_zul_azi_prs_rus_uzb_moo_vie_wly_xho_ven_tsn	-0.59291020387118	-1.41775090589696	0.15960539769325
271	sid_ben_dgb_dut_heb_sod_amh_rus_tur_uzb_swa_sun_moo_nor_alb_bsq_afr_owc_fbf_cnt_svk_swe_yor_scr_tsw_ger_hun_lda_ses_fin_slo_gam_geo_ita_eng_pan_lit_mlt_amr_grk_est_tsn_ind_fre_mly_jpn_tml_kor_lat_rom_ewe_arw_mao_prs_wly_jav_mnd_mol_bem_glc_chh_por_krd_bul_urd_qcu_guj_mcd_cze_bam_hau_hin_tig_ctl_tag_ukr_igb_spa_ven_bat_tha_anl_knd_swt_xho_aze_pol_bos_azi_zul_vie_aeg_dyu_akn_cic	-0.567180731754338	-1.35385886171973	0.179062390965497
272	amh_bul_moo_cze_aeg_hau_mlt_ger_azi_uzb_swt_jav_tsn_slo_ctl_bsq_por_wly_dgb_mnd_eng_krd_lda_mcd_ses_arw_est_akn_ewe_fin_mol_sod_geo_rus_bos_alb_pol_gam_chh_grk_hun_bam_mly_lit_bat_jpn_knd_kor_afr_swe_yor_rom_ind_ita_tig_sun_cnt_urd_xho_pan_sid_ukr_ben_glc_scr_qcu_hin_dut_spa_cic_amr_guj_owc_svk_mao_prs_igb_lat_bem_tag_tha_anl_tml_zul_dyu_tur_fre_nor_aze_fbf_vie_heb_tsw_swa_ven	0.452385690111592	1.06854602429574	0.288040030646879
273	sod_scr_zul_nor_gam_mlt_amh_ita_tur_uzb_ses_jav_dgb_cze_fre_bsq_slo_wly_igb_cnt_pan_ctl_moo_alb_xho_prs_fin_tsw_bam_hun_guj_hau_geo_arw_rom_dut_spa_amr_sid_rus_est_ven_sun_swe_bat_jpn_knd_kor_lit_grk_akn_por_mly_afr_heb_tag_mnd_bos_yor_ger_tig_mol_urd_pol_glc_qcu_bul_lat_krd_swt_owc_ukr_chh_hin_ind_svk_fbf_ben_lda_mao_tha_anl_tml_tsn_bem_aze_mcd_eng_azi_dyu_vie_aeg_swa_cic_ewe	-0.880856650020811	-2.13492988221565	0.0353955612132374
274	hau_cze_cic_afr_amr_mlt_sod_mol_aze_tur_dgb_mao_tsn_glc_eng_bsq_svk_owc_yor_cnt_lit_por_lda_urd_ven_alb_fin_fbf_ses_est_dut_amh_geo_arw_ger_spa_ben_anl_aeg_swe_hun_dyu_tag_rom_mly_jpn_knd_kor_ctl_krd_bam_rus_ind_bul_chh_jav_mnd_grk_akn_lat_heb_prs_slo_pan_ukr_qcu_fre_guj_ita_xho_sid_pol_wly_nor_sun_bos_tsw_scr_igb_bat_tha_tig_tml_swt_moo_uzb_mcd_hin_azi_bem_vie_gam_zul_swa_ewe	0.317986338596111	0.749314158137203	0.455559066474493
275	aeg_por_dyu_mcd_owc_tig_anl_bos_uzb_aze_bam_ind_igb_lat_hin_bsq_ben_sid_bem_mnd_svk_spa_cic_ger_dgb_alb_fin_swt_ven_est_rom_amr_geo_pan_ukr_ctl_afr_gam_chh_krd_hun_swa_mly_dut_mao_jpn_knd_kor_cze_pol_yor_prs_tag_grk_sod_bat_cnt_ita_xho_guj_heb_nor_swe_arw_rus_qcu_eng_lit_mol_tsn_hau_bul_amh_urd_jav_slo_ses_scr_tsw_sun_tha_mlt_tml_moo_ewe_azi_fre_glc_tur_fbf_vie_wly_akn_zul_lda	-0.185264022489877	-0.437561819821976	0.6627184463947
276	chh_pol_zul_swe_anl_amh_tig_slo_azi_uzb_ewe_sun_moo_bos_scr_bsq_prs_heb_bem_cnt_rom_lat_cic_pan_xho_lit_fin_dgb_yor_hun_grk_mlt_geo_bul_nor_ben_hin_hau_owc_eng_est_tsw_mao_ita_bat_jpn_tml_kor_guj_fre_swa_ukr_tag_krd_aeg_ind_mnd_mcd_lda_afr_wly_ger_arw_glc_urd_qcu_por_alb_ctl_tsn_sid_cze_gam_dut_mly_mol_dyu_rus_akn_jav_tha_sod_knd_swt_fbf_aze_spa_svk_tur_bam_vie_amr_igb_ses_ven	0.406087259276157	0.95743461582511	0.340830294852008
277	hau_arw_ses_cze_aeg_gam_amh_nor_aze_tur_tsw_mao_xho_ben_bos_bsq_hin_wly_bam_cnt_rom_alb_bem_ctl_swt_fre_hun_tsn_fbf_fin_scr_heb_geo_lat_slo_guj_pan_tig_sid_rus_est_dyu_sun_svk_mly_jpn_tml_kor_por_mol_igb_prs_tag_glc_anl_ind_mnd_ger_yor_dut_sod_swe_bul_mcd_pol_qcu_ita_lit_afr_cic_chh_spa_amr_krd_jav_grk_dgb_eng_swa_bat_tha_mlt_knd_zul_akn_uzb_ukr_urd_azi_ven_vie_owc_moo_lda_ewe	0.655744386350543	1.55166635482571	0.124138614841906
278	amh_spa_zul_bul_anl_amr_owc_prs_uzb_aze_dyu_mao_ewe_nor_bos_bsq_grk_sid_yor_mnd_ctl_rom_ses_lit_bem_scr_fin_fbf_lda_hun_pan_heb_geo_alb_ben_arw_fre_tig_sod_urd_est_tsn_mly_mcd_sun_jpn_knd_kor_ukr_glc_swt_rus_ind_por_chh_bat_cnt_ita_cic_afr_aeg_hin_ger_pol_lat_qcu_swe_mol_krd_moo_mlt_dut_gam_guj_tag_svk_ven_slo_tsw_jav_tha_hau_tml_xho_dgb_tur_cze_eng_azi_swa_vie_wly_bam_igb_akn	-0.316958034767869	-0.750680920400466	0.454739886085917
279	gam_cze_ven_eng_aeg_amh_sid_pol_azi_uzb_tsw_bat_tsn_pan_rom_bsq_swe_mlt_bam_cnt_ctl_bos_akn_hin_dyu_spa_fin_fbf_moo_est_ita_hau_geo_dut_arw_alb_bul_heb_chh_svk_hun_xho_sun_krd_tag_jpn_tml_kor_prs_ukr_ewe_mcd_ind_por_owc_mly_mnd_mol_zul_fre_wly_slo_glc_ben_rus_qcu_ger_nor_urd_swt_amr_scr_tig_guj_jav_lat_ses_grk_yor_mao_tha_sod_knd_lda_igb_aze_afr_lit_tur_dgb_vie_anl_swa_cic_bem	-0.0179074027229249	-0.0422228254147856	0.966411585412198
280	sid_dut_dgb_pol_owc_wly_heb_fre_aze_azi_moo_jav_tsw_slo_svk_bsq_lit_chh_igb_mnd_krd_rus_cic_prs_tsn_mol_est_ses_xho_fin_cze_gam_geo_por_guj_nor_alb_tig_amr_ukr_hun_zul_tag_afr_mao_jpn_knd_kor_glc_hin_dyu_urd_bat_ger_mlt_mly_cnt_rom_ewe_lat_hau_eng_ben_scr_ita_qcu_ctl_arw_pan_fbf_aeg_mcd_anl_spa_sun_bos_swa_bul_bam_ind_tha_amh_tml_yor_bem_uzb_grk_swe_tur_ven_vie_sod_swt_akn_lda	0.472673392855843	1.11756165855976	0.266632978935935
281	aeg_glc_swt_por_sod_wly_sid_mol_uzb_tur_igb_tag_tsw_grk_alb_bsq_arw_tig_ses_mnd_urd_ita_ewe_lit_akn_rus_hun_bam_xho_est_eng_chh_geo_rom_spa_dut_swe_heb_gam_ger_fin_moo_bat_bos_mao_jpn_knd_kor_ctl_hin_swa_bul_mly_svk_amh_ind_cnt_slo_cic_pan_anl_pol_lat_krd_nor_qcu_mcd_afr_prs_lda_owc_guj_hau_cze_sun_fre_ven_ukr_dyu_jav_tha_amr_tml_yor_bem_aze_scr_ben_azi_zul_vie_mlt_dgb_tsn_fbf	0.190519727346434	0.449127027829129	0.654384906979017
282	sid_spa_lda_lit_amh_chh_mlt_prs_aze_tur_yor_ind_bam_bul_afr_bsq_slo_aeg_akn_mnd_hin_dut_ewe_pan_igb_lat_est_zul_swa_fin_ukr_owc_geo_bos_alb_grk_rus_wly_hau_fre_hun_tsn_mly_scr_jav_jpn_tml_kor_ben_ger_xho_ita_tag_guj_amr_bat_cnt_krd_dgb_por_gam_arw_pol_ctl_mcd_qcu_eng_urd_mol_ven_tig_svk_anl_swe_sun_rom_cic_cze_moo_mao_tha_sod_knd_fbf_bem_uzb_nor_glc_azi_swt_vie_heb_tsw_ses_dyu	-0.0172251830690885	-0.0405507794502705	0.967740952267043
283	sod_prs_moo_ben_aeg_tig_gam_glc_aze_azi_fbf_ind_zul_swe_pan_bsq_ita_hau_igb_mnd_eng_lat_lda_spa_yor_urd_est_ses_dyu_fin_fre_wly_geo_por_krd_nor_bos_owc_sid_pol_hun_swa_sun_dut_mly_jpn_tml_kor_hin_mcd_bem_rom_bat_lit_anl_mao_cnt_guj_akn_scr_heb_alb_ger_mol_arw_qcu_bul_rus_slo_ven_amh_ctl_chh_svk_tag_grk_swt_cze_tsn_jav_tha_amr_knd_xho_cic_tur_afr_ukr_uzb_tsw_vie_mlt_bam_ewe_dgb	0.213325646858774	0.502209080892063	0.616707486428458
284	tig_hin_bam_alb_chh_hau_wly_arw_tur_aze_fbf_sun_swt_rom_mol_bsq_eng_gam_ven_mnd_bul_spa_yor_lit_dyu_por_fin_ewe_swa_hun_ukr_owc_geo_prs_glc_cze_krd_aeg_amh_svk_est_lda_mao_dut_jav_jpn_tml_kor_swe_pan_akn_guj_tag_ben_heb_ind_cnt_bos_igb_fre_sid_mcd_nor_afr_rus_qcu_ctl_lat_ita_dgb_amr_urd_anl_slo_mly_pol_moo_ger_bem_bat_tha_sod_knd_tsw_ses_azi_grk_scr_uzb_cic_vie_mlt_xho_tsn_zul	-0.0843212816330324	-0.19890574461952	0.842770681732068
285	tig_cze_dyu_ita_chh_sod_amr_bul_tur_uzb_dgb_jav_cic_prs_rom_bsq_lit_hau_ven_mnd_lat_pan_moo_dut_yor_mcd_fin_ewe_xho_hun_scr_aeg_geo_slo_svk_guj_glc_wly_mlt_alb_est_swa_sun_urd_ind_jpn_knd_kor_arw_ger_swt_pol_mao_grk_sid_mly_cnt_mol_zul_ukr_owc_krd_afr_spa_ctl_qcu_rus_swe_por_tsw_anl_nor_amh_bos_tag_hin_fbf_eng_bem_bat_tha_gam_tml_ses_akn_aze_fre_ben_azi_bam_vie_heb_igb_lda_tsn	-0.482216880864701	-1.14758990444214	0.254081480090191
286	aeg_prs_yor_nor_mlt_tig_wly_lit_tur_azi_tsw_ind_bem_dut_ctl_bsq_guj_anl_zul_cnt_alb_hin_xho_rom_akn_bul_est_moo_bam_fin_spa_amr_geo_ben_arw_grk_krd_sod_heb_pol_hun_dyu_tag_scr_mly_jpn_knd_kor_svk_cze_tsn_bos_jav_ger_sid_sun_mnd_slo_cic_glc_chh_fre_eng_rus_ukr_qcu_mol_mcd_afr_ewe_owc_ita_gam_swe_bat_urd_ven_por_swa_mao_tha_amh_tml_swt_dgb_uzb_pan_lat_aze_ses_vie_hau_fbf_lda_igb	-1.21706102844304	-3.01509090561908	0.00331161559322805
287	sod_arw_dgb_alb_anl_chh_wly_rom_azi_aze_tsn_mly_yor_afr_swe_bsq_guj_heb_ses_mnd_mol_hin_xho_prs_fbf_urd_hun_lda_igb_fin_svk_sid_geo_glc_slo_lit_nor_mlt_gam_mcd_est_bam_mao_ger_bat_jpn_tml_kor_cze_ben_zul_bul_ind_por_tig_jav_cnt_lat_tsw_spa_hau_grk_ita_rus_ctl_qcu_bos_scr_pol_ewe_aeg_ukr_amh_krd_tag_pan_bem_eng_akn_sun_tha_amr_knd_ven_swa_tur_dut_fre_uzb_cic_vie_owc_dyu_swt_moo	0.0949317480310459	0.223587301276564	0.82356885766384
288	wly_svk_zul_bos_amh_heb_gam_ukr_tur_aze_fbf_jav_ewe_grk_ger_bsq_bul_tig_swa_cnt_urd_scr_moo_pol_bem_lat_fin_ses_swt_hun_mcd_sid_geo_slo_ben_dut_prs_aeg_mlt_ita_est_dgb_mly_guj_tag_jpn_knd_kor_rom_lit_igb_alb_bat_por_sod_ind_mnd_eng_tsw_afr_chh_hin_fre_swe_arw_qcu_glc_cze_mol_ven_amr_spa_owc_ctl_mao_nor_cic_krd_bam_sun_tha_anl_tml_akn_lda_uzb_rus_pan_azi_tsn_vie_hau_yor_dyu_xho	-0.710644032915316	-1.70233543613113	0.0920329729516019
289	aeg_bul_igb_afr_chh_gam_mlt_grk_tur_uzb_cic_jav_dgb_mol_slo_bsq_ita_heb_swa_mnd_guj_ukr_ven_rom_ses_eng_fin_tsn_dyu_hun_lat_amr_geo_por_ctl_pol_pan_sid_amh_nor_est_lda_mao_cze_bat_jpn_knd_kor_urd_spa_bam_arw_mly_ger_hau_ind_cnt_glc_zul_lit_sod_krd_prs_bos_dut_qcu_ben_swe_svk_moo_tig_rus_wly_mcd_sun_fre_swt_hin_akn_tag_tha_owc_tml_ewe_yor_aze_scr_alb_azi_xho_vie_anl_bem_fbf_tsw	-0.806659655778459	-1.94414776899922	0.0548999020547117
290	mlt_scr_swt_mcd_aeg_wly_hau_afr_tur_uzb_fbf_mly_akn_ita_arw_bsq_grk_sid_bem_mnd_pol_lit_moo_por_xho_ben_fin_swa_tsw_est_pan_amh_geo_hin_guj_ger_spa_anl_chh_alb_hun_yor_mao_slo_tag_jpn_knd_kor_krd_ukr_bam_fre_jav_urd_sod_ind_cnt_ctl_ewe_svk_owc_nor_glc_eng_prs_qcu_dut_swe_lat_zul_tig_rom_heb_bul_bat_mol_lda_rus_dyu_sun_tha_gam_tml_dgb_tsn_aze_bos_cze_azi_ven_vie_amr_cic_ses_igb	0.454999256670771	1.07253610272191	0.286254562710098
291	amr_bos_dgb_por_heb_gam_aeg_mcd_uzb_tur_zul_ind_ven_mol_eng_bsq_arw_tig_dyu_cnt_grk_swe_yor_guj_tsn_urd_hun_igb_bem_fin_ctl_amh_geo_svk_rus_fre_ben_sid_anl_rom_est_ewe_bat_bul_mly_jpn_tml_kor_lat_scr_cic_prs_mao_alb_chh_sun_mnd_ger_lda_ita_mlt_ukr_afr_dut_lit_qcu_pol_cze_pan_ses_owc_hin_wly_slo_jav_nor_bam_spa_tsw_tag_tha_sod_knd_akn_xho_aze_glc_krd_azi_swt_vie_hau_fbf_swa_moo	-0.540655835260158	-1.2885064397077	0.200766047119157
292	heb_grk_dyu_afr_sid_wly_amr_svk_uzb_azi_fbf_ind_cic_ger_hin_bsq_rus_gam_dgb_cnt_urd_cze_xho_guj_lda_pan_fin_igb_swt_est_ukr_hau_geo_ben_bul_lit_ctl_sod_chh_pol_hun_ven_mao_spa_jav_jpn_tml_kor_slo_prs_ewe_mcd_tag_mol_owc_sun_mnd_nor_moo_por_anl_dut_glc_rom_bos_qcu_swe_arw_krd_bam_amh_alb_tig_scr_mly_ita_bem_eng_tsw_bat_tha_aeg_knd_tsn_ses_tur_fre_lat_aze_yor_vie_mlt_akn_zul_swa	-0.646945926415713	-1.54571460245045	0.125569736829514
293	hau_rus_igb_eng_sid_amr_tig_por_tur_uzb_zul_mly_lda_cze_guj_bsq_pan_amh_cic_mnd_ukr_bos_bem_glc_dyu_fre_hun_swt_ven_fin_afr_owc_geo_prs_lat_alb_slo_anl_sod_pol_est_tsw_ind_ger_sun_jpn_knd_kor_svk_hin_dgb_urd_tag_grk_wly_jav_cnt_ben_xho_rom_chh_scr_ctl_mol_mcd_qcu_swe_ita_lit_bam_aeg_krd_mlt_spa_mao_bul_tsn_nor_ewe_bat_tha_gam_tml_ses_swa_aze_dut_arw_azi_moo_vie_heb_fbf_akn_yor	-0.55163477645568	-1.31642380057197	0.191267016665821
294	sid_scr_swa_pan_chh_tig_gam_rom_tur_azi_tsn_mao_zul_swe_nor_bsq_dut_aeg_yor_cnt_hin_bul_bem_pol_dgb_slo_est_dyu_tsw_hun_lit_wly_geo_ger_ctl_ita_cze_anl_amh_glc_fin_ven_tag_por_jav_jpn_knd_kor_fre_urd_akn_eng_sun_bos_mlt_mly_mnd_ben_moo_mol_amr_alb_afr_arw_mcd_qcu_prs_spa_krd_bam_owc_grk_sod_lat_ind_rus_cic_guj_swt_bat_tha_heb_tml_ses_xho_aze_svk_ukr_uzb_fbf_vie_hau_igb_ewe_lda	-0.52466739658307	-1.2496139147252	0.21457633583496
295	heb_scr_cic_ukr_gam_wly_chh_grk_aze_tur_fbf_mao_swa_guj_krd_bsq_ctl_mlt_swt_cnt_glc_prs_tsn_eng_lda_por_est_zul_bem_fin_svk_hau_geo_bul_spa_nor_lit_sod_amr_urd_hun_moo_ind_bos_sun_jpn_tml_kor_mcd_slo_xho_arw_tag_fre_tig_bat_mnd_dut_ses_rus_owc_cze_pan_ben_ita_qcu_swe_hin_ger_ven_anl_afr_aeg_lat_mly_rom_bam_pol_tsw_jav_tha_sid_knd_ewe_akn_azi_mol_alb_uzb_dgb_vie_amh_dyu_igb_yor	0.0390069123272337	0.091822510633815	0.927036558455669
296	aeg_lit_dgb_swe_amr_mlt_sid_bul_aze_uzb_bam_mly_ven_por_arw_bsq_cze_anl_ewe_cnt_ctl_spa_igb_pol_swt_scr_est_cic_ses_hun_fre_hau_geo_alb_svk_grk_pan_wly_amh_guj_fin_akn_tag_mcd_mao_jpn_knd_kor_bos_ukr_swa_ben_sun_prs_heb_bat_mnd_lat_lda_mol_gam_rus_slo_afr_krd_qcu_dut_nor_eng_fbf_sod_rom_chh_ger_ind_ita_tsw_urd_xho_jav_tha_owc_tml_yor_bem_azi_glc_hin_tur_tsn_vie_tig_zul_dyu_moo	-0.355455328851898	-0.841719712515814	0.402104106595273
297	tig_arw_lda_rom_heb_anl_owc_pan_aze_uzb_igb_mao_bam_spa_guj_bsq_lat_gam_moo_mnd_bos_nor_fbf_svk_dgb_krd_est_cic_ses_fin_alb_wly_geo_ita_hin_glc_prs_aeg_amr_lit_hun_yor_tag_swe_bat_jpn_knd_kor_ctl_bul_xho_mcd_ind_por_chh_jav_cnt_slo_bem_afr_mlt_eng_grk_rus_ukr_qcu_ben_ger_urd_swt_sid_pol_hau_cze_sun_dut_ven_scr_swa_mly_tha_amh_tml_ewe_zul_azi_fre_mol_tur_tsw_vie_sod_akn_tsn_dyu	-0.447000837585275	-1.06151733573185	0.291203736501966
298	anl_ger_dyu_mol_owc_hau_wly_arw_uzb_azi_swa_bat_xho_fre_por_bsq_afr_chh_ses_mnd_lit_prs_zul_swe_fbf_spa_est_bam_lda_hun_pan_sid_geo_alb_rus_mcd_dut_heb_amr_ben_fin_moo_ind_krd_mao_jpn_tml_kor_ukr_slo_akn_svk_tag_ita_sod_mly_cnt_cze_tsn_ctl_aeg_eng_urd_glc_grk_qcu_bos_rom_nor_yor_mlt_guj_gam_bul_jav_scr_swt_pol_cic_sun_tha_amh_knd_ewe_bem_tur_lat_hin_aze_igb_vie_tig_dgb_tsw_ven	-0.379555216526936	-0.902446775279702	0.369151002422307
299	amr_ger_dyu_rus_hau_owc_gam_bul_tur_aze_dgb_bat_lda_nor_lat_bsq_glc_heb_cic_cnt_eng_guj_igb_ben_moo_alb_hun_yor_tsn_est_ukr_tig_geo_spa_afr_bos_svk_wly_mlt_slo_fin_xho_mao_pan_mly_jpn_tml_kor_pol_urd_zul_arw_tag_prs_anl_ind_mnd_rom_ewe_mol_sod_krd_lit_grk_hin_qcu_scr_swe_por_fbf_sid_cze_aeg_ita_sun_mcd_tsw_dut_bam_jav_tha_amh_knd_ven_bem_uzb_fre_ctl_azi_swa_vie_chh_ses_akn_swt	0.351617949950622	0.826960336076702	0.410376322179717
300	aeg_pan_bem_nor_owc_amh_tig_urd_aze_tur_cic_mly_lda_grk_dut_bsq_swe_chh_swt_cnt_prs_rus_dyu_eng_dgb_afr_fin_yor_zul_est_fre_amr_geo_por_svk_ita_cze_wly_hau_ben_hun_swa_ind_glc_jav_jpn_tml_kor_scr_spa_ses_guj_sun_arw_sid_mao_mnd_lat_fbf_ger_anl_lit_krd_bos_bul_qcu_hin_pol_rom_ven_heb_slo_gam_alb_tag_mol_tsn_ctl_xho_bat_tha_mlt_knd_akn_moo_uzb_ukr_mcd_azi_ewe_vie_sod_tsw_bam_igb	-0.707189669944407	-1.70088521082293	0.0923061189199866
301	owc_mcd_fbf_fre_tig_chh_sod_eng_aze_uzb_cic_mao_xho_bul_svk_bsq_hin_sid_akn_mnd_afr_prs_ven_lit_bem_ger_fin_moo_swa_est_krd_anl_geo_pol_mol_dut_ukr_wly_amh_scr_hun_zul_sun_arw_tag_jpn_knd_kor_spa_guj_igb_slo_ind_ita_aeg_mly_cnt_rus_lda_ben_heb_bos_nor_lat_por_qcu_pan_swe_rom_yor_amr_urd_mlt_grk_bat_alb_ewe_cze_dgb_jav_tha_gam_tml_bam_tsw_azi_ctl_glc_tur_tsn_vie_hau_swt_dyu_ses	0.518541592208365	1.22699995270262	0.222919754699198
302	tig_krd_swa_ben_aeg_gam_heb_arw_aze_tur_dgb_bat_swt_rom_ita_bsq_mcd_owc_ses_mnd_slo_cze_xho_prs_tsw_lit_fin_lda_bam_est_ctl_amr_geo_grk_nor_ukr_pan_sod_sid_lat_hun_tsn_mly_bos_mao_jpn_tml_kor_rus_svk_ewe_alb_tag_eng_anl_jav_cnt_scr_igb_dut_wly_ger_swe_glc_spa_qcu_por_urd_afr_akn_chh_mol_mlt_guj_ind_pol_moo_bul_bem_sun_tha_amh_knd_ven_dyu_azi_hin_fre_uzb_zul_vie_hau_yor_fbf_cic	0.675016763924862	1.60274988403267	0.112381060102624
303	owc_mcd_lda_grk_sod_tig_gam_alb_uzb_tur_swa_ind_ses_ukr_ctl_bsq_lit_anl_zul_mnd_slo_fre_dgb_rom_igb_cze_hun_cic_ewe_est_ita_amr_geo_ger_afr_spa_pol_aeg_amh_nor_fin_xho_mao_dut_bat_jpn_tml_kor_bul_hin_tsw_bos_tag_swe_hau_jav_cnt_krd_bam_glc_chh_rus_mol_prs_scr_qcu_urd_arw_guj_dyu_sid_ben_heb_pan_sun_por_swt_eng_akn_mly_tha_mlt_knd_ven_tsn_azi_svk_lat_aze_fbf_vie_wly_moo_yor_bem	-0.849223260225192	-2.0557573323006	0.0426089171767219
304	hau_rus_igb_bos_mlt_chh_wly_ger_aze_azi_zul_sun_akn_krd_arw_bsq_ita_sod_dyu_cnt_eng_cze_lda_lit_cic_prs_hun_bam_moo_fin_lat_amh_geo_pol_ukr_svk_spa_anl_sid_mcd_est_ven_tag_rom_mly_jpn_knd_kor_fre_glc_tsw_alb_mao_grk_gam_ind_mnd_hin_ewe_pan_owc_ben_slo_ctl_dut_qcu_nor_scr_por_tsn_amr_bul_aeg_guj_bat_urd_swt_mol_swa_jav_tha_heb_tml_yor_fbf_uzb_afr_swe_tur_xho_vie_tig_ses_bem_dgb	0.370897683487223	0.87522800353635	0.383704689444166
305	chh_slo_ses_swe_hau_mlt_amh_spa_uzb_aze_lda_bat_bam_pol_prs_bsq_ctl_sid_akn_cnt_hin_svk_ewe_fre_bem_bos_fin_yor_moo_est_grk_heb_geo_arw_scr_glc_mcd_anl_amr_ita_hun_fbf_mao_pan_mly_jpn_knd_kor_mol_nor_dgb_krd_ind_rom_sod_sun_mnd_ukr_swa_afr_owc_lit_rus_eng_ben_qcu_guj_lat_bul_igb_gam_ger_wly_dut_tag_urd_dyu_alb_cic_jav_tha_tig_tml_tsw_tsn_tur_cze_por_azi_zul_vie_aeg_ven_xho_swt	-0.799463846352101	-1.93436084020955	0.0561084604277233
306	amh_arw_akn_bul_chh_anl_amr_urd_uzb_tur_ven_ind_swa_lat_afr_bsq_rus_heb_zul_cnt_ita_prs_swt_grk_xho_svk_est_fbf_dgb_fin_swe_mlt_geo_krd_lit_ger_mcd_tig_gam_hin_hun_yor_jav_pan_sun_jpn_tml_kor_bos_ukr_bam_glc_tag_dut_hau_mao_mnd_eng_igb_cze_sod_scr_nor_por_mol_qcu_rom_slo_ben_bem_sid_spa_wly_pol_mly_ctl_cic_fre_ses_bat_tha_owc_knd_tsw_ewe_aze_alb_guj_azi_lda_vie_aeg_dyu_moo_tsn	-0.219536288663503	-0.518311760466068	0.605471750218946
307	sid_lit_akn_svk_aeg_tig_anl_grk_aze_uzb_xho_bat_bam_nor_urd_bsq_pan_amr_tsn_mnd_alb_ben_bem_swe_swt_krd_hun_ewe_yor_est_mcd_hau_geo_guj_eng_bos_glc_amh_chh_afr_fin_igb_ind_rom_mly_jpn_tml_kor_mol_cze_ven_por_jav_scr_mlt_sun_cnt_fre_moo_lat_heb_spa_bul_hin_prs_qcu_ger_ukr_ita_swa_gam_slo_sod_arw_tag_ctl_lda_rus_cic_mao_tha_wly_knd_fbf_ses_tur_pol_dut_azi_dgb_vie_owc_zul_dyu_tsw	0.191222923686299	0.449935024975607	0.653804305666753
308	wly_alb_xho_bos_heb_sod_aeg_ita_azi_tur_igb_sun_ven_ger_guj_bsq_svk_mlt_ewe_cnt_dut_swe_ses_rus_tsn_ukr_fin_lda_bam_est_prs_anl_geo_cze_spa_urd_afr_sid_tig_hin_hun_fbf_jav_pan_ind_jpn_knd_kor_krd_arw_bem_grk_mly_rom_chh_tag_mnd_slo_yor_mol_hau_lit_nor_mcd_bul_qcu_pol_eng_fre_akn_amr_glc_gam_scr_mao_ben_moo_por_swa_bat_tha_amh_tml_tsw_swt_aze_lat_ctl_uzb_dgb_vie_owc_zul_dyu_cic	-0.0342698652652313	-0.0807372534752231	0.935824402892261
309	amr_afr_moo_ukr_heb_hau_amh_nor_tur_uzb_ses_tag_zul_ben_swe_bsq_lat_mlt_dgb_cnt_rom_ctl_yor_eng_xho_spa_fin_akn_ewe_est_mol_gam_geo_glc_ita_por_arw_wly_sod_guj_hun_cic_sun_dut_jav_jpn_knd_kor_bul_urd_swt_lit_mao_mcd_owc_ind_mnd_fre_lda_cze_aeg_prs_bos_pol_hin_qcu_grk_pan_ger_ven_sid_scr_anl_rus_bat_slo_fbf_svk_tsn_mly_tha_tig_tml_dyu_bem_aze_krd_alb_azi_bam_vie_chh_igb_swa_tsw	0.455320757394897	1.07277113109452	0.286149630393985
310	anl_arw_lda_fre_owc_aeg_mlt_ukr_tur_azi_ven_mly_swa_grk_urd_bsq_krd_sid_bem_cnt_hin_ben_tsn_svk_akn_guj_fin_fbf_xho_est_por_gam_geo_bos_prs_lat_scr_sod_amh_eng_hun_zul_bat_bul_mao_jpn_knd_kor_swe_dut_dgb_mol_jav_ctl_wly_sun_mnd_glc_ewe_ita_chh_spa_pol_afr_rom_qcu_nor_mcd_cze_igb_heb_rus_amr_pan_ind_alb_yor_ger_ses_tag_tha_tig_tml_moo_cic_uzb_lit_slo_aze_swt_vie_hau_tsw_bam_dyu	-0.693874869721378	-1.66362319516164	0.0995541034472086
311	sod_lit_fbf_swe_mlt_amr_owc_arw_tur_aze_swt_bat_dgb_ger_mol_bsq_grk_hau_igb_mnd_guj_svk_ses_afr_tsn_ukr_fin_zul_lda_hun_krd_chh_geo_rom_fre_mcd_slo_amh_wly_scr_est_ven_mao_nor_sun_jpn_knd_kor_por_alb_swa_bos_mly_ita_tig_jav_cnt_pol_yor_lat_heb_rus_hin_ben_cze_qcu_pan_eng_spa_tsw_gam_prs_aeg_ctl_ind_glc_moo_bul_bam_tag_tha_anl_tml_xho_cic_uzb_dut_urd_azi_bem_vie_sid_dyu_akn_ewe	0.0921538637572665	0.216878097161945	0.828778407573068
312	heb_lat_fbf_rom_mlt_chh_gam_pol_tur_azi_bam_bat_lda_lit_grk_bsq_nor_owc_swt_mnd_eng_swe_yor_ita_moo_ger_fin_ewe_bem_est_fre_tig_geo_guj_mcd_bos_urd_hau_amh_dut_hun_ses_ind_ben_mao_jpn_tml_kor_prs_afr_dyu_ctl_jav_scr_anl_mly_cnt_rus_igb_svk_wly_glc_krd_mol_bul_qcu_slo_ukr_alb_tsn_amr_pan_aeg_spa_tag_cze_tsw_hin_cic_sun_tha_sid_knd_akn_xho_uzb_arw_por_aze_swa_vie_sod_ven_zul_dgb	0.416483094311001	0.980800652068599	0.329235689969904
313	mlt_svk_xho_fre_sod_tig_hau_ger_aze_azi_ses_bat_moo_rus_mcd_bsq_krd_heb_ven_cnt_slo_scr_dyu_arw_akn_dut_hun_swa_bam_fin_lit_aeg_geo_afr_bos_mol_spa_gam_sid_por_est_bem_sun_eng_mly_jpn_tml_kor_glc_hin_yor_ctl_tag_cze_chh_mao_mnd_grk_dgb_prs_owc_ukr_urd_pan_ben_qcu_pol_guj_bul_tsn_amr_ita_amh_alb_jav_nor_lda_swe_zul_ind_tha_wly_knd_ewe_tsw_uzb_lat_rom_tur_igb_vie_anl_fbf_cic_swt	-0.530169624634508	-1.26317363527815	0.209684468782224
314	heb_ukr_yor_mol_gam_tig_chh_rus_tur_aze_igb_jav_swt_hin_arw_bsq_ben_sid_bem_mnd_krd_grk_tsw_mcd_akn_urd_est_fbf_xho_fin_ita_anl_geo_bul_fre_ger_swe_wly_amh_ctl_hun_moo_bat_alb_sun_jpn_tml_kor_bos_guj_dgb_svk_mao_glc_sod_ind_cnt_rom_zul_por_hau_prs_cze_lat_eng_qcu_slo_pan_lit_ses_aeg_spa_mlt_afr_mly_scr_ven_dut_cic_tag_tha_amr_knd_swa_tsn_azi_nor_pol_uzb_ewe_vie_owc_dyu_bam_lda	-0.145331587017253	-0.343008321497284	0.732366327781975
315	aeg_pan_zul_svk_amr_hau_mlt_lat_azi_uzb_akn_jav_xho_ukr_rom_bsq_urd_gam_igb_cnt_grk_ctl_tsn_fre_swt_eng_fin_ven_yor_est_ita_owc_geo_krd_glc_rus_ger_heb_sod_bos_hun_ses_sun_guj_ind_jpn_knd_kor_mol_nor_moo_bul_bat_lit_tig_mly_mnd_arw_lda_hin_anl_ben_cze_mcd_prs_qcu_afr_alb_por_ewe_wly_slo_chh_swe_mao_spa_fbf_pol_bam_tag_tha_amh_tml_bem_dgb_tur_dut_scr_aze_swa_vie_sid_tsw_dyu_cic	-0.385880544061303	-0.913832623274793	0.363167923943657
316	heb_rom_bam_pol_wly_anl_owc_spa_tur_aze_dyu_mao_zul_mcd_ben_bsq_pan_mlt_akn_mnd_ctl_lit_dgb_lat_swa_ukr_hun_lda_igb_est_swe_amr_geo_afr_bos_arw_ita_chh_sod_cze_fin_bem_mly_grk_bat_jpn_tml_kor_ger_bul_fbf_mol_tag_eng_gam_sun_cnt_prs_ewe_alb_tig_slo_dut_glc_fre_qcu_scr_nor_por_moo_hau_hin_sid_guj_ind_urd_tsn_krd_xho_jav_tha_aeg_knd_ven_yor_uzb_rus_svk_azi_swt_vie_amh_cic_tsw_ses	-0.766617678988354	-1.84239244916587	0.0686040416336895
317	chh_scr_moo_dut_amr_sid_tig_rom_uzb_azi_cic_tag_bem_urd_ger_bsq_grk_anl_dyu_cnt_arw_ctl_ses_slo_swa_glc_hun_igb_tsn_fin_por_gam_geo_ben_ita_cze_hin_owc_heb_pol_est_ewe_jav_swe_bat_jpn_knd_kor_mol_guj_tsw_krd_mly_nor_sod_ind_mnd_mcd_akn_ukr_amh_rus_eng_afr_pan_qcu_fre_lit_lat_fbf_aeg_bul_wly_bos_mao_alb_lda_spa_ven_sun_tha_hau_tml_yor_dgb_tur_prs_svk_aze_xho_vie_mlt_zul_swt_bam	0.0273159064009777	0.0643320062264357	0.948843947311369
318	amr_dut_bem_arw_hau_wly_tig_ctl_tur_uzb_swa_sun_tsn_bul_grk_bsq_urd_mlt_bam_cnt_spa_guj_dyu_slo_moo_pol_est_igb_swt_hun_ben_owc_geo_glc_prs_rus_swe_heb_chh_lat_fin_akn_tag_pan_mao_jpn_tml_kor_scr_por_fbf_alb_mly_cze_sid_jav_mnd_eng_lda_mcd_sod_ukr_rom_mol_ger_qcu_bos_svk_lit_cic_gam_ita_aeg_nor_ind_fre_dgb_hin_tsw_bat_tha_anl_knd_zul_yor_azi_krd_afr_aze_ses_vie_amh_ven_ewe_xho	-0.643855498933211	-1.54060045974858	0.126809860565558
319	chh_arw_bam_rus_owc_aeg_wly_eng_tur_azi_xho_sun_lda_ben_fre_bsq_mcd_mlt_akn_mnd_swe_bul_ewe_grk_tsw_ukr_hun_swt_dyu_est_alb_amh_geo_pan_lat_krd_hin_sid_hau_rom_fin_fbf_ind_mol_mao_jpn_knd_kor_nor_lit_tsn_pol_mly_prs_heb_bat_cnt_scr_ven_slo_anl_spa_ctl_svk_guj_qcu_dut_afr_ger_igb_tig_ita_sod_glc_jav_urd_dgb_bos_ses_tag_tha_amr_tml_cic_zul_uzb_cze_por_aze_yor_vie_gam_bem_swa_moo	0.118115172807908	0.277947405134913	0.781669719669426
320	sod_por_igb_dut_hau_chh_heb_svk_uzb_tur_yor_jav_bem_rus_swe_bsq_arw_tig_bam_mnd_hin_lit_xho_guj_ven_slo_est_swt_ses_hun_urd_owc_geo_bul_eng_rom_grk_amh_sid_prs_fin_fbf_tag_glc_ind_jpn_knd_kor_alb_afr_dyu_nor_bat_fre_anl_sun_cnt_mcd_lda_mol_aeg_ben_cze_pol_spa_qcu_ger_pan_krd_zul_gam_lat_amr_ctl_mao_bos_moo_ukr_dgb_mly_tha_wly_tml_ewe_cic_azi_ita_scr_aze_akn_vie_mlt_swa_tsw_tsn	0.626860077945421	1.48200785982682	0.141718774093159
321	sid_alb_ven_prs_chh_wly_owc_rom_azi_uzb_ewe_jav_tsw_spa_ctl_bsq_hin_anl_tsn_mnd_ukr_bul_bem_svk_dgb_guj_fin_swt_lda_est_ita_hau_geo_pol_arw_swe_mol_sod_heb_pan_hun_zul_mly_dut_sun_jpn_tml_kor_slo_ben_swa_ger_bat_afr_amh_tag_cnt_krd_ses_scr_gam_nor_glc_rus_lit_qcu_fre_lat_grk_moo_amr_por_aeg_cze_ind_mcd_akn_eng_cic_mao_tha_tig_knd_xho_fbf_tur_bos_urd_aze_igb_vie_mlt_yor_dyu_bam	-0.395492166896456	-0.938444655852673	0.350446827104138
322	sid_hin_ewe_prs_wly_hau_anl_por_aze_uzb_xho_mao_swt_mol_swe_bsq_arw_aeg_ses_cnt_dut_svk_zul_ctl_fbf_mcd_hun_bem_igb_fin_grk_mlt_geo_spa_ita_ukr_krd_chh_gam_rom_est_swa_bat_scr_sun_jpn_knd_kor_eng_alb_akn_cze_tag_nor_amr_mly_mnd_slo_tsn_ben_amh_pan_ger_lat_glc_qcu_fre_urd_rus_ven_heb_guj_sod_pol_jav_lit_yor_bos_tsw_ind_tha_tig_tml_moo_cic_tur_bul_afr_azi_dgb_vie_owc_dyu_lda_bam	-0.488144128951789	-1.16116719552577	0.248545648099516
323	sod_mol_zul_ger_heb_owc_amh_guj_uzb_tur_moo_mly_fbf_pan_krd_bsq_prs_amr_tsw_mnd_mcd_glc_akn_ita_yor_fre_hun_bam_lda_fin_rus_wly_geo_arw_svk_hin_cze_sid_anl_ukr_est_igb_sun_swe_mao_jpn_knd_kor_pol_grk_ewe_afr_jav_bos_chh_tag_cnt_alb_swa_slo_mlt_urd_por_eng_dut_qcu_bul_scr_rom_xho_hau_spa_tig_lit_ind_nor_ses_ctl_ven_bat_tha_gam_tml_dgb_tsn_azi_ben_lat_aze_dyu_vie_aeg_bem_swt_cic	-0.369982960272704	-0.879394027915094	0.381454289414986
324	chh_ukr_yor_rom_gam_amr_mlt_mcd_aze_azi_akn_bat_ses_prs_urd_bsq_slo_owc_bem_cnt_ben_bul_dgb_bos_ven_pol_hun_dyu_zul_est_nor_sod_geo_hin_ctl_arw_eng_amh_heb_krd_fin_swa_ind_lit_sun_jpn_knd_kor_ita_pan_bam_swe_mly_ger_hau_tag_mnd_por_moo_alb_sid_svk_cze_rus_glc_qcu_fre_scr_spa_igb_aeg_afr_wly_grk_mao_dut_xho_lat_fbf_jav_tha_tig_tml_swt_ewe_tur_guj_mol_uzb_tsn_vie_anl_cic_lda_tsw	-0.646545574381622	-1.54645930615488	0.125389958025363
325	anl_ger_ewe_pan_heb_gam_aeg_mol_tur_azi_moo_ind_zul_krd_rom_bsq_dut_tig_swt_cnt_lat_nor_cic_mcd_swa_ita_est_dyu_igb_hun_afr_wly_geo_urd_grk_svk_eng_hau_chh_fre_fin_xho_bat_lit_tag_jpn_tml_kor_spa_ukr_bam_scr_jav_cze_owc_mao_mnd_alb_yor_guj_amh_bos_slo_hin_arw_qcu_ben_pol_bul_ses_amr_prs_sid_por_sun_ctl_akn_rus_bem_mly_tha_mlt_knd_fbf_ven_uzb_glc_swe_aze_tsw_vie_sod_lda_dgb_tsn	-0.405467175917508	-0.961330520960709	0.338878835777983
326	wly_afr_bem_glc_sid_heb_mlt_scr_tur_aze_xho_jav_swt_ben_ukr_bsq_alb_hau_yor_cnt_por_spa_tsn_rom_ses_slo_est_fbf_swa_hun_bul_aeg_geo_rus_lat_pol_lit_amr_chh_prs_fin_zul_mly_mcd_ind_jpn_tml_kor_ctl_urd_dyu_dut_mao_hin_owc_bat_mnd_guj_akn_bos_tig_arw_ger_eng_pan_qcu_grk_swe_nor_lda_sod_cze_amh_krd_sun_ita_cic_mol_igb_tag_tha_anl_knd_dgb_tsw_uzb_svk_fre_azi_ewe_vie_gam_moo_bam_ven	-0.664006625375962	-1.58895724866092	0.115464076515945
327	hau_por_yor_scr_aeg_mlt_gam_spa_tur_uzb_swt_ind_moo_ita_hin_bsq_glc_owc_tsw_mnd_lit_fre_akn_arw_dyu_cze_hun_fbf_swa_fin_bul_amr_geo_rus_ukr_svk_afr_amh_sid_slo_est_cic_mly_prs_tag_jpn_knd_kor_dut_pol_dgb_rom_bat_grk_heb_sun_cnt_ger_zul_pan_wly_eng_guj_lat_ctl_qcu_urd_mcd_mol_igb_tig_krd_chh_alb_jav_nor_tsn_swe_ses_mao_tha_anl_tml_ven_ewe_azi_bos_ben_aze_lda_vie_sod_bam_xho_bem	0.206083186725055	0.484910519297013	0.628880056865049
328	amr_mol_ses_arw_gam_mlt_sid_afr_aze_azi_fbf_ind_moo_por_pan_bsq_hin_heb_yor_cnt_krd_fre_ven_bul_igb_pol_fin_dyu_lda_hun_lit_aeg_geo_ctl_grk_eng_dut_amh_anl_alb_est_xho_mao_glc_jav_jpn_tml_kor_ger_rom_zul_urd_sun_slo_wly_tag_mnd_nor_akn_spa_chh_guj_lat_ben_scr_qcu_rus_ita_ukr_dgb_sod_mcd_owc_bos_mly_svk_cic_swe_swa_bat_tha_hau_knd_ewe_swt_uzb_cze_prs_tur_bem_vie_tig_tsn_tsw_bam	-0.922077872718683	-2.23410783333487	0.0278722421669441
329	sod_hin_swt_rus_hau_chh_mlt_fre_uzb_tur_cic_mao_igb_urd_lit_bsq_cze_heb_bem_cnt_bos_mol_xho_arw_yor_glc_fin_ven_lda_est_scr_amr_geo_prs_bul_spa_eng_tig_owc_ukr_hun_fbf_sun_por_bat_jpn_tml_kor_krd_svk_dgb_mcd_tag_afr_wly_ind_mnd_swe_dyu_guj_gam_ger_dut_alb_pan_qcu_ben_pol_ctl_ses_amh_rom_anl_slo_mly_lat_zul_grk_akn_jav_tha_aeg_knd_tsw_swa_azi_nor_ita_aze_moo_vie_sid_tsn_bam_ewe	-0.349573105095478	-0.828103930951704	0.409731719586035
330	amh_por_ewe_slo_owc_hau_anl_scr_uzb_azi_cic_ind_ses_ger_spa_bsq_svk_amr_tsw_mnd_alb_hin_yor_afr_fbf_eng_hun_bam_xho_est_ben_chh_geo_dut_cze_mol_ukr_sod_tig_pol_fin_igb_sun_glc_mly_jpn_knd_kor_bos_swe_lda_ita_jav_grk_gam_tag_cnt_krd_bem_nor_wly_arw_fre_bul_prs_qcu_mcd_rus_urd_zul_heb_ctl_aeg_lat_mao_guj_tsn_pan_swt_bat_tha_mlt_tml_moo_ven_tur_lit_rom_aze_akn_vie_sid_dgb_swa_dyu	-0.0374572198209152	-0.0881898045480731	0.92991544583966
331	amh_svk_akn_hin_wly_gam_sod_prs_azi_aze_ewe_mly_bem_rom_afr_bsq_guj_sid_dgb_cnt_cze_grk_tsn_bos_xho_slo_hun_igb_ven_fin_fre_heb_geo_ita_pol_ben_por_owc_mlt_lit_est_bam_bat_spa_tag_jpn_knd_kor_dut_bul_ses_ger_mao_glc_tig_sun_mnd_pan_zul_mcd_anl_ctl_scr_eng_alb_qcu_krd_mol_arw_tsw_hau_swe_chh_urd_jav_lat_yor_nor_swa_ind_tha_amr_tml_fbf_swt_tur_ukr_rus_uzb_moo_vie_aeg_cic_lda_dyu	-0.629358262904672	-1.50896864951399	0.134696751091448
332	amr_ukr_lda_pan_aeg_sod_anl_grk_tur_aze_dgb_ind_ses_fre_bul_bsq_rus_gam_bem_mnd_urd_ger_moo_ben_cic_arw_fin_ven_xho_est_mol_heb_geo_swe_lit_slo_scr_tig_owc_glc_hun_swa_sun_por_mly_jpn_tml_kor_eng_nor_bam_hin_mao_afr_amh_jav_cnt_ctl_tsw_dut_sid_prs_mcd_bos_pol_qcu_ita_lat_spa_akn_chh_cze_wly_krd_tag_alb_igb_rom_swt_bat_tha_mlt_knd_zul_yor_uzb_guj_svk_azi_tsn_vie_hau_fbf_dyu_ewe	-0.536365474587878	-1.27621058500377	0.205059048661419
333	heb_ukr_tsn_ben_sod_sid_owc_guj_aze_tur_zul_sun_moo_slo_lat_bsq_bul_anl_yor_mnd_afr_krd_dgb_fre_swt_pan_hun_swa_ses_fin_urd_chh_geo_rus_hin_swe_scr_gam_aeg_ger_est_cic_mao_ctl_ind_jpn_knd_kor_nor_mol_tsw_alb_tag_prs_tig_mly_cnt_bos_lda_pol_wly_ita_cze_svk_dut_qcu_glc_eng_arw_fbf_amh_spa_hau_mcd_bat_por_igb_lit_bem_jav_tha_amr_tml_akn_ewe_uzb_grk_rom_azi_dyu_vie_mlt_ven_bam_xho	-0.330973938327771	-0.782724073076963	0.435777730658722
334	owc_mol_swa_pol_sid_amh_anl_ita_azi_tur_bam_jav_tsn_lit_krd_bsq_rus_aeg_ven_cnt_urd_eng_ewe_grk_fbf_spa_est_cic_bem_hun_ben_hau_geo_por_guj_svk_rom_wly_chh_hin_fin_dyu_mly_ger_bat_jpn_tml_kor_prs_dut_xho_bos_mao_ctl_amr_ind_mnd_pan_igb_cze_sod_fre_glc_nor_ukr_qcu_scr_mcd_slo_yor_tig_afr_mlt_alb_tag_bul_lda_arw_ses_sun_tha_heb_knd_dgb_zul_uzb_lat_swe_aze_moo_vie_gam_tsw_akn_swt	-0.355809161619401	-0.842238890313507	0.401814984360375
335	aeg_bul_ven_grk_sod_hau_heb_ctl_tur_aze_igb_ind_dyu_ukr_por_bsq_afr_owc_ses_cnt_hin_ben_akn_prs_xho_glc_est_ewe_moo_fin_spa_anl_geo_mcd_krd_dut_eng_tig_chh_mol_hun_tsw_sun_svk_jav_jpn_tml_kor_ita_urd_yor_cze_tag_ger_mlt_mao_mnd_fre_bem_swe_amh_bos_rus_pol_pan_qcu_lat_rom_slo_fbf_wly_scr_amr_arw_bat_alb_dgb_lit_bam_mly_tha_gam_knd_zul_cic_uzb_guj_nor_azi_lda_vie_sid_swt_tsn_swa	-0.261836508033332	-0.619072001281856	0.53738248346987
336	sid_ben_swa_bos_amr_tig_owc_swe_uzb_azi_bam_mao_tsn_slo_fre_bsq_eng_sod_cic_mnd_prs_rom_ses_krd_xho_mol_hun_dyu_ven_est_rus_mlt_geo_hin_svk_arw_ctl_anl_chh_nor_fin_igb_tag_scr_ind_jpn_tml_kor_lit_guj_lda_bul_bat_mcd_aeg_mly_cnt_lat_tsw_dut_heb_cze_ita_ger_afr_qcu_alb_spa_grk_swt_amh_pol_hau_glc_jav_pan_bem_urd_fbf_sun_tha_wly_knd_ewe_akn_tur_por_ukr_aze_zul_vie_gam_moo_yor_dgb	0.769001952500222	1.82857713708611	0.0706683916891918
337	wly_cze_yor_mcd_tig_anl_gam_krd_aze_azi_akn_bat_tsw_rom_grk_bsq_swe_sod_dgb_mnd_arw_pan_ses_por_bam_svk_fin_ewe_zul_hun_ben_chh_geo_ger_bos_fre_pol_aeg_hau_spa_est_lda_mly_guj_mao_jpn_knd_kor_ukr_scr_igb_bul_jav_afr_sid_tag_cnt_slo_cic_lit_amr_nor_hin_dut_eng_qcu_urd_ctl_lat_swa_amh_alb_mlt_mol_ind_prs_fbf_rus_xho_sun_tha_owc_tml_swt_moo_uzb_ita_glc_tur_bem_vie_heb_dyu_ven_tsn	-0.507546779371266	-1.20784462180459	0.230169658871793
338	hau_ukr_moo_scr_amr_amh_sid_fre_tur_uzb_cic_mao_bem_krd_rus_bsq_dut_wly_ses_cnt_pan_afr_lda_por_xho_spa_hun_tsw_ven_fin_nor_sod_geo_eng_prs_slo_guj_heb_owc_pol_est_igb_mly_ben_tag_jpn_knd_kor_cze_alb_dyu_hin_sun_ita_tig_ind_mnd_swe_swt_lit_mlt_mol_bul_arw_lat_qcu_ctl_urd_ger_ewe_gam_bos_anl_grk_bat_rom_fbf_svk_zul_jav_tha_aeg_tml_dgb_tsn_aze_glc_mcd_azi_yor_vie_chh_bam_swa_akn	0.0560492238869613	0.13194054197909	0.895316351724409
339	gam_afr_bam_fre_wly_amh_amr_grk_uzb_tur_swt_bat_dyu_rom_rus_bsq_guj_hau_swa_cnt_spa_glc_bem_prs_igb_bul_hun_ses_dgb_est_ger_chh_geo_eng_slo_pol_krd_heb_sod_mol_fin_moo_mly_cze_ind_jpn_tml_kor_ukr_nor_tsn_arw_mao_por_anl_jav_mnd_ctl_cic_ben_aeg_alb_bos_mcd_scr_qcu_lat_dut_hin_lda_sid_ita_mlt_lit_tag_urd_ewe_swe_yor_sun_tha_owc_knd_xho_tsw_aze_pan_svk_azi_ven_vie_tig_akn_fbf_zul	0.123186667075133	0.289835661491805	0.772587185379693
340	amh_nor_cic_krd_anl_hau_chh_spa_tur_aze_moo_mao_akn_ger_scr_bsq_lit_sid_lda_mnd_afr_eng_swa_rus_ewe_pol_fin_dgb_swt_hun_slo_aeg_geo_ita_glc_rom_swe_amr_mlt_urd_est_xho_sun_lat_jav_jpn_knd_kor_bos_grk_dyu_dut_mly_svk_owc_bat_cnt_pan_tsw_fre_wly_bul_ctl_por_arw_qcu_cze_mcd_hin_ven_gam_alb_heb_ben_tag_mol_fbf_ukr_tsn_ind_tha_tig_tml_bem_yor_uzb_guj_prs_azi_zul_vie_sod_igb_bam_ses	-0.329505186632668	-0.780260789696737	0.437218786293263
341	owc_lit_ewe_prs_hau_gam_amh_bul_tur_uzb_tsw_sun_lda_por_mol_bsq_ukr_mlt_swt_cnt_svk_slo_ven_ger_xho_swe_fin_ses_fbf_hun_bos_chh_geo_ita_guj_krd_scr_heb_tig_pol_est_bam_jav_cze_mao_jpn_knd_kor_spa_lat_dgb_alb_mly_arw_amr_bat_mnd_afr_igb_nor_sod_rus_urd_fre_ben_qcu_ctl_rom_eng_akn_wly_glc_sid_grk_ind_dut_dyu_mcd_bem_tag_tha_anl_tml_zul_cic_aze_pan_hin_azi_tsn_vie_aeg_swa_yor_moo	-0.622519630380862	-1.49094787666558	0.139359312222461
342	mlt_ukr_bam_ita_heb_sod_wly_lit_tur_uzb_dyu_sun_yor_glc_mol_bsq_cze_hau_lda_mnd_fre_pol_moo_ger_ewe_rus_est_zul_ven_fin_grk_aeg_geo_pan_rom_prs_guj_tig_chh_bul_hun_xho_bat_urd_ind_jpn_tml_kor_arw_scr_bem_eng_tag_ctl_owc_mly_cnt_lat_akn_ben_amh_mcd_bos_spa_slo_qcu_dut_afr_krd_swt_amr_nor_sid_por_jav_svk_cic_hin_dgb_mao_tha_anl_knd_igb_tsn_azi_alb_swe_aze_tsw_vie_gam_ses_swa_fbf	-0.603242516728623	-1.43907052780051	0.153487805447754
343	owc_mcd_swt_ben_tig_heb_chh_alb_uzb_aze_zul_tag_swa_glc_rom_bsq_pan_gam_ven_cnt_afr_scr_bam_por_moo_prs_est_akn_tsw_hun_lit_anl_geo_svk_eng_nor_bos_amr_sod_ger_fin_yor_ind_hin_sun_jpn_knd_kor_mol_cze_dgb_bul_mao_dut_wly_bat_mnd_fre_dyu_arw_hau_spa_lat_ctl_swe_qcu_ita_slo_urd_xho_mlt_ukr_amh_grk_jav_rus_bem_guj_ses_mly_tha_sid_tml_ewe_tsn_azi_krd_pol_tur_igb_vie_aeg_fbf_lda_cic	-0.680558660922866	-1.67153612240085	0.0979775159779414
344	gam_bul_bam_ben_heb_sod_anl_por_tur_uzb_igb_sun_dgb_mcd_ctl_bsq_grk_sid_cic_cnt_pan_glc_xho_swe_zul_spa_fin_ewe_tsw_est_ukr_mlt_geo_hin_ger_alb_arw_wly_tig_nor_hun_dyu_mly_scr_mao_jpn_knd_kor_bos_eng_fbf_mol_ind_fre_hau_jav_mnd_guj_akn_lat_amr_prs_urd_rus_slo_qcu_ita_rom_afr_lda_aeg_cze_chh_pol_bat_svk_yor_dut_bem_tag_tha_amh_tml_ses_moo_azi_krd_lit_aze_swt_vie_owc_tsn_swa_ven	0.586449919221563	1.38792431723699	0.168476301224087
345	chh_svk_moo_bul_gam_tig_anl_alb_uzb_tur_fbf_ind_bem_glc_ita_bsq_lat_heb_ven_cnt_dut_ukr_yor_rus_ses_ben_hun_cic_tsn_fin_mcd_owc_geo_ctl_ger_nor_pan_amh_amr_bos_est_akn_mly_eng_bat_jpn_knd_kor_fre_grk_swt_slo_mao_arw_sid_tag_mnd_rom_zul_guj_aeg_scr_lit_mol_spa_qcu_hin_prs_afr_lda_sod_por_wly_cze_jav_swe_tsw_krd_xho_sun_tha_mlt_tml_bam_ewe_azi_urd_pol_aze_dgb_vie_hau_swa_igb_dyu	-0.297849323387045	-0.704468165812635	0.482901663196947
346	owc_urd_bem_ita_mlt_sod_chh_lit_azi_aze_akn_mao_fbf_rus_svk_bsq_grk_wly_ewe_cnt_bos_fre_swa_alb_ven_ben_est_bam_cic_fin_afr_gam_geo_lat_arw_dut_krd_amh_anl_guj_hun_swt_mly_pol_sun_jpn_knd_kor_rom_pan_yor_spa_bat_cze_amr_ind_mnd_mol_dyu_ukr_sid_ctl_prs_scr_bul_qcu_ger_por_slo_moo_hau_eng_heb_swe_jav_hin_tsw_glc_lda_tag_tha_aeg_tml_tsn_xho_uzb_nor_mcd_tur_ses_vie_tig_igb_zul_dgb	0.0882743956120284	0.207537066556455	0.836044226301664
347	wly_hin_zul_krd_amr_tig_hau_fre_uzb_azi_bam_mao_tsn_grk_prs_bsq_eng_owc_moo_mnd_mcd_alb_bem_dut_fbf_lit_hun_swa_dgb_est_por_amh_geo_svk_ita_cze_afr_mlt_gam_urd_fin_dyu_tag_scr_ind_jpn_knd_kor_nor_ctl_akn_ger_sun_guj_chh_bat_cnt_mol_ses_swe_sid_rom_pan_ukr_pol_qcu_bos_rus_slo_ewe_sod_lat_heb_ben_jav_bul_yor_arw_tsw_mly_tha_anl_tml_igb_xho_aze_glc_spa_tur_cic_vie_aeg_ven_lda_swt	-0.519835580749705	-1.23713307428802	0.219152408966045
348	sid_slo_ses_pol_hau_amr_wly_ita_tur_azi_igb_sun_moo_ger_bos_bsq_mcd_amh_swt_mnd_grk_krd_bam_fre_akn_por_est_swa_cic_hun_ukr_chh_geo_guj_spa_ctl_rus_mlt_sod_arw_fin_bem_jav_glc_mly_jpn_knd_kor_swe_afr_yor_prs_ind_ben_aeg_mao_cnt_svk_lda_hin_heb_urd_bul_lat_alb_qcu_dut_cze_pan_ewe_owc_rom_tig_scr_tag_nor_dgb_lit_ven_bat_tha_gam_tml_fbf_tsw_aze_eng_mol_uzb_zul_vie_anl_dyu_xho_tsn	0.184905205418587	0.435293428604692	0.664358011607959
349	gam_mol_fbf_ben_chh_hau_anl_nor_azi_uzb_dgb_sun_zul_ger_pol_bsq_eng_mlt_xho_mnd_hin_dut_swt_spa_cic_bos_hun_ewe_bem_est_glc_tig_geo_cze_lit_mcd_guj_sid_wly_rus_fin_bam_ind_slo_bat_jpn_knd_kor_afr_svk_yor_krd_mly_bul_amh_jav_cnt_grk_akn_arw_aeg_pan_ctl_ita_rom_qcu_urd_prs_alb_moo_sod_scr_amr_swe_tag_ukr_dyu_fre_ses_mao_tha_owc_tml_swa_lda_tur_por_lat_aze_tsw_vie_heb_igb_tsn_ven	-0.211620209323952	-0.50006130112793	0.618213110752023
350	sod_grk_zul_ita_sid_chh_amh_hin_azi_aze_cic_mao_swa_rus_eng_bsq_arw_aeg_fbf_mnd_por_bos_moo_scr_ven_slo_fin_bam_xho_hun_pol_mlt_geo_rom_alb_lit_afr_heb_anl_glc_est_tsw_ind_prs_sun_jpn_knd_kor_fre_dut_akn_mol_bat_ben_gam_mly_cnt_urd_swt_svk_amr_swe_mcd_bul_guj_qcu_ger_krd_ukr_dyu_tig_pan_hau_spa_jav_nor_igb_lat_lda_tag_tha_owc_tml_bem_ses_tur_cze_ctl_uzb_yor_vie_wly_ewe_tsn_dgb	-0.364783424679267	-0.864221493150076	0.389689802609788
351	wly_eng_bem_nor_gam_sod_mlt_pan_azi_aze_swt_ind_cic_svk_rom_bsq_ger_tig_ven_cnt_bos_krd_dgb_swe_akn_lit_hun_tsn_fbf_est_pol_amh_geo_mcd_ctl_guj_alb_owc_chh_ita_fin_moo_jav_hin_mly_jpn_tml_kor_rus_por_bam_cze_mao_bul_anl_tag_mnd_lat_ewe_glc_sid_dut_ukr_scr_arw_qcu_spa_mol_prs_igb_heb_ben_hau_slo_sun_fre_zul_afr_lda_bat_tha_aeg_knd_ses_tsw_uzb_grk_urd_tur_yor_vie_amr_xho_swa_dyu	-0.275629104381585	-0.651804756074031	0.516134746943744
352	wly_alb_dyu_ukr_mlt_aeg_anl_pan_tur_aze_cic_mao_swt_svk_krd_bsq_ger_sid_ses_mnd_swe_mcd_bem_ctl_tsn_guj_fin_yor_bam_hun_eng_amh_geo_rom_bos_bul_rus_heb_owc_glc_est_zul_sun_ben_tag_jpn_knd_kor_lit_cze_fbf_nor_mly_dut_chh_ind_cnt_ita_tsw_grk_sod_fre_afr_lat_spa_qcu_prs_slo_pol_xho_hau_por_gam_scr_jav_hin_lda_urd_ewe_bat_tha_amr_tml_akn_moo_azi_mol_arw_uzb_swa_vie_tig_igb_dgb_ven	-0.466790507664531	-1.10987053091296	0.269916385998845
353	aeg_prs_ewe_ukr_wly_sod_amh_ben_azi_aze_zul_bat_cic_cze_ctl_bsq_svk_chh_bam_cnt_rus_afr_ven_mol_akn_nor_fin_dgb_fbf_est_fre_anl_geo_arw_hin_glc_bul_owc_sid_alb_hun_yor_jav_grk_sun_jpn_tml_kor_spa_urd_swa_dut_ind_scr_gam_tag_mnd_lit_swt_pan_heb_krd_ita_slo_lat_qcu_swe_bos_por_moo_tig_guj_mlt_eng_mly_rom_dyu_pol_bem_mao_tha_hau_knd_igb_xho_uzb_ger_mcd_tur_tsw_vie_amr_ses_lda_tsn	-0.226211328150563	-0.534328791436545	0.59438913516538
354	hau_arw_tsw_hin_anl_gam_aeg_guj_aze_uzb_igb_mly_yor_dut_ger_bsq_scr_sod_ses_cnt_mcd_alb_bem_pol_zul_mol_hun_cic_xho_fin_slo_amh_geo_cze_pan_prs_spa_chh_sid_afr_est_tsn_sun_rus_jav_jpn_knd_kor_ben_glc_bam_ukr_bat_urd_wly_mao_mnd_ita_swt_bos_heb_rom_fre_bul_lat_qcu_eng_krd_svk_dgb_tig_nor_amr_swe_ind_lit_dyu_grk_ewe_tag_tha_mlt_tml_fbf_ven_azi_por_ctl_tur_lda_vie_owc_akn_moo_swa	0.175750277736561	0.413563637762449	0.680145824494991
355	amh_grk_igb_rom_hau_heb_gam_guj_uzb_aze_swa_mly_ewe_slo_hin_bsq_cze_owc_bam_cnt_bos_bul_yor_nor_ses_ukr_fin_bem_fbf_hun_fre_sid_geo_lit_pan_scr_glc_mlt_anl_por_est_xho_jav_prs_mao_jpn_tml_kor_eng_swe_tsn_rus_sun_pol_tig_ind_mnd_krd_zul_svk_amr_alb_arw_mcd_lat_qcu_ben_urd_ctl_lda_wly_mol_aeg_dut_tag_spa_akn_ita_ven_bat_tha_chh_knd_moo_swt_tur_ger_afr_azi_dyu_vie_sod_cic_dgb_tsw	0.0501644557862862	0.118077380590251	0.90626100063808
356	sid_urd_tsw_fre_sod_chh_owc_ita_uzb_tur_swt_sun_tsn_svk_guj_bsq_bul_anl_bam_mnd_por_arw_bem_ctl_akn_rom_fin_swa_dgb_hun_afr_amh_geo_hin_nor_ben_pol_aeg_amr_lit_est_moo_tag_bos_mly_jpn_tml_kor_mol_lat_igb_dut_mao_rus_hau_jav_cnt_grk_zul_prs_mlt_spa_glc_swe_ukr_qcu_cze_eng_slo_dyu_gam_ger_tig_scr_bat_pan_yor_alb_xho_ind_tha_wly_knd_fbf_lda_azi_krd_mcd_aze_ses_vie_heb_ven_ewe_cic	-0.903492676783365	-2.19128598811431	0.0309292701208478
357	chh_pan_akn_fre_mlt_aeg_wly_grk_aze_tur_moo_tag_swa_urd_eng_bsq_ben_amh_bam_mnd_arw_ger_ewe_rom_lda_pol_fin_ven_ses_est_bos_sid_geo_krd_swe_cze_lit_anl_owc_mcd_hun_bem_mly_hin_ind_jpn_tml_kor_slo_ctl_yor_guj_jav_glc_sod_mao_cnt_mol_dyu_lat_hau_rus_ukr_nor_afr_qcu_prs_bul_alb_igb_tig_por_amr_dut_bat_spa_cic_scr_tsw_sun_tha_gam_knd_dgb_zul_azi_ita_svk_uzb_fbf_vie_heb_swt_tsn_xho	0.0690770594591146	0.162917287991515	0.870937046866187
358	gam_glc_tsn_bul_wly_amr_hau_fre_aze_azi_yor_mly_cic_mol_mcd_bsq_por_aeg_akn_mnd_nor_scr_fbf_lit_tsw_rus_fin_bem_swa_est_eng_amh_geo_dut_arw_urd_ger_chh_anl_guj_hun_igb_bat_krd_sun_jpn_tml_kor_spa_ctl_ewe_ben_jav_rom_heb_tag_cnt_hin_moo_pol_sod_afr_grk_swe_cze_qcu_slo_lat_svk_ses_mlt_bos_owc_prs_mao_pan_xho_alb_ven_ind_tha_tig_knd_dyu_bam_uzb_ukr_ita_tur_lda_vie_sid_zul_swt_dgb	0.164475715266812	0.386980101806885	0.699655046828212
359	owc_urd_dgb_cze_sod_tig_anl_ukr_aze_uzb_ven_sun_dyu_hin_mcd_bsq_rom_hau_bam_mnd_mol_glc_moo_bos_igb_ctl_hun_zul_cic_fin_lat_sid_geo_dut_swe_pol_svk_gam_amr_por_est_ewe_tag_scr_mly_jpn_tml_kor_prs_ita_lda_afr_bat_fre_wly_mao_cnt_spa_swt_krd_heb_slo_bul_grk_guj_qcu_alb_pan_nor_akn_amh_eng_mlt_ger_jav_ben_yor_rus_tsn_ind_tha_chh_knd_xho_bem_azi_lit_arw_tur_fbf_vie_aeg_tsw_swa_ses	0.279046078143467	0.656818709950263	0.512919585524974
360	wly_arw_lda_ben_mlt_anl_amr_ger_tur_aze_ses_mly_akn_eng_dut_bsq_bos_hau_xho_cnt_ukr_hin_cic_krd_bam_mol_fin_ven_fbf_hun_pol_sod_geo_fre_bul_spa_cze_aeg_amh_grk_est_ewe_ind_rom_mao_jpn_tml_kor_mcd_glc_yor_swe_bat_guj_heb_sun_mnd_ita_dgb_svk_gam_prs_por_ctl_alb_qcu_nor_slo_lat_igb_owc_lit_sid_urd_tag_afr_tsw_pan_moo_jav_tha_chh_knd_swa_swt_uzb_scr_rus_azi_dyu_vie_tig_zul_bem_tsn	-0.191367480046121	-0.451828390365989	0.652444627165474
361	aeg_ukr_igb_pol_sid_anl_hau_glc_aze_tur_moo_sun_zul_por_mcd_bsq_ctl_amr_tsn_cnt_slo_hin_ses_svk_lda_ben_est_bem_ven_fin_rom_owc_geo_nor_bos_eng_swe_chh_tig_afr_hun_dyu_mly_alb_jav_jpn_knd_kor_rus_urd_ewe_scr_bat_cze_sod_tag_mnd_pan_cic_ger_wly_spa_ita_guj_bul_qcu_fre_grk_krd_yor_amh_arw_gam_prs_ind_lat_akn_lit_fbf_mao_tha_mlt_tml_swt_xho_azi_mol_dut_uzb_swa_vie_heb_tsw_dgb_bam	-1.37027749733872	-3.4254395091169	0.000915220256934841
362	sid_svk_swt_lit_owc_tig_gam_por_uzb_aze_yor_tag_igb_krd_fre_bsq_glc_heb_xho_mnd_slo_grk_tsw_cze_ses_urd_hun_lda_akn_fin_spa_chh_geo_bul_afr_arw_ukr_sod_wly_alb_est_moo_sun_pan_ind_jpn_tml_kor_bos_ita_cic_rus_jav_ctl_aeg_mao_cnt_nor_fbf_dut_mlt_swe_scr_ger_prs_qcu_rom_mcd_hin_swa_hau_mol_anl_eng_bat_lat_bam_pol_zul_mly_tha_amh_knd_ewe_bem_azi_ben_guj_tur_ven_vie_amr_dgb_dyu_tsn	0.500248524710079	1.18256748981598	0.239995169909549
363	hau_slo_akn_krd_sod_aeg_amr_dut_uzb_azi_dgb_mao_bem_lit_scr_bsq_pol_tig_yor_mnd_pan_guj_swa_rom_zul_bos_hun_xho_ewe_fin_hin_heb_geo_mol_nor_urd_ben_anl_sid_ger_est_fbf_sun_ctl_bat_jpn_knd_kor_mcd_spa_tsn_afr_tag_cze_mlt_mly_cnt_glc_tsw_ita_wly_por_prs_fre_ukr_qcu_svk_grk_rus_cic_gam_swe_chh_alb_jav_bul_dyu_arw_igb_ind_tha_owc_tml_swt_bam_aze_eng_lat_tur_ven_vie_amh_ses_moo_lda	-0.573921697643571	-1.36945193602061	0.174155927735297
364	amr_afr_lda_por_mlt_wly_amh_glc_tur_azi_dyu_jav_yor_ctl_guj_bsq_bul_owc_bam_cnt_dut_ben_xho_ger_tsw_ukr_fin_cic_ses_est_grk_gam_geo_eng_swe_nor_pan_sod_aeg_rus_hun_zul_bat_svk_mly_jpn_knd_kor_lit_krd_ewe_scr_mao_lat_chh_tag_mnd_ita_swt_arw_sid_cze_alb_rom_slo_qcu_spa_pol_mol_tsn_heb_hin_hau_prs_ind_fre_akn_mcd_moo_sun_tha_anl_tml_bem_dgb_uzb_urd_bos_aze_igb_vie_tig_swa_fbf_ven	-0.245061844630304	-0.57854269793667	0.564296246808605
365	hau_rus_tsw_afr_amh_wly_sod_prs_uzb_aze_swt_tag_tsn_nor_bos_bsq_glc_chh_cic_cnt_ukr_slo_bam_krd_ses_pol_est_ewe_swa_hun_guj_heb_geo_ctl_svk_ita_por_tig_owc_grk_fin_akn_mao_spa_sun_jpn_knd_kor_swe_rom_zul_lat_mly_alb_mlt_ind_mnd_hin_fbf_lit_amr_dut_eng_scr_bul_qcu_mcd_fre_pan_igb_sid_urd_gam_arw_bat_mol_moo_cze_yor_jav_tha_aeg_tml_dyu_ven_azi_ger_ben_tur_lda_vie_anl_dgb_xho_bem	-0.145885431873613	-0.344295985488854	0.731401007451766
366	sid_nor_ven_por_anl_owc_mlt_bul_azi_uzb_xho_jav_ewe_ita_glc_bsq_cze_sod_bam_mnd_fre_ctl_dyu_ukr_ses_arw_fin_yor_moo_hun_guj_tig_geo_hin_lit_mol_pan_wly_hau_rom_est_zul_mly_eng_tag_jpn_knd_kor_mcd_dut_bem_pol_sun_rus_amh_bat_cnt_svk_akn_grk_aeg_lat_slo_prs_alb_qcu_bos_ben_urd_fbf_gam_swe_chh_spa_ind_krd_igb_scr_tsn_mao_tha_heb_tml_tsw_swa_aze_afr_ger_tur_dgb_vie_amr_cic_swt_lda	0.269804128657745	0.635130684771609	0.526902778743996
367	heb_afr_zul_rom_sid_tig_owc_rus_azi_tur_ses_tag_moo_fre_ben_bsq_mol_aeg_bam_cnt_grk_ita_bem_scr_cic_mcd_fin_igb_swt_est_alb_sod_geo_guj_ukr_hin_swe_amr_amh_spa_hun_tsn_mao_glc_jav_jpn_knd_kor_nor_cze_tsw_ctl_bat_dut_anl_mly_mnd_svk_akn_lat_mlt_slo_bul_bos_eng_qcu_ger_krd_urd_swa_hau_pol_wly_lit_ind_pan_yor_por_ven_sun_tha_chh_tml_xho_lda_uzb_arw_prs_aze_dyu_vie_gam_dgb_ewe_fbf	-0.0301506199864127	-0.0710928715261886	0.943476500101431
368	gam_scr_yor_prs_chh_tig_amh_nor_tur_aze_xho_tag_bam_pan_guj_bsq_fre_sid_tsw_mnd_cze_mcd_akn_ita_swt_grk_est_ses_bem_hun_spa_sod_geo_ger_dut_alb_ctl_aeg_amr_krd_fin_ven_bat_eng_jav_jpn_tml_kor_arw_lit_swa_rus_mao_svk_owc_sun_cnt_mol_zul_ben_mlt_afr_rom_slo_urd_qcu_swe_ukr_bul_ewe_hau_hin_anl_glc_ind_bos_moo_lat_dgb_mly_tha_wly_knd_tsn_cic_uzb_pol_por_azi_lda_vie_heb_dyu_fbf_igb	-0.358571991305033	-0.850895488785243	0.397012953700337
369	anl_nor_dgb_rus_mlt_gam_sid_svk_aze_tur_zul_mly_ses_spa_grk_bsq_mcd_owc_igb_cnt_eng_ger_lda_guj_swa_pol_fin_tsw_moo_hun_ita_aeg_geo_lat_cze_ukr_afr_wly_amh_hin_est_ewe_ind_rom_tag_jpn_tml_kor_dut_fre_akn_arw_sun_por_chh_jav_mnd_ctl_swt_glc_amr_scr_krd_prs_mol_qcu_alb_pan_swe_dyu_tig_ben_sod_urd_mao_slo_xho_bul_bem_bat_tha_heb_knd_ven_fbf_azi_lit_bos_uzb_cic_vie_hau_yor_tsn_bam	-0.102232808485317	-0.241088755947063	0.810017055104042
370	wly_pan_bem_spa_tig_sid_sod_guj_azi_uzb_tsn_jav_ses_rus_arw_bsq_prs_hau_swt_cnt_urd_slo_akn_lit_dgb_alb_est_igb_xho_fin_por_heb_geo_lat_krd_grk_fre_chh_gam_swe_hun_fbf_bat_glc_mao_jpn_knd_kor_bos_rom_tsw_nor_mly_ukr_amr_tag_mnd_scr_ven_dut_amh_ita_mol_pol_afr_qcu_bul_mcd_ben_bam_owc_cze_anl_hin_ind_ctl_swa_svk_cic_sun_tha_mlt_tml_zul_moo_aze_ger_eng_tur_yor_vie_aeg_lda_dyu_ewe	0.282170139034499	0.665049696942697	0.507664605619907
371	heb_rus_tsn_urd_amr_mlt_aeg_por_uzb_aze_ses_jav_ewe_ger_ita_bsq_grk_chh_swa_mnd_bul_dut_igb_mcd_akn_arw_fin_tsw_zul_est_spa_wly_geo_swe_ctl_krd_ukr_anl_tig_alb_hun_bam_mao_bos_bat_jpn_knd_kor_svk_pan_ven_fre_ind_lit_gam_mly_cnt_mol_cic_lat_amh_slo_afr_nor_glc_qcu_prs_hin_scr_xho_sod_rom_sid_cze_sun_pol_bem_guj_swt_tag_tha_owc_tml_moo_yor_azi_eng_ben_tur_dyu_vie_hau_fbf_lda_dgb	-0.85495416666507	-2.06176478117418	0.0420203905383336
372	gam_ctl_ses_arw_owc_amr_chh_mol_aze_uzb_ven_ind_akn_cze_afr_bsq_rus_anl_ewe_cnt_prs_fre_cic_pan_yor_rom_hun_xho_tsn_est_ben_aeg_geo_grk_slo_por_urd_amh_tig_ita_fin_dgb_mao_ukr_jav_jpn_tml_kor_scr_krd_moo_lat_tag_svk_hau_sun_mnd_hin_igb_mcd_mlt_eng_alb_glc_dut_qcu_bul_spa_lit_zul_sod_nor_sid_pol_mly_guj_bam_bos_swt_bat_tha_heb_knd_lda_fbf_azi_swe_ger_tur_swa_vie_wly_dyu_tsw_bem	0.0611041193119254	0.143756907845784	0.886003475764296
373	heb_svk_bam_ctl_aeg_gam_tig_fre_tur_azi_ven_mao_lda_eng_ben_bsq_urd_sid_xho_mnd_afr_rus_ewe_scr_swa_ukr_fin_cic_moo_hun_pan_sod_geo_glc_mcd_por_ita_amh_owc_slo_est_akn_tag_dut_jav_jpn_knd_kor_nor_prs_dgb_guj_mly_mol_amr_sun_cnt_pol_fbf_krd_anl_bos_lit_rom_hin_qcu_lat_cze_alb_zul_mlt_arw_chh_swe_ind_ger_tsn_bul_swt_bat_tha_hau_tml_tsw_bem_uzb_spa_grk_aze_ses_vie_wly_yor_igb_dyu	0.779410567143459	1.85471573711732	0.0668053689577795
374	tig_mcd_fbf_guj_hau_sid_sod_eng_tur_aze_tsw_tag_lda_ben_spa_bsq_slo_anl_swa_mnd_lit_hin_yor_dut_swt_mol_est_ven_akn_hun_bul_heb_geo_swe_glc_pan_grk_wly_amr_cze_fin_moo_bat_ukr_ind_jpn_knd_kor_ita_urd_dyu_bos_mly_afr_gam_mao_cnt_arw_bam_krd_amh_svk_pol_fre_lat_qcu_nor_por_ctl_igb_mlt_ger_owc_scr_jav_rom_cic_rus_ewe_sun_tha_aeg_tml_tsn_xho_azi_prs_alb_uzb_ses_vie_chh_zul_bem_dgb	-0.182604661658373	-0.430733169227536	0.667659047723191
375	wly_bos_yor_arw_amr_hau_owc_fre_tur_azi_zul_mly_swa_glc_cze_bsq_nor_gam_tsw_mnd_por_pan_fbf_pol_cic_slo_est_swt_lda_fin_ger_heb_geo_prs_ctl_hin_mol_amh_aeg_mcd_hun_dgb_sun_afr_bat_jpn_knd_kor_ukr_urd_ewe_ita_jav_rus_tig_ind_cnt_grk_akn_krd_mlt_scr_ben_guj_swe_qcu_spa_bul_alb_bam_anl_lat_chh_svk_tag_eng_igb_rom_ven_mao_tha_sid_tml_ses_xho_uzb_dut_lit_aze_bem_vie_sod_dyu_moo_tsn	0.145541726347645	0.342778136465295	0.732538935503805
376	amr_prs_swt_mcd_aeg_anl_gam_pol_azi_aze_moo_ind_swa_ben_mol_bsq_slo_owc_ses_mnd_scr_bul_tsw_por_ewe_arw_fin_akn_lda_est_alb_chh_geo_urd_dut_ctl_rom_tig_hau_ukr_hun_zul_bat_nor_tag_jpn_tml_kor_cze_pan_fbf_ita_sun_krd_mlt_mao_cnt_rus_igb_guj_wly_bos_spa_grk_lat_qcu_swe_glc_svk_bam_heb_ger_amh_hin_mly_afr_dyu_fre_tsn_jav_tha_sid_knd_yor_xho_uzb_eng_lit_tur_cic_vie_sod_bem_ven_dgb	0.118483211678684	0.278726084718748	0.781073872467528
377	heb_rus_tsw_nor_hau_mlt_owc_pan_tur_azi_swt_bat_dgb_lat_afr_bsq_ctl_amr_bam_cnt_guj_swe_fbf_glc_zul_urd_fin_cic_akn_est_mol_gam_geo_bos_ben_por_lit_chh_amh_eng_hun_bem_mly_krd_tag_jpn_tml_kor_slo_prs_swa_arw_jav_ger_wly_ind_mnd_mcd_tsn_alb_sid_bul_scr_svk_ukr_qcu_fre_dut_spa_ewe_sod_pol_aeg_grk_mao_rom_ses_hin_lda_sun_tha_anl_knd_ven_dyu_aze_ita_cze_uzb_xho_vie_tig_yor_moo_igb	-0.337658334049858	-0.798730263978561	0.426481923602985
378	sod_arw_fbf_pan_aeg_amr_sid_dut_tur_uzb_lda_tag_bem_afr_krd_bsq_grk_owc_tsn_cnt_mol_eng_cic_swe_zul_bul_est_ven_ses_fin_por_wly_geo_mcd_hin_pol_fre_anl_heb_ukr_hun_yor_mly_ctl_sun_jpn_tml_kor_rus_bos_moo_scr_jav_ger_chh_ind_mnd_guj_dyu_alb_mlt_glc_prs_nor_svk_qcu_ben_spa_cze_dgb_tig_ita_amh_urd_mao_lat_xho_lit_ewe_bat_tha_hau_knd_swa_bam_aze_rom_slo_azi_swt_vie_gam_igb_akn_tsw	-0.49160357251402	-1.16835317147557	0.245650667451408
379	heb_afr_dgb_cze_sid_chh_wly_nor_tur_uzb_cic_mly_bem_bos_mcd_bsq_pan_aeg_swt_mnd_ita_scr_swa_rus_tsw_lat_fin_ven_ewe_hun_eng_anl_geo_svk_spa_prs_rom_amh_hau_mol_est_zul_bat_urd_jav_jpn_tml_kor_arw_bul_lda_fre_sun_lit_owc_mao_cnt_dut_ses_ger_tig_ben_guj_glc_slo_qcu_por_hin_pol_yor_gam_krd_sod_grk_ind_alb_fbf_ctl_dyu_tag_tha_mlt_knd_tsn_bam_azi_swe_ukr_aze_xho_vie_amr_akn_igb_moo	-1.07617477979282	-2.63314058025396	0.00990722032809982
380	heb_krd_dgb_guj_hau_amr_tig_urd_azi_tur_ewe_mao_fbf_prs_svk_bsq_hin_sod_swa_mnd_eng_ger_bem_lit_moo_afr_fin_swt_ses_hun_alb_anl_geo_dut_pan_swe_ita_chh_owc_fre_est_tsn_ind_ctl_sun_jpn_tml_kor_bul_cze_akn_bos_bat_ben_gam_tag_cnt_grk_dyu_rom_wly_por_mcd_pol_ukr_qcu_slo_scr_spa_yor_aeg_mol_amh_nor_mly_rus_ven_glc_zul_jav_tha_sid_knd_tsw_lda_aze_arw_lat_uzb_bam_vie_mlt_xho_igb_cic	-0.36938402727314	-0.875317408060356	0.383656308413382
381	gam_mcd_lda_hin_sid_sod_owc_alb_aze_uzb_bam_mly_fbf_arw_glc_bsq_nor_amh_ewe_cnt_svk_afr_dyu_lit_yor_scr_est_tsn_moo_hun_bos_aeg_geo_cze_ben_ctl_lat_chh_mlt_grk_fin_swa_mao_urd_jav_jpn_tml_kor_pol_rus_ven_ukr_sun_prs_tig_ind_mnd_por_tsw_mol_hau_swe_spa_guj_fre_qcu_dut_ita_pan_cic_amr_ger_anl_eng_bat_bul_zul_krd_swt_tag_tha_heb_knd_dgb_bem_tur_slo_rom_azi_akn_vie_wly_xho_ses_igb	0.105506972998587	0.24863870516806	0.804188510102985
382	chh_alb_tsw_nor_heb_anl_mlt_ger_uzb_tur_zul_tag_swa_slo_ita_bsq_lit_aeg_dgb_cnt_dut_krd_ses_eng_tsn_afr_fin_dyu_igb_hun_hin_sid_geo_bul_cze_prs_rom_hau_amh_bos_est_yor_sun_rus_ind_jpn_tml_kor_arw_grk_swt_guj_bat_pan_tig_jav_mnd_fre_bam_ukr_gam_svk_swe_pol_scr_qcu_por_urd_mcd_bem_sod_ctl_wly_spa_mao_ben_moo_mol_ven_mly_tha_amr_knd_xho_fbf_aze_lat_glc_azi_ewe_vie_owc_akn_cic_lda	-0.398223975164356	-0.943843566933362	0.347695185367632
383	wly_scr_tsn_alb_tig_heb_hau_krd_uzb_aze_moo_sun_yor_bul_afr_bsq_lat_sid_ses_cnt_ger_bos_bem_urd_lda_hin_est_fbf_zul_fin_dut_amr_geo_grk_swe_spa_rom_sod_anl_ben_hun_tsw_tag_arw_mao_jpn_knd_kor_por_slo_igb_pol_mly_guj_owc_bat_mnd_pan_dgb_lit_amh_nor_rus_fre_svk_qcu_prs_mcd_ita_dyu_gam_glc_mlt_mol_jav_ctl_bam_cze_swa_ind_tha_chh_tml_swt_akn_tur_ukr_eng_azi_xho_vie_aeg_ven_cic_ewe	-0.623340154391021	-1.4901700738639	0.139563362796561
384	tig_spa_zul_svk_chh_amr_mlt_afr_uzb_tur_swt_sun_moo_por_glc_bsq_eng_amh_lda_cnt_ctl_urd_tsw_pan_ses_mol_fin_yor_swa_est_swe_sod_geo_pol_hin_cze_ita_anl_heb_ben_hun_bem_mao_scr_bat_jpn_tml_kor_slo_rom_akn_rus_mly_alb_hau_jav_mnd_krd_cic_guj_aeg_prs_arw_dut_lit_qcu_mcd_bos_nor_bam_owc_ger_wly_ukr_ind_lat_dyu_bul_tsn_tag_tha_gam_knd_fbf_ewe_aze_fre_grk_azi_ven_vie_sid_igb_dgb_xho	0.0460658010446284	0.108491359090166	0.913839668415328
385	sod_alb_akn_ctl_amr_anl_hau_por_tur_aze_ewe_bat_ven_nor_rus_bsq_rom_owc_igb_mnd_mcd_krd_cic_slo_tsn_glc_fin_bem_swt_hun_pan_sid_geo_svk_cze_grk_hin_gam_tig_pol_est_yor_mly_guj_tag_jpn_tml_kor_bos_ben_swa_bul_jav_mol_wly_sun_cnt_dut_xho_spa_heb_ukr_lit_lat_fre_qcu_ger_eng_afr_ses_amh_ita_chh_urd_mao_scr_zul_swe_tsw_ind_tha_aeg_knd_dyu_fbf_azi_prs_arw_uzb_lda_vie_mlt_bam_moo_dgb	-0.523564879946768	-1.24907217487466	0.214773499095067
386	hau_nor_swa_svk_anl_heb_wly_pan_uzb_azi_moo_sun_fbf_spa_eng_bsq_urd_aeg_ses_cnt_slo_lit_bam_lat_dyu_fre_hun_dgb_cic_est_bul_tig_geo_rom_cze_hin_ukr_amh_mlt_afr_fin_ven_ind_swe_jav_jpn_knd_kor_alb_krd_tsn_bos_bat_guj_sid_tag_mnd_arw_bem_ger_chh_mcd_grk_ctl_dut_qcu_por_ita_glc_tsw_gam_mol_owc_rus_mao_scr_igb_pol_lda_mly_tha_sod_tml_akn_ewe_aze_ben_prs_tur_yor_vie_amr_swt_zul_xho	-0.854966291063192	-2.06612867495673	0.0415972720679595
387	gam_glc_ewe_ukr_owc_anl_sod_rus_tur_aze_dyu_ind_xho_swe_ben_bsq_cze_chh_swt_cnt_lat_scr_ses_bul_akn_hin_fin_ven_igb_hun_nor_wly_geo_grk_dut_afr_prs_amh_mlt_lit_est_tsn_mly_bos_mao_jpn_tml_kor_guj_ger_yor_svk_jav_eng_amr_bat_mnd_por_lda_slo_tig_urd_arw_pol_ita_qcu_mol_pan_ctl_zul_sid_mcd_aeg_spa_sun_fre_swa_rom_dgb_tag_tha_hau_knd_bam_bem_azi_alb_krd_uzb_moo_vie_heb_tsw_fbf_cic	-0.39538668840915	-0.937816221945153	0.350768027981639
388	amh_lat_tsw_rom_tig_chh_anl_por_uzb_tur_akn_mao_swt_alb_urd_bsq_prs_amr_bem_cnt_glc_spa_cic_grk_bam_pan_hun_dgb_dyu_fin_scr_mlt_geo_ger_guj_ukr_mol_gam_owc_lit_est_ven_sun_slo_jav_jpn_tml_kor_pol_ita_swa_krd_ind_cze_sid_mly_mnd_eng_yor_ben_wly_rus_afr_bul_svk_qcu_hin_swe_ctl_zul_heb_bos_sod_fre_bat_arw_lda_nor_tsn_tag_tha_aeg_knd_ses_ewe_azi_dut_mcd_aze_igb_vie_hau_xho_moo_fbf	-1.15385424366973	-2.83509694779153	0.00562030515744427
389	aeg_ger_cic_nor_gam_mlt_wly_rus_uzb_azi_tsw_mao_swa_glc_pol_bsq_scr_owc_bem_mnd_cze_mol_yor_bos_tsn_ctl_hun_xho_ewe_fin_ben_amh_geo_pan_fre_afr_guj_sid_sod_prs_est_akn_ind_svk_mly_jpn_knd_kor_slo_krd_ses_lit_bat_rom_anl_tag_cnt_ita_moo_swe_hau_hin_urd_eng_mcd_qcu_por_dut_bul_dgb_chh_spa_amr_grk_jav_arw_bam_lat_zul_sun_tha_heb_tml_igb_swt_aze_alb_ukr_tur_dyu_vie_tig_ven_fbf_lda	0.309604129613345	0.728163337036635	0.468343081351998
390	chh_fre_moo_grk_sod_amr_wly_nor_aze_azi_akn_jav_ewe_pol_glc_bsq_prs_heb_tsw_cnt_cze_ger_swt_dut_igb_mcd_fin_bam_fbf_hun_rus_gam_geo_lat_krd_ben_arw_amh_mlt_lit_est_tsn_ind_hin_bat_jpn_tml_kor_alb_rom_dyu_mol_tag_bul_anl_sun_mnd_swe_dgb_slo_owc_bos_eng_pan_ita_qcu_guj_por_ukr_ven_hau_svk_aeg_spa_mao_afr_swa_scr_cic_mly_tha_sid_knd_zul_lda_tur_ctl_urd_uzb_ses_vie_tig_xho_yor_bem	0.281804171857156	0.663171403270845	0.508861246587053
391	anl_rom_swa_urd_mlt_gam_hau_cze_azi_tur_dgb_jav_tsw_guj_dut_bsq_alb_heb_dyu_mnd_scr_prs_xho_fre_akn_hin_est_swt_yor_fin_ukr_owc_geo_ctl_nor_por_ger_wly_chh_ita_hun_ven_ind_slo_bat_jpn_knd_kor_bul_bos_tsn_lit_mly_pan_sod_sun_cnt_afr_cic_svk_amh_pol_glc_rus_eng_qcu_arw_spa_lat_bam_amr_ben_tig_mcd_tag_grk_ewe_mol_moo_mao_tha_aeg_tml_zul_lda_uzb_swe_krd_aze_fbf_vie_sid_bem_igb_ses	-0.490327522745261	-1.16484130340864	0.247062461546213
392	chh_krd_xho_hin_heb_tig_wly_glc_aze_uzb_ven_mao_cic_fre_rus_bsq_cze_gam_igb_mnd_ben_mol_swa_lat_lda_ctl_est_akn_dyu_hun_bul_anl_geo_ukr_scr_prs_slo_hau_owc_pol_fin_bem_jav_arw_tag_jpn_knd_kor_afr_swe_dgb_lit_sun_pan_sod_bat_cnt_eng_swt_ita_amh_alb_urd_ger_nor_qcu_por_spa_grk_bam_amr_guj_sid_svk_ind_mcd_ses_bos_moo_mly_tha_aeg_tml_fbf_zul_tur_dut_rom_azi_ewe_vie_mlt_tsw_yor_tsn	-0.335207399275699	-0.795888323368113	0.428123786931847
393	heb_arw_zul_guj_sid_sod_hau_nor_azi_aze_dgb_bat_fbf_pan_spa_bsq_swe_aeg_tsw_cnt_lat_glc_swt_afr_swa_ben_est_moo_tsn_hun_lit_owc_geo_por_ctl_cze_krd_gam_wly_ukr_fin_ses_jav_mcd_ind_jpn_knd_kor_ger_prs_akn_rom_mly_bul_anl_tag_mnd_grk_lda_fre_amr_scr_rus_svk_urd_qcu_pol_alb_slo_yor_chh_ita_mlt_eng_sun_bos_dyu_dut_ewe_mao_tha_amh_tml_xho_bem_uzb_mol_hin_tur_cic_vie_tig_bam_ven_igb	-0.0149486405862921	-0.0352011689918511	0.971994775098696
394	gam_dut_dyu_pan_wly_mlt_aeg_krd_uzb_tur_igb_mly_tsw_hin_fre_bsq_grk_sid_xho_cnt_cze_lat_dgb_ukr_cic_prs_hun_ses_ewe_est_bos_amh_geo_ben_urd_ita_lit_sod_hau_glc_fin_zul_tag_rus_sun_jpn_knd_kor_svk_arw_lda_pol_jav_scr_tig_ind_mnd_bul_ven_slo_chh_ger_mol_por_afr_qcu_rom_eng_mcd_yor_anl_alb_owc_ctl_bat_swe_tsn_spa_fbf_mao_tha_amr_tml_akn_swt_aze_guj_nor_azi_moo_vie_heb_bam_swa_bem	-0.697426096681565	-1.67037902559868	0.0982067850562794
395	hau_pol_tsw_svk_aeg_tig_sid_ctl_aze_uzb_swt_ind_dgb_bul_spa_bsq_ita_wly_zul_mnd_alb_ger_yor_guj_swa_dut_fin_moo_igb_est_ukr_mlt_geo_mcd_arw_slo_grk_gam_amh_ben_hun_bem_mao_rus_bat_jpn_tml_kor_fre_bos_bam_scr_tag_por_sod_mly_cnt_eng_xho_nor_amr_swe_pan_afr_prs_qcu_urd_rom_cze_ewe_heb_mol_chh_lat_jav_krd_tsn_glc_dyu_sun_tha_anl_knd_akn_ses_azi_lit_hin_tur_fbf_vie_owc_lda_cic_ven	0.0374751074145041	0.0882429829492486	0.929873295611098
396	heb_mol_tsw_eng_sid_wly_hau_guj_tur_azi_ven_sun_cic_nor_urd_bsq_pan_mlt_ewe_mnd_krd_ita_igb_lat_swt_hin_est_tsn_lda_fin_alb_anl_geo_grk_spa_cze_swe_amh_sod_prs_hun_dyu_tag_lit_mao_jpn_knd_kor_bos_glc_moo_pol_ind_ger_chh_mly_cnt_arw_swa_ben_aeg_mcd_svk_scr_rus_qcu_fre_slo_ukr_bem_tig_por_amr_ctl_bat_rom_xho_afr_zul_jav_tha_owc_tml_fbf_yor_aze_dut_bul_uzb_bam_vie_gam_ses_akn_dgb	0.181640699146869	0.427483660421028	0.670015268651916
397	tig_ctl_moo_ita_sod_anl_sid_cze_aze_tur_akn_bat_dyu_lat_guj_bsq_eng_hau_lda_cnt_mcd_pan_dgb_por_tsw_krd_hun_ses_fbf_est_ukr_chh_geo_glc_pol_fre_arw_aeg_amr_nor_fin_zul_ind_scr_mao_jpn_tml_kor_dut_rom_bem_bul_mly_swe_mlt_sun_mnd_prs_yor_alb_gam_urd_ben_rus_spa_qcu_ger_slo_mol_swt_wly_grk_owc_bos_jav_hin_ewe_afr_igb_tag_tha_heb_knd_swa_xho_azi_svk_lit_uzb_bam_vie_amh_tsn_cic_ven	-1.27506372433209	-3.17758813598897	0.00201624189109964
398	aeg_dut_tsn_krd_sid_sod_heb_rus_uzb_aze_ewe_sun_yor_nor_scr_bsq_mol_hau_dgb_mnd_prs_ukr_fbf_alb_zul_ctl_fin_bem_cic_hun_urd_mlt_geo_spa_ita_mcd_bul_amh_anl_eng_est_lda_bat_grk_mao_jpn_tml_kor_cze_pol_igb_slo_mly_lat_owc_tag_cnt_fre_dyu_hin_chh_bos_rom_lit_ger_qcu_pan_afr_arw_ven_tig_guj_gam_por_ind_svk_tsw_swe_swt_jav_tha_amr_knd_akn_bam_azi_glc_ben_tur_ses_vie_wly_swa_xho_moo	-1.12037348905693	-2.75775623591214	0.00700653301309087
399	amr_arw_yor_urd_wly_gam_anl_lat_azi_aze_lda_tag_swa_krd_ben_bsq_bos_mlt_dyu_mnd_hin_mcd_swt_bul_xho_dut_hun_fbf_dgb_est_prs_chh_geo_cze_fre_ita_slo_aeg_heb_swe_fin_ewe_sun_grk_ind_jpn_knd_kor_scr_ctl_moo_rus_mao_ger_sid_bat_cnt_eng_igb_spa_sod_pol_por_ukr_guj_qcu_glc_rom_svk_zul_owc_alb_hau_nor_mly_lit_bam_afr_akn_jav_tha_amh_tml_ses_ven_tur_mol_pan_uzb_tsw_vie_tig_tsn_bem_cic	-0.712158852187562	-1.70516155002675	0.0915025779954581
400	hau_afr_xho_glc_sod_wly_heb_svk_uzb_tur_bem_ind_tsw_mcd_ctl_bsq_rom_tig_ven_mnd_cze_arw_tsn_mol_cic_hin_est_bam_akn_fin_ben_chh_geo_por_swe_urd_prs_amh_gam_rus_hun_ses_sun_krd_tag_jpn_tml_kor_eng_guj_ewe_dut_mao_scr_amr_mly_cnt_pol_zul_grk_anl_ukr_slo_lit_ger_qcu_bul_bos_spa_yor_mlt_alb_owc_ita_bat_nor_igb_pan_fbf_jav_tha_aeg_knd_moo_swt_azi_fre_lat_aze_dgb_vie_sid_dyu_lda_swa	0.125425974587382	0.295356163442769	0.76838021996231
401	owc_ctl_cic_cze_sid_amh_tig_bos_azi_tur_zul_bat_dyu_grk_ben_bsq_afr_chh_swt_mnd_krd_lit_igb_alb_xho_por_hun_tsw_swa_est_ukr_amr_geo_urd_nor_ger_glc_hau_anl_swe_fin_fbf_mao_arw_jav_jpn_knd_kor_eng_slo_ewe_fre_mly_lat_heb_sun_cnt_mol_yor_mcd_mlt_rom_scr_ita_pan_qcu_guj_prs_dut_ven_wly_rus_sod_bul_ind_svk_lda_pol_bem_tag_tha_gam_tml_tsn_moo_uzb_spa_hin_aze_dgb_vie_aeg_akn_ses_bam	-0.00118290065750199	-0.00278918251129514	0.997780531477885
402	wly_bos_tsn_alb_owc_anl_sid_grk_aze_tur_moo_mao_bam_prs_arw_bsq_rom_amr_ses_mnd_mcd_krd_fbf_scr_igb_lat_hun_bem_dyu_fin_lit_sod_geo_ben_mol_afr_glc_hau_gam_ukr_est_ewe_mly_guj_jav_jpn_knd_kor_ger_svk_yor_eng_sun_cze_tig_tag_cnt_ctl_xho_por_amh_pan_urd_swe_spa_qcu_slo_nor_bul_swa_chh_rus_mlt_ita_ind_dut_akn_hin_tsw_bat_tha_heb_tml_cic_dgb_uzb_fre_pol_azi_lda_vie_aeg_zul_swt_ven	-0.698717645131422	-1.67763656182986	0.096775939728321
403	chh_pol_bam_mol_heb_gam_anl_svk_uzb_tur_akn_mao_tsn_afr_scr_bsq_hin_aeg_lda_cnt_pan_dut_bem_spa_cic_ukr_est_moo_swt_hun_por_wly_geo_rom_krd_prs_lat_owc_amr_nor_fin_ven_jav_fre_tag_jpn_tml_kor_ita_grk_swa_rus_mly_ctl_amh_bat_mnd_bos_fbf_glc_mlt_guj_ger_alb_urd_qcu_arw_cze_eng_zul_sod_swe_tig_slo_ind_bul_dyu_lit_yor_sun_tha_hau_knd_tsw_igb_aze_mcd_ben_azi_xho_vie_sid_ewe_ses_dgb	-0.452146610854795	-1.07249853352381	0.286271338550257
404	aeg_mol_ses_por_gam_owc_mlt_guj_azi_tur_bam_mly_dgb_dut_rom_bsq_spa_hau_tsw_cnt_ukr_ita_dyu_hin_zul_pol_fin_swa_fbf_est_pan_heb_geo_grk_ctl_krd_ben_wly_chh_bos_hun_tsn_ind_urd_bat_jpn_knd_kor_fre_slo_igb_prs_mao_afr_amh_sun_mnd_alb_bem_svk_sod_glc_ger_cze_bul_qcu_lat_arw_lit_xho_amr_mcd_tig_eng_tag_scr_ven_swe_moo_jav_tha_sid_tml_lda_ewe_uzb_rus_nor_aze_yor_vie_anl_akn_swt_cic	-0.359329337193148	-0.852022180451977	0.396390547278882
405	chh_lat_yor_fre_tig_sod_hau_pan_tur_uzb_tsn_bat_xho_glc_spa_bsq_slo_heb_dgb_mnd_mol_rom_ewe_nor_lda_ukr_hun_bam_igb_fin_ita_wly_geo_cze_ctl_bul_krd_owc_aeg_por_est_ses_mly_swe_sun_jpn_tml_kor_lit_grk_ven_ger_tag_dut_mlt_ind_cnt_bos_bem_mcd_gam_prs_hin_ben_afr_qcu_urd_rus_alb_moo_amr_eng_anl_svk_jav_pol_fbf_guj_cic_mao_tha_amh_knd_swt_dyu_azi_arw_scr_aze_zul_vie_sid_akn_swa_tsw	-0.417563162908241	-0.989768149001679	0.32485564892725
406	amh_rus_cic_scr_anl_wly_aeg_ben_uzb_azi_lda_jav_zul_bos_dut_bsq_eng_chh_akn_mnd_ger_pol_ses_pan_swa_svk_est_bem_tsn_fin_rom_sid_geo_por_arw_alb_ita_tig_sod_grk_hun_bam_mao_lat_sun_jpn_tml_kor_ctl_slo_fbf_nor_bat_swe_gam_ind_cnt_fre_yor_afr_heb_prs_mcd_cze_krd_qcu_urd_ukr_bul_dyu_mlt_lit_hau_guj_tag_hin_swt_mol_dgb_mly_tha_amr_knd_igb_ewe_tur_spa_glc_aze_moo_vie_owc_ven_xho_tsw	0.076651183088892	0.180511558749299	0.857143758425803
407	anl_grk_dyu_ger_owc_sid_wly_alb_uzb_azi_zul_mly_ewe_ben_afr_bsq_por_hau_xho_mnd_pol_prs_ses_krd_igb_pan_fin_fbf_bem_hun_ctl_sod_geo_eng_arw_fre_glc_chh_amh_mol_est_dgb_sun_ukr_bat_jpn_tml_kor_bos_cze_swt_mcd_ind_rus_heb_jav_cnt_guj_bam_urd_tig_dut_nor_spa_rom_qcu_scr_svk_ita_ven_aeg_swe_mlt_lit_mao_slo_akn_bul_cic_tag_tha_amr_knd_swa_yor_tur_lat_hin_aze_tsw_vie_gam_moo_tsn_lda	0.456892834395075	1.07909037563713	0.283338197111109
408	aeg_ctl_bem_spa_wly_sod_heb_pan_tur_uzb_igb_mly_moo_rus_lat_bsq_ukr_sid_tsw_cnt_ger_krd_cic_afr_fbf_guj_est_zul_ewe_hun_lit_amr_geo_glc_por_ita_dut_gam_owc_bos_fin_swa_jav_fre_tag_jpn_tml_kor_arw_swe_tsn_scr_ind_svk_anl_sun_mnd_mcd_bam_grk_mlt_eng_hin_pol_urd_qcu_ben_nor_bul_ven_tig_rom_amh_mol_mao_cze_ses_prs_akn_bat_tha_chh_knd_xho_yor_azi_alb_slo_aze_lda_vie_hau_dgb_dyu_swt	-0.367138935216446	-0.871541682822893	0.385702835992129
409	tig_glc_ewe_afr_amh_wly_owc_alb_azi_tur_moo_sun_cic_spa_krd_bsq_ben_mlt_dyu_cnt_swe_ger_dgb_dut_yor_svk_est_tsw_swt_hun_pol_chh_geo_arw_scr_guj_eng_sod_anl_mcd_fin_igb_mao_mol_bat_jpn_tml_kor_bul_nor_lda_cze_tag_pan_amr_mly_mnd_ita_ses_fre_aeg_ctl_grk_lat_por_qcu_ukr_hin_urd_bam_heb_bos_gam_rus_ind_lit_fbf_prs_tsn_jav_tha_hau_knd_bem_akn_uzb_slo_rom_aze_swa_vie_sid_ven_zul_xho	0.356464115544843	0.840149447598962	0.402979334729651
410	owc_slo_cic_pan_sid_sod_heb_rom_tur_azi_dgb_jav_tsw_ukr_svk_bsq_mol_chh_bem_mnd_ger_alb_ses_mcd_swa_bos_fin_fbf_tsn_est_lat_gam_geo_ita_fre_dut_eng_aeg_amh_lit_hun_moo_tag_por_ind_jpn_tml_kor_bul_spa_bam_cze_mly_rus_amr_mao_cnt_ctl_ewe_afr_hau_hin_prs_guj_nor_qcu_grk_arw_swe_zul_tig_scr_anl_glc_sun_pol_xho_krd_swt_bat_tha_mlt_knd_igb_ven_uzb_urd_ben_aze_akn_vie_wly_dyu_lda_yor	-0.0642516178633432	-0.151415259854863	0.879976120679137
411	anl_mcd_swt_swe_wly_hau_aeg_pol_azi_uzb_dgb_bat_lda_nor_rus_bsq_ben_amh_fbf_cnt_ctl_bul_moo_mol_bem_ger_est_zul_ewe_hun_hin_sid_geo_slo_afr_ita_arw_heb_amr_alb_fin_akn_mao_guj_ind_jpn_knd_kor_scr_glc_bam_spa_sun_bos_gam_mly_mnd_grk_swa_krd_mlt_pan_eng_rom_por_qcu_dut_ukr_urd_igb_owc_fre_chh_prs_jav_cze_yor_lat_tsn_tag_tha_tig_tml_cic_dyu_aze_svk_lit_tur_ses_vie_sod_tsw_ven_xho	-0.763815707635403	-1.83748999554254	0.0693307500999245
412	owc_pan_tsw_swe_amr_heb_mlt_krd_tur_aze_cic_ind_swt_cze_ita_bsq_guj_hau_moo_mnd_nor_fre_ses_ger_ewe_spa_fin_ven_dyu_hun_bul_tig_geo_pol_mcd_arw_lit_anl_amh_glc_est_akn_sun_ukr_tag_jpn_tml_kor_svk_dut_bam_scr_mly_grk_chh_jav_cnt_slo_dgb_prs_sid_hin_alb_rom_mol_qcu_afr_ctl_eng_zul_wly_lat_sod_urd_mao_bos_lda_rus_fbf_bat_tha_gam_knd_xho_yor_azi_por_ben_uzb_igb_vie_aeg_swa_bem_tsn	-0.768561413555626	-1.84841094072983	0.0677206084958097
413	wly_ger_dyu_mol_sod_gam_amh_grk_uzb_tur_cic_mao_yor_slo_krd_bsq_mcd_owc_akn_cnt_rom_glc_dgb_prs_xho_ben_fin_bam_bem_hun_eng_amr_geo_ctl_cze_swe_por_hau_chh_pol_est_tsw_jav_alb_tag_jpn_tml_kor_guj_arw_lda_fre_ind_nor_mlt_bat_mnd_afr_ses_ukr_tig_bos_lat_hin_pan_qcu_svk_lit_urd_fbf_sid_dut_heb_ita_mly_scr_moo_bul_igb_sun_tha_anl_knd_zul_ven_azi_rus_spa_aze_tsn_vie_aeg_swa_swt_ewe	0.0723530275408351	0.170404003737345	0.865062591633972
414	mlt_cze_xho_svk_sod_amh_sid_dut_tur_aze_dyu_ind_ewe_afr_prs_bsq_pan_tig_tsn_cnt_ctl_ger_zul_por_yor_rom_est_dgb_bam_hun_pol_amr_geo_ukr_nor_mcd_mol_hau_heb_spa_fin_tsw_jav_swe_tag_jpn_tml_kor_bul_grk_igb_glc_mao_rus_chh_mly_mnd_guj_fbf_ita_gam_fre_lat_ben_urd_qcu_arw_eng_alb_moo_wly_hin_owc_scr_bat_bos_akn_lit_bem_sun_tha_aeg_knd_ses_swa_uzb_krd_slo_azi_ven_vie_anl_lda_swt_cic	-0.932985934903627	-2.26137925559163	0.0260663019212394
415	mlt_svk_cic_scr_gam_anl_hau_urd_tur_uzb_xho_sun_zul_lat_ita_bsq_spa_owc_dgb_mnd_bos_grk_fbf_ben_moo_hin_est_dyu_yor_fin_pol_amr_geo_ukr_rus_mcd_guj_wly_tig_arw_hun_bem_tag_afr_jav_jpn_tml_kor_slo_cze_akn_prs_mly_ger_aeg_mao_cnt_glc_ses_mol_amh_lit_eng_pan_nor_qcu_alb_fre_krd_igb_sid_rom_chh_dut_ind_swe_bam_ctl_ven_bat_tha_sod_knd_swa_tsw_aze_por_bul_azi_tsn_vie_heb_swt_ewe_lda	-0.445885567893	-1.05903534009724	0.292326567225024
416	chh_svk_bem_bul_tig_anl_owc_afr_uzb_aze_zul_mly_ewe_eng_nor_bsq_ukr_wly_cic_cnt_pan_glc_yor_krd_swt_lat_est_bam_lda_fin_ctl_amr_geo_guj_hin_ben_dut_sod_mlt_fre_hun_dyu_tag_rus_bat_jpn_tml_kor_lit_ita_tsw_rom_ind_bos_aeg_jav_mnd_slo_igb_prs_gam_scr_mol_urd_ger_qcu_por_cze_swe_dgb_amh_spa_sid_mcd_mao_grk_ses_alb_moo_sun_tha_heb_knd_xho_ven_tur_pol_arw_azi_swa_vie_hau_akn_fbf_tsn	-0.364820279974126	-0.864309908152394	0.389641495603597
417	mlt_bos_swt_ctl_amr_heb_anl_ita_aze_uzb_akn_jav_cic_glc_pol_bsq_afr_sod_tsw_cnt_cze_pan_yor_alb_swa_prs_hun_dyu_zul_est_svk_sid_geo_fre_mcd_swe_ukr_owc_chh_urd_fin_fbf_bat_grk_mao_jpn_knd_kor_hin_slo_ven_guj_tag_dut_gam_sun_mnd_lit_bem_nor_wly_spa_rus_arw_por_qcu_lat_scr_mol_lda_tig_eng_aeg_bul_ind_ben_moo_krd_bam_mly_tha_amh_tml_dgb_xho_tur_ger_rom_azi_tsn_vie_hau_igb_ses_ewe	-0.632318844230841	-1.51463409812769	0.133256505503317
418	heb_dut_yor_bos_owc_chh_amh_hin_azi_uzb_ewe_sun_cic_mcd_swe_bsq_scr_tig_swt_cnt_arw_spa_akn_ben_tsw_guj_est_igb_lda_fin_svk_aeg_geo_fre_ita_ger_alb_anl_hau_lat_hun_bam_mly_lit_bat_jpn_tml_kor_glc_grk_ven_por_jav_afr_wly_mao_mnd_eng_tsn_rom_sod_krd_urd_bul_prs_qcu_cze_slo_rus_zul_sid_pol_mlt_ukr_ind_pan_dyu_ctl_dgb_tag_tha_amr_knd_swa_xho_aze_nor_mol_tur_bem_vie_gam_fbf_moo_ses	-0.934370117303746	-2.27044326213776	0.0254892605008091
419	heb_bul_moo_mol_chh_anl_sod_alb_aze_tur_ven_mao_ses_pan_glc_bsq_krd_tig_xho_cnt_cze_ben_bam_ita_bem_slo_hun_dgb_lda_fin_svk_hau_geo_scr_urd_ukr_mcd_aeg_owc_rus_est_cic_tag_hin_sun_jpn_knd_kor_ctl_spa_tsn_lat_mly_ger_gam_jav_mnd_rom_dyu_lit_mlt_grk_guj_pol_eng_qcu_por_arw_dut_akn_sid_bos_amh_fre_ind_afr_swa_prs_zul_bat_tha_amr_tml_igb_tsw_azi_nor_swe_uzb_swt_vie_wly_ewe_fbf_yor	-0.77980466910173	-1.87901663466451	0.0633739914773173
420	wly_glc_dgb_afr_amh_chh_tig_hin_aze_azi_ven_jav_bem_pan_nor_bsq_mol_heb_ses_mnd_eng_slo_swt_bos_tsw_ukr_est_moo_yor_fin_pol_mlt_geo_guj_ita_dut_alb_sid_hau_mcd_hun_cic_sun_cze_ind_jpn_tml_kor_prs_ger_fbf_urd_tag_lat_anl_bat_cnt_rus_lda_krd_aeg_bul_scr_por_spa_qcu_arw_grk_rom_ewe_amr_ben_sod_svk_mly_lit_igb_ctl_zul_mao_tha_owc_knd_akn_tsn_uzb_swe_fre_tur_bam_vie_gam_xho_dyu_swa	0.399780934780442	0.9420673557826	0.348598914723317
421	anl_bul_swa_afr_mlt_amr_chh_ctl_aze_tur_dgb_bat_dyu_pan_krd_bsq_svk_wly_igb_cnt_scr_urd_akn_glc_zul_slo_hun_tsw_cic_est_lat_heb_geo_bos_por_arw_nor_sod_sid_hin_fin_xho_jav_ben_mly_jpn_tml_kor_alb_lit_ses_rus_tag_prs_tig_sun_mnd_cze_ven_ger_amh_swe_fre_mol_grk_qcu_rom_pol_eng_swt_hau_ita_gam_mcd_ind_spa_bam_ukr_moo_mao_tha_aeg_knd_yor_lda_uzb_guj_dut_azi_ewe_vie_owc_tsn_fbf_bem	-0.843838101211233	-2.03833665031368	0.044355762190183
422	amr_prs_lda_glc_heb_owc_gam_hin_aze_azi_swt_jav_ven_rus_urd_bsq_bos_anl_tsn_cnt_guj_slo_zul_lit_yor_swe_hun_igb_tsw_est_afr_amh_geo_ita_ctl_arw_spa_sod_hau_mcd_fin_dyu_ind_rom_sun_jpn_knd_kor_pan_ukr_akn_svk_mao_cze_tig_tag_mnd_pol_cic_nor_chh_alb_dut_lat_bul_qcu_ger_mol_eng_fbf_sid_krd_aeg_ben_mly_grk_swa_scr_ses_bat_tha_wly_tml_ewe_bam_uzb_por_fre_tur_dgb_vie_mlt_bem_xho_moo	-0.0180871976430096	-0.0425877066753668	0.966121497580107
423	amh_scr_tsn_afr_anl_sod_gam_guj_azi_aze_ewe_mly_swt_urd_rus_bsq_ger_owc_fbf_cnt_glc_dut_yor_mcd_tsw_bul_est_dgb_swa_hun_lit_sid_geo_pol_nor_eng_lat_heb_hau_arw_fin_ses_ind_alb_mao_jpn_knd_kor_hin_ctl_bem_ukr_bat_pan_tig_tag_mnd_swe_cic_rom_amr_mol_krd_prs_por_qcu_spa_slo_cze_dyu_chh_bos_mlt_ben_jav_fre_xho_ita_igb_sun_tha_aeg_tml_akn_zul_uzb_svk_grk_tur_ven_vie_wly_lda_moo_bam	-0.0733585550459843	-0.173063404485247	0.862977696368285
424	hau_mcd_fbf_bos_heb_amr_aeg_glc_azi_uzb_swt_jav_igb_cze_grk_bsq_hin_sid_zul_cnt_ben_afr_ses_fre_bam_pan_est_akn_dyu_hun_prs_sod_geo_ukr_por_svk_krd_anl_chh_guj_fin_swa_tag_bul_mao_jpn_tml_kor_spa_rus_ewe_ctl_ind_lit_mlt_bat_mnd_swe_lda_eng_gam_nor_scr_slo_arw_qcu_pol_ita_rom_bem_tig_urd_amh_dut_mly_lat_dgb_mol_yor_sun_tha_owc_knd_cic_tsn_tur_ger_alb_aze_xho_vie_wly_ven_tsw_moo	-0.177800150571493	-0.419487189372276	0.675827542093944
425	owc_cze_swa_arw_mlt_heb_amh_ukr_aze_uzb_dgb_mao_yor_alb_mcd_bsq_ita_gam_tsw_cnt_fre_glc_ewe_ger_swt_nor_fin_dyu_bam_hun_rus_sid_geo_por_afr_guj_eng_hau_wly_grk_est_zul_mly_scr_sun_jpn_knd_kor_ben_pan_cic_hin_tag_lit_anl_jav_mnd_swe_moo_prs_amr_slo_spa_dut_bos_qcu_svk_rom_krd_tsn_sod_bul_aeg_lat_ind_mol_xho_pol_bem_bat_tha_tig_tml_igb_akn_tur_ctl_urd_azi_lda_vie_chh_ses_ven_fbf	0.745949673024183	1.7663352184178	0.0806209220666559
426	amh_ctl_swa_pol_hau_owc_aeg_hin_tur_uzb_bam_jav_yor_spa_lit_bsq_eng_wly_moo_mnd_bos_mcd_igb_ger_ven_arw_hun_ses_swt_fin_grk_mlt_geo_rus_lat_nor_prs_sod_gam_svk_est_akn_mly_slo_mao_jpn_knd_kor_cze_swe_bem_fre_ind_rom_sid_sun_cnt_urd_zul_guj_anl_scr_glc_ita_por_qcu_bul_ukr_ben_dyu_chh_krd_tig_pan_tag_alb_fbf_dut_dgb_bat_tha_amr_tml_xho_tsw_aze_afr_mol_azi_lda_vie_heb_cic_ewe_tsn	-0.268386953414701	-0.634603037280078	0.527245423477296
427	heb_mol_ven_por_tig_sod_amr_ita_tur_aze_moo_mly_dgb_scr_cze_bsq_ctl_anl_igb_mnd_afr_ukr_tsn_grk_dyu_rus_fin_swa_tsw_est_nor_hau_geo_slo_bos_pol_swe_gam_mlt_ben_hun_bem_tag_guj_ind_jpn_knd_kor_spa_prs_bam_pan_mao_rom_wly_bat_cnt_dut_swt_krd_aeg_glc_fre_bul_hin_qcu_eng_urd_lat_cic_owc_lit_chh_svk_sun_alb_ses_mcd_yor_jav_tha_sid_tml_xho_zul_azi_arw_ger_uzb_akn_vie_amh_ewe_fbf_lda	-0.496312574432578	-1.17918670545293	0.241331767421148
428	aeg_urd_akn_krd_gam_hau_sod_eng_tur_aze_igb_mly_xho_arw_lat_bsq_ukr_amh_dgb_mnd_rus_cze_cic_mcd_dyu_pan_est_tsn_zul_fin_slo_chh_geo_swe_por_svk_lit_heb_tig_ctl_hun_bam_tag_mol_bat_jpn_knd_kor_fre_nor_bem_bos_sun_ben_sid_ind_cnt_spa_ses_bul_mlt_hin_ger_glc_afr_qcu_dut_scr_guj_moo_wly_rom_anl_alb_jav_pol_tsw_prs_yor_mao_tha_amr_tml_ven_fbf_azi_grk_ita_uzb_lda_vie_owc_swt_ewe_swa	-0.606935619585513	-1.44755680160868	0.151103722442109
429	heb_rus_bem_mol_owc_wly_amh_prs_uzb_azi_cic_mly_dyu_bul_hin_bsq_swe_gam_tsn_mnd_cze_ben_ven_dut_dgb_krd_fin_moo_fbf_hun_ita_anl_geo_spa_arw_grk_lat_aeg_sod_svk_est_akn_jav_por_bat_jpn_knd_kor_fre_mcd_tsw_glc_sun_pol_sid_ind_cnt_guj_swt_urd_mlt_nor_rom_pan_slo_qcu_alb_afr_scr_xho_chh_ger_amr_ctl_mao_ukr_zul_eng_swa_tag_tha_hau_tml_bam_lda_tur_bos_lit_aze_yor_vie_tig_igb_ses_ewe	-0.311617592007921	-0.737777872952451	0.462506969709589
430	aeg_lat_bem_pol_tig_heb_sod_cze_tur_uzb_tsn_mly_bam_ukr_ctl_bsq_por_gam_ses_mnd_swe_pan_swt_urd_dgb_ben_hun_fbf_tsw_fin_guj_wly_geo_svk_fre_ger_hin_sid_owc_glc_est_xho_ind_ita_mao_jpn_tml_kor_prs_alb_zul_spa_tag_dut_chh_sun_cnt_nor_yor_mol_hau_bos_mcd_rus_slo_qcu_arw_grk_bul_akn_anl_lit_mlt_rom_jav_krd_ewe_scr_ven_bat_tha_amh_knd_cic_lda_aze_afr_eng_azi_moo_vie_amr_igb_dyu_swa	0.138797580356417	0.327114247788918	0.744316611883001
431	wly_urd_xho_grk_amh_tig_chh_ukr_aze_uzb_tsw_mao_zul_nor_por_bsq_ita_anl_igb_mnd_arw_eng_moo_mcd_fbf_glc_fin_swa_lda_est_dut_heb_geo_ger_lit_spa_hin_owc_gam_alb_hun_bem_sun_guj_tag_jpn_tml_kor_afr_ben_swt_prs_bat_bos_mlt_mly_cnt_rus_ses_pan_sod_bul_pol_scr_ctl_qcu_svk_rom_swe_bam_aeg_cze_amr_fre_jav_mol_dgb_krd_ewe_ind_tha_sid_knd_ven_cic_tur_slo_lat_azi_akn_vie_hau_yor_dyu_tsn	0.432828047202501	1.0225002210553	0.309196642539973
432	anl_pol_akn_dut_wly_tig_sod_glc_aze_uzb_bam_jav_tsn_por_rus_bsq_arw_amh_igb_cnt_urd_swe_fbf_ger_xho_mol_hun_dyu_moo_est_slo_aeg_geo_bul_spa_guj_cze_chh_hau_fre_fin_swa_sun_nor_bat_jpn_knd_kor_grk_ita_ses_eng_tag_alb_amr_mly_mnd_ben_lda_rom_owc_krd_lit_ukr_hin_qcu_afr_prs_svk_zul_mlt_bos_sid_scr_ind_lat_tsw_mcd_ven_mao_tha_heb_tml_cic_ewe_azi_pan_ctl_tur_bem_vie_gam_swt_dgb_yor	-0.576522651797942	-1.37665406102604	0.171924472201774
433	sod_eng_moo_svk_chh_wly_aeg_cze_aze_uzb_xho_bat_swt_ger_alb_bsq_guj_amh_zul_mnd_ita_ctl_tsn_glc_swa_lit_fin_yor_bem_est_arw_gam_geo_slo_rom_por_fre_mlt_owc_afr_hun_dgb_tag_rus_jav_jpn_knd_kor_mcd_prs_ven_mol_ind_grk_heb_sun_cnt_pan_ewe_dut_amr_scr_bul_urd_krd_qcu_spa_nor_ukr_akn_anl_lat_hau_hin_mao_swe_cic_pol_dyu_mly_tha_tig_tml_fbf_tsw_azi_ben_bos_tur_ses_vie_sid_lda_igb_bam	0.247696523927827	0.583384851968408	0.561046379190634
434	aeg_bul_zul_svk_hau_anl_tig_ben_azi_uzb_tsw_ind_lda_prs_scr_bsq_nor_gam_ewe_mnd_afr_mcd_bam_rom_yor_pol_hun_swa_akn_fin_pan_amr_geo_urd_cze_alb_ukr_amh_sid_ctl_est_xho_bat_eng_mao_jpn_tml_kor_swe_lat_bem_bos_tag_ita_owc_mly_cnt_mol_fbf_fre_mlt_lit_slo_rus_arw_qcu_spa_hin_dut_dgb_heb_por_sod_krd_sun_ger_moo_guj_tsn_jav_tha_wly_knd_ven_igb_tur_grk_glc_aze_cic_vie_chh_ses_dyu_swt	0.015421013044804	0.0363168556495771	0.971107549240182
435	chh_cze_lda_fre_hau_heb_wly_ben_tur_azi_moo_bat_zul_afr_ita_bsq_urd_tig_dyu_mnd_nor_svk_igb_eng_bam_arw_est_fbf_swt_hun_krd_mlt_geo_grk_lit_prs_scr_amh_amr_lat_fin_dgb_jav_por_mly_jpn_knd_kor_guj_mol_tsw_pol_sun_pan_owc_tag_cnt_mcd_ven_glc_gam_slo_spa_bos_ctl_qcu_rom_swe_alb_bem_sid_dut_sod_ukr_mao_hin_swa_ger_yor_ind_tha_aeg_tml_tsn_akn_uzb_bul_rus_aze_xho_vie_anl_ewe_ses_cic	-1.01167999400783	-2.46726668498214	0.0154447154710769
436	hau_mol_tsn_mcd_tig_amr_owc_nor_tur_aze_swt_sun_ewe_urd_fre_bsq_bul_mlt_bem_mnd_krd_ita_lda_glc_tsw_alb_hun_akn_dgb_fin_afr_wly_geo_ben_bos_spa_prs_anl_chh_rom_est_fbf_mao_lat_ind_jpn_knd_kor_ctl_scr_moo_rus_jav_grk_sid_bat_cnt_pol_zul_swe_amh_hin_slo_ger_pan_qcu_cze_guj_eng_ven_aeg_ukr_sod_dut_tag_lit_cic_arw_xho_mly_tha_gam_tml_igb_yor_azi_por_svk_uzb_dyu_vie_heb_swa_bam_ses	-0.571985296517054	-1.36650171396433	0.175076324297279
437	amr_ctl_fbf_svk_mlt_aeg_sid_mcd_azi_tur_zul_ind_bam_rom_ukr_bsq_ger_hau_yor_mnd_ita_scr_dyu_glc_bem_mol_fin_dgb_ven_est_eng_tig_geo_lat_slo_swe_cze_sod_chh_bos_hun_igb_mly_guj_sun_jpn_knd_kor_ben_nor_moo_arw_jav_lit_anl_tag_cnt_krd_lda_pan_heb_grk_bul_hin_rus_qcu_alb_fre_pol_ses_owc_prs_gam_afr_bat_dut_swa_urd_cic_mao_tha_amh_tml_swt_xho_uzb_spa_por_aze_ewe_vie_wly_akn_tsw_tsn	0.440651639597885	1.03927530779751	0.301371175242886
438	aeg_pol_tsw_hin_amr_sid_chh_ben_uzb_tur_xho_mao_swt_lit_rom_bsq_afr_hau_lda_mnd_grk_guj_cic_glc_yor_ctl_est_swa_bem_hun_scr_wly_geo_krd_dut_ger_lat_owc_gam_eng_fin_dyu_jav_rus_mly_jpn_knd_kor_swe_spa_moo_nor_bat_mol_anl_tag_cnt_por_tsn_slo_amh_ita_ukr_pan_fre_qcu_bul_prs_svk_ses_heb_urd_tig_cze_ind_mcd_zul_alb_ven_sun_tha_sod_tml_fbf_igb_aze_bos_arw_azi_akn_vie_mlt_ewe_bam_dgb	-0.125267956590676	-0.295840362859852	0.768011558363081
439	chh_pol_yor_mcd_mlt_wly_owc_lit_azi_tur_bem_jav_ven_nor_slo_bsq_ben_gam_dgb_cnt_svk_dut_ewe_rus_ses_alb_est_igb_bam_fin_swe_anl_geo_ctl_ger_fre_mol_amr_aeg_cze_hun_swa_mao_hin_mly_jpn_knd_kor_afr_glc_akn_bul_ind_krd_heb_sun_mnd_rom_swt_bos_sid_urd_guj_arw_lat_qcu_grk_spa_por_zul_tig_prs_sod_ita_bat_ukr_fbf_scr_cic_tag_tha_amh_tml_lda_tsn_aze_pan_eng_uzb_tsw_vie_hau_moo_xho_dyu	-0.190681915218353	-0.450637618931413	0.65329961676397
440	sid_cze_cic_spa_amh_wly_owc_afr_aze_uzb_igb_jav_ses_ctl_bos_bsq_lit_mlt_xho_cnt_krd_hin_bem_alb_tsw_nor_hun_fbf_zul_est_rus_gam_geo_mol_ukr_ben_lat_sod_aeg_pan_fin_moo_mao_guj_mly_jpn_tml_kor_bul_urd_swa_prs_tag_ger_chh_bat_mnd_glc_bam_por_tig_grk_scr_eng_fre_qcu_ita_rom_pol_tsn_anl_mcd_amr_arw_ind_dut_lda_slo_yor_sun_tha_heb_knd_swt_dgb_tur_swe_svk_azi_ven_vie_hau_ewe_dyu_akn	-0.460462593350291	-1.09492520264489	0.276377007082261
441	heb_ita_ewe_scr_sod_anl_wly_urd_uzb_tur_igb_sun_cic_krd_lat_bsq_bul_amh_tsn_cnt_spa_afr_lda_arw_bem_mcd_hun_dgb_ses_est_alb_gam_geo_mol_svk_cze_ukr_owc_tig_eng_fin_moo_jav_lit_tag_jpn_tml_kor_rus_guj_fbf_ger_mao_rom_amr_ind_mnd_por_swt_hin_hau_ctl_dut_fre_grk_qcu_glc_slo_nor_tsw_sid_swe_chh_pan_bat_ben_xho_bos_zul_mly_tha_aeg_knd_ven_yor_azi_prs_pol_aze_bam_vie_mlt_akn_dyu_swa	-0.672277961022676	-1.60988750715895	0.110811707394444
442	sod_pan_bem_scr_sid_mlt_anl_fre_tur_aze_dyu_bat_cic_por_guj_bsq_ben_gam_zul_cnt_ctl_glc_akn_bos_lda_lit_est_igb_tsn_fin_arw_amh_geo_bul_mol_hin_ger_aeg_wly_krd_hun_fbf_jav_alb_ind_jpn_tml_kor_afr_ukr_dgb_svk_sun_pol_owc_mao_mnd_rus_swt_dut_heb_cze_ita_eng_spa_qcu_swe_rom_lat_bam_hau_urd_tig_prs_tag_grk_moo_slo_ven_mly_tha_amr_knd_ses_tsw_uzb_mcd_nor_azi_swa_vie_chh_ewe_xho_yor	-0.615714750603733	-1.4684862793523	0.145346517695669
443	aeg_eng_lda_pol_sod_sid_tig_scr_azi_tur_moo_jav_bam_slo_hin_bsq_lat_owc_ses_cnt_nor_alb_ewe_bos_tsw_rom_hun_zul_akn_est_dut_heb_geo_pan_mcd_krd_afr_amr_hau_ita_fin_igb_bat_ben_mly_jpn_tml_kor_rus_glc_dyu_urd_mao_mol_mlt_tag_mnd_bul_ven_fre_amh_arw_ctl_grk_por_qcu_svk_ger_guj_dgb_gam_cze_wly_spa_sun_swe_fbf_prs_swt_ind_tha_anl_knd_cic_tsn_uzb_ukr_lit_aze_swa_vie_chh_xho_yor_bem	-0.556900993080263	-1.32711336830977	0.187720186461211
444	sod_grk_dgb_ben_heb_amr_wly_lit_tur_azi_ses_bat_bem_spa_scr_bsq_eng_gam_fbf_cnt_pol_alb_swa_urd_ewe_por_est_moo_lda_hun_nor_aeg_geo_ger_dut_bos_ita_chh_anl_lat_fin_tsn_jav_glc_sun_jpn_knd_kor_prs_mcd_ven_guj_tag_hin_hau_mly_mnd_krd_xho_bul_tig_mol_slo_fre_ukr_qcu_ctl_cze_rus_zul_sid_pan_owc_swe_mao_svk_swt_arw_cic_ind_tha_amh_tml_igb_dyu_aze_afr_rom_uzb_akn_vie_mlt_bam_yor_tsw	-0.189024709326604	-0.446247547113232	0.656455737423365
445	aeg_spa_zul_scr_amh_tig_sod_rus_uzb_aze_swa_bat_tsw_hin_dut_bsq_mcd_wly_tsn_mnd_pan_urd_yor_lat_ewe_ben_est_igb_xho_fin_ger_anl_geo_nor_bul_arw_ctl_owc_heb_mol_hun_bem_mao_fre_jav_jpn_tml_kor_eng_lit_lda_guj_tag_cze_mlt_ind_cnt_svk_akn_por_hau_grk_slo_ukr_afr_qcu_ita_bos_krd_dyu_chh_pol_amr_rom_sun_alb_ses_prs_dgb_mly_tha_sid_knd_moo_swt_tur_glc_swe_azi_bam_vie_gam_ven_cic_fbf	-0.639135286137697	-1.52855761704098	0.129768384145549
446	heb_rus_tsw_lat_anl_tig_gam_afr_azi_uzb_igb_bat_dgb_bos_dut_bsq_ger_wly_yor_mnd_hin_fre_zul_bul_cic_rom_est_fbf_bam_hun_por_chh_geo_swe_urd_glc_ben_aeg_owc_nor_fin_dyu_mly_ita_mao_jpn_knd_kor_alb_spa_xho_mol_ind_krd_amr_jav_cnt_eng_ses_arw_sod_mcd_ukr_scr_pol_qcu_pan_prs_cze_lda_sid_slo_mlt_ctl_sun_grk_ven_guj_swa_tag_tha_amh_tml_moo_swt_tur_svk_lit_aze_tsn_vie_hau_akn_ewe_bem	-0.19559681311265	-0.461740603643189	0.645345617884594
447	amr_slo_igb_svk_heb_tig_anl_rom_azi_aze_akn_tag_ses_bul_ben_bsq_ger_wly_bem_cnt_spa_ctl_ewe_alb_zul_arw_fin_dgb_tsw_est_swe_sod_geo_fre_mol_grk_por_aeg_owc_cze_hun_swa_jav_nor_bat_jpn_knd_kor_dut_guj_bam_scr_sun_afr_mlt_ind_mnd_lit_tsn_bos_amh_prs_krd_lat_urd_qcu_hin_glc_eng_xho_chh_pol_gam_rus_mao_pan_fbf_ukr_swt_mly_tha_sid_tml_cic_lda_uzb_ita_mcd_tur_yor_vie_hau_ven_dyu_moo	-0.810800124353964	-1.95732528164037	0.0533075526555371
448	anl_afr_lda_ita_sid_amh_mlt_scr_uzb_tur_tsn_jav_moo_arw_pol_bsq_bos_tig_ses_mnd_guj_krd_bam_rom_dyu_prs_fin_ven_bem_hun_cze_owc_geo_mol_ukr_ger_slo_sod_hau_lat_est_igb_tag_dut_sun_jpn_knd_kor_ctl_fre_tsw_por_mao_alb_gam_mly_cnt_swe_swa_nor_heb_rus_lit_eng_glc_qcu_spa_pan_hin_akn_aeg_ben_amr_grk_bat_urd_swt_svk_cic_ind_tha_chh_tml_fbf_ewe_aze_mcd_bul_azi_dgb_vie_wly_xho_zul_yor	0.21850292278155	0.514586719094437	0.608062628956558
449	owc_bos_moo_ctl_heb_hau_tig_ukr_tur_uzb_akn_tag_dyu_dut_rom_bsq_slo_aeg_ses_cnt_pan_alb_ewe_fre_swa_eng_est_tsw_yor_hun_lit_amh_geo_por_nor_scr_ger_mlt_sid_spa_fin_bam_mao_cze_ind_jpn_knd_kor_mol_pol_tsn_prs_mly_bul_sod_sun_mnd_urd_cic_guj_amr_svk_afr_ben_arw_qcu_rus_ita_swe_swt_anl_hin_gam_krd_bat_grk_zul_glc_lda_jav_tha_chh_tml_fbf_bem_aze_mcd_lat_azi_dgb_vie_wly_igb_xho_ven	-0.0988666372851898	-0.233519199497485	0.815871504736361
450	tig_alb_cic_spa_chh_sid_wly_svk_aze_azi_bam_tag_swt_guj_glc_bsq_por_anl_ses_mnd_dut_mcd_ven_pan_tsn_swe_est_xho_tsw_hun_fre_mlt_geo_rom_slo_urd_grk_gam_sod_ben_fin_lda_bat_nor_mly_jpn_tml_kor_ita_afr_ewe_krd_mao_scr_amh_jav_cnt_ukr_yor_bul_hau_prs_eng_lat_hin_qcu_pol_ger_ctl_bem_aeg_rus_owc_arw_ind_bos_swa_mol_dgb_sun_tha_amr_knd_igb_moo_tur_cze_lit_uzb_zul_vie_heb_fbf_akn_dyu	-0.0905355369314649	-0.213619403698617	0.83131149062869
451	mlt_fre_dgb_eng_hau_anl_wly_bos_aze_azi_fbf_jav_xho_ctl_grk_bsq_hin_owc_swt_cnt_svk_glc_tsw_bul_tsn_cze_fin_ewe_akn_hun_pol_sod_geo_scr_slo_alb_ben_amh_chh_guj_est_ses_mly_ita_mao_jpn_knd_kor_krd_pan_cic_lat_ind_nor_gam_tag_mnd_ukr_igb_afr_heb_arw_por_ger_rus_qcu_dut_rom_mcd_zul_aeg_swe_tig_lit_sun_urd_bam_spa_ven_bat_tha_sid_tml_moo_lda_uzb_prs_mol_tur_yor_vie_amr_bem_swa_dyu	0.147875694305182	0.348247885130927	0.72844109824754
452	heb_spa_swt_ben_wly_sid_amh_urd_tur_azi_dyu_tag_swa_bul_lat_bsq_slo_anl_ven_cnt_fre_ukr_bam_lit_dgb_eng_est_yor_moo_fin_por_chh_geo_cze_rus_ctl_dut_sod_gam_scr_hun_lda_sun_ita_jav_jpn_knd_kor_grk_mcd_tsw_ger_mly_guj_mlt_bat_mnd_glc_akn_afr_hau_bos_prs_pan_svk_qcu_alb_pol_arw_xho_tig_rom_aeg_mol_mao_nor_fbf_swe_tsn_ind_tha_amr_tml_ses_bem_aze_krd_hin_uzb_ewe_vie_owc_cic_igb_zul	0.0363536489139876	0.0856171984237429	0.931954779534208
453	aeg_mcd_lda_eng_sid_heb_mlt_urd_aze_azi_tsw_sun_dyu_guj_nor_bsq_pol_owc_akn_cnt_afr_cze_ewe_hin_fbf_rus_est_cic_igb_hun_ita_amr_geo_prs_bul_ctl_grk_gam_wly_lat_fin_ven_ind_alb_bat_jpn_tml_kor_arw_scr_zul_slo_mao_mol_hau_jav_mnd_dut_tsn_rom_sod_svk_fre_ger_ukr_qcu_lit_spa_bos_moo_amh_glc_tig_krd_tag_ben_bam_swe_bem_mly_tha_anl_knd_yor_xho_tur_pan_por_uzb_ses_vie_chh_swt_swa_dgb	-0.853738274645094	-2.06062316502777	0.0421316892734052
454	chh_ita_tsw_bul_mlt_wly_amr_eng_azi_aze_dgb_mly_bem_pan_urd_bsq_ger_sod_ven_cnt_rus_guj_swa_nor_dyu_hin_est_igb_bam_fin_pol_owc_geo_svk_bos_glc_krd_hau_tig_mol_hun_xho_jav_por_mao_jpn_knd_kor_ukr_mcd_ewe_spa_tag_alb_anl_ind_mnd_lat_yor_rom_heb_prs_slo_afr_lit_qcu_dut_grk_fre_moo_gam_ben_sid_cze_bat_ctl_swt_swe_cic_sun_tha_aeg_tml_tsn_ses_tur_scr_arw_uzb_lda_vie_amh_fbf_akn_zul	-0.242968789717578	-0.575475774951716	0.566359400399842
455	hau_pol_bem_mcd_amr_owc_amh_scr_azi_tur_dgb_tag_moo_glc_spa_bsq_afr_gam_swt_cnt_pan_bul_akn_svk_xho_slo_est_ses_swa_fin_dut_sid_geo_fre_ger_rom_prs_aeg_heb_grk_hun_bam_ind_nor_mly_jpn_tml_kor_alb_lat_lda_ctl_mao_eng_tig_bat_mnd_krd_tsn_lit_anl_rus_ukr_hin_ita_qcu_arw_ben_swe_cic_mlt_urd_wly_guj_jav_cze_tsw_bos_dyu_sun_tha_chh_knd_fbf_zul_aze_por_mol_uzb_ewe_vie_sod_igb_yor_ven	0.272643771006915	0.642562733240645	0.522088842097246
456	wly_krd_ven_spa_gam_heb_sid_bul_azi_uzb_moo_sun_xho_dut_grk_bsq_bos_hau_dgb_mnd_nor_por_bam_afr_cic_alb_est_fbf_swa_hun_hin_aeg_geo_slo_ben_eng_arw_mlt_anl_urd_fin_dyu_ind_pan_tag_jpn_tml_kor_mol_mcd_bem_ita_bat_svk_amh_mao_cnt_pol_igb_guj_amr_rus_lit_fre_ctl_qcu_ger_prs_swe_tsn_tig_scr_chh_cze_mly_lat_yor_ukr_ewe_jav_tha_sod_knd_tsw_akn_tur_glc_rom_aze_lda_vie_owc_ses_swt_zul	-0.778495999739446	-1.87486080439236	0.0639500982675278
457	wly_krd_tsn_pan_hau_chh_owc_ita_uzb_azi_swa_mao_dyu_cze_fre_bsq_bos_sod_bem_mnd_alb_spa_xho_guj_lda_ben_fin_ewe_swt_est_ctl_tig_geo_bul_dut_glc_lat_sid_mlt_por_hun_zul_jav_lit_tag_jpn_tml_kor_ukr_grk_moo_afr_bat_pol_amr_ind_cnt_nor_tsw_ger_amh_hin_slo_urd_eng_qcu_scr_mol_rus_akn_anl_svk_aeg_swe_mly_mcd_ven_arw_ses_sun_tha_gam_knd_fbf_bam_aze_prs_rom_tur_dgb_vie_heb_yor_igb_cic	0.361294115464482	0.850766033596318	0.397084505621586
458	mlt_dut_tsw_arw_aeg_wly_amh_pan_aze_azi_dyu_jav_akn_grk_mol_bsq_scr_amr_moo_mnd_por_ben_igb_svk_bem_rom_est_cic_zul_hun_swe_gam_geo_urd_afr_guj_mcd_sod_chh_nor_fin_lda_mao_glc_sun_jpn_tml_kor_ger_ita_ven_spa_bat_alb_tig_ind_cnt_bos_fbf_lat_anl_bul_eng_slo_krd_qcu_prs_ukr_fre_ses_hau_hin_sid_lit_mly_cze_dgb_pol_bam_tag_tha_owc_knd_swt_swa_uzb_rus_ctl_tur_ewe_vie_heb_tsn_yor_xho	0.119903696287186	0.282600478511269	0.778111126401908
459	sid_glc_dgb_krd_aeg_hau_mlt_fre_aze_uzb_moo_mly_yor_lit_grk_bsq_urd_chh_ven_mnd_pan_ita_akn_guj_dyu_swe_est_bem_ses_fin_dut_wly_geo_ben_ukr_bul_spa_tig_owc_mcd_hun_swa_tag_afr_bat_jpn_tml_kor_ger_lat_bam_hin_mao_prs_heb_sun_cnt_arw_zul_bos_sod_svk_slo_pol_rus_qcu_cze_scr_eng_igb_amh_alb_gam_por_jav_mol_swt_nor_fbf_ind_tha_amr_knd_ewe_tsw_tur_ctl_rom_azi_xho_vie_anl_lda_cic_tsn	-0.442347873614457	-1.05273921004804	0.295188117250029
460	heb_afr_ven_lat_anl_sid_hau_lit_azi_aze_akn_bat_dgb_alb_grk_bsq_mcd_gam_bam_mnd_hin_ctl_xho_urd_swa_dut_hun_fbf_bem_fin_eng_owc_geo_por_spa_ita_ben_chh_sod_krd_est_ewe_mao_guj_ind_jpn_tml_kor_scr_rus_igb_rom_jav_ger_aeg_mly_cnt_mol_zul_bul_mlt_svk_ukr_nor_arw_qcu_prs_fre_pol_tsw_wly_cze_amr_slo_tag_pan_swt_bos_moo_sun_tha_amh_knd_tsn_yor_tur_glc_swe_uzb_lda_vie_tig_cic_ses_dyu	0.715042729245267	1.69580747652686	0.0932677142641473
461	owc_ukr_fbf_bos_hau_aeg_amr_svk_azi_uzb_ewe_ind_bem_arw_cze_bsq_por_wly_tsn_cnt_pol_lit_bam_fre_dgb_grk_fin_moo_akn_est_pan_sid_geo_dut_guj_alb_mol_gam_heb_hin_hun_lda_tag_ben_mao_jpn_tml_kor_bul_spa_zul_ger_mly_glc_tig_sun_mnd_ita_cic_rus_amh_ctl_prs_mcd_nor_qcu_swe_lat_urd_xho_mlt_eng_sod_scr_jav_slo_tsw_krd_swa_bat_tha_anl_knd_yor_ses_tur_afr_rom_aze_dyu_vie_chh_igb_ven_swt	0.0729949039598978	0.171877113566417	0.863907596129871
462	sod_pan_bem_cze_chh_wly_hau_mcd_uzb_tur_fbf_mly_bam_svk_afr_bsq_alb_amh_dgb_cnt_fre_rus_swt_nor_akn_slo_est_ses_ewe_fin_hin_anl_geo_lat_bul_por_pol_heb_tig_ger_hun_xho_mao_guj_ind_jpn_tml_kor_eng_glc_igb_scr_jav_ctl_owc_tag_mnd_dut_zul_grk_amr_ukr_ben_arw_bos_qcu_krd_rom_spa_tsn_sid_ita_gam_prs_sun_swe_swa_lit_lda_bat_tha_aeg_knd_moo_tsw_aze_mol_urd_azi_dyu_vie_mlt_cic_ven_yor	-0.47295547171148	-1.1247710598025	0.26358067465999
463	anl_dut_moo_bos_amh_amr_gam_swe_azi_tur_xho_ind_bam_cze_ger_bsq_mol_hau_swa_mnd_urd_ukr_swt_por_tsn_lit_est_zul_akn_hun_prs_sid_geo_scr_arw_rom_grk_mlt_tig_spa_fin_bem_mao_bul_mly_jpn_tml_kor_alb_afr_lda_rus_sun_pan_sod_bat_cnt_lat_igb_fre_wly_eng_nor_pol_svk_qcu_slo_ctl_mcd_ewe_heb_ita_owc_hin_jav_ben_dgb_guj_dyu_tag_tha_chh_knd_cic_ses_uzb_krd_glc_aze_yor_vie_aeg_tsw_fbf_ven	-0.698347072411884	-1.67374642945095	0.0975407699515406
464	hau_lat_bem_lit_amh_amr_wly_ita_uzb_azi_ven_jav_tsn_rus_hin_bsq_svk_anl_moo_cnt_bul_rom_zul_ben_dgb_mcd_hun_yor_ses_fin_swe_aeg_geo_urd_slo_ctl_afr_chh_gam_fre_est_xho_bat_por_mly_jpn_tml_kor_glc_alb_swa_eng_mao_cze_sid_ind_mnd_spa_ewe_guj_sod_krd_scr_pan_arw_qcu_bos_dut_mol_fbf_owc_prs_tig_ukr_sun_pol_akn_ger_dyu_tag_tha_mlt_knd_cic_igb_tur_nor_grk_aze_bam_vie_heb_lda_tsw_swt	-0.82727387297444	-1.99491245291052	0.0489794096561698
465	heb_arw_swt_por_aeg_amh_sid_swe_uzb_aze_dgb_jav_dyu_bos_spa_bsq_prs_amr_tsw_mnd_ben_cze_cic_eng_akn_scr_hun_bam_yor_fin_alb_gam_geo_rus_mcd_ger_ita_anl_chh_ctl_est_xho_ind_urd_mly_jpn_tml_kor_hin_glc_ewe_nor_mao_krd_hau_sun_cnt_lit_zul_afr_tig_pol_bul_rom_mol_qcu_lat_ukr_guj_moo_wly_pan_mlt_grk_tag_slo_lda_dut_fbf_bat_tha_owc_knd_ven_tsn_tur_fre_svk_azi_ses_vie_sod_swa_bem_igb	0.116821597123522	0.275044195352258	0.783892407134378
466	chh_rom_cic_ita_gam_amh_mlt_pan_tur_azi_tsw_mly_ewe_nor_urd_bsq_bos_amr_igb_mnd_por_eng_swa_rus_moo_hin_est_zul_yor_hun_mcd_sod_geo_lit_slo_alb_ukr_heb_wly_krd_fin_fbf_sun_svk_jav_jpn_tml_kor_scr_spa_dyu_lat_ind_pol_tig_bat_cnt_swe_ven_ger_owc_ben_afr_bul_glc_qcu_mol_guj_fre_bem_aeg_ctl_hau_prs_mao_grk_akn_cze_lda_tag_tha_anl_knd_tsn_bam_uzb_dut_arw_aze_ses_vie_sid_swt_dgb_xho	-0.447780950519917	-1.06308520332604	0.290495969051496
467	amr_rom_akn_prs_sid_anl_sod_arw_aze_uzb_fbf_mao_swt_pol_ger_bsq_ben_aeg_dgb_mnd_krd_spa_lda_ita_xho_pan_fin_moo_ewe_hun_eng_wly_geo_rus_swe_fre_mol_mlt_heb_por_est_bem_mly_glc_bat_jpn_knd_kor_lit_afr_ven_scr_sun_ukr_amh_jav_cnt_bul_bam_grk_hau_slo_mcd_dut_alb_qcu_hin_urd_bos_swa_chh_svk_tig_lat_tag_ctl_tsw_nor_cic_ind_tha_gam_tml_tsn_dyu_tur_cze_guj_azi_zul_vie_owc_igb_yor_ses	-0.704000189302795	-1.68781570289558	0.0947976861684749
468	heb_cze_fbf_fre_amh_sod_chh_lat_azi_tur_tsw_bat_ven_slo_bos_bsq_pan_hau_igb_mnd_guj_arw_swt_ben_bem_mcd_est_xho_tsn_fin_rom_owc_geo_dut_alb_swe_por_aeg_tig_eng_hun_akn_mao_glc_tag_jpn_tml_kor_afr_rus_cic_ita_ind_pol_gam_sun_cnt_lit_bam_grk_anl_krd_urd_spa_mol_qcu_nor_svk_hin_ses_mlt_prs_amr_scr_jav_bul_dyu_ukr_moo_mly_tha_wly_knd_zul_lda_aze_ger_ctl_uzb_ewe_vie_sid_swa_dgb_yor	0.0946186633792895	0.223184985144328	0.823881027220458
469	gam_mol_bem_mcd_hau_chh_amh_lit_tur_uzb_yor_ind_zul_svk_alb_bsq_dut_amr_xho_cnt_bos_hin_swa_fre_dyu_ita_est_akn_dgb_fin_prs_tig_geo_pan_pol_slo_lat_sid_wly_glc_hun_tsn_jav_afr_sun_jpn_tml_kor_grk_krd_swt_bul_mly_spa_owc_mao_mnd_ben_fbf_ger_heb_rus_ctl_cze_eng_qcu_arw_ukr_guj_cic_sod_rom_aeg_urd_tag_swe_tsw_scr_igb_bat_tha_mlt_knd_moo_ses_azi_nor_por_aze_bam_vie_anl_lda_ven_ewe	0.376887374793096	0.888702862896504	0.376455671496796
470	amr_mcd_ses_bos_heb_aeg_sod_swe_tur_aze_xho_ind_moo_ctl_alb_bsq_rom_anl_swt_cnt_ben_pol_igb_lat_tsw_lit_hun_ewe_swa_est_mol_sid_geo_svk_rus_cze_ukr_mlt_chh_krd_fin_bam_bat_por_jav_jpn_tml_kor_hin_bul_dgb_nor_mao_spa_wly_sun_mnd_ita_bem_eng_owc_fre_urd_prs_arw_qcu_grk_afr_guj_tsn_amh_scr_gam_dut_tag_ger_ven_pan_yor_mly_tha_hau_knd_lda_zul_azi_slo_glc_uzb_fbf_vie_tig_dyu_cic_akn	-0.419353077178463	-0.993976001786662	0.322813729986966
471	hau_mol_ewe_lit_amh_anl_mlt_hin_uzb_aze_swt_bat_dgb_lat_svk_bsq_arw_owc_zul_cnt_rom_glc_igb_prs_swa_bul_est_bam_tsn_fin_alb_wly_geo_urd_rus_nor_grk_heb_sid_pol_hun_lda_mao_scr_jav_jpn_knd_kor_dut_spa_akn_afr_mly_mcd_gam_tag_mnd_ger_cic_bos_tig_krd_por_ita_ukr_qcu_guj_slo_ben_moo_amr_cze_sod_fre_sun_eng_xho_pan_bem_ind_tha_aeg_tml_fbf_ven_azi_swe_ctl_tur_yor_vie_chh_tsw_dyu_ses	-0.183387052759281	-0.433089741672025	0.665952374009362
472	chh_guj_zul_swe_owc_gam_sod_urd_uzb_azi_dgb_mly_bem_lit_bos_bsq_nor_anl_tsw_mnd_scr_afr_ven_por_bam_ger_est_tsn_cic_hun_rus_mlt_geo_grk_ita_alb_mcd_amh_amr_fre_fin_yor_bat_spa_mao_jpn_tml_kor_hin_pol_xho_glc_jav_mol_tig_tag_cnt_bul_ses_pan_heb_ben_krd_ukr_eng_qcu_prs_ctl_dut_igb_aeg_rom_wly_arw_ind_slo_swa_svk_fbf_sun_tha_sid_knd_lda_ewe_tur_lat_cze_aze_akn_vie_hau_dyu_moo_swt	-0.0322355758389846	-0.075996836882267	0.939584861780816
473	gam_ukr_swt_swe_sid_tig_hau_krd_tur_azi_bem_ind_fbf_por_svk_bsq_arw_amh_ven_mnd_scr_ita_igb_nor_swa_lat_est_ewe_dgb_hun_mol_wly_geo_bul_eng_grk_ben_chh_aeg_urd_fin_xho_sun_ctl_mao_jpn_knd_kor_cze_guj_tsw_mcd_mly_fre_amr_bat_cnt_prs_bam_rom_sod_pol_spa_alb_ger_qcu_afr_dut_bos_yor_anl_glc_heb_slo_tag_hin_akn_rus_lda_jav_tha_owc_tml_zul_ses_aze_pan_lit_uzb_tsn_vie_mlt_dyu_moo_cic	0.123532410354447	0.290951390132288	0.77173637849886
474	hau_ita_cic_spa_sid_owc_tig_arw_aze_tur_bem_mao_ven_svk_urd_bsq_fre_mlt_ses_mnd_cze_prs_zul_lit_dgb_glc_hun_fbf_igb_est_swe_aeg_geo_ger_mcd_alb_lat_wly_amr_nor_fin_akn_ind_afr_bat_jpn_knd_kor_eng_bul_xho_ctl_jav_por_anl_sun_cnt_hin_tsn_ukr_heb_guj_pan_slo_bos_qcu_grk_dut_pol_yor_chh_rus_gam_ben_tag_scr_ewe_rom_swa_mly_tha_sod_tml_lda_dyu_uzb_mol_krd_azi_bam_vie_amh_swt_tsw_moo	-0.43260528625708	-1.02899603066554	0.30615034483432
475	gam_por_dyu_ctl_aeg_anl_chh_hin_azi_aze_bam_mao_igb_urd_ukr_bsq_rom_tig_zul_cnt_pan_eng_xho_grk_tsw_pol_est_ses_ewe_hun_slo_sod_geo_afr_ita_alb_mcd_heb_hau_bos_fin_dgb_bat_lat_sun_jpn_tml_kor_spa_lit_cic_ger_jav_nor_amh_ind_mnd_scr_swt_mol_mlt_fre_ben_svk_guj_qcu_cze_arw_bul_swa_owc_rus_sid_swe_tag_glc_yor_dut_bem_mly_tha_wly_knd_akn_lda_uzb_prs_krd_tur_fbf_vie_amr_moo_tsn_ven	-0.123460251543404	-0.291216003254702	0.771534636738131
476	sod_bos_yor_swe_chh_wly_anl_cze_aze_tur_zul_mly_fbf_arw_mol_bsq_lit_heb_ewe_mnd_spa_ctl_dyu_krd_igb_scr_fin_dgb_tsw_est_pan_hau_geo_alb_ben_guj_nor_amh_mlt_eng_hun_akn_mao_bul_sun_jpn_knd_kor_lat_grk_swt_svk_ind_ita_tig_jav_cnt_glc_tsn_afr_amr_urd_ukr_slo_mcd_qcu_prs_fre_por_lda_gam_ger_sid_pol_bat_rus_swa_rom_moo_tag_tha_aeg_tml_ses_bem_azi_dut_hin_uzb_bam_vie_owc_cic_xho_ven	-0.638103828490806	-1.52457174961038	0.130759485290604
477	amr_pol_ven_ben_mlt_amh_gam_alb_uzb_azi_dgb_mly_igb_dut_prs_bsq_fre_wly_ses_mnd_por_slo_bem_glc_bam_lat_est_tsn_zul_fin_urd_anl_geo_lit_mcd_bul_swe_owc_tig_afr_hun_lda_bat_guj_sun_jpn_tml_kor_ita_ctl_akn_krd_mao_mol_heb_jav_cnt_grk_swt_rom_hau_scr_bos_nor_cze_qcu_spa_ukr_svk_cic_sod_hin_aeg_arw_tag_pan_ewe_rus_xho_ind_tha_sid_knd_dyu_moo_tur_eng_ger_aze_fbf_vie_chh_yor_tsw_swa	0.492560491301254	1.16197175601959	0.248220318157663
478	anl_eng_igb_ita_owc_chh_amh_hin_azi_aze_tsn_mao_tsw_ctl_rus_bsq_fre_tig_xho_mnd_spa_scr_dyu_ben_zul_alb_fin_cic_yor_hun_rom_wly_geo_afr_mol_pol_bos_mlt_amr_nor_est_lda_sun_lat_mly_jpn_tml_kor_mcd_ukr_ses_prs_jav_dut_gam_bat_cnt_arw_swa_ger_aeg_bul_grk_cze_slo_qcu_swe_por_urd_ven_heb_glc_hau_svk_ind_lit_dgb_guj_moo_tag_tha_sid_knd_bem_swt_uzb_pan_krd_tur_fbf_vie_sod_akn_ewe_bam	-0.304191313372079	-0.722094337463918	0.472048251292807
479	gam_glc_lda_scr_tig_anl_sid_bos_aze_azi_bem_mao_tsw_pol_alb_bsq_grk_sod_cic_mnd_krd_guj_yor_ctl_akn_ger_fin_tsn_fbf_hun_spa_hau_geo_mcd_swe_bul_eng_amr_owc_slo_est_ses_mly_ukr_tag_jpn_tml_kor_mol_prs_moo_nor_jav_rom_mlt_sun_cnt_hin_swt_lat_amh_svk_dut_rus_fre_qcu_ita_afr_ben_dgb_chh_pan_heb_arw_ind_cze_zul_lit_bam_bat_tha_wly_knd_dyu_ven_tur_por_urd_uzb_igb_vie_aeg_ewe_xho_swa	-0.276303318217118	-0.654093649398558	0.514665694321817
480	sid_rom_lda_afr_chh_tig_owc_hin_aze_tur_tsw_jav_tsn_ukr_ita_bsq_slo_wly_fbf_mnd_guj_cze_bam_ben_ses_mcd_fin_moo_yor_est_mol_mlt_geo_pan_scr_nor_arw_heb_amh_ger_hun_ewe_sun_svk_tag_jpn_tml_kor_krd_pol_bem_eng_mly_spa_gam_bat_cnt_grk_dyu_bos_anl_swe_rus_fre_lat_qcu_alb_prs_ctl_akn_amr_glc_sod_dut_ind_lit_dgb_urd_swa_mao_tha_hau_knd_cic_ven_azi_por_bul_uzb_swt_vie_aeg_zul_igb_xho	0.443256464935838	1.05446915792539	0.294399974026754
481	sid_lit_fbf_nor_tig_sod_chh_slo_uzb_aze_dgb_bat_dyu_por_lat_bsq_rus_heb_tsn_mnd_mol_ukr_swa_ben_ses_hin_fin_igb_moo_est_dut_aeg_geo_ita_ger_prs_spa_anl_amh_fre_hun_yor_tag_glc_mly_jpn_knd_kor_ctl_grk_lda_rom_mao_svk_hau_sun_cnt_swe_ven_pol_amr_arw_guj_urd_bos_qcu_scr_eng_alb_cic_mlt_krd_gam_cze_jav_pan_bem_afr_bam_ind_tha_owc_tml_zul_tsw_tur_bul_mcd_azi_akn_vie_wly_ewe_xho_swt	-0.116042088609351	-0.274231234287839	0.784515129460661
482	amh_glc_xho_ger_sid_wly_amr_spa_uzb_aze_dyu_tag_ven_lat_eng_bsq_ita_sod_cic_mnd_mcd_swe_ewe_grk_lda_pan_est_moo_bam_hun_prs_owc_geo_urd_cze_dut_ben_heb_mlt_mol_fin_dgb_mao_fre_jav_jpn_tml_kor_hin_ctl_yor_krd_mly_arw_hau_sun_cnt_guj_tsn_afr_aeg_rus_nor_slo_ukr_qcu_svk_scr_bos_ses_gam_alb_tig_bul_ind_pol_igb_por_tsw_bat_tha_chh_knd_akn_zul_azi_lit_rom_tur_fbf_vie_anl_swt_swa_bem	-0.431909495471703	-1.02693200602558	0.307116098266423
483	gam_bul_yor_ger_tig_chh_owc_dut_tur_aze_bam_sun_moo_lit_glc_bsq_rom_aeg_akn_cnt_ben_por_tsw_rus_ses_urd_est_dyu_lda_fin_svk_anl_geo_swe_grk_krd_eng_amh_amr_mol_hun_tsn_jav_pan_mao_jpn_knd_kor_ukr_pol_swa_spa_ind_scr_sod_tag_mnd_afr_bem_bos_sid_lat_alb_fre_slo_qcu_guj_nor_mcd_ven_hau_prs_heb_ita_mly_ctl_igb_cze_zul_bat_tha_wly_tml_dgb_xho_uzb_hin_arw_azi_cic_vie_mlt_swt_ewe_fbf	-0.183383796079915	-0.433321875958834	0.665784352917901
484	chh_pol_zul_alb_sod_tig_aeg_bos_azi_uzb_ven_sun_xho_mcd_fre_bsq_afr_sid_bem_cnt_rus_dut_bam_eng_ewe_urd_est_swa_akn_fin_guj_heb_geo_ita_arw_spa_rom_anl_gam_scr_hun_lda_mly_ger_jav_jpn_knd_kor_cze_nor_dyu_ben_tag_slo_hau_mao_mnd_glc_igb_bul_amh_por_pan_grk_krd_qcu_svk_lit_hin_fbf_amr_mol_mlt_prs_ind_ctl_ses_lat_dgb_bat_tha_wly_tml_cic_tsn_aze_ukr_swe_tur_tsw_vie_owc_yor_moo_swt	0.0394283124705038	0.0928891048678814	0.926191474554385
485	amr_rom_lda_fre_tig_mlt_wly_arw_azi_aze_swt_mao_bem_pan_ger_bsq_lit_chh_swa_mnd_prs_spa_fbf_nor_ven_dut_est_tsn_ewe_fin_glc_sid_geo_ctl_swe_guj_alb_hau_gam_ben_hun_bam_jav_afr_sun_jpn_knd_kor_por_mcd_dgb_hin_mly_bos_aeg_ind_cnt_urd_ses_ita_amh_mol_svk_scr_rus_qcu_pol_lat_slo_akn_owc_cze_sod_grk_bat_ukr_tsw_krd_cic_tag_tha_anl_tml_yor_xho_tur_eng_bul_uzb_dyu_vie_heb_igb_zul_moo	-0.331358724370372	-0.784475070954804	0.434755066764723
486	tig_eng_dyu_ukr_hau_owc_aeg_arw_aze_tur_ewe_jav_lda_rom_alb_bsq_pan_sod_moo_mnd_fre_mol_cic_svk_swt_por_fin_tsn_ses_est_rus_amh_geo_bos_bul_ben_dut_wly_heb_cze_hun_zul_mao_scr_mly_jpn_knd_kor_prs_spa_bem_pol_tag_lit_chh_ind_cnt_slo_xho_grk_sid_hin_ctl_mcd_urd_qcu_afr_lat_nor_fbf_amr_swe_anl_ita_bat_guj_bam_glc_igb_sun_tha_mlt_tml_yor_tsw_uzb_ger_krd_azi_akn_vie_gam_swa_dgb_ven	-0.0472411853870365	-0.111244187760298	0.911662447537345
487	amr_eng_xho_pol_mlt_anl_sid_spa_azi_uzb_yor_jav_lda_por_fre_bsq_urd_amh_ven_cnt_guj_scr_bem_mcd_moo_bos_fin_bam_ses_est_prs_hau_geo_slo_ger_bul_swe_tig_owc_krd_hun_ewe_sun_ctl_mao_jpn_knd_kor_arw_cze_cic_dut_mly_ben_sod_ind_mnd_hin_tsn_afr_heb_grk_glc_alb_mol_qcu_svk_rom_pan_fbf_aeg_rus_gam_nor_tag_lit_dyu_ukr_tsw_bat_tha_chh_tml_swa_igb_aze_lat_ita_tur_dgb_vie_wly_akn_zul_swt	0.382711152247213	0.90411142916421	0.368272386283343
488	chh_prs_ven_afr_amr_gam_amh_bos_azi_aze_bem_jav_ses_ger_mol_bsq_hin_mlt_ewe_cnt_lat_pan_cic_glc_swt_urd_est_yor_zul_fin_ben_anl_geo_arw_dut_por_pol_hau_aeg_fre_hun_tsn_mly_svk_ind_jpn_tml_kor_cze_ctl_xho_lit_sun_slo_wly_mao_mnd_grk_swa_krd_owc_swe_alb_rus_ukr_qcu_mcd_guj_bul_dyu_tig_scr_heb_rom_bat_eng_moo_ita_lda_tag_tha_sid_knd_igb_fbf_uzb_nor_spa_tur_dgb_vie_sod_tsw_akn_bam	-0.489272058901392	-1.16368248611565	0.247529578448488
489	hau_hin_bem_por_sod_owc_chh_bos_aze_tur_fbf_bat_moo_alb_glc_bsq_mol_mlt_lda_mnd_spa_bul_tsn_ukr_dyu_ita_hun_zul_bam_est_prs_heb_geo_ctl_guj_cze_rus_anl_amr_svk_fin_swt_mao_swe_ind_jpn_knd_kor_pan_scr_ven_nor_tag_mcd_wly_mly_cnt_rom_xho_grk_tig_pol_slo_afr_krd_qcu_urd_dut_fre_akn_amh_lit_sid_arw_jav_ben_ewe_lat_tsw_sun_tha_aeg_tml_yor_ses_azi_eng_ger_uzb_swa_vie_gam_cic_igb_dgb	-0.692426794315594	-1.65873596877371	0.100538075543026
490	tig_cze_akn_lat_gam_chh_hau_bul_tur_aze_xho_mao_ses_rus_ger_bsq_bos_anl_dyu_mnd_mol_fre_fbf_guj_bem_ctl_hun_tsn_yor_est_alb_aeg_geo_krd_pol_afr_spa_amr_mlt_por_fin_bam_bat_rom_ind_jpn_knd_kor_swe_glc_igb_ukr_jav_prs_amh_tag_cnt_lit_ewe_dut_wly_ita_ben_nor_slo_qcu_grk_mcd_arw_swt_sod_hin_owc_pan_mly_scr_swa_svk_moo_sun_tha_heb_tml_cic_zul_uzb_urd_eng_azi_dgb_vie_sid_tsw_lda_ven	-0.730989952738369	-1.75472891832356	0.0825991789359129
491	hau_lat_swt_ita_wly_chh_aeg_bul_azi_uzb_cic_sun_zul_afr_ben_bsq_glc_amr_yor_cnt_pan_slo_bem_fre_dyu_guj_hun_moo_swa_est_ger_amh_geo_eng_krd_cze_bos_sid_tig_rom_fin_dgb_mly_scr_ind_jpn_knd_kor_lit_alb_bam_pol_bat_swe_heb_mao_mnd_ctl_lda_grk_mlt_nor_ukr_urd_hin_qcu_spa_arw_dut_igb_owc_svk_sod_por_jav_rus_ven_prs_xho_tag_tha_anl_tml_ewe_fbf_tur_mol_mcd_aze_tsn_vie_gam_tsw_akn_ses	-0.705481343039374	-1.69153838770353	0.0940824790036721
492	owc_svk_dyu_rom_gam_sid_tig_slo_uzb_azi_bam_mly_swa_ita_mcd_bsq_cze_anl_fbf_mnd_urd_alb_cic_por_dgb_glc_est_yor_lda_hun_pol_heb_geo_eng_ben_rus_lit_amh_sod_grk_fin_tsw_mao_scr_ind_jpn_knd_kor_arw_krd_xho_guj_jav_spa_mlt_sun_cnt_mol_moo_hin_chh_ukr_pan_ger_prs_qcu_dut_bos_swe_igb_amr_lat_wly_bul_bat_ctl_akn_afr_swt_tag_tha_aeg_tml_zul_tsn_tur_fre_nor_aze_bem_vie_hau_ven_ewe_ses	-1.06341171843375	-2.60716162270618	0.0106344853381711
493	aeg_guj_bem_bos_mlt_anl_tig_glc_tur_aze_bam_jav_dgb_swe_urd_bsq_ben_sid_dyu_mnd_ger_pan_lda_lat_fbf_por_hun_swa_xho_fin_rom_amh_geo_rus_mcd_slo_eng_sod_heb_prs_est_moo_ind_ctl_sun_jpn_knd_kor_arw_pol_swt_bul_bat_svk_wly_mao_cnt_afr_ewe_scr_amr_spa_mol_ukr_fre_qcu_nor_cze_dut_yor_owc_lit_gam_krd_tag_ita_tsw_grk_igb_mly_tha_chh_tml_cic_akn_azi_hin_alb_uzb_ses_vie_hau_ven_zul_tsn	-0.32839437030655	-0.77822177061836	0.438413747469923
494	tig_fre_ses_glc_amh_wly_mlt_cze_azi_uzb_akn_sun_xho_urd_mcd_bsq_bul_hau_ven_cnt_pol_krd_swt_ger_tsw_lat_fin_moo_swa_est_rom_chh_geo_afr_arw_prs_por_aeg_sid_swe_hun_cic_mly_ukr_ind_jpn_tml_kor_hin_dut_lda_eng_jav_slo_sod_tag_mnd_ita_bam_svk_gam_lit_grk_ben_spa_qcu_ctl_scr_bos_yor_owc_guj_anl_alb_mao_nor_tsn_rus_dgb_bat_tha_amr_knd_ewe_bem_tur_mol_pan_aze_fbf_vie_heb_dyu_zul_igb	-0.193768621739793	-0.457241289440206	0.648563954669548
495	owc_rus_bem_rom_mlt_heb_hau_bul_uzb_azi_akn_ind_dgb_urd_spa_bsq_lat_chh_xho_cnt_pan_scr_bam_dut_lda_mcd_fin_igb_ven_hun_swe_sid_geo_bos_grk_eng_afr_wly_tig_ctl_est_zul_mly_ita_jav_jpn_knd_kor_lit_mol_dyu_fre_sun_ben_amr_bat_mnd_arw_ses_svk_amh_guj_slo_hin_alb_qcu_ger_prs_cze_yor_anl_por_gam_ukr_mao_krd_fbf_nor_moo_tag_tha_aeg_tml_swt_ewe_aze_pol_glc_tur_tsn_vie_sod_swa_tsw_cic	-0.331646892916484	-0.784263642758661	0.434878475827138
496	sid_arw_fbf_lat_mlt_aeg_amr_cze_aze_uzb_swa_mly_tsn_dut_grk_bsq_svk_chh_swt_cnt_bos_swe_igb_fre_bam_lit_fin_cic_akn_hun_hin_tig_geo_slo_por_spa_ukr_gam_wly_bul_est_ven_ind_rus_tag_jpn_tml_kor_pan_ctl_zul_mcd_bat_pol_sod_mao_mnd_prs_moo_rom_amh_krd_urd_nor_ben_qcu_scr_mol_eng_bem_heb_ger_owc_guj_jav_ita_xho_glc_dgb_sun_tha_hau_knd_tsw_dyu_azi_afr_alb_tur_ewe_vie_anl_ses_lda_yor	-0.782934097541726	-1.88644624533657	0.0623549124051064
497	amh_lat_yor_ukr_tig_sid_aeg_prs_tur_azi_lda_ind_dgb_alb_mcd_bsq_fre_wly_dyu_cnt_ctl_nor_tsn_cze_igb_rus_hun_bam_zul_est_glc_anl_geo_bos_svk_mol_urd_gam_hau_ger_fin_ses_jav_grk_tag_jpn_tml_kor_lit_ben_xho_rom_sun_guj_amr_mao_mnd_slo_swt_afr_sod_hin_krd_scr_ita_qcu_dut_bul_swe_akn_mlt_spa_heb_pol_mly_arw_moo_por_ven_bat_tha_owc_knd_fbf_tsw_uzb_pan_eng_aze_ewe_vie_chh_swa_bem_cic	-0.264630460060858	-0.62496208783308	0.533526356841205
498	mlt_arw_dyu_hin_anl_tig_sid_ger_tur_uzb_zul_jav_yor_svk_ben_bsq_por_wly_moo_mnd_alb_prs_tsn_glc_swt_ctl_fin_dgb_ewe_est_pan_heb_geo_eng_bos_ita_fre_aeg_amh_spa_hun_bam_bat_dut_ind_jpn_tml_kor_slo_afr_bem_scr_tag_rus_hau_mly_cnt_cze_ses_lat_chh_lit_nor_ukr_grk_qcu_swe_krd_bul_ven_amr_urd_owc_mol_mao_guj_akn_pol_igb_sun_tha_sod_knd_fbf_swa_azi_rom_mcd_aze_cic_vie_gam_xho_tsw_lda	0.439620400288953	1.03638199738237	0.302711235970697
499	owc_arw_tsn_pol_mlt_wly_sod_dut_uzb_azi_ven_sun_swa_mcd_prs_bsq_alb_amh_bam_cnt_pan_ukr_cic_bul_ses_por_est_yor_akn_hun_lit_heb_geo_ger_rom_lat_guj_aeg_gam_ctl_fin_igb_mao_mol_bat_jpn_tml_kor_glc_swe_swt_afr_jav_krd_hau_mly_mnd_urd_fbf_slo_sid_grk_rus_svk_ita_qcu_cze_ben_fre_ewe_amr_scr_tig_hin_tag_nor_bem_spa_tsw_ind_tha_anl_knd_lda_dgb_tur_eng_bos_aze_zul_vie_chh_moo_dyu_xho	-0.268631981948192	-0.635894323096744	0.526407090462398
500	wly_lat_dyu_grk_gam_amh_sid_scr_uzb_azi_ven_sun_igb_arw_mcd_bsq_bos_tig_yor_cnt_pan_swe_tsn_ukr_ewe_por_est_ses_swa_fin_pol_owc_geo_hin_ger_mol_prs_chh_heb_urd_hun_swt_tag_rus_jav_jpn_tml_kor_dut_krd_fbf_cze_mly_afr_mlt_mao_mnd_svk_xho_slo_anl_guj_spa_bul_lit_qcu_glc_ben_nor_moo_hau_rom_sod_alb_bat_eng_cic_fre_lda_ind_tha_aeg_knd_bem_akn_tur_ctl_ita_aze_tsw_vie_amr_dgb_zul_bam	0.0996627195102568	0.234672624705185	0.814978738484667
501	gam_hin_swa_grk_amh_sid_sod_fre_azi_tur_tsn_jav_ses_pan_glc_bsq_nor_amr_zul_mnd_guj_scr_igb_ger_swt_afr_fin_lda_ewe_hun_krd_wly_geo_pol_dut_arw_ctl_heb_aeg_svk_est_akn_ind_bos_mly_jpn_tml_kor_swe_ben_xho_cze_mao_slo_hau_bat_cnt_alb_cic_rus_owc_urd_spa_ukr_lat_qcu_prs_por_lit_dyu_tig_mcd_chh_eng_tag_mol_moo_ita_dgb_sun_tha_mlt_knd_tsw_ven_aze_bul_rom_uzb_bem_vie_anl_fbf_bam_yor	-0.786726118254881	-1.8967154406037	0.0609690500047767
502	tig_ger_akn_ita_anl_heb_aeg_krd_azi_uzb_ses_tag_ewe_rus_bos_bsq_dut_gam_swa_mnd_cze_por_xho_eng_bem_ben_est_tsn_bam_fin_rom_sod_geo_bul_lit_mcd_spa_mlt_amh_hin_hun_swt_ind_urd_bat_jpn_knd_kor_lat_scr_moo_svk_jav_fre_sid_sun_cnt_ukr_fbf_nor_chh_pol_pan_grk_glc_qcu_alb_ctl_afr_tsw_amr_prs_owc_arw_mly_slo_ven_guj_lda_mao_tha_hau_tml_igb_cic_tur_swe_mol_aze_yor_vie_wly_dyu_zul_dgb	-0.18324459670833	-0.432570341730263	0.666328382528958
503	wly_mol_bam_por_mlt_chh_heb_dut_tur_azi_igb_bat_tsn_svk_prs_bsq_lit_amh_cic_mnd_swe_glc_swa_grk_bem_krd_est_swt_yor_fin_bos_gam_geo_rom_ben_ctl_alb_owc_amr_ukr_hun_ven_ind_nor_tag_jpn_tml_kor_rus_mcd_fbf_pol_sun_urd_tig_mly_cnt_arw_dgb_afr_sid_bul_hin_cze_spa_qcu_lat_guj_fre_lda_hau_pan_anl_scr_mao_eng_akn_slo_zul_jav_tha_sod_knd_tsw_xho_uzb_ger_ita_aze_moo_vie_aeg_ewe_dyu_ses	-0.208863426733844	-0.492746560851221	0.623353052870677
504	gam_swe_swa_scr_amr_chh_sod_slo_aze_tur_ewe_ind_xho_bul_fre_bsq_prs_anl_igb_cnt_alb_por_dyu_ctl_tsw_ben_fin_yor_lda_hun_dut_sid_geo_urd_glc_hin_mol_owc_hau_svk_est_zul_mao_afr_mly_jpn_tml_kor_lat_nor_tsn_spa_bat_lit_heb_tag_mnd_eng_cic_ita_wly_rus_grk_bos_ukr_qcu_rom_guj_pan_ses_aeg_ger_amh_pol_sun_arw_dgb_krd_akn_jav_tha_mlt_knd_ven_bam_azi_mcd_cze_uzb_fbf_vie_tig_swt_bem_moo	0.196182887503128	0.461991257690906	0.64516652390043
505	owc_ben_akn_bos_hau_anl_chh_spa_tur_uzb_ven_sun_fbf_mcd_pol_bsq_rus_aeg_zul_mnd_slo_ita_bam_krd_xho_prs_hun_tsn_dyu_fin_rom_sod_geo_mol_bul_nor_glc_tig_sid_dut_est_igb_mly_arw_tag_jpn_tml_kor_pan_svk_cic_grk_ind_alb_gam_mao_cnt_ger_moo_eng_amr_afr_ukr_por_cze_qcu_scr_urd_guj_dgb_heb_fre_wly_ctl_jav_lat_tsw_lit_yor_bat_tha_amh_knd_swt_ewe_aze_swe_hin_azi_bem_vie_mlt_ses_swa_lda	0.314565093678045	0.741432957908061	0.460299161122881
506	gam_mol_bem_arw_heb_owc_hau_fre_uzb_tur_moo_mly_tsw_por_glc_bsq_bul_sod_lda_mnd_alb_svk_dyu_eng_ses_slo_hun_cic_akn_fin_prs_anl_geo_guj_pol_grk_urd_wly_amr_rom_est_ven_mao_hin_bat_jpn_knd_kor_ger_bos_swa_ita_sun_dut_mlt_tag_cnt_pan_ewe_spa_tig_scr_krd_ukr_nor_qcu_ctl_rus_lit_igb_aeg_mcd_sid_cze_jav_lat_bam_ben_zul_ind_tha_amh_tml_tsn_xho_aze_afr_swe_azi_fbf_vie_chh_swt_dgb_yor	0.0436928141214138	0.102920626110093	0.918247572277438
507	tig_glc_dgb_urd_heb_hau_amr_guj_tur_aze_igb_mao_ven_grk_fre_bsq_rus_owc_yor_mnd_prs_bul_dyu_lat_xho_svk_fin_cic_lda_est_ben_sod_geo_alb_bos_ctl_cze_gam_chh_mol_hun_fbf_sun_swe_ind_jpn_knd_kor_ita_hin_tsw_mcd_jav_ukr_mlt_tag_cnt_dut_bam_rom_wly_lit_pan_spa_scr_qcu_ger_slo_nor_tsn_aeg_afr_anl_pol_mly_krd_ses_por_moo_bat_tha_sid_tml_swt_bem_uzb_eng_arw_azi_akn_vie_amh_zul_ewe_swa	0.724462693103574	1.71423811558489	0.0898159840427812
508	hau_grk_zul_mol_owc_amh_amr_lat_azi_uzb_igb_jav_bam_ita_ctl_bsq_alb_chh_swa_mnd_ukr_urd_dgb_scr_dyu_fre_fin_moo_ven_est_ger_sid_geo_krd_spa_slo_afr_aeg_sod_nor_hun_yor_ind_bos_bat_jpn_tml_kor_pan_swe_tsw_svk_tag_rus_mlt_mly_cnt_pol_swt_por_gam_hin_guj_prs_arw_qcu_cze_mcd_glc_bem_tig_lit_heb_eng_sun_dut_fbf_ben_tsn_mao_tha_anl_knd_ewe_xho_aze_bul_rom_tur_lda_vie_wly_cic_akn_ses	-0.607834490035701	-1.45048146800689	0.15028876082303
509	hau_hin_ses_grk_sid_wly_gam_svk_tur_uzb_fbf_tag_yor_swe_scr_bsq_rom_anl_dgb_mnd_por_urd_tsn_glc_cic_pol_est_ewe_dyu_hun_rus_owc_geo_afr_lat_ben_ita_sod_aeg_nor_fin_moo_ind_arw_mao_jpn_tml_kor_fre_dut_akn_guj_mly_krd_heb_jav_cnt_bos_tsw_spa_tig_mcd_mol_eng_lit_qcu_cze_prs_ukr_ven_amr_pan_amh_slo_bat_ctl_zul_alb_bam_sun_tha_mlt_knd_bem_igb_azi_bul_ger_aze_swt_vie_chh_swa_lda_xho	-0.905866052075872	-2.20172970413235	0.0301578982448247
510	sod_svk_tsn_afr_wly_aeg_owc_mol_azi_tur_dgb_mly_akn_bul_krd_bsq_rom_gam_tsw_cnt_hin_rus_zul_cze_cic_ben_hun_swa_xho_fin_bos_hau_geo_prs_scr_ger_spa_mlt_amr_glc_est_dyu_bat_pol_tag_jpn_tml_kor_swe_slo_lda_dut_sun_mcd_tig_mao_mnd_grk_igb_ita_amh_urd_ctl_pan_arw_qcu_por_lat_alb_ewe_heb_guj_chh_fre_ind_eng_swt_lit_fbf_jav_tha_sid_knd_bam_bem_aze_ukr_nor_uzb_ses_vie_anl_ven_moo_yor	-0.756969354516477	-1.8219296975691	0.0716799842725489
511	anl_alb_swt_pan_chh_aeg_heb_swe_uzb_azi_yor_bat_lda_urd_rus_bsq_guj_sod_swa_cnt_arw_mcd_fbf_fre_tsn_ita_hun_xho_bam_fin_svk_gam_geo_eng_pol_afr_scr_amh_owc_krd_est_akn_tag_glc_mly_jpn_knd_kor_cze_por_ses_ger_mao_ukr_sid_ind_mnd_grk_moo_spa_wly_dut_slo_ben_lit_qcu_bul_bos_lat_dgb_hau_ctl_mlt_nor_sun_hin_igb_prs_dyu_jav_tha_tig_tml_ewe_ven_aze_mol_rom_tur_tsw_vie_amr_zul_bem_cic	-0.648371313223671	-1.55416554557431	0.123541543118985
512	gam_alb_ses_por_mlt_amr_amh_mcd_uzb_azi_xho_mly_bem_lat_grk_bsq_scr_tig_zul_cnt_ukr_ben_yor_fre_swa_pol_fin_dgb_ewe_est_mol_sid_geo_pan_cze_ctl_afr_heb_owc_nor_hun_fbf_ind_hin_tag_jpn_knd_kor_rom_bos_tsn_ger_mao_slo_anl_jav_mnd_eng_swt_swe_hau_arw_prs_dut_guj_qcu_krd_urd_glc_bam_wly_ita_aeg_spa_sun_svk_igb_rus_dyu_bat_tha_chh_tml_tsw_cic_aze_lit_bul_tur_ven_vie_sod_moo_akn_lda	0.845789473421641	2.01014639347046	0.0473125704091595
513	amh_fre_tsw_lit_owc_mlt_gam_nor_aze_tur_zul_jav_yor_arw_krd_bsq_scr_hau_akn_mnd_por_bul_dgb_rom_bam_afr_hun_fbf_cic_fin_guj_amr_geo_ger_ben_pan_dut_sod_aeg_prs_est_bem_mly_spa_tag_jpn_tml_kor_mol_urd_ven_mcd_mao_glc_sid_sun_cnt_ctl_igb_cze_wly_svk_grk_bos_ita_qcu_swe_pol_hin_moo_heb_ukr_anl_alb_bat_slo_ewe_eng_dyu_ind_tha_chh_knd_swt_tsn_azi_rus_lat_uzb_xho_vie_tig_swa_ses_lda	-0.061399994592605	-0.144847464501859	0.885144756817591
514	aeg_nor_tsn_dut_hau_owc_mlt_ukr_azi_tur_lda_sun_bam_pol_ben_bsq_ger_sod_bem_mnd_arw_urd_ven_hin_dyu_prs_hun_akn_igb_fin_afr_wly_geo_bul_mcd_bos_ita_chh_anl_eng_est_xho_mly_por_jav_jpn_tml_kor_guj_rom_ewe_lit_bat_grk_gam_ind_cnt_mol_dgb_fre_heb_ctl_scr_cze_lat_qcu_rus_alb_svk_cic_tig_glc_sid_spa_tag_krd_yor_slo_zul_mao_tha_amh_knd_swa_tsw_uzb_pan_swe_aze_fbf_vie_amr_moo_ses_swt	-0.861523351257851	-2.081273867279	0.0401571284625074
515	amr_cze_akn_bos_owc_heb_wly_ukr_azi_aze_lda_mao_xho_ger_svk_bsq_eng_hau_igb_mnd_pan_grk_dgb_bul_cic_scr_fin_ses_moo_est_arw_aeg_geo_spa_rom_prs_afr_chh_amh_guj_hun_swa_tag_lat_bat_jpn_tml_kor_pol_krd_bem_ben_jav_mol_mlt_sun_cnt_fre_dyu_swe_sid_rus_mcd_dut_nor_qcu_por_glc_hin_bam_tig_ita_gam_urd_mly_alb_swt_ctl_zul_ind_tha_anl_knd_tsw_yor_tur_lit_slo_uzb_tsn_vie_sod_ven_ewe_fbf	-1.16034264002085	-2.86277432161792	0.00518872604696432
516	sod_slo_dgb_rom_amr_chh_tig_ben_tur_uzb_ses_ind_bam_scr_hin_bsq_ger_wly_akn_mnd_pan_mcd_bem_ukr_zul_pol_est_tsw_moo_hun_bul_gam_geo_alb_dut_glc_spa_sid_aeg_arw_fin_fbf_mao_ctl_sun_jpn_knd_kor_rus_nor_igb_eng_mly_mol_anl_jav_cnt_ita_swa_krd_heb_lat_guj_prs_grk_qcu_por_swe_cze_xho_amh_afr_mlt_lit_bat_urd_swt_fre_ven_tag_tha_hau_tml_lda_dyu_azi_svk_bos_aze_cic_vie_owc_ewe_tsn_yor	0.483168997258829	1.1384104710484	0.257873250671706
517	gam_svk_xho_krd_owc_chh_mlt_hin_azi_tur_tsn_mly_dgb_ger_ctl_bsq_pan_heb_moo_mnd_mol_swe_tsw_prs_cic_dut_hun_bam_swt_est_rom_wly_geo_rus_bul_afr_lat_amr_tig_arw_fin_ven_ind_fre_sun_jpn_knd_kor_spa_mcd_yor_ita_mao_scr_amh_jav_cnt_bos_bem_cze_sod_lit_eng_por_urd_qcu_slo_alb_glc_zul_hau_nor_anl_grk_bat_ben_ses_ukr_fbf_tag_tha_sid_tml_dyu_swa_aze_pol_guj_uzb_igb_vie_aeg_akn_ewe_lda	-0.251253440722724	-0.594244008334069	0.553791773358534
518	amh_ctl_bem_pan_hau_amr_gam_glc_uzb_aze_zul_sun_bam_rus_por_bsq_urd_anl_ven_cnt_arw_ger_cic_pol_igb_cze_hun_akn_yor_fin_mcd_mlt_geo_nor_spa_bul_prs_tig_wly_ita_est_ewe_bat_slo_tag_jpn_knd_kor_lat_fre_xho_svk_jav_lit_owc_ind_mnd_ukr_moo_grk_heb_krd_scr_afr_ben_qcu_guj_dut_swe_swa_sid_alb_aeg_hin_mao_mol_tsn_rom_dyu_mly_tha_sod_tml_ses_dgb_azi_eng_bos_tur_lda_vie_chh_fbf_swt_tsw	0.126062620546486	0.296536839618963	0.767481365765078
519	sid_fre_dyu_urd_wly_gam_tig_rom_aze_tur_swt_mao_xho_eng_prs_bsq_cze_sod_swa_cnt_swe_guj_ven_pol_ses_mol_hun_lda_fbf_est_alb_amr_geo_pan_ben_nor_afr_anl_aeg_arw_fin_moo_bat_slo_mly_jpn_knd_kor_lat_dut_bem_grk_tag_rus_heb_sun_mnd_ctl_tsn_ukr_amh_por_scr_krd_glc_qcu_svk_mcd_hin_dgb_owc_ita_chh_bul_jav_lit_ewe_spa_tsw_ind_tha_hau_tml_igb_akn_azi_ger_bos_uzb_yor_vie_mlt_bam_cic_zul	-0.113207985286989	-0.267097830893484	0.789985235847921
520	gam_ctl_ses_krd_tig_hau_amh_ger_uzb_tur_yor_ind_cic_prs_nor_bsq_fre_anl_xho_cnt_swe_eng_tsw_afr_ven_ukr_est_akn_lda_hun_cze_sid_geo_mol_mcd_scr_dut_chh_heb_rom_fin_dgb_mao_bos_jav_jpn_tml_kor_ita_ben_swa_guj_mly_svk_amr_bat_mnd_hin_swt_glc_owc_spa_urd_por_pol_qcu_grk_slo_lit_bem_mlt_arw_wly_lat_tag_bul_dyu_pan_igb_sun_tha_aeg_knd_tsn_ewe_aze_rus_alb_azi_moo_vie_sod_bam_fbf_zul	-0.229106999789388	-0.540744783497718	0.589976319519986
521	hau_pol_bam_nor_sod_wly_chh_dut_uzb_tur_tsw_ind_ewe_glc_arw_bsq_bos_anl_swa_mnd_ger_lat_tsn_scr_ven_ctl_hun_ses_swt_est_mcd_sid_geo_rom_slo_bul_afr_amh_owc_eng_fin_cic_tag_grk_mao_jpn_knd_kor_ben_rus_moo_por_sun_alb_gam_jav_cnt_lit_akn_ukr_aeg_pan_mol_ita_swe_qcu_cze_prs_guj_fbf_mlt_svk_amr_spa_bat_urd_dgb_fre_dyu_mly_tha_heb_tml_yor_igb_aze_hin_krd_azi_lda_vie_tig_bem_xho_zul	0.35924795336609	0.846841257864795	0.399257541895727
522	owc_pol_yor_ukr_chh_tig_amr_ger_tur_azi_fbf_sun_cic_afr_pan_bsq_rom_gam_bam_cnt_guj_glc_akn_mol_tsw_slo_est_lda_igb_hun_ben_heb_geo_bul_scr_mcd_eng_sid_mlt_nor_fin_ses_ind_dut_bat_jpn_knd_kor_alb_svk_bem_arw_mao_cze_wly_mly_mnd_urd_swa_grk_sod_spa_lit_ctl_bos_qcu_prs_swe_por_moo_hau_krd_anl_ita_tag_hin_tsn_lat_ven_jav_tha_amh_tml_xho_dyu_aze_rus_fre_uzb_zul_vie_aeg_dgb_ewe_swt	0.132798824632216	0.312773512717149	0.755153034717305
523	gam_lit_bem_ger_hau_tig_sod_slo_aze_azi_lda_jav_zul_urd_fre_bsq_pan_owc_swt_cnt_lat_svk_moo_ben_swa_ctl_est_akn_yor_fin_afr_anl_geo_por_nor_hin_pol_chh_wly_scr_hun_tsw_ind_alb_mly_jpn_knd_kor_krd_guj_ewe_prs_sun_swe_heb_mao_mnd_mcd_xho_rus_sid_arw_eng_rom_spa_qcu_ukr_grk_dut_fbf_aeg_glc_amr_cze_tag_bul_dgb_bos_ven_bat_tha_amh_tml_tsn_cic_uzb_ita_mol_tur_ses_vie_mlt_dyu_bam_igb	0.23515488210992	0.553877455234598	0.580992036328937
524	tig_krd_dgb_afr_aeg_chh_owc_svk_aze_azi_bem_bat_tsw_eng_pan_bsq_ben_heb_ven_cnt_guj_hin_cic_lit_lda_scr_est_zul_fbf_hun_alb_gam_geo_ger_bul_slo_pol_amr_amh_ukr_fin_akn_jav_swe_tag_jpn_knd_kor_ctl_prs_swt_nor_sun_bos_sod_mao_mnd_lat_swa_cze_wly_urd_grk_spa_arw_qcu_ita_glc_por_moo_anl_rus_mlt_rom_mly_mcd_tsn_fre_ses_ind_tha_sid_tml_yor_dyu_uzb_dut_mol_tur_igb_vie_hau_bam_xho_ewe	0.0601015427014993	0.14159430727575	0.887706737904051
525	owc_fre_swt_urd_sid_mlt_heb_ben_azi_uzb_moo_bat_tsw_grk_bos_bsq_nor_aeg_dgb_cnt_swe_afr_igb_cze_zul_scr_est_akn_fbf_hun_glc_chh_geo_por_krd_slo_ukr_gam_hau_pol_fin_cic_ind_alb_jav_jpn_tml_kor_rom_bul_swa_ctl_mao_spa_anl_sun_mnd_svk_ses_ita_amr_lit_guj_ger_rus_qcu_arw_dut_mol_dyu_amh_mcd_sod_pan_mly_eng_bem_prs_lda_tag_tha_tig_knd_yor_tsn_aze_hin_lat_tur_ven_vie_wly_xho_bam_ewe	-0.473304220443719	-1.12473627277524	0.263595343677084
526	sid_ctl_yor_glc_heb_wly_amh_mcd_aze_uzb_cic_tag_swt_slo_hin_bsq_afr_amr_tsw_mnd_ukr_bul_moo_scr_tsn_dut_fin_bem_ven_hun_alb_tig_geo_prs_bos_ben_ger_chh_aeg_rus_est_xho_bat_por_jav_jpn_knd_kor_guj_pol_dyu_krd_mao_arw_anl_mly_cnt_svk_bam_urd_owc_lit_pan_grk_spa_qcu_eng_swe_rom_fbf_hau_mol_sod_fre_sun_nor_dgb_lat_swa_ind_tha_mlt_tml_ewe_igb_tur_cze_ita_azi_zul_vie_gam_lda_ses_akn	0.58429484263208	1.3817610069813	0.170355393082837
527	amr_scr_zul_spa_sod_owc_aeg_rom_tur_uzb_fbf_jav_swt_bul_grk_bsq_krd_anl_bem_mnd_eng_hin_ses_ger_yor_lat_est_ewe_xho_fin_urd_sid_geo_arw_afr_svk_ukr_hau_tig_por_hun_dgb_sun_lit_tag_jpn_tml_kor_mol_ben_swa_swe_bat_glc_amh_ind_cnt_cze_dyu_rus_mlt_pol_slo_prs_ita_qcu_pan_guj_alb_cic_heb_nor_chh_fre_mao_mcd_tsn_bos_lda_mly_tha_gam_knd_bam_igb_aze_ctl_dut_azi_akn_vie_wly_moo_tsw_ven	-0.412770847176183	-0.979342863612372	0.329951383156101
528	sod_bos_bam_ger_chh_anl_wly_ben_uzb_tur_cic_tag_ses_bul_krd_bsq_lit_aeg_dyu_mnd_afr_por_yor_mcd_ven_hin_hun_bem_dgb_est_rus_mlt_geo_spa_alb_arw_grk_hau_sid_nor_fin_xho_sun_guj_bat_jpn_tml_kor_ukr_scr_akn_pol_jav_eng_amh_mly_cnt_ita_igb_lat_amr_dut_glc_cze_pan_qcu_swe_urd_mol_lda_heb_slo_tig_ctl_mao_svk_moo_fre_swa_ind_tha_owc_knd_ewe_fbf_aze_prs_rom_azi_tsw_vie_gam_tsn_swt_zul	-0.0780211092392453	-0.183995475132302	0.854417600310049
529	gam_alb_igb_bul_aeg_amr_owc_scr_tur_aze_xho_bat_ses_por_eng_bsq_nor_mlt_bam_mnd_arw_svk_ven_ger_tsn_rus_hun_tsw_lda_est_pan_sod_geo_prs_lat_guj_urd_hau_chh_rom_fin_swa_jav_glc_mao_jpn_tml_kor_cze_afr_yor_ctl_sun_ita_heb_mly_cnt_spa_moo_slo_sid_dut_krd_swe_ukr_qcu_pol_mol_hin_akn_wly_grk_anl_ben_ind_mcd_dgb_lit_ewe_tag_tha_tig_knd_zul_bem_uzb_bos_fre_azi_cic_vie_amh_swt_dyu_fbf	-0.0205783198774679	-0.0484581456016961	0.961455035564893
530	aeg_mol_ses_pol_hau_sid_anl_prs_azi_aze_ewe_ind_igb_slo_bos_bsq_mcd_mlt_ven_mnd_cze_ben_bam_krd_dgb_eng_est_dyu_cic_fin_hin_sod_geo_spa_por_guj_grk_amh_chh_pan_hun_xho_jav_glc_bat_jpn_knd_kor_dut_scr_akn_nor_tag_urd_tig_sun_cnt_ukr_zul_ctl_owc_lit_swe_alb_rom_qcu_ita_arw_lat_fbf_wly_rus_amr_fre_mly_svk_lda_bul_moo_mao_tha_gam_tml_swa_swt_uzb_afr_ger_tur_tsw_vie_heb_bem_yor_tsn	-0.564329039126423	-1.34587388763395	0.181615018699081
531	chh_nor_yor_pan_sod_amr_tig_bul_azi_uzb_igb_jav_cic_guj_mcd_bsq_ctl_mlt_akn_mnd_lit_ben_tsw_ukr_tsn_cze_est_ewe_ven_fin_hin_heb_geo_slo_grk_prs_bos_sid_owc_mol_hun_lda_bat_ita_ind_jpn_knd_kor_fre_pol_xho_svk_mao_alb_anl_mly_cnt_dut_bam_rom_amh_swe_arw_eng_rus_qcu_por_lat_afr_swt_gam_urd_hau_ger_sun_glc_swa_scr_moo_tag_tha_aeg_tml_zul_dgb_aze_krd_spa_tur_bem_vie_wly_fbf_dyu_ses	-0.332303700200545	-0.785858740813752	0.433947936411138
532	gam_glc_cic_ukr_mlt_hau_sod_por_aze_uzb_fbf_bat_swa_grk_mol_bsq_urd_anl_dyu_cnt_pol_arw_ses_hin_tsw_rus_fin_dgb_lda_est_prs_aeg_geo_ben_ger_fre_pan_wly_chh_bul_hun_igb_jav_scr_mly_jpn_tml_kor_bos_alb_akn_ita_sun_afr_heb_ind_mnd_ctl_moo_eng_sid_dut_mcd_spa_svk_qcu_nor_cze_lat_swt_amr_slo_amh_guj_tag_swe_ven_lit_yor_mao_tha_tig_knd_tsn_ewe_tur_krd_rom_azi_zul_vie_owc_xho_bem_bam	-0.0892504098205184	-0.210765058708856	0.833531726089007
533	sod_dut_akn_pol_hau_owc_wly_glc_uzb_tur_swa_bat_lda_nor_ita_bsq_rus_heb_moo_cnt_mol_svk_fbf_scr_zul_krd_est_ven_cic_fin_ukr_amh_geo_alb_eng_cze_guj_amr_chh_lat_hun_ewe_jav_slo_tag_jpn_knd_kor_spa_lit_swt_bos_ind_por_mlt_mao_mnd_mcd_tsn_pan_anl_rom_bul_arw_ger_qcu_urd_swe_ben_ses_tig_ctl_aeg_afr_mly_prs_dyu_hin_yor_sun_tha_sid_tml_tsw_bam_azi_grk_fre_aze_bem_vie_gam_dgb_xho_igb	0.724644674068655	1.72252014015644	0.0882993013584179
534	wly_ger_ven_pan_anl_amh_amr_urd_aze_tur_dyu_jav_ewe_glc_ita_bsq_eng_sid_swa_mnd_lat_ctl_fbf_hin_tsw_arw_est_dgb_bem_fin_svk_tig_geo_afr_mcd_ben_spa_aeg_gam_dut_hun_igb_mly_krd_bat_jpn_knd_kor_fre_swe_moo_prs_ind_bul_owc_tag_cnt_nor_akn_por_mlt_bos_pol_scr_cze_qcu_lit_rus_guj_tsn_chh_rom_heb_mol_mao_slo_xho_grk_swt_sun_tha_sod_tml_yor_zul_azi_alb_ukr_uzb_lda_vie_hau_cic_bam_ses	-0.0122950420645522	-0.0289661039742978	0.976953693671794
535	gam_grk_ewe_cze_amr_owc_amh_eng_uzb_aze_swa_mao_bem_prs_rom_bsq_svk_mlt_bam_cnt_dut_glc_dyu_hin_ses_afr_fin_akn_ven_est_pan_sod_geo_ita_nor_fre_slo_aeg_heb_bul_hun_xho_mly_pol_ind_jpn_tml_kor_arw_ukr_zul_urd_jav_lit_anl_tag_mnd_krd_tsn_por_chh_swe_bos_lat_spa_qcu_mcd_ben_scr_igb_sid_guj_tig_ctl_bat_mol_moo_ger_fbf_sun_tha_hau_knd_lda_tsw_tur_rus_alb_azi_swt_vie_wly_cic_yor_dgb	-0.394987177030212	-0.93718678156601	0.351089933336232
536	amh_dut_zul_prs_sod_chh_mlt_krd_azi_aze_dyu_tag_tsw_alb_hin_bsq_mol_wly_ewe_mnd_swe_rom_akn_afr_ven_scr_hun_igb_dgb_est_spa_gam_geo_pol_guj_ger_ukr_hau_heb_por_fin_bam_mly_eng_ind_jpn_knd_kor_bul_svk_yor_mcd_bat_slo_sid_mao_cnt_nor_lda_ita_tig_ben_grk_lat_rus_qcu_ctl_lit_pan_swt_aeg_cze_amr_glc_jav_arw_ses_urd_moo_sun_tha_anl_tml_swa_tsn_uzb_bos_fre_tur_xho_vie_owc_bem_fbf_cic	0.0181365617478366	0.0427225232920762	0.966014316849131
537	anl_nor_swa_urd_hau_amh_sid_afr_tur_uzb_tsw_sun_ven_mol_rus_bsq_swe_tig_igb_cnt_mcd_prs_fbf_spa_cic_slo_est_tsn_swt_hun_ukr_sod_geo_ben_ita_scr_guj_wly_amr_lat_fin_xho_bat_dut_ind_jpn_knd_kor_cze_ger_dyu_pol_jav_arw_owc_tag_mnd_bul_moo_svk_aeg_alb_bos_ctl_por_qcu_fre_pan_grk_ses_chh_glc_heb_krd_mao_rom_yor_hin_bam_mly_tha_mlt_tml_dgb_ewe_azi_eng_lit_aze_akn_vie_gam_lda_bem_zul	-0.310281994658388	-0.733956362561337	0.464821711444537
538	sid_ben_dyu_cze_wly_owc_mlt_bul_uzb_tur_ses_ind_bam_fre_mcd_bsq_pol_amh_ven_cnt_swe_eng_lda_dut_akn_slo_est_yor_tsn_fin_guj_chh_geo_ctl_bos_glc_pan_sod_aeg_ita_hun_dgb_mao_arw_jav_jpn_knd_kor_nor_lat_xho_prs_tag_urd_tig_sun_mnd_svk_cic_grk_heb_ger_krd_mol_spa_qcu_alb_rom_afr_swt_anl_por_hau_rus_bat_ukr_fbf_hin_ewe_mly_tha_amr_tml_bem_moo_aze_lit_scr_azi_zul_vie_gam_swa_tsw_igb	0.131771110069786	0.310400700127221	0.756950822091235
539	hau_svk_ses_slo_wly_amr_sod_swe_tur_aze_zul_ind_ewe_scr_ctl_bsq_ita_gam_bem_mnd_ben_bos_dyu_urd_tsw_mcd_est_akn_tsn_hun_mol_anl_geo_krd_arw_pan_alb_mlt_heb_cze_fin_swa_bat_ukr_mao_jpn_tml_kor_ger_fre_dgb_rus_tag_spa_chh_sun_cnt_por_xho_afr_aeg_grk_glc_bul_pol_qcu_hin_nor_lit_fbf_sid_guj_tig_lat_mly_eng_yor_dut_bam_jav_tha_amh_knd_lda_swt_azi_prs_rom_uzb_cic_vie_owc_ven_igb_moo	0.225361393769459	0.532347206714198	0.595755129599805
540	wly_arw_tsn_mol_amr_mlt_hau_prs_tur_uzb_fbf_jav_ewe_pol_scr_bsq_krd_tig_swt_cnt_fre_nor_moo_grk_bem_rus_fin_dyu_swa_hun_afr_owc_geo_alb_ctl_svk_hin_anl_gam_por_est_akn_ind_urd_tag_jpn_knd_kor_ben_ger_zul_mcd_mly_ita_sid_sun_mnd_bul_cic_swe_chh_rom_ukr_guj_dut_qcu_slo_pan_lat_ses_heb_lit_sod_spa_bat_bos_xho_glc_bam_mao_tha_aeg_tml_tsw_yor_azi_cze_eng_aze_ven_vie_amh_igb_lda_dgb	-0.943806833314543	-2.29488393067007	0.0239889081527858
541	tig_bul_fbf_spa_sod_owc_sid_hin_tur_uzb_swt_sun_tsn_lit_alb_bsq_cze_gam_bem_mnd_ukr_rus_cic_lat_zul_por_hun_dyu_bam_est_nor_amh_geo_grk_pan_afr_rom_chh_wly_ita_fin_swa_ind_svk_mao_jpn_knd_kor_mcd_urd_ven_ctl_bat_scr_aeg_jav_cnt_dut_igb_arw_anl_slo_bos_pol_mol_qcu_eng_prs_ben_moo_heb_swe_amr_fre_tag_guj_akn_krd_yor_mly_tha_hau_tml_ses_xho_aze_glc_ger_azi_ewe_vie_mlt_dgb_lda_tsw	0.970681725491096	2.33006071499231	0.021966189268289
542	anl_mcd_tsn_alb_hau_aeg_amr_afr_azi_aze_bam_mly_ewe_fre_ctl_bsq_hin_mlt_moo_mnd_slo_ukr_dyu_lit_swa_glc_est_fbf_swt_hun_ita_sod_geo_mol_ger_krd_ben_tig_chh_nor_fin_ven_ind_bul_jav_jpn_tml_kor_scr_pol_xho_grk_sun_pan_gam_mao_cnt_urd_tsw_arw_wly_svk_por_spa_eng_qcu_swe_dut_rus_yor_amh_bos_heb_cze_bat_guj_bem_lat_akn_tag_tha_sid_knd_zul_dgb_uzb_rom_prs_tur_cic_vie_owc_igb_ses_lda	-0.308331587065334	-0.728890707862128	0.467900116635625
543	sod_hin_fbf_svk_amh_wly_gam_lit_tur_uzb_ven_ind_ewe_pan_nor_bsq_cze_aeg_dgb_mnd_prs_krd_cic_guj_tsn_rom_est_lda_bem_fin_mol_hau_geo_slo_grk_ita_afr_mlt_anl_fre_hun_akn_jav_ctl_bat_jpn_knd_kor_pol_arw_tsw_ben_sun_ukr_amr_tag_cnt_urd_moo_scr_chh_bos_bul_eng_glc_qcu_swe_lat_mcd_zul_sid_rus_tig_por_mly_dut_igb_spa_dyu_mao_tha_heb_tml_ses_bam_azi_ger_alb_aze_xho_vie_owc_swa_yor_swt	-0.65018769670009	-1.55726196950568	0.122804951078934
544	amh_ctl_moo_spa_aeg_anl_gam_hin_uzb_azi_bam_jav_tsn_lit_ger_bsq_lat_amr_dyu_cnt_mol_rus_xho_por_ses_guj_est_akn_cic_fin_alb_mlt_geo_nor_krd_urd_bos_tig_sid_pan_hun_dgb_bat_ukr_sun_jpn_tml_kor_fre_eng_ven_bul_tag_slo_owc_mao_mnd_grk_zul_pol_sod_mcd_afr_rom_ben_qcu_dut_svk_prs_ewe_chh_scr_hau_ita_mly_swe_tsw_glc_bem_ind_tha_wly_knd_swt_fbf_tur_arw_cze_aze_swa_vie_heb_yor_lda_igb	-0.50351210530044	-1.1999807390581	0.233194795298075
545	aeg_ger_tsw_fre_tig_sid_owc_krd_aze_azi_dgb_bat_swt_alb_rom_bsq_lat_amr_ven_cnt_mcd_pol_bam_prs_lda_lit_est_xho_ses_fin_svk_gam_geo_glc_bul_nor_scr_amh_hau_ita_hun_zul_mly_hin_jav_jpn_tml_kor_dut_pan_bem_rus_ind_slo_wly_tag_mnd_eng_cic_bos_anl_cze_ukr_por_spa_qcu_arw_grk_ctl_tsn_mlt_afr_chh_ben_mao_mol_yor_urd_fbf_sun_tha_sod_knd_akn_dyu_tur_guj_swe_uzb_igb_vie_heb_ewe_moo_swa	-0.544224177028874	-1.29614495577786	0.198132892176748
546	tig_alb_dgb_scr_chh_aeg_hau_svk_azi_uzb_tsw_sun_yor_bul_pol_bsq_ben_sod_akn_cnt_lit_eng_swa_ita_lda_mol_est_igb_bem_hun_rom_gam_geo_hin_bos_fre_urd_mlt_amh_krd_fin_xho_mly_nor_ind_jpn_knd_kor_ukr_lat_ewe_por_tag_swe_anl_mao_mnd_glc_cic_grk_owc_ctl_guj_mcd_slo_qcu_arw_spa_pan_ses_sid_prs_wly_ger_bat_cze_ven_afr_bam_jav_tha_amr_tml_zul_dyu_aze_rus_dut_tur_moo_vie_heb_swt_tsn_fbf	-0.651012301287301	-1.5588635789059	0.122425322889994
547	hau_ben_lda_alb_sod_chh_tig_rus_aze_uzb_yor_bat_ses_hin_rom_bsq_por_amh_ewe_cnt_lit_cze_ven_arw_moo_ita_est_bem_bam_hun_ctl_anl_geo_afr_urd_ger_svk_heb_amr_bul_fin_igb_mly_ukr_sun_jpn_knd_kor_nor_prs_zul_grk_ind_bos_mlt_jav_mnd_pan_swa_lat_sid_guj_dut_slo_eng_qcu_mcd_fre_pol_fbf_aeg_spa_gam_swe_mao_glc_swt_scr_cic_tag_tha_wly_tml_akn_dyu_tur_krd_mol_azi_tsw_vie_owc_dgb_xho_tsn	-0.106784083278669	-0.252008984447871	0.801590207333592
548	gam_afr_tsn_hin_amr_hau_mlt_dut_tur_azi_yor_jav_ses_pol_rus_bsq_guj_tig_tsw_mnd_eng_spa_dgb_mol_moo_nor_est_ven_akn_hun_svk_owc_geo_grk_ger_glc_por_sid_wly_lit_fin_ewe_bat_slo_ind_jpn_tml_kor_scr_bul_swa_ita_mly_ctl_aeg_sun_cnt_bos_zul_rom_chh_cze_ben_swe_mcd_qcu_prs_krd_arw_igb_anl_ukr_heb_fre_tag_alb_lda_urd_cic_mao_tha_amh_knd_swt_fbf_aze_lat_pan_uzb_bem_vie_sod_dyu_bam_xho	0.631592332290923	1.4942204280274	0.138503339321395
549	sid_grk_swt_ger_hau_owc_wly_afr_aze_azi_bem_mao_akn_rom_krd_bsq_dut_chh_tsn_mnd_hin_pol_fbf_bos_bam_glc_est_ewe_zul_hun_por_amh_geo_swe_lit_eng_scr_aeg_anl_svk_fin_dgb_tag_urd_sun_jpn_tml_kor_guj_mol_moo_bul_jav_arw_heb_mly_cnt_ita_tsw_cze_amr_nor_alb_rus_spa_qcu_slo_mcd_ctl_igb_gam_lat_mlt_fre_ind_pan_xho_prs_lda_bat_tha_tig_knd_dyu_swa_uzb_ben_ukr_tur_ven_vie_sod_yor_cic_ses	-0.276229147374809	-0.653421050421857	0.515097151138282
550	owc_ukr_moo_hin_chh_amh_heb_arw_aze_uzb_yor_bat_ven_bos_krd_bsq_bul_amr_tsw_mnd_cze_glc_xho_ita_dgb_svk_hun_ewe_fbf_fin_rus_hau_geo_rom_scr_slo_grk_tig_sod_afr_est_akn_sun_eng_mly_jpn_knd_kor_pan_mol_lda_ben_mao_alb_sid_jav_cnt_guj_dyu_urd_gam_lit_fre_prs_ger_qcu_mcd_dut_spa_zul_anl_pol_mlt_por_ind_nor_swa_swe_tsn_tag_tha_aeg_tml_cic_swt_tur_lat_ctl_azi_ses_vie_wly_bam_bem_igb	-0.751804552748704	-1.80498912631474	0.0743125813008503
551	heb_bos_lda_pan_aeg_tig_sid_guj_aze_azi_bem_jav_tsn_scr_svk_bsq_fre_mlt_ewe_mnd_dut_urd_cic_rom_xho_grk_est_bam_akn_fin_mcd_hau_geo_ita_pol_nor_ger_chh_gam_bul_hun_fbf_mao_slo_sun_jpn_tml_kor_lat_rus_zul_lit_mly_mol_owc_tag_cnt_swe_tsw_eng_sod_afr_spa_ben_hin_qcu_arw_krd_ctl_moo_wly_cze_anl_prs_bat_glc_swt_alb_yor_ind_tha_amr_knd_dgb_ses_uzb_ukr_por_tur_dyu_vie_amh_igb_swa_ven	0.0261446378222779	0.0615158892295527	0.951080371448336
552	gam_mol_yor_lit_wly_sid_mlt_ita_uzb_tur_fbf_mly_zul_guj_slo_bsq_por_aeg_moo_cnt_ben_urd_tsn_ukr_ewe_cze_fin_cic_lda_hun_svk_sod_geo_ctl_bul_lat_dut_heb_amr_afr_est_swa_mao_scr_sun_jpn_tml_kor_grk_prs_igb_arw_tag_rus_anl_bat_mnd_spa_xho_nor_chh_eng_bos_alb_rom_qcu_pol_hin_glc_dyu_amh_mcd_owc_pan_ind_swe_bem_ger_ven_jav_tha_hau_knd_tsw_akn_aze_fre_krd_azi_swt_vie_tig_dgb_ses_bam	-0.762276837429269	-1.83409032391425	0.0698384589142487
553	amh_urd_swa_ger_gam_wly_hau_krd_tur_aze_bem_tag_moo_nor_mol_bsq_svk_mlt_fbf_mnd_cze_eng_ven_guj_xho_ukr_hun_lda_tsw_est_hin_sid_geo_pol_fre_rus_afr_tig_anl_por_fin_cic_ind_glc_bat_jpn_knd_kor_rom_swe_ses_scr_sun_ctl_amr_mao_cnt_mcd_bam_dut_chh_slo_lit_prs_pan_qcu_bul_spa_alb_swt_owc_grk_sod_ben_jav_bos_tsn_ita_yor_mly_tha_heb_tml_zul_dgb_azi_lat_arw_uzb_akn_vie_aeg_igb_dyu_ewe	-0.90411644562139	-2.18607116636773	0.0313208387902987
554	wly_swe_dyu_alb_gam_hau_amh_rus_aze_tur_swt_jav_akn_prs_mol_bsq_pan_sod_tsn_cnt_glc_ita_dgb_lat_ses_ben_est_ewe_bem_hun_mcd_tig_geo_grk_guj_nor_pol_anl_sid_arw_fin_swa_ind_ukr_sun_jpn_tml_kor_lit_bos_ven_scr_mao_hin_mlt_tag_mnd_spa_zul_ger_heb_slo_krd_fre_bul_qcu_eng_dut_afr_xho_chh_rom_amr_por_mly_svk_bam_urd_yor_bat_tha_aeg_knd_tsw_lda_azi_cze_ctl_uzb_moo_vie_owc_cic_igb_fbf	0.252993288550412	0.595807183425976	0.552751328870551
555	anl_mcd_ses_krd_hau_gam_wly_afr_uzb_tur_zul_ind_bam_bos_dut_bsq_rus_mlt_lda_mnd_arw_fre_xho_prs_dyu_ben_fin_tsn_swt_est_hin_heb_geo_spa_slo_ctl_ger_amr_tig_swe_hun_fbf_jav_ita_mao_jpn_knd_kor_lit_lat_moo_rom_tag_nor_chh_bat_cnt_por_tsw_cze_amh_grk_ukr_pan_glc_qcu_guj_scr_pol_cic_owc_alb_sid_eng_mly_bul_ven_urd_igb_sun_tha_sod_tml_bem_ewe_aze_mol_svk_azi_yor_vie_aeg_akn_swa_dgb	-0.466432548324561	-1.10855858909889	0.270479266867367
556	gam_lat_swt_prs_tig_aeg_heb_bos_uzb_azi_moo_sun_zul_bul_guj_bsq_ben_amr_yor_mnd_lit_dut_ewe_ctl_akn_krd_hun_lda_bam_est_mol_chh_geo_urd_spa_por_ukr_mlt_anl_afr_fin_ven_mao_slo_bat_jpn_knd_kor_nor_ger_tsw_rom_tag_pan_amh_mly_cnt_arw_bem_rus_sid_scr_glc_pol_alb_qcu_svk_cze_fre_tsn_owc_eng_wly_mcd_ind_grk_xho_hin_ses_jav_tha_hau_tml_fbf_cic_aze_ita_swe_tur_igb_vie_sod_swa_dgb_dyu	-1.02280715767601	-2.49139566362503	0.0144965102394682
557	mlt_rus_fbf_mol_sid_aeg_tig_fre_tur_azi_igb_ind_yor_nor_por_bsq_hin_hau_ewe_cnt_mcd_afr_zul_guj_cic_scr_est_dgb_bem_hun_krd_owc_geo_arw_bos_cze_dut_heb_gam_prs_fin_dyu_tag_rom_sun_jpn_tml_kor_ctl_svk_tsn_lat_bat_grk_wly_mly_mnd_glc_tsw_ita_anl_lit_alb_eng_swe_qcu_spa_ben_slo_akn_amr_ger_amh_bul_jav_pol_ven_urd_moo_mao_tha_sod_knd_xho_lda_aze_ukr_pan_uzb_swt_vie_chh_bam_swa_ses	-0.317591707395453	-0.751158237672422	0.454454000792026
558	wly_pan_swt_afr_heb_owc_gam_lat_uzb_tur_yor_ind_fbf_mol_spa_bsq_alb_sod_lda_cnt_ctl_svk_cic_pol_ses_ben_hun_swa_xho_est_rus_chh_geo_fre_swe_hin_ukr_hau_anl_cze_fin_dgb_bat_mcd_mly_jpn_tml_kor_por_ger_akn_scr_sun_krd_amh_mao_mnd_prs_zul_urd_amr_grk_arw_dut_slo_qcu_bos_guj_glc_bem_sid_ita_tig_rom_tag_bul_bam_nor_tsn_jav_tha_mlt_knd_moo_tsw_aze_lit_eng_azi_ven_vie_aeg_ewe_dyu_igb	-0.317406989437003	-0.750723690971512	0.454714264801733
559	amr_lit_dgb_guj_gam_hau_mlt_swe_aze_uzb_zul_bat_bam_rom_urd_bsq_nor_anl_dyu_mnd_spa_alb_tsn_krd_yor_scr_fin_fbf_ven_hun_dut_wly_geo_prs_glc_slo_ctl_sid_aeg_pan_est_lda_mao_cze_sun_jpn_knd_kor_ger_ben_tsw_arw_ind_bos_sod_jav_cnt_grk_akn_por_chh_bul_mol_ukr_fre_qcu_ita_rus_pol_igb_heb_mcd_amh_lat_mly_svk_ses_afr_swt_tag_tha_owc_tml_ewe_cic_azi_eng_hin_tur_bem_vie_tig_swa_xho_moo	-0.554098563049645	-1.31922202330025	0.190333751764865
560	heb_rom_zul_por_gam_aeg_mlt_slo_uzb_azi_akn_mao_swa_urd_arw_bsq_lit_amr_xho_mnd_ita_nor_igb_ukr_ewe_pol_fin_tsn_swt_hun_grk_owc_geo_bos_mcd_lat_pan_chh_hau_krd_est_moo_ind_dut_tag_jpn_tml_kor_ben_scr_cic_prs_jav_cze_amh_bat_cnt_afr_yor_mol_wly_fre_spa_eng_hin_qcu_bul_ctl_svk_dgb_tig_rus_anl_guj_sun_ger_ven_alb_ses_mly_tha_sid_knd_bam_bem_aze_swe_glc_tur_tsw_vie_sod_lda_dyu_fbf	-1.02954822825432	-2.51026615187948	0.0137916607632574
561	heb_por_dgb_swe_amh_gam_aeg_spa_tur_azi_lda_bat_swt_prs_cze_bsq_alb_hau_yor_mnd_ctl_svk_bam_bos_bem_slo_fin_ven_cic_hun_lit_sod_geo_grk_mol_afr_rom_wly_tig_pol_est_zul_sun_ger_tag_jpn_knd_kor_mcd_eng_igb_dut_mly_guj_amr_jav_cnt_fre_ses_lat_sid_hin_glc_pan_scr_qcu_nor_arw_krd_ewe_chh_ukr_owc_rus_ind_urd_tsn_ben_dyu_mao_tha_anl_tml_swa_xho_aze_bul_ita_uzb_tsw_vie_mlt_fbf_akn_moo	-0.921134796374811	-2.23455002333525	0.0278421069796235
562	hau_ukr_cic_ctl_heb_wly_amh_scr_aze_uzb_bam_bat_akn_pan_mcd_bsq_pol_chh_ewe_cnt_afr_krd_tsw_mol_fbf_ger_hun_tsn_xho_est_spa_owc_geo_dut_eng_bos_ben_sod_tig_alb_fin_dgb_jav_glc_mao_jpn_tml_kor_bul_cze_bem_lat_ind_swe_mlt_sun_mnd_por_dyu_hin_gam_ita_urd_rom_grk_qcu_slo_prs_rus_ses_anl_guj_amr_fre_tag_arw_igb_nor_swa_mly_tha_aeg_knd_zul_yor_azi_svk_lit_tur_swt_vie_sid_ven_moo_lda	-0.116101539635893	-0.273723625058855	0.784904025614691
563	amh_urd_ewe_alb_anl_gam_wly_grk_uzb_tur_tsn_bat_lda_fre_dut_bsq_guj_amr_yor_mnd_svk_ger_bam_glc_dgb_por_hun_akn_swa_est_prs_owc_geo_cze_nor_pan_bul_sod_heb_eng_fin_zul_ind_ita_mly_jpn_knd_kor_hin_afr_dyu_spa_sun_bos_aeg_tag_cnt_swe_moo_rom_hau_slo_krd_lat_ben_qcu_rus_ukr_pol_cic_tig_mol_sid_arw_mao_scr_xho_mcd_swt_jav_tha_chh_tml_ses_ven_azi_lit_ctl_aze_bem_vie_mlt_tsw_fbf_igb	0.0784160584846762	0.184540929345309	0.85399094238705
564	gam_ben_akn_glc_aeg_tig_chh_bos_uzb_azi_xho_bat_tsw_grk_afr_bsq_lit_amh_cic_mnd_svk_ita_igb_rus_lda_guj_est_swt_moo_hun_eng_sod_geo_pan_lat_dut_fre_hau_wly_spa_fin_yor_mly_nor_tag_jpn_knd_kor_urd_alb_tsn_scr_jav_ger_anl_mao_cnt_krd_zul_por_sid_rom_swe_pol_slo_qcu_prs_ukr_mol_fbf_amr_hin_owc_arw_sun_mcd_swa_bul_ewe_ind_tha_mlt_tml_dyu_ses_tur_ctl_cze_aze_ven_vie_heb_dgb_bem_bam	0.469398111489017	1.10768562988622	0.270854257643511
565	sid_afr_dyu_bos_tig_heb_aeg_mcd_azi_tur_ewe_mly_moo_bul_krd_bsq_por_wly_tsw_cnt_guj_eng_bem_svk_tsn_alb_fin_bam_cic_est_rom_hau_geo_lit_ukr_urd_arw_amh_chh_prs_hun_xho_tag_pol_bat_jpn_knd_kor_swe_glc_swa_fre_sun_mol_sod_jav_mnd_hin_ses_spa_amr_dut_slo_ita_pan_qcu_cze_ben_lat_fbf_mlt_ctl_owc_scr_ind_grk_dgb_nor_akn_mao_tha_gam_tml_ven_lda_uzb_rus_ger_aze_swt_vie_anl_igb_yor_zul	-0.344962788784619	-0.818265458174685	0.415297302314959
566	aeg_hin_lda_bul_amh_tig_sid_ctl_azi_uzb_igb_tag_cic_afr_ita_bsq_alb_mlt_fbf_cnt_krd_guj_ewe_ben_akn_ukr_est_dyu_bem_fin_slo_amr_geo_cze_rom_eng_lit_wly_sod_scr_hun_swt_mao_dut_bat_jpn_tml_kor_rus_glc_dgb_bos_jav_pol_chh_ind_mnd_lat_bam_spa_owc_nor_pan_urd_swe_qcu_fre_prs_mcd_moo_hau_grk_anl_mol_mly_arw_ses_svk_tsw_sun_tha_gam_knd_swa_tsn_aze_por_ger_tur_ven_vie_heb_yor_xho_zul	-0.11308971139866	-0.26684955407281	0.79017581316609
567	hau_fre_akn_rom_anl_gam_chh_hin_uzb_azi_tsn_sun_dyu_eng_slo_bsq_ita_amr_zul_cnt_bos_pol_xho_ukr_moo_bul_hun_bem_fbf_est_svk_aeg_geo_mcd_ger_guj_cze_sod_wly_urd_fin_lda_ind_swe_bat_jpn_knd_kor_glc_mol_yor_lat_mly_nor_heb_jav_mnd_afr_cic_pan_amh_por_spa_scr_lit_qcu_prs_grk_ben_igb_sid_arw_tig_dut_tag_alb_swa_krd_ewe_mao_tha_mlt_tml_ven_tsw_aze_rus_ctl_tur_bam_vie_owc_swt_ses_dgb	0.261038043255498	0.614814972053823	0.540178311171091
568	hau_lit_ses_arw_tig_anl_amr_slo_aze_tur_ewe_mao_swa_eng_scr_bsq_alb_mlt_bem_mnd_fre_ben_zul_mol_bam_rus_fin_akn_dyu_hun_hin_owc_geo_grk_ita_lat_pol_wly_aeg_cze_est_xho_jav_mcd_bat_jpn_knd_kor_urd_swe_tsw_spa_tag_ukr_chh_mly_cnt_por_swt_afr_sod_pan_ger_krd_glc_qcu_prs_bul_dut_cic_sid_nor_heb_guj_sun_svk_tsn_rom_moo_ind_tha_gam_tml_lda_ven_azi_ctl_bos_uzb_fbf_vie_amh_yor_igb_dgb	-0.498019206618815	-1.18292491198427	0.239854173100754
569	gam_spa_xho_urd_hau_mlt_chh_rus_uzb_aze_tsw_tag_moo_mcd_slo_bsq_guj_heb_dyu_mnd_afr_cze_igb_svk_dgb_por_hun_lda_akn_fin_pol_owc_geo_prs_bul_glc_fre_aeg_amh_lit_est_fbf_bat_ukr_jav_jpn_knd_kor_pan_alb_cic_lat_mao_arw_sod_ind_cnt_swe_bem_nor_anl_ita_eng_hin_dut_qcu_ctl_krd_ger_swa_amr_rom_wly_mol_sun_bos_ven_scr_ewe_mly_tha_sid_tml_tsn_ses_tur_grk_ben_azi_yor_vie_tig_bam_zul_swt	0.0798913101323217	0.188181554771387	0.85114433819175
570	hau_spa_swa_nor_heb_mlt_aeg_urd_azi_aze_zul_mao_ven_glc_ita_bsq_ben_anl_ewe_cnt_eng_prs_bam_scr_cic_krd_hun_akn_fbf_fin_mol_sod_geo_swe_bos_rom_mcd_owc_gam_lit_est_dgb_sun_ger_bat_jpn_tml_kor_arw_ukr_xho_hin_ind_rus_tig_tag_mnd_dut_moo_pol_chh_afr_bul_slo_pan_qcu_grk_ctl_svk_igb_amr_alb_wly_guj_mly_por_ses_cze_yor_jav_tha_sid_knd_tsw_dyu_tur_lat_fre_uzb_tsn_vie_amh_swt_lda_bem	-0.398186316053613	-0.943566989200018	0.34783580743162
571	sid_arw_swt_glc_anl_tig_amh_cze_azi_tur_cic_mao_xho_eng_urd_bsq_afr_wly_akn_mnd_mcd_alb_igb_bos_lda_pan_hun_tsn_tsw_fin_bul_gam_geo_scr_prs_lat_grk_heb_chh_dut_est_bem_ind_ben_sun_jpn_tml_kor_lit_spa_ses_pol_bat_rom_sod_jav_cnt_slo_zul_ukr_aeg_ctl_svk_mol_krd_qcu_ger_ita_rus_fbf_hau_swe_owc_nor_tag_fre_bam_hin_dgb_mly_tha_mlt_knd_dyu_swa_aze_por_guj_uzb_ven_vie_amr_ewe_moo_yor	-0.182897509722498	-0.431882130881023	0.666826729372007
572	amr_ben_cic_lit_wly_owc_heb_mcd_uzb_azi_moo_mly_akn_ctl_swe_bsq_por_chh_ven_cnt_krd_svk_zul_bul_lda_lat_fin_tsn_xho_est_cze_sid_geo_nor_fre_grk_prs_sod_anl_pan_hun_dyu_bat_ger_sun_jpn_tml_kor_ukr_ita_ses_rus_jav_rom_mlt_mao_mnd_dut_dgb_hin_amh_glc_slo_urd_afr_qcu_spa_bos_mol_ewe_tig_scr_gam_guj_tag_eng_yor_pol_tsw_ind_tha_aeg_knd_swa_bem_tur_alb_arw_aze_igb_vie_hau_swt_bam_fbf	-1.06252649646397	-2.59831584016196	0.010892917685898
573	chh_pol_tsw_slo_gam_aeg_heb_ita_tur_azi_cic_mao_moo_hin_urd_bsq_krd_wly_dgb_mnd_mcd_swe_ven_spa_xho_guj_fin_akn_bem_hun_arw_anl_geo_por_eng_ukr_lit_amr_amh_ben_est_bam_ind_rus_bat_jpn_tml_kor_grk_bos_fbf_afr_sun_pan_hau_jav_cnt_ger_dyu_svk_mlt_bul_scr_ctl_nor_qcu_fre_alb_prs_tsn_tig_rom_sid_dut_mly_lat_swa_glc_lda_tag_tha_sod_knd_yor_ewe_aze_cze_mol_uzb_swt_vie_owc_igb_zul_ses	-0.760221183670647	-1.83111460380485	0.0702853962717171
574	amh_lit_tsw_spa_heb_amr_tig_nor_tur_aze_swa_bat_bam_svk_grk_bsq_scr_sod_lda_mnd_mcd_ger_ses_afr_zul_slo_est_cic_ewe_hun_hin_chh_geo_urd_guj_lat_fre_mlt_owc_por_fin_bem_tag_krd_mly_jpn_knd_kor_pan_mol_swt_cze_mao_pol_sid_jav_cnt_glc_xho_rom_wly_prs_bul_rus_dut_qcu_bos_ukr_arw_moo_gam_ita_hau_alb_sun_swe_akn_ctl_fbf_ind_tha_anl_tml_dyu_ven_azi_ben_eng_uzb_dgb_vie_aeg_yor_tsn_igb	-0.325294316619118	-0.769826766063353	0.443353669214882
575	heb_lat_akn_dut_hau_sid_aeg_swe_tur_aze_yor_bat_xho_por_grk_bsq_slo_sod_cic_mnd_ctl_ukr_bem_cze_lda_pol_hun_swt_ses_fin_rom_wly_geo_ita_svk_urd_mol_tig_amh_scr_est_zul_sun_mcd_jav_jpn_knd_kor_ger_bul_tsn_afr_ind_hin_amr_mao_cnt_rus_moo_spa_anl_fre_prs_arw_glc_qcu_krd_pan_bos_igb_chh_eng_gam_nor_tag_lit_bam_guj_swa_mly_tha_owc_tml_fbf_dyu_uzb_alb_ben_azi_ewe_vie_mlt_ven_dgb_tsw	-0.757138967734475	-1.81895687158111	0.0721362684498775
576	chh_spa_ses_urd_owc_hau_amh_slo_uzb_tur_zul_tag_swt_ctl_mol_bsq_glc_tig_swa_mnd_bos_rus_tsn_ben_dgb_fre_fin_tsw_cic_est_nor_mlt_geo_grk_svk_cze_swe_aeg_sod_pan_hun_bem_jav_hin_mly_jpn_knd_kor_lat_mcd_bam_dut_mao_afr_wly_bat_cnt_eng_fbf_arw_anl_bul_ita_ger_krd_qcu_lit_ukr_pol_moo_sid_scr_amr_por_sun_alb_lda_prs_ven_ind_tha_gam_tml_akn_igb_azi_guj_rom_aze_ewe_vie_heb_dyu_xho_yor	0.283814968734574	0.669259968936596	0.504987749081665
577	chh_eng_bam_afr_anl_mlt_amr_krd_tur_uzb_ewe_tag_akn_cze_por_bsq_pol_owc_xho_mnd_rus_ger_moo_mol_yor_nor_fin_bem_zul_est_ctl_gam_geo_lit_scr_pan_bos_hau_aeg_glc_hun_ven_bat_svk_ind_jpn_tml_kor_guj_fre_cic_ben_sun_alb_sod_mly_cnt_lat_dyu_ukr_heb_slo_grk_hin_spa_qcu_dut_mcd_swe_swt_amh_prs_wly_arw_mao_ita_ses_urd_dgb_jav_tha_sid_knd_swa_igb_aze_bul_rom_azi_fbf_vie_tig_tsn_tsw_lda	0.513169273549903	1.21281605734862	0.228271898870523
578	wly_guj_tsw_pan_aeg_chh_anl_bos_aze_tur_akn_bat_cic_ben_afr_bsq_glc_heb_lda_cnt_krd_mcd_yor_cze_ven_por_fin_zul_igb_hun_swe_amh_geo_ger_lit_arw_svk_sod_mlt_mol_est_ewe_sun_grk_tag_jpn_tml_kor_eng_ita_tsn_rus_mao_alb_tig_jav_mnd_nor_ses_bul_amr_spa_pol_rom_scr_qcu_hin_urd_slo_xho_gam_dut_sid_lat_mly_prs_bem_fre_dyu_ind_tha_hau_knd_fbf_moo_azi_ukr_ctl_uzb_dgb_vie_owc_swa_swt_bam	-0.119324250538945	-0.281113213304041	0.77924805205833
579	sid_lat_akn_arw_gam_sod_chh_dut_aze_tur_dgb_mao_igb_mcd_ben_bsq_ger_wly_zul_mnd_slo_rus_bem_hin_bam_urd_est_cic_swt_hun_bos_mlt_geo_fre_eng_pan_rom_anl_owc_pol_fin_moo_mly_scr_ind_jpn_tml_kor_alb_prs_ven_ita_bat_grk_amh_jav_cnt_swe_tsn_cze_aeg_por_guj_krd_afr_qcu_ukr_svk_mol_ewe_hau_ctl_amr_lit_tag_bul_tsw_glc_yor_sun_tha_tig_knd_dyu_lda_azi_spa_nor_uzb_xho_vie_heb_fbf_ses_swa	-0.290866123421126	-0.688971866518056	0.492556273591253
580	amh_svk_xho_prs_heb_sid_owc_ben_aze_azi_tsw_mao_zul_scr_por_bsq_rus_anl_ewe_cnt_pan_arw_yor_nor_dgb_spa_est_dyu_fbf_hun_dut_hau_geo_fre_lat_hin_swe_amr_tig_glc_fin_bem_tag_ger_mly_jpn_tml_kor_lit_urd_igb_pol_bat_mcd_gam_ind_mnd_bos_ses_ctl_mlt_cze_guj_slo_krd_qcu_grk_bul_mol_swa_aeg_eng_wly_alb_jav_ukr_bam_ita_cic_sun_tha_chh_knd_swt_lda_tur_rom_afr_uzb_tsn_vie_sod_ven_akn_moo	-0.436656868405689	-1.03882050579358	0.301581554246233
581	sid_bos_akn_fre_aeg_gam_sod_rus_uzb_azi_tsw_jav_moo_prs_ctl_bsq_krd_wly_zul_cnt_por_rom_yor_mol_dgb_grk_fin_bem_fbf_est_dut_hau_geo_hin_pol_spa_guj_tig_anl_svk_hun_tsn_ind_glc_mly_jpn_tml_kor_ben_nor_cic_ukr_tag_eng_amh_sun_mnd_ita_swa_slo_chh_lat_alb_ger_pan_qcu_mcd_lit_cze_swt_owc_arw_amr_afr_bat_bul_dyu_scr_igb_mao_tha_mlt_knd_ses_lda_tur_swe_urd_aze_xho_vie_heb_ewe_ven_bam	-0.00134607406195475	-0.00317015091605515	0.997477380039106
582	anl_afr_bam_swe_sod_heb_amh_urd_azi_aze_akn_mao_ven_bos_krd_bsq_ger_tig_tsn_mnd_nor_prs_swa_lit_ses_scr_fin_cic_fbf_hun_slo_gam_geo_ita_grk_bul_spa_owc_aeg_mcd_est_lda_tag_svk_mly_jpn_tml_kor_lat_rus_ewe_mol_ind_guj_sid_jav_cnt_eng_dgb_pan_mlt_hin_alb_ctl_rom_qcu_fre_por_cze_moo_chh_ben_amr_pol_sun_ukr_yor_arw_igb_bat_tha_wly_knd_bem_xho_tur_glc_dut_uzb_tsw_vie_hau_zul_dyu_swt	-0.131346637961181	-0.30978627450659	0.757416566747486
583	owc_ita_ses_mcd_aeg_gam_heb_pan_uzb_azi_bem_tag_swt_slo_krd_bsq_nor_hau_zul_cnt_cze_rus_dyu_swe_swa_afr_est_xho_akn_hun_eng_tig_geo_dut_por_pol_glc_chh_sid_guj_fin_tsn_sun_urd_bat_jpn_knd_kor_lat_fre_bam_ben_mly_rom_amh_jav_mnd_bul_cic_ctl_amr_mol_lit_hin_spa_qcu_alb_prs_arw_yor_mlt_scr_wly_ger_mao_grk_dgb_ukr_igb_ind_tha_sod_tml_tsw_lda_aze_bos_svk_tur_ewe_vie_anl_moo_fbf_ven	0.0942151309917098	0.221806261507752	0.824951036129111
584	mlt_grk_dgb_nor_wly_tig_chh_arw_azi_uzb_fbf_bat_igb_hin_slo_bsq_cze_owc_lda_mnd_guj_ger_tsw_lat_bam_glc_fin_tsn_akn_est_mol_hau_geo_ben_ctl_lit_fre_sod_anl_swe_hun_dyu_mly_bul_tag_jpn_knd_kor_svk_spa_ewe_ita_mao_pol_aeg_ind_cnt_alb_swa_dut_gam_por_urd_mcd_rus_qcu_prs_pan_afr_swt_heb_rom_sid_ukr_sun_scr_bem_bos_ven_jav_tha_amr_tml_moo_zul_tur_eng_krd_aze_xho_vie_amh_cic_ses_yor	0.113637333070633	0.267288838041386	0.789838627424017
585	sod_alb_swt_ita_tig_owc_gam_afr_azi_tur_lda_bat_cic_swe_pol_bsq_mol_sid_tsw_cnt_ben_por_ewe_grk_ses_cze_fin_dgb_ven_hun_guj_amr_geo_urd_prs_svk_bos_anl_aeg_scr_est_fbf_mly_hin_sun_jpn_knd_kor_krd_ger_yor_rom_tag_mcd_hau_ind_mnd_lat_bam_glc_amh_bul_eng_spa_slo_qcu_nor_ctl_lit_swa_wly_ukr_heb_dut_jav_pan_igb_rus_zul_mao_tha_mlt_tml_moo_akn_aze_fre_arw_uzb_dyu_vie_chh_xho_tsn_bem	-0.331866697136483	-0.785989687743812	0.433871597297231
586	wly_glc_swa_bul_aeg_amh_sod_mol_uzb_tur_bam_mly_akn_dut_slo_bsq_ita_gam_fbf_mnd_alb_ctl_yor_arw_xho_ben_fin_zul_cic_est_hin_sid_geo_prs_swe_krd_rus_hau_heb_por_hun_dgb_bat_pan_mao_jpn_knd_kor_ger_eng_bem_lit_sun_fre_chh_jav_cnt_bos_ses_lat_amr_nor_ukr_pol_cze_qcu_urd_afr_guj_tsw_owc_rom_anl_mcd_tag_grk_igb_svk_swt_ind_tha_tig_tml_ewe_ven_azi_scr_spa_aze_moo_vie_mlt_tsn_dyu_lda	0.587536214084564	1.38783541871529	0.168503292099725
587	wly_arw_bem_rom_aeg_tig_owc_krd_tur_uzb_swa_ind_swt_mol_grk_bsq_afr_sod_igb_cnt_ger_fre_cic_prs_ven_pol_fin_moo_yor_hun_lat_mlt_geo_bul_pan_rus_hin_hau_amh_eng_est_lda_bat_bos_tag_jpn_knd_kor_glc_nor_ewe_swe_mao_svk_chh_sun_mnd_ukr_bam_scr_anl_por_spa_ben_slo_qcu_dut_urd_cze_tsn_amr_ctl_gam_ita_jav_guj_akn_mcd_ses_mly_tha_sid_tml_xho_zul_azi_lit_alb_aze_dgb_vie_heb_fbf_tsw_dyu	0.356673345727952	0.843190838835633	0.401285188063234
588	mlt_prs_swa_krd_aeg_owc_wly_pol_azi_uzb_ven_ind_yor_glc_cze_bsq_urd_sod_fbf_mnd_fre_arw_akn_hin_igb_scr_fin_ewe_bam_est_dut_hau_geo_spa_pan_eng_rom_chh_amr_alb_hun_lda_tag_guj_bat_jpn_tml_kor_bos_lit_xho_ctl_mly_ben_anl_mao_cnt_svk_dgb_nor_heb_afr_bul_mol_slo_qcu_rus_grk_por_tsw_tig_ukr_gam_swe_jav_ita_cic_mcd_ses_sun_tha_amh_knd_moo_zul_tur_lat_ger_aze_dyu_vie_sid_swt_tsn_bem	0.454460350890365	1.07248520412848	0.286277290710817
589	amr_ita_bem_eng_heb_gam_wly_pan_azi_aze_dgb_tag_xho_lat_fre_bsq_svk_anl_cic_mnd_alb_grk_fbf_pol_dyu_ukr_hun_lda_swa_fin_ctl_amh_geo_arw_urd_rom_spa_sid_sod_swe_est_moo_jav_rus_mao_jpn_knd_kor_lit_bul_ses_glc_mly_krd_aeg_sun_cnt_hin_igb_afr_chh_guj_nor_mcd_ger_qcu_mol_dut_scr_bam_hau_prs_tig_slo_bat_cze_swt_bos_ewe_ind_tha_mlt_tml_yor_tsn_tur_por_ben_uzb_akn_vie_owc_tsw_ven_zul	0.199284272631889	0.468899597425102	0.640238731105569
590	sid_cze_ewe_mol_amr_heb_owc_bul_azi_aze_fbf_mao_cic_lat_ita_bsq_fre_anl_tsn_cnt_grk_eng_ven_krd_igb_rom_est_bam_dyu_hun_por_tig_geo_urd_lit_swe_arw_gam_amh_hin_fin_moo_sun_ukr_jav_jpn_tml_kor_spa_afr_dgb_guj_tag_prs_chh_bat_mnd_glc_tsw_rus_sod_alb_ctl_dut_pol_qcu_ben_bos_svk_akn_mlt_mcd_hau_slo_ind_scr_swa_nor_swt_mly_tha_aeg_knd_zul_xho_tur_pan_ger_uzb_yor_vie_wly_ses_lda_bem	-0.359914377493887	-0.851313255057134	0.396782101619017
591	owc_mcd_tsn_bul_aeg_anl_chh_pan_azi_tur_ses_sun_xho_spa_ger_bsq_arw_tig_igb_mnd_ita_nor_zul_slo_swa_rus_fin_dgb_moo_est_ben_sod_geo_lit_bos_scr_urd_mlt_sid_rom_hun_ven_ind_dut_mly_jpn_knd_kor_fre_ctl_fbf_svk_mao_prs_amr_tag_cnt_lat_akn_por_heb_swe_eng_alb_mol_qcu_afr_krd_pol_lda_amh_cze_gam_glc_bat_hin_yor_guj_bem_jav_tha_hau_tml_swt_bam_uzb_grk_ukr_aze_cic_vie_wly_ewe_tsw_dyu	0.236549878749385	0.55694052255079	0.578905934886246
592	chh_ger_akn_por_mlt_anl_sid_ita_uzb_aze_zul_bat_tsn_ben_bos_bsq_ctl_amr_fbf_cnt_pol_cze_xho_krd_igb_mcd_hun_cic_ses_fin_slo_wly_geo_nor_glc_swe_lit_tig_sod_hin_est_dgb_mao_dut_tag_jpn_tml_kor_rus_bul_ven_prs_mly_pan_owc_jav_mnd_fre_dyu_alb_gam_scr_mol_guj_rom_qcu_urd_grk_arw_bam_hau_eng_aeg_svk_sun_afr_swt_ukr_ewe_ind_tha_amh_knd_swa_bem_tur_spa_lat_azi_moo_vie_heb_tsw_yor_lda	0.0163812829206195	0.038570871028849	0.969315203917866
593	gam_ben_xho_bul_heb_aeg_mlt_scr_uzb_azi_ewe_bat_lda_hin_por_bsq_swe_sod_swa_cnt_slo_ctl_dgb_glc_tsw_grk_est_swt_akn_fin_ita_wly_geo_rus_nor_alb_spa_amr_hau_mol_hun_moo_ind_urd_mly_jpn_tml_kor_lit_pol_dyu_lat_jav_prs_sid_sun_mnd_ukr_fbf_guj_anl_rom_fre_ger_pan_qcu_mcd_afr_bos_bem_amh_cze_tig_arw_mao_krd_tsn_dut_zul_tag_tha_owc_knd_ven_yor_tur_svk_eng_aze_igb_vie_chh_bam_cic_ses	-0.232529597757643	-0.549006279967575	0.584316893875889
594	hau_guj_fbf_scr_chh_amr_anl_swe_aze_uzb_dyu_ind_akn_ukr_eng_bsq_hin_wly_igb_cnt_mcd_glc_swt_svk_moo_rom_fin_zul_dgb_est_lit_sid_geo_dut_bul_ben_prs_owc_gam_rus_hun_tsw_sun_ger_jav_jpn_tml_kor_nor_spa_xho_alb_bat_mol_amh_tag_mnd_pol_ses_slo_aeg_cze_ctl_por_pan_qcu_urd_ita_afr_ewe_sod_grk_heb_lat_mly_krd_yor_arw_bam_mao_tha_tig_knd_ven_tsn_azi_bos_fre_tur_lda_vie_mlt_swa_cic_bem	-0.101637389894181	-0.239622729595407	0.811150077838187
595	tig_alb_igb_cze_wly_owc_sod_ben_uzb_aze_bem_jav_tsn_fre_rus_bsq_afr_chh_bam_cnt_pan_krd_swt_dut_yor_pol_fin_dgb_ses_hun_grk_mlt_geo_slo_urd_spa_lat_amh_hau_bos_est_akn_mao_bul_ind_jpn_knd_kor_scr_ger_lda_ukr_sun_arw_gam_bat_mnd_lit_cic_glc_amr_mcd_prs_mol_ctl_qcu_svk_por_rom_swa_heb_nor_anl_ita_mly_swe_moo_eng_fbf_tag_tha_sid_tml_ewe_xho_tur_hin_guj_azi_dyu_vie_aeg_tsw_ven_zul	-0.13198848594393	-0.311734136167271	0.755940364507296
596	anl_slo_moo_bos_tig_sid_owc_bul_azi_tur_fbf_mly_swa_ben_nor_bsq_fre_hau_zul_cnt_afr_swe_igb_lat_xho_arw_est_dyu_lda_hun_krd_chh_geo_ctl_por_alb_hin_wly_amh_spa_fin_ven_mao_glc_tag_jpn_knd_kor_ger_dut_akn_lit_bat_grk_amr_ind_mnd_rom_tsn_rus_heb_ukr_pol_mol_prs_qcu_guj_svk_scr_ewe_sod_pan_aeg_ita_jav_urd_ses_cze_tsw_sun_tha_mlt_tml_swt_cic_uzb_eng_mcd_aze_dgb_vie_gam_bam_yor_bem	0.568425874800131	1.34274364343451	0.182623144706037
597	owc_ukr_yor_grk_sid_aeg_wly_prs_aze_uzb_moo_sun_dgb_swe_nor_bsq_arw_mlt_tsn_cnt_ben_glc_swa_eng_ven_rus_est_tsw_bam_hun_pan_sod_geo_krd_hin_ctl_svk_heb_amr_scr_fin_cic_bat_cze_jav_jpn_tml_kor_dut_slo_lda_pol_tag_mol_chh_mao_mnd_guj_bem_lit_gam_ita_por_bul_fre_qcu_ger_rom_afr_fbf_tig_urd_amh_mcd_ind_lat_xho_spa_ewe_mly_tha_hau_knd_akn_igb_azi_bos_alb_tur_swt_vie_anl_zul_ses_dyu	-0.995452602222321	-2.42066925292183	0.0174341504986902
598	sod_bul_ses_rom_amh_sid_gam_ger_azi_aze_swa_jav_ven_hin_krd_bsq_guj_aeg_zul_mnd_rus_spa_xho_dut_tsw_pan_fin_moo_ewe_hun_afr_tig_geo_slo_fre_urd_swe_amr_hau_mol_est_dgb_tag_svk_mly_jpn_tml_kor_arw_cze_swt_nor_sun_lat_owc_mao_cnt_ita_bam_scr_anl_bos_eng_lit_grk_qcu_prs_alb_glc_cic_heb_ukr_wly_mcd_ind_por_lda_ben_yor_bat_tha_mlt_knd_fbf_bem_tur_ctl_pol_uzb_akn_vie_chh_igb_tsn_dyu	0.0641797561366494	0.151236613195285	0.880116641961218
599	aeg_cze_dyu_swe_wly_sod_hau_grk_uzb_aze_zul_jav_tsn_hin_glc_bsq_rom_tig_yor_cnt_lit_bul_dgb_lat_ewe_mcd_hun_swt_moo_fin_pan_sid_geo_urd_spa_nor_scr_amr_gam_ctl_est_igb_sun_prs_ind_jpn_knd_kor_ita_por_ven_ger_mly_krd_heb_tag_mnd_arw_swa_mol_owc_ukr_guj_eng_alb_qcu_afr_fre_rus_cic_mlt_ben_chh_svk_bat_dut_bem_pol_lda_mao_tha_anl_tml_tsw_ses_tur_bos_slo_azi_fbf_vie_amh_xho_akn_bam	-0.157966062735351	-0.372813002831357	0.710135957418611
600	sid_mol_ses_prs_hau_sod_wly_por_azi_uzb_lda_tag_dgb_alb_bos_bsq_glc_chh_tsn_cnt_lit_afr_swt_slo_fbf_grk_est_xho_ewe_fin_dut_mlt_geo_ben_ita_arw_pan_gam_heb_krd_hun_bem_ind_eng_mly_jpn_tml_kor_nor_pol_ven_mcd_bat_scr_aeg_jav_mnd_bul_zul_lat_tig_ger_ctl_guj_ukr_qcu_rus_swe_urd_akn_owc_fre_amr_rom_sun_cze_yor_hin_igb_mao_tha_amh_knd_dyu_bam_tur_spa_svk_aze_swa_vie_anl_tsw_moo_cic	-0.2617092378923	-0.618668166146709	0.537647386935797
601	owc_rom_tsn_fre_tig_hau_heb_prs_uzb_aze_igb_bat_lda_mol_dut_bsq_ger_amr_swa_cnt_ctl_alb_dyu_krd_xho_por_hun_ewe_bem_fin_bos_mlt_geo_pol_spa_afr_rus_amh_anl_swe_est_ses_jav_eng_tag_jpn_knd_kor_slo_ukr_yor_scr_mly_mcd_wly_sun_mnd_nor_akn_grk_sid_hin_ben_glc_svk_qcu_lat_cze_pan_zul_aeg_bul_chh_arw_mao_urd_bam_lit_cic_ind_tha_gam_tml_swt_ven_azi_ita_guj_tur_fbf_vie_sod_tsw_dgb_moo	-0.0647549324599075	-0.152553288926822	0.879081051254126
602	aeg_mol_bem_nor_amr_amh_mlt_scr_uzb_azi_ewe_mly_swa_cze_prs_bsq_eng_gam_dyu_cnt_spa_bul_bam_bos_tsw_guj_hun_zul_moo_fin_fre_hau_geo_pan_rom_ben_por_anl_sod_ger_est_dgb_sun_swe_jav_jpn_knd_kor_lat_alb_igb_ukr_ind_ita_wly_tag_mnd_arw_ven_slo_tig_pol_grk_krd_lit_qcu_glc_afr_urd_xho_sid_mcd_owc_dut_mao_rus_tsn_ctl_yor_bat_tha_heb_tml_ses_fbf_aze_hin_svk_tur_swt_vie_chh_akn_lda_cic	-0.764423721841291	-1.83913110086039	0.0690867710439476
603	sod_mol_cic_arw_owc_anl_chh_scr_uzb_azi_tsw_tag_fbf_ita_grk_bsq_mcd_tig_xho_mnd_bul_lat_ven_slo_tsn_glc_hun_akn_ewe_fin_nor_gam_geo_svk_spa_krd_bos_sid_mlt_rom_est_lda_jav_swe_mao_jpn_tml_kor_hin_fre_moo_ben_mly_cze_heb_ind_cnt_rus_ses_afr_amh_urd_ger_dut_ukr_qcu_ctl_lit_guj_swa_aeg_eng_amr_por_sun_pan_bam_prs_swt_bat_tha_hau_knd_igb_dyu_tur_pol_alb_aze_yor_vie_wly_zul_dgb_bem	0.34356903225132	0.80846316544666	0.420887315053055
604	hau_ger_ven_ben_heb_anl_wly_swe_tur_aze_tsw_mly_fbf_lat_rom_bsq_ctl_gam_igb_mnd_lit_mcd_bem_ukr_swt_grk_est_xho_ewe_fin_glc_aeg_geo_arw_pol_eng_krd_tig_amr_alb_hun_zul_mao_spa_tag_jpn_tml_kor_hin_nor_yor_guj_sun_ita_sid_ind_cnt_pan_lda_svk_sod_rus_cze_bul_por_qcu_prs_slo_bos_bam_chh_urd_owc_dut_bat_afr_swa_scr_ses_jav_tha_mlt_knd_dgb_akn_azi_fre_mol_uzb_tsn_vie_amh_cic_moo_dyu	0.0892291685127858	0.210024008094222	0.834108369365989
605	amh_ben_dgb_swe_heb_mlt_sid_ukr_aze_uzb_bem_sun_igb_pan_mol_bsq_prs_wly_ven_mnd_ctl_svk_lda_scr_yor_afr_hun_swa_ewe_est_dut_aeg_geo_por_mcd_grk_alb_hau_anl_eng_fin_xho_mly_glc_ind_jpn_tml_kor_krd_arw_akn_lit_mao_slo_sod_jav_cnt_bul_ses_spa_owc_lat_rus_bos_fre_qcu_cze_urd_ger_dyu_tig_pol_amr_hin_bat_guj_tsn_ita_moo_tag_tha_chh_knd_cic_bam_azi_nor_rom_tur_tsw_vie_gam_fbf_zul_swt	-0.493531556542731	-1.17443156805325	0.243220717079587
606	aeg_afr_dyu_scr_amr_sid_wly_mcd_azi_uzb_cic_jav_dgb_glc_rom_bsq_pol_tig_swa_mnd_swe_prs_bem_urd_yor_lit_fin_ven_tsn_est_svk_heb_geo_spa_mol_fre_ukr_anl_sod_nor_hun_moo_bat_ctl_tag_jpn_tml_kor_ger_bos_fbf_krd_mao_arw_hau_mly_cnt_cze_tsw_hin_gam_bul_ita_slo_alb_qcu_eng_pan_por_igb_mlt_guj_amh_lat_sun_rus_ses_ben_lda_ind_tha_owc_knd_akn_ewe_tur_dut_grk_aze_bam_vie_chh_xho_zul_swt	-0.167474517527349	-0.395334781467072	0.693501191684212
607	gam_cze_tsn_bos_wly_chh_anl_pol_tur_aze_yor_bat_ewe_afr_ukr_bsq_krd_amr_dgb_mnd_ger_fre_zul_pan_bem_bul_hun_ses_igb_fin_mcd_hau_geo_mol_arw_lit_rus_sid_tig_eng_est_tsw_tag_swe_ind_jpn_knd_kor_dut_prs_lda_hin_sun_ben_amh_mly_cnt_ctl_xho_scr_sod_alb_ita_por_nor_qcu_rom_svk_guj_swt_owc_urd_heb_spa_mao_grk_bam_slo_swa_jav_tha_mlt_tml_moo_cic_azi_glc_lat_uzb_ven_vie_aeg_akn_dyu_fbf	-0.491802579932149	-1.16793995795159	0.245816482960416
608	mlt_pan_fbf_lat_sod_heb_gam_afr_tur_azi_bam_tag_ven_rus_arw_bsq_pol_amh_ses_cnt_rom_ctl_dgb_nor_moo_dut_est_tsw_swt_fin_grk_sid_geo_ben_bul_hin_mcd_wly_owc_svk_hun_bem_jav_glc_mao_jpn_tml_kor_prs_swe_ewe_mol_ind_ger_amr_bat_mnd_por_akn_lit_anl_fre_bos_guj_eng_qcu_slo_ita_alb_zul_hau_urd_aeg_ukr_mly_krd_igb_scr_yor_sun_tha_tig_knd_cic_lda_uzb_spa_cze_aze_dyu_vie_chh_xho_swa_tsn	0.396808429841193	0.935771847336759	0.35181424645313
609	mlt_rus_swt_ita_tig_amr_sid_nor_aze_azi_igb_ind_tsn_bos_spa_bsq_ben_sod_swa_cnt_glc_slo_ses_rom_cic_mol_hun_zul_moo_est_lat_anl_geo_hin_cze_urd_ukr_owc_hau_mcd_fin_yor_sun_fre_mao_jpn_knd_kor_swe_lit_bem_pol_jav_alb_chh_tag_mnd_ctl_lda_guj_amh_ger_afr_dut_arw_qcu_pan_eng_krd_ven_aeg_bul_heb_por_bat_prs_dyu_scr_dgb_mly_tha_gam_tml_akn_tsw_tur_grk_svk_uzb_xho_vie_wly_fbf_ewe_bam	-0.595517082501564	-1.42084613036564	0.158705778864989
610	hau_rom_ven_swe_mlt_sid_aeg_glc_aze_azi_bem_mao_xho_mcd_por_bsq_ben_owc_yor_mnd_nor_ita_dgb_bos_fbf_pol_fin_swt_ses_hun_grk_chh_geo_lit_afr_cze_hin_amh_gam_rus_est_tsw_sun_arw_mly_jpn_tml_kor_ukr_eng_lda_fre_bat_urd_wly_tag_cnt_ctl_tsn_prs_amr_bul_slo_pan_scr_qcu_svk_alb_dut_bam_anl_lat_heb_krd_ind_ger_zul_spa_igb_jav_tha_sod_knd_moo_akn_tur_mol_guj_uzb_dyu_vie_tig_ewe_cic_swa	0.173844707998201	0.409245355288447	0.683300603896019
611	wly_swe_bem_guj_gam_chh_amh_dut_tur_azi_lda_jav_bam_pan_krd_bsq_spa_heb_fbf_cnt_rom_prs_igb_por_xho_pol_hun_ewe_cic_est_rus_owc_geo_svk_eng_afr_mol_aeg_mlt_ger_fin_akn_mly_ben_sun_jpn_tml_kor_grk_cze_zul_alb_tag_nor_amr_ind_mnd_slo_ses_arw_sid_glc_urd_ukr_hin_qcu_bos_lit_mcd_tsn_anl_fre_tig_ctl_mao_ita_moo_bul_tsw_bat_tha_sod_knd_yor_dgb_aze_scr_lat_uzb_ven_vie_hau_swa_swt_dyu	-0.0616592584001033	-0.14534317925967	0.884754469615089
612	chh_cze_ses_rom_hau_wly_tig_slo_azi_aze_swa_sun_bem_bos_bul_bsq_alb_sod_xho_cnt_mcd_pan_igb_prs_ewe_ukr_fin_bam_tsw_hun_ger_sid_geo_pol_guj_ben_ita_aeg_owc_por_est_lda_bat_krd_mly_jpn_knd_kor_svk_fre_ven_rus_mao_scr_mlt_jav_mnd_eng_dgb_hin_gam_swe_lit_arw_afr_qcu_dut_grk_glc_cic_amr_ctl_amh_lat_tag_urd_zul_mol_swt_ind_tha_anl_tml_tsn_akn_uzb_spa_nor_tur_dyu_vie_heb_fbf_yor_moo	-0.351563925367559	-0.83322731750874	0.406851372726235
613	anl_fre_tsw_ger_amr_sid_gam_lit_tur_aze_igb_sun_swa_svk_rus_bsq_mcd_mlt_cic_mnd_prs_dut_ses_nor_xho_arw_est_dgb_zul_hun_mol_aeg_geo_ben_guj_bos_grk_sod_hau_spa_fin_lda_tag_ctl_ind_jpn_knd_kor_por_scr_dyu_bul_mao_pan_tig_bat_cnt_slo_akn_swe_wly_urd_cze_afr_ita_qcu_krd_lat_pol_tsn_amh_hin_heb_alb_jav_rom_fbf_glc_swt_mly_tha_owc_tml_yor_ewe_uzb_ukr_eng_azi_ven_vie_chh_bam_bem_moo	-0.816765560243936	-1.97547999132844	0.0511781053408506
614	wly_scr_akn_fre_mlt_amh_tig_spa_uzb_tur_moo_jav_cic_pan_slo_bsq_afr_hau_zul_cnt_dut_lat_swt_lit_yor_bos_fin_fbf_swa_hun_nor_heb_geo_ctl_guj_arw_swe_gam_sod_urd_est_bam_sun_pol_bat_jpn_knd_kor_cze_bul_igb_ita_tag_mcd_amr_mly_mnd_rom_ven_ger_anl_eng_rus_ben_alb_qcu_mol_grk_ukr_xho_chh_por_sid_svk_ind_krd_lda_hin_bem_mao_tha_aeg_tml_tsw_ses_azi_prs_glc_aze_dyu_vie_owc_tsn_dgb_ewe	-0.554779932581323	-1.32280847022367	0.189142586073718
615	aeg_ben_ven_spa_mlt_gam_heb_rom_azi_tur_dgb_mly_fbf_bul_svk_bsq_dut_sod_lda_mnd_ger_urd_ses_fre_tsw_mol_hun_yor_bam_est_nor_chh_geo_arw_krd_rus_lit_anl_tig_cze_fin_zul_ind_grk_mao_jpn_knd_kor_scr_slo_dyu_glc_tag_alb_amr_bat_cnt_eng_akn_ctl_owc_bos_mcd_afr_hin_qcu_por_ukr_ita_bem_hau_lat_sid_pan_sun_guj_tsn_prs_ewe_jav_tha_amh_tml_xho_igb_aze_swe_pol_uzb_cic_vie_wly_swa_moo_swt	-0.315167917245374	-0.746036705655402	0.457526869541067
616	amh_pan_lda_alb_heb_gam_aeg_swe_azi_uzb_swt_ind_swa_bul_lit_bsq_ukr_owc_cic_mnd_glc_ben_bam_rom_ven_eng_est_xho_tsw_hun_mcd_chh_geo_fre_bos_afr_grk_mlt_amr_scr_fin_ses_jav_prs_mao_jpn_tml_kor_guj_dut_bem_mol_bat_ita_anl_sun_cnt_urd_tsn_spa_tig_por_ctl_hin_nor_qcu_svk_ger_rus_igb_sod_arw_sid_krd_mly_cze_dyu_pol_akn_tag_tha_wly_knd_zul_moo_aze_slo_lat_tur_yor_vie_hau_dgb_ewe_fbf	-0.134823011354832	-0.31768141070093	0.751438795935315
617	sod_grk_igb_bos_anl_amh_owc_rus_azi_tur_bem_mly_bam_lat_svk_bsq_ita_hau_tsw_cnt_ukr_prs_fbf_glc_dgb_ben_fin_zul_lda_hun_spa_tig_geo_por_dut_pol_mol_chh_mlt_ger_est_ven_ind_scr_sun_jpn_tml_kor_rom_fre_xho_cze_tag_urd_heb_jav_mnd_eng_ses_krd_sid_hin_ctl_pan_arw_qcu_afr_guj_lit_moo_gam_bul_aeg_swe_bat_alb_swt_mcd_yor_mao_tha_wly_knd_cic_tsn_aze_slo_nor_uzb_ewe_vie_amr_swa_akn_dyu	-0.125361928529308	-0.295670611839406	0.76814079797651
618	hau_fre_cic_lit_sod_owc_gam_rom_aze_azi_igb_mly_yor_bul_pan_bsq_slo_amh_ewe_mnd_alb_grk_dgb_rus_akn_ctl_fin_fbf_bam_est_hin_amr_geo_scr_por_swe_bos_aeg_tig_ukr_hun_tsw_mao_ger_tag_jpn_tml_kor_ita_dut_xho_cze_bat_mol_heb_jav_cnt_nor_lda_krd_chh_glc_ben_eng_guj_qcu_spa_urd_lat_moo_anl_pol_mlt_afr_ind_arw_swt_mcd_swa_sun_tha_sid_knd_bem_zul_uzb_svk_prs_tur_ses_vie_wly_ven_tsn_dyu	0.60930962605514	1.44445045582093	0.151973052090557
619	hau_guj_cic_afr_tig_amr_sod_prs_aze_azi_akn_ind_lda_mcd_ukr_bsq_lit_chh_ses_mnd_grk_urd_dgb_dut_swa_ita_fin_ven_bem_est_rus_wly_geo_eng_cze_lat_krd_sid_amh_pol_hun_zul_sun_spa_mao_jpn_knd_kor_arw_ctl_swt_bos_mly_bul_heb_tag_cnt_rom_dyu_pan_anl_por_nor_slo_svk_qcu_swe_hin_ger_bam_gam_ben_aeg_fre_jav_scr_fbf_alb_ewe_bat_tha_mlt_tml_yor_igb_tur_mol_glc_uzb_tsw_vie_owc_tsn_moo_xho	0.424726407916936	1.00038073559447	0.319722104269709
620	sid_pan_bam_alb_tig_anl_owc_slo_azi_uzb_ewe_mao_ses_dut_rom_bsq_ctl_hau_xho_cnt_ger_guj_dyu_prs_igb_ita_fin_yor_ven_hun_bos_aeg_geo_fre_grk_svk_arw_sod_gam_mol_est_moo_ind_por_tag_jpn_tml_kor_pol_bul_tsn_ukr_jav_rus_chh_mly_mnd_spa_swa_krd_heb_nor_ben_scr_eng_qcu_lat_afr_hin_akn_amr_mcd_wly_lit_bat_glc_swt_swe_tsw_sun_tha_mlt_knd_bem_dgb_aze_cze_urd_tur_cic_vie_amh_fbf_lda_zul	-0.553972559774744	-1.32186360122797	0.189455862019107
621	mlt_guj_lda_slo_heb_gam_tig_afr_aze_uzb_moo_mao_xho_grk_hin_bsq_ben_amh_zul_cnt_eng_rom_swt_scr_cic_lit_est_bem_tsn_hun_prs_aeg_geo_por_svk_bos_spa_sod_chh_mcd_fin_yor_tag_lat_jav_jpn_knd_kor_cze_bul_dgb_alb_mly_dut_wly_sun_mnd_rus_igb_nor_owc_ita_ukr_fre_urd_qcu_swe_krd_arw_ses_sid_ger_amr_ctl_bat_pol_bam_mol_ewe_ind_tha_anl_tml_dyu_fbf_tur_glc_pan_azi_swa_vie_hau_ven_tsw_akn	-0.36594088500478	-0.868148361543192	0.387547862445058
622	wly_ben_dyu_por_sod_tig_amr_mol_uzb_tur_dgb_mly_igb_afr_pan_bsq_swe_chh_cic_cnt_fre_ctl_ewe_mcd_ven_ita_hun_lda_tsw_fin_bos_hau_geo_ukr_dut_grk_glc_heb_anl_guj_est_swa_jav_slo_ind_jpn_knd_kor_nor_lat_bem_hin_sun_alb_owc_mao_mnd_scr_yor_bul_gam_pol_krd_rom_svk_qcu_prs_spa_eng_moo_mlt_cze_amh_urd_bat_rus_bam_lit_zul_tag_tha_aeg_tml_ses_fbf_aze_ger_arw_azi_swt_vie_sid_tsn_akn_xho	-0.51389056730873	-1.22297818779964	0.224427971678436
623	anl_arw_dyu_eng_hau_amh_amr_guj_uzb_aze_ewe_tag_moo_dut_mol_bsq_fre_chh_yor_mnd_mcd_hin_cic_lit_ven_ctl_hun_swt_dgb_est_bul_sid_geo_cze_afr_glc_ita_wly_sod_urd_fin_ses_jav_lat_ind_jpn_knd_kor_ger_nor_fbf_ben_mao_swe_mlt_bat_cnt_slo_tsn_pan_aeg_por_rus_prs_bos_qcu_grk_ukr_alb_tsw_owc_scr_tig_pol_sun_svk_xho_krd_bem_mly_tha_gam_tml_akn_lda_azi_rom_spa_tur_igb_vie_heb_bam_zul_swa	0.32222855978545	0.759040206708581	0.449748067803772
624	aeg_pan_zul_ukr_chh_hau_sod_swe_uzb_azi_ven_ind_lda_slo_scr_bsq_rom_sid_moo_mnd_urd_ctl_swt_alb_akn_ger_hun_fbf_igb_fin_mcd_mlt_geo_bos_spa_ita_grk_amr_anl_eng_est_tsn_tag_krd_mly_jpn_tml_kor_pol_cze_xho_glc_bat_hin_gam_mao_cnt_ben_cic_dut_amh_afr_mol_por_arw_qcu_rus_fre_svk_tsw_heb_nor_wly_prs_sun_bul_bam_lat_yor_jav_tha_tig_knd_ses_dgb_tur_lit_guj_aze_bem_vie_owc_ewe_dyu_swa	-0.66638937936303	-1.59394564425184	0.11434132786362
625	hau_afr_tsw_mol_tig_sod_gam_lit_aze_azi_akn_tag_moo_krd_fre_bsq_slo_chh_ven_mnd_pol_alb_swa_ita_dgb_por_fin_ewe_ses_hun_rom_amh_geo_prs_dut_mcd_ctl_aeg_owc_spa_est_igb_ind_guj_mao_jpn_knd_kor_ukr_hin_lda_eng_sun_glc_anl_bat_cnt_cze_bam_rus_wly_nor_ger_scr_ben_qcu_lat_bos_arw_zul_heb_svk_amr_pan_mly_swe_xho_urd_tsn_jav_tha_sid_tml_yor_bem_tur_grk_bul_uzb_cic_vie_mlt_fbf_swt_dyu	0.360706235492768	0.851053691806051	0.396925523132085
626	gam_mcd_fbf_pan_sid_tig_hau_krd_tur_azi_igb_tag_dyu_prs_hin_bsq_nor_mlt_moo_cnt_rom_glc_xho_mol_tsn_alb_fin_swa_zul_est_ger_wly_geo_lit_swe_ctl_bos_amr_aeg_cze_hun_tsw_mly_ben_ind_jpn_tml_kor_fre_spa_yor_rus_bat_por_sod_jav_mnd_bul_akn_pol_owc_urd_ukr_grk_dut_qcu_svk_eng_afr_dgb_heb_ita_anl_scr_sun_lat_bem_arw_lda_mao_tha_amh_knd_ven_bam_aze_slo_guj_uzb_cic_vie_chh_swt_ewe_ses	0.151143656694777	0.355569747071618	0.722968031327503
627	sid_svk_cic_hin_amh_sod_chh_ita_aze_uzb_tsw_mly_tsn_glc_ger_bsq_afr_heb_ewe_cnt_ukr_grk_bem_spa_ses_swe_fin_fbf_akn_est_dut_hau_geo_pan_lat_arw_bul_owc_wly_alb_hun_zul_bat_urd_sun_jpn_knd_kor_mol_rus_igb_mcd_tag_guj_amr_ind_mnd_scr_moo_prs_mlt_slo_pol_nor_bos_qcu_eng_lit_krd_swa_aeg_fre_gam_por_mao_rom_lda_ctl_dyu_jav_tha_tig_tml_bam_swt_tur_ben_cze_azi_xho_vie_anl_yor_ven_dgb	0.490956324896151	1.16024892624999	0.248917327228221
628	mlt_pan_bem_ita_gam_amr_sid_svk_uzb_aze_ven_ind_bam_pol_lit_bsq_eng_wly_cic_cnt_bos_mol_yor_guj_akn_cze_fin_swt_ses_hun_ctl_owc_geo_afr_ben_swe_ger_hau_anl_mcd_est_swa_mao_krd_sun_jpn_tml_kor_slo_grk_moo_por_mly_spa_aeg_bat_mnd_scr_dgb_arw_sod_urd_glc_nor_lat_qcu_dut_rom_fre_dyu_tig_bul_amh_hin_jav_alb_zul_prs_xho_tag_tha_heb_knd_fbf_tsn_tur_rus_ukr_azi_lda_vie_chh_tsw_ewe_igb	-0.586090020985827	-1.39680066405409	0.16579788308929
629	anl_eng_bam_svk_amh_sid_aeg_rom_azi_aze_ewe_bat_tsn_swe_por_bsq_guj_sod_xho_cnt_bul_spa_tsw_glc_zul_slo_est_lda_dgb_fin_ger_tig_geo_nor_ben_dut_krd_heb_amr_fre_hun_bem_mao_lat_tag_jpn_tml_kor_prs_grk_fbf_arw_jav_mcd_gam_sun_mnd_scr_swt_pan_hau_ctl_alb_cze_rus_qcu_bos_afr_lit_moo_mlt_mol_chh_pol_ind_ita_ses_ukr_akn_mly_tha_owc_knd_ven_dyu_tur_urd_hin_uzb_cic_vie_wly_igb_yor_swa	-0.746263241718687	-1.79221812717981	0.0763498786691425
630	mlt_glc_bem_svk_sid_gam_anl_lit_azi_uzb_tsn_ind_yor_ukr_fre_bsq_eng_tig_zul_cnt_mol_alb_fbf_scr_swt_arw_fin_swa_ewe_hun_pol_wly_geo_hin_ita_dut_ben_owc_heb_afr_est_dgb_tag_grk_bat_jpn_knd_kor_cze_bul_igb_lat_mly_urd_hau_jav_mnd_mcd_lda_ger_amr_guj_spa_krd_pan_qcu_rom_rus_swe_cic_amh_nor_chh_por_mao_ctl_dyu_prs_ses_sun_tha_sod_tml_moo_xho_aze_slo_bos_tur_bam_vie_aeg_tsw_akn_ven	-0.571374856895431	-1.3643977925745	0.175734945880094
631	mlt_rus_ven_cze_heb_aeg_anl_scr_azi_aze_tsw_mao_yor_prs_swe_bsq_hin_sod_akn_mnd_dut_fre_ses_ita_dyu_urd_hun_bem_lda_fin_arw_tig_geo_slo_alb_bul_nor_hau_gam_mol_est_ewe_bat_ukr_ind_jpn_knd_kor_pan_rom_bam_spa_mly_lit_sid_tag_cnt_ger_swa_eng_amr_ctl_lat_ben_guj_qcu_afr_krd_svk_igb_owc_pol_wly_glc_jav_grk_tsn_bos_swt_sun_tha_amh_tml_moo_xho_uzb_por_mcd_tur_zul_vie_chh_fbf_cic_dgb	-0.596916977588134	-1.42403605630198	0.157782721727004
632	aeg_ukr_dgb_nor_owc_sid_wly_grk_tur_uzb_ewe_tag_zul_pan_rom_bsq_arw_hau_moo_cnt_bos_fre_swt_rus_lda_dut_fin_cic_ses_hun_ctl_amr_geo_pol_hin_slo_ger_chh_tig_prs_est_xho_sun_glc_mly_jpn_knd_kor_spa_lit_fbf_ben_ind_mol_gam_bat_mnd_alb_igb_afr_heb_guj_scr_mcd_svk_qcu_lat_ita_urd_akn_anl_swe_mlt_eng_jav_cze_tsw_krd_bem_mao_tha_amh_tml_dyu_yor_azi_bul_por_aze_ven_vie_sod_swa_bam_tsn	-0.302077287969933	-0.715045583701435	0.476372094672327
633	wly_swe_zul_bul_hau_chh_amr_ukr_uzb_tur_igb_mly_lda_nor_ctl_bsq_glc_amh_swa_cnt_mcd_ita_fbf_pol_ewe_por_hun_dgb_ses_fin_fre_tig_geo_hin_lit_ben_mol_heb_gam_rom_est_bem_sun_ger_tag_jpn_tml_kor_cze_grk_dyu_alb_ind_arw_sid_bat_mnd_prs_cic_bos_sod_afr_slo_urd_dut_qcu_eng_guj_svk_tsw_anl_scr_aeg_krd_jav_rus_tsn_pan_swt_mao_tha_mlt_knd_akn_moo_aze_lat_spa_azi_yor_vie_owc_xho_bam_ven	0.227205960383449	0.534951397760507	0.593960245504612
634	owc_swe_bam_ukr_amr_amh_heb_prs_azi_tur_swt_mao_ses_mcd_por_bsq_ctl_sid_ven_cnt_afr_dut_xho_urd_dyu_pol_fin_tsw_yor_hun_slo_wly_geo_cze_lit_bos_nor_gam_aeg_ita_est_fbf_bat_guj_mly_jpn_knd_kor_rus_eng_swa_glc_tag_mol_mlt_sun_mnd_bul_lda_scr_anl_hin_ger_arw_alb_qcu_lat_svk_grk_akn_chh_spa_sod_rom_ind_pan_cic_krd_moo_jav_tha_hau_tml_igb_zul_aze_fre_ben_uzb_bem_vie_tig_tsn_dgb_ewe	0.428787252512327	1.01174301389532	0.314286007964609
635	anl_lat_moo_fre_heb_hau_gam_nor_azi_aze_tsw_jav_ses_rus_arw_bsq_afr_sid_igb_mnd_guj_ukr_lda_ita_swa_swe_fin_bem_dgb_est_krd_wly_geo_ctl_rom_mol_lit_aeg_sod_alb_hun_cic_bat_ger_mao_jpn_tml_kor_grk_scr_swt_pol_tag_dut_amh_ind_cnt_eng_zul_slo_amr_ben_hin_urd_bos_qcu_prs_mcd_glc_bam_mlt_spa_owc_cze_sun_bul_ven_svk_dyu_mly_tha_chh_knd_tsn_akn_tur_por_pan_uzb_xho_vie_tig_fbf_ewe_yor	-0.489425564452108	-1.16599124321128	0.246599543673364
636	heb_lat_bem_slo_hau_amh_sod_prs_tur_aze_dyu_mly_igb_rus_ctl_bsq_ukr_anl_tsn_cnt_spa_afr_fbf_urd_moo_grk_est_swt_ses_fin_ita_gam_geo_hin_lit_eng_pan_amr_wly_krd_hun_yor_mao_bos_tag_jpn_tml_kor_arw_nor_cic_ger_bat_scr_tig_jav_mnd_ben_dgb_bul_aeg_dut_alb_svk_por_qcu_mcd_guj_fre_zul_sid_pol_owc_rom_sun_glc_swa_swe_akn_ind_tha_mlt_knd_ven_lda_azi_mol_cze_uzb_xho_vie_chh_ewe_bam_tsw	-0.299774421674412	-0.709659181888361	0.47969102816339
637	amr_eng_ses_bos_aeg_wly_sod_fre_tur_azi_igb_mly_dgb_alb_ger_bsq_bul_tig_swt_cnt_prs_rus_moo_ita_tsn_rom_fin_xho_zul_hun_slo_owc_geo_scr_urd_cze_pan_gam_chh_ben_est_fbf_ind_afr_mao_jpn_knd_kor_dut_svk_akn_swe_jav_arw_hau_sun_mnd_lat_swa_por_anl_mol_krd_glc_spa_qcu_hin_nor_grk_ven_mlt_ukr_heb_pol_tag_lit_bam_ctl_tsw_bat_tha_sid_tml_bem_yor_aze_guj_mcd_uzb_lda_vie_amh_cic_ewe_dyu	0.451559866269281	1.0640078593062	0.290080013474838
638	hau_nor_swa_svk_heb_sod_wly_scr_azi_uzb_xho_tag_bem_slo_por_bsq_cze_tig_ewe_cnt_rus_lat_ven_rom_zul_glc_est_cic_swt_fin_bul_amh_geo_spa_pan_bos_eng_sid_owc_guj_hun_akn_ind_mol_bat_jpn_knd_kor_hin_ctl_tsw_pol_jav_ben_chh_sun_mnd_afr_lda_urd_gam_alb_mcd_prs_ukr_qcu_dut_krd_fre_fbf_mlt_arw_aeg_swe_mly_grk_moo_ger_igb_mao_tha_anl_tml_yor_ses_aze_lit_ita_tur_dgb_vie_amr_tsn_bam_dyu	0.177405368621908	0.417522334545943	0.677258733484656
639	amh_guj_ewe_alb_sod_gam_aeg_mcd_tur_azi_moo_tag_yor_ben_glc_bsq_lat_anl_cic_mnd_mol_grk_xho_rus_bem_ger_fin_bam_ven_est_krd_mlt_geo_pol_bos_rom_ukr_tig_hau_afr_hun_akn_ind_hin_jav_jpn_tml_kor_swe_por_igb_eng_bat_ctl_owc_mly_cnt_urd_fbf_ita_chh_fre_lit_pan_slo_qcu_nor_bul_dut_tsn_amr_scr_sid_arw_sun_prs_zul_svk_lda_mao_tha_heb_knd_dyu_ses_aze_cze_spa_uzb_swt_vie_wly_dgb_tsw_swa	-0.485052430666764	-1.15365346432127	0.251598516514287
640	tig_cze_fbf_hin_hau_heb_anl_spa_azi_aze_dgb_ind_bem_arw_fre_bsq_lat_amr_tsw_cnt_ben_scr_zul_pan_igb_prs_est_lda_ewe_hun_krd_sod_geo_mol_pol_ukr_rus_sid_owc_nor_fin_dyu_jav_alb_sun_jpn_tml_kor_afr_lit_akn_slo_bat_svk_chh_tag_mnd_por_moo_urd_amh_bos_ctl_glc_bul_qcu_mcd_grk_ita_yor_mlt_rom_wly_swe_mly_dut_tsn_ger_bam_mao_tha_gam_knd_xho_ses_tur_guj_eng_uzb_cic_vie_aeg_swa_ven_swt	-0.34370616132517	-0.813633660544414	0.417933131099033
641	owc_mol_fbf_scr_wly_amr_heb_eng_azi_uzb_akn_tag_ewe_cze_rom_bsq_bul_chh_bam_mnd_guj_afr_xho_swe_ven_grk_est_ses_moo_hun_arw_gam_geo_lit_dut_rus_slo_hau_tig_mcd_fin_zul_ind_prs_mao_jpn_knd_kor_pol_ctl_igb_nor_sun_glc_sod_bat_cnt_krd_dgb_ger_sid_lat_spa_urd_alb_qcu_svk_fre_ukr_tsw_amh_pan_mlt_ita_mly_bos_bem_por_tsn_jav_tha_aeg_tml_swt_swa_tur_ben_hin_aze_dyu_vie_anl_yor_lda_cic	-0.998263902498771	-2.43240789455442	0.0169125561516047
642	chh_ben_dyu_arw_heb_wly_tig_ukr_uzb_aze_tsw_mao_swa_pol_ger_bsq_urd_gam_swt_mnd_guj_afr_lda_mcd_yor_mol_hun_dgb_xho_fin_bos_amr_geo_alb_nor_hin_krd_anl_mlt_ita_est_cic_sun_grk_mly_jpn_knd_kor_lat_dut_ewe_eng_bat_swe_owc_ind_cnt_slo_ven_scr_aeg_fre_cze_rom_por_qcu_rus_ctl_bul_bam_hau_spa_amh_lit_tag_glc_zul_pan_moo_jav_tha_sid_tml_fbf_akn_azi_prs_svk_tur_igb_vie_sod_tsn_ses_bem	0.397202100221815	0.937938470779267	0.350705530132074
643	sod_por_swa_ita_aeg_heb_amr_bos_aze_tur_swt_ind_cic_pol_guj_bsq_alb_wly_dyu_mnd_glc_dut_tsw_grk_xho_svk_hun_moo_akn_est_lit_owc_geo_mol_ctl_ben_afr_gam_anl_rus_fin_lda_bat_slo_mly_jpn_knd_kor_cze_mcd_tsn_ukr_mao_nor_mlt_tag_cnt_arw_bem_scr_hau_spa_lat_bul_ger_qcu_prs_urd_krd_ewe_amh_hin_tig_rom_jav_swe_zul_pan_fbf_sun_tha_sid_tml_ven_ses_uzb_fre_eng_azi_igb_vie_chh_dgb_bam_yor	0.477259610742691	1.12544842121051	0.263295158510256
644	heb_pan_igb_arw_amr_amh_anl_alb_azi_tur_moo_ind_ewe_svk_pol_bsq_cze_aeg_tsn_mnd_rus_guj_akn_ben_ven_ukr_hun_ses_fbf_fin_nor_tig_geo_mol_rom_mcd_bos_chh_wly_ger_est_tsw_mly_bul_mao_jpn_tml_kor_lit_urd_yor_spa_sun_ctl_hau_jav_cnt_scr_swa_ita_sod_prs_hin_krd_swe_qcu_fre_grk_lat_zul_gam_por_owc_glc_tag_eng_dyu_afr_dgb_bat_tha_mlt_knd_bem_swt_uzb_dut_slo_aze_xho_vie_sid_bam_lda_cic	-0.613861778622401	-1.46264782276333	0.146935101240618
645	wly_svk_tsn_ger_chh_tig_hau_dut_uzb_tur_bem_mao_tsw_grk_rom_bsq_afr_heb_lda_cnt_cze_rus_zul_ukr_ewe_mol_fin_ses_bam_est_alb_amr_geo_arw_glc_krd_bul_owc_anl_spa_hun_igb_ind_guj_sun_jpn_knd_kor_eng_ben_fbf_por_mly_ctl_sid_tag_mnd_nor_moo_lat_amh_mcd_lit_bos_prs_qcu_hin_slo_pan_ven_mlt_scr_aeg_ita_bat_urd_dyu_swe_swt_jav_tha_sod_tml_dgb_yor_azi_pol_fre_aze_xho_vie_gam_akn_cic_swa	-0.128559969966065	-0.303369990337962	0.762285533316082
646	heb_ukr_bem_dut_hau_mlt_gam_krd_azi_aze_ses_mao_dgb_pol_ben_bsq_rus_aeg_bam_mnd_ctl_arw_fbf_mcd_dyu_swe_hun_tsw_swt_fin_alb_amh_geo_glc_rom_scr_guj_owc_tig_ger_est_xho_jav_lit_mly_jpn_tml_kor_ita_eng_ewe_prs_ind_bul_sid_sun_cnt_nor_yor_spa_wly_por_bos_grk_slo_qcu_mol_pan_cze_swa_sod_lat_chh_svk_tag_urd_zul_afr_ven_bat_tha_anl_knd_cic_akn_tur_fre_hin_uzb_tsn_vie_amr_igb_lda_moo	-0.967868205779504	-2.35283846064148	0.0207382739298848
647	sod_alb_igb_krd_tig_hau_owc_arw_tur_uzb_lda_ind_bem_rom_nor_bsq_ita_anl_ven_cnt_grk_bul_swa_hin_ewe_rus_fin_yor_ses_hun_mcd_wly_geo_urd_lit_cze_pol_gam_mlt_bos_est_akn_sun_pan_mly_jpn_knd_kor_fre_swe_moo_slo_mao_dut_amr_bat_mnd_ctl_dgb_afr_heb_mol_lat_ukr_por_qcu_ben_guj_spa_swt_amh_glc_chh_prs_jav_scr_dyu_svk_bam_tag_tha_sid_tml_cic_tsn_aze_ger_eng_azi_zul_vie_aeg_tsw_fbf_xho	-0.588948538867107	-1.40606347538558	0.163037686436455
648	wly_guj_zul_afr_mlt_amr_chh_ukr_uzb_aze_ewe_sun_dyu_scr_bos_bsq_lit_gam_xho_cnt_fre_slo_lda_alb_akn_ger_est_bem_dgb_hun_urd_sod_geo_por_rom_svk_spa_anl_heb_hin_fin_bam_mly_pan_mao_jpn_tml_kor_bul_ben_moo_grk_tag_rus_owc_jav_mnd_pol_swt_eng_aeg_krd_mcd_arw_swe_qcu_ita_glc_dut_cic_tig_ctl_hau_prs_ind_cze_swa_mol_tsn_bat_tha_amh_knd_fbf_ses_azi_nor_lat_tur_igb_vie_sid_ven_yor_tsw	-0.341907729558486	-0.811192565306196	0.419326311643169
649	owc_svk_ewe_prs_tig_sid_chh_fre_azi_uzb_cic_mly_lda_ben_guj_bsq_grk_aeg_dyu_mnd_rom_pol_bam_ctl_igb_urd_hun_yor_tsw_fin_lit_anl_geo_swe_arw_hin_cze_mlt_sod_bul_est_ses_mao_eng_tag_jpn_tml_kor_alb_ger_moo_scr_ind_slo_hau_bat_cnt_pan_akn_por_wly_bos_rus_ukr_nor_qcu_afr_mcd_mol_swa_amh_glc_gam_ita_jav_dut_xho_spa_tsn_sun_tha_heb_knd_fbf_swt_aze_lat_krd_tur_ven_vie_amr_bem_zul_dgb	-1.00625984072455	-2.45503686343129	0.0159461861726963
650	sid_afr_cic_eng_chh_mlt_sod_bul_uzb_aze_bem_tag_ses_prs_fre_bsq_ukr_hau_swt_cnt_guj_rom_zul_svk_dgb_alb_est_dyu_tsw_hun_lat_anl_geo_urd_glc_nor_cze_amr_wly_dut_fin_lda_sun_slo_jav_jpn_tml_kor_rus_swe_yor_grk_ind_mcd_aeg_bat_mnd_arw_akn_spa_owc_ctl_scr_bos_mol_qcu_pol_lit_por_swa_heb_ger_gam_hin_mao_ben_xho_ita_igb_mly_tha_amh_knd_ewe_bam_azi_krd_pan_tur_ven_vie_tig_fbf_tsn_moo	-0.456085825725216	-1.08579986028478	0.280374021273266
651	heb_cze_moo_prs_tig_sid_wly_spa_tur_aze_yor_mao_dyu_ita_ukr_bsq_afr_aeg_tsw_mnd_slo_ger_tsn_por_igb_hin_hun_bam_lda_fin_krd_owc_geo_alb_ctl_urd_bos_amh_hau_bul_est_cic_mly_svk_ind_jpn_tml_kor_arw_dut_dgb_mcd_tag_swe_chh_jav_cnt_lit_xho_mol_mlt_guj_nor_scr_ben_qcu_glc_pol_rus_ewe_anl_grk_amr_eng_bat_rom_bem_lat_zul_sun_tha_sod_knd_swa_ven_azi_fre_pan_uzb_ses_vie_gam_fbf_swt_akn	0.0643997409700381	0.151511963301965	0.879900056529916
652	sod_mol_xho_cze_tig_hau_amh_ita_azi_uzb_swt_mao_tsw_guj_grk_bsq_scr_gam_bam_mnd_prs_dut_akn_alb_moo_slo_hun_ses_ewe_fin_mcd_sid_geo_por_arw_eng_lit_amr_heb_ctl_est_swa_bat_afr_jav_jpn_tml_kor_swe_bos_zul_spa_mly_fre_mlt_tag_cnt_ger_ven_rus_aeg_svk_bul_rom_nor_qcu_hin_pan_ben_igb_wly_ukr_owc_glc_sun_krd_tsn_pol_fbf_ind_tha_chh_knd_lda_yor_aze_lat_urd_tur_cic_vie_anl_dgb_dyu_bem	-0.283089677904215	-0.671515184580336	0.503557015864204
653	amr_mcd_tsn_ita_sod_tig_sid_guj_azi_tur_swt_mly_dyu_swe_pol_bsq_arw_owc_bem_mnd_pan_urd_xho_cze_akn_fre_est_ewe_moo_hun_prs_amh_geo_dut_por_afr_glc_mlt_gam_ger_fin_lda_sun_bos_jav_jpn_tml_kor_grk_svk_ven_spa_ind_alb_anl_tag_cnt_slo_zul_nor_wly_scr_mol_krd_bul_qcu_ben_eng_ukr_tsw_chh_lit_hau_hin_mao_lat_dgb_rus_bam_bat_tha_heb_knd_cic_swa_aze_rom_ctl_uzb_yor_vie_aeg_igb_fbf_ses	0.0346286375855178	0.0815638477090742	0.935168832010464
654	sid_prs_bem_scr_aeg_gam_anl_guj_aze_azi_ses_ind_lda_rom_lit_bsq_mcd_sod_akn_mnd_slo_grk_swt_pol_cic_mol_est_yor_swa_hun_krd_hau_geo_ita_swe_nor_hin_mlt_chh_cze_fin_moo_jav_fre_bat_jpn_tml_kor_lat_spa_xho_por_mly_glc_amr_mao_cnt_ben_tsw_dut_wly_pan_urd_bul_rus_qcu_ctl_bos_eng_ewe_tig_ger_amh_svk_tag_arw_zul_ukr_dyu_sun_tha_heb_knd_bam_dgb_tur_afr_alb_uzb_fbf_vie_owc_tsn_igb_ven	0.190881013635831	0.449167826897188	0.654355584955543
655	sod_glc_tsn_ger_anl_tig_sid_grk_azi_tur_igb_mly_bem_lit_alb_bsq_hin_aeg_ses_mnd_dut_krd_dgb_mcd_xho_bos_fin_dyu_bam_est_lat_owc_geo_ben_ita_rus_eng_chh_heb_por_hun_akn_mao_arw_ind_jpn_tml_kor_slo_ctl_yor_spa_tag_svk_hau_jav_cnt_scr_zul_afr_mlt_rom_swe_fre_ukr_qcu_pol_cze_urd_swa_amh_prs_amr_guj_sun_pan_lda_bul_fbf_bat_tha_gam_knd_cic_tsw_uzb_mol_nor_aze_ewe_vie_wly_swt_ven_moo	0.76559617203229	1.81266419102378	0.0731100763752557
656	gam_svk_tsn_ger_amh_sod_owc_bul_aze_tur_yor_tag_tsw_mcd_pol_bsq_ita_aeg_bam_cnt_alb_ukr_cic_krd_bem_grk_est_fbf_dyu_fin_guj_heb_geo_ben_por_ctl_spa_tig_sid_nor_hun_ven_ind_bos_mly_jpn_knd_kor_fre_swe_igb_eng_sun_cze_mlt_bat_mnd_rom_zul_mol_anl_glc_scr_lat_afr_qcu_urd_slo_rus_ses_hau_prs_chh_arw_mao_lit_ewe_hin_akn_jav_tha_amr_tml_moo_dgb_uzb_pan_dut_azi_lda_vie_wly_swt_xho_swa	0.0217204775877294	0.0511819731638906	0.959290287576978
657	hau_rus_ven_grk_sod_tig_wly_mol_uzb_azi_swt_mao_moo_ben_alb_bsq_slo_sid_ses_mnd_bos_ita_bem_urd_fbf_ukr_hun_tsn_zul_est_bul_anl_geo_afr_hin_ctl_svk_amr_owc_swe_fin_lda_ind_scr_mly_jpn_knd_kor_lit_nor_igb_glc_sun_guj_aeg_jav_cnt_lat_tsw_mcd_mlt_arw_pan_prs_fre_qcu_ger_dut_eng_ewe_amh_krd_gam_por_tag_cze_yor_spa_swa_bat_tha_chh_tml_xho_dyu_aze_pol_rom_tur_akn_vie_heb_bam_cic_dgb	-0.0502972515480639	-0.118620306048487	0.905832018812733
658	aeg_eng_ses_mol_wly_anl_chh_spa_aze_tur_tsn_jav_xho_bos_bul_bsq_dut_hau_ewe_mnd_ger_pol_dgb_alb_akn_prs_fin_swa_dyu_est_lit_amh_geo_ctl_por_urd_nor_mlt_sid_pan_hun_swt_tag_mcd_ind_jpn_tml_kor_krd_grk_ven_swe_bat_guj_tig_mao_cnt_rom_tsw_svk_gam_arw_slo_afr_fre_qcu_hin_ben_rus_bam_heb_scr_amr_ukr_sun_ita_bem_lat_fbf_mly_tha_sod_knd_zul_lda_azi_glc_cze_uzb_igb_vie_owc_yor_cic_moo	-0.798793110452521	-1.92309463120891	0.0575274900428558
659	hau_rus_dgb_lit_tig_mlt_wly_glc_uzb_tur_swa_mao_moo_scr_nor_bsq_ita_sod_ses_mnd_pan_svk_ewe_swe_igb_urd_fin_bem_tsw_est_arw_amh_geo_krd_dut_bos_fre_aeg_owc_bul_hun_yor_sun_rom_tag_jpn_tml_kor_ukr_slo_lda_mcd_jav_ctl_sid_ind_cnt_por_swt_grk_heb_prs_ger_ben_spa_qcu_lat_pol_guj_cic_chh_cze_gam_alb_bat_eng_zul_mol_akn_mly_tha_amr_knd_xho_dyu_aze_hin_afr_azi_ven_vie_anl_bam_tsn_fbf	-0.66365622576531	-1.58812315043103	0.115652665501988
660	owc_rom_swa_urd_sid_tig_anl_lat_aze_azi_dyu_sun_bem_bos_svk_bsq_cze_wly_xho_cnt_ukr_fre_moo_hin_cic_eng_est_ewe_bam_fin_prs_hau_geo_mol_slo_scr_pol_chh_sod_lit_hun_zul_mly_guj_jav_jpn_knd_kor_ita_arw_swt_alb_tag_bul_amr_mao_mnd_rus_ses_ctl_gam_nor_mcd_afr_ger_qcu_krd_por_grk_dgb_mlt_pan_heb_swe_ind_dut_lda_spa_igb_bat_tha_aeg_tml_akn_tsw_uzb_ben_glc_tur_yor_vie_amh_fbf_ven_tsn	-0.257976825248623	-0.609859829920077	0.543441915737297
661	anl_arw_swa_fre_wly_hau_amh_ger_azi_tur_zul_mao_ses_ita_nor_bsq_swe_chh_bem_mnd_por_slo_swt_rus_dgb_prs_hun_yor_moo_est_ukr_aeg_geo_glc_krd_rom_bos_gam_sid_ben_fin_tsw_tag_lit_ind_jpn_tml_kor_pol_eng_ven_grk_jav_spa_tig_mly_cnt_guj_tsn_lat_owc_afr_urd_pan_cze_qcu_mol_ctl_svk_ewe_sod_scr_heb_mcd_bat_hin_cic_bul_akn_sun_tha_mlt_knd_igb_fbf_uzb_alb_dut_aze_dyu_vie_amr_bam_xho_lda	-0.0842808036103864	-0.198838813819872	0.842822887672682
662	sid_glc_swt_mcd_hau_heb_chh_bos_uzb_aze_swa_mly_xho_scr_cze_bsq_mol_owc_tsw_cnt_rom_ita_ses_eng_yor_pol_est_bam_dyu_fin_urd_amr_geo_krd_por_arw_lat_mlt_gam_ctl_hun_cic_bat_nor_ind_jpn_knd_kor_fre_hin_tsn_slo_jav_ben_aeg_sun_mnd_spa_fbf_prs_anl_ger_swe_guj_ukr_qcu_alb_rus_pan_lda_wly_bul_sod_grk_tag_afr_akn_svk_igb_mao_tha_amh_tml_bem_ven_tur_lit_dut_azi_moo_vie_tig_dgb_zul_ewe	0.5660740334025	1.33735257885408	0.18436926418455
663	amr_grk_dgb_pan_anl_owc_hau_bul_azi_uzb_tsn_mao_dyu_ita_ger_bsq_spa_tig_cic_mnd_ukr_hin_igb_eng_ewe_lat_est_tsw_swa_fin_ben_wly_geo_urd_rus_slo_prs_gam_amh_svk_hun_ses_mly_ctl_tag_jpn_tml_kor_glc_lit_zul_fre_sun_cze_heb_jav_cnt_alb_bem_mol_sid_dut_guj_pol_swe_qcu_bos_arw_rom_yor_aeg_afr_mlt_por_bat_scr_xho_nor_ven_ind_tha_chh_knd_swt_akn_aze_mcd_krd_tur_lda_vie_sod_fbf_bam_moo	0.515475125037	1.21705356176672	0.226663266647135
664	chh_grk_dgb_ukr_wly_heb_gam_urd_tur_uzb_tsw_bat_lda_fre_cze_bsq_eng_owc_cic_mnd_afr_krd_swt_nor_bam_spa_hun_xho_bem_fin_scr_sod_geo_alb_lit_ctl_mol_aeg_amr_lat_est_zul_ind_prs_tag_jpn_tml_kor_glc_dut_moo_slo_mao_bos_hau_mly_cnt_ita_tsn_svk_tig_arw_pol_rom_ger_qcu_rus_bul_mcd_dyu_sid_swe_anl_por_sun_pan_fbf_hin_ewe_jav_tha_amh_knd_yor_igb_aze_guj_ben_azi_swa_vie_mlt_akn_ses_ven	-0.418294007227017	-0.993085187109592	0.323245298929455
665	anl_lit_zul_pol_amr_hau_mlt_ita_tur_uzb_ses_ind_moo_bul_krd_bsq_eng_heb_ewe_mnd_ben_mcd_lda_prs_cic_rom_est_bem_xho_fin_afr_sod_geo_scr_por_urd_spa_chh_amh_slo_hun_ven_bat_guj_mao_jpn_knd_kor_rus_arw_dyu_fre_mly_dut_wly_sun_cnt_pan_tsn_ger_aeg_hin_ctl_swe_grk_qcu_ukr_alb_lat_dgb_tig_nor_owc_bos_tag_svk_swa_mol_akn_jav_tha_sid_tml_tsw_yor_azi_glc_cze_aze_fbf_vie_gam_igb_bam_swt	-0.182456161108707	-0.430161182196362	0.668073555380857
666	wly_grk_fbf_scr_mlt_aeg_gam_afr_uzb_tur_ewe_mly_dyu_bul_guj_bsq_lit_anl_ven_cnt_nor_svk_zul_pan_tsn_pol_hun_ses_lda_fin_fre_sod_geo_ita_bos_ukr_dut_owc_tig_glc_est_akn_bat_swe_jav_jpn_tml_kor_rus_urd_moo_ctl_sun_krd_heb_tag_mnd_hin_igb_arw_amh_cze_prs_alb_mol_qcu_ben_por_eng_swa_chh_rom_amr_lat_ind_ger_bam_slo_dgb_mao_tha_hau_knd_tsw_swt_azi_spa_mcd_aze_yor_vie_sid_cic_bem_xho	-0.285608147829964	-0.674919651646114	0.501401311619698
667	anl_hin_moo_lit_chh_aeg_amh_nor_aze_azi_tsw_jav_fbf_guj_svk_bsq_ger_sid_bem_cnt_krd_por_xho_eng_cic_ita_fin_yor_igb_hun_rus_gam_geo_prs_scr_spa_grk_mlt_sod_ukr_est_ven_bat_afr_sun_jpn_tml_kor_cze_mcd_swa_bul_tag_mol_wly_mly_mnd_lat_ses_slo_owc_urd_pan_dut_rom_qcu_glc_swe_pol_swt_hau_bos_tig_fre_mao_alb_bam_ben_akn_ind_tha_amr_knd_zul_ewe_uzb_ctl_arw_tur_dyu_vie_heb_lda_dgb_tsn	-0.831144094038856	-2.00780878625407	0.0475651506089511
668	anl_hin_yor_krd_amr_gam_sod_swe_uzb_tur_bam_sun_dyu_bul_afr_bsq_glc_heb_dgb_cnt_lit_slo_fbf_grk_zul_bos_fin_ven_bem_est_nor_sid_geo_scr_ben_lat_svk_amh_mlt_mol_hun_moo_mao_ukr_ind_jpn_tml_kor_pan_fre_akn_mcd_tag_alb_chh_mly_mnd_ita_tsn_eng_owc_ger_por_spa_urd_qcu_arw_prs_rus_cic_hau_guj_wly_pol_jav_dut_swt_ctl_tsw_bat_tha_aeg_knd_lda_swa_aze_cze_rom_azi_ses_vie_tig_igb_ewe_xho	-0.46865988403209	-1.11336917474671	0.26841930734927
669	amr_urd_tsn_ukr_heb_sod_mlt_mol_aze_uzb_dgb_tag_swa_eng_guj_bsq_lit_owc_dyu_mnd_prs_svk_xho_swe_zul_ctl_fin_swt_ven_est_glc_aeg_geo_fre_spa_pan_por_tig_hau_mcd_hun_igb_jav_alb_mly_jpn_knd_kor_pol_bos_akn_ben_bat_rom_sid_sun_cnt_krd_cic_cze_anl_bul_ita_dut_grk_qcu_rus_arw_afr_moo_gam_slo_amh_hin_ind_lat_bem_scr_tsw_mao_tha_wly_tml_ses_bam_tur_nor_ger_azi_ewe_vie_chh_lda_fbf_yor	-0.297856954981981	-0.704171980841831	0.483085210154382
670	gam_ita_zul_lat_tig_sod_amh_slo_uzb_aze_dgb_mao_moo_rom_nor_bsq_grk_heb_tsn_mnd_alb_ben_swa_scr_cic_cze_hun_ses_dyu_est_rus_chh_geo_pan_pol_arw_glc_hau_mlt_lit_fin_akn_mly_guj_jav_jpn_knd_kor_bos_swe_bam_mcd_ind_spa_aeg_bat_cnt_ctl_swt_prs_anl_hin_fre_mol_dut_qcu_ukr_afr_svk_ven_wly_urd_sid_por_sun_bul_ewe_ger_lda_tag_tha_amr_tml_bem_yor_tur_eng_krd_azi_tsw_vie_owc_xho_igb_fbf	-0.254062887102937	-0.600011555963535	0.54995775520698
671	hau_rus_cic_krd_sid_amh_amr_fre_uzb_azi_dyu_ind_igb_ctl_bos_bsq_mcd_mlt_swt_cnt_guj_mol_dgb_ger_fbf_alb_fin_xho_ewe_hun_rom_owc_geo_hin_swe_prs_arw_heb_anl_afr_est_zul_jav_spa_mao_jpn_knd_kor_por_bul_akn_eng_bat_nor_chh_mly_mnd_lat_tsw_ita_gam_grk_glc_cze_ukr_qcu_dut_pan_scr_tsn_tig_ben_wly_slo_sun_pol_ven_urd_lda_tag_tha_sod_tml_bem_bam_tur_svk_lit_aze_swa_vie_aeg_yor_ses_moo	-1.3268878639294	-3.3144628020616	0.00130982869382589
672	sod_rus_dgb_nor_gam_owc_sid_pol_azi_tur_akn_ind_cic_rom_afr_bsq_ger_wly_fbf_mnd_slo_guj_ses_bos_moo_prs_est_tsn_lda_fin_por_amh_geo_lit_mcd_alb_hin_hau_tig_bul_hun_bem_mly_scr_mao_jpn_tml_kor_ukr_cze_zul_arw_tag_lat_heb_sun_cnt_ctl_swt_dut_anl_eng_urd_spa_mol_qcu_ben_fre_grk_ewe_mlt_krd_chh_swe_bat_glc_tsw_pan_yor_jav_tha_aeg_knd_igb_ven_uzb_svk_ita_aze_dyu_vie_amr_swa_xho_bam	0.352364167544656	0.832568366578057	0.407221142888761
673	owc_slo_tsn_bos_tig_hau_amh_por_azi_aze_ewe_tag_cic_grk_bul_bsq_arw_chh_ven_cnt_fre_ger_xho_urd_akn_pol_est_ses_lda_hun_mcd_sid_geo_rom_guj_ben_eng_mlt_anl_ukr_fin_swa_jav_ctl_bat_jpn_tml_kor_spa_cze_yor_lat_ind_svk_amr_mly_mnd_prs_bam_alb_sod_ita_nor_swe_glc_qcu_hin_dut_krd_moo_aeg_pan_gam_afr_mao_scr_swt_mol_igb_sun_tha_heb_knd_zul_dgb_tur_lit_rus_uzb_dyu_vie_wly_tsw_bem_fbf	-0.279989999026132	-0.662650925279409	0.509193103186229
674	amh_pol_dyu_spa_anl_hau_owc_dut_azi_uzb_ewe_bat_moo_rom_ukr_bsq_ctl_gam_tsn_mnd_slo_mol_ses_rus_swt_prs_hun_lda_bam_fin_bos_chh_geo_ger_glc_nor_afr_tig_heb_por_est_tsw_mao_ben_ind_jpn_tml_kor_bul_grk_dgb_krd_sun_cze_amr_tag_cnt_lat_igb_lit_aeg_pan_hin_guj_mcd_qcu_arw_ita_urd_fbf_wly_alb_mlt_fre_jav_swe_zul_svk_bem_mly_tha_sid_knd_yor_swa_aze_eng_scr_tur_ven_vie_sod_akn_cic_xho	0.259489722039747	0.610491217472238	0.543025511198292
675	amh_krd_dyu_bos_sod_mlt_anl_prs_tur_uzb_ses_tag_lda_spa_dut_bsq_mcd_tig_tsn_mnd_ctl_scr_xho_alb_akn_arw_fin_tsw_zul_est_slo_aeg_geo_rom_ukr_ger_urd_hau_owc_grk_hun_bam_jav_pol_mly_jpn_knd_kor_mol_lat_fbf_lit_mao_rus_chh_ind_cnt_guj_swa_afr_sid_swe_svk_ita_hin_qcu_eng_glc_nor_ewe_gam_ben_amr_por_sun_fre_bem_pan_igb_bat_tha_wly_tml_cic_moo_azi_bul_cze_aze_swt_vie_heb_yor_ven_dgb	-0.356033975293884	-0.843634577269496	0.401038376098766
676	owc_lat_igb_ben_aeg_sod_hau_swe_aze_azi_yor_bat_bem_por_hin_bsq_glc_anl_akn_cnt_rus_slo_swt_bos_dyu_spa_est_ven_lda_fin_arw_amh_geo_prs_mol_guj_urd_amr_heb_mcd_hun_ewe_jav_alb_mly_jpn_tml_kor_ctl_svk_tsw_bul_ind_cze_sid_tag_mnd_afr_dgb_ukr_wly_scr_dut_krd_pan_qcu_fre_pol_nor_moo_tig_ger_chh_grk_sun_eng_bam_rom_zul_mao_tha_mlt_knd_cic_tsn_tur_lit_ita_uzb_fbf_vie_gam_ses_xho_swa	-0.350917194897004	-0.830531825891154	0.4083652339018
677	owc_spa_lda_afr_amh_anl_sid_ukr_aze_tur_yor_sun_bem_cze_grk_bsq_ctl_sod_cic_mnd_lit_alb_swa_mol_akn_nor_fin_tsn_dyu_hun_mcd_mlt_geo_ben_svk_prs_bul_hau_chh_pan_est_bam_jav_krd_mly_jpn_knd_kor_guj_eng_swt_scr_tag_lat_heb_bat_cnt_arw_igb_swe_wly_hin_ger_dut_ita_qcu_bos_slo_pol_zul_amr_por_aeg_urd_ind_rus_ewe_rom_ses_mao_tha_tig_tml_fbf_dgb_azi_fre_glc_uzb_tsw_vie_gam_ven_xho_moo	0.172953798910827	0.407549364486398	0.684541175347944
678	heb_lat_igb_dut_sid_tig_gam_rom_azi_tur_bam_bat_bem_krd_arw_bsq_pol_amh_dgb_cnt_ita_slo_ewe_mol_tsn_cze_est_xho_moo_fin_nor_chh_geo_lit_glc_mcd_urd_hau_owc_ben_hun_swa_mao_por_ind_jpn_tml_kor_bos_swe_yor_rus_jav_svk_sod_mly_mnd_afr_fbf_eng_amr_pan_bul_prs_grk_qcu_fre_ukr_ger_zul_anl_scr_wly_ctl_sun_alb_tsw_guj_ses_tag_tha_mlt_knd_dyu_swt_uzb_spa_hin_aze_ven_vie_aeg_lda_akn_cic	-0.300936292662882	-0.713052742482888	0.477598529279195
679	sid_krd_tsn_alb_owc_heb_chh_por_uzb_tur_bam_mao_ven_rom_urd_bsq_pan_sod_moo_mnd_bos_afr_tsw_swe_xho_grk_est_swa_cic_hun_ger_hau_geo_hin_guj_glc_bul_gam_amr_ita_fin_ewe_jav_cze_tag_jpn_knd_kor_arw_spa_dyu_slo_ind_eng_mlt_mly_cnt_pol_swt_svk_tig_scr_mcd_ctl_ukr_qcu_fre_nor_mol_dgb_anl_lat_aeg_lit_bat_prs_zul_rus_akn_sun_tha_wly_tml_igb_bem_azi_dut_ben_aze_lda_vie_amh_ses_yor_fbf	0.282117737762873	0.664719418428763	0.50787491373137
680	chh_pol_yor_eng_mlt_amr_gam_por_uzb_tur_akn_mao_lda_bul_grk_bsq_arw_amh_ewe_mnd_afr_glc_zul_ctl_cic_hin_hun_bem_fbf_fin_rus_sid_geo_urd_dut_nor_ukr_wly_owc_lit_est_bam_tag_mcd_bat_jpn_knd_kor_krd_bos_xho_swe_jav_lat_tig_ind_cnt_ger_moo_scr_aeg_alb_slo_guj_ita_qcu_svk_spa_prs_tsn_anl_rom_sod_pan_sun_mol_swt_ben_ven_mly_tha_heb_tml_ses_dgb_aze_fre_cze_azi_igb_vie_hau_tsw_dyu_swa	-0.141305209268957	-0.33360885829825	0.739425753501733
681	hau_por_dgb_mol_chh_amh_aeg_fre_tur_uzb_cic_jav_igb_ctl_svk_bsq_rus_mlt_tsw_mnd_bul_bos_yor_mcd_fbf_urd_fin_ven_akn_hun_nor_gam_geo_hin_rom_ger_lit_amr_tig_pol_est_moo_tag_swe_mly_jpn_tml_kor_slo_alb_ses_krd_mao_cze_wly_ind_cnt_afr_swt_ita_owc_prs_arw_pan_eng_qcu_grk_scr_glc_bem_sod_spa_heb_lat_bat_ben_tsn_ukr_lda_sun_tha_sid_knd_dyu_xho_aze_guj_dut_azi_ewe_vie_anl_zul_swa_bam	-0.562949348562735	-1.34247767752517	0.182708995593298
682	amh_ita_swa_swe_chh_aeg_heb_alb_azi_tur_bam_sun_tsw_ctl_hin_bsq_fre_gam_yor_cnt_por_glc_cic_svk_dgb_rom_hun_ewe_fbf_est_lit_sod_geo_ger_ben_krd_bul_anl_amr_ukr_fin_ses_bat_urd_mly_jpn_knd_kor_eng_grk_ven_bos_jav_scr_hau_tag_mnd_pan_swt_slo_owc_guj_lat_mcd_pol_qcu_arw_rus_cze_xho_wly_spa_tig_mol_mao_nor_dyu_afr_zul_ind_tha_mlt_tml_moo_igb_aze_prs_dut_uzb_akn_vie_sid_tsn_lda_bem	-1.20300548950038	-2.98221821717832	0.00365347538201453
683	sid_ctl_bam_slo_mlt_owc_amh_nor_azi_aze_fbf_ind_moo_eng_bul_bsq_ger_gam_swt_mnd_hin_afr_tsw_urd_swa_rus_est_igb_dyu_hun_por_heb_geo_rom_ukr_grk_mcd_wly_anl_glc_fin_xho_tag_spa_bat_jpn_knd_kor_dut_pan_ewe_ita_sun_prs_aeg_mly_cnt_pol_ses_krd_tig_lit_bos_fre_guj_qcu_ben_cze_svk_bem_amr_alb_hau_swe_mao_arw_lda_scr_dgb_jav_tha_sod_tml_yor_ven_tur_lat_mol_uzb_cic_vie_chh_tsn_zul_akn	0.714597653797788	1.69440443656017	0.0935348503790503
684	chh_svk_igb_lat_anl_aeg_gam_guj_tur_uzb_moo_sun_ewe_dut_ukr_bsq_spa_amh_lda_cnt_por_alb_xho_ben_yor_lit_hun_bam_zul_fin_mcd_owc_geo_rom_rus_ctl_krd_amr_heb_ger_est_tsw_mly_cze_tag_jpn_tml_kor_fre_glc_bem_arw_jav_afr_sid_bat_mnd_pan_swa_slo_sod_prs_mol_hin_urd_qcu_bul_eng_bos_swt_tig_pol_mlt_ita_ind_nor_ven_scr_ses_mao_tha_wly_knd_fbf_tsn_aze_swe_grk_azi_dgb_vie_hau_dyu_cic_akn	-0.521731323399004	-1.241629673465	0.21749560228137
685	amr_ctl_akn_rus_owc_amh_hau_mol_aze_uzb_lda_sun_ewe_ben_hin_bsq_mcd_sid_igb_mnd_lit_afr_bem_ger_fbf_cze_hun_swa_ses_est_glc_tig_geo_pan_krd_ita_fre_aeg_gam_pol_fin_bam_bat_bos_jav_jpn_knd_kor_slo_dut_xho_urd_tag_spa_heb_mao_cnt_svk_tsn_scr_wly_ukr_swe_eng_prs_qcu_arw_alb_bul_dgb_mlt_grk_anl_guj_ind_por_zul_nor_yor_mly_tha_sod_tml_cic_moo_tur_rom_lat_azi_ven_vie_chh_tsw_swt_dyu	-0.353089991273817	-0.836885685536233	0.404802185099235
686	anl_ita_tsn_slo_amr_chh_aeg_ukr_azi_uzb_fbf_sun_bem_pan_guj_bsq_ger_sid_moo_mnd_mcd_mol_zul_eng_akn_lit_est_igb_bam_hun_swe_wly_geo_scr_bul_afr_arw_gam_heb_glc_fin_cic_mly_spa_tag_jpn_knd_kor_rus_prs_ewe_por_bat_pol_tig_ind_cnt_svk_tsw_urd_owc_rom_hin_lat_bos_qcu_ctl_cze_dut_lda_sod_alb_mlt_fre_mao_nor_swa_ben_dyu_jav_tha_amh_tml_ven_ses_aze_grk_krd_tur_yor_vie_hau_dgb_xho_swt	-0.12568543394484	-0.296079857690833	0.767829230580167
687	chh_arw_igb_scr_anl_hau_mlt_nor_aze_tur_swa_ind_dgb_eng_bos_bsq_prs_gam_xho_cnt_grk_pan_swt_krd_ewe_pol_hun_ses_cic_fin_lat_amh_geo_ger_cze_mcd_rom_heb_tig_fre_est_yor_sun_mol_mao_jpn_tml_kor_dut_slo_bam_svk_bat_ctl_wly_tag_mnd_ita_moo_swe_sid_glc_guj_rus_por_qcu_ukr_hin_spa_bem_aeg_alb_owc_afr_jav_ben_zul_bul_ven_mly_tha_amr_knd_tsw_akn_uzb_urd_lit_azi_tsn_vie_sod_dyu_lda_fbf	-0.570988428503443	-1.36205869599003	0.176469390352243
688	owc_ger_moo_pol_tig_heb_chh_guj_tur_uzb_fbf_ind_lda_dut_pan_bsq_spa_amr_xho_mnd_ctl_scr_bem_arw_ses_bul_fin_bam_tsw_est_lat_mlt_geo_mol_swe_urd_ita_sid_aeg_hin_hun_ewe_mao_rom_sun_jpn_tml_kor_lit_prs_dyu_glc_mly_afr_sod_jav_cnt_grk_cic_bos_amh_cze_slo_krd_ben_qcu_ukr_eng_alb_swa_anl_fre_gam_nor_bat_rus_ven_svk_akn_tag_tha_wly_knd_zul_tsn_azi_por_mcd_aze_yor_vie_hau_igb_swt_dgb	-0.166373634755938	-0.392456204479199	0.695619188302425
689	sod_ctl_akn_glc_wly_tig_chh_slo_tur_azi_tsn_sun_yor_ukr_ger_bsq_pol_mlt_tsw_mnd_lit_prs_igb_spa_bam_guj_hun_zul_ses_est_arw_heb_geo_hin_bul_pan_cze_gam_sid_eng_fin_bem_jav_urd_tag_jpn_knd_kor_swe_grk_swt_fre_mly_alb_hau_bat_cnt_por_fbf_svk_amr_ben_krd_mol_ita_qcu_rus_scr_dut_lda_aeg_lat_anl_afr_mao_nor_dgb_rom_xho_ind_tha_owc_tml_ven_swa_uzb_mcd_bos_aze_dyu_vie_amh_ewe_moo_cic	0.409724958379919	0.966605032733163	0.336248466125973
690	sod_spa_fbf_guj_heb_gam_owc_ctl_uzb_aze_moo_bat_cic_dut_urd_bsq_slo_chh_swa_mnd_fre_nor_tsw_por_bam_bos_fin_igb_zul_hun_arw_sid_geo_bul_lat_swe_ben_aeg_wly_lit_est_swt_sun_ger_ind_jpn_tml_kor_mol_svk_xho_ita_mao_afr_amh_tag_cnt_pol_ven_eng_mlt_rom_glc_hin_pan_qcu_mcd_rus_cze_yor_hau_prs_tig_grk_jav_alb_lda_scr_ewe_mly_tha_amr_knd_akn_bem_azi_ukr_krd_tur_dyu_vie_anl_dgb_tsn_ses	-0.502301471415648	-1.19635828492465	0.234597906347695
691	hau_grk_igb_lit_mlt_owc_wly_urd_uzb_azi_yor_mao_tsn_bul_rus_bsq_por_sod_ses_mnd_pol_hin_swa_afr_cic_pan_fin_lda_bam_est_ben_amr_geo_arw_bos_fre_lat_gam_heb_eng_hun_zul_bat_mol_jav_jpn_tml_kor_ukr_svk_fbf_glc_sun_guj_sid_ind_cnt_swe_dyu_prs_tig_cze_mcd_nor_alb_qcu_dut_spa_ita_moo_chh_scr_amh_ctl_mly_ger_bem_slo_swt_tag_tha_aeg_knd_dgb_akn_tur_krd_rom_aze_ewe_vie_anl_xho_ven_tsw	-0.814311336641924	-1.96174212257209	0.0527826760449798
692	chh_swe_igb_ukr_owc_wly_amr_nor_uzb_aze_cic_mao_akn_rus_glc_bsq_cze_heb_moo_cnt_bul_rom_bem_scr_lda_guj_est_zul_yor_hun_krd_mlt_geo_lat_spa_slo_lit_sid_amh_hin_fin_ewe_tag_ita_bat_jpn_tml_kor_grk_ger_bam_svk_mly_prs_aeg_sun_mnd_por_ses_pan_tig_fre_mol_eng_ctl_qcu_ben_dut_urd_dyu_gam_arw_anl_alb_ind_bos_tsn_mcd_fbf_jav_tha_sod_knd_ven_dgb_azi_pol_afr_tur_tsw_vie_hau_swt_swa_xho	0.0886989291990653	0.208708646341492	0.835132131904788
693	sod_cze_moo_pan_hau_gam_heb_afr_aze_uzb_tsw_mao_xho_pol_ctl_bsq_urd_amh_bam_cnt_swe_spa_yor_lit_lda_mcd_hun_fbf_bem_est_nor_wly_geo_grk_alb_glc_bos_owc_chh_guj_fin_ewe_ind_mol_sun_jpn_tml_kor_rom_scr_dyu_ger_tag_lat_amr_mly_mnd_bul_cic_ukr_sid_ben_arw_prs_ita_qcu_hin_eng_svk_ses_mlt_slo_anl_krd_jav_rus_swt_por_igb_bat_tha_aeg_knd_tsn_akn_azi_dut_fre_tur_swa_vie_tig_zul_dgb_ven	0.375403839938719	0.884991007441102	0.378443904634251
694	sod_dut_fbf_krd_mlt_amh_chh_guj_aze_tur_ven_sun_zul_arw_ita_bsq_bos_owc_igb_mnd_afr_por_swt_cze_xho_mol_fin_tsw_ses_est_lit_anl_geo_rus_alb_ger_grk_aeg_tig_eng_hun_bem_mly_fre_ind_jpn_knd_kor_svk_spa_ewe_swe_tag_prs_heb_bat_cnt_scr_moo_glc_wly_rom_ukr_slo_urd_qcu_bul_pol_lat_bam_hau_ben_gam_pan_jav_ctl_lda_hin_swa_mao_tha_sid_tml_cic_dgb_azi_nor_mcd_uzb_akn_vie_amr_yor_dyu_tsn	-0.205600602076633	-0.486079656930804	0.628054074933425
695	amr_por_fbf_mol_mlt_chh_owc_mcd_aze_tur_tsn_mly_bem_arw_afr_bsq_scr_sid_dgb_cnt_urd_svk_bam_dut_ewe_bos_hun_igb_ses_fin_spa_tig_geo_bul_krd_hin_guj_heb_amh_lat_est_cic_ind_fre_tag_jpn_tml_kor_glc_cze_dyu_alb_mao_prs_aeg_sun_mnd_swe_akn_pan_hau_pol_eng_ctl_nor_qcu_rom_slo_lit_lda_sod_grk_wly_ita_jav_ben_xho_rus_swa_bat_tha_gam_knd_moo_ven_uzb_ger_ukr_azi_swt_vie_anl_yor_zul_tsw	0.796646595112832	1.89556813992431	0.0611225842924159
696	owc_rus_dgb_pol_anl_mlt_sid_glc_aze_tur_ven_mly_tsw_grk_ukr_bsq_prs_heb_lda_cnt_nor_lat_swt_svk_igb_arw_est_swa_dyu_fin_hin_amh_geo_ctl_dut_guj_fre_tig_amr_slo_hun_moo_bat_mol_ind_jpn_knd_kor_ger_ben_zul_alb_mao_bul_sod_tag_mnd_spa_bam_ita_aeg_mcd_cze_pan_scr_qcu_por_eng_lit_ewe_wly_rom_hau_krd_jav_swe_yor_afr_akn_sun_tha_gam_tml_xho_ses_azi_urd_bos_uzb_tsn_vie_chh_bem_cic_fbf	0.253843436106137	0.597868903527221	0.551380546051996
697	mlt_fre_yor_grk_tig_sod_anl_afr_uzb_azi_akn_mly_igb_ben_scr_bsq_dut_heb_zul_mnd_mol_pol_cic_ukr_xho_lat_fin_ewe_bem_hun_krd_chh_geo_cze_svk_rus_bul_wly_aeg_eng_est_swa_sun_pan_bat_jpn_tml_kor_por_hin_fbf_alb_ind_bos_hau_mao_cnt_prs_ven_urd_amh_lit_glc_swe_ita_qcu_ger_arw_spa_ses_owc_nor_amr_rom_jav_mcd_bam_slo_swt_tag_tha_sid_knd_dyu_tsw_aze_guj_ctl_tur_lda_vie_gam_moo_tsn_dgb	-0.203707671226442	-0.480433432931131	0.632047424761465
698	sid_mol_zul_ctl_mlt_owc_anl_pol_uzb_azi_ewe_mao_moo_nor_alb_bsq_dut_sod_bem_mnd_glc_cze_akn_grk_tsw_pan_hun_dyu_yor_fin_slo_hau_geo_bul_hin_arw_swe_gam_chh_mcd_est_swa_mly_ger_ind_jpn_tml_kor_prs_eng_ven_por_jav_spa_heb_sun_cnt_ukr_igb_ben_aeg_lat_bos_guj_afr_qcu_scr_rom_ita_ses_amh_urd_tig_rus_tag_fre_tsn_lit_bam_bat_tha_wly_knd_cic_lda_tur_svk_krd_aze_xho_vie_amr_dgb_swt_fbf	0.419811846859195	0.990265120544958	0.324614042688729
699	sod_krd_yor_alb_chh_gam_mlt_rom_aze_tur_swa_mao_fbf_nor_cze_bsq_bul_owc_lda_cnt_ger_spa_dgb_svk_ses_lit_fin_moo_bem_est_guj_aeg_geo_glc_ukr_afr_arw_heb_sid_dut_hun_tsw_mly_scr_ind_jpn_tml_kor_mol_eng_xho_pan_jav_hin_tig_sun_mnd_grk_tsn_ben_hau_lat_pol_swe_ita_qcu_bos_slo_urd_ewe_amr_fre_amh_ctl_tag_mcd_zul_por_akn_bat_tha_wly_knd_swt_dyu_azi_rus_prs_uzb_ven_vie_anl_bam_igb_cic	-0.349697938739912	-0.82994216440063	0.408696857686015
700	amr_dut_zul_afr_mlt_amh_hau_ctl_aze_azi_fbf_mao_ewe_bul_cze_bsq_eng_wly_ven_cnt_pol_bos_igb_alb_dyu_ben_hun_bem_lda_fin_glc_heb_geo_ukr_arw_pan_prs_gam_owc_scr_est_moo_ind_urd_jav_jpn_knd_kor_lit_mcd_ses_hin_tag_rom_tig_bat_mnd_guj_bam_slo_aeg_ita_por_swe_lat_qcu_rus_svk_nor_yor_sod_ger_chh_spa_mly_grk_swa_krd_xho_sun_tha_anl_tml_swt_dgb_tur_fre_mol_uzb_cic_vie_sid_tsw_akn_tsn	-0.36687184438245	-0.869587252122579	0.386764837965366
701	heb_mol_yor_eng_tig_hau_chh_pol_uzb_azi_igb_sun_dgb_hin_fre_bsq_glc_owc_ewe_cnt_spa_rom_swt_pan_bam_bul_hun_zul_moo_fin_urd_anl_geo_krd_alb_swe_guj_sod_aeg_ben_est_ses_tag_cze_mao_jpn_knd_kor_svk_rus_cic_lat_jav_ctl_wly_ind_mnd_ger_xho_afr_mlt_mcd_ukr_prs_por_qcu_ita_arw_bos_tsn_gam_nor_sid_scr_bat_dut_tsw_lit_bem_mly_tha_amh_tml_fbf_ven_tur_slo_grk_aze_akn_vie_amr_swa_dyu_lda	-0.874168105878189	-2.10634133429346	0.0378678735829443
702	heb_slo_akn_bos_hau_owc_anl_cze_uzb_aze_zul_jav_swa_ukr_rus_bsq_ben_chh_xho_cnt_alb_prs_lda_urd_swt_nor_hun_fbf_bam_est_afr_sid_geo_spa_krd_eng_ger_sod_amr_glc_fin_ewe_tag_por_ind_jpn_tml_kor_dut_grk_bem_mol_mao_lit_gam_sun_mnd_ita_tsn_rom_aeg_mcd_pol_bul_fre_qcu_arw_pan_ctl_ses_wly_swe_amh_hin_mly_guj_ven_svk_moo_bat_tha_tig_knd_dgb_cic_tur_scr_lat_azi_dyu_vie_mlt_igb_yor_tsw	0.0900291871160293	0.21186989481049	0.83267217475024
703	owc_nor_dyu_urd_aeg_amh_mlt_mcd_aze_uzb_swa_mao_fbf_ctl_rom_bsq_glc_anl_swt_mnd_por_grk_tsw_rus_yor_cze_est_dgb_tsn_hun_ukr_wly_geo_ger_krd_guj_alb_tig_amr_scr_fin_ven_bat_afr_mly_jpn_knd_kor_ita_eng_cic_ben_jav_prs_gam_tag_cnt_arw_ses_lat_sod_pan_fre_spa_hin_qcu_slo_bul_dut_bem_hau_mol_heb_pol_ind_svk_igb_swe_moo_sun_tha_sid_tml_bam_xho_azi_lit_bos_tur_zul_vie_chh_akn_lda_ewe	-0.110272787615065	-0.259884760081569	0.795527146127084
704	amh_glc_swa_eng_aeg_sod_tig_ger_tur_uzb_yor_bat_lda_pan_cze_bsq_arw_anl_dgb_cnt_mcd_lit_dyu_ben_ses_ukr_est_moo_ven_fin_bul_mlt_geo_svk_urd_pol_ita_chh_wly_nor_hun_tsn_tag_lat_mly_jpn_knd_kor_dut_mol_igb_scr_sun_grk_gam_mao_mnd_guj_tsw_prs_owc_rom_rus_spa_alb_qcu_swe_bos_afr_akn_hau_fre_sid_slo_ind_ctl_ewe_krd_swt_jav_tha_amr_tml_bem_xho_aze_hin_por_azi_zul_vie_heb_cic_bam_fbf	-0.168107008269617	-0.396433115319545	0.692693700509661
705	chh_svk_dyu_pol_sid_anl_heb_arw_uzb_aze_xho_sun_moo_ita_swe_bsq_guj_mlt_ven_cnt_lit_nor_swt_mcd_lda_slo_fin_tsn_bam_hun_mol_sod_geo_ger_eng_hin_rom_tig_gam_rus_est_dgb_jav_afr_tag_jpn_tml_kor_prs_scr_ses_por_ind_grk_wly_bat_mnd_lat_bem_ben_hau_glc_pan_krd_fre_qcu_bul_bos_spa_zul_owc_alb_aeg_cze_mao_urd_cic_ukr_akn_mly_tha_amr_knd_fbf_swa_azi_dut_ctl_tur_tsw_vie_amh_yor_igb_ewe	-0.52723087059532	-1.25587708264913	0.212306512278766
706	tig_por_ses_bul_amr_sod_heb_arw_azi_tur_lda_bat_swt_ben_rus_bsq_lit_anl_tsw_cnt_svk_ita_tsn_urd_cic_prs_fin_zul_swa_hun_ukr_aeg_geo_lat_ctl_fre_cze_sid_hau_krd_est_bam_tag_mcd_jav_jpn_knd_kor_eng_spa_bem_pol_mly_glc_wly_ind_mnd_nor_xho_grk_amh_dut_swe_mol_slo_qcu_hin_ger_guj_moo_chh_bos_mlt_afr_sun_alb_ewe_scr_ven_mao_tha_gam_tml_igb_dgb_aze_pan_rom_uzb_akn_vie_owc_fbf_yor_dyu	-0.43538062781456	-1.03291277837288	0.304323335018101
707	hau_pol_bam_eng_anl_amr_mlt_ita_azi_aze_xho_bat_zul_ben_afr_bsq_slo_sid_ven_mnd_ctl_mol_moo_dut_tsn_swe_hun_cic_ewe_fin_ger_sod_geo_bos_scr_lit_cze_amh_chh_por_est_lda_tag_glc_ind_jpn_knd_kor_nor_ukr_dyu_guj_jav_prs_owc_sun_cnt_grk_ses_urd_wly_bul_fre_svk_spa_qcu_hin_rus_rom_igb_tig_arw_gam_pan_mly_krd_tsw_lat_swa_mao_tha_aeg_tml_bem_yor_tur_alb_mcd_uzb_swt_vie_heb_fbf_akn_dgb	-0.10904378817292	-0.257019706836298	0.79773133890026
708	owc_slo_yor_alb_sid_anl_amr_ita_azi_aze_moo_jav_swa_mol_swe_bsq_spa_chh_lda_cnt_ben_por_zul_bul_tsn_dut_fin_cic_akn_hun_pan_gam_geo_rom_bos_ctl_prs_mlt_tig_nor_est_fbf_mao_hin_ind_jpn_knd_kor_lit_lat_dyu_afr_bat_ukr_wly_tag_mnd_pol_tsw_glc_sod_mcd_urd_rus_ger_qcu_grk_arw_fre_xho_heb_svk_aeg_eng_mly_guj_dgb_krd_ses_sun_tha_hau_tml_ewe_ven_tur_scr_cze_uzb_swt_vie_amh_bem_bam_igb	-0.0932132898630602	-0.219610696897131	0.826655666010103
709	gam_mol_bam_lat_amr_sod_hau_hin_uzb_aze_xho_ind_lda_dut_fre_bsq_prs_tig_dgb_cnt_glc_cze_tsw_guj_igb_pan_est_ewe_moo_fin_grk_sid_geo_ukr_rom_arw_ger_mlt_chh_pol_hun_cic_mao_alb_jav_jpn_tml_kor_rus_urd_ses_bos_mly_ben_owc_bat_mnd_ita_ven_ctl_anl_eng_por_slo_scr_qcu_krd_bul_mcd_dyu_amh_svk_heb_afr_tag_spa_fbf_lit_akn_sun_tha_wly_knd_swt_swa_azi_swe_nor_tur_yor_vie_aeg_tsn_zul_bem	0.490556344215959	1.15980443957693	0.249097379652872
710	sid_ctl_ses_rom_hau_owc_heb_ukr_aze_tur_akn_mly_dyu_svk_spa_bsq_rus_mlt_yor_mnd_nor_ben_ven_grk_swt_swe_fin_moo_ewe_est_hin_amr_geo_dut_glc_arw_pol_wly_tig_pan_hun_lda_sun_fre_ind_jpn_knd_kor_urd_prs_bem_lit_tag_eng_aeg_bat_cnt_slo_tsw_krd_amh_por_mol_bul_cze_qcu_scr_mcd_lat_tsn_chh_afr_anl_bos_jav_ita_dgb_alb_swa_mao_tha_sod_tml_zul_fbf_uzb_ger_guj_azi_xho_vie_gam_bam_cic_igb	0.304325014256537	0.715613631094863	0.476022828285318
711	amh_spa_swt_slo_sod_chh_sid_afr_azi_uzb_xho_ind_fbf_hin_por_bsq_pan_amr_bem_cnt_lit_cze_moo_arw_dyu_urd_hun_cic_yor_fin_svk_heb_geo_pol_mol_dut_rom_gam_tig_ger_est_zul_mao_fre_jav_jpn_knd_kor_glc_bul_ses_lat_mly_guj_wly_sun_mnd_ctl_tsn_scr_hau_krd_bos_ita_eng_qcu_nor_rus_swe_igb_aeg_ukr_mlt_ben_tag_mcd_swa_grk_ewe_bat_tha_owc_tml_lda_tsw_tur_alb_prs_aze_bam_vie_anl_dgb_ven_akn	0.508778341078371	1.20588766503866	0.230919812074061
712	sod_ukr_yor_lat_hau_amr_mlt_ita_aze_uzb_bam_jav_bem_ben_pol_bsq_guj_owc_ven_mnd_cze_svk_akn_alb_dgb_afr_hun_dyu_lda_fin_bos_gam_geo_glc_scr_por_ger_heb_aeg_dut_est_xho_mly_lit_ind_jpn_tml_kor_hin_pan_ewe_slo_bat_rom_chh_mao_cnt_spa_cic_rus_amh_nor_prs_swe_urd_qcu_krd_bul_mol_tsn_sid_mcd_wly_eng_tag_ctl_fbf_grk_swt_sun_tha_anl_knd_zul_igb_tur_arw_fre_azi_tsw_vie_tig_moo_swa_ses	-1.03997482590758	-2.53921324337822	0.0127700956022533
713	aeg_fre_xho_mol_anl_gam_tig_bul_uzb_azi_bem_sun_dyu_mcd_cze_bsq_hin_wly_fbf_cnt_rom_glc_akn_bos_moo_lit_fin_ewe_tsw_est_arw_amh_geo_alb_grk_ger_ita_chh_mlt_guj_hun_tsn_tag_ben_ind_jpn_tml_kor_spa_pan_bam_por_bat_ukr_hau_mly_mnd_afr_cic_svk_sid_krd_nor_eng_ctl_qcu_scr_slo_lat_igb_heb_prs_owc_rus_jav_dut_swt_pol_zul_mao_tha_amr_knd_yor_ven_aze_swe_urd_tur_swa_vie_sod_dgb_ses_lda	-0.169573660416572	-0.399741289740135	0.690263688777151
714	wly_lat_zul_scr_heb_hau_sid_glc_tur_uzb_ses_jav_fbf_nor_lit_bsq_ben_sod_tsw_mnd_bul_ctl_igb_por_swt_krd_hun_bam_moo_fin_grk_amh_geo_guj_rom_bos_swe_tig_chh_svk_est_yor_bat_fre_ind_jpn_tml_kor_pan_cze_bem_pol_tag_slo_gam_sun_cnt_urd_swa_afr_amr_spa_dut_mcd_prs_qcu_alb_rus_ukr_xho_anl_eng_owc_hin_mly_ita_dgb_mol_tsn_mao_tha_aeg_knd_ewe_akn_azi_ger_arw_aze_lda_vie_mlt_dyu_cic_ven	-0.00569775741391738	-0.0134204558511786	0.989321095155508
715	tig_swe_swt_ctl_hau_heb_anl_bos_azi_aze_akn_jav_bem_rom_eng_bsq_arw_sod_ven_cnt_spa_mcd_tsn_guj_swa_ukr_fin_zul_xho_est_pol_owc_geo_mol_fre_slo_alb_wly_mlt_afr_hun_dyu_ind_ben_tag_jpn_knd_kor_lat_urd_igb_ita_mao_nor_chh_bat_mnd_ger_tsw_prs_aeg_cze_rus_pan_lit_qcu_grk_scr_bul_cic_amh_por_sid_hin_mly_svk_lda_dut_ses_sun_tha_gam_tml_ewe_yor_tur_krd_glc_uzb_moo_vie_amr_fbf_dgb_bam	-0.168108503562842	-0.396596488486372	0.692573619417574
716	mlt_slo_bem_svk_amh_sid_owc_ben_uzb_aze_yor_sun_cic_nor_bul_bsq_grk_hau_fbf_cnt_rus_mcd_zul_lat_swa_dut_hun_dyu_tsn_est_mol_sod_geo_eng_lit_rom_bos_tig_heb_hin_fin_xho_mao_alb_mly_jpn_knd_kor_pol_ger_ses_scr_tag_spa_wly_ind_mnd_krd_ewe_swe_chh_ukr_glc_pan_afr_qcu_por_guj_fre_dgb_amr_urd_gam_ita_jav_prs_bam_arw_moo_bat_tha_aeg_tml_igb_tsw_tur_ctl_cze_azi_lda_vie_anl_swt_ven_akn	-0.494923680983531	-1.17644416047279	0.242419941926949
717	sid_ger_tsw_nor_amr_sod_amh_glc_azi_tur_bam_jav_dyu_ita_pan_bsq_hin_anl_akn_mnd_ctl_guj_tsn_lat_swt_por_fin_moo_ven_hun_alb_aeg_geo_lit_ukr_afr_fre_wly_chh_cze_est_lda_mao_urd_mly_jpn_tml_kor_ben_mcd_swa_bos_sun_arw_heb_tag_cnt_grk_bem_swe_hau_rom_krd_bul_dut_qcu_prs_pol_slo_dgb_gam_scr_owc_spa_bat_eng_ses_rus_cic_ind_tha_tig_knd_ewe_xho_uzb_svk_mol_aze_yor_vie_mlt_fbf_zul_igb	0.236155972701005	0.555669243889897	0.579771304936242
718	sid_ukr_cic_afr_anl_hau_chh_rus_uzb_aze_akn_ind_dgb_scr_cze_bsq_lit_tig_dyu_mnd_mcd_prs_yor_guj_ven_swe_hun_ewe_igb_fin_urd_owc_geo_alb_nor_mol_lat_aeg_amh_eng_est_bam_jav_hin_bat_jpn_tml_kor_arw_svk_fbf_dut_sun_bul_amr_mao_cnt_glc_tsn_pan_mlt_por_krd_slo_pol_qcu_spa_ger_ctl_xho_gam_fre_wly_ita_mly_bos_bem_rom_zul_tag_tha_heb_knd_moo_swa_azi_ben_grk_tur_swt_vie_sod_ses_lda_tsw	-0.385189270470071	-0.913603574250593	0.363287674419874
719	hau_guj_bem_fre_sod_sid_gam_slo_uzb_azi_dyu_jav_zul_ukr_krd_bsq_pol_mlt_xho_cnt_scr_grk_cic_afr_tsw_urd_est_yor_ewe_hun_arw_anl_geo_ger_rus_swe_rom_owc_aeg_mol_fin_swt_tag_lat_ind_jpn_knd_kor_ctl_ben_lda_svk_mao_hin_tig_bat_mnd_mcd_igb_nor_amr_cze_pan_lit_alb_qcu_bul_ita_bos_ses_chh_por_wly_spa_mly_glc_akn_dut_fbf_sun_tha_heb_tml_ven_dgb_tur_prs_eng_aze_moo_vie_amh_swa_tsn_bam	-0.613946818086125	-1.46659930085242	0.145858476666792
720	sod_guj_akn_lat_heb_tig_chh_mcd_uzb_azi_dyu_sun_igb_dut_por_bsq_arw_mlt_tsn_cnt_grk_pol_bem_bos_xho_bul_est_swt_lda_hun_slo_aeg_geo_lit_ger_prs_eng_hau_sid_urd_fin_ven_bat_pan_mly_jpn_knd_kor_hin_ita_bam_scr_tag_nor_amh_ind_mnd_ukr_ses_rus_anl_mol_ben_fre_svk_qcu_swe_rom_alb_ewe_owc_glc_amr_cze_jav_afr_cic_spa_swa_mao_tha_gam_tml_tsw_zul_aze_ctl_krd_tur_moo_vie_wly_dgb_yor_fbf	0.153940204568186	0.363173808667846	0.717299229150551
721	tig_scr_lda_slo_sid_aeg_chh_hin_aze_tur_zul_sun_bam_grk_lit_bsq_swe_sod_akn_mnd_fre_bos_yor_rus_swt_ben_hun_ewe_dyu_fin_por_amr_geo_krd_urd_pol_lat_hau_heb_nor_est_tsn_tag_eng_bat_jpn_knd_kor_rom_ctl_igb_mcd_mao_arw_amh_ind_cnt_spa_tsw_afr_anl_glc_bul_mol_ukr_qcu_ger_dut_prs_ses_owc_ita_gam_svk_jav_alb_dgb_pan_bem_mly_tha_wly_tml_ven_cic_azi_guj_cze_uzb_fbf_vie_mlt_moo_swa_xho	-0.187644832731261	-0.443067414286788	0.658745907475338
722	heb_pan_swt_rom_amh_chh_gam_arw_azi_tur_tsn_sun_bam_guj_scr_bsq_bul_sid_yor_cnt_ita_ger_swa_por_igb_afr_fin_xho_cic_est_fre_anl_geo_cze_mcd_glc_svk_mlt_tig_hin_hun_ewe_jav_grk_mao_jpn_knd_kor_ben_urd_lda_mol_ind_lat_owc_bat_mnd_swe_ven_eng_hau_slo_ctl_dut_rus_qcu_bos_krd_nor_tsw_amr_spa_wly_alb_tag_lit_fbf_pol_akn_mly_tha_aeg_tml_moo_bem_aze_ukr_prs_uzb_dgb_vie_sod_ses_zul_dyu	-0.423821274997523	-1.00546702824176	0.317280969238673
723	aeg_por_bem_ita_heb_chh_sid_dut_aze_tur_ses_mly_ven_afr_svk_bsq_grk_mlt_dgb_cnt_arw_mol_zul_scr_yor_ben_hun_tsn_bam_fin_prs_tig_geo_eng_guj_swe_rus_hau_wly_pan_est_dyu_tag_rom_bat_jpn_knd_kor_lit_slo_fbf_nor_jav_alb_amr_sun_mnd_bos_cic_spa_owc_urd_ger_glc_bul_qcu_krd_ukr_lat_akn_amh_pol_gam_mcd_mao_fre_xho_hin_ewe_ind_tha_anl_tml_igb_lda_azi_cze_ctl_uzb_moo_vie_sod_tsw_swa_swt	-0.250010230063883	-0.591012506920956	0.555945735646177
724	mlt_por_bam_urd_sid_anl_amh_mol_aze_tur_xho_ind_akn_scr_alb_bsq_dut_chh_fbf_mnd_spa_ben_bem_cze_zul_prs_hun_tsw_cic_est_hin_amr_geo_slo_bul_lit_ita_owc_gam_mcd_fin_ewe_mly_arw_mao_jpn_knd_kor_ctl_afr_dgb_glc_jav_rus_aeg_tag_cnt_nor_moo_guj_tig_pol_rom_swe_fre_qcu_svk_eng_lat_igb_wly_ukr_hau_krd_bat_ger_yor_bos_lda_sun_tha_heb_tml_ven_ses_azi_pan_grk_uzb_swa_vie_sod_swt_dyu_tsn	-0.215532317749641	-0.508943953470623	0.611996877573667
725	anl_ben_swa_ukr_hau_amr_tig_cze_tur_aze_ewe_tag_moo_slo_ger_bsq_nor_wly_dyu_mnd_dut_grk_fbf_mol_yor_eng_hun_bam_ses_est_rus_amh_geo_alb_krd_rom_spa_mlt_heb_fre_fin_xho_ind_bos_jav_jpn_knd_kor_guj_hin_lda_urd_mao_lit_gam_mly_cnt_svk_akn_afr_aeg_por_glc_ctl_mcd_qcu_scr_prs_ita_tsw_sid_lat_sod_bul_sun_pan_ven_arw_cic_bat_tha_chh_tml_swt_dgb_azi_pol_swe_uzb_bem_vie_owc_igb_zul_tsn	-0.26106280637783	-0.616987226551967	0.538750747345375
726	wly_alb_swa_grk_mlt_hau_chh_guj_tur_uzb_ven_ind_fbf_pol_ukr_bsq_ben_sod_dgb_mnd_por_dut_cic_mol_xho_swe_est_ses_tsn_fin_ctl_aeg_geo_glc_rus_bos_rom_tig_owc_cze_hun_yor_mao_arw_sun_jpn_knd_kor_pan_krd_dyu_fre_mly_eng_amr_tag_cnt_lat_swt_hin_sid_lit_mcd_ita_svk_qcu_prs_afr_bul_moo_gam_slo_anl_nor_jav_ger_tsw_scr_igb_bat_tha_amh_tml_bem_ewe_azi_spa_urd_aze_akn_vie_heb_bam_lda_zul	0.136303815148312	0.320747067298667	0.749121702819175
727	chh_ita_bem_grk_tig_sod_sid_swe_azi_uzb_xho_bat_dyu_svk_ger_bsq_alb_wly_ewe_cnt_bul_eng_ses_dut_swt_afr_est_tsw_cic_hun_scr_amr_geo_fre_hin_lat_glc_owc_hau_lit_fin_zul_mly_nor_mao_jpn_knd_kor_guj_ctl_dgb_rom_jav_rus_aeg_sun_mnd_arw_bam_urd_anl_ukr_bos_cze_por_qcu_prs_mcd_slo_swa_amh_pol_mlt_spa_tag_krd_tsn_ben_akn_ind_tha_gam_tml_ven_fbf_aze_pan_mol_tur_igb_vie_heb_moo_yor_lda	0.723019758786924	1.71470441830533	0.0897300277335025
728	aeg_rom_zul_bul_sid_amh_heb_pan_aze_tur_ses_sun_igb_ben_lit_bsq_prs_hau_bam_mnd_bos_eng_fbf_hin_ewe_arw_fin_xho_dyu_est_scr_sod_geo_spa_svk_nor_ger_owc_mlt_por_hun_ven_tag_rus_mao_jpn_tml_kor_pol_grk_bem_afr_mly_ctl_wly_ind_cnt_mol_moo_swe_tig_slo_glc_urd_fre_qcu_ukr_cze_krd_yor_anl_lat_amr_alb_bat_dut_dgb_guj_akn_jav_tha_gam_knd_tsw_cic_azi_mcd_ita_uzb_lda_vie_chh_swt_tsn_swa	-0.253372616547408	-0.59885202734948	0.550727491646492
729	hau_bos_dgb_spa_mlt_tig_sod_nor_aze_azi_swa_bat_ses_rus_ita_bsq_guj_wly_ewe_mnd_urd_ben_zul_grk_lda_glc_hun_cic_igb_est_mcd_amh_geo_slo_mol_pol_svk_sid_aeg_prs_fin_ven_ind_afr_mly_jpn_knd_kor_hin_eng_dyu_rom_sun_ukr_amr_tag_cnt_ctl_akn_ger_heb_alb_dut_lat_bul_qcu_lit_fre_arw_yor_gam_swe_chh_pan_mao_cze_bem_por_xho_jav_tha_anl_tml_tsn_fbf_tur_scr_krd_uzb_swt_vie_owc_tsw_bam_moo	-0.721712904615521	-1.73567833501807	0.0859328481970938
730	chh_ger_swt_svk_anl_tig_mlt_fre_azi_tur_xho_bat_akn_ukr_krd_bsq_rom_gam_cic_mnd_pan_swe_bem_bul_tsn_alb_fin_fbf_ses_est_cze_amh_geo_pol_dut_mcd_afr_wly_sod_slo_hun_bam_sun_glc_mly_jpn_knd_kor_lat_spa_moo_eng_jav_grk_hau_ind_cnt_ctl_lda_scr_sid_ben_rus_lit_por_qcu_guj_hin_mol_ven_owc_bos_amr_urd_mao_nor_zul_ita_dgb_tag_tha_aeg_tml_yor_tsw_aze_arw_prs_uzb_swa_vie_heb_igb_ewe_dyu	0.0535913076816645	0.126107633905583	0.899918956740905
731	heb_afr_dgb_prs_wly_amr_chh_spa_tur_aze_ses_mao_dyu_pol_hin_bsq_glc_gam_tsn_cnt_alb_svk_cic_grk_swa_fre_fin_igb_tsw_hun_mcd_sod_geo_ita_slo_scr_lat_owc_sid_swe_est_akn_jav_krd_sun_jpn_tml_kor_rus_rom_fbf_bos_bat_nor_mlt_tag_mnd_bul_yor_arw_hau_urd_ben_por_cze_qcu_guj_mol_eng_bem_tig_ukr_amh_ger_ind_dut_moo_pan_zul_mly_tha_aeg_knd_lda_xho_azi_ctl_lit_uzb_ewe_vie_anl_bam_ven_swt	-0.236986486879477	-0.55992942032785	0.576873799442326
732	aeg_glc_zul_nor_amh_wly_mlt_lit_tur_aze_igb_tag_lda_bul_arw_bsq_por_gam_xho_cnt_ger_pol_swt_krd_bam_hin_fin_fbf_dyu_est_ben_heb_geo_dut_ukr_ita_slo_anl_hau_mcd_hun_cic_mly_rus_bat_jpn_knd_kor_rom_eng_yor_lat_sun_fre_owc_mao_mnd_prs_ewe_pan_sod_mol_grk_urd_ctl_qcu_scr_spa_cze_akn_tig_bos_sid_afr_ind_alb_tsn_swe_dgb_jav_tha_amr_tml_ven_bem_azi_svk_guj_uzb_moo_vie_chh_ses_swa_tsw	-0.33371263340857	-0.790174025703904	0.431436378591106
733	amr_mol_xho_arw_hau_tig_sid_grk_uzb_tur_akn_ind_igb_slo_urd_bsq_nor_aeg_dgb_mnd_bul_pan_yor_spa_lda_ben_fin_tsn_fbf_est_bos_gam_geo_eng_lat_guj_ukr_heb_chh_lit_hun_cic_bat_svk_sun_jpn_tml_kor_scr_por_bem_krd_jav_afr_mlt_mly_cnt_cze_moo_rus_amh_alb_swe_rom_ita_qcu_fre_dut_glc_bam_anl_hin_owc_mcd_mao_ger_swt_ctl_swa_tag_tha_wly_knd_tsw_ewe_azi_pol_prs_aze_dyu_vie_sod_ses_ven_zul	-0.424072728755925	-1.00616845280436	0.316945301769668
734	gam_ita_bem_rus_chh_mlt_wly_cze_tur_aze_ewe_mly_igb_hin_svk_bsq_scr_amh_cic_cnt_ger_pol_tsn_lit_zul_krd_est_yor_lda_hun_fre_owc_geo_afr_prs_bul_glc_sod_tig_eng_fin_dgb_bat_por_tag_jpn_knd_kor_alb_ukr_xho_mcd_sun_rom_anl_ind_mnd_urd_swt_grk_hau_lat_mol_ben_dut_qcu_slo_swe_arw_tsw_sid_ctl_amr_guj_mao_nor_ven_pan_akn_jav_tha_heb_tml_fbf_swa_uzb_spa_bos_azi_bam_vie_aeg_ses_moo_dyu	0.186976275997143	0.440101979743769	0.660884397720198
735	gam_dut_cic_spa_anl_amr_owc_arw_tur_aze_tsn_mao_lda_ukr_ctl_bsq_hin_mlt_xho_mnd_urd_bul_ewe_lit_swa_pol_est_ven_bem_fin_bos_hau_geo_ita_mol_rus_prs_sid_sod_ger_hun_moo_bat_svk_mly_jpn_knd_kor_slo_ben_swt_eng_jav_alb_heb_tag_cnt_swe_fbf_grk_chh_por_afr_nor_krd_qcu_guj_rom_scr_dgb_aeg_glc_tig_cze_ind_lat_akn_fre_tsw_sun_tha_wly_tml_igb_yor_uzb_pan_mcd_azi_bam_vie_amh_zul_dyu_ses	0.253000308382174	0.595436471630483	0.552997985333734
736	chh_swe_moo_bos_tig_sod_gam_ger_aze_azi_ven_mao_ewe_urd_pan_bsq_rom_aeg_dgb_mnd_grk_ita_lda_guj_tsn_por_fin_xho_cic_est_nor_mlt_geo_glc_lit_lat_ben_owc_anl_afr_hun_akn_mly_krd_tag_jpn_knd_kor_rus_dut_ses_fre_jav_alb_hau_sun_cnt_arw_bam_slo_heb_mol_prs_eng_scr_qcu_hin_bul_cze_dyu_wly_svk_sid_spa_ind_ctl_fbf_pol_tsw_bat_tha_amh_tml_yor_swa_tur_mcd_ukr_uzb_igb_vie_amr_bem_swt_zul	-0.259207357101165	-0.613370572696488	0.54112860595756
737	amh_guj_akn_ukr_gam_tig_mlt_rom_aze_azi_swa_jav_ven_urd_nor_bsq_bul_sid_swt_mnd_dut_prs_bam_svk_cic_ctl_est_dgb_tsw_hun_swe_wly_geo_rus_cze_bos_arw_chh_hau_alb_fin_dyu_tag_pan_ind_jpn_tml_kor_ben_scr_tsn_lat_mao_ger_heb_bat_cnt_lit_moo_mcd_sod_por_afr_pol_glc_qcu_eng_fre_slo_bem_anl_grk_aeg_krd_sun_ita_igb_hin_zul_mly_tha_amr_knd_yor_lda_uzb_spa_mol_tur_ewe_vie_owc_ses_xho_fbf	0.323858533064198	0.763076414130655	0.447349157470871
738	anl_bul_fbf_pol_hau_gam_owc_pan_uzb_tur_lda_tag_akn_spa_lit_bsq_arw_aeg_tsw_mnd_mcd_grk_yor_ita_swa_afr_est_bem_zul_fin_rom_mlt_geo_prs_slo_fre_bos_amh_chh_glc_hun_swt_mao_svk_jav_jpn_tml_kor_alb_nor_bam_ukr_ind_urd_tig_mly_cnt_ger_ses_guj_sid_cze_ctl_ben_scr_qcu_hin_mol_rus_dyu_amr_dut_heb_eng_sun_por_dgb_lat_moo_bat_tha_sod_knd_cic_igb_aze_swe_krd_azi_tsn_vie_wly_xho_ewe_ven	-0.296858259107574	-0.701931085763724	0.484475148122985
739	heb_ukr_lda_bos_owc_mlt_gam_scr_azi_aze_fbf_ind_bem_bul_krd_bsq_afr_amr_tsw_cnt_slo_grk_ewe_lit_xho_spa_fin_bam_cic_hun_lat_sod_geo_eng_swe_ben_glc_wly_sid_ita_est_akn_bat_rom_tag_jpn_tml_kor_mol_urd_igb_pan_sun_por_chh_mly_mnd_prs_swa_arw_tig_ctl_mcd_nor_hin_qcu_ger_pol_alb_ven_amh_fre_anl_cze_mao_dut_tsn_guj_swt_jav_tha_aeg_knd_dyu_ses_tur_svk_rus_uzb_zul_vie_hau_yor_moo_dgb	-0.326050458631298	-0.771564832031313	0.442328283770705
740	anl_pan_akn_bos_gam_amr_sid_eng_tur_aze_dyu_jav_tsn_dut_grk_bsq_lit_amh_tsw_cnt_scr_ita_yor_fre_ses_mol_est_lda_bem_fin_nor_hau_geo_guj_ukr_glc_rom_wly_aeg_arw_hun_xho_mao_swe_mly_jpn_tml_kor_ger_slo_swa_afr_bat_ctl_owc_sun_mnd_ben_dgb_alb_tig_rus_bul_pol_por_qcu_spa_lat_prs_cic_chh_cze_sod_svk_ind_urd_ewe_mcd_bam_tag_tha_mlt_knd_zul_moo_azi_hin_krd_uzb_igb_vie_heb_swt_fbf_ven	-1.24080347680055	-3.07734882031333	0.00274393057849672
741	sod_rus_tsn_bul_amr_gam_wly_fre_aze_uzb_ven_tag_akn_rom_ukr_bsq_ita_owc_yor_cnt_ben_slo_bem_grk_zul_glc_fin_cic_igb_hun_ger_hau_geo_krd_lat_scr_guj_tig_sid_urd_est_ewe_mly_cze_mao_jpn_knd_kor_afr_spa_lda_pan_bat_bos_aeg_ind_mnd_por_dyu_lit_amh_hin_mcd_mol_swe_qcu_prs_nor_dut_bam_mlt_svk_anl_alb_sun_pol_xho_ctl_swa_jav_tha_heb_tml_tsw_ses_azi_arw_eng_tur_dgb_vie_chh_swt_fbf_moo	0.907246849612568	2.15958148859378	0.0333773188332851
742	sid_rom_yor_ben_gam_aeg_tig_dut_aze_tur_igb_mao_bem_glc_slo_bsq_bos_anl_ses_cnt_bul_spa_dyu_pol_ewe_mol_hun_tsw_fbf_fin_eng_amh_geo_ukr_prs_svk_krd_heb_mlt_urd_est_zul_mly_lat_ind_jpn_tml_kor_afr_ita_ven_cze_tag_mcd_wly_sun_mnd_ger_dgb_fre_owc_scr_pan_rus_alb_qcu_ctl_hin_swe_swa_chh_guj_hau_lit_bat_por_swt_nor_cic_jav_tha_amr_knd_moo_xho_uzb_arw_grk_azi_akn_vie_sod_lda_bam_tsn	-0.966277814678634	-2.34520551058905	0.0211428081696761
743	sid_mcd_swa_prs_amh_aeg_amr_grk_azi_uzb_bam_jav_lda_glc_fre_bsq_urd_heb_dyu_cnt_swe_slo_zul_scr_ses_bos_est_ewe_igb_fin_krd_tig_geo_dut_pol_hin_ben_hau_anl_ukr_hun_tsn_bat_arw_sun_jpn_knd_kor_bul_cze_bem_eng_mly_pan_wly_mao_mnd_afr_yor_nor_owc_alb_spa_lat_rus_qcu_mol_guj_ita_swt_chh_ger_sod_svk_tag_ctl_ven_por_xho_ind_tha_gam_tml_tsw_akn_aze_lit_rom_tur_cic_vie_mlt_fbf_dgb_moo	-0.727369069103146	-1.74514985794969	0.0842618638418798
744	heb_lat_swa_rus_owc_aeg_amh_por_aze_tur_ewe_ind_ven_mcd_arw_bsq_hin_sid_tsn_mnd_ctl_ukr_yor_guj_cic_nor_hun_akn_moo_fin_urd_amr_geo_fre_eng_swe_svk_wly_gam_alb_est_zul_tag_pol_jav_jpn_tml_kor_bul_ita_swt_ger_mao_cze_chh_mly_cnt_prs_xho_ben_tig_dut_grk_krd_rom_qcu_glc_afr_slo_lda_anl_scr_mlt_lit_bat_mol_dyu_bos_igb_sun_tha_hau_knd_fbf_bem_azi_pan_spa_uzb_ses_vie_sod_dgb_bam_tsw	-0.679854921433513	-1.63064075368644	0.106348396841565
745	amh_por_lda_slo_aeg_tig_chh_mcd_uzb_aze_zul_tag_tsn_dut_swe_bsq_scr_owc_ses_mnd_krd_ctl_moo_bul_swt_hin_est_bem_cic_fin_ben_sod_geo_pol_cze_nor_fre_gam_heb_ita_hun_yor_bat_svk_jav_jpn_tml_kor_prs_pan_bam_glc_mao_alb_anl_sun_cnt_bos_fbf_lit_sid_ukr_rom_rus_lat_qcu_eng_grk_mol_igb_hau_arw_mlt_afr_ind_spa_ven_urd_dyu_mly_tha_amr_knd_swa_akn_azi_ger_guj_tur_xho_vie_wly_ewe_dgb_tsw	0.8680164618896	2.06385626187663	0.0418171431751253
746	amh_mol_bam_dut_sid_tig_anl_ita_uzb_tur_lda_jav_tsw_glc_pan_bsq_ukr_amr_ses_cnt_cze_mcd_ewe_lat_moo_arw_fin_swt_swa_hun_bos_owc_geo_alb_eng_ctl_bul_hau_aeg_guj_est_yor_ind_krd_mao_jpn_tml_kor_grk_ger_zul_prs_bat_pol_sod_tag_mnd_swe_cic_lit_gam_slo_fre_svk_spa_qcu_ben_rus_scr_fbf_wly_por_mlt_rom_mly_afr_xho_hin_ven_sun_tha_chh_knd_dyu_dgb_aze_nor_urd_azi_tsn_vie_heb_igb_akn_bem	-1.02277711091094	-2.49710026428063	0.0142801019341226
747	gam_spa_akn_ctl_amh_amr_aeg_krd_tur_azi_lda_mao_dyu_eng_pol_bsq_ukr_anl_igb_mnd_guj_prs_fbf_urd_dgb_rom_est_tsw_swa_hun_grk_hau_geo_ita_nor_ger_svk_heb_tig_alb_fin_ses_bat_dut_mly_jpn_knd_kor_cze_bos_bem_glc_jav_ben_sid_sun_cnt_fre_tsn_afr_chh_swe_lit_arw_rus_qcu_scr_por_mcd_zul_mlt_hin_wly_mol_ind_slo_swt_bul_ven_tag_tha_owc_tml_moo_ewe_uzb_pan_lat_aze_cic_vie_sod_yor_bam_xho	-1.1474947236085	-2.82476156673592	0.00578973400264091
748	mlt_cze_moo_slo_aeg_wly_amr_ctl_uzb_aze_dgb_mao_ses_pan_eng_bsq_pol_amh_bem_cnt_ukr_bul_lda_ger_igb_rus_est_ven_akn_fin_alb_gam_geo_dut_fre_scr_bos_anl_hau_guj_hun_fbf_ind_lat_jav_jpn_knd_kor_glc_prs_yor_swe_sun_urd_owc_mly_mnd_mcd_cic_svk_heb_ita_ben_lit_por_qcu_nor_afr_grk_tsn_sod_arw_sid_rom_tag_spa_xho_hin_swa_bat_tha_chh_tml_bam_swt_tur_krd_mol_azi_ewe_vie_tig_zul_tsw_dyu	0.266648502267026	0.628139868807964	0.53145184195736
749	hau_rom_moo_pol_owc_chh_mlt_slo_aze_uzb_ven_jav_akn_urd_ctl_bsq_pan_amr_lda_cnt_prs_alb_xho_mcd_bam_krd_fin_fbf_yor_hun_scr_amh_geo_ger_lit_hin_arw_gam_wly_fre_est_zul_bat_bul_mao_jpn_tml_kor_ukr_rus_tsw_cze_tag_svk_sod_ind_mnd_eng_dyu_mol_sid_grk_lat_bos_ben_qcu_dut_nor_guj_swt_aeg_swe_tig_glc_mly_afr_igb_ita_cic_sun_tha_heb_knd_bem_dgb_tur_por_spa_azi_swa_vie_anl_ses_tsn_ewe	-0.424730791696092	-1.00790261851723	0.316116431288533
750	tig_guj_xho_slo_amh_amr_sid_mcd_uzb_tur_tsw_bat_lda_mol_glc_bsq_scr_owc_akn_cnt_hin_grk_yor_ctl_ses_ger_hun_cic_swt_est_svk_sod_geo_krd_ben_nor_afr_mlt_anl_rom_fin_bem_ind_pol_mao_jpn_knd_kor_arw_lat_ewe_pan_mly_swe_aeg_jav_mnd_dut_dgb_ita_wly_bul_lit_bos_cze_qcu_rus_por_prs_bam_chh_fre_heb_eng_tag_urd_fbf_alb_swa_sun_tha_gam_tml_dyu_tsn_aze_ukr_spa_azi_moo_vie_hau_ven_zul_igb	-0.0356488174452485	-0.0839867337630558	0.933247503054148
751	sid_rus_xho_eng_hau_chh_aeg_bul_tur_aze_cic_mao_ses_ger_ita_bsq_svk_amr_tsw_mnd_afr_ctl_yor_ben_bam_grk_fin_akn_igb_est_slo_owc_geo_pan_pol_ukr_rom_gam_anl_nor_hun_ewe_ind_arw_jav_jpn_tml_kor_lit_scr_swt_guj_bat_por_heb_mly_cnt_spa_dgb_mol_amh_dut_hin_urd_lat_qcu_mcd_bos_cze_fbf_tig_prs_sod_krd_sun_fre_dyu_swe_swa_tag_tha_wly_knd_moo_zul_azi_glc_alb_uzb_tsn_vie_mlt_bem_lda_ven	-0.605344729696578	-1.44472036905346	0.151897362060712
752	heb_nor_akn_slo_anl_hau_sod_hin_aze_uzb_ewe_mly_dgb_pol_por_bsq_ukr_mlt_bam_mnd_guj_ben_igb_lit_tsn_rom_hun_dyu_yor_fin_rus_gam_geo_alb_dut_bul_glc_sid_tig_ger_est_bem_jav_cze_ind_jpn_knd_kor_pan_spa_ven_lat_sun_bos_wly_mao_cnt_prs_ses_swe_aeg_urd_mol_grk_eng_qcu_krd_ita_ctl_fbf_amr_scr_chh_afr_bat_arw_swt_mcd_moo_tag_tha_owc_tml_cic_xho_tur_svk_fre_azi_tsw_vie_amh_zul_lda_swa	-0.318859491187466	-0.755297530814846	0.451979125732719
753	sid_guj_ses_ctl_wly_owc_chh_ukr_uzb_azi_tsn_sun_akn_urd_rus_bsq_mcd_amr_bam_cnt_por_pol_igb_lat_dgb_arw_est_lda_xho_fin_afr_heb_geo_ger_lit_grk_swe_sod_amh_nor_hun_bem_ind_bos_jav_jpn_tml_kor_rom_fre_zul_scr_mao_ita_anl_bat_mnd_hin_dyu_spa_aeg_ben_svk_prs_mol_qcu_dut_slo_eng_tsw_gam_krd_hau_bul_tag_glc_moo_pan_cic_mly_tha_mlt_knd_swa_swt_tur_alb_cze_aze_ewe_vie_tig_yor_ven_fbf	0.131405474167547	0.309223048774127	0.757843579697064
754	wly_spa_ses_ukr_heb_hau_aeg_pan_uzb_aze_swt_mao_swa_eng_svk_bsq_ben_sid_bam_mnd_swe_ctl_cic_mol_tsw_nor_fin_bem_ven_hun_prs_anl_geo_por_rus_bos_krd_mlt_sod_hin_est_moo_sun_grk_tag_jpn_tml_kor_lat_afr_dgb_bul_bat_lit_tig_ind_cnt_pol_akn_cze_owc_mcd_urd_slo_fre_qcu_scr_guj_rom_tsn_chh_alb_gam_arw_jav_ita_fbf_ger_zul_mly_tha_amr_knd_dyu_xho_azi_dut_glc_tur_yor_vie_amh_ewe_igb_lda	-0.737611266097058	-1.77215275841113	0.0796441483950501
755	heb_prs_yor_nor_wly_sid_tig_glc_tur_azi_dyu_mly_fbf_ukr_swe_bsq_ben_sod_lda_cnt_pan_alb_ewe_bos_cic_mol_fin_swa_zul_est_por_anl_geo_bul_rom_rus_krd_aeg_hau_urd_hun_ven_ind_lit_mao_jpn_knd_kor_lat_grk_swt_eng_sun_arw_amr_jav_mnd_fre_ses_pol_chh_mcd_dut_hin_slo_qcu_guj_scr_cze_tsn_mlt_ctl_gam_spa_bat_ger_tsw_afr_igb_tag_tha_amh_tml_bam_moo_uzb_svk_ita_aze_bem_vie_owc_akn_dgb_xho	-0.769067678159163	-1.85154373776959	0.0672645322832333
756	aeg_ctl_tsw_pol_amh_sid_anl_mcd_aze_azi_tsn_mao_fbf_rus_pan_bsq_prs_heb_ses_mnd_alb_slo_lda_svk_ven_por_hun_moo_bem_fin_nor_hau_geo_fre_hin_krd_bul_sod_gam_ger_est_cic_ind_lit_bat_jpn_knd_kor_rom_ita_ewe_afr_sun_mol_tig_mly_cnt_ukr_swa_arw_mlt_bos_eng_swe_grk_qcu_guj_lat_ben_xho_chh_cze_wly_urd_tag_spa_swt_dut_dgb_jav_tha_owc_tml_dyu_zul_tur_glc_scr_uzb_igb_vie_amr_yor_akn_bam	-0.329619646217446	-0.780101535683151	0.437312047991844
757	wly_ukr_ven_mol_gam_sod_tig_eng_tur_aze_igb_tag_ewe_cze_urd_bsq_ger_amr_yor_mnd_glc_krd_swa_lat_moo_dut_est_bem_tsn_fin_lit_chh_geo_ita_pan_alb_bul_anl_amh_spa_hun_zul_sun_scr_mly_jpn_knd_kor_grk_fre_akn_guj_bat_ben_owc_ind_cnt_por_cic_hin_aeg_rus_rom_prs_ctl_qcu_bos_svk_swe_swt_sid_pol_mlt_nor_mao_slo_dyu_afr_xho_jav_tha_heb_tml_bam_tsw_uzb_arw_mcd_azi_lda_vie_hau_fbf_ses_dgb	-0.244631181072442	-0.577965885009166	0.564683994496255
758	gam_pol_zul_grk_amr_mlt_hau_por_aze_tur_bem_bat_lda_glc_pan_bsq_mcd_sid_tsn_mnd_svk_fre_ewe_ben_ses_bul_est_tsw_xho_fin_spa_heb_geo_mol_ita_hin_arw_anl_wly_afr_hun_moo_jav_cze_sun_jpn_knd_kor_slo_urd_yor_ukr_mao_nor_amh_tag_cnt_prs_bam_eng_chh_bos_alb_ctl_rom_qcu_rus_lat_ger_cic_tig_scr_owc_dut_ind_swe_swa_krd_fbf_mly_tha_sod_tml_igb_dgb_azi_lit_guj_uzb_akn_vie_aeg_swt_dyu_ven	-0.725713653045584	-1.74144368466679	0.0849125043076792
759	owc_svk_dyu_mcd_gam_hau_amr_lit_uzb_tur_tsn_jav_igb_slo_afr_bsq_bos_anl_xho_mnd_glc_ben_ses_ger_bam_ctl_fin_dgb_lda_est_pan_sod_geo_guj_rom_pol_bul_wly_aeg_nor_hun_swa_tag_urd_bat_jpn_tml_kor_dut_eng_fbf_spa_sun_ukr_tig_mly_cnt_por_zul_alb_heb_rus_cze_arw_fre_qcu_prs_grk_scr_yor_mlt_ita_amh_lat_ind_mol_cic_swe_tsw_mao_tha_chh_knd_ven_bem_aze_krd_hin_azi_akn_vie_sid_ewe_moo_swt	-1.05604230654801	-2.58797995907935	0.0112020597476791
760	wly_krd_ewe_spa_sod_chh_aeg_eng_azi_aze_swa_tag_zul_dut_rus_bsq_arw_sid_ven_cnt_slo_pol_moo_bul_akn_ita_fin_swt_dgb_est_ger_anl_geo_ben_rom_glc_prs_hau_mlt_mol_hun_ses_mly_scr_ind_jpn_tml_kor_fre_lit_tsw_guj_bat_svk_amr_sun_mnd_urd_cic_mcd_tig_alb_por_nor_cze_qcu_swe_hin_lat_fbf_heb_bos_owc_afr_jav_ctl_bam_ukr_bem_mao_tha_gam_knd_yor_igb_tur_grk_pan_uzb_xho_vie_amh_dyu_lda_tsn	-0.213243032554726	-0.503988446781301	0.6154613645167
761	tig_rus_yor_alb_owc_anl_amr_mol_tur_uzb_tsn_bat_ven_nor_slo_bsq_hin_amh_swt_mnd_bul_lat_bem_ger_igb_rom_hun_ewe_dyu_est_grk_sod_geo_urd_cze_ukr_mcd_gam_sid_glc_fin_lda_sun_arw_jav_jpn_knd_kor_guj_prs_tsw_spa_tag_fre_hau_mly_cnt_eng_cic_ita_chh_svk_lit_pan_bos_qcu_afr_krd_ben_swa_wly_pol_mlt_swe_ind_ctl_ses_dut_fbf_mao_tha_aeg_tml_akn_bam_azi_por_scr_aze_dgb_vie_heb_zul_moo_xho	-0.594983663472901	-1.42144218071318	0.158532987129309
762	amr_lat_ewe_spa_gam_sod_owc_fre_azi_aze_swa_sun_dyu_eng_prs_bsq_pan_mlt_akn_mnd_ctl_guj_fbf_svk_tsn_ger_est_ses_igb_hun_bul_wly_geo_ita_nor_rus_hin_tig_heb_grk_fin_moo_mao_krd_jav_jpn_knd_kor_rom_scr_swt_glc_bat_alb_chh_ind_cnt_arw_ven_por_sid_swe_bos_ukr_ben_qcu_cze_mcd_dut_yor_amh_mol_hau_pol_mly_afr_lda_slo_zul_tag_tha_aeg_tml_bam_xho_tur_lit_urd_uzb_cic_vie_anl_tsw_dgb_bem	-1.27287736495344	-3.16297171437779	0.00210977218090819
763	wly_grk_tsn_hin_owc_mlt_hau_lit_aze_tur_dyu_sun_swa_cze_prs_bsq_glc_gam_bem_mnd_eng_scr_yor_ben_ewe_ctl_est_zul_igb_fin_svk_sid_geo_fre_bul_swe_guj_chh_sod_bos_hun_ven_tag_rus_jav_jpn_knd_kor_ita_pol_xho_dut_bat_nor_aeg_ind_cnt_rom_swt_krd_tig_mcd_urd_ger_mol_qcu_alb_lat_spa_dgb_amr_pan_heb_afr_mly_por_fbf_ukr_ses_mao_tha_amh_tml_lda_moo_azi_slo_arw_uzb_cic_vie_anl_akn_tsw_bam	0.290539076350344	0.683590519462389	0.495933437282246
764	amr_svk_xho_spa_wly_mlt_gam_bos_uzb_tur_igb_bat_ven_ger_pan_bsq_fre_tig_dyu_mnd_mol_urd_tsn_mcd_dgb_slo_fin_akn_yor_hun_ctl_hau_geo_grk_bul_dut_arw_sid_amh_krd_est_ses_sun_prs_mly_jpn_tml_kor_por_guj_cic_alb_tag_rom_heb_ind_cnt_rus_bem_hin_owc_pol_scr_afr_ukr_qcu_ita_swe_lat_fbf_chh_lit_aeg_cze_jav_ben_tsw_nor_moo_mao_tha_anl_knd_bam_swa_aze_eng_glc_azi_swt_vie_sod_lda_ewe_zul	-0.384417652425546	-0.911746573069654	0.364259470999155
765	heb_bul_lda_nor_chh_wly_owc_mcd_tur_uzb_bem_mly_tsn_rus_prs_bsq_pan_hau_moo_mnd_ita_urd_ewe_ben_fbf_hin_hun_akn_cic_est_cze_tig_geo_ctl_afr_arw_swe_aeg_gam_eng_fin_swa_mao_lit_jav_jpn_tml_kor_pol_bos_tsw_por_sun_svk_anl_bat_cnt_fre_ven_grk_amr_guj_lat_ukr_alb_qcu_scr_ger_rom_bam_sid_dut_mlt_krd_ind_mol_swt_glc_ses_tag_tha_sod_knd_dgb_xho_aze_spa_slo_azi_zul_vie_amh_dyu_yor_igb	-0.599290777988708	-1.43521513846328	0.154580471827124
766	mlt_rus_lda_ger_anl_heb_amh_glc_azi_aze_ewe_mly_zul_swe_cze_bsq_prs_wly_tsw_mnd_eng_guj_bam_pan_xho_bul_est_akn_ses_hun_dut_owc_geo_bos_pol_ben_urd_tig_aeg_svk_fin_dgb_jav_lat_sun_jpn_tml_kor_arw_fre_fbf_nor_tag_slo_sid_bat_cnt_lit_swa_krd_hau_mol_hin_ctl_afr_qcu_grk_ukr_rom_tsn_amr_alb_sod_mcd_mao_por_moo_scr_yor_ind_tha_gam_knd_ven_swt_tur_spa_ita_uzb_cic_vie_chh_bem_dyu_igb	0.313057912509439	0.73804421842665	0.462345884513985
767	tig_bos_ven_rom_sod_anl_wly_cze_azi_aze_bem_ind_moo_krd_nor_bsq_dut_chh_dgb_mnd_arw_spa_zul_urd_igb_pol_fin_dyu_bam_est_scr_gam_geo_svk_swe_hin_glc_mlt_aeg_fre_hun_lda_sun_alb_mly_jpn_tml_kor_ita_por_ewe_eng_bat_guj_amh_jav_cnt_pan_swa_slo_hau_bul_mcd_grk_lat_qcu_ger_mol_rus_cic_sid_ctl_owc_prs_tag_ukr_akn_lit_yor_mao_tha_amr_knd_tsw_swt_uzb_afr_ben_tur_fbf_vie_heb_xho_ses_tsn	-0.421691336265955	-1.00000202999722	0.319904359788706
768	hau_ben_xho_afr_aeg_amh_wly_mcd_azi_aze_dyu_jav_tsn_ukr_guj_bsq_ctl_amr_fbf_cnt_hin_lat_igb_arw_ven_swe_est_ses_dgb_fin_pol_heb_geo_cze_grk_urd_spa_sid_tig_mol_hun_swa_bat_nor_tag_jpn_tml_kor_por_krd_lda_prs_sun_eng_anl_mly_mnd_glc_tsw_pan_chh_dut_rom_ita_bul_qcu_ger_bos_fre_bam_owc_alb_sod_rus_ind_lit_swt_scr_akn_mao_tha_mlt_knd_ewe_yor_uzb_slo_svk_tur_bem_vie_gam_zul_moo_cic	0.428534315362252	1.0108858347083	0.314693944604432
769	wly_bul_bem_urd_gam_amr_aeg_guj_tur_aze_tsw_sun_fbf_lat_arw_bsq_ger_sod_lda_cnt_lit_ita_dgb_afr_dyu_fre_hun_swa_bam_est_dut_hau_geo_spa_bos_slo_ukr_chh_heb_rom_fin_ewe_mao_pan_bat_jpn_tml_kor_glc_mcd_zul_rus_mly_mol_owc_ind_mnd_krd_yor_grk_sid_svk_eng_alb_pol_qcu_scr_swe_nor_akn_amh_por_mlt_prs_tag_cze_igb_hin_tsn_jav_tha_tig_knd_swt_moo_uzb_ben_ctl_azi_cic_vie_anl_ses_ven_xho	-0.655216187809555	-1.56869950800183	0.120114315773018
770	hau_dut_tsw_svk_amh_heb_sid_ukr_azi_tur_yor_bat_igb_ctl_eng_bsq_scr_anl_bam_cnt_por_rus_akn_ger_moo_cze_est_ewe_xho_hun_krd_amr_geo_fre_ben_bos_afr_mlt_gam_nor_fin_zul_mly_spa_ind_jpn_tml_kor_pan_rom_cic_mol_jav_arw_tig_mao_mnd_lat_ses_swe_wly_ita_lit_guj_urd_qcu_hin_glc_grk_swt_chh_alb_sod_bul_sun_prs_dyu_pol_bem_tag_tha_owc_knd_dgb_swa_uzb_slo_mcd_aze_fbf_vie_aeg_lda_ven_tsn	-1.238707049001	-3.06002074035028	0.0028921171801962
771	wly_hin_igb_ctl_hau_owc_sod_por_aze_azi_dyu_mao_xho_scr_ben_bsq_cze_amr_zul_mnd_prs_alb_swa_mol_tsn_dut_fin_lda_bam_est_rus_gam_geo_lat_pan_ger_swe_amh_tig_guj_hun_akn_bat_urd_mly_jpn_tml_kor_spa_lit_dgb_grk_ind_fre_anl_jav_cnt_ukr_ewe_mcd_heb_bul_pol_slo_ita_qcu_arw_afr_nor_ses_chh_glc_mlt_krd_tag_rom_swt_bos_bem_sun_tha_sid_knd_moo_ven_uzb_svk_eng_tur_tsw_vie_aeg_cic_fbf_yor	0.432614148719908	1.02250486772059	0.309194456172369
772	amr_hin_ses_pan_sod_owc_sid_ben_aze_azi_yor_bat_tsn_alb_svk_bsq_grk_tig_dgb_mnd_cze_fre_igb_dut_zul_rom_fin_moo_dyu_est_slo_chh_geo_mcd_por_ukr_nor_mlt_gam_bul_hun_xho_tag_afr_mly_jpn_knd_kor_prs_swe_bam_scr_sun_glc_heb_jav_cnt_pol_swt_rus_hau_bos_ger_spa_urd_qcu_ctl_guj_arw_akn_anl_mol_amh_krd_mao_lit_swa_ita_tsw_ind_tha_wly_tml_ven_bem_tur_lat_eng_uzb_lda_vie_aeg_ewe_fbf_cic	0.504058646545288	1.19178115749897	0.236379473557191
773	heb_nor_dgb_arw_sid_hau_amr_hin_tur_azi_bam_mly_ven_spa_bul_bsq_rom_anl_xho_cnt_cze_grk_lda_alb_cic_urd_hun_moo_igb_est_pan_sod_geo_slo_por_fre_afr_tig_wly_ukr_fin_tsw_tag_mcd_sun_jpn_knd_kor_ben_swe_zul_lit_bat_pol_amh_mao_mnd_guj_akn_glc_chh_krd_svk_scr_ctl_qcu_mol_rus_eng_yor_owc_dut_aeg_lat_ind_ita_dyu_prs_swt_jav_tha_mlt_tml_ewe_fbf_aze_ger_bos_uzb_tsn_vie_gam_ses_bem_swa	-1.13084827571125	-2.78877699061415	0.00641678810336456
774	gam_fre_dyu_mcd_tig_chh_owc_por_uzb_tur_akn_ind_bem_krd_slo_bsq_ctl_aeg_tsn_mnd_rus_pol_igb_ger_dgb_scr_fin_yor_xho_est_hin_amh_geo_urd_guj_bul_prs_sod_heb_nor_hun_ven_mao_afr_tag_jpn_knd_kor_ben_ukr_ses_bos_bat_pan_amr_jav_cnt_cze_ewe_rom_mlt_svk_ita_spa_mol_qcu_dut_arw_alb_bam_sid_swe_wly_eng_mly_grk_lda_lit_swa_sun_tha_hau_tml_moo_tsw_azi_lat_glc_aze_fbf_vie_anl_swt_cic_zul	-0.444232139237251	-1.05430860255953	0.294473060697204
775	sid_nor_xho_ita_amr_anl_sod_prs_aze_uzb_bem_ind_dgb_slo_svk_bsq_cze_chh_yor_cnt_swe_hin_ewe_ctl_ven_ben_hun_swt_tsw_fin_grk_heb_geo_ger_krd_rom_mol_mlt_aeg_dut_est_dyu_mao_lat_bat_jpn_tml_kor_afr_fre_cic_alb_sun_scr_owc_tag_mnd_bos_fbf_urd_tig_ukr_arw_eng_spa_qcu_bul_rus_pan_tsn_gam_mcd_amh_guj_jav_por_zul_glc_bam_mly_tha_wly_knd_swa_igb_azi_lit_pol_tur_lda_vie_hau_akn_ses_moo	-0.966416406937908	-2.35845219200672	0.020445145889104
776	sod_arw_lda_ita_hau_mlt_aeg_hin_tur_aze_akn_mly_ses_grk_bul_bsq_spa_sid_tsw_mnd_prs_swe_igb_bos_swa_rom_est_swt_bam_fin_nor_anl_geo_rus_lit_fre_pol_heb_owc_cze_hun_bem_bat_lat_tag_jpn_tml_kor_krd_afr_xho_scr_sun_ger_chh_mao_cnt_guj_dyu_ukr_gam_urd_dut_ben_glc_qcu_por_mol_svk_cic_wly_mcd_amr_ctl_ind_alb_moo_eng_ven_jav_tha_amh_knd_zul_dgb_uzb_pan_slo_azi_yor_vie_tig_tsn_ewe_fbf	-0.400106840655149	-0.949743403114881	0.344704250489979
777	gam_rus_igb_arw_aeg_sod_anl_rom_azi_uzb_fbf_ind_ses_por_ctl_bsq_mol_tig_dgb_cnt_bos_nor_ewe_cze_swa_svk_hun_ven_yor_fin_fre_hau_geo_ger_slo_hin_pan_amh_owc_dut_est_swt_sun_ukr_bat_jpn_knd_kor_glc_pol_tsn_lat_mao_spa_wly_mly_mnd_alb_xho_lit_chh_prs_ita_scr_krd_qcu_eng_ben_grk_tsw_sid_bul_heb_guj_tag_urd_dyu_swe_bem_jav_tha_amr_tml_zul_moo_aze_afr_mcd_tur_cic_vie_mlt_akn_bam_lda	-0.395656382340937	-0.937232534602982	0.351066528129138
778	amr_prs_akn_ita_gam_sod_anl_ger_tur_azi_tsw_mao_swt_ben_guj_bsq_eng_hau_ven_cnt_pol_mcd_swa_rom_bem_urd_hun_xho_bam_fin_spa_chh_geo_lat_arw_por_dut_sid_tig_pan_est_zul_jav_rus_sun_jpn_knd_kor_bul_lit_tsn_grk_mly_nor_mlt_tag_mnd_scr_moo_afr_heb_swe_glc_krd_ctl_qcu_mol_slo_alb_fbf_aeg_ukr_owc_svk_bat_hin_dyu_cze_lda_ind_tha_wly_tml_ses_igb_aze_fre_bos_uzb_ewe_vie_amh_dgb_yor_cic	0.292034057296364	0.689913137711264	0.491966851476946
779	tig_swe_dgb_hin_gam_owc_amh_lat_aze_uzb_igb_mly_xho_guj_ben_bsq_mcd_hau_tsw_cnt_nor_lit_swt_dut_ewe_scr_hun_moo_akn_est_glc_heb_geo_urd_spa_bul_arw_anl_sod_bos_fin_cic_mao_rus_jav_jpn_knd_kor_rom_prs_yor_cze_ind_ita_wly_sun_mnd_svk_zul_alb_mlt_por_krd_pol_ger_qcu_eng_ctl_fre_swa_sid_afr_amr_mol_bat_ukr_bam_pan_tsn_tag_tha_aeg_tml_ven_bem_azi_grk_slo_tur_fbf_vie_chh_lda_ses_dyu	-0.335120791210195	-0.793284146381338	0.42963156523206
780	gam_swe_igb_scr_aeg_heb_wly_rom_uzb_azi_ven_sun_bam_slo_guj_bsq_pan_hau_swt_mnd_cze_dut_tsw_glc_zul_fre_est_dgb_ewe_hun_lit_anl_geo_por_eng_nor_pol_mlt_sid_ukr_fin_dyu_jav_alb_tag_jpn_tml_kor_grk_spa_cic_mcd_bat_afr_chh_ind_cnt_mol_lda_svk_amh_urd_bos_ctl_lat_qcu_ben_arw_bul_ses_amr_krd_owc_hin_mao_ita_akn_ger_yor_mly_tha_sod_knd_tsn_swa_tur_rus_prs_aze_xho_vie_tig_moo_fbf_bem	-0.475701006904617	-1.1340616244592	0.259683494353758
781	sod_afr_xho_mol_tig_sid_wly_prs_tur_aze_tsn_jav_akn_swe_ita_bsq_spa_anl_ewe_cnt_alb_rom_tsw_rus_igb_dut_est_bem_zul_fin_ukr_amr_geo_arw_bul_grk_bos_aeg_heb_krd_hun_ven_bat_pol_sun_jpn_tml_kor_cze_pan_cic_ctl_tag_slo_mlt_mly_mnd_svk_lda_fre_owc_hin_mcd_guj_ben_qcu_lit_nor_eng_dyu_chh_scr_gam_por_ind_glc_swa_ger_fbf_mao_tha_hau_knd_dgb_moo_uzb_urd_lat_azi_ses_vie_amh_yor_swt_bam	-0.691628772097795	-1.65548415955479	0.101197133500769
782	amr_mol_dgb_krd_aeg_hau_wly_ben_tur_uzb_ses_mao_bam_lat_arw_bsq_spa_chh_dyu_mnd_glc_pol_akn_grk_swt_fre_hun_tsw_tsn_fin_urd_tig_geo_pan_scr_guj_prs_sod_owc_mcd_est_lda_mly_slo_bat_jpn_tml_kor_alb_bos_zul_nor_ind_rus_amh_jav_cnt_ita_bem_ukr_mlt_bul_ger_por_rom_qcu_afr_swe_svk_igb_sid_hin_heb_eng_sun_lit_yor_ctl_ven_tag_tha_gam_knd_swa_cic_azi_cze_dut_aze_ewe_vie_anl_fbf_moo_xho	0.3267737834768	0.769445505586479	0.443578781229636
783	hau_ben_cic_scr_owc_amh_heb_eng_tur_azi_ses_mly_ewe_dut_prs_bsq_krd_aeg_swa_mnd_grk_glc_tsw_hin_dyu_bos_hun_akn_zul_fin_slo_sod_geo_spa_rom_ger_bul_mlt_anl_ukr_est_tsn_jav_lat_sun_jpn_knd_kor_pan_urd_moo_ita_bat_lit_amr_mao_cnt_alb_lda_ctl_chh_afr_pol_cze_fre_qcu_nor_rus_svk_bem_gam_mcd_wly_swe_ind_arw_yor_mol_fbf_tag_tha_tig_tml_igb_bam_aze_guj_por_uzb_swt_vie_sid_ven_xho_dgb	-0.870138097055215	-2.10726318968367	0.0377858814677124
784	chh_lit_ewe_hin_anl_aeg_mlt_scr_tur_uzb_lda_tag_igb_krd_guj_bsq_rom_tig_akn_cnt_ctl_lat_moo_slo_ses_swe_est_tsw_swa_fin_prs_wly_geo_grk_bos_por_rus_sod_amr_nor_hun_bem_jav_fre_ind_jpn_knd_kor_ukr_eng_tsn_pol_mly_mol_owc_bat_mnd_svk_ven_cze_amh_glc_ita_afr_arw_qcu_mcd_pan_ger_yor_hau_bul_sid_ben_mao_urd_cic_spa_swt_sun_tha_gam_tml_zul_bam_aze_alb_dut_azi_dgb_vie_heb_fbf_dyu_xho	-0.397320080534717	-0.94248535999305	0.348386099448943
785	anl_ctl_swa_bos_gam_heb_owc_glc_uzb_tur_ven_sun_dgb_alb_lat_bsq_swe_wly_cic_cnt_rom_ukr_swt_arw_ses_dut_fin_bam_tsw_hun_pan_amh_geo_cze_ita_urd_grk_tig_sid_eng_est_lda_ind_fre_tag_jpn_knd_kor_pol_prs_moo_hin_jav_afr_chh_bat_mnd_ben_zul_slo_aeg_svk_krd_spa_bul_qcu_por_mol_scr_xho_sod_nor_amr_guj_mao_rus_dyu_mcd_igb_mly_tha_hau_tml_akn_yor_aze_ger_lit_azi_bem_vie_mlt_fbf_tsn_ewe	-0.0717661111686064	-0.169060642726289	0.866116112731965
786	sod_glc_igb_spa_aeg_hau_amh_scr_aze_azi_dgb_mly_ses_alb_afr_bsq_guj_tig_cic_mnd_eng_pan_fbf_pol_lda_urd_fin_moo_bem_hun_cze_sid_geo_prs_ben_lat_ita_anl_owc_krd_est_xho_tag_nor_bat_jpn_knd_kor_mol_ctl_bam_grk_sun_arw_chh_ind_cnt_fre_tsn_swe_wly_lit_mcd_por_svk_qcu_ger_bul_ukr_akn_gam_rom_amr_dut_mao_rus_dyu_slo_zul_jav_tha_mlt_tml_ven_swa_tur_hin_bos_uzb_yor_vie_heb_swt_tsw_ewe	-0.46411719243032	-1.10419228382776	0.272358491611043
787	heb_ctl_fbf_nor_owc_gam_chh_eng_uzb_aze_dyu_tag_xho_ukr_glc_bsq_mol_hau_cic_mnd_arw_slo_bem_fre_yor_pan_est_swa_swt_fin_swe_wly_geo_lat_lit_dut_scr_sod_mlt_spa_hun_ses_jav_por_sun_jpn_knd_kor_afr_grk_akn_bos_bat_pol_amr_mao_cnt_krd_dgb_mcd_sid_hin_prs_ger_cze_qcu_bul_alb_urd_tsw_tig_rus_amh_guj_mly_svk_ewe_rom_tsn_ind_tha_aeg_tml_igb_lda_tur_ita_ben_azi_bam_vie_anl_moo_ven_zul	-0.364106038583015	-0.861993791015682	0.390908165937541
788	heb_ukr_dyu_svk_sid_amh_chh_por_azi_aze_swa_ind_bem_fre_mol_bsq_urd_gam_bam_cnt_grk_ctl_igb_krd_akn_rus_hun_zul_ven_est_eng_owc_geo_alb_hin_spa_bul_amr_sod_slo_fin_moo_mao_arw_mly_jpn_knd_kor_guj_scr_cic_glc_sun_pan_hau_bat_mnd_cze_ewe_rom_anl_lit_ger_prs_nor_qcu_afr_mcd_pol_lda_wly_swe_aeg_dut_jav_lat_yor_ita_fbf_tag_tha_mlt_tml_dgb_xho_tur_bos_ben_uzb_tsw_vie_tig_swt_tsn_ses	-0.292333470906163	-0.691451906538538	0.491004106370652
789	heb_guj_ewe_ctl_owc_aeg_anl_urd_uzb_azi_tsn_tag_lda_svk_scr_bsq_rom_tig_dyu_cnt_rus_pan_xho_grk_zul_ger_hun_bem_bam_est_nor_amr_geo_fre_arw_alb_ben_gam_chh_krd_fin_swa_jav_ita_mly_jpn_tml_kor_prs_bos_dgb_eng_ind_mcd_sid_sun_mnd_bul_cic_por_wly_hin_spa_swe_lat_qcu_slo_glc_pol_moo_mlt_ukr_hau_dut_mao_cze_yor_lit_ven_bat_tha_sod_knd_igb_ses_tur_mol_afr_aze_swt_vie_amh_tsw_fbf_akn	-0.326742489015696	-0.773701906372336	0.44106939207828
790	wly_grk_fbf_rus_amh_heb_amr_lit_tur_uzb_bam_bat_akn_hin_fre_bsq_mcd_aeg_xho_cnt_bul_krd_ses_mol_zul_bos_est_lda_swt_fin_cze_hau_geo_prs_lat_urd_nor_anl_owc_ita_hun_tsn_sun_slo_mly_jpn_tml_kor_glc_por_bem_spa_tag_afr_sid_ind_mnd_arw_dyu_ben_tig_pol_guj_scr_rom_qcu_eng_ctl_ukr_ven_gam_pan_mlt_swe_jav_dut_dgb_svk_igb_mao_tha_sod_knd_cic_ewe_aze_alb_ger_azi_moo_vie_chh_tsw_yor_swa	-0.724541998735298	-1.73896890368606	0.0853492615106452
791	chh_fre_swt_rus_gam_amh_mlt_mcd_tur_aze_tsn_tag_xho_krd_ukr_bsq_bul_sid_lda_mnd_bos_arw_cic_cze_ven_scr_hun_tsw_zul_est_nor_aeg_geo_dut_glc_mol_prs_wly_sod_ctl_fin_yor_bat_eng_ind_jpn_knd_kor_lat_svk_dgb_alb_sun_ben_amr_mly_cnt_slo_igb_rom_tig_swe_grk_ita_hin_qcu_pan_urd_lit_dyu_heb_pol_anl_por_jav_afr_akn_spa_bem_mao_tha_owc_tml_fbf_bam_azi_guj_ger_uzb_ewe_vie_hau_moo_swa_ses	0.388548757180112	0.917183600860635	0.361418850504345
792	amh_lat_bem_arw_tig_hau_gam_ita_azi_aze_tsn_sun_ven_alb_scr_bsq_ger_sod_xho_cnt_bos_slo_moo_grk_ewe_pol_fin_tsw_dyu_hun_spa_chh_geo_glc_pan_svk_ukr_mlt_sid_bul_est_ses_mly_por_ind_jpn_tml_kor_mol_afr_swa_krd_bat_prs_anl_jav_mnd_swe_swt_dut_owc_lit_nor_guj_ben_qcu_rus_urd_eng_fbf_aeg_fre_wly_mcd_tag_rom_lda_hin_bam_mao_tha_heb_knd_cic_yor_uzb_ctl_cze_tur_dgb_vie_amr_igb_zul_akn	-0.00325349343629894	-0.00766306050903179	0.993902236387577
793	aeg_rus_swt_lat_amr_anl_heb_rom_uzb_aze_swa_mao_dyu_cze_bul_bsq_spa_sid_bem_cnt_eng_swe_akn_ben_igb_hin_est_ven_tsw_hun_lit_hau_geo_prs_krd_por_glc_tig_wly_ukr_fin_ewe_ind_pan_sun_jpn_knd_kor_nor_slo_bam_ita_bat_bos_amh_tag_mnd_guj_fbf_mol_owc_alb_mcd_arw_afr_qcu_fre_ger_urd_moo_chh_dut_mlt_scr_mly_grk_zul_pol_cic_jav_tha_gam_tml_ses_yor_azi_svk_ctl_tur_dgb_vie_sod_tsn_lda_xho	-0.529448509666889	-1.26027509538296	0.210723203256005
794	tig_pol_dyu_krd_anl_amh_chh_ukr_tur_aze_dgb_bat_xho_lat_alb_bsq_ctl_owc_moo_cnt_cze_slo_bem_bul_cic_prs_est_lda_tsw_hun_rus_sid_geo_grk_bos_urd_glc_heb_sod_rom_fin_swt_ind_arw_jav_jpn_tml_kor_mcd_hin_ses_guj_sun_swe_amr_mao_mnd_dut_ven_ita_gam_ben_svk_spa_eng_qcu_fre_nor_afr_swa_mlt_scr_wly_ger_tag_pan_tsn_lit_ewe_mly_tha_hau_knd_bam_akn_uzb_por_mol_azi_zul_vie_aeg_yor_fbf_igb	-0.401724862262874	-0.953196011981824	0.342961702144736
795	mlt_scr_ses_afr_amh_owc_sod_krd_azi_aze_swt_jav_yor_bul_fre_bsq_cze_sid_tsw_mnd_ctl_mcd_swa_arw_tsn_ben_fin_xho_ven_hun_eng_amr_geo_bos_spa_rus_ita_heb_anl_swe_est_dgb_bat_ger_mao_jpn_tml_kor_prs_guj_lda_hin_mly_lat_hau_tag_cnt_svk_igb_mol_gam_lit_grk_urd_slo_qcu_ukr_por_pan_zul_chh_pol_aeg_alb_ind_dut_ewe_glc_moo_sun_tha_tig_knd_cic_bem_tur_rom_nor_uzb_akn_vie_wly_dyu_fbf_bam	-0.240431882316118	-0.56850051202459	0.571065385635848
796	amr_alb_ewe_nor_owc_anl_sid_ctl_uzb_azi_tsn_mao_dyu_ben_glc_bsq_cze_hau_yor_mnd_pan_ita_igb_guj_moo_por_fin_ses_dgb_hun_dut_sod_geo_bos_lat_arw_swe_mlt_gam_bul_est_lda_mly_fre_tag_jpn_knd_kor_mcd_lit_xho_pol_jav_grk_amh_ind_cnt_scr_akn_hin_wly_slo_ger_urd_rus_qcu_spa_rom_svk_swa_aeg_afr_chh_ukr_bat_mol_bem_eng_bam_sun_tha_tig_tml_zul_cic_tur_prs_krd_aze_ven_vie_heb_tsw_fbf_swt	-0.55360651139406	-1.32465984259556	0.188529879859356
797	heb_arw_swt_nor_sid_aeg_mlt_alb_tur_azi_dyu_sun_xho_svk_fre_bsq_cze_hau_igb_mnd_krd_slo_moo_ben_ven_scr_est_swa_lda_fin_lit_owc_geo_urd_spa_guj_afr_gam_amr_eng_hun_bem_tag_swe_ind_jpn_tml_kor_pan_prs_zul_ukr_jav_grk_sod_bat_cnt_bul_akn_dut_chh_ger_glc_pol_ita_qcu_bos_lat_mcd_yor_amh_mol_wly_ctl_mao_rom_bam_por_dgb_mly_tha_anl_knd_cic_ses_uzb_hin_rus_aze_ewe_vie_tig_fbf_tsw_tsn	-0.646778771843144	-1.54403927998142	0.125974922216707
798	chh_bos_moo_afr_aeg_sid_tig_lat_tur_uzb_cic_jav_dyu_svk_krd_bsq_bul_anl_zul_mnd_scr_rom_xho_ctl_lda_guj_fin_fbf_dgb_est_urd_hau_geo_eng_swe_ita_nor_heb_wly_mcd_hun_ewe_mao_lit_tag_jpn_knd_kor_pol_ukr_tsw_prs_ind_cze_amh_bat_cnt_dut_swa_spa_mlt_grk_alb_ger_ben_qcu_por_glc_hin_bem_sod_rus_gam_pan_mly_mol_swt_slo_ses_sun_tha_amr_tml_tsn_igb_aze_arw_fre_azi_ven_vie_owc_akn_yor_bam	-0.675003612079074	-1.61917276807663	0.108796523137281
799	wly_ita_dgb_hin_owc_gam_mlt_ukr_uzb_tur_tsw_ind_bem_alb_mcd_bsq_rus_amh_bam_mnd_grk_ger_cic_rom_lda_dut_fin_ven_ewe_est_cze_amr_geo_pol_bos_mol_fre_sod_anl_por_hun_akn_jav_ben_tag_jpn_knd_kor_prs_krd_ses_slo_mly_ctl_sid_mao_cnt_lat_swt_scr_heb_eng_nor_bul_swe_qcu_arw_guj_spa_zul_chh_urd_tig_afr_bat_lit_dyu_pan_yor_sun_tha_aeg_tml_igb_swa_azi_svk_glc_aze_fbf_vie_hau_xho_tsn_moo	-0.277462133745951	-0.656352787982183	0.513217907070977
800	wly_hin_cic_arw_tig_anl_mlt_ben_aze_tur_igb_mly_zul_grk_svk_bsq_nor_amh_xho_cnt_lat_spa_fbf_slo_yor_rus_fin_bem_ven_est_rom_chh_geo_alb_krd_ctl_pol_hau_gam_glc_hun_dyu_bat_cze_mao_jpn_tml_kor_ukr_scr_swt_fre_ind_mcd_sid_jav_mnd_bos_bam_lit_heb_por_ger_guj_dut_qcu_pan_prs_afr_tsw_sod_bul_amr_eng_sun_urd_lda_swe_tsn_tag_tha_owc_knd_moo_akn_azi_ita_mol_uzb_swa_vie_aeg_ses_ewe_dgb	-0.620014128271194	-1.4856371873321	0.140757183272577
801	gam_ger_fbf_rom_amr_sod_owc_slo_uzb_azi_moo_ind_ses_eng_fre_bsq_lit_chh_dyu_cnt_mcd_pan_lda_afr_tsw_alb_hun_akn_swa_est_por_wly_geo_ukr_arw_lat_hin_mlt_amh_ita_fin_swt_jav_ctl_bat_jpn_knd_kor_urd_glc_ewe_swe_mly_bul_heb_tag_mnd_bos_dgb_prs_tig_ben_cze_spa_rus_qcu_pol_grk_dut_ven_hau_krd_aeg_nor_sun_svk_yor_guj_xho_mao_tha_anl_tml_cic_bam_aze_scr_mol_tur_zul_vie_sid_igb_tsn_bem	0.72627684392036	1.71865920172752	0.0890037221094147
802	owc_spa_bam_por_sid_amh_aeg_ger_tur_aze_moo_bat_tsn_mol_lat_bsq_pan_chh_xho_cnt_nor_urd_bem_scr_ewe_ctl_est_dyu_swa_hun_fre_wly_geo_afr_svk_grk_rom_heb_mlt_glc_fin_lda_jav_rus_mly_jpn_knd_kor_slo_cze_ses_guj_ind_alb_amr_mao_mnd_bos_dgb_mcd_gam_arw_lit_dut_eng_qcu_ben_bul_krd_fbf_tig_ukr_hau_prs_tag_swe_cic_ita_akn_sun_tha_sod_tml_ven_swt_azi_hin_pol_uzb_yor_vie_anl_igb_zul_tsw	-0.570357721252299	-1.3642667327176	0.175776035531034
803	owc_rom_zul_ger_hau_gam_sod_nor_aze_uzb_ewe_sun_swt_por_guj_bsq_glc_anl_igb_mnd_grk_pol_xho_hin_yor_bul_hun_bam_swa_est_swe_amh_geo_ita_bos_prs_afr_aeg_mlt_ctl_fin_tsw_mao_dut_ind_jpn_knd_kor_arw_eng_akn_krd_mly_fre_sid_jav_cnt_cze_ven_slo_amr_alb_svk_mcd_mol_qcu_scr_lat_lit_fbf_heb_pan_wly_spa_tag_urd_bem_ben_ses_bat_tha_tig_tml_dgb_moo_azi_ukr_rus_tur_cic_vie_chh_lda_dyu_tsn	-0.644189776128972	-1.54152842628825	0.126584122180092
804	owc_urd_swt_grk_hau_amh_wly_mcd_uzb_tur_swa_jav_yor_slo_ukr_bsq_dut_sod_igb_mnd_ctl_lit_ewe_swe_dgb_pan_fin_tsn_ses_est_bos_anl_geo_fre_pol_prs_eng_aeg_mlt_ben_hun_cic_tag_rus_sun_jpn_knd_kor_ita_rom_moo_lat_bat_arw_sid_ind_cnt_guj_bem_ger_tig_afr_scr_cze_krd_qcu_por_spa_bul_zul_chh_mol_heb_svk_mly_alb_lda_glc_dyu_mao_tha_amr_tml_bam_akn_azi_hin_nor_aze_fbf_vie_gam_tsw_ven_xho	-0.803164641287179	-1.93535881131184	0.0559842018647534
805	aeg_svk_ewe_slo_amh_sod_gam_guj_tur_azi_swa_tag_dgb_swe_afr_bsq_urd_heb_ses_mnd_mol_lat_bem_nor_fbf_pol_hun_akn_swt_est_eng_mlt_geo_mcd_ctl_glc_ita_anl_tig_scr_fin_ven_sun_alb_bat_jpn_tml_kor_ger_krd_lda_por_mly_bul_wly_jav_cnt_fre_igb_arw_amr_grk_spa_pan_prs_qcu_ukr_hin_ben_cic_owc_lit_hau_bos_mao_rus_tsn_rom_moo_ind_tha_sid_knd_xho_yor_uzb_cze_dut_aze_zul_vie_chh_dyu_bam_tsw	-0.517917624741296	-1.23324075276983	0.220593984929549
806	anl_glc_lda_prs_tig_mlt_hau_rom_azi_aze_dgb_tag_swa_krd_bos_bsq_bul_heb_yor_mnd_ben_fre_ven_ctl_fbf_ukr_est_akn_igb_fin_spa_amh_geo_grk_alb_afr_scr_sid_gam_arw_hun_moo_mly_por_bat_jpn_knd_kor_nor_pol_zul_pan_ind_lit_amr_jav_cnt_hin_swt_rus_chh_swe_eng_slo_lat_qcu_guj_cze_urd_ewe_owc_svk_aeg_mcd_sun_dut_ses_ita_tsw_mao_tha_wly_tml_tsn_dyu_uzb_ger_mol_tur_cic_vie_sod_bam_xho_bem	-0.155211892583915	-0.366187479282651	0.715056897991229
807	wly_swe_swa_eng_owc_amr_hau_mcd_tur_uzb_bam_bat_lda_guj_spa_bsq_ger_tig_moo_cnt_pol_lit_bem_mol_yor_fre_fin_fbf_swt_hun_krd_sod_geo_rus_por_svk_urd_mlt_sid_alb_est_igb_mao_arw_tag_jpn_tml_kor_ita_grk_dgb_cze_mly_rom_anl_jav_mnd_hin_ven_scr_aeg_prs_glc_dut_bos_qcu_lat_bul_ctl_tsn_amh_ukr_chh_pan_sun_ben_zul_afr_cic_ind_tha_heb_knd_xho_ewe_azi_slo_nor_aze_tsw_vie_gam_ses_akn_dyu	0.00869943494898631	0.0205073711598929	0.983682566538553
808	amh_dut_moo_prs_sid_tig_amr_rus_uzb_aze_lda_bat_xho_guj_cze_bsq_rom_hau_swt_mnd_ukr_hin_tsw_bos_akn_glc_fin_zul_ven_est_fre_heb_geo_por_eng_lat_ben_owc_gam_urd_hun_yor_jav_svk_sun_jpn_knd_kor_pol_bul_cic_grk_ind_nor_mlt_mly_cnt_slo_tsn_ita_wly_ctl_lit_scr_ger_qcu_spa_arw_pan_ewe_chh_swe_sod_alb_mao_mcd_dgb_mol_bam_tag_tha_anl_tml_fbf_igb_tur_afr_krd_azi_bem_vie_aeg_swa_ses_dyu	-1.0349113886828	-2.52506265664822	0.013260660282334
809	amr_mcd_ewe_mol_heb_owc_amh_afr_tur_uzb_swt_ind_swa_svk_prs_bsq_pol_gam_yor_cnt_alb_ita_zul_ger_moo_hin_fin_dgb_tsw_est_eng_sod_geo_guj_glc_por_rom_chh_aeg_fre_hun_igb_mao_krd_sun_jpn_knd_kor_nor_scr_tsn_ukr_bat_rus_tig_tag_mnd_lat_fbf_ben_sid_slo_bos_ctl_grk_qcu_bul_cze_spa_cic_hau_pan_anl_urd_mly_lit_bem_dut_bam_jav_tha_wly_tml_akn_dyu_azi_swe_arw_aze_lda_vie_mlt_ses_ven_xho	0.200402635344267	0.471103970891377	0.638669701110664
810	heb_prs_swt_slo_sod_sid_chh_urd_uzb_azi_swa_jav_fbf_rom_pol_bsq_svk_aeg_tsw_mnd_bul_spa_ven_pan_igb_dut_hun_bam_lda_est_nor_hau_geo_cze_ben_krd_por_amh_amr_lat_fin_bem_sun_fre_mao_jpn_knd_kor_ger_arw_ewe_ukr_bat_scr_mlt_tag_cnt_hin_zul_ctl_anl_grk_glc_afr_guj_qcu_ita_swe_rus_cic_owc_alb_tig_bos_mly_mcd_yor_eng_dyu_ind_tha_wly_tml_moo_ses_aze_lit_mol_tur_xho_vie_gam_akn_tsn_dgb	-0.0451285613372764	-0.106225988005605	0.915631851262754
811	amr_ger_tsw_pol_sid_amh_gam_nor_uzb_azi_bam_bat_bem_ben_rus_bsq_fre_aeg_tsn_cnt_bul_arw_swt_dut_ses_cze_est_akn_moo_fin_alb_tig_geo_swe_mol_glc_spa_chh_anl_pan_hun_xho_ind_rom_jav_jpn_tml_kor_scr_lat_ven_slo_mly_prs_sod_sun_mnd_guj_cic_bos_hau_por_grk_ita_urd_qcu_hin_svk_afr_zul_owc_lit_wly_ctl_tag_ukr_lda_eng_dgb_mao_tha_mlt_knd_yor_igb_tur_mcd_krd_aze_swa_vie_heb_ewe_dyu_fbf	-0.645703385719927	-1.54510128054832	0.125717951990898
812	tig_scr_bam_mcd_heb_owc_chh_rom_tur_uzb_swt_sun_ven_alb_pan_bsq_slo_sod_tsn_mnd_hin_grk_bem_ben_igb_lit_fin_xho_dgb_est_prs_gam_geo_pol_dut_ger_glc_anl_aeg_por_hun_ewe_ind_bul_mly_jpn_tml_kor_eng_swe_cic_guj_tag_lat_wly_mao_cnt_svk_lda_arw_sid_krd_ctl_spa_rus_qcu_ita_afr_urd_yor_mlt_nor_hau_bos_jav_cze_fbf_mol_tsw_bat_tha_amr_knd_zul_swa_azi_ukr_fre_aze_moo_vie_amh_akn_dyu_ses	0.0924619280579267	0.217764902866193	0.828089377973919
813	tig_ben_bem_lat_gam_wly_owc_bul_azi_uzb_bam_sun_xho_fre_afr_bsq_pan_heb_tsw_mnd_swe_guj_tsn_dut_moo_ukr_hun_fbf_ewe_fin_urd_anl_geo_ger_bos_arw_grk_amh_sid_prs_est_swa_mao_nor_bat_jpn_knd_kor_alb_rom_ven_ita_jav_scr_mlt_tag_cnt_rus_yor_svk_hau_eng_mol_spa_glc_qcu_hin_por_slo_akn_sod_krd_chh_lit_ind_pol_zul_cze_cic_mly_tha_aeg_tml_swt_dgb_tur_mcd_ctl_aze_lda_vie_amr_ses_dyu_igb	-0.915038594448222	-2.21551382894821	0.0291655554427134
814	amh_ger_dgb_por_tig_amr_chh_glc_azi_tur_tsw_sun_xho_svk_grk_bsq_mcd_heb_lda_mnd_spa_prs_ven_cze_swt_rom_hun_yor_bam_fin_bul_hau_geo_alb_hin_krd_rus_owc_aeg_swe_est_moo_tag_guj_mao_jpn_tml_kor_arw_dut_ses_bos_jav_ukr_sid_mly_cnt_lat_zul_pol_wly_fre_slo_pan_nor_qcu_eng_ita_afr_swa_sod_urd_anl_scr_bat_ben_dyu_ctl_akn_ind_tha_mlt_knd_bem_ewe_uzb_mol_lit_aze_igb_vie_gam_cic_fbf_tsn	-0.345691375386455	-0.818673941826335	0.415065325367805
815	aeg_spa_ewe_ukr_mlt_anl_hau_fre_tur_aze_zul_mao_fbf_rom_urd_bsq_ben_gam_moo_mnd_lit_ita_akn_guj_dgb_swe_hun_xho_cic_est_slo_sod_geo_nor_krd_ger_pan_tig_heb_pol_fin_tsn_tag_svk_ind_jpn_knd_kor_hin_scr_igb_alb_sun_grk_wly_bat_cnt_por_bem_dut_amh_afr_eng_arw_lat_qcu_prs_mcd_cze_tsw_amr_ctl_sid_bos_jav_bul_yor_rus_ses_mly_tha_chh_tml_dyu_swa_azi_mol_glc_uzb_swt_vie_owc_lda_bam_ven	-0.550256690427495	-1.31185772991652	0.192797235811828
816	hau_ita_swa_eng_tig_chh_mlt_mcd_azi_tur_dgb_jav_tsw_lat_krd_bsq_pan_amh_yor_cnt_rom_arw_bem_glc_ven_swe_hun_bam_moo_est_pol_aeg_geo_afr_alb_nor_lit_owc_sod_dut_fin_ewe_bat_ctl_ind_jpn_knd_kor_cze_scr_ses_ger_sun_guj_wly_tag_mnd_ukr_swt_prs_heb_mol_ben_spa_urd_qcu_rus_svk_grk_zul_amr_hin_sid_por_mly_bul_fbf_bos_akn_mao_tha_anl_tml_cic_tsn_uzb_fre_slo_aze_lda_vie_gam_xho_dyu_igb	-0.580307583141593	-1.38810261273402	0.168422178073822
817	amr_grk_tsw_ita_anl_aeg_heb_lit_aze_tur_zul_mao_swt_eng_bul_bsq_fre_amh_igb_cnt_mol_pol_ven_glc_yor_lat_hun_dyu_ewe_est_mcd_mlt_geo_spa_hin_guj_afr_chh_wly_alb_fin_bam_ind_ger_bat_jpn_knd_kor_nor_svk_swa_cze_jav_urd_tig_sun_mnd_krd_bem_dut_sid_rus_ben_arw_scr_qcu_pan_prs_rom_xho_sod_bos_hau_slo_mly_ukr_cic_por_dgb_tag_tha_owc_tml_lda_akn_uzb_swe_ctl_azi_moo_vie_gam_ses_fbf_tsn	-0.373286616162198	-0.884380992230085	0.378771283130353
818	amh_eng_yor_ben_amr_tig_sod_svk_azi_tur_lda_tag_cic_cze_lit_bsq_swe_heb_xho_mnd_pan_mol_bam_ctl_ven_urd_fin_igb_ewe_hun_ger_aeg_geo_nor_guj_afr_pol_gam_owc_scr_est_moo_ind_grk_mao_jpn_tml_kor_dut_alb_tsw_glc_sun_hin_wly_bat_cnt_lat_zul_arw_mlt_rus_prs_bos_ukr_qcu_por_ita_mcd_bem_chh_spa_sid_krd_mly_fre_ses_bul_dyu_jav_tha_hau_knd_dgb_swa_aze_slo_rom_uzb_tsn_vie_anl_fbf_akn_swt	-0.637573116491954	-1.52690901067218	0.130177595374253
819	heb_ben_cic_lit_wly_amh_tig_lat_tur_uzb_lda_bat_akn_bos_por_bsq_arw_hau_dgb_mnd_afr_cze_swa_pan_xho_spa_est_ven_ses_hun_dut_owc_geo_eng_nor_hin_slo_gam_sid_krd_fin_zul_sun_ctl_mao_jpn_tml_kor_urd_swe_dyu_mol_ind_mcd_chh_jav_cnt_ita_bam_glc_mlt_alb_rus_fre_pol_qcu_grk_rom_svk_tsw_aeg_prs_sod_ukr_tag_bul_tsn_scr_bem_mly_tha_amr_knd_fbf_igb_aze_ger_guj_azi_swt_vie_anl_moo_yor_ewe	-0.479259941932216	-1.13889232293362	0.257673224428162
820	tig_mcd_tsw_guj_heb_owc_gam_bul_tur_aze_zul_tag_ewe_por_nor_bsq_scr_hau_xho_mnd_slo_arw_tsn_cze_ven_grk_hun_swa_yor_est_alb_sod_geo_swe_krd_spa_lat_mlt_amh_afr_fin_akn_bat_prs_sun_jpn_tml_kor_fre_ger_swt_ita_mao_hin_aeg_ind_cnt_dut_bam_urd_chh_glc_lit_pan_svk_qcu_eng_rus_pol_bem_amr_ben_wly_ukr_mly_bos_dyu_rom_fbf_jav_tha_sid_knd_dgb_ses_uzb_mol_ctl_azi_moo_vie_anl_lda_igb_cic	0.613608604145734	1.45333058472078	0.149498130208262
821	heb_afr_akn_spa_sod_anl_hau_scr_aze_tur_ven_mly_swt_rom_slo_bsq_nor_wly_moo_cnt_rus_mcd_cic_por_yor_grk_fin_bam_dgb_hun_swe_gam_geo_ukr_pol_lit_fre_amh_sid_dut_est_dyu_ind_krd_sun_jpn_tml_kor_guj_alb_swa_svk_bat_eng_tig_jav_mnd_bul_zul_ben_mlt_urd_ita_bos_ctl_qcu_prs_lat_cze_tsn_chh_pan_owc_ger_mao_arw_xho_hin_lda_tag_tha_amr_knd_tsw_bem_azi_glc_mol_uzb_ses_vie_aeg_ewe_igb_fbf	-0.629028902891435	-1.50344228199113	0.136113393045985
822	heb_svk_swt_por_anl_wly_aeg_krd_azi_uzb_xho_jav_fbf_mcd_nor_bsq_eng_hau_lda_mnd_ita_rom_dgb_urd_tsn_cze_hun_bem_ses_fin_fre_mlt_geo_rus_ukr_lat_ben_chh_sid_bul_est_zul_sun_ctl_bat_jpn_tml_kor_swe_glc_cic_pan_mao_spa_amr_tag_cnt_lit_ven_pol_amh_slo_arw_scr_bos_qcu_ger_alb_dut_akn_sod_hin_owc_guj_mly_prs_yor_mol_tsw_ind_tha_gam_knd_dyu_ewe_tur_grk_afr_aze_swa_vie_tig_moo_bam_igb	0.377022061932221	0.888405969543527	0.376614459253374
823	aeg_mcd_zul_urd_amh_mlt_wly_spa_aze_azi_cic_jav_ven_ita_pol_bsq_ukr_hau_lda_mnd_lat_lit_swa_mol_tsn_prs_hun_igb_dgb_fin_krd_sid_geo_rom_bos_bul_eng_tig_owc_grk_est_xho_mly_scr_ind_jpn_tml_kor_hin_fre_swt_slo_sun_por_chh_mao_cnt_arw_bam_ger_gam_ben_alb_dut_glc_qcu_afr_cze_rus_fbf_sod_nor_amr_swe_bat_guj_dyu_pan_moo_tag_tha_heb_knd_ewe_ses_tur_ctl_svk_uzb_bem_vie_anl_akn_yor_tsw	-0.756817446531554	-1.8174104100372	0.0723745812372335
824	wly_pan_zul_lit_amh_heb_sod_urd_uzb_azi_dgb_sun_tsn_swe_rom_bsq_dut_amr_ses_cnt_slo_eng_bem_krd_moo_spa_est_dyu_yor_hun_alb_anl_geo_mcd_bos_por_cze_owc_gam_scr_fin_tsw_tag_rus_mao_jpn_tml_kor_bul_ger_xho_grk_ind_ben_chh_jav_mnd_lat_swa_fre_sid_svk_mol_guj_ctl_qcu_ukr_arw_hin_fbf_hau_ita_mlt_glc_bat_afr_akn_prs_igb_mly_tha_aeg_knd_bam_ven_aze_pol_nor_tur_swt_vie_tig_lda_cic_ewe	-0.970357680070083	-2.35453810343117	0.0206491344211608
825	owc_eng_lda_ukr_chh_heb_mlt_arw_tur_azi_swt_mao_tsw_svk_swe_bsq_bos_amh_xho_cnt_bul_scr_dyu_slo_ewe_fre_fin_ses_fbf_hun_lit_sod_geo_ctl_dut_prs_guj_wly_amr_spa_est_zul_jav_rom_mly_jpn_tml_kor_afr_mol_moo_krd_bat_ita_sid_tag_mnd_ben_swa_lat_tig_pan_alb_pol_nor_qcu_urd_por_grk_bam_anl_rus_aeg_cze_ind_ger_akn_mcd_yor_sun_tha_gam_knd_tsn_dgb_uzb_glc_hin_aze_ven_vie_hau_cic_bem_igb	-0.162657035323725	-0.384177144665533	0.701724160789759
826	tig_svk_bam_lat_amh_sid_anl_ctl_azi_tur_tsn_tag_ewe_cze_mol_bsq_fre_mlt_ses_mnd_pan_bul_swa_krd_yor_nor_fin_fbf_dgb_hun_hin_sod_geo_scr_bos_ger_urd_gam_chh_dut_est_dyu_mao_prs_bat_jpn_knd_kor_slo_ben_akn_mcd_sun_afr_owc_ind_cnt_rom_xho_rus_wly_swe_lit_ukr_eng_qcu_ita_guj_glc_lda_heb_alb_amr_por_jav_grk_cic_spa_moo_mly_tha_aeg_tml_igb_zul_aze_arw_pol_uzb_ven_vie_hau_swt_bem_tsw	-0.35508588791095	-0.840660947171492	0.402694109781594
827	wly_afr_lda_cze_aeg_anl_hau_guj_uzb_tur_moo_mao_ses_ukr_glc_bsq_dut_heb_zul_mnd_alb_pan_swa_ita_swt_bul_fin_ewe_akn_est_hin_sid_geo_rom_prs_scr_ger_mlt_chh_arw_hun_dyu_tag_ctl_mly_jpn_knd_kor_slo_por_dgb_mol_sun_swe_tig_ind_cnt_nor_igb_lit_gam_krd_grk_rus_mcd_qcu_lat_urd_pol_yor_sod_eng_owc_ben_jav_fre_xho_bos_fbf_bat_tha_amh_tml_cic_bem_azi_svk_spa_aze_tsn_vie_amr_ven_tsw_bam	-0.156886122847296	-0.37030861832275	0.711994595627345
828	sod_rom_dyu_krd_aeg_heb_anl_arw_azi_tur_moo_sun_bam_urd_ita_bsq_slo_hau_xho_mnd_afr_fre_lda_bul_swt_nor_est_tsn_fbf_fin_ctl_sid_geo_svk_bos_spa_guj_amr_amh_mcd_hun_bem_mao_lit_ind_jpn_tml_kor_alb_pol_ewe_rus_mly_lat_owc_jav_cnt_eng_cic_swe_wly_por_glc_hin_scr_qcu_prs_dut_pan_igb_chh_ukr_gam_mol_tag_ben_dgb_ger_ses_bat_tha_mlt_knd_tsw_ven_aze_cze_grk_uzb_yor_vie_tig_swa_akn_zul	-0.562658200174796	-1.34217956234855	0.182805260046027
829	sid_swe_cic_krd_wly_sod_aeg_cze_azi_tur_dgb_mly_igb_bos_ctl_bsq_bul_anl_fbf_cnt_rus_ukr_swt_pol_zul_ger_fin_dyu_ven_hun_grk_owc_geo_nor_dut_guj_slo_heb_hau_lat_est_ewe_tag_glc_jav_jpn_knd_kor_spa_prs_ses_arw_bat_rom_amh_mao_mnd_urd_tsn_mol_amr_scr_mcd_eng_lit_qcu_afr_fre_hin_moo_chh_alb_tig_svk_ind_por_yor_ita_tsw_sun_tha_mlt_tml_swa_xho_aze_ben_pan_uzb_bem_vie_gam_bam_lda_akn	-0.819354943668246	-1.97739875364453	0.0509573326468295
830	anl_spa_akn_bos_sid_amh_amr_ita_aze_azi_zul_bat_dyu_slo_rom_bsq_eng_tig_cic_cnt_bul_mcd_ses_ukr_igb_por_hun_lda_dgb_fin_alb_owc_geo_mol_swe_ger_afr_hau_aeg_rus_est_ven_tag_ben_mao_jpn_tml_kor_dut_lit_bam_svk_jav_cze_heb_sun_mnd_prs_fbf_fre_wly_pan_nor_scr_arw_qcu_lat_guj_krd_swt_chh_urd_sod_hin_mly_ctl_moo_grk_tsw_ind_tha_mlt_knd_tsn_ewe_uzb_glc_pol_tur_xho_vie_gam_swa_yor_bem	-0.0376264873608121	-0.0885532855389036	0.929627347771574
831	aeg_ita_ses_swe_heb_sid_sod_pol_azi_tur_cic_bat_swt_bos_rus_bsq_krd_chh_lda_cnt_lit_pan_fbf_fre_bem_mcd_hun_ewe_zul_est_mol_amr_geo_svk_grk_spa_glc_mlt_amh_ben_fin_bam_mly_guj_mao_jpn_knd_kor_afr_por_igb_lat_jav_ger_tig_sun_mnd_bul_xho_eng_owc_slo_cze_alb_rom_qcu_urd_arw_nor_tsw_gam_hin_wly_dut_tag_prs_ven_scr_tsn_ind_tha_anl_tml_akn_swa_aze_ukr_ctl_uzb_dyu_vie_hau_moo_yor_dgb	-0.753458722076785	-1.81278636482343	0.0730910661526941
832	wly_glc_dyu_ctl_amh_aeg_anl_krd_azi_aze_moo_mly_bam_afr_prs_bsq_hin_heb_akn_mnd_guj_lit_igb_ben_tsw_scr_hun_cic_swa_est_ita_gam_geo_slo_rom_swe_arw_hau_sod_svk_fin_ses_tag_cze_sun_jpn_knd_kor_eng_bul_tsn_lat_mao_bos_chh_bat_cnt_grk_ven_fre_amr_pan_ukr_mcd_dut_qcu_spa_urd_pol_yor_owc_alb_sid_nor_ind_ger_xho_por_lda_jav_tha_mlt_tml_fbf_ewe_uzb_rus_mol_tur_zul_vie_tig_bem_swt_dgb	-0.756042858834686	-1.81921650045776	0.0720963232163787
833	amr_mol_igb_rus_tig_sid_heb_krd_azi_tur_swt_bat_bam_swe_fre_bsq_scr_anl_dgb_cnt_prs_rom_ses_ukr_ewe_lit_fin_lda_zul_est_urd_gam_geo_eng_guj_hin_afr_hau_mlt_lat_hun_yor_tag_bul_mao_jpn_tml_kor_por_ben_swa_grk_ind_spa_wly_mly_mnd_glc_xho_nor_sod_slo_alb_ger_arw_qcu_mcd_ita_svk_cic_aeg_bos_amh_pan_sun_cze_akn_pol_ven_jav_tha_chh_knd_tsw_bem_aze_dut_ctl_uzb_tsn_vie_owc_fbf_dyu_moo	-0.310623263571111	-0.73401205834773	0.464787928781176
834	gam_ben_akn_por_heb_mlt_sid_grk_aze_tur_dgb_mao_cic_ger_ukr_bsq_dut_chh_yor_cnt_slo_prs_dyu_lat_xho_krd_est_bam_igb_hun_bos_anl_geo_spa_alb_lit_fre_sod_tig_eng_fin_swa_ind_swe_tag_jpn_knd_kor_bul_mcd_ewe_nor_sun_svk_amr_bat_mnd_ctl_ven_urd_aeg_rus_scr_mol_arw_qcu_hin_glc_pol_tsw_hau_rom_wly_afr_jav_cze_tsn_pan_lda_mly_tha_owc_tml_bem_zul_uzb_ita_guj_azi_ses_vie_amh_fbf_swt_moo	0.801230969481232	1.91414102387816	0.0586767539950749
835	owc_krd_dyu_rus_amh_chh_anl_mcd_aze_azi_swa_mao_ewe_bos_swe_bsq_dut_sod_bem_mnd_bul_arw_cic_ukr_tsw_pol_est_zul_dgb_hun_ben_heb_geo_ger_slo_urd_grk_aeg_gam_svk_fin_yor_jav_por_sun_jpn_tml_kor_glc_lat_xho_pan_ind_ctl_mlt_mly_cnt_guj_bam_eng_wly_rom_hin_fre_alb_qcu_ita_lit_mol_akn_sid_nor_tig_prs_tag_spa_lda_cze_tsn_bat_tha_amr_knd_moo_ven_uzb_afr_scr_tur_fbf_vie_hau_igb_ses_swt	-0.407650145437687	-0.966468565071219	0.336316353118436
836	aeg_scr_ewe_eng_chh_sod_sid_bos_aze_uzb_cic_mly_bem_lit_fre_bsq_por_gam_bam_cnt_nor_lat_tsn_rus_swt_bul_hun_xho_dyu_fin_ben_anl_geo_mcd_ger_ukr_afr_wly_tig_swe_est_igb_jav_spa_bat_jpn_knd_kor_grk_slo_ses_pan_sun_ita_amh_mao_mnd_cze_lda_krd_amr_pol_ctl_arw_dut_qcu_prs_glc_urd_dgb_heb_guj_hau_alb_ind_hin_moo_mol_fbf_tag_tha_owc_tml_akn_yor_azi_rom_svk_tur_zul_vie_mlt_ven_tsw_swa	0.162816464773162	0.384015690512583	0.701843413233191
837	owc_slo_ewe_krd_heb_mlt_amr_pol_tur_aze_igb_ind_ses_bos_ctl_bsq_rom_chh_akn_cnt_spa_nor_lda_eng_bam_dut_est_moo_swa_hun_por_wly_geo_swe_lit_cze_bul_sod_hau_grk_fin_dyu_jav_mcd_bat_jpn_tml_kor_alb_prs_tsw_scr_tag_afr_gam_mly_mnd_ita_xho_mol_aeg_pan_arw_rus_hin_qcu_ger_ukr_glc_bem_amh_fre_anl_urd_sun_guj_yor_ben_dgb_mao_tha_sid_knd_cic_swt_azi_lat_svk_uzb_zul_vie_tig_fbf_ven_tsn	0.0583522856599622	0.137302052452267	0.891088867416075
838	tig_scr_bem_svk_wly_heb_anl_eng_azi_tur_tsn_mao_swa_slo_grk_bsq_lat_amr_ses_mnd_lit_hin_yor_guj_zul_urd_hun_bam_xho_fin_fre_hau_geo_swe_spa_ctl_afr_owc_sid_ukr_est_dyu_tag_rom_jav_jpn_tml_kor_bos_rus_cic_glc_mly_por_amh_sun_cnt_mcd_lda_nor_gam_bul_cze_prs_pol_qcu_ita_pan_ben_igb_mlt_mol_aeg_krd_ind_dut_tsw_arw_swt_bat_tha_sod_knd_ven_fbf_aze_alb_ger_uzb_ewe_vie_chh_moo_dgb_akn	-0.335713439270264	-0.794577089616771	0.428882579534729
839	sod_ben_ewe_ukr_heb_owc_aeg_guj_azi_tur_swt_jav_fbf_ctl_cze_bsq_dut_tig_bem_mnd_mol_pan_igb_krd_tsn_bul_est_xho_dyu_fin_scr_amr_geo_spa_pol_afr_ger_amh_gam_eng_hun_moo_tag_nor_bat_jpn_tml_kor_por_bos_zul_lit_sun_rom_sid_mao_cnt_mcd_tsw_fre_chh_grk_lat_hin_rus_qcu_arw_prs_ita_cic_wly_swe_hau_alb_ind_glc_bam_urd_yor_mly_tha_mlt_knd_ven_swa_aze_slo_svk_uzb_akn_vie_anl_dgb_ses_lda	-0.192322644479636	-0.453793351711982	0.651034773610995
840	wly_mcd_cic_pol_chh_anl_heb_pan_uzb_aze_lda_mly_dgb_ben_spa_bsq_svk_sod_yor_mnd_bos_urd_ses_scr_ven_dut_fin_bem_tsn_est_nor_sid_geo_ukr_krd_slo_rom_amr_hau_bul_hun_tsw_jav_glc_ind_jpn_knd_kor_grk_ita_zul_fre_sun_alb_owc_mao_cnt_cze_swa_ctl_mlt_arw_hin_lat_eng_qcu_ger_guj_prs_igb_amh_por_aeg_lit_tag_afr_swt_mol_xho_bat_tha_gam_tml_bam_ewe_tur_rus_swe_azi_moo_vie_tig_akn_fbf_dyu	-0.145959366263169	-0.344086849653711	0.731557760528365
841	heb_ita_moo_hin_amr_sid_tig_lit_aze_azi_ven_mly_swa_urd_cze_bsq_bul_wly_akn_mnd_nor_fre_lda_grk_tsw_svk_fin_yor_cic_hun_rus_anl_geo_pol_eng_krd_pan_owc_sod_alb_est_dgb_ind_ukr_mao_jpn_tml_kor_mol_ger_ses_glc_jav_prs_mlt_bat_cnt_dut_igb_ctl_amh_ben_por_swe_rom_qcu_mcd_slo_lat_dyu_gam_arw_aeg_spa_sun_bos_xho_afr_ewe_tag_tha_hau_knd_bam_tsn_tur_scr_guj_uzb_bem_vie_chh_swt_fbf_zul	0.055816929255925	0.131335342720916	0.895793735937923
842	hau_pol_fbf_ben_mlt_amh_tig_pan_aze_azi_ses_mao_cic_scr_dut_bsq_mol_owc_dgb_mnd_krd_grk_swt_rom_tsw_mcd_fin_zul_akn_est_arw_chh_geo_por_bul_afr_nor_sod_sid_rus_hun_moo_bat_ita_jav_jpn_tml_kor_ctl_lit_bam_swe_mly_ukr_gam_ind_cnt_slo_xho_eng_wly_bos_lat_ger_prs_qcu_spa_alb_glc_lda_aeg_cze_anl_urd_sun_fre_yor_svk_igb_tag_tha_amr_knd_tsn_ven_uzb_hin_guj_tur_dyu_vie_heb_swa_ewe_bem	0.138099506851556	0.325186505738986	0.745770354821521
843	owc_ita_ses_swe_gam_anl_mlt_krd_uzb_azi_cic_mly_xho_alb_scr_bsq_ukr_amr_yor_cnt_bul_ben_dgb_rom_lda_por_fin_ven_ewe_hun_eng_hau_geo_urd_lat_lit_grk_chh_sod_hin_est_tsn_tag_bos_ind_jpn_knd_kor_pan_pol_fbf_arw_mao_guj_aeg_jav_mnd_fre_swa_ctl_tig_ger_cze_prs_spa_qcu_mol_glc_mcd_bam_heb_nor_wly_slo_bat_rus_swt_svk_akn_sun_tha_sid_tml_tsw_igb_tur_afr_dut_aze_zul_vie_amh_moo_bem_dyu	-0.390916407634226	-0.926598683144524	0.356533345221872
844	heb_rom_dgb_slo_gam_amr_amh_guj_azi_tur_ven_jav_ses_lit_swe_bsq_dut_sod_moo_mnd_pan_ger_xho_lat_lda_krd_hun_ewe_bem_fin_prs_wly_geo_ben_mol_por_cze_hau_chh_ita_est_akn_sun_alb_mao_jpn_knd_kor_ctl_mcd_tsw_nor_mly_afr_tig_bat_cnt_bos_bam_bul_mlt_scr_spa_pol_svk_qcu_rus_ukr_arw_yor_anl_hin_owc_fre_ind_glc_swt_grk_dyu_tag_tha_aeg_tml_zul_cic_aze_urd_eng_uzb_fbf_vie_sid_tsn_igb_swa	-0.324371822020517	-0.767824706020814	0.444536508859348
845	heb_slo_swa_ben_mlt_hau_amh_hin_tur_aze_ses_mao_dyu_ger_arw_bsq_lat_chh_xho_cnt_bul_swe_yor_glc_bam_mol_hun_ven_fbf_est_scr_sid_geo_lit_krd_nor_pan_aeg_amr_ctl_fin_tsn_ind_guj_sun_jpn_tml_kor_afr_ukr_ewe_grk_mly_prs_sod_jav_mnd_mcd_moo_spa_gam_pol_rom_fre_por_qcu_bos_urd_svk_lda_tig_cze_owc_rus_tag_ita_akn_alb_cic_bat_tha_anl_knd_dgb_swt_uzb_dut_eng_azi_tsw_vie_wly_bem_igb_zul	-0.860459806753928	-2.0838940424511	0.0399123882919601
846	amr_prs_cic_rus_wly_mlt_chh_nor_uzb_tur_ewe_bat_xho_ben_arw_bsq_mcd_tig_swa_mnd_bul_cze_zul_ger_ven_grk_hun_igb_dgb_fin_guj_sod_geo_urd_svk_hin_pol_sid_heb_scr_est_lda_mao_ctl_tag_jpn_tml_kor_krd_spa_yor_por_sun_glc_hau_ind_cnt_lit_moo_fre_anl_lat_ukr_eng_dut_qcu_ita_slo_rom_tsn_amh_afr_aeg_alb_jav_pan_bem_swe_tsw_mly_tha_owc_knd_dyu_ses_aze_bos_mol_azi_fbf_vie_gam_akn_swt_bam	-0.0354655236536688	-0.083560574654853	0.933585415450471
847	owc_bos_moo_nor_amh_amr_hau_hin_tur_uzb_dgb_bat_swa_ger_arw_bsq_lit_aeg_ses_cnt_mcd_alb_akn_glc_ven_urd_fin_yor_bem_hun_svk_sid_geo_bul_fre_grk_prs_chh_tig_swe_est_igb_mao_spa_tag_jpn_tml_kor_ita_lat_tsn_por_mly_ben_sod_jav_mnd_slo_cic_guj_heb_cze_ukr_pol_pan_qcu_eng_afr_dut_swt_wly_mol_mlt_rom_sun_rus_fbf_ctl_bam_ind_tha_gam_knd_lda_tsw_aze_scr_krd_azi_zul_vie_anl_dyu_xho_ewe	-0.337805590390439	-0.800294872332804	0.425579603252706
848	amh_ukr_tsn_bos_anl_amr_owc_afr_azi_aze_swt_tag_xho_prs_rom_bsq_ben_tig_igb_mnd_ctl_glc_dgb_arw_fbf_swe_est_ewe_dyu_hun_spa_aeg_geo_eng_mcd_hin_slo_chh_mlt_grk_fin_tsw_bat_bul_jav_jpn_tml_kor_lit_dut_ses_fre_mao_nor_sid_sun_cnt_krd_cic_ger_sod_svk_cze_lat_mol_qcu_pol_scr_ita_swa_gam_alb_hau_pan_ind_por_akn_urd_yor_mly_tha_heb_knd_bem_ven_tur_rus_guj_uzb_lda_vie_wly_bam_zul_moo	-0.261019733587234	-0.617269137632964	0.538565621823198
849	sod_mol_swt_por_heb_tig_gam_mcd_azi_tur_ewe_sun_swa_glc_grk_bsq_nor_anl_ven_cnt_ita_arw_akn_swe_cic_dut_est_ses_tsw_hun_eng_owc_geo_ben_urd_bos_prs_amh_wly_pan_fin_xho_jav_pol_mly_jpn_knd_kor_svk_lat_igb_bul_tag_scr_mlt_bat_mnd_afr_tsn_rom_amr_slo_fre_ctl_krd_qcu_ger_hin_alb_bem_aeg_guj_sid_lit_ind_spa_moo_rus_lda_mao_tha_chh_tml_fbf_dgb_uzb_ukr_cze_aze_bam_vie_hau_dyu_zul_yor	0.159331201098945	0.375563756218799	0.708096493371544
850	amr_lat_xho_guj_anl_owc_sid_mol_aze_azi_fbf_jav_tsw_ita_mcd_bsq_scr_chh_tsn_cnt_dut_urd_dyu_slo_lda_krd_hun_zul_swt_est_ctl_heb_geo_svk_rom_arw_eng_tig_aeg_fre_fin_bem_bat_prs_tag_jpn_knd_kor_cze_pol_yor_ger_ind_swe_wly_mly_mnd_spa_cic_ukr_gam_nor_hin_por_pan_qcu_bul_grk_ben_dgb_amh_rus_mlt_glc_mao_bos_swa_lit_igb_sun_tha_hau_tml_bam_ven_uzb_alb_afr_tur_ses_vie_sod_moo_akn_ewe	-0.532533625447158	-1.2667446946384	0.208409913279228
851	heb_urd_tsn_dut_mlt_wly_sod_nor_aze_tur_xho_tag_ven_ben_ukr_bsq_fre_aeg_bam_mnd_ctl_rus_bem_arw_akn_por_est_igb_zul_fin_prs_owc_geo_lit_ger_cze_alb_gam_hau_bos_hun_fbf_bat_eng_mly_jpn_knd_kor_bul_afr_yor_krd_ind_ita_tig_mao_cnt_glc_dyu_svk_sid_scr_guj_pol_rom_qcu_swe_lat_hin_dgb_anl_mcd_amh_mol_sun_pan_cic_spa_moo_jav_tha_chh_tml_ses_lda_uzb_grk_slo_azi_tsw_vie_amr_swt_ewe_swa	-0.0647202833571656	-0.152559797349574	0.879075932775411
852	wly_lit_igb_krd_aeg_tig_sod_mcd_uzb_azi_bem_mao_zul_ita_cze_bsq_hin_sid_ven_cnt_pol_ctl_fbf_rom_ewe_lat_hun_cic_yor_fin_eng_amr_geo_guj_bos_slo_pan_heb_owc_ger_est_dyu_sun_spa_mly_jpn_knd_kor_svk_swe_ses_mol_jav_rus_gam_ind_mnd_fre_bam_urd_chh_glc_dut_scr_nor_qcu_prs_afr_ben_xho_amh_por_hau_arw_tag_grk_tsw_ukr_lda_bat_tha_anl_tml_swa_dgb_tur_bul_alb_aze_akn_vie_mlt_swt_moo_tsn	-0.267300426184284	-0.632665275195765	0.52850476152023
853	sod_swe_dgb_por_mlt_hau_aeg_guj_uzb_tur_swa_bat_cic_prs_rom_bsq_ukr_sid_bam_cnt_scr_krd_akn_lat_ewe_pan_fin_fbf_dyu_est_hin_heb_geo_pol_ctl_lit_fre_owc_wly_urd_hun_lda_mao_bos_mly_jpn_tml_kor_alb_ita_xho_grk_jav_spa_tig_tag_mnd_glc_tsw_rus_chh_svk_afr_cze_nor_qcu_slo_bul_ger_igb_amr_ben_gam_dut_ind_mcd_tsn_arw_ven_sun_tha_amh_knd_zul_swt_aze_eng_mol_azi_ses_vie_anl_bem_moo_yor	-0.186689416125305	-0.440947641521048	0.66027427032711
854	amh_rus_yor_ger_heb_wly_tig_rom_azi_tur_ses_sun_xho_swe_urd_bsq_pan_owc_swa_cnt_lat_mcd_dgb_fre_ewe_guj_fin_bam_cic_est_eng_gam_geo_glc_por_grk_alb_chh_amr_svk_hun_igb_mly_dut_tag_jpn_knd_kor_prs_spa_fbf_pol_ind_lit_mlt_jav_mnd_ctl_lda_afr_sod_ita_cze_arw_hin_qcu_mol_ben_nor_moo_sid_krd_anl_bul_bat_slo_tsw_ukr_bem_mao_tha_aeg_tml_akn_ven_uzb_scr_bos_aze_tsn_vie_hau_swt_zul_dyu	0.247222788689012	0.581920026208798	0.562028542221961
855	amr_rom_cic_bos_amh_gam_tig_lat_uzb_azi_yor_ind_tsn_guj_ger_bsq_hin_anl_xho_cnt_nor_grk_dyu_glc_bam_rus_fin_zul_bem_est_pan_mlt_geo_slo_eng_prs_lit_hau_aeg_spa_hun_swa_mao_dut_bat_jpn_knd_kor_svk_ctl_moo_por_mly_ben_chh_sun_mnd_swe_ses_afr_owc_ukr_urd_ita_pol_qcu_alb_mcd_cze_ewe_wly_fre_sid_arw_jav_bul_akn_krd_ven_tag_tha_heb_tml_tsw_lda_tur_scr_mol_aze_fbf_vie_sod_swt_dgb_igb	-1.35195179402334	-3.37732186653459	0.00107014568149433
856	mlt_rus_ven_bos_heb_owc_gam_spa_azi_tur_zul_tag_bam_guj_mol_bsq_arw_aeg_swa_cnt_afr_prs_dyu_swe_yor_nor_hun_igb_lda_est_mcd_hau_geo_dut_ger_glc_slo_wly_tig_hin_fin_akn_mly_fre_jav_jpn_knd_kor_lat_svk_cic_pol_mao_krd_amr_ind_mnd_rom_tsw_bul_sid_ctl_scr_ben_pan_qcu_grk_urd_ita_tsn_sod_lit_chh_ukr_bat_cze_moo_por_fbf_sun_tha_amh_tml_ses_bem_uzb_eng_alb_aze_xho_vie_anl_ewe_dgb_swt	-0.0689790013385366	-0.162540882885045	0.871232587298182
857	anl_scr_fbf_swe_mlt_hau_owc_ukr_tur_uzb_bem_sun_moo_rus_glc_bsq_spa_chh_lda_mnd_pol_mcd_yor_eng_dgb_por_fin_zul_tsw_hun_krd_sid_geo_bul_slo_nor_urd_amr_gam_lat_est_akn_mao_svk_mly_jpn_tml_kor_fre_guj_ven_dut_jav_ben_heb_bat_cnt_ger_swt_ctl_amh_cze_lit_pan_hin_qcu_ita_rom_grk_ses_sod_bos_wly_alb_tag_afr_bam_arw_dyu_ind_tha_tig_knd_cic_igb_azi_prs_mol_aze_ewe_vie_aeg_xho_tsn_swa	-0.313749556224231	-0.742710894225243	0.459528655449779
858	wly_scr_swt_lat_amh_sid_anl_krd_tur_aze_akn_bat_swa_pol_afr_bsq_svk_sod_ewe_cnt_rus_lit_lda_slo_tsw_bos_hun_dgb_zul_est_fre_chh_geo_ger_eng_spa_glc_mlt_heb_cze_fin_tsn_ind_ita_mao_jpn_knd_kor_guj_ukr_yor_bul_sun_arw_tig_mly_mnd_por_moo_swe_amr_mcd_nor_dut_grk_qcu_ctl_mol_hin_fbf_aeg_urd_owc_pan_jav_rom_dyu_prs_ven_tag_tha_hau_tml_xho_ses_azi_alb_ben_uzb_cic_vie_gam_bem_igb_bam	-0.588239578915455	-1.40325508274006	0.163870805866149
859	heb_svk_bam_pol_sod_hau_aeg_glc_azi_aze_lda_mly_swt_spa_mcd_bsq_ctl_sid_dgb_mnd_afr_swe_yor_urd_ven_rom_est_dyu_igb_fin_por_anl_geo_prs_bos_fre_scr_mlt_chh_guj_hun_ewe_mao_nor_bat_jpn_tml_kor_cze_alb_akn_ukr_ind_lit_amr_tag_cnt_mol_cic_bul_amh_hin_grk_pan_ben_qcu_krd_ger_eng_moo_wly_ita_gam_rus_sun_dut_ses_slo_tsn_jav_tha_tig_knd_tsw_swa_tur_lat_arw_uzb_xho_vie_owc_zul_bem_fbf	-0.500549716879097	-1.1916042958033	0.236448508462954
860	gam_mol_tsn_alb_heb_amh_hau_pan_uzb_azi_swt_tag_ewe_prs_pol_bsq_bos_aeg_lda_mnd_glc_rus_yor_urd_zul_ctl_hun_tsw_cic_fin_svk_sod_geo_swe_lat_rom_bul_mlt_owc_eng_est_dyu_jav_dut_bat_jpn_knd_kor_ita_spa_fbf_guj_mly_cze_chh_sun_cnt_grk_xho_lit_wly_ben_krd_ukr_slo_qcu_arw_nor_ger_bem_tig_mcd_anl_hin_mao_afr_ses_scr_igb_ind_tha_sid_tml_moo_swa_aze_fre_por_tur_bam_vie_amr_akn_ven_dgb	0.486237601848163	1.14716601522137	0.254255704081583
861	anl_glc_swt_urd_owc_amh_amr_scr_aze_tur_cic_tag_lda_bul_krd_bsq_fre_tig_ses_mnd_mol_nor_swa_swe_tsn_grk_est_moo_fbf_hun_bos_mlt_geo_ger_ctl_por_mcd_sid_gam_rom_fin_igb_mao_spa_bat_jpn_tml_kor_lat_afr_xho_arw_ind_dut_chh_jav_cnt_rus_bem_pan_aeg_ukr_eng_guj_ben_qcu_ita_alb_prs_tsw_hau_lit_sod_cze_sun_svk_bam_pol_zul_mly_tha_heb_knd_ven_dgb_uzb_hin_slo_azi_ewe_vie_wly_akn_yor_dyu	-0.517766916155743	-1.23230262027246	0.220942466689958
862	anl_por_akn_dut_amr_gam_aeg_fre_uzb_aze_ses_jav_yor_mcd_rus_bsq_rom_heb_ewe_mnd_nor_pan_bem_afr_moo_ita_est_zul_lda_hun_ctl_owc_geo_lit_guj_krd_spa_sod_wly_mol_fin_cic_sun_ukr_ind_jpn_knd_kor_bul_cze_ven_svk_mao_swe_tig_mly_cnt_arw_tsw_urd_sid_lat_ben_glc_slo_qcu_grk_eng_alb_bam_amh_bos_chh_pol_bat_ger_xho_scr_igb_tag_tha_mlt_tml_fbf_tsn_azi_hin_prs_tur_swt_vie_hau_swa_dyu_dgb	-0.658610296016377	-1.57503212844584	0.118644890799799
863	gam_ben_ven_grk_amr_chh_amh_alb_azi_aze_cic_jav_igb_dut_nor_bsq_bos_mlt_ses_mnd_mcd_ukr_yor_krd_moo_slo_fin_lda_tsn_est_ger_sod_geo_arw_bul_pol_guj_aeg_owc_mol_hun_akn_ind_lit_tag_jpn_knd_kor_ctl_urd_dgb_prs_mly_fre_wly_bat_cnt_cze_xho_swe_hau_ita_hin_svk_eng_qcu_afr_pan_rom_ewe_anl_lat_tig_por_mao_glc_bem_rus_bam_sun_tha_sid_tml_tsw_zul_uzb_scr_spa_tur_swa_vie_heb_swt_dyu_fbf	0.13550950949229	0.31951766211743	0.750050640233188
864	mlt_pan_tsn_urd_amh_sid_gam_grk_aze_uzb_ewe_bat_zul_ben_rom_bsq_lat_heb_lda_mnd_por_ukr_swt_mol_igb_scr_hun_bem_ses_fin_bul_hau_geo_ita_guj_dut_afr_amr_wly_pol_est_ven_mao_fre_jav_jpn_knd_kor_slo_nor_bam_ctl_sun_glc_sod_mly_cnt_krd_akn_ger_aeg_cze_eng_prs_alb_qcu_spa_mcd_swe_tsw_anl_hin_owc_arw_tag_rus_moo_svk_fbf_ind_tha_tig_tml_swa_yor_tur_bos_lit_azi_cic_vie_chh_dyu_xho_dgb	0.0242167688387896	0.0570376562798514	0.954637567106467
865	aeg_rus_tsw_glc_sid_tig_amr_krd_uzb_azi_swt_sun_yor_pan_swe_bsq_eng_wly_cic_mnd_hin_arw_swa_por_lda_ita_hun_bem_ses_fin_prs_gam_geo_ben_urd_ctl_cze_chh_anl_alb_est_bam_mly_mcd_ind_jpn_knd_kor_slo_scr_xho_grk_tag_guj_hau_bat_cnt_rom_ven_ger_sod_mol_dut_bul_afr_qcu_nor_fre_svk_tsn_heb_lat_amh_bos_mao_pol_dyu_spa_igb_jav_tha_mlt_tml_ewe_moo_tur_lit_ukr_aze_akn_vie_owc_fbf_zul_dgb	-0.538434346887954	-1.282780547166	0.202756834292166
866	sid_eng_fbf_prs_gam_sod_tig_ukr_uzb_azi_dgb_tag_lda_ctl_rom_bsq_slo_anl_swt_mnd_afr_lat_ven_lit_dyu_grk_fin_cic_akn_est_scr_hau_geo_glc_alb_urd_nor_aeg_amr_cze_hun_bem_mao_guj_bat_jpn_tml_kor_pol_ita_bam_arw_jav_hin_owc_ind_cnt_krd_swa_svk_amh_fre_mcd_ger_mol_qcu_bos_ben_rus_moo_chh_pan_wly_por_mly_swe_igb_bul_ses_sun_tha_heb_knd_zul_tsw_tur_dut_spa_aze_yor_vie_mlt_ewe_xho_tsn	-0.935843300199337	-2.26900853325265	0.0255798447299724
867	sid_guj_zul_urd_hau_owc_chh_ben_azi_tur_akn_jav_bem_svk_rom_bsq_afr_sod_ven_cnt_krd_lit_dyu_pan_yor_glc_est_xho_tsw_fin_por_amr_geo_scr_lat_slo_grk_aeg_gam_pol_hun_ewe_tag_rus_mao_jpn_knd_kor_nor_bul_dgb_bos_mly_dut_heb_ind_mnd_swe_tsn_mcd_anl_hin_ukr_ctl_ita_qcu_eng_spa_fre_bam_amh_alb_mlt_cze_sun_arw_moo_prs_fbf_bat_tha_wly_tml_ses_swa_uzb_ger_mol_aze_lda_vie_tig_swt_igb_cic	0.538424900251272	1.27256058210814	0.20634638104347
868	mlt_ctl_dyu_hin_wly_heb_aeg_slo_aze_uzb_dgb_bat_yor_glc_rom_bsq_bos_amh_cic_mnd_fre_mcd_bem_cze_swa_guj_est_igb_moo_fin_nor_anl_geo_bul_pol_alb_lit_gam_tig_por_hun_fbf_jav_ukr_mao_jpn_tml_kor_scr_lat_akn_ger_tag_pan_hau_mly_cnt_ben_tsn_grk_sid_dut_arw_krd_prs_qcu_mol_urd_afr_ven_sod_spa_owc_eng_sun_svk_lda_rus_zul_ind_tha_amr_knd_ses_tsw_azi_ita_swe_tur_swt_vie_chh_ewe_xho_bam	-0.0904519533820522	-0.21310618893389	0.831710591404295
869	amh_ctl_ven_ben_hau_mlt_wly_swe_aze_uzb_ewe_mly_igb_rus_mol_bsq_nor_sod_dyu_cnt_pan_lit_tsw_rom_ses_arw_fin_swt_akn_hun_lat_heb_geo_urd_cze_krd_mcd_gam_sid_slo_est_zul_ind_ger_tag_jpn_tml_kor_bul_hin_bam_ukr_mao_fre_owc_jav_mnd_alb_moo_por_anl_glc_scr_ita_grk_qcu_svk_prs_bos_xho_amr_pol_aeg_spa_sun_dut_dgb_eng_yor_bat_tha_tig_knd_swa_lda_azi_guj_afr_tur_tsn_vie_chh_bem_fbf_cic	0.68245877112981	1.61714032829069	0.109235087443187
870	aeg_spa_dgb_slo_sod_owc_tig_ukr_tur_uzb_ven_bat_lda_por_lat_bsq_krd_heb_zul_cnt_eng_bul_cic_ger_tsn_rom_fin_xho_ses_hun_hin_sid_geo_mol_grk_dut_swe_amr_chh_pan_est_bem_sun_afr_ind_jpn_knd_kor_ben_ita_akn_prs_mao_scr_gam_mly_mnd_guj_bam_fre_anl_lit_bos_arw_pol_qcu_cze_rus_mcd_tsw_mlt_alb_hau_svk_jav_nor_igb_urd_swt_tag_tha_wly_tml_moo_swa_aze_ctl_glc_azi_ewe_vie_amh_yor_dyu_fbf	-0.205436665044945	-0.484883600382342	0.628899080325516
871	gam_grk_moo_mol_aeg_anl_owc_pol_tur_azi_lda_ind_akn_mcd_scr_bsq_cze_chh_tsw_mnd_bos_alb_xho_hin_ewe_por_hun_dyu_ven_est_arw_mlt_geo_krd_slo_ger_eng_amr_sid_spa_fin_bem_bat_rom_tag_jpn_tml_kor_pan_nor_ses_ctl_jav_swe_hau_mly_cnt_ita_fbf_rus_tig_lat_prs_afr_glc_qcu_guj_urd_ukr_zul_wly_fre_amh_dut_sun_svk_yor_bul_tsn_mao_tha_heb_knd_igb_bam_aze_lit_ben_uzb_swa_vie_sod_dgb_swt_cic	-0.295461278284697	-0.698998490484562	0.486297442921735
872	wly_nor_lda_pol_amh_tig_hau_bul_uzb_azi_fbf_tag_dyu_ger_krd_bsq_lat_gam_cic_cnt_por_glc_tsn_ctl_xho_rom_hun_zul_akn_est_rus_aeg_geo_arw_guj_pan_ukr_chh_heb_eng_fin_tsw_jav_mcd_mao_jpn_knd_kor_prs_svk_yor_spa_bat_cze_anl_sun_mnd_ben_dgb_afr_mlt_urd_fre_hin_scr_qcu_slo_mol_dut_igb_sid_lit_sod_ita_ind_grk_bem_swe_ven_mly_tha_owc_tml_moo_ses_aze_alb_bos_tur_swt_vie_amr_ewe_swa_bam	-0.410466186208421	-0.97513992648345	0.332020517923562
873	sod_hin_dyu_alb_chh_wly_mlt_dut_aze_tur_fbf_bat_dgb_glc_ita_bsq_swe_sid_zul_cnt_lit_ctl_swa_guj_bam_svk_est_ewe_ses_fin_bul_anl_geo_lat_eng_ukr_slo_gam_hau_mol_hun_yor_mly_spa_sun_jpn_tml_kor_rus_ben_swt_mcd_mao_krd_tig_tag_mnd_bos_lda_arw_amr_rom_nor_prs_grk_qcu_scr_pan_por_moo_heb_afr_owc_ger_ind_urd_igb_fre_tsw_jav_tha_amh_knd_akn_ven_uzb_cze_pol_azi_tsn_vie_aeg_cic_xho_bem	-0.016389106404818	-0.0386311777875585	0.969267251382043
874	wly_scr_moo_lit_chh_tig_owc_prs_uzb_azi_dgb_ind_ses_svk_ukr_bsq_ger_heb_swt_cnt_alb_ctl_bam_urd_cic_fre_hun_dyu_zul_fin_glc_anl_geo_bos_lat_slo_por_gam_hau_eng_est_lda_bat_krd_tag_jpn_knd_kor_pan_ben_ven_cze_sun_pol_mlt_mao_mnd_hin_tsn_grk_aeg_swe_mol_dut_guj_qcu_bul_nor_mcd_swa_sid_rus_sod_afr_jav_rom_bem_spa_ewe_mly_tha_amr_tml_tsw_akn_tur_ita_arw_aze_yor_vie_amh_fbf_xho_igb	-0.23549068426712	-0.556277169384476	0.579357408032351
875	sid_ita_igb_alb_aeg_owc_gam_spa_uzb_tur_bam_mao_ses_cze_grk_bsq_eng_mlt_ven_mnd_mol_scr_bem_rom_swa_bul_hun_yor_lda_est_mcd_sod_geo_krd_ctl_swe_glc_hau_tig_ben_fin_dgb_jav_hin_mly_jpn_tml_kor_svk_dut_cic_pol_ind_urd_wly_bat_cnt_lat_tsw_nor_anl_rus_prs_arw_ukr_qcu_pan_afr_bos_tsn_chh_guj_heb_ger_tag_lit_akn_por_ewe_sun_tha_amh_knd_dyu_xho_azi_slo_fre_aze_swt_vie_amr_zul_fbf_moo	0.133800987668555	0.315008473601914	0.753460923606983
876	tig_spa_ses_scr_sod_gam_chh_rus_uzb_aze_akn_mly_tsw_slo_fre_bsq_bos_mlt_yor_cnt_alb_grk_xho_mcd_bam_eng_est_ewe_cic_hun_lit_owc_geo_swe_pan_svk_lat_hau_aeg_ctl_fin_bem_bat_ben_mao_jpn_knd_kor_nor_ger_igb_ita_tag_glc_anl_ind_mnd_afr_tsn_krd_amh_ukr_dut_urd_por_qcu_arw_cze_pol_swa_sid_rom_amr_prs_jav_bul_zul_mol_swt_sun_tha_heb_tml_dgb_ven_tur_hin_guj_azi_moo_vie_wly_lda_dyu_fbf	-0.250829205356866	-0.5927980249994	0.554755082288037
877	hau_ben_dyu_ukr_mlt_sid_anl_bos_aze_tur_bam_tag_tsw_pan_krd_bsq_pol_gam_swa_cnt_svk_dut_dgb_glc_cic_spa_est_ses_lda_fin_por_heb_geo_eng_afr_ger_arw_amh_amr_ctl_hun_xho_mly_hin_mao_jpn_tml_kor_lat_swe_tsn_ita_sun_scr_sod_bat_mnd_fre_zul_lit_owc_rom_nor_grk_alb_qcu_rus_bul_urd_igb_aeg_prs_wly_cze_jav_mol_ewe_mcd_bem_ind_tha_chh_knd_fbf_akn_uzb_guj_slo_azi_moo_vie_tig_yor_ven_swt	-0.109929075086587	-0.259377285232252	0.795917445264763
878	hau_svk_cic_glc_sod_heb_anl_pan_azi_aze_swt_bat_zul_lat_ctl_bsq_prs_amh_akn_mnd_fre_scr_fbf_nor_yor_dut_fin_bam_tsn_est_alb_mlt_geo_bos_slo_bul_urd_wly_tig_afr_hun_lda_mly_krd_jav_jpn_knd_kor_pol_hin_ewe_rom_ind_mcd_sid_sun_cnt_ukr_swa_spa_gam_ita_eng_guj_lit_qcu_arw_ger_por_dgb_owc_rus_amr_cze_tag_ben_tsw_mol_xho_mao_tha_aeg_tml_moo_bem_tur_grk_swe_uzb_ses_vie_chh_dyu_igb_ven	-0.614787339057813	-1.4671127881252	0.145719022944374
879	wly_eng_bem_por_chh_heb_hau_lat_uzb_azi_swt_sun_moo_urd_arw_bsq_bul_gam_igb_cnt_ita_lit_ses_ctl_dyu_svk_fin_lda_swa_hun_krd_owc_geo_fre_scr_ben_bos_sid_amh_ger_est_fbf_tag_guj_mly_jpn_knd_kor_swe_rus_dgb_afr_mao_mol_sod_bat_mnd_hin_xho_cze_amr_rom_mcd_alb_glc_qcu_prs_dut_slo_ven_anl_grk_tig_ukr_ind_pan_tsw_nor_bam_jav_tha_mlt_tml_cic_yor_tur_spa_pol_aze_akn_vie_aeg_ewe_zul_tsn	-0.205223474484211	-0.485504106294552	0.62846063558998
880	chh_pol_cic_arw_sod_owc_gam_mol_tur_aze_zul_bat_fbf_pan_alb_bsq_bos_mlt_bam_cnt_eng_lat_bem_grk_igb_ctl_hun_xho_dgb_est_afr_aeg_geo_glc_swe_ger_lit_amh_tig_rom_fin_dyu_mao_krd_mly_jpn_tml_kor_hin_svk_tsn_urd_sun_cze_hau_jav_mnd_rus_yor_guj_amr_mcd_fre_scr_ben_qcu_slo_spa_ukr_swa_wly_nor_heb_prs_tag_dut_akn_ita_ven_ind_tha_anl_knd_ses_tsw_uzb_bul_por_azi_lda_vie_sid_swt_ewe_moo	-0.181305600224664	-0.428018973361283	0.669626885032088
881	anl_ger_lda_rus_heb_amr_chh_ben_tur_aze_zul_jav_dyu_spa_mol_bsq_svk_tig_swa_mnd_hin_nor_cic_cze_akn_guj_fin_bam_fbf_hun_por_sid_geo_krd_afr_mcd_bos_owc_amh_urd_est_tsw_tag_arw_mao_jpn_knd_kor_ita_grk_moo_pan_mly_glc_gam_sun_cnt_lat_ewe_rom_sod_bul_fre_ukr_swe_qcu_pol_dut_slo_ses_hau_scr_aeg_eng_ind_ctl_xho_lit_yor_bat_tha_mlt_tml_swt_ven_azi_alb_prs_uzb_dgb_vie_wly_tsn_bem_igb	0.393997927438599	0.92824910823484	0.355681312747391
882	mlt_mol_dgb_scr_sid_amh_hau_dut_uzb_aze_tsw_mao_ewe_slo_pan_bsq_bos_sod_yor_mnd_alb_pol_xho_rom_bam_cze_est_ses_moo_fin_ben_heb_geo_ger_urd_ctl_lit_amr_chh_prs_hun_dyu_tag_ukr_mly_jpn_tml_kor_mcd_swe_swt_por_bat_svk_gam_ind_cnt_eng_bem_arw_aeg_grk_nor_ita_fre_qcu_lat_spa_hin_zul_wly_rus_tig_glc_sun_krd_lda_afr_swa_jav_tha_owc_knd_akn_ven_azi_guj_bul_tur_cic_vie_anl_tsn_fbf_igb	-0.460237292683719	-1.09479767943044	0.276432590474336
883	amr_ben_lda_arw_aeg_hau_tig_mol_tur_uzb_tsn_tag_zul_nor_guj_bsq_urd_sod_cic_mnd_fre_grk_swa_cze_ven_slo_hun_swt_akn_fin_bul_owc_geo_ctl_alb_bos_spa_heb_mlt_lat_est_dgb_mao_rom_ind_jpn_knd_kor_glc_hin_igb_rus_mly_prs_amh_jav_cnt_ita_fbf_ukr_anl_mcd_pan_krd_por_qcu_svk_dut_scr_ses_wly_ger_sid_pol_sun_lit_dyu_afr_moo_bat_tha_chh_tml_bem_xho_aze_eng_swe_azi_ewe_vie_gam_yor_bam_tsw	0.154324451837028	0.36323664332294	0.717252451465923
884	owc_nor_xho_lat_mlt_chh_aeg_pan_uzb_tur_bam_sun_dgb_spa_por_bsq_ger_sod_fbf_mnd_alb_glc_akn_ben_igb_ctl_hun_swt_tsw_fin_hin_amh_geo_cze_eng_ukr_dut_anl_hau_ita_est_zul_tag_grk_mly_jpn_knd_kor_rus_scr_moo_svk_jav_bos_tig_ind_cnt_fre_lda_lit_gam_krd_urd_bul_mcd_qcu_rom_afr_arw_yor_heb_prs_sid_guj_bat_swe_ven_slo_ewe_mao_tha_amr_tml_tsn_bem_aze_pol_mol_azi_cic_vie_wly_dyu_ses_swa	-0.534555505224093	-1.273435282313	0.206037337903189
885	sod_lat_bam_nor_wly_sid_amh_dut_tur_azi_swt_tag_xho_glc_slo_bsq_ctl_amr_dyu_cnt_urd_rus_bem_eng_igb_fre_fin_ewe_dgb_hun_mcd_gam_geo_spa_scr_ita_svk_anl_hau_swe_est_tsn_mao_rom_ind_jpn_tml_kor_grk_cze_yor_hin_jav_alb_chh_bat_mnd_arw_moo_ukr_heb_ben_guj_ger_pol_qcu_pan_prs_por_swa_owc_lit_mlt_afr_mly_mol_fbf_krd_ven_sun_tha_tig_knd_cic_zul_uzb_bul_bos_aze_akn_vie_aeg_tsw_lda_ses	-0.211075261429764	-0.498924779591211	0.619010488793731
886	gam_urd_tsw_dut_anl_sod_sid_mol_aze_azi_cic_mao_bem_mcd_ger_bsq_rom_aeg_dgb_mnd_alb_por_akn_scr_moo_rus_hun_ven_igb_fin_ukr_amr_geo_arw_bos_glc_spa_mlt_tig_pol_est_yor_ind_prs_mly_jpn_knd_kor_lat_bul_xho_hin_bat_fre_chh_sun_cnt_ben_bam_krd_amh_ctl_eng_cze_nor_qcu_slo_svk_grk_ewe_heb_pan_owc_ita_tag_afr_swa_swe_ses_jav_tha_wly_tml_dyu_swt_tur_lit_guj_uzb_tsn_vie_hau_lda_fbf_zul	-0.212121745307502	-0.501000693562261	0.617554382245526
887	gam_swe_igb_prs_amh_mlt_amr_krd_azi_tur_cic_bat_yor_rus_ukr_bsq_alb_sid_fbf_mnd_afr_ben_swa_urd_swt_mol_fin_bem_bam_hun_lat_hau_geo_lit_ger_pan_svk_aeg_anl_guj_est_akn_tag_ita_sun_jpn_tml_kor_eng_nor_tsn_fre_jav_slo_chh_ind_cnt_glc_moo_pol_sod_ctl_dut_cze_scr_qcu_bos_mcd_rom_lda_heb_por_wly_bul_mao_hin_ses_grk_dgb_mly_tha_owc_knd_tsw_dyu_aze_spa_arw_uzb_ven_vie_tig_zul_ewe_xho	-0.496350347759183	-1.18085140511687	0.240672962164195
888	sod_urd_moo_grk_heb_amr_wly_afr_tur_aze_akn_bat_swa_ger_ctl_bsq_slo_mlt_yor_mnd_lat_mol_tsn_rom_ses_bul_fin_igb_lda_est_cze_hau_geo_por_nor_eng_krd_sid_gam_hin_hun_dyu_sun_arw_ind_jpn_knd_kor_guj_swe_ven_scr_jav_lit_tig_mao_cnt_rus_zul_pan_aeg_ukr_alb_pol_ben_qcu_mcd_glc_fre_tsw_anl_svk_amh_spa_tag_prs_fbf_bos_ewe_mly_tha_chh_tml_xho_swt_uzb_dut_ita_azi_bem_vie_owc_cic_dgb_bam	0.235236412867753	0.554783692832799	0.580374471057426
889	hau_afr_ses_alb_wly_anl_chh_lit_aze_uzb_tsw_sun_swt_svk_ukr_bsq_swe_amr_cic_mnd_prs_bul_igb_scr_ewe_grk_fin_dgb_lda_hun_arw_tig_geo_ita_pol_rom_krd_gam_heb_ger_est_bem_bat_mol_jav_jpn_knd_kor_nor_ben_dyu_cze_tag_hin_amh_mly_cnt_guj_moo_rus_owc_mcd_pan_dut_urd_qcu_spa_slo_por_yor_mlt_fre_aeg_eng_ind_bos_swa_lat_tsn_mao_tha_sod_tml_akn_ven_azi_ctl_glc_tur_zul_vie_sid_xho_bam_fbf	-0.222827941882081	-0.525891887603177	0.600215123215796
890	amh_scr_fbf_lat_gam_aeg_wly_ita_aze_uzb_igb_sun_zul_grk_mcd_bsq_bul_amr_tsw_cnt_afr_fre_ses_dut_bam_bos_fin_ven_akn_est_glc_sid_geo_ctl_pol_nor_lit_heb_sod_alb_hun_moo_jav_swe_mao_jpn_tml_kor_rom_ger_tsn_pan_mly_rus_owc_ind_mnd_prs_dyu_spa_chh_arw_por_ukr_slo_qcu_hin_eng_cze_xho_mlt_krd_hau_svk_bat_guj_cic_urd_bem_tag_tha_tig_knd_dgb_swt_tur_mol_ben_azi_lda_vie_anl_yor_ewe_swa	-0.731062534850982	-1.75573953995046	0.0824253471816587
891	heb_lat_cic_ger_amr_anl_aeg_svk_tur_azi_bem_sun_yor_swe_bul_bsq_dut_sid_ses_mnd_slo_mol_tsn_por_lda_ita_fin_igb_tsw_hun_pan_chh_geo_pol_afr_bos_arw_gam_owc_spa_est_ewe_jav_prs_tag_jpn_tml_kor_fre_glc_bam_alb_mao_nor_amh_bat_cnt_guj_fbf_krd_sod_scr_ctl_rus_urd_qcu_rom_hin_ben_ven_hau_cze_wly_eng_ind_mcd_dgb_lit_dyu_mly_tha_tig_knd_zul_moo_aze_ukr_grk_uzb_akn_vie_mlt_swa_swt_xho	-0.567116299661191	-1.35218742067165	0.179594459374851
892	owc_glc_tsw_por_chh_amh_tig_rus_uzb_azi_moo_sun_dgb_nor_bos_bsq_svk_aeg_swt_mnd_scr_urd_akn_ita_xho_fre_hun_swa_yor_est_hin_gam_geo_slo_spa_lit_rom_wly_sod_prs_fin_ses_ind_lat_bat_jpn_tml_kor_bul_afr_ven_grk_mly_pol_sid_mao_cnt_cze_bem_ger_anl_ben_alb_dut_ctl_qcu_ukr_mcd_arw_igb_amr_eng_hau_krd_tag_pan_lda_mol_tsn_jav_tha_mlt_knd_cic_ewe_tur_swe_guj_aze_zul_vie_heb_bam_dyu_fbf	-0.3806461863714	-0.904436618404903	0.368100903655783
893	amh_lit_ven_krd_mlt_anl_wly_svk_aze_azi_ses_ind_dgb_dut_cze_bsq_ben_sid_igb_cnt_arw_ctl_swt_fre_ewe_pan_hun_tsn_cic_fin_swe_heb_geo_rus_grk_por_eng_aeg_tig_rom_est_bam_mly_slo_mao_jpn_knd_kor_scr_lat_fbf_nor_bat_afr_amr_sun_mnd_alb_swa_pol_gam_mcd_ukr_glc_guj_qcu_mol_prs_bos_tsw_owc_ita_sod_ger_tag_hin_moo_bul_dyu_jav_tha_hau_tml_lda_zul_tur_urd_spa_uzb_yor_vie_chh_akn_bem_xho	-0.265059753489226	-0.626429175760955	0.532568097799518
894	gam_rom_swt_afr_tig_sid_heb_lat_aze_azi_cic_tag_tsw_prs_dut_bsq_grk_hau_moo_mnd_rus_ctl_dgb_eng_ses_spa_est_dyu_igb_fin_svk_chh_geo_alb_ben_krd_scr_amh_anl_bos_hun_bam_sun_pan_mly_jpn_tml_kor_ita_lit_lda_mol_mao_por_aeg_bat_cnt_guj_zul_fre_wly_arw_ukr_ger_slo_qcu_pol_hin_glc_xho_sod_cze_mlt_mcd_jav_swe_akn_urd_ewe_ind_tha_owc_knd_swa_fbf_uzb_nor_bul_tur_tsn_vie_amr_ven_yor_bem	-0.0617420780415557	-0.145360473398032	0.88474085406951
895	aeg_alb_cic_ben_heb_wly_anl_fre_aze_uzb_dyu_sun_zul_urd_nor_bsq_hin_tig_swa_cnt_krd_ita_swt_lat_bem_pol_est_lda_tsw_fin_dut_gam_geo_por_cze_lit_afr_sid_mlt_bos_hun_dgb_ind_bul_jav_jpn_knd_kor_ger_ukr_akn_ctl_tag_scr_hau_bat_mnd_slo_moo_arw_owc_grk_prs_rus_glc_qcu_svk_mcd_rom_fbf_amh_guj_amr_swe_mao_pan_ewe_mol_igb_mly_tha_sod_tml_yor_xho_tur_eng_spa_azi_bam_vie_chh_ses_tsn_ven	-0.120120954307459	-0.283162950993063	0.777681275307342
896	anl_por_swa_fre_sid_aeg_heb_nor_aze_uzb_swt_mly_fbf_rus_arw_bsq_pan_chh_ses_mnd_rom_guj_lda_krd_tsw_pol_hun_ewe_tsn_fin_alb_hau_geo_scr_lit_dut_ita_gam_amh_urd_est_cic_tag_swe_sun_jpn_tml_kor_hin_cze_ven_ben_mao_bos_sod_ind_cnt_slo_bam_grk_wly_eng_prs_svk_afr_qcu_ukr_spa_bul_akn_owc_mol_mlt_glc_bat_ger_xho_ctl_yor_jav_tha_amr_knd_bem_moo_tur_mcd_lat_azi_dyu_vie_tig_igb_zul_dgb	-0.141266745093539	-0.33307306064483	0.739828841589423
897	sid_pan_igb_mcd_aeg_amh_anl_grk_azi_tur_cic_bat_swa_afr_cze_bsq_ctl_gam_ewe_mnd_ben_ukr_tsn_glc_xho_arw_est_zul_bem_hun_alb_sod_geo_ita_fre_rom_prs_hau_heb_mol_fin_dgb_tag_bos_jav_jpn_tml_kor_hin_dut_ses_swe_sun_svk_mlt_mao_cnt_eng_ven_rus_owc_nor_slo_spa_lat_qcu_scr_krd_ger_dyu_wly_pol_chh_bul_ind_lit_akn_por_swt_mly_tha_amr_knd_bam_yor_aze_urd_guj_uzb_lda_vie_tig_tsw_fbf_moo	-0.748558614650709	-1.79659116665815	0.075647117859247
898	amh_bul_swa_nor_hau_heb_sid_rus_tur_azi_ewe_jav_yor_afr_guj_bsq_cze_aeg_dgb_cnt_arw_ita_akn_alb_bam_ger_fin_bem_lda_hun_urd_wly_geo_por_dut_fre_lit_gam_owc_scr_est_tsw_sun_rom_tag_jpn_knd_kor_pol_mcd_dyu_pan_ind_bos_chh_mly_mnd_ukr_fbf_ctl_amr_spa_prs_swe_grk_qcu_lat_hin_slo_moo_anl_krd_tig_svk_bat_glc_igb_ben_zul_mao_tha_sod_tml_ses_xho_uzb_eng_mol_aze_swt_vie_mlt_cic_ven_tsn	-0.566941809064416	-1.35641314560452	0.178251590399505
899	amh_prs_tsn_urd_owc_gam_sod_ctl_uzb_aze_zul_ind_fbf_ger_bul_bsq_ben_wly_bem_mnd_mcd_slo_moo_glc_akn_rus_est_dgb_swa_hun_afr_hau_geo_ita_pol_nor_bos_anl_sid_eng_fin_cic_sun_mol_bat_jpn_knd_kor_rom_fre_dyu_pan_jav_ukr_amr_mly_cnt_swe_xho_dut_tig_hin_guj_scr_arw_qcu_grk_spa_krd_ses_aeg_por_mlt_cze_tag_svk_ewe_lat_igb_mao_tha_heb_tml_tsw_lda_azi_alb_lit_tur_swt_vie_chh_yor_bam_ven	-0.0527773569651782	-0.124357083077013	0.901300948380995
900	chh_por_zul_guj_mlt_aeg_hau_prs_tur_aze_ven_jav_fbf_mcd_urd_bsq_ita_sod_moo_cnt_lit_rom_dyu_arw_akn_alb_hun_xho_yor_fin_pol_gam_geo_rus_mol_grk_swe_wly_amh_pan_est_tsw_mly_krd_mao_jpn_tml_kor_nor_bul_dgb_ukr_tag_afr_sid_ind_mnd_ger_swt_glc_heb_hin_bos_spa_ctl_qcu_eng_dut_svk_tsn_owc_slo_tig_fre_sun_ben_swa_scr_lda_bat_tha_amr_knd_bam_ses_azi_cze_lat_uzb_igb_vie_anl_bem_cic_ewe	-0.251238260549917	-0.593525744190268	0.554270174309685
901	sod_scr_swt_cze_mlt_gam_amh_lit_aze_tur_bem_mly_xho_svk_dut_bsq_eng_anl_swa_cnt_rus_prs_fbf_por_cic_ctl_est_ewe_ses_fin_lat_tig_geo_bul_afr_alb_ben_heb_owc_spa_hun_yor_jav_glc_bat_jpn_tml_kor_arw_hin_tsw_rom_sun_ger_aeg_mao_mnd_mcd_akn_slo_wly_mol_pan_guj_nor_qcu_ita_ukr_krd_moo_sid_swe_amr_fre_ind_pol_tsn_grk_igb_tag_tha_chh_knd_ven_lda_azi_bos_urd_uzb_zul_vie_hau_bam_dgb_dyu	-0.234953367187744	-0.555481762999049	0.579898976899898
902	amh_ger_ewe_ukr_hau_sid_chh_glc_uzb_tur_cic_bat_bam_alb_krd_bsq_por_sod_igb_cnt_urd_bul_tsw_arw_lda_lat_fin_ven_akn_hun_spa_gam_geo_afr_cze_rus_swe_wly_anl_scr_est_tsn_jav_grk_ind_jpn_knd_kor_ctl_pan_swa_bos_mao_mol_aeg_mly_mnd_guj_moo_ben_mlt_svk_slo_lit_eng_qcu_ita_pol_fre_dyu_heb_dut_owc_rom_sun_hin_xho_nor_dgb_tag_tha_tig_tml_fbf_yor_aze_prs_mcd_azi_ses_vie_amr_bem_zul_swt	-0.0937920916779072	-0.221075558159281	0.825518259356321
[truncated: 98 more rows]
