# Supplementary material for: Future Tense and Economic Decisions: Controlling for Cultural Evolution
Source: PLoS One. 2015 Jul 17;10(7):e0132145. doi: 10.1371/journal.pone.0132145 (PMC4506144; doi:10.1371/journal.pone.0132145)
Supplement: S8 Appendix — See README files within the various sub-folders. (ZIP) [file pone.0132145.s008.zip › S3_Code/Residuals_new/PGLS/PermuteResults/permute_B_SavingsWITHINFAM_87000.csv]

	ftr	r	t	p
1	tig_krd_ses_ctl_aeg_amh_hau_lat_uzb_azi_dyu_jav_tsn_bos_nor_bsq_ukr_owc_moo_cnt_grk_dut_bem_fre_akn_cze_fin_xho_yor_est_por_mlt_geo_ger_arw_rom_hin_sid_sod_eng_hun_zul_sun_mcd_tag_jpn_knd_kor_guj_pan_dgb_prs_ind_pol_anl_bat_mnd_svk_swa_glc_gam_rus_mol_spa_bul_qcu_slo_alb_lit_cic_heb_ben_amr_swe_mly_scr_ewe_afr_igb_mao_tha_chh_tml_ven_tsw_aze_ita_urd_tur_bam_vie_wly_lda_swt_fbf	0.0174653279531223	0.0410938682177646	0.967309157191151
2	chh_glc_akn_rom_tig_aeg_owc_afr_aze_uzb_bem_bat_lda_mcd_krd_bsq_spa_hau_ven_mnd_por_nor_ses_eng_tsw_mol_fin_moo_ewe_hun_alb_wly_geo_dut_pan_fre_ita_heb_amr_hin_est_xho_jav_swe_tag_jpn_knd_kor_cze_ukr_igb_bos_mly_scr_sod_ind_cnt_arw_dgb_ger_anl_ben_lat_rus_lit_qcu_grk_slo_prs_swt_amh_pol_sid_guj_sun_svk_swa_ctl_bam_mao_tha_gam_tml_yor_tsn_tur_bul_urd_azi_cic_vie_mlt_zul_dyu_fbf	-0.639523346156118	-1.53125952653871	0.129099921018811
3	anl_ukr_dgb_slo_sid_chh_sod_arw_tur_aze_lda_tag_igb_scr_krd_bsq_glc_hau_dyu_mnd_grk_nor_xho_pol_bem_ben_fin_swt_moo_hun_bos_amr_geo_pan_spa_fre_hin_gam_heb_rom_est_tsw_sun_mcd_mao_jpn_knd_kor_alb_urd_swa_svk_ind_guj_aeg_bat_cnt_swe_tsn_mol_wly_rus_ita_lat_cze_qcu_bul_prs_por_fbf_tig_lit_amh_ctl_jav_afr_akn_dut_cic_mly_tha_owc_tml_yor_bam_azi_eng_ger_uzb_ses_vie_mlt_ewe_zul_ven	-0.296134628081001	-0.700160179219822	0.485575127299158
4	sid_lit_xho_bul_wly_chh_hau_ger_uzb_azi_dgb_bat_yor_bos_pol_bsq_prs_sod_moo_cnt_afr_mcd_bam_scr_igb_spa_est_swt_ewe_fin_pan_mlt_geo_eng_lat_por_ctl_aeg_gam_guj_hun_tsn_mly_krd_jav_jpn_knd_kor_mol_slo_fbf_hin_ind_alb_owc_mao_mnd_urd_lda_ita_amr_grk_glc_fre_rus_qcu_dut_ukr_cze_dyu_anl_nor_heb_swe_sun_ben_ses_rom_tsw_tag_tha_tig_tml_ven_bem_aze_svk_arw_tur_swa_vie_amh_akn_zul_cic	0.138573628179466	0.326819624179127	0.744538732762799
5	amh_dut_tsw_ita_mlt_gam_owc_svk_azi_aze_moo_tag_yor_bul_cze_bsq_urd_sod_zul_mnd_bos_rom_cic_guj_ewe_prs_est_tsn_ven_fin_nor_amr_geo_fre_mol_ben_lat_anl_sid_glc_hun_dyu_bat_scr_mly_jpn_knd_kor_por_eng_lda_alb_sun_ger_aeg_ind_cnt_grk_ses_krd_heb_lit_pol_slo_mcd_qcu_rus_ctl_afr_swa_hau_arw_tig_ukr_mao_swe_xho_pan_igb_jav_tha_wly_tml_bem_dgb_uzb_hin_spa_tur_bam_vie_chh_swt_fbf_akn	0.395544574420601	0.933746631958172	0.352852638044723
6	sid_lit_tsw_mol_sod_heb_aeg_grk_aze_azi_fbf_bat_zul_guj_scr_bsq_krd_tig_swt_mnd_swe_lat_lda_slo_ven_nor_fin_cic_tsn_est_alb_owc_geo_ger_hin_bos_fre_hau_amr_afr_hun_xho_mly_ctl_tag_jpn_knd_kor_rom_cze_bam_pan_jav_arw_amh_mao_cnt_mcd_yor_urd_mlt_ukr_spa_dut_bul_qcu_ita_svk_por_swa_gam_ben_wly_glc_sun_rus_dyu_prs_igb_ind_tha_chh_tml_ses_dgb_tur_eng_pol_uzb_bem_vie_anl_ewe_akn_moo	-0.658039696068622	-1.57650896745522	0.118304272081784
7	owc_bul_lda_glc_wly_sod_chh_grk_tur_aze_bem_bat_fbf_mcd_guj_bsq_ctl_anl_ses_cnt_ukr_ita_xho_nor_tsw_hin_est_akn_ven_hun_rom_hau_geo_afr_ger_por_eng_amh_tig_prs_fin_igb_mao_arw_sun_jpn_tml_kor_krd_ben_swa_rus_tag_dut_sid_jav_mnd_alb_dyu_lit_heb_scr_bos_svk_pol_qcu_mol_spa_slo_swt_mlt_swe_gam_cze_mly_urd_cic_fre_zul_ind_tha_amr_knd_ewe_dgb_uzb_lat_pan_azi_yor_vie_aeg_tsn_bam_moo	-0.662924214331901	-1.58812557655793	0.115652116599888
8	tig_grk_igb_krd_wly_mlt_hau_swe_uzb_tur_bem_bat_cic_cze_ben_bsq_svk_owc_dyu_mnd_scr_mol_moo_spa_swt_prs_fin_tsn_akn_hun_ger_sid_geo_ita_urd_nor_afr_heb_amh_por_est_swa_tag_alb_ind_jpn_tml_kor_glc_guj_dgb_pol_mao_ukr_chh_sun_cnt_pan_tsw_slo_anl_ctl_lat_eng_hin_qcu_rus_fre_arw_yor_gam_bos_sod_dut_mly_lit_ses_bul_fbf_jav_tha_amr_knd_bam_zul_aze_mcd_rom_azi_ven_vie_aeg_ewe_xho_lda	-0.51889462666837	-1.23678966050103	0.21927931993506
9	mlt_ukr_moo_mol_aeg_sod_amh_swe_tur_uzb_ses_sun_xho_scr_arw_bsq_pol_gam_cic_mnd_por_slo_lda_ita_akn_prs_hun_yor_dgb_est_guj_owc_geo_urd_grk_krd_dut_chh_heb_lat_fin_ewe_ind_alb_mly_jpn_knd_kor_mcd_hin_bam_ctl_tag_svk_amr_jav_cnt_glc_swt_cze_hau_bos_bul_ben_pan_qcu_rus_eng_nor_bem_anl_ger_tig_lit_bat_fre_zul_rom_igb_mao_tha_sid_tml_tsn_ven_aze_afr_spa_azi_fbf_vie_wly_tsw_swa_dyu	0.558798151116811	1.3221583046952	0.189358109968278
10	wly_rus_xho_scr_aeg_owc_mlt_bos_aze_tur_cic_sun_dgb_hin_slo_bsq_svk_hau_zul_cnt_rom_prs_bam_guj_ewe_pan_fin_yor_swa_hun_glc_amh_geo_arw_ita_mol_ben_sid_chh_nor_est_igb_mao_cze_mly_jpn_knd_kor_alb_lat_ven_swe_jav_bul_anl_ind_mnd_urd_akn_fre_sod_grk_lit_ctl_ger_qcu_mcd_eng_por_fbf_tig_krd_gam_pol_bat_ukr_dyu_dut_tsn_tag_tha_amr_tml_tsw_moo_azi_spa_afr_uzb_ses_vie_heb_swt_lda_bem	-0.31611847644287	-0.748202014223173	0.456226261551003
11	sid_rus_ewe_fre_mlt_wly_hau_guj_aze_uzb_ses_tag_swa_mcd_por_bsq_ita_tig_dgb_mnd_arw_afr_bam_ben_cic_nor_fin_tsw_igb_hun_scr_anl_geo_swe_pol_lat_spa_gam_heb_mol_est_moo_mao_alb_ind_jpn_tml_kor_ukr_slo_tsn_ctl_bat_eng_amr_jav_cnt_bos_xho_bul_chh_prs_rom_lit_grk_qcu_glc_cze_urd_yor_amh_ger_sod_dut_sun_pan_dyu_krd_ven_mly_tha_owc_knd_bem_swt_tur_svk_hin_azi_lda_vie_aeg_akn_fbf_zul	-0.456160152586241	-1.08426999085658	0.281048009560789
12	tig_arw_bem_mol_aeg_owc_sod_eng_uzb_azi_bam_mly_yor_bos_rom_bsq_slo_amh_ven_cnt_pol_guj_lda_krd_tsw_cze_est_swa_ewe_hun_scr_heb_geo_ger_ita_lit_dut_sid_amr_prs_fin_swt_sun_afr_tag_jpn_tml_kor_nor_grk_igb_alb_jav_hin_mlt_mao_mnd_ctl_tsn_fre_wly_swe_bul_mcd_urd_qcu_rus_spa_ben_ses_chh_svk_gam_ukr_bat_lat_fbf_por_dgb_ind_tha_hau_knd_akn_cic_aze_glc_pan_tur_moo_vie_anl_zul_dyu_xho	-0.59566482780326	-1.42406550972299	0.15777421819565
13	chh_afr_lda_guj_mlt_hau_gam_ben_aze_azi_bam_sun_xho_rus_ctl_bsq_dut_aeg_dgb_mnd_bos_bul_dyu_krd_tsw_nor_est_ven_swt_fin_eng_sid_geo_glc_alb_ita_scr_sod_amr_pol_hun_fbf_mly_spa_mao_jpn_tml_kor_grk_slo_ses_svk_bat_fre_anl_jav_cnt_urd_ewe_mol_owc_pan_lat_prs_mcd_qcu_hin_lit_cze_swa_heb_ger_amh_rom_ind_arw_tsn_por_akn_tag_tha_wly_knd_cic_igb_uzb_swe_ukr_tur_moo_vie_tig_yor_bem_zul	-0.132362297371214	-0.312303077797032	0.755509358136332
14	chh_ctl_bam_lat_tig_wly_amr_alb_tur_azi_ven_mao_tsw_mcd_ben_bsq_lit_gam_dyu_mnd_spa_pan_zul_grk_ewe_slo_hun_igb_xho_est_krd_aeg_geo_nor_pol_prs_por_heb_mlt_cze_fin_akn_jav_arw_tag_jpn_tml_kor_afr_swe_tsn_rus_mly_scr_sid_sun_cnt_ger_bem_guj_owc_svk_ukr_dut_bos_qcu_rom_eng_bul_swa_hau_urd_anl_hin_bat_fre_fbf_mol_dgb_ind_tha_sod_knd_swt_moo_aze_ita_glc_uzb_cic_vie_amh_ses_lda_yor	-0.410876984634901	-0.976815423144749	0.331194640278044
15	wly_spa_swa_dut_heb_gam_anl_svk_azi_tur_dyu_sun_tsw_ger_scr_bsq_nor_sid_ses_cnt_alb_ctl_zul_mcd_bam_arw_fin_xho_ven_est_ita_owc_geo_hin_guj_grk_cze_aeg_amh_krd_hun_swt_tag_pan_jav_jpn_knd_kor_bul_prs_fbf_lat_ind_rom_hau_mao_mnd_afr_igb_eng_amr_slo_bos_swe_rus_qcu_por_glc_ben_moo_tig_fre_sod_urd_mly_pol_akn_mol_bem_bat_tha_chh_tml_lda_dgb_aze_lit_ukr_uzb_tsn_vie_mlt_ewe_cic_yor	-0.133816925882751	-0.315639523183836	0.752983367042326
16	mlt_pan_swa_glc_wly_tig_amr_bos_tur_aze_bem_sun_tsw_rom_ctl_bsq_ger_anl_akn_cnt_lit_scr_yor_alb_ven_krd_hun_fbf_ses_fin_mol_amh_geo_bul_guj_mcd_ukr_chh_owc_prs_est_dgb_jav_ita_ind_jpn_knd_kor_spa_hin_zul_dut_tag_ben_sod_mly_mnd_por_dyu_grk_hau_pol_slo_cze_rus_qcu_swe_eng_arw_tsn_sid_fre_aeg_svk_bat_afr_swt_urd_lda_mao_tha_gam_tml_ewe_moo_azi_lat_nor_uzb_xho_vie_heb_bam_cic_igb	-0.203545384305406	-0.480306102938625	0.632137606673328
17	sod_bos_ewe_alb_owc_sid_anl_dut_aze_tur_ven_ind_tsw_arw_por_bsq_lat_amr_dyu_mnd_mol_cze_yor_pol_ses_prs_fin_igb_bem_hun_svk_amh_geo_ger_rus_ben_krd_hau_gam_ctl_est_tsn_mao_afr_sun_jpn_tml_kor_pan_hin_bam_rom_tag_spa_wly_bat_cnt_swe_dgb_guj_tig_urd_slo_glc_grk_qcu_scr_ukr_ita_fbf_chh_mcd_mlt_lit_mly_eng_akn_fre_moo_jav_tha_heb_knd_xho_swt_azi_bul_nor_uzb_swa_vie_aeg_zul_cic_lda	-0.721574046351371	-1.73282270455288	0.0864419497145167
18	anl_por_moo_bos_amh_mlt_gam_lat_tur_azi_swa_ind_igb_urd_pan_bsq_eng_owc_cic_cnt_ukr_ben_swt_mcd_yor_rus_fin_lda_dyu_hun_swe_aeg_geo_fre_arw_rom_nor_amr_sod_glc_est_ses_mao_prs_sun_jpn_knd_kor_bul_dut_bem_alb_tag_spa_heb_mly_mnd_guj_zul_ctl_hau_ita_ger_scr_slo_qcu_cze_afr_lit_fbf_chh_hin_tig_pol_jav_grk_akn_krd_xho_bat_tha_wly_tml_ven_bam_aze_svk_mol_uzb_dgb_vie_sid_ewe_tsn_tsw	-0.426487017389214	-1.01268121845994	0.313839916114342
19	chh_ctl_swt_svk_heb_hau_amr_ukr_aze_tur_dgb_bat_yor_nor_fre_bsq_mol_gam_bam_cnt_ben_swe_swa_cze_bem_lit_hun_tsw_ewe_fin_glc_amh_geo_prs_ita_grk_rus_sid_owc_lat_est_tsn_jav_guj_ind_jpn_knd_kor_rom_pan_akn_por_mly_mcd_tig_tag_mnd_hin_ven_afr_sod_spa_scr_urd_krd_qcu_alb_bos_bul_igb_wly_dut_mlt_slo_sun_arw_zul_ger_lda_mao_tha_aeg_tml_xho_moo_azi_pol_eng_uzb_ses_vie_anl_fbf_cic_dyu	-0.640976746352129	-1.5340673876498	0.128408128186529
20	aeg_prs_yor_alb_chh_amr_mlt_ita_uzb_aze_xho_mao_ven_por_lit_bsq_pol_wly_zul_cnt_grk_ger_ses_glc_bem_slo_est_swt_akn_fin_rus_anl_geo_cze_afr_lat_pan_heb_amh_guj_hun_moo_bat_scr_sun_jpn_knd_kor_ctl_urd_igb_mol_mly_bos_owc_tag_mnd_fre_cic_swe_sod_ben_svk_krd_bul_qcu_spa_eng_ukr_bam_tig_dut_sid_arw_ind_rom_swa_mcd_dyu_jav_tha_hau_tml_dgb_lda_tur_nor_hin_azi_tsw_vie_gam_ewe_fbf_tsn	-0.820468853205528	-1.98277822093396	0.0503426883654752
21	gam_svk_akn_cze_amr_hau_owc_ben_uzb_tur_igb_tag_ewe_prs_urd_bsq_rus_amh_xho_cnt_lat_nor_ses_bul_swa_ctl_hun_tsw_tsn_fin_lit_chh_geo_hin_scr_alb_eng_sid_aeg_slo_est_bem_ind_ukr_bat_jpn_knd_kor_mol_fre_zul_grk_sun_pol_mlt_mao_mnd_ita_fbf_mcd_heb_dut_rom_arw_swe_qcu_glc_krd_ger_cic_wly_por_tig_spa_jav_pan_ven_guj_bam_mly_tha_anl_tml_yor_lda_aze_bos_afr_azi_dgb_vie_sod_moo_swt_dyu	-0.140130083434138	-0.330441505789767	0.741809649594469
22	sod_dut_moo_cze_mlt_gam_anl_por_azi_aze_tsw_bat_yor_bul_fre_bsq_glc_amr_igb_cnt_mcd_svk_dgb_eng_zul_scr_est_swt_bam_hun_arw_owc_geo_nor_lat_ben_krd_sid_chh_mol_fin_akn_jav_alb_mly_jpn_tml_kor_rom_hin_fbf_slo_sun_afr_aeg_mao_mnd_guj_ewe_swe_heb_ita_rus_lit_ctl_qcu_ger_pol_spa_xho_hau_ukr_amh_pan_tag_urd_swa_prs_tsn_ind_tha_tig_knd_dyu_bem_tur_grk_bos_uzb_cic_vie_wly_ses_lda_ven	0.118518913402588	0.278914760903706	0.780929516708637
23	sid_dut_ven_eng_wly_mlt_amh_grk_tur_azi_xho_bat_bem_fre_por_bsq_pol_anl_tsn_mnd_mcd_urd_yor_lit_swa_ctl_hun_fbf_tsw_fin_prs_amr_geo_rom_bul_pan_slo_hau_chh_ita_est_ses_mly_swe_tag_jpn_knd_kor_glc_svk_dyu_ben_jav_ger_aeg_sun_cnt_alb_lda_scr_tig_rus_krd_guj_lat_qcu_ukr_hin_nor_cic_gam_arw_heb_afr_mao_spa_moo_bos_ewe_ind_tha_owc_tml_dgb_akn_aze_cze_mol_uzb_zul_vie_sod_bam_swt_igb	0.163605364189441	0.384726421423718	0.701318512699693
24	owc_guj_xho_grk_amr_heb_aeg_scr_tur_uzb_lda_jav_tsw_eng_lit_bsq_swe_mlt_swt_cnt_mol_ukr_bem_por_tsn_hin_fin_ses_igb_est_glc_sid_geo_bos_pan_pol_rus_sod_hau_alb_hun_dgb_tag_prs_mao_jpn_tml_kor_nor_mcd_ven_ben_mly_ita_amh_bat_mnd_krd_bam_slo_gam_ger_svk_rom_cze_qcu_afr_fre_spa_ewe_anl_bul_chh_dut_ind_arw_swa_lat_moo_sun_tha_wly_knd_akn_cic_aze_ctl_urd_azi_yor_vie_tig_dyu_zul_fbf	-0.33725935847695	-0.798738078971654	0.426477413827616
25	amr_ita_bem_pan_owc_sod_sid_por_tur_azi_tsn_mao_cic_guj_mol_bsq_nor_chh_zul_cnt_spa_lit_bam_ctl_igb_slo_hun_ewe_fbf_est_ukr_gam_geo_prs_krd_svk_ben_mlt_aeg_rom_fin_ses_bat_arw_mly_jpn_tml_kor_cze_bul_moo_pol_ind_scr_heb_jav_mnd_mcd_dgb_ger_anl_afr_urd_rus_glc_qcu_swe_grk_alb_akn_amh_eng_tig_bos_sun_lat_yor_hin_xho_tag_tha_wly_knd_dyu_lda_uzb_dut_fre_aze_swa_vie_hau_swt_tsw_ven	-0.389145645351246	-0.9259394007361	0.356874065026455
26	amh_bos_xho_scr_heb_sod_aeg_mol_aze_tur_dgb_bat_dyu_mcd_pol_bsq_hin_anl_ses_cnt_nor_arw_ewe_por_fbf_rom_fin_lda_yor_hun_bul_gam_geo_ukr_alb_fre_svk_mlt_chh_swe_est_swa_sun_lat_tag_jpn_tml_kor_krd_afr_zul_pan_mly_spa_amr_jav_mnd_prs_moo_eng_wly_rus_ctl_urd_dut_qcu_slo_guj_cze_akn_tig_ben_hau_ger_mao_glc_ven_grk_bem_ind_tha_owc_knd_bam_tsw_uzb_lit_ita_azi_swt_vie_sid_cic_tsn_igb	0.0776275934904967	0.182707808124104	0.855424993442016
27	aeg_fre_ses_guj_owc_sod_tig_lit_azi_aze_lda_bat_swa_swe_spa_bsq_ger_chh_yor_mnd_mcd_scr_tsn_mol_bam_grk_hun_cic_zul_est_ben_sid_geo_glc_pan_por_bos_gam_anl_pol_fin_ewe_jav_svk_tag_jpn_tml_kor_bul_ctl_moo_prs_sun_urd_hau_ind_cnt_rus_akn_arw_heb_dut_alb_ukr_lat_qcu_eng_slo_krd_dyu_amr_cze_wly_hin_mao_nor_igb_afr_swt_mly_tha_mlt_knd_bem_xho_uzb_rom_ita_tur_ven_vie_amh_dgb_fbf_tsw	-0.64624294638053	-1.54584988053073	0.125537064207259
28	anl_mol_dgb_grk_wly_tig_owc_slo_aze_tur_fbf_jav_bam_cze_hin_bsq_nor_amr_ewe_cnt_bos_ben_ses_fre_dyu_spa_est_zul_tsw_hun_lit_gam_geo_guj_bul_arw_dut_amh_sid_alb_fin_swt_mao_swe_mly_jpn_tml_kor_lat_scr_swa_krd_tag_urd_heb_ind_mnd_svk_xho_ger_mlt_pan_mcd_glc_afr_qcu_prs_pol_eng_igb_aeg_ita_chh_rus_bat_ctl_yor_rom_moo_sun_tha_sod_knd_akn_lda_azi_ukr_por_uzb_tsn_vie_hau_cic_ven_bem	-0.215900422743028	-0.509754999687923	0.611430696004115
29	wly_dut_xho_afr_gam_tig_heb_lit_tur_uzb_bam_mao_cic_spa_alb_bsq_scr_sod_ses_mnd_pol_pan_fbf_hin_moo_eng_hun_zul_bem_fin_guj_chh_geo_ita_bul_lat_glc_anl_owc_urd_est_tsw_jav_ger_ind_jpn_knd_kor_fre_rom_tsn_svk_bat_mcd_mlt_mly_cnt_slo_dyu_ctl_aeg_rus_cze_grk_arw_qcu_nor_prs_swe_igb_amr_mol_hau_ben_tag_krd_swa_ukr_lda_sun_tha_sid_tml_swt_yor_aze_por_bos_azi_ewe_vie_amh_dgb_akn_ven	-0.252866533340252	-0.59764687620647	0.551528084482345
30	heb_nor_tsn_por_mlt_wly_owc_rus_uzb_azi_ses_mly_swt_arw_urd_bsq_slo_amh_fbf_mnd_lit_hin_yor_ben_igb_pol_est_moo_bem_hun_spa_amr_geo_dut_bul_eng_cze_gam_tig_prs_fin_akn_tag_ukr_jav_jpn_tml_kor_pan_svk_swa_scr_sun_afr_anl_bat_cnt_fre_ewe_ctl_sod_lat_mol_bos_ita_qcu_swe_alb_ger_bam_hau_guj_chh_grk_mao_krd_zul_rom_xho_ind_tha_aeg_knd_tsw_dyu_aze_mcd_glc_tur_lda_vie_sid_ven_cic_dgb	0.0374998310965158	0.0882188906993849	0.929892391569215
31	amr_ukr_ses_guj_aeg_heb_owc_scr_uzb_aze_swt_mly_moo_krd_urd_bsq_dut_mlt_dgb_mnd_bul_hin_xho_pan_ven_spa_fin_dyu_ewe_hun_mol_wly_geo_glc_lat_pol_ger_sod_anl_svk_est_igb_ind_nor_tag_jpn_knd_kor_slo_prs_cic_swe_jav_cze_tig_mao_cnt_fre_swa_mcd_hau_ita_grk_arw_rus_qcu_ben_por_afr_zul_chh_rom_sid_alb_bat_eng_bam_ctl_tsw_sun_tha_amh_tml_lda_bem_tur_lit_bos_azi_yor_vie_gam_fbf_tsn_akn	-0.101096570463035	-0.238179866885883	0.812265591141686
32	chh_ukr_cic_grk_aeg_gam_wly_spa_azi_tur_ewe_bat_lda_bul_lit_bsq_ben_mlt_tsw_cnt_rom_afr_igb_rus_yor_krd_fin_zul_bam_est_swe_sid_geo_pan_slo_ger_ita_anl_heb_por_hun_xho_mly_urd_sun_jpn_tml_kor_scr_bos_tsn_guj_ind_prs_amh_tag_mnd_ctl_ses_nor_owc_mol_fre_dut_hin_qcu_pol_eng_svk_swt_amr_cze_hau_lat_mao_arw_swa_glc_bem_jav_tha_sod_knd_moo_ven_uzb_alb_mcd_aze_fbf_vie_tig_dgb_akn_dyu	-0.0766101714948185	-0.180491494270948	0.857159463892514
33	anl_swe_moo_ger_amr_wly_aeg_pol_azi_tur_ven_ind_tsn_lit_alb_bsq_slo_tig_igb_mnd_urd_eng_bem_mol_dgb_spa_fin_akn_ewe_est_por_chh_geo_glc_pan_ita_ctl_hau_amh_ben_hun_cic_jav_dut_bat_jpn_tml_kor_grk_fre_tsw_svk_sun_krd_gam_tag_cnt_hin_yor_scr_owc_ukr_cze_nor_afr_qcu_prs_bul_rus_bam_mlt_bos_heb_lat_mao_mcd_dyu_guj_fbf_mly_tha_sid_knd_swa_ses_uzb_arw_rom_aze_xho_vie_sod_zul_swt_lda	-0.228281593150945	-0.539315285125992	0.59095817664951
34	wly_slo_tsw_svk_aeg_amh_amr_eng_azi_aze_igb_mao_ven_prs_swe_bsq_pol_sod_ewe_mnd_ger_bul_ses_lat_fbf_ben_hun_bam_dgb_fin_mol_hau_geo_alb_dut_krd_afr_sid_chh_por_est_yor_mly_spa_bat_jpn_tml_kor_pan_bos_akn_scr_jav_cze_heb_tag_cnt_guj_xho_mcd_anl_rus_ctl_arw_hin_qcu_glc_ukr_fre_swt_owc_ita_gam_rom_ind_urd_cic_lit_tsn_sun_tha_mlt_knd_moo_bem_tur_nor_grk_uzb_swa_vie_tig_zul_lda_dyu	0.108903739264934	0.256089692861134	0.798447186891931
35	sod_arw_swt_cze_anl_chh_hau_spa_uzb_aze_xho_bat_swa_lat_slo_bsq_eng_amh_moo_mnd_fre_rom_zul_ita_lda_svk_est_tsw_ses_hun_grk_amr_geo_ben_lit_bul_ctl_mlt_sid_prs_fin_yor_tag_mcd_sun_jpn_knd_kor_dut_guj_bam_ukr_mao_swe_owc_ind_cnt_pol_ven_mol_wly_ger_nor_urd_glc_qcu_afr_krd_scr_igb_aeg_alb_heb_bos_jav_rus_ewe_hin_dyu_mly_tha_gam_tml_akn_bem_tur_por_pan_azi_fbf_vie_tig_tsn_dgb_cic	-0.222832610677779	-0.526200882402355	0.600001288693568
36	wly_eng_xho_ita_tig_anl_sod_hin_tur_aze_ses_mly_bam_swe_krd_bsq_ben_amh_yor_mnd_alb_pol_fbf_urd_tsw_dut_fin_ven_igb_est_rom_gam_geo_pan_ger_fre_spa_hau_amr_bul_hun_moo_sun_por_mao_jpn_knd_kor_mcd_glc_cic_ctl_jav_rus_owc_ind_cnt_ukr_bem_cze_chh_slo_nor_lat_bos_qcu_arw_mol_prs_swt_mlt_svk_aeg_grk_tag_guj_lda_afr_tsn_bat_tha_sid_tml_zul_ewe_azi_lit_scr_uzb_akn_vie_heb_dyu_dgb_swa	0.46484998110166	1.09776900467713	0.275139494020502
37	anl_bos_ewe_rom_gam_chh_aeg_ukr_uzb_aze_tsn_mly_cic_cze_nor_bsq_hin_hau_lda_mnd_pan_rus_tsw_lat_bem_lit_hun_moo_zul_est_pol_wly_geo_mol_swe_guj_bul_sod_heb_arw_fin_fbf_bat_ben_sun_jpn_tml_kor_ctl_eng_akn_ita_jav_fre_amh_ind_cnt_mcd_igb_ger_tig_glc_prs_por_afr_qcu_scr_grk_svk_yor_mlt_urd_amr_dut_mao_spa_bam_slo_swt_tag_tha_owc_knd_dyu_ven_azi_alb_krd_tur_swa_vie_sid_xho_ses_dgb	-0.674749030502996	-1.61462320896847	0.109780204755142
38	tig_dut_dyu_ben_gam_wly_chh_cze_uzb_azi_fbf_sun_tsn_grk_ctl_bsq_pol_amr_bem_mnd_nor_scr_bam_ita_ven_por_hun_ewe_ses_est_arw_hau_geo_mol_guj_swe_lat_aeg_anl_krd_fin_lda_jav_ukr_ind_jpn_knd_kor_slo_eng_akn_fre_bat_afr_heb_mao_cnt_mcd_swt_lit_amh_urd_hin_rom_bul_qcu_svk_ger_spa_swa_sid_prs_owc_alb_tag_glc_igb_bos_xho_mly_tha_sod_tml_yor_tsw_tur_pan_rus_aze_dgb_vie_mlt_cic_moo_zul	-0.894753050056831	-2.16709296733897	0.0327825766402502
39	sod_dut_bam_mcd_mlt_amh_gam_por_uzb_tur_bem_sun_tsn_lat_rom_bsq_ctl_aeg_ses_cnt_ben_afr_dgb_cze_lda_eng_fin_ven_xho_est_bul_wly_geo_prs_ukr_scr_lit_heb_tig_swe_hun_fbf_mly_ita_mao_jpn_knd_kor_krd_pan_dyu_fre_ind_grk_anl_tag_mnd_mol_moo_svk_chh_guj_alb_spa_glc_qcu_bos_nor_pol_swt_hau_rus_amr_hin_jav_slo_zul_ger_yor_bat_tha_owc_tml_cic_ewe_aze_arw_urd_azi_tsw_vie_sid_swa_igb_akn	-0.0323273563747688	-0.076130780180242	0.939478588571896
40	chh_ger_cic_ctl_owc_aeg_anl_mcd_aze_tur_ven_mao_yor_pol_spa_bsq_bos_amh_ses_mnd_hin_alb_akn_svk_ewe_ben_hun_tsw_zul_est_cze_hau_geo_mol_nor_pan_swe_tig_wly_afr_fin_bam_ind_lit_jav_jpn_knd_kor_urd_eng_tsn_krd_mly_lat_heb_sun_cnt_ita_dgb_por_gam_grk_guj_prs_dut_qcu_rom_rus_arw_swa_sod_slo_amr_glc_tag_fre_xho_ukr_bem_bat_tha_sid_tml_dyu_moo_azi_scr_bul_uzb_fbf_vie_mlt_igb_lda_swt	-0.117588845056673	-0.277346975235379	0.782129258808621
41	amh_glc_ses_ukr_sid_sod_chh_pan_tur_azi_tsw_ind_tsn_dut_mcd_bsq_eng_anl_dgb_mnd_bos_rus_zul_rom_lda_ita_hun_akn_swt_fin_guj_heb_geo_spa_hin_arw_ben_mlt_owc_grk_est_bem_bat_mol_sun_jpn_tml_kor_cze_svk_fbf_scr_jav_nor_aeg_tag_cnt_krd_cic_ctl_tig_urd_fre_slo_lit_qcu_alb_pol_bul_igb_amr_prs_wly_lat_mly_afr_xho_por_bam_mao_tha_gam_knd_moo_ven_uzb_swe_ger_aze_dyu_vie_hau_ewe_yor_swa	-0.491811997794615	-1.17114774089196	0.244531346855797
42	heb_hin_fbf_slo_aeg_anl_amr_guj_tur_azi_igb_mly_swt_rom_grk_bsq_afr_amh_ses_mnd_bos_prs_tsn_nor_cic_lat_hun_lda_yor_fin_rus_gam_geo_ita_pol_ben_glc_sod_mlt_svk_est_dyu_tag_krd_ind_jpn_tml_kor_por_swe_akn_ger_bat_urd_sid_sun_cnt_lit_bam_dut_tig_mcd_ukr_alb_pan_qcu_eng_cze_spa_zul_wly_arw_chh_fre_jav_scr_ewe_mol_swa_mao_tha_hau_knd_xho_dgb_uzb_ctl_bul_aze_ven_vie_owc_bem_moo_tsw	-0.604224802530313	-1.44378001154805	0.15216118672525
43	amr_fre_tsw_bos_wly_chh_amh_eng_aze_azi_cic_jav_xho_ukr_krd_bsq_ita_tig_igb_mnd_ctl_pan_bem_lat_tsn_dut_est_yor_ewe_hun_lit_hau_geo_mol_guj_alb_ger_sid_aeg_mcd_fin_dyu_sun_rom_ind_jpn_knd_kor_nor_bul_lda_scr_mly_afr_sod_tag_cnt_slo_moo_spa_owc_rus_grk_por_urd_qcu_ben_cze_prs_bam_anl_svk_gam_arw_bat_pol_zul_glc_fbf_mao_tha_heb_tml_akn_swt_tur_swe_hin_uzb_ses_vie_mlt_swa_dgb_ven	-0.65716667570449	-1.57312591774263	0.119085694599601
44	heb_mol_zul_bul_chh_tig_amr_svk_uzb_aze_ses_jav_xho_lit_krd_bsq_pol_sod_ewe_cnt_prs_rus_igb_guj_dgb_eng_est_moo_dyu_fin_bos_sid_geo_glc_grk_pan_ctl_hau_wly_spa_hun_swt_ind_ger_bat_jpn_knd_kor_por_hin_cic_dut_mly_ita_amh_mao_mnd_lat_yor_ben_anl_alb_cze_nor_ukr_qcu_rom_urd_afr_fbf_owc_scr_aeg_slo_sun_arw_swa_fre_bam_tag_tha_gam_tml_tsn_akn_azi_swe_mcd_tur_bem_vie_mlt_lda_tsw_ven	-0.269583951808346	-0.637449760579976	0.525398183519291
45	sid_spa_zul_mol_heb_amh_aeg_arw_aze_tur_bam_jav_bem_bul_eng_bsq_rus_wly_yor_mnd_pan_svk_akn_por_tsn_swe_hun_fbf_swt_fin_slo_tig_geo_prs_nor_scr_ben_mlt_owc_dut_est_cic_ind_hin_bat_jpn_tml_kor_afr_cze_ewe_guj_sun_grk_anl_mao_cnt_rom_swa_ita_sod_fre_krd_ukr_ctl_qcu_lat_ger_lit_lda_chh_mcd_hau_glc_mly_urd_dyu_alb_ven_tag_tha_gam_knd_xho_dgb_uzb_pol_bos_azi_moo_vie_amr_tsw_igb_ses	-0.466084950766166	-1.10902122216361	0.270280683621676
46	sod_grk_akn_krd_anl_amh_amr_nor_uzb_aze_xho_mao_fbf_por_lit_bsq_svk_chh_dyu_mnd_cze_pol_ven_ukr_bam_swe_hun_tsn_tsw_est_rom_gam_geo_alb_glc_slo_ctl_aeg_tig_arw_fin_cic_jav_ben_ind_jpn_tml_kor_ita_guj_ses_ger_mly_bos_wly_sun_cnt_mol_igb_afr_mlt_prs_eng_bul_dut_qcu_lat_spa_pan_zul_owc_fre_hau_urd_bat_mcd_yor_rus_lda_tag_tha_sid_knd_moo_ewe_tur_hin_scr_azi_swt_vie_heb_bem_dgb_swa	-0.232111156247456	-0.548652403854953	0.584558784860541
47	sid_pan_moo_bos_sod_gam_amh_mol_uzb_aze_dgb_mao_tsn_scr_por_bsq_ctl_wly_yor_cnt_fre_prs_bam_ukr_igb_bul_fin_bem_ses_est_afr_tig_geo_rom_swe_nor_urd_mlt_hau_slo_hun_xho_mly_arw_jav_jpn_knd_kor_guj_lat_ewe_lit_tag_krd_anl_ind_mnd_dut_cic_rus_heb_svk_spa_mcd_glc_qcu_eng_hin_pol_zul_aeg_ben_chh_cze_bat_ger_swt_alb_akn_sun_tha_owc_tml_lda_ven_tur_ita_grk_azi_dyu_vie_amr_swa_tsw_fbf	0.70330933598134	1.67486952054933	0.0973194591231242
48	aeg_nor_cic_alb_anl_wly_hau_eng_tur_uzb_fbf_mly_tsn_pan_cze_bsq_grk_tig_bem_cnt_rus_urd_moo_ben_yor_rom_hun_swt_zul_est_arw_sod_geo_swe_slo_mcd_fre_amr_chh_por_fin_dgb_mao_prs_tag_jpn_knd_kor_afr_lat_tsw_spa_bat_mol_gam_jav_mnd_bos_ses_ctl_owc_bul_ger_ita_guj_qcu_krd_ukr_scr_swa_amh_lit_heb_svk_ind_hin_dyu_dut_lda_sun_tha_mlt_tml_ven_akn_azi_pol_glc_aze_xho_vie_sid_igb_ewe_bam	-0.465736267338159	-1.10730537388645	0.27101771461515
49	anl_grk_bem_arw_sid_tig_gam_guj_tur_aze_xho_bat_lda_bos_eng_bsq_rus_chh_moo_cnt_prs_cze_ewe_glc_tsw_spa_hun_cic_zul_fin_dut_wly_geo_scr_mcd_slo_mol_amr_mlt_ctl_est_akn_jav_bul_mao_jpn_tml_kor_fre_urd_swt_ger_ind_lit_amh_mly_mnd_svk_dgb_ben_sod_alb_pol_ukr_swe_qcu_pan_krd_ita_ven_aeg_por_heb_hin_tag_afr_igb_lat_bam_sun_tha_owc_knd_yor_tsn_azi_nor_rom_uzb_ses_vie_hau_fbf_swa_dyu	0.23802387538398	0.561139649502875	0.576051944087041
50	anl_dut_fbf_lat_aeg_chh_sid_eng_azi_uzb_swa_jav_dyu_scr_alb_bsq_spa_wly_swt_mnd_hin_ukr_bam_krd_zul_por_hun_tsw_moo_fin_cze_amh_geo_svk_mol_ger_grk_sod_mlt_arw_est_xho_mly_mcd_ind_jpn_tml_kor_pol_rom_ven_guj_bat_fre_gam_mao_cnt_glc_ses_nor_hau_bos_swe_prs_rus_qcu_bul_ita_urd_dgb_heb_ben_owc_pan_tag_afr_akn_lit_ewe_sun_tha_tig_knd_bem_yor_tur_slo_ctl_aze_lda_vie_amr_igb_tsn_cic	0.241433625121555	0.568676104478484	0.570946687322048
51	mlt_afr_ewe_mol_sid_heb_anl_ctl_uzb_tur_swt_sun_dyu_por_fre_bsq_eng_gam_cic_mnd_slo_svk_lda_guj_bem_bul_est_ven_xho_hun_pol_owc_geo_hin_scr_arw_glc_wly_aeg_pan_fin_fbf_ind_lat_mao_jpn_tml_kor_rus_mcd_dgb_cze_bat_alb_tig_jav_cnt_lit_tsn_grk_hau_prs_rom_ben_spa_qcu_swe_ger_bos_zul_sod_ita_amh_krd_tag_ukr_tsw_urd_igb_mly_tha_chh_knd_yor_akn_aze_dut_nor_azi_moo_vie_amr_ses_bam_swa	-0.807064057709714	-1.94293123335979	0.0550489177062841
52	owc_dut_fbf_afr_amh_hau_sod_prs_tur_aze_moo_sun_tsw_arw_mcd_bsq_nor_wly_dyu_cnt_ben_rus_bam_lit_zul_pan_hun_akn_dgb_est_krd_tig_geo_cze_rom_glc_hin_chh_amr_ita_fin_igb_jav_scr_tag_jpn_tml_kor_guj_ukr_yor_lat_ind_urd_anl_mao_mnd_bul_cic_mol_heb_eng_swe_pol_ger_qcu_grk_ctl_por_ewe_aeg_alb_mlt_slo_bat_bos_ses_fre_bem_mly_tha_gam_knd_lda_ven_azi_svk_spa_uzb_swt_vie_sid_xho_swa_tsn	0.456435165470238	1.07945685676122	0.283175734910677
53	chh_bos_ses_ita_mlt_owc_amh_cze_tur_uzb_cic_jav_igb_fre_ukr_bsq_guj_wly_moo_cnt_ger_glc_dgb_afr_tsn_prs_est_bem_bam_fin_bul_heb_geo_svk_swe_mcd_lat_tig_gam_hin_hun_swt_ind_por_mao_jpn_tml_kor_ben_urd_zul_spa_mly_nor_aeg_bat_mnd_arw_yor_lit_sid_slo_pol_krd_mol_qcu_eng_grk_alb_akn_hau_dut_sod_pan_tag_ctl_lda_rom_tsw_sun_tha_amr_knd_xho_ven_aze_rus_scr_azi_ewe_vie_anl_swa_fbf_dyu	0.227698710888353	0.535969493950086	0.593259228149466
54	amr_pol_bam_lit_wly_hau_anl_fre_uzb_tur_akn_mly_dyu_ctl_slo_bsq_ukr_gam_fbf_mnd_afr_rom_xho_guj_ewe_urd_est_lda_tsw_hun_arw_chh_geo_bul_ger_mol_hin_amh_owc_svk_fin_ven_sun_cze_bat_jpn_knd_kor_dut_scr_zul_lat_tag_alb_aeg_mao_cnt_glc_ses_por_sod_eng_krd_spa_nor_qcu_ita_bos_pan_moo_tig_swe_heb_mcd_jav_prs_dgb_ben_yor_ind_tha_mlt_tml_swt_swa_aze_grk_rus_azi_igb_vie_sid_tsn_cic_bem	-0.33851610872618	-0.800843677220009	0.425263372192925
55	hau_bos_swa_alb_amr_gam_anl_hin_aze_uzb_akn_mao_ven_swe_dut_bsq_ctl_sod_igb_mnd_afr_prs_fbf_ita_ewe_lit_est_bam_tsw_fin_rom_aeg_geo_lat_rus_por_bul_owc_chh_arw_hun_dyu_sun_fre_mly_jpn_knd_kor_mol_guj_swt_nor_tag_scr_tig_ind_cnt_ukr_bem_cze_amh_pol_grk_slo_krd_qcu_ben_mcd_svk_yor_wly_glc_mlt_ger_jav_spa_tsn_eng_lda_bat_tha_sid_tml_cic_xho_azi_pan_urd_tur_zul_vie_heb_dgb_ses_moo	-0.230048015088119	-0.54410363131766	0.587672291146264
56	chh_fre_zul_eng_gam_hau_amr_prs_tur_azi_bam_tag_swa_scr_por_bsq_lat_wly_ven_mnd_cze_dut_fbf_ukr_tsw_svk_hun_swt_akn_est_grk_aeg_geo_nor_glc_spa_arw_sid_tig_swe_fin_ewe_mly_pol_bat_jpn_knd_kor_krd_guj_yor_alb_mao_mcd_amh_sun_cnt_bos_lda_rus_anl_urd_bul_ger_ita_qcu_slo_mol_hin_moo_mlt_ben_sod_rom_ind_pan_ses_afr_dgb_jav_tha_owc_tml_tsn_dyu_aze_ctl_lit_uzb_cic_vie_heb_xho_igb_bem	-0.04680664415887	-0.110495516750658	0.912254507793119
57	hau_ben_cic_afr_owc_chh_amr_scr_azi_tur_akn_tag_ses_spa_pol_bsq_nor_amh_yor_mnd_ita_ger_moo_urd_dyu_bul_fin_bam_ven_hun_krd_wly_geo_hin_grk_pan_slo_heb_tig_cze_est_bem_bat_mcd_mao_jpn_knd_kor_ctl_ukr_tsw_rus_sun_lat_aeg_mly_cnt_guj_ewe_arw_gam_bos_fre_mol_alb_qcu_eng_por_rom_swt_sid_prs_anl_swe_jav_dut_swa_lit_dgb_ind_tha_sod_tml_fbf_tsn_uzb_glc_svk_aze_zul_vie_mlt_lda_igb_xho	0.0854120387041156	0.201031547318418	0.841112924798535
58	hau_slo_ses_afr_heb_sid_chh_ctl_aze_azi_yor_mly_bam_scr_ben_bsq_dut_amr_ven_cnt_swe_krd_lda_hin_tsw_por_est_xho_swa_hun_pol_sod_geo_alb_lit_ger_rom_amh_tig_nor_fin_ewe_jav_bos_sun_jpn_tml_kor_urd_prs_akn_arw_tag_glc_gam_mao_mnd_guj_zul_rus_anl_spa_cze_lat_pan_qcu_eng_fre_ita_fbf_mlt_ukr_owc_mol_ind_grk_dyu_bul_tsn_bat_tha_aeg_knd_igb_moo_tur_mcd_svk_uzb_bem_vie_wly_swt_dgb_cic	0.0164796236221495	0.0388082917928693	0.969126420960049
59	heb_dut_ewe_scr_aeg_tig_anl_bos_uzb_aze_swa_bat_bem_afr_guj_bsq_krd_hau_lda_cnt_urd_arw_tsw_bul_ses_lit_est_xho_igb_hun_ben_amr_geo_ita_svk_glc_ger_mlt_chh_prs_fin_cic_mao_pol_ind_jpn_knd_kor_ukr_nor_moo_spa_tag_alb_sod_jav_mnd_pan_swt_ctl_sid_hin_mcd_grk_por_qcu_swe_eng_cze_ven_amh_slo_wly_rom_mly_mol_dgb_fre_dyu_sun_tha_gam_tml_akn_fbf_azi_rus_lat_tur_yor_vie_owc_bam_tsn_zul	-0.466497595102876	-1.10808214027987	0.270683886686745
60	owc_mcd_fbf_prs_amh_sid_gam_ita_uzb_azi_igb_tag_ven_afr_nor_bsq_bul_aeg_tsn_cnt_rom_krd_xho_lit_bem_dut_est_bam_akn_hun_ukr_sod_geo_alb_rus_lat_por_hau_mlt_arw_fin_moo_bat_slo_mly_jpn_tml_kor_pol_mol_ewe_spa_ind_ctl_tig_sun_mnd_grk_zul_ger_chh_guj_urd_bos_glc_qcu_cze_scr_swe_ses_heb_eng_wly_hin_mao_fre_swt_svk_lda_jav_tha_anl_knd_cic_tsw_aze_pan_ben_tur_dyu_vie_amr_yor_swa_dgb	-0.907732595813546	-2.19831571616965	0.0304081863651506
61	gam_lit_fbf_spa_sod_hau_heb_mcd_tur_aze_igb_ind_yor_mol_ger_bsq_urd_tig_lda_mnd_cze_dut_ses_glc_ven_fre_hun_zul_tsn_fin_por_chh_geo_ukr_krd_slo_guj_sid_mlt_afr_est_akn_sun_scr_mly_jpn_tml_kor_lat_arw_cic_swe_bat_grk_wly_tag_cnt_ben_moo_eng_anl_nor_hin_bos_svk_qcu_rom_alb_prs_xho_amh_pan_owc_bul_mao_pol_swt_ita_bam_jav_tha_aeg_knd_bem_ewe_uzb_ctl_rus_azi_swa_vie_amr_dyu_tsw_dgb	-0.21523265010222	-0.508033392258117	0.612632810096726
62	hau_lat_tsw_pan_amr_tig_owc_por_tur_uzb_fbf_bat_dgb_prs_swe_bsq_alb_chh_igb_cnt_hin_rus_swa_cze_ses_bul_hun_ven_bam_fin_nor_sod_geo_glc_bos_svk_fre_gam_sid_mol_est_bem_ind_arw_mao_jpn_knd_kor_spa_afr_xho_krd_sun_scr_wly_mly_mnd_ger_tsn_grk_heb_slo_eng_rom_ukr_qcu_lit_urd_pol_zul_anl_dut_amh_ctl_jav_ita_akn_mcd_yor_tag_tha_mlt_tml_moo_swt_azi_guj_ben_aze_ewe_vie_aeg_dyu_cic_lda	-0.0778701152588408	-0.183617164599963	0.854713542749531
63	owc_guj_ewe_ben_tig_mlt_amh_ctl_aze_azi_fbf_tag_bem_bos_hin_bsq_eng_gam_akn_cnt_glc_afr_swa_spa_dyu_fre_est_lda_moo_hun_krd_amr_geo_swe_mcd_cze_ger_sod_chh_arw_fin_tsn_ind_lit_mly_jpn_tml_kor_rom_slo_cic_pan_jav_por_sid_sun_mnd_ukr_yor_lat_heb_nor_urd_pol_scr_qcu_bul_grk_dut_ven_anl_alb_hau_prs_bat_rus_tsw_svk_bam_mao_tha_aeg_knd_dgb_zul_tur_ita_mol_uzb_ses_vie_wly_swt_igb_xho	-0.054405909542306	-0.128363466112318	0.898138520340126
64	tig_arw_dyu_hin_owc_sid_anl_cze_azi_aze_tsn_sun_yor_krd_prs_bsq_urd_amr_tsw_cnt_fre_alb_lda_scr_swa_pan_hun_bam_fbf_est_ben_chh_geo_swe_ctl_ger_guj_hau_aeg_grk_fin_bem_mao_dut_mly_jpn_tml_kor_lat_rus_cic_spa_tag_mcd_wly_jav_mnd_por_ewe_ukr_heb_mol_bul_afr_lit_qcu_rom_slo_glc_zul_mlt_bos_sod_svk_bat_pol_dgb_nor_akn_ind_tha_gam_knd_ses_moo_uzb_eng_ita_tur_swt_vie_amh_ven_igb_xho	-0.224559676930914	-0.530619367870009	0.596947391528054
65	sid_pol_ses_pan_amh_hau_aeg_scr_uzb_azi_dgb_sun_zul_fre_lat_bsq_dut_sod_igb_mnd_slo_ben_yor_guj_moo_eng_est_cic_tsw_hun_nor_gam_geo_afr_rom_ger_swe_chh_tig_grk_fin_xho_mly_glc_mao_jpn_tml_kor_ukr_bos_akn_prs_bat_krd_heb_tag_cnt_ctl_bem_spa_amr_lit_urd_arw_cze_qcu_mol_alb_hin_fbf_owc_mcd_wly_ita_jav_svk_ven_bul_ewe_ind_tha_anl_knd_dyu_tsn_aze_por_rus_tur_lda_vie_mlt_swa_bam_swt	-0.51425008492584	-1.22340680879262	0.224266880973531
66	wly_ctl_bam_prs_mlt_gam_anl_eng_tur_aze_yor_mao_ven_dut_rom_bsq_ita_sod_tsw_cnt_grk_lit_bem_nor_zul_urd_est_moo_fbf_hun_slo_heb_geo_hin_spa_pol_rus_amr_hau_cze_fin_lda_sun_ben_bat_jpn_knd_kor_pan_lat_igb_bos_ind_bul_tig_mly_mnd_ger_xho_arw_aeg_krd_scr_por_mol_qcu_svk_ukr_guj_swt_amh_alb_sid_mcd_jav_swe_akn_afr_tsn_tag_tha_owc_tml_dgb_ewe_azi_glc_fre_uzb_ses_vie_chh_cic_swa_dyu	-0.371706842157149	-0.882367633930605	0.379853054066448
67	heb_lit_yor_lat_anl_gam_tig_ben_aze_uzb_igb_ind_tsw_guj_swe_bsq_pol_hau_ewe_mnd_nor_ger_swt_rom_tsn_slo_hun_moo_fbf_est_glc_owc_geo_rus_dut_urd_mcd_amr_sid_spa_fin_zul_tag_grk_bat_jpn_knd_kor_krd_cze_ses_eng_jav_bul_wly_mao_cnt_afr_ven_bos_amh_mol_fre_pan_scr_qcu_ctl_por_alb_dgb_chh_arw_sod_ita_sun_prs_xho_hin_lda_mly_tha_mlt_tml_swa_dyu_azi_ukr_svk_tur_akn_vie_aeg_bem_cic_bam	-0.640515330356219	-1.5309775840675	0.129169547434964
68	amr_por_tsn_svk_hau_mlt_anl_pol_azi_aze_moo_jav_swt_grk_rus_bsq_fre_gam_akn_cnt_krd_spa_bam_prs_ses_afr_fin_dgb_bem_hun_swe_heb_geo_mcd_urd_ukr_ctl_chh_sid_nor_est_tsw_tag_arw_mly_jpn_knd_kor_eng_ben_swa_glc_bat_scr_owc_ind_mnd_alb_ven_rom_sod_bos_lat_ger_slo_qcu_lit_guj_ita_zul_tig_dut_wly_hin_mao_mol_cic_pan_ewe_sun_tha_aeg_tml_igb_dyu_uzb_bul_cze_tur_lda_vie_amh_fbf_xho_yor	-0.175675319207074	-0.414342301518411	0.679577564130093
69	owc_scr_igb_ctl_heb_amh_sid_alb_tur_aze_xho_tag_dyu_ger_cze_bsq_grk_aeg_zul_mnd_hin_urd_akn_ben_moo_spa_fin_swt_dgb_hun_fre_anl_geo_mcd_mol_lat_lit_tig_gam_pan_est_tsw_bat_krd_sun_jpn_knd_kor_afr_ukr_ses_ita_mly_prs_mlt_mao_cnt_rus_swa_slo_chh_nor_bos_glc_arw_qcu_dut_rom_bul_lda_sod_svk_amr_por_ind_swe_bem_eng_tsn_jav_tha_hau_tml_yor_fbf_azi_pol_guj_uzb_ewe_vie_wly_cic_bam_ven	-0.1484415932467	-0.350245653999208	0.726946362644831
70	amh_rus_igb_slo_heb_aeg_gam_eng_uzb_aze_zul_jav_swt_bos_grk_bsq_nor_tig_dyu_mnd_swe_hin_tsn_krd_bam_lit_fin_cic_akn_est_mcd_owc_geo_rom_glc_scr_arw_hau_sid_bul_hun_tsw_bat_svk_ind_jpn_knd_kor_ita_fre_bem_pol_mao_por_amr_tag_cnt_ctl_yor_spa_sod_alb_ben_mol_cze_qcu_prs_ger_dut_ewe_chh_guj_mlt_lat_sun_afr_xho_urd_ses_mly_tha_wly_tml_lda_ven_tur_ukr_pan_azi_fbf_vie_anl_dgb_moo_swa	0.0133921486299215	0.031530513763651	0.974914027396393
71	gam_ben_dyu_lit_wly_sod_aeg_krd_azi_aze_swt_mly_ses_dut_lat_bsq_slo_anl_cic_mnd_pol_mcd_bem_eng_yor_ger_fin_bam_dgb_hun_ctl_tig_geo_arw_ita_hin_bos_owc_heb_ukr_est_lda_sun_spa_tag_jpn_knd_kor_afr_pan_igb_cze_ind_fre_sid_bat_cnt_prs_ven_alb_chh_scr_por_guj_glc_qcu_swe_rus_rom_zul_hau_svk_amr_urd_mao_grk_fbf_nor_akn_jav_tha_amh_tml_moo_xho_uzb_mol_bul_tur_tsw_vie_mlt_swa_ewe_tsn	-0.644606871209508	-1.54449451722114	0.125864718472835
72	sod_ben_fbf_guj_sid_anl_heb_cze_uzb_aze_swa_sun_bam_alb_lat_bsq_bul_owc_xho_cnt_por_nor_dgb_fre_zul_lit_fin_bem_moo_hun_pol_tig_geo_glc_ita_ukr_mcd_amr_amh_ctl_est_ven_ind_krd_mly_jpn_tml_kor_scr_afr_ses_dut_mao_spa_mlt_bat_mnd_hin_tsw_slo_wly_ger_arw_rom_bos_qcu_rus_urd_prs_tsn_gam_svk_chh_eng_tag_mol_swt_swe_akn_jav_tha_aeg_knd_igb_lda_azi_grk_pan_tur_yor_vie_hau_cic_ewe_dyu	-1.12900869435438	-2.78040007541183	0.00657140197388559
73	mlt_scr_xho_swe_amr_hau_sid_ben_tur_azi_moo_bat_ewe_glc_guj_bsq_por_anl_ses_mnd_urd_eng_ven_fre_zul_nor_hun_igb_akn_fin_svk_wly_geo_pan_grk_slo_pol_heb_chh_bul_est_lda_sun_rus_mly_jpn_knd_kor_alb_rom_tsn_ukr_jav_bos_aeg_mao_cnt_dut_swt_spa_gam_prs_lat_ctl_lit_qcu_afr_arw_mcd_dyu_amh_ita_sod_krd_ind_cze_tsw_ger_bem_tag_tha_owc_tml_fbf_swa_uzb_hin_mol_aze_cic_vie_tig_dgb_bam_yor	-0.347657516698214	-0.823847705188896	0.412133897128964
74	mlt_slo_dyu_guj_anl_hau_heb_pol_azi_tur_ses_mao_igb_svk_alb_bsq_rom_sid_fbf_cnt_prs_pan_yor_spa_bam_nor_hun_xho_tsw_fin_ita_tig_geo_bos_ger_hin_ctl_owc_amr_afr_est_akn_mly_arw_ind_jpn_knd_kor_glc_dut_zul_mcd_tag_eng_wly_sun_mnd_krd_moo_swe_chh_ben_lit_fre_cze_qcu_rus_lat_por_bem_gam_mol_sod_urd_bat_ukr_lda_bul_swt_jav_tha_amh_tml_tsn_ewe_aze_scr_grk_uzb_swa_vie_aeg_dgb_ven_cic	-0.353829451505007	-0.838694524042137	0.403791308825194
75	gam_rus_fbf_ger_mlt_anl_hau_hin_tur_azi_xho_tag_lda_ben_prs_bsq_nor_wly_yor_cnt_ita_spa_bam_scr_zul_cze_fin_tsn_bem_est_glc_amh_geo_mcd_swe_eng_mol_sod_amr_grk_hun_cic_mly_guj_jav_jpn_knd_kor_urd_bul_igb_slo_sun_lit_sid_mao_mnd_alb_dyu_ukr_tig_svk_dut_arw_pan_qcu_fre_ctl_afr_tsw_aeg_lat_chh_por_ind_pol_swa_bos_dgb_bat_tha_owc_tml_akn_moo_aze_krd_rom_uzb_ses_vie_heb_swt_ven_ewe	0.448977251863053	1.06159738955473	0.291167570051403
76	heb_ben_moo_fre_aeg_chh_amh_mcd_tur_azi_dyu_ind_akn_bul_rus_bsq_nor_wly_zul_cnt_krd_rom_swa_prs_bem_arw_fin_lda_ven_est_glc_sid_geo_guj_lat_cze_slo_anl_owc_pol_hun_tsn_mly_spa_jav_jpn_tml_kor_svk_ukr_bam_grk_bat_afr_tig_sun_mnd_pan_fbf_eng_gam_alb_mol_ger_lit_qcu_hin_ctl_ita_ses_hau_urd_mlt_scr_tag_bos_cic_por_swt_mao_tha_sod_knd_tsw_ewe_uzb_dut_swe_aze_xho_vie_amr_yor_dgb_igb	-0.497702808305883	-1.18446276086971	0.239248195483146
77	amr_rus_igb_bul_heb_mlt_tig_urd_aze_uzb_ses_tag_akn_pan_pol_bsq_mol_aeg_tsw_mnd_ukr_spa_bem_bos_zul_prs_hun_dyu_ewe_est_lat_amh_geo_krd_slo_por_alb_anl_sod_arw_fin_swa_ind_nor_bat_jpn_knd_kor_mcd_cze_swt_ita_mly_svk_hau_mao_cnt_glc_tsn_afr_gam_ger_grk_guj_hin_qcu_rom_eng_dut_lda_wly_ben_owc_lit_jav_fre_yor_swe_xho_sun_tha_chh_tml_moo_cic_tur_ctl_scr_azi_fbf_vie_sid_ven_bam_dgb	-0.371811916273446	-0.880877821667679	0.380654766639367
78	heb_scr_xho_krd_hau_owc_aeg_mcd_aze_azi_tsn_sun_tsw_ben_glc_bsq_pan_mlt_ewe_cnt_pol_dut_moo_cze_dyu_afr_fin_cic_ven_hun_svk_amr_geo_rom_guj_arw_eng_sid_wly_ita_est_zul_mly_rus_bat_jpn_tml_kor_swe_por_dgb_spa_ind_urd_chh_jav_mnd_hin_yor_grk_sod_nor_ger_bul_ctl_qcu_ukr_lit_prs_akn_anl_bos_amh_mol_mao_fre_bem_lat_swt_tag_tha_gam_knd_igb_ses_tur_alb_slo_uzb_lda_vie_tig_fbf_bam_swa	-0.330281263459738	-0.781763356500512	0.436339432082321
79	amh_alb_xho_krd_hau_heb_chh_dut_aze_uzb_akn_mao_lda_swe_ger_bsq_slo_sid_fbf_cnt_spa_rom_tsn_fre_yor_ukr_hun_dgb_zul_fin_guj_tig_geo_afr_por_svk_arw_gam_anl_rus_est_ewe_ind_bul_tag_jpn_tml_kor_mcd_lat_bam_glc_sun_prs_amr_bat_mnd_hin_swt_mol_aeg_nor_urd_ctl_lit_qcu_bos_pan_ita_dyu_mlt_cze_sod_pol_mly_grk_ven_scr_swa_jav_tha_wly_knd_igb_moo_azi_eng_ben_tur_cic_vie_owc_tsw_bem_ses	0.241343904286103	0.567682774289604	0.571618323349254
80	hau_bul_dgb_rom_amr_heb_wly_slo_uzb_aze_tsn_mly_moo_cze_hin_bsq_dut_tig_swt_mnd_glc_lit_ewe_krd_igb_ger_est_tsw_bam_hun_spa_owc_geo_ukr_eng_mol_por_sod_sid_nor_fin_akn_sun_ctl_tag_jpn_tml_kor_arw_pol_lda_svk_bat_bos_amh_mao_cnt_urd_fbf_afr_chh_ben_grk_rus_pan_qcu_prs_mcd_scr_dyu_aeg_fre_mlt_swe_ind_ita_cic_lat_ses_jav_tha_anl_knd_bem_xho_tur_alb_guj_azi_zul_vie_gam_yor_ven_swa	0.592747925873099	1.40160654982399	0.164361365102605
81	hau_ukr_tsn_prs_mlt_tig_sod_grk_uzb_aze_lda_tag_zul_guj_rus_bsq_ctl_heb_akn_cnt_eng_rom_fbf_scr_ven_afr_hun_ewe_swa_est_ita_chh_geo_urd_ben_por_slo_sid_amr_swe_fin_yor_jav_cze_sun_jpn_knd_kor_fre_nor_igb_svk_mly_mol_aeg_bat_mnd_lat_xho_alb_wly_hin_bos_mcd_pol_qcu_dut_bul_spa_bam_amh_glc_anl_arw_mao_pan_ses_krd_tsw_ind_tha_gam_tml_dyu_cic_tur_lit_ger_azi_swt_vie_owc_moo_bem_dgb	0.215579291976915	0.507347632814962	0.613111937725186
82	sid_mcd_swa_ger_amr_wly_sod_arw_uzb_aze_lda_tag_akn_mol_urd_bsq_nor_mlt_ses_mnd_cze_ctl_ven_hin_tsw_guj_fin_dyu_moo_hun_ben_aeg_geo_por_prs_svk_slo_gam_amh_eng_est_swt_bat_spa_ind_jpn_tml_kor_ita_scr_igb_alb_mao_rom_chh_jav_cnt_rus_zul_bul_hau_grk_lit_fre_afr_qcu_swe_ukr_dut_dgb_heb_pol_owc_krd_mly_bos_tsn_pan_bem_sun_tha_tig_knd_xho_yor_azi_lat_glc_tur_cic_vie_anl_fbf_bam_ewe	-0.0821400585183942	-0.193868631489481	0.84670156971434
83	wly_hin_lda_bul_chh_aeg_sid_ger_uzb_tur_zul_tag_dgb_svk_scr_bsq_cze_anl_bem_cnt_arw_eng_ses_pol_bam_glc_hun_moo_tsw_est_spa_heb_geo_pan_dut_urd_mol_hau_owc_ctl_fin_yor_jav_mcd_bat_jpn_tml_kor_grk_fre_fbf_rus_sun_ukr_gam_mao_mnd_rom_tsn_bos_sod_slo_por_prs_krd_qcu_ben_lit_alb_swa_amh_nor_mlt_lat_mly_swe_cic_guj_dyu_ind_tha_amr_knd_ven_igb_aze_ita_afr_azi_akn_vie_tig_ewe_xho_swt	-0.446376724673259	-1.05966100219324	0.292043245581336
84	aeg_mol_swt_ita_owc_anl_mlt_bos_tur_aze_swa_tag_xho_glc_eng_bsq_ben_heb_ewe_cnt_afr_guj_lda_slo_ven_nor_fin_bem_zul_hun_prs_wly_geo_hin_bul_pol_lat_amr_sid_urd_est_ses_ind_por_bat_jpn_knd_kor_spa_ctl_fbf_swe_jav_grk_chh_mly_mnd_pan_bam_scr_sod_rom_ukr_fre_svk_qcu_krd_cze_mcd_dyu_tig_alb_gam_dut_mao_arw_moo_rus_tsw_sun_tha_hau_tml_tsn_dgb_uzb_ger_lit_azi_akn_vie_amh_cic_igb_yor	-0.696971155270069	-1.67036845708633	0.0982088811239224
85	heb_ita_cic_arw_chh_anl_mlt_alb_uzb_tur_bam_sun_ven_lit_lat_bsq_por_hau_ewe_cnt_ben_dut_tsn_cze_tsw_nor_hun_igb_ses_fin_bul_wly_geo_urd_afr_eng_ukr_sid_aeg_swe_est_swa_tag_guj_ind_jpn_knd_kor_bos_slo_moo_rus_bat_mol_sod_jav_mnd_krd_akn_glc_tig_prs_scr_svk_pol_qcu_grk_ctl_fre_bem_owc_rom_amr_pan_mao_mcd_yor_hin_xho_mly_tha_amh_tml_zul_dgb_azi_ger_spa_aze_dyu_vie_gam_lda_fbf_swt	-0.661498904506562	-1.58352284653077	0.116697215891285
86	mlt_por_tsw_swe_tig_gam_heb_dut_azi_uzb_tsn_mao_ewe_rom_spa_bsq_krd_sod_igb_mnd_mol_ukr_akn_pan_swa_fre_est_yor_cic_fin_glc_chh_geo_grk_prs_bul_svk_amr_anl_nor_hun_xho_sun_ger_mly_jpn_tml_kor_urd_afr_bam_pol_bat_ita_hau_tag_cnt_bos_fbf_cze_aeg_rus_lat_mcd_lit_qcu_ctl_scr_ben_ses_amh_alb_wly_eng_jav_guj_ven_arw_lda_ind_tha_owc_knd_bem_dyu_tur_slo_hin_aze_zul_vie_sid_dgb_moo_swt	0.2560998489923	0.603247902094477	0.547812207023569
87	owc_grk_lda_ctl_hau_sid_heb_cze_tur_aze_tsn_mao_ewe_spa_arw_bsq_urd_sod_yor_cnt_pol_ukr_igb_guj_dyu_swe_est_bam_fbf_fin_prs_mlt_geo_bos_por_pan_glc_aeg_anl_afr_hun_cic_mly_krd_tag_jpn_tml_kor_ger_lat_swt_svk_ind_ita_wly_sun_mnd_mcd_ses_ben_tig_rom_lit_nor_dut_qcu_scr_alb_slo_swa_amh_mol_gam_eng_bat_rus_dgb_hin_zul_jav_tha_chh_knd_tsw_ven_azi_fre_bul_uzb_akn_vie_amr_xho_bem_moo	-1.00471123163775	-2.45299334218718	0.0160313827041013
88	sid_ger_tsw_ita_owc_amh_anl_ctl_uzb_azi_ses_sun_swt_krd_urd_bsq_slo_wly_moo_cnt_rus_rom_fbf_hin_yor_afr_est_akn_bam_fin_dut_chh_geo_fre_swe_prs_ben_aeg_hau_spa_hun_lda_ind_mol_mly_jpn_knd_kor_ukr_scr_ven_eng_mao_bul_amr_bat_mnd_glc_xho_mcd_mlt_lit_bos_guj_pan_qcu_grk_pol_por_cic_gam_alb_tig_lat_tag_arw_tsn_svk_igb_jav_tha_sod_tml_bem_dgb_tur_cze_nor_aze_zul_vie_heb_swa_ewe_dyu	-0.34397826857539	-0.815794275321992	0.41670234058494
89	tig_afr_swa_rom_amh_amr_hau_ukr_aze_azi_dyu_tag_zul_nor_dut_bsq_rus_gam_bem_cnt_ben_arw_akn_fre_ewe_bul_est_tsw_yor_hun_scr_sod_geo_ger_ita_svk_prs_mlt_chh_lat_fin_ses_mly_mcd_jav_jpn_knd_kor_pol_hin_igb_swe_mao_ctl_aeg_sun_mnd_lit_ven_slo_wly_pan_alb_spa_guj_qcu_bos_por_mol_swt_heb_eng_owc_cze_bat_glc_dgb_urd_bam_ind_tha_anl_tml_tsn_xho_tur_krd_grk_uzb_moo_vie_sid_cic_lda_fbf	-0.64648842732798	-1.54616923092688	0.125459960789029
90	hau_lat_tsn_scr_amh_chh_owc_rus_uzb_tur_moo_ind_ven_ctl_cze_bsq_lit_aeg_dgb_cnt_slo_guj_akn_glc_dyu_hin_est_fbf_zul_fin_arw_anl_geo_ukr_prs_por_rom_heb_sid_ger_hun_bem_bat_eng_mao_jpn_knd_kor_urd_krd_ewe_alb_tag_nor_sod_mly_mnd_pan_swa_afr_tig_pol_grk_mol_fre_qcu_swe_bul_mcd_xho_wly_dut_gam_svk_sun_ben_lda_spa_cic_jav_tha_mlt_tml_yor_swt_aze_ita_bos_azi_igb_vie_amr_bam_ses_tsw	-0.883496239593755	-2.13797956728641	0.035140277044984
91	wly_guj_ses_pol_heb_owc_aeg_swe_uzb_azi_swa_sun_ven_krd_slo_bsq_mol_gam_moo_cnt_grk_bos_zul_mcd_tsw_cze_est_igb_bem_fin_ben_chh_geo_urd_svk_rom_hin_sod_tig_arw_hun_cic_jav_ita_tag_jpn_knd_kor_scr_por_xho_glc_bat_dut_anl_mly_mnd_pan_dyu_spa_hau_eng_lit_nor_alb_qcu_afr_ger_ctl_bam_sid_fre_mlt_lat_ind_rus_tsn_ukr_akn_mao_tha_amr_tml_fbf_ewe_aze_prs_bul_tur_lda_vie_amh_swt_yor_dgb	0.63961702087517	1.51367386145413	0.133499756640878
92	aeg_mol_zul_urd_amr_gam_mlt_nor_uzb_azi_igb_bat_tsn_grk_rom_bsq_cze_wly_dyu_mnd_spa_ben_tsw_dut_bem_arw_hun_bam_ven_fin_rus_hau_geo_krd_eng_slo_fre_sod_amh_por_est_swt_jav_ger_tag_jpn_tml_kor_guj_prs_akn_ita_ind_alb_heb_mly_cnt_bos_xho_afr_sid_mcd_lit_pol_scr_qcu_swe_bul_svk_swa_anl_glc_chh_ukr_mao_ctl_lda_hin_moo_sun_tha_tig_knd_cic_ses_aze_lat_pan_tur_dgb_vie_owc_fbf_yor_ewe	0.233109158921509	0.5489068331499	0.584384865676293
93	chh_ita_moo_guj_heb_sid_wly_ctl_aze_uzb_xho_mly_tsw_slo_scr_bsq_dut_sod_dyu_cnt_ben_spa_cic_glc_akn_mol_est_fbf_zul_hun_afr_gam_geo_arw_cze_svk_hin_tig_owc_fre_fin_ven_jav_eng_mao_jpn_knd_kor_lat_pan_swa_mcd_bat_urd_aeg_ind_mnd_por_swt_nor_amh_pol_bos_ger_krd_qcu_swe_alb_grk_tsn_anl_ukr_mlt_bul_sun_rom_bam_lit_igb_tag_tha_hau_tml_ses_lda_azi_rus_prs_tur_ewe_vie_amr_dgb_bem_yor	0.189279395622114	0.445447800903511	0.657031366430962
94	tig_dut_ewe_bul_gam_amh_chh_slo_aze_azi_swt_ind_zul_grk_krd_bsq_spa_hau_moo_cnt_bos_ukr_lda_swe_xho_rom_fin_bem_fbf_est_eng_mlt_geo_arw_por_ita_lit_heb_sid_mol_hun_tsw_jav_alb_mao_jpn_tml_kor_svk_glc_cic_lat_tag_cze_owc_bat_mnd_rus_yor_afr_wly_urd_mcd_pan_ben_qcu_ctl_nor_ger_swa_aeg_fre_anl_guj_mly_prs_dgb_hin_dyu_sun_tha_amr_knd_ven_ses_uzb_pol_scr_tur_tsn_vie_sod_bam_igb_akn	0.199603418838568	0.470484233299877	0.639110652543874
95	amh_bos_swa_hin_amr_aeg_hau_lat_aze_tur_zul_mly_bam_glc_lit_bsq_scr_anl_igb_mnd_afr_pan_tsn_nor_bem_fre_fin_swt_dyu_hun_grk_sod_geo_alb_swe_slo_cze_sid_chh_ukr_est_moo_bat_ger_ind_jpn_tml_kor_dut_rus_ses_mol_jav_ctl_mlt_sun_cnt_por_ewe_krd_gam_prs_rom_urd_bul_qcu_svk_mcd_guj_akn_owc_pol_tig_ita_mao_eng_ven_arw_yor_tag_tha_wly_knd_lda_dgb_uzb_spa_ben_azi_tsw_vie_heb_cic_xho_fbf	-0.530508509258846	-1.26407655566811	0.209361664802699
96	wly_grk_dyu_pol_owc_amr_sid_ita_uzb_azi_tsw_bat_ses_cze_alb_bsq_arw_amh_moo_mnd_hin_ben_yor_bul_swa_dut_est_ven_dgb_hun_por_sod_geo_spa_nor_ctl_eng_mlt_tig_prs_fin_tsn_ind_ukr_mao_jpn_knd_kor_ger_rus_fbf_swe_mly_fre_hau_jav_cnt_glc_cic_scr_gam_urd_pan_afr_lat_qcu_krd_slo_bos_lda_heb_lit_anl_mcd_sun_mol_igb_rom_xho_tag_tha_chh_tml_bam_zul_aze_svk_guj_tur_swt_vie_aeg_ewe_akn_bem	-0.137183393250364	-0.323676847276514	0.746909456686319
97	amr_pan_dgb_glc_chh_sid_gam_urd_tur_azi_zul_ind_moo_rom_lit_bsq_ctl_aeg_igb_mnd_ita_dut_xho_rus_ses_por_est_cic_tsn_fin_alb_hau_geo_ger_ukr_ben_eng_wly_tig_lat_hun_lda_mly_guj_bat_jpn_tml_kor_pol_spa_bem_fre_mao_mcd_mlt_tag_cnt_grk_tsw_krd_owc_slo_svk_cze_bos_qcu_scr_bul_nor_akn_amh_mol_sod_swe_sun_arw_swa_prs_swt_jav_tha_heb_knd_ewe_bam_aze_hin_afr_uzb_ven_vie_anl_dyu_yor_fbf	-0.298622466469053	-0.705935533535886	0.481992897816085
98	anl_pol_dgb_grk_amr_heb_wly_lit_tur_aze_ewe_sun_fbf_rom_lat_bsq_cze_aeg_igb_mnd_spa_bul_moo_prs_akn_por_fin_bem_swt_hun_ben_chh_geo_urd_scr_mol_arw_amh_sid_ita_est_swa_mly_nor_jav_jpn_knd_kor_mcd_pan_tsw_ger_bat_fre_hau_mao_cnt_dut_yor_svk_owc_swe_glc_eng_krd_qcu_bos_alb_slo_lda_tig_guj_gam_hin_tag_ctl_ses_afr_tsn_ind_tha_sod_tml_dyu_zul_uzb_ukr_rus_azi_cic_vie_mlt_ven_bam_xho	-0.527502678175402	-1.25473285342257	0.212719869173484
99	aeg_bul_swt_mol_amr_amh_hau_ben_aze_azi_ses_mly_tsn_spa_cze_bsq_scr_heb_yor_cnt_ctl_eng_ewe_afr_akn_fre_fin_moo_dyu_hun_mcd_wly_geo_guj_bos_lit_alb_chh_sod_ita_est_bem_bat_prs_sun_jpn_knd_kor_krd_rom_fbf_slo_jav_swe_tig_tag_mnd_ukr_tsw_svk_gam_arw_por_pol_nor_qcu_dut_hin_lat_xho_mlt_urd_sid_pan_ind_grk_cic_rus_bam_mao_tha_anl_tml_igb_zul_uzb_glc_ger_tur_ven_vie_owc_lda_dgb_swa	-0.477712100694586	-1.1346982958935	0.259417917288784
100	wly_lat_lda_glc_gam_tig_sid_grk_tur_uzb_moo_bat_xho_rus_swe_bsq_ben_amh_swt_mnd_mol_ita_tsn_nor_tsw_afr_est_cic_bem_hun_lit_owc_geo_urd_hin_alb_bos_heb_amr_bul_fin_fbf_jav_guj_sun_jpn_tml_kor_cze_pan_ewe_scr_mao_ger_sod_tag_cnt_prs_zul_pol_mlt_rom_mcd_ukr_slo_qcu_por_spa_fre_igb_anl_krd_hau_svk_ind_arw_dyu_dut_akn_mly_tha_chh_knd_dgb_bam_azi_ctl_eng_aze_ses_vie_aeg_ven_swa_yor	-0.00595167851526398	-0.0140489001898363	0.988821062884882
101	owc_urd_bam_scr_sod_anl_gam_bos_aze_azi_swa_jav_akn_slo_ukr_bsq_fre_mlt_dgb_mnd_rus_grk_tsw_pol_fbf_cze_hun_lda_dyu_est_hin_aeg_geo_arw_guj_glc_spa_chh_tig_ita_fin_ses_tag_prs_bat_jpn_tml_kor_krd_afr_cic_lat_mao_eng_sid_sun_cnt_alb_swt_mcd_amr_lit_ctl_mol_bul_qcu_nor_ger_ben_bem_hau_dut_wly_swe_ind_pan_moo_rom_tsn_mly_tha_amh_knd_igb_zul_tur_por_svk_uzb_ewe_vie_heb_xho_yor_ven	-0.459710145044058	-1.09195110629768	0.277675339108782
102	sod_afr_tsw_prs_amh_gam_anl_ita_aze_uzb_fbf_bat_swt_por_guj_bsq_ben_amr_igb_cnt_glc_alb_swa_rom_ses_mcd_fin_bem_xho_est_scr_chh_geo_fre_ctl_urd_slo_wly_aeg_eng_hun_dyu_ind_mol_mly_jpn_tml_kor_spa_hin_moo_pan_mao_cze_hau_jav_mnd_rus_dgb_svk_sid_ger_ukr_grk_lit_qcu_arw_bul_nor_ven_heb_dut_tig_lat_sun_swe_cic_pol_zul_tag_tha_owc_knd_ewe_yor_azi_bos_krd_tur_akn_vie_mlt_bam_tsn_lda	-0.321562831652487	-0.760518987128223	0.448868299063105
103	chh_slo_swa_glc_hau_tig_amh_guj_uzb_aze_dyu_ind_swt_lat_alb_bsq_eng_wly_moo_cnt_nor_scr_yor_mol_tsn_krd_fin_ven_bem_hun_grk_mlt_geo_mcd_prs_ita_dut_anl_heb_arw_est_lda_jav_swe_mly_jpn_tml_kor_por_ger_tsw_rom_mao_bul_sod_tag_mnd_bos_bam_urd_owc_rus_pol_ben_afr_qcu_spa_pan_ctl_ewe_gam_svk_sid_hin_bat_lit_cic_fre_dgb_sun_tha_aeg_knd_zul_fbf_azi_ukr_cze_tur_ses_vie_amr_igb_akn_xho	-0.602141968275985	-1.43998814065537	0.153228623613098
104	amr_swe_xho_rus_wly_mlt_sid_ben_tur_azi_lda_bat_tsn_dut_rom_bsq_guj_owc_swa_cnt_cze_arw_ven_ger_igb_slo_hun_fbf_bam_fin_pan_sod_geo_spa_hin_lit_urd_amh_aeg_glc_est_dyu_mao_prs_mly_jpn_knd_kor_ukr_krd_yor_grk_jav_nor_gam_tag_mnd_mol_moo_eng_chh_por_svk_pol_ita_qcu_scr_lat_ctl_ses_tig_afr_heb_fre_sun_mcd_dgb_bul_akn_ind_tha_hau_tml_tsw_swt_aze_alb_bos_uzb_ewe_vie_anl_zul_cic_bem	-0.975421034487736	-2.37587555037144	0.0195586144329388
105	owc_ger_ewe_afr_wly_anl_sod_ukr_uzb_aze_fbf_sun_dgb_urd_lat_bsq_prs_aeg_yor_mnd_eng_guj_akn_rom_igb_bul_est_ven_moo_fin_nor_tig_geo_pol_por_fre_alb_amr_gam_pan_hun_tsn_mao_cze_jav_jpn_tml_kor_mcd_grk_swa_arw_bat_hin_hau_ind_cnt_krd_cic_ctl_chh_dut_glc_bos_ita_qcu_swe_lit_scr_xho_amh_slo_sid_spa_tag_svk_bem_ben_bam_mly_tha_mlt_knd_tsw_dyu_azi_mol_rus_tur_lda_vie_heb_swt_zul_ses	-0.930862373170102	-2.2595610844636	0.0261834241608627
106	aeg_afr_swt_glc_mlt_hau_tig_rus_azi_tur_igb_tag_yor_lat_guj_bsq_ctl_wly_lda_cnt_eng_nor_xho_dut_dgb_cze_hun_zul_fbf_fin_hin_heb_geo_rom_mol_ukr_grk_amr_anl_swe_est_akn_bat_urd_mao_jpn_knd_kor_spa_pol_bem_arw_mly_por_owc_sun_mnd_alb_ven_ita_chh_mcd_scr_ben_slo_qcu_prs_krd_lit_ses_amh_bos_sid_pan_jav_bul_tsn_ger_moo_ind_tha_gam_tml_tsw_bam_uzb_svk_fre_aze_dyu_vie_sod_cic_swa_ewe	-0.757131457086938	-1.81991772864556	0.0719885276598344
107	sid_urd_tsw_ben_anl_chh_amh_fre_tur_azi_akn_sun_moo_ukr_rom_bsq_guj_gam_cic_cnt_nor_ita_swt_scr_xho_spa_hun_bem_yor_fin_mol_sod_geo_bos_krd_svk_pol_mlt_aeg_alb_est_ven_mao_glc_mly_jpn_tml_kor_eng_arw_fbf_grk_ind_hin_amr_jav_mnd_ctl_ses_ger_tig_bul_slo_pan_mcd_qcu_swe_cze_lit_bam_wly_dut_hau_rus_tag_lat_ewe_afr_zul_bat_tha_owc_knd_lda_tsn_uzb_prs_por_aze_dgb_vie_heb_dyu_igb_swa	-0.0440074449414138	-0.103611186453012	0.917701017290441
108	amh_ctl_bem_alb_mlt_sid_anl_bos_azi_aze_tsw_sun_ven_cze_fre_bsq_ben_hau_tsn_cnt_afr_nor_bam_glc_swa_arw_hun_swt_zul_est_guj_owc_geo_pan_lit_scr_krd_gam_chh_hin_fin_cic_ind_eng_bat_jpn_tml_kor_bul_mol_ses_rus_tag_svk_amr_mly_mnd_urd_dyu_ger_wly_rom_prs_pol_dut_qcu_mcd_lat_ita_dgb_heb_spa_sod_por_jav_swe_xho_grk_ewe_mao_tha_tig_knd_akn_lda_tur_ukr_slo_uzb_yor_vie_aeg_fbf_igb_moo	-0.00237833855085504	-0.00560069144754876	0.99554331460016
109	wly_afr_tsw_mcd_heb_aeg_chh_ben_azi_uzb_bem_tag_fbf_prs_scr_bsq_ukr_hau_ven_mnd_lit_mol_igb_rom_zul_glc_fin_swt_yor_hun_ger_tig_geo_lat_por_arw_eng_amh_owc_pan_est_lda_bat_slo_mly_jpn_tml_kor_spa_alb_ses_ita_ind_cze_amr_sun_cnt_swe_akn_krd_sid_bos_grk_fre_hin_qcu_pol_ctl_rus_dyu_anl_svk_sod_dut_jav_guj_tsn_urd_dgb_mao_tha_mlt_knd_xho_ewe_tur_bul_nor_aze_cic_vie_gam_bam_moo_swa	0.605904530407584	1.43371722145056	0.155006616699693
110	gam_nor_cic_lat_wly_heb_anl_dut_uzb_aze_tsw_tag_moo_arw_pol_bsq_pan_hau_xho_cnt_mol_swe_bam_ctl_igb_guj_fin_bem_zul_hun_afr_mlt_geo_glc_ben_krd_mcd_amh_aeg_prs_est_yor_mly_eng_sun_jpn_tml_kor_ita_bos_akn_alb_ind_fre_sid_bat_mnd_lit_swa_svk_tig_ukr_bul_spa_por_qcu_cze_slo_ger_ses_sod_urd_amr_hin_mao_rus_fbf_scr_swt_jav_tha_chh_knd_ewe_tsn_azi_grk_rom_tur_ven_vie_owc_dyu_lda_dgb	-0.685279501997007	-1.64349809698536	0.10365665523414
111	mlt_afr_fbf_por_heb_amh_sod_eng_azi_tur_yor_jav_ses_bos_alb_bsq_mcd_amr_moo_mnd_grk_cze_cic_prs_swa_dut_fin_ven_xho_est_glc_aeg_geo_fre_krd_guj_nor_owc_gam_spa_hun_dgb_sun_ita_tag_jpn_tml_kor_urd_scr_bam_svk_ind_ctl_anl_mao_cnt_pan_akn_bul_tig_lit_pol_rom_ben_qcu_slo_ukr_mol_bem_wly_ger_chh_swe_bat_lat_ewe_hin_igb_mly_tha_sid_knd_tsw_dyu_uzb_arw_rus_aze_lda_vie_hau_tsn_zul_swt	-0.274632068147639	-0.649016195409468	0.517927476621752
112	hau_scr_akn_urd_sid_heb_mlt_arw_azi_tur_tsn_mao_dgb_por_rom_bsq_slo_owc_ewe_cnt_mcd_ita_dyu_cze_ven_ukr_hun_swa_igb_est_lat_amh_geo_swe_nor_rus_ben_tig_sod_bos_fin_bam_sun_eng_ind_jpn_knd_kor_krd_grk_fbf_fre_mly_lit_aeg_tag_mnd_ctl_cic_pan_gam_glc_hin_prs_pol_qcu_alb_ger_mol_zul_amr_svk_anl_guj_bat_dut_tsw_bul_swt_jav_tha_chh_tml_moo_bem_uzb_spa_afr_aze_lda_vie_wly_xho_yor_ses	0.595520026596047	1.40834407714126	0.162363529233619
113	anl_svk_ewe_pan_mlt_amr_owc_slo_aze_uzb_akn_ind_swt_guj_scr_bsq_lat_aeg_tsw_cnt_hin_afr_yor_nor_ses_krd_fin_ven_fbf_est_ger_sid_geo_urd_ita_rom_bul_tig_gam_mol_hun_tsn_mao_eng_mly_jpn_tml_kor_spa_lit_moo_prs_jav_ukr_amh_tag_mnd_fre_swa_pol_wly_alb_mcd_cze_grk_qcu_bos_glc_arw_bem_heb_swe_chh_ben_sun_por_igb_ctl_lda_bat_tha_sod_knd_xho_cic_azi_rus_dut_tur_zul_vie_hau_dyu_dgb_bam	-0.444978595846354	-1.05578765417532	0.293800246611415
114	tig_lat_xho_afr_amr_heb_mlt_urd_azi_aze_zul_tag_tsw_arw_bos_bsq_ukr_amh_cic_mnd_glc_ctl_moo_ben_bem_svk_est_bam_igb_fin_rus_chh_geo_dut_por_pan_krd_sod_hau_eng_hun_ven_bat_spa_sun_jpn_knd_kor_mcd_alb_ses_ger_jav_nor_wly_mly_cnt_rom_yor_cze_sid_prs_guj_ita_lit_qcu_scr_slo_hin_tsn_owc_pol_gam_bul_mao_swe_dyu_mol_fbf_ind_tha_aeg_tml_akn_lda_uzb_fre_grk_tur_swt_vie_anl_swa_dgb_ewe	-0.366886454909	-0.868755870468516	0.387217144719989
115	heb_krd_ewe_por_amh_gam_hau_svk_azi_uzb_dgb_mly_igb_bul_ukr_bsq_eng_amr_zul_cnt_urd_ger_akn_ita_yor_grk_fin_swt_lda_hun_pan_chh_geo_dut_lat_scr_bos_tig_aeg_lit_est_bam_bat_alb_ind_jpn_tml_kor_nor_rom_tsw_ben_jav_ctl_owc_mao_mnd_mol_ses_guj_mlt_rus_fre_hin_arw_qcu_prs_afr_swe_ven_sod_glc_sid_pol_sun_slo_swa_mcd_bem_tag_tha_anl_knd_tsn_fbf_tur_spa_cze_aze_dyu_vie_wly_xho_moo_cic	-0.855895935465136	-2.06596143101637	0.0416134200582711
116	hau_ben_akn_ukr_sod_aeg_heb_lat_azi_tur_tsn_mao_bam_dut_bos_bsq_arw_amr_ewe_mnd_lit_alb_xho_urd_yor_grk_hun_ses_lda_est_bul_tig_geo_pan_cze_svk_fre_mlt_amh_slo_fin_ven_mly_scr_ind_jpn_tml_kor_ger_hin_cic_swe_sun_prs_wly_bat_cnt_por_dgb_afr_sid_rom_rus_krd_guj_qcu_mol_mcd_spa_moo_anl_ctl_gam_ita_jav_pol_dyu_eng_igb_tag_tha_chh_knd_swt_tsw_uzb_glc_nor_aze_fbf_vie_owc_swa_zul_bem	-0.265038882042467	-0.625867866107466	0.532934624317417
117	gam_mol_bem_pan_heb_mlt_owc_prs_tur_uzb_tsn_sun_ses_lit_guj_bsq_krd_wly_ven_mnd_arw_bul_zul_fre_ewe_swe_est_fbf_yor_fin_dut_sid_geo_por_rom_ben_spa_amh_aeg_slo_hun_igb_mly_ger_tag_jpn_knd_kor_hin_alb_akn_rus_mao_mcd_sod_ind_cnt_scr_swt_ukr_anl_ita_afr_glc_lat_qcu_bos_eng_pol_xho_tig_cze_chh_ctl_bat_nor_cic_urd_dgb_jav_tha_amr_tml_moo_swa_azi_svk_grk_aze_lda_vie_hau_dyu_bam_tsw	0.014895176615279	0.0350604919088547	0.972106648051761
118	amr_spa_ven_por_wly_sod_gam_mol_uzb_aze_bem_ind_bam_rus_svk_bsq_alb_mlt_fbf_mnd_guj_eng_igb_grk_ses_ita_est_yor_xho_hun_glc_anl_geo_bul_prs_krd_mcd_sid_hau_cze_fin_swa_mly_lat_mao_jpn_tml_kor_scr_ukr_ewe_slo_jav_rom_owc_sun_cnt_afr_zul_arw_amh_swe_pol_nor_dut_qcu_urd_ger_ctl_cic_aeg_bos_tig_pan_tag_hin_tsn_fre_akn_bat_tha_heb_knd_swt_moo_azi_ben_lit_tur_tsw_vie_chh_lda_dgb_dyu	-0.230118547686983	-0.543559714743071	0.588045107908129
119	chh_rom_moo_dut_mlt_sod_tig_swe_tur_aze_swa_bat_lda_cze_nor_bsq_lit_owc_bem_mnd_guj_mcd_swt_slo_ses_glc_est_dgb_zul_fin_alb_hau_geo_krd_afr_por_spa_heb_anl_ben_hun_ven_sun_mol_tag_jpn_tml_kor_bos_grk_tsn_eng_ind_hin_amr_jav_cnt_urd_cic_rus_gam_arw_scr_bul_ukr_qcu_pol_pan_ctl_fbf_wly_ger_sid_prs_mao_svk_igb_fre_xho_mly_tha_amh_knd_ewe_tsw_azi_ita_lat_uzb_dyu_vie_aeg_akn_yor_bam	-0.469325131446406	-1.11639675122747	0.267128485360208
120	chh_guj_dyu_arw_anl_amh_amr_bul_uzb_azi_ses_bat_moo_alb_lat_bsq_dut_tig_xho_mnd_urd_bos_dgb_mol_ven_ctl_fin_bam_akn_est_nor_heb_geo_pol_krd_rom_svk_hau_wly_grk_hun_tsw_ind_swe_mao_jpn_knd_kor_glc_cze_zul_pan_tag_ben_sid_jav_cnt_ger_lda_eng_mlt_hin_prs_por_rus_qcu_scr_slo_ita_yor_sod_spa_owc_fre_sun_afr_cic_ukr_fbf_mly_tha_aeg_tml_swa_swt_aze_mcd_lit_tur_bem_vie_gam_ewe_tsn_igb	0.200109620421951	0.470915478436175	0.638803802238258
121	owc_lit_ewe_rus_wly_mlt_sid_arw_azi_uzb_lda_tag_swt_bos_ger_bsq_nor_gam_akn_mnd_por_swe_dgb_urd_ven_slo_est_dyu_moo_fin_prs_tig_geo_pan_alb_ita_krd_hau_aeg_glc_hun_yor_bat_fre_ind_jpn_tml_kor_guj_bul_ses_grk_mly_svk_chh_mao_cnt_ctl_tsn_hin_anl_dut_ben_cze_pol_qcu_eng_afr_spa_cic_amr_rom_amh_scr_sun_ukr_bem_lat_igb_jav_tha_sod_knd_bam_xho_aze_mol_mcd_tur_swa_vie_heb_zul_tsw_fbf	0.382100862081627	0.902656494901796	0.369040238040814
122	amh_bos_dgb_lat_gam_chh_sod_guj_azi_tur_cic_sun_ewe_lit_cze_bsq_eng_mlt_swa_mnd_ger_arw_igb_grk_akn_pan_hun_yor_lda_est_afr_anl_geo_svk_dut_mol_rus_owc_wly_bul_fin_tsn_bat_ita_mao_jpn_knd_kor_scr_ukr_ses_rom_ind_fre_sid_tag_cnt_prs_fbf_hin_hau_por_swe_nor_glc_qcu_spa_urd_pol_dyu_amr_ctl_heb_mcd_mly_slo_zul_krd_bem_jav_tha_tig_tml_xho_bam_aze_ben_alb_uzb_swt_vie_aeg_moo_ven_tsw	-0.0653059508622574	-0.15409071183017	0.877872104773153
123	sid_hin_ven_eng_tig_amr_anl_lit_azi_aze_yor_jav_igb_por_ger_bsq_ukr_heb_xho_cnt_arw_guj_lda_ctl_ses_ben_est_swa_dgb_fin_urd_aeg_geo_grk_nor_alb_bul_wly_sod_bos_hun_cic_mao_rus_bat_jpn_tml_kor_pol_fre_bem_cze_sun_svk_amh_mly_mnd_rom_tsw_prs_gam_glc_mcd_scr_lat_qcu_ita_mol_slo_zul_hau_pan_mlt_swe_ind_afr_akn_spa_moo_tag_tha_owc_knd_ewe_bam_tur_dut_krd_uzb_swt_vie_chh_dyu_tsn_fbf	-0.679416338832797	-1.62835773935055	0.106832192628424
124	tig_rus_moo_lit_sod_gam_aeg_ctl_uzb_aze_bem_ind_ven_ita_svk_bsq_pan_anl_swa_cnt_ben_swe_cic_scr_bam_por_hun_tsn_tsw_est_afr_chh_geo_urd_lat_alb_prs_amr_amh_krd_fin_xho_jav_guj_bat_jpn_knd_kor_fre_nor_fbf_mcd_mao_dut_wly_mly_mnd_pol_dyu_mol_mlt_grk_ger_rom_eng_qcu_bul_spa_bos_lda_owc_ukr_heb_slo_tag_cze_igb_arw_ses_sun_tha_sid_tml_zul_yor_tur_hin_glc_azi_dgb_vie_hau_ewe_swt_akn	-0.0136415301011776	-0.0321351572527628	0.974433133136544
125	heb_lit_ewe_swe_mlt_amh_wly_glc_aze_uzb_cic_bat_dgb_hin_krd_bsq_mcd_owc_fbf_mnd_cze_bos_tsw_mol_igb_por_hun_bem_ses_fin_fre_aeg_geo_svk_rom_ben_dut_amr_anl_urd_est_akn_sun_ger_ind_jpn_knd_kor_ctl_ita_swt_lat_jav_arw_hau_mly_cnt_slo_zul_pan_gam_alb_spa_guj_bul_qcu_prs_scr_rus_tsn_sod_nor_tig_grk_tag_eng_moo_pol_dyu_mao_tha_sid_tml_ven_lda_tur_afr_ukr_azi_swa_vie_chh_bam_xho_yor	-0.148736181415737	-0.35082657944227	0.726511910621862
126	amr_ben_ven_por_mlt_anl_sod_grk_azi_uzb_dyu_mly_swa_nor_lit_bsq_krd_sid_ses_mnd_glc_pol_lda_eng_fbf_afr_hun_moo_cic_fin_ctl_aeg_geo_mol_alb_arw_mcd_chh_amh_svk_est_bem_sun_cze_bat_jpn_tml_kor_swe_guj_yor_bos_jav_slo_heb_mao_cnt_dut_dgb_scr_hau_pan_ita_hin_ger_qcu_spa_lat_rom_tsn_wly_prs_tig_bul_ind_ukr_swt_urd_zul_tag_tha_gam_knd_bam_igb_aze_rus_fre_tur_ewe_vie_owc_tsw_xho_akn	-0.0444071378693823	-0.10465693933446	0.916873414833457
127	tig_por_akn_prs_amr_wly_sid_swe_aze_tur_tsn_mao_dyu_afr_ben_bsq_mcd_anl_yor_mnd_fre_slo_lda_svk_swa_lit_hun_ewe_igb_fin_grk_amh_geo_urd_bul_lat_arw_owc_aeg_bos_est_swt_tag_nor_mly_jpn_tml_kor_dut_ger_ses_spa_ind_pol_chh_bat_cnt_mol_xho_alb_sod_ctl_guj_cze_pan_qcu_ukr_krd_glc_moo_gam_hin_mlt_ita_jav_eng_tsw_rom_bem_sun_tha_hau_knd_zul_cic_azi_scr_rus_uzb_fbf_vie_heb_bam_dgb_ven	-0.349065316332444	-0.826661735884095	0.410544732947486
128	sod_urd_akn_bos_wly_amh_tig_ita_tur_azi_cic_mao_xho_krd_lat_bsq_scr_chh_moo_cnt_grk_dut_bam_ben_tsn_pan_hun_lda_igb_est_arw_aeg_geo_spa_cze_rom_lit_gam_sid_guj_fin_ewe_sun_hin_tag_jpn_tml_kor_glc_swe_dgb_rus_bat_ger_heb_jav_mnd_alb_ven_mol_amr_slo_ukr_afr_ctl_qcu_svk_nor_fre_tsw_owc_por_hau_prs_mly_mcd_yor_bul_bem_ind_tha_anl_knd_swt_ses_aze_pol_eng_uzb_dyu_vie_mlt_fbf_zul_swa	0.00732970202465052	0.0172681349277576	0.986259699086455
129	gam_fre_akn_ctl_sod_wly_hau_krd_azi_tur_zul_mly_igb_nor_scr_bsq_ger_anl_bem_cnt_spa_por_bam_bul_swa_glc_hun_fbf_yor_est_ukr_tig_geo_rom_prs_afr_mcd_amh_mlt_lat_fin_lda_tag_rus_sun_jpn_tml_kor_arw_hin_xho_svk_ind_urd_heb_jav_mnd_grk_cic_guj_sid_ita_cze_pan_slo_qcu_bos_ben_mol_moo_owc_eng_aeg_dut_bat_swe_tsw_alb_ses_mao_tha_amr_knd_ewe_dyu_aze_pol_lit_uzb_dgb_vie_chh_tsn_swt_ven	0.178424744887342	0.419711524834059	0.675664212732535
130	aeg_urd_ven_bos_amr_heb_wly_krd_azi_tur_bem_mao_tsw_dut_ben_bsq_pol_amh_moo_cnt_lat_ukr_swt_ger_ewe_spa_est_ses_akn_fin_afr_gam_geo_swe_grk_scr_hin_sod_anl_nor_hun_dyu_sun_svk_mly_jpn_tml_kor_ita_pan_lda_guj_bat_glc_hau_jav_mnd_ctl_swa_arw_mlt_rus_mol_bul_mcd_qcu_rom_eng_lit_tsn_tig_fre_chh_cze_ind_slo_fbf_alb_igb_tag_tha_owc_knd_cic_dgb_aze_por_prs_uzb_bam_vie_sid_zul_yor_xho	-0.832220937559609	-2.00871314372878	0.0474672978135092
131	mlt_ita_igb_fre_wly_sid_amh_swe_uzb_tur_akn_mao_ses_nor_eng_bsq_ukr_sod_ewe_mnd_pan_krd_tsw_afr_ven_ctl_est_dgb_lda_fin_bul_owc_geo_mol_urd_slo_grk_anl_gam_scr_hun_fbf_ind_prs_jav_jpn_knd_kor_dut_ben_yor_hin_mly_lit_chh_tag_cnt_guj_cic_svk_aeg_por_pol_glc_cze_qcu_ger_spa_arw_bem_hau_lat_amr_bos_bat_alb_xho_rus_dyu_sun_tha_tig_tml_bam_tsn_azi_rom_mcd_aze_moo_vie_heb_swa_swt_zul	0.580134275436625	1.37279374628459	0.173117806272214
132	chh_ben_xho_mcd_gam_mlt_sid_scr_tur_azi_swt_ind_fbf_por_ita_bsq_afr_aeg_zul_mnd_nor_ukr_bem_svk_moo_mol_fin_ven_swa_hun_guj_sod_geo_ger_fre_dut_grk_amh_anl_pan_est_akn_tag_bos_bat_jpn_tml_kor_swe_krd_dgb_urd_jav_slo_hau_mao_cnt_pol_ses_eng_owc_rom_lat_alb_bul_qcu_glc_prs_hin_tsw_wly_rus_heb_arw_mly_ctl_lda_lit_yor_sun_tha_amr_knd_ewe_dyu_aze_spa_cze_uzb_bam_vie_tig_cic_igb_tsn	-0.456907758778096	-1.08379731285375	0.281256475013111
133	sod_urd_cic_afr_amr_anl_wly_fre_aze_tur_bam_mao_bem_hin_pol_bsq_pan_sid_swa_cnt_ctl_prs_ven_nor_ses_ger_fin_swt_dyu_hun_grk_owc_geo_mcd_spa_alb_arw_hau_amh_por_est_xho_bat_eng_mly_jpn_tml_kor_ben_glc_moo_cze_sun_bul_heb_tag_mnd_lat_tsw_scr_aeg_rus_bos_ukr_rom_qcu_guj_slo_dut_dgb_mlt_svk_tig_swe_ind_mol_ewe_krd_zul_jav_tha_gam_knd_tsn_igb_uzb_ita_lit_azi_akn_vie_chh_fbf_yor_lda	0.505522628643033	1.19365772998954	0.235647877938538
134	anl_prs_bem_dut_owc_chh_amh_rus_aze_uzb_lda_mao_tsw_ukr_slo_bsq_ita_tig_tsn_cnt_glc_spa_yor_bul_igb_mcd_fin_dgb_cic_hun_pan_heb_geo_swe_krd_arw_guj_hau_aeg_cze_est_swa_tag_svk_bat_jpn_tml_kor_rom_lit_ven_eng_mly_ctl_mlt_jav_mnd_hin_xho_nor_amr_ben_lat_por_ger_qcu_scr_fre_grk_ewe_wly_mol_sod_urd_ind_bos_zul_afr_akn_sun_tha_sid_knd_ses_swt_tur_pol_alb_azi_moo_vie_gam_bam_dyu_fbf	-0.651910735956556	-1.56048131497271	0.1220428187998
135	amh_ukr_bam_urd_mlt_owc_tig_rus_tur_azi_fbf_mao_swt_ben_prs_bsq_fre_anl_dyu_cnt_hin_afr_moo_alb_tsw_glc_est_ewe_ses_hun_slo_gam_geo_nor_dut_spa_mol_amr_hau_swe_fin_igb_jav_eng_bat_jpn_tml_kor_ger_mcd_zul_grk_sun_lit_aeg_ind_mnd_pan_xho_pol_wly_guj_svk_krd_cze_qcu_bul_ita_bos_lda_chh_ctl_sod_scr_tag_lat_akn_arw_dgb_mly_tha_heb_knd_ven_cic_uzb_por_rom_aze_bem_vie_sid_swa_yor_tsn	-0.496350321238758	-1.18026689819184	0.240904134100158
136	hau_por_xho_fre_sid_mlt_amh_krd_azi_tur_bem_jav_igb_swe_rus_bsq_bul_chh_akn_cnt_bos_mcd_yor_hin_swt_spa_hun_tsw_lda_fin_eng_sod_geo_scr_cze_urd_mol_owc_aeg_slo_est_tsn_tag_svk_bat_jpn_knd_kor_pan_glc_zul_dut_mao_arw_gam_mly_mnd_pol_swa_grk_wly_guj_lit_afr_ctl_qcu_prs_lat_ukr_cic_amr_nor_anl_ita_ind_rom_ven_ben_ewe_sun_tha_heb_tml_fbf_moo_aze_ger_alb_uzb_dgb_vie_tig_dyu_bam_ses	-0.350041128499763	-0.828889951084758	0.409289023776539
137	mlt_ger_cic_spa_gam_heb_aeg_rom_tur_aze_tsn_tag_swa_krd_guj_bsq_mol_amr_igb_mnd_alb_grk_akn_ukr_fbf_bos_hun_lda_dgb_fin_svk_hau_geo_prs_fre_nor_afr_tig_sid_lat_est_moo_mao_arw_bat_jpn_knd_kor_swe_pol_zul_rus_ind_por_wly_sun_cnt_glc_dyu_cze_sod_lit_hin_pan_ctl_qcu_bul_dut_urd_swt_chh_ben_owc_mcd_jav_ita_ses_scr_ewe_mly_tha_anl_tml_ven_tsw_azi_slo_eng_uzb_bam_vie_amh_bem_yor_xho	-0.890758733010839	-2.15622495852029	0.0336460997792989
138	sod_hin_bam_slo_anl_sid_gam_por_uzb_aze_swt_tag_swa_alb_prs_bsq_lit_aeg_zul_cnt_rus_ctl_tsw_guj_akn_rom_est_tsn_ven_hun_mcd_tig_geo_ita_dut_fre_afr_mlt_chh_bos_fin_yor_jav_pol_sun_jpn_tml_kor_arw_lat_dgb_ger_ind_glc_hau_bat_mnd_bul_dyu_cze_owc_nor_pan_krd_mol_qcu_scr_spa_urd_igb_heb_eng_amh_swe_mly_grk_ewe_ben_fbf_mao_tha_wly_knd_ses_bem_azi_ukr_svk_tur_moo_vie_amr_xho_cic_lda	-0.31709397323948	-0.751057284762701	0.454514457131054
139	anl_guj_fbf_bos_gam_heb_chh_swe_azi_tur_swa_mao_igb_nor_lit_bsq_hin_tig_ven_cnt_ukr_ctl_cic_arw_zul_mol_hun_tsn_ses_fin_ger_mlt_geo_pan_mcd_eng_ben_hau_sod_bul_est_lda_bat_ita_jav_jpn_knd_kor_fre_glc_yor_svk_mly_slo_aeg_ind_mnd_afr_ewe_scr_owc_dut_urd_rus_alb_qcu_spa_cze_prs_moo_amr_pol_amh_grk_tag_lat_bem_rom_dgb_sun_tha_wly_tml_bam_swt_aze_krd_por_uzb_tsw_vie_sid_akn_dyu_xho	0.198660731352901	0.467772878326212	0.641041340030064
140	mlt_fre_moo_pol_sid_hau_heb_alb_uzb_azi_akn_sun_tsn_ger_dut_bsq_hin_anl_xho_cnt_nor_por_yor_svk_bem_eng_est_bam_lda_fin_spa_aeg_geo_glc_slo_lat_ben_owc_sod_ctl_hun_swa_ind_krd_mly_jpn_knd_kor_prs_pan_swt_ukr_bat_mcd_chh_tag_mnd_scr_igb_cze_wly_grk_swe_afr_arw_qcu_bul_bos_lit_ewe_gam_rus_tig_urd_jav_mol_dgb_rom_ven_mao_tha_amr_tml_dyu_cic_tur_guj_ita_aze_tsw_vie_amh_zul_fbf_ses	-1.19947999141891	-2.96691200215029	0.00382353157866297
141	tig_lit_xho_hin_aeg_mlt_sid_krd_uzb_azi_akn_sun_dyu_eng_ger_bsq_mol_amr_ses_mnd_glc_fre_swa_mcd_zul_por_fin_tsn_ewe_est_cze_wly_geo_rus_pan_scr_dut_sod_heb_bul_hun_yor_mao_bos_bat_jpn_tml_kor_ctl_lat_bam_nor_mly_spa_hau_tag_cnt_pol_swt_ukr_gam_grk_ita_ben_afr_qcu_urd_arw_alb_bem_anl_rom_amh_swe_jav_svk_cic_slo_dgb_ind_tha_chh_knd_moo_fbf_aze_guj_prs_tur_ven_vie_owc_igb_tsw_lda	0.499080018719293	1.17803154040142	0.241789681851082
142	sid_grk_dgb_glc_heb_amr_tig_alb_aze_azi_bam_jav_tsw_pan_guj_bsq_ger_sod_akn_cnt_ctl_eng_swa_nor_lda_rus_hun_ven_swt_est_urd_hau_geo_afr_slo_mol_ukr_wly_anl_dut_fin_fbf_tag_krd_mly_jpn_tml_kor_ita_scr_bem_por_sun_prs_amh_ind_mnd_fre_yor_bul_mlt_lit_ben_arw_spa_qcu_swe_hin_cze_dyu_owc_bos_chh_mcd_bat_svk_ses_lat_cic_mao_tha_aeg_knd_igb_moo_tur_pol_rom_uzb_zul_vie_gam_tsn_ewe_xho	-0.848177261109752	-2.04534577753518	0.0436456775846886
143	sod_eng_ewe_por_gam_amh_hau_lat_aze_uzb_igb_ind_swt_hin_fre_bsq_slo_owc_fbf_mnd_glc_rom_tsw_rus_akn_grk_est_dgb_xho_hun_dut_wly_geo_nor_mcd_lit_krd_chh_anl_scr_fin_cic_mly_guj_mao_jpn_knd_kor_bul_spa_swa_arw_bat_ben_amr_tag_cnt_alb_dyu_cze_heb_ukr_pan_afr_ita_qcu_bos_ger_ctl_yor_mlt_prs_tig_pol_sun_svk_bem_mol_zul_jav_tha_aeg_tml_bam_tsn_azi_urd_swe_tur_ses_vie_sid_ven_moo_lda	-0.209823667445516	-0.494968363593227	0.621789842297492
144	amr_eng_bam_slo_gam_mlt_chh_mcd_uzb_tur_swt_jav_swa_guj_grk_bsq_nor_wly_yor_cnt_bul_svk_moo_hin_ewe_rus_hun_xho_dgb_est_arw_sid_geo_ben_fre_ger_glc_hau_tig_dut_fin_fbf_sun_krd_mao_jpn_tml_kor_por_prs_ven_lat_ind_alb_aeg_tag_mnd_afr_zul_cze_owc_lit_ukr_pan_rom_qcu_scr_urd_spa_tsw_amh_bos_anl_mol_mly_pol_igb_ita_bem_bat_tha_sod_knd_akn_tsn_azi_ctl_swe_aze_dyu_vie_heb_cic_ses_lda	-0.11023199775831	-0.259900388146996	0.795515127399502
145	sid_alb_fbf_scr_amh_heb_wly_ben_azi_tur_igb_mao_tsw_bul_krd_bsq_fre_aeg_cic_cnt_mcd_nor_swt_por_bem_afr_hun_dgb_moo_fin_urd_amr_geo_arw_ukr_rom_cze_chh_owc_guj_est_bam_ind_rus_sun_jpn_tml_kor_prs_spa_tsn_grk_bat_hin_sod_tag_mnd_ita_ses_ctl_mlt_swe_slo_dut_glc_qcu_eng_lit_pol_xho_hau_svk_anl_mol_jav_lat_yor_ger_dyu_mly_tha_gam_knd_lda_akn_uzb_pan_bos_aze_ven_vie_tig_swa_zul_ewe	-0.373272028418637	-0.886309453997013	0.377736935454313
146	anl_eng_moo_pol_amr_hau_owc_mcd_uzb_tur_swt_mly_fbf_rom_ctl_bsq_krd_heb_tsn_cnt_fre_swe_dgb_hin_ses_lit_hun_xho_tsw_fin_ita_sod_geo_lat_mol_slo_cze_chh_wly_dut_est_bam_tag_arw_sun_jpn_tml_kor_ben_urd_yor_guj_mao_glc_gam_ind_mnd_nor_cic_spa_mlt_svk_afr_bos_bul_qcu_grk_scr_ukr_igb_tig_por_aeg_pan_jav_alb_swa_prs_ven_bat_tha_sid_knd_zul_bem_azi_ger_rus_aze_ewe_vie_amh_akn_dyu_lda	0.216915084327754	0.510681256686377	0.610784375725786
147	sid_por_lda_mcd_chh_wly_aeg_eng_aze_uzb_bem_bat_zul_bos_krd_bsq_pol_gam_fbf_cnt_prs_cze_moo_spa_igb_lat_est_xho_tsn_hun_fre_sod_geo_grk_ben_ger_urd_amr_heb_alb_fin_yor_ind_guj_mly_jpn_knd_kor_dut_lit_swt_bul_mao_afr_mlt_jav_mnd_mol_ewe_nor_amh_svk_slo_rus_rom_qcu_swe_arw_hin_swa_hau_pan_owc_ctl_sun_ukr_bam_scr_cic_tag_tha_anl_tml_dyu_tsw_azi_ita_glc_tur_ven_vie_tig_akn_ses_dgb	-0.732897191938194	-1.7606849174503	0.0815790592526513
148	amh_arw_ven_rus_chh_aeg_amr_fre_uzb_tur_tsw_jav_xho_dut_ctl_bsq_prs_heb_swt_cnt_svk_ukr_fbf_pan_ses_ita_hun_zul_yor_fin_spa_mlt_geo_guj_scr_ben_rom_sod_owc_swe_est_tsn_bat_grk_ind_jpn_tml_kor_ger_afr_igb_nor_tag_mcd_wly_mly_mnd_pol_moo_bul_hau_bos_slo_urd_cze_qcu_eng_por_krd_bem_sid_hin_tig_lat_sun_lit_swa_glc_cic_mao_tha_anl_knd_bam_ewe_azi_alb_mol_aze_dgb_vie_gam_dyu_lda_akn	-0.755712482032738	-1.81485674422008	0.0727695399054738
149	owc_alb_cic_krd_hau_sod_tig_guj_azi_tur_bam_mly_tsw_ctl_pol_bsq_scr_anl_moo_cnt_lit_svk_swa_rus_ewe_mcd_fin_tsn_ven_est_afr_sid_geo_glc_fre_cze_grk_heb_mlt_swe_hun_akn_ind_spa_sun_jpn_tml_kor_prs_nor_bem_mol_bat_lat_chh_tag_mnd_rom_swt_por_aeg_pan_bul_hin_ben_qcu_eng_slo_arw_zul_amh_bos_wly_ukr_mao_ita_xho_urd_dgb_jav_tha_amr_knd_yor_dyu_aze_ger_dut_uzb_igb_vie_gam_fbf_ses_lda	-0.262395429527248	-0.620103385086568	0.536706229889394
150	owc_guj_bem_pan_sid_mlt_amr_nor_azi_uzb_yor_ind_fbf_prs_spa_bsq_afr_chh_dgb_cnt_grk_arw_zul_lit_xho_bos_fin_moo_swt_hun_swe_hau_geo_ita_urd_ben_ukr_tig_gam_hin_est_ses_mao_eng_jav_jpn_knd_kor_lat_pol_dyu_ger_sun_alb_anl_tag_mnd_slo_bam_fre_amh_rus_dut_cze_rom_qcu_mcd_krd_ctl_tsn_sod_scr_wly_bul_bat_mol_swa_glc_akn_mly_tha_aeg_tml_tsw_igb_tur_por_svk_aze_ewe_vie_heb_lda_cic_ven	-0.822266111749641	-1.98545224246252	0.0500395179477215
151	sid_pol_yor_dut_gam_amh_tig_rus_azi_uzb_cic_tag_ses_lit_swe_bsq_cze_sod_bam_mnd_grk_eng_xho_pan_dgb_guj_est_fbf_moo_fin_bos_wly_geo_afr_scr_urd_krd_amr_heb_mol_hun_bem_mly_ger_mao_jpn_knd_kor_por_alb_ven_ctl_sun_svk_chh_bat_cnt_lat_tsn_bul_hau_glc_nor_ukr_ita_qcu_rom_arw_mcd_igb_owc_fre_anl_spa_jav_ben_lda_prs_ewe_ind_tha_aeg_tml_dyu_akn_aze_slo_hin_tur_tsw_vie_mlt_zul_swa_swt	-0.186868031049325	-0.441025464746797	0.66021813401072
152	aeg_ctl_ses_ger_chh_owc_amh_dut_uzb_aze_cic_mly_ewe_urd_rom_bsq_bul_mlt_xho_mnd_eng_por_ven_arw_lda_svk_hun_swa_zul_fin_mcd_wly_geo_nor_scr_alb_prs_sod_gam_ita_est_moo_jav_lat_tag_jpn_knd_kor_ukr_grk_yor_glc_mao_slo_anl_ind_cnt_cze_dgb_swe_amr_guj_bos_lit_ben_qcu_rus_krd_spa_fbf_tig_afr_sid_hin_sun_pol_akn_fre_bem_bat_tha_hau_tml_tsn_bam_tur_pan_mol_azi_tsw_vie_heb_dyu_igb_swt	-0.512297966216417	-1.22065997955416	0.225300691632436
153	amh_dut_fbf_rom_sod_mlt_sid_pol_uzb_tur_swt_bat_tsw_rus_swe_bsq_mol_heb_swa_mnd_svk_grk_cic_ben_igb_lit_fin_akn_bem_est_guj_owc_geo_pan_scr_nor_lat_gam_chh_urd_hun_xho_jav_mcd_sun_jpn_tml_kor_alb_fre_ewe_afr_mao_eng_hau_ind_cnt_spa_zul_prs_amr_krd_ita_ger_ctl_qcu_ukr_bos_glc_dgb_wly_por_aeg_cze_tag_arw_ses_bul_tsn_mly_tha_anl_knd_dyu_ven_azi_hin_slo_aze_lda_vie_tig_yor_bam_moo	0.181935823480959	0.428328764035751	0.669402164744673
154	amh_por_cic_urd_owc_aeg_hau_mcd_uzb_azi_bem_mao_ses_dut_prs_bsq_alb_heb_tsw_mnd_glc_ukr_swt_lat_dyu_ctl_fin_swa_bam_hun_rom_anl_geo_slo_spa_pan_mol_sid_amr_eng_est_ven_sun_svk_bat_jpn_tml_kor_hin_grk_fbf_cze_ind_bul_gam_tag_cnt_lit_zul_guj_mlt_ger_ben_bos_scr_qcu_ita_arw_rus_yor_chh_fre_sod_pol_jav_nor_xho_swe_igb_mly_tha_tig_knd_moo_ewe_aze_afr_krd_tur_lda_vie_wly_tsn_dgb_akn	-1.21389082275015	-3.00374253194538	0.00342613831883877
155	aeg_guj_ven_urd_tig_sod_hau_rus_uzb_azi_ses_tag_swa_slo_prs_bsq_lat_anl_tsw_cnt_mol_grk_ewe_hin_dyu_swe_est_cic_akn_hun_dut_mlt_geo_ger_pan_fre_ukr_owc_gam_por_fin_bem_jav_eng_mly_jpn_knd_kor_spa_rom_yor_svk_mao_krd_chh_sun_mnd_lit_swt_glc_amh_afr_alb_bul_ita_qcu_cze_scr_nor_fbf_sid_arw_heb_ctl_ind_pol_tsn_bos_bam_bat_tha_wly_tml_zul_moo_aze_mcd_ben_tur_igb_vie_amr_xho_lda_dgb	-1.10894428590063	-2.73136001376705	0.00754686558186843
156	anl_grk_dyu_swe_amr_mlt_tig_lit_azi_uzb_cic_tag_moo_bul_alb_bsq_arw_hau_igb_cnt_bos_glc_xho_lat_zul_ctl_est_yor_ses_fin_ger_chh_geo_pol_por_rus_hin_heb_owc_nor_hun_bem_ind_spa_mly_jpn_tml_kor_scr_afr_swt_mol_sun_rom_wly_mao_mnd_guj_fbf_urd_amh_svk_ita_ukr_pan_qcu_cze_prs_ben_ewe_sid_slo_aeg_krd_jav_eng_bam_fre_lda_bat_tha_gam_knd_dgb_swa_tur_mcd_dut_aze_tsw_vie_sod_akn_tsn_ven	0.347385877500554	0.818426099100689	0.41520606540894
157	chh_hin_swt_afr_aeg_mlt_tig_lit_tur_azi_ven_bat_yor_spa_bos_bsq_pol_heb_xho_cnt_ben_bul_cic_nor_swa_ger_fin_ses_tsw_est_cze_amh_geo_krd_prs_fre_svk_sod_amr_alb_hun_bem_mao_ctl_mly_jpn_knd_kor_ita_arw_tsn_guj_sun_swe_anl_ind_mnd_rom_dyu_scr_owc_rus_mcd_urd_pan_qcu_dut_lat_mol_zul_hau_slo_gam_grk_tag_glc_lda_por_akn_jav_tha_sid_tml_dgb_fbf_aze_eng_ukr_uzb_igb_vie_wly_ewe_moo_bam	0.231815027295963	0.5451748505185	0.586938370408792
158	tig_bul_lda_lit_amh_aeg_mlt_swe_tur_uzb_fbf_bat_xho_por_alb_bsq_mcd_anl_ewe_mnd_scr_mol_tsn_ita_cic_grk_hun_swt_zul_fin_ukr_sid_geo_cze_urd_fre_svk_heb_hau_rus_est_bem_mly_pan_jav_jpn_knd_kor_arw_eng_tsw_hin_sun_prs_amr_tag_cnt_nor_dgb_glc_chh_spa_dut_ctl_bos_qcu_pol_guj_ben_moo_sod_rom_gam_slo_mao_lat_yor_ger_dyu_ind_tha_wly_tml_ses_bam_azi_afr_krd_aze_ven_vie_owc_igb_akn_swa	-1.14649957464042	-2.8218879251978	0.0058376663767388
159	gam_pan_igb_alb_amr_sid_owc_mcd_azi_tur_bam_tag_swa_krd_ger_bsq_slo_chh_moo_mnd_mol_cze_bem_afr_tsn_eng_hun_akn_yor_fin_urd_anl_geo_ukr_hin_ben_lat_tig_aeg_rus_est_tsw_ind_lit_sun_jpn_knd_kor_bos_pol_ses_grk_jav_dut_wly_mly_cnt_fre_cic_rom_hau_guj_por_swe_glc_qcu_arw_nor_svk_lda_amh_prs_mlt_ita_mao_scr_fbf_bul_ewe_bat_tha_heb_tml_swt_ven_aze_ctl_spa_uzb_xho_vie_sod_zul_dyu_dgb	-0.141416334407552	-0.333527914401027	0.739486644069267
160	owc_por_xho_urd_sid_tig_anl_pol_azi_tur_ses_jav_ven_prs_afr_bsq_lat_wly_fbf_cnt_ukr_dut_dyu_alb_zul_bul_fin_swa_cic_hun_eng_mlt_geo_mcd_rom_mol_lit_amr_heb_svk_est_bem_ind_ben_bat_jpn_knd_kor_grk_arw_yor_hin_tag_ita_amh_sun_mnd_swe_igb_guj_gam_ctl_pan_ger_glc_qcu_slo_bos_rus_dgb_aeg_cze_chh_spa_mao_scr_bam_fre_lda_mly_tha_hau_tml_tsw_swt_uzb_nor_krd_aze_tsn_vie_sod_ewe_akn_moo	-0.910978873413588	-2.2096923836459	0.0295811143077096
161	heb_ben_moo_slo_hau_chh_owc_prs_uzb_aze_ewe_mao_fbf_alb_ita_bsq_arw_gam_swt_mnd_ger_mol_dgb_pol_dyu_fre_hun_ven_ses_est_afr_mlt_geo_mcd_lit_guj_hin_tig_anl_por_fin_lda_jav_swe_sun_jpn_knd_kor_eng_bos_tsw_nor_mly_glc_sod_ind_cnt_dut_yor_urd_amh_bul_ctl_spa_scr_qcu_rom_krd_grk_bam_aeg_ukr_sid_lat_bat_cze_igb_pan_swa_tag_tha_wly_tml_akn_cic_azi_svk_rus_tur_xho_vie_amr_tsn_zul_bem	-0.0170557490930804	-0.0402037446341443	0.968016875231373
162	tig_guj_ewe_cze_heb_sid_chh_rus_tur_azi_bem_sun_dyu_glc_hin_bsq_grk_sod_yor_cnt_prs_slo_igb_dut_moo_ger_hun_ven_zul_fin_ukr_amh_geo_afr_mol_ita_scr_owc_anl_lat_est_lda_bat_rom_mao_jpn_tml_kor_lit_mcd_tsn_svk_mly_por_amr_tag_mnd_ctl_xho_urd_wly_spa_fre_arw_bul_qcu_pol_eng_alb_dgb_aeg_pan_mlt_ben_jav_krd_bam_nor_cic_ind_tha_gam_knd_swt_fbf_aze_bos_swe_uzb_tsw_vie_hau_swa_ses_akn	0.627534091238965	1.48391630294046	0.141212494418845
163	tig_rom_lda_guj_gam_mlt_heb_ctl_tur_azi_bam_mao_swa_swe_ukr_bsq_bul_owc_fbf_mnd_svk_rus_ses_por_cic_scr_hun_moo_tsw_fin_glc_amr_geo_bos_cze_pol_afr_amh_aeg_ger_est_swt_sun_lit_ind_jpn_tml_kor_mol_fre_yor_pan_jav_prs_sid_mly_cnt_urd_igb_grk_sod_hin_slo_nor_alb_qcu_mcd_ben_ita_bem_anl_dut_hau_krd_bat_eng_dgb_lat_ven_tag_tha_chh_knd_xho_dyu_uzb_arw_spa_aze_ewe_vie_wly_zul_tsn_akn	-0.510105110954871	-1.21383990221043	0.227882474060155
164	chh_grk_akn_lat_sid_amr_owc_dut_uzb_azi_moo_tag_tsw_scr_svk_bsq_krd_wly_yor_cnt_rus_guj_bem_afr_xho_swe_est_bam_cic_fin_cze_sod_geo_ben_lit_ukr_ctl_amh_mlt_arw_hun_dyu_bat_mcd_jav_jpn_tml_kor_nor_fre_fbf_ger_ind_bul_gam_mao_mnd_prs_ewe_slo_tig_bos_ita_spa_rom_qcu_pol_por_mol_zul_heb_eng_aeg_pan_sun_glc_swt_hin_tsn_mly_tha_anl_knd_ven_ses_tur_urd_alb_aze_igb_vie_hau_lda_swa_dgb	-0.468469964407892	-1.11430275988196	0.26802080533166
165	sod_ben_yor_prs_aeg_chh_sid_glc_uzb_azi_cic_mao_igb_por_guj_bsq_spa_gam_dyu_mnd_svk_lat_xho_slo_swt_grk_est_ven_swa_hun_ctl_amr_geo_dut_afr_fre_krd_anl_wly_mol_fin_zul_jav_bul_bat_jpn_knd_kor_rom_urd_tsw_cze_sun_nor_tig_ind_cnt_scr_tsn_pan_hau_ger_eng_arw_hin_qcu_rus_alb_ita_dgb_owc_swe_heb_lit_mly_pol_lda_bos_bam_tag_tha_amh_tml_moo_ses_tur_ukr_mcd_aze_fbf_vie_mlt_ewe_bem_akn	0.110573261583639	0.260476800652032	0.795071873164723
166	sod_rus_igb_svk_tig_amr_mlt_ger_azi_tur_dyu_sun_swa_lit_ita_bsq_fre_hau_tsw_mnd_slo_mcd_tsn_eng_ven_prs_hun_ewe_xho_est_scr_wly_geo_ukr_cze_guj_spa_amh_heb_nor_fin_yor_mly_pan_ind_jpn_tml_kor_krd_urd_lda_mol_jav_dut_gam_mao_cnt_pol_ses_afr_anl_hin_por_swe_lat_qcu_arw_bos_grk_swt_chh_alb_owc_ben_bat_rom_dgb_bul_akn_tag_tha_aeg_knd_cic_zul_uzb_glc_ctl_aze_bem_vie_sid_moo_fbf_bam	-0.615825293990665	-1.46713603711148	0.145712711401531
167	gam_rom_ewe_pol_wly_amh_heb_ukr_aze_azi_akn_sun_ven_dut_mcd_bsq_guj_aeg_ses_cnt_lat_prs_bam_lit_moo_pan_hun_lda_swt_fin_krd_sid_geo_urd_glc_grk_alb_owc_tig_hin_est_fbf_mly_svk_mao_jpn_knd_kor_bos_ben_igb_ctl_jav_nor_mlt_ind_mnd_cze_xho_spa_hau_arw_slo_rus_scr_qcu_swe_ita_mol_tsn_anl_bul_sod_fre_bat_afr_zul_por_swa_tag_tha_chh_tml_tsw_dgb_tur_ger_eng_uzb_cic_vie_amr_bem_dyu_yor	-0.334191266536972	-0.791215141231075	0.430831719022094
168	chh_swe_cic_dut_sid_tig_sod_ita_aze_uzb_fbf_mao_tsw_ben_bul_bsq_por_wly_akn_mnd_alb_pol_bam_lat_igb_ctl_est_swa_dgb_hun_ukr_amh_geo_afr_guj_hin_rom_owc_mlt_spa_fin_zul_sun_eng_bat_jpn_tml_kor_lit_mol_lda_fre_mly_krd_gam_tag_cnt_svk_swt_urd_heb_rus_grk_cze_ger_qcu_scr_pan_slo_ses_aeg_mcd_amr_glc_jav_nor_yor_bos_dyu_ind_tha_anl_knd_bem_moo_azi_prs_arw_tur_xho_vie_hau_ven_tsn_ewe	0.40402211106485	0.952605367381315	0.343259397026357
169	sid_dut_akn_grk_heb_gam_aeg_prs_aze_uzb_dyu_sun_yor_eng_swe_bsq_slo_amr_fbf_mnd_ita_ctl_tsn_ukr_bam_alb_est_igb_bem_fin_lit_anl_geo_fre_cze_nor_rus_wly_hau_lat_hun_tsw_jav_krd_mao_jpn_knd_kor_mcd_afr_xho_arw_tag_guj_amh_ind_cnt_ben_moo_bul_mlt_pan_svk_rom_ger_qcu_urd_scr_glc_ven_chh_hin_sod_pol_mly_bos_cic_spa_dgb_bat_tha_owc_tml_zul_swa_tur_mol_por_azi_ewe_vie_tig_ses_lda_swt	-0.435724603677076	-1.03487254399299	0.303411947912265
170	sod_ger_dyu_dut_tig_anl_heb_ukr_azi_uzb_ven_tag_swa_arw_mcd_bsq_pol_amr_ewe_cnt_alb_svk_lda_lat_bem_afr_est_bam_zul_hun_glc_sid_geo_ctl_hin_por_bos_owc_wly_rom_fin_xho_mly_scr_sun_jpn_knd_kor_slo_ben_ses_mol_ind_urd_chh_bat_mnd_guj_igb_rus_hau_pan_ita_swe_bul_qcu_eng_spa_fre_tsw_aeg_krd_amh_nor_mao_cze_swt_lit_dgb_jav_tha_gam_tml_yor_fbf_tur_prs_grk_aze_moo_vie_mlt_tsn_cic_akn	-0.151765432168918	-0.358265083923722	0.720956879534261
171	anl_cze_ses_scr_wly_amh_aeg_afr_tur_uzb_dyu_mly_bem_ita_ukr_bsq_krd_hau_swt_cnt_lit_spa_zul_pol_xho_slo_hun_tsw_bam_fin_rus_sod_geo_ger_svk_guj_glc_mlt_tig_fre_est_moo_tag_grk_jav_jpn_knd_kor_bul_por_fbf_nor_ind_alb_heb_mao_mnd_dut_cic_prs_chh_ctl_eng_rom_lat_qcu_swe_pan_urd_tsn_sid_arw_owc_bos_sun_mol_lda_ben_ewe_bat_tha_amr_tml_akn_igb_azi_hin_mcd_aze_ven_vie_gam_dgb_swa_yor	-0.67510894409851	-1.61911260449151	0.108809485008471
172	hau_afr_bam_dut_tig_amh_gam_rus_uzb_tur_fbf_ind_igb_lat_slo_bsq_ukr_anl_dyu_cnt_grk_mcd_ewe_bul_tsn_ben_fin_lda_tsw_hun_pan_chh_geo_lit_pol_spa_ctl_sid_mlt_arw_est_moo_bat_guj_sun_jpn_tml_kor_nor_ger_bem_glc_tag_cze_sod_mao_mnd_rom_akn_mol_heb_alb_por_fre_prs_qcu_krd_hin_scr_ses_wly_svk_aeg_bos_mly_ita_dgb_urd_swa_jav_tha_amr_knd_swt_zul_aze_swe_eng_azi_cic_vie_owc_xho_yor_ven	0.434283504748441	1.02434284945646	0.308330455895201
173	gam_ctl_xho_scr_sid_mlt_heb_lit_tur_aze_lda_mao_akn_afr_urd_bsq_lat_anl_bem_cnt_ukr_mcd_ewe_arw_zul_swe_est_ses_tsn_fin_rus_amr_geo_ger_bul_glc_rom_aeg_owc_grk_hun_ven_ind_guj_jav_jpn_knd_kor_pan_alb_fbf_krd_mly_prs_chh_sun_mnd_dut_dgb_svk_hau_bos_hin_pol_nor_qcu_cze_ita_spa_tsw_amh_slo_wly_ben_tag_eng_dyu_mol_igb_bat_tha_tig_tml_swa_cic_azi_por_fre_uzb_moo_vie_sod_bam_swt_yor	-0.539048153785885	-1.28566336592398	0.2017527122549
174	hau_bul_ewe_urd_anl_chh_sod_rom_tur_uzb_swt_mao_igb_afr_alb_bsq_prs_wly_dgb_mnd_krd_svk_bam_ctl_cic_bos_hun_akn_dyu_est_grk_mlt_geo_pol_hin_lat_slo_heb_amr_glc_fin_fbf_bat_fre_jav_jpn_knd_kor_ukr_swe_yor_dut_ind_lit_aeg_tag_cnt_rus_tsw_arw_amh_mol_ita_nor_scr_qcu_mcd_eng_pan_zul_sid_cze_owc_spa_sun_por_lda_ger_bem_mly_tha_gam_tml_moo_tsn_aze_guj_ben_azi_ses_vie_tig_xho_swa_ven	-0.383610985731408	-0.909691189304727	0.365337007631553
175	aeg_dut_tsn_svk_amh_tig_amr_rom_aze_tur_ven_tag_yor_ger_pol_bsq_fre_hau_bam_mnd_cze_afr_fbf_urd_bem_lat_fin_igb_ewe_est_krd_heb_geo_swe_nor_por_alb_anl_mlt_glc_hun_moo_mly_guj_ind_jpn_tml_kor_prs_bul_swt_lit_jav_arw_gam_sun_cnt_bos_dgb_ben_chh_ukr_rus_scr_mol_qcu_spa_mcd_slo_akn_sod_ita_owc_hin_bat_eng_dyu_grk_lda_mao_tha_wly_knd_ses_xho_azi_pan_ctl_uzb_zul_vie_sid_swa_tsw_cic	-0.70484680580617	-1.68767039032976	0.094825693342655
176	gam_lat_ewe_mol_wly_hau_anl_swe_tur_aze_cic_tag_lda_ukr_dut_bsq_ita_chh_dgb_mnd_bul_lit_xho_por_yor_pan_fin_ven_ses_hun_rus_amr_geo_arw_guj_eng_pol_owc_aeg_cze_est_moo_bat_scr_mao_jpn_knd_kor_afr_glc_bem_prs_ind_ben_heb_jav_cnt_bos_fbf_mcd_mlt_hin_slo_grk_alb_qcu_ctl_krd_ger_igb_sid_urd_tig_fre_mly_nor_dyu_rom_akn_sun_tha_amh_tml_swa_tsw_uzb_spa_svk_azi_tsn_vie_sod_bam_swt_zul	-0.287649760109013	-0.67971091513685	0.498375922554871
177	wly_grk_zul_slo_owc_gam_tig_lat_tur_azi_lda_tag_tsw_arw_ukr_bsq_swe_mlt_bem_cnt_nor_fre_ewe_glc_ses_por_fin_moo_swa_hun_cze_anl_geo_pol_ger_guj_mcd_aeg_sod_rus_est_cic_mly_scr_ind_jpn_knd_kor_ita_afr_bam_bul_bat_alb_amh_sun_mnd_svk_igb_dut_chh_krd_hin_lit_spa_qcu_eng_pan_bos_dyu_hau_urd_sid_prs_mao_rom_swt_mol_tsn_jav_tha_heb_tml_fbf_yor_uzb_ctl_ben_aze_akn_vie_amr_ven_xho_dgb	-0.550709881571086	-1.31321438281454	0.192341631550384
178	chh_scr_swa_urd_sod_owc_mlt_eng_azi_uzb_tsn_ind_tsw_ger_fre_bsq_mcd_wly_fbf_mnd_por_ukr_bam_cze_ven_dut_est_ses_dyu_fin_lat_sid_geo_slo_lit_ctl_nor_anl_hau_glc_hun_dgb_tag_ben_sun_jpn_knd_kor_arw_swe_akn_spa_jav_krd_heb_mly_cnt_prs_ewe_bos_amh_afr_ita_rom_mol_qcu_pol_rus_guj_bem_amr_grk_tig_pan_mao_alb_zul_hin_lda_bat_tha_aeg_tml_swt_yor_aze_svk_bul_tur_xho_vie_gam_moo_cic_igb	-0.107345406570896	-0.253004104725184	0.800823448311536
179	anl_prs_fbf_spa_chh_wly_hau_ger_aze_tur_tsn_ind_cic_slo_hin_bsq_scr_amr_yor_cnt_pol_rus_bem_glc_swt_pan_hun_swa_xho_est_rom_amh_geo_ukr_ctl_mcd_por_sod_mlt_swe_fin_ses_tag_fre_mao_jpn_knd_kor_guj_lit_akn_nor_jav_afr_heb_mly_mnd_arw_zul_grk_sid_bos_cze_svk_lat_qcu_ita_mol_ben_lda_owc_bul_gam_krd_bat_alb_igb_urd_ewe_sun_tha_aeg_tml_bam_ven_uzb_dut_eng_azi_tsw_vie_tig_moo_dgb_dyu	-0.457854549460334	-1.08557624177517	0.280472467356991
180	hau_slo_zul_ger_mlt_sod_tig_scr_tur_uzb_moo_bat_tsw_svk_mol_bsq_ben_amr_yor_mnd_hin_swe_ses_ukr_tsn_pan_est_cic_dgb_fin_pol_sid_geo_fre_eng_rom_spa_owc_wly_alb_hun_swt_jav_ita_mly_jpn_knd_kor_glc_nor_bam_dut_ind_afr_gam_tag_cnt_rus_swa_bos_aeg_guj_urd_lat_grk_qcu_ctl_mcd_krd_akn_heb_arw_anl_prs_sun_lit_igb_cze_bem_mao_tha_chh_tml_lda_ewe_azi_bul_por_aze_dyu_vie_amh_xho_ven_fbf	0.642537256216115	1.52556172924843	0.130512767867667
181	mlt_afr_zul_rom_sod_sid_amh_hin_azi_uzb_xho_sun_bam_arw_ben_bsq_pol_owc_swt_cnt_eng_svk_yor_cze_ven_scr_est_bem_lda_fin_grk_amr_geo_mol_dut_glc_urd_anl_wly_por_hun_tsw_bat_spa_mly_jpn_tml_kor_bul_lat_cic_ger_mao_prs_chh_jav_mnd_ctl_fbf_alb_aeg_ukr_pan_mcd_swe_qcu_krd_lit_bos_ses_hau_rus_tig_ita_tag_slo_moo_nor_ewe_ind_tha_heb_knd_igb_tsn_aze_fre_guj_tur_dgb_vie_gam_swa_akn_dyu	-0.0716530416293181	-0.169065495463651	0.866112306571734
182	gam_urd_ewe_scr_mlt_aeg_amh_arw_uzb_azi_cic_mao_igb_slo_swe_bsq_guj_sid_bem_mnd_afr_eng_swa_nor_ses_grk_est_tsw_ven_hun_ben_wly_geo_dut_bos_ukr_glc_anl_owc_krd_fin_fbf_mly_mol_sun_jpn_tml_kor_cze_ita_bam_rus_ind_alb_heb_bat_cnt_lit_yor_pan_sod_prs_ctl_por_spa_qcu_lat_pol_mcd_lda_chh_fre_hau_svk_tag_rom_swt_bul_dgb_jav_tha_tig_knd_moo_dyu_aze_hin_ger_tur_tsn_vie_amr_xho_akn_zul	0.09603753157165	0.226225597859724	0.821522426730966
183	amh_glc_igb_hin_heb_anl_gam_urd_uzb_tur_moo_mly_dgb_slo_ukr_bsq_ger_chh_ses_mnd_rom_lit_fbf_swe_akn_lat_fin_zul_swa_hun_scr_mlt_geo_afr_dut_cze_prs_hau_wly_ctl_est_dyu_bat_guj_mao_jpn_tml_kor_spa_ita_ewe_rus_tag_fre_owc_ind_cnt_svk_xho_alb_aeg_bos_nor_eng_mcd_qcu_bul_mol_pol_bam_tig_krd_sod_grk_sun_por_lda_arw_cic_jav_tha_amr_knd_swt_tsn_azi_pan_ben_aze_tsw_vie_sid_bem_yor_ven	-0.278464063994045	-0.658944498243035	0.511559647014658
184	tig_lit_xho_alb_owc_wly_aeg_pol_azi_tur_yor_ind_tsn_ukr_nor_bsq_scr_chh_zul_mnd_eng_afr_fbf_ben_bem_rom_est_dyu_akn_hun_swe_anl_geo_mcd_krd_guj_mol_amr_heb_hin_fin_moo_bat_urd_tag_jpn_knd_kor_dut_spa_lda_bul_mly_ger_amh_jav_cnt_glc_cic_arw_sod_fre_bos_ita_por_qcu_svk_pan_rus_ses_sid_lat_mlt_cze_mao_slo_igb_prs_dgb_sun_tha_gam_tml_swa_ewe_uzb_ctl_grk_aze_swt_vie_hau_ven_bam_tsw	-0.70456376500806	-1.69299630889436	0.0938035819777608
185	wly_lit_yor_spa_mlt_tig_chh_pol_azi_tur_bem_tag_akn_rus_nor_bsq_slo_heb_tsw_mnd_lat_swe_xho_ctl_ven_ukr_est_ses_cic_hun_rom_sid_geo_fre_dut_glc_mcd_owc_amr_por_fin_tsn_ind_eng_sun_jpn_knd_kor_arw_ger_dgb_urd_bat_guj_aeg_mao_cnt_bul_fbf_krd_sod_ita_bos_alb_mol_qcu_ben_cze_scr_moo_gam_grk_amh_hin_jav_pan_igb_prs_zul_mly_tha_hau_tml_lda_dyu_uzb_afr_svk_aze_bam_vie_anl_ewe_swa_swt	-0.530225119465083	-1.26211963233803	0.210061749512177
186	mlt_ben_tsw_alb_heb_gam_sod_guj_uzb_tur_lda_bat_ven_scr_urd_bsq_lat_chh_dyu_mnd_lit_fre_cic_svk_bem_ger_fin_ewe_swa_est_pol_wly_geo_por_ita_mol_bul_amh_anl_rus_hun_akn_jav_afr_ind_jpn_tml_kor_spa_arw_tsn_pan_tag_nor_owc_sun_cnt_grk_bam_bos_amr_ctl_krd_glc_dut_qcu_rom_cze_prs_igb_sid_slo_hau_eng_mly_mcd_swt_hin_ses_mao_tha_tig_knd_dgb_moo_azi_swe_ukr_aze_xho_vie_aeg_fbf_zul_yor	-0.303293740196367	-0.718531719215048	0.474230879632666
187	aeg_mcd_lda_eng_heb_anl_amh_swe_uzb_tur_fbf_bat_igb_scr_bul_bsq_spa_gam_swt_cnt_prs_guj_swa_ben_tsw_grk_fin_akn_bem_est_rom_sid_geo_urd_bos_ctl_por_chh_hau_dut_hun_ven_tag_afr_mao_jpn_tml_kor_lit_mol_xho_arw_sun_pan_wly_jav_mnd_slo_zul_krd_amr_fre_nor_svk_rus_qcu_hin_pol_ger_moo_sod_alb_owc_lat_mly_ukr_cic_ita_tsn_ind_tha_tig_knd_dgb_bam_azi_glc_cze_aze_yor_vie_mlt_dyu_ses_ewe	0.226785215442264	0.533795213301573	0.594756811144937
188	tig_pol_cic_pan_anl_aeg_gam_svk_tur_uzb_moo_mao_swt_nor_rom_bsq_alb_hau_igb_mnd_bul_ben_tsw_grk_swa_por_est_dyu_ven_hun_ita_wly_geo_eng_scr_swe_guj_mlt_owc_lit_fin_bem_tag_hin_sun_jpn_tml_kor_krd_mcd_yor_dut_ind_ctl_chh_mly_cnt_slo_akn_urd_sod_ger_cze_lat_afr_qcu_mol_prs_spa_bam_amr_fre_amh_arw_bat_ukr_tsn_bos_dgb_jav_tha_sid_knd_ses_lda_aze_glc_rus_azi_zul_vie_heb_xho_ewe_fbf	-0.119894979692014	-0.28271600771305	0.778022831373727
189	hau_bos_bam_slo_tig_aeg_gam_krd_azi_tur_swa_sun_tsw_cze_ita_bsq_lit_anl_lda_mnd_svk_hin_zul_ger_fbf_rus_hun_igb_swt_fin_eng_amr_geo_nor_arw_ukr_mol_heb_sod_rom_est_yor_tag_pan_jav_jpn_knd_kor_scr_mcd_dgb_guj_mly_ben_amh_bat_cnt_swe_ven_por_wly_prs_lat_pol_alb_qcu_bul_glc_afr_moo_owc_spa_mlt_ctl_ind_dut_akn_urd_tsn_mao_tha_sid_tml_bem_ewe_uzb_grk_fre_aze_xho_vie_chh_ses_dyu_cic	-1.05508827743069	-2.57811961736489	0.0115043353620285
190	sod_svk_bam_rom_amr_anl_tig_spa_azi_tur_zul_sun_lda_ukr_bos_bsq_prs_wly_tsw_mnd_pan_ctl_swt_lat_akn_mol_fin_yor_ses_est_pol_gam_geo_hin_swe_grk_mcd_owc_hau_afr_hun_igb_jav_krd_bat_jpn_tml_kor_scr_nor_xho_por_mao_alb_heb_mly_cnt_eng_cic_rus_aeg_ben_ger_slo_cze_qcu_glc_ita_lit_dyu_sid_arw_amh_bul_ind_dut_fbf_fre_dgb_tag_tha_chh_knd_bem_ven_uzb_guj_urd_aze_ewe_vie_mlt_moo_swa_tsn	0.246684121905913	0.580986090248847	0.562655185026673
191	amr_por_zul_afr_hau_sid_wly_slo_uzb_azi_tsn_tag_ses_krd_rom_bsq_pol_sod_bam_cnt_swe_urd_ven_alb_ewe_bos_est_moo_dgb_fin_guj_anl_geo_mcd_fre_ukr_svk_tig_mlt_ben_hun_swt_sun_dut_bat_jpn_tml_kor_cze_ita_swa_ctl_ind_lat_owc_mao_mnd_ger_yor_grk_aeg_scr_pan_mol_glc_qcu_bul_hin_arw_lda_heb_spa_chh_nor_jav_rus_dyu_lit_cic_mly_tha_gam_knd_tsw_xho_tur_eng_prs_aze_igb_vie_amh_bem_fbf_akn	-0.187600778894956	-0.443704026698455	0.65828719022959
192	gam_alb_moo_fre_heb_hau_sid_ita_tur_uzb_xho_sun_lda_glc_eng_bsq_swe_mlt_fbf_mnd_mcd_mol_swa_dut_ewe_bos_hun_ses_swt_fin_por_aeg_geo_scr_bul_slo_ctl_owc_tig_lat_est_cic_bat_guj_mly_jpn_knd_kor_prs_lit_akn_arw_ind_pol_chh_mao_cnt_cze_dyu_hin_amh_spa_ger_krd_rom_qcu_urd_ben_rus_bam_wly_nor_anl_pan_tag_afr_tsn_ukr_igb_jav_tha_sod_tml_yor_zul_aze_svk_grk_azi_bem_vie_amr_dgb_tsw_ven	0.397720020077725	0.937038047265178	0.351166026094595
193	owc_krd_akn_ger_gam_tig_mlt_cze_tur_uzb_ven_ind_yor_arw_hin_bsq_lat_anl_igb_cnt_slo_guj_xho_spa_fbf_mcd_hun_swa_ses_est_rus_aeg_geo_rom_ukr_prs_glc_sod_heb_ben_fin_lda_bat_ita_mao_jpn_knd_kor_pol_pan_zul_lit_sun_bos_sid_tag_mnd_alb_dyu_urd_amh_grk_eng_scr_ctl_qcu_swe_svk_dut_tsw_wly_afr_hau_mol_jav_fre_swt_nor_cic_mly_tha_amr_tml_tsn_moo_azi_por_bul_aze_dgb_vie_chh_bem_ewe_bam	-1.04424219977199	-2.54682297195148	0.0125130893215988
194	owc_ger_cic_glc_aeg_chh_hau_mcd_tur_aze_igb_mly_bem_ctl_ben_bsq_lat_sid_dyu_mnd_swe_bul_lda_slo_xho_ita_hun_swt_yor_fin_rom_amh_geo_mol_afr_hin_dut_amr_heb_scr_est_moo_mao_urd_tag_jpn_knd_kor_arw_eng_akn_bos_bat_spa_gam_ind_cnt_ukr_ven_pol_sod_nor_krd_alb_prs_qcu_por_guj_grk_tsw_mlt_pan_tig_cze_jav_svk_zul_rus_ses_sun_tha_anl_tml_swa_ewe_uzb_fre_lit_azi_fbf_vie_wly_tsn_bam_dgb	0.0491581435573372	0.115743049968968	0.908105740928424
195	amr_por_yor_eng_heb_chh_sod_afr_uzb_tur_dgb_bat_bam_krd_urd_bsq_spa_gam_swt_mnd_ctl_alb_igb_ben_bem_lit_est_lda_akn_fin_pan_anl_geo_mcd_ita_pol_bos_sid_mlt_rus_hun_swa_sun_cze_mao_jpn_knd_kor_arw_slo_ven_nor_jav_hin_hau_mly_cnt_ukr_zul_dut_owc_prs_guj_bul_rom_qcu_svk_scr_glc_fbf_amh_swe_aeg_grk_tag_fre_xho_ger_ses_ind_tha_wly_tml_cic_tsn_aze_mol_lat_azi_tsw_vie_tig_dyu_ewe_moo	0.00631683760091002	0.0148819848406869	0.988158212031844
196	aeg_lit_zul_mcd_mlt_tig_gam_pol_uzb_azi_dyu_sun_fbf_dut_ukr_bsq_svk_sid_bam_cnt_spa_rus_yor_lat_lda_bul_est_tsw_dgb_fin_afr_hau_geo_krd_ger_ctl_nor_heb_amh_ben_hun_akn_jav_pan_mly_jpn_knd_kor_bos_rom_bem_fre_bat_por_owc_tag_mnd_ita_tsn_arw_chh_slo_swe_alb_mol_qcu_prs_hin_grk_swt_wly_urd_amr_cze_mao_eng_xho_guj_ses_ind_tha_sod_tml_igb_moo_tur_scr_glc_aze_swa_vie_anl_ven_ewe_cic	-0.411623314805393	-0.977289495138038	0.330961208268474
197	mlt_ukr_tsw_pol_aeg_amr_hau_lit_tur_aze_xho_tag_zul_mol_swe_bsq_eng_gam_yor_cnt_ger_ctl_bem_grk_lda_rom_est_swt_akn_hun_ben_amh_geo_svk_hin_rus_por_tig_chh_fre_fin_ven_sun_alb_jav_jpn_tml_kor_scr_afr_ses_cze_mly_glc_anl_ind_mnd_mcd_igb_guj_wly_bul_dut_spa_bos_qcu_pan_slo_ita_swa_sid_nor_heb_krd_bat_urd_bam_lat_fbf_mao_tha_owc_knd_dgb_cic_uzb_arw_prs_azi_tsn_vie_sod_moo_dyu_ewe	0.23268943893911	0.547530640270507	0.585325875739015
198	hau_rom_swa_krd_tig_amh_mlt_rus_aze_azi_tsw_bat_dyu_eng_hin_bsq_ukr_owc_ewe_mnd_svk_glc_igb_ita_swt_bos_est_xho_dgb_hun_dut_sid_geo_ben_lit_guj_ger_anl_amr_spa_fin_lda_mly_por_jav_jpn_knd_kor_alb_grk_ven_fre_mao_urd_wly_ind_cnt_pan_bam_afr_sod_slo_arw_mcd_swe_qcu_prs_ctl_nor_ses_gam_scr_aeg_lat_sun_mol_bem_cze_tsn_tag_tha_heb_tml_moo_zul_tur_bul_pol_uzb_fbf_vie_chh_yor_akn_cic	-0.559743905961284	-1.33545603875782	0.184986514227874
199	owc_rom_tsw_afr_wly_amr_tig_por_tur_uzb_akn_mly_tsn_slo_ukr_bsq_bos_sod_cic_cnt_hin_spa_lda_rus_bam_cze_hun_fbf_swt_est_grk_hau_geo_guj_pan_svk_prs_sid_amh_arw_fin_dgb_bat_mcd_ind_jpn_tml_kor_glc_lat_igb_lit_mao_ita_gam_tag_mnd_krd_yor_mol_heb_pol_ger_scr_alb_qcu_ctl_bul_nor_zul_anl_dut_mlt_ben_jav_swe_ewe_fre_dyu_sun_tha_aeg_knd_ven_xho_aze_urd_eng_azi_moo_vie_chh_bem_ses_swa	-0.0929831290462271	-0.21914334597827	0.827018623360327
200	owc_bul_moo_svk_chh_anl_mlt_arw_tur_azi_dgb_mao_dyu_krd_lat_bsq_swe_tig_cic_cnt_pan_guj_akn_scr_fbf_slo_hun_tsn_swt_fin_spa_aeg_geo_hin_rom_cze_afr_hau_gam_mol_est_ewe_jav_alb_tag_jpn_tml_kor_pol_rus_bem_dut_bat_glc_amh_ind_mnd_prs_zul_ukr_heb_fre_grk_por_bos_qcu_urd_mcd_lit_xho_sod_ben_amr_ita_sun_ctl_bam_nor_tsw_mly_tha_wly_knd_igb_ses_uzb_eng_ger_aze_lda_vie_sid_swa_ven_yor	-0.370390770884992	-0.87757290263784	0.382437009169261
201	wly_bul_ses_dut_gam_anl_heb_ben_uzb_tur_lda_bat_zul_lit_urd_bsq_grk_sod_yor_cnt_fre_arw_bam_spa_swt_por_est_swa_cic_fin_ger_amh_geo_glc_prs_rus_scr_hau_aeg_svk_hun_igb_jav_ctl_sun_jpn_tml_kor_slo_cze_xho_swe_tag_alb_chh_mly_mnd_afr_dgb_lat_sid_nor_mcd_krd_guj_qcu_rom_pol_hin_ven_tig_mol_mlt_bos_ind_eng_tsn_ita_fbf_mao_tha_owc_knd_akn_moo_aze_ukr_pan_azi_tsw_vie_amr_bem_dyu_ewe	-1.16456842847649	-2.87258953326926	0.00504313376576274
202	tig_scr_moo_grk_heb_anl_sid_ger_uzb_tur_dyu_bat_swa_fre_por_bsq_pan_hau_cic_cnt_cze_pol_fbf_ukr_ses_lat_est_swt_ewe_fin_prs_owc_geo_swe_glc_urd_nor_chh_amh_rom_hun_tsn_jav_spa_ind_jpn_knd_kor_ctl_ita_bem_alb_mly_afr_amr_tag_mnd_hin_lda_arw_aeg_bul_eng_svk_mcd_qcu_slo_bos_ben_yor_wly_rus_mlt_lit_sun_guj_bam_mol_dgb_mao_tha_gam_tml_tsw_ven_azi_dut_krd_aze_xho_vie_sod_akn_igb_zul	0.659301445229542	1.56303273897501	0.121441479673247
203	gam_pan_bam_krd_heb_wly_amh_fre_aze_uzb_fbf_bat_bem_scr_glc_bsq_bos_tig_igb_cnt_rom_nor_zul_rus_yor_pol_fin_swa_lda_est_svk_hau_geo_bul_urd_cze_spa_aeg_anl_por_hun_ses_mao_hin_jav_jpn_tml_kor_swe_eng_tsn_mol_ind_ukr_chh_sun_mnd_prs_moo_ita_sid_lat_arw_lit_ben_qcu_slo_guj_grk_dgb_sod_mcd_amr_ger_tag_ctl_xho_alb_akn_mly_tha_mlt_knd_tsw_swt_azi_dut_afr_tur_ewe_vie_owc_dyu_ven_cic	-0.453873533859528	-1.07758122362852	0.284007884828857
204	chh_swe_bem_urd_gam_tig_wly_ukr_tur_aze_moo_mly_tsn_rus_ger_bsq_lit_anl_cic_mnd_bul_dut_dyu_lat_ewe_fre_est_yor_bam_hun_ita_heb_geo_krd_mcd_cze_arw_amr_owc_svk_fin_lda_tag_mol_mao_jpn_tml_kor_guj_prs_xho_eng_sun_glc_hau_ind_cnt_nor_zul_hin_sod_bos_afr_scr_spa_qcu_por_pan_ctl_dgb_aeg_slo_sid_rom_bat_ben_swt_grk_ven_jav_tha_mlt_knd_akn_igb_azi_alb_pol_uzb_ses_vie_amh_fbf_tsw_swa	-0.0235980185505585	-0.0556616970618531	0.955730720850313
205	owc_ctl_dgb_fre_wly_chh_sod_mol_azi_tur_moo_tag_lda_bos_pan_bsq_swe_anl_swa_mnd_afr_pol_zul_prs_igb_rus_hun_yor_dyu_est_rom_sid_geo_dut_guj_alb_cze_heb_tig_lat_fin_akn_jav_nor_sun_jpn_knd_kor_ger_por_tsn_bul_bat_hin_aeg_mao_cnt_mcd_cic_ita_mlt_krd_lit_slo_ben_qcu_scr_svk_grk_swt_amh_arw_gam_spa_ind_eng_bem_ukr_ewe_mly_tha_amr_tml_tsw_ses_aze_glc_urd_uzb_bam_vie_hau_xho_ven_fbf	-0.279776220206808	-0.661493302429836	0.509931615985201
206	heb_urd_tsn_por_hau_mlt_sid_guj_aze_uzb_zul_tag_tsw_pan_ukr_bsq_svk_owc_ven_mnd_ben_grk_moo_rom_ewe_prs_fin_yor_igb_est_cze_sod_geo_lat_spa_bul_bos_anl_chh_krd_hun_ses_mly_ita_jav_jpn_tml_kor_ctl_alb_swt_slo_ind_nor_wly_mao_cnt_eng_bem_glc_amr_rus_dut_scr_hin_qcu_arw_ger_fre_xho_aeg_mol_amh_mcd_bat_swe_fbf_afr_lda_sun_tha_tig_knd_dgb_bam_tur_lit_pol_azi_cic_vie_gam_swa_dyu_akn	0.0362535524472122	0.0854461102948835	0.932090419261267
207	sid_fre_akn_guj_chh_wly_aeg_dut_aze_azi_fbf_tag_swa_ukr_svk_bsq_por_anl_moo_mnd_glc_scr_tsn_spa_ewe_arw_est_bam_dyu_hun_afr_owc_geo_pol_prs_pan_hin_heb_amr_ben_fin_zul_mao_urd_ind_jpn_tml_kor_lit_eng_lda_ita_bat_nor_amh_sun_cnt_slo_dgb_swe_gam_bul_grk_rom_cze_qcu_rus_mcd_bos_bem_sod_alb_hau_mol_mly_krd_cic_ctl_tsw_jav_tha_mlt_knd_yor_swt_tur_ger_lat_uzb_ven_vie_tig_xho_igb_ses	-1.04413526710404	-2.55175060632014	0.0123491586195026
208	hau_krd_tsw_mcd_wly_anl_amr_rom_aze_azi_dyu_tag_swt_guj_fre_bsq_prs_owc_ven_cnt_ita_lit_zul_dut_akn_ukr_hun_tsn_lda_fin_swe_chh_geo_svk_arw_pol_hin_amh_aeg_spa_est_yor_mly_grk_sun_jpn_tml_kor_glc_bos_igb_afr_bat_ctl_sod_mao_mnd_cze_fbf_bul_heb_urd_nor_eng_alb_qcu_por_ben_lat_bam_mlt_pan_gam_slo_jav_rus_dgb_mol_cic_ind_tha_tig_knd_bem_ewe_tur_scr_ger_uzb_ses_vie_sid_swa_moo_xho	-0.228903226883289	-0.540343284843577	0.59025201346543
209	amr_pol_zul_cze_mlt_gam_amh_lat_aze_uzb_ven_tag_bam_hin_svk_bsq_guj_aeg_akn_cnt_glc_ben_fbf_mol_swa_ita_hun_moo_cic_est_por_chh_geo_dut_ger_rus_afr_wly_tig_scr_fin_swt_mao_arw_ind_jpn_tml_kor_krd_slo_xho_fre_bat_urd_anl_mly_mnd_ctl_yor_rom_owc_grk_mcd_swe_bul_qcu_alb_spa_pan_ewe_heb_prs_sod_lit_jav_nor_tsw_eng_ses_sun_tha_hau_knd_dgb_bem_azi_bos_ukr_tur_dyu_vie_sid_lda_igb_tsn	0.653861710556446	1.55015966375212	0.124499676392254
210	mlt_ukr_lda_afr_sid_amh_sod_lat_tur_uzb_tsw_ind_xho_prs_mol_bsq_ctl_owc_bem_cnt_slo_swe_cic_nor_swa_alb_est_igb_dyu_hun_hin_heb_geo_fre_pan_bul_arw_aeg_wly_por_fin_dgb_tag_bos_sun_jpn_knd_kor_ben_cze_ven_krd_jav_ger_anl_mly_mnd_eng_moo_svk_gam_mcd_glc_guj_lit_qcu_grk_scr_urd_swt_tig_spa_hau_rus_bat_dut_bam_ita_ewe_mao_tha_chh_tml_tsn_akn_aze_rom_pol_azi_zul_vie_amr_yor_fbf_ses	-0.570003624908073	-1.36238593453786	0.176366502254473
211	chh_mcd_ewe_ita_owc_anl_mlt_lit_tur_azi_dgb_mao_xho_bos_pan_bsq_afr_amh_fbf_mnd_nor_rom_igb_pol_akn_guj_est_zul_yor_hun_dut_heb_geo_glc_svk_bul_alb_gam_hau_ben_fin_cic_mly_swe_bat_jpn_knd_kor_krd_eng_swt_ukr_jav_spa_amr_tag_cnt_lat_bem_ger_wly_ctl_arw_prs_urd_qcu_grk_mol_cze_dyu_sid_por_sod_fre_ind_slo_moo_scr_tsn_sun_tha_tig_tml_ses_bam_uzb_rus_hin_aze_swa_vie_aeg_ven_tsw_lda	-0.715660682307289	-1.72045743911712	0.0886750668438196
212	sod_glc_ses_afr_hau_tig_wly_svk_tur_uzb_dyu_tag_tsn_arw_bul_bsq_rom_chh_ven_mnd_pol_mcd_fbf_por_tsw_fre_fin_zul_ewe_est_hin_owc_geo_rus_grk_urd_spa_aeg_heb_pan_hun_bem_mao_alb_ind_jpn_tml_kor_ben_cze_akn_krd_bat_dut_mlt_jav_cnt_scr_swt_bos_anl_ger_slo_eng_guj_qcu_swe_ita_nor_lda_gam_ctl_sid_lat_mly_prs_igb_ukr_yor_sun_tha_amr_knd_moo_bam_aze_lit_mol_azi_swa_vie_amh_dgb_xho_cic	0.200899736155522	0.472685133606812	0.637545271407511
213	amh_arw_xho_spa_amr_sod_owc_afr_tur_azi_tsn_mao_swa_ger_rus_bsq_mcd_aeg_ewe_cnt_dut_ctl_bem_swe_fbf_ben_hun_lda_tsw_fin_pan_wly_geo_grk_glc_guj_alb_anl_hau_prs_est_akn_tag_nor_bat_jpn_tml_kor_lit_ita_swt_fre_ind_cze_sid_mly_mnd_svk_bam_krd_mlt_eng_bos_rom_por_qcu_scr_ukr_hin_dgb_tig_mol_gam_pol_jav_bul_moo_slo_ven_sun_tha_heb_knd_cic_yor_uzb_urd_lat_aze_dyu_vie_chh_zul_ses_igb	-0.353399794295165	-0.837112680373314	0.404675243851986
214	wly_spa_dgb_hin_tig_amr_anl_lit_aze_uzb_lda_mao_swt_pol_arw_bsq_urd_hau_xho_mnd_rom_ctl_igb_slo_cic_ukr_est_zul_fbf_hun_swe_aeg_geo_mol_bul_pan_eng_amh_heb_ger_fin_bam_bat_bos_sun_jpn_knd_kor_cze_mcd_bem_rus_mly_guj_gam_tag_cnt_alb_yor_glc_mlt_afr_scr_krd_prs_qcu_ben_fre_por_moo_sid_ita_sod_svk_ind_dut_akn_nor_tsn_jav_tha_owc_tml_ses_ewe_tur_grk_lat_azi_dyu_vie_chh_tsw_ven_swa	-1.11663800812512	-2.74231343998566	0.00731819831036066
215	gam_mcd_fbf_ger_heb_anl_amr_nor_aze_uzb_igb_sun_swa_bos_svk_bsq_alb_chh_ses_cnt_spa_dut_akn_lit_dgb_lat_fin_bam_cic_hun_cze_mlt_geo_grk_ben_mol_rus_tig_sod_swe_est_ven_mly_guj_jav_jpn_tml_kor_eng_urd_xho_prs_ind_rom_wly_bat_mnd_hin_lda_arw_owc_por_afr_bul_krd_qcu_ita_scr_ukr_tsn_sid_slo_amh_ctl_mao_fre_zul_glc_swt_tag_tha_hau_knd_dyu_bem_tur_pan_pol_azi_ewe_vie_aeg_tsw_yor_moo	-0.695420628764819	-1.66842133202773	0.0985956771712972
216	amh_ben_swa_scr_hau_chh_sod_glc_tur_aze_lda_sun_ses_fre_pan_bsq_mcd_tig_tsn_cnt_grk_slo_cic_swe_dgb_lat_fin_bem_ven_est_ger_aeg_geo_svk_spa_eng_krd_anl_sid_ukr_hun_dyu_mly_rus_tag_jpn_knd_kor_bul_hin_igb_afr_mao_dut_heb_ind_mnd_pol_tsw_ctl_wly_urd_cze_alb_guj_qcu_bos_prs_ita_yor_gam_arw_owc_rom_jav_nor_moo_por_swt_bat_tha_amr_tml_bam_zul_uzb_mol_lit_azi_akn_vie_mlt_fbf_ewe_xho	-0.877147183969717	-2.12798605300131	0.0359828238870609
217	amr_hin_ses_ben_owc_heb_sid_ger_aze_tur_zul_sun_swt_eng_mcd_bsq_mol_chh_igb_cnt_krd_grk_dgb_por_lda_afr_fin_ewe_dyu_est_slo_amh_geo_spa_guj_prs_lat_tig_mlt_ukr_hun_fbf_tag_nor_jav_jpn_tml_kor_bos_rom_bem_ita_bat_bul_anl_mao_mnd_alb_tsn_arw_hau_urd_fre_scr_swe_qcu_svk_rus_pol_cic_aeg_lit_wly_pan_ind_ctl_tsw_cze_moo_mly_tha_sod_knd_ven_akn_azi_glc_dut_uzb_bam_vie_gam_xho_yor_swa	0.0443360124010589	0.10439778059137	0.917078502987005
218	aeg_prs_akn_glc_owc_chh_heb_scr_uzb_tur_swt_tag_ewe_slo_krd_bsq_ita_amh_bem_cnt_lat_spa_ses_bos_zul_fre_hun_lda_tsn_est_hin_amr_geo_arw_grk_guj_lit_tig_anl_ben_fin_ven_ind_mcd_jav_jpn_knd_kor_pol_swe_swa_dut_mly_por_hau_mao_mnd_svk_bam_ukr_sid_afr_cze_rom_rus_qcu_alb_urd_bul_moo_mlt_nor_sod_pan_bat_mol_dgb_ctl_cic_sun_tha_wly_tml_dyu_xho_azi_ger_eng_aze_fbf_vie_gam_yor_igb_tsw	-0.0824343949942279	-0.194170171316789	0.846466142374859
219	anl_bos_lda_glc_gam_aeg_chh_guj_aze_tur_ewe_bat_swt_pan_ger_bsq_rom_hau_tsw_cnt_ben_bul_bam_ukr_dgb_por_hun_igb_ven_est_rus_heb_geo_ctl_nor_hin_prs_wly_amr_svk_fin_fbf_tag_scr_ind_jpn_tml_kor_lit_krd_akn_mcd_jav_lat_sod_sun_mnd_mol_cic_swe_tig_alb_eng_grk_slo_qcu_arw_dut_ita_ses_owc_afr_mlt_spa_mly_cze_dyu_urd_zul_mao_tha_sid_knd_moo_tsn_uzb_pol_fre_azi_swa_vie_amh_bem_yor_xho	-0.806012258023454	-1.94352609231211	0.0549760096000631
220	anl_pan_swa_rus_chh_amr_hau_urd_tur_uzb_fbf_tag_moo_ger_spa_bsq_scr_tig_akn_cnt_pol_prs_bem_krd_ewe_cze_hun_ses_tsn_est_svk_gam_geo_lat_eng_lit_swe_heb_wly_glc_fin_ven_ind_mcd_bat_jpn_tml_kor_hin_dut_tsw_guj_jav_afr_aeg_sun_mnd_nor_cic_bul_sod_rom_ben_bos_mol_qcu_ukr_ita_fre_swt_sid_alb_amh_grk_mly_arw_igb_por_yor_mao_tha_mlt_knd_lda_zul_azi_slo_ctl_aze_bam_vie_owc_xho_dyu_dgb	-0.499773721415501	-1.18710434642636	0.238209861608817
221	sod_mcd_cic_fre_sid_aeg_heb_ger_azi_aze_bam_mly_dgb_pan_svk_bsq_dut_amh_bem_mnd_grk_cze_lda_rom_igb_pol_hun_moo_fbf_fin_afr_tig_geo_prs_urd_spa_ctl_hau_wly_rus_est_tsw_sun_guj_mao_jpn_knd_kor_ita_bos_swa_ukr_ind_arw_amr_jav_cnt_swe_dyu_bul_owc_nor_por_krd_scr_qcu_slo_lit_eng_xho_mlt_hin_gam_ben_bat_mol_zul_lat_swt_tag_tha_anl_tml_ses_akn_uzb_glc_alb_tur_tsn_vie_chh_ven_ewe_yor	-0.561121082241626	-1.33830089513464	0.18406120573403
222	tig_nor_cic_dut_amr_anl_sod_grk_aze_uzb_moo_bat_lda_bul_por_bsq_scr_mlt_tsw_cnt_ctl_spa_yor_slo_bam_swe_est_igb_ses_fin_rus_hau_geo_ukr_eng_rom_cze_amh_sid_pan_hun_akn_ind_guj_tag_jpn_knd_kor_pol_lit_bem_bos_mly_alb_owc_sun_mnd_ger_dgb_hin_aeg_afr_arw_prs_ita_qcu_svk_fre_mol_zul_chh_krd_heb_glc_jav_mcd_swt_lat_tsn_mao_tha_gam_tml_dyu_ven_tur_ben_urd_azi_ewe_vie_wly_xho_swa_fbf	0.145205378173028	0.341791000864988	0.733279309843366
223	gam_grk_yor_hin_mlt_sid_tig_dut_azi_uzb_tsw_ind_igb_spa_krd_bsq_ukr_sod_swt_cnt_mol_fre_bem_urd_dgb_arw_hun_moo_dyu_est_lat_amh_geo_por_prs_guj_eng_aeg_heb_ben_fin_ses_bat_rom_tag_jpn_tml_kor_ger_svk_cic_pan_mao_afr_amr_mly_mnd_slo_ewe_scr_anl_nor_glc_cze_swe_qcu_ita_bul_pol_swa_chh_bos_hau_ctl_jav_mcd_tsn_alb_xho_sun_tha_wly_knd_ven_lda_aze_lit_rus_tur_akn_vie_owc_bam_fbf_zul	0.1278894730602	0.301112322482826	0.764001041516616
224	mlt_lit_yor_slo_wly_aeg_hau_ukr_aze_tur_zul_mly_swa_alb_guj_bsq_spa_amr_lda_cnt_prs_cze_dgb_svk_moo_ctl_fin_tsw_fbf_est_lat_amh_geo_krd_eng_ben_dut_sid_chh_ita_hun_dyu_sun_pan_tag_jpn_tml_kor_afr_mol_ses_bul_ind_urd_anl_jav_mnd_por_swt_grk_sod_glc_hin_ger_nor_qcu_swe_mcd_pol_ewe_gam_arw_tig_bos_mao_rus_bem_scr_akn_bat_tha_owc_knd_bam_igb_uzb_rom_fre_azi_tsn_vie_heb_cic_xho_ven	0.149202093410912	0.351067184422238	0.726331997481882
225	heb_alb_tsn_rus_chh_anl_gam_krd_uzb_tur_xho_bat_dyu_lat_cze_bsq_scr_aeg_bam_mnd_slo_bul_ses_mol_akn_lit_hun_swt_dgb_est_prs_amh_geo_bos_mcd_swe_ita_tig_mlt_rom_fin_bem_mly_por_sun_jpn_knd_kor_pan_afr_fbf_ctl_tag_svk_sod_mao_cnt_ger_zul_urd_hau_eng_dut_nor_fre_qcu_pol_spa_ukr_ewe_wly_glc_amr_ben_ind_arw_swa_guj_yor_jav_tha_owc_tml_tsw_moo_azi_grk_hin_aze_ven_vie_sid_lda_cic_igb	-0.260718005724253	-0.61604873378323	0.539367270821644
226	amr_pol_ven_glc_hau_anl_sod_ctl_aze_uzb_igb_ind_tsw_pan_rus_bsq_grk_amh_swt_mnd_bul_spa_bam_guj_dgb_por_fin_cic_zul_est_lit_sid_geo_ger_ben_mol_swe_owc_chh_arw_hun_akn_sun_alb_bat_jpn_knd_kor_svk_eng_ses_cze_tag_ukr_wly_mao_cnt_afr_moo_prs_heb_ita_fre_lat_mcd_qcu_hin_scr_urd_ewe_aeg_bos_mlt_slo_mly_krd_fbf_rom_dyu_jav_tha_tig_tml_lda_yor_tur_dut_nor_azi_bem_vie_gam_xho_tsn_swa	0.249830206514074	0.58881805548004	0.557410815491064
227	aeg_krd_akn_mol_hau_sid_mlt_prs_aze_tur_xho_sun_bam_ben_arw_bsq_slo_wly_igb_mnd_ctl_por_ven_eng_lda_lit_fin_fbf_ewe_est_svk_sod_geo_urd_ger_rom_guj_amh_chh_cze_hun_swa_jav_ukr_tag_jpn_knd_kor_grk_bos_zul_hin_mao_scr_gam_ind_cnt_bul_cic_spa_tig_afr_glc_dut_fre_qcu_pol_lat_swe_tsn_owc_alb_heb_pan_bat_nor_swt_ita_dyu_mly_tha_anl_tml_bem_tsw_uzb_rus_mcd_azi_ses_vie_amr_yor_dgb_moo	-0.715196592886717	-1.71554567414142	0.0895751243591598
228	amh_ukr_tsn_alb_sod_heb_amr_rus_aze_tur_igb_mao_ewe_fre_cze_bsq_slo_wly_dyu_cnt_ita_hin_ses_glc_lda_svk_hun_bam_akn_est_ger_anl_geo_rom_bul_dut_grk_hau_owc_afr_fin_ven_ind_lit_sun_jpn_knd_kor_eng_mcd_zul_bos_jav_prs_aeg_tag_mnd_scr_dgb_nor_gam_urd_spa_por_krd_qcu_guj_ctl_arw_swt_mlt_pan_sid_pol_bat_mol_moo_swe_cic_mly_tha_chh_tml_yor_xho_azi_lat_ben_uzb_fbf_vie_tig_tsw_swa_bem	-0.935938520995741	-2.27395477948134	0.0252687433169601
229	owc_lit_akn_fre_amh_amr_heb_por_azi_uzb_swt_sun_dgb_ukr_ger_bsq_ita_sod_yor_cnt_alb_dut_zul_glc_cic_svk_hun_ven_bem_fin_cze_wly_geo_rus_mol_guj_afr_chh_aeg_eng_est_lda_tag_nor_bat_jpn_knd_kor_mcd_slo_dyu_prs_mly_ben_hau_mao_mnd_swe_bam_bul_anl_spa_arw_krd_ctl_qcu_pol_pan_lat_swa_tig_hin_mlt_scr_ind_urd_igb_bos_tsw_jav_tha_sid_tml_ewe_moo_tur_grk_rom_aze_fbf_vie_gam_ses_xho_tsn	0.108469000688185	0.255191516318642	0.799138692543318
230	hau_guj_cic_cze_wly_owc_tig_krd_azi_aze_dyu_sun_akn_grk_mcd_bsq_ukr_mlt_ven_mnd_urd_rus_xho_nor_bem_hin_est_lda_dgb_hun_eng_anl_geo_ger_rom_afr_ben_sod_sid_spa_fin_zul_tag_prs_mly_jpn_knd_kor_mol_ita_igb_lat_ind_scr_aeg_jav_cnt_svk_fbf_ctl_heb_fre_bul_arw_alb_qcu_dut_glc_lit_ses_amh_swe_gam_pol_mao_por_bam_bos_ewe_bat_tha_amr_tml_moo_swa_tur_pan_slo_uzb_yor_vie_chh_tsw_tsn_swt	-0.759659491157864	-1.83358850120531	0.069913663418258
231	anl_dut_xho_glc_chh_sid_heb_lit_tur_uzb_dyu_tag_igb_afr_mcd_bsq_bul_aeg_lda_cnt_prs_fre_zul_arw_tsw_ger_hun_swa_dgb_fin_lat_tig_geo_guj_mol_ben_pol_owc_wly_urd_est_akn_mly_por_bat_jpn_knd_kor_rom_rus_bam_svk_sun_bos_mlt_mao_mnd_spa_bem_slo_gam_ita_alb_cze_ukr_qcu_grk_pan_hin_moo_amh_krd_hau_eng_jav_nor_yor_scr_fbf_ind_tha_sod_tml_swt_ses_azi_ctl_swe_aze_ven_vie_amr_ewe_tsn_cic	-0.601295306252568	-1.43428460582842	0.154845094048956
232	heb_rus_igb_urd_anl_amr_sid_dut_tur_azi_xho_tag_bam_guj_prs_bsq_ger_wly_lda_cnt_por_ita_cic_bul_akn_glc_est_zul_tsw_hun_eng_gam_geo_krd_arw_grk_afr_chh_owc_mol_fin_swa_jav_ben_ind_jpn_knd_kor_rom_pol_tsn_ctl_sun_scr_amh_bat_mnd_bos_ven_nor_sod_fre_svk_mcd_slo_qcu_pan_spa_ukr_ses_aeg_swe_mlt_lit_mly_alb_fbf_lat_dyu_mao_tha_tig_tml_swt_dgb_aze_hin_cze_uzb_bem_vie_hau_moo_yor_ewe	0.364232238759175	0.85825100787178	0.392960435734869
233	hau_ger_swa_prs_anl_owc_heb_por_azi_aze_yor_mao_zul_ita_fre_bsq_arw_sid_ven_mnd_bos_dut_bem_pol_dyu_scr_hun_lda_igb_fin_spa_gam_geo_krd_grk_eng_pan_wly_sod_svk_est_ewe_sun_hin_bat_jpn_knd_kor_mcd_lat_tsn_glc_mly_lit_amr_jav_cnt_rom_ses_swe_tig_rus_cze_urd_afr_qcu_alb_ctl_guj_fbf_aeg_ben_mlt_ukr_ind_bul_bam_slo_akn_tag_tha_chh_tml_cic_dgb_tur_nor_mol_uzb_swt_vie_amh_tsw_moo_xho	0.205948851520974	0.484593806570475	0.629103891994611
234	aeg_arw_tsw_guj_sid_owc_chh_mol_azi_tur_bam_mao_tsn_ger_rus_bsq_urd_amh_fbf_cnt_prs_spa_ses_dut_akn_por_hun_ewe_igb_fin_svk_sod_geo_glc_swe_krd_alb_amr_hau_grk_est_zul_tag_rom_sun_jpn_knd_kor_nor_bul_ven_ukr_ind_afr_tig_jav_mnd_slo_bem_ctl_anl_lit_ita_cze_scr_qcu_eng_hin_pan_dgb_mlt_fre_gam_mcd_mly_ben_lda_lat_dyu_bat_tha_heb_tml_cic_xho_aze_pol_bos_uzb_yor_vie_wly_moo_swa_swt	-0.493395283851748	-1.17297067372733	0.243803163404841
235	amr_swe_cic_spa_chh_aeg_owc_pan_azi_tur_dgb_sun_fbf_ita_fre_bsq_krd_sod_dyu_mnd_ctl_dut_tsn_guj_xho_pol_fin_akn_bam_hun_ukr_anl_geo_mcd_glc_alb_rus_mlt_heb_urd_est_ses_mly_hin_mao_jpn_tml_kor_eng_por_swt_bos_jav_mol_tig_tag_cnt_rom_moo_ger_wly_scr_lat_svk_prs_qcu_lit_afr_cze_yor_amh_grk_hau_nor_bat_bul_bem_ben_swa_ind_tha_gam_knd_tsw_ven_uzb_arw_slo_aze_igb_vie_sid_lda_ewe_zul	-0.915283854033783	-2.22454906675783	0.0285306922361658
236	chh_lat_moo_krd_sod_wly_gam_eng_azi_tur_dyu_mly_ses_afr_por_bsq_grk_hau_lda_mnd_nor_prs_xho_svk_swt_lit_est_ewe_fbf_hun_guj_mlt_geo_pol_slo_scr_bos_tig_owc_dut_fin_akn_mao_urd_ind_jpn_tml_kor_ita_hin_dgb_cze_jav_ukr_amh_sun_cnt_glc_bem_pan_aeg_bul_spa_rom_arw_qcu_mol_swe_mcd_tsn_amr_ger_anl_ben_tag_fre_bam_rus_cic_bat_tha_sid_knd_swa_ven_aze_ctl_alb_uzb_tsw_vie_heb_yor_zul_igb	0.972637423630049	2.34536356441475	0.0211343612400115
237	chh_afr_ewe_rus_heb_owc_tig_lat_aze_azi_yor_jav_cic_dut_ukr_bsq_hin_mlt_akn_cnt_slo_swe_moo_spa_tsw_pol_hun_xho_ses_fin_bos_sid_geo_arw_svk_scr_rom_sod_gam_ben_est_zul_ind_glc_bat_jpn_tml_kor_alb_pan_swt_ger_mly_lit_amr_sun_mnd_ita_dgb_ctl_aeg_mcd_cze_urd_bul_qcu_fre_prs_nor_bem_hau_guj_anl_mol_mao_grk_dyu_eng_tsn_tag_tha_amh_knd_fbf_bam_uzb_por_krd_tur_ven_vie_wly_swa_igb_lda	0.705102154946302	1.6715899604441	0.0979668590069811
238	gam_afr_cic_alb_hau_aeg_owc_rus_tur_uzb_ses_mao_ewe_grk_svk_bsq_dut_tig_dgb_mnd_ita_cze_akn_bos_fbf_bul_est_xho_zul_fin_urd_amh_geo_rom_swe_por_mol_sod_anl_guj_hun_dyu_bat_ben_tag_jpn_knd_kor_lit_krd_tsn_lat_sun_mcd_amr_ind_cnt_pol_tsw_fre_chh_ukr_pan_ger_ctl_qcu_nor_slo_scr_igb_wly_glc_heb_eng_jav_hin_bam_arw_swa_mly_tha_mlt_tml_lda_swt_azi_spa_prs_aze_bem_vie_sid_yor_moo_ven	-0.21233699811375	-0.501118693091229	0.61747165972211
239	sid_pol_cic_ita_heb_chh_amr_ctl_uzb_tur_zul_mao_akn_alb_rom_bsq_mol_hau_xho_mnd_eng_scr_yor_guj_tsw_lat_fin_bam_tsn_est_swe_amh_geo_arw_svk_afr_bul_sod_gam_ukr_hun_dyu_jav_spa_bat_jpn_knd_kor_urd_cze_swt_glc_ind_prs_wly_mly_cnt_fre_fbf_mcd_anl_dut_nor_hin_por_qcu_pan_grk_bos_ewe_tig_rus_owc_lit_sun_ben_igb_slo_lda_tag_tha_mlt_tml_bem_swa_aze_krd_ger_azi_dgb_vie_aeg_ses_moo_ven	-0.103494664961378	-0.244080559773595	0.807706088156476
240	heb_ger_akn_lat_mlt_anl_aeg_grk_tur_uzb_xho_mao_cic_prs_rom_bsq_lit_tig_ewe_mnd_eng_pol_swt_fre_fbf_bos_hun_lda_tsw_fin_mol_amh_geo_hin_arw_swe_mcd_sod_gam_ben_est_tsn_bat_pan_ind_jpn_tml_kor_afr_scr_dyu_ukr_mly_nor_sid_sun_cnt_bul_igb_ita_owc_spa_svk_cze_por_qcu_rus_dut_ctl_bem_hau_urd_wly_glc_tag_alb_bam_slo_swa_jav_tha_chh_knd_ses_moo_aze_guj_krd_azi_zul_vie_amr_yor_ven_dgb	-0.534536601173541	-1.27474421559957	0.205575512842636
241	sod_lit_tsn_eng_mlt_hau_tig_slo_aze_uzb_ewe_mao_dgb_scr_prs_bsq_ben_sid_ses_mnd_swe_ukr_xho_dut_akn_pol_hun_zul_moo_fin_rom_anl_geo_nor_guj_urd_rus_heb_wly_ctl_est_fbf_bat_bos_tag_jpn_knd_kor_bul_hin_yor_ita_jav_por_amr_sun_cnt_grk_tsw_arw_amh_mcd_ger_mol_glc_qcu_spa_pan_afr_igb_owc_cze_gam_svk_ind_alb_dyu_krd_swt_mly_tha_chh_tml_ven_lda_azi_fre_lat_tur_swa_vie_aeg_cic_bem_bam	-0.663727984521544	-1.5896735580896	0.115302315678027
242	aeg_alb_ewe_ctl_owc_heb_chh_svk_tur_azi_ses_sun_yor_krd_afr_bsq_lat_amr_dgb_cnt_bul_arw_ven_rom_swa_hin_fin_bam_akn_hun_slo_sid_geo_pol_mcd_pan_mol_gam_amh_prs_est_moo_bat_ita_ind_jpn_tml_kor_ukr_lit_dyu_grk_mao_ben_hau_jav_mnd_nor_swt_rus_tig_urd_por_cze_bos_qcu_glc_guj_spa_igb_mlt_scr_anl_eng_tag_fre_tsn_swe_fbf_mly_tha_wly_knd_cic_tsw_uzb_dut_ger_aze_zul_vie_sod_lda_bem_xho	-0.112879104396645	-0.265970276689874	0.79085084907495
243	aeg_urd_akn_afr_amr_anl_sid_ukr_aze_uzb_dyu_jav_igb_lit_cze_bsq_spa_wly_ven_cnt_rus_nor_swa_glc_yor_lat_hun_bam_tsw_fin_grk_mlt_geo_por_alb_ita_hin_gam_sod_eng_est_swt_mao_mcd_ind_jpn_tml_kor_arw_dut_moo_svk_bat_krd_chh_tag_mnd_scr_bem_slo_owc_swe_ctl_ger_bos_qcu_mol_prs_guj_fbf_tig_ben_heb_pol_sun_bul_tsn_pan_cic_mly_tha_hau_knd_lda_dgb_azi_fre_rom_tur_zul_vie_amh_ses_ewe_xho	-0.884104574738198	-2.13595893527309	0.0353092416697439
244	sid_mol_tsw_nor_mlt_amr_owc_svk_tur_uzb_bem_mao_fbf_scr_rus_bsq_urd_tig_swt_cnt_bos_eng_xho_lit_ses_pan_fin_tsn_yor_est_alb_anl_geo_hin_rom_prs_swe_wly_chh_grk_hun_dgb_mly_ctl_bat_jpn_tml_kor_bul_afr_zul_ukr_jav_cze_sod_sun_mnd_arw_igb_glc_gam_por_slo_guj_ita_qcu_ben_fre_mcd_lda_amh_dut_heb_spa_tag_lat_swa_pol_moo_ind_tha_aeg_knd_bam_ewe_aze_ger_krd_azi_dyu_vie_hau_ven_akn_cic	-0.436535537699004	-1.03602608405224	0.302876357909574
245	aeg_mol_ses_scr_hau_owc_mlt_ita_tur_aze_akn_mly_ewe_bos_rom_bsq_svk_sid_igb_mnd_glc_ctl_ven_eng_cic_hin_est_fbf_moo_fin_ger_amh_geo_pan_nor_dut_lat_sod_tig_bul_hun_xho_bat_pol_tag_jpn_tml_kor_fre_guj_swt_por_sun_lit_chh_ind_cnt_cze_swa_swe_wly_prs_arw_spa_alb_qcu_rus_ukr_slo_dgb_gam_krd_heb_ben_jav_mcd_lda_urd_dyu_mao_tha_anl_knd_bem_bam_azi_afr_grk_uzb_tsn_vie_amr_yor_tsw_zul	-0.333614589684135	-0.789536134544347	0.431807100179703
246	sod_swe_dgb_alb_anl_amh_sid_ger_uzb_azi_fbf_bat_cic_mcd_bul_bsq_rom_aeg_ses_mnd_urd_eng_swt_prs_akn_cze_est_bam_tsn_hun_grk_chh_geo_hin_lit_krd_glc_tig_hau_dut_fin_tsw_ind_ukr_jav_jpn_tml_kor_svk_rus_ewe_nor_mao_ctl_amr_mly_cnt_afr_yor_pan_wly_arw_por_mol_fre_qcu_lat_ben_ita_igb_heb_spa_mlt_slo_tag_pol_bem_guj_swa_sun_tha_gam_knd_moo_zul_tur_scr_bos_aze_dyu_vie_owc_ven_lda_xho	0.139816466264227	0.329017561595202	0.742882198380599
247	sod_dut_xho_krd_mlt_aeg_wly_fre_aze_azi_yor_mao_tsw_guj_bul_bsq_nor_owc_moo_mnd_lit_cze_bam_mcd_dyu_bos_fin_zul_cic_est_ita_sid_geo_grk_spa_ger_afr_gam_heb_ben_hun_tsn_jav_swe_mly_jpn_tml_kor_hin_ctl_ewe_urd_sun_svk_anl_tag_cnt_glc_swa_scr_amr_lat_eng_prs_mol_qcu_rus_pol_pan_ses_chh_alb_amh_por_bat_arw_akn_ukr_dgb_ind_tha_tig_knd_ven_swt_tur_slo_rom_uzb_bem_vie_hau_lda_fbf_igb	0.189506053184838	0.446011888966591	0.656625334299339
248	sod_glc_bem_swe_heb_tig_mlt_prs_tur_uzb_igb_bat_zul_scr_guj_bsq_bul_chh_tsw_mnd_ita_urd_bam_pan_tsn_spa_hun_moo_xho_fin_mcd_hau_geo_ctl_rus_krd_lit_anl_sid_arw_est_swt_ind_alb_jav_jpn_tml_kor_mol_svk_dyu_eng_tag_rom_gam_sun_cnt_por_yor_ger_amr_ben_cze_lat_ukr_qcu_fre_afr_slo_ven_owc_nor_wly_dut_mao_hin_ses_grk_cic_mly_tha_aeg_knd_akn_dgb_aze_pol_bos_azi_swa_vie_amh_ewe_fbf_lda	-0.602960330214705	-1.44137048469699	0.152838816167297
249	gam_hin_swt_glc_amr_sid_amh_krd_uzb_tur_ewe_tag_ven_ger_scr_bsq_bos_sod_lda_mnd_mcd_ita_ses_guj_igb_lat_hun_akn_tsn_est_urd_heb_geo_cze_rom_grk_rus_hau_mlt_ben_fin_xho_mao_pan_jav_jpn_tml_kor_svk_swe_yor_eng_mly_fre_owc_bat_cnt_ctl_swa_mol_anl_por_afr_pol_prs_qcu_bul_alb_slo_zul_wly_spa_aeg_arw_ind_dut_moo_ukr_dyu_sun_tha_tig_knd_fbf_dgb_aze_lit_nor_azi_cic_vie_chh_bam_bem_tsw	0.377416195822399	0.890680995115162	0.375398777039867
250	hau_hin_xho_guj_owc_sod_wly_pol_uzb_azi_swt_bat_igb_krd_scr_bsq_ita_chh_ven_cnt_ukr_lat_dyu_eng_zul_nor_fin_cic_ewe_est_fre_mlt_geo_alb_dut_prs_ger_gam_heb_bul_hun_bem_jav_urd_sun_jpn_knd_kor_spa_afr_lda_mcd_tag_rom_sid_mly_mnd_rus_tsw_bos_anl_ben_grk_cze_slo_qcu_arw_swe_lit_swa_aeg_svk_amr_glc_ind_pan_akn_mol_bam_mao_tha_amh_tml_ses_tsn_tur_por_ctl_aze_moo_vie_tig_yor_fbf_dgb	0.43537836179652	1.02796361168126	0.306633155847305
251	gam_eng_xho_rus_aeg_tig_heb_bul_uzb_tur_ses_ind_tsn_rom_ukr_bsq_pan_sod_ven_mnd_arw_pol_akn_fre_fbf_grk_hun_bem_lda_fin_ita_owc_geo_prs_mcd_svk_slo_amh_anl_guj_est_yor_tag_ben_bat_jpn_tml_kor_hin_por_swt_ger_jav_scr_wly_sun_cnt_afr_dyu_glc_mlt_lat_nor_ctl_dut_qcu_mol_urd_bos_tsw_amr_spa_chh_alb_mly_krd_zul_swe_cic_mao_tha_sid_knd_dgb_igb_azi_lit_cze_aze_bam_vie_hau_ewe_swa_moo	-0.240471345870142	-0.568758752228189	0.570890822603393
252	tig_lat_dgb_guj_owc_amh_anl_prs_tur_aze_ven_bat_bem_ita_arw_bsq_glc_mlt_cic_mnd_bul_ger_tsn_ben_ses_pan_est_dyu_lda_fin_nor_aeg_geo_lit_pol_afr_rus_amr_sid_ctl_hun_ewe_mly_urd_tag_jpn_tml_kor_krd_fre_yor_mol_ind_swe_hau_mao_cnt_slo_igb_cze_gam_scr_hin_spa_bos_qcu_dut_rom_mcd_akn_wly_ukr_sod_eng_jav_alb_xho_svk_tsw_sun_tha_heb_knd_swa_swt_uzb_por_grk_azi_bam_vie_chh_moo_zul_fbf	-0.165596507314739	-0.390692476580992	0.696918096845436
253	gam_lat_swa_arw_sid_aeg_hau_cze_tur_azi_tsw_mly_xho_ben_guj_bsq_pan_chh_tsn_mnd_afr_ita_fbf_bos_bem_pol_hun_moo_igb_fin_slo_sod_geo_krd_ctl_nor_dut_amr_tig_ger_est_ven_bat_swe_ind_jpn_tml_kor_hin_fre_akn_lit_mao_spa_heb_sun_cnt_eng_dgb_glc_anl_rus_por_mcd_svk_qcu_grk_bul_alb_cic_wly_rom_amh_scr_jav_ukr_bam_urd_ewe_tag_tha_owc_knd_yor_swt_uzb_prs_mol_aze_dyu_vie_mlt_zul_ses_lda	-0.119231713779117	-0.28127061796888	0.779127702808919
254	hau_urd_bem_guj_gam_anl_amr_grk_uzb_azi_dyu_sun_tsw_hin_slo_bsq_ita_mlt_swa_cnt_arw_ben_ven_glc_lda_swe_est_cic_ewe_fin_krd_sid_geo_svk_ger_pan_cze_owc_aeg_rom_hun_swt_mao_prs_tag_jpn_tml_kor_eng_spa_moo_por_ind_rus_tig_bat_mnd_lat_igb_nor_sod_mol_scr_bul_alb_qcu_lit_fre_ukr_ses_amh_dut_heb_mcd_jav_bos_tsn_afr_dgb_mly_tha_wly_knd_yor_fbf_tur_pol_ctl_aze_bam_vie_chh_xho_zul_akn	-1.08099300564896	-2.64732928350873	0.00952931216164528
255	heb_ger_swa_grk_amr_sid_hau_mol_uzb_tur_moo_tag_lda_scr_prs_bsq_guj_aeg_akn_mnd_nor_pan_ewe_fre_tsn_bos_hun_bem_ven_est_svk_chh_geo_arw_cze_slo_mcd_wly_sod_glc_fin_swt_sun_rus_mly_jpn_knd_kor_krd_alb_dgb_afr_ind_lit_owc_mao_cnt_hin_tsw_ukr_gam_swe_ita_bul_rom_qcu_urd_ctl_lat_dyu_anl_por_tig_pol_jav_eng_bam_ben_yor_bat_tha_amh_tml_ses_zul_azi_dut_spa_aze_igb_vie_mlt_fbf_cic_xho	-0.192312942912799	-0.45366931770961	0.651123730188278
256	amr_nor_ses_dut_mlt_anl_hau_urd_azi_aze_swa_mly_akn_spa_mcd_bsq_hin_wly_ewe_mnd_glc_prs_cic_scr_moo_grk_est_xho_tsn_hun_swe_amh_geo_por_bul_ctl_afr_sid_heb_alb_fin_tsw_sun_ita_bat_jpn_knd_kor_ger_eng_lda_fre_ind_mol_owc_mao_cnt_pan_ven_slo_tig_arw_cze_svk_rom_qcu_lat_rus_ben_dyu_gam_guj_sod_pol_jav_ukr_igb_krd_dgb_tag_tha_aeg_tml_bam_swt_uzb_lit_bos_tur_fbf_vie_chh_zul_yor_bem	-0.931478071297686	-2.25581099502951	0.0264264566030949
257	chh_spa_cic_arw_gam_hau_tig_mcd_aze_tur_tsn_bat_tsw_urd_ger_bsq_ctl_mlt_bem_mnd_svk_mol_swt_rus_dyu_glc_fin_zul_akn_est_pol_amr_geo_lit_rom_guj_bul_wly_amh_hin_hun_dgb_sun_grk_mly_jpn_tml_kor_ita_nor_lda_cze_jav_lat_heb_tag_cnt_ukr_xho_bos_anl_eng_alb_afr_pan_qcu_slo_scr_prs_ven_sid_krd_sod_dut_mao_ben_igb_swe_fbf_ind_tha_aeg_knd_moo_yor_azi_fre_por_uzb_ewe_vie_owc_ses_swa_bam	-0.0587628348433983	-0.1384721305476	0.890166689122596
258	chh_dut_dgb_mol_sod_tig_amh_alb_tur_azi_tsn_tag_moo_glc_mcd_bsq_urd_gam_swa_mnd_lit_ger_yor_scr_ewe_krd_est_lda_fbf_fin_afr_anl_geo_bos_svk_lat_pan_heb_wly_prs_hun_bem_mao_pol_sun_jpn_tml_kor_arw_swe_xho_nor_bat_fre_hau_jav_cnt_hin_dyu_slo_sid_spa_rus_grk_ctl_qcu_por_ben_eng_ven_amr_ukr_owc_rom_ind_guj_cic_cze_swt_mly_tha_mlt_knd_igb_tsw_aze_ita_bul_uzb_bam_vie_aeg_ses_akn_zul	-0.614719004411723	-1.47143626128351	0.144548956981999
259	hau_glc_swa_mcd_mlt_gam_amr_ger_tur_uzb_igb_jav_ven_afr_lit_bsq_ctl_chh_akn_cnt_bos_fre_moo_rus_bam_por_hun_ewe_fbf_fin_ita_sid_geo_cze_arw_urd_grk_amh_wly_guj_est_dyu_mly_lat_tag_jpn_knd_kor_svk_prs_yor_slo_bat_pan_tig_sun_mnd_nor_swt_hin_heb_dut_ukr_rom_bul_qcu_ben_krd_alb_dgb_owc_eng_sod_mol_ind_swe_ses_spa_cic_mao_tha_aeg_tml_lda_bem_aze_pol_scr_azi_xho_vie_anl_tsn_tsw_zul	-0.156398576805218	-0.36911106791949	0.712883977819573
260	tig_dut_bam_afr_amh_sod_heb_nor_azi_aze_ses_mly_cic_bul_pol_bsq_ctl_hau_swa_cnt_rus_krd_igb_mol_yor_ukr_hun_tsn_dgb_fin_lit_anl_geo_guj_prs_pan_fre_amr_aeg_spa_est_ven_bat_por_ind_jpn_knd_kor_grk_ben_ewe_hin_sun_slo_chh_tag_mnd_cze_lda_bos_wly_ita_eng_glc_lat_qcu_ger_rom_alb_tsw_owc_swe_mlt_svk_jav_urd_dyu_scr_swt_mao_tha_gam_tml_bem_fbf_tur_mcd_arw_uzb_moo_vie_sid_zul_xho_akn	-0.602099446146354	-1.43662007226245	0.154181602364794
261	amr_rom_zul_mcd_tig_wly_sid_pol_aze_azi_ven_jav_bem_swe_grk_bsq_cze_sod_cic_cnt_rus_bos_xho_prs_swt_eng_fin_fbf_tsn_hun_scr_anl_geo_svk_slo_spa_nor_hau_mlt_guj_est_bam_mly_glc_bat_jpn_knd_kor_urd_bul_moo_ger_tag_afr_heb_ind_mnd_dut_ewe_lit_gam_lat_fre_arw_ben_qcu_alb_krd_ctl_dyu_aeg_mol_amh_ukr_mao_ita_igb_pan_ses_sun_tha_owc_tml_yor_tsw_tur_por_hin_uzb_dgb_vie_chh_lda_swa_akn	0.354140211669661	0.834971424564548	0.405873650331723
262	sid_bos_ewe_bul_aeg_tig_amr_spa_azi_tur_ses_sun_tsn_ita_glc_bsq_arw_gam_tsw_cnt_swe_svk_igb_fre_lda_mol_est_ven_swt_fin_pan_anl_geo_por_guj_ben_cze_wly_hau_prs_hun_cic_tag_rus_jav_jpn_knd_kor_lit_slo_yor_ger_mly_scr_heb_mao_mnd_dut_xho_grk_chh_eng_rom_pol_urd_qcu_mcd_lat_afr_swa_amh_hin_sod_krd_bat_ctl_fbf_ukr_bam_ind_tha_owc_tml_bem_dgb_uzb_nor_alb_aze_akn_vie_mlt_moo_zul_dyu	0.242252597730741	0.570346076973513	0.569818403705853
263	chh_rus_tsn_lit_sid_tig_wly_urd_azi_tur_igb_bat_bem_scr_bos_bsq_alb_hau_fbf_cnt_por_ita_cic_ger_swt_mcd_est_tsw_swa_fin_krd_heb_geo_mol_spa_guj_cze_owc_aeg_lat_hun_dyu_jav_pol_mao_jpn_knd_kor_hin_rom_dgb_grk_tag_dut_gam_sun_mnd_nor_ewe_glc_amr_swe_pan_fre_slo_qcu_bul_arw_prs_moo_amh_ctl_mlt_ben_ind_ukr_zul_afr_akn_mly_tha_sod_tml_xho_bam_aze_svk_eng_uzb_ses_vie_anl_ven_yor_lda	-0.82213762460294	-1.98373608589178	0.0502339099455216
264	aeg_scr_swt_afr_gam_mlt_amr_lit_aze_uzb_fbf_mao_ses_guj_eng_bsq_pol_tig_swa_cnt_por_arw_lda_urd_bem_spa_fin_cic_bam_est_slo_heb_geo_bos_rom_mcd_ger_anl_sod_bul_hun_tsw_ind_prs_jav_jpn_tml_kor_swe_dut_ven_rus_bat_nor_amh_sun_mnd_cze_moo_krd_sid_glc_ukr_svk_lat_qcu_fre_ben_pan_ewe_wly_hin_owc_mol_tag_ctl_xho_ita_dgb_mly_tha_chh_knd_zul_yor_azi_alb_grk_tur_akn_vie_hau_igb_tsn_dyu	-1.07911825292907	-2.64172470185083	0.00967699824627082
265	amr_urd_yor_bul_hau_amh_sid_svk_azi_aze_ven_mao_fbf_pol_scr_bsq_krd_chh_igb_mnd_alb_mcd_swt_arw_ses_grk_hun_cic_moo_est_fre_anl_geo_ukr_ita_swe_lit_gam_heb_dut_fin_ewe_mly_ger_sun_jpn_knd_kor_por_rus_tsn_nor_ind_eng_sod_tag_cnt_lat_zul_ctl_owc_guj_spa_pan_cze_qcu_slo_ben_bos_bem_wly_prs_aeg_hin_jav_mol_xho_afr_bam_bat_tha_mlt_tml_dgb_dyu_uzb_rom_glc_tur_tsw_vie_tig_lda_akn_swa	0.111217446923194	0.261622670534656	0.794190912854313
266	hau_lit_zul_por_amh_wly_chh_prs_uzb_tur_tsw_tag_ses_cze_pan_bsq_swe_sid_fbf_mnd_alb_dut_bam_guj_lda_rom_hun_yor_swa_fin_ita_gam_geo_bos_arw_mol_eng_sod_aeg_slo_est_ven_sun_bul_ind_jpn_tml_kor_ctl_lat_igb_glc_bat_ger_mlt_mao_cnt_urd_moo_rus_tig_ben_krd_ukr_grk_qcu_mcd_fre_spa_cic_heb_nor_anl_hin_jav_scr_dgb_svk_xho_mly_tha_owc_knd_ewe_tsn_azi_pol_afr_aze_swt_vie_amr_akn_bem_dyu	-0.226611347009889	-0.53505385544389	0.593889680116197
267	gam_ukr_swt_prs_tig_owc_heb_hin_aze_tur_moo_mly_xho_cze_swe_bsq_mol_amr_tsw_cnt_grk_pan_tsn_svk_bem_pol_hun_dgb_zul_est_rom_hau_geo_ger_bul_guj_alb_anl_chh_ita_fin_ewe_sun_scr_mao_jpn_tml_kor_krd_urd_akn_bos_tag_lit_wly_ind_mnd_ben_igb_lat_sod_fre_afr_por_eng_qcu_rus_arw_glc_swa_mlt_slo_aeg_nor_jav_dut_dyu_ctl_lda_bat_tha_amh_knd_ven_cic_azi_spa_mcd_uzb_bam_vie_sid_fbf_yor_ses	-0.393580541749419	-0.933481788673972	0.352988577054151
268	amr_bul_ses_slo_mlt_chh_gam_glc_tur_uzb_xho_sun_bem_grk_ukr_bsq_rom_sid_swt_mnd_por_prs_swa_cze_moo_mol_est_tsn_lda_fin_spa_wly_geo_pan_svk_mcd_nor_anl_heb_krd_hun_dgb_bat_scr_tag_jpn_tml_kor_eng_hin_cic_alb_ind_ita_sod_mly_cnt_fre_tsw_arw_tig_bos_ger_pol_lat_qcu_ben_dut_guj_ven_owc_swe_hau_urd_mao_rus_akn_ctl_fbf_jav_tha_aeg_knd_dyu_yor_azi_afr_lit_aze_ewe_vie_amh_bam_zul_igb	0.0602717492434895	0.141849123680175	0.887506017198504
269	amr_lat_bam_guj_anl_mlt_amh_alb_azi_tur_bem_tag_swt_svk_pan_bsq_slo_heb_swa_cnt_eng_lit_yor_glc_dyu_afr_hun_cic_lda_fin_grk_tig_geo_krd_hin_swe_urd_gam_sid_ben_est_ewe_sun_pol_ind_jpn_knd_kor_nor_rom_moo_dut_bat_bul_chh_jav_mnd_ukr_dgb_ger_aeg_arw_ctl_cze_por_qcu_ita_spa_mcd_tsw_wly_fre_hau_scr_mao_prs_ven_mol_tsn_mly_tha_sod_tml_fbf_xho_aze_rus_bos_uzb_igb_vie_owc_akn_ses_zul	-0.296577458166056	-0.701743886675983	0.484591359873196
270	amr_rom_dyu_rus_anl_chh_aeg_lat_uzb_azi_yor_sun_akn_slo_lit_bsq_krd_gam_swt_cnt_guj_scr_dgb_prs_lda_ctl_hun_ewe_cic_est_bos_owc_geo_glc_ukr_mcd_arw_hau_tig_ger_fin_xho_jav_ben_bat_jpn_knd_kor_pol_pan_bem_svk_tag_cze_sid_ind_mnd_grk_fbf_bul_wly_eng_afr_alb_mol_qcu_fre_hin_spa_swa_amh_nor_heb_urd_mly_ita_igb_dut_moo_mao_tha_mlt_tml_bam_tsw_tur_por_swe_aze_zul_vie_sod_tsn_ses_ven	-0.291726648098867	-0.689714410323525	0.492091262129936
271	hau_bul_ses_por_aeg_sod_amr_spa_aze_tur_lda_bat_bam_slo_svk_bsq_pol_heb_akn_mnd_mol_eng_xho_mcd_zul_alb_fin_swa_swt_est_guj_amh_geo_ben_hin_lat_krd_owc_sid_fre_hun_ven_sun_nor_jav_jpn_tml_kor_dut_pan_tsw_ctl_tag_rus_wly_mly_cnt_afr_ewe_rom_chh_lit_cze_ita_scr_qcu_swe_ukr_bos_bem_tig_arw_gam_glc_mao_prs_cic_urd_moo_ind_tha_anl_knd_tsn_yor_azi_grk_ger_uzb_igb_vie_mlt_dgb_fbf_dyu	-0.369473606772093	-0.875417107068199	0.383602361025022
272	amr_hin_tsw_glc_heb_sid_mlt_arw_tur_aze_swa_bat_moo_afr_cze_bsq_spa_gam_swt_cnt_ita_urd_ven_rom_dyu_ben_est_ses_dgb_hun_krd_anl_geo_bos_alb_por_scr_amh_hau_ctl_fin_zul_tag_rus_mao_jpn_tml_kor_bul_grk_xho_swe_sun_prs_sod_jav_mnd_mol_lda_lit_aeg_pan_ger_eng_lat_qcu_guj_ukr_svk_tsn_wly_slo_chh_dut_ind_nor_igb_mcd_bam_mly_tha_owc_knd_cic_ewe_azi_fre_pol_uzb_bem_vie_tig_yor_fbf_akn	-0.348970163281944	-0.826818016461819	0.410456585362585
273	mlt_spa_igb_krd_wly_tig_sod_nor_tur_azi_ewe_sun_moo_ukr_urd_bsq_guj_gam_ses_mnd_arw_ctl_swt_lat_cic_prs_hun_tsn_xho_est_ita_amr_geo_por_rus_cze_alb_chh_heb_ben_fin_dyu_jav_svk_mly_jpn_tml_kor_mol_eng_bem_hin_mao_scr_anl_tag_cnt_rom_zul_fre_aeg_mcd_glc_pan_swe_qcu_dut_lit_pol_lda_sid_ger_hau_grk_ind_bos_akn_slo_tsw_bat_tha_amh_knd_swa_dgb_uzb_bul_afr_aze_ven_vie_owc_bam_fbf_yor	-0.0772748075370134	-0.182219141097018	0.855807359878146
274	heb_ben_dyu_cze_owc_sid_amh_alb_uzb_azi_akn_tag_tsw_spa_pol_bsq_guj_hau_zul_cnt_hin_grk_bam_arw_igb_prs_hun_fbf_moo_est_ctl_aeg_geo_rus_nor_pan_ukr_mlt_anl_swe_fin_ewe_mao_bul_jav_jpn_knd_kor_eng_dut_tsn_fre_ind_ger_gam_sun_mnd_bos_swa_ita_sod_lit_slo_lat_glc_qcu_mol_mcd_krd_yor_wly_urd_chh_afr_bat_rom_bem_scr_ses_mly_tha_amr_tml_cic_xho_tur_por_svk_aze_swt_vie_tig_lda_ven_dgb	-0.958923572065456	-2.33086839703433	0.0219215724063996
275	aeg_hin_dgb_spa_heb_chh_wly_rom_aze_uzb_bem_mly_lda_bul_alb_bsq_urd_owc_tsw_mnd_cze_pol_ses_arw_moo_swe_est_xho_swt_fin_bos_hau_geo_afr_dut_ita_slo_anl_mlt_scr_hun_ewe_ind_pan_sun_jpn_knd_kor_eng_guj_cic_glc_tag_lat_amr_jav_cnt_krd_yor_grk_tig_prs_mol_por_rus_qcu_ctl_ger_svk_zul_amh_lit_sod_mcd_bat_nor_akn_ukr_igb_mao_tha_gam_tml_bam_dyu_azi_fre_ben_tur_tsn_vie_sid_fbf_swa_ven	0.043273322949435	0.101871814011087	0.919077746333215
276	mlt_ger_moo_ita_heb_chh_gam_bul_uzb_aze_bam_mly_dyu_pol_krd_bsq_fre_tig_tsw_cnt_mol_slo_cic_lit_ewe_ben_fin_swa_ven_hun_bos_amh_geo_por_urd_rus_hin_sod_sid_eng_est_ses_sun_scr_tag_jpn_knd_kor_spa_dut_tsn_swe_bat_alb_anl_ind_mnd_mcd_akn_afr_owc_pan_arw_cze_glc_qcu_svk_grk_lat_zul_hau_ctl_aeg_prs_jav_ukr_bem_nor_lda_mao_tha_amr_tml_xho_yor_azi_guj_rom_tur_swt_vie_wly_igb_fbf_dgb	0.148482082548063	0.349202760105227	0.727726527101576
277	sod_urd_ewe_lit_chh_wly_mlt_eng_tur_uzb_akn_bat_bam_cze_ger_bsq_arw_amr_xho_mnd_slo_dut_cic_afr_swa_pol_est_dgb_fbf_hun_por_owc_geo_rus_glc_nor_svk_anl_heb_mol_fin_zul_sun_ita_tag_jpn_tml_kor_krd_alb_bem_guj_ind_ben_tig_mly_cnt_pan_moo_bos_hau_mcd_grk_scr_hin_qcu_fre_spa_ukr_dyu_sid_prs_amh_bul_jav_swe_ses_rom_ven_mao_tha_gam_knd_tsn_tsw_azi_ctl_lat_aze_lda_vie_aeg_yor_igb_swt	-0.83368127311684	-2.01131697621121	0.0471865193416693
278	mlt_eng_tsn_bul_anl_owc_chh_pan_uzb_aze_yor_sun_moo_slo_nor_bsq_ita_wly_lda_mnd_arw_lat_xho_lit_dgb_ger_est_ewe_tsw_hun_mcd_amh_geo_ukr_scr_dut_svk_aeg_hau_ctl_fin_igb_ind_spa_mao_jpn_knd_kor_alb_cze_bem_ben_mly_urd_tig_bat_cnt_krd_fbf_pol_sid_afr_swe_prs_fre_qcu_bos_por_mol_zul_heb_guj_sod_hin_tag_rus_dyu_grk_cic_jav_tha_amr_tml_bam_swa_tur_rom_glc_azi_akn_vie_gam_ven_swt_ses	0.33803439562056	0.796637740265054	0.427690466673502
279	owc_bul_swa_pan_gam_heb_mlt_eng_aze_uzb_bam_mly_ewe_spa_ctl_bsq_ukr_amr_dgb_cnt_lat_mol_bem_ger_fbf_prs_hun_zul_moo_fin_grk_amh_geo_ben_bos_afr_scr_hau_aeg_krd_est_tsn_bat_rom_sun_jpn_knd_kor_glc_swe_yor_cze_ind_pol_wly_mao_mnd_dut_cic_rus_sod_hin_alb_ita_guj_qcu_lit_mcd_nor_tsw_anl_svk_tig_urd_tag_fre_dyu_slo_swt_jav_tha_sid_tml_xho_ses_azi_arw_por_tur_akn_vie_chh_lda_igb_ven	-0.72218073707343	-1.73282481410804	0.0864415727116037
280	owc_svk_bem_alb_tig_amh_gam_swe_tur_azi_swa_jav_igb_ukr_prs_bsq_arw_wly_tsw_mnd_hin_eng_ven_cze_moo_slo_est_ses_zul_hun_ger_sod_geo_guj_glc_urd_dut_heb_mlt_nor_fin_cic_bat_rus_tag_jpn_knd_kor_scr_mcd_bam_pol_sun_fre_sid_mao_cnt_ben_akn_bul_aeg_rom_mol_spa_ita_qcu_krd_ctl_bos_lda_amr_lit_anl_grk_mly_pan_ewe_por_yor_ind_tha_chh_tml_fbf_swt_uzb_lat_afr_aze_dgb_vie_hau_tsn_dyu_xho	0.162233808274186	0.382367441556481	0.703061260918864
281	wly_urd_cic_ukr_anl_amh_mlt_dut_aze_tur_fbf_mao_igb_spa_glc_bsq_rom_chh_lda_mnd_ctl_slo_ses_cze_tsn_alb_hun_zul_bem_fin_por_tig_geo_mol_scr_guj_ita_hau_owc_lit_est_ewe_tag_grk_ind_jpn_tml_kor_pol_rus_swa_pan_bat_krd_amr_sun_cnt_hin_xho_svk_sid_ger_arw_mcd_ben_qcu_prs_eng_bul_yor_sod_lat_heb_nor_mly_bos_dgb_afr_dyu_jav_tha_aeg_knd_moo_akn_uzb_swe_fre_azi_tsw_vie_gam_bam_ven_swt	0.634998392216794	1.50105332741175	0.136729390386787
282	aeg_rus_bam_mcd_owc_amr_mlt_por_aze_azi_igb_mly_tsw_krd_svk_bsq_ben_wly_bem_cnt_alb_ita_fbf_lit_zul_hin_fin_swa_dyu_est_glc_chh_geo_cze_slo_grk_bos_heb_hau_ctl_hun_lda_bat_pol_jav_jpn_tml_kor_pan_urd_tsn_ger_tag_rom_amh_mao_mnd_prs_ewe_nor_sid_fre_arw_bul_ukr_qcu_swe_eng_dut_ven_tig_afr_gam_mol_sun_guj_cic_scr_akn_ind_tha_sod_knd_swt_ses_uzb_lat_spa_tur_yor_vie_anl_xho_dgb_moo	-0.720112601493955	-1.72971963028748	0.0869979690407791
283	anl_ita_yor_slo_aeg_chh_owc_ukr_tur_azi_bam_bat_moo_grk_pol_bsq_guj_heb_igb_mnd_afr_ctl_dgb_bul_fbf_bos_fin_swt_tsw_est_svk_sod_geo_arw_mcd_lit_eng_hau_amh_hin_hun_bem_mao_nor_ind_jpn_knd_kor_spa_alb_dyu_prs_jav_cze_mlt_sun_cnt_ger_tsn_mol_tig_ben_por_fre_urd_qcu_krd_glc_rus_cic_gam_swe_amr_scr_tag_pan_zul_dut_xho_mly_tha_sid_tml_ses_ewe_aze_rom_lat_uzb_akn_vie_wly_swa_lda_ven	-0.0193737933945013	-0.0456028454611804	0.963724580490135
284	sid_cze_ewe_afr_hau_aeg_wly_swe_azi_tur_akn_mao_cic_scr_spa_bsq_ita_chh_tsn_cnt_ger_urd_dgb_grk_bem_slo_fin_bam_zul_est_rom_amh_geo_bul_guj_hin_lat_tig_owc_pan_hun_swt_ind_svk_mly_jpn_knd_kor_prs_rus_swa_fre_bat_ben_sod_sun_mnd_bos_ses_alb_amr_pol_eng_glc_krd_qcu_dut_por_ukr_dyu_mlt_nor_gam_arw_jav_mcd_fbf_mol_xho_tag_tha_heb_tml_lda_tsw_uzb_lit_ctl_aze_moo_vie_anl_ven_yor_igb	-0.474496382230297	-1.12842832111318	0.262041670329981
285	tig_bos_tsw_mol_gam_heb_sid_ctl_azi_tur_dgb_mao_swt_afr_hin_bsq_nor_amh_xho_cnt_cze_ger_ven_bul_yor_krd_est_bam_swa_fin_dut_amr_geo_rom_pan_eng_por_owc_mlt_lat_hun_dyu_jav_ukr_sun_jpn_tml_kor_mcd_svk_igb_grk_ind_pol_wly_mly_mnd_glc_bem_urd_chh_ita_slo_scr_spa_qcu_arw_lit_rus_moo_sod_swe_aeg_fre_bat_ben_fbf_prs_lda_tag_tha_hau_knd_cic_ewe_uzb_guj_alb_aze_akn_vie_anl_ses_tsn_zul	-0.339802763038959	-0.805301341217696	0.422699958224678
286	sid_prs_dgb_pol_anl_heb_hau_rus_azi_aze_moo_ind_igb_afr_svk_bsq_glc_tig_akn_mnd_alb_bos_lda_rom_xho_hin_fin_bem_swt_est_ita_amh_geo_grk_ctl_krd_fre_sod_chh_mol_hun_ses_tag_guj_bat_jpn_knd_kor_pan_swe_tsn_lat_jav_lit_gam_mao_cnt_mcd_swa_dut_amr_urd_slo_scr_por_qcu_arw_nor_cze_ven_aeg_ger_owc_ben_sun_spa_tsw_bul_cic_mly_tha_mlt_tml_bam_zul_uzb_eng_ukr_tur_fbf_vie_wly_ewe_yor_dyu	0.423820975455513	1.00222612688189	0.318834980692256
287	wly_krd_ven_alb_aeg_mlt_amh_scr_tur_aze_tsw_mao_xho_swe_spa_bsq_rom_tig_zul_mnd_fre_afr_dgb_slo_swt_hin_est_lda_bam_hun_pan_sid_geo_bul_guj_cze_dut_gam_amr_rus_fin_yor_mly_mcd_tag_jpn_knd_kor_por_svk_cic_glc_sun_ben_hau_bat_cnt_eng_bem_ukr_chh_nor_urd_prs_mol_qcu_ger_pol_ita_swa_sod_lit_heb_ctl_jav_lat_ewe_bos_dyu_ind_tha_owc_tml_igb_moo_azi_grk_arw_uzb_ses_vie_anl_fbf_tsn_akn	0.524201958005273	1.2366414311471	0.219334115694666
288	hau_cze_yor_arw_tig_aeg_mlt_afr_tur_uzb_ses_bat_ven_swe_dut_bsq_bul_owc_xho_cnt_spa_urd_akn_ita_bem_scr_fin_fbf_swa_hun_ben_chh_geo_pol_rom_slo_bos_amr_anl_alb_est_lda_jav_glc_sun_jpn_tml_kor_svk_krd_dyu_eng_mao_lat_sid_mly_mnd_mol_igb_grk_gam_prs_nor_hin_guj_qcu_rus_lit_ukr_swt_wly_ger_heb_pan_ind_por_tsn_fre_zul_tag_tha_amh_knd_tsw_bam_aze_mcd_ctl_azi_moo_vie_sod_cic_ewe_dgb	-0.915263743132956	-2.22022452521772	0.0288330322413513
289	anl_urd_zul_alb_hau_heb_sod_mol_uzb_azi_bem_bat_xho_guj_rus_bsq_swe_tig_cic_mnd_nor_bos_lda_spa_ven_ctl_est_bam_tsw_hun_ger_owc_geo_prs_rom_dut_arw_chh_amh_por_fin_ses_tag_mcd_mao_jpn_tml_kor_pol_slo_moo_ita_ind_pan_sid_sun_cnt_ukr_swt_bul_wly_cze_svk_fre_hin_qcu_lit_grk_ben_tsn_amr_eng_mlt_afr_mly_glc_ewe_lat_dgb_jav_tha_gam_knd_akn_igb_aze_krd_scr_tur_swa_vie_aeg_fbf_yor_dyu	-0.0696287904827059	-0.1639815722363	0.870101506458612
290	chh_prs_dgb_swe_hau_heb_wly_cze_tur_azi_yor_ind_igb_nor_slo_bsq_rus_anl_tsn_mnd_ger_ben_bem_urd_cic_alb_fin_tsw_dyu_hun_krd_sid_geo_ukr_por_eng_scr_aeg_sod_pol_est_swa_mly_bul_bat_jpn_tml_kor_rom_hin_zul_grk_sun_bos_amr_mao_cnt_ita_ses_dut_mlt_ctl_lit_pan_fre_qcu_spa_mol_afr_bam_tig_lat_gam_guj_jav_glc_swt_mcd_ewe_tag_tha_amh_knd_xho_fbf_uzb_svk_arw_aze_ven_vie_owc_akn_lda_moo	-0.228347345264085	-0.539202990568663	0.591035338993148
291	sid_spa_swa_alb_anl_tig_gam_hin_aze_tur_cic_mao_fbf_rom_slo_bsq_bos_chh_ses_mnd_lat_prs_igb_mcd_bam_lit_fin_bem_moo_est_scr_amr_geo_nor_cze_eng_ita_amh_sod_ctl_hun_tsw_mly_rus_sun_jpn_tml_kor_bul_por_tsn_fre_jav_swe_wly_bat_cnt_grk_zul_pol_hau_ger_guj_urd_ben_qcu_pan_mol_krd_yor_heb_glc_mlt_arw_ind_ukr_dgb_dut_lda_tag_tha_aeg_knd_xho_ven_uzb_svk_afr_azi_swt_vie_owc_akn_ewe_dyu	0.0203857065351028	0.0481219847102013	0.961722218059084
292	chh_ita_tsn_afr_mlt_gam_owc_mcd_uzb_aze_zul_jav_lda_alb_hin_bsq_pol_wly_igb_cnt_mol_prs_tsw_glc_bem_bos_est_swa_moo_hun_bul_aeg_geo_lit_grk_urd_cze_amr_amh_ben_fin_ewe_mly_pan_tag_jpn_tml_kor_rom_nor_dyu_ctl_bat_spa_sid_ind_mnd_ger_fbf_ukr_heb_eng_fre_dut_slo_qcu_svk_scr_arw_akn_hau_guj_tig_lat_mao_por_ses_krd_ven_sun_tha_sod_knd_yor_xho_azi_swe_rus_tur_cic_vie_anl_swt_bam_dgb	0.112822085616555	0.267139913222916	0.789952934711408
293	amr_rom_akn_mcd_sid_wly_hau_lit_tur_azi_yor_mly_swt_slo_scr_bsq_glc_sod_cic_mnd_cze_eng_moo_bul_igb_grk_est_tsn_ses_fin_mol_amh_geo_bos_fre_ger_rus_anl_tig_ukr_hun_xho_jav_lat_bat_jpn_knd_kor_prs_svk_dgb_dut_sun_pol_heb_tag_cnt_hin_swa_nor_gam_urd_swe_por_afr_qcu_ctl_alb_ita_tsw_mlt_guj_owc_spa_ind_arw_ewe_krd_lda_mao_tha_aeg_tml_dyu_ven_aze_ben_pan_uzb_zul_vie_chh_fbf_bem_bam	-0.53407826410263	-1.27167770182539	0.206658661061164
294	hau_swe_zul_alb_chh_aeg_gam_cze_tur_aze_dyu_sun_fbf_eng_guj_bsq_glc_amr_xho_mnd_spa_por_bem_bos_ven_nor_est_ewe_swa_hun_bul_tig_geo_rom_rus_ukr_grk_owc_wly_mol_fin_bam_tag_ger_jav_jpn_knd_kor_svk_lit_tsn_urd_mly_ctl_mlt_ind_cnt_prs_dgb_dut_sod_pan_lat_hin_krd_qcu_scr_fre_mcd_cic_sid_ben_amh_pol_mao_arw_moo_ita_yor_bat_tha_heb_tml_ses_tsw_azi_afr_slo_uzb_igb_vie_anl_akn_swt_lda	-0.432093816612794	-1.02587481872932	0.307611547422186
295	sid_bos_swt_rom_amr_mlt_tig_fre_azi_uzb_dgb_mly_tsw_rus_guj_bsq_lit_sod_yor_cnt_spa_cze_moo_dut_ewe_pol_est_akn_igb_hun_bul_aeg_geo_por_prs_ukr_krd_gam_hau_arw_fin_lda_sun_mol_ind_jpn_tml_kor_ben_eng_swa_swe_bat_mcd_chh_mao_mnd_scr_ven_slo_wly_hin_svk_alb_nor_qcu_pan_ita_urd_tsn_amh_glc_anl_afr_jav_ctl_cic_ger_zul_tag_tha_heb_knd_xho_ses_tur_lat_grk_aze_fbf_vie_owc_bam_bem_dyu	-0.773205239179755	-1.86062385678953	0.065957128908234
296	anl_guj_akn_mcd_tig_heb_wly_glc_tur_aze_ven_bat_ewe_eng_bos_bsq_ita_amr_dgb_cnt_swe_cze_bem_hin_bam_lit_est_zul_yor_hun_urd_sod_geo_pol_lat_grk_ger_sid_owc_por_fin_ses_sun_mol_mao_jpn_tml_kor_fre_ctl_tsw_alb_ind_scr_chh_tag_mnd_slo_dyu_prs_gam_ben_nor_rus_bul_qcu_arw_krd_pan_swa_mlt_svk_aeg_rom_jav_ukr_moo_spa_igb_mly_tha_hau_knd_xho_fbf_azi_afr_dut_uzb_cic_vie_amh_tsn_swt_lda	-0.495883539380585	-1.17940932061839	0.241243592767607
297	aeg_mcd_ses_lit_hau_mlt_tig_glc_azi_tur_dyu_bat_tsw_urd_ukr_bsq_eng_sod_swa_cnt_pol_rom_bem_krd_bam_ctl_hun_dgb_ewe_fin_pan_heb_geo_guj_rus_bul_afr_amr_amh_nor_est_fbf_jav_spa_ind_jpn_knd_kor_ben_svk_lda_scr_mly_ger_chh_sun_mnd_prs_igb_hin_sid_ita_alb_bos_lat_qcu_slo_por_mol_tsn_anl_cze_gam_grk_mao_arw_cic_swe_xho_tag_tha_wly_tml_yor_ven_aze_fre_dut_uzb_zul_vie_owc_swt_akn_moo	-0.927240312097145	-2.25343854390922	0.0265812290968331
298	amr_svk_swa_glc_hau_amh_owc_lat_aze_tur_bam_mly_tsn_bul_spa_bsq_urd_mlt_yor_mnd_dut_por_dgb_pol_dyu_arw_fin_akn_ewe_hun_mcd_anl_geo_ita_nor_pan_prs_chh_heb_ben_est_ses_sun_lit_jav_jpn_tml_kor_ukr_guj_tsw_swe_mao_slo_aeg_bat_cnt_ctl_fbf_eng_sid_bos_cze_rus_krd_qcu_fre_rom_grk_bem_wly_ger_gam_afr_ind_scr_igb_mol_ven_tag_tha_tig_knd_xho_moo_uzb_hin_alb_azi_cic_vie_sod_swt_lda_zul	-0.89047731562769	-2.15734146513376	0.0335564851921039
299	owc_scr_bam_cze_mlt_sod_anl_dut_azi_tur_dyu_mly_zul_bos_ita_bsq_grk_sid_fbf_mnd_krd_guj_moo_ukr_cic_rom_hun_akn_lda_fin_fre_amr_geo_arw_ctl_ben_urd_amh_hau_svk_est_tsw_bat_bul_jav_jpn_tml_kor_por_prs_bem_alb_tag_pan_gam_mao_cnt_swe_swt_hin_aeg_ger_rus_spa_lat_qcu_lit_glc_mcd_ewe_chh_slo_tig_afr_ind_nor_igb_mol_ses_sun_tha_heb_knd_tsn_yor_uzb_eng_pol_aze_xho_vie_wly_swa_dgb_ven	-0.263548793740313	-0.623081430326005	0.534756041308001
300	anl_alb_tsn_rom_amr_aeg_wly_glc_uzb_azi_dgb_mao_tsw_bos_bul_bsq_ben_mlt_xho_cnt_ita_ctl_cic_slo_igb_mol_hun_lda_ses_est_krd_gam_geo_spa_urd_svk_prs_heb_sod_grk_fin_ewe_bat_ukr_jav_jpn_knd_kor_afr_swe_swa_scr_ind_pol_hau_mly_mnd_hin_bem_por_sid_rus_arw_pan_dut_qcu_nor_lat_guj_ven_owc_lit_chh_ger_tag_cze_zul_fre_dyu_sun_tha_amh_tml_fbf_yor_tur_mcd_eng_aze_moo_vie_tig_akn_swt_bam	-0.59158739271764	-1.4141655322717	0.160652370797971
301	sod_ita_tsw_cze_wly_anl_gam_eng_aze_tur_ses_bat_ewe_swe_arw_bsq_ctl_tig_yor_cnt_slo_spa_moo_krd_akn_ben_hun_fbf_igb_fin_rom_hau_geo_por_alb_scr_urd_sid_amr_fre_est_cic_ind_mol_mao_jpn_tml_kor_ger_nor_bam_svk_jav_ukr_chh_tag_mnd_grk_tsn_prs_amh_guj_bul_lit_hin_qcu_afr_pan_lat_swt_mlt_glc_owc_mcd_sun_rus_xho_dut_bem_mly_tha_aeg_knd_dgb_dyu_uzb_bos_pol_azi_lda_vie_heb_ven_swa_zul	-0.694585891651157	-1.66481666089663	0.0993150061915927
302	anl_alb_lda_bul_chh_heb_tig_afr_azi_uzb_ses_bat_bam_mol_svk_bsq_nor_hau_swa_mnd_rus_spa_moo_pan_xho_swe_hun_tsn_dgb_fin_krd_sod_geo_ctl_scr_por_rom_wly_sid_eng_est_dyu_jav_ukr_ind_jpn_tml_kor_bos_mcd_swt_slo_tag_guj_amr_mao_cnt_ger_bem_glc_mlt_dut_fre_hin_urd_qcu_prs_arw_lit_ven_gam_lat_aeg_ben_mly_cze_zul_grk_yor_sun_tha_amh_knd_cic_ewe_tur_ita_pol_aze_tsw_vie_owc_akn_igb_fbf	0.262639104857008	0.61753307189731	0.538392330716305
303	gam_dut_moo_guj_mlt_heb_owc_ita_uzb_azi_swa_ind_swt_mcd_afr_bsq_slo_wly_igb_mnd_spa_lat_fbf_svk_ses_arw_est_yor_dyu_hun_rom_amr_geo_urd_ben_ctl_lit_sid_sod_pan_fin_akn_tag_grk_jav_jpn_knd_kor_ger_prs_xho_bos_mao_por_anl_mly_cnt_fre_zul_alb_aeg_eng_hin_pol_glc_qcu_mol_bul_nor_ewe_tig_cze_chh_krd_bat_rus_tsw_ukr_dgb_sun_tha_amh_tml_lda_cic_tur_scr_swe_aze_bem_vie_hau_bam_ven_tsn	0.615835090880708	1.45947004315703	0.147805394973981
304	amr_glc_igb_ita_heb_mlt_tig_lat_aze_azi_yor_bat_dgb_bul_pol_bsq_guj_anl_ewe_mnd_krd_bos_tsw_scr_fbf_alb_est_ven_xho_hun_rom_gam_geo_afr_por_prs_mol_hau_sid_eng_fin_bem_sun_mcd_mly_jpn_tml_kor_cze_lit_zul_ben_jav_ger_aeg_ind_cnt_swe_ses_ukr_owc_pan_spa_dut_ctl_qcu_rus_arw_hin_cic_chh_slo_amh_urd_mao_svk_lda_grk_bam_tag_tha_wly_knd_swa_moo_uzb_fre_nor_tur_tsn_vie_sod_swt_akn_dyu	-0.17944835447552	-0.423407366056064	0.672975661894901
305	wly_prs_dgb_ctl_anl_amr_chh_lat_tur_uzb_akn_mly_igb_grk_pol_bsq_cze_owc_swa_mnd_krd_nor_tsw_swe_lda_fre_hun_zul_xho_fin_ukr_tig_geo_afr_pan_ita_mcd_heb_mlt_por_est_ewe_bat_bul_ind_jpn_knd_kor_bos_urd_cic_slo_mao_rom_gam_tag_cnt_rus_ven_lit_sid_mol_scr_guj_svk_qcu_ben_dut_glc_bam_aeg_eng_sod_hin_sun_arw_ses_alb_tsn_jav_tha_hau_tml_bem_dyu_aze_ger_spa_azi_swt_vie_amh_moo_fbf_yor	-0.478387011650582	-1.13839132915437	0.25788119910975
306	mlt_spa_bem_ctl_heb_anl_hau_alb_uzb_azi_lda_jav_ven_bul_bos_bsq_krd_tig_xho_mnd_fre_lit_moo_svk_swt_lat_hun_tsw_ses_est_guj_amh_geo_ita_glc_eng_pol_gam_aeg_dut_fin_dgb_mly_cze_sun_jpn_knd_kor_por_ukr_dyu_prs_mao_grk_sid_bat_cnt_mol_yor_ben_sod_rus_afr_arw_scr_qcu_swe_urd_rom_akn_owc_ger_wly_pan_ind_hin_zul_nor_swa_tag_tha_amr_tml_igb_bam_aze_slo_mcd_tur_tsn_vie_chh_ewe_fbf_cic	-0.991170387444062	-2.41208608631275	0.0178245570782029
307	aeg_slo_tsn_glc_mlt_heb_tig_grk_azi_tur_ses_bat_tsw_lat_mcd_bsq_rom_gam_ven_cnt_dut_bul_xho_hin_zul_spa_est_swt_lda_hun_scr_sod_geo_swe_lit_alb_ben_owc_chh_prs_fin_yor_tag_bos_jav_jpn_knd_kor_pan_afr_ewe_ger_mao_eng_amr_mly_mnd_arw_fbf_por_sid_nor_krd_rus_cze_qcu_mol_svk_ita_swa_anl_fre_amh_ukr_sun_ctl_dgb_pol_akn_ind_tha_hau_tml_cic_bem_uzb_guj_urd_aze_moo_vie_wly_bam_igb_dyu	0.21481164866305	0.505840635753109	0.614165439324405
308	amh_krd_yor_lit_tig_chh_sod_ita_azi_aze_ven_sun_ewe_mcd_pan_bsq_mol_hau_xho_mnd_slo_grk_ses_ben_lda_rus_est_fbf_cic_hun_arw_heb_geo_prs_ctl_bos_por_sid_owc_alb_fin_dgb_jav_scr_mly_jpn_tml_kor_ger_guj_swt_spa_ind_pol_gam_tag_cnt_dut_dyu_cze_amr_lat_eng_afr_fre_qcu_nor_glc_ukr_bem_aeg_urd_wly_swe_bat_rom_tsw_svk_zul_mao_tha_anl_knd_moo_igb_uzb_bul_hin_tur_akn_vie_mlt_swa_tsn_bam	-0.325154033713977	-0.77080950142009	0.442773727412866
309	aeg_rus_lda_scr_heb_amh_amr_lat_aze_tur_tsw_bat_swa_bos_guj_bsq_glc_owc_zul_mnd_afr_mol_swt_pan_ven_por_fin_dyu_tsn_hun_alb_gam_geo_grk_pol_ukr_bul_sid_wly_mcd_est_cic_tag_dut_mao_jpn_tml_kor_ita_krd_fbf_ger_mly_urd_hau_ind_cnt_prs_moo_cze_anl_ctl_hin_rom_swe_qcu_nor_arw_ben_bam_tig_fre_mlt_eng_sun_lit_xho_svk_ewe_jav_tha_sod_knd_igb_bem_uzb_spa_slo_azi_akn_vie_chh_yor_ses_dgb	1.06034506033721	2.55493554952736	0.0122442341895766
310	sod_arw_akn_swe_wly_tig_aeg_rus_uzb_azi_moo_sun_xho_lit_spa_bsq_slo_amr_tsw_cnt_grk_lat_bem_scr_swa_ukr_hun_lda_dyu_fin_glc_gam_geo_ger_bos_mcd_bul_owc_amh_hin_est_zul_mly_por_bat_jpn_knd_kor_guj_dut_swt_alb_jav_rom_hau_mao_mnd_ctl_ses_pan_anl_urd_fre_afr_cze_qcu_svk_eng_pol_igb_chh_mol_heb_ben_ind_ita_bam_krd_cic_tag_tha_sid_tml_ewe_ven_tur_nor_prs_aze_yor_vie_mlt_tsn_fbf_dgb	-0.15142791524604	-0.357067333919446	0.72185035122443
311	amh_pol_igb_bul_wly_anl_sod_lit_uzb_tur_akn_bat_tsw_rus_mcd_bsq_urd_gam_zul_mnd_prs_fre_dyu_pan_lda_ukr_est_ewe_xho_fin_guj_amr_geo_glc_dut_krd_ita_heb_mlt_por_hun_yor_mly_mol_tag_jpn_tml_kor_afr_arw_ven_nor_ind_slo_tig_jav_cnt_lat_bem_scr_hau_grk_bos_rom_alb_qcu_ger_swe_ben_swa_owc_svk_sid_cze_sun_ctl_cic_eng_moo_mao_tha_aeg_knd_fbf_ses_azi_hin_spa_aze_bam_vie_chh_swt_dgb_tsn	-0.996535245732311	-2.42409745191088	0.0172803597750178
312	mlt_por_zul_prs_aeg_chh_owc_ita_aze_tur_tsw_ind_ewe_krd_alb_bsq_rus_anl_lda_mnd_cze_urd_igb_hin_swt_eng_hun_tsn_ven_est_dut_heb_geo_svk_swe_spa_pan_tig_sod_ger_fin_moo_mly_bos_mao_jpn_knd_kor_afr_bul_akn_lit_jav_rom_hau_bat_cnt_fre_dgb_grk_amr_nor_pol_ben_slo_qcu_scr_mol_lat_xho_amh_guj_wly_glc_tag_ctl_ses_arw_swa_sun_tha_gam_tml_yor_cic_uzb_mcd_ukr_azi_bam_vie_sid_dyu_bem_fbf	0.333016261751267	0.783946119771355	0.43506385023121
313	chh_pan_xho_alb_heb_tig_sod_lat_azi_tur_akn_bat_moo_mol_cze_bsq_ger_wly_cic_mnd_mcd_arw_tsn_svk_dyu_nor_fin_fbf_bam_hun_bos_hau_geo_spa_afr_ita_lit_amh_sid_fre_est_igb_tag_ben_ind_jpn_knd_kor_hin_ctl_swa_rom_jav_guj_mlt_mly_cnt_swe_ses_glc_amr_urd_eng_bul_por_qcu_slo_krd_pol_lda_gam_scr_aeg_dut_mao_prs_bem_rus_yor_sun_tha_anl_tml_tsw_ewe_uzb_ukr_grk_aze_zul_vie_owc_swt_ven_dgb	0.264721496991859	0.622597179593666	0.535072907967604
314	sod_mcd_fbf_alb_wly_amh_amr_nor_uzb_tur_cic_tag_igb_mol_prs_bsq_ger_aeg_moo_mnd_hin_swe_lda_pol_ewe_dut_est_akn_bam_hun_bos_mlt_geo_svk_guj_por_grk_gam_hau_lat_fin_xho_mao_spa_sun_jpn_tml_kor_ctl_rus_bem_ben_mly_rom_owc_bat_cnt_ukr_swa_ita_sid_scr_slo_glc_cze_qcu_fre_bul_afr_swt_anl_arw_tig_urd_jav_krd_dgb_lit_dyu_ind_tha_chh_knd_zul_tsn_azi_pan_eng_aze_ses_vie_heb_ven_yor_tsw	-0.609505439208719	-1.45603610303976	0.148750337165719
315	mlt_hin_cic_krd_wly_chh_amr_pol_aze_uzb_swt_sun_ewe_lit_ben_bsq_ita_sod_moo_cnt_svk_lat_akn_guj_dyu_ctl_est_bam_fbf_hun_bul_gam_geo_mol_alb_rom_cze_heb_amh_eng_fin_igb_jav_afr_tag_jpn_knd_kor_ukr_nor_yor_scr_mly_prs_sid_mao_mnd_fre_ven_rus_anl_swe_grk_pan_por_qcu_arw_bos_dut_ses_hau_glc_owc_ger_ind_spa_tsw_mcd_xho_bat_tha_aeg_tml_bem_dgb_azi_slo_urd_tur_lda_vie_tig_zul_swa_tsn	-0.13343068782072	-0.314764305997155	0.753645726961382
316	aeg_dut_tsw_swe_amr_chh_anl_ctl_uzb_tur_ewe_mly_xho_grk_afr_bsq_arw_sid_lda_cnt_nor_scr_dgb_spa_fbf_prs_est_igb_bam_hun_lat_mlt_geo_hin_mol_alb_bul_owc_sod_glc_fin_tsn_sun_slo_tag_jpn_tml_kor_krd_guj_swt_pan_ind_ukr_wly_jav_mnd_fre_ven_pol_gam_bos_lit_rom_svk_qcu_por_urd_eng_zul_hau_mcd_amh_rus_bat_ben_ses_ger_moo_mao_tha_tig_knd_dyu_cic_aze_ita_cze_azi_akn_vie_heb_swa_bem_yor	-1.01058987156618	-2.46690121122761	0.0154594944968265
317	hau_rom_ven_pan_owc_gam_aeg_ctl_uzb_azi_dgb_mly_tsn_lat_glc_bsq_mol_anl_tsw_cnt_mcd_lit_bem_ukr_bam_afr_fin_dyu_xho_hun_svk_sod_geo_bul_pol_bos_dut_amr_wly_swe_est_ses_mao_rus_jav_jpn_tml_kor_grk_cze_moo_eng_tag_urd_chh_bat_mnd_ita_fbf_ger_sid_fre_prs_por_alb_qcu_spa_guj_krd_lda_amh_nor_heb_slo_ind_hin_igb_scr_swa_sun_tha_tig_knd_zul_cic_aze_ben_arw_tur_yor_vie_mlt_akn_swt_ewe	-0.554009711562038	-1.31975156956926	0.190157521289376
318	aeg_pan_dyu_alb_mlt_tig_sod_ukr_azi_aze_ses_jav_akn_rus_slo_bsq_bul_sid_zul_mnd_lit_urd_igb_afr_swt_swe_est_tsw_xho_fin_fre_heb_geo_guj_krd_cze_arw_hau_amh_ctl_hun_swa_bat_pol_mly_jpn_tml_kor_svk_rom_bem_scr_tag_por_wly_mao_cnt_lat_ewe_eng_anl_ben_ita_mcd_hin_qcu_mol_spa_nor_lda_gam_prs_owc_glc_sun_dut_dgb_bos_moo_ind_tha_chh_knd_tsn_yor_tur_ger_grk_uzb_cic_vie_amr_bam_ven_fbf	-0.0165610113638925	-0.0390444567451087	0.96893863829368
319	aeg_lat_tsn_bul_gam_amr_wly_lit_azi_aze_fbf_tag_lda_bos_eng_bsq_nor_sod_dyu_mnd_cze_swe_igb_pol_tsw_rus_hun_akn_zul_est_ukr_owc_geo_afr_glc_slo_rom_tig_heb_pan_fin_ewe_mao_guj_mly_jpn_knd_kor_spa_mol_ven_ctl_ind_grk_hau_sun_cnt_fre_dgb_arw_mlt_prs_svk_krd_hin_qcu_alb_dut_scr_cic_sid_urd_chh_ben_jav_ger_bam_mcd_moo_bat_tha_anl_tml_swa_yor_uzb_por_ita_tur_swt_vie_amh_ses_xho_bem	-0.316035808904989	-0.746803875420868	0.45706582177011
320	hau_bul_tsn_pan_anl_chh_heb_svk_azi_aze_ses_mly_akn_ita_spa_bsq_fre_amh_dyu_mnd_afr_ctl_swt_guj_lda_mcd_fin_igb_zul_est_prs_tig_geo_pol_cze_grk_dut_amr_mlt_alb_hun_bam_sun_krd_mao_jpn_tml_kor_slo_rom_bem_ukr_jav_arw_aeg_bat_cnt_eng_yor_por_wly_scr_bos_lat_swe_qcu_glc_rus_nor_tsw_sod_ger_gam_mol_tag_ben_swa_lit_ven_ind_tha_sid_knd_ewe_xho_uzb_hin_urd_tur_fbf_vie_owc_cic_dgb_moo	-0.0370306928793939	-0.0871735086991498	0.930721019826125
321	amr_guj_ewe_mcd_sid_mlt_owc_eng_tur_azi_moo_tag_zul_scr_fre_bsq_cze_tig_cic_mnd_lat_urd_dyu_grk_ses_ukr_est_bem_fbf_fin_por_hau_geo_ctl_mol_bos_nor_sod_amh_pol_hun_akn_jav_glc_ind_jpn_tml_kor_ger_afr_swa_dut_bat_rus_gam_mao_cnt_pan_tsn_swe_heb_arw_slo_ita_krd_qcu_lit_rom_alb_tsw_aeg_bul_wly_prs_sun_ben_xho_svk_dgb_mly_tha_anl_knd_igb_swt_aze_hin_spa_uzb_ven_vie_chh_yor_lda_bam	-0.628278429781938	-1.50177986721653	0.13654181958338
322	sod_alb_fbf_swe_sid_amr_heb_spa_azi_tur_dyu_mly_yor_rom_nor_bsq_ukr_mlt_bem_mnd_bos_dut_ven_hin_bam_lat_fin_cic_zul_hun_ita_tig_geo_fre_ger_bul_ctl_aeg_hau_prs_est_dgb_ind_guj_sun_jpn_tml_kor_por_mol_swt_arw_bat_scr_anl_tag_cnt_afr_xho_cze_gam_svk_eng_pol_grk_qcu_rus_ben_slo_tsn_amh_mcd_owc_pan_mao_urd_ewe_krd_akn_jav_tha_chh_knd_igb_ses_aze_lit_glc_uzb_swa_vie_wly_moo_tsw_lda	-0.538875414953717	-1.28355056155281	0.202488267186078
323	amr_alb_swt_bos_tig_anl_heb_spa_aze_azi_yor_ind_akn_mol_guj_bsq_ita_hau_ven_cnt_prs_ukr_ewe_krd_cic_hin_fin_ses_xho_est_rus_wly_geo_fre_por_pol_rom_chh_mlt_ger_hun_dgb_mao_arw_jav_jpn_knd_kor_bul_ben_tsw_mcd_sun_glc_amh_tag_mnd_dut_zul_pan_owc_svk_slo_eng_lit_qcu_swe_afr_nor_bam_gam_lat_aeg_grk_mly_urd_igb_scr_dyu_bat_tha_sod_tml_moo_lda_tur_ctl_cze_uzb_swa_vie_sid_bem_tsn_fbf	-0.125289996593594	-0.295184879543799	0.768510645503523
324	aeg_bul_yor_guj_wly_gam_sid_swe_azi_aze_fbf_tag_bam_bos_mol_bsq_dut_heb_tsn_mnd_krd_prs_ewe_mcd_ven_afr_fin_dyu_cic_hun_pol_anl_geo_lat_scr_grk_arw_mlt_tig_lit_est_ses_bat_ukr_jav_jpn_knd_kor_urd_ben_akn_spa_sun_ger_chh_mly_cnt_glc_dgb_hin_sod_rom_alb_nor_eng_qcu_slo_fre_cze_swt_amr_rus_amh_por_mao_ita_xho_svk_moo_ind_tha_owc_tml_bem_igb_tur_pan_ctl_uzb_lda_vie_hau_tsw_swa_zul	-0.237963729861333	-0.562489392128969	0.575136009438068
325	hau_mcd_dgb_arw_anl_sod_aeg_cze_azi_aze_fbf_jav_yor_rus_glc_bsq_eng_wly_cic_cnt_fre_krd_tsw_grk_ses_afr_hun_igb_xho_est_lit_amh_geo_svk_scr_dut_guj_chh_owc_ctl_fin_moo_sun_alb_ind_jpn_knd_kor_bos_pan_ven_slo_mao_bul_tig_tag_mnd_mol_bem_hin_amr_ukr_lat_rom_pol_qcu_urd_ben_spa_zul_heb_prs_gam_swe_mly_ita_bam_ger_swt_bat_tha_sid_tml_dyu_akn_tur_por_nor_uzb_ewe_vie_mlt_swa_lda_tsn	-0.115434540168952	-0.271983605312374	0.786237525677055
326	anl_spa_lda_swe_wly_hau_amh_arw_uzb_aze_bem_ind_dgb_eng_rus_bsq_pan_tig_yor_cnt_alb_mol_tsw_scr_bam_grk_fin_ewe_fbf_hun_hin_chh_geo_guj_mcd_afr_ctl_sod_heb_ger_est_akn_jav_slo_bat_jpn_tml_kor_fre_cze_ven_urd_tag_ita_sid_mly_mnd_por_dyu_krd_aeg_glc_prs_rom_nor_qcu_lit_pol_dut_moo_owc_svk_mlt_lat_mao_ukr_tsn_ben_igb_sun_tha_amr_knd_zul_swa_azi_bul_bos_tur_cic_vie_gam_xho_swt_ses	-0.20957037895824	-0.496015876235318	0.621053436353326
327	chh_ben_akn_mcd_tig_heb_wly_spa_uzb_aze_lda_sun_xho_dut_glc_bsq_rom_mlt_cic_mnd_afr_prs_ven_ctl_igb_ita_est_tsw_bam_fin_bos_amh_geo_svk_mol_alb_fre_owc_hau_krd_hun_dgb_bat_ukr_tag_jpn_tml_kor_rus_scr_ses_eng_mly_bul_sid_ind_cnt_arw_ewe_pan_aeg_ger_grk_pol_slo_qcu_guj_cze_lat_moo_amr_nor_anl_urd_jav_swe_dyu_lit_zul_mao_tha_gam_knd_swa_bem_tur_hin_por_azi_fbf_vie_sod_yor_tsn_swt	0.348108194128501	0.820654375129305	0.413941745452591
328	aeg_cze_akn_ben_amr_wly_owc_grk_azi_aze_swa_sun_bam_guj_rus_bsq_ita_chh_zul_cnt_slo_por_fbf_eng_igb_scr_est_yor_ses_fin_bos_mlt_geo_krd_arw_nor_ukr_amh_anl_urd_hun_dgb_mao_dut_ind_jpn_tml_kor_prs_alb_ven_glc_tag_swe_heb_mly_mnd_rom_tsw_lit_sid_afr_svk_lat_pol_qcu_bul_hin_spa_tsn_tig_fre_hau_pan_bat_ger_swt_mol_moo_jav_tha_sod_knd_dyu_cic_uzb_ctl_mcd_tur_lda_vie_gam_bem_ewe_xho	0.239361030253204	0.564243974267168	0.573946397823336
329	gam_swe_xho_svk_hau_amr_heb_spa_tur_uzb_ven_sun_dgb_cze_bul_bsq_glc_sod_ewe_mnd_ita_scr_swa_grk_ses_pan_fin_tsw_swt_est_krd_owc_geo_urd_mcd_lat_prs_wly_chh_mol_hun_yor_mao_ctl_jav_jpn_tml_kor_bos_ger_bem_alb_mly_arw_tig_tag_cnt_por_igb_rom_sid_eng_nor_ben_rus_qcu_guj_lit_afr_bam_mlt_dut_aeg_ukr_ind_hin_lda_fre_dyu_bat_tha_amh_knd_akn_tsn_azi_pol_slo_aze_zul_vie_anl_fbf_moo_cic	0.455640250490653	1.07532014576063	0.285013276831606
330	heb_bul_zul_pol_mlt_hau_owc_arw_aze_azi_lda_jav_akn_pan_guj_bsq_ger_sod_xho_mnd_alb_ctl_ses_nor_swt_scr_fin_moo_swa_hun_prs_gam_geo_eng_glc_lit_por_amr_anl_rus_est_dgb_mly_dut_ind_jpn_knd_kor_grk_mol_fbf_bos_tag_ita_chh_sun_cnt_hin_tsn_swe_tig_lat_rom_ben_svk_qcu_afr_ukr_slo_igb_sid_fre_aeg_urd_mao_mcd_ewe_spa_tsw_bat_tha_wly_tml_cic_ven_uzb_krd_cze_tur_bam_vie_amh_dyu_yor_bem	-0.535286888360954	-1.27463282768755	0.205614783558304
331	anl_nor_bem_urd_tig_sod_wly_slo_uzb_azi_swa_sun_lda_fre_scr_bsq_svk_heb_dgb_cnt_dut_lat_ven_ctl_zul_glc_est_tsn_moo_fin_krd_amh_geo_prs_cze_mol_bul_owc_hau_ben_hun_ses_bat_hin_jav_jpn_tml_kor_rom_lit_bam_swe_mao_arw_chh_ind_mnd_rus_tsw_eng_aeg_pol_guj_ger_grk_qcu_bos_ukr_spa_yor_gam_afr_amr_ita_tag_pan_dyu_mcd_fbf_mly_tha_mlt_knd_xho_swt_tur_por_alb_aze_igb_vie_sid_cic_akn_ewe	-0.478566921798041	-1.13810572767319	0.257999812148715
332	amh_slo_tsn_rom_chh_amr_mlt_por_azi_uzb_bam_ind_tsw_hin_swe_bsq_alb_hau_igb_cnt_arw_fre_akn_rus_dgb_ger_fin_moo_swt_hun_lit_sod_geo_grk_mol_krd_cze_anl_gam_ctl_est_lda_jav_pan_mly_jpn_knd_kor_bos_ita_zul_ukr_bat_spa_wly_tag_mnd_prs_ven_glc_sid_svk_scr_mcd_lat_qcu_pol_ben_bul_bem_tig_urd_owc_guj_sun_nor_xho_afr_cic_mao_tha_heb_tml_dyu_ewe_tur_dut_eng_aze_ses_vie_aeg_swa_yor_fbf	-1.10407381246165	-2.71601462946253	0.0078781748149928
333	tig_ger_bam_ukr_wly_mlt_sid_ctl_azi_aze_tsn_mao_igb_swe_scr_bsq_grk_chh_moo_cnt_rus_rom_ven_guj_xho_pan_est_swa_cic_hun_pol_sod_geo_lit_nor_krd_slo_anl_owc_mol_fin_zul_sun_urd_bat_jpn_knd_kor_svk_hin_ses_alb_tag_spa_heb_ind_mnd_fre_swt_bul_amr_lat_afr_ita_bos_qcu_arw_eng_por_fbf_gam_prs_aeg_ben_mly_dut_akn_mcd_dyu_jav_tha_amh_tml_dgb_lda_tur_glc_cze_uzb_tsw_vie_hau_bem_yor_ewe	0.309155422674779	0.727899442506049	0.468503849940751
334	hau_arw_akn_lat_anl_amr_sid_bul_uzb_aze_moo_ind_zul_lit_dut_bsq_por_sod_ses_cnt_svk_fre_yor_mol_tsn_slo_est_bam_bem_fin_rus_owc_geo_ita_pan_prs_hin_mlt_heb_glc_hun_xho_bat_pol_mao_jpn_knd_kor_krd_scr_dgb_ctl_sun_guj_gam_tag_mnd_rom_tsw_ukr_wly_cze_alb_ger_eng_qcu_grk_ben_swe_swa_amh_bos_chh_spa_jav_mcd_cic_afr_swt_mly_tha_aeg_tml_fbf_ewe_tur_urd_nor_azi_lda_vie_tig_dyu_ven_igb	-0.600766559062248	-1.43319182330535	0.155156302647492
335	owc_eng_tsn_rom_mlt_hau_sid_ben_azi_aze_cic_ind_zul_mol_ctl_bsq_fre_aeg_dyu_cnt_cze_bos_akn_arw_swa_scr_hun_bam_tsw_est_ger_gam_geo_por_afr_bul_spa_tig_sod_ita_fin_igb_jav_swe_mao_jpn_knd_kor_rus_pol_yor_svk_mly_alb_chh_bat_mnd_hin_ses_lat_amh_lit_glc_pan_nor_qcu_slo_urd_guj_bem_anl_krd_wly_mcd_sun_prs_lda_dut_fbf_tag_tha_amr_tml_xho_swt_uzb_ukr_grk_tur_ewe_vie_heb_ven_dgb_moo	-0.330087536992993	-0.780491871350287	0.437083481872025
336	amr_rus_xho_prs_sid_sod_owc_por_uzb_azi_bam_bat_swa_arw_scr_bsq_dut_heb_akn_cnt_rom_pol_tsn_lit_igb_lat_fin_yor_fbf_hun_eng_hau_geo_bos_ben_krd_nor_tig_aeg_ctl_est_tsw_tag_slo_mly_jpn_knd_kor_ukr_guj_ven_ita_mao_bul_chh_sun_mnd_alb_dgb_swe_mlt_spa_hin_svk_grk_qcu_ger_afr_pan_cic_gam_fre_wly_mcd_jav_glc_bem_mol_ewe_ind_tha_amh_tml_lda_swt_tur_urd_cze_aze_ses_vie_anl_dyu_moo_zul	-0.932825116681336	-2.26033168306893	0.0261337277233709
337	mlt_krd_xho_pol_hau_owc_amh_slo_tur_azi_bem_tag_swt_prs_scr_bsq_urd_wly_lda_cnt_svk_ger_ewe_ctl_dyu_arw_fin_swa_dgb_est_bos_sid_geo_hin_ukr_mol_dut_heb_sod_grk_hun_yor_ind_por_mly_jpn_knd_kor_ben_rus_tsw_mcd_jav_lit_amr_bat_mnd_lat_zul_swe_anl_ita_alb_glc_bul_qcu_guj_nor_afr_moo_tig_rom_aeg_fre_mao_spa_tsn_cze_fbf_sun_tha_chh_tml_igb_bam_aze_eng_pan_uzb_ven_vie_gam_ses_akn_cic	0.0895492050955087	0.210808024300661	0.833498295506174
338	amh_pol_bem_ben_heb_mlt_owc_lit_tur_aze_ewe_mao_xho_fre_guj_bsq_rus_gam_tsn_cnt_mol_afr_dyu_glc_tsw_svk_est_dgb_swa_hun_bos_chh_geo_rom_alb_bul_ita_sid_aeg_eng_fin_bam_jav_lat_ind_jpn_tml_kor_scr_nor_lda_slo_tag_swe_wly_bat_mnd_por_yor_urd_tig_krd_hin_arw_pan_qcu_cze_ger_ukr_cic_hau_prs_anl_ctl_sun_dut_fbf_grk_igb_mly_tha_sod_knd_ven_zul_azi_mcd_spa_uzb_ses_vie_amr_moo_akn_swt	-0.186777602654884	-0.440733490362982	0.660428754255957
339	heb_afr_igb_scr_sid_hau_chh_rus_aze_azi_cic_sun_dyu_fre_svk_bsq_bos_aeg_yor_mnd_rom_ctl_bem_urd_ven_ita_hun_swa_ewe_est_prs_amh_geo_nor_swe_por_grk_gam_sod_bul_fin_fbf_mly_hin_ind_jpn_knd_kor_krd_slo_zul_mcd_bat_lit_owc_jav_cnt_pan_swt_ukr_amr_eng_glc_cze_ben_qcu_guj_lat_alb_akn_tig_ger_wly_arw_tag_dut_ses_pol_tsn_mao_tha_anl_tml_tsw_xho_uzb_spa_mol_tur_dgb_vie_mlt_bam_lda_moo	-0.623846529822752	-1.48858771719222	0.139979203091993
340	sod_hin_moo_grk_amr_wly_gam_rus_aze_azi_bam_jav_bem_arw_eng_bsq_ita_anl_tsn_mnd_prs_fre_swt_guj_ven_lit_fin_ses_xho_hun_slo_chh_geo_alb_dut_krd_ukr_amh_owc_svk_est_fbf_bat_lat_ind_jpn_tml_kor_nor_pan_dgb_bul_mly_glc_mlt_mao_cnt_mol_dyu_ger_aeg_por_scr_swe_afr_qcu_bos_mcd_ctl_akn_tig_cze_sid_urd_sun_rom_ewe_ben_tsw_tag_tha_heb_knd_swa_zul_uzb_spa_pol_tur_cic_vie_hau_yor_igb_lda	-0.471696300369047	-1.12140161731127	0.265004161231567
341	amh_glc_lda_mol_sid_tig_gam_spa_uzb_azi_bem_tag_swt_ben_ukr_bsq_scr_anl_ewe_mnd_swe_lit_xho_alb_ven_fre_fin_tsw_yor_est_hin_amr_geo_cze_slo_ctl_bos_chh_wly_dut_hun_akn_sun_guj_ind_jpn_tml_kor_prs_pan_dyu_mcd_mao_ita_hau_jav_cnt_rus_bam_krd_aeg_arw_eng_lat_pol_qcu_svk_urd_grk_zul_heb_por_mlt_rom_mly_bul_fbf_nor_cic_bat_tha_owc_knd_igb_swa_tur_ger_afr_aze_dgb_vie_sod_tsn_moo_ses	0.295559091148672	0.69610098532973	0.488101625562879
342	sid_hin_xho_mol_owc_anl_amh_fre_uzb_tur_ses_bat_moo_cze_ben_bsq_dut_hau_fbf_cnt_nor_pol_swa_bul_dgb_bos_est_cic_akn_fin_ctl_mlt_geo_prs_spa_scr_ukr_chh_sod_svk_hun_igb_mly_slo_mao_jpn_knd_kor_guj_urd_bam_pan_ind_grk_wly_jav_mnd_rom_tsw_lit_gam_lat_ita_arw_alb_qcu_glc_krd_afr_ewe_tig_mcd_heb_ger_tag_eng_lda_swe_tsn_sun_tha_aeg_tml_yor_zul_aze_rus_por_azi_bem_vie_amr_swt_ven_dyu	-0.282301253578527	-0.667346334993388	0.506203484225159
343	heb_krd_moo_rus_sod_hau_tig_scr_aze_tur_ewe_bat_bam_grk_ben_bsq_prs_chh_ven_cnt_ctl_pan_igb_ger_fbf_guj_est_cic_yor_fin_mcd_amr_geo_cze_swe_svk_bul_sid_wly_pol_hun_akn_mly_ita_jav_jpn_knd_kor_slo_glc_bem_arw_sun_lat_owc_mao_mnd_alb_dyu_lit_mlt_nor_hin_mol_urd_qcu_fre_spa_por_swa_gam_afr_aeg_rom_tag_ukr_zul_bos_swt_ind_tha_anl_tml_lda_tsn_uzb_eng_dut_azi_tsw_vie_amh_ses_xho_dgb	-0.140458707150125	-0.33144421499095	0.741054690588958
344	sid_scr_ses_ben_gam_anl_sod_bos_uzb_azi_yor_jav_moo_lit_nor_bsq_slo_aeg_igb_mnd_glc_alb_ewe_bul_fbf_ctl_est_ven_cic_fin_pol_wly_geo_guj_svk_mol_krd_chh_amr_ger_hun_dyu_sun_pan_tag_jpn_tml_kor_rus_grk_swt_eng_mly_ita_heb_bat_cnt_arw_bem_rom_amh_por_prs_dut_spa_qcu_fre_afr_urd_tsn_owc_lat_hau_cze_ind_ukr_swa_swe_bam_mao_tha_mlt_knd_dgb_zul_aze_hin_mcd_tur_xho_vie_tig_akn_lda_tsw	-0.726867071851061	-1.74587783226343	0.0841345466553975
345	aeg_guj_ewe_prs_sod_wly_amh_swe_aze_uzb_dyu_jav_xho_ctl_spa_bsq_rom_heb_dgb_mnd_pan_urd_cic_cze_moo_nor_fin_swa_ven_hun_glc_sid_geo_arw_lit_slo_ita_owc_amr_svk_est_tsn_tag_mol_mao_jpn_knd_kor_afr_hin_lda_scr_mly_grk_tig_ind_cnt_por_swt_eng_hau_mcd_krd_lat_fre_qcu_pol_alb_ukr_ses_gam_bos_anl_ben_bat_bul_tsw_rus_igb_sun_tha_mlt_tml_bam_zul_tur_dut_ger_azi_bem_vie_chh_fbf_yor_akn	-0.144549628710392	-0.341071426812552	0.733819165855103
346	anl_ukr_ses_pan_wly_gam_aeg_alb_tur_azi_lda_tag_bem_bul_por_bsq_nor_tig_ewe_cnt_ben_dut_swt_afr_dgb_ger_est_dyu_akn_fin_ctl_sid_geo_rom_krd_spa_fre_owc_hau_arw_hun_igb_ind_pol_jav_jpn_tml_kor_cze_lit_ven_urd_mao_hin_amr_sun_mnd_mol_xho_slo_mlt_grk_guj_lat_bos_qcu_rus_ita_glc_zul_sod_prs_chh_svk_mly_swe_tsw_scr_cic_bat_tha_amh_knd_fbf_moo_uzb_mcd_eng_aze_tsn_vie_heb_yor_bam_swa	-0.581128656981171	-1.38760634258098	0.168572858121869
347	gam_rus_bem_urd_mlt_aeg_anl_afr_tur_aze_tsn_sun_zul_guj_pan_bsq_hin_chh_ses_mnd_ita_swe_bam_lit_dgb_fre_est_fbf_swt_hun_rom_sod_geo_eng_svk_spa_ukr_heb_wly_nor_fin_yor_bat_dut_mao_jpn_knd_kor_scr_grk_ven_alb_jav_ctl_hau_ind_cnt_ben_xho_arw_amr_glc_bos_ger_bul_qcu_cze_mcd_slo_akn_owc_prs_tig_lat_tag_pol_moo_por_lda_mly_tha_amh_tml_igb_tsw_uzb_mol_krd_azi_cic_vie_sid_dyu_swa_ewe	-0.390534907004176	-0.925827235449588	0.356932053240169
348	amh_swe_cic_ita_wly_owc_sod_mol_aze_azi_bam_sun_fbf_ukr_bul_bsq_grk_sid_zul_mnd_ben_slo_ses_cze_yor_krd_hun_swt_dgb_est_alb_aeg_geo_fre_scr_bos_dut_anl_mlt_urd_fin_xho_tag_lat_ind_jpn_knd_kor_arw_mcd_ven_spa_mao_eng_chh_mly_cnt_rus_akn_afr_amr_prs_nor_svk_ger_qcu_pol_glc_guj_bem_hau_pan_heb_rom_jav_lit_igb_ctl_moo_bat_tha_tig_tml_ewe_dyu_tur_hin_por_uzb_lda_vie_gam_tsn_swa_tsw	-0.401399445963713	-0.953400219715637	0.342858817005331
349	mlt_pan_fbf_ita_owc_wly_sod_hin_uzb_aze_lda_tag_bam_slo_ctl_bsq_ukr_aeg_moo_cnt_ger_por_tsw_mcd_xho_urd_est_cic_tsn_fin_lit_amr_geo_dut_eng_ben_svk_anl_amh_scr_hun_swt_jav_grk_ind_jpn_knd_kor_alb_rus_yor_prs_sun_cze_sid_bat_mnd_guj_ven_mol_tig_krd_bul_lat_fre_qcu_afr_arw_rom_swa_hau_pol_gam_spa_mly_glc_bem_swe_zul_mao_tha_heb_tml_igb_dgb_azi_bos_nor_tur_dyu_vie_chh_akn_ewe_ses	-0.82026240845147	-1.97162142904033	0.0516245357586568
350	owc_fre_lda_rom_amh_sid_wly_cze_tur_uzb_tsw_mao_dgb_spa_nor_bsq_slo_mlt_tsn_cnt_por_hin_ses_ita_igb_pol_est_cic_swa_hun_bul_gam_geo_swe_eng_mcd_lit_aeg_tig_arw_fin_akn_sun_scr_ind_jpn_knd_kor_svk_guj_xho_glc_bat_alb_anl_mly_mnd_krd_fbf_ger_heb_grk_ukr_lat_ctl_qcu_prs_afr_mol_swt_hau_urd_amr_pan_jav_dut_ven_bos_moo_tag_tha_chh_tml_dyu_ewe_aze_ben_rus_azi_yor_vie_sod_bam_zul_bem	0.0621037378413809	0.146317970475241	0.883987077876565
351	heb_rus_xho_scr_gam_hau_sid_dut_tur_azi_moo_mao_ses_ben_pan_bsq_krd_wly_ewe_mnd_hin_ukr_swt_lit_lda_ger_est_tsn_cic_fin_swe_amr_geo_rom_bul_slo_arw_anl_owc_guj_hun_igb_sun_prs_ind_jpn_knd_kor_svk_urd_akn_ctl_mly_grk_amh_bat_cnt_glc_dgb_mcd_aeg_cze_alb_lat_pol_qcu_fre_ita_bos_ven_chh_mol_mlt_eng_tag_spa_bem_afr_dyu_jav_tha_sod_tml_fbf_yor_uzb_nor_por_aze_zul_vie_tig_swa_tsw_bam	-0.319496223700737	-0.756516776861862	0.45125161983103
352	mlt_lat_dyu_pol_sid_tig_heb_spa_uzb_tur_akn_sun_cic_ger_alb_bsq_mcd_anl_tsn_cnt_slo_urd_tsw_bul_fbf_rom_fin_ewe_moo_hun_arw_amr_geo_prs_por_rus_svk_wly_amh_scr_est_ses_mao_hin_jav_jpn_knd_kor_pan_mol_ven_bos_ind_nor_sod_mly_mnd_ben_lda_glc_chh_cze_afr_eng_swe_qcu_grk_ctl_dut_swt_hau_krd_aeg_ukr_tag_lit_swa_guj_xho_bat_tha_gam_tml_bam_yor_azi_fre_ita_aze_igb_vie_owc_zul_bem_dgb	-0.47720414697355	-1.1341207746363	0.259658812768041
353	amh_fre_swa_ita_tig_aeg_owc_hin_tur_aze_dgb_sun_tsn_bos_slo_bsq_ger_amr_swt_cnt_ukr_svk_lda_rus_tsw_scr_fin_bem_fbf_est_por_hau_geo_lat_pan_arw_lit_sid_mlt_swe_hun_ses_jav_guj_tag_jpn_tml_kor_ben_spa_moo_pol_mao_rom_wly_ind_mnd_krd_yor_cze_anl_dut_mol_urd_alb_qcu_eng_nor_mcd_bam_chh_bul_heb_grk_bat_ctl_ewe_prs_igb_mly_tha_sod_knd_cic_zul_uzb_afr_glc_azi_akn_vie_gam_ven_dyu_xho	-0.0800064371812771	-0.188667800846904	0.850764290801928
354	sod_nor_bem_mol_wly_chh_mlt_mcd_aze_azi_yor_jav_ses_spa_grk_bsq_dut_owc_cic_mnd_arw_afr_swt_lat_tsw_ctl_est_zul_akn_hun_eng_sid_geo_ita_rom_urd_fre_aeg_gam_glc_fin_ewe_bat_hin_mao_jpn_tml_kor_pan_bos_dgb_slo_ind_swe_hau_mly_cnt_ger_ven_pol_amr_prs_cze_guj_por_qcu_svk_lit_krd_lda_heb_bul_amh_alb_tag_ukr_moo_scr_bam_sun_tha_tig_knd_igb_tsn_tur_ben_rus_uzb_swa_vie_anl_dyu_xho_fbf	0.30012210444072	0.708723896105965	0.480268625584732
355	sid_krd_tsw_hin_mlt_heb_gam_ctl_uzb_aze_tsn_ind_lda_cze_dut_bsq_guj_tig_ewe_mnd_pan_eng_bam_afr_yor_ger_fin_igb_dyu_hun_mol_sod_geo_alb_grk_pol_glc_hau_aeg_urd_est_bem_bat_lat_jav_jpn_tml_kor_prs_swe_zul_nor_sun_spa_amr_tag_cnt_scr_xho_ukr_amh_ita_mcd_bul_arw_qcu_bos_fre_ben_swa_anl_por_chh_slo_mly_lit_swt_svk_moo_mao_tha_wly_knd_ven_akn_azi_rom_rus_tur_fbf_vie_owc_ses_dgb_cic	-0.129390866806792	-0.3051362632812	0.760944242225836
356	owc_alb_igb_ben_aeg_sod_amh_dut_uzb_aze_ven_jav_akn_lit_hin_bsq_swe_mlt_ses_cnt_eng_pol_zul_ukr_bam_arw_est_fbf_cic_fin_afr_chh_geo_bos_cze_rus_glc_sid_gam_grk_hun_swt_mly_fre_tag_jpn_knd_kor_por_urd_dyu_rom_mao_mcd_anl_ind_mnd_pan_ewe_krd_heb_ita_prs_lat_ctl_qcu_ger_scr_bul_dgb_tig_guj_wly_spa_sun_mol_xho_svk_tsw_bat_tha_hau_tml_swa_moo_tur_slo_nor_azi_bem_vie_amr_yor_tsn_lda	0.847207677676748	2.01938254854574	0.0463257781625847
357	owc_cze_swt_bos_mlt_aeg_sod_guj_azi_uzb_ven_sun_tsn_rom_bul_bsq_ita_hau_bam_cnt_glc_por_akn_prs_ewe_grk_fin_xho_cic_est_scr_gam_geo_ctl_afr_spa_hin_heb_amr_slo_hun_swa_mly_swe_tag_jpn_tml_kor_arw_alb_bem_lit_jav_rus_sid_bat_mnd_urd_dyu_nor_amh_krd_lat_fre_mol_qcu_ger_pan_ukr_lda_tig_eng_anl_svk_mao_pol_moo_ben_ses_ind_tha_chh_knd_zul_tsw_aze_dut_mcd_tur_yor_vie_wly_igb_dgb_fbf	-0.47980404124186	-1.14162533454053	0.256540766700718
358	heb_guj_fbf_afr_chh_wly_amr_ger_tur_aze_cic_mly_dyu_dut_ben_bsq_grk_sod_akn_cnt_arw_mol_ewe_bos_swt_pol_fin_dgb_yor_est_lit_hau_geo_ita_pan_slo_eng_gam_sid_svk_hun_bem_bat_nor_jav_jpn_tml_kor_ukr_spa_zul_rom_sun_urd_tig_tag_mnd_cze_swa_fre_owc_por_krd_rus_hin_qcu_mcd_bul_glc_moo_mlt_scr_anl_alb_mao_lat_igb_swe_bam_ind_tha_aeg_knd_ses_tsw_uzb_ctl_prs_azi_ven_vie_amh_tsn_lda_xho	-0.58154114190522	-1.38856894271526	0.168280682251975
359	sid_mol_xho_slo_aeg_amr_hau_ukr_azi_tur_swt_jav_tsn_swe_rom_bsq_cze_anl_yor_cnt_ita_glc_ven_fre_bem_alb_fin_dgb_moo_est_grk_tig_geo_lat_bos_nor_scr_mlt_gam_por_hun_swa_ind_ctl_mly_jpn_knd_kor_lit_svk_dyu_dut_tag_prs_amh_bat_mnd_afr_lda_mcd_chh_krd_urd_spa_hin_qcu_arw_ben_pan_fbf_wly_ger_owc_pol_sun_rus_ses_eng_zul_mao_tha_sod_tml_igb_tsw_uzb_bul_guj_aze_bam_vie_heb_akn_cic_ewe	-0.433794429618981	-1.02983642644058	0.305757711780226
360	sid_bul_ven_scr_owc_wly_sod_pan_aze_azi_ewe_mao_swt_lit_mcd_bsq_nor_anl_dyu_cnt_arw_bos_fbf_prs_igb_rus_hun_zul_swa_fin_slo_hau_geo_pol_ukr_krd_ben_amr_amh_ger_est_tsw_mly_hin_sun_jpn_tml_kor_urd_mol_lda_rom_jav_cze_aeg_ind_mnd_guj_xho_grk_heb_lat_ctl_swe_glc_qcu_por_afr_dut_bem_tig_svk_chh_eng_bat_ita_moo_fre_dgb_tag_tha_mlt_knd_tsn_yor_uzb_alb_spa_tur_bam_vie_gam_ses_cic_akn	-0.412310767940283	-0.976630794261597	0.331285580403573
361	tig_fre_akn_alb_sid_sod_mlt_krd_uzb_azi_dgb_tag_bem_eng_scr_bsq_por_gam_igb_mnd_afr_guj_xho_mol_yor_lat_fin_lda_zul_est_arw_aeg_geo_pan_nor_ger_dut_amr_chh_ctl_hun_fbf_mly_urd_mao_jpn_knd_kor_ita_hin_tsn_grk_bat_prs_hau_ind_cnt_lit_cic_cze_anl_mcd_rom_pol_svk_qcu_swe_ukr_glc_swa_wly_spa_amh_ben_sun_rus_bam_slo_moo_jav_tha_owc_tml_ewe_swt_aze_bos_bul_tur_ven_vie_heb_dyu_tsw_ses	0.0713184441382974	0.168130742770271	0.8668455217333
362	hau_krd_bem_ukr_chh_amr_wly_ger_uzb_aze_ses_sun_ven_bos_arw_bsq_guj_sod_fbf_mnd_urd_hin_dgb_scr_lda_pan_fin_swt_dyu_est_pol_sid_geo_glc_fre_swe_spa_heb_mlt_ita_hun_igb_tag_prs_mly_jpn_knd_kor_ctl_cze_yor_afr_jav_bul_gam_mao_cnt_mcd_bam_lit_tig_rom_nor_slo_dut_qcu_rus_mol_alb_tsw_aeg_eng_owc_svk_ind_ben_ewe_por_swa_bat_tha_anl_tml_xho_tsn_tur_grk_lat_azi_moo_vie_amh_akn_zul_cic	-0.549401141638102	-1.30806123622167	0.194076493429833
363	sod_scr_dyu_slo_wly_amr_tig_guj_tur_azi_zul_mao_moo_svk_cze_bsq_nor_sid_ven_mnd_bul_rus_yor_urd_igb_ukr_est_cic_ses_hun_pan_owc_geo_afr_spa_alb_bos_hau_heb_pol_fin_lda_sun_glc_bat_jpn_knd_kor_hin_mcd_bem_ger_mly_por_gam_tag_cnt_lit_dgb_grk_chh_ctl_mol_ben_swe_qcu_eng_dut_fre_ewe_amh_ita_anl_rom_ind_prs_akn_lat_swa_jav_tha_mlt_tml_tsn_bam_aze_arw_krd_uzb_fbf_vie_aeg_tsw_swt_xho	-0.0439830322863954	-0.103640895258937	0.917677504667421
364	amh_svk_yor_ita_hau_tig_mlt_eng_azi_tur_dgb_sun_tsw_alb_rus_bsq_cze_wly_swa_cnt_afr_grk_fbf_glc_akn_rom_hun_moo_swt_fin_lat_aeg_geo_prs_ukr_dut_fre_chh_heb_nor_est_tsn_jav_ctl_tag_jpn_knd_kor_urd_guj_cic_bul_ind_hin_sod_mao_mnd_lit_ses_spa_sid_mol_swe_pol_pan_qcu_por_bos_slo_dyu_gam_ger_anl_krd_bat_ben_bem_mcd_ven_mly_tha_amr_tml_ewe_xho_aze_scr_arw_uzb_igb_vie_owc_bam_zul_lda	-0.691111691991366	-1.6563111246876	0.101029198282817
365	wly_scr_lda_ben_hau_sod_amh_pol_azi_uzb_akn_jav_dyu_por_prs_bsq_lat_amr_igb_cnt_rom_bul_fbf_pan_ses_krd_hun_tsw_tsn_est_ita_gam_geo_eng_alb_swe_mol_anl_chh_svk_fin_ven_ind_urd_tag_jpn_tml_kor_ctl_dut_bam_cze_bat_nor_aeg_mly_mnd_guj_zul_afr_tig_rus_ger_mcd_arw_qcu_lit_bos_spa_swt_owc_grk_heb_slo_mao_ukr_cic_fre_yor_sun_tha_mlt_knd_dgb_moo_aze_glc_hin_tur_bem_vie_sid_swa_xho_ewe	0.36098804242725	0.850137210480178	0.397432178498511
366	sid_ctl_dyu_slo_amh_mlt_aeg_ita_aze_azi_swt_mly_ven_hin_mcd_bsq_nor_tig_ses_cnt_dut_ukr_dgb_swe_yor_pol_est_ewe_bem_fin_glc_wly_geo_ger_scr_mol_rus_heb_amr_grk_hun_akn_mao_spa_ind_jpn_knd_kor_bos_lit_xho_urd_sun_ben_hau_bat_mnd_por_swa_fre_gam_lat_krd_prs_cze_qcu_afr_rom_pan_tsw_chh_guj_owc_bul_jav_eng_igb_arw_moo_tag_tha_anl_tml_fbf_cic_tur_alb_svk_uzb_tsn_vie_sod_zul_bam_lda	-1.07769903939146	-2.64774683984237	0.0095183913257029
367	owc_fre_akn_lat_gam_sid_mlt_pan_azi_aze_dyu_mao_bem_alb_ger_bsq_swe_tig_tsw_cnt_por_scr_yor_ita_fbf_afr_hun_moo_ven_fin_ben_hau_geo_mcd_cze_slo_nor_anl_amh_pol_est_cic_ind_lit_sun_jpn_knd_kor_bul_prs_ses_rom_tag_svk_chh_bat_mnd_rus_lda_guj_aeg_urd_ctl_mol_arw_qcu_eng_spa_bos_tsn_heb_grk_wly_hin_jav_krd_swa_ukr_xho_mly_tha_amr_tml_zul_igb_tur_glc_dut_uzb_ewe_vie_sod_dgb_swt_bam	-0.465565006427837	-1.10797542468382	0.27072973246262
368	owc_afr_ses_bos_tig_hau_chh_por_tur_aze_dyu_sun_yor_pan_guj_bsq_fre_sid_ewe_mnd_rus_swe_tsw_lit_moo_bul_fin_cic_ven_hun_ctl_sod_geo_grk_arw_prs_pol_aeg_mlt_glc_est_lda_mao_alb_mly_jpn_tml_kor_nor_lat_xho_mol_jav_krd_anl_ind_cnt_svk_zul_urd_amh_ukr_cze_mcd_hin_qcu_ben_spa_dut_bam_gam_scr_amr_eng_bat_rom_igb_ita_bem_tag_tha_wly_knd_dgb_swt_uzb_slo_ger_azi_swa_vie_heb_tsn_fbf_akn	-0.445360318455156	-1.0578022672256	0.292885494738664
369	anl_lat_ewe_mcd_sod_wly_tig_nor_aze_uzb_tsn_tag_tsw_pan_svk_bsq_prs_heb_dyu_cnt_bos_dut_akn_ukr_swa_hin_fin_swt_zul_hun_cze_mlt_geo_spa_slo_krd_ctl_owc_amr_ita_est_yor_mly_lit_ind_jpn_tml_kor_por_guj_igb_ben_sun_swe_aeg_bat_mnd_pol_dgb_alb_sid_bul_arw_urd_glc_qcu_mol_fre_rom_ven_chh_grk_hau_eng_mao_afr_fbf_scr_bem_jav_tha_gam_knd_moo_xho_azi_rus_ger_tur_ses_vie_amh_lda_cic_bam	-0.221238768410549	-0.522427083396318	0.602615275737428
370	anl_pan_xho_spa_hau_heb_gam_grk_tur_uzb_akn_sun_tsn_bul_prs_bsq_ctl_wly_moo_cnt_lat_krd_zul_lit_fbf_cze_est_yor_ses_hun_guj_sid_geo_swe_ukr_bos_nor_tig_aeg_dut_fin_swa_bat_por_tag_jpn_tml_kor_fre_eng_bam_hin_jav_ger_mlt_ind_mnd_mol_lda_scr_sod_urd_arw_ben_ita_qcu_slo_svk_rom_bem_amr_alb_chh_afr_mly_rus_tsw_glc_dyu_mao_tha_amh_knd_cic_swt_azi_pol_mcd_aze_dgb_vie_owc_ewe_ven_igb	-0.43638210006465	-1.03492364533604	0.30338820796683
371	sod_eng_yor_svk_chh_mlt_wly_grk_uzb_aze_tsw_tag_dgb_rus_ctl_bsq_glc_amr_ven_cnt_mol_lat_zul_bos_lda_guj_est_akn_cic_fin_afr_anl_geo_ukr_dut_ben_ita_hau_gam_arw_hun_bem_jav_rom_mao_jpn_knd_kor_krd_ger_ses_mcd_ind_cze_sid_mly_mnd_bul_xho_nor_heb_hin_prs_lit_por_qcu_urd_slo_pan_swt_amh_fre_owc_alb_sun_pol_tsn_spa_bam_bat_tha_aeg_tml_ewe_fbf_tur_swe_scr_azi_swa_vie_tig_dyu_moo_igb	-0.651799835549004	-1.56049903274695	0.12203863479863
372	amh_ita_ven_cze_anl_hau_amr_glc_azi_aze_dyu_tag_tsn_ukr_arw_bsq_ctl_owc_bam_cnt_bul_nor_lda_svk_tsw_urd_hun_zul_igb_est_mol_aeg_geo_rus_grk_lat_afr_chh_tig_ger_fin_fbf_bat_alb_mao_jpn_knd_kor_scr_eng_dgb_lit_mly_krd_heb_sun_mnd_prs_cic_swe_sod_rom_slo_ben_guj_qcu_dut_pan_fre_bem_wly_hin_mlt_por_jav_mcd_xho_spa_swt_ind_tha_gam_tml_ses_yor_tur_pol_bos_uzb_moo_vie_sid_akn_swa_ewe	0.247989762140494	0.583316350548666	0.56109229044852
373	wly_hin_ven_swe_gam_tig_amh_rus_tur_uzb_igb_mao_xho_urd_grk_bsq_spa_aeg_bam_mnd_rom_prs_bem_krd_fbf_por_est_tsw_akn_fin_ita_mlt_geo_bul_ger_glc_guj_chh_sod_ctl_hun_cic_mly_pol_sun_jpn_tml_kor_pan_alb_ewe_cze_bat_arw_owc_tag_cnt_mcd_lda_lit_amr_nor_dut_slo_ukr_qcu_lat_eng_mol_moo_sid_fre_heb_scr_jav_afr_dgb_svk_yor_ind_tha_anl_knd_swt_swa_azi_bos_ben_aze_zul_vie_hau_ses_dyu_tsn	-0.0724653980333077	-0.170708426974437	0.864823883722592
374	anl_glc_lda_nor_heb_wly_sid_ben_uzb_azi_moo_tag_zul_rom_guj_bsq_pan_mlt_ses_cnt_ctl_por_tsn_fre_dgb_prs_fin_ewe_xho_est_urd_hau_geo_ukr_bul_arw_lit_gam_chh_bos_hun_bem_mao_afr_ind_jpn_knd_kor_scr_pol_ven_spa_bat_mol_tig_mly_mnd_svk_cic_mcd_sod_grk_hin_krd_ita_qcu_ger_rus_lat_fbf_amh_slo_aeg_swe_sun_eng_yor_cze_swa_jav_tha_owc_tml_tsw_akn_aze_dut_alb_tur_igb_vie_amr_swt_bam_dyu	0.129508534606347	0.304714941463782	0.761264123927794
375	aeg_pan_swa_hin_sod_chh_amr_dut_azi_uzb_ses_mao_akn_prs_grk_bsq_guj_gam_moo_mnd_arw_mcd_yor_ger_tsw_ukr_est_bem_xho_fin_glc_mlt_geo_urd_fre_ben_alb_anl_heb_afr_hun_fbf_sun_scr_tag_jpn_knd_kor_rom_swe_cic_cze_ind_bos_amh_bat_cnt_spa_dgb_por_owc_svk_eng_pol_ita_qcu_bul_slo_nor_ven_hau_lat_tig_rus_mly_ctl_swt_lit_dyu_jav_tha_sid_tml_bam_lda_aze_mol_krd_tur_igb_vie_wly_tsn_ewe_zul	-0.398677976354345	-0.944990662678138	0.34711235290897
376	amh_eng_dgb_spa_aeg_gam_chh_svk_uzb_aze_lda_tag_tsw_ukr_afr_bsq_dut_tig_swa_cnt_bos_urd_moo_mcd_tsn_scr_fin_cic_yor_hun_rom_owc_geo_rus_alb_prs_krd_anl_sid_pol_est_dyu_mly_slo_mao_jpn_tml_kor_ctl_fre_bam_bul_sun_ger_mlt_ind_mnd_guj_xho_por_sod_arw_lat_mol_pan_qcu_grk_ben_cze_akn_amr_nor_heb_hin_bat_ita_fbf_glc_ses_jav_tha_wly_knd_igb_ven_azi_swe_lit_tur_swt_vie_hau_ewe_bem_zul	0.233691341963484	0.550450071398231	0.583330485277371
377	sid_por_tsn_prs_owc_hau_chh_lit_aze_tur_moo_ind_tsw_grk_swe_bsq_ita_tig_dyu_mnd_dut_spa_igb_pan_fbf_ctl_est_zul_yor_fin_ukr_gam_geo_lat_rom_urd_hin_sod_anl_rus_hun_cic_tag_fre_mao_jpn_knd_kor_guj_alb_ewe_bul_jav_ben_heb_bat_cnt_arw_swa_krd_amr_cze_ger_mol_slo_qcu_glc_eng_pol_lda_mlt_svk_aeg_nor_mly_scr_bam_bos_dgb_sun_tha_amh_tml_bem_ses_azi_mcd_afr_uzb_ven_vie_wly_xho_akn_swt	0.77956181493459	1.85181395603993	0.0672253142164191
378	sod_ger_zul_rom_sid_heb_anl_mcd_aze_azi_bam_tag_lda_ukr_mol_bsq_slo_gam_bem_cnt_por_ben_tsn_svk_fbf_cze_fin_tsw_swt_est_pol_hau_geo_prs_bul_fre_alb_amr_chh_guj_hun_cic_bat_bos_jav_jpn_knd_kor_eng_nor_akn_glc_ind_hin_wly_mao_mnd_dut_moo_scr_tig_afr_swe_lit_ita_qcu_pan_krd_grk_dgb_aeg_arw_amh_ctl_sun_lat_igb_urd_xho_mly_tha_mlt_tml_ewe_dyu_uzb_spa_rus_tur_ses_vie_owc_ven_yor_swa	-0.458758663430142	-1.09024538159111	0.27842186925865
379	tig_urd_swa_ger_chh_sod_mlt_ctl_azi_aze_yor_sun_igb_lit_glc_bsq_fre_aeg_zul_mnd_bul_guj_moo_pan_ewe_ben_est_ses_tsn_hun_lat_wly_geo_prs_svk_nor_swe_amh_gam_pol_fin_dgb_tag_ukr_mly_jpn_tml_kor_spa_scr_akn_hin_ind_grk_hau_jav_cnt_rus_tsw_por_amr_krd_afr_mol_alb_qcu_arw_ita_eng_lda_heb_mcd_sid_bos_mao_cze_bam_slo_fbf_bat_tha_owc_knd_ven_dyu_tur_dut_rom_uzb_cic_vie_anl_swt_bem_xho	-0.342686982111128	-0.812167688155009	0.418769457468492
380	chh_mcd_bam_spa_aeg_hau_mlt_ukr_uzb_azi_fbf_sun_zul_swe_scr_bsq_rom_amr_cic_cnt_bul_pan_xho_urd_ewe_grk_est_dyu_lda_fin_mol_anl_geo_fre_pol_ctl_hin_owc_heb_ita_hun_akn_tag_alb_mao_jpn_tml_kor_ger_slo_yor_nor_jav_eng_sid_ind_mnd_afr_swt_rus_sod_dut_cze_arw_krd_qcu_guj_ben_bos_igb_wly_por_tig_lat_mly_lit_dgb_prs_tsw_bat_tha_gam_knd_tsn_bem_tur_glc_svk_aze_ven_vie_amh_ses_moo_swa	-0.151044082065569	-0.356334253347805	0.722397389230162
381	amh_prs_ewe_ukr_sod_tig_aeg_lit_aze_uzb_swt_bat_tsw_eng_scr_bsq_svk_amr_yor_mnd_krd_urd_dyu_ger_ven_arw_hun_bem_zul_fin_mol_gam_geo_alb_swe_hin_cze_anl_owc_fre_est_cic_mly_ita_mao_jpn_tml_kor_mcd_bos_xho_slo_sun_glc_chh_ind_cnt_pol_moo_spa_sid_por_ben_ctl_bul_qcu_guj_rus_pan_igb_heb_afr_mlt_dut_jav_lat_swa_rom_dgb_tag_tha_wly_knd_bam_tsn_tur_nor_grk_azi_ses_vie_hau_akn_fbf_lda	-0.635223757348124	-1.51979583053984	0.131954882517488
382	gam_bul_yor_rom_wly_hau_anl_prs_aze_uzb_moo_tag_swt_ctl_ger_bsq_fre_amr_ven_cnt_alb_grk_ses_nor_cic_mcd_fin_bam_igb_hun_krd_chh_geo_glc_bos_lat_hin_tig_amh_pan_est_ewe_jav_lit_ind_jpn_tml_kor_ukr_ita_tsw_guj_bat_afr_sod_mly_mnd_urd_tsn_cze_aeg_eng_spa_mol_swe_qcu_scr_por_slo_xho_owc_arw_sid_pol_mao_dut_bem_ben_dgb_sun_tha_heb_knd_akn_swa_tur_rus_svk_azi_lda_vie_mlt_fbf_zul_dyu	-0.616598495685335	-1.47292147758017	0.144148704049851
383	gam_lit_cic_bos_sid_anl_chh_rus_tur_azi_tsn_jav_ewe_prs_arw_bsq_nor_owc_tsw_cnt_slo_afr_dyu_fre_igb_pol_hun_akn_swa_est_krd_wly_geo_grk_eng_dut_spa_amh_sod_hin_fin_dgb_mly_ben_sun_jpn_knd_kor_guj_swe_swt_scr_bat_glc_heb_mao_mnd_rom_xho_ita_mlt_ukr_ger_ctl_bul_qcu_mol_pan_lat_ses_hau_alb_amr_svk_ind_por_moo_urd_lda_tag_tha_aeg_tml_ven_bem_uzb_mcd_cze_aze_yor_vie_tig_zul_bam_fbf	-0.132899571427396	-0.313111052257528	0.754897403393059
384	mlt_scr_igb_ukr_hau_owc_aeg_prs_tur_aze_lda_mly_fbf_arw_mol_bsq_hin_gam_zul_cnt_dut_urd_moo_slo_akn_pan_est_ewe_ses_fin_ger_amh_geo_eng_bos_por_alb_chh_amr_rus_hun_cic_tag_bul_jav_jpn_knd_kor_pol_afr_tsw_mcd_mao_ita_sod_bat_mnd_lit_tsn_cze_tig_guj_fre_lat_spa_qcu_ben_krd_glc_bem_heb_svk_sid_ctl_ind_rom_yor_nor_xho_sun_tha_wly_tml_dgb_bam_azi_swe_grk_uzb_swa_vie_anl_ven_dyu_swt	-0.739001087205062	-1.77644396932573	0.0789299297252027
385	wly_slo_moo_ctl_sid_tig_chh_fre_tur_uzb_tsn_sun_dgb_ben_bos_bsq_cze_amh_yor_cnt_prs_urd_ven_ger_swt_guj_hun_igb_ses_est_lit_owc_geo_grk_ukr_mcd_lat_gam_mlt_afr_fin_xho_mao_svk_ind_jpn_knd_kor_spa_krd_bam_arw_mly_pol_sod_jav_mnd_glc_fbf_swe_heb_ita_bul_hin_rom_qcu_por_alb_nor_bem_aeg_pan_anl_rus_tag_scr_ewe_dut_cic_bat_tha_hau_tml_akn_dyu_azi_mol_eng_aze_tsw_vie_amr_lda_swa_zul	0.641066102754589	1.51766135713982	0.13249190905901
386	amr_dut_ven_arw_anl_amh_heb_rus_tur_aze_dyu_sun_ewe_slo_hin_bsq_por_sod_yor_mnd_ukr_ita_igb_lit_tsw_guj_hun_ses_swt_fin_swe_hau_geo_pan_bul_grk_svk_wly_chh_scr_est_cic_ind_spa_bat_jpn_knd_kor_mcd_alb_fbf_ben_jav_urd_mlt_mao_cnt_mol_lda_bos_sid_lat_fre_pol_ger_qcu_krd_afr_eng_akn_tig_nor_gam_rom_mly_ctl_zul_glc_bem_tag_tha_owc_tml_moo_dgb_azi_prs_cze_uzb_tsn_vie_aeg_xho_swa_bam	-0.438351818606039	-1.04057506249235	0.30077049172026
387	gam_mol_fbf_spa_tig_heb_sod_ita_azi_uzb_swa_mao_zul_hin_slo_bsq_eng_amr_ewe_mnd_ukr_krd_bam_urd_akn_afr_est_ses_tsw_fin_mcd_anl_geo_ger_pol_svk_alb_chh_mlt_ctl_hun_tsn_jav_glc_bat_jpn_tml_kor_lit_bos_moo_swe_tag_por_hau_mly_cnt_arw_igb_pan_owc_rom_scr_ben_bul_qcu_rus_prs_dut_ven_sid_fre_wly_grk_sun_nor_lda_guj_dyu_ind_tha_aeg_knd_yor_xho_aze_cze_lat_tur_bem_vie_amh_swt_cic_dgb	-0.626532305184052	-1.49558801971683	0.138146851931148
388	sod_urd_lda_alb_heb_hau_gam_ger_uzb_aze_tsw_mao_bem_afr_pol_bsq_grk_tig_dyu_cnt_ctl_eng_fbf_dut_swt_svk_est_tsn_ven_fin_mcd_sid_geo_lat_glc_swe_ukr_owc_amr_lit_hun_cic_ind_cze_jav_jpn_tml_kor_krd_slo_moo_pan_bat_bul_wly_mly_mnd_prs_zul_scr_anl_ita_hin_spa_por_qcu_fre_mol_rom_bam_mlt_arw_aeg_ben_tag_guj_swa_bos_xho_sun_tha_chh_knd_ewe_dgb_azi_rus_nor_tur_yor_vie_amh_igb_akn_ses	1.13053558820179	2.73957044930548	0.00737486129386092
389	chh_dut_tsw_lit_heb_sid_aeg_glc_azi_uzb_tsn_sun_moo_hin_spa_bsq_guj_anl_ven_cnt_pan_urd_zul_arw_bem_rus_hun_dyu_fbf_fin_prs_wly_geo_swe_ita_ukr_grk_mlt_amr_ctl_est_swt_ind_alb_tag_jpn_tml_kor_fre_mol_ewe_nor_mao_rom_amh_bat_mnd_slo_yor_por_tig_afr_cze_eng_bos_qcu_scr_lat_bul_ses_sod_krd_gam_pol_mly_ger_igb_ben_lda_jav_tha_hau_knd_cic_xho_tur_mcd_svk_aze_bam_vie_owc_dgb_swa_akn	-0.703851136148949	-1.6847055865411	0.0953985945294397
390	owc_bul_akn_lat_tig_wly_chh_nor_azi_tur_yor_tag_bam_slo_eng_bsq_guj_aeg_ewe_mnd_lit_prs_xho_ita_swa_bos_fin_moo_tsn_est_glc_mlt_geo_spa_scr_ben_pol_amr_sod_arw_hun_swt_mao_svk_bat_jpn_tml_kor_afr_krd_tsw_dut_sun_cze_amh_mly_cnt_pan_dyu_rus_sid_mcd_urd_ctl_alb_qcu_ukr_fre_grk_cic_gam_swe_anl_por_ind_hin_dgb_mol_lda_jav_tha_hau_knd_igb_bem_aze_rom_ger_uzb_ses_vie_heb_fbf_ven_zul	-0.312767826488018	-0.739801202680846	0.461284061474958
391	tig_pan_zul_glc_chh_amr_hau_svk_aze_tur_ven_tag_bam_bos_slo_bsq_grk_wly_tsw_mnd_por_lit_cic_mol_dgb_rus_hun_bem_swa_est_ctl_sid_geo_mcd_alb_rom_lat_heb_anl_cze_fin_xho_ind_guj_sun_jpn_knd_kor_bul_fre_igb_spa_mao_urd_aeg_bat_cnt_ukr_lda_krd_sod_nor_prs_ben_afr_qcu_ita_swe_hin_ses_amh_ger_mlt_eng_jav_pol_moo_arw_ewe_mly_tha_gam_tml_fbf_akn_uzb_dut_scr_azi_yor_vie_owc_dyu_tsn_swt	0.00831681431649665	0.0196010280971561	0.984403635757026
392	amr_grk_xho_arw_gam_tig_aeg_ger_tur_aze_moo_bat_lda_prs_urd_bsq_rus_owc_igb_mnd_svk_dut_cic_alb_dgb_ben_fin_zul_ses_est_rom_mlt_geo_scr_fre_nor_spa_heb_amh_swe_hun_tsn_tag_ita_jav_jpn_tml_kor_lit_cze_ewe_ctl_sun_afr_anl_mao_cnt_guj_swa_slo_wly_eng_por_bos_glc_qcu_ukr_mcd_lat_bam_chh_hin_hau_krd_mly_pol_akn_bul_fbf_ind_tha_sod_knd_ven_swt_azi_pan_mol_uzb_yor_vie_sid_bem_dyu_tsw	-0.700566745798733	-1.68179571600983	0.0959636165074512
393	heb_slo_ewe_ita_owc_sid_chh_fre_uzb_azi_zul_mao_dyu_prs_hin_bsq_mcd_anl_fbf_mnd_bul_lat_tsn_guj_ses_eng_est_bam_lda_hun_glc_hau_geo_grk_ger_ctl_dut_tig_aeg_swe_fin_igb_ind_lit_tag_jpn_knd_kor_ben_spa_swt_nor_sun_rus_amh_jav_cnt_cze_akn_scr_amr_pan_arw_alb_bos_qcu_por_krd_svk_bem_mlt_rom_sod_pol_bat_ukr_swa_urd_ven_mly_tha_gam_tml_cic_dgb_aze_mol_afr_tur_yor_vie_wly_xho_moo_tsw	-0.124983396995381	-0.29527299762515	0.768443546429905
394	chh_mol_tsn_lat_mlt_anl_amh_afr_uzb_aze_swt_mao_ven_dut_ger_bsq_grk_sod_lda_cnt_ben_swe_akn_guj_bam_lit_hun_dyu_dgb_fin_arw_amr_geo_svk_rom_spa_cze_aeg_wly_por_est_xho_sun_scr_ind_jpn_tml_kor_glc_pan_swa_prs_tag_nor_tig_bat_mnd_pol_zul_alb_gam_mcd_rus_ukr_krd_qcu_hin_slo_ctl_fbf_sid_bos_owc_urd_jav_bul_tsw_eng_cic_mly_tha_heb_knd_yor_ewe_azi_fre_ita_tur_moo_vie_hau_bem_igb_ses	-1.12183557532316	-2.75701878890363	0.00702113629869021
395	chh_ctl_tsw_lat_heb_gam_amr_alb_uzb_azi_ewe_mly_fbf_slo_eng_bsq_rus_aeg_akn_mnd_grk_arw_dyu_fre_xho_ben_hun_igb_dgb_fin_dut_tig_geo_por_pan_ita_bos_sod_sid_swe_est_ses_bat_krd_sun_jpn_tml_kor_urd_lit_ven_mol_tag_prs_amh_jav_cnt_guj_lda_hin_hau_ger_glc_pol_svk_qcu_nor_ukr_rom_cic_anl_bul_mlt_scr_ind_cze_zul_spa_swa_mao_tha_wly_knd_bam_moo_tur_afr_mcd_aze_tsn_vie_owc_bem_swt_yor	0.190214648773008	0.447835869100088	0.6553131340476
396	amh_pan_dyu_rus_sod_heb_amr_bos_aze_tur_fbf_mao_ses_ita_afr_bsq_nor_chh_swa_mnd_prs_arw_bem_bul_igb_rom_fin_lda_swt_hun_mol_tig_geo_urd_pol_svk_cze_wly_sid_spa_est_ewe_mly_grk_sun_jpn_knd_kor_alb_guj_ven_ctl_jav_scr_anl_bat_cnt_slo_cic_ger_gam_ben_hin_dut_glc_qcu_lit_mcd_ukr_moo_hau_swe_owc_eng_tag_fre_akn_lat_tsw_ind_tha_mlt_tml_yor_dgb_uzb_krd_por_azi_bam_vie_aeg_xho_tsn_zul	0.0351101480299635	0.0827521560694032	0.934226464476402
397	hau_por_ses_slo_sod_chh_aeg_scr_azi_uzb_swt_mly_bam_bos_dut_bsq_krd_tig_swa_mnd_spa_ben_igb_svk_dyu_mol_hun_ewe_xho_est_lat_amh_geo_ukr_fre_prs_ctl_wly_sid_nor_fin_cic_sun_alb_jav_jpn_knd_kor_pol_urd_akn_ita_ind_eng_mlt_mao_cnt_ger_tsn_arw_heb_cze_afr_mcd_glc_qcu_pan_swe_rus_lda_anl_hin_gam_lit_tag_rom_bem_guj_moo_bat_tha_owc_tml_tsw_yor_aze_bul_grk_tur_fbf_vie_amr_dgb_ven_zul	0.466674092821919	1.10238795280428	0.273137707339735
398	owc_hin_xho_mol_hau_gam_anl_nor_aze_tur_tsw_mly_lda_rom_eng_bsq_krd_tig_bam_mnd_urd_slo_fbf_prs_yor_mcd_hun_moo_akn_est_arw_sod_geo_ukr_ctl_lit_lat_mlt_amh_svk_fin_ses_bat_por_ind_jpn_knd_kor_ita_grk_zul_rus_jav_spa_wly_tag_cnt_bul_dyu_bos_amr_pan_fre_swe_ben_qcu_pol_glc_guj_igb_chh_scr_heb_dut_sun_afr_bem_ger_ewe_mao_tha_sid_tml_tsn_cic_uzb_cze_alb_azi_swt_vie_aeg_swa_ven_dgb	-0.0762494500299034	-0.179721892430985	0.857761912908451
399	gam_mol_dyu_swe_aeg_amh_sod_cze_azi_uzb_ewe_mly_swt_mcd_grk_bsq_bos_anl_tsw_mnd_afr_lat_xho_svk_akn_hin_fin_ven_cic_hun_alb_heb_geo_spa_por_ita_ben_amr_sid_ukr_est_bam_ind_ger_tag_jpn_knd_kor_rus_lit_dgb_dut_bat_slo_wly_sun_cnt_urd_zul_fre_mlt_bul_pan_arw_krd_qcu_glc_ctl_prs_fbf_chh_nor_hau_rom_mao_scr_bem_guj_tsn_jav_tha_owc_tml_yor_swa_aze_eng_pol_tur_moo_vie_tig_lda_igb_ses	-0.257375763305389	-0.608709583332924	0.544200926370276
400	mlt_ita_zul_guj_gam_amr_owc_fre_tur_azi_xho_sun_yor_eng_rus_bsq_alb_anl_fbf_mnd_lat_spa_swt_pan_cic_afr_est_ven_akn_fin_swe_heb_geo_rom_ger_mol_lit_sod_tig_mcd_hun_moo_tag_svk_mao_jpn_tml_kor_cze_grk_ewe_ben_ind_dut_sid_jav_cnt_urd_dyu_ukr_wly_bul_ctl_hin_glc_qcu_scr_arw_prs_swa_chh_por_aeg_krd_mly_nor_tsn_slo_dgb_bat_tha_amh_knd_lda_ses_aze_bos_pol_uzb_bam_vie_hau_bem_igb_tsw	-0.128656554545273	-0.303220530689176	0.762399064935616
401	amr_svk_swt_spa_owc_tig_aeg_ita_aze_uzb_lda_mao_swa_urd_pan_bsq_dut_chh_ses_mnd_ctl_krd_bam_nor_tsw_bos_hun_ewe_moo_est_grk_hau_geo_eng_ben_swe_lit_heb_sod_rom_fin_yor_tag_por_sun_jpn_tml_kor_afr_pol_dyu_ukr_jav_alb_amh_ind_cnt_glc_bem_cze_sid_bul_mcd_hin_lat_qcu_guj_rus_slo_tsn_gam_prs_wly_fre_mly_mol_dgb_scr_xho_bat_tha_anl_knd_zul_ven_tur_ger_arw_azi_akn_vie_mlt_cic_fbf_igb	-1.08009250863384	-2.64821746136037	0.00950609620994969
402	anl_ita_dgb_alb_mlt_amh_owc_ctl_azi_aze_swt_ind_bam_arw_glc_bsq_cze_wly_moo_cnt_ger_mcd_ses_bul_cic_slo_est_yor_akn_hun_swe_heb_geo_lit_dut_por_ben_hau_chh_rom_fin_bem_bat_ukr_sun_jpn_knd_kor_afr_pan_swa_guj_mao_bos_sod_mly_mnd_pol_fbf_krd_amr_hin_rus_urd_grk_qcu_prs_fre_nor_ven_gam_lat_aeg_eng_tag_mol_ewe_scr_zul_jav_tha_sid_tml_tsw_tsn_tur_svk_spa_uzb_dyu_vie_tig_xho_lda_igb	0.206770596111902	0.486415538887442	0.627816865743964
403	amh_spa_zul_ukr_heb_mlt_hau_por_azi_aze_moo_tag_xho_nor_afr_bsq_fre_anl_yor_mnd_pan_guj_dgb_prs_tsn_eng_est_bem_lda_fin_ben_amr_geo_ger_ita_cze_alb_tig_gam_bul_hun_swt_mly_svk_jav_jpn_knd_kor_urd_dut_akn_scr_sun_pol_wly_mao_cnt_mol_igb_krd_aeg_rus_glc_bos_slo_qcu_swe_arw_grk_bam_chh_mcd_sid_rom_bat_hin_ses_lit_ven_ind_tha_owc_tml_fbf_dyu_tur_ctl_lat_uzb_cic_vie_sod_tsw_ewe_swa	-0.215401556133701	-0.50862988170432	0.61221619058141
404	amr_eng_lda_prs_anl_sid_mlt_ukr_aze_uzb_tsw_ind_zul_spa_krd_bsq_nor_owc_bem_mnd_afr_lit_dyu_lat_swa_rom_fin_moo_swt_est_cze_aeg_geo_mol_rus_pan_ctl_sod_amh_ita_hun_cic_bat_pol_mao_jpn_knd_kor_swe_scr_ven_guj_jav_bos_gam_tag_cnt_glc_xho_svk_wly_arw_slo_bul_alb_qcu_grk_ger_ben_dgb_tig_hin_hau_por_mly_urd_bam_fre_igb_sun_tha_chh_tml_akn_tsn_azi_mcd_dut_tur_yor_vie_heb_ewe_fbf_ses	0.0555557623394946	0.130792432056939	0.896222019230493
405	chh_prs_ses_nor_mlt_amh_gam_krd_tur_aze_bam_mao_swa_arw_ita_bsq_scr_aeg_cic_mnd_guj_alb_swt_mol_zul_ben_hun_igb_ven_est_glc_heb_geo_rom_bul_slo_dut_wly_sid_mcd_fin_bem_sun_por_ind_jpn_tml_kor_pan_lat_akn_ger_bat_fre_amr_jav_cnt_urd_tsn_swe_sod_cze_svk_ctl_afr_qcu_eng_rus_lit_xho_anl_ukr_owc_grk_mly_bos_ewe_pol_tsw_tag_tha_tig_knd_dyu_lda_azi_spa_hin_uzb_yor_vie_hau_dgb_moo_fbf	-0.0396889281993183	-0.0935362001006148	0.925678809263683
406	gam_rom_yor_dut_owc_aeg_heb_alb_azi_uzb_tsn_jav_bem_scr_afr_bsq_prs_chh_fbf_cnt_glc_hin_akn_ctl_igb_cze_est_swt_tsw_fin_grk_anl_geo_bos_mcd_swe_ukr_tig_hau_fre_hun_zul_tag_por_bat_jpn_tml_kor_ben_mol_ven_rus_ind_lat_amh_mao_mnd_slo_cic_ita_mlt_arw_krd_eng_nor_qcu_svk_ger_guj_dyu_amr_bul_sod_spa_sun_lit_lda_pan_ewe_mly_tha_sid_knd_xho_swa_aze_pol_urd_tur_dgb_vie_wly_ses_moo_bam	-0.581260095325936	-1.38605145970832	0.169045625188531
407	owc_mcd_zul_ctl_chh_sid_gam_spa_azi_uzb_ewe_mly_swa_eng_ger_bsq_cze_mlt_tsn_cnt_scr_hin_yor_guj_xho_rus_hun_bam_swt_est_bul_aeg_geo_ben_grk_swe_afr_heb_wly_lit_fin_lda_bat_fre_mao_jpn_knd_kor_krd_ukr_dgb_ita_ind_urd_amr_tag_mnd_pol_moo_por_anl_mol_arw_pan_glc_qcu_lat_svk_bos_ven_sod_prs_amh_nor_jav_rom_akn_dut_bem_sun_tha_hau_tml_igb_cic_tur_slo_alb_aze_dyu_vie_tig_tsw_ses_fbf	0.0080431114928909	0.0189620532000796	0.984911999790103
408	amh_alb_swt_por_chh_wly_aeg_nor_tur_aze_tsn_ind_ven_rus_ita_bsq_krd_heb_bam_mnd_mol_glc_igb_urd_fbf_spa_est_dyu_lda_fin_svk_owc_geo_rom_ben_eng_ukr_mlt_hau_lit_hun_xho_mao_ger_jav_jpn_tml_kor_pan_prs_tsw_mcd_sun_arw_sod_mly_cnt_slo_bem_guj_sid_fre_cze_lat_hin_qcu_grk_bul_ctl_yor_tig_afr_anl_scr_bat_pol_ewe_bos_ses_tag_tha_amr_knd_zul_dgb_uzb_dut_swe_azi_swa_vie_gam_cic_moo_akn	-0.426173730684077	-1.01145077286983	0.314425047474994
409	owc_mol_igb_scr_aeg_amr_mlt_rom_aze_azi_ewe_sun_ses_mcd_afr_bsq_pan_amh_tsn_cnt_spa_bul_bam_prs_ven_ctl_hun_swa_fbf_est_lat_tig_geo_ita_rus_cze_hin_sid_chh_svk_fin_xho_mly_ukr_bat_jpn_tml_kor_krd_ben_tsw_lit_tag_alb_wly_jav_mnd_eng_dgb_nor_heb_slo_urd_glc_swe_qcu_bos_ger_dut_cic_sod_por_anl_fre_ind_pol_moo_arw_lda_mao_tha_gam_knd_dyu_yor_uzb_guj_grk_tur_swt_vie_hau_zul_akn_bem	0.101152348378665	0.237944248510009	0.812447790456646
410	tig_alb_ses_krd_amr_hau_owc_fre_uzb_aze_yor_tag_swa_arw_mcd_bsq_nor_gam_dgb_cnt_hin_pol_akn_eng_lda_mol_est_bam_ewe_fin_swe_chh_geo_prs_cze_pan_ger_sid_heb_ita_hun_cic_bat_dut_mly_jpn_knd_kor_guj_glc_zul_ctl_jav_bul_wly_ind_mnd_urd_fbf_rus_anl_afr_grk_ukr_lat_qcu_scr_lit_slo_ven_aeg_svk_sod_spa_mao_rom_xho_ben_tsw_sun_tha_mlt_tml_dyu_tsn_tur_por_bos_azi_moo_vie_amh_igb_swt_bem	0.551697365009747	1.30354452907586	0.195606666647928
411	mlt_prs_swt_dut_hau_wly_heb_rom_uzb_aze_fbf_mao_dyu_spa_fre_bsq_ben_sid_akn_cnt_rus_lat_tsn_mcd_moo_cze_est_cic_ewe_fin_ita_amh_geo_ukr_por_glc_nor_amr_anl_bos_hun_ven_mly_krd_tag_jpn_tml_kor_grk_ger_igb_swe_ind_pol_chh_jav_mnd_hin_lda_arw_aeg_ctl_pan_mol_slo_qcu_svk_lit_scr_ses_sod_alb_owc_urd_sun_guj_bem_bul_bam_bat_tha_tig_knd_yor_zul_tur_eng_afr_azi_tsw_vie_gam_dgb_swa_xho	0.224984066131237	0.530150412324114	0.597271175521251
412	wly_rom_ven_svk_heb_aeg_sod_urd_azi_aze_swt_mao_fbf_slo_lit_bsq_dut_amr_dgb_cnt_afr_lat_igb_spa_lda_eng_hun_tsw_tsn_fin_ben_amh_geo_glc_scr_mcd_cze_sid_hau_ita_est_ewe_mly_ukr_bat_jpn_knd_kor_fre_alb_moo_ctl_tag_bul_gam_sun_mnd_prs_dyu_por_tig_guj_swe_hin_grk_qcu_krd_bos_arw_yor_mlt_nor_owc_pan_jav_pol_swa_mol_ses_ind_tha_anl_tml_cic_bem_uzb_rus_ger_tur_akn_vie_chh_zul_bam_xho	-0.739231864049291	-1.77594472413835	0.0790127497736923
413	sod_lat_xho_ita_wly_amr_heb_cze_azi_tur_ewe_ind_zul_nor_slo_bsq_por_amh_bam_mnd_swe_lit_cic_glc_akn_bos_hun_dyu_tsw_fin_afr_mlt_geo_ukr_prs_guj_pol_aeg_hau_eng_est_fbf_tag_bul_mly_jpn_knd_kor_fre_urd_tsn_alb_mao_krd_sid_jav_cnt_ger_ses_ctl_owc_spa_mol_hin_scr_qcu_rom_ben_grk_swt_chh_pan_gam_rus_sun_svk_igb_dut_moo_bat_tha_tig_tml_dgb_ven_uzb_mcd_arw_aze_swa_vie_anl_bem_lda_yor	-1.29109053936226	-3.2102363772961	0.00182111297479746
414	hau_slo_zul_krd_tig_anl_wly_rom_uzb_azi_moo_jav_ses_cze_lit_bsq_hin_mlt_akn_cnt_glc_nor_xho_afr_tsw_mcd_hun_ven_ewe_fin_eng_aeg_geo_fre_pan_bos_dut_amr_owc_mol_est_dyu_sun_alb_mao_jpn_knd_kor_swe_ctl_fbf_scr_mly_urd_sid_tag_mnd_guj_cic_svk_sod_arw_spa_bul_lat_qcu_ben_ukr_ger_swt_heb_grk_gam_ita_bat_rus_lda_pol_tsn_ind_tha_chh_tml_bam_yor_aze_prs_por_tur_igb_vie_amh_bem_swa_dgb	-0.405304115809253	-0.962342281615265	0.338373238966758
415	hau_cze_tsn_arw_gam_sid_heb_urd_azi_aze_bem_mao_bam_mol_glc_bsq_rom_aeg_zul_cnt_ben_bul_xho_spa_ewe_dut_hun_lda_akn_fin_alb_wly_geo_afr_nor_ger_ukr_tig_mlt_swe_est_swa_mly_scr_ind_jpn_tml_kor_grk_ita_igb_rus_bat_bos_anl_jav_mnd_pan_fbf_prs_chh_pol_fre_ctl_por_qcu_krd_hin_lit_tsw_amh_slo_owc_eng_tag_svk_dyu_guj_moo_sun_tha_amr_knd_yor_cic_tur_mcd_lat_uzb_ven_vie_sod_dgb_swt_ses	-0.744697437235924	-1.78716135835598	0.077169253529534
416	chh_urd_swa_scr_amh_wly_heb_bul_aze_tur_ewe_mly_dgb_pol_glc_bsq_pan_anl_ven_mnd_lit_swe_bam_mol_tsn_rus_hun_dyu_fbf_est_ger_sid_geo_rom_spa_por_svk_owc_gam_arw_fin_akn_jav_guj_ind_jpn_knd_kor_dut_mcd_tsw_eng_tag_prs_sod_sun_cnt_bos_ses_grk_amr_cze_nor_ben_fre_qcu_afr_hin_ita_igb_aeg_slo_hau_alb_mao_lat_bem_ukr_moo_bat_tha_mlt_tml_swt_zul_uzb_krd_ctl_azi_cic_vie_tig_lda_xho_yor	0.492290693693441	1.16748824494072	0.245997838878292
417	chh_ben_tsn_ita_amr_owc_aeg_eng_uzb_tur_zul_mao_igb_fre_mcd_bsq_krd_tig_swa_mnd_spa_ger_bem_bul_xho_lit_fin_dyu_akn_est_guj_wly_geo_grk_ctl_swe_urd_hau_anl_rom_hun_ses_jav_por_tag_jpn_tml_kor_arw_svk_ven_nor_ind_rus_sid_bat_cnt_pol_ewe_alb_mlt_glc_cze_bos_lat_qcu_ukr_hin_slo_dgb_amh_prs_sod_afr_mly_mol_tsw_pan_cic_sun_tha_heb_knd_bam_lda_azi_dut_scr_aze_yor_vie_gam_moo_fbf_swt	0.134132906067854	0.315616764447926	0.753000588400724
418	owc_rom_tsn_pol_heb_sid_tig_spa_aze_tur_ven_sun_dyu_slo_mol_bsq_arw_gam_lda_mnd_dut_swe_cic_pan_moo_ger_est_xho_bem_fin_nor_aeg_geo_por_bos_fre_afr_mlt_amr_lat_hun_igb_jav_prs_mao_jpn_knd_kor_lit_glc_bam_svk_bat_ctl_anl_ind_cnt_alb_akn_scr_chh_mcd_ita_cze_eng_qcu_krd_ben_urd_swt_sod_guj_hau_bul_tag_rus_yor_ukr_zul_mly_tha_amh_tml_ses_ewe_uzb_hin_grk_azi_tsw_vie_wly_swa_dgb_fbf	0.283460116127766	0.666912075732117	0.506479587574575
419	hau_eng_lda_nor_wly_amr_anl_pol_uzb_aze_cic_tag_bem_dut_rom_bsq_pan_heb_bam_cnt_spa_ctl_dgb_krd_tsn_alb_fin_swt_tsw_hun_mol_chh_geo_ger_rus_ita_swe_tig_sid_arw_est_xho_mly_ben_mao_jpn_tml_kor_ukr_urd_ven_afr_ind_lat_sod_bat_mnd_bul_akn_scr_mlt_cze_guj_hin_por_qcu_bos_svk_glc_ewe_amh_grk_gam_fre_sun_mcd_ses_prs_fbf_jav_tha_owc_knd_swa_dyu_azi_slo_lit_tur_yor_vie_aeg_zul_moo_igb	-0.790483016721697	-1.90540862278418	0.0598162268620805
420	sod_mcd_swa_slo_aeg_amh_anl_dut_azi_tur_bem_ind_ven_lit_glc_bsq_pan_sid_bam_mnd_mol_rus_swt_arw_zul_alb_est_yor_tsn_hun_krd_tig_geo_prs_afr_hin_rom_gam_hau_svk_fin_igb_mly_fre_jav_jpn_knd_kor_pol_por_tsw_ben_tag_ita_chh_bat_cnt_urd_xho_swe_mlt_cze_ger_spa_lat_qcu_scr_nor_eng_dyu_owc_guj_wly_grk_mao_ukr_ewe_ctl_lda_sun_tha_amr_tml_dgb_akn_aze_bul_bos_uzb_cic_vie_heb_ses_moo_fbf	-0.413453930267249	-0.981349214128272	0.328966641356213
421	gam_swe_dgb_hin_aeg_mlt_sid_rus_aze_uzb_swt_sun_ven_dut_alb_bsq_pan_owc_bam_mnd_ita_slo_yor_rom_tsn_svk_fin_cic_lda_est_lit_wly_geo_arw_bul_krd_scr_anl_chh_guj_hun_bem_jav_ukr_mly_jpn_knd_kor_glc_spa_ses_ger_ind_grk_heb_bat_cnt_urd_fbf_eng_amh_nor_fre_afr_prs_qcu_lat_cze_ctl_igb_hau_pol_tig_mcd_mao_por_ewe_bos_swa_tag_tha_sod_tml_akn_dyu_tur_ben_mol_azi_tsw_vie_amr_zul_moo_xho	0.219298053033239	0.516709847298532	0.606585313471387
422	heb_pan_ven_dut_anl_sod_chh_fre_uzb_aze_bem_tag_akn_pol_grk_bsq_bul_gam_dgb_cnt_mcd_svk_swa_por_yor_lat_hun_lda_ewe_est_hin_mlt_geo_ita_krd_ctl_alb_amh_tig_scr_fin_igb_sun_mol_jav_jpn_tml_kor_afr_nor_moo_eng_mly_rus_owc_bat_mnd_swe_tsn_glc_wly_ben_bos_urd_prs_qcu_spa_lit_slo_fbf_aeg_rom_amr_guj_mao_cze_ses_ukr_dyu_ind_tha_sid_knd_zul_cic_tur_arw_ger_azi_xho_vie_hau_bam_tsw_swt	0.116232391292642	0.273729241887774	0.784899722078224
423	gam_alb_dyu_grk_heb_wly_anl_ukr_azi_tur_bam_mly_cic_swe_spa_bsq_por_sid_yor_cnt_ctl_pol_moo_hin_zul_mol_est_igb_swa_hun_cze_tig_geo_dut_ger_nor_mcd_owc_hau_scr_fin_lda_bat_svk_sun_jpn_knd_kor_eng_bos_xho_slo_ind_glc_chh_tag_mnd_arw_tsn_ita_amr_rom_krd_pan_lat_qcu_bul_ben_lit_fbf_mlt_fre_sod_guj_jav_afr_ses_prs_swt_mao_tha_amh_tml_bem_akn_aze_urd_rus_uzb_ven_vie_aeg_ewe_tsw_dgb	0.0368055307115862	0.0866773381969334	0.931114339088933
424	amr_glc_tsn_krd_wly_chh_gam_pol_azi_uzb_dgb_ind_cic_hin_swe_bsq_spa_amh_lda_mnd_ukr_arw_xho_pan_tsw_guj_hun_swt_yor_fin_slo_hau_geo_rom_mol_alb_ben_tig_aeg_bos_est_moo_bat_scr_mao_jpn_tml_kor_urd_prs_dyu_bul_mly_fre_anl_jav_cnt_ger_ewe_eng_sod_mcd_lit_svk_cze_qcu_ita_por_dut_swa_sid_grk_owc_ctl_tag_afr_ven_rus_fbf_sun_tha_heb_knd_zul_bam_aze_nor_lat_tur_bem_vie_mlt_akn_ses_igb	0.180572482868668	0.42468708995126	0.672045709813526
425	amh_rom_moo_slo_chh_heb_wly_lit_azi_tur_dyu_jav_tsw_bul_swe_bsq_pan_anl_lda_cnt_arw_grk_zul_ctl_ven_mcd_est_igb_akn_fin_ger_owc_geo_ita_ben_mol_svk_amr_mlt_hin_hun_ses_mao_fre_mly_jpn_knd_kor_pol_ukr_bam_urd_sun_krd_hau_ind_mnd_dut_yor_alb_aeg_bos_cze_prs_glc_qcu_afr_rus_spa_tsn_gam_eng_sid_guj_bat_lat_swt_nor_cic_tag_tha_sod_tml_xho_dgb_aze_por_scr_uzb_swa_vie_tig_bem_ewe_fbf	-1.11652311008846	-2.74623413324169	0.00723789605891356
426	owc_cze_cic_mol_wly_gam_mlt_rom_uzb_tur_ses_tag_dgb_lit_prs_bsq_ben_amr_igb_mnd_pan_arw_akn_grk_ven_scr_hun_xho_swa_est_ctl_sod_geo_spa_dut_swe_bos_hau_anl_hin_fin_tsw_jav_alb_mly_jpn_knd_kor_fre_ger_yor_slo_mao_glc_chh_sun_cnt_ita_bam_svk_heb_nor_krd_afr_eng_qcu_guj_mcd_lat_dyu_sid_pol_tig_bul_bat_ukr_zul_por_ewe_ind_tha_amh_tml_fbf_moo_aze_rus_urd_azi_swt_vie_aeg_bem_tsn_lda	-0.320424750455449	-0.759144872466602	0.44968576650447
427	hau_mcd_xho_krd_chh_tig_amr_nor_tur_uzb_akn_sun_fbf_guj_svk_bsq_lat_gam_lda_mnd_fre_cze_cic_pan_dyu_rus_fin_ewe_dgb_est_afr_sod_geo_mol_grk_ctl_hin_anl_heb_pol_hun_bam_ind_dut_tag_jpn_knd_kor_rom_slo_ven_ita_mao_scr_aeg_mly_cnt_eng_moo_glc_owc_lit_ger_urd_spa_qcu_bul_arw_ben_tsw_wly_prs_amh_swe_bat_por_swt_bos_ses_jav_tha_sid_tml_bem_tsn_azi_ukr_alb_aze_zul_vie_mlt_yor_igb_swa	-0.394900739441782	-0.937939940978973	0.350704778558588
428	tig_ukr_lda_spa_anl_aeg_amr_krd_aze_azi_xho_jav_bem_eng_hin_bsq_bos_sid_dyu_cnt_mcd_pol_cic_pan_swa_slo_hun_igb_tsw_fin_lit_mlt_geo_grk_ben_arw_rus_wly_amh_urd_est_moo_bat_afr_mly_jpn_tml_kor_ctl_rom_tsn_prs_mao_scr_gam_sun_mnd_cze_yor_por_heb_lat_svk_ger_bul_qcu_dut_glc_ita_ses_owc_fre_chh_mol_ind_guj_fbf_alb_akn_tag_tha_sod_knd_swt_dgb_tur_nor_swe_uzb_ven_vie_hau_zul_ewe_bam	-0.417804977681188	-0.991418776405944	0.324053643073374
429	anl_grk_zul_lit_sid_wly_aeg_guj_azi_aze_fbf_mly_xho_hin_ger_bsq_cze_owc_igb_mnd_spa_pol_swa_swe_lda_mol_hun_bam_bem_est_urd_amr_geo_nor_svk_rom_bul_sod_tig_krd_fin_swt_ind_eng_tag_jpn_tml_kor_afr_mcd_dyu_rus_bat_dut_gam_mao_cnt_fre_ven_ben_chh_ctl_por_glc_lat_qcu_bos_pan_arw_yor_amh_ukr_heb_alb_jav_scr_tsw_ita_dgb_sun_tha_hau_knd_akn_cic_uzb_slo_prs_tur_moo_vie_mlt_ewe_ses_tsn	-1.17322498602619	-2.89675758526817	0.00470049493469422
430	sid_swe_moo_ctl_sod_aeg_amh_ben_tur_uzb_bam_ind_zul_cze_lit_bsq_pan_mlt_dgb_mnd_svk_bul_bem_slo_ses_afr_est_cic_yor_hun_arw_gam_geo_mcd_fre_alb_mol_owc_hau_urd_fin_igb_tag_prs_bat_jpn_knd_kor_guj_dut_ven_nor_mao_grk_anl_mly_cnt_rom_tsn_ger_chh_rus_ukr_hin_eng_qcu_pol_krd_spa_xho_heb_por_wly_lat_sun_ita_fbf_glc_swa_jav_tha_amr_tml_lda_ewe_azi_scr_bos_aze_akn_vie_tig_swt_tsw_dyu	-0.313066653988291	-0.74200032010806	0.459956991019905
431	amh_ctl_fbf_dut_gam_tig_sid_swe_azi_tur_ses_ind_cic_afr_mcd_bsq_rus_hau_tsn_mnd_prs_bul_ven_glc_zul_pol_hun_swa_akn_fin_lit_mlt_geo_bos_ger_por_cze_amr_wly_alb_est_lda_tag_krd_sun_jpn_tml_kor_mol_rom_yor_grk_mao_ita_aeg_jav_cnt_svk_dgb_slo_sod_lat_guj_nor_hin_qcu_fre_scr_urd_moo_heb_ukr_chh_eng_bat_spa_swt_pan_ewe_mly_tha_anl_knd_dyu_bam_aze_ben_arw_uzb_bem_vie_owc_tsw_xho_igb	-0.10549964077706	-0.248802500269477	0.804062181859781
432	mlt_bos_tsw_alb_tig_sod_heb_mcd_tur_uzb_zul_sun_akn_nor_dut_bsq_guj_aeg_cic_mnd_grk_arw_dgb_krd_fbf_ger_hun_xho_bem_fin_lit_hau_geo_bul_hin_spa_eng_wly_anl_ita_est_igb_tag_ukr_mao_jpn_knd_kor_mol_cze_bam_glc_ind_por_amr_jav_cnt_lat_ewe_rus_sid_fre_urd_slo_swe_qcu_ctl_scr_prs_ses_amh_pol_chh_ben_bat_afr_tsn_pan_yor_mly_tha_gam_tml_swt_dyu_aze_svk_rom_azi_swa_vie_owc_ven_moo_lda	-0.335324888361777	-0.793584660631443	0.429457412270541
433	chh_arw_ses_alb_anl_aeg_mlt_pan_aze_uzb_dyu_jav_bam_lit_guj_bsq_mol_hau_xho_mnd_urd_lat_akn_bos_tsw_fre_est_swt_igb_hun_bul_sod_geo_slo_ctl_eng_grk_wly_sid_ben_fin_moo_tag_rom_sun_jpn_tml_kor_svk_spa_yor_prs_mao_afr_owc_bat_cnt_ita_fbf_dut_tig_nor_glc_cze_hin_qcu_por_mcd_pol_cic_heb_ger_amr_swe_mly_rus_tsn_scr_zul_ind_tha_gam_knd_lda_bem_tur_ukr_krd_azi_swa_vie_amh_ven_ewe_dgb	0.167981499757035	0.395086601665627	0.693683701643098
434	sod_grk_yor_guj_amr_gam_mlt_fre_aze_uzb_fbf_sun_dyu_mcd_ita_bsq_eng_aeg_dgb_mnd_arw_ukr_lda_lit_zul_krd_est_igb_bam_fin_dut_heb_geo_ctl_svk_pol_prs_anl_sid_glc_hun_ewe_mly_bos_tag_jpn_tml_kor_slo_ben_swa_scr_jav_nor_amh_mao_cnt_swe_cic_alb_owc_por_cze_hin_afr_qcu_lat_ger_rus_akn_hau_mol_chh_rom_ind_spa_tsn_pan_bem_bat_tha_wly_knd_ses_ven_azi_bul_urd_tur_tsw_vie_tig_swt_moo_xho	-0.425654735749269	-1.01064470922922	0.314808761359729
435	anl_grk_ewe_glc_sid_hau_heb_slo_azi_tur_bam_jav_cic_lat_ctl_bsq_pol_owc_bem_mnd_arw_bul_dgb_svk_zul_fre_hun_tsw_fbf_fin_ita_aeg_geo_scr_ukr_prs_guj_chh_wly_pan_est_akn_mao_swe_sun_jpn_tml_kor_nor_mcd_xho_krd_ind_hin_amh_tag_cnt_rus_tsn_ben_gam_dut_lit_urd_afr_qcu_spa_por_mol_yor_sod_alb_amr_bos_mly_eng_swt_cze_dyu_bat_tha_tig_knd_igb_ven_aze_ger_rom_uzb_moo_vie_mlt_ses_lda_swa	-0.606728532355987	-1.44949706974531	0.15056268342396
436	amh_ger_swt_hin_tig_gam_chh_bul_uzb_azi_ven_mao_tsw_rom_svk_bsq_nor_mlt_akn_cnt_ukr_prs_bam_ben_ses_dut_fin_swa_tsn_est_glc_owc_geo_bos_scr_grk_krd_heb_hau_rus_hun_dgb_bat_cze_tag_jpn_tml_kor_spa_fre_fbf_eng_mly_ctl_wly_jav_mnd_mol_igb_alb_anl_urd_arw_swe_slo_qcu_lat_guj_afr_cic_sid_ita_amr_mcd_ind_pol_zul_por_dyu_sun_tha_sod_knd_ewe_lda_tur_pan_lit_aze_moo_vie_aeg_bem_yor_xho	-0.167763755277899	-0.396533308462139	0.692620056506277
437	gam_pan_moo_ben_chh_owc_tig_afr_azi_tur_lda_mao_yor_pol_por_bsq_mcd_anl_cic_cnt_swe_cze_igb_hin_tsw_slo_est_zul_ewe_fin_grk_heb_geo_svk_dut_eng_arw_sod_aeg_nor_hun_xho_jav_ctl_bat_jpn_tml_kor_urd_ukr_bem_spa_tag_ita_sid_mly_mnd_krd_ses_rom_amr_scr_lit_fre_prs_qcu_guj_mol_bos_swa_wly_rus_mlt_bul_ind_glc_swt_ger_dgb_sun_tha_hau_knd_ven_akn_aze_lat_alb_uzb_bam_vie_amh_tsn_dyu_fbf	-0.682057721296869	-1.63286819640179	0.105878079938615
438	aeg_hin_fbf_afr_owc_tig_hau_rom_azi_aze_bam_mao_dgb_guj_pol_bsq_ben_gam_igb_mnd_bos_grk_dyu_lit_yor_slo_hun_swa_xho_fin_por_chh_geo_mol_eng_pan_prs_heb_wly_urd_est_cic_mly_krd_tag_jpn_tml_kor_ctl_lat_ven_swe_jav_rus_amr_sun_cnt_alb_tsn_spa_mlt_fre_dut_ukr_glc_qcu_mcd_cze_bul_bem_sod_scr_sid_nor_ind_ita_moo_ger_zul_bat_tha_amh_knd_swt_ses_uzb_arw_svk_tur_ewe_vie_anl_akn_lda_tsw	-0.567100802568335	-1.35477270251846	0.178771992937805
439	hau_fre_bem_ger_gam_anl_amr_afr_aze_tur_xho_mao_cic_scr_grk_bsq_glc_aeg_fbf_mnd_alb_svk_ses_pan_bam_urd_fin_yor_ven_hun_mcd_tig_geo_swe_nor_guj_eng_heb_owc_rus_est_lda_tag_slo_ind_jpn_tml_kor_ukr_krd_swa_bos_jav_ita_amh_bat_cnt_lat_tsn_prs_wly_lit_rom_ben_cze_qcu_mol_por_spa_moo_sod_bul_chh_pol_mly_arw_dyu_dut_zul_sun_tha_mlt_knd_tsw_akn_azi_hin_ctl_uzb_swt_vie_sid_dgb_igb_ewe	-0.605426482912197	-1.44300318384421	0.152379399078483
440	aeg_lit_bem_alb_amr_heb_mlt_mcd_azi_uzb_lda_ind_igb_nor_rus_bsq_guj_hau_akn_mnd_bos_pol_fbf_cze_cic_por_hun_yor_zul_est_svk_tig_geo_scr_prs_ben_bul_owc_sod_hin_fin_bam_jav_ukr_mao_jpn_tml_kor_krd_lat_xho_afr_mly_ita_chh_tag_cnt_grk_swa_fre_gam_urd_slo_eng_rom_qcu_ger_dut_spa_dgb_wly_mol_sid_ctl_bat_swe_dyu_arw_tsw_sun_tha_anl_knd_ven_ses_tur_pan_glc_aze_swt_vie_amh_moo_ewe_tsn	-0.962889831500095	-2.33684382949374	0.021593967550791
441	anl_pol_cic_prs_amh_gam_aeg_pan_tur_azi_moo_mao_ses_ben_scr_bsq_dut_amr_swa_cnt_swe_alb_yor_rus_bam_grk_fin_ewe_igb_est_ita_heb_geo_hin_spa_mcd_fre_hau_sod_ctl_hun_bem_mly_svk_jav_jpn_tml_kor_nor_cze_tsn_urd_sun_por_wly_bat_mnd_eng_swt_afr_tig_rom_bul_guj_krd_qcu_glc_ukr_ger_tsw_mlt_arw_sid_lit_ind_bos_zul_mol_dgb_tag_tha_owc_knd_lda_dyu_uzb_slo_lat_aze_ven_vie_chh_fbf_akn_xho	-0.916755328039712	-2.22088372965187	0.0287867652231255
442	anl_spa_dyu_pan_chh_tig_mlt_lit_uzb_tur_moo_bat_yor_ger_urd_bsq_bos_amh_bam_cnt_afr_ben_swt_cze_xho_pol_fin_zul_swa_hun_slo_heb_geo_krd_ctl_rom_por_sid_aeg_ita_est_bem_mao_arw_sun_jpn_knd_kor_swe_fre_tsn_grk_tag_rus_owc_mly_mnd_mol_igb_svk_amr_guj_lat_mcd_alb_qcu_eng_glc_prs_ses_gam_hin_wly_dut_ind_nor_lda_ukr_akn_jav_tha_hau_tml_dgb_ven_azi_bul_scr_aze_cic_vie_sod_tsw_ewe_fbf	-0.384807669273699	-0.911495878386171	0.364390789688268
443	anl_nor_dyu_scr_aeg_heb_gam_ctl_tur_aze_lda_mao_akn_dut_bul_bsq_grk_hau_igb_mnd_spa_slo_yor_lat_swt_pol_hun_tsw_ven_est_mcd_chh_geo_mol_bos_svk_ukr_tig_wly_prs_fin_tsn_jav_hin_mly_jpn_knd_kor_glc_guj_dgb_por_ind_urd_amr_tag_cnt_pan_fbf_fre_amh_rom_rus_ger_alb_qcu_afr_krd_arw_bem_owc_ita_sod_cze_sun_swe_xho_eng_moo_bat_tha_sid_tml_bam_cic_azi_lit_ben_uzb_zul_vie_mlt_swa_ewe_ses	-0.00790920632125577	-0.0186182905829406	0.985185497552831
444	hau_lit_cic_grk_tig_gam_sod_guj_azi_uzb_dyu_sun_fbf_bos_eng_bsq_krd_chh_swa_mnd_pan_rom_ses_por_dgb_urd_est_yor_ven_fin_ben_aeg_geo_nor_lat_ger_glc_mlt_amr_afr_hun_tsw_bat_ukr_jav_jpn_knd_kor_ita_svk_bem_dut_mao_spa_owc_tag_cnt_mcd_moo_slo_wly_alb_rus_pol_mol_qcu_ctl_bul_cze_swt_anl_arw_sid_swe_ind_fre_ewe_hin_xho_mly_tha_heb_tml_zul_akn_aze_prs_scr_tur_lda_vie_amh_tsn_bam_igb	-1.19309384016985	-2.94583910389697	0.0040696286440198
445	owc_rus_fbf_svk_aeg_tig_heb_prs_uzb_azi_tsw_mly_dyu_nor_swe_bsq_hin_wly_xho_mnd_slo_afr_swt_cze_dgb_ben_est_ven_ewe_hun_eng_gam_geo_scr_ger_ukr_krd_amr_sid_bos_fin_tsn_tag_pan_jav_jpn_knd_kor_guj_mol_swa_por_ind_dut_amh_mao_cnt_bul_igb_glc_chh_lat_mcd_rom_urd_qcu_ita_spa_lit_lda_mlt_ctl_anl_alb_bat_fre_ses_arw_yor_sun_tha_hau_tml_zul_akn_tur_pol_grk_aze_bem_vie_sod_cic_moo_bam	0.170533923140872	0.401268455291231	0.689143004740494
446	wly_lit_ewe_spa_heb_aeg_amh_alb_azi_aze_swt_jav_igb_slo_lat_bsq_hin_gam_moo_cnt_scr_nor_cic_bos_dyu_mcd_hun_ven_bem_fin_swe_tig_geo_pan_grk_guj_glc_owc_anl_pol_est_ses_ind_rus_sun_jpn_knd_kor_rom_ger_fbf_cze_bat_arw_hau_tag_mnd_ita_xho_bul_sid_afr_svk_ctl_ben_qcu_ukr_fre_dut_tsn_mlt_prs_amr_krd_mly_urd_swa_por_zul_mao_tha_sod_tml_bam_yor_uzb_mol_eng_tur_tsw_vie_chh_akn_lda_dgb	-0.0223242216281161	-0.0525699370767416	0.958187326664124
447	gam_bos_lda_urd_amh_wly_tig_fre_tur_aze_ven_mao_moo_ita_glc_bsq_arw_anl_bam_mnd_bul_mcd_swa_nor_akn_grk_fin_dgb_tsn_hun_alb_aeg_geo_lit_guj_rus_eng_heb_chh_swe_est_fbf_mly_afr_tag_jpn_knd_kor_mol_ger_ses_slo_jav_dut_mlt_sun_cnt_scr_swt_prs_sid_hin_cze_ukr_spa_qcu_pan_svk_lat_dyu_amr_ctl_sod_krd_bat_pol_bem_ben_yor_ind_tha_owc_tml_tsw_igb_uzb_rom_por_azi_cic_vie_hau_xho_zul_ewe	-0.212510724417796	-0.502526536719938	0.616485084018513
448	sod_spa_cic_arw_chh_tig_gam_ben_azi_tur_igb_ind_swa_slo_nor_bsq_por_aeg_bem_cnt_rom_glc_bam_alb_xho_mcd_fin_fbf_akn_est_hin_wly_geo_lat_ita_bos_afr_owc_mlt_guj_hun_yor_mly_prs_sun_jpn_tml_kor_cze_swe_zul_ctl_bat_svk_amh_jav_mnd_urd_lda_scr_sid_bul_mol_dut_lit_qcu_ukr_fre_krd_ses_amr_eng_heb_rus_mao_ger_dyu_grk_dgb_tag_tha_hau_knd_ven_ewe_uzb_pol_pan_aze_tsw_vie_anl_tsn_moo_swt	-0.303579452965296	-0.718691893739747	0.474132628321098
449	tig_rom_akn_lat_anl_amh_aeg_mcd_azi_tur_bem_mly_cic_pan_bul_bsq_swe_wly_tsn_cnt_glc_bos_dyu_guj_swt_arw_hun_igb_zul_fin_nor_sid_geo_por_prs_grk_slo_owc_hau_lit_est_ses_jav_urd_bat_jpn_knd_kor_ben_pol_tsw_alb_sun_fre_heb_ind_mnd_ita_dgb_spa_mlt_dut_ukr_afr_krd_qcu_cze_eng_hin_yor_gam_rus_sod_ger_tag_mol_ewe_ctl_lda_mao_tha_chh_tml_fbf_xho_uzb_scr_svk_aze_swa_vie_amr_bam_moo_ven	-0.367235708376324	-0.870504750581938	0.386266060441946
450	amr_pol_ewe_nor_gam_aeg_amh_urd_uzb_azi_tsw_tag_xho_fre_svk_bsq_rom_sid_swa_cnt_lit_ctl_fbf_hin_lda_scr_fin_dyu_bam_est_dut_tig_geo_cze_slo_bul_eng_sod_mlt_por_hun_ven_mly_rus_sun_jpn_knd_kor_ben_spa_moo_pan_ind_afr_hau_jav_mnd_ita_bem_swe_wly_mcd_glc_krd_prs_qcu_grk_mol_arw_tsn_owc_bos_heb_ukr_mao_alb_zul_ger_akn_bat_tha_anl_tml_cic_dgb_tur_lat_guj_aze_swt_vie_chh_igb_ses_yor	-0.517760220305664	-1.23307302275639	0.220656261045225
451	mlt_krd_igb_bos_owc_aeg_hau_ita_aze_tur_tsw_bat_yor_hin_ctl_bsq_guj_chh_akn_mnd_spa_lit_bam_pol_cic_fre_fin_ses_zul_est_grk_anl_geo_swe_dut_rus_nor_tig_gam_glc_hun_fbf_mly_ben_tag_jpn_knd_kor_prs_mcd_tsn_bul_jav_scr_sid_mao_cnt_urd_dgb_lat_heb_ukr_pan_rom_arw_qcu_eng_alb_svk_bem_amr_por_wly_mol_ind_ger_swa_afr_swt_sun_tha_amh_tml_xho_ewe_azi_slo_cze_uzb_lda_vie_sod_ven_moo_dyu	-0.142452162791119	-0.336305626876072	0.737398043087924
452	mlt_mol_tsw_dut_amr_amh_anl_rus_uzb_tur_ven_mao_cic_por_afr_bsq_svk_aeg_lda_mnd_ita_lat_bem_bos_yor_pol_est_ses_tsn_hun_hin_gam_geo_eng_prs_arw_urd_wly_tig_guj_fin_swt_sun_cze_tag_jpn_tml_kor_alb_lit_dyu_mcd_mly_swe_sod_ind_cnt_ctl_akn_fre_hau_grk_ben_ger_spa_qcu_nor_pan_bul_zul_owc_glc_sid_rom_jav_krd_fbf_slo_igb_bat_tha_heb_knd_dgb_moo_aze_scr_ukr_azi_xho_vie_chh_swa_bam_ewe	-0.477324901557755	-1.13319115215025	0.260046907109019
453	mlt_svk_ewe_arw_wly_aeg_sod_prs_tur_uzb_igb_jav_fbf_alb_rus_bsq_por_sid_swa_mnd_ctl_grk_yor_urd_tsw_hin_hun_dyu_moo_est_fre_amh_geo_ita_ben_afr_pan_gam_anl_mol_fin_tsn_mao_rom_tag_jpn_knd_kor_ger_lit_akn_eng_mly_dut_hau_ind_cnt_guj_dgb_ukr_chh_spa_swe_lat_bul_qcu_scr_krd_bos_bam_owc_nor_tig_cze_bat_glc_xho_mcd_zul_sun_tha_heb_tml_ses_bem_azi_pol_slo_aze_ven_vie_amr_swt_cic_lda	-0.439208367818225	-1.04221290323103	0.300014716316853
454	heb_pol_tsn_ctl_owc_anl_wly_scr_azi_uzb_cic_bat_ses_bul_glc_bsq_nor_amh_akn_cnt_prs_fre_dgb_lit_tsw_alb_hun_ven_bam_fin_hin_sid_geo_grk_pan_rus_eng_chh_sod_cze_est_swa_mao_krd_tag_jpn_tml_kor_afr_svk_fbf_ukr_ind_arw_gam_sun_mnd_swe_ewe_dut_amr_spa_ita_urd_ben_qcu_mol_bos_rom_zul_aeg_ger_mlt_lat_mly_slo_xho_guj_bem_jav_tha_hau_knd_igb_lda_aze_mcd_por_tur_moo_vie_tig_swt_dyu_yor	0.24731128216092	0.583197602903498	0.561171882282186
455	aeg_slo_fbf_swe_amh_wly_sod_guj_azi_tur_tsn_tag_lda_krd_nor_bsq_mcd_tig_zul_cnt_afr_ben_ven_ita_xho_grk_fin_akn_yor_hun_fre_chh_geo_spa_dut_eng_bos_hau_gam_hin_est_cic_mao_pan_bat_jpn_knd_kor_rom_rus_bem_scr_sun_mol_heb_ind_mnd_lit_ewe_ger_mlt_alb_ctl_urd_ukr_qcu_svk_prs_bul_tsw_anl_por_amr_arw_mly_cze_dyu_glc_swt_jav_tha_sid_tml_bam_ses_uzb_pol_lat_aze_swa_vie_owc_dgb_igb_moo	0.178669755240574	0.420785726555574	0.674882346049498
456	amr_eng_swt_guj_aeg_gam_anl_bul_uzb_azi_moo_jav_yor_arw_lit_bsq_glc_sod_igb_mnd_svk_urd_cic_krd_tsn_alb_fin_akn_bem_est_prs_wly_geo_scr_slo_ger_spa_owc_sid_ben_hun_lda_mao_ctl_sun_jpn_tml_kor_pol_hin_dgb_fre_ind_ita_hau_tag_cnt_lat_dyu_ukr_chh_bos_grk_dut_afr_qcu_mcd_mol_rus_bam_mlt_swe_tig_cze_mly_pan_ewe_nor_xho_bat_tha_amh_knd_fbf_zul_aze_rom_por_tur_ven_vie_heb_ses_swa_tsw	0.260648406441956	0.613065511820952	0.541329419165054
457	sid_scr_ven_mol_gam_owc_amh_swe_azi_uzb_igb_mao_tsn_por_spa_bsq_ctl_sod_tsw_mnd_hin_lat_dyu_fre_bam_urd_fin_bem_akn_hun_glc_hau_geo_eng_guj_pol_grk_heb_amr_krd_est_dgb_mly_ita_sun_jpn_knd_kor_ben_arw_swa_nor_tag_slo_mlt_jav_cnt_rus_swt_bos_tig_dut_rom_svk_mcd_qcu_pan_afr_cze_cic_chh_bul_anl_lit_bat_ukr_zul_ger_yor_ind_tha_wly_tml_lda_xho_tur_alb_prs_aze_ses_vie_aeg_ewe_fbf_moo	-0.676573341513441	-1.62240985659421	0.108100940557524
458	owc_grk_bam_rus_sod_mlt_tig_ita_uzb_tur_cic_ind_zul_pan_guj_bsq_krd_heb_igb_mnd_dut_fre_swa_bos_ses_ukr_hun_ewe_fbf_est_ctl_amh_geo_bul_lit_cze_rom_wly_amr_eng_fin_ven_mly_lat_bat_jpn_tml_kor_por_mcd_lda_scr_tag_pol_gam_jav_cnt_ger_xho_urd_chh_glc_swe_ben_prs_qcu_mol_spa_arw_tsw_sid_alb_anl_afr_mao_slo_akn_nor_moo_sun_tha_aeg_knd_bem_yor_aze_svk_hin_azi_swt_vie_hau_dgb_dyu_tsn	-0.546493249323863	-1.29926547881224	0.197064599366567
459	anl_rom_yor_afr_amh_mlt_chh_por_aze_azi_dgb_sun_ewe_alb_fre_bsq_cze_heb_swa_cnt_svk_ukr_tsw_slo_bam_prs_fin_akn_dyu_hun_krd_aeg_geo_mol_spa_bos_glc_wly_hau_lit_est_ven_tag_ben_mly_jpn_knd_kor_guj_hin_fbf_ctl_bat_mcd_gam_jav_mnd_dut_zul_swe_sid_bul_lat_rus_nor_qcu_ger_grk_pol_lda_sod_scr_owc_arw_mao_ita_tsn_eng_swt_ind_tha_tig_tml_bem_cic_uzb_pan_urd_tur_xho_vie_amr_igb_ses_moo	-0.966978188335707	-2.35445012066526	0.0206537404227955
460	anl_ita_swa_spa_gam_sid_sod_mol_uzb_tur_akn_sun_tsw_pan_hin_bsq_alb_amr_dyu_cnt_scr_arw_bam_por_ses_fre_fin_bem_xho_hun_cze_amh_geo_grk_guj_lit_krd_aeg_hau_dut_est_tsn_jav_bul_mly_jpn_knd_kor_prs_nor_dgb_glc_ind_mcd_mlt_bat_mnd_bos_lda_ger_chh_rus_pol_ben_eng_qcu_lat_slo_urd_cic_owc_svk_heb_ctl_mao_afr_moo_ukr_ven_tag_tha_wly_tml_igb_ewe_azi_rom_swe_aze_fbf_vie_tig_yor_zul_swt	-0.480054180223327	-1.14243755911118	0.256204889190545
461	mlt_arw_bam_spa_hau_heb_sid_cze_azi_aze_dgb_jav_swt_swe_nor_bsq_rom_sod_tsw_cnt_ukr_grk_cic_lit_ses_mcd_hun_akn_zul_est_dut_amh_geo_scr_guj_ctl_bos_anl_owc_pan_fin_moo_bat_eng_sun_jpn_knd_kor_prs_ben_ven_krd_ind_fre_wly_mly_mnd_por_fbf_urd_chh_lat_mol_ger_glc_qcu_rus_hin_slo_swa_amr_afr_aeg_svk_mao_alb_xho_pol_igb_tag_tha_gam_tml_lda_tsn_uzb_bul_ita_tur_bem_vie_tig_ewe_dyu_yor	0.0255242449263207	0.0601257820826109	0.95218447289802
462	aeg_slo_igb_guj_anl_heb_wly_eng_tur_azi_zul_mao_bam_glc_urd_bsq_krd_sod_yor_mnd_cze_lat_ven_swe_swa_ita_fin_ewe_tsw_est_pol_amh_geo_pan_arw_bos_spa_sid_mlt_mcd_hun_xho_bat_grk_jav_jpn_knd_kor_por_prs_fbf_hin_tag_dut_tig_sun_cnt_ger_swt_alb_chh_scr_rus_bul_svk_qcu_rom_afr_nor_moo_hau_lit_amr_ukr_mly_ben_lda_ctl_cic_ind_tha_gam_tml_ses_akn_uzb_fre_mol_aze_bem_vie_owc_dgb_dyu_tsn	-0.0452764496661745	-0.106718683117132	0.915242032357193
463	amh_prs_moo_lit_chh_wly_gam_krd_azi_tur_swa_jav_ven_slo_svk_bsq_lat_anl_zul_mnd_glc_swe_lda_ger_yor_rom_fin_tsw_akn_est_grk_mlt_geo_hin_bul_scr_spa_owc_heb_arw_hun_swt_mao_por_bat_jpn_knd_kor_guj_cze_cic_bos_sun_rus_tig_mly_cnt_ita_ses_ukr_sid_pol_fre_pan_nor_qcu_ben_afr_alb_tsn_hau_mcd_aeg_ctl_ind_urd_xho_eng_igb_tag_tha_amr_tml_fbf_dyu_uzb_mol_dut_aze_dgb_vie_sod_ewe_bem_bam	-0.534511339672802	-1.27242559613954	0.206394103821903
464	hau_cze_bem_rom_wly_owc_sid_spa_tur_azi_ewe_mao_igb_pol_fre_bsq_bul_amh_swa_mnd_arw_por_tsn_slo_tsw_alb_hun_ven_dyu_est_ita_heb_geo_lat_krd_swe_svk_gam_amr_glc_fin_lda_jav_mcd_bat_jpn_knd_kor_ukr_guj_ses_hin_sun_rus_tig_tag_cnt_ctl_zul_bos_chh_ger_dut_pan_lit_qcu_urd_afr_nor_dgb_aeg_mol_anl_scr_ind_prs_yor_ben_cic_mly_tha_mlt_tml_swt_akn_uzb_eng_grk_aze_xho_vie_sod_bam_moo_fbf	-0.362420400515793	-0.859057093949489	0.392517877094077
465	amh_eng_dyu_bos_owc_wly_mlt_ita_azi_uzb_ewe_bat_dgb_svk_ben_bsq_pol_aeg_moo_cnt_dut_lat_swt_urd_lda_spa_hun_ven_ses_fin_pan_anl_geo_swe_ukr_guj_prs_amr_hau_ger_est_tsn_sun_hin_mao_jpn_tml_kor_bul_rus_cic_alb_mly_rom_tig_tag_mnd_nor_yor_grk_sod_por_fre_scr_lit_qcu_slo_cze_mol_fbf_heb_mcd_chh_krd_jav_afr_xho_arw_swa_ind_tha_gam_knd_akn_bem_aze_glc_ctl_tur_igb_vie_sid_bam_tsw_zul	-0.356030826256305	-0.84385165143338	0.400917670926663
466	sod_glc_cic_guj_mlt_wly_gam_ctl_uzb_aze_zul_jav_dyu_arw_swe_bsq_mcd_hau_tsw_mnd_por_cze_lda_afr_swa_ukr_fin_bem_tsn_hun_pan_aeg_geo_nor_bos_rom_ger_heb_owc_grk_est_akn_mly_svk_mao_jpn_knd_kor_ita_mol_xho_scr_sun_hin_amr_tag_cnt_krd_dgb_ben_amh_dut_rus_eng_spa_qcu_fre_pol_lat_yor_anl_prs_chh_slo_ind_alb_igb_lit_moo_bat_tha_tig_tml_ewe_ven_tur_bul_urd_azi_bam_vie_sid_fbf_ses_swt	0.15566216674358	0.366572084971659	0.714770910149951
467	aeg_bul_tsw_lat_hau_wly_sod_ben_azi_tur_swa_mly_lda_spa_pan_bsq_mol_amh_moo_cnt_pol_ger_ven_hin_fbf_lit_fin_yor_dgb_est_slo_anl_geo_bos_por_glc_ita_amr_mlt_fre_hun_dyu_mao_eng_jav_jpn_tml_kor_alb_nor_igb_urd_tag_prs_tig_bat_mnd_krd_tsn_dut_sid_swe_scr_mcd_ctl_qcu_rus_afr_guj_zul_owc_cze_gam_arw_ind_ukr_cic_grk_xho_sun_tha_heb_knd_bem_ses_aze_rom_svk_uzb_akn_vie_chh_ewe_swt_bam	-0.432122696014282	-1.02594347020166	0.30757935770511
468	tig_lat_akn_svk_hau_anl_amr_swe_uzb_tur_moo_jav_dyu_por_hin_bsq_krd_amh_zul_cnt_alb_pan_ewe_glc_ses_scr_est_fbf_lda_hun_ita_aeg_geo_grk_prs_pol_bul_mlt_owc_afr_fin_yor_sun_eng_tag_jpn_tml_kor_spa_ger_swa_mcd_ind_urd_sid_mao_mnd_fre_cic_lit_chh_guj_slo_cze_ben_qcu_bos_ctl_ukr_swt_gam_dut_sod_nor_mly_rus_ven_rom_igb_bat_tha_heb_knd_bem_xho_aze_mol_arw_azi_bam_vie_wly_tsn_tsw_dgb	-0.56979433063414	-1.36110590382395	0.176769219608812
469	tig_afr_lda_urd_aeg_chh_heb_ctl_aze_uzb_bam_mly_ven_eng_cze_bsq_swe_sod_moo_cnt_nor_dut_igb_hin_cic_rom_fin_dyu_tsw_est_krd_sid_geo_lit_ger_mcd_scr_hau_amr_glc_hun_yor_jav_guj_sun_jpn_knd_kor_ita_svk_swa_prs_ind_pan_gam_mao_mnd_por_ses_slo_mlt_mol_grk_ukr_rus_qcu_alb_lat_pol_xho_wly_bul_owc_bos_bat_arw_dgb_fre_fbf_tag_tha_amh_tml_akn_tsn_azi_ben_spa_tur_bem_vie_anl_ewe_zul_swt	-0.573938843654854	-1.37146483387254	0.173530063829114
470	hau_nor_ven_pol_aeg_sod_amh_prs_uzb_tur_akn_sun_dyu_mcd_afr_bsq_alb_chh_swt_cnt_bos_hin_moo_bul_tsn_mol_est_dgb_ses_fin_arw_owc_geo_lit_lat_slo_spa_mlt_heb_swe_hun_bem_mly_krd_tag_jpn_tml_kor_dut_pan_ewe_por_jav_fre_wly_ind_mnd_guj_zul_rom_tig_glc_urd_svk_scr_qcu_ben_grk_cze_bam_anl_ctl_sid_ger_bat_ita_yor_rus_swa_mao_tha_gam_knd_igb_lda_aze_eng_ukr_azi_xho_vie_amr_fbf_cic_tsw	0.0898667153458016	0.211577035287534	0.832899996748504
471	anl_grk_akn_pol_amr_gam_amh_nor_tur_aze_lda_jav_xho_pan_prs_bsq_guj_owc_ewe_cnt_alb_bul_dgb_hin_tsn_urd_fin_ven_moo_est_glc_chh_geo_scr_krd_spa_bos_mlt_sod_mol_hun_swa_sun_por_mao_jpn_tml_kor_lat_svk_dyu_afr_bat_cze_sid_ind_mnd_rom_cic_ger_tig_ben_fre_ctl_dut_qcu_swe_ukr_lit_bam_heb_arw_wly_ita_mly_slo_tsw_eng_igb_tag_tha_hau_knd_fbf_swt_uzb_rus_mcd_azi_ses_vie_aeg_zul_bem_yor	-0.788547392432701	-1.90181642441223	0.0602903501895018
472	sid_grk_ses_pol_anl_owc_wly_por_azi_uzb_swt_bat_bam_ger_ukr_bsq_lit_hau_bem_mnd_mol_slo_xho_bos_ewe_bul_hun_akn_ven_est_rom_heb_geo_rus_ctl_dut_arw_mlt_aeg_mcd_fin_tsw_mly_ita_sun_jpn_knd_kor_scr_afr_zul_hin_tag_guj_gam_ind_cnt_alb_swa_eng_tig_spa_fre_urd_ben_qcu_glc_prs_nor_moo_amh_pan_amr_lat_jav_krd_cic_svk_fbf_mao_tha_chh_tml_dyu_lda_tur_swe_cze_aze_igb_vie_sod_dgb_tsn_yor	-0.246040149201972	-0.580906824133714	0.562708385968781
473	amr_nor_swa_lat_tig_hau_anl_fre_azi_aze_yor_mao_ses_rom_dut_bsq_mol_gam_moo_cnt_afr_ger_igb_grk_swt_krd_est_ven_dyu_fin_ben_aeg_geo_slo_por_guj_glc_chh_sid_ukr_hun_tsn_tag_urd_sun_jpn_knd_kor_alb_mcd_akn_pol_bat_arw_owc_ind_mnd_svk_zul_eng_heb_bul_spa_ctl_cze_qcu_bos_swe_ita_tsw_amh_hin_wly_prs_mly_scr_bem_pan_ewe_jav_tha_sod_tml_dgb_fbf_tur_rus_lit_uzb_bam_vie_mlt_xho_lda_cic	-0.432378504477485	-1.02607574085797	0.30751734422914
474	heb_rom_ven_hin_hau_gam_wly_ita_uzb_aze_bem_bat_zul_pan_por_bsq_grk_amr_bam_cnt_alb_urd_dyu_scr_tsn_mol_fin_moo_lda_hun_krd_anl_geo_arw_ukr_ger_bos_amh_tig_glc_est_swt_tag_fre_ind_jpn_tml_kor_nor_svk_igb_ctl_sun_guj_mlt_mly_mnd_spa_tsw_afr_chh_swe_lat_lit_eng_qcu_ben_cze_dut_ses_sod_rus_sid_mcd_mao_bul_dgb_slo_ewe_jav_tha_aeg_knd_xho_swa_tur_prs_pol_azi_yor_vie_owc_fbf_cic_akn	-0.546330586776426	-1.30197201821868	0.196141506680885
475	aeg_arw_dgb_svk_sod_amr_chh_mol_tur_uzb_akn_tag_zul_glc_pan_bsq_pol_sid_fbf_cnt_por_slo_xho_guj_bem_ita_hun_lda_yor_fin_bul_amh_geo_fre_ger_krd_dut_anl_gam_cze_est_moo_mly_prs_ind_jpn_knd_kor_rus_mcd_swa_swe_bat_afr_heb_sun_mnd_spa_ewe_lit_mlt_nor_ukr_alb_ctl_qcu_hin_bos_lat_tsn_wly_grk_hau_eng_mao_ben_tsw_scr_ses_jav_tha_tig_tml_cic_ven_aze_urd_rom_azi_bam_vie_owc_dyu_igb_swt	-0.181142747133871	-0.428000085552772	0.669640587106931
476	amh_cze_moo_eng_wly_amr_gam_pan_tur_azi_tsw_bat_zul_ger_por_bsq_guj_tig_igb_cnt_prs_ita_swa_spa_ven_fre_est_bem_ewe_hun_hin_chh_geo_scr_lat_krd_ukr_sid_anl_bul_fin_akn_ind_swe_mly_jpn_tml_kor_ctl_afr_ses_dut_tag_urd_aeg_sun_mnd_lit_fbf_svk_heb_mol_rom_glc_arw_qcu_ben_grk_slo_yor_mlt_mcd_owc_nor_jav_bos_bam_alb_lda_mao_tha_hau_knd_dgb_tsn_uzb_pol_rus_aze_swt_vie_sod_dyu_cic_xho	0.0429491556595487	0.101086897551144	0.919699095808324
477	anl_por_bem_mcd_wly_owc_mlt_eng_azi_aze_dgb_jav_bam_bul_nor_bsq_urd_sid_ewe_mnd_prs_ger_ses_hin_dyu_rom_fin_akn_moo_est_fre_amr_geo_ctl_dut_guj_scr_gam_tig_slo_hun_zul_tag_ben_sun_jpn_tml_kor_rus_lat_fbf_swe_ind_alb_chh_mao_cnt_ita_cic_grk_aeg_krd_ukr_pan_lit_qcu_pol_arw_svk_yor_hau_bos_amh_afr_mly_spa_igb_mol_tsn_bat_tha_sod_knd_swa_tsw_tur_cze_glc_uzb_swt_vie_heb_lda_xho_ven	-0.264210493887256	-0.624801499963753	0.533631301898245
478	amh_krd_igb_bul_heb_mlt_anl_eng_aze_azi_akn_ind_moo_spa_bos_bsq_ctl_wly_swa_mnd_ben_afr_tsn_mol_ewe_dut_fin_zul_bem_est_grk_owc_geo_fre_ita_prs_slo_hau_sid_cze_hun_xho_mao_swe_jav_jpn_tml_kor_ukr_por_swt_rom_bat_mcd_gam_mly_cnt_glc_ses_hin_chh_rus_guj_arw_ger_qcu_lit_alb_pan_tsw_amr_svk_aeg_scr_sun_pol_ven_lat_bam_tag_tha_tig_knd_dyu_cic_tur_urd_nor_uzb_yor_vie_sod_dgb_fbf_lda	-0.188795031624626	-0.445301642998672	0.657136588082541
479	anl_bos_fbf_svk_chh_amr_aeg_mol_aze_tur_dyu_mly_ven_mcd_krd_bsq_rus_owc_zul_mnd_lat_lit_xho_slo_dgb_guj_est_ewe_yor_hun_pan_amh_geo_bul_alb_swe_spa_gam_sod_ctl_fin_ses_sun_ger_mao_jpn_knd_kor_hin_cze_moo_glc_jav_afr_hau_tag_cnt_urd_igb_ben_heb_dut_grk_prs_arw_qcu_ukr_rom_pol_cic_tig_eng_sid_ita_ind_fre_bam_por_lda_bat_tha_mlt_tml_swa_swt_azi_scr_nor_uzb_tsn_vie_wly_akn_bem_tsw	-0.762361390479424	-1.83418375278587	0.069824464865176
480	heb_rus_ven_cze_amr_anl_chh_krd_uzb_tur_bem_tag_dyu_alb_swe_bsq_glc_hau_moo_mnd_hin_scr_lda_afr_igb_eng_hun_ses_bam_fin_nor_tig_geo_bos_ctl_ger_bul_owc_amh_svk_est_zul_mly_ben_sun_jpn_knd_kor_ita_prs_xho_arw_ind_fre_sod_mao_cnt_grk_tsw_slo_aeg_mol_pol_dut_urd_qcu_spa_lit_mcd_tsn_sid_pan_gam_ukr_bat_por_ewe_lat_swt_jav_tha_mlt_tml_yor_dgb_azi_rom_guj_aze_fbf_vie_wly_swa_akn_cic	-0.282664552537431	-0.667605165615471	0.506038957210957
481	sid_hin_fbf_glc_amh_aeg_heb_lat_aze_tur_tsw_tag_akn_ben_fre_bsq_krd_hau_xho_mnd_alb_bul_cic_pol_ven_ctl_est_bam_swa_hun_slo_mlt_geo_mcd_svk_por_ita_amr_owc_spa_fin_igb_bat_ger_sun_jpn_tml_kor_rus_pan_bem_swe_jav_grk_tig_mao_cnt_mol_zul_scr_wly_cze_nor_eng_urd_qcu_dut_lit_ukr_moo_gam_afr_anl_bos_mly_prs_dgb_arw_dyu_ind_tha_sod_knd_ses_swt_uzb_rom_guj_azi_ewe_vie_chh_lda_tsn_yor	-0.0628999573502702	-0.148165914996003	0.882532611677264
482	sod_mol_ven_spa_amh_amr_gam_cze_uzb_tur_fbf_sun_zul_bos_rus_bsq_ukr_heb_igb_mnd_ita_afr_moo_pol_bam_hin_hun_xho_lda_est_slo_mlt_geo_pan_fre_lit_mcd_wly_sid_guj_fin_cic_mly_scr_jav_jpn_tml_kor_lat_eng_swt_urd_tag_ben_hau_ind_cnt_arw_tsw_ger_tig_ctl_prs_swe_glc_qcu_svk_grk_alb_akn_chh_dut_aeg_nor_bat_krd_tsn_rom_dyu_mao_tha_owc_knd_dgb_ses_azi_bul_por_aze_ewe_vie_anl_swa_yor_bem	-0.442017580940363	-1.0499860937337	0.296445362784668
483	mlt_dut_cic_prs_amr_aeg_owc_grk_uzb_azi_swa_ind_ewe_ctl_urd_bsq_pol_tig_tsw_cnt_cze_mol_bam_ben_tsn_glc_fin_dyu_xho_est_guj_amh_geo_nor_pan_scr_eng_heb_wly_ger_hun_akn_mly_lit_mao_jpn_knd_kor_rus_fre_igb_slo_jav_por_sid_bat_mnd_spa_ven_bul_anl_ita_afr_bos_rom_qcu_swe_arw_hin_ses_chh_mcd_gam_lat_tag_svk_zul_krd_swt_sun_tha_hau_tml_fbf_bem_aze_alb_ukr_tur_dgb_vie_sod_moo_yor_lda	-0.24694660889877	-0.583482730138361	0.560980782152026
484	anl_prs_bam_ita_mlt_wly_amr_spa_azi_tur_ven_jav_swt_slo_swe_bsq_lat_sid_igb_mnd_pan_mol_xho_eng_moo_dut_est_ewe_bem_hun_nor_chh_geo_ben_ukr_afr_grk_aeg_hau_ctl_fin_dgb_bat_arw_ind_jpn_knd_kor_scr_fre_swa_guj_mao_svk_sod_sun_cnt_por_akn_glc_heb_rus_lit_bul_bos_qcu_pol_rom_ger_tsw_owc_hin_gam_alb_mly_mcd_cic_urd_lda_tag_tha_tig_tml_ses_zul_uzb_krd_cze_aze_fbf_vie_amh_yor_dyu_tsn	-0.662592302705252	-1.58597793522348	0.116138827452234
485	amr_afr_cic_alb_aeg_gam_mlt_svk_tur_azi_bem_tag_xho_ben_ita_bsq_urd_tig_zul_cnt_swe_arw_yor_glc_swa_cze_hun_dyu_lda_fin_pan_heb_geo_lit_nor_por_fre_sod_owc_ukr_est_akn_sun_eng_mao_jpn_tml_kor_rus_hin_moo_slo_mly_prs_amh_bat_mnd_dut_igb_scr_wly_mcd_lat_ger_bos_qcu_grk_ctl_rom_ses_anl_bul_sid_guj_jav_spa_dgb_mol_fbf_ind_tha_chh_knd_tsw_ven_aze_pol_krd_uzb_ewe_vie_hau_bam_swt_tsn	0.0694675161084912	0.163667447904507	0.870348101583339
486	heb_bos_swt_lat_aeg_owc_tig_afr_uzb_azi_akn_jav_ven_cze_scr_bsq_svk_hau_ewe_cnt_mcd_ger_bam_ita_ses_glc_est_moo_swa_hun_por_gam_geo_slo_krd_pol_alb_amh_chh_arw_fin_cic_ind_ben_mao_jpn_tml_kor_pan_dut_xho_bul_bat_lit_sod_tag_mnd_grk_bem_urd_wly_fre_eng_nor_mol_qcu_rom_prs_rus_fbf_mlt_guj_amr_hin_sun_swe_lda_spa_tsn_mly_tha_anl_knd_dgb_zul_tur_ctl_ukr_aze_dyu_vie_sid_yor_igb_tsw	-0.0532008372228702	-0.12521454372003	0.900623978374306
487	chh_rom_moo_cze_anl_heb_aeg_pan_tur_uzb_ses_jav_lda_ben_ukr_bsq_svk_tig_cic_cnt_ctl_eng_bem_glc_dgb_ger_fin_ewe_yor_hun_bul_wly_geo_rus_scr_fre_guj_owc_sid_grk_est_dyu_bat_nor_mly_jpn_tml_kor_krd_arw_akn_swe_ind_lat_sod_mao_mnd_prs_swt_pol_mlt_spa_mol_slo_lit_qcu_urd_afr_alb_ven_amh_mcd_gam_ita_tag_dut_zul_bos_bam_sun_tha_amr_knd_fbf_igb_aze_hin_por_azi_tsw_vie_hau_tsn_xho_swa	-0.0742547851602957	-0.174911090111907	0.861529732719779
488	heb_prs_ses_ger_owc_gam_chh_svk_azi_aze_igb_tag_cic_mol_pan_bsq_bul_sod_dgb_mnd_ctl_nor_bem_mcd_dyu_slo_fin_yor_fbf_hun_scr_anl_geo_urd_krd_cze_por_wly_hau_rom_est_bam_mao_pol_sun_jpn_knd_kor_hin_bos_swa_dut_bat_lit_sid_mly_cnt_alb_ven_lat_amh_arw_rus_eng_spa_qcu_ita_swe_ben_xho_aeg_glc_amr_ukr_jav_fre_tsw_guj_lda_ind_tha_mlt_tml_moo_akn_tur_grk_afr_uzb_ewe_vie_tig_tsn_zul_swt	0.193182020960002	0.454600918081037	0.650455714491872
489	aeg_eng_cic_bos_owc_amr_amh_scr_tur_uzb_ses_bat_moo_krd_prs_bsq_svk_chh_bam_mnd_rom_swe_lda_ben_tsw_urd_fin_bem_akn_hun_lit_sid_geo_guj_slo_grk_dut_mlt_tig_pan_est_yor_mly_ita_tag_jpn_tml_kor_spa_ger_igb_alb_sun_rus_sod_mao_cnt_mol_swa_pol_heb_hin_glc_ctl_bul_qcu_nor_afr_arw_zul_anl_fre_gam_mcd_ind_por_dyu_cze_tsn_jav_tha_wly_knd_ewe_fbf_aze_lat_ukr_azi_ven_vie_hau_dgb_xho_swt	0.330736286276219	0.780604870282719	0.437017326928126
490	sod_krd_moo_dut_owc_heb_amh_cze_tur_azi_tsw_ind_bem_hin_scr_bsq_ben_tig_bam_cnt_ctl_fre_akn_swe_lda_lat_hun_ses_cic_est_pol_amr_geo_bos_bul_pan_spa_sid_hau_ger_fin_yor_sun_mol_tag_jpn_tml_kor_guj_urd_igb_rus_mly_slo_anl_mao_mnd_afr_tsn_arw_chh_eng_ukr_alb_ita_qcu_por_lit_grk_xho_gam_rom_aeg_mcd_jav_glc_ven_prs_swa_bat_tha_mlt_knd_fbf_dgb_aze_svk_nor_uzb_zul_vie_wly_swt_ewe_dyu	-0.25331885903228	-0.598527435003067	0.550943064094082
491	aeg_rus_ewe_prs_heb_mlt_hau_grk_aze_tur_cic_jav_fbf_eng_rom_bsq_lit_anl_lda_cnt_bos_krd_swa_spa_xho_cze_est_ven_moo_fin_ukr_chh_geo_fre_glc_urd_pan_sod_tig_nor_hun_akn_tag_por_bat_jpn_knd_kor_lat_ger_tsw_slo_sun_afr_amh_mly_mnd_hin_swt_bul_wly_scr_mcd_alb_swe_qcu_ben_pol_ita_bam_sid_guj_owc_ctl_mao_arw_igb_mol_dyu_ind_tha_gam_tml_dgb_bem_uzb_svk_dut_azi_ses_vie_amr_yor_zul_tsn	-0.266885851979732	-0.630608098539821	0.52984340763013
492	tig_glc_swa_ukr_gam_sid_amr_scr_azi_uzb_lda_bat_zul_cze_mol_bsq_urd_mlt_igb_cnt_hin_mcd_ses_pol_moo_guj_hun_swt_xho_fin_rom_anl_geo_lat_rus_alb_ctl_sod_hau_pan_est_dyu_ind_afr_sun_jpn_tml_kor_bul_slo_akn_arw_mao_lit_amh_mly_mnd_por_ewe_swe_heb_nor_dut_svk_eng_qcu_grk_prs_krd_bem_aeg_bos_owc_spa_jav_ita_dgb_ben_ven_tag_tha_chh_knd_yor_bam_tur_fre_ger_aze_tsn_vie_wly_cic_tsw_fbf	-0.415731476877145	-0.987797943268546	0.32581464842901
493	owc_guj_dyu_fre_heb_aeg_sod_glc_tur_azi_swa_sun_zul_svk_ctl_bsq_arw_tig_moo_mnd_grk_nor_ven_ukr_yor_spa_est_igb_dgb_hun_mcd_sid_geo_eng_alb_cze_ger_chh_amh_rom_fin_fbf_mao_krd_bat_jpn_tml_kor_lit_urd_bam_ita_ind_ben_hau_jav_cnt_swe_xho_rus_mlt_lat_slo_afr_dut_qcu_mol_pol_scr_cic_amr_prs_gam_bul_mly_bos_swt_hin_tsn_tag_tha_anl_knd_ewe_ses_uzb_pan_por_aze_tsw_vie_wly_akn_lda_bem	-0.204610485449172	-0.482637354766653	0.630487371709119
494	anl_bos_dgb_eng_amr_owc_chh_prs_aze_tur_lda_sun_ven_hin_cze_bsq_scr_tig_yor_cnt_fre_ukr_igb_dut_swt_urd_est_akn_bem_hun_mol_hau_geo_pol_arw_ita_spa_sod_sid_bul_fin_ewe_bat_nor_jav_jpn_knd_kor_pan_glc_xho_alb_mao_lat_aeg_ind_mnd_mcd_dyu_por_heb_rus_ger_ben_ctl_qcu_grk_lit_guj_swa_mlt_slo_amh_rom_mly_krd_moo_afr_fbf_tag_tha_wly_tml_bam_ses_uzb_swe_svk_azi_tsn_vie_gam_tsw_zul_cic	0.381682846472676	0.899694169248522	0.370606750913739
495	tig_eng_xho_bos_amr_sid_hau_bul_tur_aze_akn_ind_ses_swe_prs_bsq_ita_amh_dgb_mnd_ukr_pol_tsn_mol_igb_slo_est_tsw_cic_fin_krd_owc_geo_ger_pan_por_dut_sod_wly_rus_hun_lda_sun_lat_tag_jpn_tml_kor_ctl_fre_yor_arw_jav_mcd_heb_bat_cnt_svk_swt_rom_aeg_nor_urd_hin_afr_qcu_glc_ben_guj_ewe_mlt_lit_anl_spa_mao_alb_dyu_scr_zul_mly_tha_gam_knd_fbf_bem_azi_cze_grk_uzb_swa_vie_chh_ven_moo_bam	0.562483448883301	1.32843058484583	0.18728656636536
496	tig_krd_fbf_swe_chh_gam_wly_ctl_uzb_azi_dgb_ind_lda_scr_rus_bsq_cze_sod_ven_cnt_nor_ukr_yor_guj_tsw_eng_est_zul_bem_fin_afr_amr_geo_hin_lat_mol_arw_sid_amh_dut_hun_xho_tag_bul_jav_jpn_knd_kor_pan_rom_swa_bos_mly_urd_aeg_mao_mnd_ben_akn_ita_owc_alb_por_svk_grk_qcu_glc_pol_ger_ewe_anl_lit_hau_prs_sun_mcd_moo_spa_cic_bat_tha_mlt_tml_swt_bam_tur_slo_fre_aze_tsn_vie_heb_igb_ses_dyu	0.236722176423805	0.557427602028757	0.578574539236873
497	chh_cze_ven_dut_wly_aeg_hau_pol_tur_uzb_fbf_bat_tsw_eng_scr_bsq_urd_amr_moo_mnd_mol_ger_yor_por_bam_ben_hun_zul_akn_fin_lat_sid_geo_bos_bul_slo_guj_sod_tig_spa_est_igb_mao_rus_sun_jpn_knd_kor_arw_svk_tsn_ctl_mly_krd_amh_tag_cnt_afr_lda_lit_anl_ukr_mcd_glc_swe_qcu_grk_fre_hin_ses_gam_alb_heb_rom_jav_pan_bem_nor_swt_ind_tha_mlt_tml_dgb_swa_aze_ita_prs_azi_dyu_vie_owc_xho_ewe_cic	-0.596769264053167	-1.42452152357904	0.157642606917659
498	aeg_lat_ven_swe_hau_amr_owc_prs_uzb_aze_tsn_sun_zul_eng_arw_bsq_scr_tig_ewe_cnt_mcd_afr_bem_slo_lda_rom_est_swa_fbf_hun_svk_amh_geo_cze_grk_por_spa_gam_anl_ctl_fin_tsw_mao_bul_bat_jpn_tml_kor_glc_pan_moo_rus_ind_guj_wly_jav_mnd_ita_cic_alb_heb_lit_urd_krd_hin_qcu_mol_ger_pol_akn_chh_nor_sod_dut_tag_fre_ses_ukr_dyu_mly_tha_sid_knd_yor_bam_tur_ben_bos_azi_swt_vie_mlt_dgb_igb_xho	-0.812462029343239	-1.95706338668285	0.0533388136675913
499	anl_ctl_yor_swe_wly_chh_tig_svk_tur_uzb_bem_jav_swt_ukr_ben_bsq_slo_amh_igb_mnd_guj_cze_cic_rus_lda_glc_hun_dyu_swa_est_alb_sid_geo_fre_pan_mol_ger_amr_owc_dut_fin_dgb_tag_bul_bat_jpn_knd_kor_mcd_urd_ven_ita_mao_bos_hau_ind_cnt_prs_tsn_scr_heb_lit_spa_arw_krd_qcu_eng_nor_lat_akn_sod_afr_mlt_grk_mly_rom_moo_hin_fbf_sun_tha_aeg_tml_ewe_xho_azi_por_pol_aze_bam_vie_gam_tsw_ses_zul	-0.181637032938464	-0.4289391537218	0.6689594797793
500	gam_dut_ewe_afr_anl_wly_sid_ger_tur_azi_cic_jav_ven_svk_pol_bsq_fre_amh_tsn_cnt_scr_ita_bem_krd_zul_rom_est_akn_ses_hun_eng_amr_geo_glc_prs_por_swe_mlt_hau_rus_fin_bam_bat_slo_mao_jpn_tml_kor_ukr_lat_lda_mol_ind_nor_aeg_sun_mnd_cze_swa_urd_heb_alb_guj_bul_mcd_qcu_hin_spa_lit_yor_chh_grk_sod_arw_tag_bos_tsw_ben_igb_mly_tha_owc_knd_dyu_dgb_uzb_pan_ctl_aze_fbf_vie_tig_xho_moo_swt	0.137887788902962	0.324568393901033	0.746236678526778
501	chh_bos_swa_fre_wly_amh_amr_por_azi_uzb_tsn_mao_moo_grk_ita_bsq_alb_heb_zul_mnd_ukr_krd_bem_lit_ses_mcd_hun_xho_lda_est_arw_mlt_geo_pan_prs_bul_hin_owc_aeg_pol_fin_igb_jav_lat_tag_jpn_knd_kor_dut_slo_swt_swe_sun_glc_gam_bat_cnt_ctl_ewe_ger_anl_spa_mol_eng_scr_qcu_ben_guj_rom_akn_tig_rus_sod_urd_ind_afr_yor_nor_bam_mly_tha_hau_tml_cic_dgb_aze_cze_svk_tur_tsw_vie_sid_dyu_ven_fbf	-0.481305348861797	-1.14461292603023	0.2553068436161
502	owc_dut_ewe_afr_sid_hau_aeg_svk_uzb_azi_yor_bat_ses_alb_ctl_bsq_slo_chh_fbf_mnd_urd_eng_dyu_rom_igb_mol_hun_xho_dgb_fin_nor_wly_geo_glc_cze_por_mcd_amh_heb_lat_est_swt_tag_ita_mly_jpn_tml_kor_lit_bul_ven_rus_sun_ukr_anl_mao_cnt_fre_tsw_pol_gam_krd_pan_grk_guj_qcu_prs_spa_swe_moo_mlt_bos_tig_arw_jav_hin_cic_ben_swa_ind_tha_amr_knd_zul_tsn_tur_ger_scr_aze_bam_vie_sod_bem_lda_akn	-0.657935381257584	-1.57235403186086	0.11926456080901
503	amh_urd_bam_bos_heb_mlt_wly_prs_aze_azi_swa_mao_lda_lat_nor_bsq_cze_aeg_tsn_cnt_ctl_rus_xho_fre_cic_ger_fin_swt_ven_hun_ben_hau_geo_lit_glc_spa_por_owc_amr_ita_est_tsw_sun_pan_jav_jpn_knd_kor_swe_scr_fbf_arw_tag_slo_sid_mly_mnd_krd_moo_svk_anl_pol_mol_afr_rom_qcu_grk_hin_eng_bem_sod_guj_chh_dut_bat_ukr_dgb_bul_dyu_ind_tha_tig_tml_igb_zul_tur_mcd_alb_uzb_yor_vie_gam_ses_akn_ewe	-0.120564511452541	-0.284097987086366	0.776966857775504
504	mlt_rus_bem_swe_sid_aeg_wly_guj_uzb_azi_yor_jav_akn_prs_fre_bsq_ctl_chh_ses_mnd_mol_svk_fbf_ukr_tsw_grk_hun_dyu_bam_est_ger_anl_geo_eng_dut_mcd_bul_sod_owc_slo_fin_ven_sun_nor_tag_jpn_knd_kor_scr_por_dgb_afr_bat_hin_heb_ind_cnt_krd_swa_lat_gam_pol_cze_urd_spa_qcu_lit_ita_arw_swt_hau_rom_tig_alb_mly_bos_tsn_ben_cic_mao_tha_amr_tml_igb_ewe_aze_glc_pan_tur_lda_vie_amh_moo_xho_zul	-0.17728519758742	-0.418302450646346	0.676690358338138
505	amh_slo_dgb_krd_heb_sid_gam_mol_uzb_tur_moo_tag_bem_dut_ita_bsq_ger_mlt_zul_mnd_pan_spa_tsw_lit_lda_scr_est_akn_cic_hun_rus_owc_geo_hin_swe_eng_ben_wly_sod_bul_fin_tsn_ind_ctl_sun_jpn_knd_kor_bos_arw_igb_rom_mly_glc_chh_bat_cnt_ukr_yor_fre_aeg_prs_guj_mcd_urd_qcu_por_afr_alb_fbf_tig_nor_amr_svk_mao_lat_swa_cze_swt_jav_tha_anl_tml_bam_ven_aze_pol_grk_azi_dyu_vie_hau_ses_xho_ewe	0.104631437192739	0.246677574024054	0.805701450410219
506	gam_por_tsw_ita_anl_mlt_hau_ger_azi_uzb_swt_mly_dyu_mol_rus_bsq_arw_wly_dgb_mnd_dut_afr_swa_svk_bam_spa_fin_akn_tsn_hun_ben_sod_geo_slo_fre_hin_glc_owc_chh_bos_est_moo_sun_swe_jav_jpn_tml_kor_cze_lit_cic_pol_mao_krd_tig_ind_cnt_scr_ses_pan_aeg_ctl_urd_mcd_rom_qcu_alb_ukr_bul_zul_heb_eng_sid_lat_tag_nor_ewe_guj_xho_bat_tha_amr_knd_lda_fbf_tur_prs_grk_aze_igb_vie_amh_yor_bem_ven	0.472699570460243	1.11587098636376	0.267352335983146
507	owc_glc_tsw_arw_tig_mlt_heb_mcd_uzb_aze_akn_mly_fbf_por_pan_bsq_svk_wly_dgb_mnd_spa_rus_dyu_slo_cic_rom_fin_bem_igb_est_lit_hau_geo_afr_bul_nor_guj_amh_sod_ukr_hun_swa_mao_ben_jav_jpn_knd_kor_alb_lat_tsn_ger_ind_eng_chh_bat_cnt_urd_swt_swe_gam_ctl_scr_prs_dut_qcu_mol_pol_hin_zul_aeg_ita_amr_krd_sun_fre_yor_grk_ses_tag_tha_sid_tml_ven_xho_tur_bos_cze_azi_bam_vie_anl_ewe_moo_lda	-0.666147153349234	-1.59717758799877	0.113618580635929
508	hau_svk_swt_lit_amh_sid_chh_ger_uzb_tur_yor_ind_zul_rom_lat_bsq_ukr_anl_ses_mnd_pol_urd_swa_glc_bem_cze_est_tsw_ewe_fin_ctl_owc_geo_mol_bul_alb_mcd_wly_sod_nor_hun_dgb_bat_por_mao_jpn_knd_kor_dut_spa_fbf_guj_sun_hin_amr_mly_cnt_slo_igb_grk_aeg_ben_pan_ita_bos_qcu_fre_rus_prs_lda_gam_eng_tig_scr_tag_swe_tsn_arw_akn_jav_tha_mlt_tml_moo_dyu_azi_krd_afr_aze_xho_vie_heb_cic_bam_ven	-0.252799948523722	-0.597974966638536	0.551310073464405
509	sod_ukr_cic_slo_tig_aeg_amr_ctl_aze_azi_dyu_sun_swt_scr_ger_bsq_bos_mlt_bam_cnt_rus_guj_fbf_mcd_bem_fre_hun_zul_dgb_est_alb_heb_geo_dut_nor_rom_mol_owc_hau_pan_fin_moo_mly_glc_mao_jpn_knd_kor_prs_ben_tsn_swe_ind_bul_chh_jav_mnd_afr_akn_lit_wly_pol_arw_krd_eng_qcu_hin_svk_ita_lda_amh_spa_gam_por_bat_cze_tsw_grk_ses_tag_tha_sid_tml_igb_yor_tur_lat_urd_uzb_ewe_vie_anl_ven_swa_xho	-1.05392205459111	-2.57295754851618	0.0116654982223165
510	anl_ger_dgb_ita_chh_heb_gam_guj_uzb_azi_zul_bat_swa_mcd_nor_bsq_slo_hau_ewe_mnd_krd_prs_ven_swe_swt_rus_est_lda_igb_hun_svk_tig_geo_glc_mol_afr_alb_sod_amr_ctl_fin_moo_mly_rom_sun_jpn_tml_kor_spa_arw_yor_bul_mao_grk_aeg_tag_cnt_lit_cic_pan_mlt_ukr_bos_por_scr_qcu_urd_fre_cze_akn_sid_pol_owc_hin_jav_dut_xho_lat_dyu_ind_tha_amh_knd_tsw_bam_tur_ben_eng_aze_bem_vie_wly_ses_fbf_tsn	0.0424261469979789	0.0998079936399068	0.920711598356752
511	anl_afr_yor_alb_chh_sid_owc_eng_azi_aze_swt_bat_xho_scr_arw_bsq_slo_wly_akn_cnt_pol_swe_ses_ukr_fbf_nor_est_moo_ven_hun_pan_heb_geo_rus_prs_krd_ita_amr_hau_hin_fin_lda_sun_svk_ind_jpn_tml_kor_ger_por_bam_grk_jav_spa_amh_mao_mnd_dut_tsn_lit_sod_urd_mol_lat_glc_qcu_fre_guj_cze_dyu_tig_ctl_mlt_bul_mly_bos_swa_ben_tsw_tag_tha_aeg_knd_zul_cic_tur_mcd_rom_uzb_dgb_vie_gam_bem_ewe_igb	-0.554367570487108	-1.32135852873423	0.189623480576845
512	wly_ukr_akn_swe_amh_anl_mlt_bul_azi_uzb_bam_mly_ewe_afr_dut_bsq_slo_tig_tsn_mnd_svk_spa_igb_bos_cic_ctl_fin_xho_dyu_est_cze_owc_geo_ben_urd_krd_glc_gam_amr_mol_hun_moo_mao_mcd_sun_jpn_tml_kor_lit_prs_tsw_fre_jav_rom_hau_ind_cnt_por_swt_guj_sid_arw_pol_alb_rus_qcu_grk_lat_hin_ses_aeg_scr_sod_ita_bat_nor_dgb_eng_fbf_tag_tha_chh_knd_lda_swa_aze_pan_ger_tur_yor_vie_heb_bem_zul_ven	-0.432180290142093	-1.02644163179656	0.307345844561826
513	amr_eng_ewe_urd_owc_sid_wly_pol_aze_azi_tsn_mao_swt_slo_alb_bsq_scr_tig_akn_mnd_spa_mol_zul_grk_dgb_prs_fin_yor_tsw_est_mcd_anl_geo_guj_nor_ukr_lat_heb_gam_dut_hun_swa_sun_cze_tag_jpn_knd_kor_afr_bos_bam_svk_bat_bul_amh_jav_cnt_lit_bem_hin_mlt_swe_ctl_por_krd_qcu_ger_rus_fre_moo_sod_rom_hau_pan_ind_ita_dyu_ben_xho_mly_tha_chh_tml_lda_cic_tur_arw_glc_uzb_fbf_vie_aeg_igb_ses_ven	-0.493786445018774	-1.17651457310235	0.242391960133938
514	amh_arw_dyu_mcd_amr_mlt_aeg_eng_tur_uzb_swa_mly_lda_dut_ukr_bsq_guj_sod_akn_cnt_lat_swe_yor_nor_ewe_pol_fin_xho_moo_est_spa_chh_geo_fre_pan_ger_bos_gam_anl_svk_hun_tsw_tag_hin_jav_jpn_tml_kor_mol_krd_tsn_bul_sun_por_tig_bat_mnd_urd_zul_rom_wly_alb_lit_cze_afr_qcu_rus_ben_prs_dgb_owc_grk_sid_ita_ind_scr_igb_ctl_ven_mao_tha_heb_knd_swt_cic_azi_slo_glc_aze_bem_vie_hau_ses_fbf_bam	-0.984418023874537	-2.39539219516154	0.0186062354106747
515	owc_dut_swt_bos_wly_amr_mlt_arw_tur_uzb_dgb_sun_lda_mol_prs_bsq_rom_heb_fbf_cnt_afr_bul_ewe_svk_akn_fre_fin_cic_dyu_hun_swe_anl_geo_ita_krd_pol_grk_chh_sod_cze_est_yor_mao_rus_bat_jpn_tml_kor_hin_glc_tsw_ger_ind_spa_gam_tag_mnd_lit_igb_lat_sid_nor_mcd_ben_ctl_qcu_ukr_alb_scr_ses_tig_slo_hau_urd_mly_por_xho_guj_moo_jav_tha_aeg_knd_swa_zul_aze_eng_pan_azi_bam_vie_amh_bem_ven_tsn	-0.759945190868318	-1.8244194429544	0.0712996970086795
516	sid_guj_tsn_lit_owc_wly_amr_krd_uzb_tur_bem_bat_bam_bos_ctl_bsq_rom_tig_tsw_cnt_por_arw_yor_ben_lda_lat_est_akn_dyu_hun_nor_aeg_geo_hin_mcd_spa_eng_heb_hau_mol_fin_cic_sun_grk_mao_jpn_tml_kor_pan_pol_swt_ger_tag_scr_amh_ind_mnd_glc_moo_svk_chh_swe_ita_ukr_prs_qcu_dut_cze_slo_igb_mlt_fre_anl_bul_mly_rus_ses_afr_ven_jav_tha_gam_knd_fbf_dgb_aze_alb_urd_azi_xho_vie_sod_swa_ewe_zul	-0.684849570711356	-1.64566675629923	0.103208106594664
517	gam_arw_tsn_rom_anl_owc_chh_eng_azi_tur_dgb_mly_zul_dut_lat_bsq_ita_mlt_bem_mnd_ben_ukr_ewe_slo_ven_bul_hun_lda_yor_fin_glc_tig_geo_alb_mcd_pol_spa_sid_heb_guj_est_bam_sun_scr_ind_jpn_knd_kor_krd_rus_fbf_ctl_jav_swe_aeg_mao_cnt_mol_moo_svk_amr_urd_por_cze_prs_qcu_fre_ger_nor_tsw_sod_bos_hau_lit_bat_grk_dyu_hin_ses_tag_tha_wly_tml_xho_akn_uzb_pan_afr_aze_igb_vie_amh_swa_cic_swt	0.181194757603082	0.426200383657874	0.670946684651746
518	amr_bos_tsn_bul_heb_owc_amh_lat_aze_uzb_igb_mao_swa_arw_scr_bsq_ctl_aeg_tsw_mnd_krd_cze_ewe_swe_bam_eng_fin_dyu_fbf_est_ger_anl_geo_mol_ita_rom_guj_sod_wly_lit_hun_swt_jav_ben_ind_jpn_knd_kor_slo_svk_yor_rus_tag_urd_sid_mly_cnt_prs_ven_pol_tig_pan_alb_grk_ukr_qcu_fre_afr_glc_ses_mlt_nor_gam_spa_bat_por_dgb_hin_akn_sun_tha_hau_tml_moo_cic_tur_mcd_dut_azi_lda_vie_chh_bem_xho_zul	-0.341303642145202	-0.808494565783613	0.420869336826851
519	amh_rus_dgb_pol_owc_heb_sod_ben_uzb_aze_ses_jav_tsn_ita_alb_bsq_lat_hau_fbf_mnd_swe_hin_swa_prs_ven_grk_fin_xho_bam_est_krd_aeg_geo_scr_cze_guj_urd_tig_anl_slo_hun_ewe_sun_eng_mao_jpn_tml_kor_pan_glc_bem_por_mly_rom_sid_ind_cnt_bos_swt_arw_wly_lit_nor_spa_afr_qcu_mcd_mol_ctl_tsw_amr_svk_mlt_ger_tag_ukr_igb_dut_dyu_bat_tha_chh_knd_zul_lda_tur_fre_bul_azi_akn_vie_gam_cic_moo_yor	0.155628639623668	0.366495841685802	0.714827600443604
520	amr_fre_yor_ben_owc_hau_tig_hin_tur_aze_tsn_bat_dgb_pan_bos_bsq_rom_sod_tsw_mnd_swe_eng_ewe_arw_igb_glc_hun_fbf_ven_est_rus_chh_geo_por_mcd_pol_scr_heb_mlt_cze_fin_lda_sun_nor_ind_jpn_tml_kor_dut_slo_bam_grk_mao_lat_gam_tag_cnt_afr_swa_guj_amh_prs_bul_ita_alb_qcu_mol_urd_ger_moo_aeg_ctl_sid_spa_mly_ukr_ses_krd_cic_jav_tha_wly_knd_bem_swt_uzb_lit_svk_azi_dyu_vie_anl_zul_xho_akn	-0.266228332804122	-0.629959246233504	0.53026599180768
521	amr_swe_moo_prs_anl_sid_gam_arw_uzb_aze_ses_tag_xho_ukr_mol_bsq_pan_sod_akn_mnd_rom_slo_swa_glc_dgb_ben_fin_ewe_igb_hun_krd_tig_geo_rus_mcd_pol_nor_aeg_wly_lit_est_dyu_mao_bul_ind_jpn_knd_kor_por_scr_zul_eng_jav_hin_hau_mly_cnt_cze_bem_ctl_mlt_ita_lat_ger_spa_qcu_grk_urd_fre_yor_amh_alb_heb_bos_bat_afr_tsn_guj_cic_sun_tha_chh_tml_swt_fbf_tur_svk_dut_azi_tsw_vie_owc_ven_lda_bam	-0.081215062883078	-0.191483160353315	0.848564515693948
522	owc_rus_fbf_arw_amr_anl_hau_ctl_azi_tur_ses_jav_tsn_eng_prs_bsq_lat_gam_moo_mnd_lit_spa_xho_mol_dgb_por_est_igb_bem_fin_alb_amh_geo_ben_bos_bul_slo_aeg_heb_krd_hun_yor_mao_swe_mly_jpn_tml_kor_grk_fre_tsw_pol_bat_ita_mlt_ind_cnt_hin_ven_nor_tig_scr_afr_mcd_guj_qcu_cze_ukr_ger_ewe_sod_urd_sid_dut_sun_pan_swt_rom_bam_tag_tha_wly_knd_zul_akn_uzb_glc_svk_aze_swa_vie_chh_dyu_lda_cic	-0.568245229857014	-1.35525114962899	0.178620095273851
523	owc_hin_dyu_scr_anl_tig_amh_afr_azi_tur_tsw_bat_ewe_ger_swe_bsq_ita_heb_bem_mnd_cze_glc_tsn_mcd_moo_rom_fin_bam_ven_est_por_wly_geo_mol_nor_ctl_pol_amr_sod_rus_hun_akn_tag_urd_sun_jpn_tml_kor_bul_bos_dgb_lat_ind_lit_sid_mao_cnt_slo_igb_krd_aeg_pan_ukr_prs_grk_qcu_dut_eng_ben_cic_chh_svk_gam_guj_jav_fre_swa_spa_swt_mly_tha_hau_knd_xho_lda_uzb_alb_arw_aze_yor_vie_mlt_fbf_ses_zul	0.00108856547844979	0.00256451040047863	0.997959312006738
524	sid_dut_tsw_ben_anl_hau_tig_lat_aze_azi_tsn_mly_moo_krd_alb_bsq_mcd_aeg_bam_cnt_ctl_bos_ewe_spa_akn_cze_est_zul_dyu_fin_rom_owc_geo_por_ger_pol_slo_sod_mlt_rus_hun_lda_jav_ukr_ind_jpn_tml_kor_afr_pan_xho_guj_sun_prs_amr_bat_mnd_grk_swa_scr_amh_urd_lit_bul_arw_qcu_svk_nor_hin_dgb_wly_swe_heb_eng_mao_mol_igb_glc_yor_tag_tha_chh_knd_ven_bem_tur_ita_fre_uzb_cic_vie_gam_fbf_swt_ses	-0.128922876202977	-0.303857698009881	0.761915099978726
525	mlt_grk_zul_ita_heb_tig_amr_fre_tur_azi_dgb_tag_ewe_pan_mol_bsq_bos_chh_swa_mnd_urd_svk_tsw_nor_igb_ctl_hun_swt_cic_est_lit_aeg_geo_dut_krd_rom_mcd_anl_hau_spa_fin_bem_mao_pol_sun_jpn_knd_kor_bul_scr_ven_eng_mly_glc_sid_bat_cnt_ger_tsn_ukr_wly_guj_prs_por_hin_qcu_alb_ben_rus_lda_gam_lat_amh_arw_ind_slo_yor_swe_ses_jav_tha_sod_tml_fbf_akn_uzb_afr_cze_aze_xho_vie_owc_dyu_bam_moo	-0.654486260335404	-1.56719203087827	0.120466236930829
526	owc_eng_ven_guj_chh_sid_gam_urd_azi_tur_dgb_sun_zul_glc_ger_bsq_mol_heb_xho_cnt_ben_por_cic_pan_tsn_scr_fin_akn_ewe_hun_ukr_wly_geo_cze_hin_arw_rom_hau_tig_ita_est_lda_bat_ctl_ind_jpn_tml_kor_slo_alb_dyu_lit_tag_pol_mlt_jav_mnd_lat_tsw_spa_sod_prs_svk_bos_bul_qcu_swe_grk_rus_moo_aeg_afr_amh_nor_mao_dut_bem_krd_igb_mly_tha_amr_knd_fbf_bam_aze_mcd_fre_uzb_swa_vie_anl_yor_swt_ses	0.00358089922738971	0.00844552694685458	0.993279614914191
527	aeg_glc_ewe_pol_wly_sod_tig_swe_azi_uzb_fbf_bat_swt_dut_alb_bsq_slo_anl_dgb_cnt_rom_ctl_zul_ita_swa_pan_est_bam_moo_fin_krd_owc_geo_mol_prs_fre_ben_chh_amh_scr_hun_tsw_tag_rus_mly_jpn_knd_kor_bos_guj_yor_cze_sun_afr_amr_jav_mnd_urd_ses_arw_gam_ukr_grk_ger_spa_qcu_lit_lat_por_cic_sid_svk_mlt_mcd_mao_nor_xho_eng_igb_ind_tha_heb_tml_ven_lda_aze_bul_hin_tur_bem_vie_hau_dyu_tsn_akn	-0.346447875344593	-0.819944103987211	0.414344500492502
528	chh_glc_ewe_lit_tig_mlt_heb_afr_uzb_azi_igb_sun_moo_urd_bul_bsq_eng_wly_bam_cnt_nor_bos_cic_ger_akn_alb_fin_yor_dgb_est_guj_sod_geo_arw_ctl_ben_mcd_amh_aeg_slo_hun_xho_jav_scr_ind_jpn_knd_kor_hin_prs_dyu_ukr_bat_spa_owc_mly_mnd_dut_lda_cze_hau_krd_pan_lat_rus_qcu_grk_ita_swe_fbf_gam_fre_sid_mol_mao_pol_ses_por_zul_tag_tha_anl_tml_swa_ven_aze_svk_rom_tur_tsw_vie_amr_tsn_bem_swt	-1.02814733454572	-2.51573516358222	0.0135932115160118
529	sod_rom_bam_guj_mlt_sid_aeg_swe_azi_uzb_cic_ind_lda_ben_glc_bsq_afr_anl_swt_mnd_cze_scr_tsn_fre_zul_slo_est_igb_ewe_hun_urd_hau_geo_lat_bul_bos_por_amh_gam_eng_fin_dyu_sun_lit_tag_jpn_knd_kor_ita_ctl_fbf_spa_mao_dut_tig_jav_cnt_ukr_bem_hin_amr_mcd_rus_prs_ger_qcu_pan_alb_svk_akn_owc_pol_heb_grk_mly_nor_yor_arw_ven_bat_tha_chh_tml_tsw_swa_aze_krd_mol_tur_moo_vie_wly_dgb_ses_xho	0.318204453896756	0.749880616533858	0.455219452532862
530	amh_mol_xho_scr_tig_owc_aeg_fre_uzb_azi_igb_ind_fbf_grk_svk_bsq_pan_gam_ewe_mnd_krd_pol_ses_arw_swt_bul_hun_cic_zul_fin_rus_anl_geo_alb_por_lat_nor_heb_hau_swe_est_moo_jav_prs_mao_jpn_tml_kor_ctl_rom_dyu_cze_tag_dut_sid_mly_cnt_bos_tsw_ita_wly_eng_spa_guj_ben_qcu_ger_ukr_mcd_tsn_sod_hin_amr_slo_bat_lit_bem_glc_bam_sun_tha_chh_knd_akn_ven_tur_urd_afr_aze_lda_vie_mlt_dgb_swa_yor	-0.658275437855214	-1.57974289040206	0.117561120758643
531	amh_slo_akn_ita_heb_amr_hau_lit_tur_uzb_tsw_tag_bam_guj_krd_bsq_svk_tig_lda_mnd_rom_lat_igb_ger_tsn_eng_hun_dyu_bem_est_afr_chh_geo_bos_pan_spa_urd_sid_gam_rus_fin_yor_sun_hin_mly_jpn_knd_kor_grk_swe_xho_scr_ind_arw_aeg_bat_cnt_por_swt_pol_sod_dut_mol_nor_ctl_qcu_prs_fre_bul_ewe_mlt_alb_owc_ben_jav_cze_swa_mcd_ven_mao_tha_anl_tml_cic_ses_aze_ukr_glc_azi_fbf_vie_wly_moo_dgb_zul	0.130762168416265	0.30762000587196	0.759059346872493
532	amr_urd_swa_lat_chh_amh_wly_mol_aze_uzb_fbf_ind_igb_ukr_slo_bsq_ita_mlt_zul_mnd_ger_cze_bam_ctl_bem_prs_fin_dyu_moo_hun_fre_aeg_geo_pol_swe_svk_rom_sid_anl_nor_est_cic_mly_guj_tag_jpn_knd_kor_eng_arw_xho_grk_sun_pan_owc_bat_cnt_lit_dgb_mcd_tig_glc_por_dut_spa_qcu_bos_ben_alb_lda_hau_rus_gam_scr_jav_afr_tsn_bul_ven_mao_tha_sod_tml_ses_yor_tur_hin_krd_azi_akn_vie_heb_tsw_swt_ewe	-0.931468785166179	-2.25880905929247	0.02623200278798
533	aeg_svk_dgb_cze_hau_owc_heb_slo_azi_tur_dyu_sun_akn_eng_ben_bsq_ukr_tig_tsn_mnd_rus_swe_swa_mcd_ewe_ger_est_bem_lda_hun_hin_anl_geo_spa_pol_afr_arw_mlt_sod_glc_fin_ses_mao_bul_bat_jpn_knd_kor_guj_scr_cic_bos_mly_fre_amr_jav_cnt_urd_igb_lat_wly_rom_krd_dut_nor_qcu_pan_alb_lit_ven_sid_mol_chh_ita_ind_por_bam_ctl_fbf_tag_tha_gam_tml_swt_xho_uzb_grk_prs_aze_tsw_vie_amh_yor_moo_zul	-0.905627477155569	-2.2004599181225	0.0302507785803724
534	wly_urd_akn_ukr_chh_amr_sod_arw_azi_aze_moo_tag_ven_alb_krd_bsq_prs_gam_fbf_mnd_cze_glc_yor_ita_zul_hin_fin_swa_bam_est_por_mlt_geo_mcd_slo_bul_ctl_heb_sid_lit_hun_xho_ind_eng_mly_jpn_tml_kor_ben_grk_lda_spa_jav_dut_hau_bat_cnt_pol_swt_svk_anl_swe_rom_nor_fre_qcu_scr_mol_lat_dgb_amh_afr_aeg_pan_sun_guj_dyu_rus_cic_mao_tha_owc_knd_ses_tsn_tur_ger_bos_uzb_bem_vie_tig_igb_ewe_tsw	0.12695570613376	0.298984810829724	0.765618727661669
535	owc_ita_igb_por_heb_aeg_sod_bul_uzb_tur_dgb_mao_bam_slo_grk_bsq_urd_amr_moo_mnd_svk_arw_akn_scr_bem_mcd_fin_swa_ven_est_alb_amh_geo_ukr_hin_cze_krd_mlt_chh_ctl_hun_xho_jav_rom_mly_jpn_knd_kor_prs_rus_ewe_swe_sun_lat_wly_tag_cnt_glc_lda_ger_gam_dut_ben_nor_eng_qcu_afr_lit_fre_fbf_hau_spa_anl_pan_bat_pol_zul_guj_ses_ind_tha_tig_tml_dyu_swt_azi_bos_mol_aze_yor_vie_sid_tsn_cic_tsw	-0.171853901813148	-0.405547818145297	0.686006365582587
536	wly_afr_swt_swe_heb_chh_mlt_spa_tur_azi_cic_ind_bam_hin_lit_bsq_cze_sod_fbf_cnt_svk_scr_ven_ukr_bem_por_est_moo_tsw_fin_mol_amh_geo_nor_eng_bul_ctl_hau_gam_urd_hun_ewe_jav_glc_mly_jpn_tml_kor_arw_rom_xho_ger_mao_pol_anl_bat_mnd_dut_swa_guj_sid_fre_bos_rus_krd_qcu_slo_prs_lat_igb_amr_alb_owc_ita_sun_grk_akn_ben_dgb_tag_tha_aeg_knd_lda_tsn_uzb_mcd_pan_aze_zul_vie_tig_yor_dyu_ses	-0.274572120886747	-0.649348563771226	0.51771362961175
537	heb_por_yor_scr_amr_amh_wly_mol_tur_uzb_cic_jav_akn_bos_fre_bsq_cze_gam_xho_mnd_afr_ger_lda_glc_moo_guj_fin_tsn_bam_hun_ben_sod_geo_eng_pan_bul_svk_anl_tig_slo_est_dyu_tag_spa_bat_jpn_knd_kor_ctl_dut_ses_rom_mao_grk_hau_ind_cnt_pol_ewe_alb_sid_lat_lit_ita_ukr_qcu_urd_swe_mcd_swt_aeg_krd_chh_nor_mly_arw_tsw_prs_fbf_sun_tha_owc_tml_dgb_ven_azi_rus_hin_aze_igb_vie_mlt_bem_zul_swa	-0.314485355987192	-0.746014635594729	0.457540136960958
538	mlt_lat_ewe_arw_chh_heb_tig_alb_azi_uzb_fbf_bat_yor_grk_krd_bsq_glc_anl_lda_mnd_ukr_bul_dgb_urd_dyu_spa_fin_moo_zul_est_slo_aeg_geo_ita_mol_pan_prs_owc_wly_nor_hun_ven_ind_svk_mly_jpn_tml_kor_fre_mcd_swt_rus_mao_lit_sid_sun_cnt_por_igb_dut_sod_eng_bos_pol_swe_qcu_scr_hin_ben_bem_hau_rom_gam_ger_tag_afr_akn_guj_swa_jav_tha_amr_knd_ses_cic_tur_ctl_cze_aze_tsw_vie_amh_xho_tsn_bam	-0.634548825805581	-1.51455304317389	0.133277025200356
539	sid_cze_tsn_swe_wly_owc_hau_svk_azi_tur_tsw_sun_akn_glc_eng_bsq_fre_aeg_moo_mnd_rom_guj_swa_ben_swt_ger_fin_igb_ewe_hun_bul_amh_geo_por_bos_prs_arw_anl_sod_mol_est_xho_tag_rus_bat_jpn_tml_kor_ukr_pan_ven_spa_mao_alb_tig_jav_cnt_mcd_fbf_hin_mlt_krd_afr_slo_ctl_qcu_nor_pol_urd_zul_amr_lit_gam_lat_ind_dut_bam_ita_lda_mly_tha_chh_knd_yor_bem_uzb_scr_grk_aze_dyu_vie_heb_ses_dgb_cic	-0.787683293779689	-1.89908106701427	0.0606535013578636
540	gam_krd_swt_spa_sid_heb_anl_bul_uzb_azi_tsw_tag_bam_cze_slo_bsq_eng_wly_dyu_cnt_guj_rom_moo_nor_lda_arw_hun_ses_swa_fin_scr_chh_geo_lit_rus_lat_swe_owc_hau_alb_est_akn_ind_afr_bat_jpn_tml_kor_ger_mol_yor_bos_mao_mcd_amr_sun_mnd_ukr_bem_svk_aeg_ctl_dut_hin_prs_qcu_fre_ita_por_fbf_tig_glc_sod_pan_jav_ben_ven_grk_ewe_mly_tha_amh_knd_igb_tsn_aze_urd_pol_tur_cic_vie_mlt_zul_xho_dgb	-0.126864409602064	-0.29917988504649	0.765470356601971
541	sid_ben_tsn_bos_anl_heb_owc_lit_tur_azi_dyu_tag_zul_ctl_urd_bsq_ukr_chh_akn_mnd_hin_eng_swa_spa_xho_rus_hun_ses_yor_fin_krd_amh_geo_scr_dut_alb_ita_gam_aeg_nor_est_swt_mao_ger_bat_jpn_tml_kor_pan_slo_lda_fre_ind_mcd_hau_mly_cnt_prs_tsw_arw_tig_lat_bul_mol_pol_qcu_guj_glc_swe_moo_sod_cze_wly_afr_sun_rom_ven_grk_ewe_jav_tha_amr_knd_bem_cic_aze_svk_por_uzb_dgb_vie_mlt_igb_fbf_bam	0.0109129152337858	0.0256780072070112	0.979569184350816
542	anl_swe_lda_dut_gam_amh_wly_fre_tur_uzb_swt_mly_tsw_slo_nor_bsq_ben_tig_moo_mnd_ctl_pol_ses_ger_cic_por_est_zul_dgb_hun_guj_heb_geo_glc_rom_krd_ukr_hau_owc_cze_fin_swa_sun_svk_jav_jpn_tml_kor_spa_mol_tsn_bos_tag_alb_mlt_mao_cnt_arw_bem_hin_chh_mcd_urd_ita_pan_qcu_lat_rus_eng_bam_amr_scr_sid_prs_bat_afr_dyu_lit_xho_ind_tha_sod_knd_ewe_akn_aze_bul_grk_azi_ven_vie_aeg_igb_fbf_yor	-0.785201840683302	-1.8976416298957	0.0608453422718478
543	sid_fre_lda_bos_aeg_mlt_amr_ctl_aze_azi_ses_mao_dgb_spa_pan_bsq_ukr_amh_yor_mnd_pol_por_dyu_grk_swa_hin_fin_tsw_akn_hun_svk_gam_geo_mcd_slo_ita_swe_chh_heb_eng_est_bam_tag_ger_ind_jpn_knd_kor_alb_prs_bem_dut_bat_cze_anl_mly_cnt_lit_ewe_glc_sod_ben_afr_urd_rom_qcu_krd_nor_rus_cic_tig_lat_hau_guj_sun_scr_igb_arw_moo_jav_tha_wly_tml_ven_zul_uzb_mol_bul_tur_tsn_vie_owc_fbf_swt_xho	0.794168566203022	1.87937026995402	0.063325170199394
544	heb_dut_yor_ita_sod_owc_chh_ukr_tur_uzb_dgb_mly_cic_prs_glc_bsq_guj_aeg_fbf_mnd_urd_swe_ven_fre_tsn_nor_hun_zul_bam_est_por_hau_geo_svk_afr_ben_scr_amr_sid_arw_fin_xho_jav_hin_tag_jpn_tml_kor_pol_cze_moo_rus_sun_mcd_gam_ind_cnt_eng_bem_rom_amh_lit_bos_bul_pan_qcu_alb_grk_ger_igb_tig_lat_wly_mol_mao_spa_swa_slo_lda_bat_tha_mlt_knd_tsw_swt_aze_ctl_krd_azi_akn_vie_anl_dyu_ewe_ses	-1.02809493077948	-2.50827907057542	0.0138644056461569
545	sid_guj_swa_afr_tig_owc_amh_krd_uzb_tur_tsw_tag_ven_ita_dut_bsq_lat_mlt_tsn_cnt_cze_alb_xho_svk_ses_pol_est_swt_igb_hun_mcd_anl_geo_por_spa_pan_arw_wly_hau_scr_fin_dyu_ind_rom_bat_jpn_knd_kor_ger_ctl_dgb_ben_mao_eng_gam_jav_mnd_lit_zul_prs_amr_grk_mol_hin_fre_qcu_bos_rus_nor_lda_aeg_bul_sod_urd_mly_swe_bam_slo_yor_sun_tha_heb_tml_ewe_cic_aze_glc_ukr_azi_bem_vie_chh_moo_akn_fbf	-0.0856681086698475	-0.202009260155979	0.840350718386733
546	tig_mol_tsw_nor_gam_sid_aeg_guj_azi_uzb_akn_ind_bem_cze_lat_bsq_ita_hau_moo_mnd_fre_prs_tsn_arw_cic_dut_est_ven_bam_fin_alb_mlt_geo_bul_scr_ctl_swe_heb_owc_ukr_hun_swt_sun_rus_mly_jpn_tml_kor_bos_ben_fbf_pan_tag_urd_anl_jav_cnt_krd_lda_slo_sod_rom_glc_por_svk_qcu_hin_eng_afr_swa_amh_pol_amr_grk_mao_ger_zul_mcd_ses_bat_tha_wly_knd_dyu_xho_aze_spa_lit_tur_yor_vie_chh_ewe_dgb_igb	-0.192205505441717	-0.453663320087189	0.651128031781588
547	amr_rus_dyu_urd_amh_anl_sid_eng_azi_aze_igb_tag_yor_ukr_scr_bsq_ctl_owc_ewe_mnd_pol_ben_bam_alb_bem_arw_hun_fbf_xho_est_mol_mlt_geo_swe_grk_rom_glc_sod_aeg_lat_fin_moo_mly_nor_jav_jpn_tml_kor_hin_mcd_ven_ger_mao_dut_heb_bat_cnt_krd_dgb_por_tig_bul_bos_pan_fre_qcu_ita_svk_slo_zul_wly_prs_chh_spa_sun_afr_cic_cze_akn_ind_tha_gam_knd_swt_ses_tur_guj_lit_uzb_tsw_vie_hau_tsn_lda_swa	-1.08780870049009	-2.66824526081243	0.00899601784136203
548	gam_urd_tsw_dut_sod_heb_sid_prs_azi_tur_fbf_tag_cic_pan_eng_bsq_guj_amr_ven_mnd_rom_lit_xho_spa_dgb_swe_est_lda_akn_hun_lat_owc_geo_mcd_bul_glc_ben_mlt_chh_slo_fin_bem_mly_krd_bat_jpn_tml_kor_por_svk_ewe_ctl_sun_hin_hau_mao_cnt_grk_igb_ger_wly_scr_ita_afr_arw_qcu_ukr_bos_rus_tsn_aeg_nor_amh_cze_ind_mol_dyu_fre_moo_jav_tha_tig_knd_swt_swa_aze_pol_alb_uzb_bam_vie_anl_ses_yor_zul	-0.462300808486901	-1.09982903103095	0.274245453962838
549	anl_mcd_dgb_urd_chh_amr_tig_prs_azi_tur_cic_ind_ses_lit_lat_bsq_ctl_hau_fbf_mnd_por_fre_swt_rus_lda_svk_est_dyu_igb_fin_swe_gam_geo_rom_ben_ita_eng_heb_amh_ukr_hun_ewe_bat_ger_mao_jpn_knd_kor_spa_glc_bem_krd_mly_dut_mlt_jav_cnt_guj_tsw_scr_wly_pol_bul_afr_cze_qcu_nor_arw_pan_tsn_sod_grk_sid_hin_sun_mol_yor_alb_ven_tag_tha_owc_tml_xho_akn_aze_bos_slo_uzb_moo_vie_aeg_zul_swa_bam	-0.987145328067154	-2.40762495870567	0.0180305306651229
550	chh_scr_moo_slo_tig_sod_mlt_arw_azi_tur_lda_jav_tsn_spa_prs_bsq_alb_sid_swa_cnt_eng_ctl_cic_krd_yor_lit_hun_swt_tsw_est_ita_anl_geo_bul_por_mol_ger_gam_amh_rom_fin_ewe_mly_ben_mao_jpn_tml_kor_hin_dut_xho_grk_ind_afr_wly_tag_mnd_swe_igb_svk_hau_glc_rus_guj_nor_qcu_ukr_pan_bos_bam_aeg_mcd_amr_lat_sun_pol_zul_cze_dyu_bat_tha_heb_knd_akn_ven_aze_fre_urd_uzb_fbf_vie_owc_bem_ses_dgb	0.239413543169885	0.564404693363671	0.573837489068451
551	amr_rom_dgb_svk_tig_hau_mlt_rus_azi_tur_swt_mao_zul_alb_nor_bsq_por_owc_lda_cnt_pan_ger_ewe_lit_moo_arw_fin_dyu_akn_est_guj_sid_geo_lat_ukr_spa_ita_anl_heb_grk_hun_ses_bat_pol_jav_jpn_tml_kor_bul_hin_igb_mol_ind_ben_sod_mly_mnd_ctl_fbf_prs_gam_slo_scr_afr_cze_qcu_bos_krd_dut_cic_wly_eng_chh_urd_tag_glc_ven_fre_xho_sun_tha_aeg_knd_tsw_bem_uzb_swe_mcd_aze_swa_vie_amh_tsn_bam_yor	-0.748857856886873	-1.79741462085322	0.0755153882431513
552	sid_dut_akn_ben_anl_amh_wly_fre_tur_uzb_bam_ind_swt_urd_lit_bsq_eng_owc_xho_cnt_ukr_hin_dgb_mol_dyu_cze_hun_tsw_cic_est_slo_mlt_geo_arw_glc_grk_rom_amr_heb_lat_fin_lda_bat_svk_mao_jpn_tml_kor_por_prs_ven_scr_tag_bul_sod_jav_mnd_swe_ewe_ctl_hau_spa_pan_ita_rus_qcu_mcd_krd_afr_zul_tig_guj_chh_alb_sun_ger_fbf_bos_igb_mly_tha_gam_knd_ses_yor_azi_pol_nor_aze_swa_vie_aeg_tsn_moo_bem	-0.734246675216068	-1.76686574556126	0.0805314379997398
553	gam_swe_ses_hin_amh_chh_sid_cze_tur_uzb_swa_mly_dgb_ita_eng_bsq_ukr_aeg_swt_mnd_pan_dut_fbf_alb_tsw_nor_hun_bem_yor_fin_glc_owc_geo_por_mol_bos_arw_tig_anl_rus_est_lda_mao_scr_ind_jpn_knd_kor_guj_urd_zul_prs_bat_lit_hau_sun_cnt_svk_akn_lat_wly_pol_ben_bul_ger_qcu_krd_rom_mcd_cic_mlt_slo_heb_afr_jav_ctl_ewe_fre_igb_tag_tha_amr_tml_dyu_moo_azi_spa_grk_aze_tsn_vie_sod_xho_ven_bam	-0.236899378297799	-0.559831706902807	0.576940180215021
554	tig_dut_bam_hin_aeg_hau_sod_ukr_azi_tur_dgb_sun_tsn_grk_spa_bsq_scr_amh_swa_cnt_slo_lat_swt_bos_tsw_glc_fin_lda_ewe_hun_arw_amr_geo_rom_ctl_urd_prs_sid_gam_pan_est_cic_ind_rus_mly_jpn_knd_kor_krd_bul_ses_swe_mao_afr_chh_bat_mnd_ita_moo_nor_mlt_svk_alb_guj_por_qcu_cze_lit_ben_dyu_wly_fre_anl_mol_tag_pol_yor_ger_zul_jav_tha_heb_tml_fbf_igb_uzb_eng_mcd_aze_ven_vie_owc_akn_xho_bem	0.132135474290035	0.310888886205949	0.756580832996004
555	mlt_cze_igb_arw_chh_amh_hau_afr_tur_aze_ewe_ind_tsw_urd_prs_bsq_slo_amr_bem_mnd_spa_fre_bam_rus_moo_swe_est_ven_lda_hun_krd_tig_geo_alb_ukr_eng_glc_sod_sid_bul_fin_dgb_sun_bos_bat_jpn_knd_kor_ita_por_swt_lit_mly_grk_owc_tag_cnt_guj_dyu_rom_anl_scr_mol_nor_ctl_qcu_lat_ben_hin_zul_heb_svk_gam_dut_jav_pan_akn_mcd_yor_mao_tha_aeg_tml_fbf_ses_azi_pol_ger_uzb_xho_vie_wly_tsn_swa_cic	-0.59048847456476	-1.41000177335412	0.161874848946855
556	anl_guj_tsn_mol_gam_sid_heb_lat_tur_aze_dyu_ind_swt_ita_lit_bsq_glc_hau_ses_cnt_pan_bos_xho_scr_bem_por_fin_cic_ewe_hun_fre_chh_geo_ger_arw_rus_cze_mlt_amr_swe_est_fbf_mly_afr_sun_jpn_knd_kor_ctl_ben_zul_hin_tag_rom_owc_mao_mnd_mcd_dgb_dut_tig_slo_grk_svk_pol_qcu_ukr_urd_bul_akn_aeg_krd_wly_nor_jav_prs_yor_spa_moo_bat_tha_amh_tml_tsw_swa_uzb_alb_eng_azi_igb_vie_sod_bam_lda_ven	-0.760292305447586	-1.82886747166008	0.0706244817744113
557	sid_afr_swa_pan_chh_aeg_tig_eng_tur_uzb_ewe_mly_ven_slo_ctl_bsq_dut_anl_moo_mnd_glc_nor_bem_svk_tsw_pol_hun_ses_zul_est_bos_gam_geo_rus_rom_mcd_hin_heb_sod_ita_fin_xho_mao_guj_bat_jpn_knd_kor_grk_ben_fbf_ukr_jav_prs_wly_sun_cnt_bul_tsn_spa_amr_lat_por_krd_scr_qcu_swe_alb_fre_dgb_hau_arw_mlt_cze_ind_urd_lda_mol_igb_tag_tha_owc_tml_yor_dyu_azi_lit_ger_aze_cic_vie_amh_akn_swt_bam	-0.17042342052667	-0.40178874209777	0.688761359356549
558	chh_slo_lda_svk_gam_wly_owc_scr_tur_azi_yor_mao_cic_por_mcd_bsq_dut_sid_swt_mnd_rom_glc_tsw_swe_fbf_alb_fin_ven_moo_hun_afr_amh_geo_ukr_grk_fre_hin_anl_amr_eng_est_ewe_bat_arw_tag_jpn_tml_kor_ctl_ita_xho_urd_mly_nor_mlt_sun_cnt_krd_swa_bul_tig_pol_ger_rus_cze_qcu_pan_prs_bos_ses_heb_spa_sod_ben_ind_lat_akn_mol_dyu_jav_tha_hau_knd_bem_tsn_aze_guj_lit_uzb_zul_vie_aeg_igb_bam_dgb	-0.181133513702786	-0.428453749166779	0.66931150979861
559	heb_slo_igb_bul_tig_amr_sod_ita_tur_aze_bem_ind_zul_urd_nor_bsq_scr_sid_moo_cnt_por_ukr_ewe_alb_xho_glc_hun_dgb_dyu_est_guj_mlt_geo_spa_swe_arw_ger_gam_aeg_rom_fin_swa_tag_eng_mao_jpn_knd_kor_lat_prs_ses_pol_sun_grk_wly_bat_mnd_pan_fbf_lit_amh_svk_ctl_mol_krd_qcu_mcd_cze_afr_akn_anl_rus_hau_bos_mly_fre_swt_dut_yor_jav_tha_owc_tml_ven_bam_uzb_ben_hin_azi_tsn_vie_chh_tsw_cic_lda	-0.283298862078584	-0.669988852534572	0.504525099490746
560	owc_svk_tsw_scr_gam_aeg_mlt_mcd_aze_azi_swt_sun_bem_rus_ita_bsq_nor_wly_zul_cnt_spa_alb_bam_bul_dyu_guj_est_ewe_swa_hun_arw_hau_geo_cze_ben_krd_glc_heb_amr_slo_fin_yor_mao_urd_jav_jpn_knd_kor_lat_rom_ses_pan_ind_fre_tig_tag_mnd_prs_moo_bos_sid_lit_dut_por_afr_qcu_swe_ukr_mol_lda_anl_ctl_amh_eng_mly_hin_tsn_grk_akn_bat_tha_chh_tml_igb_xho_uzb_ger_pol_tur_fbf_vie_sod_dgb_ven_cic	-0.279103933464137	-0.65993033914184	0.510929621137616
561	chh_arw_tsw_pol_anl_hau_owc_lat_tur_azi_dgb_mly_ses_ben_rom_bsq_svk_tig_tsn_mnd_pan_afr_yor_fre_akn_grk_est_bem_ven_hun_mcd_gam_geo_spa_ctl_ita_slo_mlt_aeg_lit_fin_xho_tag_bul_sun_jpn_knd_kor_por_glc_igb_nor_mao_guj_heb_jav_cnt_urd_lda_krd_amr_scr_cze_rus_dut_qcu_mol_ger_swe_swt_sod_eng_wly_hin_bat_bos_moo_prs_swa_ind_tha_amh_tml_ewe_zul_aze_alb_ukr_uzb_dyu_vie_sid_cic_fbf_bam	0.110708185898586	0.260682496154656	0.794913712079604
562	tig_pol_bam_ukr_owc_mlt_aeg_alb_tur_aze_moo_mao_cic_ita_prs_bsq_cze_gam_lda_mnd_slo_swe_ewe_urd_yor_rom_hun_ven_swa_est_ben_hau_geo_nor_svk_spa_bul_sid_sod_mol_fin_akn_ind_glc_jav_jpn_knd_kor_guj_arw_tsw_eng_tag_ger_wly_mly_cnt_por_dyu_lat_heb_dut_grk_krd_rus_qcu_fre_ctl_scr_swt_amr_mcd_chh_lit_sun_hin_xho_afr_dgb_bat_tha_anl_tml_ses_bem_uzb_bos_pan_azi_zul_vie_amh_tsn_igb_fbf	-0.209971687244037	-0.495976960588105	0.621080787329538
563	anl_grk_ven_bos_chh_mlt_sod_ita_uzb_aze_bam_mao_dgb_pol_lat_bsq_cze_heb_xho_mnd_spa_urd_lda_bul_dyu_afr_hun_moo_ses_est_guj_wly_geo_rom_slo_ben_scr_aeg_hau_mcd_fin_swt_tag_arw_bat_jpn_tml_kor_ukr_por_tsn_lit_mly_ctl_amr_ind_cnt_pan_bem_ger_tig_fre_hin_nor_svk_qcu_glc_dut_alb_ewe_gam_eng_owc_krd_jav_swe_igb_prs_akn_sun_tha_sid_knd_tsw_cic_azi_mol_rus_tur_fbf_vie_amh_zul_swa_yor	-0.958102593662496	-2.3293429840406	0.0220059045221388
564	mlt_fre_swt_afr_owc_amr_aeg_bul_uzb_aze_ses_tag_akn_hin_arw_bsq_slo_wly_lda_cnt_glc_lit_xho_pol_tsw_rom_est_zul_tsn_hun_ita_anl_geo_ctl_dut_mol_guj_sod_hau_lat_fin_swa_mly_rus_mao_jpn_knd_kor_swe_ukr_fbf_ger_sun_alb_heb_jav_mnd_cze_ven_urd_gam_nor_scr_ben_svk_qcu_por_bos_prs_cic_chh_eng_amh_mcd_bat_pan_yor_krd_dyu_ind_tha_sid_tml_moo_dgb_azi_grk_spa_tur_ewe_vie_tig_igb_bem_bam	-0.373715022886843	-0.884812466301868	0.378539704454977
565	aeg_ger_tsn_hin_amr_sid_wly_ita_tur_azi_ewe_bat_swa_fre_bos_bsq_bul_hau_bam_cnt_grk_swe_dyu_rom_ven_prs_hun_cic_swt_est_por_gam_geo_mol_glc_scr_ukr_sod_chh_ben_fin_lda_mao_guj_sun_jpn_knd_kor_lit_afr_moo_slo_tag_pol_owc_mly_mnd_svk_fbf_arw_anl_cze_ctl_pan_dut_qcu_alb_rus_spa_xho_heb_nor_amh_lat_ind_mcd_dgb_urd_yor_jav_tha_tig_tml_igb_bem_aze_krd_eng_uzb_zul_vie_mlt_tsw_akn_ses	0.487588374348235	1.15189283072425	0.252317698939921
566	sid_swe_lda_glc_wly_sod_owc_svk_azi_aze_dgb_sun_dyu_slo_ctl_bsq_grk_mlt_bam_mnd_pan_hin_ven_afr_swa_alb_fin_tsw_zul_est_dut_anl_geo_mol_rom_urd_rus_gam_heb_scr_hun_bem_mao_eng_bat_jpn_knd_kor_spa_ita_tsn_bul_ind_arw_chh_tag_cnt_lat_ewe_cze_aeg_guj_bos_prs_lit_qcu_mcd_nor_ger_swt_hau_pol_amh_ukr_mly_fre_xho_ben_ses_jav_tha_amr_tml_moo_igb_tur_krd_por_uzb_yor_vie_tig_cic_fbf_akn	-0.171441694042256	-0.405078143550137	0.686350355153502
567	anl_grk_bam_scr_sod_chh_gam_pan_tur_azi_yor_mly_moo_ita_nor_bsq_ben_heb_cic_mnd_ukr_guj_bem_fre_tsw_ger_est_tsn_lda_hun_dut_amr_geo_spa_krd_rom_mol_owc_sid_cze_fin_swt_bat_eng_sun_jpn_knd_kor_arw_lat_akn_mcd_mao_swe_mlt_tag_cnt_hin_swa_svk_wly_alb_pol_por_slo_qcu_rus_glc_bos_igb_tig_prs_hau_lit_jav_bul_xho_urd_fbf_ind_tha_amh_tml_dgb_zul_aze_afr_ctl_uzb_ewe_vie_aeg_dyu_ven_ses	0.0358506112881898	0.0844576820788445	0.932874090376298
568	mlt_eng_xho_slo_sid_owc_anl_ben_aze_tur_moo_tag_cic_ger_prs_bsq_nor_gam_lda_cnt_svk_cze_ses_pol_akn_ita_fin_ewe_dyu_est_arw_aeg_geo_bos_krd_afr_alb_sod_wly_mol_hun_swa_bat_ukr_mly_jpn_tml_kor_urd_por_bem_hin_ind_rus_tig_mao_mnd_scr_igb_lat_hau_guj_pan_ctl_lit_qcu_fre_mcd_swe_ven_amr_dut_heb_spa_jav_rom_fbf_glc_yor_sun_tha_amh_knd_bam_tsn_azi_bul_grk_uzb_swt_vie_chh_zul_tsw_dgb	-0.00353737402453627	-0.00833706545956466	0.993365919272206
569	anl_mcd_ses_mol_aeg_sod_hau_dut_uzb_aze_swa_bat_igb_grk_bos_bsq_rus_heb_akn_cnt_lit_ukr_moo_ita_cic_glc_fin_ewe_dyu_hun_svk_sid_geo_afr_rom_ger_guj_tig_amr_ben_est_bam_ind_bul_tag_jpn_knd_kor_fre_pol_swt_krd_sun_hin_amh_jav_mnd_por_xho_prs_gam_cze_scr_eng_nor_qcu_arw_alb_ctl_tsn_mlt_pan_owc_urd_mly_slo_ven_swe_dgb_mao_tha_chh_tml_zul_yor_azi_spa_lat_tur_fbf_vie_wly_bem_tsw_lda	-0.523065101093185	-1.24579996405036	0.215967224367707
570	wly_por_swa_pan_heb_hau_sid_svk_tur_aze_ses_ind_yor_alb_dut_bsq_mol_mlt_zul_cnt_scr_grk_moo_ben_bam_prs_est_ven_dgb_fin_rus_anl_geo_ukr_ger_arw_lat_owc_amh_bul_hun_dyu_sun_cze_mao_jpn_tml_kor_slo_glc_bem_spa_tag_urd_amr_jav_mnd_ctl_lda_rom_tig_pol_afr_guj_hin_qcu_nor_eng_mcd_tsn_gam_bos_sod_ita_bat_swe_swt_lit_fbf_mly_tha_chh_knd_ewe_akn_uzb_fre_krd_azi_igb_vie_aeg_cic_tsw_xho	0.00794504814274661	0.0187248122351855	0.985100748666024
571	sod_glc_ven_bul_owc_tig_mlt_mcd_uzb_tur_yor_sun_bam_grk_afr_bsq_arw_heb_tsw_cnt_bos_hin_tsn_pan_ses_pol_fin_moo_dgb_est_rus_amr_geo_rom_spa_lat_scr_anl_wly_slo_hun_lda_tag_por_bat_jpn_knd_kor_ctl_nor_cic_ita_mao_cze_hau_jav_mnd_dut_bem_fre_sid_guj_mol_lit_alb_qcu_krd_ger_prs_swa_chh_svk_aeg_ben_mly_swe_zul_ukr_ewe_ind_tha_amh_tml_swt_xho_aze_urd_eng_azi_fbf_vie_gam_akn_dyu_igb	0.145229993764125	0.34183421593249	0.73324689226799
572	wly_ben_bam_arw_amr_owc_hau_afr_uzb_aze_swt_sun_zul_pol_grk_bsq_swe_sid_yor_cnt_ita_bul_lda_nor_xho_mol_hun_tsw_ewe_est_urd_sod_geo_scr_dut_rus_cze_chh_gam_fre_fin_ses_mly_eng_ind_jpn_knd_kor_bos_hin_dyu_prs_mao_lat_tig_tag_mnd_lit_akn_ukr_anl_svk_glc_slo_alb_qcu_krd_spa_pan_dgb_aeg_ger_mlt_mcd_bat_por_igb_guj_cic_jav_tha_amh_tml_swa_ven_azi_rom_ctl_tur_tsn_vie_heb_fbf_bem_moo	0.733345275143574	1.74309894007945	0.0846214060173135
573	anl_fre_igb_arw_amh_wly_sid_afr_tur_uzb_swt_bat_tsw_scr_alb_bsq_rus_aeg_lda_cnt_grk_pan_dyu_swe_bem_ukr_est_cic_ses_hun_svk_sod_geo_spa_krd_ita_eng_gam_chh_ctl_fin_ewe_jav_pol_mly_jpn_tml_kor_ger_slo_zul_mcd_tag_cze_owc_sun_mnd_bos_fbf_mol_tig_hin_ben_prs_dut_qcu_por_glc_lat_bam_mlt_urd_amr_lit_ind_rom_dgb_guj_moo_mao_tha_heb_knd_ven_tsn_aze_nor_bul_azi_yor_vie_hau_xho_akn_swa	-0.65117234740401	-1.55687971058621	0.122895695590882
574	hau_pol_yor_afr_aeg_anl_amr_ita_tur_aze_fbf_mao_akn_mcd_hin_bsq_glc_tig_zul_mnd_ukr_ben_lda_krd_xho_lat_hun_dyu_tsw_fin_swe_chh_geo_slo_scr_guj_dut_amh_sid_spa_est_ewe_tag_nor_bat_jpn_tml_kor_ger_urd_ven_por_sun_bul_gam_jav_cnt_svk_tsn_pan_wly_mol_bos_ctl_alb_qcu_rom_arw_prs_swa_owc_grk_mlt_rus_mly_cze_igb_fre_bem_ind_tha_heb_knd_dgb_cic_azi_eng_lit_uzb_bam_vie_sod_ses_swt_moo	0.0528620418437974	0.124347470013758	0.901308538363031
575	sod_bos_ewe_swe_amr_amh_gam_ukr_azi_tur_akn_mly_bem_bul_mcd_bsq_fre_chh_dgb_cnt_urd_spa_fbf_krd_swt_arw_est_lda_dyu_fin_mol_aeg_geo_grk_pan_hin_glc_tig_mlt_rom_hun_ven_sun_scr_tag_jpn_tml_kor_alb_eng_ses_nor_jav_cze_wly_mao_mnd_prs_moo_ben_owc_dut_afr_pol_lat_qcu_por_ger_svk_tsn_sid_lit_anl_guj_bat_ita_tsw_rus_yor_ind_tha_heb_knd_xho_igb_aze_slo_ctl_uzb_bam_vie_hau_cic_swa_zul	0.220644419079486	0.519627700557367	0.604557676726452
576	amr_ger_lda_ctl_tig_hau_heb_afr_aze_uzb_moo_bat_dgb_ita_urd_bsq_fre_aeg_ses_cnt_ben_krd_fbf_swe_akn_pol_fin_yor_cic_hun_svk_amh_geo_glc_prs_bul_hin_mlt_anl_pan_est_ven_mly_mcd_jav_jpn_tml_kor_rom_scr_swt_por_tag_dut_wly_sun_mnd_ukr_bam_lat_sid_alb_bos_mol_cze_qcu_lit_nor_eng_igb_owc_rus_chh_slo_ind_spa_dyu_arw_ewe_mao_tha_gam_knd_xho_swa_tur_grk_guj_azi_bem_vie_sod_tsw_tsn_zul	-1.08314087847751	-2.65637192924886	0.00929533127453381
577	sid_ben_bem_scr_wly_hau_tig_ger_aze_azi_dgb_sun_moo_mcd_swe_bsq_cze_amh_ses_mnd_mol_hin_ewe_arw_tsw_spa_est_tsn_swa_hun_ita_gam_geo_guj_krd_grk_rom_aeg_mlt_fre_fin_yor_mao_alb_ind_jpn_knd_kor_eng_por_igb_ctl_tag_lat_anl_jav_cnt_prs_xho_ukr_heb_bul_dut_pol_nor_qcu_rus_urd_glc_cic_sod_afr_owc_svk_bat_lit_dyu_pan_ven_mly_tha_chh_tml_swt_lda_uzb_slo_bos_tur_bam_vie_amr_zul_akn_fbf	0.107326007307629	0.252804347335511	0.800977349546729
578	sod_pan_cic_nor_gam_tig_amr_slo_azi_aze_igb_sun_tsn_por_krd_bsq_scr_hau_dyu_cnt_lat_dut_lda_glc_tsw_mol_hun_fbf_yor_fin_grk_wly_geo_ita_bul_prs_guj_amh_sid_fre_est_ven_tag_spa_ind_jpn_knd_kor_ben_rus_swa_cze_mao_ukr_aeg_mly_mnd_ctl_swt_mcd_heb_urd_arw_alb_lit_qcu_swe_afr_hin_akn_mlt_svk_owc_rom_bat_eng_xho_bos_moo_jav_tha_chh_tml_ses_dgb_tur_pol_ger_uzb_bam_vie_anl_bem_ewe_zul	-0.190787816408329	-0.450748123320327	0.653220253657153
579	chh_por_ven_mcd_heb_sid_anl_cze_uzb_tur_akn_jav_zul_urd_krd_bsq_lit_gam_cic_mnd_eng_arw_swa_swe_dgb_nor_fin_ses_yor_est_pan_amh_geo_hin_rom_ctl_ita_mlt_aeg_pol_hun_moo_mly_grk_tag_jpn_tml_kor_spa_ukr_dyu_prs_ind_svk_owc_mao_cnt_glc_ewe_bos_tig_fre_rus_alb_ger_qcu_afr_guj_scr_xho_wly_ben_amr_bul_bat_mol_lda_lat_tsn_sun_tha_hau_knd_bam_igb_azi_slo_dut_aze_bem_vie_sod_tsw_swt_fbf	-0.169352725736283	-0.399484053446619	0.690452525196205
580	aeg_por_zul_slo_sid_owc_wly_glc_azi_aze_moo_bat_bem_scr_ben_bsq_bul_chh_akn_cnt_ita_ger_ewe_dut_tsn_arw_fin_swt_dgb_hun_nor_heb_geo_mol_rom_pol_spa_sod_mlt_urd_est_fbf_sun_alb_ind_jpn_knd_kor_svk_grk_swa_afr_mly_pan_gam_jav_mnd_swe_xho_guj_anl_ukr_cze_krd_lit_qcu_rus_hin_mcd_igb_hau_prs_amh_ctl_tag_lat_ses_fre_ven_mao_tha_tig_tml_dyu_lda_uzb_eng_bos_tur_bam_vie_amr_yor_cic_tsw	-0.440617481299921	-1.04771060120187	0.297487239566151
581	wly_hin_ven_swe_hau_chh_tig_svk_uzb_tur_xho_mly_igb_rom_spa_bsq_eng_mlt_yor_cnt_cze_ger_zul_guj_bem_glc_fin_dgb_tsw_hun_ita_owc_geo_lat_por_nor_urd_gam_anl_bos_est_lda_bat_slo_tag_jpn_tml_kor_lit_ctl_akn_prs_jav_krd_amh_sun_mnd_pan_moo_arw_amr_mol_scr_pol_alb_qcu_ben_ukr_rus_bam_heb_fre_aeg_mcd_mao_grk_swt_bul_ewe_ind_tha_sod_knd_cic_swa_aze_dut_afr_azi_tsn_vie_sid_dyu_fbf_ses	0.759265696816133	1.80248375562947	0.0747086530891722
582	tig_glc_ven_guj_amh_sid_aeg_mcd_tur_azi_moo_tag_bam_bos_grk_bsq_rus_owc_yor_cnt_urd_alb_tsw_cze_ses_arw_hun_igb_lda_est_swe_amr_geo_bul_ukr_eng_svk_sod_mlt_dut_fin_zul_mao_ger_ind_jpn_tml_kor_spa_afr_akn_pol_sun_ita_chh_bat_mnd_por_ewe_ben_gam_slo_lat_krd_hin_qcu_lit_nor_mol_bem_heb_rom_anl_fre_jav_prs_swa_ctl_swt_mly_tha_hau_knd_dyu_cic_aze_scr_pan_uzb_dgb_vie_wly_fbf_xho_tsn	-0.476147146256875	-1.13187297680472	0.260597911780318
583	amh_ctl_xho_urd_heb_tig_aeg_por_tur_aze_zul_mao_tsw_ben_rus_bsq_lat_mlt_fbf_mnd_ger_cze_moo_pan_dyu_guj_fin_swt_dgb_est_eng_chh_geo_alb_swe_rom_mcd_hau_wly_svk_hun_yor_sun_ita_ind_jpn_tml_kor_bos_krd_swa_hin_jav_slo_owc_mly_cnt_spa_igb_scr_sod_pol_lit_bul_prs_qcu_afr_dut_ukr_bem_sid_grk_anl_arw_bat_glc_ewe_fre_lda_tag_tha_gam_knd_ses_tsn_azi_nor_mol_uzb_ven_vie_amr_akn_cic_bam	-0.211828283894423	-0.500294370712616	0.618049646657686
584	tig_dut_bem_por_sid_aeg_heb_ben_aze_tur_lda_sun_swa_scr_ger_bsq_grk_anl_ewe_cnt_lit_pan_fbf_fre_tsn_glc_hun_yor_swt_fin_svk_hau_geo_bos_nor_lat_ukr_gam_wly_ita_est_bam_ind_slo_bat_jpn_tml_kor_hin_rom_cic_eng_mly_pol_owc_jav_mnd_rus_igb_cze_sod_mcd_mol_afr_spa_qcu_arw_guj_swe_akn_mlt_krd_chh_alb_tag_ctl_moo_urd_dgb_mao_tha_amr_knd_ven_xho_azi_bul_prs_uzb_dyu_vie_amh_zul_tsw_ses	-0.637074772719355	-1.52071053092357	0.131725272142177
585	amr_ukr_akn_urd_gam_mlt_tig_bos_azi_uzb_cic_tag_dgb_ita_svk_bsq_scr_sod_bam_mnd_eng_afr_ewe_swe_lda_dut_fin_moo_ven_hun_lit_owc_geo_ctl_mol_rom_slo_hau_chh_lat_est_zul_ind_pan_bat_jpn_knd_kor_nor_hin_tsn_krd_jav_prs_wly_sun_cnt_spa_tsw_ger_aeg_fre_mcd_guj_bul_qcu_cze_rus_alb_ses_anl_por_heb_arw_mly_glc_swt_pol_xho_mao_tha_sid_tml_igb_swa_aze_grk_ben_tur_dyu_vie_amh_yor_bem_fbf	-0.593943054718304	-1.41695098426566	0.159838528966703
586	heb_krd_lda_afr_mlt_amr_sod_svk_uzb_aze_cic_tag_dgb_ita_pol_bsq_mcd_aeg_ven_cnt_lit_rom_swt_ctl_yor_por_hun_tsn_bam_est_lat_hau_geo_rus_eng_nor_hin_amh_wly_slo_fin_bem_bat_arw_mao_jpn_tml_kor_dut_ger_ses_prs_mly_fre_chh_jav_mnd_bul_tsw_cze_owc_grk_alb_scr_ben_qcu_ukr_guj_bos_dyu_sid_mol_anl_urd_sun_glc_igb_spa_moo_ind_tha_gam_knd_fbf_xho_tur_pan_swe_azi_zul_vie_tig_akn_ewe_swa	-0.487066418983018	-1.15943377703993	0.249247598169673
587	heb_eng_xho_dut_aeg_wly_amr_bos_aze_tur_dgb_tag_lda_pol_prs_bsq_ukr_mlt_fbf_cnt_ctl_bul_swa_rom_swt_rus_fin_yor_tsn_hun_svk_owc_geo_urd_fre_ita_mol_hau_gam_spa_est_cic_ind_hin_mly_jpn_tml_kor_guj_glc_igb_ger_jav_lit_sid_sun_mnd_arw_moo_slo_chh_cze_krd_afr_swe_qcu_pan_scr_por_tsw_tig_grk_amh_alb_bat_lat_ewe_ben_akn_mao_tha_sod_knd_dyu_bem_azi_nor_mcd_uzb_zul_vie_anl_ven_bam_ses	-0.528173130541314	-1.25868254950129	0.211295523182414
588	amh_eng_fbf_dut_aeg_amr_owc_afr_azi_uzb_yor_mao_ven_glc_mcd_bsq_bul_heb_dgb_mnd_prs_lat_akn_arw_swa_guj_fin_swt_igb_est_cze_mlt_geo_fre_rom_mol_svk_wly_tig_pol_hun_bem_tag_alb_jav_jpn_tml_kor_ben_krd_xho_bos_mly_ger_anl_ind_cnt_hin_lda_swe_chh_scr_spa_grk_rus_qcu_ctl_slo_urd_tsw_sid_pan_sod_nor_bat_ukr_zul_ita_bam_sun_tha_gam_knd_ses_ewe_aze_lit_por_tur_dyu_vie_hau_tsn_moo_cic	-0.0225463278522299	-0.0531197017228654	0.957750472462458
589	wly_prs_akn_ger_amr_gam_mlt_urd_tur_uzb_ewe_bat_xho_slo_glc_bsq_lat_amh_igb_cnt_ita_ben_tsw_dut_bam_krd_est_dgb_bem_hun_scr_aeg_geo_svk_eng_guj_mol_heb_sid_nor_fin_fbf_tag_rus_mao_jpn_tml_kor_alb_afr_cic_ctl_ind_mcd_owc_mly_mnd_ukr_yor_por_tig_grk_lit_hin_swe_qcu_cze_pan_fre_lda_anl_spa_sod_rom_jav_arw_swt_bos_swa_sun_tha_hau_knd_ven_ses_azi_bul_pol_aze_tsn_vie_chh_moo_dyu_zul	-0.204429607283784	-0.483173423578573	0.630108166311567
590	amh_por_lda_spa_aeg_mlt_heb_svk_uzb_tur_moo_mly_swa_prs_swe_bsq_mol_amr_ewe_mnd_grk_bos_fbf_glc_zul_cze_est_bem_cic_fin_guj_anl_geo_hin_afr_rom_dut_sid_wly_eng_hun_ven_mao_scr_ind_jpn_tml_kor_ben_ctl_ses_lat_tag_rus_owc_bat_cnt_lit_dgb_mcd_tig_pol_slo_ita_bul_qcu_urd_pan_alb_igb_chh_ukr_sod_arw_sun_krd_tsw_nor_xho_jav_tha_hau_knd_yor_swt_aze_fre_ger_azi_bam_vie_gam_tsn_akn_dyu	-0.550781000023852	-1.31395811862808	0.1920922045823
591	sid_svk_zul_mcd_aeg_anl_sod_mol_azi_uzb_dgb_mao_swt_swe_glc_bsq_nor_wly_bem_mnd_pol_cze_tsn_alb_cic_dut_fin_yor_moo_hun_ukr_heb_geo_prs_rom_rus_spa_tig_gam_urd_est_lda_bat_bos_jav_jpn_knd_kor_krd_pan_bam_guj_ind_ctl_amh_sun_cnt_lat_fbf_ger_mlt_ita_slo_arw_ben_qcu_fre_grk_eng_igb_owc_scr_amr_lit_mly_bul_ses_por_xho_tag_tha_chh_tml_swa_akn_aze_hin_afr_tur_ewe_vie_hau_tsw_dyu_ven	-0.71946426313951	-1.72894844053492	0.0871366076171044
592	gam_grk_ewe_bul_wly_anl_aeg_glc_uzb_azi_akn_bat_cic_svk_krd_bsq_scr_hau_tsn_mnd_ctl_bos_moo_slo_bam_nor_fin_dgb_swt_est_spa_chh_geo_mcd_ukr_afr_eng_sid_owc_urd_hun_ven_tag_fre_mao_jpn_tml_kor_cze_ben_yor_swe_sun_lat_amh_jav_cnt_ger_tsw_alb_mlt_mol_prs_ita_guj_qcu_por_pol_rus_ses_sod_pan_heb_rom_mly_lit_lda_dut_dyu_ind_tha_tig_knd_xho_igb_tur_arw_hin_aze_bem_vie_amr_zul_swa_fbf	-0.420669827228037	-0.999259632304318	0.320261845758163
593	sod_mol_ven_ben_gam_amr_chh_cze_azi_tur_moo_jav_tsn_glc_alb_bsq_bul_owc_lda_mnd_nor_svk_swa_fre_cic_guj_hun_swt_bam_fin_swe_hau_geo_rus_pan_por_arw_wly_aeg_lat_est_tsw_tag_ctl_bat_jpn_knd_kor_ger_spa_dyu_scr_sun_hin_mlt_mly_cnt_lit_dgb_ukr_anl_afr_mcd_rom_dut_qcu_prs_pol_slo_ewe_heb_ita_amh_urd_mao_krd_xho_eng_zul_ind_tha_tig_tml_yor_ses_aze_bos_grk_uzb_igb_vie_sid_bem_fbf_akn	0.01384444375742	0.0325937802824003	0.974068380379263
594	anl_eng_tsw_cze_gam_wly_aeg_swe_azi_aze_swt_mly_yor_alb_pol_bsq_por_sod_moo_cnt_svk_rom_swa_fre_ven_mol_hun_ewe_dyu_fin_krd_sid_geo_ita_lat_nor_bul_owc_amh_ger_est_akn_bat_slo_sun_jpn_knd_kor_ben_ctl_igb_pan_tag_hin_heb_ind_mnd_glc_lda_spa_chh_afr_grk_urd_prs_qcu_mcd_arw_bos_xho_tig_ukr_amr_lit_jav_rus_zul_guj_bem_mao_tha_hau_tml_cic_tsn_tur_scr_dut_uzb_dgb_vie_mlt_fbf_ses_bam	-0.347777442519573	-0.824300765316898	0.411877790951243
595	gam_pan_ven_rom_chh_heb_amh_grk_aze_azi_zul_jav_xho_cze_arw_bsq_bul_anl_moo_mnd_eng_scr_swt_pol_cic_ben_fin_tsw_dyu_hun_glc_sod_geo_dut_fre_ukr_prs_tig_hau_ger_est_igb_bat_krd_mly_jpn_knd_kor_svk_bos_fbf_slo_ind_ita_wly_tag_cnt_mol_akn_swe_owc_hin_por_afr_lit_qcu_mcd_nor_rus_ses_sid_urd_mlt_alb_sun_ctl_dgb_spa_lda_mao_tha_amr_tml_ewe_yor_uzb_lat_guj_tur_bam_vie_aeg_tsn_swa_bem	-0.673380074095483	-1.6100515034002	0.110775857163722
596	heb_ita_fbf_fre_gam_sid_aeg_pol_tur_uzb_yor_mao_igb_swe_ben_bsq_rus_chh_ven_cnt_lit_bos_swa_mol_cic_lat_est_bam_ses_hun_afr_wly_geo_rom_scr_glc_krd_hau_mlt_pan_fin_dyu_sun_slo_tag_jpn_knd_kor_svk_guj_swt_alb_ind_ukr_owc_bat_mnd_mcd_ewe_prs_amh_cze_por_arw_urd_qcu_bul_ger_dut_akn_anl_eng_amr_hin_jav_ctl_zul_spa_moo_mly_tha_tig_tml_dgb_tsn_azi_nor_grk_aze_tsw_vie_sod_xho_bem_lda	-0.618059625517484	-1.47846081341732	0.142663512275847
597	amh_spa_yor_scr_heb_owc_anl_ctl_aze_tur_ewe_tag_bem_eng_afr_bsq_ben_wly_dgb_cnt_por_fre_tsw_nor_akn_guj_fin_cic_moo_est_prs_tig_geo_slo_swe_ukr_rus_sod_aeg_bul_hun_tsn_bat_rom_jav_jpn_knd_kor_bos_cze_swa_krd_mao_urd_mlt_mly_mnd_svk_igb_lit_chh_dut_grk_glc_arw_qcu_lat_alb_ger_swt_gam_ita_amr_mol_sun_pol_zul_mcd_xho_ind_tha_hau_tml_ses_dyu_azi_pan_hin_uzb_fbf_vie_sid_lda_ven_bam	-0.262285267613393	-0.619980357497168	0.536786873271455
598	sod_ukr_lda_svk_tig_owc_gam_guj_tur_aze_swt_ind_ewe_lat_spa_bsq_por_sid_igb_mnd_grk_mol_fbf_krd_tsn_mcd_hun_bem_tsw_fin_pan_aeg_geo_ben_afr_fre_dut_amr_anl_alb_est_xho_bat_rom_mao_jpn_tml_kor_slo_ctl_akn_prs_tag_hin_amh_sun_cnt_nor_yor_bos_wly_scr_swe_eng_urd_qcu_ger_pol_ita_zul_chh_lit_mlt_rus_jav_arw_moo_bul_bam_mly_tha_hau_knd_ven_cic_uzb_glc_cze_azi_swa_vie_heb_dgb_ses_dyu	-0.604481155802446	-1.44386100305145	0.152138449983078
599	gam_mcd_ses_guj_heb_chh_owc_ukr_aze_tur_lda_mly_bem_rom_ita_bsq_bos_anl_dgb_mnd_grk_ben_zul_rus_swt_pan_hun_bam_tsn_fin_bul_aeg_geo_alb_mol_svk_lat_sid_amh_glc_est_swa_jav_afr_ind_jpn_tml_kor_slo_eng_tsw_ger_tag_dut_mlt_bat_cnt_prs_yor_arw_amr_nor_spa_lit_krd_qcu_hin_cze_pol_igb_wly_swe_tig_scr_mao_urd_fbf_por_moo_sun_tha_hau_knd_xho_cic_uzb_ctl_fre_azi_akn_vie_sod_dyu_ven_ewe	-0.0650276476680115	-0.153262314614875	0.878523475906072
600	amh_bos_akn_dut_anl_heb_owc_grk_aze_azi_lda_mly_yor_ben_hin_bsq_arw_chh_bam_mnd_krd_cze_bem_ctl_igb_rus_est_zul_tsw_hun_guj_amr_geo_por_lat_afr_prs_gam_sid_scr_fin_ses_tag_swe_jav_jpn_knd_kor_ger_ukr_ven_svk_ind_pan_sod_mao_cnt_alb_ewe_glc_mlt_spa_mol_slo_nor_qcu_bul_ita_rom_swt_aeg_urd_tig_lit_sun_fre_tsn_eng_xho_bat_tha_wly_tml_dyu_cic_tur_pol_mcd_uzb_fbf_vie_hau_swa_dgb_moo	-0.220849376904832	-0.522258328675219	0.602732288248474
601	wly_bos_ven_pol_owc_mlt_aeg_arw_aze_azi_swa_sun_ewe_alb_bul_bsq_mcd_amh_zul_mnd_rus_glc_tsw_pan_bam_swe_fin_dyu_akn_hun_nor_gam_geo_dut_urd_svk_ctl_sod_hau_slo_est_lda_mly_ger_mao_jpn_knd_kor_afr_spa_tsn_krd_ind_prs_sid_bat_cnt_lit_yor_mol_tig_ita_por_rom_fre_qcu_ben_grk_guj_ses_heb_eng_chh_cze_jav_lat_swt_hin_fbf_tag_tha_amr_tml_cic_dgb_uzb_ukr_scr_tur_bem_vie_anl_igb_xho_moo	-0.337255561938243	-0.798622362597386	0.426544192828273
602	aeg_spa_fbf_eng_owc_chh_hau_por_aze_tur_swt_tag_bam_mcd_fre_bsq_grk_amr_cic_cnt_ukr_swe_ven_bul_ewe_hin_fin_tsw_dyu_hun_pol_sod_geo_rom_ben_krd_alb_wly_mlt_arw_est_dgb_bat_ctl_sun_jpn_knd_kor_slo_ger_akn_pan_ind_mol_gam_jav_mnd_svk_zul_rus_amh_cze_glc_ita_dut_qcu_lit_lat_scr_ses_anl_prs_tig_afr_mly_nor_swa_guj_lda_mao_tha_heb_tml_xho_yor_azi_urd_bos_uzb_igb_vie_sid_bem_tsn_moo	-0.464630035673321	-1.1025643960424	0.273061440550426
603	anl_afr_igb_ctl_mlt_wly_chh_swe_azi_uzb_lda_mly_fbf_arw_fre_bsq_ben_tig_dyu_mnd_glc_bos_xho_urd_swt_grk_fin_tsw_akn_est_ita_sid_geo_pol_guj_slo_krd_owc_aeg_dut_hun_bem_ind_cze_bat_jpn_tml_kor_rus_nor_cic_bul_tag_pan_amh_sun_cnt_svk_swa_alb_gam_rom_mol_ger_por_qcu_ukr_eng_spa_moo_sod_scr_hau_lat_jav_hin_tsn_lit_ven_mao_tha_amr_knd_bam_zul_aze_prs_mcd_tur_yor_vie_heb_ewe_dgb_ses	-0.581019500655593	-1.38619874046269	0.169000800718472
604	owc_cze_bem_prs_aeg_chh_hau_lat_aze_tur_bam_jav_swt_rus_fre_bsq_hin_wly_ses_cnt_ben_guj_yor_bos_swa_urd_hun_cic_dyu_fin_arw_tig_geo_mol_bul_ctl_swe_gam_sid_svk_est_ewe_mly_dut_bat_jpn_tml_kor_rom_mcd_akn_lit_tag_alb_heb_ind_mnd_afr_xho_nor_mlt_eng_pan_ita_glc_qcu_por_slo_krd_moo_anl_grk_amr_ger_mao_ukr_lda_scr_zul_sun_tha_amh_knd_ven_tsn_uzb_spa_pol_azi_fbf_vie_sod_igb_dgb_tsw	0.690919440807423	1.63714127167902	0.104980528071529
605	tig_prs_bam_krd_chh_aeg_owc_bul_aze_tur_lda_bat_zul_dut_guj_bsq_bos_heb_ewe_mnd_ger_ita_moo_fre_dgb_svk_est_ses_ven_hun_rom_sid_geo_pan_pol_spa_grk_gam_amr_ukr_fin_tsw_mly_scr_tag_jpn_knd_kor_por_urd_cic_afr_mao_eng_sod_ind_cnt_glc_tsn_arw_hau_lat_alb_swe_mol_qcu_nor_rus_hin_bem_amh_ctl_anl_slo_jav_cze_dyu_mcd_xho_sun_tha_mlt_tml_swt_yor_azi_lit_ben_uzb_swa_vie_wly_akn_fbf_igb	-0.260414783824473	-0.615252095839557	0.539890887351655
606	amr_grk_cic_glc_owc_hau_tig_arw_azi_aze_swa_ind_bem_lit_svk_bsq_rus_wly_moo_mnd_cze_eng_dyu_slo_zul_hin_est_dgb_bam_hun_dut_aeg_geo_afr_mcd_prs_ger_gam_amh_alb_fin_igb_tag_ctl_bat_jpn_tml_kor_bul_por_fbf_pol_mao_krd_heb_jav_cnt_urd_swt_ben_mlt_scr_lat_mol_guj_qcu_pan_fre_spa_ewe_sod_ukr_chh_nor_sun_ita_ses_rom_ven_mly_tha_sid_knd_xho_akn_uzb_bos_swe_tur_tsn_vie_anl_lda_tsw_yor	-0.387460409805151	-0.92029916834747	0.359797474692018
607	hau_prs_moo_mol_heb_wly_sod_afr_azi_uzb_xho_tag_yor_swe_por_bsq_lat_aeg_bam_cnt_arw_grk_swt_dut_ven_scr_hun_igb_swa_fin_slo_sid_geo_ger_fre_pol_urd_owc_gam_pan_est_ses_mly_svk_sun_jpn_knd_kor_eng_ben_ewe_ita_ind_lit_tig_mao_mnd_bul_zul_glc_chh_guj_mcd_spa_alb_qcu_nor_rom_ukr_dgb_amr_ctl_anl_krd_bat_cze_fbf_rus_tsn_jav_tha_mlt_tml_cic_dyu_aze_bos_hin_tur_akn_vie_amh_bem_tsw_lda	0.543384333137589	1.28307832224532	0.202652944471813
608	aeg_por_cic_scr_amh_sid_amr_hin_aze_uzb_moo_bat_akn_urd_arw_bsq_grk_owc_tsn_mnd_pol_svk_yor_afr_fbf_mol_fin_zul_dgb_est_dut_gam_geo_prs_rom_nor_mcd_wly_tig_pan_hun_swt_tag_ben_jav_jpn_tml_kor_alb_lat_dyu_ctl_mly_fre_heb_ind_cnt_glc_igb_guj_hau_bos_krd_ita_ukr_qcu_bul_ger_lit_bam_sod_slo_anl_swe_mao_cze_ses_eng_swa_sun_tha_mlt_knd_ewe_tsw_azi_spa_rus_tur_lda_vie_chh_bem_ven_xho	0.19827747730709	0.466339968565906	0.642062677558607
609	owc_mol_swt_ita_chh_hau_gam_krd_tur_azi_bem_bat_akn_ger_pan_bsq_bos_mlt_yor_cnt_ukr_hin_zul_guj_tsw_grk_fin_tsn_swa_est_slo_anl_geo_spa_lit_rom_urd_wly_sid_mcd_hun_ses_mly_bul_tag_jpn_tml_kor_ben_por_dyu_eng_sun_arw_tig_ind_mnd_prs_moo_cze_amh_alb_svk_ctl_rus_qcu_pol_nor_lat_ewe_aeg_swe_sod_afr_jav_glc_bam_fre_dgb_mao_tha_amr_knd_lda_igb_uzb_scr_dut_aze_fbf_vie_heb_ven_cic_xho	-0.491717168820957	-1.16927871088431	0.245279553593622
610	amh_alb_tsn_lit_heb_anl_mlt_rus_tur_uzb_moo_ind_lda_bos_arw_bsq_ita_owc_fbf_mnd_mcd_hin_cic_por_tsw_bul_fin_ses_dyu_hun_ctl_hau_geo_mol_spa_eng_afr_sod_chh_krd_est_xho_tag_urd_sun_jpn_knd_kor_ger_ukr_ewe_cze_mao_prs_amr_jav_cnt_guj_bam_grk_sid_glc_rom_pol_slo_qcu_dut_swe_ben_swa_gam_svk_aeg_lat_mly_scr_dgb_fre_igb_bat_tha_tig_tml_zul_bem_azi_pan_nor_aze_swt_vie_wly_ven_akn_yor	0.200802852382745	0.472062098244146	0.637988236418125
611	aeg_ita_bam_arw_wly_amr_amh_hin_uzb_tur_yor_mao_swt_fre_ctl_bsq_krd_heb_zul_cnt_mol_bul_bem_grk_swa_ben_fin_igb_cic_hun_ger_tig_geo_prs_pan_scr_rus_chh_mlt_cze_est_moo_tag_afr_sun_jpn_tml_kor_glc_eng_xho_mcd_jav_nor_anl_bat_mnd_ukr_tsn_lit_gam_por_lat_alb_swe_qcu_svk_guj_urd_ewe_sod_rom_owc_slo_mly_dut_fbf_spa_dyu_ind_tha_sid_knd_tsw_ses_azi_pol_bos_aze_dgb_vie_hau_ven_akn_lda	-0.383636744470977	-0.909576824816068	0.365397022650018
612	owc_por_dyu_cze_amh_chh_aeg_pan_azi_uzb_igb_sun_tsw_rom_afr_bsq_grk_heb_bem_cnt_guj_scr_swa_alb_zul_prs_hun_bam_fbf_fin_mol_wly_geo_dut_urd_nor_svk_tig_sod_spa_est_swt_ind_lit_mly_jpn_tml_kor_pol_bul_ewe_ukr_tag_slo_sid_bat_mnd_ita_tsn_arw_hau_ger_bos_eng_hin_qcu_glc_krd_lat_cic_anl_swe_mlt_ctl_mao_ben_yor_fre_akn_jav_tha_amr_knd_dgb_lda_tur_mcd_rus_aze_ven_vie_gam_ses_xho_moo	0.223397691080088	0.525630993158035	0.600395697985209
613	chh_nor_akn_lit_amh_tig_mlt_bul_uzb_tur_moo_bat_ewe_guj_rom_bsq_afr_amr_dyu_mnd_glc_ben_tsn_ger_dgb_eng_est_swa_cic_fin_lat_wly_geo_bos_svk_hin_urd_owc_gam_cze_hun_zul_ind_por_mly_jpn_tml_kor_prs_swe_tsw_pol_tag_krd_sid_jav_cnt_pan_bam_grk_aeg_fre_dut_slo_mcd_qcu_mol_alb_spa_ven_hau_arw_heb_ukr_mao_ita_yor_rus_bem_sun_tha_sod_knd_igb_lda_aze_ctl_scr_azi_xho_vie_anl_swt_fbf_ses	0.0490770252802562	0.115676980276829	0.908157960886149
614	sod_mcd_igb_guj_wly_tig_mlt_rom_azi_tur_swa_jav_dyu_ger_ctl_bsq_ukr_chh_tsw_mnd_mol_pol_tsn_scr_xho_bul_hun_lda_bem_fin_svk_gam_geo_prs_ben_fre_grk_amr_anl_spa_est_moo_mao_ita_mly_jpn_knd_kor_arw_afr_ven_rus_tag_urd_sid_sun_cnt_nor_cic_por_hau_hin_lat_lit_swe_qcu_krd_slo_cze_fbf_amh_bos_owc_alb_bat_dut_akn_eng_bam_ind_tha_aeg_tml_ewe_ses_aze_glc_pan_uzb_zul_vie_heb_swt_dgb_yor	-0.656501107883898	-1.57176305262985	0.119401650747238
615	amh_prs_akn_glc_wly_sod_owc_afr_azi_aze_ses_sun_bem_ukr_arw_bsq_spa_mlt_yor_cnt_lat_svk_swa_pol_ewe_rus_fin_zul_tsw_est_ita_chh_geo_bos_scr_pan_lit_aeg_heb_rom_hun_bam_tag_swe_jav_jpn_tml_kor_cze_eng_dyu_guj_mly_por_anl_bat_mnd_bul_lda_urd_sid_slo_nor_hin_ger_qcu_ctl_ben_mcd_ven_amr_mol_hau_grk_mao_alb_tsn_krd_xho_ind_tha_gam_knd_dgb_igb_uzb_fre_dut_tur_fbf_vie_tig_moo_cic_swt	0.305187762273578	0.719137915063622	0.473859098027915
616	hau_por_zul_ukr_amr_sod_owc_mol_uzb_aze_moo_jav_swa_guj_ben_bsq_afr_chh_swt_cnt_ger_rom_xho_nor_yor_grk_est_ses_akn_fin_krd_anl_geo_svk_lat_arw_bul_gam_wly_scr_hun_cic_mly_lit_tag_jpn_tml_kor_ctl_cze_tsn_fre_mao_eng_mlt_bat_mnd_rus_igb_urd_tig_alb_mcd_pol_prs_qcu_slo_spa_glc_tsw_sid_hin_amh_dut_sun_swe_lda_ita_bam_ind_tha_heb_knd_ven_fbf_tur_bos_pan_azi_dyu_vie_aeg_bem_dgb_ewe	-0.419796112685887	-0.99661078533096	0.321539504237023
617	sod_guj_fbf_por_mlt_heb_gam_arw_aze_tur_ses_mao_zul_spa_glc_bsq_lat_wly_bam_mnd_lit_grk_tsw_eng_lda_ben_hun_dgb_ewe_fin_slo_sid_geo_bul_rom_afr_ctl_aeg_amr_prs_est_moo_tag_hin_sun_jpn_knd_kor_nor_ita_bem_pol_jav_svk_tig_ind_cnt_swe_swa_pan_hau_cze_scr_bos_rus_qcu_ger_dut_mcd_ven_anl_urd_amh_ukr_mly_alb_akn_fre_xho_bat_tha_owc_tml_yor_dyu_uzb_krd_mol_azi_swt_vie_chh_tsn_cic_igb	0.0658650655474032	0.155196484714554	0.87700276334288
618	heb_mcd_swt_pan_sid_wly_sod_svk_tur_aze_yor_mly_ewe_bos_arw_bsq_nor_amh_ven_cnt_ctl_ger_bam_scr_igb_ben_fin_zul_ses_est_lit_aeg_geo_pol_rom_krd_dut_mlt_amr_afr_hun_dgb_bat_hin_mao_jpn_tml_kor_rus_eng_dyu_ita_jav_spa_hau_tag_mnd_urd_bem_prs_owc_guj_slo_bul_swe_qcu_cze_alb_mol_tsw_chh_ukr_anl_grk_sun_fre_moo_glc_fbf_ind_tha_gam_knd_lda_akn_uzb_por_lat_azi_swa_vie_tig_tsn_xho_cic	-0.172035647497658	-0.406083239824037	0.685614303496198
619	amr_hin_cic_svk_mlt_wly_chh_pol_aze_uzb_akn_jav_igb_grk_por_bsq_scr_heb_bam_cnt_dut_nor_yor_krd_swa_rus_hun_moo_lda_fin_slo_tig_geo_ukr_lit_bos_mol_sod_anl_ger_est_fbf_tag_spa_mly_jpn_tml_kor_prs_pan_dgb_bul_sun_urd_owc_ind_mnd_afr_dyu_cze_amh_glc_guj_mcd_ctl_qcu_fre_alb_lat_ven_gam_eng_aeg_swe_bat_rom_swt_ben_tsn_mao_tha_sid_knd_tsw_ewe_azi_arw_ita_tur_zul_vie_hau_xho_bem_ses	-0.233965013809885	-0.553105899327812	0.581518067520993
620	amr_cze_tsn_bos_wly_sid_anl_mcd_uzb_aze_fbf_sun_yor_urd_pan_bsq_fre_owc_zul_cnt_pol_ben_moo_ger_swt_grk_est_ses_lda_hun_hin_heb_geo_ctl_bul_ukr_rom_hau_amh_svk_fin_ven_jav_arw_tag_jpn_tml_kor_slo_lit_akn_dut_mly_swe_aeg_mao_mnd_lat_bam_ita_gam_nor_mol_por_glc_qcu_prs_krd_rus_swa_mlt_spa_chh_alb_bat_afr_dgb_scr_xho_ind_tha_sod_knd_tsw_dyu_azi_guj_eng_tur_cic_vie_tig_igb_bem_ewe	-0.746244845015775	-1.79518187503942	0.0758730071904181
621	sid_fre_lda_swe_sod_amr_owc_lit_tur_aze_tsn_mly_zul_por_guj_bsq_lat_amh_ses_mnd_ita_eng_cic_spa_tsw_arw_hun_igb_ewe_fin_ukr_wly_geo_glc_ger_pol_ben_tig_mlt_pan_est_ven_tag_bul_ind_jpn_tml_kor_dut_krd_moo_prs_mao_hin_heb_sun_cnt_slo_fbf_nor_anl_svk_urd_bos_grk_qcu_rom_ctl_mol_swt_hau_cze_chh_mcd_jav_scr_akn_alb_xho_bat_tha_aeg_knd_yor_swa_azi_rus_afr_uzb_dgb_vie_gam_dyu_bam_bem	-0.286787418303486	-0.678906353262224	0.498883263874012
622	sod_arw_tsw_mcd_amr_amh_wly_dut_uzb_azi_lda_mly_xho_hin_ben_bsq_cze_aeg_zul_mnd_fre_grk_dgb_afr_swa_lat_hun_cic_swt_fin_krd_sid_geo_bos_pol_svk_slo_owc_heb_urd_est_yor_jav_ita_sun_jpn_knd_kor_por_scr_ewe_spa_bat_ger_hau_tag_cnt_mol_bam_ukr_mlt_swe_bul_ctl_lit_qcu_rom_rus_guj_tsn_gam_glc_anl_alb_mao_prs_akn_eng_ses_ind_tha_tig_tml_fbf_moo_aze_pan_nor_tur_ven_vie_chh_bem_igb_dyu	0.0980430287751522	0.230602695700707	0.81812999816067
623	sid_nor_swt_rom_hau_owc_gam_glc_uzb_azi_moo_ind_bam_scr_fre_bsq_slo_amh_akn_mnd_svk_alb_zul_urd_yor_swe_est_xho_lda_hun_dut_aeg_geo_mol_pan_arw_ger_heb_sod_mcd_fin_igb_mao_ctl_sun_jpn_knd_kor_ita_cze_dgb_bul_jav_afr_anl_mly_cnt_guj_dyu_lit_amr_ben_eng_spa_bos_qcu_lat_prs_krd_bem_mlt_hin_wly_grk_tag_ukr_fbf_por_ses_bat_tha_chh_tml_tsw_swa_tur_rus_pol_aze_ven_vie_tig_tsn_ewe_cic	0.31293526417587	0.737386771002201	0.462743565015624
624	hau_pol_lda_por_sod_mlt_gam_scr_uzb_azi_akn_bat_dgb_rus_pan_bsq_ukr_anl_tsw_cnt_hin_ctl_dyu_ita_ewe_fre_est_swa_fbf_hun_dut_amr_geo_prs_lit_slo_guj_aeg_chh_spa_fin_cic_mly_bos_ind_jpn_tml_kor_mcd_urd_bem_bul_mao_swe_amh_tag_mnd_alb_xho_nor_wly_ben_svk_grk_afr_qcu_mol_arw_lat_zul_sid_cze_heb_eng_sun_krd_yor_ger_tsn_jav_tha_tig_knd_ses_bam_aze_glc_rom_tur_swt_vie_owc_igb_ven_moo	-0.913648874471883	-2.22082068480269	0.0287911872872305
625	aeg_bos_zul_rus_wly_owc_sod_hin_uzb_aze_akn_bat_dyu_pan_nor_bsq_slo_tig_lda_mnd_swe_ger_ven_bul_cic_ben_fin_tsn_swt_est_afr_sid_geo_fre_rom_scr_dut_hau_amh_urd_hun_fbf_mly_alb_tag_jpn_tml_kor_glc_spa_ewe_grk_mao_por_anl_ind_cnt_prs_dgb_lit_amr_mcd_ita_ukr_mol_qcu_eng_arw_lat_ses_heb_pol_chh_krd_jav_guj_moo_cze_tsw_sun_tha_mlt_knd_igb_xho_azi_svk_ctl_tur_swa_vie_gam_bem_yor_bam	0.132340819914348	0.311398835580712	0.756194410359868
626	gam_eng_yor_alb_sid_sod_tig_glc_aze_uzb_tsw_bat_cic_svk_nor_bsq_lat_amh_dgb_mnd_swe_guj_igb_scr_moo_por_fin_fbf_lda_hun_afr_mlt_geo_mol_dut_urd_lit_anl_owc_slo_est_swt_mao_prs_tag_jpn_tml_kor_ger_pan_ewe_hin_ind_rus_chh_mly_cnt_rom_zul_ukr_heb_grk_arw_cze_spa_qcu_ben_ctl_bul_ven_amr_ita_aeg_krd_jav_mcd_dyu_fre_bem_sun_tha_hau_knd_ses_xho_tur_pol_bos_azi_swa_vie_wly_tsn_akn_bam	0.365106924245598	0.861102393316826	0.391396342448865
627	chh_alb_dgb_eng_mlt_tig_sod_ukr_uzb_azi_zul_mao_xho_urd_spa_bsq_scr_amr_bem_cnt_svk_hin_igb_lit_moo_cze_est_bam_ven_hun_rom_hau_geo_slo_swe_ctl_pol_heb_sid_rus_fin_swt_tag_glc_sun_jpn_tml_kor_guj_mol_tsn_por_jav_afr_owc_bat_mnd_ger_swa_bul_amh_ben_pan_arw_nor_qcu_dut_fre_lat_yor_aeg_krd_gam_mcd_mly_ita_ewe_prs_lda_ind_tha_wly_knd_akn_cic_aze_bos_grk_tur_tsw_vie_anl_fbf_ses_dyu	-0.116221669324713	-0.274297866465474	0.784464084411232
628	mlt_spa_dyu_rus_chh_amr_sod_nor_azi_tur_tsw_bat_ses_fre_hin_bsq_svk_sid_tsn_cnt_urd_cze_yor_scr_cic_grk_est_moo_ewe_hun_krd_tig_geo_mcd_lat_slo_rom_owc_anl_ben_fin_swa_tag_eng_jav_jpn_tml_kor_afr_mol_swt_glc_mly_pol_amh_mao_mnd_arw_dgb_lit_heb_ita_ukr_dut_alb_qcu_bul_bos_guj_bem_gam_ger_hau_pan_ind_prs_lda_swe_xho_sun_tha_wly_knd_fbf_akn_aze_ctl_por_uzb_bam_vie_aeg_zul_ven_igb	-0.279474749858472	-0.663017620958819	0.508959286150157
629	sod_ctl_swt_alb_amh_hau_sid_glc_uzb_azi_ewe_ind_igb_slo_por_bsq_pol_owc_ses_cnt_urd_svk_akn_mcd_zul_swe_fin_cic_bem_hun_rom_aeg_geo_spa_lit_ukr_ben_chh_mlt_arw_est_yor_jav_nor_sun_jpn_tml_kor_hin_krd_moo_eng_bat_bul_anl_mly_mnd_afr_bam_ger_tig_scr_pan_grk_guj_qcu_mol_prs_lat_dgb_gam_rus_heb_bos_tag_dut_swa_ita_ven_mao_tha_wly_knd_tsw_dyu_aze_fre_cze_tur_lda_vie_amr_fbf_tsn_xho	-0.421882894975522	-1.0048579756223	0.317572624083099
630	amh_fre_zul_dut_aeg_sod_anl_nor_uzb_azi_ewe_sun_akn_spa_ctl_bsq_hin_sid_moo_mnd_eng_svk_swa_bos_xho_alb_est_tsn_swt_hun_ukr_chh_geo_lit_grk_swe_ger_tig_wly_prs_fin_igb_mao_glc_mly_jpn_tml_kor_pol_arw_dyu_bul_tag_mol_hau_bat_cnt_scr_cic_cze_mlt_rom_urd_krd_ita_qcu_afr_slo_pan_lda_heb_guj_gam_ben_ind_mcd_ven_lat_dgb_jav_tha_owc_knd_ses_bam_tur_por_rus_aze_fbf_vie_amr_yor_tsw_bem	0.573979537244447	1.3565475811042	0.178208993876005
631	sod_mcd_cic_alb_aeg_owc_heb_bos_tur_uzb_bam_ind_moo_krd_rus_bsq_ukr_hau_ewe_cnt_ben_cze_tsn_hin_dgb_spa_est_akn_fbf_fin_pol_chh_geo_lit_svk_grk_slo_mlt_amh_swe_hun_ses_bat_scr_tag_jpn_knd_kor_mol_afr_lda_prs_sun_por_gam_mly_mnd_fre_ven_arw_amr_dut_urd_guj_ger_qcu_eng_lat_ita_dyu_wly_nor_tig_pan_jav_glc_yor_ctl_bem_mao_tha_sid_tml_tsw_swa_azi_rom_bul_aze_xho_vie_anl_igb_zul_swt	-0.307035997640171	-0.72636068720824	0.469441901241354
632	owc_afr_ses_fre_tig_heb_sod_ita_aze_azi_ven_jav_tsn_ben_eng_bsq_swe_mlt_bam_cnt_grk_pol_dyu_mol_yor_rus_est_zul_akn_fin_glc_sid_geo_prs_nor_svk_ger_hau_aeg_urd_hun_swt_mly_lit_tag_jpn_tml_kor_pan_cze_cic_ctl_ind_alb_anl_sun_mnd_spa_dgb_bul_amh_scr_guj_por_hin_qcu_krd_mcd_lat_bem_chh_rom_gam_arw_bat_slo_moo_dut_xho_mao_tha_wly_knd_swa_tsw_uzb_bos_ukr_tur_lda_vie_amr_fbf_ewe_igb	-0.290914510039034	-0.687601245985746	0.493415240930415
633	gam_afr_swt_prs_sod_owc_amr_pan_uzb_aze_bam_jav_swa_krd_ctl_bsq_mcd_wly_tsn_cnt_slo_rus_dgb_arw_igb_bul_fin_lda_zul_hun_lat_chh_geo_swe_mol_ita_fre_tig_amh_glc_est_ses_sun_rom_mao_jpn_knd_kor_pol_nor_fbf_alb_ind_lit_aeg_tag_mnd_scr_cic_svk_heb_bos_guj_por_ben_qcu_ger_hin_grk_bem_sid_eng_anl_ukr_mly_spa_yor_urd_akn_bat_tha_mlt_tml_dyu_ewe_tur_dut_cze_azi_tsw_vie_hau_xho_ven_moo	0.79736614013209	1.89567516734036	0.0611082479002725
634	heb_swe_ven_guj_amh_sod_amr_pol_uzb_tur_moo_ind_xho_slo_alb_bsq_dut_chh_dgb_cnt_eng_mcd_swa_bul_yor_rom_fin_lda_bem_hun_lit_tig_geo_spa_ctl_glc_cze_wly_owc_mol_est_cic_mly_ger_sun_jpn_tml_kor_grk_ita_ses_arw_bat_prs_aeg_jav_mnd_afr_ewe_fre_hau_nor_hin_krd_scr_qcu_lat_rus_ben_fbf_anl_urd_mlt_svk_tag_por_swt_bos_akn_mao_tha_gam_knd_tsw_dyu_aze_pan_ukr_azi_tsn_vie_sid_igb_zul_bam	0.346261459747626	0.815004532109743	0.417151964318156
635	gam_slo_ses_mcd_amh_tig_mlt_ctl_aze_azi_bem_mao_bam_por_bul_bsq_mol_anl_yor_mnd_nor_alb_ewe_glc_cic_cze_hun_lda_igb_fin_arw_sid_geo_guj_ita_dut_urd_wly_chh_lit_est_xho_mly_rom_bat_jpn_knd_kor_eng_ger_zul_afr_ind_prs_aeg_sun_cnt_fre_akn_ukr_amr_bos_svk_hin_krd_qcu_rus_pol_scr_dyu_heb_ben_hau_lat_tag_swe_moo_pan_dgb_jav_tha_owc_tml_tsw_tsn_tur_grk_spa_uzb_ven_vie_sod_fbf_swt_swa	0.468896687287417	1.10580450010645	0.271663551241933
636	mlt_dut_yor_urd_owc_heb_hau_svk_aze_uzb_swa_sun_dyu_rom_lit_bsq_lat_chh_bem_cnt_slo_cze_zul_alb_tsw_mol_hun_igb_fbf_est_mcd_aeg_geo_swe_ben_nor_krd_sod_wly_scr_fin_moo_mly_ukr_ind_jpn_tml_kor_hin_afr_bam_ctl_jav_grk_gam_bat_mnd_ita_akn_fre_anl_bos_prs_pol_glc_qcu_bul_guj_rus_tsn_amh_ger_sid_arw_tag_pan_cic_eng_dgb_mao_tha_amr_knd_ses_ewe_azi_spa_por_tur_swt_vie_tig_xho_lda_ven	-1.07272948762972	-2.62514835175407	0.010126013475789
637	amr_glc_igb_swe_gam_sod_hau_rom_uzb_aze_zul_ind_ewe_arw_eng_bsq_hin_wly_xho_mnd_rus_pan_dyu_ger_ven_svk_hun_moo_cic_fin_pol_owc_geo_mol_slo_alb_bos_sid_chh_fre_est_swt_bat_spa_mao_jpn_knd_kor_dut_cze_fbf_prs_mly_por_amh_jav_cnt_bul_dgb_grk_mlt_guj_nor_scr_urd_qcu_ita_lit_ctl_yor_anl_ben_aeg_lat_sun_krd_tsn_mcd_akn_tag_tha_heb_tml_bam_ses_azi_ukr_afr_tur_bem_vie_tig_swa_lda_tsw	0.00261169848320653	0.00615022451881897	0.995106035342469
638	wly_grk_dgb_swe_amr_aeg_chh_lat_tur_aze_cic_tag_ven_mcd_fre_bsq_krd_tig_tsw_mnd_hin_nor_ses_bos_moo_svk_hun_swt_xho_fin_spa_sod_geo_pan_glc_urd_afr_sid_owc_pol_est_tsn_mly_ctl_sun_jpn_tml_kor_ukr_ita_dyu_alb_mao_ger_mlt_jav_cnt_eng_igb_arw_hau_mol_por_ben_cze_qcu_bul_slo_rom_swa_heb_scr_amh_rus_ind_dut_ewe_guj_zul_bat_tha_gam_knd_lda_yor_azi_prs_lit_uzb_akn_vie_anl_fbf_bam_bem	0.104851062099865	0.247033163574457	0.80542707114834
639	amr_urd_yor_prs_amh_gam_sid_guj_azi_aze_moo_jav_igb_mol_cze_bsq_grk_chh_xho_mnd_hin_lit_dyu_ctl_swt_fre_fin_dgb_ven_hun_lat_owc_geo_scr_swe_afr_spa_sod_tig_eng_est_lda_mao_nor_sun_jpn_tml_kor_por_rom_swa_svk_tag_dut_anl_bat_cnt_bos_tsn_glc_hau_ger_mcd_pan_bul_qcu_slo_ita_rus_bem_heb_ukr_aeg_alb_mly_ben_akn_arw_ewe_ind_tha_wly_knd_tsw_ses_uzb_pol_krd_tur_cic_vie_mlt_fbf_zul_bam	0.521255533384606	1.23140368953613	0.221276762543245
640	amr_bul_ewe_hin_sod_wly_hau_ukr_tur_aze_dgb_ind_yor_cze_ctl_bsq_afr_tig_tsw_mnd_grk_pol_dyu_swe_moo_rom_est_lda_bem_hun_fre_owc_geo_slo_lat_glc_por_anl_gam_eng_fin_ses_sun_bos_bat_jpn_tml_kor_prs_rus_cic_mcd_mao_alb_amh_mly_cnt_krd_xho_ger_heb_nor_urd_dut_svk_qcu_arw_spa_mol_igb_aeg_guj_chh_scr_jav_pan_ven_ita_swa_tag_tha_sid_knd_swt_zul_uzb_lit_ben_azi_tsn_vie_mlt_bam_fbf_akn	-0.795998083552556	-1.92171045753879	0.057703906758553
641	heb_eng_dyu_cze_tig_amh_chh_prs_aze_azi_lda_ind_tsw_ita_ctl_bsq_fre_owc_akn_mnd_afr_pan_moo_spa_ses_swe_est_cic_dgb_fin_arw_aeg_geo_lit_por_lat_mcd_hau_sid_svk_hun_ewe_jav_hin_mao_jpn_knd_kor_bul_ukr_bam_bos_bat_ben_gam_mly_cnt_dut_ven_pol_wly_grk_krd_glc_slo_qcu_guj_alb_rom_zul_amr_rus_mlt_urd_sun_ger_igb_mol_swa_tag_tha_sod_tml_swt_fbf_tur_scr_nor_uzb_tsn_vie_anl_xho_bem_yor	-0.554741155308088	-1.32421256064031	0.188677770041062
642	wly_hin_lda_arw_chh_aeg_heb_afr_tur_aze_akn_sun_bem_pol_rus_bsq_spa_amr_yor_mnd_scr_cze_swa_rom_fbf_por_hun_tsw_ses_est_pan_sid_geo_glc_ita_bos_dut_tig_hau_prs_fin_tsn_mao_nor_jav_jpn_knd_kor_lit_lat_dyu_mcd_mly_alb_amh_tag_cnt_urd_xho_ctl_gam_svk_swe_ben_ukr_qcu_fre_grk_guj_zul_mlt_krd_owc_bul_ind_mol_dgb_ger_bam_bat_tha_anl_tml_ewe_moo_azi_eng_slo_uzb_igb_vie_sod_ven_cic_swt	-1.38671377660267	-3.48501832869406	0.000752599902232653
643	amr_bul_bam_ben_wly_gam_anl_pol_uzb_aze_fbf_sun_tsn_svk_rom_bsq_lat_heb_dyu_mnd_krd_por_lda_ita_ses_pan_hun_ven_ewe_fin_ctl_aeg_geo_glc_slo_scr_nor_amh_sid_guj_est_yor_mly_alb_jav_jpn_knd_kor_urd_eng_swa_lit_bat_mcd_mlt_ind_cnt_spa_bem_rus_tig_grk_dut_arw_bos_qcu_cze_mol_swe_dgb_hau_afr_sod_fre_mao_ger_akn_prs_cic_tag_tha_chh_tml_igb_zul_tur_hin_ukr_azi_tsw_vie_owc_xho_moo_swt	-0.718603203094296	-1.72361782553644	0.0880998666955761
644	mlt_nor_ses_por_heb_amh_gam_scr_uzb_azi_cic_sun_ewe_fre_slo_bsq_mol_chh_fbf_mnd_grk_krd_ven_ger_zul_glc_fin_tsw_dyu_est_ben_anl_geo_eng_afr_spa_bul_wly_sid_pol_hun_swt_ind_alb_mly_jpn_knd_kor_ukr_lit_bam_swe_jav_rom_amr_tag_cnt_arw_moo_lat_aeg_ita_guj_hin_mcd_qcu_pan_cze_bos_swa_owc_rus_hau_dut_mao_prs_igb_svk_bem_bat_tha_tig_tml_lda_dgb_tur_urd_ctl_aze_akn_vie_sod_xho_tsn_yor	0.710268220159889	1.68160674527214	0.0960004036856498
645	aeg_prs_moo_arw_heb_gam_wly_mcd_azi_uzb_lda_jav_swt_lat_swe_bsq_rom_tig_igb_cnt_dut_afr_cic_ctl_dyu_pol_fin_xho_ewe_hun_guj_hau_geo_urd_por_grk_nor_amh_anl_ger_est_swa_sun_bul_ind_jpn_tml_kor_spa_krd_tsn_hin_mao_ben_sod_tag_mnd_scr_fbf_glc_sid_cze_fre_rus_ita_qcu_alb_mol_pan_dgb_chh_bos_owc_eng_bat_svk_bam_ukr_ses_mly_tha_amr_knd_zul_akn_aze_slo_lit_tur_bem_vie_mlt_tsw_yor_ven	-1.01336323821568	-2.47130228132012	0.0152823621769488
646	heb_bul_cic_swe_owc_chh_sid_guj_uzb_tur_tsn_mly_zul_hin_lit_bsq_alb_aeg_tsw_cnt_rom_fre_yor_eng_dyu_glc_est_dgb_swt_hun_pol_wly_geo_ukr_ita_ctl_grk_anl_hau_ben_fin_akn_tag_nor_jav_jpn_tml_kor_mol_por_lda_ger_ind_lat_amh_bat_mnd_krd_igb_rus_mlt_slo_cze_mcd_prs_qcu_svk_bos_spa_swa_sod_arw_tig_afr_sun_urd_ven_scr_bem_mao_tha_gam_knd_moo_bam_aze_dut_pan_azi_fbf_vie_amr_ewe_ses_xho	-0.36051902103572	-0.854835783540684	0.394838873985547
647	sod_nor_ewe_mcd_sid_amh_anl_ben_uzb_tur_xho_ind_lda_fre_swe_bsq_rus_gam_bam_cnt_bos_lit_swt_ctl_ven_afr_hun_dgb_yor_fin_scr_mlt_geo_eng_dut_pol_bul_hau_chh_spa_est_ses_jav_ukr_bat_jpn_tml_kor_ita_glc_moo_guj_tag_grk_owc_mao_mnd_ger_tsn_hin_amr_urd_svk_lat_rom_qcu_krd_mol_por_igb_aeg_cze_tig_slo_mly_prs_fbf_pan_zul_sun_tha_wly_knd_tsw_swa_aze_alb_arw_azi_cic_vie_heb_bem_dyu_akn	0.11222859175088	0.264505301778518	0.791975888665952
648	sid_afr_fbf_eng_heb_hau_sod_krd_aze_tur_ewe_bat_akn_lat_grk_bsq_urd_wly_igb_cnt_hin_pol_swa_dut_dyu_slo_fin_bam_bem_est_fre_mlt_geo_lit_spa_ben_glc_anl_amr_mol_hun_yor_ind_bul_mly_jpn_knd_kor_ukr_arw_cic_prs_tag_mcd_amh_sun_mnd_guj_ses_svk_chh_swe_bos_scr_nor_qcu_alb_rom_ita_zul_tig_pan_aeg_ger_jav_rus_tsn_ctl_dgb_mao_tha_owc_tml_tsw_swt_uzb_cze_por_azi_ven_vie_gam_lda_xho_moo	-0.0426742204883552	-0.100617077592971	0.920071034899479
649	hau_spa_tsw_fre_heb_owc_aeg_por_tur_uzb_bem_mly_bam_rom_ukr_bsq_swe_anl_xho_cnt_eng_pan_igb_lit_swa_afr_fin_tsn_yor_est_prs_chh_geo_scr_nor_mcd_mol_sid_amh_pol_hun_ven_sun_cze_tag_jpn_tml_kor_ben_guj_fbf_lat_mao_urd_mlt_bat_mnd_krd_dyu_ita_gam_ger_bos_alb_dut_qcu_slo_svk_grk_moo_wly_ctl_tig_arw_jav_rus_lda_glc_dgb_ind_tha_amr_knd_swt_akn_aze_hin_bul_azi_ewe_vie_sod_ses_cic_zul	-0.641302653031996	-1.53482405250367	0.128222204965146
650	gam_lit_yor_scr_tig_chh_amh_alb_tur_azi_tsw_sun_xho_bos_ger_bsq_mcd_wly_swa_cnt_ben_ita_dyu_grk_zul_ukr_hun_akn_lda_fin_arw_hau_geo_urd_por_krd_hin_amr_owc_slo_est_igb_jav_fre_tag_jpn_knd_kor_nor_rom_tsn_pol_mao_pan_heb_ind_mnd_ctl_ses_guj_mlt_eng_spa_bul_afr_qcu_glc_rus_mol_dgb_aeg_svk_sod_lat_mly_swe_ven_dut_cic_bat_tha_anl_tml_moo_fbf_uzb_cze_prs_aze_bem_vie_sid_ewe_bam_swt	0.793425585884327	1.89672028020746	0.0609684030466539
651	mlt_hin_bam_ben_amh_gam_wly_bul_aze_uzb_ses_ind_dgb_lat_afr_bsq_arw_sid_cic_mnd_grk_nor_ewe_alb_swt_swe_est_tsn_bem_hun_cze_chh_geo_ita_krd_slo_ger_anl_heb_pan_fin_lda_mly_ukr_jav_jpn_tml_kor_guj_eng_igb_prs_bat_rus_aeg_sun_cnt_bos_akn_dut_amr_spa_urd_mol_svk_qcu_mcd_ctl_lit_xho_sod_glc_hau_rom_tag_pol_yor_fre_fbf_mao_tha_owc_knd_dyu_moo_tur_scr_por_azi_tsw_vie_tig_zul_ven_swa	0.298968301080821	0.703625107788943	0.483424210615826
652	tig_guj_bem_svk_sid_amr_sod_prs_aze_tur_ewe_bat_igb_rus_por_bsq_eng_mlt_tsn_cnt_ctl_krd_moo_bos_swt_spa_fin_yor_tsw_hun_alb_wly_geo_hin_slo_mcd_lat_chh_aeg_fre_est_swa_tag_bul_sun_jpn_tml_kor_mol_ita_bam_glc_jav_urd_amh_mao_mnd_swe_fbf_scr_gam_ben_pol_dut_grk_qcu_pan_afr_lit_akn_owc_nor_anl_rom_mly_ger_ven_cze_dgb_ind_tha_hau_knd_xho_zul_azi_arw_ukr_uzb_cic_vie_heb_lda_dyu_ses	-0.604465578648574	-1.44301159626286	0.152377034718709
653	heb_ctl_lda_fre_mlt_wly_sod_alb_azi_uzb_ven_jav_xho_krd_rom_bsq_dut_amr_zul_mnd_por_bos_swt_arw_dgb_slo_fin_igb_akn_hun_lat_amh_geo_swe_ita_mol_afr_tig_chh_glc_est_tsn_ind_grk_mly_jpn_tml_kor_svk_rus_ewe_ukr_tag_bul_gam_sun_cnt_mcd_dyu_lit_aeg_spa_pol_scr_hin_qcu_nor_prs_ben_yor_hau_cze_sid_guj_bat_eng_swa_urd_bem_mao_tha_anl_knd_cic_moo_aze_pan_ger_tur_ses_vie_owc_tsw_bam_fbf	0.0303589687729238	0.0715400830233839	0.943121548354696
654	hau_pan_bem_eng_heb_wly_amh_cze_azi_tur_ewe_tag_ses_mol_guj_bsq_svk_gam_fbf_mnd_dut_por_swt_ukr_moo_urd_hun_akn_igb_est_slo_sod_geo_mcd_prs_ita_pol_tig_sid_rom_fin_lda_ind_lat_mly_jpn_knd_kor_glc_swe_tsw_nor_jav_ger_owc_bat_cnt_lit_yor_spa_aeg_ben_grk_bos_ctl_qcu_bul_hin_afr_dgb_anl_rus_amr_scr_mao_alb_dyu_fre_bam_sun_tha_mlt_tml_cic_zul_uzb_arw_krd_aze_swa_vie_chh_xho_tsn_ven	0.605271299284319	1.43682480743629	0.154123543181705
655	mlt_alb_dyu_cze_sod_owc_gam_mcd_aze_azi_dgb_jav_lda_spa_afr_bsq_mol_hau_ewe_mnd_fre_ukr_ven_slo_tsn_svk_est_swa_yor_fin_pol_amh_geo_lit_bul_hin_krd_amr_chh_nor_hun_akn_mly_bos_sun_jpn_tml_kor_ben_ger_xho_grk_bat_dut_tig_ind_cnt_ita_fbf_swe_aeg_arw_rus_scr_ctl_qcu_glc_rom_eng_moo_heb_urd_wly_guj_tag_lat_swt_por_tsw_mao_tha_sid_knd_ses_igb_uzb_pan_prs_tur_bam_vie_anl_zul_bem_cic	-0.159619631519677	-0.379289706749134	0.705337389977829
656	owc_cze_igb_mol_sid_sod_chh_rom_uzb_aze_dyu_jav_akn_lat_ita_bsq_nor_amr_fbf_mnd_alb_spa_bam_glc_lda_ben_fin_bem_yor_hun_swe_heb_geo_bul_krd_afr_urd_hau_aeg_fre_est_ses_mly_bos_mao_jpn_knd_kor_eng_ger_tsn_arw_bat_lit_amh_tag_cnt_grk_moo_pol_anl_guj_prs_hin_pan_qcu_ukr_mcd_ctl_swt_tig_por_mlt_scr_ind_svk_cic_slo_xho_sun_tha_gam_tml_zul_ven_azi_rus_dut_tur_ewe_vie_wly_swa_dgb_tsw	-0.71435454955597	-1.71558864235032	0.089567218349791
657	gam_guj_ven_bul_tig_heb_sid_por_tur_aze_fbf_bat_xho_ctl_ben_bsq_rus_owc_lda_cnt_rom_pol_yor_fre_ses_cze_fin_ewe_dgb_est_hin_hau_geo_glc_lit_lat_swe_chh_mlt_prs_hun_moo_mao_scr_jav_jpn_knd_kor_eng_ger_dyu_krd_ind_bos_wly_tag_mnd_arw_tsn_ukr_aeg_alb_pan_nor_afr_qcu_grk_mol_ita_swt_amr_mcd_amh_svk_sun_slo_swa_dut_zul_mly_tha_anl_tml_bam_tsw_azi_spa_urd_uzb_igb_vie_sod_cic_akn_bem	-0.162033483037886	-0.382262253676439	0.703139007800762
658	sod_mcd_fbf_slo_owc_sid_chh_rom_aze_tur_dyu_sun_lda_por_ukr_bsq_grk_amr_dgb_mnd_pol_eng_ven_arw_ewe_mol_est_moo_bam_hun_ita_heb_geo_ben_svk_bul_rus_hau_gam_nor_fin_igb_ind_spa_jav_jpn_knd_kor_guj_swe_yor_fre_bat_ger_amh_mao_cnt_hin_bem_prs_wly_krd_cze_glc_ctl_qcu_urd_lat_lit_akn_tig_dut_mlt_afr_mly_scr_tsn_alb_zul_tag_tha_aeg_tml_xho_tsw_azi_pan_bos_uzb_cic_vie_anl_swt_swa_ses	-1.16958823379495	-2.88402807460021	0.00487820215918905
659	chh_ctl_xho_scr_mlt_heb_sid_krd_uzb_tur_lda_bat_swt_cze_ita_bsq_urd_amr_ewe_cnt_rus_arw_tsw_lit_fbf_nor_fin_ses_bem_est_grk_aeg_geo_eng_svk_rom_guj_owc_amh_ben_hun_akn_mao_alb_sun_jpn_knd_kor_mcd_spa_yor_pan_ind_dut_gam_mly_mnd_slo_cic_pol_tig_mol_bos_por_afr_qcu_hin_ger_swe_dyu_sod_glc_anl_fre_tag_bul_ven_ukr_tsn_jav_tha_wly_tml_swa_moo_azi_lat_prs_aze_zul_vie_hau_igb_dgb_bam	-0.132344697353482	-0.312030798719242	0.755715615732808
660	owc_pan_tsn_mol_tig_aeg_sod_hin_aze_tur_zul_sun_swa_eng_ger_bsq_urd_hau_akn_cnt_ita_por_dgb_krd_fbf_rus_hun_ses_xho_fin_scr_gam_geo_ben_rom_spa_nor_amr_wly_arw_est_ven_bat_ukr_mly_jpn_tml_kor_lat_bos_yor_glc_mao_fre_anl_ind_mnd_dut_igb_ctl_sid_prs_pol_slo_cze_qcu_mcd_swe_guj_tsw_mlt_lit_heb_grk_tag_svk_dyu_alb_lda_jav_tha_chh_knd_bem_ewe_uzb_afr_bul_azi_swt_vie_amh_cic_bam_moo	-0.230211386462142	-0.543541017571158	0.588057925486635
661	sid_rom_ven_krd_owc_heb_chh_svk_azi_aze_akn_jav_ewe_scr_hin_bsq_lat_sod_swa_mnd_bos_arw_dgb_afr_moo_guj_hun_zul_igb_est_eng_anl_geo_grk_spa_ctl_ger_mlt_tig_ben_fin_bam_mly_lit_mao_jpn_tml_kor_mol_dut_yor_pol_tag_por_wly_ind_cnt_mcd_lda_alb_aeg_swe_bul_glc_ita_qcu_rus_prs_pan_fbf_amh_fre_hau_slo_bat_urd_ses_ukr_cic_sun_tha_amr_knd_tsn_dyu_tur_nor_cze_uzb_swt_vie_gam_bem_xho_tsw	-0.274006958475255	-0.648201410225664	0.518451908720632
662	gam_lat_moo_cze_wly_owc_chh_alb_aze_uzb_bem_sun_yor_dut_nor_bsq_svk_heb_bam_cnt_ger_mcd_igb_fre_ewe_urd_hun_dgb_akn_est_krd_aeg_geo_slo_arw_mol_lit_hau_anl_pol_fin_xho_bat_afr_tag_jpn_knd_kor_prs_ita_dyu_guj_mly_bul_tig_mao_mnd_ben_tsn_bos_amh_rus_scr_ctl_hin_qcu_ukr_grk_rom_ses_sid_pan_sod_eng_jav_por_swa_spa_fbf_ind_tha_amr_tml_tsw_zul_tur_glc_swe_azi_cic_vie_mlt_lda_swt_ven	-1.06364931047636	-2.59990577360891	0.0108460532253188
663	tig_slo_swt_pol_mlt_amr_anl_urd_tur_aze_dgb_bat_xho_ben_hin_bsq_fre_amh_zul_mnd_swe_cze_moo_grk_akn_spa_est_cic_tsw_hun_mcd_gam_geo_ukr_prs_guj_lat_sid_owc_bos_fin_ewe_mly_glc_jav_jpn_tml_kor_alb_lit_swa_nor_tag_rus_wly_sun_cnt_pan_lda_svk_aeg_ctl_mol_ita_rom_qcu_ger_eng_dut_dyu_sod_bul_heb_arw_mao_por_ven_afr_bam_ind_tha_chh_knd_tsn_fbf_azi_krd_scr_uzb_yor_vie_hau_bem_ses_igb	0.471896622718496	1.1142388632972	0.268048066495133
664	chh_ita_lda_bul_heb_anl_tig_mcd_tur_aze_tsw_mly_swt_arw_hin_bsq_ukr_sid_zul_mnd_dut_por_igb_grk_ses_pan_fin_ewe_dyu_est_rom_gam_geo_ger_slo_rus_urd_amr_wly_ctl_hun_bam_tag_prs_mao_jpn_knd_kor_eng_mol_swa_scr_jav_ben_hau_bat_cnt_guj_cic_cze_sod_glc_fre_afr_nor_qcu_svk_alb_swe_bem_aeg_bos_mlt_lit_sun_krd_fbf_pol_xho_ind_tha_owc_tml_moo_dgb_uzb_spa_lat_azi_yor_vie_amh_akn_tsn_ven	0.797332459003075	1.89510348827274	0.0611848575108145
665	amr_eng_dyu_grk_hau_sod_aeg_pan_uzb_tur_lda_jav_zul_dut_svk_bsq_lat_amh_swa_cnt_ukr_arw_tsw_fre_tsn_afr_fin_bem_ewe_est_ita_sid_geo_lit_glc_ben_hin_gam_wly_pol_hun_cic_mly_rus_sun_jpn_knd_kor_mol_prs_swt_swe_tag_scr_tig_bat_mnd_rom_moo_spa_chh_bul_ctl_alb_krd_qcu_por_slo_urd_fbf_mlt_guj_owc_mcd_mao_cze_ses_bos_dgb_ind_tha_heb_tml_xho_yor_azi_nor_ger_aze_ven_vie_anl_igb_akn_bam	-0.690257317986592	-1.65493085647613	0.101309621149865
666	heb_dut_dgb_urd_anl_owc_aeg_rus_uzb_tur_swt_mao_ewe_ben_guj_bsq_cze_mlt_moo_mnd_fre_scr_fbf_rom_ven_alb_fin_xho_zul_est_arw_hau_geo_por_pan_grk_krd_chh_gam_spa_hun_igb_jav_lit_tag_jpn_knd_kor_prs_ger_ses_ukr_bat_slo_amr_mly_cnt_bul_tsw_swe_amh_mcd_eng_svk_ita_qcu_nor_pol_afr_yor_sod_ctl_sid_glc_ind_bos_akn_mol_bem_sun_tha_wly_tml_cic_dyu_azi_hin_lat_aze_lda_vie_tig_bam_tsn_swa	0.203162548008535	0.477725184324512	0.633966748468643
667	hau_bul_igb_bos_wly_owc_aeg_spa_azi_uzb_tsw_mao_dgb_por_rom_bsq_prs_mlt_ses_mnd_ben_ukr_swa_slo_zul_eng_est_xho_bem_fin_mol_gam_geo_mcd_urd_ger_arw_sid_amr_glc_hun_dyu_ind_guj_bat_jpn_tml_kor_swe_hin_ven_pol_tag_pan_chh_mly_cnt_krd_tsn_scr_sod_afr_lit_svk_rus_qcu_nor_fre_alb_cic_anl_ctl_tig_ita_jav_lat_ewe_cze_bam_sun_tha_amh_knd_akn_yor_aze_grk_dut_tur_moo_vie_heb_lda_fbf_swt	-0.113353459234872	-0.26718697820649	0.789916809473166
668	owc_swe_dgb_krd_wly_tig_gam_prs_uzb_tur_tsw_sun_igb_rus_bos_bsq_pan_chh_bam_cnt_spa_lat_tsn_ger_lda_hin_fin_ven_akn_est_ukr_amr_geo_lit_rom_scr_ita_amh_hau_fre_hun_zul_ind_nor_jav_jpn_tml_kor_mcd_grk_ses_afr_tag_mol_sid_mao_mnd_guj_dyu_dut_mlt_por_svk_alb_ctl_qcu_pol_glc_bul_moo_aeg_urd_anl_ben_mly_slo_cic_eng_ewe_bat_tha_sod_knd_yor_xho_azi_cze_arw_aze_bem_vie_heb_swa_fbf_swt	0.338545591131964	0.798669596683049	0.426516933664198
669	wly_krd_fbf_urd_sod_sid_gam_prs_azi_tur_tsn_tag_ewe_ger_ukr_bsq_spa_chh_moo_cnt_eng_alb_lda_cze_dyu_nor_est_swt_zul_hun_bul_anl_geo_guj_afr_lat_rom_mlt_amr_lit_fin_ven_mao_dut_jav_jpn_knd_kor_bos_swe_swa_ctl_bat_ita_aeg_mly_mnd_pan_ses_ben_tig_grk_mol_slo_glc_qcu_por_arw_fre_dgb_amh_pol_owc_hin_sun_svk_cic_mcd_igb_ind_tha_hau_tml_bem_yor_uzb_rus_scr_aze_akn_vie_heb_bam_tsw_xho	-0.256629681700895	-0.606675127616661	0.545544708167078
670	sid_ben_dgb_pol_sod_chh_amh_rus_uzb_aze_igb_sun_lda_ita_dut_bsq_ukr_hau_xho_mnd_por_lat_tsn_bos_tsw_grk_est_cic_yor_fin_spa_tig_geo_alb_mcd_slo_hin_anl_aeg_svk_hun_bem_bat_guj_mly_jpn_tml_kor_cze_ctl_ven_eng_tag_pan_wly_mao_cnt_bul_swa_ger_heb_afr_mol_fre_krd_qcu_swe_scr_glc_dyu_amr_nor_owc_urd_ind_rom_bam_lit_ses_jav_tha_mlt_knd_zul_moo_tur_arw_prs_azi_akn_vie_gam_fbf_ewe_swt	-0.312888547598599	-0.741702518345876	0.460136574051656
671	sod_eng_swt_nor_heb_sid_owc_rus_uzb_azi_xho_sun_lda_glc_arw_bsq_alb_aeg_ses_cnt_por_grk_yor_ctl_bem_prs_hun_tsn_dgb_est_urd_amr_geo_lat_guj_swe_slo_chh_gam_bos_fin_cic_tag_dut_mly_jpn_tml_kor_afr_mol_tsw_ukr_jav_cze_tig_bat_mnd_lit_moo_spa_mlt_hin_krd_svk_fre_qcu_ger_scr_ben_igb_anl_bul_amh_mcd_mao_ita_zul_rom_dyu_ind_tha_wly_knd_ewe_bam_tur_pan_pol_aze_fbf_vie_hau_ven_swa_akn	0.113647555014328	0.26771443737333	0.789511983874071
672	tig_mcd_ven_eng_aeg_hau_wly_por_aze_tur_xho_jav_cic_krd_rus_bsq_mol_heb_bam_mnd_grk_lat_tsw_ctl_dyu_rom_hun_swt_dgb_fin_ben_amh_geo_bul_pan_alb_slo_sid_chh_spa_est_tsn_mly_ger_bat_jpn_knd_kor_urd_glc_swa_guj_sun_fre_anl_tag_cnt_prs_igb_scr_owc_svk_bos_hin_ukr_qcu_ita_lit_swe_fbf_gam_cze_amr_pol_ind_dut_ses_afr_lda_mao_tha_sod_tml_yor_akn_azi_arw_nor_uzb_bem_vie_mlt_zul_moo_ewe	0.0722488540179437	0.169978589921955	0.865396193049044
673	chh_arw_dgb_ita_sod_owc_wly_fre_uzb_aze_akn_ind_igb_slo_grk_bsq_bos_gam_tsw_mnd_afr_guj_lda_cze_fbf_rom_hun_dyu_bam_est_swe_tig_geo_pol_prs_dut_ukr_hau_aeg_lat_fin_tsn_jav_ger_bat_jpn_tml_kor_svk_hin_ven_lit_mao_ben_sid_mly_cnt_mol_cic_spa_amr_bul_ctl_eng_rus_qcu_glc_scr_alb_bem_amh_urd_mlt_por_sun_krd_moo_nor_ses_tag_tha_anl_knd_swt_ewe_tur_mcd_pan_azi_yor_vie_heb_xho_zul_swa	-0.543426924808604	-1.29676051764225	0.197921818072333
674	chh_scr_lda_hin_hau_owc_sid_krd_aze_uzb_swa_jav_tsn_ctl_cze_bsq_ben_aeg_dyu_mnd_bul_grk_swt_ita_fbf_arw_hun_yor_xho_est_dut_gam_geo_ukr_rom_swe_slo_amr_wly_pol_fin_ven_ind_svk_mao_jpn_tml_kor_nor_spa_akn_fre_tag_prs_tig_sun_cnt_pan_bam_mcd_sod_rus_lit_ger_afr_qcu_lat_alb_por_tsw_amh_glc_mlt_mol_bat_bos_cic_eng_zul_mly_tha_heb_knd_igb_ewe_tur_urd_guj_azi_bem_vie_anl_ses_dgb_moo	-0.658521837025849	-1.57568254533533	0.118494782235377
675	anl_ger_xho_fre_tig_amh_aeg_grk_tur_azi_lda_ind_swt_hin_spa_bsq_ctl_sod_igb_cnt_pol_mol_dyu_mcd_bem_nor_hun_ven_ewe_fin_arw_chh_geo_lit_ukr_krd_dut_hau_amr_urd_est_zul_tag_guj_mly_jpn_knd_kor_por_ben_bam_lat_bat_prs_heb_sun_mnd_rus_ses_bul_sid_cze_svk_ita_slo_qcu_rom_bos_alb_yor_owc_pan_mlt_swe_mao_afr_dgb_eng_akn_jav_tha_wly_tml_moo_cic_aze_scr_glc_uzb_tsw_vie_gam_fbf_tsn_swa	-0.368114519901551	-0.872152166942921	0.385371481429021
676	aeg_eng_cic_rus_sod_gam_amr_glc_azi_aze_igb_jav_swt_guj_alb_bsq_spa_chh_zul_mnd_dut_bos_fbf_cze_ven_rom_hun_akn_bem_fin_ger_heb_geo_scr_nor_ctl_afr_anl_owc_krd_est_moo_bat_mol_mao_jpn_tml_kor_hin_svk_bam_por_mly_slo_wly_tag_cnt_pol_swa_pan_tig_ben_fre_lit_ukr_qcu_mcd_ita_grk_lda_amh_swe_sid_urd_sun_bul_ewe_arw_yor_ind_tha_mlt_knd_dgb_tsn_tur_prs_lat_uzb_xho_vie_hau_tsw_dyu_ses	-0.309846412521045	-0.734118386515601	0.464723438551558
677	heb_por_akn_ctl_wly_sod_anl_swe_uzb_aze_zul_mao_ven_lat_ben_bsq_svk_mlt_lda_cnt_hin_rom_ses_fre_dyu_lit_est_moo_dgb_fin_krd_owc_geo_arw_bul_afr_cze_hau_chh_eng_hun_tsn_ind_spa_tag_jpn_tml_kor_mcd_urd_bam_slo_mly_guj_tig_sun_mnd_ita_cic_alb_sid_bos_prs_scr_ukr_qcu_pan_rus_mol_swt_amh_ger_amr_glc_bat_nor_yor_dut_tsw_jav_tha_gam_knd_xho_bem_azi_pol_grk_tur_fbf_vie_aeg_ewe_swa_igb	-0.425977283578405	-1.01156535459504	0.314370528031045
678	sod_scr_dyu_urd_mlt_anl_sid_bul_tur_azi_dgb_mao_tsn_grk_pol_bsq_ger_aeg_swt_mnd_cze_ukr_igb_ita_xho_guj_est_swa_ses_fin_slo_heb_geo_krd_svk_swe_prs_chh_owc_lat_hun_cic_mly_fre_jav_jpn_knd_kor_spa_eng_akn_pan_ind_mcd_hau_bat_cnt_afr_lda_por_amr_ben_hin_mol_ctl_qcu_lit_rom_glc_fbf_tig_nor_amh_bos_sun_arw_yor_dut_ewe_tag_tha_gam_tml_zul_bem_uzb_alb_rus_aze_bam_vie_wly_ven_moo_tsw	-0.212419441793788	-0.501226621855937	0.61739600153606
679	chh_rom_dgb_mol_hau_wly_aeg_por_tur_azi_xho_mly_swt_glc_grk_bsq_rus_heb_akn_cnt_krd_svk_dyu_hin_zul_ita_fin_tsn_ewe_est_fre_tig_geo_pol_pan_guj_nor_sod_gam_scr_hun_bem_sun_mcd_jav_jpn_knd_kor_ger_cze_swa_lit_bat_arw_sid_mao_mnd_bos_tsw_prs_amr_bul_swe_ukr_afr_qcu_urd_spa_dut_lda_amh_eng_owc_ben_tag_ctl_igb_alb_moo_ind_tha_anl_tml_fbf_ses_uzb_slo_lat_aze_bam_vie_mlt_ven_cic_yor	-0.356601593566894	-0.845237211043233	0.400147746179626
680	amr_pan_fbf_krd_aeg_mlt_owc_bul_tur_uzb_igb_mly_dgb_guj_afr_bsq_rus_chh_moo_mnd_hin_cze_tsw_spa_akn_ita_hun_ven_tsn_est_svk_tig_geo_alb_scr_ben_mcd_hau_amh_mol_fin_bam_ind_grk_tag_jpn_tml_kor_lit_prs_swa_fre_sun_dut_heb_jav_cnt_rom_xho_ukr_gam_por_ger_nor_lat_qcu_ctl_arw_glc_bem_sid_bos_wly_eng_mao_slo_yor_pol_dyu_bat_tha_anl_knd_ewe_cic_aze_urd_swe_azi_zul_vie_sod_swt_lda_ses	-0.454807472852573	-1.07989783917098	0.282980331092555
681	owc_svk_dgb_alb_gam_sid_anl_ita_tur_aze_fbf_ind_bem_arw_grk_bsq_nor_amh_igb_mnd_ctl_cze_bam_bos_dyu_lit_hun_swt_lda_fin_guj_hau_geo_pan_afr_urd_ukr_aeg_chh_bul_est_xho_tag_prs_sun_jpn_knd_kor_spa_fre_akn_glc_mly_hin_mlt_jav_cnt_ger_ewe_swe_heb_por_pol_krd_ben_qcu_mol_mcd_dut_moo_wly_lat_amr_eng_bat_slo_ven_scr_zul_mao_tha_tig_tml_cic_yor_azi_rus_rom_uzb_tsw_vie_sod_tsn_ses_swa	-0.14694164887796	-0.347097610482007	0.729302213297282
682	sid_lat_yor_bul_sod_hau_heb_guj_uzb_aze_igb_ind_dyu_ctl_ukr_bsq_hin_chh_bam_cnt_alb_swe_zul_nor_swt_urd_hun_lda_tsw_est_pol_anl_geo_spa_cze_por_grk_amr_amh_ger_fin_fbf_tag_glc_sun_jpn_tml_kor_arw_rus_xho_slo_mao_mol_aeg_bat_mnd_afr_akn_mcd_tig_ben_krd_fre_scr_qcu_eng_rom_pan_ses_owc_dut_wly_svk_jav_prs_dgb_ita_tsn_mly_tha_gam_knd_bem_cic_azi_bos_lit_tur_ewe_vie_mlt_ven_moo_swa	-0.70480328722838	-1.69304886550872	0.0937935406125022
683	gam_scr_tsn_hin_amr_tig_chh_mcd_aze_uzb_ses_bat_lda_rus_swe_bsq_afr_aeg_swa_cnt_slo_rom_akn_prs_bem_dut_hun_bam_dgb_fin_cze_hau_geo_pol_nor_guj_fre_sid_sod_ita_est_ewe_sun_mol_mly_jpn_tml_kor_ukr_krd_zul_ben_tag_urd_anl_jav_mnd_bos_cic_ger_amh_por_bul_ctl_pan_qcu_lat_eng_svk_tsw_heb_spa_owc_lit_ind_grk_moo_glc_xho_mao_tha_mlt_knd_yor_fbf_azi_alb_arw_tur_swt_vie_wly_igb_ven_dyu	-0.0741293726254392	-0.174675795903368	0.861714098018204
684	heb_slo_moo_ctl_amh_mlt_tig_bul_azi_uzb_igb_ind_fbf_cze_dut_bsq_fre_amr_bem_cnt_swe_alb_zul_spa_swt_urd_hun_tsn_akn_est_eng_aeg_geo_mcd_rom_ita_nor_hau_sod_guj_fin_swa_mly_pan_mao_jpn_knd_kor_prs_grk_ewe_ben_tag_por_anl_bat_mnd_pol_xho_lat_owc_hin_afr_krd_bos_qcu_ger_mol_rus_ven_wly_lit_chh_scr_sun_svk_tsw_arw_dyu_jav_tha_gam_tml_yor_ses_tur_glc_ukr_aze_cic_vie_sid_bam_lda_dgb	-0.36369464322185	-0.861334210502018	0.391269350930938
685	sod_nor_bam_rus_amh_sid_tig_pan_aze_azi_bem_ind_xho_cze_pol_bsq_urd_hau_tsw_cnt_krd_ita_zul_spa_dyu_mol_est_moo_tsn_hun_slo_heb_geo_svk_glc_bos_scr_mlt_wly_bul_fin_ewe_mao_mcd_bat_jpn_knd_kor_hin_swe_akn_lit_tag_grk_owc_mly_mnd_ger_ses_lat_amr_alb_fre_prs_afr_qcu_ukr_por_ctl_fbf_gam_rom_chh_arw_jav_guj_lda_dut_ven_sun_tha_aeg_tml_dgb_cic_tur_eng_ben_uzb_igb_vie_anl_yor_swa_swt	-0.567052654687555	-1.35185703413067	0.17969977225854
686	sid_grk_swa_svk_sod_hau_wly_pol_azi_uzb_bem_sun_dgb_slo_arw_bsq_eng_gam_akn_mnd_fre_guj_tsn_lit_moo_lat_fin_ses_tsw_est_rom_aeg_geo_prs_afr_nor_urd_anl_amh_ukr_hun_swt_ind_krd_bat_jpn_knd_kor_dut_ctl_bam_mcd_mly_rus_chh_mao_cnt_por_xho_ita_amr_bul_ben_spa_hin_qcu_swe_ger_scr_yor_mlt_cze_tig_pan_tag_alb_lda_bos_cic_jav_tha_heb_tml_ven_zul_tur_mol_glc_aze_igb_vie_owc_ewe_dyu_fbf	-0.601639512859212	-1.43553439922222	0.154489761839106
687	sod_pan_tsn_rus_anl_gam_amr_swe_azi_uzb_swt_bat_ewe_arw_scr_bsq_bos_wly_fbf_mnd_svk_alb_dgb_afr_moo_ger_fin_akn_lda_est_rom_aeg_geo_fre_grk_dut_ukr_owc_hau_mcd_hun_igb_ind_pol_jav_jpn_knd_kor_bul_ctl_yor_lit_mao_lat_mlt_sun_cnt_hin_swa_guj_tig_krd_por_nor_prs_qcu_ita_eng_slo_zul_chh_spa_amh_mol_mly_urd_ses_cze_bam_tag_tha_sid_tml_bem_cic_aze_ben_glc_tur_ven_vie_heb_xho_dyu_tsw	-0.485564530957576	-1.15616907248147	0.250573465610945
688	chh_ben_xho_grk_amr_tig_wly_bul_aze_tur_ses_jav_swa_glc_scr_bsq_eng_heb_dyu_cnt_ger_lat_bam_swe_bem_rus_hun_zul_dgb_fin_por_sod_geo_krd_hin_ukr_mcd_amh_anl_urd_est_igb_ind_dut_sun_jpn_knd_kor_guj_arw_cic_mol_mao_prs_owc_tag_mnd_ctl_fbf_pol_gam_spa_lit_svk_rom_qcu_bos_fre_pan_ven_sid_slo_mlt_afr_mly_alb_yor_cze_swt_bat_tha_aeg_tml_moo_lda_azi_ita_nor_uzb_tsw_vie_hau_tsn_akn_ewe	-0.368438532040532	-0.871655039216692	0.385641295785482
689	tig_dut_igb_guj_mlt_owc_chh_glc_uzb_azi_bam_jav_swt_rom_hin_bsq_por_sod_dyu_mnd_scr_ger_bem_alb_ses_ita_fin_dgb_tsn_est_krd_sid_geo_bul_afr_mol_pol_gam_amh_swe_hun_ven_tag_lit_bat_jpn_knd_kor_eng_fre_lda_prs_mao_svk_anl_mly_cnt_nor_yor_urd_aeg_mcd_ukr_pan_spa_qcu_bos_ben_slo_akn_wly_lat_hau_cze_ind_grk_cic_ctl_ewe_sun_tha_heb_tml_tsw_zul_tur_arw_rus_aze_fbf_vie_amr_swa_moo_xho	0.285506064436093	0.671802076402386	0.503375164647509
690	wly_arw_lda_krd_gam_aeg_hau_afr_aze_tur_moo_ind_akn_slo_nor_bsq_grk_chh_bem_cnt_ita_pan_swa_spa_zul_rom_fin_dyu_yor_est_eng_amr_geo_rus_mcd_pol_prs_heb_owc_swe_hun_ewe_sun_cze_mly_jpn_knd_kor_ukr_mol_tsn_ben_tag_scr_tig_jav_mnd_por_bam_ger_sod_fre_bul_dut_lit_qcu_ctl_hin_urd_igb_anl_lat_mlt_alb_mao_svk_tsw_glc_fbf_bat_tha_sid_tml_xho_ven_azi_guj_bos_uzb_cic_vie_amh_swt_dgb_ses	-0.334457927769214	-0.793358205106804	0.429588643108956
691	chh_svk_ven_hin_anl_amh_wly_por_aze_azi_cic_jav_yor_prs_bul_bsq_spa_sod_bem_cnt_rus_rom_bam_lat_moo_glc_fin_ewe_dyu_hun_grk_aeg_geo_arw_swe_pol_ger_heb_gam_bos_est_swt_bat_krd_mly_jpn_knd_kor_slo_ctl_zul_cze_tag_ukr_owc_sun_mnd_nor_tsw_dut_mlt_lit_ita_mcd_mol_qcu_urd_guj_alb_akn_tig_fre_sid_pan_mao_ben_igb_scr_swa_ind_tha_amr_tml_lda_xho_uzb_eng_afr_tur_ses_vie_hau_fbf_tsn_dgb	0.165559561780691	0.390544194698683	0.69702734119454
692	tig_ukr_xho_scr_heb_anl_hau_rom_tur_uzb_yor_jav_ewe_dut_grk_bsq_prs_sod_ven_mnd_ger_glc_swa_svk_tsw_mcd_fin_ses_swt_est_hin_amh_geo_mol_pan_lit_arw_gam_mlt_lat_hun_igb_ind_bul_mly_jpn_knd_kor_por_fre_moo_cze_bat_nor_amr_sun_cnt_spa_bam_pol_owc_eng_alb_ctl_ita_qcu_urd_bos_rus_cic_wly_ben_aeg_slo_tag_guj_akn_krd_tsn_mao_tha_chh_tml_zul_bem_azi_swe_afr_aze_fbf_vie_sid_dyu_dgb_lda	0.542603190874046	1.28468810044446	0.202091996295579
693	owc_bos_ses_pol_amh_amr_aeg_urd_uzb_azi_akn_tag_tsw_spa_nor_bsq_svk_sod_igb_mnd_alb_glc_zul_pan_lda_mcd_est_swa_dyu_hun_eng_anl_geo_ger_arw_ben_rom_hau_tig_afr_fin_ewe_jav_grk_mly_jpn_tml_kor_slo_lat_xho_mol_ind_scr_wly_mao_cnt_lit_ven_rus_mlt_dut_guj_por_ita_qcu_ukr_ctl_krd_fbf_chh_fre_sid_cze_bat_bul_yor_hin_bem_sun_tha_heb_knd_cic_bam_aze_swe_prs_tur_moo_vie_gam_dgb_tsn_swt	-0.92135859868054	-2.23289114763594	0.0279553066564252
694	amh_slo_fbf_arw_hau_amr_sod_cze_azi_uzb_igb_ind_swt_krd_swe_bsq_nor_tig_zul_cnt_ctl_svk_dgb_mcd_yor_pan_est_ven_ewe_fin_spa_mlt_geo_mol_ukr_rus_fre_chh_aeg_prs_hun_tsn_sun_scr_mly_jpn_knd_kor_guj_eng_cic_glc_jav_bul_wly_tag_mnd_alb_moo_ben_sid_urd_afr_pol_ger_qcu_grk_lat_hin_lda_anl_lit_gam_ita_mao_bos_dyu_rom_xho_bat_tha_heb_tml_akn_swa_tur_dut_por_aze_ses_vie_owc_bem_bam_tsw	-0.344263121253745	-0.814765318656407	0.41728821281296
695	amh_eng_swt_cze_sid_mlt_aeg_mcd_aze_tur_bam_tag_ven_hin_bos_bsq_por_chh_zul_cnt_fre_slo_moo_ben_swa_pol_hun_lda_fbf_est_afr_gam_geo_dut_glc_arw_svk_sod_amr_krd_fin_tsw_bat_nor_ind_jpn_knd_kor_urd_rom_dyu_bul_sun_alb_owc_mly_mnd_lat_igb_mol_heb_ita_ctl_guj_rus_qcu_grk_ger_pan_akn_anl_lit_tig_swe_mao_scr_ewe_spa_cic_jav_tha_wly_tml_yor_dgb_azi_ukr_prs_uzb_bem_vie_hau_xho_ses_tsn	0.0413411661498061	0.0973709692103659	0.922641340008676
696	anl_cze_akn_pol_mlt_gam_sod_nor_aze_tur_bem_mao_bam_prs_ctl_bsq_hin_amr_cic_cnt_fre_ger_ses_krd_fbf_spa_fin_ewe_swa_est_glc_chh_geo_slo_urd_alb_bul_aeg_amh_svk_hun_dgb_tag_ukr_mly_jpn_knd_kor_lit_lat_igb_dut_ind_guj_heb_bat_mnd_por_swt_mol_wly_ita_swe_eng_mcd_qcu_pan_grk_arw_moo_hau_afr_sid_rom_sun_rus_zul_ben_ven_jav_tha_tig_tml_tsn_lda_azi_scr_bos_uzb_xho_vie_owc_yor_dyu_tsw	-0.295632293342302	-0.69956903907818	0.485942613068878
697	anl_eng_akn_fre_aeg_amh_tig_ger_azi_aze_swa_mao_bem_prs_krd_bsq_arw_chh_bam_cnt_scr_urd_fbf_ctl_ewe_dut_est_igb_dgb_hun_guj_amr_geo_glc_hin_ita_bul_mlt_sid_por_fin_lda_sun_slo_ind_jpn_knd_kor_rom_alb_swt_lit_bat_swe_gam_jav_mnd_mol_ven_rus_wly_ukr_afr_spa_pol_qcu_bos_pan_lat_tsw_heb_svk_hau_cze_mly_ben_zul_grk_moo_tag_tha_owc_tml_cic_ses_tur_nor_mcd_uzb_xho_vie_sod_yor_dyu_tsn	-0.543115487331896	-1.29565310169867	0.198301667512365
698	amr_lat_ewe_alb_mlt_tig_aeg_por_aze_uzb_zul_bat_fbf_afr_spa_bsq_fre_hau_swt_cnt_grk_cze_dyu_ita_cic_mol_hun_swa_tsw_fin_nor_heb_geo_ukr_bos_rus_slo_sid_chh_rom_est_ses_mao_guj_tag_jpn_knd_kor_ger_dut_xho_mcd_mly_bul_gam_ind_mnd_prs_bam_eng_sod_lit_swe_hin_pan_qcu_arw_ctl_scr_akn_wly_pol_owc_glc_sun_urd_yor_krd_lda_jav_tha_amh_tml_moo_igb_azi_ben_svk_tur_tsn_vie_anl_ven_bem_dgb	-0.568439921810284	-1.35478015534388	0.178769626062087
699	mlt_lat_dgb_pan_anl_wly_amh_ben_azi_uzb_tsw_mly_akn_scr_svk_bsq_krd_amr_xho_mnd_cze_por_fbf_ukr_yor_grk_fin_lda_tsn_est_bul_sid_geo_ger_mcd_eng_ctl_heb_aeg_mol_hun_zul_tag_fre_ind_jpn_tml_kor_rus_slo_cic_bos_jav_prs_tig_sun_cnt_afr_bam_rom_gam_nor_glc_spa_lit_qcu_arw_urd_swe_dyu_hau_guj_sod_ita_mao_pol_swt_dut_ven_bat_tha_chh_knd_ewe_bem_tur_hin_alb_aze_swa_vie_owc_moo_igb_ses	0.166269312370996	0.391265366806545	0.696496088982451
700	hau_arw_bem_ger_amh_chh_heb_grk_tur_azi_zul_sun_swt_cze_pol_bsq_alb_anl_lda_cnt_scr_pan_moo_mcd_yor_ukr_hun_igb_tsn_est_spa_aeg_geo_hin_glc_dut_svk_owc_sod_slo_fin_dgb_bat_fre_ind_jpn_tml_kor_mol_prs_tsw_lit_mly_lat_gam_tag_mnd_bos_bam_bul_mlt_guj_urd_rus_eng_qcu_nor_ctl_ben_ven_sid_afr_amr_ita_jav_por_swa_krd_ses_mao_tha_tig_knd_ewe_xho_uzb_rom_swe_aze_dyu_vie_wly_akn_fbf_cic	-0.452136823838757	-1.07286292975711	0.286108652530654
701	amr_fre_swa_ger_heb_aeg_tig_urd_azi_uzb_moo_jav_bam_prs_nor_bsq_cze_sid_dyu_mnd_scr_pan_lda_ita_xho_svk_est_ven_dgb_fin_pol_mlt_geo_lit_krd_alb_swe_wly_chh_ben_hun_bem_tag_slo_sun_jpn_knd_kor_eng_mol_tsn_spa_ind_por_owc_mao_cnt_guj_ewe_grk_amh_afr_glc_rus_ctl_qcu_bos_ukr_rom_swt_gam_dut_anl_hin_mly_arw_tsw_bul_fbf_bat_tha_sod_tml_cic_zul_aze_mcd_lat_tur_yor_vie_hau_ses_akn_igb	-0.0431948777438043	-0.101701251451408	0.919212761486023
702	aeg_prs_tsw_ita_chh_amh_anl_lat_aze_uzb_tsn_ind_yor_bul_fre_bsq_ctl_mlt_ewe_cnt_scr_rom_swa_spa_ses_glc_est_swt_zul_fin_dut_amr_geo_rus_afr_pol_pan_wly_gam_cze_hun_bam_mao_ger_mly_jpn_knd_kor_slo_lit_moo_eng_sun_arw_sod_tag_mnd_nor_lda_alb_owc_ben_hin_urd_svk_qcu_mcd_krd_guj_bem_heb_grk_tig_bos_jav_swe_dgb_por_igb_bat_tha_hau_tml_ven_akn_azi_mol_ukr_tur_xho_vie_sid_fbf_cic_dyu	-0.46911867033753	-1.11496880926896	0.267736753900057
703	aeg_alb_swt_eng_amr_hau_amh_svk_azi_aze_dgb_mao_bam_swe_ben_bsq_grk_wly_lda_mnd_mol_ita_ewe_glc_tsw_fre_hun_tsn_igb_fin_ukr_anl_geo_mcd_urd_krd_arw_gam_chh_pol_est_fbf_ind_rom_mly_jpn_tml_kor_hin_por_bem_nor_bat_pan_owc_sun_cnt_ctl_moo_ger_sod_rus_prs_afr_spa_qcu_cze_bul_scr_cic_tig_bos_mlt_guj_tag_dut_ven_lit_swa_jav_tha_sid_knd_ses_akn_tur_lat_slo_uzb_xho_vie_heb_yor_zul_dyu	-0.191827104249309	-0.453473131766596	0.651264444090232
704	heb_fre_ses_cze_sod_mlt_amr_bos_aze_tur_ven_sun_dgb_dut_grk_bsq_swe_chh_igb_mnd_svk_rus_bem_mcd_yor_ctl_fin_dyu_tsn_est_afr_amh_geo_pan_hin_ita_lit_tig_wly_ger_hun_xho_jav_krd_mly_jpn_tml_kor_spa_arw_bam_por_mao_glc_anl_ind_cnt_prs_fbf_ukr_gam_lat_nor_guj_rom_qcu_slo_urd_scr_cic_sid_eng_hau_ben_bat_mol_akn_alb_swt_tag_tha_aeg_knd_lda_swa_azi_bul_pol_uzb_ewe_vie_owc_zul_tsw_moo	0.0756681845588785	0.177953810999466	0.859146296195196
705	amr_por_dyu_eng_mlt_owc_tig_lat_uzb_azi_swt_sun_xho_bos_rus_bsq_spa_chh_tsn_cnt_fre_alb_lda_ctl_bam_ger_fin_dgb_fbf_hun_bul_hau_geo_cze_urd_pan_glc_sod_aeg_nor_est_swa_mly_ukr_jav_jpn_tml_kor_hin_krd_ses_mcd_mao_svk_wly_bat_mnd_ben_igb_prs_sid_swe_ita_lit_dut_qcu_arw_mol_pol_ewe_gam_slo_amh_guj_ind_grk_moo_scr_ven_tag_tha_heb_knd_zul_cic_aze_afr_rom_tur_bem_vie_anl_akn_yor_tsw	-1.01131857534277	-2.47135261034215	0.015280347100259
706	amh_afr_swt_pol_hau_owc_heb_lat_azi_aze_ewe_bat_dgb_ger_slo_bsq_alb_amr_lda_mnd_guj_urd_tsn_rom_dyu_pan_est_cic_xho_fin_nor_wly_geo_arw_bos_swe_grk_aeg_sid_cze_hun_fbf_tag_krd_ind_jpn_tml_kor_ctl_mcd_moo_spa_mly_hin_sod_mao_cnt_prs_akn_ben_chh_por_ita_svk_scr_qcu_fre_ukr_lit_zul_tig_mol_anl_eng_jav_bul_swa_rus_bam_sun_tha_gam_knd_yor_ses_uzb_glc_dut_tur_bem_vie_mlt_igb_tsw_ven	-0.044148244168257	-0.10395686055418	0.917427442841408
707	wly_ctl_bam_fre_mlt_anl_amh_rus_uzb_aze_cic_mao_ewe_eng_ukr_bsq_ben_aeg_xho_cnt_svk_guj_ses_grk_zul_por_fin_yor_swa_est_cze_sid_geo_krd_rom_ita_arw_chh_sod_mcd_hun_ven_tag_slo_ind_jpn_knd_kor_mol_alb_tsn_dut_mly_pan_owc_jav_mnd_urd_dyu_afr_hau_prs_spa_ger_hin_qcu_lit_pol_swe_akn_heb_glc_gam_nor_sun_bul_fbf_scr_bem_bat_tha_amr_tml_igb_moo_tur_lat_bos_azi_tsw_vie_tig_dgb_lda_swt	-0.1216660911203	-0.286752059184086	0.774940050750901
708	sid_glc_bem_guj_amh_hau_mlt_fre_azi_uzb_tsw_jav_bam_bul_mcd_bsq_ita_wly_akn_mnd_dut_cze_swt_rus_swa_lat_hun_igb_zul_est_arw_aeg_geo_eng_rom_prs_grk_owc_heb_mol_fin_cic_mao_lit_ind_jpn_knd_kor_svk_alb_yor_por_bat_scr_gam_mly_cnt_bos_dgb_slo_amr_ctl_afr_ben_urd_qcu_swe_ger_ukr_tsn_anl_pan_chh_nor_tag_hin_fbf_krd_lda_sun_tha_tig_tml_xho_dyu_aze_pol_spa_tur_ses_vie_sod_moo_ven_ewe	0.0402665267953239	0.0948676100006328	0.924624090228691
709	wly_scr_bam_swe_sid_chh_amr_glc_aze_azi_lda_bat_tsw_slo_bul_bsq_nor_anl_xho_mnd_svk_ita_dyu_hin_dgb_prs_hun_moo_bem_fin_mol_heb_geo_por_eng_pan_ukr_owc_sod_cze_est_yor_ind_grk_mly_jpn_tml_kor_ger_rus_swt_alb_jav_spa_hau_sun_cnt_rom_ven_mcd_mlt_lat_dut_fre_urd_qcu_ben_bos_krd_tsn_tig_arw_amh_pol_tag_guj_fbf_ctl_igb_mao_tha_gam_knd_akn_zul_uzb_lit_afr_tur_cic_vie_aeg_ewe_ses_swa	-0.924929765627116	-2.24885364417013	0.0268825918407999
710	heb_urd_bam_krd_mlt_sod_anl_ukr_azi_uzb_akn_tag_tsw_lit_mol_bsq_svk_sid_xho_cnt_eng_ben_bem_ita_moo_nor_fin_swa_lda_hun_lat_amr_geo_glc_rom_cze_bul_gam_hau_por_est_yor_bat_guj_mly_jpn_tml_kor_pan_scr_ven_afr_ind_arw_amh_sun_mnd_swe_zul_hin_tig_slo_ger_rus_pol_qcu_prs_alb_ctl_fbf_wly_spa_aeg_fre_jav_bos_ewe_grk_dyu_mao_tha_owc_knd_cic_swt_tur_mcd_dut_aze_tsn_vie_chh_igb_ses_dgb	-0.559279701568705	-1.33455518196893	0.18528025178135
711	mlt_scr_xho_swe_owc_tig_chh_rus_azi_uzb_bem_sun_cic_ita_lat_bsq_svk_sod_dyu_mnd_mcd_cze_moo_alb_dgb_rom_hun_yor_swt_est_por_amr_geo_dut_ctl_ger_afr_amh_heb_guj_fin_ses_mao_bos_tag_jpn_knd_kor_ukr_fre_ewe_pol_mly_nor_wly_jav_cnt_hin_lda_mol_anl_ben_lit_slo_pan_qcu_bul_eng_krd_fbf_hau_glc_aeg_urd_bat_arw_tsw_prs_igb_ind_tha_gam_tml_tsn_bam_tur_spa_grk_aze_akn_vie_sid_zul_ven_swa	0.238598700459774	0.56176258426655	0.575629133941455
712	tig_ger_fbf_alb_gam_sod_amh_krd_uzb_aze_tsn_ind_bem_bos_ukr_bsq_spa_mlt_swa_mnd_pol_svk_yor_ben_ewe_arw_hun_bam_lda_fin_afr_chh_geo_glc_por_mcd_nor_sid_anl_pan_est_akn_sun_hin_jav_jpn_tml_kor_guj_dut_igb_fre_mly_scr_owc_bat_cnt_cze_moo_rom_wly_slo_bul_lat_ctl_qcu_lit_urd_eng_dgb_hau_prs_heb_grk_mao_ita_ses_swe_ven_tag_tha_amr_knd_dyu_xho_tur_mol_rus_azi_cic_vie_aeg_zul_swt_tsw	-0.827848016327096	-2.00223560382201	0.0481719880948117
713	tig_ben_bam_por_wly_gam_owc_krd_tur_azi_zul_sun_dyu_pol_svk_bsq_cze_anl_ven_mnd_urd_ita_igb_slo_tsn_dut_hun_yor_akn_fin_grk_sid_geo_glc_swe_afr_guj_aeg_amr_ukr_est_cic_tag_spa_jav_jpn_knd_kor_rus_prs_ses_alb_mly_hin_hau_mao_cnt_mcd_lda_ctl_chh_lat_nor_lit_fre_qcu_bul_pan_mol_dgb_mlt_rom_amh_eng_bat_arw_swt_scr_xho_ind_tha_sod_tml_swa_tsw_uzb_bos_ger_aze_ewe_vie_heb_moo_bem_fbf	-0.835362334920681	-2.01963295355129	0.0462992718617501
714	heb_hin_tsn_pol_sod_mlt_wly_spa_aze_azi_cic_jav_zul_alb_svk_bsq_afr_amr_ven_cnt_arw_bul_tsw_rom_ses_cze_fin_fbf_swt_est_por_chh_geo_dut_guj_grk_ben_gam_sid_lit_hun_bem_mly_mol_sun_jpn_tml_kor_ukr_slo_dgb_mcd_bat_urd_hau_ind_mnd_rus_bam_prs_amh_ctl_ger_eng_bos_qcu_swe_nor_scr_yor_tig_lat_owc_glc_tag_ita_lda_krd_igb_mao_tha_anl_knd_dyu_moo_tur_pan_fre_uzb_swa_vie_aeg_xho_ewe_akn	-0.368898951723514	-0.873312995276153	0.384741902462039
715	amh_scr_xho_cze_amr_wly_owc_mol_aze_tur_dgb_mao_fbf_pol_por_bsq_krd_heb_ewe_mnd_nor_rom_moo_afr_zul_urd_fin_akn_tsn_est_eng_sid_geo_ctl_alb_hin_spa_mlt_gam_fre_hun_bam_jav_bul_tag_jpn_knd_kor_ger_arw_swa_ben_mly_swe_sod_sun_cnt_glc_yor_lit_chh_bos_ita_grk_lat_qcu_pan_rus_svk_lda_tig_slo_aeg_prs_bat_dut_dyu_guj_tsw_ind_tha_hau_tml_igb_cic_uzb_mcd_ukr_azi_ses_vie_anl_bem_swt_ven	0.0891335261498232	0.209766095222294	0.834309083723895
716	mlt_lat_ses_eng_chh_hau_aeg_alb_tur_aze_ewe_ind_lda_svk_fre_bsq_prs_gam_igb_cnt_ita_pol_ven_krd_swt_guj_hun_zul_cic_fin_ctl_owc_geo_bos_mol_ukr_scr_amh_sid_swe_est_bem_mao_ben_sun_jpn_knd_kor_spa_glc_moo_nor_bat_grk_amr_mly_mnd_cze_dgb_ger_tig_mcd_rom_slo_por_qcu_urd_lit_dut_tsw_sod_afr_heb_arw_jav_rus_dyu_bul_xho_tag_tha_anl_tml_tsn_yor_uzb_hin_pan_azi_bam_vie_wly_swa_akn_fbf	-0.438215780754292	-1.03958685896476	0.301227117497987
717	hau_bul_zul_ukr_wly_mlt_amr_rus_aze_uzb_swt_sun_moo_nor_scr_bsq_por_owc_yor_mnd_ben_guj_ewe_pol_cic_spa_fin_tsw_lda_est_dut_sid_geo_grk_hin_mcd_urd_anl_aeg_cze_hun_dgb_ind_ger_mao_jpn_tml_kor_fre_ita_tsn_lat_tag_glc_gam_mly_cnt_ctl_swa_lit_amh_swe_mol_alb_pan_qcu_svk_bos_eng_xho_tig_afr_chh_prs_jav_slo_dyu_rom_bam_bat_tha_heb_knd_bem_ven_tur_arw_krd_azi_fbf_vie_sod_igb_akn_ses	-0.782059375190279	-1.87988248136601	0.0632545126270246
718	amh_ita_bam_ben_wly_sod_owc_afr_aze_tur_bem_tag_tsw_alb_spa_bsq_pol_hau_dyu_cnt_rom_bul_moo_mcd_igb_slo_est_cic_dgb_fin_nor_mlt_geo_arw_svk_ctl_prs_aeg_chh_grk_hun_tsn_bat_por_sun_jpn_knd_kor_lit_rus_zul_lat_mly_mol_tig_ind_mnd_dut_yor_hin_amr_ukr_krd_pan_ger_qcu_guj_glc_eng_swt_heb_scr_gam_cze_jav_swe_ses_urd_lda_mao_tha_sid_tml_ven_ewe_azi_fre_bos_uzb_xho_vie_anl_swa_akn_fbf	-0.167383339042332	-0.396150014414885	0.692901801399418
719	sod_arw_ses_hin_mlt_owc_anl_alb_aze_azi_fbf_jav_bam_ukr_urd_bsq_glc_amh_cic_mnd_pol_rom_swt_ben_lda_fre_fin_dgb_zul_hun_scr_wly_geo_bos_slo_por_bul_tig_gam_swe_est_tsn_mly_rus_tag_jpn_tml_kor_prs_lat_bem_ger_sun_pan_sid_bat_cnt_cze_moo_dut_hau_spa_lit_grk_eng_qcu_ita_afr_mol_ven_chh_nor_aeg_guj_ind_svk_yor_ctl_dyu_mao_tha_heb_knd_xho_swa_tur_krd_mcd_uzb_igb_vie_amr_akn_tsw_ewe	-0.326771831751883	-0.773211072305777	0.441358344229527
720	owc_grk_ven_krd_amh_amr_mlt_mol_tur_uzb_akn_ind_zul_glc_rom_bsq_swe_hau_tsw_cnt_lit_dut_bam_prs_igb_ctl_est_fbf_lda_fin_alb_gam_geo_bos_ben_hin_ger_wly_heb_por_hun_dgb_bat_bul_mly_jpn_tml_kor_guj_pan_dyu_urd_mao_lat_anl_jav_mnd_fre_swt_afr_chh_ukr_svk_pol_cze_qcu_eng_rus_scr_ses_tig_nor_sid_slo_sun_arw_yor_mcd_cic_tag_tha_sod_knd_moo_ewe_aze_ita_spa_azi_swa_vie_aeg_xho_tsn_bem	-0.616884126835498	-1.47555860007855	0.143440150482914
721	gam_eng_igb_dut_owc_chh_tig_bos_uzb_azi_bam_mao_yor_afr_lit_bsq_pan_anl_fbf_cnt_scr_mol_dyu_spa_ses_cze_hun_ewe_moo_fin_slo_amh_geo_guj_hin_ukr_glc_sod_hau_fre_est_ven_sun_bul_tag_jpn_tml_kor_krd_por_bem_ctl_jav_ben_aeg_bat_mnd_swe_swt_alb_amr_ita_urd_ger_prs_qcu_svk_grk_arw_tsn_wly_nor_heb_pol_ind_lat_zul_mcd_lda_mly_tha_mlt_knd_xho_cic_tur_rom_rus_aze_akn_vie_sid_tsw_dgb_swa	-0.277602881654957	-0.656840994283628	0.512905319563758
722	chh_prs_zul_ukr_amh_hau_wly_scr_aze_uzb_ven_ind_dgb_mol_rom_bsq_bul_aeg_swa_mnd_hin_bos_moo_urd_fbf_fre_hun_igb_dyu_fin_mcd_tig_geo_spa_grk_nor_eng_heb_sid_afr_est_cic_sun_lat_tag_jpn_tml_kor_swe_pol_xho_ger_mao_guj_anl_bat_cnt_svk_tsw_lit_amr_slo_rus_ctl_ben_qcu_alb_arw_dut_tsn_gam_glc_sod_ita_mly_pan_lda_cze_swt_jav_tha_mlt_knd_ewe_bem_azi_krd_por_tur_akn_vie_owc_yor_bam_ses	0.109289314055928	0.257354644025115	0.797473574192908
723	hau_swe_cic_cze_sid_anl_amr_spa_uzb_azi_tsn_mao_yor_arw_guj_bsq_por_wly_dyu_cnt_slo_urd_lda_eng_swa_bul_hun_fbf_zul_est_dut_gam_geo_bos_alb_glc_lit_sod_chh_rom_fin_ewe_sun_hin_mly_jpn_knd_kor_ben_prs_ses_mcd_bat_scr_owc_tag_mnd_ger_ven_mol_mlt_afr_pol_fre_ctl_qcu_krd_ukr_grk_dgb_amh_svk_tig_rus_jav_ita_moo_pan_igb_ind_tha_heb_tml_bam_bem_tur_nor_lat_aze_akn_vie_aeg_xho_swt_tsw	-0.333559154914082	-0.789399457876989	0.431886556606131
724	heb_svk_bam_mol_aeg_gam_sod_ukr_aze_azi_fbf_sun_cic_alb_swe_bsq_bul_amr_tsn_mnd_scr_slo_ewe_guj_dyu_afr_est_ven_moo_hun_spa_chh_geo_prs_urd_rom_hin_anl_hau_pan_fin_yor_bat_dut_mly_jpn_knd_kor_ctl_arw_bem_nor_jav_cze_mlt_tag_cnt_ben_dgb_pol_tig_glc_ita_grk_eng_qcu_rus_ger_krd_tsw_owc_lit_wly_fre_ind_bos_igb_mcd_xho_mao_tha_sid_tml_lda_swa_tur_lat_por_uzb_akn_vie_amh_zul_ses_swt	-0.303486471513138	-0.71857499694724	0.474204331881237
725	aeg_grk_yor_bul_wly_tig_amr_scr_uzb_azi_dyu_sun_ven_glc_guj_bsq_cze_mlt_swa_mnd_fre_ben_zul_krd_tsn_ukr_est_xho_ses_hun_ctl_amh_geo_alb_mcd_svk_prs_sod_gam_pan_fin_lda_jav_urd_mao_jpn_knd_kor_mol_afr_tsw_slo_ind_pol_heb_bat_cnt_ger_fbf_bos_chh_hin_rom_swe_nor_qcu_lat_rus_ita_bam_owc_arw_sid_spa_mly_dut_igb_eng_swt_tag_tha_hau_tml_moo_ewe_aze_lit_por_tur_akn_vie_anl_cic_dgb_bem	-1.06064724625438	-2.59167407280911	0.0110906725020871
726	hau_krd_swa_prs_tig_owc_amr_lat_uzb_aze_lda_mao_ewe_fre_slo_bsq_nor_amh_tsw_cnt_mcd_ukr_yor_rus_tsn_pol_est_bam_ven_hun_ctl_anl_geo_swe_ita_svk_ben_heb_chh_rom_fin_igb_mly_cze_ind_jpn_tml_kor_alb_afr_moo_pan_sun_spa_sid_jav_mnd_bos_cic_glc_aeg_lit_arw_por_urd_qcu_guj_ger_eng_zul_wly_hin_gam_grk_tag_dut_dyu_scr_ses_bat_tha_mlt_knd_swt_xho_azi_mol_bul_tur_akn_vie_sod_bem_dgb_fbf	-0.80734469279339	-1.94455335898151	0.054850296634598
727	wly_rom_ven_ita_anl_heb_aeg_ukr_uzb_azi_bem_mao_dyu_slo_urd_bsq_rus_tig_yor_mnd_bos_nor_xho_spa_lda_guj_fin_igb_akn_est_grk_hau_geo_scr_mol_alb_lat_sid_amr_ger_hun_bam_tag_afr_sun_jpn_knd_kor_pan_pol_tsn_prs_bat_bul_amh_ind_cnt_eng_ses_hin_chh_arw_cze_mcd_fre_qcu_ben_por_ctl_swt_sod_krd_owc_dut_mly_svk_fbf_swe_dgb_jav_tha_mlt_tml_zul_ewe_tur_lit_glc_aze_cic_vie_gam_moo_swa_tsw	-0.668656157425542	-1.60072576279402	0.112829331215508
728	hau_ita_akn_rus_amr_sod_owc_bos_uzb_aze_lda_ind_tsn_spa_ben_bsq_fre_tig_swt_mnd_pan_grk_ses_scr_zul_krd_fin_dyu_igb_hun_urd_chh_geo_mcd_bul_mol_svk_mlt_heb_eng_est_yor_bat_por_mao_jpn_tml_kor_swe_slo_bem_prs_jav_hin_aeg_mly_cnt_nor_ewe_dut_sid_alb_guj_afr_arw_qcu_lit_glc_pol_fbf_wly_ctl_amh_ukr_sun_ger_tsw_rom_ven_tag_tha_gam_knd_xho_moo_azi_cze_lat_tur_cic_vie_anl_dgb_swa_bam	-0.0890161625140221	-0.209938611047932	0.834174826304129
729	amr_guj_cic_rom_anl_wly_chh_pan_uzb_tur_dgb_jav_igb_urd_arw_bsq_dut_hau_xho_mnd_cze_lit_ven_hin_fbf_mcd_fin_swa_akn_hun_ukr_amh_geo_por_alb_ctl_mol_sod_aeg_fre_est_bam_bat_ita_sun_jpn_knd_kor_prs_eng_zul_spa_mao_swe_tig_tag_cnt_afr_yor_ben_gam_slo_rus_krd_lat_qcu_scr_svk_ger_swt_mlt_grk_sid_nor_ind_glc_ewe_pol_bem_mly_tha_owc_tml_ses_tsw_azi_bos_bul_aze_lda_vie_heb_dyu_tsn_moo	-0.734115994228963	-1.76349148137962	0.0811019752744201
730	mlt_arw_yor_scr_amr_sod_tig_urd_aze_uzb_lda_bat_bem_hin_spa_bsq_mcd_wly_xho_mnd_guj_lat_dyu_cze_igb_bos_hun_moo_fbf_fin_svk_sid_geo_ctl_dut_glc_ukr_amh_owc_mol_est_ven_sun_grk_mly_jpn_knd_kor_ben_slo_ses_lit_tag_afr_chh_mao_cnt_por_swa_ger_gam_bul_nor_fre_alb_qcu_krd_pan_rom_dgb_aeg_eng_anl_rus_ind_ita_swt_swe_akn_jav_tha_heb_tml_tsw_cic_tur_prs_pol_azi_tsn_vie_hau_ewe_bam_zul	-0.409735639129813	-0.972824393204742	0.333164103243505
731	amh_rom_akn_svk_sid_aeg_hau_ukr_azi_aze_zul_mly_dgb_grk_eng_bsq_guj_mlt_bam_cnt_por_cze_fbf_mol_cic_slo_est_lda_xho_fin_spa_tig_geo_bos_krd_prs_fre_heb_chh_pan_hun_tsw_bat_ita_ind_jpn_knd_kor_lit_pol_ewe_ben_mao_hin_owc_jav_mnd_swe_bem_urd_sod_scr_bul_ger_mcd_qcu_nor_dut_afr_tsn_anl_lat_wly_alb_tag_rus_swt_glc_swa_sun_tha_gam_tml_ses_moo_tur_ctl_arw_uzb_igb_vie_amr_dyu_yor_ven	-0.188443738351711	-0.445705500102081	0.65684586106778
732	anl_svk_zul_prs_amr_sod_amh_ben_tur_uzb_swt_sun_akn_mcd_slo_bsq_grk_hau_fbf_mnd_bos_ger_igb_rus_dyu_lat_hun_lda_cic_est_pan_tig_geo_ukr_krd_rom_alb_heb_sid_scr_fin_bem_bat_eng_ind_jpn_tml_kor_hin_spa_dgb_lit_tag_arw_wly_jav_cnt_dut_tsw_nor_gam_fre_mol_ita_urd_qcu_bul_glc_cze_ven_chh_afr_mlt_pol_mly_guj_xho_por_bam_mao_tha_aeg_knd_yor_tsn_aze_ctl_swe_azi_ses_vie_owc_ewe_moo_swa	-0.676056078529291	-1.61744221560906	0.109169855850545
733	owc_arw_fbf_prs_amr_sid_heb_bos_uzb_azi_yor_ind_akn_por_bul_bsq_spa_tig_bam_cnt_scr_slo_tsn_grk_igb_cze_est_moo_dyu_fin_mol_gam_geo_lat_hin_svk_nor_aeg_hau_lit_hun_ven_jav_ger_mao_jpn_tml_kor_alb_afr_lda_mcd_mly_eng_amh_sun_mnd_pan_cic_rom_anl_ctl_ben_krd_dut_qcu_rus_fre_glc_swa_wly_urd_sod_guj_tag_ukr_ses_ita_tsw_bat_tha_chh_knd_dgb_swt_aze_pol_swe_tur_bem_vie_mlt_xho_ewe_zul	0.0466550296640188	0.109927917371056	0.912703406897707
734	anl_urd_ses_swe_wly_sid_aeg_arw_uzb_aze_bem_mly_ewe_bul_scr_bsq_pol_sod_moo_cnt_ctl_lat_tsn_alb_dyu_svk_est_swt_swa_hun_prs_hau_geo_dut_lit_ukr_afr_tig_amh_slo_fin_dgb_tag_ben_mao_jpn_knd_kor_rom_pan_igb_fre_sun_hin_mlt_ind_mnd_mcd_akn_rus_heb_ita_mol_spa_glc_qcu_guj_krd_grk_cic_amr_cze_owc_bos_bat_eng_zul_nor_ven_jav_tha_gam_tml_xho_tsw_tur_ger_por_azi_fbf_vie_chh_lda_bam_yor	-0.414721107115218	-0.983408253520189	0.327958053940716
735	amh_scr_ses_spa_hau_aeg_sod_urd_aze_azi_fbf_bat_tsn_ctl_eng_bsq_fre_sid_zul_cnt_guj_krd_lda_ukr_moo_glc_hun_ven_yor_fin_bul_chh_geo_rom_afr_alb_grk_gam_anl_por_est_bam_mao_ger_ind_jpn_knd_kor_dut_swe_tsw_mcd_mly_lit_owc_jav_mnd_lat_dyu_svk_tig_pol_nor_cze_hin_qcu_slo_prs_pan_cic_heb_rus_amr_mol_tag_arw_ewe_ben_akn_sun_tha_mlt_tml_igb_xho_tur_ita_bos_uzb_dgb_vie_wly_swt_bem_swa	-0.00692238946641575	-0.0162933897430344	0.987035234978668
736	chh_mol_igb_urd_wly_sid_gam_guj_uzb_azi_zul_tag_fbf_swe_krd_bsq_ita_anl_yor_cnt_lat_dut_dgb_afr_moo_mcd_hun_ewe_lda_fin_pan_aeg_geo_por_hin_pol_glc_tig_heb_ukr_est_akn_ind_rus_jav_jpn_knd_kor_ben_alb_swa_cze_bat_arw_owc_mly_mnd_nor_xho_rom_amr_bul_lit_scr_ctl_qcu_spa_fre_bos_cic_amh_eng_mlt_slo_sun_prs_tsn_grk_ven_mao_tha_sod_tml_bem_tsw_aze_ger_svk_tur_dyu_vie_hau_swt_ses_bam	-0.323408142405694	-0.765467727668668	0.445931380508726
737	anl_cze_swt_afr_sid_owc_wly_krd_uzb_tur_ven_mao_swa_nor_arw_bsq_urd_gam_dyu_mnd_pan_bos_igb_ukr_tsn_mcd_fin_lda_ewe_hun_alb_mlt_geo_ita_lat_mol_bul_amr_sod_eng_est_ses_sun_ctl_mly_jpn_knd_kor_guj_slo_xho_dut_ind_swe_chh_jav_cnt_por_zul_rom_amh_fre_lit_scr_ger_qcu_rus_prs_grk_bem_tig_svk_hau_glc_tag_ben_akn_pol_moo_bat_tha_aeg_tml_bam_dgb_aze_spa_hin_azi_cic_vie_heb_yor_fbf_tsw	-0.474647398020615	-1.1281846236606	0.262144023536522
738	anl_pan_tsw_lit_mlt_wly_heb_por_azi_uzb_bam_bat_dgb_dut_slo_bsq_nor_tig_ses_cnt_glc_grk_yor_mcd_zul_ger_hun_akn_lda_est_prs_gam_geo_svk_krd_urd_afr_sid_sod_rom_fin_cic_mao_scr_tag_jpn_tml_kor_swe_spa_swa_hin_jav_rus_hau_sun_mnd_guj_fbf_lat_owc_cze_ben_arw_pol_qcu_ita_eng_ctl_xho_aeg_ukr_chh_alb_ind_fre_ewe_mol_swt_mly_tha_amr_knd_moo_dyu_tur_bul_bos_aze_igb_vie_amh_ven_tsn_bem	-0.00757625732306295	-0.0178403942931334	0.985804398830129
739	tig_grk_xho_glc_aeg_sid_wly_svk_aze_azi_ewe_sun_tsn_fre_spa_bsq_arw_hau_moo_cnt_pol_alb_tsw_cze_dyu_mol_fin_fbf_yor_hun_rus_sod_geo_slo_ita_ukr_afr_amr_heb_rom_est_bem_mao_scr_tag_jpn_knd_kor_bos_krd_lda_guj_jav_swe_chh_mly_mnd_ben_cic_prs_mlt_lat_ctl_eng_nor_qcu_hin_ger_lit_bam_amh_bul_owc_dut_bat_mcd_swt_por_zul_ind_tha_anl_tml_ses_ven_tur_urd_pan_uzb_igb_vie_gam_swa_dgb_akn	-0.606099115175711	-1.44596448867254	0.151548858639947
740	chh_lit_akn_dut_amh_anl_hau_mol_tur_azi_bem_ind_lda_por_lat_bsq_svk_heb_bam_mnd_eng_bos_tsn_mcd_xho_krd_est_ses_ven_fin_hin_sid_geo_guj_ctl_arw_nor_owc_amr_scr_hun_dgb_bat_urd_mly_jpn_knd_kor_rom_ukr_ewe_ita_sun_pol_wly_jav_cnt_pan_igb_fre_gam_rus_grk_spa_ger_qcu_alb_bul_afr_cic_mlt_cze_aeg_glc_tag_swe_swa_ben_dyu_mao_tha_tig_tml_zul_fbf_aze_prs_slo_uzb_swt_vie_sod_yor_moo_tsw	-0.52932781879729	-1.2587299337109	0.211278478050265
741	aeg_krd_ses_ben_amh_chh_hau_ger_azi_tur_zul_tag_xho_alb_rus_bsq_prs_amr_yor_cnt_fre_nor_swt_guj_tsw_por_fin_bem_swa_hun_bos_mlt_geo_bul_ctl_afr_pol_sod_tig_slo_est_moo_bat_svk_mly_jpn_tml_kor_spa_scr_dgb_hin_mao_rom_heb_ind_mnd_lat_bam_dut_sid_arw_cze_ita_pan_qcu_urd_grk_mol_ven_gam_lit_anl_glc_jav_swe_lda_eng_fbf_sun_tha_wly_knd_akn_dyu_uzb_ukr_mcd_aze_ewe_vie_owc_tsn_igb_cic	0.262895500894529	0.618503336226349	0.537755529458732
742	gam_krd_swa_ben_aeg_hau_heb_dut_aze_uzb_ewe_mao_yor_afr_nor_bsq_ger_tig_lda_cnt_ctl_ukr_xho_swe_igb_rom_est_zul_moo_hun_hin_sod_geo_fre_glc_bos_eng_chh_wly_alb_fin_swt_mly_ita_sun_jpn_knd_kor_rus_guj_tsw_lit_bat_urd_mlt_tag_mnd_spa_dgb_cze_amh_por_mcd_mol_svk_qcu_pol_scr_arw_bem_owc_pan_anl_grk_ind_prs_akn_bul_ven_jav_tha_sid_tml_fbf_cic_azi_slo_lat_tur_bam_vie_amr_ses_tsn_dyu	0.154748793437931	0.363826821446817	0.71681314197874
743	mlt_rom_swt_spa_heb_sid_hau_pan_azi_aze_zul_tag_xho_hin_krd_bsq_bos_chh_fbf_mnd_ita_dut_swa_guj_akn_scr_est_dgb_tsn_hun_nor_sod_geo_urd_ctl_ukr_pol_aeg_wly_slo_fin_ewe_mly_lat_bat_jpn_tml_kor_svk_lit_tsw_rus_jav_cze_tig_sun_cnt_glc_igb_ger_amh_prs_fre_mol_swe_qcu_ben_eng_grk_yor_anl_por_owc_afr_ind_alb_dyu_bul_lda_mao_tha_amr_knd_bem_ses_tur_arw_mcd_uzb_ven_vie_gam_moo_cic_bam	-0.298761487781279	-0.70664636989015	0.481553005015524
744	sod_pan_dgb_alb_mlt_gam_owc_rom_tur_azi_akn_mly_bem_prs_ctl_bsq_mol_wly_swa_mnd_afr_fre_zul_ger_dyu_bos_hun_cic_ven_est_swe_amh_geo_lit_pol_eng_grk_sid_tig_ita_fin_igb_mao_scr_sun_jpn_knd_kor_krd_ukr_yor_arw_jav_spa_aeg_bat_cnt_svk_ses_ben_hau_rus_por_urd_mcd_qcu_hin_lat_dut_xho_amr_bul_anl_nor_ind_cze_moo_slo_tsn_tag_tha_chh_tml_tsw_ewe_uzb_guj_glc_aze_lda_vie_heb_fbf_bam_swt	-0.0901327309320795	-0.21236834499331	0.832284452008981
745	hau_ger_ses_arw_sod_mlt_aeg_glc_aze_tur_ewe_ind_akn_ukr_guj_bsq_mcd_gam_moo_mnd_mol_nor_tsw_por_tsn_svk_hun_ven_dgb_est_swe_tig_geo_spa_scr_krd_cze_chh_amh_hin_fin_lda_sun_fre_tag_jpn_knd_kor_eng_pan_swt_alb_jav_bul_amr_bat_cnt_pol_dyu_lat_sid_slo_ita_ben_afr_qcu_ctl_rus_rom_cic_wly_bos_heb_lit_mly_dut_swa_urd_bam_mao_tha_anl_tml_yor_igb_uzb_prs_grk_azi_bem_vie_owc_xho_zul_fbf	-0.0527930390279407	-0.124249593142107	0.901385817446082
746	heb_ita_xho_ben_gam_sid_tig_scr_uzb_tur_akn_ind_dyu_slo_rus_bsq_ger_hau_bam_mnd_urd_nor_lda_fre_yor_mol_hun_dgb_fbf_fin_eng_chh_geo_pol_dut_cze_prs_owc_amh_krd_est_ven_tag_glc_mao_jpn_knd_kor_guj_lat_tsn_lit_jav_grk_amr_mly_cnt_mcd_ses_ukr_anl_afr_arw_hin_bos_qcu_ctl_rom_swe_moo_wly_bul_sod_por_bat_spa_igb_alb_ewe_sun_tha_aeg_tml_swa_swt_aze_pan_svk_azi_zul_vie_mlt_bem_cic_tsw	-0.396988209653613	-0.940674266634124	0.349308773384408
747	amr_fre_tsn_rom_owc_anl_amh_pan_tur_uzb_dyu_mly_zul_bos_swe_bsq_slo_wly_fbf_cnt_arw_alb_ses_rus_lda_eng_fin_tsw_bam_est_dut_gam_geo_bul_ita_ukr_ger_sid_tig_ctl_hun_akn_ind_ben_sun_jpn_knd_kor_lit_glc_igb_mol_bat_guj_mlt_mao_mnd_nor_ewe_prs_heb_cze_mcd_spa_krd_qcu_pol_svk_urd_dgb_sod_hin_aeg_afr_tag_lat_ven_por_bem_jav_tha_chh_tml_cic_yor_aze_grk_scr_azi_xho_vie_hau_swa_swt_moo	0.218222840207124	0.513184370389398	0.609039304394966
748	mlt_alb_moo_cze_chh_amh_amr_mol_tur_azi_swa_sun_tsw_fre_spa_bsq_pan_wly_lda_cnt_scr_rus_ewe_por_ven_ctl_fin_xho_ses_hun_bos_owc_geo_prs_afr_nor_glc_tig_aeg_ukr_est_akn_mly_eng_tag_jpn_knd_kor_swe_svk_yor_rom_mao_ger_sod_bat_mnd_bul_dgb_urd_sid_hin_dut_pol_lat_qcu_slo_mcd_krd_bam_anl_ita_gam_lit_jav_grk_swt_arw_bem_ind_tha_heb_tml_tsn_zul_uzb_ben_guj_aze_cic_vie_hau_dyu_igb_fbf	-0.112086005813822	-0.264247571923085	0.792173860056243
749	wly_bos_fbf_ger_aeg_sid_amr_ben_azi_tur_moo_ind_bem_pol_arw_bsq_afr_owc_ses_cnt_ctl_alb_lda_ita_ven_eng_fin_yor_swt_hun_por_hau_geo_glc_urd_pan_scr_heb_anl_dut_est_cic_jav_fre_bat_jpn_tml_kor_spa_mol_akn_grk_tag_rom_mlt_sun_mnd_guj_bam_slo_sod_rus_bul_lat_cze_qcu_swe_krd_mcd_xho_gam_ukr_chh_prs_mao_lit_tsw_nor_swa_mly_tha_amh_knd_ewe_igb_aze_svk_hin_uzb_dgb_vie_tig_dyu_zul_tsn	-0.738328671443109	-1.7791252243293	0.0784863616695987
750	amh_lit_xho_spa_anl_amr_chh_por_tur_uzb_lda_tag_akn_bos_nor_bsq_hin_sid_yor_mnd_urd_pan_ses_lat_dyu_guj_hun_swt_dgb_fin_cze_hau_geo_ben_ita_scr_arw_gam_mlt_bul_est_zul_mao_alb_mly_jpn_tml_kor_mcd_eng_tsw_svk_bat_glc_heb_jav_cnt_swe_tsn_ukr_sod_grk_pol_prs_slo_qcu_ctl_krd_fre_cic_wly_ger_aeg_rus_sun_rom_bem_mol_fbf_ind_tha_tig_knd_ewe_igb_aze_afr_dut_azi_ven_vie_owc_bam_moo_swa	0.439963217127151	1.03700214839281	0.302423669345939
751	chh_ukr_swa_dut_owc_amh_mlt_afr_tur_aze_lda_sun_swt_rus_fre_bsq_svk_sod_bem_mnd_mcd_arw_akn_eng_ven_por_fin_dgb_cic_hun_lit_amr_geo_alb_prs_slo_bos_hau_tig_nor_est_ewe_mao_lat_ind_jpn_knd_kor_glc_swe_tsw_scr_jav_cze_wly_bat_cnt_grk_fbf_pol_gam_mol_hin_ctl_ger_qcu_guj_spa_ita_zul_heb_pan_aeg_ben_mly_krd_dyu_bul_igb_tag_tha_anl_tml_bam_xho_uzb_rom_urd_azi_yor_vie_sid_tsn_moo_ses	-0.560226983526	-1.33611123742727	0.184773097121591
752	wly_guj_swt_ctl_anl_amr_aeg_lat_tur_aze_fbf_mao_bam_swe_cze_bsq_fre_gam_cic_cnt_pol_glc_bem_bos_swa_krd_fin_lda_moo_hun_afr_heb_geo_nor_ger_ita_eng_tig_sid_dut_est_tsw_jav_mcd_bat_jpn_tml_kor_grk_alb_ven_rom_ind_bul_chh_sun_mnd_rus_ewe_slo_mlt_por_urd_svk_ben_qcu_mol_scr_hin_ses_amh_lit_owc_ukr_mly_pan_zul_arw_dyu_tag_tha_hau_knd_dgb_tsn_uzb_prs_spa_azi_akn_vie_sod_xho_igb_yor	-0.587377685126341	-1.40284950782252	0.163991389988983
753	anl_pol_ven_spa_sod_amh_aeg_alb_aze_azi_zul_sun_swt_arw_hin_bsq_ctl_hau_bam_mnd_ita_prs_xho_pan_moo_cze_fin_lda_swa_hun_svk_owc_geo_glc_fre_mcd_rom_wly_chh_ukr_est_tsw_mly_guj_tag_jpn_tml_kor_urd_dut_tsn_lat_mao_grk_heb_bat_cnt_eng_dyu_rus_tig_ben_swe_slo_nor_qcu_bul_ger_por_dgb_amr_krd_mlt_lit_ind_afr_ses_bos_igb_jav_tha_gam_knd_bem_ewe_tur_mol_scr_uzb_fbf_vie_sid_cic_akn_yor	0.143369904721627	0.337357165580004	0.736607889323535
754	owc_urd_dgb_cze_aeg_wly_chh_ita_tur_aze_tsw_tag_tsn_mol_swe_bsq_rom_tig_akn_cnt_alb_dut_bam_ukr_swa_spa_est_fbf_swt_fin_ctl_gam_geo_fre_glc_bos_lat_hau_anl_svk_hun_moo_mao_prs_jav_jpn_knd_kor_guj_scr_bem_pol_sun_krd_sid_bat_mnd_arw_dyu_rus_amh_ger_slo_pan_por_qcu_afr_lit_eng_ewe_heb_bul_mlt_mcd_ind_ben_zul_hin_xho_mly_tha_amr_tml_cic_lda_azi_nor_grk_uzb_yor_vie_sod_ses_igb_ven	0.25792333518812	0.6073282903679	0.545113104261683
755	amh_pan_xho_eng_tig_anl_hau_dut_tur_aze_swa_bat_zul_rom_ben_bsq_rus_wly_tsw_mnd_afr_krd_lda_scr_fbf_lat_hun_akn_ses_fin_nor_sid_geo_por_urd_bos_prs_chh_owc_ctl_est_dyu_sun_glc_tag_jpn_knd_kor_grk_mcd_ven_slo_mao_ger_aeg_ind_cnt_swe_swt_cze_amr_bul_alb_ukr_lit_qcu_mol_pol_fre_moo_mlt_ita_heb_spa_mly_svk_igb_guj_ewe_jav_tha_sod_tml_dgb_tsn_uzb_hin_arw_azi_cic_vie_gam_bem_yor_bam	0.343237757899536	0.809090503846586	0.420528220040492
756	chh_slo_igb_swe_heb_anl_sid_nor_azi_uzb_cic_tag_ses_spa_pol_bsq_ita_sod_lda_cnt_glc_fre_ewe_guj_ven_urd_est_tsn_yor_hun_bul_hau_geo_mol_grk_bos_cze_tig_mlt_ctl_fin_akn_sun_por_jav_jpn_tml_kor_ben_rus_swt_ukr_bat_svk_aeg_mly_mnd_dut_moo_prs_amh_afr_pan_mcd_arw_qcu_hin_krd_alb_zul_owc_ger_amr_eng_ind_lit_bam_scr_fbf_mao_tha_gam_knd_tsw_swa_tur_rom_lat_aze_dyu_vie_wly_dgb_bem_xho	0.110515112465407	0.259756056122666	0.795626127483784
757	anl_lit_ven_urd_tig_hau_heb_scr_aze_tur_ses_mly_akn_pol_ita_bsq_fre_sid_swa_mnd_spa_afr_xho_prs_dgb_ben_hun_tsn_swt_fin_pan_amr_geo_rus_por_ukr_slo_owc_aeg_bos_est_lda_mao_hin_sun_jpn_knd_kor_glc_bul_ewe_mcd_ind_ger_wly_tag_cnt_lat_bem_grk_amh_eng_mol_krd_guj_qcu_nor_arw_cze_moo_sod_dut_mlt_alb_jav_swe_bam_svk_dyu_bat_tha_chh_tml_igb_cic_uzb_rom_ctl_azi_yor_vie_gam_fbf_zul_tsw	-0.111221639352367	-0.261947884992057	0.793940932108946
758	tig_nor_tsw_hin_heb_aeg_wly_scr_uzb_aze_ewe_mao_cic_rom_krd_bsq_urd_amh_dgb_mnd_bul_slo_yor_cze_zul_lit_hun_xho_dyu_est_afr_sid_geo_fre_pan_por_pol_anl_hau_bos_fin_ven_ind_grk_bat_jpn_tml_kor_ctl_spa_fbf_ita_jav_ukr_sod_tag_cnt_dut_lda_prs_amr_ben_swe_guj_glc_qcu_arw_mcd_ger_akn_owc_svk_gam_alb_mly_mol_igb_lat_tsn_sun_tha_chh_knd_swt_bem_azi_rus_eng_tur_ses_vie_mlt_swa_moo_bam	-0.169883651291687	-0.401089738235127	0.689274117414595
759	chh_nor_xho_scr_hau_sid_heb_rus_uzb_tur_dyu_jav_tsw_rom_afr_bsq_por_gam_dgb_mnd_swe_prs_ven_ger_ewe_bos_fin_akn_bem_hun_mol_anl_geo_pol_ctl_urd_bul_amh_mlt_lit_est_swa_bat_glc_tag_jpn_knd_kor_grk_mcd_swt_fre_mao_ita_sod_ind_cnt_cze_ses_alb_owc_ukr_dut_arw_spa_qcu_pan_eng_ben_zul_tig_guj_aeg_hin_mly_slo_moo_lat_fbf_sun_tha_amr_tml_igb_tsn_azi_svk_krd_aze_bam_vie_wly_yor_cic_lda	-0.504511540887907	-1.20134762475766	0.232666924280734
760	amh_ctl_zul_glc_anl_sod_wly_grk_tur_uzb_dyu_mao_tsn_bul_ger_bsq_hin_amr_lda_mnd_arw_spa_ven_cze_bam_urd_hun_swt_fbf_est_pol_aeg_geo_lat_ita_prs_scr_chh_sid_rus_fin_yor_jav_swe_sun_jpn_knd_kor_guj_por_xho_ben_mly_krd_mlt_bat_cnt_nor_tsw_fre_hau_dut_bos_svk_mcd_qcu_lit_ukr_eng_ewe_heb_slo_gam_mol_tag_afr_cic_pan_bem_ind_tha_owc_tml_moo_akn_aze_alb_rom_azi_dgb_vie_tig_ses_igb_swa	0.270956974243908	0.638658242666986	0.524615017536715
761	sod_bos_ses_ben_heb_anl_wly_cze_tur_azi_zul_mly_swa_ita_swe_bsq_ger_tig_bam_cnt_pan_por_tsw_alb_swt_slo_fin_cic_moo_est_krd_sid_geo_afr_fre_grk_rom_gam_hau_ctl_hun_dyu_bat_ukr_ind_jpn_tml_kor_eng_svk_xho_lat_jav_spa_amr_tag_mnd_lit_yor_mol_chh_mcd_scr_rus_dut_qcu_prs_guj_urd_lda_aeg_nor_mlt_bul_sun_arw_ewe_hin_dgb_mao_tha_owc_knd_akn_bem_aze_glc_pol_uzb_tsn_vie_amh_ven_igb_fbf	0.526046851902061	1.2407959158411	0.217802113516437
762	gam_grk_tsn_ger_owc_chh_aeg_scr_azi_aze_dyu_mly_swa_bul_ben_bsq_glc_mlt_bem_cnt_ctl_afr_ses_spa_igb_urd_est_ewe_yor_fin_arw_amr_geo_swe_pol_guj_hin_tig_sod_alb_hun_bam_sun_fre_ind_jpn_tml_kor_por_prs_akn_slo_mao_rus_amh_tag_mnd_svk_ven_eng_hau_mol_nor_cze_mcd_qcu_lat_lit_dut_moo_anl_ita_heb_bos_bat_pan_tsw_ukr_zul_jav_tha_sid_knd_xho_cic_tur_krd_rom_uzb_lda_vie_wly_swt_fbf_dgb	0.0231361313294705	0.0544865333940781	0.956664416302133
763	tig_dut_ven_pol_gam_hau_sod_lat_tur_uzb_igb_mao_akn_krd_pan_bsq_fre_wly_lda_mnd_glc_grk_moo_rom_fbf_prs_hun_xho_ewe_est_nor_amr_geo_ita_ben_afr_bul_heb_mlt_hin_fin_tsn_jav_scr_tag_jpn_tml_kor_guj_arw_swt_cze_ind_slo_anl_sun_cnt_bos_dgb_swe_chh_rus_mcd_lit_mol_qcu_ukr_svk_ctl_dyu_sid_alb_amh_urd_bat_por_ses_spa_bem_mly_tha_owc_knd_swa_bam_aze_eng_ger_azi_yor_vie_aeg_zul_tsw_cic	-0.923289105208731	-2.24128923344727	0.0273863510599301
764	amh_hin_cic_nor_gam_anl_sid_lat_uzb_tur_ses_jav_ven_alb_pol_bsq_svk_owc_ewe_cnt_fre_guj_bam_glc_tsn_cze_hun_zul_fbf_fin_bos_sod_geo_krd_ctl_slo_spa_amr_heb_swe_est_tsw_mao_ita_bat_jpn_knd_kor_arw_scr_xho_pan_tag_prs_chh_sun_mnd_urd_swt_rom_aeg_ger_mol_grk_eng_qcu_afr_bul_lit_igb_wly_por_hau_ukr_mly_ben_dyu_mcd_yor_ind_tha_tig_tml_dgb_moo_aze_rus_dut_azi_swa_vie_mlt_bem_lda_akn	-0.419983615491244	-0.996825661727112	0.321435733770694
765	sid_urd_bam_prs_anl_wly_amr_fre_uzb_azi_cic_mao_swa_ctl_spa_bsq_cze_sod_lda_mnd_eng_swe_dgb_grk_dyu_glc_fin_bem_fbf_hun_nor_chh_geo_por_scr_dut_pol_tig_owc_alb_est_xho_bat_arw_ind_jpn_knd_kor_svk_guj_igb_bul_tag_rus_mlt_sun_cnt_hin_ven_ben_hau_ukr_lat_mol_slo_qcu_ger_afr_mcd_zul_heb_krd_aeg_rom_mly_ita_swt_bos_moo_jav_tha_amh_tml_ses_tsn_tur_lit_pan_aze_ewe_vie_gam_yor_tsw_akn	0.633374950706784	1.49707154264234	0.13776095790031
766	hau_swe_akn_mol_mlt_amh_wly_alb_azi_uzb_zul_mao_lda_arw_spa_bsq_krd_owc_bam_cnt_lat_mcd_dgb_lit_ewe_dut_est_fbf_yor_hun_ger_aeg_geo_ctl_svk_bos_scr_sid_tig_grk_fin_moo_ind_ita_tag_jpn_tml_kor_fre_eng_igb_ben_mly_nor_gam_bat_mnd_bul_dyu_cze_sod_pol_glc_rom_slo_qcu_prs_por_ukr_tsn_anl_urd_heb_afr_jav_rus_swa_guj_xho_sun_tha_amr_knd_cic_tsw_tur_pan_hin_aze_ses_vie_chh_swt_ven_bem	0.125146938773956	0.294719320328056	0.768865183056462
767	heb_urd_ven_scr_anl_chh_gam_swe_uzb_azi_igb_bat_yor_mcd_mol_bsq_eng_tig_dyu_cnt_hin_bos_dgb_alb_bem_glc_hun_lda_akn_fin_pan_sid_geo_grk_ukr_ita_pol_amr_hau_bul_est_ewe_mao_ctl_mly_jpn_knd_kor_rom_ben_zul_lat_jav_fre_mlt_tag_mnd_slo_tsn_dut_sod_arw_por_nor_spa_qcu_cze_rus_prs_fbf_wly_lit_owc_krd_sun_ger_tsw_svk_swa_ind_tha_aeg_tml_xho_moo_aze_afr_guj_tur_ses_vie_amh_bam_swt_cic	0.044907972628761	0.105672096041477	0.916070113551333
768	aeg_rom_tsw_scr_wly_chh_gam_afr_azi_tur_yor_mao_lda_mol_arw_bsq_pan_amh_bam_mnd_por_cze_ewe_nor_ses_swe_hun_ven_moo_est_urd_sid_geo_lit_hin_lat_glc_sod_hau_slo_fin_igb_ind_grk_jav_jpn_tml_kor_dut_alb_zul_fre_tag_mcd_heb_mly_cnt_prs_bem_ctl_tig_bos_ben_spa_eng_qcu_guj_ita_rus_fbf_anl_bul_mlt_svk_sun_ger_dgb_krd_cic_bat_tha_owc_knd_tsn_swt_uzb_ukr_pol_aze_xho_vie_amr_akn_swa_dyu	0.0816421501579371	0.19215383410255	0.848040662226784
769	sid_por_dyu_grk_gam_wly_mlt_afr_uzb_aze_ewe_jav_swt_cze_guj_bsq_rom_heb_ven_cnt_lat_mcd_tsn_krd_xho_ger_est_akn_bam_hun_ben_chh_geo_slo_bos_nor_bul_amh_tig_urd_fin_zul_ind_ita_sun_jpn_knd_kor_glc_svk_swa_lit_bat_rus_aeg_mly_mnd_dut_dgb_pol_sod_ctl_hin_mol_prs_qcu_fre_alb_scr_yor_hau_arw_amr_swe_tag_spa_tsw_ukr_cic_mao_tha_anl_tml_igb_moo_tur_pan_eng_azi_lda_vie_owc_ses_bem_fbf	0.0936636832146977	0.220286816131748	0.826130640166614
770	hau_por_bem_cze_sod_mlt_heb_mol_tur_azi_zul_mly_xho_pan_alb_bsq_eng_wly_ses_cnt_rus_ctl_igb_ita_yor_afr_est_moo_tsn_fin_lat_aeg_geo_svk_mcd_arw_ukr_gam_owc_urd_hun_ven_ind_rom_bat_jpn_knd_kor_guj_nor_bam_grk_sun_dut_chh_tag_mnd_scr_swa_bos_tig_slo_bul_prs_spa_qcu_glc_krd_pol_swt_amr_ben_sid_swe_jav_ger_ewe_lit_lda_mao_tha_amh_tml_fbf_tsw_aze_fre_hin_uzb_cic_vie_anl_akn_dyu_dgb	-0.553844665145338	-1.32135796935189	0.189623666280767
771	mlt_swe_xho_lat_chh_amr_sid_pan_aze_uzb_dyu_sun_moo_bul_guj_bsq_slo_owc_swt_cnt_dut_bos_swa_pol_dgb_rom_fin_ses_igb_hun_afr_sod_geo_glc_rus_lit_ukr_gam_hau_urd_est_tsn_mao_ben_mly_jpn_knd_kor_mcd_hin_akn_krd_jav_eng_tig_ind_mnd_ita_lda_ger_wly_nor_svk_mol_por_qcu_scr_ctl_prs_cic_aeg_alb_heb_fre_bat_cze_yor_arw_zul_tag_tha_amh_tml_bam_fbf_tur_spa_grk_azi_bem_vie_anl_ven_ewe_tsw	-0.691270431767619	-1.65875257619276	0.100534718590659
772	amr_hin_lda_bos_heb_amh_anl_por_azi_aze_ven_sun_dgb_ger_ita_bsq_fre_owc_bam_cnt_scr_prs_swa_eng_ses_grk_fin_tsn_ewe_est_lat_hau_geo_mcd_ctl_swe_pan_wly_gam_guj_hun_dyu_ind_arw_jav_jpn_tml_kor_ben_spa_swt_rom_mao_afr_sod_bat_mnd_cze_bem_rus_chh_krd_dut_bul_pol_qcu_svk_slo_alb_zul_mlt_nor_aeg_ukr_mly_glc_fbf_lit_moo_tag_tha_sid_knd_tsw_yor_uzb_urd_mol_tur_xho_vie_tig_igb_cic_akn	0.437758124524728	1.03213448726948	0.304685790498596
773	anl_cze_ven_prs_tig_amr_owc_rus_tur_aze_swt_mao_dgb_spa_ben_bsq_urd_hau_ses_mnd_glc_lit_dyu_pan_cic_guj_fin_bam_moo_est_bos_chh_geo_rom_fre_por_swe_sid_heb_slo_hun_ewe_sun_ctl_mly_jpn_knd_kor_bul_grk_akn_pol_ind_ita_aeg_jav_cnt_afr_swa_arw_amh_ukr_ger_eng_lat_qcu_krd_hin_nor_igb_gam_dut_sod_mcd_tag_scr_tsw_mol_zul_bat_tha_wly_tml_xho_tsn_uzb_alb_svk_azi_fbf_vie_mlt_bem_lda_yor	-0.00992246194310667	-0.0233640295108651	0.981409955193133
774	sod_spa_akn_nor_aeg_amr_owc_urd_tur_aze_fbf_jav_lda_pol_mol_bsq_ger_gam_dgb_mnd_svk_slo_igb_guj_bem_alb_est_moo_dyu_fin_eng_anl_geo_mcd_ben_dut_ctl_mlt_hau_por_hun_bam_mao_rus_ind_jpn_knd_kor_hin_glc_ewe_lit_sun_cze_chh_mly_cnt_swe_ven_rom_amh_bul_bos_arw_ukr_qcu_afr_pan_prs_zul_tig_krd_heb_ita_bat_grk_swa_scr_ses_tag_tha_wly_tml_xho_tsw_azi_fre_lat_uzb_tsn_vie_sid_yor_cic_swt	-0.343791740057623	-0.814440625416676	0.417473190558815
775	gam_ita_cic_pan_aeg_owc_amr_bul_uzb_aze_lda_sun_dgb_fre_lit_bsq_guj_wly_xho_cnt_alb_prs_ses_rom_tsw_mol_fin_moo_swa_hun_lat_mlt_geo_urd_nor_slo_glc_amh_sid_dut_est_yor_ind_cze_tag_jpn_knd_kor_por_ger_akn_svk_bat_rus_hau_jav_mnd_hin_swt_grk_tig_arw_pol_krd_swe_qcu_ukr_afr_scr_ewe_sod_spa_anl_ctl_mao_ben_dyu_mcd_zul_mly_tha_chh_tml_tsn_bam_tur_eng_bos_azi_ven_vie_heb_fbf_igb_bem	0.335666870710431	0.790166516889985	0.431440741378635
776	tig_fre_tsn_arw_hau_wly_aeg_lat_tur_aze_swt_jav_dyu_lit_dut_bsq_svk_heb_xho_cnt_pan_nor_cic_rus_ven_spa_est_ses_tsw_hun_slo_owc_geo_glc_afr_ita_guj_sod_chh_ger_fin_akn_tag_ukr_mao_jpn_tml_kor_prs_por_moo_urd_mly_bos_amr_ind_mnd_bul_ewe_cze_anl_alb_mcd_swe_mol_qcu_rom_hin_pol_dgb_mlt_scr_sid_eng_bat_ctl_zul_krd_yor_sun_tha_amh_knd_bam_swa_uzb_ben_grk_azi_fbf_vie_gam_lda_igb_bem	0.557942599705359	1.3191997801715	0.190341156845979
777	chh_urd_swt_prs_sid_sod_tig_lat_aze_uzb_igb_mly_cic_lit_afr_bsq_arw_wly_bem_mnd_ctl_mcd_akn_ita_moo_cze_hun_ses_dyu_est_scr_aeg_geo_por_glc_ben_rus_amr_mlt_krd_fin_lda_tag_bul_bat_jpn_tml_kor_pan_eng_tsn_slo_jav_swe_amh_ind_cnt_spa_xho_mol_heb_guj_fre_dut_svk_qcu_ger_rom_bos_bam_gam_alb_owc_pol_mao_grk_swa_hin_zul_sun_tha_anl_knd_ven_tsw_tur_nor_ukr_azi_dgb_vie_hau_yor_ewe_fbf	-0.980489826405821	-2.3867069318309	0.0190248497809586
778	sod_pan_moo_lat_heb_amr_gam_spa_aze_azi_swt_jav_dyu_ben_bul_bsq_mol_wly_bem_mnd_glc_urd_cic_krd_ewe_ita_hun_ses_yor_fin_lit_hau_geo_alb_eng_prs_slo_mlt_amh_rom_est_dgb_tag_ukr_sun_jpn_tml_kor_pol_rus_ven_hin_bat_bos_tig_ind_cnt_arw_xho_svk_owc_ger_mcd_cze_por_qcu_nor_ctl_dut_tsw_chh_fre_sid_afr_mly_guj_zul_swe_igb_mao_tha_anl_knd_tsn_swa_uzb_grk_scr_tur_akn_vie_aeg_bam_fbf_lda	-0.789282647129563	-1.90054879503205	0.060458414681228
779	anl_prs_igb_lit_amr_mlt_amh_guj_aze_tur_zul_mao_ses_krd_lat_bsq_glc_chh_xho_mnd_nor_ukr_swa_fre_moo_ita_hun_lda_tsw_fin_ger_sid_geo_bul_mol_spa_alb_hau_heb_bos_est_cic_jav_rom_ind_jpn_tml_kor_por_arw_bam_svk_mly_slo_tig_bat_cnt_afr_ewe_ben_aeg_urd_rus_hin_pan_qcu_mcd_ctl_dut_yor_gam_scr_sod_cze_tag_pol_bem_grk_dgb_sun_tha_owc_knd_swt_fbf_azi_swe_eng_uzb_dyu_vie_wly_ven_akn_tsn	-0.0625534516030622	-0.147363862574014	0.883163835900213
780	mlt_cze_swa_bos_sod_sid_tig_por_azi_aze_dgb_sun_swt_swe_ukr_bsq_rom_amr_tsn_mnd_alb_glc_ewe_ctl_igb_afr_est_fbf_ven_fin_grk_owc_geo_pan_arw_ben_nor_gam_heb_svk_hun_dyu_mly_eng_bat_jpn_tml_kor_mol_lit_bam_hin_jav_krd_hau_ind_cnt_ita_cic_rus_anl_slo_scr_bul_ger_qcu_spa_mcd_dut_lda_chh_prs_wly_guj_tag_lat_moo_pol_xho_mao_tha_aeg_knd_ses_tsw_tur_fre_urd_uzb_yor_vie_amh_akn_zul_bem	-0.00902289782452203	-0.0212421281743626	0.98309801781516
781	tig_mcd_ven_fre_sid_chh_anl_lit_aze_tur_dgb_sun_tsw_krd_grk_bsq_ben_sod_xho_mnd_pan_pol_zul_hin_moo_guj_hun_tsn_ses_est_ukr_wly_geo_ger_prs_cze_nor_aeg_hau_alb_fin_swa_mly_ita_bat_jpn_knd_kor_mol_por_fbf_swe_tag_spa_heb_jav_cnt_ctl_dyu_afr_amr_lat_rom_rus_glc_qcu_bos_eng_svk_bam_mlt_dut_amh_scr_mao_slo_ewe_bul_lda_ind_tha_gam_tml_cic_bem_uzb_urd_arw_azi_yor_vie_owc_swt_igb_akn	-0.315680342990518	-0.747716642232945	0.456517619844647
782	sod_spa_dgb_alb_hau_amh_mlt_rus_tur_uzb_zul_jav_tsn_mol_bos_bsq_ben_anl_igb_cnt_arw_urd_swt_dut_yor_ger_fin_ses_bem_est_ctl_heb_geo_svk_slo_prs_cze_gam_amr_pan_hun_swa_bat_eng_sun_jpn_knd_kor_mcd_swe_xho_guj_tag_afr_owc_mao_mnd_grk_dyu_bul_sid_nor_lat_fre_ukr_qcu_rom_pol_lit_ewe_wly_por_aeg_ita_mly_glc_moo_krd_lda_ind_tha_chh_tml_tsw_cic_azi_hin_scr_aze_fbf_vie_tig_akn_bam_ven	0.310095722806086	0.73003326332809	0.467204783297868
783	aeg_hin_tsw_ben_anl_amr_gam_afr_aze_azi_ven_mao_ses_ctl_dut_bsq_fre_mlt_swt_cnt_rom_ger_xho_slo_bem_pan_est_dyu_yor_fin_glc_sid_geo_por_urd_scr_rus_wly_owc_grk_hun_zul_jav_eng_bat_jpn_knd_kor_swe_bul_ewe_pol_ind_ukr_sod_mly_mnd_prs_fbf_lit_tig_guj_ita_krd_arw_qcu_alb_mcd_nor_tsn_chh_cze_amh_spa_sun_lat_akn_bos_dgb_tag_tha_heb_tml_bam_cic_tur_mol_svk_uzb_lda_vie_hau_swa_igb_moo	-0.56701380718259	-1.35068806678332	0.180072762774852
784	heb_alb_swa_mol_aeg_hau_chh_arw_uzb_azi_bam_ind_igb_ctl_glc_bsq_pol_amh_xho_mnd_pan_cze_cic_rus_tsw_ukr_est_tsn_ewe_fin_grk_amr_geo_krd_hin_ita_guj_anl_gam_eng_hun_moo_mao_bul_tag_jpn_knd_kor_lat_svk_zul_rom_jav_urd_sid_sun_cnt_ger_dyu_afr_wly_mcd_dut_prs_fre_qcu_lit_swe_ben_bem_owc_por_tig_bos_mly_scr_dgb_nor_ven_bat_tha_mlt_tml_yor_fbf_tur_slo_spa_aze_akn_vie_sod_lda_ses_swt	-0.0659536016862832	-0.155428753482145	0.876820176375209
785	wly_afr_xho_rus_anl_hau_aeg_guj_uzb_tur_dyu_bat_fbf_swe_eng_bsq_rom_chh_cic_cnt_ben_scr_moo_fre_ven_urd_est_lda_dgb_fin_lat_sid_geo_svk_por_ctl_arw_amh_gam_grk_hun_tsn_ind_slo_sun_jpn_knd_kor_ita_alb_swt_bul_tag_lit_mlt_jav_mnd_nor_ses_cze_amr_dut_ukr_pol_ger_qcu_mol_glc_prs_tsw_tig_pan_sod_mcd_mly_spa_bem_krd_igb_mao_tha_heb_tml_yor_bam_azi_hin_bos_aze_swa_vie_owc_ewe_zul_akn	0.419362257408791	0.988574301658501	0.325436532153286
786	mlt_afr_igb_ita_heb_chh_aeg_nor_uzb_aze_fbf_mly_xho_bos_grk_bsq_por_sid_moo_cnt_fre_glc_yor_scr_lda_spa_est_ewe_bem_hun_ctl_amr_geo_ukr_krd_ben_svk_owc_anl_rom_fin_ses_jav_ger_tag_jpn_knd_kor_swe_lat_cic_mcd_ind_pan_tig_mao_mnd_urd_swt_dut_amh_mol_slo_guj_prs_qcu_alb_pol_bul_ven_sod_cze_gam_arw_sun_eng_swa_hin_tsn_bat_tha_hau_tml_tsw_dgb_tur_rus_lit_azi_akn_vie_wly_bam_zul_dyu	-0.296146838259353	-0.700245301604506	0.485522223056667
787	mlt_nor_akn_mol_gam_sid_anl_afr_tur_aze_bem_sun_ven_mcd_grk_bsq_swe_aeg_zul_cnt_svk_arw_lda_por_bam_cze_fin_moo_ses_est_spa_sod_geo_bos_guj_fre_lit_chh_wly_ita_hun_ewe_mly_ctl_ind_jpn_knd_kor_glc_slo_swt_bul_tag_prs_amh_mao_mnd_eng_tsw_ben_tig_ukr_rus_ger_lat_qcu_dut_krd_pol_dgb_amr_pan_hau_alb_bat_scr_xho_urd_fbf_jav_tha_heb_tml_dyu_yor_uzb_rom_hin_azi_swa_vie_owc_igb_cic_tsn	-0.644371348519682	-1.54233639462365	0.126387833730443
788	owc_krd_swt_fre_chh_sid_sod_scr_tur_aze_dyu_jav_ses_prs_ctl_bsq_por_amh_dgb_mnd_mcd_lat_moo_slo_swa_glc_fin_ewe_xho_est_grk_mlt_geo_pol_pan_ukr_spa_tig_hau_arw_hun_yor_mly_mol_mao_jpn_knd_kor_ben_lit_ven_bul_sun_afr_aeg_ind_cnt_cze_lda_ita_wly_urd_eng_hin_dut_qcu_nor_rom_alb_bem_anl_rus_heb_guj_bat_svk_igb_ger_tsn_tag_tha_amr_tml_zul_akn_azi_swe_bos_uzb_cic_vie_gam_tsw_fbf_bam	-0.278726709740512	-0.659431883746272	0.511248119819038
789	gam_alb_yor_eng_amr_wly_sod_dut_azi_aze_ses_mao_ven_bos_svk_bsq_ctl_chh_lda_cnt_rom_ita_fbf_fre_swt_lat_fin_bam_xho_hun_rus_anl_geo_pan_slo_ben_mcd_owc_heb_krd_est_moo_bat_swe_jav_jpn_knd_kor_afr_guj_tsw_grk_tag_pol_hau_mly_mnd_por_cic_glc_aeg_spa_mol_bul_ger_qcu_lit_urd_cze_dyu_sid_prs_tig_scr_sun_ukr_ewe_nor_dgb_ind_tha_amh_tml_bem_tsn_uzb_arw_hin_tur_akn_vie_mlt_zul_igb_swa	0.234354518241306	0.551707028057121	0.582472366317106
790	sod_glc_dyu_prs_amh_wly_tig_por_tur_uzb_ses_mly_swt_ben_pol_bsq_urd_owc_ven_cnt_hin_nor_lda_afr_akn_ita_fin_swa_tsn_est_mcd_aeg_geo_svk_guj_fre_swe_anl_hau_ukr_hun_xho_tag_krd_bat_jpn_tml_kor_rus_lat_tsw_scr_sun_cze_gam_jav_mnd_slo_fbf_eng_mlt_arw_spa_ger_pan_qcu_ctl_bul_dut_bam_heb_mol_chh_lit_ind_rom_zul_bos_dgb_mao_tha_amr_knd_cic_moo_azi_alb_grk_aze_ewe_vie_sid_yor_bem_igb	-0.504824885245061	-1.20553884109126	0.231053710683973
791	hau_mol_zul_slo_gam_tig_chh_bul_uzb_tur_xho_mly_akn_scr_pol_bsq_mcd_owc_moo_cnt_krd_lat_bem_bos_ses_dut_hun_dgb_tsw_est_ita_mlt_geo_urd_arw_glc_hin_sod_amh_pan_fin_ewe_jav_ben_sun_jpn_knd_kor_ukr_eng_cic_svk_tag_fre_anl_bat_mnd_grk_yor_cze_heb_por_nor_alb_guj_qcu_swe_prs_lit_swt_sid_ctl_wly_ger_mao_afr_swa_spa_igb_ind_tha_aeg_tml_fbf_ven_azi_rom_rus_aze_bam_vie_amr_tsn_dyu_lda	-0.0157972463201183	-0.0372236582195354	0.97038646068301
792	hau_grk_swa_svk_mlt_anl_sid_swe_tur_azi_tsw_ind_fbf_pol_mol_bsq_spa_heb_yor_cnt_guj_afr_tsn_arw_cic_krd_hun_moo_bam_est_hin_chh_geo_urd_rus_ctl_glc_gam_wly_scr_fin_akn_bat_nor_mao_jpn_knd_kor_bos_ukr_swt_lat_tag_pan_amh_sun_mnd_prs_ven_por_amr_ger_slo_mcd_ben_qcu_eng_lit_bul_dgb_sod_fre_tig_ita_mly_cze_zul_dut_ewe_jav_tha_owc_tml_xho_lda_uzb_alb_rom_aze_bem_vie_aeg_ses_dyu_igb	-0.020244949850838	-0.0477059283709358	0.962052907933153
793	anl_alb_xho_fre_wly_hau_owc_slo_uzb_azi_ven_jav_bam_grk_lit_bsq_afr_tig_swa_mnd_ita_prs_ewe_spa_akn_scr_hun_tsw_swt_est_krd_sid_geo_ctl_rus_pan_mcd_heb_sod_hin_fin_yor_mao_arw_ind_jpn_knd_kor_svk_mol_bem_guj_bat_pol_chh_mly_cnt_glc_moo_urd_amr_dut_swe_ger_lat_qcu_ukr_nor_eng_cic_gam_ben_amh_por_sun_rom_igb_bul_fbf_tag_tha_aeg_tml_zul_tsn_aze_bos_cze_tur_dyu_vie_mlt_ses_lda_dgb	-1.02480811211945	-2.49872217546197	0.0142191045241943
794	owc_spa_ewe_urd_wly_tig_mlt_dut_aze_azi_lda_mly_bam_bos_glc_bsq_slo_sid_tsw_cnt_krd_rom_tsn_guj_moo_swe_est_yor_akn_fin_ben_amr_geo_ctl_cze_ita_por_chh_sod_grk_hun_dgb_mao_rus_tag_jpn_knd_kor_eng_afr_dyu_bul_bat_svk_gam_jav_mnd_pan_zul_alb_aeg_lit_mcd_hin_pol_qcu_ukr_ger_scr_cic_heb_lat_hau_fre_sun_mol_ses_nor_swa_ind_tha_amh_tml_bem_xho_uzb_prs_arw_tur_swt_vie_anl_igb_ven_fbf	-0.391153173232387	-0.931839524965827	0.353832271115935
795	owc_ukr_fbf_cze_tig_anl_sid_hin_uzb_tur_dyu_mly_lda_lat_pol_bsq_rus_amr_swt_mnd_urd_grk_bam_spa_xho_alb_est_moo_zul_hun_ita_amh_geo_guj_dut_pan_ger_chh_sod_krd_fin_ewe_jav_svk_ind_jpn_knd_kor_afr_prs_akn_ctl_mao_glc_heb_sun_cnt_bul_tsw_rom_wly_slo_ben_lit_por_qcu_bos_nor_scr_bem_gam_mcd_mlt_eng_tag_fre_ven_arw_cic_bat_tha_aeg_tml_dgb_yor_aze_swe_mol_azi_tsn_vie_hau_swa_ses_igb	-0.246704989811501	-0.582583219446364	0.561583767772798
796	mlt_pan_bem_spa_hau_sid_chh_arw_aze_uzb_dyu_mao_yor_ger_mol_bsq_eng_gam_xho_cnt_guj_slo_fbf_bul_akn_lat_hun_zul_lda_fin_cze_aeg_geo_svk_fre_lit_mcd_wly_heb_scr_est_dgb_sun_krd_tag_jpn_knd_kor_nor_pol_cic_urd_jav_alb_tig_mly_mnd_por_swt_hin_anl_prs_rom_grk_ctl_qcu_bos_dut_ita_igb_amr_rus_amh_ben_bat_glc_ewe_swe_tsw_ind_tha_owc_tml_ven_swa_azi_afr_ukr_tur_moo_vie_sod_ses_tsn_bam	-0.128025029736851	-0.302144769035904	0.763216381524854
797	owc_bul_bam_urd_aeg_sid_wly_ctl_aze_azi_ewe_mly_ses_lat_mcd_bsq_guj_tig_tsn_mnd_spa_mol_lda_pan_xho_ukr_est_swt_moo_hun_hin_sod_geo_scr_lit_cze_grk_chh_mlt_rus_fin_fbf_ind_prs_sun_jpn_knd_kor_swe_afr_yor_eng_tag_rom_amr_mao_cnt_por_dgb_ben_amh_ger_fre_nor_pol_qcu_krd_svk_arw_dyu_heb_slo_gam_glc_bat_ita_tsw_bos_bem_jav_tha_hau_tml_ven_zul_uzb_alb_dut_tur_swa_vie_anl_cic_igb_akn	0.261633190746621	0.616488370146135	0.539078416069935
798	tig_ctl_fbf_rus_gam_hau_chh_nor_azi_tur_dgb_sun_tsw_bos_ukr_bsq_rom_mlt_akn_mnd_svk_bul_moo_swe_xho_pan_fin_ses_dyu_est_dut_heb_geo_mcd_fre_eng_ben_amh_aeg_afr_hun_swt_tag_ger_ind_jpn_tml_kor_alb_ita_ewe_urd_bat_arw_wly_mao_cnt_cze_bam_spa_sid_guj_pol_mol_scr_qcu_lat_lit_glc_bem_owc_grk_amr_krd_mly_slo_zul_prs_tsn_jav_tha_anl_knd_swa_ven_uzb_hin_por_aze_lda_vie_sod_yor_cic_igb	-0.692473095720565	-1.6593202438678	0.10042002726023
799	amr_slo_swt_swe_gam_chh_sod_svk_azi_uzb_xho_mly_dgb_bos_cze_bsq_mcd_sid_bam_cnt_arw_nor_fbf_hin_zul_pol_fin_tsn_ses_est_eng_amh_geo_lit_afr_ctl_glc_anl_hau_grk_hun_ewe_sun_alb_ind_jpn_knd_kor_ita_rom_tsw_scr_jav_urd_tig_mao_mnd_guj_igb_rus_wly_fre_lat_bul_prs_qcu_krd_por_ger_dyu_heb_ukr_aeg_mol_tag_spa_bem_pan_moo_bat_tha_owc_tml_cic_akn_aze_dut_ben_tur_swa_vie_mlt_lda_yor_ven	0.476564062589449	1.12539865681083	0.263316127430925
800	sid_rom_swt_ben_hau_owc_mlt_swe_azi_aze_zul_ind_dgb_grk_afr_bsq_svk_amr_cic_mnd_arw_prs_akn_ctl_ewe_eng_est_ven_igb_hun_krd_heb_geo_bos_urd_scr_pan_anl_aeg_cze_fin_bem_tag_mcd_sun_jpn_tml_kor_dut_nor_yor_lit_jav_ger_gam_mly_cnt_fre_tsn_por_tig_alb_bul_glc_ita_qcu_guj_pol_slo_fbf_chh_ukr_wly_lat_mao_hin_moo_rus_bam_bat_tha_amh_knd_ses_dyu_uzb_spa_mol_tur_xho_vie_sod_swa_tsw_lda	-0.808164891037622	-1.94777987413603	0.0544570309775991
801	tig_lit_zul_ctl_anl_amh_chh_slo_azi_tur_fbf_ind_tsn_grk_bos_bsq_pol_gam_akn_cnt_swe_eng_xho_spa_dgb_pan_fin_bam_yor_hun_ger_amr_geo_fre_bul_prs_scr_hau_heb_guj_est_ven_bat_rom_mly_jpn_tml_kor_nor_alb_bem_ukr_jav_mol_aeg_tag_mnd_svk_ewe_ita_sod_glc_urd_dut_hin_qcu_rus_lat_afr_ses_wly_arw_mlt_ben_sun_por_swt_krd_swa_mao_tha_owc_knd_lda_tsw_aze_mcd_cze_uzb_igb_vie_sid_moo_cic_dyu	-0.024522429801036	-0.0577634600317196	0.954060975013216
802	hau_ctl_dyu_eng_amr_heb_aeg_glc_azi_tur_swt_mao_zul_rom_bul_bsq_grk_wly_dgb_cnt_alb_ben_moo_svk_bem_prs_est_swa_tsw_fin_krd_tig_geo_spa_ita_lat_por_sid_gam_cze_hun_akn_tag_urd_mly_jpn_tml_kor_swe_mcd_tsn_afr_bat_guj_anl_sun_mnd_lit_ses_arw_mlt_pan_rus_nor_mol_qcu_bos_ukr_slo_yor_sod_fre_chh_ger_ind_scr_igb_hin_fbf_jav_tha_owc_knd_ven_lda_aze_pol_dut_uzb_bam_vie_amh_cic_xho_ewe	0.494384614689663	1.16567180349454	0.246728074806295
803	anl_alb_dgb_krd_amh_tig_aeg_mcd_aze_uzb_swt_sun_dyu_ukr_guj_bsq_bos_wly_cic_mnd_ger_ita_igb_lit_xho_mol_est_bem_akn_hun_eng_gam_geo_scr_ctl_nor_pol_mlt_chh_afr_fin_tsn_ind_swe_jav_jpn_tml_kor_glc_cze_zul_spa_bat_rus_owc_tag_cnt_por_ewe_pan_amr_svk_arw_lat_ben_qcu_slo_urd_rom_moo_sod_fre_hau_prs_mao_dut_lda_grk_bam_mly_tha_heb_knd_fbf_tsw_azi_bul_hin_tur_ven_vie_sid_swa_yor_ses	-0.0345998170843785	-0.0814852627720037	0.935231155714062
804	amr_arw_dgb_spa_tig_aeg_owc_ger_uzb_azi_swt_jav_fbf_grk_nor_bsq_pan_wly_xho_mnd_eng_slo_dyu_bos_tsw_rus_fin_ses_bem_hun_prs_chh_geo_rom_lat_alb_mol_anl_amh_por_est_bam_mly_glc_ind_jpn_tml_kor_ita_lit_swa_urd_mao_hin_sid_sun_cnt_afr_moo_guj_hau_ukr_swe_ctl_scr_qcu_krd_cze_ben_lda_heb_fre_mlt_dut_bat_svk_ven_mcd_ewe_tag_tha_gam_knd_cic_zul_tur_bul_pol_aze_akn_vie_sod_tsn_igb_yor	-0.152587245577818	-0.360049980955221	0.719626138807419
805	mlt_alb_igb_mol_anl_sod_sid_bos_azi_uzb_dgb_ind_tsn_eng_ctl_bsq_guj_hau_moo_cnt_cze_swe_ses_slo_cic_ger_hun_lda_ewe_est_arw_amr_geo_hin_spa_glc_mcd_tig_gam_bul_fin_swa_tag_krd_mao_jpn_knd_kor_ukr_scr_fbf_dut_bat_urd_wly_mly_mnd_lat_yor_grk_heb_nor_rus_svk_ben_qcu_rom_afr_prs_xho_aeg_lit_owc_ita_sun_fre_swt_por_zul_jav_tha_chh_tml_dyu_bem_aze_pan_pol_tur_ven_vie_amh_bam_tsw_akn	0.30997414397712	0.73003163704519	0.467205772602786
806	gam_ukr_ses_mcd_anl_chh_sod_glc_aze_azi_ewe_mao_dyu_grk_bos_bsq_guj_amh_swa_mnd_arw_fre_swt_dut_moo_svk_fin_tsn_fbf_est_rom_heb_geo_por_alb_afr_rus_hau_tig_swe_hun_cic_sun_hin_mly_jpn_tml_kor_eng_prs_yor_pan_ind_scr_owc_tag_cnt_slo_tsw_pol_wly_mol_ben_lat_urd_qcu_lit_ctl_krd_bam_sid_cze_aeg_bul_bat_spa_akn_ger_igb_jav_tha_amr_knd_bem_ven_tur_nor_ita_uzb_dgb_vie_mlt_xho_zul_lda	0.0355873020446069	0.0837907233800307	0.933402923158012
807	amr_ben_zul_swe_mlt_aeg_sid_scr_aze_uzb_cic_bat_swa_ctl_por_bsq_eng_sod_ven_cnt_spa_arw_yor_cze_bam_krd_fin_swt_lda_est_bul_amh_geo_grk_pol_glc_guj_gam_anl_svk_hun_dgb_sun_bos_mly_jpn_tml_kor_rom_rus_xho_nor_ind_ger_owc_mao_mnd_ukr_akn_prs_wly_lit_afr_lat_urd_qcu_hin_pan_mcd_igb_chh_fre_hau_alb_jav_mol_fbf_slo_moo_tag_tha_heb_knd_tsw_ewe_tur_dut_ita_azi_dyu_vie_tig_bem_ses_tsn	-0.679209697463654	-1.62609484290841	0.107313472583807
808	sod_nor_swa_slo_amh_gam_chh_krd_uzb_azi_fbf_mly_ewe_dut_urd_bsq_grk_hau_bam_mnd_pan_fre_swt_mcd_akn_ukr_est_tsn_dgb_fin_ctl_heb_geo_ben_svk_guj_bos_aeg_tig_alb_hun_moo_mao_spa_sun_jpn_tml_kor_lat_ger_bem_prs_bat_lit_amr_ind_cnt_glc_ses_rom_owc_rus_eng_arw_bul_qcu_swe_por_ita_xho_anl_pol_sid_afr_tag_mol_tsw_scr_igb_jav_tha_mlt_knd_cic_yor_aze_hin_cze_tur_zul_vie_wly_ven_lda_dyu	-0.351753505385836	-0.833967777473415	0.406436106761338
809	gam_alb_ses_mol_anl_owc_aeg_rus_uzb_azi_swa_sun_zul_pol_afr_bsq_mcd_heb_ven_cnt_urd_rom_igb_ger_tsn_fre_est_cic_moo_hun_grk_mlt_geo_glc_bos_ukr_slo_chh_amr_lit_fin_tsw_ind_prs_mly_jpn_tml_kor_lat_krd_bem_dut_jav_spa_amh_bat_mnd_ctl_bam_arw_tig_guj_cze_ben_eng_qcu_swe_nor_pan_yor_hau_por_sod_bul_mao_hin_lda_svk_akn_tag_tha_sid_knd_swt_dgb_aze_scr_ita_tur_xho_vie_wly_dyu_fbf_ewe	-0.498506392609644	-1.18580819348887	0.238718938647297
810	anl_ben_xho_bos_gam_owc_mlt_ger_azi_tur_dyu_sun_tsw_rus_krd_bsq_mol_amr_cic_cnt_ctl_hin_zul_nor_lda_guj_fin_akn_fbf_est_rom_heb_geo_swe_afr_alb_slo_hau_sid_spa_hun_ewe_mly_eng_jav_jpn_tml_kor_por_dut_tsn_pan_mao_urd_tig_tag_mnd_ita_bem_prs_amh_cze_lat_scr_fre_qcu_bul_pol_glc_swa_aeg_grk_sod_ukr_ind_svk_igb_arw_moo_bat_tha_wly_knd_swt_yor_uzb_mcd_lit_aze_ses_vie_chh_bam_dgb_ven	-0.695502788651497	-1.66928190003047	0.0984245733324429
811	heb_ben_tsn_glc_owc_chh_wly_ger_aze_uzb_lda_mly_igb_cze_mcd_bsq_scr_tig_ven_cnt_eng_krd_fbf_alb_xho_por_est_yor_bem_hun_prs_amh_geo_ctl_fre_rom_ukr_mlt_anl_pan_fin_dyu_jav_hin_sun_jpn_knd_kor_bos_arw_bam_slo_bat_pol_sod_ind_mnd_afr_akn_urd_gam_bul_swe_svk_ita_qcu_dut_lit_spa_dgb_aeg_rus_amr_lat_tag_guj_cic_mol_swa_mao_tha_sid_tml_ewe_moo_tur_grk_nor_azi_ses_vie_hau_swt_tsw_zul	-0.244994162874423	-0.579581731933413	0.563598111673222
812	heb_nor_xho_swe_wly_chh_amr_prs_aze_tur_swt_sun_yor_cze_mcd_bsq_krd_tig_ses_mnd_rom_lit_swa_bul_cic_lat_hun_fbf_tsn_fin_ctl_amh_geo_guj_urd_svk_scr_hau_owc_ukr_est_akn_mly_ger_jav_jpn_knd_kor_mol_slo_ewe_hin_ind_eng_sod_bat_cnt_rus_bem_glc_anl_spa_pol_arw_ben_qcu_fre_bos_alb_bam_gam_afr_mlt_dut_mao_por_moo_ita_tsw_tag_tha_sid_tml_igb_zul_uzb_pan_grk_azi_lda_vie_aeg_dyu_dgb_ven	-0.693408002291171	-1.66383502561025	0.0995116316029518
813	aeg_arw_bem_guj_mlt_sid_tig_ita_aze_tur_dyu_mly_ven_ben_rus_bsq_prs_amr_fbf_mnd_bul_ger_tsn_pan_bam_eng_fin_moo_tsw_hun_bos_gam_geo_cze_glc_nor_mol_wly_hau_por_est_igb_mao_slo_jav_jpn_tml_kor_dut_scr_swa_svk_bat_grk_chh_ind_cnt_ukr_lda_urd_heb_pol_rom_spa_alb_qcu_ctl_mcd_fre_akn_amh_lat_owc_lit_sun_afr_cic_hin_dgb_tag_tha_sod_knd_swt_xho_azi_krd_swe_uzb_ewe_vie_anl_yor_zul_ses	-0.330364684858071	-0.781769702336116	0.436335720476919
814	amr_rom_yor_fre_hau_chh_sid_svk_tur_azi_igb_jav_moo_prs_alb_bsq_pan_aeg_swt_cnt_slo_lat_lda_afr_xho_bul_fin_ses_ewe_est_bos_sod_geo_spa_mol_cze_urd_heb_mlt_pol_hun_tsn_ind_ger_mao_jpn_tml_kor_eng_dut_tsw_swe_bat_ita_gam_sun_mnd_ben_fbf_glc_anl_guj_arw_krd_ctl_qcu_rus_lit_por_bam_owc_grk_wly_ukr_tag_hin_ven_nor_swa_mly_tha_amh_knd_akn_cic_uzb_scr_mcd_aze_dyu_vie_tig_zul_bem_dgb	-0.792106348861931	-1.90817248314175	0.0594535758675635
815	heb_pan_swa_pol_gam_amh_tig_rom_uzb_azi_bam_tag_zul_slo_hin_bsq_ben_sid_igb_cnt_por_lat_moo_eng_dgb_ukr_fin_swt_ven_est_ctl_chh_geo_alb_grk_bos_guj_amr_aeg_arw_hun_xho_bat_mcd_mao_jpn_tml_kor_urd_afr_ses_svk_ind_dut_owc_mly_mnd_nor_dyu_bul_mlt_ger_krd_mol_ita_qcu_rus_prs_lit_akn_sod_swe_wly_cze_sun_fre_yor_spa_cic_jav_tha_anl_knd_fbf_lda_aze_glc_scr_tur_ewe_vie_hau_tsn_bem_tsw	-0.986601641015152	-2.39730928701403	0.0185149457718793
816	anl_krd_cic_ger_amr_owc_gam_ctl_tur_uzb_dgb_mly_moo_scr_fre_bsq_dut_hau_tsn_cnt_por_ita_bem_urd_ses_pol_fin_igb_bam_est_prs_tig_geo_cze_lit_guj_rus_mlt_sid_grk_hun_tsw_mao_lat_jav_jpn_tml_kor_spa_mol_zul_nor_bat_slo_sod_sun_mnd_alb_fbf_bul_chh_svk_pan_swe_mcd_qcu_glc_ben_rom_dyu_heb_hin_aeg_afr_tag_eng_swt_bos_yor_ind_tha_wly_knd_ven_ewe_azi_ukr_arw_aze_xho_vie_amh_swa_akn_lda	0.621797859909628	1.47285870307012	0.144165603744192
817	sod_afr_zul_scr_hau_sid_heb_ukr_uzb_tur_swa_jav_ses_lit_cze_bsq_swe_owc_bam_mnd_lat_ben_xho_alb_dgb_hin_hun_yor_moo_fin_urd_wly_geo_krd_pol_nor_bul_mlt_gam_ger_est_dyu_sun_svk_mao_jpn_tml_kor_ita_dut_ven_pan_bat_por_tig_ind_cnt_rus_cic_fre_chh_mcd_eng_ctl_slo_qcu_rom_arw_grk_lda_amr_spa_anl_glc_mly_bos_akn_mol_ewe_tag_tha_aeg_knd_tsw_igb_azi_prs_guj_aze_bem_vie_amh_swt_fbf_tsn	-0.300850162559187	-0.711318567223616	0.478667202338035
818	gam_scr_swt_fre_mlt_hau_sod_glc_azi_uzb_yor_tag_tsw_eng_pan_bsq_ctl_amr_akn_cnt_krd_lat_bem_pol_xho_ben_hun_ses_dgb_est_swe_aeg_geo_alb_hin_guj_ita_owc_amh_mcd_fin_zul_ind_bul_bat_jpn_knd_kor_bos_slo_igb_ukr_mly_dut_anl_jav_mnd_por_bam_grk_heb_spa_svk_ger_afr_qcu_prs_nor_rom_fbf_wly_lit_sid_rus_sun_urd_moo_cze_tsn_mao_tha_chh_tml_ven_swa_tur_mol_arw_aze_cic_vie_tig_lda_dyu_ewe	-0.113723333805144	-0.268368052870713	0.789010413232247
819	amr_hin_ven_krd_hau_sod_tig_bul_uzb_aze_bem_tag_swt_lat_bos_bsq_pol_anl_zul_mnd_nor_guj_ses_mol_fbf_fre_est_swa_xho_hun_rus_wly_geo_slo_spa_grk_rom_gam_sid_scr_fin_moo_ind_cze_sun_jpn_knd_kor_ctl_swe_dyu_ukr_mly_pan_aeg_bat_cnt_por_igb_ita_amh_prs_arw_afr_dut_qcu_urd_glc_lit_dgb_heb_mcd_owc_eng_jav_ger_lda_ben_cic_mao_tha_chh_tml_yor_akn_azi_svk_alb_tur_tsn_vie_mlt_tsw_bam_ewe	-0.439008821217208	-1.04214513760358	0.300045960968084
820	anl_bul_tsw_rus_tig_mlt_wly_hin_azi_uzb_swt_ind_igb_glc_mcd_bsq_ita_sid_akn_mnd_urd_lit_xho_ben_dyu_swe_hun_fbf_moo_est_spa_hau_geo_afr_fre_dut_guj_amr_chh_svk_fin_cic_mao_bos_mly_jpn_tml_kor_eng_lat_bem_alb_bat_rom_aeg_jav_cnt_prs_swa_slo_gam_grk_krd_cze_pol_qcu_ger_ctl_nor_zul_amh_scr_sod_por_sun_mol_ven_pan_yor_tag_tha_heb_knd_dgb_lda_tur_arw_ukr_aze_bam_vie_owc_ewe_ses_tsn	-0.46612277604988	-1.10723885998566	0.27104631335951
821	tig_bos_xho_slo_amh_gam_heb_alb_tur_uzb_tsn_sun_tsw_ukr_urd_bsq_ctl_sid_fbf_mnd_pan_arw_dyu_prs_igb_swe_hun_bam_akn_est_grk_chh_geo_rom_scr_mol_spa_owc_mlt_svk_fin_bem_ind_afr_bat_jpn_tml_kor_eng_guj_cic_mcd_mao_cze_hau_tag_cnt_nor_dgb_bul_aeg_rus_dut_glc_por_qcu_hin_lit_pol_swt_sod_krd_amr_fre_jav_ger_yor_ben_moo_mly_tha_wly_knd_ewe_lda_azi_ita_lat_aze_ven_vie_anl_swa_zul_ses	0.142682289485983	0.335980470848538	0.737642431002611
822	anl_bos_bem_eng_mlt_owc_sod_hin_uzb_azi_igb_sun_tsw_scr_dut_bsq_cze_amr_ven_mnd_bul_guj_bam_por_ewe_swe_est_cic_lda_fin_mcd_wly_geo_mol_ita_glc_arw_heb_aeg_grk_hun_swa_ind_ger_bat_jpn_tml_kor_ben_pan_xho_lit_tag_krd_tig_mao_cnt_lat_dyu_spa_amh_alb_nor_pol_ctl_qcu_rom_rus_slo_fbf_gam_prs_sid_ukr_jav_fre_ses_afr_moo_mly_tha_chh_knd_tsn_yor_tur_urd_svk_aze_dgb_vie_hau_swt_akn_zul	-1.06003924895883	-2.59999412351364	0.0108434543954794
823	mlt_ukr_fbf_dut_amr_hau_amh_eng_azi_uzb_swa_mao_ewe_rom_ger_bsq_spa_tig_bem_cnt_guj_lat_cic_urd_ses_grk_fin_dgb_xho_est_scr_gam_geo_afr_mol_slo_nor_sod_chh_pan_hun_moo_bat_cze_tag_jpn_knd_kor_prs_ita_tsn_pol_ind_ctl_anl_jav_mnd_ben_dyu_krd_owc_alb_svk_arw_glc_qcu_rus_hin_por_swt_heb_lit_aeg_mcd_sun_bul_lda_swe_ven_mly_tha_wly_tml_tsw_igb_tur_bos_fre_aze_akn_vie_sid_yor_bam_zul	0.721772088430641	1.71336151575615	0.089977755153485
824	amr_prs_cic_rus_owc_amh_hau_lit_uzb_azi_bam_mao_dyu_pan_afr_bsq_spa_aeg_tsw_mnd_svk_alb_dgb_arw_ven_ger_est_ses_akn_fin_dut_tig_geo_mol_ctl_bul_mcd_sod_sid_ukr_hun_fbf_tag_ben_bat_jpn_knd_kor_fre_pol_ewe_lat_ind_scr_gam_jav_cnt_eng_moo_swe_heb_grk_glc_nor_cze_qcu_urd_hin_slo_swt_anl_guj_wly_rom_sun_ita_zul_bos_lda_mly_tha_chh_tml_swa_bem_aze_por_krd_tur_igb_vie_mlt_yor_tsn_xho	-0.246811560196351	-0.584399316307471	0.560366677771885
825	sid_spa_bam_ger_aeg_heb_amh_eng_aze_azi_tsn_sun_igb_krd_dut_bsq_ita_tig_tsw_mnd_pan_por_swa_bos_yor_rus_est_dgb_swt_hun_guj_gam_geo_nor_lit_hin_mcd_owc_amr_ukr_fin_cic_tag_mol_jav_jpn_knd_kor_arw_ctl_ven_alb_ind_scr_mlt_bat_cnt_fre_moo_svk_chh_slo_prs_ben_bul_qcu_rom_pol_glc_zul_wly_afr_hau_swe_mao_urd_fbf_lat_ses_mly_tha_anl_tml_akn_ewe_tur_cze_grk_uzb_lda_vie_sod_xho_bem_dyu	-0.339098090865709	-0.802935921455344	0.424059063977989
826	wly_ukr_igb_dut_owc_mlt_hau_ctl_aze_tur_xho_tag_ven_pan_svk_bsq_rus_gam_tsw_cnt_afr_mol_fbf_arw_dgb_spa_fin_tsn_swa_est_fre_aeg_geo_ben_swe_eng_guj_amr_sod_slo_hun_cic_jav_urd_mly_jpn_tml_kor_ger_rom_bam_grk_mao_pol_anl_sun_mnd_alb_zul_scr_amh_mcd_cze_nor_prs_qcu_ita_lit_hin_akn_tig_bos_chh_glc_bat_krd_swt_lat_lda_ind_tha_heb_knd_bem_dyu_uzb_bul_por_azi_ewe_vie_sid_ses_moo_yor	-0.134950355706536	-0.318867838257494	0.75054179548203
827	aeg_nor_ewe_rus_amh_tig_sod_pan_uzb_azi_igb_mly_bam_grk_lit_bsq_cze_gam_cic_mnd_bul_swe_moo_krd_dgb_lat_est_lda_akn_fin_ita_mlt_geo_eng_pol_spa_glc_sid_chh_dut_hun_yor_ind_guj_sun_jpn_knd_kor_afr_por_fbf_urd_jav_rom_hau_tag_cnt_fre_tsw_alb_anl_mol_svk_ctl_prs_qcu_arw_ger_ukr_swt_wly_hin_owc_mcd_bat_ben_xho_scr_ven_mao_tha_amr_tml_swa_tsn_aze_bos_slo_tur_zul_vie_heb_ses_dyu_bem	-0.482396021233175	-1.14773001415442	0.254023911743
828	tig_krd_dgb_pan_owc_sod_heb_nor_aze_tur_fbf_mly_akn_spa_ctl_bsq_svk_gam_ses_mnd_dut_ukr_tsn_rom_lda_ita_hun_swt_dyu_est_grk_mlt_geo_lat_prs_rus_eng_anl_chh_ben_fin_ven_ind_bos_jav_jpn_tml_kor_mol_afr_yor_mcd_tag_swe_amh_bat_cnt_glc_ewe_arw_amr_slo_scr_por_bul_qcu_cze_urd_hin_xho_wly_fre_aeg_lit_sun_ger_bem_guj_cic_mao_tha_sid_knd_tsw_igb_uzb_alb_pol_azi_moo_vie_hau_bam_zul_swa	-0.127203058614091	-0.300142742745853	0.76473814701866
829	amr_rus_yor_svk_hau_anl_owc_ukr_uzb_aze_igb_sun_xho_guj_lat_bsq_cze_gam_ses_cnt_krd_dut_dyu_prs_tsw_ben_est_lda_swt_fin_bul_heb_geo_ita_scr_pan_grk_aeg_mlt_bos_hun_cic_mao_mol_jav_jpn_tml_kor_arw_swe_ven_alb_mly_ger_amh_ind_mnd_hin_bam_mcd_sid_fre_slo_rom_afr_qcu_nor_por_glc_moo_tig_spa_wly_ctl_bat_lit_swa_urd_bem_tag_tha_chh_knd_zul_ewe_azi_pol_eng_tur_fbf_vie_sod_akn_tsn_dgb	-0.570431077665256	-1.36099570643288	0.176803921930286
830	amh_krd_swt_scr_hau_sid_chh_guj_aze_azi_fbf_jav_bam_bul_pan_bsq_ctl_mlt_ses_cnt_hin_alb_akn_ben_igb_eng_fin_dyu_bem_est_mcd_sod_geo_dut_por_slo_rus_anl_wly_fre_hun_moo_sun_urd_mly_jpn_tml_kor_ita_ukr_lda_prs_tag_grk_gam_bat_mnd_cze_tsn_pol_heb_bos_spa_ger_svk_qcu_mol_afr_rom_tsw_aeg_nor_owc_arw_mao_glc_cic_lit_ven_ind_tha_amr_knd_swa_dgb_uzb_swe_lat_tur_zul_vie_tig_yor_xho_ewe	0.492887340464694	1.16877487440195	0.245481527487688
831	tig_mcd_ewe_por_hau_anl_amr_ukr_azi_uzb_ses_bat_igb_guj_dut_bsq_pan_wly_tsw_cnt_nor_mol_akn_pol_ven_afr_hun_dgb_bem_fin_glc_gam_geo_bul_spa_hin_rus_sod_heb_alb_est_swt_sun_arw_jav_jpn_tml_kor_lit_scr_fbf_ben_tag_grk_owc_mao_mnd_ita_moo_eng_aeg_bos_swe_fre_prs_qcu_lat_slo_ger_zul_amh_urd_sid_rom_ind_cze_tsn_krd_lda_mly_tha_chh_knd_yor_xho_tur_ctl_svk_aze_cic_vie_mlt_dyu_bam_swa	-0.142161938589566	-0.335273096171114	0.738174188284428
832	gam_lit_tsn_ita_owc_heb_mlt_prs_tur_azi_akn_mly_dyu_slo_rom_bsq_bos_amh_lda_mnd_nor_eng_tsw_scr_zul_mol_fin_cic_yor_hun_krd_chh_geo_alb_svk_lat_bul_wly_tig_swe_est_swt_bat_mcd_ind_jpn_knd_kor_hin_pol_dgb_glc_jav_rus_anl_sun_cnt_ctl_ses_dut_sod_por_fre_ben_cze_qcu_pan_ukr_grk_xho_amr_afr_sid_ger_mao_guj_swa_arw_bem_tag_tha_aeg_tml_moo_igb_aze_urd_spa_uzb_fbf_vie_hau_ewe_bam_ven	-0.190956488166738	-0.450491176722143	0.653404796181981
833	sid_bul_tsn_svk_anl_gam_amh_dut_aze_azi_igb_bat_tsw_ger_lat_bsq_guj_sod_cic_cnt_por_ctl_dgb_nor_swa_mcd_fin_moo_ses_est_swe_heb_geo_urd_bos_mol_fre_aeg_amr_pan_hun_bem_mao_rus_mly_jpn_tml_kor_spa_ben_akn_pol_jav_afr_chh_sun_mnd_alb_fbf_prs_owc_ukr_glc_eng_scr_qcu_cze_arw_krd_bam_hau_rom_wly_ita_tag_slo_ven_grk_zul_ind_tha_tig_knd_xho_ewe_uzb_hin_lit_tur_swt_vie_mlt_yor_lda_dyu	-0.284002040898534	-0.671964906617819	0.503271967652137
834	sod_ben_ses_svk_heb_aeg_mlt_rus_tur_aze_cic_mly_fbf_swe_cze_bsq_lit_hau_igb_mnd_glc_alb_lda_urd_swt_ger_hun_ven_tsn_fin_bos_owc_geo_eng_arw_slo_nor_wly_tig_prs_est_swa_mao_lat_ind_jpn_knd_kor_afr_ctl_tsw_por_jav_hin_anl_sun_cnt_spa_ewe_scr_sid_ukr_guj_pan_fre_qcu_bul_dut_mcd_bam_gam_pol_chh_krd_tag_ita_dgb_mol_dyu_bat_tha_amr_tml_bem_moo_uzb_grk_rom_azi_akn_vie_amh_xho_zul_yor	0.236683552086578	0.556303827812703	0.579339261269478
835	aeg_ita_bam_dut_amh_wly_hau_rus_uzb_tur_swa_sun_xho_lat_fre_bsq_afr_amr_ses_mnd_hin_alb_zul_ukr_moo_urd_est_tsw_dgb_fin_krd_chh_geo_svk_prs_guj_pan_sid_anl_bul_hun_fbf_ind_ger_tag_jpn_knd_kor_swe_mcd_lda_bos_jav_cze_mlt_bat_cnt_spa_akn_mol_owc_arw_por_rom_ben_qcu_eng_slo_glc_ewe_heb_lit_tig_ctl_mao_nor_cic_grk_igb_mly_tha_gam_tml_bem_tsn_aze_pol_scr_azi_dyu_vie_sod_ven_swt_yor	-0.117330072091148	-0.276735427252209	0.782597386625628
836	sid_svk_swt_ctl_anl_mlt_amh_mcd_aze_tur_fbf_mly_dyu_pol_eng_bsq_ukr_gam_tsn_cnt_hin_grk_igb_alb_zul_ben_est_dgb_xho_fin_afr_heb_geo_dut_swe_rus_urd_owc_tig_por_hun_ses_jav_fre_sun_jpn_tml_kor_krd_scr_swa_ger_bat_prs_wly_ind_mnd_spa_bam_lat_chh_cze_bul_guj_rom_qcu_mol_nor_lit_cic_sod_slo_aeg_arw_mao_bos_akn_pan_ven_tag_tha_amr_knd_tsw_moo_uzb_ita_glc_azi_lda_vie_hau_yor_ewe_bem	0.295413477648177	0.695560310941916	0.488438691727763
837	wly_nor_swa_rus_sid_owc_anl_urd_tur_uzb_bam_jav_ven_svk_pan_bsq_ita_chh_ewe_mnd_cze_grk_yor_rom_dgb_mol_hun_dyu_tsw_est_afr_mlt_geo_ukr_lit_prs_ger_amr_sod_glc_fin_swt_mly_scr_sun_jpn_knd_kor_ctl_swe_xho_lat_bat_bul_hau_tag_cnt_pol_igb_ben_amh_mcd_eng_slo_guj_qcu_por_dut_fre_lda_aeg_spa_gam_krd_mao_bos_bem_arw_cic_ind_tha_tig_tml_zul_tsn_aze_hin_alb_azi_fbf_vie_heb_moo_akn_ses	-0.346061479409361	-0.820415615345247	0.414077106498132
838	anl_arw_yor_alb_wly_sid_owc_por_uzb_azi_akn_bat_ses_ger_ita_bsq_rus_tig_bem_cnt_guj_dut_cic_fre_tsw_lat_est_bam_fbf_hun_svk_gam_geo_glc_prs_ukr_swe_heb_amh_spa_fin_ewe_sun_urd_jav_jpn_tml_kor_bos_ctl_dyu_scr_mao_bul_mlt_mly_mnd_mol_igb_eng_hau_pan_krd_nor_pol_qcu_slo_cze_ben_tsn_amr_grk_chh_rom_ind_lit_swa_mcd_lda_tag_tha_aeg_knd_xho_moo_tur_hin_afr_aze_zul_vie_sod_dgb_ven_swt	-0.523067047558261	-1.24523030542854	0.216175535012203
839	sid_afr_moo_krd_chh_tig_sod_ctl_aze_azi_igb_sun_dyu_por_rus_bsq_pan_anl_fbf_mnd_pol_arw_tsw_svk_ven_fre_est_bem_lda_fin_ita_mlt_geo_scr_mcd_alb_bos_amh_hau_glc_hun_zul_tag_lat_mao_jpn_knd_kor_ger_urd_swa_lit_ind_nor_gam_jav_cnt_eng_dgb_slo_amr_cze_prs_bul_ukr_qcu_grk_hin_ben_yor_owc_swe_aeg_mol_bat_spa_tsn_guj_swt_mly_tha_wly_tml_akn_ses_tur_dut_rom_uzb_xho_vie_heb_ewe_cic_bam	-0.382230063116932	-0.906548586776901	0.366988425352203
840	heb_afr_igb_rom_owc_mlt_sod_prs_aze_azi_swa_ind_zul_ita_urd_bsq_bul_anl_fbf_cnt_svk_lat_ven_pol_bem_slo_est_dgb_ewe_fin_alb_amr_geo_mcd_bos_ukr_guj_hau_chh_spa_hun_ses_mao_por_jav_jpn_knd_kor_pan_lit_swt_rus_mly_ctl_amh_bat_mnd_fre_tsw_scr_gam_krd_mol_glc_ger_qcu_eng_nor_swe_yor_wly_arw_aeg_cze_sun_ben_lda_grk_dyu_tag_tha_sid_tml_tsn_xho_uzb_hin_dut_tur_cic_vie_tig_moo_akn_bam	-0.603317775009232	-1.43964030784892	0.153326829943213
841	sid_alb_bem_pan_wly_tig_amr_ger_aze_azi_ses_ind_ewe_svk_ben_bsq_lat_amh_cic_mnd_afr_dut_ven_mcd_yor_bos_est_xho_moo_fin_urd_gam_geo_cze_bul_eng_nor_anl_sod_prs_hun_swt_jav_spa_bat_jpn_tml_kor_scr_pol_igb_ctl_sun_fre_owc_mly_cnt_grk_bam_ita_mlt_hin_arw_guj_lit_qcu_rom_mol_ukr_swa_chh_krd_heb_rus_tag_slo_dyu_por_lda_mao_tha_hau_knd_fbf_tsn_tur_glc_swe_uzb_tsw_vie_aeg_akn_zul_dgb	-0.302482756796852	-0.716520163630057	0.475465738431533
842	amr_rom_dyu_urd_owc_heb_aeg_ctl_tur_aze_ven_sun_fbf_afr_prs_bsq_arw_chh_akn_mnd_swe_fre_tsn_ita_xho_dut_hun_bam_lda_fin_slo_mlt_geo_pan_por_lit_eng_wly_hau_ger_est_swa_tag_nor_jav_jpn_knd_kor_cze_bul_zul_ukr_bat_krd_sod_mao_cnt_lat_dgb_alb_tig_spa_mol_glc_ben_qcu_guj_pol_rus_yor_amh_grk_anl_bos_ind_svk_moo_scr_bem_mly_tha_sid_tml_ewe_tsw_uzb_mcd_hin_azi_igb_vie_gam_swt_cic_ses	-0.449352614738205	-1.06760372211571	0.288462800795085
843	sid_scr_ven_bul_anl_amr_tig_nor_tur_azi_ewe_mao_swa_lit_prs_bsq_urd_owc_cic_mnd_swe_ger_yor_krd_zul_glc_est_tsw_lda_hun_ctl_mlt_geo_mcd_ita_pan_afr_gam_amh_grk_fin_fbf_bat_guj_mly_jpn_knd_kor_rus_svk_swt_ben_jav_lat_aeg_tag_cnt_mol_tsn_arw_chh_cze_bos_eng_dut_qcu_alb_ukr_slo_xho_sod_por_hau_pol_ind_spa_bam_rom_dyu_sun_tha_wly_tml_bem_dgb_aze_hin_fre_uzb_igb_vie_heb_akn_ses_moo	0.743399626746903	1.7611857658507	0.0814937514894854
844	aeg_scr_dgb_krd_hau_amh_sid_rus_tur_uzb_tsn_sun_swa_pan_afr_bsq_bos_sod_akn_mnd_por_ctl_lda_prs_bam_slo_hun_ses_xho_fin_ita_heb_geo_bul_mol_glc_eng_owc_wly_ger_est_dyu_mao_spa_ind_jpn_tml_kor_ben_lat_moo_rom_bat_cze_chh_tag_cnt_arw_zul_lit_tig_alb_swe_hin_mcd_qcu_pol_guj_fre_tsw_mlt_urd_amr_ukr_jav_grk_ven_nor_fbf_mly_tha_gam_knd_ewe_igb_azi_dut_svk_aze_yor_vie_anl_bem_swt_cic	-0.432291175002758	-1.02634701938143	0.307390184933822
845	heb_spa_zul_glc_hau_owc_sid_guj_uzb_aze_yor_jav_tsw_por_ukr_bsq_afr_chh_swt_cnt_hin_slo_fbf_krd_igb_bos_est_dyu_tsn_hun_nor_aeg_geo_lit_bul_fre_ger_amh_wly_scr_fin_dgb_mly_ben_mao_jpn_tml_kor_swe_rus_cic_pan_ind_ctl_gam_tag_mnd_arw_xho_urd_mlt_svk_cze_grk_lat_qcu_ita_rom_prs_moo_sod_alb_amr_eng_sun_mcd_akn_pol_ses_bat_tha_anl_knd_ven_swa_tur_mol_dut_azi_lda_vie_tig_ewe_bem_bam	0.0697938612363962	0.164310917223953	0.869842976537585
846	sid_urd_xho_alb_owc_mlt_amh_guj_tur_azi_tsw_bat_ses_ger_arw_bsq_nor_sod_dgb_mnd_swe_fre_dyu_por_zul_krd_hun_bem_swt_fin_prs_heb_geo_grk_ita_afr_mol_amr_tig_cze_est_swa_ind_pan_sun_jpn_tml_kor_spa_ctl_fbf_slo_mao_glc_wly_tag_cnt_hin_ven_rus_anl_lit_eng_bul_lat_qcu_scr_pol_ben_yor_aeg_rom_gam_mcd_jav_bos_akn_svk_bam_mly_tha_chh_knd_moo_cic_uzb_ukr_dut_aze_tsn_vie_hau_ewe_igb_lda	0.0733673906190702	0.173583958159211	0.862569709940015
847	sid_rus_fbf_svk_heb_owc_amh_bos_tur_aze_zul_sun_moo_por_rom_bsq_pan_aeg_bam_mnd_mcd_swe_ven_ben_lda_glc_fin_tsn_xho_hun_fre_anl_geo_ger_ctl_lat_mol_chh_tig_grk_est_swt_tag_guj_bat_jpn_tml_kor_prs_hin_dgb_afr_mly_ukr_wly_jav_cnt_scr_swa_cze_gam_krd_bul_arw_alb_qcu_pol_nor_slo_ewe_amr_eng_mlt_urd_ind_spa_ses_lit_akn_mao_tha_hau_knd_tsw_yor_azi_ita_dut_uzb_bem_vie_sod_dyu_cic_igb	-0.51093447540691	-1.21543865695199	0.227275341623431
848	amh_urd_fbf_slo_gam_amr_aeg_rom_azi_uzb_dyu_mao_tsw_dut_hin_bsq_alb_owc_zul_mnd_pol_por_dgb_spa_tsn_lit_fin_lda_igb_hun_cze_tig_geo_bos_ctl_ukr_swe_anl_hau_pan_est_bam_tag_ita_mly_jpn_tml_kor_eng_scr_ven_rus_bat_arw_chh_ind_cnt_fre_swt_ben_sid_svk_afr_glc_bul_qcu_nor_lat_guj_bem_mlt_grk_heb_prs_jav_krd_ewe_mol_yor_sun_tha_sod_knd_moo_cic_tur_mcd_ger_aze_xho_vie_wly_akn_ses_swa	-0.516182351311826	-1.22869907790073	0.222284779186091
849	wly_bos_yor_pol_heb_sid_amr_hin_tur_aze_akn_tag_bam_eng_lat_bsq_ger_tig_ven_mnd_por_swe_xho_rus_zul_slo_est_dyu_tsw_fin_glc_hau_geo_bul_mol_grk_krd_mlt_sod_mcd_hun_igb_jav_arw_mao_jpn_knd_kor_prs_alb_swt_svk_sun_ukr_gam_bat_cnt_guj_tsn_lit_anl_urd_scr_ita_cze_qcu_rom_ben_nor_cic_chh_dut_amh_pan_mly_fre_ewe_afr_lda_ind_tha_owc_tml_ses_dgb_azi_ctl_spa_uzb_moo_vie_aeg_fbf_bem_swa	-0.0103119920590901	-0.0243112705948425	0.980656411535832
850	aeg_prs_cic_dut_gam_sod_chh_rom_aze_tur_tsn_ind_dgb_lat_glc_bsq_pan_wly_ven_mnd_cze_rus_xho_swe_zul_guj_hun_bem_ewe_fin_scr_heb_geo_mcd_ita_afr_arw_tig_owc_pol_est_ses_mao_ctl_jav_jpn_knd_kor_slo_hin_fbf_spa_tag_krd_amr_sun_cnt_ben_swt_bos_mlt_ukr_alb_grk_bul_qcu_lit_fre_eng_moo_sid_urd_hau_svk_bat_nor_bam_por_tsw_mly_tha_anl_tml_dyu_igb_azi_ger_mol_uzb_akn_vie_amh_swa_lda_yor	-0.723030005620953	-1.73636458509203	0.0858108711953083
851	heb_lit_dgb_ben_chh_mlt_anl_eng_uzb_aze_lda_jav_fbf_rus_glc_bsq_grk_owc_bem_mnd_ger_ita_bam_ukr_cic_lat_est_ses_tsw_hun_bos_gam_geo_pol_arw_urd_fre_sod_amr_krd_fin_yor_tag_ctl_bat_jpn_tml_kor_nor_scr_ven_prs_mao_alb_sid_ind_cnt_por_tsn_mol_wly_guj_swe_afr_bul_qcu_dut_cze_hin_moo_aeg_mcd_tig_pan_sun_slo_dyu_rom_zul_mly_tha_amh_knd_igb_ewe_azi_svk_spa_tur_akn_vie_hau_swa_xho_swt	-0.607442258546653	-1.44807832706681	0.150958148622376
852	sod_ctl_ses_scr_hau_owc_anl_dut_uzb_aze_moo_tag_akn_svk_lat_bsq_guj_mlt_fbf_mnd_mol_fre_swa_ger_igb_hin_est_lda_ven_hun_prs_sid_geo_alb_krd_rom_urd_gam_amh_ben_fin_tsw_bat_por_ind_jpn_tml_kor_arw_ita_cic_glc_jav_pan_amr_mao_cnt_nor_swt_mcd_aeg_bos_cze_slo_ukr_qcu_afr_spa_lit_zul_wly_swe_tig_pol_sun_bul_bam_rus_ewe_mly_tha_heb_knd_dyu_yor_azi_eng_grk_tur_xho_vie_chh_bem_dgb_tsn	-0.449926355131783	-1.06928123781269	0.28771046725203
853	amr_grk_bam_pol_gam_hau_sod_cze_uzb_tur_tsw_mao_swa_spa_dut_bsq_svk_amh_moo_cnt_ita_fre_zul_eng_igb_alb_fin_ewe_lda_est_glc_chh_geo_por_slo_ukr_rom_owc_anl_arw_hun_ven_bat_rus_mly_jpn_tml_kor_ger_afr_cic_krd_tag_scr_sid_sun_mnd_guj_xho_hin_mlt_bos_prs_pan_lit_qcu_bul_swe_ctl_fbf_wly_mcd_heb_mol_jav_lat_ses_ben_tsn_ind_tha_aeg_knd_dyu_yor_aze_urd_nor_azi_swt_vie_tig_dgb_akn_bem	-0.476735552914702	-1.13355214197627	0.25989615437814
854	amh_rom_igb_prs_hau_wly_heb_bos_azi_aze_ewe_sun_bam_nor_bul_bsq_ita_chh_lda_cnt_guj_rus_swt_fre_ven_glc_fin_yor_dyu_hun_pol_tig_geo_pan_scr_slo_hin_aeg_anl_cze_est_bem_tag_lit_mly_jpn_knd_kor_spa_mol_xho_ben_ind_ctl_sod_bat_mnd_grk_zul_ger_mlt_eng_arw_ukr_swe_qcu_urd_mcd_krd_akn_amr_lat_owc_por_mao_alb_tsw_svk_moo_jav_tha_gam_tml_cic_swa_tur_dut_afr_uzb_fbf_vie_sid_dgb_tsn_ses	0.0612030890876539	0.144180340405139	0.885670043071376
855	amr_pan_ewe_bul_hau_gam_aeg_cze_tur_azi_bam_bat_xho_dut_slo_bsq_ita_amh_swa_mnd_mol_bos_cic_svk_igb_urd_hun_fbf_lda_fin_alb_owc_geo_arw_scr_glc_ctl_sod_mlt_lat_est_swt_jav_rus_tag_jpn_knd_kor_guj_krd_dgb_ger_sun_grk_wly_ind_cnt_por_zul_swe_sid_mcd_rom_afr_fre_qcu_pol_ben_prs_tsn_anl_lit_tig_hin_mly_eng_akn_nor_bem_mao_tha_heb_tml_dyu_moo_aze_ukr_spa_uzb_ven_vie_chh_tsw_yor_ses	-0.535072144153738	-1.27349814695332	0.206015140161624
856	sod_krd_dyu_nor_amh_anl_mlt_scr_uzb_aze_fbf_sun_swt_rom_arw_bsq_lit_hau_tsn_mnd_guj_hin_moo_pol_dgb_ukr_fin_ewe_ses_hun_eng_amr_geo_ger_svk_fre_prs_tig_owc_urd_est_tsw_jav_spa_mao_jpn_tml_kor_alb_ben_ven_mcd_bat_afr_wly_tag_cnt_dut_zul_mol_chh_lat_pan_ita_ctl_qcu_slo_bul_bos_bem_sid_cze_gam_por_mly_grk_igb_swe_bam_ind_tha_heb_knd_akn_lda_tur_glc_rus_azi_cic_vie_aeg_xho_swa_yor	-1.19769408366447	-2.95326070685971	0.00398133652044579
857	sid_fre_tsw_ben_amr_chh_heb_mcd_azi_tur_bam_tag_lda_pol_dut_bsq_slo_amh_moo_mnd_ita_swe_igb_mol_yor_scr_hun_cic_akn_fin_ctl_aeg_geo_guj_por_rus_ger_sod_wly_spa_est_ses_mly_bul_jav_jpn_tml_kor_afr_hin_fbf_grk_mao_bos_anl_ind_cnt_urd_ven_nor_gam_glc_svk_cze_rom_qcu_ukr_pan_lit_swa_hau_eng_owc_prs_bat_alb_dgb_lat_ewe_sun_tha_mlt_knd_zul_tsn_aze_krd_arw_uzb_dyu_vie_tig_swt_bem_xho	-0.225427982079847	-0.532253154926231	0.595819999822126
858	aeg_lat_tsn_svk_anl_hau_heb_pol_tur_uzb_dgb_mly_igb_krd_spa_bsq_grk_gam_zul_mnd_ger_ukr_ses_ctl_yor_pan_est_bem_fbf_hun_rom_chh_geo_mol_lit_fre_arw_amh_sid_swe_fin_bam_mao_bul_jav_jpn_tml_kor_urd_afr_lda_guj_ind_alb_wly_sun_cnt_mcd_akn_dut_amr_prs_ben_scr_bos_qcu_glc_por_slo_swa_sod_eng_owc_rus_bat_nor_cic_hin_ewe_tag_tha_mlt_knd_moo_ven_aze_cze_ita_azi_tsw_vie_tig_dyu_xho_swt	-0.194852776004348	-0.459595727893388	0.646878999739058
859	anl_guj_xho_rus_mlt_owc_hau_fre_azi_aze_cic_mly_tsw_mcd_dut_bsq_alb_gam_tsn_cnt_arw_mol_zul_eng_fbf_ctl_hun_dgb_akn_fin_cze_heb_geo_swe_glc_por_bos_amr_sid_rom_est_igb_sun_ben_mao_jpn_tml_kor_nor_svk_ewe_scr_tag_lat_chh_bat_mnd_pol_bem_bul_wly_ger_hin_ita_prs_qcu_krd_lit_spa_moo_tig_slo_sod_ukr_jav_pan_swt_afr_ses_ind_tha_aeg_knd_ven_bam_uzb_grk_urd_tur_dyu_vie_amh_yor_swa_lda	-0.658707510908682	-1.57846958992378	0.117853278008756
860	wly_bul_lda_spa_tig_owc_sod_scr_tur_uzb_akn_jav_yor_guj_hin_bsq_krd_amr_dgb_cnt_mcd_nor_moo_fre_bam_grk_est_ewe_fbf_hun_ctl_hau_geo_ben_rus_cze_lat_sid_aeg_arw_fin_dyu_mao_pol_bat_jpn_tml_kor_ita_alb_bem_dut_ind_mol_anl_tag_mnd_glc_tsw_bos_mlt_rom_pan_por_eng_qcu_urd_ukr_lit_swt_amh_ger_chh_swe_mly_slo_ven_afr_igb_sun_tha_heb_knd_ses_xho_azi_prs_svk_aze_cic_vie_gam_tsn_swa_zul	-0.626705786228706	-1.49699164758117	0.137781718669659
861	tig_mcd_swt_bos_anl_sid_aeg_bul_uzb_aze_ven_sun_tsw_grk_mol_bsq_svk_amr_tsn_mnd_pan_ger_akn_guj_dgb_por_est_yor_cic_hun_pol_mlt_geo_scr_lat_glc_rus_sod_owc_ctl_fin_bam_tag_fre_mly_jpn_tml_kor_eng_arw_swa_alb_ind_spa_wly_bat_cnt_prs_xho_krd_gam_ukr_ita_rom_nor_qcu_ben_urd_slo_moo_amh_cze_heb_hin_mao_lit_dyu_swe_ewe_jav_tha_hau_knd_zul_igb_azi_dut_afr_tur_ses_vie_chh_fbf_lda_bem	-0.343610213121359	-0.813422780216485	0.41805337516287
862	amh_dut_igb_por_hau_sid_owc_spa_azi_uzb_swt_tag_tsw_slo_urd_bsq_nor_gam_cic_cnt_eng_fre_fbf_glc_lda_scr_est_bem_xho_fin_hin_heb_geo_guj_svk_ben_prs_chh_amr_arw_hun_akn_ind_cze_sun_jpn_tml_kor_rus_bos_bam_bul_mao_grk_sod_bat_mnd_mcd_ses_pan_tig_swe_ukr_pol_ctl_qcu_mol_ger_lit_moo_aeg_lat_anl_afr_mly_rom_ven_krd_zul_jav_tha_mlt_knd_swa_yor_tur_alb_ita_aze_ewe_vie_wly_dyu_tsn_dgb	0.3792313356861	0.894152402773749	0.37354854947644
863	sod_rus_ven_svk_heb_gam_chh_urd_uzb_aze_swt_bat_igb_ctl_mcd_bsq_por_sid_dyu_mnd_krd_hin_fbf_scr_lda_arw_fin_swa_dgb_est_dut_aeg_geo_grk_lat_pol_bul_amr_tig_slo_hun_ses_mly_guj_ind_jpn_tml_kor_cze_ita_yor_spa_mao_nor_amh_tag_cnt_ger_bam_lit_wly_glc_ben_alb_fre_qcu_eng_afr_pan_akn_owc_mol_hau_rom_sun_swe_moo_bos_zul_jav_tha_anl_knd_tsn_xho_azi_ukr_prs_tur_tsw_vie_mlt_cic_ewe_bem	-0.371335613898314	-0.879563522049155	0.381362906779029
864	owc_lat_zul_urd_amr_anl_heb_rom_azi_uzb_swa_mly_bem_ita_spa_bsq_por_wly_ven_mnd_mol_bos_bam_guj_tsn_ctl_hun_igb_xho_est_mcd_hau_geo_ben_svk_arw_scr_gam_aeg_eng_fin_fbf_mao_lit_bat_jpn_knd_kor_dut_rus_ewe_alb_jav_grk_sod_ind_cnt_ukr_swt_swe_mlt_fre_ger_pol_glc_qcu_krd_afr_slo_tsw_sid_cze_tig_hin_sun_bul_ses_nor_akn_tag_tha_amh_tml_cic_yor_aze_prs_pan_tur_dyu_vie_chh_moo_lda_dgb	-0.897515022468549	-2.17501019616815	0.0321657105245982
865	hau_ita_akn_ger_anl_gam_sod_bos_aze_uzb_ven_mao_dgb_glc_mcd_bsq_pan_amh_bem_mnd_lat_alb_cic_krd_xho_dut_fin_swa_ewe_est_fre_chh_geo_afr_por_rus_scr_wly_amr_slo_hun_bam_jav_ben_tag_jpn_tml_kor_bul_nor_dyu_rom_sun_grk_sid_mly_cnt_mol_moo_prs_aeg_cze_lit_spa_ukr_qcu_swe_guj_hin_tsn_mlt_eng_heb_ctl_bat_arw_swt_svk_igb_ind_tha_tig_knd_yor_ses_tur_pol_urd_azi_zul_vie_owc_lda_fbf_tsw	1.06517099671144	2.56064281070565	0.0120582207436607
866	chh_nor_tsw_urd_anl_tig_amh_swe_aze_tur_zul_mao_swt_alb_scr_bsq_eng_sod_bam_cnt_ben_arw_fbf_lit_tsn_pol_fin_yor_ewe_est_bul_owc_geo_dut_afr_hin_slo_sid_mlt_svk_hun_lda_bat_guj_ind_jpn_knd_kor_bos_lat_dyu_mol_jav_rom_wly_sun_mnd_rus_akn_ctl_aeg_ger_mcd_prs_cze_qcu_por_glc_krd_ses_gam_spa_hau_ukr_mly_ita_moo_grk_bem_tag_tha_heb_tml_dgb_ven_azi_fre_pan_uzb_igb_vie_amr_cic_swa_xho	0.299277377075356	0.704379789908491	0.48295642605261
867	gam_lat_igb_prs_anl_amr_sod_rus_aze_tur_fbf_sun_xho_rom_bul_bsq_guj_heb_tsn_mnd_ita_scr_tsw_grk_yor_eng_fin_bam_ewe_hun_fre_mlt_geo_pan_por_hin_ukr_hau_sid_svk_est_bem_bat_mcd_jav_jpn_knd_kor_arw_urd_akn_dut_ind_krd_amh_mly_cnt_cze_lda_lit_wly_glc_ctl_swe_afr_qcu_ger_pol_bos_ses_tig_nor_aeg_spa_tag_ben_moo_slo_ven_mao_tha_chh_tml_swt_cic_uzb_alb_mol_azi_dgb_vie_owc_dyu_zul_swa	0.227866684383403	0.536629182985889	0.592805200287491
868	anl_arw_swa_grk_mlt_amr_sid_svk_azi_tur_akn_bat_yor_ctl_krd_bsq_rom_tig_bam_cnt_pol_bos_moo_scr_tsn_pan_hun_ven_dgb_fin_guj_wly_geo_slo_hin_nor_mol_amh_chh_prs_est_fbf_jav_spa_ind_jpn_tml_kor_lat_afr_ses_eng_tag_lit_sod_sun_mnd_por_cic_ger_aeg_glc_bul_cze_ben_qcu_rus_ita_ukr_swt_hau_fre_owc_mcd_mao_alb_bem_swe_tsw_mly_tha_heb_knd_xho_dyu_uzb_dut_urd_aze_zul_vie_gam_lda_ewe_igb	-0.629943526273726	-1.50477401662669	0.135770948593885
869	amr_ben_bam_por_sid_chh_heb_bul_uzb_aze_tsn_jav_swa_spa_mol_bsq_cze_anl_ses_cnt_svk_eng_ven_ger_yor_ita_fin_cic_dgb_hun_urd_aeg_geo_afr_swe_slo_pol_gam_hau_mcd_est_swt_sun_prs_ind_jpn_knd_kor_hin_scr_xho_fre_bat_arw_owc_mly_mnd_rom_moo_alb_tig_dut_bos_krd_lat_qcu_glc_guj_pan_zul_amh_ukr_wly_grk_mao_rus_bem_ctl_dyu_tag_tha_mlt_tml_igb_akn_azi_lit_nor_tur_tsw_vie_sod_ewe_fbf_lda	-1.48725324934635	-3.78842524329988	0.000268795568438028
870	sid_hin_lda_spa_gam_aeg_heb_ita_azi_aze_tsw_jav_bam_lit_svk_bsq_slo_hau_bem_mnd_scr_ctl_cic_nor_dyu_ukr_est_tsn_dgb_fin_bos_amr_geo_fre_afr_pol_rom_wly_owc_ger_hun_ven_mly_mol_tag_jpn_tml_kor_prs_urd_swt_dut_sun_eng_tig_mao_cnt_rus_yor_mcd_amh_krd_cze_ben_lat_qcu_pan_guj_glc_ses_chh_por_sod_bul_ind_swe_xho_grk_igb_bat_tha_anl_knd_swa_moo_uzb_arw_alb_tur_akn_vie_mlt_zul_fbf_ewe	-0.876629391408128	-2.11927715904593	0.0367312827419839
871	amr_rus_fbf_ger_chh_anl_sod_pol_tur_uzb_ses_tag_dgb_krd_lat_bsq_bul_amh_igb_mnd_nor_eng_moo_afr_lda_bos_hun_swt_tsn_est_lit_tig_geo_ctl_hin_ukr_scr_wly_sid_mcd_fin_akn_sun_prs_bat_jpn_knd_kor_svk_rom_tsw_cze_mao_spa_hau_jav_cnt_urd_zul_fre_gam_mol_alb_guj_por_qcu_grk_ita_arw_xho_owc_slo_mlt_dut_mly_ben_swa_glc_dyu_ind_tha_aeg_tml_bem_ewe_aze_swe_pan_azi_bam_vie_heb_yor_cic_ven	-1.12358298919888	-2.76443662081247	0.00687550215647388
872	heb_pan_xho_rus_anl_gam_amh_mcd_uzb_tur_yor_ind_tsn_lat_ger_bsq_nor_amr_ses_cnt_ukr_ita_swt_mol_akn_por_est_cic_moo_hun_cze_owc_geo_krd_scr_lit_urd_chh_hau_alb_fin_dgb_bat_spa_sun_jpn_knd_kor_slo_hin_lda_bos_mly_grk_tig_mao_mnd_afr_bam_dut_wly_eng_ben_ctl_bul_qcu_arw_swe_rom_bem_aeg_pol_sod_svk_tag_guj_dyu_glc_tsw_jav_tha_mlt_tml_zul_swa_azi_prs_fre_aze_igb_vie_sid_ven_ewe_fbf	0.0786525827438701	0.185155913521119	0.853509949709376
873	sod_ger_yor_bos_heb_amr_gam_slo_tur_azi_ewe_mly_swt_cze_mol_bsq_pan_wly_dgb_cnt_spa_eng_fbf_bul_dyu_hin_hun_bam_ses_est_urd_amh_geo_krd_prs_grk_afr_chh_mlt_guj_fin_lda_jav_ctl_mao_jpn_tml_kor_lat_arw_zul_por_ind_dut_hau_sun_mnd_ita_cic_lit_anl_rus_ben_alb_rom_qcu_ukr_svk_fre_bem_tig_mcd_aeg_glc_tag_pol_tsn_scr_akn_bat_tha_owc_knd_ven_tsw_uzb_nor_swe_aze_swa_vie_sid_xho_moo_igb	0.613651482105912	1.45024411381127	0.150354772597345
874	heb_glc_zul_mcd_sid_gam_amr_bul_tur_azi_swa_bat_bam_dut_pan_bsq_nor_mlt_dgb_mnd_svk_guj_tsn_ben_ses_swe_hun_akn_fbf_est_prs_tig_geo_bos_urd_afr_lat_owc_sod_ita_fin_lda_mao_rom_ind_jpn_tml_kor_grk_rus_swt_mol_tag_ger_amh_sun_cnt_alb_igb_arw_wly_ukr_fre_krd_pol_qcu_por_slo_cze_moo_hau_spa_chh_eng_jav_ctl_ven_scr_xho_mly_tha_anl_knd_dyu_ewe_aze_hin_lit_uzb_yor_vie_aeg_cic_tsw_bem	-0.720405825495612	-1.73046836513022	0.0868635403895846
875	heb_dut_dyu_svk_tig_gam_owc_lat_tur_azi_akn_mao_yor_cze_arw_bsq_hin_aeg_dgb_mnd_ben_glc_swt_alb_zul_bos_hun_ses_swa_fin_afr_chh_geo_prs_grk_eng_bul_hau_wly_urd_est_bem_ind_mol_mly_jpn_knd_kor_slo_krd_xho_ita_jav_nor_anl_sun_cnt_pol_cic_ger_amh_spa_ctl_rus_lit_qcu_por_pan_rom_bam_sod_fre_mlt_ukr_tag_mcd_fbf_swe_igb_bat_tha_sid_tml_ven_tsw_uzb_scr_guj_aze_lda_vie_amr_tsn_ewe_moo	-0.596938413128874	-1.42550745230116	0.157358344559352
876	aeg_mcd_xho_guj_gam_amh_amr_ctl_azi_tur_lda_jav_yor_alb_krd_bsq_lit_anl_tsn_cnt_glc_scr_igb_afr_zul_dut_est_ewe_cic_fin_fre_wly_geo_bos_ukr_grk_rom_chh_sid_ger_hun_akn_tag_pan_bat_jpn_tml_kor_mol_rus_dgb_lat_sun_arw_owc_mly_mnd_swe_ven_ita_hau_nor_prs_urd_hin_qcu_pol_eng_svk_bem_mlt_ben_tig_cze_mao_bul_moo_spa_ses_ind_tha_sod_knd_swt_swa_uzb_slo_por_aze_dyu_vie_heb_bam_fbf_tsw	-0.759714269142911	-1.82444803526005	0.0712953395577246
877	heb_arw_tsw_slo_wly_hau_mlt_rus_uzb_tur_yor_tag_bam_prs_cze_bsq_lit_gam_dgb_cnt_por_eng_moo_ctl_dyu_rom_est_xho_fbf_hun_spa_owc_geo_scr_hin_swe_ukr_chh_tig_ita_fin_igb_ind_pol_mly_jpn_knd_kor_pan_bos_zul_afr_jav_ben_sod_bat_mnd_urd_swa_dut_aeg_mcd_mol_nor_svk_qcu_glc_alb_guj_akn_anl_ger_amh_lat_mao_bul_ses_grk_ven_sun_tha_sid_tml_cic_bem_azi_fre_krd_aze_swt_vie_amr_tsn_lda_ewe	-0.0923950893695633	-0.218008504007394	0.827900128460839
878	tig_lat_xho_mol_amr_owc_anl_scr_azi_aze_moo_mao_dyu_slo_bul_bsq_prs_heb_tsn_mnd_arw_grk_cic_svk_ven_ger_fin_bam_swt_est_ukr_amh_geo_mcd_urd_ben_bos_sid_wly_rus_hun_yor_bat_eng_jav_jpn_knd_kor_hin_ctl_fbf_alb_sun_dut_mlt_mly_cnt_nor_zul_pan_chh_fre_lit_swe_ita_qcu_cze_spa_por_dgb_aeg_glc_gam_krd_tag_pol_swa_rom_ses_ind_tha_sod_tml_akn_igb_uzb_guj_afr_tur_bem_vie_hau_lda_ewe_tsw	0.275907445543874	0.649685898362033	0.51749663479169
879	amr_bul_fbf_arw_hau_aeg_tig_hin_aze_tur_swt_ind_ses_svk_lat_bsq_pol_chh_cic_cnt_rus_alb_moo_lit_akn_pan_hun_tsn_dgb_fin_slo_wly_geo_prs_urd_cze_fre_owc_amh_ukr_est_bem_bat_mol_jav_jpn_knd_kor_nor_afr_xho_ben_mao_guj_heb_sun_mnd_grk_swa_swe_sid_bos_eng_glc_krd_qcu_scr_rom_dut_ven_anl_mcd_gam_ita_mly_spa_dyu_por_tsw_tag_tha_sod_tml_zul_yor_uzb_ctl_ger_azi_bam_vie_mlt_igb_lda_ewe	-0.530381841704403	-1.26237211544047	0.209971327648386
880	amr_bul_tsn_hin_sod_hau_heb_lat_tur_azi_igb_jav_ses_krd_arw_bsq_scr_anl_bem_cnt_dut_ukr_ewe_svk_bam_ben_fin_lda_fbf_hun_cze_sid_geo_lit_alb_prs_spa_chh_aeg_rom_est_swt_mao_bos_sun_jpn_knd_kor_ita_eng_cic_swe_bat_rus_gam_tag_mnd_slo_xho_glc_tig_urd_guj_ctl_pol_qcu_ger_nor_mcd_moo_mlt_por_wly_mol_ind_fre_dgb_pan_tsw_mly_tha_amh_tml_akn_dyu_uzb_afr_grk_aze_yor_vie_owc_swa_zul_ven	-0.697535132225087	-1.66983496240201	0.0983147370505715
881	amr_spa_tsn_nor_hau_amh_mlt_slo_uzb_aze_ses_mly_zul_mcd_guj_bsq_bul_sid_yor_cnt_bos_afr_ewe_eng_dgb_rom_hun_igb_fbf_fin_por_anl_geo_prs_ctl_scr_swe_wly_chh_rus_est_tsw_jav_urd_mao_jpn_knd_kor_alb_fre_lda_dut_tag_pan_sod_bat_mnd_ger_swt_ukr_owc_lit_mol_ben_cze_qcu_krd_hin_lat_dyu_tig_arw_heb_glc_sun_ita_bam_pol_moo_ind_tha_gam_tml_akn_swa_azi_svk_grk_tur_xho_vie_aeg_cic_bem_ven	0.0103325584990302	0.0243486577527944	0.980626669879088
882	owc_bos_swa_lit_amh_aeg_gam_hin_uzb_azi_ses_mao_zul_ben_cze_bsq_fre_wly_tsw_cnt_rom_alb_dgb_afr_ven_glc_hun_fbf_cic_est_rus_sid_geo_pol_ctl_ger_ita_anl_tig_grk_fin_igb_mly_spa_tag_jpn_tml_kor_pan_lat_dyu_bul_sun_slo_amr_ind_mnd_mol_tsn_ukr_heb_urd_eng_swe_arw_qcu_guj_scr_svk_bam_sod_mcd_chh_por_bat_prs_moo_nor_swt_jav_tha_hau_knd_lda_yor_aze_krd_dut_tur_xho_vie_mlt_bem_akn_ewe	0.0180798198618336	0.0426054477446108	0.966107393194362
883	sid_mcd_bam_alb_amh_chh_heb_ctl_tur_uzb_swt_bat_zul_scr_rus_bsq_swe_amr_ewe_mnd_ita_nor_moo_afr_lda_grk_fin_tsw_dyu_hun_dut_anl_geo_mol_prs_spa_cze_sod_wly_fre_est_ses_ind_ger_jav_jpn_knd_kor_arw_lit_xho_eng_mly_ukr_mlt_mao_cnt_bul_akn_slo_tig_glc_svk_por_pan_qcu_guj_ben_krd_fbf_aeg_lat_gam_urd_tag_bos_dgb_pol_swa_sun_tha_hau_tml_ven_tsn_aze_rom_hin_azi_yor_vie_owc_cic_igb_bem	-0.349986963612068	-0.829371348083481	0.409018038149865
884	anl_arw_ven_swe_sid_mlt_wly_spa_azi_tur_igb_bat_dgb_pol_eng_bsq_rus_chh_dyu_mnd_alb_slo_tsn_urd_lda_mol_est_ewe_tsw_hun_nor_sod_geo_rom_ger_ita_svk_heb_gam_grk_fin_bam_mao_afr_tag_jpn_knd_kor_cze_ctl_fbf_por_jav_prs_hau_ind_cnt_pan_akn_lat_tig_dut_bos_glc_krd_qcu_ukr_fre_hin_zul_amh_bul_amr_mcd_sun_ben_swt_scr_swa_mly_tha_aeg_tml_xho_yor_aze_guj_lit_uzb_cic_vie_owc_bem_moo_ses	-0.559847521320987	-1.33404512630643	0.185446718269494
885	aeg_dut_fbf_por_chh_mlt_anl_ben_uzb_aze_swa_bat_dgb_bul_lit_bsq_urd_gam_igb_mnd_glc_grk_yor_rom_tsn_fre_est_ven_tsw_fin_pan_wly_geo_mcd_slo_eng_ukr_sod_heb_ctl_hun_zul_jav_cze_mly_jpn_tml_kor_krd_pol_dyu_bos_tag_rus_amr_sun_cnt_arw_cic_alb_amh_mol_lat_nor_scr_qcu_ger_ita_afr_moo_tig_swe_sid_guj_ind_prs_ewe_hin_swt_mao_tha_owc_knd_lda_ses_azi_svk_spa_tur_bem_vie_hau_bam_xho_akn	-0.65643960924377	-1.57073445031489	0.119640555669739
886	heb_ger_yor_fre_anl_chh_mlt_pol_azi_uzb_cic_mao_zul_ctl_bul_bsq_ita_amh_swa_mnd_mol_afr_tsn_dut_swt_ben_est_lda_fbf_hun_slo_gam_geo_spa_grk_guj_lit_sid_hau_mcd_fin_xho_mly_arw_sun_jpn_knd_kor_por_pan_tsw_urd_bat_lat_aeg_jav_cnt_ukr_bem_svk_amr_alb_glc_prs_cze_qcu_krd_nor_scr_ses_owc_rom_sod_hin_tag_rus_moo_swe_dgb_ind_tha_wly_tml_dyu_ewe_tur_eng_bos_aze_akn_vie_tig_ven_igb_bam	0.760449169318035	1.79969807227958	0.0751510949422086
887	amr_lat_lda_ger_heb_anl_tig_hin_tur_aze_akn_mao_dyu_mcd_arw_bsq_ben_sid_ses_cnt_urd_krd_tsn_rom_swt_slo_fin_yor_cic_hun_bos_wly_geo_ita_ukr_glc_grk_gam_sod_bul_est_xho_sun_guj_bat_jpn_knd_kor_nor_prs_zul_swe_tag_lit_chh_ind_mnd_ctl_igb_rus_aeg_eng_cze_mol_svk_qcu_spa_scr_afr_ewe_mlt_pan_hau_fre_mly_pol_dgb_dut_moo_jav_tha_owc_tml_fbf_bem_azi_alb_por_uzb_tsw_vie_amh_swa_bam_ven	0.398692177439888	0.939967436732338	0.349669300085639
888	aeg_cze_yor_grk_sid_owc_amr_lat_uzb_aze_lda_sun_ven_ben_ctl_bsq_arw_mlt_xho_cnt_alb_bul_ewe_urd_bem_lit_hun_cic_bam_est_svk_amh_geo_mcd_fre_scr_dut_chh_hau_glc_fin_tsn_jav_ukr_tag_jpn_tml_kor_rom_eng_akn_mol_ind_swe_sod_bat_mnd_slo_tsw_spa_tig_guj_hin_bos_ger_qcu_rus_krd_nor_ses_gam_pol_anl_pan_mly_ita_fbf_afr_dgb_mao_tha_wly_knd_zul_igb_azi_por_prs_tur_swt_vie_heb_moo_dyu_swa	-0.798787795730783	-1.92250505227664	0.0576025776990828
889	amh_cze_ewe_dut_mlt_gam_heb_lat_uzb_aze_cic_sun_ven_krd_ukr_bsq_urd_owc_dyu_mnd_slo_nor_dgb_ger_bam_glc_est_lda_swa_hun_prs_anl_geo_fre_swe_rom_afr_wly_amr_grk_fin_tsn_jav_ita_tag_jpn_knd_kor_alb_ctl_moo_rus_bat_bul_tig_ind_cnt_lit_tsw_scr_sid_ben_svk_pan_hin_qcu_arw_mcd_guj_zul_sod_mol_aeg_pol_mao_bos_akn_eng_ses_mly_tha_hau_tml_fbf_xho_azi_spa_por_tur_igb_vie_chh_swt_bem_yor	-0.767201712688079	-1.84808062765556	0.0677688461483432
890	sid_afr_bem_ben_heb_hau_sod_eng_uzb_aze_moo_bat_ewe_grk_ukr_bsq_prs_chh_swa_mnd_swe_mcd_xho_fre_igb_spa_hun_tsw_ven_est_rom_amr_geo_slo_bul_ger_cze_wly_anl_glc_fin_dyu_mly_hin_tag_jpn_tml_kor_scr_bos_ses_svk_ind_rus_aeg_mao_cnt_nor_lda_lat_amh_dut_guj_mol_pol_qcu_krd_por_alb_bam_mlt_lit_tig_pan_jav_ita_fbf_ctl_swt_sun_tha_gam_knd_dgb_tsn_azi_arw_urd_tur_cic_vie_owc_yor_akn_zul	-0.16863277377459	-0.397935479144518	0.691589742501097
891	sod_ben_swa_cze_wly_aeg_amr_ctl_aze_uzb_xho_jav_yor_hin_slo_bsq_guj_sid_akn_cnt_lat_swe_tsn_rom_igb_afr_fin_swt_zul_hun_glc_mlt_geo_ita_fre_rus_eng_anl_gam_mcd_est_moo_tag_prs_ind_jpn_tml_kor_pan_scr_lda_spa_mao_por_heb_bat_mnd_bul_ses_arw_owc_ukr_bos_pol_krd_qcu_lit_dut_nor_bam_amh_svk_hau_urd_sun_grk_tsw_mol_dyu_mly_tha_tig_knd_ven_ewe_azi_alb_ger_tur_fbf_vie_chh_cic_dgb_bem	-0.413508938279357	-0.981043133555334	0.32911674425374
892	chh_mcd_swa_ctl_sid_amh_hau_krd_tur_uzb_ses_mly_swt_alb_nor_bsq_glc_tig_zul_mnd_por_lat_tsw_fre_ewe_cze_est_tsn_ven_hun_bos_anl_geo_dut_swe_slo_ita_gam_wly_bul_fin_moo_ind_afr_sun_jpn_tml_kor_prs_pol_dyu_scr_jav_urd_amr_tag_cnt_ben_fbf_spa_sod_eng_hin_rus_ger_qcu_arw_guj_pan_lda_heb_mol_mlt_ukr_bat_svk_xho_lit_yor_mao_tha_owc_knd_akn_igb_azi_rom_grk_aze_cic_vie_aeg_bem_bam_dgb	0.0115153183957195	0.0271504980139277	0.978397873832592
893	anl_svk_dgb_slo_heb_owc_amr_pan_aze_uzb_ven_ind_bam_glc_lit_bsq_ben_aeg_ewe_cnt_mcd_spa_swt_prs_moo_pol_hun_zul_cic_est_rus_gam_geo_afr_por_rom_eng_wly_tig_dut_fin_tsn_sun_grk_bat_jpn_knd_kor_hin_lat_xho_fre_mly_ukr_hau_jav_mnd_alb_ses_arw_chh_nor_ctl_cze_scr_qcu_mol_ita_guj_swa_mlt_krd_sod_swe_mao_bul_bem_ger_tsw_tag_tha_amh_tml_yor_akn_azi_urd_bos_tur_lda_vie_sid_fbf_dyu_igb	-0.473184381410979	-1.12307392078475	0.264296992637945
894	sod_nor_fbf_lit_amh_sid_heb_cze_aze_azi_akn_ind_yor_prs_pan_bsq_swe_hau_bam_mnd_alb_slo_tsw_ger_ewe_krd_est_swt_swa_fin_eng_chh_geo_ben_bos_fre_bul_amr_owc_mol_hun_igb_mly_ctl_jav_jpn_knd_kor_dut_por_ven_ita_bat_glc_aeg_sun_cnt_grk_ses_urd_mlt_afr_scr_mcd_rus_qcu_guj_hin_svk_bem_wly_lat_tig_pol_tag_spa_moo_ukr_xho_mao_tha_gam_tml_tsn_zul_uzb_rom_arw_tur_lda_vie_anl_dgb_cic_dyu	-0.379506155883044	-0.899790857440805	0.370555554906685
895	amh_krd_igb_ukr_sid_aeg_tig_dut_aze_tur_zul_ind_moo_pol_ben_bsq_ctl_wly_fbf_mnd_svk_glc_swt_ger_swa_slo_hun_tsn_yor_est_guj_heb_geo_prs_arw_lit_bos_chh_amr_pan_fin_akn_mly_lat_jav_jpn_tml_kor_scr_swe_ven_nor_sun_afr_sod_bat_cnt_mcd_bem_mol_gam_hin_rom_por_rus_qcu_eng_urd_ita_bam_anl_spa_mlt_alb_mao_cze_xho_grk_dyu_tag_tha_owc_knd_ewe_lda_azi_fre_bul_uzb_dgb_vie_hau_tsw_ses_cic	-0.272644705178705	-0.64459652606186	0.520775515384209
896	tig_swe_ses_slo_sid_wly_anl_ctl_uzb_azi_swt_mao_ewe_fre_grk_bsq_afr_hau_cic_cnt_dut_mcd_swa_scr_akn_glc_fin_tsw_ven_est_alb_gam_geo_bos_prs_lit_pol_amr_aeg_pan_hun_tsn_sun_rus_jav_jpn_knd_kor_ita_por_bam_svk_ind_nor_amh_bat_mnd_ben_lda_krd_chh_lat_rom_mol_ukr_qcu_spa_bul_eng_bem_mlt_guj_owc_ger_mly_arw_igb_urd_xho_tag_tha_sod_tml_dyu_fbf_aze_hin_cze_tur_dgb_vie_heb_yor_zul_moo	-0.426856410882742	-1.01286282690415	0.313753614951271
897	amr_grk_tsn_afr_mlt_wly_chh_bos_aze_azi_lda_bat_fbf_hin_bul_bsq_scr_hau_swa_cnt_por_lit_dyu_mcd_akn_svk_fin_ewe_bam_hun_spa_anl_geo_prs_dut_urd_rus_owc_tig_nor_est_dgb_jav_krd_mly_jpn_tml_kor_rom_cze_tsw_eng_ind_ben_gam_mao_mnd_pol_xho_alb_heb_glc_swe_fre_ukr_qcu_ita_ger_arw_zul_amh_ctl_sid_slo_tag_pan_cic_guj_yor_sun_tha_sod_knd_ses_ven_uzb_mol_lat_tur_moo_vie_aeg_igb_swt_bem	-0.843437741827965	-2.03814980061318	0.0443748264474115
898	mlt_bos_lda_glc_gam_sod_sid_ben_tur_uzb_bem_jav_tsw_cze_scr_bsq_dut_aeg_akn_cnt_nor_bul_xho_lit_swa_pan_hun_yor_igb_fin_swe_chh_geo_urd_spa_rom_svk_anl_amh_ctl_est_fbf_ind_por_bat_jpn_knd_kor_ger_mcd_dyu_lat_sun_hin_owc_mly_mnd_guj_cic_eng_amr_ukr_ita_slo_grk_qcu_pol_arw_afr_moo_heb_prs_hau_fre_mao_mol_ven_rus_dgb_tag_tha_tig_tml_bam_zul_azi_krd_alb_aze_ewe_vie_wly_tsn_ses_swt	-0.0285942808359237	-0.0674432517638821	0.94637362314528
899	owc_cze_yor_bos_chh_wly_anl_pol_aze_tur_akn_ind_fbf_ben_ita_bsq_mcd_gam_ven_cnt_ukr_spa_dgb_afr_swt_krd_hun_lda_ses_est_grk_amr_geo_prs_slo_guj_eng_sid_aeg_swe_fin_igb_tag_por_jav_jpn_tml_kor_lit_hin_cic_bul_mao_scr_heb_sun_mnd_arw_tsw_glc_mlt_lat_ctl_alb_svk_qcu_fre_nor_mol_swa_tig_urd_amh_ger_mly_rus_zul_dut_bam_bat_tha_hau_knd_xho_moo_azi_pan_rom_uzb_tsn_vie_sod_ewe_bem_dyu	-0.457879822123303	-1.08735884505195	0.279688354744677
900	chh_swe_igb_slo_sod_heb_sid_krd_tur_uzb_ewe_tag_cic_scr_por_bsq_ctl_aeg_bem_cnt_guj_cze_dgb_ukr_tsw_eng_hun_ses_bam_fin_rus_anl_geo_hin_spa_afr_ita_amh_gam_lit_est_ven_mao_lat_bat_jpn_tml_kor_bul_pol_swt_fre_ind_rom_mlt_jav_mnd_prs_fbf_pan_owc_urd_grk_alb_mol_qcu_glc_dut_svk_dyu_amr_nor_tig_bos_sun_ger_zul_ben_lda_mly_tha_hau_knd_moo_swa_aze_arw_mcd_azi_xho_vie_wly_yor_akn_tsn	-0.303058249189704	-0.71670051870405	0.475354948503942
901	wly_ita_tsw_alb_owc_aeg_sod_swe_uzb_tur_fbf_tag_cic_lit_rus_bsq_prs_amh_akn_cnt_grk_pol_xho_rom_dgb_slo_est_ses_tsn_hun_spa_mlt_geo_scr_hin_ukr_ger_chh_heb_guj_fin_swt_jav_nor_bat_jpn_tml_kor_svk_ben_bem_glc_sun_cze_sid_mao_mnd_arw_ewe_bos_anl_dut_krd_bul_mol_qcu_afr_ctl_por_swa_tig_mcd_amr_fre_ind_urd_zul_pan_lda_mly_tha_hau_knd_ven_dyu_aze_eng_lat_azi_bam_vie_gam_moo_igb_yor	-0.222841955174077	-0.526171254807992	0.600021790440978
902	heb_lat_moo_ben_chh_wly_aeg_arw_aze_tur_swt_tag_tsn_fre_urd_bsq_spa_mlt_fbf_cnt_swe_mol_ewe_prs_cic_pol_est_bem_dyu_hun_scr_hau_geo_bos_krd_ukr_nor_amh_gam_por_fin_ses_ind_rom_mly_jpn_tml_kor_lit_cze_xho_glc_mao_guj_owc_jav_mnd_alb_swa_eng_tig_bul_grk_pan_svk_qcu_dut_rus_mcd_tsw_sod_hin_amr_ctl_sun_ger_lda_afr_igb_bat_tha_sid_knd_dgb_bam_azi_ita_slo_uzb_yor_vie_anl_zul_ven_akn	-0.392595861170763	-0.931073110334331	0.354226450649929
[truncated: 98 more rows]
