# Supplementary material for: Future Tense and Economic Decisions: Controlling for Cultural Evolution
Source: PLoS One. 2015 Jul 17;10(7):e0132145. doi: 10.1371/journal.pone.0132145 (PMC4506144; doi:10.1371/journal.pone.0132145)
Supplement: S8 Appendix — See README files within the various sub-folders. (ZIP) [file pone.0132145.s008.zip › S3_Code/Residuals_new/PGLS/PermuteResults/permute_B_SavingsWITHINFAM_88000.csv]

	ftr	r	t	p
1	tig_lat_ven_prs_gam_chh_aeg_swe_uzb_tur_tsw_ind_xho_spa_rus_bsq_mcd_hau_ewe_cnt_slo_hin_swt_pan_yor_bul_fin_tsn_ses_hun_nor_owc_geo_ger_cze_svk_alb_amr_sod_urd_est_zul_bat_mol_mao_jpn_tml_kor_eng_ben_fbf_ukr_tag_por_wly_jav_mnd_ctl_bam_pol_mlt_guj_rom_afr_fre_qcu_dut_scr_bos_lda_anl_krd_heb_arw_sun_ita_igb_glc_dyu_mly_tha_sid_knd_bem_dgb_aze_lit_grk_azi_akn_vie_amh_moo_swa_cic	-0.307316857153048	-0.726969612164449	0.469070564153709
2	sid_hin_igb_lit_wly_sod_owc_guj_azi_aze_ven_bat_swt_ita_ctl_bsq_slo_gam_ses_cnt_ger_arw_swa_eng_bam_fre_hun_dgb_fbf_fin_bos_anl_geo_spa_cze_swe_scr_chh_tig_urd_est_cic_tag_rus_ind_jpn_knd_kor_pol_mcd_ewe_dut_sun_nor_amh_jav_mnd_alb_tsn_mol_amr_ukr_pan_lat_rom_qcu_glc_prs_krd_zul_aeg_grk_heb_svk_mly_afr_dyu_por_akn_mao_tha_mlt_tml_lda_xho_tur_ben_bul_uzb_bem_vie_hau_yor_tsw_moo	0.266170855209624	0.627292075165311	0.532004890805761
3	sod_rom_dyu_bos_aeg_amh_sid_slo_tur_azi_dgb_bat_bam_fre_scr_bsq_rus_hau_lda_cnt_ben_alb_tsw_hin_xho_mcd_hun_ven_yor_est_grk_heb_geo_krd_pol_afr_pan_mlt_anl_ukr_fin_fbf_mao_bul_mly_jpn_knd_kor_swe_dut_zul_mol_sun_guj_gam_ind_mnd_eng_tsn_lat_amr_urd_por_nor_svk_qcu_ita_glc_lit_moo_tig_cze_owc_ger_jav_prs_bem_arw_ses_tag_tha_chh_tml_swa_cic_aze_spa_ctl_uzb_igb_vie_wly_swt_akn_ewe	-0.12260228763837	-0.289120088382088	0.773132997112776
4	heb_rom_zul_mcd_anl_mlt_gam_grk_uzb_azi_tsn_tag_moo_ger_guj_bsq_lit_wly_fbf_cnt_bul_dut_xho_afr_dyu_alb_hun_tsw_ewe_fin_swe_hau_geo_lat_urd_krd_ben_amr_owc_ctl_est_bam_sun_fre_mly_jpn_knd_kor_hin_ita_ses_por_mao_glc_sod_ind_mnd_eng_igb_pan_chh_nor_rus_bos_scr_qcu_mol_slo_ukr_lda_sid_spa_amh_pol_bat_prs_yor_cze_akn_jav_tha_tig_tml_dgb_bem_tur_svk_arw_aze_ven_vie_aeg_swt_swa_cic	-0.0710767122628931	-0.167621018759265	0.867245395704293
5	chh_por_dgb_pol_mlt_sid_owc_rus_tur_aze_yor_jav_ses_dut_svk_bsq_arw_anl_igb_mnd_lat_mcd_lda_ctl_tsw_swe_hun_akn_moo_fin_scr_hau_geo_spa_grk_cze_bul_gam_amh_alb_est_ewe_tag_ukr_bat_jpn_knd_kor_ben_fre_ven_afr_sun_guj_heb_mly_cnt_nor_dyu_lit_aeg_slo_ger_hin_rom_qcu_ita_prs_krd_bem_sod_bos_wly_eng_mao_glc_fbf_pan_xho_ind_tha_amr_tml_bam_cic_uzb_mol_urd_azi_zul_vie_tig_swa_swt_tsn	0.57360767730003	1.35483217836758	0.178753105198171
6	chh_por_tsw_cze_aeg_amr_mlt_spa_aze_uzb_tsn_sun_xho_rom_hin_bsq_eng_wly_zul_cnt_ita_mcd_swa_bul_lda_lit_est_akn_ewe_hun_dut_heb_geo_pan_svk_alb_slo_anl_owc_scr_fin_bam_mly_prs_ind_jpn_tml_kor_urd_lat_moo_ctl_tag_guj_sid_mao_mnd_swe_fbf_afr_sod_arw_ben_krd_fre_qcu_ukr_ger_rus_swt_tig_nor_gam_glc_bat_bos_dyu_pol_bem_jav_tha_hau_knd_dgb_cic_azi_grk_mol_tur_ses_vie_amh_igb_ven_yor	-0.163075931299956	-0.384940785369571	0.701160225573834
7	gam_prs_lda_slo_wly_amr_aeg_ben_tur_aze_bem_tag_yor_bos_urd_bsq_arw_anl_bam_mnd_krd_pol_fbf_nor_ven_swe_hun_dgb_igb_fin_fre_sod_geo_scr_guj_afr_dut_tig_sid_lat_est_ses_bat_mcd_mly_jpn_tml_kor_eng_ctl_tsn_rom_sun_pan_hau_jav_cnt_ukr_moo_rus_mlt_bul_lit_mol_spa_qcu_cze_ger_grk_tsw_heb_alb_amh_glc_ind_ita_ewe_por_dyu_mao_tha_chh_knd_akn_swt_uzb_svk_hin_azi_xho_vie_owc_swa_zul_cic	-0.165752349654677	-0.391166458313289	0.696568941086978
8	wly_ben_dyu_hin_owc_amh_anl_pan_azi_tur_cic_bat_dgb_pol_glc_bsq_urd_aeg_bam_mnd_por_krd_swa_lat_yor_afr_hun_swt_igb_fin_ita_sod_geo_arw_dut_ctl_mcd_chh_amr_mol_est_ven_jav_lit_mao_jpn_tml_kor_rus_slo_bem_bos_mly_swe_sid_tag_cnt_prs_ses_ukr_heb_scr_spa_bul_guj_qcu_eng_alb_rom_moo_gam_grk_hau_nor_ind_ger_zul_cze_akn_sun_tha_mlt_knd_tsw_tsn_uzb_svk_fre_aze_ewe_vie_tig_xho_lda_fbf	-0.332250541370342	-0.785536245159468	0.434135977756481
9	mlt_lit_dyu_ita_chh_anl_wly_rom_aze_azi_moo_ind_dgb_swe_bul_bsq_svk_owc_fbf_mnd_ctl_fre_akn_pol_ses_rus_est_tsn_tsw_hun_krd_tig_geo_lat_ukr_scr_eng_amr_heb_spa_fin_bam_mly_pan_tag_jpn_tml_kor_bos_mcd_ewe_afr_sun_prs_aeg_mao_cnt_nor_cic_hin_amh_dut_grk_ger_glc_qcu_slo_urd_cze_igb_hau_arw_sod_alb_bat_mol_zul_guj_swa_jav_tha_gam_knd_ven_swt_tur_ben_por_uzb_lda_vie_sid_yor_xho_bem	0.0558844045533574	0.131603125274531	0.89558250297492
10	chh_lat_ewe_rus_gam_anl_heb_por_aze_tur_igb_jav_ven_guj_lit_bsq_prs_mlt_swa_mnd_pan_ita_yor_afr_lda_glc_est_bem_cic_fin_mcd_sod_geo_urd_hin_rom_grk_owc_wly_svk_hun_tsn_mao_arw_tag_jpn_knd_kor_nor_eng_dyu_krd_mly_swe_aeg_bat_cnt_spa_zul_cze_hau_bos_pol_ctl_bul_qcu_ger_fre_slo_swt_sid_scr_amh_ben_sun_ukr_dgb_dut_moo_ind_tha_tig_tml_bam_ses_azi_mol_alb_uzb_fbf_vie_amr_akn_xho_tsw	0.102565771502471	0.241428025126568	0.809754907474364
11	aeg_pan_fbf_nor_mlt_amh_sid_ukr_aze_uzb_ewe_mao_moo_bul_fre_bsq_lat_owc_ses_cnt_grk_krd_dyu_pol_cic_rus_hun_akn_ven_est_lit_tig_geo_prs_svk_hin_ger_amr_gam_urd_fin_dgb_mly_glc_tag_jpn_knd_kor_cze_ctl_bem_swe_jav_afr_heb_sun_mnd_mcd_swt_slo_sod_ita_guj_spa_scr_qcu_arw_ben_por_xho_wly_dut_hau_mol_bat_bos_igb_eng_bam_ind_tha_chh_tml_yor_tsn_azi_alb_rom_tur_tsw_vie_anl_swa_lda_zul	-0.534859142347461	-1.27455384495305	0.205642632921055
12	heb_glc_dyu_eng_sod_sid_anl_urd_azi_tur_moo_ind_xho_fre_swe_bsq_rus_hau_ewe_cnt_ger_lit_dgb_grk_lda_krd_est_zul_ven_hun_ukr_aeg_geo_rom_pol_ita_arw_mlt_wly_hin_fin_igb_bat_nor_sun_jpn_tml_kor_dut_ben_cic_prs_mly_guj_tig_mao_mnd_pan_swt_mcd_amh_scr_spa_ctl_svk_qcu_bos_bul_mol_ses_chh_slo_gam_por_tag_alb_akn_lat_tsn_jav_tha_amr_knd_tsw_bam_aze_cze_afr_uzb_yor_vie_owc_fbf_swa_bem	-0.914882785582324	-2.21535735603072	0.0291766580168584
13	gam_bos_yor_mol_amh_tig_mlt_ita_uzb_tur_moo_ind_swa_grk_prs_bsq_mcd_hau_ewe_mnd_fre_slo_dgb_dut_xho_pol_hun_tsw_ses_est_lit_anl_geo_rom_glc_spa_urd_sod_amr_ben_fin_lda_mao_svk_jav_jpn_knd_kor_bul_por_akn_krd_mly_rus_owc_tag_cnt_alb_fbf_hin_heb_lat_scr_guj_afr_qcu_nor_ger_pan_igb_sid_eng_chh_ukr_sun_ctl_bem_cze_dyu_bat_tha_aeg_tml_zul_tsn_azi_swe_arw_aze_swt_vie_wly_ven_bam_cic	-0.458532148759409	-1.08884619569222	0.279035274488325
14	chh_slo_ses_mcd_amh_anl_heb_afr_aze_azi_swa_bat_igb_lat_pan_bsq_mol_hau_lda_cnt_dut_krd_yor_alb_tsn_ger_est_zul_dyu_hun_bos_tig_geo_grk_svk_ctl_fre_wly_owc_prs_fin_cic_mao_rus_ind_jpn_tml_kor_rom_hin_xho_swe_mly_pol_aeg_jav_mnd_ita_moo_guj_gam_glc_lit_nor_scr_qcu_cze_bul_spa_swt_sod_ben_amr_urd_tag_ukr_ven_por_ewe_sun_tha_mlt_knd_bam_dgb_uzb_eng_arw_tur_tsw_vie_sid_fbf_akn_bem	-0.303231598323872	-0.718915453898188	0.473995515166208
15	aeg_spa_ven_bos_sid_tig_amr_scr_uzb_tur_yor_mly_tsn_alb_ita_bsq_cze_chh_bem_mnd_krd_rus_swa_pol_zul_glc_hun_igb_moo_est_dut_anl_geo_pan_ctl_ben_urd_wly_heb_lit_fin_ses_bat_afr_sun_jpn_knd_kor_ukr_por_cic_rom_jav_svk_owc_tag_cnt_mcd_swt_hin_sod_guj_swe_grk_lat_qcu_arw_bul_mol_ewe_gam_prs_amh_slo_mao_ger_akn_eng_dyu_ind_tha_hau_tml_tsw_lda_azi_fre_nor_aze_bam_vie_mlt_fbf_xho_dgb	-0.478652632730614	-1.13787206434915	0.25809688336178
16	heb_cze_igb_ger_aeg_amh_sid_slo_azi_tur_bem_mao_ven_krd_mcd_bsq_bos_anl_xho_cnt_arw_glc_tsw_urd_cic_pan_est_zul_fbf_hun_guj_amr_geo_mol_fre_nor_dut_hau_gam_ben_fin_moo_ind_por_jav_jpn_knd_kor_lit_alb_swa_ukr_mly_scr_owc_bat_mnd_ctl_lda_spa_sod_hin_swe_prs_lat_qcu_afr_pol_grk_yor_wly_ita_chh_rus_tag_bul_swt_svk_bam_sun_tha_mlt_tml_ses_akn_uzb_eng_rom_aze_dgb_vie_tig_ewe_dyu_tsn	-0.388153949625368	-0.920200838177175	0.359848575752227
17	aeg_scr_ewe_cze_anl_sod_tig_guj_azi_aze_cic_jav_tsw_ben_bos_bsq_afr_sid_moo_mnd_krd_svk_akn_eng_bem_prs_est_bam_zul_hun_glc_heb_geo_spa_pan_mcd_arw_chh_gam_rom_fin_yor_bat_ukr_mao_jpn_knd_kor_mol_nor_lda_lit_tag_pol_amr_mly_cnt_hin_igb_swe_hau_rus_dut_lat_ita_qcu_fre_slo_ger_ses_amh_grk_wly_urd_ind_alb_fbf_ctl_xho_sun_tha_owc_tml_swt_ven_uzb_bul_por_tur_swa_vie_mlt_dgb_tsn_dyu	-0.398923715844791	-0.946910322968566	0.346138399255812
18	mlt_mol_bam_glc_tig_aeg_sid_bul_aze_azi_zul_ind_ewe_lit_ukr_bsq_ben_chh_cic_cnt_cze_dut_moo_bos_swa_slo_fin_dyu_lda_hun_hin_anl_geo_fre_prs_pan_nor_wly_amh_swe_est_ven_bat_spa_jav_jpn_tml_kor_rom_pol_dgb_grk_mly_alb_hau_mao_mnd_ita_fbf_rus_amr_eng_urd_krd_scr_qcu_por_lat_afr_bem_sod_ger_owc_mcd_tag_guj_ses_arw_swt_sun_tha_gam_knd_tsn_akn_uzb_ctl_svk_tur_xho_vie_heb_igb_yor_tsw	0.0450921422536592	0.106202620386031	0.915650340166706
19	mlt_swe_yor_nor_tig_amr_hau_ben_uzb_tur_lda_mly_bam_pol_lat_bsq_svk_sid_ven_cnt_urd_grk_dyu_fre_fbf_glc_hun_ewe_bem_fin_alb_anl_geo_hin_cze_ctl_por_aeg_sod_ger_est_swt_jav_rus_sun_jpn_knd_kor_bul_dut_tsn_mol_mao_krd_chh_bat_mnd_ukr_dgb_arw_owc_eng_scr_lit_prs_qcu_ita_pan_afr_moo_heb_guj_wly_bos_ind_spa_akn_slo_cic_tag_tha_amh_tml_tsw_ses_aze_rom_mcd_azi_xho_vie_gam_swa_igb_zul	-0.936581379411829	-2.28368829321901	0.0246662434519736
20	amh_dut_tsw_nor_anl_sid_mlt_slo_azi_uzb_lda_sun_swt_ger_mol_bsq_ukr_tig_swa_mnd_ita_rom_xho_scr_igb_bul_fin_ses_zul_est_prs_chh_geo_glc_fre_guj_pol_amr_gam_ctl_hun_akn_mao_lat_tag_jpn_knd_kor_krd_grk_cic_ben_mly_spa_wly_bat_cnt_svk_ewe_afr_owc_mcd_eng_rus_pan_qcu_swe_alb_bos_ven_heb_por_sod_urd_ind_cze_dgb_hin_moo_jav_tha_aeg_tml_yor_dyu_tur_lit_arw_aze_fbf_vie_hau_tsn_bam_bem	-0.422389178623551	-1.00223697555918	0.318829770320987
21	sod_glc_akn_eng_amh_aeg_amr_prs_tur_azi_ven_tag_moo_guj_arw_bsq_mol_gam_swt_cnt_scr_swe_bam_por_fbf_rus_est_zul_ses_fin_alb_anl_geo_grk_dut_ben_pol_wly_chh_ctl_hun_igb_bat_hin_sun_jpn_tml_kor_lat_krd_dgb_slo_ind_ita_heb_mly_mnd_fre_tsn_ger_mlt_rom_svk_bul_mcd_qcu_lit_spa_nor_ewe_sid_urd_hau_cze_mao_pan_cic_bos_lda_jav_tha_owc_knd_yor_bem_uzb_ukr_afr_aze_tsw_vie_tig_dyu_swa_xho	-0.177160793203511	-0.418137711476395	0.676810368040943
22	anl_glc_dyu_alb_sod_heb_amh_ger_azi_tur_moo_ind_swa_eng_scr_bsq_lat_amr_akn_mnd_prs_ctl_yor_pol_ses_swe_fin_zul_tsn_hun_ukr_sid_geo_pan_grk_lit_arw_owc_chh_hin_est_tsw_mly_fre_tag_jpn_knd_kor_urd_rus_lda_ita_bat_nor_mlt_sun_cnt_slo_igb_bul_aeg_ben_spa_cze_bos_qcu_krd_afr_dut_ewe_hau_mol_tig_por_mao_mcd_bem_guj_cic_jav_tha_wly_tml_ven_xho_uzb_svk_rom_aze_bam_vie_gam_swt_fbf_dgb	0.402371185250498	0.948071240694141	0.345550258388464
23	hau_grk_ven_rom_amr_wly_tig_arw_aze_azi_dgb_mao_akn_bos_lit_bsq_ctl_mlt_lda_cnt_dut_afr_ewe_por_cic_guj_est_igb_bam_hun_mcd_sod_geo_mol_swe_fre_ukr_chh_amh_alb_fin_ses_jav_ita_sun_jpn_tml_kor_glc_pan_yor_bul_mly_lat_aeg_ind_mnd_prs_bem_hin_heb_nor_svk_slo_cze_qcu_rus_eng_krd_xho_gam_ger_sid_pol_bat_urd_tsn_scr_swt_tag_tha_owc_knd_tsw_dyu_tur_ben_spa_uzb_moo_vie_anl_zul_fbf_swa	-0.257178574691788	-0.607920363098885	0.544722016983348
24	amh_fre_lda_lit_sid_owc_heb_svk_tur_uzb_dgb_bat_yor_por_arw_bsq_eng_aeg_bem_mnd_ctl_urd_fbf_swe_swa_guj_hun_ewe_bam_fin_mol_tig_geo_bul_krd_afr_dut_mlt_gam_spa_est_cic_tag_glc_sun_jpn_tml_kor_nor_rom_swt_scr_mao_ita_anl_mly_cnt_ger_igb_rus_sod_grk_prs_ukr_pol_qcu_slo_ben_pan_akn_wly_cze_hau_lat_ind_alb_dyu_bos_moo_jav_tha_amr_knd_tsw_zul_aze_mcd_hin_azi_ven_vie_chh_ses_xho_tsn	-0.00817426416629407	-0.0192345380919273	0.984695211910806
25	aeg_rom_dyu_pol_chh_sid_owc_bul_azi_uzb_ses_tag_bam_afr_por_bsq_guj_mlt_yor_mnd_urd_lit_tsn_bos_cic_prs_hun_xho_swt_est_swe_amr_geo_ger_alb_svk_fre_hau_gam_grk_fin_fbf_jav_cze_mao_jpn_tml_kor_glc_lat_swa_scr_ind_ukr_heb_sun_cnt_spa_igb_mol_tig_dut_rus_nor_ita_qcu_eng_mcd_pan_ewe_anl_arw_sod_krd_bat_ctl_ven_ben_tsw_mly_tha_wly_knd_bem_moo_aze_slo_hin_tur_dgb_vie_amh_lda_zul_akn	-0.355632831525776	-0.842600284349003	0.401613804351917
26	hau_prs_dyu_swe_gam_owc_chh_alb_uzb_aze_tsw_mly_dgb_urd_por_bsq_ben_amr_swa_cnt_mol_arw_lda_svk_ses_spa_est_ven_bem_hun_eng_amh_geo_hin_scr_pan_grk_sid_sod_cze_fin_swt_jav_krd_tag_jpn_tml_kor_lit_ger_igb_mcd_bat_afr_aeg_mao_mnd_bos_akn_bul_heb_lat_fre_glc_guj_qcu_slo_nor_rom_xho_anl_ctl_mlt_ita_ind_pol_tsn_ukr_bam_sun_tha_tig_knd_yor_zul_tur_dut_rus_azi_fbf_vie_wly_ewe_cic_moo	0.906230248633288	2.16515782411143	0.0329349085150833
27	tig_eng_dgb_swe_amh_mlt_amr_afr_aze_uzb_bam_tag_akn_svk_dut_bsq_urd_aeg_xho_mnd_ben_pol_dyu_rus_tsn_glc_fin_ven_cic_hun_grk_sod_geo_arw_cze_bos_slo_wly_heb_hin_est_ewe_bat_spa_jav_jpn_knd_kor_lat_ger_ses_guj_ind_rom_chh_mao_cnt_alb_tsw_scr_owc_bul_prs_mcd_mol_qcu_lit_pan_fre_bem_gam_ukr_hau_nor_sun_ctl_zul_por_igb_mly_tha_anl_tml_moo_swt_azi_krd_ita_tur_yor_vie_sid_fbf_lda_swa	-1.10390433152968	-2.70862241756583	0.00804245207829979
28	mlt_ctl_moo_guj_chh_gam_amr_eng_aze_azi_ses_mao_tsn_mol_cze_bsq_ben_owc_ven_mnd_rom_hin_tsw_rus_yor_pan_est_swa_xho_fin_mcd_anl_geo_alb_spa_arw_swe_sid_wly_fre_hun_bem_bat_lit_tag_jpn_tml_kor_bul_ger_zul_dut_ind_afr_heb_mly_cnt_bos_akn_scr_sod_ukr_por_krd_svk_qcu_nor_urd_glc_bam_hau_lat_aeg_ita_sun_slo_dyu_grk_fbf_jav_tha_amh_knd_cic_ewe_uzb_prs_pol_tur_dgb_vie_tig_swt_igb_lda	0.352235140930396	0.829387730257561	0.409008818286577
29	tig_spa_tsn_mol_chh_heb_amr_lit_uzb_tur_swa_mly_zul_rom_eng_bsq_pol_amh_moo_cnt_scr_ukr_bam_alb_igb_nor_fin_ewe_swt_est_slo_wly_geo_fre_guj_svk_urd_hau_anl_mcd_hun_bem_tag_cze_jav_jpn_knd_kor_dut_swe_yor_lat_ind_bul_sid_bat_mnd_prs_dgb_afr_owc_krd_glc_arw_pan_qcu_ger_grk_ita_ses_aeg_por_mlt_ben_mao_hin_xho_ctl_tsw_sun_tha_gam_tml_akn_cic_azi_rus_bos_aze_lda_vie_sod_dyu_fbf_ven	-0.492175947950829	-1.17384141519786	0.243455886328876
30	owc_cze_bam_afr_chh_amh_wly_pan_tur_uzb_dyu_ind_fbf_mcd_rom_bsq_rus_tig_ewe_cnt_swe_guj_dgb_ukr_swt_lat_est_swa_moo_hun_urd_heb_geo_por_ita_svk_ger_sod_hau_slo_fin_tsn_mly_eng_mao_jpn_tml_kor_bul_mol_akn_lit_tag_ctl_sid_sun_mnd_alb_yor_nor_aeg_pol_scr_fre_grk_qcu_ben_spa_bos_ven_amr_krd_anl_arw_bat_dut_zul_hin_igb_jav_tha_mlt_knd_cic_xho_aze_glc_prs_azi_bem_vie_gam_ses_tsw_lda	0.223681252596322	0.52690583531848	0.599513569350323
31	heb_prs_ses_rus_amr_wly_sod_ger_azi_uzb_swa_sun_tsw_grk_urd_bsq_swe_hau_fbf_cnt_mol_scr_dyu_slo_moo_cze_fin_ewe_swt_hun_alb_anl_geo_glc_ukr_ben_pol_owc_mlt_rom_est_tsn_ind_krd_mao_jpn_knd_kor_nor_ctl_dgb_ita_tag_mcd_amh_jav_mnd_eng_lda_svk_sid_fre_bul_dut_lat_qcu_lit_por_hin_yor_aeg_spa_tig_guj_bat_arw_zul_bos_xho_mly_tha_gam_tml_akn_bem_aze_afr_pan_tur_bam_vie_chh_ven_igb_cic	-0.583866264028766	-1.39530031117513	0.166248311052096
32	amh_scr_tsn_cze_chh_gam_owc_por_aze_tur_xho_bat_moo_rom_ukr_bsq_bos_sid_ewe_mnd_pol_bul_swa_swe_swt_svk_est_akn_bem_hun_grk_amr_geo_arw_rus_guj_ger_wly_heb_mol_fin_yor_mao_glc_jav_jpn_knd_kor_eng_mcd_dgb_nor_ind_fre_tig_mly_cnt_slo_zul_urd_anl_ita_lit_ctl_spa_qcu_afr_dut_alb_tsw_sod_hin_hau_prs_tag_pan_ven_krd_lda_sun_tha_mlt_tml_igb_cic_azi_lat_ben_uzb_bam_vie_aeg_dyu_ses_fbf	0.43342963249964	1.02586693313836	0.307615245010794
33	mlt_rom_cic_fre_aeg_anl_wly_bos_uzb_tur_lda_bat_ven_krd_lit_bsq_eng_tig_tsn_cnt_pol_lat_bem_mol_fbf_dut_fin_zul_swa_hun_por_heb_geo_hin_arw_urd_ctl_sid_amr_slo_est_dyu_mly_afr_ind_jpn_tml_kor_alb_mcd_ses_nor_tag_scr_amh_mao_mnd_ger_ewe_cze_chh_guj_glc_ben_grk_qcu_swe_prs_pan_tsw_gam_svk_sod_ukr_sun_rus_akn_spa_yor_jav_tha_hau_knd_igb_swt_azi_bul_ita_aze_dgb_vie_owc_moo_xho_bam	-0.466806183170852	-1.1092280347044	0.270191943097224
34	sod_fre_bam_pol_sid_owc_chh_ctl_azi_tur_ven_bat_swt_rom_guj_bsq_lit_heb_swa_mnd_slo_lat_fbf_pan_moo_por_est_bem_zul_fin_svk_tig_geo_ger_rus_ukr_spa_amr_amh_alb_hun_cic_sun_glc_mao_jpn_tml_kor_bos_grk_lda_ita_mly_ben_gam_jav_cnt_krd_akn_scr_aeg_arw_urd_dut_swe_qcu_mol_eng_afr_tsw_hau_prs_mlt_nor_tag_cze_igb_hin_tsn_ind_tha_anl_knd_dyu_dgb_uzb_mcd_bul_aze_yor_vie_wly_xho_ewe_ses	-0.0350168884303156	-0.0825688020732173	0.934371864136818
35	sod_bos_bem_mcd_amh_tig_anl_eng_aze_uzb_lda_mly_ven_rom_pol_bsq_prs_heb_swa_cnt_por_spa_swt_urd_tsn_scr_fin_dyu_yor_hun_grk_gam_geo_dut_ger_pan_guj_amr_mlt_lit_est_xho_jav_ben_sun_jpn_knd_kor_krd_nor_bam_afr_mao_hin_wly_bat_mnd_ukr_igb_lat_owc_ctl_rus_slo_ita_qcu_svk_mol_glc_zul_hau_alb_aeg_fre_ind_swe_fbf_arw_ses_tag_tha_sid_tml_akn_ewe_tur_bul_cze_azi_tsw_vie_chh_cic_moo_dgb	-0.0435800812959458	-0.102695667471118	0.918425627867306
36	chh_rom_dgb_spa_anl_tig_sid_bos_uzb_tur_dyu_tag_bem_mcd_lit_bsq_por_owc_cic_mnd_ctl_krd_swt_mol_yor_dut_est_moo_tsw_hun_hin_gam_geo_pol_afr_slo_lat_heb_hau_glc_fin_fbf_mly_alb_jav_jpn_tml_kor_ben_ger_ewe_prs_bat_grk_mlt_ind_cnt_guj_ven_nor_wly_urd_svk_bul_ukr_qcu_arw_pan_rus_xho_amr_cze_sod_fre_sun_eng_swa_scr_ses_mao_tha_amh_knd_bam_akn_aze_swe_ita_azi_tsn_vie_aeg_igb_lda_zul	-0.294365291388431	-0.697040250531699	0.487516373945827
37	mlt_nor_zul_pan_sod_amh_hau_dut_aze_tur_bem_bat_cic_bos_guj_bsq_ger_gam_akn_cnt_rus_slo_swa_urd_igb_arw_hun_dyu_xho_est_fre_chh_geo_spa_pol_alb_prs_owc_aeg_mol_fin_swt_ind_ctl_mao_jpn_knd_kor_ben_bul_moo_krd_sun_cze_heb_jav_mnd_svk_ses_scr_amr_hin_swe_grk_lat_qcu_rom_afr_lit_lda_sid_eng_wly_glc_tag_ita_ven_ukr_tsw_mly_tha_tig_tml_fbf_dgb_azi_por_mcd_uzb_bam_vie_anl_ewe_tsn_yor	-0.167460787971894	-0.395039596938546	0.69371827067584
38	heb_urd_tsn_afr_tig_amh_anl_swe_aze_tur_ewe_tag_swa_bos_ctl_bsq_spa_gam_ven_mnd_rom_alb_zul_lit_fbf_hin_fin_igb_lda_est_guj_aeg_geo_ukr_nor_mol_bul_sod_chh_eng_hun_moo_bat_por_mly_jpn_tml_kor_dut_lat_yor_scr_ind_slo_hau_jav_cnt_arw_ses_krd_amr_grk_pan_prs_ita_qcu_pol_cze_svk_tsw_owc_glc_wly_mcd_sun_fre_akn_rus_bam_mao_tha_mlt_knd_swt_dyu_uzb_ben_ger_azi_cic_vie_sid_xho_dgb_bem	-0.155817901866551	-0.367875892589232	0.713801718590007
39	gam_fre_xho_bul_sid_amr_wly_slo_azi_aze_ewe_mao_igb_rus_krd_bsq_pan_aeg_dyu_cnt_nor_afr_lda_alb_dgb_scr_est_moo_fbf_fin_bos_sod_geo_ctl_mcd_grk_dut_anl_heb_ita_hun_yor_mly_guj_bat_jpn_knd_kor_svk_lit_tsn_por_jav_cze_hau_sun_mnd_prs_bem_ger_owc_eng_ben_lat_urd_qcu_glc_swe_hin_ses_amh_arw_chh_pol_tag_mol_bam_ukr_swa_ind_tha_tig_tml_tsw_swt_tur_rom_spa_uzb_akn_vie_mlt_ven_cic_zul	-1.17022587329362	-2.89281300212046	0.00475491518844584
40	amh_ben_bam_eng_sid_chh_gam_rom_azi_uzb_cic_mly_tsw_ger_bos_bsq_mcd_hau_zul_mnd_pan_guj_dgb_arw_igb_ukr_hun_tsn_moo_est_ctl_wly_geo_glc_bul_hin_krd_tig_amr_svk_fin_yor_tag_alb_mao_jpn_knd_kor_prs_swe_ven_urd_ind_dut_heb_sun_cnt_rus_fbf_fre_mlt_spa_pol_slo_scr_qcu_mol_lit_cze_akn_aeg_lat_anl_ita_bat_por_ewe_nor_swt_jav_tha_sod_tml_swa_ses_aze_grk_afr_tur_lda_vie_owc_dyu_bem_xho	0.148130501687462	0.348677676663797	0.728119438324953
41	aeg_arw_bam_bul_amr_amh_mlt_urd_tur_aze_bem_sun_igb_cze_ctl_bsq_spa_owc_lda_cnt_eng_mcd_xho_bos_swt_rom_est_akn_moo_fin_krd_hau_geo_prs_pol_hin_grk_chh_wly_guj_hun_cic_ind_pan_tag_jpn_tml_kor_por_ita_dgb_swe_bat_lat_tig_mly_mnd_ger_swa_dut_heb_fre_alb_ben_afr_qcu_rus_mol_scr_tsw_sid_svk_sod_lit_jav_glc_dyu_slo_ewe_mao_tha_gam_knd_fbf_ven_azi_nor_ukr_uzb_ses_vie_anl_zul_yor_tsn	-0.1431489827214	-0.337698865511924	0.736351187899029
42	sid_lat_xho_ukr_chh_amr_wly_dut_azi_uzb_dyu_ind_akn_guj_nor_bsq_scr_sod_swa_cnt_krd_eng_yor_ger_lda_prs_est_cic_ven_fin_urd_gam_geo_mol_ita_hin_svk_owc_aeg_fre_hun_igb_mao_rus_mly_jpn_tml_kor_spa_mcd_dgb_bos_jav_ctl_amh_bat_mnd_ben_bem_cze_hau_bul_glc_alb_pol_qcu_grk_lit_afr_swt_anl_rom_mlt_slo_sun_swe_ewe_pan_tsn_tag_tha_heb_knd_fbf_ses_aze_arw_por_tur_tsw_vie_tig_bam_moo_zul	-0.494041471612257	-1.17301282904853	0.243786342493156
43	gam_afr_tsn_ben_amh_heb_hau_bos_azi_aze_akn_sun_swt_hin_guj_bsq_rus_anl_dyu_mnd_dut_ger_ven_spa_bem_urd_est_igb_ewe_fin_ukr_tig_geo_swe_lat_mcd_cze_owc_aeg_fre_hun_bam_jav_grk_mao_jpn_knd_kor_slo_prs_ses_glc_bat_svk_wly_ind_cnt_nor_tsw_alb_amr_krd_pol_mol_rom_qcu_arw_scr_eng_swa_chh_ita_sod_ctl_tag_pan_moo_bul_cic_mly_tha_sid_tml_lda_xho_tur_por_lit_uzb_dgb_vie_mlt_yor_zul_fbf	-0.970238739344557	-2.35854627811808	0.0204402645108127
44	heb_glc_bam_mol_hau_amh_owc_dut_tur_aze_tsn_mly_zul_swe_nor_bsq_ger_amr_lda_cnt_alb_krd_xho_lit_cic_eng_fin_ses_yor_hun_afr_mlt_geo_rus_grk_ben_por_aeg_anl_guj_est_ven_jav_lat_bat_jpn_knd_kor_pol_urd_swt_arw_mao_bos_tig_tag_mnd_hin_akn_pan_gam_slo_spa_scr_fre_qcu_mcd_prs_svk_tsw_sod_cze_sid_bul_sun_ctl_swa_ukr_ewe_ind_tha_wly_tml_fbf_igb_uzb_rom_ita_azi_moo_vie_chh_dgb_bem_dyu	-0.278879479212507	-0.659205413928428	0.511392862333664
45	mlt_pol_yor_scr_sod_heb_anl_afr_uzb_aze_tsn_tag_lda_por_prs_bsq_fre_tig_bam_mnd_slo_nor_ven_bos_igb_grk_est_swt_swa_fin_spa_amr_geo_krd_dut_ben_alb_aeg_wly_ukr_hun_xho_sun_ctl_bat_jpn_tml_kor_cze_ger_akn_swe_mao_mcd_amh_mly_cnt_urd_dyu_mol_chh_bul_guj_eng_hin_qcu_lat_svk_glc_tsw_gam_lit_hau_arw_jav_rom_dgb_ita_ses_ind_tha_owc_knd_ewe_bem_azi_rus_pan_tur_cic_vie_sid_fbf_moo_zul	-0.619892723140339	-1.48101641330448	0.141982347834666
46	mlt_ita_lda_urd_anl_gam_owc_spa_azi_tur_fbf_mao_tsw_por_mol_bsq_grk_hau_ewe_mnd_bul_fre_dgb_mcd_xho_scr_fin_bem_akn_est_afr_heb_geo_rus_rom_krd_ben_sod_chh_cze_hun_tsn_jav_nor_tag_jpn_knd_kor_alb_hin_igb_lat_mly_lit_sid_ind_cnt_ukr_yor_arw_tig_ger_dut_ctl_prs_qcu_pan_pol_guj_moo_wly_eng_aeg_glc_sun_slo_cic_swe_swa_bat_tha_amr_tml_dyu_swt_aze_svk_bos_uzb_zul_vie_amh_bam_ses_ven	0.636845041467904	1.50538829040739	0.135613221237623
47	amr_rus_xho_ctl_heb_sod_mlt_por_uzb_azi_bam_jav_cic_scr_mcd_bsq_arw_tig_dgb_mnd_dut_glc_swa_guj_moo_pol_est_swt_dyu_fin_ukr_aeg_geo_ita_afr_rom_cze_wly_chh_lit_hun_ses_tag_ger_sun_jpn_tml_kor_pan_mol_lda_prs_mao_svk_hau_bat_cnt_fre_ewe_spa_gam_nor_lat_krd_urd_qcu_hin_grk_alb_tsw_owc_swe_sid_eng_ind_ben_akn_slo_bem_mly_tha_amh_knd_yor_igb_aze_bos_bul_tur_fbf_vie_anl_tsn_ven_zul	-0.935809360301685	-2.27488331412084	0.0252107141704113
48	hau_ger_fbf_rom_owc_chh_amh_lit_uzb_azi_tsn_jav_yor_ctl_pan_bsq_spa_heb_swa_cnt_krd_guj_tsw_por_lda_afr_est_cic_ven_fin_mcd_anl_geo_bos_ben_swe_cze_tig_mlt_alb_hun_ses_bat_mol_ind_jpn_tml_kor_glc_bul_akn_fre_mao_urd_aeg_tag_mnd_pol_bem_slo_amr_grk_ukr_ita_rus_qcu_svk_dut_prs_zul_gam_nor_wly_arw_sun_lat_dyu_hin_igb_mly_tha_sid_knd_ewe_swt_tur_scr_eng_aze_moo_vie_sod_dgb_xho_bam	-0.610635115560799	-1.46182105856171	0.147161141746613
49	amr_ukr_yor_bul_owc_gam_sid_arw_azi_aze_swt_ind_xho_glc_eng_bsq_swe_sod_ses_cnt_rom_krd_swa_por_igb_cze_est_tsn_dyu_fin_rus_mlt_geo_pol_grk_prs_lit_chh_amh_slo_hun_lda_mao_guj_mly_jpn_knd_kor_hin_mol_akn_ger_tag_afr_wly_sun_mnd_urd_ewe_nor_tig_spa_lat_pan_scr_qcu_ita_alb_ben_tsw_anl_bos_heb_mcd_bat_fre_bam_ctl_fbf_jav_tha_aeg_tml_moo_dgb_uzb_svk_dut_tur_ven_vie_hau_zul_bem_cic	-0.295818780712926	-0.700266663893453	0.485508946721004
50	sod_grk_bam_alb_owc_amh_chh_urd_azi_aze_tsn_mly_fbf_pol_arw_bsq_lit_sid_yor_cnt_cze_prs_bem_fre_dgb_dut_est_ses_swt_fin_rus_wly_geo_scr_ita_afr_glc_aeg_anl_eng_hun_akn_jav_ben_mao_jpn_knd_kor_bos_krd_ven_por_tag_nor_hau_bat_mnd_slo_zul_bul_heb_swe_lat_svk_pan_qcu_mol_guj_ctl_dyu_tig_mcd_mlt_ger_sun_rom_tsw_hin_lda_ind_tha_gam_tml_cic_swa_uzb_spa_ukr_tur_igb_vie_amr_ewe_moo_xho	-0.157785144317229	-0.372504053600357	0.710365150777678
51	mlt_hin_ven_pol_sid_gam_wly_slo_azi_tur_akn_mao_bam_lit_cze_bsq_scr_amh_xho_cnt_ita_rom_ses_alb_swt_eng_fin_fbf_dyu_hun_rus_anl_geo_svk_ger_fre_krd_tig_heb_spa_est_swa_tag_bos_sun_jpn_knd_kor_ukr_bul_dgb_arw_ind_nor_chh_jav_mnd_por_moo_grk_owc_urd_lat_mcd_mol_qcu_swe_guj_ben_tsw_amr_pan_aeg_glc_bat_prs_ewe_afr_lda_mly_tha_sod_tml_igb_yor_aze_ctl_dut_uzb_bem_vie_hau_zul_cic_tsn	-0.489577446224631	-1.16664381228542	0.246337121377805
52	aeg_eng_tsn_ctl_chh_tig_sod_spa_azi_uzb_dyu_jav_dgb_ukr_ger_bsq_prs_sid_lda_cnt_mol_pan_ven_bos_moo_krd_est_fbf_swa_hun_svk_heb_geo_arw_guj_dut_ben_wly_amh_nor_fin_xho_sun_glc_tag_jpn_knd_kor_grk_cze_ewe_afr_ind_urd_mlt_mao_mnd_pol_zul_ita_anl_rus_rom_mcd_lit_qcu_scr_bul_por_igb_owc_fre_gam_alb_mly_lat_swt_slo_akn_bat_tha_amr_tml_cic_bam_aze_hin_swe_tur_ses_vie_hau_yor_tsw_bem	-0.589170206770401	-1.40557683062977	0.163181818349487
53	chh_alb_yor_ita_amr_tig_amh_swe_aze_azi_ses_jav_swt_ukr_por_bsq_mcd_owc_swa_cnt_ger_mol_bem_pol_ewe_lit_fin_lda_cic_est_bul_mlt_geo_lat_dut_krd_arw_sod_wly_cze_hun_dgb_bat_rom_mly_jpn_tml_kor_rus_spa_tsn_eng_sun_afr_aeg_mao_mnd_ctl_akn_nor_gam_hin_slo_scr_urd_qcu_glc_bos_prs_fbf_heb_ben_anl_fre_tag_guj_bam_grk_dyu_ind_tha_hau_knd_ven_xho_uzb_pan_svk_tur_igb_vie_sid_zul_tsw_moo	1.06813708123941	2.55742606873189	0.0121627467280786
54	gam_krd_tsw_ukr_chh_amh_tig_ger_tur_azi_xho_mly_igb_bul_ben_bsq_guj_heb_cic_mnd_rus_dut_yor_grk_swt_alb_est_dgb_ewe_hun_mol_hau_geo_ctl_lit_lat_hin_amr_aeg_spa_fin_ven_sun_afr_jav_jpn_tml_kor_ita_scr_tsn_eng_mao_bos_mlt_tag_cnt_fre_swa_cze_sid_pan_arw_urd_por_qcu_nor_svk_prs_moo_sod_rom_wly_swe_bat_glc_dyu_mcd_bem_ind_tha_anl_knd_lda_fbf_aze_pol_slo_uzb_ses_vie_owc_zul_bam_akn	-0.542782792012234	-1.29291649358703	0.199242661470965
55	chh_swe_bam_ita_tig_aeg_sid_ben_uzb_tur_ven_tag_tsw_nor_pol_bsq_bos_sod_moo_cnt_dut_fre_yor_ukr_swa_hin_hun_bem_cic_est_arw_gam_geo_afr_spa_lat_guj_owc_amh_grk_fin_swt_bat_pan_mly_jpn_knd_kor_rus_glc_xho_prs_sun_lit_heb_ind_mnd_ctl_lda_krd_amr_eng_urd_cze_mol_qcu_scr_svk_ger_igb_anl_mcd_mlt_rom_mao_bul_tsn_por_ses_jav_tha_wly_tml_akn_zul_azi_slo_alb_aze_fbf_vie_hau_dyu_dgb_ewe	0.718001609642659	1.70230785137777	0.0920381623017185
56	anl_pan_cic_swe_hau_amh_aeg_eng_aze_azi_akn_ind_tsw_prs_por_bsq_ben_tig_bam_cnt_scr_ukr_moo_ita_igb_mol_est_lda_ven_fin_fre_wly_geo_urd_pol_cze_alb_sod_heb_slo_hun_yor_mao_ctl_mly_jpn_knd_kor_krd_lat_ewe_rus_tag_mcd_sid_jav_mnd_afr_fbf_nor_amr_dut_hin_spa_guj_qcu_bos_ger_svk_swa_gam_grk_owc_lit_sun_arw_zul_bul_swt_bat_tha_mlt_tml_bem_dgb_tur_rom_glc_uzb_tsn_vie_chh_xho_ses_dyu	-0.373982557424382	-0.885725389643213	0.378050016712406
57	hau_glc_dyu_bos_chh_owc_tig_fre_azi_aze_ses_mao_bam_rus_pol_bsq_guj_mlt_fbf_cnt_afr_hin_igb_pan_dgb_grk_est_tsn_tsw_fin_prs_anl_geo_nor_slo_lit_krd_heb_wly_ger_hun_akn_jav_mol_sun_jpn_tml_kor_urd_eng_lda_dut_tag_swe_gam_mly_mnd_arw_swt_svk_sod_lat_bul_ita_scr_qcu_por_ukr_mcd_swa_amh_rom_amr_ben_ind_ctl_ven_spa_cic_bat_tha_sid_knd_bem_xho_uzb_cze_alb_tur_ewe_vie_aeg_zul_yor_moo	-0.349225075979986	-0.82784127035679	0.409879717605507
58	chh_scr_xho_pan_tig_amr_aeg_bos_tur_azi_lda_sun_swa_lit_dut_bsq_arw_anl_ses_mnd_afr_nor_ven_krd_bem_por_hun_akn_yor_est_hin_gam_geo_ger_rus_eng_bul_owc_sid_ukr_fin_dgb_tag_urd_ind_jpn_knd_kor_ctl_rom_cic_swe_mly_ita_amh_jav_cnt_spa_igb_lat_wly_pol_grk_mcd_prs_qcu_alb_svk_ben_bam_hau_fre_mlt_cze_bat_guj_swt_slo_zul_mao_tha_heb_tml_fbf_tsw_aze_mol_glc_uzb_ewe_vie_sod_dyu_moo_tsn	-0.978483175030261	-2.37779324158462	0.0194631540523427
59	aeg_arw_bam_ita_gam_amh_wly_scr_uzb_tur_ewe_mao_yor_alb_por_bsq_lit_owc_xho_cnt_ukr_bul_dyu_slo_bem_glc_fin_cic_ven_hun_hin_heb_geo_urd_spa_mol_krd_anl_sid_nor_est_ses_ind_grk_bat_jpn_knd_kor_dut_rom_swt_swe_tag_ctl_sod_mly_mnd_eng_dgb_cze_tig_guj_ger_lat_pan_qcu_bos_rus_ben_zul_hau_mcd_chh_fre_sun_afr_fbf_pol_igb_jav_tha_amr_tml_swa_akn_azi_prs_svk_aze_tsn_vie_mlt_tsw_lda_moo	-0.880729382893235	-2.13380781674454	0.0354898913458151
60	aeg_arw_akn_glc_anl_owc_mlt_rom_tur_azi_dyu_sun_fbf_mol_pan_bsq_lat_sid_zul_mnd_spa_ctl_moo_grk_yor_urd_fin_ven_swt_est_dut_chh_geo_hin_alb_bul_cze_hau_sod_scr_hun_xho_jav_ger_tag_jpn_tml_kor_slo_pol_ses_prs_mly_krd_heb_mao_cnt_lit_lda_fre_amh_ukr_ita_svk_rus_qcu_nor_ben_swe_swa_amr_guj_tig_afr_ind_bos_bam_por_igb_bat_tha_gam_knd_tsw_tsn_aze_eng_mcd_uzb_dgb_vie_wly_bem_ewe_cic	-0.0634059292702959	-0.149400481224904	0.881561142522516
61	aeg_alb_zul_ctl_anl_chh_hau_ita_aze_tur_yor_mly_swa_afr_lit_bsq_glc_heb_ses_mnd_bul_spa_cic_arw_bam_urd_est_igb_lda_fin_grk_owc_geo_scr_cze_eng_rom_sid_tig_dut_hun_xho_ind_nor_sun_jpn_knd_kor_slo_ben_bem_pol_mao_por_wly_bat_cnt_ukr_ven_pan_amh_hin_lat_swe_guj_qcu_mcd_fre_ger_tsw_amr_krd_gam_svk_tag_prs_fbf_mol_tsn_jav_tha_sod_tml_akn_dgb_azi_bos_rus_uzb_swt_vie_mlt_dyu_ewe_moo	-0.0392971168853859	-0.0925615637487762	0.926450982963109
62	anl_rus_yor_nor_owc_amr_sid_bul_uzb_aze_moo_mao_cic_guj_hin_bsq_urd_hau_bem_mnd_scr_arw_tsn_cze_akn_lit_fin_swt_tsw_hun_pol_tig_geo_por_swe_ben_ctl_chh_sod_slo_est_dyu_tag_bos_jav_jpn_knd_kor_svk_krd_bam_dut_bat_prs_gam_ind_cnt_spa_zul_ger_amh_eng_lat_mcd_alb_qcu_ukr_ita_pan_swa_wly_grk_mlt_mol_mly_afr_ewe_rom_ses_sun_tha_aeg_tml_fbf_lda_tur_fre_glc_azi_igb_vie_heb_dgb_xho_ven	-0.937696272440789	-2.27289141581656	0.025335342925113
63	hau_pan_lda_mol_aeg_amh_gam_ger_tur_aze_dgb_tag_bem_ctl_ukr_bsq_rom_heb_yor_cnt_spa_guj_tsn_ben_swa_pol_hun_xho_igb_fin_glc_sid_geo_cze_lat_urd_dut_sod_anl_ita_est_dyu_ind_bul_mao_jpn_knd_kor_alb_bos_bam_grk_sun_rus_amr_bat_mnd_slo_tsw_por_mlt_afr_arw_swe_svk_qcu_hin_mcd_scr_fbf_chh_nor_tig_krd_mly_fre_moo_lit_ven_jav_tha_owc_tml_swt_ses_uzb_eng_prs_azi_cic_vie_wly_akn_ewe_zul	-0.0878378424708406	-0.20684919765081	0.836579848196169
64	anl_lit_bam_glc_owc_gam_aeg_mol_tur_aze_ses_sun_dgb_ukr_nor_bsq_bul_heb_yor_cnt_krd_por_dyu_ctl_akn_fre_fin_ven_swa_hun_ger_hau_geo_ben_ita_swe_bos_sid_mlt_spa_est_igb_ind_arw_mao_jpn_tml_kor_alb_rom_lda_svk_tag_urd_wly_mly_mnd_lat_tsn_rus_amr_mcd_prs_pan_grk_qcu_guj_scr_slo_cic_sod_pol_tig_cze_bat_hin_xho_dut_fbf_jav_tha_amh_knd_moo_ewe_uzb_afr_eng_azi_tsw_vie_chh_zul_swt_bem	-0.251062920315299	-0.59291010896562	0.554680382593769
65	owc_nor_fbf_svk_amr_sid_amh_scr_azi_tur_xho_mao_swt_eng_slo_bsq_ukr_heb_bem_cnt_bos_mcd_lda_rom_igb_ben_est_ven_bam_hun_lit_sod_geo_hin_dut_rus_bul_hau_anl_arw_fin_zul_tag_krd_ind_jpn_tml_kor_prs_por_tsw_alb_jav_pan_mlt_mly_mnd_grk_moo_mol_gam_guj_ita_ger_swe_qcu_spa_afr_ctl_ses_chh_glc_wly_urd_sun_pol_ewe_fre_cic_bat_tha_tig_knd_dyu_swa_uzb_lat_cze_aze_yor_vie_aeg_dgb_tsn_akn	-0.313517554641754	-0.74222190176423	0.459823396773166
66	aeg_guj_moo_cze_sid_anl_mlt_ukr_azi_aze_igb_sun_zul_spa_lat_bsq_eng_heb_ven_cnt_urd_ger_swt_swe_ewe_por_est_dyu_tsw_hun_grk_hau_geo_scr_afr_ctl_glc_amr_sod_bos_fin_fbf_mao_mol_bat_jpn_tml_kor_pan_ita_swa_pol_mly_svk_chh_ind_mnd_slo_ses_rom_amh_alb_ben_arw_mcd_qcu_fre_krd_nor_bam_gam_hin_tig_rus_jav_dut_tsn_bul_dgb_tag_tha_wly_knd_cic_xho_tur_prs_lit_uzb_akn_vie_owc_lda_bem_yor	-1.28534505885305	-3.19403245201244	0.00191564327094497
67	tig_ctl_zul_alb_heb_amh_gam_dut_aze_azi_dyu_jav_igb_nor_grk_bsq_lat_amr_xho_cnt_slo_ita_fbf_rus_akn_guj_est_bam_lda_fin_ger_chh_geo_glc_svk_mol_pan_sod_aeg_bos_hun_swt_mao_ukr_sun_jpn_knd_kor_ben_bul_tsn_cze_tag_urd_sid_ind_mnd_swe_ven_eng_owc_rom_por_scr_krd_qcu_spa_lit_pol_yor_mlt_hin_anl_prs_bat_arw_ewe_fre_dgb_mly_tha_wly_tml_cic_swa_tur_mcd_afr_uzb_ses_vie_hau_bem_moo_tsw	-0.43447906322273	-1.03260099816663	0.304468498243642
68	gam_afr_tsn_slo_mlt_tig_aeg_lit_aze_tur_ven_jav_akn_spa_hin_bsq_scr_anl_ewe_cnt_bos_por_xho_lat_fbf_krd_est_moo_dyu_fin_nor_heb_geo_glc_mcd_mol_ita_owc_sod_guj_hun_igb_tag_fre_sun_jpn_tml_kor_pan_ben_yor_swe_mly_ukr_amh_ind_mnd_bul_swt_rom_chh_cze_rus_pol_svk_qcu_eng_grk_prs_swa_sid_ctl_wly_arw_mao_ger_dgb_alb_tsw_bat_tha_amr_knd_zul_ses_azi_dut_urd_uzb_bam_vie_hau_cic_lda_bem	-0.900044479306	-2.17829341260716	0.0319128806471409
69	anl_lit_yor_ukr_chh_aeg_owc_guj_aze_azi_ewe_mao_fbf_pol_alb_bsq_urd_sod_lda_cnt_hin_ben_ven_eng_dgb_cze_hun_ses_moo_est_swe_hau_geo_fre_glc_spa_afr_heb_wly_pan_fin_bem_tag_svk_jav_jpn_knd_kor_scr_bul_dyu_prs_mly_grk_mlt_ind_mnd_nor_zul_rom_amr_por_rus_slo_dut_qcu_bos_lat_ita_akn_gam_mcd_amh_ger_bat_ctl_tsn_krd_xho_sun_tha_tig_tml_cic_swa_tur_mol_arw_uzb_igb_vie_sid_swt_bam_tsw	-0.705073051752951	-1.69115431029754	0.0941560644757902
70	sid_arw_tsw_fre_owc_amr_gam_lit_tur_uzb_bam_ind_swa_glc_mcd_bsq_svk_aeg_xho_mnd_lat_mol_swt_swe_cic_prs_est_moo_lda_hun_bos_wly_geo_ger_pan_ben_hin_amh_heb_urd_fin_dyu_tag_guj_jav_jpn_tml_kor_scr_eng_igb_rus_mly_cze_mlt_mao_cnt_afr_ven_krd_sod_rom_bul_slo_por_qcu_nor_ukr_ctl_bem_hau_ita_tig_pol_sun_alb_tsn_dut_fbf_bat_tha_chh_knd_yor_dgb_azi_spa_grk_aze_akn_vie_anl_zul_ewe_ses	-0.592198200238209	-1.4128304754258	0.161043568507781
71	sid_grk_dgb_guj_hau_mlt_heb_scr_azi_uzb_ven_bat_ses_lit_afr_bsq_lat_gam_zul_mnd_slo_ben_dyu_alb_swa_hin_est_moo_akn_fin_cze_chh_geo_swe_mol_pol_svk_owc_amr_krd_hun_bam_jav_urd_tag_jpn_knd_kor_eng_ita_igb_prs_ind_bos_anl_mao_cnt_ger_tsw_ukr_aeg_fre_rus_glc_pan_qcu_por_bul_ctl_lda_amh_mcd_sod_arw_mly_spa_ewe_rom_cic_sun_tha_tig_tml_fbf_yor_tur_nor_dut_aze_xho_vie_wly_bem_swt_tsn	0.596284738236413	1.40898048380866	0.162175786226812
72	amr_guj_ewe_cze_wly_mlt_gam_bos_azi_uzb_zul_ind_bem_grk_bul_bsq_ita_aeg_cic_cnt_rus_swe_swt_glc_akn_mol_est_xho_ses_hun_lit_hau_geo_nor_pol_rom_ukr_owc_sod_hin_fin_igb_mly_arw_mao_jpn_knd_kor_alb_dut_ven_ctl_jav_por_amh_sun_mnd_ben_moo_urd_sid_prs_scr_ger_afr_qcu_svk_pan_eng_bam_tig_lat_chh_krd_tag_fre_yor_mcd_tsn_bat_tha_anl_tml_dgb_tsw_tur_slo_spa_aze_lda_vie_heb_fbf_dyu_swa	-1.09840904000734	-2.68839084958455	0.00850811797415304
73	tig_mcd_bem_ita_gam_aeg_amh_lat_uzb_aze_swa_bat_lda_spa_fre_bsq_urd_mlt_dgb_mnd_bul_bos_zul_mol_akn_pol_fin_dyu_ven_hun_pan_owc_geo_svk_ukr_afr_ctl_chh_sod_guj_est_tsw_jav_cze_ind_jpn_tml_kor_lit_alb_swt_ger_sun_glc_hau_mly_cnt_prs_cic_arw_amr_swe_hin_grk_por_qcu_rus_slo_dut_tsn_sid_eng_wly_krd_tag_ben_moo_scr_xho_mao_tha_anl_knd_fbf_yor_azi_nor_rom_tur_igb_vie_heb_ewe_ses_bam	-0.335533320850992	-0.794413823517969	0.428977114941783
74	sid_ctl_akn_prs_amh_sod_amr_krd_uzb_aze_bem_mly_tsn_urd_mol_bsq_ukr_hau_cic_cnt_mcd_swe_xho_glc_dgb_ita_est_yor_ven_hun_svk_aeg_geo_scr_ger_eng_arw_tig_anl_afr_fin_ses_ind_rom_jav_jpn_knd_kor_slo_lat_moo_nor_sun_fre_heb_bat_mnd_grk_ewe_lit_owc_dut_hin_alb_bos_qcu_por_bul_guj_bam_chh_ben_mlt_cze_tag_spa_dyu_pol_tsw_mao_tha_wly_tml_swa_igb_azi_pan_rus_tur_lda_vie_gam_fbf_zul_swt	-0.522837644947387	-1.24580627384663	0.215964917847649
75	aeg_bul_fbf_pol_heb_hau_wly_ger_aze_tur_ven_ind_tsw_prs_por_bsq_fre_sid_cic_cnt_bos_spa_bam_mcd_swt_lit_est_zul_swa_hun_rus_tig_geo_krd_mol_ita_alb_mlt_amh_ukr_fin_dgb_mao_scr_tag_jpn_knd_kor_eng_cze_ewe_glc_bat_ctl_owc_sun_mnd_grk_igb_guj_sod_ben_arw_swe_urd_qcu_afr_nor_pan_bem_anl_lat_chh_dut_jav_svk_tsn_hin_xho_mly_tha_gam_tml_dyu_akn_azi_rom_slo_uzb_moo_vie_amr_yor_lda_ses	-0.277114592905061	-0.655570559280745	0.513718960607182
76	sod_krd_swa_bul_mlt_chh_owc_eng_azi_tur_fbf_ind_swt_arw_ukr_bsq_ger_hau_tsw_cnt_rom_hin_cic_rus_ses_pol_hun_dgb_bem_est_guj_wly_geo_svk_ben_urd_ctl_amr_anl_lit_fin_bam_jav_por_mao_jpn_knd_kor_spa_bos_ven_alb_sun_scr_gam_mly_mnd_ita_xho_pan_tig_mol_lat_swe_cze_qcu_slo_mcd_fre_zul_sid_dut_amh_prs_bat_glc_yor_grk_igb_tag_tha_aeg_tml_lda_dyu_uzb_nor_afr_aze_ewe_vie_heb_tsn_moo_akn	-0.56573367606928	-1.3476996419499	0.181028957236529
77	chh_cze_igb_ctl_sid_aeg_hau_krd_aze_azi_lda_mao_swa_ukr_mcd_bsq_bul_tig_fbf_mnd_ita_fre_moo_bos_bem_hin_hun_akn_zul_est_lit_amr_geo_scr_alb_grk_rom_mlt_gam_mol_fin_swt_sun_eng_bat_jpn_tml_kor_slo_prs_dgb_spa_ind_lat_sod_mly_cnt_ger_tsw_svk_heb_glc_arw_pol_dut_qcu_pan_nor_afr_ven_anl_rus_owc_guj_tag_por_tsn_urd_yor_jav_tha_wly_knd_bam_dyu_uzb_ben_swe_tur_cic_vie_amh_ses_ewe_xho	-0.197044374726467	-0.465489036781403	0.642669523567208
78	chh_rus_dyu_alb_aeg_sod_owc_dut_aze_tur_yor_mly_akn_prs_eng_bsq_grk_anl_cic_cnt_cze_por_fbf_fre_ven_guj_hun_dgb_bem_fin_krd_amr_geo_lit_nor_pol_scr_tig_sid_afr_est_igb_mao_urd_tag_jpn_knd_kor_arw_svk_ses_hin_jav_ger_wly_ind_mnd_swe_lda_ukr_amh_mcd_slo_rom_ita_qcu_ben_pan_lat_ewe_gam_spa_heb_mol_bat_bos_moo_glc_zul_sun_tha_mlt_tml_bam_swa_uzb_bul_ctl_azi_tsn_vie_hau_swt_tsw_xho	0.148621972801605	0.349405577713871	0.727574781514629
79	hau_mcd_xho_guj_amr_sid_sod_swe_azi_uzb_swa_mao_tsn_ger_arw_bsq_slo_gam_yor_mnd_mol_grk_ses_dut_bem_lit_fin_moo_bam_hun_cze_anl_geo_rom_spa_nor_eng_wly_mlt_ita_est_dyu_tag_glc_ind_jpn_tml_kor_prs_svk_tsw_alb_sun_ctl_chh_jav_cnt_afr_ewe_pan_owc_ben_scr_bul_bos_qcu_urd_por_fre_lda_heb_rus_amh_krd_mly_ukr_dgb_lat_zul_bat_tha_aeg_knd_swt_fbf_tur_hin_pol_aze_cic_vie_tig_akn_ven_igb	0.309709534740446	0.730479195017933	0.466933557439035
80	wly_ukr_lda_por_hau_aeg_anl_nor_uzb_aze_swt_ind_swa_eng_bos_bsq_ctl_amr_zul_mnd_pol_ben_tsn_slo_bam_grk_fin_yor_ewe_est_glc_chh_geo_spa_svk_dut_afr_amh_gam_rom_hun_ven_mao_mcd_mly_jpn_tml_kor_arw_urd_akn_rus_tag_bul_sid_sun_cnt_hin_dyu_krd_heb_pan_lit_lat_ger_qcu_swe_mol_fre_fbf_sod_alb_tig_guj_bat_ita_tsw_prs_ses_jav_tha_mlt_knd_dgb_xho_azi_scr_cze_tur_moo_vie_owc_cic_igb_bem	-0.237180412980201	-0.559970135232379	0.576846141202798
81	hau_swe_igb_slo_sid_gam_anl_prs_aze_azi_yor_mao_ses_rom_ben_bsq_cze_mlt_tsw_cnt_ctl_svk_zul_bul_dyu_alb_hun_ewe_fbf_est_mcd_amh_geo_rus_lit_pol_spa_heb_wly_ukr_fin_lda_tag_pan_mly_jpn_tml_kor_bos_eng_bem_ita_ind_glc_sod_sun_mnd_ger_akn_arw_chh_krd_afr_urd_mol_qcu_hin_scr_fre_swa_owc_por_aeg_lat_bat_guj_ven_dut_cic_jav_tha_amr_knd_xho_bam_tur_grk_nor_uzb_moo_vie_tig_tsn_swt_dgb	0.0981071690730178	0.230890333787956	0.817907187348132
82	owc_dut_fbf_mol_anl_wly_hau_rus_tur_azi_cic_sun_akn_svk_glc_bsq_bul_sod_ewe_cnt_afr_pol_swa_alb_dgb_urd_est_bam_zul_fin_krd_heb_geo_prs_cze_pan_ita_mlt_amr_rom_hun_ven_mly_ukr_mao_jpn_knd_kor_lit_swe_tsn_spa_jav_lat_aeg_tag_mnd_ger_yor_arw_chh_scr_ben_eng_mcd_qcu_bos_guj_hin_ses_tig_por_gam_grk_bat_nor_bem_ctl_moo_ind_tha_sid_tml_igb_xho_uzb_fre_slo_aze_tsw_vie_amh_swt_dyu_lda	-0.519124830963409	-1.23460041777384	0.220089630542554
83	sod_mol_swa_dut_heb_chh_owc_cze_azi_aze_tsn_ind_igb_ben_por_bsq_ctl_amr_swt_mnd_mcd_hin_fbf_nor_ewe_bul_hun_bam_yor_est_swe_hau_geo_bos_urd_ita_arw_wly_tig_slo_fin_dyu_mao_glc_jav_jpn_knd_kor_fre_grk_dgb_rom_sun_eng_aeg_mly_cnt_spa_zul_pan_mlt_lat_afr_guj_alb_qcu_lit_scr_svk_moo_amh_ger_sid_pol_tag_rus_tsw_krd_lda_bat_tha_gam_tml_cic_akn_uzb_prs_ukr_tur_ven_vie_anl_ses_bem_xho	0.0867726230431066	0.204238270728867	0.838613593656511
84	mlt_ita_fbf_glc_sod_gam_anl_eng_azi_uzb_dyu_mly_swt_nor_por_bsq_dut_hau_bam_mnd_slo_alb_zul_afr_akn_spa_fin_bem_xho_est_bul_amr_geo_krd_guj_pol_rus_tig_heb_swe_hun_ewe_jav_ukr_tag_jpn_knd_kor_fre_pan_ses_ben_bat_mol_wly_sun_cnt_urd_lda_svk_sid_grk_hin_ctl_scr_qcu_arw_ger_lit_cic_chh_bos_aeg_rom_mao_prs_igb_cze_ven_ind_tha_owc_tml_tsw_moo_aze_lat_mcd_tur_dgb_vie_amh_tsn_yor_swa	-0.260924657032467	-0.616541913995366	0.539043241479309
85	tig_ctl_tsw_slo_amr_wly_aeg_rom_tur_aze_tsn_ind_zul_cze_eng_bsq_guj_anl_swt_mnd_krd_spa_moo_hin_ewe_glc_hun_cic_igb_fin_pol_gam_geo_ita_scr_urd_por_hau_sid_grk_est_bem_mly_prs_sun_jpn_knd_kor_svk_bul_akn_rus_mao_bos_sod_bat_cnt_swe_bam_dut_heb_fre_pan_ukr_alb_qcu_mcd_ger_arw_swa_mlt_ben_owc_mol_jav_nor_lda_lat_yor_tag_tha_amh_tml_fbf_dyu_uzb_afr_lit_azi_dgb_vie_chh_ven_xho_ses	0.123033942077451	0.289501657958375	0.772841936260323
86	hau_ben_xho_pan_heb_sid_aeg_dut_tur_uzb_ewe_mao_dgb_bul_arw_bsq_lit_amh_bam_mnd_prs_rus_cic_ctl_ses_rom_hun_swa_tsn_fin_mcd_wly_geo_scr_pol_ita_svk_anl_amr_lat_est_tsw_bat_ger_ind_jpn_knd_kor_krd_alb_zul_mol_mly_bos_owc_tag_cnt_nor_fbf_grk_mlt_eng_cze_swe_hin_qcu_urd_fre_ukr_yor_chh_por_sod_guj_jav_slo_moo_afr_akn_sun_tha_gam_tml_dyu_lda_aze_spa_glc_azi_igb_vie_tig_bem_swt_ven	-0.216471766686643	-0.511151818741275	0.610456146611096
87	tig_svk_fbf_swe_aeg_amh_heb_pan_azi_tur_xho_bat_bam_mcd_urd_bsq_por_owc_moo_mnd_eng_mol_dgb_grk_ses_rus_est_tsn_dyu_fin_rom_amr_geo_glc_hin_lat_bul_mlt_hau_afr_hun_akn_mao_scr_ind_jpn_knd_kor_krd_ctl_swa_prs_tag_cze_sod_mly_cnt_lit_lda_slo_chh_nor_fre_ukr_ita_qcu_spa_dut_arw_ven_gam_ben_sid_alb_jav_guj_ewe_ger_swt_sun_tha_anl_tml_cic_bem_aze_pol_bos_uzb_igb_vie_wly_zul_tsw_yor	-0.359972821184643	-0.853183406861559	0.395749689962128
88	amh_mcd_xho_ita_mlt_owc_heb_slo_aze_uzb_bam_tag_swa_grk_ben_bsq_guj_amr_moo_mnd_urd_rus_akn_pol_ses_nor_est_fbf_tsw_hun_spa_tig_geo_lat_eng_ger_krd_sod_anl_mol_fin_ewe_ind_lit_bat_jpn_tml_kor_afr_arw_igb_glc_mly_rom_chh_sun_cnt_bul_zul_scr_gam_ukr_cze_prs_svk_qcu_swe_hin_pan_dyu_aeg_dut_hau_fre_mao_alb_lda_por_dgb_jav_tha_sid_knd_tsn_bem_azi_ctl_bos_tur_swt_vie_wly_cic_ven_yor	0.0785294716113744	0.184791661148786	0.853794832847789
89	sod_guj_dyu_slo_amr_owc_mlt_ctl_azi_uzb_tsw_tag_bem_bul_alb_bsq_mcd_gam_fbf_cnt_svk_pol_akn_scr_moo_lat_est_cic_dgb_hun_bos_heb_geo_eng_glc_por_urd_tig_chh_pan_fin_ven_mly_fre_ind_jpn_knd_kor_nor_ben_zul_dut_jav_arw_hau_bat_mnd_lit_igb_ita_sid_rom_mol_krd_prs_qcu_grk_afr_ger_xho_amh_hin_wly_spa_sun_swe_lda_cze_ses_mao_tha_anl_tml_ewe_bam_tur_rus_ukr_aze_swt_vie_aeg_yor_tsn_swa	-0.491577706211059	-1.17053651086426	0.244775853998445
90	sid_guj_igb_urd_heb_anl_aeg_lit_tur_aze_swa_mly_bem_krd_prs_bsq_swe_wly_bam_cnt_hin_ger_zul_mol_tsn_alb_est_fbf_ven_hun_glc_gam_geo_ctl_pan_spa_por_sod_mlt_lat_fin_dyu_mao_bos_jav_jpn_tml_kor_nor_cze_tsw_svk_ind_fre_chh_sun_mnd_mcd_lda_afr_owc_arw_scr_rus_pol_qcu_ita_grk_slo_akn_tig_eng_amr_ben_tag_ukr_yor_rom_xho_bat_tha_hau_knd_moo_ses_uzb_dut_bul_azi_dgb_vie_amh_ewe_cic_swt	-0.347802447966421	-0.823501949108667	0.41232941093837
91	amh_eng_moo_arw_gam_wly_owc_mol_tur_aze_tsn_bat_lda_pan_krd_bsq_dut_sid_dyu_cnt_bos_ita_bem_guj_ven_spa_hun_tsw_dgb_est_slo_aeg_geo_svk_ukr_fre_urd_anl_sod_mcd_fin_swa_jav_scr_tag_jpn_tml_kor_glc_rus_ses_bul_ind_ger_amr_sun_mnd_nor_ewe_hin_heb_cze_por_grk_afr_qcu_lit_pol_lat_xho_hau_ctl_mlt_alb_mly_prs_zul_ben_yor_mao_tha_tig_knd_akn_cic_azi_rom_swe_uzb_bam_vie_chh_fbf_igb_swt	-0.002093424823446	-0.00493463243579938	0.996073318708423
92	owc_ctl_bam_rus_gam_sod_wly_prs_uzb_aze_zul_ind_igb_dut_ukr_bsq_lit_aeg_moo_mnd_cze_arw_ewe_urd_bem_krd_est_tsw_ven_fin_slo_heb_geo_bos_pol_por_lat_anl_sid_ben_hun_tsn_sun_swe_bat_jpn_knd_kor_eng_rom_ses_pan_jav_alb_amh_tag_cnt_ita_fbf_mcd_chh_afr_hin_scr_grk_qcu_svk_fre_bul_cic_amr_spa_tig_mol_mao_glc_akn_guj_xho_mly_tha_mlt_tml_swt_dgb_tur_ger_nor_azi_dyu_vie_hau_lda_swa_yor	-0.741160976616694	-1.77909936618315	0.0784906295952343
93	hau_spa_bam_scr_chh_amh_owc_afr_aze_azi_yor_mly_ven_cze_ukr_bsq_pan_anl_lda_mnd_dut_ger_xho_urd_tsn_nor_hun_ses_igb_est_mol_sod_geo_lit_ctl_svk_pol_amr_gam_fre_fin_akn_jav_ita_tag_jpn_knd_kor_guj_swe_tsw_rom_bat_alb_mlt_ind_cnt_krd_fbf_bos_sid_ben_grk_lat_por_qcu_hin_mcd_rus_zul_tig_arw_wly_bul_sun_eng_dyu_prs_bem_mao_tha_heb_tml_swa_dgb_uzb_slo_glc_tur_swt_vie_aeg_moo_cic_ewe	-0.715256274527499	-1.71733819359822	0.0892457912841999
94	mlt_rom_bam_afr_amr_aeg_hau_svk_tur_azi_igb_sun_cic_eng_ben_bsq_prs_chh_swt_cnt_hin_glc_tsn_bul_swa_urd_fin_akn_lda_hun_nor_tig_geo_lit_guj_alb_grk_owc_sod_rus_est_ven_bat_mol_mly_jpn_knd_kor_fre_ita_bem_pol_mao_slo_anl_ind_mnd_swe_xho_pan_sid_spa_por_ger_lat_qcu_ukr_dut_arw_zul_wly_mcd_amh_cze_jav_ctl_fbf_scr_dyu_tag_tha_gam_tml_ewe_dgb_aze_krd_bos_uzb_yor_vie_heb_ses_moo_tsw	-0.00545808221476017	-0.0128575127142801	0.989769013922418
95	sid_alb_fbf_lit_hau_sod_owc_rus_uzb_tur_tsn_bat_xho_glc_cze_bsq_bul_aeg_ven_mnd_afr_ukr_bam_ita_dyu_hin_est_yor_moo_hun_ger_heb_geo_eng_slo_grk_mol_gam_amh_ctl_fin_dgb_ind_prs_mly_jpn_tml_kor_spa_mcd_ewe_pan_jav_nor_mlt_mao_cnt_rom_ses_pol_wly_dut_ben_swe_fre_qcu_krd_lat_urd_swt_tig_por_amr_scr_sun_svk_lda_arw_swa_tag_tha_anl_knd_bem_akn_azi_bos_guj_aze_cic_vie_chh_igb_tsw_zul	-0.286428268344961	-0.677471154632047	0.499788964779572
96	owc_slo_xho_ben_gam_mlt_amr_pol_tur_aze_ses_bat_cic_glc_rus_bsq_ctl_wly_yor_cnt_rom_svk_fbf_cze_igb_scr_est_ven_zul_fin_bul_sid_geo_fre_arw_dut_por_heb_sod_urd_hun_swa_ind_eng_sun_jpn_tml_kor_nor_ukr_swt_lat_jav_hin_aeg_mao_mnd_guj_bam_mcd_amh_lit_bos_swe_alb_qcu_ger_ita_afr_ewe_anl_spa_chh_pan_tag_prs_akn_krd_lda_mly_tha_tig_knd_tsw_bem_uzb_grk_mol_azi_dyu_vie_hau_moo_dgb_tsn	-0.0722813397368304	-0.17032885783151	0.865121517847492
97	amh_hin_tsw_fre_sid_hau_mlt_bul_aze_uzb_ewe_mly_igb_mcd_lat_bsq_rom_sod_yor_mnd_mol_ukr_xho_lit_bem_ben_est_zul_lda_fin_swe_aeg_geo_nor_cze_glc_krd_amr_chh_grk_hun_tsn_tag_alb_sun_jpn_knd_kor_pol_guj_dyu_por_ind_urd_heb_jav_cnt_afr_akn_pan_gam_dut_ger_slo_ctl_qcu_scr_rus_spa_moo_tig_prs_wly_ita_mao_bos_cic_arw_ven_bat_tha_anl_tml_ses_dgb_azi_eng_svk_tur_bam_vie_owc_swt_fbf_swa	-0.488375328399766	-1.16217210750434	0.248139351668557
98	hau_dut_dgb_grk_tig_mlt_sod_lit_tur_uzb_ven_mly_moo_svk_scr_bsq_nor_aeg_fbf_cnt_spa_rom_yor_ger_swa_prs_hun_lda_zul_fin_afr_amr_geo_mcd_arw_krd_fre_amh_heb_bul_est_akn_tag_cze_sun_jpn_tml_kor_swe_pan_ses_rus_ind_eng_chh_mao_mnd_glc_igb_lat_anl_bos_guj_pol_ben_qcu_urd_hin_ukr_bem_wly_slo_sid_mol_bat_ita_xho_por_ewe_jav_tha_gam_knd_swt_bam_azi_alb_ctl_aze_cic_vie_owc_tsn_dyu_tsw	-0.567992654201217	-1.35303991635336	0.179322936117628
99	sid_eng_zul_svk_tig_heb_chh_rus_azi_uzb_igb_bat_ses_mcd_grk_bsq_urd_anl_tsn_mnd_ger_hin_swt_lit_ewe_ita_fin_yor_bam_hun_bos_mlt_geo_spa_nor_rom_fre_wly_amh_prs_est_bem_jav_pan_mao_jpn_knd_kor_por_afr_xho_guj_ind_pol_aeg_tag_cnt_glc_lda_ctl_owc_ben_alb_swe_bul_qcu_slo_arw_cze_akn_sod_mol_hau_dut_sun_ukr_moo_krd_fbf_mly_tha_gam_tml_cic_tsw_aze_scr_lat_tur_dgb_vie_amr_swa_dyu_ven	-0.488986373395894	-1.16382720542985	0.247471208076385
100	sid_ukr_tsn_dut_tig_amh_gam_grk_aze_azi_swt_ind_ven_nor_krd_bsq_mol_sod_ewe_mnd_bul_fre_bam_lat_yor_spa_est_zul_dyu_hun_glc_aeg_geo_slo_prs_ben_pol_owc_heb_lit_fin_swa_mly_arw_tag_jpn_knd_kor_ger_mcd_ses_guj_bat_swe_hau_jav_cnt_por_moo_urd_mlt_rom_alb_hin_scr_qcu_bos_svk_pan_tsw_wly_ctl_chh_ita_mao_afr_igb_rus_lda_sun_tha_amr_tml_fbf_dgb_uzb_eng_cze_tur_akn_vie_anl_xho_cic_bem	-0.26053502988111	-0.615944504286944	0.539435764390997
101	sid_arw_fbf_slo_hau_aeg_tig_pol_tur_azi_xho_bat_swa_fre_prs_bsq_spa_mlt_dgb_mnd_nor_krd_ses_por_tsw_eng_est_akn_moo_fin_grk_chh_geo_svk_scr_afr_pan_amh_owc_rus_hun_bem_mly_ctl_ind_jpn_knd_kor_rom_mcd_lda_mol_mao_cze_anl_sun_cnt_alb_igb_glc_wly_urd_ukr_ben_lit_qcu_swe_ger_dut_ven_heb_hin_sod_bos_tag_ita_dyu_bul_zul_jav_tha_gam_tml_cic_ewe_aze_guj_lat_uzb_yor_vie_amr_tsn_bam_swt	0.318078958321857	0.749424826042846	0.455492705353802
102	gam_afr_bem_ben_sod_chh_aeg_ger_azi_tur_lda_mao_igb_ctl_spa_bsq_rus_tig_dgb_mnd_svk_lat_zul_arw_fbf_por_est_swa_xho_hun_bul_mlt_geo_hin_scr_pan_mol_hau_anl_urd_fin_tsw_ind_nor_tag_jpn_knd_kor_pol_dut_dyu_ita_mly_rom_wly_jav_cnt_eng_bam_cze_owc_grk_glc_ukr_fre_qcu_slo_krd_swe_moo_amr_guj_heb_alb_sun_lit_yor_mcd_cic_bat_tha_sid_tml_akn_ses_aze_bos_prs_uzb_ewe_vie_amh_ven_tsn_swt	-0.216611062186035	-0.511436616383467	0.610257531589761
103	anl_krd_zul_spa_heb_hau_mlt_pan_uzb_aze_dgb_tag_lda_grk_pol_bsq_dut_aeg_bem_cnt_glc_guj_swt_ukr_fbf_swe_fin_cic_yor_est_ger_gam_geo_scr_cze_hin_lit_tig_amr_bos_hun_dyu_sun_nor_jav_jpn_knd_kor_prs_ita_tsw_rus_bat_mcd_sod_mly_mnd_ctl_bam_urd_sid_afr_mol_rom_ben_qcu_lat_por_svk_swa_amh_fre_wly_arw_ind_eng_tsn_slo_xho_mao_tha_chh_tml_akn_igb_tur_bul_alb_azi_ses_vie_owc_moo_ewe_ven	-0.412804742332092	-0.978553529146772	0.330339329449735
104	owc_ctl_xho_rom_tig_sod_sid_lat_uzb_tur_fbf_sun_tsw_mol_scr_bsq_ukr_anl_lda_mnd_lit_krd_swt_slo_dyu_svk_fin_tsn_yor_hun_swe_aeg_geo_mcd_nor_prs_eng_amh_mlt_alb_est_akn_mly_rus_jav_jpn_tml_kor_bul_ita_igb_bos_mao_cze_hau_bat_cnt_arw_dgb_por_wly_guj_grk_urd_dut_qcu_spa_glc_ger_moo_heb_pol_gam_fre_ind_ben_bem_pan_ewe_tag_tha_amr_knd_cic_swa_azi_hin_afr_aze_ven_vie_chh_ses_bam_zul	-0.82369678235289	-1.98618476685742	0.0499567390025992
105	owc_guj_dgb_prs_amr_aeg_gam_lat_azi_tur_bem_sun_bam_nor_scr_bsq_grk_sid_tsw_mnd_slo_rom_yor_bos_akn_por_est_tsn_zul_hun_ukr_wly_geo_afr_krd_pan_urd_hau_tig_fre_fin_swt_tag_bul_jav_jpn_knd_kor_svk_glc_igb_lit_ind_mcd_chh_bat_cnt_cze_swa_ger_heb_swe_ctl_hin_ita_qcu_arw_alb_spa_xho_mlt_rus_sod_pol_mly_mol_ses_ben_lda_mao_tha_anl_tml_moo_dyu_uzb_dut_eng_aze_fbf_vie_amh_ewe_cic_ven	-0.623283987560099	-1.49049962101036	0.139476880128856
106	amr_krd_tsn_rom_amh_aeg_chh_por_azi_uzb_swa_sun_bem_ctl_eng_bsq_swe_owc_xho_mnd_mol_spa_bam_scr_swt_ben_fin_ven_yor_hun_glc_anl_geo_mcd_ger_bul_pan_hau_mlt_svk_est_igb_tag_afr_jav_jpn_tml_kor_grk_prs_dgb_ita_mly_hin_sid_bat_cnt_lit_zul_cze_tig_guj_pol_dut_rus_qcu_alb_ukr_urd_cic_gam_slo_wly_nor_ind_lat_fbf_bos_akn_mao_tha_heb_knd_ses_lda_tur_fre_arw_aze_dyu_vie_sod_moo_ewe_tsw	-0.97114899528298	-2.36025853599	0.0203516093727308
107	sid_cze_dyu_rus_hau_heb_anl_nor_uzb_tur_tsn_bat_xho_ukr_bul_bsq_glc_tig_zul_cnt_mcd_svk_ses_rom_swa_ger_fin_bem_dgb_hun_arw_gam_geo_bos_ben_ita_eng_amh_chh_krd_est_moo_tag_afr_mao_jpn_knd_kor_hin_urd_swt_dut_mly_alb_owc_ind_mnd_pan_cic_slo_mlt_pol_guj_grk_lat_qcu_ctl_lit_fre_ewe_wly_prs_amr_mol_sun_por_bam_swe_yor_jav_tha_sod_tml_lda_fbf_azi_spa_scr_aze_igb_vie_aeg_ven_akn_tsw	-0.367710482063004	-0.872779238416788	0.385031307791207
108	amr_ger_fbf_mol_sid_heb_mlt_fre_tur_aze_cic_tag_dyu_prs_nor_bsq_pan_owc_swa_cnt_ctl_dut_tsw_hin_igb_afr_hun_akn_lda_fin_svk_amh_geo_bul_spa_guj_glc_sod_tig_urd_est_ses_mly_ben_sun_jpn_tml_kor_alb_grk_moo_lit_mao_ukr_anl_bat_mnd_cze_bam_lat_gam_ita_mcd_rus_krd_qcu_arw_bos_scr_yor_wly_eng_hau_swe_ind_por_tsn_rom_xho_jav_tha_chh_knd_swt_zul_azi_pol_slo_uzb_ewe_vie_aeg_ven_bem_dgb	-0.266041233916081	-0.629269496959867	0.530715402005252
109	owc_eng_ven_cze_anl_tig_aeg_slo_uzb_aze_ewe_tag_igb_grk_fre_bsq_alb_sid_dyu_cnt_ukr_ger_moo_spa_zul_mol_fin_bem_fbf_est_guj_gam_geo_swe_lit_hin_pol_hau_wly_por_hun_bam_bat_prs_mly_jpn_knd_kor_lat_bul_xho_rus_mao_afr_amr_ind_mnd_scr_dgb_nor_amh_glc_rom_ctl_dut_qcu_mcd_ita_pan_cic_sod_arw_chh_urd_sun_ben_akn_bos_ses_jav_tha_mlt_tml_swt_lda_azi_krd_svk_tur_swa_vie_heb_tsw_yor_tsn	-0.265743072309418	-0.628453400074555	0.531247388337693
110	hau_lat_lda_dut_chh_sod_mlt_guj_tur_uzb_zul_tag_fbf_ita_nor_bsq_grk_tig_akn_mnd_rom_cze_ven_scr_xho_spa_fin_tsw_tsn_est_pan_anl_geo_bul_mcd_ger_krd_amr_aeg_bos_hun_bem_mly_arw_jav_jpn_knd_kor_eng_mol_dyu_alb_bat_ukr_amh_sun_cnt_lit_igb_slo_wly_rus_ben_prs_hin_qcu_glc_svk_ctl_ses_gam_urd_heb_fre_ind_por_cic_swe_swa_mao_tha_owc_tml_yor_ewe_azi_afr_pol_aze_bam_vie_sid_dgb_moo_swt	-0.645257092159752	-1.54319135778884	0.126180390666647
111	chh_ctl_swa_por_tig_owc_gam_prs_tur_aze_bem_ind_zul_lit_rom_bsq_slo_sod_igb_mnd_grk_eng_dgb_bul_akn_pan_est_tsw_dyu_hun_mol_amh_geo_ita_arw_swe_lat_anl_amr_krd_fin_tsn_mao_dut_bat_jpn_tml_kor_afr_pol_lda_glc_jav_alb_aeg_sun_cnt_mcd_bam_ger_sid_fre_urd_ukr_bos_qcu_scr_cze_guj_fbf_hau_svk_heb_rus_mly_hin_swt_nor_cic_tag_tha_mlt_knd_ven_ses_uzb_spa_ben_azi_moo_vie_wly_xho_ewe_yor	-0.655016158068985	-1.57128882359454	0.119511748756455
112	owc_ctl_bem_glc_amh_heb_gam_fre_azi_uzb_akn_ind_zul_lit_pol_bsq_eng_aeg_lda_mnd_guj_scr_dgb_lat_swa_ukr_hun_tsn_ven_fin_ger_mlt_geo_prs_rus_nor_krd_tig_wly_afr_est_cic_jav_mol_mao_jpn_tml_kor_por_alb_bam_cze_sun_slo_hau_tag_cnt_bul_yor_rom_chh_ben_ita_swe_mcd_qcu_hin_svk_grk_xho_sod_spa_sid_arw_mly_urd_fbf_bos_dyu_bat_tha_amr_knd_ses_igb_aze_pan_dut_tur_moo_vie_anl_swt_ewe_tsw	-0.649422921980253	-1.55333206515756	0.123740412916096
113	sod_ctl_ven_por_aeg_heb_anl_prs_azi_tur_bem_sun_zul_lit_rom_bsq_glc_amh_bam_mnd_spa_hin_swa_swe_ses_arw_hun_tsw_akn_est_alb_sid_geo_afr_lat_bul_grk_hau_gam_rus_fin_ewe_ind_mol_mao_jpn_tml_kor_dut_pol_dgb_pan_bat_guj_owc_jav_cnt_fre_xho_mcd_wly_cze_ger_krd_eng_qcu_ukr_bos_ita_swt_mlt_scr_tig_ben_mly_nor_dyu_urd_tsn_tag_tha_chh_knd_fbf_lda_aze_svk_slo_uzb_cic_vie_amr_moo_yor_igb	-0.284937512012177	-0.673927861264098	0.502028798939537
114	tig_slo_dyu_ukr_aeg_chh_wly_mcd_azi_tur_cic_mly_ven_bul_lit_bsq_spa_amr_tsn_mnd_eng_cze_moo_dut_ewe_ctl_hun_bam_zul_est_ita_sod_geo_swe_scr_afr_pol_owc_hau_rom_fin_dgb_sun_urd_jav_jpn_knd_kor_rus_guj_swa_prs_tag_nor_sid_bat_cnt_glc_fbf_pan_heb_bos_mol_svk_hin_qcu_grk_por_lat_xho_mlt_fre_anl_krd_ind_ben_swt_alb_akn_mao_tha_amh_tml_ses_lda_uzb_ger_arw_aze_yor_vie_gam_igb_bem_tsw	0.355485692060826	0.83704307456649	0.404714166605436
115	aeg_afr_dgb_pol_sid_gam_mlt_spa_aze_azi_bam_bat_zul_prs_ctl_bsq_alb_heb_ses_mnd_slo_guj_xho_glc_fbf_swe_est_tsw_lda_fin_eng_wly_geo_dut_cze_rus_fre_chh_tig_por_hun_swa_mly_scr_sun_jpn_tml_kor_arw_krd_cic_ben_ind_lit_amh_mao_cnt_bos_moo_bul_hau_pan_rom_lat_grk_qcu_nor_ukr_ger_dyu_anl_svk_owc_hin_tag_mol_swt_mcd_igb_jav_tha_amr_knd_yor_bem_tur_ita_urd_uzb_ven_vie_sod_ewe_tsn_akn	-0.213252175212796	-0.503444416105887	0.615842239614609
116	tig_mcd_bem_grk_owc_amh_sod_dut_tur_aze_igb_mly_ven_krd_cze_bsq_ger_gam_swt_cnt_pan_pol_ewe_hin_yor_lit_est_swa_zul_hun_ctl_amr_geo_ita_spa_nor_fre_hau_wly_urd_fin_tsn_sun_ben_ind_jpn_tml_kor_arw_bos_dgb_slo_tag_swe_anl_mao_mnd_alb_dyu_svk_heb_ukr_mol_rom_afr_qcu_guj_por_lat_lda_aeg_prs_sid_eng_jav_rus_bam_glc_xho_bat_tha_chh_knd_fbf_moo_uzb_bul_scr_azi_akn_vie_mlt_ses_cic_tsw	0.133460589540172	0.31480064239593	0.753618224090051
117	anl_cze_ven_urd_heb_mlt_gam_svk_uzb_aze_tsn_ind_ewe_hin_pan_bsq_swe_tig_fbf_mnd_ukr_por_dgb_grk_akn_rom_fin_bam_yor_hun_ben_aeg_geo_afr_scr_nor_ita_hau_sod_prs_est_bem_tag_alb_mly_jpn_tml_kor_lat_rus_moo_mol_bat_lit_chh_mao_cnt_spa_ses_krd_wly_arw_dut_glc_pol_qcu_ctl_ger_bul_cic_amh_mcd_amr_slo_jav_fre_dyu_bos_lda_sun_tha_sid_knd_xho_swt_tur_guj_eng_azi_tsw_vie_owc_swa_zul_igb	-0.124099334984665	-0.292565879954283	0.770505731670014
118	heb_mol_fbf_ben_sod_chh_amr_slo_tur_azi_dgb_mly_lda_lat_prs_bsq_fre_wly_swa_mnd_afr_glc_akn_hin_ewe_rom_hun_yor_bem_fin_ukr_aeg_geo_pol_ita_lit_guj_amh_gam_pan_est_igb_ind_rus_jav_jpn_tml_kor_scr_arw_bam_alb_bat_nor_hau_sun_cnt_mcd_tsn_ctl_mlt_cze_spa_bul_krd_qcu_ger_urd_grk_tsw_sid_svk_tig_swe_tag_por_cic_bos_zul_mao_tha_anl_knd_dyu_swt_uzb_eng_dut_aze_ses_vie_owc_ven_moo_xho	-0.826876467439856	-1.99914839049476	0.0485109760509634
119	gam_dut_tsn_fre_wly_anl_aeg_urd_tur_uzb_ewe_tag_dyu_spa_ukr_bsq_por_tig_xho_mnd_rom_hin_yor_glc_zul_guj_est_cic_fbf_hun_slo_heb_geo_grk_bos_ita_arw_chh_owc_pan_fin_ven_mao_afr_ind_jpn_tml_kor_lat_prs_lda_pol_bat_eng_hau_mly_cnt_lit_dgb_mcd_sid_ben_mol_nor_svk_qcu_ctl_bul_rus_swa_amh_scr_mlt_ger_sun_swe_moo_alb_ses_jav_tha_amr_knd_igb_swt_aze_cze_krd_azi_tsw_vie_sod_bem_bam_akn	-0.861169488236515	-2.08302121907934	0.0399937720413532
120	hau_mcd_zul_rus_chh_amh_anl_cze_uzb_aze_yor_mly_fbf_slo_rom_bsq_scr_amr_bam_mnd_alb_ctl_ewe_afr_dyu_eng_hun_swa_tsw_fin_krd_aeg_geo_mol_prs_guj_fre_gam_sid_pan_est_bem_jav_ukr_ind_jpn_knd_kor_lat_swe_akn_ben_mao_hin_owc_sun_cnt_bul_cic_arw_tig_svk_ita_ger_dut_qcu_glc_grk_por_ses_sod_bos_mlt_urd_bat_lit_xho_pol_tsn_tag_tha_heb_tml_dgb_swt_azi_spa_nor_tur_moo_vie_wly_lda_ven_igb	-0.563324706954487	-1.34190596978775	0.182893639509573
121	sod_alb_fbf_hin_gam_amh_wly_afr_tur_uzb_tsn_ind_akn_fre_bul_bsq_urd_chh_zul_cnt_lit_dut_ven_cze_ses_lat_est_cic_dgb_hun_glc_owc_geo_eng_pol_svk_mcd_sid_mlt_mol_fin_ewe_mao_slo_bat_jpn_tml_kor_ukr_rus_moo_pan_sun_prs_heb_mly_mnd_ctl_lda_por_tig_swe_ger_krd_ita_qcu_guj_rom_scr_bam_hau_grk_aeg_arw_jav_ben_xho_spa_dyu_tag_tha_amr_knd_swa_igb_azi_bos_nor_aze_bem_vie_anl_tsw_swt_yor	-0.0159171881287772	-0.0374694052472244	0.970191047087798
122	tig_pol_swa_bul_amh_hau_sod_slo_tur_azi_moo_mly_akn_bos_ukr_bsq_hin_gam_tsw_cnt_ger_swe_bam_mol_cic_fre_est_ewe_zul_hun_dut_amr_geo_rus_mcd_krd_afr_wly_heb_pan_fin_ven_bat_eng_mao_jpn_knd_kor_urd_ita_dgb_ben_tag_svk_mlt_jav_mnd_prs_dyu_ctl_aeg_grk_nor_cze_arw_qcu_alb_guj_lat_tsn_anl_rom_owc_lit_ind_glc_swt_spa_fbf_sun_tha_chh_tml_igb_xho_uzb_scr_por_aze_lda_vie_sid_yor_bem_ses	0.033462495922434	0.0788587090278422	0.937314437941331
123	sid_guj_xho_dut_mlt_sod_amr_rom_uzb_azi_tsn_mao_moo_por_urd_bsq_prs_amh_lda_cnt_alb_hin_ven_afr_fbf_slo_hun_zul_dyu_fin_rus_heb_geo_cze_pan_scr_svk_aeg_gam_pol_est_swt_sun_arw_mly_jpn_knd_kor_fre_ben_swa_ita_ind_spa_tig_jav_mnd_bos_yor_ukr_chh_grk_bul_eng_mcd_qcu_ctl_krd_lat_bem_wly_ger_owc_swe_bat_nor_ewe_lit_bam_tag_tha_hau_tml_ses_igb_aze_mol_glc_tur_dgb_vie_anl_akn_cic_tsw	-0.641424314381964	-1.53466647798473	0.128260905703439
124	gam_ukr_bem_krd_chh_wly_aeg_mcd_tur_aze_cic_jav_dyu_glc_grk_bsq_ger_anl_dgb_cnt_hin_pol_lda_afr_bam_spa_est_ses_zul_hun_ben_mlt_geo_rus_guj_scr_urd_owc_sod_fre_fin_ewe_tag_cze_bat_jpn_tml_kor_dut_mol_xho_por_ind_arw_amr_mly_mnd_bos_fbf_pan_sid_rom_slo_swe_alb_qcu_ctl_lit_nor_ven_hau_prs_heb_svk_mao_bul_yor_eng_igb_sun_tha_amh_knd_swt_swa_azi_ita_lat_uzb_tsn_vie_tig_tsw_akn_moo	-0.186668294217745	-0.440286981191125	0.66075090343345
125	tig_guj_lda_alb_aeg_amh_hau_bul_azi_tur_cic_sun_ven_pan_grk_bsq_urd_owc_tsw_mnd_afr_cze_swa_fre_bem_dut_hun_bam_ewe_est_eng_chh_geo_slo_ukr_nor_hin_mlt_heb_ben_fin_ses_jav_arw_ind_jpn_tml_kor_lat_por_fbf_scr_mao_ita_sid_tag_cnt_krd_igb_lit_sod_swe_mcd_glc_mol_qcu_spa_prs_rus_zul_amr_ger_anl_bos_bat_svk_dgb_rom_yor_mly_tha_wly_knd_dyu_moo_uzb_pol_ctl_aze_swt_vie_gam_tsn_xho_akn	0.0325055822671318	0.0765339327408858	0.939158726132986
126	wly_eng_zul_bul_hau_anl_sid_nor_uzb_azi_akn_bat_fbf_mcd_mol_bsq_afr_amh_cic_mnd_por_dut_lda_urd_ewe_arw_fin_dgb_bem_est_ita_chh_geo_slo_alb_fre_bos_gam_mlt_prs_hun_tsn_jav_svk_ind_jpn_tml_kor_grk_cze_tsw_swe_mao_ben_tig_sun_cnt_pan_moo_krd_amr_ctl_hin_pol_spa_qcu_lit_ukr_guj_yor_heb_scr_aeg_glc_mly_rus_dyu_ger_swt_tag_tha_owc_knd_xho_bam_aze_lat_rom_tur_igb_vie_sod_swa_ses_ven	0.244517851228162	0.575769307822711	0.566161778484334
127	wly_bul_dyu_dut_hau_amh_aeg_krd_aze_tur_lda_ind_swa_slo_svk_bsq_ben_sod_xho_cnt_glc_por_ses_swe_dgb_afr_hun_fbf_zul_est_arw_owc_geo_lit_pan_prs_guj_heb_anl_mol_fin_cic_tag_ukr_bat_jpn_knd_kor_ger_eng_swt_urd_sun_mcd_sid_mao_mnd_cze_moo_rus_gam_fre_alb_ita_ctl_qcu_rom_bos_lat_igb_mlt_grk_chh_scr_mly_pol_yor_nor_akn_jav_tha_tig_tml_bam_ewe_uzb_hin_spa_azi_tsw_vie_amr_tsn_bem_ven	-1.00024372846513	-2.4371108052388	0.0167075225591133
128	heb_spa_ven_rus_wly_gam_sod_krd_aze_azi_swa_sun_fbf_eng_ctl_bsq_swe_amh_swt_cnt_urd_bos_bam_alb_dgb_slo_fin_lda_yor_hun_nor_owc_geo_mol_cze_glc_grk_aeg_anl_afr_est_tsn_ind_dut_jav_jpn_knd_kor_ger_lit_bem_svk_bat_lat_tig_mao_mnd_por_dyu_pol_hau_prs_bul_scr_rom_qcu_arw_mcd_guj_moo_amr_hin_sid_ita_mly_fre_akn_ukr_igb_tag_tha_chh_tml_cic_ewe_uzb_ben_pan_tur_ses_vie_mlt_zul_tsw_xho	-0.385241969728111	-0.914321876445555	0.362912218688243
129	anl_bul_lda_bos_chh_gam_hau_por_aze_tur_xho_mly_bam_scr_lit_bsq_spa_aeg_swt_mnd_guj_lat_tsn_pan_dyu_ben_fin_zul_yor_hun_slo_heb_geo_afr_svk_eng_dut_sid_amr_ger_est_bem_bat_urd_sun_jpn_tml_kor_glc_pol_tsw_ctl_tag_krd_owc_jav_cnt_nor_moo_fre_tig_prs_mol_arw_ukr_qcu_mcd_swe_cze_akn_sod_grk_mlt_rom_ind_hin_dgb_alb_swa_mao_tha_amh_knd_ven_cic_uzb_ita_rus_azi_fbf_vie_wly_igb_ses_ewe	-0.614058516011777	-1.46726989691151	0.145676375809683
130	heb_hin_bem_scr_hau_sod_sid_arw_aze_azi_swa_ind_dgb_por_cze_bsq_svk_amr_tsw_cnt_pol_prs_moo_ben_ven_fre_fin_cic_tsn_est_guj_aeg_geo_lit_grk_ger_pan_mlt_wly_nor_hun_xho_jav_swe_mly_jpn_knd_kor_ita_spa_dyu_lat_sun_alb_tig_mao_mnd_mcd_fbf_eng_owc_krd_mol_ctl_rus_qcu_rom_glc_afr_lda_amh_dut_anl_urd_bat_bul_yor_ukr_ewe_tag_tha_chh_tml_zul_bam_tur_slo_bos_uzb_igb_vie_gam_akn_ses_swt	0.036230680241339	0.0852644651083191	0.932234430882278
131	mlt_pan_fbf_lit_chh_gam_owc_svk_tur_aze_swa_tag_yor_dut_ukr_bsq_cze_hau_akn_mnd_bos_afr_bem_guj_swt_glc_fin_ewe_igb_hun_fre_anl_geo_urd_slo_prs_arw_heb_amr_krd_est_moo_jav_eng_mao_jpn_knd_kor_hin_grk_zul_mol_bat_alb_wly_sun_cnt_rus_ses_mcd_amh_ben_por_lat_scr_qcu_pol_ctl_ita_dgb_tig_spa_aeg_bul_mly_ger_lda_swe_bam_ind_tha_sid_tml_dyu_ven_azi_rom_nor_uzb_tsn_vie_sod_xho_cic_tsw	-0.327323206142884	-0.775167445715593	0.440207290369174
132	amh_hin_tsn_alb_hau_aeg_chh_spa_uzb_azi_ven_jav_yor_grk_ita_bsq_lat_owc_moo_cnt_lit_bos_dgb_ctl_swt_ben_fin_lda_igb_est_por_gam_geo_prs_scr_ger_urd_sod_heb_slo_hun_akn_bat_krd_ind_jpn_tml_kor_rus_ukr_tsw_afr_tag_cze_wly_sun_mnd_guj_ses_pol_tig_mol_dut_nor_svk_qcu_mcd_swe_bul_fbf_anl_arw_mlt_fre_mao_pan_cic_rom_ewe_mly_tha_amr_knd_bem_zul_aze_eng_glc_tur_bam_vie_sid_dyu_swa_xho	-0.0725388916245605	-0.170968966398617	0.864619596453505
133	owc_pol_fbf_grk_aeg_amr_wly_swe_uzb_azi_swa_sun_tsn_mol_dut_bsq_por_sid_tsw_mnd_lat_lit_xho_eng_cic_ctl_est_igb_akn_hun_fre_heb_geo_prs_nor_mcd_bos_mlt_hau_ita_fin_bam_bat_rus_mly_jpn_tml_kor_pan_alb_ven_afr_mao_urd_amh_ind_cnt_guj_zul_krd_anl_arw_ben_bul_spa_qcu_glc_scr_rom_ses_gam_hin_tig_slo_jav_svk_dyu_ukr_moo_tag_tha_chh_knd_bem_ewe_aze_cze_ger_tur_dgb_vie_sod_lda_swt_yor	0.00714260578336549	0.0168321494324323	0.986606580362663
134	anl_guj_dgb_cze_heb_amh_tig_fre_azi_aze_bem_tag_zul_lit_ukr_bsq_spa_sid_fbf_mnd_grk_por_swa_urd_yor_afr_hun_akn_igb_est_bos_amr_geo_ctl_ita_glc_ger_hau_mlt_scr_fin_ses_sun_arw_mao_jpn_knd_kor_mcd_bul_dyu_rus_mly_krd_gam_bat_cnt_eng_cic_rom_chh_lat_swe_mol_slo_qcu_ben_pan_pol_bam_sod_dut_aeg_alb_jav_svk_swt_hin_ewe_ind_tha_owc_tml_tsn_lda_tur_nor_prs_uzb_moo_vie_wly_ven_tsw_xho	-0.105716911324394	-0.249338741551975	0.80364863800492
135	hau_rom_ewe_bos_heb_anl_amr_urd_uzb_tur_moo_sun_lda_nor_bul_bsq_rus_owc_yor_cnt_ger_pan_xho_krd_ses_afr_hun_igb_bam_est_mol_amh_geo_mcd_dut_lat_ben_sid_gam_ita_fin_fbf_jav_ctl_mly_jpn_knd_kor_spa_svk_swa_scr_tag_glc_tig_mao_mnd_pol_bem_swe_aeg_por_hin_arw_grk_qcu_slo_eng_guj_tsw_wly_prs_chh_alb_bat_cze_tsn_fre_swt_ind_tha_sod_tml_dyu_ven_azi_ukr_lit_aze_akn_vie_mlt_cic_zul_dgb	0.0149635830211874	0.0352235448568035	0.971976980822731
136	heb_urd_moo_glc_amh_aeg_tig_ben_tur_uzb_tsn_mly_ewe_rus_ita_bsq_mcd_sid_lda_mnd_hin_ctl_bem_arw_cic_scr_fin_ven_swa_est_dut_hau_geo_pol_krd_mol_swe_gam_wly_ger_hun_bam_sun_fre_mao_jpn_knd_kor_afr_bos_akn_ukr_jav_bul_anl_ind_cnt_prs_igb_svk_amr_slo_guj_por_alb_qcu_lit_cze_eng_zul_sod_lat_mlt_grk_tag_pan_fbf_nor_tsw_bat_tha_chh_tml_ses_dgb_aze_spa_rom_azi_dyu_vie_owc_swt_xho_yor	0.416747262171343	0.982190822932705	0.328554146172781
137	wly_bul_lda_mol_amh_owc_tig_slo_tur_uzb_igb_ind_dgb_afr_krd_bsq_ben_mlt_swa_mnd_dut_lit_dyu_pol_fbf_nor_est_bam_cic_hun_ukr_anl_geo_spa_alb_por_fre_gam_amr_rus_fin_swt_mly_eng_tag_jpn_knd_kor_swe_pan_moo_urd_jav_hin_sid_mao_cnt_mcd_ven_bos_aeg_scr_glc_rom_arw_qcu_guj_ita_prs_yor_sod_svk_heb_lat_sun_cze_zul_ctl_tsn_bat_tha_chh_tml_akn_ses_azi_ger_grk_aze_xho_vie_hau_ewe_tsw_bem	-0.00689949345501556	-0.0162592677965596	0.98706238363114
138	chh_dut_bem_alb_hau_amr_tig_lit_uzb_tur_ses_bat_moo_rus_ger_bsq_spa_anl_fbf_cnt_lat_svk_zul_bos_tsn_grk_est_ewe_igb_fin_ben_heb_geo_fre_mol_ita_urd_wly_sid_ukr_hun_bam_mly_rom_ind_jpn_knd_kor_arw_cze_swa_glc_sun_pol_gam_mao_mnd_bul_xho_nor_amh_eng_mcd_ctl_afr_qcu_hin_scr_pan_dyu_owc_guj_aeg_krd_jav_por_tsw_prs_akn_tag_tha_sod_tml_lda_dgb_azi_slo_swe_aze_cic_vie_mlt_yor_swt_ven	-0.4025697508645	-0.954344536108695	0.34238330669308
139	heb_dut_swa_scr_amr_hau_gam_prs_azi_uzb_dyu_ind_moo_pan_guj_bsq_slo_owc_igb_mnd_grk_lit_tsw_urd_tsn_ita_fin_lda_ses_est_bul_aeg_geo_bos_hin_eng_cze_anl_sod_swe_hun_zul_mly_rus_tag_jpn_tml_kor_mcd_ben_bam_nor_sun_spa_chh_jav_cnt_ukr_ewe_pol_mlt_krd_rom_ger_afr_qcu_lat_mol_fre_akn_sid_svk_amh_ctl_mao_por_fbf_alb_bem_bat_tha_wly_knd_ven_dgb_aze_arw_glc_tur_swt_vie_tig_cic_yor_xho	-0.471862532316192	-1.12177901494629	0.264844455084056
140	tig_cze_swt_fre_chh_wly_amr_svk_uzb_aze_ven_tag_swa_krd_por_bsq_prs_mlt_tsw_mnd_pan_ctl_igb_spa_bam_slo_fin_xho_zul_est_nor_owc_geo_guj_scr_lit_urd_amh_anl_eng_hun_akn_bat_ukr_mao_jpn_knd_kor_rus_rom_dyu_glc_sun_bul_aeg_ind_cnt_alb_fbf_grk_sid_mcd_ben_ger_pol_qcu_hin_mol_afr_tsn_hau_dut_sod_lat_jav_arw_ewe_ita_moo_mly_tha_heb_tml_yor_bem_tur_bos_swe_azi_cic_vie_gam_lda_dgb_ses	-0.468703507432706	-1.11372770111892	0.268266221018317
141	heb_dut_swa_scr_anl_gam_sod_nor_uzb_aze_tsn_mao_fbf_pan_bos_bsq_ctl_chh_bem_cnt_cze_lat_zul_spa_ewe_mcd_fin_dyu_yor_est_alb_wly_geo_ger_rom_bul_glc_sid_tig_mol_hun_cic_tag_fre_mly_jpn_tml_kor_por_ukr_swt_svk_jav_guj_hau_sun_mnd_ita_ses_pol_mlt_urd_slo_eng_lit_qcu_rus_ben_swe_xho_aeg_krd_amr_prs_ind_arw_igb_grk_lda_bat_tha_amh_knd_tsw_dgb_tur_hin_afr_azi_bam_vie_owc_ven_moo_akn	0.560532230918499	1.32518835503511	0.188355243476464
142	hau_eng_xho_afr_tig_mlt_owc_svk_uzb_tur_cic_tag_fbf_urd_ben_bsq_cze_chh_lda_cnt_hin_pan_igb_bos_zul_swe_hun_swa_bam_fin_lat_anl_geo_lit_slo_nor_bul_amr_wly_scr_est_tsn_ind_alb_mao_jpn_knd_kor_rus_ger_dgb_krd_mly_fre_heb_bat_mnd_pol_ses_por_amh_dut_grk_ukr_mcd_qcu_prs_guj_ctl_akn_sod_rom_sid_mol_sun_glc_swt_spa_ewe_jav_tha_aeg_tml_dyu_yor_azi_arw_ita_aze_tsw_vie_gam_ven_bem_moo	-0.522471947688183	-1.24501408667556	0.216254639554151
143	anl_svk_lda_guj_mlt_amh_aeg_fre_uzb_tur_tsn_sun_ven_glc_rom_bsq_cze_heb_swa_mnd_nor_ger_xho_afr_bam_krd_hun_dyu_tsw_fin_grk_tig_geo_rus_bos_dut_ctl_wly_hau_swe_est_ewe_mly_arw_jav_jpn_knd_kor_hin_pan_bem_spa_mao_mcd_sid_bat_cnt_mol_swt_lat_chh_slo_eng_ita_prs_qcu_urd_ukr_scr_zul_amr_alb_gam_pol_ind_por_akn_bul_fbf_tag_tha_sod_tml_yor_dgb_aze_ben_lit_azi_igb_vie_owc_moo_ses_cic	-0.411739912353625	-0.975287560437343	0.331947692631124
144	gam_fre_lda_ita_chh_amr_hau_bos_uzb_azi_moo_sun_swa_eng_mol_bsq_bul_wly_tsw_mnd_afr_lat_yor_por_swt_cze_fin_tsn_dgb_est_guj_tig_geo_ctl_nor_scr_svk_aeg_amh_hin_hun_igb_mly_ukr_jav_jpn_knd_kor_alb_swe_bam_dut_tag_ben_anl_mao_cnt_ger_ses_grk_mlt_glc_rus_krd_pan_qcu_urd_spa_mcd_zul_heb_arw_sod_lit_bat_slo_cic_pol_xho_ind_tha_sid_tml_fbf_akn_aze_prs_rom_tur_ven_vie_owc_dyu_ewe_bem	0.0593322956897809	0.139756725396289	0.889154430197671
145	mlt_afr_ses_krd_sid_amh_owc_dut_azi_aze_zul_mao_dyu_arw_lit_bsq_svk_hau_fbf_mnd_eng_rus_cic_lat_swt_ukr_hun_akn_moo_est_guj_chh_geo_glc_pol_mol_mcd_wly_heb_hin_fin_igb_tag_ben_bat_jpn_tml_kor_pan_scr_swa_nor_jav_ger_amr_mly_cnt_bul_tsn_cze_sod_fre_ita_grk_bos_qcu_alb_swe_rom_ven_aeg_slo_tig_prs_sun_spa_ewe_ctl_dgb_ind_tha_gam_knd_lda_tsw_tur_urd_por_uzb_bam_vie_anl_yor_bem_xho	-0.0289917792650233	-0.0682569026529287	0.945727671027141
146	sid_arw_ewe_spa_hau_heb_amr_slo_tur_aze_moo_sun_bam_afr_pan_bsq_nor_chh_akn_mnd_alb_urd_dyu_ita_tsn_ben_fin_fbf_tsw_hun_lat_gam_geo_scr_ukr_por_rus_tig_anl_ctl_est_dgb_jav_eng_bat_jpn_tml_kor_fre_mol_bem_prs_mao_bul_aeg_tag_cnt_lit_cic_svk_owc_krd_guj_hin_ger_qcu_grk_swe_pol_swa_mlt_rom_wly_dut_ind_mcd_igb_glc_yor_mly_tha_amh_knd_ven_zul_uzb_bos_cze_azi_ses_vie_sod_xho_swt_lda	-0.351620619643522	-0.832976948243874	0.406991843397367
147	chh_bos_fbf_glc_heb_sid_hau_hin_tur_azi_zul_tag_lda_slo_cze_bsq_lit_amh_bam_mnd_ita_ukr_ven_spa_tsw_rus_hun_tsn_swt_est_ger_anl_geo_afr_mol_ben_bul_wly_mlt_scr_fin_igb_sun_dut_mao_jpn_knd_kor_fre_krd_bem_pol_bat_rom_amr_ind_cnt_mcd_akn_lat_owc_svk_arw_por_nor_qcu_pan_alb_prs_yor_aeg_grk_tig_ctl_mly_swe_swa_eng_cic_jav_tha_sod_tml_dgb_xho_aze_guj_urd_uzb_ses_vie_gam_moo_ewe_dyu	0.434816864604533	1.02533140573618	0.307866426142599
148	mlt_ctl_ven_ukr_anl_tig_hau_scr_tur_azi_cic_sun_igb_por_cze_bsq_ita_sod_moo_cnt_mcd_pol_bam_svk_dyu_lit_fin_tsw_xho_hun_ben_heb_geo_prs_lat_swe_eng_owc_aeg_dut_est_lda_jav_grk_bat_jpn_tml_kor_spa_mol_zul_slo_tag_alb_gam_ind_mnd_nor_dgb_rom_amr_pan_glc_ger_fre_qcu_afr_urd_rus_fbf_sid_bos_amh_arw_mao_hin_ses_guj_bem_mly_tha_wly_knd_swa_ewe_aze_bul_krd_uzb_yor_vie_chh_akn_tsn_swt	-0.641242424243005	-1.53354326156323	0.128537038141509
149	tig_pol_ses_spa_wly_heb_aeg_slo_tur_uzb_akn_jav_zul_nor_scr_bsq_mcd_sod_ven_mnd_arw_prs_yor_lit_tsw_ukr_fin_xho_swt_hun_svk_owc_geo_eng_bul_ctl_mol_gam_amh_grk_est_moo_ind_ger_tag_jpn_tml_kor_glc_alb_bam_urd_sun_ita_hau_mao_cnt_pan_swa_guj_amr_krd_dut_cze_rom_qcu_ben_fre_lat_cic_sid_rus_mlt_hin_bat_afr_igb_swe_fbf_mly_tha_anl_knd_lda_ewe_azi_por_bos_aze_dgb_vie_chh_dyu_tsn_bem	-0.493658179203072	-1.17286346452415	0.24384594599639
150	heb_spa_fbf_glc_mlt_sod_amr_rom_aze_uzb_xho_sun_swa_swe_krd_bsq_ben_aeg_swt_cnt_slo_alb_yor_guj_moo_nor_fin_ewe_lda_est_pan_gam_geo_rus_urd_pol_por_tig_amh_mol_hun_bam_bat_ita_ind_jpn_tml_kor_prs_hin_ven_ctl_tag_dut_anl_mao_mnd_ukr_bem_lit_owc_mcd_scr_fre_lat_qcu_grk_svk_afr_dgb_hau_ger_wly_bos_mly_bul_cic_arw_zul_jav_tha_chh_knd_akn_tsw_azi_eng_cze_tur_ses_vie_sid_igb_tsn_dyu	0.363903540687646	0.856537907215886	0.393901984818688
151	mlt_eng_lda_scr_sid_amh_aeg_krd_uzb_azi_dyu_ind_fbf_ita_arw_bsq_mcd_hau_bam_mnd_mol_urd_tsw_fre_ven_cze_fin_igb_swt_est_slo_anl_geo_lat_svk_afr_prs_amr_sod_pan_hun_moo_tag_pol_mao_jpn_knd_kor_lit_swe_swa_nor_jav_ger_wly_mly_cnt_ukr_zul_bos_tig_glc_rom_spa_dut_qcu_guj_ctl_por_ses_chh_ben_heb_grk_bat_bul_tsn_hin_cic_sun_tha_owc_tml_dgb_bem_tur_rus_alb_aze_akn_vie_gam_xho_ewe_yor	-0.583975411284915	-1.39263961555942	0.167049389635831
152	owc_bos_tsw_urd_anl_amh_sod_ctl_azi_aze_cic_bat_dgb_svk_nor_bsq_ita_heb_igb_cnt_bul_slo_xho_por_ewe_lit_fin_fbf_swt_hun_arw_sid_geo_rom_ukr_swe_rus_tig_chh_spa_est_moo_mly_grk_tag_jpn_knd_kor_krd_glc_akn_eng_jav_dut_wly_mao_mnd_afr_dyu_pan_mlt_lat_alb_ben_prs_qcu_pol_mol_guj_zul_amr_scr_hau_fre_ind_ger_ses_hin_tsn_sun_tha_gam_tml_yor_swa_uzb_cze_mcd_tur_bam_vie_aeg_ven_bem_lda	0.0747666366357558	0.176198505449131	0.860521111575948
153	sid_arw_igb_bos_mlt_amr_sod_nor_tur_azi_lda_ind_moo_alb_ctl_bsq_guj_aeg_ewe_cnt_dut_bul_yor_eng_bem_pan_est_dyu_bam_hun_rom_hau_geo_lit_fre_ukr_svk_wly_gam_mol_fin_swa_mao_hin_bat_jpn_knd_kor_prs_pol_dgb_afr_sun_grk_heb_mly_mnd_ger_ses_por_owc_mcd_cze_swe_urd_qcu_rus_glc_spa_ven_anl_ita_chh_lat_tag_slo_tsn_scr_tsw_jav_tha_tig_tml_swt_fbf_uzb_krd_ben_aze_cic_vie_amh_akn_xho_zul	-0.178726209157225	-0.42146428772798	0.674388633293437
154	mlt_bul_bem_swe_owc_anl_amh_ben_tur_aze_fbf_jav_tsn_krd_fre_bsq_svk_hau_ewe_mnd_rom_guj_ven_cze_lda_dut_est_ses_swa_hun_spa_sod_geo_afr_grk_prs_ger_chh_aeg_ita_fin_akn_sun_lit_tag_jpn_knd_kor_ctl_arw_dgb_alb_mao_glc_amr_bat_cnt_mcd_cic_hin_sid_slo_lat_pol_bos_qcu_ukr_scr_eng_dyu_tig_nor_gam_rus_mly_pan_moo_por_zul_ind_tha_heb_tml_xho_bam_azi_mol_urd_uzb_swt_vie_wly_tsw_yor_igb	-0.962141204257238	-2.33594169525432	0.0216431481037667
155	wly_ctl_tsw_guj_sid_owc_tig_mcd_aze_azi_ewe_mly_fbf_rom_bul_bsq_hin_amh_akn_mnd_spa_rus_ven_bos_bam_fre_hun_bem_cic_est_glc_hau_geo_scr_slo_cze_mol_amr_aeg_dut_fin_dyu_jav_krd_ind_jpn_tml_kor_lit_ita_igb_svk_sun_arw_chh_mao_cnt_grk_tsn_afr_mlt_swe_prs_ger_ben_qcu_urd_pan_por_xho_heb_nor_sod_lat_tag_eng_swa_ukr_swt_bat_tha_gam_knd_yor_ses_uzb_alb_pol_tur_moo_vie_anl_zul_lda_dgb	-0.493263309273424	-1.17539424804363	0.242837448232929
156	sid_spa_swt_hin_mlt_amr_tig_guj_tur_uzb_swa_bat_bam_arw_eng_bsq_swe_amh_fbf_mnd_svk_fre_cic_nor_xho_lit_est_moo_tsw_hun_ctl_chh_geo_prs_ger_ben_lat_sod_heb_ita_fin_ses_tag_grk_ind_jpn_knd_kor_pan_scr_lda_krd_sun_rus_hau_mly_cnt_glc_dyu_urd_wly_bos_rom_slo_mol_qcu_pol_dut_mcd_ven_owc_afr_gam_por_jav_ukr_zul_alb_akn_mao_tha_aeg_tml_ewe_yor_aze_cze_bul_azi_bem_vie_anl_dgb_tsn_igb	-0.714041929221463	-1.71390652671177	0.0898771487312943
157	sid_urd_ses_hin_aeg_hau_amr_scr_azi_uzb_moo_mao_bam_guj_rom_bsq_bos_heb_cic_cnt_dut_lat_bem_alb_tsn_prs_hun_lda_swa_fin_swe_tig_geo_afr_ctl_ukr_krd_wly_anl_fre_est_xho_mly_ita_bat_jpn_knd_kor_por_ben_zul_glc_sun_pol_mlt_tag_mnd_spa_ewe_mol_gam_bul_nor_lit_arw_qcu_rus_slo_ger_swt_sod_grk_chh_eng_jav_svk_tsw_pan_dgb_ind_tha_owc_tml_igb_ven_tur_cze_mcd_aze_akn_vie_amh_dyu_fbf_yor	-0.241157440049951	-0.569029711084542	0.570707689885763
158	hau_scr_bem_svk_owc_gam_amh_ben_aze_azi_akn_tag_tsn_bul_hin_bsq_fre_heb_dgb_cnt_krd_ita_dyu_glc_fbf_eng_hun_igb_moo_est_pol_mlt_geo_afr_rom_alb_urd_wly_aeg_lat_fin_swa_mao_pan_jav_jpn_tml_kor_spa_mcd_lda_nor_mly_arw_amr_ind_mnd_slo_cic_por_chh_bos_ger_rus_guj_qcu_cze_lit_prs_tsw_sod_swe_sid_ctl_sun_mol_ses_ukr_bam_bat_tha_tig_knd_swt_ven_uzb_dut_grk_tur_xho_vie_anl_ewe_zul_yor	-0.566116451172748	-1.35131165403629	0.179873717788697
159	wly_por_dyu_bos_owc_chh_aeg_cze_aze_tur_yor_mao_tsw_fre_lit_bsq_mcd_hau_dgb_mnd_grk_pan_moo_ukr_ven_slo_est_zul_bem_hun_svk_sid_geo_pol_guj_alb_ita_amr_mlt_arw_fin_igb_tag_nor_bat_jpn_knd_kor_rus_mol_lda_krd_sun_spa_sod_mly_cnt_scr_akn_urd_gam_eng_hin_rom_bul_qcu_ger_ben_dut_ses_anl_afr_heb_lat_ind_prs_swa_glc_cic_jav_tha_amh_tml_ewe_fbf_uzb_ctl_swe_azi_tsn_vie_tig_bam_swt_xho	0.267415219469339	0.629048863882103	0.53085919824351
160	anl_glc_akn_arw_wly_sod_gam_bul_tur_azi_bam_mly_zul_dut_ukr_bsq_lat_heb_dgb_cnt_slo_alb_ewe_urd_dyu_rus_hun_yor_bem_est_ctl_aeg_geo_eng_ger_bos_fre_amr_owc_krd_fin_igb_tag_scr_sun_jpn_knd_kor_grk_mol_fbf_mcd_mao_por_chh_ind_mnd_afr_tsw_guj_sid_ita_svk_nor_lit_qcu_spa_hin_prs_xho_mlt_pol_tig_swe_bat_cze_tsn_pan_ses_jav_tha_amh_tml_cic_lda_uzb_rom_ben_aze_ven_vie_hau_swa_swt_moo	-0.536830761706272	-1.28127712749115	0.203281959774682
161	gam_krd_swa_lit_amh_amr_wly_ger_tur_aze_ven_mao_lda_prs_dut_bsq_alb_hau_ewe_mnd_bul_rus_xho_nor_igb_swe_hun_fbf_moo_est_pan_owc_geo_eng_arw_svk_ukr_heb_mlt_rom_fin_cic_sun_fre_tag_jpn_tml_kor_lat_mcd_dgb_glc_mly_grk_sod_ind_cnt_por_yor_ita_anl_guj_scr_urd_hin_qcu_pol_ben_slo_bem_sid_afr_chh_spa_bat_bos_tsw_cze_zul_jav_tha_tig_knd_tsn_bam_azi_mol_ctl_uzb_akn_vie_aeg_swt_ses_dyu	-0.354065726850499	-0.840058142861572	0.40303026147004
162	heb_glc_fbf_rus_mlt_sid_chh_hin_uzb_aze_lda_mly_xho_ger_mol_bsq_nor_aeg_moo_mnd_pan_bos_dyu_slo_akn_scr_fin_ven_bem_hun_lit_tig_geo_dut_guj_spa_fre_amr_anl_ctl_est_bam_ind_grk_sun_jpn_knd_kor_mcd_prs_ses_rom_tag_ita_sod_bat_cnt_cze_dgb_ben_owc_lat_alb_pol_swe_qcu_ukr_bul_arw_swa_gam_svk_amh_por_jav_afr_ewe_krd_yor_mao_tha_hau_tml_tsw_zul_azi_eng_urd_tur_swt_vie_wly_tsn_cic_igb	-0.925552850999301	-2.24668458473855	0.0270262044315531
163	amh_rus_ses_por_amr_aeg_owc_glc_aze_azi_bam_mao_dyu_ger_rom_bsq_nor_sid_tsn_mnd_fre_krd_moo_bul_swa_prs_hun_ewe_lda_fin_eng_chh_geo_mcd_afr_pan_ben_heb_anl_scr_est_fbf_bat_lit_mly_jpn_tml_kor_grk_hin_zul_ctl_jav_spa_hau_ind_cnt_bos_xho_urd_mlt_pol_guj_mol_swe_qcu_cze_dut_ita_dgb_sod_ukr_gam_svk_sun_lat_swt_alb_cic_tag_tha_wly_knd_tsw_bem_uzb_slo_arw_tur_yor_vie_tig_igb_ven_akn	-0.268399299319177	-0.634600627299568	0.527246988740016
164	chh_krd_xho_por_wly_gam_anl_hin_uzb_tur_dyu_tag_akn_slo_prs_bsq_glc_sod_igb_mnd_pan_ita_cic_rus_yor_mcd_est_ewe_bam_hun_nor_amr_geo_afr_ger_lat_arw_heb_hau_urd_fin_tsw_mly_cze_jav_jpn_tml_kor_ben_grk_tsn_bos_ind_spa_mlt_mao_cnt_ctl_ses_dut_aeg_rom_swe_guj_alb_qcu_ukr_pol_scr_fbf_tig_bul_sid_eng_bat_mol_bem_fre_swt_sun_tha_amh_knd_ven_dgb_azi_svk_lit_aze_lda_vie_owc_swa_moo_zul	-0.220224962438625	-0.52009954034321	0.604230082414545
165	hau_nor_xho_bul_amr_wly_tig_ger_tur_azi_tsn_mly_igb_fre_arw_bsq_spa_sid_akn_mnd_krd_cze_cic_mol_moo_swe_est_swa_dgb_hun_hin_mlt_geo_ukr_ctl_ben_rom_anl_owc_bos_fin_yor_tag_urd_jav_jpn_tml_kor_afr_por_fbf_eng_bat_prs_sod_mao_cnt_mcd_ven_svk_chh_slo_ita_lit_grk_qcu_guj_scr_glc_bam_gam_alb_amh_lat_sun_pan_swt_pol_ses_ind_tha_heb_knd_tsw_ewe_uzb_dut_rus_aze_lda_vie_aeg_dyu_bem_zul	-0.404763573823537	-0.960724592883286	0.339181865772653
166	mlt_pol_xho_hin_sid_owc_gam_prs_uzb_azi_ven_bat_tsw_urd_ben_bsq_grk_hau_tsn_cnt_lit_lat_bem_dut_ewe_pan_hun_igb_dyu_est_slo_tig_geo_alb_ukr_mcd_ita_wly_amr_swe_fin_bam_mao_krd_tag_jpn_tml_kor_rus_cze_moo_ger_mly_rom_amh_sun_mnd_por_swa_svk_chh_nor_afr_fre_guj_qcu_eng_scr_mol_akn_aeg_bos_heb_glc_ind_ctl_lda_spa_swt_jav_tha_anl_knd_ses_cic_aze_arw_bul_tur_yor_vie_sod_fbf_zul_dgb	-0.0439215309680627	-0.103427515718591	0.917846382572778
167	sod_afr_fbf_prs_heb_mlt_amh_swe_tur_azi_ewe_mly_moo_grk_eng_bsq_svk_gam_dgb_cnt_rom_glc_swt_urd_akn_ben_est_swa_igb_hun_spa_sid_geo_lat_cze_mcd_por_owc_chh_ger_fin_xho_mao_lit_tag_jpn_tml_kor_pan_krd_yor_guj_sun_bul_wly_jav_mnd_arw_bem_pol_tig_rus_bos_nor_ita_qcu_ctl_hin_scr_lda_anl_fre_hau_dut_bat_alb_tsn_ukr_ven_ind_tha_aeg_knd_ses_zul_uzb_mol_slo_aze_bam_vie_amr_dyu_tsw_cic	0.459050287967576	1.08432514236055	0.281023693006874
168	aeg_spa_ven_hin_amr_heb_sod_pan_tur_uzb_tsw_tag_xho_bos_ita_bsq_urd_anl_ewe_mnd_rus_pol_ses_lit_tsn_afr_fin_dyu_lda_hun_krd_tig_geo_fre_ctl_scr_ukr_chh_gam_ben_est_dgb_jav_prs_mly_jpn_tml_kor_por_guj_moo_glc_bat_grk_mlt_mao_cnt_swe_swa_slo_wly_mol_rom_alb_cze_qcu_ger_eng_bul_yor_sid_dut_owc_nor_sun_svk_igb_arw_bam_ind_tha_hau_knd_fbf_swt_aze_lat_mcd_azi_akn_vie_amh_zul_bem_cic	-0.236715255407207	-0.559637277830577	0.577072274809165
169	tig_ukr_igb_eng_wly_amr_gam_lit_uzb_tur_dyu_ind_ses_lat_por_bsq_pan_heb_swt_mnd_fre_rom_ven_bul_moo_ben_hun_cic_tsn_est_slo_sod_geo_nor_guj_ita_arw_anl_owc_krd_fin_dgb_mao_hin_sun_jpn_tml_kor_pol_scr_bam_cze_tag_urd_hau_bat_cnt_spa_fbf_glc_amh_dut_mol_rus_prs_qcu_svk_ger_swe_zul_chh_ctl_mlt_mcd_jav_grk_tsw_bos_yor_mly_tha_sid_knd_xho_lda_azi_afr_alb_aze_swa_vie_aeg_bem_akn_ewe	-1.28458497544078	-3.19967921141646	0.00188219327321641
170	chh_svk_xho_afr_aeg_mlt_anl_lat_aze_azi_akn_jav_bem_ger_swe_bsq_scr_sod_igb_cnt_ben_rom_bam_mcd_tsn_glc_est_dgb_ses_fin_arw_heb_geo_por_hin_lit_spa_sid_tig_cze_hun_swt_bat_bul_mly_jpn_knd_kor_fre_slo_lda_rus_ind_dut_gam_mao_mnd_ukr_fbf_urd_amr_nor_krd_eng_pan_qcu_bos_mol_grk_ewe_wly_ita_hau_alb_tag_guj_dyu_pol_yor_sun_tha_amh_tml_tsw_cic_uzb_prs_ctl_tur_swa_vie_owc_zul_moo_ven	0.0462551945925027	0.108822178407791	0.913577987301939
171	wly_fre_cic_mol_amh_tig_sid_grk_uzb_azi_zul_mao_yor_cze_lit_bsq_urd_gam_dgb_cnt_glc_guj_ewe_mcd_igb_spa_est_swt_moo_hun_eng_owc_geo_bos_scr_krd_svk_amr_anl_afr_fin_xho_tag_rom_bat_jpn_tml_kor_arw_alb_ses_pol_jav_ita_heb_ind_mnd_rus_ven_nor_mlt_prs_ctl_hin_ukr_qcu_slo_swe_por_lda_chh_ben_aeg_ger_sun_dut_dyu_lat_tsw_mly_tha_sod_knd_tsn_akn_tur_bul_pan_aze_fbf_vie_hau_bam_bem_swa	-0.12286394580822	-0.289742491076556	0.772658245733367
172	heb_lit_cic_alb_tig_amh_amr_arw_tur_aze_fbf_sun_lda_scr_fre_bsq_svk_sid_swt_mnd_mcd_nor_ewe_cze_xho_guj_hun_igb_akn_est_rom_hau_geo_slo_bul_afr_ben_gam_anl_dut_fin_tsn_mly_hin_tag_jpn_knd_kor_prs_swe_ses_pol_ind_por_sod_jav_cnt_spa_ven_pan_wly_glc_eng_ita_ctl_qcu_grk_krd_lat_dgb_owc_rus_aeg_ger_bat_urd_swa_mol_zul_mao_tha_chh_tml_yor_dyu_uzb_bos_ukr_azi_tsw_vie_mlt_bem_moo_bam	-0.165689620770161	-0.390788275479724	0.696847521906196
173	heb_pol_xho_urd_aeg_gam_tig_swe_azi_tur_swa_mly_cic_ger_ukr_bsq_nor_hau_akn_cnt_mol_arw_bem_fre_yor_ita_fin_fbf_bam_est_rus_amh_geo_pan_scr_mcd_spa_sid_wly_lit_hun_dgb_sun_rom_tag_jpn_tml_kor_alb_lat_ven_bul_bat_dut_owc_mao_mnd_hin_dyu_bos_chh_ctl_glc_por_slo_qcu_grk_afr_prs_ses_amr_svk_anl_cze_jav_ben_ewe_eng_tsn_ind_tha_mlt_knd_igb_tsw_uzb_guj_krd_aze_swt_vie_sod_zul_lda_moo	0.359918755504051	0.847410032226855	0.398942177966513
174	sod_ger_swt_guj_owc_hau_amr_hin_tur_aze_bam_bat_ven_cze_ben_bsq_urd_chh_ses_mnd_pan_scr_igb_svk_lda_ita_fin_tsn_akn_hun_glc_sid_geo_fre_alb_arw_slo_gam_aeg_mcd_est_dyu_mly_bul_ind_jpn_tml_kor_ctl_prs_swa_krd_jav_pol_wly_tag_cnt_bos_xho_por_amh_ukr_lit_rus_grk_qcu_afr_eng_rom_fbf_anl_nor_heb_lat_sun_swe_bem_mol_tsw_mao_tha_mlt_knd_dgb_moo_uzb_dut_spa_azi_cic_vie_tig_zul_yor_ewe	-0.506570219991379	-1.20572164845638	0.230983531757586
175	heb_nor_bam_scr_anl_aeg_owc_rom_azi_tur_lda_mly_swa_ctl_grk_bsq_fre_amr_ewe_mnd_spa_lit_ses_mol_zul_cze_fin_igb_ven_est_por_chh_geo_rus_mcd_guj_lat_sid_wly_hin_hun_dyu_jav_urd_mao_jpn_tml_kor_glc_bul_akn_krd_ind_pol_amh_tag_cnt_alb_xho_bos_tig_ben_svk_dut_afr_qcu_swe_pan_arw_fbf_gam_slo_hau_ukr_bat_eng_yor_ger_moo_sun_tha_sod_knd_dgb_tsw_aze_prs_ita_uzb_tsn_vie_mlt_bem_swt_cic	-0.236865180489944	-0.5594007334375	0.577233001964015
176	heb_pan_cic_ita_hau_tig_aeg_grk_tur_azi_tsn_bat_tsw_eng_mol_bsq_prs_amr_dgb_cnt_ctl_lit_yor_svk_bam_bos_fin_dyu_akn_hun_cze_owc_geo_mcd_rom_spa_dut_sod_gam_urd_est_fbf_ind_nor_sun_jpn_knd_kor_scr_hin_swt_swe_mly_rus_chh_mao_mnd_ger_xho_glc_anl_krd_afr_por_guj_qcu_arw_pol_bul_ven_wly_alb_amh_slo_jav_ukr_lda_fre_zul_tag_tha_mlt_tml_moo_igb_uzb_ben_lat_aze_bem_vie_sid_ses_swa_ewe	-0.701915730884494	-1.6835976286592	0.0956134114586838
177	sod_lat_tsn_cze_wly_hau_mlt_pan_tur_azi_xho_sun_swa_guj_mcd_bsq_bos_sid_fbf_cnt_arw_bul_akn_por_tsw_dut_fin_ven_ses_hun_afr_tig_geo_rom_slo_spa_prs_heb_amr_glc_est_dyu_mly_ukr_jav_jpn_knd_kor_lit_svk_igb_scr_ind_urd_gam_bat_mnd_ger_swt_ctl_aeg_ita_hin_nor_alb_qcu_rus_pol_grk_dgb_anl_swe_owc_fre_mao_krd_moo_mol_ewe_tag_tha_amh_tml_bem_bam_uzb_eng_ben_aze_zul_vie_chh_cic_lda_yor	-0.379315918980967	-0.897728414033009	0.371648577936821
178	anl_nor_tsw_afr_mlt_sid_chh_bos_aze_uzb_igb_mao_bam_rom_pan_bsq_grk_owc_yor_mnd_prs_scr_dyu_por_dgb_krd_est_tsn_ewe_hun_slo_aeg_geo_cze_bul_lit_arw_sod_amh_svk_fin_ses_jav_ger_tag_jpn_tml_kor_eng_ukr_cic_fre_mly_spa_wly_sun_cnt_mcd_ven_hin_heb_rus_guj_glc_alb_qcu_mol_ita_dut_lda_tig_urd_hau_ctl_ind_ben_swt_swe_swa_bat_tha_amr_knd_xho_bem_tur_lat_pol_azi_fbf_vie_gam_zul_akn_moo	-0.390701807331685	-0.927503639001467	0.356065999736017
179	mlt_spa_akn_afr_aeg_anl_amr_eng_tur_uzb_swt_ind_bam_lat_slo_bsq_por_sod_dyu_mnd_ita_ger_ven_bos_lda_hin_hun_tsn_swa_fin_lit_chh_geo_glc_guj_grk_pan_owc_wly_nor_est_tsw_mao_ben_tag_jpn_knd_kor_ctl_prs_bem_ukr_jav_krd_heb_bat_cnt_scr_yor_mol_tig_rus_fre_bul_dut_qcu_rom_alb_pol_cic_hau_mcd_gam_svk_sun_swe_zul_arw_fbf_mly_tha_sid_tml_ses_xho_azi_urd_cze_aze_moo_vie_amh_ewe_igb_dgb	-0.275255103022795	-0.65049215992048	0.516978190525695
180	anl_krd_fbf_spa_aeg_owc_heb_glc_aze_azi_xho_mao_cic_guj_grk_bsq_bul_sod_yor_cnt_ger_eng_bem_svk_dgb_hin_hun_swt_tsw_fin_arw_hau_geo_ita_alb_urd_scr_sid_mlt_afr_est_ses_ind_bos_bat_jpn_knd_kor_swe_rus_ewe_cze_jav_slo_amh_tag_mnd_rom_zul_ukr_wly_mcd_nor_dut_prs_qcu_lit_mol_por_akn_gam_pol_chh_pan_sun_ben_tsn_lat_bam_mly_tha_tig_tml_dyu_lda_tur_ctl_fre_uzb_moo_vie_amr_swa_igb_ven	-0.458372226283648	-1.08765292061294	0.279559145545345
181	aeg_dut_moo_lat_hau_sid_gam_guj_tur_aze_igb_jav_fbf_bos_pan_bsq_arw_anl_tsw_cnt_afr_fre_swa_spa_dgb_cze_fin_bem_ven_est_krd_amh_geo_nor_scr_grk_urd_sod_amr_bul_hun_xho_mly_mcd_bat_jpn_tml_kor_pol_lit_ewe_eng_sun_ben_chh_mao_mnd_ger_dyu_prs_owc_mol_rus_rom_por_qcu_svk_alb_ukr_zul_heb_hin_wly_ita_tag_glc_ses_slo_yor_ind_tha_tig_knd_bam_tsn_azi_swe_ctl_uzb_lda_vie_mlt_akn_swt_cic	-0.54833282912746	-1.30507704089358	0.195086477042299
182	amh_ukr_bam_glc_tig_sod_chh_ctl_aze_uzb_swa_bat_moo_krd_ben_bsq_mol_hau_dyu_cnt_rom_guj_fbf_nor_xho_bos_fin_tsn_ses_est_hin_anl_geo_ger_cze_grk_prs_aeg_sid_pan_hun_akn_mly_por_tag_jpn_tml_kor_fre_pol_lda_dut_jav_rus_heb_mao_mnd_mcd_tsw_arw_amr_eng_lit_urd_scr_qcu_lat_slo_swe_ven_wly_spa_gam_ita_sun_afr_zul_bul_dgb_ind_tha_owc_knd_bem_cic_azi_alb_svk_tur_igb_vie_mlt_swt_yor_ewe	-0.239328735193802	-0.566054205597132	0.572720298676671
183	gam_rom_xho_ctl_heb_amh_sod_pol_uzb_tur_dgb_ind_moo_glc_nor_bsq_bos_hau_akn_cnt_pan_spa_igb_urd_bem_cze_fin_tsw_cic_hun_scr_aeg_geo_swe_mol_arw_slo_mlt_tig_prs_est_ewe_tag_ben_jav_jpn_tml_kor_fre_afr_lda_lat_bat_ita_anl_mao_mnd_svk_fbf_por_sid_ukr_eng_dut_mcd_qcu_alb_krd_guj_swa_chh_lit_wly_ger_mly_grk_swt_hin_tsn_sun_tha_amr_knd_ses_bam_azi_bul_rus_aze_ven_vie_owc_dyu_yor_zul	-0.364035246437522	-0.862093068379733	0.390853819671385
184	sid_ger_bam_pol_wly_aeg_tig_bul_aze_azi_fbf_jav_zul_rom_slo_bsq_afr_anl_yor_cnt_ukr_krd_swt_mcd_ses_grk_fin_tsn_dgb_est_ben_owc_geo_fre_glc_urd_rus_amh_sod_svk_hun_xho_bat_guj_ind_jpn_knd_kor_pan_lat_akn_bos_sun_cze_heb_mly_mnd_por_lda_prs_gam_eng_ctl_mol_dut_qcu_spa_scr_arw_dyu_chh_ita_mlt_alb_tag_lit_moo_nor_igb_mao_tha_amr_tml_cic_ewe_tur_swe_hin_uzb_tsw_vie_hau_swa_bem_ven	-0.643970694792893	-1.54113862419216	0.126678907207805
185	amr_fre_yor_hin_heb_gam_amh_lat_azi_uzb_bam_bat_xho_nor_bul_bsq_arw_mlt_tsw_mnd_slo_spa_ewe_cze_zul_ita_fin_dyu_swt_est_alb_aeg_geo_swe_dut_ukr_ger_sid_chh_pol_hun_ses_tag_bos_mao_jpn_tml_kor_prs_rom_moo_scr_ind_glc_wly_mly_cnt_ctl_akn_grk_sod_pan_mol_krd_afr_qcu_rus_svk_por_cic_tig_eng_owc_guj_jav_urd_ven_lit_dgb_sun_tha_hau_knd_lda_igb_tur_mcd_ben_aze_bem_vie_anl_fbf_tsn_swa	-0.165411662851776	-0.390449116762903	0.697097391730469
186	sid_ger_swt_rus_mlt_owc_tig_fre_aze_tur_dgb_mly_swa_ita_bul_bsq_urd_amh_akn_cnt_spa_glc_lda_dut_fbf_grk_hun_moo_ses_est_rom_heb_geo_ben_lit_ctl_arw_gam_wly_prs_fin_ewe_mao_svk_jav_jpn_tml_kor_eng_nor_bem_pol_tag_slo_sod_sun_mnd_cze_yor_swe_chh_pan_ukr_por_mcd_qcu_lat_hin_guj_tsn_aeg_afr_amr_alb_ind_krd_ven_scr_cic_bat_tha_anl_knd_bam_igb_azi_mol_bos_uzb_dyu_vie_hau_zul_xho_tsw	0.329776036475086	0.776523746362542	0.439410323992834
187	amh_pan_ewe_alb_owc_mlt_chh_dut_azi_uzb_lda_mao_zul_mol_scr_bsq_swe_tig_xho_mnd_por_rom_bem_pol_dyu_slo_fin_fbf_tsn_est_ben_gam_geo_ukr_fre_ita_eng_aeg_wly_svk_hun_dgb_ind_nor_tag_jpn_tml_kor_krd_grk_cic_spa_sun_hin_heb_mly_cnt_bos_bam_cze_hau_ger_urd_afr_mcd_qcu_glc_prs_lit_igb_sod_arw_amr_lat_bat_guj_moo_bul_swa_jav_tha_sid_knd_ses_swt_aze_ctl_rus_tur_akn_vie_anl_ven_tsw_yor	0.275551982415003	0.649674982101618	0.517503656067766
188	owc_eng_fbf_spa_wly_amh_amr_ctl_tur_aze_zul_tag_bam_mcd_ita_bsq_bos_anl_akn_cnt_hin_svk_swt_cze_xho_pan_est_moo_swa_fin_slo_heb_geo_guj_mol_ukr_krd_mlt_sid_scr_hun_ses_mly_rom_mao_jpn_knd_kor_grk_prs_yor_fre_ind_arw_aeg_jav_mnd_afr_cic_swe_gam_glc_ben_dut_ger_qcu_nor_lat_pol_tsn_hau_alb_chh_urd_bat_bul_bem_por_lda_sun_tha_sod_tml_ewe_dyu_azi_rus_lit_uzb_tsw_vie_tig_ven_dgb_igb	-0.263981407217221	-0.623690262322388	0.53435779216007
189	owc_ben_tsw_pol_aeg_tig_mlt_urd_azi_tur_swa_mly_igb_guj_mol_bsq_nor_gam_swt_cnt_afr_krd_dyu_rom_xho_eng_hun_yor_ven_est_bos_chh_geo_bul_swe_alb_prs_anl_wly_cze_fin_dgb_ind_slo_jav_jpn_tml_kor_ukr_dut_bam_mcd_mao_por_hau_bat_mnd_svk_tsn_grk_sod_ctl_scr_ger_glc_qcu_ita_fre_pan_lda_heb_hin_amh_spa_sun_rus_ewe_lat_moo_tag_tha_sid_knd_bem_cic_aze_arw_lit_uzb_zul_vie_amr_ses_akn_fbf	0.361867116836549	0.853750555125107	0.395436923649546
190	aeg_por_bam_rom_tig_sod_hau_mol_azi_tur_lda_bat_dyu_arw_lit_bsq_pan_chh_akn_cnt_afr_glc_yor_dut_cic_spa_hun_tsn_ewe_fin_eng_anl_geo_svk_hin_bul_grk_owc_wly_lat_est_bem_mao_ita_tag_jpn_knd_kor_ukr_alb_zul_cze_jav_guj_amr_ind_mnd_urd_xho_swe_gam_mcd_prs_bos_krd_qcu_pol_nor_ben_fbf_amh_scr_sid_fre_sun_slo_swa_rus_ses_mly_tha_mlt_tml_dgb_tsw_uzb_ctl_ger_aze_ven_vie_heb_swt_moo_igb	-0.899357604757924	-2.18137729589759	0.0316769792676827
191	owc_mcd_fbf_arw_wly_heb_hau_urd_tur_uzb_xho_tag_tsw_bos_swe_bsq_slo_anl_moo_mnd_hin_mol_bam_rus_dyu_ben_est_swa_lda_hun_ctl_sid_geo_alb_rom_por_ukr_mlt_amh_bul_fin_ses_mao_fre_jav_jpn_tml_kor_lat_lit_ven_ger_mly_cze_sod_bat_cnt_prs_swt_afr_tig_svk_guj_nor_pol_qcu_spa_glc_dut_zul_gam_scr_amr_grk_sun_krd_akn_pan_dgb_ind_tha_aeg_knd_ewe_cic_aze_eng_ita_azi_tsn_vie_chh_yor_bem_igb	-0.520601584638005	-1.23918987995604	0.218393423702462
192	wly_spa_fbf_ita_amr_owc_hau_glc_uzb_tur_ewe_bat_swt_hin_ben_bsq_alb_anl_ven_cnt_arw_eng_moo_ctl_yor_pan_fin_tsw_igb_hun_lit_mlt_geo_nor_rom_bos_slo_aeg_tig_dut_est_dgb_tag_lat_jav_jpn_tml_kor_ukr_por_tsn_rus_sun_prs_amh_mao_mnd_guj_swa_swe_heb_svk_pol_bul_urd_qcu_krd_grk_mol_xho_chh_scr_gam_cze_ind_ger_zul_mcd_akn_mly_tha_sod_knd_lda_bam_aze_afr_fre_azi_dyu_vie_sid_ses_bem_cic	-1.15360057690336	-2.84305049204649	0.00549303001404386
193	sod_cze_swa_rom_aeg_anl_sid_por_tur_azi_fbf_bat_dgb_grk_guj_bsq_spa_gam_ven_cnt_ctl_glc_ewe_mcd_ses_dut_est_bam_cic_fin_urd_owc_geo_svk_ben_lat_afr_mlt_amr_pan_hun_bem_mly_fre_mao_jpn_tml_kor_arw_rus_moo_swe_sun_bul_hau_tag_mnd_slo_yor_nor_chh_krd_ita_prs_pol_qcu_lit_mol_ukr_akn_heb_bos_amh_eng_ind_scr_xho_alb_swt_jav_tha_tig_knd_tsw_tsn_aze_ger_hin_uzb_igb_vie_wly_zul_lda_dyu	-0.225536460411267	-0.532746900644053	0.595479485717295
194	aeg_lat_xho_dut_amr_anl_amh_krd_uzb_aze_igb_mly_lda_mcd_ctl_bsq_pol_sid_ven_cnt_ita_pan_ewe_ger_bem_lit_fin_tsw_dgb_est_scr_chh_geo_swe_bul_urd_guj_gam_owc_ukr_hun_ses_tag_hin_bat_jpn_knd_kor_rus_afr_bam_fre_mao_prs_tig_sun_mnd_svk_moo_mol_hau_bos_eng_spa_ben_qcu_grk_slo_alb_tsn_sod_arw_wly_por_jav_nor_swa_cze_cic_ind_tha_mlt_tml_dyu_yor_azi_rom_glc_tur_fbf_vie_heb_zul_akn_swt	-0.475596315006945	-1.12910930890387	0.261755803446801
195	sid_nor_zul_afr_tig_amh_hau_lit_uzb_azi_tsw_bat_moo_rus_ctl_bsq_urd_aeg_tsn_mnd_svk_scr_akn_lat_cic_alb_fin_igb_bam_hun_ger_chh_geo_guj_eng_pan_pol_gam_owc_slo_est_xho_mly_mcd_sun_jpn_tml_kor_bul_ita_swt_glc_mao_fre_amr_jav_cnt_ukr_ewe_dut_anl_rom_spa_por_prs_qcu_krd_mol_bos_lda_mlt_arw_wly_swe_ind_cze_ses_ben_yor_tag_tha_sod_knd_ven_fbf_tur_grk_hin_aze_swa_vie_heb_dyu_bem_dgb	0.0691040358274631	0.162648570225437	0.871148033009284
196	gam_ukr_fbf_rus_anl_wly_chh_ben_uzb_tur_akn_sun_ses_fre_pan_bsq_lat_sid_moo_mnd_prs_glc_bem_scr_yor_svk_est_tsn_tsw_hun_eng_amr_geo_dut_ita_ctl_guj_sod_tig_hin_fin_ven_jav_nor_tag_jpn_tml_kor_krd_grk_dyu_mol_bat_spa_aeg_ind_cnt_rom_dgb_afr_hau_pol_swe_ger_alb_qcu_bos_lit_mcd_xho_heb_bul_mlt_por_mly_cze_ewe_arw_igb_mao_tha_amh_knd_cic_bam_azi_urd_slo_aze_zul_vie_owc_swa_swt_lda	0.924680300181017	2.21897321927557	0.0289210355598198
197	amr_swe_fbf_ger_heb_wly_owc_ita_azi_uzb_swa_jav_ven_spa_cze_bsq_svk_anl_zul_cnt_alb_bul_moo_arw_ewe_ctl_est_cic_dgb_fin_eng_chh_geo_prs_rom_fre_mol_tig_sid_lat_hun_xho_mao_nor_bat_jpn_tml_kor_guj_afr_tsn_mcd_ind_scr_mlt_sun_mnd_ukr_dyu_ben_sod_glc_pan_lit_krd_qcu_bos_rus_dut_akn_hau_urd_amh_hin_mly_pol_ses_por_lda_tag_tha_gam_knd_tsw_bam_aze_grk_slo_tur_bem_vie_aeg_igb_yor_swt	-0.255162659290825	-0.604814931290954	0.546774851974911
198	mlt_lat_dgb_por_amr_wly_sod_prs_tur_aze_xho_tag_ses_pol_krd_bsq_ctl_anl_bem_mnd_arw_bul_lda_lit_ewe_cze_fin_moo_tsw_hun_urd_owc_geo_afr_bos_glc_spa_gam_aeg_slo_est_akn_bat_swe_jav_jpn_knd_kor_ita_alb_ven_eng_ind_svk_amh_sun_cnt_hin_swt_ukr_tig_nor_dut_rus_mol_qcu_fre_guj_mcd_yor_heb_ger_chh_grk_mao_scr_swa_pan_igb_mly_tha_sid_tml_zul_bam_uzb_ben_rom_azi_dyu_vie_hau_tsn_fbf_cic	-0.164405626663019	-0.387828264926973	0.699029387061539
199	wly_svk_swa_cze_amh_anl_amr_lat_aze_azi_yor_mao_zul_dut_pan_bsq_rom_mlt_xho_cnt_spa_ben_ewe_urd_tsw_lit_hun_ven_tsn_est_arw_gam_geo_ukr_grk_prs_alb_chh_sid_rus_fin_moo_bat_afr_tag_jpn_knd_kor_fre_ita_ses_hin_jav_mcd_heb_sun_mnd_krd_bam_swe_sod_slo_bos_bul_guj_qcu_ger_glc_por_dyu_hau_nor_tig_pol_mly_scr_bem_ctl_lda_ind_tha_owc_tml_cic_swt_tur_eng_mol_uzb_akn_vie_aeg_fbf_dgb_igb	-0.157493022312264	-0.371454669239532	0.711143833103087
200	tig_ben_bem_prs_sod_amh_anl_guj_uzb_azi_lda_tag_swa_lat_bos_bsq_scr_chh_swt_mnd_spa_fre_yor_urd_ses_ukr_fin_zul_tsw_est_arw_gam_geo_mcd_hin_ger_pol_wly_sid_rus_hun_moo_mao_por_mly_jpn_tml_kor_lit_svk_igb_eng_sun_nor_owc_bat_cnt_alb_tsn_bul_heb_pan_ctl_mol_dut_qcu_swe_krd_ita_dyu_hau_slo_aeg_rom_jav_cze_akn_glc_ven_ind_tha_mlt_knd_dgb_cic_tur_grk_afr_aze_bam_vie_amr_ewe_xho_fbf	0.446734145894146	1.05554698950303	0.293909652482418
201	sid_lat_ses_fre_heb_owc_mlt_urd_azi_aze_cic_tag_dyu_glc_alb_bsq_ben_amr_bam_mnd_cze_arw_tsn_afr_igb_mol_est_lda_tsw_hun_spa_tig_geo_eng_ctl_guj_slo_amh_chh_lit_fin_akn_sun_mcd_mly_jpn_knd_kor_nor_por_moo_prs_bat_ita_wly_jav_cnt_dut_zul_svk_hau_rom_hin_ger_krd_qcu_pan_ukr_scr_xho_aeg_bos_gam_bul_ind_grk_swt_pol_ewe_mao_tha_sod_tml_yor_bem_tur_swe_rus_uzb_dgb_vie_anl_fbf_swa_ven	-0.144422660467517	-0.340735191620675	0.734071470113719
202	gam_rom_akn_rus_sod_tig_amh_eng_uzb_aze_zul_mly_ewe_spa_ctl_bsq_hin_wly_swt_cnt_cze_afr_ven_scr_tsw_svk_fin_dyu_cic_hun_glc_hau_geo_arw_ita_por_mol_mlt_anl_slo_est_yor_jav_prs_sun_jpn_knd_kor_urd_bos_bem_fre_tag_ben_amr_ind_mnd_grk_fbf_nor_chh_guj_pan_ukr_mcd_qcu_krd_dut_lat_tsn_sid_bul_aeg_ger_mao_pol_dgb_lit_bam_bat_tha_heb_tml_lda_swa_tur_swe_alb_azi_igb_vie_owc_xho_ses_moo	0.420761790517152	0.991022677674269	0.324245979678596
203	aeg_krd_moo_ita_mlt_chh_owc_glc_aze_azi_akn_bat_tsn_bos_dut_bsq_grk_hau_dgb_cnt_lit_nor_tsw_fre_swa_mcd_hun_cic_xho_fin_bul_amh_geo_guj_spa_arw_ben_gam_wly_slo_est_ses_mao_swe_ind_jpn_tml_kor_urd_hin_bem_pan_mly_scr_amr_sun_mnd_por_fbf_pol_heb_eng_cze_svk_rom_qcu_rus_ctl_ger_zul_sod_lat_sid_prs_tag_mol_ewe_afr_lda_jav_tha_anl_knd_igb_swt_tur_alb_ukr_uzb_bam_vie_tig_yor_dyu_ven	-0.249865109748505	-0.589798846579218	0.556755774687692
204	tig_ctl_dyu_glc_amh_mlt_aeg_mol_tur_aze_bem_sun_swa_guj_cze_bsq_pan_gam_moo_cnt_arw_afr_tsw_ita_swt_ben_fin_yor_igb_est_bos_owc_geo_scr_alb_hin_ukr_hau_sod_ger_hun_fbf_ind_rom_tag_jpn_knd_kor_fre_swe_xho_nor_mly_grk_wly_bat_mnd_spa_lda_prs_sid_lit_urd_bul_rus_qcu_dut_pol_mcd_bam_chh_lat_heb_svk_jav_por_tsn_krd_ewe_mao_tha_anl_tml_zul_dgb_uzb_eng_slo_azi_ses_vie_amr_akn_cic_ven	-0.657598761147244	-1.577055311391	0.11817846076854
205	wly_swe_ven_slo_amr_anl_chh_dut_azi_aze_bem_ind_fbf_guj_hin_bsq_lit_heb_bam_mnd_mol_ukr_dyu_afr_igb_glc_fin_moo_zul_hun_ger_tig_geo_mcd_nor_pol_ctl_sid_gam_bul_est_ewe_tag_spa_bat_jpn_knd_kor_fre_lat_swt_urd_mly_alb_owc_jav_cnt_arw_dgb_ita_amh_ben_rus_scr_por_qcu_rom_prs_pan_lda_mlt_cze_sod_krd_sun_eng_xho_bos_yor_mao_tha_hau_tml_cic_tsn_tur_svk_grk_uzb_swa_vie_aeg_akn_ses_tsw	-0.415063336328402	-0.985684979200552	0.326845212362825
206	aeg_pol_ses_ben_mlt_gam_chh_ukr_azi_uzb_yor_ind_ven_dut_scr_bsq_alb_amr_igb_cnt_grk_cze_bam_rus_moo_urd_hun_swa_cic_fin_krd_owc_geo_pan_prs_mcd_afr_tig_anl_eng_est_ewe_tag_rom_jav_jpn_knd_kor_slo_arw_dgb_glc_mly_por_wly_mao_mnd_svk_swt_ita_heb_nor_lat_bul_hin_qcu_spa_mol_ger_zul_hau_bos_amh_guj_bat_lit_xho_ctl_bem_sun_tha_sid_tml_tsw_lda_tur_fre_swe_aze_dyu_vie_sod_tsn_akn_fbf	-0.368486322681094	-0.872581023387292	0.385138815282433
207	tig_lat_akn_mol_hau_heb_gam_ger_tur_azi_moo_tag_dgb_cze_ben_bsq_arw_sod_lda_cnt_swe_mcd_fbf_glc_dyu_krd_hun_ven_swa_fin_svk_mlt_geo_pan_ukr_rus_prs_wly_chh_guj_est_cic_mao_dut_sun_jpn_knd_kor_alb_scr_bem_rom_bat_pol_aeg_ind_mnd_ctl_igb_nor_anl_ita_hin_bos_bul_qcu_fre_grk_lit_ewe_amr_urd_sid_spa_jav_slo_bam_eng_yor_mly_tha_owc_tml_zul_tsn_aze_por_afr_uzb_swt_vie_amh_tsw_xho_ses	0.0692910823337498	0.163094479358016	0.870797928594679
208	sid_ukr_dgb_mcd_tig_aeg_sod_ben_azi_aze_ses_tag_akn_swe_arw_bsq_rus_gam_lda_mnd_ctl_grk_tsw_ger_ven_rom_est_swt_yor_fin_pan_wly_geo_svk_scr_krd_cze_amh_heb_lat_hun_dyu_mly_fre_ind_jpn_tml_kor_bos_urd_bam_lit_jav_afr_owc_bat_cnt_dut_xho_mol_chh_prs_bul_alb_glc_qcu_slo_hin_por_zul_mlt_guj_hau_ita_sun_eng_tsn_nor_moo_mao_tha_amr_knd_igb_bem_uzb_spa_pol_tur_swa_vie_anl_cic_fbf_ewe	-0.504233036401049	-1.19834076013899	0.23382926911311
209	aeg_cze_swt_bos_sod_gam_tig_por_tur_uzb_tsn_mao_dgb_guj_mcd_bsq_svk_anl_dyu_cnt_spa_ita_ses_pol_tsw_afr_hun_ven_yor_est_rus_chh_geo_arw_mol_ukr_grk_wly_sid_ger_fin_bam_tag_pan_jav_jpn_knd_kor_lat_rom_akn_eng_sun_lit_amr_ind_mnd_alb_bem_dut_hau_ben_krd_urd_ctl_qcu_glc_swe_nor_moo_amh_prs_mlt_scr_bat_slo_cic_fre_igb_mly_tha_heb_tml_xho_zul_aze_bul_hin_azi_ewe_vie_owc_lda_swa_fbf	0.0321487553652757	0.0756411375123009	0.939867085857581
210	gam_ctl_ven_bul_mlt_amh_amr_cze_aze_tur_ewe_tag_bem_ben_guj_bsq_pan_owc_tsw_mnd_swe_por_yor_arw_zul_spa_fin_swa_fbf_hun_ukr_tig_geo_glc_slo_nor_lat_anl_hau_bos_est_lda_sun_afr_bat_jpn_knd_kor_hin_pol_ses_lit_ind_urd_sid_mao_cnt_eng_dgb_svk_wly_rom_prs_dut_ger_qcu_ita_alb_mol_swt_sod_grk_heb_fre_mly_mcd_bam_krd_igb_jav_tha_chh_tml_cic_moo_azi_rus_scr_uzb_akn_vie_aeg_tsn_xho_dyu	0.0277914916765379	0.0654541983570929	0.947952869605547
211	sod_eng_zul_glc_anl_owc_hau_slo_uzb_azi_bam_ind_tsw_ger_ukr_bsq_bos_sid_akn_mnd_por_lat_moo_swe_ses_fre_est_ven_lda_hun_svk_amr_geo_scr_urd_cze_afr_amh_heb_pan_fin_tsn_mao_arw_tag_jpn_tml_kor_rus_rom_ewe_guj_bat_mol_wly_sun_cnt_krd_xho_prs_chh_alb_ita_spa_mcd_qcu_hin_bul_pol_dgb_gam_nor_aeg_dut_jav_ctl_swa_grk_yor_mly_tha_mlt_knd_fbf_cic_aze_ben_lit_tur_bem_vie_tig_igb_swt_dyu	-0.247062373197337	-0.583743142736832	0.560806274424426
212	aeg_ukr_igb_dut_sod_amh_anl_eng_aze_uzb_zul_mao_swa_mcd_hin_bsq_rom_amr_yor_mnd_grk_slo_cic_guj_ven_nor_hun_dgb_moo_est_rus_mlt_geo_spa_bul_ben_por_sid_tig_ger_fin_ses_tag_lit_ind_jpn_tml_kor_pol_lat_tsw_urd_sun_arw_chh_bat_cnt_ctl_tsn_ita_heb_pan_prs_mol_glc_qcu_afr_alb_svk_fbf_gam_bos_owc_cze_mly_swe_dyu_scr_lda_jav_tha_wly_knd_akn_swt_azi_fre_krd_tur_ewe_vie_hau_bam_bem_xho	-0.616932195977907	-1.47291592343368	0.144150199234299
213	tig_spa_bam_eng_amr_heb_mlt_pan_tur_uzb_swa_sun_igb_ita_glc_bsq_rus_wly_fbf_mnd_guj_hin_yor_mol_tsn_fre_fin_dgb_zul_hun_prs_aeg_geo_por_svk_pol_nor_sid_anl_cze_est_swt_mao_rom_mly_jpn_knd_kor_afr_bos_ewe_ger_bat_arw_owc_jav_cnt_slo_dyu_alb_hau_ctl_krd_grk_lit_qcu_dut_lat_urd_cic_gam_bul_sod_ben_tag_swe_moo_ukr_xho_ind_tha_amh_tml_akn_lda_azi_mcd_scr_aze_tsw_vie_chh_ses_bem_ven	-0.402224619557818	-0.95481874196169	0.342144682148288
214	anl_glc_lda_swe_owc_sid_sod_grk_aze_azi_yor_tag_swt_krd_spa_bsq_nor_tig_ven_mnd_scr_lat_dyu_guj_zul_ukr_fin_swa_xho_hun_ctl_wly_geo_bul_ben_por_arw_amr_aeg_fre_est_ewe_jav_hin_mao_jpn_knd_kor_rus_bos_bem_urd_mly_afr_hau_sun_cnt_pol_moo_prs_gam_ger_mol_svk_dut_qcu_pan_eng_lit_cic_amh_mcd_heb_slo_bat_rom_fbf_cze_igb_ind_tha_mlt_tml_ses_tsw_uzb_ita_alb_tur_bam_vie_chh_dgb_akn_tsn	-0.345966457770927	-0.819149676065343	0.414795255077546
215	amr_mol_fbf_fre_aeg_tig_sod_prs_uzb_tur_cic_jav_ven_pan_por_bsq_arw_mlt_moo_mnd_swe_alb_yor_krd_swt_ben_fin_dyu_ewe_hun_mcd_gam_geo_rom_cze_afr_rus_chh_amh_bos_est_ses_sun_eng_mly_jpn_tml_kor_bul_glc_dgb_ctl_tag_hin_wly_ind_cnt_grk_akn_slo_heb_lit_scr_svk_ita_qcu_pol_ger_nor_bam_owc_urd_hau_dut_mao_lat_bem_spa_swa_bat_tha_sid_knd_lda_zul_aze_ukr_guj_azi_tsn_vie_anl_tsw_igb_xho	0.213138147200009	0.501687920207731	0.61707267737803
216	hau_glc_dgb_svk_gam_wly_sod_ctl_tur_aze_cic_tag_zul_rom_fre_bsq_alb_aeg_xho_mnd_pol_guj_igb_arw_bam_rus_fin_moo_fbf_hun_lat_owc_geo_swe_bos_lit_prs_heb_tig_slo_est_swt_sun_eng_jav_jpn_tml_kor_grk_nor_yor_ger_mao_krd_anl_bat_cnt_mcd_akn_pan_sid_dut_por_spa_afr_qcu_scr_ben_hin_tsw_amh_mol_chh_bul_ind_ukr_ven_cze_ses_mly_tha_mlt_knd_lda_ewe_azi_urd_ita_uzb_bem_vie_amr_swa_tsn_dyu	-0.705110107933828	-1.69262210962239	0.0938751010964499
217	gam_ctl_cic_ita_heb_amh_anl_fre_aze_azi_tsn_mly_ven_lat_grk_bsq_eng_owc_fbf_mnd_rus_ger_dgb_pan_ewe_afr_hun_swt_zul_est_por_sid_geo_spa_ben_swe_scr_sod_tig_prs_fin_swa_mao_glc_bat_jpn_tml_kor_alb_bos_bam_mcd_tag_mol_hau_ind_cnt_guj_bem_urd_chh_bul_svk_cze_arw_qcu_nor_hin_dut_xho_mlt_lit_wly_krd_jav_rom_akn_pol_igb_sun_tha_aeg_knd_ses_yor_uzb_slo_ukr_tur_dyu_vie_amr_lda_moo_tsw	-0.0320302415095879	-0.0754269241873017	0.940037053759821
218	wly_afr_dyu_ger_hau_amh_amr_ctl_tur_azi_ven_tag_swa_pan_spa_bsq_fre_mlt_fbf_mnd_rus_ukr_igb_rom_tsn_pol_hun_dgb_lda_est_krd_heb_geo_guj_por_cze_lat_owc_sid_nor_fin_swt_mao_ita_mly_jpn_tml_kor_bul_bos_akn_swe_sun_urd_chh_ind_cnt_scr_moo_glc_anl_hin_lit_svk_ben_qcu_mcd_alb_arw_zul_tig_grk_aeg_mol_bat_dut_ses_eng_yor_jav_tha_gam_knd_cic_xho_aze_slo_prs_uzb_tsw_vie_sod_bam_ewe_bem	0.0448789376880265	0.10571727519979	0.916034364955073
219	mlt_cze_swa_alb_amr_aeg_anl_afr_aze_azi_swt_jav_igb_guj_krd_bsq_lit_gam_akn_cnt_urd_rus_dgb_scr_xho_grk_hun_zul_yor_fin_spa_chh_geo_ctl_mcd_dut_ukr_sod_tig_hin_est_dyu_ind_bos_mao_jpn_tml_kor_pol_swe_tsw_eng_tag_por_heb_bat_mnd_fre_cic_nor_amh_slo_lat_arw_mol_qcu_prs_bul_ger_bam_sid_svk_wly_rom_sun_ita_ven_ben_ewe_mly_tha_hau_knd_fbf_ses_tur_glc_pan_uzb_bem_vie_owc_moo_tsn_lda	-0.530376488147151	-1.26368842696595	0.209500380239708
220	wly_rom_zul_rus_owc_gam_anl_arw_uzb_azi_swt_mly_ewe_alb_fre_bsq_hin_heb_ses_cnt_cze_pol_akn_pan_tsn_glc_est_ven_swa_hun_ctl_mlt_geo_scr_ita_urd_lit_chh_tig_ukr_fin_bem_bat_guj_tag_jpn_knd_kor_afr_grk_lda_por_jav_bos_amr_mao_mnd_dut_fbf_krd_amh_bul_eng_slo_prs_qcu_nor_swe_ger_igb_sid_spa_hau_svk_sun_ben_yor_mcd_tsw_ind_tha_aeg_tml_xho_moo_aze_lat_mol_tur_dyu_vie_sod_dgb_bam_cic	-0.0622043178516346	-0.14641496210994	0.883910728508204
221	tig_rus_moo_swe_anl_gam_hau_slo_uzb_aze_dgb_tag_akn_grk_ctl_bsq_fre_amr_swt_cnt_prs_ita_dyu_rom_ven_mcd_est_xho_lda_fin_alb_amh_geo_spa_afr_bul_glc_aeg_heb_mol_hun_tsn_bat_krd_mly_jpn_knd_kor_urd_ben_bem_bos_jav_pol_sid_ind_mnd_por_bam_ukr_owc_scr_lit_guj_lat_qcu_cze_ger_dut_ewe_chh_hin_mlt_arw_sun_nor_tsw_eng_cic_mao_tha_wly_tml_swa_igb_azi_svk_pan_tur_yor_vie_sod_ses_zul_fbf	0.0375241523891883	0.0884038623785744	0.929745780683733
222	heb_bos_fbf_alb_amr_sid_chh_grk_aze_azi_tsw_mao_yor_cze_spa_bsq_hin_aeg_zul_cnt_pan_slo_xho_guj_dgb_ctl_est_ven_swt_fin_rom_hau_geo_dut_scr_krd_lat_gam_amh_prs_hun_swa_mly_eng_bat_jpn_knd_kor_rus_swe_bam_urd_ind_afr_mlt_tag_mnd_bul_igb_mcd_tig_por_nor_mol_pol_qcu_svk_ben_glc_moo_anl_arw_wly_ger_jav_ita_lda_lit_akn_sun_tha_owc_tml_ewe_ses_uzb_ukr_fre_tur_tsn_vie_sod_bem_dyu_cic	0.311484619338876	0.733555840850813	0.465064691522288
223	amh_glc_igb_spa_amr_chh_heb_pol_uzb_aze_moo_tag_dyu_grk_arw_bsq_lit_sid_lda_mnd_lat_mcd_bem_rom_tsn_ukr_est_ven_swt_fin_swe_sod_geo_slo_ben_prs_scr_wly_mlt_hin_hun_bam_sun_ger_jav_jpn_tml_kor_alb_afr_ewe_nor_mly_eng_hau_bat_cnt_bos_tsw_cze_gam_bul_dut_krd_mol_qcu_fre_svk_por_cic_tig_urd_anl_rus_ind_ctl_xho_ita_zul_mao_tha_owc_knd_dgb_akn_tur_guj_pan_azi_yor_vie_aeg_swa_fbf_ses	-0.266719242836769	-0.630723414025369	0.529768323228878
224	tig_rus_ven_grk_amh_amr_chh_eng_uzb_tur_yor_ind_fbf_dut_bul_bsq_slo_heb_swt_mnd_rom_krd_moo_lit_igb_bos_est_tsn_lda_hun_por_owc_geo_ctl_guj_scr_urd_mlt_sid_afr_fin_bem_sun_prs_tag_jpn_tml_kor_ukr_ben_zul_cze_mao_nor_gam_bat_cnt_fre_dyu_spa_aeg_arw_pol_alb_svk_qcu_ger_ita_lat_tsw_sod_glc_wly_swe_mly_mol_cic_mcd_ewe_jav_tha_hau_knd_dgb_akn_aze_hin_pan_azi_swa_vie_anl_bam_xho_ses	-0.391576432261632	-0.931777883339712	0.353863963987853
225	tig_rom_bem_nor_chh_aeg_sid_rus_azi_uzb_ven_sun_igb_krd_mol_bsq_prs_gam_lda_cnt_glc_dut_dyu_svk_dgb_alb_est_akn_ewe_fin_mcd_wly_geo_swe_pan_ukr_eng_amh_mlt_scr_hun_tsn_jav_ger_bat_jpn_knd_kor_afr_ben_bam_pol_mly_bul_heb_ind_mnd_guj_ses_arw_anl_bos_lit_por_ctl_qcu_lat_slo_grk_cic_amr_fre_hau_cze_tag_spa_fbf_urd_yor_mao_tha_owc_tml_swa_zul_tur_hin_ita_aze_tsw_vie_sod_swt_moo_xho	0.588873214235903	1.39149417995391	0.167395162110601
226	anl_rus_cic_grk_mlt_sod_owc_ita_uzb_aze_ses_mao_ven_lit_lat_bsq_eng_amr_yor_cnt_ctl_fre_swt_scr_ewe_rom_fin_swa_zul_hun_por_chh_geo_guj_pol_alb_ukr_hau_heb_arw_est_lda_jav_urd_mly_jpn_knd_kor_ben_ger_xho_mol_tag_cze_sid_ind_mnd_svk_bem_hin_gam_dut_swe_afr_pan_qcu_spa_prs_bos_tsw_amh_mcd_aeg_bul_bat_glc_akn_nor_dyu_sun_tha_wly_tml_bam_moo_tur_slo_krd_azi_tsn_vie_tig_fbf_igb_dgb	-0.39031498227771	-0.926571848754003	0.356547209274704
227	amr_pol_bem_swe_sod_anl_amh_lit_azi_uzb_dyu_ind_swa_ger_rus_bsq_glc_mlt_cic_cnt_prs_pan_tsw_slo_moo_cze_fin_bam_fbf_est_bos_owc_geo_alb_eng_krd_hin_sid_heb_ben_hun_igb_tag_lat_mao_jpn_tml_kor_dut_urd_zul_ita_sun_spa_chh_bat_mnd_guj_ses_svk_tig_rom_fre_arw_bul_qcu_mcd_nor_grk_ven_hau_mol_wly_ukr_mly_afr_tsn_ctl_dgb_jav_tha_gam_knd_swt_xho_tur_por_scr_aze_lda_vie_aeg_akn_ewe_yor	-1.18179851160797	-2.91646022440842	0.00443715203660014
228	chh_eng_ses_dut_owc_amh_mlt_cze_uzb_azi_igb_bat_swt_ita_hin_bsq_swe_gam_moo_cnt_prs_fre_swa_slo_tsw_grk_fin_dgb_cic_est_nor_aeg_geo_urd_ukr_guj_bos_amr_anl_mcd_hun_tsn_ind_pan_sun_jpn_tml_kor_lit_afr_ven_rom_mly_mol_sod_tag_mnd_spa_bam_scr_hau_ctl_ger_por_svk_qcu_ben_alb_pol_xho_tig_glc_sid_rus_mao_bul_bem_lat_dyu_jav_tha_wly_knd_akn_zul_tur_krd_arw_aze_lda_vie_heb_ewe_yor_fbf	-0.133909418723563	-0.316198989077221	0.752560062849087
229	tig_eng_lda_guj_heb_hau_amr_rus_azi_aze_swa_mao_zul_nor_hin_bsq_swe_amh_bem_mnd_cze_por_ewe_ger_moo_krd_hun_swt_ven_fin_pol_mlt_geo_scr_lit_arw_mcd_gam_sod_afr_est_cic_sun_rom_ind_jpn_knd_kor_glc_fre_bam_urd_tag_lat_aeg_jav_cnt_spa_tsn_grk_chh_bos_ita_mol_ukr_qcu_svk_alb_prs_dgb_anl_ctl_wly_ben_bat_pan_ses_bul_dyu_mly_tha_sid_tml_tsw_fbf_uzb_dut_slo_tur_yor_vie_owc_xho_akn_igb	-0.0969949730411158	-0.228533639212281	0.819733173881666
230	owc_dut_dgb_pol_aeg_hau_anl_swe_aze_azi_igb_mly_bem_lit_krd_bsq_nor_heb_moo_mnd_slo_scr_lda_arw_fbf_bul_hun_ven_xho_fin_ben_amr_geo_lat_ita_fre_pan_sid_chh_hin_est_swa_jav_urd_sun_jpn_tml_kor_cze_ukr_akn_por_bat_ctl_amh_ind_cnt_ger_tsw_spa_sod_prs_rom_alb_bos_qcu_guj_grk_mol_ses_tig_rus_mlt_eng_mao_mcd_bam_svk_ewe_tag_tha_gam_knd_tsn_zul_tur_afr_glc_uzb_yor_vie_wly_swt_dyu_cic	-0.120505991838866	-0.284062976985459	0.776993603913511
231	sod_prs_swa_lit_owc_mlt_gam_ukr_tur_azi_ven_sun_ewe_nor_slo_bsq_por_amh_akn_mnd_glc_arw_igb_dut_zul_alb_fin_tsw_moo_est_rus_tig_geo_pol_rom_lat_eng_sid_amr_pan_hun_xho_mly_krd_jav_jpn_knd_kor_mcd_guj_lda_scr_ind_svk_chh_bat_cnt_ita_yor_ger_anl_afr_spa_bos_grk_qcu_fre_hin_swe_ses_aeg_ben_wly_ctl_tag_mol_dgb_urd_tsn_mao_tha_hau_tml_bem_swt_uzb_cze_bul_aze_bam_vie_heb_dyu_cic_fbf	0.353502989026144	0.83363542007964	0.406622468168662
232	chh_nor_cic_lit_tig_wly_sid_eng_uzb_azi_fbf_bat_tsw_pan_mcd_bsq_ger_hau_ewe_cnt_slo_rus_zul_mol_bem_svk_fin_moo_bam_hun_guj_amh_geo_ben_spa_lat_ukr_aeg_gam_krd_est_xho_ind_bos_mao_jpn_tml_kor_prs_fre_ses_ita_mly_cze_sod_tag_mnd_urd_swa_por_amr_pol_ctl_scr_alb_qcu_hin_bul_swe_igb_heb_dut_anl_arw_sun_grk_swt_afr_akn_jav_tha_owc_knd_yor_ven_aze_glc_rom_tur_dyu_vie_mlt_dgb_tsn_lda	0.202454803666296	0.477120265677223	0.634395794303845
233	hau_por_cic_lit_sid_amh_gam_hin_tur_aze_igb_mly_moo_ctl_prs_bsq_mol_amr_tsn_cnt_bos_fre_tsw_pan_bem_mcd_fin_swt_yor_hun_nor_owc_geo_svk_ger_krd_scr_wly_mlt_ita_est_ewe_sun_urd_jav_jpn_tml_kor_grk_bul_dyu_eng_bat_slo_sod_tag_mnd_spa_swa_arw_heb_glc_dut_alb_pol_qcu_rus_lat_guj_bam_aeg_afr_chh_ben_mao_swe_dgb_ukr_ven_ind_tha_tig_knd_xho_fbf_azi_cze_rom_uzb_ses_vie_anl_lda_zul_akn	0.559056701326713	1.3257193609211	0.188179905337059
234	sod_mcd_ses_ger_mlt_amr_amh_mol_azi_tur_ven_jav_bem_fre_afr_bsq_nor_anl_yor_cnt_slo_rom_swa_ukr_cic_alb_hun_akn_lda_fin_por_heb_geo_scr_swe_ita_prs_sid_wly_urd_est_igb_bat_eng_ind_jpn_tml_kor_glc_spa_xho_cze_tag_pol_chh_sun_mnd_ctl_zul_lat_hau_ben_arw_hin_grk_qcu_bos_lit_dut_dgb_tig_bul_gam_krd_mao_svk_fbf_pan_dyu_mly_tha_owc_knd_ewe_moo_aze_rus_guj_uzb_bam_vie_aeg_tsn_tsw_swt	-0.144994779706016	-0.342460585661011	0.732777078333968
235	anl_dut_akn_mol_amh_aeg_sod_arw_aze_azi_xho_ind_bam_grk_bul_bsq_slo_mlt_tsn_mnd_scr_krd_cic_lat_fbf_mcd_hun_tsw_swt_fin_glc_amr_geo_por_fre_alb_ben_gam_owc_svk_est_igb_sun_lit_mly_jpn_knd_kor_hin_pol_ewe_spa_tag_ctl_chh_mao_cnt_nor_dgb_prs_heb_rus_bos_ger_ukr_qcu_ita_guj_pan_lda_sid_swe_wly_rom_jav_afr_yor_eng_swa_bat_tha_hau_tml_ses_bem_tur_urd_cze_uzb_moo_vie_tig_ven_dyu_zul	-0.575038364309559	-1.37015923213513	0.173935815473544
236	chh_nor_lda_mcd_heb_mlt_aeg_spa_azi_aze_dyu_ind_tsn_swe_krd_bsq_eng_hau_tsw_mnd_ben_por_xho_cze_akn_fre_hun_ses_yor_est_dut_wly_geo_pan_glc_scr_mol_tig_owc_arw_fin_ven_bat_svk_jav_jpn_knd_kor_alb_pol_bem_rom_mao_rus_amh_mly_cnt_bos_ewe_prs_gam_bul_afr_lat_slo_qcu_ctl_ukr_ger_igb_sid_urd_sod_hin_sun_lit_cic_grk_fbf_tag_tha_anl_tml_dgb_moo_tur_ita_guj_uzb_bam_vie_amr_swt_zul_swa	-0.547219239967292	-1.30319721888162	0.195724699698319
237	hau_rus_lda_afr_tig_anl_heb_rom_tur_uzb_akn_mly_yor_urd_nor_bsq_prs_mlt_moo_cnt_lit_mol_dgb_ita_dyu_scr_fin_swa_swt_hun_bos_amr_geo_mcd_pan_bul_grk_sid_sod_spa_est_ses_bat_dut_sun_jpn_tml_kor_glc_ger_ven_krd_jav_hin_chh_mao_mnd_guj_ewe_alb_wly_por_ukr_svk_ctl_qcu_arw_pol_slo_bem_owc_ben_aeg_cze_ind_lat_xho_eng_tsw_tag_tha_gam_knd_cic_igb_azi_fre_swe_aze_zul_vie_amh_tsn_fbf_bam	-1.06390921315974	-2.60692715534688	0.0106412632687407
238	heb_fre_tsn_por_tig_amh_anl_spa_azi_uzb_swt_mly_igb_glc_mcd_bsq_eng_gam_ses_cnt_cze_urd_yor_ita_ewe_rom_est_moo_bam_hun_nor_aeg_geo_dut_prs_ctl_pol_chh_sid_lit_fin_ven_mao_svk_sun_jpn_knd_kor_krd_rus_dgb_slo_ind_mol_sod_tag_mnd_alb_bem_scr_amr_grk_ben_ger_arw_qcu_guj_bos_ukr_zul_wly_afr_hau_hin_jav_pan_fbf_bul_dyu_bat_tha_owc_tml_tsw_lda_tur_swe_lat_aze_cic_vie_mlt_xho_akn_swa	-0.152868052283673	-0.361103995713314	0.718840716760362
239	anl_arw_bem_hin_tig_wly_chh_cze_tur_azi_yor_sun_dgb_eng_ger_bsq_afr_hau_ven_cnt_mcd_svk_swa_lit_zul_swe_hun_dyu_fbf_est_lat_gam_geo_rom_ukr_slo_por_aeg_mlt_pol_fin_cic_tag_bul_ind_jpn_knd_kor_rus_alb_xho_urd_bat_ita_sid_mly_mnd_spa_ses_fre_amr_bos_scr_nor_glc_qcu_ben_krd_pan_tsn_owc_ctl_heb_prs_mao_guj_ewe_grk_igb_jav_tha_amh_tml_akn_tsw_aze_dut_mol_uzb_lda_vie_sod_swt_moo_bam	-0.163539030449474	-0.385772965732667	0.700545865491976
240	anl_bul_swa_hin_amh_sod_chh_lat_uzb_aze_ses_ind_igb_krd_grk_bsq_ctl_owc_swt_mnd_ukr_urd_tsn_pol_tsw_arw_est_cic_moo_hun_mcd_sid_geo_rus_bos_prs_ita_wly_tig_afr_fin_ewe_bat_cze_jav_jpn_tml_kor_lit_svk_yor_rom_mly_mol_hau_mao_cnt_por_bam_spa_heb_swe_nor_slo_ben_qcu_alb_glc_guj_xho_amr_dut_mlt_pan_sun_eng_dgb_ger_lda_tag_tha_gam_knd_dyu_akn_azi_fre_scr_tur_fbf_vie_aeg_bem_zul_ven	0.185716789009054	0.437225297385042	0.662961577185078
241	heb_prs_bem_alb_gam_anl_owc_swe_tur_uzb_yor_bat_tsw_krd_ita_bsq_urd_sid_zul_mnd_rom_ctl_tsn_scr_ewe_por_hun_swt_igb_fin_ben_aeg_geo_lit_ger_hin_fre_hau_mlt_grk_est_cic_mly_glc_mao_jpn_tml_kor_cze_pol_dgb_nor_ind_ukr_wly_tag_cnt_dut_lda_bos_sod_pan_slo_mcd_lat_qcu_guj_rus_svk_bam_chh_mol_amr_arw_sun_bul_dyu_eng_ven_jav_tha_amh_knd_ses_swa_azi_afr_spa_aze_akn_vie_tig_fbf_moo_xho	-0.707650353121655	-1.69955556294101	0.092557135508714
242	sod_svk_fbf_lit_mlt_amr_chh_swe_tur_azi_yor_ind_cic_mol_alb_bsq_krd_sid_igb_mnd_bos_ita_tsn_ctl_swt_ukr_est_zul_ven_hun_lat_amh_geo_pan_rus_nor_scr_gam_heb_ben_fin_moo_bat_cze_tag_jpn_knd_kor_guj_bul_akn_ger_jav_eng_tig_mly_cnt_spa_lda_rom_owc_urd_afr_slo_por_qcu_arw_prs_glc_xho_wly_fre_aeg_pol_mao_dut_dyu_hin_ewe_sun_tha_hau_tml_bem_ses_uzb_mcd_grk_aze_dgb_vie_anl_bam_swa_tsw	-0.12564414252984	-0.296056586043909	0.767846946748247
243	chh_fre_bam_mol_tig_heb_amr_nor_azi_uzb_ewe_mly_ven_swe_alb_bsq_svk_anl_cic_cnt_lit_guj_akn_ukr_tsw_krd_est_ses_dyu_fin_pan_wly_geo_mcd_bos_hin_urd_gam_hau_pol_hun_xho_ind_lat_sun_jpn_knd_kor_ita_afr_swt_rus_tag_ger_aeg_bat_mnd_por_dgb_dut_sid_glc_bul_cze_ben_qcu_scr_grk_arw_zul_amh_eng_mlt_prs_mao_rom_bem_slo_yor_jav_tha_sod_tml_fbf_lda_tur_spa_ctl_aze_moo_vie_owc_igb_tsn_swa	0.243600826960655	0.573310185235868	0.567818428776539
244	heb_ukr_swt_ben_amh_hau_mlt_prs_uzb_aze_akn_mly_swa_dut_hin_bsq_bos_gam_ewe_mnd_spa_svk_dyu_guj_zul_pan_hun_cic_ses_fin_fre_chh_geo_slo_lat_mol_ita_anl_wly_pol_est_igb_sun_grk_jav_jpn_tml_kor_rom_arw_fbf_swe_ind_por_owc_bat_cnt_eng_bam_bul_amr_nor_cze_krd_ger_qcu_ctl_afr_urd_dgb_tig_mcd_aeg_alb_tag_glc_yor_lit_tsn_mao_tha_sod_knd_moo_ven_tur_rus_scr_azi_xho_vie_sid_bem_tsw_lda	-0.107217115326788	-0.252647066887549	0.801098530338772
245	aeg_ita_akn_arw_wly_heb_gam_mcd_aze_azi_bam_bat_ses_ukr_ctl_bsq_bos_amr_tsn_cnt_svk_eng_fbf_hin_xho_lat_hun_moo_cic_est_ben_chh_geo_mol_nor_ger_pan_hau_anl_rom_fin_dgb_tag_krd_sun_jpn_tml_kor_prs_glc_swt_grk_ind_urd_amh_mao_mnd_por_yor_guj_tig_scr_fre_afr_rus_qcu_pol_spa_swe_ewe_sod_dut_sid_cze_jav_bul_bem_alb_zul_mly_tha_owc_knd_swa_dyu_uzb_lit_slo_tur_tsw_vie_mlt_ven_igb_lda	-1.17861875115459	-2.91023371787846	0.00451886894892985
246	owc_lit_lda_eng_wly_amh_sod_pol_aze_uzb_ven_mly_swa_por_ita_bsq_arw_anl_moo_mnd_guj_mcd_ses_mol_dgb_afr_hun_yor_bem_est_nor_heb_geo_dut_rom_cze_rus_gam_chh_swe_fin_zul_tag_prs_mao_jpn_tml_kor_ctl_lat_igb_slo_jav_fre_amr_bat_cnt_grk_tsn_spa_tig_ukr_ger_hin_urd_qcu_pan_alb_svk_cic_hau_bos_mlt_krd_ind_glc_swt_bul_dyu_sun_tha_aeg_knd_akn_bam_azi_ben_scr_tur_ewe_vie_sid_tsw_xho_fbf	0.282366004337427	0.665199332698549	0.507569338865642
247	tig_cze_ses_ctl_amr_hau_chh_nor_uzb_aze_dgb_mly_ewe_dut_guj_bsq_arw_anl_bam_mnd_pan_rom_cic_ger_tsw_mol_hun_yor_swa_fin_svk_wly_geo_slo_hin_urd_rus_amh_sid_swe_est_swt_ind_mcd_bat_jpn_tml_kor_glc_fre_lda_ben_mao_grk_owc_tag_cnt_pol_fbf_krd_sod_por_lit_ukr_ita_qcu_scr_prs_bul_zul_aeg_afr_heb_alb_sun_eng_tsn_spa_bem_jav_tha_gam_knd_igb_moo_azi_bos_lat_tur_dyu_vie_mlt_xho_ven_akn	0.364208510678791	0.857834348764198	0.39318931098438
248	anl_rus_yor_swe_owc_heb_gam_urd_azi_aze_fbf_tag_akn_bos_pan_bsq_afr_sid_ses_cnt_rom_prs_ven_dut_tsn_nor_hun_zul_bam_fin_por_sod_geo_hin_lat_ukr_glc_amh_aeg_ctl_est_moo_bat_mol_ind_jpn_knd_kor_ger_mcd_xho_spa_sun_slo_chh_mly_mnd_bul_ewe_alb_wly_lit_cze_krd_svk_qcu_pol_fre_ita_swt_tig_guj_amr_grk_jav_scr_dgb_eng_tsw_mao_tha_hau_tml_dyu_swa_tur_arw_ben_uzb_bem_vie_mlt_lda_igb_cic	-0.703810749084596	-1.68842958801472	0.0946794418347651
249	wly_spa_dyu_ukr_gam_anl_amh_urd_aze_uzb_fbf_mao_xho_arw_lit_bsq_grk_sid_swt_mnd_pol_mcd_moo_eng_ses_ita_est_cic_zul_hun_krd_mlt_geo_bos_por_bul_mol_chh_hau_dut_fin_tsw_mly_slo_bat_jpn_knd_kor_cze_hin_akn_fre_ind_afr_tig_tag_cnt_alb_ewe_rom_owc_rus_guj_scr_svk_qcu_ben_prs_ctl_bem_aeg_swe_heb_ger_jav_nor_bam_glc_igb_sun_tha_amr_tml_tsn_swa_tur_pan_lat_azi_ven_vie_sod_lda_yor_dgb	-0.244220615740741	-0.577706743088196	0.564858238397725
250	mlt_spa_yor_lat_amr_amh_gam_pan_tur_azi_xho_mly_lda_glc_cze_bsq_grk_wly_fbf_cnt_slo_alb_tsw_eng_dyu_mol_est_cic_ven_fin_fre_tig_geo_pol_bul_ukr_rus_chh_heb_scr_hun_zul_tag_krd_jav_jpn_tml_kor_ctl_lit_swa_guj_mao_por_hau_sun_mnd_ita_tsn_svk_aeg_afr_arw_bos_ger_qcu_prs_rom_mcd_ewe_owc_dut_sod_nor_ind_swe_bam_urd_dgb_bat_tha_anl_knd_bem_swt_uzb_ben_hin_aze_igb_vie_sid_moo_ses_akn	0.64895617791069	1.53906066512557	0.1271851354726
251	tig_afr_bem_bul_chh_aeg_wly_prs_uzb_aze_bam_sun_ven_mol_grk_bsq_nor_owc_akn_mnd_spa_por_ses_glc_dyu_arw_est_lda_tsn_hun_swe_amh_geo_svk_bos_eng_ukr_sid_mlt_scr_fin_cic_ind_hin_tag_jpn_knd_kor_krd_pan_dgb_alb_jav_ben_anl_bat_cnt_urd_igb_guj_sod_cze_lit_ger_fre_qcu_slo_dut_rus_swt_heb_ita_hau_ctl_mly_lat_moo_pol_ewe_mao_tha_amr_tml_swa_tsw_tur_rom_mcd_azi_xho_vie_gam_fbf_yor_zul	-0.368795348645445	-0.87415502158568	0.384285626981218
252	wly_krd_zul_alb_amr_mlt_chh_mol_aze_tur_moo_tag_xho_rus_ben_bsq_pol_heb_lda_cnt_prs_fre_cic_grk_akn_hin_fin_igb_dgb_hun_svk_aeg_geo_bul_scr_lit_dut_amh_sod_ukr_est_bem_ind_glc_sun_jpn_knd_kor_arw_ita_yor_por_mao_rom_owc_bat_mnd_eng_fbf_cze_hau_nor_afr_guj_ger_qcu_swe_ctl_slo_swa_tig_lat_anl_mcd_jav_pan_ven_spa_swt_mly_tha_gam_tml_tsn_bam_azi_bos_urd_uzb_tsw_vie_sid_dyu_ses_ewe	-0.0414291487384775	-0.0976357044887717	0.922431688517913
253	gam_bul_swt_svk_aeg_anl_sid_spa_tur_azi_bam_mly_tsw_pan_pol_bsq_mcd_wly_akn_mnd_por_dut_igb_ita_bem_ger_fin_swa_moo_est_rom_owc_geo_afr_lat_nor_glc_amh_tig_alb_hun_yor_mao_ukr_jav_jpn_tml_kor_grk_lit_tsn_slo_bat_mol_amr_tag_cnt_hin_ven_rus_hau_scr_swe_urd_ben_qcu_eng_krd_bos_xho_sod_cze_chh_ctl_ind_fre_ewe_prs_zul_sun_tha_heb_knd_ses_lda_uzb_guj_arw_aze_fbf_vie_mlt_dyu_cic_dgb	-0.0775673962899033	-0.182710462347239	0.855422916690771
254	sod_arw_bem_grk_owc_aeg_amr_ctl_aze_tur_dyu_mao_dgb_swe_glc_bsq_ben_sid_tsn_cnt_ita_scr_ses_afr_yor_guj_est_swt_moo_fin_mol_anl_geo_bul_eng_krd_dut_mlt_tig_cze_hun_ven_tag_fre_sun_jpn_knd_kor_ger_slo_zul_ukr_jav_pan_hau_mly_mnd_nor_xho_alb_wly_bos_spa_rus_prs_qcu_por_lit_hin_swa_chh_urd_heb_lat_ind_rom_igb_pol_tsw_bat_tha_amh_tml_akn_bam_azi_svk_mcd_uzb_cic_vie_gam_ewe_lda_fbf	-0.705398505368264	-1.69200280362773	0.0939935640490349
255	sid_svk_dgb_grk_owc_anl_chh_hin_uzb_aze_moo_jav_swt_rom_lit_bsq_arw_heb_ven_cnt_rus_lat_xho_ita_cic_ctl_hun_ses_zul_fin_swe_gam_geo_afr_scr_alb_mcd_mlt_amh_ger_est_igb_sun_pol_mao_jpn_tml_kor_ukr_mol_lda_fre_mly_prs_hau_tag_mnd_por_tsw_bos_wly_cze_spa_pan_dut_qcu_eng_glc_nor_swa_tig_bul_amr_ben_bat_slo_bam_guj_bem_ind_tha_aeg_knd_dyu_akn_azi_krd_urd_tur_fbf_vie_sod_ewe_yor_tsn	-0.696598848153802	-1.67052155916972	0.0981785197233594
256	tig_slo_tsw_ukr_chh_hau_gam_lat_aze_tur_dyu_ind_ses_arw_ita_bsq_pan_sid_tsn_mnd_bul_rus_zul_spa_lda_rom_fin_bam_dgb_est_guj_wly_geo_ctl_dut_krd_ben_anl_amr_nor_hun_akn_mly_grk_tag_jpn_knd_kor_ger_lit_fbf_mcd_jav_scr_amh_bat_cnt_afr_ewe_pol_aeg_por_hin_swe_mol_qcu_urd_cze_alb_swa_owc_eng_heb_glc_mao_svk_ven_prs_swt_sun_tha_sod_tml_yor_bem_uzb_fre_bos_azi_xho_vie_mlt_cic_igb_moo	-0.448219340917287	-1.06592848361757	0.289215456890852
257	gam_urd_bam_afr_wly_chh_sod_dut_uzb_azi_fbf_jav_xho_grk_ita_bsq_rom_mlt_tsn_cnt_nor_pol_lda_hin_dyu_ctl_est_ewe_tsw_hun_por_owc_geo_lit_ben_rus_slo_amh_anl_mol_fin_zul_mly_mcd_mao_jpn_knd_kor_ger_prs_swa_lat_tag_cze_amr_sun_mnd_svk_bem_bul_sid_scr_eng_alb_bos_qcu_krd_fre_ukr_akn_aeg_arw_tig_pan_ind_spa_igb_guj_swt_bat_tha_hau_tml_dgb_cic_tur_glc_swe_aze_moo_vie_heb_yor_ses_ven	-0.114206566994922	-0.269223220936644	0.78835430963505
258	mlt_ukr_moo_svk_gam_sod_owc_glc_azi_aze_yor_mly_tsw_pol_por_bsq_ctl_heb_dgb_cnt_scr_hin_lda_bos_zul_ben_est_ven_fbf_hun_ita_amh_geo_lat_mol_mcd_lit_amr_anl_eng_fin_bem_tag_guj_jav_jpn_knd_kor_rus_swe_bam_pan_sun_dut_aeg_ind_mnd_krd_ses_ger_wly_afr_prs_urd_spa_qcu_rom_arw_bul_xho_chh_nor_tig_grk_mao_slo_tsn_fre_ewe_bat_tha_hau_tml_akn_cic_tur_alb_cze_uzb_dyu_vie_sid_swa_swt_igb	-0.424523744359652	-1.00745312548932	0.316331134264746
259	tig_mol_bam_rus_hau_amh_heb_bul_azi_aze_fbf_mao_igb_arw_dut_bsq_fre_amr_lda_mnd_ctl_mcd_zul_spa_akn_guj_fin_moo_swa_est_hin_wly_geo_pol_slo_scr_ita_chh_owc_eng_hun_dgb_bat_swe_mly_jpn_tml_kor_cze_por_yor_bos_ind_nor_anl_tag_cnt_grk_swt_lat_sod_glc_afr_pan_urd_qcu_alb_krd_ger_bem_sid_lit_gam_ben_jav_ukr_tsn_rom_ven_sun_tha_aeg_knd_ewe_ses_tur_prs_svk_uzb_cic_vie_mlt_tsw_xho_dyu	-0.035712054511874	-0.0840627246101146	0.933187249261042
260	mlt_rom_tsn_pan_amh_chh_gam_por_uzb_aze_cic_tag_xho_nor_fre_bsq_scr_sod_igb_cnt_ben_swe_fbf_pol_dgb_ita_fin_ewe_lda_hun_slo_owc_geo_urd_dut_guj_lit_sid_heb_ger_est_akn_mly_eng_ind_jpn_tml_kor_ctl_bul_ses_hin_jav_bos_anl_sun_mnd_afr_moo_mol_amr_spa_prs_grk_arw_qcu_svk_alb_lat_bam_aeg_rus_tig_cze_bat_glc_bem_ukr_tsw_mao_tha_hau_knd_yor_swa_azi_mcd_krd_tur_swt_vie_wly_dyu_ven_zul	0.733457851654264	1.7419854308136	0.0848171407019425
261	aeg_spa_tsw_urd_mlt_gam_tig_grk_tur_uzb_swt_bat_cic_afr_scr_bsq_nor_heb_dyu_mnd_lat_swe_akn_fre_ses_pan_est_dgb_xho_hun_rom_sod_geo_rus_bos_slo_cze_sid_anl_arw_fin_ewe_mao_ben_ind_jpn_knd_kor_hin_krd_swa_mcd_sun_dut_amr_mly_cnt_svk_tsn_pol_wly_lit_ukr_mol_bul_qcu_alb_glc_guj_bem_chh_prs_amh_ctl_jav_por_yor_ita_ven_tag_tha_hau_tml_zul_lda_azi_eng_ger_aze_igb_vie_owc_fbf_moo_bam	-0.552381183263385	-1.31384179688941	0.192131199497139
262	mlt_ita_ven_ben_aeg_wly_chh_svk_tur_azi_fbf_tag_dyu_arw_mol_bsq_prs_sod_moo_mnd_lat_rom_bem_grk_xho_lit_hun_tsw_zul_fin_fre_tig_geo_ctl_afr_krd_ger_owc_amr_urd_est_akn_sun_guj_mly_jpn_tml_kor_slo_spa_swa_swe_ind_bul_amh_jav_cnt_pan_ses_nor_sid_cze_ukr_pol_mcd_qcu_glc_bos_alb_ewe_hau_por_heb_rus_bat_dut_lda_hin_igb_mao_tha_anl_knd_cic_swt_aze_eng_scr_uzb_tsn_vie_gam_bam_yor_dgb	-0.15252812303683	-0.359638444795272	0.719932885660897
263	anl_mcd_bam_ger_mlt_amr_amh_urd_azi_tur_akn_bat_ses_afr_krd_bsq_ukr_sid_ewe_mnd_por_mol_fbf_nor_dgb_ben_fin_cic_lda_hun_lat_gam_geo_slo_scr_eng_lit_chh_sod_rus_est_moo_jav_rom_mao_jpn_knd_kor_pan_ita_swt_bos_tag_bul_heb_mly_cnt_guj_igb_dut_owc_pol_fre_glc_cze_qcu_spa_grk_swe_bem_hau_svk_wly_ctl_sun_alb_swa_prs_dyu_ind_tha_tig_tml_ven_yor_uzb_arw_hin_aze_xho_vie_aeg_tsw_tsn_zul	-0.247212906908315	-0.584810208146887	0.560091491471584
264	aeg_ger_bem_alb_amr_heb_wly_lit_aze_tur_xho_bat_dyu_pol_bos_bsq_eng_sod_bam_cnt_rom_guj_moo_afr_ses_grk_est_tsw_tsn_fin_nor_owc_geo_fre_rus_swe_dut_tig_chh_arw_hun_cic_tag_pan_jav_jpn_knd_kor_krd_lat_swa_urd_mly_svk_gam_mao_mnd_scr_ven_por_sid_ita_bul_slo_spa_qcu_prs_ctl_ukr_dgb_amh_mcd_hau_mol_sun_glc_igb_hin_swt_ind_tha_mlt_tml_fbf_zul_uzb_cze_ben_azi_ewe_vie_anl_akn_lda_yor	-0.544138064318194	-1.29669194044869	0.197945324685272
265	gam_prs_fbf_ben_aeg_tig_owc_afr_uzb_azi_zul_ind_cic_ita_nor_bsq_spa_amr_tsw_cnt_guj_ctl_yor_lit_dgb_ukr_fin_ses_dyu_hun_krd_heb_geo_glc_lat_alb_dut_mlt_chh_swe_est_ven_mly_pan_jav_jpn_tml_kor_ger_bul_tsn_svk_bat_eng_sod_mao_mnd_mol_ewe_rom_sid_urd_grk_fre_bos_qcu_por_hin_slo_bam_hau_scr_wly_mcd_sun_pol_xho_cze_bem_tag_tha_amh_knd_lda_akn_aze_rus_arw_tur_igb_vie_anl_swt_swa_moo	-0.246673333809392	-0.583326100560886	0.561085755648918
266	sid_lat_tsn_spa_aeg_wly_chh_mcd_aze_tur_swt_bat_yor_rom_ctl_bsq_arw_mlt_bem_mnd_grk_fre_xho_bos_dyu_dut_hun_zul_ven_est_nor_amr_geo_eng_hin_rus_swe_gam_owc_bul_fin_moo_sun_urd_ind_jpn_tml_kor_ger_guj_dgb_cze_mao_svk_sod_tag_cnt_lit_ses_scr_tig_por_mol_ita_pan_qcu_glc_alb_krd_akn_anl_ben_heb_ukr_jav_slo_swa_prs_bam_mly_tha_amh_knd_ewe_igb_azi_pol_afr_uzb_tsw_vie_hau_cic_fbf_lda	0.0899464715956341	0.211772060978316	0.832748280297343
267	amr_rus_cic_glc_anl_chh_heb_grk_uzb_tur_dgb_ind_akn_krd_bul_bsq_ctl_amh_swt_cnt_pol_hin_tsw_ben_xho_mcd_fin_ewe_zul_est_dut_sid_geo_por_pan_cze_arw_tig_hau_svk_hun_swa_mao_ukr_tag_jpn_knd_kor_nor_alb_igb_slo_mly_guj_aeg_jav_mnd_fre_ven_mol_sod_rom_lit_scr_prs_qcu_ita_eng_spa_ses_gam_lat_mlt_urd_sun_bos_lda_swe_yor_bat_tha_owc_tml_bam_bem_azi_afr_ger_aze_dyu_vie_wly_fbf_moo_tsn	0.305678208774009	0.719230286745168	0.473802460516699
268	mlt_arw_fbf_nor_tig_owc_amh_afr_uzb_azi_tsw_ind_ses_spa_cze_bsq_slo_amr_swa_cnt_lat_swe_igb_pan_ewe_svk_hun_cic_swt_est_mcd_aeg_geo_rus_pol_alb_ita_sid_anl_krd_fin_ven_sun_urd_jav_jpn_knd_kor_por_guj_moo_bos_bat_prs_wly_mly_mnd_grk_dyu_glc_gam_ben_lit_mol_bul_qcu_ger_dut_eng_xho_hau_ukr_chh_hin_mao_scr_yor_fre_tsn_tag_tha_heb_tml_zul_bam_aze_ctl_rom_tur_bem_vie_sod_akn_dgb_lda	-0.971148131017406	-2.35777340189186	0.0204803935223922
269	tig_ita_dyu_krd_hau_sod_anl_ger_tur_uzb_fbf_bat_swt_afr_dut_bsq_nor_aeg_ven_cnt_pol_rom_lda_fre_tsn_por_fin_moo_zul_est_spa_owc_geo_hin_eng_lit_prs_amr_chh_mol_hun_ses_jav_pan_tag_jpn_knd_kor_svk_lat_bam_cze_mly_ctl_mlt_sun_mnd_rus_igb_swe_sid_grk_glc_bos_alb_qcu_arw_slo_mcd_cic_amh_scr_gam_bul_ind_ben_akn_urd_dgb_mao_tha_heb_tml_yor_swa_azi_ukr_guj_aze_xho_vie_wly_ewe_bem_tsw	-0.703579795809856	-1.68829797755855	0.0947047820457829
270	anl_dut_ven_alb_wly_chh_heb_guj_aze_uzb_swa_sun_yor_mcd_lit_bsq_rus_hau_fbf_mnd_swe_fre_dyu_cze_cic_svk_est_moo_lda_fin_grk_sid_geo_bos_rom_spa_ita_owc_aeg_glc_hun_ses_ind_mol_tag_jpn_knd_kor_ger_hin_tsn_eng_mao_prs_amh_mly_cnt_slo_ewe_urd_mlt_ben_nor_por_krd_qcu_arw_ukr_afr_swt_tig_pol_amr_scr_jav_ctl_dgb_bul_xho_bat_tha_gam_tml_bam_bem_azi_lat_pan_tur_tsw_vie_sod_igb_zul_akn	0.0303225886592657	0.0714028324958487	0.943230482875297
271	mlt_krd_xho_ukr_sid_heb_aeg_alb_uzb_aze_yor_mao_bam_eng_fre_bsq_por_chh_fbf_cnt_ger_lit_zul_ita_ewe_rom_fin_ven_swt_est_guj_hau_geo_ben_bul_grk_pan_amr_sod_swe_hun_igb_bat_lat_jav_jpn_tml_kor_mol_cze_swa_dut_mly_svk_gam_ind_mnd_pol_akn_bos_owc_slo_nor_arw_glc_qcu_rus_afr_ctl_lda_anl_mcd_amh_scr_tag_hin_cic_urd_dyu_sun_tha_tig_knd_dgb_ses_tur_spa_prs_azi_tsw_vie_wly_moo_tsn_bem	-0.633014226967628	-1.51169608416537	0.134001875466933
272	mlt_rom_dyu_alb_aeg_wly_tig_mcd_tur_uzb_ewe_ind_ses_lat_bos_bsq_spa_sid_swa_mnd_ctl_slo_zul_scr_cic_por_hun_xho_ven_est_ita_sod_geo_svk_swe_rus_pan_amr_amh_eng_fin_fbf_mly_mol_bat_jpn_tml_kor_prs_glc_akn_fre_jav_krd_gam_mao_cnt_guj_lda_bul_heb_cze_ger_afr_dut_qcu_lit_grk_ben_dgb_hau_arw_anl_hin_tag_nor_tsw_urd_bem_sun_tha_chh_knd_igb_swt_aze_pol_ukr_azi_moo_vie_owc_yor_bam_tsn	0.498021310873075	1.1789790646452	0.241414031727338
273	amh_ukr_lda_hin_wly_heb_hau_glc_tur_azi_dgb_ind_ewe_krd_scr_bsq_mcd_owc_fbf_cnt_alb_slo_bam_por_dyu_eng_hun_igb_moo_fin_arw_tig_geo_dut_rus_spa_urd_sid_aeg_grk_est_swa_jav_ita_sun_jpn_knd_kor_lit_cze_cic_rom_mao_prs_mlt_mly_mnd_ben_tsn_bos_amr_swe_pan_ctl_fre_qcu_mol_pol_guj_bem_anl_bul_gam_afr_tag_svk_swt_lat_ven_bat_tha_chh_tml_xho_akn_aze_ger_nor_uzb_zul_vie_sod_yor_ses_tsw	0.173577932389449	0.408885098028484	0.6835640498061
274	mlt_ben_lda_rom_aeg_amh_tig_ukr_tur_aze_tsw_sun_bam_mol_nor_bsq_spa_heb_tsn_cnt_scr_ita_dgb_svk_yor_bul_est_bem_cic_fin_lit_sod_geo_rus_ger_fre_glc_owc_anl_afr_hun_zul_mao_cze_bat_jpn_tml_kor_alb_arw_fbf_slo_mly_hin_wly_tag_mnd_mcd_ewe_por_gam_prs_swe_pol_guj_qcu_bos_grk_urd_ven_amr_krd_hau_ctl_ind_pan_akn_eng_ses_jav_tha_chh_knd_moo_dyu_uzb_dut_lat_azi_xho_vie_sid_igb_swt_swa	0.360725591921266	0.849565262722718	0.397748567226471
275	chh_lit_ven_hin_amr_anl_aeg_glc_uzb_azi_moo_ind_fbf_bul_mcd_bsq_ctl_mlt_lda_cnt_svk_mol_bem_eng_ewe_swe_fin_dyu_yor_est_arw_amh_geo_rus_lat_slo_ita_sid_owc_pan_hun_zul_sun_afr_mao_jpn_knd_kor_ger_rom_cic_spa_jav_guj_sod_tag_mnd_cze_ses_alb_tig_bos_nor_por_fre_qcu_scr_ukr_urd_dgb_wly_ben_gam_krd_bat_dut_swt_pol_igb_mly_tha_hau_tml_bam_swa_tur_grk_prs_aze_akn_vie_heb_tsn_tsw_xho	-0.797492918182483	-1.92138681076506	0.0577452222810531
276	tig_pan_lda_ita_amh_mlt_wly_mcd_azi_aze_bem_tag_moo_svk_rom_bsq_cze_anl_dyu_cnt_pol_eng_dgb_ben_akn_ger_hun_ses_xho_est_afr_heb_geo_alb_hin_fre_slo_aeg_sod_prs_fin_bam_mly_grk_ind_jpn_tml_kor_lit_spa_swa_guj_mao_scr_gam_sun_mnd_rus_cic_lat_amr_bul_por_urd_krd_qcu_ctl_arw_glc_tsw_chh_swe_hau_dut_bat_nor_swt_mol_zul_jav_tha_sid_knd_igb_tsn_uzb_bos_ukr_tur_fbf_vie_owc_ven_yor_ewe	-0.787039126314079	-1.89712896594662	0.0609137907916294
277	wly_bul_ses_guj_hau_aeg_amh_mol_azi_uzb_tsn_sun_dyu_por_mcd_bsq_dut_chh_akn_mnd_arw_swe_dgb_ukr_swa_scr_fin_ven_xho_est_svk_sod_geo_ita_grk_afr_pan_anl_amr_lit_hun_bem_mao_pol_tag_jpn_knd_kor_prs_eng_fbf_rus_ind_cze_heb_jav_cnt_spa_yor_ger_tig_nor_slo_hin_krd_qcu_ctl_rom_alb_cic_mlt_bos_gam_ben_mly_glc_ewe_urd_lda_bat_tha_sid_tml_swt_tsw_tur_lat_fre_aze_moo_vie_owc_igb_zul_bam	0.0284307445128038	0.0669325225711209	0.946779106040113
278	aeg_lat_bem_pan_amr_sid_anl_rom_azi_aze_ses_mly_tsw_hin_mol_bsq_prs_tig_dgb_cnt_mcd_glc_swt_lit_ewe_fre_hun_ven_dyu_fin_eng_owc_geo_afr_grk_bul_guj_mlt_chh_svk_est_cic_tag_pol_bat_jpn_knd_kor_ctl_rus_lda_slo_sun_arw_gam_ind_mnd_ukr_igb_urd_amh_spa_ger_swe_ben_qcu_krd_por_ita_bam_heb_alb_sod_scr_jav_bos_swa_nor_akn_mao_tha_hau_tml_tsn_moo_tur_dut_cze_uzb_xho_vie_wly_yor_fbf_zul	-0.305189795916036	-0.721614749837033	0.472341741324164
279	heb_prs_akn_ctl_hau_mlt_sid_urd_azi_tur_ewe_bat_bam_rus_glc_bsq_guj_gam_yor_mnd_pan_alb_lda_bul_xho_pol_hun_tsn_tsw_fin_lit_chh_geo_swe_ukr_hin_bos_amr_aeg_fre_est_moo_mly_scr_jav_jpn_tml_kor_arw_ita_swa_krd_sun_nor_sod_ind_cnt_rom_zul_spa_tig_afr_svk_por_slo_qcu_mcd_dut_ger_dgb_anl_mol_owc_eng_mao_lat_swt_grk_cic_tag_tha_wly_knd_ven_igb_uzb_ben_cze_aze_fbf_vie_amh_ses_dyu_bem	-0.369422319659741	-0.875276372249711	0.38367851436671
280	amh_afr_bem_arw_heb_gam_tig_ukr_aze_uzb_yor_bat_tsn_guj_krd_bsq_rus_sod_ses_cnt_hin_dut_igb_urd_akn_ita_fin_ven_dyu_hun_grk_owc_geo_slo_cze_lat_nor_hau_mlt_swe_est_bam_jav_spa_ind_jpn_knd_kor_alb_eng_cic_lit_mao_scr_wly_sun_mnd_pol_swt_prs_amr_pan_mol_bos_svk_qcu_bul_ger_ctl_ewe_sid_glc_chh_por_mly_ben_tsw_mcd_moo_tag_tha_anl_tml_swa_zul_tur_rom_fre_azi_dgb_vie_aeg_lda_fbf_xho	-0.563818126458237	-1.34430414612382	0.182120043672119
281	aeg_lat_ven_bos_sid_anl_sod_swe_azi_aze_cic_jav_igb_scr_ger_bsq_hin_amr_bam_cnt_guj_bul_dyu_alb_ses_ukr_hun_moo_yor_fin_ctl_chh_geo_dut_rom_urd_mcd_tig_heb_pol_est_akn_tag_svk_ind_jpn_knd_kor_cze_fre_xho_glc_mao_lit_wly_sun_mnd_rus_dgb_pan_hau_nor_afr_por_ita_qcu_prs_slo_grk_swt_owc_mol_mlt_krd_bat_arw_fbf_spa_zul_mly_tha_amh_tml_bem_lda_uzb_eng_ben_tur_ewe_vie_gam_swa_tsn_tsw	-0.543465444826044	-1.2924331098513	0.199409218956138
282	mlt_prs_xho_ben_hau_amr_aeg_nor_uzb_azi_swa_jav_dyu_afr_ita_bsq_dut_gam_moo_cnt_mol_fre_dgb_eng_igb_rom_fin_lda_yor_est_bos_chh_geo_pol_bul_ctl_urd_amh_sid_ukr_hun_akn_tag_svk_mly_jpn_knd_kor_lit_grk_ses_krd_sun_glc_tig_mao_mnd_spa_tsn_pan_wly_swe_arw_rus_cze_qcu_slo_ger_hin_fbf_heb_lat_sod_scr_ind_mcd_cic_por_bam_bat_tha_owc_tml_ven_tsw_aze_guj_alb_tur_zul_vie_anl_bem_swt_ewe	0.116245964807504	0.273512106526619	0.785066093045215
283	mlt_hin_ewe_lat_sid_owc_anl_alb_aze_tur_swt_mly_bem_rus_cze_bsq_urd_sod_xho_mnd_slo_glc_bam_ukr_ses_guj_fin_tsw_ven_hun_lit_heb_geo_mol_bul_swe_ben_gam_aeg_bos_est_dyu_ind_prs_bat_jpn_tml_kor_grk_fre_yor_svk_jav_ger_hau_mao_cnt_afr_zul_pan_amh_nor_spa_dut_rom_qcu_pol_ita_scr_swa_amr_mcd_wly_ctl_tag_arw_lda_krd_moo_sun_tha_tig_knd_igb_cic_uzb_eng_por_azi_akn_vie_chh_tsn_fbf_dgb	0.290948660355643	0.68493565982358	0.495088094236096
284	tig_guj_swa_urd_mlt_anl_chh_mol_azi_aze_tsn_mly_ven_mcd_prs_bsq_cze_wly_ewe_cnt_rus_scr_swt_bos_ses_afr_fin_igb_zul_est_arw_owc_geo_bul_nor_svk_pol_amh_heb_eng_hun_fbf_sun_ukr_mao_jpn_knd_kor_lit_ctl_bam_glc_jav_spa_hau_tag_mnd_grk_lda_lat_sod_slo_por_hin_krd_qcu_pan_alb_ita_cic_gam_rom_sid_ger_ind_swe_bem_dut_xho_bat_tha_aeg_tml_yor_akn_tur_ben_fre_uzb_moo_vie_amr_tsw_dgb_dyu	0.067589038259477	0.159049729147377	0.873974587179298
285	sod_prs_ewe_guj_owc_sid_wly_lat_uzb_azi_akn_ind_lda_por_arw_bsq_lit_tig_tsw_mnd_spa_rus_yor_krd_xho_mcd_hun_cic_ses_fin_glc_mlt_geo_ctl_pan_nor_swe_amr_anl_rom_est_ven_jav_urd_sun_jpn_knd_kor_cze_pol_fbf_fre_mao_ukr_gam_tag_cnt_afr_tsn_ben_chh_dut_ger_eng_bul_qcu_slo_alb_grk_dyu_hau_svk_amh_scr_mly_hin_igb_ita_swt_bat_tha_aeg_tml_bam_swa_tur_mol_bos_aze_bem_vie_heb_moo_zul_dgb	-0.846542128431537	-2.04526956651124	0.0436533456410852
286	anl_mcd_cic_krd_sid_wly_hau_ita_uzb_aze_fbf_mly_dyu_scr_afr_bsq_guj_gam_swa_mnd_grk_svk_igb_fre_tsw_rom_hun_bem_xho_fin_urd_mlt_geo_hin_glc_lat_alb_amh_tig_ukr_est_bam_tag_prs_jav_jpn_tml_kor_ctl_dut_zul_slo_mao_ger_owc_ind_cnt_rus_moo_spa_amr_swe_bos_bul_por_qcu_arw_mol_lit_yor_aeg_eng_sod_nor_sun_pan_ven_pol_akn_bat_tha_chh_knd_tsn_swt_tur_ben_cze_azi_lda_vie_heb_dgb_ewe_ses	-0.0240158121692917	-0.0566199445324667	0.954969416099092
287	chh_cze_fbf_grk_aeg_tig_sid_hin_azi_uzb_swt_mao_dgb_lit_urd_bsq_bos_wly_bem_cnt_por_rus_lda_guj_tsn_ben_est_ven_cic_hun_pan_amr_geo_dut_alb_fre_ger_gam_owc_swe_fin_zul_ind_lat_sun_jpn_knd_kor_glc_slo_igb_eng_tag_mcd_amh_mly_mnd_ukr_ewe_arw_hau_rom_ctl_mol_bul_qcu_nor_prs_spa_ses_anl_svk_heb_krd_jav_pol_swa_scr_bam_bat_tha_mlt_tml_yor_dyu_tur_ita_afr_aze_tsw_vie_sod_xho_moo_akn	0.914100453531545	2.18444368404354	0.0314439242723223
288	hau_ben_swa_mcd_anl_gam_heb_glc_aze_uzb_fbf_mly_yor_krd_ger_bsq_swe_amh_dyu_cnt_mol_guj_lda_urd_cic_ukr_est_tsw_bem_hun_cze_chh_geo_nor_spa_svk_grk_sid_wly_hin_fin_moo_bat_rus_jav_jpn_knd_kor_fre_rom_bam_ctl_ind_bul_aeg_sun_mnd_arw_tsn_lat_mlt_lit_pol_scr_pan_qcu_alb_dut_bos_swt_sod_afr_owc_slo_tag_prs_igb_eng_ven_mao_tha_tig_tml_ewe_ses_tur_ita_por_azi_zul_vie_amr_akn_dgb_xho	0.234877388672008	0.552650374206403	0.581828741536428
289	owc_cze_yor_mcd_mlt_sod_anl_afr_uzb_tur_zul_bat_lda_mol_ben_bsq_lit_amr_cic_cnt_grk_ita_akn_prs_dgb_ger_fin_bem_tsn_est_bos_wly_geo_dut_rom_ukr_hin_amh_gam_glc_hun_bam_mly_arw_mao_jpn_knd_kor_svk_nor_ewe_guj_ind_fre_tig_sun_mnd_urd_dyu_ctl_sid_bul_scr_slo_pan_qcu_pol_spa_eng_xho_chh_por_aeg_rus_jav_alb_fbf_swe_tsw_tag_tha_heb_tml_ses_moo_aze_krd_lat_azi_swt_vie_hau_ven_swa_igb	-0.23542768824557	-0.556360057815798	0.579300985613318
290	sid_glc_xho_dut_mlt_aeg_sod_ctl_aze_uzb_dgb_jav_lda_rus_rom_bsq_bul_chh_swt_mnd_eng_svk_tsw_bos_bem_krd_est_swa_cic_hun_ukr_hau_geo_ben_alb_arw_cze_wly_anl_swe_fin_ven_ind_nor_mao_jpn_knd_kor_fre_scr_akn_pan_tag_urd_heb_sun_cnt_ger_fbf_guj_amr_afr_spa_grk_por_qcu_mol_lat_hin_bam_owc_prs_tig_slo_bat_lit_ses_ita_yor_mly_tha_amh_tml_moo_ewe_tur_pol_mcd_azi_dyu_vie_gam_zul_tsn_igb	-0.603485568962294	-1.44271192627061	0.152461276232759
291	gam_ita_moo_scr_aeg_tig_amh_ctl_aze_uzb_cic_sun_dgb_ukr_mol_bsq_pan_wly_dyu_mnd_eng_ger_tsn_lat_akn_cze_fin_zul_xho_hun_grk_amr_geo_fre_lit_svk_slo_mlt_chh_afr_est_swa_ind_dut_bat_jpn_knd_kor_krd_mcd_fbf_bos_mao_guj_sod_mly_cnt_spa_tsw_arw_hau_urd_rus_swe_alb_qcu_nor_hin_ben_igb_owc_pol_sid_glc_jav_prs_ewe_rom_ven_tag_tha_anl_tml_lda_ses_azi_por_bul_tur_swt_vie_heb_bem_yor_bam	-0.270951340985117	-0.640546787185972	0.523392349774341
292	sod_bul_dyu_grk_anl_tig_mlt_nor_tur_azi_akn_mao_bem_urd_ita_bsq_scr_sid_yor_cnt_alb_pan_lda_slo_swa_ukr_fin_dgb_xho_hun_por_gam_geo_swe_mol_svk_krd_owc_heb_hin_est_fbf_jav_rom_tag_jpn_knd_kor_fre_glc_zul_mcd_mly_prs_aeg_sun_mnd_arw_igb_guj_amh_dut_eng_pol_afr_qcu_bos_lit_ben_swt_chh_cze_wly_ger_ind_rus_moo_lat_cic_bat_tha_hau_tml_tsn_ven_aze_spa_ctl_uzb_tsw_vie_amr_bam_ses_ewe	-0.0531166623491512	-0.125107757103909	0.900708283015223
293	amr_arw_swa_nor_hau_sod_amh_bos_tur_uzb_ven_mly_ses_afr_guj_bsq_por_tig_moo_cnt_fre_eng_igb_scr_bam_slo_est_tsw_bem_hun_glc_sid_geo_lat_hin_ukr_mol_wly_mlt_swe_fin_yor_ind_ctl_sun_jpn_tml_kor_ita_ben_swt_rom_mao_pol_anl_bat_mnd_krd_tsn_svk_aeg_bul_prs_spa_alb_qcu_cze_ger_grk_akn_chh_dut_gam_pan_tag_urd_cic_lit_fbf_jav_tha_heb_knd_xho_zul_azi_rus_mcd_aze_ewe_vie_owc_dgb_lda_dyu	0.140264406196318	0.330068146127103	0.742090823821814
294	sid_arw_akn_ger_amr_mlt_sod_ukr_azi_uzb_yor_tag_dgb_scr_ben_bsq_ctl_anl_moo_cnt_pol_nor_bem_urd_lda_dut_fin_ses_cic_est_bul_owc_geo_lit_svk_bos_mcd_tig_gam_afr_hun_xho_ind_guj_sun_jpn_knd_kor_fre_swe_igb_grk_jav_mol_hau_mly_mnd_glc_ven_rus_amh_cze_rom_alb_ita_qcu_slo_por_prs_swt_chh_eng_heb_hin_mao_krd_tsn_pan_fbf_bat_tha_wly_tml_dyu_zul_aze_lat_spa_tur_ewe_vie_aeg_swa_tsw_bam	0.37963912403556	0.896844912781203	0.372117423819261
295	hau_slo_dyu_pan_wly_amh_sid_glc_azi_aze_swt_mao_igb_afr_ben_bsq_nor_heb_swa_mnd_rom_scr_bam_arw_bem_ctl_hun_yor_ven_est_ger_tig_geo_cze_ukr_spa_urd_amr_anl_mcd_fin_fbf_bat_bos_ind_jpn_knd_kor_guj_ita_xho_grk_tag_fre_aeg_sun_cnt_alb_tsw_lit_owc_lat_rus_eng_mol_qcu_swe_svk_bul_moo_mlt_por_gam_dut_mly_hin_ewe_krd_cic_jav_tha_chh_tml_dgb_zul_uzb_pol_prs_tur_ses_vie_sod_lda_akn_tsn	-0.0560857450399904	-0.132115520072204	0.895178335296966
296	aeg_eng_xho_cze_tig_amr_heb_scr_uzb_azi_ven_bat_moo_svk_fre_bsq_rus_sid_tsw_mnd_krd_bul_yor_spa_zul_swe_fin_cic_dyu_est_ctl_owc_geo_urd_glc_nor_pol_wly_chh_afr_hun_fbf_tag_arw_mly_jpn_knd_kor_guj_bos_dgb_lat_mao_por_amh_sun_cnt_lit_tsn_ita_hau_ben_hin_alb_dut_qcu_slo_ukr_ger_ses_sod_pan_mlt_mcd_jav_prs_bem_grk_igb_ind_tha_anl_tml_lda_akn_aze_mol_rom_tur_swt_vie_gam_ewe_bam_swa	-0.0501495465026241	-0.118092701540104	0.906248894710541
297	gam_grk_xho_mcd_heb_sid_hau_ctl_uzb_tur_yor_ind_swa_ita_bul_bsq_hin_chh_fbf_cnt_swe_alb_igb_guj_cic_ger_fin_dyu_ses_hun_glc_aeg_geo_krd_urd_ukr_svk_tig_amr_por_est_swt_jav_ben_tag_jpn_knd_kor_dut_scr_zul_arw_bat_lat_mlt_mao_mnd_pan_bem_pol_amh_bos_rom_eng_cze_qcu_fre_slo_nor_akn_sod_rus_wly_afr_mly_prs_tsw_spa_ewe_sun_tha_anl_tml_dgb_bam_azi_lit_mol_aze_lda_vie_owc_tsn_ven_moo	-0.162301018230156	-0.382782851700704	0.702754252176365
298	owc_ita_lda_hin_hau_amr_sid_glc_tur_uzb_ses_sun_tsw_swe_eng_bsq_afr_tig_swa_cnt_bos_ctl_yor_guj_tsn_slo_hun_igb_dgb_est_pol_aeg_geo_ukr_ger_arw_nor_chh_mlt_scr_fin_xho_tag_mcd_mao_jpn_knd_kor_dut_grk_cic_pan_mly_spa_anl_bat_mnd_krd_fbf_lit_heb_lat_rom_por_rus_qcu_mol_cze_svk_bem_wly_alb_amh_ben_ind_prs_bam_bul_swt_jav_tha_gam_tml_moo_dyu_azi_urd_fre_aze_ven_vie_sod_ewe_akn_zul	0.354647920018196	0.834850560124364	0.405941359251098
299	anl_lat_ewe_ctl_aeg_amh_chh_ben_tur_azi_cic_bat_zul_pan_slo_bsq_arw_sod_bem_cnt_rom_pol_akn_mol_ven_bul_fin_dgb_lda_hun_swe_tig_geo_nor_hin_grk_eng_owc_hau_bos_est_igb_jav_ukr_mly_jpn_tml_kor_ita_afr_bam_urd_sun_alb_sid_mao_mnd_cze_dyu_lit_gam_scr_spa_krd_fre_qcu_glc_dut_prs_swa_heb_ger_wly_por_tag_mcd_ses_svk_tsn_ind_tha_amr_knd_swt_fbf_aze_rus_guj_uzb_yor_vie_mlt_moo_tsw_xho	0.0341386452955261	0.0803470262587243	0.93613390701611
300	gam_pol_akn_guj_heb_sod_mlt_arw_tur_azi_tsn_mly_xho_afr_spa_bsq_mol_anl_swa_cnt_por_rom_bem_mcd_fbf_pan_fin_swt_tsw_hun_ctl_amh_geo_svk_lat_swe_nor_wly_aeg_prs_est_ses_tag_rus_jav_jpn_knd_kor_bos_urd_bam_bul_sun_hin_amr_bat_mnd_krd_ewe_alb_hau_scr_ben_ger_grk_qcu_dut_eng_slo_moo_chh_ukr_tig_glc_mao_lit_igb_cze_yor_ind_tha_sid_tml_dgb_lda_uzb_fre_ita_aze_dyu_vie_owc_zul_ven_cic	-0.0392708929450262	-0.0924046037649986	0.926575344018581
301	mlt_nor_akn_afr_wly_tig_sid_krd_uzb_aze_dyu_mao_bam_rom_lit_bsq_rus_chh_bem_mnd_swe_ctl_ewe_arw_zul_bul_hun_tsw_xho_est_glc_anl_geo_urd_prs_cze_ita_amr_owc_ben_fin_ven_mly_pol_ind_jpn_knd_kor_mol_guj_dgb_ukr_tag_bos_hau_bat_cnt_pan_cic_eng_sod_scr_dut_svk_alb_qcu_fre_spa_slo_swa_amh_hin_aeg_grk_jav_mcd_ses_ger_lda_sun_tha_gam_tml_igb_swt_tur_lat_por_azi_fbf_vie_heb_tsn_yor_moo	-0.067515019578837	-0.159181555881915	0.873871020494797
302	amr_mcd_dyu_dut_gam_aeg_chh_lit_aze_tur_yor_jav_igb_hin_rus_bsq_ben_sid_zul_mnd_ukr_ctl_swt_bos_ewe_grk_fin_ven_akn_hun_prs_wly_geo_bul_alb_lat_afr_tig_amh_nor_est_tsw_mly_rom_mao_jpn_knd_kor_mol_guj_swa_pol_sun_pan_mlt_bat_cnt_fre_xho_ita_sod_swe_krd_urd_scr_qcu_eng_spa_glc_bam_hau_slo_owc_por_tag_cze_cic_svk_dgb_ind_tha_anl_tml_lda_tsn_uzb_arw_ger_azi_ses_vie_heb_moo_bem_fbf	-0.676561358129696	-1.61860966670696	0.108917888400989
303	heb_prs_tsw_lat_chh_hau_amh_grk_azi_uzb_lda_tag_moo_dut_nor_bsq_rus_amr_ewe_mnd_lit_urd_ses_pol_swa_ita_fin_swt_bem_hun_ger_mlt_geo_bul_rom_eng_ctl_tig_owc_spa_est_fbf_mly_bos_jav_jpn_knd_kor_alb_fre_dyu_mcd_sun_pan_anl_ind_cnt_scr_zul_slo_aeg_mol_ben_afr_glc_qcu_guj_cze_krd_tsn_sod_svk_sid_hin_bat_ukr_cic_por_bam_mao_tha_wly_tml_yor_igb_tur_arw_swe_aze_akn_vie_gam_ven_dgb_xho	-0.285465226119131	-0.675820517173302	0.50083171678384
304	tig_swe_tsw_rom_mlt_anl_gam_eng_uzb_aze_swa_sun_akn_cze_scr_bsq_lit_chh_bem_mnd_pol_pan_lda_mol_dgb_alb_fin_moo_igb_est_bul_heb_geo_fre_dut_ita_bos_aeg_amh_ben_hun_fbf_tag_krd_mly_jpn_knd_kor_glc_hin_xho_arw_mao_lat_hau_bat_cnt_ger_cic_por_owc_spa_grk_ctl_guj_qcu_rus_svk_ukr_ven_amr_nor_wly_urd_jav_slo_ewe_prs_yor_ind_tha_sod_tml_dyu_zul_tur_afr_mcd_azi_swt_vie_sid_bam_ses_tsn	-0.0162317312837094	-0.0382945468933963	0.969534922736654
305	owc_grk_moo_dut_sid_anl_tig_arw_azi_aze_ven_jav_ses_glc_ita_bsq_spa_chh_lda_cnt_urd_bos_akn_krd_swt_ukr_hun_fbf_swa_est_svk_wly_geo_lat_nor_pan_bul_mlt_heb_rus_fin_bem_sun_pol_mao_jpn_tml_kor_mol_hin_xho_swe_ind_lit_aeg_mly_mnd_ger_dyu_ben_hau_ctl_alb_prs_afr_qcu_por_guj_mcd_cic_sod_fre_amh_cze_tag_rom_tsn_eng_dgb_bat_tha_amr_knd_yor_ewe_uzb_scr_slo_tur_igb_vie_gam_bam_tsw_zul	0.383871405066773	0.904782302852626	0.36791866865651
306	chh_lit_bem_bos_amh_mlt_aeg_slo_azi_uzb_xho_bat_akn_pan_afr_bsq_swe_tig_yor_cnt_rus_glc_ven_ben_dgb_hin_est_moo_cic_fin_ukr_hau_geo_grk_mcd_prs_ger_anl_sid_scr_hun_fbf_sun_urd_tag_jpn_tml_kor_spa_mol_tsn_bul_mly_rom_wly_jav_mnd_svk_dyu_fre_sod_ita_cze_arw_lat_qcu_por_pol_dut_lda_gam_nor_amr_alb_ind_guj_zul_ctl_tsw_mao_tha_owc_knd_ewe_bam_aze_eng_krd_tur_swa_vie_heb_ses_swt_igb	-0.60494720368303	-1.44728710827724	0.151179044784951
307	amh_alb_swa_hin_amr_sod_owc_pan_tur_uzb_tsn_jav_yor_nor_pol_bsq_eng_mlt_xho_cnt_lat_prs_cic_mcd_ses_por_hun_akn_ven_fin_fre_anl_geo_swe_krd_ukr_lit_wly_tig_scr_est_ewe_ind_rom_mly_jpn_tml_kor_ctl_arw_dgb_glc_sun_mol_chh_tag_mnd_spa_fbf_cze_gam_slo_guj_bul_ben_qcu_svk_rus_ita_tsw_sid_urd_hau_ger_bat_bos_bam_afr_swt_mao_tha_aeg_knd_dyu_zul_aze_grk_dut_azi_igb_vie_heb_lda_moo_bem	-0.545341429886314	-1.30070596854879	0.196572904214809
308	hau_swe_fbf_ita_mlt_sod_tig_ukr_azi_aze_swa_sun_bem_ctl_hin_bsq_ger_heb_bam_cnt_dut_cze_swt_urd_lda_por_hun_cic_dgb_fin_nor_gam_geo_guj_pol_glc_bul_owc_sid_eng_est_tsn_tag_scr_mao_jpn_knd_kor_spa_bos_igb_mcd_mly_prs_aeg_jav_mnd_lit_ewe_slo_chh_pan_svk_alb_afr_qcu_grk_ben_krd_ven_amr_mol_wly_rom_ind_fre_tsw_rus_ses_bat_tha_anl_tml_akn_xho_tur_lat_arw_uzb_zul_vie_amh_moo_yor_dyu	0.0223051910413855	0.0524922184540243	0.958249084499594
309	aeg_scr_bem_fre_owc_anl_sod_alb_azi_aze_cic_ind_ses_ger_slo_bsq_spa_heb_dgb_mnd_dut_svk_yor_prs_igb_por_hun_ewe_zul_est_glc_hau_geo_arw_bos_mol_grk_amr_amh_guj_fin_swt_mao_ita_jav_jpn_tml_kor_rus_ben_swa_cze_mly_lit_chh_tag_cnt_lat_akn_pol_mlt_nor_rom_mcd_hin_qcu_ctl_eng_swe_xho_tig_pan_gam_ukr_sun_krd_tsw_bul_tsn_bat_tha_wly_knd_dyu_ven_uzb_afr_urd_tur_moo_vie_sid_fbf_lda_bam	-0.807245555403102	-1.94430049132101	0.0548812189900756
310	tig_alb_zul_mol_anl_sod_amr_pan_azi_aze_moo_sun_ewe_slo_eng_bsq_ben_gam_lda_mnd_ger_fre_dgb_dut_swa_prs_est_swt_yor_hun_spa_heb_geo_cze_pol_lit_rom_wly_chh_swe_fin_ven_jav_bos_mao_jpn_knd_kor_krd_arw_tsn_ita_tag_glc_aeg_mly_cnt_rus_dyu_por_owc_bul_nor_mcd_afr_qcu_lat_svk_urd_tsw_mlt_ctl_amh_guj_ind_hin_igb_grk_bem_bat_tha_sid_tml_fbf_bam_uzb_ukr_scr_tur_akn_vie_hau_xho_ses_cic	0.56018912729581	1.32154265572578	0.189562361440133
311	mlt_spa_ven_dut_chh_anl_owc_alb_azi_tur_dyu_sun_ewe_lat_mcd_bsq_ben_amr_fbf_cnt_bul_swe_dgb_slo_cic_svk_est_zul_xho_fin_lit_heb_geo_mol_prs_bos_pol_gam_aeg_arw_hun_swa_tag_ukr_jav_jpn_tml_kor_grk_ger_bem_cze_mao_urd_sod_mly_mnd_por_bam_fre_sid_ita_glc_nor_scr_qcu_pan_rus_eng_moo_amh_afr_tig_ctl_ind_guj_tsn_hin_lda_bat_tha_wly_knd_tsw_ses_uzb_krd_rom_aze_igb_vie_hau_swt_akn_yor	-1.08515172129022	-2.65550547058315	0.00931752333335367
312	gam_nor_fbf_afr_owc_amh_aeg_bul_azi_uzb_cic_mao_bem_svk_cze_bsq_prs_sid_tsw_cnt_spa_urd_lda_guj_swa_ben_est_zul_ses_hun_mol_mlt_geo_bos_dut_grk_scr_tig_wly_rus_fin_dgb_sun_alb_mly_jpn_tml_kor_ukr_slo_dyu_eng_ind_krd_heb_tag_mnd_pol_tsn_glc_sod_lit_mcd_ita_hin_qcu_rom_pan_arw_yor_chh_fre_amr_ger_bat_por_akn_swe_ewe_jav_tha_hau_knd_igb_swt_aze_lat_ctl_tur_bam_vie_anl_xho_ven_moo	-0.403291376569004	-0.9588407285299	0.340125131032155
313	aeg_pol_moo_urd_heb_mlt_gam_swe_aze_tur_cic_ind_igb_slo_fre_bsq_mol_amr_bem_mnd_krd_cze_xho_bul_lda_pan_est_ven_ses_hun_afr_amh_geo_hin_lat_bos_ben_hau_sod_alb_fin_ewe_mao_grk_bat_jpn_knd_kor_por_eng_akn_ita_jav_spa_wly_sun_cnt_svk_tsn_scr_owc_ctl_rom_mcd_ukr_qcu_arw_nor_prs_swt_sid_guj_anl_rus_mly_ger_dyu_dut_swa_tag_tha_tig_tml_tsw_fbf_uzb_lit_glc_azi_bam_vie_chh_dgb_yor_zul	-0.420697354495618	-0.997509042994817	0.321105855539956
314	sod_hin_akn_swe_gam_anl_tig_ita_azi_aze_bem_mao_igb_nor_bos_bsq_lat_amh_dgb_mnd_pol_dut_dyu_ukr_ven_urd_fin_cic_ewe_hun_mcd_aeg_geo_por_ben_mol_cze_chh_owc_grk_est_swt_mly_bul_sun_jpn_tml_kor_krd_glc_ses_lit_bat_ctl_sid_jav_cnt_arw_swa_alb_hau_prs_slo_fre_guj_qcu_spa_afr_scr_tsw_mlt_ger_heb_eng_ind_rus_tsn_svk_bam_tag_tha_amr_knd_fbf_lda_tur_pan_rom_uzb_zul_vie_wly_moo_xho_yor	-0.348791417601948	-0.826151356540855	0.410832683926462
315	heb_spa_cic_mcd_amh_gam_chh_lit_aze_tur_yor_sun_lda_ger_slo_bsq_bul_sid_ven_cnt_afr_ben_zul_pol_tsw_eng_fin_xho_akn_hun_mol_hau_geo_pan_glc_por_alb_anl_owc_ukr_est_ses_tag_urd_jav_jpn_knd_kor_rom_dut_bam_swe_bat_grk_mlt_mly_mnd_krd_fbf_guj_tig_nor_fre_ctl_ita_qcu_scr_bos_lat_bem_amr_hin_aeg_arw_ind_prs_swa_rus_igb_mao_tha_wly_tml_ewe_dgb_uzb_cze_svk_azi_moo_vie_sod_dyu_swt_tsn	0.491059423027567	1.15980498047391	0.2490971604904
316	sid_hin_swa_ben_wly_anl_owc_prs_uzb_aze_igb_bat_akn_eng_ukr_bsq_lat_hau_tsw_cnt_nor_krd_fbf_afr_bem_rus_hun_dyu_yor_est_slo_chh_geo_bul_mol_ctl_urd_tig_gam_pan_fin_ven_mao_cze_tag_jpn_knd_kor_rom_svk_tsn_mcd_jav_guj_amr_ind_mnd_scr_zul_spa_mlt_swe_grk_lit_arw_qcu_ita_glc_fre_moo_amh_pol_heb_dut_mly_alb_xho_por_ses_sun_tha_aeg_tml_bam_dgb_tur_ger_bos_azi_cic_vie_sod_lda_swt_ewe	-0.104611063951368	-0.246492763571641	0.805844063066511
317	mlt_slo_igb_krd_heb_amh_amr_ctl_tur_azi_swt_tag_dgb_scr_ita_bsq_cze_chh_lda_cnt_alb_pan_dyu_lat_tsn_afr_fin_ewe_swa_hun_rom_owc_geo_swe_bul_spa_arw_sid_wly_hin_est_moo_ind_eng_jav_jpn_knd_kor_ukr_mol_bem_svk_mao_prs_aeg_sun_mnd_mcd_akn_dut_gam_por_rus_grk_nor_qcu_guj_ben_lit_yor_tig_ger_sod_bos_mly_glc_tsw_urd_zul_bat_tha_anl_tml_cic_ses_aze_fre_pol_uzb_bam_vie_hau_xho_fbf_ven	0.572254228455897	1.35026479058752	0.180207964502204
318	chh_lat_lda_grk_mlt_sod_amr_rom_tur_azi_cic_bat_zul_lit_svk_bsq_nor_sid_ewe_cnt_alb_krd_swt_scr_dyu_afr_fin_dgb_tsw_hun_ctl_gam_geo_bos_bul_mol_urd_owc_anl_guj_est_fbf_ind_fre_sun_jpn_tml_kor_ger_cze_moo_dut_mao_ukr_aeg_tag_mnd_spa_akn_arw_heb_eng_por_rus_ben_qcu_pan_prs_pol_ses_amh_ita_wly_slo_jav_glc_tsn_hin_yor_mly_tha_tig_knd_igb_bem_uzb_swe_mcd_aze_swa_vie_hau_xho_bam_ven	-0.357747627893612	-0.847125589561577	0.399099871644101
319	sod_arw_dgb_pan_anl_heb_sid_prs_aze_uzb_swa_tag_cic_bul_nor_bsq_cze_gam_moo_mnd_urd_bos_tsn_ita_igb_spa_hun_ses_tsw_est_fre_mlt_geo_hin_ukr_rus_svk_aeg_tig_ben_fin_yor_mao_lat_jav_jpn_tml_kor_afr_alb_bem_ger_ind_mcd_amr_sun_cnt_rom_zul_lit_hau_eng_glc_guj_por_qcu_pol_grk_krd_xho_amh_scr_wly_swe_bat_mol_swt_slo_ven_mly_tha_owc_knd_ewe_fbf_tur_ctl_dut_azi_lda_vie_chh_dyu_akn_bam	-0.513373082308875	-1.22258649851416	0.22457525563453
320	chh_lit_akn_krd_hau_aeg_gam_hin_aze_azi_bam_tag_ven_arw_ben_bsq_mol_wly_yor_mnd_urd_lat_dgb_cze_moo_ita_hun_xho_cic_est_mcd_mlt_geo_svk_swe_slo_bos_amh_owc_por_fin_zul_mao_fre_bat_jpn_knd_kor_pan_ctl_swt_rus_jav_eng_amr_sun_cnt_bul_swa_glc_sod_scr_ger_ukr_alb_qcu_guj_pol_prs_fbf_heb_dut_sid_rom_mly_grk_tsn_afr_lda_ind_tha_tig_tml_ewe_tsw_tur_spa_nor_uzb_ses_vie_anl_bem_igb_dyu	-0.190290223813736	-0.449557469077067	0.65407557897638
321	hau_lat_tsn_urd_sid_amr_chh_pan_aze_uzb_moo_tag_dyu_cze_ctl_bsq_guj_mlt_swa_cnt_swe_nor_fbf_prs_xho_rus_hun_yor_cic_fin_ben_amh_geo_krd_bos_afr_ita_gam_owc_slo_est_dgb_bat_rom_jav_jpn_knd_kor_spa_mol_ewe_fre_mly_lit_anl_mao_mnd_scr_lda_arw_tig_svk_por_dut_mcd_qcu_glc_pol_eng_bem_aeg_alb_heb_ukr_sun_hin_ven_grk_bam_ind_tha_sod_tml_igb_akn_azi_bul_ger_tur_tsw_vie_wly_zul_swt_ses	0.815528544175444	1.94573684923091	0.0547057676727638
322	wly_svk_akn_alb_chh_sod_tig_lat_aze_tur_igb_mao_swt_krd_ukr_bsq_ben_anl_moo_mnd_fre_hin_xho_ger_ewe_pan_hun_dyu_bam_est_scr_amh_geo_dut_slo_afr_grk_amr_hau_prs_fin_ses_sun_bos_jav_jpn_tml_kor_swe_mol_swa_guj_bat_eng_heb_ind_cnt_glc_tsn_ita_sid_lit_por_urd_cze_qcu_ctl_spa_nor_tsw_gam_mcd_mlt_rom_mly_rus_yor_pol_fbf_tag_tha_aeg_knd_cic_dgb_uzb_bul_arw_azi_bem_vie_owc_lda_ven_zul	-0.721132218190618	-1.7285848282446	0.0872020378728033
323	anl_ctl_tsw_lat_amr_tig_sid_rom_uzb_aze_swa_ind_lda_hin_dut_bsq_ukr_wly_fbf_mnd_rus_scr_moo_ben_akn_lit_hun_swt_tsn_est_bos_gam_geo_urd_mol_pan_mcd_owc_amh_nor_fin_yor_mao_guj_tag_jpn_tml_kor_alb_glc_cic_cze_sun_afr_mlt_mly_cnt_ger_ven_slo_hau_eng_swe_prs_fre_qcu_krd_spa_pol_bem_sod_arw_aeg_por_bat_ita_ses_grk_dyu_jav_tha_chh_knd_zul_dgb_tur_bul_svk_azi_ewe_vie_heb_bam_xho_igb	0.490323471922529	1.1567070711787	0.250354628969158
324	chh_guj_bem_spa_sod_amh_tig_prs_uzb_tur_tsn_jav_zul_ben_por_bsq_krd_wly_igb_mnd_rus_eng_xho_afr_dyu_svk_fin_swa_yor_hun_pan_mlt_geo_bul_urd_ukr_lit_sid_heb_ctl_est_tsw_bat_grk_mao_jpn_knd_kor_swe_glc_bam_dut_sun_ger_amr_mly_cnt_mcd_akn_lat_gam_scr_pol_hin_mol_qcu_nor_alb_bos_swt_hau_arw_owc_ita_ind_cze_lda_rom_fbf_tag_tha_anl_tml_ses_cic_aze_slo_fre_azi_dgb_vie_aeg_ewe_moo_ven	-0.491213879141017	-1.1679312245918	0.245819988368473
325	sid_svk_swt_cze_tig_sod_heb_guj_aze_tur_akn_bat_ven_ita_bul_bsq_lit_amh_bam_cnt_hin_arw_ewe_eng_dgb_alb_est_yor_bem_hun_nor_anl_geo_lat_rom_urd_swe_hau_amr_ukr_fin_zul_tag_por_ind_jpn_tml_kor_bos_grk_tsn_glc_mao_slo_aeg_sun_mnd_mcd_moo_spa_gam_krd_pan_rus_afr_qcu_dut_ctl_scr_cic_owc_prs_mlt_ben_jav_mol_dyu_fre_swa_mly_tha_chh_knd_igb_xho_uzb_pol_ger_azi_tsw_vie_wly_ses_fbf_lda	-0.599969268619564	-1.43369058742687	0.155014202051571
326	tig_afr_swt_hin_hau_anl_aeg_pan_tur_uzb_ewe_sun_yor_ita_rus_bsq_ger_sod_tsw_cnt_pol_cze_dyu_grk_lda_guj_hun_akn_ven_fin_bul_amh_geo_mcd_rom_spa_swe_gam_mlt_lit_est_xho_ind_alb_mly_jpn_knd_kor_svk_urd_cic_ben_bat_arw_sid_tag_mnd_lat_moo_scr_wly_nor_prs_krd_ukr_qcu_ctl_glc_por_bem_owc_slo_amr_fre_jav_dut_ses_eng_dgb_mao_tha_chh_tml_igb_zul_azi_bos_mol_aze_swa_vie_heb_bam_tsn_fbf	-0.651324695260222	-1.55699421300623	0.12286850825951
327	gam_guj_dyu_rus_sid_anl_mlt_dut_azi_aze_tsw_mao_igb_nor_scr_bsq_lit_aeg_xho_cnt_afr_por_lda_grk_fbf_bul_fin_moo_yor_est_mcd_hau_geo_rom_lat_ita_pan_amh_wly_alb_hun_ses_sun_hin_jav_jpn_tml_kor_ukr_ger_swa_fre_tag_ben_tig_bat_mnd_glc_bam_swe_amr_bos_arw_svk_ctl_qcu_slo_spa_mol_ewe_sod_krd_heb_pol_mly_prs_cic_cze_akn_ind_tha_owc_knd_ven_dgb_tur_urd_eng_uzb_swt_vie_chh_zul_bem_tsn	0.017970623366441	0.0423135333716985	0.966339470365711
328	anl_cze_dyu_ita_owc_gam_wly_glc_uzb_azi_cic_bat_yor_afr_pol_bsq_lit_sid_lda_mnd_rus_svk_moo_urd_fbf_krd_est_dgb_ses_fin_swe_amh_geo_mcd_bul_prs_nor_sod_hau_slo_hun_tsw_sun_ctl_jav_jpn_knd_kor_spa_ger_igb_grk_mly_rom_tig_tag_cnt_mol_bem_arw_mlt_ukr_hin_bos_scr_qcu_alb_ben_fre_bam_chh_lat_aeg_por_mao_guj_ven_pan_xho_ind_tha_heb_tml_swa_zul_aze_dut_eng_tur_tsn_vie_amr_akn_swt_ewe	0.316671116834404	0.746902892475214	0.457006334593678
329	anl_arw_zul_lat_heb_chh_gam_scr_tur_azi_dyu_mly_moo_pan_ben_bsq_rom_sod_ses_cnt_ger_dut_swt_urd_tsn_cze_est_fbf_xho_fin_alb_aeg_geo_pol_rus_nor_ita_tig_owc_guj_hun_dgb_tag_afr_mao_jpn_tml_kor_lit_svk_igb_grk_bat_swe_amr_jav_mnd_prs_yor_krd_wly_mol_hin_slo_ctl_qcu_bul_eng_fre_bam_amh_spa_hau_mcd_sun_glc_akn_ukr_ven_ind_tha_mlt_knd_bem_ewe_uzb_bos_por_aze_cic_vie_sid_tsw_lda_swa	0.165716958418483	0.390212391938076	0.697271814792515
330	owc_bul_bam_ben_mlt_anl_chh_ger_tur_azi_tsw_bat_swa_afr_hin_bsq_mcd_aeg_cic_mnd_alb_dut_ewe_eng_tsn_guj_est_dyu_zul_hun_pol_sid_geo_svk_urd_rus_pan_wly_heb_nor_fin_moo_mao_grk_sun_jpn_knd_kor_lit_por_lda_ita_mly_cze_sod_tag_cnt_rom_akn_mol_gam_glc_slo_bos_ctl_qcu_fre_krd_spa_ven_amh_arw_hau_ukr_ind_swe_ses_lat_bem_jav_tha_amr_tml_fbf_igb_aze_scr_prs_uzb_xho_vie_tig_dgb_yor_swt	-0.115385497561707	-0.271848175291378	0.786341342059565
331	tig_ben_igb_alb_chh_mlt_wly_scr_azi_uzb_bem_sun_moo_cze_grk_bsq_bul_heb_yor_mnd_nor_mcd_bam_arw_dgb_ger_fin_zul_akn_hun_svk_anl_geo_mol_urd_guj_swe_amh_sid_ctl_est_tsw_mly_bos_tag_jpn_tml_kor_krd_pan_cic_dut_mao_eng_gam_jav_cnt_glc_lda_lat_amr_spa_ita_lit_por_qcu_rom_ukr_fre_swa_owc_afr_hau_prs_bat_hin_xho_slo_dyu_ind_tha_aeg_knd_fbf_swt_tur_rus_pol_aze_ewe_vie_sod_tsn_ven_ses	-0.289520753499646	-0.684725518500459	0.495220104343882
332	heb_afr_swt_ukr_wly_amh_owc_alb_aze_tur_tsw_tag_ven_por_mcd_bsq_fre_sod_dgb_mnd_dut_cze_cic_glc_ewe_spa_hun_xho_bam_est_slo_amr_geo_ger_nor_swe_scr_anl_tig_mol_fin_bem_mao_prs_ind_jpn_tml_kor_grk_ben_dyu_pol_jav_svk_hau_mly_cnt_arw_lda_pan_mlt_eng_krd_lit_hin_qcu_urd_ctl_ita_moo_sid_guj_chh_rom_bat_bul_zul_lat_ses_sun_tha_aeg_knd_tsn_akn_uzb_bos_rus_azi_yor_vie_gam_igb_fbf_swa	-0.571761073055364	-1.36444670142685	0.175719613929919
333	anl_ukr_cic_nor_tig_aeg_mlt_lit_azi_tur_tsn_ind_yor_pan_fre_bsq_alb_heb_lda_mnd_bul_mol_dgb_prs_zul_lat_est_tsw_swa_hun_scr_wly_geo_afr_grk_rom_ita_gam_sod_swe_fin_bem_jav_por_mly_jpn_knd_kor_cze_bos_ewe_svk_bat_urd_owc_tag_cnt_pol_swt_eng_amr_ger_guj_krd_slo_qcu_rus_ctl_dut_bam_sid_spa_hau_glc_sun_mcd_moo_hin_fbf_mao_tha_chh_tml_dyu_igb_aze_arw_ben_uzb_ses_vie_amh_xho_akn_ven	-0.564870471834115	-1.34438438187299	0.182094204189324
334	tig_scr_fbf_bul_amh_anl_owc_pol_uzb_aze_dgb_tag_xho_rus_swe_bsq_ita_mlt_tsw_mnd_krd_svk_moo_guj_cic_nor_hun_akn_zul_est_slo_sid_geo_alb_hin_afr_ukr_chh_aeg_glc_fin_ewe_jav_por_sun_jpn_knd_kor_spa_lit_ses_rom_mly_fre_heb_bat_cnt_prs_swt_ctl_sod_ger_mcd_urd_ben_qcu_arw_pan_cze_igb_wly_mol_gam_grk_mao_eng_swa_bos_yor_ind_tha_amr_tml_ven_dyu_azi_lat_dut_tur_tsn_vie_hau_bam_lda_bem	-1.23947311094201	-3.08065767064128	0.00271644788506857
335	chh_glc_tsw_krd_gam_sod_owc_spa_azi_aze_lda_sun_yor_nor_slo_bsq_ita_mlt_igb_mnd_alb_svk_cic_pol_fbf_ger_hun_tsn_bam_fin_mcd_heb_geo_eng_guj_por_urd_sid_amh_afr_est_dyu_tag_pan_mly_jpn_knd_kor_lit_bul_zul_swe_bat_mol_tig_mao_cnt_ukr_dgb_ctl_anl_bos_dut_cze_grk_qcu_lat_rus_hin_swa_wly_ben_hau_fre_ind_scr_ewe_rom_ses_jav_tha_amr_tml_xho_akn_tur_prs_arw_uzb_moo_vie_aeg_swt_ven_bem	-0.449578703455616	-1.07069704674337	0.287076551752075
336	wly_ben_dyu_eng_mlt_sod_amr_bos_aze_uzb_bem_mao_ses_mcd_por_bsq_hin_sid_yor_cnt_arw_svk_tsw_krd_fbf_rom_fin_dgb_ewe_est_lit_amh_geo_glc_fre_pol_nor_chh_heb_rus_hun_lda_ind_guj_sun_jpn_tml_kor_swe_urd_igb_mol_mly_scr_aeg_jav_mnd_spa_tsn_pan_gam_ctl_bul_afr_cze_qcu_prs_alb_slo_cic_hau_ukr_tig_dut_bat_grk_moo_lat_akn_tag_tha_owc_knd_swt_ven_azi_ita_ger_tur_xho_vie_anl_zul_bam_swa	-0.108493130907487	-0.255790871706738	0.798677231337493
337	heb_por_fbf_rom_anl_tig_mlt_arw_azi_uzb_moo_bat_xho_hin_pan_bsq_swe_aeg_ewe_cnt_lat_fre_igb_ctl_cic_cze_hun_ven_zul_est_ben_amr_geo_nor_krd_slo_svk_sid_gam_bul_fin_ses_mly_mol_jav_jpn_tml_kor_guj_grk_swt_alb_mao_eng_chh_ind_mnd_spa_tsw_ita_wly_scr_glc_dut_lit_qcu_mcd_ger_pol_bam_sod_prs_hau_urd_tag_afr_lda_rus_dyu_sun_tha_owc_knd_bem_akn_tur_bos_ukr_aze_dgb_vie_amh_tsn_yor_swa	-0.678833389734878	-1.62669025584387	0.107186669408188
338	sid_dut_xho_rom_heb_gam_amr_slo_tur_aze_igb_bat_ven_swe_urd_bsq_krd_tig_lda_cnt_alb_scr_cic_lat_bam_ita_est_bem_ewe_fin_grk_amh_geo_hin_lit_ctl_fre_anl_aeg_afr_hun_akn_tag_prs_ind_jpn_knd_kor_glc_pol_tsw_arw_mly_nor_sod_mao_mnd_bul_moo_por_wly_ben_mol_ukr_guj_qcu_ger_pan_bos_yor_chh_cze_mlt_svk_sun_spa_dgb_eng_swt_jav_tha_hau_tml_dyu_ses_uzb_rus_mcd_azi_tsn_vie_owc_fbf_zul_swa	-0.133660278984113	-0.315444755449293	0.753130750310412
339	aeg_pan_igb_lat_mlt_hau_sod_ger_tur_uzb_bam_mly_zul_guj_ita_bsq_spa_wly_xho_cnt_alb_rus_ven_prs_dyu_slo_fin_bem_yor_hun_scr_amh_geo_nor_afr_lit_fre_sid_heb_cze_est_ewe_jav_glc_mao_jpn_knd_kor_svk_ukr_lda_grk_bat_hin_gam_tag_mnd_bos_moo_pol_owc_swe_arw_rom_krd_qcu_eng_por_dut_swa_tig_mcd_chh_ben_ind_bul_dgb_urd_akn_sun_tha_anl_tml_fbf_tsw_aze_mol_ctl_azi_ses_vie_amr_cic_swt_tsn	-0.802427305412493	-1.93167489983381	0.0564440498485796
340	amr_pol_fbf_ukr_sod_wly_anl_alb_uzb_azi_dgb_tag_xho_ben_cze_bsq_fre_owc_bem_cnt_ita_scr_lda_swe_igb_por_fin_yor_cic_hun_ctl_mlt_geo_lat_pan_grk_rus_amh_chh_ger_est_tsw_ind_bul_mao_jpn_knd_kor_afr_krd_swt_urd_mly_prs_aeg_jav_mnd_eng_moo_mcd_hau_lit_nor_arw_guj_qcu_mol_rom_glc_tsn_sid_svk_gam_bos_sun_dut_ven_spa_swa_bat_tha_heb_tml_bam_dyu_aze_hin_slo_tur_akn_vie_tig_ewe_ses_zul	-0.0118860275278877	-0.0279837129214701	0.977735103819193
341	heb_afr_zul_eng_amh_gam_sid_rom_azi_tur_fbf_mly_akn_guj_swe_bsq_nor_amr_dgb_mnd_ctl_por_bem_bos_xho_alb_hun_swa_ewe_fin_ger_wly_geo_hin_prs_pan_ita_owc_tig_cze_est_moo_sun_ben_tag_jpn_tml_kor_scr_fre_dyu_slo_bat_svk_anl_jav_cnt_urd_swt_ukr_mlt_mol_spa_rus_arw_qcu_grk_lit_dut_yor_chh_pol_sod_mcd_ind_bul_tsw_krd_bam_mao_tha_aeg_knd_ses_cic_uzb_lat_glc_aze_lda_vie_hau_ven_tsn_igb	0.0252566564178263	0.0594192488942675	0.952745677266527
342	heb_bul_swa_urd_gam_sid_amr_bos_tur_aze_tsn_ind_moo_alb_spa_bsq_dut_anl_lda_mnd_swe_glc_bem_pol_yor_guj_fin_swt_zul_est_scr_tig_geo_svk_por_slo_ben_wly_aeg_grk_hun_dgb_mly_prs_jav_jpn_tml_kor_rom_ctl_dyu_hin_mao_cze_owc_bat_cnt_nor_ewe_pan_hau_afr_ita_eng_ukr_qcu_lit_ger_rus_akn_mlt_mol_amh_arw_sun_krd_cic_fre_xho_tag_tha_sod_knd_ses_tsw_azi_lat_mcd_uzb_igb_vie_chh_bam_ven_fbf	-0.360111049193976	-0.851782108297412	0.396523117605518
343	anl_bos_tsn_prs_aeg_chh_heb_alb_azi_tur_bem_mly_moo_mcd_arw_bsq_ben_amh_fbf_cnt_slo_ctl_akn_urd_ewe_ukr_hun_cic_dyu_est_swe_mlt_geo_glc_rom_dut_rus_owc_wly_grk_fin_zul_sun_nor_mao_jpn_knd_kor_mol_spa_swa_lat_bat_cze_gam_jav_mnd_krd_tsw_ita_hau_lit_afr_eng_scr_qcu_guj_hin_por_lda_tig_svk_amr_pan_tag_pol_bam_bul_dgb_ind_tha_sod_tml_yor_xho_uzb_ger_fre_aze_igb_vie_sid_ses_swt_ven	-0.160051298984747	-0.377337996692556	0.706782162340718
344	heb_alb_ses_urd_hau_mlt_aeg_fre_uzb_tur_xho_bat_dgb_hin_grk_bsq_prs_amr_dyu_cnt_pol_rom_cic_nor_swt_mcd_est_yor_ven_fin_afr_tig_geo_ger_ben_swe_arw_sid_chh_pan_hun_swa_jav_por_mao_jpn_tml_kor_lit_ita_tsn_spa_mly_slo_gam_sun_mnd_ctl_moo_cze_wly_guj_mol_scr_glc_qcu_bul_lat_eng_bem_amh_bos_anl_krd_tag_svk_ewe_ukr_igb_ind_tha_owc_knd_akn_tsw_azi_rus_dut_aze_lda_vie_sod_fbf_bam_zul	-0.218698450127247	-0.51629904420289	0.606871031335655
345	wly_hin_ses_ben_heb_hau_amr_lit_uzb_azi_fbf_mao_swt_arw_bos_bsq_cze_anl_swa_mnd_bul_guj_akn_glc_tsn_dut_fin_cic_igb_est_nor_aeg_geo_urd_eng_grk_rom_sod_amh_ger_hun_ven_tag_spa_ind_jpn_knd_kor_alb_fre_bam_prs_mly_pol_chh_bat_cnt_lat_zul_ctl_sid_mol_rus_krd_scr_qcu_afr_por_mcd_xho_mlt_svk_tig_slo_jav_ita_moo_ukr_yor_sun_tha_owc_tml_bem_dgb_aze_pan_swe_tur_dyu_vie_gam_ewe_lda_tsw	-0.521270667510259	-1.2400467902367	0.218077780832118
346	gam_dut_ewe_mcd_sod_hau_sid_pan_tur_aze_bem_sun_moo_guj_scr_bsq_por_owc_bam_mnd_cze_ita_ses_spa_akn_lat_fin_swt_tsn_est_bos_anl_geo_rus_grk_eng_slo_aeg_tig_afr_hun_cic_mly_hin_jav_jpn_tml_kor_ger_ukr_xho_fre_mao_ctl_mlt_tag_cnt_pol_ven_mol_wly_ben_glc_prs_svk_qcu_krd_arw_bul_yor_amr_alb_chh_lit_ind_nor_fbf_urd_swa_bat_tha_amh_knd_dgb_tsw_uzb_rom_swe_azi_dyu_vie_heb_igb_lda_zul	-0.334670825653233	-0.795569879894551	0.428307992675734
347	anl_ukr_ven_swe_aeg_sid_amh_cze_tur_uzb_tsn_ind_yor_prs_arw_bsq_mcd_mlt_fbf_mnd_rus_pan_cic_dut_igb_nor_fin_moo_zul_hun_bos_heb_geo_guj_mol_lit_pol_tig_sod_rom_est_dyu_sun_fre_mly_jpn_knd_kor_ger_urd_lda_svk_tag_lat_owc_bat_cnt_slo_ses_bul_chh_grk_ben_ita_alb_qcu_krd_ctl_hin_tsw_wly_glc_hau_eng_mao_scr_swa_por_ewe_jav_tha_gam_tml_swt_xho_azi_afr_spa_aze_bam_vie_amr_dgb_akn_bem	-0.152719368843454	-0.360095069572497	0.719592533876247
348	wly_eng_zul_krd_amh_hau_heb_rus_uzb_aze_ses_tag_xho_hin_lit_bsq_pan_anl_ven_cnt_arw_guj_bem_cze_akn_por_hun_igb_moo_est_ger_amr_geo_swe_bul_svk_prs_gam_sod_grk_fin_swt_sun_bos_jav_jpn_tml_kor_rom_spa_dgb_afr_mly_mcd_mlt_bat_mnd_mol_ewe_ctl_chh_slo_dut_urd_glc_qcu_scr_ukr_fre_tsn_aeg_alb_sid_nor_ind_pol_fbf_ben_lda_mao_tha_owc_knd_tsw_swa_tur_lat_ita_azi_yor_vie_tig_dyu_cic_bam	-0.665334361875807	-1.59489100474215	0.114129541019469
349	amh_ctl_swa_ben_chh_heb_anl_por_aze_tur_ven_ind_ewe_urd_mcd_bsq_krd_gam_lda_mnd_eng_rus_dgb_cze_moo_lit_est_tsn_ses_hun_dut_sod_geo_ukr_ger_hin_spa_mlt_owc_lat_fin_fbf_jav_pan_mly_jpn_tml_kor_guj_svk_cic_bos_tag_rom_hau_mao_cnt_arw_yor_nor_aeg_pol_alb_ita_swe_qcu_scr_fre_grk_dyu_wly_mol_tig_slo_bat_bul_xho_prs_bam_sun_tha_sid_knd_tsw_bem_azi_afr_glc_uzb_zul_vie_amr_akn_igb_swt	-0.0950143596068341	-0.224093068801132	0.823176457216077
350	gam_ctl_yor_ger_amh_tig_aeg_cze_tur_azi_swa_ind_ewe_bos_slo_bsq_mol_mlt_ven_mnd_alb_prs_dyu_arw_igb_hin_hun_tsn_tsw_fin_nor_hau_geo_mcd_bul_svk_rom_anl_owc_pol_est_dgb_tag_scr_sun_jpn_tml_kor_grk_spa_cic_ben_mly_pan_amr_bat_cnt_lit_ses_glc_chh_lat_afr_por_ita_qcu_fre_guj_krd_bem_sid_eng_wly_ukr_mao_swe_akn_urd_xho_jav_tha_heb_knd_zul_swt_aze_dut_rus_uzb_moo_vie_sod_lda_fbf_bam	-0.485793085129076	-1.15562118003257	0.250796466082611
351	sod_rom_cic_pan_wly_amh_mlt_rus_aze_azi_dgb_jav_igb_lat_eng_bsq_slo_tig_ewe_mnd_ita_prs_moo_pol_bam_swe_est_zul_akn_fin_ben_gam_geo_alb_guj_ger_bos_hau_heb_afr_hun_lda_mly_bul_sun_jpn_tml_kor_fre_grk_swt_glc_tag_cze_chh_bat_cnt_hin_ses_krd_aeg_ukr_spa_arw_ctl_qcu_urd_svk_por_fbf_sid_scr_owc_mcd_mao_mol_bem_dut_yor_ind_tha_amr_knd_ven_swa_tur_nor_lit_uzb_xho_vie_anl_tsw_tsn_dyu	-0.359738586333603	-0.852234625325551	0.396273255701799
352	owc_cze_zul_krd_hau_chh_sid_hin_uzb_azi_yor_mly_tsn_glc_nor_bsq_lat_tig_swt_cnt_svk_slo_bam_spa_dgb_rus_fin_fbf_moo_hun_rom_aeg_geo_pol_ita_scr_guj_wly_amr_dut_est_cic_sun_ukr_bat_jpn_tml_kor_mol_grk_ewe_ben_ind_fre_heb_jav_mnd_prs_lda_mcd_sod_pan_lit_arw_por_qcu_alb_urd_ger_tsw_gam_afr_amh_eng_mao_bul_igb_bos_swa_tag_tha_anl_knd_xho_ses_aze_ctl_swe_tur_dyu_vie_mlt_bem_ven_akn	-0.482851999026417	-1.14785561303607	0.253972313454866
353	gam_ita_bam_ben_hau_tig_chh_prs_aze_uzb_ses_jav_tsw_pol_ger_bsq_nor_mlt_lda_mnd_arw_ctl_tsn_alb_igb_cze_fin_zul_cic_hun_rom_aeg_geo_spa_krd_glc_bul_anl_owc_grk_est_ewe_bat_swe_tag_jpn_tml_kor_por_eng_fbf_rus_mly_pan_amh_sun_cnt_mcd_ven_mol_heb_lit_slo_hin_lat_qcu_afr_dut_fre_dyu_sod_guj_wly_scr_mao_urd_swt_ukr_swa_ind_tha_amr_knd_yor_akn_tur_svk_bos_azi_moo_vie_sid_xho_bem_dgb	-0.176192913361507	-0.416363606201553	0.678103301749177
354	aeg_eng_ven_grk_mlt_amh_hau_mol_tur_azi_fbf_sun_swa_ita_dut_bsq_por_anl_dyu_mnd_ben_fre_igb_urd_zul_glc_hun_dgb_cic_est_slo_heb_geo_alb_lit_svk_bul_amr_tig_arw_fin_bem_bat_cze_mly_jpn_tml_kor_mcd_pan_lda_scr_tag_nor_gam_ind_cnt_pol_tsw_krd_chh_prs_guj_bos_spa_qcu_afr_ukr_swe_moo_sod_hin_wly_rus_mao_ger_yor_ctl_ewe_jav_tha_owc_knd_akn_swt_uzb_rom_lat_aze_ses_vie_sid_bam_tsn_xho	-0.689806728308451	-1.65321155092108	0.10165980541609
355	aeg_spa_igb_slo_tig_wly_hau_krd_tur_azi_tsn_bat_ewe_urd_swe_bsq_guj_gam_bem_cnt_ben_scr_swt_cze_bam_mol_hun_fbf_tsw_fin_hin_amh_geo_nor_ger_lit_bul_anl_sid_grk_est_cic_mao_alb_mly_jpn_tml_kor_rom_ita_dgb_dut_sun_lat_sod_jav_mnd_prs_yor_eng_chh_afr_bos_ukr_mcd_qcu_fre_arw_svk_swa_mlt_rus_heb_pol_tag_pan_zul_por_akn_ind_tha_amr_knd_ses_dyu_aze_ctl_glc_uzb_lda_vie_owc_moo_ven_xho	-0.353932776994453	-0.838382968173535	0.403965313446691
356	amh_urd_akn_spa_tig_amr_hau_por_aze_uzb_swt_tag_ewe_alb_fre_bsq_grk_chh_dyu_cnt_pol_guj_cic_hin_tsw_lat_hun_igb_zul_est_bos_sid_geo_ger_ben_prs_eng_heb_mlt_cze_fin_fbf_jav_afr_mao_jpn_tml_kor_mol_ita_yor_swe_sun_scr_owc_ind_mnd_svk_ses_krd_aeg_mcd_arw_lit_glc_qcu_dut_slo_rom_xho_sod_nor_anl_ctl_bat_bul_swa_rus_bem_mly_tha_gam_knd_ven_bam_azi_ukr_pan_tur_moo_vie_wly_tsn_dgb_lda	0.0262437080606186	0.0618044770629109	0.950851170614917
357	aeg_spa_ses_fre_tig_sid_amr_urd_tur_azi_yor_jav_tsn_guj_ita_bsq_rom_heb_fbf_cnt_bul_pol_akn_arw_bem_lit_est_swa_xho_fin_ger_gam_geo_nor_ukr_alb_mcd_chh_sod_afr_hun_moo_ind_krd_tag_jpn_knd_kor_scr_eng_swt_ctl_bat_hin_wly_sun_mnd_grk_dyu_rus_anl_bos_ben_pan_swe_qcu_cze_dut_prs_ven_mlt_por_owc_glc_mao_svk_igb_mol_ewe_mly_tha_amh_tml_cic_tsw_uzb_slo_lat_aze_bam_vie_hau_zul_dgb_lda	-0.40658630560329	-0.963882320810836	0.337604596151927
358	tig_grk_yor_hin_chh_gam_mlt_urd_aze_uzb_tsn_mly_tsw_krd_slo_bsq_alb_owc_ses_mnd_fre_arw_swa_pol_dgb_lat_fin_bam_dyu_hun_nor_amh_geo_ger_pan_dut_rus_amr_wly_spa_est_ven_mao_por_tag_jpn_knd_kor_guj_mcd_igb_eng_bat_rom_sid_ind_cnt_bos_fbf_afr_hau_scr_ctl_ben_bul_qcu_mol_cze_ukr_cic_aeg_swe_anl_lit_sun_ita_lda_prs_ewe_jav_tha_sod_tml_moo_akn_azi_glc_svk_tur_xho_vie_heb_swt_zul_bem	0.10372892464667	0.244510193320813	0.807374364638167
359	heb_bos_bem_svk_owc_aeg_wly_hin_aze_tur_dgb_mly_tsw_prs_dut_bsq_lit_anl_moo_mnd_alb_pan_zul_eng_swa_ctl_fin_akn_ewe_hun_cze_sod_geo_nor_lat_swe_slo_tig_amh_glc_est_lda_tag_urd_bat_jpn_tml_kor_mcd_rom_cic_grk_ind_krd_gam_jav_cnt_ukr_fbf_ben_amr_spa_ger_scr_bul_qcu_guj_fre_ita_swt_hau_por_sid_rus_sun_pol_ses_arw_xho_mao_tha_chh_knd_tsn_yor_azi_mol_afr_uzb_bam_vie_mlt_igb_ven_dyu	-0.564193673049001	-1.346925612512	0.181277243830321
360	amh_pol_zul_swe_chh_sid_heb_bul_azi_aze_ewe_mao_dyu_urd_dut_bsq_cze_owc_fbf_cnt_afr_por_igb_scr_xho_bos_fin_akn_swt_hun_eng_gam_geo_mcd_rom_spa_lit_sod_mlt_krd_est_bem_ind_ben_tag_jpn_knd_kor_mol_ita_yor_ctl_jav_guj_amr_bat_mnd_arw_moo_svk_aeg_ukr_rus_pan_ger_qcu_glc_fre_hin_tsw_wly_slo_hau_grk_sun_nor_ses_lat_cic_mly_tha_tig_tml_bam_dgb_uzb_alb_prs_tur_tsn_vie_anl_lda_swa_ven	0.0693145683941887	0.16328048913082	0.870651891097886
361	amr_cze_ses_swe_mlt_aeg_wly_nor_aze_uzb_xho_ind_ewe_ctl_krd_bsq_prs_anl_tsn_cnt_scr_fre_tsw_lat_bem_mcd_est_bam_fbf_fin_pan_owc_geo_ita_arw_afr_por_sid_hau_rom_hun_akn_sun_bul_mly_jpn_knd_kor_ger_rus_swa_guj_tag_dut_gam_bat_mnd_alb_swt_lit_heb_ben_bos_grk_hin_qcu_slo_pol_ukr_yor_chh_svk_amh_spa_jav_mol_lda_urd_dyu_mao_tha_tig_tml_dgb_igb_tur_glc_eng_azi_cic_vie_sod_ven_zul_moo	-0.166476334328549	-0.392787850453562	0.695375046729866
362	amh_pol_swt_rus_owc_tig_hau_alb_uzb_tur_tsw_sun_dyu_grk_lat_bsq_krd_wly_bem_cnt_bos_hin_swa_lit_fbf_arw_hun_igb_ses_fin_ita_sod_geo_prs_afr_ben_mcd_mlt_anl_ctl_est_ewe_jav_glc_tag_jpn_knd_kor_svk_spa_yor_swe_mly_nor_chh_bat_mnd_scr_cic_rom_gam_urd_dut_bul_mol_qcu_slo_eng_cze_akn_amr_pan_sid_por_ind_ukr_tsn_guj_xho_mao_tha_aeg_tml_lda_zul_azi_ger_fre_aze_bam_vie_heb_moo_dgb_ven	-0.744826880738561	-1.78953726899575	0.0767833697696105
363	mlt_spa_moo_scr_gam_amh_owc_bos_tur_uzb_akn_ind_tsn_arw_alb_bsq_hin_aeg_swt_cnt_swe_guj_tsw_urd_ven_nor_fin_igb_bam_est_ctl_heb_geo_krd_grk_prs_slo_sid_chh_fre_hun_xho_mly_pan_bat_jpn_knd_kor_ukr_mol_swa_svk_jav_lat_hau_tag_mnd_pol_ses_afr_anl_cze_rus_eng_ita_qcu_glc_ben_por_dgb_wly_dut_sod_mcd_mao_rom_fbf_bul_dyu_sun_tha_amr_tml_cic_ewe_azi_lit_ger_aze_lda_vie_tig_zul_bem_yor	0.0564579599801922	0.132853671911732	0.894596143210344
364	sod_bos_swt_rom_tig_amh_aeg_ita_uzb_azi_swa_ind_akn_slo_pol_bsq_scr_amr_dyu_mnd_arw_afr_tsw_mol_dgb_fre_fin_lda_ven_est_ben_owc_geo_lat_guj_ukr_urd_chh_wly_svk_hun_ewe_tag_prs_sun_jpn_tml_kor_grk_spa_bem_por_jav_mcd_heb_bat_cnt_pan_yor_cze_hau_lit_eng_krd_rus_qcu_ctl_nor_glc_tsn_gam_bul_mlt_dut_mly_swe_cic_alb_zul_mao_tha_sid_knd_fbf_moo_aze_ger_hin_tur_ses_vie_anl_xho_bam_igb	-0.33380916302937	-0.79026136398069	0.431385635023234
365	wly_lit_cic_nor_tig_mlt_aeg_grk_aze_tur_xho_bat_dgb_hin_ger_bsq_mol_amr_lda_cnt_svk_rom_yor_lat_ven_swe_fin_ewe_fbf_hun_alb_sod_geo_krd_bul_ben_glc_anl_sid_dut_est_swt_mly_bos_sun_jpn_knd_kor_guj_mcd_swa_urd_mao_spa_chh_jav_mnd_pol_dyu_arw_owc_pan_slo_por_eng_qcu_scr_rus_ita_bem_heb_prs_gam_ctl_tag_afr_ses_ukr_bam_ind_tha_hau_tml_tsw_zul_uzb_fre_cze_azi_moo_vie_amh_igb_akn_tsn	-0.0155678113332336	-0.0366796926066207	0.97081901871651
366	hau_cze_lda_swe_anl_wly_sid_ita_azi_tur_cic_mly_akn_bos_afr_bsq_arw_chh_swt_cnt_lit_svk_ewe_bul_xho_urd_fin_tsn_bam_hun_alb_amr_geo_rus_ukr_ger_mcd_owc_tig_eng_est_yor_bat_pan_tag_jpn_tml_kor_ben_lat_ses_prs_ind_nor_gam_sun_mnd_grk_bem_scr_heb_mol_rom_spa_slo_qcu_dut_hin_glc_ven_aeg_pol_sod_fre_jav_krd_dyu_por_tsw_mao_tha_amh_knd_dgb_moo_uzb_ctl_guj_aze_fbf_vie_mlt_swa_zul_igb	0.666233690572291	1.58307188297695	0.116800016173783
367	anl_scr_moo_spa_mlt_amh_aeg_arw_tur_aze_cic_sun_dyu_mol_slo_bsq_svk_gam_dgb_mnd_rus_ukr_tsw_lat_lda_cze_fin_akn_swt_est_swe_tig_geo_ita_bos_urd_krd_sid_heb_grk_hun_zul_bat_hin_ind_jpn_tml_kor_por_glc_yor_eng_jav_pol_sod_mao_cnt_fre_swa_ctl_owc_alb_prs_pan_rom_qcu_dut_afr_mcd_bam_wly_nor_amr_guj_mly_ger_fbf_ben_tsn_tag_tha_hau_knd_ven_xho_azi_lit_bul_uzb_bem_vie_chh_ewe_igb_ses	-0.790016662591454	-1.90034707244177	0.0604851957692037
368	amh_ger_akn_spa_wly_hau_gam_cze_azi_aze_ven_sun_tsw_scr_mol_bsq_rom_sod_zul_mnd_pan_bul_bem_prs_swt_lit_hun_fbf_ewe_fin_urd_aeg_geo_fre_guj_swe_krd_owc_chh_ukr_est_tsn_jav_rus_bat_jpn_tml_kor_hin_nor_lda_ben_ind_ctl_sid_mly_cnt_svk_moo_bos_heb_eng_dut_glc_afr_qcu_ita_arw_pol_dgb_anl_slo_tig_mcd_mao_alb_cic_grk_xho_tag_tha_amr_knd_ses_igb_uzb_lat_por_tur_dyu_vie_mlt_bam_yor_swa	-0.0737312058670159	-0.173975401655386	0.862262938760525
369	gam_nor_ses_bos_amh_owc_hau_svk_azi_aze_igb_bat_yor_pol_rom_bsq_prs_mlt_dgb_cnt_ctl_glc_lda_arw_fbf_urd_est_cic_xho_hun_lat_sod_geo_swe_ukr_dut_lit_heb_aeg_rus_fin_ewe_tag_ger_jav_jpn_tml_kor_hin_eng_zul_krd_sun_ben_sid_mly_mnd_bul_swa_spa_wly_grk_mol_alb_afr_qcu_mcd_cze_guj_tsw_anl_pan_tig_ita_ind_scr_akn_slo_swt_mao_tha_amr_knd_ven_tsn_uzb_fre_por_tur_bam_vie_chh_dyu_moo_bem	-0.783996126899569	-1.88502282115202	0.0625490820104802
370	wly_lit_tsw_rus_amr_mlt_amh_scr_azi_uzb_ewe_jav_ses_mcd_grk_bsq_glc_aeg_xho_cnt_svk_fre_bam_swe_moo_eng_est_igb_akn_fin_ita_sod_geo_nor_guj_por_ctl_chh_sid_prs_hun_ven_mao_lat_ind_jpn_tml_kor_bos_alb_swt_ben_tag_arw_gam_bat_mnd_rom_dyu_pan_anl_cze_afr_ukr_spa_qcu_ger_hin_mol_fbf_owc_urd_heb_slo_mly_pol_zul_krd_yor_sun_tha_tig_knd_bem_lda_aze_bul_dut_tur_cic_vie_hau_swa_tsn_dgb	0.107018442222728	0.25195859421223	0.801629039137727
371	aeg_rus_cic_alb_sid_heb_amr_slo_uzb_azi_bem_bat_lda_fre_lit_bsq_arw_owc_moo_mnd_ita_nor_xho_bos_dgb_bul_hun_swa_dyu_est_dut_chh_geo_krd_svk_grk_prs_tig_sod_ctl_fin_bam_sun_ger_tag_jpn_knd_kor_lat_afr_zul_urd_jav_glc_mlt_ind_cnt_por_swt_cze_gam_scr_guj_pol_ben_qcu_pan_mol_hin_tsw_amh_eng_hau_rom_mao_mcd_ses_spa_akn_mly_tha_anl_tml_yor_igb_tur_ukr_swe_aze_tsn_vie_wly_ven_ewe_fbf	-0.981282643128982	-2.38134230417652	0.0192875765252803
372	sid_dut_akn_guj_sod_tig_amh_rus_azi_aze_ewe_ind_bam_bos_ita_bsq_svk_mlt_ven_mnd_ben_scr_yor_grk_swa_lit_hun_zul_lda_est_swe_gam_geo_arw_mol_krd_rom_amr_anl_ukr_fin_dgb_mly_ctl_bat_jpn_tml_kor_mcd_bul_moo_urd_sun_hin_wly_tag_cnt_slo_dyu_lat_hau_fre_eng_pan_ger_qcu_cze_glc_nor_fbf_aeg_alb_heb_prs_mao_por_cic_pol_swt_jav_tha_owc_knd_bem_xho_tur_afr_spa_uzb_tsn_vie_chh_igb_ses_tsw	0.524431764614441	1.24500843705437	0.216256706775712
373	chh_ita_igb_slo_tig_owc_mlt_glc_aze_azi_bem_mly_cic_rus_swe_bsq_ctl_amr_yor_mnd_cze_fre_bam_mol_ven_pan_hun_akn_ewe_fin_ukr_wly_geo_alb_scr_ger_arw_hau_heb_svk_est_xho_tag_afr_sun_jpn_tml_kor_pol_prs_swa_rom_mao_lit_amh_ind_cnt_bos_tsn_por_aeg_krd_mcd_lat_spa_qcu_eng_nor_dut_zul_sid_guj_sod_urd_bat_grk_ses_hin_tsw_jav_tha_gam_knd_dyu_fbf_uzb_ben_bul_tur_lda_vie_anl_dgb_swt_moo	-0.356605663960759	-0.846262867635174	0.399578393740999
374	sid_mol_cic_prs_mlt_amr_sod_ben_azi_aze_swa_jav_akn_arw_ita_bsq_ukr_amh_xho_mnd_rom_guj_tsn_hin_ses_spa_fin_swt_bem_est_svk_gam_geo_urd_pan_nor_swe_anl_wly_alb_hun_dgb_tag_scr_mao_jpn_tml_kor_afr_ger_bam_bul_mly_lit_hau_ind_cnt_lat_moo_dut_aeg_rus_pol_krd_grk_qcu_ctl_eng_por_dyu_chh_bos_tig_glc_bat_slo_tsw_cze_ewe_sun_tha_owc_knd_fbf_zul_tur_mcd_fre_uzb_lda_vie_heb_igb_ven_yor	0.639801233063675	1.51836321830462	0.132315133590551
375	amh_urd_swt_mol_aeg_heb_gam_prs_azi_tur_tsn_ind_ses_ukr_svk_bsq_swe_hau_tsw_mnd_spa_lat_lda_dut_bam_fre_fin_igb_dgb_est_rus_anl_geo_grk_guj_nor_krd_wly_amr_arw_hun_swa_mao_scr_sun_jpn_tml_kor_bos_ita_cic_ctl_mly_cze_sid_jav_cnt_glc_xho_pol_mlt_eng_bul_afr_rom_qcu_slo_ger_pan_ven_chh_ben_sod_mcd_tag_hin_akn_alb_dyu_bat_tha_owc_knd_bem_ewe_aze_lit_por_uzb_moo_vie_tig_yor_fbf_zul	-0.05276227136023	-0.124331483902141	0.901321160197709
376	anl_ukr_lda_svk_heb_amr_sod_fre_azi_uzb_cic_mly_dyu_ita_rus_bsq_pan_gam_swa_cnt_pol_spa_zul_ben_xho_ger_fin_tsn_ven_hun_nor_mlt_geo_krd_lat_afr_slo_tig_hau_prs_est_bam_jav_glc_bat_jpn_tml_kor_swe_eng_akn_arw_sun_por_wly_ind_mnd_grk_fbf_guj_owc_hin_alb_mcd_bos_qcu_lit_rom_mol_swt_chh_urd_aeg_ctl_tag_scr_ses_dut_ewe_mao_tha_sid_knd_igb_yor_tur_bul_cze_aze_bem_vie_amh_moo_tsw_dgb	0.148302234769822	0.348802579946163	0.728025968685698
377	owc_cze_moo_ctl_sid_aeg_anl_lat_uzb_aze_tsw_mao_tsn_prs_guj_bsq_afr_heb_dyu_cnt_mcd_fre_ewe_arw_dgb_svk_hun_swa_akn_est_ita_amh_geo_pol_ukr_glc_bul_amr_chh_swe_fin_igb_jav_nor_tag_jpn_knd_kor_lit_pan_bam_scr_bat_ger_gam_sun_mnd_rus_bem_spa_hau_hin_krd_eng_grk_qcu_dut_ben_mol_zul_wly_alb_sod_bos_mly_rom_lda_por_xho_ind_tha_tig_tml_ven_swt_azi_urd_slo_tur_yor_vie_mlt_ses_fbf_cic	-0.632982204193272	-1.51209768150997	0.133899797861256
378	mlt_afr_yor_krd_heb_anl_amh_slo_tur_uzb_swa_mao_tsw_pan_por_bsq_hin_gam_dyu_cnt_ctl_swe_fbf_alb_swt_lit_fin_cic_bem_hun_fre_amr_geo_eng_ben_bos_mcd_wly_sid_pol_est_moo_tag_prs_mly_jpn_knd_kor_mol_spa_xho_ita_bat_scr_sod_ind_mnd_urd_ewe_svk_chh_nor_bul_cze_arw_qcu_lat_rom_ger_akn_owc_ukr_tig_guj_jav_dut_igb_glc_lda_sun_tha_hau_tml_tsn_zul_azi_rus_grk_aze_ven_vie_aeg_bam_ses_dgb	-0.48916574467834	-1.16513857395852	0.246942733568924
379	heb_slo_tsn_eng_hau_wly_anl_lit_uzb_aze_swt_jav_akn_spa_afr_bsq_rom_chh_bem_cnt_fre_ukr_yor_glc_dgb_por_hun_lda_moo_est_ctl_sid_geo_swe_pol_prs_urd_amr_gam_ger_fin_zul_bat_bul_ind_jpn_knd_kor_hin_guj_dyu_grk_mao_ben_amh_sun_mnd_mol_fbf_cze_aeg_scr_krd_nor_mcd_qcu_ita_lat_rus_xho_tig_pan_sod_dut_mly_bos_ven_arw_igb_tag_tha_mlt_tml_ses_swa_tur_alb_svk_azi_bam_vie_owc_tsw_ewe_cic	-0.427826642781806	-1.01622363273006	0.312159408584433
380	gam_hin_yor_fre_sod_owc_anl_afr_azi_uzb_lda_ind_ewe_svk_cze_bsq_urd_heb_swt_mnd_pol_bul_tsw_arw_zul_dut_hun_bam_xho_est_eng_chh_geo_grk_glc_bos_ctl_tig_amh_por_fin_cic_bat_swe_tag_jpn_knd_kor_ger_krd_fbf_ben_jav_slo_wly_mao_cnt_ita_tsn_alb_sid_nor_scr_guj_lit_qcu_spa_pan_rom_dgb_aeg_lat_amr_rus_mly_mol_dyu_mcd_swa_sun_tha_mlt_tml_ven_moo_aze_ukr_prs_tur_igb_vie_hau_ses_bem_akn	-0.21662075084049	-0.512060895684874	0.609822267480561
381	owc_prs_akn_slo_chh_aeg_amr_swe_azi_tur_swa_ind_fbf_lat_rom_bsq_nor_wly_zul_cnt_urd_hin_cic_krd_dgb_por_est_tsn_tsw_fin_eng_tig_geo_lit_cze_mol_fre_heb_gam_ukr_hun_xho_sun_spa_jav_jpn_tml_kor_guj_pol_ven_bos_bat_grk_mlt_mly_mnd_bul_moo_svk_amh_afr_pan_ben_glc_qcu_alb_rus_scr_ses_sid_ctl_hau_ger_tag_arw_igb_ita_dyu_mao_tha_sod_knd_ewe_yor_aze_dut_mcd_uzb_lda_vie_anl_swt_bam_bem	-0.606527116422567	-1.44949530083071	0.150563175997107
382	mlt_slo_tsn_spa_anl_aeg_amr_fre_azi_uzb_swt_jav_xho_bul_mol_bsq_ben_wly_swa_mnd_grk_dut_dgb_glc_bam_rus_est_fbf_yor_hun_prs_gam_geo_nor_alb_mcd_arw_sid_amh_urd_fin_tsw_ind_cze_tag_jpn_knd_kor_pan_ukr_zul_svk_mly_lit_tig_mao_cnt_por_lda_guj_sod_scr_pol_bos_ctl_qcu_rom_hin_swe_ses_heb_afr_hau_ger_sun_ita_ven_krd_cic_bat_tha_chh_tml_igb_akn_aze_lat_eng_tur_moo_vie_owc_ewe_bem_dyu	-0.116367298817053	-0.274464801984118	0.784336203912693
383	anl_pan_yor_nor_sid_sod_tig_alb_uzb_tur_igb_ind_zul_krd_afr_bsq_rus_mlt_lda_cnt_lat_svk_ses_scr_moo_bos_fin_tsn_bem_hun_rom_amr_geo_glc_mcd_fre_swe_gam_amh_grk_est_ven_tag_spa_mly_jpn_knd_kor_ger_mol_cic_ita_sun_lit_chh_mao_mnd_hin_swa_prs_heb_cze_ctl_slo_ben_qcu_pol_urd_ukr_swt_aeg_por_wly_arw_bat_dut_fbf_eng_tsw_jav_tha_owc_tml_dyu_bam_aze_bul_guj_azi_ewe_vie_hau_xho_akn_dgb	-0.400175817604103	-0.949972727226001	0.344588331852723
384	gam_grk_bem_alb_owc_heb_wly_slo_uzb_azi_fbf_mao_bam_ben_scr_bsq_mol_sod_akn_mnd_pol_nor_igb_pan_lda_cze_hun_tsn_dyu_fin_urd_sid_geo_eng_prs_glc_ger_anl_mlt_rom_est_ses_sun_rus_mly_jpn_tml_kor_lat_lit_tsw_krd_ind_swe_chh_tag_cnt_ukr_zul_afr_tig_svk_arw_guj_spa_qcu_bul_ita_bos_moo_amh_ctl_amr_hin_jav_fre_swt_por_xho_bat_tha_hau_knd_ewe_yor_tur_mcd_dut_aze_swa_vie_aeg_dgb_cic_ven	-0.729696384614333	-1.75350059872077	0.0828108622152675
385	aeg_mol_swt_arw_gam_tig_hau_afr_uzb_tur_fbf_mly_bem_bos_nor_bsq_cze_wly_igb_cnt_glc_bul_lda_lit_moo_urd_hun_ven_cic_est_mcd_sod_geo_hin_spa_alb_ctl_anl_owc_dut_fin_bam_tag_svk_ind_jpn_knd_kor_fre_ben_tsn_guj_bat_por_amh_jav_mnd_ukr_ewe_ita_chh_rom_lat_pan_grk_qcu_pol_scr_swe_xho_heb_rus_sid_krd_mao_slo_ses_eng_akn_sun_tha_mlt_tml_dgb_swa_azi_ger_prs_aze_zul_vie_amr_dyu_tsw_yor	-0.824816727243475	-1.99074680241673	0.0494438275804788
386	chh_dut_fbf_cze_sid_mlt_amh_krd_tur_azi_ses_jav_akn_hin_ita_bsq_ctl_sod_tsn_cnt_guj_scr_swa_arw_cic_nor_hun_lda_ven_fin_ukr_aeg_geo_pol_bul_svk_eng_owc_gam_fre_est_igb_mao_mol_bat_jpn_tml_kor_mcd_lat_moo_ben_mly_grk_tig_ind_mnd_slo_dgb_glc_anl_swe_bos_lit_afr_qcu_rus_rom_spa_zul_amr_urd_wly_alb_sun_ger_xho_pan_tsw_tag_tha_heb_knd_ewe_yor_aze_por_prs_uzb_dyu_vie_hau_bam_bem_swt	-0.228112675317784	-0.53936585508544	0.590923429427403
387	sod_pol_ses_cze_amr_owc_sid_ukr_azi_aze_moo_tag_ven_ger_lit_bsq_rus_heb_tsn_mnd_bos_rom_dgb_glc_lda_krd_fin_xho_zul_est_svk_amh_geo_arw_swe_dut_guj_hau_chh_urd_hun_akn_jav_spa_mao_jpn_knd_kor_ita_lat_swa_mcd_sun_pan_aeg_bat_cnt_nor_cic_grk_anl_afr_eng_bul_fre_qcu_scr_prs_hin_tsw_wly_por_gam_slo_mly_ben_yor_ctl_bem_ind_tha_mlt_tml_fbf_swt_uzb_alb_mol_tur_igb_vie_tig_bam_dyu_ewe	-0.249585874431189	-0.589337925355128	0.557063562591029
388	wly_spa_swa_ger_gam_owc_heb_nor_azi_uzb_dyu_sun_yor_ben_cze_bsq_ctl_amh_akn_mnd_pan_afr_swt_krd_ewe_svk_fin_cic_xho_hun_pol_sod_geo_arw_alb_rom_mol_aeg_anl_bos_est_lda_tag_scr_ind_jpn_tml_kor_mcd_hin_zul_slo_jav_fre_amr_mao_cnt_urd_ses_guj_tig_prs_bul_glc_por_qcu_dut_lit_rus_tsw_sid_lat_chh_ita_mly_swe_dgb_ukr_ven_bat_tha_mlt_knd_bam_igb_tur_grk_eng_aze_tsn_vie_hau_bem_moo_fbf	-0.614236625472213	-1.46684424519054	0.14579194133501
389	sod_nor_swa_pan_hau_wly_gam_ukr_tur_aze_yor_mao_fbf_urd_fre_bsq_ctl_heb_moo_mnd_eng_slo_zul_spa_igb_rom_est_tsn_swt_fin_ger_mlt_geo_swe_krd_pol_arw_tig_anl_dut_hun_ewe_mly_alb_tag_jpn_knd_kor_bul_mol_xho_ita_bat_cze_owc_jav_cnt_grk_akn_hin_sid_afr_mcd_scr_glc_qcu_prs_por_ben_dyu_chh_lat_amr_guj_sun_svk_bem_bos_ven_ind_tha_amh_tml_tsw_lda_uzb_lit_rus_azi_cic_vie_aeg_ses_dgb_bam	-0.538260755804379	-1.2832814421037	0.20258210122968
390	heb_dut_yor_svk_amh_tig_sod_urd_tur_uzb_cic_bat_fbf_grk_prs_bsq_ben_wly_tsn_mnd_pan_hin_tsw_arw_lda_slo_fin_dgb_moo_hun_eng_amr_geo_lat_guj_spa_alb_mlt_chh_krd_est_ven_sun_mcd_jav_jpn_knd_kor_nor_ukr_ewe_lit_mly_bos_anl_tag_cnt_afr_xho_pol_sid_mol_scr_bul_ctl_qcu_fre_rom_glc_akn_hau_ita_aeg_ger_mao_cze_bam_por_igb_ind_tha_gam_tml_swt_swa_aze_rus_swe_azi_zul_vie_owc_bem_ses_dyu	0.235351798847021	0.553882022286895	0.580988923279044
391	sid_scr_dgb_dut_owc_tig_amh_rus_azi_aze_swa_jav_cic_eng_alb_bsq_lit_hau_ses_mnd_hin_arw_bem_krd_yor_lat_hun_moo_zul_est_rom_heb_geo_afr_svk_spa_bul_anl_aeg_guj_fin_fbf_mao_nor_ind_jpn_knd_kor_prs_mol_tsn_slo_mly_ben_mlt_sun_cnt_urd_lda_bos_amr_ukr_ctl_swe_cze_qcu_ita_ger_mcd_ewe_sod_grk_gam_fre_tag_por_swt_pan_ven_bat_tha_wly_tml_bam_dyu_tur_pol_glc_uzb_xho_vie_chh_tsw_akn_igb	-0.213127234931887	-0.50389377538036	0.615527636267288
392	owc_swe_xho_cze_amh_hau_aeg_urd_azi_tur_dgb_ind_yor_fre_mcd_bsq_por_tig_lda_cnt_ben_hin_tsn_prs_ven_slo_est_swa_zul_hun_lit_amr_geo_rus_dut_bos_lat_gam_heb_afr_fin_igb_mly_spa_sun_jpn_tml_kor_mol_arw_cic_ger_jav_pol_wly_bat_mnd_guj_bam_scr_sid_glc_ita_bul_grk_qcu_eng_rom_ukr_fbf_sod_alb_chh_ctl_tag_nor_tsw_pan_moo_mao_tha_anl_knd_swt_akn_aze_svk_krd_uzb_dyu_vie_mlt_ewe_ses_bem	-0.474801097188298	-1.12713944411094	0.262583318431431
393	anl_dut_zul_spa_wly_sod_mlt_hin_azi_aze_yor_mly_fbf_lat_swe_bsq_pan_tig_akn_mnd_glc_afr_swt_ctl_tsn_scr_est_xho_ses_hun_fre_amh_geo_mol_bos_urd_grk_owc_heb_pol_fin_dyu_bat_por_ind_jpn_tml_kor_prs_alb_tsw_rom_sun_bul_amr_jav_cnt_krd_dgb_eng_sid_ukr_lit_arw_rus_qcu_svk_cze_ger_lda_hau_ben_aeg_guj_tag_ita_swa_slo_moo_mao_tha_gam_knd_ewe_cic_uzb_mcd_nor_tur_ven_vie_chh_igb_bem_bam	-0.364179054745872	-0.862208636488074	0.390790561424949
394	chh_rom_moo_ctl_gam_amr_anl_por_aze_azi_swa_mly_fbf_grk_prs_bsq_lit_owc_zul_mnd_scr_alb_lda_urd_bem_afr_hun_ven_swt_est_ger_mlt_geo_cze_krd_rus_guj_sod_amh_ukr_fin_xho_jav_bul_mao_jpn_knd_kor_arw_lat_bam_svk_ind_eng_wly_bat_cnt_spa_ewe_swe_aeg_glc_mcd_ben_nor_qcu_slo_pol_dut_ses_heb_hin_hau_mol_sun_fre_dyu_bos_igb_tag_tha_tig_tml_tsw_dgb_uzb_ita_pan_tur_tsn_vie_sid_yor_akn_cic	-0.267452716550514	-0.632399062500645	0.528677892824154
395	hau_dut_dyu_spa_anl_heb_amr_rus_aze_tur_cic_bat_swt_rom_slo_bsq_mol_aeg_xho_cnt_alb_lit_bam_ben_zul_ctl_est_swa_ses_hun_fre_amh_geo_ita_bos_cze_ukr_owc_tig_pol_fin_fbf_ind_glc_mao_jpn_knd_kor_lat_grk_lda_swe_jav_svk_sod_mly_mnd_urd_tsn_prs_gam_scr_nor_ger_krd_qcu_mcd_bul_por_moo_wly_arw_chh_hin_sun_guj_ewe_afr_yor_tag_tha_mlt_tml_igb_bem_azi_pan_eng_uzb_akn_vie_sid_tsw_dgb_ven	-0.86916875517036	-2.10097979651709	0.0383477965579238
396	amr_bos_zul_spa_amh_aeg_heb_guj_tur_uzb_tsw_bat_akn_eng_arw_bsq_prs_hau_ven_cnt_alb_bul_swt_cze_igb_fre_est_ses_moo_fin_ita_mlt_geo_ukr_krd_nor_hin_anl_tig_mcd_hun_yor_jav_svk_ind_jpn_knd_kor_scr_grk_dgb_pol_sun_lit_owc_mao_mnd_ctl_cic_slo_wly_glc_rom_pan_lat_qcu_urd_swe_por_ewe_chh_afr_sid_ben_tag_ger_xho_dut_lda_mly_tha_sod_tml_bam_dyu_azi_rus_mol_aze_bem_vie_gam_tsn_fbf_swa	-0.682462955498939	-1.63319023454001	0.1058102216005
397	sod_nor_fbf_arw_anl_gam_wly_mol_azi_tur_ven_bat_zul_hin_rus_bsq_krd_tig_ewe_cnt_ukr_rom_swt_ben_tsn_lit_est_xho_moo_hun_afr_hau_geo_pan_lat_mcd_ctl_amh_amr_eng_fin_swa_ind_guj_mao_jpn_knd_kor_por_scr_tsw_urd_sun_prs_heb_jav_mnd_dut_igb_ita_mlt_fre_ger_bul_cze_qcu_spa_swe_bos_bem_owc_grk_sid_alb_tag_pol_lda_svk_dgb_mly_tha_aeg_tml_ses_cic_uzb_glc_slo_aze_yor_vie_chh_bam_akn_dyu	-0.0705748120082585	-0.166206751069734	0.868355056643345
398	owc_ukr_yor_ben_aeg_wly_anl_grk_aze_tur_ewe_sun_lda_fre_svk_bsq_spa_gam_bem_cnt_swe_por_swt_lat_tsn_dut_est_ven_dgb_hun_pol_chh_geo_scr_mcd_ctl_hin_mlt_hau_lit_fin_fbf_ind_rus_jav_jpn_tml_kor_alb_glc_zul_nor_mao_urd_amr_mly_mnd_eng_moo_guj_heb_krd_slo_pan_bos_qcu_cze_mol_rom_akn_sid_ita_tig_arw_tag_afr_tsw_prs_swa_bat_tha_amh_knd_xho_igb_uzb_ger_bul_azi_bam_vie_sod_cic_dyu_ses	0.122425508676103	0.288284386336172	0.773770582944565
399	mlt_spa_igb_mcd_amh_heb_tig_glc_aze_tur_dyu_bat_akn_ctl_grk_bsq_guj_sod_lda_mnd_svk_nor_tsw_cze_tsn_mol_fin_dgb_bem_hun_bos_aeg_geo_dut_alb_prs_ben_sid_chh_slo_est_fbf_mao_urd_sun_jpn_tml_kor_lat_ita_cic_rus_mly_scr_anl_tag_cnt_lit_ewe_pol_wly_por_bul_hin_afr_qcu_arw_krd_eng_xho_amr_ukr_owc_swe_jav_fre_ses_pan_ven_ind_tha_gam_knd_bam_swt_azi_rom_ger_uzb_swa_vie_hau_zul_yor_moo	0.273220821663255	0.644148969363782	0.521064377750652
400	anl_nor_igb_lit_aeg_wly_chh_ita_azi_uzb_ses_mao_dgb_pan_arw_bsq_rus_amr_yor_cnt_mol_afr_bam_cze_fbf_bos_fin_akn_swa_est_mcd_hau_geo_prs_krd_urd_scr_heb_mlt_swe_hun_zul_tag_alb_mly_jpn_tml_kor_rom_pol_tsw_por_sun_hin_gam_jav_mnd_ger_dyu_guj_owc_svk_glc_bul_spa_qcu_ben_eng_slo_tsn_sod_dut_tig_lat_ind_ctl_ewe_fre_ven_bat_tha_amh_knd_swt_moo_aze_ukr_grk_tur_bem_vie_sid_cic_lda_xho	-0.392304538672524	-0.930538666643958	0.354501490508385
401	heb_guj_ven_svk_chh_sid_owc_ben_tur_azi_zul_mly_xho_prs_fre_bsq_grk_amr_swt_cnt_ita_ukr_ewe_spa_fbf_dut_hun_dgb_tsn_est_lat_anl_geo_ctl_alb_slo_por_aeg_hau_arw_fin_cic_mao_pan_ind_jpn_tml_kor_glc_pol_lda_lit_bat_urd_sod_jav_mnd_hin_tsw_scr_gam_cze_rom_ger_rus_qcu_eng_krd_swe_akn_tig_bos_amh_mcd_sun_bul_ses_afr_bam_tag_tha_wly_knd_swa_igb_uzb_nor_mol_aze_bem_vie_mlt_dyu_yor_moo	-1.17288441742384	-2.89219907298905	0.00476343699985897
402	tig_ctl_bem_scr_chh_gam_sod_svk_tur_aze_xho_jav_ven_rus_eng_bsq_swe_owc_igb_mnd_slo_guj_swt_ben_akn_fre_est_dyu_swa_hun_hin_mlt_geo_ita_mol_ukr_krd_sid_amr_glc_fin_cic_sun_cze_bat_jpn_knd_kor_bos_mcd_dgb_grk_mao_ger_hau_mly_cnt_spa_lda_alb_anl_lat_afr_nor_bul_qcu_urd_lit_arw_zul_amh_por_heb_prs_tag_pan_tsw_rom_ewe_ind_tha_wly_tml_moo_fbf_azi_pol_dut_uzb_bam_vie_aeg_tsn_yor_ses	-0.269507216417391	-0.638673130676054	0.524605373039742
403	amh_ger_tsn_dut_aeg_sid_chh_swe_uzb_tur_ses_tag_cic_hin_pol_bsq_urd_heb_fbf_mnd_eng_prs_swt_ben_lda_scr_fin_tsw_akn_est_ctl_sod_geo_mcd_afr_rom_nor_anl_amr_ukr_hun_zul_sun_fre_jav_jpn_tml_kor_glc_grk_yor_pan_mly_cze_owc_ind_cnt_svk_moo_arw_mlt_lit_slo_bos_krd_qcu_mol_alb_lat_bam_hau_por_wly_bul_mao_spa_ewe_guj_bem_bat_tha_tig_knd_ven_xho_aze_rus_ita_azi_dgb_vie_gam_dyu_igb_swa	0.0646825868845165	0.152267454248122	0.879305847909441
404	chh_ger_swa_afr_owc_amr_mlt_hin_uzb_azi_dyu_ind_swt_glc_guj_bsq_fre_wly_moo_mnd_spa_swe_ewe_rom_xho_urd_hun_bam_fbf_fin_lit_heb_geo_dut_ctl_grk_rus_sid_gam_krd_est_akn_bat_arw_mly_jpn_knd_kor_mcd_mol_tsn_lat_jav_pol_amh_mao_cnt_prs_ses_ita_hau_eng_ukr_alb_pan_qcu_bul_ben_cze_ven_sod_bos_aeg_slo_tag_por_zul_scr_igb_sun_tha_tig_tml_tsw_lda_tur_svk_nor_aze_yor_vie_anl_dgb_bem_cic	-0.0406008872937099	-0.0956825792499644	0.923978552517559
405	amh_cze_xho_glc_chh_mlt_gam_spa_tur_aze_lda_mao_cic_rom_pan_bsq_bul_sid_akn_cnt_guj_prs_tsw_svk_swa_hin_hun_ven_dyu_fin_fre_anl_geo_mol_bos_ita_ctl_amr_aeg_pol_est_swt_tag_slo_bat_jpn_knd_kor_krd_ukr_tsn_scr_jav_alb_wly_ind_mnd_por_zul_urd_tig_arw_eng_nor_lat_qcu_ger_ben_mcd_ses_heb_grk_sod_lit_mly_afr_dgb_rus_ewe_sun_tha_hau_tml_yor_moo_uzb_dut_swe_azi_fbf_vie_owc_bem_igb_bam	-0.230546701524664	-0.544962770031733	0.587083638129492
406	chh_pol_bem_ukr_tig_amr_amh_nor_aze_uzb_dgb_mao_xho_spa_rom_bsq_krd_sod_yor_cnt_lat_ger_akn_por_swa_pan_fin_igb_ses_est_scr_mlt_geo_ita_grk_ben_slo_hau_anl_svk_hun_dyu_mly_mcd_bat_jpn_tml_kor_ctl_dut_tsw_rus_sun_prs_heb_jav_mnd_arw_fbf_urd_sid_cze_bul_bos_hin_qcu_alb_eng_fre_bam_aeg_lit_owc_guj_ind_swe_lda_mol_tsn_tag_tha_gam_knd_moo_swt_azi_afr_glc_tur_cic_vie_wly_ven_zul_ewe	-0.0774236098758563	-0.18244431713686	0.855631162495779
407	hau_hin_xho_lit_heb_mlt_aeg_arw_aze_tur_zul_bat_igb_cze_glc_bsq_ben_sid_tsw_mnd_krd_nor_bam_guj_yor_fre_fin_dyu_swt_hun_ita_wly_geo_dut_pol_ger_alb_gam_anl_por_est_bem_sun_slo_mly_jpn_tml_kor_pan_urd_swa_grk_mao_eng_chh_jav_cnt_afr_ven_ctl_amr_rom_rus_ukr_prs_qcu_bos_swe_lat_tsn_tig_mol_sod_bul_tag_svk_cic_mcd_fbf_ind_tha_amh_knd_ewe_lda_uzb_spa_scr_azi_akn_vie_owc_moo_dgb_ses	-0.0958324554356941	-0.225731620823996	0.821905493349931
408	sod_eng_yor_bul_amr_hau_anl_dut_aze_azi_dyu_mly_ven_afr_krd_bsq_spa_gam_igb_mnd_mol_pol_zul_mcd_dgb_cze_fin_bam_fbf_hun_glc_heb_geo_alb_urd_bos_nor_wly_owc_por_est_moo_bat_ctl_ind_jpn_tml_kor_guj_rom_swa_ita_tag_hin_mlt_jav_cnt_lit_bem_slo_aeg_ben_ukr_pan_arw_qcu_swe_fre_rus_cic_amh_lat_tig_grk_sun_scr_swt_ger_ses_mao_tha_chh_knd_akn_lda_tur_prs_svk_uzb_tsn_vie_sid_tsw_ewe_xho	-0.609696923851162	-1.46153747924102	0.147238735619344
409	heb_scr_bem_krd_chh_anl_amh_eng_azi_aze_ven_tag_ewe_afr_glc_bsq_lat_amr_ses_mnd_ben_swe_tsw_bos_xho_mol_est_swa_akn_fin_urd_aeg_geo_prs_rus_hin_spa_owc_wly_bul_hun_swt_sun_grk_bat_jpn_knd_kor_slo_lit_fbf_svk_mly_pan_gam_mao_cnt_dut_lda_arw_sod_pol_nor_guj_fre_qcu_alb_por_ger_bam_mlt_mcd_hau_ctl_jav_cze_yor_ita_dgb_ind_tha_tig_tml_tsn_zul_tur_ukr_rom_uzb_igb_vie_sid_dyu_cic_moo	-0.352842695854144	-0.835351547183657	0.405660748246697
410	hau_ger_fbf_hin_gam_aeg_amr_svk_aze_tur_ven_mly_igb_rus_ctl_bsq_guj_tig_dyu_cnt_scr_alb_ses_cze_bam_prs_fin_moo_tsn_hun_nor_anl_geo_arw_slo_lat_fre_wly_amh_mcd_est_ewe_mao_afr_sun_jpn_tml_kor_swe_bul_zul_bos_tag_glc_owc_jav_mnd_pol_tsw_lit_heb_ita_krd_ukr_ben_qcu_grk_mol_spa_bem_sid_pan_sod_por_bat_dut_xho_eng_swa_ind_tha_mlt_knd_cic_lda_azi_urd_rom_uzb_akn_vie_chh_swt_yor_dgb	-0.314375502366197	-0.743777215770986	0.458886300677277
411	aeg_fre_fbf_mcd_anl_mlt_sid_lit_tur_uzb_dgb_tag_yor_prs_ger_bsq_urd_chh_swt_cnt_dut_bul_ven_slo_tsw_bos_fin_lda_bam_hun_scr_gam_geo_pan_rom_ita_afr_hau_tig_cze_est_ewe_ind_eng_mao_jpn_tml_kor_rus_hin_xho_ukr_jav_svk_amr_bat_mnd_nor_ses_swe_owc_arw_spa_lat_ben_qcu_por_krd_guj_cic_sod_alb_wly_grk_mly_pol_swa_ctl_tsn_sun_tha_amh_knd_moo_dyu_azi_mol_glc_aze_akn_vie_heb_igb_bem_zul	-0.161964570701651	-0.382182019258928	0.703198313101798
412	owc_ukr_swa_spa_tig_chh_anl_lit_uzb_tur_ewe_bat_ven_afr_guj_bsq_mcd_sod_tsw_mnd_urd_glc_yor_slo_xho_bul_hun_tsn_moo_fin_arw_gam_geo_rom_grk_scr_dut_hau_aeg_prs_est_zul_jav_ben_mly_jpn_tml_kor_nor_bos_cic_alb_ind_cze_mlt_tag_cnt_svk_lda_pol_sid_pan_mol_rus_fre_qcu_ctl_ita_ger_fbf_wly_krd_amh_lat_sun_hin_akn_swe_dyu_mao_tha_amr_knd_igb_swt_aze_eng_por_azi_ses_vie_heb_bam_dgb_bem	-0.908251580309679	-2.19957569783899	0.0303156035789094
413	anl_rus_swa_scr_heb_gam_amh_eng_uzb_tur_dyu_bat_yor_bos_lat_bsq_arw_aeg_akn_cnt_cze_afr_bem_swe_igb_fre_hun_zul_ses_est_lit_owc_geo_por_ctl_ger_mcd_chh_tig_alb_fin_bam_tag_svk_sun_jpn_tml_kor_ben_spa_xho_grk_ind_prs_sod_jav_mnd_mol_swt_rom_sid_guj_ukr_bul_slo_qcu_dut_krd_urd_tsn_hau_pan_wly_hin_mly_pol_cic_glc_moo_mao_tha_mlt_knd_tsw_ewe_azi_nor_ita_aze_lda_vie_amr_ven_dgb_fbf	-0.816160927916152	-1.96990753563192	0.0518238905602876
414	aeg_slo_fbf_guj_tig_hau_gam_dut_tur_uzb_zul_mao_swt_afr_ben_bsq_hin_wly_igb_mnd_prs_grk_yor_swe_cic_glc_est_dgb_ewe_fin_por_sod_geo_ger_krd_nor_ita_owc_amh_ukr_hun_bem_mly_scr_bat_jpn_tml_kor_spa_urd_swa_bul_tag_arw_mlt_jav_cnt_rom_bam_svk_amr_mcd_alb_pol_eng_qcu_lat_rus_lit_ven_chh_mol_anl_bos_sun_ctl_tsn_pan_lda_ind_tha_sid_knd_tsw_xho_aze_fre_cze_azi_akn_vie_heb_ses_dyu_moo	0.0857432236846662	0.201743003988315	0.840558271613983
415	hau_nor_swt_prs_heb_amh_gam_glc_aze_azi_ses_mly_tsw_fre_afr_bsq_bul_mlt_moo_mnd_cze_rom_zul_lat_akn_ctl_fin_cic_dgb_est_slo_chh_geo_rus_mcd_guj_pan_anl_tig_bos_hun_bam_sun_mol_ind_jpn_knd_kor_ben_ukr_dyu_dut_bat_spa_owc_tag_cnt_swe_fbf_pol_wly_svk_ger_eng_krd_qcu_alb_scr_hin_swa_sid_por_aeg_urd_mao_arw_igb_ita_bem_jav_tha_amr_tml_ven_tsn_uzb_lit_grk_tur_ewe_vie_sod_yor_lda_xho	0.069928952248494	0.164467732340001	0.869719884444187
416	heb_svk_swa_hin_sid_gam_wly_fre_tur_aze_fbf_mao_cic_cze_scr_bsq_nor_hau_ven_mnd_grk_por_tsn_krd_ses_glc_est_ewe_akn_fin_spa_amr_geo_rom_prs_guj_pol_mlt_sod_alb_hun_igb_jav_ger_tag_jpn_knd_kor_bos_ita_moo_swe_bat_afr_amh_sun_cnt_rus_zul_ukr_tig_mcd_mol_ben_pan_qcu_slo_arw_ctl_swt_chh_eng_anl_lat_mly_lit_lda_bul_tsw_ind_tha_owc_tml_dgb_bam_uzb_urd_dut_azi_bem_vie_aeg_xho_yor_dyu	0.0543741887537006	0.128053601733437	0.898383053001437
417	aeg_pan_zul_krd_sod_heb_tig_scr_aze_azi_dgb_mao_dyu_dut_rom_bsq_mcd_wly_tsw_mnd_swe_ita_swt_pol_akn_nor_fin_yor_ewe_est_lit_mlt_geo_eng_mol_grk_ben_amh_sid_ctl_hun_fbf_jav_por_ind_jpn_knd_kor_slo_spa_ses_guj_bat_ger_hau_sun_cnt_prs_moo_ukr_anl_cze_lat_bul_bos_qcu_rus_glc_afr_tsn_chh_svk_amr_hin_mly_alb_lda_fre_igb_tag_tha_gam_tml_xho_bam_tur_urd_arw_uzb_bem_vie_owc_ven_cic_swa	-0.123337343240085	-0.290661021099192	0.771957774684854
418	sid_mol_zul_ctl_gam_aeg_anl_eng_azi_uzb_tsw_bat_dyu_ita_bul_bsq_scr_chh_ven_mnd_glc_krd_yor_nor_lda_ben_hun_akn_swa_est_lit_owc_geo_prs_rus_afr_ger_mlt_wly_pol_fin_igb_tag_arw_mao_jpn_tml_kor_dut_bos_bem_swe_mly_spa_amr_ind_cnt_guj_cic_lat_sod_hin_ukr_alb_pan_qcu_urd_grk_slo_tsn_tig_mcd_amh_rom_sun_cze_bam_svk_dgb_jav_tha_heb_knd_ses_moo_tur_por_fre_aze_fbf_vie_hau_ewe_xho_swt	-0.462725736609261	-1.09931139713677	0.274469914272986
419	owc_bos_ewe_svk_hau_aeg_amr_rom_uzb_aze_cic_mly_swa_lat_fre_bsq_krd_sid_ses_cnt_rus_pan_xho_mol_moo_prs_fin_bam_akn_hun_swe_heb_geo_lit_afr_urd_glc_mlt_gam_dut_est_yor_ind_por_mao_jpn_tml_kor_ita_cze_bem_ctl_sun_bul_chh_bat_mnd_guj_ven_grk_sod_alb_arw_scr_slo_qcu_nor_hin_ben_zul_amh_ukr_tig_pol_tag_eng_tsw_spa_fbf_jav_tha_wly_knd_lda_tsn_azi_ger_mcd_tur_dgb_vie_anl_swt_dyu_igb	-0.66103484453225	-1.58473232649799	0.116421863045154
420	tig_alb_tsw_dut_wly_owc_heb_bul_azi_aze_fbf_sun_cic_ctl_ita_bsq_pan_amh_ven_mnd_urd_nor_tsn_krd_swa_guj_hun_dgb_ewe_fin_lat_amr_geo_slo_bos_spa_ben_aeg_mlt_cze_est_lda_ind_rus_mao_jpn_tml_kor_prs_svk_dyu_mol_bat_rom_sid_tag_cnt_ukr_ses_por_sod_mcd_lit_afr_scr_qcu_hin_pol_eng_moo_anl_ger_gam_arw_jav_grk_akn_fre_bam_mly_tha_hau_knd_swt_zul_tur_swe_glc_uzb_bem_vie_chh_yor_igb_xho	-0.75520664637432	-1.81966927734305	0.0720267052171547
421	gam_ctl_swa_grk_anl_aeg_owc_dut_aze_uzb_dyu_bat_xho_swe_spa_bsq_pol_heb_igb_mnd_arw_krd_ewe_scr_akn_guj_est_zul_tsw_fin_por_wly_geo_pan_ukr_glc_svk_amh_chh_alb_hun_bam_mao_urd_jav_jpn_tml_kor_mcd_hin_swt_lit_sun_rom_hau_tag_cnt_prs_lda_afr_tig_bul_lat_rus_ben_qcu_fre_slo_bos_dgb_amr_nor_sid_mol_mly_eng_ven_cze_moo_ind_tha_sod_knd_ses_bem_azi_ita_ger_tur_cic_vie_mlt_fbf_tsn_yor	0.227323380457428	0.535144617135235	0.593827173330907
422	sod_arw_xho_scr_aeg_gam_amh_urd_uzb_aze_akn_sun_tsn_lat_ger_bsq_dut_hau_dyu_mnd_por_pan_bem_afr_tsw_lit_fin_bam_swt_est_hin_wly_geo_spa_rom_guj_krd_chh_mlt_svk_hun_dgb_mao_glc_mly_jpn_knd_kor_ctl_eng_zul_prs_jav_swe_anl_tag_cnt_ita_moo_cze_owc_bos_fre_mol_slo_qcu_ben_nor_mcd_yor_amr_bul_tig_alb_ind_rus_cic_ukr_ewe_bat_tha_heb_tml_swa_ses_tur_pol_grk_azi_lda_vie_sid_ven_fbf_igb	0.638448635805494	1.5137287887843	0.133485832813168
423	sid_urd_xho_grk_aeg_mlt_sod_ben_uzb_tur_bem_ind_lda_krd_arw_bsq_por_owc_moo_cnt_afr_svk_akn_ukr_swa_bos_hun_fbf_bam_fin_ger_amr_geo_bul_rus_scr_fre_hau_amh_mol_est_ven_mly_alb_tag_jpn_knd_kor_pan_lat_ses_hin_jav_eng_chh_sun_mnd_guj_swt_cze_wly_glc_spa_prs_swe_qcu_ita_nor_ctl_yor_gam_lit_anl_pol_mao_rom_cic_mcd_ewe_bat_tha_heb_tml_tsw_igb_aze_slo_dut_azi_zul_vie_tig_dgb_dyu_tsn	0.0298256119078828	0.0702278596435685	0.944163092301235
424	aeg_afr_ewe_rus_hau_sid_mlt_spa_azi_aze_ses_bat_zul_krd_ger_bsq_glc_amr_swa_mnd_por_swe_fbf_ukr_ven_mol_hun_tsn_bem_fin_guj_gam_geo_ben_pol_fre_eng_tig_wly_scr_est_igb_jav_cze_sun_jpn_tml_kor_nor_urd_akn_ctl_tag_arw_owc_ind_cnt_slo_cic_bos_sod_svk_bul_pan_lat_qcu_ita_hin_prs_yor_anl_alb_chh_grk_mao_mcd_dyu_dut_bam_mly_tha_heb_knd_tsw_xho_tur_lit_rom_uzb_lda_vie_amh_dgb_moo_swt	-0.0491377451629951	-0.115740880896464	0.908107455306796
425	owc_urd_bam_pan_sod_wly_mlt_bul_aze_azi_moo_sun_cic_krd_eng_bsq_lit_amr_yor_mnd_hin_ita_swa_afr_fbf_mcd_hun_ses_akn_est_fre_heb_geo_ben_lat_ukr_prs_amh_aeg_nor_fin_igb_tag_spa_bat_jpn_tml_kor_rom_ger_lda_scr_mao_bos_anl_jav_cnt_cze_xho_alb_sid_arw_mol_grk_ctl_qcu_slo_swe_dut_dyu_gam_por_tig_guj_ind_rus_swt_svk_tsn_mly_tha_hau_knd_dgb_tsw_tur_pol_glc_uzb_zul_vie_chh_ven_ewe_bem	-1.0712609604642	-2.61945735636394	0.0102844635356639
426	sid_dut_fbf_grk_mlt_tig_anl_rom_tur_aze_ewe_mao_tsw_alb_por_bsq_bul_gam_swa_mnd_swe_afr_cic_pol_bam_prs_est_akn_zul_fin_urd_wly_geo_cze_fre_lat_ctl_owc_amr_spa_hun_dgb_jav_arw_ind_jpn_knd_kor_eng_bos_lda_hin_mly_scr_hau_tag_cnt_glc_ses_lit_heb_mcd_rus_krd_ukr_qcu_pan_ben_svk_yor_aeg_guj_amh_nor_sun_ita_ven_mol_swt_bat_tha_sod_tml_tsn_dyu_uzb_slo_ger_azi_igb_vie_chh_xho_moo_bem	0.339423036758057	0.800915447643386	0.425222027121432
427	hau_scr_zul_por_aeg_tig_heb_swe_uzb_tur_bam_mao_ewe_svk_grk_bsq_bul_mlt_tsw_mnd_hin_lit_yor_afr_bem_krd_fin_xho_dgb_hun_spa_sid_geo_fre_lat_alb_glc_amr_sod_nor_est_swt_sun_guj_bat_jpn_knd_kor_ita_mol_ven_ctl_jav_urd_amh_tag_cnt_ukr_akn_prs_gam_rom_dut_cze_ger_qcu_slo_pol_mcd_moo_chh_arw_anl_rus_ind_ben_tsn_pan_igb_mly_tha_wly_tml_ses_fbf_azi_eng_bos_aze_dyu_vie_owc_swa_cic_lda	-0.463433606074027	-1.10180966255797	0.273387774436866
428	tig_arw_tsn_cze_hau_heb_owc_eng_tur_aze_yor_tag_ses_urd_ctl_bsq_rus_mlt_fbf_mnd_glc_ukr_swa_swe_bem_slo_hun_zul_igb_fin_krd_sid_geo_dut_por_pol_ita_amr_anl_rom_est_tsw_mly_mol_mao_jpn_tml_kor_bos_fre_dgb_lit_sun_guj_sod_bat_cnt_grk_akn_nor_aeg_spa_bul_hin_prs_qcu_scr_svk_ben_moo_chh_lat_amh_alb_ind_mcd_dyu_afr_lda_jav_tha_wly_knd_cic_bam_uzb_ger_pan_azi_swt_vie_gam_xho_ven_ewe	-0.178753562092642	-0.421693875494138	0.674221620297588
429	anl_fre_moo_guj_owc_aeg_tig_spa_uzb_aze_lda_mly_tsn_eng_urd_bsq_glc_sid_xho_mnd_svk_ctl_ewe_cze_igb_prs_fin_cic_bem_est_ger_gam_geo_ita_mol_hin_lit_chh_sod_afr_hun_ses_bat_krd_ind_jpn_knd_kor_alb_por_zul_swe_sun_dut_hau_tag_cnt_lat_swa_mcd_wly_bul_pan_pol_bos_qcu_arw_ben_slo_akn_amr_grk_amh_nor_mao_rus_ven_scr_dgb_jav_tha_mlt_tml_fbf_tsw_tur_ukr_rom_azi_yor_vie_heb_bam_swt_dyu	-0.382107900867037	-0.906355014677266	0.367090300625686
430	tig_dut_moo_krd_amh_gam_heb_ukr_uzb_tur_bam_sun_dyu_eng_por_bsq_urd_anl_swt_cnt_grk_glc_igb_mcd_fbf_slo_est_tsn_lda_fin_lat_owc_geo_afr_ben_spa_pol_wly_sod_pan_hun_ven_bat_rus_mly_jpn_tml_kor_mol_bul_tsw_prs_tag_hin_mlt_ind_mnd_cze_yor_bos_hau_alb_ctl_guj_fre_qcu_scr_ita_arw_zul_amr_ger_chh_nor_jav_swe_cic_rom_swa_mao_tha_sid_knd_bem_dgb_aze_svk_lit_azi_ewe_vie_aeg_xho_akn_ses	-0.490577269669823	-1.16765417558773	0.245931209169002
431	sid_arw_yor_alb_mlt_owc_hau_swe_uzb_aze_dgb_jav_swa_urd_pan_bsq_ita_wly_akn_mnd_scr_bul_ses_fre_cic_mcd_hun_ewe_tsn_fin_rom_tig_geo_glc_svk_afr_dut_aeg_gam_guj_est_igb_bat_prs_sun_jpn_tml_kor_por_hin_dyu_ger_mly_lit_chh_ind_cnt_rus_xho_ben_anl_ukr_spa_krd_eng_qcu_cze_lat_bos_fbf_amh_slo_heb_mol_tag_nor_moo_pol_bem_mao_tha_sod_knd_tsw_zul_tur_ctl_grk_azi_lda_vie_amr_bam_swt_ven	-0.310004388846289	-0.734749442029505	0.46434079446391
432	mlt_mol_zul_lat_hau_gam_amh_nor_tur_azi_cic_tag_akn_alb_spa_bsq_fre_chh_lda_cnt_hin_lit_yor_mcd_tsn_rus_est_dyu_ven_fin_ita_sod_geo_pan_urd_eng_cze_tig_aeg_bos_hun_swa_ind_dut_mly_jpn_knd_kor_por_ben_igb_krd_sun_arw_owc_mao_mnd_swe_swt_ukr_amr_guj_grk_ctl_scr_qcu_pol_ger_afr_ewe_heb_glc_wly_prs_bat_rom_ses_svk_dgb_jav_tha_anl_tml_bam_tsw_uzb_bul_slo_aze_fbf_vie_sid_moo_bem_xho	0.230303143382256	0.542960542294226	0.58845592727469
433	hau_swe_tsw_pan_amh_owc_sid_por_aze_tur_ses_bat_dyu_glc_nor_bsq_svk_heb_lda_mnd_dut_rom_bam_cze_swa_grk_est_ven_bem_hun_ctl_anl_geo_eng_guj_prs_afr_chh_amr_lat_fin_swt_ind_mol_tag_jpn_tml_kor_krd_bos_dgb_pol_mly_urd_sod_jav_cnt_ben_igb_ita_gam_lit_slo_alb_ukr_qcu_rus_hin_arw_yor_aeg_spa_wly_bul_sun_fre_moo_mcd_cic_mao_tha_mlt_knd_tsn_fbf_azi_ger_scr_uzb_akn_vie_tig_zul_ewe_xho	-0.583368016670625	-1.39147160514778	0.167401982250107
434	gam_scr_cic_eng_wly_amr_owc_cze_azi_tur_zul_tag_swa_swe_bul_bsq_urd_chh_moo_cnt_prs_rus_igb_krd_bem_pol_est_ewe_dyu_hun_bos_anl_geo_svk_ukr_lat_por_sod_hau_fre_fin_swt_mly_glc_bat_jpn_knd_kor_guj_alb_tsw_ben_mao_arw_amh_sun_mnd_pan_fbf_mcd_tig_mol_dut_spa_ctl_qcu_afr_ita_ger_xho_aeg_lit_mlt_hin_jav_grk_tsn_slo_bam_ind_tha_sid_tml_lda_akn_aze_rom_nor_uzb_dgb_vie_heb_ses_yor_ven	-0.0441378322003649	-0.104269221278723	0.917180241910604
435	heb_ctl_tsw_grk_aeg_chh_mlt_prs_uzb_azi_ewe_jav_igb_pol_ukr_bsq_eng_sod_fbf_cnt_bos_arw_cic_nor_lda_rus_est_akn_xho_fin_slo_tig_geo_urd_svk_guj_hin_sid_amr_ita_hun_ses_ind_por_sun_jpn_tml_kor_afr_fre_bem_ger_mao_bul_hau_bat_mnd_ben_moo_spa_wly_scr_swe_lit_krd_qcu_mol_glc_cze_dgb_anl_alb_gam_rom_mly_pan_swt_mcd_bam_tag_tha_owc_knd_tsn_ven_tur_lat_dut_aze_dyu_vie_amh_yor_swa_zul	-0.268308188502078	-0.633988531936281	0.527644617691545
436	aeg_lat_igb_glc_mlt_wly_owc_bul_aze_tur_zul_tag_yor_ctl_slo_bsq_pol_heb_ses_mnd_afr_rom_dgb_prs_ewe_rus_hun_bem_dyu_fin_ben_chh_geo_scr_fre_por_bos_hau_sid_hin_est_akn_jav_swe_mao_jpn_tml_kor_lit_ukr_lda_dut_ind_guj_tig_sun_cnt_urd_ven_mol_amh_ger_nor_eng_alb_qcu_pan_grk_cze_moo_gam_ita_sod_arw_bat_krd_fbf_spa_cic_mly_tha_anl_knd_bam_swa_uzb_mcd_svk_azi_tsn_vie_amr_xho_tsw_swt	-0.67639514374722	-1.61800738540847	0.109047818527969
437	amh_urd_swt_bul_hau_sid_mlt_mol_azi_uzb_lda_sun_igb_ukr_guj_bsq_rom_gam_dyu_cnt_prs_por_ven_ita_dgb_scr_est_tsw_cic_hun_spa_chh_geo_pol_afr_swe_bos_owc_anl_hin_fin_xho_tag_nor_jav_jpn_knd_kor_mcd_ger_tsn_cze_mly_fre_heb_ind_mnd_rus_ses_glc_sod_arw_krd_grk_svk_qcu_alb_pan_lit_bem_tig_ben_wly_dut_mao_lat_ewe_slo_akn_bat_tha_aeg_tml_bam_yor_aze_ctl_eng_tur_moo_vie_amr_swa_fbf_zul	-0.851763167884088	-2.05656472552614	0.0425294102152015
438	amh_afr_bem_scr_gam_mlt_amr_cze_uzb_azi_zul_jav_ses_rom_mcd_bsq_mol_aeg_moo_cnt_bul_alb_igb_grk_dgb_lit_est_akn_bam_fin_glc_heb_geo_ukr_guj_pol_bos_anl_sod_arw_hun_swt_mly_rus_bat_jpn_knd_kor_lat_nor_ewe_slo_sun_pan_sid_ind_mnd_spa_tsn_por_hau_svk_urd_fre_krd_qcu_prs_dut_swe_ven_wly_ita_chh_ger_mao_ctl_fbf_eng_dyu_tag_tha_owc_tml_cic_yor_aze_ben_hin_tur_swa_vie_tig_tsw_xho_lda	-0.642301611320291	-1.53537290483002	0.128087477335323
439	aeg_alb_xho_scr_amh_wly_tig_ben_tur_aze_tsw_jav_ses_svk_spa_bsq_eng_heb_dyu_cnt_lat_por_bem_afr_bam_fre_hun_moo_tsn_fin_swe_amr_geo_krd_rus_urd_pan_gam_anl_lit_est_cic_sun_bos_ind_jpn_tml_kor_slo_ger_ewe_hin_tag_bul_owc_mly_mnd_prs_igb_glc_sid_ita_pol_rom_cze_qcu_mol_ukr_guj_lda_chh_grk_sod_dut_mao_nor_yor_ctl_ven_bat_tha_mlt_knd_swa_fbf_azi_mcd_arw_uzb_dgb_vie_hau_swt_zul_akn	-0.805424320083515	-1.944431531778	0.0548651926396494
440	chh_ukr_bem_cze_sid_aeg_tig_spa_tur_uzb_tsw_tag_yor_dut_pan_bsq_ger_wly_dgb_mnd_hin_mcd_lda_ctl_igb_lat_est_akn_swa_fin_ita_heb_geo_bos_lit_krd_bul_sod_amh_glc_hun_zul_bat_urd_ind_jpn_knd_kor_mol_slo_tsn_nor_mly_fre_gam_jav_cnt_arw_cic_grk_mlt_afr_svk_pol_eng_qcu_guj_ben_swe_ven_amr_alb_owc_rus_mao_prs_xho_rom_ewe_sun_tha_hau_tml_fbf_ses_aze_scr_por_azi_dyu_vie_anl_swt_bam_moo	-0.452122912707274	-1.07493532695744	0.285184630433057
441	tig_glc_swt_hin_heb_hau_sod_svk_aze_uzb_bam_ind_ewe_por_pol_bsq_ukr_amr_tsw_mnd_bul_mcd_yor_slo_ven_scr_est_lda_fbf_fin_fre_owc_geo_grk_pan_swe_nor_aeg_sid_mol_hun_akn_bat_krd_mly_jpn_tml_kor_ita_dut_moo_ger_sun_eng_wly_tag_cnt_rus_ses_spa_anl_urd_cze_ctl_afr_qcu_bos_arw_lit_zul_gam_ben_chh_lat_mao_alb_swa_prs_dyu_jav_tha_mlt_knd_cic_xho_azi_rom_guj_tur_tsn_vie_amh_igb_dgb_bem	-0.287356431698989	-0.68000937383012	0.498187791143576
442	amh_arw_bam_dut_wly_chh_hau_prs_uzb_azi_moo_bat_ewe_nor_eng_bsq_guj_gam_xho_cnt_pan_swe_ses_fre_fbf_ben_hun_tsn_akn_fin_afr_aeg_geo_ger_urd_ukr_svk_sid_amr_ctl_est_swt_mly_pol_tag_jpn_tml_kor_glc_cze_igb_mol_ind_hin_anl_sun_mnd_rus_dgb_scr_owc_lit_alb_krd_grk_qcu_rom_lat_ita_swa_sod_spa_heb_bos_jav_por_ven_mcd_lda_mao_tha_mlt_knd_zul_tsw_tur_bul_slo_aze_bem_vie_tig_yor_cic_dyu	-0.432441521418493	-1.02763892618989	0.306785101006191
443	wly_eng_tsw_svk_sod_owc_tig_scr_uzb_azi_swa_mao_xho_grk_alb_bsq_swe_sid_ewe_cnt_mcd_ben_igb_slo_fbf_ukr_hun_cic_bem_est_arw_gam_geo_nor_por_mol_lit_mlt_chh_urd_fin_lda_mly_ita_jav_jpn_tml_kor_lat_bos_moo_guj_ind_ger_anl_bat_mnd_rus_tsn_pan_hau_fre_ctl_cze_glc_qcu_bul_prs_rom_yor_amh_dut_amr_pol_tag_spa_akn_krd_zul_sun_tha_heb_knd_bam_ses_tur_hin_afr_aze_swt_vie_aeg_dyu_dgb_ven	0.0857986528198388	0.201975463596867	0.84037706301064
444	sid_eng_tsw_afr_wly_aeg_hau_scr_uzb_azi_cic_mao_bem_ukr_svk_bsq_rus_sod_xho_mnd_grk_mcd_dyu_arw_igb_swe_hun_fbf_ven_est_por_heb_geo_mol_fre_ger_ita_owc_amr_prs_fin_zul_mly_spa_tag_jpn_tml_kor_hin_cze_moo_pan_ind_rom_amh_bat_cnt_nor_ses_lit_tig_ctl_bul_krd_guj_qcu_ben_lat_urd_bam_gam_alb_mlt_bos_jav_slo_dgb_glc_ewe_sun_tha_chh_knd_swt_yor_aze_dut_pol_tur_tsn_vie_anl_lda_swa_akn	-0.726295652958515	-1.74423221809943	0.0844225777897769
445	sid_prs_dyu_slo_anl_amr_mlt_swe_azi_tur_xho_sun_zul_cze_ger_bsq_dut_owc_ven_mnd_ukr_mcd_tsn_ita_cic_fre_est_akn_ewe_fin_arw_sod_geo_afr_scr_krd_bos_wly_hau_bul_hun_lda_tag_urd_mly_jpn_tml_kor_por_grk_fbf_alb_bat_svk_gam_mao_cnt_rus_bem_rom_amh_mol_guj_nor_eng_qcu_spa_pan_ben_ses_chh_pol_tig_lit_ind_lat_dgb_hin_swa_jav_tha_aeg_knd_igb_bam_aze_glc_ctl_uzb_tsw_vie_heb_moo_yor_swt	-0.581173108502678	-1.38942099682703	0.168022382612881
446	sod_svk_fbf_guj_amr_owc_mlt_fre_tur_uzb_tsw_jav_yor_mol_ita_bsq_lit_wly_xho_cnt_alb_bos_tsn_eng_moo_pan_fin_ven_dgb_hun_glc_heb_geo_arw_prs_rom_dut_amh_hau_ben_est_bam_ind_rus_sun_jpn_knd_kor_urd_nor_lda_pol_tag_scr_gam_mao_mnd_cze_swa_hin_aeg_spa_ger_krd_grk_qcu_por_mcd_lat_bem_anl_ctl_tig_slo_bat_bul_igb_ukr_zul_mly_tha_sid_tml_akn_ewe_azi_swe_afr_aze_swt_vie_chh_ses_cic_dyu	0.154636258260694	0.364804808073313	0.716085370046009
447	amh_rom_igb_ctl_gam_hau_sod_eng_azi_tur_yor_bat_moo_rus_krd_bsq_cze_mlt_tsn_mnd_mol_urd_ewe_hin_dyu_lit_hun_dgb_akn_fin_por_amr_geo_slo_ita_swe_svk_aeg_tig_arw_est_tsw_sun_ukr_mao_jpn_tml_kor_alb_ben_bam_glc_mly_guj_owc_ind_cnt_scr_fbf_lat_chh_afr_dut_fre_nor_qcu_pan_bul_spa_lda_sid_grk_heb_mcd_jav_pol_bem_prs_ses_tag_tha_anl_knd_cic_swa_aze_ger_bos_uzb_xho_vie_wly_swt_ven_zul	-0.858100005289894	-2.07581081736416	0.0406715728309401
448	amr_grk_xho_ger_sid_amh_aeg_guj_uzb_tur_swt_ind_igb_spa_hin_bsq_rom_wly_akn_cnt_urd_scr_ses_ita_tsn_afr_fin_cic_tsw_est_swe_heb_geo_ben_por_lat_ctl_chh_mlt_pol_hun_zul_jav_krd_sun_jpn_tml_kor_bul_prs_fbf_rus_tag_alb_owc_mao_mnd_slo_dgb_arw_gam_ukr_mcd_bos_pan_qcu_svk_fre_dut_yor_tig_cze_hau_eng_mly_lit_dyu_nor_lda_bat_tha_sod_knd_ven_moo_aze_glc_mol_azi_bam_vie_anl_bem_ewe_swa	-0.809135818228806	-1.94966941993169	0.0542278342934344
449	amh_glc_ven_lit_heb_sid_aeg_pol_tur_azi_ewe_jav_ses_rus_slo_bsq_hin_amr_tsn_mnd_arw_krd_akn_prs_fbf_lat_hun_swt_moo_fin_ben_anl_geo_ita_nor_bul_grk_chh_hau_por_est_xho_tag_pan_bat_jpn_tml_kor_guj_cze_dyu_mol_mly_ukr_mlt_ind_cnt_swe_igb_eng_wly_ger_fre_scr_spa_qcu_bos_svk_urd_yor_tig_dut_sod_mcd_sun_ctl_lda_alb_bem_mao_tha_owc_knd_bam_zul_aze_afr_rom_uzb_dgb_vie_gam_tsw_cic_swa	-0.826186181656404	-1.99444032933316	0.0490318578988586
450	wly_scr_yor_ctl_aeg_amh_mlt_grk_uzb_aze_swt_tag_cic_afr_svk_bsq_rus_hau_xho_cnt_eng_cze_dgb_slo_fbf_rom_hun_igb_tsn_est_prs_sod_geo_alb_guj_dut_pan_anl_chh_lat_fin_dyu_mao_ger_bat_jpn_tml_kor_glc_mol_bem_pol_jav_mcd_tig_sun_mnd_ukr_ses_hin_owc_ita_ben_bul_urd_qcu_swe_por_fre_ewe_heb_spa_amr_bos_mly_lit_moo_nor_tsw_ind_tha_sid_knd_swa_ven_azi_krd_arw_tur_akn_vie_gam_zul_bam_lda	-0.239820541944848	-0.566858989716022	0.572175611294357
451	owc_por_dgb_lat_gam_anl_aeg_rom_tur_uzb_lda_mao_yor_bul_krd_bsq_arw_amr_ses_mnd_scr_cze_bem_alb_swt_spa_est_swa_dyu_fin_slo_sod_geo_afr_swe_nor_mcd_hau_tig_bos_hun_akn_jav_eng_sun_jpn_tml_kor_ukr_rus_ven_grk_bat_prs_amh_ind_cnt_ben_cic_guj_chh_ger_lit_urd_fre_qcu_glc_pan_svk_bam_wly_ctl_sid_ita_tag_hin_fbf_pol_ewe_mly_tha_mlt_knd_tsw_moo_aze_mol_dut_azi_zul_vie_heb_tsn_xho_igb	-1.32777029251503	-3.32279368494355	0.00127539395528624
452	wly_grk_ven_eng_owc_gam_sid_ctl_uzb_tur_dyu_jav_akn_lit_ukr_bsq_swe_aeg_yor_mnd_mol_scr_tsw_ita_igb_dut_hun_lda_bem_fin_glc_chh_geo_rus_bul_cze_ger_mlt_amr_por_est_swt_sun_rom_bat_jpn_tml_kor_krd_guj_cic_spa_ind_bos_sod_mly_cnt_lat_dgb_hin_amh_pol_arw_svk_prs_qcu_nor_pan_ben_zul_tig_mcd_anl_urd_tag_fre_swa_slo_ewe_mao_tha_hau_knd_moo_fbf_aze_afr_alb_azi_xho_vie_heb_tsn_ses_bam	-0.565441223984874	-1.34751276744663	0.18108887774821
453	gam_cze_yor_mcd_tig_chh_anl_afr_tur_uzb_dgb_jav_bam_rom_lit_bsq_svk_amh_ven_cnt_por_bul_tsw_hin_akn_slo_hun_fbf_zul_est_pan_aeg_geo_lat_swe_rus_guj_hau_owc_grk_fin_ewe_mao_arw_mly_jpn_tml_kor_spa_prs_tsn_ger_tag_pol_mlt_ind_mnd_bos_dyu_dut_sid_ben_alb_ukr_ctl_qcu_fre_scr_glc_lda_wly_ita_amr_urd_bat_eng_moo_mol_ses_sun_tha_heb_knd_xho_swa_azi_krd_nor_aze_igb_vie_sod_bem_cic_swt	-0.257030076777065	-0.607767804916874	0.544822774103184
454	amh_slo_dyu_krd_tig_mlt_anl_bos_azi_uzb_lda_ind_akn_mcd_nor_bsq_por_gam_moo_cnt_svk_prs_dgb_ctl_zul_mol_est_ven_swa_hun_swe_hau_geo_lit_lat_dut_ukr_chh_aeg_eng_fin_yor_sun_hin_mao_jpn_tml_kor_ger_cze_tsn_guj_jav_grk_amr_mly_mnd_ben_igb_arw_owc_fre_alb_ita_glc_qcu_pol_bul_afr_bem_wly_urd_heb_rom_bat_scr_ses_rus_fbf_tag_tha_sod_knd_bam_cic_aze_spa_pan_tur_xho_vie_sid_tsw_swt_ewe	-0.29444923825255	-0.695777460703862	0.488303301328098
455	gam_rom_xho_ben_owc_aeg_mlt_por_uzb_tur_zul_mao_tsw_nor_arw_bsq_guj_heb_fbf_cnt_ita_mol_ven_krd_lda_swe_fin_moo_swa_hun_lit_wly_geo_hin_pol_ukr_alb_hau_anl_grk_est_bem_mly_ctl_jav_jpn_tml_kor_glc_bul_cic_afr_ind_svk_amh_tag_mnd_fre_dyu_prs_amr_ger_eng_urd_bos_qcu_rus_pan_spa_yor_sid_mcd_chh_lat_sun_scr_ses_cze_akn_bat_tha_tig_knd_tsn_igb_aze_dut_slo_azi_ewe_vie_sod_swt_dgb_bam	-0.590330351603495	-1.4097436432982	0.161950870104929
456	wly_prs_dyu_por_owc_hau_mlt_cze_azi_tur_ven_bat_moo_guj_ukr_bsq_swe_heb_fbf_mnd_ctl_svk_ewe_mcd_tsw_arw_hun_bam_swt_fin_eng_sid_geo_dut_nor_slo_afr_gam_amr_alb_est_tsn_jav_rom_sun_jpn_knd_kor_ger_fre_swa_pan_tag_bos_aeg_mao_cnt_urd_ses_rus_amh_pol_ita_hin_scr_qcu_lat_spa_ben_cic_anl_glc_tig_lit_mly_grk_lda_bul_bem_ind_tha_chh_tml_xho_igb_aze_mol_krd_uzb_dgb_vie_sod_zul_akn_yor	0.605660838283468	1.43451815081989	0.154778646349439
457	amr_eng_bem_ben_tig_wly_sod_ukr_aze_uzb_cic_mly_swa_pan_lat_bsq_prs_sid_igb_mnd_scr_bul_dyu_spa_ses_nor_fin_fbf_akn_hun_mol_chh_geo_afr_lit_cze_rom_mlt_amh_pol_est_tsw_sun_bos_bat_jpn_knd_kor_urd_rus_bam_guj_tag_svk_hau_jav_cnt_arw_tsn_fre_heb_glc_hin_krd_dut_qcu_ita_mcd_alb_lda_anl_grk_aeg_ctl_ind_por_dgb_ger_moo_mao_tha_gam_tml_xho_swt_azi_slo_swe_tur_ewe_vie_owc_zul_yor_ven	0.273160867796882	0.642944795647771	0.521841992428451
458	anl_mol_dyu_dut_amh_wly_heb_pol_uzb_tur_swa_ind_ven_por_glc_bsq_ukr_mlt_bam_mnd_urd_spa_tsn_pan_igb_eng_est_tsw_yor_hun_bos_gam_geo_rom_ger_rus_ita_tig_owc_fre_fin_fbf_mly_krd_bat_jpn_knd_kor_prs_grk_bem_guj_sun_ctl_amr_tag_cnt_svk_ses_mcd_sid_slo_bul_alb_lat_qcu_swe_scr_lit_ewe_aeg_arw_hau_ben_jav_afr_cic_hin_moo_mao_tha_chh_tml_swt_xho_azi_cze_nor_aze_zul_vie_sod_lda_dgb_akn	0.0505194547314893	0.118852783672341	0.90564833974042
459	aeg_afr_moo_nor_tig_amh_chh_arw_azi_tur_dgb_mao_cic_ben_cze_bsq_ctl_heb_bam_cnt_pan_krd_lda_slo_yor_lit_hun_dyu_igb_est_lat_sod_geo_ukr_prs_fre_dut_owc_sid_eng_fin_zul_mly_por_sun_jpn_tml_kor_ita_mcd_ewe_rus_ind_scr_wly_bat_mnd_bul_ven_ger_mlt_spa_svk_glc_pol_qcu_swe_urd_mol_akn_anl_rom_amr_alb_tag_guj_ses_hin_xho_jav_tha_hau_knd_swa_tsw_aze_grk_bos_uzb_swt_vie_gam_bem_fbf_tsn	-0.233880576982204	-0.552307043728002	0.582062949438725
460	sod_alb_tsn_arw_hau_mlt_wly_afr_uzb_aze_swt_mao_moo_rom_por_bsq_bos_amh_bam_cnt_swe_mol_dgb_prs_ven_svk_hun_fbf_ses_est_rus_chh_geo_glc_lat_grk_mcd_gam_amr_dut_fin_dyu_mly_bul_sun_jpn_knd_kor_pan_ger_ewe_slo_ind_guj_heb_bat_mnd_eng_swa_urd_anl_ita_cze_ben_hin_qcu_scr_ctl_ukr_yor_tig_fre_owc_spa_jav_lit_igb_krd_lda_tag_tha_sid_tml_bem_cic_tur_nor_pol_azi_tsw_vie_aeg_akn_zul_xho	0.341283710311542	0.803264199949658	0.423870289044744
461	anl_por_dyu_swe_gam_sid_hau_svk_azi_uzb_akn_tag_dgb_fre_guj_bsq_lat_owc_lda_mnd_rus_dut_fbf_glc_bem_ctl_hun_swt_tsw_est_ben_amh_geo_urd_ukr_ita_nor_aeg_chh_alb_fin_ewe_sun_rom_bat_jpn_tml_kor_cze_scr_ses_pan_ind_krd_sod_mly_cnt_hin_moo_bos_heb_prs_slo_pol_eng_qcu_lit_mol_bul_igb_amr_mcd_wly_afr_mao_spa_cic_arw_yor_jav_tha_tig_knd_xho_ven_aze_grk_ger_tur_tsn_vie_mlt_bam_zul_swa	-0.188575241792576	-0.445956637807515	0.656665099685479
462	gam_urd_akn_rom_tig_heb_chh_pan_tur_aze_ven_sun_xho_bul_svk_bsq_eng_wly_fbf_mnd_afr_ger_yor_hin_swt_lit_est_swa_dgb_fin_bos_mlt_geo_fre_pol_prs_glc_aeg_owc_slo_hun_bam_jav_swe_bat_jpn_knd_kor_cze_ben_lda_guj_mao_rus_sod_tag_cnt_mol_zul_nor_anl_dut_alb_por_spa_qcu_ctl_ukr_lat_tsw_sid_arw_hau_krd_mly_scr_dyu_ita_bem_ind_tha_amr_tml_igb_ses_uzb_grk_mcd_azi_cic_vie_amh_ewe_tsn_moo	-0.178442616920286	-0.421260209382951	0.674537103217952
463	wly_slo_zul_afr_mlt_gam_heb_grk_uzb_aze_tsn_mly_ses_alb_ctl_bsq_urd_amh_igb_mnd_scr_pan_akn_prs_bam_rus_fin_cic_dgb_est_arw_aeg_geo_bul_eng_lit_nor_amr_hau_pol_hun_bem_jav_ben_mao_jpn_tml_kor_mol_krd_swt_rom_sun_spa_sod_tag_cnt_ger_ven_lat_tig_swe_bos_cze_guj_qcu_dut_hin_mcd_dyu_chh_por_owc_fre_ind_svk_ewe_ukr_xho_bat_tha_sid_knd_moo_tsw_azi_glc_ita_tur_yor_vie_anl_swa_fbf_lda	-0.181510583869847	-0.428906847074161	0.668982907238533
464	heb_lat_yor_guj_amh_gam_wly_grk_aze_azi_lda_sun_moo_glc_alb_bsq_eng_mlt_dgb_cnt_rom_fre_akn_bul_ses_ctl_fin_swt_ven_est_por_tig_geo_arw_cze_ukr_krd_chh_sid_swe_hun_tsn_jav_urd_ind_jpn_knd_kor_lit_ben_xho_svk_bat_afr_amr_mao_mnd_slo_bem_spa_owc_scr_prs_pol_mol_qcu_rus_dut_bos_igb_aeg_ita_anl_pan_tag_nor_zul_ger_cic_mly_tha_sod_tml_bam_tsw_uzb_mcd_hin_tur_dyu_vie_hau_fbf_ewe_swa	-0.0598782919204252	-0.14104857597968	0.88813663895639
465	amr_urd_moo_pol_chh_mlt_anl_prs_tur_aze_akn_mao_cic_mol_spa_bsq_pan_gam_xho_cnt_guj_nor_igb_lat_swa_por_hun_ven_yor_fin_bos_sid_geo_slo_hin_ben_rom_sod_heb_svk_est_lda_bat_arw_ind_jpn_knd_kor_krd_afr_ewe_swe_tag_eng_aeg_sun_mnd_ctl_bem_glc_hau_mcd_cze_lit_scr_qcu_ukr_ita_dut_bam_amh_rus_owc_grk_mly_bul_zul_fre_swt_jav_tha_tig_tml_tsw_dyu_azi_ger_alb_uzb_tsn_vie_wly_dgb_ses_fbf	-0.345498160439392	-0.818414769028887	0.415212499991611
466	gam_hin_akn_ukr_heb_sod_tig_bul_uzb_aze_bem_ind_cic_guj_scr_bsq_slo_wly_yor_cnt_grk_rom_ewe_glc_dgb_swe_fin_igb_zul_hun_pol_amr_geo_ctl_lit_ben_prs_aeg_mlt_ita_est_bam_mao_por_jav_jpn_tml_kor_lat_eng_ven_mcd_mly_fre_sid_tag_mnd_urd_tsw_nor_chh_arw_bos_alb_krd_qcu_spa_afr_cze_tsn_amh_mol_anl_ger_sun_rus_fbf_dut_ses_bat_tha_hau_knd_dyu_lda_tur_pan_svk_azi_swa_vie_owc_swt_xho_moo	-0.358645199142785	-0.850909323866228	0.397005307300751
467	sid_krd_tsn_bul_heb_chh_aeg_eng_tur_azi_bem_ind_zul_ita_swe_bsq_lit_amr_dyu_cnt_ukr_mcd_bam_glc_ewe_mol_hun_xho_ses_fin_svk_amh_geo_scr_guj_grk_urd_hau_sod_por_est_tsw_sun_ben_bat_jpn_knd_kor_pol_cze_cic_rus_jav_rom_gam_mao_mnd_ger_yor_dut_owc_ctl_lat_bos_pan_qcu_alb_arw_slo_igb_anl_nor_wly_afr_mly_fre_dgb_spa_fbf_tag_tha_tig_tml_akn_ven_uzb_hin_prs_aze_lda_vie_mlt_swa_moo_swt	-0.655418491087125	-1.56533652126366	0.120900531934141
468	tig_swe_igb_mcd_aeg_chh_gam_alb_uzb_azi_xho_sun_akn_scr_fre_bsq_bos_wly_swa_cnt_lat_urd_yor_prs_tsn_glc_hun_swt_tsw_est_nor_sod_geo_svk_ben_afr_rom_sid_amh_grk_fin_bem_bat_bul_jav_jpn_knd_kor_mol_arw_lda_spa_mao_guj_amr_mly_mnd_slo_ses_ctl_mlt_pol_cze_ita_dut_qcu_krd_hin_ger_cic_hau_lit_anl_pan_ind_rus_bam_eng_dgb_tag_tha_heb_tml_ewe_dyu_tur_ukr_por_aze_ven_vie_owc_moo_zul_fbf	0.825285707814973	1.95608581359527	0.0534556388525887
469	heb_scr_akn_krd_tig_sod_aeg_pan_tur_aze_fbf_ind_ven_alb_arw_bsq_rom_amh_moo_mnd_glc_ukr_ses_cze_ewe_slo_fin_yor_bam_hun_pol_chh_geo_dut_mcd_eng_swe_owc_amr_urd_est_dyu_jav_afr_mly_jpn_knd_kor_ben_ita_cic_hin_bat_fre_sid_tag_cnt_bos_dgb_svk_anl_bul_prs_ctl_guj_qcu_spa_lit_grk_igb_gam_ger_mlt_lat_mao_mol_zul_rus_swa_sun_tha_wly_tml_tsw_bem_uzb_nor_por_azi_lda_vie_hau_tsn_xho_swt	0.0815174139461927	0.191847791560554	0.848279699138399
470	hau_lit_ven_grk_gam_chh_tig_ben_aze_azi_lda_mly_ses_cze_guj_bsq_arw_anl_dgb_cnt_fre_dut_akn_eng_tsn_krd_fin_fbf_swa_hun_afr_owc_geo_ukr_spa_rom_swe_sod_aeg_rus_est_bem_sun_ger_bat_jpn_tml_kor_bos_mol_dyu_lat_mao_pol_sid_ind_mnd_pan_cic_bul_wly_ita_hin_slo_svk_qcu_glc_alb_por_ewe_heb_mcd_mlt_scr_tag_ctl_bam_prs_moo_jav_tha_amh_knd_xho_tsw_tur_nor_urd_uzb_yor_vie_amr_zul_igb_swt	-0.415543215803295	-0.985180552868489	0.327091555911987
471	anl_lit_bam_pan_hau_gam_tig_krd_uzb_tur_dyu_bat_cic_nor_urd_bsq_guj_amh_swa_mnd_glc_ita_ewe_spa_akn_mcd_hun_ses_moo_fin_grk_owc_geo_bul_mol_bos_cze_wly_sid_afr_est_swt_jav_fre_mao_jpn_knd_kor_eng_prs_igb_ger_sun_alb_aeg_mly_cnt_por_xho_dut_mlt_svk_ukr_slo_swe_qcu_ctl_lat_rus_bem_chh_rom_heb_pol_tag_ben_lda_arw_dgb_ind_tha_amr_tml_ven_tsw_azi_hin_scr_aze_zul_vie_sod_yor_tsn_fbf	0.434991574190787	1.02574769326871	0.307671160758858
472	owc_dut_ses_krd_heb_sod_aeg_mol_azi_aze_xho_mao_yor_ita_ctl_bsq_fre_sid_fbf_mnd_scr_alb_igb_ben_dyu_lat_est_moo_zul_fin_guj_amr_geo_svk_lit_spa_prs_tig_amh_afr_hun_tsw_jav_ger_sun_jpn_knd_kor_hin_cze_tsn_nor_mly_urd_chh_tag_cnt_ukr_dgb_pol_anl_rus_pan_mcd_grk_qcu_swe_eng_bos_akn_gam_rom_mlt_glc_ind_slo_ven_arw_bam_bat_tha_hau_tml_cic_swa_tur_por_bul_uzb_ewe_vie_wly_lda_swt_bem	0.220036356675897	0.518550463421747	0.605305896543579
473	sid_guj_dyu_ita_sod_hau_anl_arw_uzb_azi_ewe_sun_swa_glc_prs_bsq_rom_amr_bem_cnt_afr_pan_ses_ger_cic_spa_est_bam_igb_hun_rus_tig_geo_pol_hin_slo_ctl_mlt_amh_swe_fin_xho_mao_ben_ind_jpn_knd_kor_lat_krd_lda_nor_jav_svk_chh_tag_mnd_por_yor_mol_aeg_dut_mcd_bul_ukr_qcu_scr_bos_eng_akn_wly_fre_heb_grk_bat_cze_zul_lit_dgb_mly_tha_owc_tml_fbf_tsw_aze_alb_urd_tur_ven_vie_gam_swt_moo_tsn	-0.542356054021459	-1.291601579474	0.199695977679084
474	sid_ben_lda_dut_amh_amr_anl_swe_tur_aze_swa_mao_zul_ukr_scr_bsq_alb_mlt_tsn_cnt_grk_guj_tsw_nor_dgb_fre_est_ewe_moo_hun_urd_wly_geo_por_pol_bos_lit_sod_hau_krd_fin_xho_jav_pan_mly_jpn_knd_kor_bul_lat_yor_eng_tag_ctl_gam_sun_mnd_arw_fbf_hin_heb_afr_glc_mol_rus_qcu_slo_ita_cze_dyu_tig_prs_aeg_rom_ind_spa_ses_ger_akn_bat_tha_owc_tml_igb_ven_azi_svk_mcd_uzb_cic_vie_chh_swt_bam_bem	-0.629830623332955	-1.51147112061305	0.134059083195902
475	amr_por_ven_nor_amh_sod_mlt_slo_azi_aze_lda_sun_cic_rus_ben_bsq_afr_gam_xho_mnd_grk_mol_dgb_spa_akn_alb_fin_ses_tsn_est_rom_aeg_geo_bul_dut_mcd_urd_heb_wly_pan_hun_bem_mly_ita_tag_jpn_knd_kor_krd_cze_fbf_prs_jav_bos_owc_mao_cnt_fre_swa_glc_anl_scr_ctl_ukr_arw_qcu_ger_hin_swe_tsw_chh_lit_tig_lat_bat_svk_ewe_pol_moo_ind_tha_hau_tml_dyu_yor_tur_guj_eng_uzb_bam_vie_sid_zul_igb_swt	-0.634356615681026	-1.52211400531873	0.131373580418016
476	aeg_ben_ven_pol_hau_owc_anl_cze_tur_aze_ewe_sun_cic_guj_scr_bsq_hin_amr_ses_cnt_fre_pan_swt_ita_zul_slo_hun_akn_dgb_est_glc_tig_geo_prs_urd_rus_rom_sod_wly_ukr_fin_swa_ind_dut_tag_jpn_knd_kor_bul_arw_igb_eng_jav_svk_sid_mly_mnd_ger_yor_spa_mlt_bos_lat_lit_mcd_qcu_krd_por_mol_bem_heb_grk_chh_alb_bat_afr_bam_swe_lda_mao_tha_amh_tml_xho_fbf_azi_nor_ctl_uzb_moo_vie_gam_dyu_tsn_tsw	-0.546899059681148	-1.30343131904148	0.195645135147836
477	gam_hin_cic_ukr_amr_hau_tig_slo_azi_aze_ses_tag_bam_guj_ger_bsq_glc_heb_dyu_cnt_swe_eng_xho_rom_igb_grk_est_moo_fbf_hun_mcd_owc_geo_krd_rus_pan_por_chh_aeg_bul_fin_ewe_mly_lat_mao_jpn_tml_kor_prs_svk_akn_alb_sun_pol_mlt_bat_mnd_urd_dgb_mol_amh_ben_spa_lit_fre_qcu_scr_bos_nor_yor_sod_ita_anl_afr_ind_arw_tsn_ctl_zul_jav_tha_wly_knd_tsw_lda_tur_cze_dut_uzb_swa_vie_sid_swt_bem_ven	0.287550402366891	0.676532357618983	0.500381884407678
478	amh_ctl_tsn_afr_wly_amr_sid_krd_azi_tur_lda_sun_dyu_ukr_hin_bsq_nor_heb_akn_cnt_swe_dut_xho_rus_bam_cze_est_ven_bem_hun_alb_anl_geo_fre_pol_ger_svk_tig_mlt_eng_fin_dgb_tag_grk_mly_jpn_tml_kor_ben_glc_ses_spa_mao_mol_gam_ind_mnd_bos_swt_mcd_owc_ita_arw_scr_bul_qcu_guj_lat_rom_tsw_aeg_prs_hau_por_jav_urd_swa_lit_ewe_bat_tha_sod_knd_yor_fbf_aze_pan_slo_uzb_zul_vie_chh_cic_moo_igb	-0.516040548259596	-1.22962860405028	0.221937965896345
479	sod_glc_dgb_mcd_gam_anl_wly_nor_aze_azi_bam_bat_moo_arw_ctl_bsq_ukr_aeg_dyu_cnt_svk_spa_ven_ger_tsn_rus_hun_tsw_igb_est_swe_heb_geo_lit_prs_bos_pan_chh_mlt_grk_fin_swt_mly_ita_jav_jpn_knd_kor_ben_afr_xho_guj_tag_lat_amh_ind_mnd_slo_yor_cze_hau_urd_fre_mol_hin_qcu_dut_krd_rom_zul_sid_scr_amr_eng_sun_alb_akn_bul_cic_mao_tha_owc_tml_bem_fbf_uzb_pol_por_tur_swa_vie_tig_lda_ses_ewe	-0.614133637318802	-1.46596415506331	0.146031114201168
480	aeg_grk_moo_lat_heb_hau_wly_eng_aze_tur_tsn_tag_yor_spa_ukr_bsq_urd_chh_ven_cnt_pan_glc_dgb_mcd_tsw_bos_hun_bem_zul_est_ger_gam_geo_scr_prs_por_nor_amr_owc_hin_fin_dyu_mly_afr_bat_jpn_knd_kor_slo_lit_fbf_cze_sun_alb_sod_jav_mnd_ita_ewe_bul_sid_fre_rom_ctl_guj_qcu_rus_svk_arw_ses_anl_krd_amh_pol_mao_ben_xho_dut_akn_ind_tha_tig_tml_bam_cic_azi_swe_mol_uzb_igb_vie_mlt_lda_swt_swa	0.479690332572461	1.13286501068525	0.260183159714948
481	hau_glc_dyu_alb_tig_wly_sod_ctl_uzb_tur_cic_bat_swa_urd_rus_bsq_lat_aeg_lda_mnd_lit_afr_bam_pol_akn_nor_hun_dgb_xho_est_bul_amr_geo_dut_fre_prs_scr_heb_gam_ben_fin_ven_mly_pan_ind_jpn_knd_kor_rom_mcd_yor_swe_jav_svk_owc_sun_cnt_grk_swt_ger_amh_slo_eng_por_ita_qcu_bos_hin_mol_bem_sid_ukr_anl_arw_mao_spa_zul_krd_moo_tag_tha_mlt_tml_ewe_ses_aze_guj_cze_azi_tsw_vie_chh_igb_fbf_tsn	-0.627910539231328	-1.50215317728381	0.136445520623499
482	owc_fre_swt_cze_heb_tig_amr_prs_uzb_aze_dgb_ind_swa_bos_scr_bsq_ctl_gam_bam_cnt_eng_glc_igb_ukr_tsn_ger_fin_ses_yor_hun_slo_sod_geo_alb_dut_grk_mcd_aeg_amh_ben_est_moo_mly_rom_jav_jpn_knd_kor_arw_ita_dyu_nor_bat_por_mlt_sun_mnd_rus_ven_lat_hau_guj_pan_krd_mol_qcu_bul_swe_afr_lda_anl_pol_wly_spa_mao_hin_akn_svk_tsw_tag_tha_sid_tml_zul_xho_tur_urd_lit_azi_cic_vie_chh_bem_fbf_ewe	0.22223410552151	0.523452121457712	0.60190475001204
483	anl_afr_dgb_ukr_owc_hau_wly_nor_tur_aze_bem_ind_xho_rom_ger_bsq_mol_heb_bam_mnd_svk_urd_cic_grk_fbf_por_est_dyu_swa_hun_swe_aeg_geo_cze_rus_alb_ita_amr_mlt_scr_fin_moo_jav_fre_bat_jpn_knd_kor_pol_dut_akn_eng_mly_bul_chh_mao_cnt_arw_ven_guj_sid_bos_lit_krd_hin_qcu_mcd_spa_lat_igb_sod_ctl_gam_glc_tag_slo_swt_pan_ses_sun_tha_amh_tml_yor_lda_azi_prs_ben_uzb_ewe_vie_tig_tsw_zul_tsn	-0.652248284808064	-1.56113070433885	0.121889541807383
484	amh_pan_ewe_arw_hau_owc_gam_mol_uzb_azi_tsn_mao_ven_ger_krd_bsq_fre_amr_zul_cnt_guj_nor_dyu_glc_swt_por_hun_moo_bem_fin_swe_aeg_geo_cze_urd_spa_grk_tig_heb_ctl_est_cic_mly_svk_sun_jpn_tml_kor_dut_pol_fbf_bos_bat_lat_anl_jav_mnd_alb_tsw_ukr_mlt_rus_bul_lit_prs_qcu_scr_rom_eng_xho_sid_hin_wly_slo_tag_ben_igb_afr_lda_ind_tha_chh_knd_akn_bam_tur_ita_mcd_aze_yor_vie_sod_swa_dgb_ses	0.0351248517359004	0.0826726387181348	0.934289521437043
485	wly_glc_dyu_hin_gam_hau_aeg_ita_aze_tur_ses_tag_yor_guj_ger_bsq_mol_amh_bem_mnd_ukr_lit_zul_afr_igb_slo_hun_swt_ewe_fin_bos_owc_geo_dut_spa_scr_lat_mlt_tig_fre_est_lda_bat_ctl_mly_jpn_tml_kor_rom_grk_bam_swe_jav_mcd_sid_mao_cnt_prs_xho_arw_sod_bul_ben_svk_por_qcu_pan_nor_krd_ven_amr_urd_heb_eng_ind_cze_fbf_pol_akn_sun_tha_anl_knd_cic_tsn_azi_alb_rus_uzb_moo_vie_chh_dgb_swa_tsw	0.215699028772502	0.507441027640107	0.613046674573533
486	gam_guj_dgb_pol_hau_amr_anl_lit_tur_uzb_igb_jav_cic_arw_ita_bsq_ger_owc_tsw_cnt_ukr_nor_zul_grk_swa_spa_hun_ses_moo_est_slo_wly_geo_mcd_scr_swe_urd_aeg_mlt_prs_fin_ven_mao_ctl_ind_jpn_knd_kor_bos_afr_swt_krd_mly_rom_sod_sun_mnd_lat_fbf_mol_sid_pan_rus_glc_bul_qcu_por_dut_hin_bem_tig_cze_amh_eng_bat_alb_yor_svk_lda_tag_tha_chh_tml_dyu_tsn_azi_fre_ben_aze_akn_vie_heb_xho_bam_ewe	-0.639286290345362	-1.52936150041115	0.129569215465447
487	wly_lit_swa_bul_sid_aeg_owc_dut_uzb_aze_dgb_mly_lda_swe_svk_bsq_ukr_tig_xho_mnd_slo_ben_zul_ger_akn_urd_fin_igb_cic_est_nor_mlt_geo_rus_krd_spa_bos_amh_sod_grk_hun_tsn_sun_pan_ind_jpn_tml_kor_pol_fre_dyu_afr_bat_prs_gam_tag_cnt_rom_yor_arw_amr_alb_lat_por_ita_qcu_mol_hin_glc_fbf_anl_cze_chh_ctl_jav_scr_ewe_eng_bam_mao_tha_heb_knd_moo_bem_tur_mcd_guj_azi_swt_vie_hau_ses_ven_tsw	-0.343536987530322	-0.813300742156405	0.418122970780137
488	wly_ctl_swt_glc_aeg_gam_amh_ger_tur_azi_ven_sun_zul_ita_ben_bsq_alb_tig_cic_mnd_eng_grk_akn_pol_tsn_arw_est_ses_fbf_fin_mol_hau_geo_lit_fre_krd_nor_heb_sod_guj_hun_bem_bat_prs_ind_jpn_knd_kor_bos_urd_swa_dut_jav_bul_chh_mly_cnt_swe_moo_cze_anl_rom_por_spa_afr_qcu_hin_rus_scr_bam_owc_svk_mlt_ukr_tag_mcd_lda_slo_ewe_mao_tha_sid_tml_xho_yor_uzb_pan_lat_aze_tsw_vie_amr_dyu_igb_dgb	0.436036783289752	1.02876294504454	0.306259302609506
489	sid_nor_swt_pan_chh_hau_amr_spa_tur_azi_ses_jav_lda_rom_fre_bsq_lit_wly_fbf_cnt_urd_prs_tsn_pol_akn_grk_est_bam_ven_hun_krd_amh_geo_hin_guj_swe_svk_aeg_owc_ger_fin_swa_mao_por_sun_jpn_knd_kor_bos_ben_dyu_bul_mly_ukr_tig_tag_mnd_eng_tsw_ctl_mlt_rus_glc_alb_scr_qcu_lat_mcd_mol_bem_heb_slo_sod_cze_ind_arw_dgb_ita_zul_bat_tha_anl_tml_xho_cic_uzb_afr_dut_aze_ewe_vie_gam_yor_moo_igb	-0.593535128049347	-1.41690978005425	0.159850544713863
490	anl_por_dgb_dut_hau_aeg_chh_slo_azi_aze_akn_jav_igb_bul_arw_bsq_lat_heb_xho_mnd_lit_scr_moo_ger_dyu_afr_est_ewe_bem_fin_hin_tig_geo_bos_grk_spa_urd_gam_wly_mol_hun_ven_mao_mcd_sun_jpn_tml_kor_cze_alb_cic_swe_bat_ita_mlt_mly_cnt_nor_tsw_pan_amh_rom_rus_fre_guj_qcu_svk_ben_krd_fbf_owc_eng_sid_ctl_ind_ukr_swt_pol_yor_tag_tha_amr_knd_swa_tsn_tur_prs_glc_uzb_zul_vie_sod_ses_lda_bam	-0.915026372091092	-2.21864826764624	0.0289439275372248
491	owc_swe_zul_slo_hau_sid_amr_glc_uzb_azi_cic_sun_fbf_fre_pol_bsq_afr_wly_yor_cnt_ukr_mcd_bem_krd_ses_ben_hun_tsn_ewe_fin_lit_mlt_geo_eng_pan_mol_svk_tig_gam_alb_est_igb_ind_rom_tag_jpn_knd_kor_lat_dut_ven_nor_mao_guj_anl_bat_mnd_spa_swt_cze_amh_grk_prs_arw_por_qcu_bul_ger_rus_lda_sod_urd_chh_hin_jav_bos_dgb_ita_moo_mly_tha_heb_tml_tsw_swa_tur_ctl_scr_aze_dyu_vie_aeg_akn_bam_xho	-0.457772302655801	-1.08896685821093	0.278982339083977
492	aeg_ger_moo_lat_sid_anl_chh_prs_azi_uzb_lda_ind_igb_pan_bos_bsq_mcd_mlt_akn_mnd_urd_cze_bem_arw_tsw_afr_est_dyu_fbf_fin_ukr_amr_geo_svk_ctl_ben_alb_hau_heb_dut_hun_zul_sun_glc_jav_jpn_knd_kor_hin_por_ewe_eng_tag_scr_sod_bat_cnt_rus_tsn_fre_owc_grk_krd_ita_lit_qcu_guj_swe_rom_bam_wly_mol_gam_spa_mao_pol_swa_bul_ses_mly_tha_amh_tml_ven_xho_aze_nor_slo_tur_swt_vie_tig_dgb_cic_yor	-0.962668883712313	-2.34033616848859	0.021404510809731
493	amr_guj_cic_ben_aeg_sid_mlt_lit_azi_tur_tsw_jav_bem_arw_cze_bsq_ukr_wly_swt_cnt_ita_hin_dyu_pol_lda_mol_fin_tsn_moo_hun_swe_hau_geo_mcd_glc_bos_spa_anl_gam_dut_est_ven_mly_krd_mao_jpn_knd_kor_afr_lat_dgb_bul_tag_ger_chh_sun_mnd_nor_yor_pan_owc_rus_eng_grk_fre_qcu_urd_rom_scr_akn_amh_ctl_tig_svk_bat_slo_ses_por_swa_ind_tha_heb_tml_zul_bam_aze_prs_alb_uzb_ewe_vie_sod_xho_igb_fbf	-0.272368641381223	-0.643905689670236	0.521221430668308
494	wly_ctl_yor_krd_aeg_sod_tig_guj_uzb_azi_moo_mao_lda_alb_pol_bsq_lit_heb_ses_mnd_nor_ger_dyu_arw_igb_hin_hun_tsw_bam_est_scr_hau_geo_mol_prs_rom_grk_mlt_chh_dut_fin_tsn_tag_por_jav_jpn_knd_kor_svk_ukr_ven_bul_bat_afr_amr_sun_cnt_glc_ewe_mcd_anl_ita_slo_urd_spa_qcu_rus_fre_lat_fbf_gam_pan_sid_eng_mly_bos_zul_swe_xho_ind_tha_amh_tml_swa_cic_tur_cze_ben_aze_akn_vie_owc_dgb_bem_swt	0.203684100699385	0.47910331241712	0.632989761476656
495	sod_pol_xho_fre_gam_owc_anl_glc_tur_aze_ewe_ind_bem_afr_ukr_bsq_lit_wly_dgb_cnt_ben_slo_lda_guj_akn_rus_hun_swt_zul_est_scr_mlt_geo_swe_arw_spa_grk_amr_amh_pan_fin_cic_jav_nor_sun_jpn_knd_kor_cze_dut_igb_bos_mly_eng_sid_tag_mnd_hin_dyu_prs_tig_mol_lat_urd_krd_qcu_svk_mcd_alb_tsw_heb_bul_aeg_rom_mao_por_yor_ctl_tsn_bat_tha_hau_tml_ses_ven_uzb_ita_ger_azi_swa_vie_chh_moo_fbf_bam	-0.669787667621674	-1.60415688609734	0.112070300560273
496	sid_glc_swt_fre_gam_anl_heb_lat_uzb_tur_yor_jav_tsn_urd_bul_bsq_spa_owc_ses_cnt_dut_mol_ewe_nor_bam_lit_hun_lda_bem_fin_ukr_sod_geo_cze_ben_bos_por_hau_aeg_grk_est_dyu_bat_svk_ind_jpn_tml_kor_scr_rom_swa_ger_tag_rus_chh_mly_mnd_swe_zul_mcd_wly_prs_pol_eng_ita_qcu_arw_slo_afr_tsw_tig_guj_amr_hin_mao_alb_akn_ctl_dgb_sun_tha_mlt_knd_xho_cic_azi_pan_krd_aze_ven_vie_amh_fbf_igb_moo	-0.94521412676735	-2.29920806564211	0.0237317185979053
497	heb_swe_igb_nor_chh_sid_anl_ita_azi_aze_bem_mly_fbf_bul_slo_bsq_cze_mlt_bam_mnd_bos_lit_tsn_ukr_ewe_rom_fin_akn_swt_est_fre_amh_geo_ben_pol_guj_alb_owc_wly_lat_hun_lda_jav_urd_sun_jpn_tml_kor_glc_ctl_cic_scr_bat_pan_hau_mao_cnt_grk_ses_arw_tig_svk_afr_dut_hin_qcu_por_ger_krd_dyu_amr_rus_aeg_prs_ind_mcd_swa_mol_dgb_tag_tha_sod_knd_moo_ven_uzb_spa_eng_tur_zul_vie_gam_tsw_yor_xho	0.0354318777137457	0.0833764446175037	0.933731420606637
498	amh_ita_swa_pan_owc_aeg_tig_glc_aze_uzb_ewe_mly_moo_alb_ger_bsq_svk_sod_cic_mnd_prs_mcd_yor_bos_xho_hin_hun_fbf_igb_fin_pol_wly_geo_cze_scr_ukr_arw_mlt_heb_spa_est_tsw_tag_lat_jav_jpn_knd_kor_grk_fre_akn_lit_ind_ctl_sid_bat_cnt_rom_ses_guj_anl_urd_ben_krd_dut_qcu_afr_por_eng_ven_amr_swe_gam_bul_sun_mol_dyu_slo_bem_mao_tha_chh_tml_tsn_zul_azi_nor_rus_tur_lda_vie_hau_swt_bam_dgb	-0.518091454649987	-1.23512617849683	0.219894830329139
499	heb_glc_ses_eng_chh_amr_aeg_svk_azi_aze_igb_jav_swa_bul_cze_bsq_mcd_gam_bem_cnt_ita_lit_dgb_rus_zul_rom_fin_tsn_ven_est_lat_tig_geo_pol_guj_spa_prs_amh_wly_ctl_hun_moo_mly_ukr_bat_jpn_tml_kor_mol_dut_ewe_ben_ind_alb_anl_mao_mnd_pan_xho_afr_mlt_slo_ger_bos_por_qcu_krd_arw_scr_dyu_owc_fre_sid_urd_sun_nor_cic_grk_akn_tag_tha_sod_knd_lda_fbf_tur_swe_hin_uzb_swt_vie_hau_yor_bam_tsw	-0.11134026211233	-0.262431818483796	0.793568989529078
500	wly_lat_tsn_fre_gam_tig_amh_ctl_uzb_azi_lda_bat_zul_ukr_ben_bsq_ita_chh_cic_mnd_mol_pol_tsw_bul_swt_lit_est_bem_dyu_hun_spa_owc_geo_bos_dut_rom_svk_aeg_heb_cze_fin_dgb_jav_prs_tag_jpn_tml_kor_ger_por_akn_alb_mao_krd_sid_sun_cnt_hin_swa_rus_anl_guj_glc_grk_slo_qcu_nor_scr_pan_ven_mlt_swe_hau_arw_mly_eng_igb_afr_ses_ind_tha_amr_knd_yor_ewe_aze_mcd_urd_tur_bam_vie_sod_fbf_xho_moo	-0.0373634021165503	-0.0881114076834661	0.92997758507407
501	mlt_alb_ven_arw_sod_gam_owc_eng_aze_tur_dyu_sun_ses_glc_hin_bsq_scr_aeg_swt_cnt_guj_spa_xho_lat_ewe_ctl_hun_moo_cic_fin_mol_hau_geo_ukr_rus_bos_afr_amr_amh_nor_est_fbf_jav_ita_ind_jpn_knd_kor_lit_rom_swa_mcd_tag_pan_chh_mao_mnd_krd_igb_swe_tig_bul_ger_ben_fre_qcu_dut_slo_svk_tsn_sid_prs_wly_urd_mly_por_bam_cze_akn_bat_tha_anl_tml_lda_yor_uzb_pol_grk_azi_bem_vie_heb_zul_tsw_dgb	-0.551688750996786	-1.3157994427774	0.191475718985853
502	aeg_mcd_ses_dut_wly_anl_amh_lat_azi_aze_zul_tag_igb_nor_eng_bsq_bos_chh_swa_cnt_rus_mol_moo_ita_ven_urd_hun_akn_bam_fin_lit_gam_geo_ctl_alb_por_pol_sod_hau_ukr_est_swt_ind_bul_sun_jpn_tml_kor_pan_swe_dgb_hin_bat_ger_tig_jav_mnd_grk_fbf_scr_sid_rom_krd_afr_svk_qcu_arw_fre_ben_xho_heb_prs_owc_slo_mao_glc_bem_guj_tsn_mly_tha_amr_knd_lda_yor_tur_spa_cze_uzb_cic_vie_mlt_tsw_dyu_ewe	-0.919848100745795	-2.23004365565663	0.0281505562176147
503	wly_ben_cic_slo_amh_hau_gam_bos_uzb_azi_dgb_bat_igb_arw_glc_bsq_ukr_aeg_zul_mnd_dut_hin_xho_cze_fbf_afr_est_dyu_lda_fin_spa_heb_geo_urd_swe_krd_nor_chh_owc_scr_hun_bam_ind_eng_sun_jpn_tml_kor_lat_lit_bem_bul_jav_rom_amr_mly_cnt_pan_tsw_mol_tig_svk_pol_fre_ger_qcu_guj_mcd_por_tsn_anl_ita_sod_rus_tag_prs_ewe_alb_akn_mao_tha_sid_knd_ven_swa_aze_grk_ctl_tur_swt_vie_mlt_ses_moo_yor	-0.126581557029445	-0.29848914712134	0.76599576270521
504	gam_ukr_cic_swe_anl_amh_amr_urd_uzb_azi_dgb_ind_akn_scr_ben_bsq_por_owc_yor_mnd_bos_cze_swa_hin_xho_dut_fin_bam_lda_est_mcd_wly_geo_pol_afr_grk_prs_sid_mlt_lit_hun_tsw_mly_fre_mao_jpn_knd_kor_alb_mol_swt_ita_tag_eng_aeg_sun_cnt_svk_fbf_slo_tig_ger_lat_krd_bul_qcu_rus_ctl_nor_ses_chh_pan_sod_rom_jav_glc_tsn_spa_bem_bat_tha_heb_tml_moo_zul_tur_arw_guj_aze_ven_vie_hau_dyu_ewe_igb	0.0354191849402103	0.0833393476251613	0.93376083678856
505	wly_eng_igb_lat_anl_aeg_sod_afr_uzb_aze_dyu_sun_swa_urd_bos_bsq_guj_gam_ewe_cnt_slo_prs_tsw_glc_swt_fre_est_dgb_tsn_hun_mcd_sid_geo_lit_ctl_hin_cze_amh_owc_ger_fin_ses_bat_spa_tag_jpn_knd_kor_dut_ben_zul_por_mao_ukr_mlt_ind_mnd_arw_cic_nor_amr_rus_svk_pol_pan_qcu_bul_scr_swe_akn_chh_rom_hau_grk_jav_alb_moo_krd_yor_mly_tha_heb_tml_fbf_lda_tur_mol_ita_azi_bem_vie_tig_xho_bam_ven	-0.314458856684451	-0.744134268010303	0.458671325850161
506	mlt_afr_dyu_ctl_hau_owc_gam_eng_aze_uzb_fbf_ind_zul_glc_lat_bsq_fre_sid_igb_cnt_bos_spa_ven_pan_swt_alb_hun_xho_tsn_est_pol_heb_geo_prs_ukr_scr_krd_chh_tig_rom_fin_yor_sun_por_bat_jpn_tml_kor_urd_cze_bem_nor_mly_ger_amh_mao_mnd_hin_bam_slo_amr_svk_ita_arw_mol_qcu_lit_mcd_swe_dgb_aeg_rus_sod_grk_jav_guj_tsw_ben_lda_tag_tha_anl_knd_ewe_cic_tur_bul_dut_azi_moo_vie_wly_akn_ses_swa	0.210426705093083	0.49592322720435	0.621118553489065
507	amh_slo_yor_mcd_anl_aeg_heb_spa_uzb_tur_akn_mao_swa_cze_afr_bsq_arw_sid_zul_cnt_pol_pan_cic_ben_moo_grk_hun_igb_ewe_fin_ctl_amr_geo_ukr_svk_por_prs_sod_hau_lat_est_lda_jav_rus_bat_jpn_tml_kor_urd_glc_swt_dut_ind_lit_mlt_tag_mnd_swe_bem_krd_tig_ita_rom_bos_fre_qcu_guj_scr_eng_xho_owc_ger_chh_nor_mly_bul_ses_alb_bam_sun_tha_wly_knd_fbf_dyu_azi_mol_hin_aze_dgb_vie_gam_ven_tsw_tsn	-0.226580419894109	-0.535486954584631	0.593591436048114
508	tig_ukr_tsw_arw_gam_hau_aeg_mcd_tur_azi_lda_mly_yor_lat_afr_bsq_swe_mlt_cic_cnt_mol_lit_tsn_guj_ven_hin_est_moo_bem_hun_urd_sid_geo_ita_alb_ctl_bul_sod_amh_rom_fin_ses_ind_spa_mao_jpn_knd_kor_glc_slo_swt_pol_bat_dut_owc_sun_mnd_cze_dyu_eng_wly_bos_pan_prs_svk_qcu_scr_ger_por_fbf_anl_fre_amr_grk_jav_rus_akn_krd_dgb_tag_tha_chh_tml_swa_bam_aze_nor_ben_uzb_xho_vie_heb_zul_igb_ewe	-0.571854882791915	-1.36401511137001	0.175854943812242
509	amr_slo_zul_glc_tig_wly_gam_rom_uzb_tur_cic_mly_ses_por_scr_bsq_rus_heb_swt_mnd_ben_ctl_moo_prs_dgb_lit_fin_ewe_dyu_est_guj_mlt_geo_lat_pol_krd_ukr_owc_sod_cze_hun_lda_mao_spa_ind_jpn_tml_kor_eng_dut_tsn_fre_sun_swe_amh_bat_cnt_ger_swa_mol_sid_nor_arw_hin_mcd_qcu_afr_svk_urd_akn_hau_grk_anl_bul_jav_alb_fbf_ita_bam_tag_tha_aeg_knd_igb_bem_aze_bos_pan_azi_xho_vie_chh_ven_tsw_yor	-0.288707984610741	-0.682779335977126	0.496443597350981
510	chh_bos_bem_slo_heb_owc_aeg_mol_tur_aze_zul_ind_dgb_grk_svk_bsq_rus_wly_akn_mnd_scr_hin_tsw_nor_dyu_ger_est_lda_yor_fin_rom_mlt_geo_spa_afr_lit_swe_gam_amh_dut_hun_bam_jav_pol_mao_jpn_tml_kor_eng_ukr_ewe_glc_mly_arw_tig_tag_cnt_lat_swt_urd_anl_cze_pan_por_bul_qcu_prs_alb_ctl_swa_sod_mcd_hau_ita_bat_guj_xho_krd_tsn_sun_tha_amr_knd_moo_ses_azi_fre_ben_uzb_ven_vie_sid_fbf_cic_igb	0.314073444161495	0.739300021905995	0.46158680588839
511	sod_cze_bem_hin_mlt_tig_heb_arw_aze_tur_cic_sun_ewe_fre_svk_bsq_eng_aeg_igb_cnt_mcd_por_ven_alb_ses_nor_hun_lda_fbf_est_pol_anl_geo_bul_ctl_rom_ita_wly_hau_ben_fin_tsw_tag_pan_jav_jpn_knd_kor_prs_slo_bam_ger_mly_scr_sid_ind_mnd_urd_swt_swe_gam_glc_rus_lit_krd_qcu_afr_grk_dut_moo_chh_ukr_amr_guj_mao_lat_dyu_bos_xho_bat_tha_owc_tml_tsn_akn_uzb_spa_mol_azi_yor_vie_amh_dgb_zul_swa	-0.545983964707062	-1.3028340262363	0.195848187120434
512	hau_prs_bam_lat_chh_heb_mlt_cze_tur_uzb_bem_ind_moo_ben_urd_bsq_arw_sod_fbf_cnt_pan_lit_lda_grk_xho_spa_est_swa_tsn_fin_nor_aeg_geo_svk_krd_por_afr_owc_wly_guj_hun_dyu_jav_mcd_sun_jpn_knd_kor_bos_rus_igb_ctl_mly_eng_amh_mao_mnd_pol_zul_swe_tig_fre_bul_rom_scr_qcu_ger_mol_dut_dgb_anl_ukr_amr_alb_bat_hin_tsw_slo_ses_tag_tha_sid_tml_yor_ewe_aze_ita_glc_azi_ven_vie_gam_swt_cic_akn	-0.370803159265803	-0.880113658445232	0.38106639524367
513	amh_dut_zul_lat_sod_chh_amr_swe_tur_aze_cic_bat_akn_krd_svk_bsq_urd_aeg_bam_cnt_slo_scr_igb_nor_tsw_ger_hun_ses_tsn_est_mcd_gam_geo_por_pol_spa_eng_hau_tig_glc_fin_dyu_mao_arw_sun_jpn_knd_kor_bos_hin_ewe_mol_ind_ctl_sid_tag_mnd_bul_lda_afr_anl_pan_cze_alb_ukr_qcu_grk_lit_guj_fbf_owc_rom_wly_ita_jav_prs_xho_rus_ven_mly_tha_heb_tml_moo_yor_uzb_ben_fre_azi_dgb_vie_mlt_swt_swa_bem	-0.689574153570881	-1.65103416724332	0.102104694797533
514	hau_spa_tsw_pol_amr_wly_amh_scr_uzb_azi_cic_ind_moo_ben_guj_bsq_slo_anl_fbf_mnd_grk_ita_yor_lat_tsn_glc_est_akn_ewe_hun_dut_heb_geo_urd_hin_rom_bul_sid_aeg_lit_fin_zul_bat_nor_jav_jpn_tml_kor_arw_ukr_bem_pan_mao_ctl_mlt_tag_cnt_por_bam_ger_tig_alb_krd_mol_prs_qcu_mcd_svk_bos_swt_gam_rus_owc_afr_sun_swe_xho_cze_lda_mly_tha_chh_knd_igb_dyu_tur_fre_eng_aze_swa_vie_sod_dgb_ven_ses	-0.439003066001527	-1.04179083819746	0.30020935344673
515	gam_prs_ven_spa_sid_chh_mlt_svk_uzb_tur_cic_ind_akn_lat_slo_bsq_ita_anl_igb_mnd_krd_ctl_bem_pan_xho_ben_hun_fbf_yor_fin_pol_owc_geo_fre_rom_dut_afr_heb_hau_nor_est_ewe_jav_swe_bat_jpn_knd_kor_hin_ukr_swt_grk_tag_por_aeg_mao_cnt_scr_tsw_urd_amh_alb_lit_glc_bos_qcu_cze_ger_bul_zul_amr_arw_wly_mcd_sun_rus_dyu_eng_tsn_mly_tha_tig_tml_lda_ses_azi_guj_mol_aze_moo_vie_sod_dgb_bam_swa	-0.163789476762907	-0.386255941353858	0.700189398278507
516	heb_krd_moo_ita_owc_amr_anl_eng_aze_azi_dyu_jav_ewe_cze_nor_bsq_rom_sod_akn_mnd_pol_swe_cic_lit_tsn_alb_hun_yor_dgb_est_mcd_hau_geo_ukr_slo_grk_urd_aeg_amh_por_fin_lda_mly_lat_ind_jpn_knd_kor_dut_arw_fbf_glc_bat_ger_sid_sun_cnt_guj_ses_bos_chh_fre_hin_pan_svk_qcu_afr_bul_ctl_bam_gam_ben_wly_spa_mao_prs_swt_scr_zul_tag_tha_tig_tml_bem_igb_tur_rus_mol_uzb_ven_vie_mlt_tsw_xho_swa	-0.92994354509951	-2.25853119601533	0.0262499719586319
517	amr_alb_lda_mol_owc_chh_gam_glc_uzb_azi_dgb_mao_dyu_fre_cze_bsq_bul_sod_zul_mnd_guj_ukr_igb_dut_yor_slo_est_tsw_swt_hun_lat_aeg_geo_por_rus_grk_pol_anl_heb_ctl_fin_tsn_jav_ita_sun_jpn_tml_kor_prs_ben_bam_lit_bat_afr_tig_ind_cnt_arw_cic_bos_hau_svk_nor_ger_urd_qcu_spa_rom_krd_akn_amh_swe_sid_pan_tag_hin_xho_scr_bem_mly_tha_mlt_knd_ewe_ven_aze_mcd_eng_tur_moo_vie_wly_fbf_swa_ses	-0.855958356872597	-2.0709582531517	0.0411332795418915
518	chh_mcd_moo_guj_gam_mlt_tig_grk_tur_azi_dyu_ind_akn_lit_spa_bsq_urd_amr_tsn_cnt_glc_ben_bam_ctl_zul_nor_hun_cic_bem_est_lat_heb_geo_prs_dut_fre_rom_sid_hau_rus_fin_ses_mao_svk_mly_jpn_knd_kor_bos_slo_yor_cze_tag_alb_owc_sun_mnd_scr_lda_ukr_anl_bul_pol_swe_ita_qcu_krd_eng_por_fbf_sod_hin_aeg_ger_bat_arw_swt_pan_igb_jav_tha_amh_tml_ewe_ven_aze_mol_afr_uzb_dgb_vie_wly_swa_tsw_xho	0.328403506388987	0.773610539321711	0.441123171168812
519	hau_ukr_yor_krd_sid_anl_amh_ger_aze_azi_dyu_tag_tsw_bul_ben_bsq_scr_wly_igb_mnd_nor_mol_ses_eng_swa_grk_hun_dgb_fbf_fin_hin_aeg_geo_guj_svk_mcd_pol_gam_owc_spa_est_moo_jav_rom_mao_jpn_knd_kor_lit_pan_cic_por_ind_bos_amr_sun_cnt_slo_zul_ita_mlt_afr_fre_swe_alb_qcu_urd_arw_rus_ven_sod_cze_tig_ctl_bat_glc_bem_dut_ewe_mly_tha_chh_tml_akn_xho_tur_prs_lat_uzb_lda_vie_heb_bam_tsn_swt	-0.561819822385985	-1.33960164893556	0.183639288903312
520	mlt_bul_bem_urd_wly_tig_sid_ger_uzb_tur_xho_bat_dgb_prs_pan_bsq_bos_chh_ewe_cnt_ita_rus_tsn_hin_dyu_cze_est_tsw_swa_fin_glc_owc_geo_guj_ukr_mol_grk_sod_hau_arw_hun_ven_mly_mcd_mao_jpn_tml_kor_eng_lit_akn_scr_tag_slo_amh_sun_mnd_por_swt_ctl_heb_krd_alb_nor_svk_qcu_dut_afr_spa_bam_anl_fre_amr_rom_ind_swe_zul_ben_lda_jav_tha_aeg_knd_cic_fbf_azi_lat_pol_aze_yor_vie_gam_ses_igb_moo	-0.0715309857873787	-0.168560311329805	0.866508555886142
521	chh_bos_xho_dut_anl_sid_aeg_hin_azi_uzb_zul_sun_cic_pan_ita_bsq_slo_amr_moo_cnt_glc_svk_ewe_guj_ven_rom_est_tsn_akn_fin_cze_gam_geo_lit_lat_fre_ukr_owc_wly_grk_hun_lda_mao_mol_bat_jpn_knd_kor_urd_nor_bem_swe_mly_ctl_mlt_jav_mnd_arw_yor_rus_hau_afr_alb_eng_scr_qcu_pol_spa_krd_fbf_amh_mcd_tig_prs_tag_por_swt_bul_dgb_ind_tha_heb_tml_tsw_dyu_tur_ger_ben_aze_swa_vie_sod_igb_bam_ses	0.414286708856645	0.978002097086267	0.330610528146879
522	chh_mol_ewe_ger_sod_aeg_heb_slo_aze_tur_swt_bat_ses_bos_urd_bsq_rom_sid_moo_cnt_krd_eng_xho_prs_igb_svk_est_fbf_dgb_fin_bul_amh_geo_rus_dut_mcd_alb_owc_tig_grk_hun_akn_tag_ita_jav_jpn_tml_kor_hin_glc_bem_scr_mly_ukr_anl_mao_mnd_afr_dyu_cze_gam_por_pan_nor_guj_qcu_ctl_fre_arw_yor_wly_ben_mlt_spa_sun_pol_zul_swe_bam_ind_tha_hau_knd_ven_tsw_azi_lit_lat_uzb_lda_vie_amr_tsn_cic_swa	0.00780012830771479	0.0183739134513124	0.985379925236232
523	sid_spa_tsw_scr_amr_heb_gam_arw_tur_aze_xho_ind_cic_alb_ben_bsq_ukr_amh_bam_mnd_guj_grk_ven_svk_zul_por_hun_igb_dyu_est_bos_tig_geo_bul_slo_glc_afr_anl_owc_urd_fin_bem_tag_fre_bat_jpn_tml_kor_ger_prs_dgb_hin_sun_dut_wly_mly_cnt_ctl_swt_ita_aeg_mol_rom_rus_krd_qcu_cze_mcd_pol_ewe_hau_pan_chh_eng_jav_lit_fbf_lat_moo_mao_tha_mlt_knd_yor_lda_azi_nor_swe_uzb_akn_vie_sod_tsn_ses_swa	0.418285065496334	0.988218373606865	0.325609846729486
524	aeg_fre_bem_por_mlt_amh_tig_bul_azi_tur_lda_sun_dgb_rus_nor_bsq_mcd_wly_cic_mnd_krd_swe_ses_glc_xho_alb_est_fbf_dyu_fin_afr_anl_geo_grk_eng_ctl_ben_hau_gam_slo_hun_tsn_mao_spa_tag_jpn_knd_kor_lit_guj_swt_svk_jav_scr_amr_ind_cnt_ita_ewe_urd_heb_mol_rom_lat_hin_qcu_prs_pol_dut_zul_sod_ger_chh_bos_bat_ukr_tsw_cze_ven_mly_tha_owc_tml_yor_moo_uzb_arw_pan_aze_akn_vie_sid_bam_igb_swa	-0.0586650087645025	-0.138319944322167	0.890286623741742
525	gam_bul_bam_urd_aeg_anl_hau_hin_aze_tur_ewe_sun_lda_mol_prs_bsq_krd_amr_zul_cnt_scr_ben_yor_spa_tsw_rom_hun_bem_tsn_fin_ita_heb_geo_arw_guj_por_pan_chh_amh_bos_est_dyu_ind_fre_mao_jpn_knd_kor_pol_afr_akn_rus_tag_ukr_sid_mly_mnd_lat_cic_grk_wly_mcd_dut_glc_slo_qcu_cze_swe_ctl_swa_tig_lit_sod_nor_jav_alb_swt_ger_ven_bat_tha_owc_tml_xho_igb_uzb_eng_svk_azi_fbf_vie_mlt_ses_moo_dgb	-0.313317899303823	-0.741376941973137	0.460332951583984
526	aeg_afr_ewe_svk_owc_tig_hau_lat_aze_uzb_bem_mao_bam_scr_swe_bsq_ukr_mlt_lda_cnt_ger_eng_xho_guj_dgb_dut_hun_igb_tsn_est_hin_gam_geo_bul_cze_bos_pan_anl_wly_ben_fin_akn_jav_pol_bat_jpn_knd_kor_fre_grk_zul_krd_ind_glc_amh_mly_mnd_rom_yor_mcd_chh_alb_arw_spa_urd_qcu_lit_mol_prs_dyu_sod_ita_sid_ctl_tag_nor_swt_slo_ses_sun_tha_amr_tml_moo_swa_azi_por_rus_tur_fbf_vie_heb_cic_ven_tsw	-0.919905612562559	-2.22681013330952	0.0283737225986753
527	anl_pol_bam_hin_gam_hau_mlt_ita_azi_uzb_ses_jav_dgb_scr_ctl_bsq_slo_wly_tsw_mnd_rom_spa_cic_arw_yor_ger_hun_moo_igb_fin_krd_sid_geo_pan_mol_guj_urd_amh_amr_lat_est_fbf_mao_bos_mly_jpn_knd_kor_rus_fre_ven_alb_sun_ben_heb_tag_cnt_ukr_bem_glc_tig_por_afr_nor_bul_qcu_cze_grk_prs_ewe_sod_mcd_aeg_lit_ind_svk_xho_eng_swa_bat_tha_owc_tml_lda_akn_aze_swe_dut_tur_dyu_vie_chh_tsn_swt_zul	0.501019896564711	1.18090871043878	0.24065030651372
528	gam_ger_igb_lit_mlt_sid_amr_krd_azi_tur_bem_mao_ses_nor_mol_bsq_rus_wly_yor_cnt_pan_ukr_ewe_ita_lda_urd_est_akn_moo_hun_rom_anl_geo_ctl_glc_slo_afr_chh_owc_eng_fin_zul_tag_grk_mly_jpn_tml_kor_mcd_prs_bam_cze_ind_scr_amh_sun_mnd_fre_ven_ben_tig_bos_spa_por_alb_qcu_guj_hin_bul_cic_hau_arw_aeg_svk_jav_swe_swt_pol_dgb_bat_tha_heb_knd_tsn_dyu_uzb_lat_dut_aze_tsw_vie_sod_fbf_swa_xho	-0.515984797695701	-1.23033695535647	0.22167393918126
529	chh_spa_ven_swe_amr_anl_tig_svk_uzb_aze_ses_bat_ewe_mcd_bul_bsq_cze_sod_tsw_mnd_pol_ger_tsn_urd_lda_lit_est_cic_bam_fin_mol_owc_geo_alb_dut_rom_ukr_amh_heb_hin_hun_igb_ind_guj_jav_jpn_tml_kor_grk_prs_swa_glc_tag_krd_mlt_mao_cnt_scr_moo_bos_wly_lat_ita_rus_nor_qcu_pan_afr_ben_dyu_sid_ctl_hau_eng_sun_slo_xho_fre_swt_mly_tha_aeg_knd_zul_bem_tur_arw_por_azi_yor_vie_gam_fbf_dgb_akn	-0.581603772685059	-1.38825288369711	0.168376572314419
530	amr_bul_tsn_mol_wly_mlt_sod_ben_azi_aze_zul_bat_ewe_nor_lat_bsq_pol_gam_yor_cnt_alb_glc_tsw_svk_ven_rom_est_swa_bem_fin_por_hau_geo_swe_prs_rus_eng_aeg_chh_krd_hun_akn_mao_slo_mly_jpn_knd_kor_ctl_lit_xho_ita_jav_afr_tig_ind_mnd_arw_moo_ger_anl_urd_bos_mcd_guj_qcu_dut_hin_scr_lda_owc_ukr_amh_cze_tag_fre_ses_pan_dyu_sun_tha_sid_tml_cic_dgb_tur_spa_grk_uzb_fbf_vie_heb_igb_swt_bam	0.00629570762988543	0.0148440829367568	0.988188368825642
531	hau_urd_igb_krd_chh_wly_mlt_ben_aze_tur_tsw_jav_lda_rom_ukr_bsq_bul_heb_dyu_mnd_ctl_glc_tsn_slo_zul_grk_hun_xho_dgb_fin_swe_aeg_geo_lit_arw_rus_mol_anl_tig_por_est_ewe_sun_ger_mly_jpn_knd_kor_afr_mcd_swa_fre_ind_cze_amh_bat_cnt_hin_fbf_nor_sod_eng_prs_alb_lat_qcu_bos_pol_svk_bam_gam_pan_sid_scr_tag_ita_swt_dut_moo_mao_tha_owc_tml_bem_akn_uzb_spa_guj_azi_ses_vie_amr_ven_yor_cic	-0.802445647319937	-1.93183453803397	0.0564240568249217
532	tig_lat_zul_afr_sid_chh_amh_svk_azi_tur_dyu_mao_xho_por_ukr_bsq_bos_heb_yor_mnd_glc_mcd_moo_cze_akn_ita_est_ses_tsw_hun_ctl_gam_geo_krd_ger_ben_pol_owc_mlt_mol_fin_dgb_jav_fre_bat_jpn_tml_kor_eng_lit_swa_urd_sun_bul_anl_tag_cnt_prs_bam_arw_hau_alb_scr_guj_nor_qcu_grk_rom_hin_fbf_wly_dut_sod_swe_ind_slo_bem_rus_tsn_mly_tha_aeg_knd_lda_ven_uzb_spa_pan_aze_cic_vie_amr_igb_swt_ewe	-0.209844445732674	-0.4953989114963	0.621487118612188
533	sid_lat_akn_nor_aeg_mlt_amh_bos_azi_uzb_bem_tag_tsn_dut_grk_bsq_eng_owc_dgb_cnt_arw_spa_xho_ctl_lda_cze_est_zul_ven_hun_svk_tig_geo_lit_prs_hin_por_wly_gam_pan_fin_swa_mao_bul_bat_jpn_knd_kor_ukr_mol_fbf_ben_ind_rus_hau_mly_mnd_ger_igb_glc_sod_swe_slo_fre_krd_qcu_rom_pol_mcd_yor_heb_alb_amr_urd_jav_ita_swt_afr_bam_sun_tha_anl_tml_ses_ewe_tur_scr_guj_aze_tsw_vie_chh_dyu_moo_cic	-0.150207046259248	-0.354186345937137	0.724001026242279
534	amr_eng_igb_lat_chh_mlt_tig_pan_azi_aze_swt_ind_bem_ger_glc_bsq_guj_sod_cic_cnt_urd_scr_dyu_bul_xho_swe_est_zul_akn_hun_ukr_anl_geo_afr_por_rus_mcd_sid_aeg_fre_fin_yor_tag_cze_bat_jpn_knd_kor_prs_alb_bam_mol_jav_grk_gam_sun_mnd_krd_dgb_hin_heb_ctl_ben_spa_svk_qcu_pol_nor_bos_ewe_wly_ita_hau_arw_mly_rom_swa_dut_fbf_mao_tha_amh_tml_tsn_tsw_tur_lit_slo_uzb_ses_vie_owc_moo_ven_lda	-0.118170263829221	-0.278699156449326	0.781094475856089
535	gam_pan_bam_ukr_mlt_amr_amh_urd_tur_aze_ses_tag_xho_swe_arw_bsq_spa_owc_lda_mnd_lit_ctl_cic_cze_tsw_por_fin_tsn_ven_hun_lat_heb_geo_rus_hin_glc_alb_sod_sid_ben_est_yor_sun_dut_bat_jpn_tml_kor_bos_mol_swt_eng_ind_svk_tig_jav_cnt_nor_zul_slo_hau_afr_pol_scr_ger_qcu_ita_grk_fre_dgb_chh_krd_aeg_rom_mao_mcd_akn_guj_swa_mly_tha_anl_knd_moo_ewe_uzb_bul_prs_azi_bem_vie_wly_fbf_igb_dyu	-0.00547710589164589	-0.0128989221157372	0.989736065458062
536	hau_por_dyu_guj_heb_chh_sod_rus_aze_tur_lda_bat_igb_prs_hin_bsq_slo_wly_fbf_cnt_ukr_lit_moo_lat_swt_swe_fin_akn_tsn_est_ben_amh_geo_arw_svk_glc_spa_mlt_gam_fre_hun_swa_tag_krd_ind_jpn_tml_kor_mol_ita_cic_bul_mao_scr_tig_jav_mnd_ctl_yor_eng_sid_pan_urd_cze_mcd_qcu_ger_rom_alb_ewe_owc_nor_amr_dut_sun_afr_ven_bos_dgb_mly_tha_anl_knd_ses_bem_azi_pol_grk_uzb_tsw_vie_aeg_zul_xho_bam	-0.151198641804885	-0.35679950738749	0.722050191494958
537	sod_mol_igb_krd_wly_heb_owc_lat_aze_azi_moo_sun_swt_arw_afr_bsq_prs_hau_yor_mnd_spa_slo_lda_fre_zul_por_hun_bam_dyu_fin_urd_anl_geo_ger_glc_nor_ukr_amr_sid_eng_est_ses_bat_swe_tag_jpn_tml_kor_cze_rom_dgb_ita_ind_dut_aeg_mly_cnt_ctl_ven_svk_amh_lit_bul_ben_hin_qcu_guj_rus_mcd_swa_mlt_bos_tig_pan_mao_alb_xho_scr_akn_jav_tha_gam_knd_tsn_cic_uzb_grk_pol_tur_tsw_vie_chh_fbf_ewe_bem	-0.335050835457939	-0.793852208963666	0.429302398684068
538	amh_dut_dyu_bul_chh_sod_gam_afr_uzb_tur_dgb_mly_igb_guj_alb_bsq_swe_tig_swt_mnd_krd_ger_ven_ctl_xho_por_fin_moo_zul_hun_bos_sid_geo_scr_ita_ben_urd_owc_mlt_cze_est_cic_bat_spa_jav_jpn_tml_kor_mol_lat_tsn_rom_ind_eng_anl_sun_cnt_fre_ses_svk_amr_grk_prs_pol_nor_qcu_slo_glc_hin_yor_hau_mcd_aeg_arw_mao_lit_ewe_ukr_lda_tag_tha_wly_knd_tsw_swa_azi_pan_rus_aze_fbf_vie_heb_akn_bem_bam	0.350432649109717	0.826134352160133	0.410842279727566
539	amh_pol_moo_slo_amr_hau_heb_dut_azi_aze_swa_tag_cic_fre_guj_bsq_grk_mlt_swt_mnd_afr_alb_ven_eng_bam_urd_est_yor_tsn_fin_krd_anl_geo_lit_ben_rom_hin_owc_sid_spa_hun_dyu_ind_cze_bat_jpn_knd_kor_ctl_ger_fbf_rus_mao_pan_wly_mly_cnt_ita_lda_bul_gam_glc_scr_prs_lat_qcu_swe_nor_mcd_ses_chh_bos_aeg_mol_jav_por_akn_arw_igb_sun_tha_sod_tml_xho_bem_tur_ukr_svk_uzb_ewe_vie_tig_tsw_zul_dgb	0.0680771019126171	0.16019814488996	0.873072434291549
540	amh_ctl_ewe_ben_tig_hau_owc_guj_tur_aze_dgb_jav_dyu_prs_krd_bsq_afr_chh_xho_cnt_grk_glc_ses_mol_lda_alb_fin_tsn_tsw_hun_ukr_anl_geo_spa_fre_eng_arw_sod_heb_bos_est_ven_bat_urd_mly_jpn_tml_kor_nor_slo_akn_ger_sun_por_sid_tag_mnd_rom_fbf_hin_aeg_cze_svk_bul_lit_qcu_mcd_lat_scr_bam_mlt_dut_gam_ita_mao_rus_zul_pol_cic_ind_tha_amr_knd_bem_swt_uzb_swe_pan_azi_moo_vie_wly_igb_swa_yor	-0.401236868181708	-0.953676728336709	0.342719536760738
541	heb_eng_dgb_swe_amr_chh_amh_ukr_tur_azi_fbf_sun_tsn_slo_lit_bsq_krd_gam_swa_cnt_rus_spa_ven_urd_swt_bul_hun_igb_dyu_est_afr_owc_geo_arw_nor_mcd_lat_anl_hau_fre_fin_yor_mly_glc_tag_jpn_tml_kor_svk_guj_bem_por_jav_alb_wly_mao_mnd_pol_cic_grk_mlt_ita_prs_rom_ben_qcu_scr_mol_hin_moo_tig_cze_sod_pan_ind_ger_xho_bos_tsw_bat_tha_sid_knd_bam_ses_aze_dut_ctl_uzb_zul_vie_aeg_lda_akn_ewe	0.0239467118840555	0.0564324859181255	0.955118344232853
542	tig_afr_dgb_prs_heb_amh_wly_lit_tur_uzb_zul_mao_igb_ukr_urd_bsq_lat_aeg_cic_cnt_por_eng_akn_guj_fbf_slo_hun_ven_swa_est_ger_sod_geo_dut_ben_pan_rom_amr_owc_alb_fin_bam_tag_swe_ind_jpn_knd_kor_ita_cze_bem_mcd_jav_spa_chh_bat_mnd_scr_tsn_mol_gam_hin_arw_rus_fre_qcu_bul_pol_svk_ewe_sid_bos_mlt_krd_sun_glc_moo_nor_ses_mly_tha_hau_tml_yor_tsw_azi_ctl_grk_aze_dyu_vie_anl_swt_xho_lda	-0.463223379951126	-1.1002905228554	0.274045445879515
543	heb_grk_igb_ukr_mlt_amh_owc_hin_azi_tur_zul_mly_fbf_dut_ctl_bsq_afr_wly_moo_cnt_por_swe_akn_bul_dyu_ben_est_yor_tsw_hun_nor_tig_geo_rom_spa_lit_prs_amr_sod_pol_fin_ven_bat_alb_ind_jpn_tml_kor_krd_bos_ewe_urd_jav_mcd_aeg_sun_mnd_rus_tsn_guj_chh_arw_slo_svk_mol_qcu_glc_ger_lat_xho_sid_eng_gam_ita_mao_scr_lda_pan_cic_tag_tha_anl_knd_bam_swt_aze_cze_fre_uzb_ses_vie_hau_bem_swa_dgb	-0.30598108000214	-0.723916314427571	0.470934199608399
544	sod_por_xho_glc_hau_anl_wly_ger_azi_uzb_cic_ind_moo_grk_prs_bsq_mcd_amr_ses_cnt_cze_spa_tsn_svk_swt_swe_hun_fbf_lda_est_afr_sid_geo_slo_ctl_guj_pan_owc_chh_urd_fin_ewe_sun_pol_bat_jpn_knd_kor_bul_krd_dyu_lit_tag_ukr_heb_mao_mnd_rom_bem_dut_aeg_ben_ita_rus_lat_qcu_eng_fre_scr_akn_amh_hin_gam_mol_mly_nor_dgb_bos_zul_jav_tha_tig_tml_tsw_ven_aze_alb_arw_tur_igb_vie_mlt_bam_yor_swa	0.114625439278114	0.2699191145394	0.787820517432589
545	heb_afr_igb_ukr_hau_amh_mlt_fre_tur_uzb_yor_mao_dgb_pol_spa_bsq_nor_sid_ses_cnt_ita_slo_tsw_glc_bam_bul_hun_tsn_dyu_est_ctl_wly_geo_swe_mol_lat_bos_owc_gam_urd_fin_xho_sun_arw_mly_jpn_knd_kor_guj_scr_bem_prs_tag_lit_chh_ind_mnd_grk_swt_por_sod_alb_mcd_hin_ben_qcu_rus_ger_svk_ven_amr_eng_aeg_dut_bat_cze_akn_krd_ewe_jav_tha_tig_tml_swa_lda_azi_rom_pan_aze_moo_vie_anl_zul_fbf_cic	-0.256661494053449	-0.606660742499754	0.545554215657932
546	sod_rus_swt_guj_amh_aeg_tig_nor_tur_aze_moo_sun_dyu_bos_glc_bsq_lit_owc_fbf_mnd_spa_por_bam_ukr_ses_alb_est_igb_dgb_fin_svk_heb_geo_rom_bul_ben_pol_sid_amr_mcd_hun_tsn_jav_arw_mly_jpn_tml_kor_pan_ita_lda_grk_bat_afr_anl_mao_cnt_ctl_ven_lat_gam_ger_mol_fre_dut_qcu_scr_urd_prs_bem_wly_krd_chh_hin_tag_cze_swa_swe_ewe_ind_tha_mlt_knd_akn_xho_uzb_eng_slo_azi_zul_vie_hau_tsw_yor_cic	-0.231354452256669	-0.546252395035302	0.586200551574295
547	aeg_ben_bem_por_mlt_owc_anl_rom_uzb_tur_zul_mao_cic_slo_bul_bsq_ctl_amh_igb_cnt_eng_nor_ven_afr_tsn_krd_fin_tsw_xho_est_bos_heb_geo_mol_fre_ita_lat_chh_wly_glc_hun_dgb_tag_guj_ind_jpn_knd_kor_dut_arw_fbf_urd_sun_alb_tig_bat_mnd_pan_lda_prs_hau_scr_lit_ger_mcd_qcu_grk_ukr_swe_dyu_gam_spa_sod_cze_jav_svk_ses_hin_swt_mly_tha_amr_tml_akn_ewe_aze_pol_rus_azi_yor_vie_sid_moo_swa_bam	-0.489705300978071	-1.1635383243773	0.247587733668102
548	chh_slo_yor_afr_amh_wly_heb_lat_uzb_aze_xho_sun_bam_swe_bul_bsq_lit_tig_tsw_mnd_pan_mcd_moo_cze_ven_ctl_fin_zul_dyu_est_mol_aeg_geo_hin_pol_scr_fre_anl_gam_ukr_hun_akn_mly_guj_ind_jpn_knd_kor_krd_ben_lda_urd_mao_prs_amr_jav_cnt_nor_fbf_arw_owc_alb_rus_rom_dut_qcu_ger_por_spa_swa_hau_grk_sid_svk_tag_bos_ewe_ita_cic_bat_tha_sod_tml_bem_dgb_tur_eng_glc_azi_tsn_vie_mlt_ses_igb_swt	0.0461418998735201	0.108685251578601	0.913686296526107
549	mlt_bos_xho_lit_sid_amh_chh_rus_uzb_aze_fbf_bat_swt_alb_dut_bsq_swe_heb_yor_mnd_lat_eng_dyu_por_tsw_slo_est_swa_ven_hun_urd_hau_geo_guj_pan_scr_ger_sod_owc_rom_fin_bam_jav_grk_ind_jpn_knd_kor_spa_ctl_bem_prs_tag_krd_anl_mly_cnt_afr_akn_glc_tig_ben_svk_nor_mol_qcu_pol_fre_ita_ses_gam_bul_amr_hin_sun_ukr_lda_cze_ewe_mao_tha_wly_tml_cic_igb_azi_arw_mcd_tur_moo_vie_aeg_zul_tsn_dgb	-0.435174227555814	-1.0350094745892	0.303348337438929
550	amh_ukr_dgb_arw_wly_owc_heb_ben_azi_tur_moo_ind_ses_eng_slo_bsq_pan_chh_swa_cnt_urd_pol_swt_krd_ewe_spa_fin_igb_bem_est_bos_gam_geo_fre_nor_prs_cze_aeg_anl_grk_hun_bam_bat_rus_mly_jpn_knd_kor_ita_mol_tsw_hin_mao_glc_amr_tag_mnd_lit_tsn_swe_mlt_scr_dut_por_guj_qcu_ger_rom_svk_cic_sod_alb_hau_lat_jav_afr_dyu_bul_yor_sun_tha_sid_tml_xho_lda_aze_mcd_ctl_uzb_zul_vie_tig_akn_fbf_ven	-0.164666685843669	-0.388633957077013	0.698435248924747
551	gam_fre_bem_rus_anl_chh_aeg_bos_aze_azi_ewe_mao_bam_pan_urd_bsq_lit_owc_ses_cnt_slo_alb_igb_arw_moo_ita_hun_dgb_cic_fin_ger_sid_geo_prs_bul_afr_spa_amr_mlt_swe_est_tsw_sun_hin_bat_jpn_tml_kor_krd_cze_swa_scr_tag_svk_wly_mly_mnd_por_tsn_grk_hau_ukr_eng_nor_ben_qcu_guj_rom_mol_swt_tig_lat_heb_glc_jav_ctl_lda_dut_xho_ind_tha_amh_knd_ven_akn_uzb_pol_mcd_tur_zul_vie_sod_yor_fbf_dyu	0.296385601225635	0.698361015166838	0.486694063501074
552	hau_krd_akn_afr_sid_wly_anl_grk_uzb_tur_ewe_sun_bam_ger_mcd_bsq_hin_sod_tsw_mnd_mol_ctl_igb_pan_xho_bul_fin_ven_dyu_hun_cze_amr_geo_pol_fre_swe_rom_chh_mlt_nor_est_dgb_jav_ita_mly_jpn_knd_kor_arw_spa_cic_svk_bat_ben_amh_mao_cnt_ukr_ses_lat_aeg_urd_glc_dut_slo_qcu_lit_rus_bos_zul_gam_guj_tig_scr_tag_alb_fbf_por_yor_ind_tha_owc_tml_lda_swa_aze_prs_eng_azi_moo_vie_heb_tsn_swt_bem	-0.0802055537930656	-0.189262403552829	0.850299600319265
553	owc_ukr_ewe_glc_sid_heb_hau_ben_uzb_tur_tsw_ind_bam_pol_ita_bsq_spa_aeg_dgb_mnd_krd_rus_ven_guj_moo_nor_est_lda_yor_hun_svk_tig_geo_bul_ctl_prs_lat_chh_amr_por_fin_bem_tag_dut_mao_jpn_knd_kor_rom_cze_cic_eng_mly_arw_gam_bat_cnt_pan_zul_ger_sod_mcd_fre_mol_scr_qcu_bos_slo_alb_dyu_anl_grk_amh_swe_sun_hin_akn_urd_tsn_jav_tha_wly_tml_swt_igb_azi_lit_afr_aze_ses_vie_mlt_swa_xho_fbf	-0.334601465539979	-0.791791577758791	0.430497150927214
554	gam_lit_dgb_dut_wly_amr_owc_prs_tur_aze_swa_ind_moo_mcd_ger_bsq_cze_tig_fbf_mnd_hin_ben_lda_scr_tsn_afr_est_cic_bem_fin_rus_amh_geo_nor_ita_slo_alb_hau_chh_ukr_hun_ses_tag_krd_sun_jpn_knd_kor_pan_ctl_swt_svk_mly_bul_sid_bat_cnt_arw_tsw_urd_mlt_lat_spa_glc_grk_qcu_rom_fre_pol_bam_heb_swe_sod_por_jav_bos_akn_guj_xho_mao_tha_aeg_tml_igb_ewe_azi_mol_eng_uzb_ven_vie_anl_yor_dyu_zul	-0.368206499645089	-0.873211965889995	0.384796670668103
555	mlt_ukr_fbf_grk_owc_chh_sid_por_aze_tur_ses_ind_dgb_glc_pol_bsq_eng_tig_yor_mnd_bul_cze_tsn_arw_zul_pan_hun_ewe_dyu_est_fre_amr_geo_nor_ctl_mcd_dut_aeg_gam_prs_fin_bam_jav_ben_sun_jpn_knd_kor_mol_alb_tsw_krd_bat_bos_hau_tag_cnt_guj_swa_ger_wly_rom_urd_hin_rus_qcu_slo_lat_svk_bem_heb_ita_amh_afr_mly_scr_moo_swe_lda_mao_tha_sod_tml_xho_swt_uzb_spa_lit_azi_akn_vie_anl_igb_cic_ven	-0.626500659822917	-1.49930655231704	0.137181182156434
556	gam_lat_xho_bos_sid_owc_chh_guj_tur_uzb_bem_mao_dyu_mcd_ukr_bsq_pol_sod_dgb_mnd_lit_ctl_bam_nor_moo_ita_hun_ewe_fbf_fin_bul_amh_geo_dut_prs_alb_mol_heb_wly_ben_est_swa_tag_por_ind_jpn_tml_kor_grk_spa_igb_rom_jav_fre_tig_mly_cnt_cze_lda_arw_mlt_hin_afr_urd_eng_qcu_slo_ger_swe_tsn_aeg_pan_amr_rus_sun_krd_zul_scr_yor_bat_tha_anl_knd_cic_ses_aze_glc_svk_azi_ven_vie_hau_swt_tsw_akn	0.334885846695374	0.78994909242363	0.431567081090042
557	owc_scr_bam_swe_aeg_amh_sod_por_tur_uzb_ven_tag_akn_nor_spa_bsq_ukr_heb_tsw_mnd_glc_rus_ewe_svk_dgb_cze_fin_xho_dyu_est_rom_tig_geo_bul_eng_arw_ita_gam_hau_afr_hun_yor_jav_prs_bat_jpn_knd_kor_mcd_urd_tsn_slo_sun_fre_sid_ind_cnt_hin_moo_guj_wly_grk_lit_dut_ben_qcu_pan_ger_bos_fbf_chh_alb_amr_mol_mao_krd_ses_lat_igb_mly_tha_anl_tml_bem_swa_aze_ctl_pol_azi_cic_vie_mlt_lda_zul_swt	0.12266153006952	0.28845811860436	0.773638023835232
558	chh_por_cic_pol_hau_mlt_amh_urd_aze_tur_swt_ind_ewe_ger_svk_bsq_bos_sid_xho_cnt_rom_afr_bam_krd_fbf_slo_est_lda_ven_hun_alb_tig_geo_dut_nor_lit_ita_heb_anl_arw_fin_ses_jav_eng_tag_jpn_knd_kor_mol_lat_tsw_cze_mao_fre_amr_bat_mnd_bul_moo_hin_gam_swe_grk_guj_ctl_qcu_glc_ukr_rus_igb_aeg_mcd_wly_spa_mly_pan_bem_prs_yor_sun_tha_owc_tml_tsn_dgb_azi_scr_ben_uzb_akn_vie_sod_swa_dyu_zul	0.199106442169886	0.4693725154319	0.639901979238576
559	wly_cze_dyu_arw_amr_amh_owc_ukr_uzb_aze_xho_tag_ven_ger_ben_bsq_por_heb_ewe_cnt_mol_krd_fbf_eng_lda_spa_hun_tsw_bam_est_bul_mlt_geo_slo_lit_afr_guj_anl_sid_prs_fin_bem_mao_nor_jav_jpn_knd_kor_lat_rom_dgb_ctl_mly_grk_aeg_bat_mnd_rus_swt_alb_hau_scr_hin_mcd_dut_qcu_pan_fre_glc_swa_sod_pol_chh_ita_ind_svk_akn_urd_zul_sun_tha_gam_tml_tsn_moo_azi_bos_swe_tur_cic_vie_tig_ses_igb_yor	-0.0711803098127353	-0.167772833016473	0.867126295149841
560	amr_hin_fbf_por_aeg_owc_sid_nor_tur_aze_ewe_mao_akn_bos_lit_bsq_slo_hau_ven_cnt_afr_pan_tsw_guj_swt_fre_fin_swa_zul_hun_eng_mlt_geo_ukr_scr_dut_glc_amh_anl_prs_est_dgb_bat_rus_mly_jpn_tml_kor_ger_urd_yor_mcd_sun_mol_heb_jav_mnd_pol_bem_arw_chh_spa_svk_ita_krd_qcu_grk_ben_ctl_tsn_gam_swe_sod_cze_ind_alb_moo_lat_cic_tag_tha_wly_knd_dyu_bam_azi_rom_bul_uzb_ses_vie_tig_xho_lda_igb	-0.0906832500112181	-0.213651380895237	0.83128662506627
561	tig_glc_ewe_ita_anl_amr_wly_bul_tur_aze_yor_sun_dyu_grk_guj_bsq_cze_chh_igb_mnd_pan_urd_swa_alb_bem_krd_fin_ses_bam_est_ger_heb_geo_ben_lat_svk_hin_owc_hau_ukr_hun_lda_ind_swe_mly_jpn_tml_kor_ctl_pol_moo_dut_tag_por_sod_jav_cnt_slo_dgb_nor_amh_prs_arw_lit_rom_qcu_mcd_scr_eng_akn_mlt_bos_sid_rus_mao_afr_fbf_mol_swt_bat_tha_gam_knd_tsw_zul_uzb_spa_fre_azi_tsn_vie_aeg_xho_ven_cic	-0.274229821959231	-0.64935730013443	0.517708009230205
562	wly_glc_akn_ger_sid_chh_amh_scr_uzb_azi_yor_sun_fbf_pol_afr_bsq_ita_gam_ewe_cnt_lat_fre_tsw_guj_xho_ukr_est_swa_dyu_hun_urd_anl_geo_pan_cze_slo_rus_tig_sod_bul_fin_igb_mao_hin_jav_jpn_knd_kor_dut_mcd_ses_swe_bat_bos_heb_ind_mnd_nor_moo_alb_aeg_svk_prs_por_grk_qcu_krd_arw_ctl_bem_owc_spa_hau_ben_tag_lit_zul_eng_ven_mly_tha_amr_tml_cic_lda_tur_mol_rom_aze_dgb_vie_mlt_tsn_swt_bam	-0.0135873092398243	-0.032035957210988	0.974512029780271
563	sid_ger_dgb_pan_aeg_heb_wly_mcd_uzb_azi_xho_tag_tsn_alb_prs_bsq_spa_owc_dyu_cnt_fre_ctl_swa_por_zul_urd_hun_akn_bem_est_scr_tig_geo_ben_rom_pol_ukr_hau_gam_svk_fin_lda_jav_hin_mly_jpn_tml_kor_bul_dut_yor_bos_mao_mol_amh_sun_mnd_swe_swt_lit_amr_eng_lat_arw_nor_qcu_guj_glc_ita_cic_mlt_rus_chh_slo_ind_cze_igb_afr_bam_bat_tha_sod_knd_ewe_ses_aze_krd_grk_tur_moo_vie_anl_fbf_ven_tsw	0.343922268759604	0.810211074511333	0.419887248904138
564	gam_bos_tsw_ita_owc_anl_amr_glc_uzb_azi_moo_tag_igb_pol_hin_bsq_guj_chh_ses_cnt_ben_lit_dgb_svk_bem_eng_hun_yor_fbf_est_ger_heb_geo_lat_fre_grk_prs_wly_mlt_pan_fin_lda_bat_mol_jav_jpn_knd_kor_dut_nor_cic_swe_ind_ctl_sod_mly_mnd_urd_bam_scr_hau_rom_ukr_bul_arw_qcu_cze_spa_mcd_zul_sid_por_aeg_rus_sun_slo_ewe_alb_swa_mao_tha_tig_tml_akn_ven_tur_afr_krd_aze_xho_vie_amh_swt_dyu_tsn	-0.430193499441086	-1.02275714410183	0.309075769660873
565	wly_ukr_swa_mol_sid_gam_aeg_alb_tur_azi_zul_bat_bam_pol_bos_bsq_por_hau_ewe_cnt_lit_eng_lda_bul_tsw_rus_fin_bem_cic_hun_hin_amr_geo_slo_scr_lat_arw_mlt_chh_krd_est_igb_ind_rom_mao_jpn_knd_kor_ita_grk_swt_glc_jav_pan_owc_tag_mnd_afr_dyu_fre_anl_ctl_dut_swe_urd_qcu_ben_svk_prs_tsn_tig_spa_amh_guj_mly_nor_ses_cze_akn_sun_tha_heb_tml_yor_ven_aze_mcd_ger_uzb_dgb_vie_sod_moo_fbf_xho	-0.282150762572526	-0.667159015652719	0.506322572558997
566	chh_arw_ses_afr_sid_wly_tig_krd_aze_azi_moo_mly_akn_urd_guj_bsq_mol_heb_igb_mnd_prs_bul_yor_rus_zul_ukr_fin_swa_bam_est_glc_hau_geo_rom_lit_bos_fre_anl_owc_scr_hun_ewe_bat_pol_mao_jpn_tml_kor_ben_grk_tsw_spa_sun_mcd_sod_jav_cnt_ger_ven_slo_aeg_ita_ctl_eng_por_qcu_swe_dut_hin_bem_mlt_alb_amh_nor_ind_pan_xho_cze_cic_tag_tha_gam_knd_dgb_lda_uzb_lat_svk_tur_fbf_vie_amr_tsn_swt_dyu	0.00502015613327029	0.0118543655918922	0.990567199232727
567	chh_spa_bem_cze_sid_wly_tig_prs_azi_aze_igb_ind_zul_ctl_alb_bsq_afr_anl_swa_mnd_fre_slo_yor_krd_moo_ger_fin_dgb_ses_est_bos_hau_geo_mol_grk_pol_swe_amr_amh_mcd_hun_ewe_bat_bul_tag_jpn_knd_kor_hin_ben_lda_rus_mao_nor_sod_mly_cnt_pan_swt_por_heb_ukr_eng_lat_arw_qcu_guj_ita_svk_tsn_mlt_lit_aeg_urd_jav_scr_tsw_rom_cic_sun_tha_owc_tml_xho_akn_uzb_glc_dut_tur_dyu_vie_gam_fbf_ven_bam	0.568650236592004	1.34714993523852	0.181205261071793
568	mlt_grk_bem_eng_anl_amr_sod_rus_tur_uzb_swa_ind_igb_pan_mol_bsq_scr_aeg_dgb_mnd_nor_cze_ses_lit_xho_bul_fin_ven_zul_hun_guj_sid_geo_lat_prs_bos_ger_chh_gam_rom_est_dyu_jav_hin_sun_jpn_tml_kor_glc_por_yor_fre_mly_swe_wly_bat_cnt_spa_fbf_arw_amh_pol_dut_svk_ctl_qcu_slo_alb_urd_ewe_heb_ita_owc_krd_tag_afr_cic_ukr_bam_mao_tha_hau_knd_tsn_lda_azi_ben_mcd_aze_moo_vie_tig_tsw_akn_swt	0.209528908979732	0.493486845605252	0.62283201307222
569	mlt_lit_cic_alb_sod_owc_wly_arw_aze_tur_dgb_bat_moo_nor_scr_bsq_krd_gam_yor_mnd_ukr_pol_bam_svk_akn_bul_est_lda_ven_fin_swe_hau_geo_rus_mol_rom_bos_amh_heb_dut_hun_zul_jav_hin_tag_jpn_knd_kor_slo_cze_swt_prs_sun_ctl_chh_ind_cnt_eng_tsn_ben_sid_mcd_por_guj_pan_qcu_ita_glc_fre_bem_amr_afr_anl_urd_mao_ger_dyu_spa_ewe_mly_tha_aeg_tml_tsw_igb_azi_grk_lat_uzb_xho_vie_tig_ses_fbf_swa	-0.368488322041815	-0.872788101004724	0.385026501353035
570	mlt_rus_dyu_nor_amh_amr_sod_grk_azi_aze_swt_ind_fbf_spa_rom_bsq_slo_gam_bem_cnt_mcd_prs_ven_eng_akn_urd_fin_tsn_moo_hun_afr_heb_geo_guj_mol_por_pan_aeg_sid_lit_est_tsw_jav_bul_mly_jpn_tml_kor_bos_svk_cic_cze_mao_ctl_anl_sun_mnd_alb_swa_hin_chh_krd_ukr_ita_dut_qcu_glc_arw_scr_yor_tig_swe_hau_pol_tag_lat_lda_fre_bam_bat_tha_wly_knd_xho_dgb_uzb_ger_ben_tur_igb_vie_owc_zul_ewe_ses	-0.489817180683637	-1.16532394654491	0.246868094257933
571	hau_nor_ewe_mol_owc_amh_sid_eng_tur_uzb_lda_tag_cic_slo_dut_bsq_hin_aeg_bam_mnd_ger_prs_ses_ben_ven_por_est_xho_igb_fin_lat_gam_geo_svk_pan_ctl_mcd_heb_anl_spa_hun_yor_bat_alb_mly_jpn_knd_kor_scr_grk_tsn_guj_sun_rus_tig_mao_cnt_lit_moo_afr_sod_krd_bul_arw_cze_qcu_ukr_fre_ita_swa_wly_pol_amr_urd_ind_rom_zul_bos_dyu_jav_tha_mlt_tml_tsw_fbf_aze_swe_glc_azi_bem_vie_chh_dgb_akn_swt	-0.515157639313636	-1.2268017197051	0.222993921661905
572	chh_ctl_ven_eng_anl_owc_aeg_cze_azi_aze_zul_sun_moo_mcd_ita_bsq_alb_heb_ses_cnt_dut_ukr_dyu_slo_igb_afr_est_ewe_lda_fin_pol_hau_geo_fre_urd_lit_pan_wly_gam_swe_hun_tsw_jav_lat_bat_jpn_knd_kor_arw_bul_swa_glc_mly_rus_sid_tag_mnd_scr_bem_krd_sod_ben_por_hin_guj_qcu_svk_mol_spa_swt_amh_ger_mlt_rom_mao_bos_fbf_grk_yor_ind_tha_amr_tml_xho_akn_tur_nor_prs_uzb_tsn_vie_tig_bam_dgb_cic	0.0971256442844607	0.228696077867776	0.819607283064479
573	amr_pan_tsw_lat_tig_hau_heb_ukr_aze_azi_zul_mao_lda_rom_ger_bsq_ita_anl_bem_mnd_svk_lit_akn_urd_yor_arw_fin_cic_bam_est_pol_gam_geo_dut_prs_fre_nor_chh_amh_por_hun_tsn_ind_krd_tag_jpn_tml_kor_rus_eng_dgb_bul_sun_scr_owc_bat_cnt_mcd_ven_bos_aeg_grk_spa_ctl_afr_qcu_alb_slo_ben_moo_mlt_guj_sod_cze_jav_mol_swt_hin_ewe_mly_tha_wly_knd_swa_ses_tur_swe_glc_uzb_xho_vie_sid_igb_fbf_dyu	0.0463818488386958	0.109248903766904	0.913240457695203
574	aeg_pan_zul_ita_hau_heb_sod_slo_uzb_aze_bam_mao_bem_guj_glc_bsq_cze_amh_moo_mnd_mcd_por_swa_grk_cic_prs_est_swt_dgb_fin_nor_tig_geo_ben_afr_svk_hin_amr_wly_rus_hun_ven_mly_dut_bat_jpn_tml_kor_scr_fre_dyu_lit_tag_ger_owc_ind_cnt_arw_tsn_eng_anl_lat_urd_ukr_bos_qcu_mol_alb_bul_xho_chh_pol_sid_krd_sun_ctl_yor_spa_lda_jav_tha_gam_knd_igb_tsw_azi_swe_rom_tur_akn_vie_mlt_ses_ewe_fbf	-0.553493235266201	-1.31940186572373	0.190273887362466
575	gam_urd_igb_lit_sid_chh_wly_nor_azi_aze_moo_sun_ewe_fre_swe_bsq_pol_heb_tsw_cnt_por_pan_dgb_slo_yor_bul_est_lda_ses_fin_lat_amh_geo_dut_svk_arw_cze_sod_amr_alb_hun_swa_jav_grk_ind_jpn_knd_kor_guj_eng_bem_glc_mly_spa_aeg_tag_mnd_ger_xho_scr_tig_rom_bos_ita_prs_qcu_hin_afr_ben_ven_owc_rus_mlt_ctl_bat_krd_bam_mol_zul_mao_tha_anl_tml_dyu_fbf_uzb_ukr_mcd_tur_tsn_vie_hau_akn_cic_swt	-0.216948077157993	-0.512313731362497	0.609646023618469
576	amr_mcd_swa_prs_amh_owc_sod_urd_tur_uzb_bam_sun_xho_bul_pan_bsq_ukr_anl_swt_cnt_svk_lit_zul_ctl_cic_krd_hun_tsn_moo_est_por_gam_geo_spa_scr_rom_hin_tig_wly_afr_fin_bem_bat_pol_ind_jpn_knd_kor_dut_mol_lda_ita_jav_swe_chh_tag_mnd_fre_ven_nor_heb_arw_bos_guj_eng_qcu_lat_slo_ben_dyu_sid_rus_aeg_ger_mly_alb_fbf_grk_dgb_mao_tha_hau_tml_akn_yor_aze_cze_glc_azi_ses_vie_mlt_ewe_igb_tsw	-0.690678650223647	-1.65359508987866	0.101581602320086
577	heb_hin_dgb_eng_hau_sid_sod_lit_azi_aze_zul_bat_lda_ita_spa_bsq_alb_anl_xho_mnd_prs_pol_fbf_mol_tsw_pan_est_akn_cic_fin_ben_owc_geo_arw_ctl_rom_urd_amh_amr_rus_hun_ses_tag_nor_mly_jpn_knd_kor_swe_lat_ven_ger_sun_fre_tig_ind_cnt_krd_dyu_mcd_chh_dut_por_bul_cze_qcu_svk_ukr_afr_yor_mlt_grk_gam_glc_jav_slo_moo_bos_tsn_mao_tha_wly_tml_swt_bem_tur_scr_guj_uzb_bam_vie_aeg_ewe_igb_swa	-0.254982790019253	-0.602338819404661	0.548414461999053
578	tig_por_bam_cze_anl_hau_sid_hin_aze_uzb_swt_ind_ven_mcd_pol_bsq_glc_aeg_bem_mnd_rus_swe_ewe_fre_tsw_ita_hun_ses_tsn_fin_ctl_mlt_geo_lat_mol_urd_prs_gam_wly_slo_est_zul_tag_arw_mao_jpn_knd_kor_eng_ben_igb_guj_mly_nor_amh_sun_cnt_svk_swa_spa_amr_bos_krd_afr_bul_qcu_rom_alb_grk_moo_owc_ger_sod_scr_bat_dut_cic_ukr_yor_jav_tha_heb_tml_lda_akn_tur_pan_lit_azi_dgb_vie_chh_xho_dyu_fbf	0.308076352850055	0.725126382506721	0.470195116415659
579	aeg_ctl_ewe_mol_sid_heb_tig_nor_aze_azi_fbf_jav_tsn_svk_dut_bsq_guj_hau_bem_mnd_urd_ger_akn_slo_igb_bul_hun_tsw_lda_fin_swe_owc_geo_afr_rom_scr_eng_anl_mlt_lat_est_ven_sun_ita_ind_jpn_tml_kor_cze_alb_ses_fre_mly_ukr_amr_bat_cnt_lit_zul_spa_chh_glc_bos_mcd_hin_qcu_rus_arw_ben_xho_gam_pan_sod_grk_mao_krd_moo_por_dyu_tag_tha_wly_knd_swa_cic_tur_prs_pol_uzb_swt_vie_amh_dgb_bam_yor	-1.0333795027308	-2.53099803150102	0.0130528708281434
580	aeg_ctl_swa_nor_mlt_gam_amr_dut_azi_tur_fbf_ind_akn_rom_fre_bsq_mol_sod_cic_mnd_lit_por_zul_alb_ewe_arw_est_moo_ses_hun_lat_wly_geo_bos_scr_ben_afr_heb_anl_glc_fin_bam_jav_spa_tag_jpn_tml_kor_bul_pol_ven_mcd_mly_eng_owc_sun_cnt_rus_dgb_cze_chh_krd_prs_swe_ger_qcu_urd_guj_ukr_swt_tig_svk_sid_slo_bat_grk_yor_hin_bem_mao_tha_amh_knd_tsn_lda_aze_pan_ita_uzb_dyu_vie_hau_igb_tsw_xho	-0.990478037726426	-2.41645240818632	0.0176249920552069
581	aeg_hin_swa_mcd_sid_chh_heb_ctl_uzb_azi_lda_ind_moo_glc_lat_bsq_bos_mlt_zul_cnt_arw_ukr_tsn_scr_bam_prs_est_tsw_fbf_fin_cze_wly_geo_ita_slo_rus_urd_amh_owc_swe_hun_ven_tag_ger_jav_jpn_tml_kor_guj_eng_xho_svk_sun_pan_anl_mly_mnd_lit_cic_nor_gam_mol_dut_spa_rom_qcu_por_ben_pol_yor_hau_fre_tig_alb_bat_grk_ses_afr_igb_mao_tha_sod_knd_dyu_dgb_tur_bul_krd_aze_akn_vie_amr_bem_swt_ewe	-0.761357627081038	-1.83427873275484	0.0698102408858544
582	amr_guj_cic_pan_sod_owc_gam_ita_azi_uzb_swt_ind_bam_por_slo_bsq_fre_wly_ses_cnt_ctl_arw_tsw_cze_moo_lat_est_zul_fbf_fin_ger_aeg_geo_hin_rom_mol_svk_heb_hau_grk_hun_bem_mly_dut_sun_jpn_tml_kor_mcd_bul_tsn_lit_tag_pol_amh_jav_mnd_afr_igb_prs_tig_ben_nor_alb_bos_qcu_scr_ukr_rus_swa_mlt_urd_chh_glc_bat_eng_akn_spa_dyu_mao_tha_sid_knd_yor_xho_tur_swe_krd_aze_ewe_vie_anl_dgb_ven_lda	-0.482112744204637	-1.14761303647551	0.254071974953142
583	sid_eng_xho_krd_heb_gam_amr_svk_azi_tur_fbf_bat_zul_cze_grk_bsq_swe_sod_tsw_mnd_alb_nor_swa_arw_ses_ger_hun_tsn_yor_fin_dut_wly_geo_fre_pol_hin_ctl_aeg_owc_lit_est_akn_jav_pan_sun_jpn_knd_kor_scr_por_bam_glc_mly_mcd_chh_ind_cnt_urd_igb_afr_amh_prs_ben_guj_rom_qcu_bos_rus_ukr_lda_hau_bul_mlt_lat_mao_ita_swt_mol_ven_tag_tha_tig_tml_dgb_bem_aze_spa_slo_uzb_moo_vie_anl_dyu_cic_ewe	-0.251003951859163	-0.593942951431625	0.553992267762657
584	hau_svk_swt_slo_sid_amr_wly_eng_uzb_tur_dyu_bat_cic_bul_mcd_bsq_bos_mlt_fbf_mnd_swe_scr_lda_arw_tsn_glc_fin_igb_bem_est_urd_heb_geo_pan_pol_alb_rom_gam_amh_cze_hun_akn_tag_ita_mao_jpn_knd_kor_guj_ctl_xho_rus_jav_hin_anl_ind_cnt_mol_bam_lat_tig_dut_prs_afr_spa_qcu_krd_grk_ger_ven_aeg_ukr_chh_ben_mly_por_zul_nor_dgb_sun_tha_sod_tml_ewe_yor_aze_fre_lit_azi_tsw_vie_owc_swa_moo_ses	0.249416692498397	0.587427104463944	0.558340443035883
585	owc_krd_ewe_prs_amr_aeg_hau_fre_tur_azi_ven_sun_tsw_dut_mcd_bsq_spa_heb_zul_mnd_arw_cze_moo_bos_swa_ctl_hun_tsn_akn_fin_urd_sod_geo_swe_mol_glc_ita_wly_anl_ukr_est_xho_tag_lit_mao_jpn_knd_kor_lat_hin_lda_nor_mly_alb_tig_ind_cnt_guj_yor_svk_gam_eng_rom_bul_ben_qcu_grk_afr_rus_bam_chh_por_mlt_slo_bat_scr_ses_pan_bem_jav_tha_sid_tml_igb_swt_aze_pol_ger_uzb_cic_vie_amh_fbf_dyu_dgb	-0.280901941489626	-0.664076441389997	0.508284468952781
586	amh_slo_cic_fre_sod_hau_aeg_pol_uzb_tur_zul_sun_yor_guj_ger_bsq_alb_gam_swa_mnd_ukr_spa_igb_bos_tsw_rus_est_xho_fbf_hun_prs_anl_geo_svk_bul_glc_arw_wly_owc_dut_fin_ewe_mly_mol_mao_jpn_knd_kor_swe_ben_ven_lat_jav_eng_sid_bat_cnt_pan_ses_ctl_mlt_urd_rom_afr_krd_qcu_grk_cze_mcd_moo_amr_scr_heb_hin_tag_por_lda_nor_bem_ind_tha_tig_tml_dyu_akn_azi_ita_lit_aze_dgb_vie_chh_tsn_bam_swt	-0.0583806414290672	-0.137725469212817	0.890755140930961
587	heb_ben_tsw_hin_amh_aeg_gam_dut_uzb_azi_bem_bat_lda_swe_glc_bsq_krd_mlt_yor_mnd_slo_urd_bam_ita_cic_rom_hun_fbf_tsn_fin_ger_chh_geo_guj_pol_mcd_spa_tig_sod_afr_est_swa_mly_lit_tag_jpn_tml_kor_eng_bul_swt_grk_jav_bos_amr_ind_cnt_prs_moo_ctl_sid_pan_fre_por_svk_qcu_arw_alb_rus_zul_anl_scr_owc_nor_mao_ukr_akn_mol_dgb_sun_tha_wly_knd_dyu_ewe_tur_cze_lat_aze_igb_vie_hau_ses_xho_ven	-0.423111576588088	-1.00460369564815	0.317694443050905
588	hau_scr_ses_lit_anl_sid_mlt_cze_azi_aze_tsn_sun_bam_eng_slo_bsq_ger_sod_dyu_cnt_fre_pol_dgb_dut_bem_grk_hun_lda_fbf_est_guj_amr_geo_por_afr_urd_bos_wly_amh_rom_fin_swa_mao_lat_bat_jpn_knd_kor_svk_ita_akn_swe_tag_mol_chh_ind_mnd_alb_swt_nor_heb_pan_spa_ctl_rus_qcu_mcd_hin_krd_yor_owc_bul_gam_glc_jav_prs_igb_ben_cic_mly_tha_tig_tml_moo_zul_tur_arw_ukr_uzb_ewe_vie_aeg_ven_xho_tsw	-0.518232736947505	-1.23486338877721	0.219992181130736
589	sid_afr_cic_alb_tig_aeg_mlt_rom_azi_uzb_tsn_sun_ven_mcd_hin_bsq_lit_amh_swt_cnt_ukr_nor_xho_slo_bem_swe_fin_fbf_igb_est_urd_amr_geo_spa_svk_pan_eng_owc_anl_bul_hun_yor_bat_prs_mao_jpn_knd_kor_arw_glc_akn_scr_tag_dut_gam_ind_mnd_grk_dgb_pol_heb_guj_lat_krd_ger_qcu_ita_fre_mol_moo_chh_por_hau_rus_jav_ctl_zul_ben_lda_mly_tha_sod_tml_dyu_ses_tur_cze_bos_aze_bam_vie_wly_tsw_swa_ewe	-0.826337386857669	-1.9960294533018	0.0488555124996199
590	tig_ctl_dyu_slo_anl_mlt_amh_lat_aze_tur_xho_sun_zul_ita_glc_bsq_prs_wly_akn_cnt_spa_nor_cic_pol_dgb_dut_fin_fbf_tsn_est_mol_sod_geo_svk_guj_ger_mcd_chh_owc_lit_hun_ses_tag_eng_mao_jpn_knd_kor_pan_swe_tsw_alb_bat_arw_gam_jav_mnd_cze_ewe_scr_sid_por_afr_ukr_hin_qcu_fre_bos_rom_lda_aeg_krd_heb_urd_mly_bul_bem_rus_ven_ind_tha_hau_tml_swa_moo_uzb_grk_ben_azi_yor_vie_amr_bam_swt_igb	0.770992426670726	1.83367047404822	0.0699013741334529
591	aeg_krd_dgb_svk_sid_chh_amh_bul_azi_tur_tsn_ind_cic_hin_ben_bsq_urd_tig_ewe_mnd_guj_pol_lda_bos_bam_dut_hun_tsw_swt_est_mol_hau_geo_ita_spa_ger_mcd_heb_mlt_lit_fin_akn_mao_ukr_mly_jpn_knd_kor_rus_pan_fbf_alb_sun_prs_amr_bat_cnt_scr_ses_eng_anl_glc_fre_lat_nor_qcu_afr_rom_swe_yor_wly_por_owc_arw_tag_ctl_zul_grk_moo_jav_tha_gam_tml_bem_ven_aze_cze_slo_uzb_swa_vie_sod_dyu_igb_xho	-0.354728736875276	-0.840566379586246	0.402746833763347
592	chh_ctl_fbf_urd_wly_gam_aeg_grk_tur_uzb_dgb_mao_moo_cze_bos_bsq_alb_mlt_dyu_mnd_rus_afr_yor_spa_xho_mol_fin_cic_bem_est_prs_hau_geo_pan_svk_nor_bul_tig_heb_fre_hun_tsn_jav_lit_bat_jpn_tml_kor_arw_dut_zul_rom_mly_ukr_amh_ind_cnt_ben_akn_krd_sod_mcd_ger_guj_pol_qcu_slo_por_swe_ven_amr_ita_owc_hin_sun_scr_ewe_glc_ses_tag_tha_anl_knd_tsw_swt_aze_lat_eng_azi_lda_vie_sid_igb_swa_bam	-0.408802627184871	-0.969241002302399	0.334938938976846
593	aeg_por_dgb_dut_tig_amr_sod_glc_aze_azi_cic_jav_lda_grk_krd_bsq_spa_gam_tsn_mnd_swe_eng_xho_prs_yor_alb_est_ses_swt_hun_rom_amh_geo_slo_svk_afr_ukr_anl_hau_pan_fin_zul_sun_ita_ind_jpn_tml_kor_mol_arw_bam_urd_tag_ger_mlt_bat_cnt_scr_bem_nor_sid_bos_rus_bul_fre_qcu_guj_ben_lat_ewe_chh_hin_wly_cze_mao_pol_tsw_lit_moo_mly_tha_owc_knd_fbf_igb_tur_mcd_ctl_uzb_dyu_vie_heb_ven_swa_akn	-1.17554912123005	-2.907219582712	0.00455892219446691
594	chh_afr_moo_guj_amh_hau_gam_arw_aze_uzb_lda_jav_yor_hin_bos_bsq_por_heb_fbf_mnd_grk_bul_igb_swe_zul_ger_est_ven_tsn_hun_ctl_mlt_geo_prs_rom_lat_scr_owc_anl_pan_fin_dgb_bat_glc_mly_jpn_knd_kor_lit_spa_akn_mol_tag_ita_sid_ind_cnt_alb_bem_mcd_tig_pol_nor_eng_fre_qcu_ukr_urd_rus_bam_aeg_svk_sod_ben_mao_dut_swa_cze_ses_sun_tha_wly_tml_dyu_cic_azi_slo_krd_tur_swt_vie_amr_xho_tsw_ewe	-0.267916228242299	-0.633868550136658	0.527722578392091
595	amr_rom_tsn_urd_heb_tig_owc_eng_uzb_aze_zul_mly_ven_alb_pol_bsq_bos_wly_swt_cnt_lit_pan_tsw_spa_xho_afr_hun_cic_moo_est_glc_sod_geo_mol_grk_cze_swe_amh_hau_ita_fin_fbf_mao_svk_sun_jpn_knd_kor_lat_nor_dyu_ctl_bat_por_anl_ind_mnd_scr_ses_bul_chh_ger_mcd_dut_krd_qcu_fre_arw_hin_akn_aeg_prs_sid_rus_jav_ben_lda_guj_igb_tag_tha_gam_tml_yor_dgb_tur_slo_ukr_azi_bam_vie_mlt_bem_ewe_swa	0.300371350431736	0.706960062720029	0.481358950483862
596	amr_prs_ewe_ctl_sod_aeg_owc_arw_azi_tur_cic_sun_dgb_lat_grk_bsq_bos_anl_swa_mnd_lit_scr_bem_svk_ven_urd_fin_tsw_swt_hun_slo_tig_geo_bul_mcd_mol_dut_gam_amh_ger_est_bam_jav_cze_mly_jpn_tml_kor_swe_nor_zul_pan_bat_eng_wly_mao_cnt_spa_tsn_afr_chh_glc_ukr_alb_rus_qcu_ita_hin_guj_ses_mlt_por_sid_krd_tag_ben_igb_pol_moo_ind_tha_hau_knd_xho_akn_aze_fre_rom_uzb_lda_vie_heb_dyu_fbf_yor	-0.461047855841008	-1.09376027380955	0.276885051002217
597	owc_mol_zul_alb_sod_mlt_chh_nor_azi_uzb_swt_tag_swa_pol_krd_bsq_rom_tig_ses_mnd_fre_rus_ewe_ctl_lda_guj_fin_fbf_dyu_hun_eng_amh_geo_ita_bos_cze_glc_heb_gam_mcd_est_bam_ind_por_sun_jpn_tml_kor_afr_grk_igb_swe_bat_ben_anl_jav_cnt_slo_bem_hin_wly_lit_bul_lat_ukr_qcu_urd_svk_ger_ven_sid_spa_aeg_prs_mly_scr_xho_pan_tsn_mao_tha_amr_knd_cic_dgb_tur_dut_arw_aze_yor_vie_hau_akn_moo_tsw	-0.240270202880675	-0.568209997327676	0.571261796163869
598	gam_por_dgb_dut_mlt_heb_wly_nor_uzb_tur_akn_jav_ven_urd_ben_bsq_krd_sid_fbf_cnt_lit_eng_dyu_grk_igb_scr_hun_swt_tsw_fin_mol_owc_geo_ctl_slo_svk_pan_amh_sod_prs_est_bam_mly_ita_bat_jpn_knd_kor_ger_spa_lda_rus_sun_swe_tig_tag_mnd_fre_ses_cze_hau_ukr_afr_bul_guj_qcu_arw_rom_lat_zul_amr_glc_aeg_alb_mao_bos_bem_mcd_yor_ind_tha_chh_tml_swa_cic_azi_pol_hin_aze_tsn_vie_anl_moo_xho_ewe	0.367004725122877	0.864261614075204	0.389667881416727
599	sid_mol_zul_spa_mlt_hau_sod_rus_uzb_azi_tsw_tag_ven_afr_scr_bsq_pan_anl_swt_cnt_ger_nor_yor_alb_swa_prs_fin_fbf_ses_hun_lit_gam_geo_dut_fre_urd_svk_amr_amh_rom_est_lda_jav_eng_mao_jpn_knd_kor_swe_glc_bam_ben_bat_guj_aeg_mly_mnd_ita_cic_hin_chh_lat_slo_arw_mcd_qcu_bul_cze_ctl_bem_heb_ukr_owc_krd_sun_por_xho_grk_ewe_ind_tha_wly_tml_tsn_igb_tur_pol_bos_aze_moo_vie_tig_akn_dyu_dgb	0.128383715029266	0.302007274318292	0.763320863344549
600	chh_ita_dgb_ger_owc_heb_hau_svk_aze_tur_cic_sun_bem_guj_mol_bsq_glc_sid_fbf_mnd_rus_mcd_akn_lat_moo_ukr_est_lda_xho_hun_bos_mlt_geo_cze_hin_eng_rom_tig_amr_swe_fin_dyu_bat_por_mao_jpn_knd_kor_bul_nor_ven_krd_jav_spa_gam_mly_cnt_urd_zul_pan_amh_fre_pol_ctl_alb_qcu_arw_grk_ben_yor_aeg_slo_sod_afr_tag_scr_tsn_prs_swt_ind_tha_anl_tml_igb_swa_azi_dut_lit_uzb_ses_vie_wly_bam_tsw_ewe	-0.103329269167608	-0.243529984873486	0.808131242827956
601	gam_svk_dyu_guj_amh_anl_sid_rom_uzb_tur_zul_bat_swa_prs_bul_bsq_krd_tig_bam_cnt_bos_ita_bem_urd_tsn_nor_fin_igb_dgb_est_swe_chh_geo_fre_scr_lat_spa_wly_amr_ger_hun_ewe_ind_hin_mly_jpn_knd_kor_ctl_ukr_ven_ben_sun_alb_heb_mao_mnd_grk_swt_afr_mlt_glc_dut_rus_mcd_qcu_lit_arw_pan_ses_sod_cze_owc_mol_tag_slo_yor_por_akn_jav_tha_aeg_tml_lda_fbf_aze_eng_pol_azi_xho_vie_hau_moo_cic_tsw	-0.064225722125556	-0.151344086022064	0.880032104687306
602	sod_krd_swa_hin_heb_amh_chh_urd_aze_uzb_dgb_ind_tsw_pan_pol_bsq_glc_gam_ven_mnd_slo_ctl_moo_ita_zul_grk_est_fbf_igb_hun_dut_aeg_geo_bos_fre_swe_lit_anl_sid_ger_fin_cic_sun_spa_jav_jpn_tml_kor_cze_svk_tsn_rus_tag_rom_owc_mao_cnt_prs_ses_scr_tig_bul_eng_arw_nor_qcu_mcd_ukr_afr_yor_hau_alb_mlt_lat_bat_ben_dyu_por_bem_mly_tha_wly_knd_bam_xho_tur_mol_guj_azi_lda_vie_amr_akn_swt_ewe	-0.407505718028462	-0.968308546398453	0.335401792932309
603	owc_cze_akn_ita_mlt_sod_aeg_guj_uzb_aze_cic_ind_moo_ukr_lat_bsq_grk_hau_ewe_cnt_hin_dut_yor_pol_swt_krd_hun_xho_lda_est_lit_heb_geo_rus_scr_nor_mol_chh_amr_ben_fin_tsn_tag_pan_jav_jpn_knd_kor_spa_mcd_bem_ger_mao_prs_wly_mly_mnd_slo_dgb_bul_sid_alb_urd_eng_fre_qcu_glc_bos_por_ses_amh_swe_anl_arw_bat_svk_dyu_afr_igb_sun_tha_tig_tml_ven_tsw_tur_rom_ctl_azi_zul_vie_gam_fbf_bam_swa	-0.164659341762249	-0.388330079584466	0.698659313983211
604	hau_bos_zul_grk_owc_wly_amh_arw_azi_aze_akn_jav_swt_eng_krd_bsq_cze_amr_dgb_mnd_swe_glc_ewe_ger_dyu_dut_hun_swa_bam_fin_svk_sid_geo_bul_pan_alb_ukr_sod_aeg_rus_est_ses_ind_guj_mao_jpn_knd_kor_lit_hin_lda_afr_sun_pol_heb_bat_cnt_lat_tsn_spa_anl_ben_mol_scr_mcd_qcu_rom_nor_ita_bem_tig_ctl_chh_por_tag_urd_ven_slo_moo_mly_tha_gam_tml_cic_yor_uzb_fre_prs_tur_tsw_vie_mlt_igb_fbf_xho	-0.812551909181195	-1.95933677299303	0.053067969617017
605	owc_svk_bam_lit_sid_amr_sod_ita_tur_aze_yor_jav_swa_mol_por_bsq_pol_wly_dgb_mnd_krd_urd_fbf_ger_swt_spa_est_cic_lda_hun_bul_mlt_geo_eng_grk_ctl_swe_gam_chh_bos_fin_moo_mao_rom_tag_jpn_knd_kor_glc_ben_xho_cze_sun_guj_tig_ind_cnt_rus_akn_fre_heb_lat_arw_slo_prs_qcu_afr_alb_pan_tsn_aeg_ukr_amh_mcd_bat_dut_dyu_hin_igb_mly_tha_anl_tml_ses_zul_azi_scr_nor_uzb_tsw_vie_hau_ven_bem_ewe	-0.579922525344031	-1.38712106842907	0.16872029890324
606	sod_ger_tsn_grk_amr_hau_gam_arw_tur_aze_lda_mly_akn_scr_urd_bsq_rom_wly_xho_mnd_nor_ukr_ewe_dut_yor_hin_fin_bam_ses_est_bul_sid_geo_ctl_lat_glc_krd_mlt_amh_swe_hun_igb_ind_mcd_jav_jpn_tml_kor_alb_fre_fbf_mol_tag_ita_tig_bat_cnt_prs_zul_slo_anl_svk_cze_lit_pol_qcu_rus_guj_ben_cic_chh_bos_owc_spa_mao_afr_dgb_eng_ven_sun_tha_heb_knd_dyu_moo_azi_por_pan_uzb_swa_vie_aeg_bem_tsw_swt	-0.236242571222228	-0.558787889788716	0.577649516539759
607	aeg_cze_cic_ctl_sid_mlt_gam_mcd_aze_tur_ewe_jav_swa_ben_grk_bsq_slo_hau_ven_mnd_swe_glc_fbf_pol_yor_nor_est_moo_lda_hun_ger_amr_geo_lit_guj_mol_afr_amh_heb_ita_fin_dgb_mao_eng_bat_jpn_knd_kor_bul_krd_ses_rus_ind_spa_wly_sun_cnt_arw_igb_svk_owc_urd_ukr_scr_pan_qcu_alb_dut_bos_dyu_sod_por_chh_prs_tag_lat_tsn_rom_tsw_mly_tha_anl_tml_bem_zul_uzb_hin_fre_azi_swt_vie_tig_xho_bam_akn	-1.09800396245101	-2.69181579529998	0.00842760287580172
608	hau_pan_dyu_lat_sid_aeg_chh_alb_azi_tur_dgb_mly_swa_bul_cze_bsq_mcd_tig_tsn_mnd_urd_hin_moo_scr_igb_dut_hun_fbf_ses_est_por_wly_geo_fre_ita_ukr_spa_gam_anl_krd_fin_cic_mao_nor_sun_jpn_knd_kor_ctl_mol_bem_ben_bat_lit_sod_jav_cnt_svk_zul_eng_heb_grk_afr_prs_arw_qcu_guj_bos_rom_lda_owc_pol_mlt_rus_ind_swe_bam_ger_yor_tag_tha_amh_tml_xho_akn_aze_slo_glc_uzb_ewe_vie_amr_tsw_ven_swt	-0.571393227185261	-1.36101898376142	0.176796591224157
609	tig_bul_moo_ukr_gam_anl_mlt_ger_uzb_aze_dyu_bat_akn_mcd_krd_bsq_swe_sid_dgb_cnt_afr_bos_swa_eng_igb_pan_est_cic_bem_fin_lat_aeg_geo_cze_dut_fre_pol_amh_heb_ctl_hun_tsw_tag_prs_mly_jpn_knd_kor_rus_arw_ses_lit_mao_urd_hau_jav_mnd_spa_ewe_por_owc_svk_guj_alb_rom_qcu_nor_mol_hin_tsn_amr_ita_chh_scr_ind_ben_xho_glc_ven_sun_tha_wly_tml_bam_swt_tur_slo_grk_azi_fbf_vie_sod_zul_yor_lda	-0.739216361522669	-1.77617169121056	0.0789750891853235
610	amh_lat_akn_svk_chh_gam_owc_slo_tur_azi_ewe_ind_ses_cze_por_bsq_mol_amr_ven_cnt_mcd_scr_yor_pan_moo_afr_est_tsn_swt_fin_pol_tig_geo_ctl_glc_rom_dut_sid_wly_bul_hun_cic_tag_prs_mly_jpn_tml_kor_grk_lit_igb_ger_bat_nor_heb_sun_mnd_eng_fbf_spa_anl_ukr_ita_swe_hin_qcu_alb_bos_urd_bem_aeg_arw_mlt_guj_jav_ben_tsw_krd_swa_mao_tha_sod_knd_xho_lda_aze_rus_fre_uzb_bam_vie_hau_dyu_zul_dgb	0.545314636950913	1.2933423614409	0.199096007604323
611	chh_hin_ven_cze_aeg_tig_gam_lat_azi_uzb_yor_ind_bam_afr_alb_bsq_ctl_sid_tsw_mnd_spa_lit_akn_krd_dyu_por_est_dgb_fbf_fin_mcd_sod_geo_ben_svk_dut_grk_heb_amh_mol_hun_tsn_mao_ger_sun_jpn_knd_kor_ita_fre_lda_guj_bat_prs_hau_mly_cnt_scr_ewe_bul_anl_rus_glc_urd_arw_qcu_eng_rom_pan_swt_owc_slo_mlt_swe_tag_nor_ses_pol_bem_jav_tha_wly_tml_moo_zul_aze_ukr_bos_tur_cic_vie_amr_swa_xho_igb	0.712849281983293	1.69061632829854	0.0942592153944196
612	amh_por_bem_pan_mlt_sid_wly_svk_tur_azi_tsw_sun_igb_krd_cze_bsq_swe_anl_dyu_mnd_ukr_bos_ses_pol_ewe_nor_hun_lda_zul_fin_glc_gam_geo_dut_fre_alb_rus_sod_amr_lit_est_dgb_mly_mol_jav_jpn_tml_kor_bul_arw_swa_ita_mao_spa_chh_ind_cnt_grk_akn_prs_aeg_ctl_afr_slo_rom_qcu_hin_ger_mcd_cic_owc_eng_hau_ben_bat_urd_fbf_scr_yor_tag_tha_tig_knd_swt_bam_aze_guj_lat_uzb_moo_vie_heb_ven_xho_tsn	0.156694403015593	0.368803754527624	0.713112273631263
613	chh_glc_bem_urd_amr_sid_hau_slo_azi_uzb_swa_jav_cic_ukr_alb_bsq_afr_anl_akn_mnd_fre_pol_dyu_bul_tsn_rus_hun_lda_xho_est_eng_aeg_geo_nor_grk_ita_lit_gam_sod_mol_fin_ses_bat_guj_tag_jpn_tml_kor_mcd_hin_igb_cze_ind_spa_owc_mao_cnt_arw_ven_prs_tig_svk_ger_ben_scr_qcu_lat_ctl_rom_dgb_mlt_bos_wly_pan_mly_krd_swt_swe_tsw_sun_tha_heb_knd_bam_ewe_aze_dut_por_tur_zul_vie_amh_moo_yor_fbf	-0.48966870367319	-1.16483833411023	0.247063657662116
614	sid_ita_tsw_guj_sod_gam_amr_eng_tur_azi_xho_jav_bem_bos_mcd_bsq_svk_tig_fbf_mnd_afr_nor_igb_alb_ewe_krd_fin_cic_zul_est_lit_owc_geo_spa_hin_ctl_scr_heb_hau_grk_hun_ses_bat_glc_mao_jpn_knd_kor_ger_rom_ven_pan_sun_ben_wly_ind_cnt_dut_moo_slo_amh_bul_rus_pol_ukr_qcu_cze_mol_urd_yor_anl_prs_mlt_fre_tag_lat_swa_arw_dyu_mly_tha_aeg_tml_lda_swt_aze_swe_por_uzb_dgb_vie_chh_akn_tsn_bam	-0.506560430389328	-1.20563439084495	0.231017027642525
615	heb_hin_bem_rus_anl_gam_chh_urd_aze_uzb_swt_ind_cic_ukr_lit_bsq_afr_hau_akn_cnt_alb_spa_lda_lat_bam_dut_fin_zul_ven_hun_ger_amr_geo_pan_ctl_krd_prs_tig_owc_bul_est_tsn_bat_por_tag_jpn_tml_kor_swe_scr_tsw_svk_sun_nor_aeg_mly_mnd_ben_fbf_fre_sod_grk_mol_pol_ita_qcu_rom_glc_eng_ewe_amh_cze_sid_guj_jav_arw_ses_slo_xho_mao_tha_wly_knd_dgb_moo_tur_mcd_bos_azi_swa_vie_mlt_yor_igb_dyu	0.188784134743245	0.444466863840507	0.657737692645958
616	amr_grk_swa_eng_owc_wly_chh_bos_uzb_azi_akn_mao_bam_scr_ctl_bsq_arw_sid_fbf_mnd_lit_alb_tsn_mcd_lda_ita_fin_swt_ewe_est_svk_gam_geo_por_hin_rus_afr_aeg_sod_lat_hun_tsw_mly_urd_ind_jpn_tml_kor_glc_fre_cic_rom_sun_dut_anl_jav_cnt_pol_bem_guj_amh_krd_ben_spa_slo_qcu_ger_mol_ukr_moo_hau_cze_heb_swe_tag_bul_ses_nor_yor_bat_tha_mlt_knd_igb_dyu_tur_pan_prs_aze_dgb_vie_tig_ven_zul_xho	-0.192781519890291	-0.455242283813269	0.649995980939918
617	mlt_scr_dgb_ita_amr_sod_chh_prs_aze_uzb_bem_tag_fbf_ctl_afr_bsq_hin_wly_xho_cnt_eng_pol_ewe_lit_bam_ger_hun_moo_tsn_fin_alb_anl_geo_slo_svk_mol_cze_aeg_heb_nor_est_tsw_ind_fre_mly_jpn_tml_kor_por_bos_zul_bul_bat_urd_hau_jav_mnd_arw_swa_spa_sid_krd_lat_rus_ben_qcu_pan_dut_mcd_dyu_gam_guj_tig_rom_mao_ukr_ses_swe_ven_sun_tha_amh_knd_cic_igb_azi_glc_grk_tur_yor_vie_owc_lda_swt_akn	-0.649951785477191	-1.55939864773649	0.122298703819674
618	wly_urd_moo_krd_owc_mlt_tig_svk_aze_azi_igb_jav_swa_afr_cze_bsq_bos_amh_ewe_mnd_por_lit_xho_dut_bem_mcd_fin_bam_ses_hun_eng_gam_geo_mol_ben_arw_rom_amr_aeg_guj_est_yor_sun_pan_mly_jpn_knd_kor_pol_swe_ven_ukr_ind_ger_sod_mao_cnt_scr_dyu_prs_anl_bul_fre_glc_rus_qcu_nor_spa_hin_dgb_heb_lat_sid_grk_bat_ctl_fbf_slo_lda_tag_tha_chh_tml_tsn_akn_uzb_alb_ita_tur_zul_vie_hau_tsw_cic_swt	-0.219183757985113	-0.51784419287409	0.605796681713641
619	sod_scr_swa_ukr_mlt_amr_tig_grk_azi_tur_tsw_bat_swt_mol_guj_bsq_pan_chh_moo_mnd_ita_svk_fbf_lat_cic_pol_est_dyu_ses_hun_urd_aeg_geo_cze_ben_alb_lit_owc_amh_slo_fin_dgb_mly_swe_mao_jpn_tml_kor_ger_bul_akn_nor_jav_dut_heb_ind_cnt_mcd_ven_afr_sid_rom_arw_ctl_spa_qcu_fre_eng_por_tsn_gam_krd_anl_hin_sun_rus_xho_prs_lda_tag_tha_hau_knd_bem_bam_uzb_bos_glc_aze_yor_vie_wly_ewe_zul_igb	0.104225696282912	0.245443696337801	0.806653720849619
620	sod_mcd_ses_slo_heb_hau_amh_bul_azi_uzb_swa_mly_swt_swe_ukr_bsq_por_owc_igb_cnt_dut_grk_tsn_ita_fbf_bos_hun_yor_ven_fin_svk_wly_geo_spa_afr_scr_ben_aeg_sid_eng_est_tsw_jav_fre_ind_jpn_knd_kor_hin_krd_zul_prs_sun_pan_amr_tag_mnd_ctl_lda_urd_anl_glc_lat_ger_mol_qcu_lit_nor_cze_ewe_chh_arw_tig_guj_bat_rus_dyu_pol_cic_mao_tha_gam_tml_bam_xho_aze_rom_alb_tur_dgb_vie_mlt_akn_bem_moo	0.0288926188099049	0.06815617343239	0.945807637338655
621	sid_mcd_ven_lit_tig_sod_amr_rom_aze_tur_swt_ind_swa_hin_glc_bsq_ger_hau_zul_mnd_bul_mol_igb_grk_moo_nor_hun_yor_cic_est_dut_wly_geo_fre_krd_pol_afr_mlt_anl_arw_fin_fbf_jav_rus_mly_jpn_tml_kor_prs_scr_lda_guj_mao_ukr_gam_sun_cnt_urd_ewe_spa_heb_slo_lat_cze_por_qcu_bos_eng_ctl_akn_aeg_pan_amh_ben_tag_alb_tsn_ita_tsw_bat_tha_chh_knd_dyu_bam_azi_svk_swe_uzb_bem_vie_owc_ses_dgb_xho	-0.268441451549941	-0.635715099933014	0.526523404973205
622	anl_rus_swa_alb_gam_sid_hau_lat_azi_aze_swt_mly_lda_ctl_nor_bsq_lit_amh_cic_mnd_prs_svk_zul_swe_akn_glc_fin_tsw_xho_est_ben_tig_geo_spa_bul_arw_mol_chh_wly_pan_hun_igb_bat_ger_jav_jpn_knd_kor_guj_cze_tsn_por_ind_pol_sod_mao_cnt_urd_moo_grk_amr_slo_mcd_ukr_rom_qcu_scr_bos_eng_fbf_aeg_fre_mlt_hin_tag_ita_ses_afr_ven_sun_tha_heb_tml_bem_bam_uzb_krd_dut_tur_ewe_vie_owc_yor_dyu_dgb	0.0239855471397105	0.0564458176300534	0.955107752685191
623	chh_cze_ewe_guj_mlt_heb_sid_dut_tur_azi_igb_ind_cic_ctl_spa_bsq_afr_sod_ses_cnt_slo_krd_tsw_scr_fbf_urd_hun_bam_swt_fin_fre_amr_geo_rus_ger_ita_mol_amh_wly_grk_est_ven_mly_svk_tag_jpn_tml_kor_eng_nor_tsn_por_jav_lit_tig_bat_mnd_lat_dgb_ukr_anl_bul_ben_rom_mcd_qcu_arw_bos_swe_moo_hau_glc_gam_alb_mao_prs_akn_pol_zul_sun_tha_owc_knd_yor_xho_aze_pan_hin_uzb_swa_vie_aeg_lda_bem_dyu	0.0944718204914207	0.222855775969172	0.824136491891793
624	chh_afr_bam_svk_aeg_amh_tig_urd_tur_aze_moo_jav_ses_scr_glc_bsq_arw_mlt_dyu_mnd_fre_grk_lda_ukr_xho_spa_hun_fbf_tsn_est_pol_hau_geo_swe_krd_mcd_ita_anl_heb_lat_fin_dgb_mly_lit_bat_jpn_knd_kor_slo_bos_tsw_dut_tag_rom_owc_mao_cnt_guj_igb_nor_sod_alb_por_hin_eng_qcu_cze_ben_mol_swt_amr_pan_gam_rus_sun_bul_bem_ger_zul_ind_tha_sid_tml_akn_ven_azi_prs_ctl_uzb_cic_vie_wly_yor_ewe_swa	-0.333124425784534	-0.789666575387088	0.431731276952725
625	aeg_pol_ewe_lat_hau_chh_anl_ben_tur_uzb_lda_tag_tsw_ita_rom_bsq_guj_tig_dgb_mnd_swe_cze_swa_fre_zul_ctl_est_tsn_bem_fin_por_sid_geo_ger_grk_urd_afr_heb_wly_arw_hun_swt_ind_eng_sun_jpn_knd_kor_lit_pan_cic_dut_bat_nor_gam_mao_cnt_spa_xho_glc_owc_bul_rus_svk_ukr_qcu_alb_prs_krd_yor_amr_mcd_mlt_mol_jav_hin_moo_bos_akn_mly_tha_sod_tml_dyu_bam_aze_slo_scr_azi_ven_vie_amh_fbf_igb_ses	-0.849517762349867	-2.05526700106424	0.0426572641952781
626	anl_bul_dgb_alb_wly_heb_amh_swe_uzb_azi_tsw_bat_lda_prs_pol_bsq_guj_chh_swa_cnt_mcd_lit_igb_arw_cic_svk_fin_ven_swt_est_spa_tig_geo_scr_lat_ita_fre_sid_sod_afr_hun_zul_ind_ctl_tag_jpn_tml_kor_pan_dut_tsn_eng_sun_glc_mlt_mao_mnd_rom_akn_ben_owc_mol_slo_bos_krd_qcu_ger_ukr_nor_dyu_aeg_cze_hau_por_jav_hin_fbf_rus_bem_mly_tha_amr_knd_ewe_bam_tur_grk_urd_aze_yor_vie_gam_moo_xho_ses	0.144241423265806	0.339576047464714	0.734941492585552
627	heb_bos_xho_ctl_mlt_owc_hau_dut_aze_azi_moo_sun_ses_mcd_mol_bsq_pol_amh_bam_cnt_ben_cze_zul_slo_swt_arw_fin_tsn_bem_hun_nor_sid_geo_prs_por_rus_ukr_amr_anl_urd_est_dgb_ind_grk_mly_jpn_tml_kor_guj_alb_dyu_svk_jav_hin_aeg_bat_mnd_lit_fbf_scr_wly_bul_pan_krd_glc_qcu_swe_eng_ger_igb_gam_ita_sod_spa_mao_rom_akn_fre_ewe_tag_tha_chh_knd_cic_ven_uzb_lat_afr_tur_yor_vie_tig_swa_lda_tsw	-0.621903328906395	-1.48635380793545	0.140567918592707
628	sid_lit_ven_ukr_chh_anl_wly_krd_tur_aze_swa_tag_ewe_eng_alb_bsq_mol_hau_swt_mnd_mcd_hin_fbf_bos_moo_ita_fin_tsw_ses_est_swe_sod_geo_nor_lat_ctl_prs_amr_heb_pan_hun_dyu_jav_ben_mly_jpn_tml_kor_grk_spa_yor_slo_sun_urd_mlt_mao_cnt_guj_bam_rus_amh_ger_glc_svk_bul_qcu_fre_dut_rom_tsn_tig_por_aeg_arw_ind_afr_bem_cze_dgb_bat_tha_gam_knd_cic_igb_azi_scr_pol_uzb_lda_vie_owc_zul_xho_akn	-0.0416218580437126	-0.0980040454407219	0.922139997824835
629	gam_pol_yor_swe_owc_aeg_amh_urd_azi_aze_bem_tag_igb_grk_fre_bsq_bos_anl_ewe_cnt_afr_glc_ses_dut_fbf_slo_fin_ven_swa_hun_lat_sid_geo_ukr_pan_scr_rom_sod_wly_eng_est_dgb_ind_mol_bat_jpn_knd_kor_ben_ita_lda_hin_mao_krd_mlt_sun_mnd_por_zul_svk_heb_alb_guj_cze_mcd_qcu_rus_nor_prs_xho_chh_spa_hau_arw_jav_lit_cic_bul_tsn_mly_tha_tig_tml_bam_tsw_uzb_ger_ctl_tur_moo_vie_amr_akn_swt_dyu	0.027779607768922	0.0654845614488712	0.947928760678293
630	owc_hin_cic_ger_aeg_amr_sod_guj_uzb_tur_igb_mao_lda_arw_svk_bsq_spa_hau_tsw_mnd_alb_ben_bam_dut_fbf_urd_est_yor_moo_hun_bul_chh_geo_por_mcd_mol_swe_gam_wly_krd_fin_dgb_sun_afr_bat_jpn_tml_kor_rom_pol_xho_rus_tag_pan_sid_mly_cnt_slo_swa_bos_heb_grk_ctl_glc_prs_qcu_scr_cze_nor_swt_anl_ukr_mlt_lat_ind_eng_akn_ita_ven_jav_tha_tig_knd_zul_ewe_azi_fre_lit_aze_bem_vie_amh_ses_dyu_tsn	0.401373352010826	0.94610357413467	0.346547493467622
631	hau_mol_tsw_ita_amh_aeg_amr_swe_azi_uzb_ses_mly_zul_mcd_bul_bsq_hin_chh_igb_mnd_por_ukr_bam_glc_dyu_svk_est_lda_akn_hun_fre_heb_geo_bos_urd_dut_scr_sod_owc_ben_fin_swt_sun_spa_jav_jpn_tml_kor_lit_arw_xho_pol_tag_eng_sid_mao_cnt_rus_yor_alb_wly_guj_lat_rom_grk_qcu_nor_cze_ctl_tsn_gam_pan_mlt_ger_bat_afr_ewe_krd_bem_ind_tha_anl_knd_ven_dgb_tur_prs_slo_aze_cic_vie_tig_swa_fbf_moo	-1.07127740779247	-2.62428835225738	0.0101498152472583
632	gam_rus_ven_ukr_mlt_chh_aeg_mcd_tur_azi_swt_tag_dyu_bul_bos_bsq_swe_heb_xho_cnt_scr_urd_ses_hin_ewe_cze_fin_cic_yor_hun_afr_tig_geo_alb_arw_pol_rom_amr_sod_prs_est_lda_ind_dut_bat_jpn_tml_kor_ger_spa_tsw_krd_jav_ita_amh_sun_mnd_grk_bam_lit_owc_glc_ben_lat_nor_qcu_guj_por_fre_fbf_hau_ctl_wly_slo_mly_svk_bem_pan_moo_mao_tha_anl_knd_akn_dgb_aze_eng_mol_uzb_igb_vie_sid_swa_zul_tsn	-0.491390872316118	-1.16771038321017	0.245908641826444
633	heb_mcd_bem_scr_amh_amr_wly_rus_azi_tur_dgb_mly_zul_cze_hin_bsq_eng_sid_ven_cnt_glc_urd_moo_lit_lda_grk_fin_tsw_ses_est_lat_aeg_geo_ger_guj_mol_por_tig_hau_afr_hun_akn_tag_swe_sun_jpn_knd_kor_ctl_alb_igb_rom_mao_prs_owc_jav_mnd_spa_yor_bul_sod_ita_nor_slo_arw_qcu_bos_dut_fre_tsn_anl_pan_gam_pol_ind_ukr_bam_svk_xho_bat_tha_chh_tml_cic_fbf_aze_ben_krd_uzb_swa_vie_mlt_dyu_swt_ewe	-0.428998244585775	-1.01969138522798	0.31052016746434
634	aeg_hin_dgb_pol_sod_anl_sid_svk_tur_azi_cic_bat_akn_slo_lat_bsq_eng_mlt_zul_mnd_glc_nor_moo_swe_dyu_fre_est_swa_lda_fin_ctl_hau_geo_scr_alb_krd_prs_amh_amr_ben_hun_igb_ind_afr_sun_jpn_tml_kor_mol_dut_swt_bos_mly_ukr_wly_mao_cnt_spa_tsn_cze_chh_bul_grk_arw_por_qcu_ita_pan_rus_bam_gam_ger_tig_guj_jav_urd_ven_lit_fbf_tag_tha_owc_knd_yor_xho_aze_rom_mcd_uzb_ses_vie_heb_tsw_ewe_bem	-1.15939875878953	-2.86131307693293	0.00521072825864333
635	tig_glc_zul_slo_aeg_mlt_amh_bul_uzb_azi_ven_jav_swa_prs_ben_bsq_ger_heb_akn_mnd_pol_krd_bem_por_yor_scr_est_moo_tsw_hun_spa_owc_geo_guj_lit_lat_nor_gam_wly_eng_fin_igb_sun_mcd_ind_jpn_knd_kor_arw_swe_tsn_ctl_mly_urd_anl_bat_cnt_fre_fbf_rom_sod_ita_svk_hin_alb_qcu_mol_pan_cze_lda_amr_rus_chh_grk_tag_afr_cic_ukr_xho_mao_tha_sid_tml_ses_swt_aze_dut_bos_tur_bam_vie_hau_dyu_dgb_ewe	0.412870710368373	0.973850261074622	0.332657133785144
636	sid_fre_dgb_alb_hau_chh_wly_ger_tur_aze_zul_bat_lda_pan_krd_bsq_slo_tig_ewe_mnd_hin_glc_fbf_guj_bem_spa_hun_tsn_akn_fin_mcd_anl_geo_bos_ita_lit_rom_aeg_amh_urd_est_bam_tag_swe_mly_jpn_knd_kor_arw_dut_tsw_ctl_mao_cze_amr_ind_cnt_lat_yor_afr_mlt_nor_ben_prs_bul_qcu_eng_scr_pol_ven_gam_ukr_sod_rus_sun_por_swa_svk_ses_jav_tha_owc_tml_moo_xho_azi_grk_mol_uzb_swt_vie_heb_igb_cic_dyu	-0.144864933341645	-0.342477007516493	0.732764762349513
637	aeg_eng_bam_arw_hau_wly_amh_grk_uzb_azi_lda_bat_igb_por_swe_bsq_urd_chh_ewe_mnd_krd_hin_dyu_mol_ven_prs_est_bem_swa_hun_scr_tig_geo_pol_lat_slo_guj_mlt_amr_pan_fin_moo_sun_ukr_jav_jpn_tml_kor_alb_ita_tsn_rom_mly_ger_owc_mao_cnt_bos_fbf_glc_anl_mcd_cze_bul_svk_qcu_rus_fre_ctl_dgb_sod_afr_gam_dut_tag_lit_xho_ben_akn_ind_tha_heb_knd_zul_yor_tur_nor_spa_aze_swt_vie_sid_tsw_ses_cic	-0.301340316854492	-0.714060090620917	0.476978367686996
638	tig_scr_cic_guj_anl_mlt_gam_krd_azi_aze_tsn_bat_dyu_bos_pan_bsq_nor_owc_swt_cnt_ukr_ctl_yor_por_ses_dut_fin_ewe_akn_hun_swe_wly_geo_mol_ben_lit_alb_chh_sod_fre_est_ven_tag_bul_ind_jpn_tml_kor_urd_glc_bam_eng_jav_cze_amr_mly_mnd_prs_tsw_grk_aeg_slo_hin_mcd_pol_qcu_lat_ger_rus_swa_amh_svk_hau_ita_mao_spa_lda_arw_zul_sun_tha_heb_knd_moo_fbf_uzb_rom_afr_tur_xho_vie_sid_bem_igb_dgb	0.834313705834136	1.98848306509304	0.0496977765954576
639	aeg_pan_bem_svk_wly_mlt_anl_mcd_tur_azi_fbf_jav_tsn_bos_eng_bsq_por_sid_igb_mnd_prs_mol_dgb_afr_swa_lit_est_dyu_bam_hun_guj_hau_geo_ita_urd_ctl_rom_chh_sod_dut_fin_xho_sun_glc_ind_jpn_tml_kor_cze_lat_ewe_ben_bat_alb_gam_tag_cnt_scr_cic_pol_heb_nor_spa_hin_arw_qcu_ger_slo_bul_ses_amh_grk_amr_ukr_mao_swe_swt_krd_zul_mly_tha_owc_knd_tsw_yor_uzb_rus_fre_aze_ven_vie_tig_akn_moo_lda	-0.72918361080376	-1.74846800053231	0.0836828282906105
640	sid_arw_xho_ctl_tig_anl_amr_prs_azi_tur_lda_mao_dyu_guj_bos_bsq_mol_owc_bem_mnd_urd_hin_igb_krd_moo_afr_est_ven_bam_fin_lat_sod_geo_swe_cze_por_slo_aeg_chh_ita_hun_yor_ind_ger_jav_jpn_tml_kor_lit_rus_tsn_ben_mly_spa_amh_tag_cnt_bul_fbf_glc_gam_dut_ukr_grk_nor_qcu_eng_pol_alb_ewe_hau_scr_mlt_pan_sun_rom_swt_svk_akn_bat_tha_wly_knd_swa_zul_uzb_mcd_fre_aze_cic_vie_heb_dgb_ses_tsw	-0.673604090833063	-1.61490130888574	0.109719871189017
641	owc_hin_bam_swe_wly_tig_chh_arw_uzb_aze_fbf_sun_ven_ita_ctl_bsq_ben_aeg_akn_mnd_slo_guj_dgb_urd_tsn_bos_fin_swa_tsw_hun_dut_heb_geo_lat_fre_pan_nor_mlt_sid_mol_est_bem_jav_svk_tag_jpn_knd_kor_ger_prs_yor_scr_mao_mcd_amr_bat_cnt_rom_swt_pol_gam_spa_eng_afr_ukr_qcu_bul_alb_krd_moo_amh_por_hau_rus_ind_grk_lda_cze_ewe_mly_tha_anl_tml_xho_dyu_azi_lit_glc_tur_zul_vie_sod_ses_igb_cic	-0.327228354158095	-0.774328052995299	0.44070094187331
642	sid_slo_swt_fre_heb_chh_gam_arw_aze_tur_cic_mao_swa_alb_dut_bsq_scr_tig_zul_cnt_cze_urd_ewe_mcd_tsw_svk_est_bem_akn_fin_krd_mlt_geo_lat_ita_bul_swe_amh_anl_glc_hun_bam_tag_lit_ind_jpn_knd_kor_ctl_afr_ses_guj_bat_ukr_owc_mly_mnd_pan_dyu_grk_aeg_rus_mol_ben_nor_qcu_por_hin_rom_fbf_hau_pol_wly_prs_jav_bos_dgb_ger_igb_sun_tha_amr_tml_tsn_lda_uzb_eng_spa_azi_moo_vie_sod_yor_ven_xho	0.495871413543623	1.17319540180327	0.243713501462699
643	tig_swe_swa_guj_chh_anl_wly_slo_azi_uzb_ses_tag_moo_prs_ben_bsq_rom_sod_tsn_mnd_lit_pan_bam_alb_fbf_fre_est_xho_lda_hun_ctl_aeg_geo_lat_afr_cze_hin_hau_sid_ukr_fin_akn_bat_svk_ind_jpn_tml_kor_por_spa_dyu_mol_mao_dut_heb_mly_cnt_rus_dgb_ita_mlt_krd_pol_bul_scr_qcu_mcd_urd_ger_zul_amr_nor_gam_bos_sun_glc_ven_arw_tsw_jav_tha_owc_knd_bem_yor_aze_eng_grk_tur_cic_vie_amh_swt_ewe_igb	-0.267246987336986	-0.632664142628021	0.528505498022992
644	heb_ben_tsn_lat_amh_chh_sid_rom_tur_azi_swa_tag_ewe_rus_nor_bsq_spa_amr_yor_mnd_krd_grk_xho_bos_moo_arw_fin_ses_akn_est_pan_wly_geo_swe_hin_ger_afr_gam_tig_glc_hun_ven_bat_prs_jav_jpn_tml_kor_bul_alb_cic_ctl_mao_urd_hau_mly_cnt_cze_igb_svk_mlt_pol_ukr_eng_ita_qcu_mcd_dut_lit_fbf_anl_guj_owc_slo_sun_fre_lda_mol_bam_ind_tha_sod_knd_zul_bem_aze_por_scr_uzb_swt_vie_aeg_dgb_dyu_tsw	-0.130167080125171	-0.307014064416314	0.759519058071208
645	anl_prs_ewe_fre_heb_sod_amh_ben_uzb_tur_ven_mao_swt_pol_grk_bsq_bos_aeg_tsn_cnt_pan_svk_akn_alb_igb_afr_fin_dyu_bem_hun_eng_chh_geo_lit_scr_ukr_spa_wly_amr_lat_est_swa_tag_krd_bat_jpn_knd_kor_urd_hin_cic_arw_ind_bul_tig_mly_mnd_rom_xho_swe_mlt_ctl_rus_dut_nor_qcu_guj_mcd_ger_bam_gam_cze_owc_glc_sun_mol_fbf_ita_ses_jav_tha_hau_tml_moo_yor_aze_por_slo_azi_tsw_vie_sid_zul_lda_dgb	-0.729730842415378	-1.75310330174346	0.0828794262025778
646	amh_lat_akn_scr_tig_heb_hau_bos_tur_uzb_ven_ind_xho_svk_bul_bsq_ben_owc_swa_mnd_eng_swe_tsn_pan_yor_ita_est_fbf_dyu_hun_urd_gam_geo_nor_mcd_por_rom_mlt_sod_lit_fin_swt_mly_afr_sun_jpn_knd_kor_dut_krd_zul_ukr_mao_arw_chh_tag_cnt_ctl_bam_prs_anl_guj_fre_glc_cze_qcu_hin_pol_alb_ewe_sid_slo_amr_rus_jav_grk_bem_mol_cic_bat_tha_aeg_tml_lda_dgb_azi_ger_spa_aze_tsw_vie_wly_moo_igb_ses	0.0451156738354721	0.106204571076933	0.91564879674128
647	owc_krd_bam_svk_gam_aeg_amh_bos_azi_tur_akn_mly_tsw_ukr_urd_bsq_hin_sod_moo_cnt_spa_prs_ewe_ctl_dyu_bul_hun_ses_ven_fin_afr_chh_geo_swe_grk_pol_cze_amr_anl_mol_est_igb_tag_ger_ind_jpn_knd_kor_fre_por_xho_scr_sun_mcd_tig_jav_mnd_ita_cic_glc_wly_dut_pan_lat_nor_qcu_slo_eng_alb_swa_sid_ben_mlt_lit_mao_rom_bem_rus_swt_bat_tha_heb_tml_tsn_fbf_aze_guj_arw_uzb_yor_vie_hau_zul_lda_dgb	-1.35275908107717	-3.38387231257811	0.00104769310282038
648	tig_ben_ewe_rom_mlt_amh_sid_eng_uzb_aze_dyu_mly_zul_fre_pan_bsq_slo_wly_xho_cnt_spa_ctl_swa_mcd_fbf_por_fin_bam_tsn_hun_ita_chh_geo_glc_grk_afr_alb_aeg_gam_guj_est_cic_sun_rus_jav_jpn_knd_kor_ukr_svk_ven_prs_mao_bos_heb_ind_mnd_scr_tsw_lit_amr_swe_arw_mol_bul_qcu_dut_urd_ger_moo_anl_krd_owc_lat_bat_cze_akn_pol_ses_tag_tha_hau_tml_bem_igb_azi_nor_hin_tur_swt_vie_sod_lda_dgb_yor	0.0577292991220609	0.136130004785527	0.892012748099802
649	tig_slo_bem_krd_hau_sod_sid_grk_uzb_azi_yor_bat_fbf_lit_ger_bsq_mcd_wly_ewe_cnt_afr_bul_xho_alb_tsn_pan_est_lda_bam_fin_lat_aeg_geo_cze_svk_mol_rom_heb_amr_ben_hun_swa_tag_scr_ind_jpn_tml_kor_bos_spa_ses_ctl_mao_eng_anl_sun_mnd_urd_dyu_por_owc_prs_pol_ita_guj_qcu_hin_ukr_fre_cic_amh_glc_mlt_dut_jav_rus_igb_swe_ven_mly_tha_gam_knd_akn_dgb_tur_arw_nor_aze_moo_vie_chh_zul_tsw_swt	-0.365434015486412	-0.867027507656925	0.388158495682745
650	chh_eng_dyu_bul_wly_mlt_gam_nor_aze_azi_ses_sun_cic_swe_lat_bsq_arw_amr_ewe_mnd_urd_guj_igb_mol_dgb_pol_fin_lda_xho_hun_hin_owc_geo_grk_alb_ukr_bos_sod_aeg_afr_est_bem_bat_scr_mly_jpn_knd_kor_svk_por_moo_fre_ind_mcd_amh_mao_cnt_prs_fbf_dut_sid_ita_rom_krd_pan_qcu_cze_rus_ctl_tsw_heb_glc_anl_lit_tag_ben_akn_spa_swt_jav_tha_tig_tml_bam_tsn_tur_ger_slo_uzb_ven_vie_hau_yor_zul_swa	0.315171336763826	0.742346225907051	0.459748449918837
651	amh_ukr_igb_lat_chh_anl_aeg_bos_aze_uzb_tsw_bat_akn_krd_scr_bsq_guj_mlt_yor_cnt_lit_alb_dyu_hin_bem_nor_fin_ewe_tsn_hun_svk_hau_geo_slo_mcd_bul_prs_sid_sod_rom_est_zul_mao_fre_ind_jpn_tml_kor_ger_grk_fbf_swe_tag_ctl_amr_sun_mnd_por_swa_ita_tig_glc_arw_ben_pol_qcu_dut_rus_spa_dgb_owc_mol_heb_eng_mly_urd_xho_afr_swt_jav_tha_gam_knd_ses_cic_tur_cze_pan_azi_ven_vie_wly_bam_lda_moo	-0.66788542341316	-1.59924076948624	0.113159114450017
652	amr_eng_igb_fre_sod_aeg_chh_pol_aze_azi_akn_mao_moo_cze_por_bsq_ita_heb_yor_mnd_dut_ukr_ewe_ger_ses_mcd_fin_zul_cic_hun_glc_amh_geo_urd_slo_lat_svk_gam_wly_alb_est_lda_ind_grk_tag_jpn_knd_kor_ben_bos_bem_bul_mly_pan_owc_bat_cnt_guj_bam_krd_hau_ctl_prs_nor_scr_qcu_hin_rom_arw_swa_anl_spa_mlt_mol_sun_afr_swt_rus_xho_jav_tha_sid_tml_tsn_fbf_uzb_swe_lit_tur_dyu_vie_tig_ven_dgb_tsw	0.245331224715497	0.577589416697358	0.564937135888596
653	sid_fre_ven_ita_sod_hau_gam_eng_aze_azi_swa_mly_bem_arw_ctl_bsq_ger_aeg_moo_cnt_urd_pan_tsn_glc_yor_hin_hun_dgb_akn_est_spa_amr_geo_scr_dut_svk_mol_anl_heb_bul_fin_dyu_tag_nor_sun_jpn_tml_kor_cze_guj_bam_afr_mao_lit_tig_jav_mnd_rom_igb_pol_mlt_lat_slo_rus_ukr_qcu_mcd_bos_swe_cic_owc_por_chh_prs_ind_ben_ses_krd_ewe_bat_tha_wly_knd_tsw_xho_tur_alb_grk_uzb_zul_vie_amh_fbf_swt_lda	-0.449731192357845	-1.07054928434442	0.287142666202864
654	wly_bul_cic_rus_heb_anl_gam_ben_aze_azi_swa_ind_igb_urd_slo_bsq_arw_owc_akn_cnt_lat_ger_moo_scr_fbf_ita_fin_ses_yor_hun_por_chh_geo_grk_lit_ukr_spa_amh_mlt_cze_est_xho_tag_nor_mao_jpn_tml_kor_afr_prs_tsw_fre_mly_hin_sid_bat_mnd_pol_bam_ctl_aeg_alb_svk_krd_mcd_qcu_swe_pan_bos_tsn_amr_guj_tig_mol_sun_eng_ewe_glc_bem_jav_tha_sod_knd_dgb_lda_uzb_rom_dut_tur_ven_vie_hau_dyu_zul_swt	0.133295538105921	0.313747160544349	0.754415728946634
655	tig_urd_fbf_dut_wly_amr_amh_ben_uzb_tur_tsw_sun_swt_krd_rom_bsq_bos_aeg_igb_mnd_svk_bul_cic_ctl_yor_ita_fin_bem_dyu_est_glc_gam_geo_grk_ger_lit_prs_sid_chh_mcd_hun_zul_jav_ukr_mly_jpn_tml_kor_por_arw_ewe_mol_ind_eng_anl_mao_cnt_pan_akn_lat_mlt_fre_spa_hin_rus_qcu_nor_swe_afr_moo_heb_alb_owc_guj_bat_pol_ven_cze_bam_tag_tha_hau_knd_swa_xho_aze_scr_slo_azi_tsn_vie_sod_ses_lda_dgb	-0.057482436043878	-0.135363147872906	0.892617312994855
656	gam_hin_tsn_ita_amh_heb_chh_glc_aze_tur_bam_mly_swa_ben_lit_bsq_por_owc_dyu_cnt_pol_bul_tsw_rus_swt_afr_hun_cic_ven_fin_spa_sod_geo_ger_rom_dut_nor_mlt_aeg_slo_est_zul_mao_ctl_jav_jpn_knd_kor_mcd_cze_akn_eng_ind_bos_amr_sun_mnd_svk_ewe_arw_tig_guj_scr_mol_fre_qcu_urd_krd_pan_bem_sid_lat_wly_ukr_bat_prs_yor_swe_dgb_tag_tha_anl_tml_fbf_igb_azi_grk_alb_uzb_lda_vie_hau_moo_ses_xho	-0.638459849951446	-1.52899737395302	0.129659400870558
657	mlt_glc_yor_scr_chh_sid_anl_arw_azi_tur_dgb_mao_swt_hin_mcd_bsq_lat_hau_tsw_mnd_swe_por_ven_grk_dyu_ben_hun_tsn_moo_est_slo_aeg_geo_dut_prs_ger_guj_tig_sod_krd_fin_zul_sun_pan_bat_jpn_knd_kor_ita_alb_igb_ctl_tag_cze_gam_mly_cnt_fre_bam_rus_amh_pol_spa_nor_rom_qcu_bos_lit_bul_bem_owc_svk_amr_afr_ind_ukr_ses_mol_lda_jav_tha_heb_tml_fbf_swa_aze_urd_eng_uzb_xho_vie_wly_ewe_akn_cic	-0.521512425375094	-1.24252643153519	0.217166282387598
658	wly_spa_igb_prs_gam_heb_owc_krd_uzb_aze_bam_mly_moo_por_cze_bsq_mol_mlt_fbf_mnd_hin_eng_tsn_pan_dyu_nor_fin_ewe_dgb_est_glc_anl_geo_guj_rom_lit_fre_aeg_hau_dut_hun_zul_sun_ben_ind_jpn_knd_kor_urd_rus_cic_ger_jav_pol_amh_tag_cnt_ita_tsw_afr_amr_slo_scr_svk_bos_qcu_ukr_mcd_bul_akn_chh_arw_tig_grk_mao_swe_yor_lat_swt_bat_tha_sid_tml_bem_ven_azi_alb_ctl_tur_ses_vie_sod_swa_xho_lda	-0.428658667687702	-1.01784257875545	0.311393396819145
659	heb_swe_bam_krd_aeg_sid_amh_nor_azi_aze_ewe_ind_cic_scr_afr_bsq_grk_mlt_swa_mnd_glc_cze_bem_lit_dgb_mol_fin_igb_akn_hun_slo_sod_geo_ctl_hin_spa_ukr_amr_chh_rus_est_tsn_mao_urd_tag_jpn_tml_kor_guj_prs_tsw_pol_jav_bul_anl_mly_cnt_ger_ses_fre_tig_pan_svk_alb_dut_qcu_eng_por_lat_dyu_gam_ben_hau_ita_sun_bos_lda_mcd_ven_bat_tha_owc_knd_zul_xho_tur_rom_arw_uzb_moo_vie_wly_fbf_yor_swt	-0.0152355880018687	-0.0359518304490794	0.971397823748185
660	sod_scr_yor_nor_heb_chh_wly_bul_azi_tur_akn_bat_xho_ben_ita_bsq_hin_gam_dyu_cnt_fre_ukr_bam_ger_tsn_bos_est_swa_igb_fin_lit_tig_geo_afr_alb_ctl_slo_amh_anl_prs_hun_zul_mao_krd_mly_jpn_tml_kor_dut_pan_dgb_eng_jav_mcd_aeg_ind_mnd_svk_ewe_glc_amr_spa_rom_rus_swe_qcu_guj_pol_grk_fbf_sid_urd_mlt_por_sun_lat_ven_cze_bem_tag_tha_owc_knd_moo_cic_uzb_arw_mol_aze_ses_vie_hau_swt_tsw_lda	0.108554622477952	0.255489460455589	0.798909287735269
661	mlt_afr_tsn_ger_gam_heb_sid_svk_tur_azi_bam_jav_dyu_slo_lat_bsq_spa_amh_dgb_mnd_grk_ukr_xho_lit_swt_fre_fin_swa_igb_hun_eng_wly_geo_rus_pan_alb_bul_hau_aeg_swe_est_bem_sun_dut_mly_jpn_tml_kor_mcd_glc_ven_arw_bat_pol_chh_ind_cnt_mol_ewe_bos_sod_guj_scr_rom_nor_qcu_prs_ctl_urd_ses_tig_ita_anl_cze_tag_hin_akn_ben_yor_mao_tha_amr_knd_tsw_fbf_aze_por_krd_uzb_moo_vie_owc_cic_lda_zul	-0.645334104651567	-1.54411201333629	0.12595730981513
662	hau_ukr_yor_pol_amh_anl_chh_slo_aze_azi_xho_tag_ses_spa_cze_bsq_nor_gam_lda_cnt_rom_urd_dyu_alb_igb_ger_fin_dgb_fbf_est_lit_heb_geo_afr_krd_pan_grk_amr_tig_por_hun_akn_jav_hin_sun_jpn_knd_kor_bul_bos_ven_svk_mao_ctl_sod_bat_mnd_eng_zul_dut_aeg_mcd_lat_arw_ita_qcu_rus_ben_glc_tsn_wly_mol_mlt_swe_ind_guj_bem_prs_bam_mly_tha_sid_tml_ewe_swt_uzb_scr_fre_tur_swa_vie_owc_tsw_cic_moo	-0.224015011754071	-0.529426174653081	0.597771374970072
663	wly_afr_ses_svk_amh_aeg_gam_guj_uzb_azi_yor_mly_tsn_eng_urd_bsq_arw_heb_tsw_mnd_dut_rom_ewe_swe_swt_mcd_fin_xho_dgb_est_hin_tig_geo_bul_prs_rus_ukr_hau_mlt_slo_hun_bem_mao_cze_tag_jpn_tml_kor_ctl_fre_zul_alb_bat_bos_sod_sun_cnt_ita_akn_lat_sid_pol_scr_mol_spa_qcu_lit_ben_krd_swa_chh_glc_owc_ger_ind_grk_lda_por_igb_jav_tha_amr_knd_fbf_dyu_aze_pan_nor_tur_bam_vie_anl_moo_cic_ven	-0.672630448096797	-1.61149058452795	0.110461667304038
664	aeg_bul_swa_lit_heb_anl_sod_ukr_aze_azi_akn_sun_bam_rom_urd_bsq_ben_amh_ewe_mnd_krd_nor_bem_fre_dgb_afr_fin_tsw_ven_hun_lat_amr_geo_mcd_mol_ctl_spa_tig_owc_grk_est_xho_tag_ita_ind_jpn_knd_kor_slo_eng_igb_alb_bat_glc_sid_mao_cnt_bos_swt_ger_hau_por_pol_svk_hin_qcu_rus_pan_arw_zul_gam_guj_chh_dut_jav_scr_moo_swe_lda_mly_tha_wly_tml_dyu_yor_uzb_prs_cze_tur_fbf_vie_mlt_ses_tsn_cic	-1.10592037606272	-2.71467012653422	0.00790782459619286
665	sid_glc_xho_por_sod_wly_heb_alb_uzb_azi_tsw_ind_fbf_slo_prs_bsq_lat_gam_swt_cnt_ger_grk_igb_guj_moo_dut_fin_ven_dyu_est_pol_chh_geo_rus_ukr_mol_ben_anl_aeg_mcd_hun_lda_sun_eng_jav_jpn_tml_kor_pan_afr_ewe_scr_tag_bos_mlt_mly_mnd_swe_cic_cze_tig_arw_spa_svk_ctl_qcu_hin_fre_rom_zul_owc_nor_hau_urd_bat_krd_bem_bul_dgb_mao_tha_amh_knd_akn_ses_aze_lit_ita_tur_bam_vie_amr_tsn_swa_yor	-0.150166606880081	-0.354198276740693	0.723992115244052
666	sod_prs_igb_rus_wly_mlt_anl_mcd_uzb_tur_bam_bat_cic_spa_bul_bsq_guj_gam_xho_cnt_ger_afr_moo_cze_akn_arw_fin_swa_tsn_est_eng_tig_geo_grk_svk_alb_lat_chh_owc_krd_hun_bem_tag_por_mly_jpn_tml_kor_nor_slo_zul_ctl_jav_dut_heb_ind_mnd_ita_yor_pan_amr_lit_ukr_rom_hin_qcu_ben_swe_fre_ewe_hau_glc_aeg_pol_mao_scr_dyu_mol_ses_sun_tha_amh_knd_lda_dgb_azi_bos_urd_aze_ven_vie_sid_swt_fbf_tsw	0.717765332531701	1.70516496559936	0.0915019384866635
667	amr_fre_zul_alb_wly_sod_amh_mcd_aze_azi_ewe_sun_lda_slo_scr_bsq_arw_owc_cic_mnd_nor_rom_dgb_swe_akn_ben_fin_swa_ven_est_dut_sid_geo_prs_lit_ctl_cze_hau_tig_afr_hun_yor_ind_hin_mly_jpn_tml_kor_por_krd_ses_glc_jav_guj_gam_bat_cnt_ukr_fbf_svk_mlt_bul_pan_bos_ger_qcu_ita_grk_pol_bam_anl_lat_heb_spa_mao_mol_bem_urd_dyu_tag_tha_aeg_knd_tsw_igb_uzb_eng_rus_tur_tsn_vie_chh_moo_swt_xho	-0.087635780040859	-0.206668196496481	0.836720800911921
668	chh_pol_ven_nor_tig_amr_heb_ita_tur_aze_ses_bat_fbf_ctl_dut_bsq_urd_sod_dyu_cnt_bul_ger_cic_prs_akn_fre_hun_bam_dgb_fin_swe_mlt_geo_svk_mcd_spa_mol_sid_anl_rom_est_lda_mly_glc_sun_jpn_tml_kor_pan_cze_bem_arw_mao_rus_hau_jav_mnd_lit_tsw_guj_wly_afr_bos_grk_scr_qcu_hin_por_krd_yor_owc_slo_aeg_lat_tag_alb_xho_ben_ewe_ind_tha_gam_knd_zul_swt_azi_eng_ukr_uzb_tsn_vie_amh_swa_igb_moo	-0.149498986722149	-0.352423186062963	0.725318330034072
669	anl_pol_igb_ger_wly_amh_gam_glc_uzb_azi_swa_mao_cic_hin_ben_bsq_mcd_owc_bem_mnd_por_arw_moo_eng_fbf_guj_fin_ven_dgb_hun_slo_heb_geo_scr_alb_urd_prs_chh_hau_dut_est_xho_mly_svk_sun_jpn_knd_kor_rus_mol_ses_krd_bat_bos_aeg_tag_cnt_fre_zul_pan_mlt_swe_grk_nor_spa_qcu_bul_ctl_ukr_lda_sid_afr_sod_lit_jav_rom_yor_lat_tsn_ind_tha_amr_tml_bam_dyu_aze_cze_ita_tur_ewe_vie_tig_tsw_swt_akn	0.3392620308683	0.798900132346236	0.426383904526136
670	aeg_spa_tsw_ctl_owc_sod_mlt_pol_tur_aze_ven_tag_zul_eng_urd_bsq_guj_gam_igb_cnt_ger_glc_xho_ita_ses_rus_hun_swt_yor_est_scr_sid_geo_ben_fre_ukr_mcd_hau_heb_swe_fin_akn_sun_lit_bat_jpn_knd_kor_bul_por_cic_svk_mly_arw_amh_jav_mnd_lat_moo_nor_anl_dut_cze_hin_pan_qcu_prs_grk_krd_dyu_tig_alb_amr_mol_mao_slo_ewe_bos_fbf_ind_tha_chh_tml_tsn_bem_azi_afr_rom_uzb_swa_vie_wly_bam_lda_dgb	-0.40898160678273	-0.970526116256663	0.334301717734239
671	amh_slo_tsw_pan_tig_owc_hau_guj_aze_tur_bem_mly_swa_bos_mol_bsq_swe_amr_bam_mnd_nor_bul_lda_arw_akn_grk_fin_cic_ewe_est_ukr_sid_geo_ger_pol_ita_spa_aeg_heb_ctl_hun_ven_sun_por_tag_jpn_knd_kor_rus_alb_xho_mcd_jav_svk_wly_ind_cnt_krd_dgb_scr_mlt_dut_glc_prs_lat_qcu_fre_rom_urd_tsn_gam_lit_sod_cze_bat_eng_fbf_ben_ses_mao_tha_anl_tml_moo_zul_azi_hin_afr_uzb_swt_vie_chh_igb_yor_dyu	-0.917770713088042	-2.22754817533355	0.0283226495587155
672	sid_swe_bem_scr_owc_tig_anl_bul_aze_tur_swa_mao_ewe_grk_guj_bsq_lit_amh_lda_mnd_bos_cze_ven_hin_fbf_afr_fin_akn_tsw_est_ukr_heb_geo_ita_eng_alb_arw_hau_sod_fre_hun_dgb_tag_lat_sun_jpn_knd_kor_pol_urd_igb_ben_ind_ger_aeg_mly_cnt_pan_swt_mcd_gam_nor_dut_prs_rus_qcu_glc_rom_spa_zul_amr_por_chh_mol_bat_slo_xho_svk_yor_jav_tha_wly_tml_moo_tsn_azi_krd_ctl_uzb_ses_vie_mlt_dyu_bam_cic	-0.33016540748661	-0.782084278859551	0.436151751506521
673	tig_bos_ven_lit_wly_amr_hau_grk_uzb_tur_fbf_sun_xho_por_rus_bsq_rom_mlt_zul_cnt_swe_svk_swt_slo_akn_bul_hun_dgb_bem_est_arw_heb_geo_hin_spa_ctl_krd_chh_owc_glc_fin_dyu_tag_prs_mly_jpn_knd_kor_afr_alb_bam_ben_jav_scr_aeg_ind_mnd_lat_tsw_ukr_amh_mcd_pan_mol_ger_qcu_pol_fre_dut_lda_sid_ita_sod_guj_mao_eng_cic_nor_swa_bat_tha_gam_tml_igb_ses_azi_cze_urd_aze_yor_vie_anl_tsn_ewe_moo	-0.596345382833847	-1.4254291469134	0.157380907079804
674	anl_ctl_ewe_ita_tig_heb_amr_krd_aze_tur_yor_mly_zul_pol_rus_bsq_bul_sid_ses_mnd_afr_rom_bem_arw_dgb_grk_est_cic_akn_hun_cze_hau_geo_lat_swe_spa_ukr_sod_gam_fre_fin_xho_tag_dut_bat_jpn_tml_kor_scr_eng_dyu_alb_ind_urd_aeg_jav_cnt_lit_tsn_glc_mlt_pan_ger_por_nor_qcu_slo_hin_mcd_swa_amh_bos_chh_prs_mao_mol_fbf_svk_bam_sun_tha_wly_knd_ven_lda_uzb_guj_ben_azi_swt_vie_owc_igb_tsw_moo	-0.0141337907890115	-0.0332769120246266	0.973525081256558
675	anl_eng_igb_svk_mlt_aeg_sid_scr_azi_uzb_xho_tag_cic_spa_bos_bsq_dut_tig_tsw_mnd_prs_glc_ses_pol_swt_nor_fin_yor_dyu_est_pan_hau_geo_krd_swe_hin_mol_gam_amh_ctl_hun_bam_mao_rus_sun_jpn_knd_kor_cze_ukr_lda_fre_bat_arw_amr_jav_cnt_rom_swa_por_sod_guj_ben_mcd_lit_qcu_slo_urd_ita_akn_wly_bul_heb_lat_ind_ger_fbf_alb_dgb_mly_tha_chh_tml_bem_tsn_aze_afr_grk_tur_zul_vie_owc_ven_moo_ewe	-0.0476634194234134	-0.112184493938893	0.910918909954335
676	heb_arw_bam_dut_wly_hau_owc_svk_uzb_aze_xho_bat_zul_prs_hin_bsq_lat_tig_tsn_mnd_ctl_urd_fbf_afr_ewe_rom_est_yor_swa_hun_glc_amh_geo_alb_spa_rus_scr_sod_aeg_bul_fin_lda_tag_slo_sun_jpn_tml_kor_krd_ita_dgb_lit_ind_mcd_amr_mao_cnt_ben_cic_mol_anl_swe_pol_ukr_eng_qcu_pan_guj_por_akn_gam_nor_sid_cze_mly_bos_swt_grk_dyu_jav_tha_mlt_knd_moo_bem_azi_fre_ger_tur_ven_vie_chh_igb_ses_tsw	-0.24426547842718	-0.576688623332614	0.565543064154765
677	sod_rus_swt_alb_amh_mlt_anl_ger_aze_tur_tsw_sun_lda_ukr_mcd_bsq_slo_owc_fbf_cnt_glc_pan_igb_fre_dgb_cze_fin_yor_tsn_hun_urd_hau_geo_lit_rom_scr_nor_chh_tig_mol_est_moo_jav_ben_mao_jpn_knd_kor_bos_eng_bem_bul_bat_ctl_aeg_mly_mnd_arw_zul_lat_gam_por_hin_krd_grk_qcu_dut_afr_svk_ses_wly_prs_sid_spa_tag_swe_xho_guj_dyu_ind_tha_amr_tml_ven_cic_uzb_pol_ita_azi_swa_vie_heb_akn_ewe_bam	-0.418403069142559	-0.991938224902261	0.323801525078958
678	mlt_ita_swt_bos_wly_tig_amr_swe_uzb_tur_ven_mly_bam_alb_fre_bsq_mcd_hau_zul_mnd_por_hin_lda_grk_akn_arw_hun_dgb_swa_est_nor_owc_geo_spa_svk_ben_urd_amh_gam_rus_fin_ses_sun_dut_mao_jpn_knd_kor_afr_scr_yor_ger_tag_lat_chh_bat_cnt_eng_dyu_ctl_sid_lit_guj_pan_krd_qcu_pol_bul_cze_igb_anl_rom_aeg_mol_jav_slo_ewe_prs_fbf_ind_tha_sod_tml_xho_tsn_aze_glc_ukr_azi_tsw_vie_heb_moo_cic_bem	-0.204127188684015	-0.482259582203207	0.630754660627768
679	amr_rus_yor_guj_sid_heb_owc_cze_aze_uzb_lda_sun_igb_pan_urd_bsq_ben_gam_bam_cnt_glc_swe_zul_pol_cic_scr_hun_bem_ven_fin_ger_mlt_geo_dut_bos_mcd_afr_sod_aeg_krd_est_swt_bat_spa_mao_jpn_tml_kor_ctl_alb_ses_por_ind_eng_chh_mly_mnd_arw_dgb_lit_wly_ukr_slo_hin_ita_qcu_svk_rom_prs_moo_tig_bul_amh_fre_jav_nor_akn_grk_xho_tag_tha_hau_knd_fbf_swa_azi_lat_mol_tur_tsw_vie_anl_dyu_ewe_tsn	-1.11148792155716	-2.71828652107485	0.00782830357291563
680	hau_lat_ven_spa_sid_mlt_amh_urd_tur_uzb_dyu_tag_bam_hin_dut_bsq_eng_aeg_fbf_mnd_prs_rom_moo_krd_akn_rus_hun_xho_dgb_fin_por_gam_geo_guj_mol_ita_bos_chh_owc_bul_est_zul_bat_alb_jav_jpn_knd_kor_slo_mcd_cic_nor_mao_ger_sod_ind_cnt_ukr_igb_svk_anl_glc_ben_pan_swe_qcu_grk_arw_afr_swt_wly_pol_amr_scr_mly_ctl_bem_lit_ses_sun_tha_tig_tml_tsw_swa_aze_fre_cze_azi_lda_vie_heb_tsn_yor_ewe	-0.157414826550501	-0.371125933824343	0.711387830100329
681	owc_svk_dgb_ger_amh_sod_mlt_dut_tur_uzb_swt_jav_bem_urd_nor_bsq_cze_chh_zul_cnt_ctl_bos_moo_afr_lda_guj_est_bam_cic_hun_mol_gam_geo_spa_krd_eng_ita_heb_wly_grk_fin_fbf_mly_por_mao_jpn_knd_kor_fre_slo_tsw_pol_tag_rus_amr_bat_mnd_bul_tsn_lat_hau_ukr_glc_alb_ben_qcu_swe_scr_pan_yor_tig_prs_aeg_lit_ind_rom_swa_arw_ven_sun_tha_anl_tml_akn_ewe_aze_hin_mcd_azi_dyu_vie_sid_xho_igb_ses	0.220408472638368	0.518875523820966	0.605080073952483
682	sod_fre_zul_ger_owc_gam_chh_pan_azi_tur_ses_tag_dgb_spa_bul_bsq_krd_heb_bem_mnd_mol_lit_tsw_bos_cic_rus_est_tsn_akn_hun_dut_amh_geo_ben_lat_cze_por_anl_wly_ita_fin_swt_jav_prs_mao_jpn_tml_kor_svk_glc_igb_ukr_mly_rom_aeg_bat_cnt_ctl_fbf_arw_tig_slo_grk_alb_swe_qcu_mcd_eng_scr_ewe_sid_pol_mlt_hin_sun_afr_lda_nor_moo_ind_tha_hau_knd_yor_bam_uzb_urd_guj_aze_swa_vie_amr_xho_dyu_ven	-0.345249012621611	-0.818431238352452	0.415203146741056
683	tig_pan_swa_fre_heb_mlt_owc_ukr_uzb_azi_bam_tag_ses_rom_ben_bsq_spa_aeg_zul_cnt_rus_arw_ven_eng_cic_urd_est_dyu_tsn_hun_ita_chh_geo_krd_mcd_grk_scr_sod_amh_prs_fin_dgb_jav_por_ind_jpn_knd_kor_ctl_mol_lda_lat_mly_guj_sid_sun_mnd_bos_xho_cze_amr_afr_nor_ger_hin_qcu_svk_dut_lit_igb_wly_bul_anl_pol_mao_alb_moo_glc_swt_bat_tha_hau_tml_yor_akn_tur_slo_swe_aze_tsw_vie_gam_bem_ewe_fbf	-0.175191994748455	-0.412803344348481	0.680700856555856
684	chh_urd_tsn_grk_hau_sid_owc_rus_uzb_tur_ewe_jav_xho_slo_fre_bsq_pan_amh_tsw_mnd_arw_rom_bam_alb_akn_krd_fin_lda_igb_hun_swe_amr_geo_svk_ita_ben_glc_tig_anl_bul_est_ven_tag_guj_mly_jpn_knd_kor_eng_cze_dgb_pol_bat_hin_mlt_ind_cnt_prs_cic_spa_sod_scr_ukr_nor_por_qcu_afr_bos_mol_moo_heb_dut_gam_lit_sun_mcd_fbf_ctl_yor_mao_tha_aeg_tml_dyu_bem_azi_ger_lat_aze_zul_vie_wly_ses_swt_swa	-0.671735563698816	-1.60926502803781	0.110947868541699
685	owc_prs_ewe_krd_anl_heb_tig_ger_azi_uzb_bam_ind_bem_nor_urd_bsq_pol_amh_akn_mnd_por_hin_lda_slo_yor_swe_hun_tsw_fbf_fin_ita_mlt_geo_ukr_bos_alb_grk_amr_sod_ben_est_moo_tag_afr_mly_jpn_knd_kor_dut_rus_dyu_lat_jav_svk_hau_mao_cnt_mol_swa_cze_sid_eng_bul_spa_mcd_qcu_pan_glc_scr_swt_chh_lit_gam_rom_sun_fre_zul_arw_ven_bat_tha_aeg_tml_ses_cic_aze_ctl_guj_tur_dgb_vie_wly_igb_tsn_xho	-0.254538799998989	-0.601440809832952	0.549009707263905
686	wly_scr_dyu_bul_amr_hau_mlt_ita_uzb_aze_bam_ind_fbf_hin_cze_bsq_eng_amh_tsn_cnt_rom_ukr_ewe_alb_lda_bos_fin_swt_moo_hun_prs_anl_geo_por_mcd_ger_ben_aeg_gam_glc_est_tsw_jav_guj_bat_jpn_tml_kor_arw_spa_igb_svk_tag_dut_tig_sun_mnd_pan_dgb_ctl_chh_rus_nor_afr_pol_qcu_grk_krd_urd_xho_heb_slo_sid_lit_mly_fre_yor_mol_akn_mao_tha_sod_knd_ses_ven_azi_lat_swe_tur_swa_vie_owc_zul_bem_cic	-1.05498201964066	-2.58932006104247	0.0111615359856819
687	chh_rus_ewe_pol_tig_amr_anl_pan_tur_azi_dgb_mao_zul_glc_alb_bsq_ben_mlt_igb_mnd_afr_swe_fbf_ita_tsn_spa_hun_bem_swt_fin_eng_owc_geo_cze_urd_rom_mcd_gam_wly_hin_est_xho_sun_arw_bat_jpn_tml_kor_lit_bos_yor_dut_tag_bul_heb_ind_cnt_ger_lda_ukr_amh_lat_ctl_guj_scr_qcu_prs_svk_por_bam_sod_mol_sid_krd_jav_nor_ses_slo_dyu_mly_tha_aeg_knd_akn_cic_aze_grk_fre_uzb_moo_vie_hau_tsw_ven_swa	-0.588269069944769	-1.40277736656479	0.164012845891926
688	anl_por_ewe_rom_tig_sid_gam_cze_azi_tur_dgb_ind_zul_afr_eng_bsq_hin_hau_akn_cnt_ukr_alb_dyu_ben_bem_bul_fin_ven_yor_hun_dut_chh_geo_lit_pol_swe_mol_amh_aeg_nor_est_igb_jav_ctl_bat_jpn_tml_kor_arw_fre_swa_pan_tag_krd_amr_mao_mnd_rus_bam_svk_sod_prs_bos_urd_spa_qcu_ger_lat_mcd_lda_owc_guj_heb_slo_sun_ita_tsw_grk_xho_mly_tha_mlt_knd_ses_fbf_aze_scr_glc_uzb_tsn_vie_wly_swt_moo_cic	-0.412806866223793	-0.978840583033755	0.330198211980406
689	sod_por_moo_glc_mlt_tig_heb_afr_aze_tur_akn_mly_zul_bul_hin_bsq_scr_anl_bam_cnt_ben_krd_bem_ukr_ses_pan_est_fbf_ven_hun_ctl_amr_geo_urd_ita_slo_rus_chh_wly_ger_fin_yor_bat_guj_mao_jpn_knd_kor_lat_cze_tsn_mol_ind_bos_owc_jav_mnd_rom_igb_lit_gam_dut_prs_swe_pol_qcu_nor_spa_eng_lda_aeg_grk_sid_alb_sun_arw_swt_mcd_dgb_tag_tha_hau_tml_dyu_xho_azi_fre_svk_uzb_cic_vie_amh_ewe_tsw_swa	0.0114105311748287	0.0269405035062267	0.978564913654937
690	sod_glc_tsn_rom_chh_hau_amh_alb_aze_tur_cic_ind_moo_ita_ukr_bsq_mcd_sid_dyu_mnd_ben_ger_lda_hin_ewe_bul_hun_yor_ses_fin_por_anl_geo_afr_dut_fre_urd_aeg_gam_grk_est_xho_tag_arw_jav_jpn_tml_kor_bos_prs_bem_spa_bat_svk_tig_sun_cnt_swe_ven_lat_owc_krd_mol_scr_rus_qcu_pan_pol_slo_swa_amr_nor_heb_guj_mly_cze_bam_eng_zul_mao_tha_wly_knd_igb_akn_uzb_ctl_lit_azi_dgb_vie_mlt_swt_tsw_fbf	-0.321333569282379	-0.761659585276831	0.448190403132529
691	owc_fre_ses_dut_heb_anl_amh_krd_uzb_tur_tsn_jav_bam_spa_glc_bsq_pan_hau_fbf_mnd_prs_svk_xho_alb_ven_cze_est_igb_dgb_hun_grk_gam_geo_rom_guj_por_urd_aeg_tig_bul_fin_zul_mly_mol_bat_jpn_tml_kor_slo_lit_tsw_eng_tag_rus_mlt_ind_cnt_ger_lda_scr_chh_ben_ukr_pol_swe_qcu_afr_lat_hin_swa_sid_mcd_amr_bos_mao_arw_akn_ita_cic_sun_tha_wly_knd_yor_dyu_aze_ctl_nor_azi_bem_vie_sod_ewe_moo_swt	-0.291796850905208	-0.690238447907864	0.491763232350435
692	amh_scr_zul_rom_amr_sid_mlt_grk_azi_aze_ewe_sun_ven_mol_eng_bsq_fre_heb_lda_mnd_ita_ctl_dyu_pol_akn_cze_hun_yor_tsw_est_lat_tig_geo_urd_prs_bos_alb_gam_owc_svk_fin_cic_mly_lit_ind_jpn_knd_kor_nor_ger_tsn_por_tag_dut_anl_jav_cnt_glc_igb_rus_hau_hin_mcd_afr_guj_qcu_slo_ben_arw_ses_wly_pan_chh_spa_mao_ukr_fbf_krd_xho_bat_tha_aeg_tml_dgb_swt_tur_swe_bul_uzb_swa_vie_sod_bem_moo_bam	0.118156005699018	0.278141940586833	0.78152084852709
693	owc_grk_dgb_alb_sod_gam_mlt_mcd_tur_azi_swt_mao_igb_arw_lit_bsq_bul_chh_tsn_mnd_hin_fre_ses_swe_zul_por_est_tsw_akn_fin_ita_hau_geo_cze_ben_scr_slo_aeg_wly_pol_hun_moo_mly_glc_bat_jpn_knd_kor_rus_ctl_bam_afr_ind_mol_heb_sun_cnt_rom_swa_krd_sid_spa_dut_bos_ukr_qcu_nor_ger_urd_ewe_amr_svk_tig_eng_jav_guj_lda_prs_ven_tag_tha_anl_tml_yor_bem_uzb_pan_lat_aze_xho_vie_amh_cic_dyu_fbf	-0.0442543121203606	-0.104407098125422	0.917071129355541
694	tig_swe_swa_rom_aeg_chh_gam_lit_tur_aze_ewe_tag_dgb_ger_afr_bsq_glc_anl_moo_cnt_scr_urd_tsw_por_lda_guj_est_swt_akn_fin_mcd_amr_geo_cze_bos_eng_slo_sod_sid_ben_hun_dyu_sun_arw_mly_jpn_tml_kor_krd_pan_bem_spa_ind_ita_owc_mao_mnd_nor_cic_dut_heb_rus_bul_prs_ukr_qcu_svk_alb_mol_bam_wly_pol_hau_ctl_jav_hin_zul_fre_ven_bat_tha_amh_knd_ses_tsn_uzb_grk_lat_azi_yor_vie_mlt_igb_xho_fbf	0.200548912956384	0.472061021767246	0.63798900188425
695	amh_mol_lda_pan_amr_owc_sod_hin_aze_tur_fbf_tag_yor_scr_alb_bsq_pol_wly_tsw_cnt_ben_eng_igb_ctl_ses_mcd_fin_ewe_bem_hun_glc_sid_geo_nor_ita_arw_prs_tig_hau_spa_est_swa_mly_dut_ind_jpn_tml_kor_guj_por_dyu_urd_bat_rom_anl_mao_mnd_afr_tsn_svk_heb_cze_ger_ukr_slo_qcu_bos_fre_lat_xho_aeg_rus_gam_grk_jav_lit_cic_bul_bam_sun_tha_mlt_knd_ven_akn_azi_krd_swe_uzb_dgb_vie_chh_swt_zul_moo	0.641625247350624	1.51789217383634	0.132433753514053
696	sid_eng_xho_mcd_owc_aeg_tig_fre_tur_azi_igb_mly_zul_hin_krd_bsq_rom_anl_dyu_cnt_guj_por_ewe_arw_ses_bul_fin_swa_akn_hun_scr_heb_geo_mol_glc_svk_swe_wly_chh_dut_est_swt_jav_lat_ind_jpn_knd_kor_ger_grk_ven_spa_sun_slo_amh_mao_mnd_ctl_fbf_pol_mlt_lit_cze_rus_ukr_qcu_nor_afr_alb_cic_amr_bos_hau_urd_bat_prs_tsw_pan_tsn_tag_tha_gam_tml_lda_yor_uzb_ita_ben_aze_bam_vie_sod_dgb_bem_moo	0.0488776473030442	0.115137064215094	0.908584713158499
697	amr_ben_fbf_prs_chh_tig_wly_bos_azi_aze_tsw_mly_dgb_mcd_ukr_bsq_pan_anl_akn_mnd_pol_fre_bam_spa_igb_lit_hun_moo_ses_est_ita_heb_geo_ger_bul_swe_lat_owc_hau_krd_fin_xho_bat_hin_ind_jpn_tml_kor_grk_slo_yor_svk_jav_rus_gam_tag_cnt_cze_cic_dut_amh_mol_scr_guj_alb_qcu_nor_urd_eng_zul_sod_arw_mlt_glc_sun_afr_ewe_ctl_swt_mao_tha_aeg_knd_dyu_tsn_uzb_rom_por_tur_ven_vie_sid_bem_lda_swa	-1.01608981006764	-2.48047966342325	0.0149188242462346
698	chh_urd_tsw_rus_owc_amr_tig_mol_azi_aze_bam_bat_bem_prs_afr_bsq_bul_amh_igb_cnt_mcd_lit_akn_eng_tsn_alb_fin_xho_swt_est_cze_gam_geo_dut_swe_arw_hin_aeg_hau_ukr_hun_cic_jav_por_ind_jpn_tml_kor_guj_rom_fbf_pan_sun_spa_sod_mly_mnd_grk_moo_ben_sid_ita_glc_ger_nor_qcu_svk_pol_fre_lda_wly_bos_mlt_slo_mao_krd_ven_scr_ses_tag_tha_heb_knd_dgb_yor_uzb_lat_ctl_tur_dyu_vie_anl_swa_zul_ewe	-0.500019688337226	-1.18879244970127	0.237548010525033
699	anl_scr_igb_ita_sod_tig_owc_rus_tur_uzb_bam_jav_moo_guj_lit_bsq_svk_chh_bem_cnt_pan_bul_akn_fre_xho_por_fin_swt_yor_est_urd_heb_geo_grk_dut_eng_ben_sid_aeg_krd_hun_ewe_sun_afr_mly_jpn_tml_kor_rom_glc_zul_hin_ind_swe_wly_mao_mnd_arw_tsw_spa_amh_prs_ctl_cze_lat_qcu_slo_mcd_alb_ven_amr_ukr_mlt_bos_tag_pol_dgb_ger_fbf_bat_tha_hau_knd_tsn_swa_azi_nor_mol_aze_ses_vie_gam_dyu_cic_lda	-0.402481600637803	-0.955116199435376	0.341995054120651
700	gam_hin_dgb_lit_wly_mlt_owc_cze_azi_uzb_moo_jav_tsn_swe_lat_bsq_ben_chh_ven_cnt_ger_rus_igb_dut_swt_svk_hun_ewe_akn_est_scr_aeg_geo_nor_rom_afr_urd_amr_heb_ukr_fin_tsw_mly_krd_sun_jpn_tml_kor_ctl_prs_yor_pan_mao_bul_anl_bat_mnd_alb_lda_slo_sid_mcd_spa_ita_por_qcu_fre_pol_eng_xho_amh_glc_tig_mol_ind_bos_bam_arw_cic_tag_tha_hau_knd_ses_bem_tur_guj_grk_aze_dyu_vie_sod_swa_fbf_zul	-0.585591566478769	-1.39832439298737	0.165341392752427
701	sid_rus_tsn_ben_wly_mlt_sod_bul_aze_tur_dyu_mly_moo_guj_afr_bsq_urd_amr_ewe_mnd_glc_bos_dgb_ita_bam_lit_est_bem_ven_fin_spa_tig_geo_rom_dut_alb_eng_hau_amh_grk_hun_igb_tag_prs_sun_jpn_knd_kor_pol_krd_swt_pan_ind_por_gam_mao_cnt_hin_tsw_mol_heb_slo_cze_scr_mcd_qcu_ger_nor_arw_ses_chh_svk_anl_fre_jav_swe_swa_ctl_cic_bat_tha_owc_tml_xho_zul_azi_lat_ukr_uzb_akn_vie_aeg_fbf_lda_yor	-0.757318424669288	-1.8201911725042	0.0719465291639364
702	hau_lit_akn_urd_anl_wly_chh_fre_uzb_tur_xho_sun_tsw_pol_ben_bsq_ger_heb_moo_mnd_ctl_prs_dyu_hin_dgb_cze_hun_lda_fbf_fin_eng_tig_geo_alb_dut_arw_guj_aeg_mlt_krd_est_zul_tag_ita_mly_jpn_knd_kor_rom_bos_yor_afr_jav_mcd_sid_mao_cnt_scr_swt_nor_gam_por_ukr_pan_swe_qcu_bul_slo_rus_tsn_amh_glc_sod_lat_ind_svk_cic_mol_bam_bat_tha_amr_tml_ses_ewe_aze_grk_spa_azi_igb_vie_owc_swa_ven_bem	-0.498187787466622	-1.18499127885427	0.239040190577339
703	chh_rom_yor_por_wly_anl_sod_rus_azi_uzb_zul_mao_ewe_ben_hin_bsq_alb_aeg_lda_mnd_nor_mol_dyu_fre_fbf_ukr_est_tsw_akn_hun_ita_amh_geo_svk_cze_dut_grk_mlt_gam_arw_fin_bem_mly_swe_bat_jpn_knd_kor_afr_ctl_tsn_lat_tag_spa_owc_sun_cnt_krd_bam_bul_tig_lit_ger_guj_scr_qcu_pan_prs_bos_xho_hau_eng_heb_slo_ind_glc_cic_pol_moo_jav_tha_amr_tml_igb_swa_aze_urd_mcd_tur_dgb_vie_sid_swt_ven_ses	-0.0629534741013529	-0.148227644381544	0.882484033096918
704	gam_rom_bam_eng_heb_amh_hau_rus_azi_aze_yor_mly_dyu_krd_nor_bsq_ben_tig_xho_cnt_afr_pol_dgb_mcd_zul_ctl_hun_swa_moo_fin_pan_wly_geo_svk_spa_dut_arw_sod_mlt_swe_est_tsw_sun_urd_ind_jpn_tml_kor_alb_guj_fbf_grk_mao_lat_chh_jav_mnd_por_swt_lit_owc_cze_scr_ger_bul_qcu_fre_ukr_ita_igb_amr_slo_anl_glc_tag_hin_ewe_mol_lda_bat_tha_sid_knd_cic_akn_uzb_prs_bos_tur_tsn_vie_aeg_ven_ses_bem	0.607420880883051	1.43578021667288	0.154419946942747
705	aeg_lit_zul_alb_sod_anl_mlt_glc_aze_azi_ewe_ind_xho_guj_rom_bsq_por_chh_yor_mnd_cze_spa_swt_afr_lda_arw_est_fbf_dyu_fin_ctl_owc_geo_ukr_pol_bos_urd_heb_sid_slo_hun_tsn_sun_fre_mly_jpn_knd_kor_swe_ben_tsw_dut_jav_svk_wly_bat_cnt_nor_swa_scr_hau_grk_ger_mcd_lat_qcu_bul_prs_krd_ses_gam_rus_amr_hin_mao_ita_bem_pan_akn_tag_tha_tig_tml_bam_moo_uzb_eng_mol_tur_ven_vie_amh_cic_igb_dgb	-0.407434161612043	-0.966088578966857	0.336505427630623
706	amh_bos_tsw_spa_owc_mlt_heb_mol_tur_azi_yor_jav_cic_alb_ita_bsq_swe_anl_lda_mnd_bul_lit_ven_afr_xho_svk_est_tsn_ewe_hun_fre_chh_geo_krd_glc_grk_guj_tig_hau_prs_fin_bam_tag_arw_bat_jpn_tml_kor_por_mcd_dgb_ukr_ind_nor_sod_mly_cnt_ben_swt_scr_sid_rom_ger_pol_eng_qcu_lat_cze_slo_fbf_wly_hin_gam_rus_mao_urd_bem_ctl_akn_sun_tha_amr_knd_moo_dyu_uzb_pan_dut_aze_zul_vie_aeg_ses_swa_igb	-0.822971812185967	-1.98137757210005	0.0505021119195465
707	mlt_por_dgb_arw_amh_hau_chh_hin_uzb_aze_zul_bat_bem_fre_guj_bsq_swe_sod_tsw_mnd_pan_svk_lda_rus_fbf_krd_hun_yor_ven_fin_ita_owc_geo_afr_spa_nor_prs_wly_anl_lit_est_cic_ind_urd_jav_jpn_knd_kor_slo_cze_moo_dut_mao_scr_aeg_sun_cnt_ctl_tsn_glc_amr_ukr_bul_grk_alb_qcu_lat_rom_ben_ses_heb_ger_gam_bos_tag_pol_swa_mcd_ewe_mly_tha_tig_tml_dyu_swt_azi_eng_mol_tur_bam_vie_sid_akn_igb_xho	-0.0455537779064353	-0.107270010289039	0.914805848502524
708	heb_dut_bam_slo_tig_gam_mlt_bul_tur_aze_akn_sun_ewe_cze_pol_bsq_urd_chh_lda_mnd_hin_mol_moo_lat_igb_glc_hun_zul_tsw_est_spa_sid_geo_afr_rom_nor_guj_anl_wly_lit_fin_tsn_bat_ger_tag_jpn_tml_kor_swe_ukr_ven_alb_ind_ita_owc_mly_cnt_bos_xho_krd_aeg_ben_grk_svk_prs_qcu_por_fre_eng_cic_amr_arw_hau_scr_jav_pan_bem_rus_ses_mao_tha_amh_knd_fbf_dyu_uzb_mcd_ctl_azi_dgb_vie_sod_swa_swt_yor	0.353361484964209	0.834957534552066	0.405881431243948
709	anl_arw_lda_mol_amr_heb_mlt_guj_azi_tur_cic_mly_yor_eng_nor_bsq_prs_gam_ven_cnt_spa_por_igb_fre_dyu_scr_fin_ses_swt_est_ger_sid_geo_krd_grk_pol_lat_amh_owc_svk_hun_bem_sun_rom_tag_jpn_knd_kor_rus_pan_swa_bul_mao_hin_wly_jav_mnd_bos_fbf_lit_chh_urd_swe_glc_afr_qcu_ita_ukr_ctl_moo_tig_alb_sod_ben_bat_cze_tsn_slo_ewe_ind_tha_hau_tml_zul_xho_uzb_dut_mcd_aze_tsw_vie_aeg_dgb_akn_bam	-0.664886779974598	-1.59200607285214	0.114776829378315
710	wly_mcd_ses_slo_mlt_tig_amh_guj_azi_uzb_dgb_ind_dyu_ukr_urd_bsq_lat_sod_akn_mnd_eng_rus_ven_rom_zul_bos_fin_yor_tsw_hun_mol_hau_geo_ger_por_pol_afr_anl_heb_bul_est_bam_tag_swe_mao_jpn_tml_kor_ctl_krd_xho_cze_bat_svk_chh_sun_cnt_ben_cic_hin_gam_arw_alb_ita_nor_qcu_lit_dut_spa_bem_sid_scr_aeg_prs_mly_grk_ewe_fre_swa_jav_tha_owc_knd_swt_igb_tur_glc_pan_aze_lda_vie_amr_tsn_fbf_moo	-0.492606138605728	-1.17266675772093	0.24392445717444
711	mlt_por_fbf_lit_chh_anl_aeg_ita_uzb_azi_tsn_jav_bam_ukr_pol_bsq_mcd_gam_tsw_mnd_nor_swe_swt_pan_cic_spa_hun_akn_yor_fin_fre_sid_geo_slo_rus_urd_arw_wly_tig_ctl_est_dgb_mao_glc_mly_jpn_tml_kor_ben_guj_dyu_dut_sun_prs_sod_bat_cnt_afr_xho_svk_heb_alb_bos_krd_cze_qcu_eng_grk_ger_zul_owc_scr_amr_hin_tag_bul_igb_mol_bem_ind_tha_hau_knd_lda_ewe_tur_rom_lat_aze_ses_vie_amh_ven_swa_moo	0.0109205457427828	0.0256935955511331	0.979556784176078
712	sod_bos_zul_svk_amh_wly_anl_dut_aze_azi_ewe_mao_fbf_guj_bul_bsq_rus_mlt_lda_cnt_ita_mol_tsw_ctl_yor_spa_fin_moo_dgb_hun_slo_sid_geo_afr_glc_swe_hin_tig_hau_rom_est_dyu_tag_mcd_ind_jpn_knd_kor_nor_grk_akn_krd_sun_arw_aeg_jav_mnd_por_ses_lit_gam_urd_pan_cze_ukr_qcu_prs_ger_alb_bem_amr_fre_chh_ben_mly_scr_tsn_eng_igb_bat_tha_heb_tml_cic_bam_tur_lat_pol_uzb_ven_vie_owc_swt_swa_xho	-0.413161283783597	-0.980116648829071	0.32957137019437
713	sid_pol_fbf_ctl_amr_anl_owc_lat_azi_tur_moo_mao_swa_bul_mcd_bsq_ger_tig_tsw_mnd_rus_spa_ses_grk_lda_scr_est_tsn_ven_fin_eng_amh_geo_glc_arw_guj_fre_wly_hau_hin_hun_igb_tag_prs_jav_jpn_tml_kor_slo_ita_yor_nor_bat_ben_heb_mly_cnt_pan_dyu_dut_sod_urd_swe_bos_rom_qcu_por_krd_lit_xho_gam_afr_mlt_mol_ind_ukr_ewe_alb_zul_sun_tha_aeg_knd_bem_cic_aze_svk_cze_uzb_bam_vie_chh_dgb_swt_akn	-0.210258913954576	-0.496208138713482	0.620918316860518
714	owc_rus_fbf_pol_heb_wly_hau_ben_azi_uzb_tsw_bat_moo_grk_eng_bsq_lat_tig_ses_mnd_alb_ger_dgb_slo_dyu_svk_fin_swt_bem_est_hin_amh_geo_ita_mol_cze_guj_anl_aeg_por_hun_swa_jav_arw_ind_jpn_tml_kor_nor_krd_xho_afr_mao_mcd_gam_tag_cnt_lit_lda_scr_sid_glc_urd_dut_ctl_qcu_bul_swe_spa_tsn_sod_bos_mlt_fre_sun_ukr_akn_pan_ven_mly_tha_amr_knd_ewe_bam_tur_rom_prs_aze_zul_vie_chh_cic_igb_yor	-0.498071469580128	-1.1848512329629	0.239095294771894
715	heb_ukr_dgb_afr_wly_amr_owc_krd_uzb_azi_cic_sun_fbf_alb_fre_bsq_bul_amh_akn_mnd_dut_glc_ven_hin_bem_prs_fin_dyu_bam_est_ita_hau_geo_rus_cze_urd_lit_mlt_aeg_rom_hun_ewe_tag_ben_mao_jpn_tml_kor_mol_eng_lda_swe_bat_mcd_sod_mly_cnt_arw_tsw_slo_gam_nor_pan_ger_por_qcu_scr_lat_ctl_xho_chh_spa_anl_svk_ind_pol_zul_bos_swa_jav_tha_sid_knd_yor_tsn_tur_grk_guj_aze_igb_vie_tig_moo_swt_ses	-0.534286600080755	-1.27186134529172	0.206593676570708
716	tig_rom_dyu_eng_owc_anl_mlt_lat_aze_azi_dgb_ind_ses_prs_hin_bsq_ger_aeg_tsw_mnd_rus_ctl_swt_arw_moo_ben_est_lda_zul_fin_krd_heb_geo_urd_alb_ukr_swe_amh_sid_glc_hun_yor_jav_bos_tag_jpn_knd_kor_spa_afr_bam_pan_sun_guj_gam_mly_cnt_fre_fbf_dut_wly_slo_mol_pol_grk_qcu_cze_nor_lit_ewe_amr_mcd_sod_svk_mao_scr_akn_bul_xho_bat_tha_hau_tml_tsn_cic_tur_ita_por_uzb_swa_vie_chh_igb_ven_bem	0.0302274472588829	0.0712065372237539	0.94338628255807
717	sod_ben_ven_bos_gam_wly_mlt_cze_tur_uzb_ewe_mly_tsw_guj_arw_bsq_nor_heb_ses_cnt_mcd_scr_yor_hin_zul_fre_hun_igb_lda_est_spa_chh_geo_ita_afr_glc_ctl_owc_aeg_mol_fin_bem_jav_urd_bat_jpn_tml_kor_rom_grk_xho_rus_sun_dut_sid_mao_mnd_bul_swt_krd_anl_por_ukr_lat_prs_qcu_slo_eng_alb_dgb_tig_pol_amr_pan_tag_swe_fbf_lit_swa_ind_tha_amh_knd_tsn_bam_azi_ger_svk_aze_moo_vie_hau_akn_dyu_cic	-0.348900674149544	-0.826413407157343	0.410684822337813
718	tig_por_ses_lit_hau_mlt_amh_dut_azi_uzb_swa_mao_dgb_afr_pan_bsq_bul_aeg_zul_cnt_krd_bos_igb_guj_moo_spa_est_swt_bam_fin_mol_amr_geo_ukr_ger_ben_glc_owc_anl_slo_hun_ewe_mly_grk_tag_jpn_tml_kor_mcd_lat_akn_prs_ind_rus_sid_sun_mnd_swe_fbf_alb_heb_rom_pol_eng_hin_qcu_fre_nor_scr_bem_gam_urd_chh_svk_bat_cze_dyu_arw_yor_jav_tha_wly_knd_ven_xho_aze_ctl_ita_tur_cic_vie_sod_tsw_tsn_lda	-0.477409097228079	-1.13468879110429	0.259421880649957
719	gam_scr_xho_cze_sod_wly_tig_ger_azi_uzb_akn_mao_bem_ctl_glc_bsq_mol_aeg_bam_cnt_arw_eng_tsn_pol_cic_svk_est_tsw_igb_fin_afr_amr_geo_mcd_krd_dut_nor_heb_owc_rom_hun_fbf_tag_lat_mly_jpn_tml_kor_spa_grk_swt_lit_ind_pan_chh_jav_mnd_hin_lda_fre_sid_bul_prs_ben_swe_qcu_bos_por_guj_dyu_amh_slo_mlt_rus_sun_ukr_yor_alb_zul_bat_tha_hau_knd_swa_dgb_aze_ita_urd_tur_ewe_vie_anl_moo_ven_ses	-0.722058220159226	-1.73331514988412	0.0863539804043486
720	sid_eng_lda_grk_amh_mlt_sod_cze_tur_uzb_tsn_mly_dyu_ben_scr_bsq_ukr_tig_cic_mnd_mol_spa_ewe_arw_akn_prs_hun_zul_tsw_fin_ita_anl_geo_ctl_hin_urd_ger_amr_wly_pan_est_ven_mao_guj_ind_jpn_tml_kor_lit_rom_yor_swe_tag_krd_heb_sun_cnt_nor_bam_alb_aeg_afr_por_fre_mcd_qcu_rus_glc_svk_ses_owc_lat_hau_slo_jav_bul_bem_pol_xho_bat_tha_gam_knd_dgb_swt_aze_dut_bos_azi_swa_vie_chh_igb_moo_fbf	-0.16190946630795	-0.382577353084961	0.702906119712545
721	hau_arw_yor_krd_heb_sod_amr_afr_uzb_aze_fbf_sun_akn_rus_hin_bsq_alb_owc_ses_mnd_pan_glc_moo_urd_ewe_prs_fin_igb_swa_est_grk_anl_geo_mcd_eng_ctl_ukr_amh_gam_cze_hun_dyu_ind_por_mly_jpn_knd_kor_mol_swe_xho_fre_mao_ger_sid_tag_cnt_slo_bam_svk_chh_pol_bul_guj_lat_qcu_rom_nor_scr_lda_wly_lit_tig_bos_jav_ben_tsn_ita_tsw_bat_tha_aeg_tml_bem_cic_tur_spa_dut_azi_zul_vie_mlt_dgb_swt_ven	-0.338231381230203	-0.802914543153572	0.424071359197818
722	amh_ger_tsw_ita_sid_tig_owc_prs_azi_aze_ven_tag_swt_eng_svk_bsq_bos_aeg_dyu_cnt_fre_nor_bem_lat_ses_dut_fin_tsn_yor_est_mol_chh_geo_urd_bul_ctl_spa_sod_gam_slo_hun_igb_sun_rom_jav_jpn_knd_kor_arw_pol_swa_rus_ind_glc_wly_mly_mnd_swe_moo_grk_anl_pan_ben_lit_mcd_qcu_guj_krd_por_bam_heb_afr_mlt_cze_mao_hin_lda_alb_akn_bat_tha_hau_tml_fbf_dgb_tur_scr_ukr_uzb_zul_vie_amr_xho_cic_ewe	0.492737196407841	1.16528510867051	0.246883730796746
723	sid_mcd_bem_svk_mlt_gam_sod_por_tur_uzb_igb_mly_swt_arw_glc_bsq_mol_heb_dgb_mnd_spa_pol_tsw_ukr_ses_ger_fin_yor_bam_est_urd_aeg_geo_rus_slo_krd_grk_wly_anl_fre_hun_ewe_jav_cze_tag_jpn_knd_kor_nor_ita_dyu_swe_ind_lit_amr_bat_cnt_scr_tsn_prs_chh_hin_rom_ctl_bos_qcu_ben_afr_eng_swa_hau_lat_amh_alb_sun_bul_zul_dut_lda_mao_tha_tig_tml_akn_ven_aze_pan_guj_azi_moo_vie_owc_fbf_cic_xho	0.2396971481201	0.564440655171201	0.573813121480427
724	sod_mol_ewe_nor_anl_heb_owc_krd_azi_aze_akn_mao_yor_ita_prs_bsq_alb_wly_ven_cnt_pan_ukr_bam_ctl_cic_scr_hun_zul_swa_est_slo_chh_geo_afr_lat_dut_lit_sid_hau_swe_fin_igb_tag_hin_bat_jpn_tml_kor_bul_cze_moo_glc_jav_rus_amr_ind_mnd_ben_ses_grk_gam_svk_rom_arw_por_qcu_fre_ger_pol_lda_amh_urd_aeg_eng_mly_mcd_tsw_bos_dyu_sun_tha_mlt_knd_xho_fbf_uzb_guj_spa_tur_dgb_vie_tig_tsn_swt_bem	0.0326504611465381	0.0767789907563829	0.93896430124669
725	tig_svk_bem_ita_sid_amr_heb_spa_azi_tur_swa_ind_tsw_guj_ctl_bsq_bos_mlt_ewe_mnd_glc_prs_zul_mol_dyu_cze_est_bam_ven_fin_mcd_chh_geo_alb_hin_rus_pol_owc_anl_dut_hun_tsn_mly_lit_tag_jpn_tml_kor_urd_ukr_swt_rom_sun_bul_hau_jav_cnt_slo_moo_eng_aeg_afr_por_nor_krd_qcu_arw_lat_ben_lda_wly_swe_amh_ger_bat_grk_yor_fre_cic_mao_tha_sod_knd_dgb_fbf_aze_scr_pan_uzb_xho_vie_gam_akn_ses_igb	-0.459165490935675	-1.09070019012654	0.278222681472627
726	aeg_guj_lda_nor_heb_mlt_chh_svk_azi_uzb_dgb_mly_dyu_urd_ita_bsq_fre_gam_zul_cnt_ben_alb_igb_pan_swt_slo_est_bam_ses_fin_pol_owc_geo_mol_mcd_rus_lit_sid_anl_glc_hun_tsn_bat_scr_ind_jpn_tml_kor_arw_rom_tsw_prs_tag_dut_amr_jav_mnd_krd_cic_bul_tig_ukr_swe_cze_afr_qcu_grk_lat_ger_akn_wly_spa_hau_bos_sun_eng_bem_ctl_xho_mao_tha_amh_knd_ven_fbf_tur_hin_por_aze_moo_vie_sod_swa_yor_ewe	0.175275775218978	0.412173130012344	0.681161061082972
727	wly_rus_yor_rom_heb_tig_amr_grk_azi_aze_igb_mao_swt_spa_ita_bsq_afr_owc_swa_cnt_swe_mol_fbf_glc_tsw_ctl_fin_akn_lda_hun_arw_sid_geo_pan_ger_cze_slo_anl_chh_prs_est_tsn_tag_krd_ind_jpn_tml_kor_dut_lit_ewe_por_sun_mcd_hau_jav_mnd_bul_bam_hin_mlt_nor_urd_eng_svk_qcu_scr_bos_guj_bem_gam_ben_aeg_ukr_mly_alb_moo_pol_dgb_bat_tha_sod_knd_ses_dyu_uzb_fre_lat_tur_zul_vie_amh_cic_ven_xho	0.591373044387305	1.39605476286967	0.166021696827411
728	aeg_rom_ses_por_owc_amh_sod_mol_azi_tur_swa_sun_akn_bos_pol_bsq_spa_hau_swt_mnd_prs_ctl_lda_guj_bam_hin_est_xho_ven_hun_krd_sid_geo_ukr_dut_grk_alb_tig_heb_urd_fin_tsn_mao_ger_jav_jpn_knd_kor_lat_fre_bem_slo_ind_afr_anl_mly_cnt_ita_tsw_lit_gam_nor_pan_ben_glc_qcu_eng_bul_svk_dgb_amr_rus_chh_mcd_tag_swe_ewe_scr_yor_bat_tha_wly_tml_dyu_igb_uzb_arw_cze_aze_moo_vie_mlt_zul_fbf_cic	-0.216414368664592	-0.510623308676211	0.610824801450355
729	amh_ger_yor_afr_anl_owc_hau_bul_aze_tur_zul_sun_swa_bos_lit_bsq_mcd_chh_fbf_cnt_krd_fre_dyu_spa_bam_slo_fin_igb_dgb_hun_arw_heb_geo_ukr_guj_nor_cze_sod_mlt_rom_est_akn_bat_dut_mao_jpn_knd_kor_rus_swe_bem_prs_jav_svk_sid_tag_mnd_mol_ses_hin_wly_glc_lat_urd_ita_qcu_pol_grk_pan_cic_gam_por_aeg_eng_ind_ben_ewe_alb_tsn_mly_tha_amr_tml_lda_tsw_uzb_scr_ctl_azi_swt_vie_tig_moo_xho_ven	-0.199736499747862	-0.472366112902704	0.637772071981784
730	gam_arw_tsw_ben_amr_wly_chh_alb_tur_azi_lda_bat_ven_afr_ita_bsq_swe_sod_bam_mnd_mcd_nor_dgb_krd_bem_hin_fin_swa_tsn_hun_pol_mlt_geo_dut_grk_rom_bos_hau_aeg_slo_est_ses_mao_prs_tag_jpn_knd_kor_mol_svk_igb_guj_ind_ctl_anl_jav_cnt_rus_yor_por_heb_spa_cze_bul_fre_qcu_lit_ger_scr_moo_sid_glc_tig_lat_mly_pan_xho_urd_cic_sun_tha_amh_tml_dyu_akn_uzb_ukr_eng_aze_ewe_vie_owc_zul_fbf_swt	0.276267458240433	0.651399796947213	0.516394886830445
731	sod_pan_tsn_pol_wly_anl_chh_nor_aze_azi_swt_bat_cic_swe_grk_bsq_krd_mlt_lda_cnt_guj_prs_xho_fre_ewe_mcd_est_dgb_dyu_hun_glc_hau_geo_ger_scr_alb_ita_tig_amh_rom_fin_zul_mao_afr_sun_jpn_tml_kor_ctl_cze_swa_bul_mly_rus_aeg_jav_mnd_svk_fbf_ben_sid_spa_lat_urd_ukr_qcu_eng_lit_dut_akn_heb_por_owc_mol_tag_arw_yor_slo_tsw_ind_tha_gam_knd_igb_ven_uzb_hin_bos_tur_bem_vie_amr_bam_moo_ses	-0.520668093755259	-1.24096312470886	0.217740617854456
732	sid_scr_yor_eng_aeg_hau_mlt_fre_aze_uzb_dyu_ind_igb_mcd_arw_bsq_rom_chh_ven_cnt_bul_spa_zul_dut_fbf_guj_hun_xho_ses_est_prs_amh_geo_bos_rus_hin_lat_sod_amr_svk_fin_cic_mly_ukr_tag_jpn_knd_kor_glc_lit_dgb_por_jav_ben_heb_mao_mnd_ger_akn_pol_anl_pan_krd_mol_swe_qcu_afr_slo_nor_bam_gam_alb_wly_grk_bat_ctl_ewe_urd_tsw_sun_tha_owc_tml_swt_tsn_tur_ita_cze_azi_lda_vie_tig_swa_moo_bem	0.367645059831384	0.867090507203706	0.388124158186273
733	gam_glc_ven_hin_amh_chh_amr_scr_uzb_azi_xho_sun_tsn_guj_alb_bsq_swe_sid_igb_mnd_mol_lit_yor_ctl_akn_fre_est_cic_bam_hun_cze_aeg_geo_pan_arw_spa_rus_heb_sod_ben_fin_lda_mao_pol_ind_jpn_tml_kor_ukr_lat_zul_svk_tag_slo_hau_mly_cnt_por_swt_bos_anl_krd_afr_dut_mcd_qcu_grk_nor_ita_fbf_owc_ger_mlt_prs_bat_rom_bem_urd_dyu_jav_tha_tig_knd_tsw_ewe_aze_bul_eng_tur_swa_vie_wly_moo_ses_dgb	0.28506407609883	0.67267827951948	0.50281998680602
734	heb_ita_yor_grk_tig_mlt_aeg_arw_tur_aze_ewe_bat_swt_krd_scr_bsq_spa_anl_ven_mnd_rom_por_igb_ger_swa_pan_est_moo_tsw_fin_swe_gam_geo_alb_mol_svk_pol_sid_wly_hin_hun_dgb_jav_lat_mly_jpn_knd_kor_bos_bul_fbf_afr_sun_lit_amh_tag_cnt_cze_bem_guj_amr_glc_urd_ctl_mcd_qcu_fre_prs_dut_ses_owc_eng_chh_ben_mao_slo_lda_nor_dyu_ind_tha_sod_tml_tsn_akn_azi_ukr_rus_uzb_zul_vie_hau_cic_bam_xho	-1.19407579605373	-2.95102357375494	0.00400776302577793
735	gam_dut_fbf_slo_aeg_chh_mlt_pol_uzb_aze_akn_bat_dyu_eng_urd_bsq_fre_wly_yor_mnd_ben_prs_bam_arw_moo_pan_fin_ven_cic_est_grk_amr_geo_alb_bos_guj_spa_sid_anl_ukr_hun_dgb_jav_hin_sun_jpn_tml_kor_lit_svk_tsn_ctl_ind_afr_hau_mly_cnt_mcd_swt_cze_owc_swe_rus_scr_krd_qcu_por_mol_glc_ses_sod_ger_tig_bul_mao_ita_xho_rom_swa_tag_tha_amh_knd_lda_tsw_tur_lat_nor_azi_ewe_vie_heb_igb_zul_bem	-0.27947973584536	-0.660545056238451	0.510536979694459
736	tig_pol_ses_pan_anl_sid_mlt_guj_aze_azi_tsw_mly_lda_dut_alb_bsq_ben_amh_swa_mnd_svk_lit_dyu_eng_fbf_afr_est_xho_cic_fin_bos_hau_geo_ger_ita_prs_scr_gam_wly_slo_hun_zul_mao_fre_sun_jpn_tml_kor_ctl_mol_akn_mcd_tag_glc_owc_bat_cnt_arw_ven_rus_heb_nor_krd_grk_rom_qcu_swe_por_spa_igb_aeg_hin_amr_cze_jav_bul_dgb_urd_bem_ind_tha_sod_knd_swt_tsn_tur_ukr_lat_uzb_moo_vie_chh_ewe_bam_yor	0.871404870262931	2.08032052673361	0.0402464965945308
737	owc_bos_igb_ukr_amr_gam_anl_spa_aze_tur_fbf_bat_yor_ita_nor_bsq_mol_chh_tsn_mnd_swe_guj_bam_prs_swa_rus_est_ses_ewe_fin_dut_sid_geo_cze_fre_svk_hin_amh_aeg_bul_hun_swt_jav_urd_sun_jpn_knd_kor_ctl_pol_zul_lit_tag_mcd_tig_mao_cnt_pan_moo_rom_heb_grk_slo_ben_lat_qcu_glc_afr_alb_lda_mlt_krd_wly_ger_ind_por_bem_scr_dyu_mly_tha_hau_tml_cic_tsw_uzb_eng_arw_azi_ven_vie_sod_dgb_xho_akn	-0.0473020256201089	-0.111402810495281	0.911537012687273
738	amh_lat_bam_afr_heb_sod_tig_fre_tur_uzb_dgb_jav_akn_dut_arw_bsq_eng_mlt_ses_cnt_urd_mcd_dyu_ita_tsw_alb_est_xho_moo_hun_bul_gam_geo_prs_swe_pol_scr_hau_anl_guj_fin_cic_sun_nor_ind_jpn_tml_kor_mol_cze_ewe_slo_mly_hin_sid_mao_mnd_ben_tsn_lit_chh_grk_rus_por_spa_qcu_rom_krd_ctl_swt_owc_glc_aeg_bos_tag_ukr_swa_svk_lda_bat_tha_wly_knd_ven_igb_azi_ger_pan_aze_zul_vie_amr_bem_fbf_yor	-0.0617475349057092	-0.145451591550834	0.884669118001677
739	anl_pol_cic_swe_amr_chh_aeg_urd_aze_azi_yor_mao_tsw_ben_arw_bsq_svk_owc_akn_cnt_mcd_rus_dyu_ita_ses_scr_est_bam_swt_hun_ger_wly_geo_prs_spa_lat_bos_sid_sod_rom_fin_swa_ind_afr_sun_jpn_knd_kor_alb_guj_fbf_bul_jav_pan_mlt_bat_mnd_slo_moo_mol_hau_ukr_hin_eng_grk_qcu_lit_ctl_fre_lda_amh_glc_tig_krd_mly_cze_bem_por_xho_tag_tha_gam_tml_ven_zul_uzb_nor_dut_tur_ewe_vie_heb_dgb_tsn_igb	-0.418653463801434	-0.992842718376473	0.32336283279652
740	aeg_hin_igb_krd_sid_amr_tig_cze_uzb_tur_xho_mly_tsw_ben_scr_bsq_glc_heb_fbf_mnd_rom_ukr_bam_guj_ses_eng_hun_zul_cic_fin_swe_chh_geo_bos_por_urd_prs_wly_mlt_mcd_est_tsn_jav_fre_ind_jpn_knd_kor_pan_afr_dgb_mol_bat_rus_gam_tag_cnt_spa_swa_svk_owc_bul_grk_alb_arw_qcu_ctl_ger_pol_ewe_sod_slo_amh_lit_sun_lat_dyu_ita_ven_mao_tha_anl_tml_lda_moo_azi_nor_dut_aze_yor_vie_hau_swt_akn_bem	-0.941942506175151	-2.28587741000839	0.0245324929486981
741	mlt_scr_moo_grk_sid_gam_wly_afr_uzb_tur_igb_mao_dyu_hin_spa_bsq_krd_owc_ewe_mnd_svk_bos_fbf_guj_dgb_ben_fin_tsn_ses_est_slo_amh_geo_lit_ukr_prs_ger_amr_tig_urd_hun_lda_tag_fre_ind_jpn_knd_kor_alb_nor_bam_pol_bat_mol_sod_sun_cnt_lat_swt_ctl_anl_por_dut_mcd_rus_qcu_eng_glc_pan_yor_chh_swe_aeg_rom_mly_ita_xho_bul_cic_jav_tha_heb_tml_zul_ven_aze_arw_cze_azi_akn_vie_hau_swa_bem_tsw	-0.0443267365785962	-0.104417257778878	0.917063089302992
742	tig_spa_bem_ita_amh_anl_wly_pol_azi_tur_yor_jav_igb_lit_arw_bsq_mol_amr_ven_mnd_bul_ctl_ses_ger_bam_afr_est_tsn_fbf_fin_pan_heb_geo_glc_alb_dut_prs_owc_hau_krd_hun_swa_tag_ukr_bat_jpn_tml_kor_fre_ben_tsw_por_ind_rom_sod_sun_cnt_guj_dyu_bos_mlt_hin_lat_urd_nor_qcu_grk_cze_svk_akn_chh_rus_aeg_eng_mao_mcd_swt_slo_moo_mly_tha_sid_knd_ewe_xho_uzb_scr_swe_aze_dgb_vie_gam_lda_cic_zul	-0.926850007603676	-2.25404968760498	0.0265412837912867
743	owc_scr_fbf_arw_amr_aeg_sod_alb_uzb_tur_swa_mao_akn_bos_guj_bsq_prs_wly_yor_mnd_slo_swe_ven_krd_tsn_mol_hun_dgb_bam_fin_dut_gam_geo_ita_bul_lit_fre_chh_amh_rus_est_moo_tag_pol_bat_jpn_tml_kor_hin_ctl_bem_por_sun_ukr_heb_ind_cnt_eng_ses_nor_tig_spa_lat_ger_grk_qcu_glc_mcd_afr_cic_mlt_rom_anl_urd_mly_svk_dyu_cze_zul_jav_tha_hau_knd_ewe_swt_aze_pan_ben_azi_xho_vie_sid_tsw_lda_igb	0.206374079898933	0.485188324311503	0.628683748095871
744	sid_pan_bem_lat_wly_tig_chh_grk_uzb_azi_bam_tag_lda_por_scr_bsq_cze_owc_tsn_mnd_slo_mol_moo_eng_igb_glc_fin_yor_ewe_est_ger_amh_geo_svk_fre_rus_hin_hau_sod_nor_hun_dyu_mao_krd_jav_jpn_knd_kor_ben_lit_ven_ita_sun_spa_aeg_mly_cnt_mcd_akn_bos_anl_alb_arw_urd_rom_qcu_ctl_swe_afr_swa_amr_pol_mlt_dut_bat_prs_swt_bul_xho_ind_tha_gam_tml_zul_cic_tur_ukr_guj_aze_ses_vie_heb_fbf_dgb_tsw	0.723471412055683	1.71861326105574	0.0890121315130642
745	anl_ben_zul_arw_owc_wly_amr_bul_tur_uzb_dgb_tag_moo_rus_spa_bsq_ger_chh_xho_cnt_krd_eng_lda_svk_tsw_alb_fin_tsn_igb_hun_grk_heb_geo_dut_mol_afr_bos_amh_hau_urd_est_akn_jav_ctl_ind_jpn_tml_kor_cze_pol_ewe_rom_mly_lit_sid_sun_mnd_nor_fbf_ita_mlt_lat_guj_scr_pan_qcu_prs_fre_ukr_bam_sod_por_gam_swe_bat_mcd_ven_slo_bem_mao_tha_tig_knd_swt_swa_azi_hin_glc_aze_ses_vie_aeg_yor_cic_dyu	-0.679015643490487	-1.63023734635287	0.1064337546648
746	sid_ita_swa_swe_heb_hau_amr_arw_tur_azi_akn_mly_ven_rom_bul_bsq_lat_tig_fbf_cnt_grk_nor_ewe_por_xho_pol_est_zul_cic_hun_mol_anl_geo_mcd_glc_krd_ger_chh_amh_prs_fin_lda_tag_ctl_jav_jpn_tml_kor_hin_cze_moo_eng_sun_lit_gam_ind_mnd_pan_ses_svk_owc_scr_ben_spa_slo_qcu_dut_rus_guj_dyu_aeg_alb_mlt_bos_mao_urd_bam_fre_tsn_bat_tha_sod_knd_bem_igb_aze_ukr_afr_uzb_yor_vie_wly_tsw_dgb_swt	-0.00579571079742063	-0.0136483218683827	0.989139789236881
747	heb_urd_zul_glc_aeg_mlt_chh_arw_aze_tur_dgb_bat_ven_alb_por_bsq_krd_amr_ses_mnd_swe_cze_akn_rus_fbf_ita_fin_tsw_ewe_hun_dut_anl_geo_mol_ukr_ctl_slo_sod_sid_prs_est_yor_ind_spa_mao_jpn_tml_kor_lit_bul_igb_ger_mly_svk_wly_sun_cnt_guj_xho_rom_owc_pan_nor_afr_eng_qcu_bos_ben_pol_swt_amh_grk_tig_lat_tag_scr_tsn_fre_bem_jav_tha_gam_knd_swa_cic_azi_mcd_hin_uzb_moo_vie_hau_dyu_lda_bam	-0.459581369419061	-1.09236936978106	0.27749249292658
748	aeg_dut_swa_guj_sid_tig_owc_por_uzb_aze_ses_tag_ewe_alb_ita_bsq_bul_hau_moo_mnd_afr_ben_bam_eng_dyu_lit_fin_zul_cic_est_glc_amh_geo_cze_bos_pan_svk_gam_anl_ctl_hun_tsn_jav_rom_mly_jpn_tml_kor_swe_mol_akn_spa_mao_arw_heb_bat_cnt_ger_swt_scr_amr_rus_nor_slo_urd_qcu_fre_ukr_mcd_bem_chh_grk_sod_prs_ind_krd_igb_pol_lda_sun_tha_mlt_knd_xho_dgb_azi_hin_lat_tur_yor_vie_wly_fbf_tsw_ven	0.0764484566576836	0.179952602012166	0.857581303187562
749	aeg_prs_zul_arw_mlt_wly_heb_dut_aze_uzb_xho_sun_ses_hin_ben_bsq_pol_hau_ven_mnd_eng_por_tsn_cze_swa_lit_hun_ewe_fbf_fin_rus_tig_geo_mol_krd_afr_rom_sid_owc_guj_est_lda_mao_ctl_ind_jpn_tml_kor_scr_grk_moo_glc_tag_ukr_anl_mly_cnt_fre_akn_slo_sod_alb_ger_pan_nor_qcu_ita_mcd_bos_bam_gam_bul_amr_spa_jav_swe_igb_urd_dgb_bat_tha_amh_knd_tsw_bem_azi_svk_lat_tur_swt_vie_chh_cic_dyu_yor	0.32465669375033	0.763748112006711	0.446950654189652
750	amr_guj_bam_afr_anl_amh_owc_mcd_uzb_aze_bem_ind_zul_ctl_spa_bsq_ita_sid_moo_mnd_arw_fre_cic_eng_tsn_dut_hun_igb_xho_fin_lit_aeg_geo_scr_svk_ger_krd_tig_wly_nor_est_ewe_mly_slo_jav_jpn_tml_kor_hin_alb_ses_rom_tag_pol_gam_bat_cnt_lat_fbf_pan_sod_ukr_ben_glc_bul_qcu_urd_swe_rus_akn_chh_mol_hau_bos_sun_cze_dgb_prs_ven_mao_tha_heb_knd_lda_swa_tur_por_grk_azi_dyu_vie_mlt_tsw_yor_swt	-0.288155942697802	-0.681704013183129	0.49712031496389
751	tig_slo_swt_fre_wly_mlt_sod_alb_tur_uzb_bam_tag_xho_ger_bos_bsq_grk_gam_dyu_cnt_swe_lit_cic_ukr_tsn_cze_est_bem_yor_hun_krd_aeg_geo_hin_prs_afr_spa_hau_chh_pol_fin_moo_sun_lat_mao_jpn_knd_kor_mcd_nor_dgb_arw_mly_glc_owc_ind_mnd_dut_igb_rom_heb_pan_bul_scr_mol_qcu_ita_ctl_rus_akn_anl_urd_amr_ben_bat_svk_ven_por_swa_jav_tha_amh_tml_ses_tsw_azi_guj_eng_aze_zul_vie_sid_lda_fbf_ewe	0.145424318837441	0.34277987853696	0.732537629133421
752	hau_mcd_ewe_krd_mlt_gam_aeg_prs_tur_azi_ven_bat_swt_ben_pan_bsq_swe_tig_fbf_mnd_grk_ita_lda_arw_zul_por_fin_bem_cic_est_mol_amh_geo_hin_bul_fre_cze_anl_amr_svk_hun_tsn_mly_lit_tag_jpn_knd_kor_lat_rom_moo_rus_mao_glc_heb_sun_cnt_urd_igb_bos_owc_nor_spa_ger_ctl_qcu_afr_alb_scr_yor_chh_guj_sid_eng_jav_pol_xho_ukr_akn_ind_tha_wly_tml_swa_ses_uzb_dut_slo_aze_tsw_vie_sod_bam_dgb_dyu	0.0997224703160404	0.234664949548929	0.814984678350963
753	sid_ukr_tsw_nor_gam_tig_amh_ita_uzb_aze_igb_bat_dgb_glc_ctl_bsq_spa_anl_xho_cnt_ben_pan_lda_mol_fbf_swe_hun_yor_ses_est_cze_sod_geo_urd_scr_grk_bul_hau_owc_rom_fin_swt_mly_guj_mao_jpn_tml_kor_krd_ger_dyu_dut_sun_hin_mlt_jav_mnd_slo_cic_alb_heb_pol_lat_svk_rus_qcu_por_arw_fre_bam_wly_mcd_chh_lit_tag_bos_bem_afr_swa_ind_tha_aeg_knd_zul_moo_tur_eng_prs_azi_ven_vie_amr_akn_tsn_ewe	-0.486048240780583	-1.15501841821022	0.251041961799381
754	sid_mcd_bem_slo_owc_wly_mlt_lat_uzb_aze_tsw_tag_dgb_bos_rom_bsq_ita_anl_tsn_cnt_ger_alb_dyu_dut_moo_hin_fin_xho_ewe_est_ukr_hau_geo_swe_scr_por_urd_amh_gam_nor_hun_ses_ind_eng_mly_jpn_knd_kor_arw_mol_ven_bul_bat_pol_amr_sun_mnd_guj_bam_grk_heb_glc_spa_krd_fre_qcu_lit_ben_svk_swt_sod_afr_aeg_prs_mao_ctl_lda_rus_yor_jav_tha_tig_tml_zul_akn_tur_cze_pan_azi_fbf_vie_chh_swa_cic_igb	0.691966608714464	1.6408306437773	0.104210528255769
755	gam_lat_moo_grk_aeg_owc_hau_mol_uzb_aze_ewe_bat_ven_slo_pol_bsq_ctl_anl_xho_cnt_prs_ita_bem_nor_tsw_ger_est_ses_fbf_fin_swe_amr_geo_arw_scr_svk_alb_mlt_wly_krd_hun_cic_tag_urd_mly_jpn_tml_kor_cze_bos_lda_spa_mao_ben_tig_sun_mnd_guj_swa_glc_sid_lit_por_eng_rom_qcu_dut_ukr_afr_tsn_amh_mcd_heb_hin_jav_rus_dgb_pan_igb_ind_tha_chh_knd_bam_swt_azi_fre_bul_tur_akn_vie_sod_zul_yor_dyu	0.0316856510250848	0.0745796997937812	0.940709312419705
756	heb_spa_ses_ctl_owc_sid_amh_guj_azi_tur_xho_ind_lda_nor_scr_bsq_pol_gam_tsw_mnd_krd_arw_fbf_eng_bam_lit_est_moo_igb_hun_alb_wly_geo_ben_ukr_svk_mol_amr_hau_hin_fin_swt_mly_cze_mao_jpn_tml_kor_ger_rom_cic_mcd_tag_bul_aeg_sun_cnt_prs_tsn_urd_chh_rus_afr_swe_pan_qcu_grk_por_ita_ven_sod_glc_anl_lat_jav_fre_ewe_bos_zul_bat_tha_mlt_knd_swa_dgb_uzb_slo_dut_aze_yor_vie_tig_bem_akn_dyu	0.102009603704012	0.239974485945938	0.810878185163854
757	tig_grk_swt_cze_sid_anl_owc_bos_tur_uzb_swa_tag_bam_alb_mol_bsq_arw_aeg_igb_mnd_fre_pan_dyu_krd_yor_lat_est_cic_akn_fin_spa_amh_geo_rus_mcd_nor_bul_sod_chh_prs_hun_fbf_mly_ukr_sun_jpn_tml_kor_svk_hin_ven_ita_mao_glc_mlt_jav_cnt_afr_dgb_pol_heb_rom_ger_swe_slo_qcu_eng_ben_ctl_ewe_amr_dut_gam_guj_bat_por_tsn_urd_lda_ind_tha_wly_knd_tsw_xho_azi_scr_lit_aze_zul_vie_hau_bem_moo_ses	0.196307444685922	0.462663443656528	0.644686345822301
758	amr_afr_ven_ita_owc_chh_tig_hin_azi_aze_akn_mao_tsw_cze_slo_bsq_mcd_sod_lda_cnt_ukr_ger_swa_lit_bem_pan_hun_dyu_cic_est_swe_heb_geo_dut_prs_ctl_arw_gam_hau_fre_fin_moo_mly_eng_jav_jpn_knd_kor_bos_mol_ewe_rom_tag_glc_wly_sun_mnd_bul_bam_lat_mlt_urd_spa_scr_rus_qcu_svk_krd_guj_xho_amh_ben_anl_alb_bat_nor_igb_grk_tsn_ind_tha_aeg_tml_ses_yor_tur_pol_por_uzb_zul_vie_sid_dgb_fbf_swt	-0.0142849567005997	-0.0336821834361447	0.97320277214725
759	amh_cze_tsn_lit_owc_tig_heb_scr_tur_uzb_moo_bat_ses_ukr_swe_bsq_ita_aeg_ewe_cnt_eng_dut_bem_bul_xho_pol_est_cic_dyu_hun_ger_gam_geo_prs_pan_ctl_grk_mlt_wly_fre_fin_dgb_mao_ben_mly_jpn_knd_kor_krd_bos_swt_afr_tag_por_chh_ind_mnd_mol_lda_guj_sod_glc_slo_alb_rom_qcu_spa_lat_hin_yor_sid_mcd_anl_nor_jav_urd_swa_svk_tsw_sun_tha_hau_tml_ven_igb_azi_rus_arw_aze_zul_vie_amr_fbf_bam_akn	-0.395543192882779	-0.938174910604192	0.350584674240313
760	amr_dut_zul_mcd_chh_amh_anl_slo_tur_azi_fbf_ind_ewe_ctl_urd_bsq_ben_mlt_bam_mnd_bos_grk_cic_guj_xho_prs_hun_igb_tsn_est_nor_sid_geo_por_svk_lit_pan_sod_hau_cze_fin_swt_bat_rus_tag_jpn_knd_kor_spa_pol_ses_hin_sun_rom_aeg_jav_cnt_ukr_akn_eng_owc_scr_ita_glc_afr_qcu_swe_fre_krd_moo_gam_mol_wly_alb_mao_arw_dyu_bul_dgb_mly_tha_heb_tml_yor_ven_uzb_lat_ger_aze_lda_vie_tig_tsw_swa_bem	-0.758361018185972	-1.82080565134167	0.0718522251955086
761	anl_arw_cic_eng_amh_amr_mlt_ben_uzb_tur_dyu_tag_akn_cze_krd_bsq_ukr_sid_igb_cnt_pol_bos_ewe_ita_zul_glc_est_bam_fbf_fin_mol_aeg_geo_swe_mcd_svk_prs_heb_owc_bul_hun_swa_ind_pan_mly_jpn_knd_kor_afr_guj_moo_rus_sun_grk_hau_jav_mnd_scr_tsn_urd_chh_slo_fre_lit_alb_qcu_ctl_hin_rom_ven_wly_dut_sod_spa_mao_lat_ses_ger_tsw_bat_tha_tig_tml_dgb_swt_azi_por_nor_aze_lda_vie_gam_xho_yor_bem	-0.69788301444966	-1.67766447957403	0.0967704685488358
762	amr_nor_akn_spa_amh_tig_wly_glc_aze_azi_igb_mao_swa_slo_grk_bsq_bul_sid_yor_cnt_eng_mcd_fbf_lit_ewe_ctl_hun_ven_xho_est_por_chh_geo_guj_rom_prs_afr_owc_heb_urd_fin_bam_bat_svk_mly_jpn_knd_kor_pan_cze_tsn_rus_tag_ger_aeg_jav_mnd_lat_bem_ben_sod_arw_swe_krd_ita_qcu_scr_pol_alb_cic_hau_bos_anl_ukr_ind_mol_lda_dut_zul_sun_tha_mlt_tml_swt_ses_uzb_fre_hin_tur_dyu_vie_gam_dgb_tsw_moo	0.587298933618405	1.3861396029688	0.169018797954251
763	chh_krd_akn_pol_sid_hau_amh_urd_uzb_azi_zul_bat_fbf_grk_glc_bsq_ctl_mlt_dgb_cnt_swe_arw_swa_prs_xho_afr_fin_tsn_ses_est_mcd_sod_geo_slo_bos_mol_scr_wly_anl_por_hun_yor_mao_ita_sun_jpn_tml_kor_dut_alb_tsw_lit_jav_eng_owc_mly_mnd_ger_dyu_bul_amr_rus_pan_svk_spa_qcu_ukr_hin_fre_moo_tig_ben_gam_rom_ind_nor_lda_guj_cic_tag_tha_heb_knd_bem_ewe_tur_cze_lat_aze_ven_vie_aeg_swt_bam_igb	-0.731446496027153	-1.75496000651434	0.0825594040546495
764	chh_svk_bem_dut_aeg_owc_sod_eng_uzb_aze_cic_ind_fbf_mol_guj_bsq_prs_tig_xho_mnd_cze_lat_akn_pan_ses_pol_fin_moo_zul_hun_slo_sid_geo_rom_grk_urd_glc_anl_amh_krd_est_tsn_mly_alb_jav_jpn_knd_kor_ben_por_tsw_arw_tag_ukr_wly_mao_cnt_lit_igb_scr_amr_hin_rus_ita_fre_qcu_ger_mcd_bos_dgb_mlt_bul_gam_swe_bat_nor_ven_spa_ewe_sun_tha_heb_tml_swa_swt_azi_afr_ctl_tur_dyu_vie_hau_bam_yor_lda	0.206396794125664	0.487101456258045	0.627332573178571
765	chh_pan_moo_swe_gam_sod_amh_grk_uzb_azi_yor_jav_igb_rom_glc_bsq_alb_mlt_lda_cnt_rus_cze_tsw_slo_zul_dut_hun_ses_swt_fin_afr_amr_geo_lat_urd_spa_mcd_heb_tig_ben_est_dyu_sun_krd_mao_jpn_knd_kor_arw_bul_akn_lit_tag_mol_hau_mly_mnd_svk_fbf_scr_anl_prs_pol_ita_eng_qcu_bos_ger_ukr_xho_wly_guj_aeg_hin_bat_ctl_cic_fre_dgb_ind_tha_owc_tml_swa_bam_tur_nor_por_aze_tsn_vie_sid_bem_ewe_ven	0.082803714744605	0.195110916396645	0.845731744874034
766	aeg_svk_tsn_bos_wly_chh_amr_swe_uzb_tur_zul_mly_fbf_alb_mol_bsq_mcd_amh_ses_cnt_prs_ukr_yor_urd_tsw_lat_fin_akn_xho_est_bul_tig_geo_pan_ben_krd_afr_heb_gam_glc_hun_ven_jav_ctl_mao_jpn_knd_kor_scr_fre_swa_arw_ind_nor_hau_bat_mnd_eng_moo_dut_anl_guj_slo_ita_ger_qcu_pol_por_lit_swt_mlt_rom_owc_grk_sun_spa_igb_rus_dgb_tag_tha_sod_tml_ewe_dyu_aze_cze_hin_azi_bem_vie_sid_bam_cic_lda	0.615237641838071	1.4707500288748	0.144734182755022
767	chh_alb_cic_ben_anl_hau_heb_ita_uzb_tur_fbf_bat_dyu_fre_guj_bsq_pol_sid_bem_mnd_por_scr_swt_spa_zul_cze_fin_xho_moo_hun_eng_amr_geo_bul_lit_hin_prs_mlt_sod_ctl_est_ses_mao_pan_sun_jpn_tml_kor_urd_dut_tsn_rom_tag_ukr_wly_jav_cnt_bos_akn_arw_aeg_slo_krd_glc_svk_qcu_ger_rus_mol_ewe_amh_swe_tig_nor_ind_grk_ven_afr_igb_mly_tha_gam_knd_tsw_bam_azi_mcd_lat_aze_swa_vie_owc_dgb_yor_lda	0.00510451056975397	0.0120291821093998	0.990428100302434
768	wly_fre_zul_ita_chh_aeg_gam_krd_azi_tur_ses_mly_tsn_nor_hin_bsq_glc_anl_dgb_mnd_svk_ukr_lda_ger_swa_mol_hun_swt_bam_fin_arw_heb_geo_rom_pan_urd_afr_amr_sid_lit_est_ewe_sun_ctl_mao_jpn_knd_kor_alb_mcd_bem_slo_jav_cze_sod_bat_cnt_lat_fbf_bul_tig_eng_prs_rus_pol_qcu_dut_guj_bos_cic_owc_ben_mlt_grk_tag_spa_yor_scr_dyu_ind_tha_hau_tml_tsw_xho_aze_por_swe_uzb_igb_vie_amh_moo_ven_akn	-0.328594070852029	-0.778633706850141	0.438172179773892
769	sod_rus_moo_arw_aeg_amh_gam_glc_azi_aze_fbf_sun_ewe_urd_bul_bsq_bos_heb_ses_mnd_rom_mcd_akn_lat_xho_svk_hun_zul_tsw_est_pol_anl_geo_alb_slo_ctl_spa_hau_chh_ben_fin_yor_bat_cze_mao_jpn_knd_kor_grk_dut_bem_pan_ind_lit_mlt_jav_cnt_ger_lda_nor_wly_ita_fre_guj_swe_qcu_por_eng_mol_bam_tig_hin_owc_scr_tag_afr_igb_krd_dyu_mly_tha_amr_tml_swt_tsn_tur_ukr_prs_uzb_dgb_vie_sid_swa_ven_cic	-0.29871182911256	-0.706406127647879	0.481701651289201
770	heb_ger_igb_slo_sid_amr_hau_hin_tur_aze_cic_sun_lda_arw_por_bsq_eng_gam_bam_mnd_prs_ukr_swt_lat_akn_bos_fin_tsw_tsn_hun_lit_amh_geo_dut_svk_urd_rom_aeg_chh_bul_est_bem_jav_cze_mao_jpn_tml_kor_scr_pan_fbf_pol_ind_mol_sod_mly_cnt_afr_moo_spa_mlt_glc_ctl_ben_rus_qcu_swe_mcd_guj_ewe_tig_ita_wly_fre_tag_krd_dyu_alb_swa_bat_tha_anl_knd_dgb_ses_azi_grk_nor_uzb_zul_vie_owc_ven_yor_xho	-0.588637865709207	-1.4044418358401	0.163518354562557
771	owc_pan_akn_rom_heb_hau_gam_swe_aze_uzb_tsn_ind_igb_hin_cze_bsq_dut_amh_swa_cnt_afr_por_dgb_nor_swt_svk_hun_moo_lda_est_urd_wly_geo_eng_prs_spa_arw_sod_amr_alb_fin_ven_bat_ukr_mly_jpn_knd_kor_glc_mcd_ses_lat_sun_scr_mlt_tag_mnd_bos_bem_krd_sid_ben_grk_mol_lit_qcu_pol_slo_ita_bam_tig_fre_chh_ger_mao_bul_fbf_ctl_yor_jav_tha_aeg_tml_cic_ewe_tur_guj_rus_azi_dyu_vie_anl_zul_tsw_xho	-0.372644263618629	-0.883048990713675	0.3794867473787
772	mlt_rus_swa_urd_wly_sod_hau_glc_azi_tur_ses_mly_igb_hin_cze_bsq_mol_amr_tsn_cnt_alb_eng_cic_ita_lda_bos_fin_bam_dgb_est_por_sid_geo_guj_slo_scr_svk_chh_aeg_pol_hun_tsw_ind_rom_bat_jpn_knd_kor_dut_swe_ewe_krd_tag_pan_anl_jav_mnd_ukr_moo_fre_heb_lat_grk_lit_mcd_qcu_prs_bul_afr_xho_amh_ben_owc_arw_sun_spa_ven_nor_akn_mao_tha_tig_tml_fbf_bem_aze_ctl_ger_uzb_zul_vie_gam_swt_dyu_yor	-0.651172573089372	-1.5599604088024	0.12216588021335
773	hau_dut_igb_nor_amr_amh_sid_krd_aze_uzb_ven_bat_dyu_grk_urd_bsq_pol_tig_swa_cnt_fre_eng_lda_bos_tsw_spa_hun_cic_dgb_fin_glc_anl_geo_lit_swe_rus_por_heb_mlt_ita_est_bam_ind_scr_mao_jpn_knd_kor_guj_slo_fbf_afr_jav_lat_chh_mly_mnd_ukr_yor_prs_gam_arw_rom_hin_pan_qcu_alb_mol_bul_ewe_owc_mcd_aeg_ger_tag_ctl_akn_cze_ses_sun_tha_sod_tml_bem_tsn_tur_svk_ben_azi_swt_vie_wly_zul_xho_moo	0.257385677604407	0.606311506865587	0.545785060028755
774	wly_pol_bam_cze_chh_sod_gam_rom_azi_tur_dgb_mao_ses_mol_eng_bsq_bos_anl_cic_mnd_ukr_alb_zul_grk_ven_spa_fin_xho_akn_est_slo_amh_geo_dut_ben_arw_urd_mlt_sid_scr_hun_fbf_ind_bul_jav_jpn_knd_kor_fre_pan_bem_ctl_sun_lit_aeg_bat_cnt_por_yor_swe_amr_svk_afr_hin_guj_qcu_lat_prs_nor_tsw_hau_glc_tig_mcd_tag_ita_ewe_rus_dyu_mly_tha_owc_tml_lda_igb_aze_ger_krd_uzb_moo_vie_heb_swt_tsn_swa	0.270153249805872	0.63737960329091	0.525443668142991
775	amr_por_dgb_arw_heb_aeg_gam_guj_uzb_aze_akn_bat_bem_alb_ita_bsq_pol_hau_ewe_cnt_mol_rom_yor_urd_igb_bul_est_lda_dyu_hun_lit_owc_geo_glc_lat_hin_rus_mlt_chh_eng_fin_cic_jav_svk_sun_jpn_knd_kor_dut_ben_tsn_slo_tag_pan_amh_mly_mnd_ctl_swt_afr_sid_scr_swe_nor_prs_qcu_spa_grk_krd_tsw_wly_cze_sod_mcd_mao_ger_zul_fre_swa_ind_tha_tig_tml_fbf_ses_azi_bos_ukr_tur_moo_vie_anl_bam_ven_xho	-0.470085814871223	-1.11760668533273	0.266613839199529
776	hau_afr_igb_urd_amr_aeg_chh_lit_uzb_aze_xho_sun_swa_eng_bul_bsq_scr_sod_tsn_mnd_svk_rom_akn_nor_tsw_rus_est_ses_bem_hun_ben_owc_geo_glc_mcd_grk_krd_anl_gam_alb_fin_lda_mly_slo_jav_jpn_knd_kor_lat_ita_dgb_prs_ind_guj_heb_mao_cnt_bos_dyu_cze_wly_hin_arw_ctl_ukr_qcu_spa_fre_pol_fbf_amh_dut_mlt_mol_bat_pan_cic_ger_swt_tag_tha_tig_tml_ewe_zul_azi_por_swe_tur_yor_vie_sid_bam_ven_moo	-0.286808155414842	-0.67848117355638	0.499151486666102
777	owc_ukr_swt_por_wly_sid_amh_rus_azi_tur_cic_mao_tsn_eng_mcd_bsq_afr_hau_fbf_cnt_cze_hin_igb_ger_swa_rom_est_xho_ses_hun_krd_heb_geo_glc_slo_guj_swe_chh_gam_ctl_fin_dyu_tag_pol_mly_jpn_tml_kor_alb_spa_yor_svk_ind_ben_amr_sun_mnd_urd_ven_lit_anl_fre_pan_bul_mol_qcu_prs_ita_nor_moo_sod_dut_aeg_arw_jav_scr_zul_lat_lda_bat_tha_tig_knd_dgb_bam_aze_grk_bos_uzb_akn_vie_mlt_ewe_bem_tsw	0.127700190991633	0.300919395289519	0.764147693639768
778	tig_ctl_tsw_rus_hau_chh_amr_hin_azi_aze_yor_tag_xho_rom_afr_bsq_guj_sid_swt_mnd_bos_lit_zul_ben_bem_lat_fin_dgb_cic_est_cze_anl_geo_fre_swe_alb_pol_heb_gam_ukr_hun_ses_jav_scr_mao_jpn_tml_kor_mcd_eng_igb_spa_ind_krd_aeg_bat_cnt_ger_dyu_arw_mlt_urd_bul_pan_por_qcu_slo_ita_mol_fbf_amh_svk_sod_glc_sun_grk_lda_prs_bam_mly_tha_owc_knd_ven_swa_tur_nor_dut_uzb_ewe_vie_wly_akn_tsn_moo	-0.137509541735878	-0.324744889265697	0.746103515031953
779	hau_mcd_swt_swe_tig_mlt_aeg_cze_tur_aze_akn_bat_dgb_glc_pol_bsq_afr_amr_bem_mnd_spa_scr_moo_pan_tsw_lit_fin_cic_ewe_hun_ukr_wly_geo_nor_ben_por_ger_sod_heb_eng_est_bam_ind_fre_tag_jpn_tml_kor_guj_krd_ses_arw_mly_slo_gam_jav_cnt_bul_tsn_bos_amh_alb_urd_ctl_rus_qcu_ita_svk_rom_fbf_anl_grk_owc_lat_mao_dut_ven_prs_igb_sun_tha_chh_knd_zul_lda_azi_mol_hin_uzb_swa_vie_sid_xho_dyu_yor	-0.546692398840162	-1.3033977832141	0.195656531623903
780	amh_por_swa_slo_anl_owc_sid_bul_azi_aze_yor_jav_lda_bos_cze_bsq_ben_heb_tsn_mnd_ita_spa_bam_swe_dyu_nor_hun_igb_xho_est_hin_wly_geo_pan_glc_eng_lat_chh_mlt_arw_fin_ven_ind_ger_tag_jpn_tml_kor_urd_rus_ses_scr_mly_fre_amr_sun_cnt_pol_swt_grk_sod_dut_svk_ukr_prs_qcu_guj_afr_krd_moo_tig_ctl_gam_lit_mao_mcd_dgb_mol_tsw_bat_tha_aeg_knd_bem_akn_tur_rom_alb_uzb_cic_vie_hau_fbf_ewe_zul	-0.097624607542264	-0.230041783005814	0.818564536445909
781	tig_pan_dgb_prs_amh_sod_heb_lat_tur_uzb_swt_sun_fbf_grk_slo_bsq_pol_chh_ses_mnd_krd_dut_xho_eng_swa_nor_est_moo_dyu_fin_ita_hau_geo_urd_mol_swe_rom_wly_anl_hin_hun_ewe_mao_spa_ind_jpn_tml_kor_lit_afr_bam_bos_bat_arw_sid_jav_cnt_bul_bem_por_amr_ukr_ben_ger_guj_qcu_fre_mcd_alb_tsw_owc_ctl_mlt_cze_tag_glc_cic_scr_ven_mly_tha_aeg_knd_igb_zul_azi_rus_svk_aze_yor_vie_gam_lda_akn_tsn	-0.450398169800473	-1.06859413980885	0.288018454702109
782	heb_por_moo_nor_mlt_wly_sod_mcd_aze_tur_tsw_sun_dyu_guj_svk_bsq_rus_gam_akn_mnd_slo_eng_cic_afr_ven_hin_fin_zul_bem_hun_grk_aeg_geo_swe_alb_ctl_scr_hau_amr_ben_est_yor_jav_mol_mao_jpn_knd_kor_prs_spa_swa_urd_mly_bul_anl_tag_cnt_lat_igb_bos_sid_arw_fre_ita_krd_qcu_pan_glc_lit_swt_chh_ger_owc_rom_ind_ukr_ses_dut_fbf_bat_tha_amh_tml_dgb_bam_uzb_cze_pol_azi_ewe_vie_tig_lda_tsn_xho	0.147176015850906	0.346176283723266	0.729992184497514
783	wly_ben_fbf_krd_gam_amh_amr_hin_tur_uzb_cic_mao_tsn_spa_glc_bsq_rom_mlt_akn_cnt_cze_pol_ewe_dut_dyu_bos_hun_lda_zul_fin_svk_hau_geo_swe_bul_urd_nor_heb_chh_rus_est_xho_sun_ctl_tag_jpn_tml_kor_lit_lat_igb_ita_jav_mcd_sid_bat_mnd_mol_moo_scr_tig_ger_slo_por_prs_qcu_ukr_guj_alb_swt_anl_arw_aeg_fre_mly_grk_dgb_eng_bam_ind_tha_sod_knd_yor_tsw_azi_pan_afr_aze_ven_vie_owc_bem_ses_swa	-0.00874229868771006	-0.0205890063976118	0.983617619759755
784	amr_eng_xho_rus_mlt_gam_heb_bul_tur_azi_akn_ind_zul_swe_dut_bsq_svk_anl_tsw_cnt_urd_guj_tsn_spa_fbf_ukr_est_yor_ewe_fin_prs_amh_geo_ben_mcd_cze_fre_wly_tig_krd_hun_ven_sun_hin_jav_jpn_tml_kor_afr_pol_swa_ger_tag_slo_owc_mao_mnd_ctl_bem_lit_hau_ita_mol_scr_pan_qcu_glc_lat_grk_igb_sid_arw_chh_rom_bat_alb_moo_por_dgb_mly_tha_sod_knd_swt_lda_uzb_nor_bos_aze_dyu_vie_aeg_ses_cic_bam	-0.987917423181996	-2.40288695661405	0.0182516048859494
785	owc_glc_dyu_ben_anl_chh_aeg_krd_aze_azi_ewe_ind_swt_ger_bul_bsq_bos_mlt_ven_cnt_guj_dut_swa_hin_moo_ctl_est_tsn_akn_fin_prs_tig_geo_lat_pan_por_svk_sid_amh_arw_hun_igb_tag_scr_jav_jpn_tml_kor_alb_nor_lda_cze_mly_swe_wly_sun_mnd_spa_dgb_afr_amr_ukr_lit_mol_grk_qcu_mcd_urd_rus_ses_heb_slo_hau_ita_mao_fre_cic_rom_yor_bat_tha_gam_knd_tsw_bem_tur_pol_eng_uzb_zul_vie_sod_xho_bam_fbf	0.357045271984934	0.840993888438946	0.40250851949639
786	hau_ita_ven_eng_wly_sod_heb_ctl_tur_azi_ses_tag_tsn_krd_slo_bsq_lat_anl_dyu_mnd_lit_mcd_ewe_grk_swa_arw_hun_swt_fbf_fin_guj_amr_geo_urd_nor_fre_prs_gam_chh_ben_est_tsw_sun_pol_bat_jpn_tml_kor_ukr_mol_akn_pan_jav_ger_tig_mly_cnt_scr_igb_svk_sid_rus_glc_afr_por_qcu_spa_bos_alb_bam_mlt_swe_owc_bul_mao_hin_yor_rom_lda_ind_tha_amh_knd_xho_cic_aze_cze_dut_uzb_dgb_vie_aeg_zul_bem_moo	-0.28698707990823	-0.67892674080513	0.498870404436104
787	gam_mcd_swa_hin_heb_wly_mlt_grk_uzb_aze_xho_tag_ewe_slo_cze_bsq_arw_sod_zul_cnt_ben_nor_dyu_por_tsw_pol_est_tsn_bam_fin_fre_amr_geo_svk_ita_bos_lit_hau_aeg_ukr_hun_ses_jav_prs_mao_jpn_tml_kor_lat_ctl_lda_eng_ind_rus_chh_mly_mnd_guj_yor_rom_sid_krd_scr_afr_alb_qcu_dut_pan_glc_akn_owc_urd_tig_swe_sun_ger_bem_bul_dgb_bat_tha_anl_knd_moo_ven_tur_mol_spa_azi_fbf_vie_amh_igb_swt_cic	-0.0627507497467102	-0.147792085110414	0.882826810569949
788	gam_hin_swt_prs_owc_wly_tig_lat_tur_uzb_swa_sun_bam_pan_bos_bsq_krd_heb_tsw_cnt_alb_por_xho_mcd_akn_fre_fin_zul_moo_hun_swe_amh_geo_ukr_afr_ger_urd_aeg_sod_nor_est_dyu_ind_dut_bat_jpn_tml_kor_pol_arw_ses_svk_mao_grk_sid_mly_mnd_scr_ven_cze_hau_ctl_guj_glc_slo_qcu_bul_rus_spa_bem_mlt_ben_anl_ita_jav_lit_cic_eng_ewe_tag_tha_chh_knd_lda_igb_aze_mol_rom_azi_fbf_vie_amr_tsn_yor_dgb	-0.131680426413023	-0.310697858901873	0.756725603050861
789	heb_rus_tsn_ctl_aeg_tig_mlt_pol_tur_azi_igb_ind_ewe_rom_ger_bsq_grk_hau_ven_cnt_prs_spa_ses_krd_lda_urd_hun_xho_moo_est_eng_gam_geo_bos_ukr_cze_guj_owc_amr_mol_fin_akn_mly_alb_jav_jpn_tml_kor_scr_arw_yor_por_tag_ben_amh_bat_mnd_lit_tsw_glc_sid_fre_mcd_lat_svk_qcu_pan_swe_bul_bem_chh_slo_wly_afr_sun_ita_fbf_nor_swa_mao_tha_sod_knd_swt_bam_aze_dut_hin_uzb_dgb_vie_anl_cic_dyu_zul	-1.07612964054056	-2.63164120819199	0.00994793772211904
790	chh_bul_swt_ctl_sid_tig_amr_slo_aze_azi_tsn_tag_lda_prs_cze_bsq_nor_heb_xho_cnt_pan_ben_igb_mcd_cic_guj_hun_dgb_bem_fin_ita_owc_geo_hin_rus_lat_scr_hau_amh_grk_est_ven_mao_dut_bat_jpn_knd_kor_svk_alb_tsw_urd_ind_swe_sod_mly_mnd_pol_zul_bos_mlt_mol_glc_fre_afr_qcu_ukr_krd_lit_bam_aeg_ger_gam_por_jav_spa_swa_arw_akn_sun_tha_anl_tml_ses_yor_tur_rom_eng_uzb_dyu_vie_wly_ewe_moo_fbf	-0.291239601265936	-0.688907611576719	0.492596523928734
791	aeg_ger_bam_bos_anl_heb_chh_cze_uzb_aze_moo_ind_dyu_lat_urd_bsq_afr_gam_cic_cnt_hin_fre_ven_rus_bem_krd_fin_ewe_yor_hun_mol_sod_geo_scr_lit_arw_svk_amr_owc_spa_est_ses_mao_bul_jav_jpn_knd_kor_ctl_eng_dgb_ukr_mly_grk_mlt_tag_mnd_ita_fbf_ben_wly_prs_glc_por_mcd_qcu_nor_pan_swe_lda_tig_rom_hau_slo_sun_pol_tsn_guj_zul_bat_tha_amh_tml_igb_swt_azi_alb_dut_tur_swa_vie_sid_tsw_akn_xho	-0.203036105465897	-0.479160675954168	0.632949109218897
792	heb_grk_tsw_prs_sod_chh_amh_rus_azi_uzb_swa_jav_cic_scr_ita_bsq_arw_gam_moo_mnd_urd_rom_swt_guj_bem_afr_hun_fbf_zul_fin_bos_wly_geo_mol_ger_swe_svk_anl_amr_ben_est_yor_mao_bul_ind_jpn_knd_kor_nor_pan_igb_por_tag_lat_tig_mly_cnt_ukr_ewe_fre_owc_dut_cze_glc_lit_qcu_mcd_eng_krd_dyu_sid_alb_aeg_slo_sun_ctl_xho_hin_dgb_bat_tha_hau_tml_lda_ses_tur_pol_spa_aze_bam_vie_mlt_tsn_akn_ven	-0.48156214452283	-1.1444025196686	0.255393607334935
793	owc_rus_lda_afr_aeg_heb_sid_por_uzb_aze_zul_bat_dyu_grk_scr_bsq_bul_anl_tsw_cnt_eng_nor_igb_krd_ewe_lit_hun_fbf_tsn_est_glc_sod_geo_svk_alb_dut_guj_hau_tig_mol_fin_swt_sun_mcd_jav_jpn_tml_kor_pol_fre_moo_urd_tag_ben_amh_mly_mnd_slo_swa_prs_chh_ita_ctl_cze_rom_qcu_arw_spa_swe_ven_wly_ukr_mlt_hin_mao_ger_yor_pan_dgb_ind_tha_gam_knd_ses_akn_tur_bos_lat_azi_bam_vie_amr_xho_bem_cic	-0.00531106582526796	-0.0125110770458643	0.990044665137119
794	anl_pol_bam_pan_tig_wly_amr_bul_aze_tur_tsw_mly_cic_rom_ctl_bsq_alb_chh_tsn_cnt_urd_krd_ven_ukr_igb_mcd_est_fbf_bem_hun_nor_aeg_geo_lat_rus_svk_afr_owc_heb_swe_fin_swt_jav_arw_ind_jpn_tml_kor_ita_prs_dyu_hin_bat_slo_gam_tag_mnd_ben_yor_guj_sod_grk_cze_glc_dut_qcu_eng_ger_mol_moo_sid_lit_hau_bos_mao_spa_ses_fre_akn_sun_tha_amh_knd_lda_dgb_azi_por_scr_uzb_xho_vie_mlt_zul_swa_ewe	-0.358075185689184	-0.84807562389718	0.398573326040996
795	tig_nor_xho_alb_wly_hau_anl_swe_uzb_aze_swa_ind_ewe_ukr_guj_bsq_scr_sid_dyu_cnt_pol_mol_zul_eng_swt_por_est_tsw_yor_fin_pan_amr_geo_slo_ctl_urd_glc_amh_gam_cze_hun_tsn_mao_svk_sun_jpn_knd_kor_hin_arw_fbf_ger_jav_grk_chh_mly_mnd_rom_bam_ben_sod_prs_spa_bos_rus_qcu_lit_mcd_lat_ses_aeg_bul_heb_ita_tag_krd_akn_dut_moo_bat_tha_owc_tml_dgb_ven_tur_fre_afr_azi_bem_vie_mlt_lda_igb_cic	0.272244552176371	0.641233298017918	0.522948262431204
796	heb_ben_dyu_mol_anl_owc_gam_glc_aze_azi_xho_ind_akn_spa_rom_bsq_ctl_hau_swa_mnd_grk_nor_swt_rus_bam_ger_hun_lda_ewe_est_bul_mlt_geo_urd_fre_scr_arw_tig_amh_guj_fin_ven_sun_afr_tag_jpn_tml_kor_krd_lat_yor_svk_jav_swe_sid_mao_cnt_cze_fbf_por_wly_dut_ukr_pol_eng_qcu_hin_slo_prs_cic_aeg_ita_sod_lit_mly_bos_tsn_mcd_tsw_bat_tha_amr_knd_dgb_zul_tur_alb_pan_uzb_ses_vie_chh_bem_igb_moo	0.428675403860767	1.01202949687112	0.31414974784875
797	wly_rom_dgb_pan_sod_owc_mlt_ben_tur_aze_ewe_jav_tsn_grk_svk_bsq_afr_anl_ven_cnt_spa_alb_lda_swe_zul_ctl_hun_bem_akn_fin_lit_tig_geo_hin_eng_rus_mcd_sid_heb_ita_est_xho_tag_ger_ind_jpn_knd_kor_pol_ukr_dyu_lat_mly_prs_aeg_mao_mnd_bul_fbf_nor_chh_scr_fre_krd_por_qcu_urd_glc_guj_moo_amh_bos_gam_cze_sun_dut_tsw_arw_cic_bat_tha_hau_tml_swa_yor_uzb_slo_mol_azi_ses_vie_amr_igb_bam_swt	-0.583708813478448	-1.39408552340214	0.166613692768007
798	gam_guj_lda_ita_sod_anl_sid_bos_azi_uzb_akn_tag_yor_mol_ger_bsq_fre_owc_swt_mnd_spa_afr_dyu_alb_cic_eng_hun_bem_ses_est_arw_aeg_geo_urd_svk_rom_rus_wly_amh_lit_fin_fbf_mao_bul_bat_jpn_tml_kor_nor_ukr_swa_ben_ind_scr_tig_mly_cnt_lat_ven_dut_hau_hin_ctl_cze_glc_qcu_krd_slo_swe_moo_chh_mcd_amr_por_sun_prs_igb_pan_bam_jav_tha_mlt_knd_xho_ewe_aze_pol_grk_tur_tsn_vie_heb_zul_dgb_tsw	-0.188276981876133	-0.444885517174566	0.657436202219729
799	heb_por_tsw_eng_amr_wly_amh_ita_tur_azi_cic_mly_xho_scr_pol_bsq_svk_sod_akn_mnd_grk_lit_dyu_krd_igb_mcd_fin_zul_swt_hun_cze_aeg_geo_ctl_ben_spa_ger_sid_chh_bul_est_fbf_mao_arw_sun_jpn_tml_kor_afr_nor_ven_swe_tag_rus_gam_jav_cnt_pan_bam_bos_tig_alb_glc_mol_prs_qcu_slo_urd_dut_moo_hau_fre_owc_ukr_ind_lat_lda_hin_ses_bat_tha_anl_knd_tsn_swa_uzb_rom_guj_aze_ewe_vie_mlt_bem_yor_dgb	-0.569333442640634	-1.36079528916608	0.176867048664644
800	owc_dut_dyu_hin_amr_sid_amh_rus_azi_aze_ses_jav_cic_nor_scr_bsq_cze_hau_yor_cnt_eng_por_zul_afr_lda_lat_est_fbf_xho_hun_slo_gam_geo_swe_fre_arw_guj_anl_chh_ben_fin_igb_bat_glc_sun_jpn_knd_kor_alb_pol_akn_ita_mly_bos_tig_ind_mnd_urd_swt_svk_heb_bul_mcd_pan_mol_qcu_ger_grk_lit_tsn_mlt_ctl_wly_prs_mao_ukr_moo_krd_ewe_tag_tha_sod_tml_bem_dgb_uzb_rom_spa_tur_ven_vie_aeg_bam_swa_tsw	-0.295434743274362	-0.699044809524734	0.486268631340794
801	owc_pol_swt_krd_chh_amh_gam_prs_tur_aze_tsn_sun_tsw_ukr_dut_bsq_ctl_tig_moo_cnt_cze_lat_bam_lit_fbf_grk_est_ses_igb_hun_nor_aeg_geo_mcd_urd_eng_glc_anl_amr_ger_fin_ven_ind_scr_bat_jpn_tml_kor_afr_mol_akn_alb_mly_ita_wly_mao_mnd_spa_ewe_arw_heb_fre_swe_pan_bul_qcu_hin_slo_bos_xho_hau_por_sod_svk_tag_ben_lda_rus_swa_jav_tha_sid_knd_dyu_dgb_uzb_rom_guj_azi_cic_vie_mlt_zul_yor_bem	-0.0712568142379601	-0.168276472108963	0.8667312047185
802	sid_ukr_tsn_afr_owc_tig_hau_arw_uzb_aze_lda_bat_swt_slo_scr_bsq_hin_amr_xho_cnt_pan_glc_swa_guj_yor_swe_fin_cic_dyu_est_bos_chh_geo_lit_cze_krd_nor_gam_anl_fre_hun_ven_mao_mcd_jav_jpn_knd_kor_spa_urd_bam_bul_sun_lat_amh_mly_mnd_dut_dgb_alb_aeg_rus_svk_mol_grk_qcu_ita_ben_eng_tsw_mlt_ger_wly_prs_ind_por_igb_ctl_bem_tag_tha_heb_tml_ewe_zul_azi_pol_rom_tur_moo_vie_sod_ses_fbf_akn	-0.88599195446832	-2.14249305315261	0.0347653917664625
803	sod_dut_dyu_ger_anl_tig_gam_spa_aze_uzb_cic_mly_fbf_bos_alb_bsq_hin_heb_bem_cnt_eng_prs_xho_grk_swt_arw_fin_yor_swa_hun_rom_amr_geo_rus_scr_pan_mol_sid_amh_nor_est_ses_jav_ukr_ind_jpn_knd_kor_cze_swe_tsw_lit_tag_krd_aeg_sun_mnd_ctl_ven_fre_mlt_slo_pol_urd_bul_qcu_mcd_svk_afr_dgb_owc_glc_chh_ita_mao_ben_zul_lat_bam_bat_tha_hau_tml_igb_akn_tur_por_guj_azi_tsn_vie_wly_lda_ewe_moo	0.383800743540469	0.905807737717031	0.367378424511332
804	owc_urd_xho_pan_sid_anl_amh_nor_tur_aze_swt_mly_akn_rom_svk_bsq_hin_aeg_dgb_cnt_ukr_arw_ven_krd_fbf_afr_hun_zul_dyu_fin_slo_wly_geo_prs_ita_mol_ger_mlt_gam_eng_est_moo_bat_lat_jav_jpn_knd_kor_glc_dut_swa_grk_sun_rus_hau_ind_mnd_bos_tsw_swe_heb_mcd_scr_lit_fre_qcu_ben_pol_por_cic_tig_cze_amr_bul_tag_guj_bam_ctl_ses_mao_tha_sod_tml_bem_igb_azi_spa_alb_uzb_tsn_vie_chh_ewe_lda_yor	-0.434944934584013	-1.03176318736597	0.304858809953169
805	anl_hin_swa_lit_heb_hau_tig_ctl_uzb_tur_swt_tag_tsn_krd_lat_bsq_cze_sod_fbf_mnd_slo_por_dyu_grk_lda_nor_est_dgb_bem_hun_spa_aeg_geo_rom_fre_bos_dut_owc_chh_glc_fin_cic_sun_svk_mly_jpn_knd_kor_pol_arw_ewe_ukr_bat_rus_amh_ind_cnt_urd_bam_ben_sid_ita_pan_mol_eng_qcu_mcd_swe_ger_yor_wly_scr_mlt_guj_jav_afr_moo_bul_ses_mao_tha_gam_tml_xho_igb_azi_prs_alb_aze_zul_vie_amr_tsw_ven_akn	-0.307032946043781	-0.727132832620111	0.468971056461117
806	aeg_scr_lda_lat_owc_sod_amr_krd_aze_tur_igb_ind_ses_bos_alb_bsq_cze_anl_tsn_mnd_grk_eng_bam_slo_swa_glc_hun_fbf_xho_est_afr_amh_geo_ukr_dut_prs_rus_gam_sid_hin_fin_dyu_bat_fre_mao_jpn_tml_kor_nor_swe_moo_ger_tag_spa_heb_mly_cnt_rom_ven_lit_hau_ita_urd_mcd_svk_qcu_mol_guj_pol_dgb_mlt_bul_tig_arw_sun_ben_zul_ctl_tsw_jav_tha_chh_knd_akn_bem_uzb_por_pan_azi_ewe_vie_wly_yor_swt_cic	-0.0562768876812176	-0.13255833560846	0.894829072740073
807	chh_prs_dgb_dut_aeg_sod_sid_slo_aze_azi_ven_sun_swa_pan_grk_bsq_arw_mlt_yor_cnt_scr_swe_akn_cze_cic_rom_hun_igb_bem_est_alb_amr_geo_ita_afr_ger_bul_owc_tig_urd_fin_lda_mao_bos_tag_jpn_knd_kor_ukr_krd_ewe_mol_jav_hin_gam_ind_mnd_glc_fbf_ben_wly_guj_eng_ctl_nor_qcu_lat_lit_spa_tsw_anl_svk_hau_fre_bat_rus_swt_por_moo_mly_tha_amh_tml_dyu_bam_tur_mcd_pol_uzb_xho_vie_heb_zul_ses_tsn	-0.127731016189976	-0.301886377675926	0.763412735956786
808	anl_dut_zul_lat_amr_amh_wly_swe_aze_azi_ses_bat_dyu_svk_fre_bsq_arw_heb_tsw_cnt_eng_alb_xho_urd_tsn_grk_hun_bem_swa_fin_glc_owc_geo_hin_ukr_krd_mcd_mlt_hau_por_est_moo_mly_afr_mao_jpn_tml_kor_ita_ben_bam_ger_jav_rom_aeg_ind_mnd_mol_fbf_cze_chh_slo_pol_bul_spa_qcu_nor_bos_lit_akn_sod_prs_gam_rus_sun_ctl_cic_scr_swt_tag_tha_sid_knd_lda_ven_uzb_pan_guj_tur_igb_vie_tig_yor_dgb_ewe	-0.0655108238812957	-0.154263181352053	0.877736502039767
809	aeg_guj_bem_svk_chh_gam_wly_dut_tur_aze_swa_tag_yor_bos_fre_bsq_eng_amh_moo_cnt_pan_afr_dgb_alb_zul_pol_est_fbf_dyu_fin_krd_mlt_geo_bul_nor_scr_mcd_anl_amr_swe_hun_ses_jav_por_ind_jpn_tml_kor_ger_cze_igb_hin_bat_urd_sid_mao_mnd_grk_ven_arw_heb_rom_mol_rus_ben_qcu_ita_ctl_ukr_cic_hau_spa_owc_slo_sun_lat_akn_prs_swt_mly_tha_sod_knd_xho_lda_azi_glc_lit_uzb_tsw_vie_tig_bam_ewe_tsn	-0.5805824702577	-1.38574365949449	0.169139332551895
810	tig_por_zul_rus_sid_heb_sod_prs_aze_uzb_lda_tag_xho_urd_mcd_bsq_fre_owc_dgb_mnd_pan_afr_yor_cze_swt_krd_hun_dyu_ses_fin_scr_gam_geo_glc_swe_grk_eng_hau_chh_dut_est_moo_bat_ctl_mao_jpn_tml_kor_alb_pol_bam_hin_ind_arw_mlt_jav_cnt_slo_fbf_ita_aeg_lit_spa_rom_ger_qcu_ben_svk_guj_cic_amr_ukr_amh_lat_sun_mol_bem_bos_igb_mly_tha_anl_knd_tsn_akn_azi_nor_bul_tur_swa_vie_wly_ewe_tsw_ven	-0.379542104511504	-0.899736069716146	0.37058456423753
811	sod_dut_ses_eng_sid_owc_chh_rus_aze_tur_akn_mao_igb_pol_mol_bsq_lit_tig_dyu_mnd_bul_spa_fbf_bos_yor_por_est_cic_bam_fin_scr_hau_geo_ukr_ita_hin_swe_anl_mlt_afr_hun_ven_sun_svk_tag_jpn_knd_kor_mcd_rom_tsw_cze_jav_ctl_gam_ind_cnt_glc_bem_krd_aeg_ger_fre_guj_ben_qcu_arw_prs_urd_lda_amr_slo_amh_alb_bat_grk_swt_lat_zul_mly_tha_wly_tml_ewe_swa_azi_pan_nor_uzb_moo_vie_heb_tsn_xho_dgb	-0.00722091035696402	-0.017084202443886	0.986406040184409
812	wly_fre_ses_mol_tig_sod_anl_glc_uzb_azi_zul_jav_swa_swe_lat_bsq_dut_owc_bem_mnd_krd_eng_dgb_rom_cic_alb_hun_yor_akn_est_cze_amr_geo_ita_svk_rus_pan_hau_sid_ger_fin_bam_ind_prs_sun_jpn_knd_kor_slo_mcd_dyu_afr_mao_ctl_amh_tag_cnt_bos_ven_arw_gam_scr_ukr_hin_guj_qcu_por_bul_lit_lda_mlt_grk_aeg_nor_mly_urd_tsn_pol_ewe_bat_tha_chh_tml_tsw_swt_tur_spa_ben_aze_igb_vie_heb_xho_fbf_moo	-0.170904940268594	-0.403733875217382	0.687335261764019
813	heb_alb_akn_guj_sod_amh_chh_ger_uzb_azi_ses_bat_yor_pol_lat_bsq_eng_tig_swa_cnt_hin_prs_bam_pan_fbf_lit_hun_xho_moo_est_ben_mlt_geo_rom_grk_mcd_por_hau_amr_svk_fin_zul_mao_bos_mly_jpn_knd_kor_ita_arw_lda_spa_sun_fre_sid_ind_mnd_ukr_ewe_urd_wly_slo_dut_scr_glc_qcu_nor_ctl_afr_bem_gam_mol_owc_swe_tag_bul_igb_krd_tsw_jav_tha_aeg_tml_cic_tsn_aze_cze_rus_tur_ven_vie_anl_dyu_swt_dgb	-0.226496901340554	-0.534989028887589	0.593934327472776
814	heb_cze_fbf_glc_tig_sid_amh_alb_aze_uzb_yor_mao_moo_ben_mol_bsq_prs_anl_igb_mnd_grk_urd_swa_scr_bem_ita_hun_ses_cic_est_ctl_owc_geo_lit_swe_pan_rus_amr_aeg_fre_fin_ewe_ind_slo_sun_jpn_tml_kor_bos_dut_dyu_eng_bat_spa_chh_jav_cnt_bul_tsn_afr_sod_lat_ukr_krd_por_qcu_arw_hin_nor_lda_gam_guj_hau_svk_mly_ger_swt_pol_tsw_tag_tha_mlt_knd_ven_zul_tur_rom_mcd_azi_bam_vie_wly_dgb_xho_akn	-0.785249296960367	-1.88790085549331	0.0621570123954207
815	owc_hin_fbf_scr_aeg_sod_heb_urd_azi_aze_yor_jav_dgb_arw_ger_bsq_rom_gam_ven_mnd_mol_mcd_tsn_afr_xho_por_hun_igb_ewe_fin_lit_mlt_geo_cze_bos_bul_slo_amh_amr_spa_est_bem_ind_prs_sun_jpn_knd_kor_ctl_alb_dyu_grk_mao_glc_sid_bat_cnt_krd_akn_dut_wly_ukr_nor_pan_ita_qcu_guj_pol_eng_ses_chh_lat_anl_swe_mly_fre_tsw_ben_swa_tag_tha_tig_tml_moo_swt_uzb_svk_rus_tur_cic_vie_hau_lda_zul_bam	0.194704793154306	0.457851073047168	0.648127386827854
816	heb_swe_lda_svk_aeg_hau_amh_ukr_aze_tur_swa_ind_yor_lat_afr_bsq_cze_wly_akn_cnt_rus_grk_tsw_fre_moo_slo_est_bam_dyu_fin_krd_mlt_geo_ben_eng_arw_bos_chh_sid_pan_hun_igb_sun_ita_tag_jpn_tml_kor_rom_prs_tsn_mol_bat_dut_sod_mao_mnd_por_fbf_urd_tig_scr_ctl_nor_glc_qcu_lit_spa_pol_bem_anl_bul_gam_mcd_mly_guj_swt_alb_ewe_jav_tha_amr_knd_ses_cic_uzb_hin_ger_azi_ven_vie_owc_dgb_xho_zul	0.0633446113656123	0.149034074073427	0.881849446215096
817	aeg_ctl_moo_ita_hau_heb_owc_scr_aze_azi_tsn_bat_tsw_ukr_dut_bsq_bul_wly_ewe_cnt_fre_guj_cic_bos_igb_prs_hun_akn_zul_est_slo_sid_geo_mol_lat_glc_svk_amr_tig_eng_fin_bam_tag_cze_mao_jpn_knd_kor_pol_krd_swa_por_sun_grk_sod_jav_mnd_urd_yor_rus_amh_afr_lit_rom_ger_qcu_arw_nor_mcd_xho_mlt_ben_gam_alb_mly_swe_fbf_pan_swt_ind_tha_chh_tml_dgb_bem_uzb_spa_hin_tur_lda_vie_anl_dyu_ven_ses	0.0258173177227817	0.0607855160527979	0.951660463231999
818	wly_eng_tsn_rus_amh_tig_sod_spa_azi_uzb_igb_mao_ewe_hin_dut_bsq_ukr_gam_dgb_cnt_fre_grk_cic_mcd_swa_cze_fin_bem_xho_est_ger_chh_geo_ben_por_ctl_ita_heb_aeg_lat_hun_zul_mly_alb_ind_jpn_knd_kor_mol_rom_lda_pol_sun_bul_sid_bat_mnd_nor_dyu_urd_amr_slo_arw_prs_bos_qcu_guj_svk_pan_moo_anl_scr_mlt_glc_tag_krd_ven_lit_swt_jav_tha_hau_tml_akn_tsw_aze_swe_afr_tur_yor_vie_owc_fbf_bam_ses	0.286391005890787	0.680244877904288	0.498039369851677
819	amh_ukr_ewe_alb_tig_amr_chh_fre_uzb_azi_fbf_sun_yor_prs_urd_bsq_arw_anl_xho_mnd_lit_krd_cic_slo_swt_ita_est_igb_lda_hun_bul_owc_geo_spa_cze_pan_swe_mlt_heb_nor_fin_zul_mao_guj_mly_jpn_tml_kor_lat_ctl_bem_eng_jav_svk_sid_bat_cnt_por_tsn_ben_sod_pol_glc_ger_bos_qcu_hin_grk_rus_swa_aeg_afr_gam_scr_tag_mol_ses_mcd_tsw_ind_tha_hau_knd_ven_dyu_aze_rom_dut_tur_bam_vie_wly_akn_dgb_moo	-0.536173661159421	-1.27787322697532	0.204474616424376
820	heb_ben_xho_prs_aeg_sod_tig_scr_azi_tur_lda_mly_moo_spa_mol_bsq_afr_anl_ven_mnd_slo_lat_cic_dut_bem_ita_hun_akn_ewe_est_mcd_owc_geo_ger_rus_swe_grk_chh_wly_arw_fin_bam_ind_cze_bat_jpn_knd_kor_lit_guj_ses_ctl_sun_svk_amr_mao_cnt_bos_dyu_ukr_mlt_glc_hin_nor_por_qcu_alb_rom_pan_dgb_sid_krd_hau_bul_jav_eng_yor_fre_fbf_tag_tha_gam_tml_swt_igb_aze_pol_urd_uzb_zul_vie_amh_swa_tsn_tsw	0.0263403079178578	0.0620425678450832	0.950662078415012
821	amh_arw_dyu_alb_anl_aeg_chh_ukr_uzb_aze_tsn_bat_fbf_urd_mcd_bsq_pan_wly_swt_cnt_svk_grk_ewe_bul_moo_prs_est_zul_bam_fin_afr_gam_geo_lit_krd_lat_rom_mlt_sid_pol_hun_ses_tag_bos_sun_jpn_tml_kor_ctl_guj_tsw_eng_jav_por_sod_mly_mnd_dut_swa_glc_amr_slo_rus_ger_nor_qcu_spa_fre_cze_cic_tig_scr_hau_ben_mao_mol_lda_hin_xho_ind_tha_heb_knd_akn_dgb_tur_ita_swe_azi_bem_vie_owc_yor_ven_igb	0.242062254659969	0.569537436966893	0.570364610229378
822	amr_bul_tsn_ukr_heb_aeg_mlt_svk_azi_tur_lda_mly_dgb_slo_bos_bsq_swe_amh_igb_cnt_guj_rus_ses_hin_swa_lit_est_cic_tsw_hun_afr_hau_geo_ctl_grk_pan_pol_wly_chh_dut_fin_moo_ind_nor_jav_jpn_tml_kor_ben_eng_swt_lat_sun_cze_sod_bat_mnd_rom_ven_krd_gam_spa_urd_scr_mcd_qcu_ita_alb_fre_fbf_anl_ger_owc_por_mao_mol_dyu_glc_bam_tag_tha_tig_knd_xho_yor_uzb_prs_arw_aze_akn_vie_sid_zul_bem_ewe	-0.842149807132696	-2.03119746936151	0.0450891834496705
823	tig_rom_ven_cze_owc_wly_anl_por_azi_uzb_ses_mao_swa_ita_scr_bsq_afr_chh_tsn_mnd_dut_swe_moo_pol_ewe_ben_fin_swt_bem_est_arw_heb_geo_fre_lit_ctl_bul_hau_amh_urd_hun_fbf_ind_glc_sun_jpn_tml_kor_krd_nor_tsw_bos_jav_ukr_sod_bat_cnt_guj_zul_lat_sid_alb_svk_ger_rus_qcu_grk_eng_slo_lda_amr_spa_mlt_mcd_mly_mol_akn_hin_xho_tag_tha_gam_knd_dyu_dgb_tur_prs_pan_aze_bam_vie_aeg_igb_cic_yor	-0.34087867493484	-0.808176609415859	0.42105140353818
824	chh_rom_lda_lat_sid_amr_gam_mol_aze_tur_bem_jav_swt_swe_bul_bsq_slo_mlt_cic_mnd_guj_krd_igb_por_akn_rus_est_fbf_swa_fin_bos_amh_geo_urd_ctl_nor_eng_tig_anl_fre_hun_ses_ind_afr_bat_jpn_tml_kor_alb_ita_yor_scr_sun_dut_aeg_tag_cnt_mcd_ven_lit_wly_grk_hin_svk_spa_qcu_pol_glc_ger_dyu_hau_cze_owc_ben_mao_pan_zul_ukr_bam_mly_tha_sod_knd_tsn_tsw_azi_arw_prs_uzb_dgb_vie_heb_ewe_xho_moo	-0.169312677079748	-0.399416857489009	0.690501856780378
825	sid_prs_ven_swe_owc_tig_amr_lit_aze_uzb_zul_bat_akn_bul_por_bsq_afr_chh_cic_cnt_guj_bos_ses_urd_bem_ita_fin_moo_igb_est_alb_anl_geo_ben_krd_glc_mol_amh_hau_ukr_hun_dyu_tag_eng_jav_jpn_knd_kor_dut_pan_tsw_grk_ind_fre_sod_mao_mnd_slo_lda_arw_aeg_lat_spa_rom_cze_qcu_hin_scr_pol_xho_wly_ctl_heb_nor_mly_rus_swa_ger_swt_sun_tha_gam_tml_yor_dgb_tur_svk_mcd_azi_ewe_vie_mlt_fbf_tsn_bam	0.303359224691612	0.715329741344691	0.476197361288419
826	heb_ita_ses_arw_amh_sid_anl_guj_uzb_aze_yor_mly_moo_krd_fre_bsq_lat_mlt_tsn_cnt_scr_dut_tsw_bos_fbf_glc_fin_cic_swa_est_mcd_owc_geo_mol_cze_spa_ctl_chh_wly_urd_hun_bem_mao_swe_ind_jpn_knd_kor_ben_svk_akn_grk_sun_rus_aeg_jav_mnd_bul_dgb_ukr_amr_eng_ger_afr_pol_qcu_alb_rom_nor_swt_hau_hin_sod_lit_bat_prs_zul_slo_bam_tag_tha_tig_tml_dyu_ven_azi_pan_por_tur_igb_vie_gam_xho_lda_ewe	-0.0353717360608651	-0.0832685524203911	0.933816974333754
827	owc_cze_bem_mcd_amh_chh_anl_hin_aze_azi_lda_tag_yor_alb_bul_bsq_mol_mlt_dgb_mnd_ben_urd_swa_glc_tsw_pol_est_zul_fbf_hun_svk_hau_geo_rus_ger_dut_pan_tig_gam_grk_fin_xho_mao_fre_bat_jpn_tml_kor_ctl_ukr_dyu_arw_jav_por_sod_mly_cnt_bos_akn_lat_wly_slo_scr_afr_prs_qcu_eng_ita_rom_ven_sid_spa_heb_nor_sun_swe_ses_krd_tsn_ind_tha_amr_knd_ewe_cic_uzb_lit_guj_tur_bam_vie_aeg_swt_igb_moo	-0.345839685398943	-0.818554332160855	0.415133243369425
828	gam_rom_fbf_dut_sod_heb_hau_scr_azi_aze_dgb_sun_bam_ita_spa_bsq_nor_aeg_swt_mnd_ger_cze_ewe_lit_tsw_lat_hun_swa_igb_fin_ukr_chh_geo_rus_krd_por_afr_anl_owc_prs_est_xho_mao_guj_tag_jpn_knd_kor_ben_pan_dyu_eng_bat_ctl_sid_mly_cnt_fre_yor_pol_mlt_grk_urd_swe_svk_qcu_mcd_hin_mol_ven_amh_glc_tig_bos_jav_slo_bem_bul_akn_ind_tha_amr_tml_lda_cic_uzb_alb_arw_tur_zul_vie_wly_tsn_moo_ses	-0.30136376638388	-0.712261966542182	0.478085674706575
829	heb_eng_swt_pol_amh_sid_anl_mol_aze_tur_igb_ind_ewe_alb_fre_bsq_prs_aeg_dgb_cnt_krd_mcd_ven_afr_ses_bul_hun_bam_dyu_est_rus_hau_geo_scr_cze_glc_dut_sod_tig_nor_fin_moo_mly_ben_bat_jpn_tml_kor_svk_spa_fbf_ita_sun_pan_wly_jav_mnd_rom_swa_ctl_chh_swe_arw_urd_bos_qcu_lat_slo_guj_yor_mlt_grk_amr_ukr_mao_hin_tsn_lit_akn_tag_tha_owc_knd_tsw_zul_uzb_ger_por_azi_lda_vie_gam_bem_xho_cic	-0.471616493110112	-1.12088719372591	0.265221962246297
830	heb_ita_ven_ben_owc_gam_sid_alb_aze_uzb_dgb_ind_yor_dut_svk_bsq_afr_aeg_tsn_mnd_slo_arw_bem_ctl_moo_prs_fin_dyu_igb_est_por_mlt_geo_fre_glc_grk_spa_wly_amh_mcd_hun_swa_tag_bul_mly_jpn_knd_kor_lit_pan_ses_mol_jav_rus_chh_sun_cnt_guj_tsw_scr_sod_lat_hin_swe_bos_qcu_nor_eng_urd_swt_amr_ukr_hau_pol_bat_cze_xho_rom_zul_mao_tha_anl_tml_fbf_bam_azi_ger_krd_tur_ewe_vie_tig_lda_cic_akn	-0.678301451230961	-1.62659433070257	0.107207090122103
831	sid_eng_ewe_arw_tig_heb_hau_glc_aze_uzb_igb_bat_swa_por_rus_bsq_nor_mlt_xho_mnd_pol_fre_bem_krd_zul_cze_est_akn_ven_hun_guj_wly_geo_prs_bul_slo_ctl_owc_gam_afr_fin_ses_tag_bos_mly_jpn_tml_kor_alb_rom_bam_ita_sun_dut_sod_mao_cnt_scr_dgb_hin_chh_spa_ben_mcd_swe_qcu_ukr_ger_pan_fbf_anl_lat_aeg_grk_jav_svk_cic_mol_lda_ind_tha_amh_knd_tsw_yor_tur_lit_urd_azi_tsn_vie_amr_moo_dyu_swt	0.240413019867687	0.566205282346748	0.57261802908351
832	aeg_arw_moo_svk_owc_wly_sod_lit_uzb_azi_fbf_tag_bam_guj_ger_bsq_lat_mlt_ses_cnt_ita_afr_ven_mol_swt_pol_hun_yor_tsn_fin_eng_tig_geo_scr_rom_grk_nor_amh_heb_rus_est_akn_mly_ctl_ind_jpn_tml_kor_bul_por_xho_prs_mao_ben_hau_sun_mnd_fre_bem_dut_amr_spa_glc_swe_hin_qcu_pan_ukr_krd_zul_sid_mcd_gam_cze_bat_slo_tsw_alb_dgb_jav_tha_anl_knd_cic_igb_tur_urd_bos_aze_dyu_vie_chh_swa_lda_ewe	-0.530914280036532	-1.26253942963214	0.209911423132258
833	sod_ctl_fbf_grk_tig_mlt_chh_glc_tur_aze_ses_mao_swt_slo_svk_bsq_krd_amh_tsn_cnt_cze_alb_ewe_swe_zul_eng_fin_tsw_xho_hun_lat_wly_geo_lit_por_ukr_mcd_aeg_sid_rus_est_lda_tag_mol_mly_jpn_knd_kor_scr_ben_bem_nor_sun_ger_heb_bat_mnd_urd_ven_spa_owc_bos_hin_pan_rom_qcu_dut_fre_pol_yor_gam_guj_amr_ita_ind_bul_dyu_arw_swa_jav_tha_hau_tml_igb_akn_azi_prs_afr_uzb_dgb_vie_anl_cic_bam_moo	-0.070340693883926	-0.165923385647191	0.868577422233546
834	sod_glc_swt_bul_wly_mlt_hau_grk_azi_tur_ewe_bat_swa_rom_hin_bsq_spa_owc_dgb_mnd_krd_lit_dyu_por_xho_ben_fin_ven_lda_est_mcd_heb_geo_slo_svk_ukr_fre_anl_gam_urd_hun_moo_mly_scr_tag_jpn_knd_kor_ita_pol_akn_afr_mao_prs_tig_jav_cnt_pan_ses_eng_aeg_ctl_dut_arw_alb_qcu_bos_ger_nor_igb_sid_cze_amr_lat_ind_swe_bam_mol_tsn_sun_tha_amh_tml_fbf_bem_uzb_rus_guj_aze_yor_vie_chh_cic_tsw_zul	0.0700549708918177	0.165168169721622	0.869170115023162
835	aeg_bul_fbf_ben_amr_wly_chh_alb_tur_uzb_xho_mly_zul_grk_mcd_bsq_ukr_sod_ses_cnt_arw_pol_swt_dut_bam_fre_fin_akn_tsw_hun_lit_hau_geo_ita_cze_svk_pan_heb_mlt_afr_est_cic_jav_ctl_ind_jpn_tml_kor_hin_slo_dyu_lat_mao_krd_anl_sun_mnd_guj_dgb_prs_owc_scr_eng_spa_urd_qcu_swe_mol_bos_bem_gam_nor_amh_rom_tag_glc_tsn_por_swa_bat_tha_sid_knd_ven_moo_azi_ger_rus_aze_lda_vie_tig_ewe_igb_yor	-0.151105382938722	-0.356525320258965	0.72225479772906
836	sod_por_bam_hin_owc_amr_anl_glc_uzb_aze_dgb_mao_xho_krd_swe_bsq_alb_sid_ses_cnt_bul_grk_swa_lit_ven_mol_est_bem_moo_hun_prs_wly_geo_cze_eng_ben_pan_tig_mlt_fre_fin_swt_bat_rom_mly_jpn_knd_kor_spa_ukr_akn_ita_tag_slo_amh_jav_mnd_svk_fbf_rus_chh_guj_lat_urd_dut_qcu_ger_nor_scr_tsn_gam_arw_hau_mcd_sun_pol_lda_bos_zul_ind_tha_heb_tml_dyu_tsw_azi_ctl_afr_tur_yor_vie_aeg_ewe_cic_igb	-0.616543971922519	-1.473515828294	0.143988773767688
837	heb_slo_cic_rus_owc_amr_mlt_rom_azi_uzb_igb_jav_ewe_pan_hin_bsq_por_amh_xho_cnt_nor_glc_bem_prs_bam_lat_est_fbf_dyu_fin_grk_anl_geo_lit_ita_eng_ger_hau_tig_guj_hun_moo_ind_krd_sun_jpn_knd_kor_svk_bul_swa_pol_mao_spa_wly_bat_mnd_bos_akn_scr_chh_mol_ctl_mcd_ben_qcu_ukr_alb_fre_zul_gam_swe_sid_urd_tag_dut_ven_cze_swt_mly_tha_aeg_tml_dgb_tsn_aze_arw_afr_tur_yor_vie_sod_lda_tsw_ses	-0.983298563717244	-2.39372368182574	0.0186860135288026
838	sod_ukr_igb_prs_aeg_heb_anl_urd_tur_aze_dyu_jav_moo_svk_krd_bsq_mol_owc_swa_mnd_ger_lat_fbf_scr_tsw_dut_est_yor_ewe_hun_bos_gam_geo_pan_hin_nor_por_tig_amh_ita_fin_ven_bat_alb_mao_jpn_knd_kor_fre_bul_bam_rus_tag_afr_hau_mly_cnt_ben_lda_mcd_amr_slo_cze_pol_eng_qcu_lit_swe_ctl_zul_mlt_glc_chh_arw_ind_guj_cic_grk_swt_sun_tha_sid_tml_dgb_ses_azi_rom_spa_uzb_xho_vie_wly_tsn_bem_akn	0.41321976276542	0.976442486654474	0.331378349408862
839	tig_svk_igb_eng_amh_amr_mlt_alb_uzb_aze_dgb_tag_swt_glc_scr_bsq_lit_hau_tsn_cnt_krd_cze_ses_grk_moo_afr_fin_lda_cic_est_pol_sid_geo_slo_mcd_mol_fre_anl_gam_prs_hun_xho_mao_lat_ind_jpn_tml_kor_rus_spa_ven_urd_jav_rom_heb_mly_mnd_ger_yor_swe_aeg_guj_hin_bul_ben_qcu_nor_dut_ita_dyu_owc_pan_wly_ctl_bat_bos_bem_ukr_swa_sun_tha_sod_knd_akn_bam_azi_por_arw_tur_fbf_vie_chh_ewe_zul_tsw	0.0327759080179254	0.077178348562185	0.938647465442827
840	mlt_ita_tsw_bos_anl_amh_hau_mcd_tur_aze_dgb_ind_cic_svk_scr_bsq_mol_gam_moo_mnd_arw_lit_yor_pol_xho_bul_fin_bam_ewe_est_spa_owc_geo_lat_glc_cze_krd_sid_aeg_slo_hun_fbf_mly_ctl_tag_jpn_tml_kor_rom_nor_igb_guj_mao_rus_sod_sun_cnt_afr_swa_ger_heb_urd_hin_grk_por_qcu_prs_ben_eng_akn_amr_ukr_wly_alb_jav_swe_ven_pan_zul_bat_tha_chh_knd_swt_bem_azi_dut_fre_uzb_dyu_vie_tig_ses_tsn_lda	0.70711822551594	1.67846966527764	0.0966127804450165
841	amr_guj_swt_ger_aeg_chh_wly_bos_uzb_azi_dgb_jav_swa_prs_alb_bsq_arw_hau_bam_cnt_glc_ita_igb_afr_bem_hin_est_lda_ven_fin_pan_amh_geo_scr_mol_dut_grk_sid_gam_ctl_hun_akn_ind_ben_mly_jpn_tml_kor_bul_pol_tsn_fre_sun_lat_anl_tag_mnd_mcd_yor_urd_heb_cze_rom_krd_eng_qcu_por_swe_slo_zul_tig_ukr_mlt_lit_bat_svk_cic_spa_fbf_mao_tha_sod_knd_tsw_ewe_tur_nor_rus_aze_ses_vie_owc_xho_dyu_moo	0.481014307124057	1.13387299396807	0.259762215196724
842	sod_svk_tsw_hin_mlt_chh_wly_pol_uzb_aze_akn_jav_swt_prs_swe_bsq_rus_anl_ses_mnd_mol_glc_moo_bul_fbf_pan_hun_swa_lda_est_por_gam_geo_fre_ukr_dut_ita_sid_amh_nor_fin_zul_bat_arw_tag_jpn_knd_kor_lat_guj_igb_grk_mly_ger_tig_ind_cnt_afr_dgb_mcd_owc_alb_cze_ctl_slo_qcu_urd_rom_ben_cic_aeg_bos_hau_krd_sun_scr_bem_lit_ewe_mao_tha_amr_tml_ven_tsn_azi_eng_spa_tur_yor_vie_heb_xho_dyu_bam	-0.284903673527438	-0.673763155481655	0.502133046092058
843	amr_scr_dgb_eng_anl_gam_wly_glc_uzb_azi_bem_mly_lda_cze_ctl_bsq_alb_chh_fbf_mnd_pol_svk_tsn_krd_cic_rus_est_ses_dyu_hun_mcd_sod_geo_ger_por_slo_nor_owc_sid_rom_fin_xho_jav_afr_ind_jpn_knd_kor_lat_ukr_igb_hin_mao_mol_aeg_tag_cnt_guj_moo_urd_hau_grk_prs_ben_ita_qcu_pan_arw_lit_yor_amh_dut_mlt_spa_bat_fre_ven_bul_ewe_sun_tha_tig_tml_tsw_swa_aze_swe_bos_tur_swt_vie_heb_zul_akn_bam	0.289770440702893	0.681858853413426	0.497022840793337
844	gam_lit_swt_hin_heb_wly_tig_bul_azi_aze_tsw_ind_ewe_alb_arw_bsq_fre_chh_akn_cnt_mcd_bos_tsn_slo_moo_cze_hun_bam_bem_fin_svk_aeg_geo_glc_eng_grk_ger_sod_anl_krd_est_zul_jav_mol_mly_jpn_tml_kor_scr_pol_swa_rom_sun_guj_hau_mao_mnd_lat_fbf_rus_amr_ben_dut_ukr_afr_qcu_pan_spa_prs_cic_amh_swe_sid_ctl_tag_por_dgb_nor_lda_bat_tha_mlt_knd_ses_xho_uzb_urd_ita_tur_ven_vie_owc_igb_dyu_yor	-0.401246918316661	-0.952303517064762	0.343411599453756
845	amr_bos_bam_alb_chh_anl_aeg_ger_aze_azi_swt_bat_tsn_eng_lit_bsq_rus_owc_fbf_cnt_dut_scr_akn_lat_zul_slo_fin_ven_dgb_est_mcd_wly_geo_guj_spa_rom_glc_amh_sid_arw_hun_lda_tag_mol_ind_jpn_tml_kor_fre_bul_xho_afr_jav_ben_mlt_sun_mnd_ctl_swa_nor_tig_ita_cze_swe_prs_qcu_pan_svk_hin_dyu_gam_grk_sod_pol_mly_urd_igb_por_moo_mao_tha_heb_knd_tsw_cic_tur_krd_ukr_uzb_ses_vie_hau_ewe_yor_bem	-0.577538291287607	-1.37942859929548	0.171070653606099
846	aeg_svk_yor_krd_tig_hau_chh_dut_aze_tur_moo_bat_bem_spa_eng_bsq_pol_mlt_tsw_cnt_hin_bos_ses_ben_cic_nor_est_tsn_bam_hun_slo_gam_geo_por_arw_rus_ctl_sod_amh_ger_fin_fbf_mly_guj_tag_jpn_tml_kor_mol_lat_ewe_fre_jav_pan_wly_sun_mnd_lit_swa_ukr_anl_rom_glc_urd_ita_qcu_afr_prs_grk_lda_heb_bul_amr_mcd_ind_scr_xho_cze_zul_mao_tha_owc_knd_swt_ven_azi_alb_swe_uzb_akn_vie_sid_dgb_dyu_igb	-0.14695940319077	-0.346547756380813	0.729713966061157
847	amh_guj_xho_hin_sid_gam_mlt_slo_azi_aze_cic_bat_tsn_arw_swe_bsq_mol_amr_swa_mnd_pol_svk_yor_grk_akn_cze_fin_ewe_swt_est_ben_heb_geo_lit_alb_urd_lat_chh_anl_eng_hun_ven_jav_bul_mly_jpn_tml_kor_afr_ukr_dyu_bos_sun_nor_wly_ind_cnt_ita_igb_pan_tig_prs_ctl_mcd_por_qcu_scr_krd_rus_fbf_aeg_spa_hau_glc_tag_dut_zul_fre_moo_mao_tha_owc_knd_bam_dgb_uzb_ger_rom_tur_tsw_vie_sod_ses_bem_lda	-0.271579736652558	-0.641891959735896	0.522522374884326
848	wly_dut_ven_eng_sid_amh_heb_scr_azi_uzb_lda_mly_cic_prs_fre_bsq_lit_aeg_xho_cnt_pan_mol_akn_krd_ses_rus_hun_swa_swt_est_nor_chh_geo_bos_mcd_ger_arw_hau_sod_bul_fin_moo_bat_swe_jav_jpn_tml_kor_svk_guj_fbf_urd_tag_afr_amr_ind_mnd_ctl_zul_grk_tig_cze_ita_pol_spa_qcu_slo_por_hin_tsn_anl_lat_mlt_rom_sun_ukr_bam_ben_bem_mao_tha_owc_knd_ewe_tsw_tur_alb_glc_aze_yor_vie_gam_dgb_dyu_igb	-0.22876142529757	-0.53990431334673	0.590553507565984
849	mlt_rom_ses_lat_gam_aeg_amr_afr_tur_aze_moo_jav_tsw_dut_urd_bsq_ger_owc_ewe_cnt_nor_eng_dgb_lit_igb_pan_est_dyu_tsn_fin_spa_sid_geo_arw_svk_hin_krd_wly_chh_ukr_hun_zul_ind_prs_tag_jpn_tml_kor_swe_scr_ven_por_mly_mcd_heb_mao_mnd_slo_swa_grk_amh_alb_rus_ita_fre_qcu_glc_bul_ben_lda_hau_pol_sod_guj_bat_cze_xho_bos_swt_sun_tha_tig_knd_yor_akn_azi_ctl_mol_uzb_bam_vie_anl_fbf_bem_cic	-0.229053219384659	-0.541283297858914	0.589606636757267
850	sid_nor_swa_pol_tig_mlt_heb_rus_azi_tur_ven_sun_swt_glc_spa_bsq_dut_hau_tsn_cnt_hin_lit_cic_rom_ses_ger_fin_bam_bem_est_ben_gam_geo_por_mol_ctl_grk_aeg_wly_ita_hun_moo_tag_alb_bat_jpn_tml_kor_afr_svk_ewe_krd_mly_cze_amh_jav_mnd_arw_igb_scr_owc_bos_prs_mcd_slo_qcu_urd_guj_fre_zul_amr_swe_anl_lat_ind_eng_dgb_ukr_dyu_mao_tha_chh_knd_akn_tsw_uzb_pan_bul_aze_lda_vie_sod_xho_yor_fbf	0.224965704881887	0.529474677477624	0.597737870137836
851	sid_mcd_bam_lat_sod_amh_anl_ita_aze_azi_tsn_mly_yor_rom_bul_bsq_slo_owc_ses_mnd_hin_afr_cic_eng_ven_prs_fin_moo_ewe_hun_fre_tig_geo_nor_pan_spa_svk_amr_chh_glc_est_igb_mao_lit_sun_jpn_knd_kor_guj_arw_dyu_bos_bat_ger_mlt_jav_cnt_pol_akn_por_gam_krd_ben_cze_grk_qcu_alb_dut_swe_tsw_hau_scr_aeg_ctl_ind_urd_zul_rus_xho_tag_tha_heb_tml_swt_bem_tur_mol_ukr_uzb_fbf_vie_wly_swa_lda_dgb	-0.290320469180371	-0.686873324260269	0.493871760381575
852	anl_nor_swt_dut_hau_wly_amr_slo_tur_uzb_ewe_jav_yor_guj_urd_bsq_fre_mlt_zul_mnd_ben_bos_dyu_ctl_ven_lat_fin_akn_cic_hun_hin_amh_geo_mcd_pol_mol_lit_sod_heb_spa_est_tsw_ind_glc_tag_jpn_knd_kor_rus_alb_xho_ita_bat_ger_tig_mao_cnt_pan_moo_grk_chh_ukr_scr_prs_swe_qcu_rom_cze_afr_fbf_aeg_bul_gam_arw_mly_por_lda_krd_igb_sun_tha_owc_tml_bam_swa_azi_svk_eng_aze_ses_vie_sid_bem_dgb_tsn	-0.311436019920773	-0.736605634728071	0.463216315014141
853	mlt_spa_ewe_lit_heb_anl_aeg_svk_azi_aze_swa_jav_tsw_arw_scr_bsq_bul_chh_ses_mnd_ctl_pan_zul_ukr_fbf_pol_hun_cic_tsn_est_eng_tig_geo_glc_nor_fre_rom_amh_amr_krd_fin_xho_ind_ben_sun_jpn_knd_kor_ita_bos_ven_slo_mao_rus_wly_tag_cnt_alb_lda_guj_hau_grk_por_cze_mol_qcu_dut_prs_urd_dgb_owc_afr_sod_lat_bat_hin_igb_swe_swt_mly_tha_gam_tml_dyu_yor_uzb_ger_mcd_tur_akn_vie_sid_moo_bem_bam	-0.738247941324488	-1.77413217544131	0.0793140384391983
854	heb_nor_dgb_urd_hau_gam_wly_ctl_uzb_azi_ewe_tag_fbf_spa_bos_bsq_afr_owc_bem_cnt_lit_rom_dyu_mol_ven_pol_hun_cic_akn_fin_slo_mlt_geo_lat_krd_prs_guj_sod_aeg_hin_est_yor_bat_swe_mao_jpn_knd_kor_ger_ita_tsw_arw_ind_por_tig_mly_mnd_dut_lda_bul_amh_fre_svk_scr_ukr_qcu_glc_eng_pan_ses_anl_rus_chh_grk_sun_ben_bam_cze_tsn_jav_tha_sid_tml_igb_zul_tur_mcd_alb_aze_swa_vie_amr_swt_xho_moo	0.217690341455221	0.512739909744932	0.609349000046459
855	gam_bos_zul_rom_sod_mlt_aeg_arw_uzb_tur_cic_mly_akn_guj_fre_bsq_eng_amh_swa_mnd_ukr_mcd_ses_spa_bam_pol_fin_ewe_swt_est_por_heb_geo_scr_grk_lat_ben_wly_hau_rus_hun_dgb_bat_slo_jav_jpn_tml_kor_swe_ita_moo_krd_sun_prs_sid_ind_cnt_svk_dyu_afr_amr_dut_hin_alb_bul_qcu_nor_glc_ctl_ven_owc_urd_chh_cze_mao_pan_xho_mol_lda_tag_tha_tig_knd_tsn_yor_aze_ger_lit_azi_bem_vie_anl_tsw_fbf_igb	-0.755485359822673	-1.81650456652357	0.0725144774836453
856	heb_prs_ewe_alb_chh_aeg_amh_rom_tur_azi_ven_bat_tsw_fre_glc_bsq_lat_gam_swt_cnt_bul_lit_igb_ger_yor_pan_hun_moo_fbf_est_hin_mlt_geo_eng_arw_swe_dut_sid_owc_bos_fin_cic_tag_ukr_ind_jpn_tml_kor_mol_ita_ses_cze_jav_nor_tig_sun_mnd_pol_dyu_guj_amr_slo_spa_ctl_scr_qcu_urd_por_ben_akn_sod_grk_anl_afr_mao_krd_bem_mcd_dgb_mly_tha_wly_knd_bam_lda_aze_svk_rus_uzb_tsn_vie_hau_swa_xho_zul	-0.335808108791357	-0.795461500611234	0.428370696080152
857	anl_scr_ses_eng_owc_amr_tig_ger_tur_uzb_swa_mly_lda_rus_fre_bsq_bul_amh_yor_cnt_lit_swe_bem_mol_igb_cze_hun_cic_xho_fin_spa_sod_geo_slo_mcd_lat_alb_wly_mlt_svk_est_dgb_jav_glc_sun_jpn_knd_kor_ctl_pol_ewe_guj_ind_dut_heb_mao_mnd_krd_tsn_ukr_hau_ita_prs_grk_hin_qcu_ben_arw_pan_tsw_gam_nor_aeg_por_tag_rom_bam_afr_moo_bat_tha_chh_tml_zul_dyu_azi_bos_urd_aze_akn_vie_sid_fbf_ven_swt	0.349122040195675	0.821375026505656	0.413533345060795
858	amh_bos_bam_pan_tig_mlt_hau_por_azi_tur_dgb_tag_lda_svk_scr_bsq_alb_wly_moo_cnt_slo_fre_dyu_rus_ven_ita_hun_swt_xho_fin_guj_chh_geo_mcd_bul_ben_ukr_anl_sid_ctl_est_fbf_jav_krd_mao_jpn_knd_kor_rom_mol_yor_eng_bat_hin_heb_ind_mnd_glc_tsn_nor_gam_urd_spa_cze_prs_qcu_grk_swe_lit_bem_owc_afr_aeg_arw_sun_ger_zul_lat_cic_mly_tha_sod_tml_akn_tsw_aze_dut_pol_uzb_ses_vie_amr_swa_igb_ewe	-0.0951095868704998	-0.224174645865697	0.823113169740377
859	owc_bul_dyu_ukr_aeg_hau_heb_lat_uzb_azi_dgb_jav_zul_swe_bos_bsq_ctl_wly_tsn_cnt_eng_ita_ses_ben_ewe_rom_hun_bem_fbf_fin_rus_tig_geo_nor_pol_guj_lit_sid_sod_urd_est_igb_mly_slo_sun_jpn_tml_kor_krd_prs_ven_mcd_bat_scr_mlt_ind_mnd_mol_lda_alb_amr_ger_cze_fre_svk_qcu_hin_afr_dut_akn_gam_grk_anl_arw_tag_por_xho_spa_swa_mao_tha_amh_knd_tsw_swt_tur_pan_glc_aze_yor_vie_chh_cic_moo_bam	-0.269601723081454	-0.637193595815244	0.525564271079895
860	aeg_afr_bem_dut_chh_mlt_amr_por_tur_uzb_tsn_bat_tsw_fre_bul_bsq_swe_amh_dgb_mnd_cze_urd_ven_nor_igb_rus_fin_cic_yor_est_lat_wly_geo_svk_grk_glc_mcd_sod_tig_mol_hun_lda_sun_eng_ind_jpn_knd_kor_krd_prs_xho_slo_tag_arw_hau_mly_cnt_guj_dyu_pol_sid_spa_scr_lit_pan_qcu_alb_bos_ita_fbf_heb_ger_owc_ben_jav_ctl_zul_rom_swa_mao_tha_gam_tml_ses_bam_azi_hin_ukr_aze_akn_vie_anl_swt_moo_ewe	-0.458848748490708	-1.09099829832371	0.278092175599042
861	mlt_pol_zul_hin_anl_aeg_chh_grk_azi_aze_bam_sun_lda_bos_dut_bsq_afr_gam_igb_cnt_fre_ita_yor_scr_fbf_urd_hun_ses_swa_fin_krd_owc_geo_ger_lat_arw_glc_amh_tig_eng_est_bem_jav_spa_mao_jpn_tml_kor_rus_lit_tsn_mol_bat_cze_wly_ind_mnd_prs_akn_mcd_heb_pan_swe_nor_ben_qcu_bul_svk_ctl_moo_sod_slo_amr_rom_tag_alb_dgb_por_cic_mly_tha_hau_knd_xho_tsw_tur_guj_ukr_uzb_dyu_vie_sid_ven_swt_ewe	-0.220529083040245	-0.520432586659606	0.603998899985226
862	amr_dut_tsw_por_gam_hau_wly_pan_aze_uzb_yor_bat_swt_pol_bul_bsq_swe_sod_fbf_mnd_ger_afr_akn_urd_zul_hin_fin_lda_dgb_hun_rus_tig_geo_spa_ita_grk_rom_mlt_aeg_bos_est_dyu_tag_ctl_mao_jpn_tml_kor_arw_lat_bam_fre_mly_lit_chh_jav_cnt_mol_ewe_svk_sid_slo_ukr_krd_scr_qcu_cze_eng_ben_ven_anl_nor_amh_alb_sun_guj_ses_glc_tsn_ind_tha_owc_knd_swa_moo_tur_prs_mcd_azi_xho_vie_heb_bem_cic_igb	-0.548793053262007	-1.30801052306453	0.194093624366064
863	mlt_bos_dyu_scr_aeg_chh_heb_urd_azi_tur_bam_tag_bem_mol_lit_bsq_arw_hau_akn_cnt_cze_nor_cic_bul_tsn_ctl_fin_swt_ewe_est_dut_gam_geo_svk_alb_swe_pan_owc_amh_por_hun_zul_mly_hin_sun_jpn_knd_kor_prs_grk_lda_lat_ind_eng_wly_mao_mnd_glc_ses_slo_amr_krd_ger_guj_fre_qcu_rus_ben_mcd_xho_sod_spa_anl_ukr_jav_rom_dgb_afr_swa_bat_tha_sid_tml_tsw_fbf_aze_pol_ita_uzb_igb_vie_tig_ven_yor_moo	0.496150126984768	1.16868102008783	0.245519164139584
864	wly_scr_akn_afr_owc_mlt_heb_pan_uzb_azi_cic_jav_bam_spa_lit_bsq_fre_aeg_tsw_mnd_por_alb_bem_rom_dyu_svk_hun_zul_moo_est_cze_sid_geo_ger_pol_grk_mcd_gam_tig_swe_fin_ses_mao_bul_ind_jpn_tml_kor_mol_urd_fbf_guj_mly_arw_anl_bat_cnt_eng_swa_ben_hau_nor_ctl_dut_hin_qcu_bos_glc_slo_igb_amh_lat_amr_ukr_tag_rus_ven_ita_xho_sun_tha_chh_knd_ewe_lda_tur_prs_krd_aze_swt_vie_sod_tsn_yor_dgb	-0.495721703063887	-1.17967585805719	0.24113805145808
865	anl_glc_swt_grk_wly_amr_gam_alb_aze_azi_dgb_sun_tsn_urd_afr_bsq_arw_hau_xho_cnt_scr_ger_cic_mcd_akn_lat_hun_swa_yor_est_ukr_amh_geo_lit_nor_svk_guj_tig_owc_ben_fin_fbf_mao_rom_jav_jpn_knd_kor_dut_slo_ewe_bul_mly_hin_chh_ind_mnd_eng_igb_ctl_heb_pol_swe_mol_cze_qcu_fre_rus_por_ven_sid_spa_aeg_pan_tag_krd_zul_prs_dyu_bat_tha_sod_tml_lda_ses_tur_bos_ita_uzb_bem_vie_mlt_bam_moo_tsw	-0.432253248814947	-1.02623187198187	0.307444154889352
866	hau_slo_ven_urd_wly_sid_anl_cze_azi_aze_tsn_tag_cic_hin_ctl_bsq_afr_mlt_dyu_mnd_glc_svk_zul_lat_yor_por_fin_xho_swt_est_ita_heb_geo_arw_prs_bos_pol_sod_owc_ger_hun_ses_mly_dut_sun_jpn_knd_kor_mcd_ukr_swa_spa_mao_nor_chh_jav_cnt_mol_fbf_swe_gam_bul_guj_alb_ben_qcu_scr_fre_rom_lda_amh_eng_tig_rus_bat_grk_ewe_pan_akn_ind_tha_aeg_tml_igb_moo_tur_lit_krd_uzb_bam_vie_amr_bem_tsw_dgb	-0.454619102179517	-1.07873060222501	0.283497748160685
867	hau_mol_yor_swe_amh_anl_sid_pan_azi_aze_bem_mly_zul_pol_glc_bsq_urd_aeg_igb_mnd_rom_guj_xho_ben_ewe_bos_fin_dyu_bam_est_fre_sod_geo_nor_ger_eng_grk_owc_amr_spa_hun_akn_mao_dut_tag_jpn_tml_kor_krd_rus_ven_hin_bat_ukr_heb_sun_cnt_lat_lda_scr_mlt_arw_ctl_bul_por_qcu_cze_mcd_ita_moo_wly_afr_chh_lit_ind_slo_dgb_prs_swt_jav_tha_gam_knd_cic_tsn_tur_alb_svk_uzb_tsw_vie_tig_ses_swa_fbf	-0.615442977943252	-1.47265998472949	0.144219111418371
868	gam_pol_ven_rus_aeg_heb_owc_afr_tur_uzb_dyu_jav_swt_krd_ger_bsq_ctl_mlt_tsw_cnt_lat_bos_swa_pan_ses_spa_fin_tsn_zul_hun_swe_sid_geo_nor_scr_prs_urd_tig_amh_ita_est_igb_mly_por_tag_jpn_knd_kor_glc_arw_cic_ben_bat_ukr_amr_ind_mnd_mol_fbf_dut_wly_lit_grk_guj_svk_qcu_alb_fre_bul_bem_chh_mcd_sod_hin_sun_slo_yor_eng_akn_mao_tha_hau_tml_xho_bam_azi_cze_rom_aze_lda_vie_anl_dgb_ewe_moo	-0.0277067098524617	-0.0652298675002761	0.948130994477225
869	anl_rus_bam_ctl_amh_wly_heb_afr_tur_uzb_tsn_ind_dyu_ger_svk_bsq_fre_mlt_ses_mnd_grk_alb_lda_lit_dgb_krd_est_swt_ewe_fin_mol_owc_geo_mcd_rom_eng_urd_gam_sid_bos_hun_akn_jav_bul_bat_jpn_knd_kor_por_scr_xho_dut_sun_guj_hau_mao_cnt_ita_tsw_slo_amr_swe_spa_nor_prs_qcu_ukr_lat_glc_igb_sod_hin_tig_ben_tag_cze_cic_arw_bem_mly_tha_chh_tml_swa_yor_aze_pan_pol_azi_fbf_vie_aeg_ven_zul_moo	-0.311226065153682	-0.736071717806235	0.46353960318178
870	sod_eng_xho_glc_amh_hau_anl_ukr_azi_uzb_dgb_mao_tsw_guj_fre_bsq_por_aeg_lda_mnd_slo_ger_bam_swe_akn_pol_est_swa_yor_hun_arw_sid_geo_bos_dut_urd_bul_chh_mlt_cze_fin_ven_tag_hin_ind_jpn_tml_kor_prs_krd_moo_grk_bat_lit_owc_jav_cnt_mcd_cic_ctl_gam_rom_lat_alb_afr_qcu_ita_ben_svk_ses_amr_nor_tig_mol_mly_scr_bem_spa_swt_sun_tha_wly_knd_zul_ewe_aze_pan_rus_tur_dyu_vie_heb_tsn_igb_fbf	-1.04572274095171	-2.55369473740089	0.0122850155647739
871	amh_afr_akn_krd_chh_owc_tig_slo_azi_tur_yor_sun_fbf_prs_swe_bsq_scr_mlt_dgb_cnt_arw_grk_bem_dut_ses_bul_fin_dyu_bam_hun_spa_gam_geo_mol_guj_por_ita_sid_aeg_alb_est_ven_bat_lat_mao_jpn_tml_kor_rus_svk_moo_nor_tag_rom_heb_ind_mnd_ukr_xho_ctl_anl_bos_fre_hin_pol_qcu_ben_ger_urd_tsw_hau_pan_amr_mcd_jav_eng_lda_lit_igb_mly_tha_sod_knd_swt_ewe_aze_glc_cze_uzb_swa_vie_wly_tsn_zul_cic	0.428887143538115	1.01128531747591	0.31450378440556
872	heb_svk_ses_ukr_gam_tig_sod_spa_aze_tur_cic_ind_bem_hin_eng_bsq_afr_owc_yor_cnt_nor_ben_dyu_slo_fbf_fre_est_tsw_ven_fin_ctl_mlt_geo_scr_mol_cze_lat_aeg_wly_bos_hun_bam_sun_krd_mly_jpn_knd_kor_mcd_swe_ewe_pol_jav_pan_anl_tag_mnd_por_swa_bul_chh_ita_lit_rus_urd_qcu_ger_prs_dut_swt_amh_rom_amr_alb_bat_glc_xho_guj_moo_mao_tha_hau_tml_lda_zul_azi_arw_grk_uzb_igb_vie_sid_tsn_dgb_akn	-0.524554377275981	-1.24974246078433	0.214529571670054
873	mlt_guj_fbf_ita_amh_chh_heb_por_uzb_aze_moo_sun_dyu_lat_arw_bsq_pan_anl_bam_cnt_fre_pol_tsw_krd_lda_rom_hun_tsn_ven_fin_glc_sid_geo_bos_rus_slo_ger_aeg_tig_eng_est_akn_jav_swe_mao_jpn_knd_kor_grk_mcd_cic_ben_mly_hin_wly_bat_mnd_prs_swt_cze_gam_urd_svk_afr_mol_qcu_spa_ukr_scr_igb_sod_nor_hau_dut_tag_bul_dgb_ctl_zul_ind_tha_owc_tml_bem_yor_tur_lit_alb_azi_ses_vie_amr_xho_swa_ewe	-0.912437100151536	-2.21357442943966	0.0293034272176792
874	tig_arw_akn_rom_wly_sod_aeg_glc_uzb_tur_swa_mly_ven_mol_rus_bsq_lit_heb_ewe_mnd_scr_pan_dgb_spa_tsn_prs_fin_moo_swt_est_swe_owc_geo_slo_bul_ben_krd_chh_sid_afr_hun_ses_jav_dut_ind_jpn_tml_kor_fre_ita_bam_svk_tag_lat_amr_sun_cnt_eng_tsw_nor_mlt_guj_pol_por_alb_qcu_cze_ger_bos_igb_amh_urd_hau_mcd_bat_hin_cic_ctl_zul_mao_tha_anl_knd_dyu_yor_aze_grk_ukr_azi_lda_vie_gam_fbf_xho_bem	-0.471814613320616	-1.1220472255006	0.26473099542009
875	sod_ita_tsn_bos_heb_mlt_sid_fre_aze_azi_moo_bat_swt_krd_spa_bsq_mol_amr_swa_cnt_ctl_slo_igb_afr_cic_ben_hun_xho_fbf_fin_alb_owc_geo_lit_ukr_bul_dut_gam_wly_scr_est_zul_ind_por_tag_jpn_tml_kor_ger_rom_dgb_lat_mao_eng_tig_sun_mnd_svk_ses_pol_aeg_mcd_urd_arw_guj_qcu_rus_grk_hin_tsw_anl_swe_chh_glc_mly_nor_dyu_cze_bem_jav_tha_amh_knd_akn_yor_uzb_prs_pan_tur_lda_vie_hau_ewe_ven_bam	0.471053721741023	1.11282878228167	0.26865016345177
876	anl_swe_swa_ctl_sod_sid_hau_cze_aze_azi_lda_sun_zul_bul_grk_bsq_rus_gam_xho_mnd_arw_alb_ses_ben_fbf_ger_fin_igb_swt_hun_lat_amr_geo_lit_nor_rom_slo_heb_owc_bos_est_akn_mao_afr_bat_jpn_knd_kor_hin_pan_ewe_krd_ind_guj_aeg_mly_cnt_urd_cic_dut_tig_por_pol_svk_spa_qcu_glc_mcd_fre_ven_amh_prs_chh_ukr_jav_scr_tsn_ita_yor_tag_tha_wly_tml_moo_tsw_tur_mol_eng_uzb_dyu_vie_mlt_dgb_bam_bem	-0.683084483134264	-1.63937224047209	0.104514361432045
877	chh_rom_cic_scr_amr_hau_wly_dut_azi_tur_dyu_ind_fbf_pan_ben_bsq_afr_owc_akn_mnd_eng_lat_ewe_guj_tsw_mcd_est_dgb_lda_hun_por_sid_geo_fre_slo_bos_swe_mlt_aeg_cze_fin_swa_tag_pol_bat_jpn_tml_kor_hin_urd_swt_svk_mly_mol_amh_mao_cnt_ita_bem_prs_heb_glc_arw_rus_alb_qcu_krd_lit_ukr_tsn_gam_spa_sod_bul_sun_ger_ven_ctl_igb_jav_tha_tig_knd_moo_ses_aze_nor_grk_uzb_xho_vie_anl_zul_bam_yor	-0.620164951306501	-1.48414002050457	0.141153238315056
878	amh_spa_fbf_rom_sod_sid_aeg_lit_azi_tur_dgb_sun_bam_svk_urd_bsq_ukr_wly_ses_cnt_guj_pan_tsn_nor_ewe_pol_est_xho_swt_hun_afr_owc_geo_ben_lat_swe_fre_heb_mlt_scr_fin_moo_tag_mcd_mao_jpn_knd_kor_slo_bul_bem_bos_ind_grk_chh_bat_mnd_ctl_swa_glc_amr_ger_hin_alb_rus_qcu_prs_mol_por_yor_hau_eng_anl_dut_mly_arw_zul_cze_cic_jav_tha_gam_tml_dyu_igb_aze_ita_krd_uzb_akn_vie_tig_lda_ven_tsw	-0.245203835925008	-0.579775412889261	0.563468022701789
879	heb_pan_lda_ukr_hau_wly_owc_urd_uzb_azi_swa_sun_zul_dut_hin_bsq_scr_chh_yor_mnd_lat_grk_fbf_swe_moo_glc_fin_dgb_bem_hun_rus_sod_geo_ben_prs_spa_svk_aeg_anl_nor_est_bam_mly_afr_ind_jpn_tml_kor_bul_mol_igb_slo_mao_alb_tig_jav_cnt_lit_ses_bos_mlt_fre_ctl_eng_rom_qcu_mcd_ger_pol_tsn_amr_arw_gam_krd_tag_ita_ewe_guj_tsw_bat_tha_sid_knd_swt_dyu_aze_por_cze_tur_xho_vie_amh_cic_ven_akn	-0.346416095462826	-0.82169604708091	0.413351497539463
880	hau_arw_ven_afr_amr_anl_sod_ben_uzb_aze_zul_ind_swa_krd_dut_bsq_fre_chh_cic_mnd_svk_por_bem_grk_ewe_rus_fin_lda_tsw_hun_mcd_owc_geo_guj_urd_bul_eng_amh_aeg_bos_est_moo_mly_ctl_bat_jpn_tml_kor_alb_mol_xho_lat_sun_rom_mlt_mao_cnt_cze_swt_hin_heb_slo_lit_spa_swe_qcu_pan_nor_glc_dgb_tig_prs_gam_ita_tag_ukr_tsn_pol_dyu_jav_tha_sid_knd_akn_fbf_azi_ger_scr_tur_yor_vie_wly_ses_igb_bam	-0.0914407822280016	-0.215317881206661	0.829990987620996
881	chh_guj_akn_alb_amr_sod_owc_ger_uzb_aze_swa_tag_moo_bul_spa_bsq_arw_hau_tsw_mnd_urd_ita_cic_pol_dgb_svk_est_ven_fbf_hun_pan_aeg_geo_cze_nor_dut_prs_amh_wly_swe_fin_swt_jav_ukr_mao_jpn_knd_kor_ctl_lat_ewe_scr_sun_slo_heb_mly_cnt_hin_zul_afr_mlt_krd_eng_grk_glc_qcu_mcd_por_rom_igb_sid_mol_gam_fre_bat_ben_tsn_lit_bam_ind_tha_tig_tml_ses_lda_azi_bos_rus_tur_bem_vie_anl_xho_yor_dyu	-0.0725211940509576	-0.171010879090657	0.864586733842269
882	sid_lit_xho_fre_wly_owc_amr_slo_aze_azi_swa_mao_dgb_svk_rus_bsq_guj_gam_igb_cnt_por_lat_bem_dut_ven_glc_hun_ses_tsw_fin_bul_tig_geo_ctl_krd_prs_hin_heb_sod_nor_est_tsn_sun_ita_jav_jpn_knd_kor_afr_alb_cic_swe_mly_eng_amh_tag_mnd_mol_zul_scr_mlt_bos_ger_spa_ukr_qcu_mcd_arw_cze_moo_anl_rom_chh_pan_bat_pol_dyu_urd_ewe_ind_tha_hau_tml_lda_yor_uzb_grk_ben_tur_swt_vie_aeg_akn_fbf_bam	0.0837253006856854	0.197444165940534	0.843910870649449
883	tig_urd_akn_bos_heb_anl_amh_rus_tur_uzb_fbf_bat_ses_alb_krd_bsq_mcd_mlt_swt_mnd_dut_svk_zul_prs_yor_lat_fin_xho_ewe_hun_afr_amr_geo_nor_ger_por_arw_hau_owc_eng_est_ven_ind_ctl_sun_jpn_knd_kor_cze_glc_cic_swe_mao_spa_aeg_jav_cnt_pol_bam_lit_gam_pan_grk_hin_guj_qcu_mol_scr_ukr_tsw_sid_bul_sod_fre_tag_ben_dyu_slo_moo_mly_tha_wly_tml_bem_lda_azi_rom_ita_aze_tsn_vie_chh_swa_dgb_igb	-0.579301282909796	-1.3824272924511	0.170151487468142
884	sod_spa_bam_svk_heb_sid_wly_bul_aze_uzb_igb_bat_zul_bos_krd_bsq_cze_amr_akn_cnt_urd_rus_fbf_dut_bem_swe_est_tsn_yor_hun_guj_owc_geo_alb_scr_pan_slo_anl_gam_arw_fin_swa_mly_grk_mao_jpn_tml_kor_pol_eng_swt_lit_sun_mol_hau_jav_mnd_ben_dgb_afr_amh_glc_nor_rom_fre_qcu_ctl_prs_por_tsw_chh_ger_mlt_ita_tag_ukr_ewe_mcd_ses_ind_tha_tig_knd_moo_xho_azi_hin_lat_tur_dyu_vie_aeg_cic_ven_lda	-0.146914470598752	-0.346517460042656	0.729736655475454
885	owc_svk_yor_rus_gam_anl_hau_prs_tur_azi_tsn_ind_bam_ita_por_bsq_dut_sod_dyu_mnd_eng_afr_ses_pan_swt_krd_est_ewe_dgb_fin_mol_tig_geo_bul_cze_mcd_glc_wly_amr_nor_hun_ven_tag_urd_sun_jpn_tml_kor_scr_alb_bem_arw_bat_ger_chh_mly_cnt_slo_moo_lit_mlt_grk_guj_ukr_hin_qcu_fre_pol_ben_fbf_amh_swe_aeg_lat_mao_bos_swa_spa_lda_jav_tha_sid_knd_zul_igb_aze_ctl_rom_uzb_cic_vie_heb_xho_akn_tsw	0.0184215368332718	0.0433857344833851	0.965487065593181
886	sod_rom_akn_grk_chh_heb_amh_urd_tur_uzb_yor_mao_cic_slo_pan_bsq_ger_aeg_zul_mnd_cze_ukr_fbf_spa_lda_lit_fin_ewe_tsw_hun_por_anl_geo_hin_ben_krd_eng_tig_mlt_rus_est_igb_ind_fre_jav_jpn_knd_kor_alb_dut_xho_nor_tag_afr_hau_bat_cnt_arw_ven_pol_sid_ctl_mcd_lat_bul_qcu_mol_swe_scr_ses_wly_guj_owc_ita_sun_bos_tsn_glc_swa_mly_tha_amr_tml_moo_bam_aze_prs_svk_azi_dyu_vie_gam_dgb_bem_swt	-1.42888267873234	-3.59493444876216	0.000521601637543706
887	owc_cze_ewe_slo_aeg_mlt_sod_glc_aze_tur_bam_ind_swt_lit_bos_bsq_svk_hau_tsn_mnd_afr_por_yor_ita_zul_eng_fin_igb_moo_hun_nor_anl_geo_pol_dut_lat_scr_amh_wly_swe_est_fbf_bat_krd_tag_jpn_tml_kor_ben_grk_ven_fre_mao_urd_heb_mly_cnt_ukr_akn_alb_tig_ctl_guj_ger_mol_qcu_arw_prs_spa_ses_gam_rus_chh_mcd_sun_pan_dgb_bul_tsw_jav_tha_sid_knd_xho_swa_uzb_rom_hin_azi_dyu_vie_amr_bem_lda_cic	-0.518209553856654	-1.23568355513857	0.219688453390667
888	amr_por_bem_grk_anl_owc_mlt_nor_uzb_azi_moo_jav_ses_ctl_swe_bsq_pol_aeg_tsn_cnt_svk_urd_cic_afr_tsw_fre_fin_zul_igb_est_hin_gam_geo_alb_guj_slo_ger_hau_amh_ukr_hun_ven_ind_ben_bat_jpn_knd_kor_pan_eng_lda_lit_sun_krd_sid_mao_mnd_lat_bam_spa_chh_cze_rom_dut_prs_qcu_rus_bul_mol_ewe_heb_glc_tig_scr_mly_arw_swt_bos_xho_tag_tha_wly_tml_yor_akn_aze_mcd_ita_tur_fbf_vie_sod_dgb_dyu_swa	-0.570035512905672	-1.36055671679725	0.176942215606892
889	hau_prs_ses_pan_anl_wly_mlt_fre_tur_aze_moo_ind_fbf_pol_grk_bsq_rom_amr_lda_mnd_bos_dut_igb_nor_xho_scr_fin_bam_tsn_est_rus_aeg_geo_mol_mcd_urd_ctl_sod_tig_hin_hun_swt_bat_lat_mly_jpn_tml_kor_arw_slo_yor_cze_sun_svk_owc_jav_cnt_alb_akn_lit_gam_ita_swe_ger_krd_qcu_ukr_guj_eng_tsw_chh_glc_sid_ben_tag_spa_dyu_bul_dgb_mao_tha_heb_knd_zul_ewe_uzb_afr_por_azi_bem_vie_amh_swa_cic_ven	-0.582181291470209	-1.3875855974696	0.168579159095159
890	anl_hin_tsw_bul_sod_sid_owc_rom_tur_uzb_swt_jav_akn_glc_pan_bsq_ger_gam_moo_cnt_por_swe_cic_ita_dyu_grk_est_ses_igb_hun_svk_chh_geo_rus_mcd_fre_krd_tig_aeg_nor_fin_tsn_sun_lat_bat_jpn_knd_kor_ukr_mol_bam_ben_ind_urd_heb_mly_mnd_eng_fbf_cze_amr_spa_afr_scr_arw_qcu_pol_lit_guj_zul_hau_prs_amh_slo_tag_ctl_ven_dut_swa_mao_tha_mlt_tml_lda_dgb_azi_bos_alb_aze_xho_vie_wly_bem_yor_ewe	0.0524435329966314	0.123351142236114	0.902095237301072
891	owc_ben_swa_cze_mlt_tig_sid_fre_aze_uzb_xho_mao_ven_hin_alb_bsq_ger_hau_dgb_mnd_rom_rus_bem_nor_moo_arw_hun_tsn_lda_est_urd_chh_geo_lat_grk_eng_bul_aeg_gam_afr_fin_zul_mly_glc_ind_jpn_knd_kor_por_prs_tsw_spa_jav_scr_wly_tag_cnt_mol_cic_dut_anl_ita_guj_bos_krd_qcu_lit_ctl_slo_dyu_sod_swe_heb_pan_sun_pol_igb_svk_swt_bat_tha_amr_tml_akn_ewe_azi_mcd_ukr_tur_fbf_vie_amh_ses_bam_yor	0.426794200209568	1.00909933174484	0.31554528823568
892	owc_ger_ven_bul_sid_chh_heb_pol_tur_aze_bam_mao_ses_hin_dut_bsq_guj_amh_ewe_cnt_rom_grk_moo_svk_cic_alb_est_tsn_yor_hun_pan_amr_geo_fre_glc_eng_ukr_aeg_wly_nor_fin_dgb_tag_arw_ind_jpn_tml_kor_cze_scr_dyu_swe_mly_slo_sod_jav_mnd_por_lda_ben_tig_ita_ctl_lat_lit_qcu_spa_mcd_rus_igb_gam_mol_mlt_afr_sun_urd_bem_krd_tsw_bat_tha_anl_knd_xho_akn_azi_prs_bos_uzb_fbf_vie_hau_zul_swa_swt	-0.68684634125167	-1.65049129441364	0.102215861044907
893	wly_bul_zul_guj_chh_owc_heb_eng_azi_tur_akn_jav_fbf_bos_lat_bsq_svk_sod_yor_cnt_ger_ita_swt_pan_lda_scr_fin_dgb_ses_est_ben_mlt_geo_ctl_lit_prs_afr_amh_anl_alb_hun_bam_sun_hin_mly_jpn_knd_kor_krd_fre_tsw_slo_bat_nor_gam_mao_mnd_arw_igb_grk_hau_swe_urd_spa_mcd_qcu_ukr_dut_rom_tsn_amr_glc_tig_pol_ind_rus_moo_por_dyu_tag_tha_aeg_tml_xho_ven_uzb_cze_mol_aze_swa_vie_sid_ewe_bem_cic	-0.972174406952591	-2.35947849498526	0.0203919550001466
894	hau_por_cic_lit_anl_gam_sod_mol_aze_azi_bem_mly_tsw_lat_guj_bsq_cze_sid_akn_mnd_grk_pan_swt_dut_moo_prs_est_yor_dgb_hun_urd_chh_geo_alb_rom_eng_glc_owc_amr_hin_fin_swa_ind_afr_tag_jpn_knd_kor_scr_ctl_dyu_ger_sun_svk_amh_mao_cnt_spa_ven_nor_mlt_ita_ben_rus_arw_qcu_bos_slo_ukr_tsn_wly_pol_heb_krd_bat_bul_ses_mcd_lda_jav_tha_aeg_tml_ewe_xho_uzb_fre_swe_tur_bam_vie_tig_igb_fbf_zul	-0.20660870561743	-0.487961297417105	0.626725711972443
895	amr_slo_cic_spa_heb_mlt_hau_ita_azi_uzb_tsn_jav_lda_dut_swe_bsq_scr_owc_bem_mnd_arw_krd_dgb_lat_ses_por_fin_yor_dyu_hun_afr_chh_geo_hin_ger_fre_urd_sod_aeg_eng_est_xho_sun_nor_bat_jpn_knd_kor_alb_ctl_ven_grk_mly_pan_sid_mao_cnt_prs_swa_svk_anl_guj_ben_cze_bul_qcu_bos_rus_rom_akn_gam_pol_amh_mcd_tag_ukr_fbf_lit_igb_ind_tha_tig_tml_tsw_moo_aze_mol_glc_tur_bam_vie_wly_swt_ewe_zul	0.049419399997667	0.116338130791778	0.907635421013148
896	wly_mol_akn_guj_sod_gam_chh_grk_uzb_aze_swt_bat_xho_arw_bul_bsq_bos_hau_dgb_mnd_lat_prs_zul_krd_ewe_alb_est_fbf_yor_fin_urd_heb_geo_nor_ben_rus_spa_sid_amh_eng_hun_swa_sun_rom_mly_jpn_tml_kor_ger_swe_moo_ukr_mao_dut_mlt_ind_cnt_glc_lda_fre_owc_hin_afr_cze_ita_qcu_mcd_pol_slo_tsn_tig_por_anl_svk_tag_ctl_dyu_scr_ven_jav_tha_aeg_knd_cic_bem_tur_lit_pan_azi_bam_vie_amr_tsw_igb_ses	0.0280178765460494	0.0659670111423248	0.947545692089379
897	sod_lat_igb_cze_aeg_amr_chh_alb_aze_tur_dgb_tag_swa_pan_prs_bsq_mcd_gam_ses_cnt_ctl_scr_yor_mol_cic_spa_est_xho_ven_hun_eng_sid_geo_ben_guj_rom_pol_amh_owc_urd_fin_tsn_bat_glc_sun_jpn_tml_kor_arw_krd_fbf_dut_mly_grk_tig_mao_mnd_ger_moo_afr_hau_swe_slo_nor_svk_qcu_ukr_fre_rus_dyu_wly_bul_heb_hin_jav_lit_swt_ita_bem_ind_tha_anl_knd_akn_lda_azi_por_bos_uzb_tsw_vie_mlt_bam_zul_ewe	0.00671832434496188	0.0158301550672026	0.987403802499319
898	wly_pol_lda_glc_amh_mlt_sid_ukr_aze_uzb_dgb_mly_swt_ctl_eng_bsq_guj_tig_swa_mnd_spa_lit_tsn_bul_ses_fre_fin_dyu_moo_est_nor_aeg_geo_pan_rus_ben_dut_chh_anl_por_hun_cic_tag_mol_ind_jpn_tml_kor_bos_slo_yor_scr_sun_swe_heb_jav_cnt_urd_bam_krd_hau_afr_ger_lat_grk_qcu_mcd_hin_svk_fbf_sod_alb_owc_cze_mao_arw_akn_rom_ewe_bat_tha_amr_knd_zul_ven_tur_ita_prs_azi_bem_vie_gam_tsw_igb_xho	0.338553609644487	0.797965749740986	0.426923236202354
899	sod_hin_swt_ita_hau_gam_sid_arw_azi_uzb_igb_jav_akn_afr_spa_bsq_por_owc_swa_mnd_dut_urd_lda_pol_moo_mcd_hun_ven_ses_est_scr_mlt_geo_slo_lat_krd_guj_anl_chh_pan_fin_fbf_mao_eng_mly_jpn_tml_kor_alb_ukr_dgb_lit_tag_bos_tig_ind_cnt_svk_tsw_bul_amr_ben_rom_ger_ctl_qcu_rus_mol_prs_yor_aeg_fre_amh_glc_sun_nor_xho_grk_ewe_bat_tha_heb_knd_cic_bem_aze_cze_swe_tur_zul_vie_wly_tsn_dyu_bam	0.0138251677336797	0.0325978500206308	0.97406514365349
900	tig_ukr_moo_ben_sid_hau_wly_rus_tur_aze_ven_tag_igb_lat_bul_bsq_krd_owc_ses_cnt_prs_rom_yor_arw_swa_pol_fin_cic_dyu_hun_mcd_gam_geo_pan_swe_scr_fre_aeg_heb_ger_est_zul_sun_mol_mly_jpn_knd_kor_svk_nor_swt_lit_jav_cze_chh_mao_mnd_guj_fbf_spa_amr_dut_bos_grk_ctl_qcu_eng_glc_urd_bam_sod_afr_anl_ita_ind_slo_xho_alb_dgb_bat_tha_amh_tml_akn_tsn_uzb_por_hin_azi_lda_vie_mlt_bem_ewe_tsw	0.0164329620623863	0.0387202777456703	0.969196404323454
901	wly_scr_igb_ita_tig_amr_chh_prs_aze_azi_tsn_sun_zul_rus_urd_bsq_guj_amh_yor_mnd_bul_hin_moo_krd_swt_glc_hun_tsw_ewe_est_ger_gam_geo_grk_spa_mcd_ctl_anl_heb_por_fin_swa_ind_arw_mao_jpn_tml_kor_slo_lat_ven_cze_mly_bos_sod_jav_cnt_mol_dgb_rom_aeg_fre_nor_dut_alb_qcu_pan_ben_eng_akn_sid_lit_mlt_pol_tag_afr_bam_svk_xho_bat_tha_owc_knd_bem_cic_uzb_swe_ukr_tur_lda_vie_hau_ses_fbf_dyu	0.299349155617386	0.705638228146782	0.482176947637476
[truncated: 99 more rows]
