# Supplementary material for: Future Tense and Economic Decisions: Controlling for Cultural Evolution
Source: PLoS One. 2015 Jul 17;10(7):e0132145. doi: 10.1371/journal.pone.0132145 (PMC4506144; doi:10.1371/journal.pone.0132145)
Supplement: S8 Appendix — See README files within the various sub-folders. (ZIP) [file pone.0132145.s008.zip › S3_Code/Residuals_new/PGLS/PermuteResults/permute_B_SavingsWITHINFAM_89000.csv]

	ftr	r	t	p
1	anl_guj_moo_hin_owc_sid_wly_slo_uzb_aze_ven_ind_ses_pol_rus_bsq_ctl_sod_dyu_mnd_grk_glc_bam_ukr_swt_pan_hun_lda_xho_est_scr_gam_geo_spa_arw_ger_mcd_mlt_amh_bul_fin_akn_tag_nor_sun_jpn_tml_kor_krd_urd_swa_prs_mly_afr_tig_bat_cnt_swe_tsn_rom_amr_svk_fre_eng_alb_qcu_lat_por_ita_zul_hau_cze_chh_ben_mao_bos_cic_mol_ewe_jav_tha_heb_knd_dgb_bem_tur_dut_lit_azi_tsw_vie_aeg_yor_fbf_igb	-0.044967027742132	-0.105998262263805	0.915812034165157
2	amh_urd_yor_ctl_sid_heb_sod_alb_tur_uzb_cic_sun_ses_eng_guj_bsq_mol_gam_igb_mnd_swe_lat_bam_mcd_ewe_rus_fin_lda_dgb_est_por_chh_geo_slo_arw_grk_lit_amr_wly_hin_hun_tsw_bat_bul_jav_jpn_tml_kor_cze_bos_moo_svk_ind_prs_tig_mao_cnt_ben_zul_ukr_mlt_scr_krd_ita_nor_qcu_pan_ger_pol_xho_aeg_afr_hau_glc_mly_fre_tsn_spa_swt_tag_tha_owc_knd_swa_dyu_azi_rom_dut_aze_ven_vie_anl_bem_fbf_akn	-0.288561365652322	-0.683224888599026	0.496163350388329
3	sid_mcd_swt_ctl_tig_wly_amr_pol_uzb_tur_bam_mly_igb_arw_ita_bsq_slo_hau_akn_cnt_nor_ukr_ewe_lat_bem_guj_hun_xho_lda_fin_swe_amh_geo_urd_fre_dut_prs_owc_chh_svk_est_zul_mao_cze_tag_jpn_knd_kor_glc_lit_fbf_pan_bat_bos_gam_sun_mnd_rom_swa_grk_heb_scr_eng_ger_spa_qcu_rus_hin_afr_yor_aeg_por_mlt_bul_ind_mol_tsn_alb_ven_jav_tha_anl_tml_ses_cic_azi_krd_ben_aze_dyu_vie_sod_tsw_moo_dgb	-0.034441822006631	-0.0811226087314402	0.935518772577581
4	amr_guj_ven_mcd_chh_anl_gam_grk_aze_azi_bam_mao_tsw_lat_por_bsq_dut_amh_igb_mnd_bul_arw_yor_eng_cic_alb_hun_zul_tsn_est_afr_aeg_geo_prs_pol_ben_urd_sid_mlt_fre_fin_ewe_jav_ukr_mly_jpn_knd_kor_svk_hin_dgb_glc_tag_spa_sod_bat_cnt_slo_swa_rom_wly_bos_ctl_mol_krd_qcu_ger_cze_rus_fbf_tig_swe_owc_ita_ind_nor_bem_lit_swt_sun_tha_heb_tml_lda_ses_uzb_scr_pan_tur_xho_vie_hau_akn_dyu_moo	-0.966043038586341	-2.35444462733684	0.0206540280352104
5	amh_ger_zul_pan_sod_tig_owc_ben_azi_uzb_yor_mao_dyu_nor_alb_bsq_spa_gam_cic_mnd_guj_grk_tsw_ita_ven_slo_hun_moo_dgb_fin_glc_mlt_geo_lit_fre_cze_por_heb_wly_mol_est_xho_ind_lat_jav_jpn_knd_kor_prs_urd_fbf_mcd_sun_afr_chh_mly_cnt_hin_swa_arw_amr_swe_ctl_bos_rom_qcu_bul_rus_eng_bam_anl_dut_aeg_scr_bat_krd_swt_ukr_igb_tag_tha_sid_tml_lda_ses_aze_pol_svk_tur_tsn_vie_hau_bem_ewe_akn	0.476379012448847	1.12490277166793	0.263525139497656
6	amh_prs_tsw_alb_gam_amr_tig_bul_azi_uzb_ewe_mly_bam_hin_dut_bsq_svk_aeg_ven_mnd_spa_por_tsn_lat_dyu_cze_hun_cic_moo_est_rom_mlt_geo_rus_lit_eng_ita_hau_heb_ukr_fin_akn_ind_mol_jav_jpn_knd_kor_pol_slo_swt_grk_sun_ger_owc_mao_cnt_glc_fbf_nor_anl_guj_pan_urd_fre_qcu_swe_mcd_bos_bem_sid_scr_chh_arw_bat_afr_xho_krd_lda_tag_tha_sod_tml_yor_dgb_aze_ben_ctl_tur_ses_vie_wly_igb_swa_zul	-0.7756084038628	-1.86537629857021	0.0652813741253631
7	wly_alb_swt_slo_chh_tig_hau_svk_tur_azi_ven_sun_ewe_nor_ctl_bsq_pan_gam_dgb_mnd_prs_grk_tsw_bul_ses_hin_hun_dyu_zul_fin_urd_amr_geo_ukr_por_eng_lat_sod_mlt_afr_est_cic_bat_mol_jav_jpn_tml_kor_glc_ben_lda_fre_tag_guj_heb_mao_cnt_scr_fbf_rom_aeg_bos_ita_rus_spa_qcu_mcd_cze_ger_bam_anl_arw_sid_dut_mly_krd_bem_swe_akn_ind_tha_owc_knd_yor_igb_aze_lit_pol_uzb_moo_vie_amh_tsn_swa_xho	0.939517531185381	2.24822768134219	0.026923967711944
8	wly_slo_moo_nor_heb_hau_tig_por_azi_aze_akn_bat_bem_mol_hin_bsq_rus_aeg_dyu_mnd_svk_spa_ewe_lit_swa_urd_hun_ven_fbf_est_prs_mlt_geo_ita_afr_fre_krd_owc_gam_ben_fin_igb_mly_mcd_sun_jpn_knd_kor_cze_dut_bam_bul_ind_ger_sod_jav_cnt_lat_ses_pol_chh_ukr_swe_guj_grk_qcu_scr_rom_bos_tsw_anl_alb_amr_arw_mao_pan_tsn_eng_dgb_tag_tha_sid_tml_xho_cic_tur_glc_ctl_uzb_yor_vie_amh_lda_swt_zul	-0.0210372075398318	-0.0495329584710473	0.960600798151912
9	sid_svk_ses_pol_mlt_aeg_amr_slo_uzb_azi_igb_jav_swa_mcd_guj_bsq_afr_owc_swt_mnd_lit_cze_dgb_rom_lda_bul_hun_akn_tsw_fin_nor_heb_geo_hin_urd_lat_fre_hau_gam_dut_est_xho_ind_pan_mao_jpn_knd_kor_ben_alb_tsn_spa_tag_ger_sod_mly_cnt_eng_bam_ukr_wly_rus_prs_grk_arw_qcu_mol_swe_ita_dyu_anl_bos_amh_scr_bat_glc_yor_ctl_ven_sun_tha_tig_tml_ewe_moo_aze_por_krd_tur_zul_vie_chh_fbf_bem_cic	-0.405186991397479	-0.962546675492417	0.338271159090457
10	sod_mcd_fbf_dut_anl_heb_wly_alb_aze_uzb_cic_tag_bam_scr_pol_bsq_por_aeg_tsw_cnt_rom_lit_swa_lat_lda_swe_est_zul_ven_fin_bul_chh_geo_rus_afr_krd_cze_hau_owc_hin_hun_yor_bat_mol_mao_jpn_tml_kor_spa_urd_ewe_pan_sun_fre_mlt_ind_mnd_ctl_dgb_slo_amr_bos_grk_nor_ita_qcu_svk_glc_arw_xho_gam_ben_sid_guj_mly_eng_moo_ukr_ses_jav_tha_tig_knd_akn_swt_tur_prs_ger_azi_bem_vie_amh_tsn_igb_dyu	0.0553514950944327	0.130218854176028	0.896674528206034
11	aeg_ita_tsn_alb_amr_hau_tig_lit_uzb_tur_ven_bat_ses_glc_eng_bsq_bos_chh_igb_mnd_rus_cze_lda_urd_fbf_ben_est_bem_dgb_hun_bul_gam_geo_slo_grk_nor_swe_sid_anl_dut_fin_ewe_sun_lat_mao_jpn_tml_kor_rom_mol_moo_ukr_ind_por_mlt_mly_cnt_mcd_zul_prs_heb_fre_pol_scr_hin_qcu_krd_svk_arw_cic_sod_afr_wly_pan_tag_spa_dyu_guj_xho_jav_tha_amh_knd_swa_bam_aze_ger_ctl_azi_akn_vie_owc_tsw_swt_yor	0.341205440823429	0.803511850174497	0.423727912062343
12	sod_prs_ewe_ita_anl_amh_gam_ger_azi_uzb_dgb_tag_swt_por_pan_bsq_bul_amr_yor_mnd_rus_slo_swa_ukr_cic_swe_fin_tsw_bem_est_ben_mlt_geo_rom_afr_pol_alb_heb_owc_lat_hun_fbf_jav_fre_bat_jpn_tml_kor_glc_cze_dyu_ctl_ind_mcd_tig_mao_cnt_lit_akn_spa_hau_guj_scr_hin_arw_qcu_urd_dut_nor_ses_chh_grk_wly_krd_sun_svk_bam_mol_xho_mly_tha_aeg_knd_igb_ven_tur_bos_eng_aze_lda_vie_sid_tsn_zul_moo	-0.229595119965944	-0.542506928132319	0.588767034969286
13	hau_slo_yor_cze_owc_gam_wly_spa_uzb_aze_ses_mao_lda_hin_ita_bsq_fre_sod_xho_mnd_scr_dut_tsn_por_fbf_svk_est_swa_tsw_fin_ctl_anl_geo_ben_mol_lit_afr_amh_mlt_rus_hun_moo_mly_urd_tag_jpn_tml_kor_mcd_eng_bam_guj_ind_ukr_heb_sun_cnt_krd_ewe_rom_aeg_bos_pol_pan_nor_qcu_prs_arw_glc_dyu_chh_alb_tig_ger_bat_swe_swt_lat_dgb_jav_tha_amr_knd_akn_igb_tur_grk_bul_azi_cic_vie_sid_ven_zul_bem	0.207285732821596	0.487761607744078	0.626866626665322
14	anl_guj_tsw_afr_hau_aeg_heb_hin_uzb_aze_lda_bat_xho_cze_pan_bsq_ita_tig_dyu_cnt_fre_urd_dgb_por_fbf_grk_est_ewe_moo_fin_lat_chh_geo_alb_bos_lit_swe_wly_sid_slo_hun_igb_jav_svk_mao_jpn_tml_kor_ukr_pol_swt_eng_tag_nor_sod_ind_mnd_krd_akn_rom_amh_bul_dut_scr_ctl_qcu_glc_mol_spa_bam_amr_prs_mlt_rus_sun_mcd_swa_arw_cic_mly_tha_gam_knd_bem_ses_azi_ger_ben_tur_tsn_vie_owc_yor_zul_ven	-0.482683281897961	-1.14784087903484	0.253978366064755
15	sod_bos_dyu_alb_amr_anl_chh_lit_aze_uzb_ewe_mly_swt_hin_afr_bsq_rom_wly_ven_mnd_cze_ben_ses_scr_tsn_krd_hun_moo_dgb_fin_guj_mlt_geo_svk_glc_rus_mol_owc_gam_ger_est_yor_mao_pan_ind_jpn_tml_kor_urd_fre_xho_grk_bat_arw_sid_tag_cnt_mcd_zul_eng_tig_prs_dut_swe_bul_qcu_pol_ita_spa_tsw_hau_ukr_aeg_ctl_sun_nor_swa_lat_bam_jav_tha_heb_knd_lda_cic_azi_por_slo_tur_akn_vie_amh_igb_fbf_bem	0.207876816818455	0.489095533254946	0.625925580311027
16	amr_fre_swt_svk_amh_wly_sod_krd_azi_aze_igb_bat_ewe_afr_alb_bsq_glc_anl_dgb_cnt_mcd_rus_ses_bos_yor_grk_fin_bam_swa_hun_hin_chh_geo_slo_prs_por_mol_mlt_gam_pol_est_tsn_jav_ger_tag_jpn_tml_kor_eng_ben_ven_urd_sun_pan_sid_mao_mnd_swe_dyu_nor_hau_scr_spa_ita_guj_qcu_lit_ukr_bul_lda_aeg_dut_owc_lat_ind_cze_bem_ctl_zul_mly_tha_tig_knd_fbf_xho_tur_arw_rom_uzb_moo_vie_heb_akn_cic_tsw	-0.931249612309543	-2.26240903512672	0.0260001703315869
17	gam_prs_dyu_cze_mlt_anl_chh_fre_aze_uzb_xho_ind_swa_ctl_spa_bsq_por_owc_dgb_mnd_ger_rus_fbf_bos_akn_mol_fin_ven_swt_hun_nor_hau_geo_krd_swe_ben_lit_sid_tig_ukr_est_ses_sun_arw_tag_jpn_knd_kor_alb_scr_moo_pol_mly_guj_sod_mao_cnt_hin_tsn_ita_amr_afr_mcd_glc_rom_qcu_eng_urd_svk_bem_heb_dut_wly_pan_jav_lat_lda_bul_tsw_bat_tha_aeg_tml_ewe_zul_tur_grk_slo_azi_bam_vie_amh_yor_igb_cic	0.155816132877765	0.367149728358285	0.714341458425446
18	aeg_eng_tsw_spa_amr_owc_amh_ita_tur_aze_dyu_tag_bem_svk_cze_bsq_por_chh_igb_cnt_fre_nor_swa_lit_xho_hin_fin_ewe_lda_est_prs_hau_geo_mol_lat_bos_alb_sod_mlt_glc_hun_tsn_mly_swe_bat_jpn_tml_kor_scr_ger_bam_mcd_mao_pol_wly_ind_mnd_afr_ses_guj_anl_bul_ctl_slo_rom_qcu_grk_dut_urd_zul_sid_ukr_heb_krd_jav_arw_swt_ben_ven_sun_tha_tig_knd_dgb_moo_uzb_pan_rus_azi_fbf_vie_gam_akn_cic_yor	0.195199438294098	0.45939319430201	0.647023870857051
19	heb_ukr_ewe_glc_sid_mlt_wly_grk_uzb_tur_dyu_jav_swt_urd_spa_bsq_krd_anl_tsw_mnd_lit_mol_xho_pol_bem_nor_est_igb_cic_hun_arw_tig_geo_cze_eng_ben_prs_hau_sod_rom_fin_bam_sun_swe_tag_jpn_tml_kor_pan_dut_zul_fre_mly_mcd_owc_mao_cnt_hin_tsn_alb_aeg_rus_ger_bos_ctl_qcu_svk_scr_slo_yor_amr_ita_chh_guj_bat_lat_dgb_afr_swa_ind_tha_amh_knd_fbf_ven_azi_por_bul_aze_ses_vie_gam_akn_lda_moo	-0.65437238251	-1.56621122632922	0.120695646233429
20	tig_fre_yor_guj_owc_heb_sid_spa_azi_aze_fbf_bat_akn_bul_hin_bsq_swe_hau_bam_mnd_pan_ita_moo_ben_lda_pol_est_swt_ven_fin_afr_gam_geo_prs_dut_scr_eng_amh_aeg_lat_hun_tsn_jav_rom_tag_jpn_tml_kor_por_krd_ewe_mcd_ind_cze_amr_mly_cnt_arw_igb_nor_sod_bos_mol_rus_urd_qcu_slo_ger_alb_xho_wly_ctl_chh_grk_mao_svk_dgb_ukr_bem_sun_tha_mlt_knd_swa_tsw_uzb_glc_lit_tur_cic_vie_anl_ses_zul_dyu	-0.535565175698636	-1.27678076907341	0.204858485420804
21	hau_ger_bem_mcd_anl_gam_owc_arw_azi_uzb_moo_mly_dgb_scr_prs_bsq_nor_chh_bam_cnt_bul_ben_ewe_pan_xho_afr_hun_swt_igb_fin_dut_mlt_geo_mol_fre_grk_rom_sod_sid_cze_est_akn_tag_hin_jav_jpn_knd_kor_krd_pol_dyu_spa_mao_lit_heb_sun_mnd_por_tsw_rus_wly_ita_ctl_lat_glc_qcu_svk_swe_guj_ses_tig_slo_amr_eng_ind_ukr_tsn_bos_ven_bat_tha_aeg_tml_yor_zul_tur_alb_urd_aze_swa_vie_amh_fbf_cic_lda	0.594434766985061	1.40466941723329	0.163450832044476
22	amh_ita_swt_lit_owc_sid_chh_por_azi_uzb_ewe_ind_zul_mol_guj_bsq_lat_hau_ven_mnd_bul_svk_bam_arw_dgb_cze_fin_lda_cic_hun_alb_tig_geo_ukr_swe_krd_nor_amr_gam_ctl_est_yor_mao_pan_sun_jpn_knd_kor_pol_spa_swa_afr_mly_bos_mlt_jav_cnt_hin_moo_fre_aeg_grk_ger_slo_rom_qcu_eng_mcd_ben_ses_anl_prs_sod_glc_bat_rus_fbf_urd_akn_tag_tha_heb_tml_tsn_tsw_aze_scr_dut_tur_igb_vie_wly_bem_xho_dyu	0.554760789560328	1.3150383599167	0.191730354203339
23	wly_por_igb_guj_hau_gam_chh_lat_aze_tur_zul_mao_fbf_bul_nor_bsq_alb_heb_tsw_cnt_rus_spa_akn_svk_xho_ukr_fin_bem_ewe_hun_swe_amh_geo_dut_prs_cze_hin_anl_amr_rom_est_lda_ind_fre_bat_jpn_knd_kor_grk_glc_dyu_arw_sun_mcd_aeg_tag_mnd_lit_tsn_pan_sod_pol_ben_ger_urd_qcu_eng_scr_afr_cic_mlt_ctl_owc_bos_mly_krd_ses_ita_swa_jav_tha_tig_tml_yor_moo_azi_slo_mol_uzb_bam_vie_sid_swt_dgb_ven	0.648166447814005	1.53778796510068	0.127495977156599
24	wly_dut_swa_mcd_owc_sod_gam_rom_aze_tur_lda_ind_ven_cze_eng_bsq_ben_aeg_igb_mnd_rus_spa_tsw_guj_bam_por_hun_ewe_bem_fin_slo_chh_geo_krd_bos_nor_ita_amh_amr_pol_est_akn_sun_prs_tag_jpn_tml_kor_ukr_lat_dgb_mol_mao_glc_anl_bat_cnt_fre_tsn_arw_tig_pan_urd_bul_lit_qcu_scr_swe_afr_fbf_hau_hin_heb_ger_jav_alb_moo_grk_swt_mly_tha_mlt_knd_cic_yor_azi_svk_ctl_uzb_ses_vie_sid_xho_dyu_zul	-0.315872696205946	-0.747720002272002	0.456515602520694
25	wly_ger_bam_grk_gam_sod_mlt_pol_tur_aze_cic_bat_ven_rom_cze_bsq_mcd_aeg_igb_mnd_mol_nor_ses_ukr_tsn_fre_fin_yor_ewe_hun_hin_hau_geo_glc_swe_dut_scr_sid_amh_por_est_tsw_mao_ben_mly_jpn_knd_kor_spa_prs_lda_afr_ind_svk_heb_tag_cnt_lit_zul_alb_chh_arw_bul_slo_lat_qcu_pan_rus_ita_bem_tig_bos_owc_urd_jav_eng_akn_ctl_dyu_sun_tha_anl_tml_fbf_moo_azi_guj_krd_uzb_swa_vie_amr_dgb_swt_xho	-0.901054568346753	-2.1865503871314	0.0312846757667
26	sid_spa_dyu_pan_amr_aeg_tig_alb_azi_uzb_swa_mao_tsw_glc_cze_bsq_svk_sod_ewe_mnd_guj_por_bam_afr_xho_rom_est_tsn_bem_hun_hin_chh_geo_krd_grk_prs_mol_heb_mlt_nor_fin_yor_bat_eng_tag_jpn_tml_kor_bul_rus_lda_lit_mly_ctl_gam_ind_cnt_scr_akn_urd_owc_bos_ita_ukr_ben_qcu_mcd_dut_pol_dgb_amh_lat_anl_slo_sun_ger_igb_fre_fbf_jav_tha_hau_knd_zul_moo_tur_swe_arw_aze_cic_vie_wly_ses_swt_ven	0.181296544371372	0.426428340266671	0.670781193725174
27	owc_rus_ewe_ben_sod_aeg_tig_arw_azi_uzb_lda_tag_akn_rom_ukr_bsq_prs_amr_swa_cnt_svk_pol_bem_swe_zul_urd_hun_fbf_igb_fin_mcd_amh_geo_ctl_pan_lit_ita_mlt_sid_alb_est_yor_ind_por_sun_jpn_tml_kor_slo_afr_bam_scr_mao_bul_gam_bat_mnd_lat_tsw_cze_wly_ger_mol_krd_nor_qcu_hin_grk_spa_dyu_anl_eng_heb_bos_mly_dut_swt_guj_tsn_jav_tha_hau_knd_ses_cic_aze_fre_glc_tur_ven_vie_chh_dgb_moo_xho	-0.491498726872426	-1.17038687565339	0.244835738345973
28	owc_hin_tsw_lat_sid_heb_aeg_dut_aze_tur_dyu_sun_fbf_cze_glc_bsq_afr_amh_swt_mnd_swe_pan_ven_por_tsn_mol_hun_zul_lda_fin_spa_chh_geo_nor_ben_alb_krd_gam_wly_slo_est_ewe_ind_lit_mao_jpn_tml_kor_bos_fre_akn_ita_tag_svk_anl_bat_cnt_ukr_igb_pol_sod_ctl_urd_arw_guj_qcu_eng_bul_prs_ses_hau_grk_mlt_rom_mly_rus_yor_ger_dgb_jav_tha_amr_knd_bam_cic_azi_mcd_scr_uzb_xho_vie_tig_moo_swa_bem	-0.314366485261286	-0.744338336883663	0.458548485366688
29	sod_svk_cic_mcd_tig_amr_sid_grk_azi_tur_ewe_mly_xho_pan_dut_bsq_rus_anl_moo_cnt_por_cze_akn_hin_swt_fre_est_igb_yor_fin_bul_chh_geo_urd_slo_ben_afr_gam_hau_swe_hun_dgb_mao_rom_sun_jpn_knd_kor_mol_scr_ses_nor_bat_ger_owc_tag_mnd_spa_swa_bos_amh_ukr_prs_ctl_arw_qcu_lit_krd_lat_ven_wly_glc_aeg_pol_ind_alb_tsn_ita_bam_jav_tha_mlt_tml_lda_bem_aze_guj_eng_uzb_dyu_vie_heb_zul_tsw_fbf	-0.191756888132424	-0.452515772701411	0.651951288663596
30	mlt_rom_dyu_nor_gam_wly_amh_swe_azi_tur_igb_jav_swt_spa_lat_bsq_hin_tig_yor_cnt_mol_svk_bem_scr_bam_arw_est_fbf_xho_hun_grk_sod_geo_pol_alb_cze_por_anl_heb_glc_fin_ses_tag_bos_mly_jpn_tml_kor_ita_rus_ewe_fre_sun_ctl_amr_ind_mnd_ukr_ven_pan_chh_eng_urd_mcd_prs_qcu_slo_lit_afr_zul_aeg_bul_sid_ger_mao_krd_moo_dut_tsw_bat_tha_owc_knd_cic_lda_aze_guj_ben_uzb_akn_vie_hau_dgb_swa_tsn	0.115795527472332	0.273220768877165	0.785289334114654
31	anl_pol_bam_grk_amh_amr_sid_ita_azi_tur_swt_mly_lda_guj_bos_bsq_scr_aeg_ven_mnd_krd_rus_dyu_fre_bem_glc_est_cic_moo_fin_prs_chh_geo_nor_cze_eng_slo_owc_mlt_alb_hun_tsw_mao_swe_jav_jpn_knd_kor_afr_spa_ses_lit_sun_hin_wly_bat_cnt_ben_fbf_bul_heb_mcd_mol_rom_dut_qcu_urd_ukr_ctl_ewe_gam_por_hau_svk_tag_arw_akn_lat_tsn_ind_tha_sod_tml_swa_igb_uzb_ger_pan_aze_dgb_vie_tig_xho_zul_yor	-0.226284606669688	-0.53411911527567	0.594533605419348
32	sod_pol_dgb_afr_heb_mlt_owc_ben_azi_uzb_fbf_sun_yor_pan_prs_bsq_hin_anl_swa_mnd_spa_guj_swt_eng_cic_fre_fin_ven_bam_hun_slo_amr_geo_cze_scr_ukr_arw_tig_hau_ctl_est_moo_bat_urd_tag_jpn_tml_kor_lit_bos_bem_rus_ind_swe_gam_mly_cnt_grk_tsn_por_wly_svk_bul_dut_nor_qcu_mcd_mol_rom_igb_amh_lat_sid_krd_mao_glc_dyu_ger_akn_jav_tha_aeg_knd_xho_lda_tur_ita_alb_aze_ewe_vie_chh_ses_zul_tsw	-0.824456504473337	-1.98777065435703	0.0497779253670468
33	wly_por_ewe_svk_sid_gam_sod_grk_tur_azi_akn_tag_bem_lit_glc_bsq_nor_owc_igb_mnd_krd_prs_bam_eng_lda_rus_fin_fbf_swa_hun_cze_heb_geo_ger_afr_hin_mol_tig_amr_pol_est_cic_sun_lat_ind_jpn_tml_kor_ukr_fre_ses_ita_mly_arw_chh_bat_cnt_ctl_xho_slo_aeg_urd_dut_swe_scr_qcu_bos_pan_spa_dgb_amh_rom_anl_mcd_jav_guj_ven_alb_tsw_mao_tha_mlt_knd_swt_zul_aze_bul_ben_uzb_dyu_vie_hau_yor_tsn_moo	-0.815372135528668	-1.97200323213375	0.0515802145256958
34	owc_ctl_igb_spa_aeg_amr_wly_pan_azi_uzb_ewe_mao_zul_dut_nor_bsq_lit_anl_fbf_mnd_svk_cze_bam_bos_lda_por_fin_akn_bem_est_rus_sod_geo_ben_arw_swe_mol_chh_hau_krd_hun_yor_bat_fre_jav_jpn_knd_kor_ger_afr_swa_hin_ind_prs_mlt_tag_cnt_scr_cic_mcd_sid_glc_grk_lat_ita_qcu_slo_ukr_pol_tsn_amh_urd_heb_eng_sun_guj_dyu_alb_dgb_mly_tha_tig_tml_ses_moo_aze_bul_rom_tur_ven_vie_gam_xho_swt_tsw	-0.343600514604229	-0.815604108960541	0.416810581253106
35	heb_bul_fbf_urd_amh_aeg_wly_guj_tur_aze_dgb_ind_lda_hin_mol_bsq_krd_amr_cic_mnd_ita_scr_bam_nor_zul_glc_est_ewe_bem_hun_ctl_sod_geo_rus_mcd_lit_alb_tig_mlt_prs_fin_akn_sun_svk_mao_jpn_tml_kor_slo_arw_ven_afr_jav_pan_gam_bat_cnt_grk_moo_swe_sid_por_fre_spa_eng_qcu_dut_lat_ukr_dyu_anl_rom_hau_ger_mly_pol_tsn_cze_igb_tag_tha_owc_knd_swt_yor_uzb_bos_ben_azi_tsw_vie_chh_ses_xho_swa	-0.42318378454307	-1.00541923867503	0.31730384760254
36	heb_svk_ewe_ben_wly_tig_mlt_dut_azi_tur_ses_sun_moo_krd_fre_bsq_cze_gam_swa_mnd_urd_afr_akn_arw_igb_pol_hun_yor_swt_fin_rus_owc_geo_pan_hin_eng_por_amr_sod_alb_est_zul_mao_ger_mly_jpn_tml_kor_nor_guj_cic_slo_bat_mcd_aeg_ind_cnt_scr_dgb_rom_chh_ita_ukr_bul_mol_qcu_lat_glc_swe_xho_amh_grk_anl_ctl_jav_lit_dyu_prs_bam_tag_tha_sid_knd_ven_fbf_uzb_spa_bos_aze_bem_vie_hau_lda_tsn_tsw	0.271160847330819	0.638380566109679	0.524794914154637
37	chh_glc_fbf_mcd_owc_heb_anl_ita_azi_uzb_xho_tag_ewe_fre_bos_bsq_ben_sid_yor_mnd_ukr_swe_tsn_hin_zul_krd_fin_moo_ven_est_lat_hau_geo_pol_ctl_alb_prs_mlt_amh_nor_hun_bam_mao_bul_jav_jpn_tml_kor_cze_lit_swa_urd_mly_eng_wly_bat_cnt_rus_swt_grk_gam_mol_afr_dut_pan_qcu_svk_ger_rom_igb_aeg_guj_sod_scr_sun_por_cic_slo_akn_ind_tha_tig_knd_ses_bem_tur_spa_arw_aze_lda_vie_amr_tsw_dyu_dgb	-0.18270216797352	-0.431952887624832	0.666775486144047
38	aeg_fre_cic_urd_chh_amh_sod_scr_tur_uzb_bam_mao_dgb_ukr_nor_bsq_dut_tig_tsn_mnd_grk_ctl_dyu_spa_fbf_pan_est_zul_lda_hun_glc_anl_geo_bul_ita_rom_mcd_sid_gam_alb_fin_akn_jav_svk_tag_jpn_tml_kor_lit_hin_ven_guj_bat_prs_wly_mly_cnt_bos_xho_swe_amr_eng_mol_slo_cze_qcu_arw_rus_ger_swa_hau_lat_mlt_por_ind_krd_yor_ben_bem_sun_tha_heb_knd_ewe_swt_aze_afr_pol_azi_igb_vie_owc_tsw_moo_ses	-0.564805387868135	-1.34707096417865	0.181230599578971
39	heb_arw_bam_scr_sid_amh_sod_eng_azi_tur_cic_bat_swa_bos_swe_bsq_spa_tig_akn_mnd_bul_fre_bem_rom_xho_rus_est_dgb_ses_hun_pan_hau_geo_ita_pol_dut_svk_chh_owc_nor_fin_ewe_mly_ger_ind_jpn_knd_kor_urd_grk_moo_glc_tag_krd_aeg_sun_cnt_lat_swt_prs_gam_slo_ukr_alb_afr_qcu_mcd_lit_ctl_yor_anl_por_mlt_guj_mao_hin_ven_mol_lda_jav_tha_wly_tml_zul_igb_aze_cze_ben_uzb_dyu_vie_amr_fbf_tsw_tsn	0.185244265015362	0.435866353692629	0.663943753930796
40	amh_ukr_tsw_guj_heb_sid_chh_arw_azi_uzb_tsn_mao_swt_por_ita_bsq_swe_aeg_moo_mnd_glc_alb_lda_ctl_yor_dut_fin_xho_bam_est_nor_amr_geo_spa_rus_ben_mol_sod_tig_eng_hun_bem_tag_rom_bat_jpn_knd_kor_svk_cze_akn_urd_mly_scr_mlt_sun_cnt_krd_igb_hin_wly_bos_pol_mcd_lat_qcu_afr_grk_lit_ses_gam_pan_hau_prs_ind_bul_zul_ger_dgb_jav_tha_anl_tml_dyu_cic_aze_slo_fre_tur_ewe_vie_owc_swa_ven_fbf	-0.468370485636902	-1.11227906830449	0.268885143835629
41	wly_ben_ven_fre_chh_sid_aeg_ukr_aze_azi_bem_jav_swt_spa_lat_bsq_lit_mlt_bam_mnd_krd_pan_lda_rom_tsw_ita_fin_zul_igb_hun_urd_amr_geo_scr_afr_swe_prs_owc_tig_hin_est_yor_sun_bul_tag_jpn_tml_kor_mcd_pol_ewe_cze_bat_alb_anl_mly_cnt_eng_dyu_rus_gam_svk_ger_por_ctl_qcu_glc_guj_dut_fbf_amh_grk_hau_mol_ind_arw_xho_nor_ses_mao_tha_heb_knd_swa_akn_tur_bos_slo_uzb_tsn_vie_sod_moo_dgb_cic	-0.454083014403163	-1.07895764881002	0.283397051141536
42	mlt_grk_tsn_slo_aeg_sid_amr_fre_tur_azi_bam_tag_dgb_alb_glc_bsq_ukr_amh_zul_mnd_ctl_pan_bem_afr_swa_mcd_hun_ses_tsw_fin_pol_hau_geo_ben_bul_svk_por_gam_tig_lat_est_swt_sun_hin_bat_jpn_knd_kor_arw_swe_dyu_dut_mly_rom_chh_jav_cnt_ger_ven_urd_anl_mol_guj_ita_nor_qcu_eng_spa_cze_xho_sod_prs_heb_lit_mao_krd_lda_bos_cic_ind_tha_wly_tml_moo_fbf_uzb_scr_rus_aze_yor_vie_owc_ewe_akn_igb	0.298122627138682	0.702052818878968	0.484399585381244
43	tig_scr_moo_glc_sid_hau_amr_ger_uzb_tur_bem_mly_swa_spa_prs_bsq_urd_anl_tsn_mnd_ctl_guj_lda_swe_fbf_ita_hun_dyu_xho_fin_slo_wly_geo_afr_rom_mcd_krd_gam_owc_lit_est_igb_tag_svk_jav_jpn_knd_kor_hin_pol_swt_bos_ind_mol_heb_mao_cnt_eng_ven_pan_sod_dut_arw_nor_por_qcu_grk_fre_bul_tsw_mlt_alb_aeg_lat_bat_ben_zul_rus_cic_sun_tha_chh_tml_yor_ewe_aze_ukr_cze_azi_bam_vie_amh_akn_dgb_ses	0.313980955537835	0.738852712465853	0.461857103872846
44	hau_ger_yor_svk_anl_heb_amh_rom_azi_aze_ses_bat_dgb_ita_krd_bsq_glc_aeg_swa_cnt_lat_ukr_dyu_afr_bem_arw_est_ven_bam_fin_mol_sod_geo_nor_cze_slo_hin_gam_wly_guj_hun_fbf_tag_pan_mao_jpn_knd_kor_grk_alb_ewe_urd_ind_ben_tig_jav_mnd_ctl_tsw_prs_owc_mcd_pol_bos_lit_qcu_bul_fre_por_akn_sid_swe_mlt_eng_mly_rus_xho_dut_igb_sun_tha_chh_tml_lda_cic_tur_scr_spa_uzb_zul_vie_amr_moo_swt_tsn	0.0385606485097409	0.0907160415863848	0.927913324356058
45	owc_urd_ven_mol_tig_heb_chh_mcd_uzb_azi_yor_bat_cic_dut_rus_bsq_ger_mlt_swt_mnd_ctl_grk_fbf_pol_lda_por_hun_zul_dgb_est_arw_wly_geo_ita_svk_swe_alb_sod_aeg_hin_fin_tsw_ind_lat_mly_jpn_knd_kor_glc_fre_dyu_ben_jav_ukr_hau_sun_cnt_cze_ewe_slo_gam_pan_scr_bul_prs_qcu_bos_lit_eng_akn_anl_nor_amh_rom_mao_guj_swa_afr_ses_tag_tha_sid_tml_tsn_igb_aze_spa_krd_tur_xho_vie_amr_bam_bem_moo	-1.03869876950511	-2.53713908535298	0.0128409653746446
46	sid_swe_bem_mol_hau_chh_anl_lit_azi_tur_cic_ind_dgb_nor_ger_bsq_pan_amh_moo_cnt_alb_grk_yor_ctl_xho_rus_est_dyu_ven_fin_afr_amr_geo_slo_lat_ben_arw_sod_heb_bos_hun_bam_sun_ita_mao_jpn_knd_kor_fre_urd_fbf_eng_tag_rom_gam_mly_mnd_guj_akn_pol_tig_svk_krd_cze_dut_qcu_por_spa_prs_ses_owc_glc_aeg_ukr_jav_mcd_zul_scr_tsw_bat_tha_wly_tml_ewe_igb_uzb_hin_bul_aze_lda_vie_mlt_swt_tsn_swa	-0.300431855309669	-0.710811111109819	0.478980169383689
47	amh_slo_tsn_afr_owc_sid_amr_spa_tur_azi_swa_jav_ewe_pan_alb_bsq_mcd_hau_dgb_mnd_bul_ukr_bem_arw_igb_prs_fin_lda_moo_hun_dut_sod_geo_eng_swe_mol_por_wly_mlt_urd_est_ses_tag_ben_ind_jpn_knd_kor_scr_svk_bam_cze_bat_bos_aeg_mly_cnt_ita_ven_rom_anl_lit_rus_grk_guj_qcu_pol_hin_krd_xho_chh_lat_tig_fre_mao_glc_yor_nor_akn_sun_tha_heb_tml_zul_fbf_uzb_ctl_ger_aze_dyu_vie_gam_cic_swt_tsw	0.144694621109109	0.340107516707811	0.734542543058252
48	tig_prs_cic_por_hau_aeg_wly_ger_azi_uzb_lda_mly_bem_hin_arw_bsq_afr_amh_ses_cnt_alb_mol_swt_guj_ven_fre_hun_fbf_bam_est_svk_gam_geo_glc_grk_krd_slo_heb_owc_rom_fin_tsn_tag_rus_jav_jpn_knd_kor_mcd_cze_tsw_bos_sun_nor_amr_mao_mnd_ita_dgb_ukr_chh_scr_dut_swe_ctl_qcu_pan_bul_lit_igb_anl_urd_sid_pol_bat_eng_moo_lat_yor_ind_tha_sod_tml_ewe_dyu_aze_spa_ben_tur_akn_vie_mlt_zul_swa_xho	0.00213849525602774	0.00503869998719147	0.995990508761968
49	sod_ukr_yor_hin_aeg_mlt_chh_pan_tur_uzb_moo_bat_fbf_pol_nor_bsq_cze_owc_ven_mnd_bul_lit_ses_eng_tsn_swe_hun_xho_dyu_est_mol_amh_geo_afr_spa_dut_prs_amr_heb_urd_fin_ewe_mao_ben_ind_jpn_tml_kor_alb_bos_akn_rus_sun_guj_hau_mly_cnt_arw_igb_mcd_tig_rom_lat_scr_ctl_qcu_glc_ger_fre_bem_sid_svk_wly_ita_tag_krd_zul_por_tsw_jav_tha_anl_knd_swa_swt_aze_grk_slo_azi_lda_vie_gam_dgb_bam_cic	-0.475963407625559	-1.12996991610696	0.261394848819346
50	tig_dut_ewe_eng_anl_heb_sod_mcd_aze_azi_dyu_ind_tsw_ben_pan_bsq_hin_gam_ven_mnd_lat_guj_tsn_urd_cic_bos_fin_fbf_bam_est_alb_chh_geo_bul_cze_mol_rus_sid_mlt_arw_hun_swa_tag_glc_bat_jpn_tml_kor_fre_grk_igb_spa_jav_ita_amr_sun_cnt_scr_lda_slo_amh_nor_ger_rom_ukr_qcu_prs_por_afr_dgb_aeg_ctl_owc_swe_mly_krd_swt_pol_yor_mao_tha_wly_knd_ses_zul_tur_lit_svk_uzb_bem_vie_hau_moo_xho_akn	0.367773887101788	0.867036570163857	0.38815355610601
51	aeg_dut_ven_pol_owc_wly_amh_bos_uzb_aze_dgb_ind_swt_lat_cze_bsq_mol_mlt_bam_cnt_guj_pan_dyu_mcd_fbf_arw_fin_tsn_tsw_hun_rus_anl_geo_nor_rom_krd_lit_sod_chh_por_est_xho_jav_eng_mly_jpn_knd_kor_hin_ctl_moo_urd_tag_prs_amr_mao_mnd_ger_yor_glc_heb_spa_scr_grk_ukr_qcu_ita_alb_afr_ewe_tig_bul_sid_slo_bat_swe_bem_svk_akn_sun_tha_gam_tml_cic_swa_azi_fre_ben_tur_ses_vie_hau_igb_lda_zul	-0.697486405790843	-1.67176401382413	0.097932412451127
52	sod_afr_swt_alb_tig_chh_amr_urd_azi_uzb_tsw_ind_bam_cze_glc_bsq_rus_wly_ven_cnt_swe_prs_zul_fre_cic_ita_hun_xho_tsn_est_krd_amh_geo_grk_arw_lit_slo_aeg_hau_rom_fin_bem_sun_bos_tag_jpn_knd_kor_ukr_guj_lda_mcd_bat_spa_anl_mao_mnd_hin_igb_eng_mlt_por_pol_dut_pan_qcu_nor_ben_svk_yor_owc_scr_gam_lat_jav_ger_ewe_ctl_akn_mly_tha_sid_tml_dgb_moo_aze_mol_bul_tur_ses_vie_heb_dyu_swa_fbf	-0.636181403991536	-1.52354040626669	0.131016901980323
53	hau_dut_akn_pan_mlt_tig_wly_rom_uzb_aze_tsn_jav_cic_bul_alb_bsq_guj_anl_bem_mnd_pol_slo_zul_swe_ses_prs_hun_swa_bam_est_bos_amh_geo_ctl_ger_afr_glc_owc_gam_nor_fin_yor_tag_mcd_bat_jpn_tml_kor_spa_lit_igb_krd_sun_fre_sod_mao_cnt_ita_tsw_eng_aeg_arw_hin_cze_ben_qcu_rus_ukr_scr_ewe_chh_lat_sid_por_ind_svk_moo_grk_xho_mly_tha_amr_knd_ven_fbf_azi_mol_urd_tur_dyu_vie_heb_swt_dgb_lda	-0.553976132342224	-1.31830247009976	0.19064006503527
54	amr_krd_ewe_ita_gam_anl_hau_pol_azi_aze_xho_sun_cic_svk_bos_bsq_swe_amh_tsn_cnt_guj_pan_dyu_urd_igb_ger_est_dgb_bem_hun_nor_mlt_geo_cze_prs_fre_mol_aeg_chh_eng_fin_zul_mao_por_mly_jpn_knd_kor_rom_scr_fbf_arw_jav_spa_sid_ind_mnd_lat_ses_alb_sod_lit_ctl_glc_hin_qcu_ben_mcd_bul_lda_wly_slo_tig_rus_tag_afr_yor_grk_moo_bat_tha_heb_tml_bam_swt_uzb_dut_ukr_tur_ven_vie_owc_tsw_akn_swa	-0.700396118632229	-1.67949104934716	0.0964130524989942
55	heb_glc_xho_nor_wly_chh_gam_pol_tur_azi_ewe_sun_ses_scr_bos_bsq_alb_hau_dyu_cnt_rom_mcd_swt_pan_cic_eng_fin_swa_bam_hun_swe_amr_geo_ukr_prs_ger_dut_sid_aeg_hin_est_lda_jav_cze_tag_jpn_tml_kor_guj_fre_zul_ctl_bat_bul_mlt_mao_mnd_slo_ven_svk_owc_krd_spa_ben_lat_qcu_afr_mol_urd_akn_amh_lit_tig_por_ind_arw_moo_ita_tsw_mly_tha_anl_knd_bem_fbf_uzb_grk_rus_aze_dgb_vie_sod_tsn_igb_yor	-0.706262436812905	-1.69474978741047	0.0934690384395254
56	wly_por_bem_glc_aeg_anl_mlt_urd_tur_azi_tsn_mly_fbf_rus_nor_bsq_arw_chh_tsw_mnd_rom_krd_xho_prs_ses_pan_hun_dyu_swa_fin_svk_sid_geo_mcd_guj_ger_lat_amr_amh_ctl_est_ewe_jav_slo_tag_jpn_tml_kor_pol_swe_akn_scr_ind_spa_owc_bat_cnt_mol_yor_bos_heb_fre_ita_dut_lit_qcu_ukr_alb_bul_bam_gam_cze_hau_hin_mao_afr_igb_eng_swt_sun_tha_sod_knd_zul_cic_aze_grk_ben_uzb_dgb_vie_tig_moo_ven_lda	0.260583872884743	0.613345601313799	0.541145042512743
57	hau_ita_zul_glc_anl_amr_amh_pan_aze_azi_bem_ind_xho_ukr_slo_bsq_scr_gam_yor_mnd_afr_fre_akn_bul_ses_swe_est_dyu_moo_hun_hin_aeg_geo_rus_alb_eng_cze_wly_chh_lat_fin_tsn_mly_bos_tag_jpn_tml_kor_arw_mol_dgb_guj_sun_svk_owc_jav_cnt_urd_ewe_spa_sid_ger_ctl_krd_dut_qcu_prs_grk_nor_ven_tig_mcd_sod_pol_mao_lit_swt_rom_fbf_bat_tha_mlt_knd_tsw_swa_uzb_por_ben_tur_igb_vie_heb_lda_bam_cic	-0.175274489169305	-0.413861421842292	0.679928483081799
58	chh_svk_dyu_ita_gam_sid_amh_bul_azi_tur_tsn_mao_ven_cze_urd_bsq_ger_amr_zul_mnd_arw_lit_lda_fre_moo_afr_hun_akn_yor_fin_ben_mlt_geo_lat_guj_glc_grk_heb_aeg_rus_est_xho_bat_dut_tag_jpn_knd_kor_rom_ukr_ewe_prs_sun_spa_wly_mly_cnt_slo_tsw_swe_hau_mol_pan_eng_bos_qcu_hin_mcd_scr_bem_tig_por_owc_pol_jav_nor_bam_krd_swa_ind_tha_sod_tml_igb_dgb_uzb_alb_ctl_aze_cic_vie_anl_fbf_ses_swt	-0.560890759450674	-1.33780930911826	0.184220847985137
59	anl_swe_swt_pol_amr_amh_mlt_scr_aze_azi_zul_tag_fbf_krd_mol_bsq_rus_sod_moo_cnt_dut_bos_bam_por_tsw_alb_hun_akn_ven_fin_arw_tig_geo_lat_ctl_ukr_afr_owc_aeg_ita_est_yor_jav_pan_sun_jpn_knd_kor_eng_grk_swa_mcd_mao_urd_gam_mly_mnd_cze_igb_nor_wly_ger_rom_lit_fre_qcu_ben_prs_glc_cic_hau_guj_sid_slo_ind_spa_tsn_bul_dyu_bat_tha_heb_tml_dgb_ses_uzb_svk_hin_tur_lda_vie_chh_xho_ewe_bem	-0.304736285117153	-0.720609527086767	0.472957232033973
60	hau_ger_dyu_cze_amh_anl_aeg_swe_uzb_azi_fbf_ind_swt_glc_alb_bsq_ctl_chh_ses_cnt_lit_mol_yor_guj_ven_bul_hun_dgb_bem_fin_ukr_mlt_geo_ita_rus_grk_svk_owc_gam_dut_est_lda_bat_rom_jav_jpn_knd_kor_mcd_por_xho_prs_mly_scr_sid_sun_mnd_arw_akn_eng_wly_spa_nor_hin_bos_qcu_afr_pan_urd_cic_sod_fre_tig_slo_mao_pol_moo_lat_zul_tag_tha_amr_tml_igb_swa_tur_ben_krd_aze_tsw_vie_heb_ewe_tsn_bam	-0.824493543911581	-1.99141898696843	0.0493686343673572
61	aeg_slo_tsn_nor_owc_tig_amh_scr_azi_uzb_swa_jav_bem_por_afr_bsq_krd_sod_yor_mnd_eng_guj_dgb_dut_xho_pan_fin_tsw_dyu_hun_grk_anl_geo_rus_spa_ukr_mol_hau_amr_ger_est_ewe_bat_urd_ind_jpn_tml_kor_glc_cze_igb_lat_sun_prs_gam_mao_cnt_bos_akn_ben_wly_alb_svk_rom_hin_qcu_swe_arw_bul_fbf_mlt_lit_heb_ita_tag_fre_ven_ctl_bam_mly_tha_sid_knd_zul_swt_aze_mcd_pol_tur_ses_vie_chh_moo_lda_cic	-0.653157482290002	-1.56224554497025	0.121626759872527
62	aeg_bos_tsw_lit_mlt_sid_anl_cze_tur_uzb_lda_bat_dgb_nor_pan_bsq_rus_gam_yor_mnd_rom_mol_moo_glc_xho_ben_hun_bem_ses_fin_por_chh_geo_eng_grk_mcd_spa_sod_wly_urd_est_swa_ind_fre_mao_jpn_knd_kor_ukr_hin_dyu_slo_sun_scr_tig_mly_cnt_ctl_akn_arw_hau_prs_guj_pol_ita_qcu_svk_bul_lat_bam_owc_afr_amh_swe_jav_krd_tsn_alb_cic_tag_tha_heb_tml_igb_fbf_aze_dut_ger_azi_zul_vie_amr_ewe_swt_ven	-0.832614096201448	-2.01346927308487	0.0469555039747966
63	aeg_mcd_fbf_ctl_gam_sid_owc_bul_azi_aze_swa_sun_xho_dut_ukr_bsq_grk_heb_lda_mnd_hin_lit_igb_ita_tsw_alb_fin_bam_ven_hun_urd_sod_geo_prs_ger_scr_eng_anl_mlt_ben_est_tsn_ind_glc_mao_jpn_tml_kor_rom_pan_yor_nor_jav_slo_wly_tag_cnt_por_dyu_krd_hau_fre_guj_mol_cze_qcu_bos_arw_lat_zul_tig_spa_amh_swe_bat_pol_swt_rus_bem_mly_tha_chh_knd_ewe_cic_uzb_svk_afr_tur_akn_vie_amr_ses_moo_dgb	-0.839725467688905	-2.02931005370148	0.0452848090064478
64	chh_fre_xho_bul_anl_aeg_sid_guj_aze_uzb_swa_jav_yor_lit_ger_bsq_eng_heb_dyu_mnd_prs_spa_moo_por_tsn_hin_hun_bam_bem_fin_arw_amh_geo_pan_rus_nor_ukr_hau_sod_mol_est_ewe_mao_svk_sun_jpn_knd_kor_slo_krd_tsw_cze_mly_urd_gam_ind_cnt_swe_zul_bos_owc_dut_rom_lat_scr_qcu_ben_pol_grk_ses_mlt_glc_tig_afr_bat_mcd_swt_ctl_lda_tag_tha_wly_tml_akn_dgb_tur_alb_ita_azi_fbf_vie_amr_ven_cic_igb	-0.583601178889873	-1.3935638378071	0.16677079260335
65	chh_afr_swa_lat_sid_amr_anl_svk_azi_aze_moo_mao_akn_scr_ita_bsq_ger_owc_ses_cnt_krd_fre_fbf_ukr_dyu_slo_est_dgb_tsw_fin_rom_tig_geo_mol_ben_hin_arw_heb_amh_bos_hun_cic_ind_ctl_bat_jpn_knd_kor_pol_grk_zul_cze_jav_bul_hau_tag_mnd_rus_yor_dut_mlt_prs_lit_pan_alb_qcu_swe_glc_por_bem_gam_urd_aeg_nor_mly_guj_tsn_spa_ewe_sun_tha_wly_tml_bam_igb_uzb_eng_mcd_tur_ven_vie_sod_lda_swt_xho	0.241953885746884	0.569352138112527	0.570489808476422
66	sod_svk_tsn_rus_owc_amr_sid_lat_uzb_tur_bam_mly_zul_pol_dut_bsq_eng_wly_tsw_mnd_slo_mcd_yor_krd_dgb_lit_est_moo_igb_fin_scr_chh_geo_alb_ben_afr_guj_mlt_heb_cze_hun_fbf_mao_ger_bat_jpn_knd_kor_ctl_swe_bem_pan_ind_bos_gam_sun_cnt_rom_ewe_glc_anl_arw_fre_nor_por_qcu_ukr_prs_hin_swt_hau_spa_amh_mol_tag_ita_ses_bul_cic_jav_tha_aeg_tml_lda_akn_azi_grk_urd_aze_xho_vie_tig_swa_ven_dyu	-0.502354505969679	-1.19485759460702	0.235180956014729
67	sod_cze_moo_glc_chh_heb_aeg_guj_azi_aze_igb_sun_dyu_nor_lit_bsq_mcd_wly_swt_mnd_afr_fre_tsn_ctl_ewe_ben_est_ses_ven_fin_arw_sid_geo_urd_grk_spa_ukr_amr_amh_prs_hun_akn_tag_lat_bat_jpn_tml_kor_bos_ger_yor_swe_jav_bul_hau_ind_cnt_dut_fbf_hin_tig_slo_por_rom_ita_qcu_krd_svk_scr_tsw_mlt_mol_gam_alb_mao_eng_xho_pol_bem_mly_tha_anl_knd_zul_lda_uzb_rus_pan_tur_swa_vie_owc_dgb_cic_bam	-0.910423005359511	-2.20601407203899	0.0298463471477616
68	wly_pan_dgb_spa_aeg_anl_gam_cze_aze_azi_akn_bat_ewe_rus_dut_bsq_arw_hau_bam_cnt_bos_grk_swa_fre_lda_krd_est_yor_moo_hun_por_sod_geo_nor_slo_eng_mol_mlt_amr_ctl_fin_fbf_mly_hin_ind_jpn_tml_kor_lit_urd_xho_ukr_jav_swe_chh_sun_mnd_alb_cic_pol_owc_lat_glc_prs_svk_qcu_mcd_afr_ita_tsn_tig_rom_sid_ger_tag_guj_igb_ben_zul_mao_tha_heb_knd_swt_ven_uzb_bul_scr_tur_dyu_vie_amh_tsw_ses_bem	-0.924233246738539	-2.23743923311277	0.0276459094147403
69	gam_krd_ven_swe_amr_chh_heb_lat_aze_tur_moo_sun_xho_guj_bul_bsq_mcd_tig_akn_cnt_svk_urd_igb_alb_zul_eng_hun_swt_bam_fin_por_wly_geo_rus_glc_ctl_scr_sid_sod_ukr_est_lda_jav_pol_tag_jpn_knd_kor_bos_pan_dyu_ger_bat_cze_owc_mao_mnd_ita_fbf_arw_mlt_grk_rom_fre_prs_qcu_hin_dut_lit_dgb_aeg_afr_anl_slo_ind_spa_ewe_nor_ses_mly_tha_amh_tml_tsn_swa_uzb_mol_ben_azi_yor_vie_hau_bem_cic_tsw	0.184744411126726	0.435355985589541	0.664312774251587
70	sod_swe_akn_hin_chh_amh_hau_prs_azi_aze_zul_tag_bem_ita_guj_bsq_glc_owc_fbf_cnt_rom_pol_tsw_fre_igb_urd_est_bam_dyu_fin_eng_amr_geo_pan_bos_alb_ben_tig_aeg_ukr_hun_lda_mao_rus_bat_jpn_tml_kor_ctl_arw_swt_svk_jav_krd_mlt_mly_mnd_ger_xho_por_gam_nor_lit_cze_bul_qcu_mcd_grk_mol_moo_wly_dut_sid_spa_ind_slo_ses_scr_ven_sun_tha_anl_knd_ewe_dgb_uzb_afr_lat_tur_swa_vie_heb_tsn_cic_yor	-0.572881628738907	-1.36639205111005	0.17511060737493
71	amr_afr_tsw_arw_hau_wly_mlt_ben_uzb_azi_ses_sun_ven_lat_pol_bsq_ctl_sid_bem_cnt_mcd_rom_tsn_krd_swa_lit_est_cic_bam_hun_glc_anl_geo_ger_spa_svk_bul_owc_heb_cze_fin_moo_jav_pan_ind_jpn_tml_kor_fre_mol_ewe_ukr_bat_dut_tig_mly_mnd_alb_yor_scr_amh_eng_ita_guj_urd_qcu_bos_rus_slo_akn_sod_hin_gam_prs_mao_grk_zul_swe_fbf_tag_tha_chh_knd_xho_dgb_tur_por_nor_aze_swt_vie_aeg_igb_dyu_lda	-0.954758453895113	-2.32061134173828	0.0224941726478357
72	aeg_mol_dgb_fre_tig_sod_amh_rus_tur_azi_fbf_bat_ses_ben_ukr_bsq_glc_hau_tsw_cnt_pol_svk_tsn_guj_zul_urd_est_ewe_bam_fin_hin_owc_geo_eng_prs_pan_krd_sid_mlt_scr_hun_lda_jav_slo_tag_jpn_tml_kor_cze_arw_swt_ita_mao_mcd_heb_mly_mnd_nor_dyu_alb_chh_bos_afr_ctl_spa_qcu_por_ger_swe_cic_anl_dut_amr_bul_sun_grk_xho_lat_yor_ind_tha_gam_knd_akn_swa_uzb_rom_lit_aze_bem_vie_wly_ven_igb_moo	0.228003028166263	0.536687980158663	0.592764741268431
73	gam_mol_ven_urd_aeg_sod_owc_scr_uzb_aze_moo_bat_lda_glc_hin_bsq_lat_anl_xho_cnt_alb_grk_zul_ukr_tsw_cze_est_bam_igb_hun_bul_heb_geo_swe_rus_arw_eng_wly_hau_bos_fin_tsn_tag_fre_mao_jpn_tml_kor_slo_nor_ses_guj_mly_krd_sid_sun_mnd_ita_bem_spa_mlt_lit_svk_afr_por_qcu_prs_ger_pol_swa_amh_pan_tig_rom_ind_ben_yor_mcd_akn_jav_tha_chh_knd_ewe_fbf_tur_dut_ctl_azi_cic_vie_amr_swt_dgb_dyu	-0.151416160005339	-0.357519688040329	0.721512868466408
74	hau_spa_ven_hin_amr_owc_mlt_svk_azi_tur_zul_mao_bam_ben_mcd_bsq_pan_gam_moo_mnd_dut_krd_swt_ita_ewe_mol_fin_tsn_bem_hun_lat_tig_geo_swe_rom_cze_arw_aeg_anl_guj_est_akn_bat_slo_jav_jpn_knd_kor_afr_ukr_cic_alb_tag_rus_amh_ind_cnt_por_dyu_fre_wly_ger_bul_bos_lit_qcu_grk_eng_pol_xho_heb_prs_sod_glc_mly_ctl_swa_urd_yor_sun_tha_sid_tml_igb_lda_aze_nor_scr_uzb_dgb_vie_chh_ses_fbf_tsw	-0.236226323505117	-0.558193996286224	0.578053288906523
75	amh_alb_swa_ben_anl_wly_hau_krd_aze_tur_tsw_ind_bem_lat_pol_bsq_mcd_tig_zul_cnt_nor_ctl_dgb_svk_swt_ukr_hun_tsn_lda_est_scr_amr_geo_por_dut_slo_afr_heb_aeg_ita_fin_ses_bat_pan_jav_jpn_knd_kor_bul_prs_igb_cze_mao_eng_owc_tag_mnd_hin_moo_lit_mlt_glc_urd_fre_ger_qcu_rus_guj_spa_yor_gam_mol_chh_swe_mly_grk_cic_bos_akn_sun_tha_sid_tml_dyu_ewe_uzb_rom_arw_azi_ven_vie_sod_fbf_bam_xho	-0.263070211194927	-0.622028325728645	0.535445257039024
76	hau_mcd_zul_lat_amh_aeg_heb_slo_aze_uzb_bam_sun_swa_bos_guj_bsq_glc_sid_igb_cnt_fre_hin_fbf_prs_ses_grk_fin_bem_ewe_est_mol_chh_geo_ctl_dut_lit_pol_amr_gam_spa_hun_dyu_jav_urd_bat_jpn_tml_kor_bul_arw_tsw_scr_mly_svk_anl_tag_mnd_por_cic_ita_sod_ger_swe_cze_rom_qcu_ukr_pan_alb_tsn_mlt_afr_owc_ben_mao_krd_ven_nor_akn_ind_tha_wly_knd_dgb_swt_azi_eng_rus_tur_moo_vie_tig_yor_lda_xho	-0.59150726445363	-1.41415846552959	0.160654439568578
77	sid_urd_bam_rom_amh_sod_owc_dut_tur_uzb_bem_sun_ewe_alb_slo_bsq_eng_gam_yor_mnd_lat_mol_lda_ger_fbf_por_est_tsw_cic_hun_ben_chh_geo_glc_spa_pol_cze_amr_anl_scr_fin_swa_bat_swe_tag_jpn_tml_kor_grk_prs_akn_ukr_mao_fre_mlt_mly_cnt_nor_moo_hin_heb_afr_pan_svk_ctl_qcu_bos_mcd_lit_dgb_aeg_ita_hau_arw_ind_krd_zul_rus_xho_jav_tha_wly_knd_ses_igb_aze_guj_bul_azi_tsn_vie_tig_dyu_ven_swt	0.048063450683675	0.113194820757313	0.910120092613837
78	sod_cze_fbf_guj_heb_sid_aeg_lat_aze_tur_swt_bat_yor_fre_nor_bsq_urd_owc_ses_mnd_ita_prs_swa_por_ewe_swe_fin_lda_zul_est_mol_mlt_geo_arw_alb_afr_rom_gam_anl_lit_hun_bam_sun_grk_ind_jpn_tml_kor_glc_krd_moo_slo_tag_ctl_amr_jav_cnt_eng_akn_scr_hau_spa_pan_ukr_bos_qcu_pol_mcd_hin_tsw_chh_ger_amh_bul_mly_dut_cic_svk_xho_mao_tha_wly_knd_ven_igb_uzb_rus_ben_azi_dgb_vie_tig_dyu_bem_tsn	-0.115721909219309	-0.272687857855081	0.78569773018917
79	sid_ita_dgb_scr_sod_hau_heb_por_tur_azi_ses_bat_bam_rus_afr_bsq_ctl_chh_swa_cnt_spa_bul_zul_mcd_moo_glc_fin_ewe_yor_est_arw_amh_geo_pan_ger_rom_lat_aeg_anl_ben_hun_ven_ind_svk_mao_jpn_knd_kor_guj_slo_cic_hin_tag_eng_mlt_sun_mnd_krd_dyu_alb_amr_ukr_grk_pol_fre_qcu_prs_swe_lit_xho_owc_urd_wly_dut_mly_cze_igb_mol_bem_jav_tha_tig_tml_tsn_swt_aze_nor_bos_uzb_akn_vie_gam_tsw_fbf_lda	-0.0434525442949442	-0.1023978023817	0.918661395575885
80	heb_dut_igb_krd_tig_sod_wly_nor_tur_azi_akn_jav_cic_prs_ger_bsq_glc_hau_ses_cnt_afr_arw_ven_cze_tsw_ben_fin_lda_dgb_hun_rus_anl_geo_ita_urd_grk_bul_amr_gam_spa_est_xho_bat_lat_mao_jpn_knd_kor_guj_pol_ewe_swe_ind_eng_aeg_sun_mnd_alb_moo_bos_amh_svk_lit_mol_ctl_qcu_por_hin_pan_tsn_owc_rom_mlt_mcd_tag_fre_bem_scr_swa_mly_tha_chh_tml_dyu_zul_uzb_slo_ukr_aze_swt_vie_sid_fbf_bam_yor	-0.533538153913506	-1.2708278772406	0.206959578267251
81	mlt_bos_swt_spa_owc_anl_sod_prs_azi_aze_ewe_mao_dgb_lit_ctl_bsq_krd_hau_bem_mnd_svk_fre_fbf_hin_yor_pan_fin_xho_dyu_hun_mcd_chh_geo_lat_rom_alb_arw_wly_tig_rus_est_igb_mly_ita_sun_jpn_tml_kor_dut_nor_bam_bul_jav_eng_amh_ind_cnt_guj_tsw_glc_gam_mol_scr_grk_cze_qcu_slo_por_urd_cic_amr_afr_sid_ben_tag_ukr_ses_swe_swa_bat_tha_aeg_knd_moo_lda_tur_ger_pol_uzb_akn_vie_heb_ven_zul_tsn	-0.792198012217832	-1.90655386632128	0.0596657318446283
82	heb_guj_swa_rus_sid_wly_sod_fre_aze_uzb_akn_tag_xho_mol_eng_bsq_ger_mlt_cic_mnd_ukr_spa_bem_bos_tsw_por_hun_dgb_ses_fin_mcd_anl_geo_pan_grk_arw_svk_owc_amr_urd_est_ewe_mly_ita_jav_jpn_knd_kor_scr_bul_yor_dut_sun_afr_amh_bat_cnt_krd_dyu_glc_gam_nor_lat_pol_cze_qcu_ben_hin_ctl_zul_aeg_rom_hau_swe_ind_lit_swt_slo_bam_mao_tha_tig_tml_tsn_fbf_azi_prs_alb_tur_igb_vie_chh_moo_lda_ven	-0.682313346101499	-1.63537957747951	0.105349822474845
83	hau_lit_igb_pol_heb_sid_chh_lat_azi_uzb_zul_jav_moo_rom_ctl_bsq_dut_wly_yor_cnt_rus_urd_dyu_glc_ewe_eng_hun_fbf_xho_est_mcd_sod_geo_ita_bos_spa_ben_anl_amr_arw_fin_ven_bat_ger_mao_jpn_tml_kor_afr_svk_dgb_mol_mly_por_tig_sun_mnd_grk_cic_hin_aeg_fre_slo_cze_swe_qcu_prs_scr_nor_swt_mlt_ukr_gam_pan_tag_krd_tsn_guj_lda_ind_tha_owc_knd_bam_swa_tur_bul_alb_aze_bem_vie_amh_tsw_akn_ses	-0.396366357522499	-0.941320069001227	0.348979584225506
84	mlt_prs_ewe_guj_tig_gam_aeg_swe_tur_aze_tsn_tag_dgb_arw_spa_bsq_afr_sod_igb_cnt_alb_rom_swa_grk_ses_ger_est_fbf_yor_fin_pan_wly_geo_rus_ita_dut_ukr_sid_hau_slo_hun_moo_jav_scr_ind_jpn_tml_kor_lit_bos_lda_urd_bat_mol_amr_sun_mnd_lat_swt_nor_chh_krd_hin_cze_por_qcu_mcd_bul_fre_ven_owc_eng_heb_pol_mly_ctl_bam_svk_bem_mao_tha_amh_knd_akn_dyu_azi_ben_glc_uzb_zul_vie_anl_xho_tsw_cic	0.10309347838772	0.242350837059628	0.8090419759137
85	amh_swe_lda_arw_tig_amr_anl_mol_uzb_azi_fbf_mao_ewe_ctl_grk_bsq_spa_chh_ven_cnt_alb_fre_bem_pan_akn_dut_fin_tsw_ses_est_mcd_gam_geo_ita_por_bos_ukr_hau_mlt_rus_hun_bam_jav_cze_ind_jpn_tml_kor_prs_lit_cic_rom_tag_pol_sid_bat_mnd_slo_swt_krd_wly_lat_glc_eng_nor_qcu_afr_urd_hin_zul_heb_ben_aeg_bul_sun_svk_xho_ger_yor_mly_tha_owc_knd_moo_swa_tur_scr_guj_aze_tsn_vie_sod_igb_dyu_dgb	-0.47006331174069	-1.11668730349848	0.267004835492765
86	tig_rom_bam_nor_heb_owc_wly_pan_aze_uzb_swa_sun_ewe_hin_ger_bsq_grk_amh_cic_mnd_krd_urd_dgb_lat_igb_ita_fin_dyu_tsw_hun_ben_sid_geo_arw_prs_ctl_eng_aeg_gam_por_est_tsn_ind_dut_mly_jpn_knd_kor_alb_bul_ven_lit_tag_rus_sod_bat_cnt_pol_yor_slo_amr_spa_mcd_guj_ukr_qcu_svk_scr_bos_moo_mlt_swe_anl_afr_jav_glc_zul_cze_xho_mao_tha_hau_tml_swt_fbf_azi_mol_fre_tur_bem_vie_chh_ses_akn_lda	0.574249589486596	1.35812584312165	0.177709489652485
87	sod_dut_tsw_mol_tig_aeg_wly_eng_tur_uzb_ewe_ind_dgb_fre_rom_bsq_arw_sid_dyu_mnd_prs_scr_swa_slo_bem_afr_fin_bam_igb_est_ukr_hau_geo_pol_ita_ctl_ger_anl_amh_pan_hun_moo_sun_hin_bat_jpn_tml_kor_mcd_nor_zul_urd_mao_por_gam_jav_cnt_cze_fbf_krd_chh_bos_grk_rus_swe_qcu_alb_svk_bul_ses_heb_lat_amr_lit_tag_glc_cic_spa_xho_mly_tha_mlt_knd_tsn_ven_aze_ben_guj_azi_yor_vie_owc_lda_akn_swt	-0.806943562624726	-1.94353068585364	0.0549754469171392
88	anl_lat_dgb_pol_heb_tig_wly_swe_tur_azi_bem_bat_moo_nor_dut_bsq_por_amh_ewe_cnt_hin_rus_tsw_ukr_ven_mol_fin_tsn_fbf_est_glc_hau_geo_ben_spa_lit_arw_aeg_owc_rom_hun_cic_tag_cze_mly_jpn_tml_kor_bul_grk_ses_bos_sun_urd_sid_ind_mnd_mcd_yor_svk_amr_ita_prs_guj_slo_qcu_scr_ctl_pan_xho_gam_ger_sod_eng_mao_fre_lda_krd_zul_jav_tha_mlt_knd_dyu_igb_uzb_alb_afr_aze_swa_vie_chh_swt_bam_akn	-0.00706718279097857	-0.0166478149322383	0.986753242410949
89	wly_eng_fbf_ben_owc_gam_chh_slo_tur_uzb_dyu_bat_ses_rom_bul_bsq_bos_amh_swa_cnt_spa_dut_cic_lit_igb_ger_fin_ewe_yor_hun_scr_tig_geo_ctl_rus_mcd_mol_amr_anl_alb_est_tsn_tag_glc_ind_jpn_tml_kor_urd_krd_bam_ita_mao_fre_sid_sun_mnd_guj_dgb_por_mlt_ukr_afr_swe_arw_qcu_svk_nor_hin_lda_hau_pan_heb_grk_mly_pol_swt_lat_ven_jav_tha_sod_knd_tsw_akn_azi_cze_prs_aze_zul_vie_aeg_xho_moo_bem	-0.313920865853071	-0.744166824632328	0.458651726939351
90	sid_mcd_bam_fre_amh_wly_aeg_hin_azi_tur_swt_sun_swa_swe_ukr_bsq_bos_sod_igb_cnt_eng_alb_bem_guj_moo_ger_est_dgb_ven_hun_slo_owc_geo_krd_cze_arw_rom_heb_anl_mol_fin_ewe_bat_por_ind_jpn_tml_kor_afr_svk_dyu_scr_tag_lat_tig_jav_mnd_ita_ses_pan_chh_urd_nor_grk_ben_qcu_spa_dut_bul_yor_hau_rus_gam_lit_mly_glc_akn_prs_lda_mao_tha_mlt_knd_xho_zul_aze_ctl_pol_uzb_tsn_vie_amr_cic_fbf_tsw	-0.717250813029673	-1.72009568918944	0.0887411021767307
91	heb_arw_igb_por_amh_anl_hau_alb_aze_uzb_dgb_mao_dyu_ukr_krd_bsq_fre_gam_xho_mnd_ctl_glc_yor_hin_swt_rus_est_fbf_ses_hun_slo_mlt_geo_mol_ben_afr_scr_sod_wly_eng_fin_bem_sun_pan_tag_jpn_knd_kor_lit_cze_lda_urd_mly_ita_amr_jav_cnt_ger_akn_mcd_sid_swe_rom_prs_spa_qcu_svk_dut_bos_tsw_aeg_grk_owc_guj_ind_bul_ewe_nor_tsn_bat_tha_chh_tml_swa_ven_tur_lat_pol_azi_moo_vie_tig_cic_bam_zul	-0.232193812988076	-0.548633993951917	0.584571370191183
92	hau_ctl_moo_krd_owc_amr_tig_eng_aze_uzb_xho_tag_bem_prs_mcd_bsq_svk_amh_tsw_mnd_afr_ben_ses_cze_igb_guj_hun_ewe_dgb_est_urd_aeg_geo_slo_nor_fre_ukr_sid_gam_rom_fin_ven_ind_lat_mly_jpn_tml_kor_ita_arw_swt_por_sun_alb_anl_jav_cnt_swe_dyu_hin_mlt_bos_dut_pan_lit_qcu_spa_rus_scr_cic_wly_glc_sod_bul_mao_mol_lda_pol_bam_bat_tha_chh_knd_fbf_tsn_tur_grk_ger_azi_yor_vie_heb_swa_akn_zul	-0.0562829682336455	-0.132702106312483	0.894715680710556
93	heb_bos_igb_dut_gam_wly_tig_nor_tur_uzb_ses_mao_tsw_pol_hin_bsq_ger_amh_xho_cnt_slo_urd_dyu_prs_fbf_rom_fin_dgb_swt_est_fre_hau_geo_mol_ita_eng_bul_anl_amr_swe_hun_ven_jav_alb_tag_jpn_tml_kor_glc_cze_yor_scr_sun_arw_aeg_ind_mnd_ctl_tsn_ben_sid_grk_rus_afr_krd_qcu_svk_lit_mcd_lda_mlt_guj_owc_por_bat_spa_bem_ukr_cic_mly_tha_chh_knd_akn_moo_aze_pan_lat_azi_ewe_vie_sod_zul_swa_bam	-0.157682869866823	-0.372631500175702	0.710270601567828
94	hau_mol_igb_pol_heb_wly_owc_lat_tur_azi_xho_sun_lda_arw_cze_bsq_alb_chh_zul_cnt_svk_glc_akn_ukr_ses_prs_fin_tsw_moo_est_eng_anl_geo_swe_bul_ger_guj_aeg_sid_krd_hun_dyu_bat_rom_ind_jpn_tml_kor_scr_nor_ewe_dut_jav_mcd_gam_mao_mnd_pan_dgb_spa_mlt_afr_bos_ctl_hin_qcu_urd_rus_fre_ven_sod_grk_amr_lit_mly_ita_tsn_ben_bam_tag_tha_tig_knd_cic_swt_aze_por_slo_uzb_bem_vie_amh_fbf_yor_swa	0.0539013669475516	0.127019514505316	0.899199184405875
95	mlt_bul_tsn_guj_sod_amh_anl_arw_tur_aze_swt_jav_dgb_bos_fre_bsq_pan_hau_zul_cnt_svk_mcd_tsw_pol_lda_dut_fin_ses_moo_est_por_aeg_geo_hin_alb_rus_krd_amr_wly_ger_hun_akn_mly_cze_sun_jpn_tml_kor_swe_ctl_ewe_ben_bat_slo_sid_ind_mnd_grk_igb_eng_heb_nor_prs_lit_ukr_qcu_mol_urd_lat_xho_gam_rom_tig_glc_mao_spa_fbf_afr_bem_tag_tha_chh_knd_dyu_cic_azi_ita_scr_uzb_ven_vie_owc_yor_bam_swa	-0.875276687893993	-2.1155136164403	0.0370588761793625
96	heb_arw_akn_dut_amr_chh_amh_ctl_azi_tur_bam_tag_tsw_grk_rom_bsq_ita_aeg_xho_mnd_pol_por_ses_scr_lda_bul_hun_swa_tsn_fin_hin_mlt_geo_fre_pan_bos_nor_anl_tig_afr_est_zul_mly_glc_mao_jpn_tml_kor_ukr_guj_ewe_swe_sun_ben_sod_ind_cnt_krd_dgb_ger_gam_lit_rus_mcd_svk_qcu_spa_urd_cze_cic_wly_slo_hau_alb_bat_prs_igb_eng_bem_jav_tha_owc_knd_ven_moo_uzb_lat_mol_aze_swt_vie_sid_yor_dyu_fbf	-0.960629528062448	-2.33489228706246	0.02170048204518
97	aeg_grk_swa_ukr_wly_amh_amr_hin_azi_tur_tsw_jav_ven_mcd_bul_bsq_slo_gam_moo_mnd_lat_por_dyu_ben_yor_ctl_est_lda_bam_hun_ger_owc_geo_svk_dut_cze_fre_heb_hau_urd_fin_xho_bat_spa_mly_jpn_tml_kor_arw_alb_ewe_pan_tag_ita_sod_sun_cnt_glc_bem_nor_anl_bos_eng_guj_mol_qcu_rus_pol_lit_zul_sid_afr_mlt_scr_mao_swe_cic_prs_igb_ind_tha_tig_knd_ses_akn_aze_krd_rom_uzb_tsn_vie_chh_dgb_fbf_swt	-0.196171879685494	-0.463415077875215	0.644149591967279
98	tig_svk_tsn_rom_amr_sod_aeg_ita_tur_uzb_yor_tag_xho_bul_glc_bsq_ukr_hau_bem_cnt_pan_urd_lda_ger_zul_mcd_fin_ewe_igb_est_spa_owc_geo_hin_bos_fre_arw_mlt_chh_alb_hun_ven_mly_eng_bat_jpn_knd_kor_lat_slo_ses_swe_ind_nor_amh_mao_mnd_lit_tsw_krd_gam_cze_mol_dut_rus_qcu_por_grk_ctl_moo_sid_scr_heb_guj_sun_afr_akn_pol_swa_jav_tha_anl_tml_dyu_bam_aze_prs_ben_azi_dgb_vie_wly_cic_fbf_swt	-0.282013170103249	-0.666481415617552	0.506753482028225
99	anl_urd_fbf_cze_owc_sod_hau_guj_tur_aze_yor_bat_akn_mol_por_bsq_spa_heb_dyu_mnd_dut_ben_zul_prs_swa_mcd_est_tsn_swt_hun_alb_aeg_geo_rus_pol_krd_bul_chh_amr_svk_fin_bem_jav_nor_tag_jpn_knd_kor_ita_grk_ven_fre_sun_rom_wly_mly_cnt_glc_lda_lit_sid_ger_arw_swe_eng_qcu_ukr_lat_ctl_tsw_gam_afr_mlt_slo_mao_scr_moo_hin_igb_ind_tha_amh_tml_bam_xho_azi_pan_bos_uzb_ses_vie_tig_ewe_cic_dgb	-0.774500915292797	-1.8603010345516	0.0660032430487737
100	anl_spa_swt_nor_amr_heb_gam_rom_azi_aze_dgb_ind_zul_rus_mol_bsq_eng_aeg_akn_cnt_bul_glc_xho_ukr_ven_urd_hun_moo_yor_fin_ben_owc_geo_lat_dut_svk_prs_mlt_sid_alb_est_igb_jav_ita_sun_jpn_tml_kor_swe_hin_ses_pol_bat_guj_hau_mao_mnd_mcd_ewe_pan_sod_scr_arw_bos_fre_qcu_ger_afr_krd_cic_tig_lit_wly_grk_tag_ctl_bem_por_tsn_mly_tha_amh_knd_lda_dyu_tur_cze_slo_uzb_tsw_vie_chh_fbf_bam_swa	-0.158176604037366	-0.372940207086055	0.710041598942355
101	chh_hin_fbf_mol_tig_heb_sid_slo_uzb_tur_tsw_mly_zul_dut_scr_bsq_prs_aeg_lda_mnd_svk_lat_ses_por_cic_ger_hun_xho_akn_est_grk_hau_geo_pol_guj_rom_cze_gam_amh_ben_fin_ewe_bat_nor_ind_jpn_knd_kor_ctl_mcd_igb_fre_sun_spa_owc_mao_cnt_bul_dyu_krd_anl_eng_rus_arw_ita_qcu_ukr_lit_alb_moo_wly_pan_amr_glc_jav_bos_swt_swe_yor_tag_tha_mlt_tml_ven_tsn_aze_afr_urd_azi_dgb_vie_sod_swa_bem_bam	-0.370062245754964	-0.877014439252478	0.382738684163213
102	aeg_fre_tsw_bul_chh_mlt_heb_por_tur_uzb_ewe_tag_tsn_prs_nor_bsq_bos_amh_yor_mnd_ita_pan_akn_spa_igb_svk_hun_bem_cic_fin_lit_sid_geo_slo_swe_ben_arw_sod_anl_lat_est_dyu_jav_urd_mly_jpn_tml_kor_afr_alb_bam_ger_ind_hin_gam_mao_cnt_glc_lda_dut_tig_rom_rus_grk_cze_qcu_scr_mcd_ukr_xho_hau_pol_wly_guj_bat_eng_swt_mol_swa_sun_tha_amr_knd_ven_dgb_aze_ctl_krd_azi_zul_vie_owc_ses_moo_fbf	-0.776683575862115	-1.86995220772401	0.0646362128508194
103	hau_cze_swa_dut_anl_aeg_sid_por_tur_azi_swt_mly_tsw_rus_lat_bsq_pan_heb_cic_mnd_fre_ita_ses_ben_moo_spa_fin_yor_igb_est_pol_amh_geo_hin_scr_slo_ger_mlt_chh_arw_hun_dyu_jav_alb_sun_jpn_knd_kor_bul_krd_bam_eng_tag_mcd_gam_mao_cnt_grk_ewe_rom_tig_glc_mol_svk_guj_qcu_prs_nor_urd_ven_wly_ctl_sod_afr_ind_ukr_xho_lit_dgb_bat_tha_amr_tml_fbf_akn_uzb_bos_swe_aze_zul_vie_owc_tsn_lda_bem	-0.485323627509126	-1.15381998483354	0.251530571611981
104	tig_fre_ewe_swe_sod_chh_aeg_pan_tur_azi_cic_ind_swa_rus_hin_bsq_lat_heb_ses_mnd_pol_cze_dgb_lit_zul_ukr_hun_bem_dyu_fin_ctl_anl_geo_ger_afr_arw_svk_wly_amr_por_est_akn_jav_spa_sun_jpn_knd_kor_nor_krd_ven_eng_mao_bos_mlt_bat_cnt_bul_tsw_ben_gam_mol_urd_rom_glc_qcu_scr_guj_grk_bam_sid_slo_owc_ita_mly_alb_fbf_dut_lda_tag_tha_hau_tml_igb_moo_uzb_mcd_prs_aze_xho_vie_amh_yor_tsn_swt	-0.745692660377744	-1.79016040537773	0.076682428018178
105	hau_urd_swa_spa_owc_aeg_heb_ben_aze_azi_bem_mly_bam_svk_krd_bsq_afr_anl_swt_cnt_swe_ger_moo_bos_tsn_ita_fin_xho_ven_est_dut_tig_geo_rom_ukr_mcd_slo_chh_gam_lat_hun_tsw_sun_scr_jav_jpn_tml_kor_mol_fre_ses_lit_tag_por_sod_ind_mnd_grk_akn_nor_sid_eng_bul_arw_guj_qcu_pol_prs_hin_fbf_wly_rus_amr_cze_mao_ctl_dgb_glc_dyu_bat_tha_mlt_knd_zul_cic_uzb_alb_pan_tur_igb_vie_amh_yor_lda_ewe	-0.867583181033392	-2.09854420068354	0.0385675419068739
106	wly_krd_tsw_lat_amh_tig_chh_prs_uzb_azi_tsn_jav_bam_alb_bos_bsq_urd_heb_akn_mnd_swe_svk_cic_glc_bem_bul_fin_dgb_igb_est_slo_anl_geo_lit_guj_mol_ita_hau_aeg_mcd_hun_ses_ind_nor_sun_jpn_tml_kor_pol_pan_swt_dut_mly_ctl_sid_tag_cnt_ben_ewe_afr_sod_eng_ukr_cze_ger_qcu_rus_scr_grk_ven_owc_rom_gam_por_mao_spa_yor_hin_lda_bat_tha_mlt_knd_dyu_moo_tur_fre_arw_aze_zul_vie_amr_fbf_swa_xho	-0.976069921476698	-2.37212370518061	0.0197465794342381
107	aeg_ita_ses_dut_gam_tig_sid_lat_azi_tur_fbf_jav_zul_mol_ukr_bsq_svk_anl_ven_mnd_lit_ctl_bem_pan_swa_bos_fin_dyu_tsn_hun_scr_hau_geo_guj_spa_ben_rus_amh_sod_prs_est_ewe_ind_pol_mao_jpn_tml_kor_rom_alb_dgb_glc_sun_cze_chh_bat_cnt_ger_swt_swe_heb_urd_afr_nor_arw_qcu_krd_hin_bul_yor_amr_grk_wly_eng_tag_mcd_moo_slo_lda_mly_tha_mlt_knd_xho_igb_uzb_por_fre_aze_cic_vie_owc_bam_tsw_akn	-0.577202023080597	-1.37700406505454	0.171816585940329
108	owc_pol_cic_svk_amr_mlt_wly_rom_aze_tur_xho_jav_igb_mol_hin_bsq_ben_gam_ewe_cnt_glc_lit_swt_fre_tsn_swe_hun_zul_yor_fin_nor_sid_geo_ita_por_rus_urd_anl_heb_spa_est_moo_tag_ctl_mao_jpn_tml_kor_scr_mcd_fbf_ukr_bat_alb_hau_ind_mnd_prs_ven_pan_chh_guj_dut_ger_cze_qcu_bos_afr_grk_akn_amh_lat_tig_bul_mly_eng_bem_krd_lda_sun_tha_aeg_knd_swa_dyu_uzb_slo_arw_azi_dgb_vie_sod_ses_bam_tsw	-0.242870832946565	-0.573806769279408	0.567483702437893
109	owc_ita_cic_rom_aeg_heb_wly_por_aze_uzb_tsn_mao_yor_grk_spa_bsq_cze_sod_ewe_cnt_bul_afr_dgb_slo_igb_mol_fin_ses_zul_hun_scr_tig_geo_krd_bos_prs_ben_sid_mlt_swe_est_ven_tag_svk_sun_jpn_knd_kor_alb_pol_swa_ukr_ind_ger_chh_mly_mnd_lit_swt_fre_gam_dut_lat_nor_urd_qcu_glc_hin_ctl_tsw_anl_eng_amr_pan_bat_guj_akn_arw_bam_jav_tha_hau_tml_xho_lda_azi_rus_mcd_tur_fbf_vie_amh_moo_dyu_bem	0.159099416855512	0.374048818618958	0.709219436595288
110	wly_lit_akn_ita_sid_tig_gam_por_uzb_tur_cic_jav_bam_grk_fre_bsq_pan_owc_xho_cnt_mol_ctl_tsn_urd_lda_hin_fin_swa_dgb_hun_swe_heb_geo_bos_krd_arw_eng_amh_anl_glc_est_dyu_bat_guj_ind_jpn_tml_kor_ukr_ger_tsw_spa_sun_nor_amr_mao_mnd_afr_yor_bul_aeg_scr_mcd_slo_alb_qcu_rom_lat_svk_ses_mlt_rus_chh_ben_mly_prs_zul_pol_ven_tag_tha_hau_knd_swt_fbf_azi_cze_dut_aze_moo_vie_sod_bem_ewe_igb	-0.243087657854991	-0.57493463102863	0.566723815349792
111	amh_mcd_moo_afr_hau_heb_anl_bul_tur_aze_akn_mly_dyu_ita_alb_bsq_hin_wly_yor_cnt_ctl_dut_swa_ger_ven_krd_hun_tsn_bam_est_pan_chh_geo_slo_por_glc_lit_tig_owc_rus_fin_igb_mao_nor_sun_jpn_tml_kor_scr_guj_bem_rom_tag_ben_gam_jav_mnd_eng_zul_pol_amr_svk_bos_cze_mol_qcu_spa_prs_arw_lda_aeg_ukr_sid_grk_bat_lat_ses_urd_xho_ind_tha_mlt_knd_cic_tsw_azi_swe_fre_uzb_fbf_vie_sod_ewe_dgb_swt	-0.150598124865974	-0.355234237337558	0.723218511665256
112	sod_scr_ses_ctl_anl_hau_aeg_svk_azi_tur_ewe_tag_akn_prs_urd_bsq_glc_mlt_tsw_mnd_lit_arw_fbf_lat_tsn_afr_est_yor_ven_fin_fre_owc_geo_hin_alb_bos_mcd_wly_amr_eng_hun_igb_bat_dut_ind_jpn_tml_kor_rom_mol_swt_slo_sun_ukr_chh_mao_cnt_pol_moo_guj_sid_nor_ger_rus_por_qcu_cze_grk_ben_dgb_heb_swe_tig_pan_jav_krd_xho_ita_zul_mly_tha_gam_knd_swa_lda_aze_bul_spa_uzb_cic_vie_amh_bam_dyu_bem	-0.590506480482218	-1.40951409832365	0.162018495751665
113	chh_rus_lda_ukr_anl_tig_heb_pan_aze_azi_fbf_ind_tsw_arw_ben_bsq_cze_amh_ewe_mnd_ger_grk_zul_nor_bem_swe_est_xho_yor_fin_urd_sid_geo_lit_mol_alb_krd_amr_sod_spa_hun_moo_mao_scr_mly_jpn_knd_kor_ctl_fre_tsn_glc_sun_pol_owc_tag_cnt_guj_ses_prs_mlt_por_eng_lat_afr_qcu_bul_dut_slo_dgb_hau_rom_wly_ita_jav_hin_bam_bos_akn_bat_tha_aeg_tml_igb_swa_tur_mcd_svk_uzb_swt_vie_gam_dyu_cic_ven	-0.251480848565038	-0.594092739864903	0.553892508875802
114	wly_guj_ses_rus_chh_amh_aeg_hin_uzb_azi_xho_jav_bam_swe_fre_bsq_ita_gam_ven_mnd_urd_svk_cic_rom_zul_ctl_fin_swa_tsw_hun_glc_sod_geo_krd_prs_ukr_nor_hau_anl_ben_est_moo_ind_alb_tag_jpn_knd_kor_cze_grk_tsn_slo_mao_por_owc_sun_cnt_arw_ewe_scr_heb_bos_ger_bul_pan_qcu_lit_pol_spa_lda_amr_eng_tig_mol_bat_lat_dgb_mcd_fbf_mly_tha_sid_tml_bem_igb_tur_afr_dut_aze_akn_vie_mlt_yor_dyu_swt	-0.180742397510883	-0.426785402075905	0.670522008196846
115	sid_ben_ewe_spa_gam_aeg_amh_bul_uzb_tur_ses_jav_ven_afr_eng_bsq_grk_tig_cic_cnt_urd_krd_dyu_pan_swt_fre_fin_fbf_bam_est_ger_wly_geo_ita_guj_bos_scr_sod_chh_mol_hun_dgb_mao_nor_sun_jpn_tml_kor_prs_slo_tsn_por_ind_rus_mlt_mly_mnd_svk_tsw_mcd_amr_pol_lit_arw_glc_qcu_ukr_cze_dut_bem_owc_rom_anl_alb_tag_ctl_akn_swe_yor_bat_tha_hau_knd_swa_zul_aze_hin_lat_azi_lda_vie_heb_igb_xho_moo	0.426192645604953	1.00439503251943	0.317794431412588
116	amr_glc_tsw_ger_chh_gam_wly_hin_azi_aze_ven_mao_swt_spa_guj_bsq_rus_amh_bem_mnd_slo_lat_fbf_krd_ewe_afr_hun_akn_moo_fin_grk_tig_geo_swe_alb_bos_ita_mlt_sod_fre_est_cic_ind_pol_sun_jpn_knd_kor_prs_urd_lda_pan_tag_por_sid_mly_cnt_dut_dyu_svk_hau_scr_bul_arw_ukr_qcu_ben_mcd_ctl_yor_owc_nor_aeg_eng_jav_rom_xho_cze_ses_bat_tha_heb_tml_zul_swa_uzb_mol_lit_tur_igb_vie_anl_dgb_tsn_bam	-0.0151565023137064	-0.0356900148407729	0.971606026532997
117	aeg_pol_bam_por_owc_sod_hau_lit_uzb_tur_tsw_sun_zul_ger_arw_bsq_ita_sid_cic_cnt_svk_hin_dgb_ben_akn_bos_hun_dyu_yor_est_alb_heb_geo_swe_rus_rom_afr_tig_mlt_pan_fin_swa_tag_bul_mly_jpn_tml_kor_spa_grk_ewe_slo_ind_krd_amr_jav_mnd_prs_ses_lat_gam_glc_guj_ukr_scr_qcu_ctl_eng_dut_swt_anl_nor_wly_urd_mao_mol_fbf_mcd_moo_bat_tha_chh_knd_ven_xho_aze_cze_fre_azi_bem_vie_amh_igb_lda_tsn	-0.366810075269257	-0.869189552419362	0.386981162525748
118	amr_lat_lda_spa_owc_chh_gam_slo_uzb_azi_moo_tag_akn_bos_urd_bsq_prs_mlt_dgb_mnd_ita_swe_tsw_guj_swt_cze_fin_dyu_fbf_hun_bul_amh_geo_svk_por_scr_lit_heb_anl_nor_est_zul_jav_ger_ind_jpn_tml_kor_hin_krd_bem_alb_sun_eng_hau_mly_cnt_rom_tsn_grk_tig_pan_rus_ctl_mol_qcu_dut_ukr_afr_bam_sod_arw_aeg_glc_mao_ben_swa_fre_ven_bat_tha_wly_knd_cic_ewe_tur_mcd_pol_aze_ses_vie_sid_igb_xho_yor	0.128547599589141	0.302511689901884	0.762937580928548
119	owc_por_moo_hin_aeg_hau_tig_svk_uzb_azi_dyu_sun_cic_glc_swe_bsq_alb_mlt_tsw_cnt_prs_ukr_swt_bos_lda_fre_est_bam_fbf_fin_afr_chh_geo_mcd_grk_ita_ben_anl_gam_guj_hun_swa_jav_scr_ind_jpn_tml_kor_eng_mol_zul_urd_mao_cze_amh_bat_mnd_pol_ewe_lat_wly_spa_krd_slo_lit_qcu_pan_rus_ger_igb_sid_dut_amr_arw_mly_rom_akn_nor_yor_tag_tha_heb_knd_ven_bem_aze_ctl_bul_tur_xho_vie_sod_dgb_tsn_ses	-0.454985600710452	-1.08167526518158	0.282193676880858
120	aeg_mcd_lda_ben_tig_sod_gam_svk_uzb_azi_bem_sun_ses_rus_nor_bsq_ctl_sid_cic_cnt_cze_arw_bam_pol_ven_swe_hun_swa_tsn_fin_rom_heb_geo_slo_urd_por_pan_owc_mlt_prs_est_swt_jav_hin_mao_jpn_knd_kor_lat_grk_xho_spa_ind_eng_chh_mly_mnd_mol_yor_krd_anl_glc_guj_lit_fre_qcu_ger_bul_dut_zul_wly_bos_amh_afr_tag_ita_moo_ukr_dyu_bat_tha_amr_tml_tsw_ewe_aze_alb_scr_tur_igb_vie_hau_dgb_fbf_akn	-0.242872657358959	-0.573856187134328	0.567450397202172
121	hau_slo_tsn_ctl_heb_gam_chh_grk_aze_tur_dgb_ind_fbf_eng_ita_bsq_ger_sod_tsw_cnt_lat_pan_zul_krd_lda_guj_est_ses_yor_hun_afr_anl_geo_swe_mcd_pol_nor_amr_amh_rom_fin_bem_tag_lit_sun_jpn_tml_kor_hin_fre_igb_scr_mly_urd_tig_bat_mnd_bul_akn_arw_aeg_ukr_spa_glc_prs_qcu_mol_dut_alb_dyu_mlt_bos_wly_ben_mao_por_bam_svk_ewe_jav_tha_owc_knd_ven_xho_uzb_cze_rus_azi_cic_vie_sid_swa_moo_swt	0.0112314448325581	0.0264798052373857	0.978931378751382
122	amr_eng_tsn_scr_anl_amh_heb_bos_uzb_azi_igb_bat_lda_lat_fre_bsq_ita_tig_cic_mnd_mcd_swe_akn_alb_ven_ben_fin_tsw_bam_hun_arw_owc_geo_pan_dut_urd_ctl_wly_chh_slo_est_swt_mly_spa_jav_jpn_tml_kor_por_nor_ses_prs_sun_mol_mlt_mao_cnt_rom_fbf_hin_aeg_krd_cze_lit_afr_qcu_svk_pol_ukr_ewe_hau_rus_sod_grk_ind_ger_xho_glc_zul_tag_tha_gam_knd_dyu_dgb_aze_guj_bul_tur_bem_vie_sid_moo_yor_swa	0.291152201839316	0.685134672683511	0.494963092609465
123	tig_prs_swa_guj_chh_aeg_hau_eng_azi_aze_tsw_jav_cic_rus_krd_bsq_ger_amr_swt_cnt_dut_lat_ewe_hin_bam_rom_est_dyu_ven_hun_swe_owc_geo_pol_scr_svk_nor_anl_gam_ctl_fin_igb_bat_glc_sun_jpn_tml_kor_arw_ukr_fbf_urd_tag_ita_amh_ind_mnd_pan_lda_ben_sid_bos_bul_fre_grk_qcu_lit_spa_slo_yor_mlt_alb_wly_mol_mly_cze_dgb_mcd_bem_mao_tha_sod_knd_xho_ses_tur_por_afr_uzb_tsn_vie_heb_moo_akn_zul	-0.980186653594497	-2.38428663074577	0.0191429851709231
124	aeg_cze_lda_alb_sod_amh_owc_guj_tur_aze_tsw_mly_dgb_nor_slo_bsq_bos_mlt_ses_mnd_pan_hin_akn_ger_zul_por_est_fbf_bem_hun_mcd_wly_geo_eng_bul_ctl_fre_anl_tig_mol_fin_yor_jav_afr_mao_jpn_tml_kor_krd_pol_cic_swe_sun_dut_gam_tag_cnt_prs_ewe_arw_hau_grk_ita_glc_lat_qcu_rus_scr_lit_tsn_amr_rom_chh_ben_ind_ukr_swt_urd_ven_bat_tha_heb_knd_xho_igb_uzb_svk_spa_azi_dyu_vie_sid_swa_bam_moo	-0.215081438545859	-0.508174154826987	0.612534482657934
125	chh_lat_fbf_pan_amr_anl_sod_guj_uzb_tur_bam_ind_yor_arw_hin_bsq_pol_mlt_cic_cnt_afr_ukr_dyu_rom_swt_mcd_fin_tsn_zul_hun_ctl_sid_geo_fre_ben_svk_alb_amh_heb_spa_est_lda_mly_por_jav_jpn_tml_kor_urd_dut_ewe_rus_bat_bul_hau_mao_mnd_lit_ven_krd_tig_eng_mol_prs_ita_qcu_slo_nor_ger_swa_wly_grk_gam_cze_sun_glc_tsw_bos_dgb_tag_tha_owc_knd_xho_igb_azi_swe_scr_aze_ses_vie_aeg_moo_bem_akn	-0.70225666291418	-1.68071160204838	0.0961748182521198
126	mlt_lat_cic_alb_owc_aeg_heb_guj_uzb_tur_ewe_mao_lda_mol_bul_bsq_ben_gam_xho_cnt_urd_scr_swa_pan_dyu_spa_hun_yor_akn_est_cze_amh_geo_rom_por_fre_grk_tig_hau_ita_fin_ven_bat_arw_sun_jpn_tml_kor_afr_prs_fbf_ger_tag_svk_sod_ind_mnd_slo_tsw_glc_chh_swe_pol_nor_bos_qcu_krd_mcd_lit_dgb_amr_hin_sid_ukr_mly_dut_tsn_eng_swt_jav_tha_wly_knd_ses_moo_azi_rus_ctl_aze_igb_vie_anl_zul_bem_bam	-0.757565670652203	-1.82296935684719	0.0715209803639944
127	tig_ben_igb_por_sod_amr_chh_svk_azi_uzb_fbf_ind_swt_swe_nor_bsq_arw_heb_dgb_mnd_lat_bul_xho_pan_lda_pol_hun_dyu_bam_est_ita_sid_geo_eng_bos_mol_glc_gam_amh_ger_fin_zul_jav_hin_sun_jpn_tml_kor_cze_alb_bem_afr_bat_dut_anl_tag_cnt_urd_swa_slo_mlt_scr_krd_lit_guj_qcu_rus_rom_ctl_ven_hau_spa_aeg_grk_mao_mcd_moo_fre_cic_mly_tha_owc_knd_tsn_ewe_tur_ukr_prs_aze_akn_vie_wly_yor_ses_tsw	0.187378974177649	0.44078021435383	0.660395047343442
128	sod_spa_ven_hin_mlt_anl_gam_prs_aze_uzb_dgb_sun_ses_bos_ukr_bsq_scr_owc_yor_cnt_pol_fre_lda_cze_tsw_krd_fin_ewe_fbf_hun_dut_wly_geo_afr_urd_ita_glc_aeg_heb_por_est_cic_mao_eng_ind_jpn_tml_kor_lat_mcd_bem_swe_mly_pan_hau_bat_mnd_lit_bam_bul_tig_guj_slo_rom_ben_qcu_svk_grk_alb_akn_amr_ger_chh_arw_jav_mol_igb_ctl_xho_tag_tha_amh_knd_tsn_swt_tur_rus_nor_azi_moo_vie_sid_zul_dyu_swa	-0.444410094841744	-1.05703827396877	0.293232163303159
129	mlt_nor_fbf_pan_anl_gam_wly_fre_azi_aze_ven_bat_akn_arw_por_bsq_spa_amr_dyu_cnt_ctl_bul_swa_urd_zul_lat_fin_swt_xho_est_rom_sod_geo_afr_guj_bos_slo_sid_aeg_pol_hun_igb_sun_cze_ind_jpn_knd_kor_eng_swe_bem_ben_mly_grk_hau_mao_mnd_alb_ewe_scr_owc_mcd_svk_glc_lit_qcu_ger_ukr_dut_tsw_amh_hin_chh_mol_jav_ita_yor_rus_moo_tag_tha_tig_tml_lda_bam_tur_prs_krd_uzb_ses_vie_heb_cic_tsn_dgb	0.147374599334701	0.346978638710597	0.729391297402013
130	anl_grk_dgb_spa_hau_owc_sid_bul_azi_tur_yor_tag_bam_fre_glc_bsq_krd_chh_bem_mnd_swe_guj_ven_hin_cic_cze_fin_ses_igb_est_lit_sod_geo_ukr_dut_eng_ctl_amr_gam_rom_hun_moo_jav_ben_mly_jpn_tml_kor_alb_lat_fbf_slo_sun_pol_mlt_bat_cnt_pan_swa_arw_amh_afr_scr_rus_ita_qcu_mol_por_bos_ewe_tig_ger_heb_mcd_ind_prs_tsn_svk_swt_mao_tha_wly_knd_zul_tsw_aze_nor_urd_uzb_dyu_vie_aeg_akn_lda_xho	-0.19814201747078	-0.468410007332332	0.64058743404193
131	heb_fre_yor_rus_mlt_amh_anl_ben_tur_uzb_bem_jav_bam_scr_bul_bsq_por_wly_dyu_cnt_lit_dut_dgb_spa_swt_afr_est_ses_moo_hun_swe_sod_geo_arw_glc_eng_ger_amr_hau_hin_fin_ven_bat_cze_mao_jpn_knd_kor_ctl_pan_tsw_slo_sun_nor_sid_tag_mnd_krd_ewe_prs_aeg_lat_alb_mcd_mol_qcu_ukr_ita_urd_tsn_owc_bos_gam_guj_ind_rom_xho_svk_zul_mly_tha_chh_tml_fbf_swa_aze_grk_pol_azi_akn_vie_tig_lda_cic_igb	-0.51220692298274	-1.21876474834046	0.226016004061612
132	gam_ger_igb_mol_wly_tig_owc_ctl_uzb_azi_lda_mly_zul_ukr_eng_bsq_spa_aeg_ses_mnd_rus_scr_swt_pol_xho_fre_est_ven_dyu_hun_swe_mlt_geo_lat_rom_bos_arw_anl_hau_svk_fin_ewe_jav_afr_bat_jpn_knd_kor_guj_ben_cic_prs_ind_por_amr_tag_cnt_cze_bam_lit_chh_pan_dut_bul_hin_qcu_nor_urd_mcd_swa_amh_ita_heb_grk_mao_glc_tsw_slo_moo_sun_tha_sod_tml_dgb_yor_tur_alb_krd_aze_tsn_vie_sid_fbf_akn_bem	-0.328152051779661	-0.777464316431962	0.438858136835293
133	amh_dut_xho_grk_chh_sod_hau_svk_uzb_azi_fbf_ind_ven_mol_ctl_bsq_pol_tig_igb_mnd_rus_krd_moo_por_tsw_rom_est_dgb_ewe_fin_glc_amr_geo_ita_bul_mcd_bos_wly_anl_ger_hun_bem_tag_lat_bat_jpn_knd_kor_arw_ben_ses_eng_mly_ukr_heb_mao_cnt_prs_swa_spa_aeg_guj_urd_pan_nor_qcu_hin_slo_lit_tsn_mlt_scr_gam_afr_sun_fre_lda_swe_swt_jav_tha_sid_tml_dyu_cic_tur_cze_alb_aze_zul_vie_owc_yor_akn_bam	-0.210768655025979	-0.498197820454732	0.619520758950016
134	aeg_ben_xho_ukr_sod_hau_mlt_ita_azi_aze_dyu_mly_tsn_fre_bos_bsq_arw_anl_bam_cnt_spa_swe_ewe_ger_ses_por_fin_swt_dgb_est_krd_amr_geo_rus_slo_ctl_guj_amh_sid_afr_hun_akn_tag_cze_ind_jpn_tml_kor_lat_lit_lda_mcd_jav_glc_gam_bat_mnd_urd_tsw_alb_wly_eng_pan_nor_rom_qcu_grk_scr_bul_fbf_heb_dut_chh_pol_mao_mol_cic_prs_ven_sun_tha_tig_knd_igb_bem_uzb_svk_hin_tur_yor_vie_owc_zul_moo_swa	-0.810738053472128	-1.95612166505622	0.0534513505795817
135	wly_alb_swa_lat_gam_heb_tig_prs_uzb_tur_xho_mly_fbf_bul_hin_bsq_rom_owc_ven_mnd_glc_svk_zul_por_moo_mol_fin_swt_dgb_hun_dut_hau_geo_pan_ukr_spa_guj_amr_sod_rus_est_ewe_jav_urd_ind_jpn_knd_kor_pol_ita_ses_eng_tag_ben_mlt_bat_cnt_grk_igb_slo_sid_afr_scr_ctl_lit_qcu_fre_bos_cze_bem_chh_arw_aeg_mcd_sun_krd_yor_ger_akn_mao_tha_anl_tml_dyu_cic_azi_swe_nor_aze_tsn_vie_amh_bam_tsw_lda	-0.399449741680131	-0.948158802196418	0.345505924493272
136	sid_ben_ses_krd_chh_gam_tig_ctl_aze_azi_yor_bat_dyu_ita_fre_bsq_lat_heb_ewe_cnt_bul_dut_akn_eng_dgb_lit_fin_lda_tsn_est_bos_aeg_geo_ukr_prs_scr_afr_sod_hau_guj_hun_moo_mao_hin_sun_jpn_tml_kor_pol_svk_tsw_ger_jav_glc_anl_mly_mnd_spa_ven_por_mlt_slo_rus_urd_alb_qcu_pan_grk_rom_xho_wly_cze_amr_mcd_ind_nor_bem_mol_cic_tag_tha_owc_knd_fbf_swt_tur_swe_arw_uzb_igb_vie_amh_swa_zul_bam	0.0690874457514326	0.162625685932758	0.87116600124591
137	chh_ita_ven_por_aeg_heb_gam_bul_tur_uzb_bam_mly_zul_slo_bos_bsq_dut_wly_dyu_mnd_eng_prs_swa_guj_cic_afr_fin_ses_swt_hun_ben_tig_geo_mol_cze_glc_lit_sod_sid_pan_est_igb_ind_fre_sun_jpn_tml_kor_nor_rus_yor_urd_jav_mcd_hau_mao_cnt_lat_tsn_krd_mlt_pol_svk_arw_rom_qcu_grk_ukr_spa_lda_anl_ger_amh_ctl_bat_alb_akn_swe_bem_tag_tha_amr_knd_xho_tsw_azi_hin_scr_aze_dgb_vie_owc_fbf_moo_ewe	0.0226888524601691	0.0534146711186508	0.957516089070491
138	heb_afr_tsn_ukr_chh_amh_anl_dut_azi_aze_fbf_bat_dyu_svk_pol_bsq_mcd_gam_akn_mnd_lat_rom_ses_mol_swa_krd_fin_ven_zul_est_ita_mlt_geo_cze_pan_rus_urd_sod_aeg_guj_hun_ewe_jav_glc_sun_jpn_knd_kor_swe_slo_dgb_ger_tag_scr_hau_mly_cnt_nor_cic_prs_sid_bos_alb_bul_ben_qcu_por_spa_fre_bam_wly_eng_tig_ctl_mao_arw_moo_grk_bem_ind_tha_owc_tml_lda_tsw_tur_lit_hin_uzb_yor_vie_amr_xho_swt_igb	-0.379480629533362	-0.898344804891724	0.371321699587381
139	amh_alb_igb_urd_gam_wly_tig_mcd_aze_azi_yor_mly_swt_scr_guj_bsq_grk_mlt_ven_mnd_glc_pol_moo_ctl_dgb_afr_hun_dyu_cic_est_svk_sod_geo_swe_ben_rus_rom_hau_owc_arw_fin_xho_sun_krd_mao_jpn_tml_kor_bos_ita_lda_ger_bat_nor_amr_ind_cnt_fre_zul_por_sid_lit_bul_prs_hin_qcu_cze_spa_dut_swa_chh_pan_heb_slo_jav_lat_ses_mol_tsn_tag_tha_aeg_knd_bam_fbf_uzb_ukr_eng_tur_akn_vie_anl_bem_ewe_tsw	-0.930667186504162	-2.26835659183432	0.0256210996691905
140	aeg_arw_lda_slo_owc_chh_tig_fre_azi_tur_tsw_ind_tsn_prs_mol_bsq_scr_wly_bam_mnd_alb_ctl_cic_urd_dgb_nor_est_yor_zul_fin_svk_gam_geo_glc_hin_swe_ben_amh_anl_por_hun_swt_tag_bul_mao_jpn_knd_kor_pol_ita_bem_rom_mly_guj_heb_bat_cnt_rus_swa_dut_sid_lit_cze_pan_krd_qcu_ukr_spa_mcd_fbf_amr_lat_hau_afr_sun_bos_xho_eng_ses_jav_tha_sod_tml_moo_ven_aze_ger_grk_uzb_ewe_vie_mlt_dyu_akn_igb	0.160525792504569	0.377697987296773	0.706515594856923
141	aeg_nor_bem_mcd_gam_sod_mlt_bul_uzb_azi_dyu_jav_yor_mol_por_bsq_spa_sid_tsn_mnd_lit_ctl_bam_ukr_ven_scr_est_tsw_zul_hun_rus_amr_geo_ger_fre_glc_lat_anl_owc_svk_fin_swa_ind_pan_mao_jpn_knd_kor_alb_eng_lda_rom_bat_grk_hau_mly_cnt_urd_ses_guj_amh_pol_slo_swe_prs_qcu_arw_afr_hin_ewe_wly_krd_heb_ita_tag_ben_swt_cze_xho_sun_tha_chh_tml_cic_moo_tur_dut_bos_aze_fbf_vie_tig_dgb_akn_igb	-0.560538790833088	-1.33698039653634	0.184490272710462
142	sod_ben_xho_ger_aeg_owc_wly_pan_aze_tur_swt_mao_moo_bul_grk_bsq_guj_sid_fbf_mnd_dut_rus_tsw_krd_bem_alb_est_tsn_igb_hun_mcd_mlt_geo_slo_cze_ctl_urd_chh_heb_swe_fin_akn_tag_mol_bat_jpn_tml_kor_bos_por_dyu_svk_mly_prs_hau_ind_cnt_hin_swa_arw_anl_fre_scr_ukr_spa_qcu_afr_lat_pol_ven_tig_glc_gam_nor_sun_rom_bam_lit_cic_jav_tha_amh_knd_yor_ewe_uzb_eng_ita_azi_lda_vie_amr_ses_dgb_zul	0.271267725060104	0.638380228138452	0.524795133133552
143	heb_ctl_tsw_afr_mlt_hau_chh_por_aze_uzb_bam_tag_dgb_bul_ben_bsq_fre_amh_lda_cnt_svk_dut_cic_eng_ewe_slo_est_xho_akn_fin_spa_wly_geo_guj_nor_arw_scr_sid_gam_rom_hun_moo_ind_bos_bat_jpn_knd_kor_cze_ita_bem_hin_jav_urd_tig_mao_mnd_glc_swt_mcd_owc_ger_lit_prs_pol_qcu_ukr_alb_lat_fbf_aeg_grk_anl_krd_mly_mol_zul_rus_igb_sun_tha_sod_tml_dyu_tsn_tur_swe_pan_azi_swa_vie_amr_ses_yor_ven	0.233770828713007	0.549982369840531	0.583649935936359
144	chh_pol_lda_bul_heb_mlt_sid_spa_azi_tur_dyu_mao_tsw_afr_ctl_bsq_krd_anl_moo_mnd_swe_rus_ewe_pan_zul_alb_hun_dgb_ses_est_hin_owc_geo_scr_por_fre_dut_amr_sod_glc_fin_swt_mly_ger_tag_jpn_tml_kor_nor_urd_cic_svk_bat_rom_aeg_ind_cnt_ukr_xho_mcd_hau_bos_ita_cze_prs_qcu_slo_lat_mol_yor_amh_grk_gam_eng_jav_ben_igb_guj_ven_sun_tha_wly_knd_bem_bam_aze_lit_arw_uzb_akn_vie_tig_tsn_fbf_swa	0.140408818044443	0.330290717406338	0.741923202927225
145	hau_grk_tsw_fre_sid_amh_owc_ukr_uzb_azi_dgb_bat_xho_svk_glc_bsq_eng_tig_bem_cnt_rus_alb_tsn_krd_yor_afr_est_akn_igb_fin_bos_mlt_geo_dut_por_bul_ger_sod_chh_rom_hun_swa_jav_guj_tag_jpn_knd_kor_ita_nor_zul_scr_mao_arw_anl_sun_mnd_mol_cic_mcd_aeg_lit_spa_hin_lat_qcu_swe_pan_pol_ven_wly_ctl_amr_prs_ind_cze_fbf_urd_moo_mly_tha_gam_tml_ses_bam_aze_slo_ben_tur_swt_vie_heb_ewe_lda_dyu	0.33592408408008	0.792733540272444	0.429950758703637
146	gam_mcd_tsn_bul_owc_heb_sod_rom_aze_azi_zul_mao_fbf_ctl_fre_bsq_afr_anl_ewe_cnt_swe_krd_igb_eng_yor_glc_fin_swt_bem_hun_guj_wly_geo_pol_urd_pan_arw_chh_hau_cze_est_swa_bat_nor_jav_jpn_knd_kor_slo_ben_moo_mol_mly_ger_mlt_tag_mnd_lat_dyu_hin_sid_rus_ita_bos_grk_qcu_svk_alb_spa_lda_aeg_ukr_tig_por_ind_scr_ven_prs_ses_sun_tha_amr_tml_akn_xho_uzb_dut_lit_tur_dgb_vie_amh_bam_cic_tsw	-0.190414915480499	-0.449058616864171	0.654434074708374
147	wly_ita_ven_swe_sod_heb_aeg_krd_tur_azi_fbf_sun_swa_scr_grk_bsq_guj_tig_dgb_cnt_cze_hin_tsn_pan_xho_por_fin_dyu_lda_hun_lat_gam_geo_fre_glc_dut_pol_chh_mlt_eng_est_igb_mao_rom_tag_jpn_knd_kor_ben_slo_ewe_ukr_bat_svk_amh_mly_mnd_rus_bem_nor_sid_ctl_spa_bos_bul_qcu_prs_mcd_urd_bam_owc_afr_amr_ger_ind_alb_ses_mol_swt_jav_tha_hau_tml_tsw_akn_uzb_arw_lit_aze_moo_vie_anl_yor_zul_cic	-0.165875442883189	-0.391023399279399	0.696674317774582
148	wly_mcd_moo_eng_chh_aeg_sid_rom_azi_tur_ses_mao_ewe_guj_ctl_bsq_ita_sod_swa_mnd_fre_scr_xho_krd_tsw_arw_hun_cic_igb_est_mol_gam_geo_spa_ukr_lat_bul_heb_mlt_hin_fin_dgb_jav_pan_sun_jpn_tml_kor_glc_prs_ven_ger_mly_bos_hau_bat_cnt_dut_fbf_cze_amr_afr_por_swe_svk_qcu_lit_grk_ben_bam_tig_rus_amh_alb_ind_urd_akn_nor_zul_tag_tha_owc_knd_tsn_lda_uzb_slo_pol_aze_bem_vie_anl_yor_swt_dyu	-0.321426384153051	-0.760989149229027	0.448588794265614
149	hau_lat_swt_rus_sid_chh_aeg_eng_tur_uzb_zul_bat_lda_svk_por_bsq_grk_tig_dyu_cnt_ben_bul_swa_lit_tsn_arw_est_fbf_dgb_hun_rom_owc_geo_fre_hin_mcd_ger_heb_anl_mol_fin_cic_mly_afr_mao_jpn_knd_kor_prs_spa_tsw_cze_sun_nor_sod_tag_mnd_ctl_yor_ukr_mlt_krd_alb_bos_urd_qcu_ita_glc_dut_igb_gam_slo_amh_pol_ind_pan_xho_scr_akn_jav_tha_amr_tml_ven_ewe_azi_swe_guj_aze_bem_vie_wly_bam_ses_moo	-0.311438057784999	-0.736042568730921	0.463557256703782
150	chh_hin_bam_ctl_gam_amr_tig_ger_uzb_aze_akn_sun_igb_prs_dut_bsq_spa_wly_bem_cnt_ben_ukr_ewe_pol_ses_scr_est_ven_xho_hun_grk_aeg_geo_arw_swe_cze_fre_amh_sod_rus_fin_zul_bat_eng_jav_jpn_tml_kor_ita_bul_tsn_nor_mly_por_anl_tag_mnd_guj_cic_svk_heb_slo_alb_lat_afr_qcu_mol_bos_krd_swa_owc_pan_mlt_lit_ind_urd_yor_mcd_moo_mao_tha_sid_knd_dgb_lda_azi_rom_glc_tur_dyu_vie_hau_tsw_fbf_swt	0.103386864754639	0.243592771436113	0.80808275604931
151	gam_hin_tsn_swe_aeg_mlt_owc_lat_aze_uzb_ewe_jav_yor_ctl_bos_bsq_grk_wly_swa_cnt_krd_eng_xho_scr_moo_alb_hun_tsw_swt_est_nor_anl_geo_mcd_por_slo_ita_hau_heb_pol_fin_ven_mly_rom_sun_jpn_knd_kor_prs_arw_bam_svk_ind_ben_sod_tag_mnd_ger_igb_fre_sid_urd_dut_lit_guj_qcu_pan_cze_spa_dyu_tig_afr_amr_bul_bat_mol_zul_glc_dgb_mao_tha_amh_tml_lda_bem_azi_ukr_rus_tur_cic_vie_chh_akn_ses_fbf	-0.309043895616278	-0.731694335232402	0.466194931975379
152	sid_krd_bem_svk_amh_wly_amr_scr_azi_uzb_swt_mly_zul_mcd_glc_bsq_guj_anl_akn_mnd_hin_mol_lda_ger_ses_ben_fin_tsn_ewe_est_cze_sod_geo_ctl_rom_lit_por_aeg_owc_dut_hun_bam_mao_alb_sun_jpn_tml_kor_arw_prs_xho_nor_ind_lat_hau_bat_cnt_ita_swa_ukr_mlt_bos_bul_urd_swe_qcu_spa_slo_grk_ven_tig_afr_gam_pol_tag_fre_dyu_rus_moo_jav_tha_chh_knd_tsw_yor_aze_eng_pan_tur_cic_vie_heb_igb_dgb_fbf	-0.392230292915937	-0.930619390953357	0.354459938707925
153	heb_nor_tsn_bul_amr_gam_owc_ctl_tur_aze_akn_tag_bam_krd_lit_bsq_spa_tig_fbf_cnt_urd_lat_ses_guj_dyu_rom_est_lda_bem_fin_pan_mlt_geo_ger_mol_scr_alb_sod_amh_dut_hun_tsw_ind_rus_sun_jpn_knd_kor_fre_pol_ewe_eng_mao_afr_anl_bat_mnd_hin_swa_ben_aeg_ita_por_cze_svk_qcu_swe_glc_arw_moo_sid_grk_chh_mcd_jav_slo_xho_ukr_swt_mly_tha_hau_tml_dgb_cic_azi_prs_bos_uzb_zul_vie_wly_igb_yor_ven	-0.197895369530489	-0.467752364179948	0.641055957067883
154	mlt_swe_ven_cze_gam_sod_anl_urd_aze_tur_igb_bat_xho_nor_ben_bsq_alb_chh_swa_mnd_mol_fre_bem_ukr_moo_ita_est_ewe_yor_hun_grk_aeg_geo_eng_prs_spa_krd_hau_tig_guj_fin_cic_jav_bul_mly_jpn_knd_kor_lat_slo_bam_arw_ind_bos_owc_sun_cnt_mcd_fbf_ger_sid_rus_por_ctl_scr_qcu_pan_dut_hin_tsn_amr_rom_amh_lit_mao_svk_zul_afr_dgb_tag_tha_wly_tml_tsw_lda_uzb_pol_glc_azi_swt_vie_heb_dyu_ses_akn	-0.802812033330498	-1.9392856030806	0.0554975310659688
155	sid_lat_bam_rom_hau_chh_owc_guj_uzb_tur_dgb_mly_cic_grk_slo_bsq_ukr_gam_akn_mnd_mcd_swe_ses_bul_swa_ctl_est_tsw_xho_hun_glc_sod_geo_lit_cze_pan_pol_wly_aeg_alb_fin_igb_bat_por_jav_jpn_knd_kor_scr_ben_bem_nor_tag_ita_tig_mao_cnt_afr_tsn_mol_heb_fre_dut_spa_arw_qcu_ger_svk_krd_ewe_amr_bos_mlt_eng_ind_urd_moo_hin_swt_sun_tha_amh_tml_dyu_yor_azi_prs_rus_aze_zul_vie_anl_fbf_ven_lda	0.384954094249068	0.908198369998841	0.366120885974953
156	sod_afr_lda_por_chh_wly_mlt_ita_aze_azi_swa_ind_moo_bul_mol_bsq_pol_sid_bem_cnt_hin_ctl_igb_svk_dgb_lat_fin_fbf_ven_est_prs_amh_geo_swe_bos_alb_urd_amr_gam_ger_hun_dyu_sun_arw_jav_jpn_tml_kor_pan_nor_bam_scr_bat_ukr_tig_tag_mnd_rus_cic_dut_anl_rom_mcd_spa_grk_qcu_eng_krd_glc_akn_hau_fre_aeg_guj_mly_ben_ewe_cze_zul_mao_tha_owc_knd_swt_tsn_tur_lit_slo_uzb_tsw_vie_heb_xho_yor_ses	0.312127232776491	0.736079421984264	0.463534937372618
157	sod_lat_zul_ben_hau_wly_anl_cze_uzb_aze_moo_jav_xho_ukr_mcd_bsq_svk_heb_ven_mnd_ctl_hin_cic_glc_akn_prs_est_yor_lda_hun_scr_aeg_geo_por_pan_ita_eng_tig_mlt_bos_fin_dgb_bat_fre_tag_jpn_knd_kor_bul_pol_igb_slo_mly_krd_gam_sun_cnt_nor_tsw_guj_sid_ger_grk_spa_dut_qcu_mol_alb_arw_ses_amr_lit_amh_swe_mao_rus_fbf_afr_swa_ind_tha_owc_tml_ewe_dyu_tur_rom_urd_azi_bam_vie_chh_bem_swt_tsn	-0.868638950603236	-2.10314235046473	0.0381535930136883
158	sid_rus_xho_por_gam_anl_sod_eng_azi_uzb_ses_mly_ven_afr_dut_bsq_bos_wly_bam_cnt_mcd_hin_ewe_fre_igb_arw_est_dyu_moo_hun_cze_heb_geo_krd_mol_nor_scr_tig_owc_ita_fin_fbf_ind_ger_bat_jpn_tml_kor_pan_lat_swt_alb_mao_slo_amh_tag_mnd_rom_tsn_grk_chh_pol_urd_guj_swe_qcu_ukr_glc_svk_swa_amr_bul_aeg_ctl_jav_spa_akn_lit_tsw_sun_tha_mlt_knd_yor_bem_tur_prs_ben_aze_dgb_vie_hau_zul_lda_cic	-0.175672161491015	-0.414506793862817	0.679457543052145
159	hau_hin_bam_svk_tig_amr_mlt_fre_uzb_tur_fbf_mao_xho_swe_pan_bsq_scr_amh_zul_mnd_glc_rom_yor_ukr_ven_grk_fin_igb_bem_est_mol_aeg_geo_nor_ctl_guj_dut_wly_gam_bul_hun_swa_bat_krd_ind_jpn_tml_kor_lat_urd_tsw_mcd_jav_prs_owc_mly_cnt_bos_ses_pol_chh_eng_ger_rus_spa_qcu_alb_lit_cze_lda_sod_afr_heb_arw_sun_slo_dgb_por_cic_tag_tha_sid_knd_moo_dyu_aze_ben_ita_azi_tsn_vie_anl_ewe_akn_swt	-0.524903829102612	-1.25078720887413	0.214149776495162
160	amh_bul_swt_mcd_amr_gam_anl_prs_uzb_tur_bem_bat_fbf_scr_lit_bsq_ctl_hau_zul_mnd_slo_cze_lda_rom_tsn_mol_fin_ewe_akn_est_guj_sid_geo_krd_spa_ukr_por_aeg_sod_glc_hun_igb_mly_eng_mao_jpn_knd_kor_pan_rus_bam_hin_tag_arw_owc_jav_cnt_dut_moo_nor_chh_afr_lat_alb_pol_qcu_fre_bos_grk_dyu_wly_svk_mlt_swe_ind_urd_ses_ben_yor_sun_tha_heb_tml_cic_ven_aze_ger_ita_azi_xho_vie_tig_tsw_dgb_swa	-0.474352033422096	-1.12765789694541	0.262365345234353
161	tig_cze_cic_por_heb_anl_gam_swe_uzb_tur_fbf_sun_tsw_rus_bul_bsq_pan_aeg_igb_mnd_fre_dut_moo_krd_lda_grk_hun_xho_bam_fin_lit_amh_geo_nor_mol_slo_scr_mlt_amr_mcd_est_yor_mly_glc_tag_jpn_tml_kor_rom_hin_swa_arw_mao_bos_sid_ind_cnt_afr_zul_svk_owc_ctl_ben_spa_pol_qcu_prs_eng_ukr_akn_chh_ita_hau_guj_jav_ger_ven_urd_dyu_bat_tha_wly_knd_ses_dgb_azi_alb_lat_aze_tsn_vie_sod_swt_bem_ewe	-0.479534420645441	-1.13925922835288	0.257520988098445
162	anl_mol_bem_hin_tig_mlt_sod_por_tur_azi_swt_mly_dyu_ben_alb_bsq_pan_hau_tsw_cnt_rus_bos_ven_ukr_zul_cze_hun_swa_dgb_est_ita_aeg_geo_grk_afr_urd_pol_wly_amh_slo_fin_moo_jav_ctl_sun_jpn_tml_kor_prs_dut_igb_lat_tag_guj_heb_bat_mnd_bul_ewe_krd_amr_rom_svk_spa_lit_qcu_nor_arw_fre_cic_gam_eng_chh_mcd_mao_swe_ses_scr_lda_ind_tha_owc_knd_fbf_akn_aze_glc_ger_uzb_tsn_vie_sid_yor_bam_xho	0.0677174193047389	0.159459092446091	0.873652987367542
163	aeg_bos_swa_ctl_tig_sod_anl_spa_azi_tur_lda_tag_bam_pan_eng_bsq_glc_gam_dyu_cnt_hin_svk_xho_nor_fbf_krd_hun_ses_dgb_fin_mcd_chh_geo_grk_rus_swe_arw_mlt_amr_mol_est_cic_mly_ukr_ind_jpn_tml_kor_guj_dut_moo_lit_jav_lat_hau_sun_mnd_fre_bem_prs_amh_ger_afr_slo_por_qcu_rom_ita_urd_tsw_sid_alb_heb_cze_mao_bul_zul_ben_akn_bat_tha_wly_knd_swt_ewe_aze_pol_scr_uzb_igb_vie_owc_tsn_yor_ven	-0.648127681973052	-1.55076470877145	0.124354584278279
164	anl_glc_swt_mol_sid_chh_amr_lat_tur_azi_yor_mao_bem_svk_cze_bsq_swe_gam_bam_mnd_bos_slo_ewe_ger_moo_spa_fin_xho_dgb_est_ukr_hau_geo_ctl_pol_scr_grk_mlt_owc_dut_hun_zul_sun_prs_jav_jpn_knd_kor_eng_krd_ven_rom_ind_lit_amh_bat_cnt_alb_fbf_nor_wly_fre_pan_por_ben_qcu_hin_guj_rus_swa_sod_mcd_heb_arw_tag_bul_ses_ita_lda_mly_tha_tig_tml_tsw_tsn_aze_urd_afr_uzb_igb_vie_aeg_dyu_akn_cic	-1.29079424472772	-3.23236362575764	0.00169904874623589
165	sid_ctl_moo_guj_amh_gam_hau_prs_tur_azi_swt_mao_yor_rus_urd_bsq_mcd_anl_bem_cnt_svk_fre_fbf_krd_xho_pol_est_ses_cic_hun_swe_aeg_geo_afr_nor_glc_rom_chh_tig_por_fin_dgb_jav_scr_mly_jpn_knd_kor_cze_bos_igb_pan_bat_arw_owc_sun_mnd_slo_bam_dut_wly_bul_spa_ger_eng_qcu_mol_alb_ben_ven_mlt_lit_amr_grk_ind_hin_zul_lat_ewe_tag_tha_sod_tml_dyu_lda_aze_ukr_ita_uzb_tsn_vie_heb_swa_tsw_akn	0.207382141990675	0.488401577772589	0.626415068948243
166	sod_swe_xho_eng_heb_owc_hau_spa_tur_uzb_akn_sun_tsw_urd_scr_bsq_mcd_gam_yor_cnt_alb_pan_tsn_fre_swa_dut_est_fbf_zul_hun_guj_tig_geo_bos_afr_ctl_glc_chh_mlt_krd_fin_bam_mly_slo_ind_jpn_knd_kor_svk_por_cic_hin_tag_ben_aeg_jav_mnd_lit_moo_grk_wly_prs_arw_pol_rom_qcu_bul_lat_mol_ven_amh_ukr_anl_nor_bat_rus_ewe_ita_bem_mao_tha_amr_tml_dgb_igb_aze_cze_ger_azi_lda_vie_sid_ses_dyu_swt	-0.0581442377233788	-0.137125409103601	0.891228099078455
167	owc_cze_ven_scr_amh_wly_sod_ben_tur_azi_xho_ind_ses_svk_fre_bsq_por_amr_bam_mnd_swe_mcd_dyu_glc_bem_prs_fin_akn_cic_hun_pol_heb_geo_grk_lit_krd_lat_mlt_chh_arw_est_swt_mao_hin_jav_jpn_tml_kor_nor_bos_ewe_dut_sun_rom_sid_tag_cnt_rus_yor_pan_hau_slo_ukr_afr_ger_qcu_mol_spa_eng_igb_tig_ita_gam_bul_mly_alb_tsw_urd_fbf_bat_tha_anl_knd_swa_lda_uzb_guj_ctl_aze_tsn_vie_aeg_moo_dgb_zul	-0.513041515867545	-1.22069129856226	0.225288884791406
168	amh_mcd_swt_bos_wly_chh_owc_por_aze_azi_ewe_bat_bam_urd_glc_bsq_ita_sid_bem_mnd_ukr_ben_cic_alb_zul_nor_fin_akn_igb_est_cze_hau_geo_prs_afr_spa_ctl_anl_heb_krd_hun_xho_mao_swe_ind_jpn_tml_kor_pan_bul_tsn_lit_sun_mol_mlt_jav_cnt_pol_swa_grk_sod_svk_ger_rom_arw_qcu_slo_lat_eng_tsw_tig_guj_amr_hin_mly_fre_dgb_rus_moo_tag_tha_gam_knd_dyu_yor_tur_dut_scr_uzb_ses_vie_aeg_fbf_ven_lda	-0.196374661515655	-0.46417443486568	0.643607514578284
169	anl_lat_cic_guj_owc_hau_mlt_por_azi_uzb_tsn_mao_fbf_glc_krd_bsq_afr_aeg_dyu_cnt_lit_urd_akn_grk_xho_ctl_est_moo_ven_hun_slo_heb_geo_dut_alb_ger_ukr_chh_sid_arw_fin_yor_mly_rom_sun_jpn_knd_kor_ita_nor_swa_prs_tag_svk_gam_bat_mnd_rus_igb_swe_tig_cze_eng_hin_bul_qcu_ben_pol_mol_zul_amh_pan_wly_fre_ind_bos_lda_spa_dgb_jav_tha_sod_tml_ewe_ses_aze_scr_mcd_tur_swt_vie_amr_tsw_bam_bem	-0.759661951152714	-1.82675132944634	0.0709450467688536
170	hau_ctl_bam_ukr_mlt_sid_aeg_arw_uzb_aze_lda_jav_akn_spa_ger_bsq_glc_chh_tsn_mnd_dut_bos_bem_mcd_moo_urd_est_ewe_zul_hun_ita_owc_geo_alb_bul_pan_ben_heb_sod_lit_fin_cic_mly_rus_mao_jpn_knd_kor_slo_afr_yor_mol_ind_fre_wly_tag_cnt_scr_fbf_eng_gam_nor_pol_lat_hin_qcu_rom_krd_svk_swt_amh_grk_anl_por_sun_prs_swa_swe_ses_bat_tha_amr_tml_dyu_tsw_azi_cze_guj_tur_ven_vie_tig_xho_igb_dgb	-0.796753222024348	-1.9217166579151	0.0577031154858101
171	hau_lat_lda_rom_heb_wly_amh_lit_aze_azi_ses_tag_bem_urd_spa_bsq_dut_chh_dgb_cnt_krd_bos_moo_mol_cic_bul_est_swt_ewe_fin_eng_mlt_geo_prs_pan_mcd_cze_amr_sid_nor_hun_ven_bat_hin_jav_jpn_knd_kor_grk_alb_igb_slo_ind_scr_sod_mao_mnd_svk_akn_fre_tig_ukr_pol_rus_afr_qcu_ben_glc_ctl_dyu_owc_arw_aeg_por_mly_ger_swa_guj_yor_sun_tha_gam_tml_fbf_tsw_uzb_ita_swe_tur_bam_vie_anl_tsn_zul_xho	0.273962840915511	0.64514541120452	0.520421368010473
172	tig_svk_yor_pol_aeg_amr_mlt_prs_uzb_azi_swt_sun_tsn_spa_lit_bsq_por_owc_zul_cnt_ben_krd_xho_mol_ewe_rus_fin_dgb_fbf_est_rom_gam_geo_eng_ger_slo_hin_hau_amh_scr_hun_dyu_mly_mcd_tag_jpn_knd_kor_fre_nor_moo_bos_bat_ctl_anl_ind_mnd_afr_lda_grk_chh_glc_arw_bul_ukr_qcu_guj_cze_alb_akn_sod_pan_sid_swe_jav_ita_bam_lat_igb_mao_tha_heb_tml_cic_swa_tur_urd_dut_aze_ven_vie_wly_tsw_ses_bem	0.41468677777158	0.977712685905156	0.330752921447414
173	mlt_ita_dgb_mcd_gam_tig_amh_por_aze_tur_ven_mao_bem_hin_arw_bsq_spa_wly_igb_mnd_lit_ger_ses_ctl_tsw_mol_hun_akn_tsn_fin_ben_owc_geo_urd_dut_prs_rus_sid_heb_alb_est_zul_ind_pan_jav_jpn_tml_kor_fre_slo_ewe_afr_tag_ukr_anl_mly_cnt_eng_bam_pol_aeg_bul_cze_bos_rom_qcu_svk_lat_krd_swa_chh_scr_hau_grk_bat_guj_xho_swe_yor_sun_tha_sod_knd_dyu_cic_azi_nor_glc_uzb_fbf_vie_amr_swt_lda_moo	0.12663346702856	0.298103772181178	0.766288943648155
174	sod_ger_fbf_grk_aeg_gam_amr_hin_tur_aze_xho_sun_moo_bos_dut_bsq_rom_hau_tsn_cnt_scr_arw_yor_lat_bam_swe_fin_akn_tsw_est_glc_mlt_geo_spa_mol_prs_afr_tig_wly_pol_hun_swa_tag_eng_jav_jpn_knd_kor_urd_svk_ewe_ctl_bat_lit_sid_ind_mnd_bul_zul_ukr_chh_nor_cze_alb_slo_qcu_ben_fre_por_dyu_amh_guj_anl_pan_mao_rus_dgb_mcd_lda_mly_tha_owc_tml_igb_bem_azi_ita_krd_uzb_ses_vie_heb_ven_cic_swt	0.0384914633887188	0.0905632354369841	0.928034414939448
175	sod_scr_ewe_arw_wly_tig_sid_glc_azi_aze_tsn_mao_ven_bos_rom_bsq_urd_owc_igb_mnd_ctl_hin_dgb_pan_bam_rus_est_cic_bem_hun_ukr_heb_geo_afr_swe_ben_slo_chh_anl_bul_fin_swa_sun_mol_mly_jpn_tml_kor_ita_grk_fbf_dut_jav_pol_gam_tag_cnt_cze_lda_alb_aeg_prs_krd_lat_por_qcu_lit_svk_fre_akn_hau_nor_mlt_ger_ind_mcd_ses_eng_tsw_bat_tha_amh_knd_moo_xho_uzb_spa_guj_tur_zul_vie_amr_dyu_yor_swt	-0.224601443333531	-0.531327368988481	0.596458715576726
176	sod_svk_dgb_alb_heb_amr_chh_guj_uzb_azi_akn_mly_swt_rus_bul_bsq_lit_mlt_lda_cnt_grk_pol_moo_bos_fbf_mcd_fin_ven_ewe_est_cze_gam_geo_hin_eng_pan_urd_wly_aeg_ben_hun_bem_mao_scr_ind_jpn_knd_kor_nor_rom_swa_ita_jav_glc_anl_bat_mnd_dut_tsn_slo_tig_lat_prs_por_krd_qcu_ukr_mol_ger_bam_sid_swe_amh_arw_tag_ctl_yor_afr_zul_sun_tha_owc_tml_cic_dyu_tur_fre_spa_aze_ses_vie_hau_igb_xho_tsw	-0.158308336923742	-0.373677392318908	0.709494853434621
177	gam_afr_bem_arw_amr_amh_anl_mol_tur_uzb_ven_mly_igb_ukr_cze_bsq_urd_chh_moo_cnt_spa_ctl_dgb_grk_lda_ben_est_ses_swt_fin_pan_heb_geo_rom_ger_mcd_lat_owc_tig_prs_hun_zul_bat_lit_tag_jpn_tml_kor_rus_pol_ewe_guj_sun_ita_mlt_mao_mnd_krd_xho_bos_aeg_glc_bul_swe_scr_qcu_alb_nor_svk_tsn_hau_slo_sod_eng_jav_por_fbf_dut_dyu_ind_tha_sid_knd_yor_cic_azi_hin_fre_aze_tsw_vie_wly_swa_bam_akn	0.556297392824202	1.31535659448555	0.191623851805924
178	sid_alb_ven_ben_amr_gam_aeg_mcd_aze_azi_swa_mao_tsw_rus_arw_bsq_bos_wly_akn_cnt_ukr_glc_cic_lit_tsn_guj_hun_lda_xho_fin_por_anl_geo_cze_swe_rom_urd_sod_hau_ctl_est_swt_tag_pol_sun_jpn_tml_kor_slo_svk_ses_bul_mly_ger_mlt_ind_mnd_hin_moo_nor_amh_pan_spa_afr_prs_qcu_scr_dut_lat_bam_owc_mol_heb_eng_jav_krd_igb_ita_ewe_bat_tha_chh_knd_dgb_zul_uzb_fre_grk_tur_fbf_vie_tig_dyu_yor_bem	-0.0885328500971942	-0.208715699297688	0.835126641741787
179	amh_guj_bam_urd_chh_gam_sid_spa_aze_tur_ses_sun_dgb_lit_por_bsq_fre_sod_swa_mnd_grk_bul_fbf_rom_dyu_pol_fin_akn_ven_hun_ukr_anl_geo_dut_ctl_slo_afr_hau_tig_pan_est_yor_mly_prs_mao_jpn_knd_kor_swe_ita_xho_rus_tag_bos_amr_bat_cnt_alb_ewe_arw_mlt_krd_mol_svk_cze_qcu_hin_eng_nor_tsw_aeg_lat_owc_ben_jav_mcd_igb_glc_zul_ind_tha_heb_tml_lda_tsn_azi_ger_scr_uzb_bem_vie_wly_swt_cic_moo	0.17655434840328	0.416305305382894	0.678145806637998
180	owc_ger_dgb_fre_hau_amh_tig_ita_azi_uzb_moo_mly_zul_mcd_rus_bsq_prs_sid_tsn_cnt_bos_mol_xho_urd_akn_svk_hun_ven_yor_est_afr_mlt_geo_ctl_grk_rom_eng_gam_sod_nor_fin_ses_sun_pan_mao_jpn_tml_kor_ukr_bul_swt_guj_ind_por_amr_bat_mnd_dut_cic_glc_heb_cze_scr_hin_alb_qcu_ben_slo_krd_swa_chh_arw_anl_swe_jav_lit_lda_pol_dyu_tag_tha_wly_knd_ewe_igb_aze_lat_spa_tur_bem_vie_aeg_tsw_fbf_bam	-0.166370379083393	-0.392955474301259	0.69525166244509
181	chh_ctl_igb_pol_heb_mlt_wly_spa_azi_uzb_lda_ind_dyu_lit_ukr_bsq_alb_gam_swt_cnt_urd_bos_bem_bul_ewe_por_fin_yor_tsn_est_hin_sod_geo_afr_arw_rus_slo_tig_amh_glc_hun_fbf_mly_fre_mao_jpn_knd_kor_nor_grk_swa_eng_tag_cze_anl_sun_mnd_ben_moo_guj_sid_svk_ita_swe_mcd_qcu_rom_lat_prs_bam_owc_mol_aeg_krd_bat_dut_dgb_ger_zul_jav_tha_hau_tml_cic_tsw_tur_scr_pan_aze_akn_vie_amr_xho_ses_ven	0.171416637299394	0.403140096097505	0.68777047845441
182	tig_nor_fbf_hin_sod_amh_chh_afr_uzb_tur_ewe_sun_dgb_guj_mcd_bsq_cze_amr_tsw_mnd_eng_prs_swa_lit_igb_ukr_hun_dyu_tsn_fin_por_wly_geo_bul_ger_bos_fre_mlt_aeg_glc_est_bam_ind_scr_tag_jpn_tml_kor_arw_rus_akn_ita_jav_spa_heb_mao_cnt_swe_xho_pan_owc_ctl_dut_ben_krd_qcu_svk_rom_urd_cic_hau_lat_gam_pol_mly_alb_ven_grk_lda_bat_tha_sid_knd_swt_bem_azi_mol_slo_aze_moo_vie_anl_yor_zul_ses	0.102715687445544	0.242020682238986	0.809297023272685
183	amr_prs_yor_dut_amh_gam_mlt_scr_azi_aze_lda_mly_xho_ukr_krd_bsq_urd_chh_swa_cnt_grk_slo_moo_nor_ewe_afr_fin_akn_dgb_hun_arw_sid_geo_rom_lat_fre_spa_tig_anl_guj_est_igb_sun_bul_tag_jpn_knd_kor_ger_ita_ven_por_jav_pan_hau_bat_mnd_glc_dyu_mol_aeg_pol_alb_cze_eng_qcu_hin_lit_bos_cic_sod_svk_owc_rus_ind_ben_ses_ctl_swt_mao_tha_heb_tml_bem_zul_uzb_swe_mcd_tur_bam_vie_wly_tsn_tsw_fbf	-0.516362596752634	-1.23067725356373	0.221547179770387
184	sid_eng_moo_swe_amr_chh_hau_ita_uzb_aze_cic_tag_lda_afr_slo_bsq_por_owc_tsw_cnt_bul_ger_zul_pol_ses_grk_hun_ven_tsn_est_hin_tig_geo_krd_lat_prs_ukr_amh_mlt_rom_fin_ewe_ind_ben_jav_jpn_knd_kor_nor_lit_fbf_mol_bat_bos_wly_mly_mnd_ctl_bem_guj_anl_dut_alb_arw_spa_qcu_fre_scr_urd_dgb_heb_rus_sod_pan_mao_glc_swt_cze_igb_sun_tha_aeg_tml_xho_yor_tur_mcd_svk_azi_swa_vie_gam_bam_dyu_akn	0.29302435123375	0.690496226684019	0.491601915338476
185	mlt_prs_swt_slo_owc_sid_hau_swe_aze_uzb_dyu_bat_cic_hin_pol_bsq_ben_tig_fbf_mnd_alb_scr_ven_eng_bam_glc_hun_tsn_dgb_est_pan_amh_geo_spa_ctl_urd_lit_sod_aeg_ukr_fin_lda_ind_por_tag_jpn_tml_kor_cze_svk_bem_ita_sun_mcd_anl_jav_cnt_krd_zul_nor_amr_bul_rom_rus_guj_qcu_lat_mol_grk_xho_gam_arw_chh_dut_mao_fre_tsw_bos_ewe_mly_tha_wly_knd_igb_moo_tur_afr_ger_azi_yor_vie_heb_ses_swa_akn	-0.89046601367675	-2.1605321374983	0.0333015337267765
186	gam_grk_dgb_spa_heb_owc_aeg_rus_tur_azi_ses_jav_zul_urd_lat_bsq_ben_mlt_yor_mnd_slo_ctl_dyu_arw_bam_eng_hun_swa_ven_est_ukr_amh_geo_svk_ita_ger_guj_anl_hau_cze_fin_ewe_mly_rom_sun_jpn_knd_kor_dut_swe_igb_prs_mao_pan_wly_bat_cnt_afr_fbf_alb_tig_bos_hin_mol_fre_qcu_mcd_nor_por_tsw_amr_scr_chh_bul_tag_lit_tsn_glc_akn_ind_tha_sid_tml_bem_moo_aze_pol_krd_uzb_xho_vie_sod_cic_swt_lda	-0.39560318695809	-0.938566615851136	0.350384513706111
187	anl_spa_tsw_scr_sid_chh_wly_pan_uzb_azi_akn_sun_swt_arw_mcd_bsq_mol_tig_bam_cnt_ita_fre_zul_guj_tsn_lit_est_swa_igb_fin_cze_amr_geo_urd_dut_bul_rom_gam_heb_pol_hun_bem_jav_rus_bat_jpn_knd_kor_glc_svk_xho_grk_ind_slo_sod_mly_mnd_ger_cic_bos_aeg_alb_por_swe_nor_qcu_afr_lat_ben_ven_mlt_krd_owc_ctl_mao_hin_ewe_ukr_fbf_tag_tha_hau_tml_moo_yor_tur_prs_eng_aze_dgb_vie_amh_ses_lda_dyu	-0.246405919665104	-0.5817987031928	0.562109926928755
188	owc_pol_tsn_bos_gam_mlt_sod_hin_aze_tur_igb_jav_fbf_spa_cze_bsq_lat_hau_ven_cnt_urd_bul_dyu_mcd_bam_pan_fin_swa_moo_hun_prs_heb_geo_eng_dut_slo_ukr_amr_tig_ben_est_swt_bat_krd_mao_jpn_knd_kor_ita_guj_ses_glc_mly_arw_aeg_tag_mnd_ctl_lda_alb_chh_lit_por_swe_svk_qcu_scr_rus_mol_xho_wly_ger_anl_fre_ind_grk_zul_nor_dgb_sun_tha_sid_tml_tsw_ewe_azi_afr_rom_uzb_akn_vie_amh_bem_yor_cic	-0.493042802964127	-1.17435272315083	0.243252126489939
189	amh_dut_tsn_lit_hau_owc_wly_por_tur_azi_bem_bat_zul_ukr_ita_bsq_glc_gam_ses_mnd_krd_ctl_moo_grk_dyu_mcd_est_bam_igb_fin_afr_amr_geo_scr_prs_ben_slo_sod_chh_eng_hun_ewe_ind_bul_mly_jpn_tml_kor_mol_spa_cic_guj_mao_swe_mlt_sun_cnt_pol_akn_urd_tig_hin_arw_pan_cze_qcu_rus_bos_lat_swt_sid_rom_aeg_ger_tag_svk_swa_fre_tsw_jav_tha_anl_knd_ven_lda_uzb_nor_alb_aze_yor_vie_heb_fbf_dgb_xho	0.0700582010851234	0.165198589981139	0.86914623978417
190	amh_pan_swa_spa_tig_aeg_amr_ita_azi_aze_cic_sun_bam_pol_prs_bsq_ben_sid_tsn_cnt_ger_guj_lda_eng_igb_mol_hun_bem_dyu_est_swe_owc_geo_rom_alb_krd_bos_gam_mlt_slo_fin_ewe_ind_urd_jav_jpn_knd_kor_afr_nor_ses_glc_mly_svk_heb_mao_mnd_arw_fbf_mcd_anl_por_lit_ukr_fre_qcu_bul_dut_rus_swt_hau_hin_wly_scr_bat_lat_xho_grk_akn_tag_tha_sod_tml_zul_yor_uzb_cze_ctl_tur_ven_vie_chh_tsw_moo_dgb	-0.141011594510719	-0.332813858215897	0.740023869284076
191	mlt_lat_tsw_lit_aeg_sid_sod_nor_tur_uzb_moo_ind_dyu_fre_ben_bsq_svk_wly_lda_mnd_spa_scr_swa_pan_dgb_grk_fin_cic_yor_est_hin_chh_geo_por_alb_arw_glc_heb_amr_rus_hun_ewe_tag_mol_sun_jpn_knd_kor_bul_ukr_xho_prs_mao_rom_anl_bat_cnt_bos_ses_ger_gam_ita_slo_pol_eng_qcu_krd_swe_dut_tsn_owc_ctl_amh_mcd_jav_cze_ven_guj_igb_mly_tha_tig_tml_zul_swt_azi_urd_afr_aze_fbf_vie_hau_bam_bem_akn	-0.541088319570608	-1.2882709996937	0.200847618484317
192	anl_afr_xho_spa_mlt_sid_hau_lit_azi_uzb_bam_mao_fbf_pol_alb_bsq_ita_owc_zul_mnd_lat_mcd_ven_ukr_dgb_eng_est_bem_ses_fin_swe_sod_geo_cze_grk_fre_hin_chh_amh_ben_hun_swa_ind_prs_tag_jpn_knd_kor_scr_bul_lda_ctl_bat_svk_gam_mly_cnt_ger_ewe_krd_wly_arw_rus_pan_mol_qcu_urd_por_glc_swt_heb_dut_amr_guj_sun_slo_akn_rom_moo_jav_tha_aeg_tml_igb_tsn_aze_bos_nor_tur_yor_vie_tig_cic_tsw_dyu	0.194120682970468	0.456854727301244	0.648840773158147
193	owc_cze_fbf_afr_anl_mlt_amr_hin_uzb_tur_dyu_mly_dgb_bos_prs_bsq_dut_heb_ses_cnt_ben_swe_lda_por_ven_eng_hun_igb_moo_fin_rus_aeg_geo_krd_rom_guj_svk_sid_hau_pan_est_swt_sun_lit_mao_jpn_knd_kor_glc_alb_zul_ita_tag_lat_gam_ind_mnd_ctl_swa_nor_chh_ukr_grk_ger_mol_qcu_scr_arw_slo_akn_wly_mcd_tig_spa_bat_urd_bam_pol_yor_jav_tha_amh_tml_bem_tsn_aze_bul_fre_azi_ewe_vie_sod_tsw_xho_cic	-0.44114763661216	-1.04885520522631	0.296962850740567
194	aeg_nor_swa_glc_chh_owc_sid_ukr_aze_azi_bem_sun_tsn_por_pol_bsq_grk_anl_zul_mnd_arw_scr_cic_afr_swt_svk_fin_tsw_ven_hun_ger_mlt_geo_urd_rom_ita_spa_heb_amr_ben_est_yor_mao_dut_tag_jpn_tml_kor_alb_swe_akn_krd_mly_bul_wly_bat_cnt_bos_dyu_hin_hau_lat_guj_cze_rus_qcu_mcd_fre_lit_xho_sod_eng_tig_mol_jav_pan_lda_slo_igb_ind_tha_gam_knd_fbf_bam_uzb_prs_ctl_tur_ewe_vie_amh_dgb_ses_moo	-0.467015046313281	-1.1103086245987	0.26972860646747
195	amr_pol_dgb_hin_wly_aeg_hau_grk_uzb_aze_fbf_jav_ewe_pan_ger_bsq_ukr_owc_tsn_cnt_bos_eng_akn_lat_igb_nor_fin_dyu_swa_hun_svk_anl_geo_ctl_mol_bul_afr_tig_mlt_guj_est_yor_mao_por_mly_jpn_tml_kor_ita_cze_ses_krd_ind_swe_amh_sun_mnd_rom_xho_urd_heb_glc_arw_spa_dut_qcu_lit_alb_scr_moo_gam_mcd_sod_slo_bat_fre_bam_rus_bem_tag_tha_sid_knd_lda_cic_tur_prs_ben_azi_tsw_vie_chh_zul_swt_ven	-0.377406579337282	-0.894266671357706	0.373487743066079
196	hau_lat_swt_slo_chh_mlt_gam_scr_uzb_tur_ewe_ind_yor_nor_svk_bsq_guj_owc_tsw_mnd_por_ger_akn_ben_cic_bul_hun_dgb_ses_est_pol_tig_geo_pan_bos_rom_grk_heb_sod_dut_fin_zul_bat_ctl_mao_jpn_knd_kor_hin_alb_swa_fre_sun_spa_amr_tag_cnt_ukr_lda_swe_wly_lit_afr_mcd_mol_qcu_eng_ita_krd_fbf_anl_glc_sid_prs_mly_urd_bam_cze_bem_jav_tha_amh_tml_tsn_xho_azi_arw_rus_aze_dyu_vie_aeg_moo_igb_ven	-0.30345630080591	-0.718375633939358	0.474326633527657
197	chh_ctl_ewe_por_tig_anl_owc_hin_aze_uzb_bam_ind_swt_nor_slo_bsq_mol_sod_lda_mnd_spa_pol_dyu_grk_yor_lit_est_moo_dgb_fin_rus_hau_geo_urd_ita_dut_mcd_sid_heb_prs_hun_tsw_mly_cze_jav_jpn_knd_kor_krd_ukr_cic_eng_bat_glc_gam_sun_cnt_afr_swa_arw_wly_ben_bos_alb_lat_qcu_ger_fre_scr_ven_mlt_svk_aeg_swe_tag_bul_bem_guj_fbf_mao_tha_amr_tml_tsn_akn_azi_pan_rom_tur_ses_vie_amh_igb_zul_xho	-0.0405404000643856	-0.0954496656477916	0.92416303837124
198	sid_lit_xho_ctl_aeg_amr_chh_swe_azi_uzb_cic_bat_swt_arw_prs_bsq_fre_hau_bam_mnd_scr_por_dgb_rus_yor_ger_est_bem_moo_hun_bos_mlt_geo_svk_dut_grk_bul_amh_owc_guj_fin_igb_mao_lat_sun_jpn_tml_kor_ukr_mol_zul_alb_jav_slo_heb_tag_cnt_spa_dyu_hin_sod_ben_rom_pan_ita_qcu_krd_afr_urd_lda_tig_glc_anl_eng_mly_mcd_swa_cze_ses_ind_tha_gam_knd_tsw_tsn_tur_pol_nor_aze_ewe_vie_wly_ven_fbf_akn	0.597769123310771	1.41182039856376	0.161340026332998
199	mlt_afr_lda_eng_owc_sid_heb_arw_tur_aze_igb_sun_yor_alb_nor_bsq_bul_tig_bam_cnt_grk_pol_akn_mol_moo_scr_fin_swt_zul_hun_mcd_sod_geo_fre_spa_rom_cze_aeg_anl_dut_est_tsn_mly_swe_ind_jpn_tml_kor_ukr_lit_dgb_svk_bat_ita_hau_jav_mnd_hin_swa_glc_amr_guj_por_rus_lat_qcu_bos_ger_pan_ewe_chh_slo_wly_krd_mao_ctl_xho_urd_ses_tag_tha_gam_knd_tsw_ven_azi_prs_ben_uzb_dyu_vie_amh_cic_bem_fbf	-0.713014326243231	-1.70998378317722	0.0906033246702692
200	wly_rus_dyu_ben_hau_owc_sid_mcd_aze_uzb_ses_sun_fbf_cze_lit_bsq_rom_gam_lda_cnt_afr_pan_zul_spa_cic_guj_fin_ven_dgb_hun_scr_amr_geo_ctl_hin_alb_ger_tig_sod_grk_est_xho_bat_por_mly_jpn_knd_kor_arw_bul_swa_glc_ind_krd_aeg_mao_mnd_ita_yor_nor_mlt_bos_eng_dut_prs_qcu_swe_lat_fre_ewe_chh_slo_heb_ukr_tag_svk_moo_urd_bem_jav_tha_anl_tml_swt_igb_azi_pol_mol_tur_bam_vie_amh_tsw_tsn_akn	0.188240655727429	0.442815795278685	0.658927249988653
201	amh_urd_akn_guj_hau_wly_tig_hin_tur_aze_xho_bat_cic_fre_cze_bsq_mcd_aeg_dgb_cnt_ita_eng_zul_nor_ewe_spa_est_swa_lda_fin_prs_heb_geo_scr_lat_ben_por_amr_mlt_swe_hun_yor_jav_mol_sun_jpn_tml_kor_pan_svk_tsw_krd_ind_ger_sod_mly_mnd_ctl_swt_bos_chh_alb_grk_rus_rom_qcu_dut_arw_lit_ses_gam_glc_sid_pol_mao_afr_ven_slo_bem_tag_tha_owc_knd_dyu_fbf_uzb_ukr_bul_azi_bam_vie_anl_igb_moo_tsn	-1.08839670790045	-2.66977720150471	0.00895804302654433
202	chh_por_bem_lat_owc_mlt_amr_mcd_azi_aze_lda_tag_cic_cze_nor_bsq_ita_anl_fbf_cnt_guj_urd_xho_ctl_ven_grk_est_ses_dgb_fin_glc_gam_geo_ben_bul_rus_bos_wly_amh_ger_hun_tsw_jav_mol_ind_jpn_tml_kor_prs_svk_swa_rom_sun_swe_hau_mly_mnd_spa_moo_scr_sod_eng_krd_fre_lit_qcu_pol_slo_dut_tsn_sid_ukr_aeg_alb_bat_afr_yor_pan_akn_mao_tha_heb_knd_igb_dyu_uzb_hin_arw_tur_swt_vie_tig_bam_zul_ewe	-0.0883486829676644	-0.207967183591783	0.835709346922209
203	heb_fre_lda_guj_gam_mlt_chh_dut_uzb_aze_dgb_mao_ewe_glc_ctl_bsq_bos_tig_swa_mnd_ukr_grk_ven_ben_fbf_svk_fin_yor_tsn_est_lit_sod_geo_rom_lat_por_cze_aeg_sid_nor_hun_zul_ind_prs_bat_jpn_knd_kor_afr_hin_igb_urd_tag_mol_hau_sun_cnt_ita_xho_scr_amr_rus_alb_swe_arw_qcu_slo_pol_ger_tsw_amh_spa_wly_mcd_mly_eng_dyu_krd_bam_jav_tha_owc_tml_moo_bem_azi_bul_pan_tur_cic_vie_anl_ses_swt_akn	-0.290600272634981	-0.687796331672864	0.493292931075334
204	owc_scr_cic_bul_heb_sod_chh_fre_azi_uzb_dyu_mly_ewe_hin_lit_bsq_lat_hau_akn_mnd_cze_prs_zul_mcd_swt_krd_fin_xho_yor_est_ctl_anl_geo_eng_spa_ukr_rom_mlt_wly_pan_hun_tsw_ind_dut_tag_jpn_tml_kor_rus_afr_dgb_por_bat_svk_gam_mao_cnt_ben_igb_swe_amr_glc_pol_nor_grk_qcu_slo_alb_mol_lda_aeg_urd_tig_bos_jav_arw_tsn_ita_bam_sun_tha_amh_knd_ses_moo_tur_guj_ger_aze_ven_vie_sid_fbf_swa_bem	0.0312548412363933	0.0737105428889512	0.941399018777443
205	sid_mol_swa_arw_gam_amr_wly_por_tur_azi_cic_mao_yor_cze_dut_bsq_prs_chh_akn_cnt_guj_bul_moo_urd_bam_ger_hun_ven_lda_fin_eng_hau_geo_ben_spa_ita_rus_anl_mlt_alb_est_zul_mly_afr_tag_jpn_knd_kor_krd_hin_fbf_pan_sun_slo_tig_ind_mnd_rom_swt_grk_owc_fre_ctl_swe_svk_qcu_mcd_pol_scr_dyu_amh_lat_sod_glc_bat_lit_ewe_bos_dgb_jav_tha_heb_tml_bem_tsn_aze_nor_ukr_uzb_igb_vie_aeg_tsw_xho_ses	-0.705133303774233	-1.69297806630554	0.0938070675763809
206	hau_svk_xho_glc_wly_anl_sod_ita_uzb_azi_bem_bat_ses_rus_bos_bsq_swe_amr_ewe_cnt_ben_por_cic_alb_zul_ger_est_moo_igb_fin_rom_owc_geo_ukr_grk_slo_cze_mlt_amh_fre_hun_fbf_tag_scr_mly_jpn_knd_kor_lat_lit_dyu_prs_mao_guj_sid_ind_mnd_eng_bam_arw_chh_ctl_afr_pol_bul_qcu_pan_nor_krd_swa_aeg_mcd_gam_spa_jav_urd_tsn_hin_swt_sun_tha_heb_tml_yor_ven_aze_mol_dut_tur_dgb_vie_tig_akn_tsw_lda	-0.31631094907312	-0.748544325142963	0.456020843630291
207	amh_rus_ses_hin_anl_chh_owc_eng_tur_uzb_yor_mao_swt_arw_afr_bsq_por_aeg_fbf_cnt_glc_nor_swa_alb_tsw_ctl_hun_ven_ewe_fin_spa_amr_geo_dut_prs_lit_swe_gam_sod_svk_est_bem_ind_mol_tag_jpn_knd_kor_ger_grk_igb_guj_bat_mcd_wly_jav_mnd_scr_akn_krd_heb_ukr_bos_bul_ben_qcu_rom_cze_urd_tsn_hau_pol_mlt_fre_mly_pan_cic_slo_moo_sun_tha_tig_tml_xho_bam_aze_lat_ita_azi_lda_vie_sid_dgb_dyu_zul	0.245163668387451	0.577093542786809	0.56527065151151
208	gam_svk_lda_eng_heb_chh_sid_glc_tur_uzb_ses_sun_yor_nor_ger_bsq_urd_sod_bem_cnt_fre_ukr_tsn_bos_xho_mol_fin_dyu_swt_est_hin_wly_geo_ctl_slo_afr_pol_mlt_amr_swe_hun_ven_jav_dut_mao_jpn_knd_kor_rom_arw_fbf_mcd_mly_ben_anl_tag_mnd_por_ewe_ita_aeg_prs_scr_alb_cze_qcu_lat_lit_pan_moo_owc_krd_tig_rus_bat_bul_cic_guj_bam_ind_tha_hau_tml_dgb_swa_aze_spa_grk_azi_tsw_vie_amh_igb_zul_akn	0.490109337744266	1.15669236855085	0.250360607614987
209	owc_rom_akn_afr_sod_chh_heb_bul_uzb_azi_ewe_mao_bem_prs_urd_bsq_swe_wly_xho_mnd_por_eng_tsw_ben_fbf_glc_hun_dyu_yor_fin_scr_gam_geo_mol_ger_fre_dut_hau_tig_guj_est_ven_ind_rus_bat_jpn_knd_kor_slo_pan_cic_arw_sun_krd_mlt_jav_cnt_lit_ses_pol_amh_svk_lat_alb_nor_qcu_ukr_cze_ctl_tsn_sid_grk_aeg_mcd_tag_ita_swa_spa_swt_mly_tha_anl_tml_dgb_lda_tur_hin_bos_aze_moo_vie_amr_igb_zul_bam	-0.303953813526232	-0.718783457846238	0.474076467857327
210	anl_pan_bam_scr_sod_amh_wly_por_tur_azi_lda_mao_akn_urd_ukr_bsq_lit_mlt_swt_cnt_mol_swe_ven_afr_moo_alb_hun_cic_tsn_fin_rom_chh_geo_hin_guj_spa_rus_tig_sid_ben_est_bem_jav_nor_bat_jpn_knd_kor_grk_svk_swa_ger_mly_pol_aeg_sun_mnd_glc_dyu_bul_gam_lat_arw_ctl_bos_qcu_slo_ita_krd_igb_amr_prs_hau_cze_tag_mcd_yor_dut_zul_ind_tha_owc_tml_tsw_fbf_uzb_eng_fre_aze_dgb_vie_heb_ewe_ses_xho	0.178628252916929	0.420529747361744	0.675068630318789
211	wly_svk_lda_mcd_anl_hau_aeg_eng_uzb_aze_bem_mly_tsn_ger_scr_bsq_hin_mlt_tsw_cnt_urd_ukr_zul_bos_ewe_cze_est_akn_ven_hun_alb_chh_geo_pan_bul_ctl_nor_amr_sid_swe_fin_xho_sun_krd_mao_jpn_tml_kor_fre_ben_moo_slo_tag_grk_owc_jav_mnd_arw_dyu_prs_sod_dut_spa_lit_por_qcu_rom_lat_mol_dgb_amh_rus_tig_guj_ind_ita_yor_pol_cic_bat_tha_heb_knd_bam_fbf_tur_afr_glc_azi_igb_vie_gam_swt_swa_ses	-0.280628609675602	-0.663982071673692	0.508344594167667
212	chh_rom_ven_cze_mlt_tig_amr_pol_tur_uzb_bem_ind_bam_hin_ger_bsq_rus_gam_ses_mnd_ben_lat_tsn_ita_moo_prs_hun_fbf_xho_est_dut_hau_geo_scr_urd_mol_nor_anl_heb_eng_fin_yor_jav_ctl_tag_jpn_tml_kor_ukr_lit_zul_krd_bat_por_sid_sun_cnt_glc_lda_mcd_sod_slo_alb_guj_bos_qcu_svk_spa_grk_akn_wly_bul_amh_fre_mly_pan_ewe_arw_tsw_mao_tha_aeg_knd_dgb_cic_aze_afr_swe_azi_dyu_vie_owc_swt_swa_igb	-0.839143717196665	-2.02459842452973	0.0457763319643639
213	anl_ukr_dgb_mol_heb_sod_tig_slo_aze_azi_zul_sun_swt_ita_rom_bsq_ctl_aeg_dyu_mnd_scr_dut_lda_eng_yor_fre_est_fbf_ven_hun_lat_sid_geo_svk_glc_alb_krd_amr_amh_lit_fin_xho_tag_hin_ind_jpn_tml_kor_swe_pan_tsn_ger_bat_afr_mlt_mao_cnt_arw_cic_nor_wly_bos_mcd_ben_rus_qcu_bul_spa_grk_ewe_hau_cze_owc_por_mly_urd_bem_prs_akn_jav_tha_gam_knd_igb_swa_tur_pol_guj_uzb_tsw_vie_chh_moo_bam_ses	-0.297271457439366	-0.702764306695316	0.483958077260995
214	tig_krd_bam_por_chh_wly_aeg_ctl_uzb_aze_akn_mly_tsn_cze_rus_bsq_ben_heb_xho_mnd_ita_mol_tsw_bul_lda_urd_est_dyu_ven_fin_fre_anl_geo_arw_mcd_pan_ger_owc_amr_lit_hun_fbf_sun_guj_mao_jpn_tml_kor_swe_rom_zul_alb_ind_hin_gam_tag_cnt_pol_igb_lat_sod_nor_dut_prs_bos_qcu_svk_glc_afr_bem_mlt_slo_sid_ukr_jav_grk_cic_scr_yor_bat_tha_amh_knd_ewe_swa_azi_spa_eng_tur_dgb_vie_hau_ses_moo_swt	-0.649883240395926	-1.55296554482366	0.123827945608479
215	chh_por_zul_ukr_hau_sid_aeg_scr_uzb_azi_dyu_bat_swt_lat_afr_bsq_ctl_sod_lda_mnd_dut_svk_xho_alb_fbf_prs_hun_bam_dgb_est_krd_owc_geo_slo_lit_fre_swe_anl_gam_bos_fin_tsw_mly_eng_mao_jpn_tml_kor_bul_arw_bem_ger_ind_spa_tig_jav_cnt_cze_tsn_mol_amr_hin_ben_mcd_rom_qcu_urd_glc_guj_igb_mlt_pan_wly_grk_sun_ita_cic_pol_ewe_tag_tha_heb_knd_ven_ses_aze_rus_nor_tur_akn_vie_amh_swa_yor_moo	-0.72889476959048	-1.75064871825578	0.0833040660692519
216	sod_mol_zul_ita_hau_sid_aeg_glc_azi_uzb_xho_sun_yor_bos_rom_bsq_prs_anl_tsn_cnt_bul_eng_dyu_lit_cic_ukr_est_fbf_swt_fin_pan_amh_geo_guj_krd_ctl_mcd_mlt_amr_hin_hun_ven_jav_slo_ind_jpn_knd_kor_dut_arw_tsw_swe_bat_cze_heb_mly_mnd_urd_igb_rus_wly_lat_por_pol_afr_qcu_fre_nor_ben_moo_tig_ger_owc_alb_tag_svk_dgb_scr_ses_mao_tha_chh_tml_swa_akn_aze_spa_grk_tur_ewe_vie_gam_lda_bam_bem	-0.32261373831477	-0.762768184114852	0.447532092121676
217	amr_urd_ewe_ita_hau_heb_anl_bos_azi_uzb_swt_ind_moo_swe_mcd_bsq_lit_tig_lda_mnd_fre_guj_yor_lat_akn_spa_fin_bem_bam_est_pol_wly_geo_rom_por_arw_grk_sid_mlt_nor_hun_dyu_sun_ben_jav_jpn_knd_kor_scr_ger_swa_rus_mly_mol_sod_bat_cnt_afr_dgb_ctl_amh_ukr_alb_eng_krd_qcu_prs_dut_cze_cic_owc_hin_chh_glc_tag_pan_igb_bul_xho_mao_tha_aeg_tml_zul_tsw_tur_slo_svk_aze_tsn_vie_gam_fbf_ses_ven	-0.452974150777693	-1.07491006233539	0.285195882837369
218	owc_lat_fbf_fre_heb_hau_gam_scr_aze_tur_moo_mly_dgb_rus_ctl_bsq_mol_sid_tsn_cnt_alb_glc_bem_bos_xho_afr_fin_akn_ven_est_rom_mlt_geo_ger_bul_slo_hin_chh_anl_nor_hun_cic_mao_pan_bat_jpn_tml_kor_ita_ukr_lda_mcd_ind_grk_sod_tag_mnd_swe_bam_arw_amh_svk_prs_spa_cze_qcu_urd_eng_dut_swt_amr_ben_wly_lit_sun_guj_yor_krd_ewe_jav_tha_aeg_knd_igb_dyu_azi_por_pol_uzb_ses_vie_tig_swa_zul_tsw	0.0685233275908054	0.161192064384296	0.87229178326682
219	mlt_grk_yor_scr_wly_hau_tig_glc_azi_tur_dgb_jav_cic_ben_ger_bsq_lat_amh_bem_cnt_afr_cze_akn_urd_igb_eng_hun_zul_xho_est_hin_sod_geo_slo_ita_ctl_ukr_anl_sid_lit_fin_ewe_ind_svk_tag_jpn_knd_kor_prs_krd_tsn_swe_mao_guj_heb_bat_mnd_alb_swa_rus_gam_mol_nor_dut_bos_qcu_spa_rom_pan_dyu_owc_bul_chh_por_mly_mcd_swt_arw_lda_sun_tha_aeg_tml_ses_ven_aze_fre_pol_uzb_fbf_vie_amr_tsw_moo_bam	-0.535724546517124	-1.27578769712867	0.20520789387556
220	heb_urd_moo_slo_wly_amr_gam_glc_aze_azi_lda_mao_tsn_bul_dut_bsq_hin_tig_bam_cnt_grk_svk_cic_rus_ewe_spa_hun_swt_bem_est_mcd_anl_geo_ita_alb_por_pol_owc_amh_nor_fin_dyu_jav_ben_tag_jpn_tml_kor_fre_scr_tsw_lat_sun_guj_sod_bat_mnd_bos_yor_eng_mlt_ger_afr_pan_mol_qcu_lit_krd_arw_zul_chh_cze_aeg_rom_ind_prs_dgb_ctl_swa_mly_tha_sid_knd_fbf_igb_uzb_ukr_swe_tur_akn_vie_hau_ses_xho_ven	-0.707047474084853	-1.69989053569103	0.0924938455019588
221	owc_lit_tsn_mol_tig_chh_mlt_bul_azi_tur_ses_sun_ewe_spa_ukr_bsq_por_aeg_ven_cnt_lat_ger_yor_grk_swt_ben_hun_igb_xho_est_slo_sod_geo_scr_dut_krd_glc_anl_wly_eng_fin_dgb_mao_rom_jav_jpn_tml_kor_mcd_hin_dyu_pol_tag_bos_heb_bat_mnd_pan_bem_afr_hau_guj_urd_fre_ita_qcu_cze_prs_ctl_moo_sid_rus_amh_alb_ind_svk_zul_swe_akn_mly_tha_amr_knd_swa_cic_aze_arw_nor_uzb_fbf_vie_gam_lda_bam_tsw	-0.544865826138098	-1.2978375495264	0.197552909628805
222	owc_afr_yor_fre_wly_gam_heb_urd_azi_uzb_tsn_tag_xho_hin_cze_bsq_dut_chh_swt_mnd_spa_slo_tsw_grk_bam_pol_fin_lda_cic_est_ukr_hau_geo_rom_guj_glc_pan_sid_anl_swe_hun_ses_mao_eng_jav_jpn_tml_kor_arw_ctl_dyu_ben_mly_ita_amh_ind_cnt_prs_dgb_lit_sod_ger_bul_bos_krd_qcu_svk_mol_mcd_moo_tig_lat_amr_rus_bat_por_akn_scr_bem_sun_tha_mlt_knd_ven_fbf_aze_alb_nor_tur_swa_vie_aeg_ewe_zul_igb	-0.164868284459255	-0.389046278227849	0.698131265279419
223	wly_afr_lda_rom_mlt_amh_gam_cze_uzb_tur_tsn_sun_ewe_bul_pan_bsq_alb_owc_cic_mnd_por_lat_tsw_swe_dyu_ben_fin_fbf_ven_est_scr_sod_geo_fre_grk_glc_slo_sid_amr_svk_hun_igb_bat_guj_tag_jpn_tml_kor_ctl_urd_swa_arw_mao_pol_chh_mly_cnt_spa_akn_prs_anl_dut_mcd_lit_mol_qcu_ger_rus_ita_ses_tig_ukr_heb_bos_jav_krd_swt_hin_bam_ind_tha_aeg_knd_bem_moo_aze_nor_eng_azi_dgb_vie_hau_zul_yor_xho	-0.134574003941088	-0.317531067397733	0.751552487627195
224	gam_prs_akn_lit_wly_owc_amr_nor_uzb_aze_ven_bat_swa_bul_pan_bsq_hin_amh_cic_mnd_ger_mol_tsn_por_bem_urd_hun_xho_dyu_fin_ctl_chh_geo_ukr_grk_rus_glc_tig_hau_cze_est_bam_sun_guj_mao_jpn_tml_kor_dut_eng_lda_lat_mly_scr_heb_jav_cnt_ita_yor_fre_sod_krd_swe_slo_pol_qcu_spa_ben_mcd_tsw_aeg_afr_mlt_rom_tag_bos_moo_alb_ewe_ind_tha_sid_knd_ses_igb_azi_arw_svk_tur_zul_vie_anl_fbf_dgb_swt	0.108915151632155	0.256570243137775	0.798077277414433
225	aeg_prs_zul_eng_gam_sod_anl_pan_tur_azi_yor_jav_tsn_lit_afr_bsq_scr_wly_lda_mnd_guj_rus_ewe_rom_ses_ukr_est_akn_ven_fin_fre_mlt_geo_lat_pol_ita_grk_sid_owc_ben_hun_swa_tag_bul_bat_jpn_knd_kor_svk_arw_cic_spa_sun_ctl_heb_mao_cnt_nor_bem_ger_amh_dut_glc_alb_hin_qcu_bos_krd_swe_igb_hau_cze_chh_mol_ind_slo_dyu_por_bam_mly_tha_amr_tml_fbf_swt_uzb_urd_mcd_aze_xho_vie_tig_tsw_dgb_moo	-0.729063400485824	-1.7476057816429	0.083832974845824
226	chh_afr_ewe_urd_amr_amh_tig_cze_aze_uzb_swt_ind_ven_svk_mol_bsq_swe_sod_fbf_mnd_ita_slo_bam_por_tsn_alb_fin_ses_cic_hun_arw_anl_geo_mcd_ben_prs_rus_aeg_sid_scr_est_lda_jav_nor_tag_jpn_tml_kor_fre_lit_dyu_hin_bat_rom_hau_sun_cnt_bul_swa_grk_owc_pol_dut_krd_glc_qcu_bos_eng_ukr_dgb_wly_spa_gam_ger_mly_ctl_yor_guj_akn_mao_tha_heb_knd_tsw_bem_azi_pan_lat_tur_xho_vie_mlt_moo_igb_zul	-0.43026471577612	-1.0230606507771	0.308933021788036
227	chh_ctl_ses_nor_sid_aeg_wly_por_aze_uzb_bam_sun_igb_mcd_bos_bsq_ben_gam_dyu_cnt_spa_guj_ven_pan_yor_pol_fin_zul_fbf_hun_urd_sod_geo_lit_arw_swe_svk_anl_amh_ger_est_swt_mao_bul_tag_jpn_knd_kor_rus_scr_xho_cze_bat_krd_heb_jav_mnd_mol_tsn_hin_hau_ita_prs_fre_grk_qcu_eng_rom_slo_ewe_tig_alb_amr_glc_ind_lat_tsw_dut_lda_mly_tha_mlt_tml_swa_dgb_azi_afr_ukr_tur_akn_vie_owc_moo_bem_cic	-0.135492734317954	-0.319599130914237	0.749989071071582
228	wly_mol_dgb_por_sid_amh_gam_ukr_tur_azi_dyu_mao_zul_rom_alb_bsq_ita_sod_swa_cnt_glc_grk_tsw_swe_moo_scr_hun_lda_tsn_est_fre_tig_geo_spa_lat_bos_bul_chh_hau_urd_fin_swt_ind_cze_bat_jpn_tml_kor_hin_nor_cic_guj_sun_arw_heb_tag_mnd_mcd_ven_svk_mlt_eng_ctl_pan_lit_qcu_ben_dut_rus_bem_owc_krd_anl_prs_jav_afr_fbf_pol_akn_mly_tha_aeg_knd_yor_igb_uzb_ger_slo_aze_ewe_vie_amr_ses_bam_xho	-0.502423517295462	-1.19460793577115	0.235278054755521
229	hau_svk_xho_arw_mlt_anl_aeg_krd_uzb_tur_dgb_mao_tsn_por_ita_bsq_mol_owc_ven_cnt_guj_cze_dyu_urd_fbf_lat_est_bam_ses_fin_ctl_wly_geo_afr_hin_lit_mcd_tig_gam_swe_hun_yor_jav_glc_tag_jpn_knd_kor_rom_alb_swa_scr_ind_ben_sid_mly_mnd_ukr_ewe_bul_chh_fre_slo_rus_bos_qcu_dut_grk_spa_swt_heb_nor_sod_pan_sun_ger_zul_pol_cic_bat_tha_amh_tml_igb_lda_aze_prs_eng_azi_tsw_vie_amr_bem_moo_akn	-0.109459029785277	-0.258122133747791	0.796883005539016
230	tig_swe_zul_ger_aeg_owc_sid_mcd_azi_uzb_moo_ind_ses_fre_bos_bsq_lit_amh_dgb_cnt_nor_glc_swt_afr_akn_rom_fin_yor_bam_hun_bul_amr_geo_urd_mol_spa_ita_hau_heb_ben_est_bem_tag_pol_sun_jpn_tml_kor_scr_dut_ven_prs_bat_alb_wly_mly_mnd_arw_tsw_guj_mlt_hin_slo_eng_svk_qcu_cze_lat_pan_ewe_gam_krd_sod_rus_jav_ukr_cic_por_tsn_mao_tha_chh_knd_dyu_igb_aze_ctl_grk_tur_lda_vie_anl_xho_swa_fbf	-0.399967779150908	-0.949172850559254	0.344992762782837
231	sid_svk_bam_slo_hau_anl_sod_lit_tur_uzb_akn_ind_swa_grk_ben_bsq_rom_mlt_yor_mnd_prs_nor_dyu_swe_ven_scr_fin_tsw_lda_hun_spa_heb_geo_hin_rus_pol_ctl_chh_wly_arw_est_moo_jav_afr_mly_jpn_tml_kor_urd_lat_tsn_guj_tag_glc_tig_sun_cnt_eng_dgb_ger_aeg_por_mol_ukr_bos_qcu_alb_mcd_ita_cic_owc_krd_amr_fre_bat_bul_ses_pan_zul_mao_tha_amh_knd_swt_bem_aze_dut_cze_azi_fbf_vie_gam_igb_ewe_xho	-0.159045150795181	-0.375275484793046	0.708310124160889
232	anl_dut_igb_afr_owc_wly_sid_swe_aze_azi_tsw_ind_dyu_cze_ger_bsq_lat_sod_ven_cnt_rus_fre_bem_rom_akn_spa_fin_lda_dgb_hun_scr_tig_geo_ita_alb_urd_arw_mlt_hau_pan_est_swt_bat_grk_sun_jpn_tml_kor_ctl_krd_moo_eng_mao_prs_amr_mly_mnd_guj_tsn_bul_amh_lit_nor_por_mol_qcu_hin_glc_bos_ses_heb_svk_chh_ukr_tag_slo_swa_ben_yor_jav_tha_aeg_knd_fbf_zul_tur_pol_mcd_uzb_cic_vie_gam_bam_ewe_xho	-0.448836493378939	-1.06530008688918	0.289498131246055
233	anl_grk_ven_ctl_chh_mlt_sod_mol_azi_aze_lda_bat_dyu_hin_glc_bsq_bos_amh_ewe_mnd_scr_fre_bam_bul_cic_nor_hun_swt_tsw_fin_cze_owc_geo_pol_dut_urd_swe_wly_heb_krd_est_ses_ind_slo_jav_jpn_tml_kor_guj_svk_zul_por_mly_prs_hau_mao_cnt_ukr_yor_eng_gam_afr_ita_spa_rom_qcu_lat_ger_lit_swa_amr_rus_aeg_ben_tag_pan_tsn_arw_fbf_sun_tha_sid_knd_xho_moo_uzb_alb_mcd_tur_igb_vie_tig_bem_akn_dgb	-0.208271735804016	-0.491464189493883	0.624256086668885
234	aeg_grk_akn_mol_anl_tig_gam_dut_tur_aze_ewe_mly_igb_nor_eng_bsq_ben_heb_ven_mnd_por_ukr_dyu_slo_bam_rus_fin_cic_swa_hun_rom_wly_geo_scr_ita_ctl_prs_sod_chh_guj_est_tsn_ind_hin_jav_jpn_tml_kor_alb_fre_lda_glc_mao_lat_amh_tag_cnt_cze_xho_spa_mlt_mcd_bos_pan_urd_qcu_pol_swe_lit_bem_hau_bul_amr_arw_bat_afr_fbf_svk_moo_sun_tha_sid_knd_swt_zul_uzb_krd_ger_azi_yor_vie_owc_ses_dgb_tsw	-0.0571008409752512	-0.134558348512934	0.893251858674097
235	tig_prs_tsw_ger_anl_amr_hau_grk_tur_aze_yor_ind_zul_arw_ita_bsq_por_chh_ses_mnd_afr_bul_tsn_hin_bam_pan_fin_moo_lda_hun_rom_sod_geo_fre_nor_cze_eng_heb_amh_ukr_est_dgb_mao_swe_jav_jpn_knd_kor_slo_svk_swa_bos_tag_lat_aeg_bat_cnt_alb_bem_dut_wly_glc_rus_guj_krd_qcu_urd_ctl_ben_ven_sid_scr_mlt_mol_sun_mcd_akn_lit_ewe_mly_tha_owc_tml_xho_igb_azi_spa_pol_uzb_dyu_vie_gam_cic_fbf_swt	-0.0262840143896278	-0.0619025304138682	0.950773296096155
236	mlt_ukr_ses_spa_wly_gam_amr_rom_azi_uzb_ewe_tag_bem_svk_afr_bsq_urd_amh_fbf_mnd_fre_alb_dgb_cze_dyu_rus_fin_lda_cic_est_mol_heb_geo_swe_glc_prs_arw_hau_tig_mcd_hun_bam_mao_eng_jav_jpn_tml_kor_bul_krd_tsw_grk_mly_pol_chh_bat_cnt_dut_moo_scr_owc_ita_ben_ger_slo_qcu_pan_bos_ctl_zul_aeg_lat_sid_lit_ind_hin_yor_guj_ven_sun_tha_sod_knd_swa_tsn_aze_por_nor_tur_igb_vie_anl_akn_xho_swt	-0.492665327677734	-1.173413706859	0.243626424717624
237	sod_dut_ven_bos_gam_sid_chh_pan_azi_aze_dyu_mao_akn_pol_ukr_bsq_alb_mlt_swa_mnd_lit_swe_dgb_ger_yor_nor_hun_tsn_bam_fin_eng_aeg_geo_guj_svk_ben_por_amr_hau_rus_est_igb_tag_scr_sun_jpn_knd_kor_grk_fre_bem_slo_ind_prs_wly_bat_cnt_krd_cic_hin_amh_bul_mcd_mol_ctl_qcu_ita_arw_glc_ses_tig_spa_anl_lat_jav_rom_xho_urd_moo_mly_tha_heb_tml_swt_fbf_uzb_cze_afr_tur_lda_vie_owc_zul_ewe_tsw	-1.07160951379261	-2.62435529244386	0.0101479607625377
238	owc_svk_dgb_scr_aeg_amr_sod_afr_tur_uzb_xho_mao_akn_rus_spa_bsq_alb_heb_dyu_mnd_slo_ukr_ven_nor_bem_ger_est_igb_ses_fin_bos_tig_geo_ctl_pol_eng_swe_hau_amh_lit_hun_yor_mly_bul_ind_jpn_knd_kor_lat_prs_bam_glc_jav_ita_wly_bat_cnt_mol_tsw_ben_gam_krd_fre_guj_por_qcu_dut_rom_grk_lda_mlt_cze_chh_mcd_tag_arw_moo_pan_swt_sun_tha_sid_tml_fbf_tsn_aze_urd_hin_azi_cic_vie_anl_zul_swa_ewe	-0.357936189381818	-0.847930914427486	0.398653502143699
239	anl_ben_tsn_swe_amh_wly_aeg_svk_azi_aze_dyu_mao_akn_lat_spa_bsq_alb_mlt_zul_mnd_nor_grk_ewe_por_swt_mcd_est_dgb_moo_hun_pol_owc_geo_glc_eng_prs_ctl_sod_tig_ita_fin_swa_bat_ger_jav_jpn_tml_kor_krd_slo_yor_bos_sun_hin_gam_ind_cnt_guj_fbf_rus_hau_mol_lit_bul_arw_qcu_fre_cze_ukr_lda_chh_dut_amr_scr_tag_urd_cic_afr_tsw_mly_tha_heb_knd_xho_ses_uzb_pan_rom_tur_bam_vie_sid_bem_ven_igb	-0.814249045806017	-1.9638287775992	0.052536238324279
240	chh_spa_dgb_ukr_gam_owc_anl_ita_aze_tur_moo_bat_zul_scr_pan_bsq_dut_heb_swt_mnd_hin_rus_cic_glc_bem_por_est_yor_bam_hun_ctl_wly_geo_mcd_pol_bul_nor_sid_amr_mol_fin_ven_sun_swe_ind_jpn_tml_kor_cze_urd_tsn_afr_tag_grk_mlt_mao_cnt_lit_ses_lat_amh_ben_guj_krd_slo_qcu_svk_fre_arw_xho_tig_eng_hau_rom_jav_ger_swa_alb_igb_mly_tha_aeg_knd_dyu_ewe_uzb_bos_prs_azi_fbf_vie_sod_akn_lda_tsw	-1.32208298649361	-3.30326752606408	0.00135747734700509
241	heb_slo_bem_prs_amh_hau_anl_lat_uzb_tur_cic_jav_swa_mcd_bos_bsq_dut_aeg_zul_mnd_rom_scr_igb_ben_ven_afr_hun_tsw_swt_fin_urd_chh_geo_ita_ger_bul_arw_tig_sid_pan_est_dyu_mly_pol_bat_jpn_tml_kor_rus_glc_fbf_guj_ind_krd_mlt_mao_cnt_hin_xho_cze_owc_spa_fre_lit_swe_qcu_grk_nor_mol_ewe_gam_ukr_amr_svk_tag_alb_dgb_eng_akn_sun_tha_wly_knd_ses_lda_azi_ctl_por_aze_moo_vie_sod_bam_yor_tsn	-0.523067987321536	-1.2446207233274	0.216398607494574
242	hau_guj_swa_mcd_gam_sod_amh_por_tur_azi_zul_bat_igb_arw_ben_bsq_ita_aeg_fbf_cnt_hin_pan_dgb_ctl_akn_prs_hun_cic_ewe_fin_alb_mlt_geo_eng_rus_dut_scr_chh_amr_cze_est_moo_mao_krd_sun_jpn_knd_kor_glc_grk_lda_afr_jav_bos_anl_ind_mnd_slo_xho_ger_owc_mol_lit_lat_swe_qcu_spa_urd_bul_tsw_sid_svk_wly_fre_tag_pol_bam_nor_dyu_mly_tha_heb_tml_tsn_bem_aze_rom_ukr_uzb_swt_vie_tig_yor_ven_ses	-1.02562324383997	-2.50785587867031	0.0138799426343703
243	mlt_eng_ewe_alb_gam_heb_anl_ctl_tur_aze_tsw_ind_bam_urd_pan_bsq_krd_hau_swt_mnd_por_dut_yor_lit_dgb_bos_hun_ses_igb_fin_scr_aeg_geo_guj_prs_svk_mcd_sid_tig_ger_est_cic_jav_pol_mly_jpn_tml_kor_cze_lat_ven_mol_tag_grk_chh_mao_cnt_afr_zul_rom_amh_bul_fre_ben_swe_qcu_rus_ukr_glc_tsn_amr_ita_wly_slo_sun_arw_akn_spa_xho_bat_tha_sod_knd_bem_dyu_uzb_nor_hin_azi_fbf_vie_owc_lda_swa_moo	-0.596889726841574	-1.42539569954061	0.157390545196808
244	tig_ben_dgb_afr_aeg_amr_amh_krd_tur_azi_igb_jav_ewe_ger_guj_bsq_urd_sid_ses_cnt_eng_arw_tsn_hin_ven_rom_hun_swt_lda_fin_svk_hau_geo_ita_pan_glc_bos_anl_gam_por_est_swa_sun_grk_mao_jpn_tml_kor_lit_cze_tsw_spa_ind_ctl_heb_tag_mnd_bul_akn_mol_mlt_rus_scr_slo_pol_qcu_swe_alb_mcd_cic_chh_dut_wly_lat_bat_prs_fbf_fre_yor_mly_tha_owc_knd_zul_bam_aze_ukr_nor_uzb_xho_vie_sod_bem_dyu_moo	-0.244391039462545	-0.577975263222146	0.564677689191706
245	amh_krd_zul_ita_sod_mlt_chh_rus_tur_aze_xho_mao_fbf_mol_lat_bsq_rom_hau_lda_cnt_glc_hin_ewe_bos_swt_ctl_hun_ven_bem_est_arw_sid_geo_cze_svk_pol_lit_amr_aeg_guj_fin_igb_mly_afr_sun_jpn_knd_kor_ukr_slo_swa_mcd_tag_nor_gam_ind_mnd_prs_dgb_pan_wly_swe_spa_por_eng_qcu_ger_fre_ben_yor_anl_alb_heb_urd_jav_grk_akn_dut_dyu_bat_tha_tig_tml_bam_moo_uzb_scr_bul_azi_tsw_vie_owc_ses_tsn_cic	0.49820914734722	1.17692036341159	0.242230745123083
246	amh_ukr_fbf_alb_mlt_gam_wly_ger_aze_azi_swa_jav_bem_bul_ben_bsq_spa_aeg_tsn_cnt_ctl_pan_ewe_eng_ven_nor_est_tsw_zul_hun_svk_sid_geo_guj_scr_slo_rus_hau_owc_krd_fin_yor_sun_cze_ind_jpn_tml_kor_swe_rom_cic_lat_mao_dut_anl_tag_mnd_ita_xho_prs_heb_hin_pol_por_bos_qcu_lit_urd_mol_igb_tig_arw_chh_grk_mly_afr_dyu_mcd_ses_bat_tha_amr_knd_moo_bam_tur_fre_glc_uzb_lda_vie_sod_akn_dgb_swt	0.0879981090417028	0.20717661840942	0.836324886325608
247	wly_guj_ses_bos_tig_gam_amr_ctl_uzb_aze_akn_ind_tsw_lat_ben_bsq_glc_amh_swt_mnd_mcd_dut_bam_cze_tsn_hin_fin_zul_xho_est_spa_aeg_geo_bul_urd_swe_lit_owc_mlt_krd_hun_ven_sun_nor_jav_jpn_knd_kor_eng_pol_moo_pan_bat_mol_anl_mao_cnt_ita_cic_arw_chh_afr_svk_rus_slo_qcu_grk_ger_alb_lda_heb_scr_hau_prs_tag_fre_swa_rom_yor_mly_tha_sid_tml_dgb_bem_tur_ukr_por_azi_igb_vie_sod_dyu_ewe_fbf	-0.0553216996011115	-0.130338468754521	0.896580158649954
248	wly_svk_cic_glc_tig_sod_gam_pol_tur_azi_bam_mly_zul_swe_scr_bsq_ben_heb_dyu_mnd_rus_guj_lda_spa_swt_mcd_fin_moo_bem_hun_hin_chh_geo_bos_slo_rom_grk_owc_amr_krd_est_akn_tag_mol_jav_jpn_tml_kor_fre_arw_igb_pan_bat_lit_amh_mao_cnt_afr_fbf_prs_aeg_por_nor_urd_ukr_qcu_dut_cze_bul_swa_mlt_alb_sid_ctl_ind_lat_ven_eng_tsn_sun_tha_hau_knd_tsw_dgb_uzb_ita_ger_aze_ses_vie_anl_yor_ewe_xho	-0.350405881259058	-0.830637659619052	0.408305730585287
249	hau_afr_cic_mol_sod_mlt_owc_guj_aze_uzb_ewe_jav_ven_ctl_spa_bsq_alb_heb_xho_cnt_rus_bos_swt_pol_akn_swe_fin_dyu_bem_hun_pan_amh_geo_arw_ger_rom_lit_wly_sid_dut_est_ses_mao_cze_sun_jpn_tml_kor_mcd_fre_tsn_ukr_tag_ita_gam_ind_mnd_nor_igb_eng_amr_urd_svk_por_lat_qcu_slo_scr_bul_lda_anl_glc_tig_hin_bat_ben_dgb_prs_zul_mly_tha_aeg_knd_moo_yor_tur_krd_grk_azi_swa_vie_chh_tsw_bam_fbf	-0.52711658372089	-1.25474064945201	0.2127170508332
250	chh_alb_fbf_dut_gam_heb_mlt_spa_azi_uzb_dyu_ind_ewe_slo_urd_bsq_bul_sid_cic_mnd_por_bos_swa_ita_bam_lit_hun_tsn_igb_fin_lat_hau_geo_nor_ben_cze_krd_tig_sod_guj_est_swt_sun_scr_jav_jpn_knd_kor_ukr_pan_ses_grk_tag_mcd_amh_mao_cnt_glc_moo_afr_aeg_rom_swe_rus_arw_qcu_fre_ger_hin_ven_anl_eng_amr_prs_bat_svk_bem_ctl_tsw_mly_tha_owc_tml_yor_lda_aze_mol_pol_tur_dgb_vie_wly_xho_akn_zul	-0.650974208583729	-1.56164520618795	0.121768211267783
251	anl_pan_ewe_glc_sid_mlt_gam_ctl_aze_uzb_tsw_mly_ven_bul_arw_bsq_swe_sod_lda_cnt_lat_ita_swa_rus_akn_afr_fin_xho_bam_hun_nor_chh_geo_ger_lit_alb_scr_tig_amh_prs_est_igb_bat_cze_mao_jpn_knd_kor_krd_ukr_moo_bos_jav_grk_aeg_ind_mnd_pol_tsn_ben_hau_mol_mcd_urd_fre_qcu_hin_por_slo_fbf_heb_guj_owc_spa_sun_rom_bem_dut_zul_tag_tha_amr_tml_ses_yor_azi_svk_eng_tur_dyu_vie_wly_swt_cic_dgb	-0.0466183194731575	-0.10978739857215	0.912814543818728
252	wly_arw_yor_pan_sid_amr_mlt_mcd_azi_uzb_moo_mly_igb_prs_svk_bsq_urd_hau_swa_mnd_ctl_rom_ewe_pol_fbf_mol_fin_akn_dyu_est_slo_heb_geo_swe_krd_hin_ukr_amh_gam_scr_hun_ven_jav_eng_mao_jpn_tml_kor_fre_lit_zul_alb_bat_dut_tig_ind_cnt_por_tsn_nor_sod_guj_ita_lat_glc_qcu_bos_ger_grk_ses_owc_spa_anl_ben_tag_bul_xho_afr_bem_sun_tha_chh_knd_lda_swt_aze_rus_cze_tur_bam_vie_aeg_cic_tsw_dgb	-0.378654182381914	-0.898339769905933	0.371324368957124
253	sid_alb_dyu_hin_mlt_gam_wly_scr_uzb_aze_cic_mly_ewe_ukr_urd_bsq_glc_hau_zul_mnd_mol_lat_tsw_grk_ses_rom_hun_yor_bem_est_bos_sod_geo_slo_afr_prs_arw_anl_heb_por_fin_fbf_tag_ben_mao_jpn_knd_kor_rus_eng_akn_guj_bat_krd_amh_jav_cnt_svk_tsn_ger_tig_pan_mcd_cze_ita_qcu_swe_bul_dut_lda_owc_ctl_amr_fre_sun_nor_swa_spa_dgb_ind_tha_aeg_tml_xho_igb_azi_lit_pol_tur_moo_vie_chh_bam_swt_ven	-0.412863548034747	-0.980850273610555	0.32921134655117
254	mlt_spa_moo_ctl_sod_aeg_anl_guj_tur_uzb_xho_ind_dgb_pan_grk_bsq_bul_chh_lda_cnt_swe_mcd_dyu_urd_cic_fre_fin_igb_tsn_hun_rus_sid_geo_lat_scr_krd_glc_amr_hau_arw_est_zul_jav_rom_bat_jpn_knd_kor_ger_pol_tsw_nor_tag_por_tig_mly_mnd_slo_akn_lit_owc_ben_cze_dut_eng_qcu_ita_mol_prs_swt_gam_svk_heb_afr_mao_bos_ses_hin_ewe_sun_tha_wly_tml_ven_fbf_aze_ukr_alb_azi_swa_vie_amh_bam_yor_bem	-0.141150752979271	-0.332844616522942	0.740000725396013
255	sod_fre_bam_mcd_hau_amh_heb_swe_aze_azi_ewe_mao_ven_dut_pol_bsq_ukr_wly_moo_cnt_rom_scr_swt_bos_tsn_prs_fin_xho_dgb_est_hin_owc_geo_guj_mol_ben_alb_chh_anl_ger_hun_yor_bat_svk_jav_jpn_tml_kor_grk_cze_ses_afr_tag_por_gam_sun_mnd_pan_bem_spa_sid_glc_eng_ctl_bul_qcu_ita_slo_nor_cic_tig_urd_aeg_rus_ind_lat_dyu_lit_fbf_mly_tha_mlt_knd_igb_zul_uzb_krd_arw_tur_tsw_vie_amr_swa_lda_akn	-0.754825867476272	-1.81539972154575	0.0726854114615105
256	sod_pan_igb_svk_tig_heb_wly_glc_azi_aze_dgb_mao_zul_guj_rus_bsq_ita_aeg_fbf_cnt_ger_cze_ven_eng_ewe_bul_hun_tsn_yor_est_nor_sid_geo_ben_pol_slo_spa_hau_amr_hin_fin_xho_sun_ctl_ind_jpn_tml_kor_fre_alb_tsw_lat_jav_krd_gam_tag_mnd_afr_swa_swe_amh_scr_ukr_grk_rom_qcu_urd_mcd_por_cic_anl_lit_chh_mol_mly_dut_bam_arw_dyu_bat_tha_mlt_knd_bem_ses_uzb_bos_prs_tur_akn_vie_owc_moo_lda_swt	-0.972385559342919	-2.35814672551729	0.0204610012332959
257	aeg_bos_tsn_grk_owc_anl_sod_arw_azi_uzb_swt_mly_ven_eng_slo_bsq_krd_wly_tsw_mnd_urd_ger_bam_ita_ewe_rom_fin_bem_igb_est_lat_amh_geo_pol_afr_ukr_cze_mlt_gam_ctl_hun_lda_tag_ben_ind_jpn_knd_kor_swe_bul_zul_spa_sun_hin_hau_jav_cnt_pan_dgb_lit_sid_nor_alb_mol_guj_qcu_por_scr_dut_xho_heb_mcd_tig_svk_mao_rus_ses_prs_swa_bat_tha_amr_tml_akn_dyu_tur_fre_glc_aze_yor_vie_chh_cic_fbf_moo	-0.269283465989499	-0.637138151399068	0.525600222737798
258	heb_krd_dyu_ukr_chh_aeg_anl_mol_azi_aze_swa_sun_dgb_lat_arw_bsq_pan_sod_tsn_cnt_alb_pol_bam_eng_yor_spa_fin_moo_ses_hun_bos_gam_geo_lit_rom_scr_urd_wly_tig_afr_est_bem_bat_svk_jav_jpn_tml_kor_fre_hin_fbf_nor_mao_dut_sid_tag_mnd_bul_xho_ger_amh_ben_guj_rus_mcd_qcu_cze_grk_ita_ven_owc_ctl_amr_glc_mly_swe_lda_por_swt_ind_tha_hau_knd_ewe_zul_uzb_prs_slo_tur_akn_vie_mlt_tsw_cic_igb	-0.865220868420722	-2.09024285399405	0.0393246980344821
259	wly_eng_bam_alb_hau_chh_sid_ukr_tur_azi_swa_bat_yor_rom_scr_bsq_mol_aeg_dyu_mnd_por_urd_ses_dut_xho_nor_fin_ewe_dgb_hun_ctl_tig_geo_afr_swe_ger_ita_gam_owc_glc_est_fbf_tag_cze_mly_jpn_knd_kor_bul_ben_lda_lit_sun_rus_amh_jav_cnt_krd_cic_lat_sod_mcd_grk_spa_svk_qcu_slo_guj_bos_igb_anl_hin_mlt_arw_ind_prs_swt_fre_tsw_mao_tha_heb_tml_zul_bem_uzb_pan_pol_aze_tsn_vie_amr_moo_akn_ven	0.269518500680907	0.634923246922131	0.527037471349881
260	sid_ben_ses_ctl_amr_anl_owc_lat_uzb_aze_zul_jav_fbf_spa_mcd_bsq_slo_chh_cic_mnd_bos_svk_dgb_hin_moo_fre_est_ven_xho_fin_arw_wly_geo_nor_prs_ukr_ger_heb_hau_krd_hun_bem_mao_mol_mly_jpn_knd_kor_urd_guj_swt_afr_bat_grk_tig_sun_cnt_rus_tsn_glc_amh_lit_eng_pan_swe_qcu_por_pol_ita_bam_gam_alb_sod_cze_tag_scr_akn_bul_ewe_ind_tha_aeg_tml_igb_lda_azi_dut_rom_tur_tsw_vie_mlt_swa_yor_dyu	-0.671528428881578	-1.60924130179208	0.11095306107756
261	amr_lat_lda_alb_chh_wly_tig_pan_azi_aze_ses_jav_igb_dut_grk_bsq_prs_anl_cic_cnt_bos_afr_xho_svk_ven_pol_est_tsw_swa_hun_spa_sod_geo_arw_bul_mol_swe_hau_sid_lit_fin_swt_mao_scr_tag_jpn_tml_kor_rom_por_bam_hin_sun_ita_amh_bat_mnd_guj_moo_slo_aeg_rus_nor_ctl_mcd_qcu_fre_urd_glc_dgb_owc_ger_mlt_krd_mly_eng_dyu_ben_akn_ind_tha_gam_knd_zul_tsn_uzb_ukr_cze_tur_fbf_vie_heb_yor_bem_ewe	-0.130269201335988	-0.307277323953123	0.759319319646884
262	sod_dut_swt_alb_mlt_chh_sid_swe_tur_azi_xho_mao_swa_glc_prs_bsq_arw_amh_ewe_mnd_ben_mcd_yor_rom_fbf_ukr_est_bam_bem_hun_guj_gam_geo_por_scr_ger_nor_tig_amr_afr_fin_dgb_ind_fre_sun_jpn_tml_kor_krd_bos_tsn_eng_bat_grk_aeg_jav_cnt_svk_akn_spa_wly_urd_mol_bul_lit_qcu_ctl_ita_lat_igb_hau_pan_anl_slo_mly_rus_lda_pol_zul_tag_tha_owc_knd_tsw_dyu_aze_hin_cze_uzb_cic_vie_heb_moo_ven_ses	0.389206541417481	0.917122306808888	0.361450795231739
263	wly_alb_bam_eng_owc_amr_heb_svk_tur_uzb_fbf_mao_bem_bos_cze_bsq_afr_mlt_swa_mnd_bul_krd_akn_ctl_igb_ukr_fin_tsn_dyu_est_mol_hau_geo_lat_glc_guj_urd_amh_tig_grk_hun_moo_tag_slo_sun_jpn_knd_kor_prs_lit_cic_mcd_mly_por_sod_ind_cnt_rus_yor_arw_chh_ita_pol_dut_ger_qcu_nor_hin_spa_dgb_anl_fre_aeg_swe_bat_rom_xho_pan_ven_jav_tha_gam_tml_ses_lda_aze_ben_scr_azi_ewe_vie_sid_tsw_zul_swt	0.56867048907402	1.34346769437906	0.182389582964696
264	owc_rus_fbf_eng_wly_gam_mlt_lat_azi_aze_dyu_bat_dgb_bul_urd_bsq_nor_amr_tsw_cnt_prs_mol_yor_fre_tsn_krd_fin_ven_cic_hun_grk_sod_geo_guj_ctl_bos_ita_anl_amh_ukr_est_xho_sun_ger_ind_jpn_knd_kor_arw_mcd_akn_cze_mao_pol_sid_jav_mnd_dut_igb_scr_heb_alb_pan_por_rom_qcu_spa_swe_afr_ewe_tig_svk_hau_glc_tag_hin_ses_lit_swt_mly_tha_chh_tml_swa_bem_uzb_slo_ben_tur_moo_vie_aeg_lda_zul_bam	-0.613644325444423	-1.46568071639269	0.146108206286878
265	anl_lat_cic_glc_chh_mlt_amr_bul_tur_aze_tsw_mly_zul_spa_guj_bsq_ger_amh_lda_mnd_ukr_mcd_dgb_pol_bem_cze_fin_fbf_ses_est_eng_owc_geo_ctl_ita_prs_pan_gam_sid_krd_hun_swa_bat_urd_sun_jpn_knd_kor_scr_fre_yor_hin_mao_lit_sod_jav_cnt_grk_bam_por_aeg_afr_mol_rom_swe_qcu_ben_bos_rus_akn_heb_alb_hau_slo_tag_dut_moo_nor_ewe_ind_tha_wly_tml_xho_swt_azi_svk_arw_uzb_tsn_vie_tig_igb_dyu_ven	-0.128341708320811	-0.302620607493368	0.762854827163177
266	chh_grk_akn_glc_hau_heb_amr_afr_tur_aze_swa_jav_ewe_scr_spa_bsq_alb_anl_ses_cnt_ctl_nor_yor_cze_igb_ita_hun_xho_swt_est_urd_wly_geo_mcd_dut_lit_eng_sid_owc_ukr_fin_fbf_ind_slo_tag_jpn_knd_kor_fre_svk_bam_rus_sun_prs_mlt_mly_mnd_lat_moo_arw_tig_por_ben_ger_mol_qcu_pol_hin_krd_dyu_amh_pan_aeg_bos_bat_swe_lda_guj_zul_mao_tha_gam_tml_dgb_cic_uzb_bul_rom_azi_ven_vie_sod_tsn_tsw_bem	0.146312245071519	0.34392613549382	0.731678227961898
267	sod_krd_bem_ger_anl_owc_chh_guj_aze_azi_zul_sun_swa_ita_lat_bsq_lit_hau_tsw_mnd_ctl_bul_dgb_hin_akn_slo_hun_ewe_ses_fin_scr_mlt_geo_prs_rom_urd_mcd_heb_amh_grk_est_dyu_ind_eng_mly_jpn_tml_kor_pol_cze_tsn_bos_jav_swe_wly_tag_cnt_rus_bam_arw_gam_glc_fre_dut_ukr_qcu_alb_afr_svk_swt_tig_mol_aeg_nor_bat_ben_yor_pan_cic_mao_tha_amr_knd_ven_fbf_uzb_spa_por_tur_igb_vie_sid_lda_moo_xho	0.066491497617822	0.156498734387382	0.875979148296574
268	aeg_spa_bem_mol_heb_wly_sid_urd_tur_uzb_fbf_tag_igb_glc_bul_bsq_scr_chh_tsw_mnd_svk_ctl_lda_grk_akn_slo_fin_cic_moo_est_fre_sod_geo_bos_cze_arw_mcd_anl_gam_ita_hun_ven_mao_rus_bat_jpn_knd_kor_swe_lat_swt_ben_jav_ger_hau_ind_cnt_rom_xho_alb_owc_guj_afr_eng_lit_qcu_por_dut_pan_tsn_amh_nor_mlt_hin_mly_krd_ewe_ukr_ses_sun_tha_amr_tml_dyu_bam_azi_pol_prs_aze_dgb_vie_tig_zul_yor_swa	-0.180811131224007	-0.426891507109792	0.670444995905818
269	chh_cze_swa_eng_heb_amr_wly_prs_azi_aze_igb_jav_ewe_pol_svk_bsq_hin_sod_xho_mnd_slo_fre_moo_lat_ven_alb_est_cic_akn_hun_spa_gam_geo_afr_por_rus_arw_hau_owc_rom_fin_fbf_bat_dut_ind_jpn_tml_kor_ger_urd_swt_mol_mly_pan_anl_mao_cnt_mcd_ses_grk_sid_ukr_ctl_lit_bul_qcu_glc_krd_ita_bam_aeg_swe_amh_ben_tag_guj_dgb_scr_dyu_sun_tha_tig_knd_yor_bem_tur_nor_bos_uzb_lda_vie_mlt_tsn_zul_tsw	0.831597809819784	1.9791267489644	0.0507592037187783
270	anl_svk_swt_rus_gam_chh_aeg_bul_aze_azi_bam_mao_dgb_hin_por_bsq_slo_amh_fbf_mnd_nor_dut_moo_mcd_dyu_ukr_fin_xho_ewe_hun_lat_wly_geo_arw_scr_guj_ctl_sid_tig_urd_est_zul_bat_grk_tag_jpn_tml_kor_pol_mol_ven_pan_ind_rom_sod_sun_cnt_ita_swa_eng_amr_ben_glc_lit_alb_qcu_bos_fre_afr_cic_heb_cze_owc_ger_jav_swe_tsn_prs_akn_mly_tha_mlt_knd_ses_bem_uzb_spa_krd_tur_igb_vie_hau_yor_tsw_lda	-0.502604513015868	-1.19389060930088	0.235557201907283
271	owc_alb_yor_ben_anl_sod_mlt_ctl_azi_aze_lda_sun_ewe_lat_spa_bsq_bul_tig_zul_cnt_mol_rus_tsw_dut_moo_guj_hun_dgb_fbf_fin_rom_amh_geo_swe_bos_mcd_pan_wly_sid_pol_est_tsn_jav_afr_tag_jpn_tml_kor_por_slo_swt_glc_bat_hin_chh_mly_mnd_fre_akn_arw_hau_scr_lit_krd_ukr_qcu_cze_ger_svk_dyu_gam_ita_amr_nor_mao_urd_swa_eng_xho_ind_tha_aeg_knd_ses_cic_uzb_prs_grk_tur_bam_vie_heb_ven_bem_igb	-0.174816935453884	-0.412754197466861	0.680736740985894
272	heb_por_swt_scr_tig_gam_mlt_guj_uzb_tur_ses_jav_dyu_alb_prs_bsq_ita_sid_moo_cnt_swe_lit_ven_dut_tsn_pan_fin_lda_ewe_hun_slo_chh_geo_arw_grk_hin_urd_hau_owc_cze_est_tsw_ind_ukr_mly_jpn_tml_kor_ctl_ben_fbf_bul_sun_mcd_wly_tag_mnd_krd_zul_eng_amr_pol_fre_lat_nor_qcu_spa_glc_ger_yor_sod_rom_amh_bos_bat_rus_dgb_afr_bem_mao_tha_anl_knd_igb_xho_azi_mol_svk_aze_akn_vie_aeg_swa_bam_cic	-0.310964484198681	-0.735606300537688	0.463821518797931
273	tig_ger_moo_scr_aeg_heb_amh_lat_uzb_tur_dgb_bat_lda_guj_afr_bsq_hin_amr_akn_cnt_ben_bul_fbf_cze_dyu_krd_hun_swa_igb_est_ukr_anl_geo_mcd_rus_nor_glc_gam_owc_por_fin_yor_sun_grk_mly_jpn_knd_kor_mol_rom_xho_fre_ind_spa_chh_mao_mnd_arw_swt_prs_hau_dut_swe_eng_bos_qcu_alb_pan_svk_zul_mlt_ita_sid_pol_jav_urd_ven_ctl_tsn_tag_tha_wly_tml_ewe_cic_aze_slo_lit_azi_ses_vie_sod_bem_tsw_bam	-0.410977126695112	-0.975320198831773	0.331931594087984
274	aeg_fre_zul_mol_wly_gam_amr_bul_uzb_tur_bem_ind_yor_mcd_ben_bsq_pol_tig_tsw_mnd_lat_glc_ven_hin_tsn_svk_hun_cic_dgb_est_bos_heb_geo_por_scr_rus_swe_anl_sod_guj_fin_xho_mao_spa_tag_jpn_knd_kor_rom_slo_igb_lit_bat_ukr_owc_mly_cnt_ger_bam_nor_sid_ita_alb_cze_urd_qcu_arw_grk_prs_lda_amh_dut_hau_krd_sun_afr_ses_pan_akn_jav_tha_chh_tml_ewe_swa_aze_ctl_eng_azi_moo_vie_mlt_swt_fbf_dyu	-0.851867844495493	-2.05858282593969	0.042331237909529
275	amh_rom_cic_fre_hau_gam_sid_ben_aze_azi_tsw_jav_ses_ger_por_bsq_eng_heb_zul_cnt_spa_pol_bem_hin_swt_alb_hun_bam_ewe_est_ctl_chh_geo_urd_arw_scr_rus_tig_amr_svk_fin_yor_tag_ita_mao_jpn_knd_kor_prs_glc_swa_ukr_ind_swe_sod_sun_mnd_afr_moo_guj_owc_krd_lit_bos_mol_qcu_lat_mcd_dut_dgb_anl_grk_wly_nor_bat_pan_dyu_cze_fbf_mly_tha_mlt_tml_akn_lda_tur_bul_slo_uzb_igb_vie_aeg_xho_ven_tsn	0.0471641269365285	0.111116014331615	0.911763805479704
276	owc_scr_ewe_pan_anl_amr_mlt_slo_tur_azi_swt_bat_akn_spa_ita_bsq_alb_tig_yor_cnt_krd_dut_moo_arw_zul_fre_fin_dyu_dgb_est_pol_chh_geo_rom_ukr_eng_glc_gam_sid_svk_hun_swa_tag_guj_jav_jpn_tml_kor_grk_mol_ses_nor_sun_bul_sod_mao_mnd_cze_cic_afr_heb_prs_hin_ger_mcd_qcu_rus_ben_bos_tsw_aeg_lit_amh_ctl_mly_lat_fbf_por_tsn_ind_tha_hau_knd_ven_igb_uzb_swe_urd_aze_bem_vie_wly_lda_xho_bam	0.975001992470101	2.33344907351167	0.0217795507502203
277	amh_pol_lda_nor_wly_mlt_sod_fre_tur_azi_cic_ind_yor_swe_rom_bsq_glc_owc_fbf_mnd_scr_mol_swt_ita_tsn_lit_hun_akn_bem_fin_grk_chh_geo_lat_urd_por_svk_amr_aeg_ukr_est_igb_mly_bos_tag_jpn_tml_kor_eng_alb_dyu_spa_bat_prs_gam_jav_cnt_guj_ven_hin_hau_ctl_ben_cze_dut_qcu_ger_slo_arw_moo_anl_krd_heb_rus_mao_afr_xho_pan_ewe_sun_tha_tig_knd_ses_tsw_uzb_mcd_bul_aze_zul_vie_sid_swa_bam_dgb	-0.0622283237611702	-0.146649121566509	0.883726408607211
278	chh_hin_zul_mol_heb_sid_aeg_spa_uzb_aze_bam_mly_cic_bul_krd_bsq_rom_mlt_dyu_cnt_dut_por_akn_scr_xho_ukr_hun_bem_tsw_est_swe_tig_geo_afr_mcd_ita_slo_wly_hau_ger_fin_ven_mao_prs_ind_jpn_tml_kor_nor_urd_igb_guj_tag_svk_owc_sun_mnd_lat_swa_alb_amh_fre_ctl_bos_ben_qcu_rus_lit_pan_fbf_sod_arw_amr_eng_jav_cze_yor_pol_lda_bat_tha_anl_knd_moo_ewe_tur_glc_grk_azi_tsn_vie_gam_ses_dgb_swt	-0.297425423970823	-0.703139807145717	0.483725152886824
279	hau_fre_bam_dut_sod_tig_mlt_svk_azi_tur_igb_sun_ven_bul_ger_bsq_lat_gam_ewe_cnt_urd_spa_yor_nor_ses_ben_est_tsn_xho_fin_swe_chh_geo_arw_alb_pan_por_anl_amr_slo_hun_swt_mao_rom_ind_jpn_tml_kor_grk_lit_dyu_pol_mly_hin_heb_bat_mnd_rus_fbf_eng_amh_scr_afr_cze_mol_qcu_mcd_ctl_guj_zul_sid_bos_wly_ukr_tag_prs_cic_ita_akn_jav_tha_aeg_knd_swa_lda_uzb_krd_glc_aze_dgb_vie_owc_tsw_moo_bem	-0.460542899750881	-1.09403496354404	0.276765196224064
280	sod_bul_igb_swe_amr_sid_heb_svk_azi_tur_ses_bat_yor_lat_grk_bsq_ukr_amh_lda_cnt_scr_mol_dyu_dut_zul_afr_est_ewe_tsw_hun_ger_owc_geo_hin_urd_glc_por_mlt_chh_pan_fin_akn_mao_pol_jav_jpn_tml_kor_nor_arw_dgb_bos_mly_guj_wly_sun_mnd_ben_bam_rus_tig_ctl_cze_rom_spa_qcu_fre_lit_eng_swt_aeg_mcd_anl_ita_ind_slo_fbf_krd_xho_tag_tha_hau_knd_ven_swa_uzb_alb_prs_aze_cic_vie_gam_tsn_moo_bem	0.619870840724146	1.46849119531018	0.145345185768385
281	tig_ctl_lda_guj_sod_mlt_chh_krd_azi_uzb_yor_jav_bem_pol_cze_bsq_fre_hau_tsw_cnt_ger_dut_dgb_mcd_ewe_nor_est_dyu_tsn_fin_lat_heb_geo_prs_rus_ita_afr_anl_sid_urd_hun_ven_mao_glc_ind_jpn_tml_kor_bos_por_zul_pan_tag_eng_wly_bat_mnd_arw_igb_grk_owc_ukr_lit_alb_scr_qcu_spa_ben_slo_moo_amh_svk_gam_swe_mly_rom_bam_hin_swt_sun_tha_aeg_knd_swa_xho_aze_bul_mol_tur_akn_vie_amr_cic_fbf_ses	-0.836818640375091	-2.02464716117984	0.0457712244122522
282	tig_svk_akn_hin_amr_hau_heb_glc_uzb_azi_bam_sun_swt_urd_pan_bsq_pol_wly_ewe_cnt_por_mol_fbf_ctl_tsw_rom_fin_dyu_ses_est_grk_amh_geo_ita_cze_slo_spa_sid_owc_mcd_hun_moo_mly_krd_mao_jpn_tml_kor_ukr_fre_dgb_bos_tag_guj_mlt_ind_mnd_rus_bem_ger_anl_eng_nor_arw_prs_qcu_scr_lit_dut_cic_aeg_bul_sod_ben_jav_lat_yor_alb_ven_bat_tha_chh_knd_swa_xho_tur_afr_swe_aze_zul_vie_gam_lda_igb_tsn	0.309511843354	0.729323422635709	0.467636707722389
283	amh_urd_cic_pan_aeg_anl_sid_afr_azi_uzb_fbf_tag_dgb_svk_slo_bsq_guj_hau_ewe_cnt_hin_lat_moo_lit_lda_alb_est_yor_ven_fin_ita_heb_geo_mcd_arw_pol_dut_gam_chh_prs_hun_bem_mly_glc_ind_jpn_tml_kor_eng_spa_zul_ben_jav_cze_tig_bat_mnd_rus_bam_nor_owc_bos_swe_mol_fre_qcu_por_grk_rom_dyu_wly_ger_mlt_bul_sun_ctl_tsw_krd_tsn_mao_tha_amr_knd_xho_swt_tur_ukr_scr_aze_ses_vie_sod_swa_akn_igb	-0.426085040781035	-1.01084632369979	0.314712756650685
284	heb_ita_bam_dut_owc_anl_mlt_rus_uzb_azi_tsn_jav_swt_ben_bos_bsq_afr_wly_igb_mnd_prs_scr_fbf_lit_xho_bul_fin_zul_cic_est_cze_amh_geo_por_eng_rom_svk_amr_aeg_ukr_hun_yor_bat_nor_mly_jpn_tml_kor_pan_guj_dyu_ctl_sun_pol_chh_ind_cnt_spa_ven_arw_sod_fre_slo_mcd_urd_qcu_swe_ger_krd_bem_sid_lat_tig_mol_mao_glc_lda_hin_ses_tag_tha_hau_knd_moo_swa_aze_alb_grk_tur_dgb_vie_gam_tsw_akn_ewe	-0.774162206483069	-1.86090344527063	0.0659172123791826
285	chh_prs_swa_afr_anl_mlt_sid_mol_azi_uzb_yor_jav_bem_lat_fre_bsq_rus_amh_swt_cnt_pan_bul_dgb_cze_fbf_mcd_est_moo_dyu_hun_spa_hau_geo_svk_ben_glc_hin_wly_tig_guj_fin_akn_mao_ctl_tag_jpn_tml_kor_dut_scr_bam_por_sun_ita_sod_ind_mnd_grk_xho_slo_heb_urd_eng_pol_lit_qcu_swe_alb_rom_ewe_amr_krd_owc_bos_mly_ger_tsw_nor_igb_bat_tha_gam_knd_ven_lda_aze_arw_ukr_tur_tsn_vie_aeg_zul_ses_cic	0.304245112798017	0.717281563174871	0.474998117850917
286	sod_ben_ewe_lat_hau_amh_aeg_eng_aze_azi_swt_tag_bem_ita_krd_bsq_guj_gam_dgb_cnt_por_ctl_yor_swe_igb_mol_fin_zul_tsn_hun_pan_owc_geo_ukr_fre_spa_nor_anl_mlt_alb_est_lda_ind_prs_mao_jpn_tml_kor_arw_slo_fbf_lit_mly_ger_sid_bat_mnd_mcd_ven_afr_tig_rus_bos_urd_svk_qcu_dut_grk_rom_tsw_wly_scr_amr_glc_jav_bul_dyu_pol_xho_sun_tha_heb_knd_bam_cic_tur_cze_hin_uzb_ses_vie_chh_swa_akn_moo	-0.226123180464532	-0.534040199725081	0.594587983728764
287	gam_mcd_dyu_lat_aeg_amr_chh_prs_tur_azi_ven_mly_bem_pol_urd_bsq_ben_sod_yor_cnt_lit_ctl_moo_ger_cic_pan_hun_igb_fbf_fin_por_sid_geo_hin_rus_rom_guj_mlt_tig_afr_est_tsw_sun_krd_tag_jpn_knd_kor_arw_slo_tsn_glc_mao_nor_hau_bat_mnd_spa_bam_grk_wly_cze_swe_ukr_alb_qcu_bul_eng_mol_ses_anl_svk_amh_ita_jav_scr_dgb_dut_xho_ind_tha_owc_tml_akn_swa_uzb_fre_bos_aze_swt_vie_heb_lda_ewe_zul	0.200985064886791	0.473383337608193	0.637049019364597
288	wly_krd_fbf_hin_heb_chh_gam_bos_uzb_tur_ses_bat_akn_eng_mol_bsq_alb_sod_tsn_cnt_afr_nor_igb_ben_swa_ger_est_bem_tsw_fin_scr_hau_geo_ctl_rus_swe_lit_anl_mlt_grk_hun_yor_mao_svk_tag_jpn_tml_kor_glc_guj_dyu_prs_sun_por_sid_jav_mnd_pan_lda_spa_aeg_cze_dut_bul_ita_qcu_rom_urd_pol_moo_owc_ukr_amh_lat_mly_slo_swt_mcd_ewe_ind_tha_tig_knd_dgb_xho_aze_arw_fre_azi_bam_vie_amr_zul_cic_ven	-0.115093002208933	-0.272061266486149	0.786177994812934
289	tig_krd_tsn_alb_mlt_wly_anl_swe_aze_uzb_bam_bat_dyu_ctl_pan_bsq_rus_sod_xho_cnt_scr_ger_dgb_nor_fbf_lat_fin_igb_yor_est_slo_gam_geo_mcd_spa_ita_dut_amr_hau_arw_hun_zul_jav_lit_mao_jpn_knd_kor_rom_eng_akn_bos_tag_afr_owc_sun_mnd_guj_tsw_por_heb_svk_fre_grk_urd_qcu_pol_hin_cze_swa_amh_prs_sid_bul_mly_ben_ewe_ukr_cic_ind_tha_aeg_tml_ven_swt_tur_mol_glc_azi_ses_vie_chh_moo_lda_bem	-0.630168513039538	-1.50402064719402	0.13596458811137
290	heb_hin_tsw_arw_anl_amh_amr_scr_aze_azi_yor_jav_tsn_lat_ukr_bsq_slo_hau_zul_mnd_eng_fre_dgb_ger_ses_cze_est_ewe_akn_hun_pan_wly_geo_mol_ben_swe_ctl_sod_chh_afr_fin_lda_sun_dut_bat_jpn_tml_kor_bos_prs_ven_nor_mly_pol_sid_mao_cnt_rom_bam_ita_tig_spa_krd_urd_grk_qcu_rus_mcd_bul_moo_aeg_glc_owc_lit_ind_svk_swa_por_igb_tag_tha_gam_knd_fbf_xho_uzb_alb_guj_tur_bem_vie_mlt_swt_dyu_cic	-0.457688954703077	-1.08919968482846	0.278880216204468
291	mlt_mol_cic_ger_sid_amh_chh_fre_uzb_azi_dgb_tag_ewe_ita_eng_bsq_mcd_heb_igb_mnd_spa_rom_swt_prs_ven_ctl_est_yor_bam_fin_afr_owc_geo_ukr_swe_nor_scr_gam_amr_cze_hun_tsw_jav_krd_ind_jpn_knd_kor_guj_bos_xho_urd_mly_alb_aeg_sun_cnt_dut_lda_pol_sod_grk_ben_hin_bul_qcu_por_lat_slo_moo_tig_lit_wly_rus_bat_glc_zul_svk_bem_mao_tha_hau_tml_akn_dyu_tur_pan_arw_aze_fbf_vie_anl_ses_tsn_swa	0.0468440805503133	0.110247027286367	0.912451027943523
292	owc_ctl_igb_arw_anl_aeg_wly_scr_uzb_azi_zul_tag_moo_glc_afr_bsq_hin_mlt_bam_cnt_krd_fre_tsw_ukr_ven_ger_fin_xho_fbf_hun_mcd_heb_geo_grk_por_guj_svk_hau_amr_rus_est_swa_sun_mol_ind_jpn_tml_kor_slo_rom_akn_nor_mly_ita_amh_bat_mnd_ben_tsn_bul_sod_eng_cze_urd_swe_qcu_alb_spa_pol_cic_gam_pan_tig_prs_mao_dut_yor_lit_ses_jav_tha_chh_knd_ewe_dyu_tur_lat_bos_aze_swt_vie_sid_lda_bem_dgb	0.125356156592426	0.294854381734196	0.768762324611453
293	heb_pol_cic_afr_chh_anl_hau_fre_aze_uzb_dgb_tag_fbf_bos_rus_bsq_rom_amh_ven_cnt_mol_mcd_ses_arw_moo_guj_est_swa_bem_hun_svk_sid_geo_por_pan_dut_ctl_wly_gam_krd_fin_dyu_mao_scr_sun_jpn_knd_kor_swe_lit_tsn_eng_bat_ita_tig_ind_mnd_spa_igb_prs_mlt_cze_alb_bul_urd_qcu_ger_glc_ben_xho_aeg_hin_owc_ukr_jav_grk_tsw_lat_lda_mly_tha_amr_tml_ewe_swt_azi_nor_slo_tur_bam_vie_sod_yor_zul_akn	-0.328876398532002	-0.778574284504969	0.438207021431613
294	heb_grk_swt_urd_amh_aeg_sid_alb_azi_uzb_tsn_sun_tsw_bos_ukr_bsq_dut_mlt_dgb_mnd_bul_swe_ven_mcd_moo_ctl_est_yor_ewe_fin_hin_gam_geo_scr_mol_nor_ger_hau_anl_rom_hun_swa_mly_prs_ind_jpn_knd_kor_spa_krd_bem_lit_bat_rus_owc_mao_cnt_pol_dyu_afr_wly_fre_cze_lat_slo_qcu_pan_svk_eng_cic_tig_glc_amr_ita_tag_ben_xho_arw_bam_jav_tha_sod_tml_zul_igb_aze_por_guj_tur_ses_vie_chh_fbf_lda_akn	-0.550340939499955	-1.31036051228739	0.1933009807912
295	heb_krd_swa_bul_owc_wly_hau_afr_aze_uzb_cic_mao_moo_dut_alb_bsq_scr_amr_dyu_cnt_grk_guj_fbf_mol_igb_swe_fin_ven_ses_est_nor_tig_geo_ben_pan_cze_pol_sid_chh_urd_hun_zul_bat_por_jav_jpn_tml_kor_mcd_arw_yor_lit_tag_rus_mlt_ind_mnd_ctl_tsw_ukr_anl_ger_glc_fre_rom_qcu_ita_eng_slo_ewe_gam_svk_aeg_spa_sun_hin_bam_lat_lda_mly_tha_sod_knd_akn_bem_azi_bos_prs_tur_xho_vie_amh_dgb_tsn_swt	0.227526765298815	0.535731853635813	0.593422822617958
296	aeg_swe_cic_dut_heb_gam_chh_pan_tur_uzb_bam_mly_xho_ger_eng_bsq_bos_amr_tsw_mnd_afr_rus_swt_mcd_dyu_lit_est_tsn_swa_hun_rom_sid_geo_guj_hin_krd_ben_amh_sod_mol_fin_bem_jav_glc_tag_jpn_knd_kor_arw_nor_lda_ctl_ind_ita_owc_sun_cnt_slo_ewe_por_hau_bul_urd_fre_svk_qcu_scr_alb_ukr_akn_mlt_spa_anl_lat_bat_cze_moo_grk_dgb_mao_tha_tig_tml_yor_fbf_azi_prs_pol_aze_ses_vie_wly_zul_igb_ven	-0.0651947346679949	-0.153549575584411	0.87829759228474
297	tig_nor_swa_arw_wly_chh_amh_slo_aze_azi_xho_tag_tsn_por_rom_bsq_ger_heb_swt_cnt_glc_ukr_dgb_swe_dyu_ita_hun_lda_cic_fin_mol_anl_geo_krd_ben_lat_lit_amr_mlt_guj_est_ven_bat_urd_jav_jpn_tml_kor_alb_hin_ses_dut_mao_fre_hau_sun_mnd_bul_bam_rus_sod_mcd_cze_pan_eng_qcu_afr_scr_prs_ewe_sid_bos_aeg_svk_ind_grk_tsw_spa_zul_mly_tha_gam_knd_akn_bem_uzb_pol_ctl_tur_igb_vie_owc_yor_fbf_moo	-0.210652316814003	-0.498132583622454	0.619566559370228
298	anl_fre_bam_pol_sod_owc_chh_rus_uzb_tur_ven_tag_igb_ukr_arw_bsq_mcd_wly_zul_cnt_rom_dut_ewe_guj_tsw_bul_fin_moo_swa_est_alb_hau_geo_hin_slo_ger_cze_amh_amr_svk_hun_akn_bat_glc_mly_jpn_tml_kor_por_spa_dyu_ctl_sun_swe_sid_jav_mnd_ben_ses_krd_heb_mol_lit_lat_bos_qcu_prs_ita_grk_bem_gam_scr_tig_urd_ind_afr_lda_eng_swt_mao_tha_mlt_knd_cic_tsn_aze_pan_nor_azi_xho_vie_aeg_dgb_fbf_yor	-0.328498141700053	-0.778335690145523	0.438346934985372
299	hau_glc_igb_grk_owc_amr_sod_scr_uzb_tur_tsw_ind_bam_arw_ger_bsq_pol_sid_yor_mnd_svk_ctl_lda_cze_bem_slo_est_tsn_akn_hun_prs_anl_geo_lit_fre_pan_guj_aeg_wly_bul_fin_ven_bat_nor_mao_jpn_tml_kor_dut_lat_moo_ben_mly_ukr_amh_tag_cnt_rom_swt_afr_tig_mol_eng_alb_bos_qcu_por_hin_mcd_cic_heb_ita_chh_spa_jav_urd_ses_rus_xho_sun_tha_gam_knd_dgb_dyu_aze_swe_krd_azi_fbf_vie_mlt_swa_zul_ewe	-0.161945779547741	-0.382925505399442	0.702648835363711
300	tig_guj_zul_mol_sod_chh_anl_por_tur_aze_moo_sun_akn_ben_ukr_bsq_svk_amh_yor_cnt_ger_nor_cic_alb_fbf_bul_hun_dgb_tsw_fin_dut_sid_geo_slo_bos_ita_rus_heb_amr_eng_est_ven_bat_hin_mly_jpn_knd_kor_arw_glc_swt_krd_jav_swe_aeg_tag_mnd_urd_igb_grk_hau_fre_ctl_pol_afr_qcu_rom_prs_lit_dyu_gam_lat_wly_scr_ind_pan_ses_spa_ewe_mao_tha_owc_tml_tsn_bam_azi_cze_mcd_uzb_lda_vie_mlt_swa_bem_xho	-0.72050260318257	-1.73141484604067	0.0866938520961879
301	amr_ctl_ses_afr_gam_tig_anl_mcd_uzb_tur_tsw_jav_xho_ukr_glc_bsq_fre_owc_yor_mnd_prs_ger_cic_cze_bem_ben_hun_swa_ewe_fin_slo_mlt_geo_bos_alb_lat_mol_aeg_wly_lit_est_dgb_tag_pan_mao_jpn_knd_kor_ita_eng_zul_hin_bat_krd_sod_mly_cnt_nor_ven_bul_amh_swe_rus_grk_arw_qcu_spa_scr_pol_dyu_hau_dut_chh_rom_ind_por_fbf_urd_moo_sun_tha_sid_tml_tsn_akn_azi_guj_svk_aze_bam_vie_heb_lda_igb_swt	-0.375527639590055	-0.890692082477789	0.375392858437034
302	sid_ukr_dgb_krd_gam_wly_anl_spa_tur_uzb_tsw_mly_bem_guj_svk_bsq_lat_mlt_lda_cnt_cze_pol_ewe_lit_moo_grk_est_swt_zul_hun_eng_tig_geo_rom_nor_slo_pan_hau_amr_ben_fin_yor_tag_ctl_sun_jpn_knd_kor_urd_ita_akn_glc_bat_bos_owc_ind_mnd_fre_swa_scr_chh_rus_prs_afr_mol_qcu_dut_ger_alb_ven_heb_hin_aeg_arw_mao_por_ses_swe_bam_jav_tha_amh_tml_xho_fbf_aze_bul_mcd_azi_cic_vie_sod_dyu_igb_tsn	-0.159703282523634	-0.376596362673305	0.707331446046601
303	anl_hin_tsw_ukr_gam_hau_sod_dut_tur_uzb_ses_bat_xho_lat_por_bsq_lit_sid_fbf_cnt_spa_swe_swt_prs_yor_arw_fin_dgb_igb_est_cze_tig_geo_guj_alb_nor_scr_wly_chh_pan_hun_zul_mly_krd_jav_jpn_tml_kor_pol_mcd_bam_grk_mao_bul_heb_tag_mnd_mol_tsn_slo_aeg_eng_bos_ctl_ger_qcu_svk_ben_fre_moo_mlt_ita_amh_rus_ind_urd_lda_glc_ewe_sun_tha_amr_knd_ven_dyu_aze_afr_rom_azi_cic_vie_owc_bem_akn_swa	-0.238304973830178	-0.562652328811134	0.575025488033307
304	sid_bul_dgb_pol_wly_sod_mlt_svk_azi_tur_dyu_bat_yor_arw_alb_bsq_scr_amh_zul_mnd_rom_ctl_lda_mcd_cic_lit_est_ven_akn_hun_ger_gam_geo_mol_eng_prs_por_heb_tig_glc_fin_swa_sun_ben_ind_jpn_knd_kor_afr_rus_ses_ita_tag_slo_anl_mly_cnt_ukr_swt_cze_owc_spa_hin_swe_nor_qcu_fre_dut_urd_ewe_hau_pan_amr_krd_mao_bos_tsn_lat_bam_jav_tha_chh_tml_moo_xho_uzb_guj_grk_aze_bem_vie_aeg_igb_fbf_tsw	0.042160600730482	0.099294329640082	0.921118300726237
305	mlt_rus_ses_slo_aeg_owc_anl_dut_aze_tur_igb_jav_xho_afr_prs_bsq_ukr_chh_moo_mnd_mcd_alb_ven_pol_akn_arw_est_bem_fbf_hun_por_hau_geo_ben_hin_bul_ger_gam_heb_spa_fin_ewe_ind_urd_sun_jpn_tml_kor_krd_glc_dyu_lit_tag_grk_wly_bat_cnt_svk_zul_ctl_sod_swe_scr_fre_lat_qcu_eng_cze_pan_swt_amh_guj_tig_rom_mly_bos_yor_nor_bam_mao_tha_sid_knd_cic_swa_azi_mol_ita_uzb_tsw_vie_amr_dgb_lda_tsn	-0.946670827296804	-2.29926808601772	0.023728165894829
306	anl_grk_igb_ukr_hau_sod_amh_ger_azi_uzb_bam_ind_swa_urd_mcd_bsq_rom_mlt_ses_mnd_cze_guj_bem_lat_tsw_nor_hun_dyu_akn_fin_hin_gam_geo_svk_por_alb_scr_wly_sid_ctl_est_ven_mly_arw_bat_jpn_tml_kor_pol_ita_moo_krd_sun_lit_heb_mao_cnt_bul_tsn_eng_tig_pan_bos_ben_spa_qcu_glc_slo_prs_yor_chh_dut_owc_swe_jav_rus_ewe_mol_cic_tag_tha_aeg_knd_lda_zul_aze_fre_afr_tur_dgb_vie_amr_fbf_xho_swt	-0.167316385861571	-0.394440713222174	0.694158768816685
307	wly_por_ses_ctl_amr_mlt_owc_bos_aze_tur_igb_sun_bem_eng_krd_bsq_prs_tig_lda_cnt_pol_bul_xho_lit_dyu_dut_fin_akn_ven_est_mcd_hau_geo_glc_nor_ger_urd_amh_sid_hin_hun_tsn_ind_pan_mao_jpn_tml_kor_mol_slo_moo_arw_mly_scr_chh_bat_mnd_grk_swt_afr_aeg_alb_rus_svk_swe_qcu_rom_ita_spa_zul_gam_cze_heb_fre_tag_lat_yor_ukr_dgb_jav_tha_sod_knd_ewe_fbf_azi_guj_ben_uzb_bam_vie_anl_tsw_cic_swa	0.0256148696592094	0.0603426958448444	0.952012181565383
308	owc_ukr_tsn_scr_chh_sod_aeg_hin_uzb_azi_cic_ind_ses_pol_pan_bsq_rom_amr_dgb_cnt_svk_urd_ewe_ctl_zul_krd_hun_lda_ven_est_bul_mlt_geo_grk_fre_arw_glc_sid_amh_lat_fin_xho_mly_slo_bat_jpn_tml_kor_eng_ben_akn_nor_jav_cze_anl_mao_mnd_bos_swa_guj_tig_afr_ger_mol_swe_qcu_spa_prs_lit_moo_wly_alb_hau_dut_sun_rus_swt_por_bam_tag_tha_heb_knd_yor_bem_aze_ita_mcd_tur_fbf_vie_gam_dyu_tsw_igb	-0.588884924997566	-1.40351755976657	0.163792803306568
309	mlt_rom_igb_ita_wly_owc_chh_lat_aze_uzb_yor_mao_swt_bos_prs_bsq_bul_gam_tsw_mnd_mol_nor_bam_spa_tsn_pan_hun_bem_dyu_fin_glc_amr_geo_grk_eng_por_mcd_sid_anl_ctl_est_akn_tag_ben_sun_jpn_tml_kor_ger_afr_ven_swe_jav_hin_hau_ind_cnt_rus_dgb_cze_sod_svk_scr_ukr_urd_qcu_guj_alb_slo_xho_tig_pol_aeg_lit_mly_arw_cic_dut_moo_bat_tha_heb_knd_swa_ses_tur_krd_fre_azi_lda_vie_amh_zul_ewe_fbf	0.101947585566836	0.239960703323745	0.810888838107508
310	heb_eng_zul_hin_owc_sid_amr_ukr_uzb_azi_ewe_ind_lda_pol_ben_bsq_urd_chh_akn_cnt_krd_scr_tsw_lit_dgb_prs_hun_swt_ses_est_por_gam_geo_arw_nor_lat_ita_aeg_amh_dut_fin_fbf_tag_swe_sun_jpn_tml_kor_rom_fre_swa_grk_mly_cze_tig_bat_mnd_ctl_bam_rus_mlt_mol_bul_slo_pan_qcu_glc_svk_alb_xho_wly_ger_anl_mcd_jav_spa_tsn_afr_cic_mao_tha_hau_knd_igb_ven_aze_guj_bos_tur_moo_vie_sod_dyu_yor_bem	-0.282863056844262	-0.668738207421813	0.505319070026685
311	mlt_fre_akn_prs_chh_wly_amh_ita_tur_uzb_bem_mly_lda_grk_bos_bsq_pol_aeg_ses_mnd_bul_afr_igb_ctl_xho_scr_hun_tsn_ven_fin_por_tig_geo_hin_dut_svk_rom_heb_sid_glc_est_zul_jav_alb_bat_jpn_knd_kor_arw_ger_yor_ukr_sun_ben_amr_tag_cnt_lit_moo_mol_hau_spa_slo_urd_swe_qcu_cze_pan_mcd_swa_anl_krd_gam_nor_ind_rus_tsw_lat_fbf_mao_tha_sod_tml_cic_dyu_azi_guj_eng_aze_swt_vie_owc_ewe_bam_dgb	-0.297124639780866	-0.702871968440065	0.483891287945711
312	hau_urd_fbf_slo_sid_sod_mlt_bul_tur_uzb_tsw_tag_cic_mol_alb_bsq_rus_tig_ven_cnt_ben_prs_swt_lit_bem_ger_fin_zul_akn_hun_dut_heb_geo_pol_ukr_rom_mcd_anl_amh_por_est_bam_mao_grk_sun_jpn_tml_kor_fre_krd_ewe_hin_mly_eng_gam_ind_mnd_cze_tsn_spa_wly_svk_scr_ctl_afr_qcu_swe_guj_bos_yor_chh_glc_aeg_pan_jav_nor_igb_lat_swa_bat_tha_amr_knd_dgb_dyu_aze_ita_arw_azi_xho_vie_owc_lda_moo_ses	-0.335751914672401	-0.795534054119638	0.42832871926574
313	owc_guj_ses_pan_amr_aeg_sid_fre_tur_aze_akn_ind_tsn_arw_rus_bsq_ita_tig_yor_cnt_ctl_nor_igb_por_bam_bos_fin_dyu_fbf_hun_lit_hau_geo_rom_urd_mcd_bul_mlt_amh_pol_est_dgb_sun_ger_mly_jpn_tml_kor_grk_alb_ewe_cze_mao_swe_chh_bat_mnd_scr_moo_ukr_sod_glc_svk_dut_krd_qcu_eng_hin_afr_zul_gam_spa_anl_mol_tag_slo_xho_lat_swa_jav_tha_wly_knd_swt_bem_uzb_prs_ben_azi_cic_vie_heb_lda_tsw_ven	0.00598964481336987	0.0141079494680749	0.988774079563236
314	gam_por_swt_spa_anl_mlt_tig_ben_azi_aze_lda_jav_bam_alb_guj_bsq_grk_heb_ven_cnt_ukr_cze_zul_lit_ewe_bos_hun_dgb_yor_est_mol_owc_geo_krd_afr_nor_pan_sod_wly_slo_fin_dyu_ind_rom_mly_jpn_knd_kor_fre_mcd_swa_pol_sun_ita_sid_tag_mnd_rus_igb_swe_chh_bul_ger_hin_dut_qcu_lat_glc_svk_bem_hau_prs_amh_eng_bat_scr_tsn_urd_tsw_mao_tha_aeg_tml_akn_xho_tur_arw_ctl_uzb_ses_vie_amr_cic_fbf_moo	-0.52896926706819	-1.25960834205471	0.210962678382041
315	chh_swe_xho_ben_gam_amh_anl_eng_aze_azi_ven_mly_ses_krd_mol_bsq_guj_sod_moo_mnd_ctl_alb_lda_scr_bam_bul_hun_ewe_swt_fin_svk_owc_geo_dut_hin_por_arw_aeg_hau_spa_est_swa_tag_nor_ind_jpn_knd_kor_pan_ita_fbf_bos_jav_glc_amr_sun_cnt_slo_dyu_rom_sid_mcd_lit_urd_lat_qcu_cze_rus_ukr_cic_tig_ger_mlt_afr_bat_fre_yor_pol_dgb_mao_tha_heb_tml_bem_tsw_tur_grk_prs_uzb_zul_vie_wly_igb_akn_tsn	-0.330357835156527	-0.78226328269135	0.436047087723075
316	mlt_ben_akn_prs_heb_sod_wly_slo_uzb_azi_swa_bat_dyu_scr_arw_bsq_pol_tig_bem_cnt_lit_bos_ses_mcd_tsn_svk_hun_swt_zul_fin_alb_sid_geo_urd_krd_pan_swe_amh_anl_glc_est_ewe_mao_mol_mly_jpn_knd_kor_cze_grk_moo_rom_sun_hin_owc_ind_mnd_por_yor_bul_chh_ukr_nor_fre_guj_qcu_ita_ctl_eng_ven_amr_ger_hau_spa_tag_lat_lda_dut_dgb_jav_tha_aeg_tml_cic_bam_aze_rus_afr_tur_tsw_vie_gam_igb_xho_fbf	0.476972881742145	1.12597091232958	0.263075070314304
317	chh_spa_fbf_alb_heb_aeg_amh_ctl_uzb_tur_tsn_jav_tsw_krd_slo_bsq_ita_hau_bam_cnt_por_mcd_lda_glc_ven_swe_hun_cic_zul_fin_ben_gam_geo_arw_ger_pan_prs_owc_sod_mol_est_dyu_mao_rom_tag_jpn_knd_kor_lat_lit_moo_eng_ind_pol_tig_mly_mnd_bos_ses_nor_sid_bul_hin_guj_ukr_qcu_grk_rus_scr_ewe_mlt_svk_anl_cze_bat_urd_dgb_afr_swa_sun_tha_wly_tml_igb_swt_aze_dut_fre_azi_yor_vie_amr_akn_bem_xho	0.0155934479967683	0.0367156781004719	0.970790403007298
318	aeg_spa_bam_svk_tig_sid_anl_hin_tur_aze_bem_mly_moo_alb_urd_bsq_pol_owc_xho_cnt_swe_fre_yor_lat_akn_prs_est_dgb_igb_fin_rom_gam_geo_ben_slo_krd_cze_amr_chh_rus_hun_lda_mao_dut_bat_jpn_tml_kor_pan_ita_tsw_por_sun_nor_hau_ind_mnd_ukr_ses_arw_heb_bul_eng_guj_afr_qcu_scr_ctl_glc_fbf_amh_lit_wly_mcd_jav_ger_tsn_mol_swt_tag_tha_sod_knd_swa_ewe_uzb_bos_grk_azi_ven_vie_mlt_cic_dyu_zul	-0.471462008521889	-1.12175923737762	0.264852822830135
319	hau_arw_swt_svk_sod_amr_tig_krd_tur_aze_ewe_tag_swa_cze_bos_bsq_lat_chh_igb_mnd_urd_ukr_ven_glc_akn_scr_hun_bam_yor_est_ger_wly_geo_fre_swe_hin_guj_aeg_anl_slo_fin_dyu_mly_afr_ind_jpn_tml_kor_ita_mol_ses_por_mao_ben_heb_sun_cnt_lit_lda_nor_sid_bul_prs_grk_rus_qcu_mcd_eng_dut_fbf_owc_rom_gam_spa_bat_pan_moo_ctl_cic_jav_tha_amh_knd_dgb_bem_azi_alb_pol_uzb_xho_vie_mlt_tsn_zul_tsw	-1.06321957703252	-2.61063198925452	0.0105346199324161
320	chh_lit_tsn_por_gam_aeg_owc_krd_tur_aze_zul_mao_igb_nor_prs_bsq_lat_amh_ses_mnd_pol_rom_dyu_afr_lda_alb_hun_ven_cic_est_svk_amr_geo_eng_pan_mol_fre_sid_wly_urd_fin_tsw_sun_dut_mly_jpn_tml_kor_slo_spa_dgb_glc_jav_guj_anl_bat_cnt_bul_yor_bos_sod_ita_ukr_grk_mcd_qcu_cze_rus_scr_bam_tig_hin_hau_arw_tag_swe_akn_ben_bem_ind_tha_heb_knd_ewe_fbf_azi_ctl_ger_uzb_xho_vie_mlt_swt_swa_moo	-0.355542292746294	-0.844153395380143	0.40074992153792
321	wly_afr_ses_alb_sid_heb_aeg_slo_aze_tur_tsn_mao_akn_eng_ukr_bsq_ita_gam_ven_mnd_lit_svk_ewe_rom_dyu_swe_fin_fbf_dgb_est_dut_owc_geo_hin_cze_spa_scr_tig_anl_lat_hun_xho_bat_urd_tag_jpn_knd_kor_rus_grk_tsw_pan_sun_prs_hau_jav_cnt_pol_igb_glc_amh_krd_arw_ctl_por_qcu_guj_bos_bul_swa_chh_ben_amr_ger_mly_mol_zul_fre_yor_ind_tha_sod_tml_moo_bam_azi_nor_mcd_uzb_bem_vie_mlt_cic_lda_swt	-0.813406651829489	-1.96543813041398	0.0523468391202729
322	hau_mcd_xho_alb_owc_tig_aeg_ctl_tur_uzb_fbf_mao_ses_glc_bos_bsq_svk_amr_igb_cnt_guj_grk_tsw_hin_lda_eng_fin_tsn_cic_est_urd_anl_geo_ita_rus_por_dut_mlt_sod_lat_hun_dyu_jav_pol_mly_jpn_tml_kor_scr_slo_bem_krd_sun_fre_gam_bat_mnd_pan_akn_ben_chh_swe_lit_bul_mol_qcu_rom_nor_ger_zul_heb_spa_amh_afr_ind_prs_swa_ukr_swt_tag_tha_wly_knd_ewe_yor_aze_cze_arw_azi_moo_vie_sid_ven_dgb_bam	-1.07065061212902	-2.62551428904379	0.0101159009393769
323	chh_spa_tsn_svk_owc_mlt_anl_nor_aze_tur_yor_mao_dgb_scr_prs_bsq_pan_amh_fbf_cnt_guj_rus_bem_afr_dyu_arw_est_swa_ses_hun_hin_hau_geo_lat_dut_grk_mol_aeg_gam_eng_fin_igb_tag_ben_ind_jpn_knd_kor_pol_por_xho_ita_jav_fre_wly_mly_mnd_swe_zul_alb_sod_urd_krd_rom_ger_qcu_bos_glc_cze_tsw_amr_ctl_tig_bul_sun_lit_ven_ukr_lda_bat_tha_sid_tml_akn_moo_azi_mcd_slo_uzb_cic_vie_heb_swt_bam_ewe	-0.587536752898106	-1.40298287983039	0.163951728792754
324	hau_ita_bam_arw_heb_mlt_gam_cze_tur_uzb_swa_jav_zul_pol_mol_bsq_spa_sid_dgb_cnt_dut_bos_cic_prs_ven_hin_fin_swt_bem_est_glc_wly_geo_fre_alb_ben_ger_anl_owc_pan_hun_moo_ind_rus_mao_jpn_tml_kor_mcd_lit_tsw_slo_bat_ctl_sod_tag_mnd_lat_dyu_ukr_aeg_nor_swe_krd_rom_qcu_urd_guj_scr_fbf_amh_afr_tig_svk_mly_por_akn_eng_ses_sun_tha_chh_knd_ewe_igb_aze_bul_grk_azi_tsn_vie_amr_xho_yor_lda	0.365519474271903	0.861745660880914	0.391044017359364
325	anl_glc_cic_lat_owc_chh_mlt_lit_uzb_azi_fbf_ind_ses_ctl_grk_bsq_cze_sid_tsn_mnd_ukr_scr_swt_rus_lda_mcd_est_ewe_xho_hun_prs_sod_geo_guj_nor_krd_hin_amh_gam_arw_fin_tsw_tag_urd_bat_jpn_knd_kor_pol_mol_ven_por_jav_bul_amr_mao_cnt_swe_dyu_eng_aeg_ben_dut_slo_alb_qcu_rom_afr_ger_swa_wly_svk_heb_fre_mly_pan_igb_bos_zul_sun_tha_hau_tml_bem_bam_tur_spa_ita_aze_moo_vie_tig_akn_yor_dgb	0.000815114654308154	0.0019197358607439	0.99847238528311
326	sod_nor_igb_bos_owc_mlt_chh_arw_uzb_tur_tsn_mly_ses_alb_lit_bsq_pan_sid_lda_cnt_urd_ukr_fbf_rus_cic_afr_est_ven_moo_fin_mcd_tig_geo_ben_dut_scr_grk_aeg_wly_por_hun_ewe_jav_glc_sun_jpn_tml_kor_hin_eng_bem_ita_tag_spa_anl_ind_mnd_fre_dgb_krd_gam_cze_ger_swe_rom_qcu_bul_ctl_prs_xho_hau_pol_heb_slo_mao_mol_swa_lat_bam_bat_tha_amr_knd_akn_zul_aze_guj_svk_azi_tsw_vie_amh_yor_swt_dyu	0.442248616376116	1.04209838610554	0.300067517934255
327	sid_arw_lda_grk_gam_sod_anl_dut_tur_uzb_akn_ind_swa_ger_pol_bsq_ben_heb_xho_cnt_rom_lit_cic_guj_dyu_svk_est_tsw_swt_fin_eng_amh_geo_scr_mcd_prs_glc_aeg_hau_bos_hun_bem_tag_ita_sun_jpn_tml_kor_pan_krd_yor_spa_mly_nor_amr_mao_mnd_urd_zul_ukr_mlt_por_rus_swe_lat_qcu_bul_afr_cze_fbf_tig_mol_wly_fre_bat_alb_ses_slo_ven_jav_tha_owc_knd_igb_ewe_aze_hin_ctl_azi_dgb_vie_chh_bam_tsn_moo	-0.547702013166955	-1.30392216844434	0.19547838643502
328	amr_alb_zul_slo_anl_gam_wly_prs_uzb_aze_ewe_sun_lda_krd_hin_bsq_ita_tig_akn_mnd_arw_glc_tsw_ctl_dyu_lat_fin_igb_cic_est_grk_hau_geo_bul_cze_eng_rom_heb_sod_scr_hun_fbf_ind_por_tag_jpn_knd_kor_ben_guj_dgb_pol_bat_swe_chh_mao_cnt_dut_ven_ukr_sid_pan_urd_lit_bos_qcu_mol_rus_ger_bam_amh_nor_owc_fre_jav_afr_moo_svk_tsn_mly_tha_mlt_tml_bem_yor_tur_mcd_spa_azi_swa_vie_aeg_swt_xho_ses	-0.592913076704391	-1.4166062338098	0.159939084604775
329	owc_mol_bam_guj_sid_amh_gam_ukr_tur_azi_xho_ind_dgb_pan_ben_bsq_spa_amr_fbf_cnt_scr_por_swa_prs_moo_arw_fin_igb_ses_est_afr_chh_geo_ger_krd_lat_dut_sod_anl_rom_hun_ven_mao_urd_sun_jpn_knd_kor_pol_svk_tsn_mcd_mly_alb_heb_tag_mnd_lit_lda_grk_aeg_bos_hin_fre_rus_qcu_cze_glc_ita_bem_mlt_swe_hau_slo_jav_eng_cic_nor_dyu_bat_tha_wly_tml_zul_swt_aze_bul_ctl_uzb_akn_vie_tig_yor_ewe_tsw	0.104152339337039	0.245473119437653	0.80663100957178
330	hau_mcd_yor_lat_sod_amr_heb_krd_uzb_tur_bam_tag_swt_afr_mol_bsq_ctl_tig_cic_mnd_spa_ita_ewe_por_bem_cze_est_ses_zul_fin_bul_sid_geo_ben_arw_hin_ger_chh_gam_bos_hun_akn_ind_prs_sun_jpn_knd_kor_slo_guj_ven_alb_jav_lit_owc_mao_cnt_scr_dgb_rom_mlt_dut_grk_eng_swe_qcu_ukr_pan_nor_swa_anl_svk_amh_urd_bat_glc_tsn_pol_moo_mly_tha_aeg_tml_xho_tsw_aze_rus_fre_azi_dyu_vie_wly_fbf_igb_lda	-0.537473689207305	-1.27926591187579	0.203986024614815
331	owc_rus_ses_slo_sod_mlt_sid_grk_tur_aze_dgb_mly_tsw_lit_ben_bsq_pol_wly_swt_mnd_svk_bos_zul_urd_igb_afr_hun_yor_xho_fin_dut_tig_geo_mcd_ger_ukr_alb_aeg_hau_ctl_est_fbf_ind_scr_sun_jpn_tml_kor_mol_glc_ewe_prs_mao_pan_anl_tag_cnt_krd_akn_cze_gam_swe_lat_ita_nor_qcu_hin_fre_por_ven_amh_guj_amr_eng_jav_spa_moo_rom_lda_bat_tha_chh_knd_bam_bem_azi_arw_bul_uzb_tsn_vie_heb_dyu_cic_swa	0.0586927762768514	0.138211978638617	0.890371710671002
332	tig_ita_yor_urd_chh_owc_sid_alb_tur_uzb_xho_mly_bam_eng_mcd_bsq_fre_mlt_dgb_cnt_ctl_krd_ewe_rom_ven_bul_hun_tsw_tsn_est_spa_anl_geo_nor_rus_swe_grk_amh_sod_glc_fin_igb_tag_ukr_sun_jpn_tml_kor_dut_bos_dyu_prs_mao_svk_gam_ind_mnd_ger_swa_lit_hau_scr_slo_por_afr_qcu_arw_lat_cze_akn_aeg_mol_heb_hin_jav_guj_moo_ben_ses_bat_tha_amr_knd_lda_zul_aze_pol_pan_azi_fbf_vie_wly_cic_swt_bem	0.232027380398334	0.546492930145433	0.586035911503092
333	heb_lat_xho_mol_amh_sod_tig_krd_aze_azi_dgb_mly_tsw_alb_arw_bsq_ger_mlt_igb_cnt_svk_ita_fbf_ukr_bam_dut_hun_ses_swa_est_slo_gam_geo_hin_grk_afr_ben_chh_owc_scr_fin_swt_sun_rus_mao_jpn_tml_kor_rom_mcd_akn_prs_tag_eng_hau_jav_mnd_pol_lda_urd_sid_cze_pan_spa_swe_qcu_bos_bul_ctl_tsn_amr_nor_aeg_fre_bat_por_ven_lit_cic_ind_tha_anl_knd_dyu_ewe_tur_glc_guj_uzb_yor_vie_wly_zul_moo_bem	0.112550604835853	0.265284159695107	0.791377703320021
334	wly_ben_xho_rom_heb_anl_aeg_guj_aze_azi_ses_ind_ewe_lat_slo_bsq_nor_tig_dyu_cnt_por_dut_yor_swe_tsw_pan_fin_ven_swt_est_prs_amr_geo_krd_pol_svk_fre_owc_amh_afr_hun_bam_mao_ita_mly_jpn_tml_kor_ger_mol_fbf_bos_tag_grk_gam_bat_mnd_scr_lda_mcd_hau_alb_spa_glc_eng_qcu_bul_urd_arw_bem_sod_rus_mlt_hin_jav_ukr_tsn_ctl_akn_sun_tha_sid_knd_dgb_igb_tur_cze_lit_uzb_zul_vie_chh_moo_cic_swa	-0.059192779993144	-0.139506016209376	0.889351974312327
335	aeg_pol_akn_nor_anl_mlt_owc_lat_uzb_azi_igb_mly_tsw_slo_krd_bsq_urd_tig_ven_cnt_glc_ctl_moo_rus_bam_swe_est_swa_xho_fin_dut_hau_geo_cze_afr_arw_pan_chh_amr_spa_hun_ses_bat_mol_jav_jpn_tml_kor_scr_bos_dgb_por_mao_hin_gam_ind_mnd_eng_cic_guj_sid_bul_ita_mcd_prs_qcu_lit_grk_rom_tsn_wly_fre_heb_alb_sun_ukr_yor_ben_zul_tag_tha_amh_knd_ewe_dyu_tur_svk_ger_aze_fbf_vie_sod_swt_lda_bem	-0.529998663479875	-1.26255515309174	0.209905794212867
336	tig_cze_ewe_lit_gam_chh_sod_prs_aze_azi_ses_bat_swa_swe_scr_bsq_urd_hau_lda_mnd_slo_nor_tsn_spa_dgb_grk_fin_bam_igb_est_alb_amr_geo_eng_pan_guj_fre_owc_anl_por_hun_akn_mao_mol_sun_jpn_tml_kor_bos_rom_yor_ger_jav_hin_amh_tag_cnt_krd_xho_mcd_aeg_bul_dut_afr_arw_qcu_ctl_ukr_svk_moo_wly_ben_sid_glc_mly_pol_dyu_rus_fbf_ind_tha_heb_knd_swt_cic_uzb_lat_ita_tur_bem_vie_mlt_ven_tsw_zul	-0.182682666522894	-0.431274385530012	0.667266933841386
337	tig_ger_cic_slo_heb_aeg_amh_swe_azi_tur_tsw_jav_bem_pol_bul_bsq_ctl_mlt_tsn_cnt_urd_afr_zul_bos_ses_cze_est_lda_moo_hun_ita_amr_geo_svk_lat_rus_spa_chh_gam_fre_fin_akn_ind_por_mao_jpn_tml_kor_ukr_scr_igb_prs_sun_lit_hau_tag_mnd_grk_ewe_pan_sid_mol_eng_hin_mcd_qcu_alb_glc_guj_swt_anl_krd_wly_arw_bat_ben_yor_dut_ven_mly_tha_owc_knd_bam_fbf_uzb_nor_rom_aze_swa_vie_sod_dgb_dyu_xho	0.293993393865985	0.692457457180593	0.49037553033562
338	hau_prs_fbf_eng_mlt_wly_amr_swe_uzb_aze_xho_sun_bem_lat_rus_bsq_krd_heb_cic_mnd_cze_lit_igb_fre_lda_mcd_fin_swa_akn_est_glc_tig_geo_slo_ita_guj_pol_owc_anl_pan_hun_bam_mao_afr_mly_jpn_tml_kor_ben_nor_dgb_ukr_jav_dut_aeg_bat_cnt_mol_tsw_ger_gam_grk_ctl_bul_por_qcu_scr_svk_rom_ses_chh_arw_sid_alb_tag_spa_ewe_bos_swt_ind_tha_sod_knd_dyu_moo_tur_urd_hin_azi_zul_vie_amh_yor_ven_tsn	-0.435873700742298	-1.03698375872816	0.302432194052851
339	sid_alb_xho_lat_chh_owc_gam_rus_aze_azi_bam_tag_yor_afr_bul_bsq_ben_wly_akn_cnt_bos_ger_moo_slo_swt_guj_hun_cic_igb_est_mcd_amh_geo_por_krd_scr_ita_hau_heb_pol_fin_bem_mly_eng_ind_jpn_knd_kor_grk_cze_ses_ukr_jav_dut_amr_bat_mnd_urd_ven_lit_mlt_glc_rom_arw_swe_qcu_mol_hin_nor_swa_tig_ctl_aeg_svk_mao_pan_tsw_fre_dyu_sun_tha_sod_tml_zul_ewe_tur_prs_spa_uzb_dgb_vie_anl_lda_fbf_tsn	-0.104066806302637	-0.245515132846856	0.806598580298065
340	sod_nor_moo_fre_amr_aeg_amh_por_uzb_aze_fbf_jav_ses_ger_guj_bsq_dut_hau_zul_mnd_krd_ben_dyu_lat_bam_spa_est_ven_xho_hun_swe_anl_geo_pol_cze_pan_eng_gam_sid_scr_fin_bem_sun_rom_mly_jpn_knd_kor_urd_arw_swa_ita_ind_grk_mlt_mao_cnt_mcd_swt_mol_chh_svk_slo_ukr_glc_qcu_bul_alb_hin_dgb_owc_rus_tig_bos_bat_lit_lda_ctl_yor_tag_tha_wly_tml_igb_ewe_tur_afr_prs_azi_cic_vie_heb_akn_tsn_tsw	-0.579377171088043	-1.38309779398762	0.169946479292356
341	anl_alb_zul_svk_sod_tig_amh_scr_tur_uzb_lda_ind_ewe_grk_ctl_bsq_rom_wly_cic_cnt_swe_prs_fbf_eng_tsw_spa_fin_akn_bam_hun_ukr_sid_geo_por_lat_mol_ger_aeg_gam_arw_est_tsn_tag_guj_jav_jpn_tml_kor_slo_lit_dyu_krd_mly_pan_heb_sun_mnd_nor_ven_fre_amr_mcd_cze_hin_dut_qcu_glc_bul_urd_yor_owc_bos_hau_ben_bat_pol_igb_ita_dgb_mao_tha_mlt_knd_swa_ses_azi_afr_rus_aze_bem_vie_chh_moo_swt_xho	-0.240864895787555	-0.569574512824893	0.57033956130825
342	hau_bos_bem_urd_gam_sod_mlt_swe_uzb_aze_cic_mao_bam_dut_glc_bsq_por_amr_xho_mnd_prs_spa_ewe_svk_fbf_guj_hun_tsw_swa_est_eng_wly_geo_krd_rus_ben_ita_anl_tig_ukr_fin_zul_ind_scr_tag_jpn_knd_kor_alb_cze_swt_nor_bat_grk_heb_sun_cnt_pol_yor_bul_aeg_afr_hin_pan_lat_qcu_slo_lit_ctl_lda_chh_arw_amh_fre_jav_mol_dgb_rom_akn_mly_tha_sid_tml_moo_igb_tur_ger_mcd_azi_ses_vie_owc_dyu_tsn_ven	-0.321510765575785	-0.761198345186477	0.448464462477248
343	mlt_spa_xho_svk_amr_sid_owc_ger_tur_uzb_akn_mly_lda_ita_fre_bsq_dut_hau_swa_cnt_pan_afr_tsw_slo_zul_grk_fin_dgb_ewe_est_bos_gam_geo_arw_eng_mcd_alb_amh_wly_lit_hun_igb_jav_ben_ind_jpn_knd_kor_pol_mol_bam_krd_tag_rus_tig_bat_mnd_cze_dyu_rom_anl_ukr_swe_por_prs_qcu_bul_nor_lat_yor_heb_urd_sod_guj_mao_ctl_ven_hin_tsn_sun_tha_chh_tml_ses_cic_aze_glc_scr_azi_moo_vie_aeg_bem_fbf_swt	0.362037550289919	0.853333537846353	0.395666882171485
344	sod_swe_tsn_bul_mlt_tig_hau_rus_aze_tur_moo_ind_igb_ita_cze_bsq_mcd_amh_ven_cnt_spa_lit_xho_svk_swa_lat_est_yor_ewe_hun_fre_aeg_geo_scr_urd_ger_eng_sid_gam_krd_fin_bem_mao_por_tag_jpn_tml_kor_guj_alb_bam_arw_bat_hin_amr_jav_mnd_prs_zul_bos_anl_grk_slo_glc_mol_qcu_afr_dut_ctl_dgb_chh_pan_heb_nor_sun_pol_tsw_ukr_akn_mly_tha_wly_knd_dyu_lda_uzb_ben_rom_azi_swt_vie_owc_fbf_cic_ses	0.123310508888117	0.290347653403518	0.772196727713826
345	sid_ukr_swt_cze_anl_owc_hau_dut_tur_uzb_akn_bat_dyu_krd_nor_bsq_fre_aeg_fbf_cnt_afr_por_swa_scr_bam_prs_est_zul_bem_hun_spa_amh_geo_swe_rus_eng_glc_heb_amr_guj_fin_cic_sun_grk_mly_jpn_knd_kor_arw_alb_lda_urd_mao_ger_wly_tag_mnd_pol_moo_ctl_gam_ita_lat_lit_pan_qcu_bos_rom_hin_yor_sod_bul_chh_mol_jav_slo_ewe_svk_ses_ind_tha_mlt_tml_ven_tsw_aze_mcd_ben_azi_igb_vie_tig_tsn_xho_dgb	-0.725754363924555	-1.73965355814581	0.0852282472499987
346	heb_lit_tsw_bos_mlt_chh_anl_afr_aze_tur_igb_mly_swa_prs_glc_bsq_ger_amh_cic_cnt_grk_pol_ven_krd_fbf_alb_hun_dgb_bem_est_ukr_hau_geo_eng_ben_ctl_bul_sod_amr_cze_fin_tsn_ind_hin_tag_jpn_tml_kor_slo_ita_yor_lat_sun_swe_owc_mao_mnd_svk_swt_spa_wly_urd_por_arw_pan_qcu_mcd_guj_nor_ses_tig_mol_gam_rus_jav_rom_moo_scr_lda_bat_tha_aeg_knd_zul_bam_azi_fre_dut_uzb_dyu_vie_sid_ewe_akn_xho	-0.685525030520809	-1.64440263470443	0.103469376660618
347	anl_cze_bem_afr_aeg_gam_sod_mcd_tur_uzb_ven_mao_ewe_fre_ita_bsq_svk_wly_fbf_mnd_pol_dut_akn_rom_xho_alb_hun_swa_yor_est_urd_tig_geo_ben_lit_prs_arw_amh_amr_grk_fin_lda_mly_bul_bat_jpn_tml_kor_ctl_por_swt_swe_jav_slo_chh_tag_cnt_bos_zul_scr_owc_krd_spa_ger_lat_qcu_ukr_eng_pan_cic_sid_glc_hau_nor_ind_guj_dgb_hin_tsn_sun_tha_mlt_knd_dyu_igb_azi_mol_rus_aze_ses_vie_heb_moo_tsw_bam	0.0550757480286658	0.129530640493108	0.897217521106714
348	aeg_ben_tsn_ita_hau_chh_amr_grk_azi_aze_cic_bat_ewe_pol_hin_bsq_eng_anl_dgb_cnt_alb_nor_bam_scr_fbf_mcd_hun_bem_yor_est_por_tig_geo_dut_guj_pan_bos_sod_owc_ukr_fin_dyu_sun_lit_mao_jpn_tml_kor_svk_ger_swa_slo_ind_rom_wly_mly_mnd_ctl_lda_glc_gam_rus_cze_mol_afr_qcu_krd_urd_spa_igb_heb_lat_amh_fre_tag_swe_akn_bul_zul_jav_tha_sid_knd_ses_tsw_tur_prs_arw_uzb_xho_vie_mlt_swt_ven_moo	-0.353205011864744	-0.836679769521657	0.404917359465059
349	anl_lit_ewe_mol_amh_wly_hau_swe_aze_azi_swa_jav_dyu_ukr_bul_bsq_fre_gam_moo_mnd_afr_ita_dgb_slo_fbf_scr_hun_tsw_ses_est_pol_amr_geo_ben_cze_mcd_dut_owc_sod_rom_fin_lda_mly_ctl_bat_jpn_knd_kor_spa_arw_yor_por_tag_alb_chh_ind_cnt_prs_tsn_grk_mlt_pan_ger_svk_rus_qcu_guj_glc_lat_swt_heb_nor_tig_krd_mao_hin_akn_urd_bem_sun_tha_aeg_tml_cic_igb_uzb_eng_bos_tur_ven_vie_sid_zul_bam_xho	-0.460953620767715	-1.09591646257829	0.275945211832372
350	aeg_krd_igb_lit_tig_wly_hau_ita_tur_azi_bem_bat_swt_alb_afr_bsq_grk_heb_fbf_cnt_prs_rom_lda_urd_bam_nor_fin_ven_dgb_hun_pol_amh_geo_lat_rus_scr_eng_amr_chh_ctl_est_ewe_mly_mol_jav_jpn_tml_kor_ger_dut_xho_fre_mao_bul_sod_sun_mnd_guj_dyu_spa_mlt_por_arw_ukr_glc_qcu_slo_cze_ben_moo_gam_mcd_sid_pan_ind_hin_swa_svk_akn_tag_tha_owc_knd_tsn_cic_uzb_swe_bos_aze_tsw_vie_anl_zul_ses_yor	-0.55151834622257	-1.3164248700553	0.191266659318629
351	hau_ctl_swa_lit_sod_wly_owc_por_uzb_aze_lda_mly_ven_swe_ukr_bsq_spa_gam_akn_cnt_afr_krd_dyu_mcd_xho_cze_hun_bem_dgb_fin_scr_tig_geo_prs_ben_hin_alb_amr_aeg_ger_est_fbf_sun_pol_bat_jpn_knd_kor_lat_eng_bam_bul_ind_svk_sid_tag_mnd_grk_cic_bos_chh_ita_urd_mol_pan_qcu_arw_nor_fre_yor_mlt_rus_amh_guj_jav_rom_ses_slo_moo_mao_tha_heb_tml_zul_ewe_azi_dut_glc_tur_tsw_vie_anl_swt_igb_tsn	-0.830059283066716	-2.0092081445982	0.0474138108709463
352	owc_glc_dgb_ukr_mlt_anl_sid_eng_uzb_tur_fbf_bat_igb_bos_prs_bsq_pol_heb_tsw_cnt_guj_spa_zul_fre_swa_urd_fin_tsn_akn_est_mcd_aeg_geo_ger_ita_afr_mol_tig_amr_lit_hun_bam_mao_hin_tag_jpn_knd_kor_bul_rom_ven_ben_sun_lat_chh_mly_mnd_krd_bem_alb_hau_dut_scr_grk_cze_qcu_rus_slo_svk_lda_sod_arw_wly_nor_ind_pan_moo_por_ses_jav_tha_amh_tml_swt_ewe_azi_ctl_swe_aze_xho_vie_gam_cic_dyu_yor	-0.932898742827975	-2.2680614685874	0.0256397943296014
353	chh_pan_dyu_ctl_hau_mlt_anl_alb_aze_azi_ewe_jav_fbf_afr_ben_bsq_ukr_heb_bem_cnt_nor_ger_xho_urd_dgb_hin_est_lda_ven_fin_grk_gam_geo_lat_ita_slo_bul_wly_sid_eng_hun_tsw_tag_prs_mao_jpn_tml_kor_rus_cze_igb_dut_sun_swe_amh_mly_mnd_guj_bam_fre_sod_bos_arw_glc_por_qcu_mcd_mol_rom_tsn_amr_pol_tig_svk_bat_spa_cic_scr_ses_ind_tha_aeg_knd_moo_akn_uzb_lit_krd_tur_swa_vie_owc_yor_swt_zul	0.0104777146407238	0.0246670745354129	0.980373368971855
354	chh_svk_igb_eng_sid_sod_owc_mol_tur_aze_swt_mly_bem_arw_spa_bsq_rus_anl_ewe_cnt_bos_ger_tsn_lit_moo_grk_hun_akn_ven_fin_bul_wly_geo_afr_guj_swe_ben_heb_hau_glc_est_swa_tag_ctl_jav_jpn_tml_kor_dut_lat_fbf_rom_sun_ita_gam_bat_mnd_urd_zul_slo_aeg_krd_prs_mcd_scr_qcu_pol_cze_alb_cic_mlt_nor_amh_por_mao_fre_dyu_ukr_tsw_ind_tha_amr_knd_ses_xho_uzb_hin_pan_azi_bam_vie_tig_yor_lda_dgb	-0.403738292090864	-0.956899454203105	0.341098927566137
355	sid_mcd_tsn_cze_tig_amr_chh_rom_uzb_tur_xho_ind_ven_scr_ctl_bsq_bul_amh_igb_cnt_bos_slo_ses_prs_dgb_dut_hun_bam_ewe_fin_urd_wly_geo_nor_afr_swe_fre_hau_owc_pan_est_akn_tag_mol_sun_jpn_knd_kor_ita_svk_moo_glc_jav_rus_mlt_bat_mnd_grk_cic_arw_gam_krd_alb_lit_lat_qcu_guj_ben_spa_tsw_sod_por_aeg_ger_mly_hin_dyu_eng_swt_mao_tha_anl_tml_lda_zul_aze_ukr_pol_azi_fbf_vie_heb_yor_bem_swa	-0.32534882977502	-0.770004786430826	0.443248581320868
356	hau_alb_zul_bos_wly_amr_sod_mcd_uzb_azi_lda_bat_ewe_bul_ctl_bsq_svk_gam_swt_cnt_guj_afr_moo_scr_ven_slo_est_yor_swa_hun_ukr_owc_geo_cze_rus_por_lit_anl_tig_ben_fin_akn_sun_ger_mly_jpn_knd_kor_eng_hin_tsw_krd_ind_lat_aeg_jav_mnd_grk_dyu_dut_chh_spa_prs_glc_rom_qcu_ita_fre_swe_cic_amh_pan_mlt_arw_tag_urd_bam_pol_dgb_mao_tha_heb_tml_igb_bem_aze_nor_mol_tur_fbf_vie_sid_ses_xho_tsn	0.0165119408707122	0.0388587591835037	0.96908629250031
357	anl_por_dgb_scr_sod_amr_owc_bul_uzb_azi_ven_jav_moo_hin_nor_bsq_alb_heb_swt_mnd_prs_fre_ses_lit_yor_svk_hun_akn_tsn_fin_ukr_hau_geo_rom_slo_swe_arw_amh_chh_rus_est_xho_mao_eng_ind_jpn_knd_kor_bos_krd_zul_pan_bat_pol_tig_mly_cnt_afr_cic_grk_gam_dut_cze_ita_mcd_qcu_mol_guj_ctl_dyu_wly_glc_sid_lat_sun_urd_swa_ger_lda_tag_tha_aeg_tml_fbf_bem_aze_spa_ben_tur_tsw_vie_mlt_ewe_bam_igb	-1.0375975687063	-2.5292821344878	0.0131126393130804
358	aeg_ger_tsn_swe_amr_heb_amh_arw_azi_uzb_ewe_mao_cic_dut_nor_bsq_ben_anl_fbf_cnt_ita_lat_swt_mol_ses_ukr_hun_yor_tsw_fin_pan_sod_geo_ctl_fre_rus_pol_owc_sid_grk_est_dyu_jav_krd_ind_jpn_knd_kor_slo_bul_xho_hin_mly_urd_mlt_bat_mnd_cze_moo_por_wly_eng_guj_spa_alb_qcu_mcd_bos_afr_bem_hau_lit_gam_prs_tag_scr_zul_rom_lda_sun_tha_tig_tml_dgb_bam_tur_svk_glc_aze_igb_vie_chh_akn_ven_swa	-0.286543318636711	-0.677239760189813	0.499935072254625
359	amr_afr_tsw_bul_hau_amh_anl_prs_tur_azi_fbf_mao_akn_slo_ger_bsq_mol_sod_yor_cnt_spa_ben_lda_pol_dyu_svk_hun_ven_ses_est_scr_wly_geo_urd_lat_arw_ctl_aeg_heb_dut_fin_ewe_jav_fre_ind_jpn_tml_kor_swe_rus_moo_eng_bat_glc_chh_sun_mnd_cze_bem_rom_gam_por_mcd_krd_lit_qcu_pan_ita_guj_zul_owc_grk_sid_alb_mly_nor_bam_bos_dgb_tag_tha_mlt_knd_igb_xho_uzb_hin_ukr_aze_swa_vie_tig_tsn_swt_cic	-0.887363221535782	-2.14320165422201	0.0347068524422692
360	gam_slo_swt_guj_amr_amh_wly_ita_uzb_tur_bem_ind_bam_glc_arw_bsq_eng_anl_dgb_cnt_lit_pol_tsn_hin_dyu_fre_fin_moo_yor_hun_pan_heb_geo_dut_ukr_afr_bos_sod_sid_swe_est_ven_tag_grk_bat_jpn_knd_kor_svk_urd_fbf_rom_jav_ctl_hau_mao_mnd_mcd_akn_scr_tig_spa_cze_por_alb_qcu_mol_rus_nor_igb_mlt_prs_aeg_krd_mly_lat_swa_bul_ses_sun_tha_chh_tml_zul_xho_azi_ben_ger_aze_tsw_vie_owc_ewe_cic_lda	0.373676840699952	0.881402827310248	0.380372124949233
361	hau_hin_ses_rom_sid_amr_owc_ben_azi_uzb_cic_mly_dgb_svk_ukr_bsq_bos_amh_zul_cnt_nor_guj_tsw_fre_xho_por_fin_yor_dyu_est_lit_gam_geo_urd_alb_grk_scr_anl_heb_rus_hun_tsn_sun_afr_tag_jpn_knd_kor_pan_slo_fbf_swe_ind_eng_aeg_mao_mnd_ger_bem_glc_wly_mol_bul_mcd_pol_qcu_spa_cze_lat_bam_chh_ita_sod_ctl_jav_arw_swa_krd_igb_bat_tha_mlt_tml_lda_akn_aze_dut_prs_tur_moo_vie_tig_ven_swt_ewe	0.0794543272269805	0.18728695815131	0.851843641958708
362	wly_eng_moo_bul_sod_mlt_amr_svk_aze_uzb_zul_tag_yor_ger_rus_bsq_scr_gam_dgb_cnt_lit_afr_bem_swe_cic_urd_fin_igb_swa_hun_lat_sid_geo_grk_mcd_alb_nor_owc_hau_pol_est_ven_sun_cze_mao_jpn_tml_kor_glc_arw_swt_por_bat_fre_aeg_mly_mnd_spa_tsn_ben_tig_bos_pan_rom_guj_qcu_mol_krd_slo_akn_heb_hin_amh_ita_jav_ctl_xho_dut_fbf_ind_tha_chh_knd_dyu_ses_azi_ukr_prs_tur_tsw_vie_anl_lda_bam_ewe	0.131631403009119	0.309982920542452	0.757267496092183
363	owc_fre_swt_afr_heb_mlt_wly_ukr_uzb_aze_akn_mly_xho_guj_bul_bsq_pol_hau_swa_cnt_lit_mol_tsw_urd_dgb_mcd_fin_cic_zul_hun_pan_anl_geo_glc_bos_ctl_slo_sid_sod_rus_est_bem_jav_swe_bat_jpn_tml_kor_hin_arw_fbf_prs_mao_nor_aeg_sun_mnd_rom_ven_por_amr_svk_cze_spa_ita_qcu_krd_alb_ben_yor_gam_lat_tig_ger_tag_dut_ewe_grk_tsn_ind_tha_amh_knd_bam_lda_azi_eng_scr_tur_dyu_vie_chh_ses_moo_igb	-0.0433116667241569	-0.101967900277778	0.919001686710438
364	heb_urd_ewe_lat_mlt_wly_tig_lit_uzb_aze_cic_sun_akn_slo_rom_bsq_ukr_sid_swt_cnt_bos_afr_igb_cze_dgb_ger_hun_yor_zul_est_swe_owc_geo_bul_ctl_grk_ben_anl_amh_svk_fin_lda_tag_pan_mly_jpn_tml_kor_krd_hin_bem_mol_bat_glc_chh_mao_mnd_alb_tsn_prs_gam_fre_scr_eng_arw_qcu_ita_mcd_guj_moo_hau_pol_sod_nor_jav_rus_ses_spa_fbf_ind_tha_amr_knd_tsw_swa_azi_dut_por_tur_bam_vie_aeg_ven_dyu_xho	-0.675475160026823	-1.61881917309978	0.108872720773359
365	amr_ctl_akn_slo_sid_owc_heb_krd_tur_aze_ses_sun_cic_bul_mcd_bsq_svk_aeg_xho_mnd_prs_ger_lda_lat_dgb_ita_hun_zul_dyu_est_urd_sod_geo_alb_fre_guj_ukr_hau_amh_spa_fin_ewe_bat_mol_ind_jpn_tml_kor_lit_eng_yor_cze_mao_nor_chh_jav_cnt_rus_fbf_ben_tig_grk_bos_glc_dut_qcu_swe_rom_hin_igb_mlt_afr_gam_arw_tag_pan_swa_pol_ven_mly_tha_anl_knd_tsn_bem_azi_scr_por_uzb_bam_vie_wly_moo_swt_tsw	-0.943708344919016	-2.29465317469604	0.0240027017595394
366	heb_slo_zul_rom_amh_tig_sid_rus_aze_tur_swa_jav_dgb_swe_arw_bsq_mcd_gam_cic_cnt_nor_scr_bem_hin_tsn_glc_est_bam_ven_hun_guj_owc_geo_ita_ben_urd_afr_wly_hau_ger_fin_moo_tag_grk_sun_jpn_knd_kor_bos_por_swt_eng_mly_dut_aeg_bat_mnd_ukr_xho_lit_mlt_cze_mol_pan_bul_qcu_svk_fre_spa_dyu_amr_ctl_chh_pol_ind_alb_igb_lat_fbf_mao_tha_sod_tml_yor_ewe_uzb_prs_krd_azi_akn_vie_anl_ses_tsw_lda	0.129472280058346	0.304731804575749	0.76125132008868
367	sid_bos_fbf_pan_owc_chh_mlt_ben_tur_uzb_zul_sun_swa_spa_slo_bsq_urd_tig_igb_cnt_pol_ukr_bem_cze_yor_alb_fin_dgb_tsw_hun_nor_sod_geo_mol_rom_scr_dut_aeg_anl_grk_est_lda_tag_mcd_mao_jpn_knd_kor_hin_bul_akn_svk_jav_afr_heb_ind_mnd_swe_dyu_krd_gam_eng_arw_fre_ita_qcu_guj_lat_rus_ewe_amr_ger_hau_por_mly_ctl_ven_glc_xho_bat_tha_wly_tml_tsn_bam_aze_lit_prs_azi_moo_vie_amh_cic_ses_swt	0.18876281846155	0.44414102385513	0.657972383317258
368	amh_ben_bem_svk_mlt_amr_wly_urd_uzb_azi_fbf_mly_ses_prs_afr_bsq_ger_tig_igb_mnd_por_bul_xho_swe_dyu_slo_est_tsn_yor_fin_spa_chh_geo_guj_scr_krd_ctl_sid_anl_lit_hun_cic_mao_grk_jav_jpn_tml_kor_nor_dut_bam_mcd_bat_ita_heb_tag_cnt_ukr_ewe_pol_sod_rom_mol_fre_pan_qcu_rus_alb_hin_ven_owc_bos_gam_eng_sun_arw_tsw_cze_zul_ind_tha_hau_knd_dgb_akn_tur_lat_glc_aze_swa_vie_aeg_lda_swt_moo	-0.290380696890278	-0.686722618094141	0.493966305138407
369	heb_mcd_ven_lit_amr_aeg_amh_glc_tur_azi_lda_ind_tsn_dut_ukr_bsq_hin_mlt_akn_cnt_urd_alb_xho_slo_yor_ger_hun_dgb_swa_fin_bul_owc_geo_fre_rus_svk_bos_anl_sid_grk_est_zul_mao_afr_jav_jpn_tml_kor_scr_spa_tsw_guj_bat_por_sod_sun_mnd_nor_bem_arw_wly_lat_ctl_ben_cze_qcu_rom_mol_prs_bam_gam_pol_hau_pan_mly_ita_dyu_krd_swt_tag_tha_chh_knd_ewe_moo_aze_swe_eng_uzb_igb_vie_tig_fbf_cic_ses	-0.758840707410397	-1.82631407662062	0.0710114351684553
370	amr_eng_cic_fre_wly_aeg_hau_swe_azi_tur_bam_tag_lda_urd_scr_bsq_grk_sod_tsw_mnd_nor_cze_swa_bos_yor_hin_hun_ven_ses_fin_ita_mlt_geo_rom_alb_slo_lit_gam_owc_svk_est_ewe_ind_spa_sun_jpn_tml_kor_guj_glc_dgb_mol_bat_afr_chh_jav_cnt_ctl_xho_ukr_sid_krd_ben_bul_arw_qcu_mcd_lat_rus_swt_amh_pan_anl_por_mly_pol_igb_dut_zul_mao_tha_tig_knd_moo_tsn_uzb_prs_ger_aze_dyu_vie_heb_bem_akn_fbf	-0.457705482916768	-1.0881290313163	0.27935004224411
371	aeg_pan_cic_ita_wly_owc_gam_afr_azi_uzb_moo_bat_swt_pol_nor_bsq_lat_hau_tsw_mnd_ctl_rus_swa_swe_fbf_ger_fin_ewe_ses_hun_mcd_tig_geo_bul_arw_rom_cze_amr_amh_scr_est_ven_jav_eng_sun_jpn_knd_kor_glc_krd_igb_mol_tag_slo_sod_ind_cnt_ukr_tsn_lit_anl_alb_dut_svk_ben_qcu_por_fre_guj_bam_sid_spa_mlt_bos_mao_hin_dyu_urd_dgb_mly_tha_heb_tml_yor_akn_aze_prs_grk_tur_xho_vie_chh_zul_lda_bem	-0.489272913171445	-1.16271939430954	0.247918276617717
372	aeg_scr_igb_glc_chh_amr_gam_lit_azi_tur_swt_mly_ewe_arw_fre_bsq_alb_wly_zul_cnt_hin_grk_ses_afr_xho_mcd_hun_dgb_moo_fin_swe_heb_geo_ger_ben_urd_svk_hau_sod_nor_est_yor_tag_bos_ind_jpn_knd_kor_krd_dut_bam_eng_bat_guj_owc_jav_mnd_ctl_lda_spa_anl_slo_prs_pol_ita_qcu_por_lat_bul_fbf_tig_rom_sid_pan_mao_rus_ven_cze_akn_sun_tha_mlt_tml_tsw_dyu_uzb_mol_ukr_aze_bem_vie_amh_swa_cic_tsn	-0.480316876303238	-1.14197790612598	0.256394930373844
373	heb_afr_ses_swe_owc_wly_hau_krd_uzb_azi_tsw_bat_bem_bos_bul_bsq_pol_aeg_ven_cnt_guj_rom_lda_prs_igb_rus_fin_tsn_swa_est_hin_sod_geo_mol_ctl_mcd_nor_amh_gam_slo_hun_moo_tag_cze_mly_jpn_tml_kor_por_grk_dgb_dut_sun_urd_mlt_jav_mnd_ben_cic_glc_sid_scr_eng_lit_svk_qcu_lat_spa_ukr_fbf_amr_pan_chh_fre_mao_arw_dyu_ger_bam_ind_tha_anl_knd_akn_yor_tur_ita_alb_aze_ewe_vie_tig_swt_xho_zul	-0.330619127342218	-0.782841494567115	0.435709106998661
374	amr_rus_zul_ger_anl_amh_chh_ben_aze_uzb_lda_mao_igb_slo_ctl_bsq_bul_sod_bem_cnt_ita_ukr_xho_afr_tsn_rom_fin_ewe_moo_hun_fre_gam_geo_svk_lit_pan_guj_aeg_wly_cze_est_tsw_tag_grk_sun_jpn_knd_kor_mcd_bos_dgb_krd_jav_lat_owc_mly_mnd_arw_akn_mol_tig_nor_prs_dut_alb_qcu_scr_swe_spa_yor_mlt_hin_heb_eng_ind_urd_bam_glc_dyu_bat_tha_hau_tml_ven_swt_azi_por_pol_tur_fbf_vie_sid_cic_ses_swa	0.0485265333993722	0.114206782673293	0.90932007502419
375	aeg_dut_swa_rom_gam_chh_amr_swe_tur_azi_fbf_sun_lda_prs_ukr_bsq_ben_wly_dyu_cnt_scr_fre_tsn_slo_akn_pol_fin_bam_ven_est_pan_sod_geo_por_afr_krd_mcd_tig_amh_cze_hun_tsw_mao_ita_jav_jpn_knd_kor_bos_nor_xho_arw_ind_ger_sid_mly_mnd_hin_zul_rus_mlt_spa_eng_grk_ctl_qcu_glc_bul_guj_moo_anl_alb_owc_mol_bat_urd_ewe_svk_swt_tag_tha_hau_tml_cic_yor_uzb_lat_lit_aze_igb_vie_heb_ses_dgb_bem	-0.651741446766523	-1.55678971250974	0.122917067988574
376	amr_alb_swt_slo_heb_mlt_sod_por_aze_azi_tsn_sun_swa_arw_eng_bsq_ben_sid_moo_cnt_glc_ukr_tsw_mol_xho_lat_est_ses_fbf_hun_prs_gam_geo_fre_krd_spa_dut_owc_tig_hin_fin_yor_mly_pan_tag_jpn_tml_kor_afr_cze_cic_bos_ind_ger_anl_jav_mnd_swe_dyu_guj_chh_urd_svk_pol_mcd_qcu_bul_lit_grk_bam_aeg_nor_amh_ita_bat_ctl_akn_rom_dgb_mao_tha_hau_knd_lda_ven_uzb_scr_rus_tur_igb_vie_wly_bem_zul_ewe	0.444279612221395	1.04734526411439	0.297654747409878
377	amh_eng_yor_urd_gam_anl_hau_fre_tur_uzb_moo_sun_lda_por_prs_bsq_bos_sid_cic_mnd_guj_spa_swt_mol_ses_pol_fin_dyu_dgb_est_scr_aeg_geo_swe_rus_ben_lat_amr_chh_krd_hun_ven_mly_slo_jav_jpn_tml_kor_dut_ita_fbf_rom_ind_alb_heb_mao_cnt_grk_tsw_afr_owc_ctl_glc_ukr_cze_qcu_hin_nor_pan_igb_tig_lit_wly_ger_tag_svk_tsn_mcd_ewe_bat_tha_sod_knd_swa_akn_aze_bul_arw_azi_xho_vie_mlt_bem_bam_zul	-0.554682587060626	-1.32267375255745	0.189187228641325
378	aeg_scr_tsn_por_amh_amr_chh_dut_uzb_tur_zul_ind_dgb_swe_arw_bsq_afr_wly_fbf_mnd_nor_mol_swa_bul_bam_fre_hun_moo_cic_fin_prs_hau_geo_guj_svk_urd_mcd_heb_owc_cze_est_swt_tag_krd_jav_jpn_knd_kor_grk_ctl_akn_glc_mao_eng_sid_mly_cnt_ger_ven_ukr_tig_alb_rom_pan_lat_qcu_pol_ita_bos_tsw_mlt_lit_anl_spa_sun_hin_lda_slo_xho_bat_tha_gam_tml_yor_dyu_azi_ben_rus_aze_bem_vie_sod_igb_ewe_ses	-0.212765072358049	-0.502276165914384	0.616660485192057
379	tig_eng_swa_afr_heb_hau_mlt_ben_aze_uzb_tsn_ind_akn_lit_ukr_bsq_por_wly_dyu_mnd_slo_nor_yor_cze_moo_svk_est_cic_ven_hun_rus_sid_geo_pol_arw_swe_lat_owc_amh_ita_fin_lda_sun_bos_tag_jpn_tml_kor_rom_bul_ses_spa_bat_alb_anl_mao_cnt_urd_ewe_pan_chh_mcd_prs_fre_krd_qcu_dut_glc_guj_bem_sod_mol_aeg_hin_jav_ger_tsw_scr_igb_mly_tha_amr_knd_bam_fbf_azi_ctl_grk_tur_xho_vie_gam_dgb_swt_zul	0.611766871775799	1.44989160819191	0.150452851170126
380	tig_scr_cic_por_anl_gam_sid_lat_azi_tur_swt_mao_swa_cze_swe_bsq_dut_amr_xho_mnd_krd_ukr_ven_grk_dgb_hin_hun_dyu_igb_est_urd_aeg_geo_prs_lit_svk_mol_mlt_sod_rus_fin_tsw_tag_guj_mly_jpn_knd_kor_ctl_mcd_zul_ger_bat_arw_heb_jav_cnt_ben_lda_nor_chh_fre_spa_pan_ita_qcu_rom_bul_afr_ses_wly_eng_hau_glc_ind_pol_fbf_alb_akn_sun_tha_amh_tml_moo_ewe_aze_bos_slo_uzb_bam_vie_owc_bem_tsn_yor	-0.160538289860696	-0.379167091039326	0.705428125736805
381	gam_ben_lda_glc_tig_aeg_anl_scr_uzb_tur_dgb_tag_dyu_pol_ger_bsq_ukr_amr_tsw_cnt_grk_guj_cic_arw_fbf_mcd_fin_swa_yor_hun_rom_sod_geo_mol_hin_bul_krd_heb_sid_spa_est_bem_mly_por_bat_jpn_knd_kor_nor_ita_akn_bos_sun_rus_mlt_mao_mnd_afr_moo_dut_hau_lit_eng_ctl_svk_qcu_swe_fre_alb_zul_owc_urd_amh_lat_ind_cze_tsn_prs_ses_jav_tha_wly_tml_xho_swt_aze_slo_pan_azi_ewe_vie_chh_ven_bam_igb	-0.264423881422482	-0.625114080680138	0.533427038443276
382	anl_rom_fbf_por_aeg_wly_gam_urd_aze_tur_xho_bat_zul_alb_fre_bsq_pan_owc_akn_mnd_nor_mcd_moo_rus_ven_eng_est_swa_ses_hun_guj_sid_geo_lat_ben_ita_prs_tig_sod_dut_fin_bam_sun_ger_jav_jpn_tml_kor_mol_grk_lda_cze_ind_krd_chh_mly_cnt_slo_igb_afr_amh_scr_pol_spa_lit_qcu_arw_swe_hin_tsw_mlt_bul_amr_glc_tag_svk_dgb_bos_swt_mao_tha_heb_knd_yor_dyu_uzb_ukr_ctl_azi_ewe_vie_hau_tsn_cic_bem	0.30206089134585	0.71176272842431	0.478393364801597
383	aeg_dut_bam_mcd_hau_wly_gam_por_azi_aze_fbf_bat_swt_rom_bul_bsq_alb_amr_lda_mnd_ben_guj_dgb_ger_tsn_fre_fin_igb_dyu_est_lat_sod_geo_pan_glc_mol_scr_sid_mlt_cze_hun_yor_ind_ukr_jav_jpn_knd_kor_slo_swe_tsw_eng_sun_bos_anl_tag_cnt_spa_ewe_rus_amh_afr_lit_ctl_urd_qcu_svk_ita_krd_ven_heb_nor_owc_hin_mao_grk_swa_pol_zul_mly_tha_tig_tml_moo_cic_uzb_arw_prs_tur_akn_vie_chh_bem_ses_xho	0.141209640250456	0.332193817289974	0.740490466027497
384	gam_ita_cic_spa_aeg_anl_tig_grk_uzb_aze_ses_mao_swa_svk_fre_bsq_ukr_sid_igb_mnd_nor_guj_tsw_lat_xho_por_hun_dgb_moo_est_slo_mlt_geo_mol_rom_glc_pan_sod_heb_arw_fin_lda_jav_mcd_tag_jpn_tml_kor_swe_krd_fbf_alb_bat_ger_wly_mly_cnt_hin_yor_prs_chh_scr_eng_urd_cze_qcu_rus_ctl_afr_akn_hau_lit_amr_ben_sun_bul_zul_dut_ewe_ind_tha_owc_knd_bam_ven_tur_pol_bos_azi_bem_vie_amh_dyu_tsn_swt	0.683787038097294	1.61905107013932	0.108822743486953
385	hau_fre_fbf_glc_owc_chh_wly_scr_azi_uzb_moo_jav_cic_bos_hin_bsq_lit_sid_yor_cnt_afr_pan_swa_krd_xho_urd_est_bam_lda_fin_arw_amh_geo_ctl_grk_swe_cze_tig_anl_guj_hun_tsw_bat_rus_ind_jpn_knd_kor_ita_pol_tsn_alb_mly_lat_heb_tag_mnd_svk_bem_por_amr_mol_dut_prs_spa_qcu_eng_rom_ger_dyu_gam_bul_sod_ukr_mao_mcd_swt_nor_ven_sun_tha_aeg_tml_zul_akn_aze_ben_slo_tur_ewe_vie_mlt_ses_dgb_igb	-0.380742274712183	-0.903353137998565	0.368672453587641
386	anl_ctl_swt_arw_aeg_sid_wly_bul_aze_uzb_fbf_tag_dyu_rus_nor_bsq_lit_owc_dgb_cnt_prs_por_bem_guj_igb_swe_hun_xho_ven_fin_hin_amr_geo_cze_dut_lat_afr_heb_sod_ita_est_tsw_ind_eng_bat_jpn_knd_kor_pol_pan_lda_urd_sun_ger_amh_jav_mnd_spa_zul_scr_tig_alb_grk_krd_slo_qcu_mcd_rom_svk_ses_chh_glc_gam_bos_mly_mol_moo_ukr_cic_mao_tha_mlt_tml_akn_tsn_azi_ben_fre_tur_swa_vie_hau_bam_yor_ewe	-0.438017895235373	-1.03947235284159	0.301280058420059
387	heb_bul_lda_mol_amh_amr_sid_ger_tur_uzb_xho_jav_cic_guj_por_bsq_fre_gam_yor_cnt_glc_bos_fbf_nor_ses_alb_est_zul_bem_hun_lat_sod_geo_ben_cze_grk_rus_tig_hau_hin_fin_bam_bat_afr_mao_jpn_tml_kor_rom_prs_akn_ukr_tag_slo_aeg_mly_mnd_mcd_dyu_arw_wly_ita_pol_swe_lit_qcu_dut_ctl_scr_swa_owc_eng_anl_urd_sun_pan_igb_krd_tsw_ind_tha_chh_knd_swt_tsn_aze_svk_spa_azi_dgb_vie_mlt_moo_ven_ewe	0.476110868353619	1.12091040407047	0.265212132555386
388	amh_lat_xho_cze_chh_heb_owc_spa_aze_azi_ven_ind_ewe_rus_hin_bsq_bul_amr_dgb_cnt_scr_arw_bem_ukr_swt_pol_fin_moo_dyu_est_afr_anl_geo_fre_alb_mcd_urd_mlt_tig_rom_hun_bam_tag_pan_bat_jpn_knd_kor_guj_nor_lda_svk_jav_grk_wly_mao_mnd_ger_swa_swe_sod_ita_glc_por_prs_qcu_bos_ctl_krd_tsn_hau_slo_sid_dut_sun_eng_akn_mol_tsw_mly_tha_aeg_tml_fbf_yor_tur_lit_ben_uzb_igb_vie_gam_ses_cic_zul	-0.601944341376463	-1.43564312682355	0.154458878983351
389	chh_slo_tsw_hin_mlt_tig_aeg_nor_aze_uzb_zul_tag_swa_glc_eng_bsq_lit_amh_bam_cnt_alb_rus_moo_grk_swt_mol_hun_igb_lda_fin_lat_owc_geo_dut_urd_bos_guj_amr_sod_krd_est_fbf_bat_cze_mly_jpn_knd_kor_fre_ctl_dgb_mcd_jav_ben_hau_mao_mnd_scr_bem_ger_heb_ita_arw_rom_swe_qcu_afr_pol_bul_yor_anl_por_wly_prs_ind_pan_tsn_ukr_cic_sun_tha_gam_tml_xho_ewe_tur_svk_spa_azi_ven_vie_sid_akn_ses_dyu	0.961131763482305	2.3030546330413	0.0235049797781757
390	chh_hin_akn_dut_aeg_hau_sid_lat_aze_azi_fbf_tag_tsw_glc_urd_bsq_nor_heb_swa_cnt_bos_svk_yor_ita_ven_cze_hun_swt_ses_fin_ger_owc_geo_arw_mcd_pol_guj_tig_sod_lit_est_moo_sun_swe_mao_jpn_tml_kor_ben_bul_lda_krd_ind_por_amr_jav_mnd_scr_igb_prs_mlt_spa_mol_fre_ctl_qcu_rom_slo_rus_xho_gam_afr_amh_alb_mly_ukr_zul_eng_bam_bat_tha_wly_knd_tsn_ewe_tur_pan_grk_uzb_dgb_vie_anl_cic_dyu_bem	0.0052517429322119	0.0123686347939259	0.990158003645188
391	gam_afr_yor_bul_hau_aeg_tig_mcd_tur_uzb_swa_jav_lda_cze_pol_bsq_grk_amr_bam_mnd_guj_rus_zul_lat_ewe_slo_fin_xho_bem_hun_mol_chh_geo_prs_ctl_urd_ger_anl_mlt_bos_est_dyu_ind_ben_mao_jpn_knd_kor_por_dut_swt_arw_bat_rom_heb_tag_cnt_lit_moo_svk_sid_eng_ita_nor_spa_qcu_scr_alb_krd_akn_wly_swe_sod_fre_sun_ukr_igb_hin_cic_mly_tha_amh_tml_tsw_dgb_azi_glc_pan_aze_fbf_vie_owc_ses_tsn_ven	-0.431786256158829	-1.02421046407684	0.308392633459747
392	gam_rom_lda_por_owc_anl_wly_lit_tur_uzb_zul_tag_tsw_mcd_grk_bsq_scr_tig_bam_cnt_ita_nor_xho_hin_dyu_arw_hun_akn_dgb_fin_ukr_hau_geo_spa_lat_eng_prs_amr_sid_mol_est_igb_bat_krd_jav_jpn_tml_kor_swe_pan_cic_slo_sun_dut_aeg_mao_mnd_rus_bem_pol_amh_bul_afr_svk_glc_qcu_urd_ben_alb_fbf_heb_cze_sod_ctl_mly_bos_ses_ger_yor_ind_tha_chh_knd_ven_moo_azi_guj_fre_aze_swa_vie_mlt_tsn_swt_ewe	-0.0321012180827042	-0.0756473736240681	0.939862137846473
393	aeg_rus_dyu_lat_amh_tig_heb_rom_uzb_tur_tsn_jav_ven_mcd_bos_bsq_ger_owc_bam_mnd_ita_scr_swa_alb_cic_nor_hun_moo_dgb_est_mol_anl_geo_ukr_svk_slo_lit_wly_hau_urd_fin_ewe_sun_krd_mao_jpn_knd_kor_arw_prs_swt_spa_tag_hin_gam_mly_cnt_guj_yor_pan_amr_ctl_swe_dut_por_qcu_bul_glc_ben_xho_sod_eng_sid_grk_bat_fre_tsw_pol_lda_ind_tha_mlt_tml_bem_igb_azi_cze_afr_aze_ses_vie_chh_zul_fbf_akn	-0.491665647076733	-1.17008892996965	0.244955007989879
394	wly_eng_igb_mcd_anl_amr_sod_mol_aze_uzb_xho_jav_tsw_krd_bos_bsq_guj_heb_bam_mnd_ctl_grk_swa_urd_dyu_ben_hun_akn_tsn_est_ukr_gam_geo_por_hin_bul_slo_amh_mlt_ger_fin_lda_sun_arw_ind_jpn_knd_kor_rom_svk_cic_scr_mly_nor_tig_bat_cnt_cze_yor_ita_aeg_pol_prs_fre_glc_qcu_lit_afr_alb_moo_sid_rus_owc_swe_mao_pan_bem_lat_ewe_tag_tha_hau_tml_fbf_swt_tur_spa_dut_azi_dgb_vie_chh_ven_zul_ses	0.0432538365662916	0.10173732964124	0.919184202252325
395	mlt_cze_bam_rom_sid_heb_aeg_pan_uzb_tur_zul_ind_ewe_rus_nor_bsq_glc_tig_dyu_cnt_swe_ger_ven_pol_xho_hin_est_igb_fbf_fin_mol_amh_geo_ita_lat_afr_eng_sod_amr_scr_hun_moo_jav_bos_bat_jpn_tml_kor_alb_prs_swt_guj_sun_grk_owc_tag_mnd_arw_akn_krd_wly_fre_mcd_ben_bul_qcu_dut_spa_ukr_tsn_chh_por_gam_ctl_mao_svk_ses_slo_swa_mly_tha_anl_knd_lda_tsw_aze_lit_urd_azi_yor_vie_hau_dgb_bem_cic	-1.08961463175201	-2.66708886686898	0.00902478002705892
396	anl_ctl_tsn_lat_hau_heb_mlt_ben_azi_uzb_swt_tag_bem_dut_swe_bsq_eng_owc_bam_mnd_rom_grk_ses_alb_dyu_svk_hun_dgb_zul_fin_afr_sid_geo_spa_hin_por_pan_gam_tig_mol_est_ven_jav_urd_mao_jpn_tml_kor_krd_bos_fbf_nor_ind_ukr_chh_mly_cnt_glc_igb_slo_amh_rus_guj_fre_pol_qcu_mcd_prs_scr_swa_wly_arw_aeg_ger_sun_cze_moo_lit_lda_bat_tha_sod_knd_cic_akn_tur_bul_ita_aze_tsw_vie_amr_xho_yor_ewe	-0.487847856998318	-1.16123675944219	0.248517507455849
397	sod_nor_lda_grk_heb_sid_gam_cze_aze_azi_ven_sun_xho_lit_prs_bsq_alb_chh_moo_cnt_ctl_eng_ewe_slo_tsw_dut_est_cic_dyu_fin_bos_owc_geo_hin_ben_glc_pol_anl_amr_arw_hun_bam_bat_afr_ind_jpn_knd_kor_rus_svk_dgb_guj_mao_krd_aeg_tag_mnd_mol_zul_rom_mlt_ita_mcd_scr_fre_qcu_ger_bul_ukr_ses_tig_lat_amh_urd_mly_por_yor_spa_fbf_jav_tha_wly_tml_swt_bem_uzb_swe_pan_tur_igb_vie_hau_tsn_swa_akn	0.346790313514391	0.816467458830521	0.416319307115285
398	wly_grk_tsn_mol_chh_anl_gam_ger_aze_uzb_bem_bat_dgb_lit_scr_bsq_slo_sid_xho_cnt_lat_por_lda_afr_ewe_cze_hun_dyu_bam_est_fre_amr_geo_arw_ctl_ukr_bul_owc_sod_ita_fin_fbf_mly_dut_ind_jpn_knd_kor_swe_eng_ses_pan_mao_bos_amh_sun_mnd_pol_zul_krd_tig_glc_prs_guj_nor_qcu_mcd_urd_rus_yor_hau_spa_heb_ben_tag_hin_ven_alb_swt_jav_tha_mlt_tml_cic_akn_tur_rom_svk_azi_moo_vie_aeg_swa_tsw_igb	-0.475882460371243	-1.13201095516946	0.260540197620434
399	amr_svk_xho_hin_aeg_hau_sod_rom_tur_aze_zul_sun_swa_cze_ctl_bsq_bos_owc_dyu_mnd_rus_bul_cic_nor_swt_ita_fin_ven_bam_hun_lit_tig_geo_arw_ger_urd_spa_sid_anl_krd_est_bem_mly_lat_mao_jpn_knd_kor_guj_eng_tsn_dut_ind_pan_chh_tag_cnt_mol_igb_swe_mlt_ukr_alb_pol_scr_qcu_afr_fre_por_ses_amh_glc_gam_ben_jav_grk_akn_mcd_moo_bat_tha_heb_tml_fbf_yor_uzb_slo_prs_azi_dgb_vie_wly_tsw_lda_ewe	-0.355438505014711	-0.841350128115774	0.402309999779658
400	amh_scr_xho_krd_gam_amr_sid_slo_aze_uzb_moo_mly_igb_pol_por_bsq_fre_chh_swa_cnt_svk_bul_yor_dut_lda_lat_est_ses_tsw_fin_ctl_heb_geo_alb_cze_mol_nor_hau_aeg_arw_hun_dgb_tag_lit_ind_jpn_tml_kor_ukr_mcd_zul_grk_jav_eng_sod_bat_mnd_swe_bem_ita_wly_guj_bos_hin_glc_qcu_prs_ger_ben_ven_anl_spa_tig_afr_sun_pan_dyu_rom_swt_mao_tha_mlt_knd_akn_ewe_azi_urd_rus_tur_fbf_vie_owc_bam_tsn_cic	-0.801168881651226	-1.9293398656819	0.0567371740995695
401	sod_nor_ven_slo_gam_chh_tig_mol_azi_uzb_dgb_jav_cic_alb_rus_bsq_grk_heb_yor_mnd_guj_ctl_igb_eng_bem_scr_hun_ses_xho_fin_afr_wly_geo_pan_bul_pol_mcd_amh_mlt_krd_est_zul_bat_cze_mly_jpn_tml_kor_ben_dut_swt_spa_tag_ita_aeg_ind_cnt_glc_moo_por_anl_lat_bos_urd_prs_qcu_arw_hin_fre_fbf_owc_ger_amr_swe_mao_rom_tsw_svk_lda_sun_tha_hau_knd_tsn_ewe_tur_ukr_lit_aze_akn_vie_sid_swa_bam_dyu	0.163931673844739	0.385710173773545	0.700592214940094
402	heb_mol_tsn_prs_amh_sod_hau_dut_tur_aze_cic_mly_igb_pol_ger_bsq_arw_tig_bem_mnd_svk_glc_tsw_mcd_swa_bul_fin_yor_bam_est_nor_chh_geo_alb_fre_slo_urd_wly_sid_bos_hun_moo_jav_por_sun_jpn_knd_kor_lat_afr_lda_ctl_bat_ita_mlt_mao_cnt_guj_ses_cze_owc_rus_swe_rom_spa_qcu_lit_ukr_hin_dgb_anl_eng_aeg_grk_ind_krd_ven_ben_zul_tag_tha_gam_tml_dyu_akn_azi_scr_pan_uzb_xho_vie_amr_ewe_swt_fbf	-0.0114418549008853	-0.0269521649794642	0.978555637528082
403	mlt_eng_yor_cze_wly_anl_heb_ben_uzb_aze_fbf_tag_akn_grk_fre_bsq_spa_sod_bem_mnd_afr_swe_swa_ger_zul_pol_fin_igb_tsn_est_alb_tig_geo_slo_ctl_por_krd_gam_owc_arw_hun_ses_mly_bos_mao_jpn_knd_kor_svk_bul_lda_prs_ind_pan_aeg_jav_cnt_ita_ven_mcd_amh_guj_hin_rus_ukr_qcu_glc_rom_lat_dyu_amr_mol_hau_lit_bat_nor_moo_dut_dgb_sun_tha_sid_tml_bam_xho_azi_urd_scr_tur_cic_vie_chh_swt_ewe_tsw	0.138242784681319	0.325197731856684	0.745761886347029
404	amr_lat_akn_dut_chh_owc_heb_svk_azi_tur_swt_ind_bem_ukr_fre_bsq_rus_amh_igb_mnd_alb_glc_bam_spa_fbf_prs_fin_ewe_cic_hun_bos_sod_geo_eng_por_ita_lit_tig_anl_grk_est_lda_mly_mol_jav_jpn_knd_kor_pol_afr_dyu_ctl_mao_scr_sid_bat_cnt_pan_tsn_nor_aeg_hin_rom_bul_arw_qcu_krd_slo_cze_ven_wly_mcd_mlt_swe_sun_ben_yor_urd_dgb_tag_tha_gam_tml_tsw_moo_aze_guj_ger_uzb_xho_vie_hau_zul_ses_swa	-0.254201601952282	-0.600792765745366	0.549439464164135
405	gam_rus_bem_pol_anl_hau_owc_hin_tur_aze_cic_bat_tsw_scr_afr_bsq_lat_mlt_swt_mnd_ctl_lit_fbf_eng_lda_urd_fin_ewe_dyu_hun_ben_amr_geo_alb_krd_dut_fre_tig_aeg_ita_est_zul_sun_spa_tag_jpn_knd_kor_pan_bos_ses_glc_mly_ukr_sod_mao_cnt_svk_dgb_prs_wly_bul_nor_slo_rom_qcu_cze_grk_guj_xho_sid_mcd_heb_arw_jav_mol_moo_por_akn_ind_tha_chh_tml_swa_ven_azi_swe_ger_uzb_igb_vie_amh_yor_bam_tsn	-0.652057967706754	-1.56122892427288	0.121866372031864
406	sid_ita_xho_spa_amr_amh_wly_guj_aze_azi_swa_sun_cic_ger_dut_bsq_lit_tig_fbf_mnd_ukr_arw_akn_afr_bam_ctl_fin_swt_tsw_hun_por_aeg_geo_pol_prs_swe_mol_heb_gam_ben_est_dgb_ind_bul_mly_jpn_knd_kor_mcd_glc_moo_lat_tag_fre_chh_mao_cnt_nor_ven_svk_anl_urd_rus_grk_rom_qcu_bos_krd_hin_yor_hau_scr_sod_slo_jav_eng_lda_cze_dyu_bat_tha_mlt_tml_tsn_ses_uzb_pan_alb_tur_ewe_vie_owc_igb_zul_bem	0.407365343259007	0.963645265139029	0.337722837765515
407	amr_ben_moo_lit_tig_mlt_chh_rom_uzb_aze_fbf_bat_swa_arw_swe_bsq_dut_hau_tsn_cnt_por_bul_dgb_fre_dyu_spa_est_swt_akn_fin_nor_owc_geo_urd_bos_pol_hin_wly_heb_glc_hun_zul_tag_pan_mao_jpn_knd_kor_mcd_prs_yor_ukr_mly_scr_sid_jav_mnd_afr_ven_rus_anl_ger_grk_ctl_lat_qcu_krd_ita_cze_cic_sod_mol_gam_alb_ind_guj_igb_svk_bam_sun_tha_aeg_tml_bem_tsw_azi_slo_eng_tur_ewe_vie_amh_xho_ses_lda	-0.141194036645711	-0.332817397204581	0.740021206382884
408	chh_ger_moo_bul_mlt_heb_hau_cze_tur_aze_dgb_ind_tsw_ukr_pol_bsq_por_anl_yor_cnt_guj_mcd_tsn_afr_cic_nor_est_swt_zul_hun_grk_sid_geo_ctl_pan_prs_arw_aeg_gam_scr_fin_akn_tag_glc_bat_jpn_tml_kor_lat_slo_dyu_krd_mly_urd_sod_jav_mnd_lit_fbf_rom_owc_svk_ita_bos_rus_qcu_dut_spa_swe_xho_wly_alb_amh_hin_sun_mol_bam_fre_ven_mao_tha_amr_knd_igb_ses_azi_ben_eng_uzb_ewe_vie_tig_lda_swa_bem	-0.95256411695493	-2.31920125130428	0.0225739151986583
409	mlt_guj_bam_cze_sod_amr_aeg_swe_tur_uzb_lda_bat_zul_glc_eng_bsq_ita_amh_dgb_cnt_afr_spa_xho_lat_tsw_alb_fin_fbf_ses_est_dut_heb_geo_mol_bul_mcd_lit_tig_chh_bos_hun_igb_sun_por_tag_jpn_tml_kor_ger_ctl_cic_ben_jav_urd_sid_mly_mnd_krd_dyu_fre_hau_svk_nor_arw_grk_qcu_pan_ukr_rom_swa_anl_scr_owc_hin_ind_rus_akn_pol_bem_mao_tha_wly_knd_tsn_ewe_azi_prs_slo_aze_moo_vie_gam_swt_ven_yor	0.0735081910281047	0.173131888715722	0.862924019401558
410	chh_glc_xho_ita_gam_heb_sod_bos_aze_uzb_swt_sun_swa_lit_nor_bsq_spa_mlt_zul_cnt_pol_mcd_ses_arw_moo_ger_fin_cic_bem_hun_rus_sid_geo_svk_slo_grk_por_hau_tig_prs_est_dgb_bat_fre_mao_jpn_tml_kor_alb_pan_ewe_scr_ind_rom_wly_mly_mnd_urd_ven_bul_amr_guj_eng_ctl_cze_qcu_ukr_afr_lat_lda_anl_hin_owc_dut_jav_mol_tsn_ben_bam_tag_tha_amh_knd_fbf_yor_azi_krd_swe_tur_tsw_vie_aeg_dyu_akn_igb	-0.272841901154696	-0.645980846359364	0.519882577265151
411	sod_mcd_fbf_alb_aeg_sid_wly_swe_aze_tur_igb_tag_ses_guj_bul_bsq_ben_tig_cic_mnd_eng_lat_yor_slo_moo_pol_est_tsn_dyu_hun_arw_amh_geo_urd_fre_rom_rus_heb_gam_ger_fin_tsw_mao_por_sun_jpn_knd_kor_prs_spa_xho_dut_bat_hin_hau_ind_cnt_lit_zul_pan_anl_cze_scr_afr_grk_qcu_bos_ukr_ita_akn_amr_glc_owc_svk_mly_ctl_ewe_mol_swt_jav_tha_mlt_tml_swa_bam_uzb_nor_krd_azi_dgb_vie_chh_ven_lda_bem	0.571266897810312	1.35284746846275	0.179384204413134
412	hau_mcd_akn_guj_mlt_heb_amh_glc_aze_azi_tsn_mao_yor_prs_lit_bsq_arw_tig_ewe_mnd_mol_krd_cic_afr_zul_rom_fin_ses_swt_hun_ger_amr_geo_spa_hin_svk_dut_aeg_gam_urd_est_bem_bat_fre_mly_jpn_tml_kor_cze_nor_xho_lat_jav_swe_sod_sun_cnt_ctl_ven_grk_anl_rus_pan_bos_ita_qcu_eng_scr_pol_lda_wly_bul_owc_slo_ind_alb_bam_ben_tsw_tag_tha_sid_knd_moo_dyu_tur_por_ukr_uzb_igb_vie_chh_dgb_swa_fbf	-0.159266011934277	-0.376492128499434	0.707408658446175
413	heb_swe_bem_ben_aeg_owc_gam_bos_uzb_tur_tsn_ind_bam_spa_grk_bsq_dut_sod_tsw_mnd_pan_svk_ven_urd_dyu_cze_fin_yor_zul_est_krd_amh_geo_por_lit_pol_ukr_anl_wly_ctl_hun_dgb_mao_rom_bat_jpn_knd_kor_prs_slo_lda_guj_sun_rus_amr_tag_cnt_afr_fbf_glc_tig_ger_bul_mcd_arw_qcu_nor_lat_hin_moo_mlt_eng_hau_mol_jav_ita_swa_alb_cic_mly_tha_chh_tml_xho_igb_aze_scr_fre_azi_swt_vie_sid_ses_akn_ewe	-0.281090385304741	-0.665272107686005	0.507523009558043
414	wly_glc_igb_bul_amh_hau_sid_bos_aze_tur_lda_sun_bem_guj_por_bsq_hin_sod_dyu_cnt_pan_fre_fbf_lat_ses_rom_fin_zul_swt_hun_scr_chh_geo_alb_krd_nor_pol_tig_mlt_ctl_est_ewe_mao_svk_tag_jpn_tml_kor_arw_urd_yor_swe_mly_ben_aeg_jav_mnd_grk_tsw_dut_amr_ita_rus_lit_mol_qcu_mcd_afr_ger_akn_owc_cze_anl_ukr_bat_eng_tsn_spa_moo_ind_tha_heb_knd_bam_xho_azi_prs_slo_uzb_swa_vie_gam_ven_cic_dgb	0.354306956454555	0.835115249095315	0.405793087976013
415	chh_ben_ven_ctl_amh_tig_mlt_pan_tur_aze_akn_tag_tsw_eng_por_bsq_grk_sod_swa_cnt_mol_arw_yor_cze_ses_fre_est_lda_moo_fin_hin_sid_geo_bos_ukr_alb_bul_wly_amr_afr_hun_bam_sun_svk_jav_jpn_knd_kor_krd_rom_igb_nor_mao_ger_aeg_bat_mnd_mcd_dyu_dut_hau_prs_scr_rus_spa_qcu_ita_swe_lit_tsn_heb_lat_gam_glc_mly_guj_dgb_slo_xho_ind_tha_owc_tml_cic_ewe_uzb_pol_urd_azi_swt_vie_anl_bem_zul_fbf	0.397424331582012	0.936436462465342	0.351473906391491
416	gam_dut_akn_pol_chh_hau_anl_ita_aze_azi_zul_bat_bam_ger_pan_bsq_grk_sod_dyu_cnt_prs_guj_tsw_rus_lda_glc_hun_swa_ven_fin_por_heb_geo_scr_ben_mcd_spa_aeg_sid_krd_est_igb_jav_rom_mly_jpn_knd_kor_ctl_urd_swt_afr_sun_eng_owc_mao_mnd_nor_cic_lit_amr_hin_ukr_lat_fre_qcu_swe_bul_bos_bem_mlt_alb_wly_svk_ind_cze_fbf_arw_dgb_tag_tha_tig_tml_tsn_moo_tur_slo_mol_uzb_ses_vie_amh_yor_xho_ewe	-0.263835774421321	-0.623977692725655	0.534169831079632
417	sid_slo_swa_glc_tig_aeg_mlt_dut_uzb_tur_igb_tag_zul_rom_eng_bsq_alb_amr_xho_mnd_hin_lit_ses_urd_bem_ger_hun_bam_dyu_fin_ben_amh_geo_ctl_mol_bul_svk_chh_hau_pol_est_ven_mly_por_ind_jpn_knd_kor_spa_ita_cic_ukr_mao_pan_sod_jav_cnt_scr_tsn_mcd_anl_nor_fre_krd_bos_qcu_afr_swe_lat_moo_wly_arw_heb_guj_bat_grk_dgb_prs_swt_sun_tha_owc_tml_fbf_ewe_aze_rus_cze_azi_akn_vie_gam_yor_tsw_lda	0.116787681819094	0.274674298167514	0.784175728306006
418	amr_bul_tsn_swe_anl_owc_heb_nor_uzb_tur_swa_mly_cic_arw_spa_bsq_ita_mlt_dyu_mnd_pan_hin_ses_bos_ewe_rus_fin_dgb_xho_est_lat_wly_geo_grk_eng_afr_guj_chh_gam_ger_hun_akn_jav_scr_ind_jpn_tml_kor_cze_svk_yor_ben_mao_slo_sod_bat_cnt_ukr_igb_por_amh_fre_lit_glc_rom_qcu_prs_alb_dut_lda_aeg_krd_sid_mol_sun_pol_zul_urd_tsw_tag_tha_hau_knd_moo_swt_aze_mcd_ctl_azi_fbf_vie_tig_bam_bem_ven	-0.071463610385088	-0.168366120357146	0.866660881781811
419	sod_dut_zul_swe_mlt_sid_aeg_nor_aze_uzb_lda_mao_yor_arw_ctl_bsq_rom_chh_xho_cnt_guj_pan_swa_prs_tsw_grk_est_fbf_tsn_fin_alb_amh_geo_rus_bos_lat_bul_owc_anl_glc_hun_akn_mly_ukr_tag_jpn_knd_kor_lit_hin_moo_spa_jav_krd_tig_sun_mnd_scr_dgb_afr_amr_ita_eng_svk_pol_qcu_mcd_urd_cze_ses_hau_ben_heb_fre_bat_slo_ven_por_ewe_ind_tha_wly_tml_cic_dyu_azi_mol_ger_tur_bam_vie_gam_igb_swt_bem	0.251792797982003	0.59275939424372	0.554780829373447
420	chh_krd_ses_svk_amr_heb_wly_bul_tur_aze_cic_sun_ewe_fre_rus_bsq_slo_mlt_xho_cnt_rom_ukr_zul_spa_bem_nor_fin_ven_tsw_est_dut_sid_geo_ctl_cze_lit_bos_owc_anl_pol_hun_swt_tag_grk_bat_jpn_tml_kor_hin_scr_lda_pan_mao_mcd_amh_jav_mnd_glc_yor_alb_sod_urd_afr_por_prs_qcu_guj_ben_swe_igb_aeg_ger_gam_ita_mly_eng_dgb_lat_fbf_ind_tha_tig_knd_bam_dyu_uzb_mol_arw_azi_akn_vie_hau_swa_tsn_moo	-0.411860169013162	-0.976419913868592	0.331389470949027
421	aeg_bos_moo_rom_sod_amr_hau_rus_uzb_aze_dyu_bat_cic_glc_fre_bsq_por_heb_tsw_cnt_arw_scr_swa_guj_ven_ctl_fin_dgb_tsn_hun_krd_owc_geo_ben_ger_urd_dut_gam_chh_lit_est_fbf_mly_bul_tag_jpn_knd_kor_alb_ukr_lda_grk_jav_nor_sid_sun_mnd_afr_swt_spa_mlt_hin_svk_swe_eng_qcu_mcd_slo_pol_ewe_anl_cze_amh_pan_ind_ita_akn_lat_bam_mao_tha_wly_tml_ses_bem_azi_prs_mol_tur_zul_vie_tig_igb_xho_yor	-0.131468576565189	-0.309773027352697	0.757426609292923
422	amr_alb_moo_glc_sod_aeg_amh_guj_uzb_aze_bem_sun_tsn_bul_ger_bsq_bos_gam_akn_mnd_prs_grk_cic_lit_fbf_pol_est_ven_ses_fin_hin_chh_geo_lat_arw_dut_ben_wly_tig_swe_hun_bam_mao_svk_mly_jpn_tml_kor_rus_ctl_xho_cze_bat_mcd_sid_jav_cnt_rom_swa_slo_anl_por_scr_nor_spa_qcu_urd_fre_ita_igb_heb_krd_hau_pan_tag_eng_yor_ukr_zul_ind_tha_mlt_knd_ewe_dyu_tur_afr_mol_azi_lda_vie_owc_swt_tsw_dgb	0.514045074224492	1.21417162136843	0.227756406152408
423	gam_slo_swa_pol_anl_amr_sid_rom_uzb_azi_igb_bat_ewe_cze_prs_bsq_dut_owc_tsn_cnt_grk_pan_tsw_alb_zul_por_hun_ven_bam_est_svk_sod_geo_swe_ita_glc_eng_tig_wly_urd_fin_bem_ind_scr_jav_jpn_tml_kor_ger_bos_yor_nor_tag_arw_heb_sun_mnd_mol_xho_afr_amh_mcd_bul_rus_ctl_qcu_hin_ben_lat_lda_chh_guj_mlt_lit_mly_krd_moo_spa_dyu_mao_tha_hau_knd_swt_fbf_tur_ukr_fre_aze_akn_vie_aeg_dgb_cic_ses	-0.238225047497578	-0.564540802660414	0.573745264537196
424	mlt_dut_moo_cze_aeg_tig_anl_bul_aze_uzb_swa_mly_dgb_lat_alb_bsq_spa_gam_lda_mnd_ukr_svk_dyu_grk_tsn_rom_est_ewe_tsw_fin_mcd_sod_geo_ctl_rus_urd_afr_heb_amh_pol_hun_ven_tag_nor_ind_jpn_tml_kor_arw_slo_fbf_swe_mao_krd_owc_bat_cnt_prs_yor_glc_wly_ger_fre_pan_ita_qcu_hin_eng_scr_cic_sid_bos_hau_por_jav_guj_akn_mol_ses_sun_tha_chh_knd_swt_zul_azi_ben_lit_tur_bem_vie_amr_xho_igb_bam	-0.283877631130248	-0.67105385975404	0.503849508277095
425	owc_ita_swt_nor_tig_gam_hau_lit_uzb_azi_moo_ind_bem_ukr_pan_bsq_krd_anl_swa_cnt_guj_alb_dgb_rus_ven_mol_hun_ses_igb_est_mcd_sid_geo_ben_rom_scr_grk_wly_amh_cze_fin_ewe_tag_eng_bat_jpn_tml_kor_swe_afr_bam_slo_mao_dut_amr_sun_mnd_glc_yor_ctl_mlt_por_svk_spa_pol_qcu_bul_arw_fre_tsn_heb_prs_sod_bos_jav_ger_tsw_urd_lda_mly_tha_chh_knd_cic_akn_aze_lat_hin_tur_fbf_vie_aeg_dyu_xho_zul	0.02522076527085	0.0593947000016704	0.952765177057334
426	chh_bos_yor_fre_mlt_owc_gam_krd_aze_tur_swt_tag_ses_grk_afr_bsq_spa_sid_swa_cnt_rom_mcd_igb_svk_akn_ger_est_xho_zul_fin_eng_hau_geo_ita_por_cze_rus_amh_wly_slo_hun_dgb_bat_nor_jav_jpn_knd_kor_lit_dut_fbf_urd_mly_swe_amr_sun_mnd_hin_tsw_guj_tig_mol_pol_bul_alb_qcu_ukr_lat_pan_dyu_anl_prs_sod_ben_mao_arw_cic_ctl_bem_ind_tha_aeg_tml_lda_ewe_uzb_scr_glc_azi_ven_vie_heb_tsn_bam_moo	-0.0349407729609246	-0.0823836270821975	0.934518710103567
427	amh_hin_swa_svk_tig_chh_sid_guj_azi_uzb_ven_sun_moo_ita_swe_bsq_cze_sod_bam_mnd_ben_bos_dgb_fre_dyu_eng_est_ses_ewe_hun_afr_heb_geo_slo_alb_ger_lat_amr_gam_por_fin_yor_ind_arw_tag_jpn_tml_kor_krd_pol_fbf_urd_bat_rus_aeg_mly_cnt_ukr_lda_mol_mlt_nor_dut_bul_prs_qcu_grk_spa_pan_swt_wly_rom_anl_lit_jav_mcd_igb_scr_cic_mao_tha_hau_knd_tsw_tsn_tur_glc_ctl_aze_bem_vie_owc_akn_xho_zul	0.212027860401261	0.498881327199982	0.619040983835951
428	owc_bul_ven_por_sod_wly_mlt_dut_tur_uzb_xho_tag_swa_pol_eng_bsq_ben_hau_tsw_cnt_hin_ctl_cic_arw_dgb_spa_fin_tsn_dyu_est_afr_amr_geo_mcd_rus_swe_cze_aeg_amh_ukr_hun_lda_sun_krd_mly_jpn_knd_kor_scr_mol_moo_pan_mao_ger_tig_jav_mnd_prs_akn_svk_heb_bos_alb_lit_lat_qcu_nor_urd_rom_ewe_anl_guj_gam_glc_ind_grk_yor_fre_zul_bat_tha_sid_tml_igb_bam_azi_slo_ita_aze_ses_vie_chh_bem_fbf_swt	0.238825819269244	0.563922822788244	0.57416405084647
429	tig_afr_xho_mcd_mlt_wly_sod_krd_uzb_tur_lda_mly_swt_mol_glc_bsq_lit_owc_ven_cnt_ben_ita_ewe_rom_bem_ger_fin_akn_dyu_est_grk_chh_geo_ctl_urd_alb_slo_aeg_sid_swe_hun_bam_ind_arw_bat_jpn_tml_kor_fre_guj_zul_spa_tag_bos_anl_sun_mnd_pan_ses_scr_gam_por_ukr_svk_hin_qcu_dut_nor_pol_tsn_heb_lat_amr_bul_mao_prs_dgb_rus_yor_jav_tha_amh_knd_igb_moo_aze_eng_cze_azi_tsw_vie_hau_cic_fbf_swa	0.186011289659736	0.438485863317991	0.662051029051648
430	amr_grk_swa_cze_aeg_amh_owc_ben_uzb_azi_ses_ind_bem_spa_slo_bsq_swe_tig_igb_cnt_svk_hin_swt_nor_dgb_dut_hun_cic_akn_est_ukr_heb_geo_alb_scr_bul_urd_anl_wly_guj_fin_ven_jav_por_sun_jpn_tml_kor_mol_lit_moo_glc_bat_pan_sod_mao_mnd_arw_tsw_rom_hau_ger_pol_bos_rus_qcu_krd_eng_ita_xho_mlt_afr_chh_lat_mly_prs_ewe_mcd_bam_tag_tha_sid_knd_tsn_zul_tur_ctl_fre_aze_lda_vie_gam_dyu_yor_fbf	-0.428337521854541	-1.01692970390316	0.311825172730305
431	chh_por_cic_arw_anl_sid_hau_pan_azi_uzb_bem_ind_igb_dut_slo_bsq_ctl_sod_moo_cnt_bos_alb_swa_rom_dgb_ger_fin_ven_zul_est_ita_heb_geo_pol_grk_spa_swe_amh_mlt_lit_hun_ses_mao_lat_mly_jpn_knd_kor_mol_fre_lda_svk_bat_eng_wly_sun_mnd_rus_dyu_krd_amr_glc_prs_cze_urd_qcu_bul_guj_nor_tsw_aeg_scr_owc_ukr_jav_hin_ewe_ben_bam_tag_tha_gam_tml_swt_akn_aze_afr_mcd_tur_tsn_vie_tig_fbf_yor_xho	0.243574812831758	0.574611834137734	0.566941246312074
432	anl_afr_fbf_rus_tig_wly_amh_pol_azi_tur_moo_mao_xho_guj_lit_bsq_rom_hau_zul_mnd_prs_ger_igb_bos_ses_nor_hun_dyu_akn_est_fre_sid_geo_ctl_ita_arw_cze_chh_owc_por_fin_cic_bat_eng_jav_jpn_knd_kor_dut_scr_yor_slo_tag_swe_amr_sun_cnt_bul_bam_spa_gam_glc_ben_svk_ukr_qcu_krd_urd_alb_dgb_mlt_pan_aeg_hin_ind_lat_bem_mcd_swa_mly_tha_sod_tml_ven_tsw_aze_mol_grk_uzb_swt_vie_heb_tsn_lda_ewe	-0.550860140931354	-1.31428120258016	0.191983927121236
433	sod_rom_akn_urd_gam_owc_chh_mol_tur_aze_dgb_bat_fbf_cze_guj_bsq_ita_wly_ewe_mnd_glc_svk_swt_alb_ven_ger_est_cic_dyu_hun_fre_heb_geo_ctl_eng_lat_ukr_amr_amh_spa_fin_zul_mly_ben_ind_jpn_knd_kor_mcd_bul_ses_slo_tag_bos_mlt_jav_cnt_prs_yor_scr_hau_hin_swe_pan_pol_qcu_arw_lit_nor_bem_tig_afr_anl_dut_sun_krd_tsn_por_xho_mao_tha_aeg_tml_lda_igb_azi_rus_grk_uzb_bam_vie_sid_swa_moo_tsw	-0.623684918988195	-1.49340351188839	0.138716626551144
434	tig_alb_ewe_dut_sid_amr_mlt_ukr_uzb_aze_fbf_mly_moo_lit_ita_bsq_cze_sod_dgb_mnd_bul_ben_igb_eng_tsn_guj_hun_swt_cic_est_rus_wly_geo_spa_swe_prs_urd_heb_chh_fre_fin_xho_bat_krd_mao_jpn_tml_kor_hin_bos_ven_ger_jav_lat_gam_tag_cnt_pan_swa_por_hau_arw_slo_svk_mol_qcu_afr_glc_mcd_dyu_amh_pol_owc_nor_sun_rom_yor_grk_bem_ind_tha_anl_knd_bam_akn_azi_ctl_scr_tur_lda_vie_aeg_zul_tsw_ses	-0.699256962553235	-1.67901466028337	0.0965061668395872
435	tig_scr_xho_pan_sid_aeg_sod_hin_azi_aze_yor_ind_swa_por_guj_bsq_swe_gam_fbf_mnd_afr_nor_dyu_cze_swt_ita_est_akn_lda_hun_lat_heb_geo_bul_grk_krd_alb_mlt_amr_spa_fin_igb_sun_ukr_mly_jpn_knd_kor_glc_fre_ses_eng_mao_rom_owc_jav_cnt_arw_ven_ben_wly_mcd_mol_ctl_dut_qcu_rus_slo_lit_cic_amh_prs_hau_urd_tag_ger_bem_bos_moo_bat_tha_chh_tml_dgb_ewe_tur_pol_svk_uzb_bam_vie_anl_zul_tsn_tsw	-0.507573116369463	-1.21030120503017	0.229230480327581
436	heb_mcd_xho_ctl_anl_amh_chh_eng_azi_tur_dgb_mao_fbf_lat_ukr_bsq_hin_aeg_moo_mnd_por_cze_tsn_urd_cic_scr_est_dyu_swa_fin_bul_sod_geo_pan_swe_fre_ita_wly_amr_svk_hun_akn_ind_pol_bat_jpn_tml_kor_ger_arw_bem_krd_mly_rus_gam_tag_cnt_bos_igb_spa_sid_guj_rom_afr_nor_qcu_ben_prs_slo_swt_owc_glc_tig_alb_jav_dut_ewe_lit_ven_sun_tha_mlt_knd_bam_zul_uzb_mol_grk_aze_yor_vie_hau_tsw_lda_ses	-0.375356951047274	-0.889131684338142	0.376226398628826
437	owc_hin_ses_nor_tig_sid_wly_dut_tur_azi_fbf_bat_igb_ben_eng_bsq_spa_hau_tsw_cnt_arw_alb_zul_krd_swt_swe_hun_xho_tsn_est_bul_gam_geo_urd_ger_ctl_grk_chh_amh_afr_fin_dgb_ind_lat_mly_jpn_knd_kor_rus_slo_dyu_scr_sun_cze_heb_jav_mnd_por_akn_guj_mlt_fre_pan_lit_rom_qcu_pol_glc_prs_swa_aeg_mol_anl_ukr_mao_svk_bam_bos_ewe_tag_tha_amr_tml_cic_bem_aze_mcd_ita_uzb_moo_vie_sod_ven_lda_yor	0.452080691197884	1.06638122868847	0.289011913805925
438	amr_svk_swt_slo_gam_heb_mlt_hin_tur_aze_yor_bat_fbf_grk_krd_bsq_rus_sod_ses_mnd_eng_guj_ewe_bul_igb_scr_hun_moo_ven_fin_dut_wly_geo_nor_glc_pol_bos_aeg_sid_ben_est_akn_sun_lat_mly_jpn_knd_kor_spa_rom_bem_fre_ind_por_hau_jav_cnt_mcd_zul_lit_owc_ukr_swe_afr_ctl_qcu_prs_ita_pan_swa_chh_urd_amh_alb_tag_ger_lda_mol_xho_mao_tha_anl_tml_dyu_tsw_uzb_arw_cze_azi_bam_vie_tig_tsn_dgb_cic	-0.890599126039885	-2.15271800709689	0.0339289335141617
439	amr_guj_igb_bos_sod_chh_amh_rus_aze_tur_ses_ind_moo_pol_spa_bsq_eng_gam_tsw_cnt_ctl_por_dyu_ita_bam_rom_hun_akn_zul_fin_fre_tig_geo_nor_lit_swe_svk_mlt_hau_scr_est_tsn_bat_bul_tag_jpn_tml_kor_grk_hin_swa_mol_jav_mcd_sid_sun_mnd_ben_ven_ukr_owc_afr_cze_prs_glc_qcu_arw_ger_pan_ewe_wly_krd_anl_dut_mao_urd_yor_alb_bem_mly_tha_aeg_knd_xho_lda_azi_lat_slo_uzb_dgb_vie_heb_cic_swt_fbf	-0.736883429975118	-1.77179472957553	0.0797039783719754
440	amh_ctl_dyu_arw_aeg_sid_sod_prs_tur_aze_akn_jav_moo_fre_cze_bsq_swe_anl_igb_cnt_lit_por_ses_spa_bem_scr_hun_zul_ven_est_slo_tig_geo_alb_rus_krd_pol_owc_wly_lat_fin_yor_bat_pan_mao_jpn_tml_kor_grk_bos_tsn_rom_ind_ita_heb_mly_mnd_ukr_cic_eng_chh_nor_guj_mcd_dut_qcu_urd_svk_ben_ewe_hau_mol_amr_afr_sun_hin_swt_ger_tsw_tag_tha_mlt_knd_fbf_swa_azi_glc_bul_uzb_bam_vie_gam_dgb_xho_lda	-0.190630603815937	-0.450780158009162	0.653197247421005
441	aeg_glc_ses_rom_owc_hau_amh_dut_tur_azi_bam_bat_ewe_por_slo_bsq_fre_wly_dgb_cnt_guj_ctl_swt_ben_bem_svk_hun_tsn_dyu_fin_ger_anl_geo_ita_spa_grk_pol_sid_heb_hin_est_swa_sun_pan_jav_jpn_knd_kor_bos_mcd_moo_lat_mao_prs_amr_tag_mnd_alb_igb_swe_mlt_bul_cze_rus_urd_qcu_nor_scr_mol_xho_chh_arw_gam_afr_ind_ukr_zul_lit_cic_mly_tha_sod_tml_tsw_fbf_uzb_eng_krd_aze_lda_vie_tig_ven_yor_akn	-1.09016643589856	-2.67411624394107	0.00885127205097338
442	heb_mcd_bem_slo_anl_sod_mlt_por_tur_aze_ewe_tag_yor_nor_ita_bsq_spa_aeg_tsw_cnt_rom_lat_lda_fre_zul_eng_est_ven_akn_fin_grk_tig_geo_afr_svk_arw_mol_amh_gam_ctl_hun_cic_mly_cze_bat_jpn_knd_kor_guj_ben_bam_ger_mao_ukr_hau_jav_mnd_hin_tsn_pan_owc_pol_scr_rus_prs_qcu_dut_glc_krd_ses_wly_urd_sid_lit_ind_alb_swa_bul_moo_sun_tha_amr_tml_swt_dyu_uzb_swe_bos_azi_dgb_vie_chh_fbf_xho_igb	0.179078991064435	0.421441390824238	0.674405290477978
443	sod_urd_moo_ukr_owc_mlt_heb_dut_aze_uzb_ses_jav_yor_pan_ctl_bsq_ger_chh_bem_mnd_svk_por_zul_nor_xho_cze_fin_dyu_ven_hun_mcd_tig_geo_rus_eng_pol_mol_aeg_sid_hin_est_tsn_bat_bul_mly_jpn_tml_kor_spa_grk_cic_scr_mao_lat_wly_ind_cnt_bos_dgb_alb_gam_glc_lit_rom_afr_qcu_fre_arw_krd_swa_anl_guj_amh_ben_sun_prs_swt_swe_ewe_tag_tha_amr_knd_fbf_tsw_tur_ita_slo_azi_lda_vie_hau_bam_igb_akn	-0.772397964765071	-1.85625670947605	0.0665832534440165
444	chh_eng_ewe_ita_sid_sod_wly_arw_tur_uzb_tsn_mao_fbf_svk_hin_bsq_afr_hau_moo_mnd_urd_spa_dyu_ger_swt_bul_hun_cic_swa_est_nor_amr_geo_cze_ctl_rom_alb_aeg_anl_slo_fin_ses_bat_bos_jav_jpn_tml_kor_grk_lat_igb_krd_ind_guj_gam_tag_cnt_glc_dgb_por_tig_swe_pan_ben_rus_qcu_ukr_mcd_lit_akn_amh_dut_mlt_mol_mly_prs_tsw_pol_bam_sun_tha_heb_knd_yor_ven_azi_scr_fre_aze_xho_vie_owc_lda_bem_zul	-0.88372537114439	-2.1384828972996	0.0350982980096429
445	tig_grk_fbf_krd_owc_anl_aeg_arw_azi_uzb_tsn_tag_dyu_afr_cze_bsq_hin_wly_akn_cnt_rus_eng_cic_ben_swa_scr_est_moo_yor_hun_ctl_amr_geo_alb_nor_rom_glc_hau_amh_mcd_fin_lda_ind_pol_sun_jpn_tml_kor_fre_por_dgb_dut_bat_ger_gam_mao_mnd_slo_igb_svk_chh_bos_lat_bul_swe_qcu_urd_ukr_prs_tsw_sod_pan_mlt_mol_jav_spa_xho_ita_bem_mly_tha_sid_knd_zul_ses_aze_lit_guj_tur_ewe_vie_heb_swt_bam_ven	-1.28650621859889	-3.20591061789616	0.00184591311832077
446	amr_svk_bam_eng_sod_mlt_sid_slo_aze_uzb_yor_bat_fbf_ita_ukr_bsq_bul_chh_dyu_mnd_scr_krd_swt_guj_tsw_dut_fin_tsn_ses_hun_urd_anl_geo_rom_mol_pol_swe_owc_gam_alb_est_akn_mly_por_sun_jpn_tml_kor_lat_nor_bem_rus_tag_pan_tig_jav_cnt_ben_dgb_mcd_amh_glc_afr_hin_ctl_qcu_cze_bos_lit_lda_heb_spa_hau_fre_mao_ger_cic_arw_xho_ind_tha_aeg_knd_ewe_igb_tur_grk_prs_azi_moo_vie_wly_swa_ven_zul	0.052734694847401	0.1242473121089	0.901387618456478
447	heb_spa_tsw_bos_amr_hau_aeg_por_azi_uzb_ven_jav_tsn_cze_rus_bsq_rom_wly_cic_cnt_arw_krd_ses_nor_dgb_urd_est_swt_fbf_hun_swe_tig_geo_pol_ita_bul_glc_owc_chh_slo_fin_moo_bat_svk_sun_jpn_tml_kor_grk_eng_bem_fre_mly_lit_mlt_mao_mnd_scr_yor_lat_gam_prs_hin_pan_guj_qcu_ctl_afr_mol_swa_sid_alb_anl_ben_ind_ukr_ewe_dut_dyu_tag_tha_amh_knd_xho_igb_aze_mcd_ger_tur_akn_vie_sod_lda_zul_bam	0.186534749403323	0.439226509793657	0.66151627242378
448	tig_urd_xho_nor_anl_hau_sod_arw_aze_azi_dgb_bat_bem_ctl_eng_bsq_pan_heb_swa_cnt_mol_hin_lda_guj_moo_scr_hun_tsw_akn_fin_rom_chh_geo_svk_fre_por_bul_aeg_amh_dut_est_yor_tag_bos_ind_jpn_tml_kor_lat_slo_ven_glc_mly_spa_mlt_mao_mnd_krd_zul_pol_owc_rus_afr_cze_ukr_qcu_ger_ben_grk_cic_gam_ita_wly_mcd_sun_alb_bam_swe_tsn_jav_tha_sid_knd_fbf_ses_tur_lit_prs_uzb_ewe_vie_amr_dyu_igb_swt	-0.444895556922861	-1.05669071618304	0.293389963231352
449	amr_fre_ven_ita_heb_mlt_hau_prs_aze_tur_akn_mao_bam_bul_dut_bsq_grk_tig_ses_cnt_glc_guj_tsn_afr_tsw_arw_fin_xho_bem_est_eng_chh_geo_rom_pan_bos_krd_anl_owc_por_hun_zul_jav_ger_tag_jpn_knd_kor_ctl_spa_yor_swe_ind_mol_sod_sun_mnd_hin_cic_slo_aeg_rus_nor_ben_ukr_qcu_mcd_lat_svk_swa_sid_pol_gam_urd_mly_alb_dgb_scr_moo_bat_tha_amh_tml_fbf_ewe_azi_lit_cze_uzb_igb_vie_wly_swt_lda_dyu	-0.196666605693385	-0.46443953232168	0.64341831648128
450	hau_glc_zul_ben_owc_tig_aeg_urd_azi_tur_tsn_sun_ses_ger_mol_bsq_eng_gam_tsw_mnd_slo_nor_yor_bos_lda_lat_fin_bem_igb_est_guj_wly_geo_arw_mcd_pan_hin_sod_chh_rus_hun_ewe_bat_swe_jav_jpn_tml_kor_dut_bul_dyu_ukr_tag_cze_heb_mly_cnt_rom_bam_scr_sid_svk_ctl_pol_por_qcu_afr_krd_spa_xho_anl_fre_amr_ita_mao_grk_ven_prs_swt_ind_tha_mlt_knd_fbf_swa_uzb_alb_lit_aze_cic_vie_amh_dgb_moo_akn	0.114653525474585	0.269775002554174	0.787931051678334
451	amh_lit_tsw_por_sid_heb_tig_eng_aze_uzb_swt_tag_cic_svk_urd_bsq_hin_sod_igb_mnd_glc_rom_zul_mol_dyu_ukr_fin_tsn_yor_est_guj_wly_geo_fre_nor_scr_ita_owc_mlt_bos_hun_ewe_mao_ben_mly_jpn_knd_kor_dut_cze_dgb_slo_ind_grk_chh_bat_cnt_alb_ses_pan_hau_arw_mcd_krd_spa_qcu_ctl_prs_bul_fbf_anl_pol_aeg_lat_sun_rus_lda_ger_moo_jav_tha_gam_tml_akn_ven_tur_afr_swe_azi_bem_vie_amr_xho_swa_bam	0.23135714184904	0.54539142036096	0.586790045099003
452	wly_ita_swt_pan_mlt_amh_owc_spa_tur_aze_swa_jav_bem_bul_lat_bsq_krd_gam_ven_mnd_ukr_ger_cic_dut_zul_rus_fin_ewe_moo_est_arw_aeg_geo_por_bos_fre_nor_sod_amr_eng_hun_ses_ind_afr_bat_jpn_knd_kor_mol_grk_bam_prs_sun_mcd_sid_mao_cnt_glc_dgb_ctl_anl_slo_ben_pol_svk_qcu_rom_alb_urd_dyu_chh_lit_hau_guj_mly_swe_tsw_cze_tsn_tag_tha_heb_tml_fbf_xho_azi_scr_hin_uzb_lda_vie_tig_akn_igb_yor	-0.0903722315541314	-0.213032529909335	0.831767875867531
453	gam_ukr_moo_cze_amh_sid_aeg_pol_tur_aze_dgb_sun_swa_guj_rus_bsq_swe_wly_ven_cnt_prs_eng_bem_afr_cic_lit_hun_akn_zul_fin_krd_heb_geo_bul_nor_spa_svk_tig_owc_grk_est_yor_jav_arw_tag_jpn_knd_kor_fre_slo_igb_ita_ind_ger_mlt_mly_mnd_urd_xho_mcd_anl_alb_glc_bos_ctl_qcu_scr_lat_ben_lda_hau_dut_sod_hin_mao_pan_tsn_rom_ses_bat_tha_amr_tml_swt_bam_azi_por_mol_uzb_ewe_vie_chh_tsw_fbf_dyu	-0.0207942462360167	-0.048997984869444	0.961025977613249
454	sid_alb_moo_mol_mlt_chh_sod_ukr_tur_azi_ewe_ind_yor_swe_rus_bsq_slo_anl_dgb_mnd_spa_svk_tsn_grk_swt_fre_hun_bem_igb_est_guj_hau_geo_cze_ita_pan_lat_owc_amr_prs_fin_cic_bat_krd_mao_jpn_knd_kor_ctl_bul_zul_glc_mly_urd_aeg_jav_cnt_dut_lda_eng_wly_arw_ger_hin_por_qcu_scr_pol_lit_fbf_amh_nor_gam_ben_tag_mcd_tsw_afr_xho_sun_tha_heb_tml_akn_bam_aze_rom_bos_uzb_dyu_vie_tig_ven_swa_ses	-0.181782757184895	-0.429027834210123	0.66889517400032
455	hau_ben_swa_ger_gam_aeg_sid_rus_azi_uzb_ses_sun_yor_slo_mol_bsq_nor_wly_moo_mnd_ctl_ita_dyu_arw_igb_grk_hun_bam_xho_est_bul_chh_geo_hin_scr_mcd_guj_heb_anl_pol_fin_cic_mly_ukr_jav_jpn_knd_kor_rom_fre_tsn_lit_ind_krd_owc_mao_cnt_spa_zul_urd_mlt_por_alb_lat_glc_qcu_afr_svk_prs_ewe_amr_bos_amh_swe_bat_dut_akn_pan_fbf_tag_tha_sod_tml_lda_tsw_tur_cze_eng_aze_bem_vie_tig_swt_dgb_ven	-0.216202726498017	-0.510289732149459	0.611057534744549
456	hau_pan_yor_arw_anl_amr_wly_cze_azi_tur_swa_mao_lda_pol_bos_bsq_rus_mlt_ses_mnd_guj_nor_zul_ctl_dyu_grk_hun_moo_ven_est_ben_sid_geo_por_prs_eng_lat_tig_sod_ger_fin_igb_sun_mcd_ind_jpn_tml_kor_bul_swe_xho_afr_jav_mol_chh_tag_cnt_lit_ewe_urd_owc_rom_ukr_scr_glc_qcu_alb_hin_slo_swt_aeg_fre_heb_spa_bat_dut_fbf_ita_bem_mly_tha_gam_knd_tsw_akn_aze_krd_svk_uzb_cic_vie_amh_tsn_bam_dgb	-0.387677741493793	-0.918395175519003	0.360787781258031
457	tig_urd_xho_cze_amh_sod_gam_mcd_aze_uzb_tsw_mao_ewe_pan_rus_bsq_slo_wly_zul_mnd_grk_lit_tsn_guj_dgb_bos_hun_dyu_swt_fin_dut_sid_geo_por_ben_mol_fre_owc_amr_swe_est_ses_tag_rom_mly_jpn_tml_kor_krd_eng_moo_hin_bat_glc_aeg_ind_cnt_pol_ven_scr_chh_ita_prs_spa_ukr_qcu_lat_ger_alb_akn_mlt_ctl_hau_afr_sun_nor_bam_arw_cic_jav_tha_heb_knd_yor_igb_tur_svk_bul_azi_swa_vie_anl_bem_fbf_lda	-0.00780762856419952	-0.0184088253875627	0.985352149068665
458	sid_swe_bam_nor_amh_wly_amr_prs_uzb_aze_moo_sun_akn_eng_glc_bsq_afr_mlt_cic_cnt_urd_svk_dgb_krd_fbf_mcd_est_ewe_ven_hun_pol_owc_geo_bos_ben_mol_scr_sod_chh_fre_fin_yor_bat_grk_ind_jpn_tml_kor_arw_rus_dyu_hin_tag_lat_anl_mao_mnd_cze_xho_ita_gam_guj_spa_pan_slo_qcu_ctl_ukr_por_tsw_heb_rom_aeg_alb_mly_ger_zul_bul_swa_jav_tha_hau_knd_ses_lda_azi_dut_lit_tur_igb_vie_tig_swt_tsn_bem	0.172772870030666	0.406209727202072	0.685521695771484
459	mlt_alb_lda_mcd_hau_aeg_sid_lit_azi_tur_swt_mao_dyu_cze_ctl_bsq_rom_heb_igb_mnd_pol_mol_xho_rus_cic_slo_fin_dgb_bam_hun_urd_amh_geo_guj_ben_grk_scr_owc_anl_bul_est_tsn_tag_prs_ind_jpn_knd_kor_pan_bos_ven_arw_bat_dut_gam_mly_cnt_glc_yor_ukr_tig_por_lat_eng_nor_qcu_swe_fre_afr_tsw_chh_ger_sod_krd_jav_hin_swa_spa_akn_sun_tha_wly_tml_fbf_bem_uzb_ita_svk_aze_moo_vie_amr_ses_ewe_zul	-0.55371851815393	-1.31974175856966	0.19016078523255
460	hau_hin_yor_ukr_mlt_anl_owc_ben_aze_tur_tsw_jav_tsn_afr_swe_bsq_bos_sod_akn_cnt_spa_rus_bem_krd_swa_pol_est_dyu_moo_hun_scr_aeg_geo_ctl_slo_ger_urd_amh_tig_grk_fin_ven_ind_ita_bat_jpn_knd_kor_nor_mcd_xho_mol_tag_dut_heb_mly_mnd_eng_fbf_alb_sid_glc_fre_por_bul_qcu_cze_lit_lat_bam_wly_prs_chh_guj_mao_svk_swt_pan_ewe_sun_tha_gam_tml_dgb_igb_azi_arw_rom_uzb_zul_vie_amr_cic_lda_ses	-0.50516631220947	-1.20391837482333	0.231676473547313
461	owc_bul_bam_krd_sod_sid_heb_arw_tur_azi_bem_sun_ewe_swe_svk_bsq_mcd_aeg_dyu_cnt_nor_pan_swt_ctl_xho_spa_hun_ses_dgb_fin_rom_anl_geo_prs_rus_afr_ben_wly_tig_guj_est_tsw_jav_mol_tag_jpn_tml_kor_bos_ukr_lda_grk_mly_scr_amh_ind_mnd_lat_fbf_alb_hau_por_eng_fre_cze_qcu_ita_pol_urd_swa_gam_slo_chh_hin_bat_dut_zul_ger_ven_mao_tha_amr_knd_akn_igb_aze_lit_glc_uzb_yor_vie_mlt_moo_tsn_cic	-1.24823320577717	-3.10113136317349	0.0025520015991723
462	sid_guj_swt_bos_wly_anl_chh_bul_tur_uzb_ses_sun_moo_arw_ben_bsq_ctl_amh_akn_mnd_prs_hin_lda_rus_cic_krd_est_dyu_xho_hun_pol_owc_geo_ita_eng_lat_por_aeg_tig_alb_fin_fbf_bat_swe_tag_jpn_tml_kor_nor_mcd_swa_afr_mly_dut_gam_mao_cnt_ger_igb_slo_mlt_spa_fre_lit_ukr_qcu_urd_scr_glc_dgb_amr_cze_heb_grk_ind_rom_ven_mol_zul_jav_tha_sod_knd_bem_ewe_aze_svk_pan_azi_bam_vie_hau_yor_tsw_tsn	-0.10243274721968	-0.241595515734608	0.809625498273234
463	amh_bos_bem_hin_anl_heb_hau_pol_tur_aze_tsn_jav_cic_dut_afr_bsq_mcd_owc_lda_mnd_krd_spa_swa_eng_ses_pan_hun_ven_zul_est_ukr_gam_geo_fre_lit_guj_urd_aeg_wly_cze_fin_dyu_bat_svk_sun_jpn_knd_kor_lat_por_moo_slo_mly_arw_mlt_ind_cnt_rom_igb_mol_tig_ger_swe_prs_ita_qcu_rus_scr_bul_xho_sod_glc_chh_grk_mao_ben_yor_ctl_ewe_tag_tha_amr_tml_fbf_tsw_azi_nor_alb_uzb_akn_vie_sid_swt_dgb_bam	-0.437140097865697	-1.03794976517116	0.30198461226136
464	hau_grk_dgb_rus_mlt_anl_wly_slo_tur_azi_dyu_mao_bem_glc_scr_bsq_lit_amr_ses_mnd_dut_spa_tsn_pan_fbf_arw_est_xho_bam_fin_lat_aeg_geo_nor_pol_mcd_urd_sid_owc_svk_hun_moo_bat_ctl_jav_jpn_tml_kor_afr_rom_swt_hin_sun_alb_heb_mly_cnt_ita_ewe_krd_amh_prs_ukr_cze_ger_qcu_bul_fre_guj_igb_chh_mol_sod_eng_tag_swe_swa_por_ven_ind_tha_gam_knd_yor_tsw_aze_ben_bos_uzb_cic_vie_tig_lda_akn_zul	-0.337316249262101	-0.798395372636567	0.426675204928043
465	sod_eng_ses_ben_sid_tig_amh_grk_uzb_tur_moo_mly_xho_dut_fre_bsq_por_heb_swa_cnt_guj_slo_tsw_ctl_ven_prs_hun_tsn_lda_fin_pol_aeg_geo_krd_afr_svk_rus_anl_owc_ger_est_zul_jav_ukr_mao_jpn_tml_kor_cze_pan_bam_bos_tag_alb_wly_ind_mnd_hin_yor_spa_chh_swe_arw_nor_ita_qcu_mcd_lat_glc_dgb_gam_mol_hau_lit_sun_urd_igb_rom_cic_bat_tha_mlt_knd_ewe_dyu_aze_bul_scr_azi_fbf_vie_amr_bem_swt_akn	-0.673145054635395	-1.61371094914594	0.109978305909446
466	heb_ukr_ewe_eng_chh_sid_aeg_mol_azi_uzb_dgb_mly_akn_slo_bul_bsq_ben_sod_igb_mnd_krd_rom_tsn_lat_tsw_svk_hun_lda_dyu_fin_rus_owc_geo_lit_fre_bos_pol_hau_wly_hin_est_cic_tag_mcd_sun_jpn_knd_kor_por_arw_ven_alb_mao_ctl_amh_jav_cnt_nor_bam_afr_tig_ger_glc_swe_dut_qcu_guj_ita_spa_moo_gam_pan_amr_urd_bat_prs_fbf_grk_bem_ind_tha_mlt_tml_zul_ses_tur_cze_scr_aze_swt_vie_anl_xho_swa_yor	-0.361993747300886	-0.857390538296071	0.393433191008071
467	tig_rom_yor_spa_sid_anl_chh_grk_azi_tur_swt_bat_moo_por_eng_bsq_dut_gam_cic_mnd_mcd_afr_akn_ctl_fbf_ger_est_tsw_dgb_fin_cze_mlt_geo_prs_rus_guj_bos_heb_owc_hin_hun_zul_ind_ukr_sun_jpn_tml_kor_fre_lat_xho_ita_mly_svk_amr_mao_cnt_urd_swa_mol_amh_pan_krd_alb_scr_qcu_arw_slo_swe_tsn_hau_ben_wly_nor_jav_lit_ses_pol_ven_tag_tha_sod_knd_bam_ewe_aze_glc_bul_uzb_lda_vie_aeg_igb_bem_dyu	-0.555589645368431	-1.32690361911694	0.187789304131883
468	hau_pol_dyu_glc_sid_mlt_amr_cze_aze_tur_swa_jav_tsw_ctl_ita_bsq_ben_wly_cic_mnd_eng_urd_yor_fre_dgb_arw_est_xho_igb_fin_mol_heb_geo_dut_guj_afr_ger_tig_chh_swe_hun_fbf_ind_nor_tag_jpn_tml_kor_slo_mcd_ses_rus_mly_scr_owc_bat_cnt_bul_ven_spa_gam_krd_prs_bos_hin_qcu_lat_alb_grk_bam_sod_rom_aeg_lit_sun_svk_akn_ukr_swt_mao_tha_amh_knd_zul_lda_azi_por_pan_uzb_ewe_vie_anl_bem_tsn_moo	-0.178419773060284	-0.421209750635881	0.674573814666292
469	amr_por_lda_svk_hau_anl_sod_scr_aze_tur_bam_sun_xho_guj_afr_bsq_ctl_owc_swt_mnd_lat_ger_bem_ben_swa_ita_fin_dyu_tsn_hun_lit_sid_geo_arw_alb_urd_pan_wly_gam_rus_est_cic_ind_bul_bat_jpn_tml_kor_grk_pol_dgb_rom_tag_bos_amh_jav_cnt_spa_fbf_nor_heb_glc_swe_fre_ukr_qcu_dut_slo_prs_ewe_chh_cze_aeg_mol_mao_hin_akn_krd_zul_mly_tha_tig_knd_ses_tsw_uzb_mcd_eng_azi_igb_vie_mlt_ven_moo_yor	-0.286011278568217	-0.676943650877761	0.500122075696315
470	amh_bos_bam_ben_chh_owc_amr_ukr_uzb_tur_bem_jav_cic_lat_pol_bsq_scr_gam_swa_mnd_swe_svk_igb_glc_moo_mcd_hun_lda_zul_fin_alb_wly_geo_nor_lit_krd_guj_heb_tig_cze_est_ven_sun_rus_mly_jpn_tml_kor_hin_fre_xho_ita_ind_eng_aeg_tag_cnt_arw_yor_spa_sid_ger_grk_urd_afr_qcu_dut_slo_rom_dyu_mlt_por_anl_bul_mao_ctl_swt_pan_ewe_bat_tha_hau_knd_tsw_akn_azi_mol_prs_aze_dgb_vie_sod_tsn_ses_fbf	0.0503996009935446	0.118637754395897	0.905818232808092
471	tig_dut_tsn_fre_heb_hau_amr_ctl_azi_tur_akn_ind_xho_mcd_guj_bsq_urd_gam_tsw_cnt_krd_slo_ven_rom_zul_cze_fin_dyu_igb_hun_pol_sod_geo_lat_scr_hin_arw_chh_anl_bul_est_moo_mly_ben_bat_jpn_knd_kor_afr_mol_lda_glc_mao_por_mlt_jav_mnd_bos_swt_nor_sid_eng_spa_ger_pan_qcu_ukr_swe_ita_ses_owc_svk_aeg_rus_tag_alb_swa_lit_cic_sun_tha_amh_tml_dgb_fbf_uzb_grk_prs_aze_bem_vie_wly_ewe_yor_bam	0.247933979522234	0.583604719618698	0.560899031218749
472	gam_afr_ewe_slo_hau_sid_sod_svk_uzb_tur_zul_ind_swa_dut_bul_bsq_ctl_wly_akn_cnt_cze_lit_yor_mcd_dyu_ger_fin_tsw_swt_est_lat_aeg_geo_arw_mol_nor_prs_mlt_amr_spa_hun_tsn_jav_hin_bat_jpn_tml_kor_swe_eng_fbf_pan_mly_bos_chh_sun_mnd_ukr_ven_por_owc_urd_pol_glc_krd_qcu_rom_grk_alb_bem_heb_fre_anl_ben_tag_scr_moo_ita_igb_mao_tha_amh_knd_lda_dgb_azi_guj_rus_aze_cic_vie_tig_ses_xho_bam	0.071904551577963	0.169375202017477	0.865869400147999
473	sid_rom_dyu_rus_aeg_hau_tig_swe_aze_azi_fbf_jav_zul_ger_svk_bsq_dut_mlt_ses_cnt_krd_por_bem_eng_swa_glc_est_igb_swt_hun_scr_anl_geo_guj_alb_lit_ctl_amr_owc_prs_fin_bam_sun_pan_mao_jpn_knd_kor_mcd_ita_ewe_cze_ind_slo_amh_mly_mnd_hin_xho_arw_gam_spa_bul_afr_ukr_qcu_grk_nor_mol_ven_wly_ben_sod_bos_tag_pol_cic_urd_yor_bat_tha_chh_tml_dgb_akn_tur_lat_fre_uzb_moo_vie_heb_lda_tsw_tsn	-0.0624012720542129	-0.147088801509258	0.883380329415642
474	sid_glc_swa_eng_amr_sod_owc_dut_azi_tur_zul_tag_xho_krd_mcd_bsq_cze_aeg_dyu_cnt_bul_ctl_dgb_prs_lda_ben_hun_yor_tsn_est_fre_chh_geo_lit_alb_nor_pol_hau_heb_afr_fin_ewe_bat_mol_jav_jpn_knd_kor_rom_rus_moo_por_sun_urd_tig_ind_mnd_ger_swt_pan_mlt_svk_arw_hin_grk_qcu_guj_lat_scr_fbf_amh_swe_anl_slo_mao_spa_akn_ita_ven_mly_tha_gam_tml_cic_tsw_uzb_bos_ukr_aze_igb_vie_wly_ses_bam_bem	-0.215826676019355	-0.509886316842936	0.611339047265156
475	aeg_pan_yor_guj_wly_owc_mlt_slo_aze_azi_tsn_ind_ewe_alb_krd_bsq_fre_chh_swa_cnt_prs_ctl_tsw_ukr_lda_ger_est_dgb_moo_fin_bos_amr_geo_afr_mol_scr_dut_amh_heb_lat_hun_swt_mao_ita_sun_jpn_tml_kor_nor_rus_igb_svk_jav_cze_anl_mly_mnd_urd_zul_glc_sod_arw_por_grk_pol_qcu_rom_spa_hin_akn_tig_swe_hau_eng_bat_ben_fbf_mcd_ses_tag_tha_gam_knd_xho_cic_uzb_lit_bul_tur_bam_vie_sid_bem_dyu_ven	-0.515240413570921	-1.22602153987166	0.223285992700396
476	chh_scr_lda_krd_wly_aeg_mlt_grk_azi_tur_xho_jav_dyu_bul_ger_bsq_lit_sid_akn_cnt_rus_hin_igb_guj_bem_mol_est_yor_dgb_hun_rom_amr_geo_bos_dut_nor_glc_hau_heb_pol_fin_bam_sun_urd_mly_jpn_tml_kor_ben_pan_ven_por_bat_spa_tig_tag_mnd_ita_ewe_lat_amh_alb_ctl_ukr_fre_qcu_mcd_arw_svk_cic_gam_eng_sod_afr_ind_swe_zul_slo_ses_mao_tha_owc_knd_fbf_moo_aze_cze_prs_uzb_tsn_vie_anl_tsw_swt_swa	-0.853012754086545	-2.06487867867965	0.0417180941393318
477	wly_prs_igb_lat_heb_aeg_anl_cze_uzb_tur_moo_bat_zul_scr_rom_bsq_swe_sid_ven_cnt_nor_por_bem_ger_yor_eng_fin_swt_ewe_hun_pan_owc_geo_fre_afr_guj_bos_amr_mlt_ita_est_dgb_mly_arw_mao_jpn_tml_kor_ben_lit_dyu_glc_jav_hin_hau_sun_mnd_krd_tsn_mcd_chh_rus_ctl_urd_slo_qcu_ukr_svk_mol_lda_tig_grk_gam_dut_tag_bul_bam_alb_akn_ind_tha_amh_knd_xho_fbf_aze_spa_pol_azi_ses_vie_sod_cic_tsw_swa	-0.762858729417063	-1.83956438917238	0.0690224748701109
478	heb_ita_akn_fre_aeg_chh_sod_lit_aze_azi_fbf_mly_ses_bos_guj_bsq_slo_sid_zul_mnd_swe_arw_cic_urd_igb_krd_est_swt_ewe_hun_lat_wly_geo_glc_svk_eng_dut_anl_hau_pol_fin_xho_jav_scr_mao_jpn_knd_kor_rus_mol_tsw_mcd_bat_ger_owc_tag_cnt_hin_moo_ben_mlt_rom_spa_ukr_alb_qcu_cze_prs_nor_dgb_tig_ctl_gam_pan_sun_grk_lda_por_ven_ind_tha_amh_tml_yor_bam_uzb_afr_bul_tur_dyu_vie_amr_swa_tsn_bem	-0.343362345996696	-0.814521041454776	0.417427372965667
479	amh_guj_swa_ctl_heb_sid_tig_lit_aze_azi_dgb_ind_bam_ita_lat_bsq_hin_gam_moo_cnt_por_prs_ewe_slo_ses_arw_fin_yor_zul_est_rom_hau_geo_urd_cze_rus_swe_amr_chh_scr_hun_igb_tag_glc_bat_jpn_knd_kor_mcd_ger_akn_krd_sun_nor_owc_mao_mnd_ukr_tsn_bos_aeg_mol_pan_svk_bul_qcu_grk_eng_pol_swt_sod_spa_mlt_ben_jav_alb_cic_fre_fbf_mly_tha_wly_tml_dyu_ven_uzb_afr_dut_tur_lda_vie_anl_bem_tsw_xho	0.252189701091345	0.594372599690945	0.553706146576016
480	sid_svk_ven_fre_amr_aeg_wly_lit_aze_tur_akn_bat_tsn_cze_glc_bsq_bos_sod_moo_mnd_ben_urd_swt_eng_zul_krd_est_tsw_fbf_hun_pan_hau_geo_mol_dut_pol_scr_mlt_chh_ukr_fin_ses_sun_ita_tag_jpn_tml_kor_spa_lat_bam_ctl_jav_hin_anl_ind_cnt_ger_cic_slo_amh_rus_prs_alb_guj_qcu_rom_nor_mcd_dyu_heb_grk_tig_bul_mly_por_bem_afr_yor_mao_tha_gam_knd_dgb_ewe_uzb_arw_swe_azi_lda_vie_owc_xho_swa_igb	-0.0182223959141957	-0.0428946744192773	0.96587745566852
481	wly_ctl_cic_ukr_sod_amh_mlt_slo_aze_tur_lda_jav_moo_eng_lit_bsq_por_hau_swt_mnd_urd_rom_bem_bos_fbf_svk_hun_xho_ewe_est_pan_amr_geo_spa_alb_mcd_ita_owc_tig_grk_fin_ven_tag_arw_mly_jpn_tml_kor_hin_dut_tsw_swe_mao_scr_anl_bat_cnt_afr_akn_guj_aeg_ben_bul_lat_cze_qcu_mol_nor_fre_dyu_gam_rus_chh_prs_sun_glc_swa_ger_dgb_ind_tha_sid_knd_tsn_igb_uzb_pol_krd_azi_ses_vie_heb_zul_yor_bam	-0.489843440402344	-1.16757098208182	0.245964614043298
482	heb_scr_dgb_eng_tig_chh_owc_prs_tur_uzb_bem_tag_swa_fre_bos_bsq_afr_amh_fbf_mnd_grk_ger_xho_spa_ewe_por_fin_ven_tsw_est_lat_aeg_geo_guj_ita_mcd_ukr_hau_gam_swe_hun_igb_sun_mol_jav_jpn_tml_kor_rus_hin_swt_krd_mly_arw_wly_bat_cnt_bul_yor_lit_amr_ctl_ben_svk_cze_qcu_slo_dut_nor_dyu_sod_glc_mlt_rom_mao_pan_bam_pol_lda_ind_tha_sid_knd_moo_ses_aze_urd_alb_azi_akn_vie_anl_zul_tsn_cic	-0.268749346916451	-0.636421634203054	0.526064946816109
483	sod_arw_zul_pan_heb_hau_amh_hin_uzb_azi_ven_bat_akn_scr_rom_bsq_cze_wly_bam_mnd_rus_eng_dgb_slo_bem_urd_hun_moo_ewe_est_bul_owc_geo_afr_ita_glc_por_anl_gam_ger_fin_dyu_ind_ben_mly_jpn_tml_kor_fre_pol_cic_svk_tag_prs_chh_sun_cnt_lat_fbf_guj_sid_ctl_alb_swe_bos_qcu_nor_krd_dut_swa_aeg_mcd_tig_ukr_jav_mol_tsn_lit_yor_mao_tha_amr_knd_tsw_igb_tur_spa_grk_aze_xho_vie_mlt_swt_lda_ses	-0.513640854544368	-1.22313124292909	0.224370438583531
484	chh_dut_lda_alb_gam_tig_sid_bos_uzb_azi_igb_tag_bam_eng_ger_bsq_lit_mlt_ven_cnt_ctl_fre_ewe_krd_fbf_slo_hun_cic_swa_fin_bul_wly_geo_rus_swe_ukr_nor_hau_amr_mol_est_zul_mao_rom_bat_jpn_tml_kor_ita_glc_akn_grk_mly_spa_aeg_ind_mnd_arw_dyu_pol_anl_hin_afr_prs_por_qcu_scr_ben_svk_tsw_heb_pan_sod_mcd_sun_urd_moo_cze_tsn_jav_tha_owc_knd_dgb_yor_tur_guj_lat_aze_xho_vie_amh_bem_swt_ses	0.843872454970695	2.01291660430048	0.0470147318606548
485	amh_nor_ses_afr_sod_mlt_tig_slo_azi_uzb_yor_tag_zul_rom_pan_bsq_svk_chh_cic_mnd_pol_lat_swt_ben_igb_ctl_est_fbf_ewe_hun_glc_sid_geo_urd_cze_por_ukr_gam_owc_dut_fin_bam_mao_mcd_jav_jpn_tml_kor_krd_hin_dgb_scr_sun_mol_hau_mly_cnt_lit_xho_eng_anl_prs_alb_fre_bos_qcu_swe_rus_guj_swa_heb_arw_amr_ger_bat_ita_akn_spa_ven_ind_tha_wly_knd_tsn_lda_tur_grk_bul_aze_tsw_vie_aeg_bem_dyu_moo	0.543843438246179	1.2842553975445	0.202242664111456
486	amh_arw_bem_krd_heb_gam_owc_bul_uzb_tur_zul_mao_igb_fre_ukr_bsq_dut_chh_tsn_cnt_ita_ger_swt_nor_xho_urd_est_dgb_fbf_fin_por_amr_geo_grk_afr_alb_ben_tig_anl_rus_hun_lda_tag_rom_sun_jpn_tml_kor_pan_ctl_swa_hin_bat_cze_aeg_ind_mnd_eng_bam_swe_sod_guj_prs_mol_bos_qcu_slo_lat_scr_moo_mlt_pol_wly_spa_mly_svk_ewe_glc_cic_jav_tha_hau_knd_ses_ven_azi_mcd_lit_aze_yor_vie_sid_akn_dyu_tsw	0.130300168052849	0.306645473195721	0.759798740396793
487	amh_spa_cic_fre_gam_amr_mlt_hin_azi_uzb_ses_mao_tsw_svk_ger_bsq_urd_hau_swt_mnd_lat_ita_dyu_mcd_dgb_arw_hun_tsn_bam_est_rus_chh_geo_prs_cze_slo_dut_sid_sod_lit_fin_akn_bat_swe_sun_jpn_knd_kor_por_eng_swa_guj_ind_ben_tig_tag_cnt_bul_xho_glc_anl_afr_nor_mol_rom_qcu_scr_ukr_bos_moo_wly_alb_owc_pan_jav_ctl_zul_krd_lda_mly_tha_heb_tml_ewe_fbf_tur_pol_grk_aze_ven_vie_aeg_bem_igb_yor	-0.735593053686721	-1.76846189452671	0.0802627095987579
488	owc_pan_swt_hin_chh_wly_heb_ben_tur_azi_swa_jav_cic_dut_rom_bsq_glc_tig_tsw_mnd_afr_krd_lda_ger_moo_fre_hun_dgb_ewe_est_alb_gam_geo_ukr_grk_mol_slo_amr_anl_lit_fin_yor_bat_cze_ind_jpn_tml_kor_eng_rus_fbf_prs_tag_urd_sod_sun_cnt_lat_bem_bos_mlt_svk_spa_ita_mcd_qcu_ctl_arw_guj_dyu_hau_bul_amh_pol_mao_swe_zul_scr_ses_mly_tha_sid_knd_tsn_igb_uzb_por_nor_aze_bam_vie_aeg_akn_ven_xho	-0.654213074496242	-1.56612154753644	0.120716639347114
489	hau_mcd_swt_nor_sid_chh_amh_slo_uzb_aze_tsn_mao_bam_swe_ctl_bsq_lat_amr_dgb_mnd_ukr_rus_bem_hin_swa_arw_hun_moo_cic_est_spa_sod_geo_alb_ger_glc_svk_mlt_wly_pol_fin_lda_ind_dut_mly_jpn_knd_kor_cze_urd_zul_bos_tag_prs_owc_jav_cnt_pan_ses_lit_heb_ita_afr_ben_por_qcu_fre_scr_eng_ewe_aeg_bul_anl_rom_sun_mol_xho_guj_tsw_bat_tha_gam_tml_dyu_igb_azi_krd_grk_tur_ven_vie_tig_yor_fbf_akn	0.156158674002771	0.367973774205163	0.713728976739032
490	hau_svk_xho_scr_sid_aeg_anl_spa_tur_uzb_tsn_mly_dgb_glc_slo_bsq_mol_chh_zul_cnt_ctl_rus_igb_dut_moo_pol_est_ven_lda_fin_bos_tig_geo_hin_nor_krd_lat_gam_mlt_rom_hun_bem_ind_ukr_sun_jpn_tml_kor_fre_lit_tsw_mcd_jav_cze_amh_bat_mnd_ger_ewe_eng_wly_ita_alb_grk_por_qcu_bul_swe_urd_bam_heb_ben_amr_arw_mao_pan_yor_guj_swa_tag_tha_owc_knd_cic_dyu_azi_prs_afr_aze_akn_vie_sod_swt_fbf_ses	-0.385476540712464	-0.913427939043113	0.363379516308915
491	sod_ctl_zul_fre_tig_chh_gam_arw_azi_uzb_yor_ind_swa_ger_por_bsq_spa_mlt_igb_cnt_nor_ita_ewe_lit_tsn_glc_hun_fbf_dyu_fin_krd_anl_geo_pan_cze_rom_slo_amr_sid_swe_est_dgb_mly_dut_mao_jpn_knd_kor_bos_bul_tsw_pol_tag_mol_amh_jav_mnd_lat_xho_urd_wly_grk_guj_ukr_svk_qcu_hin_scr_rus_bam_hau_mcd_owc_ben_sun_prs_bem_eng_moo_bat_tha_aeg_tml_akn_ven_aze_afr_alb_tur_swt_vie_heb_cic_ses_lda	-0.0822709191435219	-0.194219028094027	0.846427998737161
492	amh_dut_ses_pan_chh_aeg_tig_guj_aze_tur_cic_jav_tsw_ukr_ita_bsq_eng_hau_xho_mnd_pol_mol_dgb_fre_moo_nor_est_ewe_swa_fin_bos_wly_geo_lit_ctl_ben_rom_amr_gam_urd_hun_akn_mly_grk_tag_jpn_tml_kor_spa_lat_bam_arw_mao_glc_mlt_sun_cnt_bul_fbf_hin_anl_rus_ger_slo_krd_qcu_swe_scr_por_swt_owc_cze_sod_afr_bat_svk_zul_alb_igb_ind_tha_sid_knd_bem_dyu_uzb_mcd_prs_azi_yor_vie_heb_ven_lda_tsn	-0.622403485081234	-1.49089127370949	0.139374153693688
493	amr_alb_swt_ger_mlt_hau_sod_ctl_azi_tur_ven_bat_swa_grk_swe_bsq_pan_aeg_moo_cnt_mol_fre_dyu_afr_ewe_lit_fin_akn_tsn_est_bul_anl_geo_glc_urd_ita_scr_heb_sid_cze_hun_bam_mao_nor_ind_jpn_tml_kor_slo_lat_xho_rus_sun_ben_owc_tag_mnd_pol_igb_eng_chh_por_svk_arw_ukr_qcu_dut_spa_krd_yor_amh_prs_gam_rom_jav_guj_bem_hin_fbf_mly_tha_wly_knd_cic_zul_aze_mcd_bos_uzb_lda_vie_tig_tsw_dgb_ses	-1.15440009283126	-2.84970973810399	0.00538850567366524
494	amh_rom_moo_alb_hau_owc_gam_bul_uzb_azi_dgb_tag_igb_swe_fre_bsq_ukr_aeg_ewe_mnd_glc_lat_yor_slo_dyu_nor_hun_ven_bam_fin_svk_heb_geo_krd_por_urd_guj_sid_wly_scr_est_tsw_mao_afr_jav_jpn_tml_kor_mol_pan_swt_bos_ind_ctl_tig_sun_cnt_mcd_zul_lit_chh_eng_dut_spa_arw_qcu_ger_cze_grk_fbf_anl_hin_sod_ita_mly_rus_tsn_prs_ses_bat_tha_mlt_knd_bem_akn_tur_pol_ben_aze_lda_vie_amr_xho_swa_cic	-0.215357248776827	-0.50906849422045	0.611909921861338
495	sid_hin_cic_eng_anl_aeg_heb_krd_uzb_tur_akn_tag_moo_ukr_rus_bsq_slo_tig_yor_mnd_ita_fre_xho_cze_ven_pol_hun_lda_fbf_fin_arw_sod_geo_scr_svk_por_lit_gam_amh_bul_est_ewe_sun_glc_ind_jpn_tml_kor_mcd_mol_bem_lat_mly_grk_chh_bat_cnt_afr_zul_pan_mlt_guj_prs_ctl_rom_qcu_nor_urd_ger_swt_owc_ben_amr_spa_jav_alb_dgb_swe_tsw_mao_tha_wly_knd_igb_bam_aze_dut_bos_azi_swa_vie_hau_ses_tsn_dyu	0.192393270079826	0.452638722103542	0.65186306343517
496	owc_alb_ses_rom_chh_sid_hau_mcd_tur_uzb_xho_ind_swt_lat_ctl_bsq_bos_mlt_tsw_mnd_scr_eng_moo_lit_tsn_pan_est_lda_ven_hun_nor_heb_geo_krd_swe_grk_arw_anl_tig_prs_fin_bam_mly_svk_sun_jpn_knd_kor_ita_bul_yor_urd_tag_ger_wly_jav_cnt_cze_cic_slo_amh_afr_por_spa_mol_qcu_guj_rus_pol_ewe_aeg_ukr_amr_dut_bat_hin_fbf_ben_zul_mao_tha_gam_tml_igb_bem_azi_fre_glc_aze_swa_vie_sod_dyu_akn_dgb	-0.250151379675331	-0.59156111792289	0.555579765516769
497	aeg_fre_bem_cze_hau_amh_sid_alb_aze_uzb_akn_tag_ewe_ben_grk_bsq_lat_wly_swa_mnd_glc_spa_dgb_slo_zul_bul_hun_dyu_tsw_est_bos_heb_geo_eng_swe_krd_urd_anl_owc_lit_fin_yor_jav_arw_mao_jpn_tml_kor_afr_ctl_bam_pol_ind_dut_mlt_sun_cnt_pan_lda_rus_sod_hin_ita_mol_rom_qcu_ukr_por_scr_igb_gam_guj_tig_nor_mly_ger_ses_svk_fbf_bat_tha_amr_knd_xho_moo_tur_mcd_prs_azi_tsn_vie_chh_ven_cic_swt	-0.439367146854263	-1.04368991113834	0.29933426095018
498	mlt_bos_ven_spa_wly_hau_amr_ger_tur_azi_swt_bat_cic_glc_grk_bsq_rom_sod_bem_cnt_svk_ctl_ses_ita_tsn_mol_est_ewe_tsw_hun_dut_aeg_geo_rus_lit_ukr_cze_heb_owc_eng_fin_fbf_sun_lat_jav_jpn_knd_kor_afr_ben_akn_bul_mly_swe_gam_mao_mnd_guj_moo_fre_sid_pan_krd_scr_alb_qcu_urd_mcd_por_dgb_amh_nor_tig_pol_tag_arw_bam_prs_dyu_ind_tha_chh_tml_zul_xho_uzb_slo_hin_aze_lda_vie_anl_yor_igb_swa	-0.87930497959213	-2.12658457144519	0.0361023703946415
499	amh_grk_fbf_bul_amr_sid_chh_spa_tur_azi_bam_bat_dgb_cze_bos_bsq_por_hau_tsn_mnd_svk_scr_swt_eng_akn_ukr_hun_lda_swa_fin_prs_anl_geo_glc_pan_rom_pol_tig_gam_ger_est_cic_ind_guj_mao_jpn_knd_kor_mol_lat_bem_dut_mly_krd_mlt_jav_cnt_nor_xho_hin_sod_ben_urd_arw_swe_qcu_fre_mcd_afr_zul_aeg_alb_owc_ctl_tag_rus_dyu_lit_yor_sun_tha_heb_tml_moo_tsw_aze_slo_ita_uzb_ven_vie_wly_ses_ewe_igb	-0.228366144783601	-0.539626909726878	0.590744070860882
500	sid_bos_ses_ger_tig_heb_sod_scr_tur_uzb_bam_jav_tsw_guj_ctl_bsq_ukr_chh_dyu_cnt_mol_dut_yor_svk_fbf_por_fin_moo_cic_est_alb_hau_geo_arw_rus_cze_glc_aeg_amh_urd_hun_akn_ind_pan_tag_jpn_tml_kor_pol_prs_ewe_swe_mly_slo_amr_bat_mnd_mcd_lda_hin_owc_fre_rom_lit_spa_qcu_ita_nor_ben_swt_gam_lat_wly_bul_sun_grk_xho_eng_swa_mao_tha_anl_knd_zul_igb_aze_krd_afr_azi_ven_vie_mlt_dgb_bem_tsn	-0.729524039269229	-1.75511228609229	0.0825332023304285
501	wly_grk_ven_ukr_amh_aeg_mlt_mcd_aze_uzb_dgb_sun_tsn_nor_afr_bsq_pan_sod_yor_mnd_glc_rus_bem_pol_moo_scr_fin_swa_ses_hun_ctl_owc_geo_swe_alb_spa_krd_chh_amr_lat_est_cic_bat_arw_mly_jpn_tml_kor_rom_por_fbf_mol_tag_eng_sid_jav_cnt_urd_xho_ger_tig_cze_ita_hin_svk_qcu_fre_ben_prs_dyu_hau_slo_heb_lit_ind_dut_tsw_guj_swt_mao_tha_gam_knd_ewe_akn_tur_bos_bul_azi_zul_vie_anl_lda_igb_bam	-0.805212168720983	-1.94112513589287	0.0552707817479692
502	amr_nor_tsw_bos_wly_chh_sid_hin_azi_tur_igb_ind_tsn_rus_spa_bsq_ita_mlt_moo_mnd_ukr_prs_lda_svk_ven_pol_est_zul_dgb_fin_guj_tig_geo_dut_afr_eng_cze_sod_anl_alb_hun_fbf_bat_fre_sun_jpn_tml_kor_krd_swe_bam_bul_tag_arw_owc_mao_cnt_glc_swa_urd_hau_mcd_lit_ger_por_qcu_pan_mol_ctl_dyu_heb_slo_gam_rom_jav_lat_xho_ben_ewe_mly_tha_aeg_knd_yor_swt_uzb_scr_grk_aze_cic_vie_amh_akn_bem_ses	-0.24536944984468	-0.579310157738361	0.563780543677622
503	amh_dut_yor_mol_chh_sod_owc_ukr_azi_tur_igb_mao_zul_afr_lit_bsq_bos_aeg_swa_mnd_rus_lat_moo_alb_xho_rom_hun_swt_dyu_fin_pan_heb_geo_pol_spa_hin_glc_tig_gam_ben_est_ven_ind_cze_bat_jpn_tml_kor_grk_nor_tsn_urd_jav_por_mlt_sun_cnt_slo_ses_ita_hau_arw_eng_mcd_bul_qcu_swe_scr_guj_bam_amr_ctl_anl_fre_mly_svk_fbf_prs_cic_tag_tha_sid_knd_tsw_akn_aze_ger_krd_uzb_ewe_vie_wly_bem_dgb_lda	-0.208405069134472	-0.491994177321465	0.623882804597363
504	gam_lat_moo_glc_sid_owc_wly_ctl_azi_tur_dgb_jav_swa_dut_eng_bsq_por_chh_xho_cnt_arw_prs_cic_alb_ewe_grk_est_swt_akn_fin_cze_heb_geo_ukr_lit_pan_rus_amr_anl_urd_hun_zul_bat_ger_tag_jpn_tml_kor_spa_guj_igb_fre_ind_ben_sod_mao_mnd_svk_tsw_pol_amh_mol_mcd_scr_nor_qcu_afr_slo_swe_tsn_hau_bul_mlt_ita_mly_bos_ven_hin_bem_sun_tha_tig_knd_lda_bam_uzb_rom_krd_aze_yor_vie_aeg_fbf_dyu_ses	-0.594031519592242	-1.4205236213189	0.158799332851513
505	mlt_ger_akn_slo_sid_sod_anl_mol_uzb_azi_lda_sun_bam_eng_cze_bsq_prs_amh_tsn_cnt_urd_rom_fbf_bos_dgb_krd_est_igb_cic_hun_guj_heb_geo_nor_dut_grk_pan_aeg_tig_ita_fin_moo_tag_mcd_mly_jpn_tml_kor_arw_scr_xho_lit_jav_svk_wly_mao_mnd_swe_dyu_ctl_hau_por_ukr_glc_spa_qcu_lat_afr_fre_ven_amr_pol_owc_ben_bat_rus_tsw_bul_ewe_ind_tha_gam_knd_yor_bem_tur_alb_hin_aze_zul_vie_chh_swa_ses_swt	-0.723005881129403	-1.74063929132544	0.0850542642612678
506	amr_prs_dyu_nor_aeg_wly_mlt_ukr_uzb_tur_swt_tag_cic_rom_lit_bsq_hin_chh_yor_mnd_eng_alb_igb_glc_akn_svk_hun_tsn_xho_est_bul_tig_geo_pan_grk_slo_fre_sid_owc_guj_fin_lda_mly_bos_bat_jpn_knd_kor_cze_swe_fbf_pol_jav_spa_anl_ind_cnt_ita_zul_ger_hau_rus_krd_por_ctl_qcu_arw_dut_urd_swa_amh_mol_heb_afr_sun_mcd_bam_scr_ses_mao_tha_gam_tml_ewe_tsw_aze_ben_lat_azi_bem_vie_sod_ven_dgb_moo	0.249001311333901	0.585275644889681	0.559779855281954
507	owc_swe_dgb_glc_sid_chh_heb_arw_azi_tur_bam_ind_akn_guj_mol_bsq_ctl_aeg_swt_mnd_afr_bul_zul_urd_cic_krd_fin_xho_tsw_hun_svk_wly_geo_slo_ita_lit_mcd_amh_anl_grk_est_moo_jav_bos_mao_jpn_tml_kor_alb_nor_igb_scr_sun_cze_amr_tag_cnt_eng_lda_prs_sod_hin_pol_lat_ukr_qcu_spa_pan_rom_ses_hau_ben_gam_por_mly_ger_bem_fre_yor_bat_tha_mlt_knd_ewe_ven_uzb_dut_rus_aze_fbf_vie_tig_dyu_swa_tsn	-0.554576977426948	-1.32041779922975	0.18993597674757
508	amr_alb_igb_ctl_hau_amh_aeg_svk_aze_azi_bam_tag_cic_ger_cze_bsq_ita_chh_yor_cnt_krd_pan_moo_eng_tsw_dut_hun_xho_dyu_est_scr_anl_geo_lit_fre_hin_rus_sod_wly_lat_fin_lda_ind_por_mly_jpn_knd_kor_spa_afr_fbf_urd_bat_arw_owc_mao_mnd_prs_bem_pol_tig_slo_swe_grk_ben_qcu_bul_guj_glc_ven_gam_rom_mlt_mcd_jav_mol_ewe_ukr_akn_sun_tha_heb_tml_swa_dgb_tur_bos_nor_uzb_zul_vie_sid_swt_tsn_ses	-0.278489898515382	-0.658497330272481	0.511845556512233
509	wly_ukr_moo_nor_amr_chh_owc_hin_azi_aze_ewe_tag_bem_arw_urd_bsq_prs_sid_bam_cnt_dut_bul_zul_scr_dgb_fre_fin_swa_ses_est_eng_tig_geo_ben_guj_ita_pol_hau_anl_pan_hun_cic_mly_mcd_jav_jpn_knd_kor_lat_spa_tsw_afr_bat_krd_amh_sun_mnd_cze_ven_por_sod_lit_ctl_ger_svk_qcu_bos_alb_glc_swt_gam_slo_aeg_mol_mao_rus_lda_swe_akn_ind_tha_mlt_tml_yor_fbf_tur_grk_rom_uzb_xho_vie_heb_dyu_tsn_igb	-0.288393554422721	-0.682248656348244	0.496777500018474
510	gam_rom_igb_swe_aeg_amh_anl_nor_azi_uzb_swa_ind_bam_ukr_arw_bsq_krd_heb_dyu_cnt_dut_glc_fbf_por_tsw_pol_hun_zul_moo_fin_rus_sod_geo_prs_bos_guj_svk_mlt_hau_afr_est_bem_tag_pan_mao_jpn_tml_kor_fre_spa_cic_grk_jav_scr_owc_mly_mnd_ger_yor_ctl_tig_mol_bul_hin_lat_qcu_ben_alb_cze_xho_sid_eng_chh_lit_sun_mcd_lda_urd_akn_bat_tha_wly_knd_ewe_ses_tur_ita_slo_aze_tsn_vie_amr_swt_dgb_ven	-0.368480964471394	-0.872883822491974	0.384974591192914
511	mlt_bos_swt_lit_sid_amh_hau_por_tur_aze_tsn_sun_bam_nor_cze_bsq_lat_sod_tsw_mnd_spa_ukr_lda_rus_fbf_scr_est_dyu_zul_fin_bul_anl_geo_pol_ita_swe_afr_wly_gam_arw_hun_yor_jav_urd_bat_jpn_tml_kor_grk_mcd_xho_ctl_ind_eng_heb_tag_cnt_pan_moo_dut_tig_ben_glc_svk_fre_qcu_mol_guj_prs_ewe_owc_krd_chh_ger_mly_slo_ven_hin_dgb_mao_tha_amr_knd_ses_swa_azi_alb_rom_uzb_igb_vie_aeg_akn_bem_cic	-0.387307644497827	-0.918425082282105	0.36077221270214
512	chh_urd_ewe_prs_sod_aeg_sid_alb_azi_aze_tsw_mly_cic_rom_ukr_bsq_guj_amh_bam_cnt_por_ita_zul_bos_xho_ctl_hun_swt_swa_est_pol_wly_geo_afr_cze_nor_rus_tig_anl_hin_fin_yor_mao_mcd_bat_jpn_knd_kor_dut_grk_ses_lit_tag_ger_gam_sun_mnd_scr_ven_arw_heb_fre_krd_eng_lat_qcu_swe_glc_slo_lda_mlt_mol_owc_bul_ind_ben_moo_spa_fbf_jav_tha_hau_tml_tsn_bem_tur_svk_pan_uzb_dgb_vie_amr_dyu_akn_igb	-0.173626853896454	-0.409934861636425	0.682796496764345
513	amh_ctl_yor_rom_sid_gam_owc_pan_azi_aze_xho_ind_ven_ben_pol_bsq_spa_tig_swa_cnt_por_swe_dyu_slo_dgb_arw_est_bem_moo_hun_grk_amr_geo_dut_bos_guj_ukr_sod_aeg_ita_fin_tsw_mao_nor_tag_jpn_tml_kor_svk_eng_tsn_krd_sun_afr_hau_mly_mnd_hin_bam_fre_wly_lit_lat_mol_alb_qcu_scr_prs_glc_swt_anl_mcd_mlt_cze_jav_bul_akn_ger_igb_bat_tha_heb_knd_ewe_cic_uzb_urd_rus_tur_zul_vie_chh_ses_fbf_lda	-0.169897347884184	-0.400922253482836	0.689396998311586
514	hau_hin_yor_dut_aeg_sod_heb_lit_uzb_tur_bem_mly_ven_fre_bos_bsq_ger_amh_dyu_mnd_nor_lat_fbf_grk_swa_slo_est_dgb_igb_fin_por_sid_geo_pol_krd_ctl_spa_wly_gam_ukr_hun_lda_tag_prs_sun_jpn_knd_kor_swe_glc_bam_scr_jav_rus_tig_mao_cnt_cze_ewe_pan_anl_rom_urd_eng_mol_qcu_ita_arw_guj_tsw_mlt_alb_owc_svk_ind_mcd_xho_afr_ses_bat_tha_amr_tml_moo_akn_aze_bul_ben_azi_cic_vie_chh_swt_zul_tsn	0.772087277654832	1.83290747613047	0.0700158316927237
515	heb_cze_yor_alb_sid_tig_chh_pan_uzb_azi_swt_mao_tsw_ita_svk_bsq_urd_wly_dyu_cnt_dut_rom_ven_lit_swa_mol_fin_bem_igb_est_grk_amh_geo_hin_arw_eng_rus_sod_hau_lat_hun_xho_jav_ben_bat_jpn_tml_kor_guj_afr_bam_slo_sun_swe_aeg_ind_mnd_mcd_akn_ger_gam_nor_spa_ctl_bul_qcu_bos_prs_pol_cic_anl_krd_owc_scr_tag_por_moo_glc_lda_mly_tha_amr_knd_zul_fbf_aze_fre_ukr_tur_tsn_vie_mlt_ewe_dgb_ses	-0.499524703425383	-1.1883630045136	0.237716256870505
516	amr_dut_lda_por_mlt_chh_gam_guj_tur_aze_moo_ind_igb_fre_lat_bsq_ger_aeg_bem_mnd_pol_rus_cic_eng_fbf_ita_est_dyu_yor_hun_ben_owc_geo_prs_mol_alb_rom_heb_hau_ctl_fin_zul_bat_urd_mly_jpn_tml_kor_krd_swe_dgb_spa_tag_pan_tig_jav_cnt_scr_akn_cze_wly_glc_nor_grk_arw_qcu_bul_bos_ukr_ewe_sod_afr_amh_svk_sun_mcd_tsw_hin_tsn_mao_tha_anl_knd_swt_ven_uzb_lit_slo_azi_ses_vie_sid_bam_xho_swa	-0.661438577653094	-1.58389711378537	0.116611953911266
517	amh_hin_tsn_prs_aeg_amr_tig_scr_azi_uzb_yor_ind_zul_lit_rus_bsq_ukr_heb_ses_cnt_nor_dut_lda_ben_bam_afr_fin_dyu_cic_hun_rom_owc_geo_pol_guj_swe_svk_chh_anl_cze_est_igb_sun_bos_tag_jpn_knd_kor_urd_glc_dgb_pan_bat_ger_mlt_mao_mnd_fre_tsw_alb_sod_bul_eng_arw_por_qcu_mcd_mol_grk_xho_gam_slo_hau_spa_mly_ita_moo_krd_akn_jav_tha_sid_tml_swt_ewe_tur_ctl_lat_aze_bem_vie_wly_fbf_swa_ven	-0.176477334994587	-0.416454254622908	0.678037215532498
518	owc_eng_akn_lat_amh_mlt_amr_cze_tur_aze_fbf_mly_swa_mol_ger_bsq_scr_wly_yor_mnd_fre_swe_ewe_afr_swt_guj_fin_dgb_bem_hun_dut_gam_geo_krd_ukr_rus_arw_chh_heb_slo_est_ses_tag_nor_mao_jpn_tml_kor_hin_pan_moo_urd_ind_grk_hau_bat_cnt_ctl_dyu_rom_anl_lit_por_mcd_svk_qcu_bul_prs_ben_xho_sod_bos_aeg_ita_jav_pol_lda_glc_bam_sun_tha_sid_knd_ven_cic_azi_spa_alb_uzb_tsw_vie_tig_zul_igb_tsn	0.428751054644786	1.00931744470876	0.31544126594858
519	chh_urd_dyu_rus_anl_sid_wly_ger_aze_uzb_lda_jav_akn_rom_krd_bsq_svk_hau_tsw_cnt_ukr_nor_xho_mol_ewe_grk_fin_igb_moo_hun_bos_aeg_geo_dut_afr_glc_prs_amh_mlt_fre_est_cic_bat_ita_ind_jpn_knd_kor_cze_pan_ven_hin_sun_pol_heb_mly_mnd_spa_bam_ben_owc_slo_mcd_ctl_por_qcu_scr_lat_lit_fbf_sod_swe_tig_guj_tag_bul_swt_alb_ses_mao_tha_gam_tml_swa_tsn_azi_arw_eng_tur_zul_vie_amr_bem_dgb_yor	-0.387470849115715	-0.919601007538722	0.360160401145351
520	heb_bos_bem_arw_mlt_tig_aeg_hin_uzb_tur_moo_tag_igb_urd_ita_bsq_guj_gam_cic_cnt_rom_nor_ewe_ctl_dgb_bul_fin_tsn_xho_est_lat_wly_geo_grk_por_slo_dut_sid_owc_ger_hun_tsw_sun_scr_ind_jpn_knd_kor_prs_afr_yor_fre_bat_cze_sod_jav_mnd_rus_bam_pan_chh_ben_alb_glc_pol_qcu_mol_eng_ukr_zul_hau_lit_amh_svk_mao_spa_swa_krd_akn_mly_tha_anl_tml_ses_fbf_azi_mcd_swe_aze_dyu_vie_amr_swt_lda_ven	-0.704924568684309	-1.68911847425626	0.0945468940971143
521	gam_pol_xho_nor_sod_chh_owc_slo_uzb_azi_cic_tag_fbf_pan_fre_bsq_scr_heb_zul_mnd_svk_ctl_ses_guj_bem_ukr_fin_swa_swt_est_dut_anl_geo_lat_lit_bos_bul_amh_sid_krd_hun_dyu_sun_ita_mly_jpn_tml_kor_hin_ger_ven_rus_bat_urd_hau_mao_cnt_rom_akn_swe_mlt_grk_alb_afr_mcd_qcu_glc_por_spa_yor_wly_eng_tig_arw_jav_mol_dgb_cze_moo_ind_tha_aeg_knd_igb_lda_tur_prs_ben_aze_tsw_vie_amr_ewe_tsn_bam	-0.367582815297647	-0.87127705127802	0.385846525896761
522	amr_guj_tsn_alb_sod_chh_tig_fre_azi_tur_zul_bat_dyu_afr_ger_bsq_arw_wly_fbf_mnd_ita_rom_dgb_glc_ses_svk_est_tsw_bam_hun_bos_mlt_geo_bul_rus_lit_ben_gam_aeg_prs_fin_ven_tag_por_mly_jpn_tml_kor_ukr_pol_ewe_cze_sun_hin_owc_mao_cnt_swe_bem_grk_amh_scr_nor_spa_mcd_qcu_krd_eng_lat_cic_heb_mol_anl_urd_jav_slo_swa_pan_lda_ind_tha_hau_knd_akn_xho_uzb_dut_ctl_aze_moo_vie_sid_swt_yor_igb	0.306016215634007	0.72014058339837	0.473244516271632
523	aeg_nor_fbf_mol_wly_gam_heb_scr_tur_azi_moo_mly_igb_por_ctl_bsq_slo_amh_lda_cnt_pan_lat_swt_ukr_swa_alb_est_bam_bem_hun_swe_tig_geo_ita_ben_eng_bul_owc_sid_afr_fin_dgb_jav_lit_sun_jpn_tml_kor_hin_rus_ses_svk_ind_mcd_sod_tag_mnd_arw_ewe_glc_hau_dut_ger_urd_cze_qcu_prs_fre_bos_xho_amr_guj_mlt_rom_bat_grk_yor_krd_akn_mao_tha_chh_knd_ven_tsw_uzb_pol_spa_aze_zul_vie_anl_dyu_cic_tsn	-0.345949658650236	-0.820407726323529	0.414081579507131
524	mlt_ger_swa_lit_amh_owc_gam_hin_uzb_tur_igb_sun_fbf_cze_scr_bsq_swe_chh_swt_cnt_guj_afr_dgb_pan_dyu_mcd_hun_zul_tsn_fin_ben_wly_geo_ctl_fre_alb_ukr_anl_aeg_prs_est_cic_mao_urd_ind_jpn_knd_kor_ita_slo_bam_lat_jav_bul_amr_mly_mnd_rom_bem_por_hau_eng_glc_krd_svk_qcu_bos_arw_rus_ewe_tig_spa_sod_dut_bat_mol_ven_grk_moo_tag_tha_heb_tml_xho_lda_azi_nor_pol_aze_yor_vie_sid_ses_akn_tsw	-0.578073351146165	-1.37992051916074	0.170919610680635
525	amr_fre_ven_krd_mlt_tig_sod_lat_tur_uzb_akn_jav_igb_alb_eng_bsq_pan_owc_tsn_cnt_arw_rom_zul_swe_dyu_svk_est_bam_cic_hun_dut_sid_geo_pol_spa_guj_ben_chh_hau_urd_fin_moo_mly_scr_ind_jpn_knd_kor_nor_rus_swa_por_tag_mol_amh_sun_mnd_ita_bem_grk_aeg_ctl_ger_slo_cze_qcu_ukr_afr_glc_ewe_heb_lit_gam_prs_bat_mcd_dgb_bul_yor_mao_tha_wly_tml_lda_swt_aze_hin_bos_azi_tsw_vie_anl_fbf_ses_xho	-0.116204790328592	-0.274192737909627	0.784544620889678
526	anl_afr_ses_pan_hau_amr_tig_rus_tur_uzb_moo_mao_dgb_eng_lit_bsq_ger_owc_bem_mnd_ukr_nor_akn_swe_fbf_rom_fin_yor_swt_est_ben_gam_geo_prs_mol_pol_bos_mlt_aeg_ctl_hun_ven_ind_slo_jav_jpn_knd_kor_spa_svk_igb_arw_bat_krd_wly_tag_cnt_alb_ewe_ita_amh_dut_glc_lat_guj_qcu_mcd_grk_scr_dyu_heb_bul_sid_fre_mly_urd_lda_hin_tsn_sun_tha_sod_tml_bam_xho_aze_cze_por_azi_cic_vie_chh_swa_zul_tsw	-0.551501926324794	-1.31307655209295	0.192387882454703
527	heb_nor_swt_arw_amh_sid_wly_mol_aze_uzb_ven_mly_xho_bos_cze_bsq_dut_owc_swa_cnt_lit_swe_ewe_mcd_cic_guj_est_fbf_bam_fin_fre_sod_geo_slo_pol_rom_krd_mlt_hau_glc_hun_bem_bat_prs_jav_jpn_knd_kor_hin_ger_yor_grk_ind_ita_chh_sun_mnd_ben_tsn_por_gam_lat_ukr_afr_eng_qcu_ctl_rus_spa_akn_aeg_alb_tig_scr_mao_bul_moo_urd_lda_tag_tha_amr_tml_tsw_zul_tur_svk_pan_azi_dgb_vie_anl_igb_ses_dyu	-0.455962257179756	-1.08435863212073	0.281008927924545
528	gam_bul_xho_spa_anl_mlt_owc_guj_uzb_tur_swa_tag_zul_rus_rom_bsq_afr_chh_akn_mnd_ukr_fre_fbf_lit_tsw_prs_fin_cic_tsn_hun_pan_sid_geo_nor_ita_alb_ben_heb_tig_swe_est_swt_mly_hin_ind_jpn_tml_kor_glc_ger_igb_mcd_mao_krd_amh_sun_cnt_lat_bem_ctl_amr_mol_eng_grk_cze_qcu_bos_pol_slo_bam_aeg_dut_wly_scr_bat_svk_lda_por_moo_jav_tha_hau_knd_ses_ewe_aze_urd_arw_azi_dyu_vie_sod_dgb_yor_ven	0.173641036486389	0.409228905851123	0.683312632049165
529	wly_krd_bam_spa_owc_mlt_anl_slo_azi_tur_tsn_jav_lda_afr_scr_bsq_lit_gam_swt_mnd_pan_pol_fbf_bul_bem_urd_fin_tsw_ewe_hun_dut_aeg_geo_nor_arw_por_cze_amh_chh_swe_est_swa_ind_rom_mao_jpn_tml_kor_glc_eng_moo_guj_bat_grk_sid_tag_cnt_bos_dyu_hin_amr_ita_rus_mol_alb_qcu_prs_ctl_mcd_dgb_tig_ukr_hau_fre_sun_lat_cic_ger_xho_mly_tha_heb_knd_igb_akn_aze_svk_ben_uzb_ven_vie_sod_ses_yor_zul	-0.917728577539743	-2.23056769164765	0.0281145342017713
530	hau_krd_ven_dut_owc_amr_sid_rom_aze_uzb_xho_ind_tsn_mol_nor_bsq_arw_mlt_dyu_mnd_por_bul_akn_eng_yor_ger_fin_cic_dgb_hun_fre_anl_geo_afr_ben_glc_mcd_tig_chh_pol_est_swa_sun_spa_mly_jpn_knd_kor_rus_ukr_lda_pan_jav_prs_amh_bat_cnt_cze_bam_scr_heb_hin_grk_urd_svk_qcu_swe_guj_lat_bem_sod_alb_wly_slo_tag_lit_zul_ita_ses_mao_tha_gam_tml_ewe_fbf_azi_bos_ctl_tur_moo_vie_aeg_tsw_igb_swt	-0.483238267660479	-1.15047191369687	0.252899175074067
531	chh_pol_bam_urd_anl_gam_owc_svk_uzb_azi_dyu_ind_swt_mcd_lit_bsq_ben_sid_ven_mnd_cze_grk_fbf_ctl_xho_scr_hun_dgb_lda_fin_rom_sod_geo_mol_swe_prs_hin_amr_aeg_ita_est_zul_bat_ukr_mly_jpn_tml_kor_alb_slo_bem_bos_mao_fre_hau_tag_cnt_rus_ewe_lat_amh_afr_pan_arw_por_qcu_spa_bul_guj_tsn_heb_dut_wly_glc_sun_krd_ses_ger_swa_jav_tha_mlt_knd_akn_igb_tur_eng_nor_aze_moo_vie_tig_cic_tsw_yor	0.0889911644443375	0.209741035503402	0.834328586419597
532	sod_arw_fbf_guj_owc_mlt_amh_mol_uzb_tur_swa_mao_igb_ctl_spa_bsq_nor_aeg_bem_mnd_fre_lat_ses_swe_ewe_scr_hun_xho_ven_est_glc_gam_geo_urd_por_ben_pol_sid_hau_rom_fin_tsn_jav_afr_sun_jpn_tml_kor_cze_pan_dyu_hin_tag_alb_wly_ind_cnt_ukr_bam_slo_heb_ger_dut_lit_ita_qcu_svk_mcd_prs_swt_amr_rus_tig_grk_mly_krd_akn_bul_yor_bat_tha_anl_knd_cic_dgb_azi_eng_bos_aze_tsw_vie_chh_moo_zul_lda	-0.199592578282966	-0.470648037336013	0.638994091209421
533	amh_alb_akn_guj_chh_owc_heb_bul_uzb_aze_xho_ind_cic_mcd_pol_bsq_por_sod_lda_cnt_ita_urd_swa_lit_dgb_cze_est_ewe_swt_hun_glc_wly_geo_grk_eng_spa_arw_gam_mlt_ctl_fin_igb_mly_prs_bat_jpn_tml_kor_swe_fre_yor_afr_sun_scr_amr_tag_mnd_lat_bem_pan_hau_slo_svk_krd_ger_qcu_ben_hin_mol_dyu_tig_dut_anl_rom_mao_bos_zul_ukr_ses_jav_tha_aeg_knd_tsw_fbf_tur_rus_nor_azi_tsn_vie_sid_ven_bam_moo	0.462772905003405	1.09246707720983	0.2774497915968
534	gam_ger_zul_bul_tig_aeg_mlt_dut_tur_aze_dyu_mly_lda_rus_nor_bsq_ukr_sod_swt_cnt_grk_swe_swa_ita_akn_mcd_fin_cic_fbf_hun_cze_amr_geo_krd_lat_guj_svk_wly_sid_ctl_est_ses_ind_eng_bat_jpn_knd_kor_alb_mol_ven_slo_tag_hin_amh_mao_mnd_prs_tsw_por_chh_rom_lit_urd_afr_qcu_pol_arw_pan_tsn_owc_fre_anl_scr_sun_glc_dgb_bos_igb_jav_tha_hau_tml_yor_xho_uzb_spa_ben_azi_moo_vie_heb_ewe_bem_bam	-0.798011053317221	-1.92511828046115	0.05727039067563
535	amh_spa_ses_slo_chh_heb_wly_mcd_uzb_azi_dgb_ind_bem_scr_hin_bsq_por_anl_bam_mnd_dut_bos_yor_nor_swa_krd_est_dyu_swt_hun_lat_mlt_geo_pol_cze_swe_mol_gam_sid_lit_fin_lda_mly_ben_mao_jpn_tml_kor_pan_guj_ewe_ita_sun_eng_hau_jav_cnt_ukr_cic_rom_owc_urd_fre_glc_ger_qcu_rus_bul_arw_igb_amr_ctl_aeg_svk_tag_alb_moo_prs_tsn_bat_tha_sod_knd_tsw_zul_aze_afr_grk_tur_fbf_vie_tig_ven_xho_akn	0.0673337580330362	0.158503587234081	0.874403674544399
536	wly_alb_swa_arw_amh_hau_tig_mol_uzb_aze_ses_mly_bem_ben_ukr_bsq_ctl_aeg_zul_cnt_bul_prs_fbf_grk_swt_svk_est_bam_dyu_fin_lat_owc_geo_mcd_rom_spa_nor_heb_gam_guj_hun_moo_mao_swe_tag_jpn_tml_kor_glc_krd_cic_ita_ind_lit_mlt_jav_mnd_eng_tsn_pol_sod_dut_afr_por_slo_qcu_scr_rus_ger_yor_chh_bos_anl_pan_bat_cze_xho_urd_dgb_sun_tha_amr_knd_ven_ewe_azi_fre_hin_tur_lda_vie_sid_akn_igb_tsw	0.440786453519167	1.03937958564643	0.301322953152333
537	heb_fre_cic_lat_amr_aeg_chh_swe_azi_uzb_tsn_bat_bam_urd_por_bsq_ctl_sid_dgb_cnt_mol_mcd_ven_ger_xho_bul_hun_moo_swt_est_afr_amh_geo_ben_cze_ita_lit_wly_sod_svk_fin_zul_ind_slo_sun_jpn_tml_kor_eng_pan_fbf_guj_jav_dut_owc_tag_mnd_rom_tsw_prs_tig_hin_krd_glc_spa_qcu_rus_ukr_pol_swa_mlt_bos_anl_scr_mly_grk_akn_nor_yor_mao_tha_gam_knd_bem_ewe_aze_alb_arw_tur_ses_vie_hau_igb_lda_dyu	-0.448641177744668	-1.06516214117849	0.289560209248887
538	anl_guj_ses_rom_owc_amh_amr_nor_azi_uzb_fbf_mly_zul_mol_swe_bsq_eng_gam_yor_mnd_afr_lat_swt_ben_tsw_rus_est_akn_igb_fin_lit_tig_geo_scr_ger_ita_arw_sid_mlt_bul_hun_bam_tag_grk_mao_jpn_tml_kor_mcd_svk_swa_glc_sun_krd_hau_jav_cnt_alb_cic_spa_sod_prs_ctl_por_hin_qcu_fre_pan_slo_dgb_wly_urd_heb_bos_ind_pol_lda_cze_ven_bat_tha_aeg_knd_ewe_bem_aze_dut_ukr_tur_xho_vie_chh_dyu_tsn_moo	0.000559115531006766	0.00131660759317588	0.998952319515316
539	anl_mcd_swt_svk_aeg_tig_sod_ukr_tur_uzb_dyu_mao_tsn_cze_rom_bsq_bul_chh_ewe_cnt_guj_pan_ses_ben_swa_hin_fin_yor_cic_hun_dut_hau_geo_afr_alb_ita_urd_amh_gam_ctl_est_dgb_ind_ger_jav_jpn_tml_kor_rus_eng_tsw_nor_tag_glc_sid_sun_mnd_prs_lda_lit_amr_por_grk_fre_krd_qcu_slo_bos_mol_bam_heb_pol_owc_swe_bat_arw_bem_lat_fbf_mly_tha_mlt_knd_zul_igb_aze_scr_spa_azi_ven_vie_wly_xho_moo_akn	-0.053223227197302	-0.125494101427937	0.900403281842426
540	tig_rom_tsn_scr_sod_amh_anl_lit_tur_azi_ewe_tag_akn_alb_afr_bsq_arw_owc_tsw_mnd_krd_prs_ses_cze_dyu_por_hun_moo_bam_fin_rus_hau_geo_guj_nor_ukr_ben_mlt_aeg_bul_est_xho_mao_svk_ind_jpn_tml_kor_eng_mol_cic_swe_mly_glc_heb_sun_cnt_mcd_dgb_grk_wly_slo_hin_pol_ita_qcu_bos_pan_ger_zul_amr_ctl_chh_urd_bat_spa_yor_lat_swa_jav_tha_gam_knd_igb_bem_aze_dut_fre_uzb_ven_vie_sid_swt_fbf_lda	-0.187582436226532	-0.443025357112054	0.658776216778217
541	amh_slo_tsw_eng_mlt_gam_chh_swe_aze_uzb_fbf_mao_swa_ita_prs_bsq_pan_hau_ses_mnd_urd_spa_dgb_bos_igb_ctl_hun_cic_dyu_est_ukr_owc_geo_mcd_guj_mol_nor_tig_anl_rom_fin_moo_mly_pol_bat_jpn_tml_kor_grk_por_swt_rus_sun_alb_aeg_jav_cnt_scr_zul_hin_sid_fre_lat_krd_ger_qcu_glc_bul_afr_ewe_amr_cze_heb_arw_ind_ben_akn_dut_ven_tag_tha_wly_knd_bem_lda_azi_lit_svk_tur_tsn_vie_sod_yor_xho_bam	0.523974380400395	1.23523498419534	0.219854532310373
542	heb_pan_bem_ctl_anl_owc_mlt_pol_azi_aze_tsn_sun_dgb_dut_nor_bsq_ita_amr_yor_cnt_cze_swe_cic_arw_akn_fre_hun_ewe_zul_fin_lit_sid_geo_bul_bos_urd_svk_gam_chh_ben_est_swa_mly_afr_jav_jpn_knd_kor_guj_prs_dyu_ukr_bat_lat_sod_tag_mnd_scr_fbf_rus_aeg_rom_eng_mol_slo_qcu_hin_krd_alb_igb_tig_glc_wly_spa_ind_mcd_moo_por_bam_mao_tha_amh_tml_ven_swt_tur_grk_ger_uzb_ses_vie_hau_tsw_lda_xho	-0.0326670371929458	-0.0769111372594751	0.938859459979
543	aeg_ctl_cic_ger_amh_tig_amr_grk_uzb_tur_zul_sun_tsw_guj_rom_bsq_glc_heb_yor_mnd_bul_ben_igb_rus_dgb_por_hun_ven_fbf_est_ukr_anl_geo_lit_eng_bos_fre_gam_sod_alb_fin_lda_mly_dut_mao_jpn_tml_kor_hin_slo_dyu_svk_ind_arw_chh_jav_cnt_swe_moo_lat_hau_afr_spa_prs_mol_qcu_urd_nor_krd_swa_wly_scr_owc_pan_tag_ita_swt_cze_bam_bat_tha_mlt_knd_ses_tsn_aze_mcd_pol_azi_bem_vie_sid_ewe_akn_xho	-0.383632621220083	-0.909613064316985	0.365378004580995
544	wly_ctl_dgb_pan_heb_sod_gam_grk_azi_aze_swa_sun_igb_ukr_rom_bsq_mol_aeg_akn_mnd_ben_spa_swt_lat_zul_swe_hun_xho_bem_est_krd_anl_geo_afr_scr_fre_ger_tig_hau_por_fin_dyu_ind_hin_jav_jpn_knd_kor_lit_svk_bam_guj_bat_bul_mlt_mly_cnt_pol_lda_eng_chh_mcd_prs_rus_cze_qcu_ita_alb_dut_ewe_amr_nor_owc_glc_tag_urd_cic_bos_ven_mao_tha_sid_tml_fbf_yor_tur_arw_slo_uzb_tsw_vie_amh_ses_moo_tsn	-0.0729382348163737	-0.171811040071038	0.863959394911368
545	wly_spa_ses_glc_chh_gam_hau_bos_azi_uzb_tsn_mly_bem_lat_mol_bsq_ctl_amh_yor_mnd_ger_scr_igb_nor_moo_cze_fin_lda_xho_est_guj_owc_geo_bul_por_swe_dut_anl_mlt_svk_hun_tsw_jav_fre_bat_jpn_tml_kor_rom_pan_cic_rus_ind_slo_sod_tag_cnt_afr_akn_eng_amr_krd_lit_alb_ukr_qcu_pol_urd_ben_zul_sid_mcd_tig_hin_sun_ita_bam_grk_dyu_mao_tha_heb_knd_swt_fbf_aze_arw_prs_tur_swa_vie_aeg_ven_ewe_dgb	-0.653969701426557	-1.56741302661958	0.120414594136591
546	sid_rus_bem_krd_aeg_amh_wly_scr_tur_uzb_tsn_ind_yor_fre_nor_bsq_glc_gam_swt_cnt_pol_ukr_cic_rom_dyu_ita_est_xho_moo_hun_grk_hau_geo_mol_bul_arw_ben_anl_owc_cze_fin_fbf_jav_spa_tag_jpn_tml_kor_swe_prs_bam_mcd_mao_hin_heb_sun_mnd_afr_swa_slo_mlt_dut_lat_lit_pan_qcu_alb_por_eng_tsw_sod_svk_amr_bos_bat_ger_lda_ctl_akn_mly_tha_chh_knd_ewe_zul_aze_guj_urd_azi_ven_vie_tig_igb_dgb_ses	-0.00924951260279903	-0.0218002211812668	0.982654023361091
547	hau_ger_cic_eng_chh_sod_gam_afr_aze_tur_swa_mao_moo_spa_rom_bsq_bos_aeg_ses_cnt_guj_por_xho_pan_bem_svk_fin_swt_akn_est_krd_mlt_geo_glc_lat_alb_dut_anl_wly_bul_hun_fbf_bat_nor_mly_jpn_tml_kor_pol_mcd_dyu_urd_sun_fre_owc_ind_mnd_arw_tsn_slo_amh_ukr_grk_lit_ita_qcu_swe_ctl_mol_dgb_sid_rus_amr_hin_tag_ben_lda_cze_zul_jav_tha_tig_knd_igb_ven_uzb_prs_scr_azi_tsw_vie_heb_bam_yor_ewe	-0.644334393313132	-1.54284443604873	0.126264533138653
548	heb_pol_akn_ukr_owc_amr_amh_rus_aze_azi_swa_tag_lda_grk_glc_bsq_pan_chh_ewe_cnt_eng_mol_igb_por_dgb_ben_est_tsn_ses_fin_urd_aeg_geo_ita_scr_cze_spa_gam_hau_krd_hun_xho_mao_slo_bat_jpn_tml_kor_mcd_lat_cic_rom_ind_alb_sod_jav_mnd_swe_bam_prs_tig_svk_afr_ger_guj_qcu_fre_dut_bul_dyu_wly_ctl_anl_hin_sun_arw_moo_bos_ven_mly_tha_sid_knd_yor_zul_tur_lit_nor_uzb_fbf_vie_mlt_bem_swt_tsw	-0.618959646379077	-1.4792497272939	0.14245296530617
549	owc_pol_bam_pan_amh_anl_hau_slo_tur_uzb_cic_mao_lda_ctl_cze_bsq_krd_mlt_akn_cnt_prs_svk_ewe_ben_tsw_ger_fin_igb_swt_hun_lit_amr_geo_nor_urd_afr_swe_aeg_chh_fre_est_dyu_ind_rom_mly_jpn_knd_kor_arw_bul_moo_spa_tag_mcd_gam_jav_mnd_lat_dgb_hin_heb_glc_ukr_eng_guj_qcu_por_ita_alb_ses_sid_rus_tig_mol_sun_scr_xho_dut_swa_bat_tha_wly_tml_bem_tsn_azi_bos_grk_aze_zul_vie_sod_ven_fbf_yor	-0.579799832141644	-1.38630473431389	0.168968547404926
550	gam_urd_akn_ger_amh_aeg_heb_glc_azi_uzb_tsw_ind_cic_spa_slo_bsq_lat_mlt_swt_mnd_arw_bul_zul_mcd_dgb_svk_fin_moo_yor_est_hin_wly_geo_ben_grk_pol_mol_anl_sid_guj_hun_lda_mly_afr_bat_jpn_knd_kor_cze_krd_igb_dut_tag_lit_sod_sun_cnt_ukr_xho_swe_tig_ctl_rom_bos_fre_qcu_por_pan_eng_swa_owc_rus_hau_nor_mao_prs_ven_scr_tsn_jav_tha_amr_tml_fbf_bem_aze_ita_alb_tur_ses_vie_chh_ewe_dyu_bam	-0.609583187953245	-1.45505391260596	0.149021473913177
551	sod_grk_swa_mol_chh_tig_aeg_urd_azi_uzb_bem_ind_igb_spa_glc_bsq_pan_mlt_yor_cnt_swe_por_lda_arw_ses_ctl_fin_xho_fbf_est_ben_owc_geo_svk_alb_fre_rus_hau_gam_guj_hun_akn_tag_prs_mao_jpn_tml_kor_nor_dut_bam_lit_bat_slo_anl_mly_mnd_lat_dgb_pol_wly_ukr_bul_eng_krd_qcu_ita_bos_scr_ven_heb_rom_amr_ger_jav_hin_zul_cze_cic_sun_tha_sid_knd_tsw_moo_tur_afr_mcd_aze_dyu_vie_amh_swt_tsn_ewe	0.514972079094323	1.21571530226828	0.227170403680218
552	mlt_cze_cic_spa_anl_gam_tig_svk_uzb_aze_ses_ind_dgb_arw_prs_bsq_afr_chh_swt_cnt_lat_pol_akn_swe_yor_rus_est_tsw_fbf_fin_mcd_owc_geo_ger_dut_fre_nor_amr_heb_lit_hun_tsn_tag_glc_mly_jpn_tml_kor_krd_ctl_ven_rom_mao_bos_wly_sun_mnd_urd_dyu_guj_amh_eng_slo_por_mol_qcu_pan_ita_bul_lda_sod_scr_hau_ukr_bat_grk_zul_ben_moo_jav_tha_sid_knd_swa_bem_azi_hin_alb_tur_bam_vie_aeg_xho_ewe_igb	-0.444296228342297	-1.0569778777919	0.293259580522274
553	hau_eng_akn_alb_amh_sod_wly_guj_aze_tur_ven_mao_fbf_ben_spa_bsq_grk_sid_zul_cnt_rus_glc_tsw_nor_lda_bul_est_bam_xho_hun_svk_heb_geo_urd_ukr_swe_mcd_mlt_gam_cze_fin_dyu_sun_ita_tag_jpn_knd_kor_pol_lit_igb_bos_mly_lat_anl_jav_mnd_prs_ses_afr_chh_ctl_mol_fre_ger_qcu_krd_arw_scr_dgb_aeg_dut_amr_hin_ind_por_swa_pan_bem_bat_tha_owc_tml_tsn_swt_uzb_rom_slo_azi_cic_vie_tig_yor_moo_ewe	0.367367142738477	0.86695944592382	0.38819559440456
554	wly_nor_bem_bos_heb_hau_anl_lat_uzb_azi_bam_bat_moo_pol_dut_bsq_prs_tig_yor_mnd_rom_mol_igb_grk_ewe_ger_fin_zul_lda_est_guj_amr_geo_ita_spa_afr_cze_sod_chh_krd_hun_akn_mly_eng_ind_jpn_knd_kor_hin_lit_dgb_scr_mao_svk_amh_sun_cnt_alb_cic_swe_sid_rus_ukr_mcd_slo_qcu_ctl_ben_fre_swt_gam_por_owc_pan_jav_glc_ven_arw_swa_tag_tha_aeg_tml_tsn_dyu_tur_urd_bul_aze_tsw_vie_mlt_fbf_ses_xho	-0.813624523696181	-1.96623943722622	0.052252752626741
555	amr_pan_tsn_afr_heb_wly_anl_ukr_azi_uzb_ewe_bat_xho_ger_bos_bsq_slo_tig_fbf_cnt_alb_krd_ses_guj_dyu_svk_fin_swa_lda_hun_lat_amh_geo_pol_fre_glc_spa_chh_mlt_ben_est_igb_tag_mcd_mly_jpn_tml_kor_ita_grk_bem_nor_jav_bul_hau_sun_mnd_swe_ven_lit_sid_ctl_cze_eng_rom_qcu_urd_hin_prs_bam_aeg_scr_sod_dut_mao_rus_moo_arw_cic_ind_tha_gam_knd_zul_tsw_tur_por_mol_aze_yor_vie_owc_swt_akn_dgb	0.0401752476981946	0.0945766956467433	0.924854535930661
556	chh_cze_igb_ctl_amr_amh_sid_eng_aze_azi_bem_mao_moo_urd_krd_bsq_ben_heb_swa_mnd_swe_ger_tsn_mcd_xho_alb_hun_ewe_ses_fin_afr_aeg_geo_glc_slo_bul_nor_anl_gam_prs_est_cic_sun_ukr_tag_jpn_knd_kor_dut_grk_dgb_lat_bat_mol_wly_jav_cnt_scr_akn_hin_tig_arw_fre_pan_bos_qcu_rus_por_rom_yor_mlt_lit_sod_svk_ind_ita_dyu_pol_ven_mly_tha_owc_tml_zul_bam_uzb_guj_spa_tur_swt_vie_hau_fbf_tsw_lda	-0.410178853608854	-0.975334970039201	0.331924308514548
557	heb_mol_ewe_scr_owc_anl_amr_alb_azi_uzb_ses_ind_zul_ita_bul_bsq_nor_mlt_moo_cnt_ger_ukr_swa_krd_lda_dut_fin_dyu_yor_est_eng_hau_geo_afr_lit_hin_fre_sod_sid_por_hun_igb_sun_lat_mly_jpn_knd_kor_slo_pol_tsw_spa_tag_swe_wly_jav_mnd_cze_akn_urd_amh_grk_mcd_ben_prs_qcu_pan_svk_arw_fbf_chh_rus_aeg_bos_bat_guj_dgb_rom_tsn_mao_tha_tig_tml_swt_xho_aze_glc_ctl_tur_bem_vie_gam_bam_cic_ven	-0.364027768130294	-0.862159367209733	0.390817529062279
558	mlt_alb_bem_svk_amh_owc_chh_rus_tur_aze_igb_bat_ses_spa_urd_bsq_prs_hau_ewe_cnt_guj_por_cic_pol_akn_ctl_fin_lda_xho_est_ben_heb_geo_ger_nor_dut_ukr_anl_amr_fre_hun_ven_mao_ita_sun_jpn_knd_kor_bul_lat_bam_cze_ind_swe_aeg_jav_mnd_afr_dgb_scr_sid_mol_eng_slo_arw_qcu_krd_glc_bos_fbf_wly_rom_sod_mcd_tag_grk_tsw_lit_tsn_mly_tha_tig_tml_moo_swt_azi_hin_pan_uzb_zul_vie_gam_swa_dyu_yor	-0.625689579200972	-1.4988368514074	0.137302866574554
559	heb_hin_swa_urd_aeg_tig_wly_pan_uzb_aze_igb_jav_cic_ctl_ita_bsq_ukr_mlt_ses_cnt_arw_cze_bam_por_yor_swe_hun_ewe_fbf_est_mol_anl_geo_rus_alb_slo_pol_chh_sod_lit_fin_lda_tag_bos_mly_jpn_knd_kor_eng_krd_swt_grk_mao_svk_sid_ind_mnd_afr_tsn_rom_hau_ben_prs_glc_guj_qcu_mcd_lat_fre_tsw_amh_scr_gam_spa_bat_nor_xho_dut_zul_sun_tha_amr_tml_bem_ven_tur_bul_ger_azi_moo_vie_owc_dgb_dyu_akn	-0.213797067659548	-0.504925745570637	0.614805409898545
560	heb_swe_xho_arw_mlt_anl_wly_alb_tur_aze_swt_mly_ses_eng_nor_bsq_slo_amr_ven_cnt_rom_bos_lda_mcd_fbf_bul_est_ewe_dyu_hun_mol_aeg_geo_lat_scr_pan_prs_owc_hau_cze_fin_akn_tag_dut_ind_jpn_knd_kor_afr_krd_bam_ctl_jav_ukr_gam_sun_mnd_grk_dgb_guj_sid_spa_lit_hin_fre_qcu_svk_pol_por_bem_amh_ita_sod_rus_bat_urd_zul_ger_tsn_mao_tha_tig_tml_swa_yor_azi_glc_ben_uzb_igb_vie_chh_moo_tsw_cic	-0.662424057928372	-1.58691474990367	0.115926320358116
561	amh_glc_cic_urd_aeg_mlt_sod_mcd_uzb_tur_zul_mly_tsw_bos_nor_bsq_ita_chh_ses_cnt_guj_prs_lda_lit_ven_ben_est_ewe_dgb_hun_hin_heb_geo_swe_ger_ukr_pol_amr_wly_arw_fin_swt_jav_krd_bat_jpn_tml_kor_scr_rus_igb_cze_ind_bul_tig_sun_mnd_eng_fbf_mol_anl_por_pan_rom_alb_qcu_fre_lat_ctl_moo_owc_grk_gam_dut_tag_svk_dyu_slo_bem_mao_tha_sid_knd_akn_swa_azi_spa_afr_aze_yor_vie_hau_bam_tsn_xho	0.0820722562413394	0.193252012468312	0.84718303852846
562	anl_rus_swa_por_owc_chh_hau_swe_azi_tur_bem_ind_ses_bos_ukr_bsq_ben_heb_moo_mnd_mcd_fre_zul_slo_akn_svk_fin_ven_igb_hun_cze_mlt_geo_arw_hin_lit_scr_gam_wly_urd_est_fbf_sun_dut_tag_jpn_tml_kor_eng_ctl_lda_alb_bat_afr_amh_jav_cnt_mol_xho_spa_amr_grk_ita_pan_nor_qcu_guj_ger_pol_ewe_sid_krd_tig_rom_mly_glc_dgb_prs_tsw_mao_tha_aeg_knd_dyu_tsn_uzb_lat_bul_aze_yor_vie_sod_swt_bam_cic	-0.979100173599858	-2.37669634737586	0.0195177053816075
563	owc_lat_yor_mcd_chh_sod_aeg_alb_azi_uzb_ewe_bat_dgb_svk_pan_bsq_afr_hau_dyu_cnt_lit_prs_lda_arw_swa_fre_fin_bem_moo_hun_urd_amh_geo_scr_ita_por_pol_mlt_sid_bos_est_swt_tag_grk_mao_jpn_tml_kor_guj_hin_fbf_ctl_mly_glc_wly_sun_mnd_slo_zul_swe_gam_ukr_nor_krd_ben_qcu_rom_rus_eng_igb_heb_bul_tig_cze_ind_mol_tsn_spa_xho_jav_tha_amr_knd_ven_bam_tur_dut_ger_aze_cic_vie_anl_tsw_akn_ses	-0.796260277174328	-1.9189862305879	0.0580524519430901
564	gam_rus_akn_arw_sid_chh_amh_dut_aze_azi_ses_sun_dyu_scr_mol_bsq_spa_amr_cic_cnt_alb_krd_fbf_afr_bem_ukr_est_bam_dgb_hun_lat_aeg_geo_bul_pan_mcd_svk_mlt_sod_bos_fin_swt_ind_ita_bat_jpn_tml_kor_por_eng_yor_cze_jav_pol_heb_mly_mnd_lit_moo_guj_owc_grk_swe_ctl_ben_qcu_nor_hin_rom_igb_hau_slo_wly_prs_mao_urd_swa_ger_lda_tag_tha_anl_knd_tsw_xho_tur_fre_glc_uzb_ewe_vie_tig_tsn_ven_zul	-0.625351759334358	-1.49310051633813	0.138795800467371
565	amh_ger_cic_pol_owc_amr_sid_mol_tur_uzb_yor_ind_swt_glc_ukr_bsq_guj_hau_ven_cnt_lat_alb_ses_por_bam_grk_hun_bem_swa_est_cze_aeg_geo_rus_arw_mcd_prs_chh_tig_krd_fin_dyu_jav_lit_tag_jpn_knd_kor_scr_bos_tsw_pan_mao_ita_anl_bat_mnd_rom_igb_eng_sod_swe_nor_fre_ctl_qcu_spa_svk_urd_akn_heb_afr_wly_dut_sun_slo_zul_hin_moo_mly_tha_mlt_tml_xho_dgb_aze_bul_ben_azi_lda_vie_gam_ewe_tsn_fbf	-0.395288674077126	-0.938408956042512	0.350465068669371
566	sid_dut_dgb_ukr_owc_chh_amr_slo_azi_uzb_tsw_mly_igb_lat_ita_bsq_guj_sod_ven_mnd_bul_svk_cic_ger_ewe_pol_est_lda_zul_hun_eng_mlt_geo_grk_prs_arw_cze_aeg_tig_spa_fin_tsn_sun_bos_ind_jpn_tml_kor_ben_scr_xho_lit_jav_alb_anl_bat_cnt_ctl_bam_swe_wly_mcd_rus_pan_por_qcu_mol_nor_fre_moo_hau_krd_heb_afr_mao_rom_swt_urd_bem_tag_tha_gam_knd_fbf_ses_tur_glc_hin_aze_yor_vie_amh_swa_dyu_akn	-0.267358457459149	-0.632236710687241	0.528783492653078
567	mlt_nor_ven_spa_anl_aeg_sod_rus_tur_aze_lda_sun_xho_arw_ita_bsq_fre_amr_fbf_cnt_mol_lat_zul_afr_akn_cze_est_bem_cic_fin_bos_hau_geo_ger_pan_ctl_mcd_heb_gam_dut_hun_dgb_jav_rom_ind_jpn_tml_kor_ben_krd_ses_glc_mly_guj_owc_tag_mnd_pol_swt_bul_wly_por_scr_swe_urd_qcu_grk_svk_lit_tsw_amh_alb_tig_ukr_mao_slo_igb_hin_bam_bat_tha_sid_knd_dyu_ewe_azi_prs_eng_uzb_tsn_vie_chh_swa_moo_yor	-0.77842485922595	-1.87645534017358	0.0637285363496339
568	sid_urd_igb_swe_gam_heb_owc_grk_azi_uzb_yor_mao_tsn_svk_spa_bsq_pan_wly_fbf_cnt_ita_rus_zul_por_moo_ben_fin_bam_dyu_hun_nor_amh_geo_fre_ger_dut_ctl_mlt_anl_ukr_est_akn_bat_bul_mly_jpn_tml_kor_krd_lat_ewe_lit_sun_mol_tig_tag_mnd_alb_xho_rom_sod_eng_hin_bos_arw_qcu_prs_cze_glc_swt_amr_mcd_aeg_afr_jav_slo_cic_guj_ven_ind_tha_hau_knd_tsw_bem_tur_scr_pol_aze_dgb_vie_chh_lda_swa_ses	-0.292152385454198	-0.691010590885874	0.491280114395908
569	owc_ben_ven_bos_hau_aeg_sod_eng_azi_tur_fbf_jav_tsw_fre_krd_bsq_lat_wly_ses_mnd_lit_bul_cic_pan_ewe_dut_est_zul_dgb_hun_rus_anl_geo_ger_arw_swe_hin_mlt_amr_ctl_fin_yor_mly_pol_sun_jpn_tml_kor_scr_mol_igb_urd_ind_cze_tig_mao_cnt_alb_dyu_grk_amh_por_rom_glc_ukr_qcu_slo_svk_mcd_swa_gam_guj_chh_prs_tag_afr_bam_spa_lda_bat_tha_sid_knd_swt_xho_uzb_nor_ita_aze_tsn_vie_heb_bem_akn_moo	-0.947041138453922	-2.29756762075024	0.0238290009087366
570	gam_hin_bem_dut_sid_sod_mlt_bos_uzb_tur_tsn_mao_zul_prs_ukr_bsq_krd_heb_ses_mnd_glc_rus_igb_guj_swt_cze_hun_swa_tsw_est_pan_anl_geo_swe_bul_scr_slo_aeg_tig_lat_fin_dgb_tag_spa_ind_jpn_tml_kor_lit_eng_xho_svk_jav_ita_chh_sun_cnt_arw_bam_fre_amr_nor_rom_ger_por_qcu_ben_ctl_mol_dyu_owc_pol_wly_alb_mly_mcd_fbf_grk_akn_bat_tha_amh_knd_moo_ven_aze_urd_afr_azi_cic_vie_hau_yor_lda_ewe	-0.792056747787441	-1.90939160171729	0.0592942033325594
571	gam_pan_tsw_prs_amr_tig_owc_ita_azi_uzb_bem_bat_swa_swe_arw_bsq_svk_chh_xho_mnd_fre_lat_ewe_grk_cic_mcd_est_fbf_ven_fin_ger_anl_geo_por_bul_dut_ctl_aeg_sod_guj_hun_moo_mly_glc_sun_jpn_tml_kor_ben_rus_lda_krd_jav_afr_wly_tag_cnt_spa_yor_slo_hau_lit_urd_bos_pol_qcu_cze_nor_mol_akn_mlt_rom_amh_alb_mao_scr_bam_hin_swt_ind_tha_heb_knd_dyu_zul_aze_eng_ukr_tur_igb_vie_sid_dgb_tsn_ses	-0.418650339675687	-0.994134386221805	0.322737038197168
572	amh_krd_ven_lit_amr_hau_owc_lat_tur_aze_fbf_bat_bem_grk_svk_bsq_swe_heb_tsn_cnt_glc_pol_cic_hin_swt_cze_fin_ewe_ses_hun_dut_gam_geo_rus_spa_mcd_afr_anl_sid_ger_est_yor_ind_nor_mao_jpn_tml_kor_ben_slo_igb_eng_tag_arw_wly_mly_mnd_ita_swa_alb_tig_fre_prs_guj_mol_qcu_bul_ctl_urd_tsw_mlt_ukr_chh_scr_jav_pan_moo_rom_bam_sun_tha_aeg_knd_xho_lda_uzb_bos_por_azi_dyu_vie_sod_akn_zul_dgb	-0.332882451836109	-0.787912372972704	0.432751623595034
573	amr_svk_dgb_rus_mlt_anl_aeg_mcd_uzb_azi_akn_bat_ses_spa_bul_bsq_dut_owc_lda_cnt_lit_alb_swa_fre_swt_pol_hun_tsn_moo_est_mol_sod_geo_urd_scr_por_ita_tig_sid_ukr_fin_yor_mly_ctl_tag_jpn_tml_kor_bos_nor_zul_lat_mao_cze_wly_ind_mnd_guj_ewe_glc_heb_krd_rom_hin_eng_qcu_grk_pan_ger_bem_gam_swe_hau_prs_sun_slo_fbf_arw_ven_jav_tha_amh_knd_dyu_tsw_aze_afr_ben_tur_igb_vie_chh_xho_cic_bam	-0.334556982249634	-0.791412961502337	0.430716885376997
574	wly_krd_tsw_por_amh_owc_heb_bos_uzb_azi_dyu_jav_xho_alb_ukr_bsq_urd_amr_tsn_cnt_slo_swe_ses_ctl_ewe_svk_est_cic_dgb_fin_ita_anl_geo_pan_pol_rom_mol_sid_sod_prs_hun_fbf_mly_cze_ind_jpn_knd_kor_spa_eng_bam_lat_bat_glc_aeg_mao_mnd_fre_lda_dut_chh_afr_mcd_guj_lit_qcu_ger_rus_scr_ven_hau_arw_gam_ben_tag_nor_swt_hin_akn_sun_tha_mlt_tml_yor_bem_tur_grk_bul_aze_swa_vie_tig_zul_moo_igb	-0.403572256712596	-0.957203422112243	0.340946329240711
575	gam_arw_bem_hin_anl_sod_hau_mcd_azi_aze_dgb_sun_yor_por_svk_bsq_pol_wly_zul_mnd_guj_slo_lda_ita_ses_bul_hun_ven_ewe_est_swe_owc_geo_eng_rus_prs_pan_amh_mlt_lit_fin_akn_mly_cze_mao_jpn_tml_kor_krd_ben_swa_urd_tag_bos_aeg_bat_cnt_fre_xho_spa_chh_afr_mol_dut_ger_qcu_ctl_nor_alb_moo_heb_scr_tig_rom_jav_ukr_dyu_grk_fbf_ind_tha_amr_knd_tsw_swt_uzb_lat_glc_tur_bam_vie_sid_tsn_cic_igb	0.172970733683978	0.406723120488026	0.685145864214255
576	wly_pan_lda_alb_gam_heb_chh_grk_aze_uzb_dyu_ind_yor_por_lat_bsq_afr_owc_bam_mnd_krd_lit_bem_mcd_zul_nor_est_xho_swa_hun_bos_mlt_geo_ctl_arw_pol_rom_aeg_sid_scr_fin_moo_bat_ukr_sun_jpn_knd_kor_slo_svk_dgb_ita_jav_spa_amr_mao_cnt_guj_tsn_bul_amh_cze_eng_swe_glc_qcu_dut_ger_rus_tsw_sod_ben_tig_hin_tag_fre_igb_prs_fbf_mly_tha_anl_tml_ven_ewe_tur_urd_mol_azi_akn_vie_hau_cic_swt_ses	-0.783699867591973	-1.88771099719941	0.0621828126542126
577	owc_mcd_fbf_hin_chh_sod_amh_lit_tur_aze_bem_sun_tsw_lat_ben_bsq_nor_mlt_igb_cnt_cze_fre_bam_rus_yor_guj_hun_lda_swa_est_ctl_heb_geo_eng_grk_svk_pol_tig_anl_arw_fin_ewe_jav_afr_mly_jpn_knd_kor_alb_ger_swt_krd_tag_scr_hau_bat_mnd_swe_cic_dut_sid_bos_prs_spa_slo_qcu_rom_pan_mol_tsn_amr_urd_aeg_glc_mao_bul_akn_ita_ven_ind_tha_gam_tml_moo_zul_azi_ukr_por_uzb_dgb_vie_wly_ses_dyu_xho	-0.00876469035537165	-0.0206670376705133	0.983555540300651
578	chh_alb_xho_glc_sod_heb_aeg_ger_azi_tur_igb_ind_fbf_rus_svk_bsq_arw_tig_ewe_cnt_cze_swe_tsn_bos_swt_lat_hun_lda_zul_est_prs_gam_geo_ctl_pol_urd_scr_anl_amr_slo_fin_swa_bat_bul_mly_jpn_knd_kor_fre_grk_bam_ukr_tag_dut_wly_jav_mnd_afr_moo_ben_hau_nor_rom_por_eng_qcu_hin_spa_lit_akn_mlt_mcd_sid_ita_mao_pan_ses_mol_bem_sun_tha_owc_tml_dyu_cic_uzb_krd_guj_aze_yor_vie_amh_dgb_ven_tsw	-0.302489282516869	-0.716488802793754	0.475485004480662
579	wly_bos_tsn_arw_heb_sid_chh_por_tur_aze_swt_bat_moo_krd_alb_bsq_bul_hau_dyu_cnt_glc_dut_lda_rus_dgb_lat_fin_ewe_igb_hun_ctl_anl_geo_pan_ukr_scr_ita_sod_mlt_mcd_est_xho_jav_eng_tag_jpn_tml_kor_ger_fre_ven_prs_mly_lit_owc_sun_mnd_ben_zul_nor_gam_slo_spa_afr_hin_qcu_rom_svk_grk_yor_amr_cze_aeg_urd_ind_swe_bem_guj_fbf_mao_tha_amh_knd_bam_akn_uzb_pol_mol_azi_ses_vie_tig_swa_tsw_cic	0.32540949870107	0.766754043144139	0.445169818731809
580	amr_glc_ven_bul_anl_owc_amh_mcd_tur_azi_akn_sun_swt_krd_rus_bsq_spa_wly_dyu_mnd_ita_nor_ses_ctl_ewe_pan_fin_tsw_xho_hun_ger_heb_geo_slo_urd_scr_rom_tig_mlt_alb_est_yor_jav_grk_bat_jpn_knd_kor_afr_dut_cic_ukr_mao_fre_sid_mly_cnt_mol_dgb_lit_gam_bos_prs_svk_por_qcu_eng_swe_ben_bem_sod_arw_aeg_cze_ind_hin_lda_guj_zul_tag_tha_chh_tml_tsn_igb_aze_pol_lat_uzb_moo_vie_hau_fbf_bam_swa	-0.682644433957806	-1.63504115456615	0.105420884038472
581	sid_fre_tsn_ukr_owc_gam_mlt_bul_uzb_tur_swt_tag_akn_ctl_alb_bsq_krd_chh_tsw_cnt_urd_swe_xho_svk_lda_arw_fin_igb_cic_est_hin_wly_geo_prs_mol_rus_ben_amr_aeg_grk_hun_yor_jav_lat_bat_jpn_tml_kor_pol_spa_ses_por_mly_lit_anl_mao_mnd_slo_fbf_rom_amh_nor_bos_scr_eng_qcu_afr_guj_mcd_dgb_hau_pan_tig_cze_sun_ita_swa_ger_bam_ind_tha_heb_knd_moo_dyu_aze_glc_dut_azi_ewe_vie_sod_bem_zul_ven	-0.217880032852165	-0.514554486079583	0.608085069894494
582	sid_spa_ewe_por_heb_hau_tig_swe_aze_tur_dyu_bat_cic_mol_pol_bsq_scr_gam_ven_mnd_pan_guj_bam_afr_tsn_lat_fin_akn_swt_hun_eng_wly_geo_rus_slo_hin_alb_sod_owc_prs_est_xho_mly_svk_tag_jpn_knd_kor_ger_dut_yor_nor_sun_urd_chh_ind_cnt_grk_zul_ben_amr_mcd_ctl_bul_ukr_qcu_lit_cze_fre_tsw_anl_rom_aeg_bos_mao_ita_bem_glc_fbf_jav_tha_amh_tml_dgb_moo_azi_krd_arw_uzb_igb_vie_mlt_swa_lda_ses	0.223975418505737	0.527590040097042	0.599040379085679
583	amr_nor_zul_mcd_mlt_sid_aeg_scr_uzb_azi_xho_mly_fbf_dut_eng_bsq_hin_anl_tsw_mnd_swe_alb_ven_pan_swt_guj_hun_bem_cic_fin_krd_hau_geo_grk_spa_ita_glc_wly_amh_cze_est_akn_bat_lat_sun_jpn_tml_kor_bos_pol_dgb_ben_jav_svk_owc_tag_cnt_slo_yor_afr_gam_rom_fre_rus_urd_qcu_por_ctl_prs_tsn_heb_mol_sod_arw_ind_lit_swa_ger_ewe_mao_tha_chh_knd_igb_lda_tur_ukr_bul_aze_dyu_vie_tig_ses_moo_bam	-0.205131155119749	-0.484082848162029	0.629465082296563
584	gam_lat_swa_swe_amh_aeg_amr_spa_azi_tur_tsn_jav_tsw_mol_arw_bsq_rus_wly_ven_mnd_pan_nor_xho_bos_akn_dut_est_bam_fbf_fin_krd_owc_geo_ger_prs_scr_por_anl_chh_ctl_hun_dgb_mly_grk_mao_jpn_knd_kor_pol_afr_bem_lit_ind_slo_sod_tag_cnt_ita_zul_glc_mlt_urd_ben_fre_svk_qcu_bul_hin_mcd_igb_sid_guj_tig_ukr_sun_eng_yor_alb_swt_bat_tha_hau_tml_ewe_cic_uzb_cze_rom_aze_ses_vie_heb_moo_dyu_lda	-1.15757737860032	-2.85321165818149	0.00533427420827662
585	heb_arw_zul_lat_owc_mlt_tig_urd_uzb_azi_bem_jav_moo_spa_ita_bsq_eng_gam_ses_cnt_cze_lit_ven_fre_fbf_prs_fin_dyu_akn_est_swe_sid_geo_krd_rom_pol_guj_wly_hau_bul_hun_cic_mly_mcd_bat_jpn_knd_kor_svk_por_tsn_glc_tag_ctl_aeg_ind_mnd_afr_tsw_slo_amh_dut_mol_hin_rus_qcu_ben_alb_nor_swa_amr_ger_anl_grk_sun_scr_yor_ukr_ewe_mao_tha_chh_tml_xho_igb_tur_pan_bos_aze_swt_vie_sod_bam_lda_dgb	0.104762025735299	0.246503361317051	0.805835884928364
586	hau_mol_ses_alb_gam_owc_heb_fre_uzb_tur_moo_tag_zul_glc_hin_bsq_svk_mlt_bem_cnt_ctl_dut_tsw_ben_dgb_ukr_hun_igb_cic_fin_spa_tig_geo_krd_ita_arw_cze_amh_sid_bul_est_fbf_mao_bos_ind_jpn_knd_kor_eng_mcd_tsn_grk_mly_rom_amr_sun_mnd_prs_ewe_por_sod_pan_nor_afr_swe_qcu_lit_scr_urd_akn_aeg_pol_chh_guj_jav_rus_dyu_lat_swa_bat_tha_anl_tml_xho_lda_azi_ger_slo_aze_swt_vie_wly_ven_bam_yor	-0.235220872277348	-0.5555198462783	0.579873041614991
587	chh_arw_swa_ctl_sod_anl_tig_svk_azi_uzb_cic_ind_ses_ukr_urd_bsq_rus_aeg_bam_mnd_grk_por_tsw_prs_akn_spa_est_ewe_fbf_hun_mol_heb_geo_bul_rom_nor_ger_mlt_hau_mcd_fin_xho_mao_bos_mly_jpn_knd_kor_glc_cze_yor_scr_sun_ita_amh_bat_cnt_guj_dgb_ben_amr_slo_alb_dut_afr_qcu_fre_lit_hin_swt_sid_lat_owc_swe_jav_krd_lda_pol_ven_tag_tha_gam_tml_tsn_dyu_tur_pan_eng_aze_bem_vie_wly_moo_zul_igb	-0.698547535611749	-1.67434220587716	0.097423318318775
588	mlt_grk_swt_ben_heb_owc_chh_ctl_uzb_aze_zul_sun_ses_por_rus_bsq_spa_amr_fbf_cnt_mol_cze_igb_arw_ewe_hin_est_tsw_swa_hun_prs_sod_geo_fre_swe_slo_krd_amh_anl_pan_fin_dyu_mao_afr_jav_jpn_knd_kor_dut_pol_dgb_nor_bat_scr_aeg_ind_mnd_lit_ven_bul_sid_bos_eng_rom_alb_qcu_ita_guj_urd_akn_gam_ukr_tig_mcd_mly_lat_yor_svk_bem_tag_tha_hau_tml_moo_bam_tur_glc_ger_azi_lda_vie_wly_cic_xho_tsn	-0.0337777022861859	-0.0795174140570538	0.936791936700719
589	sod_ita_bem_eng_amh_wly_chh_urd_aze_tur_zul_ind_dgb_ctl_guj_bsq_spa_owc_ven_mnd_ben_krd_cic_bos_swa_bul_est_lda_swt_hun_slo_aeg_geo_dut_prs_alb_nor_mlt_tig_glc_fin_tsn_jav_lit_mly_jpn_knd_kor_lat_pol_bam_arw_tag_svk_anl_bat_cnt_pan_yor_fre_heb_por_rom_mol_hin_qcu_ger_scr_ukr_fbf_amr_grk_sid_cze_mao_afr_tsw_swe_igb_sun_tha_gam_tml_moo_akn_azi_rus_mcd_uzb_xho_vie_hau_ewe_ses_dyu	0.565582906192363	1.33889449985501	0.183868571739406
590	heb_nor_bem_swe_tig_amh_sid_mcd_aze_tur_xho_mly_swa_hin_ukr_bsq_pol_hau_swt_mnd_lit_rus_ewe_guj_dgb_glc_fin_tsn_tsw_hun_ctl_anl_geo_por_svk_spa_prs_amr_gam_dut_est_dyu_ind_bos_bat_jpn_tml_kor_eng_scr_akn_arw_jav_ger_mlt_sun_cnt_fre_zul_cze_sod_ben_bul_urd_rom_qcu_lat_ita_afr_yor_aeg_alb_chh_krd_tag_grk_lda_mol_ven_mao_tha_owc_knd_bam_fbf_uzb_slo_pan_azi_moo_vie_wly_ses_igb_cic	-0.0579364842927787	-0.136683525534281	0.891576410064385
591	gam_swe_ven_scr_tig_hau_sid_ctl_uzb_azi_xho_sun_swa_ita_spa_bsq_afr_heb_bem_mnd_arw_por_igb_ben_akn_rom_fin_ewe_swt_est_bos_sod_geo_nor_urd_ger_cze_amh_chh_eng_hun_yor_jav_hin_bat_jpn_tml_kor_grk_pol_zul_prs_ind_alb_owc_mly_cnt_dut_cic_glc_anl_mcd_mol_krd_ukr_qcu_fre_slo_svk_dgb_mlt_guj_aeg_pan_mao_lit_dyu_bul_ses_tag_tha_amr_knd_bam_moo_aze_lat_rus_tur_tsn_vie_wly_lda_fbf_tsw	-0.0606989575626985	-0.143131310255613	0.886496141176887
592	sid_dut_bem_eng_anl_amr_tig_cze_tur_uzb_igb_tag_tsn_rus_rom_bsq_ger_aeg_cic_cnt_nor_guj_akn_afr_ses_urd_hun_fbf_moo_est_slo_chh_geo_pan_mol_bul_swe_sod_gam_grk_fin_swt_mly_lat_bat_jpn_knd_kor_ita_fre_lda_scr_mao_ukr_wly_jav_mnd_lit_ewe_pol_heb_bos_svk_krd_ben_qcu_mcd_por_glc_dgb_amh_prs_mlt_arw_ind_spa_ven_hin_bam_sun_tha_hau_tml_yor_zul_azi_alb_ctl_aze_tsw_vie_owc_xho_dyu_swa	0.188408994241943	0.443937072436697	0.65811929952832
593	gam_slo_cic_spa_heb_mlt_chh_bul_azi_aze_bam_mao_lda_scr_ben_bsq_ukr_sid_bem_mnd_ita_rom_igb_arw_fbf_mcd_hun_ven_ses_est_bos_aeg_geo_rus_guj_prs_grk_amh_wly_eng_fin_tsn_bat_ctl_tag_jpn_tml_kor_afr_alb_zul_lat_jav_krd_amr_ind_cnt_fre_moo_dut_anl_pan_urd_ger_pol_qcu_svk_nor_lit_xho_sod_por_hau_glc_mly_cze_tsw_mol_ewe_sun_tha_owc_knd_akn_yor_uzb_swe_hin_tur_dgb_vie_tig_swt_swa_dyu	0.848019493720827	2.02630462704851	0.0455978138458432
594	wly_pan_tsw_slo_aeg_gam_owc_lat_tur_azi_tsn_sun_fbf_ger_pol_bsq_eng_heb_lda_mnd_rom_hin_akn_svk_ses_scr_est_ven_cic_fin_prs_amr_geo_ctl_cze_nor_bul_tig_amh_bos_hun_swt_tag_guj_mly_jpn_tml_kor_spa_alb_swa_ukr_jav_arw_anl_mao_cnt_ben_ewe_dut_mlt_mcd_afr_urd_fre_qcu_grk_glc_rus_dyu_hau_krd_sid_lit_ind_swe_xho_ita_yor_bat_tha_sod_knd_bam_dgb_uzb_por_mol_aze_bem_vie_chh_igb_zul_moo	0.714657383556311	1.69617239326614	0.0931983368538991
595	wly_pol_moo_eng_mlt_tig_owc_ukr_uzb_azi_lda_tag_ven_svk_ita_bsq_urd_amr_tsn_mnd_bul_slo_zul_spa_cic_prs_fin_bam_xho_est_alb_heb_geo_lit_afr_rus_fre_gam_sod_swe_hun_ses_mly_por_mao_jpn_knd_kor_ger_pan_swa_nor_jav_dut_amh_sun_cnt_lat_akn_scr_aeg_hin_grk_bos_guj_qcu_krd_rom_cze_igb_chh_mcd_anl_arw_ind_mol_fbf_ctl_yor_bat_tha_hau_tml_tsw_ewe_tur_glc_ben_aze_dgb_vie_sid_swt_bem_dyu	-0.172028820249812	-0.405902662370144	0.685746521582723
596	owc_bul_ven_bos_tig_heb_sid_alb_uzb_azi_tsn_ind_ewe_arw_cze_bsq_ben_anl_ses_cnt_svk_swe_yor_urd_swa_fre_est_dgb_lda_fin_dut_gam_geo_ita_nor_rus_eng_hau_wly_por_hun_cic_jav_ger_sun_jpn_knd_kor_grk_guj_akn_prs_tag_rom_sod_bat_mnd_glc_xho_mcd_amh_afr_mol_spa_ukr_qcu_pan_lit_krd_igb_chh_scr_mlt_ctl_mao_lat_swt_hin_tsw_mly_tha_amr_tml_bam_fbf_tur_pol_slo_aze_dyu_vie_aeg_zul_bem_moo	-0.780165931772399	-1.8782688910505	0.0634773256254322
597	sid_scr_yor_arw_sod_aeg_owc_mcd_uzb_tur_tsn_ind_lda_swe_por_bsq_urd_chh_dyu_cnt_eng_guj_bem_ctl_dgb_pan_fin_swt_ewe_est_cze_anl_geo_rus_nor_hin_alb_tig_wly_grk_hun_zul_mly_spa_tag_jpn_knd_kor_fre_ukr_tsw_bul_jav_rom_mlt_mao_mnd_ben_ses_ger_amh_glc_krd_svk_slo_qcu_dut_pol_afr_swa_gam_lit_heb_prs_bat_ita_fbf_mol_xho_sun_tha_hau_tml_bam_cic_azi_bos_lat_aze_ven_vie_amr_moo_igb_akn	-0.403310817547571	-0.956377126180718	0.341361251065047
598	owc_pan_lda_nor_gam_sod_wly_ctl_tur_azi_dyu_mly_xho_rom_pol_bsq_eng_sid_zul_cnt_cze_ben_ses_dut_ewe_urd_est_moo_tsw_fin_bos_aeg_geo_ita_ukr_rus_svk_amr_hau_fre_hun_igb_mao_arw_jav_jpn_knd_kor_prs_lat_ven_hin_sun_alb_anl_ind_mnd_ger_tsn_afr_chh_swe_por_mcd_slo_qcu_bul_krd_guj_dgb_mlt_spa_heb_grk_bat_lit_swa_glc_yor_tag_tha_amh_tml_akn_cic_uzb_scr_mol_aze_bem_vie_tig_swt_fbf_bam	-0.517435097645898	-1.23261713139325	0.220825592699905
599	wly_rus_fbf_alb_owc_amr_chh_scr_azi_tur_tsw_jav_dgb_bul_ukr_bsq_glc_tig_lda_mnd_ger_guj_cic_svk_ven_swe_fin_bam_dyu_est_arw_sod_geo_fre_mol_ben_ita_heb_sid_pan_hun_xho_ind_ctl_mly_jpn_tml_kor_krd_slo_yor_bos_mao_grk_amh_bat_cnt_afr_ses_pol_hau_dut_prs_spa_eng_qcu_cze_por_mcd_akn_mlt_rom_gam_lat_sun_lit_bem_urd_moo_tag_tha_anl_knd_tsn_swa_aze_hin_nor_uzb_zul_vie_aeg_swt_igb_ewe	-0.213055817348857	-0.503599305408587	0.615733791123021
600	amr_cze_yor_scr_chh_wly_aeg_alb_azi_tur_igb_bat_swt_hin_rus_bsq_ukr_heb_dyu_mnd_svk_slo_bem_ger_swa_pol_hun_ewe_akn_est_fre_gam_geo_afr_spa_por_nor_anl_tig_urd_fin_lda_mao_rom_sun_jpn_knd_kor_bul_arw_fbf_dut_ind_lit_hau_mly_cnt_prs_bam_pan_sod_glc_swe_ita_lat_qcu_krd_ctl_mol_dgb_amh_mcd_mlt_eng_tag_guj_moo_bos_xho_jav_tha_sid_tml_zul_tsn_uzb_ben_grk_aze_tsw_vie_owc_ven_cic_ses	-0.499426797407945	-1.187907723336	0.237894718519122
601	chh_bos_lda_krd_anl_owc_amr_lat_tur_azi_tsw_mly_bam_pan_alb_bsq_spa_amh_akn_cnt_eng_arw_zul_scr_dgb_slo_hun_tsn_fbf_est_lit_heb_geo_ger_afr_urd_fre_gam_mlt_glc_fin_ses_bat_cze_mao_jpn_knd_kor_grk_prs_swt_pol_ind_ctl_tig_jav_mnd_ukr_bem_dut_aeg_svk_ita_mcd_guj_qcu_rus_rom_por_ven_wly_swe_sid_nor_sun_mol_cic_ben_moo_tag_tha_hau_tml_yor_ewe_aze_bul_hin_uzb_dyu_vie_sod_xho_swa_igb	-0.0888613285501654	-0.209436777164352	0.834565383359562
602	hau_bul_swt_ben_sid_amr_wly_mol_aze_tur_ven_sun_yor_rus_lat_bsq_ita_chh_ses_cnt_afr_swe_zul_scr_akn_spa_hun_bem_ewe_fin_nor_tig_geo_guj_mcd_svk_por_aeg_owc_cze_est_fbf_bat_hin_jav_jpn_knd_kor_ger_alb_dyu_dut_tag_glc_anl_mly_mnd_pol_moo_lit_sod_eng_fre_slo_rom_qcu_ctl_grk_bos_cic_mlt_arw_heb_pan_mao_prs_bam_ukr_tsw_ind_tha_amh_tml_igb_xho_uzb_urd_krd_azi_lda_vie_gam_tsn_dgb_swa	0.373579833827411	0.880229886488987	0.381003769268353
603	wly_mol_igb_eng_anl_tig_mlt_spa_tur_azi_tsw_mly_ses_scr_ctl_bsq_por_hau_dyu_mnd_pol_svk_swa_ita_yor_grk_fin_swt_moo_hun_urd_sid_geo_arw_ukr_fre_alb_amh_owc_ben_est_dgb_mao_guj_tag_jpn_tml_kor_lit_afr_bam_pan_jav_mcd_aeg_sun_cnt_ger_ewe_rom_sod_nor_bos_cze_slo_qcu_glc_lat_krd_akn_amr_rus_chh_bul_ind_hin_cic_dut_xho_bat_tha_heb_knd_ven_zul_aze_prs_swe_uzb_lda_vie_gam_bem_fbf_tsn	0.708861439110492	1.68297437147433	0.0957344248294379
604	chh_spa_bem_ben_sid_hau_aeg_nor_uzb_azi_igb_mao_yor_glc_lit_bsq_alb_tig_tsn_cnt_hin_guj_cic_urd_zul_fre_est_ewe_bam_hun_eng_wly_geo_ita_mol_arw_bul_sod_amr_krd_fin_lda_ind_svk_sun_jpn_tml_kor_mcd_cze_tsw_slo_tag_ger_amh_mly_mnd_bos_ses_swe_owc_rus_dut_grk_afr_qcu_pol_por_scr_dyu_heb_rom_mlt_prs_jav_ukr_swa_lat_xho_bat_tha_anl_knd_fbf_moo_aze_pan_ctl_tur_dgb_vie_gam_swt_ven_akn	0.0104488799666791	0.0245889138983876	0.980435545660932
605	amr_ben_dgb_afr_hau_mlt_owc_rus_tur_aze_fbf_mly_akn_eng_spa_bsq_mcd_heb_lda_cnt_svk_bul_zul_ita_xho_ctl_hun_swt_dyu_fin_ger_sid_geo_swe_alb_pan_por_anl_tig_fre_est_bam_ind_lit_tag_jpn_knd_kor_scr_mol_moo_urd_mao_pol_wly_bat_mnd_bos_tsn_grk_aeg_arw_krd_slo_rom_qcu_prs_guj_cze_swa_chh_hin_amh_lat_jav_ukr_cic_nor_bem_sun_tha_sod_tml_ven_tsw_azi_dut_glc_uzb_ses_vie_gam_igb_yor_ewe	-0.393160334671493	-0.933503716690442	0.352977320543259
606	amh_guj_swt_arw_aeg_sod_hau_mcd_tur_azi_ses_mly_moo_bos_ctl_bsq_ger_tig_akn_mnd_ukr_grk_tsw_glc_zul_spa_est_tsn_lda_fin_scr_heb_geo_bul_lit_svk_mol_gam_amr_fre_hun_xho_ind_krd_jav_jpn_knd_kor_swe_dut_bam_hin_mao_slo_mlt_tag_cnt_urd_dgb_por_wly_afr_rom_ita_lat_qcu_rus_nor_eng_igb_owc_alb_sid_cze_bat_prs_swa_pol_bem_sun_tha_chh_tml_yor_dyu_uzb_pan_ben_aze_cic_vie_anl_fbf_ewe_ven	-0.0438333455597167	-0.103318945332715	0.917932311373359
607	amh_pan_xho_grk_chh_sid_sod_dut_aze_tur_tsw_jav_ses_mol_ukr_bsq_rom_owc_dgb_mnd_hin_fre_bem_afr_tsn_mcd_fin_swt_fbf_est_alb_tig_geo_svk_glc_lat_pol_hau_amr_eng_hun_akn_ind_lit_mao_jpn_tml_kor_nor_urd_moo_swe_tag_bul_mlt_sun_cnt_scr_bam_slo_gam_bos_arw_spa_por_qcu_krd_ctl_cze_lda_aeg_ger_anl_rus_mly_guj_swa_ben_yor_bat_tha_heb_knd_ewe_zul_uzb_ita_prs_azi_ven_vie_wly_igb_dyu_cic	0.0654597980039946	0.154005760499189	0.877938898392532
608	mlt_fre_swt_arw_gam_heb_owc_mcd_tur_azi_ven_ind_yor_eng_spa_bsq_pan_hau_igb_mnd_por_cze_bem_glc_lda_grk_fin_cic_fbf_hun_krd_aeg_geo_rus_ita_lat_guj_wly_amr_nor_est_dyu_tag_pol_sun_jpn_tml_kor_mol_ctl_akn_alb_mly_lit_sod_jav_cnt_urd_tsw_dut_sid_prs_ben_afr_svk_qcu_slo_ukr_bos_xho_anl_swe_tig_ger_mao_bul_moo_rom_dgb_bat_tha_amh_knd_zul_swa_aze_hin_scr_uzb_ewe_vie_chh_ses_bam_tsn	-0.401722320216647	-0.952696664779731	0.343213370632983
609	amr_ita_bem_mol_tig_hau_gam_mcd_uzb_aze_swa_tag_cic_lit_slo_bsq_pan_heb_moo_cnt_scr_grk_bam_arw_fbf_bul_est_tsw_yor_fin_spa_sod_geo_alb_krd_prs_svk_owc_chh_ben_hun_akn_jav_ukr_mao_jpn_tml_kor_nor_ger_ven_fre_bat_bos_mlt_sun_mnd_rus_ses_hin_wly_lat_ctl_glc_rom_qcu_swe_por_dut_dyu_anl_pol_amh_afr_mly_guj_tsn_eng_zul_ind_tha_sid_knd_igb_xho_azi_cze_urd_tur_lda_vie_aeg_dgb_ewe_swt	-0.401379856390669	-0.952629755721528	0.343247101570299
610	chh_spa_swt_guj_sod_aeg_gam_krd_uzb_tur_lda_sun_bam_pan_pol_bsq_swe_heb_tsn_mnd_eng_cze_bem_alb_ewe_urd_est_dyu_fbf_hun_ita_amr_geo_arw_glc_rus_prs_wly_tig_dut_fin_moo_jav_mcd_bat_jpn_tml_kor_nor_bos_ses_grk_mao_scr_sid_ind_cnt_ben_dgb_hin_owc_lit_mol_fre_ukr_qcu_ger_por_afr_swa_hau_bul_mlt_lat_mly_slo_igb_rom_xho_tag_tha_anl_knd_ven_zul_aze_svk_ctl_azi_yor_vie_amh_cic_akn_tsw	-1.07303730708937	-2.62406728854566	0.0101559416881818
611	heb_rus_bam_lat_tig_amh_mlt_mol_tur_aze_bem_mao_ses_bul_pol_bsq_por_gam_moo_cnt_svk_alb_tsn_pan_zul_krd_hun_igb_lda_fin_cze_owc_geo_ctl_scr_hin_lit_amr_hau_afr_est_dgb_jav_prs_tag_jpn_knd_kor_urd_ben_yor_ger_bat_bos_anl_mly_mnd_eng_tsw_ukr_sod_mcd_glc_spa_dut_qcu_arw_grk_fre_xho_wly_swe_chh_guj_ind_ita_swt_rom_dyu_sun_tha_aeg_tml_ewe_cic_azi_nor_slo_uzb_ven_vie_sid_fbf_akn_swa	-0.185513642018621	-0.438461550891136	0.662068585919205
612	gam_dut_igb_urd_amr_anl_mlt_cze_azi_tur_bem_mly_tsw_slo_grk_bsq_ukr_aeg_zul_cnt_eng_krd_fbf_spa_swt_nor_est_lda_cic_fin_pan_hau_geo_ctl_glc_mcd_arw_amh_sod_ben_hun_dgb_bat_mol_tag_jpn_tml_kor_guj_lat_akn_lit_sun_pol_heb_ind_mnd_svk_xho_fre_wly_alb_rom_ger_ita_qcu_bos_bul_swe_swa_chh_scr_sid_prs_jav_afr_yor_por_ven_mao_tha_owc_knd_dyu_ses_uzb_hin_rus_aze_tsn_vie_tig_ewe_moo_bam	-0.682066327300442	-1.63545583947605	0.105333814422789
613	wly_eng_swa_guj_amh_heb_sod_glc_aze_azi_ses_bat_tsn_krd_dut_bsq_slo_aeg_xho_mnd_fre_mol_moo_spa_fbf_ben_est_zul_tsw_fin_por_tig_geo_prs_nor_cze_pol_anl_amr_ukr_hun_dyu_ind_bos_sun_jpn_tml_kor_afr_rom_ven_swe_jav_bul_owc_tag_cnt_ctl_bam_mcd_sid_urd_rus_svk_ger_qcu_hin_grk_lit_bem_hau_arw_chh_lat_mly_alb_lda_ita_yor_mao_tha_mlt_knd_akn_dgb_uzb_scr_pan_tur_swt_vie_gam_ewe_igb_cic	-0.785344851876154	-1.8911534485263	0.0617164063964222
614	heb_hin_lda_rom_gam_owc_mlt_bul_uzb_aze_ses_mly_swt_por_mol_bsq_scr_sod_fbf_mnd_glc_alb_dyu_spa_cic_prs_hun_ven_yor_est_ger_anl_geo_ben_afr_nor_pan_hau_wly_swe_fin_ewe_jav_pol_bat_jpn_knd_kor_eng_dut_igb_lit_mao_mcd_tig_tag_cnt_svk_swa_ctl_amr_ukr_krd_slo_arw_qcu_bos_grk_rus_bem_amh_cze_aeg_urd_sun_guj_zul_lat_akn_ind_tha_chh_tml_moo_dgb_tur_fre_ita_azi_tsn_vie_sid_tsw_xho_bam	-0.15078216543401	-0.355782294319509	0.722809366270079
615	amh_pol_fbf_por_anl_gam_sid_lit_uzb_azi_yor_mao_bem_ita_nor_bsq_bos_mlt_tsn_cnt_fre_rus_swt_alb_dgb_pan_fin_zul_cic_est_afr_sod_geo_krd_grk_eng_svk_tig_hau_mol_hun_ven_bat_swe_ind_jpn_tml_kor_spa_glc_moo_arw_tag_prs_amr_mly_mnd_rom_bam_hin_heb_guj_scr_lat_mcd_qcu_ctl_urd_ger_swa_chh_cze_aeg_ben_sun_ukr_igb_bul_dyu_jav_tha_owc_knd_tsw_lda_aze_dut_slo_tur_ses_vie_wly_akn_ewe_xho	0.444228338142126	1.04733959499464	0.297657347218106
616	anl_lit_akn_bos_sod_aeg_sid_prs_aze_azi_bem_jav_moo_alb_scr_bsq_krd_tig_yor_cnt_afr_ita_tsw_grk_swa_bul_hun_dgb_dyu_fin_rom_chh_geo_glc_dut_mcd_eng_gam_hau_por_est_bam_tag_lat_mao_jpn_tml_kor_urd_nor_tsn_slo_sun_ctl_owc_bat_mnd_rus_ven_hin_mlt_cze_arw_spa_mol_qcu_swe_ben_pol_swt_amr_ukr_amh_ger_ind_pan_ewe_fre_lda_mly_tha_heb_knd_igb_zul_tur_svk_guj_uzb_cic_vie_wly_fbf_ses_xho	-0.659174450732266	-1.57664335749175	0.118273315038127
617	owc_bos_igb_afr_sod_tig_sid_scr_aze_tur_tsn_ind_lda_pan_slo_bsq_grk_amr_bam_cnt_rus_eng_ses_alb_fbf_urd_hun_cic_tsw_fin_ger_amh_geo_bul_guj_ita_ctl_chh_hau_mol_est_zul_tag_fre_sun_jpn_tml_kor_rom_krd_dyu_dut_bat_lat_heb_mly_mnd_pol_swt_por_gam_glc_swe_nor_cze_qcu_prs_mcd_lit_xho_anl_ukr_wly_spa_mao_arw_moo_ben_yor_jav_tha_aeg_knd_bem_akn_uzb_svk_hin_azi_ven_vie_mlt_swa_ewe_dgb	-0.471746634126435	-1.12009412338579	0.265557984540561
618	sod_ctl_bem_fre_chh_hau_gam_dut_uzb_aze_lda_tag_swt_bul_nor_bsq_glc_anl_dyu_mnd_arw_ben_bam_pol_akn_urd_fin_xho_fbf_est_ukr_aeg_geo_ger_grk_mcd_eng_wly_amh_scr_hun_zul_jav_krd_mao_jpn_tml_kor_cze_guj_igb_pan_sun_hin_mlt_ind_cnt_ita_tsw_svk_sid_spa_bos_lat_prs_qcu_afr_mol_rus_swa_tig_swe_owc_por_mly_rom_cic_alb_tsn_bat_tha_amr_knd_ses_yor_tur_lit_slo_azi_ewe_vie_heb_dgb_moo_ven	-1.1475426596647	-2.82714479682263	0.00575025551544018
619	mlt_alb_ses_ita_amr_hau_aeg_guj_uzb_tur_swt_bat_dgb_dut_scr_bsq_pol_chh_tsw_mnd_fre_mcd_cic_bos_bam_ukr_hun_ven_akn_est_por_tig_geo_swe_svk_eng_rom_gam_owc_arw_fin_yor_ind_rus_mly_jpn_knd_kor_ctl_slo_lda_glc_mao_bul_sid_tag_cnt_afr_dyu_lit_wly_grk_hin_ben_spa_qcu_nor_ger_prs_fbf_anl_mol_heb_urd_jav_cze_tsn_pan_bem_sun_tha_amh_tml_xho_igb_azi_krd_lat_aze_zul_vie_sod_moo_ewe_swa	0.168199478890678	0.395699786106823	0.693232802260129
620	tig_afr_tsw_arw_sid_sod_amr_rom_aze_azi_igb_bat_bam_pol_pan_bsq_prs_chh_tsn_mnd_ben_grk_dyu_ctl_zul_bul_est_lda_ewe_fin_glc_mlt_geo_scr_nor_por_cze_heb_amh_urd_hun_yor_tag_svk_mao_jpn_tml_kor_ita_mol_ses_guj_sun_bos_owc_jav_cnt_spa_ven_lat_aeg_rus_eng_mcd_lit_qcu_alb_hin_slo_bem_hau_krd_gam_swe_ind_ukr_akn_fre_swa_mly_tha_anl_knd_moo_xho_tur_ger_dut_uzb_dgb_vie_wly_fbf_cic_swt	-0.467725077967114	-1.11278733379243	0.268667875999713
621	aeg_ger_ewe_svk_sod_amr_sid_lat_azi_uzb_fbf_tag_swa_hin_fre_bsq_bos_chh_swt_mnd_ben_ctl_ven_mcd_lda_rom_est_bam_zul_hun_grk_amh_geo_eng_ukr_rus_nor_gam_heb_por_fin_tsn_mao_alb_jav_jpn_knd_kor_cze_pol_dyu_arw_ind_bul_tig_sun_cnt_glc_xho_lit_mlt_dut_ita_mol_urd_qcu_swe_scr_pan_igb_wly_slo_anl_krd_bat_guj_ses_prs_moo_mly_tha_hau_tml_yor_akn_tur_afr_spa_aze_dgb_vie_owc_bem_tsw_cic	-0.422401653008472	-1.00142615010689	0.31921934732311
622	sod_pol_fbf_lit_tig_chh_mlt_mol_tur_uzb_tsn_mao_moo_afr_ctl_bsq_grk_anl_ses_cnt_spa_por_dgb_fre_ven_swe_fin_xho_igb_hun_dut_amr_geo_ita_slo_pan_arw_hau_aeg_ger_est_bam_tag_krd_sun_jpn_knd_kor_hin_lat_swt_prs_jav_mcd_sid_mly_mnd_rus_bem_guj_heb_ben_bos_svk_eng_qcu_ukr_cze_rom_tsw_gam_nor_owc_scr_bat_urd_ewe_alb_cic_ind_tha_amh_tml_dyu_lda_aze_glc_bul_azi_akn_vie_wly_yor_swa_zul	-0.82820264119109	-2.00072778224362	0.0483372992524219
623	sid_krd_ses_svk_tig_aeg_amr_arw_azi_tur_lda_jav_cic_pan_grk_bsq_swe_mlt_ewe_cnt_fre_mcd_fbf_guj_tsw_prs_hun_igb_akn_fin_ger_gam_geo_rom_urd_slo_bul_heb_chh_cze_est_ven_tag_ben_bat_jpn_knd_kor_lat_spa_xho_dut_mao_alb_sod_sun_mnd_rus_swt_glc_amh_ukr_afr_eng_pol_qcu_ita_mol_lit_bem_owc_hin_wly_ctl_ind_scr_yor_por_dgb_mly_tha_hau_tml_tsn_swa_uzb_bos_nor_aze_moo_vie_anl_dyu_bam_zul	-1.38173400377037	-3.46192564722094	0.000812097793898958
624	chh_pol_swt_ger_owc_wly_amh_rus_aze_tur_ewe_ind_tsn_afr_rom_bsq_ben_gam_akn_cnt_urd_swe_bam_cze_yor_arw_hun_moo_swa_fin_bul_anl_geo_ita_ctl_mol_fre_mlt_hau_guj_est_ven_jav_ukr_mao_jpn_knd_kor_alb_dut_zul_hin_sun_lit_tig_mly_mnd_prs_dyu_grk_sid_scr_pan_eng_glc_qcu_svk_por_nor_xho_heb_lat_amr_slo_bat_spa_igb_krd_fbf_tag_tha_sod_tml_cic_lda_azi_bos_mcd_uzb_tsw_vie_aeg_dgb_ses_bem	-0.287843841845645	-0.681932593248419	0.496976424135752
625	wly_svk_moo_ger_sid_owc_amh_lat_aze_tur_cic_tag_yor_ben_lit_bsq_arw_hau_swa_mnd_swe_nor_bam_alb_zul_por_hun_ses_dyu_est_afr_tig_geo_ctl_bul_grk_fre_mlt_heb_ita_fin_bem_sun_prs_ind_jpn_knd_kor_eng_pan_igb_scr_mao_guj_amr_jav_cnt_rom_akn_cze_sod_mcd_krd_spa_mol_qcu_bos_rus_slo_ewe_gam_pol_chh_ukr_bat_glc_dgb_hin_swt_mly_tha_anl_tml_xho_tsw_uzb_dut_urd_azi_tsn_vie_aeg_ven_lda_fbf	-1.32291302220996	-3.31027839003782	0.00132745157935425
626	mlt_rus_tsn_slo_chh_aeg_sid_ger_uzb_azi_moo_ind_tsw_lit_arw_bsq_ctl_owc_dyu_cnt_fre_lat_ven_afr_zul_scr_hun_swt_ewe_est_mcd_sod_geo_spa_swe_svk_guj_gam_anl_prs_fin_yor_mly_grk_tag_jpn_tml_kor_dut_eng_swa_urd_mao_pan_heb_bat_mnd_glc_bam_nor_tig_pol_ukr_hin_por_qcu_ben_krd_bul_igb_hau_bos_amr_alb_jav_rom_cic_cze_bem_sun_tha_wly_knd_ses_lda_tur_ita_mol_aze_akn_vie_amh_dgb_fbf_xho	-0.190508031829995	-0.449792628044379	0.653906612177429
627	sod_fre_akn_slo_amh_aeg_heb_grk_aze_uzb_bem_mao_bam_krd_pol_bsq_swe_anl_ses_mnd_spa_bul_dyu_lat_tsn_eng_est_moo_fbf_fin_dut_tig_geo_ben_guj_arw_rom_gam_mlt_svk_hun_cic_bat_ita_ind_jpn_knd_kor_urd_pan_swa_lit_jav_nor_owc_mly_cnt_ukr_tsw_ger_hau_por_bos_hin_prs_qcu_rus_glc_alb_yor_amr_ctl_wly_mol_sun_scr_xho_mcd_ven_tag_tha_chh_tml_lda_zul_tur_cze_afr_azi_swt_vie_sid_igb_ewe_dgb	-0.702934706070007	-1.68606515884316	0.0951355300747442
628	aeg_cze_swa_slo_amr_sod_mlt_lit_tur_aze_ven_bat_tsw_mcd_glc_bsq_afr_heb_igb_cnt_nor_scr_tsn_bos_swt_por_est_ses_fbf_fin_guj_wly_geo_krd_hin_pol_dut_gam_chh_ukr_hun_cic_tag_eng_ind_jpn_knd_kor_rus_lat_lda_ctl_mly_arw_amh_mao_mnd_ben_moo_ger_tig_mol_bul_svk_rom_qcu_pan_prs_ita_bem_sid_grk_owc_fre_sun_swe_yor_urd_zul_jav_tha_hau_tml_akn_ewe_uzb_spa_alb_azi_dyu_vie_anl_xho_bam_dgb	-0.294537812058858	-0.696222845028916	0.488025673638264
629	wly_guj_tsn_nor_sod_hau_amr_lit_uzb_azi_bam_jav_ewe_svk_ger_bsq_pan_heb_ses_cnt_prs_fre_swa_pol_xho_slo_fin_moo_cic_est_mol_aeg_geo_dut_eng_ita_grk_sid_chh_bos_hun_ven_sun_urd_bat_jpn_knd_kor_alb_hin_lda_bul_ind_lat_owc_mao_mnd_ben_tsw_rus_tig_por_scr_spa_mcd_qcu_ukr_krd_swe_igb_gam_afr_mlt_ctl_mly_glc_dyu_rom_yor_tag_tha_anl_tml_fbf_bem_aze_arw_cze_tur_akn_vie_amh_zul_swt_dgb	-0.262408775880464	-0.61959303098605	0.537040802442034
630	amr_bos_zul_swe_heb_mlt_gam_afr_azi_aze_fbf_sun_tsw_lat_ben_bsq_spa_aeg_tsn_cnt_slo_pan_dyu_cze_ven_dut_est_ewe_swt_fin_ctl_sid_geo_guj_hin_ukr_mcd_sod_hau_glc_hun_ses_bat_prs_ind_jpn_knd_kor_alb_svk_cic_rom_mly_bul_wly_jav_mnd_mol_bem_por_amh_rus_eng_krd_lit_qcu_arw_grk_ita_xho_chh_nor_anl_ger_mao_scr_lda_fre_igb_tag_tha_tig_tml_swa_dgb_tur_pol_urd_uzb_akn_vie_owc_moo_yor_bam	-0.340925215871396	-0.806334769088893	0.422106993459827
631	sod_dut_swa_guj_anl_amr_gam_bos_tur_aze_xho_tag_lda_ukr_rom_bsq_pol_amh_moo_cnt_nor_bul_ven_scr_tsw_urd_fin_bam_bem_est_por_sid_geo_lat_spa_grk_svk_heb_tig_ita_hun_dyu_ind_afr_jav_jpn_knd_kor_ctl_eng_zul_cze_sun_pan_aeg_mao_mnd_slo_akn_fre_chh_swe_arw_mol_prs_qcu_ben_alb_krd_swt_mlt_lit_owc_hin_bat_mcd_cic_ger_ses_mly_tha_wly_tml_igb_tsn_uzb_rus_glc_azi_ewe_vie_hau_yor_fbf_dgb	0.197217707516869	0.464552729089991	0.643337535939173
632	chh_rus_bam_mcd_aeg_sid_heb_rom_tur_azi_dgb_tag_ses_slo_lit_bsq_arw_tig_tsw_cnt_fre_lat_zul_svk_ven_glc_hun_moo_cic_est_bul_amh_geo_pol_hin_scr_guj_owc_anl_eng_fin_akn_sun_spa_mly_jpn_tml_kor_ben_ita_swa_urd_jav_mol_mlt_mao_mnd_ukr_tsn_ctl_amr_krd_pan_prs_grk_qcu_ger_afr_por_xho_gam_nor_wly_bos_bat_dut_yor_cze_fbf_ind_tha_hau_knd_igb_dyu_uzb_alb_swe_aze_ewe_vie_sod_swt_bem_lda	-0.0124655525747001	-0.0293468548535116	0.976650844104899
633	amr_dut_yor_pol_hau_gam_chh_mol_aze_uzb_igb_ind_ses_grk_prs_bsq_ita_tig_dyu_cnt_ukr_rus_akn_lat_ewe_bos_hun_xho_swa_est_urd_anl_geo_scr_slo_fre_afr_aeg_heb_krd_fin_swt_jav_svk_bat_jpn_tml_kor_alb_guj_ven_cze_sun_nor_sid_tag_mnd_hin_tsw_bul_owc_rom_ctl_mcd_por_qcu_glc_pan_lit_bam_amh_spa_mlt_swe_mly_ben_lda_ger_tsn_mao_tha_wly_knd_cic_zul_azi_arw_eng_tur_bem_vie_sod_fbf_moo_dgb	-0.716588054569298	-1.71779081409705	0.08916278986885
634	amh_ben_tsw_prs_sid_gam_aeg_glc_azi_uzb_xho_ind_yor_alb_cze_bsq_pol_tig_dgb_mnd_dut_afr_akn_ger_ses_fre_hun_igb_lda_fin_ita_heb_geo_eng_arw_slo_ctl_wly_mlt_rom_est_fbf_sun_mol_tag_jpn_tml_kor_urd_svk_swt_rus_mly_krd_hau_mao_cnt_pan_ven_ukr_sod_hin_guj_swe_mcd_qcu_scr_lit_grk_cic_amr_bos_owc_spa_bat_bul_ewe_por_bem_jav_tha_chh_knd_swa_zul_tur_nor_lat_aze_tsn_vie_anl_bam_dyu_moo	-0.203767199378462	-0.481776296418235	0.631096675876395
635	heb_mol_xho_ctl_chh_wly_amr_dut_aze_tur_ses_sun_akn_pan_afr_bsq_fre_sod_yor_cnt_slo_krd_bam_ita_cic_swe_fin_swa_tsn_est_grk_hau_geo_ger_urd_spa_bos_owc_mlt_rom_hun_zul_mao_guj_mly_jpn_tml_kor_lat_cze_ven_svk_bat_alb_amh_jav_mnd_rus_fbf_ben_gam_bul_pol_mcd_hin_qcu_arw_nor_lit_lda_sid_eng_anl_glc_tag_ukr_bem_prs_dyu_ind_tha_aeg_knd_moo_swt_azi_por_scr_uzb_ewe_vie_tig_tsw_igb_dgb	-0.77910883827102	-1.87534190297469	0.0638831812731538
636	amh_glc_akn_grk_gam_hau_amr_pol_aze_azi_yor_mao_dgb_alb_rom_bsq_ben_chh_tsn_mnd_ger_eng_moo_ukr_swa_por_fin_bem_dyu_est_rus_wly_geo_nor_spa_arw_urd_sod_aeg_ctl_hun_fbf_bat_pan_tag_jpn_tml_kor_cze_svk_lda_mol_ind_swe_owc_mly_cnt_slo_ses_lat_anl_lit_ita_afr_mcd_qcu_dut_fre_scr_swt_heb_guj_sid_hin_sun_bos_xho_krd_tsw_jav_tha_mlt_knd_ven_bam_uzb_prs_bul_tur_zul_vie_tig_ewe_igb_cic	0.153742238091025	0.361900726896049	0.718247215333267
637	heb_hin_dyu_dut_sid_amr_gam_afr_uzb_azi_dgb_tag_akn_grk_ctl_bsq_mcd_wly_ses_mnd_glc_urd_moo_scr_lda_lat_est_cic_ven_hun_cze_aeg_geo_pol_por_prs_svk_tig_sod_bos_fin_bam_sun_lit_mao_jpn_knd_kor_ben_pan_swt_slo_bat_swe_owc_jav_cnt_spa_yor_ger_anl_mol_fre_alb_nor_qcu_krd_bul_rom_fbf_mlt_arw_amh_rus_mly_guj_zul_eng_bem_ind_tha_hau_tml_tsn_igb_tur_ita_ukr_aze_ewe_vie_chh_tsw_swa_xho	-0.604779915092445	-1.44491658740892	0.151842356123183
638	aeg_urd_tsw_hin_mlt_sid_amh_bul_azi_uzb_dgb_ind_bam_lit_afr_bsq_pan_owc_bem_mnd_mcd_arw_igb_prs_moo_mol_est_ewe_swt_hun_guj_hau_geo_spa_rus_glc_slo_sod_gam_por_fin_cic_bat_fre_mao_jpn_knd_kor_bos_nor_zul_rom_jav_pol_amr_tag_cnt_ukr_ses_krd_chh_swe_ben_alb_eng_qcu_ger_cze_svk_fbf_anl_ita_tig_dut_sun_grk_akn_scr_dyu_mly_tha_wly_tml_lda_swa_aze_ctl_lat_tur_xho_vie_heb_yor_tsn_ven	-0.271010754662413	-0.640615346669069	0.523347991457198
639	anl_krd_dgb_ita_sod_amr_mlt_pol_uzb_azi_swa_jav_akn_rom_ukr_bsq_por_heb_fbf_mnd_ben_nor_igb_rus_dyu_bos_fin_ses_ven_hun_afr_owc_geo_ctl_glc_slo_grk_sid_aeg_lat_est_ewe_bat_svk_mly_jpn_tml_kor_eng_swe_yor_hin_ind_guj_wly_tag_cnt_scr_zul_lit_amh_pan_spa_mol_prs_qcu_cze_fre_bul_xho_gam_urd_tig_ger_sun_mcd_tsn_dut_moo_mao_tha_hau_knd_cic_bam_tur_arw_alb_aze_swt_vie_chh_tsw_bem_lda	-0.934496060664941	-2.26031031276846	0.0261351047911471
640	hau_rom_fbf_cze_chh_aeg_amh_scr_azi_aze_tsn_sun_zul_pan_fre_bsq_mol_anl_swt_cnt_guj_alb_igb_arw_lda_ger_hun_dgb_ewe_fin_afr_wly_geo_pol_lit_ben_rus_heb_mlt_swe_est_bam_jav_mcd_tag_jpn_knd_kor_bul_grk_yor_hin_mly_por_sod_ind_mnd_spa_cic_ctl_amr_ukr_dut_svk_urd_qcu_glc_slo_eng_dyu_owc_nor_sid_ita_bat_prs_tsw_bos_ven_mao_tha_tig_tml_swa_akn_tur_krd_lat_uzb_ses_vie_gam_bem_moo_xho	-0.836919408728857	-2.0258319793311	0.0456472066702454
641	anl_krd_fbf_hin_wly_mlt_gam_glc_uzb_aze_akn_sun_igb_nor_arw_bsq_ben_sod_ven_mnd_pan_alb_lda_scr_zul_swe_fin_bem_xho_hun_ctl_owc_geo_dut_mcd_lat_fre_chh_aeg_prs_est_bam_ind_cze_bat_jpn_tml_kor_lit_ukr_yor_bul_mly_pol_amr_jav_cnt_rom_ewe_urd_hau_spa_afr_bos_ita_qcu_por_rus_mol_tsw_sid_slo_amh_eng_mao_grk_moo_svk_dyu_tag_tha_tig_knd_ses_tsn_tur_ger_guj_azi_swt_vie_heb_dgb_swa_cic	-0.125341416100102	-0.295526886567927	0.768250228056989
642	chh_hin_ewe_mcd_sid_anl_amh_arw_azi_uzb_swt_mly_swa_bul_por_bsq_cze_aeg_zul_mnd_ita_nor_tsn_svk_akn_lit_est_bem_tsw_hun_alb_owc_geo_pol_spa_ben_eng_gam_sod_ctl_fin_moo_bat_ger_ind_jpn_knd_kor_afr_fre_fbf_bos_sun_mol_amr_mao_cnt_urd_lda_glc_heb_scr_rom_ukr_pan_qcu_slo_rus_swe_bam_wly_krd_hau_grk_jav_lat_dgb_guj_xho_tag_tha_tig_tml_igb_ven_tur_prs_dut_aze_yor_vie_mlt_dyu_ses_cic	-0.313198151533389	-0.740926100939087	0.460604963509549
643	amr_ctl_bam_dut_sod_amh_mlt_guj_tur_uzb_fbf_sun_swa_afr_ukr_bsq_slo_sid_moo_cnt_pol_svk_dgb_bul_tsw_krd_fin_lda_bem_hun_bos_aeg_geo_rus_mcd_scr_lit_wly_gam_nor_est_xho_tag_cze_bat_jpn_tml_kor_por_ita_igb_ben_jav_arw_tig_mao_mnd_lat_yor_glc_hau_spa_alb_pan_prs_qcu_urd_grk_mol_tsn_heb_rom_anl_ger_mly_swe_cic_eng_zul_ind_tha_owc_knd_ewe_ven_azi_hin_fre_aze_ses_vie_chh_swt_akn_dyu	0.248011088168791	0.583844825670498	0.560738141893687
644	gam_lit_lda_ger_sid_owc_sod_guj_uzb_azi_bam_jav_dgb_ita_bos_bsq_arw_amr_tsw_mnd_alb_por_xho_cze_swt_grk_hun_cic_ewe_fin_rus_hau_geo_fre_eng_mcd_pan_heb_aeg_swe_est_zul_mao_ben_bat_jpn_tml_kor_rom_scr_igb_ctl_ind_ukr_anl_tag_cnt_mol_akn_urd_chh_krd_glc_bul_nor_qcu_prs_svk_afr_dyu_tig_dut_wly_hin_mly_pol_moo_spa_ses_sun_tha_mlt_knd_tsn_bem_tur_slo_lat_aze_yor_vie_amh_fbf_ven_swa	-0.226579362307487	-0.534937516305241	0.593969806339555
645	amh_slo_zul_pol_mlt_hau_aeg_nor_uzb_azi_cic_tag_swt_pan_guj_bsq_cze_gam_dgb_mnd_arw_glc_tsn_mol_yor_ukr_fin_ewe_dyu_hun_swe_tig_geo_dut_por_mcd_spa_sod_amr_ger_est_moo_bat_rus_jav_jpn_knd_kor_bos_krd_lda_ctl_mly_bul_wly_ind_cnt_fre_ven_lit_chh_alb_prs_svk_hin_qcu_ita_scr_eng_xho_anl_urd_sid_ben_sun_grk_fbf_lat_swa_mao_tha_owc_tml_akn_tsw_tur_rom_afr_aze_bam_vie_heb_igb_ses_bem	0.0325955395105763	0.0767861313105048	0.938958636107153
646	owc_alb_dgb_glc_anl_heb_tig_urd_aze_azi_ses_ind_zul_swe_ita_bsq_dut_wly_lda_mnd_lat_ben_bem_pol_swa_mcd_hun_igb_tsw_fin_bos_amh_geo_guj_eng_ger_mol_gam_hau_fre_est_moo_mly_rom_tag_jpn_knd_kor_pan_ukr_dyu_lit_jav_krd_aeg_mao_cnt_cze_bam_hin_chh_spa_nor_slo_prs_qcu_por_afr_ctl_ven_mlt_arw_sod_rus_sun_svk_yor_scr_akn_bat_tha_sid_tml_swt_fbf_uzb_grk_bul_tur_ewe_vie_amr_cic_xho_tsn	0.63233520331558	1.49176635415373	0.139144843044115
647	mlt_svk_ven_spa_gam_sod_chh_bos_uzb_tur_cic_mao_ses_pol_ukr_bsq_ctl_hau_tsw_mnd_arw_glc_moo_dut_lda_rus_est_swa_fbf_hun_mcd_amr_geo_por_rom_fre_afr_anl_tig_nor_fin_swt_sun_hin_bat_jpn_knd_kor_ben_lat_zul_slo_mly_ger_aeg_tag_cnt_lit_xho_grk_sid_prs_pan_scr_swe_qcu_cze_krd_bul_igb_wly_guj_amh_ita_ind_alb_dgb_urd_dyu_jav_tha_owc_tml_bam_akn_azi_eng_mol_aze_ewe_vie_heb_tsn_bem_yor	-0.55448183494109	-1.32196204943681	0.189423202909314
648	heb_urd_ewe_cze_hau_aeg_anl_alb_azi_aze_lda_jav_moo_arw_por_bsq_eng_chh_cic_mnd_ctl_swe_dgb_krd_xho_svk_est_igb_zul_fin_rus_owc_geo_bos_fre_ben_dut_amh_sid_mol_hun_swt_mly_spa_tag_jpn_tml_kor_ger_slo_fbf_nor_mao_prs_amr_sun_cnt_lat_ven_ukr_mlt_rom_guj_lit_mcd_qcu_glc_hin_pol_tsn_wly_ita_gam_afr_ind_pan_ses_grk_yor_bat_tha_sod_knd_bem_swa_uzb_bul_scr_tur_tsw_vie_tig_dyu_bam_akn	-0.0748500217828066	-0.176297924593174	0.860443231581073
649	gam_glc_tsw_ben_sid_amh_heb_por_azi_tur_ewe_mly_fbf_pol_lat_bsq_mol_aeg_xho_mnd_guj_rom_igb_rus_bem_afr_hun_dyu_yor_est_alb_chh_geo_slo_swe_ukr_nor_hau_mlt_pan_fin_akn_sun_mcd_ind_jpn_tml_kor_bul_fre_ses_urd_tag_krd_tig_mao_cnt_ger_swt_dut_owc_svk_ita_scr_cze_qcu_spa_hin_ctl_cic_sod_bos_wly_eng_jav_grk_ven_lit_zul_bat_tha_anl_knd_dgb_bam_aze_arw_prs_uzb_swa_vie_amr_moo_lda_tsn	-0.841671642392216	-2.03260269665167	0.0449440060346929
650	chh_rus_bam_swe_hau_amr_sid_spa_azi_aze_swt_ind_tsn_arw_cze_bsq_rom_aeg_cic_cnt_ger_mol_ewe_hin_tsw_bul_fin_lda_dgb_hun_ctl_sod_geo_ita_ben_pol_glc_mlt_wly_scr_est_swa_sun_afr_jav_jpn_tml_kor_pan_alb_ven_grk_bat_ukr_heb_tag_mnd_mcd_moo_guj_owc_lat_slo_fre_nor_qcu_urd_eng_por_ses_tig_dut_gam_svk_mao_lit_igb_krd_xho_mly_tha_amh_knd_zul_yor_tur_prs_bos_uzb_fbf_vie_anl_dyu_bem_akn	-0.643845164711156	-1.54073846980794	0.126776267910814
651	gam_cze_igb_prs_chh_wly_aeg_swe_uzb_tur_lda_mao_ewe_grk_arw_bsq_eng_mlt_cic_cnt_urd_por_bem_bos_zul_ctl_fin_xho_tsn_est_spa_tig_geo_ger_krd_mcd_rus_anl_amh_fre_hun_swa_jav_ukr_sun_jpn_knd_kor_dut_alb_yor_lit_tag_pan_owc_bat_mnd_glc_bam_rom_amr_ben_hin_pol_lat_qcu_slo_ita_scr_dgb_sid_guj_heb_mol_mly_nor_ses_svk_akn_ind_tha_sod_tml_dyu_swt_azi_afr_bul_aze_tsw_vie_hau_moo_ven_fbf	-0.246449848568307	-0.582827324222419	0.561420101025286
652	amr_mol_swa_glc_anl_hau_gam_bul_uzb_aze_ewe_sun_tsn_lat_cze_bsq_por_aeg_lda_mnd_lit_scr_zul_ukr_dgb_guj_fin_bem_ven_hun_rom_sid_geo_hin_rus_grk_ben_heb_sod_dut_est_moo_tag_afr_bat_jpn_tml_kor_eng_ita_bam_swe_mly_pan_tig_ind_cnt_mcd_fbf_slo_wly_nor_bos_spa_ger_qcu_prs_urd_alb_igb_chh_svk_amh_pol_mao_ctl_swt_arw_yor_jav_tha_owc_knd_dyu_cic_tur_fre_krd_azi_akn_vie_mlt_tsw_xho_ses	-0.390180575412018	-0.924674568369574	0.357528318830431
653	wly_pan_zul_urd_gam_tig_sid_cze_aze_azi_tsw_sun_swt_bos_lit_bsq_alb_anl_dgb_mnd_afr_nor_akn_eng_cic_por_est_xho_bam_hun_rom_mlt_geo_ben_prs_ctl_fre_owc_amh_krd_fin_yor_tag_guj_mao_jpn_knd_kor_pol_bul_swa_dut_bat_ukr_amr_mly_cnt_arw_fbf_scr_heb_ita_lat_slo_mcd_qcu_hin_ger_mol_tsn_chh_glc_sod_rus_jav_swe_lda_svk_ven_ind_tha_hau_tml_ses_ewe_tur_grk_spa_uzb_bem_vie_aeg_moo_dyu_igb	-0.373695120830776	-0.885186017388571	0.378339285479422
654	mlt_guj_tsn_rom_owc_anl_tig_pol_tur_uzb_cic_bat_bem_scr_urd_bsq_swe_sid_yor_cnt_glc_por_bam_pan_dgb_grk_hun_dyu_xho_est_cze_hau_geo_arw_prs_svk_ger_chh_wly_lat_fin_fbf_ind_eng_mly_jpn_tml_kor_bos_fre_ven_ita_tag_ukr_amh_mao_mnd_mcd_swa_nor_aeg_mol_afr_alb_rus_qcu_krd_hin_ben_moo_sod_dut_gam_slo_sun_spa_zul_ctl_lda_jav_tha_heb_knd_akn_tsw_aze_bul_lit_azi_ewe_vie_amr_swt_ses_igb	-0.425692571307817	-1.01095347580764	0.314661740956922
655	hau_grk_zul_bos_gam_anl_wly_mcd_azi_uzb_tsn_mao_dgb_spa_hin_bsq_alb_aeg_yor_cnt_fre_ger_ewe_afr_dyu_ukr_est_tsw_fbf_fin_cze_amh_geo_svk_lat_prs_swe_sod_sid_guj_hun_ses_sun_nor_ind_jpn_knd_kor_por_pol_swt_krd_jav_ben_amr_tag_mnd_mol_xho_glc_tig_lit_rom_rus_slo_qcu_ita_arw_dut_akn_chh_ctl_heb_scr_mly_pan_bem_eng_ven_bat_tha_owc_tml_swa_moo_tur_bul_urd_aze_bam_vie_mlt_cic_lda_igb	-0.687737926746101	-1.64539691063007	0.103263833807445
656	aeg_hin_moo_bul_mlt_tig_wly_mol_tur_uzb_akn_tag_cic_ben_rom_bsq_slo_anl_dyu_mnd_por_scr_dgb_arw_yor_rus_est_zul_lda_hun_spa_sod_geo_grk_eng_ukr_krd_gam_hau_pan_fin_igb_mao_ctl_sun_jpn_knd_kor_nor_alb_tsw_fre_bat_swe_amh_ind_cnt_pol_xho_glc_owc_prs_lit_guj_dut_qcu_mcd_ita_ger_bem_chh_cze_amr_svk_mly_bos_ven_lat_bam_jav_tha_heb_tml_fbf_swt_azi_afr_urd_aze_ses_vie_sid_ewe_tsn_swa	-0.380079442643702	-0.899809800358396	0.370545525231201
657	wly_arw_bem_spa_aeg_heb_amh_ctl_tur_uzb_akn_bat_cic_ukr_prs_bsq_por_chh_zul_cnt_fre_swe_swt_nor_fbf_lit_est_lda_yor_fin_ben_anl_geo_urd_lat_guj_dut_mlt_tig_ger_hun_swa_sun_afr_jav_jpn_tml_kor_krd_grk_igb_alb_ind_scr_sod_mao_mnd_glc_dgb_cze_gam_rus_ita_rom_mol_qcu_eng_hin_pan_ewe_hau_pol_owc_bul_mly_mcd_ven_bos_tsw_tag_tha_sid_knd_moo_ses_aze_svk_slo_azi_xho_vie_amr_bam_dyu_tsn	-0.452033313326385	-1.07488123728819	0.285208721363052
658	amh_mol_swa_pan_sid_chh_mlt_eng_azi_uzb_bem_mao_dgb_spa_por_bsq_swe_anl_yor_cnt_grk_slo_lda_lit_swt_glc_est_fbf_ses_hun_prs_aeg_geo_afr_arw_ita_fre_sod_amr_hin_fin_igb_tag_ben_bat_jpn_tml_kor_cze_alb_tsn_nor_mly_svk_heb_sun_mnd_dut_tsw_bos_hau_ukr_pol_scr_ger_qcu_mcd_ctl_krd_ewe_gam_guj_tig_urd_ind_rus_cic_lat_akn_jav_tha_wly_knd_moo_zul_aze_rom_bul_tur_bam_vie_owc_ven_dyu_xho	-0.417484130331349	-0.990844802087563	0.324332376624052
659	sid_dut_yor_svk_amr_wly_sod_ger_uzb_tur_xho_mao_tsn_scr_alb_bsq_urd_mlt_ses_mnd_arw_hin_dyu_por_tsw_ukr_est_igb_cic_fin_pan_aeg_geo_rom_lat_grk_nor_hau_tig_rus_hun_swa_tag_afr_jav_jpn_tml_kor_lit_cze_lda_glc_ind_spa_anl_sun_cnt_ita_ewe_bul_gam_prs_guj_slo_ben_qcu_mol_krd_fre_moo_chh_pol_owc_swe_bat_bos_bem_mcd_akn_mly_tha_heb_knd_swt_fbf_aze_eng_ctl_azi_zul_vie_amh_dgb_ven_bam	-0.0675276245327489	-0.159070418816989	0.873958332664344
660	wly_krd_dgb_eng_amr_owc_chh_ctl_azi_tur_lda_mao_moo_cze_hin_bsq_swe_hau_bem_cnt_dut_urd_swa_rom_dyu_guj_hun_yor_xho_est_ukr_sod_geo_spa_mcd_ger_pol_anl_sid_svk_fin_cic_bat_ben_ind_jpn_tml_kor_bos_grk_zul_scr_tag_slo_heb_mly_mnd_ita_swt_pan_tig_lit_prs_fre_lat_qcu_alb_por_nor_fbf_aeg_glc_gam_afr_sun_mol_ses_bul_igb_jav_tha_amh_knd_tsw_ven_uzb_rus_arw_aze_tsn_vie_mlt_akn_ewe_bam	-0.0284183833036646	-0.06702996447959	0.946701742964548
661	owc_prs_cic_lat_wly_amh_sid_ita_tur_azi_igb_jav_swt_glc_ben_bsq_slo_aeg_dgb_mnd_eng_por_lda_pol_ses_svk_fin_fbf_moo_est_alb_sod_geo_pan_arw_mcd_hin_mlt_hau_guj_hun_xho_ind_swe_tag_jpn_knd_kor_urd_cze_bam_ger_mao_scr_heb_bat_cnt_ukr_zul_nor_chh_dut_rom_fre_mol_qcu_grk_krd_ctl_akn_anl_lit_amr_bul_sun_afr_ewe_bos_ven_mly_tha_tig_tml_tsw_yor_uzb_spa_rus_aze_dyu_vie_gam_tsn_bem_swa	0.0506683197347984	0.119261090716824	0.905325751396617
662	wly_mol_akn_urd_sod_amh_hau_dut_tur_aze_cic_sun_swa_lit_guj_bsq_svk_tig_ses_cnt_ctl_bos_xho_cze_zul_krd_hun_yor_dgb_fin_prs_aeg_geo_mcd_afr_nor_alb_amr_chh_spa_est_lda_mao_ukr_bat_jpn_tml_kor_swe_ita_fbf_fre_tag_lat_mlt_mly_mnd_ben_dyu_glc_heb_rom_slo_hin_rus_qcu_arw_grk_scr_bem_owc_por_gam_pan_ind_bul_bam_eng_ven_jav_tha_sid_knd_ewe_tsw_azi_ger_pol_uzb_swt_vie_anl_moo_igb_tsn	-0.31395395847566	-0.744222194855456	0.458618395459464
663	chh_svk_tsw_pan_sid_mlt_heb_slo_uzb_tur_ven_ind_dyu_lat_lit_bsq_ben_hau_moo_mnd_cze_glc_cic_scr_dgb_por_hun_bam_zul_fin_eng_gam_geo_mol_fre_mcd_ukr_owc_amr_ita_est_akn_tag_dut_jav_jpn_tml_kor_krd_spa_swa_ctl_sun_alb_amh_mly_cnt_arw_bem_nor_anl_rus_swe_bul_grk_qcu_rom_afr_hin_tsn_tig_ger_aeg_guj_mao_bos_ewe_prs_fbf_bat_tha_wly_knd_lda_swt_aze_urd_pol_azi_yor_vie_sod_xho_ses_igb	0.250858099426935	0.590731468528025	0.556133258417006
664	heb_bos_bam_slo_hau_amr_sid_mol_aze_azi_lda_sun_fbf_ben_ctl_bsq_glc_tig_swt_cnt_ger_hin_dyu_pan_zul_bul_est_swa_cic_fin_scr_mlt_geo_svk_cze_spa_lat_owc_gam_arw_hun_akn_ind_guj_jav_jpn_tml_kor_rom_ukr_tsw_lit_tag_dut_chh_mao_mnd_rus_ewe_ita_anl_prs_nor_mcd_grk_qcu_krd_pol_swe_igb_wly_fre_aeg_alb_bat_eng_bem_por_ses_mly_tha_amh_knd_moo_dgb_uzb_afr_urd_tur_yor_vie_sod_ven_tsn_xho	0.0196520794691219	0.0463295404208531	0.963146935478279
665	wly_scr_ewe_alb_amh_tig_owc_mol_tur_aze_ses_sun_xho_ger_eng_bsq_slo_heb_moo_mnd_ukr_rus_tsn_urd_zul_por_est_dgb_lda_fin_mcd_aeg_geo_arw_spa_pol_cze_sod_chh_svk_hun_swt_jav_ben_bat_jpn_tml_kor_nor_lit_igb_lat_mly_guj_mlt_tag_cnt_pan_tsw_fre_hau_krd_afr_grk_bul_qcu_dut_ita_ctl_swa_anl_swe_amr_bos_ind_rom_cic_glc_dyu_mao_tha_sid_knd_akn_bam_uzb_hin_prs_azi_yor_vie_gam_ven_fbf_bem	0.478571255480127	1.13102533308681	0.260952664902396
666	amr_spa_dgb_nor_anl_sod_hau_alb_uzb_azi_cic_mao_ewe_slo_rom_bsq_ukr_amh_bem_mnd_krd_eng_swt_pol_akn_cze_hun_ven_tsw_fin_grk_owc_geo_ita_dut_bos_glc_heb_chh_ger_est_bam_mly_rus_ind_jpn_tml_kor_lit_ctl_zul_mol_sun_urd_aeg_bat_cnt_lat_ses_pan_sid_prs_hin_afr_arw_qcu_mcd_fre_bul_dyu_wly_scr_mlt_svk_jav_guj_lda_ben_xho_tag_tha_tig_knd_fbf_igb_aze_por_swe_tur_moo_vie_gam_swa_tsn_yor	0.0190613546370979	0.0448893766872246	0.964291730919842
667	tig_pan_tsn_ita_owc_gam_hau_krd_uzb_tur_akn_ind_bam_pol_slo_bsq_mol_amr_lda_mnd_spa_alb_swt_ctl_ses_svk_hun_cic_ewe_fin_rus_anl_geo_dut_eng_glc_cze_wly_aeg_grk_est_swa_mly_ben_jav_jpn_knd_kor_bos_urd_bem_arw_sun_afr_amh_tag_cnt_lat_dyu_ukr_sid_rom_ger_por_nor_qcu_swe_hin_guj_fbf_heb_fre_mlt_bul_bat_prs_yor_scr_dgb_mao_tha_chh_tml_tsw_zul_azi_mcd_lit_aze_ven_vie_sod_moo_igb_xho	-0.231333624097268	-0.546232285761649	0.586214316840189
668	tig_rus_swa_mol_sod_chh_amr_mcd_uzb_tur_zul_bat_moo_glc_krd_bsq_swe_hau_dgb_cnt_pan_eng_yor_ukr_ewe_fre_fin_xho_bem_est_ita_heb_geo_bos_svk_arw_slo_sid_mlt_ger_hun_cic_tag_por_sun_jpn_knd_kor_lat_bul_akn_nor_mly_alb_amh_ind_mnd_afr_igb_urd_gam_dut_ctl_rom_guj_qcu_spa_hin_cze_ven_anl_scr_owc_pol_mao_ben_bam_prs_lda_jav_tha_aeg_tml_fbf_tsw_azi_grk_lit_aze_tsn_vie_wly_dyu_swt_ses	-0.012345410265945	-0.0290594609758611	0.97687943712078
669	aeg_hin_bem_mcd_anl_heb_sid_pol_tur_azi_ewe_jav_dgb_por_nor_bsq_lat_tig_moo_mnd_alb_arw_dyu_pan_zul_grk_hun_swt_ses_est_eng_amr_geo_ukr_rom_cze_ben_sod_amh_svk_fin_tsn_mly_dut_tag_jpn_tml_kor_afr_ger_swa_prs_mao_lit_gam_ind_cnt_swe_bam_fre_chh_rus_glc_guj_spa_qcu_mol_ctl_krd_fbf_wly_scr_hau_slo_sun_urd_igb_bul_cic_bat_tha_mlt_knd_xho_lda_uzb_ita_bos_aze_tsw_vie_owc_yor_akn_ven	-0.132985116730978	-0.313439185486696	0.7546489219677
670	chh_bos_akn_lat_amh_anl_mlt_rus_aze_tur_tsw_sun_ses_nor_ctl_bsq_svk_tig_ven_cnt_bul_guj_bem_ben_swt_mcd_est_ewe_dgb_hun_spa_amr_geo_pol_glc_arw_krd_hau_gam_cze_fin_swa_bat_swe_mly_jpn_knd_kor_por_afr_zul_alb_tag_urd_sod_ind_mnd_scr_moo_eng_sid_ukr_mol_pan_hin_qcu_lit_grk_rom_lda_heb_slo_wly_ger_jav_dut_igb_fre_dyu_mao_tha_aeg_tml_fbf_xho_uzb_ita_prs_azi_bam_vie_owc_tsn_cic_yor	-0.549910998350878	-1.31110404718125	0.193050692779254
671	mlt_scr_dyu_hin_anl_amh_sid_ctl_azi_aze_cic_bat_ewe_ita_urd_bsq_guj_hau_bam_mnd_por_lit_akn_cze_dgb_pan_fin_tsw_swa_est_rus_tig_geo_ben_dut_slo_ukr_heb_owc_pol_hun_fbf_mly_ger_tag_jpn_tml_kor_swe_bul_swt_glc_ind_arw_amr_jav_cnt_mcd_ses_bos_wly_svk_grk_lat_mol_qcu_rom_prs_spa_zul_chh_fre_sod_eng_mao_nor_igb_afr_tsn_sun_tha_aeg_knd_yor_moo_tur_krd_alb_uzb_lda_vie_gam_bem_ven_xho	-0.0568249538061866	-0.133834230577774	0.893822850284514
672	wly_pan_bam_urd_heb_hau_amr_hin_azi_tur_akn_mao_dyu_mcd_eng_bsq_nor_sid_tsn_cnt_ukr_cze_moo_mol_swa_ita_est_swt_yor_fin_fre_mlt_geo_afr_lit_swe_spa_owc_tig_svk_hun_fbf_mly_ctl_jav_jpn_knd_kor_arw_ger_ses_lat_ind_alb_gam_tag_mnd_prs_cic_bos_anl_por_pol_bul_rus_qcu_krd_dut_guj_ven_chh_rom_sod_grk_sun_scr_bem_slo_zul_bat_tha_amh_tml_igb_ewe_uzb_ben_glc_aze_dgb_vie_aeg_lda_xho_tsw	-0.093174340136231	-0.219689166722176	0.826594727911504
673	amr_swe_tsn_ger_aeg_owc_sod_eng_uzb_aze_akn_mly_swt_nor_bul_bsq_mcd_amh_dyu_mnd_spa_alb_lda_pol_ses_krd_est_xho_ewe_hun_ukr_tig_geo_ctl_ben_urd_rom_hau_chh_guj_fin_bem_ind_por_jav_jpn_tml_kor_slo_ita_bam_fre_tag_glc_wly_bat_cnt_lat_ven_bos_sid_hin_svk_dut_afr_qcu_grk_scr_pan_igb_gam_lit_mlt_arw_mao_rus_yor_mol_fbf_sun_tha_heb_knd_swa_moo_azi_prs_cze_tur_zul_vie_anl_cic_dgb_tsw	-0.394560948701084	-0.936577290074972	0.351401817776084
674	owc_bos_dyu_lit_aeg_chh_gam_mcd_azi_aze_ven_sun_yor_cze_afr_bsq_fre_amh_bem_mnd_dut_hin_moo_grk_igb_nor_est_dgb_ses_hun_scr_amr_geo_prs_ukr_ita_ben_sid_heb_pol_fin_akn_mao_eng_ind_jpn_tml_kor_ctl_swe_tsn_ger_jav_lat_tig_mly_cnt_spa_fbf_urd_sod_alb_bul_rus_mol_qcu_krd_guj_arw_zul_mlt_slo_anl_rom_bat_svk_cic_glc_lda_tag_tha_hau_knd_xho_bam_uzb_por_pan_tur_ewe_vie_wly_tsw_swt_swa	0.52166701713684	1.23072465598986	0.221529526788257
675	sid_alb_xho_bos_tig_heb_mlt_svk_uzb_tur_tsw_bat_igb_mcd_eng_bsq_arw_owc_ses_mnd_nor_pan_yor_fre_dgb_por_hun_swa_moo_fin_rus_chh_geo_afr_slo_rom_urd_aeg_amr_ger_est_ewe_tag_mol_ind_jpn_knd_kor_guj_ben_zul_pol_sun_hin_hau_jav_cnt_lit_tsn_bul_wly_grk_krd_lat_dut_qcu_ita_prs_spa_bem_anl_cze_gam_ctl_mly_swe_dyu_glc_swt_mao_tha_amh_tml_fbf_bam_azi_scr_ukr_aze_ven_vie_sod_lda_akn_cic	-0.564560728533343	-1.34896521457722	0.180623550389435
676	hau_krd_igb_afr_gam_chh_heb_urd_aze_tur_lda_mly_akn_ger_cze_bsq_eng_anl_tsw_mnd_grk_ben_ewe_hin_xho_ctl_est_tsn_bam_hun_svk_aeg_geo_rus_glc_nor_rom_wly_mlt_prs_fin_swa_bat_ita_jav_jpn_tml_kor_mcd_swe_moo_bul_sun_spa_amr_ind_cnt_guj_swt_lat_sid_por_slo_alb_dut_qcu_pan_pol_bos_zul_amh_fre_tig_mol_tag_scr_cic_lit_bem_mao_tha_owc_knd_ven_dyu_uzb_ukr_arw_azi_yor_vie_sod_fbf_dgb_ses	-0.653200690661733	-1.56248740682586	0.121569809465762
677	wly_guj_tsw_rom_chh_sod_anl_bul_uzb_aze_swa_mao_lda_mol_eng_bsq_lat_heb_cic_mnd_scr_spa_bam_dut_dyu_swe_fin_ven_zul_hun_ger_sid_geo_nor_urd_bos_hin_gam_mlt_cze_est_bem_jav_alb_mly_jpn_tml_kor_ben_grk_ses_ita_tag_por_hau_bat_cnt_lit_tsn_krd_amh_ctl_glc_pol_fre_qcu_ukr_slo_arw_yor_amr_svk_owc_pan_sun_afr_akn_mcd_dgb_ind_tha_aeg_knd_igb_xho_tur_rus_prs_azi_ewe_vie_tig_fbf_swt_moo	-0.240547381645992	-0.567841051353288	0.571511279409888
678	sid_alb_tsw_rus_mlt_anl_amh_ben_uzb_azi_swa_mao_igb_bul_nor_bsq_scr_wly_fbf_mnd_ctl_swe_zul_lit_ewe_urd_est_bem_akn_hun_fre_sod_geo_ita_bos_cze_afr_gam_owc_pol_fin_ven_jav_eng_ind_jpn_knd_kor_ukr_krd_lda_ger_sun_glc_heb_bat_cnt_hin_bam_mcd_tig_lat_mol_grk_dut_qcu_arw_por_svk_moo_amr_guj_chh_spa_mly_prs_dyu_pan_xho_tag_tha_hau_tml_tsn_dgb_aze_slo_rom_tur_ses_vie_aeg_cic_swt_yor	-0.122246281214842	-0.288375237945486	0.773701261603892
679	wly_alb_moo_cze_chh_amr_anl_ukr_aze_azi_dyu_jav_swa_nor_bos_bsq_dut_sod_cic_cnt_grk_lit_xho_slo_igb_ctl_est_ses_tsn_hun_eng_sid_geo_scr_mol_glc_spa_gam_tig_rus_fin_tsw_sun_bul_ind_jpn_knd_kor_urd_ita_lda_lat_mly_pan_heb_mao_mnd_fre_fbf_arw_owc_ben_ger_pol_guj_qcu_afr_por_prs_akn_amh_krd_mlt_mcd_bat_svk_bam_hin_ewe_tag_tha_hau_tml_zul_swt_uzb_rom_swe_tur_dgb_vie_aeg_bem_yor_ven	-0.668129359976614	-1.6015629925348	0.112643741132645
680	wly_swe_dyu_arw_sod_chh_owc_mol_uzb_tur_igb_tag_tsn_bos_rom_bsq_slo_amr_xho_cnt_spa_nor_fbf_guj_swt_hin_fin_moo_zul_est_krd_tig_geo_ita_ger_svk_bul_heb_anl_cze_hun_bam_mao_alb_ind_jpn_tml_kor_eng_ctl_tsw_pol_bat_urd_hau_jav_mnd_fre_ven_lit_sid_ukr_afr_por_prs_qcu_mcd_pan_lat_ses_mlt_rus_aeg_grk_sun_scr_lda_glc_akn_mly_tha_gam_knd_ewe_dgb_aze_ben_dut_azi_swa_vie_amh_cic_yor_bem	-0.213873287344839	-0.505623487292034	0.614317308835535
681	mlt_afr_akn_lat_sid_heb_aeg_rus_uzb_tur_xho_bat_bem_ukr_krd_bsq_alb_tig_zul_mnd_cze_mol_dyu_lit_fbf_pan_hun_bam_ses_fin_nor_hau_geo_prs_rom_slo_guj_amr_amh_scr_est_ven_tag_mcd_mly_jpn_tml_kor_arw_glc_igb_por_mao_pol_chh_ind_cnt_bul_cic_fre_anl_eng_ben_dut_bos_qcu_svk_urd_ita_lda_wly_hin_owc_ger_sun_spa_swa_grk_swt_jav_tha_sod_knd_ewe_dgb_aze_swe_ctl_azi_tsn_vie_gam_yor_tsw_moo	-0.24197590781361	-0.571590008745779	0.568978668979571
682	chh_scr_fbf_rom_wly_heb_mlt_bul_tur_azi_igb_mao_dgb_spa_mcd_bsq_fre_sod_yor_mnd_ctl_eng_ewe_ger_zul_bos_hun_dyu_tsn_est_mol_amr_geo_swe_ben_cze_arw_amh_anl_pan_fin_moo_jav_nor_bat_jpn_knd_kor_dut_lit_ven_grk_sun_afr_owc_tag_cnt_ita_akn_hin_hau_guj_por_pol_ukr_qcu_rus_lat_krd_ses_sid_prs_gam_alb_mly_glc_cic_slo_xho_ind_tha_aeg_tml_bem_bam_aze_svk_urd_uzb_swa_vie_tig_tsw_swt_lda	-0.917049913669131	-2.22803049472466	0.0282893162126206
683	chh_ben_tsn_fre_heb_sid_owc_mol_tur_uzb_ses_mao_fbf_ctl_rus_bsq_bos_mlt_moo_cnt_pol_urd_zul_eng_akn_dut_est_yor_igb_fin_rom_wly_geo_bul_slo_cze_svk_hau_amr_prs_hun_tsw_tag_krd_ind_jpn_knd_kor_glc_grk_swt_lat_jav_pan_aeg_sun_mnd_afr_cic_alb_anl_swe_ukr_ita_arw_qcu_spa_ger_scr_bem_tig_hin_sod_guj_bat_mcd_dgb_lit_bam_mly_tha_amh_tml_dyu_lda_aze_nor_por_azi_ven_vie_gam_xho_swa_ewe	0.24705317609241	0.581421011631096	0.562363323287021
684	amh_rom_tsw_por_amr_hau_gam_urd_tur_uzb_bem_mao_dyu_cze_grk_bsq_guj_heb_ewe_mnd_nor_rus_igb_prs_yor_bul_hun_dgb_akn_est_mcd_mlt_geo_lit_arw_eng_swe_tig_wly_ukr_fin_fbf_sun_ger_ind_jpn_knd_kor_slo_bos_zul_scr_bat_mol_chh_mly_cnt_afr_swa_ctl_anl_dut_lat_hin_alb_qcu_ita_glc_ben_swt_sod_pan_aeg_krd_jav_pol_ses_svk_bam_tag_tha_sid_tml_xho_lda_aze_spa_fre_azi_ven_vie_owc_tsn_moo_cic	-0.0625698297640732	-0.147432368901396	0.88310991770411
685	chh_ger_dyu_mcd_amr_aeg_hau_hin_azi_aze_lda_jav_bem_mol_ukr_bsq_guj_tig_yor_mnd_lat_grk_ewe_rus_swt_bul_hun_moo_cic_est_dut_mlt_geo_arw_rom_urd_eng_sid_heb_slo_fin_tsw_sun_pol_bat_jpn_tml_kor_nor_alb_ses_cze_mly_por_anl_tag_cnt_svk_xho_pan_wly_ctl_spa_afr_ben_qcu_fre_scr_glc_igb_sod_krd_gam_lit_ind_ita_ven_prs_akn_mao_tha_owc_knd_bam_tsn_uzb_swe_bos_tur_fbf_vie_amh_zul_swa_dgb	0.0552718242485714	0.130147615421136	0.896730732509832
686	tig_pan_moo_spa_anl_heb_chh_svk_aze_uzb_lda_sun_bem_pol_lit_bsq_ben_amh_swa_cnt_ita_mcd_fbf_nor_tsn_guj_hun_akn_xho_fin_prs_mlt_geo_rom_urd_afr_ctl_gam_aeg_lat_est_yor_ind_mol_jav_jpn_tml_kor_por_scr_cic_cze_tag_ukr_sod_bat_mnd_eng_ses_bos_sid_glc_dut_bul_grk_qcu_alb_swe_rus_ewe_amr_ger_wly_krd_mly_fre_tsw_hin_bam_mao_tha_hau_knd_igb_dgb_tur_slo_arw_azi_ven_vie_owc_zul_swt_dyu	-0.430378324573306	-1.02083189778428	0.309982299807117
687	owc_pol_fbf_fre_aeg_gam_amr_rus_aze_tur_bem_bat_moo_nor_rom_bsq_dut_heb_dyu_mnd_krd_grk_dgb_bul_tsn_hin_hun_yor_xho_fin_alb_anl_geo_ger_ctl_swe_mol_wly_sid_slo_est_akn_ind_guj_tag_jpn_knd_kor_spa_arw_zul_eng_sun_mcd_chh_mao_cnt_ukr_swa_pan_amh_prs_svk_glc_bos_qcu_scr_cze_lit_tsw_sod_afr_hau_urd_jav_por_lda_ben_bam_mly_tha_tig_tml_swt_cic_azi_lat_ita_uzb_ven_vie_mlt_ewe_igb_ses	-0.369053106634252	-0.875094177927181	0.383777115924666
688	owc_swe_ven_svk_hau_amr_aeg_por_azi_tur_moo_mao_tsn_rus_guj_bsq_scr_mlt_dgb_cnt_glc_pan_zul_cze_igb_fre_hun_tsw_akn_est_prs_amh_geo_slo_lit_urd_dut_anl_wly_hin_fin_xho_ind_ben_bat_jpn_tml_kor_afr_grk_yor_arw_mly_alb_sod_tag_mnd_nor_fbf_pol_sid_bos_mol_rom_bul_qcu_spa_ita_eng_cic_tig_krd_heb_lat_sun_ukr_bem_mcd_bam_jav_tha_chh_knd_dyu_swt_aze_ctl_ger_uzb_ses_vie_gam_swa_lda_ewe	-0.497861940432936	-1.18376958556492	0.239521199956008
689	wly_rom_dgb_spa_amr_sod_amh_ita_tur_uzb_swt_ind_ven_dut_ger_bsq_mcd_owc_moo_cnt_eng_cze_akn_ctl_ewe_scr_est_bem_tsn_fin_ben_hau_geo_svk_slo_afr_bos_chh_tig_pol_hun_igb_bat_por_tag_jpn_tml_kor_guj_alb_cic_pan_sun_mol_sid_jav_mnd_swe_ses_arw_heb_hin_fre_ukr_rus_qcu_krd_urd_nor_zul_gam_prs_anl_bul_mao_glc_fbf_lat_tsw_mly_tha_aeg_knd_bam_swa_azi_lit_grk_aze_lda_vie_mlt_xho_yor_dyu	-0.00572992500546225	-0.0134921215152917	0.989264072949682
690	gam_dut_bam_swe_aeg_mlt_heb_ita_aze_uzb_yor_bat_zul_rus_afr_bsq_fre_wly_cic_cnt_bos_ger_akn_cze_swa_krd_est_ven_dyu_fin_ben_anl_geo_slo_ukr_glc_lit_owc_hau_pan_hun_ses_sun_prs_jav_jpn_knd_kor_mol_bul_moo_nor_tag_pol_tig_mly_mnd_lat_lda_ctl_amr_rom_eng_urd_grk_qcu_por_svk_scr_swt_sid_arw_amh_guj_mao_mcd_ewe_alb_tsn_ind_tha_chh_tml_tsw_igb_tur_hin_spa_azi_dgb_vie_sod_xho_fbf_bem	-0.448205500724784	-1.06552280577879	0.289397923042941
691	owc_swe_yor_prs_hau_anl_heb_dut_azi_tur_swt_ind_ewe_svk_alb_bsq_spa_aeg_moo_mnd_mcd_afr_igb_glc_akn_rus_est_dyu_tsw_hun_cze_mlt_geo_bos_bul_rom_hin_amr_gam_ger_fin_bem_tag_pan_mao_jpn_tml_kor_ukr_scr_zul_por_sun_pol_sid_mly_cnt_ita_tsn_lat_amh_ctl_grk_lit_krd_qcu_arw_urd_eng_ses_chh_mol_tig_guj_bat_slo_cic_ben_swa_jav_tha_wly_knd_fbf_xho_aze_nor_fre_uzb_ven_vie_sod_bam_lda_dgb	-1.03023950078336	-2.51312955697683	0.0136874369509307
692	chh_urd_xho_bos_sid_hau_amh_nor_uzb_tur_swt_jav_dyu_ukr_fre_bsq_ctl_owc_bem_cnt_grk_arw_moo_swe_tsn_rus_hun_swa_zul_est_ger_heb_geo_pol_eng_slo_afr_mlt_gam_por_fin_ven_mao_prs_sun_jpn_tml_kor_ben_lit_ewe_rom_mly_hin_amr_tag_mnd_scr_cic_spa_wly_mcd_glc_svk_pan_qcu_ita_mol_lat_ses_sod_cze_tig_guj_bat_dut_igb_krd_yor_ind_tha_anl_knd_bam_akn_aze_bul_alb_azi_tsw_vie_aeg_fbf_dgb_lda	-0.385146609152144	-0.913051588064839	0.363576364737251
693	amh_eng_ses_rom_hau_mlt_aeg_por_aze_azi_zul_tag_moo_ukr_urd_bsq_ben_tig_cic_cnt_swe_bos_yor_mcd_lda_hin_est_bem_dgb_hun_grk_heb_geo_bul_mol_afr_rus_chh_amr_fre_fin_fbf_mao_arw_jav_jpn_knd_kor_guj_alb_dyu_spa_mly_slo_sod_bat_mnd_lat_bam_ctl_sid_pol_cze_ger_krd_qcu_ita_scr_glc_swt_anl_nor_owc_dut_ind_svk_tsw_prs_tsn_sun_tha_wly_tml_igb_ewe_uzb_lit_pan_tur_xho_vie_gam_swa_ven_akn	-0.182176110862003	-0.43016414320278	0.668071409333189
694	sod_rom_akn_slo_heb_gam_tig_rus_azi_aze_lda_mly_bam_bul_dut_bsq_ctl_wly_dgb_mnd_bos_cze_xho_fre_zul_afr_est_tsw_swa_hun_mol_amr_geo_prs_glc_spa_pan_mlt_amh_nor_fin_fbf_tag_svk_ind_jpn_tml_kor_mcd_lat_cic_alb_jav_swe_anl_bat_cnt_pol_dyu_eng_chh_krd_ukr_urd_por_qcu_ben_grk_guj_yor_sid_hin_aeg_lit_mao_arw_igb_ger_moo_sun_tha_owc_knd_bem_tsn_tur_ita_scr_uzb_swt_vie_hau_ven_ewe_ses	-0.101395533591534	-0.239029113870671	0.811608969988816
695	amh_scr_lda_ctl_tig_hau_mlt_bos_azi_aze_ses_mao_tsw_pan_mcd_bsq_alb_aeg_fbf_cnt_mol_grk_dgb_ita_swt_slo_fin_ven_moo_est_bul_chh_geo_krd_hin_urd_glc_amr_wly_dut_hun_swa_tag_nor_ind_jpn_knd_kor_spa_afr_zul_ben_mly_lat_gam_jav_mnd_ukr_bam_guj_anl_prs_svk_lit_ger_qcu_rom_rus_por_ewe_sod_swe_sid_cze_bat_pol_tsn_eng_dyu_sun_tha_owc_tml_xho_yor_uzb_arw_fre_tur_akn_vie_heb_igb_cic_bem	-0.309070043587265	-0.73190506821098	0.4660669046123
696	sod_rus_ewe_arw_owc_sid_heb_ctl_uzb_aze_moo_jav_dyu_bos_krd_bsq_hin_tig_dgb_mnd_bul_slo_bam_por_cic_ben_est_fbf_xho_fin_rom_amh_geo_urd_grk_ukr_mol_hau_mlt_guj_hun_swa_ind_lat_mly_jpn_knd_kor_afr_swe_lda_dut_mao_glc_aeg_tag_cnt_eng_yor_alb_wly_nor_cze_pol_spa_qcu_pan_mcd_ita_ses_gam_prs_amr_svk_bat_fre_tsn_ger_tsw_sun_tha_chh_tml_ven_swt_azi_scr_lit_tur_zul_vie_anl_igb_akn_bem	-0.565605378571728	-1.35100740129508	0.179970812513863
697	owc_afr_bam_bos_tig_aeg_sod_mol_tur_azi_yor_jav_ses_guj_por_bsq_svk_anl_ven_mnd_cze_ita_bem_hin_swt_glc_est_dgb_igb_fin_ben_hau_geo_pan_prs_rus_lit_sid_wly_rom_hun_akn_sun_mcd_tag_jpn_tml_kor_krd_grk_tsn_swe_mao_ctl_heb_bat_cnt_alb_xho_lat_amh_ger_dut_scr_spa_qcu_arw_pol_nor_lda_amr_urd_mlt_fre_mly_ukr_fbf_eng_swa_ind_tha_chh_knd_zul_tsw_uzb_slo_bul_aze_dyu_vie_gam_moo_ewe_cic	0.282499999998703	0.664806871632432	0.507819222516612
698	amr_bos_dgb_ita_sid_owc_sod_pan_tur_azi_bem_mly_zul_ger_ben_bsq_glc_anl_tsw_cnt_lit_spa_yor_afr_swa_swe_hun_igb_tsn_fin_lat_gam_geo_prs_rus_nor_mcd_mlt_amh_por_est_lda_jav_dut_ind_jpn_tml_kor_arw_ctl_moo_grk_sun_ukr_hau_mao_mnd_mol_fbf_rom_heb_slo_cze_svk_fre_qcu_eng_scr_guj_bam_aeg_alb_chh_krd_tag_pol_akn_urd_ven_bat_tha_tig_knd_xho_ewe_aze_hin_bul_uzb_swt_vie_wly_cic_ses_dyu	0.332610729458425	0.785027707509753	0.434432593992928
699	wly_spa_fbf_pan_aeg_mlt_amr_dut_tur_uzb_ewe_sun_moo_ita_lat_bsq_lit_amh_akn_cnt_glc_fre_swa_grk_lda_alb_hun_dyu_ven_fin_swe_sid_geo_hin_ukr_krd_mcd_sod_hau_rus_est_yor_tag_ctl_jav_jpn_tml_kor_prs_urd_tsn_guj_mly_nor_anl_mao_mnd_bos_bam_scr_gam_eng_pol_ger_mol_qcu_svk_slo_bul_zul_chh_ben_tig_afr_bat_arw_bem_rom_swt_ind_tha_heb_knd_tsw_igb_aze_por_cze_azi_ses_vie_owc_dgb_cic_xho	-0.280532038368919	-0.663322472990122	0.508764946154063
700	tig_lat_zul_prs_sod_aeg_heb_scr_aze_uzb_tsw_mao_akn_spa_urd_bsq_por_chh_bam_mnd_rus_rom_dgb_pan_ses_slo_fin_xho_igb_hun_svk_anl_geo_bos_lit_swe_afr_gam_amh_fre_est_moo_bat_dut_jav_jpn_tml_kor_arw_eng_fbf_ctl_mly_glc_owc_ind_cnt_ben_bem_krd_amr_ukr_ger_hin_pol_qcu_ita_mcd_mol_cic_wly_cze_hau_bul_sun_guj_swa_alb_tsn_tag_tha_mlt_knd_dyu_ewe_tur_nor_grk_azi_yor_vie_sid_lda_swt_ven	-0.0661567435090212	-0.155861170403128	0.87648027027266
701	wly_ukr_lda_glc_hau_mlt_tig_bul_uzb_azi_ven_sun_dyu_pol_urd_bsq_ctl_heb_fbf_cnt_prs_fre_swa_dut_bam_svk_est_tsw_swt_fin_arw_amr_geo_ben_eng_bos_mcd_amh_sid_por_hun_akn_mao_rus_bat_jpn_tml_kor_lat_ger_dgb_guj_jav_hin_gam_mly_mnd_rom_yor_cze_owc_swe_pan_grk_scr_qcu_lit_slo_krd_cic_sod_nor_aeg_spa_ind_afr_ses_ita_bem_tag_tha_anl_knd_zul_ewe_tur_alb_mol_aze_igb_vie_chh_tsn_moo_xho	-0.307869570345116	-0.727595923955374	0.468688796469951
702	hau_pan_dyu_urd_heb_chh_sid_prs_tur_azi_zul_sun_moo_ger_nor_bsq_cze_amr_cic_cnt_lit_eng_akn_guj_yor_bos_hun_fbf_xho_fin_svk_tig_geo_grk_ukr_pol_swe_mlt_sod_lat_est_ven_tag_por_ind_jpn_knd_kor_slo_mol_dgb_hin_mao_dut_anl_mly_mnd_glc_ewe_spa_wly_rom_mcd_ctl_ita_qcu_alb_bul_arw_swa_aeg_afr_owc_rus_bat_ben_tsn_fre_bem_jav_tha_amh_tml_bam_ses_uzb_krd_scr_aze_igb_vie_gam_tsw_swt_lda	0.468391475913049	1.10527297000304	0.271892529018166
703	sid_krd_ewe_pol_anl_tig_amh_alb_aze_azi_lda_tag_zul_grk_scr_bsq_lat_sod_dgb_mnd_eng_svk_moo_prs_swa_cze_hun_fbf_ses_fin_afr_gam_geo_nor_ben_rom_slo_mlt_wly_pan_est_yor_mao_ukr_sun_jpn_knd_kor_por_ger_ven_swe_mly_lit_owc_bat_cnt_dut_xho_fre_hau_arw_ctl_rus_mol_qcu_bos_guj_urd_cic_heb_ita_aeg_spa_ind_hin_tsn_bul_swt_jav_tha_amr_tml_dyu_bam_tur_mcd_glc_uzb_akn_vie_chh_tsw_igb_bem	0.334719839938405	0.788559433568773	0.432375090338299
704	sid_slo_xho_glc_gam_heb_wly_guj_uzb_tur_tsn_mao_ewe_eng_ger_bsq_prs_aeg_moo_mnd_urd_spa_tsw_lit_swt_dut_est_ses_dyu_fin_bul_hau_geo_hin_ctl_svk_mcd_sod_amr_rom_hun_dgb_mly_cze_jav_jpn_tml_kor_ukr_ben_igb_arw_tag_pan_chh_bat_cnt_rus_yor_alb_owc_ita_afr_bos_nor_qcu_grk_fre_lat_zul_tig_por_anl_krd_sun_pol_ven_scr_lda_ind_tha_mlt_knd_cic_akn_azi_mol_swe_aze_bem_vie_amh_fbf_swa_bam	-0.496706445287795	-1.1809505945499	0.24063374860235
705	chh_nor_swt_bos_aeg_mlt_sod_lat_aze_tur_lda_bat_ven_slo_svk_bsq_ctl_amh_tsn_cnt_guj_grk_yor_rom_moo_glc_fin_akn_igb_hun_spa_tig_geo_ben_ukr_por_afr_gam_hau_krd_est_swa_mly_pan_sun_jpn_knd_kor_mcd_rus_bam_ita_mao_bul_amr_jav_mnd_cze_cic_pol_heb_prs_hin_arw_eng_qcu_fre_swe_lit_zul_owc_dut_wly_alb_tag_ger_xho_urd_ses_ind_tha_anl_tml_fbf_dyu_azi_mol_scr_uzb_bem_vie_sid_tsw_ewe_dgb	0.108575373685199	0.255417652354177	0.798964575426024
706	anl_rus_tsw_pol_amr_amh_heb_pan_aze_azi_bem_mly_dyu_lit_ctl_bsq_hin_hau_ses_mnd_scr_dut_tsn_slo_swt_eng_fin_fbf_ewe_hun_ita_wly_geo_urd_bul_mol_ger_sod_tig_glc_est_swa_mao_prs_jav_jpn_tml_kor_spa_cze_cic_arw_bat_svk_gam_tag_cnt_ukr_akn_ben_owc_rom_lat_alb_guj_qcu_krd_swe_grk_xho_chh_nor_sid_mcd_ind_fre_yor_afr_moo_sun_tha_mlt_knd_dgb_bam_tur_por_bos_uzb_igb_vie_aeg_zul_ven_lda	-0.577540733103657	-1.37658236145479	0.171946579442335
707	tig_glc_swa_svk_chh_heb_hau_bos_tur_azi_dyu_mao_xho_afr_slo_bsq_ita_sod_zul_cnt_scr_eng_tsn_ger_lda_fre_hun_akn_igb_est_guj_amh_geo_spa_swe_alb_mol_gam_anl_nor_fin_dgb_mly_hin_ind_jpn_tml_kor_krd_bul_ven_mcd_tag_pan_mlt_sun_mnd_dut_tsw_rus_owc_arw_grk_ukr_por_qcu_cze_prs_rom_bem_aeg_urd_amr_lit_jav_ctl_swt_lat_bam_bat_tha_wly_knd_fbf_yor_aze_ben_pol_uzb_ewe_vie_sid_moo_cic_ses	-0.227372656144405	-0.537179798404422	0.592426365802376
708	amh_lat_swa_swe_mlt_owc_hau_guj_aze_tur_cic_bat_zul_nor_grk_bsq_ita_heb_lda_mnd_urd_afr_ven_ben_xho_ukr_fin_tsn_akn_est_alb_tig_geo_ctl_lit_pol_slo_sid_gam_ger_hun_dgb_ind_glc_jav_jpn_knd_kor_svk_mol_fbf_eng_sun_spa_aeg_mao_cnt_rom_bam_por_anl_mcd_hin_pan_bos_qcu_prs_dut_krd_moo_chh_arw_wly_cze_mly_fre_ewe_rus_yor_tag_tha_sod_tml_igb_tsw_uzb_scr_bul_azi_swt_vie_amr_ses_dyu_bem	-0.214947070593242	-0.507306273104754	0.613140840376331
709	anl_alb_cic_lit_heb_sid_chh_bos_tur_azi_dgb_tag_xho_mol_guj_bsq_krd_mlt_ven_cnt_lat_afr_moo_mcd_igb_grk_hun_bem_zul_fin_dut_sod_geo_spa_ita_por_scr_hau_tig_ukr_est_akn_bat_prs_sun_jpn_knd_kor_pol_svk_fbf_fre_ind_ger_gam_mao_mnd_eng_ses_ctl_wly_ben_cze_nor_swe_qcu_hin_arw_bul_ewe_owc_glc_amr_urd_mly_slo_tsw_pan_tsn_jav_tha_aeg_tml_lda_swt_aze_rus_rom_uzb_swa_vie_amh_bam_dyu_yor	-0.422680423729494	-1.00311741966725	0.318407102032658
710	heb_lat_ven_afr_mlt_owc_sod_dut_aze_azi_bam_tag_ses_lit_mol_bsq_pan_wly_tsw_cnt_bul_svk_lda_rom_fbf_alb_fin_dgb_akn_hun_krd_aeg_geo_rus_spa_ukr_por_amh_chh_ita_est_dyu_bat_hin_mao_jpn_tml_kor_swe_prs_moo_ctl_ind_ben_tig_sun_mnd_scr_zul_pol_anl_bos_eng_slo_arw_qcu_urd_glc_grk_yor_hau_ger_amr_guj_mly_fre_bem_mcd_swt_jav_tha_sid_knd_cic_swa_uzb_cze_nor_tur_igb_vie_gam_xho_tsn_ewe	0.359228916134309	0.846537244856668	0.399426168139774
711	mlt_rus_bam_glc_amh_tig_hau_cze_aze_uzb_swa_mly_dgb_bos_fre_bsq_lat_wly_tsn_cnt_pan_ben_igb_rom_bem_swe_hun_akn_yor_est_slo_aeg_geo_ger_arw_lit_ctl_anl_sod_spa_fin_ewe_bat_mcd_mao_jpn_knd_kor_alb_mol_fbf_nor_ind_ukr_heb_tag_mnd_ita_ven_hin_amr_afr_bul_svk_scr_qcu_dut_pol_krd_swt_sid_eng_owc_por_sun_urd_xho_guj_moo_jav_tha_chh_tml_cic_lda_azi_grk_prs_tur_zul_vie_gam_ses_dyu_tsw	-0.635919597271532	-1.52734981523353	0.130068080883743
712	wly_guj_dyu_dut_amh_aeg_amr_eng_azi_aze_cic_sun_bem_ukr_bul_bsq_pol_heb_zul_cnt_spa_scr_yor_lat_fbf_svk_hun_tsn_lda_fin_por_sod_geo_prs_ita_rom_arw_sid_hau_nor_est_bam_bat_afr_ind_jpn_knd_kor_rus_swe_dgb_krd_mly_hin_gam_mao_mnd_mol_ses_cze_chh_fre_urd_mcd_grk_qcu_pan_slo_glc_moo_mlt_ger_anl_lit_jav_alb_swa_bos_xho_tag_tha_owc_tml_akn_swt_tur_ctl_ben_uzb_ven_vie_tig_ewe_tsw_igb	-0.401470715348722	-0.951851015382528	0.343639847086656
713	gam_rus_bem_cze_sod_amr_aeg_bul_azi_aze_tsn_ind_xho_slo_svk_bsq_mcd_sid_swt_cnt_lat_scr_ewe_nor_dyu_lit_hun_zul_swa_fin_arw_mlt_geo_prs_fre_eng_urd_heb_anl_glc_est_ven_bat_ger_mly_jpn_tml_kor_dut_por_tsw_ita_sun_swe_tig_mao_mnd_grk_dgb_bos_wly_ukr_mol_krd_afr_qcu_pan_guj_spa_igb_hau_ctl_amh_ben_jav_hin_bam_pol_lda_tag_tha_owc_knd_fbf_ses_uzb_rom_alb_tur_akn_vie_chh_cic_moo_yor	-1.0225069593155	-2.49312058895667	0.0144307659915551
714	mlt_scr_dgb_urd_tig_chh_amr_pan_aze_uzb_bam_mao_lda_afr_guj_bsq_bul_heb_xho_cnt_eng_lat_ven_ben_yor_mol_est_tsw_tsn_hun_ger_sid_geo_mcd_ctl_cze_nor_wly_aeg_grk_fin_dyu_tag_slo_sun_jpn_knd_kor_arw_lit_cic_glc_bat_bos_anl_mly_mnd_swe_akn_prs_sod_hin_por_rom_fre_qcu_krd_alb_dut_ewe_owc_svk_gam_spa_ind_rus_fbf_pol_swa_jav_tha_amh_tml_bem_ses_azi_ukr_ita_tur_moo_vie_hau_swt_zul_igb	-0.449105577333463	-1.06570791201305	0.289314656018863
715	anl_ita_lda_grk_mlt_sid_hau_slo_tur_aze_moo_mao_ewe_prs_mol_bsq_scr_owc_ven_mnd_glc_lat_xho_ben_bam_cze_hun_cic_dyu_est_afr_sod_geo_alb_ctl_ger_guj_wly_gam_swe_fin_ses_ind_urd_sun_jpn_knd_kor_arw_bos_dgb_pol_bat_nor_aeg_tag_cnt_krd_yor_dut_chh_bul_hin_mcd_fre_qcu_svk_rom_por_fbf_tig_eng_heb_spa_mly_lit_tsw_rus_tsn_jav_tha_amh_tml_swa_swt_uzb_pan_ukr_azi_zul_vie_amr_igb_bem_akn	-0.0904228895144442	-0.213074579122851	0.831735174174354
716	wly_cze_ses_spa_chh_heb_anl_svk_aze_uzb_bam_mly_swt_ger_nor_bsq_eng_tig_lda_mnd_lat_arw_yor_alb_swa_slo_hun_tsn_moo_est_prs_sod_geo_hin_fre_dut_ita_amh_gam_glc_fin_akn_bat_swe_mao_jpn_knd_kor_grk_lit_zul_pol_ind_mol_mlt_sun_cnt_ukr_cic_bul_amr_pan_guj_mcd_rom_qcu_scr_afr_rus_dyu_owc_urd_sid_ctl_jav_ben_bem_por_fbf_tag_tha_aeg_tml_dgb_igb_azi_krd_bos_tur_xho_vie_hau_ewe_ven_tsw	-0.810696683006405	-1.95572615135058	0.0534986750125571
717	wly_bos_ewe_guj_hau_owc_amr_krd_azi_aze_yor_ind_xho_lit_ben_bsq_mol_chh_ven_mnd_urd_fre_ses_arw_swa_rus_hun_dgb_dyu_fin_grk_heb_geo_ukr_por_lat_alb_sid_amh_ctl_est_akn_mao_nor_sun_jpn_knd_kor_pan_bul_moo_svk_bat_slo_gam_mly_cnt_prs_igb_pol_anl_glc_ger_mcd_ita_qcu_eng_hin_spa_bam_aeg_cze_mlt_afr_tag_scr_lda_swe_swt_jav_tha_tig_tml_tsn_cic_uzb_rom_dut_tur_fbf_vie_sod_tsw_zul_bem	0.67133965379064	1.59534842829127	0.114027178234171
718	hau_arw_bam_nor_amh_sid_amr_rus_uzb_aze_lda_sun_dyu_pan_ctl_bsq_alb_aeg_yor_mnd_bos_prs_akn_por_ses_ita_est_swt_moo_fin_ben_heb_geo_mcd_grk_spa_fre_wly_owc_urd_hun_bem_tag_glc_bat_jpn_knd_kor_ukr_lat_igb_svk_mly_scr_tig_jav_cnt_krd_ven_hin_mlt_mol_afr_ger_dut_qcu_guj_rom_pol_fbf_sod_eng_chh_bul_ind_swe_cic_lit_tsn_mao_tha_anl_tml_xho_zul_tur_slo_cze_azi_dgb_vie_gam_tsw_ewe_swa	-0.841189756528521	-2.03034957701121	0.0451769754595875
719	owc_bul_bem_ukr_sod_wly_aeg_bos_azi_aze_dyu_sun_bam_nor_lat_bsq_spa_amh_swt_mnd_ctl_eng_tsw_mcd_ses_urd_fin_tsn_swa_hun_ger_chh_geo_arw_alb_svk_rom_gam_anl_lit_est_igb_mly_ben_jav_jpn_knd_kor_prs_por_moo_slo_bat_cze_sid_ind_cnt_hin_fbf_dut_amr_grk_afr_ita_glc_qcu_pol_guj_krd_ven_mlt_swe_hau_rus_tag_pan_dgb_fre_yor_mao_tha_heb_tml_ewe_xho_tur_mol_scr_uzb_zul_vie_tig_akn_cic_lda	-0.0780705375925402	-0.184017848503499	0.854400098858091
720	anl_ben_xho_bos_mlt_owc_wly_lit_azi_tur_moo_mly_cic_ger_ukr_bsq_guj_tig_dgb_cnt_slo_pol_igb_glc_ewe_por_est_zul_swa_fin_arw_hau_geo_grk_pan_nor_rus_heb_chh_ctl_hun_dyu_tag_mcd_sun_jpn_tml_kor_eng_swe_tsw_urd_jav_alb_aeg_mao_mnd_krd_ses_cze_amr_fre_svk_mol_spa_qcu_lat_rom_ita_akn_sid_scr_amh_prs_ind_hin_ven_dut_fbf_bat_tha_sod_knd_bam_yor_uzb_afr_bul_aze_swt_vie_gam_lda_bem_tsn	0.0953958560849863	0.224548839012828	0.822822885734882
721	wly_mol_tsw_prs_sod_hau_anl_rus_azi_uzb_swt_jav_moo_pol_guj_bsq_lit_tig_dgb_cnt_dut_eng_lda_hin_akn_spa_est_zul_cic_fin_mcd_amr_geo_alb_swe_ukr_ben_amh_chh_slo_hun_fbf_mly_urd_tag_jpn_knd_kor_nor_ita_yor_rom_sun_bul_gam_ind_mnd_bos_swa_ctl_owc_fre_afr_scr_cze_qcu_svk_por_lat_bam_sid_arw_mlt_pan_bat_krd_tsn_glc_xho_mao_tha_aeg_tml_ven_ewe_aze_ger_grk_tur_dyu_vie_heb_bem_igb_ses	-1.16145639520768	-2.86848867221681	0.00510350066003145
722	gam_glc_zul_swe_owc_sid_hau_mol_azi_tur_ven_mao_akn_bul_hin_bsq_fre_chh_tsw_mnd_nor_prs_tsn_ita_dgb_spa_est_ses_dyu_hun_lit_tig_geo_dut_arw_eng_pol_aeg_wly_bos_fin_yor_jav_alb_tag_jpn_knd_kor_afr_mcd_swa_cze_ind_grk_mlt_sun_cnt_ctl_fbf_pan_heb_lat_rom_slo_ger_qcu_por_scr_guj_swt_sod_urd_anl_krd_mly_rus_xho_ben_moo_bat_tha_amh_tml_ewe_igb_uzb_svk_ukr_aze_bam_vie_amr_cic_bem_lda	0.451841294911622	1.06678265165424	0.288831525934187
723	sid_prs_bem_ben_hau_anl_amh_ita_aze_uzb_dgb_mly_swa_guj_lit_bsq_afr_amr_bam_mnd_bos_nor_ses_bul_tsn_spa_est_xho_tsw_fin_lat_owc_geo_swe_rus_fre_slo_heb_mlt_rom_hun_moo_jav_ctl_ind_jpn_knd_kor_grk_ger_cic_urd_tag_alb_gam_mao_cnt_pan_akn_mol_tig_svk_scr_hin_cze_qcu_pol_arw_glc_zul_aeg_dut_wly_krd_sun_ukr_yor_eng_fbf_bat_tha_sod_tml_ven_igb_azi_mcd_por_tur_ewe_vie_chh_lda_dyu_swt	-0.294887814246542	-0.697375450757571	0.487307605539351
724	aeg_scr_zul_dut_anl_heb_tig_spa_uzb_aze_fbf_mao_ses_glc_urd_bsq_prs_sid_tsw_cnt_alb_mcd_yor_cze_dgb_guj_fin_tsn_akn_hun_eng_owc_geo_arw_krd_pol_ben_chh_mlt_ukr_est_bam_bat_ctl_tag_jpn_tml_kor_pan_ger_moo_ita_sun_rom_gam_mly_mnd_bos_ewe_afr_hau_slo_bul_svk_lat_qcu_swe_hin_nor_ven_amh_fre_wly_mol_ind_por_swa_rus_bem_jav_tha_amr_knd_dyu_swt_tur_lit_grk_azi_cic_vie_sod_igb_xho_lda	-0.0779726894230972	-0.183648840709125	0.854688762560054
725	amh_scr_ven_prs_wly_gam_chh_spa_azi_aze_zul_sun_fbf_lit_lat_bsq_ita_tig_lda_mnd_pol_bul_bam_ukr_cic_por_hun_ewe_tsw_fin_guj_sid_geo_nor_svk_cze_ctl_mlt_hau_hin_est_moo_jav_alb_ind_jpn_tml_kor_bos_glc_tsn_rus_bat_afr_anl_tag_cnt_rom_dyu_mcd_heb_fre_swe_dut_arw_qcu_krd_ben_slo_igb_aeg_grk_owc_urd_mly_eng_swa_ger_bem_mao_tha_sod_knd_ses_yor_tur_pan_mol_uzb_xho_vie_amr_dgb_akn_swt	0.118413482151464	0.278929930974099	0.780917910452301
726	aeg_alb_dyu_ita_sod_wly_heb_guj_aze_tur_xho_jav_ewe_pol_spa_bsq_por_owc_swt_mnd_krd_bos_bem_glc_igb_lat_est_fbf_moo_fin_rom_amr_geo_ukr_ctl_cze_fre_gam_anl_svk_hun_bam_tag_ger_mly_jpn_knd_kor_swe_lit_yor_eng_ind_hin_tig_bat_cnt_nor_tsw_grk_hau_arw_prs_pan_rus_qcu_ben_afr_urd_akn_sid_slo_chh_scr_sun_bul_ses_dut_lda_mao_tha_amh_tml_tsn_zul_azi_mol_mcd_uzb_swa_vie_mlt_dgb_cic_ven	-0.339783273920045	-0.804417262469907	0.423207622094674
727	owc_slo_xho_ben_sid_gam_amr_fre_uzb_tur_bem_mly_ewe_mol_spa_bsq_ukr_anl_swt_mnd_dut_rus_fbf_ger_ven_hin_fin_cic_dgb_est_glc_mlt_geo_prs_lat_lit_ctl_heb_chh_nor_hun_tsw_ind_scr_tag_jpn_knd_kor_grk_pol_igb_pan_jav_eng_hau_mao_cnt_krd_tsn_afr_sod_mcd_urd_por_alb_qcu_rom_arw_bos_swa_wly_ita_amh_bul_bat_swe_akn_svk_ses_sun_tha_aeg_tml_lda_bam_aze_guj_cze_azi_moo_vie_tig_dyu_yor_zul	-0.611141123699782	-1.46133641061045	0.147293771911447
728	owc_prs_swt_bul_amh_mlt_sod_alb_aze_uzb_akn_sun_dgb_ctl_por_bsq_ukr_anl_zul_cnt_swe_glc_moo_rus_ven_arw_fin_ewe_tsw_hun_svk_tig_geo_hin_lat_ben_pan_aeg_chh_dut_est_bem_jav_fre_mao_jpn_tml_kor_bos_mcd_tsn_grk_bat_scr_hau_tag_mnd_ita_fbf_ger_amr_cze_eng_afr_lit_qcu_slo_krd_mol_cic_sid_guj_heb_spa_mly_nor_yor_urd_xho_ind_tha_gam_knd_bam_ses_azi_pol_rom_tur_igb_vie_wly_swa_dyu_lda	-0.110960004042202	-0.261573449808237	0.794228748942227
729	chh_afr_bam_urd_wly_gam_hau_alb_tur_aze_ven_sun_swt_dut_fre_bsq_bul_owc_ewe_cnt_lit_rom_ses_guj_akn_prs_hun_moo_dgb_fin_mol_heb_geo_scr_ger_swe_pan_aeg_sod_spa_est_bem_ind_por_bat_jpn_tml_kor_arw_grk_dyu_glc_mao_ukr_sid_jav_mnd_lat_zul_svk_mlt_bos_rus_hin_ben_qcu_ita_cze_pol_xho_anl_krd_amr_ctl_mly_slo_tsn_mcd_cic_tag_tha_tig_knd_fbf_igb_uzb_nor_eng_azi_swa_vie_amh_lda_yor_tsw	-0.0443876101792169	-0.104761480704686	0.916790686447937
730	amr_ger_bam_swe_chh_owc_mlt_hin_aze_azi_xho_mly_tsw_pol_svk_bsq_bul_tig_moo_mnd_lit_eng_igb_grk_swt_nor_est_dyu_ses_fin_alb_anl_geo_scr_guj_ukr_rus_amh_heb_cze_hun_swa_sun_slo_mao_jpn_knd_kor_dut_rom_ewe_ctl_bat_por_wly_tag_cnt_ben_tsn_bos_sod_mcd_glc_mol_fre_qcu_krd_afr_pan_bem_sid_arw_gam_ita_jav_prs_zul_lat_yor_ind_tha_aeg_tml_ven_dgb_uzb_urd_spa_tur_lda_vie_hau_fbf_akn_cic	-0.468649017083577	-1.11448961528595	0.267941095501509
731	sid_spa_lda_mcd_mlt_heb_owc_afr_uzb_tur_ses_tag_bem_bul_ctl_bsq_lat_chh_moo_mnd_guj_swe_igb_eng_bam_glc_est_akn_tsn_fin_alb_amh_geo_mol_rus_urd_ukr_gam_amr_ger_hun_ewe_sun_pan_mao_jpn_tml_kor_slo_svk_dyu_prs_mly_por_sod_ind_cnt_fre_ven_ita_aeg_lit_krd_pol_rom_qcu_scr_arw_dut_zul_hau_grk_wly_bos_jav_cze_cic_nor_tsw_bat_tha_anl_knd_xho_yor_aze_ben_hin_azi_swt_vie_tig_fbf_dgb_swa	0.0106489260396089	0.025074857046191	0.980048980467973
732	sid_swe_cic_urd_owc_hau_tig_svk_aze_azi_ewe_ind_dyu_pol_rus_bsq_glc_sod_akn_cnt_spa_nor_fbf_cze_igb_ben_est_moo_dgb_fin_guj_aeg_geo_grk_bul_pan_por_amh_mlt_ukr_hun_ven_mly_alb_mao_jpn_tml_kor_scr_fre_lda_arw_bat_afr_anl_tag_mnd_mcd_swt_dut_heb_hin_ita_eng_rom_qcu_krd_bos_slo_yor_chh_prs_gam_ger_sun_lit_ses_lat_xho_jav_tha_amr_knd_bam_tsn_uzb_ctl_mol_tur_bem_vie_wly_swa_tsw_zul	0.315744494810895	0.743902694306917	0.458810745735239
733	wly_pan_yor_ita_hau_mlt_anl_grk_uzb_azi_igb_tag_tsn_ger_pol_bsq_alb_amh_swt_mnd_lit_glc_bem_krd_xho_por_fin_ses_tsw_hun_eng_aeg_geo_scr_rom_swe_svk_owc_amr_mol_est_dyu_mly_ben_sun_jpn_knd_kor_mcd_spa_zul_slo_bat_cze_tig_jav_cnt_urd_dgb_prs_heb_rus_bul_fre_arw_qcu_nor_bos_guj_ewe_gam_lat_chh_ukr_mao_afr_swa_dut_moo_ind_tha_sod_tml_fbf_akn_tur_hin_ctl_aze_bam_vie_sid_cic_lda_ven	-0.223818040191514	-0.528450392593976	0.59844561082831
734	mlt_urd_tsn_mol_aeg_amr_sid_grk_aze_uzb_fbf_ind_lda_mcd_prs_bsq_rom_hau_bam_cnt_svk_bul_bem_glc_zul_por_est_akn_ses_fin_ger_sod_geo_arw_cze_bos_ukr_owc_wly_afr_hun_swa_jav_slo_sun_jpn_knd_kor_lit_nor_igb_pan_bat_alb_gam_tag_mnd_pol_ven_spa_amh_swe_scr_fre_rus_qcu_ben_ctl_dut_swt_anl_krd_heb_hin_mao_lat_ewe_guj_xho_mly_tha_tig_tml_dyu_dgb_tur_ita_eng_azi_cic_vie_chh_moo_tsw_yor	0.117960902389117	0.277403976678543	0.782085629420201
735	owc_ben_dyu_alb_chh_gam_heb_eng_tur_aze_cic_ind_zul_arw_nor_bsq_fre_aeg_swt_cnt_scr_mcd_ewe_svk_tsn_mol_est_ses_fbf_hun_hin_sod_geo_rus_spa_por_swe_tig_sid_krd_fin_ven_mly_grk_tag_jpn_knd_kor_lat_urd_yor_prs_bat_slo_wly_mao_mnd_afr_swa_ita_anl_ctl_bul_dut_glc_qcu_ukr_cze_pol_akn_amh_pan_hau_rom_jav_ger_moo_guj_tsw_sun_tha_amr_tml_xho_bem_azi_lit_bos_uzb_dgb_vie_mlt_lda_bam_igb	-0.530304413688503	-1.26255295664601	0.209906580522709
736	hau_ben_dgb_arw_sod_heb_aeg_swe_azi_tur_ses_mao_akn_eng_cze_bsq_bul_owc_igb_mnd_grk_lit_xho_pol_zul_rom_est_cic_swa_hun_prs_amh_geo_hin_spa_ger_guj_wly_tig_svk_fin_yor_tag_ita_sun_jpn_knd_kor_fre_bos_fbf_mcd_bat_lat_gam_ind_cnt_mol_bam_pan_anl_dut_glc_urd_nor_qcu_por_alb_slo_lda_mlt_rus_amr_ukr_jav_scr_bem_ctl_dyu_mly_tha_sid_tml_ven_tsw_aze_krd_afr_uzb_swt_vie_chh_moo_ewe_tsn	-0.0771666089799723	-0.181758415148816	0.856167894817163
737	gam_ger_tsw_pol_amh_sod_heb_bul_aze_azi_ses_sun_yor_dut_eng_bsq_swe_anl_ven_cnt_spa_cze_igb_scr_xho_ukr_hun_lda_dyu_fin_rom_amr_geo_krd_fre_urd_pan_hau_aeg_slo_est_fbf_tag_lit_mao_jpn_knd_kor_bos_lat_swa_glc_jav_por_sid_bat_mnd_grk_zul_arw_wly_svk_hin_guj_rus_qcu_afr_alb_ita_akn_owc_ctl_tig_ben_ind_mcd_bam_nor_bem_mly_tha_mlt_tml_moo_dgb_tur_prs_mol_uzb_tsn_vie_chh_ewe_cic_swt	-0.833974979846214	-2.01096341705978	0.047224561123465
738	amr_nor_lda_ctl_chh_tig_sod_eng_aze_azi_akn_ind_zul_rom_spa_bsq_cze_mlt_ven_mnd_bul_scr_yor_dut_ewe_bos_est_tsw_cic_hun_prs_sid_geo_svk_ukr_mol_ger_owc_wly_glc_fin_swa_mly_krd_bat_jpn_knd_kor_urd_grk_swt_rus_sun_alb_amh_mao_cnt_slo_dyu_guj_gam_por_ita_pol_hin_qcu_swe_pan_afr_igb_aeg_lit_heb_lat_tag_mcd_bam_arw_bem_jav_tha_anl_tml_xho_ses_uzb_ben_fre_tur_dgb_vie_hau_tsn_fbf_moo	-0.171295515179914	-0.40411356398947	0.687057020024888
739	tig_alb_akn_prs_sod_amh_chh_ukr_tur_uzb_swa_tag_bem_ger_eng_bsq_swe_mlt_ven_mnd_hin_arw_ewe_pan_lda_lat_fin_yor_dgb_est_ita_owc_geo_por_urd_fre_grk_gam_heb_ben_hun_igb_ind_bul_sun_jpn_tml_kor_lit_rom_bam_ctl_mao_bos_sid_jav_cnt_scr_dyu_afr_aeg_dut_slo_guj_krd_qcu_mcd_cze_glc_xho_amr_nor_wly_rus_bat_pol_zul_spa_moo_mly_tha_hau_knd_swt_tsw_aze_svk_mol_azi_fbf_vie_anl_ses_cic_tsn	-0.342277541648845	-0.811570970123837	0.419110167064643
740	amr_grk_bem_lat_mlt_amh_sod_ger_aze_tur_xho_jav_fbf_lit_bos_bsq_scr_chh_tsw_cnt_afr_pan_dyu_rom_yor_urd_fin_moo_cic_hun_arw_wly_geo_ukr_mol_hin_krd_sid_hau_mcd_est_swt_bat_prs_sun_jpn_tml_kor_fre_spa_lda_dut_tag_por_heb_mao_mnd_bul_ewe_glc_anl_svk_eng_guj_cze_qcu_slo_nor_swe_tsn_aeg_ita_owc_alb_ind_ctl_bam_pol_akn_mly_tha_gam_knd_dgb_ses_azi_ben_rus_uzb_igb_vie_tig_zul_ven_swa	0.668003406163076	1.58609643472038	0.116111929846656
741	mlt_ger_dyu_ctl_chh_sod_amr_ukr_tur_azi_ses_ind_tsw_svk_guj_bsq_grk_wly_ewe_cnt_scr_pan_bam_ita_zul_eng_fin_igb_swa_hun_por_tig_geo_rom_nor_cze_alb_aeg_gam_pol_est_tsn_mao_mcd_mly_jpn_tml_kor_afr_bos_yor_swe_jav_dut_hau_bat_mnd_fre_fbf_urd_anl_glc_spa_ben_krd_qcu_arw_lit_mol_swt_sid_rus_amh_lat_sun_slo_dgb_bul_akn_tag_tha_heb_knd_cic_lda_uzb_hin_prs_aze_bem_vie_owc_ven_moo_xho	-0.191456051682807	-0.452329915930779	0.652084663948044
742	mlt_alb_swa_ben_anl_aeg_wly_ctl_azi_tur_ses_mly_dgb_mol_dut_bsq_ita_sod_ewe_mnd_scr_ger_swt_lat_igb_eng_est_tsw_bem_fin_nor_heb_geo_pan_rus_urd_pol_sid_hau_krd_hun_lda_tag_grk_mao_jpn_tml_kor_spa_ukr_moo_lit_sun_swe_chh_ind_cnt_bos_xho_guj_owc_slo_prs_glc_bul_qcu_rom_afr_por_tsn_amr_arw_amh_fre_jav_mcd_ven_hin_zul_bat_tha_tig_knd_yor_dyu_aze_cze_svk_uzb_bam_vie_gam_fbf_akn_cic	0.181481193644244	0.426755139231451	0.67054397397283
743	tig_slo_tsw_nor_anl_hau_amh_ita_aze_tur_zul_sun_tsn_eng_scr_bsq_hin_amr_swa_cnt_dut_spa_cic_bos_xho_por_hun_bam_dyu_fin_afr_sid_geo_arw_ctl_svk_prs_wly_heb_pan_est_igb_ind_lit_mly_jpn_knd_kor_ger_alb_moo_pol_bat_guj_owc_jav_mnd_mol_ses_ben_chh_rus_mcd_grk_rom_qcu_glc_swe_lat_ven_gam_ukr_mlt_urd_mao_bul_dgb_cze_yor_tag_tha_aeg_tml_akn_bem_uzb_fre_krd_azi_ewe_vie_sod_fbf_swt_lda	-0.0662037794890375	-0.155900512548117	0.876449346092429
744	sid_bos_tsn_urd_mlt_hau_aeg_mcd_tur_aze_zul_tag_swt_rom_cze_bsq_eng_chh_moo_cnt_afr_swe_yor_scr_bam_grk_hun_fbf_bem_fin_alb_sod_geo_mol_lat_ukr_pan_wly_owc_ger_est_igb_mao_dut_mly_jpn_knd_kor_spa_arw_dyu_glc_bat_svk_amh_jav_mnd_hin_swa_ben_tig_nor_slo_lit_ctl_qcu_prs_rus_pol_xho_anl_por_gam_krd_sun_fre_cic_guj_akn_ind_tha_heb_tml_ven_lda_azi_ita_bul_uzb_dgb_vie_amr_ses_tsw_ewe	-0.1973541245581	-0.465790061712756	0.642454818489824
745	mlt_prs_fbf_fre_sod_anl_aeg_bos_aze_uzb_ses_ind_tsn_slo_ita_bsq_hin_sid_igb_mnd_urd_lat_cic_mol_swa_rom_est_bam_moo_hun_eng_wly_geo_ben_guj_lit_ctl_chh_owc_nor_fin_akn_mao_krd_jav_jpn_tml_kor_afr_svk_ewe_por_mly_rus_tig_sun_cnt_scr_zul_bul_heb_ukr_dut_glc_grk_qcu_spa_ger_pan_yor_hau_cze_gam_alb_bat_pol_xho_swe_dgb_tag_tha_amh_knd_dyu_ven_azi_arw_mcd_tur_lda_vie_amr_swt_tsw_bem	-0.310559786603812	-0.735109882880533	0.464122319088468
746	anl_krd_akn_rus_amh_heb_mlt_bos_azi_uzb_swa_mao_xho_mol_urd_bsq_arw_owc_dgb_cnt_dut_mcd_tsw_ben_bem_rom_est_cic_dyu_fin_por_wly_geo_lat_nor_ukr_prs_chh_gam_swe_hun_moo_sun_spa_tag_jpn_tml_kor_cze_afr_ewe_hin_bat_grk_sid_ind_mnd_slo_swt_svk_aeg_pol_lit_eng_bul_qcu_glc_ita_alb_fbf_sod_guj_amr_pan_mly_scr_ven_ger_zul_jav_tha_hau_knd_bam_ses_aze_ctl_fre_tur_igb_vie_tig_tsn_lda_yor	-0.251100431652358	-0.592999813600987	0.554620601472189
747	tig_pol_ven_prs_heb_sid_anl_mcd_uzb_tur_cic_mly_moo_eng_slo_bsq_fre_owc_bem_mnd_ita_alb_yor_guj_tsn_ctl_fin_tsw_bam_est_rom_amr_geo_arw_scr_ger_hin_wly_aeg_ukr_hun_ewe_jav_glc_mao_jpn_knd_kor_lit_cze_xho_bul_ind_dut_hau_tag_cnt_ben_swt_krd_chh_spa_bos_rus_grk_qcu_urd_svk_afr_fbf_sod_por_mlt_mol_bat_nor_dyu_pan_zul_sun_tha_gam_tml_dgb_akn_azi_swe_lat_aze_igb_vie_amh_swa_ses_lda	0.399896431276467	0.94188192501828	0.348693348536397
748	sod_mol_bam_urd_chh_hau_tig_swe_azi_uzb_ven_jav_fbf_arw_ita_bsq_spa_sid_tsw_mnd_krd_lat_lda_mcd_moo_ben_fin_ses_swa_est_prs_gam_geo_afr_guj_dut_rus_heb_aeg_cze_hun_cic_tag_scr_mly_jpn_tml_kor_por_nor_tsn_ger_sun_lit_owc_ind_cnt_bul_igb_rom_wly_ukr_svk_hin_grk_qcu_ctl_slo_eng_dgb_mlt_bos_anl_pan_bat_alb_akn_fre_bem_mao_tha_amr_knd_dyu_ewe_aze_pol_glc_tur_swt_vie_amh_zul_xho_yor	-0.160435809888539	-0.378432335153597	0.705971935045352
749	wly_spa_xho_bos_amh_mlt_heb_mcd_tur_aze_igb_ind_moo_pol_swe_bsq_svk_amr_dgb_mnd_ben_guj_yor_krd_ewe_prs_hun_swt_akn_fin_ita_sod_geo_scr_dut_rus_ukr_sid_chh_glc_est_ven_sun_ger_tag_jpn_knd_kor_afr_lat_cic_nor_bat_cze_tig_mly_cnt_lit_tsw_mol_gam_ctl_eng_alb_urd_qcu_rom_arw_slo_bem_aeg_fre_anl_por_mao_pan_tsn_hin_zul_jav_tha_owc_tml_dyu_lda_azi_grk_bul_uzb_ses_vie_hau_swa_fbf_bam	-0.00833176007938427	-0.0196119057402731	0.984394981634096
750	tig_scr_swa_mcd_wly_mlt_hau_spa_azi_aze_dgb_tag_fbf_ukr_rom_bsq_lat_anl_ven_mnd_eng_bul_igb_alb_bem_svk_hun_moo_zul_fin_prs_sod_geo_afr_ctl_swe_ben_sid_gam_glc_est_ewe_bat_bos_ind_jpn_tml_kor_pol_fre_swt_ger_sun_urd_amr_mao_cnt_arw_tsn_krd_amh_nor_cze_lit_dut_qcu_guj_ita_hin_yor_owc_slo_aeg_grk_mly_rus_dyu_pan_tsw_jav_tha_heb_knd_bam_xho_uzb_mol_por_tur_akn_vie_chh_lda_cic_ses	-0.206188859783259	-0.48646977475528	0.627778566527136
751	mlt_svk_dyu_ctl_wly_chh_sod_alb_azi_uzb_bem_bat_bam_krd_bos_bsq_pan_gam_zul_mnd_nor_scr_tsn_rom_moo_ger_est_xho_lda_hun_ita_amh_geo_urd_slo_mcd_pol_aeg_owc_rus_fin_ewe_jav_mol_tag_jpn_tml_kor_afr_fre_akn_dut_ind_eng_hau_sun_cnt_cze_ses_lat_heb_glc_por_bul_grk_qcu_ben_hin_ukr_yor_sid_swe_tig_guj_mly_arw_fbf_prs_ven_mao_tha_anl_knd_igb_dgb_aze_spa_lit_tur_swt_vie_amr_swa_tsw_cic	-0.218852397538299	-0.517262831789155	0.606200803470252
752	owc_ben_tsn_bul_tig_aeg_amr_lat_aze_uzb_swt_sun_xho_pan_cze_bsq_lit_wly_bem_mnd_prs_rus_ses_bos_lda_mol_hun_igb_tsw_fin_ukr_hau_geo_grk_krd_rom_arw_anl_gam_svk_est_zul_tag_hin_bat_jpn_knd_kor_nor_fre_swa_pol_mly_glc_chh_mao_cnt_slo_dgb_por_sid_ctl_spa_mcd_scr_qcu_ita_guj_ger_dyu_heb_dut_mlt_alb_jav_eng_bam_afr_cic_ind_tha_amh_tml_fbf_yor_tur_urd_swe_azi_akn_vie_sod_ven_ewe_moo	-0.601389313172775	-1.4355615409776	0.154482052081456
753	aeg_glc_bam_bul_mlt_sid_sod_guj_azi_tur_tsn_bat_bem_por_dut_bsq_eng_wly_ven_mnd_lit_bos_ses_pan_lda_fre_est_swt_moo_fin_rus_chh_geo_scr_cze_hin_arw_amr_heb_lat_hun_fbf_mao_mol_sun_jpn_tml_kor_nor_swe_swa_mcd_mly_alb_tig_ind_cnt_ger_dgb_svk_gam_spa_urd_afr_prs_qcu_ukr_ben_rom_zul_owc_ita_anl_pol_jav_krd_tsw_ctl_xho_tag_tha_amh_knd_yor_dyu_uzb_grk_slo_aze_igb_vie_hau_ewe_akn_cic	-0.511335904011813	-1.21811183342001	0.22626281318339
754	tig_spa_dyu_ben_heb_mlt_wly_glc_azi_aze_bam_jav_akn_ctl_fre_bsq_mol_hau_xho_cnt_grk_pol_swa_svk_lda_ita_est_bem_zul_hun_krd_gam_geo_guj_cze_slo_hin_chh_sid_mcd_fin_ses_bat_eng_ind_jpn_knd_kor_bul_urd_tsn_nor_mly_swe_anl_sun_mnd_scr_moo_afr_sod_bos_por_ukr_rom_qcu_lit_ger_alb_dgb_amh_rus_amr_lat_tag_prs_fbf_pan_cic_mao_tha_owc_tml_swt_ewe_tur_dut_arw_uzb_igb_vie_aeg_tsw_ven_yor	0.188864327548795	0.444515739267341	0.65770249241257
755	amr_guj_igb_dut_amh_aeg_hau_bos_aze_azi_bam_sun_ses_prs_ukr_bsq_por_wly_swa_mnd_lit_slo_swt_ita_tsw_rom_est_bem_lda_hun_swe_mlt_geo_alb_spa_scr_ger_owc_gam_urd_fin_cic_bat_rus_ind_jpn_tml_kor_cze_krd_dyu_pol_mao_lat_tig_tag_cnt_bul_akn_nor_sod_arw_pan_mol_ben_qcu_mcd_grk_fre_yor_sid_ctl_heb_glc_mly_eng_xho_afr_ven_jav_tha_anl_knd_fbf_dgb_tur_svk_hin_uzb_ewe_vie_chh_moo_zul_tsn	-0.756226078369333	-1.81989213948059	0.0719924589673445
756	hau_dut_bam_glc_mlt_sod_wly_fre_tur_aze_tsn_bat_ses_bos_arw_bsq_spa_amh_swt_cnt_mcd_eng_moo_bul_ewe_rus_hun_dyu_dgb_est_svk_anl_geo_cze_ctl_rom_pol_gam_heb_guj_fin_cic_sun_pan_jav_jpn_tml_kor_slo_mol_tsw_lat_mao_nor_chh_tag_mnd_grk_ven_hin_tig_por_prs_afr_ita_qcu_ukr_alb_ben_fbf_amr_swe_aeg_urd_mly_ger_xho_scr_bem_ind_tha_sid_knd_igb_akn_uzb_lit_krd_azi_swa_vie_owc_lda_zul_yor	0.200007857421076	0.471606968083971	0.638311907422071
757	owc_prs_tsw_hin_aeg_tig_hau_urd_azi_aze_zul_ind_yor_dut_ger_bsq_bos_chh_moo_cnt_lat_svk_bam_krd_lda_pan_fin_bem_fbf_est_ctl_anl_geo_ukr_ita_bul_scr_heb_sid_spa_hun_swa_mly_eng_jav_jpn_knd_kor_por_rus_ven_fre_sun_guj_gam_mao_mnd_ben_xho_nor_amh_mcd_lit_pol_grk_qcu_mol_glc_afr_dgb_amr_alb_sod_slo_tag_arw_igb_swe_ewe_bat_tha_mlt_tml_cic_dyu_tur_cze_rom_uzb_tsn_vie_wly_ses_swt_akn	0.0604285093168392	0.142340094431286	0.887119296706734
758	hau_pol_cic_nor_mlt_amh_gam_ger_uzb_tur_dyu_bat_swa_eng_guj_bsq_dut_aeg_bem_cnt_cze_prs_ses_ita_bam_lat_est_xho_fbf_fin_alb_chh_geo_fre_ukr_scr_rom_anl_amr_swe_hun_ven_jav_lit_sun_jpn_tml_kor_bos_glc_tsn_spa_ind_grk_sid_mao_mnd_rus_swt_slo_tig_ben_ctl_mol_pan_qcu_mcd_arw_afr_zul_wly_krd_owc_bul_mly_por_lda_urd_tsw_tag_tha_sod_knd_akn_ewe_aze_svk_hin_azi_yor_vie_heb_igb_moo_dgb	-1.14154877599092	-2.80466721619402	0.00613260438579341
759	aeg_rus_ewe_nor_sid_amr_gam_lit_azi_aze_akn_mly_yor_pan_scr_bsq_mol_anl_ses_mnd_arw_hin_lda_afr_xho_ctl_hun_dgb_tsn_est_ben_tig_geo_rom_cze_bul_swe_hau_wly_por_fin_fbf_jav_svk_mao_jpn_knd_kor_spa_glc_zul_guj_ind_mcd_mlt_bat_cnt_ger_swt_dut_heb_prs_pol_bos_alb_qcu_grk_ukr_krd_dyu_owc_eng_chh_slo_sun_lat_cic_fre_bam_tag_tha_amh_tml_swa_tsw_tur_urd_ita_uzb_igb_vie_sod_ven_moo_bem	-0.479088992373998	-1.14011079473283	0.257167900734034
760	amh_guj_lda_swe_heb_amr_wly_svk_aze_tur_ewe_tag_xho_spa_bos_bsq_ben_mlt_ses_mnd_alb_slo_zul_krd_cic_eng_hun_tsw_bam_fin_rom_chh_geo_mcd_scr_arw_bul_aeg_tig_urd_est_bem_jav_ita_ind_jpn_knd_kor_prs_lat_igb_fre_sun_ukr_owc_mly_cnt_por_swa_grk_anl_dut_cze_pan_mol_qcu_hin_ger_afr_fbf_gam_rus_sod_pol_mao_lit_akn_glc_tsn_bat_tha_hau_tml_swt_dyu_azi_nor_ctl_uzb_dgb_vie_sid_moo_ven_yor	-0.0873849894295185	-0.205974612765545	0.837260971111872
761	owc_guj_igb_arw_mlt_heb_sod_rus_azi_tur_xho_mao_ses_alb_svk_bsq_cze_wly_tsn_mnd_slo_mol_akn_ben_yor_pol_est_bem_swt_fin_ctl_amr_geo_ita_lit_pan_krd_sid_aeg_fre_hun_moo_ind_hin_mly_jpn_knd_kor_scr_bul_swa_grk_bat_lat_gam_jav_cnt_ger_ven_rom_anl_nor_dut_prs_mcd_qcu_spa_glc_bos_lda_chh_ukr_hau_swe_tag_por_zul_afr_fbf_sun_tha_amh_tml_cic_ewe_uzb_eng_urd_aze_dgb_vie_tig_tsw_dyu_bam	-0.302077852717247	-0.715016792989653	0.476389800563796
762	tig_slo_xho_ger_sid_gam_chh_pol_uzb_aze_moo_tag_ses_krd_swe_bsq_guj_aeg_dyu_mnd_cze_afr_tsw_alb_swa_arw_hun_cic_dgb_fin_grk_wly_geo_spa_ben_ukr_rus_amr_owc_urd_est_ewe_mao_por_jav_jpn_knd_kor_hin_rom_bam_pan_mly_bos_mlt_bat_cnt_bul_bem_ita_heb_scr_ctl_svk_eng_qcu_fre_mol_prs_zul_sod_lat_amh_dut_sun_mcd_swt_nor_tsn_ind_tha_hau_tml_akn_ven_azi_lit_glc_tur_fbf_vie_anl_yor_lda_igb	-0.912226515824459	-2.21676128495792	0.0290771739537213
763	heb_glc_zul_ita_sid_amr_hau_lit_tur_aze_tsn_mao_cic_spa_por_bsq_krd_chh_ses_cnt_eng_rus_lda_fre_bam_mol_est_akn_ewe_fin_hin_sod_geo_afr_slo_rom_urd_owc_wly_nor_hun_ven_ind_mcd_tag_jpn_knd_kor_ctl_svk_dyu_cze_sun_ger_gam_mly_mnd_dut_moo_prs_tig_ben_bos_arw_pol_qcu_grk_ukr_alb_yor_amh_scr_aeg_bul_bat_guj_dgb_pan_swt_jav_tha_mlt_tml_swa_tsw_azi_lat_swe_uzb_igb_vie_anl_xho_bem_fbf	-0.439245270131453	-1.04326826692082	0.299528405015551
764	hau_cze_dyu_pol_amh_anl_aeg_lat_azi_aze_lda_jav_tsn_rom_ger_bsq_guj_tig_swt_mnd_urd_pan_ewe_glc_tsw_nor_hun_ven_bem_est_mcd_amr_geo_dut_ukr_spa_ita_sod_heb_eng_fin_cic_mao_fre_sun_jpn_tml_kor_bul_afr_dgb_svk_ind_scr_gam_mly_cnt_grk_ses_rus_sid_alb_arw_por_slo_qcu_mol_krd_swe_yor_wly_lit_owc_ben_tag_bos_akn_prs_igb_bat_tha_chh_knd_xho_fbf_uzb_hin_ctl_tur_swa_vie_mlt_moo_bam_zul	-0.985614283623891	-2.39894012600786	0.0184376009103689
765	wly_cze_akn_bos_heb_amh_mlt_rom_uzb_aze_xho_jav_dgb_ukr_slo_bsq_glc_amr_bam_mnd_lat_mcd_moo_alb_cic_guj_fin_ewe_bem_hun_bul_chh_geo_svk_ctl_grk_prs_aeg_anl_urd_est_lda_mao_hin_bat_jpn_knd_kor_ger_fre_yor_krd_mly_por_sod_ind_cnt_pol_tsw_ita_owc_eng_afr_swe_nor_qcu_mol_lit_ben_tsn_tig_scr_hau_pan_tag_arw_ven_dut_zul_sun_tha_sid_tml_swa_fbf_tur_spa_rus_azi_swt_vie_gam_dyu_ses_igb	-0.11641411296846	-0.274429242634979	0.7843634435592
766	amh_alb_ewe_cze_aeg_owc_anl_lat_aze_uzb_dgb_ind_xho_fre_urd_bsq_ger_tig_lda_mnd_ctl_mol_swt_ukr_yor_swe_est_moo_cic_fin_scr_amr_geo_eng_bos_mcd_arw_hau_sod_bul_hun_bem_sun_slo_bat_jpn_tml_kor_lit_spa_bam_guj_mly_svk_gam_jav_cnt_por_dyu_pan_heb_hin_prs_rom_dut_qcu_ben_afr_rus_fbf_chh_nor_mlt_glc_tag_krd_ven_pol_swa_mao_tha_wly_knd_igb_akn_tur_grk_ita_azi_ses_vie_sid_tsn_zul_tsw	0.422025306829179	0.995354908253615	0.322146450749176
767	mlt_pol_tsn_mol_aeg_gam_amh_svk_azi_tur_fbf_bat_moo_scr_bul_bsq_afr_anl_ewe_cnt_ben_cze_yor_eng_dgb_rus_fin_tsw_zul_est_por_owc_geo_grk_mcd_slo_arw_wly_heb_glc_hun_cic_mao_ita_ind_jpn_tml_kor_spa_urd_swt_pan_mly_bos_amr_tag_mnd_prs_ses_nor_tig_ukr_rom_swe_ger_qcu_guj_lat_lit_lda_hau_fre_sid_krd_jav_dut_ven_alb_bam_sun_tha_sod_knd_akn_bem_uzb_ctl_hin_aze_dyu_vie_chh_xho_swa_igb	-0.17201115028622	-0.405555267360101	0.686000910311645
768	aeg_pol_bam_lit_hau_owc_amh_pan_azi_aze_fbf_sun_bem_hin_prs_bsq_dut_sid_akn_mnd_mol_bul_tsn_ukr_zul_urd_hun_swa_dyu_est_mcd_tig_geo_por_rom_cze_ctl_mlt_heb_krd_fin_xho_jav_spa_mly_jpn_tml_kor_swe_nor_dgb_guj_tag_glc_gam_ind_cnt_ita_moo_eng_amr_svk_grk_arw_slo_qcu_alb_bos_scr_swt_sod_rus_anl_ben_bat_fre_igb_lat_cic_mao_tha_wly_knd_ewe_ven_uzb_ger_afr_tur_ses_vie_chh_yor_lda_tsw	-0.0224664158343942	-0.0529174989411416	0.957911145425214
769	hau_bos_igb_swe_tig_sod_aeg_guj_uzb_azi_tsw_mly_zul_fre_slo_bsq_nor_anl_tsn_cnt_mcd_ctl_xho_ukr_ses_grk_hun_swt_dgb_fin_rus_owc_geo_lit_mol_ita_spa_sid_heb_prs_est_akn_tag_svk_ind_jpn_tml_kor_rom_pol_bam_cze_mao_pan_amh_bat_mnd_alb_ewe_ger_mlt_hin_eng_afr_lat_qcu_arw_urd_ben_lda_gam_glc_amr_bul_jav_krd_cic_scr_yor_sun_tha_wly_knd_ven_fbf_aze_por_dut_tur_bem_vie_chh_moo_swa_dyu	-0.134253515390963	-0.316403057780998	0.752405678792761
770	sod_lit_igb_svk_mlt_amh_hau_ger_aze_tur_yor_mly_zul_spa_ita_bsq_slo_owc_lda_mnd_grk_mol_tsw_lat_ewe_pol_hun_ven_moo_fin_por_tig_geo_rom_guj_arw_rus_heb_chh_urd_est_bem_sun_afr_jav_jpn_tml_kor_ben_scr_ses_glc_mao_ctl_sid_ind_cnt_pan_tsn_bos_amr_krd_dut_fre_bul_qcu_ukr_prs_eng_dgb_wly_hin_gam_nor_tag_swe_xho_alb_dyu_bat_tha_anl_knd_swt_bam_azi_cze_mcd_uzb_akn_vie_aeg_fbf_cic_swa	-0.699665498347049	-1.67853350702119	0.0966002865775458
771	aeg_eng_dyu_swe_sod_wly_amh_nor_azi_tur_fbf_bat_ven_pan_glc_bsq_ger_tig_ewe_mnd_urd_svk_lda_prs_akn_mcd_fin_bem_ses_est_lit_mlt_geo_arw_mol_grk_alb_anl_gam_por_hun_xho_mly_ukr_ind_jpn_knd_kor_ben_rus_moo_ctl_jav_ita_chh_mao_cnt_bos_dgb_hin_amr_cze_pol_lat_spa_qcu_afr_fre_krd_yor_sid_rom_hau_guj_sun_bul_igb_scr_swa_tag_tha_heb_tml_tsw_cic_uzb_dut_slo_aze_zul_vie_owc_bam_tsn_swt	-0.472857565471324	-1.1244768531915	0.263704753950989
772	tig_eng_tsw_arw_amr_chh_mlt_alb_azi_uzb_lda_tag_tsn_bos_nor_bsq_dut_anl_swt_cnt_rom_cze_cic_spa_bem_lit_hun_dgb_zul_fin_lat_sid_geo_swe_ger_ita_ben_heb_aeg_ctl_est_yor_mao_guj_jav_jpn_tml_kor_hin_por_ses_mcd_mly_urd_owc_sun_mnd_mol_bam_bul_sod_glc_grk_svk_fre_qcu_rus_pan_prs_ven_hau_krd_amh_afr_ind_slo_ewe_scr_fbf_bat_tha_wly_knd_igb_moo_aze_pol_ukr_tur_swa_vie_gam_xho_dyu_akn	-0.611552652094181	-1.46213505536863	0.147075262014806
773	tig_fre_lda_cze_aeg_sod_heb_ukr_aze_tur_cic_jav_ewe_ger_ita_bsq_alb_anl_akn_mnd_spa_pol_yor_lat_ses_prs_est_tsw_xho_fin_slo_amr_geo_rom_bos_glc_guj_chh_sid_mcd_hun_zul_ind_afr_bat_jpn_knd_kor_swe_pan_swa_eng_tag_arw_owc_sun_cnt_krd_bam_scr_gam_mol_dut_por_bul_qcu_ctl_rus_ben_igb_mlt_grk_wly_svk_mao_urd_tsn_hin_dyu_mly_tha_hau_tml_bem_ven_azi_lit_nor_uzb_dgb_vie_amh_swt_moo_fbf	-0.358723321043175	-0.849278434621187	0.397907292195691
774	anl_mol_fbf_cze_mlt_chh_gam_svk_azi_aze_bam_ind_ven_krd_ben_bsq_pan_tig_moo_cnt_afr_mcd_xho_rus_swt_rom_est_ses_lda_hun_ita_sod_geo_lit_scr_spa_hin_heb_wly_ctl_fin_ewe_tag_prs_bat_jpn_knd_kor_fre_bul_dyu_arw_mly_ger_amr_jav_mnd_nor_bem_pol_hau_eng_dut_slo_glc_qcu_lat_grk_swe_dgb_amh_ukr_sid_guj_sun_alb_tsn_urd_tsw_mao_tha_aeg_tml_yor_zul_uzb_por_bos_tur_swa_vie_owc_igb_cic_akn	-0.1060343149172	-0.249946260358153	0.803180193125258
775	chh_bos_akn_glc_hau_gam_sid_guj_uzb_azi_cic_jav_swt_pol_scr_bsq_krd_owc_zul_cnt_cze_ita_swa_eng_ewe_hin_est_dyu_dgb_hun_pan_anl_geo_grk_lit_mcd_por_sod_mlt_ukr_fin_tsw_ind_urd_mao_jpn_knd_kor_dut_prs_ven_bul_mly_spa_heb_sun_mnd_ben_bem_ger_wly_rus_ctl_rom_nor_qcu_arw_slo_alb_tsn_tig_fre_amr_lat_bat_svk_fbf_afr_moo_tag_tha_aeg_tml_bam_yor_tur_swe_mol_aze_ses_vie_amh_lda_igb_xho	-0.463895909809123	-1.10635211341348	0.271427785366588
776	tig_pan_zul_fre_hau_aeg_gam_glc_azi_uzb_igb_ind_ses_lat_prs_bsq_rom_amr_moo_cnt_nor_ctl_xho_ukr_swa_eng_est_tsw_bem_hun_scr_mlt_geo_lit_dut_pol_bos_heb_owc_spa_fin_dyu_tag_afr_mao_jpn_knd_kor_ita_krd_ven_cze_sun_arw_sod_mly_mnd_por_akn_urd_sid_guj_mcd_svk_bul_qcu_grk_slo_mol_cic_wly_hin_amh_ben_bat_ger_ewe_rus_bam_jav_tha_anl_tml_tsn_lda_aze_swe_alb_tur_yor_vie_chh_swt_dgb_fbf	-0.214288285936932	-0.505725047550986	0.614246277425907
777	wly_guj_ven_ben_owc_sid_tig_svk_azi_aze_moo_mao_lda_arw_scr_bsq_ita_hau_zul_mnd_lit_lat_tsw_prs_igb_glc_fin_ewe_dgb_hun_afr_amr_geo_nor_ukr_swe_alb_heb_mlt_eng_est_fbf_jav_urd_mly_jpn_tml_kor_bos_pan_swt_spa_bat_grk_sod_ind_cnt_mol_cic_rus_gam_ger_bul_slo_fre_qcu_ctl_por_hin_yor_aeg_cze_anl_rom_sun_krd_xho_dut_akn_tag_tha_amh_knd_tsn_dyu_uzb_mcd_pol_tur_swa_vie_chh_bem_bam_ses	-0.0908809502577539	-0.214371933056583	0.830726367130974
778	aeg_ger_bem_urd_amr_owc_amh_glc_aze_uzb_xho_bat_lda_pan_hin_bsq_dut_mlt_fbf_cnt_slo_ctl_swa_nor_ewe_lat_fin_akn_tsw_hun_pol_heb_geo_krd_mol_rus_arw_chh_tig_eng_est_ven_ind_guj_tag_jpn_tml_kor_prs_scr_zul_bos_mao_bul_sod_sun_mnd_alb_bam_ben_gam_lit_spa_por_cze_qcu_ukr_afr_mcd_igb_wly_ita_sid_fre_mly_rom_moo_svk_dgb_jav_tha_anl_knd_yor_cic_azi_swe_grk_tur_tsn_vie_hau_dyu_swt_ses	-0.451045499155351	-1.07099860644054	0.286941655012841
779	owc_ukr_swt_ger_gam_mlt_anl_lat_tur_azi_ven_tag_ses_afr_prs_bsq_swe_heb_tsw_cnt_rus_guj_dyu_hin_akn_svk_hun_tsn_xho_est_glc_tig_geo_arw_spa_lit_bul_hau_amr_dut_fin_zul_mly_urd_bat_jpn_tml_kor_grk_pol_moo_rom_sun_nor_chh_jav_mnd_fre_fbf_ctl_amh_pan_mcd_scr_ben_qcu_por_mol_eng_igb_sid_krd_wly_bos_mao_cze_lda_slo_bem_ind_tha_sod_knd_yor_ewe_aze_alb_ita_uzb_dgb_vie_aeg_bam_swa_cic	-1.2065290221997	-2.97591296891303	0.00372266385788714
780	chh_ctl_xho_pol_heb_anl_gam_ben_azi_aze_ses_ind_lda_rom_cze_bsq_lit_sod_ven_cnt_krd_guj_zul_glc_moo_ita_hun_swa_fbf_est_bos_mlt_geo_spa_afr_mcd_mol_sid_hau_dut_fin_tsw_sun_eng_mao_jpn_tml_kor_urd_fre_dgb_slo_tag_lat_amh_mly_mnd_bul_swt_por_wly_ger_alb_scr_pan_qcu_hin_nor_grk_ewe_owc_svk_aeg_rus_bat_swe_cic_prs_yor_jav_tha_tig_knd_dyu_igb_uzb_ukr_arw_tur_bem_vie_amr_tsn_akn_bam	-0.327613745624284	-0.776981312533294	0.439141646748059
781	amh_fre_zul_svk_hau_chh_wly_por_uzb_aze_dgb_mly_tsn_hin_ben_bsq_scr_aeg_ven_mnd_lit_lat_lda_pol_xho_arw_hun_bam_yor_est_bos_sid_geo_alb_guj_glc_urd_gam_owc_rus_fin_swt_ind_ita_mao_jpn_knd_kor_nor_rom_tsw_ctl_tag_swe_sod_bat_cnt_afr_cic_pan_tig_slo_prs_grk_ukr_qcu_eng_krd_ger_moo_anl_dut_heb_bul_jav_spa_igb_mol_fbf_sun_tha_amr_tml_ewe_bem_azi_mcd_cze_tur_akn_vie_mlt_swa_dyu_ses	0.237700660245248	0.559646694808401	0.577065876605797
782	sod_scr_bem_bul_amh_chh_owc_spa_uzb_tur_dgb_sun_lda_ctl_mcd_bsq_por_anl_yor_cnt_ukr_bos_zul_dut_tsn_grk_est_ses_swt_fin_eng_wly_geo_ger_hin_pan_guj_aeg_tig_svk_hun_akn_jav_ben_ind_jpn_tml_kor_glc_pol_tsw_swe_tag_mol_hau_mao_mnd_fre_xho_lat_amr_prs_ita_krd_slo_qcu_rom_urd_arw_moo_sid_cze_heb_alb_mly_nor_fbf_rus_ewe_bat_tha_gam_knd_igb_dyu_azi_afr_lit_aze_swa_vie_mlt_cic_ven_bam	0.345284527733854	0.814683201136837	0.417334990526861
783	hau_mol_bem_swe_tig_mlt_aeg_slo_tur_uzb_tsn_ind_tsw_prs_eng_bsq_alb_amh_fbf_cnt_pol_glc_moo_ita_dgb_grk_est_dyu_igb_hun_ben_sod_geo_guj_rom_cze_hin_sid_heb_afr_fin_ses_mao_urd_tag_jpn_tml_kor_krd_dut_bam_por_jav_pan_amr_mly_mnd_ctl_cic_arw_owc_fre_ger_bos_bul_qcu_lat_scr_nor_yor_chh_svk_wly_rus_bat_spa_akn_ukr_lda_sun_tha_anl_knd_xho_ven_azi_lit_mcd_aze_swt_vie_gam_ewe_swa_zul	-0.541347752750183	-1.28775752026591	0.201025605590512
784	sod_pan_cic_bul_anl_hau_amh_mcd_tur_azi_dgb_mly_yor_rom_urd_bsq_ger_tig_igb_mnd_ita_ctl_bem_rus_swa_svk_est_swt_tsn_fin_swe_amr_geo_por_scr_spa_alb_chh_sid_dut_hun_fbf_jav_krd_tag_jpn_tml_kor_bos_ukr_lda_cze_mao_lit_gam_bat_cnt_mol_ses_nor_wly_slo_eng_fre_lat_qcu_arw_guj_pol_moo_heb_prs_aeg_afr_sun_glc_ewe_hin_akn_ind_tha_owc_knd_bam_zul_aze_grk_ben_uzb_xho_vie_mlt_dyu_ven_tsw	0.275581861753971	0.648755004529241	0.518095560355744
785	sod_hin_ewe_pan_anl_gam_hau_lat_azi_aze_cic_mly_swa_lit_cze_bsq_alb_aeg_ses_mnd_ger_eng_fbf_ctl_xho_svk_est_tsw_swt_fin_bul_sid_geo_scr_mcd_ita_afr_mlt_wly_fre_hun_moo_ind_swe_jav_jpn_tml_kor_dut_spa_lda_arw_bat_grk_amr_tag_cnt_rom_igb_bos_chh_prs_slo_urd_pol_qcu_mol_krd_nor_bem_owc_por_tig_rus_sun_ukr_dyu_ben_ven_mao_tha_amh_knd_bam_akn_uzb_guj_glc_tur_dgb_vie_heb_zul_tsn_yor	-0.331777123095883	-0.785213688058007	0.43432410278206
786	amr_cze_bem_pol_mlt_chh_sid_nor_azi_tur_dyu_mao_yor_fre_arw_bsq_hin_amh_bam_cnt_rus_swe_moo_pan_ven_prs_hun_xho_swt_est_svk_aeg_geo_mcd_rom_lit_lat_anl_sod_grk_fin_ewe_sun_guj_mly_jpn_knd_kor_ita_eng_lda_afr_bat_slo_tig_tag_mnd_dut_tsn_urd_gam_bos_scr_ctl_bul_qcu_spa_alb_glc_zul_heb_ben_hau_ger_jav_por_akn_mol_dgb_ind_tha_owc_tml_tsw_ses_aze_ukr_krd_uzb_fbf_vie_wly_igb_swa_cic	0.187291643098199	0.441457095531268	0.659906820570066
787	aeg_ben_bem_lit_hau_chh_anl_hin_tur_uzb_swt_sun_fbf_scr_spa_bsq_urd_amh_ses_cnt_alb_bul_dyu_swe_cic_krd_est_swa_tsn_hun_ctl_heb_geo_slo_ger_svk_guj_wly_mlt_fre_fin_yor_ind_glc_jav_jpn_tml_kor_por_ukr_akn_rom_bat_bos_owc_tag_mnd_cze_bam_lat_sod_prs_arw_afr_dut_qcu_mcd_rus_eng_zul_sid_pan_tig_ita_mly_pol_moo_mol_lda_mao_tha_gam_knd_dgb_ven_azi_grk_nor_aze_xho_vie_amr_igb_tsw_ewe	-0.505910655774004	-1.20608023278235	0.230845917553294
788	aeg_lit_fbf_nor_anl_amr_sod_spa_azi_uzb_bem_tag_zul_arw_mol_bsq_urd_heb_swt_cnt_ita_alb_igb_bos_moo_slo_hun_bam_cic_fin_grk_gam_geo_eng_krd_ctl_rom_hau_chh_afr_est_akn_mao_swe_mly_jpn_knd_kor_glc_fre_dgb_cze_bat_hin_owc_jav_mnd_ukr_yor_guj_mlt_lat_prs_pol_ben_qcu_svk_por_dut_dyu_amh_rus_sid_ger_sun_mcd_tsw_bul_xho_ind_tha_tig_tml_lda_ewe_tur_scr_pan_aze_swa_vie_wly_ven_ses_tsn	-0.250338601365272	-0.591958011892738	0.555315078075638
789	aeg_dut_yor_nor_anl_chh_hau_mol_uzb_azi_fbf_sun_moo_slo_guj_bsq_svk_gam_tsn_cnt_lit_ita_bem_ger_swa_bos_hun_dyu_ewe_est_swe_mlt_geo_mcd_urd_afr_glc_wly_heb_cze_fin_zul_ind_krd_mly_jpn_knd_kor_rom_ctl_cic_rus_bat_por_amr_jav_mnd_spa_ses_grk_sid_lat_ukr_eng_scr_qcu_pan_arw_hin_ven_tig_alb_sod_pol_tag_fre_swt_bul_lda_mao_tha_amh_tml_xho_igb_aze_ben_prs_tur_akn_vie_owc_bam_dgb_tsw	-0.249214636446552	-0.588740532121025	0.557462607260196
790	sid_dut_dyu_eng_amr_mlt_heb_spa_azi_tur_yor_ind_swa_mol_scr_bsq_afr_tig_lda_mnd_svk_urd_ewe_fre_tsn_por_fin_ses_bem_est_rus_owc_geo_nor_rom_pan_ben_anl_gam_guj_hun_tsw_jav_mcd_mly_jpn_tml_kor_swe_lat_ven_krd_tag_arw_hau_bat_cnt_bos_moo_glc_wly_prs_hin_bul_alb_qcu_ger_cze_grk_cic_aeg_slo_sod_pol_sun_lit_akn_ctl_xho_mao_tha_amh_knd_igb_dgb_uzb_ukr_ita_aze_swt_vie_chh_zul_fbf_bam	-0.333028451171131	-0.789950871661614	0.431566047132629
791	sid_alb_ven_urd_aeg_wly_chh_slo_aze_tur_ses_tag_ewe_pan_dut_bsq_ger_amh_igb_mnd_krd_mol_zul_rom_cic_lit_fin_dgb_yor_hun_bul_hau_geo_pol_arw_ctl_spa_heb_anl_nor_est_bam_ind_swe_mao_jpn_tml_kor_prs_por_swt_mcd_sun_eng_amr_mly_cnt_ukr_dyu_rus_owc_grk_bos_ben_hin_qcu_fre_ita_glc_moo_sod_afr_gam_svk_bat_scr_fbf_cze_bem_jav_tha_mlt_knd_tsw_tsn_uzb_guj_lat_azi_xho_vie_tig_akn_lda_swa	0.00245495353603213	0.00578083934483872	0.995399965584681
792	sid_afr_bem_svk_wly_amh_gam_alb_azi_aze_swt_mao_xho_por_mcd_bsq_mol_anl_yor_cnt_pol_bos_dgb_pan_tsn_bul_est_igb_moo_fin_lit_tig_geo_arw_ukr_glc_guj_heb_chh_dut_hun_tsw_ind_ger_sun_jpn_tml_kor_ita_scr_cic_rus_mly_cze_sod_jav_mnd_lat_ses_hin_mlt_spa_ben_grk_urd_qcu_prs_krd_eng_fbf_amr_rom_owc_swe_tag_slo_akn_fre_zul_bat_tha_aeg_knd_swa_ven_tur_ctl_nor_uzb_lda_vie_hau_dyu_bam_ewe	0.0212400103350547	0.0500504512818988	0.960189522683479
793	wly_ben_lda_eng_anl_mlt_tig_nor_tur_aze_bem_bat_swa_mol_krd_bsq_prs_amh_igb_cnt_alb_bos_ses_afr_swt_swe_fin_cic_akn_est_hin_sod_geo_glc_dut_lit_guj_aeg_owc_ukr_hun_zul_tag_rus_mao_jpn_knd_kor_scr_spa_fbf_ita_mly_pan_chh_sun_mnd_grk_dyu_svk_hau_urd_rom_ctl_ger_qcu_pol_fre_slo_tsw_sid_mcd_amr_bul_ind_por_xho_lat_bam_jav_tha_heb_tml_yor_dgb_uzb_cze_arw_azi_tsn_vie_gam_ewe_moo_ven	0.0529804449425615	0.124784111953268	0.900963797528236
794	hau_grk_dyu_fre_gam_sod_aeg_slo_tur_uzb_igb_ind_swt_afr_urd_bsq_hin_chh_yor_cnt_glc_alb_ven_bul_xho_pan_fin_tsn_bam_est_lit_mlt_geo_svk_dut_por_mol_sid_amr_arw_hun_zul_sun_bos_bat_jpn_tml_kor_ita_cze_ewe_krd_mly_pol_owc_tag_mnd_swe_ses_ger_heb_prs_scr_rom_lat_qcu_nor_guj_ben_dgb_wly_eng_amh_ukr_mao_ctl_moo_mcd_bem_jav_tha_tig_knd_akn_tsw_aze_rus_spa_azi_lda_vie_anl_swa_cic_fbf	-0.540881154296282	-1.28752371654928	0.201106687585207
795	amh_pol_dgb_ctl_hau_aeg_owc_afr_aze_azi_ses_sun_tsw_svk_bul_bsq_lit_mlt_yor_cnt_por_rom_lda_grk_tsn_arw_hun_swa_akn_fin_bos_chh_geo_guj_glc_ger_ita_sid_anl_slo_est_swt_bat_scr_mao_jpn_knd_kor_ben_rus_ven_swe_ind_krd_amr_jav_mnd_ukr_moo_fre_wly_lat_spa_alb_pan_qcu_dut_mol_prs_dyu_tig_mcd_gam_urd_mly_hin_igb_eng_zul_tag_tha_heb_tml_cic_xho_tur_cze_nor_uzb_bem_vie_sod_fbf_bam_ewe	-0.658611287641901	-1.57572319157628	0.118485406587675
796	amr_cze_cic_arw_amh_sid_tig_dut_aze_tur_zul_tag_igb_rom_ben_bsq_glc_mlt_tsw_cnt_scr_eng_yor_krd_moo_bul_fin_dgb_bem_hun_alb_sod_geo_mol_prs_urd_ctl_chh_owc_fre_est_swt_jav_rus_bat_jpn_tml_kor_spa_bos_akn_ukr_mao_slo_aeg_ind_mnd_svk_ven_hin_gam_nor_lit_lat_swe_qcu_grk_ita_pol_bam_hau_ger_anl_mcd_mly_afr_xho_pan_ewe_sun_tha_wly_knd_tsn_fbf_uzb_guj_por_azi_lda_vie_heb_swa_ses_dyu	0.630192619286281	1.49548678008089	0.138173217213364
797	wly_urd_moo_ger_amr_aeg_anl_krd_tur_azi_dgb_ind_igb_glc_mol_bsq_bos_amh_yor_mnd_ukr_rom_xho_svk_cic_guj_hun_ewe_swt_fin_ctl_gam_geo_ita_nor_fre_bul_chh_owc_prs_est_ven_tag_lit_mao_jpn_knd_kor_dut_slo_tsw_afr_jav_arw_sod_bat_cnt_alb_fbf_mcd_heb_spa_pan_scr_grk_qcu_swe_hin_eng_akn_sid_lat_tig_pol_sun_rus_ses_cze_zul_mly_tha_mlt_tml_bem_lda_uzb_ben_por_aze_dyu_vie_hau_tsn_swa_bam	-0.487892852950668	-1.15993806022182	0.24904324294947
798	chh_ukr_igb_glc_sid_sod_anl_bos_aze_uzb_akn_bat_ses_spa_dut_bsq_svk_amh_yor_cnt_rom_por_bam_mol_swa_slo_hun_zul_cic_est_hin_amr_geo_ita_krd_rus_bul_aeg_gam_mcd_fin_ven_mao_cze_tag_jpn_knd_kor_nor_ctl_dgb_scr_mly_grk_owc_jav_mnd_pan_moo_swe_tig_arw_urd_eng_guj_qcu_alb_ger_lat_ewe_mlt_prs_wly_pol_ind_ben_xho_fre_lda_sun_tha_heb_tml_swt_bem_azi_afr_lit_tur_fbf_vie_hau_dyu_tsw_tsn	-0.793472373063516	-1.91367531143089	0.0587370581171869
799	mlt_nor_bem_slo_sod_hau_heb_krd_aze_uzb_moo_jav_tsw_ben_rus_bsq_prs_tig_xho_cnt_bul_arw_dgb_rom_akn_dut_fin_swt_bam_hun_swe_chh_geo_svk_lat_por_glc_anl_amh_urd_est_ses_bat_alb_tag_jpn_knd_kor_grk_cze_yor_guj_mao_ger_amr_mly_mnd_ukr_ewe_fre_sid_afr_ita_hin_mcd_qcu_eng_pol_lit_fbf_wly_scr_aeg_spa_sun_bos_lda_mol_cic_ind_tha_owc_tml_igb_tsn_tur_ctl_pan_azi_dyu_vie_gam_swa_zul_ven	0.0894500565376729	0.21044852271442	0.833778025213248
800	sid_glc_igb_grk_sod_aeg_tig_por_aze_uzb_yor_mly_zul_guj_ukr_bsq_bos_heb_ewe_cnt_afr_mcd_fbf_lit_ven_rus_est_bam_akn_fin_bul_amr_geo_eng_pol_rom_ctl_anl_chh_spa_hun_dgb_bat_svk_jav_jpn_tml_kor_scr_arw_tsw_hin_sun_pan_hau_tag_mnd_swe_xho_krd_mlt_mol_slo_alb_ita_qcu_ben_nor_dut_dyu_gam_fre_wly_urd_mao_cze_cic_lat_swt_ind_tha_owc_knd_swa_moo_azi_prs_ger_tur_lda_vie_amh_ses_tsn_bem	0.0111454150962525	0.0262507019260738	0.979113621989614
801	amr_mcd_bem_arw_heb_hau_mlt_ctl_tur_azi_akn_sun_igb_alb_rus_bsq_lit_gam_swa_mnd_rom_por_yor_fre_fbf_ukr_hun_cic_ven_fin_pan_wly_geo_bos_scr_grk_dut_anl_aeg_lat_est_swt_tag_bul_jav_jpn_knd_kor_ben_pol_ewe_krd_mly_slo_tig_mao_cnt_glc_tsn_swe_sod_urd_spa_ita_nor_qcu_cze_eng_svk_dyu_sid_ger_owc_afr_bat_mol_dgb_prs_tsw_ind_tha_amh_tml_bam_lda_uzb_hin_guj_aze_moo_vie_chh_ses_xho_zul	-0.551430966274773	-1.31368152285812	0.192184938370658
802	owc_spa_dyu_ita_tig_wly_hau_pan_aze_tur_tsn_ind_ses_cze_arw_bsq_scr_heb_bem_cnt_afr_fre_yor_bul_dgb_svk_fin_akn_swt_hun_hin_aeg_geo_ben_eng_glc_guj_anl_gam_krd_est_cic_bat_pol_mao_jpn_knd_kor_nor_lat_fbf_slo_mly_rom_mlt_tag_mnd_ger_lda_urd_sod_alb_prs_ukr_por_qcu_bos_lit_grk_igb_chh_dut_amr_swe_sun_mcd_zul_mol_moo_jav_tha_amh_tml_ewe_tsw_uzb_ctl_rus_azi_ven_vie_sid_bam_swa_xho	-0.0332743581210653	-0.0784577121430149	0.937632532108478
803	sid_ben_bam_guj_tig_wly_owc_rus_aze_azi_lda_sun_ses_pol_arw_bsq_mcd_mlt_cic_cnt_alb_ita_tsn_fre_xho_ctl_est_yor_igb_fin_rom_amr_geo_spa_lat_pan_krd_aeg_sod_nor_hun_dyu_mly_eng_ind_jpn_knd_kor_ukr_prs_fbf_bos_jav_glc_anl_tag_mnd_mol_zul_hin_gam_slo_urd_svk_ger_qcu_por_bul_scr_ewe_chh_swe_amh_afr_bat_cze_akn_lit_swt_mao_tha_hau_tml_dgb_moo_uzb_grk_dut_tur_tsw_vie_heb_swa_ven_bem	-0.571159097724141	-1.36405389649308	0.175842779074671
804	heb_urd_bam_pol_anl_wly_gam_prs_uzb_aze_dgb_ind_igb_ita_pan_bsq_ctl_mlt_tsn_cnt_mcd_glc_zul_ukr_ewe_dut_fin_xho_akn_est_arw_tig_geo_cze_afr_lat_mol_sod_sid_bul_hun_bem_bat_guj_mly_jpn_knd_kor_fre_lit_cic_nor_jav_spa_amr_tag_mnd_rom_lda_bos_aeg_swe_alb_eng_svk_qcu_por_scr_grk_dyu_amh_ger_owc_slo_sun_hin_tsw_rus_swt_mao_tha_hau_tml_yor_moo_tur_krd_ben_azi_ven_vie_chh_fbf_swa_ses	0.409454872178148	0.967783177014245	0.335662760899804
805	sid_rus_swa_por_anl_heb_amh_ukr_uzb_tur_cic_ind_moo_ctl_urd_bsq_pan_hau_xho_mnd_krd_ger_fbf_afr_zul_eng_hun_lda_tsw_fin_rom_sod_geo_bos_scr_ita_fre_wly_amr_mcd_est_dyu_bat_alb_tag_jpn_knd_kor_hin_slo_tsn_dut_sun_glc_gam_mao_cnt_ben_dgb_lat_aeg_pol_swe_arw_mol_qcu_cze_prs_grk_bem_owc_guj_chh_nor_mly_lit_ewe_spa_bam_jav_tha_mlt_tml_yor_igb_aze_bul_svk_azi_ses_vie_tig_akn_ven_swt	0.0955582559728672	0.224832154812673	0.822603117110868
806	hau_rom_xho_afr_sod_sid_heb_ita_aze_uzb_yor_jav_ewe_bul_arw_bsq_pan_wly_ses_mnd_swe_por_dgb_alb_igb_ben_fin_lda_fbf_est_nor_amh_geo_scr_lat_cze_bos_chh_mlt_svk_hun_bem_mly_dut_ind_jpn_knd_kor_krd_prs_tsw_mol_tag_grk_tig_mao_cnt_fre_tsn_ukr_amr_lit_slo_ger_glc_qcu_eng_urd_rus_cic_anl_ctl_owc_guj_bat_pol_bam_mcd_ven_sun_tha_gam_tml_swt_zul_azi_hin_spa_tur_dyu_vie_aeg_akn_moo_swa	0.0136045888088124	0.0320556018594084	0.974496405806747
807	sid_rus_ewe_ctl_mlt_gam_sod_mcd_tur_uzb_zul_ind_tsn_por_ukr_bsq_grk_tig_akn_cnt_arw_prs_cic_glc_ses_nor_est_dyu_fbf_fin_mol_heb_geo_pan_rom_eng_lit_amh_anl_ger_hun_swt_mao_spa_sun_jpn_knd_kor_fre_ita_yor_dut_jav_scr_aeg_mly_mnd_pol_moo_cze_owc_bos_krd_bul_alb_qcu_guj_slo_urd_tsw_wly_swe_hau_ben_tag_lat_bam_afr_lda_bat_tha_chh_tml_bem_xho_aze_hin_svk_azi_ven_vie_amr_dgb_swa_igb	0.481961516724046	1.13603646069294	0.258860346992015
808	wly_cze_bam_guj_hau_sid_gam_svk_tur_azi_dyu_tag_moo_glc_arw_bsq_hin_sod_tsn_mnd_rom_lat_fbf_pol_ses_mol_est_cic_ewe_hun_ben_amr_geo_bos_urd_ctl_ita_chh_heb_afr_fin_lda_bat_krd_ind_jpn_tml_kor_mcd_slo_ven_fre_jav_lit_aeg_mly_cnt_ger_dgb_swe_mlt_ukr_alb_rus_scr_qcu_grk_pan_bul_swa_tig_spa_anl_por_sun_nor_zul_eng_igb_mao_tha_amh_knd_bem_akn_aze_dut_prs_uzb_tsw_vie_owc_yor_swt_xho	0.374588840832375	0.881971585807095	0.380066076412662
809	gam_ger_tsn_pan_mlt_anl_aeg_rom_uzb_tur_bem_sun_dyu_krd_nor_bsq_swe_sod_moo_cnt_alb_ita_zul_lit_cic_ben_est_tsw_xho_hun_dut_wly_geo_por_pol_ctl_scr_owc_tig_cze_fin_swa_ind_guj_tag_jpn_tml_kor_glc_mol_igb_rus_bat_spa_hau_mao_mnd_hin_lda_lat_amh_bos_prs_arw_slo_qcu_mcd_bul_grk_ses_chh_svk_heb_afr_jav_eng_fbf_ukr_ewe_mly_tha_sid_knd_bam_swt_azi_urd_fre_aze_akn_vie_amr_yor_dgb_ven	-0.409485574464466	-0.970621159615093	0.334254622232889
810	amr_nor_dyu_ukr_gam_sod_anl_cze_tur_azi_bam_tag_moo_eng_afr_bsq_grk_sid_ses_cnt_mol_rom_cic_ger_tsw_bul_est_zul_igb_fin_lat_mlt_geo_ben_slo_scr_bos_amh_tig_glc_hun_tsn_mao_por_bat_jpn_tml_kor_mcd_ctl_xho_fre_sun_hin_owc_ind_mnd_dut_akn_guj_hau_krd_urd_lit_spa_qcu_ita_svk_alb_dgb_chh_arw_wly_prs_jav_swe_swa_rus_bem_mly_tha_heb_knd_lda_yor_uzb_pol_pan_aze_swt_vie_aeg_ewe_ven_fbf	-0.971707512490995	-2.36645130501089	0.020033807049464
811	gam_ger_ewe_pol_aeg_sid_tig_ben_tur_azi_xho_mao_lda_dut_lat_bsq_afr_anl_cic_mnd_swe_prs_zul_ctl_moo_alb_fin_dgb_fbf_hun_hin_chh_geo_bos_ita_rom_svk_sod_hau_guj_est_dyu_ind_scr_tag_jpn_tml_kor_pan_eng_tsn_urd_sun_krd_amr_mly_cnt_spa_ven_bul_mlt_mcd_cze_lit_arw_qcu_slo_fre_por_bem_owc_ukr_wly_mol_jav_rus_akn_nor_swt_bat_tha_amh_knd_swa_igb_uzb_grk_glc_aze_bam_vie_heb_ses_tsw_yor	0.19490115986468	0.458725176922401	0.647501796198628
812	aeg_guj_ewe_pol_owc_sod_wly_por_aze_uzb_dgb_mao_ven_ctl_rom_bsq_glc_gam_zul_cnt_bul_nor_akn_cze_tsw_krd_fin_igb_bam_hun_scr_chh_geo_mcd_arw_prs_ita_heb_mlt_eng_est_bem_tag_alb_ind_jpn_knd_kor_bos_rus_ses_swe_bat_slo_hau_sun_mnd_ukr_lda_hin_tig_grk_svk_afr_spa_qcu_ben_fre_urd_moo_amr_lat_amh_ger_jav_lit_yor_pan_dyu_mly_tha_sid_tml_fbf_swa_tur_mol_dut_azi_cic_vie_anl_xho_swt_tsn	-0.219455444850538	-0.518633657031715	0.605248097487448
813	sid_prs_zul_ben_gam_wly_aeg_krd_azi_uzb_yor_bat_tsn_cze_ita_bsq_bul_heb_tsw_cnt_lit_hin_ewe_guj_swt_swe_hun_swa_dyu_fin_grk_amh_geo_pol_fre_afr_urd_mlt_sod_dut_est_cic_mly_rom_mao_jpn_knd_kor_ukr_glc_lda_nor_sun_svk_tig_jav_mnd_mol_xho_slo_amr_arw_scr_lat_ger_qcu_spa_rus_pan_moo_anl_alb_owc_ctl_tag_eng_akn_por_bem_ind_tha_hau_tml_igb_ven_aze_mcd_bos_tur_bam_vie_chh_dgb_ses_fbf	-0.188799578023208	-0.445855400719634	0.656737964646789
814	aeg_hin_cic_pan_hau_owc_gam_alb_tur_aze_fbf_tag_tsw_bos_eng_bsq_ukr_amr_lda_cnt_ben_mcd_yor_lat_zul_ctl_est_moo_dgb_fin_nor_tig_geo_cze_mol_fre_ita_mlt_chh_spa_hun_bem_mao_scr_jav_jpn_knd_kor_arw_rus_ses_guj_sun_slo_heb_bat_mnd_lit_ewe_krd_amh_afr_prs_urd_ger_qcu_dut_bul_glc_swt_sod_swe_anl_rom_mly_svk_swa_grk_xho_ind_tha_sid_tml_dyu_ven_uzb_por_pol_azi_akn_vie_wly_bam_tsn_igb	0.822354910976243	1.9529525478932	0.0538315451624332
815	gam_prs_tsw_arw_tig_chh_aeg_svk_tur_azi_ven_mao_tsn_ukr_urd_bsq_krd_mlt_bam_mnd_grk_ita_dgb_mol_fbf_scr_hun_zul_bem_est_lit_amr_geo_por_pol_bul_hin_heb_amh_lat_fin_swa_bat_eng_ind_jpn_tml_kor_rom_glc_swt_slo_mly_alb_sod_tag_cnt_dut_xho_bos_wly_cze_guj_mcd_fre_qcu_rus_spa_ctl_akn_owc_afr_hau_swe_sun_nor_igb_ben_dyu_jav_tha_sid_knd_moo_ses_aze_ger_pan_uzb_cic_vie_anl_lda_yor_ewe	-0.54062465092054	-1.2914929466278	0.199733463025403
816	chh_scr_moo_ita_mlt_amh_hau_por_aze_tur_ses_bat_dgb_fre_cze_bsq_swe_heb_ven_cnt_pol_afr_yor_mol_swt_dut_est_akn_ewe_fin_spa_sid_geo_svk_alb_eng_glc_amr_gam_ukr_hun_tsw_mao_mcd_mly_jpn_tml_kor_slo_ger_tsn_rus_jav_guj_owc_tag_mnd_bul_swa_ben_wly_rom_arw_nor_krd_qcu_ctl_prs_grk_bam_aeg_lat_sod_urd_sun_lit_igb_hin_dyu_ind_tha_anl_knd_cic_xho_uzb_bos_pan_azi_lda_vie_tig_fbf_bem_zul	0.119498655551284	0.281504343540877	0.778949009664618
817	sid_pan_lda_bul_aeg_owc_wly_bos_aze_uzb_ses_ind_moo_afr_eng_bsq_por_sod_tsw_cnt_rom_scr_ven_mol_swa_glc_fin_dyu_ewe_hun_pol_amr_geo_cze_krd_alb_grk_gam_anl_slo_est_akn_bat_lit_mly_jpn_knd_kor_ita_ben_bem_ukr_sun_prs_hau_tag_mnd_lat_igb_ctl_tig_swe_fre_dut_urd_qcu_rus_arw_mcd_xho_mlt_svk_chh_hin_jav_ger_bam_spa_zul_mao_tha_amh_tml_yor_swt_tur_guj_nor_azi_fbf_vie_heb_tsn_cic_dgb	-0.128895254738257	-0.304231751964712	0.761631028704205
818	hau_guj_swt_swe_gam_amr_aeg_por_uzb_aze_bam_mao_fbf_hin_grk_bsq_nor_wly_swa_cnt_rom_pan_lda_rus_dgb_alb_fin_moo_ses_hun_bos_chh_geo_mol_afr_pol_prs_mlt_sid_svk_est_ewe_bat_lit_ind_jpn_tml_kor_slo_lat_tsn_spa_mly_eng_amh_sun_mnd_cze_tsw_ger_sod_urd_ita_krd_bul_qcu_fre_glc_ukr_zul_anl_ctl_owc_dut_jav_mcd_akn_scr_igb_tag_tha_heb_knd_bem_xho_azi_arw_ben_tur_ven_vie_tig_cic_dyu_yor	-0.789150953794641	-1.90183302311277	0.0602881521181954
819	anl_pol_cic_ben_owc_amr_sod_guj_tur_azi_dyu_mly_yor_lit_spa_bsq_lat_mlt_ewe_cnt_krd_ita_bem_pan_lda_prs_hun_fbf_tsw_fin_svk_tig_geo_alb_ukr_urd_nor_heb_gam_afr_est_zul_bat_mcd_ind_jpn_tml_kor_slo_rus_moo_hin_mao_fre_chh_jav_mnd_swe_dgb_por_aeg_cze_scr_eng_glc_qcu_ctl_bul_mol_swa_sid_grk_wly_ger_sun_dut_ven_rom_ses_tag_tha_amh_knd_xho_bam_uzb_bos_arw_aze_igb_vie_hau_swt_akn_tsn	-1.02998607736905	-2.51608241632943	0.0135806980347146
820	amr_ger_akn_bul_sod_owc_hau_alb_aze_uzb_swt_mly_cic_afr_mol_bsq_slo_anl_igb_cnt_bos_hin_lda_rom_yor_prs_est_tsn_ven_hun_cze_mlt_geo_por_dut_eng_ukr_tig_aeg_svk_fin_zul_sun_arw_jav_jpn_knd_kor_pol_ita_bem_guj_mao_swe_amh_tag_mnd_lat_tsw_glc_wly_ben_grk_scr_fre_qcu_nor_krd_urd_swa_chh_lit_gam_spa_ind_mcd_ewe_rus_fbf_bat_tha_sid_tml_dyu_ses_tur_ctl_pan_azi_dgb_vie_heb_bam_moo_xho	-0.96341160098898	-2.34548814619021	0.021127705275236
821	hau_ger_bam_ctl_sod_amr_tig_grk_uzb_aze_fbf_sun_lda_swe_dut_bsq_glc_anl_ewe_mnd_eng_guj_zul_nor_tsn_arw_fin_ses_swt_est_krd_sid_geo_pan_cze_rus_lit_mlt_heb_alb_hun_xho_ind_ukr_mly_jpn_knd_kor_scr_slo_dgb_spa_jav_rom_gam_mao_cnt_mol_tsw_lat_aeg_afr_bos_bul_prs_qcu_mcd_ita_pol_akn_chh_urd_owc_fre_tag_ben_swa_por_dyu_bat_tha_amh_tml_cic_igb_tur_hin_svk_azi_moo_vie_wly_ven_yor_bem	-0.241248768277981	-0.569663256975649	0.570279606795447
822	anl_ukr_dyu_afr_wly_sod_amr_pol_tur_uzb_bem_tag_igb_rus_spa_bsq_urd_hau_zul_mnd_bul_lat_tsw_guj_moo_eng_fin_ven_ses_hun_arw_sid_geo_dut_svk_ctl_ger_mlt_heb_nor_est_tsn_bat_por_sun_jpn_knd_kor_glc_pan_fbf_bos_jav_mol_gam_mao_cnt_slo_lda_prs_chh_swe_cze_lit_mcd_qcu_hin_scr_fre_dgb_amh_ben_aeg_ita_ind_krd_swa_grk_akn_mly_tha_owc_tml_ewe_yor_azi_rom_alb_aze_bam_vie_tig_xho_swt_cic	-0.645343663513084	-1.54262387537292	0.126318051056123
823	heb_mcd_moo_bos_chh_sod_wly_scr_uzb_azi_ses_ind_igb_swe_ben_bsq_grk_aeg_ewe_cnt_pan_dut_bam_cze_swa_rus_fin_dyu_tsn_hun_ctl_gam_geo_guj_spa_rom_por_anl_amr_hin_est_cic_sun_afr_jav_jpn_tml_kor_glc_krd_tsw_svk_tag_ger_hau_bat_mnd_alb_zul_ukr_sid_nor_fre_prs_mol_qcu_ita_arw_pol_swt_tig_eng_mlt_slo_mly_bul_xho_urd_akn_mao_tha_amh_knd_lda_dgb_tur_lat_lit_aze_yor_vie_owc_bem_fbf_ven	-0.225676133726642	-0.533083465186886	0.595247424085239
824	wly_ctl_fbf_prs_heb_amh_sid_mcd_uzb_aze_igb_ind_swa_fre_nor_bsq_bos_anl_cic_mnd_afr_ger_ewe_spa_tsn_lit_est_swt_zul_hun_swe_tig_geo_slo_alb_dut_ukr_chh_owc_rus_fin_ses_bat_urd_mly_jpn_tml_kor_arw_ita_moo_lat_sun_ben_sod_jav_cnt_por_bam_mol_gam_pol_scr_pan_glc_qcu_hin_cze_svk_xho_aeg_rom_mlt_krd_tag_bul_yor_eng_akn_mao_tha_hau_knd_ven_dyu_tur_guj_grk_azi_dgb_vie_amr_lda_tsw_bem	0.0888142209947408	0.209003233175582	0.834902826540913
825	owc_spa_ewe_hin_aeg_mlt_tig_pol_tur_uzb_ses_bat_yor_svk_bos_bsq_fre_sod_moo_cnt_nor_mcd_tsn_guj_swt_swe_hun_akn_igb_est_por_gam_geo_ger_mol_dut_prs_sid_amr_eng_fin_swa_mao_grk_ind_jpn_knd_kor_alb_lat_bam_scr_mly_rus_chh_jav_mnd_ben_lda_slo_hau_cze_arw_lit_rom_qcu_urd_glc_afr_fbf_heb_krd_amh_ctl_sun_ita_dgb_pan_xho_tag_tha_anl_tml_ven_cic_azi_bul_ukr_aze_tsw_vie_wly_bem_dyu_zul	-0.197806956358969	-0.466696404453573	0.641808555754755
826	amr_por_bam_grk_aeg_sid_amh_lat_uzb_tur_yor_tag_igb_arw_guj_bsq_krd_chh_tsn_cnt_mcd_cze_xho_urd_swt_afr_hun_swa_tsw_est_rom_wly_geo_spa_ukr_slo_pol_anl_gam_swe_fin_ses_bat_scr_mao_jpn_tml_kor_ben_bos_dgb_prs_mly_rus_mlt_jav_mnd_eng_ewe_dut_heb_ita_lit_nor_ctl_qcu_bul_glc_fre_cic_sod_hin_hau_mol_ind_alb_moo_svk_ven_sun_tha_tig_knd_bem_dyu_aze_pan_ger_azi_lda_vie_owc_fbf_zul_akn	1.03656093874349	2.49213352549227	0.0144683544051058
827	amh_slo_moo_dut_heb_mlt_owc_afr_tur_uzb_swa_tag_zul_lat_mcd_bsq_alb_anl_igb_mnd_grk_pol_bam_mol_ven_eng_fin_yor_tsn_est_hin_chh_geo_cze_lit_urd_nor_aeg_wly_svk_hun_ses_mao_ger_bat_jpn_tml_kor_rom_arw_tsw_fre_ind_ctl_sid_mly_cnt_ita_ewe_ben_hau_bul_spa_ukr_swe_qcu_bos_scr_krd_akn_gam_prs_amr_pan_sun_glc_dyu_rus_swt_jav_tha_sod_knd_xho_fbf_azi_por_guj_aze_lda_vie_tig_cic_bem_dgb	0.140236728074487	0.329927550307396	0.742196714497851
828	wly_lit_ven_arw_heb_mlt_anl_ger_aze_uzb_igb_mly_moo_eng_hin_bsq_pan_sod_tsw_cnt_swe_rom_ses_scr_xho_bul_fin_akn_zul_est_afr_sid_geo_alb_ben_mcd_dut_aeg_amh_rus_hun_tsn_ind_krd_jav_jpn_knd_kor_guj_ukr_dgb_cze_tag_slo_gam_mao_mnd_urd_bam_svk_chh_nor_ctl_spa_mol_qcu_bos_por_grk_bem_hau_ita_tig_pol_sun_fre_yor_glc_ewe_bat_tha_amr_tml_swa_swt_tur_lat_prs_azi_lda_vie_owc_fbf_dyu_cic	-0.626261640742396	-1.49622322337152	0.137981519229259
829	anl_glc_ewe_ben_gam_owc_amh_scr_tur_azi_akn_sun_lda_afr_eng_bsq_svk_chh_dyu_mnd_ger_prs_bam_grk_xho_guj_fin_tsn_fbf_hun_dut_sid_geo_alb_swe_urd_krd_aeg_mlt_nor_est_ses_bat_ita_tag_jpn_knd_kor_arw_por_igb_lat_mly_rom_amr_mao_cnt_bul_ven_cze_sod_slo_mcd_fre_bos_qcu_lit_spa_ctl_tsw_tig_ukr_wly_rus_jav_mol_bem_pan_dgb_ind_tha_heb_tml_moo_cic_uzb_pol_hin_aze_swt_vie_hau_zul_swa_yor	-0.346945315954762	-0.821955040157409	0.41320482161854
830	gam_por_akn_afr_aeg_sid_hau_pan_tur_uzb_dyu_mao_xho_glc_alb_bsq_cze_owc_swa_cnt_pol_ger_ewe_nor_ses_arw_hun_swt_bem_est_bul_tig_geo_ctl_ben_scr_prs_mlt_wly_mcd_fin_bam_ind_eng_jav_jpn_knd_kor_lit_slo_dgb_rom_mly_fre_amr_bat_mnd_lat_tsw_svk_amh_bos_mol_urd_rus_qcu_krd_dut_hin_moo_anl_grk_heb_swe_sun_guj_igb_ita_fbf_tag_tha_sod_tml_lda_tsn_azi_spa_ukr_aze_zul_vie_chh_cic_yor_ven	0.0959253696026854	0.225812474643985	0.821842790314439
831	mlt_bul_fbf_ukr_tig_sod_hau_lat_uzb_azi_swt_jav_bam_krd_mol_bsq_ctl_aeg_dgb_mnd_rus_pol_lda_guj_moo_scr_fin_tsw_bem_hun_hin_gam_geo_lit_pan_svk_swe_anl_amr_alb_est_xho_mao_arw_bat_jpn_tml_kor_rom_bos_akn_mcd_ind_ger_heb_sun_cnt_ita_ses_spa_amh_dut_glc_cze_prs_qcu_nor_ben_eng_swa_chh_slo_wly_urd_tag_afr_cic_grk_igb_mly_tha_owc_knd_tsn_ven_aze_por_fre_tur_zul_vie_sid_yor_dyu_ewe	-0.864022301199547	-2.0837480607645	0.039925989957352
832	mlt_ita_yor_pan_aeg_hau_wly_krd_azi_uzb_bam_mao_dyu_afr_rus_bsq_lat_amh_igb_cnt_ctl_nor_akn_por_lda_dut_est_zul_ewe_fin_alb_owc_geo_swe_hin_scr_prs_amr_anl_cze_hun_bem_bat_ukr_mly_jpn_knd_kor_spa_pol_tsn_svk_jav_fre_heb_sun_mnd_lit_swa_glc_tig_ben_slo_ger_bos_qcu_mcd_grk_bul_ven_sod_arw_chh_rom_ind_eng_dgb_urd_moo_tag_tha_gam_tml_cic_ses_tur_mol_guj_aze_tsw_vie_sid_xho_swt_fbf	-0.415554574452639	-0.986645389075827	0.326376521594482
833	hau_prs_bem_ctl_gam_anl_chh_pol_aze_tur_akn_jav_dgb_mol_urd_bsq_svk_heb_moo_mnd_slo_krd_ven_nor_xho_bos_est_zul_tsn_fin_rus_owc_geo_hin_bul_mcd_eng_aeg_sod_ukr_hun_yor_tag_glc_ind_jpn_knd_kor_guj_por_igb_afr_sun_alb_mlt_mly_cnt_arw_swt_lit_amr_rom_fre_pan_ben_qcu_swe_cze_dut_ses_sid_scr_tig_ger_mao_ita_swa_lat_lda_bat_tha_wly_tml_dyu_bam_azi_grk_spa_uzb_tsw_vie_amh_cic_ewe_fbf	-0.403384521196546	-0.956573210157128	0.341262758419515
834	tig_pan_ses_grk_gam_anl_amh_guj_azi_aze_bam_bat_igb_fre_krd_bsq_scr_aeg_ven_mnd_bos_afr_xho_bul_tsn_eng_est_tsw_moo_fin_hin_amr_geo_prs_cze_rom_lit_sid_chh_ctl_hun_lda_tag_pol_sun_jpn_knd_kor_swe_mol_bem_nor_ind_ger_mlt_mao_cnt_dut_akn_glc_hau_lat_mcd_ita_ukr_qcu_arw_urd_alb_dgb_sod_ben_heb_spa_mly_svk_dyu_por_swa_jav_tha_owc_tml_yor_zul_tur_slo_rus_uzb_cic_vie_wly_ewe_fbf_swt	-0.39344722122397	-0.932089302922544	0.353703867128374
835	tig_por_zul_fre_wly_hau_gam_scr_uzb_tur_swa_ind_ewe_bul_afr_bsq_bos_chh_akn_cnt_grk_cze_swt_pan_dgb_mol_fin_tsw_dyu_est_pol_sod_geo_arw_alb_lat_rus_amr_amh_nor_hun_bam_mao_guj_bat_jpn_knd_kor_eng_ita_yor_ctl_sun_ben_sid_tag_mnd_lit_igb_rom_heb_svk_glc_hin_prs_qcu_swe_ger_ukr_fbf_aeg_slo_mlt_mcd_jav_krd_xho_spa_moo_mly_tha_anl_tml_cic_ses_azi_urd_dut_aze_bem_vie_owc_tsn_ven_lda	0.294849570361207	0.695778544882085	0.48830262540694
836	sid_ctl_swa_svk_gam_hau_amr_bos_uzb_aze_akn_jav_cic_krd_pol_bsq_cze_heb_bam_mnd_glc_swe_ses_grk_bem_scr_fin_lda_swt_hun_afr_anl_geo_ukr_prs_guj_hin_tig_owc_eng_est_xho_bat_arw_tag_jpn_knd_kor_rus_pan_tsn_ben_ind_ita_chh_sun_cnt_lit_tsw_spa_sod_fre_dut_alb_mcd_qcu_bul_slo_ger_igb_amh_por_aeg_urd_mly_nor_fbf_lat_dgb_mao_tha_wly_tml_dyu_yor_azi_mol_rom_tur_moo_vie_mlt_ven_zul_ewe	-0.273394828305201	-0.646014510879885	0.519860872395218
837	owc_scr_bam_pol_anl_chh_sod_ben_uzb_tur_swa_bat_ven_bul_rus_bsq_bos_wly_xho_mnd_hin_grk_ses_spa_zul_glc_est_swt_cic_hun_krd_tig_geo_ger_nor_ita_pan_heb_mlt_prs_fin_dgb_jav_fre_sun_jpn_tml_kor_swe_guj_bem_urd_mly_lat_amh_ind_cnt_afr_akn_eng_hau_por_mol_alb_mcd_qcu_rom_svk_dut_lda_aeg_ukr_gam_lit_mao_ctl_fbf_cze_moo_tag_tha_amr_knd_tsn_ewe_azi_slo_arw_aze_tsw_vie_sid_yor_igb_dyu	-0.0800405099739341	-0.188927242288147	0.850561527133962
838	hau_lat_lda_mol_heb_gam_amh_por_azi_uzb_bam_jav_xho_pol_svk_bsq_lit_sid_ven_cnt_arw_scr_tsw_urd_bem_alb_est_dgb_dyu_hun_hin_mlt_geo_slo_spa_rom_afr_sod_aeg_grk_fin_ewe_mly_ita_mao_jpn_knd_kor_swe_pan_swt_cze_tag_mcd_chh_sun_mnd_ctl_ses_ben_tig_rus_ukr_dut_krd_qcu_prs_guj_nor_zul_wly_eng_owc_fre_bat_bos_swa_ger_igb_ind_tha_amr_tml_fbf_tsn_tur_glc_bul_aze_yor_vie_anl_cic_akn_moo	-0.967339409168908	-2.35678980252421	0.0205315645872705
839	owc_rom_lda_bul_wly_chh_sod_alb_tur_azi_swt_mao_xho_glc_prs_bsq_mcd_aeg_ven_cnt_ger_hin_moo_cze_swa_rus_hun_zul_ewe_fin_spa_heb_geo_arw_lat_scr_ben_tig_mlt_grk_est_ses_ind_pol_mly_jpn_knd_kor_svk_dut_igb_bos_sun_swe_anl_jav_mnd_ita_yor_nor_gam_eng_guj_afr_urd_qcu_fre_ukr_mol_fbf_sid_por_amh_slo_bat_ctl_akn_pan_cic_tag_tha_hau_tml_bam_tsn_uzb_krd_lit_aze_dyu_vie_amr_bem_dgb_tsw	-0.466917714903243	-1.1093150171169	0.270154626161089
840	heb_spa_dgb_bul_amh_wly_aeg_pan_azi_uzb_akn_jav_zul_bos_grk_bsq_ita_hau_cic_mnd_ger_prs_ses_svk_bem_por_hun_tsw_lda_est_ctl_owc_geo_mol_rus_pol_mcd_sid_sod_arw_fin_fbf_bat_rom_sun_jpn_tml_kor_dut_ben_igb_scr_mao_lit_mlt_tag_cnt_nor_xho_hin_anl_lat_alb_ukr_swe_qcu_eng_slo_cze_moo_amr_afr_tig_fre_mly_urd_tsn_glc_swa_ind_tha_gam_knd_bam_yor_tur_guj_krd_aze_ewe_vie_chh_ven_swt_dyu	-0.0806666137360319	-0.190078762065104	0.84966169061193
841	anl_prs_dyu_nor_aeg_amr_hau_por_tur_azi_dgb_mly_bam_cze_slo_bsq_bul_chh_igb_cnt_arw_krd_cic_grk_swa_ctl_est_ven_moo_hun_eng_gam_geo_lit_ita_urd_spa_sid_tig_pan_fin_ses_jav_swe_ind_jpn_tml_kor_lat_hin_tsw_afr_mao_fre_sod_sun_mnd_rus_yor_alb_mlt_scr_ger_ben_dut_qcu_svk_bos_guj_bem_amh_mol_heb_pol_bat_mcd_akn_rom_ewe_tag_tha_wly_knd_zul_swt_uzb_glc_ukr_aze_tsn_vie_owc_fbf_lda_xho	-0.170900997325394	-0.40363373531276	0.687408652991548
842	heb_nor_swt_ctl_anl_sid_amh_afr_aze_azi_ven_mly_lda_mcd_fre_bsq_cze_tig_yor_cnt_swe_lit_ses_arw_bam_por_fin_fbf_dyu_hun_scr_hau_geo_urd_rus_ger_krd_gam_mlt_lat_est_bem_tag_mol_jav_jpn_knd_kor_ukr_bos_ewe_ita_sun_slo_sod_ind_mnd_eng_moo_bul_chh_prs_glc_hin_dut_qcu_spa_grk_alb_swa_owc_rom_amr_guj_bat_svk_tsw_pol_dgb_mao_tha_aeg_tml_tsn_zul_tur_ben_pan_uzb_xho_vie_wly_cic_akn_igb	0.262382166562816	0.617684504585592	0.538292917512879
843	chh_slo_swa_scr_owc_gam_aeg_ger_tur_azi_bem_tag_tsw_ukr_bos_bsq_dut_amh_ewe_mnd_bul_ctl_akn_spa_moo_hin_hun_ven_fbf_fin_pan_sod_geo_mol_ita_arw_urd_mlt_sid_swe_est_swt_jav_pol_mly_jpn_knd_kor_cze_por_tsn_prs_ind_lat_wly_bat_cnt_eng_dyu_nor_tig_fre_guj_lit_glc_qcu_mcd_afr_grk_xho_anl_alb_heb_ben_mao_rus_bam_svk_lda_sun_tha_amr_tml_ses_igb_aze_krd_rom_uzb_yor_vie_hau_cic_dgb_zul	-0.296365826984651	-0.70149697166997	0.484744666280802
844	amr_bul_cic_scr_chh_hau_tig_slo_uzb_aze_ewe_sun_bam_afr_swe_bsq_svk_aeg_dyu_mnd_cze_dut_lda_hin_xho_eng_fin_ven_swt_est_pol_heb_geo_fre_prs_urd_bos_amh_wly_pan_hun_zul_ind_por_mao_jpn_knd_kor_lit_arw_akn_ger_jav_nor_gam_tag_cnt_mcd_dgb_ben_mlt_rus_ita_mol_ctl_qcu_glc_spa_krd_ses_sod_lat_owc_grk_mly_guj_swa_ukr_bem_bat_tha_anl_tml_tsw_fbf_azi_rom_alb_tur_igb_vie_sid_moo_tsn_yor	-0.567237779815667	-1.35042952413396	0.180155336656002
845	wly_nor_igb_prs_heb_anl_aeg_scr_tur_uzb_ewe_mly_xho_ctl_pol_bsq_glc_owc_cic_cnt_urd_lat_yor_swe_dgb_krd_hun_ses_lda_fin_ger_sid_geo_eng_ben_guj_lit_sod_hau_spa_est_tsn_mao_fre_ind_jpn_tml_kor_afr_grk_tsw_ita_tag_alb_chh_jav_mnd_bul_zul_cze_amr_svk_por_pan_bos_qcu_rom_slo_mol_ven_amh_rus_mlt_mcd_bat_hin_dyu_ukr_bam_sun_tha_gam_knd_moo_akn_azi_arw_dut_aze_fbf_vie_tig_swt_bem_swa	-0.193224951241898	-0.455961243824291	0.649480788409148
846	chh_urd_cic_bos_sid_amh_heb_eng_azi_tur_fbf_ind_xho_slo_mcd_bsq_ita_gam_ewe_mnd_nor_glc_swa_rus_ven_bul_hun_lda_moo_est_spa_tig_geo_swe_lat_krd_arw_sod_wly_ben_fin_bam_jav_pol_mly_jpn_tml_kor_scr_pan_ses_lit_sun_grk_amr_mao_cnt_dut_bem_ger_owc_svk_alb_prs_afr_qcu_por_hin_guj_tsn_hau_rom_mlt_ukr_bat_ctl_tsw_cze_swt_tag_tha_aeg_knd_yor_igb_aze_fre_mol_uzb_dyu_vie_anl_akn_dgb_zul	-0.431539705828664	-1.02551955373197	0.307778162422982
847	amr_rus_dgb_afr_tig_amh_gam_swe_tur_uzb_swt_mao_cic_rom_mol_bsq_bul_sid_ses_mnd_arw_bos_bem_ukr_zul_cze_est_ven_fbf_fin_nor_aeg_geo_grk_lit_glc_ctl_anl_heb_svk_hun_swa_bat_eng_sun_jpn_tml_kor_dut_urd_moo_ben_tag_pol_chh_jav_cnt_scr_tsw_lat_hau_ger_hin_spa_por_qcu_mcd_alb_ita_xho_wly_prs_mlt_krd_mly_fre_yor_pan_dyu_ind_tha_sod_knd_tsn_igb_aze_guj_slo_azi_ewe_vie_owc_akn_bam_lda	0.197689176235683	0.466715252818531	0.641795118955001
848	amh_ben_dgb_prs_tig_wly_owc_swe_aze_azi_swa_mly_ses_ukr_bul_bsq_rus_amr_ven_mnd_slo_svk_zul_scr_akn_pol_fin_ewe_bem_hun_grk_gam_geo_ger_eng_urd_rom_heb_anl_hin_est_dyu_ind_spa_jav_jpn_tml_kor_mol_afr_xho_ita_sun_krd_aeg_tag_cnt_dut_swt_lit_sod_por_bos_glc_mcd_qcu_arw_fre_alb_igb_hau_cze_chh_lat_mao_ctl_tsw_guj_bam_bat_tha_sid_knd_moo_fbf_uzb_pan_nor_tur_lda_vie_mlt_tsn_cic_yor	-0.374977213740156	-0.889248342324857	0.376164041644257
849	hau_cze_moo_bos_sid_aeg_amh_rus_uzb_azi_swa_bat_cic_dut_pan_bsq_rom_owc_ewe_mnd_slo_por_igb_ger_xho_scr_hun_dgb_yor_fin_nor_anl_geo_ita_spa_glc_ben_amr_sod_arw_est_akn_tag_hin_jav_jpn_knd_kor_grk_ukr_dyu_fre_sun_krd_heb_mao_cnt_urd_bam_lit_mlt_prs_svk_pol_mol_qcu_mcd_eng_bul_swt_chh_lat_wly_guj_mly_afr_fbf_alb_ses_ind_tha_tig_tml_lda_zul_aze_swe_ctl_tur_tsw_vie_gam_bem_ven_tsn	-0.510246460991715	-1.21600965536708	0.227058787318287
850	sod_ukr_cic_prs_amh_gam_owc_por_tur_uzb_akn_jav_tsn_grk_bos_bsq_pol_amr_yor_cnt_ctl_alb_fbf_mol_lda_rus_est_tsw_ses_fin_guj_hau_geo_scr_dut_svk_pan_mlt_tig_hin_hun_moo_tag_arw_ind_jpn_tml_kor_urd_glc_dgb_ger_mao_ben_sid_mly_mnd_afr_ven_mcd_heb_eng_lit_rom_fre_qcu_swe_ita_krd_bam_aeg_bul_anl_lat_sun_nor_swt_slo_swa_bat_tha_wly_knd_xho_dyu_aze_cze_spa_azi_ewe_vie_chh_igb_bem_zul	0.050522035659384	0.119074519087961	0.90547315279633
851	chh_afr_fbf_eng_wly_heb_owc_mol_azi_aze_ven_tag_cic_slo_ukr_bsq_guj_amr_xho_cnt_bul_fre_bam_svk_akn_mcd_fin_zul_dyu_est_grk_sod_geo_hin_cze_alb_pol_sid_aeg_ctl_hun_lda_bat_pan_jav_jpn_tml_kor_urd_lit_dgb_ita_sun_scr_mlt_ind_mnd_dut_yor_arw_tig_nor_ben_rom_ger_qcu_bos_rus_lat_ewe_anl_krd_amh_glc_mly_swe_swa_spa_igb_mao_tha_gam_knd_swt_tsn_tur_prs_por_uzb_ses_vie_hau_moo_tsw_bem	-0.0148270637133742	-0.0349403644011072	0.972202179469279
852	sod_nor_bam_prs_hau_gam_mlt_spa_aze_azi_moo_sun_igb_grk_alb_bsq_arw_heb_cic_cnt_eng_urd_dyu_lit_bem_cze_fin_yor_ewe_est_mcd_amh_geo_pol_glc_hin_rom_chh_anl_ctl_hun_swt_mao_ben_tag_jpn_knd_kor_mol_dut_swa_guj_bat_slo_amr_jav_mnd_ukr_akn_pan_wly_ger_bos_por_krd_qcu_bul_lat_afr_fbf_tig_rus_sid_ita_ind_scr_ses_swe_tsn_mly_tha_aeg_tml_lda_zul_uzb_svk_fre_tur_xho_vie_owc_tsw_ven_dgb	-0.36185527226011	-0.85705444481947	0.393617940982805
853	wly_lat_dgb_eng_hau_gam_owc_pol_uzb_aze_igb_bat_swt_spa_ben_bsq_arw_amh_tsw_mnd_ctl_ita_bem_afr_ses_por_hun_bam_xho_est_prs_heb_geo_hin_mcd_mol_rus_sod_mlt_lit_fin_ewe_mao_nor_sun_jpn_knd_kor_urd_dut_fbf_rom_jav_guj_tig_mly_cnt_fre_lda_pan_amr_ukr_ger_alb_svk_qcu_slo_scr_swe_moo_chh_cze_anl_glc_tag_bos_cic_krd_yor_ind_tha_aeg_tml_zul_tsn_tur_grk_bul_azi_ven_vie_sid_akn_swa_dyu	0.407314167223244	0.964414806474941	0.337339094813604
854	anl_slo_swa_ger_aeg_wly_sod_pan_azi_aze_bam_jav_zul_lat_ben_bsq_grk_owc_yor_cnt_ita_krd_akn_mol_tsn_spa_est_lda_ven_hun_swe_gam_geo_alb_dut_svk_bos_heb_amh_ctl_fin_moo_sun_eng_ind_jpn_knd_kor_fre_prs_ewe_nor_bat_arw_hau_mao_mnd_por_dyu_hin_amr_urd_afr_ukr_scr_qcu_bul_guj_pol_tsw_sid_rom_mlt_lit_tag_mcd_cic_rus_bem_mly_tha_tig_tml_fbf_xho_uzb_cze_glc_tur_ses_vie_chh_swt_igb_dgb	-0.0898503021105989	-0.211762839231656	0.832755454033643
855	owc_urd_bem_pan_tig_hau_sid_mcd_tur_uzb_ewe_ind_akn_rus_por_bsq_eng_sod_ven_cnt_spa_rom_fbf_bos_tsn_krd_hun_lda_xho_fin_afr_mlt_geo_lit_bul_ctl_pol_wly_amr_guj_est_yor_bat_ukr_mao_jpn_knd_kor_hin_ita_zul_svk_mly_mol_chh_sun_mnd_slo_swa_cze_amh_dut_ger_prs_glc_qcu_scr_nor_arw_cic_aeg_lat_gam_fre_tag_alb_dgb_ben_tsw_jav_tha_heb_tml_bam_dyu_aze_grk_swe_azi_igb_vie_anl_moo_swt_ses	-0.48195100430563	-1.14585718681649	0.254794182630512
856	anl_cze_bem_bul_sid_hau_aeg_prs_azi_uzb_cic_mao_yor_ben_mol_bsq_nor_gam_swt_cnt_bos_lat_dgb_arw_bam_fre_fin_tsn_moo_hun_dut_heb_geo_mcd_eng_afr_alb_tig_wly_pan_est_ewe_mly_glc_sun_jpn_knd_kor_pol_ger_tsw_scr_jav_rom_sod_ind_mnd_ctl_ses_rus_amr_por_slo_guj_swe_qcu_grk_spa_urd_akn_mlt_lit_amh_krd_bat_hin_fbf_ita_lda_tag_tha_owc_tml_xho_zul_aze_ukr_svk_tur_ven_vie_chh_igb_dyu_swa	-0.63362250935934	-1.51502070487088	0.13315866716273
857	sod_lit_igb_slo_gam_tig_amh_urd_azi_tur_ewe_mao_ses_svk_bul_bsq_spa_hau_dyu_cnt_lat_afr_dgb_mol_tsn_arw_hun_akn_yor_fin_ita_anl_geo_cze_ukr_pol_mcd_amr_aeg_swe_est_swt_mly_ctl_bat_jpn_knd_kor_alb_rom_moo_fre_tag_dut_wly_ind_mnd_prs_bam_grk_mlt_ger_krd_pan_bos_qcu_ben_por_hin_tsw_heb_rus_chh_nor_jav_eng_lda_guj_xho_sun_tha_owc_tml_zul_cic_uzb_scr_glc_aze_fbf_vie_sid_ven_swa_bem	-0.41543300396745	-0.986612193587819	0.326392713955566
858	wly_hin_akn_cze_amh_tig_owc_dut_aze_tur_zul_sun_igb_spa_afr_bsq_ita_chh_dgb_mnd_por_arw_swt_eng_tsw_mol_est_cic_fbf_hun_rom_amr_geo_glc_ger_alb_krd_aeg_mlt_bul_fin_xho_mly_nor_jav_jpn_tml_kor_ben_pan_bem_lit_tag_swe_sid_mao_cnt_grk_yor_fre_heb_ctl_pol_bos_urd_qcu_rus_mcd_lat_lda_anl_prs_gam_svk_bat_slo_dyu_guj_ses_ind_tha_hau_knd_moo_ven_uzb_scr_ukr_azi_ewe_vie_sod_bam_tsn_swa	-0.228854873463462	-0.541215145607263	0.58965341634984
859	wly_slo_akn_pol_sid_gam_hau_dut_azi_aze_tsn_sun_fbf_mol_por_bsq_bos_owc_ses_cnt_alb_scr_dgb_svk_dyu_spa_est_xho_cic_hun_hin_amr_geo_nor_grk_swe_ger_amh_sod_guj_fin_bem_mly_rom_bat_jpn_knd_kor_prs_lat_yor_urd_mao_krd_mlt_ind_mnd_bul_swa_afr_tig_arw_fre_ukr_cze_qcu_eng_pan_rus_igb_chh_mcd_heb_ita_tag_lit_lda_ben_ven_jav_tha_aeg_tml_ewe_swt_tur_ctl_glc_uzb_bam_vie_anl_moo_zul_tsw	-0.470021564574904	-1.11788927672951	0.266493738713742
860	heb_prs_tsw_cze_sod_anl_amr_swe_aze_azi_xho_tag_yor_lat_scr_bsq_arw_hau_swt_mnd_grk_rus_moo_ctl_dyu_krd_hun_akn_igb_fin_nor_mlt_geo_mol_bos_bul_por_amh_gam_svk_est_zul_mly_rom_jav_jpn_knd_kor_spa_mcd_fbf_guj_mao_ben_wly_bat_cnt_lit_cic_pan_chh_hin_alb_glc_slo_qcu_dut_afr_urd_lda_owc_eng_tig_ger_ind_ukr_bem_fre_tsn_sun_tha_aeg_tml_ses_ewe_tur_pol_ita_uzb_bam_vie_sid_ven_dgb_swa	-0.756340626148951	-1.81581967278462	0.0726204000666273
861	sod_bos_tsn_ger_gam_amr_chh_ukr_aze_uzb_dyu_mly_tsw_mol_swe_bsq_hin_mlt_akn_mnd_dut_afr_swa_cze_cic_arw_est_lda_bem_fin_svk_hau_geo_urd_lit_nor_grk_owc_aeg_fre_hun_zul_bat_guj_sun_jpn_knd_kor_por_bul_bam_ctl_ind_scr_wly_tag_cnt_prs_yor_krd_heb_pan_mcd_glc_ita_qcu_alb_spa_rom_igb_anl_ben_sid_pol_mao_rus_ewe_eng_ses_jav_tha_amh_tml_ven_dgb_azi_slo_lat_tur_xho_vie_tig_swt_moo_fbf	-0.125788389283891	-0.296736132869077	0.767329674208736
862	anl_scr_dyu_glc_amh_owc_mlt_nor_azi_aze_fbf_jav_ses_arw_krd_bsq_ben_wly_swa_cnt_fre_bul_bam_swe_cic_slo_est_bem_dgb_hun_cze_tig_geo_svk_eng_alb_pan_aeg_gam_prs_fin_ewe_bat_mcd_sun_jpn_tml_kor_lat_guj_xho_ctl_tag_afr_chh_mao_mnd_hin_lda_ukr_amr_por_grk_urd_ger_qcu_mol_rus_pol_ven_sid_rom_sod_dut_mly_spa_akn_ita_moo_ind_tha_hau_knd_igb_swt_tur_bos_lit_uzb_tsn_vie_heb_tsw_zul_yor	-0.458710690138357	-1.09269118553816	0.277351866136212
863	wly_ukr_igb_afr_amh_gam_heb_arw_azi_tur_ewe_tag_akn_guj_fre_bsq_pol_sod_tsw_cnt_svk_rus_ven_urd_swa_ctl_est_swt_lda_hun_mol_amr_geo_lat_hin_lit_cze_sid_chh_dut_fin_bem_sun_swe_jav_jpn_tml_kor_grk_scr_zul_por_ind_mcd_aeg_mly_mnd_pan_tsn_ita_mlt_rom_slo_eng_glc_qcu_prs_ger_krd_bam_owc_ben_anl_bul_mao_nor_fbf_spa_yor_bat_tha_tig_knd_moo_cic_uzb_alb_bos_aze_dyu_vie_hau_ses_dgb_xho	0.263269417089992	0.619510564930798	0.537094874665029
864	wly_rus_igb_pan_amr_gam_tig_rom_azi_uzb_moo_sun_tsn_mol_mcd_bsq_krd_anl_dgb_cnt_urd_bul_ven_fre_fbf_svk_fin_swt_akn_hun_ger_sod_geo_alb_cze_ita_slo_amh_hau_grk_est_dyu_jav_eng_mly_jpn_knd_kor_ben_lat_ses_bos_mao_arw_mlt_ind_mnd_pol_ewe_guj_owc_swe_ukr_lit_glc_qcu_hin_spa_afr_tsw_aeg_por_chh_dut_tag_scr_yor_nor_xho_bat_tha_sid_tml_swa_cic_aze_ctl_prs_tur_zul_vie_heb_bam_lda_bem	-0.583481690776213	-1.39383961220422	0.166687732108938
865	heb_grk_zul_ger_anl_sod_amr_svk_uzb_tur_swa_mly_ewe_ukr_slo_bsq_hin_owc_fbf_mnd_nor_rus_lda_spa_yor_pol_hun_tsn_akn_fin_cze_chh_geo_ben_pan_rom_eng_tig_wly_bos_est_igb_bat_urd_sun_jpn_knd_kor_ita_prs_ven_guj_mao_afr_amh_tag_cnt_mol_bam_por_sid_lat_alb_lit_ctl_qcu_fre_bul_krd_moo_aeg_arw_gam_scr_jav_mcd_xho_dut_cic_ind_tha_hau_tml_dgb_tsw_azi_swe_glc_aze_bem_vie_mlt_swt_dyu_ses	-0.179211948926157	-0.422919263755072	0.673330490980738
866	sod_guj_moo_hin_tig_sid_hau_cze_aze_tur_akn_tag_tsw_alb_bos_bsq_ben_chh_igb_mnd_lat_eng_yor_lit_ven_pan_est_lda_dgb_hun_ita_heb_geo_por_krd_mol_ger_aeg_anl_svk_fin_fbf_mly_arw_ind_jpn_tml_kor_fre_grk_swt_ctl_sun_spa_gam_mao_cnt_swe_dyu_glc_amh_bul_afr_dut_urd_qcu_ukr_rus_mcd_xho_wly_slo_owc_rom_jav_scr_cic_nor_tsn_bat_tha_amr_knd_zul_ewe_uzb_prs_pol_azi_ses_vie_mlt_bem_bam_swa	-1.24951859218606	-3.10786329056541	0.00249998387908747
867	heb_urd_igb_scr_chh_owc_hau_alb_tur_azi_swt_mao_tsw_lat_mol_bsq_hin_sid_zul_cnt_ger_dut_moo_bul_bem_ukr_fin_swa_ven_hun_cze_tig_geo_ctl_bos_rom_pol_amh_aeg_guj_est_ses_tag_pan_sun_jpn_knd_kor_nor_lit_yor_eng_jav_arw_gam_ind_mnd_ben_bam_grk_sod_krd_prs_rus_mcd_qcu_slo_afr_swe_cic_mlt_fre_anl_por_mly_glc_dgb_ita_tsn_bat_tha_wly_tml_ewe_fbf_uzb_spa_svk_aze_dyu_vie_amr_akn_lda_xho	-0.584937425307767	-1.39437421291082	0.166526805726006
868	hau_guj_dgb_mcd_chh_owc_gam_dut_azi_tur_dyu_jav_fbf_rom_eng_bsq_pan_wly_ewe_cnt_fre_urd_swa_nor_igb_slo_hun_xho_cic_fin_pol_amh_geo_ita_svk_ger_glc_mlt_sod_krd_est_yor_bat_bul_mly_jpn_tml_kor_por_cze_zul_ben_ind_prs_tig_sun_mnd_alb_moo_afr_heb_mol_ctl_rus_bos_qcu_lat_swe_spa_swt_anl_ukr_amr_lit_mao_hin_tsn_grk_ven_tag_tha_sid_knd_ses_tsw_uzb_arw_scr_aze_bem_vie_aeg_akn_bam_lda	-0.355584291417834	-0.844378724605029	0.400624681556894
869	aeg_ger_tsw_eng_anl_wly_gam_glc_azi_tur_ses_mao_xho_por_mcd_bsq_guj_amr_swt_cnt_urd_pol_yor_bos_moo_arw_hun_zul_akn_est_slo_heb_geo_ben_rom_nor_afr_tig_mlt_grk_fin_igb_ind_cze_tag_jpn_knd_kor_ita_scr_lda_rus_mly_mol_amh_jav_mnd_pan_tsn_svk_owc_ctl_alb_bul_swe_qcu_lit_ukr_hin_ven_chh_dut_sid_krd_bat_lat_fbf_prs_ewe_sun_tha_sod_tml_bam_cic_uzb_spa_fre_aze_bem_vie_hau_dgb_swa_dyu	-0.464211077277268	-1.10465060664268	0.272160807456952
870	hau_lat_swa_bos_gam_amr_mlt_cze_azi_tur_moo_sun_ewe_mol_glc_bsq_mcd_aeg_bam_mnd_urd_spa_ven_arw_yor_nor_hun_dyu_tsw_est_afr_sid_geo_pan_fre_grk_rus_heb_wly_ita_fin_akn_mao_dut_tag_jpn_knd_kor_lit_bul_zul_prs_bat_krd_sod_mly_cnt_por_xho_ger_chh_swe_ben_svk_eng_qcu_guj_hin_ukr_tsn_anl_scr_amh_rom_jav_pol_dgb_slo_swt_ind_tha_owc_tml_ses_lda_uzb_ctl_alb_aze_bem_vie_tig_fbf_igb_cic	-0.580659734946469	-1.38385037918993	0.169716597919732
871	tig_scr_bam_bul_sid_sod_mlt_lat_tur_aze_igb_ind_tsw_mcd_eng_bsq_fre_chh_bem_cnt_pol_bos_moo_slo_xho_urd_fin_cic_lda_est_spa_heb_geo_glc_guj_swe_pan_amr_amh_hin_hun_akn_tag_svk_mao_jpn_knd_kor_alb_ctl_dgb_nor_bat_por_hau_jav_mnd_ger_ewe_prs_aeg_lit_mol_rus_dut_qcu_ben_afr_grk_ses_gam_cze_owc_rom_mly_ukr_tsn_krd_yor_sun_tha_anl_tml_swt_zul_uzb_ita_arw_azi_swa_vie_wly_ven_fbf_dyu	-0.294395180739471	-0.696767095107922	0.487686536067397
872	chh_mcd_xho_swe_amh_wly_hau_bul_tur_azi_yor_sun_bem_pol_svk_bsq_glc_mlt_tsn_mnd_por_lat_cic_fre_ven_ukr_est_igb_tsw_hun_eng_tig_geo_slo_ita_ben_mol_anl_aeg_alb_fin_bam_ind_lit_tag_jpn_knd_kor_grk_scr_akn_spa_mao_urd_sod_mly_cnt_arw_swt_cze_heb_nor_prs_rus_ctl_qcu_bos_rom_ger_ses_owc_afr_amr_hin_bat_krd_fbf_dut_moo_jav_tha_sid_tml_swa_lda_aze_guj_pan_uzb_zul_vie_gam_dyu_dgb_ewe	-0.0764582427061794	-0.180117193859241	0.857452457999418
873	wly_fre_ses_glc_tig_aeg_mlt_bos_uzb_azi_lda_tag_bam_eng_afr_bsq_svk_chh_cic_cnt_ben_ctl_dgb_pan_igb_ita_hun_ewe_fbf_fin_scr_amr_geo_urd_bul_spa_lat_sod_sid_prs_est_swt_mly_krd_jav_jpn_tml_kor_dut_guj_bem_ukr_mao_rom_gam_sun_mnd_rus_yor_hin_amh_mcd_grk_slo_lit_qcu_por_arw_nor_tsn_anl_ger_hau_swe_bat_pol_xho_cze_swa_ind_tha_heb_knd_moo_zul_tur_mol_alb_aze_akn_vie_owc_ven_tsw_dyu	-0.0378221698826898	-0.0890631914691223	0.929223207878066
874	sod_ctl_ewe_ger_wly_owc_heb_pan_tur_uzb_fbf_jav_cic_mol_lit_bsq_fre_tig_swt_mnd_alb_prs_akn_lat_zul_glc_hun_lda_moo_fin_krd_amr_geo_bos_afr_ben_scr_hau_sid_hin_est_swa_bat_rom_sun_jpn_tml_kor_eng_por_yor_swe_ind_ukr_amh_mly_cnt_arw_dgb_rus_anl_urd_slo_pol_cze_qcu_spa_bul_svk_xho_mlt_guj_gam_nor_mao_ita_tsn_dut_ven_tag_tha_aeg_knd_igb_ses_aze_grk_mcd_azi_tsw_vie_chh_bam_bem_dyu	-0.0994061394777859	-0.234472966385093	0.815133259209162
875	tig_por_cic_ukr_sod_aeg_anl_pol_uzb_tur_xho_tag_zul_mcd_urd_bsq_rus_sid_fbf_cnt_svk_ben_akn_lat_igb_glc_hun_swa_tsn_est_krd_heb_geo_mol_prs_fre_pan_amh_amr_afr_fin_ewe_mao_grk_jav_jpn_tml_kor_swe_guj_tsw_eng_bat_rom_wly_sun_mnd_nor_lda_bos_hau_ctl_cze_dut_ger_qcu_hin_scr_slo_dgb_gam_spa_chh_ita_mly_bul_yor_alb_swt_ind_tha_mlt_knd_bem_dyu_azi_arw_lit_aze_moo_vie_owc_bam_ses_ven	-0.465888594514679	-1.10803676770061	0.270703378407299
876	tig_cze_tsn_guj_heb_aeg_mlt_arw_azi_uzb_ven_tag_ses_ukr_mcd_bsq_glc_chh_ewe_mnd_bul_bos_lda_spa_cic_mol_hun_igb_moo_est_slo_amh_geo_por_lit_rus_dut_anl_sid_ger_fin_bem_sun_afr_mly_jpn_tml_kor_prs_alb_zul_ctl_jav_fre_wly_bat_cnt_lat_swt_scr_hau_nor_ita_grk_svk_qcu_ben_krd_rom_dyu_amr_eng_gam_pan_ind_urd_fbf_pol_tsw_mao_tha_owc_knd_akn_bam_aze_swe_hin_tur_dgb_vie_sod_yor_swa_xho	-0.285959050474072	-0.676853407781913	0.500179074881396
877	chh_svk_bem_ctl_sod_amr_owc_urd_aze_azi_bam_mly_ses_alb_fre_bsq_lat_gam_zul_cnt_hin_ben_swa_pan_xho_arw_hun_akn_igb_est_afr_sid_geo_por_eng_swe_ita_hau_anl_guj_fin_swt_tag_lit_bat_jpn_knd_kor_scr_mcd_lda_bos_jav_dut_amh_sun_mnd_rom_ven_prs_aeg_grk_ger_rus_pol_qcu_cze_spa_nor_tsn_tig_ukr_heb_bul_mao_slo_dgb_krd_fbf_ind_tha_wly_tml_ewe_dyu_uzb_mol_glc_tur_moo_vie_mlt_cic_yor_tsw	0.210757709916862	0.496393719278665	0.620787905651273
878	anl_spa_ses_svk_heb_owc_aeg_krd_uzb_tur_fbf_jav_ewe_mol_bul_bsq_alb_hau_tsn_mnd_mcd_lat_yor_swe_moo_ita_hun_swa_swt_fin_eng_amh_geo_ben_ger_lit_slo_mlt_sod_prs_est_bam_mly_scr_tag_jpn_knd_kor_ctl_ukr_tsw_nor_mao_arw_amr_sun_cnt_cze_xho_fre_tig_dut_por_pol_hin_qcu_glc_afr_grk_dyu_sid_urd_chh_bos_ind_guj_akn_pan_lda_bat_tha_wly_tml_ven_igb_aze_rus_rom_azi_zul_vie_gam_bem_cic_dgb	-0.394547186558781	-0.935317046867	0.352047265560727
879	chh_rus_lda_mol_owc_hau_sid_lit_azi_uzb_bem_mly_xho_urd_fre_bsq_cze_gam_swa_cnt_guj_mcd_igb_slo_fbf_hin_hun_cic_swt_est_prs_wly_geo_grk_svk_arw_eng_mlt_anl_pol_fin_dyu_sun_afr_ind_jpn_tml_kor_dut_pan_ewe_krd_mao_swe_heb_tag_mnd_rom_akn_alb_amr_glc_ctl_bos_bul_qcu_ita_nor_ger_dgb_sod_scr_amh_por_jav_spa_bam_ukr_tsw_bat_tha_tig_knd_ses_moo_tur_ben_lat_aze_ven_vie_aeg_tsn_yor_zul	-0.303500149726083	-0.719457876236983	0.473662930615787
880	tig_fre_bam_ben_amh_wly_sid_prs_azi_tur_igb_mly_fbf_scr_afr_bsq_bos_hau_akn_cnt_rus_ctl_bem_swe_ses_grk_fin_yor_swt_hun_cze_heb_geo_ger_alb_ukr_slo_aeg_sod_krd_est_dyu_ind_nor_mao_jpn_tml_kor_glc_eng_lda_svk_sun_hin_chh_jav_mnd_dut_cic_mcd_gam_guj_por_urd_lat_qcu_pan_mol_ita_tsn_owc_spa_amr_rom_tag_lit_ven_arw_xho_bat_tha_anl_knd_swa_tsw_uzb_bul_pol_aze_zul_vie_mlt_moo_ewe_dgb	-0.717336967885247	-1.72319430779138	0.0881767703974094
881	heb_afr_dyu_urd_wly_sod_aeg_ben_tur_azi_xho_mao_swt_ger_ita_bsq_prs_chh_akn_cnt_lit_fre_bam_ctl_tsn_rom_hun_igb_dgb_est_rus_amr_geo_grk_slo_bul_arw_hau_mlt_por_fin_fbf_ind_lat_tag_jpn_tml_kor_pol_scr_cic_ukr_jav_pan_amh_mly_mnd_krd_yor_glc_owc_swe_svk_spa_hin_qcu_bos_cze_guj_lda_tig_mcd_gam_dut_bat_mol_ven_alb_moo_sun_tha_sid_knd_bem_tsw_uzb_eng_nor_aze_zul_vie_anl_swa_ewe_ses	-1.28855339292131	-3.21944929207078	0.00176932748844466
882	gam_ita_cic_krd_chh_aeg_heb_urd_aze_uzb_swa_jav_dyu_swe_pol_bsq_bos_owc_ewe_cnt_fre_spa_moo_rom_tsn_svk_fin_zul_lda_est_afr_amr_geo_mcd_eng_mol_ben_wly_hau_dut_hun_bam_mao_scr_mly_jpn_knd_kor_ukr_guj_igb_nor_tag_ger_sid_ind_mnd_rus_yor_slo_tig_lit_arw_pan_prs_qcu_cze_ctl_bul_akn_mlt_grk_amh_hin_bat_por_dgb_glc_swt_sun_tha_anl_tml_fbf_bem_azi_alb_lat_tur_xho_vie_sod_ven_ses_tsw	-0.673348591324554	-1.6153087311756	0.109631529322805
883	owc_prs_yor_ita_amr_heb_mlt_bos_aze_azi_xho_sun_dyu_slo_nor_bsq_urd_gam_ven_mnd_bul_eng_dgb_hin_ses_alb_hun_tsn_lda_fin_swe_anl_geo_por_afr_rus_lit_sid_amh_arw_est_bam_bat_ger_ind_jpn_tml_kor_scr_mol_moo_krd_mao_ukr_chh_tag_cnt_rom_akn_ben_aeg_spa_svk_grk_ctl_qcu_pol_dut_pan_fbf_wly_fre_tig_mcd_mly_glc_swt_cze_bem_jav_tha_hau_knd_tsw_cic_uzb_guj_lat_tur_zul_vie_sod_igb_ewe_swa	-0.0706182093630343	-0.166516738818063	0.868111811813312
884	sid_lit_bem_por_owc_wly_amh_bos_aze_uzb_akn_tag_yor_grk_ben_bsq_swe_amr_bam_cnt_ita_mol_ses_ctl_xho_rus_hun_swa_tsw_fin_krd_heb_geo_dut_guj_prs_eng_aeg_gam_ukr_est_moo_sun_arw_jav_jpn_tml_kor_fre_spa_ven_pol_mly_hin_tig_mao_mnd_rom_dyu_svk_anl_nor_glc_scr_alb_qcu_cze_mcd_urd_dgb_chh_afr_mlt_ger_ind_lat_tsn_slo_lda_bat_tha_hau_knd_cic_swt_azi_bul_pan_tur_igb_vie_sod_zul_fbf_ewe	-0.243715046623762	-0.576232179872632	0.565850216785952
885	gam_grk_dyu_nor_tig_amh_sod_afr_tur_uzb_lda_bat_swa_bul_fre_bsq_scr_owc_bam_cnt_arw_rom_ven_mcd_bem_guj_est_ses_dgb_hun_por_mlt_geo_dut_lat_lit_pol_anl_aeg_urd_fin_igb_mao_rus_tag_jpn_knd_kor_slo_eng_tsw_glc_ind_bos_hau_mly_mnd_spa_swt_hin_sid_ctl_cze_alb_swe_qcu_mol_svk_pan_fbf_heb_prs_amr_krd_sun_ita_tsn_ger_moo_jav_tha_chh_tml_yor_cic_azi_ukr_ben_aze_xho_vie_wly_ewe_zul_akn	-0.258801563751367	-0.611979275128487	0.542044765923751
886	amr_eng_swa_dut_amh_tig_owc_alb_aze_tur_ven_sun_lda_guj_pan_bsq_bos_wly_cic_mnd_nor_glc_moo_slo_xho_ger_fin_tsw_ses_hun_arw_hau_geo_ctl_lat_lit_ita_heb_chh_prs_est_tsn_mao_bul_ind_jpn_knd_kor_spa_fre_fbf_ben_jav_scr_mlt_tag_cnt_grk_bam_mcd_gam_mol_rom_cze_hin_qcu_rus_urd_afr_ewe_sid_por_sod_swe_bat_ukr_yor_svk_akn_mly_tha_aeg_tml_swt_igb_azi_krd_pol_uzb_zul_vie_anl_dyu_dgb_bem	-0.835328087812908	-2.02011153105211	0.0462486487504394
887	amr_swe_ses_grk_gam_heb_hau_ukr_tur_azi_swt_mao_igb_krd_bos_bsq_mol_anl_dgb_cnt_lit_glc_ven_svk_xho_ben_fin_yor_lda_est_rus_wly_geo_slo_ita_afr_por_owc_chh_spa_hun_tsn_bat_fre_sun_jpn_knd_kor_eng_nor_akn_scr_ind_hin_sid_tag_mnd_rom_bam_alb_tig_urd_ctl_pan_dut_qcu_ger_guj_prs_tsw_amh_arw_mlt_pol_mly_bul_zul_lat_swa_jav_tha_aeg_tml_ewe_bem_uzb_cze_mcd_aze_moo_vie_sod_fbf_cic_dyu	-0.636768168002803	-1.52195253286528	0.131414005537595
888	mlt_ctl_dyu_pol_wly_anl_amr_pan_uzb_azi_bem_tag_bam_glc_spa_bsq_rom_aeg_ses_mnd_dut_ger_swa_fre_swt_guj_est_ewe_yor_fin_slo_sod_geo_ita_rus_nor_mcd_owc_gam_bos_hun_moo_jav_urd_mao_jpn_knd_kor_krd_prs_zul_mol_bat_eng_amh_mly_cnt_grk_tsn_hin_hau_ben_arw_alb_lit_qcu_swe_cze_scr_dgb_heb_afr_tig_lat_ind_bul_ven_svk_xho_sun_tha_chh_tml_igb_fbf_aze_ukr_por_tur_lda_vie_sid_cic_akn_tsw	-0.492009746022717	-1.17100975341465	0.244586530030606
889	heb_nor_ses_fre_gam_amh_anl_arw_tur_aze_bam_mao_tsn_lit_pan_bsq_alb_chh_zul_mnd_grk_por_yor_ita_fbf_mcd_est_akn_ewe_fin_ben_sod_geo_swe_ukr_mol_cze_tig_owc_eng_hun_swt_jav_ger_mly_jpn_knd_kor_pol_bul_lda_spa_ind_rom_hau_bat_cnt_glc_dgb_afr_amr_urd_dut_bos_slo_qcu_svk_lat_hin_tsw_mlt_rus_wly_guj_tag_krd_bem_prs_xho_sun_tha_aeg_tml_ven_dyu_azi_ctl_scr_uzb_cic_vie_sid_moo_igb_swa	-0.51683526373988	-1.23119999531812	0.221352563854803
890	aeg_ita_dyu_eng_tig_mlt_chh_ger_uzb_tur_lda_sun_ewe_spa_scr_bsq_bul_sod_zul_mnd_grk_nor_ven_alb_fbf_svk_hun_moo_xho_fin_ukr_heb_geo_fre_guj_krd_mol_owc_hau_mcd_est_ses_bat_afr_ind_jpn_knd_kor_hin_pan_igb_slo_mly_por_anl_jav_cnt_swe_tsn_lit_amh_cze_glc_ben_bos_qcu_dut_lat_prs_tsw_amr_ctl_sid_arw_mao_pol_swa_rus_bam_tag_tha_wly_tml_dgb_swt_aze_rom_urd_azi_yor_vie_gam_bem_cic_akn	-0.673138192603546	-1.61273627246265	0.110190278225514
891	aeg_hin_swt_rus_sid_anl_hau_svk_tur_azi_swa_mly_tsw_krd_urd_bsq_dut_mlt_zul_cnt_cze_pol_bam_alb_akn_pan_hun_yor_ewe_est_glc_wly_geo_lat_ita_ctl_bul_sod_tig_slo_fin_fbf_bat_swe_mao_jpn_knd_kor_prs_lit_ses_mol_ind_fre_amh_tag_mnd_scr_moo_mcd_heb_por_grk_ger_afr_qcu_guj_arw_spa_igb_owc_eng_chh_nor_sun_ukr_cic_rom_lda_jav_tha_amr_tml_xho_dgb_aze_ben_bos_uzb_tsn_vie_gam_dyu_ven_bem	-0.598671782506389	-1.42944656862024	0.156226558857532
892	anl_grk_moo_dut_tig_sod_amr_ukr_azi_tur_yor_tag_igb_spa_ben_bsq_ger_owc_fbf_mnd_ita_pol_ven_rom_xho_nor_hun_akn_lda_fin_krd_wly_geo_prs_eng_rus_pan_aeg_chh_bul_est_zul_jav_svk_bat_jpn_tml_kor_por_glc_ses_ctl_ind_scr_hau_mly_cnt_arw_dyu_lit_gam_lat_alb_swe_afr_qcu_fre_guj_mol_dgb_heb_urd_amh_slo_sun_mcd_bam_hin_bem_mao_tha_mlt_knd_swa_tsn_uzb_bos_cze_aze_ewe_vie_sid_swt_tsw_cic	-0.29902120853605	-0.707291344978462	0.481154061866476
893	wly_ger_lda_ita_owc_gam_heb_lit_azi_tur_dyu_sun_akn_scr_dut_bsq_grk_amr_moo_mnd_lat_glc_cic_pan_yor_bul_hun_bam_swt_est_eng_anl_geo_svk_nor_prs_rus_aeg_sod_ben_fin_dgb_ind_mol_tag_jpn_knd_kor_swe_por_zul_spa_bat_cze_mlt_jav_cnt_urd_bem_rom_hau_fre_krd_slo_ukr_qcu_mcd_alb_afr_swa_chh_ctl_tig_bos_mao_arw_tsw_guj_tsn_mly_tha_amh_tml_fbf_ses_uzb_pol_hin_aze_igb_vie_sid_xho_ewe_ven	-0.748908709206359	-1.80236106455802	0.0747280941311425
894	wly_mol_bam_ger_hau_aeg_tig_rom_tur_uzb_swt_jav_tsw_mcd_prs_bsq_slo_chh_xho_cnt_ben_ctl_tsn_pan_fbf_hin_fin_yor_ewe_hun_scr_amh_geo_cze_svk_afr_ukr_heb_mlt_fre_est_cic_mao_glc_sun_jpn_tml_kor_dut_nor_igb_por_tag_spa_sid_bat_mnd_pol_bem_guj_owc_bul_rus_ita_eng_qcu_alb_urd_krd_swa_gam_lat_amr_bos_ind_lit_lda_swe_akn_mly_tha_sod_knd_ses_ven_aze_arw_grk_azi_moo_vie_anl_zul_dyu_dgb	-0.620262174059865	-1.48439355009708	0.141086109372575
895	aeg_rom_ses_afr_wly_mlt_hau_hin_uzb_azi_yor_jav_ven_prs_krd_bsq_glc_sod_igb_cnt_lit_arw_zul_urd_fbf_slo_hun_dgb_swa_est_bul_heb_geo_svk_rus_eng_scr_tig_anl_dut_fin_akn_sun_spa_mao_jpn_knd_kor_mcd_guj_bam_grk_bat_alb_amh_tag_mnd_ger_moo_swe_sid_ukr_bos_pol_ctl_qcu_pan_nor_por_dyu_gam_fre_owc_lat_mly_mol_xho_cze_bem_ind_tha_amr_tml_lda_tsw_tur_ita_ben_aze_cic_vie_chh_ewe_tsn_swt	-0.802394038809485	-1.93194688501631	0.0564099901258877
896	anl_rom_xho_nor_chh_gam_sid_scr_aze_azi_ses_ind_igb_ita_svk_bsq_ukr_heb_bem_cnt_rus_pol_moo_grk_bam_guj_fin_ewe_tsw_est_lat_hau_geo_cze_bos_ctl_glc_wly_owc_mol_hun_dyu_mao_ger_bat_jpn_knd_kor_arw_por_akn_ben_sun_bul_tig_jav_mnd_eng_swt_mcd_mlt_krd_alb_pan_spa_qcu_lit_hin_swe_swa_amh_fre_sod_afr_mly_slo_ven_urd_cic_tag_tha_amr_tml_zul_fbf_uzb_dut_prs_tur_yor_vie_aeg_tsn_dgb_lda	-0.460232896088802	-1.09279781956476	0.277305280168394
897	wly_mol_ewe_nor_hau_amh_sod_fre_tur_uzb_xho_jav_swt_ben_prs_bsq_hin_chh_bem_cnt_bul_ctl_tsw_cze_dyu_rom_hun_zul_moo_est_bos_tig_geo_slo_ger_alb_svk_mlt_amr_eng_fin_cic_ind_ukr_bat_jpn_knd_kor_lat_dut_dgb_guj_sun_grk_aeg_mao_mnd_rus_igb_pol_owc_pan_afr_por_spa_qcu_ita_arw_scr_fbf_heb_glc_sid_mcd_mly_krd_akn_swe_yor_tag_tha_anl_tml_swa_bam_aze_urd_lit_azi_lda_vie_gam_ven_ses_tsn	-0.101404971902741	-0.238910858738807	0.811700394485285
898	mlt_cze_bam_por_owc_hau_wly_afr_uzb_aze_tsn_tag_bem_ben_pol_bsq_prs_sid_igb_mnd_mcd_ita_dyu_lit_dgb_urd_est_moo_swa_fin_ger_aeg_geo_fre_bos_grk_hin_anl_sod_guj_hun_ven_jav_ctl_mly_jpn_tml_kor_rom_ukr_tsw_pan_bat_bul_heb_mao_cnt_arw_xho_dut_chh_swe_nor_mol_alb_qcu_scr_slo_glc_fbf_tig_svk_gam_spa_sun_krd_cic_lat_ewe_ind_tha_amr_knd_lda_ses_tur_eng_rus_azi_akn_vie_amh_swt_zul_yor	-0.160299649232752	-0.378370186915745	0.706017939354032
899	amh_bos_yor_swe_mlt_hau_wly_bul_uzb_azi_tsw_jav_dyu_svk_cze_bsq_rom_chh_moo_mnd_slo_spa_bam_afr_lda_arw_hun_ven_swa_fin_pan_aeg_geo_pol_fre_alb_lit_amr_gam_por_est_tsn_sun_ben_bat_jpn_knd_kor_lat_ctl_fbf_ger_mly_prs_owc_tag_cnt_rus_ewe_dut_heb_eng_glc_nor_hin_qcu_guj_ukr_scr_cic_anl_mol_sod_krd_ind_ita_swt_mcd_akn_mao_tha_sid_tml_zul_igb_tur_grk_urd_aze_dgb_vie_tig_ses_bem_xho	0.210323948643615	0.496149678064976	0.620959400846066
900	amh_eng_tsn_ben_hau_aeg_sid_hin_tur_uzb_swa_jav_bem_lat_grk_bsq_svk_sod_fbf_mnd_ger_prs_akn_ctl_swt_slo_hun_moo_cic_est_lit_heb_geo_spa_urd_bul_alb_owc_amr_por_fin_ses_sun_cze_ind_jpn_knd_kor_ita_swe_yor_bos_mao_mol_mlt_mly_cnt_dut_ewe_ukr_chh_pol_rom_pan_scr_qcu_guj_rus_mcd_tsw_wly_arw_gam_glc_bat_afr_dgb_nor_ven_tag_tha_tig_tml_igb_zul_azi_krd_fre_aze_xho_vie_anl_bam_lda_dyu	-1.00953883891026	-2.46910354700122	0.015370627631938
901	aeg_alb_zul_hin_owc_hau_sod_cze_tur_aze_cic_mao_moo_krd_scr_bsq_ben_amr_ewe_cnt_eng_lit_xho_por_swt_guj_fin_yor_tsn_est_rom_chh_geo_lat_mcd_mol_pan_heb_mlt_ukr_hun_lda_tag_ita_mly_jpn_knd_kor_rus_nor_dgb_arw_jav_ger_tig_bat_mnd_bul_bam_prs_gam_afr_bos_svk_glc_qcu_swe_grk_dut_akn_amh_fre_anl_slo_ind_pol_swa_spa_tsw_sun_tha_wly_tml_igb_dyu_uzb_ctl_urd_azi_bem_vie_sid_ses_fbf_ven	-0.359465246351045	-0.852158669402718	0.396315188793558
[truncated: 99 more rows]
