# Supplementary material for: Future Tense and Economic Decisions: Controlling for Cultural Evolution
Source: PLoS One. 2015 Jul 17;10(7):e0132145. doi: 10.1371/journal.pone.0132145 (PMC4506144; doi:10.1371/journal.pone.0132145)
Supplement: S8 Appendix — See README files within the various sub-folders. (ZIP) [file pone.0132145.s008.zip › S3_Code/Residuals_new/PGLS/PermuteResults/permute_B_SavingsWITHINFAM_9000.csv]

	ftr	r	t	p
1	owc_grk_ewe_rus_sod_amr_tig_pol_uzb_azi_tsn_ind_ven_alb_spa_bsq_ita_heb_tsw_cnt_urd_ctl_akn_mol_fbf_scr_hun_xho_swa_est_hin_mlt_geo_bul_svk_arw_rom_chh_hau_por_fin_ses_bat_bos_jav_jpn_knd_kor_lit_ben_zul_mcd_mao_glc_gam_sun_mnd_ger_dgb_ukr_amh_afr_guj_lat_krd_qcu_swe_dut_nor_igb_wly_fre_aeg_slo_tag_cze_moo_prs_dyu_mly_tha_sid_tml_bem_bam_tur_pan_eng_aze_lda_vie_anl_swt_yor_cic	-0.425841528364324	-1.00967417457539	0.31527118392174
2	gam_pol_moo_hin_hau_sod_sid_fre_azi_aze_swa_tag_dyu_eng_guj_bsq_bul_tig_swt_mnd_ctl_slo_bem_cze_yor_urd_fin_zul_ven_est_ukr_amh_geo_spa_glc_ben_lat_chh_amr_lit_hun_igb_bat_por_mao_jpn_knd_kor_prs_swe_fbf_ger_mly_pan_mlt_sun_cnt_svk_ewe_rus_aeg_nor_alb_mol_bos_qcu_grk_arw_ita_tsw_anl_rom_owc_mcd_jav_krd_dgb_afr_tsn_ind_tha_heb_tml_cic_lda_uzb_dut_scr_tur_bam_vie_wly_ses_xho_akn	0.763510628588022	1.81799055300055	0.0722851033950325
3	wly_guj_bam_svk_heb_gam_mlt_scr_aze_uzb_dyu_sun_akn_grk_rom_bsq_spa_sid_dgb_mnd_bos_nor_lda_eng_ven_arw_est_xho_swa_fin_ita_amr_geo_slo_fre_swe_rus_aeg_amh_hin_hun_yor_tag_mcd_mly_jpn_knd_kor_ben_por_moo_ctl_bat_lit_sod_mao_cnt_bul_ses_urd_anl_ukr_krd_glc_alb_qcu_lat_afr_ger_tsw_owc_cze_tig_dut_ind_prs_swt_pol_bem_jav_tha_chh_tml_cic_igb_azi_pan_mol_tur_zul_vie_hau_tsn_ewe_fbf	0.106515021536351	0.25099434978433	0.802372202552981
4	gam_bos_bam_svk_heb_hau_tig_pan_aze_azi_cic_mly_dyu_dut_scr_bsq_mol_chh_yor_cnt_bul_ukr_dgb_prs_zul_urd_hun_moo_ven_est_mcd_wly_geo_ben_lit_hin_lat_anl_aeg_krd_fin_tsn_ind_rus_sun_jpn_tml_kor_guj_spa_ewe_eng_bat_alb_mlt_mao_mnd_rom_bem_afr_sod_cze_fre_ger_ita_qcu_grk_glc_nor_swa_sid_por_amh_arw_tag_swe_xho_pol_igb_jav_tha_amr_knd_akn_tsw_tur_slo_ctl_uzb_fbf_vie_owc_lda_swt_ses	-0.202564356084275	-0.478204055341837	0.633627192068125
5	sod_eng_yor_arw_aeg_amr_amh_mol_uzb_tur_lda_bat_xho_rus_nor_bsq_por_chh_tsn_cnt_grk_ger_igb_glc_swa_mcd_est_bam_dyu_fin_dut_mlt_geo_spa_ben_hin_cze_anl_hau_bul_hun_zul_mao_ctl_tag_jpn_tml_kor_svk_krd_akn_pol_sun_alb_sid_jav_mnd_guj_bem_afr_wly_pan_bos_rom_urd_qcu_swe_ita_lit_moo_owc_fre_heb_prs_mly_scr_ven_lat_swt_ind_tha_gam_knd_fbf_cic_azi_slo_ukr_aze_ses_vie_tig_ewe_tsw_dgb	-0.0317496308092539	-0.075046732375969	0.9403387243849
6	owc_lat_bam_spa_aeg_gam_sid_mcd_aze_tur_yor_ind_xho_hin_por_bsq_scr_mlt_cic_cnt_alb_cze_dgb_guj_ven_bul_est_tsn_zul_hun_ger_amr_geo_ukr_glc_grk_nor_amh_wly_slo_fin_fbf_mao_rom_bat_jpn_tml_kor_pol_rus_moo_afr_sun_mol_chh_jav_mnd_fre_igb_urd_tig_swe_pan_prs_dut_qcu_lit_ben_ita_swt_sod_svk_hau_arw_tag_bos_swa_eng_ses_mly_tha_anl_knd_akn_tsw_uzb_krd_ctl_azi_lda_vie_heb_bem_dyu_ewe	-0.189656671322709	-0.447476611915605	0.655571504017701
7	hau_lat_swa_mcd_chh_mlt_amh_ctl_uzb_tur_bam_mao_xho_arw_grk_bsq_fre_heb_igb_cnt_swe_alb_cic_ita_swt_rus_hun_dyu_zul_est_hin_aeg_geo_spa_urd_pol_lit_owc_anl_svk_fin_bem_mly_nor_sun_jpn_knd_kor_afr_glc_fbf_prs_tag_ben_amr_ind_mnd_bos_dgb_krd_wly_rom_scr_guj_cze_qcu_por_dut_ger_akn_sid_eng_gam_mol_bat_slo_yor_pan_ses_jav_tha_tig_tml_ven_ewe_azi_ukr_bul_aze_tsw_vie_sod_lda_moo_tsn	-0.697400977197284	-1.67075438793976	0.0981323624691978
8	tig_cze_lda_svk_anl_sod_heb_ita_tur_aze_tsn_sun_yor_alb_slo_bsq_swe_gam_igb_cnt_rus_nor_bam_ctl_ven_pol_est_dgb_fbf_hun_grk_owc_geo_mcd_ukr_mol_rom_mlt_aeg_lit_fin_ewe_mao_afr_ind_jpn_tml_kor_pan_krd_cic_lat_bat_spa_chh_mly_mnd_ben_tsw_eng_amh_dut_prs_fre_guj_qcu_urd_por_scr_swa_sid_bos_wly_arw_jav_bul_bem_hin_akn_tag_tha_hau_knd_swt_ses_azi_ger_glc_uzb_moo_vie_amr_zul_dyu_xho	-0.862346892893338	-2.08553230545847	0.0397600189144498
9	amh_pol_fbf_urd_sod_anl_gam_krd_azi_aze_cic_bat_ses_ukr_pan_bsq_cze_aeg_ven_mnd_lit_swe_bam_guj_moo_hin_est_xho_zul_fin_mol_hau_geo_svk_fre_lat_scr_wly_chh_mcd_hun_ewe_tag_ctl_mao_jpn_knd_kor_ger_rom_swt_afr_mly_spa_heb_jav_cnt_alb_tsw_glc_amr_ita_slo_eng_arw_qcu_prs_ben_rus_akn_tig_bul_mlt_por_sun_nor_tsn_grk_bem_ind_tha_owc_tml_lda_igb_tur_dut_bos_uzb_yor_vie_sid_dgb_dyu_swa	-0.200629135773878	-0.473566019281769	0.636919204721513
10	wly_svk_bem_urd_heb_tig_chh_mol_aze_tur_tsn_ind_bam_cze_lit_bsq_ita_amh_cic_cnt_bul_spa_ewe_rom_swt_grk_fin_ses_zul_est_por_hau_geo_lat_pan_hin_ctl_aeg_anl_rus_hun_yor_mao_scr_jav_jpn_knd_kor_glc_bos_tsw_pol_sun_guj_owc_mly_mnd_slo_lda_ben_sod_ukr_fre_dut_ger_qcu_arw_afr_nor_fbf_gam_alb_mlt_swe_bat_eng_swa_prs_igb_tag_tha_sid_tml_dyu_akn_uzb_krd_mcd_azi_dgb_vie_amr_ven_xho_moo	-0.0986662970555453	-0.232708621637225	0.816499048061813
11	gam_mcd_igb_por_hau_sod_amh_mol_tur_uzb_ses_jav_bam_afr_dut_bsq_ctl_chh_moo_cnt_hin_urd_swa_krd_ven_cze_hun_xho_dgb_fin_nor_anl_geo_eng_bul_lit_lat_tig_heb_ger_est_lda_tag_bos_mao_jpn_knd_kor_pan_arw_cic_glc_mly_ukr_sid_bat_mnd_guj_fbf_ben_aeg_prs_alb_spa_pol_qcu_slo_swe_svk_yor_amr_fre_owc_grk_ind_rom_dyu_rus_zul_sun_tha_wly_tml_ewe_tsn_aze_scr_ita_azi_tsw_vie_mlt_bem_akn_swt	0.428593572449199	1.01265335261001	0.313853159497902
12	sid_swe_tsn_cze_hau_sod_mlt_ita_uzb_azi_swa_sun_xho_bul_urd_bsq_prs_aeg_ewe_mnd_scr_alb_bem_pan_bam_dut_fin_tsw_dgb_est_mcd_anl_geo_bos_pol_fre_lit_amr_amh_krd_hun_ven_mao_ctl_tag_jpn_tml_kor_ger_rom_igb_glc_bat_grk_tig_ind_cnt_mol_dyu_slo_heb_ben_spa_guj_ukr_qcu_afr_rus_nor_akn_owc_por_gam_eng_mly_svk_ses_lat_yor_jav_tha_chh_knd_fbf_lda_aze_hin_arw_tur_moo_vie_wly_zul_cic_swt	-0.367497174783485	-0.870975266545301	0.386010429819188
13	sod_svk_swa_nor_chh_hau_mlt_bul_azi_uzb_cic_ind_lda_krd_eng_bsq_spa_sid_yor_mnd_slo_cze_bam_grk_akn_arw_hun_bem_xho_est_fre_heb_geo_bos_lit_rus_mcd_wly_amh_pol_fin_igb_mly_rom_sun_jpn_knd_kor_guj_mol_dgb_dut_bat_prs_aeg_tag_cnt_scr_ses_glc_amr_por_urd_pan_hin_qcu_lat_ben_ita_dyu_anl_ger_tig_alb_mao_ukr_ven_afr_ewe_jav_tha_owc_tml_zul_swt_aze_ctl_swe_tur_fbf_vie_gam_tsn_tsw_moo	0.078859069749961	0.185530389974488	0.853217090516677
14	amr_spa_ses_dut_mlt_tig_wly_afr_uzb_aze_dgb_ind_bem_mcd_alb_bsq_ben_owc_akn_cnt_grk_ger_dyu_cze_tsw_arw_hun_bam_xho_est_mol_chh_geo_pan_scr_ita_por_heb_aeg_krd_fin_tsn_tag_guj_mly_jpn_knd_kor_rom_lit_igb_bos_bat_pol_amh_jav_mnd_rus_ven_eng_sid_slo_bul_glc_lat_qcu_svk_urd_nor_swt_sod_hin_gam_prs_sun_ctl_yor_swe_cic_mao_tha_anl_tml_moo_swa_azi_fre_ukr_tur_zul_vie_hau_lda_fbf_ewe	-0.639480889303868	-1.52731222080641	0.130077418093702
15	owc_pol_tsw_ger_gam_sid_heb_afr_tur_aze_lda_mao_bam_prs_bos_bsq_urd_sod_swt_mnd_ukr_rom_zul_bul_yor_alb_hun_ses_ewe_fin_spa_amh_geo_mcd_swe_lit_dut_wly_amr_glc_est_igb_jav_guj_sun_jpn_tml_kor_hin_mol_ven_grk_mly_ita_aeg_tag_cnt_fre_bem_ben_anl_pan_ctl_scr_lat_qcu_cze_krd_slo_moo_tig_eng_chh_rus_ind_por_dgb_nor_akn_bat_tha_hau_knd_tsn_fbf_uzb_arw_svk_azi_dyu_vie_mlt_xho_swa_cic	-0.322743214652961	-0.764285211066265	0.446632153071013
16	wly_lat_ewe_swe_mlt_heb_aeg_krd_tur_aze_swt_jav_tsn_urd_nor_bsq_bos_chh_dgb_mnd_pan_rus_bem_svk_swa_glc_fin_moo_lda_hun_fre_owc_geo_pol_ger_hin_mol_amr_sid_spa_est_cic_tag_por_mao_jpn_tml_kor_eng_prs_ven_scr_bat_lit_amh_ind_cnt_ctl_xho_ben_gam_guj_mcd_arw_grk_qcu_afr_dut_rom_ses_sod_cze_hau_slo_sun_alb_yor_ukr_bam_mly_tha_anl_knd_tsw_dyu_uzb_bul_ita_azi_igb_vie_tig_zul_akn_fbf	-0.498454720050646	-1.18558299951039	0.238807465323949
17	amr_scr_moo_ukr_gam_mlt_tig_mol_azi_tur_zul_mao_dgb_bos_ctl_bsq_arw_wly_swt_cnt_alb_ita_ses_swe_igb_rom_fin_yor_ewe_hun_fre_sod_geo_slo_cze_pol_nor_hau_amh_glc_est_cic_sun_mcd_tag_jpn_knd_kor_bul_lat_fbf_hin_bat_lit_owc_mly_mnd_krd_swa_spa_heb_grk_svk_dut_rus_qcu_eng_prs_urd_ven_aeg_por_anl_ger_jav_pan_bem_ben_xho_ind_tha_sid_tml_lda_tsw_uzb_afr_guj_aze_bam_vie_chh_akn_tsn_dyu	0.187508197003246	0.441372800439999	0.65996761365382
18	wly_svk_igb_urd_mlt_chh_tig_ukr_uzb_tur_cic_jav_xho_rom_pan_bsq_ger_owc_ven_cnt_hin_afr_tsw_arw_fbf_bul_est_moo_dgb_hun_slo_heb_geo_guj_lat_grk_scr_amr_sod_por_fin_bam_bat_dut_ind_jpn_tml_kor_cze_mol_tsn_nor_mly_eng_hau_mao_mnd_krd_ewe_spa_aeg_ctl_ben_glc_fre_qcu_pol_mcd_bos_bem_anl_lit_amh_rus_sun_prs_akn_alb_swt_tag_tha_gam_knd_lda_yor_azi_swe_ita_aze_zul_vie_sid_ses_swa_dyu	-0.0374014897972172	-0.0882931746847355	0.929833512854862
19	chh_lit_yor_fre_amh_amr_wly_alb_aze_tur_lda_mao_ven_slo_afr_bsq_grk_gam_swt_mnd_prs_pol_fbf_urd_tsw_krd_hun_moo_ewe_fin_mcd_hau_geo_glc_guj_mol_rus_aeg_anl_pan_est_zul_tag_hin_bat_jpn_knd_kor_bos_nor_bem_dut_mly_bul_sid_sun_cnt_scr_igb_svk_sod_eng_ita_por_ctl_qcu_ger_ukr_cze_cic_mlt_spa_tig_lat_jav_ben_xho_swe_dyu_ind_tha_heb_tml_akn_tsn_azi_arw_rom_uzb_swa_vie_owc_bam_ses_dgb	-0.527414467829533	-1.25642025176015	0.212110497013974
20	amh_krd_fbf_svk_owc_mlt_heb_mcd_uzb_azi_igb_tag_tsn_ita_slo_bsq_pan_hau_ses_mnd_spa_por_akn_bul_zul_ger_hun_moo_ven_est_alb_wly_geo_fre_mol_rom_prs_sod_tig_nor_fin_swt_ind_bos_sun_jpn_knd_kor_swe_afr_dgb_grk_mly_hin_aeg_mao_cnt_eng_tsw_lit_chh_ben_glc_urd_ukr_qcu_rus_lat_guj_cic_amr_scr_gam_cze_bat_ctl_ewe_pol_yor_jav_tha_sid_tml_bam_bem_tur_arw_dut_aze_lda_vie_anl_swa_dyu_xho	-0.114852798722896	-0.270707514039032	0.787215890000766
21	amr_svk_akn_lat_wly_aeg_chh_spa_uzb_azi_xho_mly_bem_por_ger_bsq_nor_sod_swt_mnd_rus_ita_yor_alb_cic_slo_fin_swa_ses_est_glc_owc_geo_lit_bos_bul_afr_mlt_gam_scr_hun_moo_jav_dut_tag_jpn_tml_kor_krd_cze_fbf_pol_mao_pan_tig_bat_cnt_ben_zul_ukr_anl_arw_guj_mol_mcd_qcu_hin_fre_ctl_ven_sid_urd_heb_grk_ind_swe_tsw_rom_dyu_sun_tha_amh_knd_dgb_lda_tur_prs_eng_aze_ewe_vie_hau_bam_igb_tsn	0.0532931058675006	0.125474467857037	0.900418781288598
22	wly_prs_dyu_krd_amr_sid_mlt_lit_aze_tur_yor_mao_xho_rus_fre_bsq_eng_hau_lda_cnt_afr_mol_cic_svk_swt_guj_hun_akn_ses_fin_dut_aeg_geo_ben_glc_scr_grk_owc_tig_arw_est_dgb_mly_bos_jav_jpn_knd_kor_hin_slo_fbf_cze_tag_pol_anl_sun_mnd_bul_tsw_spa_sod_ctl_alb_por_ukr_qcu_ita_lat_ger_bem_amh_urd_chh_nor_bat_swe_swa_mcd_zul_ind_tha_gam_tml_tsn_ewe_azi_rom_pan_uzb_moo_vie_heb_ven_igb_bam	0.0646339707738283	0.152174934875166	0.879378612527575
23	sod_glc_bam_swe_gam_aeg_owc_pan_tur_aze_swt_sun_igb_hin_rus_bsq_scr_anl_xho_mnd_eng_slo_bem_ger_swa_guj_fin_tsw_yor_hun_ukr_wly_geo_ita_svk_ben_lat_mlt_tig_urd_est_fbf_ind_cze_bat_jpn_knd_kor_afr_mcd_dgb_lit_tag_ctl_sid_mao_cnt_dut_moo_bos_amr_krd_fre_nor_mol_qcu_pol_por_grk_lda_amh_spa_chh_prs_jav_rom_zul_arw_cic_mly_tha_hau_tml_ses_dyu_uzb_bul_alb_azi_akn_vie_heb_tsn_ven_ewe	-0.915449874752586	-2.2225659621093	0.0286689900885986
24	hau_glc_xho_prs_amh_amr_wly_nor_tur_uzb_igb_mao_bam_svk_rus_bsq_lat_owc_fbf_cnt_por_swe_akn_eng_cic_bos_fin_zul_lda_est_dut_mlt_geo_ukr_afr_rom_arw_gam_tig_alb_hun_ven_jav_ger_sun_jpn_tml_kor_fre_ben_swt_lit_tag_scr_sid_bat_mnd_bul_yor_hin_aeg_krd_slo_ctl_guj_qcu_mol_pol_urd_bem_chh_spa_anl_grk_mly_mcd_dyu_pan_swa_ind_tha_heb_knd_dgb_ewe_azi_ita_cze_aze_ses_vie_sod_tsw_moo_tsn	0.214118418953281	0.503721766472669	0.615648053873303
25	tig_urd_moo_ukr_owc_mlt_heb_ita_azi_uzb_tsw_bat_zul_pan_afr_bsq_slo_wly_bem_mnd_grk_swe_igb_hin_dyu_bos_est_ewe_swa_fin_arw_anl_geo_alb_lit_dut_ger_hau_amh_mol_hun_swt_sun_rom_mly_jpn_tml_kor_bul_svk_lda_mcd_ind_nor_sid_tag_cnt_scr_ses_ben_sod_glc_eng_fre_por_qcu_guj_krd_rus_xho_chh_lat_amr_ctl_mao_pol_akn_cze_fbf_jav_tha_gam_knd_yor_dgb_aze_prs_spa_tur_cic_vie_aeg_ven_bam_tsn	-0.746811101871273	-1.79573285361512	0.0757846266938027
26	chh_eng_yor_pol_amr_wly_tig_svk_tur_aze_dgb_mly_swa_pan_urd_bsq_ger_gam_tsw_mnd_ben_rom_tsn_lat_moo_ctl_fin_akn_ewe_est_swe_sod_geo_nor_slo_guj_mol_anl_sid_bos_hun_cic_ind_ita_jav_jpn_knd_kor_spa_krd_xho_por_mao_prs_mlt_sun_cnt_afr_fbf_scr_heb_dut_bul_ukr_arw_qcu_rus_fre_hin_lda_owc_grk_hau_lit_bat_alb_zul_glc_swt_tag_tha_aeg_tml_bem_ses_uzb_cze_mcd_azi_igb_vie_amh_dyu_bam_ven	-0.25036677802942	-0.592864285690564	0.554710921457201
27	heb_rus_moo_ita_sid_chh_amr_urd_azi_tur_igb_mao_tsn_svk_prs_bsq_swe_mlt_dyu_cnt_ben_ukr_yor_lit_lda_mol_est_ewe_zul_hun_hin_hau_geo_spa_bos_guj_mcd_wly_tig_afr_fin_bam_bat_krd_ind_jpn_tml_kor_rom_cze_dgb_alb_tag_pan_amh_mly_mnd_eng_ses_ctl_aeg_fre_ger_bul_pol_qcu_por_grk_nor_xho_anl_glc_owc_scr_sun_arw_tsw_lat_akn_jav_tha_sod_knd_cic_bem_aze_slo_dut_uzb_ven_vie_gam_swa_fbf_swt	-0.208578666657724	-0.492642699001803	0.623426170017502
28	aeg_krd_lda_eng_amr_hau_sod_prs_aze_tur_fbf_jav_cic_ctl_alb_bsq_mol_owc_bem_mnd_mcd_pol_zul_lat_dyu_scr_hun_swa_tsw_est_ita_amh_geo_por_afr_rom_ger_chh_tig_slo_fin_dgb_bat_hin_mly_jpn_tml_kor_ben_glc_ses_rus_ind_spa_gam_mao_cnt_bul_bam_nor_mlt_swe_guj_grk_bos_qcu_arw_urd_ukr_tsn_sid_svk_heb_fre_sun_pan_igb_lit_ewe_tag_tha_wly_knd_swt_ven_azi_dut_cze_uzb_akn_vie_anl_yor_moo_xho	-0.580655878233666	-1.38611215393079	0.169027151980356
29	mlt_bul_bam_krd_amh_wly_anl_svk_uzb_azi_igb_jav_tsn_slo_grk_bsq_urd_tig_xho_cnt_mcd_guj_bem_pan_lda_dut_hun_ven_ewe_fin_alb_heb_geo_nor_lit_ben_cze_sid_sod_lat_est_swt_ind_ukr_mao_jpn_knd_kor_glc_pol_dgb_swe_tag_scr_owc_mly_mnd_bos_moo_rom_amr_fre_ctl_por_spa_qcu_rus_afr_ita_swa_hau_hin_gam_arw_sun_mol_cic_prs_akn_bat_tha_chh_tml_tsw_fbf_aze_eng_ger_tur_yor_vie_aeg_dyu_ses_zul	-0.436063374888111	-1.03550827448306	0.303116698430707
30	hau_hin_xho_prs_mlt_sod_sid_mcd_tur_azi_bam_mao_lda_ukr_fre_bsq_ger_gam_tsn_cnt_ita_ctl_yor_scr_swa_nor_est_tsw_akn_hun_bos_amr_geo_lat_bul_grk_guj_aeg_anl_urd_fin_igb_tag_rom_jav_jpn_knd_kor_slo_eng_fbf_swe_sun_afr_owc_ind_mnd_pol_ven_dut_amh_svk_rus_arw_pan_qcu_cze_krd_por_bem_wly_spa_chh_glc_mly_mol_ses_ben_cic_bat_tha_tig_tml_swt_zul_uzb_lit_alb_aze_dyu_vie_heb_dgb_moo_ewe	-0.553904122802816	-1.32066923559646	0.189852415648196
31	heb_mol_moo_rus_amr_aeg_anl_mcd_azi_tur_dgb_sun_igb_slo_svk_bsq_lit_wly_cic_cnt_rom_krd_dyu_hin_ven_guj_hun_xho_fbf_fin_ctl_amh_geo_glc_urd_swe_nor_sid_tig_arw_est_yor_tag_bul_bat_jpn_knd_kor_lat_eng_ses_ben_mao_scr_mlt_ind_mnd_spa_tsw_bos_owc_ita_por_afr_dut_qcu_grk_prs_pol_lda_hau_alb_gam_ukr_mly_fre_swt_pan_bam_jav_tha_chh_tml_tsn_akn_uzb_cze_ger_aze_swa_vie_sod_zul_ewe_bem	-0.321952694980334	-0.761578884877208	0.448238346666552
32	chh_glc_zul_fre_mlt_amr_amh_afr_aze_azi_swt_mao_akn_ukr_cze_bsq_por_anl_ven_mnd_rus_grk_xho_lat_tsw_dut_hun_ewe_bem_fin_alb_sid_geo_prs_guj_pol_bul_aeg_tig_rom_est_fbf_mly_krd_sun_jpn_knd_kor_pan_arw_lda_urd_jav_hin_heb_ind_cnt_bos_bam_scr_sod_eng_spa_lit_swe_qcu_ben_mol_ita_ses_gam_ger_owc_nor_bat_svk_dgb_ctl_swa_tag_tha_wly_tml_moo_cic_uzb_mcd_slo_tur_igb_vie_hau_tsn_yor_dyu	-0.310931985253723	-0.7354486702421	0.463917021652516
33	aeg_bul_akn_mcd_mlt_sod_hau_alb_aze_azi_moo_tag_dgb_dut_arw_bsq_grk_owc_ven_cnt_mol_spa_cic_swe_tsw_cze_hun_ewe_tsn_est_hin_tig_geo_bos_rom_lit_ukr_anl_heb_glc_fin_bem_jav_ita_ind_jpn_knd_kor_rus_por_xho_krd_mly_eng_wly_bat_mnd_ben_bam_ctl_sid_slo_prs_urd_svk_qcu_ger_guj_lat_ses_amh_pol_gam_scr_mao_afr_swt_nor_yor_sun_tha_chh_tml_dyu_zul_uzb_fre_pan_tur_swa_vie_amr_fbf_lda_igb	-1.26804789260996	-3.16155550146566	0.00211904620210779
34	chh_bul_moo_urd_amh_mlt_gam_slo_aze_azi_lda_mao_bam_lat_por_bsq_guj_aeg_tsn_cnt_grk_scr_ses_afr_dyu_fre_hun_dgb_cic_fin_spa_tig_geo_ita_arw_ukr_rus_sod_sid_krd_est_ewe_bat_dut_jav_jpn_knd_kor_ger_mcd_yor_pan_tag_swe_anl_sun_mnd_svk_ven_glc_amr_mol_hin_ben_ctl_qcu_lit_alb_nor_fbf_heb_eng_wly_pol_ind_prs_xho_cze_swt_mly_tha_hau_tml_swa_zul_uzb_bos_rom_tur_igb_vie_owc_akn_bem_tsw	-0.676655567959946	-1.6225311788057	0.108074940657232
35	amr_krd_tsn_spa_owc_anl_sod_guj_aze_uzb_ses_mly_xho_mol_bul_bsq_por_mlt_bam_mnd_lit_nor_tsw_slo_cic_rom_est_ven_akn_hun_swe_hau_geo_svk_mcd_pan_alb_tig_gam_glc_fin_ewe_tag_fre_mao_jpn_tml_kor_hin_scr_swa_ukr_jav_cze_aeg_bat_cnt_pol_zul_arw_heb_ita_bos_ger_ctl_qcu_dut_rus_grk_fbf_wly_eng_amh_lat_sun_prs_igb_ben_swt_ind_tha_chh_knd_moo_bem_tur_afr_urd_azi_dgb_vie_sid_lda_yor_dyu	-0.0940455532345328	-0.221576391311974	0.825129467511603
36	anl_swe_igb_dut_amh_hau_tig_hin_uzb_azi_ewe_sun_xho_por_prs_bsq_ger_aeg_bem_cnt_lat_ukr_lda_spa_moo_ben_est_dgb_tsw_fin_mol_sod_geo_eng_bos_scr_urd_sid_mlt_pol_hun_bam_ind_mcd_mao_jpn_tml_kor_grk_slo_swa_rom_jav_fre_heb_tag_mnd_ctl_zul_lit_amr_alb_pan_guj_cze_qcu_rus_krd_ita_fbf_chh_bul_gam_glc_bat_nor_ses_afr_ven_mly_tha_owc_knd_akn_yor_tur_arw_svk_aze_cic_vie_wly_tsn_swt_dyu	-0.628219328854755	-1.50107621990268	0.13672347715058
37	aeg_ctl_moo_ukr_sod_gam_anl_eng_aze_uzb_cic_bat_tsn_afr_bos_bsq_pan_hau_ewe_mnd_dut_slo_swa_ita_yor_grk_fin_swt_ses_est_lat_tig_geo_rus_cze_fre_ben_owc_mlt_krd_hun_bem_jav_ger_mao_jpn_knd_kor_guj_mol_dgb_lit_tag_por_heb_ind_cnt_nor_ven_glc_amr_rom_swe_bul_mcd_qcu_spa_svk_arw_lda_amh_pol_sid_prs_sun_hin_igb_alb_zul_mly_tha_chh_tml_fbf_bam_azi_urd_scr_tur_tsw_vie_wly_xho_akn_dyu	-0.850014308387381	-2.05580602080627	0.0426041190253484
38	amh_scr_moo_ukr_heb_wly_mlt_bul_aze_azi_swa_mly_lda_mol_swe_bsq_pan_aeg_bem_mnd_fre_rom_ven_ita_ses_svk_hun_akn_dyu_est_ger_sod_geo_grk_alb_urd_guj_anl_chh_rus_fin_ewe_tag_spa_mao_jpn_knd_kor_afr_arw_zul_slo_bat_nor_amr_jav_cnt_bos_dgb_prs_owc_pol_ben_mcd_por_qcu_hin_eng_lat_tsw_hau_dut_gam_krd_sun_glc_swt_lit_igb_ind_tha_sid_tml_tsn_yor_uzb_cze_ctl_tur_xho_vie_tig_cic_bam_fbf	-0.178650232152861	-0.421556097774915	0.674321844367861
39	sod_rus_yor_svk_heb_owc_amr_nor_aze_azi_ses_ind_bem_grk_pol_bsq_ctl_gam_dgb_cnt_ita_prs_tsn_afr_swt_cze_hun_ewe_xho_est_glc_sid_geo_urd_spa_bos_bul_hau_aeg_mcd_fin_zul_mly_alb_sun_jpn_knd_kor_ben_eng_dyu_lit_bat_arw_amh_jav_mnd_por_lda_pan_wly_krd_scr_guj_fre_qcu_slo_lat_ger_akn_mlt_dut_anl_mol_mao_swe_tsw_rom_cic_tag_tha_chh_tml_ven_igb_tur_ukr_hin_uzb_moo_vie_tig_fbf_swa_bam	0.40724005369824	0.962338208427245	0.338375273432171
40	aeg_lit_dyu_glc_sid_amh_owc_nor_azi_aze_zul_jav_swt_grk_lat_bsq_dut_tig_ven_cnt_scr_cze_moo_ctl_xho_arw_hun_bam_akn_fin_bul_chh_geo_alb_rus_afr_por_amr_wly_ger_est_ses_bat_pol_ind_jpn_tml_kor_slo_urd_ewe_bos_mly_rom_hau_sun_mnd_ita_lda_mol_anl_mcd_prs_guj_svk_qcu_hin_fre_ben_swa_mlt_pan_heb_ukr_mao_eng_fbf_spa_tsn_tag_tha_sod_knd_igb_yor_tur_krd_swe_uzb_bem_vie_gam_tsw_dgb_cic	-0.0174085726259478	-0.0410580508441314	0.967337634310048
41	owc_grk_yor_krd_tig_mlt_sid_pan_tur_uzb_swt_bat_akn_scr_cze_bsq_hin_wly_bam_mnd_ukr_urd_bem_rus_cic_lat_fin_dyu_zul_est_ger_amr_geo_swe_ctl_afr_mcd_gam_chh_fre_hun_lda_jav_alb_ind_jpn_knd_kor_prs_mol_igb_rom_sun_guj_sod_mao_cnt_ben_swa_spa_amh_por_ita_slo_arw_qcu_lit_dut_glc_moo_hau_pol_aeg_eng_tag_bul_ven_bos_ses_mly_tha_heb_tml_ewe_fbf_azi_nor_svk_aze_dgb_vie_anl_tsw_tsn_xho	-0.255505262593867	-0.603811249474966	0.547439163823539
42	heb_grk_bam_nor_aeg_amr_wly_fre_aze_uzb_cic_mao_zul_ger_ctl_bsq_cze_tig_fbf_cnt_svk_mol_moo_por_akn_spa_fin_dyu_tsw_est_urd_mlt_geo_lat_arw_rom_hin_sod_amh_ita_hun_tsn_mly_dut_sun_jpn_tml_kor_pol_rus_dgb_scr_tag_afr_sid_bat_mnd_prs_ven_guj_gam_mcd_slo_pan_glc_qcu_bul_ben_bos_lda_chh_lit_owc_eng_ind_alb_xho_krd_ewe_jav_tha_anl_knd_ses_swa_tur_ukr_swe_azi_yor_vie_hau_igb_swt_bem	-0.388281164692113	-0.921796925556715	0.359019680079791
43	tig_svk_swa_guj_amr_owc_hau_eng_azi_tur_swt_sun_fbf_fre_urd_bsq_ita_amh_bam_mnd_grk_glc_zul_alb_ven_krd_fin_moo_tsw_est_cze_sod_geo_swe_ger_pol_pan_wly_chh_bul_hun_lda_mao_rus_ind_jpn_knd_kor_hin_nor_xho_ukr_mly_afr_heb_bat_cnt_mcd_ewe_scr_aeg_por_lat_slo_rom_qcu_mol_arw_ctl_dgb_anl_lit_mlt_ben_tag_prs_akn_bos_yor_jav_tha_gam_tml_tsn_dyu_uzb_spa_dut_aze_bem_vie_sid_cic_ses_igb	1.08293343775321	2.60560851152524	0.0106794550967147
44	amh_bos_tsn_fre_mlt_hau_sid_mcd_uzb_aze_swa_jav_igb_ita_pan_bsq_rus_sod_dyu_mnd_prs_spa_akn_krd_ewe_mol_fin_cic_fbf_hun_lat_gam_geo_eng_ben_nor_glc_wly_tig_rom_est_bem_sun_svk_mao_jpn_tml_kor_hin_scr_swt_grk_bat_pol_chh_ind_cnt_dut_tsw_urd_amr_lit_arw_ukr_bul_qcu_swe_slo_cze_dgb_aeg_alb_heb_ger_mly_afr_yor_guj_ses_tag_tha_anl_knd_bam_ven_azi_por_ctl_tur_moo_vie_owc_lda_xho_zul	0.427694849680324	1.00969913331147	0.315259286362403
45	owc_pol_ven_dut_wly_sod_tig_glc_aze_tur_tsn_bat_moo_krd_swe_bsq_grk_chh_lda_cnt_mcd_prs_swt_ctl_ses_mol_est_akn_fbf_fin_ben_gam_geo_hin_afr_nor_spa_heb_mlt_ger_hun_cic_tag_cze_jav_jpn_tml_kor_svk_lit_tsw_guj_sun_fre_sid_ind_mnd_scr_xho_slo_amh_por_arw_bos_urd_qcu_rus_rom_eng_zul_anl_alb_amr_bul_mly_ukr_dyu_pan_dgb_mao_tha_hau_knd_bem_swa_azi_ita_lat_uzb_ewe_vie_aeg_yor_bam_igb	-0.326917265031143	-0.773927880091366	0.440936399246313
46	heb_lit_dgb_lat_hau_sod_aeg_ita_uzb_aze_yor_mly_swt_bos_hin_bsq_por_owc_zul_mnd_mol_ctl_ven_spa_moo_glc_hun_fbf_akn_est_swe_gam_geo_ger_ben_guj_pol_amh_amr_dut_fin_bam_mao_ukr_jav_jpn_tml_kor_slo_fre_tsn_mcd_ind_rus_anl_sun_cnt_alb_ses_nor_sid_scr_eng_grk_arw_qcu_afr_rom_cze_igb_tig_svk_chh_urd_tag_prs_cic_krd_dyu_bat_tha_mlt_knd_tsw_lda_tur_bul_pan_azi_xho_vie_wly_swa_bem_ewe	-0.603784775833168	-1.44391121347439	0.152124355732461
47	amh_lat_bam_scr_sid_owc_sod_alb_uzb_aze_ewe_mly_lda_glc_nor_bsq_arw_anl_ven_cnt_mol_cze_dgb_pol_akn_urd_hun_zul_tsn_est_hin_chh_geo_rom_rus_ukr_afr_hau_amr_dut_fin_igb_bat_grk_sun_jpn_knd_kor_swe_lit_swa_pan_mao_ctl_heb_ind_mnd_guj_moo_eng_aeg_krd_svk_mcd_bul_qcu_ger_ita_bos_fbf_mlt_slo_gam_prs_jav_ben_xho_fre_swt_tag_tha_tig_tml_ses_bem_tur_por_spa_azi_cic_vie_wly_dyu_tsw_yor	-0.297965004849741	-0.70461073238417	0.482813327873535
48	amr_ctl_zul_ukr_tig_mlt_hau_grk_azi_uzb_ewe_ind_bam_glc_scr_bsq_slo_heb_akn_mnd_alb_fre_dgb_por_yor_pan_est_igb_lda_hun_mcd_sod_geo_mol_dut_arw_lat_chh_anl_hin_fin_cic_jav_rus_mao_jpn_knd_kor_spa_rom_tsw_bul_tag_swe_aeg_mly_cnt_nor_fbf_lit_wly_guj_krd_ger_svk_qcu_pol_ben_bos_xho_gam_urd_sid_ita_sun_cze_moo_prs_bem_bat_tha_amh_tml_swa_ven_aze_afr_eng_tur_ses_vie_owc_tsn_swt_dyu	-0.434866844247675	-1.03128188472292	0.305083187416521
49	gam_slo_akn_rus_heb_sod_anl_pol_aze_azi_tsw_ind_fbf_bul_svk_bsq_alb_hau_moo_cnt_nor_mol_ven_krd_dyu_arw_est_yor_dgb_hun_rom_aeg_geo_dut_fre_glc_eng_owc_sid_ukr_fin_igb_bat_ger_jav_jpn_tml_kor_urd_grk_tsn_lit_mly_guj_chh_mao_mnd_swe_ewe_ben_mlt_bos_por_hin_lat_qcu_pan_prs_ctl_zul_amh_scr_wly_mcd_sun_spa_swa_ita_bam_tag_tha_amr_knd_cic_swt_tur_afr_cze_uzb_lda_vie_tig_ses_xho_bem	-0.378068436267462	-0.896326320054575	0.372392797868794
50	mlt_fre_ven_afr_sid_gam_heb_grk_tur_azi_lda_sun_bam_eng_rom_bsq_ita_wly_swt_cnt_ctl_cze_yor_slo_bem_ger_est_ses_tsw_fin_bul_owc_geo_glc_prs_alb_hin_amh_chh_scr_hun_dyu_mao_ben_tag_jpn_tml_kor_swe_bos_igb_mcd_ind_lat_sod_bat_mnd_lit_xho_spa_anl_dut_guj_mol_pan_qcu_ukr_svk_urd_moo_hau_arw_amr_krd_jav_nor_akn_rus_dgb_mly_tha_aeg_knd_zul_tsn_aze_pol_por_uzb_fbf_vie_tig_ewe_swa_cic	-0.478497157284588	-1.13841128884824	0.257872911094141
51	mlt_lit_moo_fre_sid_heb_owc_pan_uzb_aze_lda_bat_swa_krd_ctl_bsq_ukr_tig_ses_mnd_eng_spa_dgb_swe_dyu_pol_est_tsn_ewe_fin_rom_sod_geo_prs_dut_ger_glc_chh_amr_lat_hun_fbf_mly_bul_ind_jpn_tml_kor_nor_grk_ven_ben_jav_afr_gam_tag_cnt_rus_swt_svk_amh_ita_mol_scr_slo_qcu_bos_alb_urd_zul_hau_cze_wly_mcd_sun_arw_yor_guj_cic_mao_tha_aeg_knd_igb_akn_tur_hin_por_azi_bam_vie_anl_tsw_bem_xho	-1.27631008065234	-3.17073235977644	0.00205961985093425
52	mlt_ger_tsn_fre_sod_anl_owc_ukr_aze_tur_akn_tag_ven_arw_pol_bsq_urd_aeg_zul_mnd_rus_cze_bam_nor_ses_prs_est_cic_lda_hun_spa_sid_geo_krd_por_alb_afr_amr_wly_ctl_fin_yor_jav_dut_mly_jpn_tml_kor_lat_mol_bem_guj_bat_bos_tig_ind_cnt_slo_dyu_grk_gam_mcd_bul_ita_lit_qcu_eng_swe_rom_xho_hau_glc_chh_scr_mao_ben_fbf_hin_swa_sun_tha_heb_knd_igb_ewe_azi_pan_svk_uzb_moo_vie_amh_swt_tsw_dgb	-0.558642462374698	-1.33303280055013	0.185777443162182
53	hau_grk_igb_pol_aeg_sod_wly_dut_aze_azi_akn_jav_xho_por_slo_bsq_arw_sid_ewe_mnd_eng_guj_bam_prs_fbf_lat_est_dgb_tsn_hun_mcd_mlt_geo_fre_urd_ukr_hin_anl_heb_lit_fin_dyu_bat_afr_sun_jpn_knd_kor_bul_ita_moo_ben_tag_ctl_gam_mly_cnt_svk_ses_pan_tig_scr_spa_rom_ger_qcu_krd_swe_alb_swt_amr_cze_owc_mol_ind_glc_bem_rus_tsw_mao_tha_amh_tml_ven_yor_uzb_bos_nor_tur_cic_vie_chh_lda_zul_swa	-0.0936807031424451	-0.221104434006456	0.82549584213816
54	heb_guj_dyu_ctl_hau_wly_gam_arw_azi_aze_swa_mly_akn_lat_mol_bsq_glc_owc_dgb_cnt_rom_grk_bam_bul_igb_lit_hun_tsw_tsn_est_nor_amr_geo_fre_alb_por_ger_mlt_tig_krd_fin_fbf_ind_hin_tag_jpn_tml_kor_urd_pol_ewe_svk_mao_ben_sod_bat_mnd_afr_cic_swe_chh_spa_slo_scr_cze_qcu_pan_dut_eng_moo_anl_ita_sid_rus_sun_mcd_xho_ukr_ven_jav_tha_aeg_knd_ses_lda_uzb_bos_prs_tur_yor_vie_amh_bem_zul_swt	-0.0149623020483366	-0.0352423328053671	0.971962039827275
55	anl_krd_dgb_ukr_owc_chh_hau_hin_aze_azi_dyu_sun_akn_ben_swe_bsq_urd_tig_moo_mnd_rus_bos_igb_arw_xho_nor_hun_ewe_fbf_est_fre_wly_geo_lat_lit_glc_dut_amh_gam_cze_fin_bam_bat_slo_jav_jpn_tml_kor_svk_mcd_lda_guj_mly_bul_heb_tag_cnt_grk_zul_ctl_mlt_ger_rom_scr_spa_qcu_afr_prs_alb_cic_sod_pol_aeg_mol_ind_eng_yor_por_swt_mao_tha_sid_knd_bem_swa_tur_pan_ita_uzb_tsw_vie_amr_ven_ses_tsn	0.246109543719975	0.578799451555664	0.564123692679443
56	aeg_lit_dyu_mol_mlt_sid_chh_spa_aze_tur_yor_mly_ewe_cze_prs_bsq_ctl_owc_swa_cnt_dut_eng_ven_nor_tsn_afr_est_swt_dgb_hun_fre_sod_geo_bul_ben_mcd_grk_tig_amh_hin_fin_bem_sun_rus_ind_jpn_tml_kor_rom_bos_cic_lat_bat_pan_hau_tag_mnd_ger_igb_svk_gam_pol_urd_arw_scr_qcu_ita_slo_swe_akn_anl_krd_wly_ukr_mao_guj_zul_por_tsw_jav_tha_heb_knd_xho_fbf_uzb_glc_alb_azi_lda_vie_amr_ses_moo_bam	-0.355883195479427	-0.842596105037695	0.40161613053027
57	wly_bul_ses_eng_anl_owc_gam_rus_uzb_azi_fbf_mly_bem_mcd_grk_bsq_dut_aeg_ven_cnt_prs_swe_xho_rom_ewe_lat_hun_tsw_tsn_est_hin_chh_geo_pan_ita_guj_bos_amh_hau_urd_fin_igb_ind_arw_sun_jpn_tml_kor_ben_spa_cic_scr_jav_cze_heb_mao_mnd_nor_lda_pol_sod_ctl_fre_por_svk_qcu_lit_krd_afr_dyu_sid_ukr_tig_slo_bat_mol_zul_ger_bam_tag_tha_mlt_knd_yor_moo_tur_alb_glc_aze_dgb_vie_amr_akn_swt_swa	-0.187008315446747	-0.441200163994499	0.660092125080748
58	hau_ukr_yor_fre_sid_gam_sod_eng_aze_tur_cic_mao_ewe_mcd_nor_bsq_rom_chh_swa_cnt_afr_urd_tsn_svk_lda_guj_est_akn_tsw_fin_arw_amr_geo_alb_pan_krd_spa_heb_aeg_slo_hun_bam_bat_hin_ind_jpn_tml_kor_ben_ctl_ven_cze_mly_dut_owc_sun_mnd_mol_bem_grk_mlt_rus_lit_swe_por_qcu_lat_scr_ita_zul_amh_bos_anl_pol_tag_glc_ses_prs_igb_jav_tha_tig_knd_dyu_xho_uzb_bul_ger_azi_dgb_vie_wly_swt_moo_fbf	-0.57842431135999	-1.38162482524934	0.170397092134704
59	anl_pan_xho_prs_mlt_gam_wly_glc_azi_aze_bam_jav_igb_swe_cze_bsq_rus_sod_swt_cnt_bos_svk_tsw_hin_tsn_ger_est_ses_akn_hun_bul_tig_geo_lit_pol_ctl_dut_sid_hau_por_fin_dgb_bat_mcd_ind_jpn_knd_kor_nor_mol_dyu_slo_tag_ben_chh_mly_mnd_fre_cic_grk_aeg_afr_spa_rom_guj_qcu_eng_urd_scr_zul_heb_ukr_amh_lat_mao_ita_fbf_krd_ven_sun_tha_owc_tml_swa_yor_uzb_arw_alb_tur_bem_vie_amr_lda_moo_ewe	0.0779813626872444	0.183821910088132	0.85455337312523
60	mlt_alb_xho_ita_gam_hau_amh_grk_tur_aze_bam_tag_swt_glc_rus_bsq_bos_chh_cic_mnd_bul_nor_yor_eng_zul_pol_est_igb_akn_fin_dut_wly_geo_fre_lit_prs_scr_anl_heb_slo_hun_fbf_mao_cze_ind_jpn_tml_kor_urd_pan_ven_afr_bat_krd_sod_sun_cnt_por_dyu_ben_sid_rom_swe_lat_mol_qcu_hin_ukr_guj_moo_aeg_ger_tig_svk_mly_ctl_dgb_spa_tsn_jav_tha_amr_knd_bem_lda_azi_arw_mcd_uzb_swa_vie_owc_ses_tsw_ewe	-0.274906762534389	-0.650693653666824	0.516848668238212
61	sod_glc_swt_hin_hau_mlt_aeg_arw_aze_azi_moo_mly_tsw_swe_svk_bsq_scr_chh_lda_cnt_alb_ita_ven_por_akn_krd_hun_tsn_dgb_fin_mcd_heb_geo_ctl_afr_grk_nor_tig_amh_rom_est_ewe_tag_pol_jav_jpn_tml_kor_guj_ben_zul_rus_mao_spa_gam_bat_mnd_mol_dyu_lit_sid_bos_ukr_ger_fre_qcu_dut_cze_eng_ses_owc_prs_amr_lat_ind_slo_yor_urd_cic_sun_tha_wly_knd_swa_bem_uzb_pan_bul_tur_igb_vie_anl_xho_bam_fbf	-0.713190041410099	-1.71291751221917	0.0900597841585662
62	sod_scr_moo_arw_amh_mlt_tig_bul_tur_uzb_dyu_tag_yor_glc_mcd_bsq_swe_heb_dgb_cnt_prs_krd_fbf_bos_lda_mol_est_xho_ses_hun_nor_wly_geo_eng_ben_slo_pan_anl_sid_spa_fin_swa_mly_urd_mao_jpn_knd_kor_hin_ita_igb_rus_jav_fre_chh_sun_mnd_cze_ewe_alb_hau_ukr_lit_svk_dut_qcu_guj_afr_ctl_tsn_owc_por_aeg_ger_ind_rom_ven_lat_zul_bat_tha_amr_tml_tsw_bam_azi_pol_grk_aze_bem_vie_gam_akn_cic_swt	-0.727090352386792	-1.74455748574714	0.08436558213122
63	mlt_grk_swt_slo_anl_heb_wly_krd_tur_uzb_fbf_tag_xho_spa_cze_bsq_mcd_gam_tsn_mnd_prs_arw_swa_ita_yor_fre_fin_tsw_lda_hun_urd_hau_geo_por_scr_afr_eng_tig_chh_mol_est_ven_jav_ben_mao_jpn_tml_kor_svk_hin_cic_swe_bat_glc_amh_mly_cnt_bos_bam_pan_sid_lat_ger_pol_dut_qcu_rus_lit_nor_zul_owc_rom_amr_bul_ind_alb_moo_ukr_dgb_sun_tha_sod_knd_bem_ewe_azi_ctl_guj_aze_ses_vie_aeg_igb_akn_dyu	-0.0973238958398585	-0.22960744757442	0.818901054420548
64	chh_swe_swt_scr_hau_owc_amh_afr_tur_uzb_yor_mao_lda_urd_ctl_bsq_fre_mlt_cic_mnd_arw_ger_ses_rus_swa_pan_hun_moo_igb_est_por_aeg_geo_svk_lit_slo_ben_amr_sid_bul_fin_bem_bat_hin_jav_jpn_tml_kor_cze_prs_fbf_alb_mly_rom_tig_ind_cnt_pol_xho_mol_sod_grk_lat_glc_ukr_qcu_dut_spa_guj_bam_wly_bos_heb_ita_sun_nor_dyu_eng_dgb_tag_tha_gam_knd_tsw_zul_azi_mcd_krd_aze_tsn_vie_anl_ewe_akn_ven	-0.284861096626522	-0.674638457161052	0.501579175256732
65	mlt_urd_akn_lat_sid_amh_tig_bul_azi_aze_ven_mao_bem_mcd_dut_bsq_lit_chh_xho_cnt_bos_pan_tsw_ita_igb_swe_est_zul_swa_hun_alb_anl_geo_prs_mol_spa_slo_heb_hau_svk_fin_dyu_tag_rom_bat_jpn_tml_kor_afr_krd_cic_ben_jav_hin_owc_sun_mnd_nor_dgb_scr_wly_guj_ukr_pol_cze_qcu_fre_eng_por_moo_amr_ger_aeg_rus_mly_ctl_swt_arw_ewe_ind_tha_sod_knd_ses_yor_tur_glc_grk_uzb_bam_vie_gam_fbf_tsn_lda	0.0236718629903029	0.0557360879640988	0.955671617574981
66	tig_rom_xho_nor_amh_amr_chh_dut_tur_azi_dgb_jav_tsn_guj_slo_bsq_rus_mlt_zul_mnd_por_hin_cic_bos_bem_prs_hun_akn_igb_fin_glc_hau_geo_ben_lat_ger_ita_gam_owc_eng_est_yor_sun_bul_mly_jpn_tml_kor_cze_ctl_moo_arw_tag_urd_sid_ind_cnt_grk_bam_alb_sod_scr_spa_pan_mcd_qcu_krd_pol_fre_swa_aeg_swe_heb_mol_mao_lit_ewe_svk_fbf_bat_tha_anl_knd_ses_tsw_aze_afr_ukr_uzb_dyu_vie_wly_ven_lda_swt	-0.465232566196563	-1.10619512995466	0.271495357438783
67	amh_por_tsw_ukr_owc_wly_chh_nor_azi_tur_bam_tag_ewe_bul_svk_bsq_krd_hau_igb_mnd_pan_grk_ven_ita_zul_mol_fin_ses_bem_est_rom_aeg_geo_lat_scr_pol_slo_sid_heb_arw_hun_akn_sun_ctl_bat_jpn_knd_kor_glc_rus_tsn_prs_jav_eng_sod_mly_cnt_mcd_dyu_alb_tig_lit_swe_guj_ger_qcu_urd_bos_spa_cic_gam_dut_amr_cze_mao_fre_swa_ben_yor_ind_tha_mlt_tml_swt_moo_uzb_afr_hin_aze_xho_vie_anl_lda_fbf_dgb	-0.638489103130652	-1.52869080719085	0.129735368513013
68	anl_ukr_lda_ger_sid_wly_amr_urd_aze_uzb_igb_jav_fbf_scr_mol_bsq_ben_tig_bam_mnd_fre_hin_dyu_bos_dgb_grk_est_ses_tsn_fin_svk_owc_geo_lit_glc_swe_arw_sod_mlt_prs_hun_xho_tag_rom_mao_jpn_knd_kor_alb_slo_yor_guj_ind_ctl_amh_bat_cnt_ita_ven_mcd_aeg_cze_bul_pol_rus_qcu_afr_eng_por_tsw_gam_pan_hau_dut_sun_krd_cic_nor_swt_mly_tha_heb_tml_moo_swa_tur_spa_lat_azi_bem_vie_chh_zul_ewe_akn	-0.711746837366332	-1.7052227808655	0.0914911140997508
69	owc_alb_ven_bul_chh_heb_mlt_rus_tur_aze_ewe_ind_dyu_ctl_pol_bsq_lat_tig_xho_cnt_rom_dut_dgb_mcd_akn_urd_fin_fbf_zul_hun_arw_sid_geo_por_afr_pan_eng_amh_anl_krd_est_ses_bat_hin_mly_jpn_tml_kor_glc_prs_yor_cze_mao_ukr_hau_sun_mnd_lit_tsw_bos_wly_guj_ita_slo_swe_qcu_svk_scr_mol_bam_aeg_ger_gam_spa_tag_ben_lda_nor_bem_jav_tha_amr_knd_moo_cic_uzb_grk_fre_azi_swt_vie_sod_swa_tsn_igb	-0.705824378836458	-1.69240500740837	0.093916615286936
70	mlt_bul_tsw_fre_amr_anl_aeg_eng_aze_azi_tsn_tag_igb_glc_afr_bsq_guj_sid_cic_cnt_ger_urd_fbf_nor_moo_svk_hun_zul_xho_est_alb_wly_geo_dut_rom_por_ctl_heb_amh_scr_fin_akn_ind_pan_sun_jpn_tml_kor_arw_hin_bem_pol_mao_prs_hau_mly_mnd_mol_ven_mcd_owc_lat_cze_rus_ben_qcu_lit_slo_bos_dgb_chh_swe_tig_ita_bat_grk_ses_krd_ewe_jav_tha_sod_knd_dyu_swa_tur_spa_ukr_uzb_swt_vie_gam_lda_yor_bam	-0.331316449994505	-0.783489130669199	0.435330728260777
71	owc_nor_lda_alb_anl_tig_chh_prs_tur_azi_bem_tag_bam_swe_rom_bsq_ger_mlt_dgb_mnd_ita_lat_zul_urd_cic_scr_est_fbf_tsn_fin_grk_amh_geo_por_svk_ctl_dut_sid_wly_cze_hun_akn_mao_afr_jav_jpn_tml_kor_spa_ben_xho_krd_ind_eng_gam_bat_cnt_pol_ewe_hin_aeg_pan_arw_ukr_mol_qcu_rus_bos_lit_ses_amr_slo_heb_mcd_sun_guj_swt_fre_dyu_mly_tha_hau_knd_tsw_swa_aze_glc_bul_uzb_igb_vie_sod_moo_yor_ven	0.313347475342399	0.738049446798184	0.462342722724013
72	owc_pol_igb_bul_chh_anl_hau_afr_tur_aze_ewe_ind_dyu_ukr_pan_bsq_scr_aeg_ven_mnd_mcd_fre_tsw_rom_bem_cze_fin_yor_xho_hun_slo_wly_geo_glc_guj_dut_svk_sod_amh_ben_est_swt_sun_urd_tag_jpn_knd_kor_grk_ctl_dgb_prs_mao_lit_amr_mly_cnt_mol_akn_hin_gam_por_swe_alb_rus_qcu_ita_bos_arw_moo_tig_eng_mlt_krd_jav_spa_lda_nor_zul_bat_tha_sid_tml_tsn_fbf_azi_lat_ger_uzb_ses_vie_heb_cic_swa_bam	-0.908332264620731	-2.20120811390791	0.0301960205374623
73	gam_eng_lda_guj_sod_tig_mlt_ukr_uzb_azi_xho_sun_fbf_bul_por_bsq_svk_heb_akn_cnt_grk_urd_ven_spa_moo_pan_hun_tsw_bem_est_mcd_amr_geo_swe_bos_ben_arw_chh_anl_lat_fin_tsn_ind_alb_bat_jpn_knd_kor_afr_nor_yor_scr_jav_lit_hau_mao_mnd_glc_dgb_dut_wly_fre_rom_ger_mol_qcu_ita_cze_prs_ses_aeg_ctl_amh_rus_mly_hin_swt_krd_cic_tag_tha_sid_tml_ewe_bam_tur_slo_pol_aze_swa_vie_owc_igb_dyu_zul	-0.247136258080501	-0.583884707282905	0.560711420378027
74	anl_alb_igb_ben_hau_tig_wly_ctl_tur_azi_lda_jav_moo_swe_pan_bsq_eng_heb_swt_mnd_por_svk_yor_dut_tsn_fre_hun_bem_bam_est_bos_owc_geo_afr_pol_nor_lat_amh_sid_prs_fin_swa_mao_ukr_sun_jpn_tml_kor_guj_arw_fbf_krd_bat_cze_sod_ind_cnt_rom_ses_scr_chh_ger_mol_slo_hin_qcu_bul_urd_ita_dyu_mlt_mcd_aeg_spa_tag_glc_dgb_lit_ewe_mly_tha_gam_knd_xho_akn_aze_grk_rus_uzb_tsw_vie_amr_ven_zul_cic	-0.000634008554214572	-0.00149224113396849	0.99881256055891
75	heb_lat_lda_ger_gam_wly_amh_bul_tur_aze_moo_jav_bam_rom_hin_bsq_alb_owc_yor_cnt_por_dut_zul_swe_swt_eng_fin_dgb_dyu_est_pan_sid_geo_glc_mol_fre_rus_tig_anl_ita_hun_tsw_mly_ukr_bat_jpn_tml_kor_cze_guj_ewe_svk_tag_ctl_chh_ind_mnd_urd_tsn_prs_hau_lit_slo_nor_mcd_qcu_spa_pol_afr_ven_aeg_grk_sod_ben_sun_krd_swa_scr_fbf_mao_tha_mlt_knd_ses_xho_uzb_arw_bos_azi_igb_vie_amr_akn_cic_bem	-0.573700446289495	-1.36835645818806	0.174497260267262
76	hau_svk_ewe_nor_anl_amr_chh_arw_tur_uzb_akn_tag_xho_ger_prs_bsq_mol_sod_tsw_cnt_lat_lit_swa_urd_yor_eng_hun_bem_tsn_fin_glc_wly_geo_hin_ukr_ben_guj_sid_aeg_scr_est_ses_mly_dut_jav_jpn_tml_kor_bos_pol_igb_spa_bat_grk_heb_mao_mnd_rom_moo_cze_amh_slo_ita_krd_por_qcu_swe_fre_afr_zul_gam_pan_tig_rus_ind_alb_cic_bul_dyu_sun_tha_mlt_knd_dgb_swt_aze_mcd_ctl_azi_lda_vie_owc_ven_bam_fbf	-0.11714117900307	-0.276296182591464	0.782933669062082
77	owc_bos_bem_pan_amr_sod_hau_alb_aze_uzb_lda_mao_bam_por_ctl_bsq_cze_sid_xho_cnt_lit_fre_yor_ita_dgb_krd_est_igb_cic_fin_rus_wly_geo_hin_glc_prs_swe_gam_aeg_mcd_hun_tsw_mly_rom_tag_jpn_knd_kor_lat_slo_akn_pol_bat_eng_heb_sun_mnd_grk_ven_urd_amh_afr_spa_ger_bul_qcu_svk_nor_scr_dyu_tig_guj_anl_dut_jav_ukr_ewe_mol_zul_ind_tha_chh_tml_ses_swt_azi_ben_arw_tur_swa_vie_mlt_tsn_moo_fbf	0.0432716773288963	0.101770291610401	0.919158109888944
78	anl_arw_dyu_spa_mlt_tig_amh_cze_uzb_tur_cic_sun_swt_nor_dut_bsq_svk_sid_ewe_cnt_hin_bos_fbf_mcd_tsw_rom_est_swa_xho_hun_ctl_chh_geo_grk_lit_slo_fre_aeg_wly_eng_fin_moo_ind_rus_bat_jpn_tml_kor_por_pol_bem_urd_mly_ger_heb_mao_mnd_ben_zul_lat_amr_guj_scr_bul_alb_qcu_glc_swe_pan_lda_hau_mol_owc_ukr_jav_ita_akn_prs_dgb_tag_tha_sod_knd_ses_tsn_aze_afr_krd_azi_yor_vie_gam_bam_ven_igb	0.290321332959821	0.68446366030539	0.495384629560175
79	tig_slo_akn_afr_sid_anl_amr_scr_aze_azi_ven_mao_zul_lat_ctl_bsq_krd_wly_cic_cnt_alb_bul_dyu_rus_fbf_pan_fin_bem_tsw_est_lit_chh_geo_prs_por_cze_rom_heb_owc_grk_hun_tsn_ind_ger_mly_jpn_tml_kor_glc_nor_ses_fre_sun_mol_aeg_jav_mnd_mcd_xho_arw_hau_svk_eng_spa_pol_qcu_hin_ben_dut_swa_sod_swe_amh_guj_bat_ukr_dgb_bos_lda_tag_tha_mlt_knd_yor_moo_uzb_ita_urd_tur_igb_vie_gam_swt_ewe_bam	-0.0405936895922809	-0.0956762465376654	0.92398356846783
80	amh_pol_tsw_mcd_anl_sod_amr_hin_uzb_aze_moo_tag_fbf_nor_slo_bsq_prs_heb_akn_mnd_pan_scr_cic_glc_bem_ita_hun_yor_dgb_fin_rus_mlt_geo_eng_svk_arw_alb_sid_hau_afr_est_igb_ind_lit_sun_jpn_knd_kor_fre_grk_zul_mol_mao_swe_aeg_bat_cnt_ctl_bam_rom_wly_cze_por_bos_dut_qcu_lat_ukr_bul_dyu_chh_spa_owc_ger_mly_guj_swa_urd_tsn_jav_tha_tig_tml_lda_xho_azi_krd_ben_tur_ewe_vie_gam_ven_swt_ses	-0.0113258670410749	-0.0266487778218732	0.978796968005095
81	heb_cze_akn_alb_gam_wly_hau_pol_azi_aze_moo_bat_dgb_urd_nor_bsq_ctl_mlt_swt_mnd_bos_rus_bem_fre_zul_arw_hun_xho_bam_est_svk_sod_geo_lat_afr_grk_krd_amr_owc_glc_fin_ewe_jav_slo_tag_jpn_tml_kor_bul_por_cic_ger_ind_swe_chh_mly_cnt_rom_tsw_dut_tig_pan_prs_scr_lit_qcu_guj_ben_hin_dyu_amh_ita_sid_eng_mao_mcd_igb_spa_ven_sun_tha_anl_knd_ses_tsn_uzb_mol_ukr_tur_yor_vie_aeg_fbf_lda_swa	-0.945671478087517	-2.29216648345062	0.0241517895832579
82	amh_mol_cic_pan_sod_gam_owc_swe_tur_uzb_swt_bat_bem_scr_por_bsq_alb_sid_tsn_mnd_svk_ger_tsw_afr_swa_nor_hun_lda_yor_fin_ctl_chh_geo_grk_fre_urd_spa_anl_tig_lit_est_moo_mly_bos_jav_jpn_knd_kor_rus_glc_igb_cze_mao_ben_hau_ind_cnt_ita_akn_rom_wly_arw_mcd_ukr_guj_qcu_prs_hin_krd_bam_amr_eng_mlt_pol_tag_bul_fbf_slo_xho_sun_tha_heb_tml_dyu_ewe_aze_dut_lat_azi_zul_vie_aeg_ses_dgb_ven	-0.00639566436065769	-0.0150793022315638	0.988001215979193
83	hau_hin_swa_ger_amh_sod_anl_mol_azi_tur_dgb_mao_dyu_pan_glc_bsq_guj_chh_swt_cnt_lit_bos_cic_arw_lda_svk_fin_tsn_xho_est_afr_owc_geo_ukr_mcd_alb_krd_heb_amr_rom_hun_yor_tag_eng_ind_jpn_knd_kor_fre_cze_zul_bul_mly_lat_gam_bat_mnd_scr_ven_urd_wly_slo_swe_spa_ita_qcu_ben_por_ctl_ewe_aeg_prs_mlt_grk_jav_nor_fbf_pol_bam_sun_tha_tig_tml_moo_tsw_uzb_rus_dut_aze_akn_vie_sid_igb_ses_bem	0.0787571899354249	0.185619657325675	0.853147282045534
84	owc_ita_zul_rom_mlt_aeg_gam_afr_tur_aze_moo_mly_swa_lat_ger_bsq_ctl_tig_cic_mnd_grk_guj_tsw_lit_bam_prs_est_bem_dgb_hun_cze_amh_geo_bos_slo_scr_alb_wly_amr_pol_fin_akn_mao_por_jav_jpn_knd_kor_krd_mol_tsn_dut_ind_eng_anl_sun_cnt_hin_yor_bul_hau_nor_swe_ukr_mcd_qcu_svk_fre_arw_dyu_sid_spa_chh_glc_bat_rus_fbf_urd_ven_tag_tha_heb_tml_xho_ewe_azi_pan_ben_uzb_ses_vie_sod_lda_swt_igb	-0.150473194282373	-0.354625773274212	0.723672847435192
85	wly_pan_xho_ita_chh_aeg_sod_alb_uzb_aze_ewe_sun_yor_afr_por_bsq_lat_hau_swt_mnd_fre_bul_moo_scr_cic_eng_hun_fbf_dyu_fin_svk_amr_geo_mcd_urd_lit_ben_sid_tig_hin_est_dgb_tag_ukr_mao_jpn_tml_kor_slo_rom_tsw_guj_ind_ger_owc_jav_cnt_rus_zul_swe_gam_glc_grk_bos_mol_qcu_spa_nor_arw_ses_anl_krd_heb_ctl_bat_dut_akn_cze_swa_mly_tha_amh_knd_igb_lda_tur_pol_prs_azi_tsn_vie_mlt_bem_ven_bam	-0.521755924798298	-1.24249817936635	0.217176651975924
86	chh_rus_ewe_slo_mlt_gam_amr_ukr_uzb_azi_akn_jav_swt_bos_urd_bsq_prs_hau_lda_cnt_dut_ben_tsw_arw_moo_fre_est_bem_igb_hun_pan_aeg_geo_rom_hin_swe_lit_sid_tig_svk_fin_fbf_mao_glc_sun_jpn_tml_kor_ita_bul_dyu_mcd_bat_afr_wly_tag_mnd_guj_swa_ger_amh_alb_spa_lat_eng_qcu_scr_cze_pol_ven_sod_nor_anl_mol_ind_ctl_bam_por_xho_mly_tha_heb_knd_ses_cic_tur_grk_krd_aze_dgb_vie_owc_zul_tsn_yor	-0.65507049500089	-1.56735539332426	0.120428060320077
87	owc_pan_tsw_swe_tig_chh_anl_lit_tur_uzb_cic_bat_xho_pol_fre_bsq_cze_sid_dgb_mnd_scr_arw_swt_bos_swa_spa_fin_moo_yor_hun_grk_gam_geo_urd_nor_ger_slo_mlt_heb_eng_est_akn_mao_lat_mly_jpn_tml_kor_ctl_afr_dyu_krd_ind_bul_amr_sun_cnt_mol_ses_ita_amh_dut_glc_hin_ukr_qcu_rom_ben_por_fbf_sod_rus_aeg_alb_tag_guj_ven_svk_lda_jav_tha_wly_knd_zul_tsn_azi_mcd_prs_aze_igb_vie_hau_bem_ewe_bam	-0.0911038430000941	-0.214607959849613	0.830542865915768
88	chh_mol_bem_krd_owc_amh_tig_bul_aze_uzb_ewe_bat_swt_ger_nor_bsq_pol_wly_dyu_mnd_prs_afr_lda_fre_dgb_mcd_est_tsw_tsn_hun_ben_sod_geo_spa_svk_guj_glc_aeg_heb_cze_fin_yor_ind_dut_sun_jpn_knd_kor_lat_lit_ses_bos_mly_alb_amr_mao_cnt_eng_zul_urd_mlt_por_rom_arw_slo_qcu_ctl_hin_ita_swa_gam_grk_sid_ukr_jav_scr_cic_swe_moo_tag_tha_anl_tml_igb_bam_tur_rus_pan_azi_akn_vie_hau_fbf_ven_xho	-0.692897623652337	-1.66087680513166	0.100106083956258
89	amr_swe_moo_cze_wly_mlt_heb_afr_tur_uzb_swt_tag_ven_rom_pol_bsq_nor_sid_bam_mnd_alb_grk_cic_urd_dyu_glc_est_xho_igb_fin_ctl_chh_geo_por_rus_eng_dut_tig_hau_ita_hun_akn_bat_krd_jav_jpn_knd_kor_hin_slo_dgb_pan_mao_prs_amh_sun_cnt_mol_bem_bos_aeg_mcd_svk_spa_arw_qcu_ukr_scr_ben_tsw_anl_lat_sod_fre_mly_guj_ses_ger_swa_ind_tha_gam_tml_zul_fbf_azi_bul_lit_aze_ewe_vie_owc_yor_lda_tsn	-0.0317426586522737	-0.074805595709568	0.940530063498207
90	amh_prs_swt_swe_mlt_tig_amr_pan_tur_azi_swa_mao_ses_slo_afr_bsq_fre_sod_ven_mnd_ukr_spa_cic_bul_yor_urd_est_akn_zul_fin_mcd_wly_geo_rom_ita_ger_krd_chh_hau_svk_hun_fbf_jav_dut_tag_jpn_knd_kor_eng_lit_dgb_guj_sun_ben_gam_ind_cnt_hin_bem_scr_sid_nor_por_pol_cze_qcu_ctl_glc_bos_igb_owc_arw_anl_mol_bat_rus_moo_lat_tsw_mly_tha_heb_tml_ewe_tsn_aze_grk_alb_uzb_xho_vie_aeg_lda_bam_dyu	-0.380356017586591	-0.901164218489983	0.369828847715374
91	aeg_ben_ven_glc_heb_gam_hau_arw_tur_uzb_swt_mao_moo_ctl_bul_bsq_slo_chh_bam_mnd_nor_dut_swa_rom_fbf_prs_hun_dyu_bem_est_eng_sid_geo_grk_svk_guj_ukr_wly_sod_ger_fin_xho_sun_urd_bat_jpn_tml_kor_mcd_lat_tsw_ita_ind_rus_mlt_mly_cnt_lit_akn_krd_anl_fre_alb_cze_por_qcu_bos_mol_swe_ewe_amr_pan_tig_afr_jav_scr_zul_spa_dgb_tag_tha_amh_knd_cic_yor_azi_pol_hin_aze_igb_vie_owc_ses_lda_tsn	0.246874709039156	0.581173787129579	0.562529218578551
92	owc_swe_ses_fre_sod_sid_tig_lit_tur_azi_bam_jav_lda_prs_arw_bsq_lat_wly_cic_mnd_ita_glc_moo_svk_ewe_bul_hun_swt_dyu_fin_slo_aeg_geo_ger_spa_bos_afr_anl_heb_rus_est_ven_sun_nor_mly_jpn_knd_kor_mol_ukr_xho_hin_tag_mcd_amh_ind_cnt_pol_fbf_por_mlt_alb_urd_pan_scr_qcu_ben_rom_guj_dgb_chh_grk_amr_cze_mao_eng_akn_dut_yor_bat_tha_hau_tml_swa_tsw_aze_ctl_krd_uzb_zul_vie_gam_tsn_igb_bem	-0.441270474109697	-1.04826807244789	0.297231761205437
93	anl_glc_yor_alb_heb_wly_owc_eng_aze_uzb_dyu_mao_zul_dut_rom_bsq_rus_gam_xho_cnt_nor_ger_tsn_krd_bam_svk_fin_akn_dgb_hun_ben_aeg_geo_pol_hin_urd_guj_mlt_hau_ctl_est_cic_tag_slo_ind_jpn_tml_kor_arw_mol_fbf_lat_jav_pan_sid_sun_mnd_grk_ewe_swe_amh_bos_ukr_ita_por_qcu_lit_bul_spa_bem_tig_scr_sod_afr_bat_cze_igb_mcd_tsw_mly_tha_amr_knd_lda_ses_tur_prs_fre_azi_swa_vie_chh_ven_moo_swt	-0.822547854530004	-1.98844398072914	0.0497021708739972
94	wly_alb_bem_scr_sid_tig_chh_pol_azi_tur_zul_jav_xho_arw_bos_bsq_urd_amh_bam_cnt_ukr_rom_dyu_nor_ven_eng_est_moo_akn_hun_ctl_anl_geo_mcd_spa_mol_guj_gam_heb_fre_fin_dgb_tag_cze_mao_jpn_tml_kor_glc_ben_ses_bul_mly_prs_hau_bat_mnd_svk_cic_swe_aeg_lit_lat_dut_slo_qcu_grk_hin_rus_yor_owc_por_amr_krd_sun_ita_tsw_pan_lda_ind_tha_sod_knd_igb_swt_aze_afr_ger_uzb_tsn_vie_mlt_swa_fbf_ewe	0.377442391950403	0.889882223544844	0.375825327571658
95	gam_ita_dgb_prs_mlt_amr_wly_bul_azi_tur_lda_mly_ses_grk_fre_bsq_eng_hau_akn_mnd_urd_spa_igb_nor_moo_guj_est_bem_yor_hun_pan_owc_geo_dut_alb_ukr_slo_sod_anl_arw_fin_tsw_sun_lat_jav_jpn_tml_kor_svk_scr_cic_cze_mao_mcd_heb_ind_cnt_rus_bam_lit_chh_por_afr_bos_swe_qcu_ben_krd_pol_ewe_amh_glc_aeg_hin_bat_rom_fbf_ger_dyu_tag_tha_tig_knd_xho_swa_uzb_ctl_mol_aze_tsn_vie_sid_ven_swt_zul	-0.287990020224035	-0.681203608892698	0.497435397477464
96	amh_spa_swa_scr_sid_hau_wly_pan_aze_azi_xho_ind_zul_alb_pol_bsq_urd_sod_bam_cnt_guj_krd_ses_mcd_tsw_cze_fin_fbf_moo_hun_ben_mlt_geo_ctl_lit_bos_arw_tig_owc_grk_est_swt_mly_hin_mao_jpn_knd_kor_swe_nor_ewe_prs_tag_bul_aeg_bat_mnd_afr_lda_ger_gam_ita_dut_rus_mol_qcu_fre_glc_ukr_dgb_amr_por_heb_lat_jav_eng_tsn_slo_cic_sun_tha_anl_tml_dyu_ven_uzb_rom_svk_tur_akn_vie_chh_yor_igb_bem	0.00599335043063122	0.014114150383443	0.988769145727048
97	hau_por_tsw_eng_wly_aeg_owc_hin_uzb_aze_swt_tag_bem_alb_ben_bsq_svk_heb_cic_cnt_scr_pan_xho_ita_zul_glc_fin_ven_dyu_est_pol_amr_geo_mcd_dut_grk_bul_gam_sid_bos_hun_ewe_jav_lit_sun_jpn_tml_kor_prs_krd_tsn_ukr_bat_spa_amh_ind_mnd_rus_yor_fre_tig_swe_cze_urd_afr_qcu_slo_nor_ctl_lda_chh_lat_mlt_ger_mly_guj_swa_mol_bam_mao_tha_sod_knd_igb_moo_tur_arw_rom_azi_dgb_vie_anl_ses_fbf_akn	-0.583737456963859	-1.39394918812908	0.166654737708571
98	aeg_guj_swa_urd_heb_mlt_amh_lit_aze_azi_bem_mao_ses_nor_rus_bsq_pan_tig_akn_mnd_bos_ben_yor_swe_cic_ctl_fin_ewe_swt_hun_arw_sod_geo_prs_slo_ita_krd_wly_owc_mcd_est_xho_sun_svk_jav_jpn_tml_kor_fre_glc_dyu_afr_mly_por_gam_bat_cnt_ger_tsn_eng_anl_hin_cze_dut_mol_qcu_rom_lat_spa_fbf_chh_pol_amr_ukr_ind_alb_tsw_grk_dgb_tag_tha_sid_knd_igb_bam_tur_bul_scr_uzb_ven_vie_hau_lda_zul_moo	-0.202743859559354	-0.478853780045576	0.633166612603182
99	gam_slo_bam_ger_amr_owc_mlt_cze_aze_azi_xho_bat_akn_svk_nor_bsq_krd_amh_cic_mnd_afr_rom_ven_eng_moo_ctl_hun_zul_dyu_fin_mcd_anl_geo_grk_pan_scr_ukr_heb_hau_lit_est_igb_jav_pol_tag_jpn_tml_kor_mol_dut_yor_swe_sun_hin_sod_mao_cnt_lat_bem_glc_sid_alb_bos_guj_ben_qcu_urd_bul_fre_lda_wly_spa_chh_rus_mly_arw_tsn_por_dgb_ind_tha_tig_knd_ewe_ses_uzb_prs_ita_tur_swt_vie_aeg_tsw_swa_fbf	-0.523356924944138	-1.25084712203881	0.214128011332261
100	amh_ita_swa_pan_gam_sod_wly_grk_tur_uzb_dyu_bat_xho_bos_prs_bsq_fre_heb_yor_mnd_nor_ger_tsw_mcd_zul_glc_fin_swt_tsn_est_svk_chh_geo_slo_krd_rom_cze_sid_hau_arw_hun_akn_ind_scr_sun_jpn_knd_kor_swe_mol_dgb_afr_mly_urd_tig_jav_cnt_eng_bem_rus_amr_ukr_por_lit_lat_qcu_ctl_hin_spa_ewe_anl_bul_mlt_guj_tag_dut_fbf_alb_cic_mao_tha_aeg_tml_moo_igb_azi_pol_ben_aze_lda_vie_owc_ses_bam_ven	-0.309707702440165	-0.733002136995345	0.465400719077099
101	sod_rom_bem_nor_chh_amh_aeg_hin_uzb_aze_ewe_ind_xho_scr_dut_bsq_lit_gam_swt_mnd_bul_ger_ven_glc_dyu_por_hun_ses_dgb_fin_krd_hau_geo_guj_pan_lat_urd_wly_anl_cze_est_cic_tag_arw_sun_jpn_tml_kor_pol_mcd_swa_mol_jav_ctl_mlt_mly_cnt_ita_yor_ben_owc_prs_eng_spa_fre_qcu_ukr_grk_afr_tsn_tig_svk_sid_bos_mao_swe_tsw_alb_igb_bat_tha_amr_knd_fbf_moo_tur_rus_slo_azi_bam_vie_heb_lda_akn_zul	-1.32327526076629	-3.3144008370415	0.00131008805509606
102	owc_krd_dgb_arw_sod_tig_chh_mol_aze_azi_ewe_tag_ven_scr_lit_bsq_ben_heb_xho_cnt_rom_pol_zul_ita_yor_ctl_fin_cic_akn_est_bos_wly_geo_grk_glc_mcd_ukr_aeg_mlt_spa_hun_dyu_mao_nor_jav_jpn_knd_kor_hin_por_ses_dut_bat_svk_amh_sun_mnd_alb_swt_cze_sid_prs_guj_fre_swe_qcu_urd_bul_ger_tsn_gam_pan_anl_slo_ind_afr_tsw_eng_igb_mly_tha_hau_tml_moo_swa_tur_lat_rus_uzb_bem_vie_amr_fbf_bam_lda	-0.820059122918203	-1.97992118217006	0.0506683356507073
103	sod_afr_cic_grk_wly_chh_sid_pol_uzb_tur_ewe_jav_tsn_lit_nor_bsq_ben_amr_bam_mnd_cze_ita_ses_spa_bem_urd_est_tsw_xho_fin_glc_hau_geo_rom_arw_ukr_hin_mlt_amh_por_hun_akn_sun_guj_mao_jpn_knd_kor_eng_rus_swa_krd_bat_ger_tig_ind_cnt_lat_ven_bul_gam_scr_alb_fre_bos_qcu_prs_swe_slo_swt_heb_mol_aeg_dut_mly_svk_lda_mcd_dgb_tag_tha_owc_tml_yor_igb_azi_ctl_pan_aze_zul_vie_anl_moo_dyu_fbf	-0.488000742249486	-1.1608707465898	0.248665595776579
104	sod_afr_tsn_ukr_amr_aeg_gam_rus_uzb_azi_ewe_jav_xho_por_mcd_bsq_eng_tig_dgb_mnd_rom_pan_akn_lit_lda_spa_est_bam_yor_hun_guj_chh_geo_swe_svk_fre_bul_amh_wly_pol_fin_moo_bat_ita_tag_jpn_knd_kor_ger_alb_igb_scr_mly_cze_hau_ind_cnt_nor_tsw_dut_mlt_urd_bos_ctl_krd_qcu_ben_lat_grk_swa_heb_arw_sid_prs_mao_slo_zul_glc_ven_sun_tha_owc_tml_fbf_dyu_aze_mol_hin_tur_ses_vie_anl_cic_swt_bem	-0.0679644432007565	-0.160382240114438	0.872927831464544
105	hau_prs_swa_eng_tig_sid_anl_rus_uzb_azi_igb_bat_cic_mcd_guj_bsq_swe_chh_ses_cnt_pol_alb_bam_rom_swt_glc_fin_ewe_moo_hun_nor_heb_geo_ita_lit_hin_bos_wly_aeg_afr_est_tsw_mly_ukr_ind_jpn_tml_kor_urd_scr_tsn_grk_mao_mol_amh_jav_mnd_ctl_lda_ben_amr_arw_slo_pan_krd_qcu_fre_ger_bul_akn_sod_por_gam_lat_tag_spa_dgb_dut_yor_sun_tha_mlt_knd_bem_fbf_aze_cze_svk_tur_zul_vie_owc_xho_ven_dyu	-0.223124290792844	-0.527342211642859	0.599211755287422
106	owc_lit_bem_grk_sid_hau_mlt_mcd_tur_aze_dgb_mao_tsw_nor_ben_bsq_hin_wly_cic_cnt_ukr_lat_xho_slo_dyu_glc_fin_fbf_ven_est_ctl_anl_geo_krd_urd_bul_rus_tig_sod_afr_hun_swt_sun_pan_bat_jpn_tml_kor_alb_ger_tsn_dut_mly_ita_amr_jav_mnd_por_yor_scr_chh_cze_prs_eng_mol_qcu_arw_rom_spa_akn_amh_bos_aeg_guj_tag_swe_ewe_fre_moo_ind_tha_heb_knd_ses_zul_uzb_pol_svk_azi_swa_vie_gam_igb_bam_lda	-0.347084116385662	-0.821806128898626	0.413289150917624
107	amr_ita_ven_svk_wly_owc_amh_slo_azi_uzb_bam_ind_tsn_spa_urd_bsq_lit_aeg_swa_mnd_mol_ben_dyu_rus_fbf_eng_fin_swt_moo_hun_ger_heb_geo_scr_nor_ctl_bul_sid_mlt_ukr_est_igb_sun_rom_jav_jpn_knd_kor_hin_lat_bem_arw_tag_fre_chh_bat_cnt_cze_zul_prs_gam_swe_guj_afr_dut_qcu_pol_krd_alb_tsw_tig_grk_sod_bos_mao_pan_ses_mcd_lda_mly_tha_hau_tml_akn_yor_aze_glc_por_tur_cic_vie_anl_xho_ewe_dgb	-1.15631973993098	-2.84589152183566	0.00544821147892591
108	sod_por_lda_mol_amr_owc_mlt_bos_aze_tur_cic_mao_akn_dut_rus_bsq_krd_tig_ven_cnt_pol_scr_swt_ita_xho_mcd_fin_ewe_swa_est_glc_aeg_geo_eng_slo_grk_lit_chh_wly_urd_hun_dyu_tag_ben_sun_jpn_knd_kor_prs_nor_bam_lat_bat_fre_amh_ind_mnd_spa_yor_swe_hau_ger_ukr_arw_alb_qcu_ctl_guj_cze_fbf_gam_bul_anl_pan_mly_afr_zul_svk_tsn_jav_tha_sid_tml_moo_tsw_uzb_hin_rom_azi_igb_vie_heb_ses_dgb_bem	-0.10763039200124	-0.253897089313782	0.800135552725975
109	mlt_rus_dgb_mcd_heb_gam_aeg_pan_azi_aze_lda_sun_swt_bos_bul_bsq_alb_wly_ven_mnd_eng_por_akn_pol_ewe_svk_hun_cic_bem_est_swe_chh_geo_ger_glc_spa_ukr_owc_sod_prs_fin_ses_jav_afr_mly_jpn_tml_kor_rom_scr_moo_dut_tag_hin_tig_bat_cnt_fre_yor_ita_hau_nor_grk_arw_slo_qcu_cze_guj_ctl_bam_amh_ben_sid_lat_ind_krd_tsn_lit_xho_mao_tha_anl_knd_dyu_swa_uzb_mol_urd_tur_igb_vie_amr_tsw_fbf_zul	-0.985575843184327	-2.39980641777711	0.0183966327632403
110	owc_ukr_akn_eng_heb_wly_anl_lat_azi_aze_moo_tag_zul_bos_ctl_bsq_mcd_aeg_swt_mnd_alb_guj_tsw_dut_tsn_rus_hun_lda_dyu_est_swe_amr_geo_glc_slo_cze_ger_sid_tig_scr_fin_cic_sun_bul_jav_jpn_knd_kor_pan_urd_dgb_fre_mao_pol_mlt_bat_cnt_por_ven_arw_sod_afr_hin_nor_mol_qcu_grk_ita_svk_fbf_chh_lit_hau_ben_mly_rom_ewe_krd_xho_ind_tha_gam_tml_igb_swa_uzb_spa_prs_tur_bem_vie_amh_bam_yor_ses	0.00908738964618802	0.0213989654891232	0.982973244344779
111	mlt_arw_cic_slo_wly_amr_heb_mol_uzb_aze_tsw_mly_bam_ita_eng_bsq_lit_amh_bem_mnd_ctl_krd_ewe_ukr_swa_rus_hun_yor_dgb_fin_swe_chh_geo_nor_por_bos_cze_gam_owc_ger_est_xho_bat_alb_jav_jpn_knd_kor_urd_pol_igb_prs_ind_fre_aeg_tag_cnt_afr_akn_grk_sid_ben_svk_rom_dut_qcu_spa_bul_scr_moo_anl_mcd_hau_guj_mao_hin_ses_pan_lda_sun_tha_tig_tml_ven_zul_tur_lat_glc_azi_fbf_vie_sod_swt_dyu_tsn	0.538935217377311	1.27533172744777	0.20536847240072
112	hau_glc_bem_hin_amh_wly_heb_mol_azi_aze_xho_sun_zul_spa_mcd_bsq_pol_owc_ewe_cnt_alb_krd_fbf_svk_cic_por_hun_lda_dgb_est_lit_sid_geo_bos_scr_ita_bul_chh_amr_pan_fin_igb_mao_lat_tag_jpn_knd_kor_ger_afr_moo_guj_ind_ctl_aeg_jav_mnd_dut_swa_ukr_mlt_arw_slo_cze_eng_qcu_rom_fre_rus_yor_gam_ben_tig_swe_mly_urd_swt_prs_dyu_bat_tha_anl_tml_bam_ven_tur_grk_nor_uzb_tsn_vie_sod_akn_tsw_ses	0.1061167266162	0.249527693711367	0.803502933310547
113	heb_rom_akn_swe_hau_sod_amr_arw_uzb_aze_swt_tag_cic_guj_ctl_bsq_lit_sid_zul_cnt_afr_hin_ses_ukr_ewe_krd_hun_bam_dyu_fin_cze_anl_geo_rus_eng_scr_bos_mlt_aeg_glc_est_swa_bat_prs_sun_jpn_tml_kor_spa_svk_tsn_pan_mao_bul_tig_jav_mnd_urd_tsw_fre_chh_mcd_slo_ita_grk_qcu_nor_alb_mol_fbf_gam_ger_wly_ben_mly_dut_xho_pol_lda_ind_tha_amh_knd_dgb_bem_azi_por_lat_tur_yor_vie_owc_igb_ven_moo	-0.409209406233903	-0.970261882955379	0.334432672395429
114	tig_fre_cic_dut_anl_sod_aeg_scr_azi_tur_ewe_mly_swa_lat_bos_bsq_ben_owc_yor_mnd_ctl_spa_fbf_arw_moo_bul_est_dyu_bem_hun_lit_amh_geo_alb_nor_mol_swe_chh_mlt_krd_fin_tsw_bat_ukr_sun_jpn_tml_kor_urd_svk_tsn_por_jav_afr_gam_ind_cnt_glc_akn_ger_wly_mcd_hin_grk_cze_qcu_ita_prs_eng_dgb_amr_slo_hau_rom_tag_pol_xho_guj_igb_mao_tha_heb_knd_zul_swt_uzb_pan_rus_aze_ven_vie_sid_lda_ses_bam	-0.559836307159352	-1.33518170477727	0.185075927742488
115	wly_spa_tsn_ukr_anl_gam_chh_svk_uzb_tur_cic_ind_xho_arw_prs_bsq_lit_sid_bem_cnt_bul_ben_bam_alb_dyu_mcd_hun_ven_swa_est_hin_mlt_geo_ger_slo_lat_ita_aeg_heb_grk_fin_yor_tag_pan_sun_jpn_tml_kor_pol_nor_swt_scr_bat_mol_amh_mly_mnd_guj_moo_cze_sod_afr_krd_eng_rom_qcu_glc_por_bos_akn_amr_swe_tig_ctl_jav_dut_tsw_rus_zul_mao_tha_hau_knd_fbf_igb_aze_urd_fre_azi_ewe_vie_owc_ses_dgb_lda	-0.593060539972936	-1.41705424261655	0.159808420379251
116	amh_mcd_zul_bul_heb_sod_aeg_urd_uzb_azi_akn_bat_xho_afr_lit_bsq_ger_gam_swa_mnd_svk_scr_igb_alb_tsw_por_hun_dgb_moo_fin_spa_wly_geo_ben_pan_cze_arw_mlt_hau_hin_est_tsn_mly_nor_mao_jpn_knd_kor_lat_slo_ses_pol_ind_mol_owc_sun_cnt_dut_fbf_rom_chh_bos_prs_rus_krd_qcu_grk_ukr_fre_bam_sid_swe_anl_ctl_jav_glc_dyu_ita_cic_tag_tha_amr_tml_ven_lda_aze_guj_eng_tur_bem_vie_tig_ewe_yor_swt	-0.648277159061406	-1.55198205105696	0.124063067097163
117	anl_lit_moo_mol_chh_aeg_heb_pol_aze_uzb_fbf_bat_swa_cze_svk_bsq_spa_mlt_bem_mnd_urd_bul_tsn_afr_swt_ukr_est_igb_ses_hun_krd_wly_geo_swe_guj_mcd_rom_gam_sid_glc_fin_zul_mao_ger_sun_jpn_tml_kor_ita_prs_akn_nor_mly_por_amr_jav_cnt_fre_dyu_grk_tig_lat_bos_ben_eng_qcu_alb_ctl_arw_ewe_sod_slo_owc_rus_tag_scr_xho_hin_bam_ind_tha_hau_knd_tsw_dgb_azi_dut_pan_tur_yor_vie_amh_ven_cic_lda	-0.588187422638063	-1.40056420245516	0.164672119318001
118	chh_ctl_zul_mol_amr_hau_amh_guj_uzb_aze_tsn_mao_bem_fre_ben_bsq_bul_anl_tsw_mnd_rus_nor_akn_dut_moo_krd_est_swa_dyu_hun_hin_wly_geo_pol_ger_grk_swe_aeg_mlt_lit_fin_xho_ind_afr_jav_jpn_knd_kor_svk_ita_igb_urd_sun_alb_heb_tag_cnt_cze_fbf_scr_sod_spa_bos_arw_lat_qcu_mcd_rom_prs_ses_owc_slo_gam_pan_bat_ukr_yor_por_dgb_mly_tha_tig_tml_lda_ewe_tur_eng_glc_azi_cic_vie_sid_swt_bam_ven	-0.468831582880427	-1.11432323607265	0.268012069675266
119	owc_guj_cic_bos_wly_amr_hau_cze_azi_tur_dgb_mly_tsw_lit_swe_bsq_ukr_chh_moo_mnd_scr_glc_fbf_pol_bem_ctl_hun_zul_swa_fin_slo_mlt_geo_por_rus_lat_eng_tig_amh_ita_est_akn_jav_ben_tag_jpn_tml_kor_ger_dut_ewe_urd_sun_alb_anl_mao_cnt_rom_ses_hin_aeg_bul_prs_krd_pan_qcu_afr_nor_spa_xho_sid_svk_gam_fre_bat_mol_bam_arw_tsn_ind_tha_sod_knd_swt_ven_aze_mcd_grk_uzb_lda_vie_heb_igb_yor_dyu	-0.158282631336401	-0.373576157939166	0.709569926574551
120	heb_spa_moo_arw_hau_mlt_tig_pan_azi_tur_dgb_ind_ses_urd_grk_bsq_por_sid_yor_cnt_lat_cze_akn_krd_lda_guj_fin_cic_dyu_est_scr_owc_geo_fre_ita_eng_rus_sod_amh_hin_hun_tsw_tag_slo_bat_jpn_tml_kor_svk_prs_xho_lit_sun_ben_anl_mly_mnd_glc_zul_bos_amr_ger_nor_pol_bul_qcu_mcd_swe_ukr_igb_chh_ctl_wly_alb_mao_afr_bem_dut_swa_jav_tha_aeg_knd_tsn_bam_aze_mol_rom_uzb_fbf_vie_gam_ewe_swt_ven	0.137053777371129	0.322398382675961	0.747874552560641
121	tig_afr_tsw_hin_owc_aeg_anl_ben_uzb_azi_moo_bat_zul_urd_krd_bsq_swe_sod_ses_mnd_rom_alb_dyu_ukr_bam_mcd_fin_lda_ven_hun_eng_wly_geo_bul_pan_guj_mol_heb_amr_cze_est_swa_mly_lat_sun_jpn_tml_kor_pol_lit_fbf_por_jav_scr_chh_ind_cnt_fre_igb_slo_hau_ita_nor_arw_prs_qcu_spa_dut_glc_xho_mlt_bos_gam_ctl_tag_svk_yor_rus_swt_mao_tha_sid_knd_akn_bem_aze_grk_ger_tur_cic_vie_amh_tsn_ewe_dgb	-0.754637741473601	-1.81230982619454	0.0731652387368882
122	mlt_hin_bem_dut_owc_chh_amh_arw_aze_uzb_tsn_mly_lda_mol_lat_bsq_fre_gam_ven_cnt_svk_glc_cic_bul_fbf_spa_est_swt_xho_fin_nor_sod_geo_rus_scr_cze_swe_sid_amr_slo_hun_swa_jav_eng_bat_jpn_knd_kor_por_prs_zul_ger_tag_ben_wly_ind_mnd_pol_tsw_ita_tig_bos_alb_grk_urd_qcu_ukr_pan_lit_akn_aeg_rom_anl_krd_sun_mcd_ses_guj_yor_mao_tha_heb_tml_bam_dgb_tur_ctl_afr_azi_moo_vie_hau_ewe_igb_dyu	0.0546664501934428	0.128718029665896	0.897858724924853
123	owc_por_yor_bos_chh_anl_amh_pan_aze_azi_ewe_mly_moo_fre_ben_bsq_ger_gam_zul_cnt_bul_grk_akn_urd_swt_lit_hun_fbf_igb_est_alb_sid_geo_arw_spa_krd_swe_sod_wly_lat_fin_tsn_jav_nor_ind_jpn_knd_kor_mcd_prs_lda_slo_sun_hin_tig_bat_mnd_rus_cic_mol_mlt_glc_cze_ukr_rom_qcu_svk_pol_dut_bem_amr_guj_hau_scr_mao_eng_xho_ita_bam_tag_tha_heb_tml_tsw_dgb_uzb_afr_ctl_tur_dyu_vie_aeg_swa_ven_ses	-0.10516878983116	-0.247978268275212	0.804697929870548
124	gam_pan_igb_ben_chh_sod_hau_ctl_tur_aze_swt_sun_yor_scr_dut_bsq_bos_heb_moo_mnd_swe_ukr_akn_lat_ses_mcd_fin_lda_zul_hun_prs_tig_geo_cze_pol_por_fre_aeg_amr_afr_est_fbf_mao_ger_bat_jpn_knd_kor_mol_krd_cic_urd_jav_glc_amh_tag_cnt_nor_tsn_ita_anl_grk_alb_rom_hin_qcu_svk_eng_lit_bem_sid_arw_wly_rus_mly_spa_bam_slo_tsw_ind_tha_mlt_tml_ewe_ven_azi_guj_bul_uzb_dyu_vie_owc_dgb_xho_swa	-0.248923603452092	-0.587835737534679	0.558067257968246
125	gam_arw_cic_pan_aeg_amh_owc_cze_tur_aze_dyu_bat_bem_prs_nor_bsq_ger_hau_tsn_cnt_ctl_pol_swa_fre_lda_rom_fin_ewe_swt_est_bul_chh_geo_lat_krd_hin_swe_sid_heb_spa_hun_ses_mly_guj_mao_jpn_knd_kor_ita_dut_zul_eng_tag_grk_sod_ind_mnd_afr_ven_urd_mlt_lit_ukr_por_ben_qcu_svk_slo_alb_xho_amr_bos_tig_glc_jav_rus_igb_scr_akn_sun_tha_anl_tml_fbf_bam_azi_mol_mcd_uzb_yor_vie_wly_moo_tsw_dgb	0.361381458744709	0.85254270346673	0.396103202488427
126	gam_rus_ses_hin_owc_wly_sid_guj_aze_tur_akn_ind_bem_nor_svk_bsq_mcd_anl_xho_cnt_alb_swe_tsw_lat_swa_mol_est_ewe_ven_fin_ctl_amr_geo_ita_ukr_ger_afr_chh_tig_lit_hun_tsn_tag_prs_mao_jpn_tml_kor_pan_ben_swt_fre_sun_eng_amh_jav_mnd_slo_igb_spa_aeg_por_dut_bul_krd_qcu_rom_arw_bos_lda_sod_pol_heb_cze_bat_grk_fbf_urd_moo_mly_tha_hau_knd_cic_dyu_azi_scr_glc_uzb_bam_vie_mlt_yor_dgb_zul	-0.146958006655154	-0.346848993541375	0.72948837779812
127	sod_mcd_cic_ita_tig_amh_anl_dut_tur_azi_igb_jav_dgb_svk_scr_bsq_alb_hau_fbf_mnd_fre_ctl_moo_arw_swt_afr_fin_yor_tsn_hun_pol_sid_geo_grk_rom_slo_hin_aeg_heb_bul_est_ewe_mly_por_bat_jpn_tml_kor_nor_lat_zul_ukr_ind_guj_owc_tag_cnt_ger_xho_ben_chh_lit_spa_bos_mol_qcu_krd_glc_rus_ven_amr_swe_gam_urd_mao_eng_lda_cze_ses_sun_tha_wly_knd_bam_dyu_aze_prs_pan_uzb_bem_vie_mlt_akn_swa_tsw	-0.367742808113688	-0.871484401867736	0.385733935646116
128	amr_hin_swt_spa_gam_tig_sid_bul_uzb_aze_bem_sun_moo_krd_afr_bsq_ita_amh_ses_cnt_nor_lat_tsw_bos_bam_alb_fin_ewe_akn_est_arw_mlt_geo_mol_rom_lit_grk_hau_aeg_slo_hun_xho_tag_fre_bat_jpn_knd_kor_prs_urd_ven_scr_ind_ctl_owc_mly_mnd_dut_dyu_ger_anl_pol_pan_mcd_svk_qcu_cze_swe_ben_tsn_chh_por_heb_ukr_jav_glc_lda_rus_dgb_mao_tha_wly_tml_zul_yor_azi_eng_guj_tur_fbf_vie_sod_cic_igb_swa	-0.444026921997563	-1.05507394534337	0.294124778704641
129	tig_guj_lda_eng_owc_chh_amh_swe_azi_aze_akn_jav_swa_lit_spa_bsq_ger_wly_zul_cnt_nor_slo_fbf_arw_tsw_alb_hun_tsn_ewe_fin_afr_heb_geo_dut_ben_ukr_bos_sid_sod_pan_est_cic_ind_grk_mly_jpn_tml_kor_hin_svk_bem_cze_tag_bul_hau_bat_mnd_pol_igb_rus_gam_fre_lat_glc_mol_qcu_mcd_urd_prs_dyu_amr_rom_aeg_scr_sun_krd_dgb_ctl_yor_mao_tha_anl_knd_bam_swt_uzb_por_ita_tur_moo_vie_mlt_ses_xho_ven	0.324720935988066	0.764409187507399	0.446558653373651
130	owc_ukr_igb_urd_aeg_amr_sid_swe_azi_tur_xho_ind_fbf_dut_cze_bsq_bul_gam_swt_mnd_alb_por_yor_prs_tsw_grk_hun_zul_akn_est_lat_tig_geo_svk_pol_fre_hin_wly_anl_ita_fin_lda_mao_ctl_bat_jpn_knd_kor_scr_lit_ven_eng_mly_spa_hau_jav_cnt_afr_ses_nor_amh_rom_ben_glc_arw_qcu_rus_pan_guj_dgb_chh_mcd_mlt_slo_tag_krd_ewe_ger_cic_sun_tha_heb_tml_tsn_swa_aze_bos_mol_uzb_bam_vie_sod_bem_moo_dyu	-0.159113364029909	-0.375237296601261	0.708338426230734
131	tig_ger_fbf_swe_gam_sod_wly_hin_uzb_aze_igb_ind_ses_spa_ukr_bsq_bos_aeg_cic_mnd_afr_glc_dgb_pol_bem_lit_fin_ewe_tsn_est_mcd_heb_geo_svk_ctl_dut_bul_chh_amh_guj_hun_akn_jav_lat_mao_jpn_knd_kor_slo_rom_moo_urd_mly_por_hau_sun_cnt_grk_tsw_krd_mlt_alb_scr_cze_ben_qcu_eng_pan_rus_ven_amr_arw_sid_mol_bat_fre_zul_prs_xho_tag_tha_owc_tml_lda_swa_azi_nor_ita_tur_bam_vie_anl_dyu_swt_yor	-0.155220505553716	-0.366664476359928	0.714702215162843
132	aeg_spa_dgb_afr_sod_anl_gam_mol_tur_uzb_tsw_tag_ven_krd_cze_bsq_svk_hau_tsn_mnd_swe_ita_zul_dut_akn_ctl_est_dyu_bem_hun_fre_amh_geo_pan_pol_rus_prs_wly_chh_por_fin_bam_ind_arw_sun_jpn_tml_kor_slo_ben_yor_lit_jav_bos_amr_mly_cnt_bul_ewe_ukr_mlt_grk_guj_scr_rom_qcu_alb_nor_ger_ses_tig_eng_owc_urd_bat_mcd_swa_lat_swt_mao_tha_heb_knd_xho_cic_aze_glc_hin_azi_moo_vie_sid_lda_igb_fbf	0.360768318588417	0.850398192334375	0.397287860415814
133	amh_nor_swa_ger_gam_mlt_sid_afr_azi_tur_ven_mao_lda_cze_lat_bsq_urd_chh_ewe_mnd_pan_pol_tsn_por_akn_grk_hun_bam_moo_est_eng_wly_geo_scr_lit_slo_arw_amr_aeg_guj_fin_fbf_bat_alb_jav_jpn_knd_kor_mcd_dut_dyu_glc_mly_hin_heb_ind_cnt_bos_dgb_mol_owc_ukr_ctl_bul_rom_qcu_ita_fre_rus_bem_sod_krd_hau_prs_tag_ben_swt_svk_ses_sun_tha_anl_tml_tsw_zul_aze_swe_spa_uzb_igb_vie_tig_cic_xho_yor	-0.115222880093877	-0.271589982053946	0.786539275545253
134	hau_ger_ven_hin_wly_gam_amh_rom_tur_azi_zul_bat_akn_nor_guj_bsq_dut_sid_swa_mnd_grk_svk_dgb_prs_ewe_por_est_bam_igb_hun_eng_amr_geo_arw_slo_afr_cze_anl_sod_mol_fin_dyu_mly_mcd_tag_jpn_knd_kor_pol_glc_swt_scr_sun_pan_tig_mao_cnt_urd_ses_bos_owc_lit_rus_ukr_krd_qcu_bul_spa_fre_tsn_heb_ctl_mlt_alb_ind_lat_moo_ita_lda_jav_tha_aeg_tml_fbf_bem_uzb_ben_swe_aze_cic_vie_chh_yor_tsw_xho	-0.238605729521265	-0.564238181388011	0.573950323462087
135	sid_slo_bam_mcd_amr_anl_wly_pan_aze_uzb_lda_mao_ses_swe_scr_bsq_fre_sod_fbf_cnt_ita_por_tsw_krd_akn_pol_fin_moo_tsn_est_rom_amh_geo_lat_ben_spa_arw_chh_gam_cze_hun_ven_sun_ukr_bat_jpn_tml_kor_lit_guj_cic_alb_ind_ger_owc_jav_mnd_dut_bem_bul_mlt_grk_hin_nor_ctl_qcu_svk_urd_mol_igb_hau_glc_tig_prs_mly_afr_dyu_eng_zul_tag_tha_aeg_knd_swa_xho_azi_bos_rus_tur_dgb_vie_heb_ewe_swt_yor	-0.167991376846421	-0.396165158749642	0.692890668554857
136	hau_prs_moo_nor_anl_sid_tig_guj_aze_uzb_cic_bat_lda_bul_lat_bsq_cze_amr_fbf_cnt_slo_grk_ewe_svk_tsw_ita_fin_swa_dyu_hun_lit_chh_geo_rus_ukr_hin_rom_wly_sod_fre_est_xho_sun_ben_jav_jpn_tml_kor_ger_mol_swt_afr_tag_spa_gam_ind_mnd_dut_akn_ctl_heb_bos_glc_eng_urd_qcu_pol_krd_scr_igb_amh_arw_owc_swe_mly_pan_ven_por_zul_mao_tha_mlt_knd_ses_bem_tur_alb_mcd_azi_tsn_vie_aeg_yor_dgb_bam	-0.369599020349471	-0.876427319682746	0.38305599862512
137	amr_guj_akn_hin_aeg_hau_mlt_arw_uzb_azi_tsw_mly_dyu_swe_ctl_bsq_grk_chh_igb_cnt_ukr_nor_zul_ben_swt_dut_hun_fbf_cic_fin_alb_sid_geo_glc_fre_bos_mcd_owc_anl_por_est_swa_sun_rom_tag_jpn_knd_kor_eng_rus_lda_lit_bat_pan_gam_mao_mnd_spa_ven_lat_amh_ita_scr_ger_krd_qcu_cze_bul_mol_ewe_tig_svk_wly_urd_jav_afr_tsn_prs_moo_ind_tha_sod_tml_bem_dgb_aze_slo_pol_tur_yor_vie_heb_ses_xho_bam	-0.227243945246561	-0.53622015762263	0.593086690995559
138	anl_urd_bem_mcd_sid_amh_aeg_ita_uzb_tur_fbf_ind_igb_glc_pan_bsq_por_wly_ven_mnd_swe_arw_tsn_alb_ses_mol_hun_cic_bam_est_cze_mlt_geo_prs_nor_lit_eng_tig_heb_slo_fin_akn_mao_ben_tag_jpn_knd_kor_rus_afr_moo_ukr_bat_bul_sod_sun_cnt_ctl_zul_ger_gam_pol_fre_spa_bos_qcu_svk_hin_rom_yor_owc_dut_amr_lat_jav_scr_lda_grk_swa_mly_tha_chh_tml_swt_dyu_aze_guj_krd_azi_tsw_vie_hau_ewe_dgb_xho	-1.06493305974924	-2.60754916281763	0.0106232909670095
139	owc_alb_xho_lit_aeg_chh_wly_cze_azi_tur_moo_tag_akn_slo_rom_bsq_bos_amr_yor_cnt_ger_pol_lda_urd_fbf_hin_hun_swt_tsw_fin_nor_heb_geo_arw_eng_pan_bul_sod_tig_spa_est_dgb_mao_lat_mly_jpn_tml_kor_ctl_mol_zul_glc_bat_krd_amh_sun_mnd_afr_ses_grk_anl_scr_ukr_svk_mcd_qcu_dut_ita_por_bam_sid_guj_gam_fre_ind_rus_cic_ben_tsn_jav_tha_hau_knd_bem_igb_aze_swe_prs_uzb_swa_vie_mlt_ven_dyu_ewe	-0.00489171565590958	-0.0115231216341677	0.990830765970693
140	wly_hin_lda_arw_amh_sod_hau_rus_azi_uzb_zul_bat_ewe_por_spa_bsq_pol_tig_cic_mnd_eng_dut_tsn_ukr_bam_svk_fin_yor_moo_est_pan_heb_geo_urd_alb_swe_ben_sid_mlt_afr_hun_fbf_jav_lit_mly_jpn_knd_kor_scr_grk_ven_rom_ind_ctl_anl_sun_cnt_mcd_swt_nor_chh_guj_fre_glc_prs_qcu_ita_krd_cze_dgb_amr_ger_gam_bul_mao_lat_dyu_slo_akn_tag_tha_aeg_tml_ses_xho_tur_mol_bos_aze_bem_vie_owc_tsw_swa_igb	-0.316468574513158	-0.748441124136496	0.456082768124235
141	owc_cze_lda_alb_heb_amh_anl_urd_tur_aze_ewe_bat_xho_ctl_bos_bsq_nor_mlt_moo_cnt_swe_pol_dgb_hin_yor_mol_est_swa_igb_fin_slo_aeg_geo_ger_rus_rom_krd_hau_sod_glc_hun_fbf_ind_pan_mao_jpn_knd_kor_lit_por_akn_arw_tag_guj_gam_mly_mnd_eng_bem_fre_tig_svk_bul_spa_lat_qcu_afr_dut_ben_tsn_sid_scr_amr_ukr_sun_prs_dyu_grk_ven_jav_tha_wly_tml_cic_zul_azi_mcd_ita_uzb_bam_vie_chh_swt_tsw_ses	-0.455628618528728	-1.08284146538459	0.281678358796475
142	heb_cze_bam_mcd_gam_mlt_owc_ben_azi_aze_zul_mly_ses_alb_rom_bsq_arw_amh_xho_cnt_bos_ger_dgb_pan_swt_swe_est_lda_cic_hun_glc_sid_geo_dut_nor_spa_lat_anl_sod_lit_fin_ven_tag_prs_jav_jpn_knd_kor_svk_scr_yor_urd_mao_afr_tig_ind_mnd_krd_akn_eng_chh_ctl_por_pol_ukr_qcu_slo_mol_grk_tsw_hau_fre_wly_hin_bat_guj_moo_bul_ewe_sun_tha_aeg_tml_fbf_bem_uzb_ita_rus_tur_swa_vie_amr_igb_tsn_dyu	-0.182616136702126	-0.431153389934432	0.66735458773881
143	chh_svk_xho_mol_tig_amh_aeg_rom_aze_uzb_igb_bat_zul_guj_prs_bsq_cze_anl_dyu_mnd_hin_dut_swt_rus_dgb_krd_est_yor_lda_hun_eng_wly_geo_swe_lit_mcd_pol_sod_gam_scr_fin_tsn_sun_ita_ind_jpn_tml_kor_ben_arw_tsw_ctl_mao_bul_heb_tag_cnt_ukr_ven_pan_sid_fre_bos_urd_glc_qcu_lat_por_ger_ewe_amr_alb_hau_afr_mly_nor_fbf_grk_bem_jav_tha_mlt_knd_bam_ses_azi_spa_slo_tur_cic_vie_owc_moo_akn_swa	0.0315390357482682	0.074267690665243	0.940956897388099
144	gam_lat_ven_hin_heb_owc_mlt_glc_azi_tur_cic_mao_moo_rus_eng_bsq_swe_chh_igb_mnd_lit_ben_bem_nor_fbf_guj_est_swa_dgb_fin_scr_sod_geo_svk_ita_por_urd_amh_amr_bos_hun_ewe_mly_pan_tag_jpn_tml_kor_bul_grk_yor_fre_sun_pol_sid_jav_cnt_afr_tsw_mol_tig_rom_cze_dut_ctl_qcu_krd_ger_arw_swt_aeg_spa_anl_ukr_bat_alb_dyu_slo_tsn_ind_tha_wly_knd_lda_ses_aze_prs_mcd_uzb_zul_vie_hau_bam_xho_akn	0.382883379320408	0.902864732651064	0.368930277102753
145	owc_spa_yor_lat_gam_tig_chh_swe_aze_tur_tsn_bat_lda_rom_slo_bsq_fre_sod_swa_mnd_afr_bos_cic_hin_zul_por_est_dgb_ses_fin_dut_amr_geo_mcd_svk_krd_ita_aeg_hau_pol_hun_igb_jav_prs_tag_jpn_tml_kor_arw_pan_dyu_nor_mly_grk_amh_ind_cnt_ctl_bam_scr_sid_ukr_mol_ben_ger_qcu_urd_cze_lit_moo_mlt_glc_heb_eng_sun_alb_tsw_guj_bem_mao_tha_wly_knd_xho_fbf_uzb_rus_bul_azi_ewe_vie_anl_ven_akn_swt	-0.457418154009449	-1.08864906887633	0.279121770193583
146	heb_fre_lda_rus_amh_aeg_chh_ger_tur_azi_igb_mly_tsn_guj_lit_bsq_rom_wly_akn_mnd_ita_swe_bem_pol_cic_dut_fin_swt_xho_est_svk_anl_geo_grk_nor_ctl_spa_tig_sod_afr_hun_fbf_jav_mol_mao_jpn_tml_kor_glc_lat_moo_arw_ind_ukr_sid_sun_cnt_bul_ven_eng_mlt_mcd_cze_urd_por_qcu_bos_pan_scr_dyu_amr_prs_hau_ben_bat_hin_yor_krd_ses_tag_tha_gam_knd_dgb_zul_uzb_slo_alb_aze_tsw_vie_owc_swa_bam_ewe	-0.287878351379263	-0.681154664707678	0.497466221273363
147	anl_lat_dgb_rom_sod_amh_owc_grk_tur_aze_bam_bat_ses_ger_bos_bsq_glc_hau_moo_cnt_por_arw_xho_afr_swa_scr_hun_fbf_yor_est_bul_mlt_geo_slo_ben_urd_cze_sid_wly_ukr_fin_tsw_jav_pan_mly_jpn_knd_kor_krd_mcd_swt_eng_mao_rus_heb_tag_mnd_prs_ven_hin_tig_spa_dut_nor_ita_qcu_lit_mol_swe_lda_aeg_ctl_chh_fre_ind_guj_cic_alb_igb_sun_tha_amr_tml_ewe_dyu_uzb_svk_pol_azi_akn_vie_gam_zul_tsn_bem	-0.474714392409826	-1.12770263659099	0.26234654129323
148	hau_ben_igb_ger_gam_tig_mlt_pan_tur_azi_bem_tag_ses_bul_mcd_bsq_guj_wly_tsn_mnd_lat_dut_moo_rus_yor_eng_est_ewe_cic_fin_ctl_chh_geo_lit_nor_afr_slo_aeg_sod_rom_hun_fbf_mao_ukr_jav_jpn_knd_kor_swe_mol_swt_prs_bat_pol_sid_ind_cnt_cze_xho_glc_anl_krd_arw_urd_spa_qcu_alb_svk_por_akn_owc_fre_amr_bos_sun_ita_zul_grk_dgb_mly_tha_heb_tml_tsw_lda_uzb_scr_hin_aze_swa_vie_amh_bam_ven_dyu	-0.330030386949651	-0.781490142399492	0.436499249364691
149	amr_spa_lda_swe_amh_wly_aeg_arw_tur_aze_tsw_tag_akn_rus_ita_bsq_dut_heb_yor_cnt_alb_ukr_igb_svk_swt_fre_est_zul_bem_fin_prs_gam_geo_glc_ctl_por_grk_sod_owc_pol_hun_xho_jav_eng_mly_jpn_knd_kor_nor_hin_ewe_bul_ind_lit_mlt_sun_mnd_slo_bam_lat_chh_guj_urd_pan_ger_qcu_mcd_afr_krd_ses_tig_ben_anl_cze_mao_mol_fbf_bos_ven_bat_tha_sid_tml_dyu_cic_uzb_rom_scr_azi_tsn_vie_hau_moo_swa_dgb	0.11188169652342	0.263264224470216	0.79292932890463
150	anl_svk_ven_mcd_sid_sod_amh_bul_azi_aze_dyu_ind_cic_ctl_ukr_bsq_swe_amr_dgb_cnt_prs_spa_tsn_ita_tsw_bos_hun_ewe_fbf_est_arw_owc_geo_eng_ben_guj_nor_tig_hau_pan_fin_xho_mly_lat_bat_jpn_tml_kor_urd_mol_lda_alb_tag_pol_heb_sun_mnd_dut_bam_lit_wly_rus_fre_glc_rom_qcu_grk_cze_por_zul_gam_ger_mlt_scr_mao_slo_ses_krd_igb_jav_tha_aeg_knd_swt_akn_tur_afr_hin_uzb_bem_vie_chh_moo_swa_yor	-0.434142498056761	-1.02952393254889	0.305903669337061
151	sod_mol_lda_urd_chh_amh_aeg_krd_aze_tur_swt_sun_igb_bul_ita_bsq_prs_hau_xho_cnt_eng_cze_fbf_fre_yor_scr_est_zul_dyu_hun_rus_gam_geo_arw_lat_bos_spa_anl_tig_afr_fin_tsw_tag_ctl_mao_jpn_tml_kor_mcd_ben_dgb_alb_jav_ger_wly_bat_mnd_por_ewe_hin_heb_dut_rom_lit_swe_qcu_guj_pan_pol_ses_mlt_svk_sid_grk_mly_glc_bem_ukr_moo_ind_tha_amr_knd_bam_cic_uzb_nor_slo_azi_tsn_vie_owc_ven_swa_akn	-0.215283691880438	-0.508332625717239	0.612423793837938
152	sod_ita_zul_ger_hau_wly_anl_hin_uzb_aze_tsw_mly_bam_swe_glc_bsq_scr_heb_igb_mnd_afr_eng_ven_pan_swt_cze_fin_lda_swa_hun_fre_tig_geo_arw_grk_rom_urd_gam_owc_bul_est_fbf_ind_mcd_tag_jpn_tml_kor_ctl_mol_cic_rus_mao_pol_chh_sun_cnt_spa_akn_nor_amh_dut_ukr_ben_prs_qcu_alb_bos_krd_ewe_mlt_slo_aeg_guj_jav_por_tsn_lit_dyu_bat_tha_sid_knd_dgb_bem_azi_lat_svk_tur_yor_vie_amr_xho_moo_ses	0.358080037674249	0.843121200380013	0.401323930112797
153	sid_cze_swa_por_anl_sod_aeg_ger_tur_aze_xho_jav_cic_rus_krd_bsq_lat_gam_dgb_mnd_lit_hin_dyu_alb_akn_spa_fin_bam_yor_hun_slo_heb_geo_ben_swe_nor_mcd_chh_amh_pol_est_ven_tag_svk_mly_jpn_knd_kor_bul_scr_zul_prs_ind_fre_mlt_bat_cnt_rom_moo_ita_wly_dut_grk_bos_urd_qcu_glc_guj_ctl_swt_hau_mol_tig_ukr_sun_eng_igb_arw_ses_mao_tha_owc_tml_ewe_fbf_uzb_pan_afr_azi_lda_vie_amr_bem_tsn_tsw	-0.31416179428425	-0.744631712211301	0.458371919175188
154	sod_mcd_igb_alb_owc_sid_tig_ctl_azi_tur_ses_jav_cic_scr_glc_bsq_rom_gam_yor_cnt_ben_urd_lda_lat_ven_hin_hun_zul_moo_est_ger_mlt_geo_svk_slo_nor_fre_hau_anl_prs_fin_akn_mly_bos_ind_jpn_tml_kor_bul_eng_dgb_mol_tag_cze_amh_bat_mnd_guj_fbf_grk_chh_por_rus_ita_pan_qcu_krd_ukr_afr_swa_wly_dut_aeg_pol_sun_spa_xho_arw_dyu_mao_tha_heb_knd_bem_tsn_aze_lit_swe_uzb_tsw_vie_amr_ewe_bam_swt	-0.0570859552818208	-0.134620856633477	0.893202571527655
155	chh_alb_ses_slo_amr_wly_gam_spa_aze_uzb_ven_jav_swt_por_cze_bsq_krd_hau_zul_cnt_ctl_pan_lda_pol_tsw_rus_fin_akn_bem_hun_svk_sid_geo_urd_nor_bul_scr_anl_owc_ger_est_dgb_ind_guj_bat_jpn_knd_kor_grk_lat_dyu_prs_mao_mol_tig_mly_mnd_dut_swa_afr_amh_glc_ita_ukr_swe_qcu_arw_fre_bos_bam_mlt_ben_heb_rom_sun_hin_tsn_mcd_igb_tag_tha_sod_tml_ewe_fbf_tur_eng_lit_azi_yor_vie_aeg_moo_xho_cic	0.401125043070893	0.946182488803033	0.346507462834809
156	anl_scr_dgb_ben_chh_mlt_hau_cze_aze_tur_swa_sun_swt_urd_lit_bsq_nor_sid_yor_mnd_alb_ukr_dyu_svk_bam_rom_hun_fbf_lda_fin_pan_sod_geo_ger_pol_hin_mcd_aeg_heb_spa_est_moo_mao_afr_tag_jpn_tml_kor_ctl_lat_akn_krd_jav_ita_wly_bat_cnt_slo_ewe_mol_tig_bul_dut_prs_grk_qcu_glc_swe_bos_tsw_gam_eng_amr_arw_ind_fre_xho_por_zul_mly_tha_owc_knd_cic_tsn_uzb_rus_guj_azi_ses_vie_amh_ven_bem_igb	-1.14718531779596	-2.83090938855943	0.00568839690849678
157	amr_dut_fbf_fre_gam_heb_sid_scr_uzb_tur_lda_mao_tsw_swe_alb_bsq_ita_mlt_cic_mnd_pan_krd_dyu_grk_dgb_arw_hun_xho_tsn_est_rom_aeg_geo_bul_prs_urd_hin_wly_tig_pol_fin_bam_jav_rus_ind_jpn_knd_kor_ctl_ger_zul_ben_mly_mol_chh_tag_cnt_spa_ewe_ukr_amh_slo_eng_bos_svk_qcu_mcd_guj_lit_igb_hau_por_sod_nor_bat_cze_ses_lat_swa_sun_tha_anl_tml_moo_akn_azi_glc_afr_aze_yor_vie_owc_ven_swt_bem	-0.509824570410588	-1.21226126402801	0.22848311855769
158	mlt_ita_bam_dut_hau_owc_tig_prs_aze_uzb_fbf_mao_zul_slo_ger_bsq_hin_aeg_tsn_cnt_rus_fre_bem_mol_ses_swe_est_moo_swt_fin_bos_amh_geo_ben_cze_glc_arw_sod_chh_eng_hun_dyu_jav_urd_ind_jpn_tml_kor_rom_nor_ven_guj_tag_pol_heb_mly_mnd_lit_ewe_mcd_wly_svk_krd_spa_por_qcu_ctl_lat_grk_yor_amr_alb_gam_bul_sun_ukr_cic_scr_igb_bat_tha_anl_knd_xho_tsw_azi_afr_pan_tur_dgb_vie_sid_lda_akn_swa	0.000121861268098496	0.00028686984067912	0.999771725441293
159	aeg_bos_tsn_spa_sid_owc_amh_cze_tur_uzb_tsw_jav_fbf_krd_ctl_bsq_lit_sod_xho_mnd_bul_pan_lda_svk_dyu_ben_est_yor_bem_hun_por_mlt_geo_hin_alb_ita_swe_wly_hau_dut_fin_ses_mly_prs_tag_jpn_tml_kor_ger_pol_moo_rom_bat_lat_chh_mao_cnt_arw_akn_mol_tig_eng_urd_glc_mcd_qcu_guj_fre_scr_swt_amr_grk_anl_afr_ind_slo_ven_ukr_zul_sun_tha_gam_knd_ewe_igb_azi_nor_rus_aze_swa_vie_heb_dgb_cic_bam	-0.0426885651683291	-0.100599992974059	0.920084560495974
160	amr_ita_akn_por_sod_heb_chh_dut_uzb_aze_cic_bat_swt_rom_arw_bsq_bos_gam_ses_mnd_alb_mcd_igb_cze_yor_spa_est_moo_fbf_fin_slo_aeg_geo_ukr_svk_prs_krd_wly_hau_afr_hun_ven_sun_pol_mao_jpn_knd_kor_guj_scr_tsn_urd_tag_glc_tig_ind_cnt_fre_dgb_lit_amh_ctl_ger_bul_grk_qcu_nor_swe_lat_ewe_sid_pan_anl_ben_mly_hin_bam_eng_dyu_jav_tha_owc_tml_lda_bem_tur_rus_mol_azi_tsw_vie_mlt_xho_swa_zul	-0.0670207352064482	-0.157969405261956	0.874823401653433
161	aeg_ger_cic_rus_chh_amh_amr_eng_azi_uzb_bem_ind_xho_rom_mcd_bsq_lat_wly_ven_cnt_ita_pan_moo_afr_ses_lit_est_lda_ewe_hun_mol_heb_geo_alb_grk_guj_scr_tig_sid_ctl_fin_swa_sun_spa_bat_jpn_knd_kor_bul_urd_dyu_por_tag_svk_anl_jav_mnd_dut_tsw_ukr_gam_krd_bos_arw_cze_qcu_hin_swe_ben_yor_sod_glc_hau_prs_mao_slo_swt_fre_tsn_mly_tha_mlt_tml_akn_bam_tur_nor_pol_aze_fbf_vie_owc_dgb_zul_igb	-0.497315830565191	-1.18394831719471	0.239450785830038
162	mlt_glc_swa_ukr_sod_gam_hau_swe_azi_uzb_tsw_tag_bem_urd_ger_bsq_alb_wly_dgb_cnt_svk_scr_ewe_hin_bam_por_fin_swt_xho_hun_pol_tig_geo_guj_prs_krd_nor_anl_amr_rom_est_dyu_sun_eng_bat_jpn_tml_kor_afr_mcd_ven_mol_ind_bos_sid_mly_mnd_grk_igb_ctl_heb_ita_spa_lat_pan_qcu_cze_dut_bul_akn_owc_arw_chh_fre_mao_slo_yor_lit_fbf_jav_tha_aeg_knd_zul_ses_aze_ben_rus_tur_tsn_vie_amh_lda_moo_cic	-0.706547343893487	-1.695802844988	0.0932685950757633
163	owc_bos_moo_hin_chh_aeg_heb_eng_aze_tur_tsw_mao_zul_ukr_swe_bsq_afr_mlt_bam_mnd_guj_spa_igb_grk_lda_ita_hun_ven_swt_est_nor_amr_geo_lit_rom_arw_slo_amh_hau_dut_fin_bem_mly_mcd_ind_jpn_tml_kor_rus_pol_yor_lat_sun_krd_anl_tag_cnt_cze_cic_bul_tig_glc_prs_ctl_por_qcu_alb_scr_urd_dgb_gam_svk_sid_ben_bat_ger_akn_mol_ses_jav_tha_wly_knd_swa_fbf_azi_pan_fre_uzb_dyu_vie_sod_xho_tsn_ewe	-0.354540188599251	-0.839610740889995	0.403279864025746
164	tig_ita_fbf_ctl_sod_gam_wly_swe_tur_aze_zul_tag_igb_ger_grk_bsq_guj_chh_dgb_mnd_pol_dut_tsw_mol_bam_lit_est_moo_ewe_fin_urd_amh_geo_fre_bos_por_lat_mlt_heb_cze_hun_xho_jav_spa_bat_jpn_tml_kor_nor_glc_akn_slo_sun_scr_hau_ind_cnt_afr_swa_bul_anl_svk_arw_ukr_ben_qcu_hin_pan_krd_yor_owc_eng_amr_rom_mao_alb_bem_mcd_ven_mly_tha_aeg_knd_tsn_lda_azi_rus_prs_uzb_cic_vie_sid_swt_dyu_ses	0.0269449422945003	0.0634795845748015	0.949520857031088
165	wly_arw_dgb_slo_hau_mlt_heb_grk_aze_uzb_swt_jav_igb_krd_prs_bsq_scr_amh_moo_cnt_rom_pol_dyu_rus_akn_lat_fin_ven_cic_hun_guj_aeg_geo_ger_pan_dut_svk_tig_chh_mol_est_ses_ind_glc_mly_jpn_knd_kor_alb_fre_bam_mcd_tag_urd_anl_mao_mnd_por_tsw_swe_sod_nor_hin_afr_ita_qcu_lit_ben_eng_tsn_sid_ctl_amr_ukr_bat_bos_xho_cze_yor_sun_tha_gam_tml_lda_fbf_azi_spa_bul_tur_zul_vie_owc_swa_ewe_bem	-0.0491432870181748	-0.115731931681722	0.908114528537471
166	sod_swe_ven_scr_wly_amh_gam_dut_aze_azi_swt_mly_bam_pan_guj_bsq_lat_amr_tsn_mnd_arw_afr_yor_slo_tsw_ctl_fin_dyu_fbf_est_fre_aeg_geo_pol_nor_rus_mol_tig_heb_lit_hun_swa_bat_rom_sun_jpn_knd_kor_por_svk_igb_prs_jav_mcd_chh_tag_cnt_ukr_cic_alb_mlt_grk_cze_ben_eng_qcu_ita_hin_bul_zul_owc_urd_anl_bos_mao_glc_akn_spa_moo_ind_tha_hau_tml_dgb_bem_uzb_ger_krd_tur_xho_vie_sid_ewe_lda_ses	-0.401674169109414	-0.953834084653495	0.342640291172443
167	owc_por_yor_krd_chh_sid_anl_bos_uzb_tur_tsw_bat_dyu_swe_prs_bsq_spa_sod_lda_cnt_urd_alb_ven_grk_tsn_rus_hun_akn_zul_est_lit_heb_geo_rom_pol_slo_ben_aeg_hau_ita_fin_bam_ind_scr_tag_jpn_tml_kor_bul_ukr_moo_glc_sun_cze_amh_mly_mnd_hin_xho_mcd_mlt_mol_eng_dut_afr_qcu_lat_ctl_ger_swa_tig_pan_gam_guj_mao_svk_cic_fre_swt_jav_tha_amr_knd_igb_bem_aze_arw_nor_azi_fbf_vie_wly_ewe_ses_dgb	-0.522829571148892	-1.2445422437258	0.216427338807903
168	gam_pol_swa_ita_anl_mlt_heb_alb_uzb_azi_tsw_ind_moo_scr_ger_bsq_nor_amh_swt_mnd_arw_ben_bem_ctl_dgb_mcd_fin_bam_ven_est_fre_wly_geo_swe_ukr_guj_glc_sid_sod_cze_hun_yor_sun_grk_jav_jpn_knd_kor_lit_svk_zul_rom_tag_bos_amr_bat_cnt_krd_ewe_mol_aeg_lat_rus_spa_por_qcu_afr_pan_bul_dyu_owc_eng_tig_hin_mly_slo_xho_prs_akn_mao_tha_chh_tml_ses_cic_aze_dut_urd_tur_fbf_vie_hau_igb_lda_tsn	0.0346387047723885	0.0815502404787237	0.935179623527927
169	sod_fre_xho_por_gam_mlt_amh_bos_azi_tur_zul_bat_swt_ben_afr_bsq_scr_amr_ses_cnt_krd_grk_dgb_ctl_yor_pol_est_fbf_moo_hun_ger_hau_geo_hin_rom_slo_dut_aeg_tig_mcd_fin_dyu_sun_bul_tag_jpn_knd_kor_glc_ukr_ewe_mol_jav_cze_chh_mly_mnd_urd_tsw_guj_heb_spa_pan_lat_arw_qcu_swe_nor_lit_cic_sid_ita_wly_alb_mao_svk_bem_rus_tsn_ind_tha_anl_tml_ven_swa_uzb_eng_prs_aze_lda_vie_owc_igb_bam_akn	-0.877791039066994	-2.12281000891515	0.0364260535943372
170	amr_por_tsw_swe_tig_amh_chh_ben_azi_aze_fbf_sun_swt_pol_bul_bsq_mcd_gam_xho_cnt_fre_alb_lda_krd_bam_spa_fin_moo_yor_hun_grk_anl_geo_cze_arw_eng_hin_sid_sod_rom_est_dyu_tag_svk_mly_jpn_tml_kor_lit_ita_swa_ukr_bat_slo_owc_mao_mnd_afr_cic_rus_heb_dut_scr_prs_bos_qcu_ctl_mol_pan_akn_mlt_urd_aeg_glc_ind_ger_bem_lat_zul_jav_tha_wly_knd_igb_ses_uzb_nor_guj_tur_dgb_vie_hau_ven_tsn_ewe	0.509327871266071	1.2036574479148	0.231776863719746
171	owc_rus_swa_hin_sid_chh_amh_ger_azi_uzb_cic_jav_ses_dut_alb_bsq_lit_wly_dgb_cnt_pol_lat_yor_eng_ven_swe_fin_moo_tsn_hun_urd_sod_geo_slo_bos_pan_guj_gam_mlt_afr_est_fbf_bat_cze_tag_jpn_knd_kor_svk_prs_dyu_krd_mao_arw_tig_mly_mnd_ita_tsw_scr_anl_spa_nor_ctl_fre_qcu_rom_ben_ukr_bam_amr_mcd_aeg_por_sun_grk_zul_bul_akn_ind_tha_hau_tml_bem_lda_tur_glc_mol_aze_xho_vie_heb_ewe_igb_swt	0.424105225379411	1.00044810398077	0.319689689852589
172	anl_glc_bem_ben_sid_heb_owc_bos_uzb_tur_ven_jav_swt_svk_rom_bsq_eng_amr_akn_cnt_urd_alb_moo_dut_xho_scr_hun_tsw_ses_fin_lat_chh_geo_hin_ctl_afr_guj_tig_mlt_nor_est_dgb_mao_mcd_ind_jpn_knd_kor_arw_ger_cic_pan_bat_rus_amh_tag_mnd_por_bam_krd_aeg_spa_pol_ukr_mol_qcu_grk_lit_fre_fbf_wly_cze_hau_ita_sun_bul_tsn_swe_dyu_mly_tha_gam_tml_yor_lda_aze_slo_prs_azi_ewe_vie_sod_zul_swa_igb	-0.080984558685644	-0.190699274155516	0.849176883890361
173	hau_ukr_ewe_bos_anl_tig_owc_ctl_uzb_aze_lda_ind_tsn_lat_rus_bsq_pan_wly_zul_mnd_spa_mol_fbf_eng_swt_pol_fin_bam_moo_est_bul_chh_geo_ita_arw_grk_slo_sid_mlt_por_hun_tsw_mly_prs_bat_jpn_knd_kor_krd_scr_akn_alb_tag_glc_sod_jav_cnt_hin_igb_afr_amr_fre_dut_mcd_guj_qcu_rom_cze_ger_yor_amh_lit_gam_swe_mao_svk_xho_ben_ven_sun_tha_heb_tml_ses_bem_azi_urd_nor_tur_dyu_vie_aeg_swa_dgb_cic	-0.413907306905811	-0.9826440138589	0.328332166306382
174	amh_lit_xho_arw_aeg_mlt_gam_hin_tur_uzb_ewe_mly_fbf_lat_krd_bsq_slo_hau_yor_mnd_rus_swe_moo_scr_igb_pan_hun_dyu_bam_fin_afr_wly_geo_pol_grk_ukr_ita_sod_chh_eng_est_cic_bat_por_sun_jpn_tml_kor_urd_glc_swa_mol_mao_mcd_tig_ind_cnt_guj_dgb_dut_owc_prs_bul_fre_bos_qcu_rom_ctl_cze_ven_amr_svk_heb_alb_tag_spa_ses_nor_tsn_jav_tha_sid_knd_bem_tsw_azi_ger_ben_aze_swt_vie_anl_akn_lda_zul	0.13329576650049	0.31397215381032	0.754245382584127
175	owc_swe_igb_lit_mlt_gam_sod_pol_azi_aze_bem_mly_xho_por_dut_bsq_ukr_tig_cic_cnt_rom_rus_tsn_bul_moo_ita_fin_bam_zul_hun_ben_wly_geo_lat_grk_mcd_eng_sid_amh_pan_est_dyu_bat_prs_mao_jpn_knd_kor_cze_krd_swa_hin_ind_spa_heb_jav_mnd_ctl_swt_afr_hau_svk_mol_nor_ger_qcu_glc_alb_arw_dgb_anl_bos_aeg_slo_tag_urd_ses_guj_ewe_sun_tha_amr_tml_fbf_ven_tur_scr_fre_uzb_akn_vie_chh_lda_tsw_yor	1.02824764403321	2.46823053075601	0.0154058000656762
176	chh_fre_zul_lat_sid_gam_mlt_krd_azi_uzb_swa_ind_tsw_dut_ben_bsq_glc_sod_bem_cnt_urd_cze_tsn_alb_ewe_por_hun_dgb_swt_est_rus_heb_geo_nor_guj_ukr_bos_wly_aeg_arw_fin_xho_tag_ctl_bat_jpn_knd_kor_hin_svk_igb_afr_mao_ger_amh_mly_mnd_grk_dyu_scr_amr_lit_mcd_ita_swe_qcu_slo_spa_prs_lda_owc_bul_anl_rom_sun_mol_yor_pol_cic_jav_tha_hau_tml_ses_bam_tur_eng_pan_aze_fbf_vie_tig_akn_ven_moo	-0.392129616607477	-0.929783222421411	0.354890497209077
177	chh_alb_bam_eng_wly_amh_owc_ben_aze_uzb_igb_sun_dyu_nor_fre_bsq_bul_mlt_lda_cnt_spa_krd_swt_ukr_ewe_arw_fin_fbf_zul_est_lat_gam_geo_slo_cze_pan_svk_amr_aeg_dut_hun_ses_tag_prs_jav_jpn_knd_kor_urd_por_yor_ger_mao_rus_sod_ind_mnd_ita_tsw_mol_heb_lit_rom_ctl_grk_qcu_guj_swe_hin_dgb_hau_mcd_anl_pol_bat_glc_bem_scr_xho_mly_tha_tig_tml_tsn_moo_tur_bos_afr_azi_cic_vie_sid_swa_akn_ven	-0.0322889620463918	-0.0760376290160222	0.939552496395322
178	hau_cze_swa_glc_chh_owc_heb_bul_azi_aze_zul_ind_bem_ukr_rus_bsq_pol_gam_ses_mnd_lat_pan_tsn_urd_ven_svk_fin_fbf_xho_est_prs_tig_geo_bos_alb_guj_fre_aeg_anl_arw_hun_igb_tag_ger_jav_jpn_tml_kor_ben_eng_dgb_ctl_bat_scr_sod_mly_cnt_rom_bam_afr_mlt_krd_mol_lit_swe_qcu_mcd_slo_hin_swt_wly_grk_amr_por_mao_ita_moo_spa_tsw_sun_tha_sid_knd_dyu_yor_tur_dut_nor_uzb_lda_vie_amh_akn_cic_ewe	0.0163005962049826	0.0383872996629483	0.969461170215668
179	amh_bos_tsn_pol_aeg_amr_tig_alb_aze_uzb_bem_ind_yor_por_glc_bsq_dut_owc_swt_cnt_mcd_ctl_bam_ger_lda_pan_fin_dyu_igb_hun_rus_anl_geo_nor_ukr_guj_grk_wly_mlt_cze_est_tsw_sun_lit_jav_jpn_knd_kor_swe_ita_zul_svk_mao_bul_sod_bat_mnd_urd_akn_scr_heb_ben_krd_prs_slo_qcu_arw_hin_spa_dgb_sid_rom_gam_afr_mly_fre_ewe_lat_cic_tag_tha_chh_tml_fbf_ven_tur_eng_mol_azi_swa_vie_hau_ses_moo_xho	-0.699640629642299	-1.67985989876618	0.096341007888829
180	sid_ukr_akn_guj_wly_owc_tig_ger_azi_aze_yor_mao_ven_ben_lit_bsq_pol_sod_igb_mnd_glc_krd_swt_pan_tsn_arw_fin_moo_ses_est_svk_heb_geo_prs_mol_fre_nor_anl_gam_dut_hun_bam_bat_mcd_tag_jpn_knd_kor_lat_rom_swa_swe_jav_hin_mlt_mly_cnt_slo_fbf_afr_chh_por_grk_rus_ita_qcu_cze_scr_bos_tsw_aeg_spa_amr_eng_ind_ctl_bem_alb_cic_sun_tha_hau_tml_lda_dgb_tur_urd_bul_uzb_ewe_vie_amh_dyu_zul_xho	0.196155620282369	0.462182421477324	0.64502995015984
181	sod_nor_dyu_lit_hau_amh_tig_mol_aze_azi_igb_jav_dgb_bos_glc_bsq_rus_chh_bem_cnt_grk_svk_tsw_fre_swt_hin_fin_moo_ven_hun_cze_mlt_geo_mcd_ukr_ben_eng_gam_wly_scr_est_ewe_bat_slo_mly_jpn_tml_kor_arw_pan_akn_prs_ind_alb_aeg_sun_mnd_por_swa_lat_anl_guj_urd_pol_spa_qcu_dut_swe_ger_cic_owc_ita_heb_krd_mao_ctl_fbf_afr_ses_tag_tha_amr_knd_xho_lda_tur_bul_rom_uzb_tsn_vie_sid_bam_yor_zul	0.620616415005145	1.46754303877278	0.145602254646802
182	amr_krd_bem_swe_sod_anl_aeg_mol_aze_azi_swa_ind_tsn_slo_ukr_bsq_eng_chh_yor_cnt_rom_mcd_fbf_bos_akn_pol_fin_ewe_ven_hun_afr_hau_geo_ben_guj_ctl_ger_wly_tig_por_est_swt_bat_cze_mao_jpn_knd_kor_lat_scr_dyu_svk_jav_spa_heb_tag_mnd_lit_xho_pan_owc_bul_rus_fre_glc_qcu_prs_grk_arw_moo_gam_ita_amh_nor_sun_dut_dgb_hin_cic_mly_tha_sid_tml_igb_lda_uzb_urd_alb_tur_tsw_vie_mlt_ses_bam_zul	-0.846877490669576	-2.04545879904711	0.0436343079287771
183	hau_rom_moo_ctl_owc_wly_heb_cze_tur_azi_xho_mao_zul_pan_ben_bsq_lit_sod_swt_cnt_bul_lat_akn_mcd_ses_scr_est_fbf_cic_fin_svk_sid_geo_dut_glc_fre_hin_chh_gam_afr_hun_tsw_ind_arw_bat_jpn_knd_kor_rus_alb_yor_grk_tag_ger_amh_sun_mnd_urd_dgb_prs_aeg_pol_bos_krd_nor_qcu_por_ita_mol_ven_amr_swe_tig_ukr_jav_eng_tsn_slo_swa_mly_tha_mlt_tml_igb_ewe_uzb_spa_guj_aze_lda_vie_anl_bam_dyu_bem	-0.0387650655511397	-0.0914377442355342	0.927341437134921
184	chh_spa_dyu_lit_sid_wly_owc_bul_azi_uzb_igb_mly_ses_rus_cze_bsq_krd_heb_dgb_mnd_slo_scr_bam_alb_ewe_pol_fin_zul_xho_est_ben_amr_geo_bos_eng_mcd_ger_tig_sod_hin_hun_tsn_tag_dut_jav_jpn_tml_kor_grk_glc_fbf_urd_ind_nor_aeg_mao_cnt_arw_tsw_fre_amh_ukr_rom_ita_prs_qcu_ctl_mol_guj_ven_gam_afr_anl_swe_sun_svk_lda_lat_cic_bat_tha_hau_knd_swt_swa_aze_por_pan_tur_bem_vie_mlt_moo_akn_yor	-0.266699742643528	-0.630156624466235	0.530137425012542
185	amh_krd_yor_ita_amr_aeg_sod_ctl_aze_tur_bam_ind_cic_urd_eng_bsq_alb_chh_igb_cnt_swe_slo_zul_bos_bem_spa_hun_dyu_moo_fin_fre_owc_geo_glc_afr_grk_bul_wly_tig_pol_est_akn_tag_cze_mly_jpn_tml_kor_nor_ukr_tsw_prs_jav_hin_gam_mao_mnd_por_xho_mcd_sid_pan_dut_lit_rus_qcu_guj_scr_lat_ewe_mlt_ger_heb_rom_sun_svk_ven_ben_lda_bat_tha_anl_knd_tsn_fbf_uzb_mol_arw_azi_swa_vie_hau_ses_swt_dgb	-0.42497631026288	-1.00890735048413	0.315636866751828
186	owc_fre_zul_scr_mlt_hau_sid_bul_uzb_aze_igb_jav_dyu_ger_pan_bsq_svk_amr_cic_cnt_mcd_prs_fbf_krd_akn_ben_est_tsw_swa_fin_por_tig_geo_guj_cze_afr_slo_amh_anl_hin_hun_bem_tag_ctl_mly_jpn_knd_kor_swe_spa_tsn_grk_bat_lit_aeg_sun_mnd_ita_xho_rom_heb_alb_bos_rus_arw_qcu_eng_nor_dut_ses_sod_lat_wly_mol_ind_ukr_ewe_pol_yor_mao_tha_chh_tml_bam_lda_tur_urd_glc_azi_swt_vie_gam_dgb_ven_moo	0.481548838449403	1.13894382615885	0.257651850892681
187	tig_dut_igb_ukr_sid_aeg_owc_por_tur_uzb_dgb_mly_bam_pan_spa_bsq_urd_hau_yor_cnt_slo_swe_swa_hin_dyu_glc_hun_ewe_bem_est_ben_gam_geo_alb_ctl_pol_cze_amh_wly_afr_fin_cic_ind_mol_sun_jpn_tml_kor_guj_nor_akn_bos_jav_ger_sod_bat_mnd_scr_fbf_svk_amr_arw_prs_lat_eng_qcu_fre_bul_ita_lda_anl_lit_mlt_rom_tag_mcd_ven_rus_zul_mao_tha_heb_knd_tsn_xho_azi_krd_grk_aze_moo_vie_chh_swt_tsw_ses	-0.106626426115027	-0.251275783264617	0.802155277058447
188	amr_slo_dgb_hin_anl_aeg_amh_ita_azi_tur_tsw_bat_zul_ukr_svk_bsq_eng_sid_bem_cnt_alb_bul_igb_pan_bam_lat_est_swt_lda_hun_cze_heb_geo_urd_afr_pol_glc_gam_owc_arw_fin_tsn_mly_ctl_tag_jpn_knd_kor_fre_grk_swa_scr_ind_mcd_sod_jav_mnd_dut_cic_krd_hau_rom_rus_ger_guj_qcu_nor_swe_spa_ven_tig_mol_chh_lit_sun_prs_yor_ben_akn_mao_tha_mlt_tml_ewe_xho_uzb_bos_por_aze_dyu_vie_wly_fbf_moo_ses	-0.00217197172083568	-0.00511359793960963	0.995930910044354
189	anl_ben_swt_lit_sod_aeg_wly_ctl_azi_aze_fbf_mly_zul_cze_ita_bsq_afr_sid_akn_cnt_slo_glc_bem_ger_ven_bul_est_swa_dgb_fin_guj_heb_geo_alb_ukr_svk_prs_chh_hau_lat_hun_tsn_ind_mcd_jav_jpn_tml_kor_grk_rus_yor_urd_mao_rom_amh_sun_mnd_hin_xho_fre_tig_mol_pan_arw_scr_qcu_por_pol_krd_bam_mlt_bos_amr_spa_bat_nor_tsw_swe_ewe_tag_tha_owc_knd_moo_cic_tur_eng_dut_uzb_ses_vie_gam_dyu_lda_igb	-0.883655791998058	-2.14289883873887	0.034731858318485
190	mlt_svk_igb_lat_heb_chh_wly_hin_azi_tur_ven_ind_fbf_por_scr_bsq_dut_gam_swt_cnt_bul_pol_moo_spa_ses_arw_est_dgb_tsn_hun_bos_anl_geo_rom_lit_rus_afr_amr_sod_cze_fin_yor_mao_mol_mly_jpn_tml_kor_ger_guj_tsw_mcd_sun_ben_owc_bat_mnd_prs_swa_alb_sid_swe_ukr_ita_slo_qcu_eng_nor_fre_zul_hau_ctl_tig_pan_tag_grk_dyu_krd_bem_jav_tha_aeg_knd_lda_akn_aze_glc_urd_uzb_cic_vie_amh_xho_bam_ewe	-0.353296514192099	-0.83691428484498	0.404786190311164
191	sod_lit_bam_mol_gam_chh_aeg_swe_tur_uzb_tsw_sun_ses_glc_krd_bsq_spa_hau_akn_mnd_svk_pan_tsn_fre_fbf_arw_hun_igb_yor_fin_pol_amr_geo_bul_alb_rus_hin_owc_tig_afr_est_ven_jav_lat_bat_jpn_knd_kor_rom_grk_bem_scr_tag_guj_heb_mly_cnt_ben_ewe_ita_mlt_dut_bos_ctl_urd_qcu_prs_slo_ukr_dgb_amh_ger_anl_mcd_mao_eng_moo_por_swa_ind_tha_wly_tml_zul_xho_azi_nor_cze_aze_swt_vie_sid_cic_lda_dyu	-0.293816480064055	-0.694325166915409	0.489209180981415
192	wly_lit_moo_rom_aeg_sid_owc_scr_aze_uzb_akn_mao_yor_swe_mcd_bsq_alb_heb_igb_cnt_ukr_pan_swt_spa_ses_fre_hun_bem_dgb_est_bul_amh_geo_bos_ger_eng_afr_gam_chh_slo_fin_fbf_sun_hin_ind_jpn_knd_kor_glc_prs_ven_dut_mly_mol_amr_jav_mnd_krd_zul_por_sod_pol_svk_rus_lat_qcu_ctl_ben_cze_swa_tig_grk_anl_ita_tag_arw_bam_guj_dyu_bat_tha_hau_tml_xho_tsw_tur_urd_nor_azi_ewe_vie_mlt_cic_lda_tsn	0.175699445706636	0.413293419751244	0.680343069842436
193	gam_cze_bam_bul_amr_tig_owc_ita_uzb_aze_tsn_ind_moo_lit_afr_bsq_hin_wly_yor_cnt_glc_urd_cic_svk_zul_ctl_fin_dgb_xho_est_rom_chh_geo_por_krd_guj_spa_anl_amh_scr_hun_fbf_mly_eng_bat_jpn_tml_kor_ben_mol_bem_swe_mao_arw_sod_tag_mnd_dut_igb_ukr_mlt_pan_pol_ger_fre_qcu_alb_rus_prs_dyu_aeg_slo_sid_nor_sun_bos_akn_mcd_ewe_jav_tha_hau_knd_ven_swa_tur_lat_grk_azi_ses_vie_heb_tsw_lda_swt	0.43429290413091	1.02611360893353	0.307499591794795
194	sod_ctl_akn_arw_heb_tig_anl_grk_aze_tur_swa_bat_ses_dut_bul_bsq_cze_sid_cic_mnd_rom_swe_xho_por_fbf_afr_fin_ewe_bam_est_ger_chh_geo_krd_ita_bos_glc_mlt_gam_nor_hun_tsw_mao_guj_sun_jpn_knd_kor_ukr_scr_bem_urd_jav_mcd_amh_ind_cnt_lat_moo_mol_hau_eng_alb_lit_svk_qcu_fre_pan_slo_zul_amr_hin_owc_ben_tag_prs_lda_rus_ven_mly_tha_aeg_tml_swt_dyu_uzb_pol_spa_azi_tsn_vie_wly_yor_dgb_igb	-0.100309527214456	-0.236325982974799	0.813699443447229
195	wly_urd_moo_bul_tig_sid_amr_slo_aze_uzb_dyu_mao_xho_arw_pol_bsq_grk_gam_zul_mnd_ben_lat_fbf_ita_cic_hin_fin_bem_swt_est_dut_owc_geo_bos_prs_lit_rom_chh_heb_scr_hun_yor_tag_krd_ind_jpn_tml_kor_ukr_ctl_igb_svk_mly_nor_hau_sun_cnt_cze_ses_pan_sod_swe_ger_rus_spa_qcu_por_guj_alb_tsn_aeg_mol_mlt_mcd_jav_eng_ewe_glc_dgb_bat_tha_anl_knd_swa_akn_azi_fre_afr_tur_bam_vie_amh_lda_ven_tsw	0.00856198883309901	0.0201615873527383	0.983957663961144
196	wly_swe_ewe_prs_chh_amr_sod_ita_tur_aze_dyu_sun_dgb_eng_alb_bsq_krd_aeg_tsw_cnt_ben_svk_lda_bos_moo_rom_hun_swa_tsn_est_pan_gam_geo_mol_pol_glc_afr_anl_hau_cze_fin_akn_ind_mcd_tag_jpn_tml_kor_nor_grk_xho_dut_mly_bul_mlt_bat_mnd_ctl_bam_spa_owc_lat_rus_hin_fre_qcu_por_lit_arw_ven_amh_guj_tig_slo_jav_ger_zul_scr_swt_mao_tha_sid_knd_cic_bem_azi_ukr_urd_uzb_ses_vie_heb_igb_yor_fbf	-0.923324476623761	-2.24538581860648	0.0271125169782423
197	sid_urd_ewe_lat_aeg_amr_tig_pan_azi_tur_ven_mao_dgb_guj_ben_bsq_ita_amh_fbf_cnt_grk_fre_akn_ger_ses_mcd_fin_lda_tsn_hun_svk_gam_geo_rus_pol_krd_alb_anl_owc_bos_est_tsw_ind_rom_jav_jpn_knd_kor_bul_afr_bam_lit_bat_cze_chh_mly_mnd_mol_bem_por_mlt_nor_prs_arw_eng_qcu_swe_slo_glc_dyu_wly_scr_heb_ctl_tag_ukr_swa_dut_yor_sun_tha_hau_tml_igb_swt_aze_hin_spa_uzb_zul_vie_sod_cic_xho_moo	0.495791209010387	1.17089796662137	0.244631241688066
198	wly_prs_ses_mcd_gam_mlt_anl_pan_azi_aze_dyu_jav_swa_swe_grk_bsq_scr_hau_zul_mnd_spa_eng_yor_urd_bem_afr_fin_lda_tsn_est_rus_tig_geo_slo_krd_alb_svk_owc_heb_bos_hun_swt_bat_pol_sun_jpn_knd_kor_nor_bul_tsw_hin_mao_arw_amr_tag_cnt_ita_moo_ben_aeg_dut_por_ukr_mol_qcu_ctl_glc_lat_ewe_chh_rom_amh_cze_mly_fre_dgb_guj_cic_ind_tha_sod_tml_xho_ven_tur_lit_ger_uzb_bam_vie_sid_akn_igb_fbf	-0.376299461594071	-0.891534495037756	0.374943337112805
199	sid_cze_yor_hin_chh_tig_anl_ctl_tur_aze_akn_bat_ewe_dut_mcd_bsq_rus_wly_tsw_cnt_bos_ukr_bem_lat_swa_pol_est_lda_dyu_fin_mol_aeg_geo_pan_spa_bul_guj_owc_amh_alb_hun_tsn_mly_lit_tag_jpn_tml_kor_eng_prs_moo_svk_mao_ben_sod_jav_mnd_ita_xho_por_gam_arw_scr_grk_slo_qcu_nor_afr_glc_bam_hau_swe_amr_urd_ind_rom_dgb_krd_fbf_sun_tha_heb_knd_ven_ses_azi_ger_fre_uzb_swt_vie_mlt_igb_cic_zul	-0.166037643964289	-0.391862927990729	0.696056009461286
200	amh_hin_moo_swe_hau_wly_aeg_lit_uzb_azi_bam_mao_tsw_grk_fre_bsq_cze_tig_lda_cnt_dut_slo_tsn_rom_ven_krd_est_ses_zul_hun_urd_owc_geo_afr_glc_arw_svk_amr_gam_spa_fin_xho_mly_prs_sun_jpn_knd_kor_alb_ukr_bem_eng_tag_ben_anl_jav_mnd_mol_ewe_mcd_heb_lat_bul_scr_bos_qcu_nor_pan_ita_fbf_mlt_por_sid_pol_ind_ger_yor_ctl_dyu_bat_tha_chh_tml_cic_swt_aze_rus_guj_tur_dgb_vie_sod_swa_igb_akn	0.159087699444541	0.374352915788848	0.70899397382221
201	mlt_mcd_moo_rom_amh_aeg_tig_bul_azi_uzb_ven_sun_tsn_swe_bos_bsq_grk_sod_lda_cnt_ukr_slo_akn_ben_tsw_arw_fin_igb_swt_est_afr_chh_geo_lit_nor_hin_prs_owc_hau_ger_hun_ewe_tag_fre_bat_jpn_knd_kor_alb_lat_xho_urd_mao_spa_wly_ind_mnd_dut_yor_por_gam_scr_pol_guj_pan_qcu_cze_krd_svk_cic_heb_ita_sid_glc_mly_mol_ses_rus_fbf_jav_tha_amr_tml_zul_bam_aze_eng_ctl_tur_dyu_vie_anl_bem_swa_dgb	-0.337751623792849	-0.79886204083925	0.426405883291968
202	sod_rus_dyu_scr_heb_anl_sid_rom_azi_aze_bem_mly_bam_ctl_cze_bsq_arw_gam_cic_mnd_mol_bul_tsw_fre_zul_ukr_fin_swa_yor_est_lat_amr_geo_lit_guj_krd_ger_chh_hau_urd_hun_tsn_sun_grk_jav_jpn_knd_kor_ita_prs_ses_svk_bat_nor_mlt_ind_cnt_ben_akn_spa_tig_afr_por_swe_glc_qcu_mcd_bos_slo_igb_amh_eng_owc_pan_tag_hin_ewe_pol_swt_mao_tha_wly_tml_xho_dgb_tur_alb_dut_uzb_ven_vie_aeg_fbf_lda_moo	-0.480494874836956	-1.1425307861496	0.256166357077536
203	hau_cze_ses_lat_heb_amr_tig_swe_aze_uzb_bam_tag_xho_fre_rus_bsq_alb_sid_lda_cnt_mol_bos_akn_arw_cic_bul_hun_tsw_tsn_est_scr_mlt_geo_glc_ben_pol_ger_aeg_owc_hin_fin_dyu_ind_mcd_jav_jpn_knd_kor_dut_por_ven_svk_mao_afr_chh_mly_mnd_pan_yor_ita_anl_slo_rom_ctl_lit_qcu_prs_nor_urd_dgb_sod_grk_amh_eng_bat_guj_ewe_krd_fbf_sun_tha_gam_tml_igb_moo_azi_spa_ukr_tur_zul_vie_wly_swa_swt_bem	-0.277098169092112	-0.655357946440663	0.513855193630638
204	tig_lit_tsw_glc_hau_heb_mlt_eng_tur_azi_zul_sun_tsn_rus_nor_bsq_cze_anl_moo_cnt_pan_spa_lda_ctl_akn_rom_hun_ven_yor_fin_por_sod_geo_dut_ben_scr_urd_chh_owc_fre_est_fbf_mly_afr_mao_jpn_knd_kor_ger_guj_ses_prs_tag_slo_amr_ind_mnd_hin_ewe_bos_gam_bul_arw_alb_mcd_qcu_ukr_lat_mol_dgb_aeg_ita_wly_swe_bat_pol_bam_krd_bem_jav_tha_sid_tml_swa_cic_aze_grk_svk_uzb_dyu_vie_amh_xho_swt_igb	0.189017799538973	0.444678992434103	0.657584922568966
205	sod_ukr_ses_glc_owc_anl_chh_swe_aze_azi_dyu_ind_swa_bul_bos_bsq_scr_mlt_zul_cnt_afr_mol_fbf_mcd_xho_alb_fin_ven_swt_hun_pan_wly_geo_spa_fre_ita_lat_tig_aeg_guj_est_tsn_mly_grk_mao_jpn_tml_kor_ger_rom_lda_dut_jav_urd_sid_tag_mnd_eng_tsw_ctl_hau_pol_slo_ben_lit_qcu_krd_rus_por_igb_gam_prs_heb_arw_sun_svk_ewe_hin_yor_bat_tha_amh_knd_akn_bem_uzb_cze_nor_tur_dgb_vie_amr_cic_bam_moo	-0.71378467743561	-1.71252452123135	0.0901324396850544
206	amh_ita_fbf_slo_anl_chh_hau_lat_azi_tur_igb_sun_cic_por_hin_bsq_pol_mlt_dgb_mnd_lit_spa_bem_alb_tsn_guj_hun_moo_lda_est_grk_sid_geo_mcd_nor_ukr_bul_amr_aeg_mol_fin_zul_mly_cze_bat_jpn_tml_kor_afr_ctl_yor_urd_jav_eng_wly_mao_cnt_dut_swa_bos_owc_pan_ger_svk_swe_qcu_scr_krd_prs_ewe_heb_arw_sod_fre_ind_rom_akn_glc_dyu_tag_tha_gam_knd_tsw_swt_aze_rus_ben_uzb_ven_vie_tig_bam_xho_ses	-0.389153863995667	-0.923452263499294	0.358161303218886
207	chh_eng_ses_rus_amh_sod_hau_svk_azi_aze_swt_mly_zul_ukr_pol_bsq_mol_anl_akn_cnt_rom_ger_fbf_pan_bem_lit_est_bam_cic_hun_alb_amr_geo_mcd_por_fre_bos_sid_owc_guj_fin_dyu_jav_swe_bat_jpn_tml_kor_ita_cze_swa_scr_ind_hin_tig_mao_mnd_ben_tsw_prs_aeg_urd_glc_ctl_krd_qcu_spa_dut_arw_yor_gam_slo_heb_nor_tag_lat_ven_bul_xho_sun_tha_mlt_knd_dgb_lda_tur_grk_afr_uzb_tsn_vie_wly_ewe_igb_moo	0.111788847840533	0.263360451710811	0.792855392405009
208	sid_nor_ses_swe_heb_amh_chh_glc_azi_tur_yor_bat_ven_mcd_lit_bsq_pan_sod_fbf_cnt_cze_mol_igb_dut_dgb_por_hun_tsn_cic_est_lat_aeg_geo_rus_eng_ita_spa_amr_gam_grk_fin_dyu_ind_hin_jav_jpn_knd_kor_guj_krd_swa_svk_mao_prs_owc_mly_mnd_fre_moo_ukr_mlt_slo_urd_rom_afr_qcu_ben_ger_scr_akn_anl_bos_wly_alb_tag_bul_xho_arw_lda_sun_tha_hau_tml_bam_tsw_aze_ctl_pol_uzb_zul_vie_tig_ewe_bem_swt	0.518762323883048	1.22843922805074	0.222381801638498
209	mlt_dut_xho_swe_sid_anl_chh_ger_aze_azi_ewe_ind_bem_pan_lit_bsq_fre_owc_fbf_cnt_glc_bos_ses_hin_lda_krd_fin_swa_tsw_est_afr_tig_geo_arw_ita_prs_grk_amr_amh_mcd_hun_bam_bat_svk_jav_jpn_knd_kor_eng_rus_igb_scr_sun_urd_hau_tag_mnd_alb_akn_por_gam_rom_lat_ctl_ukr_qcu_slo_spa_guj_swt_sod_ben_wly_cze_mly_bul_cic_mol_dgb_mao_tha_heb_tml_moo_dyu_uzb_nor_pol_tur_yor_vie_aeg_zul_tsn_ven	-0.951133018273142	-2.3080360722303	0.0232141853838862
210	sid_bos_igb_glc_amh_hau_tig_mol_aze_uzb_dyu_sun_dgb_hin_nor_bsq_afr_sod_swt_cnt_guj_ger_ewe_mcd_cic_pol_fin_swa_tsw_hun_cze_aeg_geo_svk_lit_eng_alb_chh_heb_dut_est_yor_tag_bul_bat_jpn_tml_kor_ctl_spa_lda_prs_mao_pan_wly_jav_mnd_arw_zul_por_mlt_swe_scr_rom_ukr_qcu_slo_lat_urd_bam_anl_krd_gam_grk_ind_ita_bem_rus_ven_mly_tha_owc_knd_moo_ses_azi_ben_fre_tur_tsn_vie_amr_fbf_xho_akn	-0.53961101021391	-1.28577828583629	0.201712760703704
211	anl_slo_dyu_fre_wly_tig_sid_svk_azi_aze_tsw_mao_cic_swe_ctl_bsq_pol_owc_fbf_mnd_spa_arw_ses_bul_akn_mcd_hun_yor_swa_fin_prs_gam_geo_bos_ben_krd_ukr_mlt_aeg_alb_est_igb_bat_lit_jav_jpn_tml_kor_urd_lat_tsn_rus_tag_pan_hau_sun_cnt_scr_xho_ger_chh_ita_hin_por_guj_qcu_cze_afr_nor_ven_sod_mol_heb_glc_mly_eng_zul_rom_dgb_ind_tha_amh_knd_bam_bem_uzb_grk_dut_tur_lda_vie_amr_moo_ewe_swt	-0.441079082133607	-1.04727478293616	0.297687070551367
212	wly_urd_moo_hin_heb_tig_anl_cze_tur_aze_dgb_tag_tsw_arw_alb_bsq_nor_hau_swa_cnt_scr_swe_tsn_svk_bam_eng_est_swt_ven_hun_bul_amr_geo_pan_ita_grk_slo_aeg_chh_mcd_fin_bem_ind_bos_bat_jpn_knd_kor_rom_rus_xho_fre_mly_pol_mlt_jav_mnd_afr_lda_ger_amh_spa_glc_guj_lit_qcu_dut_mol_ctl_ewe_gam_lat_sod_ukr_mao_krd_zul_prs_akn_sun_tha_owc_tml_yor_dyu_uzb_ben_por_azi_ses_vie_sid_cic_fbf_igb	-0.46907764362443	-1.11538658173179	0.267558692967689
213	mlt_nor_cic_ctl_heb_owc_amh_mcd_azi_aze_xho_mao_bam_prs_ger_bsq_pan_sod_akn_mnd_glc_cze_bem_por_swa_afr_hun_dyu_zul_est_rus_gam_geo_bul_ita_grk_ben_hau_wly_fre_fin_yor_ind_hin_sun_jpn_knd_kor_alb_pol_fbf_svk_mly_eng_amr_tag_cnt_slo_tsn_swe_aeg_lit_lat_arw_dut_qcu_mol_krd_urd_tsw_tig_rom_sid_spa_jav_ukr_ewe_guj_moo_bat_tha_chh_tml_dgb_ven_uzb_scr_bos_tur_igb_vie_anl_ses_swt_lda	0.385671319725259	0.909308737533381	0.365537731249
214	wly_arw_cic_hin_tig_anl_hau_prs_tur_azi_ses_tag_xho_rus_eng_bsq_nor_amh_akn_cnt_lit_dut_bam_pan_zul_mol_fin_bem_swt_hun_bos_mlt_geo_por_swe_svk_scr_heb_gam_guj_est_tsn_bat_mcd_jav_jpn_knd_kor_rom_spa_ven_ben_mly_urd_aeg_mao_mnd_ctl_swa_bul_chh_glc_fre_ita_krd_qcu_pol_slo_alb_dyu_sod_grk_owc_ukr_ind_ger_moo_cze_igb_sun_tha_sid_tml_fbf_dgb_aze_lat_afr_uzb_yor_vie_amr_lda_ewe_tsw	0.079669311093954	0.187619121240943	0.851583977119288
215	gam_dut_bam_ctl_hau_sid_wly_nor_aze_uzb_xho_mao_yor_ukr_pol_bsq_svk_tig_dyu_cnt_ita_arw_ses_ger_zul_por_fin_dgb_bem_hun_guj_sod_geo_mol_spa_alb_bos_aeg_mlt_cze_est_swt_tag_ben_jav_jpn_tml_kor_swe_rom_swa_hin_mly_lat_owc_ind_mnd_prs_akn_grk_anl_mcd_krd_urd_fre_qcu_rus_bul_glc_ven_amh_slo_heb_lit_sun_scr_igb_afr_tsw_bat_tha_amr_knd_ewe_moo_tur_eng_pan_azi_lda_vie_chh_fbf_cic_tsn	0.22843359974714	0.537995147696164	0.591865596462805
216	aeg_bul_igb_alb_wly_tig_sid_lat_tur_aze_lda_mly_dgb_cze_slo_bsq_arw_amh_dyu_mnd_grk_pol_yor_ukr_tsn_mol_hun_swa_akn_fin_guj_chh_geo_pan_eng_rom_lit_hau_amr_ben_est_xho_tag_scr_sun_jpn_tml_kor_dut_bos_bem_krd_bat_ger_mlt_ind_cnt_ctl_cic_fre_owc_nor_prs_mcd_spa_qcu_glc_rus_afr_swt_gam_por_heb_swe_jav_hin_bam_svk_zul_mao_tha_anl_knd_tsw_ses_uzb_urd_ita_azi_ven_vie_sod_moo_ewe_fbf	-0.440710867952679	-1.04524643696516	0.298618305018317
217	owc_afr_ven_spa_sid_aeg_hau_ctl_azi_uzb_swt_ind_bem_fre_urd_bsq_mol_heb_igb_mnd_slo_eng_cic_arw_moo_pan_fin_bam_zul_est_lit_wly_geo_grk_rus_svk_swe_anl_gam_guj_hun_ses_sun_dut_jav_jpn_knd_kor_lat_prs_dyu_ben_bat_bos_amh_mao_cnt_por_tsn_scr_chh_cze_ger_rom_mcd_qcu_alb_ita_nor_akn_mlt_hin_tig_ukr_tag_glc_ewe_pol_fbf_mly_tha_sod_tml_xho_lda_tur_krd_bul_aze_swa_vie_amr_yor_tsw_dgb	-0.540740082765552	-1.28643490074079	0.20148460299231
218	amh_rom_bam_cze_owc_hau_mlt_bos_azi_aze_igb_bat_yor_scr_svk_bsq_glc_sod_ven_cnt_guj_dut_dyu_rus_bem_arw_fin_xho_dgb_est_nor_tig_geo_afr_ben_prs_ger_chh_sid_alb_hun_swa_jav_eng_tag_jpn_tml_kor_pan_lit_lda_slo_mly_fre_amr_sun_mnd_bul_ses_mcd_wly_pol_ukr_swe_grk_qcu_por_krd_urd_cic_heb_mol_anl_lat_ind_hin_zul_ita_tsw_mao_tha_gam_knd_swt_moo_uzb_spa_ctl_tur_tsn_vie_aeg_ewe_akn_fbf	-0.012195856782103	-0.0287365877966373	0.977136252664653
219	hau_prs_igb_cze_sid_chh_amr_por_azi_tur_fbf_tag_swa_fre_urd_bsq_bul_sod_tsn_cnt_glc_ita_akn_mcd_dyu_nor_hun_ven_yor_est_ben_aeg_geo_dut_svk_arw_scr_amh_anl_grk_fin_bam_sun_rus_bat_jpn_tml_kor_ctl_afr_bem_spa_mao_krd_heb_mly_mnd_hin_swt_ger_gam_ukr_lat_lit_pan_qcu_swe_alb_rom_dgb_tig_slo_wly_mol_jav_pol_zul_guj_tsw_ind_tha_owc_knd_lda_xho_aze_bos_eng_uzb_cic_vie_mlt_ewe_ses_moo	-0.652398174281511	-1.56263311830119	0.121535509499537
220	gam_ukr_swa_afr_heb_hau_owc_eng_aze_uzb_swt_mao_bam_pol_scr_bsq_guj_tig_moo_cnt_mcd_nor_xho_slo_fbf_urd_est_zul_tsw_hun_grk_chh_geo_ben_prs_ctl_ger_mlt_anl_spa_fin_cic_bat_fre_mly_jpn_knd_kor_bos_lat_tsn_bul_tag_krd_sod_jav_mnd_ita_ven_pan_aeg_dut_swe_rus_svk_qcu_hin_alb_arw_ses_amh_glc_amr_rom_ind_cze_lda_mol_dyu_sun_tha_wly_tml_dgb_akn_azi_lit_por_tur_yor_vie_sid_ewe_bem_igb	0.331210593418238	0.780884619573646	0.436853573611686
221	anl_mcd_dyu_urd_gam_mlt_chh_svk_azi_tur_swa_mao_yor_rom_pan_bsq_mol_amh_tsn_cnt_glc_lat_dgb_ita_akn_pol_est_cic_xho_fin_ger_heb_geo_bos_alb_scr_nor_sid_tig_dut_hun_zul_ind_rus_sun_jpn_tml_kor_ctl_por_tsw_ben_jav_lit_amr_mly_mnd_afr_swt_eng_sod_fre_guj_spa_slo_qcu_cze_bul_swe_lda_wly_hin_owc_krd_tag_prs_fbf_arw_bam_bat_tha_hau_knd_ven_bem_uzb_grk_ukr_aze_ewe_vie_aeg_igb_moo_ses	-0.642430769499004	-1.53718626364032	0.127643144433342
222	aeg_rus_bem_ger_mlt_amh_hau_pan_aze_azi_moo_ind_akn_urd_fre_bsq_ben_wly_ses_mnd_scr_spa_igb_por_bam_rom_est_zul_fbf_fin_dut_anl_geo_bos_arw_afr_nor_tig_sid_slo_hun_tsn_sun_lit_bat_jpn_knd_kor_ukr_bul_xho_pol_mao_svk_owc_jav_cnt_grk_swt_glc_amr_ctl_guj_eng_alb_qcu_cze_krd_hin_lda_gam_lat_sod_mol_tag_prs_ewe_swe_tsw_mly_tha_heb_tml_dgb_swa_uzb_ita_mcd_tur_ven_vie_chh_yor_cic_dyu	-1.09144016011501	-2.67639829943542	0.00879558218557676
223	aeg_ben_xho_swe_mlt_amr_sod_lat_azi_tur_yor_ind_dgb_ctl_glc_bsq_ger_wly_tsw_cnt_fre_arw_swt_por_swa_bos_est_ven_igb_hun_scr_amh_geo_nor_rom_slo_hin_heb_gam_mol_fin_zul_jav_spa_sun_jpn_tml_kor_pan_mcd_bem_prs_mly_ukr_tig_mao_mnd_guj_ses_grk_chh_pol_eng_rus_urd_qcu_cze_dut_ita_lda_anl_bul_owc_afr_tag_lit_akn_alb_fbf_bat_tha_hau_knd_ewe_tsn_uzb_krd_svk_aze_moo_vie_sid_cic_bam_dyu	-0.674942293491904	-1.6174882414153	0.109159913378251
224	sod_pan_moo_lat_anl_wly_gam_hin_uzb_azi_akn_mly_yor_alb_rom_bsq_eng_hau_dyu_mnd_bul_urd_cic_ben_zul_ita_est_bem_ses_hun_ctl_chh_geo_svk_prs_fre_glc_mlt_aeg_mcd_fin_bam_tag_pol_ind_jpn_knd_kor_rus_lit_xho_scr_mao_arw_sid_bat_cnt_grk_ven_por_amh_cze_slo_bos_guj_qcu_dut_ger_krd_fbf_amr_spa_owc_afr_jav_nor_swa_mol_swt_sun_tha_heb_tml_dgb_lda_aze_ukr_swe_tur_tsn_vie_tig_tsw_igb_ewe	-0.143991560962092	-0.339480116327884	0.735013511427173
225	amh_bos_fbf_afr_chh_hau_mlt_ctl_tur_azi_lda_tag_dgb_grk_urd_bsq_bul_aeg_dyu_mnd_swe_eng_yor_pol_cic_slo_fin_ses_ewe_est_mol_sid_geo_ger_por_krd_lit_gam_owc_ukr_hun_igb_mao_glc_mly_jpn_knd_kor_alb_mcd_bem_cze_ind_fre_sod_bat_cnt_ita_swt_ben_tig_spa_arw_lat_guj_qcu_rus_scr_pan_xho_wly_dut_heb_rom_jav_svk_tsn_nor_tsw_sun_tha_amr_tml_swa_bam_uzb_prs_hin_aze_akn_vie_anl_ven_moo_zul	-0.949158908486001	-2.31452539525447	0.0228401307026893
226	mlt_rom_ven_eng_heb_gam_owc_dut_tur_aze_yor_jav_ses_glc_svk_bsq_afr_hau_dgb_cnt_spa_bos_swa_mol_bem_guj_hun_moo_swt_fin_ita_wly_geo_ctl_lat_rus_ger_sod_amr_krd_est_xho_tag_alb_sun_jpn_knd_kor_bul_mcd_lda_por_bat_hin_sid_ind_mnd_pan_akn_cze_tig_ukr_scr_slo_arw_qcu_grk_pol_nor_dyu_amh_prs_aeg_urd_mly_swe_bam_lit_tsw_mao_tha_chh_tml_fbf_tsn_azi_ben_fre_uzb_igb_vie_anl_zul_ewe_cic	-0.3569569480495	-0.844974605637066	0.400293600768979
227	amh_bul_moo_lat_sid_owc_gam_spa_azi_uzb_swt_mao_akn_grk_ita_bsq_afr_amr_tsn_mnd_mol_fre_ven_por_xho_arw_hun_bam_zul_fin_pan_sod_geo_glc_mcd_guj_rus_aeg_mlt_scr_est_dyu_sun_bos_bat_jpn_knd_kor_lit_rom_ses_ben_tag_ger_anl_ind_cnt_ukr_bem_hin_wly_swe_prs_svk_pol_qcu_dut_krd_nor_swa_heb_slo_tig_ctl_jav_urd_yor_alb_cic_mly_tha_hau_tml_dgb_igb_aze_cze_eng_tur_lda_vie_chh_tsw_fbf_ewe	-0.626324100309111	-1.49887589269268	0.137292749009326
228	amr_alb_lda_ctl_gam_chh_sod_svk_tur_azi_bam_tag_yor_krd_afr_bsq_pan_wly_fbf_mnd_prs_urd_swt_glc_swa_spa_est_dgb_akn_fin_scr_hau_geo_rom_mcd_dut_ita_aeg_owc_nor_hun_ses_ind_fre_sun_jpn_tml_kor_pol_eng_cic_swe_bat_ger_amh_jav_cnt_guj_bem_bul_heb_ukr_slo_mol_hin_qcu_cze_por_ben_igb_tig_grk_sid_rus_mly_arw_dyu_lat_ven_mao_tha_mlt_knd_moo_xho_aze_lit_bos_uzb_tsn_vie_anl_tsw_ewe_zul	-0.733513313465794	-1.76666054436423	0.0805660395801515
229	amr_urd_ven_rus_hau_aeg_heb_eng_aze_azi_xho_sun_ses_pol_grk_bsq_cze_wly_tsw_mnd_lit_swe_cic_fre_bam_krd_hun_yor_tsn_fin_svk_anl_geo_scr_arw_ger_dut_owc_chh_lat_est_ewe_ind_ita_bat_jpn_knd_kor_glc_slo_igb_guj_tag_bos_amh_mly_cnt_ben_dyu_alb_tig_nor_hin_rom_mcd_qcu_ctl_pan_ukr_zul_gam_bul_sid_spa_jav_prs_lda_mol_akn_mao_tha_sod_tml_swa_swt_uzb_afr_por_tur_bem_vie_mlt_fbf_dgb_moo	-1.0393301970644	-2.53718964287714	0.0128392337302498
230	aeg_ita_dgb_slo_gam_chh_tig_rom_tur_azi_ewe_mao_cic_glc_spa_bsq_nor_anl_swt_cnt_prs_rus_igb_krd_tsn_cze_est_ses_lda_fin_bos_sod_geo_swe_guj_lit_eng_hau_amh_afr_hun_moo_mly_alb_ind_jpn_tml_kor_bul_svk_bem_mol_jav_pol_wly_sun_mnd_scr_zul_dut_mlt_ctl_urd_ben_fre_qcu_pan_mcd_ukr_akn_amr_grk_sid_hin_bat_ger_dyu_arw_bam_tag_tha_heb_knd_tsw_swa_uzb_lat_por_aze_xho_vie_owc_yor_ven_fbf	-0.257400220505564	-0.608182232091241	0.5445490874232
231	sod_scr_ses_swe_heb_tig_hau_lat_uzb_azi_lda_mao_ven_ctl_guj_bsq_lit_mlt_igb_mnd_spa_ger_fbf_afr_bem_mol_fin_xho_moo_est_prs_owc_geo_ita_dut_hin_grk_anl_wly_eng_hun_zul_bat_nor_sun_jpn_tml_kor_glc_fre_swt_por_ind_bos_aeg_tag_cnt_bul_ewe_cze_chh_ukr_ben_krd_svk_qcu_mcd_pol_rom_swa_amh_pan_sid_slo_jav_alb_akn_urd_tsw_mly_tha_gam_knd_yor_tsn_tur_rus_arw_aze_cic_vie_amr_dyu_dgb_bam	-0.537199197533791	-1.27965438185257	0.203849892876688
232	heb_arw_zul_slo_mlt_tig_chh_lat_azi_aze_fbf_mao_swa_ben_grk_bsq_ger_sod_dgb_mnd_cze_bos_ven_rus_igb_dut_est_yor_tsw_hun_spa_wly_geo_afr_nor_pan_mol_amh_owc_glc_fin_dyu_ind_ukr_bat_jpn_tml_kor_hin_ita_cic_lit_tag_prs_amr_jav_cnt_mcd_ses_scr_gam_swe_fre_svk_urd_qcu_bul_ctl_krd_akn_anl_alb_sid_por_mly_guj_tsn_pol_moo_sun_tha_aeg_knd_lda_bem_tur_rom_eng_uzb_xho_vie_hau_ewe_swt_bam	0.11511583167044	0.27102609165212	0.7869716082192
233	sid_ben_tsn_rus_anl_wly_mlt_spa_tur_uzb_moo_bat_swt_scr_ger_bsq_hin_owc_yor_mnd_pan_krd_tsw_alb_dyu_ita_fin_ven_xho_est_lit_chh_geo_bul_lat_ukr_guj_amh_gam_mol_hun_akn_mly_mcd_jav_jpn_tml_kor_slo_arw_bam_nor_ind_ctl_tig_tag_cnt_fre_bem_cze_heb_pol_eng_prs_glc_qcu_grk_urd_svk_igb_hau_rom_aeg_swe_mao_dut_ses_bos_lda_sun_tha_amr_knd_swa_cic_azi_afr_por_aze_ewe_vie_sod_dgb_zul_fbf	0.548656621216754	1.29525869853363	0.198437080604841
234	chh_glc_cic_krd_anl_gam_sod_afr_tur_uzb_zul_jav_tsw_slo_cze_bsq_hin_owc_bem_mnd_rus_ben_xho_lat_ewe_alb_est_bam_moo_hun_ctl_wly_geo_svk_ger_bul_pan_amh_aeg_mcd_fin_lda_sun_bos_mly_jpn_tml_kor_spa_swe_dgb_rom_bat_guj_mlt_ind_cnt_fre_ven_lit_sid_grk_scr_dut_ukr_qcu_urd_por_eng_fbf_amr_arw_heb_prs_tag_ita_ses_pol_yor_mao_tha_tig_knd_swt_igb_azi_mol_nor_aze_akn_vie_hau_dyu_tsn_swa	0.604553245363255	1.4273160953566	0.156837904191214
235	wly_pol_akn_prs_chh_amr_aeg_guj_azi_tur_fbf_mao_lda_krd_rom_bsq_alb_mlt_ven_mnd_eng_mol_bam_por_yor_fre_est_swt_zul_hun_cze_anl_geo_bos_hin_swe_urd_sid_heb_grk_fin_cic_ind_svk_jav_jpn_knd_kor_ger_slo_ses_nor_bat_spa_sod_sun_cnt_lit_moo_ctl_gam_glc_arw_pan_afr_qcu_ben_dut_mcd_ewe_hau_ita_amh_rus_mly_lat_tsn_bul_bem_tag_tha_owc_tml_swa_xho_uzb_scr_ukr_aze_dgb_vie_tig_igb_tsw_dyu	-1.01675311720887	-2.48260440734568	0.014835769766135
236	wly_pol_yor_dut_gam_anl_owc_grk_aze_tur_dyu_bat_tsw_ukr_por_bsq_glc_amh_xho_mnd_pan_eng_zul_ger_dgb_slo_est_ewe_cic_fin_swe_amr_geo_bul_spa_ita_krd_sod_chh_ctl_hun_bem_sun_afr_jav_jpn_tml_kor_guj_cze_moo_lat_ind_svk_mlt_mao_cnt_urd_ven_scr_sid_nor_ben_rus_mol_qcu_bos_fre_mcd_bam_heb_lit_hau_prs_mly_rom_igb_arw_lda_tag_tha_aeg_knd_fbf_swt_azi_hin_alb_uzb_akn_vie_tig_ses_tsn_swa	-0.494546135786165	-1.17605210820853	0.242575784674881
237	tig_lit_moo_slo_amh_heb_aeg_krd_tur_aze_cic_tag_dgb_swe_bos_bsq_lat_owc_zul_mnd_grk_alb_bam_hin_ven_ita_hun_ewe_swa_est_pol_mlt_geo_svk_ger_spa_bul_amr_sid_mcd_fin_yor_mly_nor_jav_jpn_knd_kor_rus_cze_lda_arw_sun_ukr_hau_mao_cnt_mol_akn_scr_anl_glc_fre_rom_prs_qcu_dut_ctl_pan_swt_gam_guj_sod_urd_bat_eng_tsw_por_tsn_ind_tha_chh_tml_bem_xho_azi_afr_ben_uzb_fbf_vie_wly_dyu_ses_igb	-0.142538839651941	-0.336246395073811	0.737442559819019
238	mlt_lat_fbf_glc_aeg_amr_amh_pol_aze_tur_ewe_sun_tsw_mol_krd_bsq_svk_anl_swa_cnt_ben_nor_zul_arw_dgb_ctl_hun_yor_tsn_est_fre_sod_geo_prs_bos_mcd_slo_chh_gam_lit_fin_igb_bat_bul_mao_jpn_tml_kor_swe_afr_bam_alb_tag_rus_sid_mly_mnd_hin_akn_guj_wly_rom_por_pan_grk_qcu_eng_urd_ukr_swt_tig_ger_hau_scr_jav_spa_dyu_ita_lda_ind_tha_owc_knd_xho_ven_azi_cze_dut_uzb_moo_vie_heb_ses_cic_bem	-0.508272090837669	-1.20969426546037	0.229462261769642
239	sid_glc_ewe_fre_amh_hau_aeg_svk_azi_tur_xho_mly_zul_bul_rus_bsq_afr_amr_cic_mnd_swe_pan_akn_dut_yor_ger_hun_dyu_dgb_fin_cze_heb_geo_nor_ben_slo_ctl_sod_gam_lit_est_bam_bat_krd_sun_jpn_tml_kor_por_mcd_swt_bos_jav_grk_anl_ind_cnt_hin_bem_pol_chh_prs_urd_eng_guj_qcu_alb_arw_ita_igb_wly_scr_owc_ukr_mao_lat_swa_mol_tsn_tag_tha_tig_knd_lda_ven_uzb_rom_spa_aze_fbf_vie_mlt_ses_tsw_moo	-0.183835952328609	-0.434603572751552	0.664856955222033
240	mlt_urd_fbf_lat_hau_chh_anl_fre_tur_uzb_swt_ind_cic_slo_rus_bsq_scr_heb_igb_mnd_nor_por_tsn_prs_bem_mol_hun_akn_dgb_est_mcd_wly_geo_grk_ukr_lit_glc_amr_owc_cze_fin_xho_sun_hin_mly_jpn_tml_kor_rom_eng_lda_guj_jav_bul_sod_tag_cnt_svk_swa_alb_tig_arw_ben_bos_ger_qcu_krd_ita_swe_moo_aeg_spa_gam_afr_mao_ctl_tsw_dut_yor_bat_tha_amh_knd_ewe_ses_aze_pol_pan_azi_bam_vie_sid_dyu_zul_ven	-0.0618277798231825	-0.145644868825055	0.884516956644378
241	aeg_prs_ven_arw_owc_amr_sid_cze_tur_uzb_swa_sun_akn_eng_afr_bsq_nor_sod_dgb_mnd_grk_por_xho_slo_zul_lit_hun_bem_ses_est_rom_anl_geo_scr_ger_guj_svk_tig_mlt_spa_fin_cic_tag_swe_bat_jpn_tml_kor_ukr_urd_fbf_mcd_ind_glc_heb_jav_cnt_bul_tsw_ctl_amh_rus_ita_bos_krd_qcu_pan_dut_hin_igb_wly_fre_chh_lat_mly_pol_bam_mol_ewe_mao_tha_hau_knd_tsn_lda_azi_ben_alb_aze_dyu_vie_gam_yor_moo_swt	-0.830523451883744	-2.00178820124724	0.0482209889811641
242	anl_ger_ven_bul_amr_sid_mlt_mcd_uzb_tur_dyu_sun_dgb_ukr_spa_bsq_ita_sod_igb_mnd_grk_urd_swa_cze_ewe_afr_hun_cic_tsw_fin_dut_owc_geo_swe_rus_lit_ctl_tig_heb_rom_est_bem_bat_nor_ind_jpn_tml_kor_ben_scr_ses_glc_jav_bos_wly_tag_cnt_eng_fbf_svk_aeg_arw_krd_pan_prs_qcu_hin_lat_pol_lda_chh_alb_gam_slo_mao_fre_tsn_guj_bam_mly_tha_amh_knd_akn_swt_azi_mol_por_aze_moo_vie_hau_zul_yor_xho	-0.717915401542776	-1.72282817060038	0.0882432990755943
243	heb_pol_bem_ita_hau_aeg_chh_urd_azi_aze_tsw_ind_xho_svk_grk_bsq_arw_mlt_yor_cnt_eng_lat_zul_rom_dgb_ctl_fin_ven_fbf_est_afr_wly_geo_slo_mcd_dut_rus_owc_tig_fre_hun_akn_tag_por_jav_jpn_tml_kor_bos_nor_swt_hin_mly_cze_amr_bat_mnd_swe_moo_ben_gam_pan_alb_bul_lit_qcu_glc_ger_mol_dyu_amh_scr_sod_prs_mao_krd_swa_ukr_bam_sun_tha_anl_knd_lda_tsn_uzb_guj_spa_tur_igb_vie_sid_ewe_cic_ses	-0.256591831472694	-0.60615429757984	0.545888991259161
244	hau_hin_bem_lat_amh_amr_gam_dut_azi_uzb_bam_sun_dyu_pan_pol_bsq_urd_aeg_swt_mnd_mol_ben_tsn_afr_zul_swe_fin_xho_yor_hun_bos_chh_geo_por_ctl_arw_guj_wly_anl_glc_est_fbf_bat_slo_mao_jpn_knd_kor_spa_ukr_ses_bul_tag_nor_heb_jav_cnt_mcd_igb_grk_tig_ger_cze_eng_alb_qcu_svk_prs_lit_swa_sod_ita_owc_fre_mly_scr_tsw_krd_ven_ind_tha_mlt_tml_cic_ewe_tur_rom_rus_aze_akn_vie_sid_dgb_moo_lda	-0.360937505614176	-0.854154293284272	0.395214365932311
245	mlt_hin_fbf_grk_anl_wly_sid_rus_uzb_aze_dyu_mao_igb_cze_pan_bsq_scr_sod_ewe_mnd_ukr_guj_xho_alb_bam_glc_hun_swt_bem_est_bos_aeg_geo_dut_urd_ben_spa_hau_chh_svk_fin_tsn_ind_nor_bat_jpn_tml_kor_ctl_eng_ven_rom_mly_fre_heb_jav_cnt_arw_cic_mol_owc_swe_krd_pol_prs_qcu_afr_lit_ger_tsw_amr_por_amh_mcd_tag_bul_ses_slo_yor_sun_tha_gam_knd_zul_swa_tur_ita_lat_azi_dgb_vie_tig_lda_moo_akn	-0.156397951739465	-0.369238171186506	0.712789563463588
246	aeg_ger_bam_lit_mlt_chh_gam_cze_azi_uzb_yor_bat_akn_ukr_grk_bsq_swe_heb_dgb_cnt_guj_ita_lda_nor_igb_pol_hun_ven_swa_fin_urd_owc_geo_mcd_alb_mol_svk_anl_hau_bos_est_cic_mly_slo_ind_jpn_knd_kor_eng_krd_tsw_rom_jav_arw_sid_sun_mnd_prs_zul_hin_wly_glc_spa_lat_por_qcu_fre_afr_bul_moo_amr_ctl_tig_dut_tag_scr_swt_rus_ses_mao_tha_amh_tml_tsn_ewe_aze_pan_ben_tur_xho_vie_sod_dyu_fbf_bem	-0.538535273161403	-1.28268746014864	0.202789319219345
247	aeg_eng_moo_lat_amr_wly_gam_urd_aze_uzb_zul_tag_yor_pan_alb_bsq_bos_heb_bam_mnd_svk_bul_fbf_ger_xho_swe_est_igb_ven_hun_por_sod_geo_arw_pol_glc_guj_hau_sid_hin_fin_dgb_mao_dut_sun_jpn_tml_kor_scr_rus_cic_ukr_mly_lit_tig_jav_cnt_ben_ewe_ita_mlt_krd_spa_grk_nor_qcu_mol_rom_mcd_tsn_anl_ctl_chh_slo_bat_cze_swa_afr_tsw_ind_tha_amh_knd_ses_bem_tur_prs_fre_azi_akn_vie_owc_lda_dyu_swt	-0.0552524188880321	-0.130179696987515	0.896705421473021
248	hau_ctl_ses_ukr_aeg_mlt_owc_bos_aze_tur_akn_ind_moo_spa_pan_bsq_ger_wly_swa_cnt_svk_swe_ewe_ben_igb_nor_fin_tsn_ven_est_scr_chh_geo_pol_bul_grk_fre_gam_heb_eng_hun_xho_sun_prs_tag_jpn_tml_kor_alb_mcd_bam_dut_bat_krd_sod_mly_mnd_guj_dyu_urd_amh_glc_lit_rus_cze_qcu_lat_ita_slo_yor_anl_hin_amr_afr_jav_arw_tsw_rom_cic_mao_tha_tig_knd_dgb_swt_uzb_por_mol_azi_zul_vie_sid_bem_lda_fbf	0.336072916151861	0.79092707988886	0.43099896941539
249	chh_fre_zul_por_mlt_sod_gam_lit_aze_uzb_tsw_tag_swt_alb_grk_bsq_ctl_owc_yor_cnt_lat_mol_igb_bos_lda_ger_hun_ses_akn_fin_slo_aeg_geo_arw_svk_ita_hin_hau_amh_pol_est_ewe_mao_glc_jav_jpn_tml_kor_ukr_spa_tsn_cze_sun_guj_tig_mly_mnd_mcd_swa_prs_amr_rom_swe_eng_pan_qcu_urd_rus_krd_cic_anl_bul_sid_ben_ind_nor_ven_afr_dyu_bat_tha_heb_knd_dgb_moo_azi_scr_dut_tur_bem_vie_wly_bam_xho_fbf	0.26563818139287	0.626172552112477	0.532735652982235
250	mlt_arw_swa_eng_tig_hau_sod_afr_azi_uzb_tsw_bat_swt_svk_urd_bsq_bos_heb_xho_cnt_slo_rus_bam_nor_dgb_bul_hun_zul_moo_fin_glc_amr_geo_fre_swe_hin_ukr_anl_wly_spa_est_fbf_mly_lat_tag_jpn_tml_kor_alb_dut_bem_ger_ind_ita_owc_jav_mnd_mcd_akn_guj_amh_prs_pan_krd_scr_qcu_pol_ben_cze_dyu_aeg_rom_sid_grk_sun_ctl_ses_por_ewe_mao_tha_gam_knd_ven_igb_tur_mol_lit_aze_yor_vie_chh_lda_cic_tsn	-0.792518630641343	-1.90928729009016	0.0593078256403702
251	amr_por_fbf_ita_mlt_chh_owc_mcd_uzb_aze_swa_jav_igb_fre_eng_bsq_swe_hau_moo_mnd_hin_cze_akn_mol_lda_pan_hun_ses_xho_est_dut_sod_geo_alb_nor_scr_spa_aeg_amh_lit_fin_cic_sun_ctl_tag_jpn_tml_kor_rus_bul_bam_krd_ind_rom_wly_mao_cnt_urd_yor_pol_sid_afr_guj_bos_arw_qcu_ukr_ben_prs_tsw_heb_ger_gam_glc_mly_lat_dyu_svk_zul_bat_tha_anl_knd_dgb_ewe_azi_grk_slo_tur_ven_vie_tig_swt_bem_tsn	-0.751521084511907	-1.80501622257143	0.0743083072275656
252	tig_hin_bem_ger_wly_amr_aeg_por_uzb_azi_tsw_bat_dgb_rom_bos_bsq_arw_chh_tsn_mnd_mcd_svk_swt_ben_xho_glc_est_akn_swa_hun_bul_amh_geo_mol_rus_cze_slo_owc_gam_prs_fin_cic_jav_ita_sun_jpn_knd_kor_nor_krd_ewe_scr_tag_alb_anl_mao_cnt_guj_zul_grk_heb_ctl_pan_afr_ukr_qcu_swe_fre_pol_yor_sod_spa_hau_lat_ind_dut_igb_eng_fbf_mly_tha_sid_tml_ses_bam_aze_urd_lit_tur_lda_vie_mlt_ven_moo_dyu	0.15969916065427	0.375712175512946	0.707986512622419
253	amh_ita_ses_lit_sod_sid_aeg_eng_tur_aze_tsn_bat_yor_mol_ben_bsq_rom_amr_moo_cnt_ger_cze_dyu_krd_xho_svk_fin_fbf_swt_est_spa_chh_geo_ctl_nor_ukr_alb_wly_heb_grk_hun_akn_mly_mcd_tag_jpn_knd_kor_guj_hin_bem_arw_sun_bos_gam_mao_mnd_fre_ven_lat_anl_rus_glc_por_pol_qcu_afr_swe_urd_cic_tig_pan_owc_scr_ind_slo_lda_dut_bam_jav_tha_mlt_tml_dgb_ewe_azi_bul_prs_uzb_igb_vie_hau_tsw_swa_zul	0.0486650382167482	0.114505484693404	0.909083950690167
254	anl_scr_igb_fre_hau_sid_tig_guj_tur_uzb_bem_jav_lda_ben_spa_bsq_pan_chh_yor_mnd_por_slo_zul_nor_swa_ger_hun_tsw_fbf_fin_svk_sod_geo_grk_cze_ita_bos_amr_amh_krd_est_bam_tag_mol_sun_jpn_tml_kor_mcd_arw_dyu_lat_mao_rus_mlt_mly_cnt_ukr_moo_eng_gam_bul_alb_dut_pol_qcu_glc_afr_rom_ses_aeg_urd_wly_lit_bat_hin_ven_swe_ewe_ind_tha_owc_knd_cic_akn_aze_ctl_prs_azi_dgb_vie_heb_xho_swt_tsn	-0.17650107343196	-0.416921237981645	0.677696806433915
255	gam_mcd_igb_nor_anl_sod_chh_pol_tur_uzb_ven_sun_dgb_pan_scr_bsq_afr_sid_bem_cnt_ukr_glc_bam_spa_swa_grk_hun_akn_ewe_est_swe_wly_geo_prs_krd_rus_arw_hau_mlt_urd_fin_zul_bat_bul_mao_jpn_tml_kor_por_cze_xho_rom_jav_bos_amh_tag_mnd_lat_tsn_hin_tig_lit_slo_fre_ger_qcu_mol_eng_dut_fbf_owc_svk_amr_alb_mly_ctl_yor_guj_dyu_ind_tha_heb_knd_moo_lda_azi_ben_ita_aze_ses_vie_aeg_cic_tsw_swt	-0.0123764340746555	-0.0291413832282845	0.976814275984953
256	hau_ben_ven_spa_tig_anl_owc_rom_aze_azi_dgb_mly_igb_fre_ukr_bsq_svk_gam_ses_mnd_mcd_slo_moo_alb_bem_swe_est_tsn_lda_hun_prs_sid_geo_cze_bul_lit_arw_wly_chh_guj_fin_tsw_bat_pan_tag_jpn_tml_kor_scr_dut_fbf_ita_sun_por_aeg_jav_cnt_ger_ewe_urd_sod_mol_eng_bos_lat_qcu_afr_hin_nor_yor_amr_ctl_heb_krd_ind_glc_xho_grk_akn_mao_tha_amh_knd_dyu_cic_tur_rus_pol_uzb_swt_vie_mlt_zul_bam_swa	0.122965876577694	0.289449817396741	0.772881478278654
257	wly_svk_swa_slo_mlt_amh_owc_ben_aze_tur_cic_bat_xho_ukr_eng_bsq_glc_chh_ven_mnd_scr_afr_zul_nor_lda_arw_hun_ses_moo_fin_fre_anl_geo_grk_krd_lit_alb_amr_tig_pan_est_fbf_mly_rus_mao_jpn_knd_kor_ita_urd_igb_prs_tag_mcd_sod_jav_cnt_swe_dgb_mol_gam_ctl_bos_ger_bul_qcu_rom_dut_por_yor_heb_lat_aeg_hin_sun_guj_ewe_cze_bem_ind_tha_hau_tml_swt_akn_azi_pol_spa_uzb_tsn_vie_sid_dyu_bam_tsw	-0.169465880669237	-0.400025654856658	0.690054959968056
258	heb_ctl_tsw_mcd_owc_wly_anl_prs_aze_azi_zul_mly_dyu_ita_lit_bsq_arw_sod_fbf_cnt_dut_guj_ewe_mol_yor_ben_hun_igb_lda_fin_nor_tig_geo_por_bos_hin_lat_hau_gam_afr_est_akn_bat_glc_mao_jpn_knd_kor_bul_krd_bem_urd_sun_grk_amh_ind_mnd_pan_xho_alb_sid_eng_rus_spa_swe_qcu_ukr_ger_fre_swa_aeg_scr_chh_pol_tag_svk_cic_rom_bam_jav_tha_mlt_tml_dgb_ven_tur_cze_slo_uzb_moo_vie_amr_tsn_swt_ses	-0.393464500745426	-0.933865592766397	0.352791588684235
259	mlt_svk_ven_ctl_sod_heb_hau_fre_azi_uzb_xho_sun_tsn_hin_ger_bsq_dut_amr_tsw_cnt_ita_slo_bem_bul_igb_arw_hun_moo_zul_est_grk_gam_geo_guj_scr_mcd_mol_wly_amh_lat_fin_fbf_mao_ben_mly_jpn_tml_kor_nor_ukr_akn_cze_tag_eng_aeg_bat_mnd_glc_bam_bos_chh_pol_por_krd_rom_qcu_rus_prs_urd_swt_sid_lit_tig_afr_ind_swe_lda_spa_ses_jav_tha_owc_knd_cic_swa_aze_alb_pan_tur_yor_vie_anl_dgb_ewe_dyu	-0.336415159027257	-0.79609697908536	0.428003114057995
260	aeg_slo_ven_scr_hau_gam_mlt_pol_uzb_aze_swt_sun_xho_spa_afr_bsq_grk_chh_dgb_mnd_urd_prs_akn_por_cic_hin_hun_dyu_ewe_est_glc_amh_geo_lit_mol_rom_ctl_amr_heb_bos_fin_lda_mly_rus_jav_jpn_knd_kor_bul_ben_moo_nor_ind_fre_tig_bat_cnt_krd_yor_lat_sod_pan_arw_swe_ger_qcu_dut_ita_svk_tsn_owc_ukr_wly_eng_mao_alb_ses_mcd_bam_tag_tha_sid_tml_igb_bem_azi_cze_guj_tur_zul_vie_anl_swa_fbf_tsw	-0.604976418122724	-1.44647284004828	0.151406637220429
261	amh_scr_ven_ukr_tig_hau_anl_mol_aze_tur_ses_bat_tsw_lat_eng_bsq_nor_heb_cic_mnd_glc_alb_yor_prs_tsn_grk_fin_xho_bam_hun_ger_sid_geo_pol_lit_rom_dut_sod_mlt_fre_est_ewe_mao_spa_sun_jpn_knd_kor_hin_urd_dyu_rus_tag_ben_chh_mly_cnt_por_bem_afr_aeg_cze_arw_slo_mcd_qcu_bul_pan_ita_zul_gam_swe_wly_guj_jav_bos_fbf_krd_moo_ind_tha_owc_tml_akn_igb_uzb_svk_ctl_azi_lda_vie_amr_dgb_swt_swa	-0.188787591910038	-0.445362906216768	0.657092482771171
262	sid_ita_ven_arw_anl_tig_owc_prs_aze_uzb_bam_tag_tsw_glc_slo_bsq_bos_amr_fbf_mnd_ctl_eng_igb_rus_akn_urd_fin_xho_moo_hun_grk_aeg_geo_ukr_pol_ben_krd_wly_hau_nor_est_yor_bat_svk_sun_jpn_tml_kor_guj_lit_lda_pan_jav_por_gam_ind_cnt_swe_cic_alb_heb_cze_scr_hin_ger_qcu_lat_fre_dut_tsn_mlt_rom_chh_mcd_mly_mol_swt_afr_bem_mao_tha_sod_knd_dyu_swa_azi_bul_spa_tur_ses_vie_amh_zul_dgb_ewe	-0.35012664795227	-0.829308112739909	0.409053628086413
263	sod_mcd_tsn_ger_amr_heb_owc_lit_aze_uzb_swt_bat_ven_nor_prs_bsq_lat_mlt_zul_mnd_fre_guj_ses_cze_yor_pol_hun_lda_ewe_est_spa_aeg_geo_arw_ita_dut_rom_sid_anl_grk_fin_swa_tag_hin_jav_jpn_knd_kor_scr_rus_bam_svk_mly_afr_hau_mao_cnt_por_cic_mol_gam_ctl_krd_ukr_bos_qcu_swe_ben_pan_akn_chh_alb_amh_bul_sun_slo_tsw_glc_igb_ind_tha_tig_tml_xho_dgb_azi_urd_eng_tur_fbf_vie_wly_bem_dyu_moo	-0.526901089432115	-1.25414411193965	0.212932784109055
264	gam_afr_swt_swe_heb_amr_wly_spa_tur_aze_cic_sun_dyu_arw_prs_bsq_glc_sod_lda_cnt_urd_ita_tsn_krd_swa_hin_est_igb_zul_fin_scr_mlt_geo_ctl_por_cze_lit_aeg_hau_rom_hun_yor_mao_lat_mly_jpn_knd_kor_rus_ben_bem_pol_jav_slo_tig_bat_mnd_ger_dgb_dut_chh_nor_grk_eng_svk_qcu_mcd_alb_fre_tsw_sid_bul_owc_ukr_tag_pan_ewe_guj_akn_ind_tha_amh_tml_moo_ven_uzb_bos_mol_azi_xho_vie_anl_ses_bam_fbf	-0.542850892686903	-1.29455551656005	0.198678679241653
265	amh_rom_akn_rus_aeg_anl_gam_prs_uzb_tur_zul_mao_ses_hin_pol_bsq_cze_chh_fbf_cnt_slo_ita_swt_grk_tsw_mcd_fin_bam_ven_est_fre_sid_geo_bul_glc_lat_ukr_tig_wly_nor_hun_cic_jav_spa_sun_jpn_tml_kor_guj_svk_xho_dut_mly_lit_sod_tag_mnd_pan_dyu_mol_hau_eng_urd_alb_afr_qcu_ger_bos_ctl_igb_owc_arw_mlt_ben_bat_swe_tsn_scr_bem_ind_tha_amr_knd_moo_ewe_aze_krd_por_azi_dgb_vie_heb_swa_yor_lda	0.662061495839389	1.57023103195259	0.119757619083489
266	mlt_mcd_zul_alb_tig_anl_owc_krd_aze_tur_bem_ind_ven_arw_bul_bsq_slo_amr_yor_mnd_ukr_svk_xho_cze_moo_ita_est_dyu_akn_fin_eng_sid_geo_mol_scr_pol_hin_gam_hau_ger_hun_cic_jav_urd_mao_jpn_knd_kor_rus_dut_tsw_swe_tag_fre_chh_sun_cnt_spa_dgb_lit_sod_afr_bos_ctl_pan_qcu_por_glc_ben_bam_amh_rom_aeg_prs_bat_guj_ewe_lat_lda_mly_tha_wly_tml_ses_swt_uzb_nor_grk_azi_fbf_vie_heb_swa_tsn_igb	-0.305453976073436	-0.722433433724508	0.471840798462081
267	sod_ctl_igb_dut_mlt_owc_anl_ukr_uzb_tur_lda_bat_cic_swe_hin_bsq_bul_amh_xho_mnd_nor_ita_tsn_arw_zul_grk_est_tsw_akn_hun_scr_amr_geo_spa_pan_bos_ben_sid_aeg_pol_fin_swa_sun_ger_ind_jpn_tml_kor_krd_rus_ven_lat_jav_svk_heb_tag_cnt_prs_bem_por_chh_lit_alb_rom_slo_qcu_mol_guj_fre_ses_wly_afr_tig_cze_mao_mcd_bam_urd_yor_mly_tha_gam_knd_moo_dgb_azi_glc_eng_aze_ewe_vie_hau_fbf_dyu_swt	-0.633656848492081	-1.51480963905955	0.133212074457815
268	anl_prs_tsn_afr_aeg_amh_heb_ukr_aze_tur_ses_mao_moo_lat_por_bsq_nor_hau_bem_mnd_spa_rom_swt_hin_yor_fre_hun_cic_zul_fin_scr_tig_geo_svk_rus_pol_cze_wly_mlt_ger_est_dgb_jav_ben_ind_jpn_knd_kor_mcd_ita_bam_urd_sun_alb_sod_mly_cnt_grk_ven_swe_chh_bos_pan_krd_mol_qcu_lit_eng_slo_igb_sid_ctl_owc_arw_bat_guj_fbf_bul_ewe_tag_tha_amr_tml_tsw_akn_uzb_glc_dut_azi_dyu_vie_gam_lda_xho_swa	-0.255303508079154	-0.603688916600955	0.547520160617688
269	anl_ger_fbf_spa_gam_amh_chh_prs_uzb_azi_swt_bat_yor_ctl_krd_bsq_rom_sid_cic_mnd_ita_svk_tsw_mcd_ven_dut_fin_bam_lda_hun_glc_mlt_geo_nor_eng_rus_hin_hau_owc_arw_est_xho_jav_por_ind_jpn_tml_kor_bos_pol_dyu_scr_tag_grk_heb_sun_cnt_ben_zul_pan_tig_ukr_swe_afr_fre_qcu_lat_bul_guj_ses_sod_slo_amr_alb_mly_lit_bem_mol_dgb_mao_tha_wly_knd_swa_tsn_aze_cze_urd_tur_akn_vie_aeg_igb_ewe_moo	-0.0351355968960109	-0.082798775694398	0.934189495484008
270	tig_mol_dyu_swe_wly_amr_amh_rom_tur_aze_ewe_mao_yor_rus_urd_bsq_ben_hau_tsw_cnt_pan_fre_igb_ger_lda_slo_hun_moo_ven_fin_hin_gam_geo_alb_ita_glc_bul_aeg_sod_scr_est_tsn_ind_eng_sun_jpn_knd_kor_lat_bos_fbf_prs_mly_pol_owc_jav_mnd_nor_ses_ctl_sid_lit_spa_guj_grk_qcu_krd_cze_dut_bam_anl_svk_chh_afr_bat_mcd_dgb_por_swt_tag_tha_mlt_tml_xho_akn_uzb_arw_ukr_azi_bem_vie_heb_zul_cic_swa	-1.53802819332715	-3.9392825980697	0.000157912079494921
271	aeg_hin_fbf_glc_wly_hau_anl_pol_azi_aze_moo_ind_swa_guj_bos_bsq_mcd_heb_zul_cnt_arw_rus_ewe_por_ven_dut_fin_igb_ses_hun_slo_tig_geo_swe_cze_urd_eng_mlt_owc_spa_est_lda_mly_pan_bat_jpn_tml_kor_nor_fre_xho_scr_tag_lat_amr_sun_mnd_svk_tsn_bul_sid_prs_afr_grk_ctl_qcu_rom_ukr_mol_dgb_amh_alb_chh_ger_jav_krd_akn_ita_bam_mao_tha_gam_knd_dyu_yor_tur_lit_ben_uzb_swt_vie_sod_tsw_bem_cic	-0.934306317190113	-2.26854503840518	0.0256091687400045
272	tig_ben_swa_glc_sod_mlt_heb_urd_azi_uzb_lda_tag_cic_scr_lit_bsq_grk_sid_xho_cnt_alb_dut_ewe_pol_zul_svk_est_akn_moo_fin_ctl_gam_geo_ukr_mol_rus_swe_wly_amh_bos_hun_tsn_mly_bul_bat_jpn_tml_kor_spa_fre_igb_eng_jav_rom_aeg_ind_mnd_guj_ses_nor_hau_slo_afr_ger_cze_qcu_por_ita_hin_bam_chh_lat_owc_prs_mao_mcd_bem_krd_dyu_sun_tha_anl_knd_yor_fbf_aze_pan_arw_tur_tsw_vie_amr_ven_dgb_swt	0.0121355529594672	0.0285814585867871	0.977259644361648
273	amr_grk_ses_svk_anl_amh_sod_cze_uzb_azi_moo_ind_lda_eng_rus_bsq_hin_sid_bam_mnd_swe_fre_swt_ita_ewe_pan_fin_xho_cic_hun_dut_chh_geo_ukr_mcd_prs_urd_heb_mlt_ben_est_tsn_jav_guj_bat_jpn_tml_kor_bul_ctl_yor_alb_mly_nor_gam_sun_cnt_lat_igb_bos_wly_scr_afr_arw_rom_qcu_slo_ger_spa_ven_hau_krd_tig_mol_mao_pol_tsw_glc_fbf_tag_tha_owc_knd_dgb_swa_tur_por_lit_aze_zul_vie_aeg_dyu_bem_akn	-0.919347245660953	-2.22838844843763	0.0282646000538854
274	gam_ger_bam_pan_chh_tig_sid_prs_tur_uzb_tsw_mly_dgb_pol_rom_bsq_cze_sod_akn_mnd_scr_grk_moo_fre_ewe_arw_fin_yor_swt_est_afr_hau_geo_spa_bos_ctl_ita_aeg_amr_dut_hun_swa_jav_mol_tag_jpn_tml_kor_glc_swe_lda_por_mao_mcd_owc_sun_cnt_nor_ses_hin_anl_krd_urd_lat_ukr_qcu_slo_rus_bul_dyu_amh_svk_mlt_lit_ind_eng_igb_ben_fbf_bat_tha_wly_knd_bem_tsn_azi_guj_alb_aze_zul_vie_heb_cic_xho_ven	-0.156183363978582	-0.369252393836191	0.712778998928271
275	wly_lit_tsw_slo_sid_gam_heb_urd_azi_aze_tsn_jav_swt_pol_eng_bsq_bul_owc_xho_cnt_bos_cze_moo_prs_akn_alb_est_ses_cic_fin_rom_amh_geo_spa_afr_ita_krd_tig_hau_grk_hun_dgb_mly_ukr_sun_jpn_knd_kor_pan_glc_bem_mol_bat_svk_mlt_tag_mnd_ger_igb_dut_sod_swe_arw_hin_scr_qcu_ctl_guj_por_fbf_chh_mcd_anl_ben_ind_rus_bam_lat_yor_mao_tha_aeg_tml_zul_swa_uzb_nor_fre_tur_ven_vie_amr_dyu_ewe_lda	-0.10705577975981	-0.252241390130472	0.801411116941544
276	owc_por_akn_prs_sod_chh_heb_dut_aze_uzb_ses_mao_cic_pol_glc_bsq_rom_gam_bem_cnt_nor_lat_yor_arw_ewe_svk_est_igb_xho_hun_lit_amh_geo_swe_bos_alb_ita_sid_tig_grk_fin_ven_sun_mol_jav_jpn_knd_kor_bul_ukr_dgb_urd_tag_krd_wly_mly_mnd_hin_moo_cze_anl_ctl_pan_ger_guj_qcu_ben_scr_fre_bam_hau_eng_aeg_spa_ind_mcd_swt_slo_tsn_bat_tha_mlt_tml_fbf_tsw_azi_rus_afr_tur_swa_vie_amr_zul_lda_dyu	0.100451515724871	0.236487727786131	0.813574319566903
277	gam_ger_ewe_ita_hau_amh_heb_por_tur_aze_akn_bat_swa_bul_scr_bsq_dut_sid_swt_mnd_pol_alb_yor_mol_tsw_krd_hun_bam_zul_fin_afr_aeg_geo_lit_ctl_eng_urd_wly_chh_cze_est_ven_ind_guj_mao_jpn_tml_kor_ben_lat_moo_glc_mly_bos_owc_tag_cnt_rus_dyu_rom_anl_mcd_svk_nor_arw_qcu_spa_slo_ukr_xho_tig_grk_mlt_fre_jav_hin_cic_prs_bem_sun_tha_sod_knd_fbf_dgb_azi_swe_pan_uzb_tsn_vie_amr_lda_igb_ses	0.239208453066941	0.564060956877286	0.574070428779306
278	amh_guj_swt_fre_chh_sid_mlt_svk_tur_aze_ewe_jav_bem_ukr_nor_bsq_ben_wly_tsw_cnt_ita_cze_ven_bul_fbf_swe_est_cic_akn_hun_dut_aeg_geo_mcd_lit_por_lat_tig_hau_scr_fin_moo_sun_rom_mly_jpn_tml_kor_eng_afr_tsn_prs_tag_rus_amr_bat_mnd_glc_zul_spa_heb_krd_ctl_slo_mol_qcu_hin_pan_alb_dgb_sod_ger_anl_grk_mao_bos_igb_arw_yor_ind_tha_owc_knd_bam_ses_azi_urd_pol_uzb_swa_vie_gam_dyu_lda_xho	0.0883356645017845	0.208055355694686	0.835640701856064
279	owc_ukr_akn_mcd_sod_hau_wly_por_uzb_tur_ses_sun_dyu_afr_dut_bsq_slo_mlt_swt_mnd_guj_eng_swa_bos_dgb_lat_est_tsw_bam_hun_swe_sid_geo_krd_ger_arw_svk_chh_gam_nor_fin_ewe_bat_ctl_tag_jpn_knd_kor_alb_prs_xho_spa_mly_glc_tig_mao_cnt_scr_ven_ita_amr_fre_rus_cze_pol_qcu_urd_lit_hin_bem_amh_rom_heb_ben_ind_pan_fbf_grk_igb_jav_tha_aeg_tml_moo_tsn_aze_mol_bul_azi_yor_vie_anl_zul_lda_cic	-0.297117550119636	-0.702696761005284	0.483999982671816
280	owc_ben_ewe_krd_anl_sid_sod_rom_azi_aze_zul_bat_moo_mcd_ukr_bsq_slo_chh_ses_cnt_guj_bul_dgb_nor_akn_glc_est_fbf_bem_hun_pan_tig_geo_mol_fre_urd_svk_heb_wly_pol_fin_swt_tag_prs_jav_jpn_knd_kor_spa_lit_xho_ita_mly_swe_amr_mao_mnd_por_ven_afr_amh_cze_alb_bos_grk_qcu_hin_ctl_dut_igb_gam_arw_mlt_ger_sun_lat_bam_eng_lda_ind_tha_hau_tml_tsw_swa_tur_rus_scr_uzb_cic_vie_aeg_yor_dyu_tsn	-0.177558217580789	-0.419332832940169	0.675939931627197
281	hau_eng_zul_dut_amr_wly_sod_ben_aze_tur_swt_ind_bam_cze_guj_bsq_krd_amh_moo_mnd_bul_grk_xho_pol_ewe_bos_hun_akn_swa_fin_nor_sid_geo_pan_afr_fre_rus_chh_owc_mol_est_ses_mao_alb_mly_jpn_knd_kor_slo_lit_lda_spa_tag_ukr_heb_bat_cnt_swe_tsn_ctl_anl_arw_urd_ger_ita_qcu_svk_mcd_prs_ven_gam_rom_mlt_por_jav_glc_fbf_hin_bem_sun_tha_tig_tml_tsw_dgb_azi_scr_lat_uzb_igb_vie_aeg_cic_dyu_yor	0.222311347855554	0.523480721981443	0.601884930490024
282	sid_bul_tsn_glc_sod_mlt_chh_cze_aze_azi_igb_tag_swt_swe_ben_bsq_mol_aeg_ses_mnd_scr_slo_fbf_ctl_lda_lit_est_dgb_swa_fin_spa_tig_geo_pan_ger_krd_alb_hau_heb_hin_hun_cic_ind_afr_mly_jpn_knd_kor_rus_fre_moo_lat_bat_ita_owc_sun_cnt_prs_dyu_dut_amr_nor_por_guj_mcd_qcu_pol_bos_arw_yor_gam_rom_amh_grk_jav_svk_tsw_eng_bam_mao_tha_wly_tml_ven_akn_tur_ukr_urd_uzb_zul_vie_anl_bem_xho_ewe	-0.457468928180796	-1.08665408117323	0.279998177637306
283	chh_arw_bam_scr_mlt_aeg_wly_urd_tur_aze_ven_ind_bem_por_bul_bsq_lit_owc_swt_cnt_fre_eng_dgb_mcd_xho_ctl_est_yor_fbf_fin_alb_tig_geo_slo_rus_hin_ita_sod_amr_svk_hun_moo_mao_pol_jav_jpn_knd_kor_nor_cze_dyu_swe_sun_lat_sid_tag_mnd_dut_akn_ger_heb_spa_rom_guj_grk_qcu_bos_mol_pan_tsw_anl_prs_hau_ben_bat_ukr_ewe_glc_lda_mly_tha_amh_tml_ses_zul_azi_krd_afr_uzb_tsn_vie_gam_igb_cic_swa	-0.104921892758712	-0.24785400795929	0.804793785943299
284	amh_krd_bem_prs_amr_tig_heb_pol_aze_uzb_fbf_tag_ven_scr_grk_bsq_ger_chh_dgb_mnd_bul_ctl_cic_cze_tsw_mcd_fin_yor_xho_hun_svk_anl_geo_ita_swe_arw_afr_owc_mlt_ben_est_swa_jav_slo_mao_jpn_knd_kor_pan_hin_lda_dut_mly_por_aeg_bat_cnt_alb_akn_urd_sod_nor_lit_bos_ukr_qcu_eng_mol_rus_swt_wly_fre_sid_rom_sun_guj_zul_spa_tsn_ind_tha_gam_tml_ewe_bam_tur_glc_lat_azi_dyu_vie_hau_moo_igb_ses	0.239874180661433	0.564723821628284	0.573621266343075
285	sid_fre_moo_lat_sod_amr_mlt_scr_aze_uzb_tsn_tag_bam_ukr_svk_bsq_swe_owc_cic_mnd_alb_lit_swa_por_yor_prs_hun_swt_bem_est_glc_amh_geo_afr_ctl_bos_mcd_chh_heb_mol_fin_ses_mly_guj_bat_jpn_knd_kor_rom_dut_tsw_bul_sun_urd_anl_mao_cnt_cze_akn_pol_gam_ben_arw_spa_krd_qcu_slo_grk_ger_ewe_tig_nor_aeg_rus_jav_hin_lda_pan_xho_ind_tha_hau_tml_fbf_zul_azi_ita_eng_tur_dyu_vie_wly_igb_dgb_ven	0.225972126369233	0.531147022083796	0.596583176896129
286	mlt_lit_akn_cze_gam_owc_amh_afr_aze_uzb_cic_sun_xho_mcd_urd_bsq_dut_aeg_bem_mnd_fre_ita_fbf_hin_dyu_por_fin_moo_tsw_est_ukr_sod_geo_rus_nor_grk_pan_chh_hau_alb_hun_ses_ind_pol_jav_jpn_tml_kor_swe_svk_ven_prs_mly_eng_amr_mao_cnt_glc_tsn_mol_sid_ctl_spa_bos_lat_qcu_krd_guj_arw_bam_tig_rom_anl_scr_bat_slo_swa_ger_lda_tag_tha_wly_knd_ewe_igb_azi_ben_bul_tur_swt_vie_heb_dgb_yor_zul	-0.593203505476768	-1.41558234922307	0.160238014327279
287	amr_ita_moo_scr_gam_chh_aeg_spa_aze_uzb_fbf_tag_tsn_pan_rom_bsq_swe_amh_cic_cnt_fre_dut_dgb_bul_swa_nor_hun_lda_igb_fin_eng_sid_geo_rus_alb_urd_glc_sod_tig_guj_est_tsw_mao_cze_jav_jpn_tml_kor_bos_afr_bem_ger_ind_ukr_heb_bat_mnd_mcd_zul_ben_anl_krd_grk_hin_lit_qcu_arw_ctl_svk_dyu_mlt_pol_hau_mol_sun_slo_yor_prs_xho_mly_tha_owc_knd_ven_bam_tur_lat_por_azi_akn_vie_wly_ewe_swt_ses	0.165586900539058	0.389550362922742	0.697759695839892
288	sod_ctl_swa_ger_mlt_amr_sid_alb_aze_uzb_bam_bat_tsn_glc_slo_bsq_ita_tig_fbf_mnd_pol_krd_tsw_swe_dyu_scr_est_moo_bem_fin_mol_amh_geo_lat_prs_urd_lit_chh_owc_mcd_hun_ses_sun_dut_ind_jpn_tml_kor_guj_rus_lda_por_tag_ben_gam_mao_cnt_pan_igb_hin_hau_fre_ukr_arw_nor_qcu_bul_bos_rom_ven_aeg_svk_anl_grk_jav_afr_yor_cze_ewe_mly_tha_wly_knd_cic_dgb_azi_spa_eng_tur_xho_vie_heb_swt_zul_akn	0.165634583005792	0.390326589868447	0.697187669695527
289	chh_fre_xho_mol_hau_mlt_gam_guj_aze_azi_lda_mao_swt_ger_ukr_bsq_lat_anl_swa_cnt_alb_hin_fbf_pol_ven_grk_hun_tsn_bem_est_bul_aeg_geo_arw_bos_rus_eng_heb_amh_ita_fin_dgb_bat_nor_mly_jpn_knd_kor_dut_scr_zul_glc_tag_rom_wly_jav_mnd_spa_dyu_pan_owc_prs_svk_por_lit_qcu_krd_ctl_ben_yor_amr_mcd_sid_cze_ind_afr_akn_slo_igb_sun_tha_tig_tml_bam_tsw_uzb_swe_urd_tur_moo_vie_sod_cic_ewe_ses	-0.365624433063666	-0.867127870770004	0.388103794303978
290	gam_fre_swt_lat_chh_amr_sid_ita_tur_azi_igb_tag_tsn_ger_cze_bsq_mol_heb_dyu_mnd_hin_glc_moo_ukr_ses_mcd_fin_dgb_yor_est_grk_amh_geo_eng_arw_dut_por_hau_wly_scr_hun_bem_bat_swe_sun_jpn_tml_kor_krd_afr_zul_nor_mly_svk_aeg_ind_cnt_rom_cic_bos_mlt_spa_pan_bul_urd_qcu_ben_prs_rus_bam_anl_slo_sod_alb_jav_guj_ewe_pol_lda_mao_tha_owc_knd_fbf_akn_uzb_ctl_lit_aze_xho_vie_tig_ven_swa_tsw	0.578589941677233	1.36774355943054	0.174688450547206
291	hau_grk_cic_prs_chh_heb_amh_ger_aze_tur_igb_bat_ses_svk_dut_bsq_bos_mlt_bem_cnt_ita_hin_moo_spa_dgb_mcd_est_bam_tsw_hun_eng_tig_geo_rom_fre_bul_pol_gam_owc_nor_fin_fbf_tag_ctl_jav_jpn_knd_kor_slo_pan_swa_lat_ind_por_sid_mly_mnd_lit_zul_alb_aeg_glc_urd_scr_mol_qcu_ben_arw_ukr_xho_wly_guj_amr_swe_sun_cze_yor_afr_swt_mao_tha_sod_tml_dyu_ven_azi_krd_rus_uzb_tsn_vie_anl_akn_ewe_lda	-0.625707255303379	-1.49606343647779	0.138023094442516
292	owc_swe_lda_hin_tig_chh_wly_ctl_azi_aze_tsn_bat_yor_glc_arw_bsq_pan_mlt_igb_cnt_urd_prs_fbf_ukr_tsw_fre_hun_swa_cic_fin_scr_hau_geo_spa_alb_ita_por_anl_sod_ben_est_bem_jav_afr_tag_jpn_tml_kor_slo_mol_akn_ger_mao_bos_aeg_ind_mnd_lit_ewe_pol_heb_svk_rus_grk_nor_qcu_krd_rom_dut_ses_gam_guj_amr_eng_sun_mcd_dgb_bul_swt_mly_tha_amh_knd_zul_xho_uzb_cze_lat_tur_moo_vie_sid_bam_dyu_ven	0.24508369799544	0.577464907017211	0.56502086975517
293	hau_mcd_bem_urd_anl_tig_mlt_ben_uzb_tur_xho_mly_cic_ita_prs_bsq_bos_wly_dyu_mnd_pol_por_ses_krd_lda_ctl_fin_dgb_igb_hun_mol_owc_geo_ukr_arw_rus_alb_gam_aeg_fre_est_swa_tag_guj_bat_jpn_knd_kor_dut_eng_swt_grk_ind_glc_amr_mao_cnt_pan_tsn_scr_sod_svk_spa_lit_slo_qcu_bul_cze_hin_bam_heb_lat_amh_ger_jav_nor_ven_swe_akn_sun_tha_chh_tml_zul_ewe_aze_afr_rom_azi_fbf_vie_sid_moo_yor_tsw	0.428694713254948	1.00981242488201	0.315205285265466
294	hau_guj_tsw_krd_wly_aeg_gam_rom_tur_azi_yor_ind_cic_fre_alb_bsq_bos_amh_dgb_cnt_nor_glc_tsn_ben_fbf_ita_hun_akn_dyu_est_hin_tig_geo_rus_lat_spa_urd_sod_sid_ukr_fin_xho_tag_eng_mly_jpn_tml_kor_swe_slo_swt_lit_jav_prs_heb_mao_mnd_pol_swa_bul_mlt_svk_scr_por_mol_qcu_cze_dut_ctl_lda_chh_pan_owc_mcd_bat_afr_bam_grk_zul_sun_tha_anl_knd_ses_igb_aze_ger_arw_uzb_moo_vie_amr_ewe_bem_ven	-0.344840442715656	-0.816535996867841	0.41628032162718
295	owc_rom_tsw_mcd_amh_sod_tig_grk_azi_tur_lda_bat_moo_hin_fre_bsq_glc_mlt_bem_mnd_cze_spa_cic_pan_ven_pol_est_yor_tsn_fin_lit_aeg_geo_dut_eng_nor_mol_sid_hau_ben_hun_dgb_mly_bos_ind_jpn_tml_kor_prs_ukr_akn_ctl_jav_swe_wly_tag_cnt_bul_xho_afr_amr_ger_krd_urd_rus_qcu_guj_por_slo_swa_gam_ita_chh_svk_mao_alb_igb_lat_swt_sun_tha_anl_knd_zul_bam_aze_arw_scr_uzb_dyu_vie_heb_ses_ewe_fbf	-0.340431147178837	-0.806282566013267	0.422136934881958
296	chh_ctl_swt_rom_mlt_wly_sod_ger_tur_aze_fbf_sun_ven_guj_cze_bsq_mcd_heb_akn_cnt_bul_alb_bem_ukr_zul_eng_hun_xho_tsn_fin_lat_gam_geo_krd_afr_slo_bos_owc_amr_dut_est_dyu_mao_arw_ind_jpn_tml_kor_mol_grk_dgb_nor_bat_svk_tig_jav_mnd_por_lda_ben_amh_pan_ita_glc_swe_qcu_lit_fre_scr_swa_aeg_hin_anl_rus_tag_urd_ewe_pol_igb_mly_tha_hau_knd_bam_moo_uzb_prs_spa_azi_ses_vie_sid_cic_yor_tsw	0.360324926666176	0.848480979467463	0.398348791828249
297	mlt_bos_ses_arw_tig_sid_heb_cze_uzb_tur_tsw_mly_xho_ita_por_bsq_eng_aeg_tsn_mnd_pol_guj_cic_hin_dgb_mcd_est_lda_zul_fin_svk_owc_geo_ctl_glc_fre_nor_chh_hau_bul_hun_swa_tag_ben_jav_jpn_knd_kor_mol_grk_bam_pan_bat_prs_gam_mao_cnt_afr_ven_ger_amh_rus_lat_urd_ukr_qcu_scr_slo_lit_fbf_sod_spa_amr_krd_sun_swe_ewe_dut_bem_ind_tha_wly_tml_yor_swt_aze_alb_rom_azi_moo_vie_anl_igb_dyu_akn	-0.683448607573458	-1.63650608859807	0.105113557503062
298	anl_ben_igb_bos_hau_owc_amr_pan_aze_tur_moo_mly_tsn_lat_mcd_bsq_spa_aeg_akn_mnd_mol_scr_fbf_afr_dyu_nor_hun_ses_yor_fin_alb_tig_geo_prs_ctl_arw_guj_sid_chh_glc_est_swt_ind_grk_bat_jpn_tml_kor_ger_rom_ewe_urd_jav_svk_heb_mao_cnt_dut_swa_slo_amh_krd_ukr_eng_cze_qcu_hin_swe_rus_lda_sod_bul_mlt_pol_sun_por_zul_fre_dgb_tag_tha_gam_knd_ven_xho_azi_ita_lit_uzb_bam_vie_wly_cic_bem_tsw	-0.644013842585659	-1.54050396868668	0.126833351375412
299	owc_ger_dyu_spa_sid_amh_aeg_mcd_aze_tur_fbf_tag_ses_dut_eng_bsq_bul_wly_igb_cnt_guj_scr_tsw_ita_yor_lat_fin_swt_bem_hun_swe_amr_geo_rom_nor_pan_afr_sod_chh_mol_est_xho_ind_arw_jav_jpn_knd_kor_por_fre_akn_alb_mao_glc_anl_sun_mnd_bos_lda_cze_gam_lit_grk_rus_urd_qcu_ctl_slo_ben_ewe_hau_hin_mlt_krd_mly_pol_zul_ukr_dgb_bat_tha_tig_tml_moo_cic_uzb_svk_prs_azi_ven_vie_heb_tsn_swa_bam	-0.0329312900929865	-0.0775957253039313	0.938316344626009
300	sod_grk_igb_swe_sid_chh_wly_por_uzb_tur_bem_ind_bam_ctl_scr_bsq_cze_gam_akn_mnd_bul_mol_cic_spa_fbf_ukr_fin_swt_ven_hun_guj_anl_geo_hin_rom_pol_rus_hau_aeg_krd_est_zul_jav_ben_sun_jpn_tml_kor_arw_glc_xho_lat_mly_ger_owc_mao_cnt_pan_lda_dut_tig_fre_afr_eng_ita_qcu_prs_svk_bos_moo_amr_nor_heb_lit_bat_slo_swa_alb_ewe_tag_tha_mlt_knd_yor_dyu_azi_mcd_urd_aze_ses_vie_amh_tsw_tsn_dgb	-0.591448599153898	-1.41146595390042	0.161444155146186
301	wly_prs_lda_mcd_amh_amr_aeg_grk_aze_tur_ses_mao_ven_ukr_bul_bsq_mol_anl_ewe_cnt_glc_swe_bem_rom_xho_dut_hun_dgb_yor_est_fre_sod_geo_scr_nor_ctl_pol_mlt_chh_arw_fin_igb_ind_pan_sun_jpn_knd_kor_alb_spa_cic_ger_jav_lit_owc_bat_mnd_krd_zul_ita_hau_svk_cze_guj_ben_qcu_slo_eng_lat_swt_gam_rus_tig_por_mly_hin_moo_bos_akn_tag_tha_sid_tml_bam_tsw_uzb_urd_afr_azi_fbf_vie_heb_tsn_swa_dyu	-0.824448642306192	-1.98870115838005	0.0496732623140171
302	anl_swe_zul_pol_sid_amr_mlt_grk_uzb_tur_moo_ind_tsn_cze_por_bsq_lat_amh_fbf_mnd_rom_ukr_ven_rus_ewe_eng_hun_yor_igb_est_ger_wly_geo_svk_mol_afr_arw_gam_aeg_urd_fin_swt_jav_spa_mao_jpn_knd_kor_prs_slo_bem_bul_bat_scr_heb_tag_cnt_ben_tsw_guj_chh_glc_nor_fre_hin_qcu_dut_bos_krd_akn_hau_mcd_owc_ita_mly_pan_bam_lit_dgb_sun_tha_tig_tml_ses_xho_azi_alb_ctl_aze_cic_vie_sod_dyu_lda_swa	-0.601070957187604	-1.43240374731508	0.155381034597332
303	tig_ger_fbf_hin_gam_mlt_aeg_ctl_uzb_azi_akn_sun_bem_ben_glc_bsq_alb_sod_dyu_cnt_rus_por_dgb_bul_cic_lat_hun_ses_xho_fin_rom_owc_geo_prs_guj_swe_lit_wly_sid_fre_est_yor_ind_grk_tag_jpn_knd_kor_pol_afr_bam_urd_mly_arw_amh_jav_mnd_spa_igb_cze_heb_nor_ukr_ita_mcd_qcu_mol_svk_pan_tsw_amr_slo_anl_dut_bat_eng_tsn_bos_swt_mao_tha_chh_tml_lda_zul_aze_scr_krd_tur_swa_vie_hau_moo_ven_ewe	-0.00369471461444864	-0.00869979083924803	0.99307729381037
304	chh_ben_igb_por_anl_amr_heb_rom_aze_uzb_swa_bat_akn_slo_ger_bsq_mcd_wly_fbf_mnd_guj_krd_ses_arw_tsn_ukr_hun_yor_ven_est_afr_sod_geo_scr_cze_spa_rus_aeg_owc_urd_fin_tsw_sun_dut_ind_jpn_knd_kor_bul_hin_dgb_eng_jav_pan_sid_mao_cnt_lit_moo_glc_hau_ctl_svk_prs_mol_qcu_grk_ita_pol_cic_mlt_fre_tig_nor_mly_swe_dyu_alb_xho_tag_tha_amh_tml_zul_swt_azi_bos_lat_tur_ewe_vie_gam_bem_lda_bam	-0.663637018729426	-1.58795428629698	0.115690875492105
305	chh_grk_zul_swe_hau_amh_heb_krd_tur_azi_fbf_sun_bem_bos_rus_bsq_lat_tig_igb_cnt_guj_spa_dgb_glc_ewe_arw_hun_ven_swt_est_scr_wly_geo_hin_slo_urd_pan_mlt_owc_afr_fin_bam_bat_por_mly_jpn_tml_kor_mcd_ctl_dyu_fre_ind_eng_anl_tag_mnd_rom_lda_ben_sid_svk_cze_nor_alb_qcu_pol_ita_lit_akn_aeg_prs_gam_dut_mao_ukr_tsw_bul_xho_jav_tha_amr_knd_tsn_ses_uzb_ger_mol_aze_moo_vie_sod_swa_cic_yor	-0.347568752039053	-0.822950417135747	0.41264139995127
306	owc_rus_akn_scr_mlt_sod_tig_por_uzb_aze_ses_jav_lda_mol_nor_bsq_swe_chh_bam_mnd_bos_hin_tsw_lit_dyu_fre_fin_xho_ewe_est_ukr_aeg_geo_ita_guj_svk_eng_anl_sid_bul_hun_igb_mly_afr_bat_jpn_knd_kor_ger_grk_swt_urd_mao_ben_wly_ind_cnt_glc_yor_spa_gam_arw_slo_ctl_alb_qcu_krd_dut_pan_dgb_hau_mcd_amr_lat_sun_rom_fbf_cze_cic_tag_tha_heb_tml_zul_swa_tur_pol_prs_azi_bem_vie_amh_tsn_ven_moo	-0.329403515472713	-0.779735282707842	0.437526575743378
307	aeg_scr_dgb_ita_hau_tig_sid_hin_aze_azi_swa_jav_lda_ctl_slo_bsq_mcd_gam_ewe_cnt_lat_ben_yor_por_igb_grk_fin_tsn_zul_est_svk_chh_geo_alb_bos_guj_eng_wly_heb_nor_hun_xho_mly_afr_ind_jpn_knd_kor_urd_rus_tsw_rom_mao_ukr_mlt_bat_mnd_prs_cic_lit_amh_ger_mol_arw_pan_qcu_krd_fre_cze_ven_owc_glc_anl_spa_tag_bul_ses_pol_bam_sun_tha_amr_tml_moo_dyu_uzb_swe_dut_tur_swt_vie_sod_fbf_bem_akn	-0.194813376069486	-0.459545865375713	0.646914664850736
308	sid_ben_lda_dut_hau_amh_wly_spa_uzb_azi_bam_ind_akn_krd_cze_bsq_pol_aeg_ven_cnt_rom_mcd_tsn_eng_bem_urd_est_moo_fbf_hun_slo_gam_geo_ctl_afr_lit_grk_heb_chh_scr_fin_cic_mao_lat_bat_jpn_knd_kor_arw_bul_zul_ger_mly_ukr_owc_tag_mnd_alb_dgb_guj_mlt_ita_glc_por_fre_qcu_mol_nor_pan_ses_tig_hin_sod_svk_jav_prs_igb_rus_yor_sun_tha_anl_tml_ewe_xho_tur_bos_swe_aze_swa_vie_amr_tsw_swt_dyu	-0.574516250775025	-1.37033622202743	0.173880768837965
309	gam_ben_tsn_slo_hau_mlt_chh_glc_tur_uzb_zul_bat_bam_ger_cze_bsq_guj_sod_cic_cnt_ita_swe_ven_rus_yor_por_fin_ewe_bem_est_afr_heb_geo_bul_fre_urd_rom_anl_sid_bos_hun_moo_jav_ctl_ind_jpn_knd_kor_krd_arw_fbf_mol_mao_svk_aeg_tag_mnd_grk_lda_scr_amh_pol_dut_prs_pan_qcu_hin_nor_lat_swt_owc_mcd_amr_spa_sun_ukr_xho_lit_dyu_mly_tha_tig_tml_ses_swa_azi_eng_alb_aze_dgb_vie_wly_akn_igb_tsw	0.340061571640507	0.800839442277504	0.42526581190753
310	gam_ben_dgb_spa_amr_aeg_mlt_mcd_aze_uzb_cic_tag_bem_lit_krd_bsq_prs_hau_akn_mnd_urd_nor_fbf_hin_dyu_rom_est_igb_lda_fin_alb_sod_geo_mol_eng_ctl_svk_anl_owc_scr_hun_ven_ind_guj_bat_jpn_tml_kor_ukr_afr_ewe_por_mly_slo_heb_mao_cnt_bul_moo_pol_chh_rus_lat_dut_ger_qcu_grk_pan_bos_tsn_sid_fre_amh_glc_jav_swe_swa_arw_xho_sun_tha_wly_knd_ses_zul_azi_cze_ita_tur_bam_vie_tig_tsw_yor_swt	-0.266828058216928	-0.630833775198762	0.529696469834122
311	hau_mcd_ven_grk_chh_aeg_sod_rus_tur_uzb_cic_tag_bem_ben_rom_bsq_nor_mlt_zul_cnt_ctl_dut_swt_swe_bam_eng_fin_ses_igb_hun_pol_amr_geo_fre_scr_por_alb_owc_anl_lit_est_yor_sun_mol_mao_jpn_tml_kor_pan_ger_dyu_spa_bat_glc_wly_jav_mnd_ita_lda_guj_heb_afr_svk_slo_bos_qcu_bul_ukr_prs_tsw_gam_lat_tig_krd_mly_cze_dgb_urd_tsn_ind_tha_amh_knd_akn_swa_aze_arw_hin_azi_xho_vie_sid_moo_ewe_fbf	-0.921745993531446	-2.23521792232168	0.0277966438767682
312	aeg_fre_dyu_bos_heb_tig_owc_guj_azi_uzb_dgb_bat_ses_afr_dut_bsq_lit_amr_lda_mnd_rom_krd_zul_scr_bam_nor_est_tsw_cic_fin_cze_anl_geo_ger_eng_slo_ita_wly_sid_mol_hun_swa_jav_glc_ind_jpn_knd_kor_mcd_alb_ewe_lat_mly_ukr_sod_sun_cnt_grk_igb_swe_mlt_por_bul_spa_ben_qcu_svk_urd_arw_ven_amh_hin_hau_prs_mao_pol_bem_rus_yor_tag_tha_gam_tml_fbf_moo_tur_pan_ctl_aze_xho_vie_chh_tsn_swt_akn	-0.253566172101407	-0.601034453223548	0.549279166993751
313	aeg_svk_igb_swe_wly_hau_chh_cze_aze_uzb_tsn_sun_moo_rus_dut_bsq_mcd_amh_ses_mnd_ukr_glc_yor_rom_dyu_spa_est_fbf_tsw_fin_grk_gam_geo_scr_ben_lat_ctl_heb_sid_afr_hun_dgb_mly_pan_tag_jpn_tml_kor_nor_ger_bem_urd_bat_ita_sod_jav_cnt_por_swa_bul_mlt_eng_arw_lit_bos_qcu_fre_krd_mol_xho_amr_hin_tig_pol_mao_guj_ewe_slo_zul_ind_tha_owc_knd_cic_bam_tur_alb_prs_azi_swt_vie_anl_ven_lda_akn	-0.411611794443778	-0.977411305036085	0.330901246810463
314	chh_mcd_cic_grk_tig_gam_owc_afr_tur_aze_igb_bat_tsn_ger_urd_bsq_bos_sid_swt_cnt_dut_spa_bam_por_akn_arw_fin_moo_tsw_est_pan_amh_geo_krd_rus_nor_cze_heb_amr_swe_hun_zul_mly_ukr_sun_jpn_knd_kor_ctl_scr_bem_slo_jav_ben_sod_mao_mnd_fre_ven_pol_anl_ita_glc_alb_lit_qcu_guj_eng_bul_ewe_mlt_lat_aeg_mol_tag_svk_dgb_hin_fbf_ind_tha_hau_tml_dyu_swa_azi_rom_prs_uzb_yor_vie_wly_ses_xho_lda	0.53659425900052	1.27032216782276	0.207138799899355
315	sid_nor_tsn_bul_aeg_hau_amr_dut_aze_uzb_zul_bat_dgb_ukr_afr_bsq_urd_sod_moo_mnd_bos_lat_xho_ger_cic_ita_hun_ses_fbf_est_ben_gam_geo_mcd_swe_arw_hin_owc_wly_ctl_fin_igb_jav_prs_mao_jpn_knd_kor_fre_mol_bam_pan_sun_alb_mlt_mly_cnt_rus_swa_svk_tig_spa_slo_guj_scr_qcu_krd_rom_por_bem_amh_grk_heb_eng_tag_glc_tsw_pol_dyu_ind_tha_chh_tml_ewe_yor_azi_cze_lit_tur_akn_vie_anl_ven_lda_swt	-0.0473080286186906	-0.111315587453837	0.911605986187102
316	amr_cze_tsn_rom_sod_aeg_gam_ger_aze_tur_fbf_mly_yor_urd_lat_bsq_arw_wly_xho_mnd_svk_scr_akn_prs_cic_mcd_est_lda_bem_hun_swe_owc_geo_glc_fre_guj_afr_heb_sid_ita_fin_swt_jav_rus_sun_jpn_knd_kor_krd_bul_tsw_eng_mao_pol_amh_ind_cnt_pan_bam_ukr_hau_mol_por_bos_dut_qcu_ben_ctl_hin_dgb_anl_alb_mlt_slo_tag_lit_swa_grk_igb_bat_tha_tig_tml_dyu_ven_uzb_spa_nor_azi_ewe_vie_chh_zul_ses_moo	0.0848101771083109	0.199734046965379	0.842124665117676
317	aeg_krd_bem_alb_chh_owc_anl_cze_aze_tur_bam_mly_ses_hin_ita_bsq_pan_hau_swt_mnd_glc_mol_dgb_rom_dyu_grk_fin_ven_moo_est_pol_sid_geo_swe_nor_mcd_ukr_mlt_tig_arw_hun_cic_mao_svk_tag_jpn_tml_kor_ctl_guj_tsw_bos_jav_scr_heb_sun_cnt_lit_tsn_ben_gam_fre_por_prs_eng_qcu_bul_afr_spa_igb_amr_dut_sod_rus_ind_slo_fbf_ger_xho_bat_tha_amh_knd_yor_zul_uzb_lat_urd_azi_ewe_vie_wly_akn_lda_swa	-0.829021173061463	-2.00249771986122	0.048143300103751
318	aeg_spa_dyu_ctl_wly_heb_gam_glc_uzb_tur_swt_bat_tsn_ita_arw_bsq_pol_owc_akn_mnd_ben_ger_cic_lat_ewe_nor_fin_ses_igb_est_bos_chh_geo_por_slo_prs_grk_anl_amh_urd_hun_bam_jav_lit_ind_jpn_knd_kor_fre_bul_swa_scr_mly_alb_mlt_mao_cnt_mcd_yor_ukr_sod_hin_rom_cze_rus_qcu_pan_guj_svk_moo_amr_afr_sid_mol_tag_dut_ven_swe_zul_sun_tha_tig_tml_tsw_bem_aze_krd_eng_azi_dgb_vie_hau_xho_fbf_lda	-0.0758898142190765	-0.178926653350464	0.858384519362662
319	amr_krd_swa_spa_wly_owc_sod_pol_azi_aze_ven_sun_akn_glc_ukr_bsq_pan_amh_ewe_mnd_swe_scr_ses_dut_dgb_fre_est_tsn_cic_hun_lat_gam_geo_cze_afr_bos_arw_heb_mlt_hin_fin_yor_tag_nor_ind_jpn_tml_kor_por_urd_zul_ctl_jav_mcd_sid_bat_cnt_grk_igb_slo_tig_mol_svk_rus_prs_qcu_eng_rom_lit_tsw_hau_alb_aeg_ger_mao_guj_bem_ben_lda_mly_tha_chh_knd_bam_xho_tur_bul_ita_uzb_dyu_vie_anl_swt_fbf_moo	-0.368751556767747	-0.873700085048818	0.38453210526071
320	hau_por_cic_pol_tig_aeg_owc_urd_aze_uzb_ses_tag_zul_pan_svk_bsq_rus_wly_tsw_mnd_lat_afr_akn_bos_swt_lit_est_tsn_yor_fin_arw_sid_geo_swe_hin_ita_rom_anl_heb_grk_hun_lda_mly_ctl_mao_jpn_knd_kor_ger_prs_fbf_fre_bat_mcd_mlt_sun_cnt_nor_ewe_eng_chh_alb_slo_mol_krd_qcu_scr_spa_cze_bem_gam_ben_amr_ukr_jav_bul_swa_guj_dgb_ind_tha_amh_tml_ven_bam_azi_dut_glc_tur_dyu_vie_sod_igb_moo_xho	-0.393043904280728	-0.932812466428783	0.353332277418151
321	mlt_svk_fbf_ben_chh_tig_wly_bul_uzb_tur_dyu_tag_moo_rus_ita_bsq_eng_sod_swa_cnt_guj_pol_lda_dut_igb_hin_est_swt_bam_hun_mol_gam_geo_cze_lit_spa_ctl_heb_amr_prs_fin_yor_sun_afr_bat_jpn_knd_kor_scr_ukr_cic_urd_mao_ger_amh_mly_mnd_alb_akn_por_aeg_lat_nor_pan_swe_qcu_rom_arw_bos_ses_hau_slo_sid_mcd_ind_krd_ven_grk_tsn_jav_tha_anl_tml_dgb_tsw_azi_glc_fre_aze_bem_vie_owc_zul_ewe_xho	-0.265697462039314	-0.628330844326561	0.531327302068527
322	amr_scr_ven_rom_aeg_wly_sod_ctl_uzb_azi_akn_mly_dyu_nor_swe_bsq_hin_amh_tsn_cnt_lit_cze_xho_por_yor_ukr_est_moo_cic_fin_glc_gam_geo_guj_krd_arw_rus_heb_anl_pol_hun_bam_sun_eng_jav_jpn_knd_kor_lat_fre_dgb_mcd_bat_urd_sid_ind_mnd_svk_swa_grk_hau_spa_mol_ita_slo_qcu_ger_alb_bos_bem_tig_dut_chh_pan_mao_prs_ses_bul_swt_tag_tha_mlt_tml_fbf_tsw_tur_afr_ben_aze_igb_vie_owc_lda_zul_ewe	-0.370541660818518	-0.877371705996695	0.38254567602506
323	anl_guj_tsw_lit_amh_sod_gam_cze_aze_tur_tsn_jav_yor_spa_ita_bsq_prs_owc_moo_cnt_grk_slo_dgb_bos_zul_fre_fin_igb_akn_hun_ukr_amr_geo_por_pan_pol_mcd_sid_mlt_eng_est_swa_bat_ben_ind_jpn_knd_kor_hin_mol_ven_bul_mao_urd_aeg_sun_mnd_alb_xho_rom_wly_nor_ctl_dut_krd_qcu_lat_ger_svk_ewe_chh_swe_hau_rus_tag_glc_swt_scr_cic_mly_tha_tig_tml_fbf_lda_uzb_afr_arw_azi_dyu_vie_heb_bam_bem_ses	-0.426684030808869	-1.01470614679434	0.312878558837217
324	anl_scr_dyu_ita_gam_chh_amh_rom_aze_uzb_akn_ind_ven_ukr_prs_bsq_pol_amr_tsw_mnd_svk_lit_xho_hin_moo_arw_hun_dgb_igb_fin_guj_aeg_geo_mcd_cze_por_nor_wly_tig_ben_est_cic_mly_dut_sun_jpn_tml_kor_slo_bos_ewe_fre_mao_krd_mlt_jav_cnt_ctl_yor_urd_hau_rus_bul_ger_spa_qcu_mol_lat_alb_lda_sid_swe_owc_glc_tag_pan_tsn_afr_swt_bat_tha_sod_knd_zul_bem_tur_grk_eng_azi_ses_vie_heb_fbf_bam_swa	-0.678469601572377	-1.62554303232748	0.10743109768567
325	amr_bos_swt_pan_anl_hau_sid_scr_aze_uzb_dyu_tag_tsn_ben_svk_bsq_hin_sod_akn_mnd_pol_dut_zul_rus_bem_arw_hun_cic_bam_est_slo_owc_geo_cze_swe_prs_mcd_mlt_aeg_bul_fin_lda_jav_spa_mly_jpn_knd_kor_afr_ukr_fbf_ctl_mao_krd_heb_sun_cnt_ita_moo_nor_wly_lit_por_ger_alb_qcu_grk_glc_rom_ses_chh_guj_tig_eng_ind_urd_swa_fre_ewe_bat_tha_gam_tml_dgb_xho_tur_mol_lat_azi_tsw_vie_amh_igb_yor_ven	-0.337616928921596	-0.799893711906956	0.425810847195653
326	owc_pan_swa_por_anl_aeg_tig_rom_aze_uzb_bam_ind_tsn_bos_ben_bsq_nor_chh_zul_mnd_mol_guj_ses_spa_lda_scr_est_moo_bem_hun_svk_wly_geo_lit_arw_bul_prs_heb_sid_hin_fin_xho_sun_lat_mao_jpn_tml_kor_mcd_krd_swt_ukr_mly_fre_sod_bat_cnt_pol_tsw_afr_hau_ger_alb_ita_cze_qcu_rus_slo_glc_igb_gam_grk_amh_eng_tag_ctl_akn_dut_fbf_jav_tha_amr_knd_dgb_cic_tur_swe_urd_azi_yor_vie_mlt_dyu_ewe_ven	-0.49557433969185	-1.18025260070225	0.240909790734205
327	amr_cze_tsw_ger_chh_aeg_hau_fre_aze_tur_bem_ind_swa_swe_lit_bsq_rom_gam_zul_mnd_por_ben_akn_slo_swt_svk_est_ewe_igb_hun_lat_sid_geo_bos_alb_glc_krd_wly_tig_scr_fin_tsn_bat_nor_mao_jpn_tml_kor_mol_ctl_xho_pol_jav_grk_amh_tag_cnt_ukr_bam_prs_heb_urd_ita_bul_guj_qcu_rus_pan_afr_yor_mlt_mcd_owc_spa_mly_hin_dgb_eng_lda_sun_tha_sod_knd_dyu_moo_azi_arw_dut_uzb_fbf_vie_anl_cic_ses_ven	-0.428196669782166	-1.01720633575948	0.311694287740724
328	gam_ukr_xho_arw_sod_hau_wly_urd_uzb_azi_cic_jav_swa_lat_rus_bsq_mcd_sid_tsw_cnt_ger_glc_bem_rom_tsn_ctl_hun_zul_lda_est_ben_anl_geo_dut_slo_bos_swe_aeg_mlt_alb_fin_bam_tag_bul_bat_jpn_tml_kor_nor_spa_dyu_eng_mly_fre_amr_ind_mnd_cze_igb_lit_tig_svk_por_grk_afr_qcu_pan_krd_pol_yor_owc_hin_chh_guj_sun_ita_moo_mol_ven_mao_tha_heb_knd_akn_swt_tur_scr_prs_aze_ewe_vie_amh_ses_dgb_fbf	-0.384205999892218	-0.910843753459726	0.364732526065721
329	aeg_eng_tsn_swe_anl_chh_heb_alb_azi_uzb_fbf_sun_akn_ukr_rus_bsq_cze_mlt_bem_cnt_spa_lat_lda_guj_tsw_mcd_hun_igb_ewe_fin_nor_hau_geo_lit_scr_hin_ita_amr_amh_slo_est_yor_mao_pol_mly_jpn_knd_kor_mol_glc_ses_arw_ind_bul_tig_bat_mnd_bos_dyu_dut_sod_rom_prs_afr_pan_qcu_ctl_krd_grk_swa_wly_ger_gam_por_tag_ben_dgb_urd_zul_jav_tha_sid_tml_ven_bam_tur_fre_svk_aze_swt_vie_owc_cic_xho_moo	0.154470723759485	0.363674183171942	0.716926751847251
330	sid_mol_xho_nor_tig_sod_wly_bul_tur_uzb_dgb_mao_tsw_ctl_pol_bsq_urd_mlt_akn_mnd_rom_ukr_tsn_fre_swa_mcd_est_fbf_bam_fin_prs_chh_geo_ben_guj_slo_glc_hau_amr_cze_hun_dyu_tag_eng_mly_jpn_knd_kor_arw_swe_igb_spa_jav_pan_amh_ind_cnt_ita_yor_rus_anl_lat_afr_svk_grk_qcu_hin_alb_por_ven_owc_lit_aeg_dut_sun_ger_zul_scr_swt_bat_tha_gam_tml_cic_ewe_aze_bos_krd_azi_bem_vie_heb_ses_moo_lda	0.0740400281653111	0.17435165905045	0.861968088704248
331	amr_bul_ses_rom_gam_hau_sod_spa_aze_azi_zul_mly_moo_ben_prs_bsq_fre_heb_yor_mnd_afr_dut_lda_nor_dgb_alb_hun_tsn_tsw_fin_cze_mlt_geo_arw_rus_slo_krd_wly_amh_grk_est_ven_mao_hin_bat_jpn_tml_kor_bos_mcd_swa_guj_ind_ita_sid_sun_cnt_scr_akn_por_chh_urd_eng_ger_mol_qcu_swe_ukr_svk_cic_tig_pol_anl_glc_tag_pan_igb_lat_swt_jav_tha_aeg_knd_dyu_ewe_uzb_ctl_lit_tur_fbf_vie_owc_bem_bam_xho	-0.535526037160465	-1.27537190201331	0.205354320424768
332	heb_lit_swt_dut_tig_mlt_aeg_eng_tur_uzb_cic_sun_zul_prs_swe_bsq_alb_amr_igb_mnd_rus_krd_xho_ctl_swa_fre_fin_lda_dyu_hun_pan_sid_geo_lat_rom_pol_ukr_anl_hau_glc_est_dgb_tag_por_ind_jpn_knd_kor_scr_spa_tsw_mcd_mao_slo_owc_mly_cnt_ger_akn_cze_chh_svk_grk_arw_afr_qcu_ben_nor_guj_yor_amh_hin_gam_mol_jav_bos_ewe_bul_ven_bat_tha_sod_tml_moo_ses_aze_urd_ita_azi_tsn_vie_wly_bam_fbf_bem	-0.922790281478506	-2.23483867866713	0.0278224505613394
333	sid_lit_tsw_mol_gam_sod_amr_krd_tur_uzb_yor_jav_swt_bos_swe_bsq_arw_wly_fbf_cnt_pol_urd_igb_svk_dgb_prs_est_dyu_cic_hun_guj_tig_geo_por_hin_dut_nor_mlt_heb_spa_fin_ses_mly_cze_mao_jpn_tml_kor_scr_ctl_bem_eng_tag_ger_anl_sun_mnd_rom_tsn_afr_hau_ita_mcd_lat_grk_qcu_bul_rus_slo_ven_aeg_fre_owc_ukr_ind_glc_ewe_ben_akn_bat_tha_chh_knd_zul_swa_azi_pan_alb_aze_xho_vie_amh_moo_lda_bam	-0.193963489980518	-0.458031004829986	0.647998590131599
334	gam_por_tsn_bos_owc_sid_heb_ukr_tur_uzb_swa_mly_fbf_glc_dut_bsq_krd_wly_xho_cnt_grk_fre_tsw_hin_cic_pol_fin_ven_swt_est_lat_hau_geo_afr_svk_scr_cze_amh_mlt_ben_hun_yor_tag_slo_mao_jpn_knd_kor_swe_ita_zul_ger_ind_mcd_aeg_bat_mnd_spa_dyu_mol_tig_urd_guj_prs_rus_qcu_nor_pan_bul_akn_anl_lit_chh_ctl_jav_arw_bem_eng_igb_sun_tha_amr_tml_ewe_bam_azi_alb_rom_aze_moo_vie_sod_dgb_lda_ses	-0.159427897400764	-0.37624779409911	0.707589663330146
335	owc_prs_dgb_mcd_anl_heb_sid_nor_azi_aze_moo_tag_ewe_glc_ukr_bsq_ben_wly_ven_mnd_slo_rus_swa_eng_bem_rom_fin_yor_swt_est_por_gam_geo_lat_guj_cze_pan_amh_tig_ctl_hun_cic_ind_dut_mly_jpn_knd_kor_bul_mol_fbf_krd_jav_urd_sod_mao_cnt_ger_bam_swe_mlt_svk_lit_hin_grk_qcu_spa_arw_ita_ses_hau_pol_aeg_bos_sun_scr_tsw_fre_dyu_bat_tha_chh_tml_igb_lda_uzb_alb_afr_tur_tsn_vie_amr_xho_zul_akn	0.623581372849833	1.47454651394157	0.143711760507551
336	chh_slo_zul_arw_owc_anl_aeg_krd_azi_tur_yor_ind_cic_ben_ita_bsq_glc_sod_fbf_mnd_rom_lit_ewe_mcd_tsw_ukr_hun_swa_swt_fin_grk_wly_geo_cze_pol_guj_dut_gam_sid_swe_est_ses_mly_ger_tag_jpn_knd_kor_scr_svk_moo_afr_bat_rus_mlt_mao_cnt_mol_akn_bos_hau_prs_por_lat_eng_qcu_fre_alb_ctl_dyu_amh_bul_tig_pan_jav_nor_ven_hin_xho_sun_tha_heb_tml_dgb_bam_uzb_spa_urd_aze_igb_vie_amr_lda_bem_tsn	-0.446562588465286	-1.05997719301749	0.291900134670746
337	aeg_ita_bam_hin_tig_anl_sod_arw_uzb_azi_tsw_jav_lda_ger_bul_bsq_urd_sid_tsn_cnt_bos_por_akn_lat_swa_rus_fin_ven_xho_est_mol_mlt_geo_nor_ctl_afr_pol_wly_gam_mcd_hun_swt_sun_svk_ind_jpn_tml_kor_glc_rom_cic_ben_bat_lit_hau_tag_mnd_scr_bem_spa_owc_ukr_grk_fre_pan_qcu_slo_prs_guj_zul_amh_krd_heb_cze_mly_swe_yor_alb_ewe_mao_tha_amr_knd_fbf_moo_tur_eng_dut_aze_dyu_vie_chh_igb_ses_dgb	-0.342399714117625	-0.810304141930056	0.419834040202396
338	gam_rom_dyu_lat_sod_sid_wly_ger_tur_azi_ses_jav_tsw_alb_pan_bsq_grk_chh_swa_mnd_mcd_lit_fbf_eng_yor_afr_hun_tsn_lda_fin_ukr_amr_geo_urd_fre_cze_nor_tig_amh_guj_est_xho_sun_ita_bat_jpn_knd_kor_svk_pol_cic_ben_mao_slo_mlt_tag_cnt_por_dgb_scr_owc_prs_ctl_mol_bos_qcu_glc_rus_hin_ewe_anl_bul_aeg_spa_ind_arw_swt_krd_akn_mly_tha_hau_tml_moo_ven_uzb_swe_dut_aze_bam_vie_heb_zul_bem_igb	0.414686834821486	0.978573900570556	0.330329313424076
339	amh_bul_fbf_afr_sod_heb_anl_eng_azi_aze_ewe_tag_ven_guj_ger_bsq_dut_sid_tsw_mnd_por_rus_cic_grk_yor_svk_hun_ses_akn_est_pol_mlt_geo_prs_krd_scr_glc_owc_chh_ctl_fin_swt_jav_fre_mly_jpn_knd_kor_rom_cze_moo_swe_mao_mol_tig_bat_cnt_alb_dgb_ben_amr_bos_nor_hin_spa_qcu_ita_arw_pan_bam_hau_slo_aeg_mcd_sun_lat_zul_lit_bem_ind_tha_gam_tml_lda_swa_uzb_urd_ukr_tur_xho_vie_wly_igb_dyu_tsn	0.0257596825497697	0.0607196310413786	0.951712793045383
340	amr_ukr_cic_prs_heb_gam_hau_bul_azi_tur_dyu_bat_zul_afr_lat_bsq_spa_sod_moo_cnt_ger_glc_igb_dut_dgb_rom_fin_lda_xho_hun_slo_aeg_geo_ita_ben_alb_cze_amh_anl_arw_est_yor_mly_urd_jav_jpn_tml_kor_scr_eng_tsn_grk_mao_mcd_mlt_ind_mnd_lit_bem_bos_chh_nor_rus_krd_svk_qcu_fre_pan_hin_tsw_wly_guj_owc_mol_tag_por_ses_ctl_bam_sun_tha_sid_knd_ewe_swa_uzb_swe_pol_aze_fbf_vie_tig_swt_ven_akn	-0.513965133024883	-1.22315396667802	0.224361897688399
341	hau_por_tsw_krd_tig_anl_amr_slo_tur_azi_igb_jav_ven_glc_scr_bsq_bos_sid_moo_cnt_alb_mcd_swa_pol_akn_bul_est_dgb_bem_hun_svk_owc_geo_mol_grk_cze_ger_heb_aeg_ukr_fin_cic_tag_lit_mao_jpn_tml_kor_rus_afr_bam_fre_ind_guj_wly_mly_mnd_swe_ses_arw_sod_spa_ita_hin_dut_qcu_lat_rom_prs_ewe_mlt_urd_gam_pan_bat_eng_dyu_ctl_swt_sun_tha_amh_knd_zul_xho_uzb_ben_nor_aze_tsn_vie_chh_fbf_lda_yor	-0.854281469575117	-2.06119760556228	0.0420756541268961
342	heb_lat_akn_scr_mlt_gam_anl_mol_azi_aze_cic_mao_zul_ger_spa_bsq_afr_hau_tsn_mnd_eng_nor_swt_rom_tsw_ben_fin_bam_xho_hun_por_sid_geo_pan_ita_mcd_svk_chh_wly_pol_est_dgb_ind_krd_bat_jpn_knd_kor_bos_lit_fbf_glc_sun_urd_aeg_jav_cnt_slo_ses_grk_owc_dut_cze_prs_guj_qcu_hin_bul_ctl_yor_tig_arw_sod_fre_tag_alb_lda_swe_ven_mly_tha_amh_tml_bem_moo_uzb_rus_ukr_tur_swa_vie_amr_igb_ewe_dyu	-0.147742687480588	-0.348207536685383	0.728471297890358
343	anl_pol_xho_hin_heb_gam_tig_rus_azi_aze_moo_mly_fbf_arw_krd_bsq_scr_wly_igb_cnt_svk_ger_yor_afr_swa_glc_est_akn_ses_fin_ita_mlt_geo_rom_por_ukr_nor_amh_sod_alb_hun_tsn_tag_eng_jav_jpn_knd_kor_urd_prs_tsw_ctl_mao_bul_chh_bat_mnd_guj_zul_grk_amr_bos_pan_lat_slo_qcu_mol_ben_spa_ven_aeg_fre_owc_dut_ind_cze_bem_mcd_lda_sun_tha_sid_tml_swt_bam_uzb_swe_lit_tur_dgb_vie_hau_dyu_cic_ewe	0.224135765663246	0.527953063247931	0.598789385201754
344	hau_por_moo_pan_heb_wly_amh_ctl_aze_uzb_dyu_tag_swa_prs_rom_bsq_cze_sid_igb_mnd_slo_swe_tsw_nor_dgb_hin_fin_zul_ses_hun_alb_chh_geo_ben_svk_rus_lit_mlt_amr_mcd_est_bam_ind_ukr_jav_jpn_tml_kor_ita_eng_ewe_bul_bat_guj_aeg_mly_cnt_scr_swt_arw_sod_bos_fre_grk_lat_qcu_krd_dut_afr_tsn_tig_urd_gam_mol_mao_pol_lda_spa_akn_sun_tha_owc_knd_fbf_xho_tur_glc_ger_azi_yor_vie_anl_cic_bem_ven	-0.359379596483984	-0.851408202779438	0.396729646253017
345	aeg_rus_moo_ger_tig_sod_anl_por_tur_azi_tsw_sun_igb_rom_pan_bsq_ctl_wly_lda_cnt_fre_ita_cic_lat_xho_afr_est_swt_dyu_fin_alb_owc_geo_eng_scr_hin_arw_gam_chh_urd_hun_dgb_jav_slo_bat_jpn_tml_kor_glc_krd_zul_prs_mao_pol_sid_tag_mnd_swe_bem_bul_amr_spa_guj_mol_mcd_qcu_ukr_grk_nor_ven_heb_bos_mlt_ben_ind_cze_yor_dut_akn_mly_tha_amh_knd_fbf_bam_aze_lit_svk_uzb_ses_vie_hau_swa_ewe_tsn	0.297582745906258	0.701333902055169	0.484845928784595
346	amr_afr_dyu_rus_amh_mlt_anl_fre_tur_aze_yor_sun_moo_eng_pol_bsq_urd_heb_igb_cnt_bos_bul_fbf_alb_zul_ukr_est_tsw_tsn_fin_hin_hau_geo_svk_spa_mol_guj_tig_sid_swe_hun_akn_ind_ita_tag_jpn_tml_kor_scr_grk_swa_ben_jav_lit_owc_mao_mnd_krd_bem_lat_gam_rom_pan_prs_por_qcu_ctl_mcd_ger_bam_sod_cze_chh_slo_mly_dut_dgb_nor_ven_bat_tha_wly_knd_swt_xho_azi_glc_arw_uzb_lda_vie_aeg_ewe_cic_ses	-0.893521651275505	-2.16254034769465	0.0331419322513976
347	sid_fre_lda_bos_heb_gam_chh_lat_uzb_aze_swa_bat_bam_hin_guj_bsq_urd_owc_tsw_cnt_ita_mcd_akn_mol_ses_scr_fin_yor_bem_est_prs_aeg_geo_ben_lit_grk_rus_mlt_hau_slo_hun_tsn_mly_ukr_sun_jpn_tml_kor_afr_swe_ven_ger_jav_nor_tig_tag_mnd_svk_moo_glc_amr_eng_arw_dut_pan_qcu_por_cze_krd_ewe_amh_rom_anl_alb_mao_spa_dyu_ctl_dgb_ind_tha_wly_knd_swt_cic_tur_pol_bul_azi_igb_vie_sod_fbf_xho_zul	0.290041754945335	0.682887870194488	0.496375322799714
348	wly_swe_swa_krd_tig_amr_gam_alb_aze_uzb_lda_tag_tsw_guj_pol_bsq_fre_sid_bam_mnd_urd_lat_xho_bos_zul_eng_est_yor_dgb_fin_ben_anl_geo_mol_ita_spa_cze_sod_chh_slo_hun_cic_jav_ger_bat_jpn_knd_kor_prs_rus_bem_arw_mly_grk_aeg_mao_cnt_lit_ewe_afr_hau_dut_por_bul_ukr_qcu_pan_svk_hin_tsn_mlt_scr_amh_mcd_ind_glc_ses_nor_igb_sun_tha_owc_tml_dyu_moo_tur_ctl_rom_azi_akn_vie_heb_fbf_ven_swt	0.124277739740183	0.292707103876191	0.770398111433492
349	amr_ita_bem_svk_sod_anl_heb_rom_tur_uzb_ven_mao_lda_afr_krd_bsq_prs_hau_tsw_mnd_ger_grk_ewe_pan_dyu_alb_est_cic_zul_fin_rus_chh_geo_hin_lat_dut_eng_amh_wly_pol_hun_bam_sun_ukr_bat_jpn_tml_kor_fre_mol_akn_guj_ind_glc_sid_tag_cnt_arw_dgb_scr_owc_ben_nor_bul_swe_qcu_lit_urd_slo_ses_aeg_spa_gam_cze_jav_mcd_moo_bos_swa_mly_tha_tig_knd_swt_tsn_azi_ctl_por_aze_yor_vie_mlt_xho_igb_fbf	-0.34292835243823	-0.812320971252486	0.418681963776832
350	sid_spa_dgb_fre_aeg_wly_sod_rus_aze_azi_tsn_ind_cic_alb_ger_bsq_scr_amr_fbf_cnt_ita_urd_tsw_prs_ses_pol_est_lda_akn_fin_glc_amh_geo_por_rom_arw_pan_heb_chh_mcd_hun_zul_tag_bul_jav_jpn_knd_kor_lit_ben_moo_grk_mly_swe_anl_sun_mnd_cze_igb_lat_mlt_slo_hin_svk_ctl_qcu_afr_mol_krd_xho_owc_eng_hau_nor_bat_guj_swa_dut_ven_mao_tha_tig_tml_swt_bem_tur_ukr_bos_uzb_bam_vie_gam_yor_ewe_dyu	0.684092429211055	1.62149678196929	0.108296778041373
351	aeg_lit_dyu_arw_tig_wly_sod_hin_aze_tur_yor_mao_tsw_mol_swe_bsq_eng_anl_igb_mnd_grk_pol_ven_lat_bam_slo_fin_xho_cic_est_bos_chh_geo_pan_spa_rus_guj_hau_owc_mcd_hun_moo_tag_ukr_jav_jpn_tml_kor_dut_afr_lda_bul_ind_scr_mlt_sun_cnt_svk_ses_rom_amh_ger_prs_ben_krd_qcu_urd_ctl_por_dgb_gam_cze_sid_alb_bat_ita_swa_nor_ewe_mly_tha_amr_knd_bem_swt_azi_glc_fre_uzb_zul_vie_heb_akn_fbf_tsn	-0.851007402090868	-2.05295190232255	0.0428861718018995
352	hau_guj_moo_mcd_amh_sod_tig_glc_aze_uzb_dgb_jav_swa_ukr_scr_bsq_ger_anl_tsw_cnt_spa_nor_yor_pol_akn_bos_fin_swt_zul_hun_urd_gam_geo_hin_eng_slo_svk_sid_heb_fre_est_bem_sun_ctl_ind_jpn_tml_kor_ben_ita_xho_grk_tag_lit_chh_bat_mnd_lat_ven_arw_owc_rom_alb_rus_bul_qcu_mol_afr_prs_ewe_wly_pan_amr_dut_mly_krd_fbf_swe_ses_mao_tha_aeg_knd_dyu_cic_azi_por_cze_tur_bam_vie_mlt_igb_tsn_lda	-0.793939493633058	-1.91111762137022	0.0590691810202205
353	wly_alb_zul_arw_gam_hau_amh_spa_azi_tur_lda_ind_bam_eng_scr_bsq_afr_aeg_yor_cnt_bul_slo_ven_rom_dgb_lat_fin_igb_bem_est_pan_chh_geo_nor_pol_prs_urd_tig_heb_rus_hun_fbf_mao_ukr_tag_jpn_tml_kor_ita_por_tsn_dut_sun_krd_owc_bat_mnd_bos_swa_hin_amr_mcd_guj_ctl_cze_qcu_ben_swe_lit_swt_mlt_mol_anl_ger_jav_glc_cic_grk_xho_mly_tha_sod_knd_ewe_akn_uzb_fre_svk_aze_moo_vie_sid_tsw_dyu_ses	-0.617641453314722	-1.47530212306177	0.143508942443675
354	gam_ukr_yor_glc_wly_aeg_sod_pol_uzb_tur_bem_sun_cic_svk_ita_bsq_por_heb_ewe_cnt_rus_scr_swa_afr_tsn_cze_est_ven_lda_fin_ben_amh_geo_alb_lat_bos_pan_sid_hau_rom_hun_fbf_mly_guj_bat_jpn_knd_kor_fre_spa_zul_dut_tag_prs_mlt_jav_mnd_krd_swt_eng_chh_urd_ger_hin_slo_qcu_mol_swe_lit_dgb_owc_bul_tig_mcd_mao_ctl_tsw_arw_ses_ind_tha_anl_tml_moo_xho_azi_grk_nor_aze_akn_vie_amr_igb_dyu_bam	-0.879004847356887	-2.12356926531612	0.0363607432784478
355	sod_bos_cic_spa_gam_mlt_anl_nor_uzb_tur_bam_sun_tsn_glc_krd_bsq_ita_heb_ewe_cnt_mol_pol_igb_lit_yor_prs_est_lda_bem_fin_svk_hau_geo_hin_alb_afr_lat_chh_sid_cze_hun_dgb_mao_dut_tag_jpn_tml_kor_guj_por_ses_mcd_jav_swe_amh_mly_mnd_eng_moo_ger_amr_slo_ukr_scr_pan_qcu_rom_urd_rus_swa_wly_fre_aeg_arw_bat_ben_dyu_bul_akn_ind_tha_tig_knd_fbf_zul_azi_grk_ctl_aze_xho_vie_owc_ven_swt_tsw	-0.218882490492992	-0.517052093770081	0.606347324127009
356	mlt_arw_akn_lat_tig_amh_anl_mol_uzb_azi_ven_mly_tsw_slo_ita_bsq_eng_owc_bam_mnd_swe_hin_lda_cze_moo_lit_hun_swt_swa_fin_spa_heb_geo_urd_rom_krd_pan_amr_chh_ben_est_cic_mao_rus_bat_jpn_knd_kor_ukr_grk_ewe_mcd_sun_bul_sid_ind_cnt_nor_bem_fre_aeg_ctl_glc_scr_alb_qcu_prs_por_guj_tsn_gam_dut_hau_afr_jav_pol_xho_svk_fbf_tag_tha_sod_tml_yor_dgb_tur_ger_bos_aze_ses_vie_wly_igb_zul_dyu	-0.114280676972528	-0.269479033556636	0.788158074232302
357	amh_ger_swa_ctl_sid_chh_tig_arw_tur_uzb_tsn_mly_swt_ben_urd_bsq_krd_aeg_ses_cnt_spa_por_tsw_prs_fbf_rom_fin_moo_bem_hun_svk_hau_geo_bos_guj_eng_pol_wly_sod_slo_est_igb_bat_lat_ind_jpn_knd_kor_bul_mcd_dgb_afr_mao_fre_heb_tag_mnd_hin_ewe_swe_gam_glc_dut_grk_lit_qcu_nor_alb_mol_cic_anl_ita_mlt_ukr_jav_pan_dyu_scr_bam_sun_tha_amr_tml_akn_ven_azi_rus_cze_aze_yor_vie_owc_lda_zul_xho	0.0252598358960236	0.0594657741514807	0.952708721186214
358	sod_ita_bam_dut_gam_aeg_sid_mol_tur_aze_fbf_mao_ven_pol_scr_bsq_svk_heb_swt_cnt_glc_krd_igb_pan_dyu_spa_fin_bem_xho_est_bos_hau_geo_ger_lat_ukr_hin_amr_wly_prs_hun_moo_jav_eng_tag_jpn_knd_kor_cze_alb_tsw_rus_ind_grk_chh_mly_mnd_swe_lda_fre_owc_afr_ben_mcd_arw_qcu_nor_lit_slo_dgb_mlt_bul_tig_rom_bat_por_cic_urd_ses_sun_tha_amh_tml_tsn_akn_uzb_ctl_guj_azi_swa_vie_anl_ewe_yor_zul	-0.69878454028505	-1.67716067492493	0.0968692403305571
359	owc_guj_tsn_nor_chh_tig_gam_dut_tur_azi_bam_ind_tsw_alb_pol_bsq_fre_amh_lda_cnt_hin_lit_ses_grk_ven_ger_est_cic_dgb_hun_lat_sod_geo_rus_rom_glc_bos_anl_hau_ben_fin_swt_sun_ita_tag_jpn_tml_kor_krd_swe_zul_urd_jav_arw_wly_bat_mnd_ukr_moo_eng_aeg_spa_afr_svk_slo_qcu_scr_mol_pan_yor_sid_bul_heb_prs_mly_por_ewe_mcd_swa_mao_tha_mlt_knd_xho_akn_uzb_ctl_cze_aze_bem_vie_amr_igb_dyu_fbf	-0.15589890503693	-0.368233521229828	0.713535955564777
360	sid_ger_ewe_rom_wly_sod_heb_dut_uzb_azi_lda_jav_yor_alb_lit_bsq_ben_amr_swt_mnd_prs_fre_ven_mcd_igb_eng_fin_moo_dyu_est_hin_chh_geo_svk_mol_lat_arw_mlt_owc_cze_hun_xho_mly_guj_sun_jpn_knd_kor_scr_swe_swa_afr_tag_grk_anl_mao_cnt_nor_ses_glc_tig_ctl_krd_ukr_spa_qcu_bul_pan_slo_zul_amh_pol_gam_rus_ind_ita_tsw_bos_bam_bat_tha_hau_tml_tsn_bem_tur_urd_por_aze_fbf_vie_aeg_dgb_akn_cic	-0.751306514650565	-1.80799407257437	0.0738398335135069
361	wly_pan_akn_lat_anl_tig_chh_bul_tur_uzb_moo_jav_dgb_lit_ctl_bsq_grk_mlt_ewe_mnd_cze_afr_swt_ben_dyu_glc_fin_lda_tsw_est_rom_gam_geo_eng_svk_slo_arw_sod_hau_fre_hun_tsn_mly_ger_mao_jpn_tml_kor_por_urd_zul_pol_bat_spa_sid_ind_cnt_bos_bem_guj_heb_rus_krd_prs_alb_qcu_scr_swe_hin_swa_aeg_mol_owc_ukr_tag_mcd_yor_ita_bam_sun_tha_amh_knd_ses_xho_azi_dut_nor_aze_cic_vie_amr_fbf_igb_ven	0.0319844632623825	0.0753359482577896	0.940109239595461
362	sod_mol_cic_lat_aeg_sid_anl_nor_tur_aze_tsw_mly_swt_rus_pan_bsq_spa_hau_akn_cnt_prs_lit_tsn_fre_ewe_grk_hun_fbf_yor_fin_urd_gam_geo_ukr_ita_rom_bos_tig_mlt_swe_est_bam_sun_scr_bat_jpn_knd_kor_dut_ben_lda_arw_mao_afr_wly_jav_mnd_cze_moo_mcd_amh_ctl_ger_hin_slo_qcu_guj_alb_krd_zul_chh_svk_heb_eng_tag_pol_swa_glc_ven_ind_tha_owc_tml_bem_dyu_uzb_por_bul_azi_dgb_vie_amr_ses_xho_igb	0.0177688909497779	0.0418038725803571	0.966744666785412
363	sid_ben_igb_mcd_aeg_tig_anl_rom_uzb_azi_lda_tag_zul_prs_urd_bsq_guj_owc_moo_cnt_lat_eng_swa_ukr_dgb_grk_fin_ewe_swt_hun_pan_gam_geo_swe_pol_nor_cze_amr_heb_bul_est_xho_mly_hin_bat_jpn_knd_kor_por_svk_bam_alb_jav_dut_amh_sun_mnd_glc_ses_lit_hau_afr_slo_fre_bos_qcu_ita_krd_arw_fbf_mlt_ctl_wly_ger_mao_rus_tsw_spa_cic_ind_tha_chh_tml_akn_yor_tur_scr_mol_aze_tsn_vie_sod_ven_dyu_bem	-0.253139663782473	-0.598153183362658	0.551191669254808
364	amr_lat_lda_slo_gam_amh_aeg_swe_aze_uzb_bem_ind_xho_rom_svk_bsq_fre_hau_swt_cnt_por_prs_dgb_ben_dyu_ger_hun_ven_ses_est_ukr_tig_geo_pan_bos_hin_rus_owc_mlt_arw_fin_yor_bat_ita_mao_jpn_tml_kor_glc_grk_swa_alb_tag_ctl_sod_mly_mnd_guj_ewe_scr_sid_pol_krd_spa_nor_qcu_dut_mcd_afr_igb_chh_bul_wly_mol_jav_urd_cic_lit_tsn_sun_tha_anl_knd_zul_moo_tur_cze_eng_azi_tsw_vie_heb_fbf_bam_akn	-0.99458060032958	-2.42139983611296	0.0174012742941858
365	owc_alb_dgb_mcd_sid_mlt_anl_spa_uzb_azi_dyu_sun_bam_ger_prs_bsq_grk_hau_zul_cnt_bos_dut_swt_nor_lda_ita_est_igb_akn_fin_mol_gam_geo_rus_urd_lat_pan_amr_heb_krd_hun_swa_mao_ctl_ind_jpn_knd_kor_bul_ukr_fbf_scr_mly_fre_tig_jav_mnd_eng_ses_pol_wly_por_glc_hin_lit_qcu_ben_slo_swe_ven_aeg_guj_sod_arw_tag_svk_tsn_cze_cic_bat_tha_amh_tml_moo_xho_tur_afr_rom_aze_yor_vie_chh_tsw_bem_ewe	-0.463817757011281	-1.10235573486512	0.273151634995946
366	chh_cze_dgb_pan_wly_tig_gam_hin_uzb_azi_swa_ind_tsw_ukr_eng_bsq_bul_heb_igb_mnd_mol_grk_fbf_lit_lda_urd_fin_cic_yor_hun_mcd_owc_geo_arw_swe_afr_lat_aeg_sid_pol_est_ven_tag_rus_mao_jpn_knd_kor_ita_rom_dyu_guj_jav_slo_amh_bat_cnt_ger_moo_glc_sod_dut_scr_bos_svk_qcu_ben_prs_spa_ses_amr_nor_mlt_ctl_mly_fre_akn_alb_tsn_sun_tha_hau_tml_swt_bem_tur_krd_por_aze_ewe_vie_anl_zul_xho_bam	-0.531641898945719	-1.26681131127164	0.208386191314078
367	sid_ctl_akn_ger_wly_amr_owc_cze_uzb_azi_fbf_sun_ses_pan_bul_bsq_slo_anl_bam_mnd_fre_rom_moo_hin_tsn_guj_est_tsw_lda_fin_rus_gam_geo_por_krd_ita_mol_heb_chh_ben_hun_cic_tag_grk_jav_jpn_knd_kor_ukr_alb_yor_arw_ind_scr_sod_mly_cnt_dut_swt_bos_aeg_lit_pol_spa_afr_qcu_urd_prs_lat_bem_hau_mcd_mlt_nor_mao_glc_ven_swe_ewe_bat_tha_tig_tml_dgb_swa_aze_eng_svk_tur_igb_vie_amh_zul_dyu_xho	-0.0547441137329096	-0.129154400905167	0.897514390632963
368	sid_spa_tsn_bos_owc_wly_gam_nor_azi_uzb_dyu_bat_swt_svk_pol_bsq_swe_heb_cic_cnt_mcd_rom_fbf_dut_ven_ger_fin_yor_dgb_est_mol_amh_geo_ctl_bul_prs_fre_anl_tig_por_hun_akn_mly_ukr_tag_jpn_tml_kor_slo_pan_moo_alb_sun_ita_mlt_ind_mnd_grk_igb_glc_chh_guj_urd_rus_ben_qcu_cze_afr_lit_bam_aeg_hin_amr_arw_mao_lat_xho_krd_ewe_jav_tha_sod_knd_tsw_bem_tur_eng_scr_aze_lda_vie_hau_zul_ses_swa	0.313096714459072	0.738287178757372	0.462198970353668
369	mlt_pol_yor_svk_sid_amr_owc_lit_aze_tur_ses_sun_swt_spa_alb_bsq_swe_anl_bem_cnt_slo_mol_swa_afr_lda_grk_hun_akn_fbf_est_bul_gam_geo_prs_urd_por_scr_sod_chh_fre_fin_dgb_ind_hin_tag_jpn_knd_kor_eng_cze_ven_nor_jav_rom_aeg_bat_mnd_dut_zul_rus_tig_lat_ger_guj_glc_qcu_mcd_ben_bos_ewe_hau_ita_amh_pan_mao_ukr_tsw_ctl_bam_mly_tha_heb_tml_cic_xho_uzb_arw_krd_azi_dyu_vie_wly_igb_tsn_moo	-0.6197461039192	-1.48009070778196	0.142228789724226
370	amh_ben_yor_por_sid_anl_sod_mol_uzb_tur_tsn_sun_lda_slo_rom_bsq_glc_owc_tsw_cnt_ita_prs_ewe_bos_cic_eng_hun_akn_dyu_fin_cze_tig_geo_grk_ger_arw_dut_wly_chh_pan_est_xho_bat_nor_mao_jpn_knd_kor_fre_ctl_swa_guj_jav_ukr_hau_ind_mnd_rus_ven_scr_heb_swe_lat_mcd_urd_qcu_krd_lit_hin_swt_gam_afr_amr_pol_tag_alb_bem_svk_zul_mly_tha_mlt_tml_fbf_moo_aze_bul_spa_azi_bam_vie_aeg_ses_igb_dgb	-0.318667951158076	-0.754191762714453	0.452639503305411
371	tig_spa_tsw_nor_sid_amr_owc_pol_azi_tur_xho_ind_ven_lit_ger_bsq_mcd_anl_yor_mnd_eng_prs_dgb_rus_ewe_guj_hun_dyu_fbf_est_grk_heb_geo_bul_pan_ita_fre_sod_gam_glc_fin_moo_tag_urd_bat_jpn_tml_kor_mol_dut_igb_lat_sun_por_mlt_jav_cnt_svk_zul_arw_hau_scr_ctl_bos_hin_qcu_slo_swe_krd_lda_amh_alb_wly_cze_mao_rom_bem_ben_cic_mly_tha_chh_knd_akn_ses_uzb_afr_ukr_aze_tsn_vie_aeg_swt_bam_swa	-0.624344033473058	-1.49315198954792	0.138782347824076
372	anl_rom_dgb_mol_wly_mlt_gam_dut_tur_azi_igb_ind_cic_ita_slo_bsq_bul_amr_ses_mnd_ben_mcd_dyu_alb_lda_rus_hun_fbf_tsn_est_nor_owc_geo_pol_guj_svk_urd_hau_chh_fre_fin_moo_jav_ukr_mao_jpn_tml_kor_lat_lit_tsw_krd_tag_afr_amh_bat_cnt_glc_swt_hin_aeg_cze_arw_prs_swe_qcu_eng_spa_pan_bam_tig_por_sod_scr_mly_bos_ven_ctl_ewe_sun_tha_sid_knd_bem_zul_aze_grk_ger_uzb_yor_vie_heb_xho_akn_swa	-0.913005189973479	-2.21398215621204	0.0292743947367946
373	sid_mcd_yor_svk_mlt_chh_tig_ctl_aze_azi_swa_sun_moo_eng_dut_bsq_krd_aeg_zul_mnd_ger_bos_bam_afr_tsw_scr_est_dgb_xho_fin_pol_gam_geo_rus_ita_mol_urd_hau_sod_swe_hun_ven_bat_prs_jav_jpn_tml_kor_glc_arw_cic_guj_mao_lat_amh_tag_cnt_hin_ewe_pan_wly_fre_grk_cze_ben_qcu_alb_ukr_slo_lda_anl_bul_heb_spa_ind_por_dyu_lit_bem_mly_tha_amr_knd_fbf_ses_tur_rom_nor_uzb_tsn_vie_owc_akn_swt_igb	0.457879182767308	1.08529534219953	0.28059616473152
374	heb_krd_swa_hin_owc_sod_wly_ita_aze_tur_dyu_bat_cic_lat_ben_bsq_por_hau_bem_cnt_eng_rom_tsw_alb_lda_swe_est_ses_fbf_fin_ger_gam_geo_dut_guj_ctl_glc_mlt_chh_slo_hun_dgb_mly_arw_jav_jpn_knd_kor_svk_prs_yor_afr_sun_pol_amh_ind_mnd_grk_ven_mcd_anl_mol_bos_ukr_rus_qcu_scr_nor_cze_igb_sid_lit_amr_spa_mao_urd_xho_fre_ewe_tag_tha_aeg_tml_bam_akn_azi_bul_pan_uzb_swt_vie_tig_tsn_zul_moo	-0.503397005292311	-1.19700532666059	0.234346838300459
375	amh_alb_tsw_ben_owc_chh_amr_afr_aze_tur_igb_mao_yor_spa_prs_bsq_mcd_aeg_moo_cnt_ger_scr_zul_grk_ses_ctl_hun_cic_ven_fin_bul_sid_geo_ita_ukr_arw_cze_gam_wly_dut_est_fbf_sun_pan_bat_jpn_knd_kor_rom_por_lda_lit_mly_mol_tig_tag_mnd_nor_swt_swe_mlt_rus_urd_slo_eng_qcu_lat_glc_guj_dyu_heb_bos_sod_hin_ind_svk_dgb_krd_bam_jav_tha_hau_tml_xho_akn_azi_fre_pol_uzb_tsn_vie_anl_ewe_swa_bem	-0.0447734341308095	-0.10554124861827	0.916173649248628
376	owc_ita_bem_ger_gam_wly_heb_lit_azi_aze_xho_bat_bam_ctl_mcd_bsq_arw_amr_igb_cnt_krd_glc_dgb_scr_dyu_rus_est_fbf_tsn_hun_slo_sid_geo_svk_pol_por_nor_chh_amh_eng_fin_lda_sun_ukr_jav_jpn_knd_kor_spa_lat_ewe_prs_mly_bul_sod_tag_mnd_fre_swt_afr_mlt_bos_swe_guj_ben_qcu_mol_grk_hin_swa_tig_pan_hau_dut_ind_urd_cic_cze_ven_mao_tha_aeg_tml_akn_tsw_uzb_alb_rom_tur_yor_vie_anl_ses_zul_moo	-0.350122783542714	-0.829074519918401	0.409185114370553
377	heb_scr_xho_swe_mlt_gam_amh_svk_aze_uzb_dgb_jav_ses_hin_afr_bsq_fre_hau_cic_mnd_ukr_grk_swa_rom_bam_glc_hun_bem_tsw_fin_alb_sid_geo_rus_guj_ctl_slo_wly_owc_ger_est_ven_mly_pol_ind_jpn_tml_kor_bos_mol_moo_eng_sun_cze_aeg_mao_cnt_bul_zul_spa_tig_urd_krd_lat_prs_qcu_mcd_dut_pan_swt_amr_nor_chh_ben_tag_ita_lda_arw_ewe_bat_tha_anl_knd_fbf_akn_tur_por_lit_azi_tsn_vie_sod_yor_igb_dyu	0.189045307309813	0.444558984796309	0.657671347492191
378	anl_por_igb_guj_gam_mlt_sid_glc_aze_uzb_dyu_tag_lda_afr_ben_bsq_slo_chh_yor_mnd_ger_spa_zul_eng_swt_hin_fin_fbf_tsn_est_pan_heb_geo_scr_nor_svk_rom_tig_amh_lit_hun_ewe_ind_arw_bat_jpn_tml_kor_mol_lat_dgb_krd_mao_ita_hau_jav_cnt_pol_xho_swe_sod_prs_rus_dut_ctl_qcu_bos_alb_cze_akn_wly_mcd_amr_grk_mly_fre_tsw_ukr_moo_sun_tha_aeg_knd_bam_ses_azi_urd_bul_tur_swa_vie_owc_ven_bem_cic	-0.316066957280792	-0.747526484575217	0.456631796339179
379	amr_mol_swt_krd_sod_anl_heb_spa_aze_uzb_dgb_jav_cic_dut_hin_bsq_mcd_mlt_dyu_cnt_rus_grk_tsn_cze_fbf_ben_fin_moo_tsw_hun_glc_gam_geo_lat_urd_rom_afr_amh_owc_arw_est_yor_sun_nor_tag_jpn_knd_kor_bos_guj_bam_bul_bat_slo_hau_ind_mnd_svk_ewe_ger_wly_ukr_prs_pan_pol_qcu_ctl_fre_por_bem_sid_swe_aeg_ita_mly_lit_lda_alb_swa_mao_tha_tig_tml_igb_xho_azi_eng_scr_tur_zul_vie_chh_ven_ses_akn	-0.315664213862285	-0.746363052371764	0.457330711788675
380	aeg_glc_ewe_por_gam_tig_sid_cze_aze_tur_ven_sun_tsw_krd_ben_bsq_slo_wly_bem_cnt_prs_afr_dgb_bos_yor_ctl_hun_xho_swa_est_scr_chh_geo_dut_pan_mol_rom_sod_heb_pol_fin_ses_mao_lit_mly_jpn_tml_kor_grk_guj_igb_urd_jav_svk_amh_ind_mnd_alb_fbf_ukr_anl_arw_spa_ger_mcd_qcu_hin_fre_rus_akn_mlt_eng_hau_nor_bat_swe_cic_lat_bam_tag_tha_amr_knd_lda_tsn_uzb_bul_ita_azi_swt_vie_owc_zul_moo_dyu	0.0910384001880657	0.214278739715148	0.830798823740559
381	sod_pol_ses_ger_gam_amh_chh_bos_uzb_aze_swa_mly_bam_mol_cze_bsq_urd_anl_ewe_cnt_prs_nor_yor_swe_ven_bul_hun_swt_tsn_est_spa_heb_geo_ctl_lit_grk_dut_wly_hau_slo_fin_fbf_ind_glc_jav_jpn_tml_kor_rus_krd_akn_ukr_sun_alb_tig_bat_mnd_scr_zul_ben_mlt_hin_guj_fre_mcd_qcu_rom_svk_arw_igb_aeg_pan_sid_ita_mao_eng_lda_por_bem_tag_tha_owc_knd_xho_tsw_azi_afr_lat_tur_moo_vie_amr_cic_dgb_dyu	-0.758338239704199	-1.82184257544819	0.071693321951684
382	wly_ita_fbf_grk_anl_owc_hau_por_tur_aze_akn_jav_tsn_nor_bul_bsq_prs_sid_tsw_cnt_spa_pan_bam_urd_moo_lit_hun_xho_swa_est_ukr_sod_geo_guj_fre_scr_mcd_tig_gam_alb_fin_zul_mao_rom_bat_jpn_knd_kor_ger_pol_lda_krd_ind_glc_amh_sun_mnd_dut_dyu_lat_heb_rus_eng_cze_swe_qcu_ben_slo_svk_yor_chh_afr_aeg_hin_tag_mol_bem_ctl_dgb_mly_tha_mlt_tml_cic_ewe_uzb_arw_bos_azi_ses_vie_amr_ven_swt_igb	0.074596306186905	0.17562151573213	0.860973123710703
383	anl_glc_swt_svk_amh_sid_gam_mcd_aze_tur_fbf_bat_zul_nor_fre_bsq_alb_tig_dyu_cnt_hin_swe_ven_lit_akn_bul_est_ewe_dgb_fin_ita_amr_geo_grk_ctl_afr_arw_mlt_aeg_eng_hun_swa_mly_lat_sun_jpn_tml_kor_spa_slo_tsw_ger_mao_krd_chh_jav_mnd_mol_bam_ukr_owc_por_rom_dut_bos_qcu_scr_cze_rus_moo_hau_prs_sod_urd_tag_pol_bem_ben_cic_ind_tha_heb_knd_igb_ses_uzb_pan_guj_azi_tsn_vie_wly_yor_xho_lda	-0.31406331906189	-0.743089636802757	0.459300441396218
384	tig_slo_tsw_urd_sid_hau_owc_cze_azi_tur_igb_jav_ven_ita_scr_bsq_rom_aeg_moo_mnd_ukr_bos_fbf_ger_bam_rus_hun_ses_swa_fin_nor_chh_geo_dut_lit_alb_mol_mlt_amr_bul_est_ewe_mly_por_ind_jpn_tml_kor_ben_afr_cic_spa_bat_prs_amh_sun_cnt_fre_dgb_ctl_anl_pol_lat_svk_pan_qcu_arw_swe_krd_swt_heb_hin_gam_glc_mao_guj_xho_grk_akn_tag_tha_wly_knd_lda_tsn_uzb_mcd_eng_aze_zul_vie_sod_yor_bem_dyu	-0.658478974173318	-1.57519608056225	0.118607038306114
385	amr_ukr_bem_slo_chh_sod_sid_pol_aze_uzb_ven_mao_ewe_glc_bul_bsq_hin_amh_tsw_cnt_bos_swe_swa_nor_fbf_grk_est_dgb_yor_hun_fre_hau_geo_arw_mcd_prs_ger_tig_gam_rom_fin_igb_tag_alb_bat_jpn_tml_kor_guj_ben_bam_mol_jav_ita_anl_ind_mnd_por_cic_pan_mlt_scr_lit_spa_krd_qcu_dut_eng_rus_tsn_heb_afr_aeg_urd_sun_lat_dyu_svk_lda_mly_tha_wly_knd_akn_swt_azi_ctl_cze_tur_zul_vie_owc_ses_xho_moo	0.656905471235571	1.5568526006257	0.122902133249771
386	aeg_afr_tsn_lit_amr_owc_gam_lat_azi_aze_ewe_jav_bam_svk_eng_bsq_rus_amh_ses_cnt_dut_spa_xho_mcd_cic_scr_fin_zul_bem_hun_krd_mlt_geo_cze_rom_hin_alb_wly_heb_ger_est_yor_bat_swe_tag_jpn_tml_kor_slo_bul_swt_fre_mly_mol_hau_mao_mnd_pan_fbf_por_chh_ben_bos_guj_grk_qcu_prs_urd_ukr_tsw_sod_ctl_tig_pol_sun_nor_lda_ita_dyu_ind_tha_anl_knd_swa_moo_uzb_arw_glc_tur_igb_vie_sid_dgb_akn_ven	-0.641094969104636	-1.53443938957312	0.128316695476992
387	wly_ger_moo_bul_anl_sod_mlt_lat_aze_uzb_cic_jav_ses_por_eng_bsq_grk_heb_igb_cnt_mol_ben_xho_svk_bem_spa_hun_yor_tsn_est_krd_aeg_geo_bos_ita_alb_fre_gam_amh_arw_fin_dgb_sun_dut_ind_jpn_tml_kor_scr_slo_fbf_cze_tag_ctl_chh_mao_mnd_pol_ven_ukr_owc_rom_afr_mcd_glc_qcu_rus_urd_lit_bam_tig_prs_hau_nor_mly_pan_tsw_hin_dyu_bat_tha_sid_knd_swt_zul_azi_swe_guj_tur_ewe_vie_amr_lda_swa_akn	-0.243242812532154	-0.574841327073013	0.5667866592674
388	hau_spa_swt_scr_mlt_amh_sid_hin_tur_aze_bam_mao_ewe_por_ita_bsq_ctl_amr_dgb_mnd_bos_nor_swa_ger_fbf_eng_fin_zul_tsn_hun_urd_gam_geo_arw_glc_cze_lat_chh_heb_guj_est_ven_sun_rus_tag_jpn_tml_kor_bul_pol_xho_slo_jav_svk_tig_bat_cnt_pan_akn_alb_aeg_krd_rom_mol_dut_qcu_mcd_ukr_lit_lda_wly_swe_owc_afr_ind_prs_bem_ben_tsw_mly_tha_sod_knd_yor_igb_uzb_grk_fre_azi_dyu_vie_anl_moo_ses_cic	-0.711141343469342	-1.70739136853696	0.0910858578846025
389	sod_lat_tsw_rom_sid_wly_anl_mcd_azi_uzb_bam_mly_ven_glc_ben_bsq_alb_tig_ewe_mnd_pol_dut_yor_krd_igb_pan_est_cic_dyu_hun_ita_mlt_geo_ukr_por_svk_swe_amh_owc_rus_fin_akn_ind_spa_tag_jpn_knd_kor_cze_bos_fbf_slo_bat_guj_amr_mao_cnt_afr_swa_ctl_aeg_ger_nor_grk_arw_qcu_lit_mol_bul_lda_chh_prs_hau_urd_sun_scr_moo_hin_tsn_jav_tha_gam_tml_xho_zul_aze_fre_eng_tur_ses_vie_heb_swt_bem_dgb	-0.132828975892592	-0.313278469357572	0.754770622276897
390	amh_nor_xho_arw_heb_mlt_chh_scr_azi_uzb_ven_mly_ses_prs_afr_bsq_hin_aeg_tsn_cnt_pol_eng_cic_lit_dyu_glc_fin_ewe_bam_hun_ben_tig_geo_bul_fre_ger_mcd_gam_hau_por_est_lda_tag_spa_mao_jpn_tml_kor_guj_mol_akn_bos_jav_ctl_amr_sun_mnd_rom_fbf_pan_wly_lat_krd_ukr_swe_qcu_cze_grk_ita_yor_anl_dut_owc_svk_ind_alb_zul_rus_swt_bat_tha_sod_knd_tsw_bem_tur_urd_slo_aze_moo_vie_sid_swa_igb_dgb	0.740152053206033	1.75468778987864	0.0826062596149495
391	amh_lat_swa_lit_hau_heb_sod_prs_uzb_tur_xho_sun_ven_ctl_ita_bsq_ben_amr_ses_mnd_eng_svk_zul_mcd_igb_hin_hun_bam_bem_est_spa_gam_geo_glc_ger_urd_por_anl_chh_bul_fin_akn_mly_rus_jav_jpn_tml_kor_swe_alb_dgb_arw_bat_rom_sid_tag_cnt_guj_tsw_fre_tig_scr_ukr_cze_slo_qcu_mol_krd_pan_moo_aeg_pol_wly_dut_mao_grk_ewe_nor_dyu_ind_tha_owc_knd_fbf_swt_aze_bos_afr_azi_cic_vie_mlt_lda_tsn_yor	-0.382701127754911	-0.907933147793286	0.366260265436491
392	amh_prs_ses_spa_aeg_anl_heb_dut_uzb_azi_fbf_mao_ven_ben_rom_bsq_lit_tig_xho_mnd_krd_mcd_igb_grk_bem_urd_hun_dgb_ewe_est_ukr_wly_geo_lat_ita_eng_svk_hau_owc_afr_fin_zul_bat_rus_tag_jpn_knd_kor_ctl_bos_dyu_fre_mly_alb_mlt_sun_cnt_arw_swt_por_sod_nor_ger_bul_cze_qcu_mol_hin_swe_yor_sid_pol_chh_slo_jav_scr_lda_pan_bam_ind_tha_gam_tml_moo_swa_tur_glc_guj_aze_tsw_vie_amr_akn_tsn_cic	0.0686711993761749	0.161816998292795	0.871801008074948
393	heb_glc_akn_eng_tig_amh_amr_prs_uzb_aze_swt_tag_cic_dut_rom_bsq_por_owc_igb_mnd_guj_ukr_zul_fre_dyu_krd_est_moo_ewe_fin_ger_mlt_geo_scr_svk_spa_grk_anl_wly_bul_hun_tsn_mly_arw_mao_jpn_knd_kor_ben_lat_lda_mol_bat_swe_sod_sun_cnt_ita_xho_pan_aeg_alb_mcd_urd_bos_qcu_lit_slo_rus_ses_gam_hin_hau_ctl_jav_nor_yor_afr_bam_ind_tha_sid_tml_swa_bem_tur_cze_pol_azi_dgb_vie_chh_fbf_ven_tsw	0.158644226450842	0.373297456352536	0.709776620206311
394	owc_ita_cic_lit_anl_wly_chh_lat_uzb_tur_tsn_sun_bem_eng_arw_bsq_svk_heb_swt_cnt_ger_alb_ses_fre_moo_bul_hun_dyu_ven_fin_spa_amh_geo_guj_mol_rus_ukr_sod_gam_scr_est_ewe_mao_cze_tag_jpn_tml_kor_por_slo_zul_dut_ind_pol_tig_mly_mnd_nor_dgb_swe_amr_hin_ben_glc_urd_qcu_mcd_rom_afr_akn_sid_krd_mlt_bos_jav_pan_xho_ctl_swa_bat_tha_aeg_knd_tsw_lda_azi_grk_prs_aze_igb_vie_hau_yor_fbf_bam	-0.265628794670574	-0.628290566420289	0.531353567042238
395	amr_krd_zul_grk_chh_heb_sod_bul_aze_tur_ewe_tag_fbf_hin_glc_bsq_lat_tig_yor_cnt_rom_scr_xho_mol_ven_svk_fin_lda_swt_est_nor_aeg_geo_pan_bos_dut_cze_wly_anl_urd_hun_dyu_mly_spa_sun_jpn_tml_kor_ita_ukr_tsw_pol_jav_ctl_sid_ind_mnd_slo_moo_mcd_amh_ben_afr_fre_alb_qcu_guj_prs_por_dgb_hau_eng_gam_swe_bat_lit_cic_ger_swa_mao_tha_mlt_knd_bam_tsn_uzb_arw_rus_azi_ses_vie_owc_akn_bem_igb	-0.840501228201992	-2.02491567804476	0.0457430928615636
396	amr_urd_zul_glc_amh_mlt_wly_hin_tur_aze_akn_jav_ven_ita_mcd_bsq_por_anl_tsn_mnd_prs_guj_dgb_swe_swt_ger_est_yor_tsw_hun_alb_gam_geo_grk_ctl_scr_nor_sid_owc_mol_fin_xho_bat_lit_sun_jpn_tml_kor_rom_lat_bam_cze_ind_svk_aeg_tag_cnt_arw_cic_afr_hau_ukr_ben_bul_dut_qcu_fre_slo_pan_swa_heb_bos_chh_spa_mly_krd_ewe_pol_moo_mao_tha_sod_knd_lda_igb_azi_eng_rus_uzb_dyu_vie_tig_bem_ses_fbf	0.0221527723984254	0.0521283654236549	0.958538217754158
397	hau_grk_dgb_afr_gam_wly_sod_scr_uzb_tur_moo_sun_igb_pan_swe_bsq_mol_sid_bem_cnt_lit_prs_akn_eng_fbf_dut_hun_yor_cic_est_bul_amh_geo_svk_spa_pol_nor_chh_tig_ctl_fin_tsn_bat_arw_mly_jpn_knd_kor_ben_bos_xho_lat_mao_mcd_owc_ind_mnd_ukr_ses_guj_amr_ita_ger_cze_glc_qcu_urd_rus_slo_bam_heb_por_mlt_krd_jav_fre_swt_rom_swa_tag_tha_anl_tml_ewe_lda_aze_alb_hin_azi_zul_vie_aeg_tsw_ven_dyu	-0.30645092428034	-0.726849718580514	0.46914366508853
398	amh_scr_xho_dut_anl_gam_chh_bul_azi_aze_lda_jav_swa_mol_swe_bsq_grk_sod_fbf_cnt_eng_ukr_bem_ctl_bam_pan_est_igb_tsn_fin_ita_owc_geo_por_fre_alb_pol_tig_aeg_spa_hun_swt_ind_ger_bat_jpn_knd_kor_bos_rus_yor_cze_tag_urd_amr_mao_mnd_slo_dyu_hin_hau_afr_glc_nor_lat_qcu_krd_mcd_svk_tsw_mlt_prs_wly_ben_sun_guj_cic_lit_ven_mly_tha_sid_tml_zul_moo_uzb_arw_rom_tur_dgb_vie_heb_ses_akn_ewe	-0.546960001670095	-1.30393335232051	0.195474588342967
399	mlt_afr_akn_nor_chh_hau_sod_mol_aze_azi_dgb_bat_bam_rom_spa_bsq_fre_tig_swt_cnt_guj_lat_yor_hin_bem_mcd_hun_fbf_xho_fin_rus_amh_geo_dut_slo_grk_alb_amr_anl_ita_est_igb_tag_ger_sun_jpn_knd_kor_lit_krd_moo_por_ind_prs_owc_mly_mnd_eng_dyu_glc_sid_swe_scr_svk_ctl_qcu_cze_arw_bul_ven_heb_bos_gam_pan_jav_ben_ewe_pol_zul_mao_tha_wly_tml_cic_ses_uzb_urd_ukr_tur_tsn_vie_aeg_swa_lda_tsw	-1.05531186832432	-2.58212693477542	0.0113806119191038
400	mlt_cze_swa_hin_heb_owc_chh_ita_aze_uzb_zul_sun_igb_por_eng_bsq_mcd_hau_bem_mnd_nor_spa_tsw_rom_tsn_krd_hun_ewe_moo_fin_bos_wly_geo_lat_ctl_scr_guj_amr_gam_fre_est_lda_mly_rus_jav_jpn_knd_kor_ger_lit_ses_pol_bat_svk_sid_mao_cnt_ben_bam_pan_sod_grk_slo_swe_afr_qcu_mol_alb_bul_xho_tig_glc_aeg_arw_ind_dut_ven_ukr_dgb_tag_tha_anl_tml_cic_dyu_tur_urd_prs_azi_fbf_vie_amh_swt_akn_yor	0.43985487057094	1.03991042493893	0.301077553583306
401	owc_pol_ewe_ctl_anl_sid_amr_krd_tur_aze_swa_bat_bem_arw_eng_bsq_ukr_wly_cic_mnd_rus_hin_fbf_bul_ses_guj_hun_xho_lda_fin_dut_heb_geo_lat_ben_prs_alb_sod_chh_ger_est_bam_mly_nor_ind_jpn_knd_kor_cze_ita_swt_fre_sun_bos_hau_tag_cnt_swe_zul_scr_gam_mcd_svk_slo_afr_qcu_pan_rom_urd_akn_tig_mol_amh_por_jav_glc_yor_lit_igb_mao_tha_mlt_tml_moo_dyu_uzb_spa_grk_azi_tsn_vie_aeg_ven_dgb_tsw	-0.051495355054864	-0.121346023722275	0.903678771319828
402	sid_mcd_yor_fre_wly_amh_aeg_ita_azi_aze_moo_tag_ewe_pan_hin_bsq_ukr_sod_fbf_mnd_guj_ben_swt_arw_tsn_nor_fin_bam_dgb_est_mol_tig_geo_urd_grk_swe_krd_chh_mlt_lit_hun_zul_mao_rom_bat_jpn_tml_kor_afr_bul_bem_ger_sun_bos_hau_mly_cnt_lat_tsw_svk_owc_glc_prs_alb_cze_qcu_rus_slo_spa_cic_heb_pol_amr_por_jav_eng_lda_dut_dyu_ind_tha_gam_knd_swa_ven_tur_ctl_scr_uzb_xho_vie_anl_igb_ses_akn	0.604877493101297	1.43147487067183	0.15564624032186
403	gam_nor_swa_arw_amr_chh_owc_mcd_uzb_aze_swt_bat_cic_prs_spa_bsq_ctl_tig_moo_mnd_pan_guj_tsn_urd_akn_bul_est_zul_ses_hun_dut_sid_geo_ger_slo_svk_rus_hau_anl_swe_fin_bam_jav_mol_ind_jpn_tml_kor_pol_eng_yor_ukr_tag_glc_mlt_mao_cnt_grk_xho_hin_amh_alb_rom_afr_cze_qcu_fre_ben_lit_fbf_sod_krd_aeg_por_sun_ita_ewe_bos_dgb_mly_tha_wly_knd_lda_igb_azi_lat_scr_tur_bem_vie_heb_ven_tsw_dyu	-0.0281742150451008	-0.0663212741103417	0.947264412539804
404	sod_ben_fbf_bul_hau_aeg_amr_arw_uzb_tur_yor_jav_swa_por_lit_bsq_rom_heb_ven_cnt_nor_glc_lda_pan_ses_lat_hun_akn_moo_fin_ctl_chh_geo_spa_dut_slo_fre_amh_wly_hin_est_swt_ind_scr_mly_jpn_knd_kor_cze_urd_bem_ukr_bat_rus_gam_mao_mnd_mol_bam_pol_anl_alb_guj_svk_bos_qcu_krd_afr_ita_tsn_tig_eng_sid_swe_sun_prs_dgb_grk_xho_tag_tha_mlt_tml_zul_cic_azi_ger_mcd_aze_ewe_vie_owc_tsw_dyu_igb	-0.321261768922564	-0.759769688666882	0.449313954042116
405	amh_mol_dyu_dut_gam_owc_chh_arw_uzb_azi_swt_tag_tsn_ita_lit_bsq_ukr_tig_bem_cnt_krd_rus_ven_prs_fbf_swe_est_igb_moo_fin_por_amr_geo_pan_bos_lat_nor_sid_wly_hin_hun_cic_mly_glc_sun_jpn_knd_kor_fre_mcd_xho_rom_jav_guj_hau_mao_mnd_pol_akn_grk_mlt_ctl_ger_spa_cze_qcu_scr_urd_ben_lda_heb_afr_anl_alb_bat_bul_tsw_slo_ses_ind_tha_sod_tml_zul_bam_tur_eng_svk_aze_dgb_vie_aeg_swa_yor_ewe	0.496712107100434	1.17403010365618	0.243380678458288
406	heb_alb_igb_cze_tig_owc_aeg_svk_tur_aze_lda_bat_tsw_arw_mcd_bsq_bul_wly_cic_cnt_ita_bos_tsn_slo_moo_ctl_fin_swt_dyu_est_eng_gam_geo_pol_lit_nor_dut_hau_sod_guj_hun_zul_ind_rom_mao_jpn_tml_kor_scr_rus_xho_krd_mly_fre_mlt_jav_mnd_grk_dgb_mol_chh_swe_prs_spa_por_qcu_urd_hin_afr_akn_amh_ger_anl_lat_tag_ukr_bam_glc_fbf_sun_tha_amr_knd_ses_ewe_uzb_pan_ben_azi_yor_vie_sid_bem_ven_swa	-0.39912869885624	-0.947863491277867	0.345655460233818
407	sod_ctl_bem_lit_amr_owc_aeg_dut_uzb_tur_igb_sun_cic_grk_glc_bsq_mol_tig_swt_mnd_swe_bul_tsn_pan_yor_alb_fin_fbf_tsw_hun_urd_heb_geo_ger_prs_por_guj_amh_mlt_rom_est_zul_jav_ukr_mao_jpn_tml_kor_arw_spa_akn_cze_ind_ita_wly_mly_cnt_svk_dyu_pol_gam_bos_slo_ben_rus_qcu_fre_mcd_nor_moo_anl_eng_sid_lat_tag_scr_ven_afr_ewe_bat_tha_chh_knd_swa_lda_azi_hin_krd_aze_dgb_vie_hau_bam_ses_xho	-0.0281326626333928	-0.0662951984418585	0.947285116007078
408	aeg_guj_xho_svk_hau_mlt_tig_ctl_aze_uzb_tsw_mao_dyu_rus_mol_bsq_krd_gam_ses_cnt_ger_arw_bem_glc_ewe_fre_hun_moo_lda_fin_swe_heb_geo_eng_hin_grk_rom_chh_owc_lat_est_swt_ind_afr_tag_jpn_knd_kor_slo_bul_tsn_cze_jav_pan_amr_bat_mnd_por_bam_dut_sod_spa_bos_scr_prs_qcu_urd_lit_pol_cic_wly_ben_anl_ita_mly_nor_zul_mcd_dgb_sun_tha_sid_tml_akn_fbf_tur_ukr_alb_azi_ven_vie_amh_igb_swa_yor	0.265176177347901	0.623947523668542	0.53418955811783
409	wly_rom_ses_afr_anl_owc_amr_lit_tur_uzb_ewe_sun_ven_ger_hin_bsq_bul_chh_cic_mnd_mcd_pan_xho_cze_zul_krd_fin_dgb_yor_est_spa_tig_geo_ita_bos_fre_svk_sid_mlt_lat_hun_moo_bat_eng_jav_jpn_knd_kor_guj_mol_tsn_ukr_mao_por_sod_tag_cnt_swe_igb_glc_hau_alb_urd_ben_grk_qcu_pol_arw_scr_swt_aeg_slo_heb_ctl_mly_dut_fbf_prs_bem_ind_tha_amh_tml_swa_bam_azi_rus_nor_aze_tsw_vie_gam_lda_dyu_akn	0.425758103848503	1.00461044266329	0.317691210328317
410	hau_ita_xho_ben_aeg_anl_owc_spa_aze_azi_lda_bat_ewe_mcd_guj_bsq_bul_wly_igb_cnt_por_arw_bem_alb_yor_glc_est_bam_swt_fin_pol_sod_geo_lat_cze_rom_krd_chh_mlt_swe_hun_fbf_ind_ctl_jav_jpn_tml_kor_rus_eng_moo_prs_mao_mol_amh_sun_mnd_ger_tsw_scr_gam_lit_ukr_afr_dut_qcu_slo_pan_hin_ven_sid_fre_amr_svk_tag_urd_dyu_nor_cic_mly_tha_heb_knd_dgb_tsn_uzb_grk_bos_tur_zul_vie_tig_swa_ses_akn	-0.541319619173486	-1.29292776581814	0.199238778678985
411	wly_por_fbf_pol_anl_aeg_heb_spa_uzb_tur_swa_sun_dgb_arw_lit_bsq_eng_sod_swt_mnd_prs_pan_moo_svk_dyu_fre_est_cic_tsn_hun_cze_owc_geo_rus_swe_dut_lat_amh_sid_rom_fin_zul_mao_ukr_bat_jpn_knd_kor_ctl_ita_bem_afr_tag_slo_amr_mly_cnt_ben_bam_glc_hau_urd_mcd_krd_nor_qcu_grk_alb_bos_xho_mlt_guj_tig_ger_jav_mol_akn_hin_tsw_ind_tha_gam_tml_ses_ven_aze_scr_bul_azi_yor_vie_chh_ewe_igb_lda	0.141600927583211	0.332899273420816	0.739959599758934
412	hau_urd_igb_spa_tig_amh_owc_svk_tur_azi_ewe_mly_yor_mol_pol_bsq_ben_sod_xho_mnd_bul_ctl_tsw_afr_bem_rus_est_dyu_dgb_hun_nor_mlt_geo_arw_lit_krd_guj_chh_sid_prs_fin_zul_sun_rom_mao_jpn_tml_kor_cze_dut_tsn_mcd_tag_bos_wly_bat_cnt_glc_lda_grk_anl_swe_scr_ger_ita_qcu_hin_por_fre_ses_gam_ukr_aeg_eng_jav_alb_fbf_pan_swa_ind_tha_amr_knd_akn_bam_uzb_lat_slo_aze_moo_vie_heb_ven_cic_swt	0.00301233338600901	0.00710630751099223	0.994345256267676
413	sid_ger_moo_scr_amh_anl_sod_swe_tur_uzb_lda_mao_xho_lit_bos_bsq_fre_gam_swt_mnd_hin_cze_fbf_prs_ven_slo_hun_tsw_zul_est_arw_hau_geo_ben_glc_pan_guj_mlt_heb_afr_fin_cic_jav_ukr_sun_jpn_tml_kor_rus_spa_swa_eng_mly_mcd_chh_ind_cnt_krd_dyu_svk_aeg_alb_mol_lat_por_qcu_grk_nor_bul_akn_amr_urd_owc_ctl_tag_ita_ses_dut_bam_bat_tha_tig_knd_bem_yor_aze_pol_rom_azi_igb_vie_wly_dgb_ewe_tsn	-0.0821379063861905	-0.193776501600238	0.846773502936128
414	wly_svk_bem_dut_owc_hau_amh_krd_uzb_tur_dgb_jav_tsw_pan_ukr_bsq_por_amr_lda_mnd_glc_slo_ses_arw_igb_urd_hun_cic_fbf_est_lit_anl_geo_spa_ben_ita_mcd_sod_chh_mol_fin_bam_mao_ctl_tag_jpn_knd_kor_afr_pol_ven_swe_sun_bul_sid_bat_cnt_guj_xho_cze_tig_fre_nor_bos_hin_qcu_lat_prs_rom_ewe_gam_grk_mlt_alb_mly_scr_tsn_eng_swt_ind_tha_heb_tml_zul_swa_aze_ger_rus_azi_akn_vie_aeg_moo_dyu_yor	-0.790625938323653	-1.89712917909203	0.0609137623199754
415	anl_cze_zul_ger_mlt_tig_amh_slo_uzb_aze_moo_tag_akn_svk_prs_bsq_dut_aeg_yor_cnt_eng_guj_dyu_urd_fbf_pol_est_tsn_ewe_hun_bos_sod_geo_mcd_bul_hin_grk_heb_wly_ita_fin_cic_mly_rus_bat_jpn_tml_kor_ben_ctl_swa_rom_jav_por_gam_mao_mnd_swe_swt_nor_chh_scr_lit_mol_spa_qcu_arw_krd_lat_bam_owc_pan_sid_glc_ind_afr_igb_ukr_ses_sun_tha_amr_knd_ven_tsw_azi_alb_fre_tur_lda_vie_hau_xho_bem_dgb	-0.798477533642265	-1.92108792768245	0.0577833987542328
416	mlt_arw_moo_rus_aeg_amh_heb_pol_aze_uzb_fbf_ind_lda_mol_nor_bsq_alb_anl_dyu_mnd_por_bos_bem_bul_ses_grk_fin_zul_xho_est_glc_owc_geo_ctl_fre_prs_lit_sod_tig_spa_hun_igb_bat_svk_tag_jpn_tml_kor_afr_lat_tsw_pan_jav_mcd_amr_sun_cnt_cze_swt_swe_gam_ita_hin_urd_scr_qcu_ben_rom_ukr_yor_hau_slo_chh_krd_mao_ger_ven_dut_swa_mly_tha_wly_knd_ewe_dgb_azi_guj_eng_tur_bam_vie_sid_tsn_akn_cic	-0.246243391936382	-0.58121500188117	0.562501560537073
417	tig_glc_ewe_rus_hau_aeg_sod_cze_tur_aze_tsw_ind_bem_ctl_bul_bsq_slo_gam_bam_cnt_urd_nor_swt_pol_igb_mcd_est_dyu_lda_hun_mol_heb_geo_swe_rom_bos_lit_anl_amh_spa_fin_swa_tag_fre_jav_jpn_tml_kor_eng_hin_akn_svk_mly_guj_amr_bat_mnd_dut_dgb_por_wly_ben_pan_prs_ger_qcu_krd_ita_grk_zul_chh_arw_owc_scr_mao_ukr_xho_lat_yor_sun_tha_sid_knd_fbf_ses_azi_alb_afr_uzb_cic_vie_mlt_moo_tsn_ven	-0.193853455824254	-0.458258408733238	0.647835827802315
418	mlt_ita_akn_mcd_anl_sid_wly_pan_aze_uzb_tsw_ind_yor_eng_mol_bsq_dut_amh_cic_cnt_fre_ukr_dyu_ger_swt_krd_fin_tsn_ven_hun_urd_sod_geo_svk_alb_cze_spa_gam_heb_lat_est_dgb_tag_nor_mao_jpn_knd_kor_bos_lit_fbf_scr_sun_hin_chh_jav_mnd_afr_bem_por_owc_grk_guj_arw_ben_qcu_rom_bul_ctl_swa_hau_rus_amr_pol_bat_slo_ses_prs_lda_mly_tha_tig_tml_moo_igb_tur_swe_glc_azi_bam_vie_aeg_xho_zul_ewe	-0.097745869611354	-0.230307586059874	0.818358612120108
419	anl_ger_igb_alb_amr_heb_sod_por_aze_azi_xho_ind_yor_swe_hin_bsq_lat_owc_lda_cnt_dut_nor_ewe_ctl_tsw_rus_hun_dyu_moo_est_arw_mlt_geo_guj_glc_rom_cze_amh_wly_afr_fin_ses_sun_mcd_bat_jpn_tml_kor_pol_grk_dgb_svk_tag_lit_aeg_mly_mnd_krd_swa_eng_tig_pan_ita_bul_bos_qcu_spa_fre_mol_akn_hau_urd_gam_slo_jav_ukr_bam_prs_bem_mao_tha_sid_knd_cic_fbf_tur_ben_scr_uzb_zul_vie_chh_ven_tsn_swt	-0.0502221985540131	-0.118261948107067	0.9061151651363
420	amh_prs_swa_spa_sod_tig_owc_swe_aze_uzb_bem_sun_dyu_ita_cze_bsq_ctl_sid_lda_mnd_afr_eng_ven_ukr_tsw_lat_fin_ses_dgb_est_ger_hau_geo_bul_svk_glc_fre_gam_wly_dut_hun_moo_mly_slo_ind_jpn_tml_kor_alb_grk_igb_mol_bat_pol_mlt_jav_cnt_rus_ewe_rom_heb_krd_lit_mcd_pan_qcu_por_scr_ben_tsn_chh_bos_amr_urd_mao_guj_zul_hin_cic_tag_tha_anl_knd_fbf_yor_azi_arw_nor_tur_swt_vie_aeg_xho_bam_akn	0.0145268761348387	0.0341969961471479	0.972793352138549
421	sod_arw_akn_mol_chh_heb_hau_eng_tur_uzb_dgb_tag_fbf_dut_cze_bsq_afr_sid_ven_cnt_rom_ger_cic_rus_yor_fre_est_ses_swt_fin_pan_anl_geo_scr_por_krd_lat_tig_owc_urd_hun_lda_ind_pol_jav_jpn_tml_kor_bul_ukr_swa_slo_mao_ctl_wly_bat_mnd_lit_tsn_glc_amh_prs_grk_swe_hin_qcu_mcd_nor_alb_bem_gam_ita_amr_ben_mly_guj_igb_bos_zul_sun_tha_aeg_knd_ewe_moo_aze_svk_spa_azi_bam_vie_mlt_tsw_dyu_xho	-0.843604406681958	-2.03989459595589	0.0441970783884182
422	amh_guj_ewe_svk_tig_chh_mlt_pol_aze_azi_moo_mao_bam_hin_lat_bsq_alb_gam_dgb_mnd_glc_fre_cic_rom_ven_ctl_hun_ses_akn_fin_ita_wly_geo_scr_bul_dut_prs_sid_aeg_krd_est_dyu_mly_ukr_jav_jpn_knd_kor_afr_rus_fbf_mcd_bat_ben_sod_tag_cnt_grk_lda_bos_anl_slo_nor_spa_urd_qcu_swe_cze_por_igb_heb_lit_hau_eng_ind_arw_bem_mol_tsw_sun_tha_owc_tml_yor_zul_uzb_pan_ger_tur_swt_vie_amr_tsn_xho_swa	0.538901834869114	1.27140770359236	0.206754230626076
423	chh_ita_ven_nor_sod_amh_sid_dut_tur_aze_dyu_mao_dgb_scr_hin_bsq_spa_mlt_tsw_cnt_prs_swe_tsn_mcd_lda_pan_fin_ses_swt_est_lat_owc_geo_por_pol_ger_slo_heb_tig_bul_hun_yor_mly_fre_bat_jpn_tml_kor_arw_ctl_fbf_guj_sun_glc_wly_tag_mnd_bos_xho_alb_anl_rom_lit_urd_svk_qcu_eng_ukr_mol_akn_amr_grk_aeg_ben_ind_krd_moo_cze_zul_jav_tha_hau_knd_ewe_bam_azi_afr_rus_uzb_swa_vie_gam_igb_cic_bem	-0.0540136788579646	-0.127273862483176	0.898998435580872
424	sod_ger_fbf_lit_amr_anl_hau_swe_azi_aze_swa_ind_tsn_cze_spa_bsq_scr_tig_ses_mnd_krd_mol_dyu_prs_akn_ctl_est_zul_igb_fin_grk_aeg_geo_rom_ita_slo_svk_amh_sid_nor_hun_cic_tag_rus_sun_jpn_knd_kor_fre_por_xho_arw_bat_ben_chh_jav_cnt_alb_yor_bul_heb_guj_pol_bos_mcd_qcu_afr_urd_hin_bem_mlt_dut_wly_ukr_mao_pan_ven_lat_bam_mly_tha_gam_tml_lda_dgb_tur_glc_eng_uzb_swt_vie_owc_ewe_moo_tsw	-0.171115170235007	-0.404195741802778	0.686996804535384
425	owc_svk_zul_swe_heb_chh_hau_bos_azi_aze_dgb_sun_dyu_glc_dut_bsq_ben_sod_xho_mnd_lat_bul_bam_alb_lda_ctl_est_akn_swt_hun_krd_anl_geo_fre_arw_guj_slo_sid_tig_lit_fin_fbf_bat_afr_ind_jpn_knd_kor_pol_grk_ven_ger_mly_rus_gam_tag_cnt_ita_yor_urd_amr_mcd_rom_mol_cze_qcu_por_ukr_pan_tsw_aeg_hin_wly_spa_jav_scr_moo_prs_cic_mao_tha_mlt_tml_ses_ewe_tur_eng_nor_uzb_tsn_vie_amh_igb_swa_bem	-0.298627533027524	-0.708149498761976	0.48062354270044
426	sod_lat_xho_alb_mlt_hau_sid_pol_azi_tur_tsw_bat_swt_grk_cze_bsq_arw_wly_akn_cnt_scr_ukr_cic_hin_bem_ger_fin_lda_zul_est_lit_chh_geo_svk_mol_spa_nor_gam_heb_fre_hun_tsn_jav_pan_mly_jpn_knd_kor_bos_urd_dgb_rus_sun_ctl_amh_ind_mnd_glc_igb_dut_aeg_eng_afr_swe_prs_qcu_krd_por_bul_ven_tig_mcd_owc_slo_mao_ita_fbf_rom_moo_tag_tha_anl_tml_ses_ewe_aze_guj_ben_uzb_bam_vie_amr_dyu_yor_swa	-0.0754706650871363	-0.177785409278721	0.859278175437282
427	chh_bul_ewe_urd_anl_amr_heb_arw_aze_uzb_swt_mly_lda_bos_mcd_bsq_krd_wly_dgb_mnd_svk_slo_tsw_ctl_zul_ben_hun_xho_swa_est_eng_sid_geo_rom_spa_cze_ukr_owc_mlt_swe_fin_ses_bat_glc_sun_jpn_tml_kor_afr_ita_igb_ger_mao_hin_tig_ind_cnt_pol_fbf_pan_aeg_mol_lat_fre_alb_qcu_por_nor_rus_akn_gam_dut_amh_guj_jav_grk_cic_lit_ven_tag_tha_sod_knd_tsn_bam_azi_prs_scr_tur_yor_vie_hau_dyu_moo_bem	-0.0252636282323544	-0.0594864613474765	0.952692288904514
428	gam_prs_tsn_ger_heb_amr_anl_afr_uzb_azi_bem_jav_dyu_grk_ita_bsq_rom_sid_akn_mnd_nor_mcd_moo_eng_cic_glc_fin_swt_ses_hun_ctl_owc_geo_fre_spa_arw_cze_mlt_amh_bos_est_zul_mly_urd_sun_jpn_knd_kor_rus_dut_tsw_ben_mao_ukr_aeg_ind_cnt_scr_bam_guj_tig_por_hin_swe_bul_qcu_alb_mol_svk_lda_hau_pol_wly_lit_bat_lat_ewe_pan_igb_tag_tha_chh_tml_dgb_yor_tur_slo_krd_aze_xho_vie_sod_ven_fbf_swa	-0.142230768330007	-0.335437973694083	0.738050232928461
429	anl_ger_xho_afr_mlt_owc_chh_urd_aze_azi_swt_sun_tsw_hin_ukr_bsq_glc_heb_swa_mnd_krd_pol_ses_lit_ven_ctl_est_fbf_bam_fin_ben_wly_geo_ita_alb_scr_lat_tig_sod_cze_hun_dgb_mly_por_tag_jpn_knd_kor_dut_spa_ewe_bos_jav_mcd_amr_mao_cnt_svk_cic_guj_sid_arw_eng_mol_slo_qcu_fre_bul_pan_bem_aeg_grk_gam_rus_bat_rom_lda_swe_akn_ind_tha_hau_tml_dyu_zul_uzb_nor_prs_tur_yor_vie_amh_moo_tsn_igb	0.193557194167307	0.455368446660019	0.649905562827538
430	anl_fre_swa_lat_tig_sid_mlt_prs_azi_aze_dgb_bat_xho_bos_spa_bsq_mol_amh_akn_cnt_ctl_svk_ses_arw_igb_ukr_fin_bam_moo_hun_hin_gam_geo_slo_grk_glc_bul_hau_amr_krd_est_tsn_sun_cze_jav_jpn_knd_kor_urd_alb_yor_ben_ind_ita_wly_mao_mnd_ger_zul_nor_heb_swe_mcd_guj_rus_qcu_afr_pan_eng_ewe_sod_pol_aeg_rom_tag_dut_fbf_lit_dyu_mly_tha_chh_tml_bem_tsw_tur_scr_por_uzb_ven_vie_owc_swt_lda_cic	-0.470903246128113	-1.11914522098212	0.265960423915528
431	heb_fre_cic_mol_tig_mlt_wly_prs_aze_tur_dgb_mly_dyu_lit_cze_bsq_ukr_chh_akn_mnd_swe_bos_tsn_nor_moo_ger_est_swa_yor_fin_glc_amr_geo_krd_spa_ita_por_sid_owc_guj_hun_ses_jav_dut_sun_jpn_tml_kor_lat_grk_zul_pol_tag_scr_hau_ind_cnt_eng_swt_mcd_amh_ben_bul_hin_pan_qcu_ctl_rom_rus_fbf_gam_slo_sod_svk_mao_urd_lda_afr_ewe_bat_tha_aeg_knd_bam_ven_azi_alb_arw_uzb_xho_vie_anl_tsw_igb_bem	-0.607118978471963	-1.45211628821509	0.149834702565083
432	gam_afr_zul_rom_mlt_anl_chh_svk_tur_azi_akn_sun_cic_mcd_por_bsq_pan_hau_yor_cnt_ger_bos_ven_ben_igb_alb_fin_swa_tsn_hun_cze_amr_geo_swe_lit_glc_urd_amh_tig_mol_est_dgb_mao_eng_jav_jpn_tml_kor_spa_grk_swt_hin_ind_dut_sid_bat_mnd_krd_xho_fre_wly_ita_bul_ctl_lat_qcu_slo_rus_pol_bem_sod_nor_heb_ukr_mly_scr_fbf_prs_moo_tag_tha_owc_knd_ewe_ses_uzb_arw_guj_aze_lda_vie_aeg_dyu_bam_tsw	-0.733956918709249	-1.7661552308962	0.0806512992159709
433	anl_fre_fbf_svk_hau_gam_sod_ger_aze_azi_tsw_sun_bem_spa_mcd_bsq_mol_chh_akn_cnt_guj_pol_ses_ukr_dyu_lat_fin_moo_cic_hun_lit_heb_geo_prs_slo_hin_alb_amr_aeg_arw_est_zul_jav_por_ind_jpn_knd_kor_krd_pan_bam_eng_bat_ctl_mlt_mly_mnd_bul_swa_ben_tig_ita_dut_afr_bos_qcu_urd_rom_rus_swt_wly_swe_sid_glc_mao_scr_ewe_nor_xho_tag_tha_owc_tml_tsn_ven_tur_cze_grk_uzb_dgb_vie_amh_yor_lda_igb	-0.846279819691902	-2.0433606429142	0.043845791620643
434	chh_fre_bam_svk_amr_hau_gam_ukr_uzb_aze_moo_mao_dyu_lit_alb_bsq_ita_sid_fbf_mnd_dut_scr_swa_grk_ven_pol_fin_igb_swt_est_glc_mlt_geo_por_ben_rus_guj_heb_amh_hin_hun_tsw_ind_pan_bat_jpn_tml_kor_slo_ger_akn_mol_sun_arw_anl_tag_cnt_nor_bem_cze_sod_bul_lat_afr_mcd_qcu_spa_bos_prs_lda_aeg_krd_wly_eng_mly_ctl_xho_rom_dgb_jav_tha_owc_knd_ses_yor_tur_swe_urd_azi_tsn_vie_tig_ewe_cic_zul	0.544847265844639	1.28767269950006	0.20105501821878
435	amr_eng_tsw_ger_wly_sod_owc_svk_azi_aze_fbf_bat_dgb_rus_ukr_bsq_cze_hau_lda_mnd_rom_lat_swt_mol_moo_grk_fin_bem_zul_est_alb_mlt_geo_ita_ben_nor_lit_amh_tig_krd_hun_yor_ind_swe_tag_jpn_knd_kor_pan_slo_ewe_bul_mao_fre_chh_jav_cnt_guj_swa_scr_anl_spa_afr_arw_por_qcu_hin_ctl_prs_cic_heb_mcd_gam_pol_sun_urd_ses_bos_bam_mly_tha_aeg_tml_igb_dyu_tur_dut_glc_uzb_tsn_vie_sid_ven_akn_xho	-0.681605539039366	-1.63240560653692	0.1059756160384
436	amr_lat_ses_mcd_gam_wly_tig_lit_tur_uzb_dgb_jav_tsw_prs_guj_bsq_ita_amh_akn_mnd_afr_bos_xho_mol_ewe_swe_est_ven_dyu_fin_fre_anl_geo_spa_nor_dut_ukr_heb_sid_bul_hun_igb_mao_por_sun_jpn_tml_kor_ctl_scr_yor_krd_mly_ben_aeg_tag_cnt_glc_swa_hin_mlt_pan_grk_urd_svk_qcu_ger_pol_cze_bam_hau_alb_chh_slo_bat_rom_bem_rus_zul_ind_tha_owc_knd_swt_lda_azi_eng_arw_aze_fbf_vie_sod_tsn_cic_moo	-0.164695941491606	-0.389143614434652	0.698059511367023
437	sid_krd_dyu_ukr_amh_hau_wly_rus_azi_aze_bam_mao_ewe_cze_lit_bsq_alb_amr_bem_mnd_mcd_hin_swa_bul_swt_por_est_cic_ses_hun_ita_mlt_geo_guj_lat_grk_swe_gam_chh_dut_fin_tsn_mly_spa_jav_jpn_knd_kor_eng_afr_akn_slo_ind_rom_owc_tag_cnt_ctl_ven_svk_aeg_pol_arw_scr_glc_qcu_prs_pan_fre_tsw_heb_ben_tig_mol_bat_nor_dgb_bos_fbf_sun_tha_sod_tml_yor_lda_uzb_ger_urd_tur_moo_vie_anl_xho_igb_zul	9.37171681426224e-05	0.000220800364733725	0.999824299738211
438	tig_ukr_fbf_rom_owc_gam_anl_alb_tur_uzb_akn_mao_moo_por_fre_bsq_slo_sid_bam_cnt_krd_ben_dyu_hin_xho_ita_hun_ewe_swt_fin_rus_hau_geo_swe_lat_bos_ger_aeg_wly_bul_est_lda_jav_urd_bat_jpn_tml_kor_guj_svk_tsw_mcd_mly_arw_amr_sun_mnd_mol_dgb_scr_sod_nor_dut_glc_grk_qcu_pol_cze_afr_zul_mlt_eng_chh_pan_ind_ctl_tsn_spa_swa_tag_tha_amh_knd_igb_ses_azi_lit_prs_aze_cic_vie_heb_bem_ven_yor	-0.380131437017781	-0.903500170415781	0.368594859196108
439	aeg_swe_swa_arw_mlt_amr_chh_mcd_aze_uzb_dgb_bat_bem_eng_krd_bsq_pan_amh_moo_mnd_cze_ctl_ven_rom_akn_fre_est_tsw_cic_hun_ger_anl_geo_prs_guj_hin_glc_gam_heb_svk_fin_igb_sun_dut_mao_jpn_tml_kor_grk_lit_zul_scr_jav_bul_sod_mly_cnt_lat_yor_slo_sid_ukr_rus_pol_urd_qcu_alb_mol_afr_ses_wly_ben_owc_bos_ind_por_fbf_ita_lda_tag_tha_tig_knd_xho_swt_azi_nor_spa_tur_bam_vie_hau_tsn_dyu_ewe	-1.17472497933278	-2.90055560241633	0.0046486386917357
440	tig_bos_lda_nor_mlt_hau_wly_glc_aze_uzb_swa_mao_fbf_lit_krd_bsq_scr_anl_tsn_cnt_dut_mol_akn_hin_swt_fre_fin_yor_moo_hun_urd_sid_geo_ukr_prs_ctl_guj_sod_aeg_rus_est_igb_jav_svk_mly_jpn_tml_kor_mcd_arw_tsw_cze_ind_spa_chh_sun_mnd_ita_cic_lat_owc_grk_eng_ben_bul_qcu_rom_slo_swe_ses_heb_ger_amh_alb_tag_pan_ewe_por_bem_bat_tha_amr_knd_dgb_zul_azi_afr_pol_tur_xho_vie_gam_ven_bam_dyu	-0.165349856356579	-0.390072510716851	0.697374889407652
441	owc_cze_swt_grk_gam_mlt_chh_lit_aze_azi_dyu_mao_igb_por_spa_bsq_slo_aeg_lda_mnd_rus_urd_tsw_arw_cic_nor_est_bam_fbf_hun_svk_sid_geo_afr_fre_scr_dut_heb_sod_mcd_fin_bem_tag_bos_jav_jpn_knd_kor_pol_ita_tsn_bul_mly_lat_tig_sun_cnt_prs_ses_ben_hau_krd_mol_ger_ctl_qcu_swe_rom_eng_zul_anl_ukr_amr_glc_ind_pan_yor_hin_moo_bat_tha_wly_tml_dgb_ven_tur_alb_guj_uzb_akn_vie_amh_xho_ewe_swa	-0.346059097357648	-0.819902757473002	0.41436795304073
442	gam_ben_tsw_lit_mlt_hau_amh_glc_azi_uzb_tsn_mly_bem_ukr_mcd_bsq_guj_anl_xho_cnt_alb_prs_cic_swe_moo_dut_fin_dyu_ven_est_bul_amr_geo_scr_ctl_grk_spa_aeg_sod_cze_hun_swa_sun_rom_tag_jpn_knd_kor_lat_svk_zul_bos_bat_nor_sid_mao_mnd_afr_fbf_mol_owc_hin_pol_ger_rus_qcu_fre_arw_ita_lda_tig_pan_wly_urd_ind_slo_akn_por_yor_jav_tha_heb_tml_swt_dgb_aze_eng_krd_tur_ses_vie_chh_bam_igb_ewe	-0.655914236499109	-1.56916424661449	0.120005987474345
443	amh_urd_lda_alb_wly_sid_amr_rom_aze_tur_dgb_jav_bam_pol_hin_bsq_ita_chh_xho_cnt_ctl_pan_ses_cze_zul_svk_fin_fbf_bem_est_glc_hau_geo_spa_ukr_swe_eng_sod_mlt_ger_hun_tsn_mly_grk_tag_jpn_knd_kor_prs_scr_yor_krd_bat_bos_tig_sun_mnd_mol_ewe_bul_heb_fre_rus_afr_ben_qcu_guj_nor_slo_swt_anl_por_owc_mcd_ind_arw_ven_lit_cic_mao_tha_aeg_tml_tsw_swa_uzb_lat_dut_azi_igb_vie_gam_moo_akn_dyu	-0.0468466626099595	-0.11040901347834	0.912322919073809
444	sod_por_igb_krd_amh_wly_sid_spa_tur_aze_xho_ind_moo_pan_mcd_bsq_afr_tig_akn_mnd_ben_hin_dyu_rom_swt_swe_est_bem_ewe_hun_rus_hau_geo_alb_cze_urd_scr_owc_anl_ger_fin_swa_mly_lat_jav_jpn_tml_kor_grk_pol_tsw_ctl_sun_arw_mlt_mao_cnt_bul_dgb_nor_chh_slo_prs_fre_dut_qcu_glc_mol_bos_lda_gam_ita_aeg_guj_bat_ukr_zul_lit_bam_tag_tha_heb_knd_cic_ses_uzb_eng_svk_azi_yor_vie_amr_tsn_ven_fbf	-0.403668147506405	-0.958039405608672	0.340526876972064
445	wly_pol_tsw_krd_hau_amh_tig_mcd_tur_azi_xho_jav_tsn_alb_urd_bsq_mol_heb_bam_mnd_lat_eng_lda_pan_ses_bul_hun_swa_dyu_fin_fre_anl_geo_slo_swe_nor_ita_owc_chh_svk_est_ven_mao_cze_sun_jpn_knd_kor_guj_ben_ewe_ctl_tag_ukr_sid_ind_cnt_por_moo_afr_sod_rus_glc_dut_bos_qcu_rom_scr_ger_yor_amr_spa_gam_arw_mly_lit_fbf_grk_igb_bat_tha_mlt_tml_swt_bem_aze_hin_prs_uzb_zul_vie_aeg_cic_dgb_akn	-0.0310524666163197	-0.0732323075630996	0.941778534290872
446	tig_eng_zul_rom_aeg_sid_hau_mcd_azi_uzb_bam_sun_dyu_alb_hin_bsq_prs_mlt_moo_cnt_dut_guj_bem_ben_swa_pan_est_lda_cic_fin_spa_wly_geo_nor_glc_por_mol_amh_sod_grk_hun_ven_ind_afr_mao_jpn_knd_kor_swe_fre_xho_bos_jav_ctl_heb_tag_mnd_urd_yor_ita_chh_ger_slo_scr_arw_qcu_bul_ukr_svk_akn_gam_lit_owc_pol_bat_lat_fbf_cze_dgb_mly_tha_anl_tml_ewe_tsw_aze_krd_rus_tur_tsn_vie_amr_swt_igb_ses	-0.669498762773883	-1.60310189726629	0.112303247504936
447	heb_alb_akn_swe_sod_owc_aeg_bos_tur_uzb_dyu_sun_ses_arw_krd_bsq_mol_sid_bem_mnd_pol_prs_yor_nor_tsn_lat_fin_tsw_swa_hun_pan_amr_geo_bul_urd_scr_rus_amh_hau_hin_est_ewe_bat_eng_mao_jpn_tml_kor_grk_rom_moo_ger_jav_slo_mlt_ind_cnt_fre_bam_dut_tig_guj_ita_svk_ctl_qcu_lit_cze_spa_xho_wly_mcd_gam_ukr_tag_ben_dgb_por_igb_mly_tha_anl_knd_lda_ven_aze_glc_afr_azi_fbf_vie_chh_cic_zul_swt	-0.750450874714842	-1.80481729957966	0.0743396894298031
448	gam_por_fbf_pol_hau_anl_mlt_grk_uzb_azi_ses_mao_dyu_swe_ben_bsq_ctl_chh_bem_mnd_lat_mol_cic_nor_moo_cze_fin_dgb_tsw_est_afr_heb_geo_rom_eng_pan_alb_wly_amr_dut_hun_akn_bat_urd_mly_jpn_knd_kor_slo_scr_swt_glc_sun_ukr_aeg_ind_cnt_arw_ven_bos_amh_krd_guj_fre_hin_qcu_rus_ger_ita_xho_tig_svk_sid_spa_tag_prs_swa_lit_yor_jav_tha_sod_tml_ewe_zul_aze_bul_mcd_tur_lda_vie_owc_igb_bam_tsn	-0.249979665635412	-0.59062159564228	0.55620657958724
449	sod_lat_tsn_nor_aeg_amr_owc_afr_uzb_aze_cic_bat_yor_urd_svk_bsq_ita_heb_ven_mnd_rom_ctl_bem_prs_swa_glc_hun_zul_swt_fin_lit_chh_geo_bos_alb_grk_scr_tig_gam_ben_est_xho_ind_guj_jav_jpn_tml_kor_cze_hin_igb_bul_sun_krd_sid_mao_cnt_pol_lda_swe_mlt_eng_slo_arw_ukr_qcu_fre_rus_pan_ses_anl_mol_amh_dut_tag_ger_tsw_mcd_ewe_mly_tha_wly_knd_moo_bam_azi_spa_por_tur_dyu_vie_hau_akn_fbf_dgb	-0.231919437833526	-0.547789260234563	0.585148982594871
450	tig_bul_dyu_swe_anl_gam_hau_eng_aze_uzb_dgb_bat_xho_por_nor_bsq_ita_heb_akn_mnd_alb_dut_bam_guj_zul_hin_est_lda_swa_fin_lit_mlt_geo_ctl_pol_ukr_rom_chh_sod_bos_hun_swt_mly_slo_sun_jpn_knd_kor_pan_grk_igb_lat_tag_ger_wly_jav_cnt_scr_bem_spa_amr_glc_cze_afr_krd_qcu_urd_prs_mcd_ven_sid_rus_owc_arw_ind_fre_tsw_svk_ewe_mao_tha_aeg_tml_cic_fbf_tur_ben_mol_azi_yor_vie_amh_moo_ses_tsn	-0.19534564353496	-0.460962720447388	0.645901553664033
451	chh_svk_swt_mol_anl_amr_wly_dut_tur_uzb_cic_sun_igb_cze_prs_bsq_ben_owc_lda_cnt_ger_lat_fbf_hin_tsw_nor_fin_ven_swa_hun_swe_tig_geo_eng_mcd_bul_slo_gam_heb_ita_est_ses_mao_bos_bat_jpn_knd_kor_glc_pol_bam_rom_jav_scr_mlt_mly_mnd_grk_ewe_arw_sid_pan_rus_ctl_por_qcu_urd_krd_guj_zul_aeg_lit_amh_afr_tag_fre_dyu_alb_yor_ind_tha_sod_tml_akn_moo_azi_ukr_spa_aze_xho_vie_hau_dgb_tsn_bem	0.163290072874661	0.38398172142986	0.701868504254098
452	gam_ben_lda_guj_owc_anl_wly_alb_azi_tur_ven_tag_fbf_krd_grk_bsq_bul_tig_swt_cnt_swe_mol_dyu_ctl_zul_por_est_igb_akn_hun_arw_amh_geo_prs_scr_rus_nor_aeg_heb_ukr_fin_xho_mly_mcd_ind_jpn_tml_kor_svk_hin_yor_bos_jav_eng_amr_bat_mnd_spa_moo_slo_mlt_ita_lat_fre_afr_qcu_lit_ger_pan_swa_chh_rom_sid_urd_sun_cze_tsw_glc_cic_mao_tha_hau_knd_dgb_ses_uzb_dut_pol_aze_bam_vie_sod_tsn_bem_ewe	-0.748164208413532	-1.80527140421987	0.0742680657368976
453	gam_glc_yor_slo_hau_amr_owc_ctl_azi_tur_xho_tag_swt_prs_scr_bsq_rus_mlt_zul_cnt_ger_spa_tsn_ukr_ewe_svk_fin_dyu_bam_est_guj_wly_geo_lat_mcd_rom_bos_chh_anl_nor_hun_fbf_mao_ita_sun_jpn_tml_kor_grk_pan_ses_ben_ind_por_heb_mly_mnd_bul_lda_afr_aeg_lit_alb_arw_krd_qcu_swe_hin_pol_dgb_sid_dut_sod_eng_bat_fre_moo_urd_akn_jav_tha_amh_knd_ven_cic_uzb_mol_cze_aze_bem_vie_tig_swa_tsw_igb	0.912700168408294	2.17866673412528	0.0318842422692894
454	aeg_ger_bem_eng_owc_sod_chh_pan_azi_aze_moo_mao_swa_glc_ctl_bsq_bos_hau_ses_cnt_scr_hin_fbf_svk_yor_arw_hun_lda_dyu_fin_ben_amr_geo_ukr_bul_krd_guj_sid_amh_rom_est_bam_ind_nor_bat_jpn_knd_kor_fre_mol_swt_lit_mly_mcd_gam_jav_mnd_rus_igb_swe_tig_afr_urd_pol_cze_qcu_dut_spa_slo_dgb_wly_alb_anl_grk_sun_prs_akn_ita_tsn_tag_tha_heb_tml_ven_tsw_uzb_por_lat_tur_zul_vie_mlt_xho_cic_ewe	-0.801792058277258	-1.93357731778741	0.0562061811984184
455	amr_bos_bam_ukr_aeg_heb_sod_ben_azi_uzb_swa_sun_ses_krd_por_bsq_rus_tig_ewe_mnd_urd_swe_dyu_svk_tsw_nor_est_igb_cic_fin_hin_wly_geo_scr_mcd_fre_dut_owc_sid_spa_hun_dgb_jav_guj_mao_jpn_tml_kor_afr_ita_akn_grk_mly_prs_mlt_bat_cnt_lit_lda_eng_amh_alb_lat_ger_ctl_qcu_cze_rom_mol_moo_gam_glc_hau_bul_ind_slo_zul_arw_swt_tag_tha_chh_knd_bem_tsn_tur_pan_pol_aze_xho_vie_anl_fbf_yor_ven	0.115488045520714	0.27166472282413	0.786481977090523
456	amh_hin_tsn_por_owc_sod_gam_ben_aze_uzb_cic_sun_akn_svk_swe_bsq_krd_hau_swa_mnd_ita_lit_moo_arw_zul_dut_fin_yor_bam_est_prs_mlt_geo_alb_ctl_bul_guj_amr_aeg_ukr_hun_dyu_mao_nor_bat_jpn_tml_kor_ger_rom_lda_fre_tag_cze_heb_ind_cnt_scr_bem_lat_tig_glc_afr_grk_mol_qcu_eng_urd_pol_ven_anl_slo_sid_mcd_mly_bos_xho_spa_ses_jav_tha_chh_knd_dgb_fbf_tur_rus_pan_azi_igb_vie_wly_swt_tsw_ewe	0.140962511586059	0.331973698844879	0.740656134165564
457	wly_hin_akn_fre_gam_aeg_tig_swe_tur_aze_tsn_tag_bam_arw_alb_bsq_lat_sid_fbf_cnt_prs_ukr_ewe_dut_xho_pan_fin_yor_tsw_hun_afr_chh_geo_rom_krd_guj_ger_anl_hau_ben_est_moo_bat_lit_sun_jpn_tml_kor_urd_mol_swa_svk_mao_glc_mlt_mly_mnd_spa_cic_bul_amr_mcd_grk_bos_cze_qcu_scr_nor_ita_dgb_owc_por_sod_slo_jav_eng_swt_ctl_ven_ind_tha_amh_knd_bem_ses_uzb_pol_rus_azi_zul_vie_heb_lda_igb_dyu	-0.0497651816778523	-0.11729956864817	0.906875621777463
458	wly_prs_cic_ctl_sod_gam_sid_lit_uzb_azi_ewe_mly_bam_por_ita_bsq_arw_mlt_tsw_mnd_grk_fre_fbf_scr_tsn_ger_hun_ven_dyu_fin_pan_hau_geo_bos_ben_lat_nor_chh_owc_bul_est_yor_tag_krd_mao_jpn_tml_kor_mcd_glc_swa_urd_jav_alb_tig_sun_cnt_cze_xho_dut_amr_rus_rom_swe_eng_qcu_pol_mol_hin_ses_amh_ukr_aeg_afr_bat_spa_bem_slo_swt_ind_tha_anl_knd_dgb_lda_tur_svk_guj_aze_igb_vie_heb_zul_akn_moo	0.0219850206544429	0.0517708173164417	0.958822346245673
459	mlt_ger_swt_lat_anl_aeg_sod_rom_azi_tur_swa_sun_lda_glc_guj_bsq_slo_heb_moo_mnd_nor_arw_akn_scr_bem_fre_est_fbf_ses_fin_ukr_gam_geo_prs_mcd_grk_ben_owc_chh_rus_hun_ewe_ind_spa_tag_jpn_knd_kor_lit_pan_bam_mol_mly_bul_amr_bat_cnt_afr_yor_pol_hau_svk_swe_hin_por_qcu_krd_cze_alb_dgb_wly_dut_amh_eng_jav_ctl_cic_ita_tsw_mao_tha_sid_tml_dyu_igb_aze_urd_bos_uzb_zul_vie_tig_ven_xho_tsn	0.0199045725648242	0.0468198474617816	0.96275720474415
460	sod_swe_cic_fre_amh_tig_mlt_lit_azi_tur_dgb_bat_zul_rom_bul_bsq_lat_chh_dyu_cnt_glc_por_akn_eng_swt_slo_fin_igb_moo_est_mol_gam_geo_rus_ger_ukr_krd_anl_heb_urd_hun_ewe_jav_pan_ind_jpn_knd_kor_dut_arw_bam_spa_mly_hin_sid_sun_mnd_nor_swa_scr_amr_ben_svk_afr_grk_qcu_pol_alb_guj_ven_wly_mcd_hau_bos_mao_cze_fbf_ctl_tsn_tag_tha_owc_tml_ses_bem_uzb_ita_prs_aze_yor_vie_aeg_tsw_xho_lda	-0.359254216278854	-0.852289363500807	0.396243038009202
461	aeg_ita_zul_mol_chh_sid_amh_krd_tur_azi_yor_ind_swa_alb_grk_bsq_eng_gam_ewe_cnt_ukr_rom_igb_ben_dgb_slo_hun_xho_bem_est_ger_wly_geo_fre_lat_urd_arw_hau_owc_spa_fin_lda_bat_glc_mao_jpn_knd_kor_nor_bos_swt_mcd_mly_por_anl_jav_mnd_svk_cic_lit_heb_guj_cze_dut_hin_qcu_scr_bul_ctl_ven_amr_swe_tig_pan_tag_afr_dyu_prs_moo_sun_tha_sod_tml_tsn_ses_uzb_rus_pol_aze_tsw_vie_mlt_akn_bam_fbf	-0.0451778495580356	-0.106524839688512	0.91539539823449
462	hau_pol_yor_guj_tig_sod_gam_svk_azi_tur_xho_mao_igb_dut_ger_bsq_ben_wly_ses_cnt_slo_bos_zul_arw_fbf_mol_est_dgb_bem_fin_prs_mlt_geo_bul_grk_ctl_fre_anl_amr_swe_hun_moo_jav_spa_ind_jpn_knd_kor_urd_ita_akn_lat_mly_nor_chh_sun_mnd_krd_ven_hin_aeg_rom_alb_lit_pan_qcu_mcd_por_cze_bam_owc_afr_sid_scr_tag_glc_lda_rus_tsw_bat_tha_heb_tml_tsn_swt_uzb_ukr_eng_aze_cic_vie_amh_swa_dyu_ewe	-0.118061333431583	-0.278808794634175	0.781010590338205
463	sod_cze_swa_ger_hau_aeg_gam_slo_tur_azi_ewe_bat_bam_urd_nor_bsq_ctl_heb_swt_mnd_bos_alb_zul_grk_dyu_rus_hun_igb_cic_est_afr_tig_geo_eng_ukr_arw_hin_mlt_sid_svk_fin_lda_mao_prs_jav_jpn_knd_kor_swe_dut_moo_lat_ind_mcd_anl_mly_cnt_bul_ses_ben_owc_pan_fre_lit_krd_qcu_por_rom_spa_tsw_wly_glc_chh_pol_tag_guj_akn_mol_fbf_sun_tha_amh_tml_xho_bem_uzb_scr_ita_aze_yor_vie_amr_ven_tsn_dgb	-0.438878247113579	-1.04217151849269	0.300033797287622
464	amr_arw_swa_svk_sid_owc_tig_hin_aze_uzb_tsn_mly_dyu_por_ctl_bsq_mcd_hau_bem_cnt_eng_urd_fbf_rom_dgb_lit_fin_ven_swt_est_krd_chh_geo_grk_rus_slo_ben_aeg_amh_spa_hun_tsw_jav_prs_sun_jpn_knd_kor_ukr_dut_igb_afr_tag_swe_mlt_mao_mnd_alb_ewe_ger_wly_ita_scr_glc_guj_qcu_nor_mol_bul_yor_sod_cze_heb_pol_ind_lat_lda_bos_cic_bat_tha_anl_tml_zul_xho_tur_fre_pan_azi_akn_vie_gam_bam_moo_ses	-0.362361029139745	-0.857845442700881	0.393183215904461
465	anl_eng_ses_lat_sid_mlt_wly_pol_uzb_azi_ewe_tag_ven_arw_dut_bsq_slo_heb_xho_cnt_fre_cze_fbf_glc_swa_prs_fin_akn_igb_hun_ita_chh_geo_swe_nor_spa_scr_sod_hau_lit_est_bem_mly_alb_sun_jpn_knd_kor_krd_afr_dyu_rus_jav_ger_tig_ind_mnd_mol_cic_ben_owc_rom_grk_ukr_mcd_qcu_guj_por_pan_bam_aeg_ctl_amr_bul_mao_hin_tsw_urd_lda_bat_tha_gam_tml_yor_tsn_aze_bos_svk_tur_zul_vie_amh_moo_dgb_swt	-0.314784886017121	-0.744770807462842	0.458288219069001
466	amr_mol_ewe_guj_hau_tig_wly_alb_uzb_azi_igb_sun_ven_pol_rom_bsq_scr_anl_dyu_mnd_pan_prs_cic_ctl_swt_ger_fin_swa_yor_est_swe_gam_geo_grk_mcd_rus_glc_aeg_chh_ben_hun_tsn_jav_lit_tag_jpn_knd_kor_slo_ukr_moo_lat_mao_hin_sod_ind_cnt_bos_fbf_bul_heb_spa_afr_arw_urd_qcu_nor_krd_eng_bam_sid_cze_owc_dut_mly_svk_ses_fre_zul_bat_tha_mlt_tml_xho_dgb_tur_ita_por_aze_lda_vie_amh_bem_tsw_akn	0.0274056403002697	0.0645404099201066	0.948678459214394
467	wly_slo_bem_ukr_chh_owc_heb_cze_azi_tur_zul_mly_yor_rom_spa_bsq_mcd_anl_moo_cnt_krd_dut_swa_grk_igb_nor_fin_fbf_dyu_hun_guj_sod_geo_urd_lit_por_pan_gam_aeg_pol_est_tsn_jav_ben_sun_jpn_knd_kor_afr_fre_bam_eng_bat_scr_sid_tag_mnd_glc_lda_ger_amh_lat_mol_prs_hin_qcu_ita_alb_arw_swt_mlt_bos_tig_ctl_mao_rus_tsw_svk_ven_ind_tha_amr_tml_ses_xho_uzb_bul_swe_aze_cic_vie_hau_ewe_dgb_akn	-0.449565252587946	-1.06771163577755	0.288414363069934
468	sod_ukr_ewe_guj_hau_owc_amh_slo_azi_uzb_dgb_bat_bam_ger_urd_bsq_bos_anl_ven_mnd_alb_pol_bem_fre_tsw_hin_est_moo_lda_hun_mcd_sid_geo_glc_arw_rus_grk_chh_tig_pan_fin_swt_mao_krd_jav_jpn_knd_kor_ben_ita_akn_svk_mly_swe_gam_tag_cnt_eng_dyu_cze_amr_nor_dut_por_rom_qcu_prs_lit_ctl_cic_heb_lat_aeg_spa_ind_scr_yor_bul_igb_sun_tha_wly_tml_tsn_xho_aze_afr_mol_tur_fbf_vie_mlt_swa_zul_ses	0.394252075825732	0.929350710403977	0.355113337169494
469	tig_dut_swa_ben_amr_heb_mlt_por_uzb_azi_akn_mly_tsw_prs_scr_bsq_svk_sod_dgb_mnd_krd_lit_yor_rus_swt_spa_est_cic_tsn_hun_hin_sid_geo_rom_lat_pan_glc_hau_gam_ger_fin_igb_ind_mcd_jav_jpn_tml_kor_ctl_arw_ewe_bos_tag_ukr_wly_bat_cnt_guj_ses_bul_anl_alb_nor_eng_cze_qcu_fre_slo_ita_lda_aeg_swe_amh_afr_sun_grk_ven_mol_moo_mao_tha_chh_knd_dyu_xho_aze_urd_pol_tur_zul_vie_owc_bem_bam_fbf	0.342331638911125	0.809216413923851	0.420456169841136
470	heb_rom_bam_bos_amr_tig_anl_lat_tur_uzb_lda_mly_akn_hin_mcd_bsq_afr_hau_tsn_mnd_ita_mol_ewe_grk_zul_krd_est_ses_dgb_hun_fre_sid_geo_ctl_por_urd_bul_owc_mlt_scr_fin_yor_bat_swe_jav_jpn_tml_kor_ben_rus_bem_pan_ind_slo_amh_mao_cnt_nor_xho_svk_gam_pol_ukr_glc_dut_qcu_ger_spa_alb_igb_chh_prs_wly_guj_sun_lit_fbf_arw_swa_tag_tha_sod_knd_tsw_dyu_azi_cze_eng_aze_moo_vie_aeg_swt_cic_ven	-1.00434584606388	-2.44492506208576	0.0163717432790788
471	owc_lit_bam_urd_heb_mlt_wly_ger_aze_azi_dyu_mao_cic_bos_afr_bsq_lat_hau_swt_cnt_dut_ben_bem_svk_ven_arw_hun_yor_igb_fin_guj_chh_geo_rus_slo_bul_alb_sid_anl_prs_est_moo_bat_swe_tag_jpn_tml_kor_rom_krd_akn_mol_jav_eng_sod_sun_mnd_cze_dgb_mcd_amr_grk_ita_fre_por_qcu_ukr_nor_spa_fbf_tig_ctl_gam_pan_mly_glc_zul_scr_ses_ind_tha_aeg_knd_tsw_tsn_uzb_hin_pol_tur_swa_vie_amh_lda_ewe_xho	-0.0892862716439186	-0.210459547640489	0.833769446353593
472	chh_cze_xho_rus_aeg_sid_heb_nor_aze_tur_tsw_jav_bem_lat_pan_bsq_glc_owc_fbf_mnd_lit_bos_moo_eng_swa_hin_fin_lda_swt_hun_bul_wly_geo_svk_ben_fre_ctl_amh_mlt_dut_est_ven_ind_scr_mao_jpn_knd_kor_afr_grk_tsn_por_mly_arw_gam_bat_cnt_rom_cic_urd_hau_slo_ita_guj_ger_qcu_prs_mol_ukr_dyu_sod_mcd_amr_alb_sun_krd_zul_spa_yor_tag_tha_tig_tml_akn_ses_uzb_pol_swe_azi_ewe_vie_anl_dgb_igb_bam	0.238424530452234	0.561606143013591	0.57573530271958
473	aeg_bul_dyu_pol_gam_amr_hau_lit_azi_aze_ewe_tag_bem_ita_rus_bsq_guj_anl_lda_cnt_scr_por_swt_svk_ses_prs_fin_tsn_fbf_hun_afr_wly_geo_slo_cze_swe_fre_sid_tig_urd_est_tsw_bat_bos_mao_jpn_tml_kor_arw_rom_cic_pan_mly_alb_owc_ind_mnd_mol_zul_ukr_heb_ben_ctl_spa_nor_qcu_ger_dut_krd_dgb_amh_lat_mlt_grk_sun_eng_swa_mcd_bam_jav_tha_chh_knd_xho_moo_uzb_hin_glc_tur_akn_vie_sod_yor_ven_igb	-0.188595764985883	-0.444692234317015	0.657575386554919
474	aeg_guj_bam_pan_sid_hau_anl_prs_uzb_aze_lda_jav_fbf_hin_ben_bsq_pol_wly_cic_mnd_svk_rom_moo_swe_yor_mcd_hun_dyu_tsw_est_por_owc_geo_krd_eng_mol_cze_tig_chh_ger_fin_swt_tag_nor_mly_jpn_knd_kor_rus_scr_ewe_arw_bat_glc_mlt_ind_cnt_spa_swa_fre_sod_afr_ita_ukr_bul_qcu_dut_lit_urd_ven_gam_lat_heb_grk_sun_bos_tsn_slo_xho_mao_tha_amh_tml_ses_dgb_azi_alb_ctl_tur_bem_vie_amr_igb_zul_akn	-0.687622395268195	-1.6479339414015	0.102740857662587
475	wly_krd_tsw_rom_hau_sod_heb_alb_uzb_azi_ewe_jav_swa_glc_por_bsq_pan_aeg_dyu_mnd_bul_fre_swt_scr_ses_nor_fin_bem_xho_hun_ctl_amr_geo_ger_ita_lat_rus_tig_gam_pol_est_dgb_ind_grk_mao_jpn_knd_kor_arw_afr_lda_urd_tag_swe_owc_bat_cnt_ukr_yor_lit_chh_mol_mcd_guj_eng_qcu_spa_prs_ben_moo_sid_bos_anl_dut_mly_cze_tsn_hin_bam_sun_tha_amh_tml_igb_cic_tur_slo_svk_aze_ven_vie_mlt_zul_akn_fbf	-0.486628395625746	-1.15671342890584	0.250352043707668
476	aeg_ita_xho_fre_tig_anl_sid_krd_aze_tur_igb_jav_yor_ukr_glc_bsq_mcd_owc_moo_cnt_hin_ctl_swa_ben_ewe_dut_fin_cic_fbf_hun_lit_amh_geo_nor_pol_alb_prs_hau_wly_ger_est_zul_mao_grk_mly_jpn_knd_kor_guj_eng_dgb_rus_ind_bul_gam_bat_mnd_scr_ven_mol_mlt_swe_lat_slo_pan_qcu_arw_cze_afr_dyu_heb_bos_chh_rom_tag_svk_tsn_spa_bam_sun_tha_sod_tml_swt_tsw_uzb_por_urd_azi_bem_vie_amr_ses_lda_akn	-0.850533117341497	-2.05309035689159	0.0428724523676013
477	amr_dut_ses_rus_tig_anl_owc_por_uzb_tur_ewe_sun_cic_afr_bos_bsq_pol_hau_lda_mnd_mol_nor_xho_prs_yor_lat_fin_fbf_zul_est_alb_wly_geo_arw_urd_svk_fre_mlt_sid_rom_hun_ven_jav_eng_ind_jpn_knd_kor_ukr_cze_akn_slo_tag_hin_gam_bat_cnt_spa_dyu_ctl_sod_pan_grk_ben_krd_qcu_swe_lit_guj_bem_heb_ger_chh_bul_mao_glc_tsn_scr_bam_mly_tha_aeg_tml_dgb_moo_azi_ita_mcd_aze_swa_vie_amh_igb_swt_tsw	-0.848694447077357	-2.04212327397479	0.0439709240615356
478	heb_svk_cic_ukr_hau_owc_amh_pan_uzb_tur_ven_mao_swt_dut_rus_bsq_ben_mlt_dyu_mnd_prs_spa_dgb_mcd_lda_fre_fin_moo_fbf_hun_slo_aeg_geo_alb_ctl_hin_bos_sod_chh_krd_est_akn_jav_urd_ind_jpn_knd_kor_glc_ger_igb_por_bat_rom_gam_sun_cnt_guj_ses_cze_anl_arw_lat_bul_eng_qcu_afr_pol_swe_tsw_amr_nor_tig_mol_tag_scr_xho_grk_bem_mly_tha_wly_tml_tsn_yor_azi_lit_ita_aze_bam_vie_sid_zul_ewe_swa	-0.489095520650545	-1.16404277869335	0.247384277982308
479	owc_pol_moo_arw_anl_chh_tig_svk_aze_azi_fbf_jav_lda_alb_prs_bsq_bos_amh_dgb_cnt_slo_bul_tsw_guj_igb_lat_fin_xho_swa_hun_ukr_sid_geo_lit_mol_cze_krd_hau_heb_ita_est_akn_sun_scr_mly_jpn_knd_kor_por_eng_ven_pan_mao_swe_amr_tag_mnd_rus_zul_grk_sod_nor_spa_ben_fre_qcu_hin_glc_afr_yor_wly_mcd_mlt_dut_bat_rom_bam_ger_tsn_ind_tha_gam_tml_dyu_ewe_tur_urd_ctl_uzb_ses_vie_aeg_cic_swt_bem	0.190383514889341	0.448306978760788	0.654974385740201
480	chh_dut_zul_ger_hau_amh_owc_ukr_tur_azi_lda_sun_bam_alb_swe_bsq_por_mlt_swa_mnd_rus_krd_dyu_guj_ses_nor_est_akn_tsw_fin_rom_heb_geo_eng_bos_hin_lit_gam_amr_afr_hun_yor_mao_spa_tag_jpn_tml_kor_ita_glc_ven_pan_bat_pol_aeg_ind_cnt_urd_swt_bul_anl_ctl_mol_cze_scr_qcu_ben_mcd_grk_xho_sod_fre_sid_arw_jav_lat_ewe_prs_bem_mly_tha_wly_knd_cic_fbf_uzb_slo_svk_aze_moo_vie_tig_dgb_igb_tsn	0.0580601057334715	0.1366926686624	0.891569202855352
481	amh_hin_akn_nor_aeg_owc_wly_mcd_tur_azi_swt_mly_ses_spa_urd_bsq_pol_sid_bem_cnt_bul_por_ewe_ben_cic_pan_hun_dyu_yor_est_ukr_tig_geo_ctl_fre_rom_alb_anl_mlt_ger_fin_dgb_mao_grk_bat_jpn_knd_kor_mol_scr_ven_bos_sun_eng_amr_tag_mnd_cze_zul_swe_sod_ita_arw_lat_rus_qcu_lit_svk_glc_swa_heb_krd_gam_prs_ind_dut_bam_afr_igb_jav_tha_hau_tml_xho_moo_uzb_slo_guj_aze_lda_vie_chh_tsn_tsw_fbf	0.0594003819230099	0.139941754970931	0.889008642245211
482	tig_mcd_fbf_svk_gam_chh_heb_arw_uzb_aze_moo_mao_zul_ger_swe_bsq_bos_amr_swa_cnt_ita_dut_dgb_ben_tsn_nor_fin_yor_lda_hun_urd_sod_geo_grk_ctl_mol_alb_anl_wly_pan_est_xho_jav_lat_bat_jpn_knd_kor_ukr_fre_tsw_rom_sun_lit_mlt_mly_mnd_bul_ven_cze_hau_por_guj_slo_spa_qcu_hin_scr_afr_ses_owc_pol_sid_glc_tag_krd_dyu_rus_ewe_ind_tha_aeg_tml_bem_swt_tur_eng_prs_azi_akn_vie_amh_cic_bam_igb	-0.54396570276739	-1.29546985523076	0.198364574211815
483	amh_spa_moo_pol_mlt_anl_chh_rom_uzb_tur_dyu_jav_ewe_ben_bos_bsq_slo_sid_tsw_mnd_scr_swe_bem_mcd_tsn_ukr_hun_akn_dgb_est_glc_sod_geo_svk_mol_ita_urd_aeg_wly_hin_fin_ven_tag_lat_mly_jpn_knd_kor_afr_alb_igb_nor_mao_grk_heb_sun_cnt_prs_fbf_arw_owc_cze_dut_ger_eng_qcu_guj_krd_fre_zul_amr_lit_gam_pan_ind_ctl_swt_bul_ses_bat_tha_tig_tml_bam_xho_azi_por_rus_aze_yor_vie_hau_cic_swa_lda	0.0339642021832295	0.0800516930229359	0.936368153618909
484	aeg_eng_dgb_ita_heb_sid_gam_pol_uzb_tur_lda_jav_ven_svk_ben_bsq_slo_amh_dyu_mnd_bos_por_tsn_mcd_igb_bul_est_fbf_bam_fin_rom_mlt_geo_scr_ctl_grk_lat_tig_amr_fre_hun_xho_mly_lit_bat_jpn_tml_kor_spa_hin_yor_dut_sun_rus_anl_ind_cnt_mol_swt_ukr_sod_arw_pan_alb_krd_qcu_prs_nor_ger_zul_chh_urd_wly_glc_tag_swe_bem_cze_akn_mao_tha_owc_knd_ses_swa_azi_guj_afr_aze_cic_vie_hau_moo_tsw_ewe	0.104705059786913	0.246390034447171	0.805923338873811
485	aeg_bos_tsw_guj_sid_amh_tig_svk_aze_uzb_dgb_sun_lda_krd_pan_bsq_spa_mlt_tsn_cnt_urd_swe_ses_ctl_akn_hin_fin_cic_igb_hun_afr_wly_geo_ukr_rus_por_slo_sod_amr_mol_est_xho_bat_nor_tag_jpn_tml_kor_scr_lat_moo_mcd_jav_lit_gam_mao_mnd_fre_zul_prs_anl_arw_alb_glc_ita_qcu_cze_bul_rom_dyu_chh_pol_owc_dut_ind_grk_ewe_eng_swa_mly_tha_hau_knd_bam_swt_tur_ben_ger_azi_yor_vie_heb_fbf_ven_bem	-0.845786768967867	-2.04071891683341	0.0441133147228595
486	chh_lat_yor_hin_wly_anl_gam_cze_uzb_aze_bam_sun_dyu_alb_guj_bsq_mcd_owc_swa_mnd_fre_prs_zul_krd_lda_rus_fin_akn_moo_hun_svk_amh_geo_nor_arw_spa_swe_heb_mlt_mol_est_ses_ind_afr_mly_jpn_knd_kor_grk_bul_bem_ben_jav_urd_amr_mao_cnt_slo_ven_ita_tig_pan_ctl_scr_eng_qcu_glc_dut_ger_cic_hau_lit_aeg_pol_tag_ukr_tsn_rom_swt_bat_tha_sid_tml_igb_dgb_azi_bos_por_tur_ewe_vie_sod_xho_tsw_fbf	-0.181449628409167	-0.428016909942653	0.669628381924319
487	tig_rus_yor_arw_amh_wly_gam_mol_uzb_tur_tsn_sun_swa_ukr_urd_bsq_fre_hau_bem_cnt_krd_afr_akn_ben_ewe_dut_est_bam_zul_hun_cze_sod_geo_spa_swe_grk_bos_owc_amr_hin_fin_fbf_mly_svk_jav_jpn_knd_kor_nor_rom_lda_ger_ind_ita_sid_mao_mnd_eng_cic_lit_heb_guj_pol_por_alb_qcu_mcd_lat_ctl_tsw_mlt_slo_chh_pan_bat_prs_igb_bul_xho_tag_tha_aeg_tml_ven_ses_azi_glc_scr_aze_dgb_vie_anl_swt_moo_dyu	-0.765230541222917	-1.8360059183801	0.0695520029118059
488	wly_lat_igb_mcd_mlt_amr_gam_fre_tur_aze_swt_sun_ewe_scr_pan_bsq_ukr_sod_fbf_cnt_cze_rom_moo_dut_bam_nor_hun_yor_ses_fin_hin_sid_geo_ben_afr_mol_ger_chh_owc_slo_est_akn_tag_guj_mly_jpn_knd_kor_swe_arw_bem_lit_mao_svk_tig_bat_mnd_krd_cic_ita_heb_grk_spa_bul_pol_qcu_rus_alb_glc_lda_amh_urd_anl_prs_ind_por_dyu_bos_tsw_jav_tha_hau_tml_ven_zul_azi_ctl_eng_uzb_xho_vie_aeg_tsn_swa_dgb	0.0850479815578336	0.200134265987806	0.841812561553663
489	anl_urd_ven_ita_amh_mlt_heb_slo_aze_uzb_ses_mly_ewe_spa_mcd_bsq_guj_amr_swt_mnd_mol_dut_fbf_afr_moo_nor_fin_dgb_lda_hun_bul_chh_geo_grk_rus_por_lit_sid_gam_bos_est_zul_tag_alb_sun_jpn_knd_kor_glc_eng_igb_krd_jav_ukr_owc_bat_cnt_pan_tsn_fre_wly_svk_arw_lat_ben_qcu_prs_swe_cze_bam_hau_scr_aeg_rom_mao_hin_cic_pol_swa_ind_tha_sod_tml_tsw_dyu_tur_ctl_ger_azi_yor_vie_tig_xho_akn_bem	-0.195722109701103	-0.461846131959242	0.645270214652617
490	hau_ita_swa_pan_gam_tig_sid_ben_tur_uzb_xho_bat_fbf_lat_mol_bsq_eng_sod_dyu_mnd_bos_scr_tsn_hin_moo_svk_est_ewe_bem_hun_ukr_amr_geo_rom_cze_afr_swe_chh_anl_bul_fin_lda_mao_rus_tag_jpn_tml_kor_alb_prs_cic_spa_ind_slo_wly_sun_cnt_ger_dgb_arw_owc_nor_por_guj_grk_qcu_mcd_krd_dut_ses_mlt_ctl_heb_glc_jav_lit_swt_fre_ven_mly_tha_amh_knd_yor_tsw_azi_pol_urd_aze_igb_vie_aeg_zul_akn_bam	-0.689882339001575	-1.65499460163329	0.101296656473206
491	heb_scr_bam_svk_chh_tig_amr_ger_uzb_aze_xho_tag_akn_dut_bos_bsq_por_anl_cic_cnt_alb_arw_yor_rom_dgb_pol_fin_ses_bem_est_prs_sid_geo_rus_fre_bul_guj_gam_owc_urd_hun_swt_jav_eng_ind_jpn_knd_kor_ukr_hin_ewe_afr_mly_ctl_amh_sun_mnd_grk_igb_spa_wly_cze_ita_ben_swe_qcu_pan_glc_nor_dyu_hau_krd_aeg_lit_mao_lat_fbf_mol_lda_bat_tha_mlt_tml_tsn_swa_tur_mcd_slo_azi_ven_vie_sod_tsw_zul_moo	0.179481034065324	0.422258867905545	0.673810687581482
492	gam_prs_tsn_ben_anl_heb_aeg_guj_aze_uzb_dgb_mao_dyu_spa_arw_bsq_fre_amr_akn_cnt_rus_glc_moo_ukr_xho_lat_est_swt_ses_fin_por_mlt_geo_ger_bos_cze_grk_amh_sod_lit_hun_cic_jav_afr_mly_jpn_tml_kor_swe_hin_bam_nor_bat_rom_wly_ind_mnd_ctl_zul_krd_sid_pol_svk_dut_urd_qcu_mcd_ita_slo_fbf_owc_scr_tig_eng_sun_alb_lda_mol_ven_tag_tha_hau_knd_bem_yor_tur_bul_pan_azi_igb_vie_chh_swa_tsw_ewe	-0.191778034881565	-0.452349555936546	0.652070569273548
493	mlt_svk_moo_ita_anl_sid_owc_pan_aze_uzb_akn_mly_cic_lit_nor_bsq_mol_aeg_ses_mnd_swe_arw_yor_alb_fbf_lat_est_ewe_ven_fin_ctl_amr_geo_cze_guj_grk_ben_wly_amh_pol_hun_dgb_tag_dut_jav_jpn_knd_kor_scr_afr_swt_glc_ind_urd_sod_mao_cnt_rus_lda_prs_tig_rom_spa_bos_ger_qcu_krd_slo_bul_zul_heb_mcd_gam_eng_sun_ukr_swa_hin_bam_bat_tha_chh_tml_dyu_tsw_azi_fre_por_tur_xho_vie_hau_tsn_bem_igb	-0.387730909456168	-0.919605325942694	0.360158155582407
494	amr_bul_ses_ctl_hau_mlt_sid_ben_uzb_azi_ven_tag_moo_guj_urd_bsq_svk_aeg_tsw_mnd_hin_glc_swa_fre_swt_lit_fin_ewe_bam_hun_eng_wly_geo_ger_rom_grk_slo_amh_chh_alb_est_yor_mly_arw_ind_jpn_tml_kor_mcd_afr_igb_nor_mao_pol_heb_sun_cnt_prs_bem_dut_tig_pan_cze_lat_rus_qcu_spa_krd_bos_akn_owc_mol_sod_ukr_bat_swe_tsn_ita_lda_jav_tha_anl_knd_cic_xho_aze_por_scr_tur_zul_vie_gam_fbf_dyu_dgb	-0.245057453215874	-0.578645759847641	0.564226979801535
495	anl_urd_tsw_rom_hau_heb_wly_cze_uzb_azi_dgb_mao_swt_arw_ger_bsq_eng_sid_xho_cnt_por_bul_ses_ctl_ven_guj_fin_moo_ewe_est_grk_mlt_geo_svk_lat_alb_glc_owc_amh_bos_hun_tsn_bat_lit_ind_jpn_knd_kor_ukr_hin_swa_swe_mly_mol_tig_tag_mnd_slo_bem_prs_amr_ita_ben_spa_dut_qcu_krd_afr_nor_akn_gam_scr_sod_pol_jav_pan_bam_fre_yor_sun_tha_chh_tml_lda_fbf_tur_rus_mcd_aze_cic_vie_aeg_igb_dyu_zul	-0.461551683385084	-1.09746986151326	0.275269488417798
496	sod_svk_ewe_ctl_aeg_tig_wly_prs_azi_aze_swa_jav_yor_slo_arw_bsq_cze_chh_tsw_cnt_alb_lit_cic_lat_swt_ita_fin_ven_igb_hun_rom_gam_geo_nor_krd_grk_rus_anl_amr_hin_est_bem_mly_ben_bat_jpn_knd_kor_urd_afr_akn_eng_ind_guj_amh_tag_mnd_scr_dyu_por_hau_glc_swe_mcd_ger_qcu_mol_bul_fre_fbf_mlt_ukr_heb_bos_sun_pan_bam_spa_xho_mao_tha_sid_tml_tsn_lda_uzb_pol_dut_tur_ses_vie_owc_zul_dgb_moo	0.21282678343965	0.500916924232631	0.617613110983399
497	gam_urd_dgb_glc_hau_tig_owc_nor_aze_tur_cic_bat_ven_lit_pan_bsq_prs_wly_tsw_mnd_alb_grk_swa_krd_dyu_slo_fin_tsn_lda_hun_pol_mlt_geo_mcd_fre_afr_cze_sid_amr_bos_est_igb_mao_lat_jav_jpn_tml_kor_guj_scr_ses_bul_ind_rus_aeg_mly_cnt_ita_yor_hin_chh_swe_ben_arw_ger_qcu_eng_ukr_svk_swt_heb_rom_sod_mol_sun_dut_bam_por_fbf_tag_tha_amh_knd_bem_akn_uzb_spa_ctl_azi_ewe_vie_anl_moo_zul_xho	-0.018528388212824	-0.0437204106864689	0.965221004646518
498	wly_scr_akn_bul_amr_aeg_tig_dut_tur_uzb_ewe_bat_tsn_mol_mcd_bsq_fre_hau_moo_cnt_ctl_prs_fbf_bos_tsw_guj_est_ven_bem_hun_alb_chh_geo_ukr_ita_pol_grk_sod_amh_swe_fin_bam_mly_arw_sun_jpn_knd_kor_pan_eng_swt_urd_tag_slo_sid_mao_mnd_ger_yor_rus_heb_lit_ben_lat_krd_qcu_por_afr_nor_dgb_anl_glc_gam_spa_ind_rom_igb_cze_zul_jav_tha_owc_tml_dyu_ses_azi_hin_svk_aze_lda_vie_mlt_xho_swa_cic	0.349665849644813	0.826318495720554	0.410738372234648
499	sod_guj_ewe_fre_aeg_amh_amr_pol_uzb_aze_zul_sun_swa_prs_rom_bsq_hin_chh_yor_mnd_lat_ukr_akn_afr_moo_svk_fin_cic_igb_est_spa_tig_geo_glc_urd_rus_pan_mlt_wly_eng_hun_fbf_mly_por_mao_jpn_tml_kor_ctl_ita_ven_bos_ind_swe_sid_tag_cnt_mol_xho_scr_anl_slo_cze_dut_alb_qcu_lit_nor_ben_ses_heb_krd_owc_mcd_bat_ger_tsn_bul_tsw_jav_tha_gam_knd_swt_lda_azi_arw_grk_tur_dgb_vie_hau_dyu_bam_bem	0.320631662304463	0.756115411020892	0.45149103445931
500	aeg_ger_moo_pol_sod_mlt_owc_rus_aze_uzb_fbf_sun_xho_urd_bos_bsq_glc_amr_dyu_mnd_afr_prs_tsw_ita_ewe_guj_est_cic_dgb_hun_slo_gam_geo_pan_dut_spa_alb_heb_sid_cze_fin_swa_mao_mol_jav_jpn_tml_kor_krd_lit_zul_bul_tag_mcd_tig_mly_cnt_swe_ses_rom_hau_ukr_ctl_scr_por_qcu_ben_fre_svk_igb_chh_lat_anl_eng_bat_hin_ven_grk_swt_ind_tha_amh_knd_yor_tsn_tur_arw_nor_azi_lda_vie_wly_bem_bam_akn	-0.262537768711069	-0.620214350298875	0.536633498589175
501	amr_por_igb_afr_wly_amh_tig_glc_azi_aze_akn_mao_tsw_mol_slo_bsq_ctl_mlt_dyu_mnd_lit_bul_dgb_arw_tsn_svk_est_ewe_fbf_fin_bos_sod_geo_ger_spa_ben_swe_hau_anl_ukr_hun_lda_tag_rus_bat_jpn_tml_kor_alb_mcd_bam_ita_sun_urd_gam_ind_cnt_guj_yor_lat_owc_prs_fre_pan_grk_qcu_scr_rom_krd_swa_aeg_hin_sid_dut_mly_cze_bem_nor_zul_jav_tha_chh_knd_moo_swt_uzb_pol_eng_tur_ven_vie_heb_cic_ses_xho	-0.412764503821944	-0.980462075406053	0.329401821107458
502	anl_fre_lda_prs_amr_sid_heb_bul_azi_uzb_ses_sun_swt_krd_glc_bsq_grk_amh_bem_cnt_rus_urd_fbf_spa_xho_dut_fin_zul_igb_hun_alb_mlt_geo_pol_ger_ben_rom_sod_gam_eng_est_cic_bat_pan_jav_jpn_knd_kor_afr_ita_dyu_mcd_ind_guj_chh_mly_mnd_slo_bam_por_owc_ctl_bos_lat_cze_qcu_scr_hin_nor_dgb_aeg_lit_wly_ukr_tag_svk_ven_arw_tsw_mao_tha_tig_tml_tsn_moo_aze_mol_swe_tur_yor_vie_hau_ewe_akn_swa	-0.0961044414521176	-0.226481346773805	0.821324116940893
503	owc_slo_bam_mcd_wly_hau_tig_alb_uzb_azi_cic_mly_dgb_fre_ctl_bsq_urd_anl_swa_cnt_dut_prs_lda_bos_tsw_eng_est_igb_swt_fin_ukr_amh_geo_swe_guj_lat_ger_chh_amr_ben_hun_ewe_ind_spa_jav_jpn_knd_kor_pan_mol_xho_rus_mao_hin_gam_tag_mnd_por_zul_krd_heb_svk_glc_cze_scr_qcu_pol_rom_lit_moo_sod_arw_mlt_bul_bat_nor_ses_ita_yor_sun_tha_sid_tml_tsn_ven_aze_grk_afr_tur_akn_vie_aeg_dyu_fbf_bem	-0.364236632428385	-0.863391021636607	0.390143725169932
504	heb_swe_bam_scr_hau_wly_tig_por_tur_uzb_zul_sun_lda_ita_lit_bsq_ukr_mlt_yor_mnd_alb_hin_igb_glc_ewe_rus_hun_ven_cic_est_rom_aeg_geo_arw_mcd_lat_eng_anl_amr_pol_fin_akn_tag_bul_mly_jpn_knd_kor_fre_krd_xho_nor_bat_ger_gam_jav_cnt_ctl_dyu_ben_owc_spa_dut_guj_grk_qcu_bos_pan_slo_swa_sid_prs_chh_afr_mao_urd_moo_cze_tsw_ind_tha_amh_tml_bem_swt_azi_mol_svk_aze_fbf_vie_sod_dgb_tsn_ses	-0.833110089135458	-2.01313439549141	0.04699138419983
505	sod_slo_swt_ger_gam_anl_sid_svk_azi_uzb_tsw_mly_moo_eng_mcd_bsq_bos_chh_lda_mnd_arw_bul_dgb_cze_ses_prs_fin_yor_ewe_hun_rom_wly_geo_glc_mol_rus_alb_mlt_owc_ben_est_swa_tag_hin_mao_jpn_knd_kor_spa_krd_cic_afr_sun_lat_aeg_ind_cnt_ctl_igb_nor_heb_ita_dut_pan_guj_qcu_swe_por_pol_fbf_tig_fre_amr_ukr_bat_grk_zul_lit_xho_jav_tha_amh_tml_ven_akn_aze_urd_scr_tur_bam_vie_hau_dyu_bem_tsn	0.211629044198432	0.498156794821026	0.619549561388375
506	hau_alb_cic_rus_heb_gam_sid_mol_aze_tur_tsw_sun_bam_eng_lit_bsq_spa_mlt_xho_mnd_hin_ctl_swt_lat_lda_krd_hun_ven_akn_est_svk_amr_geo_ben_glc_slo_nor_aeg_chh_mcd_fin_zul_ind_fre_tag_jpn_knd_kor_ger_ukr_dyu_pol_mao_arw_amh_bat_cnt_prs_dgb_scr_wly_dut_rom_guj_ita_qcu_grk_bos_afr_yor_tig_cze_owc_bul_jav_por_bem_pan_tsn_mly_tha_anl_tml_ewe_igb_azi_urd_swe_uzb_fbf_vie_sod_ses_swa_moo	-0.5548605826197	-1.32236064885135	0.189291015035366
507	amr_rus_xho_swe_amh_aeg_hau_urd_azi_uzb_bem_jav_moo_ger_lat_bsq_ben_owc_swt_mnd_arw_eng_tsw_dut_dgb_glc_est_igb_fbf_fin_spa_chh_geo_bos_grk_slo_bul_sid_wly_hin_hun_cic_ind_cze_tag_jpn_knd_kor_pol_scr_ewe_rom_sun_fre_heb_mly_cnt_por_ven_lit_mlt_afr_ctl_prs_guj_qcu_ita_svk_nor_yor_sod_mol_tig_krd_mao_ukr_bam_pan_dyu_bat_tha_gam_tml_ses_swa_aze_mcd_alb_tur_zul_vie_anl_lda_tsn_akn	0.183733562969784	0.432519927556346	0.666364883334814
508	mlt_ukr_tsw_rus_sid_amh_hau_scr_tur_aze_swa_sun_bam_prs_swe_bsq_ger_anl_dyu_mnd_ita_mcd_zul_pol_fbf_pan_hun_bem_ven_fin_por_heb_geo_grk_glc_arw_cze_chh_wly_rom_est_ses_tag_lit_jav_jpn_knd_kor_lat_guj_igb_slo_bat_mol_gam_mao_cnt_nor_lda_urd_sod_afr_eng_ben_svk_qcu_spa_bul_krd_ewe_aeg_dut_tig_fre_mly_bos_akn_ctl_cic_ind_tha_owc_tml_dgb_moo_uzb_hin_alb_azi_swt_vie_amr_yor_xho_tsn	-0.215605408428748	-0.509122005548894	0.611872561373731
509	wly_bul_tsn_arw_heb_owc_tig_prs_uzb_tur_xho_jav_lda_slo_hin_bsq_pan_sod_dgb_mnd_afr_alb_ven_spa_ewe_grk_est_bem_yor_fin_ukr_hau_geo_scr_bos_mcd_por_mlt_amr_ita_hun_cic_tag_eng_bat_jpn_knd_kor_ben_pol_tsw_dut_mao_rus_sid_ind_cnt_guj_zul_cze_amh_rom_svk_lit_krd_qcu_urd_ger_ctl_moo_gam_swe_aeg_mol_mly_glc_swa_lat_akn_sun_tha_chh_tml_swt_dyu_aze_fre_nor_azi_bam_vie_anl_ses_igb_fbf	0.139076330748371	0.327614127515727	0.743939794981121
510	aeg_urd_zul_nor_sod_tig_owc_arw_aze_uzb_cic_bat_dgb_rom_ita_bsq_lit_sid_fbf_cnt_prs_ukr_swt_swe_dyu_dut_hun_xho_igb_est_slo_amr_geo_lat_glc_ctl_mcd_hau_amh_ger_fin_ewe_tag_ben_ind_jpn_knd_kor_fre_scr_ven_guj_mao_cze_gam_sun_mnd_eng_tsw_krd_heb_rus_bul_svk_pol_qcu_spa_hin_pan_lda_chh_mol_anl_bos_jav_grk_tsn_afr_swa_mly_tha_mlt_tml_yor_moo_tur_alb_por_azi_bam_vie_wly_bem_ses_akn	-0.422708481800592	-1.00241082013266	0.318746284480513
511	aeg_svk_tsw_ctl_heb_wly_owc_pan_aze_azi_tsn_sun_swt_alb_ukr_bsq_dut_sid_dgb_mnd_mol_fre_swa_scr_dyu_swe_fin_akn_ses_est_cze_mlt_geo_bos_glc_urd_pol_amh_chh_ben_hun_lda_mly_prs_ind_jpn_knd_kor_lit_krd_ven_por_tag_rus_hau_jav_cnt_grk_bem_slo_tig_spa_nor_arw_afr_qcu_bul_mcd_rom_cic_sod_hin_gam_guj_mao_ita_igb_eng_xho_bat_tha_anl_tml_ewe_fbf_tur_lat_ger_uzb_moo_vie_amr_zul_bam_yor	-0.518829275486765	-1.23591710617101	0.219602019679518
512	sid_lit_akn_hin_chh_gam_amr_ger_uzb_azi_lda_tag_fbf_pol_scr_bsq_bul_aeg_swa_cnt_swe_mol_ven_fre_dyu_nor_est_zul_bam_hun_eng_sod_geo_ukr_arw_glc_spa_anl_owc_urd_fin_tsw_mao_cze_sun_jpn_tml_kor_guj_rus_ewe_ctl_bat_dut_tig_mly_mnd_rom_igb_bos_amh_slo_pan_svk_mcd_qcu_alb_afr_lat_cic_mlt_krd_heb_grk_ind_ben_xho_ita_dgb_jav_tha_hau_knd_swt_ses_tur_por_prs_aze_moo_vie_wly_tsn_bem_yor	-0.793500996671568	-1.91266426311588	0.0588681566489114
513	anl_alb_cic_krd_tig_sod_wly_mcd_aze_tur_fbf_tag_zul_eng_ctl_bsq_bul_aeg_bam_mnd_guj_ger_tsw_fre_igb_hin_est_xho_bem_fin_slo_chh_geo_scr_nor_grk_pan_amh_amr_ita_hun_tsn_sun_spa_mly_jpn_knd_kor_rom_ben_swa_svk_jav_lat_owc_bat_cnt_prs_swt_ukr_sid_bos_lit_glc_rus_qcu_por_mol_cze_ven_mlt_afr_hau_dut_ind_arw_dyu_swe_akn_mao_tha_gam_tml_yor_moo_uzb_urd_pol_azi_lda_vie_heb_dgb_ewe_ses	-0.517025664098196	-1.23104941497891	0.221408611902496
514	hau_rom_fbf_bos_chh_anl_amr_slo_uzb_aze_cic_mao_moo_rus_urd_bsq_grk_sod_ewe_mnd_spa_mol_ven_lat_ses_por_hun_lda_igb_fin_eng_owc_geo_cze_ukr_afr_ita_heb_sid_guj_est_dgb_bat_arw_mly_jpn_knd_kor_glc_bul_zul_dut_sun_lit_mlt_jav_cnt_pol_swt_pan_gam_prs_ben_swe_mcd_qcu_scr_ger_ctl_swa_wly_krd_tig_alb_ind_hin_tsw_fre_bam_tag_tha_aeg_tml_yor_bem_azi_nor_svk_tur_dyu_vie_amh_tsn_xho_akn	-0.486494563220401	-1.15564582293365	0.250786433028571
515	chh_alb_swa_glc_amh_wly_aeg_rom_azi_uzb_tsn_tag_ses_ben_prs_bsq_hin_owc_dyu_cnt_svk_rus_bam_por_zul_guj_fin_ewe_fbf_est_afr_mlt_geo_bos_krd_mol_pan_anl_tig_bul_hun_cic_sun_dut_mao_jpn_knd_kor_spa_ger_xho_swe_mly_nor_heb_jav_mnd_grk_akn_eng_hau_cze_fre_mcd_arw_qcu_scr_lat_ita_tsw_sid_lit_gam_pol_bat_slo_yor_urd_dgb_ind_tha_amr_tml_igb_lda_aze_ctl_ukr_tur_bem_vie_sod_ven_swt_moo	-0.00855769947042126	-0.0201919425033177	0.983933514042844
516	heb_por_zul_mcd_sod_aeg_owc_hin_uzb_aze_cic_ind_ses_spa_ger_bsq_swe_amh_swa_mnd_svk_grk_fbf_ben_xho_bul_est_yor_dyu_fin_fre_sid_geo_cze_ctl_alb_guj_chh_amr_dut_hun_lda_bat_pan_tag_jpn_knd_kor_ita_prs_tsw_pol_mao_bos_wly_sun_cnt_glc_bam_mol_gam_eng_arw_lit_rus_qcu_scr_rom_lat_moo_tig_afr_anl_urd_jav_slo_bem_nor_akn_mly_tha_mlt_tml_ven_tsn_tur_krd_ukr_azi_dgb_vie_hau_ewe_swt_igb	-0.486740942414963	-1.15760194457049	0.249990930246617
517	hau_ukr_moo_rom_mlt_sid_gam_spa_tur_azi_bam_jav_swt_bos_por_bsq_lat_amh_swa_mnd_mol_cze_cic_pan_yor_lit_fin_tsw_zul_est_fre_anl_geo_ctl_afr_svk_eng_chh_heb_ger_hun_fbf_sun_arw_tag_jpn_tml_kor_ita_scr_ewe_krd_mao_ben_tig_bat_cnt_mcd_ses_hin_wly_slo_guj_rus_dut_qcu_grk_urd_pol_xho_sod_bul_amr_nor_mly_glc_bem_alb_dyu_ind_tha_aeg_knd_igb_lda_uzb_prs_swe_aze_ven_vie_owc_dgb_tsn_akn	-0.494495575106966	-1.17553447194446	0.242781657341569
518	sod_scr_akn_swe_amh_mlt_sid_bul_azi_uzb_xho_mao_tsw_ita_mcd_bsq_arw_wly_igb_cnt_dut_cze_bam_lat_zul_mol_hun_ven_ses_fin_grk_anl_geo_spa_rus_slo_ctl_hau_chh_alb_est_fbf_ind_prs_mly_jpn_knd_kor_svk_pol_yor_hin_tag_glc_owc_bat_mnd_afr_dyu_ben_aeg_urd_pan_rom_lit_qcu_ukr_bos_eng_swa_amr_por_heb_guj_sun_nor_lda_ger_moo_jav_tha_gam_tml_dgb_tsn_aze_fre_krd_tur_bem_vie_tig_swt_cic_ewe	0.324245713932242	0.76519811891035	0.446091097641632
519	owc_slo_bam_ita_mlt_hau_tig_nor_uzb_tur_bem_ind_dgb_fre_krd_bsq_mcd_aeg_moo_cnt_mol_bul_swt_svk_ewe_rus_est_swa_fbf_fin_rom_anl_geo_prs_ger_arw_ctl_sod_sid_glc_hun_akn_mly_urd_jav_jpn_tml_kor_afr_hin_ses_cze_tag_grk_wly_sun_mnd_lat_lda_ukr_gam_pan_alb_spa_lit_qcu_guj_swe_bos_dyu_amh_scr_amr_dut_mao_pol_ven_ben_xho_bat_tha_chh_knd_tsw_yor_azi_por_eng_aze_tsn_vie_heb_zul_cic_igb	-0.442266207677894	-1.05102729895876	0.295969455773389
520	chh_mcd_bem_hin_amh_sid_sod_guj_uzb_azi_moo_tag_bam_nor_krd_bsq_spa_mlt_yor_cnt_bos_rus_xho_fre_dgb_pan_est_igb_swa_hun_cze_hau_geo_ben_urd_dut_lit_anl_owc_slo_fin_zul_jav_ukr_ind_jpn_tml_kor_por_rom_ses_eng_mao_swe_amr_sun_mnd_ger_swt_svk_gam_alb_ita_glc_prs_qcu_scr_arw_pol_ewe_aeg_lat_wly_grk_mly_afr_tsw_bul_lda_bat_tha_heb_knd_dyu_cic_tur_mol_ctl_aze_akn_vie_tig_tsn_ven_fbf	-0.199621060570861	-0.471674732620652	0.638263711458608
521	owc_afr_tsn_nor_amh_aeg_wly_por_azi_tur_xho_sun_zul_guj_dut_bsq_lat_hau_ses_cnt_arw_ukr_akn_ctl_swt_rus_fin_moo_ewe_est_spa_gam_geo_pan_grk_glc_ger_heb_mlt_mol_hun_dgb_ind_svk_mly_jpn_tml_kor_cze_urd_dyu_alb_jav_ita_sod_bat_mnd_slo_yor_bul_chh_lit_prs_swe_mcd_qcu_scr_rom_ben_cic_tig_krd_anl_eng_mao_pol_bam_fre_tsw_tag_tha_amr_knd_ven_igb_aze_hin_bos_uzb_bem_vie_sid_fbf_swa_lda	-0.201347906164843	-0.475361903527942	0.635643642441421
522	mlt_svk_ewe_glc_chh_tig_owc_ben_aze_tur_dyu_ind_cic_swe_mcd_bsq_dut_gam_xho_cnt_nor_mol_swa_cze_bam_lat_fin_bem_yor_hun_pan_sod_geo_scr_ger_hin_pol_heb_amh_grk_est_fbf_mao_alb_mly_jpn_tml_kor_ukr_ita_ven_lit_sun_prs_amr_tag_mnd_urd_tsw_bos_sid_por_eng_slo_guj_qcu_bul_arw_krd_dgb_wly_ctl_hau_spa_jav_rom_ses_rus_zul_bat_tha_aeg_knd_lda_tsn_azi_afr_fre_uzb_swt_vie_anl_igb_moo_akn	-0.526604173447409	-1.25514740009561	0.212570044536628
523	wly_spa_tsn_pan_heb_amr_sod_swe_azi_aze_yor_sun_cic_bos_hin_bsq_ukr_sid_ewe_cnt_por_ben_fbf_prs_swt_krd_fin_dyu_ven_hun_rus_amh_geo_ita_ctl_dut_bul_owc_mlt_cze_est_lda_tag_svk_mao_jpn_knd_kor_afr_rom_bem_urd_jav_glc_gam_bat_mnd_alb_xho_mol_anl_guj_fre_grk_nor_qcu_pol_arw_lat_bam_aeg_lit_tig_scr_ind_mcd_tsw_ger_dgb_mly_tha_hau_tml_akn_igb_uzb_eng_slo_tur_ses_vie_chh_moo_zul_swa	-0.0149809398256964	-0.0352702112068962	0.971939869725897
524	mlt_alb_bam_urd_sod_gam_heb_lit_uzb_azi_tsw_ind_yor_prs_slo_bsq_rom_aeg_moo_mnd_cze_glc_tsn_grk_igb_nor_hun_cic_swt_est_mcd_hau_geo_por_ger_bos_hin_amh_owc_eng_fin_bem_jav_swe_mly_jpn_tml_kor_guj_pol_ewe_ukr_mao_ita_tig_tag_cnt_afr_ses_pan_chh_arw_fre_scr_mol_qcu_lat_svk_bul_lda_amr_ben_sid_rus_sun_ctl_dgb_spa_fbf_bat_tha_anl_knd_ven_zul_aze_krd_dut_tur_xho_vie_wly_dyu_akn_swa	-0.29412742316409	-0.695177244158279	0.488677579630831
525	sod_scr_cic_spa_heb_wly_sid_rus_uzb_aze_ses_mao_moo_grk_alb_bsq_ita_tig_fbf_cnt_lat_mol_tsw_bos_akn_ctl_hun_ewe_yor_est_nor_anl_geo_fre_mcd_pan_bul_owc_amr_lit_fin_swa_tag_pol_sun_jpn_tml_kor_eng_krd_ven_rom_mly_swe_gam_jav_mnd_arw_dyu_guj_chh_ben_por_urd_ger_qcu_afr_dut_cze_lda_mlt_ukr_amh_hin_bat_prs_zul_svk_dgb_ind_tha_aeg_knd_igb_xho_tur_glc_slo_azi_tsn_vie_hau_swt_bem_bam	-0.623310925662267	-1.49041608255931	0.139498799058489
526	chh_slo_tsw_rom_amr_sid_hau_mol_azi_uzb_cic_sun_akn_hin_spa_bsq_guj_sod_lda_cnt_grk_alb_ven_mcd_dyu_rus_est_zul_swt_fin_ctl_aeg_geo_afr_swe_pol_cze_wly_mlt_eng_hun_yor_bat_prs_ind_jpn_tml_kor_nor_svk_tsn_ger_jav_bul_tig_mao_mnd_lit_ses_urd_gam_glc_scr_lat_ita_qcu_krd_dut_por_dgb_heb_bos_anl_pan_mly_arw_xho_fre_igb_tag_tha_owc_knd_ewe_bam_aze_ukr_ben_tur_fbf_vie_amh_moo_bem_swa	-0.183209821633277	-0.432287369260185	0.666533270288321
527	aeg_fre_bam_glc_heb_amh_tig_grk_uzb_azi_ewe_jav_fbf_lit_ukr_bsq_ben_owc_ven_mnd_urd_pol_dyu_rus_cic_svk_fin_lda_moo_hun_spa_sod_geo_bos_scr_rom_alb_anl_wly_dut_est_tsn_tag_guj_sun_jpn_tml_kor_prs_hin_akn_cze_mao_afr_gam_ind_cnt_ctl_ses_mcd_amr_pan_mol_krd_slo_qcu_nor_lat_bul_zul_chh_arw_hau_ger_mly_por_bem_swe_tsw_bat_tha_sid_knd_swt_igb_aze_ita_eng_tur_swa_vie_mlt_yor_xho_dgb	-0.200405542404098	-0.4734698164849	0.636987565568514
528	sid_lat_bam_cze_tig_wly_hau_glc_aze_azi_ewe_jav_swt_ita_mol_bsq_rom_gam_zul_mnd_scr_nor_moo_bos_yor_ukr_est_dgb_bem_fin_ben_heb_geo_ctl_dut_svk_ger_sod_amr_swe_hun_dyu_mly_pan_tag_jpn_knd_kor_krd_bul_swa_arw_ind_fre_anl_bat_cnt_grk_lda_mcd_mlt_alb_pol_eng_slo_qcu_rus_spa_prs_cic_amh_hin_chh_por_mao_urd_tsw_afr_fbf_sun_tha_owc_tml_tsn_akn_tur_lit_guj_uzb_xho_vie_aeg_igb_ven_ses	-0.275445241046027	-0.653518190444733	0.51503482624921
529	sod_arw_moo_slo_tig_anl_amh_fre_azi_uzb_igb_sun_bem_swe_afr_bsq_ukr_wly_swa_mnd_ben_scr_dyu_por_cic_bos_fin_bam_lda_est_lat_amr_geo_ger_guj_alb_nor_aeg_mlt_dut_hun_tsw_jav_urd_ind_jpn_knd_kor_pol_grk_akn_mcd_mly_pan_owc_tag_cnt_hin_zul_mol_hau_svk_rus_krd_rom_qcu_prs_cze_spa_fbf_sid_eng_gam_bul_bat_lit_tsn_glc_swt_mao_tha_heb_tml_ven_dgb_tur_ita_ctl_aze_xho_vie_chh_yor_ses_ewe	-1.03336673251386	-2.5288338682033	0.0131282938800194
530	wly_cze_xho_svk_gam_amr_mlt_mcd_tur_aze_bem_sun_swt_alb_arw_bsq_lit_aeg_zul_mnd_pol_por_bam_bul_swa_rom_est_cic_ses_fin_scr_chh_geo_nor_urd_bos_ben_heb_sid_glc_hun_moo_mao_dut_tag_jpn_tml_kor_prs_spa_fbf_afr_bat_krd_amh_ind_cnt_mol_ewe_ctl_owc_guj_swe_ukr_slo_qcu_hin_pan_rus_dyu_hau_grk_tig_ger_jav_eng_ven_lat_dgb_mly_tha_anl_knd_tsw_igb_uzb_ita_fre_azi_lda_vie_sod_tsn_yor_akn	-1.10715396483678	-2.71231482467779	0.00796001000662876
531	gam_bos_bem_prs_sod_heb_sid_pan_azi_aze_moo_ind_dyu_ita_fre_bsq_mol_wly_dgb_mnd_glc_guj_akn_rom_tsn_ctl_est_ses_ewe_hun_afr_aeg_geo_hin_eng_alb_rus_tig_owc_arw_fin_xho_bat_ukr_mao_jpn_knd_kor_nor_scr_zul_lat_jav_lit_mlt_mly_cnt_ger_cic_krd_hau_dut_svk_bul_por_qcu_swe_urd_slo_igb_amr_grk_anl_cze_sun_ben_lda_mcd_swa_tag_tha_amh_tml_ven_swt_uzb_pol_spa_tur_yor_vie_chh_bam_fbf_tsw	0.164971987881439	0.388099473483344	0.69882936995176
532	gam_svk_yor_hin_chh_amr_owc_fre_azi_tur_fbf_jav_dyu_urd_ger_bsq_ukr_wly_ven_mnd_pol_cze_bem_spa_bam_rus_fin_ses_akn_hun_slo_hau_geo_grk_alb_por_nor_anl_sod_lat_est_lda_mao_dut_bat_jpn_tml_kor_pan_glc_dgb_ben_tag_swe_mlt_ind_cnt_ctl_moo_bos_amh_mol_lit_arw_bul_qcu_mcd_ita_afr_zul_tig_rom_sid_scr_sun_krd_ewe_prs_tsn_mly_tha_heb_knd_xho_swa_aze_guj_eng_uzb_cic_vie_aeg_tsw_swt_igb	-0.932782814123518	-2.26675942429503	0.0257224158821786
533	sod_grk_tsw_bos_mlt_heb_gam_ger_uzb_azi_dgb_mao_yor_bul_ctl_bsq_scr_chh_ven_mnd_svk_lat_tsn_spa_swa_urd_est_fbf_ewe_hun_cze_amh_geo_pan_ukr_fre_eng_wly_tig_rus_fin_moo_jav_slo_ind_jpn_tml_kor_por_guj_swt_prs_bat_afr_amr_tag_cnt_lit_ses_swe_owc_hin_mol_ita_krd_qcu_dut_mcd_ben_lda_hau_rom_sid_pol_mly_nor_xho_glc_igb_sun_tha_aeg_knd_akn_bam_aze_alb_arw_tur_zul_vie_anl_dyu_bem_cic	-0.437568951817921	-1.03876907338126	0.301605351729346
534	sid_grk_moo_ita_wly_sod_chh_rus_uzb_azi_ses_mao_lda_ger_fre_bsq_guj_amr_tsn_mnd_swe_prs_akn_slo_fbf_lat_hun_swt_cic_est_scr_aeg_geo_ben_bul_bos_ctl_tig_owc_krd_fin_ven_jav_urd_tag_jpn_knd_kor_rom_cze_ewe_afr_ind_pol_heb_bat_cnt_eng_zul_por_anl_svk_glc_mol_nor_qcu_arw_dut_pan_yor_gam_mcd_mlt_spa_mly_lit_bem_ukr_dyu_sun_tha_hau_tml_xho_igb_aze_alb_hin_tur_tsw_vie_amh_dgb_bam_swa	-0.179055704809423	-0.422432660882139	0.673684303607452
535	amh_ukr_cic_lat_heb_aeg_wly_lit_uzb_aze_akn_ind_swa_bos_hin_bsq_rom_anl_ewe_cnt_pan_rus_igb_prs_tsn_mol_fin_moo_xho_est_ben_chh_geo_grk_alb_spa_ctl_gam_sid_eng_hun_swt_jav_svk_bat_jpn_tml_kor_krd_nor_fbf_ita_tag_cze_amr_mao_mnd_dut_ses_afr_sod_guj_swe_glc_pol_qcu_scr_bul_ger_dgb_owc_por_tig_slo_sun_mcd_zul_fre_yor_mly_tha_mlt_knd_dyu_bam_tur_arw_urd_azi_bem_vie_hau_ven_lda_tsw	-0.562318882107561	-1.33855985903583	0.183977149241851
536	amr_mol_yor_ita_anl_aeg_hau_lit_aze_uzb_bam_jav_moo_arw_alb_bsq_grk_sod_fbf_cnt_ger_krd_dgb_lat_tsw_pol_fin_igb_akn_hun_afr_gam_geo_ben_mcd_rom_dut_amh_tig_slo_est_ses_bat_nor_mly_jpn_knd_kor_svk_eng_dyu_spa_ind_prs_mlt_sun_mnd_fre_ewe_ctl_heb_por_hin_rus_ukr_qcu_glc_swe_pan_tsn_wly_guj_owc_urd_tag_scr_swt_bul_swa_mao_tha_sid_tml_bem_lda_tur_bos_cze_azi_xho_vie_chh_ven_cic_zul	-0.0573550882220569	-0.135124028754746	0.892805839670432
537	amh_urd_yor_por_sod_hau_gam_glc_tur_uzb_xho_mly_dgb_fre_nor_bsq_pol_chh_tsw_cnt_prs_ben_akn_dut_bam_scr_est_zul_moo_hun_svk_heb_geo_hin_pan_bul_slo_amr_aeg_eng_fin_swa_tag_ukr_ind_jpn_knd_kor_spa_alb_bem_lat_mao_arw_owc_jav_mnd_krd_ewe_mcd_wly_rom_bos_lit_guj_qcu_swe_cze_ger_cic_mlt_grk_sid_ctl_bat_ita_ven_afr_swt_sun_tha_tig_tml_ses_dyu_aze_rus_mol_azi_tsn_vie_anl_fbf_lda_igb	-0.604302035799604	-1.44488241364528	0.151851934953739
538	wly_por_yor_grk_sid_aeg_mlt_ger_azi_tur_xho_mao_ses_guj_ben_bsq_svk_owc_igb_cnt_krd_mcd_swa_bos_tsw_lat_hun_lda_bam_est_alb_anl_geo_urd_spa_pan_lit_gam_hau_afr_fin_ven_bat_glc_ind_jpn_tml_kor_slo_fre_akn_eng_tag_ctl_amr_jav_mnd_prs_tsn_swe_sod_hin_ita_scr_rus_qcu_cze_mol_pol_cic_amh_arw_chh_rom_sun_dut_bem_ukr_dyu_mly_tha_tig_knd_fbf_swt_uzb_bul_nor_aze_zul_vie_heb_ewe_moo_dgb	-0.403706980921058	-0.957537086248869	0.340778873936834
539	gam_mcd_dyu_por_tig_amr_hau_svk_tur_azi_tsn_mao_akn_glc_slo_bsq_lit_wly_zul_mnd_nor_swe_cic_krd_yor_rom_fin_swt_igb_hun_grk_mlt_geo_scr_guj_alb_hin_owc_chh_bos_est_ewe_jav_rus_ind_jpn_knd_kor_mol_dut_fbf_ita_mly_bul_aeg_sun_cnt_prs_lda_lat_sid_ben_ger_arw_fre_qcu_urd_pan_spa_swa_heb_pol_anl_afr_bat_ctl_ven_eng_bam_tag_tha_amh_tml_dgb_ses_aze_cze_ukr_uzb_moo_vie_sod_tsw_xho_bem	0.593222888450235	1.40256702883631	0.164075415787957
540	amr_bul_tsw_prs_chh_heb_wly_svk_azi_aze_ses_ind_ewe_krd_ita_bsq_eng_gam_lda_mnd_mcd_ctl_dgb_guj_tsn_alb_hun_cic_moo_est_pol_mlt_geo_spa_lat_afr_fre_anl_tig_nor_fin_yor_tag_pan_jav_jpn_knd_kor_glc_dut_ven_cze_mao_bos_owc_bat_cnt_scr_zul_ger_hau_lit_ben_slo_hin_qcu_swe_rom_urd_fbf_sid_grk_sod_mol_sun_ukr_dyu_arw_bem_mly_tha_aeg_tml_igb_swa_tur_rus_por_uzb_akn_vie_amh_bam_swt_xho	-0.79869602382951	-1.92515009346252	0.0572663566819947
541	sod_bos_bam_pan_owc_sid_anl_svk_aze_tur_akn_ind_fbf_lit_guj_bsq_afr_chh_swa_cnt_dut_eng_cic_bul_swt_ctl_est_xho_tsw_hun_swe_heb_geo_spa_fre_por_krd_aeg_amr_cze_fin_moo_sun_rus_mao_jpn_knd_kor_urd_lat_bem_hin_bat_ger_amh_jav_mnd_ita_igb_mol_mlt_alb_scr_prs_arw_qcu_glc_mcd_pol_ses_gam_nor_wly_ukr_mly_slo_dgb_rom_dyu_tag_tha_tig_tml_ven_tsn_azi_ben_grk_uzb_lda_vie_hau_ewe_zul_yor	-0.687452730267066	-1.64867030210157	0.102589467904564
542	amh_ger_swt_spa_wly_owc_anl_alb_uzb_aze_cic_bat_fbf_ita_afr_bsq_dut_sod_ses_cnt_mol_eng_dgb_pan_bem_ben_fin_tsw_yor_est_rus_aeg_geo_urd_mcd_bul_fre_chh_tig_scr_hun_zul_mly_bos_sun_jpn_tml_kor_arw_svk_bam_guj_jav_ukr_sid_mao_mnd_nor_dyu_lat_hau_pol_por_krd_lit_qcu_ctl_hin_cze_ewe_amr_slo_mlt_grk_tag_swe_moo_prs_igb_ind_tha_gam_knd_xho_swa_azi_rom_glc_tur_tsn_vie_heb_lda_akn_ven	0.12779917182648	0.30095256760099	0.764122477349986
543	amh_ben_bam_urd_gam_sid_heb_lit_aze_uzb_ewe_tag_dgb_krd_scr_bsq_cze_sod_ven_cnt_eng_pan_moo_slo_lda_nor_hun_tsw_ses_est_fre_owc_geo_ukr_guj_por_mcd_chh_wly_mol_fin_yor_bat_prs_ind_jpn_knd_kor_grk_rom_bem_dut_mly_alb_aeg_mao_mnd_spa_swa_bul_hau_ctl_glc_ger_afr_qcu_arw_svk_ita_dyu_anl_bos_mlt_swe_jav_rus_tsn_lat_fbf_sun_tha_tig_tml_cic_akn_azi_hin_pol_tur_swt_vie_amr_igb_zul_xho	0.406818593911365	0.95877682577335	0.340157157562296
544	aeg_svk_fbf_dut_wly_gam_amh_alb_tur_azi_cic_mly_zul_nor_afr_bsq_rus_sod_dgb_mnd_ukr_scr_ewe_mcd_swa_glc_fin_ven_tsw_hun_guj_owc_geo_urd_spa_pol_bul_chh_anl_pan_est_tsn_sun_fre_bat_jpn_knd_kor_eng_lit_bam_ben_tag_ger_heb_jav_cnt_cze_igb_rom_hau_slo_hin_lat_krd_qcu_bos_ita_prs_bem_tig_arw_amr_grk_ind_ctl_swt_mol_xho_mao_tha_sid_tml_lda_dyu_uzb_swe_por_aze_yor_vie_mlt_ses_akn_moo	-0.0280627626369879	-0.0660798405352881	0.947456106499762
545	aeg_pan_dgb_hin_chh_hau_wly_mol_aze_uzb_dyu_mao_tsw_eng_bos_bsq_glc_owc_xho_cnt_cze_mcd_moo_urd_zul_prs_est_bem_igb_hun_ukr_amh_geo_rom_slo_por_dut_sid_tig_scr_fin_yor_mly_guj_tag_jpn_tml_kor_arw_ctl_swa_ben_jav_alb_heb_sun_mnd_rus_lda_krd_gam_swe_nor_svk_lat_qcu_ita_ger_grk_cic_anl_afr_sod_bul_ind_fre_fbf_spa_ven_bat_tha_amr_knd_ewe_ses_tur_pol_lit_azi_bam_vie_mlt_akn_swt_tsn	0.198953901326167	0.469039558204799	0.64013906104679
546	heb_fre_dyu_pol_amr_chh_aeg_slo_uzb_tur_dgb_mly_ewe_urd_dut_bsq_cze_sod_bam_mnd_ben_eng_igb_hin_ses_rus_fin_yor_lda_hun_nor_amh_geo_scr_prs_ita_svk_owc_sid_rom_est_akn_ind_guj_jav_jpn_tml_kor_por_lit_swt_alb_mao_bos_gam_tag_cnt_arw_fbf_ukr_mlt_spa_ctl_bul_ger_qcu_mol_krd_afr_swa_hau_pan_anl_glc_sun_swe_tsn_mcd_tsw_bat_tha_wly_knd_moo_xho_aze_grk_lat_azi_cic_vie_tig_ven_zul_bem	0.533955734955146	1.26053042350188	0.210631551011017
547	aeg_lit_lda_ukr_gam_chh_wly_rom_uzb_azi_cic_bat_dgb_scr_hin_bsq_lat_sod_yor_cnt_ger_dut_tsn_urd_zul_ita_hun_swt_ven_fin_bul_tig_geo_swe_fre_svk_ben_heb_anl_afr_est_tsw_jav_pan_sun_jpn_knd_kor_por_alb_xho_pol_mly_rus_owc_ind_mnd_krd_akn_nor_sid_bos_guj_mcd_arw_qcu_slo_prs_grk_swa_mlt_mol_amr_spa_tag_glc_igb_eng_dyu_mao_tha_amh_tml_ewe_moo_aze_cze_ctl_tur_bem_vie_hau_fbf_ses_bam	-0.476523214654849	-1.13297412801561	0.260137568017364
548	amr_scr_xho_ben_gam_sid_anl_swe_aze_tur_fbf_sun_yor_afr_ctl_bsq_cze_heb_akn_mnd_mol_nor_dyu_hin_bam_krd_est_cic_zul_hun_mcd_aeg_geo_svk_ukr_bul_glc_hau_tig_prs_fin_swa_mly_rom_ind_jpn_knd_kor_dut_lat_bem_ger_bat_spa_amh_tag_cnt_ita_dgb_pan_chh_lit_arw_pol_por_qcu_rus_fre_grk_swt_wly_slo_owc_bos_jav_urd_ewe_eng_tsn_mao_tha_sod_tml_moo_igb_uzb_guj_alb_azi_ven_vie_mlt_tsw_ses_lda	-0.977545012152831	-2.37412847890951	0.0196459430961684
549	sod_scr_fbf_spa_mlt_chh_aeg_slo_uzb_aze_tsn_mly_akn_mol_ctl_bsq_cze_heb_ven_mnd_ita_rom_ewe_lit_lda_glc_est_bam_swa_fin_dut_anl_geo_arw_svk_alb_prs_gam_owc_urd_hun_ses_ind_grk_tag_jpn_knd_kor_ger_lat_cic_afr_bat_rus_amr_mao_cnt_por_dyu_hin_hau_nor_ben_ukr_bos_qcu_pan_fre_swe_bem_amh_pol_sid_krd_jav_eng_tsw_bul_xho_sun_tha_tig_tml_dgb_moo_tur_guj_mcd_azi_zul_vie_wly_yor_igb_swt	-0.0455294252693951	-0.107336530475752	0.914753222652244
550	chh_ita_yor_alb_aeg_amh_tig_lit_azi_uzb_ven_ind_bam_nor_svk_bsq_eng_hau_ewe_mnd_bos_slo_tsn_rus_dyu_swe_hun_swt_swa_fin_spa_sod_geo_afr_fre_rom_ukr_wly_gam_prs_est_akn_mly_grk_tag_jpn_knd_kor_guj_arw_cic_por_jav_mol_sid_sun_cnt_cze_igb_scr_heb_pan_mcd_bul_urd_qcu_pol_hin_krd_bem_owc_glc_mlt_ben_mao_ctl_moo_lat_ses_bat_tha_anl_tml_fbf_dgb_aze_ger_dut_tur_lda_vie_amr_xho_tsw_zul	0.674310204968791	1.59797193321138	0.113441505164853
551	aeg_ctl_tsw_lat_tig_wly_anl_svk_azi_tur_zul_jav_fbf_bos_mol_bsq_cze_amh_cic_cnt_fre_pol_yor_lit_lda_ita_hun_swt_moo_fin_glc_sid_geo_grk_pan_dut_bul_owc_hau_arw_est_bem_bat_slo_ind_jpn_knd_kor_krd_urd_ses_guj_mao_afr_chh_mly_mnd_ukr_swa_rom_mlt_eng_hin_nor_alb_qcu_spa_ben_ger_xho_gam_rus_amr_swe_tag_mcd_ven_por_dgb_sun_tha_heb_tml_ewe_bam_uzb_scr_prs_aze_igb_vie_sod_tsn_akn_dyu	-0.542731468256422	-1.29246650750211	0.19939770794581
552	amh_slo_xho_rus_tig_wly_anl_ben_uzb_aze_swa_sun_igb_mcd_cze_bsq_svk_sod_bam_mnd_eng_pan_bem_ita_dgb_guj_fin_zul_cic_hun_glc_hau_geo_scr_por_pol_nor_gam_amr_prs_est_yor_mly_bos_tag_jpn_knd_kor_spa_ctl_dyu_rom_ind_grk_owc_jav_cnt_swe_tsn_alb_chh_ukr_afr_lit_bul_qcu_urd_hin_mol_ses_sid_fre_mlt_ger_bat_dut_swt_krd_lda_mao_tha_heb_tml_tsw_ven_tur_lat_arw_azi_akn_vie_aeg_fbf_ewe_moo	-1.03639262141502	-2.53684863759874	0.0128509175618879
553	mlt_lit_tsw_hin_amr_hau_sod_nor_tur_aze_bam_bat_swa_ita_bos_bsq_afr_heb_tsn_mnd_arw_grk_fbf_lat_swt_pol_fin_yor_lda_hun_rus_sid_geo_ger_slo_fre_pan_wly_owc_scr_est_akn_ind_urd_sun_jpn_tml_kor_alb_krd_dgb_bul_mao_rom_aeg_jav_cnt_dut_ses_cze_amh_prs_swe_ben_mol_qcu_ukr_glc_guj_bem_anl_mcd_chh_ctl_mly_eng_ewe_spa_zul_tag_tha_tig_knd_dyu_ven_uzb_svk_por_azi_moo_vie_gam_cic_xho_igb	0.192483938651828	0.452801580492791	0.651746208200187
554	tig_pan_ses_mcd_sod_mlt_hau_urd_tur_uzb_dyu_mao_bam_fre_glc_bsq_lat_gam_fbf_mnd_ger_rus_xho_scr_ewe_pol_fin_swa_bem_est_mol_aeg_geo_grk_ben_bos_nor_sid_amh_eng_hun_igb_jav_por_sun_jpn_knd_kor_slo_ukr_yor_ita_ind_alb_owc_bat_cnt_guj_zul_svk_heb_arw_dut_bul_lit_qcu_afr_prs_swe_akn_chh_hin_amr_ctl_mly_cze_cic_krd_ven_tag_tha_wly_tml_tsn_tsw_aze_spa_rom_azi_moo_vie_anl_dgb_lda_swt	-0.441862468031196	-1.04876833295976	0.297002628354679
555	sid_swe_lda_prs_anl_gam_tig_glc_azi_uzb_bam_mly_fbf_rus_dut_bsq_alb_hau_xho_cnt_cze_arw_akn_guj_igb_grk_hun_yor_dyu_fin_bul_aeg_geo_mol_spa_lit_ben_heb_wly_krd_est_swt_tag_hin_ind_jpn_knd_kor_ctl_afr_dgb_bos_bat_nor_amh_jav_mnd_lat_tsn_pol_owc_por_mcd_svk_urd_qcu_ukr_ger_slo_bem_mlt_rom_chh_ita_mao_pan_ses_eng_ewe_sun_tha_sod_tml_moo_cic_tur_scr_fre_aze_zul_vie_amr_swa_ven_tsw	-0.119725523705701	-0.282724957859099	0.778015991203931
556	chh_ger_ven_dut_aeg_hau_amr_ctl_aze_azi_moo_sun_zul_arw_prs_bsq_pan_gam_lda_mnd_guj_spa_ewe_ita_bam_swe_hun_fbf_cic_fin_mcd_sod_geo_krd_hin_alb_ben_sid_amh_glc_est_bem_bat_afr_ind_jpn_tml_kor_bul_nor_xho_fre_mao_rus_tig_jav_cnt_bos_tsw_rom_heb_pol_svk_ukr_urd_qcu_lit_scr_por_dyu_mlt_slo_owc_lat_tag_cze_swt_eng_ses_mly_tha_wly_knd_tsn_igb_uzb_grk_mol_tur_akn_vie_anl_yor_swa_dgb	-0.190563722637479	-0.450372251722647	0.65349021702064
557	amr_mol_zul_prs_tig_owc_mlt_mcd_azi_uzb_moo_ind_xho_cze_swe_bsq_glc_hau_bem_mnd_ukr_pol_ven_krd_tsw_lit_est_dgb_lda_fin_ctl_heb_geo_pan_spa_eng_ita_chh_aeg_bul_hun_igb_bat_lat_mao_jpn_knd_kor_rom_rus_cic_dut_jav_ben_anl_tag_cnt_svk_yor_slo_wly_alb_por_scr_urd_qcu_bos_grk_ger_ewe_sod_hin_amh_guj_sun_afr_bam_fre_swt_mly_tha_gam_tml_tsn_akn_tur_nor_arw_aze_dyu_vie_sid_fbf_ses_swa	-0.208331330933898	-0.491734664638879	0.624065572827734
558	hau_pol_lda_ctl_gam_chh_tig_grk_tur_azi_dgb_mly_igb_lat_afr_bsq_hin_aeg_akn_mnd_slo_ukr_swa_ita_fbf_svk_hun_zul_bam_est_swe_mlt_geo_bos_lit_glc_bul_amh_owc_ben_fin_ven_sun_rus_jav_jpn_tml_kor_spa_pan_bem_arw_tag_eng_anl_ind_cnt_scr_ewe_krd_heb_por_mcd_ger_prs_qcu_mol_nor_guj_swt_sod_fre_sid_rom_mao_alb_ses_cze_tsn_bat_tha_wly_knd_moo_yor_aze_urd_dut_uzb_dyu_vie_amr_cic_xho_tsw	-0.0793220669744832	-0.186973667682582	0.852088568292
559	amr_pan_ewe_bos_tig_amh_mlt_grk_aze_tur_akn_sun_xho_prs_cze_bsq_afr_sid_swa_cnt_ger_mol_ven_swe_dyu_arw_fin_bem_bam_est_nor_aeg_geo_rus_krd_glc_ben_chh_heb_lit_hun_ses_ind_hin_jav_jpn_tml_kor_alb_fre_moo_slo_mly_por_wly_mao_mnd_dut_tsn_mcd_hau_ukr_rom_eng_scr_qcu_bul_lat_guj_swt_sod_svk_anl_urd_bat_ita_lda_pol_cic_tag_tha_owc_knd_fbf_zul_uzb_ctl_spa_azi_igb_vie_gam_dgb_yor_tsw	-0.417831664041674	-0.991005189100303	0.324254473476454
560	amr_prs_dgb_fre_owc_sod_chh_krd_uzb_tur_swt_ind_ewe_slo_rus_bsq_scr_aeg_yor_cnt_cze_eng_igb_svk_tsn_ger_hun_lda_zul_est_afr_amh_geo_arw_spa_mcd_rom_tig_anl_dut_fin_xho_jav_pan_bat_jpn_knd_kor_lit_ukr_ses_urd_tag_hin_hau_sun_mnd_lat_fbf_ita_mlt_por_pol_ben_nor_qcu_mol_bos_swe_bam_heb_alb_wly_bul_mly_guj_swa_grk_tsw_mao_tha_gam_tml_dyu_ven_aze_glc_ctl_azi_bem_vie_sid_cic_moo_akn	-0.151613229091717	-0.357577129855264	0.721470017437151
561	amh_spa_xho_pan_owc_heb_wly_ctl_tur_uzb_akn_mao_bem_mol_alb_bsq_ukr_sod_igb_mnd_lat_rom_yor_ben_ewe_cze_est_dgb_zul_fin_fre_gam_geo_ita_krd_grk_glc_aeg_mlt_urd_hun_lda_mly_slo_bat_jpn_knd_kor_dut_svk_swa_bul_tag_hin_chh_sun_cnt_bos_cic_eng_anl_mcd_swe_rus_guj_qcu_ger_lit_afr_ses_amr_scr_hau_prs_ind_arw_swt_nor_tsw_jav_tha_sid_tml_fbf_tsn_aze_pol_por_azi_moo_vie_tig_ven_bam_dyu	-0.50550776475445	-1.2041847085609	0.23157403549076
562	heb_slo_moo_grk_wly_tig_sid_ben_tur_uzb_yor_jav_lda_lat_eng_bsq_ita_chh_dgb_mnd_arw_lit_zul_spa_bem_alb_est_bam_swa_fin_ctl_gam_geo_glc_krd_svk_bul_aeg_owc_prs_hun_tsn_sun_ger_mao_jpn_knd_kor_pol_dut_dyu_guj_tag_scr_hau_ind_cnt_fre_igb_mcd_mlt_afr_nor_pan_hin_qcu_rom_bos_cze_ses_anl_urd_sod_mol_bat_rus_ven_ukr_fbf_mly_tha_amh_tml_xho_tsw_azi_swe_por_aze_akn_vie_amr_cic_ewe_swt	-0.30200360922654	-0.715606110214451	0.47602745159907
563	sod_eng_bam_urd_anl_amr_hau_mcd_tur_aze_akn_tag_cic_slo_cze_bsq_krd_tig_lda_mnd_mol_nor_ven_lat_igb_guj_hun_xho_fbf_fin_fre_heb_geo_bul_lit_ukr_rus_gam_chh_prs_est_ses_mly_ger_mao_jpn_knd_kor_por_pan_bem_afr_sun_rom_mlt_jav_cnt_alb_swa_swe_wly_arw_dut_svk_ita_qcu_ben_scr_pol_zul_amh_grk_aeg_glc_ind_spa_dyu_bos_dgb_bat_tha_owc_tml_moo_tsn_uzb_ctl_hin_azi_tsw_vie_sid_ewe_yor_swt	0.325748585947971	0.765963739174164	0.445637628107502
564	aeg_scr_zul_mcd_mlt_amh_owc_krd_uzb_azi_fbf_sun_swt_swe_nor_bsq_fre_chh_xho_cnt_guj_bos_ses_prs_yor_arw_hun_bam_bem_est_ita_heb_geo_urd_rus_eng_spa_gam_sid_alb_fin_moo_mao_ctl_jav_jpn_knd_kor_afr_cze_cic_ger_tag_dut_anl_ind_mnd_pol_ewe_rom_amr_lat_glc_bul_ben_qcu_lit_por_mol_swa_hau_hin_wly_svk_mly_ukr_tsw_grk_dyu_bat_tha_sod_tml_tsn_lda_aze_slo_pan_tur_akn_vie_tig_dgb_ven_igb	0.5333287288792	1.26034324445544	0.210698737687081
565	gam_lat_ses_mcd_amh_owc_chh_swe_aze_tur_dgb_mao_bam_fre_nor_bsq_afr_amr_zul_cnt_ben_cze_swa_spa_lda_scr_fin_moo_xho_hun_krd_sod_geo_glc_ger_alb_pol_heb_anl_mol_est_ewe_jav_svk_ind_jpn_tml_kor_arw_grk_cic_ita_mly_urd_aeg_sun_mnd_eng_yor_slo_wly_ukr_lit_hin_rom_qcu_ctl_prs_bos_tsw_tig_guj_mlt_rus_bat_pan_dyu_por_igb_tag_tha_hau_knd_tsn_swt_uzb_dut_bul_azi_bem_vie_sid_fbf_ven_akn	-0.79932450209335	-1.92830941167827	0.056866939053994
566	amr_glc_yor_svk_wly_hau_sod_mol_azi_uzb_dyu_mao_tsn_por_rus_bsq_ukr_mlt_bam_mnd_cze_dut_lda_ben_bem_swe_est_ewe_zul_hun_afr_heb_geo_fre_lit_hin_pol_amh_chh_slo_fin_cic_mly_ita_jav_jpn_knd_kor_arw_bos_igb_rom_bat_prs_sid_ind_cnt_pan_swa_mcd_aeg_guj_lat_krd_nor_qcu_grk_eng_ger_swt_tig_urd_anl_ctl_tag_spa_tsw_alb_moo_sun_tha_gam_tml_xho_akn_tur_bul_scr_aze_dgb_vie_owc_ven_fbf_ses	-0.426905012602398	-1.01589153664667	0.31231669721875
567	gam_svk_zul_prs_amr_anl_sod_krd_tur_uzb_dgb_mao_ven_spa_pol_bsq_alb_wly_bam_cnt_glc_scr_dyu_pan_ses_nor_fin_swt_lda_est_urd_owc_geo_cze_lit_lat_por_sid_mlt_bos_hun_tsn_mly_mol_bat_jpn_knd_kor_bul_ita_ewe_guj_sun_rom_tig_tag_mnd_ctl_yor_slo_amh_arw_swe_ger_afr_qcu_dut_rus_grk_tsw_chh_ben_aeg_eng_jav_fre_cic_mcd_moo_ind_tha_hau_tml_swa_xho_aze_ukr_hin_azi_fbf_vie_heb_bem_igb_akn	0.20923048441743	0.491797073175307	0.624021617923344
568	owc_ger_swt_pol_sid_amr_tig_svk_uzb_tur_ewe_ind_zul_por_glc_bsq_prs_amh_swa_mnd_ita_alb_xho_bul_ses_swe_fin_bam_igb_hun_grk_hau_geo_rus_pan_urd_nor_mlt_heb_ukr_est_tsn_bat_dut_mao_jpn_tml_kor_afr_scr_dgb_slo_jav_ben_gam_mly_cnt_hin_yor_fre_sod_krd_arw_bos_ctl_qcu_spa_cze_mcd_dyu_chh_lat_anl_rom_tag_guj_lda_lit_cic_sun_tha_wly_knd_moo_fbf_azi_eng_mol_aze_akn_vie_aeg_tsw_bem_ven	-0.350400459529059	-0.830050122664973	0.408636130113787
569	mlt_fre_zul_nor_aeg_sod_owc_guj_aze_azi_igb_jav_bem_pol_rus_bsq_ctl_hau_lda_mnd_glc_bos_fbf_urd_ewe_ben_hun_ven_yor_est_lit_chh_geo_mol_ger_bul_lat_sid_tig_grk_fin_ses_ind_arw_mly_jpn_knd_kor_ita_prs_cic_hin_mao_scr_amr_tag_cnt_mcd_swa_spa_amh_slo_dut_krd_pan_qcu_swe_rom_alb_xho_wly_por_gam_cze_bat_ukr_bam_eng_swt_sun_tha_anl_tml_tsn_tsw_tur_afr_svk_uzb_dyu_vie_heb_moo_dgb_akn	-0.156673289975996	-0.36930510162448	0.71273984825253
570	anl_spa_swa_scr_hau_sod_tig_nor_azi_tur_dyu_mao_yor_grk_lat_bsq_eng_heb_igb_cnt_rus_fre_bam_cze_dgb_lit_hun_ses_lda_est_mcd_chh_geo_bos_glc_alb_slo_mlt_gam_pol_fin_ewe_bat_ctl_tag_jpn_tml_kor_rom_ita_moo_ben_mly_krd_amh_ind_mnd_arw_fbf_afr_sid_por_ger_ukr_urd_qcu_svk_dut_pan_ven_owc_hin_wly_mol_sun_guj_xho_swe_bem_jav_tha_amr_knd_akn_tsw_aze_prs_bul_uzb_tsn_vie_aeg_zul_cic_swt	-0.976833400481183	-2.38196530833263	0.0192569011020469
571	gam_urd_swa_nor_tig_sod_anl_grk_uzb_aze_dyu_ind_xho_rom_prs_bsq_eng_amr_akn_mnd_mol_lit_bem_swe_swt_arw_hun_bam_igb_est_pan_wly_geo_krd_scr_bul_dut_mlt_hau_spa_fin_lda_mao_ita_bat_jpn_tml_kor_svk_afr_ewe_mcd_mly_pol_aeg_sun_cnt_bos_yor_ctl_sid_guj_ger_ukr_glc_qcu_rus_alb_slo_fbf_heb_ben_amh_cze_tag_hin_cic_fre_moo_jav_tha_owc_knd_tsn_dgb_tur_lat_por_azi_tsw_vie_chh_zul_ses_ven	-0.193548175366873	-0.45695897429329	0.648766116668697
572	sod_rom_tsn_grk_anl_mlt_owc_ger_uzb_tur_swt_tag_lda_scr_mol_bsq_afr_amh_ses_cnt_por_eng_bem_hin_tsw_nor_hun_igb_swa_fin_fre_aeg_geo_swe_ctl_glc_ukr_heb_gam_bos_est_dgb_jav_prs_sun_jpn_knd_kor_svk_lat_cic_cze_ind_lit_amr_mly_mnd_spa_zul_arw_tig_ita_guj_pol_bul_qcu_krd_ben_dut_fbf_wly_slo_sid_urd_mao_alb_dyu_pan_akn_bat_tha_chh_tml_ven_bam_azi_rus_mcd_aze_yor_vie_hau_xho_moo_ewe	0.240465150413811	0.565757576527191	0.572921123795664
573	sid_ita_xho_por_amh_chh_anl_lit_aze_azi_bem_mly_fbf_nor_swe_bsq_mol_tig_akn_mnd_glc_cze_ses_bul_ewe_bos_hun_yor_bam_fin_lat_hau_geo_prs_dut_pan_hin_gam_mlt_ben_est_lda_mao_ctl_jav_jpn_knd_kor_afr_alb_swa_scr_ind_grk_wly_bat_cnt_eng_ven_rus_heb_mcd_svk_arw_spa_qcu_ger_ukr_fre_cic_owc_pol_amr_rom_sun_slo_swt_guj_tsn_tag_tha_aeg_tml_moo_zul_uzb_urd_krd_tur_igb_vie_sod_dgb_dyu_tsw	-0.581189786056226	-1.38659021320125	0.168881701177431
574	amr_pan_bem_cze_owc_heb_anl_slo_uzb_tur_swt_ind_akn_bul_swe_bsq_svk_gam_tsn_mnd_arw_afr_fbf_fre_ses_por_est_igb_ewe_hun_spa_chh_geo_scr_bos_urd_grk_wly_mlt_ben_fin_xho_jav_glc_mao_jpn_tml_kor_guj_prs_dgb_dut_sun_mol_sod_mly_cnt_ita_zul_lit_sid_rom_pol_ukr_alb_qcu_ctl_nor_ger_ven_aeg_eng_amh_hin_bat_lat_swa_rus_tsw_tag_tha_hau_knd_yor_cic_aze_mcd_krd_azi_moo_vie_tig_bam_dyu_lda	-0.300921742215016	-0.710937924373839	0.47890194829064
575	gam_nor_dyu_fre_chh_tig_amh_pan_tur_azi_tsw_sun_swa_mol_alb_bsq_eng_anl_cic_cnt_bul_urd_tsn_rus_xho_pol_est_lda_ses_fin_arw_hau_geo_svk_cze_prs_guj_heb_owc_bos_hun_bem_tag_ben_bat_jpn_knd_kor_ctl_krd_igb_grk_jav_afr_mlt_ind_mnd_lat_fbf_glc_amr_hin_swe_por_spa_qcu_ger_scr_mcd_bam_aeg_rom_sod_ita_mly_dut_ven_slo_dgb_mao_tha_sid_tml_yor_swt_aze_lit_ukr_uzb_akn_vie_wly_ewe_moo_zul	0.211770905989342	0.49883744476466	0.619071781360956
576	wly_lat_bem_ukr_owc_sid_sod_por_aze_azi_cic_sun_moo_spa_swe_bsq_pan_chh_lda_mnd_ctl_prs_igb_ben_dyu_grk_fin_ses_swt_hun_rom_mlt_geo_glc_mcd_bos_nor_anl_gam_mol_est_xho_jav_rus_tag_jpn_tml_kor_bul_lit_zul_ita_mao_fre_amh_mly_cnt_cze_yor_urd_hau_slo_guj_krd_svk_qcu_dut_scr_hin_tsn_heb_arw_amr_alb_ind_eng_dgb_afr_bam_bat_tha_tig_knd_ven_tsw_uzb_ger_pol_tur_akn_vie_aeg_swa_ewe_fbf	-0.392371911044673	-0.931037159596771	0.354244947619153
577	gam_bul_swa_fre_anl_amr_sid_lat_tur_uzb_tsn_jav_ven_pol_ben_bsq_ctl_hau_swt_mnd_ukr_lit_tsw_slo_dyu_urd_hun_zul_bem_est_swe_tig_geo_guj_arw_spa_mcd_aeg_heb_scr_fin_dgb_mao_afr_tag_jpn_knd_kor_nor_por_xho_pan_ind_alb_mlt_mly_cnt_krd_moo_prs_wly_eng_glc_dut_ger_qcu_cze_hin_ita_igb_owc_svk_sod_grk_bat_rom_bam_bos_cic_sun_tha_amh_tml_yor_ses_azi_rus_mol_aze_ewe_vie_chh_lda_fbf_akn	-0.461872260469353	-1.09792406077147	0.275072130254183
578	anl_mcd_tsn_spa_hau_amh_aeg_ukr_aze_tur_bam_sun_tsw_cze_svk_bsq_bos_tig_fbf_mnd_ita_ben_akn_ger_ewe_eng_fin_cic_lda_est_fre_sod_geo_rus_urd_mol_hin_amr_chh_glc_hun_ses_jav_slo_tag_jpn_knd_kor_bul_lat_yor_scr_bat_arw_sid_mly_cnt_prs_swt_ctl_heb_swe_por_nor_afr_qcu_grk_dut_krd_moo_mlt_alb_owc_rom_ind_guj_dyu_pan_dgb_mao_tha_wly_tml_bem_swa_azi_pol_lit_uzb_zul_vie_gam_ven_igb_xho	-0.404130774503311	-0.958746728530026	0.340172242259694
579	sod_eng_ses_slo_aeg_chh_gam_krd_uzb_tur_dyu_mao_tsn_pol_guj_bsq_hin_amr_xho_cnt_mcd_rom_lda_glc_bam_scr_est_igb_moo_fin_nor_hau_geo_dut_urd_spa_lat_tig_mlt_rus_hun_akn_mly_mol_ind_jpn_knd_kor_cze_fre_bem_pan_jav_arw_heb_sun_mnd_ukr_swa_lit_owc_grk_afr_ger_ctl_qcu_prs_por_alb_zul_sid_bul_wly_ita_bat_ben_dgb_swe_yor_tag_tha_amh_tml_tsw_cic_aze_svk_bos_azi_fbf_vie_anl_ewe_ven_swt	-0.264156734372572	-0.624419843655425	0.533880758922835
580	heb_urd_swa_rus_sid_wly_amh_ger_uzb_tur_lda_mao_ewe_glc_ukr_bsq_grk_tig_yor_cnt_bos_swe_dgb_ctl_xho_dut_fin_dyu_swt_est_eng_gam_geo_mol_lit_ita_cze_chh_sod_slo_hun_cic_bat_scr_ind_jpn_knd_kor_krd_svk_bem_prs_mly_spa_owc_jav_mnd_pol_ven_por_amr_lat_pan_hin_nor_qcu_rom_mcd_arw_akn_anl_bul_mlt_afr_sun_ben_zul_alb_tsw_tag_tha_hau_tml_ses_igb_aze_guj_fre_azi_moo_vie_aeg_tsn_bam_fbf	-0.602596761338657	-1.43929467689107	0.153424462781977
581	sid_guj_dgb_ger_wly_owc_aeg_mol_uzb_aze_igb_mao_ewe_grk_pan_bsq_dut_hau_tsw_mnd_pol_bos_yor_cze_swa_ctl_hun_fbf_xho_fin_arw_heb_geo_lit_glc_spa_ben_amh_amr_por_est_lda_jav_svk_tag_jpn_knd_kor_ukr_afr_zul_mcd_bat_scr_chh_mly_cnt_alb_dyu_ita_anl_fre_rom_nor_slo_qcu_urd_bul_rus_bam_sod_hin_tig_lat_sun_krd_ses_eng_cic_ind_tha_gam_tml_bem_tsn_azi_swe_prs_tur_moo_vie_mlt_swt_ven_akn	-0.166531234407828	-0.393504087686842	0.694847897368229
582	sod_glc_lda_ben_chh_amh_sid_scr_aze_uzb_zul_mly_tsn_ger_por_bsq_bos_tig_ewe_mnd_spa_pol_xho_grk_igb_lit_fin_yor_bam_est_svk_gam_geo_fre_rus_hin_ita_wly_mlt_nor_hun_ven_bat_rom_sun_jpn_knd_kor_lat_krd_fbf_mcd_jav_ctl_aeg_tag_cnt_cze_cic_ukr_heb_arw_afr_swe_prs_qcu_dut_urd_pan_ses_hau_mol_amr_eng_mao_alb_bem_guj_dgb_ind_tha_owc_tml_akn_swt_azi_slo_bul_tur_dyu_vie_anl_moo_tsw_swa	0.889013128967522	2.11693238861945	0.0369350850272703
583	chh_alb_bem_scr_tig_heb_sod_hin_uzb_tur_cic_jav_swt_eng_glc_bsq_ben_amr_xho_cnt_bos_rus_ewe_arw_zul_por_est_tsn_igb_hun_cze_amh_geo_prs_urd_ger_swe_owc_aeg_pol_fin_lda_mao_ukr_sun_jpn_tml_kor_afr_dut_fbf_fre_mly_nor_wly_bat_mnd_slo_dgb_lat_sid_spa_lit_ctl_grk_qcu_svk_bul_rom_ses_anl_krd_mlt_mol_ind_pan_swa_ita_ven_tag_tha_hau_knd_dyu_bam_aze_guj_mcd_azi_moo_vie_gam_tsw_yor_akn	-0.301575506381534	-0.713750041736362	0.477169197762254
584	tig_dut_cic_mcd_aeg_amr_hau_lit_aze_azi_moo_mao_ven_ger_mol_bsq_spa_anl_igb_cnt_hin_prs_swt_ben_tsn_scr_hun_xho_swa_fin_slo_gam_geo_swe_por_ukr_bos_sid_heb_alb_est_tsw_mly_svk_jav_jpn_tml_kor_rus_rom_zul_ita_sun_ctl_mlt_tag_mnd_lat_bem_eng_owc_guj_arw_afr_grk_qcu_nor_pol_pan_ses_sod_krd_amh_urd_bat_bul_fbf_glc_yor_ind_tha_chh_knd_dgb_ewe_uzb_cze_fre_tur_akn_vie_wly_dyu_bam_lda	-0.516731106196079	-1.22907789460573	0.222143392207525
585	owc_ukr_swa_fre_amh_amr_aeg_ctl_uzb_tur_yor_mly_swt_ben_spa_bsq_lit_anl_ses_cnt_cze_krd_xho_dut_bem_pol_fin_ewe_lda_est_bos_tig_geo_pan_mol_afr_hin_mlt_heb_prs_hun_tsn_bat_mcd_tag_jpn_tml_kor_rus_lat_igb_por_sun_glc_chh_jav_mnd_urd_tsw_swe_sod_slo_svk_eng_scr_qcu_grk_arw_rom_moo_hau_ger_gam_guj_mao_bul_ven_alb_zul_ind_tha_sid_knd_cic_bam_aze_ita_nor_azi_dyu_vie_wly_fbf_akn_dgb	-0.746280984530357	-1.79159368166351	0.0764506690448568
586	sod_mcd_cic_lit_tig_wly_aeg_pol_aze_azi_ses_tag_tsn_por_ger_bsq_lat_chh_fbf_mnd_ukr_swe_ewe_glc_moo_svk_est_bam_swt_fin_rom_hau_geo_pan_bul_urd_hin_heb_mlt_afr_hun_xho_jav_scr_sun_jpn_tml_kor_nor_arw_igb_alb_mly_ctl_anl_bat_cnt_ita_swa_ben_sid_slo_dut_spa_krd_qcu_bos_rus_mol_zul_owc_prs_amh_fre_ind_eng_dyu_guj_dgb_mao_tha_gam_knd_bem_ven_tur_grk_cze_uzb_akn_vie_amr_yor_lda_tsw	-0.664176637833439	-1.59177623791373	0.114828523117763
587	anl_ctl_fbf_slo_owc_amr_aeg_rus_tur_aze_ven_ind_swa_pan_afr_bsq_mcd_gam_lda_cnt_por_glc_akn_grk_yor_hin_fin_swt_igb_hun_cze_wly_geo_prs_rom_swe_spa_mlt_amh_ukr_est_bem_jav_ger_sun_jpn_knd_kor_ben_bos_xho_arw_tag_dut_hau_bat_mnd_mol_zul_guj_sid_lit_urd_bul_pol_qcu_alb_nor_eng_moo_heb_krd_sod_lat_mao_ita_dgb_scr_tsw_mly_tha_chh_tml_cic_bam_azi_svk_fre_uzb_tsn_vie_tig_ewe_ses_dyu	-0.213984826297731	-0.505371052565708	0.614493878017875
588	hau_hin_dgb_ukr_tig_mlt_amh_rom_tur_azi_dyu_tag_swa_lat_bul_bsq_arw_wly_yor_mnd_ger_spa_akn_afr_cic_guj_fin_bam_ses_hun_ita_amr_geo_eng_slo_ctl_lit_sid_anl_bos_est_moo_bat_alb_ind_jpn_knd_kor_por_dut_tsw_cze_jav_nor_heb_sun_cnt_svk_bem_grk_gam_glc_swe_prs_mcd_qcu_urd_krd_fre_lda_aeg_mol_chh_pol_mao_ben_ven_scr_igb_mly_tha_sod_tml_ewe_swt_uzb_pan_rus_aze_fbf_vie_owc_tsn_xho_zul	-0.400129676433897	-0.94946412491061	0.344845454031922
589	amr_rus_akn_lit_chh_aeg_anl_guj_azi_tur_swa_tag_ewe_por_scr_bsq_rom_wly_dyu_cnt_bul_bos_tsn_lat_igb_ukr_hun_lda_cic_fin_ger_amh_geo_nor_pol_spa_mol_sod_gam_svk_est_yor_jav_arw_ind_jpn_tml_kor_afr_hin_tsw_prs_mly_mcd_sid_sun_mnd_glc_moo_eng_heb_ctl_alb_ita_pan_qcu_ben_cze_urd_ses_mlt_krd_hau_slo_bat_dut_dgb_grk_fbf_mao_tha_tig_knd_bam_xho_uzb_fre_swe_aze_ven_vie_owc_bem_zul_swt	-0.116024252940997	-0.273684932828281	0.784933671247025
590	hau_rus_dyu_mcd_chh_sid_gam_ben_uzb_tur_bam_tag_cic_mol_arw_bsq_fre_anl_akn_cnt_ger_urd_igb_pan_ven_krd_est_tsn_bem_hun_lat_aeg_geo_cze_ctl_rom_grk_heb_wly_slo_fin_ewe_bat_scr_mao_jpn_tml_kor_nor_hin_fbf_alb_jav_eng_amr_sun_mnd_bul_dgb_ita_tig_svk_guj_spa_pol_qcu_prs_bos_lit_yor_mlt_dut_sod_por_mly_afr_swa_glc_ses_ind_tha_amh_knd_tsw_zul_aze_ukr_swe_azi_swt_vie_owc_moo_xho_lda	-0.214774135982222	-0.507585956682059	0.612945406119525
591	anl_alb_dyu_ben_heb_hau_tig_ita_azi_uzb_yor_mly_akn_rom_lit_bsq_glc_aeg_igb_mnd_swe_ger_lda_spa_bem_afr_fin_cic_swa_hun_cze_amh_geo_ukr_rus_svk_nor_wly_chh_pan_est_swt_jav_ctl_sun_jpn_knd_kor_krd_lat_dgb_bul_tag_mcd_sid_ind_cnt_fre_tsn_por_owc_mol_grk_urd_dut_qcu_prs_slo_eng_zul_sod_hin_gam_guj_bat_bos_moo_pol_ses_mao_tha_mlt_tml_bam_fbf_aze_scr_arw_tur_ewe_vie_amr_xho_ven_tsw	-0.475538256528161	-1.13167063343319	0.260682565054775
592	tig_prs_igb_ctl_sod_owc_gam_glc_aze_uzb_akn_sun_dgb_rus_scr_bsq_slo_chh_swt_cnt_eng_lat_tsw_swe_tsn_ger_fin_moo_ses_est_mcd_amr_geo_mol_fre_por_bul_mlt_sid_ben_hun_dyu_bat_nor_ind_jpn_tml_kor_grk_afr_yor_alb_tag_rom_hau_jav_mnd_krd_ven_dut_aeg_ita_arw_pan_pol_qcu_guj_urd_cze_xho_heb_lit_wly_spa_mly_hin_zul_svk_lda_mao_tha_amh_knd_swa_cic_azi_bos_ukr_tur_ewe_vie_anl_bam_fbf_bem	0.514120914855006	1.21886278617232	0.225978961534298
593	amr_mcd_dyu_eng_aeg_tig_amh_scr_uzb_azi_lda_mao_zul_rom_glc_bsq_dut_heb_ven_cnt_ukr_ctl_yor_cze_ses_por_est_bem_akn_hun_svk_sid_geo_lit_slo_bos_nor_chh_anl_alb_fin_ewe_ind_ger_tag_jpn_tml_kor_guj_mol_xho_hin_jav_urd_owc_bat_mnd_pol_swt_pan_gam_prs_arw_rus_ben_qcu_grk_krd_swe_igb_sod_afr_hau_bul_mly_lat_tsw_spa_swa_sun_tha_mlt_knd_tsn_moo_aze_ita_fre_tur_fbf_vie_wly_dgb_bam_cic	-0.0951936231471986	-0.224411156599554	0.822929691354967
594	gam_urd_fbf_nor_aeg_hau_chh_pol_uzb_aze_tsn_sun_swt_hin_ben_bsq_alb_owc_ven_cnt_slo_rus_zul_mcd_bem_grk_est_xho_cic_hun_por_mlt_geo_swe_glc_mol_eng_anl_tig_rom_fin_moo_ind_prs_jav_jpn_tml_kor_lat_ukr_ses_spa_bat_ita_heb_tag_mnd_pan_igb_scr_sod_arw_afr_bos_ger_qcu_cze_krd_ctl_ewe_amr_guj_amh_fre_mly_svk_lda_lit_yor_mao_tha_sid_knd_akn_swa_tur_bul_dut_azi_bam_vie_wly_dyu_tsw_dgb	0.240486153907392	0.566600077460481	0.572350818871076
595	heb_fre_swt_ukr_sod_owc_amr_eng_tur_aze_lda_ind_moo_mcd_slo_bsq_hin_amh_fbf_cnt_spa_bul_akn_svk_zul_nor_hun_dgb_ven_est_arw_hau_geo_urd_krd_grk_pol_chh_sid_scr_fin_ewe_mly_lit_bat_jpn_knd_kor_mol_pan_tsn_ben_mao_cze_tig_sun_mnd_glc_xho_por_mlt_rus_ctl_rom_alb_qcu_ita_guj_prs_swa_anl_lat_gam_swe_jav_afr_ses_bos_tsw_tag_tha_aeg_tml_bem_dyu_azi_dut_ger_uzb_yor_vie_wly_bam_cic_igb	-0.472212725557618	-1.12162100043194	0.26491131505019
596	sid_lit_moo_pan_anl_tig_aeg_swe_azi_aze_dyu_jav_bem_ukr_por_bsq_rus_mlt_ses_mnd_ita_ben_igb_hin_ven_guj_est_swa_xho_fin_bos_amr_geo_svk_spa_mcd_rom_chh_sod_nor_hun_tsw_tag_slo_sun_jpn_knd_kor_afr_pol_dgb_krd_mly_eng_wly_bat_cnt_ctl_fbf_lat_amh_grk_fre_glc_bul_qcu_mol_prs_alb_bam_gam_ger_heb_urd_mao_arw_zul_cze_cic_ind_tha_owc_tml_tsn_ewe_uzb_dut_scr_tur_lda_vie_hau_swt_akn_yor	-0.0184145941101905	-0.0433484364382365	0.965516717042041
597	amh_ger_igb_pan_anl_aeg_tig_ben_uzb_aze_moo_sun_zul_hin_alb_bsq_ukr_sid_swa_mnd_grk_slo_dyu_ita_tsw_krd_hun_tsn_bam_est_rus_heb_geo_nor_rom_por_glc_owc_hau_fre_fin_ewe_ind_dut_bat_jpn_knd_kor_svk_urd_swt_lit_mao_bul_mlt_tag_cnt_eng_dgb_cze_gam_bos_guj_afr_scr_qcu_ctl_arw_pol_ven_amr_spa_sod_mol_jav_swe_yor_lat_lda_mly_tha_wly_tml_bem_cic_tur_mcd_prs_azi_fbf_vie_chh_ses_xho_akn	-0.0961305268113243	-0.226523893629545	0.821291126887982
598	gam_ctl_ewe_slo_amr_amh_sid_eng_azi_tur_swa_mao_igb_krd_svk_bsq_spa_owc_tsw_mnd_pan_alb_cic_ukr_bem_mol_fin_xho_dyu_est_nor_chh_geo_urd_dut_rom_lat_hau_sod_bul_hun_ven_mly_glc_ind_jpn_knd_kor_por_lit_bam_ger_bat_ita_aeg_jav_cnt_fre_zul_rus_mlt_bos_hin_cze_grk_qcu_swe_mcd_scr_yor_wly_arw_tig_prs_tag_ben_moo_guj_swt_sun_tha_heb_tml_fbf_dgb_uzb_afr_pol_aze_akn_vie_anl_lda_tsn_ses	0.528957786873203	1.24925607799251	0.214706553687164
599	aeg_ger_dgb_rom_sid_amh_mlt_alb_uzb_azi_zul_jav_ewe_svk_ita_bsq_bos_sod_ses_cnt_lit_rus_bem_glc_ven_mcd_fin_tsn_tsw_hun_fre_tig_geo_ctl_swe_guj_scr_anl_heb_por_est_swt_mao_spa_ind_jpn_tml_kor_grk_pol_fbf_mol_tag_urd_gam_bat_mnd_eng_yor_hin_owc_dut_cze_afr_slo_qcu_nor_bul_ben_dyu_wly_arw_chh_lat_mly_krd_swa_pan_bam_sun_tha_hau_knd_lda_cic_tur_ukr_prs_aze_moo_vie_amr_igb_akn_xho	-0.973684094881541	-2.37293143486436	0.0197059778414842
600	sod_ger_lda_grk_heb_chh_tig_lit_aze_uzb_zul_ind_yor_fre_afr_bsq_glc_sid_ewe_mnd_spa_nor_dgb_guj_bem_scr_fin_fbf_tsw_est_pol_wly_geo_mol_bos_svk_pan_aeg_gam_rom_hun_swa_tag_arw_bat_jpn_tml_kor_alb_rus_igb_ukr_jav_bul_amh_sun_cnt_ctl_swt_slo_anl_lat_dut_ita_cze_qcu_mcd_ben_krd_xho_mlt_swe_hau_prs_mly_urd_moo_hin_ven_mao_tha_owc_knd_bam_tsn_azi_eng_por_tur_akn_vie_amr_dyu_cic_ses	0.0768619000284919	0.181070046711773	0.856706625163459
601	gam_lat_akn_spa_aeg_wly_heb_arw_aze_tur_ven_ind_yor_urd_slo_bsq_mcd_owc_moo_cnt_ukr_bul_igb_mol_tsw_svk_est_tsn_lda_hun_afr_tig_geo_swe_nor_grk_bos_anl_sod_krd_fin_fbf_sun_por_mly_jpn_knd_kor_ita_eng_bem_fre_bat_glc_amh_mao_mnd_ben_dyu_rom_hau_alb_scr_ger_cze_qcu_ctl_dut_prs_bam_amr_rus_sid_pan_tag_pol_ewe_guj_xho_jav_tha_mlt_tml_swa_swt_uzb_lit_hin_azi_cic_vie_chh_ses_dgb_zul	0.169676666594752	0.399458723456945	0.690471120927546
602	amr_ukr_xho_krd_sid_wly_chh_afr_aze_tur_lda_tag_fbf_eng_dut_bsq_hin_mlt_swa_cnt_ger_mol_ewe_mcd_tsw_lat_fin_tsn_moo_est_pol_hau_geo_ctl_lit_glc_svk_tig_amh_guj_hun_yor_jav_spa_bat_jpn_tml_kor_urd_bul_dgb_arw_mly_ben_owc_mao_mnd_rus_swt_grk_gam_fre_bos_slo_por_qcu_scr_cze_alb_bem_sod_pan_aeg_nor_sun_ita_ven_swe_igb_ind_tha_heb_knd_bam_ses_uzb_prs_rom_azi_cic_vie_anl_akn_zul_dyu	-0.421585569135216	-1.00003595684524	0.31988802936876
603	aeg_ukr_fbf_prs_chh_tig_anl_fre_uzb_aze_xho_sun_cic_bos_lat_bsq_rus_wly_bam_mnd_afr_svk_swa_slo_ven_krd_fin_tsn_lda_hun_alb_sid_geo_arw_nor_grk_spa_mlt_heb_dut_est_ewe_jav_swe_bat_jpn_knd_kor_pan_guj_yor_urd_mly_rom_hau_ind_cnt_mol_akn_scr_owc_eng_por_mcd_ben_qcu_ita_lit_glc_moo_gam_cze_sod_pol_tag_bul_bem_hin_swt_mao_tha_amh_tml_igb_ses_tur_ctl_ger_azi_dgb_vie_amr_tsw_dyu_zul	-0.687324947880268	-1.64628458240191	0.103080607656736
604	hau_eng_fbf_urd_sid_gam_amr_prs_aze_tur_xho_mao_akn_mcd_bul_bsq_bos_tig_bem_mnd_ben_afr_dgb_spa_igb_rom_est_bam_moo_hun_slo_chh_geo_dut_ukr_scr_guj_owc_mlt_glc_fin_cic_mly_hin_jav_jpn_knd_kor_arw_lat_swt_nor_bat_grk_wly_tag_cnt_alb_dyu_krd_heb_pan_pol_ctl_por_qcu_ita_lit_fre_ven_anl_swe_amh_mol_sun_svk_yor_cze_ses_ind_tha_aeg_tml_ewe_tsw_uzb_ger_rus_azi_lda_vie_sod_tsn_zul_swa	0.387349985142633	0.913906429309559	0.363129342322142
605	amh_ctl_fbf_bos_anl_heb_sod_pan_uzb_aze_tsn_bat_cic_mcd_grk_bsq_hin_chh_bem_cnt_lat_ukr_swa_guj_igb_arw_hun_dyu_ewe_est_krd_tig_geo_bul_ger_rom_lit_wly_sid_fre_fin_ven_tag_glc_jav_jpn_tml_kor_cze_slo_dgb_spa_sun_ita_mlt_mao_mnd_urd_yor_ben_aeg_scr_rus_alb_nor_qcu_swe_prs_por_lda_gam_svk_owc_pol_ind_mol_moo_dut_bam_mly_tha_amr_knd_akn_ses_tur_eng_afr_azi_tsw_vie_hau_swt_xho_zul	0.16872875360813	0.396758263866965	0.692454720451881
606	amr_nor_cic_cze_owc_amh_anl_swe_uzb_aze_moo_jav_akn_mcd_ben_bsq_krd_aeg_tsw_mnd_slo_spa_bam_ita_ewe_alb_hun_lda_ven_fin_prs_gam_geo_urd_bos_rus_ger_sid_chh_lat_est_dyu_sun_guj_bat_jpn_knd_kor_ukr_lit_ses_ctl_tag_bul_heb_ind_cnt_fre_bem_scr_sod_eng_glc_arw_pol_qcu_grk_pan_rom_fbf_mlt_hin_wly_afr_mly_svk_igb_por_xho_mao_tha_tig_tml_swt_yor_tur_dut_mol_azi_dgb_vie_hau_zul_tsn_swa	-0.43152223940069	-1.02558643806605	0.307746789840005
607	chh_ctl_dgb_por_sod_sid_wly_cze_tur_azi_ven_mao_xho_prs_pan_bsq_scr_aeg_tsw_mnd_svk_glc_lda_alb_yor_dut_est_swa_dyu_fin_lit_amh_geo_slo_ben_guj_arw_tig_owc_afr_hun_fbf_mly_lat_sun_jpn_tml_kor_grk_mol_bem_ukr_tag_ger_hau_ind_cnt_eng_cic_rus_gam_swe_pol_fre_bul_qcu_mcd_urd_ita_akn_amr_hin_heb_bos_bat_spa_ewe_krd_ses_jav_tha_anl_knd_zul_moo_aze_rom_nor_uzb_bam_vie_mlt_tsn_swt_igb	0.135703457475083	0.319219861532185	0.750275713568604
608	mlt_pan_moo_mol_amr_amh_owc_krd_tur_aze_ses_ind_dgb_glc_dut_bsq_rom_wly_akn_mnd_ctl_ita_ven_urd_fbf_alb_est_swa_tsn_fin_cze_aeg_geo_lat_spa_svk_afr_chh_gam_fre_hun_lda_bat_ukr_jav_jpn_tml_kor_slo_pol_swt_scr_sun_por_tig_tag_cnt_bos_yor_nor_sid_swe_mcd_ger_prs_qcu_grk_guj_bul_zul_sod_hin_heb_rus_mly_eng_bam_arw_bem_mao_tha_anl_knd_igb_dyu_uzb_ben_lit_azi_cic_vie_hau_ewe_xho_tsw	0.303991380367368	0.715779786699107	0.47592069376648
609	mlt_ukr_bem_swe_chh_amh_gam_ben_uzb_azi_dyu_mao_ven_guj_glc_bsq_pol_wly_yor_cnt_mol_fre_ewe_bos_zul_hin_fin_fbf_xho_hun_krd_sod_geo_ita_ger_spa_urd_aeg_hau_prs_est_ses_jav_afr_mly_jpn_tml_kor_pan_rus_igb_dut_ind_por_sid_tag_mnd_lat_cic_cze_owc_alb_grk_arw_scr_qcu_slo_ctl_bul_bam_amr_mcd_tig_rom_bat_svk_akn_eng_dgb_sun_tha_anl_knd_swt_tsw_tur_lit_nor_aze_moo_vie_heb_tsn_lda_swa	-0.869969787335748	-2.10323602324729	0.0381452001653112
610	chh_mcd_swa_bos_owc_wly_aeg_lat_azi_aze_ven_mly_xho_spa_ita_bsq_fre_tig_ses_mnd_pol_cze_dgb_bul_igb_swe_fin_moo_lda_hun_dut_anl_geo_por_arw_krd_alb_amh_gam_slo_est_dyu_bat_eng_jav_jpn_tml_kor_ben_lit_fbf_glc_mao_nor_hau_ind_cnt_mol_tsw_svk_sid_hin_afr_grk_ctl_qcu_urd_scr_prs_ewe_sod_ger_mlt_ukr_tag_rus_bem_guj_swt_sun_tha_amr_knd_tsn_cic_tur_pan_rom_uzb_akn_vie_heb_bam_zul_yor	0.00327803251614483	0.0077369939506248	0.993843406159048
611	amh_guj_lda_fre_gam_sod_mlt_pol_tur_aze_tsn_bat_fbf_hin_slo_bsq_scr_sid_ses_cnt_rus_ben_tsw_eng_moo_pan_fin_ven_dyu_hun_bos_owc_geo_lat_rom_cze_mcd_aeg_wly_spa_est_dgb_sun_mol_tag_jpn_knd_kor_grk_dut_yor_afr_jav_prs_heb_ind_mnd_nor_bem_krd_tig_lit_ita_urd_arw_qcu_swe_bul_ger_ewe_amr_por_anl_svk_mly_ctl_akn_glc_swt_mao_tha_chh_tml_cic_xho_azi_alb_ukr_uzb_bam_vie_hau_igb_swa_zul	0.0306443383254464	0.0722966358405055	0.942521098584528
612	amh_scr_swa_svk_aeg_gam_tig_pan_azi_uzb_bem_mly_dyu_fre_ctl_bsq_urd_chh_lda_mnd_swe_bul_moo_cze_ven_slo_fin_swt_dgb_est_guj_heb_geo_nor_rom_prs_ben_hau_anl_pol_hun_akn_ind_spa_mao_jpn_knd_kor_mol_glc_xho_lit_tag_mcd_amr_jav_cnt_ita_zul_eng_owc_alb_arw_grk_lat_qcu_dut_bos_hin_ses_wly_por_mlt_ger_bat_krd_yor_rus_cic_sun_tha_sod_tml_ewe_bam_aze_ukr_afr_tur_tsw_vie_sid_tsn_igb_fbf	0.339736971928932	0.799280895776544	0.426164241265367
613	wly_mol_bem_fre_hau_sid_tig_swe_azi_aze_cic_mao_akn_lit_ctl_bsq_bos_gam_swt_cnt_guj_urd_dyu_hin_xho_afr_fin_tsw_ewe_hun_scr_heb_geo_rom_slo_eng_pan_amh_aeg_arw_est_dgb_jav_alb_sun_jpn_knd_kor_mcd_dut_bam_grk_ind_ukr_owc_mly_mnd_cze_swa_lat_sod_ger_prs_rus_bul_qcu_ita_glc_por_zul_chh_spa_anl_ben_bat_pol_lda_nor_yor_tag_tha_amr_tml_tsn_ven_uzb_svk_krd_tur_moo_vie_mlt_ses_igb_fbf	-0.307626641103384	-0.727750199543217	0.468594784780287
614	aeg_lit_ewe_urd_wly_owc_chh_ita_azi_aze_igb_ind_bem_dut_bos_bsq_pan_amr_dgb_cnt_arw_ukr_swa_fre_xho_mcd_est_bam_akn_fin_ben_heb_geo_pol_glc_ger_mol_amh_anl_bul_hun_tsw_mly_krd_mao_jpn_knd_kor_rom_cze_lda_spa_bat_slo_mlt_tag_mnd_hin_zul_eng_tig_prs_afr_ctl_alb_qcu_guj_swe_por_yor_gam_scr_sod_svk_sun_rus_ven_lat_ses_jav_tha_sid_tml_tsn_dyu_uzb_nor_grk_tur_swt_vie_hau_fbf_moo_cic	-0.377313151244742	-0.893611268645433	0.373836590905138
615	gam_ger_dyu_glc_heb_wly_hau_ita_tur_azi_bem_bat_ses_scr_arw_bsq_mcd_sod_zul_mnd_prs_bul_dgb_slo_ewe_rom_fin_fbf_swt_est_alb_mlt_geo_bos_grk_lit_por_owc_anl_spa_hun_yor_mao_ben_mly_jpn_knd_kor_svk_ukr_lda_fre_ind_afr_amr_sun_cnt_hin_tsw_swe_aeg_dut_krd_mol_rus_qcu_urd_ctl_eng_igb_amh_cze_chh_pol_jav_lat_xho_pan_bam_tag_tha_tig_tml_cic_swa_aze_nor_guj_uzb_tsn_vie_sid_akn_moo_ven	-0.201662456708753	-0.476301856092327	0.634976459893708
616	gam_prs_tsw_grk_amh_chh_anl_pol_azi_tur_ewe_ind_igb_krd_rus_bsq_por_owc_cic_cnt_urd_dut_swt_cze_akn_afr_fin_ven_ses_hun_hin_sid_geo_glc_ukr_pan_bul_mlt_wly_lit_est_tsn_mly_arw_tag_jpn_tml_kor_nor_guj_moo_ctl_bat_slo_hau_jav_mnd_scr_lda_eng_amr_mcd_mol_svk_fre_qcu_ger_spa_lat_dgb_aeg_ita_sod_bos_sun_ben_bem_rom_xho_mao_tha_heb_knd_dyu_fbf_uzb_swe_alb_aze_zul_vie_tig_yor_swa_bam	-0.209142894263593	-0.493847719809859	0.622578086001173
617	tig_cze_tsw_mol_owc_amr_heb_prs_aze_azi_ewe_mao_swa_guj_ben_bsq_slo_aeg_fbf_cnt_glc_por_yor_scr_tsn_pan_hun_cic_bam_est_lat_wly_geo_bos_fre_pol_lit_sid_chh_ita_fin_ses_mly_eng_tag_jpn_tml_kor_hin_svk_ven_krd_sun_afr_gam_jav_mnd_mcd_igb_spa_hau_grk_ctl_nor_bul_qcu_dut_swe_ukr_zul_sod_arw_amh_rom_bat_rus_xho_ger_dgb_ind_tha_anl_knd_moo_bem_tur_alb_urd_uzb_lda_vie_mlt_swt_dyu_akn	-1.07900986205348	-2.63602191326676	0.0098293972764155
618	wly_nor_ewe_rus_owc_mlt_amh_ger_tur_azi_swa_mao_lda_afr_glc_bsq_guj_gam_zul_cnt_alb_lat_ven_ctl_akn_eng_fin_igb_cic_hun_mol_tig_geo_swe_mcd_arw_pan_sid_heb_urd_est_ses_mly_cze_sun_jpn_tml_kor_ita_hin_xho_slo_bat_lit_sod_tag_mnd_por_tsw_spa_amr_grk_bul_krd_bos_qcu_scr_fre_pol_swt_chh_ben_anl_dut_ind_prs_moo_ukr_dgb_jav_tha_aeg_knd_tsn_dyu_uzb_rom_svk_aze_bem_vie_hau_fbf_yor_bam	-0.266343612417995	-0.629464307272018	0.530588452296299
619	wly_bul_tsn_pol_hau_sid_anl_glc_tur_azi_dgb_tag_dyu_krd_slo_bsq_ger_aeg_swa_cnt_alb_dut_zul_prs_igb_ukr_hun_akn_xho_fin_lit_tig_geo_rom_pan_lat_urd_owc_chh_grk_est_fbf_bat_bos_mao_jpn_tml_kor_nor_guj_bem_rus_ind_scr_amr_jav_mnd_mol_ewe_swe_sod_mcd_afr_ben_hin_qcu_por_cze_eng_tsw_amh_ita_mlt_svk_mly_ctl_cic_spa_yor_sun_tha_gam_knd_ven_moo_aze_arw_fre_uzb_bam_vie_heb_lda_swt_ses	-0.131994432776038	-0.310982157320571	0.756510150629398
620	aeg_urd_ewe_svk_chh_hau_owc_slo_aze_tur_tsn_tag_dgb_spa_mcd_bsq_lit_wly_fbf_cnt_ger_cze_bam_eng_dyu_ben_est_swt_swa_fin_lat_sid_geo_ctl_pan_bul_dut_gam_tig_swe_hun_tsw_jav_glc_mly_jpn_tml_kor_scr_pol_lda_alb_bat_krd_sod_sun_mnd_nor_bem_hin_amr_rom_arw_rus_fre_qcu_mol_ukr_ita_cic_mlt_por_anl_bos_ind_prs_moo_afr_yor_mao_tha_heb_knd_xho_akn_uzb_grk_guj_azi_ven_vie_amh_zul_igb_ses	-0.207210350199843	-0.489173323813137	0.625870720375709
621	sod_alb_lda_rom_amh_wly_aeg_urd_uzb_aze_tsw_mao_cic_spa_eng_bsq_prs_chh_zul_mnd_mcd_svk_swt_swe_tsn_ukr_hun_bem_ven_est_krd_amr_geo_lat_fre_grk_dut_gam_tig_hin_fin_fbf_bat_bul_ind_jpn_knd_kor_afr_ben_yor_guj_tag_arw_anl_mly_cnt_slo_akn_pan_owc_ctl_pol_scr_ita_qcu_bos_cze_nor_xho_mlt_por_heb_rus_sun_lit_dyu_mol_ewe_jav_tha_hau_tml_ses_bam_azi_ger_glc_tur_moo_vie_sid_igb_swa_dgb	0.527588181652158	1.24514816209879	0.216205585001679
622	aeg_hin_yor_ukr_wly_sod_chh_glc_aze_uzb_swa_tag_xho_cze_svk_bsq_bul_amr_igb_mnd_dut_ger_ses_fre_moo_ben_hun_swt_tsn_est_eng_amh_geo_rom_lat_afr_mcd_sid_anl_guj_fin_bem_jav_spa_sun_jpn_tml_kor_ita_slo_tsw_prs_bat_rus_tig_mao_cnt_urd_cic_por_heb_alb_ctl_pan_mol_qcu_lit_bos_scr_dgb_gam_swe_hau_grk_ind_krd_ewe_nor_fbf_mly_tha_owc_knd_akn_bam_tur_arw_pol_azi_dyu_vie_mlt_zul_lda_ven	-1.13131193013678	-2.78863397178272	0.0064193996758158
623	wly_afr_dyu_krd_sod_amr_hau_arw_tur_azi_fbf_bat_swa_pan_cze_bsq_guj_gam_yor_mnd_fre_pol_igb_dut_cic_rom_fin_ses_tsn_est_ger_sid_geo_rus_mol_svk_ben_tig_heb_lat_hun_tsw_mly_eng_sun_jpn_knd_kor_prs_spa_bem_bos_tag_glc_aeg_ind_cnt_nor_xho_ukr_mlt_urd_scr_mcd_por_qcu_hin_alb_slo_ewe_chh_bul_amh_ctl_jav_grk_swt_swe_zul_mao_tha_anl_tml_bam_lda_uzb_ita_lit_aze_dgb_vie_owc_moo_akn_ven	0.0127558907093638	0.0300463368927684	0.976094484453242
624	sid_rom_lda_eng_amh_mlt_wly_mcd_tur_uzb_yor_tag_dgb_prs_dut_bsq_ita_hau_akn_cnt_ger_bul_swt_ctl_zul_grk_est_dyu_tsw_fin_pan_aeg_geo_nor_pol_afr_glc_anl_sod_urd_hun_bem_mao_scr_ind_jpn_tml_kor_alb_hin_ewe_lat_jav_slo_gam_sun_mnd_lit_ven_cze_chh_fre_svk_guj_ben_qcu_por_bos_krd_fbf_amr_spa_owc_mol_mly_arw_ses_swe_igb_bat_tha_tig_knd_tsn_bam_aze_ukr_rus_azi_moo_vie_heb_swa_xho_cic	-0.667041592217604	-1.60015612167153	0.112955744432722
625	gam_alb_dgb_ita_anl_aeg_owc_pan_aze_tur_ewe_jav_swt_bul_pol_bsq_por_hau_dyu_mnd_arw_svk_xho_lit_ses_ukr_hun_cic_tsn_est_fre_heb_geo_bos_lat_nor_ben_mlt_amr_afr_fin_igb_ind_ger_sun_jpn_tml_kor_cze_spa_zul_prs_mao_rom_sod_bat_cnt_grk_fbf_mol_chh_guj_mcd_krd_glc_qcu_dut_rus_eng_lda_wly_hin_tig_slo_tag_urd_akn_swe_tsw_mly_tha_sid_knd_ven_moo_uzb_scr_ctl_azi_bem_vie_amh_bam_yor_swa	-0.616376420192367	-1.47314754635906	0.144087856253233
626	chh_arw_dgb_por_tig_owc_anl_scr_uzb_aze_yor_ind_cic_svk_afr_bsq_spa_wly_dyu_mnd_rom_urd_zul_mol_moo_prs_est_xho_ses_fin_rus_amr_geo_bul_lit_dut_alb_heb_hau_pan_hun_bem_mly_swe_mao_jpn_tml_kor_glc_pol_ewe_fre_tag_mcd_gam_bat_cnt_ukr_lda_ita_aeg_krd_lat_slo_ben_qcu_eng_guj_ger_swt_sid_hin_amh_cze_sun_ctl_fbf_bos_tsn_jav_tha_mlt_knd_tsw_akn_tur_nor_grk_azi_bam_vie_sod_swa_ven_igb	-0.413658039013784	-0.981450791074082	0.328916837661745
627	sod_mcd_yor_pol_owc_tig_wly_ben_tur_aze_ewe_mao_zul_ctl_rus_bsq_hin_amh_swa_cnt_swe_dut_igb_guj_akn_rom_est_tsn_dgb_hun_prs_aeg_geo_bul_arw_eng_por_gam_sid_fre_fin_tsw_jav_spa_ind_jpn_knd_kor_glc_urd_fbf_slo_bat_lit_anl_tag_mnd_pan_ven_ukr_mlt_afr_lat_ger_scr_qcu_nor_mol_ita_cic_hau_grk_heb_alb_mly_krd_swt_svk_bam_sun_tha_amr_tml_xho_moo_uzb_bos_cze_azi_lda_vie_chh_dyu_bem_ses	0.205693510889414	0.484678144185813	0.629044283423843
628	chh_bos_ven_bul_sod_amh_sid_lit_aze_uzb_xho_bat_moo_swe_ctl_bsq_prs_anl_swt_cnt_spa_ger_ewe_pan_igb_scr_fin_yor_dyu_hun_glc_amr_geo_svk_slo_fre_grk_tig_owc_rom_est_ses_tag_dut_mly_jpn_knd_kor_rus_ita_lda_eng_jav_afr_hau_ind_mnd_hin_swa_krd_wly_lat_por_guj_ukr_qcu_nor_ben_cze_cic_mlt_mol_heb_arw_sun_alb_tsw_mcd_bem_mao_tha_gam_tml_zul_akn_azi_pol_urd_tur_dgb_vie_aeg_bam_tsn_fbf	0.428813872453254	1.01467954190902	0.312891177013569
629	sid_bul_bam_ben_amr_tig_gam_ukr_tur_azi_tsn_sun_tsw_svk_glc_bsq_fre_amh_xho_mnd_prs_krd_dgb_ger_ses_hin_est_yor_igb_hun_lat_sod_geo_swe_spa_dut_pol_chh_wly_scr_fin_lda_mly_pan_tag_jpn_knd_kor_afr_cze_ven_ita_jav_arw_aeg_mao_cnt_eng_swt_mol_anl_alb_ctl_mcd_rus_qcu_por_bos_grk_dyu_mlt_rom_hau_slo_bat_guj_akn_urd_bem_ind_tha_owc_tml_ewe_moo_uzb_lit_nor_aze_fbf_vie_heb_zul_swa_cic	0.883730602388773	2.10585294384051	0.0379113745314268
630	anl_mcd_tsn_glc_heb_sod_chh_ukr_azi_uzb_bem_jav_tsw_rom_por_bsq_prs_sid_swa_mnd_krd_pol_ses_urd_lda_bos_fin_xho_moo_hun_dut_gam_geo_cze_afr_eng_lat_amh_owc_ita_est_ven_sun_pan_mao_jpn_knd_kor_scr_swe_swt_ben_ind_fre_wly_tag_cnt_ger_dyu_grk_aeg_bul_lit_alb_rus_qcu_hin_nor_arw_fbf_amr_svk_tig_guj_mly_ctl_zul_spa_bam_bat_tha_mlt_tml_yor_ewe_aze_mol_slo_tur_igb_vie_hau_akn_dgb_cic	0.187971990099749	0.442634233758409	0.659058114536666
631	mlt_swe_swa_ctl_aeg_sid_amr_arw_aze_tur_swt_ind_dgb_dut_afr_bsq_mcd_amh_bem_mnd_ger_por_igb_ukr_ses_glc_fin_lda_dyu_est_ita_heb_geo_mol_pan_alb_bul_tig_chh_pol_hun_xho_jav_cze_tag_jpn_tml_kor_prs_slo_ven_nor_bat_fre_hau_mao_cnt_bos_bam_lat_anl_scr_rus_ben_eng_qcu_spa_urd_guj_tsw_wly_grk_sod_lit_sun_krd_cic_svk_akn_mly_tha_owc_knd_moo_zul_uzb_rom_hin_azi_fbf_vie_gam_ewe_tsn_yor	0.860937979863112	2.04979993438153	0.0431995213827625
632	tig_pol_bam_pan_hau_mlt_sid_alb_azi_tur_akn_bat_zul_ger_prs_bsq_hin_chh_ses_cnt_fre_bul_tsw_ben_dyu_lit_hun_dgb_lda_fin_arw_anl_geo_scr_krd_dut_cze_heb_sod_por_est_tsn_jav_glc_mly_jpn_knd_kor_guj_rom_cic_eng_mao_lat_owc_tag_mnd_grk_moo_svk_amr_afr_mcd_swe_ukr_qcu_ctl_bos_mol_ven_wly_rus_amh_slo_sun_spa_yor_ita_ewe_ind_tha_aeg_tml_fbf_bem_uzb_nor_urd_aze_xho_vie_gam_swa_igb_swt	-0.616858373397559	-1.47535429107184	0.143494947919055
633	owc_urd_swt_prs_amh_wly_heb_eng_uzb_tur_cic_jav_lda_lit_ita_bsq_pol_gam_xho_cnt_nor_bul_ses_spa_fbf_bos_hun_tsw_dgb_est_slo_mlt_geo_mol_mcd_lat_svk_hau_sid_ben_fin_ewe_ind_por_mao_jpn_knd_kor_pan_cze_moo_krd_mly_alb_tig_sun_mnd_hin_yor_grk_sod_ctl_dut_ukr_arw_qcu_fre_rom_glc_dyu_anl_swe_amr_ger_bat_afr_swa_rus_bem_tag_tha_chh_tml_bam_akn_azi_scr_guj_aze_zul_vie_aeg_igb_tsn_ven	-0.110036306188534	-0.259810210655164	0.795584478869582
634	owc_fre_bem_bos_hau_amr_tig_prs_azi_aze_fbf_jav_tsn_spa_glc_bsq_afr_mlt_moo_mnd_ben_bul_dgb_ita_xho_guj_hun_igb_tsw_fin_cze_chh_geo_rom_rus_ctl_por_sid_heb_ger_est_zul_tag_arw_mly_jpn_knd_kor_urd_dut_ven_scr_ind_slo_sod_bat_cnt_ukr_dyu_swe_wly_krd_mol_eng_grk_qcu_nor_lat_hin_akn_amh_mcd_gam_alb_mao_pol_yor_pan_cic_sun_tha_aeg_tml_bam_swa_uzb_svk_lit_tur_swt_vie_anl_lda_ses_ewe	-0.4645211565102	-1.10317703095257	0.272796746804092
635	owc_bos_fbf_fre_hau_sod_amh_ger_uzb_azi_tsn_tag_ewe_rus_ctl_bsq_glc_anl_dgb_mnd_alb_hin_cic_afr_igb_grk_fin_tsw_dyu_est_prs_sid_geo_urd_mcd_spa_dut_chh_wly_swe_hun_bem_bat_scr_mly_jpn_tml_kor_ben_pan_akn_mol_jav_eng_tig_ind_cnt_por_moo_lit_heb_rom_ukr_bul_guj_qcu_slo_cze_svk_ses_mlt_pol_gam_krd_sun_arw_ven_lat_yor_mao_tha_aeg_knd_zul_swt_aze_nor_ita_tur_xho_vie_amr_lda_swa_bam	0.0890382164927357	0.209651244811605	0.834398466766337
636	sod_ger_zul_lat_hau_sid_chh_glc_azi_aze_ewe_sun_tsw_lit_prs_bsq_bul_amr_lda_mnd_rus_nor_akn_slo_igb_arw_est_fbf_swa_hun_ben_aeg_geo_ctl_dut_bos_mol_tig_amh_grk_fin_yor_bat_scr_mao_jpn_tml_kor_spa_krd_bem_ukr_mly_swe_anl_tag_cnt_pan_moo_alb_gam_rom_mcd_eng_fre_qcu_pol_afr_guj_cic_wly_por_mlt_hin_ind_cze_xho_ita_bam_jav_tha_owc_knd_dyu_tsn_tur_urd_svk_uzb_swt_vie_heb_ven_dgb_ses	-0.772432700236157	-1.86769948540409	0.0649531547918202
637	tig_bos_tsn_fre_amh_amr_hau_rom_tur_uzb_dgb_mao_bam_slo_afr_bsq_dut_owc_moo_mnd_bul_ger_yor_svk_tsw_alb_est_lda_zul_fin_nor_chh_geo_hin_por_spa_mol_anl_wly_eng_hun_ewe_bat_ita_ind_jpn_tml_kor_ben_ctl_ven_arw_sun_pol_gam_jav_cnt_grk_fbf_prs_mlt_scr_cze_rus_krd_qcu_swe_lit_lat_xho_sod_glc_sid_pan_mly_mcd_bem_ukr_dyu_tag_tha_heb_knd_akn_igb_azi_guj_urd_aze_swa_vie_aeg_cic_swt_ses	-0.446371826664795	-1.06081278629218	0.291522167892541
638	heb_cze_ewe_swe_aeg_hau_amh_por_tur_uzb_ses_mao_dyu_hin_pan_bsq_grk_chh_fbf_mnd_guj_lit_lda_urd_xho_lat_est_ven_akn_hun_mcd_gam_geo_svk_dut_ben_pol_amr_anl_glc_fin_bem_bat_arw_ind_jpn_knd_kor_bos_ukr_tsw_rus_mly_slo_tig_sun_cnt_mol_zul_krd_sod_ita_ctl_alb_nor_qcu_prs_scr_bul_moo_mlt_eng_sid_rom_tag_spa_igb_ger_swa_jav_tha_wly_tml_dgb_bam_aze_afr_fre_azi_yor_vie_owc_tsn_swt_cic	0.370525609584873	0.873768741607649	0.384494901799098
639	mlt_ita_tsw_slo_owc_gam_hau_cze_azi_aze_ses_jav_tsn_lat_bos_bsq_ukr_amr_dyu_mnd_ben_dut_swt_eng_cic_scr_hun_xho_ven_fin_guj_chh_geo_afr_krd_arw_ctl_aeg_anl_spa_est_fbf_sun_ger_ind_jpn_knd_kor_svk_glc_akn_hin_mao_nor_amh_tag_cnt_pol_igb_lit_sid_grk_fre_rom_mcd_qcu_pan_bul_prs_zul_wly_swe_heb_por_mly_urd_lda_alb_ewe_bat_tha_sod_tml_yor_moo_tur_rus_mol_uzb_dgb_vie_tig_swa_bam_bem	-0.724903775203101	-1.73978759214423	0.0852045729390357
640	amr_eng_akn_rom_hau_sod_mlt_guj_aze_tur_bam_mao_tsn_swe_fre_bsq_lat_tig_swt_cnt_ben_cze_moo_scr_dgb_glc_est_dyu_yor_fin_pan_anl_geo_svk_lit_hin_slo_sid_wly_pol_hun_ven_ind_alb_jav_jpn_knd_kor_ita_arw_zul_afr_tag_mol_amh_bat_mnd_nor_cic_urd_aeg_por_spa_rus_ger_qcu_krd_bos_dut_bem_owc_mcd_heb_ctl_sun_grk_fbf_prs_ses_mly_tha_gam_tml_igb_xho_uzb_ukr_bul_azi_ewe_vie_chh_lda_swa_tsw	0.0759141120515932	0.178956115594678	0.858361451262022
641	amh_ita_bem_nor_aeg_sod_owc_swe_azi_tur_ven_mly_ewe_svk_ctl_bsq_rom_wly_yor_cnt_guj_ger_cic_pan_bam_ukr_hun_swt_lda_fin_scr_sid_geo_arw_urd_prs_dut_amr_anl_rus_est_ses_bat_alb_jav_jpn_knd_kor_mol_bul_dyu_por_mao_afr_heb_sun_mnd_cze_tsw_fre_chh_slo_ben_eng_hin_qcu_glc_krd_mcd_akn_tig_pol_gam_lit_tag_spa_zul_lat_igb_ind_tha_mlt_tml_tsn_swa_uzb_bos_grk_aze_xho_vie_hau_moo_dgb_fbf	0.186836989944026	0.439740627255698	0.661145175906796
642	sod_spa_tsw_guj_gam_aeg_hau_glc_aze_tur_tsn_sun_bem_pol_grk_bsq_slo_amh_igb_mnd_lit_cze_swt_prs_ses_arw_hun_zul_yor_est_ctl_heb_geo_pan_urd_ger_svk_chh_sid_swe_fin_bam_ind_rom_tag_jpn_tml_kor_ukr_alb_ewe_bos_bat_krd_anl_mly_cnt_scr_xho_ben_wly_eng_nor_fre_ita_qcu_bul_mol_lat_akn_owc_dut_amr_afr_jav_por_dyu_hin_moo_mao_tha_tig_knd_fbf_dgb_uzb_mcd_rus_azi_ven_vie_mlt_lda_cic_swa	-0.223648666740159	-0.528126518393015	0.59866947558054
643	anl_rom_ses_grk_hau_wly_aeg_cze_tur_azi_ven_mao_igb_mol_hin_bsq_svk_gam_swt_mnd_ctl_ukr_ewe_nor_zul_krd_est_moo_tsw_fin_slo_sid_geo_mcd_arw_alb_urd_chh_mlt_ger_hun_swa_jav_spa_ind_jpn_tml_kor_pan_scr_lda_ita_sun_pol_amr_bat_cnt_eng_yor_por_heb_prs_lit_bul_dut_qcu_ben_lat_bos_akn_tig_fre_owc_rus_tag_swe_dyu_afr_bam_mly_tha_amh_knd_bem_xho_aze_glc_guj_uzb_tsn_vie_sod_cic_dgb_fbf	-0.189443062316263	-0.446962411564001	0.655941378639071
644	tig_urd_tsn_dut_aeg_anl_amh_krd_aze_azi_ewe_mao_dgb_nor_por_bsq_swe_heb_swt_cnt_prs_glc_zul_svk_igb_ben_hun_swa_akn_fin_fre_amr_geo_rus_spa_mol_mcd_chh_sod_rom_est_lda_mly_grk_bat_jpn_tml_kor_afr_pol_xho_ita_ind_slo_sid_tag_mnd_lat_bem_guj_mlt_scr_pan_eng_ukr_qcu_alb_lit_cze_fbf_hau_ger_wly_arw_sun_ctl_ven_bul_bam_jav_tha_gam_knd_cic_ses_tur_hin_bos_uzb_yor_vie_owc_dyu_moo_tsw	-0.0122601847571517	-0.0288719319177834	0.977028598726563
645	amh_scr_ven_rus_mlt_sid_anl_ctl_azi_uzb_dyu_ind_moo_hin_grk_bsq_urd_hau_ses_mnd_prs_afr_zul_bos_swa_por_hun_bem_dgb_est_bul_gam_geo_slo_glc_fre_mcd_owc_chh_nor_fin_swt_mly_pol_bat_jpn_knd_kor_mol_pan_tsn_alb_sun_swe_sod_tag_cnt_lat_yor_spa_aeg_arw_cze_ukr_ger_qcu_krd_ita_lit_cic_wly_dut_tig_guj_mao_eng_akn_ben_tsw_jav_tha_amr_tml_bam_fbf_tur_rom_svk_aze_ewe_vie_heb_lda_igb_xho	-0.394519767919337	-0.935607203772405	0.351898590874175
646	tig_svk_tsw_cze_hau_owc_wly_dut_azi_aze_tsn_mly_yor_fre_hin_bsq_urd_amh_swa_cnt_spa_ita_zul_rom_ven_eng_est_swt_ses_hun_ben_aeg_geo_pan_slo_pol_krd_chh_gam_por_fin_fbf_mao_lit_tag_jpn_knd_kor_mcd_swe_akn_lat_jav_mol_mlt_ind_mnd_scr_dyu_grk_sid_alb_bos_arw_guj_qcu_bul_ger_ctl_cic_amr_afr_heb_ukr_sun_prs_lda_nor_xho_bat_tha_sod_tml_moo_igb_uzb_rus_glc_tur_bem_vie_anl_dgb_bam_ewe	0.370654466798934	0.874184935885324	0.384269423272715
647	aeg_grk_yor_cze_sid_mlt_anl_prs_azi_tur_swt_tag_cic_ctl_rus_bsq_afr_sod_tsn_mnd_lat_ukr_igb_pol_moo_lit_hun_lda_fbf_est_pan_hau_geo_mol_alb_hin_arw_heb_amr_slo_fin_ven_ind_rom_bat_jpn_knd_kor_ben_ger_bam_fre_mly_nor_chh_sun_cnt_eng_bem_ita_owc_bul_spa_bos_svk_qcu_mcd_por_urd_dgb_tig_guj_wly_scr_jav_krd_ewe_dut_swa_mao_tha_amh_tml_zul_dyu_uzb_swe_glc_aze_xho_vie_gam_tsw_ses_akn	-0.714605243926759	-1.71335543972847	0.0899788772781722
648	wly_rus_akn_hin_hau_amr_mlt_dut_azi_uzb_zul_jav_swt_ben_alb_bsq_eng_aeg_igb_mnd_scr_lit_ewe_arw_dgb_swe_est_xho_lda_fin_fre_amh_geo_bos_afr_krd_rom_gam_tig_svk_hun_bem_ind_nor_sun_jpn_tml_kor_prs_slo_fbf_pan_tag_por_anl_mao_cnt_ctl_dyu_ita_sod_urd_mol_ger_cze_qcu_glc_grk_pol_yor_owc_guj_sid_mcd_mly_spa_cic_bul_bam_bat_tha_chh_knd_tsn_ven_aze_lat_ukr_tur_swa_vie_heb_ses_moo_tsw	-0.0098749465505447	-0.0232588004153651	0.981493667477223
649	amh_pan_swt_swe_owc_amr_gam_mol_tur_uzb_swa_sun_akn_ger_prs_bsq_svk_mlt_cic_mnd_scr_por_xho_bos_zul_dut_est_ses_ven_hun_ita_hau_geo_rus_grk_rom_ukr_wly_chh_nor_fin_igb_mao_afr_tag_jpn_tml_kor_slo_hin_tsn_lat_jav_alb_heb_ind_cnt_eng_bem_guj_sod_spa_fre_urd_bul_qcu_lit_glc_cze_bam_aeg_krd_sid_mcd_mly_ben_dyu_arw_yor_bat_tha_tig_knd_ewe_tsw_azi_ctl_pol_aze_moo_vie_anl_lda_fbf_dgb	0.198523197868223	0.46882485344091	0.640291961128146
650	tig_rus_ven_hin_chh_heb_amh_krd_azi_aze_swa_jav_bem_nor_scr_bsq_urd_gam_swt_mnd_por_prs_fbf_cze_yor_alb_fin_igb_ewe_est_lat_sod_geo_slo_rom_ben_guj_hau_amr_ita_hun_ses_sun_ger_tag_jpn_tml_kor_mol_bos_zul_svk_mao_eng_sid_bat_cnt_lit_xho_ctl_anl_swe_dut_fre_arw_qcu_ukr_glc_afr_tsw_mlt_pan_owc_bul_ind_mcd_dyu_spa_moo_mly_tha_wly_knd_cic_tsn_tur_grk_pol_uzb_lda_vie_aeg_akn_dgb_bam	-0.707261538780998	-1.70134400712072	0.092219634435944
651	sid_arw_ewe_bos_tig_chh_amr_prs_uzb_azi_zul_mao_moo_ita_mcd_bsq_eng_owc_igb_mnd_urd_ben_swt_rus_lda_ukr_est_ven_swa_hun_por_sod_geo_lat_alb_lit_spa_aeg_anl_cze_fin_dgb_jav_scr_tag_jpn_knd_kor_slo_pan_dyu_ctl_bat_pol_amh_sun_cnt_afr_akn_dut_wly_ger_swe_fre_guj_qcu_mol_glc_svk_tsn_hau_grk_mlt_krd_ind_rom_ses_hin_yor_mly_tha_heb_tml_tsw_bem_aze_bul_nor_tur_xho_vie_gam_fbf_bam_cic	-0.583737962324635	-1.39092346815621	0.167567646604723
652	amh_svk_swa_guj_anl_wly_tig_eng_aze_tur_tsw_ind_lda_mcd_ger_bsq_nor_aeg_moo_cnt_afr_pan_swt_rus_zul_pol_hun_fbf_ven_fin_grk_hau_geo_prs_spa_krd_scr_gam_amr_mol_est_dyu_mly_ita_sun_jpn_tml_kor_swe_cze_igb_dut_tag_bos_heb_mao_mnd_por_tsn_ukr_sid_bul_hin_ctl_ben_qcu_fre_lit_alb_dgb_mlt_slo_sod_urd_jav_arw_ewe_lat_akn_bat_tha_owc_knd_yor_ses_uzb_rom_glc_azi_bem_vie_chh_bam_xho_cic	0.985158587561366	2.37213860070896	0.0197458300196388
653	owc_lit_ewe_scr_amr_heb_amh_pan_azi_uzb_swa_mly_moo_slo_alb_bsq_eng_tig_ven_cnt_bul_rus_bam_rom_yor_fre_fin_dgb_bem_est_urd_anl_geo_arw_lat_afr_bos_wly_chh_ger_hun_lda_bat_mcd_jav_jpn_tml_kor_spa_krd_tsn_ukr_ind_glc_hau_sun_mnd_svk_ses_dut_mlt_ben_prs_mol_hin_qcu_ita_por_cze_fbf_aeg_guj_sod_ctl_tag_grk_akn_nor_xho_mao_tha_sid_knd_tsw_swt_aze_swe_pol_tur_zul_vie_gam_dyu_igb_cic	0.591288949467087	1.39958513023548	0.164964418656738
654	amh_arw_bem_ctl_anl_sid_aeg_slo_aze_azi_swt_ind_ses_glc_prs_bsq_hin_gam_tsw_cnt_alb_mol_ven_pan_cic_ita_hun_xho_fbf_fin_cze_owc_geo_grk_swe_lit_lat_tig_amr_guj_est_igb_mao_ukr_sun_jpn_tml_kor_ben_mcd_yor_nor_tag_pol_chh_bat_mnd_fre_ewe_scr_hau_bos_afr_svk_spa_qcu_rom_krd_ger_zul_sod_rus_heb_eng_mly_dut_bam_bul_dyu_jav_tha_mlt_knd_swa_tsn_uzb_por_urd_tur_lda_vie_wly_dgb_akn_moo	0.389690971692628	0.918482698500756	0.360742220649653
655	heb_swe_ses_glc_anl_tig_amr_ger_tur_uzb_igb_jav_zul_svk_fre_bsq_ita_hau_cic_cnt_bos_grk_swa_ctl_dgb_por_hun_moo_akn_fin_lat_gam_geo_lit_mol_eng_mcd_owc_sid_pan_est_lda_bat_krd_mao_jpn_tml_kor_guj_scr_tsw_slo_tag_hin_chh_mly_mnd_rom_fbf_ben_aeg_bul_rus_dut_nor_qcu_ukr_pol_urd_xho_sod_spa_mlt_cze_sun_alb_bem_arw_ven_ind_tha_wly_knd_swt_ewe_azi_afr_prs_aze_tsn_vie_amh_yor_dyu_bam	0.216426171605853	0.509741686691153	0.611439987742913
656	amh_bul_ven_glc_wly_chh_heb_grk_tur_uzb_moo_sun_yor_alb_arw_bsq_eng_amr_zul_cnt_krd_fre_akn_hin_ses_ger_hun_cic_fbf_fin_pan_anl_geo_prs_urd_cze_dut_hau_sod_afr_est_dgb_bat_spa_jav_jpn_knd_kor_bos_mol_bam_ben_mao_por_tig_ind_mnd_ctl_swt_pol_sid_slo_lit_swe_svk_qcu_ita_nor_mcd_ewe_owc_rom_aeg_ukr_tag_rus_tsn_scr_dyu_mly_tha_mlt_tml_lda_bem_azi_guj_lat_aze_xho_vie_gam_igb_tsw_swa	-0.437624075816576	-1.0389966278026	0.301500073222951
657	sod_nor_ses_lat_anl_amh_hau_hin_azi_tur_akn_tag_ven_guj_cze_bsq_grk_amr_fbf_cnt_krd_svk_xho_glc_tsw_alb_est_swt_swa_hun_ctl_chh_geo_ben_lit_arw_bos_gam_sid_pol_fin_zul_mao_dut_sun_jpn_tml_kor_rus_pan_ewe_mol_ind_swe_heb_mly_mnd_rom_moo_ita_mlt_prs_fre_mcd_bul_qcu_ger_afr_spa_yor_aeg_ukr_owc_eng_jav_urd_dgb_scr_tsn_bat_tha_wly_knd_igb_bem_uzb_por_slo_aze_dyu_vie_tig_cic_lda_bam	0.198472303501074	0.466771593029903	0.641754955325661
658	sid_rom_akn_cze_wly_chh_mlt_pan_uzb_tur_bam_tag_dyu_svk_guj_bsq_afr_heb_zul_cnt_alb_ukr_lda_prs_swa_slo_fin_ewe_ven_est_urd_aeg_geo_nor_ben_pol_scr_owc_hau_eng_hun_xho_bat_lit_mao_jpn_knd_kor_krd_swe_yor_mol_jav_fre_amh_ind_mnd_dut_swt_lat_amr_arw_hin_mcd_bos_qcu_grk_spa_rus_fbf_sod_glc_gam_ger_mly_por_tsn_bul_tsw_sun_tha_anl_tml_moo_ses_aze_ctl_ita_azi_igb_vie_tig_dgb_bem_cic	-0.615721910945924	-1.47047961096692	0.144807223878105
659	gam_krd_swt_pol_heb_sod_mlt_ukr_tur_aze_akn_sun_swa_urd_scr_bsq_guj_chh_dyu_cnt_afr_prs_dgb_lat_ewe_pan_hun_ses_ven_est_grk_aeg_geo_dut_svk_rom_cze_amr_wly_ctl_fin_lda_tag_por_mao_jpn_tml_kor_swe_mol_tsw_eng_ind_lit_anl_bat_mnd_ita_xho_bul_hau_rus_mcd_glc_ger_qcu_hin_alb_ben_igb_tig_spa_amh_arw_mly_bos_bem_nor_moo_jav_tha_sid_knd_bam_tsn_uzb_slo_fre_azi_cic_vie_owc_yor_fbf_zul	0.0581918622269298	0.137095760414031	0.891251468740496
660	anl_spa_tsn_guj_amh_sid_hau_arw_azi_aze_fbf_tag_tsw_lit_bos_bsq_eng_gam_yor_cnt_ctl_fre_dgb_rom_akn_ukr_fin_igb_ses_hun_hin_chh_geo_glc_urd_ben_ger_mlt_sod_slo_est_swt_sun_nor_jav_jpn_tml_kor_krd_afr_swa_mol_mly_alb_tig_mao_mnd_ita_bam_swe_amr_mcd_por_grk_lat_qcu_bul_dut_cze_dyu_owc_prs_heb_rus_ind_scr_moo_pan_ven_bat_tha_aeg_knd_xho_cic_uzb_pol_svk_tur_zul_vie_wly_ewe_lda_bem	-0.538544671312316	-1.28173860567937	0.203120664347684
661	amr_por_fbf_rom_owc_anl_chh_pan_azi_aze_dgb_ind_yor_swe_urd_bsq_cze_mlt_swt_mnd_lat_pol_ses_alb_moo_ita_fin_dyu_cic_est_mol_amh_geo_ben_scr_grk_bos_sid_wly_afr_hun_ewe_mly_rus_tag_jpn_tml_kor_arw_glc_xho_bul_mao_eng_sod_jav_cnt_fre_akn_dut_heb_ger_lit_ctl_spa_qcu_krd_guj_hin_tsw_aeg_mcd_hau_prs_bat_slo_ven_nor_bam_sun_tha_gam_knd_bem_tsn_uzb_svk_ukr_tur_lda_vie_tig_igb_swa_zul	0.0567868855579259	0.133753224136785	0.893886730100702
662	sid_prs_bem_grk_sod_gam_amh_svk_aze_azi_fbf_bat_swa_urd_slo_bsq_bos_anl_xho_cnt_rom_bul_zul_nor_yor_guj_fin_ewe_akn_est_rus_amr_geo_hin_scr_pol_krd_aeg_chh_lat_hun_dyu_tag_spa_ind_jpn_tml_kor_ctl_dut_swt_lit_mly_ita_tig_mao_mnd_glc_lda_ger_mlt_pan_alb_swe_mcd_qcu_afr_mol_eng_bam_owc_arw_heb_fre_jav_por_tsn_cze_ven_sun_tha_wly_knd_igb_ses_uzb_ben_ukr_tur_dgb_vie_hau_tsw_cic_moo	-0.451472646709923	-1.07594515769902	0.284735119926113
663	sid_ben_swt_rus_hau_owc_mlt_fre_uzb_tur_swa_ind_dgb_ita_grk_bsq_pan_amr_moo_mnd_afr_bul_lda_lat_dyu_bos_fin_ses_tsn_hun_svk_gam_geo_arw_spa_cze_rom_amh_aeg_swe_est_bem_sun_ger_jav_jpn_knd_kor_nor_ctl_tsw_eng_mao_glc_sod_bat_cnt_lit_ewe_alb_anl_dut_prs_scr_mcd_qcu_por_ukr_guj_bam_tig_urd_wly_hin_tag_pol_ven_slo_akn_mly_tha_heb_tml_igb_fbf_aze_krd_mol_azi_zul_vie_chh_cic_yor_xho	-0.556800363370759	-1.32760792130484	0.187557294260977
664	hau_svk_zul_por_mlt_gam_sid_pol_azi_tur_swa_sun_yor_hin_bos_bsq_slo_chh_ses_cnt_rom_arw_akn_ukr_lda_swe_est_igb_moo_hun_fre_sod_geo_krd_eng_grk_glc_anl_amh_scr_fin_fbf_mao_spa_jav_jpn_tml_kor_guj_urd_cic_prs_mly_ctl_amr_bat_mnd_ger_xho_ben_tig_ita_lat_rus_bul_qcu_cze_mol_afr_tsw_aeg_lit_owc_nor_ind_alb_dyu_dut_ven_tag_tha_wly_knd_dgb_ewe_aze_pan_mcd_uzb_bam_vie_heb_bem_swt_tsn	0.246185481301514	0.580585116267158	0.562924331570174
665	amr_slo_ses_ben_amh_aeg_owc_ita_azi_aze_bem_jav_dgb_mcd_por_bsq_lat_gam_ewe_mnd_krd_grk_ven_pol_tsw_svk_fin_fbf_akn_est_rom_chh_geo_hin_cze_eng_lit_hau_sod_bos_hun_xho_ind_bul_tag_jpn_knd_kor_dut_glc_dyu_mol_mao_fre_mlt_mly_cnt_urd_moo_ger_wly_scr_ctl_swe_guj_qcu_rus_prs_arw_swa_tig_alb_heb_nor_sun_afr_zul_spa_igb_bat_tha_sid_tml_cic_tsn_tur_ukr_pan_uzb_yor_vie_anl_bam_lda_swt	-0.549891224888394	-1.31217512482083	0.192690573045298
666	owc_mol_moo_rom_tig_mlt_wly_pol_aze_uzb_akn_mly_bam_ben_cze_bsq_fre_anl_swt_mnd_bos_alb_swa_swe_dgb_nor_hun_lda_tsn_est_dut_hau_geo_afr_ger_slo_svk_aeg_sod_scr_fin_igb_jav_ukr_tag_jpn_tml_kor_grk_guj_zul_bul_ind_mcd_chh_sun_cnt_lit_ses_por_amh_ctl_urd_hin_krd_qcu_ita_glc_prs_cic_heb_eng_gam_lat_mao_spa_tsw_pan_ewe_bat_tha_amr_knd_dyu_xho_tur_arw_rus_azi_ven_vie_sid_yor_fbf_bem	-0.799907245854531	-1.92766252181383	0.0569485299615686
667	wly_lit_akn_cze_hau_sid_sod_ger_tur_uzb_cic_jav_fbf_prs_por_bsq_pan_aeg_ewe_mnd_dut_mcd_bam_fre_dyu_ita_hun_igb_zul_est_spa_heb_geo_rom_scr_rus_mol_chh_mlt_ctl_fin_dgb_tag_guj_sun_jpn_knd_kor_afr_grk_xho_ukr_ind_lat_amr_mly_cnt_bul_swa_krd_tig_eng_nor_bos_alb_qcu_arw_urd_slo_lda_amh_swe_anl_pol_bat_hin_moo_ben_ses_mao_tha_owc_tml_swt_tsn_azi_glc_svk_aze_ven_vie_gam_tsw_bem_yor	-0.326704674444125	-0.772896329366077	0.441543690169891
668	hau_swe_ven_prs_wly_heb_chh_lat_uzb_aze_lda_mao_swt_ben_dut_bsq_lit_tig_moo_mnd_mol_eng_xho_slo_dyu_grk_est_fbf_tsn_hun_ukr_amh_geo_nor_ita_pol_glc_sid_sod_urd_fin_igb_ind_scr_jav_jpn_tml_kor_afr_rom_swa_cze_sun_krd_anl_tag_cnt_alb_tsw_ger_aeg_hin_bul_guj_por_qcu_fre_spa_mcd_bam_amr_pan_gam_bos_mly_arw_dgb_rus_zul_bat_tha_mlt_knd_ses_yor_tur_svk_ctl_azi_cic_vie_owc_ewe_bem_akn	-0.409475115497704	-0.972822168226631	0.333165203346818
669	hau_guj_bem_cze_tig_chh_mlt_pan_uzb_aze_cic_ind_zul_rus_mcd_bsq_ita_heb_dgb_mnd_grk_por_tsw_hin_ewe_krd_est_igb_dyu_fin_dut_amh_geo_ben_slo_fre_glc_gam_aeg_urd_hun_swa_mao_bos_bat_jpn_knd_kor_scr_alb_moo_ger_mly_arw_wly_sun_cnt_eng_tsn_ukr_anl_swe_bul_ctl_afr_qcu_pol_lat_lit_yor_sod_svk_sid_mol_jav_prs_ven_spa_ses_tag_tha_owc_tml_bam_akn_tur_nor_rom_azi_lda_vie_amr_xho_swt_fbf	-0.508377833116013	-1.20939551154088	0.229576413782559
670	anl_krd_akn_hin_heb_wly_gam_prs_aze_tur_bem_jav_ses_slo_ben_bsq_dut_hau_xho_mnd_grk_eng_lda_ukr_bam_bos_fin_swa_cic_hun_cze_mlt_geo_rom_ctl_pan_bul_amr_aeg_pol_est_zul_tag_fre_bat_jpn_knd_kor_lit_lat_dgb_afr_mao_nor_sod_mly_cnt_swe_swt_ger_amh_arw_spa_svk_ita_qcu_urd_guj_mcd_fbf_owc_rus_sid_glc_ind_por_tsn_scr_dyu_sun_tha_chh_tml_moo_yor_azi_alb_mol_uzb_tsw_vie_tig_ewe_ven_igb	-0.457058944436227	-1.08545354494268	0.280526493694914
671	chh_pan_dyu_lit_mlt_aeg_gam_alb_uzb_aze_igb_tag_cic_arw_spa_bsq_scr_owc_lda_mnd_por_nor_xho_guj_ewe_slo_est_tsw_yor_hun_fre_hau_geo_ger_ctl_rom_mol_amh_tig_glc_fin_moo_bat_lat_jav_jpn_knd_kor_afr_mcd_zul_prs_ind_grk_amr_sun_cnt_bos_ses_urd_wly_hin_rus_ukr_cze_qcu_ben_swe_krd_fbf_anl_dut_sod_svk_mao_bul_tsn_eng_ven_mly_tha_sid_tml_dgb_swt_tur_ita_pol_azi_swa_vie_heb_bem_bam_akn	-0.368796809523368	-0.874004710738845	0.384367052437159
672	mlt_nor_dyu_ita_amr_heb_aeg_ukr_tur_azi_swa_bat_igb_ben_rus_bsq_svk_sod_moo_cnt_ger_prs_dgb_hin_swt_mol_fin_fbf_ses_est_spa_wly_geo_arw_lit_lat_slo_sid_owc_mcd_hun_tsn_sun_pan_tag_jpn_knd_kor_urd_bos_yor_grk_jav_scr_amh_mao_mnd_pol_ven_fre_chh_alb_swe_krd_eng_qcu_guj_cze_ctl_xho_hau_dut_anl_afr_mly_bul_lda_glc_tsw_ind_tha_tig_tml_ewe_cic_uzb_por_rom_aze_bem_vie_gam_akn_bam_zul	-0.0645079714650051	-0.15184190384022	0.879640543275538
673	tig_por_moo_rom_amh_aeg_heb_lit_azi_tur_lda_ind_ses_prs_alb_bsq_cze_gam_igb_cnt_afr_bul_fbf_swe_bam_nor_est_dyu_zul_fin_ctl_mlt_geo_scr_arw_mol_grk_sid_anl_guj_hun_akn_tag_mcd_mao_jpn_tml_kor_urd_svk_bem_eng_sun_ger_wly_mly_mnd_bos_swa_glc_amr_pol_ukr_rus_krd_qcu_pan_ita_spa_tsn_sod_lat_chh_dut_jav_slo_cic_hin_tsw_bat_tha_owc_knd_ven_ewe_aze_ben_fre_uzb_xho_vie_hau_yor_swt_dgb	-0.806245888193575	-1.94831189220842	0.0543924157477181
674	sid_lat_ses_urd_amr_tig_aeg_svk_tur_aze_fbf_bat_moo_bul_fre_bsq_hin_mlt_cic_mnd_pan_glc_zul_ben_ven_alb_fin_swt_xho_est_rom_anl_geo_prs_por_ctl_lit_hau_chh_arw_hun_dgb_sun_guj_jav_jpn_tml_kor_pol_nor_tsn_scr_ind_slo_gam_mao_cnt_grk_bam_mcd_wly_dut_swe_ger_mol_qcu_bos_krd_afr_dyu_heb_spa_amh_ukr_mly_ita_akn_cze_igb_tag_tha_sod_knd_tsw_swa_uzb_rus_eng_azi_lda_vie_owc_ewe_bem_yor	-0.452168366669353	-1.07423338296617	0.285497377069951
675	owc_prs_ses_urd_sod_wly_aeg_rom_uzb_tur_bam_ind_fbf_krd_mol_bsq_swe_mlt_swa_mnd_svk_glc_tsn_hin_tsw_alb_est_moo_ven_hun_ukr_amh_geo_lat_dut_ita_scr_heb_chh_cze_fin_dgb_mly_lit_bat_jpn_knd_kor_grk_ger_swt_arw_jav_afr_sid_tag_cnt_fre_yor_nor_amr_rus_bos_slo_mcd_qcu_ben_pol_pan_ewe_gam_guj_tig_por_mao_bul_lda_eng_xho_sun_tha_hau_tml_igb_cic_aze_spa_ctl_azi_akn_vie_anl_dyu_bem_zul	-0.679674339316412	-1.62892960206495	0.106710842586376
676	hau_lat_swa_scr_tig_chh_anl_pol_uzb_tur_dgb_tag_akn_fre_mol_bsq_ita_mlt_dyu_mnd_bul_rus_tsn_swe_tsw_nor_hun_yor_ven_est_krd_heb_geo_rom_slo_ukr_urd_sid_owc_grk_fin_ses_mao_cze_mly_jpn_knd_kor_prs_ctl_xho_lit_bat_dut_gam_ind_cnt_alb_zul_bos_sod_ger_spa_guj_ben_qcu_arw_eng_pan_swt_wly_hin_aeg_afr_jav_por_fbf_svk_bam_sun_tha_amh_tml_moo_igb_aze_mcd_glc_azi_lda_vie_amr_cic_ewe_bem	-0.442964463948897	-1.05168285412056	0.295670085811728
677	mlt_arw_igb_ger_aeg_wly_heb_nor_aze_uzb_tsw_mao_ven_bul_glc_bsq_fre_chh_xho_cnt_lit_swe_akn_krd_ses_eng_hun_dyu_bem_fin_prs_amr_geo_urd_slo_dut_svk_gam_tig_por_est_cic_tag_bos_ind_jpn_tml_kor_mcd_afr_lda_ita_bat_scr_sod_jav_mnd_pan_bam_rus_amh_grk_spa_lat_ukr_qcu_alb_ctl_cze_zul_anl_mol_sid_pol_sun_guj_fbf_hin_yor_mly_tha_hau_knd_swa_ewe_tur_rom_ben_azi_dgb_vie_owc_tsn_swt_moo	0.534732659550215	1.26386242239007	0.209438186702874
678	tig_nor_igb_fre_sid_amr_mlt_lit_tur_azi_tsw_mly_ewe_grk_mol_bsq_scr_hau_fbf_cnt_ctl_eng_xho_hin_yor_ben_hun_bam_moo_fin_krd_anl_geo_spa_pol_urd_ger_sod_owc_bul_est_swt_jav_glc_ind_jpn_knd_kor_swe_por_ses_alb_sun_arw_chh_mao_mnd_mcd_swa_guj_heb_dut_lat_rus_pan_qcu_cze_ukr_slo_dgb_aeg_ita_amh_svk_bat_prs_dyu_bos_akn_tag_tha_gam_tml_tsn_lda_aze_rom_afr_uzb_zul_vie_wly_cic_bem_ven	-0.399596076321762	-0.949587620651718	0.34478300974891
679	sod_dut_swa_spa_aeg_hau_heb_grk_uzb_azi_fbf_bat_bam_pan_rom_bsq_lit_owc_tsw_mnd_nor_fre_cic_por_dgb_ben_fin_swt_igb_hun_arw_sid_geo_ukr_hin_bos_prs_tig_wly_ger_est_tsn_sun_afr_ind_jpn_knd_kor_guj_lat_dyu_mcd_jav_pol_gam_mly_cnt_mol_ewe_ita_anl_eng_cze_swe_svk_qcu_krd_scr_ctl_ses_amr_slo_chh_bul_tag_glc_ven_alb_zul_mao_tha_amh_tml_yor_lda_aze_rus_urd_tur_akn_vie_mlt_moo_bem_xho	-0.316202570123958	-0.748268303753153	0.456186477630513
680	heb_por_cic_afr_owc_gam_mlt_glc_tur_uzb_igb_bat_tsw_spa_mcd_bsq_alb_tig_zul_mnd_nor_lat_lda_krd_ewe_guj_est_bem_yor_fin_urd_aeg_geo_bos_rom_prs_ben_amh_amr_eng_hun_fbf_mly_fre_jav_jpn_knd_kor_hin_ctl_dgb_dut_ind_rus_sod_tag_cnt_arw_tsn_pol_chh_cze_ita_svk_swe_qcu_scr_ukr_pan_moo_wly_lit_hau_slo_sun_mol_dyu_bul_ven_mao_tha_anl_tml_xho_akn_azi_grk_ger_aze_bam_vie_sid_swt_swa_ses	-0.500253264073917	-1.19102046022051	0.236676501432969
681	tig_fre_ses_ger_sid_heb_hau_dut_azi_aze_xho_tag_akn_bul_cze_bsq_krd_aeg_lda_mnd_eng_spa_dgb_svk_fbf_ctl_fin_bem_ewe_hun_lat_chh_geo_lit_arw_prs_guj_owc_wly_rus_est_tsn_bat_glc_mao_jpn_tml_kor_ukr_swe_yor_nor_jav_urd_amr_mly_cnt_por_zul_grk_mlt_scr_bos_rom_ita_qcu_alb_afr_ben_tsw_gam_mol_amh_slo_ind_mcd_dyu_pol_igb_sun_tha_anl_knd_swa_cic_uzb_hin_pan_tur_moo_vie_sod_ven_swt_bam	-0.0404385070076232	-0.0951935210575788	0.924365929776324
682	owc_prs_akn_lit_mlt_sod_amh_hin_azi_aze_fbf_jav_ewe_mol_ger_bsq_pol_hau_ven_mnd_glc_rus_xho_alb_tsw_scr_hun_swt_dgb_est_mcd_amr_geo_nor_urd_rom_grk_gam_tig_ita_fin_yor_ind_slo_mao_jpn_tml_kor_por_lat_zul_guj_sun_ukr_wly_mly_cnt_swe_moo_ctl_heb_cze_ben_eng_arw_qcu_svk_afr_dut_dyu_aeg_pan_sid_spa_tag_krd_bam_bul_bem_bat_tha_anl_knd_igb_swa_uzb_bos_fre_tur_tsn_vie_chh_cic_ses_lda	-0.0686758506458563	-0.162027556912692	0.871635662758657
683	chh_hin_fbf_spa_tig_mlt_aeg_bul_azi_uzb_akn_mao_cic_bos_rom_bsq_swe_hau_lda_cnt_eng_arw_bam_pol_yor_ben_hun_ven_zul_fin_rus_sid_geo_krd_cze_prs_grk_anl_wly_dut_est_dyu_sun_afr_tag_jpn_tml_kor_ita_lat_igb_urd_bat_alb_owc_jav_mnd_mcd_tsn_scr_heb_pan_lit_por_guj_qcu_glc_ctl_ukr_bem_gam_svk_amr_ger_ind_slo_ewe_nor_dgb_mly_tha_sod_knd_xho_tsw_tur_fre_mol_aze_swa_vie_amh_ses_moo_swt	-0.670767224559869	-1.60548227904678	0.111778196044946
684	hau_pol_xho_guj_owc_aeg_amr_pan_azi_tur_igb_jav_swt_alb_lat_bsq_mcd_heb_tsw_mnd_nor_dut_swa_ukr_akn_bos_fin_lda_bam_hun_grk_amh_geo_bul_ben_lit_fre_sid_anl_spa_est_zul_mao_krd_sun_jpn_tml_kor_prs_rom_ven_swe_bat_slo_chh_mly_cnt_ita_cic_arw_wly_ctl_por_svk_glc_qcu_scr_afr_ger_moo_sod_eng_mlt_mol_ind_hin_fbf_urd_dyu_tag_tha_tig_knd_bem_ses_uzb_rus_cze_aze_ewe_vie_gam_yor_tsn_dgb	-0.340261909480368	-0.804556176121828	0.423127829803919
685	owc_eng_moo_scr_anl_mlt_gam_glc_azi_tur_swt_jav_tsw_ukr_ctl_bsq_grk_wly_ses_cnt_por_rom_dgb_mol_zul_krd_fin_cic_tsn_est_svk_amh_geo_ger_ben_bos_cze_sid_sod_mcd_hun_bem_tag_guj_sun_jpn_tml_kor_pan_pol_igb_urd_bat_arw_amr_mao_mnd_spa_lda_rus_hau_slo_dut_afr_bul_qcu_prs_fre_hin_dyu_aeg_lat_chh_nor_mly_alb_bam_ita_ven_ind_tha_tig_knd_yor_swa_uzb_lit_swe_aze_ewe_vie_heb_xho_akn_fbf	0.607971403588959	1.43830078224712	0.15370548298278
686	wly_scr_yor_urd_chh_anl_hau_pan_azi_aze_moo_mly_akn_arw_ben_bsq_por_sod_dgb_mnd_hin_krd_swt_afr_tsn_ger_est_fbf_zul_fin_mol_heb_geo_lat_spa_rus_rom_aeg_owc_mcd_hun_ven_tag_bos_bat_jpn_tml_kor_glc_slo_xho_lit_jav_ctl_gam_ind_cnt_guj_bem_swe_tig_pol_eng_nor_cze_qcu_fre_grk_dut_igb_amr_bul_mlt_prs_sun_ukr_cic_alb_dyu_mao_tha_sid_knd_ewe_swa_uzb_ita_svk_tur_tsw_vie_amh_ses_lda_bam	-0.879951895630707	-2.13108146571451	0.0357199996640761
687	tig_urd_igb_por_amr_chh_mlt_hin_tur_uzb_ven_tag_bam_dut_prs_bsq_ita_amh_tsw_cnt_krd_arw_lda_bul_dyu_spa_fin_fbf_yor_est_lat_anl_geo_fre_ger_cze_pan_aeg_hau_glc_hun_swa_bat_grk_mao_jpn_knd_kor_afr_svk_swt_bos_jav_pol_owc_sun_mnd_alb_ewe_scr_wly_rus_mol_eng_swe_qcu_ctl_mcd_ben_tsn_gam_rom_heb_guj_mly_lit_akn_slo_cic_ind_tha_sid_tml_xho_zul_aze_nor_ukr_azi_dgb_vie_sod_ses_bem_moo	-0.353882230344031	-0.839083780784983	0.403573972183557
688	chh_rom_lda_bos_tig_heb_sid_cze_azi_tur_moo_jav_zul_lat_ben_bsq_pan_hau_xho_mnd_alb_arw_tsw_rus_ewe_grk_est_cic_fbf_fin_ctl_amh_geo_mol_hin_scr_lit_aeg_sod_ukr_hun_dgb_sun_pol_ind_jpn_knd_kor_svk_ita_ven_mcd_mao_urd_owc_bat_cnt_krd_igb_dut_amr_prs_ger_swe_slo_qcu_fre_glc_afr_akn_gam_eng_anl_por_mly_guj_swa_bul_bam_tag_tha_wly_tml_yor_tsn_aze_nor_spa_uzb_dyu_vie_mlt_bem_swt_ses	0.0231813744369025	0.0546666118230017	0.956521335759491
689	sid_krd_dgb_guj_aeg_owc_tig_prs_azi_aze_yor_sun_bem_rom_lit_bsq_lat_anl_swt_mnd_nor_eng_tsn_mcd_dyu_fre_hun_swa_xho_est_ger_heb_geo_dut_scr_hin_alb_amr_amh_ukr_fin_bam_bat_swe_tag_jpn_tml_kor_pan_rus_fbf_glc_ind_ita_wly_jav_cnt_slo_ven_spa_gam_bos_pol_ctl_ben_qcu_arw_urd_mol_tsw_chh_cze_sod_grk_mly_afr_lda_por_moo_mao_tha_mlt_knd_ewe_akn_uzb_svk_bul_tur_zul_vie_hau_ses_cic_igb	-0.652566726041141	-1.56183278668521	0.121723999652152
690	aeg_krd_ewe_mol_heb_anl_chh_ita_uzb_tur_bem_tag_swa_rom_swe_bsq_ctl_sod_lda_cnt_dut_slo_zul_guj_bam_cze_est_tsw_moo_fin_hin_wly_geo_por_arw_fre_spa_mlt_amr_lit_hun_fbf_jav_lat_sun_jpn_tml_kor_ukr_bos_tsn_pan_bat_svk_tig_ind_mnd_grk_yor_mcd_hau_glc_bul_prs_rus_qcu_eng_alb_pol_akn_amh_nor_owc_urd_mly_ben_cic_ger_igb_mao_tha_sid_knd_ven_dyu_azi_scr_afr_aze_ses_vie_gam_dgb_swt_xho	-0.716096978917193	-1.71907142997109	0.0889282931544244
691	aeg_eng_swa_lit_wly_chh_anl_ger_azi_aze_akn_bat_igb_urd_arw_bsq_prs_sod_cic_mnd_mcd_por_tsw_krd_ewe_spa_est_ses_xho_fin_slo_gam_geo_ukr_rus_fre_bul_owc_amr_glc_hun_moo_jav_svk_mao_jpn_tml_kor_swe_afr_yor_rom_sun_ita_mlt_mly_cnt_hin_bam_ctl_sid_scr_pan_bos_dut_qcu_ben_pol_mol_tsn_tig_nor_amh_cze_ind_lat_zul_alb_bem_tag_tha_hau_knd_lda_dyu_tur_grk_guj_uzb_ven_vie_heb_dgb_swt_fbf	-0.918000446649446	-2.22638254522763	0.0284033488743491
692	mlt_hin_dgb_mol_tig_owc_sid_bul_tur_aze_cic_ind_bam_slo_grk_bsq_por_amr_xho_mnd_guj_spa_lda_pan_ewe_prs_hun_swt_igb_est_nor_chh_geo_cze_bos_swe_ben_heb_hau_glc_fin_ven_sun_krd_mly_jpn_tml_kor_alb_urd_fbf_ita_bat_svk_aeg_mao_cnt_arw_tsn_ctl_gam_lit_pol_rus_lat_qcu_ger_scr_mcd_tsw_anl_eng_wly_dut_jav_ukr_zul_afr_moo_tag_tha_sod_knd_dyu_ses_uzb_rom_fre_azi_yor_vie_amh_bem_swa_akn	-0.36740322813736	-0.870774697759806	0.386119385702073
693	hau_pol_yor_krd_heb_owc_anl_bul_azi_uzb_swa_sun_ses_por_urd_bsq_cze_wly_dyu_mnd_ben_bos_moo_afr_lda_spa_hun_bam_dgb_est_arw_sid_geo_nor_swe_prs_hin_tig_sod_ger_fin_xho_mly_svk_bat_jpn_knd_kor_lit_slo_tsn_ukr_ind_dut_gam_jav_cnt_mcd_tsw_glc_mlt_guj_grk_alb_ctl_qcu_mol_fre_pan_ewe_amh_lat_amr_rus_mao_eng_bem_ita_igb_tag_tha_aeg_tml_swt_zul_aze_scr_rom_tur_fbf_vie_chh_cic_ven_akn	-0.798325894172858	-1.92550577154463	0.0572212718751249
694	gam_krd_bem_ukr_amh_mlt_chh_bos_aze_uzb_fbf_mly_yor_por_urd_bsq_hin_sod_zul_mnd_ben_grk_swa_ger_bam_swe_hun_cic_akn_fin_prs_wly_geo_alb_scr_afr_dut_tig_anl_ctl_est_tsn_sun_ita_tag_jpn_tml_kor_cze_rom_lda_lit_ind_slo_hau_bat_cnt_eng_tsw_mol_sid_nor_spa_pan_arw_qcu_fre_svk_pol_swt_aeg_mcd_owc_glc_mao_lat_ses_bul_dgb_jav_tha_amr_knd_moo_xho_tur_guj_rus_azi_igb_vie_heb_ven_ewe_dyu	-0.645211239995187	-1.54446341799623	0.125872244537671
695	wly_hin_cic_guj_gam_amh_sod_prs_azi_tur_zul_ind_xho_fre_scr_bsq_pol_amr_tsn_cnt_urd_glc_yor_slo_dgb_svk_est_swa_akn_hun_lat_aeg_geo_pan_krd_grk_bos_heb_chh_spa_fin_swt_sun_nor_tag_jpn_knd_kor_por_alb_tsw_bul_jav_rus_tig_mly_mnd_ctl_moo_swe_owc_rom_arw_ukr_afr_qcu_dut_mol_mcd_bem_sid_cze_anl_ben_bat_ita_fbf_ger_ewe_mao_tha_mlt_tml_dyu_ses_uzb_eng_lit_aze_lda_vie_hau_igb_ven_bam	-0.595533894924795	-1.4238475866076	0.157837143383375
696	mlt_spa_swa_alb_tig_sod_owc_cze_tur_uzb_tsw_ind_tsn_scr_arw_bsq_pol_chh_fbf_cnt_lat_eng_bem_dut_lda_bos_est_swt_yor_hun_svk_heb_geo_mcd_ita_bul_rus_anl_sid_lit_fin_dyu_sun_pan_jav_jpn_tml_kor_hin_ben_xho_slo_bat_ctl_hau_mao_mnd_ukr_dgb_por_amr_swe_guj_rom_fre_qcu_prs_urd_krd_ses_gam_afr_aeg_mol_mly_grk_bam_nor_akn_tag_tha_amh_knd_cic_ven_aze_glc_ger_azi_ewe_vie_wly_zul_moo_igb	-0.325265799076247	-0.770694054456165	0.442841833293211
697	gam_hin_fbf_scr_amh_chh_mlt_afr_tur_uzb_swa_tag_bam_glc_pol_bsq_mcd_tig_swt_cnt_mol_svk_tsw_rom_moo_bul_fin_xho_bem_hun_nor_aeg_geo_eng_dut_grk_ger_sod_owc_ctl_est_lda_jav_lat_ind_jpn_tml_kor_spa_ukr_cic_lit_bat_prs_amr_mao_mnd_bos_yor_urd_sid_krd_guj_pan_ben_qcu_swe_ita_fre_igb_wly_cze_anl_rus_sun_por_akn_arw_ses_mly_tha_heb_knd_ven_dyu_aze_alb_slo_azi_zul_vie_hau_ewe_tsn_dgb	-0.134905493813574	-0.318526935909882	0.750799500224511
698	sid_mcd_dgb_glc_chh_wly_amh_ben_tur_uzb_ewe_ind_moo_swe_arw_bsq_grk_gam_zul_cnt_dut_bos_dyu_hin_bem_nor_fin_fbf_igb_hun_eng_mlt_geo_ukr_guj_rom_bul_amr_sod_pan_est_xho_mly_por_jav_jpn_tml_kor_ctl_rus_swa_krd_bat_fre_aeg_mao_mnd_svk_cic_pol_anl_lat_cze_spa_ger_qcu_scr_prs_slo_akn_heb_urd_owc_alb_sun_lit_swt_mol_yor_tag_tha_tig_knd_bam_ven_aze_ita_afr_azi_ses_vie_hau_lda_tsn_tsw	0.254794392162907	0.600562734388284	0.549592052279758
699	sod_lit_swa_scr_hau_aeg_sid_cze_aze_uzb_ven_mly_cic_por_slo_bsq_ctl_heb_xho_cnt_lat_dut_dgb_glc_ewe_pan_fin_ses_yor_est_alb_gam_geo_mol_ben_afr_hin_wly_amr_arw_hun_igb_mao_mcd_jav_jpn_knd_kor_pol_guj_bem_svk_tag_urd_tig_ind_mnd_bos_lda_eng_mlt_krd_nor_grk_ita_qcu_rus_spa_ukr_dyu_amh_rom_anl_swe_sun_prs_zul_ger_moo_bat_tha_owc_tml_fbf_tsn_azi_bul_fre_tur_swt_vie_chh_tsw_akn_bam	-0.288504403814859	-0.681774194491064	0.497076133530423
700	tig_ctl_moo_pan_amr_heb_mlt_nor_azi_uzb_swt_ind_xho_rus_mcd_bsq_fre_chh_swa_cnt_hin_swe_dgb_pol_tsw_glc_hun_bam_ses_fin_krd_amh_geo_scr_slo_svk_lat_anl_gam_mol_est_zul_mly_grk_jav_jpn_tml_kor_guj_eng_bem_afr_mao_prs_wly_tag_mnd_alb_dyu_ben_owc_ger_arw_ita_bul_qcu_ukr_dut_por_fbf_hau_lit_sid_urd_sun_spa_ven_rom_lda_bat_tha_sod_knd_akn_yor_tur_bos_cze_aze_ewe_vie_aeg_igb_cic_tsn	-0.151822246509274	-0.358401826803528	0.720854899619009
701	aeg_svk_yor_por_chh_mlt_gam_ukr_uzb_azi_zul_ind_ses_eng_bul_bsq_lat_amh_swa_mnd_nor_prs_dyu_slo_ven_mol_fin_tsn_dgb_est_arw_sod_geo_lit_ita_spa_fre_anl_wly_guj_hun_lda_mly_ben_mao_jpn_tml_kor_pan_krd_swt_rom_jav_afr_owc_bat_cnt_bos_xho_mcd_tig_ger_pol_urd_dut_qcu_scr_cze_hin_cic_hau_swe_amr_alb_tag_glc_moo_rus_ewe_sun_tha_sid_knd_akn_bem_tur_ctl_grk_aze_tsw_vie_heb_bam_igb_fbf	-0.00208627177944449	-0.00491436664176948	0.996089444867051
702	owc_urd_swt_scr_anl_amh_gam_lat_uzb_tur_swa_bat_moo_guj_ger_bsq_cze_tig_fbf_cnt_eng_ben_dyu_hin_lda_nor_est_akn_tsn_hun_mol_sod_geo_ita_bos_rom_pol_heb_mlt_spa_fin_cic_mly_pan_sun_jpn_tml_kor_ctl_alb_ewe_swe_jav_rus_hau_tag_mnd_prs_tsw_krd_chh_lit_afr_fre_arw_qcu_glc_svk_mcd_zul_amr_slo_sid_dut_ind_bul_ven_por_igb_mao_tha_aeg_knd_bam_ses_aze_ukr_grk_azi_dgb_vie_wly_yor_xho_bem	-0.376241404381852	-0.891575437548866	0.374921498321687
703	amh_bos_zul_fre_chh_gam_amr_ita_aze_azi_fbf_tag_dyu_rus_alb_bsq_eng_mlt_ven_cnt_por_pan_tsn_mcd_cic_nor_fin_xho_swa_est_krd_owc_geo_swe_ctl_rom_lit_sod_hau_cze_hun_igb_ind_ben_jav_jpn_tml_kor_svk_afr_bam_prs_bat_spa_aeg_mao_mnd_grk_moo_arw_sid_dut_ger_scr_ukr_qcu_lat_hin_urd_dgb_tig_pol_wly_bul_sun_slo_akn_mol_lda_mly_tha_anl_knd_ewe_ses_tur_guj_glc_uzb_yor_vie_heb_tsw_bem_swt	-0.654252802050516	-1.56598588250846	0.12074840300291
704	sid_pol_ven_bos_owc_aeg_gam_mcd_aze_uzb_igb_bat_ses_cze_krd_bsq_ben_anl_tsn_cnt_por_guj_bem_pan_bam_grk_est_lda_xho_hun_rom_sod_geo_bul_mol_alb_urd_amr_wly_ger_fin_fbf_mao_arw_sun_jpn_knd_kor_dut_swe_swa_scr_ind_rus_tig_tag_mnd_spa_moo_slo_hau_lat_afr_eng_ctl_qcu_ita_ukr_lit_dyu_heb_prs_amh_nor_mly_svk_zul_glc_cic_jav_tha_chh_tml_ewe_dgb_azi_hin_fre_tur_akn_vie_mlt_swt_yor_tsw	-0.499384956022973	-1.18837018136506	0.237713444449351
705	sid_lit_ses_slo_amr_tig_sod_grk_tur_uzb_ven_sun_dyu_rom_eng_bsq_ben_wly_cic_mnd_lat_nor_zul_prs_swt_dut_est_lda_akn_fin_ger_chh_geo_swe_fre_afr_glc_aeg_heb_ukr_hun_fbf_tag_bos_mao_jpn_knd_kor_rus_pol_swa_pan_ind_alb_amh_mly_cnt_spa_moo_urd_gam_krd_cze_scr_mol_qcu_svk_ita_guj_tsn_owc_hin_anl_por_bat_bul_igb_mcd_ewe_jav_tha_hau_tml_xho_bem_azi_arw_ctl_aze_tsw_vie_mlt_dgb_bam_yor	0.0210109647717377	0.0494621183160852	0.960657098930728
706	chh_krd_yor_guj_hau_amr_gam_mol_uzb_azi_swa_sun_xho_spa_slo_bsq_swe_anl_bem_mnd_hin_rom_swt_por_ven_fre_fin_igb_moo_est_svk_owc_geo_bul_nor_cze_pan_sod_wly_lat_hun_lda_bat_ukr_tag_jpn_knd_kor_eng_ger_cic_ctl_mly_lit_tig_mao_cnt_ita_tsn_alb_heb_prs_scr_grk_bos_qcu_ben_urd_rus_ses_aeg_arw_amh_mcd_ind_pol_bam_dut_fbf_jav_tha_mlt_tml_dyu_zul_aze_glc_afr_tur_dgb_vie_sid_akn_ewe_tsw	0.218795129737022	0.515379146441224	0.607511051365554
707	owc_spa_ven_mcd_sid_anl_sod_lat_aze_tur_dyu_jav_igb_ger_arw_bsq_svk_hau_ses_mnd_pol_bul_tsn_grk_xho_glc_est_ewe_fbf_fin_bos_aeg_geo_pan_rom_por_prs_amh_wly_lit_hun_bem_ind_ukr_mao_jpn_tml_kor_dut_cze_akn_ben_bat_scr_amr_sun_cnt_swe_zul_afr_mlt_alb_urd_ctl_krd_qcu_rus_mol_ita_lda_gam_slo_chh_nor_mly_eng_dgb_guj_bam_tag_tha_heb_knd_swt_swa_uzb_hin_fre_azi_yor_vie_tig_moo_cic_tsw	-0.516247086972217	-1.22837656048923	0.222405204994824
708	amh_swe_fbf_scr_anl_gam_tig_mcd_azi_aze_moo_jav_zul_grk_urd_bsq_ben_amr_cic_mnd_spa_fre_igb_alb_akn_ukr_fin_dgb_swa_hun_glc_mlt_geo_bul_rom_rus_ctl_aeg_wly_por_est_tsw_sun_hin_mly_jpn_tml_kor_mol_krd_tsn_dut_bat_ita_heb_tag_cnt_ger_ses_afr_sid_arw_pol_svk_prs_qcu_bos_lit_guj_dyu_chh_slo_hau_pan_ind_nor_swt_eng_ven_mao_tha_sod_knd_yor_lda_uzb_cze_lat_tur_bem_vie_owc_xho_bam_ewe	-0.501265782525567	-1.1925997497722	0.236060138869854
709	amr_pol_xho_por_amh_tig_anl_cze_aze_tur_ses_ind_ewe_lat_nor_bsq_ger_mlt_moo_cnt_mol_alb_yor_grk_lda_ctl_hun_ven_fbf_fin_fre_heb_geo_arw_spa_urd_lit_gam_chh_guj_est_zul_jav_bos_mly_jpn_tml_kor_ben_dut_swt_pan_mao_scr_wly_sun_mnd_glc_tsn_krd_sid_bul_svk_rus_prs_qcu_ita_slo_afr_tsw_hau_hin_aeg_mcd_bat_eng_akn_rom_dyu_tag_tha_sod_knd_swa_bam_uzb_ukr_swe_azi_dgb_vie_owc_bem_igb_cic	-0.183608894115123	-0.433014472621527	0.666006858150894
710	sod_prs_fbf_hin_mlt_gam_heb_ukr_azi_tur_ses_tag_ven_arw_ger_bsq_svk_sid_lda_mnd_eng_ita_dgb_por_xho_lit_fin_swa_zul_hun_slo_amr_geo_urd_rus_ben_mcd_anl_owc_pol_est_dyu_mao_dut_ind_jpn_tml_kor_grk_nor_igb_afr_jav_fre_tig_bat_cnt_alb_yor_lat_aeg_spa_krd_cze_rom_qcu_glc_guj_bos_bem_amh_mol_chh_ctl_sun_swe_bam_pan_tsw_mly_tha_hau_knd_cic_moo_uzb_bul_scr_aze_akn_vie_wly_ewe_swt_tsn	0.265611181375901	0.626444673975198	0.532557979545034
711	aeg_bos_akn_glc_gam_owc_amr_cze_uzb_aze_lda_jav_ses_ukr_mol_bsq_pan_anl_swt_mnd_rus_slo_xho_lat_tsn_ben_hun_ven_dyu_est_arw_hau_geo_urd_ctl_prs_nor_amh_wly_lit_fin_igb_mao_svk_ind_jpn_tml_kor_ita_por_swa_rom_sun_mcd_sid_mly_cnt_pol_ewe_scr_mlt_spa_grk_hin_krd_qcu_fre_bul_eng_bem_sod_afr_chh_alb_tag_guj_zul_swe_dgb_bat_tha_heb_knd_yor_moo_tur_ger_dut_azi_fbf_vie_tig_tsw_cic_bam	-0.717733396332604	-1.72040546859062	0.0886845512833009
712	tig_svk_akn_arw_amr_owc_heb_guj_uzb_aze_ewe_sun_bem_glc_spa_bsq_rus_hau_igb_cnt_por_krd_fbf_eng_xho_pol_hun_cic_lda_fin_lit_amh_geo_bul_ukr_fre_rom_wly_aeg_swe_est_tsw_jav_dut_tag_jpn_tml_kor_ben_prs_tsn_afr_mly_hin_anl_bat_mnd_scr_dyu_pan_chh_nor_ger_bos_ctl_qcu_slo_cze_urd_ses_sod_ita_gam_alb_mao_mcd_dgb_grk_moo_ind_tha_mlt_knd_swa_swt_tur_mol_lat_azi_bam_vie_sid_ven_zul_yor	0.314429834040499	0.740661545278357	0.460764623915665
713	sid_slo_dyu_dut_gam_heb_anl_ger_tur_azi_ven_bat_bam_rom_afr_bsq_swe_tig_moo_mnd_mcd_por_zul_rus_ses_bos_est_dgb_igb_hun_mol_hau_geo_nor_hin_grk_lat_sod_amh_pan_fin_ewe_ind_glc_mly_jpn_knd_kor_urd_fre_xho_alb_sun_eng_wly_jav_cnt_ukr_bem_krd_mlt_scr_guj_ita_prs_qcu_ben_bul_lit_tsw_aeg_pol_amr_svk_tag_ctl_akn_spa_yor_mao_tha_chh_tml_swa_lda_uzb_arw_cze_aze_tsn_vie_owc_swt_cic_fbf	0.125267595945216	0.295043977558026	0.768617941478037
714	hau_spa_tsw_hin_owc_sod_sid_krd_uzb_tur_ewe_mao_fbf_ukr_guj_bsq_bul_gam_lda_cnt_rus_ita_zul_lit_igb_arw_fin_swt_ven_est_bos_mlt_geo_mol_urd_scr_grk_aeg_anl_ben_hun_ses_bat_ger_sun_jpn_knd_kor_mcd_swe_xho_eng_mly_dut_wly_tag_mnd_pol_bam_fre_tig_alb_por_svk_pan_qcu_nor_rom_ctl_akn_chh_slo_amr_prs_ind_afr_dgb_glc_yor_jav_tha_amh_tml_tsn_bem_aze_cze_lat_azi_swa_vie_heb_moo_cic_dyu	-0.735144277310773	-1.76614860951813	0.0806524169101662
715	aeg_por_ses_swe_amr_tig_wly_scr_azi_uzb_lda_bat_swa_grk_alb_bsq_lat_anl_tsn_cnt_ita_guj_fbf_cze_ven_ukr_est_cic_xho_hun_lit_mlt_geo_mcd_bos_afr_ctl_heb_sid_arw_fin_dyu_jav_prs_mly_jpn_tml_kor_urd_slo_akn_hin_sun_eng_gam_mao_mnd_pol_zul_fre_hau_ben_nor_dut_mol_qcu_ger_svk_spa_tsw_owc_bul_chh_rus_ind_krd_igb_rom_bem_tag_tha_sod_knd_moo_dgb_aze_pan_glc_tur_bam_vie_amh_swt_yor_ewe	-0.788173047233355	-1.8957186414519	0.0611024253230432
716	hau_arw_ven_lat_mlt_gam_sod_glc_tur_azi_swa_jav_bem_lit_nor_bsq_rom_amh_fbf_mnd_slo_mcd_cic_ger_xho_guj_hun_bam_ses_est_dut_anl_geo_por_fre_ctl_cze_owc_chh_hin_fin_ewe_ind_svk_tag_jpn_knd_kor_urd_pan_swt_alb_bat_ukr_wly_mly_cnt_ben_tsn_bos_amr_krd_prs_grk_spa_qcu_scr_mol_swe_dgb_sid_afr_tig_bul_sun_pol_akn_eng_yor_mao_tha_aeg_tml_lda_zul_uzb_ita_rus_aze_moo_vie_heb_igb_dyu_tsw	-0.743199087988152	-1.78769409498553	0.0770825896761858
717	sid_bos_bam_lat_hau_tig_aeg_urd_uzb_azi_cic_mly_lda_dut_rus_bsq_pan_heb_tsn_mnd_slo_prs_akn_hin_dgb_scr_hun_ses_igb_fin_por_sod_geo_arw_cze_glc_mol_wly_gam_ger_est_dyu_mao_bul_sun_jpn_knd_kor_ben_pol_fbf_krd_jav_spa_owc_bat_cnt_rom_xho_lit_amh_grk_ita_guj_alb_qcu_mcd_ukr_ctl_swt_mlt_svk_anl_nor_tag_afr_yor_eng_bem_ind_tha_amr_tml_swa_zul_tur_fre_swe_aze_moo_vie_chh_tsw_ewe_ven	-0.160100255683814	-0.377307832440788	0.706804500163218
718	chh_glc_bam_pan_wly_amh_sod_afr_aze_azi_ven_sun_dyu_svk_slo_bsq_pol_owc_swa_mnd_bul_dut_zul_eng_moo_fre_hun_fbf_ses_est_ctl_amr_geo_scr_prs_krd_mol_sid_anl_urd_fin_akn_tag_mcd_mly_jpn_knd_kor_swe_ger_ewe_ben_jav_lit_heb_ind_cnt_spa_yor_cze_hau_ukr_bos_ita_grk_qcu_lat_guj_nor_igb_gam_alb_tig_por_bat_hin_lda_rus_swt_mao_tha_aeg_tml_bem_xho_tur_arw_rom_uzb_cic_vie_mlt_tsn_dgb_tsw	-0.372049735168993	-0.881711529493811	0.380205993438043
719	aeg_pol_ewe_dut_tig_amh_hau_hin_uzb_aze_cic_mao_igb_urd_krd_bsq_lat_heb_swt_cnt_slo_rus_tsw_bos_dyu_mcd_hun_moo_yor_est_rom_chh_geo_lit_ben_afr_ctl_gam_amr_pan_fin_ven_sun_ita_tag_jpn_tml_kor_guj_mol_akn_spa_ind_swe_sid_bat_mnd_ukr_tsn_fre_anl_prs_glc_bul_eng_qcu_alb_svk_nor_ses_sod_scr_owc_grk_jav_ger_dgb_cze_bem_mly_tha_wly_knd_lda_bam_tur_por_arw_azi_xho_vie_mlt_swa_zul_fbf	-0.641941988906927	-1.53417480750349	0.128381720652337
720	mlt_urd_dyu_glc_chh_gam_aeg_alb_tur_uzb_bem_sun_xho_cze_guj_bsq_lit_wly_tsn_mnd_nor_grk_ewe_rom_akn_spa_hun_dgb_swt_est_lat_amh_geo_swe_ita_mol_arw_hau_sod_ger_fin_igb_mao_pan_tag_jpn_tml_kor_ben_slo_ven_krd_mly_bul_anl_bat_cnt_rus_tsw_afr_tig_prs_ctl_fre_pol_qcu_por_hin_scr_bam_owc_bos_heb_eng_jav_mcd_cic_svk_moo_ind_tha_amr_knd_zul_ses_azi_ukr_dut_aze_fbf_vie_sid_swa_yor_lda	-0.350439668333689	-0.829766798608073	0.408795514284323
721	mlt_krd_igb_arw_owc_sod_hau_spa_azi_tur_bam_ind_tsw_ger_ukr_bsq_ita_sid_yor_cnt_ben_pan_cic_svk_dgb_bos_est_ses_ven_fin_ctl_heb_geo_hin_rus_lit_afr_amr_chh_pol_hun_xho_tag_scr_bat_jpn_knd_kor_eng_glc_zul_prs_jav_nor_wly_sun_mnd_mcd_swa_swe_aeg_grk_bul_rom_lat_qcu_dut_mol_cze_bem_anl_guj_tig_por_mly_alb_dyu_urd_fbf_mao_tha_amh_tml_lda_akn_uzb_slo_fre_aze_ewe_vie_gam_moo_tsn_swt	-0.0322656405064525	-0.0760749035713827	0.939522922023415
722	anl_lat_tsn_por_gam_amr_wly_krd_tur_azi_tsw_mao_igb_swe_spa_bsq_eng_heb_bem_mnd_lit_grk_bam_scr_cic_mcd_fin_swt_dgb_est_slo_aeg_geo_nor_ger_arw_fre_mlt_sod_guj_hun_fbf_mly_pan_bat_jpn_tml_kor_rom_afr_ses_ukr_tag_urd_amh_jav_cnt_ben_zul_prs_owc_hin_alb_ctl_bul_qcu_cze_mol_glc_ven_hau_svk_sid_bos_sun_pol_swa_rus_yor_ind_tha_chh_knd_lda_moo_aze_dut_ita_uzb_xho_vie_tig_dyu_akn_ewe	-0.75695866532912	-1.81854318916674	0.0721999536618893
723	heb_rus_cic_swe_hau_wly_amr_urd_aze_uzb_ses_bat_ven_mol_alb_bsq_arw_amh_tsn_mnd_slo_ita_bem_nor_akn_lat_hun_dyu_yor_est_bul_gam_geo_ukr_pol_spa_eng_sod_anl_hin_fin_dgb_sun_ctl_ind_jpn_tml_kor_rom_afr_fbf_guj_jav_bos_mlt_mly_cnt_glc_xho_por_sid_ger_fre_krd_prs_qcu_mcd_lit_pan_swt_aeg_dut_owc_ben_mao_svk_zul_scr_igb_tag_tha_tig_knd_ewe_tsw_azi_grk_cze_tur_moo_vie_chh_bam_lda_swa	-0.427551705568907	-1.01409234022583	0.313169761979613
724	anl_ukr_akn_ger_mlt_heb_amr_fre_uzb_azi_swt_jav_moo_glc_rus_bsq_ctl_amh_lda_cnt_lit_slo_cic_lat_dyu_mcd_hun_bem_tsn_est_nor_aeg_geo_ben_eng_alb_krd_tig_wly_spa_fin_ses_mly_pan_tag_jpn_tml_kor_rom_ita_fbf_bos_ind_dut_owc_mao_mnd_afr_swa_bul_hau_arw_mol_urd_svk_qcu_prs_grk_por_dgb_chh_swe_sid_scr_sun_pol_ewe_hin_xho_bat_tha_sod_knd_bam_igb_tur_guj_cze_aze_zul_vie_gam_yor_ven_tsw	-0.316349441159268	-0.748304171753391	0.456164952136585
725	anl_alb_igb_mcd_aeg_sid_heb_mol_aze_tur_akn_ind_tsw_svk_afr_bsq_prs_sod_dyu_cnt_eng_cze_ven_scr_bem_slo_est_yor_ewe_hun_urd_mlt_geo_ben_spa_dut_glc_gam_wly_swe_fin_swt_mly_arw_tag_jpn_knd_kor_por_krd_zul_grk_sun_ctl_owc_mao_mnd_ger_lda_ita_chh_pol_fre_ukr_rom_qcu_rus_bos_nor_swa_amh_hin_tig_guj_jav_pan_fbf_lit_ses_bat_tha_amr_tml_moo_cic_azi_lat_bul_uzb_tsn_vie_hau_dgb_xho_bam	-0.494369958466682	-1.17666640304938	0.24233163116968
726	owc_prs_ses_urd_gam_amr_mlt_svk_azi_uzb_yor_ind_akn_slo_alb_bsq_pol_sid_moo_cnt_eng_hin_ewe_glc_ven_pan_est_swt_lda_hun_spa_wly_geo_ita_bul_nor_lat_hau_heb_rom_fin_zul_tag_dut_sun_jpn_knd_kor_lit_rus_cic_krd_bat_swe_tig_mly_mnd_grk_igb_ger_aeg_mcd_afr_arw_mol_qcu_ctl_fre_cze_dyu_anl_ben_amh_bos_mao_guj_bem_scr_bam_jav_tha_sod_tml_tsn_dgb_tur_ukr_por_aze_xho_vie_chh_tsw_fbf_swa	-0.424396881038134	-1.0062129844371	0.316923999103173
727	owc_ger_dyu_swe_mlt_gam_heb_ita_tur_azi_zul_bat_tsn_dut_eng_bsq_alb_sod_lda_mnd_hin_arw_moo_prs_akn_bos_hun_tsw_cic_est_slo_chh_geo_lat_mcd_por_nor_sid_amr_rom_fin_bam_tag_rus_mly_jpn_knd_kor_ctl_cze_ewe_fre_jav_guj_amh_ind_cnt_ukr_yor_pan_wly_spa_lit_bul_grk_qcu_ben_glc_pol_fbf_anl_afr_aeg_krd_sun_urd_dgb_svk_xho_mao_tha_hau_tml_ses_bem_uzb_mol_scr_aze_igb_vie_tig_ven_swa_swt	0.531925941235526	1.25544351785851	0.212463069671288
728	amh_afr_cic_ger_anl_hau_chh_lat_tur_uzb_dgb_bat_yor_bos_nor_bsq_guj_heb_xho_mnd_svk_bul_akn_spa_swa_scr_est_tsw_zul_fin_arw_sod_geo_ctl_cze_rom_rus_aeg_wly_glc_hun_dyu_jav_grk_ind_jpn_tml_kor_ben_lit_tsn_mcd_tag_eng_tig_mly_cnt_ita_bem_mol_gam_alb_ukr_hin_fre_qcu_pan_krd_pol_ewe_owc_prs_amr_dut_sun_por_ven_swe_ses_mao_tha_mlt_knd_fbf_lda_azi_urd_slo_aze_igb_vie_sid_moo_bam_swt	-0.517825225222109	-1.23458781562833	0.220094301321569
729	gam_prs_akn_bul_sid_owc_sod_lat_tur_aze_moo_sun_xho_ita_fre_bsq_scr_hau_dyu_mnd_hin_slo_ses_mcd_zul_svk_est_tsn_bem_fin_ben_amh_geo_guj_krd_nor_dut_mlt_heb_lit_hun_lda_mly_glc_tag_jpn_tml_kor_spa_ctl_fbf_rom_jav_pol_wly_ind_cnt_ukr_yor_pan_aeg_por_grk_cze_eng_qcu_alb_arw_ger_tsw_chh_rus_anl_afr_bat_mol_bam_bos_ven_mao_tha_amr_knd_igb_dgb_azi_urd_swe_uzb_swa_vie_tig_swt_cic_ewe	0.00239933825447551	0.00565054648796569	0.995503643453621
730	anl_eng_zul_arw_tig_sod_amr_glc_uzb_tur_cic_bat_fbf_bul_krd_bsq_mol_heb_dyu_cnt_scr_dut_xho_ukr_swa_rom_est_yor_dgb_hun_slo_hau_geo_ger_mcd_por_grk_aeg_mlt_fre_fin_akn_tag_bos_sun_jpn_knd_kor_ben_guj_bam_cze_jav_lat_sid_mly_mnd_swe_ewe_lit_amh_nor_urd_svk_alb_qcu_ctl_prs_pol_moo_wly_afr_gam_ita_mao_rus_igb_hin_ses_ind_tha_chh_tml_swt_tsw_aze_spa_pan_azi_ven_vie_owc_tsn_lda_bem	-1.20951174420932	-2.98871032512638	0.00358347954412833
731	sid_pol_lda_por_tig_mlt_hau_prs_uzb_tur_ven_jav_bem_glc_rom_bsq_guj_chh_ewe_mnd_lit_ben_yor_scr_dyu_svk_hun_swt_tsw_fin_urd_amh_geo_fre_krd_pan_grk_heb_aeg_rus_est_ses_tag_swe_mly_jpn_tml_kor_cze_slo_tsn_ger_bat_ukr_wly_sun_cnt_spa_igb_nor_gam_eng_ita_alb_hin_qcu_mol_dut_afr_akn_amr_bos_anl_mcd_mao_arw_cic_bul_swa_ind_tha_sod_knd_moo_bam_aze_ctl_lat_azi_xho_vie_owc_zul_dgb_fbf	-0.324762483576526	-0.768340579672615	0.444231550017744
732	tig_rom_akn_arw_gam_owc_wly_bul_uzb_aze_ses_jav_tsn_hin_swe_bsq_afr_anl_ven_mnd_pan_bos_yor_ukr_dgb_fre_hun_fbf_moo_est_eng_amh_geo_urd_spa_guj_prs_chh_amr_por_fin_swt_tag_scr_sun_jpn_knd_kor_glc_nor_zul_alb_ind_rus_mlt_bat_cnt_pol_ewe_svk_aeg_krd_ctl_ita_mcd_qcu_lit_ben_cze_dyu_hau_slo_sod_mol_mao_dut_bam_grk_xho_mly_tha_sid_tml_tsw_lda_azi_ger_lat_tur_swa_vie_heb_bem_cic_igb	0.121254656559626	0.285614798275953	0.775808340807157
733	owc_alb_tsn_ger_hau_tig_anl_urd_azi_tur_lda_ind_ewe_lit_arw_bsq_ctl_gam_ven_cnt_scr_pan_swt_slo_fbf_lat_hun_xho_zul_est_mcd_sod_geo_bul_spa_svk_afr_aeg_amr_hin_fin_tsw_bat_nor_mao_jpn_knd_kor_ita_ben_bem_grk_sun_krd_chh_mly_mnd_por_ses_ukr_amh_glc_bos_eng_pol_qcu_mol_swe_prs_bam_mlt_dut_sid_guj_tag_cze_cic_rom_dyu_jav_tha_heb_tml_akn_swa_uzb_rus_fre_aze_moo_vie_wly_igb_dgb_yor	-0.69787751818842	-1.67186592035678	0.0979122488978291
734	heb_svk_xho_alb_amh_anl_aeg_nor_aze_azi_dyu_mao_dgb_ben_por_bsq_ctl_hau_zul_mnd_grk_ukr_tsn_bul_cic_scr_hun_yor_swt_fin_eng_gam_geo_glc_swe_fre_cze_owc_chh_guj_est_lda_ind_lit_tag_jpn_tml_kor_hin_pol_ven_prs_jav_dut_tig_mly_cnt_bos_akn_rom_mlt_krd_arw_pan_ita_qcu_rus_mol_slo_tsw_sid_lat_sod_spa_bat_ger_bam_afr_fbf_sun_tha_wly_knd_moo_bem_tur_urd_mcd_uzb_swa_vie_amr_ewe_ses_igb	-0.692704279655513	-1.66078836603154	0.100123899931672
735	gam_mcd_tsn_spa_mlt_sod_heb_krd_uzb_aze_moo_bat_yor_urd_ita_bsq_por_aeg_ewe_cnt_svk_ger_bem_arw_dyu_eng_est_ses_tsw_fin_lit_anl_geo_alb_fre_afr_hin_sid_amh_scr_hun_ven_mao_mol_tag_jpn_knd_kor_bul_pol_cic_ben_mly_dut_owc_sun_mnd_nor_igb_pan_hau_prs_grk_rom_ukr_qcu_bos_slo_cze_fbf_wly_glc_tig_rus_ind_guj_lda_lat_dgb_jav_tha_amr_tml_swa_zul_tur_swe_ctl_azi_xho_vie_chh_bam_swt_akn	-0.272925256359273	-0.644773073685463	0.52066159094831
736	chh_ita_tsn_ger_hau_sid_wly_grk_azi_aze_lda_jav_bam_alb_ukr_bsq_eng_tig_bem_mnd_slo_nor_dgb_svk_akn_ctl_est_swt_ewe_hun_hin_heb_geo_bos_fre_dut_pan_amr_mlt_cze_fin_fbf_ind_rom_tag_jpn_knd_kor_rus_guj_xho_krd_bat_lat_gam_sun_cnt_pol_dyu_scr_amh_ben_mol_arw_por_qcu_mcd_swe_prs_ven_anl_bul_owc_lit_mao_spa_moo_urd_yor_mly_tha_sod_tml_ses_swa_tur_afr_glc_uzb_igb_vie_aeg_zul_tsw_cic	-0.502822343019138	-1.19911170192819	0.233530853039993
737	chh_grk_fbf_alb_amr_sid_tig_mcd_azi_uzb_ewe_bat_dgb_prs_glc_bsq_ben_owc_igb_cnt_scr_eng_zul_lat_ses_por_hun_bem_moo_fin_rom_gam_geo_ctl_pan_spa_pol_wly_sod_rus_est_swt_sun_cze_mao_jpn_knd_kor_dut_swe_swa_bos_ind_ukr_amh_mly_mnd_krd_ven_lit_anl_ger_nor_fre_arw_qcu_urd_afr_svk_tsn_heb_mol_hau_slo_tag_bul_yor_guj_bam_jav_tha_aeg_tml_cic_dyu_aze_hin_ita_tur_akn_vie_mlt_xho_tsw_lda	0.487398205027149	1.15113468777585	0.252627832766078
738	wly_grk_dyu_ger_chh_amr_sod_pol_tur_uzb_ewe_mao_tsw_dut_eng_bsq_swe_mlt_tsn_cnt_glc_ctl_swa_nor_cic_pan_hun_swt_akn_est_por_owc_geo_cze_alb_slo_spa_anl_aeg_mol_fin_yor_tag_hin_mly_jpn_tml_kor_urd_arw_bem_bos_sun_ben_sid_ind_mnd_mcd_dgb_ita_hau_scr_svk_guj_bul_qcu_ukr_lat_prs_lda_gam_rus_tig_afr_jav_krd_zul_rom_moo_bat_tha_heb_knd_ven_bam_aze_fre_lit_azi_fbf_vie_amh_igb_xho_ses	-1.03807192517613	-2.53364305090687	0.0129612184673132
739	wly_hin_yor_bos_anl_sod_aeg_urd_tur_uzb_xho_mao_bam_glc_pol_bsq_alb_chh_tsw_mnd_svk_ita_dgb_scr_tsn_mcd_est_igb_zul_hun_lit_sid_geo_ukr_swe_por_cze_tig_owc_rus_fin_ven_jav_afr_sun_jpn_tml_kor_spa_ctl_swa_prs_tag_nor_amr_ind_cnt_fre_lda_dut_hau_ger_lat_pan_arw_qcu_eng_mol_bul_fbf_mlt_rom_amh_guj_mly_krd_ewe_ben_dyu_bat_tha_gam_knd_bem_cic_azi_grk_slo_aze_moo_vie_heb_swt_ses_akn	0.822020089782057	1.95615910206235	0.0534468729675865
740	wly_ita_moo_grk_sod_sid_tig_afr_tur_azi_tsw_mly_xho_spa_pol_bsq_prs_chh_akn_mnd_bos_bul_bem_glc_swa_ukr_est_ses_fbf_hun_fre_amh_geo_mol_krd_mcd_por_owc_mlt_guj_fin_zul_mao_nor_jav_jpn_knd_kor_swe_urd_igb_ctl_tag_pan_heb_sun_cnt_lat_ven_scr_aeg_dut_slo_cze_alb_qcu_arw_rus_svk_lda_gam_hin_anl_rom_bat_lit_dyu_ben_dgb_ind_tha_hau_tml_yor_bam_uzb_ger_eng_aze_swt_vie_amr_ewe_tsn_cic	0.375463499636787	0.884297437152883	0.378816138646024
741	chh_ukr_yor_ctl_amh_owc_heb_hin_azi_aze_swt_sun_lda_prs_pol_bsq_glc_gam_moo_mnd_afr_krd_akn_pan_dyu_bos_est_cic_igb_fin_ben_aeg_geo_rus_guj_ger_mcd_amr_hau_rom_hun_ses_jav_scr_mly_jpn_tml_kor_spa_grk_swa_ita_tag_cze_tig_bat_cnt_alb_zul_slo_mlt_nor_lat_swe_por_qcu_bul_mol_urd_ewe_anl_lit_sod_fre_ind_eng_tsn_arw_bem_mao_tha_wly_knd_dgb_tsw_uzb_dut_svk_tur_fbf_vie_sid_xho_bam_ven	0.0344777188865595	0.0814534751752087	0.935256365758637
742	gam_guj_bem_alb_hau_sid_amh_bos_aze_uzb_akn_ind_ven_nor_arw_bsq_afr_anl_moo_cnt_pan_scr_xho_spa_cic_rom_hun_swt_igb_fin_bul_wly_geo_glc_ita_slo_swe_owc_chh_lat_est_dgb_sun_ctl_bat_jpn_knd_kor_urd_rus_fbf_svk_mly_por_sod_tag_mnd_mcd_ewe_dut_aeg_mol_ger_hin_krd_qcu_ben_cze_eng_lda_tig_ukr_amr_pol_jav_lit_bam_prs_ses_mao_tha_mlt_tml_swa_dyu_azi_fre_grk_tur_yor_vie_heb_tsn_zul_tsw	0.0499176708800952	0.117533965059367	0.906690397515525
743	chh_dut_dgb_arw_amr_hau_wly_hin_aze_azi_ewe_ind_tsw_guj_spa_bsq_bos_heb_fbf_mnd_bul_pan_ven_lit_swa_fre_hun_cic_xho_fin_mol_amh_geo_eng_ita_urd_grk_tig_sod_glc_est_lda_mly_ben_sun_jpn_knd_kor_ukr_alb_bam_prs_bat_ctl_mlt_mao_cnt_lat_ses_rus_gam_nor_cze_ger_scr_qcu_slo_swe_afr_swt_sid_mcd_anl_krd_tag_pol_yor_por_moo_jav_tha_owc_tml_zul_igb_uzb_svk_rom_tur_bem_vie_aeg_akn_dyu_tsn	-0.173903589870929	-0.409913655720952	0.682811998545836
744	heb_mcd_cic_spa_aeg_mlt_sod_pan_azi_aze_yor_mly_xho_krd_ita_bsq_nor_gam_bam_mnd_ben_ctl_swa_grk_ses_cze_fin_bem_tsn_est_bos_amr_geo_alb_lat_svk_swe_wly_tig_afr_hun_akn_sun_lit_bat_jpn_knd_kor_pol_urd_igb_slo_jav_arw_owc_mao_cnt_dut_ewe_eng_hau_rus_prs_scr_hin_qcu_bul_mol_glc_ven_sid_por_chh_fre_tag_ukr_tsw_guj_lda_ind_tha_anl_tml_moo_swt_tur_ger_rom_uzb_zul_vie_amh_fbf_dgb_dyu	-0.326238705814407	-0.772305310948905	0.441891851674465
745	tig_pan_dyu_slo_amr_hau_sid_por_azi_tur_ven_mly_tsw_glc_lit_bsq_alb_sod_igb_mnd_dut_scr_akn_guj_moo_cze_est_fbf_tsn_fin_arw_gam_geo_svk_bul_mcd_eng_heb_aeg_swe_hun_xho_tag_fre_sun_jpn_knd_kor_krd_grk_zul_ukr_bat_ita_owc_jav_cnt_prs_swt_rom_chh_urd_pol_lat_mol_qcu_hin_bos_ben_bam_anl_nor_mlt_rus_ind_ger_lda_ctl_yor_mao_tha_wly_tml_dgb_cic_aze_afr_spa_uzb_ewe_vie_amh_bem_swa_ses	-0.0904999025420312	-0.21348288871259	0.83141764701425
746	owc_svk_yor_fre_chh_heb_amh_afr_azi_tur_cic_tag_bem_pol_ctl_bsq_mcd_gam_xho_mnd_dut_swe_swa_glc_dyu_eng_est_igb_ven_hun_bos_anl_geo_rom_urd_grk_ukr_mlt_aeg_prs_fin_swt_bat_pan_jav_jpn_tml_kor_arw_ger_ewe_ben_mao_lit_tig_ind_cnt_bul_ses_mol_wly_alb_lat_guj_krd_qcu_hin_nor_cze_bam_sid_rus_amr_por_mly_spa_tsn_ita_akn_sun_tha_sod_knd_fbf_lda_uzb_scr_slo_aze_tsw_vie_hau_zul_moo_dgb	-1.04816382884764	-2.56569811318922	0.0118955860968922
747	aeg_pol_ses_cze_anl_amh_chh_slo_uzb_aze_tsn_mao_bam_nor_afr_bsq_mcd_tig_swt_cnt_por_prs_dgb_krd_akn_svk_fin_tsw_moo_est_ben_heb_geo_glc_ukr_eng_pan_mlt_wly_guj_hun_fbf_sun_lit_jav_jpn_tml_kor_lat_grk_dyu_swe_mly_bos_amr_tag_mnd_rom_ewe_hin_sid_bul_spa_scr_fre_qcu_urd_dut_alb_yor_owc_mol_gam_arw_ind_ita_igb_rus_bem_bat_tha_sod_knd_lda_cic_azi_ger_ctl_tur_swa_vie_hau_xho_zul_ven	-0.0779587579265449	-0.183768091577904	0.854595474027571
748	anl_ctl_tsn_nor_hau_chh_amh_krd_azi_aze_swa_tag_bem_ukr_mol_bsq_eng_mlt_dyu_cnt_scr_urd_akn_rus_ven_lit_est_moo_zul_hun_bos_amr_geo_dut_guj_glc_hin_tig_gam_spa_fin_xho_mao_swe_ind_jpn_tml_kor_pol_prs_lda_bul_jav_afr_owc_mly_mnd_lat_dgb_ger_heb_arw_rom_slo_grk_qcu_cze_svk_ben_fbf_wly_ita_sod_por_sun_fre_ses_mcd_swt_bat_tha_sid_knd_yor_igb_uzb_pan_alb_tur_cic_vie_aeg_tsw_ewe_bam	-0.053657808796011	-0.126431012267488	0.899663695738878
749	owc_slo_bem_nor_anl_aeg_gam_afr_uzb_aze_dyu_jav_xho_por_lit_bsq_fre_hau_tsn_mnd_guj_ctl_bam_hin_yor_ger_fin_fbf_dgb_est_eng_chh_geo_spa_ukr_krd_rom_sod_wly_pan_hun_ewe_bat_svk_tag_jpn_knd_kor_ita_mol_zul_dut_sun_arw_amr_mly_cnt_glc_lda_ben_tig_mcd_bos_alb_urd_qcu_prs_scr_cze_swa_sid_rus_mlt_grk_mao_pol_akn_swe_ven_ind_tha_amh_tml_ses_swt_tur_lat_bul_azi_cic_vie_heb_moo_tsw_igb	0.0285531647683493	0.0672432258972411	0.946532427875313
750	tig_mcd_dgb_prs_wly_sid_gam_ukr_aze_azi_tsw_mly_ewe_pan_fre_bsq_bos_owc_zul_cnt_mol_guj_xho_rom_ses_rus_fin_akn_swa_est_lat_amr_geo_lit_glc_ger_hin_hau_aeg_ctl_hun_lda_tag_afr_ind_jpn_knd_kor_por_spa_ven_swe_bat_nor_anl_mao_mnd_pol_bam_slo_heb_cze_dut_ben_eng_qcu_bul_svk_urd_moo_mlt_alb_sod_grk_jav_scr_cic_krd_swt_sun_tha_amh_tml_bem_yor_uzb_arw_ita_tur_tsn_vie_chh_igb_fbf_dyu	0.553948117246278	1.30897694257836	0.193767361258819
751	sod_guj_swa_dut_sid_aeg_chh_nor_tur_aze_tsw_mao_dyu_eng_ita_bsq_rom_amh_cic_mnd_mcd_hin_lda_spa_xho_mol_hun_bam_ewe_fin_fre_wly_geo_ukr_grk_swe_ger_anl_mlt_lit_est_dgb_tag_ctl_jav_jpn_knd_kor_krd_urd_swt_glc_bat_cze_tig_sun_cnt_bul_akn_prs_hau_slo_scr_ben_pol_qcu_pan_alb_svk_zul_heb_lat_gam_por_ind_bos_yor_arw_tsn_mly_tha_owc_tml_moo_bem_uzb_rus_afr_azi_ses_vie_amr_igb_ven_fbf	-0.09100970318138	-0.214683944847276	0.830483792673518
752	aeg_mol_swa_mcd_chh_tig_anl_bos_azi_tur_zul_jav_ewe_por_urd_bsq_rom_amh_moo_mnd_scr_hin_fbf_prs_ses_lit_hun_xho_cic_est_guj_sid_geo_pan_ita_ben_eng_hau_wly_rus_fin_tsn_tag_afr_bat_jpn_knd_kor_nor_grk_dgb_cze_mao_ukr_amr_sun_cnt_krd_ven_ctl_mlt_lat_pol_svk_spa_qcu_bul_alb_ger_dyu_heb_fre_sod_swe_mly_dut_lda_glc_yor_ind_tha_gam_tml_bem_swt_uzb_slo_arw_aze_bam_vie_owc_igb_akn_tsw	-0.0169584457875927	-0.0399086928060962	0.968251470245414
753	heb_mol_bam_lit_mlt_tig_sid_grk_uzb_tur_akn_mao_lda_ctl_ben_bsq_rus_anl_zul_mnd_guj_swe_xho_prs_tsn_slo_fin_moo_ewe_hun_pol_amh_geo_alb_mcd_cze_nor_aeg_amr_ita_est_igb_tag_spa_bat_jpn_tml_kor_bos_krd_fbf_urd_jav_por_chh_ind_cnt_eng_swa_fre_owc_dut_ger_scr_lat_qcu_arw_ukr_rom_yor_gam_glc_hau_afr_sun_svk_dgb_pan_dyu_mly_tha_sod_knd_bem_ses_aze_bul_hin_azi_cic_vie_wly_swt_tsw_ven	-0.840396517383288	-2.02737016198078	0.0454866307326207
754	hau_urd_akn_ben_owc_tig_gam_bul_aze_azi_yor_mao_moo_pol_swe_bsq_afr_aeg_swa_mnd_ctl_pan_igb_fre_ewe_dut_est_swt_xho_hun_bos_mlt_geo_por_slo_arw_svk_chh_sid_nor_fin_fbf_mly_ukr_jav_jpn_tml_kor_mcd_rus_ven_hin_ind_lat_heb_bat_cnt_guj_lda_glc_wly_lit_mol_prs_rom_qcu_krd_grk_cze_bem_amr_spa_sod_scr_sun_eng_tsn_ger_dgb_tag_tha_amh_knd_dyu_cic_tur_ita_alb_uzb_tsw_vie_anl_ses_bam_zul	-1.01809204638124	-2.48453736366194	0.0147605720054937
755	wly_bos_akn_mcd_sod_tig_sid_fre_uzb_azi_ses_mao_ven_pan_rom_bsq_alb_mlt_bam_mnd_mol_rus_bem_eng_fbf_ctl_est_zul_tsw_fin_pol_anl_geo_lit_ukr_lat_arw_amr_owc_hin_hun_swt_ind_ben_sun_jpn_knd_kor_cze_ita_xho_por_jav_nor_amh_mly_cnt_dut_lda_ger_chh_grk_scr_krd_slo_qcu_prs_urd_afr_swa_heb_guj_gam_swe_tag_svk_dyu_spa_ewe_bat_tha_aeg_tml_dgb_cic_aze_bul_glc_tur_tsn_vie_hau_igb_moo_yor	-0.580778966235332	-1.38806961304794	0.16843219441557
756	chh_mol_tsn_fre_aeg_owc_heb_grk_uzb_tur_bam_ind_ses_swe_ben_bsq_lit_sod_ewe_cnt_arw_prs_lda_mcd_fbf_hin_hun_ven_zul_est_ger_wly_geo_por_scr_pan_rus_tig_gam_slo_fin_igb_mly_alb_mao_jpn_tml_kor_svk_ita_tsw_cze_jav_rom_anl_sun_mnd_afr_swa_krd_hau_spa_bul_guj_pol_qcu_eng_ctl_urd_moo_sid_ukr_amr_bos_bat_lat_cic_nor_swt_tag_tha_amh_knd_xho_akn_aze_dut_glc_azi_yor_vie_mlt_dyu_dgb_bem	0.038086794334335	0.0896699037928894	0.928742365603364
757	sid_nor_cic_scr_wly_aeg_hau_arw_azi_uzb_moo_mao_tsw_alb_fre_bsq_hin_sod_tsn_mnd_rom_bos_dyu_grk_ven_dut_fin_bam_lda_est_ukr_gam_geo_mcd_ger_lit_spa_tig_heb_swe_hun_bem_tag_eng_sun_jpn_tml_kor_ita_afr_swa_slo_ind_pan_chh_mly_cnt_krd_igb_ben_amr_glc_prs_cze_mol_qcu_urd_por_lat_fbf_mlt_rus_anl_guj_bat_ctl_ses_svk_yor_jav_tha_amh_knd_swt_ewe_tur_pol_bul_aze_dgb_vie_owc_zul_akn_xho	0.149181603607438	0.351189220365377	0.726240750579392
758	chh_por_zul_spa_anl_amr_owc_ben_uzb_azi_tsn_mly_igb_ctl_nor_bsq_guj_tig_ses_cnt_mol_fre_fbf_bul_swa_afr_hun_xho_lda_est_svk_heb_geo_ger_bos_urd_alb_mlt_gam_rus_fin_dyu_tag_grk_bat_jpn_tml_kor_hin_prs_ven_mcd_mao_pan_aeg_jav_mnd_pol_cic_scr_hau_krd_swe_slo_ukr_qcu_lat_dut_cze_dgb_amh_arw_sod_ita_sun_lit_akn_rom_swt_ind_tha_sid_knd_yor_moo_aze_glc_eng_tur_bem_vie_wly_tsw_ewe_bam	0.206423203907931	0.485420085145657	0.628519996500591
759	anl_hin_dgb_nor_gam_tig_mlt_lat_uzb_aze_yor_tag_akn_bos_svk_bsq_afr_amh_tsn_mnd_urd_alb_moo_arw_zul_cze_est_dyu_tsw_hun_por_sid_geo_spa_slo_ukr_swe_hau_chh_prs_fin_xho_bat_krd_jav_jpn_tml_kor_mcd_rom_lda_fre_sun_guj_heb_mly_cnt_ben_fbf_bul_aeg_ctl_dut_rus_pol_qcu_glc_pan_ita_ses_sod_ger_amr_scr_mao_eng_igb_mol_cic_ind_tha_owc_knd_ven_bam_tur_grk_lit_azi_ewe_vie_wly_swt_swa_bem	0.519708673367145	1.22704744730685	0.222901987715683
760	tig_svk_dyu_pan_aeg_anl_mlt_urd_aze_azi_dgb_bat_zul_prs_bul_bsq_nor_owc_akn_cnt_lit_rom_ven_afr_tsn_scr_est_bem_tsw_fin_dut_heb_geo_guj_glc_rus_ita_hau_sid_por_hun_bam_mao_grk_tag_jpn_knd_kor_ukr_bos_ses_mol_jav_spa_amr_ind_mnd_pol_swt_cze_chh_slo_swe_hin_krd_qcu_ben_ger_lat_xho_wly_alb_amh_mcd_mly_fre_moo_eng_ewe_sun_tha_sod_tml_yor_cic_uzb_ctl_arw_tur_swa_vie_gam_lda_fbf_igb	-0.157726217744444	-0.371883779548343	0.710825380182175
761	aeg_ctl_fbf_ben_amr_amh_owc_ger_azi_uzb_tsn_tag_dgb_guj_fre_bsq_spa_chh_dyu_mnd_lat_glc_ses_por_tsw_rom_est_igb_lda_fin_ita_mlt_geo_ukr_cze_afr_slo_sod_anl_bul_hun_cic_bat_krd_mly_jpn_knd_kor_dut_arw_moo_mol_sun_scr_sid_mao_cnt_swe_swt_eng_wly_nor_urd_pan_rus_qcu_mcd_pol_grk_yor_gam_prs_heb_alb_ind_bos_ewe_lit_swa_jav_tha_hau_tml_bem_akn_aze_hin_svk_tur_xho_vie_tig_zul_ven_bam	0.142822370948493	0.335722638800074	0.737836237243001
762	hau_dut_swa_eng_mlt_owc_sid_bul_uzb_aze_zul_sun_lda_spa_lit_bsq_ita_anl_bam_cnt_bos_rus_yor_por_moo_lat_hun_swt_tsw_fin_nor_sod_geo_afr_krd_prs_mcd_tig_heb_grk_est_ses_mao_mol_mly_jpn_knd_kor_fre_ben_bem_scr_tag_ukr_gam_jav_mnd_rom_fbf_alb_amh_glc_swe_urd_guj_qcu_pan_ctl_pol_tsn_wly_ger_aeg_arw_bat_cze_dgb_hin_ewe_ind_tha_chh_tml_dyu_ven_tur_svk_slo_azi_igb_vie_amr_xho_cic_akn	-0.645394749986586	-1.54247881675534	0.126353258569986
763	sid_grk_swt_mcd_anl_heb_amh_por_tur_uzb_tsn_sun_fbf_lat_swe_bsq_alb_sod_ewe_mnd_scr_eng_igb_lit_ses_fre_fin_dyu_swa_hun_glc_amr_geo_arw_krd_bos_ctl_gam_mlt_afr_est_cic_mao_svk_ind_jpn_knd_kor_spa_guj_moo_bul_mly_urd_aeg_bat_cnt_dut_xho_slo_owc_hin_prs_ben_rus_qcu_pol_nor_cze_yor_wly_ukr_hau_mol_jav_rom_zul_ita_ven_tag_tha_chh_tml_bam_dgb_azi_pan_ger_aze_tsw_vie_tig_bem_akn_lda	0.0333563537618967	0.078467856469711	0.937624484910691
764	sod_ctl_lda_swe_aeg_amr_mlt_ben_uzb_aze_zul_jav_ven_por_eng_bsq_urd_hau_fbf_mnd_arw_ita_tsw_ger_xho_lit_est_dyu_bam_fin_ukr_gam_geo_fre_mcd_krd_alb_tig_sid_lat_hun_cic_mly_dut_mao_jpn_tml_kor_hin_bul_ses_grk_sun_bos_heb_bat_cnt_rom_yor_afr_amh_cze_mol_spa_guj_qcu_svk_scr_pan_akn_anl_glc_owc_rus_ind_prs_dgb_slo_igb_tag_tha_chh_knd_swa_ewe_azi_pol_nor_tur_bem_vie_wly_swt_moo_tsn	0.166998374857493	0.393154202657134	0.695105393430016
765	hau_slo_fbf_fre_sod_anl_wly_afr_uzb_azi_akn_tag_yor_spa_pan_bsq_grk_owc_igb_cnt_ukr_swe_swt_pol_bam_ben_fin_dyu_moo_hun_ita_tig_geo_urd_por_svk_bos_chh_gam_lat_est_lda_jav_lit_ind_jpn_tml_kor_mol_eng_xho_hin_mly_scr_aeg_mao_mnd_rom_ven_rus_amr_glc_mcd_arw_nor_qcu_alb_bul_cze_cic_heb_guj_amh_krd_sun_ctl_tsw_dut_bem_bat_tha_sid_knd_swa_ses_aze_prs_ger_tur_tsn_vie_mlt_ewe_zul_dgb	0.866227402788914	2.06491369068129	0.0417147058461458
766	mlt_eng_cic_bos_amr_owc_anl_glc_tur_uzb_xho_sun_dyu_arw_alb_bsq_fre_tig_fbf_cnt_svk_spa_swt_ben_ses_ger_fin_swa_lda_hun_mol_amh_geo_afr_swe_urd_pan_wly_hau_slo_est_moo_tag_mcd_jav_jpn_tml_kor_cze_ukr_ven_dut_mly_pol_aeg_bat_mnd_lit_zul_nor_sod_krd_guj_scr_ita_qcu_por_rus_ctl_igb_chh_hin_heb_prs_ind_lat_tsn_rom_bem_mao_tha_gam_knd_akn_bam_azi_grk_bul_aze_dgb_vie_sid_tsw_yor_ewe	0.377833428946523	0.887686585600381	0.376999382153718
767	amr_bos_akn_por_heb_sod_tig_mol_azi_uzb_swa_tag_bem_afr_krd_bsq_slo_amh_swt_mnd_rus_svk_tsn_ger_ven_cze_hun_moo_tsw_est_mcd_aeg_geo_grk_ctl_pan_hin_chh_wly_dut_fin_yor_mao_spa_bat_jpn_knd_kor_urd_eng_ses_lat_jav_alb_anl_ind_cnt_ben_zul_prs_hau_arw_fre_ukr_ita_qcu_scr_glc_bul_igb_owc_lit_sid_rom_sun_nor_xho_swe_dyu_mly_tha_gam_tml_dgb_fbf_tur_pol_guj_aze_cic_vie_mlt_bam_lda_ewe	-0.437062676123161	-1.0383534857885	0.301797688337441
768	anl_rom_bem_bos_owc_mlt_chh_hin_uzb_azi_moo_mao_bam_glc_ben_bsq_ger_sid_igb_cnt_grk_alb_swa_pol_zul_pan_hun_ewe_fbf_fin_swe_wly_geo_krd_arw_mcd_por_gam_tig_fre_est_cic_mly_ita_sun_jpn_knd_kor_spa_slo_lda_cze_ind_bul_aeg_tag_mnd_lit_yor_eng_amr_urd_mol_dut_svk_qcu_lat_guj_ukr_akn_hau_scr_sod_ctl_jav_prs_ses_afr_dgb_bat_tha_heb_tml_swt_tsn_aze_nor_rus_tur_xho_vie_amh_dyu_ven_tsw	0.519123167880496	1.22562663001574	0.223433938603081
769	amr_grk_ven_pan_heb_mlt_gam_afr_aze_tur_dyu_ind_tsn_nor_glc_bsq_krd_chh_lda_mnd_ben_ita_akn_rom_dgb_swe_hun_fbf_ewe_est_svk_sod_geo_eng_mol_rus_ger_tig_amh_bos_fin_bam_tag_arw_mao_jpn_knd_kor_hin_slo_xho_spa_mly_dut_aeg_bat_cnt_cze_swa_ctl_hau_bul_por_mcd_guj_qcu_alb_prs_pol_moo_owc_scr_anl_urd_sun_lit_yor_fre_ses_jav_tha_wly_tml_cic_swt_azi_lat_ukr_uzb_tsw_vie_sid_zul_igb_bem	0.24379232327498	0.573280968975205	0.567838125214961
770	chh_ben_tsw_lit_hau_tig_wly_guj_uzb_azi_dgb_ind_bam_ita_rus_bsq_arw_sod_bem_cnt_swe_por_zul_nor_yor_cze_fin_ewe_lda_hun_ukr_heb_geo_pan_slo_bul_prs_amh_anl_fre_est_ven_jav_hin_tag_jpn_tml_kor_krd_spa_ses_rom_sun_afr_owc_bat_mnd_lat_swa_grk_amr_eng_alb_pol_ger_qcu_dut_ctl_mol_xho_mlt_bos_sid_urd_mao_svk_tsn_mcd_cic_mly_tha_aeg_knd_fbf_akn_aze_glc_scr_tur_moo_vie_gam_swt_igb_dyu	-0.34501534740872	-0.816851750331601	0.416100744487612
771	amh_ctl_ewe_grk_anl_mlt_gam_slo_aze_uzb_fbf_mly_tsn_rom_arw_bsq_bul_owc_xho_cnt_por_urd_tsw_cze_akn_dut_est_zul_swt_hun_bos_amr_geo_spa_glc_fre_pol_wly_tig_rus_fin_swa_mao_pan_sun_jpn_knd_kor_prs_swe_ses_ger_ind_lat_chh_jav_mnd_eng_moo_afr_hau_ben_ukr_nor_lit_qcu_ita_scr_alb_dyu_sid_hin_sod_guj_tag_mol_bam_svk_yor_bat_tha_aeg_tml_cic_lda_tur_mcd_krd_azi_igb_vie_heb_ven_bem_dgb	-0.31103966669187	-0.736789821311654	0.463104819162673
772	amr_mol_akn_ger_chh_owc_gam_ben_uzb_tur_moo_mao_dyu_afr_eng_bsq_nor_amh_tsn_mnd_guj_pol_ewe_prs_ses_arw_hun_dgb_swt_est_bos_anl_geo_fre_scr_cze_hin_aeg_sid_alb_fin_fbf_jav_bul_mly_jpn_tml_kor_grk_pan_swa_urd_bat_swe_sod_tag_cnt_ctl_bam_dut_wly_ukr_rus_spa_ita_qcu_glc_rom_por_lda_heb_mcd_tig_slo_sun_lit_ven_lat_igb_ind_tha_hau_knd_yor_xho_aze_svk_krd_azi_zul_vie_mlt_tsw_cic_bem	-0.266442346336752	-0.630652692450426	0.529814370920857
773	hau_krd_ses_glc_anl_gam_amh_scr_uzb_tur_cic_jav_dyu_rom_cze_bsq_mcd_chh_bam_mnd_ger_dut_ewe_lit_swa_rus_hun_tsw_swt_fin_ctl_amr_geo_swe_slo_por_ben_owc_tig_prs_est_lda_bat_bos_mao_jpn_tml_kor_urd_hin_zul_nor_mly_ita_heb_sun_cnt_arw_bem_svk_sod_spa_pol_fre_ukr_qcu_afr_guj_alb_ven_wly_lat_sid_grk_tag_eng_xho_bul_yor_ind_tha_aeg_knd_dgb_akn_aze_mol_pan_azi_igb_vie_mlt_moo_fbf_tsn	0.00124581663108777	0.0029356696084407	0.997663965932527
774	sid_krd_tsw_rus_sod_tig_hau_prs_azi_uzb_swa_ind_cic_glc_ger_bsq_ben_amh_dyu_cnt_dut_afr_dgb_arw_moo_pan_hun_xho_ses_est_mol_chh_geo_rom_scr_lat_hin_owc_aeg_alb_fin_yor_sun_ctl_mao_jpn_knd_kor_eng_lit_tsn_pol_bat_grk_gam_tag_mnd_swe_igb_mcd_amr_cze_ukr_ita_urd_qcu_svk_guj_nor_bam_mlt_bul_anl_bos_mly_slo_lda_spa_bem_jav_tha_heb_tml_akn_ewe_tur_fre_por_aze_ven_vie_wly_swt_zul_fbf	0.127539824820112	0.300079686882998	0.764786091610083
775	anl_rus_dgb_alb_sid_mlt_gam_pan_aze_tur_tsw_mly_bam_fre_krd_bsq_ben_tig_bem_cnt_bul_grk_fbf_ger_xho_por_fin_moo_cic_hun_mol_chh_geo_prs_rom_dut_guj_heb_sod_spa_est_ven_tag_ukr_sun_jpn_tml_kor_lit_eng_swt_nor_bat_afr_wly_jav_mnd_cze_ses_swe_amr_slo_mcd_scr_pol_qcu_svk_glc_ita_yor_amh_arw_aeg_hin_mao_bos_ewe_ctl_akn_ind_tha_hau_knd_igb_lda_uzb_urd_lat_azi_swa_vie_owc_zul_tsn_dyu	-0.234241224586397	-0.553476971678588	0.581265049659358
776	sid_fre_swa_ctl_hau_amh_gam_scr_azi_aze_swt_sun_cic_guj_urd_bsq_ben_tig_fbf_cnt_bos_cze_bem_eng_yor_dut_fin_ven_dgb_est_glc_chh_geo_arw_slo_prs_ukr_sod_mlt_pol_hun_moo_mao_krd_tag_jpn_tml_kor_mcd_nor_dyu_por_mly_mol_wly_jav_mnd_rom_zul_spa_heb_pan_grk_alb_ger_qcu_bul_hin_afr_bam_owc_lit_amr_swe_bat_rus_ses_lat_akn_ind_tha_anl_knd_ewe_tsn_tur_svk_ita_uzb_xho_vie_aeg_igb_tsw_lda	0.412162791221712	0.974017113934324	0.332574725340701
777	owc_nor_igb_pan_chh_amr_amh_hin_tur_uzb_xho_ind_zul_ita_swe_bsq_lit_sid_tsn_mnd_pol_afr_akn_bul_bem_guj_est_swa_ven_hun_por_sod_geo_bos_mol_eng_lat_tig_wly_ctl_fin_swt_bat_spa_mao_jpn_tml_kor_rom_mcd_fbf_grk_sun_glc_aeg_jav_cnt_svk_cic_ben_heb_slo_prs_rus_dut_qcu_urd_krd_ukr_tsw_gam_arw_mlt_fre_tag_cze_dyu_ger_yor_mly_tha_hau_knd_lda_dgb_aze_alb_scr_azi_bam_vie_anl_ses_ewe_moo	-0.491954048235324	-1.17122993764511	0.244498479414468
778	sid_swe_ses_spa_wly_gam_mlt_afr_uzb_aze_bem_mly_igb_por_bul_bsq_pol_heb_moo_mnd_eng_mcd_zul_arw_swa_alb_hun_yor_tsn_est_svk_anl_geo_ctl_ita_bos_ukr_aeg_amh_pan_fin_xho_ind_scr_tag_jpn_knd_kor_mol_prs_bam_rus_bat_slo_owc_sun_cnt_fre_cic_ger_hau_glc_ben_lat_hin_qcu_urd_cze_rom_lda_amr_dut_chh_grk_mao_guj_ven_nor_tsw_jav_tha_sod_tml_dgb_swt_tur_lit_krd_azi_ewe_vie_tig_dyu_fbf_akn	-0.831632153314545	-2.01556725371059	0.0467312499012728
779	gam_bos_swa_prs_owc_amr_hau_eng_tur_aze_ewe_ind_swt_pan_arw_bsq_dut_sid_tsn_mnd_hin_rom_igb_lit_yor_swe_hun_dgb_dyu_est_scr_amh_geo_mol_por_ctl_ben_heb_tig_mcd_fin_cic_mao_ukr_sun_jpn_knd_kor_guj_svk_zul_afr_tag_urd_anl_mly_cnt_slo_xho_grk_aeg_nor_alb_krd_spa_qcu_cze_pol_rus_bem_sod_glc_mlt_bul_jav_fre_akn_ita_lda_bat_tha_wly_tml_fbf_ses_azi_lat_ger_uzb_moo_vie_chh_ven_bam_tsw	0.237217754623682	0.558591469703795	0.577783042389506
780	heb_ben_xho_alb_tig_amh_sid_pol_azi_uzb_lda_mly_akn_lit_spa_bsq_guj_hau_igb_cnt_ctl_arw_fbf_swe_dyu_ukr_hun_bam_moo_fin_eng_aeg_geo_nor_ita_svk_fre_wly_amr_por_est_ses_bat_krd_sun_jpn_knd_kor_mcd_rus_yor_prs_jav_hin_anl_ind_mnd_bul_ven_glc_chh_dut_slo_rom_afr_qcu_pan_scr_cze_bem_mlt_grk_owc_bos_mao_lat_ewe_mol_swt_tag_tha_sod_tml_tsn_swa_aze_ger_urd_tur_tsw_vie_gam_dgb_zul_cic	-0.879333159666404	-2.12863158334773	0.0359278755600753
781	amr_scr_lda_ctl_owc_sid_sod_bos_tur_azi_tsw_ind_akn_svk_alb_bsq_dut_tig_bem_mnd_fre_ita_bam_por_igb_urd_hun_yor_tsn_est_guj_heb_geo_lat_cze_mcd_ben_hau_amh_prs_fin_ven_bat_lit_mao_jpn_tml_kor_grk_rom_ses_nor_jav_ger_anl_sun_cnt_afr_zul_spa_gam_pol_arw_pan_krd_qcu_rus_eng_glc_fbf_wly_bul_aeg_slo_tag_hin_xho_ukr_swa_mly_tha_chh_knd_dgb_moo_aze_mol_swe_uzb_ewe_vie_mlt_cic_swt_dyu	0.095404919761512	0.224594678322357	0.82278732713398
782	chh_mol_bam_bul_owc_tig_anl_guj_aze_azi_tsn_mly_swa_hin_por_bsq_eng_heb_dyu_cnt_nor_alb_moo_mcd_fbf_spa_hun_zul_ewe_fin_urd_amr_geo_swe_svk_krd_ger_amh_hau_rus_est_lda_tag_lit_mao_jpn_tml_kor_afr_scr_cic_bos_bat_ctl_sod_sun_mnd_ita_ses_ukr_gam_rom_ben_pan_slo_qcu_prs_pol_lat_igb_mlt_grk_sid_glc_jav_arw_xho_cze_tsw_ind_tha_wly_knd_ven_bem_tur_dut_fre_uzb_swt_vie_aeg_akn_dgb_yor	-0.522026147465931	-1.24296432194553	0.217005606724275
783	anl_ger_moo_afr_owc_tig_aeg_urd_aze_tur_swa_sun_bam_grk_alb_bsq_lit_sod_fbf_mnd_rus_glc_xho_mcd_igb_prs_est_dgb_tsw_hun_slo_hau_geo_dut_ctl_spa_cze_heb_amh_ita_fin_bem_jav_por_mly_jpn_tml_kor_pan_fre_yor_arw_bat_ben_chh_mao_cnt_guj_lda_mol_mlt_pol_bos_eng_swe_qcu_scr_nor_ukr_zul_wly_svk_amr_rom_tag_krd_dyu_hin_tsn_ind_tha_gam_knd_swt_cic_uzb_lat_bul_azi_akn_vie_sid_ses_ewe_ven	-0.257337050320932	-0.608066049660671	0.544625807009306
784	tig_svk_moo_rom_chh_wly_amh_mol_uzb_azi_dgb_ind_tsn_por_rus_bsq_grk_mlt_igb_cnt_prs_lit_dyu_bos_xho_ita_fin_bem_tsw_est_dut_sod_geo_swe_eng_krd_glc_amr_owc_ger_hun_ewe_mao_afr_bat_jpn_knd_kor_lat_urd_swa_ben_tag_arw_gam_mly_mnd_mcd_bam_slo_hau_nor_scr_spa_cze_qcu_guj_fre_bul_lda_sid_ukr_heb_ctl_sun_hin_cic_pol_fbf_jav_tha_anl_tml_yor_swt_tur_alb_pan_aze_ses_vie_aeg_akn_ven_zul	-0.401963749838447	-0.954146265950743	0.342483110028905
785	chh_spa_dyu_prs_amr_hau_gam_ger_tur_aze_akn_bat_swa_alb_urd_bsq_cze_wly_swt_mnd_bos_dut_tsw_mol_xho_glc_fin_dgb_ven_hun_slo_heb_geo_ben_eng_hin_por_owc_sid_arw_est_zul_tag_ukr_ind_jpn_knd_kor_lat_grk_moo_svk_mao_rom_sod_jav_cnt_bul_igb_fre_anl_nor_ita_afr_pol_qcu_pan_ctl_guj_bem_tig_rus_mlt_swe_mly_lit_bam_krd_tsn_sun_tha_amh_tml_fbf_ses_uzb_scr_mcd_azi_yor_vie_aeg_lda_ewe_cic	0.266909891165794	0.628933847419289	0.530934167474558
786	sod_rom_swa_afr_chh_amh_hau_pol_aze_uzb_zul_ind_igb_lit_ben_bsq_ukr_mlt_ewe_cnt_bul_eng_tsn_cze_dgb_swe_hun_dyu_lda_est_mcd_aeg_geo_nor_krd_svk_guj_sid_owc_dut_fin_fbf_mao_por_mly_jpn_tml_kor_bos_slo_ses_grk_bat_arw_amr_sun_mnd_pan_yor_alb_tig_urd_prs_ctl_spa_qcu_glc_ita_fre_bam_wly_mol_heb_hin_tag_rus_cic_ger_ven_jav_tha_gam_knd_tsw_swt_azi_lat_scr_tur_xho_vie_anl_moo_bem_akn	-0.673229469672349	-1.61772422298175	0.109108948183624
787	chh_lat_swt_ger_anl_mlt_sod_grk_uzb_azi_dgb_mly_ven_scr_pol_bsq_mcd_tig_zul_cnt_alb_rus_swa_ita_fbf_mol_fin_ewe_ses_hun_prs_amh_geo_svk_cze_ukr_eng_amr_owc_rom_est_yor_sun_lit_mao_jpn_knd_kor_guj_krd_dyu_fre_tag_ben_sid_ind_mnd_ctl_tsn_pan_hau_afr_bul_por_arw_qcu_spa_glc_urd_tsw_gam_swe_heb_hin_bat_bos_bem_dut_lda_jav_tha_wly_tml_igb_bam_tur_nor_slo_aze_moo_vie_aeg_cic_xho_akn	0.302772593436724	0.714148689087159	0.476923844564338
788	sid_mol_fbf_pan_mlt_gam_chh_swe_uzb_tur_yor_ind_dgb_alb_cze_bsq_ita_anl_bam_mnd_arw_lit_moo_svk_igb_ukr_hun_ven_tsw_fin_rus_amr_geo_lat_pol_spa_eng_hau_sod_ctl_est_dyu_mao_scr_bat_jpn_knd_kor_glc_krd_cic_ger_sun_fre_heb_mly_cnt_bos_tsn_grk_amh_mcd_hin_nor_por_qcu_bul_guj_slo_lda_wly_afr_tig_urd_tag_ben_xho_prs_swt_jav_tha_aeg_tml_ses_akn_aze_rom_dut_azi_ewe_vie_owc_swa_bem_zul	-0.191027381789637	-0.450718716687259	0.653241372806976
789	sod_prs_bem_dut_amh_heb_chh_mcd_uzb_tur_moo_mly_ewe_glc_guj_bsq_alb_wly_lda_mnd_svk_lit_fbf_urd_yor_spa_est_akn_dyu_fin_ctl_gam_geo_ukr_pol_mol_rus_sid_owc_afr_hun_igb_bat_por_sun_jpn_tml_kor_ita_pan_zul_bul_tag_lat_anl_mao_cnt_nor_ses_ger_mlt_ben_bos_arw_krd_qcu_eng_fre_slo_tsn_hau_swe_amr_rom_jav_hin_swt_grk_tsw_ind_tha_aeg_knd_ven_bam_azi_scr_cze_aze_cic_vie_tig_dgb_xho_swa	0.579855577833055	1.36975868549622	0.174060440609718
790	anl_bos_igb_guj_sid_amr_aeg_swe_azi_tur_ven_tag_tsw_nor_eng_bsq_alb_tig_cic_cnt_pol_afr_akn_hin_ses_krd_fin_bem_moo_est_lit_amh_geo_ben_bul_cze_pan_heb_sod_fre_hun_tsn_mly_glc_sun_jpn_knd_kor_ger_urd_lda_svk_mao_mol_mlt_bat_mnd_lat_swt_scr_hau_rom_por_prs_spa_qcu_ukr_rus_slo_bam_gam_ctl_wly_ita_ind_mcd_dgb_grk_zul_jav_tha_owc_tml_fbf_yor_uzb_dut_arw_aze_ewe_vie_chh_dyu_swa_xho	-0.272946171252743	-0.644765554386731	0.520666442811407
791	mlt_krd_tsn_alb_anl_wly_hau_ctl_tur_aze_fbf_tag_cic_swe_pan_bsq_glc_chh_swa_mnd_bul_arw_lda_grk_tsw_mol_fin_xho_akn_hun_bos_gam_geo_mcd_cze_spa_lat_tig_owc_rus_est_dyu_sun_nor_jav_jpn_knd_kor_guj_eng_swt_svk_mly_urd_aeg_ind_cnt_afr_bam_ger_amr_hin_ita_ukr_rom_qcu_pol_por_fre_igb_heb_scr_sod_prs_bat_ben_yor_lit_moo_mao_tha_sid_tml_dgb_zul_azi_dut_slo_uzb_bem_vie_amh_ven_ewe_ses	0.695980318462593	1.64837792132534	0.102649557409085
792	hau_eng_dgb_rus_sid_mlt_owc_svk_aze_uzb_fbf_ind_bam_cze_por_bsq_dut_tig_lda_cnt_swe_hin_dyu_nor_akn_ita_fin_yor_xho_hun_glc_gam_geo_urd_spa_pol_scr_anl_wly_lat_est_bem_mly_slo_jav_jpn_knd_kor_alb_krd_swa_ukr_tag_afr_amh_mao_mnd_fre_moo_rom_heb_ctl_grk_arw_mol_qcu_bos_bul_mcd_ven_amr_guj_sod_lit_sun_ben_cic_ger_swt_bat_tha_chh_tml_zul_ses_azi_prs_pan_tur_ewe_vie_aeg_tsw_igb_tsn	-0.27894117985219	-0.660400908202565	0.510629037728062
793	gam_alb_dyu_pan_sod_amr_heb_rus_aze_uzb_swt_ind_tsw_lat_ctl_bsq_swe_mlt_swa_cnt_glc_cze_moo_prs_ses_slo_est_lda_bam_fin_por_sid_geo_ukr_krd_urd_ita_amh_anl_mcd_hun_cic_tag_nor_sun_jpn_tml_kor_spa_hin_akn_ben_mly_afr_wly_jav_mnd_svk_ven_dut_chh_eng_mol_lit_grk_qcu_ger_bul_arw_bem_tig_pol_owc_bos_mao_rom_yor_scr_xho_bat_tha_hau_knd_dgb_tsn_azi_fre_guj_tur_zul_vie_aeg_fbf_ewe_igb	-0.178818723314999	-0.421824684021121	0.674126471284288
794	anl_ita_bem_nor_aeg_hau_sid_pan_azi_uzb_xho_tag_ses_ger_krd_bsq_dut_wly_ven_mnd_ben_rus_moo_pol_igb_swe_fin_dgb_ewe_hun_spa_sod_geo_bos_urd_rom_lit_heb_mlt_svk_est_yor_mly_por_ind_jpn_tml_kor_ctl_mol_lda_bul_jav_ukr_amr_mao_cnt_alb_dyu_slo_owc_hin_scr_guj_eng_qcu_glc_lat_fre_bam_tig_arw_chh_afr_bat_prs_cic_grk_tsw_sun_tha_gam_knd_akn_swt_tur_mcd_cze_aze_tsn_vie_amh_zul_swa_fbf	0.173452060075654	0.408549983688261	0.683809144565702
795	amh_arw_ven_fre_chh_tig_sod_ukr_azi_aze_dyu_ind_bam_ger_bos_bsq_lit_hau_ses_cnt_krd_guj_tsn_spa_akn_scr_fin_tsw_swa_est_prs_sid_geo_alb_rus_mcd_afr_wly_heb_svk_hun_bem_tag_por_mly_jpn_tml_kor_pol_ben_cic_ctl_bat_mol_owc_mao_mnd_rom_ewe_slo_anl_hin_eng_cze_lat_qcu_pan_nor_urd_zul_gam_grk_amr_swe_jav_glc_swt_ita_lda_sun_tha_mlt_knd_xho_igb_tur_bul_dut_uzb_fbf_vie_aeg_moo_yor_dgb	-0.858819479065076	-2.07682666696827	0.0405754849010609
796	sod_svk_fbf_nor_amr_aeg_anl_mcd_tur_uzb_tsn_tag_lda_fre_bos_bsq_rus_tig_swt_cnt_prs_ita_ven_urd_tsw_lit_hun_cic_akn_fin_swe_sid_geo_pol_lat_alb_afr_gam_chh_hin_est_yor_mao_spa_sun_jpn_tml_kor_arw_bul_dgb_mol_mly_scr_wly_bat_mnd_ben_bem_grk_amh_eng_guj_pan_ctl_qcu_ger_krd_ukr_ewe_heb_glc_hau_dut_ind_slo_igb_por_moo_jav_tha_owc_knd_xho_zul_azi_rom_cze_aze_swa_vie_mlt_ses_dyu_bam	0.129443026310746	0.30450893092526	0.761420549160593
797	mlt_nor_lda_lat_chh_sod_hau_svk_uzb_azi_cic_mly_swt_spa_swe_bsq_bul_anl_zul_mnd_arw_ita_bam_cze_bem_grk_est_ven_tsn_fin_fre_heb_geo_prs_por_pan_rus_gam_owc_ctl_hun_fbf_sun_krd_mao_jpn_tml_kor_lit_eng_xho_ukr_ind_slo_aeg_bat_cnt_scr_akn_mcd_amh_ger_ben_urd_rom_qcu_alb_bos_pol_swa_wly_hin_tig_dut_jav_glc_yor_afr_dgb_tag_tha_amr_knd_moo_ses_aze_mol_guj_tur_dyu_vie_sid_ewe_tsw_igb	-0.505685000485697	-1.20315311748352	0.231970990996879
798	owc_ger_ven_spa_heb_gam_anl_guj_tur_azi_dgb_ind_bam_scr_urd_bsq_glc_amh_bem_mnd_por_arw_dyu_grk_igb_prs_est_swa_akn_fin_eng_sod_geo_slo_pol_lit_afr_amr_mlt_hin_hun_tsn_mly_dut_tag_jpn_tml_kor_fre_pan_zul_bos_bat_mcd_wly_mao_cnt_ukr_ses_ben_chh_rus_alb_swe_mol_qcu_ctl_lat_ita_cic_sid_nor_aeg_krd_sun_rom_xho_cze_ewe_jav_tha_tig_knd_lda_moo_aze_bul_svk_uzb_tsw_vie_hau_yor_swt_fbf	0.00246692236563246	0.0058069839657937	0.995379161548155
799	aeg_ukr_dgb_ita_heb_owc_mlt_glc_uzb_azi_cic_ind_akn_hin_prs_bsq_grk_chh_tsw_mnd_mcd_cze_bam_pol_xho_mol_est_moo_yor_hun_urd_sod_geo_ben_alb_swe_svk_anl_sid_ger_fin_tsn_mly_scr_jav_jpn_tml_kor_eng_bul_swt_rom_sun_guj_amh_bat_cnt_slo_zul_arw_wly_dut_ctl_spa_rus_qcu_bos_pan_lit_dyu_gam_afr_amr_por_mao_lat_swa_krd_lda_tag_tha_tig_knd_bem_fbf_tur_nor_fre_aze_ewe_vie_hau_igb_ven_ses	-0.241377569781426	-0.57015616650395	0.569946658445828
800	chh_slo_swa_ben_sid_anl_amh_ctl_uzb_azi_zul_mao_lda_svk_afr_bsq_lit_sod_ewe_mnd_por_arw_yor_glc_ses_swe_est_akn_cic_fin_ger_heb_geo_bul_pan_mol_eng_hau_tig_prs_hun_igb_ind_pol_tag_jpn_knd_kor_nor_grk_dgb_rus_jav_dut_owc_bat_cnt_urd_tsn_fre_amr_mcd_spa_bos_alb_qcu_hin_cze_lat_bem_mlt_scr_wly_guj_mly_krd_dyu_ukr_ven_sun_tha_gam_tml_swt_xho_tur_rom_ita_aze_tsw_vie_aeg_fbf_moo_bam	-0.0080933657269198	-0.019115204543859	0.984790153059239
801	gam_ukr_lda_grk_aeg_sid_heb_slo_azi_tur_ewe_sun_akn_urd_lat_bsq_mcd_hau_tsw_mnd_scr_spa_dgb_svk_zul_fre_hun_swa_yor_fin_mol_wly_geo_ita_pan_arw_ger_chh_owc_eng_est_tsn_tag_cze_mao_jpn_knd_kor_rom_glc_fbf_rus_ind_ben_amr_mly_cnt_ctl_ses_lit_anl_krd_prs_pol_por_qcu_dut_bul_alb_igb_tig_nor_amh_guj_jav_afr_cic_swe_ven_bat_tha_sod_tml_moo_dyu_uzb_bos_hin_aze_xho_vie_mlt_bem_swt_bam	0.403243357580523	0.950120069001123	0.344513866943106
802	chh_grk_igb_pan_hau_aeg_owc_prs_azi_uzb_bam_tag_swa_ger_krd_bsq_fre_mlt_fbf_mnd_lit_nor_tsw_hin_yor_bos_est_zul_bem_hun_arw_wly_geo_mol_afr_ctl_por_tig_gam_lat_fin_ses_sun_ben_mly_jpn_tml_kor_svk_scr_xho_mcd_mao_pol_amr_bat_cnt_bul_dyu_slo_anl_glc_rus_rom_guj_qcu_dut_spa_cze_swt_heb_urd_sod_ita_jav_eng_dgb_alb_lda_ind_tha_amh_knd_ewe_tsn_tur_ukr_swe_aze_akn_vie_sid_ven_moo_cic	-0.00835847084771031	-0.0196990482574063	0.984325652155829
803	chh_bul_xho_dut_sod_aeg_hau_scr_aze_azi_moo_sun_tsn_mcd_rus_bsq_glc_mlt_ses_cnt_arw_grk_cic_ita_tsw_ctl_est_ven_ewe_fin_rom_amr_geo_mol_pol_lat_bos_amh_owc_spa_hun_dgb_mao_eng_bat_jpn_knd_kor_ukr_svk_bem_nor_mly_alb_anl_ind_mnd_pan_fbf_ben_tig_hin_lit_afr_urd_qcu_fre_ger_swe_akn_gam_guj_heb_cze_jav_krd_yor_por_dyu_tag_tha_wly_tml_swt_igb_uzb_prs_slo_tur_lda_vie_sid_swa_bam_zul	-0.400571481360615	-0.950252217031133	0.344447089660906
804	tig_dut_igb_afr_chh_wly_sod_swe_tur_aze_ses_bat_swa_krd_pol_bsq_spa_amh_moo_mnd_prs_ben_fbf_pan_dgb_svk_est_lda_bam_hun_ger_amr_geo_glc_urd_mol_cze_sid_owc_ita_fin_bem_sun_alb_mly_jpn_knd_kor_rom_ukr_ewe_scr_mao_nor_anl_tag_cnt_fre_zul_mcd_gam_rus_grk_por_guj_qcu_slo_lit_eng_akn_heb_bul_hau_bos_jav_ctl_swt_hin_tsn_ind_tha_aeg_tml_dyu_ven_uzb_arw_lat_azi_tsw_vie_mlt_xho_cic_yor	-0.144935057073277	-0.3419419761547	0.733166058560538
805	heb_slo_akn_swe_anl_wly_sid_arw_tur_aze_ven_bat_xho_ben_lat_bsq_lit_owc_swt_mnd_bul_hin_dyu_svk_tsn_rom_est_yor_ewe_hun_ger_sod_geo_fre_guj_mcd_spa_chh_amr_pol_fin_zul_mao_dut_sun_jpn_knd_kor_mol_eng_moo_scr_tag_ita_gam_mly_cnt_grk_lda_cze_tig_nor_ukr_krd_urd_qcu_rus_pan_glc_dgb_amh_alb_aeg_afr_ind_ctl_cic_bos_swa_jav_tha_mlt_tml_bam_tsw_uzb_por_prs_azi_ses_vie_hau_fbf_igb_bem	0.161125418097139	0.378921708359539	0.705609721971459
806	owc_ger_swt_rom_sod_sid_mlt_cze_azi_uzb_tsw_sun_fbf_arw_eng_bsq_afr_hau_ven_mnd_alb_lit_dyu_ctl_bam_mol_est_moo_ses_fin_ukr_amr_geo_lat_grk_fre_ita_wly_aeg_spa_hun_bem_bat_ben_jav_jpn_knd_kor_swe_dut_igb_hin_mao_bos_gam_ind_cnt_prs_dgb_pol_chh_krd_urd_nor_svk_qcu_pan_scr_slo_tsn_amh_por_tig_glc_mly_rus_xho_guj_lda_tag_tha_heb_tml_akn_swa_tur_mcd_bul_aze_zul_vie_anl_ewe_cic_yor	-1.06317715169634	-2.60185359894273	0.0107888878872693
807	anl_bos_xho_fre_owc_wly_gam_glc_tur_azi_akn_mly_tsw_spa_pan_bsq_mcd_tig_ses_mnd_ita_cze_zul_pol_cic_hin_hun_swt_fbf_est_slo_amh_geo_alb_urd_arw_guj_mlt_amr_bul_fin_lda_tag_por_ind_jpn_tml_kor_krd_scr_dyu_mol_mao_prs_sod_sun_cnt_rus_bam_swe_aeg_lit_ctl_lat_ger_qcu_nor_ukr_eng_igb_sid_ben_heb_grk_jav_rom_bem_dut_ven_bat_tha_chh_knd_moo_tsn_uzb_afr_svk_aze_swa_vie_hau_dgb_yor_ewe	-0.20787422228406	-0.490907329810805	0.624648400791553
808	amr_swe_bem_mcd_amh_gam_mlt_glc_aze_azi_ses_sun_swa_hin_nor_bsq_ctl_anl_swt_cnt_lat_spa_akn_grk_tsw_fre_hun_dgb_fbf_est_lit_tig_geo_pol_prs_eng_slo_sid_hau_urd_fin_ven_jav_bos_bat_jpn_tml_kor_ukr_guj_moo_pan_tag_ger_chh_mly_mnd_svk_tsn_bul_aeg_ita_scr_cze_rus_qcu_rom_mol_dut_yor_owc_krd_heb_afr_mao_ben_bam_arw_lda_ind_tha_sod_knd_ewe_zul_tur_por_alb_uzb_igb_vie_wly_dyu_cic_xho	0.269332580050942	0.634030595048586	0.52761728771152
809	anl_ita_igb_spa_mlt_amr_amh_lat_uzb_tur_swt_mly_xho_fre_grk_bsq_por_heb_dgb_mnd_ger_rom_bam_svk_swa_bul_fin_lda_ses_hun_alb_sod_geo_arw_eng_ben_hin_tig_wly_guj_est_zul_mao_nor_ind_jpn_knd_kor_glc_rus_akn_dut_bat_swe_aeg_tag_cnt_bos_moo_pol_gam_scr_lit_ctl_urd_qcu_afr_pan_ukr_ewe_sid_cze_chh_prs_jav_krd_dyu_mol_tsn_sun_tha_hau_tml_ven_cic_azi_slo_mcd_aze_bem_vie_owc_tsw_yor_fbf	0.0724243687787829	0.170518130291555	0.864973099917334
810	chh_grk_fbf_lat_hau_amr_sid_urd_uzb_azi_swt_mao_lda_ukr_spa_bsq_slo_aeg_ses_mnd_ita_por_zul_alb_dyu_rom_fin_yor_ewe_hun_cze_tig_geo_krd_ben_lit_hin_heb_amh_fre_est_tsn_sun_ger_jav_jpn_tml_kor_mol_guj_swa_bul_ind_glc_wly_tag_cnt_arw_bem_dut_anl_swe_scr_pol_pan_qcu_rus_svk_mcd_bam_mlt_bos_owc_eng_bat_nor_moo_prs_akn_mly_tha_gam_knd_dgb_xho_aze_ctl_afr_tur_cic_vie_sod_ven_igb_tsw	-0.224472794520346	-0.530231256346431	0.597215352074194
811	heb_rom_swa_ben_wly_sid_anl_prs_tur_uzb_igb_mao_lda_arw_ukr_bsq_ger_mlt_moo_cnt_urd_mol_ven_swe_swt_bos_est_zul_tsn_hun_spa_owc_geo_grk_hin_alb_eng_amr_chh_guj_fin_ses_mly_glc_sun_jpn_tml_kor_rus_krd_fbf_svk_bat_nor_tig_jav_mnd_mcd_cic_cze_gam_dut_por_pol_bul_qcu_afr_scr_slo_bam_amh_lit_sod_lat_ind_fre_dyu_ita_dgb_tag_tha_hau_knd_akn_ewe_aze_ctl_pan_azi_bem_vie_aeg_xho_tsw_yor	-0.873323007918638	-2.11267387501533	0.0373077288623328
812	tig_mol_dgb_ger_owc_hau_sid_fre_azi_uzb_igb_sun_dyu_prs_krd_bsq_pol_anl_lda_mnd_dut_hin_ewe_guj_xho_svk_hun_moo_yor_est_nor_heb_geo_spa_glc_eng_pan_chh_wly_slo_fin_tsw_mly_mcd_jav_jpn_tml_kor_urd_arw_zul_alb_bat_por_sod_mao_cnt_rom_swa_cze_gam_ita_ukr_ctl_ben_qcu_lat_bos_rus_bem_aeg_swe_amh_lit_tag_scr_ses_afr_akn_ind_tha_mlt_knd_ven_fbf_aze_bul_grk_tur_cic_vie_amr_swt_bam_tsn	-0.413875751919308	-0.981597385239103	0.328844970551469
813	sod_rus_cic_alb_mlt_wly_gam_mol_azi_tur_dyu_sun_swt_por_scr_bsq_arw_aeg_tsn_cnt_eng_bos_moo_prs_swa_lat_hun_yor_zul_est_pol_owc_geo_lit_dut_nor_ita_hau_amh_ukr_fin_ven_bat_swe_jav_jpn_knd_kor_ger_cze_bam_spa_mly_urd_sid_tag_mnd_svk_igb_grk_tig_guj_slo_bul_glc_qcu_rom_hin_fre_ses_heb_pan_chh_mcd_mao_afr_tsw_ctl_bem_ind_tha_anl_tml_fbf_ewe_aze_krd_ben_uzb_akn_vie_amr_xho_lda_dgb	-0.749639990083062	-1.79988958300089	0.0751206084231894
814	gam_fre_lda_pan_aeg_sid_sod_arw_uzb_azi_yor_mly_tsn_ger_mcd_bsq_krd_tig_swa_cnt_rus_ita_bem_bos_ses_nor_hun_moo_akn_est_bul_hau_geo_glc_eng_prs_guj_amh_anl_ben_fin_ven_mao_urd_bat_jpn_tml_kor_por_hin_cic_grk_tag_swe_heb_ind_mnd_pol_fbf_mol_amr_ctl_slo_lat_afr_qcu_dut_ukr_rom_ewe_wly_scr_mlt_spa_jav_cze_zul_alb_dyu_sun_tha_owc_knd_xho_tsw_aze_lit_svk_tur_bam_vie_chh_dgb_igb_swt	0.350330535261693	0.824947243872729	0.411512515204515
815	anl_ben_bem_spa_chh_wly_owc_bul_tur_aze_xho_sun_tsn_rus_ita_bsq_grk_amr_zul_mnd_glc_afr_tsw_bos_lda_pol_est_fbf_yor_fin_ukr_mlt_geo_swe_por_lit_rom_amh_sid_cze_hun_igb_tag_ger_mly_jpn_tml_kor_arw_slo_ven_mol_bat_svk_sod_ind_cnt_fre_ses_mcd_tig_ctl_prs_hin_krd_qcu_guj_alb_pan_swt_hau_scr_heb_lat_jav_urd_bam_nor_swa_mao_tha_gam_knd_akn_cic_uzb_eng_dut_azi_moo_vie_aeg_dgb_dyu_ewe	-0.68798832672584	-1.65101089004649	0.102109459355319
816	mlt_arw_ses_pol_sid_aeg_tig_lit_aze_tur_ven_ind_fbf_nor_svk_bsq_mol_anl_igb_cnt_ukr_ctl_ewe_pan_swt_lat_fin_tsw_dyu_est_ben_amr_geo_eng_guj_spa_krd_heb_hau_dut_hun_cic_mao_afr_sun_jpn_knd_kor_bul_grk_tsn_urd_bat_rom_sod_mly_mnd_prs_dgb_hin_gam_cze_scr_ger_bos_qcu_mcd_alb_fre_moo_owc_ita_amh_por_tag_glc_bam_slo_zul_jav_tha_chh_tml_bem_akn_uzb_rus_swe_azi_yor_vie_wly_lda_swa_xho	-0.562796920776357	-1.34001069199172	0.18350676090687
817	anl_nor_zul_spa_sod_heb_gam_rus_uzb_azi_akn_mly_tsn_por_pol_bsq_cze_aeg_bam_mnd_arw_mcd_lda_krd_dgb_alb_est_ewe_cic_hun_ctl_mlt_geo_urd_eng_glc_ger_amr_amh_ukr_fin_yor_mao_mol_bat_jpn_tml_kor_lit_pan_dyu_lat_tag_prs_owc_jav_cnt_grk_tsw_ben_hau_bos_guj_svk_hin_qcu_ita_afr_swe_ses_wly_bul_sid_rom_ind_dut_swa_slo_ven_sun_tha_chh_knd_swt_fbf_tur_fre_scr_aze_xho_vie_tig_bem_moo_igb	-0.675940560249772	-1.62056224018354	0.108497515184708
818	amh_ctl_akn_bos_hau_mlt_gam_scr_tur_uzb_dyu_bat_bem_rus_bul_bsq_ukr_chh_tsn_mnd_urd_grk_moo_hin_lda_slo_est_dgb_zul_fin_por_wly_geo_pol_ben_krd_prs_heb_aeg_swe_hun_tsw_tag_mol_mly_jpn_tml_kor_arw_svk_swa_pan_ind_spa_amr_mao_cnt_fre_bam_dut_sod_guj_alb_ger_cze_qcu_eng_rom_nor_ses_tig_afr_owc_lat_jav_lit_ven_ita_cic_sun_tha_sid_knd_ewe_xho_azi_mcd_glc_aze_yor_vie_anl_fbf_igb_swt	-0.36290742521966	-0.860561657241041	0.391692661293941
819	gam_pol_igb_glc_mlt_hau_heb_ctl_azi_tur_dgb_ind_cic_ger_cze_bsq_fre_wly_tsn_cnt_svk_scr_bam_slo_bem_urd_hun_zul_moo_est_guj_anl_geo_grk_ben_krd_dut_amr_sid_pan_fin_akn_mly_ukr_jav_jpn_knd_kor_hin_nor_dyu_bos_bat_afr_aeg_mao_mnd_mcd_swt_spa_sod_por_swe_lat_mol_qcu_alb_arw_rus_ven_chh_prs_owc_bul_sun_rom_swa_ita_fbf_tag_tha_tig_tml_yor_tsw_uzb_eng_lit_aze_xho_vie_amh_ses_lda_ewe	-0.811117588445781	-1.95697062835109	0.0533498894684556
820	gam_slo_swa_alb_sid_amh_amr_pol_tur_azi_xho_sun_zul_eng_bos_bsq_lit_chh_igb_mnd_glc_svk_tsn_guj_bam_grk_fin_ewe_ses_est_rom_hau_geo_krd_ita_hin_rus_anl_sod_scr_hun_swt_tag_prs_mao_jpn_knd_kor_arw_spa_akn_ukr_bat_swe_wly_mly_cnt_dut_dyu_mcd_tig_nor_lat_fre_pan_qcu_afr_ben_mol_yor_heb_cze_mlt_urd_jav_bul_moo_por_fbf_ind_tha_aeg_tml_ven_bem_uzb_ger_ctl_aze_lda_vie_owc_tsw_cic_dgb	-0.333232572015658	-0.78891515697191	0.43216817225852
821	heb_guj_dyu_afr_anl_gam_amh_glc_azi_uzb_yor_tag_fbf_ctl_krd_bsq_bul_aeg_bam_cnt_cze_eng_akn_mol_dgb_pol_est_tsw_tsn_fin_fre_mlt_geo_scr_slo_dut_urd_amr_owc_ukr_hun_ven_ind_pan_mao_jpn_knd_kor_nor_swe_igb_rom_bat_grk_tig_mly_mnd_ger_bem_hin_wly_bos_alb_mcd_prs_qcu_lat_svk_arw_swa_chh_lit_sid_ita_sun_spa_swt_por_zul_jav_tha_hau_tml_xho_ewe_aze_rus_ben_tur_moo_vie_sod_cic_ses_lda	-0.389527982196802	-0.923479544956885	0.35814716739525
822	sid_hin_dyu_nor_aeg_wly_mlt_afr_azi_tur_ewe_jav_igb_eng_svk_bsq_mcd_gam_lda_cnt_guj_prs_bam_bul_ses_arw_hun_dgb_ven_est_grk_anl_geo_urd_slo_alb_rom_chh_amh_swe_fin_bem_bat_pol_mao_jpn_knd_kor_spa_glc_yor_fre_tag_por_owc_mly_mnd_ctl_swt_ben_tig_krd_rus_dut_ger_qcu_bos_pan_lit_swa_hau_lat_amr_ita_ind_scr_tsw_cze_fbf_sun_tha_heb_tml_zul_tsn_uzb_mol_ukr_aze_akn_vie_sod_xho_moo_cic	0.28794895651207	0.678523568838917	0.499124738290154
823	wly_dut_ses_guj_tig_amr_aeg_alb_tur_aze_tsw_tag_ewe_rus_glc_bsq_bul_chh_swa_mnd_ita_ben_swt_spa_dyu_lat_fin_xho_dgb_est_svk_mlt_geo_mol_mcd_pol_ger_hau_heb_ukr_hun_lda_ind_hin_bat_jpn_tml_kor_pan_eng_yor_swe_mly_slo_sid_jav_cnt_por_bam_prs_owc_ctl_urd_scr_fre_qcu_rom_krd_grk_igb_anl_arw_sod_nor_mao_afr_moo_bos_akn_sun_tha_gam_knd_zul_ven_azi_lit_cze_uzb_fbf_vie_amh_tsn_cic_bem	-0.336255372455723	-0.796019304682587	0.428048033521462
824	tig_nor_bem_bul_aeg_amh_gam_pol_azi_tur_cic_ind_igb_slo_urd_bsq_lat_mlt_tsn_cnt_prs_ger_ses_pan_fbf_alb_fin_bam_akn_hun_lit_heb_geo_spa_arw_fre_hin_sid_sod_dut_est_dgb_mly_afr_bat_jpn_tml_kor_ukr_rom_ewe_eng_jav_svk_owc_tag_mnd_cze_swa_mol_amr_glc_por_ben_swe_qcu_mcd_grk_scr_moo_wly_ctl_chh_rus_mao_bos_xho_ita_tsw_sun_tha_hau_knd_ven_yor_aze_krd_guj_uzb_lda_vie_anl_swt_dyu_zul	-0.16948839515165	-0.400319756915653	0.68983910927932
825	hau_krd_swt_fre_chh_amh_anl_nor_aze_uzb_ven_mly_tsn_pan_alb_bsq_arw_mlt_tsw_cnt_dut_grk_dgb_ger_akn_ukr_est_ewe_xho_hun_prs_sod_geo_pol_guj_urd_glc_tig_gam_lit_fin_cic_ind_svk_tag_jpn_tml_kor_ctl_mol_ses_slo_mao_rom_sid_bat_mnd_eng_bem_swe_aeg_cze_hin_ben_afr_qcu_rus_bos_mcd_zul_wly_por_amr_spa_jav_lat_lda_scr_igb_sun_tha_heb_knd_fbf_bam_tur_ita_bul_azi_swa_vie_owc_moo_yor_dyu	-0.383090870319682	-0.907697084210484	0.366384349758277
826	mlt_cze_bem_glc_heb_sid_aeg_grk_aze_azi_swa_mao_tsw_lit_bul_bsq_afr_anl_igb_mnd_dut_rus_ses_bos_swt_fre_hun_lda_cic_fin_prs_gam_geo_arw_guj_slo_swe_sod_tig_mol_est_yor_mly_por_bat_jpn_knd_kor_lat_hin_tsn_krd_ind_mcd_owc_sun_cnt_ita_moo_ger_wly_ukr_svk_pan_rom_qcu_ctl_eng_spa_xho_amh_scr_chh_pol_jav_urd_fbf_nor_akn_tag_tha_hau_tml_ven_bam_uzb_ben_alb_tur_dyu_vie_amr_dgb_ewe_zul	-0.937925632617309	-2.27870388260575	0.0249731777674194
827	chh_slo_yor_bul_heb_mlt_amh_bos_uzb_aze_ewe_mao_moo_ita_fre_bsq_mcd_tig_swa_mnd_guj_urd_dyu_afr_bam_pan_fin_dgb_zul_est_scr_amr_geo_rom_ctl_glc_lat_hau_owc_ukr_hun_xho_sun_swe_ind_jpn_knd_kor_lit_cze_swt_arw_tag_grk_sid_mly_cnt_krd_ses_rus_aeg_ben_dut_alb_pol_qcu_hin_prs_por_tsn_wly_eng_gam_ger_bat_spa_igb_svk_ven_jav_tha_sod_tml_bem_akn_tur_mol_nor_azi_fbf_vie_anl_tsw_cic_lda	-0.202216054089048	-0.478479012935287	0.633432261400185
828	hau_glc_bam_lit_heb_anl_mlt_rom_aze_tur_akn_mao_cic_prs_hin_bsq_urd_sid_ven_cnt_ukr_alb_xho_krd_fbf_grk_fin_yor_swt_est_fre_chh_geo_bos_bul_pan_nor_gam_wly_scr_hun_zul_bat_mcd_ind_jpn_knd_kor_ben_swe_tsw_afr_mly_guj_owc_sun_mnd_eng_igb_dut_sod_pol_mol_arw_lat_qcu_rus_por_ita_dyu_amh_ctl_aeg_svk_jav_slo_ewe_spa_ses_tag_tha_amr_tml_dgb_swa_uzb_ger_cze_azi_bem_vie_tig_tsn_moo_lda	0.0235779613329623	0.0555649706502507	0.955807569968659
829	chh_arw_akn_scr_tig_sid_wly_ita_azi_uzb_fbf_tag_igb_afr_ctl_bsq_dut_aeg_bem_cnt_ben_ukr_swa_cze_lda_guj_fin_cic_ewe_est_glc_amh_geo_swe_bul_svk_rus_amr_sod_krd_hun_dgb_jav_slo_mly_jpn_knd_kor_rom_eng_ven_alb_bat_grk_anl_sun_mnd_mcd_xho_prs_hau_pan_nor_lit_bos_qcu_ger_por_lat_zul_owc_pol_heb_mol_mao_urd_swt_hin_tsn_ind_tha_gam_tml_tsw_dyu_aze_spa_fre_tur_moo_vie_mlt_yor_ses_bam	0.0120274581350807	0.0283374647920282	0.977453721169027
830	heb_bos_tsw_pan_tig_anl_sod_eng_uzb_tur_moo_mly_bem_lat_rom_bsq_mcd_amh_swt_mnd_mol_nor_bam_hin_zul_spa_est_ses_ven_fin_rus_aeg_geo_glc_fre_slo_ctl_mlt_gam_guj_hun_yor_jav_lit_tag_jpn_tml_kor_cze_por_ewe_krd_ind_dut_amr_mao_cnt_bul_dgb_prs_owc_ger_scr_urd_svk_qcu_arw_pol_alb_fbf_chh_afr_sid_grk_bat_swe_swa_ukr_dyu_sun_tha_hau_knd_igb_akn_aze_ita_ben_azi_xho_vie_wly_tsn_lda_cic	-0.684530356711809	-1.64220920477226	0.103923984726468
831	mlt_krd_xho_dut_aeg_amr_owc_afr_uzb_azi_dyu_mly_ven_glc_grk_bsq_ger_sid_zul_cnt_arw_rus_dgb_spa_cic_pol_hun_bem_swa_est_pan_amh_geo_ita_guj_nor_eng_hau_wly_bos_fin_moo_mao_svk_tag_jpn_knd_kor_slo_por_igb_lat_ind_ben_heb_jav_mnd_ukr_ses_hin_tig_cze_fre_bul_prs_qcu_urd_swe_scr_akn_chh_lit_sod_mol_bat_rom_lda_mcd_ewe_sun_tha_gam_tml_fbf_swt_tur_ctl_alb_aze_tsw_vie_anl_bam_yor_tsn	-0.368026774431759	-0.873646572427711	0.384561104110953
832	anl_por_akn_pan_chh_amr_gam_ctl_tur_aze_moo_sun_lda_lat_krd_bsq_bos_heb_cic_mnd_ger_alb_dgb_rom_yor_bul_hun_ses_bem_est_swe_mlt_geo_fre_mcd_arw_mol_hau_aeg_afr_fin_swt_bat_prs_tag_jpn_tml_kor_guj_urd_tsw_hin_jav_dut_sod_ind_cnt_ita_dyu_nor_tig_svk_rus_lit_pol_qcu_spa_ukr_eng_ven_owc_scr_sid_glc_mao_ben_xho_slo_bam_mly_tha_amh_knd_fbf_ewe_azi_grk_cze_uzb_swa_vie_wly_igb_zul_tsn	-1.2379754066272	-3.07256067134628	0.00278415727540046
833	owc_afr_tsw_bos_heb_amr_tig_prs_uzb_aze_fbf_bat_tsn_rom_urd_bsq_spa_mlt_akn_mnd_nor_pan_igb_eng_dyu_bul_est_cic_bem_fin_hin_anl_geo_alb_mol_krd_por_chh_wly_scr_hun_yor_mly_pol_mao_jpn_tml_kor_swe_slo_moo_cze_tag_ger_sid_ind_cnt_ita_ewe_lit_aeg_ukr_mcd_lat_guj_qcu_dut_rus_fre_swt_hau_ben_sod_ctl_sun_svk_ven_grk_ses_jav_tha_amh_knd_lda_bam_tur_arw_glc_azi_dgb_vie_gam_zul_swa_xho	0.0773065839222096	0.182141744687954	0.85586792326953
834	gam_bos_dgb_mol_heb_sod_amh_dut_uzb_aze_bem_sun_akn_lit_urd_bsq_pan_mlt_ses_cnt_por_alb_tsw_svk_ven_slo_est_lda_bam_hun_lat_tig_geo_ukr_spa_ita_ben_anl_owc_nor_fin_zul_mao_pol_ind_jpn_tml_kor_hin_guj_dyu_arw_mly_ger_sid_bat_mnd_mcd_yor_afr_chh_scr_swe_fre_rom_qcu_krd_rus_prs_ewe_aeg_cze_amr_bul_jav_glc_moo_eng_xho_tag_tha_hau_knd_igb_swa_azi_grk_ctl_tur_fbf_vie_wly_cic_tsn_swt	0.234819145184998	0.552844197369065	0.581696542002208
835	sid_bul_akn_svk_heb_tig_amh_ctl_tur_azi_fbf_mly_bam_cze_urd_bsq_scr_amr_yor_cnt_mcd_rom_zul_swe_cic_pol_est_dyu_xho_hun_bos_wly_geo_fre_ger_grk_nor_chh_gam_glc_fin_moo_jav_lit_ind_jpn_tml_kor_lat_hin_ses_rus_sun_slo_aeg_tag_mnd_ben_ven_mol_anl_prs_dut_ukr_krd_qcu_por_spa_afr_bem_owc_guj_sod_eng_mao_alb_igb_ita_lda_bat_tha_mlt_knd_dgb_swt_aze_pan_arw_uzb_ewe_vie_hau_tsw_swa_tsn	0.169602660829186	0.398893754936502	0.69088593563236
836	amh_pan_yor_alb_owc_heb_tig_fre_tur_aze_cic_tag_fbf_mcd_prs_bsq_ctl_anl_tsw_cnt_pol_dut_tsn_bul_lda_swe_est_dgb_dyu_fin_rus_wly_geo_lit_lat_ita_bos_mlt_sid_slo_hun_xho_ind_krd_bat_jpn_knd_kor_rom_ukr_zul_scr_jav_cze_chh_sun_mnd_nor_akn_arw_amr_ger_glc_ben_svk_qcu_afr_grk_urd_moo_sod_por_hau_mol_mly_hin_swt_spa_swa_mao_tha_aeg_tml_ven_igb_azi_eng_guj_uzb_ses_vie_gam_bem_ewe_bam	-0.540388756330312	-1.28596696196397	0.201647180745764
837	gam_svk_xho_krd_wly_heb_hau_por_aze_tur_swt_ind_igb_fre_eng_bsq_swe_aeg_dyu_mnd_ita_ben_zul_glc_swa_pol_fin_ses_moo_est_alb_chh_geo_lat_pan_scr_ger_amr_tig_ukr_hun_fbf_sun_spa_jav_jpn_tml_kor_rus_prs_akn_ctl_mly_rom_anl_bat_cnt_slo_cic_guj_sid_cze_arw_mcd_lit_qcu_hin_afr_urd_tsw_sod_nor_amh_dut_mao_mol_ven_grk_bem_tag_tha_mlt_knd_dgb_tsn_azi_bul_bos_uzb_lda_vie_owc_bam_ewe_yor	-0.499507746919522	-1.18735180556688	0.238112758160907
838	amh_guj_tsw_svk_sid_heb_owc_mol_azi_aze_swt_jav_ses_krd_cze_bsq_rus_sod_cic_cnt_ben_ita_bem_fre_igb_rom_est_yor_dgb_hun_hin_anl_geo_pan_arw_pol_bul_aeg_gam_nor_fin_fbf_mly_swe_mao_jpn_tml_kor_grk_scr_swa_afr_ind_ctl_wly_sun_mnd_ukr_tsn_dut_mlt_bos_alb_glc_lit_qcu_spa_urd_prs_zul_hau_ger_amr_slo_bat_mcd_dyu_lat_lda_tag_tha_tig_knd_ewe_xho_tur_por_eng_uzb_ven_vie_chh_akn_bam_moo	0.0257928260267212	0.0608011343852138	0.951648058250086
839	hau_alb_tsw_bos_heb_chh_aeg_ita_uzb_aze_igb_jav_akn_rom_dut_bsq_scr_anl_swt_mnd_ctl_svk_cic_lat_dyu_eng_est_bem_xho_fin_ukr_sod_geo_krd_arw_mol_mcd_amh_amr_lit_hun_ses_tag_por_bat_jpn_knd_kor_glc_grk_swa_ben_ind_hin_sid_sun_cnt_swe_yor_urd_owc_slo_rus_pol_guj_qcu_pan_nor_spa_ven_wly_afr_mlt_bul_mly_ger_bam_prs_moo_mao_tha_tig_tml_ewe_fbf_tur_cze_fre_azi_zul_vie_gam_tsn_dgb_lda	-0.121652660065928	-0.286575879268861	0.775074544087866
840	gam_por_lda_ctl_amh_chh_aeg_slo_tur_uzb_yor_ind_swa_pol_mcd_bsq_rom_tig_xho_cnt_afr_glc_moo_bos_swt_fre_hun_dyu_ven_fin_spa_mlt_geo_mol_krd_ita_guj_hau_owc_ukr_est_dgb_mao_eng_jav_jpn_tml_kor_pan_lit_ewe_alb_mly_grk_amr_bat_mnd_hin_tsn_rus_heb_urd_arw_ben_cze_qcu_bul_nor_ger_fbf_anl_svk_wly_lat_sun_dut_zul_scr_tsw_tag_tha_sod_knd_igb_ses_aze_prs_swe_azi_akn_vie_sid_bam_bem_cic	0.19034476062116	0.448559655767686	0.654792729720188
841	wly_ukr_lda_fre_hau_sod_sid_rom_aze_tur_swa_sun_dyu_glc_alb_bsq_lat_tig_moo_cnt_bul_mol_zul_grk_dgb_spa_est_ses_akn_fin_arw_amh_geo_urd_mcd_eng_ben_gam_aeg_scr_hun_cic_mly_nor_mao_jpn_tml_kor_pan_ger_bam_dut_bat_afr_anl_jav_mnd_lit_xho_por_owc_prs_rus_bos_svk_qcu_ctl_slo_krd_ewe_mlt_guj_amr_swe_ind_ita_tsw_pol_yor_tag_tha_chh_knd_fbf_bem_azi_hin_cze_uzb_ven_vie_heb_tsn_swt_igb	0.36576151762241	0.86125265951098	0.391314022391207
842	sod_dut_ewe_bul_gam_anl_sid_lit_azi_uzb_tsw_mly_dgb_hin_arw_bsq_krd_hau_igb_mnd_ukr_por_ven_nor_lda_ger_fin_bam_akn_hun_spa_amh_geo_guj_ita_grk_glc_mlt_heb_alb_est_fbf_mao_bos_ind_jpn_knd_kor_lat_svk_yor_urd_tag_ben_amr_bat_cnt_prs_swt_pol_chh_fre_mol_slo_cze_qcu_rus_rom_pan_moo_wly_swe_owc_mcd_sun_scr_tsn_afr_xho_jav_tha_aeg_tml_ses_swa_aze_eng_ctl_tur_cic_vie_tig_bem_zul_dyu	-0.776736654110198	-1.86885944674598	0.0647897941825601
843	sid_arw_dgb_por_owc_amh_heb_slo_azi_tur_swa_ind_tsn_cze_prs_bsq_krd_sod_fbf_mnd_rus_fre_ses_eng_cic_swe_fin_tsw_bam_est_spa_anl_geo_grk_ger_bos_ita_gam_mlt_pol_hun_akn_tag_nor_jav_jpn_tml_kor_alb_pan_igb_lit_sun_ctl_amr_bat_cnt_urd_ven_lat_wly_scr_mcd_mol_hin_qcu_afr_guj_dut_bem_chh_rom_aeg_bul_mly_glc_dyu_svk_lda_mao_tha_hau_knd_zul_xho_uzb_ukr_ben_aze_moo_vie_tig_swt_ewe_yor	-0.0987523339513713	-0.232586269970788	0.816593782205631
844	tig_glc_dyu_ita_owc_amh_aeg_bos_aze_uzb_cic_tag_igb_scr_alb_bsq_urd_sid_tsw_cnt_mcd_prs_swt_dut_bam_pan_fin_fbf_akn_hun_mol_mlt_geo_svk_rus_ben_nor_sod_gam_arw_est_moo_mly_pol_sun_jpn_knd_kor_krd_lit_bem_swe_ind_hin_chh_mao_mnd_rom_tsn_grk_anl_bul_ukr_cze_slo_qcu_ger_afr_por_yor_amr_spa_heb_guj_jav_lat_ewe_ctl_xho_bat_tha_hau_tml_dgb_ses_azi_eng_fre_tur_swa_vie_wly_zul_ven_lda	0.263843028562321	0.621358707549913	0.535883732375345
845	tig_alb_tsw_glc_aeg_chh_gam_scr_azi_uzb_xho_tag_igb_swe_svk_bsq_eng_mlt_swa_cnt_lat_prs_fbf_guj_ses_bos_est_yor_cic_hun_urd_amr_geo_pol_por_ita_mol_hau_amh_slo_fin_ven_sun_krd_mao_jpn_knd_kor_ukr_rom_zul_ctl_bat_grk_wly_jav_mnd_ger_ewe_afr_heb_fre_bul_spa_lit_qcu_nor_arw_ben_bam_anl_pan_sod_mcd_mly_cze_dgb_hin_dyu_ind_tha_sid_tml_swt_lda_tur_dut_rus_aze_moo_vie_owc_akn_tsn_bem	0.883493682222855	2.10838406121287	0.0376863951368227
846	tig_svk_dyu_lat_anl_owc_wly_alb_aze_azi_zul_tag_fbf_scr_eng_bsq_rus_aeg_swa_mnd_guj_lit_yor_urd_tsw_glc_fin_bam_igb_est_pol_amr_geo_fre_ger_bos_bul_amh_sid_krd_hun_ewe_jav_prs_bat_jpn_tml_kor_mol_grk_lda_swe_ind_hin_chh_mao_cnt_slo_bem_ben_mlt_mcd_ctl_por_rom_qcu_nor_pan_afr_ses_hau_cze_heb_ita_mly_dut_ven_spa_moo_sun_tha_gam_knd_dgb_swt_uzb_arw_ukr_tur_xho_vie_sod_akn_cic_tsn	0.662838754828445	1.57104405137333	0.119568607205311
847	anl_guj_ven_pan_heb_sod_amh_urd_aze_uzb_cic_bat_dgb_bul_swe_bsq_ger_tig_akn_mnd_bos_ben_ses_nor_yor_rom_hun_tsn_igb_fin_grk_hau_geo_svk_dut_ukr_prs_wly_amr_ita_est_fbf_ind_mcd_jav_jpn_tml_kor_lat_hin_dyu_eng_mly_afr_gam_mao_cnt_arw_zul_lit_sid_spa_slo_krd_scr_qcu_alb_fre_por_ewe_owc_ctl_aeg_pol_tag_rus_lda_cze_xho_sun_tha_mlt_knd_swa_tsw_azi_mol_glc_tur_moo_vie_chh_swt_bam_bem	-0.315395765561654	-0.745414119638073	0.457901221431158
848	owc_ctl_yor_alb_hau_anl_sid_arw_uzb_aze_dyu_bat_bem_fre_mcd_bsq_rom_mlt_bam_mnd_por_guj_lda_bul_fbf_dut_hun_moo_swt_fin_svk_sod_geo_scr_pan_grk_spa_amh_aeg_eng_est_tsn_ind_ita_mly_jpn_tml_kor_rus_slo_tsw_prs_jav_afr_tig_tag_cnt_nor_igb_pol_heb_hin_swe_glc_cze_qcu_krd_ben_ger_xho_amr_ukr_gam_mol_sun_lit_ses_lat_ven_mao_tha_chh_knd_dgb_ewe_tur_bos_urd_azi_cic_vie_wly_zul_swa_akn	-0.125566423507241	-0.296113742876042	0.767803434790589
849	tig_slo_moo_cze_anl_owc_amr_hin_tur_azi_bam_bat_swa_bul_glc_bsq_ita_sid_yor_mnd_ben_prs_ven_dut_tsw_ger_fin_swt_dyu_hun_eng_chh_geo_scr_krd_lit_swe_mlt_hau_alb_est_akn_mao_nor_mly_jpn_knd_kor_arw_lat_fbf_grk_jav_rom_amh_sun_cnt_svk_bem_guj_wly_afr_urd_fre_bos_qcu_mcd_ctl_mol_dgb_sod_ukr_aeg_por_tag_pan_tsn_pol_lda_ind_tha_gam_tml_ewe_igb_uzb_spa_rus_aze_xho_vie_heb_cic_ses_zul	0.507567729485441	1.1964388467312	0.234566635845492
850	gam_bul_dyu_scr_amr_sid_amh_por_azi_aze_ewe_jav_tsn_rom_pan_bsq_glc_heb_ses_mnd_eng_svk_moo_mol_fbf_grk_est_ven_bam_fin_pol_sod_geo_alb_krd_hin_fre_wly_owc_ben_hun_bem_mao_prs_tag_jpn_knd_kor_urd_dut_swt_ctl_sun_bos_aeg_bat_cnt_slo_zul_lit_tig_rus_mcd_arw_ger_qcu_ita_cze_lat_yor_hau_guj_anl_nor_ind_spa_lda_afr_xho_mly_tha_mlt_tml_tsw_igb_uzb_swe_ukr_tur_dgb_vie_chh_akn_cic_swa	0.0760678557780614	0.178953171518939	0.858363756384202
851	amh_prs_igb_eng_aeg_owc_wly_fre_tur_aze_dgb_mao_akn_ita_lat_bsq_mol_hau_ven_mnd_ukr_ben_xho_ger_ewe_alb_hun_bam_lda_est_por_sod_geo_mcd_ctl_bos_hin_heb_sid_nor_fin_cic_mly_guj_ind_jpn_tml_kor_spa_arw_bem_glc_bat_krd_gam_jav_cnt_bul_moo_dut_mlt_urd_slo_cze_rom_qcu_swe_afr_svk_swt_chh_pan_tig_grk_tag_pol_fbf_lit_swa_sun_tha_anl_knd_zul_ses_uzb_rus_scr_azi_tsw_vie_amr_tsn_yor_dyu	-0.35483376098563	-0.841767048234354	0.402077740799712
852	hau_krd_ses_bos_aeg_sid_gam_hin_azi_uzb_moo_tag_ewe_urd_nor_bsq_fre_chh_dyu_mnd_dut_ita_akn_ukr_ven_ben_est_bam_xho_fin_mol_sod_geo_afr_ctl_spa_prs_wly_mlt_slo_hun_yor_ind_svk_mao_jpn_tml_kor_swe_por_tsw_cze_mly_rom_heb_bat_cnt_alb_swa_lat_anl_grk_pan_arw_guj_qcu_pol_lit_eng_cic_tig_ger_owc_rus_sun_glc_bem_mcd_tsn_jav_tha_amr_knd_igb_swt_tur_scr_bul_aze_dgb_vie_amh_lda_zul_fbf	0.955334116455982	2.28973215233593	0.0242985278150942
853	wly_pan_bam_mol_sod_aeg_chh_rom_tur_aze_akn_jav_bem_hin_ger_bsq_arw_sid_igb_cnt_ben_krd_ven_fre_moo_swe_est_tsw_dyu_fin_afr_mlt_geo_urd_rus_ukr_mcd_gam_amh_guj_hun_tsn_mly_ctl_sun_jpn_knd_kor_dut_bos_swa_cze_mao_eng_heb_ind_mnd_lit_cic_svk_anl_pol_ita_por_spa_qcu_nor_prs_slo_fbf_hau_glc_tig_grk_tag_scr_swt_alb_ses_bat_tha_owc_tml_zul_dgb_uzb_bul_lat_azi_lda_vie_amr_xho_ewe_yor	-0.00544603015434892	-0.0128292216616735	0.989791524442444
854	anl_pan_igb_prs_sod_aeg_mlt_fre_uzb_azi_zul_bat_dyu_lat_afr_bsq_glc_amr_yor_cnt_ger_hin_bam_rom_lda_nor_est_fbf_cic_fin_mol_sid_geo_krd_dut_ctl_bos_chh_wly_guj_hun_tsn_ind_ita_mly_jpn_knd_kor_rus_arw_akn_eng_mao_alb_gam_jav_mnd_spa_ses_swe_hau_lit_scr_por_bul_qcu_ukr_mcd_pol_tsw_heb_ben_owc_slo_sun_svk_dgb_grk_moo_tag_tha_tig_tml_xho_bem_tur_urd_cze_aze_ewe_vie_amh_ven_swt_swa	-0.339645019318465	-0.803538673957972	0.423712492465308
855	amh_slo_bem_guj_owc_chh_tig_pol_tur_azi_tsn_bat_ewe_rom_alb_bsq_ger_sod_tsw_cnt_scr_glc_swt_fre_yor_lat_est_fbf_cic_hun_por_aeg_geo_bos_ben_mol_spa_sid_mlt_grk_fin_xho_sun_pan_tag_jpn_tml_kor_hin_rus_igb_arw_ind_afr_hau_mao_mnd_nor_zul_cze_anl_ctl_eng_svk_urd_qcu_dut_ita_bul_ses_heb_ukr_amr_swe_mly_krd_swa_lit_moo_jav_tha_gam_knd_lda_ven_uzb_prs_mcd_aze_dgb_vie_wly_akn_bam_dyu	0.252254133675098	0.594419480026666	0.553674931402303
856	sod_ita_swt_afr_amh_anl_hau_ctl_aze_uzb_moo_mao_tsn_ger_scr_bsq_arw_tig_xho_cnt_cze_rom_fbf_bul_ewe_alb_est_lda_bem_fin_glc_sid_geo_krd_rus_eng_guj_mlt_aeg_fre_hun_tsw_bat_mcd_mly_jpn_tml_kor_grk_slo_akn_lit_jav_lat_owc_sun_mnd_svk_yor_ben_heb_mol_ukr_prs_pan_qcu_bos_nor_pol_bam_amr_hin_gam_spa_ind_por_swa_swe_ses_tag_tha_wly_knd_dgb_ven_tur_dut_urd_azi_igb_vie_chh_zul_dyu_cic	-0.618929239843817	-1.48229075342727	0.141643637577601
857	amr_dut_moo_swe_owc_hau_sod_pol_aze_azi_ven_ind_ewe_svk_krd_bsq_ita_anl_akn_cnt_ger_hin_zul_ctl_igb_alb_hun_tsn_dyu_est_prs_aeg_geo_rus_glc_arw_bul_mlt_amh_rom_fin_ses_bat_cze_sun_jpn_tml_kor_fre_ben_xho_mcd_tag_lit_tig_mly_mnd_afr_swa_ukr_wly_pan_lat_bos_por_qcu_nor_scr_slo_cic_chh_grk_gam_spa_jav_mol_lda_urd_tsw_mao_tha_heb_knd_bam_swt_tur_guj_eng_uzb_dgb_vie_sid_yor_fbf_bem	-0.728907432606158	-1.74774882248198	0.0838080504303995
858	aeg_dut_cic_ctl_owc_amh_gam_scr_uzb_aze_ses_tag_dgb_urd_por_bsq_eng_hau_dyu_cnt_bos_guj_bem_prs_fbf_nor_est_swt_swa_hun_ukr_tig_geo_fre_lit_mcd_bul_wly_sod_ben_fin_yor_bat_alb_mao_jpn_tml_kor_svk_spa_bam_rom_ind_grk_mlt_mly_mnd_hin_igb_pol_sid_krd_cze_afr_ita_qcu_rus_glc_swe_ewe_heb_ger_chh_mol_jav_pan_tsn_arw_xho_sun_tha_amr_knd_akn_tsw_azi_lat_slo_tur_moo_vie_anl_ven_lda_zul	-0.456731188544859	-1.08441244645882	0.280985203192312
859	mlt_prs_igb_ger_gam_tig_heb_guj_aze_uzb_xho_mly_tsn_fre_bos_bsq_hin_amh_lda_mnd_krd_rom_dgb_svk_swt_lat_hun_moo_ewe_fin_arw_aeg_geo_spa_dut_eng_nor_chh_owc_mol_est_yor_sun_afr_tag_jpn_knd_kor_pol_rus_bam_ukr_ind_slo_sod_bat_cnt_swe_zul_alb_amr_ctl_ita_ben_cze_qcu_grk_pan_por_cic_hau_lit_wly_bul_jav_scr_bem_urd_swa_mao_tha_sid_tml_dyu_akn_tur_glc_mcd_azi_tsw_vie_anl_ses_ven_fbf	-0.0708689017479602	-0.167164831570937	0.867603299790363
860	amh_eng_igb_arw_sod_anl_gam_ukr_azi_tur_ewe_mao_dyu_pan_urd_bsq_por_heb_cic_cnt_krd_bos_lda_lat_dgb_ita_hun_moo_swa_fin_alb_wly_geo_guj_ger_spa_rom_tig_hau_hin_est_fbf_sun_svk_tag_jpn_tml_kor_ctl_dut_tsw_scr_jav_nor_aeg_bat_mnd_glc_bem_rus_chh_cze_ben_slo_prs_qcu_fre_afr_mcd_bam_mlt_bul_sid_grk_mly_pol_xho_lit_ven_ind_tha_amr_knd_swt_zul_uzb_mol_swe_aze_tsn_vie_owc_akn_yor_ses	-0.0228269893197738	-0.0537352733041446	0.957261342035844
861	tig_eng_bam_pol_sod_heb_aeg_bos_azi_uzb_fbf_mao_ven_rus_mol_bsq_arw_amr_lda_cnt_urd_ben_zul_scr_dgb_cze_est_ses_ewe_fin_ger_wly_geo_hin_afr_por_ukr_anl_mlt_ctl_hun_moo_tag_swe_sun_jpn_knd_kor_rom_bul_tsn_glc_ind_pan_hau_mly_mnd_nor_cic_grk_chh_krd_svk_alb_mcd_qcu_spa_prs_ita_tsw_amh_dut_gam_lit_bat_fre_igb_slo_xho_jav_tha_owc_tml_akn_swa_tur_lat_guj_aze_bem_vie_sid_dyu_yor_swt	-0.771649029161572	-1.85785490297394	0.0663535433119117
862	gam_svk_fbf_spa_owc_wly_amr_nor_uzb_tur_lda_bat_ewe_bos_afr_bsq_mol_chh_zul_mnd_pol_alb_xho_slo_tsn_pan_hun_ven_bam_est_arw_sod_geo_ger_prs_urd_por_sid_aeg_ben_fin_cic_jav_scr_ind_jpn_tml_kor_rom_guj_ses_glc_tag_krd_anl_sun_cnt_bul_akn_lit_hau_eng_grk_fre_ctl_qcu_ukr_lat_swe_igb_amh_hin_tig_rus_mly_mcd_bem_dut_swa_mao_tha_heb_knd_moo_dyu_azi_cze_ita_aze_yor_vie_mlt_tsw_swt_dgb	-0.473936602011734	-1.12673617944736	0.262752950892212
863	hau_mcd_ewe_bos_gam_amh_mlt_pol_uzb_tur_bam_sun_igb_ita_cze_bsq_ger_aeg_yor_cnt_lat_urd_dgb_svk_ven_rus_hun_ses_swt_fin_scr_owc_geo_pan_krd_ukr_lit_chh_sid_bul_est_dyu_tag_rom_ind_jpn_knd_kor_hin_prs_tsn_grk_mly_alb_anl_jav_mnd_spa_lda_nor_sod_slo_por_dut_swe_qcu_ctl_eng_guj_zul_tig_afr_heb_fre_mao_arw_fbf_ben_bem_bat_tha_amr_tml_xho_akn_azi_mol_glc_aze_swa_vie_wly_cic_tsw_moo	0.142557807311133	0.335334944669511	0.738127689609533
864	heb_prs_swa_lat_sod_hau_chh_swe_uzb_azi_tsw_tag_swt_alb_eng_bsq_ctl_amr_zul_mnd_ita_mcd_fbf_hin_dgb_guj_hun_dyu_akn_est_slo_mlt_geo_pol_ger_glc_krd_sid_aeg_svk_fin_lda_ind_rus_mao_jpn_knd_kor_ben_rom_ses_por_jav_afr_anl_bat_cnt_ukr_bem_grk_gam_scr_fre_mol_cze_qcu_nor_lit_dut_bam_amh_urd_tig_spa_mly_pan_ewe_bos_igb_sun_tha_wly_tml_xho_ven_aze_bul_arw_tur_moo_vie_owc_cic_tsn_yor	-0.270484794345142	-0.639658952677723	0.523966960019324
865	heb_afr_swa_arw_anl_mlt_owc_eng_uzb_aze_lda_ind_akn_svk_bos_bsq_mcd_amh_dgb_cnt_bul_ben_swt_dut_fbf_swe_est_dyu_cic_fin_glc_sid_geo_ukr_lit_lat_nor_aeg_sod_hin_hun_bem_sun_spa_mly_jpn_knd_kor_scr_por_ses_rus_mao_cze_amr_bat_mnd_ger_zul_grk_wly_prs_rom_guj_slo_qcu_pan_mol_fre_igb_chh_pol_gam_krd_jav_urd_tsw_ita_ven_tag_tha_tig_tml_ewe_bam_tur_alb_ctl_azi_xho_vie_hau_yor_tsn_moo	-0.279667503356344	-0.661674467956178	0.509816002715498
866	chh_ita_cic_ukr_gam_anl_amh_ctl_azi_uzb_fbf_jav_dgb_mol_ben_bsq_lat_owc_bam_mnd_arw_cze_ses_rus_swt_afr_fin_lda_igb_hun_nor_sid_geo_lit_glc_grk_guj_amr_tig_krd_est_akn_tag_rom_mao_jpn_tml_kor_spa_urd_xho_mcd_ind_eng_mlt_bat_cnt_fre_tsn_alb_wly_scr_por_ger_slo_qcu_pan_prs_swe_tsw_sod_pol_aeg_bos_sun_bul_moo_hin_dyu_mly_tha_hau_knd_ven_yor_aze_dut_svk_tur_zul_vie_heb_ewe_swa_bem	-0.404910285617241	-0.960682865699034	0.339202740406386
867	sid_rom_ewe_krd_heb_anl_chh_hin_uzb_aze_tsn_tag_tsw_urd_bul_bsq_dut_wly_dgb_mnd_spa_cze_moo_lat_dyu_fre_hun_cic_bam_fin_bos_tig_geo_grk_glc_arw_prs_amh_owc_eng_est_lda_bat_pan_sun_jpn_knd_kor_swe_ukr_yor_afr_mly_por_sod_mao_cnt_alb_akn_svk_amr_slo_lit_ben_mcd_qcu_scr_ger_rus_fbf_aeg_guj_gam_mol_ind_pol_ven_ita_zul_jav_tha_hau_tml_xho_swa_tur_ctl_nor_azi_bem_vie_mlt_igb_ses_swt	0.443708039592882	1.0471173249134	0.297759290468087
868	gam_prs_bam_ukr_sid_chh_owc_alb_tur_uzb_yor_ind_swt_ita_bos_bsq_urd_heb_ses_cnt_glc_dut_igb_pol_moo_nor_est_lda_dgb_fin_mol_anl_geo_afr_rom_pan_grk_hau_amh_scr_hun_akn_tag_arw_mao_jpn_tml_kor_slo_mcd_swa_lat_mly_hin_amr_jav_mnd_cze_xho_fre_sod_spa_eng_por_guj_qcu_ben_krd_svk_zul_mlt_bul_aeg_rus_bat_ger_dyu_swe_ewe_sun_tha_wly_knd_bem_fbf_aze_ctl_lit_azi_tsn_vie_tig_ven_cic_tsw	0.055012553346026	0.129607970000994	0.897156506545401
869	heb_dut_ewe_guj_mlt_amh_aeg_mol_tur_azi_xho_sun_yor_bos_lit_bsq_mcd_wly_dyu_cnt_svk_ukr_swt_nor_tsn_ita_hun_zul_cic_est_por_sod_geo_fre_rom_pan_cze_gam_amr_eng_fin_bem_bat_lat_tag_jpn_knd_kor_afr_bul_swa_spa_ind_prs_sid_mly_mnd_glc_tsw_ger_hau_grk_ben_hin_ctl_qcu_pol_slo_alb_fbf_anl_krd_owc_arw_jav_rus_igb_scr_akn_mao_tha_tig_tml_dgb_lda_aze_swe_urd_uzb_bam_vie_chh_ven_moo_ses	-0.4507566201243	-1.07015064289701	0.287321085460964
870	heb_ita_fbf_dut_sid_aeg_gam_pol_uzb_aze_zul_jav_cic_eng_glc_bsq_krd_hau_ewe_mnd_slo_rus_akn_lat_ses_pan_est_xho_igb_hun_cze_mlt_geo_mol_hin_ctl_spa_wly_tig_fre_fin_dgb_sun_bos_bat_jpn_knd_kor_swe_arw_dyu_prs_ind_por_amr_tag_cnt_grk_bam_ukr_sod_lit_svk_urd_alb_qcu_rom_nor_scr_swa_anl_guj_amh_bul_mao_ben_yor_mcd_ven_mly_tha_owc_tml_swt_moo_tur_afr_ger_azi_tsw_vie_chh_tsn_bem_lda	0.154200398229803	0.363037006189684	0.717401076408337
871	aeg_por_fbf_lit_hau_sod_heb_fre_uzb_azi_ses_jav_cic_ita_cze_bsq_slo_chh_dyu_mnd_mol_swe_swa_spa_lda_ctl_hun_akn_bem_fin_pol_gam_geo_alb_glc_grk_mcd_amr_anl_bos_est_zul_bat_bul_tag_jpn_knd_kor_hin_eng_moo_krd_ind_dut_tig_mly_cnt_arw_dgb_rus_owc_lat_ben_svk_rom_qcu_prs_afr_nor_tsw_mlt_guj_amh_urd_sun_ger_swt_ukr_tsn_mao_tha_sid_tml_ven_yor_tur_scr_pan_aze_xho_vie_wly_igb_ewe_bam	-0.646656864749832	-1.54802213029931	0.125013339697282
872	mlt_cze_lda_arw_owc_chh_amr_spa_azi_aze_bam_sun_swa_afr_grk_bsq_fre_wly_cic_mnd_rus_rom_akn_ctl_ven_glc_est_ses_xho_hun_por_hau_geo_bul_swe_ben_hin_gam_sid_alb_fin_moo_mao_slo_ind_jpn_knd_kor_pol_nor_zul_pan_jav_mol_heb_bat_cnt_dut_bem_prs_amh_lit_scr_eng_ita_qcu_mcd_ukr_ger_dgb_aeg_bos_anl_lat_mly_svk_swt_urd_ewe_tag_tha_sod_tml_dyu_igb_tur_guj_krd_uzb_yor_vie_tig_tsw_fbf_tsn	0.200680466316589	0.471978638695879	0.638047584379582
873	mlt_alb_ses_mol_tig_wly_anl_pan_uzb_tur_dyu_tag_cic_ukr_arw_bsq_lit_owc_tsn_cnt_ita_slo_lda_krd_zul_urd_hun_bem_fbf_est_prs_gam_geo_bos_ctl_ben_rom_sid_heb_fre_fin_dgb_sun_eng_mao_jpn_knd_kor_rus_pol_akn_nor_bat_ger_aeg_mly_mnd_hin_swa_swe_chh_dut_spa_por_mcd_qcu_glc_cze_scr_xho_sod_guj_amh_svk_jav_grk_ven_bul_igb_ind_tha_hau_tml_swt_yor_azi_afr_lat_aze_bam_vie_amr_moo_ewe_tsw	-0.303587261566144	-0.71875931261951	0.474091276871024
874	amr_nor_yor_por_amh_owc_heb_cze_azi_uzb_ven_bat_bem_bos_swe_bsq_ukr_chh_ewe_cnt_alb_lit_tsw_ctl_xho_ger_fin_zul_ses_est_fre_hau_geo_grk_slo_hin_eng_mlt_tig_lat_hun_cic_mly_spa_tag_jpn_knd_kor_guj_rom_moo_afr_jav_bul_sid_sun_mnd_prs_dgb_ita_aeg_krd_pol_svk_mol_qcu_dut_pan_arw_fbf_gam_scr_anl_ben_ind_mcd_lda_glc_dyu_mao_tha_sod_tml_akn_swt_aze_urd_rus_tur_bam_vie_wly_swa_tsn_igb	-0.124241544324991	-0.293802009185056	0.769563887182362
875	hau_spa_bam_swe_owc_amh_tig_dut_tur_azi_xho_mly_swt_pol_cze_bsq_rus_amr_tsw_cnt_nor_bul_zul_eng_cic_glc_est_moo_dgb_hun_pan_sid_geo_mcd_mol_bos_ben_heb_anl_fre_fin_igb_jav_grk_mao_jpn_knd_kor_ger_slo_tsn_afr_tag_urd_gam_ind_mnd_lit_lda_alb_aeg_ctl_lat_prs_ita_qcu_por_scr_guj_yor_wly_krd_mlt_arw_sun_hin_dyu_svk_bem_bat_tha_sod_tml_swa_ven_aze_rom_ukr_uzb_fbf_vie_chh_akn_ses_ewe	-0.206944230637729	-0.489614789769689	0.625559426911502
876	chh_mol_bem_ukr_heb_mlt_aeg_hin_azi_aze_lda_tag_tsn_scr_dut_bsq_svk_amh_bam_mnd_guj_swe_igb_pan_tsw_pol_est_dyu_fbf_hun_afr_anl_geo_lat_rom_eng_ben_hau_tig_bos_fin_zul_ind_ger_mao_jpn_knd_kor_nor_grk_swa_bul_mly_arw_sid_jav_cnt_fre_moo_urd_owc_rus_krd_glc_prs_qcu_ita_cze_lit_ewe_wly_por_amr_alb_bat_slo_xho_ctl_akn_sun_tha_sod_tml_ses_ven_uzb_spa_mcd_tur_cic_vie_gam_swt_yor_dgb	-0.0483356240265172	-0.11402347037341	0.909464987667115
877	gam_scr_bem_slo_hau_tig_amh_svk_aze_tur_lda_mly_akn_cze_rus_bsq_mcd_aeg_swt_cnt_nor_afr_moo_guj_cic_arw_hun_tsw_tsn_est_dut_mlt_geo_grk_swe_pan_lat_sod_anl_urd_fin_ewe_bat_ukr_mao_jpn_tml_kor_prs_lit_dyu_spa_sun_ben_chh_jav_mnd_pol_bam_ctl_owc_eng_por_mol_rom_qcu_bul_ger_glc_igb_amr_ita_wly_hin_tag_alb_ven_krd_zul_ind_tha_sid_knd_dgb_swa_uzb_bos_fre_azi_fbf_vie_heb_ses_xho_yor	-0.626796503922783	-1.50009554810176	0.136976968954521
878	heb_urd_lda_ukr_anl_sid_owc_ita_tur_uzb_xho_ind_swt_dut_ger_bsq_lat_tig_ses_cnt_spa_hin_bem_afr_dgb_cze_hun_ven_swa_fin_guj_aeg_geo_rus_pan_lit_eng_sod_wly_slo_est_bam_sun_por_mao_jpn_knd_kor_grk_scr_igb_glc_tag_arw_gam_mly_mnd_fre_fbf_bul_mlt_ben_rom_svk_pol_qcu_bos_krd_mcd_tsn_amh_prs_amr_alb_bat_nor_yor_mol_tsw_jav_tha_chh_tml_ewe_cic_aze_ctl_swe_azi_zul_vie_hau_akn_moo_dyu	0.183811458405945	0.433114907954281	0.665934157581819
879	chh_ita_swt_ctl_aeg_hau_gam_rom_tur_uzb_ewe_tag_ses_glc_por_bsq_prs_amr_cic_mnd_slo_lit_akn_ben_xho_scr_est_tsw_lda_fin_ukr_heb_geo_mcd_lat_pan_ger_owc_amh_bos_hun_bam_ind_mol_mly_jpn_knd_kor_rus_grk_dyu_spa_sun_afr_sod_jav_cnt_arw_fbf_nor_mlt_guj_svk_hin_alb_qcu_swe_cze_fre_yor_sid_krd_anl_pol_mao_urd_tsn_dut_moo_bat_tha_tig_tml_swa_dgb_azi_eng_bul_aze_bem_vie_wly_zul_igb_ven	0.625800556093589	1.47868727430593	0.14260304910118
880	amr_ukr_xho_swe_owc_mlt_gam_ita_aze_azi_cic_sun_swt_krd_prs_bsq_hin_heb_igb_mnd_eng_bul_tsw_rom_dgb_alb_fin_fbf_ven_est_urd_aeg_geo_ger_nor_pol_afr_anl_sid_mcd_hun_ewe_jav_lit_bat_jpn_knd_kor_ctl_rus_yor_grk_mao_pan_amh_ind_cnt_cze_ses_arw_wly_slo_bos_spa_fre_qcu_por_glc_svk_akn_tig_dut_hau_scr_tag_lat_zul_mol_swa_mly_tha_sod_tml_dyu_tsn_uzb_guj_ben_tur_lda_vie_chh_bam_moo_bem	-0.990894544139084	-2.41196198474106	0.0178302584925795
881	tig_krd_bam_mol_mlt_chh_hau_pan_azi_aze_bem_mao_dyu_ctl_glc_bsq_alb_heb_swt_cnt_swe_eng_tsw_cze_xho_nor_hun_akn_lda_fin_lat_aeg_geo_rus_ita_guj_fre_amh_gam_bos_est_ses_mly_dut_jav_jpn_knd_kor_prs_lit_moo_svk_ind_grk_sid_bat_mnd_arw_zul_ger_sod_ben_ukr_bul_hin_qcu_por_spa_urd_yor_owc_scr_anl_pol_tag_afr_igb_rom_ven_sun_tha_wly_tml_tsn_ewe_uzb_slo_mcd_tur_fbf_vie_amr_swa_dgb_cic	-0.0843801821604053	-0.198865546608872	0.842802036046252
882	amr_pol_swa_por_mlt_chh_amh_mcd_aze_tur_tsn_bat_tsw_scr_grk_bsq_rus_aeg_ewe_mnd_rom_nor_bam_krd_swt_pan_fin_lda_zul_hun_cze_hau_geo_ben_fre_ctl_glc_heb_anl_mol_est_igb_jav_lit_ind_jpn_knd_kor_prs_spa_ven_eng_mao_ita_owc_sun_cnt_slo_akn_swe_sid_guj_arw_ukr_bos_qcu_lat_urd_hin_bem_gam_svk_tig_dut_mly_bul_xho_ger_moo_tag_tha_sod_tml_dgb_ses_azi_alb_afr_uzb_dyu_vie_wly_fbf_yor_cic	-1.00262654740747	-2.44156834335714	0.0165152366376129
883	mlt_por_dgb_ukr_heb_anl_amr_rom_uzb_tur_lda_mly_swa_prs_lit_bsq_afr_chh_fbf_cnt_guj_ita_dyu_mol_igb_dut_fin_ven_bem_est_rus_hau_geo_bul_urd_swe_lat_tig_gam_svk_hun_ses_ind_fre_mao_jpn_tml_kor_nor_scr_tsn_hin_tag_pan_wly_bat_mnd_alb_swt_ger_amh_krd_bos_slo_ben_qcu_ctl_cze_pol_cic_sod_spa_owc_glc_jav_eng_moo_grk_akn_sun_tha_aeg_knd_ewe_bam_azi_mcd_arw_aze_yor_vie_sid_xho_tsw_zul	-0.372726493870383	-0.88306530417233	0.379477979748104
884	amh_bos_zul_mcd_hau_sid_sod_rom_uzb_tur_cic_bat_dgb_spa_cze_bsq_pol_wly_tsn_mnd_svk_dut_igb_glc_ewe_ukr_est_ses_bem_fin_swe_aeg_geo_arw_eng_guj_ger_anl_mlt_scr_hun_ven_jav_rus_mly_jpn_knd_kor_lat_por_fbf_grk_mao_pan_gam_ind_cnt_slo_moo_afr_tig_ctl_mol_urd_ita_qcu_bul_prs_nor_lda_amr_krd_owc_fre_sun_ben_tsw_hin_bam_tag_tha_chh_tml_dyu_xho_azi_lit_alb_aze_swt_vie_heb_yor_akn_swa	-0.924049938038702	-2.2457263231225	0.0270898646010197
885	chh_guj_yor_bos_sid_gam_wly_arw_uzb_aze_zul_sun_lda_dut_pan_bsq_ger_anl_ven_mnd_pol_afr_ses_prs_bem_urd_fin_xho_akn_hun_rus_hau_geo_rom_fre_cze_hin_sod_heb_swe_est_dgb_tag_eng_jav_jpn_knd_kor_ben_spa_ewe_ita_bat_svk_aeg_mao_cnt_krd_igb_glc_tig_nor_mcd_bul_lit_qcu_ukr_lat_mol_dyu_owc_alb_amr_scr_ind_grk_tsw_ctl_fbf_mly_tha_amh_tml_tsn_swt_azi_slo_por_tur_swa_vie_mlt_moo_cic_bam	-0.651848792365307	-1.56003299027417	0.122148727305307
886	amh_arw_ven_eng_owc_hau_sid_ben_tur_aze_dyu_ind_ewe_bul_grk_bsq_rus_sod_ses_mnd_afr_lit_akn_rom_zul_lat_hun_yor_tsw_fin_prs_anl_geo_fre_pan_svk_alb_chh_aeg_glc_est_moo_jav_ger_bat_jpn_tml_kor_spa_bos_lda_urd_sun_ita_gam_mly_cnt_ctl_dgb_por_mlt_guj_cze_pol_krd_qcu_scr_swe_mcd_swa_tig_mol_wly_hin_mao_nor_fbf_dut_xho_tag_tha_heb_knd_swt_cic_uzb_slo_ukr_azi_bam_vie_amr_bem_tsn_igb	-0.818365515761722	-1.96880374118429	0.0519526267205616
887	anl_mol_akn_ben_owc_sod_sid_grk_uzb_tur_cic_mly_ewe_arw_prs_bsq_por_amh_tsw_cnt_swe_cze_yor_lat_lda_svk_hun_bam_dgb_est_glc_heb_geo_ukr_pan_pol_ctl_wly_gam_scr_fin_igb_tag_mcd_bat_jpn_tml_kor_bos_nor_moo_lit_ind_krd_mlt_sun_mnd_slo_dyu_alb_tig_spa_eng_ita_hin_qcu_urd_guj_dut_fbf_chh_ger_amr_bul_mao_fre_ses_afr_tsn_jav_tha_hau_knd_swa_swt_aze_rus_rom_azi_ven_vie_aeg_bem_xho_zul	-0.449896245587685	-1.06922492153971	0.287735702177306
888	gam_rom_dgb_urd_sod_wly_tig_bos_uzb_tur_igb_ind_bam_cze_por_bsq_svk_owc_tsn_mnd_slo_krd_ven_alb_akn_pan_est_yor_tsw_fin_ctl_anl_geo_rus_grk_afr_prs_heb_hau_guj_hun_swa_tag_hin_mly_jpn_knd_kor_eng_bul_moo_mcd_mao_ukr_amh_jav_cnt_spa_fbf_ita_amr_pol_lit_swe_lat_qcu_ben_nor_fre_cic_sid_arw_mlt_glc_bat_dut_xho_mol_dyu_sun_tha_chh_tml_ewe_zul_aze_ger_scr_azi_swt_vie_aeg_bem_ses_lda	-0.269636060422848	-0.638965906765354	0.524415730563592
889	mlt_prs_akn_lit_heb_wly_anl_guj_azi_aze_dyu_mao_igb_ctl_cze_bsq_mol_chh_tsn_cnt_mcd_grk_ses_spa_ewe_por_est_bam_tsw_hun_svk_amh_geo_hin_swe_alb_rus_tig_aeg_arw_fin_ven_mly_pan_ind_jpn_tml_kor_ita_eng_swa_lat_tag_bul_sid_bat_mnd_dut_moo_afr_amr_ben_fre_ger_pol_qcu_nor_slo_urd_bem_hau_glc_gam_bos_sun_rom_cic_krd_lda_jav_tha_sod_knd_swt_xho_uzb_ukr_scr_tur_fbf_vie_owc_zul_dgb_yor	-0.450634616666983	-1.06996364954242	0.287404803941441
890	aeg_fre_tsw_cze_sod_amh_wly_grk_aze_azi_xho_tag_ewe_prs_alb_bsq_bul_hau_igb_cnt_glc_ukr_tsn_ger_cic_krd_hun_fbf_moo_fin_arw_tig_geo_lat_urd_hin_swe_amr_mlt_pan_est_bem_ind_mcd_mly_jpn_tml_kor_afr_guj_akn_eng_mao_spa_owc_bat_mnd_ita_bam_por_gam_scr_mol_ben_dut_qcu_svk_lit_nor_yor_heb_slo_anl_ctl_sun_rus_swt_pol_lda_jav_tha_sid_knd_dgb_zul_tur_bos_rom_uzb_ses_vie_chh_ven_dyu_swa	-0.233830856483135	-0.552372417585953	0.582018350256817
891	tig_ben_bam_lat_sid_aeg_wly_eng_tur_aze_bem_bat_tsw_hin_grk_bsq_ita_hau_ses_mnd_ukr_ger_swa_krd_lda_guj_est_ven_zul_hun_glc_amh_geo_bos_spa_lit_por_heb_sod_ctl_fin_tsn_jav_mcd_ind_jpn_tml_kor_swe_dut_swt_urd_mao_afr_owc_tag_cnt_rom_ewe_svk_mlt_slo_nor_cze_scr_qcu_rus_pol_bul_xho_gam_arw_amr_mol_mly_prs_cic_pan_fbf_sun_tha_chh_knd_yor_moo_uzb_fre_alb_azi_dyu_vie_anl_dgb_igb_akn	-0.408880115467633	-0.970339812047153	0.334394047056299
892	tig_guj_zul_slo_owc_sid_heb_por_aze_tur_ewe_jav_lda_grk_afr_bsq_lit_anl_tsw_mnd_prs_glc_xho_urd_bam_pan_fin_akn_ses_hun_alb_aeg_geo_mol_nor_cze_pol_amr_amh_swe_est_ven_tag_fre_mly_jpn_knd_kor_ukr_ger_moo_spa_ind_rus_wly_sun_cnt_rom_cic_arw_gam_ben_ita_dut_bos_qcu_mcd_bul_lat_bem_chh_scr_hau_hin_mao_krd_fbf_ctl_dyu_bat_tha_sod_tml_swt_tsn_uzb_svk_eng_azi_swa_vie_mlt_dgb_igb_yor	-0.786105290137776	-1.88982817747675	0.0618956134371295
893	chh_ger_zul_ukr_amh_hau_sod_swe_aze_tur_akn_tag_bam_slo_svk_bsq_urd_tig_dgb_cnt_spa_arw_dyu_rus_tsn_mol_est_swt_xho_fin_fre_heb_geo_bul_rom_lat_afr_amr_owc_eng_hun_yor_bat_prs_mly_jpn_tml_kor_ita_mcd_fbf_glc_mao_nor_aeg_sun_mnd_bos_bem_guj_wly_por_dut_pol_krd_qcu_scr_grk_pan_ses_gam_alb_sid_hin_ind_lit_swa_ben_ven_jav_tha_mlt_knd_cic_moo_azi_cze_ctl_uzb_lda_vie_anl_tsw_igb_ewe	-0.331708350669772	-0.786941091890516	0.43331718699138
894	owc_ita_swt_mol_amh_mlt_tig_bul_uzb_aze_tsn_bat_swa_por_arw_bsq_pan_aeg_moo_cnt_nor_bos_bam_pol_igb_glc_hun_zul_dgb_fin_cze_sid_geo_alb_lat_rus_fre_amr_heb_mcd_est_ewe_sun_rom_tag_jpn_tml_kor_ukr_ger_lda_scr_jav_lit_hau_mao_mnd_eng_dyu_dut_gam_afr_hin_prs_krd_qcu_ben_svk_grk_bem_chh_slo_sod_urd_ind_guj_tsw_ctl_ses_mly_tha_anl_knd_fbf_cic_tur_swe_spa_azi_ven_vie_wly_yor_akn_xho	-1.05807247398234	-2.59267323890889	0.0110607172871585
895	owc_hin_bem_alb_sid_gam_chh_nor_tur_aze_igb_sun_ses_ger_spa_bsq_swe_sod_cic_mnd_bos_urd_fbf_glc_swa_pan_hun_moo_ven_fin_pol_aeg_geo_ukr_eng_ben_krd_wly_anl_slo_est_swt_tag_prs_jav_jpn_tml_kor_afr_cze_bam_ctl_mly_rom_amh_ind_cnt_svk_dyu_ita_tig_lat_fre_arw_dut_qcu_por_guj_lit_tsw_amr_mol_hau_grk_mao_bul_yor_mcd_akn_bat_tha_heb_knd_dgb_tsn_azi_scr_rus_uzb_zul_vie_mlt_ewe_xho_lda	-0.31202388073244	-0.73872774570417	0.461932634228983
896	sod_prs_xho_scr_aeg_amr_tig_alb_azi_aze_dgb_sun_igb_rus_rom_bsq_svk_sid_tsw_cnt_dut_lit_zul_glc_ven_pan_hun_bem_tsn_fin_grk_hau_geo_fre_urd_krd_eng_owc_anl_spa_est_moo_mao_mol_bat_jpn_knd_kor_ctl_cze_ewe_ukr_mly_swe_mlt_jav_mnd_guj_cic_ita_gam_afr_por_arw_pol_qcu_bos_nor_ben_fbf_wly_ger_amh_lat_ind_mcd_swt_hin_yor_tag_tha_chh_tml_lda_dyu_uzb_slo_bul_tur_bam_vie_heb_akn_swa_ses	-0.719569684571697	-1.73018703856886	0.0869140300622655
897	gam_eng_xho_rus_heb_aeg_anl_ger_tur_aze_ven_jav_moo_grk_mcd_bsq_cze_wly_bam_cnt_krd_por_dgb_guj_ses_fre_hun_ewe_bem_est_bos_sod_geo_pan_urd_afr_alb_hau_tig_pol_fin_tsn_mly_swe_mao_jpn_tml_kor_spa_hin_fbf_ita_ind_bul_owc_sun_mnd_arw_igb_lat_sid_rom_glc_mol_slo_qcu_lit_prs_nor_swt_amr_dut_amh_ukr_bat_svk_dyu_ctl_akn_tag_tha_mlt_knd_tsw_cic_uzb_ben_scr_azi_lda_vie_chh_swa_zul_yor	-0.0145663264321471	-0.0343037877454592	0.972708423875613
898	tig_bul_swt_slo_sid_aeg_wly_arw_uzb_azi_swa_mly_fbf_mol_spa_bsq_eng_mlt_ven_cnt_prs_fre_dgb_dut_bem_por_fin_xho_lda_est_mcd_chh_geo_lat_ita_nor_grk_owc_heb_afr_hun_cic_bat_ger_tag_jpn_tml_kor_hin_pol_zul_scr_jav_ben_sod_mao_mnd_alb_tsn_cze_amh_pan_rom_krd_svk_qcu_ctl_guj_lit_igb_hau_bos_amr_glc_ind_rus_yor_ukr_tsw_sun_tha_anl_knd_bam_ewe_tur_urd_swe_aze_ses_vie_gam_dyu_moo_akn	0.186780093546385	0.440465397517241	0.660622171260585
899	amh_scr_moo_swe_heb_anl_mlt_slo_tur_aze_ewe_sun_igb_rom_ger_bsq_lit_aeg_ven_mnd_arw_dut_cic_bos_fbf_spa_hun_xho_zul_est_fre_owc_geo_hin_urd_mcd_krd_chh_hau_svk_fin_dyu_bat_prs_mly_jpn_tml_kor_grk_nor_tsw_por_jav_pol_tig_mao_cnt_ctl_ses_glc_wly_rus_ukr_ita_guj_qcu_eng_alb_bul_lda_gam_ben_amr_mol_ind_afr_bem_lat_bam_tag_tha_sod_knd_yor_tsn_azi_cze_pan_uzb_dgb_vie_sid_swa_swt_akn	-0.62872206782435	-1.50235277065313	0.136394055431515
900	mlt_lat_swa_eng_aeg_tig_wly_guj_tur_uzb_zul_jav_dgb_dut_rus_bsq_swe_anl_moo_cnt_por_bos_ewe_ctl_yor_scr_fin_tsn_swt_est_mol_gam_geo_bul_prs_urd_spa_amr_chh_arw_hun_akn_mao_pol_ind_jpn_knd_kor_nor_cze_xho_ita_sun_krd_owc_bat_mnd_ukr_igb_ben_heb_lit_slo_rom_hin_qcu_ger_mcd_svk_ven_amh_alb_sid_grk_mly_pan_cic_afr_bem_tag_tha_hau_tml_ses_bam_azi_fre_glc_aze_dyu_vie_sod_lda_tsw_fbf	-0.176850260749883	-0.417043905108271	0.677607398902232
901	tig_ctl_ses_por_amr_hau_sid_ita_azi_tur_igb_sun_dyu_guj_lat_bsq_bul_owc_fbf_cnt_nor_rom_ewe_bos_zul_hin_fin_dgb_yor_est_spa_chh_geo_prs_grk_svk_ger_aeg_amh_pan_hun_akn_jav_lit_bat_jpn_tml_kor_krd_cze_ven_arw_mly_alb_anl_ind_mnd_scr_moo_slo_mlt_mcd_swe_glc_rus_qcu_dut_afr_pol_xho_gam_mol_wly_ben_mao_fre_lda_eng_tsw_tag_tha_sod_knd_bam_tsn_uzb_ukr_urd_aze_swa_vie_heb_cic_bem_swt	-0.188550321559915	-0.445589040118969	0.656929692394896
[truncated: 99 more rows]
