# Supplementary material for: Future Tense and Economic Decisions: Controlling for Cultural Evolution
Source: PLoS One. 2015 Jul 17;10(7):e0132145. doi: 10.1371/journal.pone.0132145 (PMC4506144; doi:10.1371/journal.pone.0132145)
Supplement: S8 Appendix — See README files within the various sub-folders. (ZIP) [file pone.0132145.s008.zip › S3_Code/Residuals_new/PGLS/PermuteResults/permute_B_SavingsWITHINFAM_90000.csv]

	ftr	r	t	p
1	owc_afr_dyu_bul_sid_tig_amh_krd_tur_aze_tsw_tag_fbf_lat_hin_bsq_mcd_hau_ewe_cnt_nor_slo_moo_prs_swa_lit_hun_yor_tsn_fin_ctl_wly_geo_bos_fre_spa_svk_anl_aeg_eng_est_bam_mao_scr_sun_jpn_knd_kor_ita_rom_igb_swe_bat_urd_heb_jav_mnd_alb_cic_cze_gam_pan_guj_ben_arw_qcu_grk_glc_ger_xho_amr_dut_sod_rus_mly_ukr_lda_pol_akn_ind_tha_chh_tml_dgb_ven_uzb_mol_por_azi_ses_vie_mlt_zul_bem_swt	-0.124591094982686	-0.293869324776813	0.769512607287406
2	aeg_cze_dgb_bul_heb_sod_anl_mol_tur_azi_tsn_sun_xho_lat_ger_bsq_ukr_chh_ven_mnd_alb_hin_swt_svk_swa_fre_est_dyu_yor_fin_lit_mlt_geo_mcd_pol_dut_bos_owc_gam_urd_hun_bam_mao_pan_mly_jpn_knd_kor_eng_guj_moo_nor_tag_rom_tig_ind_cnt_ita_tsw_rus_amh_ctl_afr_krd_grk_qcu_scr_prs_glc_akn_wly_arw_sid_swe_jav_slo_zul_ben_lda_bat_tha_amr_tml_igb_cic_uzb_spa_por_aze_ses_vie_hau_ewe_bem_fbf	-0.368715882503258	-0.873317383476613	0.384739523720705
3	heb_mcd_ses_ita_sod_wly_chh_ctl_tur_aze_yor_jav_bam_lit_bos_bsq_pan_anl_zul_cnt_cze_spa_fbf_svk_dyu_por_est_swt_akn_hun_dut_gam_geo_nor_arw_ger_ben_amh_owc_bul_fin_dgb_ind_fre_bat_jpn_knd_kor_swe_prs_bem_pol_tag_guj_tig_sun_mnd_glc_cic_hin_mlt_rus_afr_alb_eng_qcu_ukr_lat_scr_tsw_amr_urd_sid_slo_mly_krd_swa_mol_ven_mao_tha_hau_tml_moo_igb_azi_grk_rom_uzb_ewe_vie_aeg_xho_tsn_lda	-0.539328136848282	-1.28614906983995	0.201583898762092
4	mlt_alb_cic_rom_anl_wly_amh_cze_uzb_tur_igb_sun_ven_ger_spa_bsq_fre_chh_moo_mnd_bul_lat_swt_ctl_zul_arw_fin_ses_swa_est_dut_tig_geo_rus_mcd_bos_ben_heb_amr_mol_hun_tsw_bat_afr_jav_jpn_tml_kor_prs_ukr_akn_scr_mao_eng_hau_tag_cnt_svk_tsn_guj_gam_pan_slo_urd_hin_qcu_ita_krd_por_yor_owc_swe_sod_pol_mly_nor_bam_grk_lda_ind_tha_aeg_knd_dgb_xho_aze_lit_glc_azi_bem_vie_sid_dyu_fbf_ewe	-0.0446743783663731	-0.105239966263265	0.916412050559537
5	mlt_bos_igb_mol_anl_hau_amr_swe_aze_azi_zul_sun_fbf_nor_pol_bsq_ita_heb_yor_mnd_slo_urd_bam_glc_ses_rom_fin_ewe_cic_est_hin_chh_geo_dut_mcd_prs_cze_sid_gam_pan_hun_akn_tag_rus_mao_jpn_tml_kor_eng_ctl_bem_ger_ind_fre_tig_jav_cnt_scr_tsn_afr_owc_ukr_krd_por_arw_qcu_grk_spa_bul_dyu_aeg_lit_wly_ben_bat_guj_tsw_svk_xho_mly_tha_sod_knd_swt_moo_uzb_lat_alb_tur_ven_vie_amh_dgb_swa_lda	0.177400354038855	0.417387936553122	0.677356671727959
6	sid_nor_swt_pol_amr_hau_owc_mcd_uzb_azi_xho_jav_ewe_pan_rom_bsq_dut_heb_yor_mnd_slo_por_bem_arw_swa_urd_fin_dgb_zul_hun_mol_chh_geo_afr_svk_eng_spa_wly_amh_fre_est_bam_ind_guj_mao_jpn_knd_kor_scr_grk_dyu_lat_tag_lit_tig_bat_cnt_ctl_igb_ukr_mlt_alb_ita_rus_krd_qcu_ger_cze_hin_lda_anl_bos_sod_swe_sun_prs_ven_bul_tsn_mly_tha_aeg_tml_tsw_fbf_aze_ben_glc_tur_cic_vie_gam_moo_akn_ses	0.263159570639074	0.620053646721608	0.536738832155689
7	amr_krd_bam_cze_sod_sid_anl_glc_uzb_aze_tsw_jav_igb_spa_fre_bsq_por_wly_moo_cnt_slo_grk_ewe_urd_lda_prs_est_dgb_tsn_fin_ctl_aeg_geo_nor_bul_lit_bos_mlt_gam_lat_hun_zul_mly_eng_sun_jpn_tml_kor_mcd_arw_fbf_dut_ind_alb_owc_mao_mnd_mol_swt_rom_chh_scr_hin_afr_guj_qcu_ukr_pan_swe_ven_heb_rus_amh_ita_tag_ger_ses_ben_yor_bat_tha_hau_knd_cic_dyu_azi_svk_pol_tur_swa_vie_tig_xho_bem_akn	-0.53129937503148	-1.26501757590771	0.209025629089706
8	chh_urd_zul_guj_gam_amh_hau_swe_aze_azi_moo_mly_bem_mol_prs_bsq_mcd_sid_yor_mnd_slo_eng_tsn_hin_ses_alb_hun_xho_cic_fin_svk_anl_geo_ben_ita_grk_rom_wly_owc_krd_est_dyu_tag_fre_mao_jpn_knd_kor_scr_ukr_ewe_pol_sun_rus_tig_bat_cnt_arw_dgb_pan_mlt_nor_glc_afr_spa_qcu_ger_bos_ctl_igb_sod_por_heb_cze_jav_bul_akn_lit_swt_ind_tha_aeg_tml_tsw_bam_tur_dut_lat_uzb_ven_vie_amr_fbf_swa_lda	-0.105742681765504	-0.24932358754229	0.803660323857685
9	chh_spa_swa_fre_amr_owc_anl_pan_azi_aze_lda_mly_igb_swe_dut_bsq_krd_sod_bam_cnt_ita_bos_yor_svk_moo_ctl_hun_zul_dyu_fin_cze_gam_geo_afr_mcd_ukr_guj_aeg_wly_nor_est_ewe_tag_grk_mao_jpn_tml_kor_hin_slo_fbf_glc_bat_bul_hau_sun_mnd_rus_tsw_por_sid_lit_urd_eng_mol_qcu_ben_arw_ger_ven_mlt_rom_tig_lat_jav_pol_xho_alb_dgb_ind_tha_amh_knd_cic_tsn_tur_scr_prs_uzb_akn_vie_heb_ses_swt_bem	-0.480013638477691	-1.14406484018061	0.255532897265978
10	chh_lit_dyu_grk_tig_hau_aeg_nor_aze_azi_zul_mao_swt_scr_alb_bsq_pan_heb_tsn_cnt_lat_pol_igb_por_ses_eng_est_xho_fbf_fin_ben_sid_geo_ctl_swe_ukr_guj_wly_gam_bos_hun_ewe_tag_afr_jav_jpn_knd_kor_dut_hin_moo_urd_mly_slo_owc_sun_mnd_ita_swa_prs_anl_cze_fre_rus_ger_qcu_mcd_glc_mol_bem_mlt_svk_amr_krd_ind_rom_lda_bul_cic_bat_tha_sod_tml_tsw_bam_tur_arw_spa_uzb_ven_vie_amh_akn_yor_dgb	0.198162863199705	0.466191584839606	0.642168480644532
11	wly_por_ses_eng_aeg_amr_hau_dut_uzb_azi_dyu_tag_bam_pan_mcd_bsq_scr_gam_tsw_cnt_ukr_krd_tsn_bos_ewe_fre_est_fbf_dgb_fin_mol_sid_geo_urd_glc_grk_ben_tig_sod_rom_hun_xho_mly_rus_ind_jpn_tml_kor_prs_bul_lda_guj_jav_spa_amh_sun_mnd_nor_moo_ctl_heb_afr_swe_svk_cze_qcu_slo_arw_lat_swt_mlt_hin_owc_ger_bat_ita_swa_pol_bem_mao_tha_chh_knd_yor_igb_aze_lit_alb_tur_zul_vie_anl_cic_ven_akn	0.0329196860206042	0.077481832114589	0.938406699344774
12	owc_ben_swa_glc_anl_chh_hau_nor_aze_uzb_ses_tag_zul_krd_pan_bsq_ukr_sod_swt_cnt_afr_slo_dgb_pol_tsw_ita_fin_bem_cic_est_spa_tig_geo_guj_svk_dut_mol_sid_mlt_rus_hun_moo_jav_cze_bat_jpn_tml_kor_bul_urd_ven_eng_ind_scr_gam_sun_mnd_prs_tsn_arw_aeg_fre_por_ctl_mcd_qcu_rom_hin_bos_dyu_heb_lat_amr_grk_mao_lit_ewe_alb_bam_mly_tha_amh_knd_fbf_lda_tur_ger_swe_azi_xho_vie_wly_akn_igb_yor	0.678246377480103	1.60358041839572	0.112197539549538
13	gam_alb_akn_grk_amr_anl_tig_rom_aze_tur_ewe_ind_dgb_swe_mcd_bsq_lat_owc_swa_cnt_glc_hin_dyu_prs_fbf_pol_hun_ven_lda_est_cze_sod_geo_ger_krd_por_eng_aeg_hau_svk_fin_tsw_tag_afr_mly_jpn_tml_kor_arw_spa_swt_ctl_bat_bul_sid_mao_mnd_guj_xho_rus_amh_urd_pan_slo_dut_qcu_bos_scr_lit_tsn_wly_fre_heb_ita_sun_ukr_bam_mol_bem_jav_tha_mlt_knd_moo_igb_azi_ben_nor_uzb_zul_vie_chh_yor_ses_cic	-0.268169052619559	-0.634675733638254	0.527198208916978
14	anl_ben_ewe_rom_mlt_tig_hau_lat_azi_aze_yor_bat_xho_pol_prs_bsq_arw_gam_dgb_cnt_dut_guj_akn_grk_moo_ger_fin_zul_lda_est_pan_sod_geo_ukr_glc_mcd_bul_sid_heb_urd_hun_cic_ind_hin_jav_jpn_knd_kor_svk_spa_tsn_por_mao_nor_amr_mly_mnd_bos_dyu_mol_wly_rus_swe_fre_slo_qcu_ctl_eng_cze_swt_chh_afr_aeg_krd_sun_lit_bam_ita_fbf_tag_tha_amh_tml_ven_ses_tur_scr_alb_uzb_swa_vie_owc_tsw_igb_bem	0.105611694303292	0.248305830101796	0.804445258590199
15	tig_guj_tsw_urd_wly_mlt_hau_svk_tur_uzb_igb_jav_fbf_por_alb_bsq_ctl_owc_bem_cnt_bos_grk_akn_ukr_moo_pan_fin_zul_yor_hun_prs_amh_geo_mcd_bul_krd_rom_sid_heb_fre_est_ven_bat_hin_mly_jpn_tml_kor_lit_slo_bam_glc_mao_dut_anl_sun_mnd_arw_dyu_spa_aeg_cze_mol_scr_rus_qcu_ben_ita_lat_ewe_gam_nor_sod_eng_tag_ger_dgb_pol_lda_ind_tha_amr_knd_xho_swt_azi_swe_afr_aze_cic_vie_chh_ses_tsn_swa	0.193279157642505	0.454925791826597	0.650222826769616
16	tig_lit_yor_afr_chh_hau_sod_scr_azi_aze_swa_tag_dyu_nor_rom_bsq_ger_wly_dgb_mnd_ukr_ben_ven_por_fbf_pan_hun_xho_tsn_fin_fre_amh_geo_svk_ita_ctl_swe_owc_gam_lat_est_ses_ind_grk_bat_jpn_tml_kor_dut_rus_bam_cze_jav_guj_heb_sun_cnt_hin_akn_prs_amr_alb_bul_mol_slo_qcu_pol_arw_spa_swt_anl_mcd_sid_krd_mao_bos_bem_urd_lda_mly_tha_aeg_knd_cic_moo_tur_eng_glc_uzb_zul_vie_mlt_igb_ewe_tsw	-0.135751379270461	-0.320156249338262	0.749568078249325
17	amr_prs_bem_grk_owc_anl_tig_ctl_azi_tur_xho_mao_ewe_urd_scr_bsq_rom_wly_akn_cnt_dut_arw_dgb_cze_lda_eng_hun_swa_bam_est_rus_amh_geo_pol_alb_ben_guj_heb_aeg_hin_fin_dyu_tag_mol_jav_jpn_knd_kor_ita_ger_yor_lit_sun_fre_sid_mly_mnd_por_cic_spa_chh_ukr_bos_krd_bul_qcu_pan_glc_slo_tsw_mlt_swe_hau_svk_bat_nor_moo_lat_ven_ind_tha_gam_tml_tsn_swt_aze_mcd_afr_uzb_fbf_vie_sod_ses_zul_igb	-0.269908870880274	-0.638500859747035	0.524716976308672
18	anl_urd_dgb_fre_sid_tig_amr_dut_azi_aze_ewe_sun_bam_rus_krd_bsq_scr_wly_xho_cnt_hin_rom_akn_lat_swt_spa_est_cic_lda_hun_eng_heb_geo_grk_pan_ukr_ita_owc_amh_mol_fin_tsw_mly_bos_jav_jpn_tml_kor_svk_nor_igb_lit_tag_mcd_aeg_mao_mnd_guj_ses_cze_chh_pol_prs_slo_glc_qcu_swe_ben_bul_bem_gam_ctl_mlt_afr_ind_por_tsn_ger_swa_bat_tha_hau_knd_moo_dyu_uzb_alb_arw_tur_zul_vie_sod_ven_yor_fbf	-0.259821054456356	-0.613858211965144	0.540807684958158
19	heb_ben_bam_eng_mlt_amh_aeg_rom_azi_uzb_tsn_sun_swt_urd_ita_bsq_fre_hau_yor_cnt_nor_afr_bem_dut_akn_swe_est_cic_swa_fin_krd_gam_geo_hin_lit_mcd_mol_sid_anl_ger_hun_fbf_bat_pol_mly_jpn_knd_kor_lat_rus_tsw_por_tag_ukr_chh_jav_mnd_bos_zul_ctl_owc_bul_cze_glc_slo_qcu_alb_grk_pan_ses_sod_guj_wly_prs_mao_arw_lda_svk_dyu_ind_tha_tig_tml_dgb_xho_aze_spa_scr_tur_ewe_vie_amr_moo_ven_igb	-0.392001200746889	-0.929507390925014	0.355032601462052
20	heb_afr_ses_rus_mlt_amh_wly_ben_azi_aze_akn_mao_tsn_cze_svk_bsq_scr_aeg_lda_cnt_bos_arw_swt_fre_yor_ita_fin_igb_dyu_est_hin_amr_geo_guj_alb_swe_grk_chh_sod_glc_hun_zul_mly_spa_tag_jpn_knd_kor_bul_dut_cic_ger_sun_mcd_anl_ind_mnd_slo_moo_krd_hau_pol_por_urd_ctl_qcu_rom_nor_eng_tsw_owc_lit_gam_lat_jav_prs_bam_mol_xho_bat_tha_sid_tml_swa_dgb_uzb_ukr_pan_tur_bem_vie_tig_ewe_fbf_ven	-0.112042959467599	-0.26394683515856	0.792404883785256
21	sid_pan_ven_fre_sod_chh_mlt_arw_aze_tur_swt_ind_cic_eng_lit_bsq_afr_aeg_yor_cnt_mcd_ukr_ses_prs_akn_scr_est_xho_ewe_fin_por_hau_geo_slo_lat_svk_bul_wly_tig_ctl_hun_bem_mao_grk_bat_jpn_tml_kor_dut_rom_tsn_swe_jav_bos_owc_mly_mnd_ita_bam_ger_amr_urd_ben_cze_glc_qcu_spa_alb_pol_dyu_amh_rus_heb_krd_sun_mol_dgb_hin_zul_tag_tha_anl_knd_tsw_moo_azi_nor_guj_uzb_fbf_vie_gam_lda_igb_swa	-0.570555567983402	-1.35871498050112	0.177523305285428
22	amh_rom_tsn_fre_chh_hau_heb_ita_tur_azi_xho_ind_moo_bul_lit_bsq_grk_wly_ven_mnd_ben_lat_bam_bos_swt_guj_est_tsw_lda_hun_rus_sod_geo_dut_eng_alb_urd_amr_anl_ger_fin_cic_tag_cze_sun_jpn_tml_kor_nor_glc_zul_slo_mly_hin_tig_jav_cnt_swe_fbf_por_sid_mol_mcd_prs_svk_qcu_afr_krd_arw_ses_gam_ukr_aeg_spa_bat_pan_swa_ctl_akn_mao_tha_mlt_knd_ewe_dyu_aze_pol_scr_uzb_bem_vie_owc_dgb_yor_igb	-0.474905587560314	-1.13154888398578	0.260733510009982
23	wly_ctl_cic_bos_owc_chh_gam_rus_aze_azi_swa_mly_tsw_urd_svk_bsq_pol_heb_yor_mnd_guj_ger_ewe_arw_swt_por_hun_dyu_igb_fin_scr_mlt_geo_lat_grk_cze_eng_hau_anl_hin_est_xho_mao_prs_jav_jpn_knd_kor_afr_dut_bam_slo_sun_nor_sid_ind_cnt_mcd_bem_bul_aeg_ben_mol_swe_alb_qcu_pan_spa_ukr_ses_sod_fre_amr_krd_tag_glc_akn_ita_tsn_bat_tha_tig_tml_moo_lda_uzb_rom_lit_tur_ven_vie_amh_dgb_zul_fbf	0.491978090546786	1.16085775262417	0.248670854270554
24	heb_cze_swa_slo_gam_amh_mlt_ctl_tur_uzb_bam_mly_swt_swe_mol_bsq_por_wly_akn_cnt_ger_urd_ven_svk_bem_scr_fin_tsw_yor_hun_alb_tig_geo_pan_grk_eng_mcd_chh_aeg_arw_est_zul_jav_rus_ind_jpn_knd_kor_ita_nor_tsn_krd_mao_hin_owc_tag_mnd_afr_dgb_rom_hau_pol_dut_ben_guj_qcu_glc_lit_prs_xho_sod_fre_amr_spa_bat_ukr_dyu_lat_igb_sun_tha_sid_tml_fbf_lda_azi_bos_bul_aze_cic_vie_anl_moo_ewe_ses	-0.2350851316302	-0.555608449281386	0.579812703778728
25	amh_pol_ses_afr_hau_chh_owc_alb_uzb_azi_swa_mao_tsw_swe_eng_bsq_spa_heb_bem_cnt_ctl_por_bam_rus_fbf_dut_hun_cic_tsn_fin_hin_mlt_geo_svk_rom_ger_guj_aeg_gam_krd_est_swt_tag_bos_sun_jpn_tml_kor_ukr_glc_yor_ben_mly_arw_wly_jav_mnd_grk_dgb_prs_sid_pan_slo_mol_scr_qcu_ita_cze_urd_dyu_amr_mcd_tig_nor_bat_fre_lda_bul_zul_ind_tha_sod_knd_moo_igb_tur_lit_lat_aze_ven_vie_anl_ewe_xho_akn	-0.0149471525213803	-0.0352742265823267	0.971936676528838
26	heb_slo_swa_ctl_sod_sid_owc_ita_tur_uzb_ven_mao_bam_pol_eng_bsq_lit_amr_lda_mnd_krd_ukr_cic_cze_swt_glc_fin_tsw_zul_hun_swe_tig_geo_svk_grk_mol_rus_wly_amh_bos_est_dgb_ind_dut_bat_jpn_knd_kor_urd_pan_bem_arw_tag_hin_aeg_sun_cnt_spa_xho_afr_gam_ben_lat_guj_prs_qcu_rom_por_ger_yor_mlt_alb_hau_mcd_jav_nor_ewe_bul_moo_mly_tha_chh_tml_igb_dyu_azi_scr_fre_aze_ses_vie_anl_fbf_akn_tsn	0.117103712920638	0.275368846070742	0.783643766285504
27	chh_rom_lda_mol_mlt_anl_hau_guj_uzb_azi_swt_mly_zul_glc_slo_bsq_fre_heb_ses_cnt_rus_pol_yor_afr_bam_ita_hun_ven_ewe_est_bos_amh_geo_urd_arw_pan_svk_gam_tig_spa_fin_tsn_bat_prs_tag_jpn_knd_kor_eng_alb_bem_ger_sun_ben_sid_ind_mnd_swe_swa_ctl_aeg_nor_cze_ukr_hin_qcu_mcd_bul_krd_tsw_sod_lit_wly_por_jav_lat_igb_scr_dgb_mao_tha_owc_tml_fbf_akn_aze_dut_grk_tur_dyu_vie_amr_xho_cic_moo	-0.282546794854653	-0.668775405096198	0.505295445482557
28	owc_alb_lda_svk_sod_mlt_sid_afr_tur_aze_fbf_jav_bam_ita_lat_bsq_spa_amr_bem_cnt_cze_guj_tsn_grk_tsw_krd_hun_swt_cic_fin_arw_wly_geo_mol_pol_mcd_bul_amh_tig_ger_est_dgb_ind_slo_tag_jpn_tml_kor_ukr_prs_igb_swe_mly_fre_anl_mao_mnd_eng_ewe_glc_heb_hin_dut_scr_ben_qcu_lit_rus_por_yor_gam_bos_chh_rom_sun_nor_dyu_ctl_ses_bat_tha_hau_knd_moo_swa_azi_pan_urd_uzb_zul_vie_aeg_ven_akn_xho	-0.261166065529994	-0.617911097103818	0.538144180532387
29	chh_mol_lda_arw_hau_gam_tig_scr_azi_tur_ses_mly_akn_mcd_guj_bsq_rus_sod_bem_mnd_prs_ukr_dyu_eng_bam_afr_est_swt_zul_hun_dut_owc_geo_bul_ger_alb_spa_aeg_anl_krd_fin_xho_sun_rom_tag_jpn_knd_kor_svk_ita_ven_pan_bat_urd_mlt_mao_cnt_swe_cic_lit_amh_bos_nor_slo_ctl_qcu_hin_fre_pol_swa_heb_glc_sid_cze_jav_grk_tsw_ben_ewe_ind_tha_amr_tml_fbf_yor_uzb_por_lat_aze_tsn_vie_wly_dgb_moo_igb	-0.223278227283995	-0.527335340043139	0.599216507398619
30	anl_mcd_dyu_cze_heb_chh_wly_mol_tur_aze_swa_jav_bem_rus_hin_bsq_dut_tig_zul_mnd_lit_ger_ewe_grk_ven_swe_est_fbf_bam_hun_rom_aeg_geo_urd_bos_bul_alb_hau_amh_ben_fin_dgb_tag_eng_mly_jpn_tml_kor_spa_afr_moo_pan_sun_por_mlt_ind_cnt_pol_xho_ita_sod_nor_glc_slo_guj_qcu_lat_prs_arw_yor_owc_krd_amr_scr_bat_ukr_igb_fre_cic_mao_tha_sid_knd_ses_akn_uzb_svk_ctl_azi_tsn_vie_gam_swt_tsw_lda	0.251799776508365	0.592625066700044	0.554870362213185
31	mlt_scr_tsn_rom_tig_amr_wly_rus_uzb_tur_swa_tag_ewe_spa_prs_bsq_lit_aeg_igb_cnt_dut_glc_dyu_ita_bem_cze_hun_tsw_yor_fin_mol_heb_geo_pol_slo_afr_pan_sid_owc_por_est_lda_jav_ukr_sun_jpn_tml_kor_mcd_swe_bam_svk_bat_krd_sod_mao_mnd_nor_moo_guj_chh_ctl_alb_urd_bul_qcu_ben_arw_ger_dgb_anl_fre_gam_hin_mly_lat_cic_grk_akn_ind_tha_hau_knd_fbf_ses_azi_bos_eng_aze_ven_vie_amh_swt_xho_zul	-0.482766362306276	-1.14697207748754	0.254335443175569
32	heb_bos_bem_pan_amr_hau_mlt_mcd_tur_uzb_igb_mao_moo_lat_arw_bsq_ger_owc_ven_mnd_pol_spa_tsn_glc_dgb_eng_fin_ewe_akn_est_urd_anl_geo_slo_rus_hin_svk_aeg_sod_nor_hun_swt_bat_rom_tag_jpn_tml_kor_krd_lit_zul_cze_mly_mol_amh_sun_cnt_afr_yor_prs_chh_bul_ita_ben_dut_qcu_ctl_scr_alb_ses_tig_swe_wly_guj_jav_grk_bam_por_swa_ind_tha_gam_knd_tsw_dyu_aze_fre_ukr_azi_xho_vie_sid_fbf_lda_cic	-1.00022485867687	-2.44800430555493	0.0162410913746953
33	wly_rom_cic_ben_amr_sod_chh_afr_tur_uzb_moo_mly_dgb_swe_scr_bsq_eng_aeg_tsn_cnt_lit_bos_igb_glc_yor_fre_fin_tsw_ewe_est_ger_owc_geo_mol_dut_ita_pol_tig_anl_rus_hun_ven_jav_arw_bat_jpn_knd_kor_bul_por_akn_urd_mao_ctl_mlt_ind_mnd_alb_swt_nor_sid_ukr_cze_krd_pan_qcu_svk_spa_mcd_bem_amh_slo_hau_guj_sun_grk_swa_hin_zul_tag_tha_gam_tml_lda_bam_aze_prs_lat_azi_xho_vie_heb_dyu_ses_fbf	-0.525593472785787	-1.25329699370833	0.213239413773528
34	sid_grk_yor_spa_tig_wly_chh_scr_aze_tur_bam_mao_bem_ger_alb_bsq_svk_owc_ven_mnd_ben_nor_dyu_mol_igb_urd_hun_tsw_cic_est_slo_mlt_geo_lat_por_krd_fre_hau_amh_dut_fin_akn_bat_prs_tag_jpn_tml_kor_pol_ukr_tsn_bos_sun_guj_anl_jav_cnt_rus_lda_glc_heb_pan_lit_ita_arw_qcu_cze_mcd_rom_swa_aeg_ctl_gam_eng_ind_afr_ses_swe_xho_mly_tha_amr_knd_fbf_ewe_azi_hin_bul_uzb_zul_vie_sod_swt_dgb_moo	-0.128431739002402	-0.303702221198177	0.762033184774666
35	chh_spa_moo_swe_aeg_mlt_gam_dut_azi_aze_fbf_jav_swa_afr_lit_bsq_grk_tig_lda_mnd_ukr_ben_tsw_ctl_bam_bos_est_xho_bem_hun_por_sid_geo_mcd_rom_mol_guj_heb_sod_alb_fin_ewe_mly_arw_bat_jpn_tml_kor_prs_hin_akn_svk_ind_ita_owc_sun_cnt_glc_zul_cze_amr_slo_urd_fre_bul_qcu_eng_pan_pol_ses_anl_ger_hau_rus_tag_krd_dyu_lat_cic_mao_tha_wly_knd_swt_igb_tur_nor_scr_uzb_yor_vie_amh_dgb_ven_tsn	0.446082408358509	1.0523289004998	0.295375259821416
36	amr_scr_cic_pan_sod_hau_mlt_rom_uzb_aze_ewe_mao_yor_guj_bul_bsq_slo_anl_dgb_cnt_urd_nor_tsn_glc_lda_cze_est_ven_xho_hun_dut_gam_geo_lat_alb_ita_mcd_aeg_owc_ger_fin_bem_jav_afr_bat_jpn_knd_kor_eng_grk_igb_hin_mly_pol_sid_tag_mnd_svk_ses_prs_amh_lit_arw_spa_krd_qcu_swe_fre_ukr_bam_wly_ben_chh_ctl_ind_mol_fbf_rus_swt_sun_tha_heb_tml_swa_moo_tur_bos_por_azi_dyu_vie_tig_tsw_akn_zul	-1.15199133366007	-2.82774034337527	0.00574042881295285
37	anl_swe_tsw_pol_amr_aeg_mlt_ben_tur_uzb_yor_mly_akn_eng_dut_bsq_arw_gam_tsn_cnt_cze_hin_ses_pan_lda_ger_est_bem_fbf_hun_rom_heb_geo_mol_grk_spa_svk_owc_amh_ukr_fin_igb_mao_ctl_jav_jpn_tml_kor_krd_urd_moo_lat_bat_glc_wly_sun_mnd_bul_dyu_ita_chh_prs_alb_bos_afr_qcu_slo_mcd_scr_dgb_sid_por_tig_guj_ind_nor_bam_lit_ven_tag_tha_hau_knd_xho_cic_azi_fre_rus_aze_zul_vie_sod_ewe_swa_swt	-0.786005162578678	-1.89371096529773	0.0613718051319237
38	mlt_mcd_dgb_arw_anl_amh_aeg_pol_uzb_aze_bam_sun_ewe_ben_por_bsq_hin_hau_swa_mnd_scr_lit_ven_ctl_tsn_glc_est_yor_cic_hun_cze_heb_geo_ita_urd_dut_svk_chh_tig_alb_fin_moo_ind_grk_jav_jpn_knd_kor_eng_nor_bem_mol_mao_prs_wly_mly_cnt_lat_lda_ukr_gam_pan_bos_spa_slo_qcu_fre_krd_rus_akn_owc_rom_sod_bul_tag_afr_fbf_ger_ses_bat_tha_sid_tml_swt_xho_tur_swe_guj_azi_tsw_vie_amr_dyu_zul_igb	-0.624043779135011	-1.49368961604499	0.138641898875489
39	chh_glc_igb_fre_mlt_owc_heb_arw_uzb_azi_ewe_mao_tsn_nor_bul_bsq_prs_gam_tsw_mnd_cze_mol_zul_urd_bem_rom_fin_moo_dgb_hun_spa_sod_geo_ger_pan_eng_rus_anl_hau_lat_est_swt_jav_scr_ind_jpn_knd_kor_ita_pol_lda_swe_bat_alb_amr_tag_cnt_lit_swa_bos_tig_afr_krd_grk_ben_qcu_mcd_ukr_por_xho_aeg_guj_amh_ctl_mly_dut_dyu_slo_fbf_sun_tha_wly_tml_ses_ven_tur_svk_hin_aze_bam_vie_sid_akn_cic_yor	-0.232210756458176	-0.548969476430941	0.584342048620599
40	amr_mol_ses_dut_wly_gam_mlt_krd_azi_uzb_yor_tag_swt_glc_cze_bsq_eng_anl_dgb_cnt_ctl_pol_ewe_slo_lda_ita_hun_igb_tsn_est_ukr_amh_geo_grk_pan_mcd_rom_hau_owc_prs_fin_zul_sun_swe_bat_jpn_tml_kor_rus_por_xho_scr_mly_bos_aeg_jav_mnd_nor_cic_afr_tig_alb_hin_guj_lit_qcu_urd_ger_spa_swa_chh_lat_sid_svk_mao_fre_fbf_ben_bam_ind_tha_heb_knd_ven_moo_tur_bul_arw_aze_akn_vie_sod_dyu_bem_tsw	-0.829340173302993	-2.00074161301163	0.0483357807080864
41	gam_bos_dyu_slo_anl_tig_aeg_por_tur_azi_zul_tag_ses_guj_arw_bsq_afr_wly_swa_mnd_ger_ukr_ven_ben_igb_nor_hun_dgb_xho_est_swe_sod_geo_mol_scr_rus_glc_amr_chh_bul_fin_akn_sun_cze_ind_jpn_knd_kor_rom_grk_bem_pan_mly_spa_mlt_mao_cnt_lit_swt_svk_amh_dut_pol_fre_prs_qcu_mcd_ita_ctl_cic_owc_alb_hau_urd_jav_eng_tsw_lat_moo_bat_tha_heb_tml_yor_bam_aze_krd_hin_uzb_ewe_vie_sid_tsn_lda_fbf	0.12005744067366	0.282383516666191	0.778276950805973
42	amr_ita_dgb_glc_sid_sod_amh_mcd_azi_aze_xho_ind_fbf_mol_urd_bsq_lat_heb_dyu_cnt_swe_rus_lda_pan_swt_ctl_hun_igb_zul_fin_fre_gam_geo_slo_alb_guj_dut_mlt_anl_arw_est_ewe_sun_ger_jav_jpn_tml_kor_afr_por_bam_bul_bat_scr_hau_tag_mnd_pol_ven_krd_wly_ukr_cze_svk_rom_qcu_ben_hin_nor_yor_owc_spa_aeg_bos_mao_prs_swa_lit_tsn_mly_tha_tig_knd_ses_bem_uzb_grk_eng_tur_tsw_vie_chh_akn_cic_moo	-0.0114984350550984	-0.0270832246418305	0.978451386233062
43	sid_pol_dgb_ben_anl_hau_tig_scr_uzb_tur_bem_sun_lda_fre_spa_bsq_rus_mlt_fbf_mnd_por_ita_cic_lit_tsw_svk_fin_swt_moo_est_pan_owc_geo_mol_afr_lat_alb_sod_amr_mcd_hun_bam_mao_cze_bat_jpn_tml_kor_ger_swe_tsn_ctl_jav_arw_amh_ind_cnt_rom_yor_nor_heb_bul_hin_prs_bos_qcu_ukr_eng_urd_dyu_gam_glc_wly_grk_mly_dut_zul_slo_akn_tag_tha_chh_knd_igb_ses_aze_krd_guj_azi_swa_vie_aeg_ewe_ven_xho	-0.287977389773187	-0.681408162001497	0.497306586348088
44	amr_rom_ven_bul_gam_tig_chh_ctl_aze_uzb_akn_sun_swt_prs_mcd_bsq_ukr_owc_bem_mnd_mol_urd_dgb_ita_igb_grk_fin_tsw_cic_hun_por_amh_geo_ger_guj_fre_bos_sid_wly_cze_est_zul_mao_lat_bat_jpn_knd_kor_alb_pan_ses_spa_tag_eng_sod_ind_cnt_arw_xho_nor_heb_ben_hin_scr_afr_qcu_slo_swe_glc_yor_hau_pol_mlt_rus_jav_krd_dyu_dut_swa_mly_tha_aeg_tml_moo_bam_tur_lit_svk_azi_tsn_vie_anl_fbf_lda_ewe	-0.863307376588407	-2.08670051321921	0.0396516744037966
45	heb_prs_bem_pan_hau_gam_wly_bul_uzb_azi_cic_jav_yor_cze_lat_bsq_urd_tig_lda_mnd_bos_por_dgb_ben_fbf_slo_est_ven_moo_hun_svk_amh_geo_glc_ger_afr_alb_amr_sod_eng_fin_igb_ind_ita_tag_jpn_knd_kor_krd_ctl_tsn_arw_mao_guj_owc_sun_cnt_scr_bam_swe_sid_nor_mol_mcd_lit_qcu_rus_grk_fre_swt_mlt_spa_chh_pol_bat_rom_ewe_dut_xho_mly_tha_aeg_tml_akn_ses_aze_ukr_hin_tur_zul_vie_anl_tsw_swa_dyu	-0.96529239037153	-2.35101935434066	0.0208340563237025
46	aeg_grk_akn_pan_gam_heb_chh_hin_uzb_aze_ewe_ind_yor_alb_ben_bsq_mcd_mlt_zul_cnt_swe_ctl_cic_rom_lda_svk_est_swa_fbf_fin_nor_sid_geo_spa_fre_cze_scr_owc_wly_eng_hun_tsw_jav_por_tag_jpn_tml_kor_lat_pol_dyu_dut_bat_lit_anl_mly_mnd_guj_tsn_arw_sod_slo_bos_afr_ukr_qcu_urd_ger_mol_dgb_amr_rus_amh_prs_sun_bul_bem_krd_xho_mao_tha_hau_knd_igb_bam_tur_ita_glc_azi_swt_vie_tig_ven_ses_moo	-0.18064444723053	-0.426006571617943	0.671087400214028
47	heb_ger_dyu_swe_amh_aeg_sod_grk_aze_uzb_ven_mao_akn_ben_nor_bsq_por_tig_yor_mnd_hin_alb_dgb_lit_bam_lat_est_lda_cic_hun_urd_owc_geo_ita_ctl_cze_ukr_anl_gam_bul_fin_swt_ind_krd_tag_jpn_knd_kor_arw_pol_zul_guj_jav_eng_wly_sun_cnt_mol_xho_svk_chh_scr_prs_pan_mcd_qcu_spa_rom_slo_moo_hau_bos_mlt_rus_bat_afr_bem_dut_swa_mly_tha_amr_tml_fbf_ewe_tur_fre_glc_azi_igb_vie_sid_tsw_tsn_ses	-0.567510385502688	-1.35440114811332	0.178890021585641
48	anl_ger_cic_ctl_sod_mlt_chh_glc_uzb_tur_ses_jav_igb_bos_por_bsq_mcd_amr_swt_mnd_guj_dut_moo_scr_tsn_afr_fin_yor_zul_est_prs_heb_geo_cze_fre_alb_krd_aeg_wly_eng_hun_dyu_tag_lit_ind_jpn_knd_kor_ben_mol_akn_grk_sun_lat_tig_mao_cnt_slo_dgb_urd_gam_svk_rom_ita_nor_qcu_ukr_pol_hin_bem_amh_bul_owc_pan_bat_rus_bam_arw_swa_mly_tha_sid_tml_ewe_ven_aze_swe_spa_azi_fbf_vie_hau_xho_lda_tsw	-0.676029132683211	-1.62051892286584	0.108506826881951
49	chh_grk_tsw_mcd_wly_aeg_gam_slo_uzb_azi_moo_mly_dyu_ctl_lit_bsq_krd_anl_fbf_mnd_hin_bos_swt_urd_ewe_pan_fin_lda_tsn_est_rus_mlt_geo_mol_lat_bul_rom_heb_amh_glc_hun_dgb_bat_alb_ind_jpn_knd_kor_ger_afr_ven_scr_jav_por_tig_sun_cnt_dut_yor_eng_sod_cze_ita_svk_swe_qcu_ben_guj_pol_swa_owc_ukr_hau_fre_tag_arw_igb_nor_ses_mao_tha_sid_tml_zul_bem_tur_spa_prs_aze_cic_vie_amr_akn_xho_bam	-0.565439321811307	-1.34796366470408	0.180944324964682
50	amr_cze_fbf_bos_chh_amh_aeg_prs_uzb_aze_zul_mao_tsw_scr_mcd_bsq_ita_tig_dgb_cnt_ben_ctl_ven_afr_akn_alb_est_tsn_swa_hun_urd_hau_geo_svk_pan_slo_grk_sod_heb_krd_fin_cic_bat_rus_jav_jpn_tml_kor_bul_ukr_ewe_fre_tag_guj_wly_sun_mnd_eng_lda_por_owc_pol_mol_swe_lat_qcu_hin_rom_spa_bam_mlt_ger_gam_glc_ind_lit_igb_dut_xho_mly_tha_anl_knd_yor_swt_tur_arw_nor_azi_moo_vie_sid_bem_ses_dyu	-0.761735382204933	-1.83106013785956	0.0702935989397515
51	mlt_krd_xho_spa_amh_tig_heb_glc_uzb_aze_tsw_mly_igb_lat_pol_bsq_lit_amr_akn_mnd_hin_ita_ven_eng_ses_swe_hun_swt_bem_fin_ger_sod_geo_urd_rus_mol_guj_chh_aeg_por_est_ewe_ind_prs_bat_jpn_knd_kor_pan_ben_dgb_dut_sun_bul_anl_mao_cnt_afr_bam_alb_gam_bos_grk_nor_svk_qcu_ukr_cze_rom_zul_sid_mcd_owc_arw_tag_slo_cic_fre_yor_jav_tha_wly_tml_lda_tsn_azi_ctl_scr_tur_moo_vie_hau_swa_dyu_fbf	-0.485254336662724	-1.15328350700901	0.251749515723854
52	aeg_prs_zul_ben_owc_amh_gam_scr_uzb_azi_swa_jav_swt_hin_swe_bsq_cze_hau_yor_mnd_lat_svk_ven_pol_akn_rus_fin_xho_dyu_est_fre_heb_geo_alb_glc_spa_krd_sod_sid_pan_hun_tsn_mao_grk_tag_jpn_knd_kor_lit_ger_ewe_ctl_sun_slo_wly_bat_cnt_mol_cic_ukr_amr_afr_mcd_guj_eng_qcu_arw_ita_urd_bam_chh_bul_anl_por_ind_rom_dgb_bos_bem_mly_tha_mlt_tml_tsw_fbf_aze_nor_dut_tur_moo_vie_tig_igb_ses_lda	-0.369040397369312	-0.874478398618872	0.384110485546385
53	tig_grk_tsw_spa_sid_amr_heb_guj_aze_uzb_ses_mly_xho_hin_pol_bsq_ben_wly_cic_cnt_scr_cze_dgb_krd_fbf_ger_est_bem_swt_hun_alb_aeg_geo_ita_prs_swe_eng_anl_sod_mol_fin_tsn_ind_bul_jav_jpn_tml_kor_dut_nor_lda_afr_bat_mcd_mlt_sun_mnd_rus_bam_lit_amh_slo_svk_ctl_glc_qcu_arw_rom_por_swa_hau_pan_owc_lat_mao_bos_ven_ukr_dyu_tag_tha_chh_knd_akn_zul_tur_fre_urd_azi_yor_vie_gam_ewe_moo_igb	-0.475186060078977	-1.13027783678144	0.261265786151697
54	amr_bul_tsw_dut_hau_sod_tig_ger_aze_azi_ewe_bat_dyu_ben_rom_bsq_swe_owc_akn_mnd_ukr_fre_lda_scr_ses_eng_est_xho_swt_hun_arw_wly_geo_lit_svk_afr_mcd_anl_aeg_pol_fin_cic_mly_ita_mao_jpn_knd_kor_pan_bos_bam_ctl_sun_rus_amh_tag_cnt_glc_yor_krd_mlt_grk_prs_hin_lat_qcu_guj_por_nor_tsn_heb_mol_gam_slo_jav_spa_bem_urd_fbf_ind_tha_sid_tml_igb_moo_tur_cze_alb_uzb_zul_vie_chh_swa_ven_dgb	0.185484224431442	0.436798842322864	0.663269734352544
55	hau_swe_bam_krd_tig_owc_sid_ita_aze_tur_swt_sun_xho_dut_hin_bsq_rom_chh_bem_mnd_pol_nor_lda_cze_fbf_mcd_hun_ven_ses_fin_prs_amh_geo_svk_lat_ben_fre_gam_wly_afr_est_zul_ind_ger_jav_jpn_tml_kor_urd_bos_dyu_spa_bat_glc_mlt_tag_cnt_mol_ewe_arw_amr_alb_slo_grk_eng_qcu_scr_lit_ctl_swa_aeg_por_anl_guj_mao_rus_tsw_ukr_yor_mly_tha_sod_knd_tsn_moo_uzb_pan_bul_azi_cic_vie_heb_dgb_igb_akn	0.805965524641232	1.92099462574284	0.0577953206190881
56	amr_guj_tsn_prs_mlt_hau_aeg_ctl_uzb_tur_bam_bat_moo_lat_hin_bsq_glc_sid_bem_cnt_scr_slo_akn_ita_swt_nor_hun_fbf_igb_est_afr_chh_geo_rus_svk_grk_bul_gam_heb_cze_fin_dgb_jav_urd_ind_jpn_knd_kor_arw_mol_lda_bos_tag_rom_tig_mly_mnd_spa_zul_alb_anl_pan_swe_fre_krd_qcu_dut_pol_lit_xho_sod_por_amh_mcd_sun_ukr_dyu_ben_ses_mao_tha_owc_tml_yor_cic_aze_ger_eng_azi_ven_vie_wly_tsw_ewe_swa	-0.519690092938554	-1.24015530666289	0.218037832591293
57	tig_krd_moo_ben_mlt_wly_amr_pan_aze_tur_swt_ind_cic_scr_arw_bsq_hin_owc_tsn_mnd_ger_alb_ses_fre_ewe_por_est_dyu_bem_hun_bos_heb_geo_spa_ita_grk_urd_amh_aeg_lit_fin_fbf_mao_mcd_sun_jpn_tml_kor_rom_cze_xho_nor_tag_lat_gam_jav_cnt_dut_akn_swe_chh_ukr_pol_afr_svk_qcu_bul_prs_guj_ven_anl_ctl_sid_mol_mly_slo_dgb_glc_lda_bat_tha_hau_knd_zul_swa_uzb_eng_rus_azi_tsw_vie_sod_igb_yor_bam	-0.717642800961235	-1.7242647284443	0.0879825060944682
58	sid_swe_bam_nor_amh_chh_aeg_eng_aze_tur_swt_mao_xho_bos_dut_bsq_glc_sod_lda_cnt_rus_ita_dyu_pol_zul_spa_fin_tsn_yor_hun_alb_hau_geo_ger_mcd_lat_prs_gam_wly_afr_est_ses_bat_rom_tag_jpn_tml_kor_urd_hin_dgb_ben_mly_svk_anl_sun_mnd_slo_cic_pan_tig_krd_scr_fre_guj_qcu_lit_ukr_mol_swa_amr_arw_owc_grk_jav_ctl_ewe_por_akn_ind_tha_mlt_knd_tsw_ven_azi_cze_bul_uzb_fbf_vie_heb_bem_moo_igb	0.0613787758353019	0.14447353749477	0.885439176571063
59	gam_hin_lda_mol_amh_mlt_amr_dut_uzb_aze_ewe_bat_cic_ukr_slo_bsq_svk_tig_moo_mnd_arw_grk_igb_rom_tsw_swe_hun_dgb_bam_fin_lat_aeg_geo_guj_spa_scr_ctl_sod_hau_nor_est_akn_sun_rus_jav_jpn_knd_kor_mcd_prs_zul_glc_tag_lit_owc_ind_cnt_bos_swa_eng_wly_bul_afr_ben_fre_qcu_alb_ita_pol_swt_sid_cze_chh_ger_mly_pan_xho_krd_ven_mao_tha_heb_tml_dyu_bem_azi_por_urd_tur_ses_vie_anl_tsn_yor_fbf	-0.893170963262923	-2.16740223422809	0.0327582884681992
60	mlt_mol_bam_eng_owc_aeg_sid_lit_aze_azi_ses_sun_cic_pan_ukr_bsq_arw_amr_xho_cnt_urd_hin_yor_cze_lda_rom_fin_tsw_swa_est_afr_heb_geo_swe_ben_fre_alb_gam_sod_glc_hun_ewe_tag_pol_bat_jpn_tml_kor_krd_ctl_akn_grk_ind_ger_amh_mao_mnd_bul_bem_por_wly_rus_spa_svk_bos_qcu_slo_guj_prs_igb_hau_dut_tig_mcd_jav_ita_tsn_lat_dgb_mly_tha_chh_knd_zul_moo_uzb_nor_scr_tur_dyu_vie_anl_fbf_swt_ven	-0.781199561858017	-1.87915182128187	0.0633553244981315
61	anl_arw_akn_cze_gam_wly_heb_urd_azi_uzb_yor_jav_fbf_ctl_pan_bsq_svk_sid_igb_cnt_fre_grk_dyu_ukr_tsw_bul_fin_cic_dgb_hun_rom_hau_geo_bos_rus_lat_eng_amh_owc_mcd_est_moo_mly_spa_ind_jpn_knd_kor_mol_swe_ses_scr_sun_hin_mlt_mao_mnd_por_ewe_dut_aeg_prs_glc_nor_guj_qcu_ben_ger_pol_tsn_chh_slo_sod_afr_tag_lit_ven_krd_bem_bat_tha_tig_tml_swa_bam_aze_alb_ita_tur_zul_vie_amr_lda_xho_swt	0.447198739634191	1.05704321953533	0.293229918309978
62	heb_ita_lda_fre_amr_chh_mlt_pol_aze_tur_bam_tag_ewe_bos_svk_bsq_mol_tig_bem_mnd_mcd_bul_tsn_glc_ses_eng_fin_dgb_swa_est_spa_hau_geo_dut_nor_lit_ukr_wly_sod_afr_hun_moo_sun_ctl_mao_jpn_knd_kor_arw_rom_igb_lat_bat_hin_owc_ind_cnt_krd_yor_ger_sid_scr_pan_swe_alb_qcu_cze_grk_rus_akn_amh_ben_aeg_urd_mly_prs_dyu_slo_tsw_jav_tha_anl_tml_cic_fbf_uzb_guj_por_azi_zul_vie_gam_swt_xho_ven	-0.0645504249052257	-0.152105574046587	0.87943316409731
63	anl_scr_bem_glc_wly_amh_gam_por_azi_aze_yor_ind_moo_prs_mcd_bsq_pan_amr_ses_mnd_lit_ctl_ewe_urd_dyu_grk_est_zul_lda_hun_guj_hau_geo_nor_alb_bul_eng_tig_owc_afr_fin_xho_mly_slo_tag_jpn_knd_kor_rus_hin_bam_bos_bat_rom_sid_sun_cnt_ben_dgb_svk_aeg_pol_dut_ukr_cze_qcu_arw_lat_krd_tsn_heb_ita_sod_ger_mao_spa_akn_mol_ven_jav_tha_chh_tml_igb_tsw_tur_swe_fre_uzb_cic_vie_mlt_fbf_swt_swa	0.0982389438997912	0.231523017303582	0.81741714935248
64	mlt_ger_dyu_grk_heb_sod_aeg_pol_azi_uzb_xho_mly_fbf_rus_por_bsq_mol_anl_swa_cnt_dut_nor_swt_urd_lda_arw_est_zul_cic_fin_scr_owc_geo_ben_ita_mcd_bul_wly_hau_svk_hun_yor_ind_guj_tag_jpn_knd_kor_spa_rom_moo_lat_bat_eng_chh_sun_mnd_krd_ewe_ukr_gam_prs_alb_pan_swe_qcu_glc_bos_fre_tsw_amr_cze_sid_ctl_mao_lit_akn_afr_tsn_jav_tha_tig_tml_bam_dgb_aze_hin_slo_tur_igb_vie_amh_ven_bem_ses	-0.2324723384916	-0.548824475487645	0.584441159885956
65	heb_alb_bam_nor_chh_hau_anl_scr_azi_uzb_ses_mly_dyu_por_ctl_bsq_krd_gam_cic_cnt_dut_bos_igb_swe_yor_prs_hun_akn_ven_fin_lit_sod_geo_ger_spa_urd_afr_owc_tig_slo_est_bem_sun_arw_ind_jpn_tml_kor_cze_pol_zul_hin_bat_ita_mlt_jav_mnd_pan_tsn_rus_wly_glc_ben_bul_mol_qcu_guj_ukr_eng_lda_sid_mcd_aeg_lat_mao_svk_swa_fre_dgb_tag_tha_amh_knd_fbf_moo_aze_grk_rom_tur_xho_vie_amr_swt_ewe_tsw	-0.538590141957245	-1.28605093497204	0.201617998528842
66	amh_slo_bem_pan_hau_sod_gam_guj_tur_aze_xho_sun_dyu_cze_ger_bsq_lit_wly_ewe_mnd_bos_fre_lda_urd_dgb_hin_hun_ses_cic_fin_ita_heb_geo_krd_dut_afr_svk_aeg_chh_arw_est_igb_mly_alb_tag_jpn_tml_kor_por_ukr_fbf_eng_mao_grk_sid_bat_cnt_swe_swt_glc_mlt_spa_ben_prs_rom_qcu_mol_pol_ctl_akn_anl_bul_amr_mcd_ind_nor_tsn_rus_ven_jav_tha_owc_knd_tsw_moo_uzb_scr_lat_azi_swa_vie_tig_bam_zul_yor	0.71768949876647	1.7056141116019	0.0914178752132865
67	aeg_pol_swt_por_wly_amr_owc_arw_tur_aze_swa_tag_yor_ukr_nor_bsq_dut_hau_xho_mnd_bos_swe_ven_slo_bem_krd_est_lda_tsn_hun_rus_sod_geo_bul_lit_urd_hin_amh_sid_mcd_fin_ewe_sun_guj_jav_jpn_tml_kor_fre_ita_ses_rom_bat_mol_chh_mly_cnt_ger_fbf_alb_anl_glc_scr_spa_lat_qcu_prs_svk_pan_igb_gam_ben_mlt_grk_ind_ctl_moo_cze_bam_mao_tha_tig_knd_akn_dyu_uzb_eng_afr_azi_tsw_vie_heb_cic_zul_dgb	-0.672410017610458	-1.60978417183177	0.110834301688589
68	amh_afr_lda_por_sod_aeg_owc_eng_tur_azi_dyu_bat_bam_ben_urd_bsq_arw_anl_ven_mnd_svk_prs_zul_scr_tsn_spa_fin_swa_moo_est_swe_tig_geo_lat_ger_lit_bos_chh_wly_pan_hun_fbf_jav_fre_tag_jpn_knd_kor_ukr_dut_bem_mol_ind_rus_amr_mao_cnt_ita_igb_hin_gam_grk_bul_slo_rom_qcu_mcd_alb_ctl_dgb_mlt_nor_sid_pol_sun_cze_yor_glc_cic_mly_tha_hau_tml_swt_ses_uzb_guj_krd_aze_ewe_vie_heb_tsw_xho_akn	-0.551442913486617	-1.31415868164394	0.192024983078959
69	chh_scr_ewe_swe_owc_sod_anl_afr_aze_tur_zul_bat_tsw_pol_krd_bsq_glc_mlt_tsn_cnt_alb_fre_ven_bos_dyu_lat_hun_igb_ses_fin_rom_tig_geo_lit_prs_svk_dut_gam_hau_ctl_est_bam_jav_eng_sun_jpn_tml_kor_nor_ukr_cic_spa_tag_hin_amr_ind_mnd_cze_yor_ita_wly_slo_guj_rus_ben_qcu_arw_ger_mol_akn_amh_grk_sid_pan_mly_por_bem_bul_fbf_mao_tha_heb_knd_dgb_swt_uzb_urd_mcd_azi_swa_vie_aeg_xho_lda_moo	-0.886303259225239	-2.1422502390647	0.0347854709534584
70	anl_pol_ewe_ita_sid_hau_aeg_ctl_uzb_azi_bem_mao_swt_swe_spa_bsq_bos_mlt_lda_mnd_guj_fre_ses_por_tsw_cze_hun_yor_akn_fin_ger_owc_geo_ukr_hin_rom_mcd_gam_amr_prs_est_tsn_sun_rus_mly_jpn_knd_kor_glc_arw_xho_mol_tag_scr_sod_bat_cnt_krd_moo_bul_amh_urd_pan_alb_ben_qcu_nor_eng_svk_igb_chh_lat_tig_grk_ind_dut_dyu_slo_dgb_jav_tha_wly_tml_ven_zul_tur_lit_afr_aze_bam_vie_heb_swa_fbf_cic	-0.694831006190795	-1.66520961429554	0.099236384422488
71	heb_mcd_dyu_pan_sid_amr_mlt_arw_tur_azi_lda_mly_tsw_ger_afr_bsq_grk_tig_akn_cnt_cze_hin_ewe_svk_ven_pol_fin_yor_bam_hun_por_chh_geo_mol_bul_bos_fre_amh_hau_rus_est_xho_bat_ben_jav_jpn_knd_kor_nor_alb_igb_slo_sun_urd_sod_tag_mnd_lat_swa_dut_gam_spa_swe_eng_krd_qcu_ukr_guj_glc_moo_anl_prs_aeg_lit_mao_rom_dgb_scr_swt_ind_tha_owc_tml_cic_zul_uzb_ita_ctl_aze_ses_vie_wly_fbf_tsn_bem	0.369285224586643	0.870346895380438	0.386351846460134
72	anl_hin_yor_rus_heb_amr_aeg_pan_azi_tur_xho_tag_moo_pol_ita_bsq_arw_mlt_ewe_cnt_ben_mcd_swt_grk_tsw_cze_fin_tsn_akn_hun_eng_sod_geo_rom_guj_prs_por_wly_amh_alb_est_fbf_bat_spa_jav_jpn_tml_kor_bul_bos_dgb_ctl_mly_urd_chh_sun_mnd_afr_cic_nor_tig_scr_lat_mol_fre_qcu_glc_lit_slo_lda_gam_ger_owc_krd_mao_svk_zul_ukr_dyu_ind_tha_sid_knd_ses_ven_aze_dut_swe_uzb_bem_vie_hau_swa_igb_bam	-0.225484128750548	-0.532357159506827	0.595748265064053
73	sod_ukr_cic_dut_owc_sid_amr_ita_aze_azi_yor_sun_ses_mcd_bos_bsq_prs_anl_swt_cnt_cze_krd_fbf_svk_xho_eng_hun_zul_akn_fin_pol_wly_geo_hin_lit_glc_scr_heb_chh_grk_est_lda_bat_mol_jav_jpn_knd_kor_pan_guj_igb_ger_mly_slo_amh_mao_mnd_afr_tsw_alb_tig_fre_urd_arw_ben_qcu_lat_rus_bul_dyu_hau_por_gam_nor_ind_ctl_moo_spa_ven_tag_tha_aeg_tml_dgb_tsn_uzb_swe_rom_tur_swa_vie_mlt_bem_bam_ewe	-1.13615602404865	-2.79191801496699	0.00635967630850348
74	tig_ctl_ewe_krd_chh_hau_amh_ben_uzb_azi_dgb_mly_tsw_rus_por_bsq_swe_amr_bam_mnd_ita_alb_moo_slo_akn_rom_hun_zul_igb_fin_pan_gam_geo_eng_bos_cze_spa_sod_anl_afr_est_lda_sun_bul_tag_jpn_knd_kor_glc_fre_ven_scr_ind_svk_owc_mao_cnt_hin_cic_ukr_heb_mcd_ger_arw_dut_qcu_lit_pol_prs_tsn_aeg_mol_sid_grk_bat_urd_dyu_lat_bem_jav_tha_mlt_tml_swt_ses_aze_nor_guj_tur_yor_vie_wly_xho_swa_fbf	-0.059381921647486	-0.139947158914889	0.889004384443059
75	owc_afr_fbf_lit_aeg_hau_tig_ben_aze_azi_dyu_mao_swa_rus_swe_bsq_por_amh_tsn_cnt_ukr_eng_cic_bos_igb_glc_est_akn_lda_fin_guj_anl_geo_alb_prs_ger_urd_heb_mlt_mcd_hun_swt_ind_spa_tag_jpn_knd_kor_bul_nor_zul_ita_jav_slo_gam_sun_mnd_cze_yor_scr_chh_hin_svk_lat_dut_qcu_mol_pol_ctl_ven_sod_krd_wly_pan_bat_rom_bam_arw_moo_mly_tha_sid_tml_ses_bem_tur_fre_grk_uzb_ewe_vie_amr_xho_tsw_dgb	-0.545117192447006	-1.30516434807782	0.19505687291434
76	amr_svk_fbf_glc_tig_owc_chh_grk_tur_azi_bam_jav_ses_swe_ben_bsq_alb_sod_tsn_mnd_ger_rus_yor_slo_tsw_arw_est_zul_ewe_hun_ukr_wly_geo_pol_rom_prs_mcd_hau_sid_scr_fin_swa_mao_krd_sun_jpn_tml_kor_bul_eng_dyu_afr_tag_urd_heb_bat_cnt_nor_dgb_ita_anl_cze_guj_lit_bos_qcu_pan_fre_dut_ven_mlt_ctl_gam_mol_ind_hin_cic_por_lda_mly_tha_aeg_knd_akn_moo_aze_lat_spa_uzb_xho_vie_amh_bem_swt_igb	-0.436995533451015	-1.03765762653777	0.30211992219067
77	amh_cze_tsw_arw_heb_sod_wly_ben_tur_azi_bam_jav_swa_bul_mol_bsq_por_tig_yor_mnd_rom_eng_moo_ukr_swt_krd_est_dyu_igb_hun_ita_amr_geo_alb_grk_scr_afr_gam_chh_svk_fin_ses_bat_fre_mao_jpn_knd_kor_glc_dut_fbf_swe_sun_rus_anl_mly_cnt_guj_zul_slo_hau_nor_prs_lat_spa_qcu_mcd_pan_pol_ewe_sid_ctl_mlt_hin_tag_lit_xho_urd_cic_ind_tha_owc_tml_lda_bem_aze_ger_bos_uzb_akn_vie_aeg_dgb_ven_tsn	0.371136038360465	0.874373253739139	0.384167426707755
78	gam_alb_moo_swe_hau_mlt_amh_glc_uzb_azi_dyu_jav_cic_grk_ita_bsq_bos_aeg_tsw_cnt_nor_ctl_igb_dut_bem_cze_hun_swt_ewe_fin_rus_heb_geo_spa_mcd_fre_scr_sod_chh_hin_est_bam_ind_eng_bat_jpn_tml_kor_krd_guj_akn_arw_mly_pan_wly_tag_mnd_lat_swa_ukr_owc_por_afr_svk_prs_qcu_lit_ger_bul_tsn_tig_mol_anl_ben_mao_urd_yor_pol_xho_sun_tha_sid_knd_dgb_lda_tur_rom_slo_aze_ses_vie_amr_zul_fbf_ven	-0.0149728736532675	-0.035286928622254	0.971926575330295
79	aeg_svk_bam_ctl_wly_gam_heb_prs_aze_tur_swa_mao_akn_ukr_pol_bsq_lit_amh_tsn_cnt_arw_alb_igb_grk_tsw_mol_fin_ewe_dgb_hun_urd_anl_geo_pan_scr_nor_slo_hau_sod_mcd_est_zul_tag_lat_jav_jpn_tml_kor_fre_hin_moo_ben_bat_bul_amr_sun_mnd_por_ses_ita_owc_swe_dut_cze_guj_qcu_spa_eng_bos_cic_chh_rus_tig_glc_ind_rom_dyu_ger_lda_mly_tha_sid_knd_swt_xho_azi_afr_krd_uzb_fbf_vie_mlt_ven_yor_bem	-0.723240303299087	-1.73680514449166	0.0857326392586271
80	wly_nor_cic_ukr_hau_sid_owc_ita_aze_tur_moo_jav_lda_rom_spa_bsq_lat_tig_swt_cnt_ctl_eng_tsw_fre_dyu_slo_est_zul_xho_fin_bul_heb_geo_krd_lit_mol_svk_chh_anl_mcd_hun_yor_sun_dut_tag_jpn_tml_kor_swe_bos_akn_ger_ind_grk_mlt_mao_mnd_pol_ses_urd_gam_cze_arw_por_glc_qcu_rus_alb_prs_swa_aeg_pan_sod_scr_bat_guj_tsn_ben_dgb_mly_tha_amh_knd_bam_fbf_azi_hin_afr_uzb_igb_vie_amr_ven_bem_ewe	-0.254163477258363	-0.60098048667479	0.549314957816924
81	chh_mcd_dgb_fre_sod_wly_tig_scr_uzb_tur_dyu_jav_moo_grk_lat_bsq_urd_amr_swa_mnd_krd_alb_tsn_ita_ses_spa_hun_tsw_fbf_fin_ctl_owc_geo_svk_pan_bos_mol_mlt_amh_guj_est_igb_ind_por_tag_jpn_knd_kor_ukr_rus_ewe_slo_mao_afr_gam_bat_cnt_cze_cic_nor_sid_arw_rom_prs_ger_qcu_hin_swe_eng_zul_heb_glc_hau_ben_mly_lit_lda_dut_ven_sun_tha_aeg_tml_akn_swt_azi_bul_pol_aze_bam_vie_anl_yor_bem_xho	-0.447679620598024	-1.06329598881433	0.290400905944571
82	chh_ctl_ven_lit_sid_sod_anl_svk_uzb_aze_moo_mao_swa_fre_cze_bsq_rom_tig_tsn_cnt_rus_ben_zul_dut_ewe_pan_est_yor_swt_hun_alb_heb_geo_guj_scr_slo_arw_hau_wly_ukr_fin_fbf_bat_mol_tag_jpn_knd_kor_prs_urd_tsw_grk_jav_bul_owc_mly_mnd_lat_cic_spa_mlt_hin_krd_ger_eng_qcu_mcd_afr_swe_ses_amh_ita_aeg_glc_sun_pol_bem_por_lda_ind_tha_gam_tml_igb_dgb_tur_nor_bos_azi_bam_vie_amr_xho_dyu_akn	-0.467415010170456	-1.11086468846859	0.269490392715427
83	hau_swe_yor_ukr_wly_amh_aeg_hin_uzb_tur_cic_tag_tsw_arw_spa_bsq_ita_sod_ven_mnd_ger_ben_lda_lit_dyu_dut_fin_dgb_swa_hun_nor_mlt_geo_krd_rom_ctl_fre_amr_anl_grk_est_swt_jav_bos_mly_jpn_knd_kor_mol_prs_bem_afr_mao_pan_gam_ind_cnt_glc_xho_guj_owc_bul_alb_lat_svk_qcu_slo_urd_eng_fbf_heb_scr_sid_por_sun_rus_bam_cze_moo_bat_tha_chh_tml_ses_tsn_azi_mcd_pol_aze_akn_vie_tig_zul_igb_ewe	-0.614473901822953	-1.46822094308746	0.145418421869612
84	chh_rus_ses_ben_sod_sid_wly_hin_tur_uzb_bem_ind_lda_grk_ita_bsq_rom_amh_tsn_mnd_dut_ukr_swa_prs_igb_cze_fin_dyu_swt_hun_eng_anl_geo_urd_spa_scr_pan_mlt_hau_slo_est_bam_mly_arw_sun_jpn_knd_kor_lit_svk_ven_guj_mao_fre_gam_bat_cnt_ctl_fbf_nor_aeg_por_krd_ger_bos_qcu_glc_afr_lat_moo_heb_swe_owc_pol_jav_bul_tsw_mol_zul_tag_tha_tig_tml_cic_yor_aze_mcd_alb_azi_akn_vie_amr_xho_dgb_ewe	-0.226510969383184	-0.535982572039736	0.593250225643697
85	aeg_por_dyu_fre_hau_amh_tig_mcd_tur_azi_zul_jav_igb_rus_scr_bsq_mol_owc_bam_mnd_eng_bos_tsn_slo_ses_cze_hun_moo_dgb_est_ben_sid_geo_pan_ukr_lit_svk_gam_heb_lat_fin_fbf_mao_prs_tag_jpn_knd_kor_nor_alb_tsw_ctl_mly_urd_anl_sun_cnt_hin_xho_ita_amr_afr_bul_rom_krd_qcu_arw_spa_ger_swa_mlt_grk_sod_guj_ind_dut_akn_pol_ven_bat_tha_wly_tml_cic_swt_aze_swe_glc_uzb_ewe_vie_chh_bem_lda_yor	0.437063008164028	1.02953705527615	0.305897539117287
86	amr_spa_swt_bul_sid_mlt_chh_pan_uzb_tur_tsn_ind_ses_urd_ger_bsq_guj_wly_cic_mnd_mol_afr_ven_grk_swa_ita_fin_lda_ewe_hun_mcd_aeg_geo_pol_rom_slo_bos_heb_anl_dut_est_dgb_mao_ben_tag_jpn_knd_kor_lat_lit_bam_scr_mly_arw_hau_sun_cnt_rus_tsw_swe_gam_prs_glc_ctl_fre_qcu_eng_krd_cze_yor_amh_alb_tig_nor_bat_ukr_dyu_hin_xho_jav_tha_owc_tml_igb_moo_azi_svk_por_aze_zul_vie_sod_fbf_bem_akn	-0.791680851453688	-1.90946178456693	0.0592850394693168
87	amr_ctl_dyu_rus_mlt_gam_hau_lat_aze_tur_zul_ind_lda_por_hin_bsq_prs_aeg_dgb_mnd_spa_cze_akn_nor_swa_grk_hun_moo_ses_fin_lit_sid_geo_fre_dut_guj_arw_sod_heb_urd_est_igb_mly_krd_jav_jpn_knd_kor_svk_alb_tsw_bul_bat_afr_chh_sun_cnt_ben_xho_mol_amh_mcd_ita_slo_eng_qcu_glc_rom_pol_bam_anl_pan_wly_swe_tag_bos_fbf_ger_yor_mao_tha_tig_tml_swt_bem_azi_ukr_scr_uzb_tsn_vie_owc_ewe_ven_cic	-0.423046430746857	-1.00382853392428	0.318065995044499
88	sid_krd_ses_ger_chh_tig_aeg_grk_azi_tur_dgb_tag_dyu_pol_arw_bsq_fre_owc_lda_cnt_bul_lit_zul_cze_xho_slo_est_bem_cic_hun_pan_sod_geo_rom_mcd_ita_svk_anl_heb_mol_fin_yor_mao_por_jav_jpn_knd_kor_swe_ukr_akn_spa_mly_eng_wly_bat_mnd_glc_swa_bos_hau_afr_scr_urd_alb_qcu_ben_guj_prs_ven_amr_hin_mlt_lat_sun_ctl_swt_rus_igb_ind_tha_amh_tml_bam_tsw_aze_dut_nor_uzb_ewe_vie_gam_tsn_moo_fbf	-0.0970878764462085	-0.228916223935988	0.81943667623769
89	tig_arw_ven_lat_amh_aeg_gam_spa_aze_tur_ewe_tag_cic_alb_pan_bsq_ctl_mlt_dyu_mnd_por_guj_swt_mol_akn_svk_est_fbf_bam_fin_ger_owc_geo_lit_pol_ita_grk_sid_heb_cze_hun_moo_bat_slo_mly_jpn_knd_kor_bul_swe_lda_krd_ind_rom_hau_mao_cnt_mcd_bem_eng_chh_bos_nor_fre_dut_qcu_ukr_ben_scr_tsw_amr_urd_anl_glc_sun_afr_dgb_hin_ses_jav_tha_wly_tml_tsn_zul_uzb_rus_prs_azi_xho_vie_sod_swa_yor_igb	-0.0931271266859324	-0.219415244446358	0.826807455090324
90	chh_svk_cic_dut_owc_gam_amh_glc_uzb_aze_zul_mly_igb_mol_hin_bsq_urd_wly_ven_mnd_swe_cze_fbf_arw_xho_por_hun_tsw_moo_fin_nor_hau_geo_fre_slo_ctl_bos_sid_amr_spa_est_tsn_jav_pan_tag_jpn_knd_kor_bul_scr_yor_rus_bat_lit_sod_ind_cnt_krd_bem_prs_tig_ukr_pol_ger_ita_qcu_mcd_eng_afr_swt_mlt_guj_aeg_rom_sun_lat_dgb_ben_akn_mao_tha_heb_tml_ses_dyu_azi_grk_alb_tur_swa_vie_anl_ewe_lda_bam	-0.0928597167438639	-0.218979344207935	0.827146000471717
91	owc_prs_akn_scr_aeg_amr_hau_arw_uzb_tur_lda_jav_zul_bul_nor_bsq_pol_amh_dgb_mnd_spa_guj_tsw_eng_cic_mol_est_bam_fbf_fin_lat_sid_geo_grk_ben_ita_bos_wly_heb_cze_hun_bem_mly_por_tag_jpn_knd_kor_lit_glc_xho_svk_ind_alb_mlt_bat_cnt_mcd_moo_rus_sod_swe_ger_afr_ctl_qcu_hin_slo_rom_swt_anl_pan_chh_urd_sun_dut_ses_fre_dyu_mao_tha_gam_tml_swa_igb_azi_krd_ukr_aze_yor_vie_tig_tsn_ven_ewe	0.216649575121654	0.509876189936666	0.611346114805485
92	gam_slo_zul_lit_amr_tig_owc_ukr_azi_aze_swa_bat_ewe_arw_nor_bsq_bos_amh_lda_mnd_swe_fre_moo_pol_bam_por_fin_fbf_cic_hun_krd_anl_geo_afr_ben_urd_bul_sid_wly_grk_est_akn_mly_dut_mao_jpn_knd_kor_pan_rom_bem_glc_tag_guj_aeg_sun_cnt_hin_ses_prs_hau_rus_lat_ita_ctl_qcu_cze_mcd_svk_ven_chh_ger_mlt_eng_ind_mol_swt_scr_dyu_jav_tha_sod_tml_xho_dgb_uzb_spa_alb_tur_igb_vie_heb_tsw_tsn_yor	0.286153096842915	0.673043718911497	0.502588535145572
93	tig_cze_tsn_pol_chh_gam_aeg_rus_uzb_tur_fbf_mao_ewe_slo_pan_bsq_glc_wly_yor_mnd_ger_por_ven_lat_swa_svk_est_tsw_dyu_hun_prs_heb_geo_lit_ben_hin_eng_owc_sod_mol_fin_xho_bat_mcd_mly_jpn_tml_kor_guj_ita_ses_bos_jav_nor_hau_tag_cnt_rom_akn_urd_sid_fre_swe_alb_scr_qcu_arw_ctl_grk_cic_amh_ukr_anl_dut_ind_krd_bem_afr_swt_sun_tha_mlt_knd_dgb_igb_azi_spa_bul_aze_lda_vie_amr_zul_bam_moo	-0.15565735615342	-0.367055552310118	0.714411467788772
94	sod_ctl_cic_cze_tig_chh_amh_arw_aze_tur_akn_mao_swa_por_mcd_bsq_lit_heb_dgb_cnt_rus_urd_ewe_rom_yor_scr_fin_lda_fbf_hun_prs_anl_geo_ukr_dut_fre_ita_sid_wly_svk_est_bam_sun_afr_bat_jpn_knd_kor_alb_guj_moo_pol_ind_grk_owc_tag_mnd_eng_swt_pan_gam_ben_krd_slo_swe_qcu_hin_glc_ger_igb_aeg_mol_amr_nor_mly_bos_xho_bul_ven_jav_tha_mlt_tml_ses_dyu_uzb_spa_lat_azi_zul_vie_hau_tsw_tsn_bem	0.22590088454515	0.532269633171722	0.595808634065977
95	amh_lat_moo_lit_chh_wly_aeg_ukr_tur_uzb_igb_tag_xho_ger_arw_bsq_mol_anl_swt_cnt_swe_pan_yor_afr_ewe_cze_est_ven_cic_fin_scr_gam_geo_guj_svk_krd_bul_hau_mlt_fre_hun_ses_mao_rus_bat_jpn_knd_kor_bos_alb_tsn_nor_ind_spa_sod_jav_mnd_pol_fbf_rom_amr_hin_dut_ben_eng_qcu_ita_mcd_grk_zul_heb_por_sid_urd_sun_slo_lda_prs_bem_mly_tha_owc_tml_swa_dgb_aze_ctl_glc_azi_dyu_vie_tig_tsw_akn_bam	-0.602775235491139	-1.43806882544402	0.153771125147039
96	wly_pol_ewe_por_anl_amr_aeg_spa_aze_tur_zul_mao_lda_guj_svk_bsq_fre_sod_xho_mnd_hin_eng_bem_swe_akn_pan_hun_tsw_ven_fin_grk_chh_geo_bul_nor_rom_scr_gam_sid_glc_est_yor_bat_arw_mly_jpn_tml_kor_alb_lat_tsn_slo_tag_lit_amh_ind_cnt_ita_ses_urd_mlt_rus_mcd_dut_krd_qcu_ukr_ger_cze_dgb_hau_ctl_owc_mol_jav_bos_bam_ben_dyu_sun_tha_heb_knd_swa_fbf_uzb_prs_afr_azi_igb_vie_tig_moo_cic_swt	-0.0419774705010625	-0.0988534496459677	0.921467391821802
97	sod_hin_dgb_ukr_wly_gam_amr_eng_tur_uzb_dyu_ind_tsn_bos_pol_bsq_nor_owc_swa_mnd_por_ben_yor_guj_ses_lit_fin_lda_xho_hun_bul_heb_geo_afr_rus_glc_rom_amh_aeg_cze_est_ven_jav_ita_tag_jpn_knd_kor_mcd_alb_zul_dut_bat_prs_anl_sun_cnt_spa_bem_scr_tig_svk_swe_krd_ctl_qcu_ger_pan_lat_igb_hau_arw_mlt_mol_mly_urd_akn_grk_fbf_mao_tha_chh_tml_moo_bam_aze_slo_fre_azi_tsw_vie_sid_ewe_cic_swt	-0.192088991397243	-0.453392963649514	0.651321948115982
98	chh_lat_tsw_hin_sod_gam_amh_cze_aze_uzb_moo_tag_ewe_rus_ger_bsq_swe_amr_bam_mnd_bul_ukr_dgb_scr_zul_guj_est_fbf_lda_fin_arw_anl_geo_eng_alb_krd_prs_owc_mlt_svk_hun_akn_mly_ctl_sun_jpn_tml_kor_spa_ita_yor_grk_ind_nor_aeg_mao_cnt_afr_bem_slo_sid_lit_urd_mol_pan_qcu_rom_por_pol_cic_heb_ben_wly_bos_jav_glc_swa_mcd_tsn_bat_tha_tig_knd_ven_xho_azi_fre_dut_tur_swt_vie_hau_ses_dyu_igb	0.00163947650885223	0.00386284785685615	0.99692617500855
99	anl_rom_tsw_ger_amh_tig_chh_scr_uzb_tur_akn_jav_lda_pol_alb_bsq_prs_hau_bam_mnd_guj_mol_dgb_pan_zul_glc_hun_dyu_yor_est_svk_aeg_geo_por_grk_nor_ben_amr_gam_krd_fin_ses_sun_dut_bat_jpn_knd_kor_mcd_slo_igb_lat_tag_ukr_mlt_mly_cnt_spa_bem_fre_wly_lit_hin_ctl_arw_qcu_swe_rus_eng_ven_sid_urd_sod_ita_ind_afr_moo_cze_fbf_mao_tha_heb_tml_swa_swt_aze_bul_bos_azi_ewe_vie_owc_xho_cic_tsn	-0.635825184131063	-1.52116046719731	0.131612443529106
100	chh_mcd_moo_pol_aeg_heb_sid_slo_azi_uzb_zul_mao_tsw_scr_ben_bsq_ger_anl_igb_mnd_pan_ita_ses_fre_tsn_spa_hun_xho_akn_fin_eng_tig_geo_glc_ctl_prs_cze_sod_wly_nor_est_lda_tag_bos_bat_jpn_tml_kor_bul_rus_bem_dut_sun_lat_amr_mly_cnt_lit_bam_mol_owc_arw_ukr_alb_urd_qcu_svk_swe_por_fbf_gam_rom_mlt_grk_ind_hin_swa_krd_yor_jav_tha_amh_knd_dyu_swt_tur_guj_afr_aze_ewe_vie_hau_ven_dgb_cic	0.113128331098327	0.265973589916261	0.790848305156198
101	chh_svk_ses_fre_heb_wly_anl_ger_aze_uzb_ewe_ind_bem_urd_rom_bsq_afr_sid_swt_mnd_swe_arw_cic_alb_zul_ita_est_yor_lda_hun_ben_mlt_geo_spa_dut_por_hin_sod_gam_rus_fin_ven_mao_cze_mly_jpn_tml_kor_lat_nor_dgb_pol_bat_bul_amh_tag_cnt_krd_moo_scr_hau_guj_ukr_mcd_pan_qcu_grk_ctl_prs_tsw_aeg_glc_amr_bos_sun_slo_fbf_eng_tsn_jav_tha_owc_knd_igb_akn_tur_mol_lit_azi_swa_vie_tig_dyu_xho_bam	0.368461373313684	0.868525887639699	0.387342322957655
102	tig_afr_igb_ben_owc_sod_wly_cze_azi_tur_lda_sun_zul_lit_rus_bsq_nor_anl_akn_mnd_krd_dut_ses_scr_bam_pan_hun_bem_tsw_fin_pol_gam_geo_prs_lat_alb_ita_amh_sid_slo_est_tsn_bat_bul_mly_jpn_knd_kor_urd_hin_fbf_por_ind_mcd_hau_jav_cnt_guj_xho_mol_chh_spa_fre_arw_ukr_qcu_ctl_ger_eng_dgb_aeg_svk_amr_grk_tag_swe_dyu_rom_moo_mao_tha_heb_tml_swt_swa_aze_bos_glc_uzb_ewe_vie_mlt_yor_ven_cic	-0.14575851557302	-0.343655111116994	0.731881396481224
103	owc_lat_swt_swe_mlt_sod_tig_afr_uzb_azi_ses_tag_ven_hin_arw_bsq_rom_chh_bam_mnd_pol_dut_dgb_guj_lda_por_hun_moo_bem_est_prs_hau_geo_ukr_scr_slo_fre_aeg_anl_ctl_fin_tsw_jav_krd_sun_jpn_tml_kor_glc_ger_xho_eng_mao_grk_heb_bat_cnt_ita_tsn_alb_sid_pan_rus_ben_cze_qcu_spa_bos_nor_swa_amh_lit_wly_urd_mly_bul_zul_mol_ewe_ind_tha_gam_knd_igb_fbf_aze_svk_mcd_tur_dyu_vie_amr_akn_cic_yor	-0.524146320399727	-1.25030625441885	0.214324555648014
104	sid_bul_moo_rom_tig_wly_heb_nor_aze_tur_dyu_tag_igb_pan_afr_bsq_eng_gam_zul_mnd_lat_krd_bam_pol_yor_slo_est_cic_ewe_hun_rus_amh_geo_dut_bos_swe_hin_mlt_hau_fre_fin_xho_mao_ukr_bat_jpn_tml_kor_svk_mcd_ses_ita_sun_urd_owc_jav_cnt_scr_bem_lit_chh_guj_cze_por_arw_qcu_glc_spa_prs_swt_amr_ben_anl_alb_mly_mol_swa_ger_akn_ind_tha_aeg_knd_ven_tsn_uzb_ctl_grk_azi_fbf_vie_sod_tsw_lda_dgb	-0.376384307163793	-0.892446024694956	0.37445731507095
105	anl_hin_tsw_krd_amh_wly_amr_arw_uzb_azi_ven_jav_ses_urd_bul_bsq_eng_gam_igb_mnd_alb_por_moo_ger_fbf_fre_hun_bem_lda_est_cze_hau_geo_pol_nor_spa_grk_aeg_tig_afr_fin_cic_ind_ben_mly_jpn_knd_kor_prs_rom_ewe_ukr_sun_pan_sod_bat_cnt_ita_dyu_glc_sid_dut_bos_rus_ctl_qcu_mcd_lit_scr_bam_heb_swe_chh_svk_tag_mol_swt_lat_akn_mao_tha_owc_tml_swa_xho_aze_slo_guj_tur_dgb_vie_mlt_tsn_zul_yor	-0.544944680552975	-1.30073632179008	0.196562553305188
106	owc_guj_swa_scr_mlt_sod_tig_mol_azi_tur_ven_mao_akn_alb_dut_bsq_rus_heb_cic_mnd_por_urd_dgb_bul_dyu_rom_fin_moo_bam_est_ctl_amh_geo_pol_lat_swe_krd_amr_chh_cze_hun_swt_tag_afr_sun_jpn_tml_kor_pan_prs_fbf_eng_bat_arw_sid_jav_cnt_bos_yor_mcd_aeg_lit_fre_glc_svk_qcu_hin_spa_ukr_ewe_hau_nor_wly_ben_ind_ita_xho_grk_igb_mly_tha_anl_knd_tsn_zul_uzb_ger_slo_aze_ses_vie_gam_lda_tsw_bem	0.110291479585343	0.259785350579144	0.79560359792921
107	chh_grk_yor_slo_sod_mlt_wly_glc_aze_uzb_fbf_bat_cic_arw_guj_bsq_lit_amr_tsw_mnd_ukr_scr_ewe_bos_igb_rus_est_moo_bem_hun_mol_anl_geo_por_dut_cze_pan_aeg_amh_krd_fin_ven_ind_ger_jav_jpn_knd_kor_fre_hin_akn_pol_mly_urd_hau_sun_cnt_nor_bam_alb_sid_prs_svk_afr_rom_qcu_mcd_lat_ben_swa_gam_spa_owc_bul_mao_eng_tsn_swe_lda_tag_tha_heb_tml_zul_swt_tur_ctl_ita_azi_dyu_vie_tig_xho_ses_dgb	-1.11828478134923	-2.75014383041436	0.00715861996385572
108	aeg_nor_moo_eng_gam_sid_mlt_mol_aze_uzb_swa_jav_lda_rus_svk_bsq_urd_amh_xho_mnd_bos_hin_fbf_ukr_dyu_lat_fin_tsn_swt_est_grk_tig_geo_ben_guj_slo_cze_hau_heb_swe_hun_ewe_mao_mcd_sun_jpn_knd_kor_krd_scr_cic_bul_bat_glc_chh_ind_cnt_pan_bem_spa_wly_ita_por_arw_ger_qcu_ctl_alb_dut_bam_anl_fre_amr_afr_tag_prs_tsw_rom_dgb_mly_tha_sod_tml_ven_yor_azi_lit_pol_tur_igb_vie_owc_ses_zul_akn	-0.382137921839237	-0.905120034339132	0.367740681375329
109	owc_pan_bam_hin_tig_amr_anl_rus_azi_uzb_dgb_ind_swt_guj_afr_bsq_glc_amh_bem_cnt_arw_prs_swa_bos_xho_bul_est_lda_ven_hun_ger_hau_geo_nor_ita_fre_spa_heb_sod_mcd_fin_ewe_mly_lat_mao_jpn_knd_kor_eng_swe_moo_alb_sun_lit_sid_jav_mnd_ukr_zul_por_mlt_cze_mol_slo_urd_qcu_rom_krd_grk_tsw_gam_svk_chh_ben_tag_pol_cic_dut_ses_bat_tha_wly_tml_tsn_dyu_tur_ctl_scr_aze_yor_vie_aeg_fbf_igb_akn	-0.734362523601323	-1.76286793532846	0.0812077716798439
110	mlt_dut_bam_glc_chh_amh_gam_ben_azi_uzb_yor_jav_fbf_urd_eng_bsq_por_heb_xho_mnd_cze_rus_ewe_afr_igb_grk_hun_dgb_dyu_fin_prs_aeg_geo_slo_svk_bos_krd_sod_wly_ger_est_tsn_ind_ctl_sun_jpn_knd_kor_pan_lat_ses_mcd_mly_rom_owc_bat_cnt_mol_bem_lit_amr_arw_scr_guj_nor_qcu_pol_bul_swe_zul_tig_hin_hau_ukr_tag_fre_cic_alb_lda_mao_tha_anl_tml_ven_swa_aze_ita_spa_tur_moo_vie_sid_akn_tsw_swt	-0.651807197298383	-1.55967254618688	0.122233928550541
111	tig_mol_igb_ukr_owc_wly_hau_arw_tur_uzb_yor_jav_akn_alb_ger_bsq_grk_heb_ewe_mnd_eng_bul_ses_swe_lda_rus_est_fbf_zul_hun_lit_anl_geo_pol_ben_slo_fre_amh_amr_glc_fin_ven_mly_rom_mao_jpn_tml_kor_ctl_pan_swa_prs_ind_lat_mlt_sun_cnt_ita_dyu_guj_sid_spa_bos_por_urd_qcu_krd_dut_afr_cic_aeg_scr_sod_mcd_bat_cze_swt_hin_bam_tag_tha_chh_knd_tsw_tsn_azi_nor_svk_aze_bem_vie_gam_xho_moo_dgb	-0.750014120570304	-1.80015438875309	0.0750784710009022
112	heb_bul_tsw_pol_anl_wly_tig_rom_uzb_tur_dyu_mly_ven_ben_rus_bsq_fre_mlt_swt_mnd_alb_arw_dgb_svk_bem_prs_hun_igb_lda_est_cze_owc_geo_grk_ger_urd_lit_sid_sod_afr_fin_akn_ind_spa_tag_jpn_knd_kor_lat_ctl_moo_mol_bat_ita_amh_sun_cnt_krd_ewe_nor_gam_slo_dut_por_eng_qcu_hin_swe_glc_xho_chh_ukr_amr_scr_jav_bos_ses_mcd_swa_mao_tha_aeg_tml_zul_fbf_aze_guj_pan_azi_cic_vie_hau_tsn_bam_yor	-0.666531144235932	-1.59584988492799	0.113915046084177
113	amh_mol_dyu_lat_aeg_heb_anl_fre_uzb_azi_lda_jav_akn_afr_spa_bsq_prs_amr_fbf_mnd_rus_eng_swa_ctl_zul_grk_hun_ses_ewe_est_pol_sid_geo_glc_nor_krd_ita_gam_wly_svk_fin_dgb_mao_alb_sun_jpn_tml_kor_por_mcd_bem_pan_tag_bos_mlt_mly_cnt_arw_ven_urd_owc_swe_ukr_dut_ben_qcu_bul_lit_ger_tsn_chh_scr_tig_guj_bat_slo_moo_rom_tsw_ind_tha_hau_knd_igb_yor_aze_cze_hin_tur_cic_vie_sod_bam_xho_swt	-0.307536349811866	-0.726583141644125	0.469306224030067
114	anl_lat_xho_ben_sod_hau_mlt_urd_aze_azi_fbf_mly_swt_ctl_hin_bsq_pan_chh_igb_cnt_guj_scr_ewe_mcd_akn_slo_fin_bem_moo_est_rom_heb_geo_prs_cze_swe_grk_amr_owc_glc_hun_bam_bat_eng_mao_jpn_knd_kor_rus_bul_tsn_por_jav_afr_wly_sun_mnd_pol_lda_alb_gam_ger_arw_dut_nor_qcu_bos_mol_ukr_tsw_tig_svk_sid_lit_ind_fre_cic_krd_ven_tag_tha_aeg_tml_dgb_swa_uzb_ita_spa_tur_dyu_vie_amh_yor_zul_ses	-0.982282968170643	-2.39633270583312	0.0185613995202998
115	sid_dut_ven_slo_tig_anl_sod_mcd_uzb_azi_akn_mao_fbf_pol_cze_bsq_krd_chh_zul_cnt_svk_arw_bem_glc_moo_mol_hun_ewe_cic_est_scr_wly_geo_spa_grk_rom_fre_hau_aeg_alb_fin_lda_sun_lit_tag_jpn_knd_kor_pan_urd_yor_por_jav_hin_owc_ind_mnd_ukr_dyu_rus_mlt_nor_bul_prs_lat_qcu_ita_afr_bos_dgb_gam_swe_amh_eng_bat_ben_ses_guj_bam_mly_tha_heb_tml_tsw_xho_aze_ctl_ger_tur_swt_vie_amr_igb_tsn_swa	-1.25495709234089	-3.11122425712918	0.00247438410597337
116	amr_arw_ven_guj_sid_anl_amh_svk_aze_tur_zul_sun_tsw_lat_alb_bsq_bos_hau_dyu_cnt_swe_cze_fbf_krd_moo_prs_hun_cic_swa_est_spa_gam_geo_dut_lit_bul_ger_mlt_tig_rus_fin_dgb_tag_grk_ind_jpn_tml_kor_pan_glc_swt_por_jav_ben_aeg_mao_mnd_ukr_yor_pol_heb_hin_mcd_eng_ita_qcu_ctl_fre_rom_lda_sod_afr_wly_mol_mly_urd_ewe_scr_xho_bat_tha_owc_knd_akn_bam_uzb_slo_nor_azi_bem_vie_chh_ses_igb_tsn	0.446362075709283	1.05337529040164	0.294898159974771
117	aeg_svk_zul_scr_heb_wly_owc_arw_tur_aze_ses_sun_ewe_ger_glc_bsq_urd_tig_swt_mnd_grk_ita_lda_pol_moo_guj_est_bem_xho_fin_bul_mlt_geo_ctl_eng_slo_alb_sid_chh_rom_hun_swa_bat_swe_mly_jpn_knd_kor_ukr_nor_dgb_pan_mao_krd_anl_jav_cnt_prs_tsw_ben_amr_spa_bos_mol_lat_qcu_fre_mcd_por_igb_gam_lit_sod_cze_tag_afr_fbf_rus_akn_ind_tha_hau_tml_ven_dyu_azi_hin_dut_uzb_yor_vie_amh_bam_tsn_cic	0.253566181999513	0.596469988920038	0.552310461926746
118	aeg_svk_igb_fre_hau_tig_amh_afr_aze_azi_cic_jav_yor_swe_ben_bsq_pan_anl_swa_cnt_mcd_krd_fbf_pol_tsw_hin_fin_ewe_dgb_hun_nor_sod_geo_mol_urd_grk_alb_gam_heb_ukr_est_akn_mly_ctl_mao_jpn_tml_kor_rom_guj_lda_dut_ind_rus_chh_bat_mnd_ger_dyu_cze_amr_slo_spa_lit_glc_qcu_scr_prs_por_bam_mlt_eng_sid_ita_sun_bul_ven_bos_swt_tag_tha_owc_knd_bem_xho_tur_arw_lat_uzb_tsn_vie_wly_ses_moo_zul	-0.336859977932572	-0.797397652522328	0.42725134300378
119	tig_fre_ses_nor_aeg_sod_owc_glc_azi_tur_dyu_bat_moo_ita_ben_bsq_cze_gam_fbf_mnd_krd_lit_zul_guj_lda_grk_hun_swa_cic_est_por_amr_geo_prs_dut_bul_alb_chh_wly_swe_fin_tsw_mao_mcd_mly_jpn_tml_kor_spa_ctl_akn_svk_jav_ger_sid_ind_cnt_mol_yor_lat_heb_scr_hin_bos_arw_qcu_pan_ukr_urd_ven_hau_rom_amh_eng_tag_pol_igb_slo_bam_sun_tha_mlt_knd_bem_swt_aze_afr_rus_uzb_xho_vie_anl_ewe_tsn_dgb	-0.224063894872477	-0.529917743307809	0.597431848800531
120	hau_urd_ses_spa_chh_anl_sid_svk_aze_tur_bem_sun_swa_krd_guj_bsq_grk_aeg_igb_mnd_pan_ben_yor_bul_tsw_mol_hun_dyu_lda_est_mcd_mlt_geo_eng_fre_scr_dut_sod_heb_lit_fin_zul_jav_slo_ind_jpn_knd_kor_cze_glc_ewe_ger_bat_ctl_owc_mao_cnt_alb_moo_pol_tig_afr_por_arw_hin_qcu_ita_rom_rus_tsn_gam_lat_amh_nor_mly_prs_fbf_swe_cic_tag_tha_wly_tml_ven_swt_uzb_ukr_bos_azi_dgb_vie_amr_akn_xho_bam	-1.02245708708632	-2.48923538317782	0.0145792261849635
121	sod_hin_swa_por_anl_owc_amr_alb_azi_aze_dyu_sun_lda_afr_prs_bsq_glc_heb_fbf_cnt_arw_rus_zul_grk_bem_urd_fin_xho_tsn_hun_ctl_sid_geo_mol_mcd_scr_pan_tig_mlt_nor_est_igb_ind_spa_jav_jpn_tml_kor_ger_ukr_ewe_ita_mly_guj_hau_mao_mnd_lit_tsw_svk_aeg_swe_lat_pol_rom_qcu_bos_dut_fre_akn_gam_cze_wly_ben_tag_slo_moo_krd_ven_bat_tha_chh_knd_bam_yor_uzb_bul_eng_tur_swt_vie_amh_dgb_ses_cic	0.3232896711464	0.761526462272122	0.448269492149644
122	sod_ctl_ewe_nor_sid_hau_heb_slo_azi_uzb_lda_tag_dgb_arw_alb_bsq_eng_tig_akn_mnd_glc_ita_swa_swe_igb_prs_fin_zul_moo_est_pol_amr_geo_cze_grk_urd_dut_owc_anl_afr_hun_swt_ind_fre_jav_jpn_knd_kor_pan_svk_bam_hin_mly_ger_aeg_sun_cnt_lit_cic_por_mlt_rom_lat_krd_scr_qcu_ben_spa_bul_yor_amh_bos_chh_mol_mao_mcd_dyu_rus_tsw_bat_tha_gam_tml_bem_ses_aze_ukr_guj_tur_tsn_vie_wly_fbf_ven_xho	-0.0883773646900215	-0.208318865317157	0.835435557982605
123	mlt_svk_yor_ctl_gam_amh_sid_nor_tur_aze_swa_tag_zul_swe_hin_bsq_ger_sod_swt_mnd_bul_dut_fbf_slo_bam_eng_hun_bem_ses_fin_rom_wly_geo_grk_por_pan_alb_heb_chh_lit_est_moo_bat_prs_ind_jpn_tml_kor_bos_ukr_dgb_rus_mao_krd_anl_sun_cnt_urd_lda_pol_owc_afr_mol_ben_arw_qcu_mcd_fre_scr_igb_amr_lat_aeg_guj_mly_glc_ven_spa_tsw_jav_tha_tig_knd_xho_dyu_uzb_cze_ita_azi_tsn_vie_hau_cic_akn_ewe	0.0438258398971917	0.103208679213003	0.918019583271579
124	tig_urd_xho_afr_sod_aeg_gam_prs_uzb_tur_fbf_jav_lda_eng_pol_bsq_mol_amr_tsn_mnd_ukr_hin_igb_lit_ewe_spa_hun_yor_ses_est_bul_hau_geo_ger_pan_krd_arw_owc_mlt_nor_fin_cic_bat_svk_mao_jpn_tml_kor_rom_ben_moo_glc_tag_swe_wly_sun_cnt_por_dyu_lat_amh_mcd_bos_slo_scr_qcu_guj_ctl_rus_zul_chh_alb_anl_grk_mly_cze_swa_ita_bem_ind_tha_heb_knd_tsw_ven_aze_dut_fre_azi_dgb_vie_sid_akn_bam_swt	-0.727092649674119	-1.74337640676704	0.0845726902555029
125	amr_arw_fbf_eng_chh_amh_aeg_pol_aze_uzb_akn_sun_bam_afr_fre_bsq_dut_sod_dyu_cnt_cze_ger_igb_bul_moo_ctl_est_swa_lda_fin_lit_sid_geo_bos_glc_prs_rom_anl_mlt_ukr_hun_ven_tag_mol_mao_jpn_tml_kor_urd_ita_ewe_hin_ind_spa_wly_jav_mnd_alb_tsn_pan_heb_mcd_lat_swe_krd_qcu_slo_por_guj_bem_tig_nor_gam_rus_bat_ben_ses_scr_xho_mly_tha_owc_knd_zul_dgb_azi_grk_svk_tur_cic_vie_hau_yor_swt_tsw	-0.63626355391244	-1.52136852138505	0.131560296405271
126	amr_grk_dgb_pol_hau_sid_wly_glc_azi_uzb_igb_ind_dyu_ger_rus_bsq_lat_sod_tsw_mnd_svk_mol_bem_nor_zul_afr_hun_akn_moo_est_pan_anl_geo_rom_swe_krd_ctl_owc_mlt_ben_fin_bam_jav_mcd_tag_jpn_knd_kor_ita_spa_ses_scr_mly_eng_tig_bat_cnt_alb_xho_prs_heb_urd_fre_dut_arw_qcu_hin_lit_por_ewe_amh_guj_aeg_cze_mao_ukr_ven_bul_tsn_sun_tha_chh_tml_swa_yor_tur_slo_bos_aze_swt_vie_gam_fbf_cic_lda	0.112705015564339	0.265286439158815	0.791375952809162
127	tig_ben_igb_bos_wly_heb_sid_dut_tur_uzb_yor_jav_akn_nor_eng_bsq_rom_anl_bam_mnd_arw_svk_lda_guj_tsw_afr_fin_cic_zul_est_prs_mlt_geo_bul_ger_ukr_spa_aeg_amr_urd_hun_ses_ind_ita_bat_jpn_knd_kor_krd_mol_ewe_ctl_mao_grk_owc_sun_cnt_rus_dgb_cze_sod_lat_hin_fre_scr_qcu_lit_alb_por_tsn_chh_pan_hau_swe_mly_glc_ven_mcd_fbf_tag_tha_amh_tml_xho_swa_azi_pol_slo_aze_moo_vie_gam_dyu_bem_swt	-0.636299416750621	-1.52000511347584	0.13190232000814
128	hau_urd_akn_mol_heb_tig_chh_spa_azi_aze_moo_jav_tsw_alb_pol_bsq_fre_gam_dgb_cnt_rom_cze_zul_glc_cic_mcd_fin_igb_dyu_est_eng_amr_geo_arw_swe_bos_scr_wly_owc_ger_hun_bam_mly_rus_mao_jpn_knd_kor_guj_hin_bem_prs_ind_ukr_sod_sun_mnd_svk_ses_ctl_mlt_ben_lit_grk_ita_qcu_pan_slo_krd_fbf_amh_lat_aeg_nor_bat_bul_ewe_dut_swt_tag_tha_anl_tml_swa_ven_tur_por_afr_uzb_tsn_vie_sid_xho_yor_lda	-0.0912726074960259	-0.21523474660625	0.830055610353169
129	tig_prs_bam_por_sid_heb_anl_rom_aze_uzb_zul_sun_yor_ukr_ben_bsq_spa_sod_igb_mnd_pan_eng_lda_glc_swa_slo_fin_moo_tsn_hun_hin_aeg_geo_krd_svk_arw_fre_hau_owc_nor_est_akn_mao_ita_bat_jpn_knd_kor_grk_dut_tsw_cze_mly_swe_wly_tag_cnt_guj_ven_ctl_amr_urd_lit_alb_rus_qcu_pol_afr_mcd_dgb_gam_bos_chh_mol_ind_bul_xho_ger_swt_jav_tha_mlt_tml_bem_ses_tur_lat_scr_azi_dyu_vie_amh_fbf_ewe_cic	-1.02595124503913	-2.50994411485216	0.0138034268840363
130	mlt_pol_swt_rom_sod_hau_aeg_bul_azi_aze_dgb_ind_moo_grk_mol_bsq_spa_anl_ven_cnt_hin_pan_ewe_ger_yor_alb_hun_dyu_lda_est_dut_sid_geo_cze_rus_lat_prs_chh_heb_ita_fin_ses_tag_eng_sun_jpn_knd_kor_mcd_ukr_cic_fre_mly_swe_wly_bat_mnd_scr_swa_svk_tig_ben_urd_por_bos_qcu_lit_krd_arw_akn_amh_afr_gam_nor_jav_glc_igb_guj_xho_mao_tha_owc_tml_bam_zul_uzb_slo_ctl_tur_bem_vie_amr_tsn_fbf_tsw	-1.13803192573994	-2.80113875297087	0.00619469453887276
131	tig_urd_dgb_fre_hau_amr_sid_grk_tur_azi_ven_tag_dyu_svk_lit_bsq_bul_mlt_xho_cnt_prs_por_swa_rom_moo_hin_est_cic_bem_hun_ben_gam_geo_krd_pol_swe_pan_amh_wly_rus_fin_yor_mao_ita_jav_jpn_tml_kor_slo_eng_igb_bos_ind_scr_heb_sun_mnd_dut_zul_arw_sod_spa_cze_ukr_glc_qcu_guj_ger_mcd_tsn_chh_mol_owc_lat_mly_ctl_ses_afr_akn_bat_tha_anl_knd_tsw_ewe_uzb_nor_alb_aze_bam_vie_aeg_swt_fbf_lda	-0.0707000643440297	-0.166528550214213	0.86810254375891
132	wly_lat_swa_ita_anl_mlt_amh_por_uzb_tur_tsw_mly_lda_bos_scr_bsq_arw_gam_moo_cnt_cze_urd_bam_ben_cic_prs_fin_igb_ses_hun_lit_amr_geo_guj_grk_swe_ger_heb_chh_fre_est_dgb_jav_bul_bat_jpn_tml_kor_krd_eng_ven_hin_ind_rus_sod_tag_mnd_ukr_bem_rom_hau_dut_glc_nor_mol_qcu_slo_pan_afr_akn_sid_mcd_owc_svk_sun_alb_xho_pol_zul_mao_tha_tig_knd_fbf_yor_azi_spa_ctl_aze_dyu_vie_aeg_tsn_ewe_swt	-0.335747350648247	-0.796015951992036	0.428049972460564
133	owc_ctl_zul_spa_wly_tig_mlt_alb_aze_tur_tsw_tag_tsn_pan_grk_bsq_rus_aeg_ven_mnd_por_afr_moo_mcd_dgb_ita_hun_lda_igb_est_nor_anl_geo_swe_dut_guj_bos_chh_gam_slo_fin_bam_mly_bul_jav_jpn_tml_kor_hin_rom_bem_lit_ind_ukr_sod_bat_cnt_ger_fbf_mol_heb_svk_pol_prs_scr_qcu_glc_lat_eng_swa_amr_ben_hau_arw_sun_fre_ewe_urd_swt_mao_tha_amh_knd_akn_cic_uzb_cze_krd_azi_dyu_vie_sid_xho_yor_ses	0.159305021825533	0.375154020514596	0.708400145304512
134	aeg_afr_bem_glc_tig_gam_hau_scr_uzb_tur_fbf_mly_dgb_hin_urd_bsq_spa_wly_ewe_mnd_ctl_grk_swt_guj_moo_eng_fin_yor_igb_est_pan_heb_geo_bos_lat_dut_cze_anl_chh_svk_hun_tsw_mao_alb_sun_jpn_tml_kor_rus_ger_lda_bul_tag_ukr_sod_ind_cnt_ita_tsn_nor_mlt_krd_pol_mol_lit_qcu_slo_ben_fre_swa_amh_por_owc_rom_bat_arw_dyu_prs_bam_jav_tha_amr_knd_akn_zul_azi_mcd_swe_aze_ses_vie_sid_cic_ven_xho	-0.614450166738427	-1.46949600233593	0.14507314316105
135	anl_ger_dgb_ita_sod_hau_tig_prs_tur_azi_ven_mao_fbf_ukr_guj_bsq_dut_aeg_akn_cnt_nor_cze_zul_lit_moo_scr_est_bem_dyu_hun_swe_amh_geo_lat_urd_krd_rom_gam_wly_alb_fin_tsn_ind_spa_jav_jpn_knd_kor_eng_afr_tsw_hin_bat_mol_owc_sun_mnd_ctl_ewe_pol_amr_slo_bul_por_mcd_qcu_ben_glc_bos_swa_chh_rus_sid_fre_tag_arw_ses_svk_swt_mly_tha_heb_tml_xho_igb_uzb_pan_grk_aze_lda_vie_mlt_cic_bam_yor	-0.541755394009909	-1.29025154218249	0.200162198622401
136	amh_por_ses_swe_gam_chh_mlt_cze_uzb_tur_akn_mao_swt_rus_lat_bsq_bos_sod_zul_mnd_ger_ben_swa_arw_cic_urd_est_xho_fbf_fin_eng_tig_geo_pan_ita_dut_rom_anl_aeg_mol_hun_ewe_tag_nor_ind_jpn_tml_kor_spa_prs_bam_ctl_mly_bul_heb_jav_cnt_pol_yor_scr_amr_glc_guj_lit_alb_qcu_svk_hin_grk_tsn_sid_krd_wly_ukr_bat_mcd_tsw_afr_dyu_sun_tha_hau_knd_lda_dgb_azi_fre_slo_aze_ven_vie_owc_igb_moo_bem	-0.235024239623404	-0.555347108886235	0.579990682804227
137	amh_alb_lda_ctl_anl_chh_sid_ita_aze_azi_swt_bat_bam_cze_bos_bsq_ukr_wly_swa_cnt_rom_hin_ven_guj_tsn_spa_fin_fbf_yor_est_slo_heb_geo_glc_ger_krd_fre_aeg_mlt_ben_hun_cic_mly_bul_tag_jpn_tml_kor_svk_mol_tsw_swe_sun_urd_owc_mao_mnd_pol_dgb_lit_sod_lat_rus_mcd_scr_qcu_grk_arw_por_ewe_amr_eng_hau_prs_jav_dut_moo_pan_igb_ind_tha_gam_knd_xho_zul_uzb_nor_afr_tur_bem_vie_tig_dyu_akn_ses	0.379204460516977	0.893940188737992	0.373661492692357
138	owc_urd_tsw_lat_heb_anl_chh_hin_uzb_aze_tsn_mly_ven_ukr_nor_bsq_rus_wly_ewe_cnt_ctl_dut_swa_fre_ses_rom_fin_yor_igb_est_pan_amr_geo_slo_afr_scr_bos_sid_tig_ita_hun_lda_mao_mcd_bat_jpn_knd_kor_prs_glc_dyu_alb_tag_arw_amh_jav_mnd_guj_xho_ger_aeg_svk_bul_spa_cze_qcu_swe_grk_mol_akn_hau_krd_gam_lit_ind_eng_cic_por_moo_sun_tha_sod_tml_zul_fbf_azi_pol_ben_tur_swt_vie_mlt_dgb_bem_bam	-0.245635603357154	-0.581284299962901	0.562455058079739
139	aeg_pan_dgb_rom_sid_wly_owc_pol_azi_uzb_swt_bat_tsw_swe_fre_bsq_mcd_amr_cic_mnd_arw_grk_ewe_nor_dyu_eng_hun_ven_tsn_est_por_tig_geo_ita_hin_guj_urd_heb_mlt_ger_fin_xho_jav_slo_tag_jpn_tml_kor_svk_afr_swa_ctl_ind_spa_amh_sun_cnt_rus_lda_krd_hau_scr_lit_bul_mol_qcu_lat_ukr_cze_ses_sod_ben_anl_glc_mly_alb_bem_prs_fbf_mao_tha_gam_knd_yor_igb_aze_dut_bos_tur_bam_vie_chh_akn_moo_zul	-0.573445325946886	-1.36695713600823	0.174934003570706
140	hau_guj_ses_prs_chh_wly_mlt_ben_azi_tur_igb_mly_moo_ita_lit_bsq_urd_aeg_yor_mnd_svk_swe_fbf_spa_ewe_pol_fin_swt_xho_hun_lat_owc_geo_eng_grk_krd_ctl_sod_gam_glc_est_zul_ind_mol_sun_jpn_tml_kor_ukr_rom_bam_bos_mao_arw_amr_tag_cnt_hin_lda_pan_amh_cze_por_slo_nor_qcu_fre_bul_ger_dgb_tig_scr_heb_alb_jav_mcd_cic_dut_swa_bat_tha_anl_knd_bem_dyu_aze_afr_rus_uzb_ven_vie_sid_tsw_akn_tsn	-0.0712699467183089	-0.16780614022974	0.867100165552997
141	sod_alb_moo_glc_hau_amr_aeg_ger_tur_uzb_akn_bat_ewe_eng_por_bsq_slo_chh_dyu_cnt_urd_bos_swa_ctl_dgb_lat_fin_cic_ses_hun_scr_sid_geo_pan_mcd_grk_mol_tig_anl_rom_est_xho_mly_svk_jav_jpn_knd_kor_krd_arw_ven_rus_mao_dut_amh_tag_mnd_ben_swt_bul_gam_guj_hin_nor_cze_qcu_ukr_afr_fre_yor_owc_ita_mlt_pol_ind_swe_lda_prs_bem_sun_tha_heb_tml_bam_fbf_aze_lit_spa_azi_zul_vie_wly_igb_tsn_tsw	-0.553856907026461	-1.31875478651948	0.190489347410259
142	anl_rom_moo_svk_aeg_owc_sid_pan_tur_azi_dyu_sun_yor_ben_slo_bsq_lit_heb_tsn_mnd_fre_ctl_akn_ukr_lda_eng_est_bem_tsw_fin_rus_hau_geo_swe_cze_glc_bul_mlt_amh_spa_hun_dgb_ind_nor_jav_jpn_tml_kor_krd_por_xho_prs_mao_alb_amr_bat_cnt_grk_swa_hin_chh_mcd_mol_pol_dut_qcu_lat_scr_afr_zul_gam_urd_tig_ita_mly_bos_igb_ger_ven_tag_tha_wly_knd_swt_ewe_uzb_guj_arw_aze_bam_vie_sod_fbf_cic_ses	-0.798791091246536	-1.92704518230649	0.0570264860101807
143	heb_urd_zul_ita_amr_aeg_owc_svk_tur_uzb_swt_bat_moo_nor_mcd_bsq_dut_sod_swa_mnd_mol_glc_tsn_ger_dyu_prs_est_fbf_ewe_hun_pol_wly_geo_ukr_krd_ben_bos_chh_anl_fre_fin_igb_tag_swe_mao_jpn_tml_kor_hin_lat_cic_arw_jav_alb_mlt_mly_cnt_spa_xho_slo_amh_rus_guj_lit_rom_qcu_scr_cze_bul_akn_hau_pan_gam_afr_sun_eng_ses_por_lda_ind_tha_sid_knd_dgb_yor_azi_ctl_grk_aze_tsw_vie_tig_ven_bem_bam	-0.595465320964885	-1.419846348673	0.158995935340774
144	owc_spa_lda_swe_chh_tig_hau_mcd_tur_azi_moo_tag_ses_bos_por_bsq_fre_wly_tsn_cnt_alb_lat_zul_eng_fbf_pol_est_yor_cic_fin_scr_mlt_geo_grk_rom_dut_cze_heb_anl_urd_hun_bam_ind_pan_mly_jpn_knd_kor_svk_nor_swt_bul_bat_ita_amh_sun_mnd_ukr_igb_prs_sod_rus_lit_ben_krd_qcu_ger_afr_slo_ewe_sid_hin_gam_guj_mao_ctl_dyu_glc_akn_jav_tha_aeg_tml_xho_bem_aze_arw_mol_uzb_tsw_vie_amr_dgb_swa_ven	-1.01453658201932	-2.4783806790072	0.0150012802860459
145	amh_slo_dgb_prs_tig_heb_chh_bul_azi_uzb_zul_ind_bem_rus_svk_bsq_ger_sid_ewe_mnd_fre_cze_ven_krd_tsn_afr_est_tsw_dyu_fin_por_sod_geo_rom_glc_spa_lat_hau_gam_pol_hun_swa_mao_bos_sun_jpn_tml_kor_ctl_hin_swt_ukr_mly_ben_amr_tag_cnt_guj_lda_lit_aeg_scr_dut_mcd_alb_qcu_nor_pan_urd_fbf_owc_swe_wly_grk_jav_arw_moo_mol_xho_bat_tha_anl_knd_cic_bam_tur_ita_eng_aze_igb_vie_mlt_yor_ses_akn	0.553190173910484	1.30808348434993	0.194068978354104
146	heb_krd_moo_mcd_tig_chh_anl_prs_aze_azi_ven_bat_ses_rus_rom_bsq_pan_sid_swa_cnt_guj_ukr_igb_glc_tsn_scr_est_bem_lda_hun_bul_amh_geo_lat_arw_afr_grk_aeg_amr_dut_fin_akn_ind_fre_tag_jpn_tml_kor_ben_hin_ewe_bos_jav_mol_gam_sun_mnd_eng_bam_ger_mlt_ctl_spa_lit_urd_qcu_pol_slo_alb_fbf_owc_por_sod_swe_mly_nor_zul_cze_xho_mao_tha_wly_knd_cic_dgb_tur_svk_ita_uzb_yor_vie_hau_swt_tsw_dyu	-0.628442668514534	-1.50329422008681	0.136151507748537
147	hau_lit_dgb_por_heb_amh_amr_scr_aze_uzb_swa_sun_zul_guj_afr_bsq_swe_mlt_ewe_mnd_slo_ita_tsn_krd_moo_arw_est_swt_dyu_fin_lat_anl_geo_mcd_hin_rom_urd_sod_owc_ben_hun_cic_tag_dut_mao_jpn_tml_kor_rus_glc_akn_ctl_bat_ukr_aeg_jav_cnt_alb_fbf_grk_gam_pol_bos_ger_svk_qcu_pan_spa_prs_igb_sid_eng_tig_mol_mly_bul_bem_cze_lda_ind_tha_chh_knd_ven_xho_tur_fre_nor_azi_yor_vie_wly_bam_tsw_ses	0.227664018880161	0.535696122693184	0.593447422046562
148	hau_lat_akn_bos_tig_sod_sid_eng_uzb_azi_lda_ind_ewe_swe_pan_bsq_rom_owc_fbf_cnt_pol_lit_dyu_dut_bam_spa_fin_moo_zul_est_rus_anl_geo_glc_ita_ukr_grk_chh_wly_fre_hun_swt_mly_mol_bat_jpn_knd_kor_hin_prs_yor_urd_mao_scr_amr_jav_mnd_guj_bem_por_mlt_mcd_ctl_svk_ben_qcu_ger_krd_arw_tsw_heb_cze_amh_alb_sun_bul_dgb_nor_swa_tag_tha_gam_tml_ses_cic_tur_afr_slo_aze_igb_vie_aeg_xho_tsn_ven	-0.517141940313106	-1.2342589372699	0.220216220256678
149	gam_grk_swt_swe_hau_wly_tig_arw_azi_aze_tsn_mao_xho_krd_cze_bsq_lit_aeg_zul_cnt_lat_pan_dgb_svk_ses_slo_fin_yor_lda_hun_spa_sod_geo_eng_fre_bos_dut_amh_heb_mcd_est_fbf_bat_ukr_ind_jpn_knd_kor_ger_pol_ewe_guj_sun_rom_owc_mly_mnd_ben_bam_glc_mlt_bul_nor_prs_urd_qcu_scr_por_mol_akn_sid_rus_anl_hin_tag_ita_igb_afr_moo_jav_tha_amr_tml_tsw_bem_tur_ctl_alb_uzb_dyu_vie_chh_cic_swa_ven	-0.01930464263998	-0.0454388349805075	0.963854954022463
150	heb_grk_moo_glc_chh_sid_gam_spa_tur_aze_bem_sun_swa_pan_bul_bsq_fre_owc_ses_cnt_bos_lat_cic_guj_igb_rom_est_dgb_zul_hun_lit_aeg_geo_pol_eng_urd_por_sod_hau_slo_fin_dyu_ind_scr_bat_jpn_tml_kor_afr_dut_ven_hin_tag_ben_wly_mao_mnd_cze_tsw_swe_amh_ukr_arw_ita_mcd_qcu_krd_rus_nor_tsn_amr_alb_mlt_prs_mly_ger_ewe_ctl_lda_jav_tha_anl_knd_yor_bam_azi_svk_mol_uzb_akn_vie_tig_xho_fbf_swt	-0.782952638697174	-1.88540254053084	0.0624972347759137
151	heb_fre_ven_arw_gam_anl_owc_ukr_tur_aze_cic_sun_igb_mcd_swe_bsq_glc_chh_ses_mnd_grk_krd_lda_svk_tsn_bos_hun_tsw_swa_fin_mol_wly_geo_ger_scr_spa_ita_mlt_hau_lit_est_ewe_jav_ben_bat_jpn_knd_kor_pol_cze_dgb_rom_mao_urd_amr_ind_cnt_lat_swt_rus_sid_bul_slo_guj_ctl_qcu_nor_hin_prs_bam_amh_afr_tig_eng_mly_dut_fbf_pan_akn_tag_tha_sod_tml_bem_yor_uzb_por_alb_azi_moo_vie_aeg_dyu_zul_xho	-0.57947461799444	-1.38216137717046	0.170232844129148
152	mlt_pan_lda_lat_owc_gam_wly_mol_uzb_aze_swa_mly_igb_scr_eng_bsq_bos_sod_cic_mnd_arw_ger_ses_svk_ewe_urd_hun_moo_zul_fin_rus_amr_geo_pol_por_prs_guj_chh_anl_bul_est_xho_sun_lit_bat_jpn_tml_kor_cze_krd_yor_glc_tag_ukr_sid_jav_cnt_grk_dgb_dut_tig_mcd_ita_fre_rom_qcu_swe_nor_hin_bam_hau_afr_heb_ben_ind_alb_fbf_spa_ven_mao_tha_amh_knd_tsw_tsn_tur_slo_ctl_azi_akn_vie_aeg_bem_swt_dyu	-0.219990104862164	-0.519975555292226	0.604316156326171
153	chh_guj_ven_mol_amh_amr_tig_arw_azi_aze_lda_mly_bam_rus_spa_bsq_pol_owc_tsn_cnt_eng_ben_moo_lit_dyu_urd_est_tsw_bem_hun_rom_hau_geo_ukr_por_fre_lat_heb_anl_svk_fin_cic_mao_pan_tag_jpn_knd_kor_glc_scr_zul_hin_bat_ita_aeg_sun_mnd_cze_swa_bul_sid_nor_afr_grk_mcd_qcu_ger_prs_slo_swt_wly_ctl_mlt_krd_jav_bos_dgb_dut_ses_ind_tha_sod_tml_akn_ewe_uzb_alb_swe_tur_igb_vie_gam_yor_fbf_xho	-0.0437733533568311	-0.103302204956568	0.91794556074929
154	heb_ctl_cic_prs_anl_hau_mlt_ger_azi_uzb_xho_jav_swt_cze_arw_bsq_ukr_chh_ven_mnd_urd_afr_tsw_svk_dgb_nor_fin_swa_moo_est_spa_wly_geo_bul_pol_guj_ita_sod_tig_por_hun_tsn_mly_dut_tag_jpn_tml_kor_glc_lat_ses_krd_sun_rus_amh_ind_cnt_mcd_lda_lit_owc_scr_rom_pan_mol_qcu_eng_ben_grk_ewe_sid_swe_gam_fre_mao_hin_igb_bos_dyu_bat_tha_aeg_knd_akn_yor_aze_alb_slo_tur_bem_vie_amr_fbf_bam_zul	-0.273399884774472	-0.646848772201632	0.5193231423457
155	wly_rom_ven_lit_sod_heb_tig_ger_uzb_tur_tsw_ind_igb_hin_svk_bsq_ctl_hau_tsn_cnt_glc_guj_cic_urd_moo_mol_est_fbf_yor_hun_ben_owc_geo_prs_bul_por_pol_chh_amr_slo_fin_swt_bat_bos_mao_jpn_knd_kor_eng_mcd_xho_fre_tag_nor_sid_jav_mnd_alb_ewe_afr_anl_scr_krd_ita_swe_qcu_rus_spa_arw_bam_gam_cze_mlt_pan_sun_grk_akn_lat_dgb_mly_tha_aeg_tml_zul_swa_aze_dut_ukr_azi_lda_vie_amh_bem_ses_dyu	-0.129678451609896	-0.305720086336758	0.760501052759196
156	hau_nor_ses_guj_heb_chh_sid_ukr_azi_tur_swt_sun_dyu_glc_hin_bsq_bul_tig_xho_mnd_ger_alb_tsw_rus_swa_svk_hun_fbf_ewe_fin_prs_gam_geo_mol_bos_swe_dut_mlt_amr_afr_est_yor_mly_mcd_ind_jpn_tml_kor_slo_pan_tsn_pol_mao_cze_amh_tag_cnt_ita_bam_grk_aeg_ctl_ben_spa_arw_qcu_scr_rom_lat_lda_anl_por_owc_urd_jav_krd_zul_lit_akn_bat_tha_wly_knd_igb_ven_aze_fre_eng_uzb_moo_vie_sod_dgb_bem_cic	0.744646981320935	1.77385930502581	0.0793594780976691
157	amr_bul_lda_slo_chh_gam_amh_urd_azi_uzb_bem_tag_zul_ger_svk_bsq_ita_sod_tsn_mnd_por_dut_ses_ukr_cic_glc_hun_akn_xho_est_mcd_heb_geo_arw_prs_eng_bos_aeg_sid_ben_fin_swa_mao_ctl_bat_jpn_knd_kor_mol_grk_ven_krd_mly_afr_tig_jav_cnt_lit_swt_pol_wly_rom_spa_hin_pan_qcu_nor_cze_swe_yor_anl_scr_owc_fre_sun_alb_ewe_guj_tsw_ind_tha_hau_tml_fbf_moo_tur_lat_rus_aze_dgb_vie_mlt_bam_dyu_igb	-0.490942681154402	-1.16900675153192	0.245388559740426
158	wly_grk_xho_dut_amr_aeg_chh_swe_aze_uzb_bem_jav_igb_mcd_cze_bsq_slo_gam_swa_mnd_por_mol_cic_bos_ven_urd_fin_akn_ewe_est_lit_heb_geo_pan_svk_eng_hin_sod_hau_arw_hun_lda_tag_afr_ind_jpn_knd_kor_nor_ben_dyu_ita_mly_alb_mlt_sun_cnt_fre_bam_scr_tig_ctl_ukr_glc_lat_qcu_ger_krd_guj_fbf_amh_rom_sid_spa_mao_bul_moo_prs_yor_bat_tha_owc_tml_tsn_ses_tur_rus_pol_azi_swt_vie_anl_tsw_zul_dgb	0.102877028294678	0.24230471414892	0.809077605009736
159	chh_cze_xho_eng_mlt_sid_aeg_swe_tur_aze_igb_mao_tsw_dut_ben_bsq_pol_gam_bam_mnd_slo_ukr_yor_lit_ven_arw_hun_dyu_lda_est_bul_heb_geo_glc_hin_bos_pan_sod_wly_svk_fin_dgb_ind_prs_bat_jpn_knd_kor_grk_guj_bem_mol_tag_rom_owc_mly_cnt_krd_ewe_scr_hau_lat_mcd_ita_nor_qcu_alb_fre_urd_akn_amr_rus_amh_spa_jav_ger_fbf_por_moo_sun_tha_tig_tml_tsn_zul_azi_afr_ctl_uzb_cic_vie_anl_swt_swa_ses	-0.181123183294258	-0.428172742167798	0.669515338308535
160	hau_ben_bem_glc_amh_tig_sod_slo_uzb_aze_igb_mao_fbf_afr_grk_bsq_mol_owc_akn_mnd_mcd_spa_lda_urd_tsw_svk_est_ses_cic_hun_ita_chh_geo_guj_pol_eng_prs_anl_wly_bul_fin_swt_sun_nor_mly_jpn_knd_kor_scr_ctl_yor_ukr_bat_krd_sid_jav_cnt_ger_ewe_swe_heb_lat_alb_por_arw_qcu_rus_fre_cze_xho_gam_lit_mlt_rom_ind_bos_ven_pan_dgb_tag_tha_aeg_tml_moo_zul_tur_hin_dut_azi_tsn_vie_amr_swa_dyu_bam	-0.418744705800464	-0.994486447644706	0.322566608762906
161	sod_rom_swa_ita_aeg_chh_gam_rus_aze_azi_ewe_bat_fbf_cze_afr_bsq_slo_anl_dyu_cnt_lit_grk_xho_ben_tsn_bos_fin_ven_igb_est_por_amh_geo_mcd_pol_urd_alb_tig_mlt_prs_hun_bam_ind_bul_sun_jpn_tml_kor_dut_krd_swt_eng_mly_ger_wly_mao_mnd_lat_zul_ctl_heb_mol_fre_pan_nor_qcu_hin_svk_arw_tsw_amr_scr_hau_ukr_jav_spa_lda_swe_dgb_tag_tha_owc_knd_moo_bem_tur_guj_glc_uzb_yor_vie_sid_akn_cic_ses	-0.115164021886473	-0.271566804125231	0.78655704466018
162	wly_scr_akn_alb_mlt_owc_amr_ger_aze_uzb_cic_ind_moo_eng_mcd_bsq_pan_hau_bam_mnd_krd_lit_dgb_bos_tsw_hin_est_swa_dyu_fin_mol_aeg_geo_swe_pol_spa_lat_sod_amh_nor_hun_lda_tag_svk_mly_jpn_tml_kor_rom_por_yor_ben_sun_afr_gam_mao_cnt_ita_xho_slo_heb_prs_fre_arw_urd_qcu_ukr_grk_cze_ses_chh_bul_tig_dut_jav_guj_swt_ctl_igb_bat_tha_anl_knd_zul_bem_tur_glc_rus_azi_ewe_vie_sid_fbf_ven_tsn	-0.513618023682909	-1.22529524291036	0.223558141820855
163	wly_nor_ses_grk_anl_owc_amh_ctl_tur_uzb_cic_sun_swt_pol_prs_bsq_ger_mlt_moo_mnd_alb_eng_dgb_svk_tsw_rom_est_zul_tsn_hun_dut_sid_geo_por_scr_glc_lit_heb_aeg_krd_fin_fbf_tag_ben_mly_jpn_tml_kor_fre_pan_dyu_mcd_mao_hin_tig_jav_cnt_arw_xho_slo_chh_afr_bos_cze_spa_qcu_urd_ita_bul_lda_gam_rus_amr_mol_ind_lat_igb_swe_yor_bat_tha_hau_knd_ewe_bam_azi_guj_ukr_aze_bem_vie_sod_akn_ven_swa	-0.231274296381608	-0.546492918733552	0.586035919313713
164	aeg_ctl_bem_svk_heb_anl_tig_bos_tur_azi_bam_bat_fbf_glc_scr_bsq_ger_wly_akn_mnd_krd_por_swa_urd_swt_afr_fin_xho_cic_est_arw_sod_geo_slo_rus_rom_ben_amh_gam_prs_hun_lda_ind_lit_tag_jpn_knd_kor_fre_swe_zul_grk_sun_mol_sid_mly_cnt_bul_ven_mcd_hau_pol_lat_spa_ita_qcu_guj_hin_ukr_yor_amr_nor_mlt_dut_jav_pan_ewe_alb_moo_mao_tha_chh_tml_ses_tsw_aze_eng_cze_uzb_tsn_vie_owc_igb_dgb_dyu	-0.0662865658928253	-0.156262542846323	0.876164787738827
165	mlt_por_cic_spa_anl_wly_gam_glc_aze_uzb_moo_bat_swt_ger_rus_bsq_bul_chh_tsw_mnd_grk_krd_xho_mol_fbf_hin_hun_dyu_ses_fin_dut_sod_geo_swe_ukr_guj_fre_tig_sid_pan_est_lda_tag_arw_mly_jpn_tml_kor_ita_bos_akn_slo_sun_rom_aeg_mao_cnt_afr_bem_svk_amr_eng_ben_nor_cze_qcu_mcd_ctl_scr_zul_amh_lit_owc_lat_jav_urd_dgb_pol_bam_ind_tha_hau_knd_tsn_ewe_tur_prs_alb_azi_igb_vie_heb_swa_ven_yor	0.568974706570235	1.34429765670132	0.182122133675823
166	aeg_ger_zul_dut_owc_sid_amr_mol_uzb_azi_cic_bat_ses_swe_grk_bsq_prs_gam_bam_mnd_alb_urd_akn_ukr_bem_bul_fin_swt_lda_hun_ctl_chh_geo_cze_rom_scr_eng_amh_hau_nor_est_dgb_ind_guj_jav_jpn_knd_kor_bos_krd_dyu_svk_sun_ita_wly_mly_cnt_afr_xho_lit_anl_lat_fre_pan_arw_qcu_spa_mcd_hin_swa_sod_rus_heb_glc_mao_pol_moo_slo_ven_tag_tha_mlt_tml_tsn_igb_tur_ben_por_aze_yor_vie_tig_ewe_tsw_fbf	-0.088379030810559	-0.208104011938153	0.83560282181335
167	aeg_arw_akn_bul_amh_owc_hau_hin_azi_uzb_bem_mly_fbf_dut_lit_bsq_bos_sod_swt_mnd_ben_eng_ven_fre_tsn_cze_fin_dyu_bam_est_mcd_amr_geo_rom_ukr_slo_swe_anl_heb_nor_hun_zul_bat_rus_sun_jpn_knd_kor_scr_svk_lda_grk_jav_ctl_gam_mao_cnt_urd_swa_krd_chh_mol_ger_ita_lat_qcu_spa_prs_pol_dgb_wly_pan_tig_por_tag_alb_yor_guj_ses_ind_tha_mlt_tml_moo_cic_tur_afr_glc_aze_igb_vie_sid_xho_tsw_ewe	-0.818269105830531	-1.97181713242117	0.0516018136820533
168	mlt_scr_zul_eng_aeg_sod_owc_ben_aze_uzb_yor_bat_moo_ctl_alb_bsq_mcd_amr_cic_cnt_spa_afr_dgb_urd_lda_nor_hun_akn_dyu_est_cze_gam_geo_mol_pan_ger_fre_hau_chh_slo_fin_igb_ind_ita_mly_jpn_knd_kor_swe_rus_ewe_svk_sun_rom_amh_tag_mnd_prs_ven_krd_anl_lat_dut_glc_por_qcu_ukr_bul_arw_ses_heb_bos_sid_pol_jav_hin_swa_lit_swt_mao_tha_wly_tml_tsn_tsw_azi_guj_grk_tur_bam_vie_tig_fbf_bem_xho	0.281342270060586	0.662975902308157	0.508985884430032
169	mlt_spa_bem_fre_tig_aeg_sod_krd_uzb_azi_xho_sun_ven_por_mol_bsq_lit_hau_akn_cnt_pan_urd_lda_slo_yor_prs_fin_swt_cic_hun_svk_anl_geo_guj_lat_pol_nor_gam_chh_grk_est_tsw_tag_bos_mao_jpn_knd_kor_ben_eng_igb_ita_mly_dut_sid_bat_mnd_alb_dyu_afr_amr_ctl_cze_scr_ger_qcu_hin_glc_bul_fbf_wly_arw_heb_rom_ind_swe_zul_ukr_ewe_jav_tha_amh_tml_dgb_ses_aze_rus_mcd_tur_swa_vie_owc_tsn_bam_moo	-0.237853851699856	-0.562543198029115	0.575099511287559
170	anl_ctl_xho_fre_heb_chh_amh_arw_azi_aze_swt_mao_dyu_ukr_rus_bsq_mcd_mlt_yor_cnt_guj_prs_bam_alb_ven_pan_fin_moo_igb_hun_mol_hau_geo_afr_urd_pol_hin_tig_gam_ita_est_tsn_bat_cze_jav_jpn_knd_kor_scr_krd_lda_glc_ind_por_amr_mly_mnd_bos_ewe_dut_aeg_rom_lat_spa_bul_qcu_eng_grk_ger_bem_owc_nor_wly_swe_tag_slo_ses_svk_fbf_sun_tha_sid_tml_cic_tsw_tur_lit_ben_uzb_zul_vie_sod_akn_swa_dgb	0.49351569153366	1.16426339497492	0.247295336784647
171	chh_fre_tsw_eng_hau_sod_sid_spa_aze_uzb_bem_tag_igb_urd_alb_bsq_pan_mlt_ses_mnd_pol_swe_dgb_rus_lda_por_est_fbf_bam_fin_ctl_amh_geo_mol_cze_slo_lat_heb_aeg_scr_hun_dyu_jav_hin_mly_jpn_tml_kor_afr_glc_xho_ben_sun_bos_owc_bat_cnt_ger_swa_nor_anl_krd_ita_mcd_guj_qcu_rom_lit_ukr_ewe_tig_svk_amr_bul_mao_arw_ven_prs_cic_ind_tha_gam_knd_akn_moo_azi_grk_dut_tur_zul_vie_wly_yor_swt_tsn	0.080237978287126	0.189086588985648	0.850436996413151
172	heb_ger_zul_ctl_mlt_amr_aeg_nor_aze_uzb_swt_tag_tsw_ukr_lat_bsq_scr_owc_dyu_mnd_por_swe_moo_fre_fbf_cze_est_lda_ses_hun_rom_amh_geo_eng_arw_ben_glc_chh_gam_lit_fin_ewe_bat_alb_jav_jpn_knd_kor_bos_grk_dgb_mcd_mly_ita_wly_sun_cnt_hin_bam_pol_sid_krd_dut_afr_rus_qcu_spa_prs_svk_igb_hau_urd_tig_slo_mao_mol_ven_guj_tsn_ind_tha_sod_tml_akn_swa_tur_pan_bul_azi_xho_vie_anl_bem_cic_yor	-0.528090859418909	-1.26019642410429	0.210751448901793
173	tig_scr_moo_ger_wly_aeg_gam_eng_aze_azi_bam_bat_xho_alb_lit_bsq_cze_amr_akn_mnd_ita_svk_tsw_ben_ewe_mol_est_bem_swa_fin_prs_sid_geo_lat_hin_rus_arw_sod_amh_slo_hun_zul_mly_spa_jav_jpn_knd_kor_nor_grk_lda_ukr_sun_rom_anl_tag_cnt_dut_swt_krd_mlt_fre_afr_bul_urd_qcu_swe_ctl_mcd_ses_heb_guj_chh_bos_ind_por_cic_pan_dyu_mao_tha_hau_tml_ven_fbf_uzb_glc_pol_tur_dgb_vie_owc_yor_igb_tsn	0.13927327616649	0.327799439000515	0.743800120203154
174	hau_pan_zul_mcd_sod_amh_chh_ctl_uzb_azi_ven_ind_yor_svk_hin_bsq_slo_gam_ses_cnt_ben_prs_igb_ukr_bam_bul_fin_swt_xho_est_spa_sid_geo_por_arw_krd_lat_amr_mlt_rus_hun_lda_tag_glc_bat_jpn_tml_kor_cze_ita_tsn_urd_mao_rom_anl_sun_mnd_eng_bem_grk_tig_mol_ger_bos_guj_qcu_dut_pol_alb_fbf_aeg_scr_heb_nor_mly_afr_moo_fre_ewe_jav_tha_owc_knd_swa_cic_aze_lit_swe_tur_dyu_vie_wly_dgb_akn_tsw	0.560818295057774	1.32756336079893	0.187571966922273
175	sod_glc_xho_slo_hau_anl_sid_hin_uzb_aze_swa_bat_akn_afr_rus_bsq_bul_gam_fbf_mnd_arw_alb_cic_rom_zul_lat_est_igb_swt_fin_svk_amh_geo_krd_guj_bos_grk_chh_wly_ctl_hun_bam_ind_fre_jav_jpn_knd_kor_mol_ita_ven_swe_tag_mcd_amr_mly_cnt_dut_ses_pan_heb_spa_nor_urd_prs_qcu_pol_cze_ben_moo_aeg_por_owc_ger_mao_ukr_yor_eng_tsw_sun_tha_mlt_tml_ewe_bem_tur_scr_lit_azi_dgb_vie_tig_dyu_tsn_lda	0.987862576655135	2.37185486024954	0.0197601097331032
176	sid_ben_zul_guj_tig_gam_mlt_eng_azi_tur_ses_mao_dyu_dut_alb_bsq_scr_hau_moo_cnt_lit_cze_ven_mol_yor_rom_hun_bam_ewe_est_hin_wly_geo_prs_ctl_pan_por_amh_amr_arw_fin_tsw_sun_krd_jav_jpn_tml_kor_ita_slo_bem_ger_bat_fre_sod_ind_mnd_grk_fbf_rus_aeg_glc_pol_ukr_mcd_qcu_nor_urd_afr_tsn_chh_svk_heb_swe_tag_bul_igb_spa_akn_mly_tha_owc_knd_cic_swt_uzb_lat_bos_aze_dgb_vie_anl_lda_swa_xho	-0.0502526930298722	-0.118363037134645	0.906035291290016
177	sid_fre_moo_nor_heb_gam_owc_bul_uzb_aze_yor_mly_lda_slo_ger_bsq_lit_tig_tsn_mnd_alb_bos_tsw_krd_fbf_svk_est_ven_bam_fin_scr_aeg_geo_lat_rus_arw_ukr_wly_amr_ita_hun_ses_jav_afr_sun_jpn_tml_kor_ben_eng_dgb_hin_ind_guj_amh_mao_cnt_spa_cic_grk_hau_pol_por_cze_mcd_qcu_dut_rom_prs_ewe_sod_mol_mlt_swe_bat_urd_akn_ctl_swt_tag_tha_chh_knd_igb_bem_azi_pan_glc_tur_zul_vie_anl_swa_dyu_xho	-0.146086170797398	-0.344835770968586	0.730996476014688
178	amh_ukr_fbf_ger_chh_anl_aeg_bos_aze_uzb_bem_mly_swt_slo_ctl_bsq_grk_gam_ven_cnt_eng_svk_xho_pan_cic_lat_est_swa_igb_fin_glc_amr_geo_por_mcd_bul_alb_hau_mlt_fre_hun_zul_tag_hin_sun_jpn_tml_kor_krd_pol_tsw_cze_mao_dut_owc_bat_mnd_ben_lda_afr_heb_nor_rom_spa_lit_qcu_mol_swe_ita_yor_sod_arw_sid_scr_ind_prs_akn_guj_ses_jav_tha_tig_knd_tsn_bam_azi_rus_urd_tur_dgb_vie_wly_dyu_ewe_moo	-0.638980295578477	-1.52728742856234	0.130083575954874
179	sod_svk_fbf_arw_mlt_wly_sid_lit_uzb_tur_lda_tag_tsw_cze_fre_bsq_mol_tig_tsn_cnt_krd_guj_igb_por_dgb_ctl_hun_yor_swt_fin_rom_amh_geo_lat_mcd_rus_pol_owc_anl_ita_est_ewe_jav_urd_mao_jpn_knd_kor_hin_nor_cic_scr_sun_alb_chh_mly_mnd_slo_swa_ger_aeg_prs_grk_eng_bos_qcu_dut_glc_ukr_bem_hau_afr_gam_bul_bat_swe_moo_pan_bam_ind_tha_heb_tml_akn_xho_aze_ben_spa_azi_dyu_vie_amr_ven_zul_ses	-0.176020967391061	-0.415564087820921	0.678686290599969
180	tig_lit_ewe_por_hau_mlt_sid_ita_tur_aze_zul_sun_swa_ben_ger_bsq_spa_anl_bem_mnd_eng_rus_igb_grk_fbf_cze_fin_ven_dyu_hun_fre_owc_geo_krd_arw_lat_glc_chh_wly_bos_est_tsn_jav_alb_mly_jpn_knd_kor_guj_mcd_moo_bul_tag_pan_heb_bat_cnt_scr_tsw_svk_amr_pol_prs_nor_rom_qcu_slo_ctl_swe_dgb_aeg_urd_gam_dut_ind_ukr_xho_afr_bam_mao_tha_sod_tml_swt_akn_azi_mol_hin_uzb_cic_vie_amh_yor_lda_ses	0.29360620942489	0.692302641113091	0.490472278187832
181	mlt_ita_cic_svk_aeg_heb_amr_ctl_aze_tur_ses_ind_fbf_spa_alb_bsq_lat_sod_tsn_mnd_krd_ger_ven_grk_swt_hin_est_lda_bem_fin_glc_chh_geo_slo_urd_eng_pol_owc_anl_bul_hun_xho_mao_nor_tag_jpn_knd_kor_mol_lit_igb_bos_jav_pan_wly_mly_cnt_mcd_moo_guj_tig_rus_rom_ukr_prs_qcu_arw_fre_dut_yor_gam_swe_sid_ben_bat_scr_swa_por_zul_sun_tha_amh_tml_dgb_tsw_azi_cze_afr_uzb_dyu_vie_hau_ewe_bam_akn	-0.427516332459446	-1.01529104594846	0.312601238652827
182	sod_svk_akn_por_sid_owc_tig_swe_uzb_aze_xho_bat_dgb_bul_rus_bsq_prs_amh_yor_cnt_mol_ita_ses_scr_dyu_krd_est_ven_swt_fin_slo_amr_geo_afr_cze_rom_pol_hau_mlt_fre_hun_swa_jav_dut_sun_jpn_knd_kor_ukr_hin_lda_lat_mly_lit_anl_ind_mnd_glc_tsw_ben_heb_eng_guj_alb_spa_qcu_pan_ger_ctl_bem_wly_arw_chh_grk_tag_mcd_bam_urd_tsn_mao_tha_aeg_tml_cic_moo_tur_nor_bos_azi_igb_vie_gam_fbf_zul_ewe	-0.0232332159414739	-0.054711842887088	0.956485397835206
183	owc_spa_bam_eng_heb_chh_amr_ukr_azi_aze_dgb_jav_ses_rus_mol_bsq_swe_mlt_fbf_mnd_por_mcd_tsn_rom_cic_cze_hun_ven_yor_est_ctl_wly_geo_ben_svk_nor_prs_amh_tig_alb_fin_dyu_mly_dut_sun_jpn_tml_kor_glc_fre_ewe_ger_ind_scr_anl_bat_cnt_arw_swt_grk_gam_pan_hin_guj_ita_qcu_lat_lit_pol_tsw_sod_bos_aeg_afr_tag_slo_moo_krd_akn_mao_tha_sid_knd_zul_swa_tur_bul_urd_uzb_lda_vie_hau_xho_igb_bem	0.274345827562845	0.645119523392021	0.520438068307621
184	hau_nor_akn_spa_wly_owc_sid_krd_uzb_tur_moo_jav_dyu_ger_afr_bsq_rus_gam_ses_mnd_grk_bul_zul_por_ewe_arw_est_fbf_xho_hun_lat_heb_geo_fre_bos_svk_slo_anl_aeg_dut_fin_yor_sun_guj_tag_jpn_knd_kor_cze_hin_dgb_swe_mly_pol_amr_ind_cnt_lit_swt_rom_tig_prs_pan_scr_ukr_qcu_mcd_ita_urd_ven_mlt_glc_chh_ben_mao_ctl_igb_eng_swa_bat_tha_amh_tml_bem_lda_azi_mol_alb_aze_tsn_vie_sod_cic_tsw_bam	-0.525299647702715	-1.25253651516014	0.213514958421433
185	tig_pan_igb_urd_anl_amr_amh_grk_azi_tur_cic_mly_swt_bul_spa_bsq_ctl_gam_bem_mnd_lat_pol_xho_lit_zul_por_fin_lda_fbf_hun_alb_wly_geo_slo_mcd_scr_rus_mlt_sid_nor_est_ses_tag_afr_bat_jpn_tml_kor_eng_fre_yor_bos_ind_ger_owc_sun_cnt_arw_ewe_ben_aeg_prs_cze_ukr_swe_qcu_guj_svk_krd_dyu_heb_hin_chh_rom_mao_glc_ven_mol_tsw_jav_tha_sod_knd_moo_bam_aze_dut_ita_uzb_tsn_vie_hau_swa_dgb_akn	0.277986643316223	0.655049287882934	0.514053002545404
186	sid_svk_lda_fre_amr_wly_aeg_scr_uzb_azi_cic_tag_bam_pol_slo_bsq_arw_gam_moo_cnt_lit_eng_ewe_dut_tsn_nor_fin_ven_tsw_hun_bul_chh_geo_pan_glc_mcd_guj_mlt_anl_swe_est_akn_sun_grk_jav_jpn_tml_kor_prs_rom_swt_rus_mao_hin_heb_ind_mnd_ben_ses_urd_hau_cze_ctl_lat_por_qcu_ukr_afr_ita_dgb_tig_krd_sod_spa_mly_mol_zul_ger_fbf_bat_tha_owc_knd_swa_igb_aze_bos_alb_tur_dyu_vie_amh_yor_xho_bem	0.544575099904886	1.28650402024635	0.201460596775342
187	sid_ita_bam_glc_anl_wly_owc_ctl_aze_uzb_swa_ind_akn_arw_cze_bsq_rus_chh_xho_mnd_krd_dut_zul_lit_igb_fre_est_ven_bem_hun_afr_gam_geo_lat_nor_bos_rom_hau_amr_grk_fin_moo_sun_por_tag_jpn_knd_kor_prs_spa_fbf_scr_mly_hin_sod_bat_cnt_bul_yor_mol_aeg_ukr_guj_ger_pol_qcu_swe_slo_pan_dgb_mlt_svk_amh_mcd_mao_alb_ewe_eng_cic_jav_tha_tig_tml_lda_tsw_azi_ben_urd_tur_dyu_vie_heb_swt_tsn_ses	0.692728432333207	1.64394617546433	0.10356384934948
188	amr_mcd_bam_scr_wly_gam_sid_ctl_aze_tur_akn_bat_moo_urd_arw_bsq_prs_anl_fbf_cnt_pol_pan_cic_eng_dgb_ben_fin_yor_igb_hun_lit_sod_geo_guj_glc_cze_nor_chh_heb_grk_est_swa_mly_alb_mao_jpn_tml_kor_rus_afr_tsw_ger_ind_por_mlt_sun_mnd_bos_ewe_svk_hau_rom_ita_spa_fre_qcu_swe_krd_mol_zul_owc_dut_aeg_lat_tag_slo_ses_ukr_lda_jav_tha_amh_knd_dyu_swt_azi_bul_hin_uzb_bem_vie_tig_xho_ven_tsn	0.165876153819478	0.390341100029766	0.697176978363538
189	sid_ben_ewe_lat_gam_amr_heb_bos_uzb_azi_swa_ind_zul_urd_lit_bsq_rus_aeg_akn_mnd_slo_hin_bem_por_dyu_scr_fin_ses_fbf_est_mcd_anl_geo_prs_guj_afr_ukr_tig_owc_svk_hun_xho_mao_arw_jav_jpn_tml_kor_alb_dut_tsn_ita_tag_mol_wly_bat_cnt_krd_dgb_nor_sod_spa_cze_fre_ger_qcu_pan_grk_bul_yor_hau_glc_mlt_swe_sun_ctl_cic_eng_igb_mly_tha_chh_knd_ven_swt_aze_rom_pol_tur_lda_vie_amh_bam_moo_tsw	-1.02634641343814	-2.50463805245432	0.0139985931619411
190	owc_fre_dgb_ukr_aeg_hau_chh_mol_aze_uzb_igb_jav_ewe_slo_svk_bsq_rom_mlt_cic_mnd_lat_guj_ven_ita_swa_krd_est_fbf_bam_hun_alb_amh_geo_grk_cze_eng_bos_amr_sid_ger_fin_ses_sun_arw_mly_jpn_knd_kor_ben_por_akn_urd_bat_glc_anl_mao_cnt_prs_xho_nor_sod_bul_rus_swe_spa_qcu_lit_mcd_pan_zul_heb_scr_tig_pol_ind_ctl_lda_hin_yor_tag_tha_wly_tml_tsw_moo_tur_dut_afr_azi_swt_vie_gam_dyu_bem_tsn	-0.0119893429531766	-0.0282247537323606	0.977543373918411
191	amr_eng_dyu_slo_chh_gam_wly_scr_tur_azi_tsn_ind_fbf_grk_mol_bsq_ctl_heb_ven_cnt_krd_arw_lda_rus_bam_hin_est_moo_igb_hun_spa_sod_geo_guj_cze_ita_prs_aeg_mlt_svk_fin_cic_sun_ben_mao_jpn_knd_kor_pan_alb_swt_ukr_jav_por_sid_tag_mnd_afr_bem_dut_anl_pol_mcd_bos_swe_qcu_lat_urd_glc_ewe_owc_fre_amh_rom_mly_ger_zul_nor_ses_bat_tha_tig_tml_yor_swa_uzb_lit_bul_aze_akn_vie_hau_dgb_xho_tsw	-0.32762197944585	-0.776658268585914	0.439331324240677
192	chh_slo_tsw_hin_amh_sid_amr_cze_aze_tur_swa_bat_cic_lat_guj_bsq_glc_hau_ses_mnd_scr_bul_yor_alb_dgb_rus_fin_xho_ewe_est_dut_mlt_geo_ben_eng_ita_afr_sod_heb_fre_hun_ven_tag_mcd_mly_jpn_tml_kor_ger_arw_fbf_rom_jav_nor_tig_mao_cnt_ctl_bem_swe_owc_lit_mol_svk_ukr_qcu_pan_por_prs_lda_gam_urd_anl_grk_ind_pol_igb_bos_zul_sun_tha_aeg_knd_tsn_bam_azi_krd_spa_uzb_moo_vie_wly_akn_swt_dyu	-0.702418264142563	-1.68538962917432	0.0952661648144864
193	mlt_ben_akn_afr_aeg_tig_amr_hin_uzb_azi_moo_tag_lda_arw_spa_bsq_ukr_gam_swt_mnd_cze_alb_fbf_ger_dyu_mol_est_tsn_bam_hun_grk_chh_geo_krd_svk_ctl_dut_hau_amh_pan_fin_yor_mly_bos_sun_jpn_tml_kor_guj_lat_igb_scr_bat_urd_heb_ind_cnt_bul_ewe_lit_owc_rus_nor_eng_rom_qcu_pol_slo_mcd_cic_wly_prs_sid_swe_mao_glc_dgb_ita_ven_jav_tha_sod_knd_bem_swa_tur_por_fre_aze_ses_vie_anl_tsw_xho_zul	-0.227272394518934	-0.537511288712123	0.592198348236485
194	gam_urd_xho_scr_aeg_hau_mlt_fre_uzb_aze_ewe_sun_moo_ben_spa_bsq_prs_tig_yor_mnd_afr_hin_swa_rus_akn_lat_est_swt_dyu_hun_krd_wly_geo_nor_rom_dut_lit_heb_sid_swe_fin_bam_ind_cze_bat_jpn_knd_kor_arw_pol_tsn_ger_jav_por_anl_mly_cnt_grk_igb_ita_chh_eng_bul_glc_ukr_qcu_alb_bos_mcd_cic_amr_guj_owc_mol_mao_pan_fbf_ctl_bem_tag_tha_amh_tml_zul_lda_azi_slo_svk_tur_ven_vie_sod_tsw_ses_dgb	-0.318426469566019	-0.753205158022979	0.453229182355361
195	owc_arw_cic_rus_sod_heb_tig_eng_tur_azi_tsw_sun_bem_ukr_bos_bsq_guj_sid_dgb_cnt_ben_lit_yor_mcd_swt_rom_est_fbf_zul_hun_fre_gam_geo_por_ita_nor_glc_anl_hau_bul_fin_igb_ind_pan_mly_jpn_knd_kor_krd_ger_tsn_hin_tag_cze_aeg_bat_mnd_grk_lda_scr_chh_lat_afr_prs_urd_qcu_dut_mol_ctl_ewe_amh_spa_mlt_svk_mao_swe_xho_pol_bam_jav_tha_wly_tml_dyu_swa_uzb_slo_alb_aze_akn_vie_amr_moo_ven_ses	0.22095745592664	0.520111973770831	0.604221451087766
196	mlt_ita_dgb_eng_chh_wly_tig_ger_tur_azi_zul_sun_akn_bos_bul_bsq_grk_gam_cic_mnd_fre_pan_yor_scr_lda_alb_fin_xho_ewe_hun_guj_sod_geo_afr_mol_krd_lat_anl_aeg_nor_est_tsw_jav_rom_mly_jpn_tml_kor_urd_ben_tsn_glc_bat_por_amh_mao_cnt_prs_moo_ukr_sid_slo_cze_swe_ctl_qcu_arw_svk_hin_dyu_amr_mcd_owc_spa_tag_dut_swt_pol_bam_ind_tha_heb_knd_bem_igb_uzb_rus_lit_aze_fbf_vie_hau_ven_swa_ses	-0.410467001824154	-0.97539860556157	0.331892922892393
197	chh_cze_ses_krd_tig_hau_sod_fre_tur_aze_dyu_tag_moo_scr_ita_bsq_hin_wly_dgb_cnt_ger_ctl_ewe_afr_bam_alb_hun_yor_xho_fin_lit_mlt_geo_rus_mcd_mol_ben_owc_anl_lat_est_swa_mao_spa_jav_jpn_tml_kor_ukr_glc_akn_swe_mly_svk_heb_sun_mnd_urd_tsn_pan_sid_arw_dut_nor_prs_qcu_eng_guj_slo_cic_gam_por_aeg_grk_ind_bos_lda_bul_swt_bat_tha_amh_knd_igb_zul_uzb_pol_rom_azi_tsw_vie_amr_bem_ven_fbf	0.195241705231246	0.459268726483997	0.647112908718887
198	sid_grk_swt_pol_owc_heb_gam_pan_tur_azi_xho_mao_bam_spa_prs_bsq_guj_aeg_dyu_cnt_svk_scr_igb_dut_bem_glc_est_moo_yor_fin_mol_amr_geo_ita_rom_ben_mcd_chh_sod_afr_hun_lda_sun_rus_tag_jpn_tml_kor_por_lit_akn_urd_jav_lat_wly_mly_mnd_cze_cic_krd_hau_nor_slo_bul_arw_qcu_ger_bos_ctl_ven_anl_eng_mlt_fre_bat_ukr_fbf_hin_tsw_ind_tha_amh_knd_swa_ewe_uzb_swe_alb_aze_ses_vie_tig_tsn_dgb_zul	0.161496010105748	0.380174140148299	0.704683034509785
199	gam_prs_akn_bul_owc_sod_hau_swe_tur_aze_ses_bat_lda_cze_svk_bsq_ita_amr_igb_cnt_hin_afr_dyu_ben_swt_bos_hun_zul_swa_fin_lat_wly_geo_eng_mcd_pol_rus_tig_mlt_fre_est_ewe_mao_mol_jav_jpn_tml_kor_urd_scr_cic_slo_ind_spa_heb_tag_mnd_pan_ven_dut_anl_glc_lit_krd_alb_qcu_grk_ukr_ctl_xho_aeg_por_sid_arw_mly_ger_tsw_guj_yor_sun_tha_chh_knd_dgb_fbf_azi_nor_rom_uzb_tsn_vie_amh_bam_moo_bem	0.62593360820233	1.48533431970681	0.140837232633291
200	hau_rus_swa_rom_gam_heb_tig_ger_tur_azi_xho_sun_tsn_nor_swe_bsq_scr_anl_fbf_cnt_fre_eng_ven_svk_bam_urd_hun_lda_swt_est_ukr_mlt_geo_arw_glc_ben_mol_amh_chh_krd_fin_zul_mao_por_jav_jpn_tml_kor_bul_pol_dgb_grk_ind_bos_owc_mly_mnd_ctl_moo_hin_aeg_mcd_cze_guj_lit_qcu_ita_afr_prs_akn_amr_dut_wly_alb_bat_slo_igb_lat_bem_tag_tha_sid_knd_yor_ewe_uzb_spa_pan_aze_ses_vie_sod_tsw_cic_dyu	-0.283472795288281	-0.670600296937548	0.504137168174699
201	wly_lat_swa_spa_tig_sid_hau_mol_aze_azi_zul_tag_bem_grk_ita_bsq_swe_mlt_igb_mnd_pol_hin_tsn_ukr_cic_ben_hun_dgb_dyu_est_rus_gam_geo_ctl_por_guj_prs_anl_amh_ger_fin_xho_mao_urd_bat_jpn_knd_kor_dut_fre_akn_alb_ind_arw_chh_mly_cnt_pan_ses_bul_aeg_lit_krd_bos_rom_qcu_slo_svk_cze_tsw_amr_eng_sod_scr_sun_nor_lda_afr_bam_jav_tha_owc_tml_swt_ven_tur_glc_mcd_uzb_yor_vie_heb_moo_ewe_fbf	-0.0529710457212606	-0.124947575902191	0.900834743119069
202	anl_slo_akn_nor_amr_mlt_wly_scr_aze_tur_ven_bat_swa_por_fre_bsq_afr_tig_tsw_cnt_rus_pol_swt_eng_tsn_ctl_hun_lda_bam_fin_bul_aeg_geo_lat_svk_rom_arw_owc_hau_krd_est_dgb_jav_glc_mly_jpn_tml_kor_lit_hin_igb_mol_sun_swe_sid_tag_mnd_ger_dyu_bos_amh_guj_cze_spa_alb_qcu_pan_urd_mcd_yor_chh_dut_heb_grk_ind_prs_bem_ben_zul_mao_tha_sod_knd_fbf_xho_azi_ita_ukr_uzb_ewe_vie_gam_cic_moo_ses	-0.258729233356793	-0.611712560868556	0.542220485218154
203	gam_mcd_ses_hin_heb_hau_owc_grk_tur_aze_tsn_ind_yor_swe_lit_bsq_ita_aeg_swa_cnt_nor_lat_cic_prs_ven_krd_est_dgb_dyu_hun_alb_chh_geo_eng_cze_scr_fre_sid_anl_bul_fin_lda_mly_svk_sun_jpn_knd_kor_glc_rus_tsw_por_tag_pan_wly_mao_mnd_ctl_fbf_afr_sod_mol_ger_spa_arw_qcu_guj_ben_slo_moo_mlt_bos_amh_pol_bat_urd_igb_ukr_ewe_jav_tha_tig_tml_zul_xho_uzb_rom_dut_azi_bam_vie_amr_swt_bem_akn	-0.130751754929601	-0.308221603783189	0.758603016588914
204	aeg_ben_tsn_fre_tig_heb_amh_dut_uzb_tur_ewe_sun_cic_rus_grk_bsq_prs_amr_lda_mnd_ger_pan_swa_scr_dgb_pol_hun_yor_bam_fin_ctl_hau_geo_cze_lat_lit_guj_sid_gam_ita_est_bem_bat_nor_mao_jpn_knd_kor_spa_alb_dyu_rom_mly_slo_chh_jav_cnt_ukr_ses_arw_mlt_krd_glc_bul_mol_qcu_por_bos_swe_moo_sod_mcd_owc_eng_tag_urd_akn_svk_tsw_ind_tha_anl_tml_ven_fbf_azi_afr_hin_aze_igb_vie_wly_xho_swt_zul	-0.367982102944976	-0.870926962775792	0.38603666834875
205	tig_por_bem_afr_wly_gam_heb_glc_aze_uzb_dgb_jav_fbf_lit_svk_bsq_krd_chh_moo_mnd_guj_ukr_cic_ita_tsw_pol_hun_ewe_lda_fin_grk_anl_geo_hin_urd_nor_mcd_amr_aeg_ger_est_swt_tag_scr_bat_jpn_tml_kor_pan_swe_dyu_mol_mao_bul_hau_ind_cnt_alb_akn_slo_sod_spa_rus_ben_bos_qcu_lat_rom_dut_igb_owc_prs_mlt_fre_sun_ctl_zul_eng_ses_mly_tha_sid_knd_ven_swa_tur_arw_cze_azi_bam_vie_amh_tsn_xho_yor	-0.646101939489623	-1.5500330088374	0.124530065703098
206	amr_ctl_tsn_krd_gam_mlt_tig_lit_uzb_azi_ewe_sun_lda_fre_nor_bsq_scr_owc_yor_mnd_afr_cze_moo_pan_ses_prs_fin_dyu_xho_est_rom_sod_geo_por_alb_ger_urd_sid_heb_bul_hun_dgb_bat_swe_mly_jpn_knd_kor_dut_arw_fbf_hin_tag_guj_hau_jav_cnt_bos_akn_glc_aeg_svk_pol_mol_spa_qcu_lat_ita_ukr_swt_anl_ben_chh_rus_mao_eng_tsw_slo_bam_ind_tha_wly_tml_bem_igb_aze_grk_mcd_tur_ven_vie_amh_zul_cic_swa	0.0377022256765887	0.0888202187367611	0.929415780256609
207	amh_pol_fbf_alb_mlt_gam_sod_urd_uzb_tur_moo_sun_cic_ctl_slo_bsq_svk_amr_yor_cnt_por_guj_swt_prs_akn_spa_est_ewe_dgb_hun_eng_sid_geo_glc_rom_ukr_ben_wly_heb_lit_fin_ven_jav_dut_mly_jpn_tml_kor_krd_afr_lda_ita_mao_fre_tig_tag_mnd_pan_xho_hin_anl_mol_lat_mcd_scr_qcu_bul_swe_nor_tsn_hau_bos_aeg_cze_bat_arw_dyu_rus_bam_ind_tha_chh_knd_ses_zul_azi_grk_ger_aze_swa_vie_owc_tsw_igb_bem	0.191255654849025	0.450016245014852	0.653745955271292
208	heb_bos_ven_guj_amh_chh_wly_ctl_tur_uzb_yor_tag_lda_ben_por_bsq_mol_anl_swa_mnd_alb_dut_tsn_urd_swt_glc_fin_ewe_dyu_est_lat_tig_geo_prs_bul_afr_nor_owc_hau_ita_hun_ses_sun_scr_bat_jpn_tml_kor_hin_ger_fbf_lit_ind_ukr_sod_mao_cnt_rom_xho_grk_sid_krd_spa_mcd_fre_qcu_cze_rus_swe_bem_aeg_eng_amr_pan_mly_svk_akn_pol_igb_jav_tha_mlt_knd_cic_tsw_azi_arw_slo_aze_moo_vie_gam_bam_zul_dgb	0.552306690305783	1.30615495236008	0.194721213193359
209	mlt_mol_moo_ita_hau_amh_amr_ukr_tur_azi_bam_ind_ven_guj_alb_bsq_arw_heb_yor_cnt_hin_glc_lda_eng_xho_por_hun_ses_ewe_est_ben_owc_geo_mcd_prs_fre_lit_tig_anl_rom_fin_tsn_tag_rus_mao_jpn_knd_kor_urd_pol_akn_bos_sun_ctl_sid_bat_mnd_svk_cic_grk_wly_nor_lat_swe_spa_qcu_afr_slo_dut_dyu_gam_pan_chh_krd_jav_scr_dgb_ger_fbf_mly_tha_sod_tml_bem_zul_uzb_bul_cze_aze_igb_vie_aeg_tsw_swa_swt	-1.14835657626761	-2.82756475845243	0.00574332441771965
210	sod_ctl_bem_por_hau_sid_wly_rom_aze_uzb_ses_sun_swa_lat_cze_bsq_mcd_aeg_tsw_cnt_mol_dut_xho_lit_swt_scr_hun_igb_tsn_est_ukr_amr_geo_nor_bul_ita_prs_heb_mlt_swe_fin_bam_mly_urd_jav_jpn_knd_kor_grk_rus_ven_glc_tag_svk_amh_bat_mnd_ger_akn_pan_anl_guj_hin_krd_ben_qcu_eng_spa_pol_fbf_gam_fre_tig_slo_ind_alb_dyu_bos_lda_mao_tha_owc_tml_yor_cic_tur_afr_arw_azi_dgb_vie_chh_moo_ewe_zul	-0.298693583571079	-0.706775382298993	0.481473190997164
211	chh_bos_cic_hin_amh_tig_mlt_afr_azi_aze_swt_sun_swa_swe_ukr_bsq_krd_amr_dyu_mnd_spa_por_fbf_glc_tsw_svk_hun_akn_zul_fin_bul_owc_geo_pol_eng_slo_ben_anl_sod_scr_est_igb_mao_ger_jav_jpn_knd_kor_lit_dut_yor_prs_bat_arw_aeg_tag_cnt_grk_ses_alb_heb_ctl_ita_mcd_cze_qcu_mol_rom_urd_dgb_gam_fre_sid_pan_mly_lat_xho_rus_ven_ind_tha_hau_tml_bem_tsn_uzb_nor_guj_tur_lda_vie_wly_bam_ewe_moo	-0.256032534746245	-0.605091466629214	0.546591891464549
212	amr_svk_igb_ukr_sid_sod_amh_swe_tur_azi_dyu_mly_ewe_scr_ben_bsq_slo_hau_xho_mnd_rus_guj_moo_prs_bam_ger_fin_yor_tsn_hun_bul_heb_geo_cze_eng_nor_por_chh_tig_spa_est_dgb_bat_urd_jav_jpn_knd_kor_mol_glc_swa_rom_tag_lit_anl_sun_cnt_afr_fbf_krd_owc_ctl_alb_dut_pan_qcu_pol_lat_fre_tsw_aeg_ita_wly_arw_ind_bos_akn_mcd_ven_mao_tha_mlt_tml_lda_ses_uzb_hin_grk_aze_bem_vie_gam_swt_cic_zul	-0.143302272309082	-0.338671420973566	0.735620721214856
213	chh_spa_igb_urd_owc_wly_heb_ukr_azi_uzb_swt_mly_dgb_mcd_bos_bsq_swe_tig_swa_mnd_arw_grk_xho_guj_ven_lit_hun_moo_bem_fin_rom_amr_geo_hin_lat_cze_ger_amh_mlt_alb_est_tsn_ind_afr_jav_jpn_knd_kor_glc_fre_ses_pol_bat_dut_anl_sun_cnt_por_tsw_krd_sid_pan_rus_ita_slo_qcu_ctl_scr_svk_cic_hau_ben_gam_eng_mao_mol_zul_nor_akn_tag_tha_sod_tml_fbf_bam_aze_bul_prs_tur_lda_vie_aeg_yor_dyu_ewe	-0.496688727933145	-1.18301701563499	0.239817849435272
214	sod_ita_dgb_alb_aeg_hau_amh_arw_uzb_aze_zul_tag_tsw_svk_fre_bsq_slo_anl_yor_mnd_lat_afr_xho_spa_fbf_ben_fin_akn_tsn_est_grk_chh_geo_mcd_dut_por_nor_owc_sid_mol_hun_ewe_ind_ctl_mao_jpn_tml_kor_bos_urd_cic_krd_sun_ukr_mlt_jav_cnt_eng_bem_ger_wly_scr_rom_lit_bul_qcu_guj_rus_cze_bam_tig_hin_heb_glc_mly_pan_swt_pol_moo_bat_tha_amr_knd_swa_lda_tur_swe_prs_azi_ven_vie_gam_ses_dyu_igb	0.29624958304402	0.69557498457221	0.488429542238771
215	anl_ukr_moo_eng_amr_gam_owc_guj_aze_uzb_bam_bat_bem_spa_ita_bsq_dut_hau_dyu_mnd_lat_svk_tsw_ben_yor_pan_est_akn_cic_hun_rus_mlt_geo_afr_alb_nor_por_sod_chh_ctl_fin_tsn_tag_krd_ind_jpn_tml_kor_pol_cze_xho_lit_mly_urd_heb_mao_cnt_slo_swa_rom_aeg_grk_swe_mol_arw_qcu_hin_fre_mcd_ven_wly_ger_sid_scr_sun_bul_dgb_glc_zul_jav_tha_amh_knd_igb_ewe_tur_prs_bos_azi_swt_vie_tig_fbf_ses_lda	-0.0917530031723762	-0.216207554536294	0.829299494177952
216	wly_mcd_yor_hin_amh_tig_owc_dut_tur_aze_cic_ind_lda_rus_afr_bsq_grk_hau_swt_mnd_lat_ctl_igb_por_bam_krd_est_ven_dyu_fin_spa_anl_geo_slo_eng_ben_alb_amr_heb_pol_hun_fbf_jav_rom_mly_jpn_tml_kor_bul_bos_moo_nor_bat_urd_sid_sun_cnt_cze_swa_ita_mlt_fre_glc_scr_ukr_qcu_svk_ger_lit_akn_aeg_mol_chh_prs_mao_swe_tsn_pan_xho_tag_tha_gam_knd_zul_ewe_uzb_arw_guj_azi_ses_vie_sod_bem_dgb_tsw	-0.69238505564875	-1.66113992205691	0.100053094481825
217	tig_glc_ses_krd_aeg_owc_chh_pol_uzb_azi_moo_bat_tsn_lat_ukr_bsq_fre_amr_swa_mnd_scr_mol_zul_urd_swt_rom_hun_bam_fbf_est_eng_mlt_geo_prs_ctl_guj_ger_sod_amh_spa_fin_ewe_jav_svk_tag_jpn_tml_kor_mcd_alb_tsw_bul_mao_swe_wly_mly_cnt_nor_dgb_rus_gam_pan_por_arw_ita_qcu_grk_hin_bos_bem_anl_ben_heb_lit_ind_dut_ven_slo_lda_sun_tha_sid_knd_xho_dyu_tur_cze_afr_aze_akn_vie_hau_yor_cic_igb	0.335950482347627	0.791386770254289	0.430732088224556
218	anl_pol_bam_mol_chh_wly_heb_eng_uzb_tur_xho_bat_ses_lat_ben_bsq_por_owc_swa_cnt_hin_afr_akn_glc_dgb_alb_fin_tsw_swt_hun_nor_amr_geo_urd_guj_ctl_rus_aeg_gam_fre_est_fbf_sun_mcd_mly_jpn_tml_kor_bos_krd_zul_spa_ind_slo_mlt_mao_mnd_svk_ewe_lit_sid_prs_ukr_cze_grk_qcu_pan_arw_dut_bem_hau_rom_sod_bul_tag_scr_lda_ger_dyu_jav_tha_amh_knd_cic_tsn_aze_swe_ita_azi_ven_vie_tig_moo_igb_yor	-0.410198925428958	-0.974254449807053	0.332457528498116
219	amr_prs_igb_nor_owc_heb_gam_ukr_azi_aze_swt_ind_swa_grk_ita_bsq_ctl_sod_ses_cnt_lit_arw_tsw_slo_fbf_alb_hun_bem_bam_fin_mcd_amh_geo_pol_rus_glc_rom_sid_hau_ger_est_moo_mao_krd_bat_jpn_tml_kor_mol_ben_ven_pan_sun_fre_mlt_tag_mnd_bul_ewe_scr_tig_eng_por_guj_swe_qcu_hin_cze_spa_xho_anl_afr_chh_dut_mly_urd_dyu_lat_tsn_jav_tha_wly_knd_yor_cic_tur_svk_bos_uzb_zul_vie_aeg_dgb_akn_lda	-0.125629706600282	-0.296426402260146	0.767565428781687
220	aeg_krd_swt_nor_amr_sod_hau_ger_aze_tur_ewe_mao_igb_cze_scr_bsq_lit_wly_moo_mnd_glc_bos_ven_prs_zul_swe_hun_ses_akn_fin_mcd_mlt_geo_ben_eng_bul_spa_amh_anl_dut_est_cic_ind_lat_sun_jpn_knd_kor_alb_ctl_tsn_por_tag_mol_tig_bat_cnt_slo_xho_svk_owc_ukr_afr_pan_arw_qcu_fre_hin_rom_bem_chh_pol_gam_grk_jav_guj_dyu_ita_swa_mly_tha_heb_tml_fbf_bam_azi_rus_urd_uzb_lda_vie_sid_yor_dgb_tsw	-1.01575133118312	-2.4779313654551	0.0150189839395669
221	anl_pol_lda_grk_heb_sod_aeg_arw_uzb_tur_cic_bat_zul_rom_lit_bsq_svk_gam_akn_cnt_ukr_krd_xho_ger_tsw_prs_hun_swt_fbf_est_ctl_mlt_geo_mcd_spa_afr_swe_hau_sid_slo_fin_tsn_tag_nor_jav_jpn_knd_kor_dut_rus_dgb_por_mly_pan_tig_ind_mnd_eng_ewe_cze_amr_ben_mol_hin_lat_qcu_scr_alb_guj_ven_chh_bul_owc_urd_mao_bos_ses_glc_swa_sun_tha_wly_tml_yor_moo_aze_ita_fre_azi_igb_vie_amh_bam_bem_dyu	-0.583738613394224	-1.39332298025384	0.166843362353024
222	heb_ukr_bam_slo_wly_amh_mlt_glc_azi_aze_ven_mly_dyu_alb_svk_bsq_pan_amr_yor_cnt_rom_dut_ewe_ita_tsw_prs_fin_ses_akn_hun_por_hau_geo_lat_hin_guj_urd_sod_gam_afr_est_lda_sun_scr_jav_jpn_tml_kor_arw_krd_tsn_bul_tag_rus_chh_mao_mnd_lit_cic_eng_anl_swe_ctl_spa_mcd_qcu_pol_ben_cze_igb_tig_ger_sid_mol_ind_grk_xho_nor_bem_bat_tha_aeg_knd_dgb_swt_tur_bos_fre_uzb_zul_vie_owc_moo_fbf_swa	-0.365713510875992	-0.866486173421035	0.38845362391808
223	owc_ben_fbf_rus_anl_aeg_tig_urd_azi_aze_ewe_mao_igb_scr_dut_bsq_spa_heb_dgb_cnt_ukr_svk_swt_nor_bem_ita_fin_yor_bam_hun_ctl_mlt_geo_mol_bos_afr_por_sod_chh_mcd_est_swa_jav_lat_ind_jpn_knd_kor_slo_pol_ses_grk_bat_glc_amh_mly_mnd_rom_tsw_cze_hau_bul_ger_hin_alb_qcu_prs_eng_fre_cic_sid_pan_amr_swe_tag_lit_zul_guj_xho_sun_tha_wly_tml_dyu_lda_tur_krd_arw_uzb_ven_vie_gam_tsn_akn_moo	-0.274568626108658	-0.649124429760758	0.517857833149772
224	chh_cze_zul_lit_sid_heb_aeg_hin_tur_uzb_ewe_sun_ses_lat_pan_bsq_swe_gam_dgb_cnt_urd_rom_igb_svk_cic_ukr_est_tsn_bem_fin_mol_amh_geo_spa_grk_ben_guj_wly_tig_scr_hun_swt_ind_eng_bat_jpn_knd_kor_pol_alb_yor_arw_mao_slo_amr_mly_mnd_bos_dyu_rus_hau_por_ger_ctl_dut_qcu_krd_afr_prs_moo_anl_nor_owc_bul_tag_ita_fbf_glc_akn_jav_tha_sod_tml_bam_ven_azi_fre_mcd_aze_lda_vie_mlt_xho_swa_tsw	-0.109311733574077	-0.257795226143225	0.79713454025801
225	owc_spa_ses_rom_gam_amh_chh_cze_azi_uzb_ven_bat_moo_grk_guj_bsq_scr_anl_fbf_mnd_pan_ben_cic_ger_swt_rus_hun_dyu_ewe_est_por_amr_geo_hin_arw_bul_lat_hau_sod_nor_fin_tsw_sun_swe_mao_jpn_tml_kor_slo_ctl_igb_alb_jav_mcd_wly_tag_cnt_afr_dgb_ita_sid_lit_pol_krd_prs_qcu_eng_svk_glc_lda_mlt_bos_aeg_ukr_mly_urd_yor_fre_bem_ind_tha_tig_knd_swa_tsn_aze_dut_mol_tur_akn_vie_heb_zul_bam_xho	-0.554808920121482	-1.32404172938	0.188734276961659
226	amr_lit_dyu_eng_chh_owc_sod_lat_uzb_tur_akn_tag_cic_fre_ger_bsq_bul_mlt_bam_cnt_por_pol_swt_arw_lda_spa_hun_ewe_moo_est_svk_heb_geo_bos_ukr_mcd_ben_wly_gam_dut_fin_bem_mly_urd_mao_jpn_tml_kor_glc_krd_fbf_hin_sun_scr_sid_jav_mnd_grk_igb_rus_hau_nor_slo_pan_cze_qcu_ctl_alb_rom_xho_anl_guj_aeg_afr_bat_mol_ses_swe_ven_ind_tha_tig_knd_zul_tsw_azi_prs_ita_aze_yor_vie_amh_swa_tsn_dgb	-0.017684011371077	-0.0416725269089962	0.966849092159272
227	amh_svk_fbf_rus_wly_sid_anl_slo_tur_uzb_xho_tag_ses_ben_urd_bsq_arw_tig_bam_mnd_rom_afr_swt_guj_cic_ctl_hun_ven_moo_fin_lat_chh_geo_lit_dut_grk_swe_aeg_amr_fre_est_bem_bat_bul_mao_jpn_knd_kor_prs_mcd_ewe_spa_ind_ger_heb_mly_cnt_ita_swa_bos_gam_alb_ukr_cze_hin_qcu_eng_pan_pol_tsn_owc_mol_hau_por_sun_glc_tsw_scr_igb_jav_tha_mlt_tml_akn_dyu_azi_krd_nor_aze_zul_vie_sod_lda_yor_dgb	-0.370976532800697	-0.880315877240557	0.380957439879154
228	tig_scr_fbf_rom_sod_anl_wly_glc_azi_uzb_cic_bat_tsw_alb_cze_bsq_ctl_heb_bem_cnt_prs_hin_igb_swe_dyu_bos_fin_dgb_ven_est_ger_gam_geo_rus_fre_nor_eng_chh_mlt_guj_hun_moo_ind_pol_sun_jpn_tml_kor_slo_krd_ses_grk_mao_ita_hau_jav_mnd_lat_swt_bul_sid_urd_dut_spa_ukr_qcu_svk_lit_mcd_xho_amh_arw_aeg_por_mly_pan_bam_mol_akn_tag_tha_owc_knd_swa_yor_tur_afr_ben_aze_ewe_vie_amr_lda_zul_tsn	-0.150875054687517	-0.355600323681803	0.722945205352946
229	chh_ben_ewe_bul_hau_amr_tig_rus_tur_uzb_bem_sun_cic_eng_arw_bsq_por_amh_tsn_mnd_grk_urd_swt_hin_ven_dut_hun_dyu_lda_fin_spa_anl_geo_ukr_mol_krd_ctl_heb_mlt_bos_est_swa_bat_scr_mly_jpn_tml_kor_pan_fre_tsw_swe_jav_lat_aeg_tag_cnt_lit_akn_mcd_sod_ger_prs_afr_alb_qcu_ita_pol_guj_zul_wly_svk_gam_rom_ind_nor_dgb_slo_yor_mao_tha_owc_knd_ses_igb_azi_glc_cze_aze_moo_vie_sid_fbf_xho_bam	-0.128348893441762	-0.302730350340368	0.762771449168037
230	wly_krd_yor_mol_sod_aeg_gam_prs_uzb_aze_lda_ind_tsw_alb_bos_bsq_scr_amh_swt_mnd_bul_ger_ewe_rus_xho_ukr_hun_zul_dyu_est_ben_hau_geo_swe_glc_pan_cze_owc_anl_urd_fin_cic_mao_mcd_bat_jpn_tml_kor_dut_rom_moo_hin_tag_arw_heb_sun_cnt_por_ven_svk_amr_ita_nor_lat_afr_qcu_lit_ctl_slo_fbf_tig_grk_chh_guj_mly_pol_akn_eng_bem_jav_tha_sid_knd_swa_tsn_azi_fre_spa_tur_dgb_vie_mlt_bam_ses_igb	-0.118427706884098	-0.279147380556609	0.780751550453775
231	tig_ita_yor_eng_heb_chh_aeg_ger_uzb_aze_ewe_tag_zul_ctl_ukr_bsq_rus_hau_xho_mnd_guj_scr_tsn_urd_bam_krd_fin_moo_tsw_est_ben_owc_geo_spa_fre_hin_svk_wly_gam_afr_hun_cic_mao_pol_mly_jpn_knd_kor_bos_nor_swa_lit_ind_bul_sod_jav_cnt_arw_dgb_lat_sid_mcd_dut_glc_swe_qcu_rom_alb_por_ses_amr_prs_anl_grk_bat_pan_fbf_cze_ven_sun_tha_amh_tml_akn_bem_azi_slo_mol_tur_igb_vie_mlt_dyu_lda_swt	0.309291007014797	0.728778994723904	0.467968133970127
232	chh_krd_fbf_mcd_aeg_gam_hau_mol_tur_azi_bem_mly_moo_svk_hin_bsq_scr_wly_yor_cnt_swe_guj_dyu_slo_ewe_nor_fin_ses_dgb_hun_por_heb_geo_lit_bul_eng_pol_anl_sid_pan_est_ven_ind_ukr_jav_jpn_knd_kor_dut_bos_cic_grk_mao_fre_tig_tag_mnd_afr_swa_urd_amr_ita_rus_ger_glc_qcu_arw_lat_spa_zul_sod_alb_amh_ctl_sun_prs_bam_rom_tsw_bat_tha_mlt_tml_swt_xho_aze_ben_cze_uzb_akn_vie_owc_igb_tsn_lda	0.034128951512156	0.0803962022152217	0.936094903143919
233	amh_mol_ewe_prs_chh_anl_tig_pan_aze_tur_ven_sun_yor_bul_ctl_bsq_grk_hau_dyu_mnd_nor_bos_igb_mcd_swt_afr_fin_tsn_cic_hun_lit_gam_geo_urd_krd_dut_eng_owc_aeg_hin_est_fbf_mly_rus_ind_jpn_knd_kor_alb_lat_moo_rom_jav_ger_mlt_tag_cnt_spa_ses_arw_wly_scr_pol_swe_ukr_qcu_ita_svk_fre_lda_sid_por_heb_cze_bat_glc_tsw_ben_zul_mao_tha_amr_tml_bem_xho_azi_slo_guj_uzb_dgb_vie_sod_akn_bam_swa	-0.177518354820655	-0.418411262345453	0.676611095428208
234	anl_ctl_moo_scr_amh_heb_sid_grk_azi_tur_swa_bat_tsn_mcd_ukr_bsq_spa_chh_yor_mnd_glc_bos_ses_rom_ewe_urd_fin_dyu_lda_hun_guj_sod_geo_slo_krd_dut_pan_aeg_wly_bul_est_bam_tag_alb_jav_jpn_knd_kor_ben_svk_swt_hin_ind_lit_gam_mly_cnt_nor_ven_ger_mlt_pol_eng_lat_prs_qcu_swe_arw_afr_fbf_owc_mol_tig_rus_mao_ita_cic_por_zul_sun_tha_hau_tml_akn_tsw_uzb_cze_fre_aze_dgb_vie_amr_bem_igb_xho	-1.06005648944559	-2.59768943608454	0.0109114315701513
235	wly_por_bam_eng_amh_sod_tig_svk_aze_azi_yor_sun_akn_swe_scr_bsq_rom_gam_igb_mnd_pan_slo_xho_ukr_tsw_dut_est_ven_tsn_hun_lit_owc_geo_arw_ger_ctl_afr_sid_amr_bos_fin_lda_jav_nor_mao_jpn_knd_kor_mcd_pol_dyu_ben_ind_krd_anl_bat_cnt_grk_zul_cze_mlt_fre_rus_urd_glc_qcu_guj_lat_ita_swt_heb_spa_hau_alb_mly_prs_swa_mol_ewe_tag_tha_chh_tml_bem_moo_uzb_bul_hin_tur_ses_vie_aeg_dgb_cic_fbf	0.431216259195541	1.01833326645043	0.311161474649585
236	sod_dut_tsw_por_gam_hau_anl_mcd_azi_aze_bem_jav_akn_spa_svk_bsq_nor_sid_yor_mnd_eng_ben_igb_ctl_dgb_rus_est_moo_cic_hun_guj_tig_geo_rom_pan_pol_alb_mlt_aeg_bos_fin_dyu_mao_slo_sun_jpn_tml_kor_lat_swe_ses_cze_ind_scr_owc_tag_cnt_grk_fbf_urd_chh_afr_fre_ukr_ger_qcu_glc_arw_ita_zul_wly_mol_amr_bul_bat_krd_xho_lit_swa_mly_tha_amh_knd_swt_lda_tur_prs_hin_uzb_bam_vie_heb_ewe_ven_tsn	-0.898626349518803	-2.17346070147732	0.0322856367551193
237	amh_prs_xho_ctl_wly_heb_hau_nor_tur_azi_igb_tag_bam_dut_krd_bsq_glc_tig_dgb_cnt_ita_rom_ven_swe_lda_ben_fin_swa_bem_hun_slo_gam_geo_alb_grk_mcd_fre_aeg_sod_bos_est_ewe_sun_svk_jav_jpn_knd_kor_afr_scr_yor_eng_mao_arw_owc_ind_mnd_ukr_moo_pan_amr_spa_ger_urd_hin_qcu_lat_pol_mol_fbf_mlt_cze_sid_rus_bat_guj_swt_bul_ses_mly_tha_chh_tml_zul_tsn_uzb_por_lit_aze_dyu_vie_anl_cic_tsw_akn	-0.632975935179634	-1.51598354133163	0.132915248287826
238	aeg_rus_tsn_por_amr_mlt_hau_scr_tur_uzb_dgb_mao_zul_rom_bul_bsq_ukr_amh_ses_mnd_bos_svk_akn_hin_moo_cze_fin_bam_dyu_hun_ben_wly_geo_lit_mol_pan_ger_gam_owc_eng_est_swa_sun_pol_mly_jpn_knd_kor_fre_guj_igb_afr_jav_ctl_chh_ind_cnt_grk_cic_spa_anl_glc_urd_alb_ita_qcu_krd_swe_prs_ven_sod_nor_tig_dut_bat_arw_fbf_slo_bem_tag_tha_heb_tml_lda_tsw_aze_mcd_lat_azi_swt_vie_sid_xho_yor_ewe	-0.502904567622635	-1.19691418621399	0.234382191318048
239	owc_ukr_swa_dut_gam_amr_tig_prs_tur_uzb_tsw_tag_akn_guj_ctl_bsq_fre_sid_moo_mnd_krd_svk_dgb_mol_fbf_nor_hun_xho_zul_fin_lat_amh_geo_mcd_afr_grk_hin_heb_mlt_pol_est_yor_bat_slo_jav_jpn_knd_kor_rom_eng_ewe_alb_mly_bos_wly_mao_cnt_ben_cic_ger_anl_bul_swe_urd_pan_qcu_rus_glc_por_bam_sod_ita_chh_cze_sun_arw_igb_scr_bem_ind_tha_hau_tml_dyu_ven_azi_spa_lit_aze_ses_vie_aeg_lda_tsn_swt	-0.384059311054285	-0.911965277949596	0.364144933739346
240	gam_alb_fbf_lit_aeg_hau_anl_dut_uzb_tur_dyu_sun_lda_spa_bul_bsq_swe_amr_bem_cnt_pol_ctl_ewe_grk_cic_rom_fin_ven_ses_hun_ita_wly_geo_bos_por_prs_urd_amh_sod_glc_est_zul_mao_rus_tag_jpn_knd_kor_lat_arw_dgb_ben_bat_ukr_sid_mly_mnd_afr_igb_fre_tig_scr_guj_hin_cze_qcu_pan_krd_slo_akn_chh_eng_owc_mol_ind_nor_yor_svk_xho_jav_tha_heb_tml_swa_tsn_aze_ger_mcd_azi_tsw_vie_mlt_swt_moo_bam	-0.603287626175757	-1.43928043547971	0.153428486685166
241	aeg_svk_akn_ben_gam_amh_mlt_mol_uzb_tur_swa_ind_fbf_lat_swe_bsq_ukr_owc_zul_mnd_rus_afr_igb_fre_ven_nor_est_moo_ewe_hun_glc_sod_geo_bos_rom_grk_ger_chh_anl_urd_fin_bem_tag_ita_sun_jpn_tml_kor_mcd_prs_xho_dut_jav_arw_wly_mly_cnt_eng_cic_spa_amr_lit_slo_pol_ctl_qcu_alb_hin_por_swt_hau_krd_heb_scr_mao_bul_bam_pan_yor_bat_tha_tig_knd_tsw_lda_azi_cze_guj_aze_ses_vie_sid_tsn_dyu_dgb	-0.0670453817510859	-0.157917932920348	0.874863847323922
242	amh_pan_ses_guj_wly_chh_hau_lat_aze_tur_fbf_ind_tsw_mol_ctl_bsq_alb_anl_cic_cnt_fre_cze_lda_nor_akn_eng_est_bem_swt_hun_slo_sod_geo_scr_ita_grk_lit_aeg_owc_glc_fin_zul_mao_rom_sun_jpn_tml_kor_krd_spa_xho_mcd_jav_ger_heb_mly_mnd_arw_ven_swe_tig_por_dut_bos_afr_qcu_pol_ben_hin_ewe_mlt_prs_sid_ukr_bat_svk_swa_rus_yor_tag_tha_amr_knd_bam_dyu_uzb_bul_urd_azi_moo_vie_gam_tsn_dgb_igb	-0.799887623066484	-1.92394769987494	0.0574189912389374
243	sod_fre_bam_ger_sid_aeg_amh_rus_aze_azi_yor_mao_zul_arw_cze_bsq_prs_chh_tsn_mnd_por_lat_fbf_nor_swa_dut_fin_lda_ven_hun_eng_gam_geo_scr_ctl_krd_lit_anl_tig_grk_est_dyu_tag_pol_ind_jpn_tml_kor_bul_mcd_igb_slo_sun_rom_wly_bat_cnt_ukr_ewe_spa_amr_svk_guj_pan_bos_qcu_alb_urd_mol_akn_mlt_ben_hau_hin_jav_ita_swt_swe_moo_mly_tha_owc_knd_xho_dgb_uzb_glc_afr_tur_ses_vie_heb_cic_tsw_bem	-0.545360581771735	-1.3006281577987	0.196599440698292
244	aeg_pol_xho_slo_tig_sod_mlt_cze_aze_tur_tsn_ind_ven_mol_eng_bsq_krd_heb_moo_mnd_dut_bos_yor_ben_akn_ita_fin_cic_fbf_hun_spa_wly_geo_svk_lit_arw_scr_sid_amh_afr_est_dgb_tag_swe_mly_jpn_knd_kor_lat_por_ewe_prs_sun_alb_owc_mao_cnt_ukr_zul_rus_amr_ctl_hin_grk_guj_qcu_mcd_urd_rom_bem_hau_nor_chh_pan_bat_ger_swt_fre_dyu_jav_tha_anl_tml_bam_ses_azi_bul_glc_uzb_tsw_vie_gam_swa_igb_lda	-0.379743131053448	-0.899730103723152	0.370587723233556
245	heb_swe_dyu_glc_gam_chh_anl_dut_tur_uzb_lda_jav_dgb_pan_pol_bsq_eng_aeg_tsn_cnt_alb_rus_ven_ukr_ewe_scr_est_moo_tsw_hun_ctl_hau_geo_guj_lat_mol_ger_owc_mlt_urd_fin_yor_mao_ben_mly_jpn_knd_kor_svk_spa_cic_slo_sun_bul_sod_ind_mnd_ita_akn_grk_tig_krd_por_nor_rom_qcu_mcd_lit_prs_igb_amh_bos_sid_fre_bat_cze_bem_afr_ses_tag_tha_amr_tml_swa_xho_azi_arw_hin_aze_zul_vie_wly_bam_swt_fbf	-1.07817410920636	-2.63688469047258	0.00980620211101233
246	owc_mol_dgb_alb_chh_heb_mlt_rus_aze_tur_bem_tag_dyu_slo_swe_bsq_pol_gam_cic_mnd_hin_afr_akn_nor_swt_por_fin_moo_swa_est_mcd_sod_geo_glc_dut_prs_spa_hau_amr_rom_hun_yor_mao_urd_jav_jpn_knd_kor_bos_pan_fbf_bul_sun_guj_tig_mly_cnt_grk_ven_ger_anl_lat_lit_ita_cze_qcu_ben_scr_arw_lda_aeg_ctl_sid_krd_bat_ukr_igb_svk_xho_ind_tha_wly_tml_tsw_ses_azi_eng_fre_uzb_zul_vie_amh_tsn_bam_ewe	-0.346979967743598	-0.82262878512307	0.412823405429262
247	amh_glc_dyu_lat_heb_anl_aeg_ger_tur_uzb_zul_sun_yor_hin_guj_bsq_por_mlt_dgb_cnt_alb_lit_akn_ctl_fbf_mol_fin_bam_igb_est_mcd_wly_geo_eng_grk_urd_ben_gam_sod_ita_hun_swa_mly_arw_tag_jpn_knd_kor_pan_spa_tsn_krd_jav_afr_tig_ind_mnd_fre_moo_bos_sid_svk_cze_slo_nor_qcu_swe_rus_rom_xho_hau_dut_chh_bul_mao_ukr_cic_pol_tsw_bat_tha_owc_tml_swt_ven_azi_scr_prs_aze_bem_vie_amr_ses_lda_ewe	-0.525085473567306	-1.25084927481988	0.214127229303418
248	mlt_afr_fbf_ctl_anl_heb_wly_rus_tur_uzb_swa_mao_zul_ita_guj_bsq_eng_amh_dgb_cnt_arw_glc_lda_dut_ven_mcd_fin_xho_yor_hun_mol_sid_geo_hin_cze_lat_alb_hau_chh_fre_est_cic_mly_ger_jav_jpn_knd_kor_nor_por_tsw_grk_sun_pan_sod_bat_mnd_urd_bam_prs_owc_ukr_swe_scr_bos_qcu_lit_rom_ben_moo_tig_slo_aeg_krd_tag_pol_igb_bul_dyu_ind_tha_amr_tml_tsn_bem_azi_spa_svk_aze_swt_vie_gam_ses_akn_ewe	0.508611692953697	1.20030678986216	0.233068800991564
249	sod_slo_bem_pol_sid_aeg_mlt_arw_aze_tur_dgb_ind_ses_afr_hin_bsq_pan_amr_swt_mnd_cze_ger_fbf_bul_cic_eng_hun_bam_zul_fin_prs_wly_geo_lit_fre_urd_alb_chh_hau_ctl_est_swa_mly_grk_bat_jpn_tml_kor_bos_lat_tsn_mcd_tag_spa_owc_jav_cnt_ben_xho_ita_gam_rom_dut_swe_ukr_qcu_krd_rus_glc_akn_tig_nor_amh_scr_mao_svk_moo_guj_lda_sun_tha_heb_knd_ven_igb_uzb_mol_por_azi_dyu_vie_anl_ewe_tsw_yor	-0.969230663462356	-2.35417862199416	0.0206679594374792
250	hau_rom_bem_ita_mlt_heb_amr_ukr_tur_azi_tsw_mao_fbf_bul_ctl_bsq_eng_chh_xho_mnd_hin_spa_tsn_guj_moo_nor_fin_bam_swa_hun_afr_anl_geo_bos_pol_fre_swe_sod_sid_slo_est_cic_ind_lit_bat_jpn_knd_kor_rus_ben_ewe_mol_tag_cze_tig_jav_cnt_grk_swt_scr_amh_dut_krd_por_svk_qcu_urd_lat_ger_zul_owc_mcd_aeg_pan_sun_prs_dyu_glc_igb_mly_tha_gam_tml_ven_lda_aze_arw_alb_uzb_dgb_vie_wly_akn_ses_yor	-0.418344654049427	-0.993656467057242	0.322968489588682
251	tig_scr_bem_slo_sid_heb_owc_ukr_aze_uzb_tsw_bat_bam_mol_grk_bsq_eng_aeg_swa_cnt_ger_guj_xho_lit_dgb_spa_est_swt_ven_fin_prs_wly_geo_mcd_hin_swe_pol_gam_amr_rus_hun_dyu_mao_alb_mly_jpn_tml_kor_ita_rom_zul_urd_jav_bos_chh_tag_mnd_lat_tsn_svk_amh_krd_arw_dut_afr_qcu_cze_nor_pan_ses_mlt_bul_anl_ctl_ind_glc_cic_fre_ewe_sun_tha_sod_knd_yor_fbf_azi_por_ben_tur_lda_vie_hau_akn_moo_igb	-0.172074410464329	-0.405552425424813	0.68600299153937
252	wly_guj_cic_urd_sod_chh_gam_swe_tur_azi_xho_bat_akn_grk_eng_bsq_krd_sid_bem_mnd_rus_afr_swt_lit_zul_dut_fin_igb_tsn_hun_bul_hau_geo_ukr_ctl_prs_cze_mlt_heb_pol_est_ewe_tag_slo_mly_jpn_tml_kor_bos_lat_lda_fre_ind_glc_tig_jav_cnt_ben_ses_arw_amh_mol_mcd_ita_ger_qcu_rom_hin_scr_ven_owc_por_aeg_pan_sun_nor_dyu_svk_dgb_mao_tha_anl_knd_tsw_yor_uzb_alb_spa_aze_moo_vie_amr_fbf_bam_swa	0.122245642488724	0.287884246349284	0.774075918451336
253	wly_mcd_xho_bul_owc_hau_amr_nor_aze_uzb_ses_tag_igb_alb_svk_bsq_pol_amh_zul_mnd_ger_rom_swa_guj_fbf_rus_est_ewe_tsn_fin_lat_heb_geo_arw_urd_ctl_mol_aeg_anl_eng_hun_dyu_jav_glc_sun_jpn_knd_kor_dut_cze_swt_ita_mao_grk_sod_bat_cnt_fre_lda_afr_chh_ben_scr_hin_pan_qcu_swe_spa_ukr_bem_tig_lit_mlt_prs_mly_por_yor_krd_ven_ind_tha_sid_tml_moo_dgb_azi_bos_slo_tur_bam_vie_gam_tsw_akn_cic	-0.333402125059387	-0.789764832766033	0.431674166649019
254	aeg_ukr_xho_pol_mlt_wly_amh_spa_aze_tur_bam_ind_tsn_mcd_hin_bsq_ben_gam_igb_cnt_krd_guj_dyu_rus_bem_bos_fin_moo_yor_est_ger_heb_geo_dut_eng_swe_ita_sid_owc_scr_hun_zul_tag_lit_jav_jpn_tml_kor_grk_alb_fbf_ctl_mly_urd_tig_sun_mnd_prs_swt_arw_amr_lat_pan_bul_glc_qcu_cze_por_rom_swa_anl_mol_chh_svk_mao_nor_cic_afr_ses_bat_tha_sod_knd_ewe_ven_uzb_slo_fre_azi_akn_vie_hau_tsw_dgb_lda	0.272281291980626	0.642536410633209	0.522105851321147
255	amr_ukr_igb_rom_gam_chh_heb_dut_tur_uzb_bam_jav_lda_scr_mcd_bsq_nor_sid_dyu_mnd_eng_ben_yor_bul_ewe_bos_fin_swt_moo_hun_grk_hau_geo_arw_ctl_prs_guj_amh_mlt_pan_est_ses_mly_ger_ind_jpn_tml_kor_rus_mol_akn_urd_mao_afr_tig_bat_cnt_glc_bem_spa_anl_svk_lit_pol_hin_qcu_slo_fre_ita_ven_wly_por_sod_krd_sun_alb_cic_lat_swa_tag_tha_owc_knd_dgb_zul_azi_cze_swe_aze_tsw_vie_aeg_tsn_fbf_xho	-0.551525862752835	-1.31366288303089	0.192191188916257
256	aeg_pol_bem_scr_amh_hau_mlt_urd_tur_azi_igb_bat_swt_lit_slo_bsq_ita_sid_fbf_cnt_fre_hin_cic_guj_tsn_ger_hun_ewe_bam_fin_glc_gam_geo_grk_krd_afr_dut_anl_amr_rom_est_xho_jav_arw_mly_jpn_knd_kor_nor_mcd_swa_svk_ind_por_sod_mao_mnd_spa_dyu_lat_tig_bul_cze_bos_ukr_qcu_prs_eng_ctl_ven_heb_swe_chh_mol_tag_ben_yor_rus_zul_sun_tha_owc_tml_tsw_akn_aze_pan_alb_uzb_dgb_vie_wly_ses_moo_lda	-0.199121797688519	-0.470226457896033	0.639294101318672
257	chh_urd_bam_dut_hau_wly_mlt_pan_tur_uzb_zul_mly_igb_mol_slo_bsq_swe_sid_fbf_mnd_eng_por_ven_rus_tsn_nor_hun_lda_dyu_est_ita_owc_geo_hin_krd_ctl_fre_amr_amh_lit_fin_dgb_bat_bos_jav_jpn_tml_kor_scr_svk_tsw_guj_sun_lat_gam_mao_cnt_bul_xho_arw_tig_grk_ger_cze_glc_qcu_pol_spa_alb_akn_heb_prs_anl_rom_tag_afr_cic_ukr_bem_ind_tha_aeg_knd_ewe_ses_azi_ben_mcd_aze_swa_vie_sod_moo_yor_swt	0.395370875877343	0.933207977452598	0.353129154521542
258	gam_bul_tsn_krd_wly_hau_sid_mcd_uzb_azi_tsw_mly_dgb_dut_grk_bsq_bos_chh_swa_cnt_pol_rus_fbf_fre_ewe_spa_hun_igb_lda_fin_svk_mlt_geo_pan_lit_scr_ita_heb_aeg_eng_est_ses_jav_mol_ind_jpn_tml_kor_prs_afr_yor_guj_tag_hin_sod_mao_mnd_cze_swt_alb_owc_rom_urd_arw_lat_qcu_por_ctl_ben_cic_amh_ger_amr_ukr_sun_glc_moo_nor_akn_bat_tha_anl_knd_ven_dyu_aze_slo_swe_tur_bem_vie_tig_zul_xho_bam	-0.455933353854718	-1.08369841679818	0.281300104685124
259	owc_fre_moo_cze_amr_heb_tig_lat_azi_uzb_fbf_bat_tsn_lit_slo_bsq_nor_hau_akn_cnt_bos_spa_ses_ger_swt_urd_fin_igb_cic_est_glc_sid_geo_bul_ben_swe_afr_amh_chh_dut_hun_swa_jav_rus_mly_jpn_knd_kor_arw_por_yor_alb_ind_krd_wly_mao_mnd_ukr_xho_grk_sod_scr_guj_pan_mcd_qcu_mol_pol_rom_dgb_aeg_prs_anl_ita_sun_svk_bem_hin_lda_tag_tha_gam_tml_bam_ven_aze_eng_ctl_tur_ewe_vie_mlt_zul_tsw_dyu	0.413321950576416	0.974738595488072	0.332218540626617
260	amh_arw_cic_ben_heb_owc_amr_bos_uzb_azi_ewe_sun_tsw_hin_slo_bsq_pan_sod_swt_mnd_guj_bul_moo_mcd_fbf_swe_hun_dyu_bem_fin_fre_gam_geo_scr_afr_grk_lit_aeg_mlt_lat_est_xho_mao_nor_tag_jpn_tml_kor_spa_rom_yor_eng_ind_pol_anl_jav_cnt_por_dgb_ukr_hau_svk_rus_alb_dut_qcu_mol_cze_ita_swa_tig_krd_chh_ctl_bat_prs_akn_glc_tsn_mly_tha_sid_knd_zul_lda_aze_ger_urd_tur_ven_vie_wly_ses_igb_bam	-0.207552714385666	-0.490931740236116	0.624631201096203
261	hau_pan_bam_scr_anl_gam_owc_ukr_aze_tur_tsn_mao_akn_nor_svk_bsq_afr_amr_moo_mnd_pol_hin_igb_urd_ven_ben_hun_fbf_bem_fin_mol_amh_geo_bos_guj_grk_eng_heb_aeg_dut_est_swa_jav_alb_sun_jpn_knd_kor_lit_por_dgb_rom_mly_swe_mlt_tag_cnt_prs_ses_bul_tig_cze_lat_mcd_rus_qcu_arw_krd_spa_zul_sid_slo_chh_fre_bat_ger_swt_ctl_tsw_ind_tha_wly_tml_ewe_yor_azi_ita_glc_uzb_xho_vie_sod_lda_cic_dyu	-0.158325987958711	-0.373292503741457	0.70978029341067
262	sid_ita_zul_ukr_hau_chh_owc_grk_tur_uzb_swt_bat_fbf_lit_spa_bsq_ctl_mlt_tsw_mnd_pol_bos_ewe_afr_swa_pan_est_bam_igb_hun_ger_amr_geo_glc_prs_fre_arw_gam_heb_ben_fin_moo_mly_guj_mao_jpn_tml_kor_bul_alb_dgb_mcd_tag_por_tig_jav_cnt_rom_tsn_krd_anl_nor_dut_svk_lat_qcu_cze_swe_eng_lda_amh_rus_aeg_scr_ind_slo_yor_hin_ven_sun_tha_wly_knd_bem_akn_aze_mol_urd_azi_xho_vie_sod_ses_dyu_cic	0.0662980873873758	0.156053381972967	0.876329187670524
263	heb_pan_igb_fre_tig_amh_aeg_ctl_aze_uzb_ewe_ind_ven_bul_arw_bsq_lat_owc_swt_mnd_glc_nor_dgb_eng_dyu_alb_est_moo_yor_fin_mol_sid_geo_ukr_hin_cze_svk_sod_gam_krd_hun_bem_mly_urd_tag_jpn_tml_kor_slo_bos_lda_scr_jav_rus_mlt_mao_cnt_ita_fbf_prs_wly_dut_rom_grk_por_qcu_guj_mcd_afr_xho_anl_spa_amr_lit_sun_ger_tsn_pol_cic_bat_tha_chh_knd_swa_tsw_azi_ben_swe_tur_akn_vie_hau_ses_bam_zul	0.0373914450013119	0.0880281044711626	0.930043613672673
264	tig_hin_dyu_swe_sod_hau_gam_fre_azi_aze_xho_bat_ven_spa_rus_bsq_urd_owc_tsn_cnt_lit_bos_swa_pol_bam_ger_est_yor_moo_hun_scr_amh_geo_por_guj_ita_alb_heb_amr_ctl_fin_cic_jav_krd_tag_jpn_knd_kor_cze_afr_ses_pan_sun_dut_chh_mao_mnd_ukr_fbf_lat_mlt_eng_slo_rom_svk_qcu_mol_nor_mcd_zul_aeg_ben_anl_grk_ind_glc_swt_prs_tsw_mly_tha_sid_tml_ewe_bem_uzb_arw_bul_tur_igb_vie_wly_lda_akn_dgb	0.0999798298610044	0.235622900927636	0.814243395540638
265	owc_guj_ewe_rom_heb_hau_aeg_fre_uzb_tur_ven_tag_tsn_urd_mol_bsq_lat_sod_tsw_cnt_rus_slo_moo_por_swa_ben_est_swt_dyu_fin_alb_amr_geo_ukr_swe_eng_dut_mlt_anl_glc_hun_bam_mao_arw_bat_jpn_tml_kor_ctl_nor_akn_ger_sun_bul_amh_mly_mnd_pol_bem_pan_wly_lit_bos_scr_grk_qcu_spa_afr_ita_xho_gam_svk_tig_krd_ind_prs_zul_hin_cic_jav_tha_chh_knd_yor_lda_azi_cze_mcd_aze_ses_vie_sid_igb_dgb_fbf	-0.215102637075733	-0.508021244365933	0.612641296144571
266	tig_mol_akn_grk_wly_chh_sod_afr_aze_uzb_lda_jav_bam_hin_lit_bsq_bos_aeg_yor_cnt_rus_ita_cic_pan_tsn_arw_hun_dgb_ven_fin_bul_heb_geo_glc_ukr_cze_spa_amr_amh_nor_est_moo_bat_por_sun_jpn_tml_kor_scr_swe_bem_lat_mao_dut_sid_tag_mnd_eng_ewe_svk_owc_rom_ger_ben_mcd_qcu_krd_prs_urd_ses_gam_ctl_mlt_slo_mly_fre_swa_guj_fbf_ind_tha_hau_knd_dyu_zul_azi_alb_pol_tur_swt_vie_anl_igb_tsw_xho	-0.750859488664353	-1.80360154436333	0.0745317269052945
267	owc_mcd_ven_hin_gam_chh_wly_grk_uzb_azi_bem_bat_yor_swe_slo_bsq_pol_aeg_cic_cnt_pan_arw_fbf_ben_bam_prs_fin_tsw_tsn_hun_dut_sod_geo_bos_por_alb_mol_anl_amh_bul_est_dyu_tag_ctl_ind_jpn_knd_kor_glc_cze_dgb_krd_mly_ita_heb_mao_mnd_urd_xho_lat_hau_rus_fre_spa_nor_qcu_guj_scr_afr_swa_sid_ger_amr_svk_jav_rom_ewe_eng_swt_sun_tha_mlt_tml_zul_ses_tur_ukr_lit_aze_akn_vie_tig_moo_lda_igb	-0.508697108534331	-1.20966738140863	0.229472532317812
268	amr_fre_moo_eng_wly_chh_gam_alb_azi_tur_akn_sun_ewe_por_dut_bsq_glc_sid_swa_mnd_ukr_hin_zul_swe_igb_mol_est_tsn_ses_hun_nor_hau_geo_scr_rom_guj_ben_amh_tig_bul_fin_xho_jav_ger_ind_jpn_knd_kor_urd_ctl_yor_svk_tag_arw_sod_mly_cnt_rus_bem_bos_aeg_spa_lit_prs_slo_qcu_cze_pol_mcd_bam_owc_krd_heb_grk_mao_lat_swt_pan_cic_bat_tha_anl_tml_fbf_ven_uzb_ita_afr_aze_lda_vie_mlt_dyu_tsw_dgb	0.188761694069969	0.444608842263465	0.657635441481321
269	sid_krd_ewe_dut_heb_tig_wly_fre_aze_azi_dyu_tag_ven_swe_lit_bsq_ctl_hau_zul_mnd_eng_cze_akn_lat_igb_alb_hun_ses_tsw_fin_bos_gam_geo_mol_bul_pol_slo_mlt_owc_ger_est_cic_mly_rus_ind_jpn_knd_kor_spa_ben_tsn_arw_bat_guj_amr_mao_cnt_urd_moo_svk_chh_glc_nor_scr_pan_qcu_hin_grk_ukr_fbf_aeg_prs_anl_rom_jav_ita_swa_afr_yor_sun_tha_amh_tml_xho_swt_tur_por_mcd_uzb_bam_vie_sod_bem_lda_dgb	0.623483182443898	1.47599972564561	0.143321892435488
270	amh_afr_xho_ger_heb_owc_sod_swe_tur_azi_bam_bat_cic_mcd_eng_bsq_urd_hau_dgb_mnd_pol_bos_lda_spa_zul_alb_fin_bem_fbf_est_guj_amr_geo_fre_svk_ukr_bul_mlt_gam_prs_hun_akn_sun_arw_ind_jpn_tml_kor_dut_pan_yor_ben_jav_lat_sid_mao_cnt_rus_dyu_grk_aeg_glc_ctl_ita_scr_qcu_lit_hin_por_ses_anl_slo_wly_krd_tag_cze_igb_nor_swa_mly_tha_chh_knd_tsn_swt_aze_mol_rom_uzb_moo_vie_tig_tsw_ewe_ven	0.0474556846335555	0.111925057711019	0.911124048633018
271	tig_eng_fbf_spa_anl_amr_heb_afr_azi_tur_ewe_tag_swt_mol_ita_bsq_svk_mlt_dgb_mnd_swe_dut_swa_pol_tsw_ukr_est_akn_ven_hun_slo_amh_geo_ctl_alb_nor_bul_owc_aeg_glc_fin_bem_sun_grk_mly_jpn_tml_kor_urd_scr_xho_lat_mao_pan_sod_bat_cnt_hin_zul_ger_chh_lit_arw_cze_fre_qcu_guj_bos_rom_cic_hau_mcd_gam_rus_jav_por_yor_krd_lda_ind_tha_wly_knd_bam_ses_uzb_prs_ben_aze_dyu_vie_sid_igb_moo_tsn	-0.5435374872389	-1.29474091920586	0.198614957562763
272	anl_bul_bem_por_aeg_chh_gam_fre_tur_azi_tsw_tag_igb_ukr_afr_bsq_rus_heb_xho_cnt_mol_krd_akn_glc_zul_ben_est_ses_lda_fin_ctl_amr_geo_swe_pan_guj_grk_amh_mlt_alb_hun_dyu_jav_nor_mly_jpn_knd_kor_scr_eng_tsn_ita_bat_rom_owc_mao_mnd_lat_ven_cze_sod_urd_mcd_hin_prs_qcu_arw_pol_ger_yor_hau_svk_sid_slo_sun_dut_fbf_bos_bam_ind_tha_tig_tml_dgb_cic_aze_lit_spa_uzb_moo_vie_wly_swt_swa_ewe	0.0144936913760688	0.0341329057535958	0.972844321521559
273	tig_dut_swa_glc_owc_heb_hau_alb_uzb_aze_fbf_mao_lda_mol_grk_bsq_lat_gam_bam_cnt_afr_prs_ewe_ita_zul_fre_est_dyu_moo_fin_mcd_aeg_geo_urd_lit_rus_scr_anl_mlt_rom_hun_xho_ind_por_jav_jpn_knd_kor_krd_eng_tsw_cze_mly_bul_wly_bat_mnd_ger_tsn_spa_sid_swe_pol_nor_arw_qcu_ben_slo_ctl_cic_amh_guj_sod_hin_sun_ukr_igb_pan_akn_tag_tha_chh_tml_ven_yor_tur_bos_svk_azi_dgb_vie_amr_bem_ses_swt	-0.447645844384306	-1.06420241825242	0.289992353643603
274	anl_scr_lda_afr_chh_gam_heb_cze_aze_uzb_swa_jav_swt_guj_eng_bsq_spa_aeg_ven_mnd_rom_alb_ses_urd_cic_nor_est_fbf_moo_fin_por_amr_geo_swe_fre_pan_bos_hau_tig_krd_hun_dgb_ind_bul_tag_jpn_tml_kor_svk_dut_bam_glc_mly_arw_mlt_sun_cnt_prs_dyu_lat_sod_ctl_lit_mcd_ben_qcu_hin_grk_rus_zul_owc_ita_wly_ukr_bat_ger_xho_pol_igb_mao_tha_amh_knd_yor_bem_azi_mol_slo_tur_akn_vie_sid_tsn_tsw_ewe	-0.334617819240973	-0.792225357021566	0.430245483249865
275	mlt_pan_swt_scr_aeg_heb_amr_krd_azi_tur_tsn_tag_tsw_bul_nor_bsq_prs_owc_dgb_cnt_urd_por_lda_fre_igb_glc_hun_xho_zul_est_ukr_chh_geo_ita_svk_alb_mcd_anl_sid_lit_fin_ewe_sun_ctl_bat_jpn_knd_kor_spa_guj_bem_swe_ind_eng_amh_mao_mnd_lat_moo_mol_gam_rom_hin_slo_ger_qcu_grk_arw_bos_ses_sod_afr_hau_ben_mly_cze_ven_dut_cic_jav_tha_tig_tml_bam_yor_uzb_rus_pol_aze_swa_vie_wly_akn_dyu_fbf	-0.216422132143584	-0.510841550575454	0.610672557690752
276	anl_afr_xho_ctl_chh_aeg_wly_spa_tur_azi_dgb_bat_igb_rom_eng_bsq_guj_tig_lda_cnt_rus_swe_ven_nor_swa_prs_fin_cic_fbf_est_krd_sid_geo_dut_lat_slo_bos_owc_amr_bul_hun_moo_mao_arw_mly_jpn_tml_kor_fre_ger_tsw_urd_ind_pol_sod_sun_mnd_svk_bem_cze_hau_ita_alb_glc_ukr_qcu_mcd_por_pan_ses_amh_scr_heb_hin_tag_ben_akn_mol_zul_jav_tha_mlt_knd_swt_bam_aze_grk_lit_uzb_dyu_vie_gam_yor_tsn_ewe	-0.065645879611137	-0.154580649330242	0.877486905005139
277	tig_prs_bam_hin_amh_hau_amr_dut_azi_tur_bem_ind_dyu_arw_guj_bsq_fre_chh_moo_mnd_pol_svk_xho_spa_swa_rus_fin_lda_tsw_hun_eng_owc_geo_lat_ben_bul_ukr_anl_sid_mcd_est_cic_mao_ger_tag_jpn_tml_kor_pan_swe_dgb_lit_sun_grk_mlt_jav_cnt_afr_fbf_alb_wly_por_krd_ctl_cze_qcu_urd_ita_slo_yor_heb_rom_aeg_scr_mly_bos_ses_glc_akn_bat_tha_gam_knd_ven_zul_aze_mol_nor_uzb_tsn_vie_sod_igb_ewe_swt	-0.265386397444444	-0.62745919773226	0.531895846799546
278	wly_krd_dgb_swe_heb_amr_aeg_grk_aze_uzb_lda_ind_swt_pan_lit_bsq_cze_tig_moo_cnt_eng_lat_yor_pol_bam_nor_est_zul_fbf_fin_svk_owc_geo_afr_urd_por_glc_amh_chh_mcd_hun_cic_jav_arw_tag_jpn_tml_kor_spa_slo_dyu_ctl_bat_guj_sid_mly_mnd_ita_bem_rus_sod_bul_scr_mol_hin_qcu_ukr_ger_rom_akn_hau_ben_gam_fre_mao_prs_igb_alb_ses_sun_tha_mlt_knd_tsw_xho_tur_bos_dut_azi_swa_vie_anl_ewe_ven_tsn	-0.510414244174569	-1.21517884626171	0.227373925777494
279	sod_bul_bam_grk_heb_amr_gam_eng_uzb_azi_xho_ind_yor_rom_cze_bsq_swe_owc_ven_cnt_lit_glc_akn_por_tsn_prs_hun_tsw_ewe_fin_fre_wly_geo_bos_slo_mol_lat_aeg_hau_arw_est_moo_mao_urd_mly_jpn_knd_kor_ger_nor_dyu_alb_tag_ukr_chh_jav_mnd_hin_swa_ben_amh_guj_svk_rus_pan_qcu_ita_dut_spa_swt_mlt_scr_sid_mcd_bat_pol_cic_afr_ses_sun_tha_tig_tml_lda_zul_aze_ctl_krd_tur_dgb_vie_anl_igb_bem_fbf	-0.47946348759628	-1.14156241614206	0.256566798173683
280	sod_afr_igb_bos_mlt_heb_gam_nor_azi_aze_ewe_mly_dyu_mcd_lit_bsq_ctl_amr_bam_mnd_guj_ben_ses_spa_swt_por_fin_dgb_cic_hun_mol_anl_geo_ukr_krd_alb_swe_wly_owc_rus_est_bem_tag_pol_sun_jpn_tml_kor_arw_rom_lda_eng_mao_ger_amh_jav_cnt_bul_yor_pan_chh_glc_cze_dut_hin_qcu_prs_svk_slo_ven_aeg_grk_hau_scr_bat_lat_zul_urd_tsn_ind_tha_sid_knd_tsw_moo_uzb_ita_fre_tur_xho_vie_tig_fbf_akn_swa	0.366254423928111	0.863774521534878	0.389934069631554
281	heb_prs_bem_ben_tig_anl_sid_scr_tur_uzb_zul_tag_moo_fre_pan_bsq_grk_sod_fbf_mnd_cze_afr_cic_ita_xho_mol_fin_bam_lda_est_ctl_owc_geo_spa_arw_por_lat_hau_amh_alb_hun_dyu_ind_hin_sun_jpn_knd_kor_ukr_dut_yor_pol_bat_urd_chh_mao_cnt_eng_swa_svk_aeg_swe_mcd_slo_lit_qcu_bos_nor_krd_swt_amr_rom_wly_rus_mly_guj_igb_glc_tsn_jav_tha_mlt_tml_ses_dgb_aze_bul_ger_azi_akn_vie_gam_tsw_ewe_ven	-0.139298322571822	-0.328812130272307	0.743036976090339
282	anl_fre_dyu_ctl_heb_gam_sid_lit_uzb_azi_yor_mao_swt_mol_svk_bsq_grk_owc_fbf_cnt_ita_pol_lda_swe_ses_nor_hun_zul_igb_est_guj_wly_geo_glc_pan_arw_mcd_tig_mlt_krd_fin_swa_tag_rom_bat_jpn_tml_kor_rus_hin_bem_prs_ind_alb_sod_mly_mnd_spa_ven_scr_amr_cze_dut_lat_slo_qcu_afr_bul_por_tsn_amh_urd_aeg_ukr_jav_ben_cic_bos_xho_sun_tha_hau_knd_dgb_moo_aze_ger_eng_tur_akn_vie_chh_bam_tsw_ewe	0.32930473236482	0.774397356611671	0.440660171823195
283	sid_glc_ewe_hin_owc_gam_chh_prs_azi_tur_dyu_tag_fbf_pol_eng_bsq_bos_tig_dgb_mnd_guj_fre_bem_por_cic_slo_fin_moo_lda_hun_mol_hau_geo_svk_pan_bul_lat_wly_aeg_arw_est_ven_ind_lit_mao_jpn_tml_kor_grk_ben_zul_ita_mly_krd_amr_jav_cnt_urd_tsn_afr_heb_spa_nor_dut_rom_qcu_ctl_ukr_ger_akn_anl_mcd_amh_scr_sun_swe_swt_cze_ses_bat_tha_mlt_knd_igb_xho_aze_rus_alb_uzb_yor_vie_sod_bam_tsw_swa	0.281061928649805	0.662193734579435	0.509484702839864
284	chh_cze_zul_lit_tig_hau_anl_urd_aze_uzb_xho_tag_lda_svk_arw_bsq_glc_amh_ses_mnd_spa_lat_yor_rom_tsw_guj_fin_ven_fbf_hun_swe_owc_geo_afr_ita_dut_pol_amr_wly_bul_est_tsn_ind_ben_jav_jpn_tml_kor_por_pan_moo_prs_sun_fre_mlt_bat_cnt_alb_swa_scr_heb_nor_ger_ukr_bos_qcu_grk_hin_mol_ewe_aeg_mcd_sid_ctl_mly_rus_igb_krd_cic_mao_tha_sod_knd_swt_dyu_tur_slo_eng_azi_bam_vie_gam_bem_dgb_akn	0.387215829895212	0.914016066991102	0.363072034754343
285	chh_ctl_cic_dut_wly_tig_aeg_svk_azi_tur_dyu_mao_ven_slo_grk_bsq_ger_hau_swt_cnt_alb_pol_tsw_mcd_yor_arw_fin_xho_bem_hun_bul_gam_geo_lit_rus_fre_ukr_amr_anl_bos_est_ewe_bat_mol_sun_jpn_tml_kor_glc_pan_swa_ita_ind_cze_owc_tag_mnd_afr_igb_nor_sid_swe_urd_por_scr_qcu_rom_hin_prs_zul_sod_krd_amh_ben_jav_guj_fbf_eng_lda_mly_tha_mlt_knd_akn_tsn_uzb_lat_spa_aze_ses_vie_heb_moo_bam_dgb	-1.2651474038679	-3.14195185617053	0.0022513839001535
286	mlt_fre_xho_pan_wly_chh_tig_lat_azi_tur_igb_jav_cic_eng_swe_bsq_pol_heb_dgb_mnd_bos_spa_ewe_mol_bam_dut_fin_swa_yor_est_cze_anl_geo_hin_por_urd_guj_hau_sod_prs_hun_swt_mao_grk_ind_jpn_tml_kor_glc_mcd_ses_arw_tag_ger_sid_sun_cnt_slo_fbf_rom_gam_ben_krd_rus_ita_qcu_ukr_ctl_bul_akn_amr_svk_owc_alb_mly_afr_moo_nor_lda_bat_tha_aeg_knd_ven_bem_aze_lit_scr_uzb_tsw_vie_amh_zul_dyu_tsn	-0.857423990733952	-2.06781636067517	0.041434621556121
287	hau_slo_tsw_lit_gam_sod_heb_krd_uzb_tur_cic_ind_swa_bos_svk_bsq_eng_amh_ses_cnt_ita_cze_swt_arw_igb_scr_est_moo_zul_fin_swe_chh_geo_pan_guj_hin_spa_sid_mlt_ben_hun_bem_tag_por_mao_jpn_tml_kor_ctl_nor_lda_rom_jav_ger_wly_sun_mnd_alb_ven_pol_aeg_dut_grk_fre_mol_qcu_ukr_rus_afr_bam_tig_bul_amr_urd_mly_mcd_yor_prs_xho_bat_tha_anl_knd_akn_fbf_azi_lat_glc_aze_dyu_vie_owc_ewe_dgb_tsn	0.105029183370603	0.247150793628353	0.805336311050227
288	chh_ger_akn_scr_amh_hau_sod_cze_azi_aze_swa_jav_tsw_swe_lat_bsq_spa_aeg_bem_mnd_prs_afr_yor_ben_tsn_arw_fin_swt_fbf_hun_svk_tig_geo_bul_rom_eng_ita_amr_sid_mcd_est_igb_ind_por_mly_jpn_tml_kor_pan_mol_ven_ukr_mao_pol_mlt_tag_cnt_bos_dgb_slo_anl_hin_glc_dut_ctl_qcu_urd_guj_alb_bam_gam_grk_heb_fre_sun_lit_ewe_nor_xho_bat_tha_wly_knd_moo_cic_tur_krd_rus_uzb_ses_vie_owc_zul_dyu_lda	-0.275350776781127	-0.651244060863561	0.516494947824344
289	sod_bul_ses_svk_chh_aeg_sid_scr_uzb_azi_xho_tag_swt_rom_pol_bsq_por_owc_cic_mnd_arw_nor_bam_krd_dgb_slo_est_dyu_tsn_hun_urd_hau_geo_mol_hin_spa_ctl_amr_mlt_bos_fin_tsw_ind_afr_mao_jpn_tml_kor_pan_eng_akn_mcd_bat_glc_amh_sun_cnt_rus_yor_dut_tig_ger_guj_ben_ukr_qcu_alb_swe_ita_swa_wly_fre_heb_prs_jav_cze_fbf_grk_lda_mly_tha_anl_knd_igb_ewe_tur_lat_lit_aze_ven_vie_gam_moo_zul_bem	-0.257907929800669	-0.609197708036945	0.543878763211704
290	hau_pan_igb_slo_anl_sid_sod_nor_uzb_azi_yor_mao_bam_ukr_bos_bsq_ctl_tig_fbf_mnd_bul_krd_bem_eng_zul_svk_fin_dgb_ewe_est_ita_amr_geo_lat_por_fre_scr_owc_gam_glc_hun_swa_bat_grk_jav_jpn_knd_kor_alb_hin_tsn_arw_mly_dut_wly_tag_cnt_cze_lda_guj_chh_spa_ben_swe_pol_qcu_prs_ger_lit_ses_mlt_rom_amh_rus_sun_mol_dyu_mcd_akn_ind_tha_aeg_tml_swt_moo_tur_urd_afr_aze_xho_vie_heb_tsw_ven_cic	0.0856363045735444	0.201631938672622	0.840644853087677
291	amh_bul_ses_lat_heb_hau_owc_pol_uzb_azi_zul_sun_tsn_cze_fre_bsq_guj_anl_swa_cnt_slo_mcd_akn_ita_lda_ctl_fin_bam_ven_hun_spa_mlt_geo_arw_pan_svk_bos_tig_sod_por_est_fbf_mly_prs_ind_jpn_knd_kor_rus_urd_tsw_nor_mao_ger_amr_tag_mnd_dut_yor_mol_chh_grk_ben_glc_rom_qcu_afr_lit_alb_xho_aeg_ukr_gam_eng_jav_hin_swt_scr_bem_bat_tha_sid_tml_dgb_dyu_aze_swe_krd_tur_ewe_vie_wly_igb_moo_cic	0.0307311628775089	0.0723316910554015	0.942493277276459
292	gam_grk_tsn_ger_tig_owc_hau_glc_azi_aze_dgb_tag_dyu_eng_rus_bsq_guj_chh_ewe_cnt_cze_urd_bem_pan_xho_bos_hun_moo_bam_est_hin_amr_geo_ctl_por_fre_lit_mlt_heb_swe_fin_fbf_mao_pol_sun_jpn_knd_kor_nor_krd_akn_scr_mly_ben_aeg_ind_mnd_rom_ven_mcd_anl_arw_bul_dut_ukr_qcu_afr_mol_alb_zul_amh_slo_wly_lat_jav_spa_tsw_prs_yor_bat_tha_sod_tml_ses_swa_uzb_ita_svk_tur_swt_vie_sid_igb_lda_cic	-0.0244080325220006	-0.0575095536331315	0.954262680248515
293	aeg_dut_tsw_bul_owc_hau_mlt_mol_uzb_tur_akn_ind_lda_scr_urd_bsq_ger_chh_moo_cnt_ben_rus_cic_prs_tsn_mcd_fin_igb_dgb_hun_nor_gam_geo_arw_swe_hin_cze_heb_amh_ctl_est_ven_mao_lit_jav_jpn_tml_kor_por_pol_zul_pan_tag_lat_sod_mly_mnd_grk_fbf_slo_tig_afr_ita_bos_krd_qcu_alb_spa_fre_ses_amr_rom_anl_glc_sun_ukr_ewe_guj_swt_bat_tha_wly_knd_xho_bam_aze_eng_svk_azi_bem_vie_sid_dyu_swa_yor	-0.120246922265983	-0.283431479852993	0.777476085331284
294	hau_alb_swa_ita_amr_owc_sid_swe_uzb_tur_dgb_tag_ven_glc_lat_bsq_ctl_anl_ses_mnd_urd_rom_tsw_spa_dyu_eng_est_cic_xho_hun_grk_aeg_geo_prs_svk_mcd_ben_amh_chh_pol_fin_lda_jav_mol_mly_jpn_tml_kor_bos_rus_akn_fre_ind_dut_heb_bat_cnt_ger_bem_lit_wly_pan_scr_arw_krd_qcu_afr_nor_ukr_fbf_tig_por_sod_slo_sun_hin_ewe_bul_igb_mao_tha_mlt_knd_moo_bam_aze_cze_guj_azi_yor_vie_gam_tsn_zul_swt	-0.183217136224115	-0.432510126114491	0.666371979855457
295	amr_krd_ewe_rus_sid_hau_tig_guj_uzb_aze_moo_mly_akn_eng_prs_bsq_lit_owc_cic_cnt_grk_lat_swa_ita_xho_svk_est_dyu_yor_fin_ger_chh_geo_glc_mcd_arw_por_gam_amh_cze_hun_bem_sun_pol_ind_jpn_knd_kor_bos_ctl_lda_scr_mao_bul_mlt_jav_mnd_urd_bam_rom_anl_swe_afr_spa_ben_qcu_fre_dut_mol_igb_aeg_ukr_sod_slo_bat_hin_zul_pan_swt_tag_tha_heb_tml_tsw_ven_azi_alb_nor_tur_tsn_vie_wly_dgb_fbf_ses	0.19547595094101	0.460277368439104	0.646391526087119
296	heb_slo_moo_pol_tig_chh_mlt_cze_azi_uzb_bam_tag_tsw_scr_krd_bsq_bul_gam_swt_cnt_alb_por_bem_pan_akn_mol_fin_dyu_ses_hun_fre_sid_geo_bos_ukr_spa_svk_anl_aeg_ben_est_cic_bat_mcd_ind_jpn_tml_kor_glc_arw_tsn_guj_jav_ctl_sod_sun_mnd_grk_xho_hin_hau_rom_eng_ger_dut_qcu_ita_rus_prs_yor_amr_lit_owc_lat_mao_afr_ven_nor_lda_mly_tha_amh_knd_igb_zul_tur_swe_urd_aze_dgb_vie_wly_fbf_ewe_swa	-0.766578339612023	-1.84477737390179	0.068252822235194
297	sod_por_yor_ita_mlt_amr_owc_svk_tur_aze_lda_jav_tsn_slo_ben_bsq_eng_anl_ses_cnt_afr_glc_igb_mol_swa_rus_fin_swt_tsw_hun_pan_heb_geo_ukr_rom_nor_swe_tig_amh_hin_est_bem_mao_scr_mly_jpn_tml_kor_krd_ger_ven_arw_bat_grk_sid_ind_mnd_ctl_ewe_urd_hau_prs_mcd_alb_dut_qcu_bul_guj_spa_xho_chh_cze_wly_lat_tag_bos_moo_pol_fbf_sun_tha_gam_knd_akn_zul_uzb_lit_fre_azi_bam_vie_aeg_cic_dyu_dgb	-0.416478314121781	-0.988165047378807	0.325635818501857
298	gam_alb_zul_pol_anl_sod_amr_guj_tur_azi_ewe_mly_igb_krd_arw_bsq_glc_heb_tsn_cnt_mcd_dut_swa_hin_dyu_por_fin_bem_swt_est_cze_owc_geo_rom_svk_scr_afr_wly_tig_nor_hun_tsw_mao_grk_tag_jpn_tml_kor_ben_eng_dgb_prs_ind_mol_aeg_jav_mnd_fre_ven_ukr_hau_lit_lat_ger_ctl_qcu_slo_bos_pan_xho_sid_rus_chh_ita_bat_bul_ses_swe_moo_sun_tha_amh_knd_yor_lda_uzb_urd_spa_aze_bam_vie_mlt_cic_fbf_akn	0.124153522019278	0.292498260893506	0.770557262626956
299	mlt_lat_akn_bos_tig_owc_wly_ukr_aze_uzb_ewe_ind_igb_lit_dut_bsq_alb_sid_bem_mnd_prs_pan_tsn_afr_swa_guj_fin_cic_lda_hun_svk_aeg_geo_rus_slo_arw_ben_hau_heb_spa_est_dgb_bat_fre_mao_jpn_tml_kor_pol_bul_xho_por_sun_hin_gam_jav_cnt_eng_tsw_urd_amh_krd_mol_glc_ctl_qcu_scr_swe_ger_ven_anl_nor_chh_rom_mly_mcd_ses_cze_yor_tag_tha_sod_knd_bam_fbf_tur_grk_ita_azi_dyu_vie_amr_zul_swt_moo	-0.431686472143234	-1.02553759478895	0.307769699922267
300	amh_eng_akn_bul_sid_hau_amr_slo_tur_aze_moo_bat_fbf_por_krd_bsq_prs_tig_dgb_cnt_nor_lat_tsw_guj_igb_mol_fin_xho_ewe_hun_bos_aeg_geo_glc_svk_afr_scr_chh_anl_ctl_est_zul_ind_pan_mly_jpn_tml_kor_ukr_cze_yor_mcd_tag_ger_owc_sun_mnd_alb_cic_ben_mlt_ita_arw_rus_urd_qcu_spa_dut_fre_tsn_heb_pol_wly_swe_jav_hin_dyu_rom_ses_mao_tha_gam_knd_lda_bem_azi_lit_grk_uzb_bam_vie_sod_swt_ven_swa	-0.584071218234776	-1.39562750752316	0.16615000226144
301	sid_nor_ven_mcd_anl_mlt_amr_lat_tur_aze_swt_ind_dgb_grk_guj_bsq_svk_sod_tsn_cnt_afr_cze_swa_bul_cic_ben_hun_ses_moo_fin_pol_aeg_geo_dut_fre_rus_bos_chh_owc_arw_est_dyu_bat_spa_mly_jpn_knd_kor_ita_glc_zul_scr_jav_hin_wly_mao_mnd_ukr_tsw_alb_heb_por_ger_ctl_urd_qcu_prs_pan_krd_fbf_hau_slo_gam_rom_sun_mol_yor_swe_bam_tag_tha_amh_tml_bem_ewe_azi_lit_eng_uzb_xho_vie_tig_lda_akn_igb	-0.303516966707622	-0.718347808219561	0.474343704952065
302	sod_pol_xho_krd_amh_owc_anl_rom_uzb_aze_ses_ind_swa_lit_glc_bsq_slo_amr_fbf_cnt_ben_por_akn_fre_bam_urd_est_bem_zul_hun_spa_chh_geo_guj_pan_swe_scr_heb_tig_afr_fin_swt_sun_hin_tag_jpn_knd_kor_bul_svk_moo_arw_bat_nor_gam_jav_mnd_mol_lda_alb_sid_ctl_ita_rus_prs_qcu_dut_bos_ukr_tsw_wly_ger_hau_grk_mao_eng_ven_lat_dyu_mly_tha_aeg_tml_dgb_tsn_tur_mcd_cze_azi_ewe_vie_mlt_yor_cic_igb	-1.33040512876672	-3.30979123785554	0.00132951763334611
303	amr_bul_dyu_ger_wly_sod_owc_spa_uzb_azi_cic_tag_fbf_scr_grk_bsq_urd_mlt_ewe_cnt_mol_fre_tsn_lit_lda_svk_est_swa_akn_fin_slo_sid_geo_guj_ita_pol_krd_anl_chh_rus_hun_ses_jav_hin_mao_jpn_tml_kor_rom_alb_moo_bos_sun_dut_heb_ind_mnd_nor_ven_afr_gam_ukr_mcd_por_glc_qcu_lat_ctl_pan_swt_aeg_swe_tig_cze_bat_arw_zul_eng_tsw_mly_tha_amh_knd_bam_yor_aze_prs_ben_tur_bem_vie_hau_dgb_xho_igb	-0.474070097024394	-1.12815038788247	0.262158404850271
304	heb_slo_yor_glc_wly_sod_anl_mcd_uzb_tur_igb_sun_dgb_lat_guj_bsq_ben_hau_moo_cnt_alb_ger_xho_urd_swt_hin_hun_ses_swa_fin_pan_amr_geo_pol_spa_ukr_svk_sid_aeg_scr_est_tsw_ind_krd_jav_jpn_knd_kor_afr_mol_ewe_bul_mly_ita_tig_tag_mnd_prs_fbf_lit_chh_rus_fre_swe_dut_qcu_cze_rom_arw_cic_gam_ctl_mlt_por_bat_eng_dyu_nor_bam_mao_tha_amh_tml_bem_zul_azi_grk_bos_aze_ven_vie_owc_akn_lda_tsn	-0.78883027007221	-1.89803105584939	0.060793391206067
305	hau_hin_zul_eng_mlt_anl_aeg_ctl_tur_azi_fbf_jav_moo_por_mol_bsq_guj_amr_swt_cnt_ita_ukr_bam_bos_bem_pan_est_yor_igb_hun_rus_sid_geo_krd_afr_dut_urd_chh_wly_pol_fin_dyu_sun_arw_mao_jpn_tml_kor_fre_cze_swa_ben_tag_mcd_amh_mly_mnd_bul_lda_spa_sod_lit_prs_rom_alb_qcu_scr_slo_swe_dgb_tig_nor_heb_lat_ind_grk_ses_svk_tsw_bat_tha_gam_knd_akn_cic_aze_ger_glc_uzb_ven_vie_owc_ewe_tsn_xho	-0.186869757254629	-0.441020243327906	0.660221900321963
306	heb_glc_moo_dut_wly_tig_sid_scr_aze_azi_ven_ind_bam_krd_por_bsq_eng_owc_lda_cnt_spa_cze_zul_alb_akn_slo_fin_tsn_swa_hun_urd_amh_geo_rus_pol_ita_hin_mlt_gam_ctl_est_ses_sun_ben_mao_jpn_knd_kor_bos_guj_dyu_afr_bat_grk_amr_tag_mnd_bul_fbf_fre_aeg_swe_arw_nor_lat_qcu_rom_pan_mcd_tsw_sod_ger_hau_mol_mly_ukr_ewe_lit_igb_jav_tha_chh_tml_cic_yor_uzb_prs_svk_tur_swt_vie_anl_xho_bem_dgb	0.148706059179673	0.350054666824808	0.727089214179852
307	owc_arw_ses_pan_anl_gam_heb_ita_uzb_aze_ewe_bat_yor_dut_por_bsq_guj_chh_swa_mnd_prs_spa_tsn_ger_akn_eng_hun_dgb_xho_fin_scr_hau_geo_bul_nor_svk_swe_sod_sid_alb_est_fbf_mao_ben_sun_jpn_knd_kor_rom_urd_bam_mol_mly_grk_aeg_jav_cnt_bos_tsw_hin_amr_slo_pol_ukr_ctl_qcu_lat_lit_mcd_bem_tig_rus_amh_fre_tag_cze_zul_krd_dyu_ind_tha_wly_tml_swt_igb_tur_afr_glc_azi_lda_vie_mlt_cic_moo_ven	0.055745003820963	0.131253685380606	0.895858150597844
308	heb_hin_akn_pol_anl_amr_tig_rus_azi_tur_ses_tag_yor_dut_mol_bsq_fre_mlt_bam_cnt_lit_alb_lda_pan_ewe_urd_hun_xho_swt_fin_scr_aeg_geo_krd_cze_ita_svk_gam_owc_guj_est_ven_bat_spa_mly_jpn_knd_kor_ctl_ben_zul_eng_jav_arw_chh_ind_mnd_bul_bem_nor_amh_lat_ger_prs_grk_qcu_swe_bos_ukr_tsn_sod_glc_sid_rom_mao_por_fbf_mcd_igb_sun_tha_wly_tml_swa_tsw_uzb_afr_slo_aze_dyu_vie_hau_cic_moo_dgb	-0.278916774134037	-0.659306222364629	0.51132843046016
309	anl_afr_tsn_krd_aeg_wly_hau_guj_azi_aze_akn_bat_swt_por_grk_bsq_pan_amh_xho_mnd_bul_cze_bam_eng_cic_alb_est_dgb_lda_fin_spa_mlt_geo_ita_dut_mcd_ukr_heb_sid_rus_hun_zul_ind_lat_sun_jpn_knd_kor_slo_ctl_swa_pol_mly_prs_amr_jav_cnt_glc_fbf_bos_gam_nor_svk_arw_lit_qcu_rom_scr_swe_ven_chh_mol_owc_fre_mao_hin_yor_urd_dyu_tag_tha_tig_tml_tsw_moo_tur_ger_ben_uzb_ewe_vie_sod_ses_bem_igb	-0.52658698988698	-1.25623541931922	0.212177183198921
310	sid_scr_yor_fre_anl_heb_tig_cze_azi_tur_ven_sun_akn_svk_glc_bsq_mol_wly_moo_cnt_prs_krd_swa_bul_swt_pol_fin_igb_zul_hun_ger_owc_geo_ita_lat_alb_lit_amh_amr_arw_est_ewe_mly_slo_jav_jpn_knd_kor_rus_dut_dgb_afr_ind_swe_gam_bat_mnd_urd_bem_eng_aeg_hin_spa_ukr_pan_qcu_guj_rom_nor_dyu_chh_ben_mlt_bos_mao_por_ses_ctl_fbf_tag_tha_sod_tml_bam_xho_aze_mcd_grk_uzb_tsw_vie_hau_lda_cic_tsn	-0.168284564942716	-0.397083575439442	0.692215651702686
311	heb_ctl_tsn_ukr_sod_sid_amr_mcd_uzb_azi_dgb_jav_igb_pan_hin_bsq_spa_amh_tsw_cnt_nor_rom_ven_krd_dyu_pol_hun_fbf_bem_fin_scr_mlt_geo_prs_swe_slo_cze_owc_aeg_arw_est_swa_mly_eng_bat_jpn_knd_kor_ben_rus_moo_glc_ind_guj_gam_sun_mnd_ger_ses_grk_anl_afr_ita_alb_bul_qcu_fre_por_svk_swt_chh_urd_hau_dut_tag_lit_cic_lat_yor_mao_tha_tig_tml_akn_ewe_tur_mol_bos_aze_xho_vie_wly_lda_zul_bam	-0.160882114363662	-0.379400369543863	0.705255503045072
312	anl_ita_ewe_swe_owc_mlt_sod_ger_aze_azi_fbf_sun_bam_slo_bos_bsq_lit_tig_yor_cnt_spa_glc_dyu_arw_zul_hin_hun_lda_swt_est_pol_gam_geo_afr_rom_grk_urd_amh_chh_cze_fin_dgb_ind_lat_jav_jpn_knd_kor_ctl_nor_moo_scr_bat_mcd_hau_mao_mnd_rus_akn_dut_sid_mol_pan_guj_prs_qcu_svk_krd_eng_tsn_amr_ben_aeg_fre_tag_por_igb_bul_swa_mly_tha_heb_tml_cic_tsw_tur_alb_ukr_uzb_bem_vie_wly_xho_ses_ven	0.383037778424374	0.901818095161197	0.369483168583818
313	chh_ctl_dyu_guj_mlt_anl_sid_afr_azi_tur_xho_jav_tsn_bul_ukr_bsq_prs_amh_fbf_cnt_slo_arw_lda_rom_tsw_dut_fin_ses_dgb_hun_nor_wly_geo_cze_spa_pan_glc_tig_hau_ger_est_akn_tag_mol_sun_jpn_knd_kor_lit_lat_ven_mcd_ind_pol_owc_mly_mnd_hin_bam_scr_amr_urd_krd_eng_fre_qcu_rus_ita_ben_ewe_heb_grk_gam_bos_bat_swe_moo_alb_swa_mao_tha_aeg_tml_igb_swt_aze_svk_por_uzb_zul_vie_sod_yor_cic_bem	-0.187660596462764	-0.44279055694809	0.658945440447952
314	owc_ctl_xho_grk_amr_tig_sod_pan_aze_tur_moo_bat_fbf_arw_scr_bsq_slo_hau_swa_cnt_afr_bul_ewe_lit_tsn_spa_fin_igb_akn_hun_swe_wly_geo_mol_ukr_ger_eng_anl_aeg_prs_est_dyu_mao_glc_sun_jpn_knd_kor_guj_bos_dgb_hin_ind_mcd_sid_mly_mnd_ita_bem_pol_heb_ben_lat_svk_nor_qcu_por_cze_rom_swt_amh_urd_mlt_alb_jav_dut_lda_fre_ven_tag_tha_chh_tml_yor_cic_uzb_krd_rus_azi_tsw_vie_gam_ses_zul_bam	0.00370246016725025	0.00872869102564477	0.99305429758255
315	gam_dut_igb_grk_amh_hau_heb_rom_azi_uzb_ewe_bat_ven_afr_swe_bsq_por_aeg_ses_mnd_nor_spa_tsn_fre_xho_pol_est_lda_swt_hun_slo_anl_geo_krd_svk_lit_ctl_sid_mlt_ukr_fin_dyu_mly_bul_jav_jpn_tml_kor_alb_hin_yor_cze_tag_rus_owc_mao_cnt_scr_bam_glc_tig_ita_bos_mcd_urd_qcu_lat_eng_guj_moo_wly_ben_amr_mol_ind_ger_cic_prs_swa_sun_tha_sod_knd_zul_tsw_aze_pan_arw_tur_fbf_vie_chh_dgb_akn_bem	-0.777931253217268	-1.86889429937337	0.0647848911248131
316	gam_pan_swa_lat_tig_mlt_amh_lit_uzb_aze_xho_mly_akn_scr_mol_bsq_bul_owc_bem_cnt_hin_por_bam_prs_igb_krd_fin_yor_dgb_est_dut_hau_geo_eng_rom_nor_swe_anl_amr_rus_hun_ven_sun_ctl_bat_jpn_knd_kor_svk_cze_moo_fre_tag_afr_sod_jav_mnd_bos_zul_spa_heb_ger_mcd_ita_glc_qcu_ben_alb_ukr_ewe_sid_urd_aeg_guj_ind_pol_swt_slo_tsn_mao_tha_chh_tml_fbf_dyu_azi_grk_arw_tur_ses_vie_wly_lda_tsw_cic	0.0922956889391039	0.217333622040257	0.828424457454493
317	tig_krd_ses_fre_amh_wly_aeg_ben_aze_azi_tsw_ind_akn_scr_svk_bsq_ger_hau_ewe_mnd_bos_arw_tsn_rom_fbf_por_fin_moo_ven_hun_prs_owc_geo_dut_afr_pan_guj_heb_gam_ukr_est_zul_tag_mcd_mly_jpn_knd_kor_hin_glc_yor_pol_bat_grk_sod_jav_cnt_urd_xho_spa_anl_cze_rus_alb_ctl_qcu_lit_ita_lat_bam_mlt_eng_chh_mol_mao_slo_bem_nor_swa_sun_tha_amr_tml_swt_cic_uzb_swe_bul_tur_dyu_vie_sid_igb_dgb_lda	-0.111184904423698	-0.262078602243561	0.793840460481902
318	wly_bul_swt_spa_mlt_sid_anl_rom_tur_azi_yor_jav_moo_por_fre_bsq_guj_gam_xho_cnt_rus_lit_bem_ita_ses_arw_hun_igb_ven_fin_cze_sod_geo_ger_bos_pol_ctl_amr_hau_mol_est_bam_sun_glc_mly_jpn_tml_kor_scr_prs_akn_grk_tag_dut_aeg_ind_mnd_swe_zul_eng_chh_alb_svk_slo_ben_qcu_mcd_hin_nor_swa_owc_krd_tig_afr_bat_urd_dyu_pan_cic_mao_tha_heb_knd_ewe_fbf_uzb_lat_ukr_aze_lda_vie_amh_tsw_tsn_dgb	-0.304347256371928	-0.720054006003652	0.473297565973451
319	amr_glc_tsn_eng_heb_sid_chh_rus_tur_azi_lda_tag_fbf_prs_fre_bsq_ben_mlt_dyu_mnd_ita_arw_ses_mol_ven_grk_est_xho_cic_hun_lit_owc_geo_mcd_lat_por_ger_tig_sod_guj_fin_tsw_jav_bul_sun_jpn_knd_kor_svk_dut_ewe_pol_ind_alb_aeg_mao_cnt_swe_yor_pan_hau_ukr_rom_afr_hin_qcu_krd_nor_bos_akn_gam_urd_amh_slo_bat_scr_bam_ctl_dgb_mly_tha_anl_tml_igb_moo_aze_spa_cze_uzb_bem_vie_wly_swa_swt_zul	-0.115718497563297	-0.272499942131996	0.785841753602901
320	mlt_rus_moo_alb_heb_owc_aeg_slo_azi_tur_cic_bat_bam_mcd_pol_bsq_urd_hau_akn_mnd_fre_hin_bem_spa_xho_prs_hun_swa_tsw_fin_arw_sid_geo_cze_bos_pan_mol_amr_chh_scr_est_ven_jav_lit_mly_jpn_tml_kor_ita_guj_ewe_nor_ind_ben_amh_mao_cnt_lat_dyu_grk_tig_bul_rom_ukr_dut_qcu_ctl_afr_swe_zul_gam_svk_anl_eng_sun_krd_lda_por_tsn_tag_tha_sod_knd_ses_yor_aze_glc_ger_uzb_swt_vie_wly_igb_dgb_fbf	-0.358367440442766	-0.848353502431539	0.398419395452338
321	sod_mol_swa_urd_sid_amh_owc_nor_azi_tur_lda_sun_xho_grk_bul_bsq_spa_aeg_tsw_cnt_alb_dut_dgb_ben_cic_eng_hun_akn_bam_fin_hin_mlt_geo_ger_pan_svk_por_tig_heb_arw_est_tsn_mly_rus_tag_jpn_knd_kor_swe_ctl_zul_krd_jav_scr_gam_ind_mnd_fre_ewe_rom_hau_ukr_mcd_lat_guj_qcu_glc_slo_lit_dyu_chh_prs_wly_pol_mao_bos_bem_afr_ses_bat_tha_amr_tml_yor_igb_uzb_ita_cze_aze_fbf_vie_anl_moo_ven_swt	-1.124414718234	-2.76393542360349	0.00688525459995332
322	amr_ukr_tsn_dut_gam_hau_anl_rom_azi_tur_lda_tag_ewe_swe_ita_bsq_svk_sod_swa_cnt_ben_bul_dgb_por_yor_ctl_est_bem_cic_hun_glc_aeg_geo_grk_lat_pol_eng_owc_chh_rus_fin_xho_mly_mol_sun_jpn_tml_kor_bos_spa_ven_cze_bat_mcd_mlt_mao_mnd_fre_igb_afr_heb_urd_krd_slo_hin_qcu_ger_alb_guj_fbf_tig_scr_sid_arw_ind_prs_akn_lit_tsw_jav_tha_wly_knd_zul_moo_uzb_nor_pan_aze_bam_vie_amh_swt_ses_dyu	-0.523311240315665	-1.2457443551279	0.215987552759909
323	hau_dut_swa_scr_sod_chh_wly_pan_tur_uzb_xho_mly_cic_mcd_prs_bsq_ctl_sid_fbf_cnt_por_ger_ses_pol_moo_alb_est_bam_zul_hun_ben_amr_geo_lit_lat_fre_grk_heb_mlt_ukr_fin_igb_tag_glc_sun_jpn_tml_kor_cze_nor_lda_ita_ind_rus_tig_mao_mnd_guj_bem_swe_amh_urd_eng_bos_mol_qcu_arw_afr_krd_dyu_gam_spa_aeg_rom_jav_slo_yor_svk_dgb_bat_tha_anl_knd_tsn_ven_azi_bul_hin_aze_akn_vie_owc_swt_tsw_ewe	-0.113523940297187	-0.267596349385748	0.789602611546821
324	aeg_svk_lda_glc_mlt_owc_anl_mcd_aze_uzb_swt_jav_ewe_grk_fre_bsq_pan_wly_bam_mnd_ger_bul_zul_nor_moo_rom_hun_cic_tsn_fin_swe_heb_geo_krd_slo_arw_ukr_gam_hau_rus_est_xho_mly_afr_ind_jpn_knd_kor_alb_ita_akn_ctl_tag_hin_chh_mao_cnt_scr_tsw_bos_tig_dut_eng_lat_por_qcu_spa_cze_ben_fbf_sod_urd_sid_prs_sun_guj_swa_lit_bem_bat_tha_amh_tml_dgb_dyu_azi_mol_pol_tur_ven_vie_amr_igb_yor_ses	-0.522793158825846	-1.24458557770168	0.216411473932377
325	gam_slo_ewe_ger_owc_sod_tig_afr_aze_tur_swt_mly_ses_cze_ita_bsq_lit_heb_bam_cnt_alb_scr_swa_glc_dgb_nor_hun_bem_tsw_est_por_chh_geo_bos_hin_rus_ukr_aeg_hau_swe_fin_ven_jav_prs_sun_jpn_tml_kor_dut_guj_zul_spa_tag_krd_anl_bat_mnd_lat_fbf_pan_wly_eng_arw_ctl_grk_qcu_mcd_pol_rom_igb_sid_bul_amr_mol_ind_fre_xho_ben_tsn_mao_tha_mlt_knd_cic_moo_azi_urd_svk_uzb_dyu_vie_amh_yor_akn_lda	-0.303893994582612	-0.720218989773204	0.473196476174547
326	anl_cze_zul_grk_mlt_aeg_chh_spa_uzb_azi_bem_sun_cic_scr_rus_bsq_lit_heb_yor_cnt_ben_afr_tsw_ukr_bam_ita_fin_fbf_swa_est_arw_gam_geo_mcd_alb_ctl_ger_amh_sid_pol_hun_tsn_mly_glc_ind_jpn_tml_kor_prs_lat_dyu_krd_mao_fre_owc_bat_mnd_swe_ewe_nor_amr_eng_urd_hin_mol_qcu_pan_guj_dut_ven_wly_por_hau_svk_jav_rom_ses_bos_xho_tag_tha_sod_knd_dgb_akn_aze_slo_bul_tur_swt_vie_tig_lda_moo_igb	-0.524902352429804	-1.2488157383073	0.214866874044642
327	wly_mcd_ven_guj_tig_mlt_hau_prs_aze_tur_bam_sun_bem_slo_ctl_bsq_ita_anl_swa_cnt_spa_urd_akn_ben_dgb_afr_est_yor_ses_hun_arw_amh_geo_lat_hin_mol_por_sid_aeg_cze_fin_ewe_jav_svk_bat_jpn_knd_kor_swe_grk_lda_lit_ind_alb_gam_mly_mnd_fre_igb_ger_heb_krd_pol_eng_dut_qcu_pan_nor_bul_moo_owc_ukr_chh_rus_mao_scr_swt_glc_tsn_tag_tha_amr_tml_xho_tsw_azi_bos_rom_uzb_fbf_vie_sod_dyu_zul_cic	-1.14025728539224	-2.79910059370657	0.00623082144591998
328	anl_eng_ses_ben_tig_owc_hau_pol_aze_uzb_swt_jav_dgb_krd_hin_bsq_arw_wly_swa_mnd_ukr_prs_tsw_rus_lda_nor_est_cic_fbf_fin_mcd_amh_geo_alb_guj_urd_pan_aeg_gam_cze_hun_igb_mly_lit_tag_jpn_tml_kor_por_lat_akn_spa_mao_rom_amr_bat_cnt_swe_ewe_fre_chh_grk_slo_bul_scr_qcu_bos_mol_ita_dyu_heb_dut_mlt_svk_ind_ctl_yor_glc_xho_sun_tha_sod_knd_ven_bem_azi_ger_afr_tur_moo_vie_sid_tsn_zul_bam	-0.234448153458164	-0.554295555500923	0.580707078611985
329	heb_bos_igb_dut_chh_wly_mlt_afr_azi_uzb_lda_jav_fbf_pol_prs_bsq_mol_amr_xho_mnd_rom_ctl_yor_eng_ven_guj_hun_swt_moo_est_lat_tig_geo_ita_glc_slo_bul_amh_hau_arw_fin_bem_mao_por_sun_jpn_tml_kor_lit_rus_tsw_ukr_bat_krd_gam_ind_cnt_fre_bam_spa_owc_cze_urd_svk_grk_qcu_scr_mcd_pan_akn_sod_nor_anl_ger_tag_ben_swa_hin_dgb_mly_tha_aeg_knd_cic_ses_aze_swe_alb_tur_ewe_vie_sid_tsn_dyu_zul	-1.08750743781203	-2.66363209854608	0.00911125600966753
330	tig_lit_bam_nor_amr_mlt_sod_guj_tur_uzb_cic_ind_ewe_prs_grk_bsq_afr_sid_bem_mnd_ita_eng_igb_spa_lda_ger_fin_swt_tsn_est_lat_hau_geo_scr_pol_slo_por_gam_heb_bos_hun_fbf_mao_rus_tag_jpn_tml_kor_hin_fre_zul_arw_bat_ben_chh_mly_cnt_svk_xho_mol_wly_swe_urd_glc_ukr_qcu_rom_pan_bul_swa_owc_mcd_anl_cze_sun_alb_yor_krd_moo_jav_tha_aeg_knd_ven_tsw_aze_ctl_dut_azi_dgb_vie_amh_dyu_akn_ses	-0.285903680083235	-0.675527679550807	0.50101683248014
331	sod_urd_igb_fre_wly_owc_gam_glc_tur_uzb_lda_ind_akn_nor_krd_bsq_ita_aeg_fbf_cnt_swe_lit_bem_eng_dgb_grk_est_swa_ewe_fin_afr_hau_geo_mcd_ukr_pol_slo_heb_amr_bos_hun_yor_bat_pan_mly_jpn_tml_kor_ben_por_swt_cze_sun_arw_sid_mao_mnd_ctl_ven_guj_chh_prs_rom_svk_alb_qcu_bul_spa_scr_zul_anl_hin_amh_rus_tag_ger_tsw_mol_moo_jav_tha_tig_knd_cic_dyu_aze_lat_dut_azi_ses_vie_mlt_xho_tsn_bam	-0.640968421332876	-1.53347720845753	0.128553291296491
332	hau_mcd_zul_grk_aeg_amr_tig_afr_azi_aze_lda_mly_cic_hin_guj_bsq_por_heb_tsw_cnt_mol_glc_xho_ukr_yor_spa_hun_ewe_igb_fin_fre_sid_geo_bos_eng_arw_pol_chh_gam_nor_est_ses_tag_cze_mao_jpn_tml_kor_swe_prs_moo_ger_sun_slo_sod_bat_mnd_dut_swt_urd_owc_alb_rom_lat_krd_qcu_rus_bul_ben_bem_wly_pan_amh_svk_jav_ctl_swa_lit_akn_ind_tha_mlt_knd_tsn_fbf_tur_ita_scr_uzb_dyu_vie_anl_ven_dgb_bam	-0.176464448343336	-0.416593290033303	0.677935858214063
333	sod_pol_bam_krd_wly_sid_amh_ben_azi_uzb_dgb_ind_fbf_rus_svk_bsq_hin_mlt_cic_mnd_urd_ger_dyu_alb_ewe_ukr_fin_igb_lda_hun_lat_gam_geo_spa_arw_nor_afr_owc_chh_eng_est_moo_bat_bos_sun_jpn_knd_kor_guj_dut_yor_rom_mao_scr_hau_mly_cnt_por_zul_pan_anl_mcd_cze_bul_lit_qcu_glc_swe_ctl_ven_aeg_mol_heb_prs_tag_fre_tsn_grk_swt_jav_tha_amr_tml_akn_swa_aze_slo_ita_tur_bem_vie_tig_tsw_ses_xho	0.573806932236976	1.35955874149613	0.177256909669494
334	anl_prs_dyu_ben_chh_amh_wly_pan_uzb_aze_ven_mao_ses_ukr_slo_bsq_cze_amr_lda_cnt_mcd_hin_moo_bul_xho_urd_est_yor_zul_hun_mol_heb_geo_bos_spa_eng_por_sod_aeg_fre_fin_swt_tag_ita_bat_jpn_tml_kor_arw_rom_swa_lat_sun_scr_owc_mly_mnd_guj_bam_dut_hau_krd_glc_afr_svk_qcu_ctl_grk_nor_tsn_tig_rus_sid_lit_jav_ger_igb_alb_ewe_ind_tha_gam_knd_fbf_cic_tur_pol_swe_azi_dgb_vie_mlt_tsw_akn_bem	-0.552970144745167	-1.31658112538341	0.191214454984146
335	heb_dut_ven_scr_aeg_chh_sod_slo_aze_azi_cic_bat_bam_eng_mcd_bsq_arw_hau_lda_mnd_fre_pan_moo_ben_akn_swe_hun_swt_yor_fin_rus_sid_geo_alb_pol_guj_rom_wly_owc_spa_est_swa_tag_cze_jav_jpn_knd_kor_lit_glc_igb_bos_ind_ita_amr_mao_cnt_afr_zul_ctl_mlt_ukr_svk_grk_lat_qcu_bul_ger_prs_ses_amh_krd_anl_hin_mly_nor_fbf_urd_ewe_sun_tha_tig_tml_bem_tsn_uzb_por_mol_tur_xho_vie_gam_tsw_dgb_dyu	0.11767815909232	0.276647597022448	0.782664625494594
336	mlt_guj_ewe_grk_sod_gam_owc_lat_azi_tur_moo_bat_akn_mol_ben_bsq_dut_amr_yor_mnd_mcd_cze_tsn_pan_swa_urd_fin_cic_tsw_est_svk_amh_geo_lit_fre_nor_krd_sid_wly_ctl_hun_bem_tag_spa_jav_jpn_tml_kor_slo_ger_dgb_scr_mly_afr_chh_ind_cnt_ukr_xho_eng_heb_ita_prs_rus_glc_qcu_rom_swe_bul_zul_hau_pol_tig_arw_mao_alb_ses_hin_swt_sun_tha_anl_knd_bam_dyu_aze_por_bos_uzb_ven_vie_aeg_fbf_lda_igb	-0.290453743517012	-0.687387040604741	0.49354955696949
337	tig_krd_cic_spa_gam_chh_heb_rus_tur_uzb_bem_mly_yor_alb_dut_bsq_ita_hau_ses_cnt_por_svk_lda_swe_igb_bos_est_xho_bam_hun_eng_anl_geo_cze_guj_slo_rom_amh_wly_ger_fin_dyu_ind_scr_sun_jpn_tml_kor_urd_ctl_ewe_glc_mao_mcd_owc_tag_mnd_prs_zul_afr_amr_fre_hin_arw_grk_qcu_ben_mol_ukr_dgb_mlt_nor_aeg_pan_jav_pol_tsn_bul_tsw_bat_tha_sod_knd_moo_swa_azi_lit_lat_aze_fbf_vie_sid_ven_swt_akn	0.0913755969972166	0.215140293496588	0.830129032680652
338	chh_hin_zul_eng_hau_mlt_tig_rus_aze_tur_fbf_jav_cic_svk_bos_bsq_urd_gam_xho_mnd_rom_ctl_akn_pol_moo_fre_fin_lda_dgb_hun_cze_amh_geo_alb_grk_ben_dut_sid_amr_guj_est_ses_bat_lit_ind_jpn_knd_kor_nor_swe_yor_pan_sun_krd_aeg_mly_cnt_lat_swt_mol_anl_ita_ukr_scr_glc_qcu_mcd_por_afr_tsw_sod_ger_owc_prs_mao_slo_tsn_spa_dyu_tag_tha_heb_tml_igb_ewe_azi_bul_arw_uzb_bem_vie_wly_swa_ven_bam	0.07748946887297	0.182320187506216	0.855728291446272
339	chh_eng_lda_scr_heb_sid_wly_swe_aze_uzb_dyu_sun_ven_dut_krd_bsq_urd_aeg_igb_mnd_afr_arw_yor_ita_moo_guj_est_bam_dgb_hun_fre_mlt_geo_rus_alb_cze_spa_amr_sod_por_fin_zul_mao_ctl_mly_jpn_tml_kor_ukr_nor_bem_slo_jav_glc_tig_bat_cnt_pan_fbf_lat_owc_hin_bul_grk_prs_qcu_mcd_ger_bos_tsw_hau_rom_anl_ben_ind_svk_swt_mol_ses_tag_tha_gam_knd_akn_swa_tur_lit_pol_azi_xho_vie_amh_tsn_ewe_cic	-0.164541267004938	-0.388676402492199	0.69840395378453
340	anl_grk_ewe_urd_tig_amr_hau_fre_uzb_tur_bam_ind_swt_ita_krd_bsq_rom_sod_yor_cnt_afr_lat_tsn_ctl_ses_arw_hun_tsw_igb_est_spa_heb_geo_svk_ben_ukr_prs_mlt_amh_alb_fin_dgb_jav_scr_mao_jpn_knd_kor_nor_pol_ven_guj_tag_pan_sid_bat_mnd_bul_fbf_por_chh_mol_slo_swe_glc_qcu_lit_cze_dut_akn_wly_mcd_aeg_hin_mly_bos_lda_ger_swa_sun_tha_gam_tml_moo_zul_azi_rus_eng_aze_dyu_vie_owc_bem_xho_cic	-0.646842959350436	-1.54967627396968	0.12461569150891
341	sod_mcd_moo_scr_amr_tig_wly_guj_azi_uzb_dyu_tag_yor_por_mol_bsq_prs_mlt_ewe_mnd_fre_pol_swt_grk_bem_pan_fin_ven_tsw_hun_eng_aeg_geo_alb_arw_afr_svk_hau_chh_cze_est_akn_jav_lit_sun_jpn_tml_kor_spa_bul_xho_lat_bat_ger_gam_mao_cnt_rus_zul_bos_heb_swe_hin_slo_krd_qcu_ctl_ukr_ita_swa_sid_nor_amh_dut_mly_rom_tsn_glc_ses_ind_tha_anl_knd_fbf_igb_aze_urd_ben_tur_cic_vie_owc_dgb_lda_bam	-1.04527961096092	-2.55107321102437	0.012371578756905
342	amr_grk_bem_hin_owc_wly_sid_afr_azi_tur_cic_tag_fbf_svk_lat_bsq_bul_gam_ven_cnt_glc_mol_yor_scr_lda_bos_fin_igb_moo_hun_ben_amh_geo_rom_prs_ita_cze_hau_anl_alb_est_dyu_ind_krd_mly_jpn_knd_kor_guj_pol_dgb_mcd_bat_swe_chh_sun_mnd_nor_swt_ctl_tig_fre_eng_ger_ukr_qcu_arw_pan_dut_tsw_heb_spa_aeg_slo_jav_urd_bam_rus_xho_mao_tha_sod_tml_tsn_ewe_aze_por_lit_uzb_zul_vie_mlt_ses_akn_swa	-0.488428034233793	-1.16453677705877	0.247185154685829
343	amr_bul_akn_ben_mlt_chh_gam_pol_tur_aze_dgb_mao_dyu_bos_dut_bsq_rom_wly_lda_mnd_krd_nor_yor_urd_zul_cze_est_ven_igb_hun_mol_sod_geo_lit_ctl_mcd_svk_hau_heb_guj_fin_xho_mly_pan_ind_jpn_tml_kor_grk_eng_tsw_ukr_sun_swe_aeg_tag_cnt_hin_tsn_glc_owc_ita_spa_ger_alb_qcu_lat_scr_slo_ses_amh_rus_sid_prs_bat_arw_bem_fre_moo_jav_tha_anl_knd_swt_bam_uzb_por_afr_azi_fbf_vie_tig_ewe_cic_swa	-0.250824856906888	-0.592093563722676	0.555224693294448
344	wly_rom_cic_prs_owc_sod_aeg_cze_uzb_aze_fbf_mao_igb_ukr_bos_bsq_slo_amr_ven_cnt_svk_por_tsw_glc_swa_lit_hun_lda_ses_est_afr_tig_geo_bul_eng_swe_scr_hau_gam_spa_fin_moo_mly_krd_ind_jpn_knd_kor_ben_ger_ewe_pan_sun_grk_chh_tag_mnd_guj_tsn_ita_anl_ctl_fre_urd_rus_qcu_alb_mcd_pol_xho_heb_hin_amh_dut_bat_nor_akn_lat_dyu_jav_tha_mlt_tml_dgb_yor_tur_arw_mol_azi_swt_vie_sid_bam_bem_zul	-0.393659896213722	-0.933194778097084	0.353135932113891
345	heb_ben_swt_krd_gam_aeg_owc_mcd_azi_tur_igb_bat_cic_afr_rus_bsq_swe_tig_bam_mnd_pol_ukr_fbf_glc_dyu_lat_fin_dgb_akn_est_por_wly_geo_svk_ita_pan_slo_mlt_hau_urd_hun_ven_ind_eng_jav_jpn_knd_kor_bos_lit_xho_hin_sun_mol_amr_mly_cnt_spa_ewe_ctl_sid_ger_scr_nor_prs_qcu_cze_grk_guj_tsn_sod_fre_anl_rom_tag_alb_moo_bul_swa_mao_tha_amh_tml_ses_tsw_uzb_dut_arw_aze_lda_vie_chh_bem_zul_yor	-0.347438112377042	-0.822211486348402	0.413059618947568
346	amh_alb_dgb_mol_chh_tig_sod_lit_uzb_azi_bem_tag_tsn_eng_rom_bsq_dut_anl_fbf_cnt_hin_bul_zul_ben_tsw_cze_fin_ses_igb_est_pol_wly_geo_lat_por_scr_spa_gam_mlt_slo_hun_xho_bat_glc_sun_jpn_tml_kor_ctl_arw_bam_pan_mao_rus_owc_ind_mnd_krd_moo_ita_heb_grk_nor_guj_ukr_qcu_svk_afr_bos_swa_sid_urd_hau_fre_jav_swe_ven_mcd_yor_mly_tha_aeg_knd_dyu_lda_aze_prs_ger_tur_ewe_vie_amr_swt_cic_akn	-0.633870755344744	-1.51476422341458	0.133223568463267
347	hau_ukr_tsw_mcd_sid_wly_anl_svk_tur_uzb_ven_mly_bem_eng_slo_bsq_guj_aeg_yor_cnt_rom_bos_zul_alb_dgb_urd_fin_lda_ses_est_fre_amr_geo_dut_glc_ctl_lit_amh_gam_grk_hun_igb_sun_pan_tag_jpn_knd_kor_nor_lat_cic_ita_mao_por_owc_bat_mnd_mol_akn_cze_heb_pol_bul_rus_prs_qcu_spa_afr_hin_swt_sod_ger_chh_scr_jav_swe_dyu_arw_tsn_ind_tha_tig_tml_bam_fbf_aze_krd_ben_azi_moo_vie_mlt_ewe_xho_swa	-0.109538680536358	-0.258309261380226	0.796739032310876
348	anl_cze_fbf_bos_hau_sid_heb_glc_tur_azi_dyu_mao_ven_guj_ger_bsq_afr_chh_swt_cnt_arw_pan_xho_por_dgb_ita_hun_moo_zul_fin_mol_amr_geo_fre_lat_dut_alb_sod_tig_eng_est_yor_sun_swe_bat_jpn_tml_kor_grk_ctl_ses_scr_jav_rom_owc_tag_mnd_svk_lda_krd_gam_spa_ben_hin_lit_qcu_slo_bul_ukr_swa_aeg_urd_mlt_prs_ind_mcd_ewe_rus_igb_mly_tha_wly_knd_cic_bem_aze_nor_pol_uzb_tsn_vie_amh_akn_bam_tsw	-0.488506124500842	-1.16245213301431	0.248026218602067
349	heb_pol_tsw_swe_amh_sid_mlt_guj_azi_tur_xho_tag_swt_nor_bos_bsq_glc_anl_zul_cnt_krd_ben_ewe_fre_lda_prs_hun_dyu_ses_est_arw_amr_geo_rom_lat_urd_por_owc_sod_svk_fin_cic_bat_ger_ind_jpn_tml_kor_ctl_lit_moo_slo_mao_ita_hau_sun_mnd_afr_igb_ukr_gam_alb_bul_eng_hin_qcu_rus_grk_dut_bem_tig_mol_wly_spa_mly_mcd_tsn_cze_ven_jav_tha_chh_knd_yor_bam_uzb_scr_pan_aze_fbf_vie_aeg_dgb_swa_akn	-0.668449316413884	-1.60063915802108	0.112848543005474
350	amh_arw_igb_grk_chh_tig_aeg_ger_uzb_azi_yor_jav_cic_krd_rus_bsq_ctl_sid_swt_mnd_svk_hin_swa_pan_lda_lit_hun_dyu_ven_fin_ben_gam_geo_ukr_mol_bos_alb_owc_amr_spa_est_tsn_mao_dut_mly_jpn_tml_kor_afr_rom_tsw_cze_bat_pol_anl_sun_cnt_glc_moo_fre_mlt_ita_prs_nor_lat_qcu_swe_bul_urd_bam_wly_eng_hau_mcd_tag_por_fbf_guj_ewe_ind_tha_heb_knd_xho_bem_aze_scr_slo_tur_dgb_vie_sod_ses_zul_akn	0.0292566970540102	0.0688535748024019	0.945253999929906
351	sid_rom_cic_eng_chh_heb_amh_slo_uzb_aze_igb_mao_moo_grk_hin_bsq_urd_anl_akn_mnd_fre_lit_ven_scr_fbf_cze_est_bem_dyu_hun_swe_tig_geo_glc_svk_lat_pan_aeg_sod_rus_fin_zul_tag_pol_sun_jpn_tml_kor_mol_ger_ewe_ben_bat_afr_wly_jav_cnt_ukr_yor_bos_amr_mcd_arw_spa_bul_qcu_por_alb_krd_lda_hau_ita_gam_ctl_mly_nor_xho_prs_tsw_ind_tha_owc_knd_ses_bam_azi_dut_guj_tur_swt_vie_mlt_dgb_tsn_swa	-0.698189610001816	-1.67466509445364	0.0973597119344927
352	tig_glc_dyu_lat_amh_sid_gam_slo_uzb_tur_zul_jav_bem_scr_krd_bsq_bos_owc_ewe_cnt_mcd_ctl_xho_fre_dgb_ita_hun_swt_lda_fin_cze_hau_geo_swe_rus_spa_ger_sod_wly_ukr_est_cic_mly_pol_mao_jpn_knd_kor_nor_mol_swa_pan_sun_guj_amr_tag_mnd_hin_yor_urd_heb_prs_dut_grk_svk_qcu_arw_eng_alb_ven_aeg_lit_anl_bul_ind_afr_bam_ben_akn_bat_tha_mlt_tml_moo_ses_azi_rom_por_aze_igb_vie_chh_tsw_fbf_tsn	0.888872599007114	2.11533034638146	0.0370748930674147
353	sod_guj_swa_bos_owc_sid_tig_swe_aze_uzb_tsw_tag_swt_por_urd_bsq_cze_heb_xho_cnt_ctl_alb_ven_rus_ses_ita_fin_fbf_tsn_hun_mcd_wly_geo_lit_dut_afr_ben_mlt_anl_fre_est_moo_sun_ger_ind_jpn_tml_kor_pol_spa_dgb_lat_mao_grk_amr_jav_mnd_slo_ewe_ukr_amh_hin_mol_prs_nor_qcu_scr_pan_rom_bem_chh_eng_aeg_bul_bat_svk_akn_arw_bam_mly_tha_gam_knd_lda_igb_azi_krd_glc_tur_cic_vie_hau_zul_yor_dyu	0.320764660756702	0.755803350441539	0.451677228964771
354	sid_ger_igb_bos_gam_heb_anl_rom_azi_aze_yor_jav_ewe_spa_pan_bsq_por_mlt_ven_cnt_arw_swe_tsn_rus_dgb_glc_est_moo_tsw_hun_cze_hau_geo_ctl_ita_fre_mol_sod_amh_krd_fin_lda_sun_ben_mao_jpn_tml_kor_hin_urd_bem_svk_ind_lit_tig_mly_mnd_mcd_dyu_ukr_amr_bul_guj_nor_eng_qcu_pol_dut_lat_swt_chh_scr_wly_prs_tag_grk_zul_slo_bam_bat_tha_owc_knd_xho_ses_tur_alb_afr_uzb_swa_vie_aeg_cic_akn_fbf	-0.801638607284658	-1.93498814112079	0.0560303272362661
355	amr_pan_bem_rom_hau_owc_tig_scr_uzb_azi_bam_bat_zul_mol_swe_bsq_ben_heb_dgb_mnd_krd_pol_igb_grk_tsn_slo_est_tsw_akn_hun_urd_chh_geo_eng_nor_cze_svk_sid_mlt_fre_fin_fbf_mly_arw_jav_jpn_tml_kor_hin_ger_ewe_ita_mao_bul_wly_tag_cnt_por_ven_spa_sod_guj_ukr_glc_alb_qcu_lat_ctl_lit_dyu_aeg_mcd_anl_prs_ind_afr_xho_dut_cic_sun_tha_amh_knd_ses_lda_aze_bos_rus_tur_swt_vie_gam_moo_swa_yor	0.394194751552814	0.929375289658935	0.355100670977658
356	anl_ukr_tsn_bos_sid_wly_amr_krd_uzb_azi_zul_tag_ses_guj_eng_bsq_arw_hau_yor_cnt_cze_swe_dgb_ctl_bam_pol_est_tsw_bem_hun_mcd_sod_geo_dut_bul_prs_slo_gam_amh_rom_fin_akn_bat_scr_mly_jpn_knd_kor_glc_mol_ven_nor_ind_afr_mlt_mao_mnd_urd_cic_alb_tig_hin_fre_grk_rus_qcu_por_lit_spa_fbf_chh_svk_aeg_pan_jav_lat_swt_ita_dyu_sun_tha_heb_tml_igb_swa_aze_ger_ben_tur_ewe_vie_owc_xho_moo_lda	-0.574168906783183	-1.36995389823297	0.173999694115557
357	anl_guj_dgb_prs_sid_heb_amh_rus_aze_tur_bem_mly_tsn_pol_alb_bsq_ben_aeg_tsw_cnt_mol_swe_swa_rom_fbf_slo_fin_ewe_cic_hun_cze_owc_geo_dut_lit_mcd_por_chh_amr_ukr_est_zul_bat_eng_ind_jpn_tml_kor_ger_pan_igb_bos_mao_scr_tig_jav_mnd_krd_bam_ita_sod_urd_lat_afr_glc_qcu_hin_grk_ctl_ven_mlt_svk_hau_bul_tag_spa_dyu_arw_xho_sun_tha_gam_knd_lda_swt_azi_nor_fre_uzb_akn_vie_wly_ses_yor_moo	-0.285115433680938	-0.674186605378159	0.501865055653721
358	anl_prs_lda_svk_chh_aeg_mlt_mcd_aze_tur_akn_mly_zul_fre_krd_bsq_cze_amr_ven_mnd_ger_spa_bam_nor_cic_swe_hun_ewe_fbf_fin_urd_gam_geo_bos_por_arw_alb_tig_sid_rus_est_dyu_bat_guj_sun_jpn_knd_kor_ben_rom_swa_pol_ind_mol_sod_mao_cnt_glc_tsn_lat_amh_eng_pan_ctl_slo_qcu_ukr_bul_grk_ses_hau_hin_owc_dut_jav_afr_tsw_scr_yor_tag_tha_heb_tml_dgb_igb_azi_lit_ita_uzb_xho_vie_wly_swt_bem_moo	-0.969804212840825	-2.36283120937914	0.0202190454904269
359	chh_pol_yor_cze_sid_aeg_wly_ger_azi_uzb_xho_bat_fbf_scr_spa_bsq_slo_amh_ses_mnd_rus_fre_ven_glc_zul_mcd_est_bam_moo_fin_bul_owc_geo_arw_ben_ctl_rom_gam_hau_lat_hun_swt_sun_hin_jav_jpn_knd_kor_lit_ita_ewe_pan_mly_guj_mlt_tag_cnt_ukr_akn_eng_sod_prs_svk_grk_bos_qcu_urd_swe_nor_dgb_anl_mol_heb_krd_mao_dut_cic_alb_bem_ind_tha_amr_tml_igb_tsn_tur_afr_por_aze_tsw_vie_tig_lda_swa_dyu	0.259862770632323	0.611807060443364	0.54215822278304
360	heb_nor_cic_bul_aeg_hau_anl_slo_uzb_aze_ewe_mao_swa_por_krd_bsq_eng_gam_lda_mnd_ctl_rom_bem_arw_bam_lat_est_tsw_xho_hun_hin_amr_geo_fre_bos_ben_ger_sod_owc_svk_fin_fbf_jav_urd_sun_jpn_knd_kor_guj_scr_moo_mol_bat_swe_wly_ind_cnt_lit_ven_grk_sid_mcd_ita_glc_alb_qcu_dut_ukr_afr_zul_amh_prs_chh_cze_mly_rus_ses_pan_dyu_tag_tha_tig_tml_akn_tsn_azi_pol_spa_tur_igb_vie_mlt_swt_yor_dgb	-0.588604919730633	-1.40407637964289	0.163626828701984
361	wly_svk_xho_por_hau_mlt_owc_guj_azi_aze_bam_jav_igb_mcd_dut_bsq_arw_chh_tsn_mnd_ukr_grk_moo_mol_tsw_pan_est_dgb_fbf_fin_ben_heb_geo_alb_prs_ita_ctl_amh_sid_lat_hun_swt_sun_rom_mao_jpn_tml_kor_bos_urd_ven_scr_ind_bul_gam_tag_cnt_eng_dyu_rus_sod_afr_fre_slo_ger_qcu_cze_pol_glc_ewe_aeg_swe_anl_lit_bat_nor_yor_spa_bem_mly_tha_amr_knd_ses_swa_tur_krd_hin_uzb_akn_vie_tig_cic_lda_zul	-0.210357402960966	-0.496781669530976	0.6205153243008
362	sid_krd_moo_arw_aeg_mlt_hau_ben_tur_azi_ses_ind_xho_cze_pol_bsq_mol_tig_bam_cnt_slo_glc_lda_grk_swt_nor_fin_dyu_zul_est_por_gam_geo_lat_scr_spa_bul_chh_sod_swe_hun_dgb_mao_ctl_jav_jpn_knd_kor_ukr_rus_tsn_svk_bat_urd_owc_mly_mnd_alb_yor_eng_heb_mcd_ger_ita_dut_qcu_lit_guj_afr_ewe_amr_hin_amh_pan_tag_bos_akn_rom_tsw_sun_tha_wly_tml_cic_igb_uzb_prs_fre_aze_bem_vie_anl_ven_fbf_swa	0.732108321485726	1.73947800534066	0.0852592631672636
363	hau_lat_dgb_hin_gam_amh_mlt_svk_uzb_aze_zul_bat_cic_ita_cze_bsq_afr_sid_swa_mnd_ben_pol_bam_mol_swt_rus_fin_xho_ewe_est_glc_wly_geo_por_rom_ctl_grk_heb_chh_eng_hun_dyu_tag_ger_sun_jpn_tml_kor_bos_fre_tsw_scr_mao_mcd_owc_mly_cnt_lit_akn_krd_anl_guj_dut_arw_bul_qcu_swe_prs_ukr_bem_sod_urd_amr_pan_ind_nor_yor_spa_fbf_jav_tha_aeg_knd_moo_ses_tur_slo_alb_azi_lda_vie_tig_tsn_igb_ven	0.215047293727891	0.506734107556354	0.613540739083595
364	tig_glc_dgb_lat_amh_chh_mlt_bos_tur_uzb_bem_mly_dyu_ger_bul_bsq_ukr_amr_xho_mnd_arw_svk_fbf_pan_moo_rom_est_yor_igb_fin_dut_gam_geo_ctl_cze_spa_guj_owc_heb_prs_hun_lda_ind_grk_bat_jpn_tml_kor_afr_lit_bam_mcd_mao_ben_sod_tag_cnt_urd_ewe_hin_aeg_pol_mol_ita_swe_qcu_krd_rus_por_ses_sid_alb_wly_nor_jav_eng_zul_scr_swa_sun_tha_hau_knd_akn_tsw_azi_slo_fre_aze_cic_vie_anl_ven_tsn_swt	-0.337699176477116	-0.80033721193854	0.425555201460013
365	sid_ita_yor_prs_gam_amh_wly_spa_tur_azi_swa_mly_moo_rom_nor_bsq_mcd_tig_tsn_cnt_glc_ctl_akn_pan_dgb_scr_est_bam_zul_hun_arw_amr_geo_lit_guj_alb_cze_hau_sod_pol_fin_ses_sun_grk_mao_jpn_tml_kor_ben_krd_xho_swe_ind_slo_owc_bat_mnd_svk_ewe_eng_mlt_mol_ukr_por_fre_qcu_lat_bul_rus_dyu_anl_ger_aeg_dut_jav_afr_fbf_urd_lda_tag_tha_heb_knd_swt_igb_uzb_hin_bos_aze_bem_vie_chh_cic_ven_tsw	0.425162907170251	1.00429852339581	0.317840684280202
366	sod_alb_lda_cze_aeg_anl_sid_pol_uzb_aze_tsw_sun_bam_ctl_ita_bsq_ger_wly_ewe_cnt_arw_mol_tsn_swe_dgb_por_hun_bem_swa_est_mcd_amr_geo_svk_guj_pan_dut_amh_hau_lat_fin_zul_mly_scr_bat_jpn_tml_kor_ukr_rom_ses_urd_tag_nor_mlt_ind_mnd_fre_ven_slo_owc_bos_rus_bul_grk_qcu_hin_eng_spa_igb_heb_prs_chh_lit_mao_krd_moo_glc_fbf_jav_tha_tig_knd_yor_swt_tur_afr_ben_azi_dyu_vie_gam_xho_akn_cic	-0.186696626713676	-0.440743346931459	0.660421643621614
367	tig_lat_bem_bos_amh_chh_gam_ita_aze_azi_moo_mly_yor_arw_swe_bsq_scr_heb_zul_cnt_guj_bul_igb_lit_cic_nor_fin_swt_ven_hun_ctl_sid_geo_mcd_afr_ger_svk_amr_wly_slo_est_ses_sun_urd_mao_jpn_knd_kor_krd_spa_dgb_dut_bat_mol_sod_jav_mnd_por_lda_glc_hau_pan_prs_eng_pol_qcu_rom_cze_fre_bam_aeg_alb_anl_ben_tag_grk_tsw_rus_tsn_ind_tha_owc_tml_xho_swa_uzb_ukr_hin_tur_fbf_vie_mlt_dyu_akn_ewe	0.118991456927809	0.280366389600945	0.779819135522483
368	wly_grk_dyu_slo_hau_amr_gam_lat_uzb_tur_cic_mao_moo_mcd_pan_bsq_urd_chh_akn_mnd_pol_bos_ven_arw_ses_mol_est_yor_tsw_fin_eng_anl_geo_spa_prs_ukr_svk_sid_heb_cze_hun_bam_ind_ben_mly_jpn_knd_kor_krd_rus_swa_lit_sun_ctl_tig_tag_cnt_dut_swt_afr_aeg_nor_glc_rom_swe_qcu_scr_fre_hin_fbf_sod_ger_owc_guj_bat_bul_dgb_ita_xho_jav_tha_amh_tml_zul_tsn_azi_por_alb_aze_ewe_vie_mlt_igb_bem_lda	-0.134574082379616	-0.317476088440557	0.75159406484598
369	aeg_por_swt_ctl_amr_tig_owc_alb_azi_aze_ewe_mly_xho_ukr_pol_bsq_mcd_mlt_cic_mnd_rus_prs_fbf_bos_ses_rom_fin_zul_dgb_hun_slo_gam_geo_spa_ita_dut_glc_chh_wly_scr_est_swa_ind_bul_bat_jpn_tml_kor_mol_guj_yor_swe_sun_cze_sod_mao_cnt_lat_tsw_svk_hau_hin_eng_ger_ben_qcu_grk_urd_krd_lda_amh_pan_heb_nor_jav_afr_bam_fre_bem_tag_tha_sid_knd_ven_dyu_uzb_lit_arw_tur_tsn_vie_anl_igb_moo_akn	-0.22863982422203	-0.540227479956886	0.59033154350319
370	gam_guj_zul_alb_sid_amh_hau_urd_azi_uzb_tsw_tag_dyu_scr_pol_bsq_fre_chh_swt_mnd_rus_prs_tsn_arw_dgb_afr_est_bem_ses_fin_ukr_anl_geo_ita_ben_spa_por_heb_aeg_hin_hun_lda_mao_glc_bat_jpn_tml_kor_rom_swe_moo_svk_mly_ctl_wly_ind_cnt_slo_cic_eng_mlt_lit_grk_mol_nor_qcu_ger_bul_mcd_ven_owc_lat_tig_pan_jav_cze_ewe_dut_yor_sun_tha_sod_knd_bam_igb_aze_krd_bos_tur_akn_vie_amr_xho_swa_fbf	-0.302393750971343	-0.716209389341411	0.475656677061998
371	gam_urd_yor_bos_aeg_sid_mlt_mol_azi_tur_akn_mly_zul_guj_slo_bsq_afr_anl_tsw_cnt_ben_dut_bem_swe_ewe_hin_hun_dgb_igb_fin_bul_amr_geo_ita_mcd_scr_pan_chh_owc_lit_est_lda_mao_svk_bat_jpn_knd_kor_arw_nor_moo_rom_sun_ger_wly_ind_mnd_glc_cic_eng_sod_por_prs_grk_fre_qcu_alb_rus_pol_tsn_hau_lat_tig_ukr_tag_spa_xho_ctl_dyu_jav_tha_amh_tml_ses_swa_uzb_krd_cze_aze_fbf_vie_heb_swt_ven_bam	-0.483448250821852	-1.15088219727409	0.252731179048616
372	chh_spa_ses_rus_mlt_amr_tig_ben_azi_aze_tsw_jav_lda_rom_dut_bsq_scr_sid_zul_cnt_bos_arw_bam_eng_swa_bul_hun_igb_swt_est_hin_gam_geo_lit_slo_urd_fre_sod_amh_afr_fin_yor_ind_pol_sun_jpn_knd_kor_krd_ita_dyu_glc_mly_alb_aeg_mao_mnd_grk_tsn_por_hau_pan_svk_mcd_guj_qcu_ukr_lat_nor_bem_anl_prs_wly_ger_bat_ctl_fbf_swe_akn_tag_tha_owc_tml_ven_ewe_uzb_mol_cze_tur_cic_vie_heb_moo_xho_dgb	0.350514744808001	0.825956145744829	0.410942852144695
373	hau_alb_fbf_guj_tig_mlt_wly_prs_aze_uzb_akn_tag_bem_nor_urd_bsq_fre_sod_xho_mnd_ger_pol_dgb_spa_cic_svk_est_swa_moo_fin_arw_gam_geo_mcd_cze_krd_por_chh_heb_afr_hun_bam_mao_lat_bat_jpn_tml_kor_ctl_ben_yor_scr_mly_lit_anl_ind_cnt_ita_zul_slo_sid_glc_rus_bos_grk_qcu_mol_swe_dut_ven_aeg_eng_amh_bul_sun_ukr_ses_hin_dyu_jav_tha_owc_knd_ewe_lda_tur_pan_rom_azi_swt_vie_amr_igb_tsw_tsn	0.00129491074160474	0.00305620599161109	0.997568050428952
374	sod_dut_cic_ita_wly_sid_gam_lat_azi_uzb_ven_mly_bem_scr_bul_bsq_urd_heb_tsn_mnd_rus_pol_akn_slo_fbf_hin_est_yor_xho_fin_glc_hau_geo_krd_ben_alb_prs_owc_aeg_guj_hun_swt_jav_nor_tag_jpn_tml_kor_grk_ctl_igb_lit_bat_spa_tig_mao_cnt_rom_dyu_ger_mlt_fre_cze_bos_por_qcu_mcd_ukr_pan_moo_amh_afr_amr_svk_sun_arw_bam_eng_lda_ind_tha_anl_knd_tsw_zul_tur_mol_swe_aze_swa_vie_chh_ewe_ses_dgb	-0.225087146072219	-0.532115301746394	0.595915087036954
375	anl_por_lda_urd_heb_mlt_chh_bul_tur_aze_tsw_bat_bam_swe_dut_bsq_scr_wly_swt_cnt_krd_cze_yor_spa_xho_lat_hun_dgb_cic_fin_fre_amr_geo_ukr_prs_eng_rom_tig_gam_grk_est_dyu_mly_nor_mao_jpn_tml_kor_ctl_rus_bem_arw_tag_svk_sod_ind_mnd_lit_ewe_guj_aeg_mcd_slo_bos_ita_qcu_pan_ben_afr_ses_owc_ger_amh_mol_jav_glc_fbf_alb_ven_sun_tha_sid_knd_igb_tsn_azi_pol_hin_uzb_swa_vie_hau_zul_moo_akn	0.115934717369819	0.272955893614916	0.785492313629834
376	owc_eng_swa_glc_mlt_sid_anl_ita_aze_tur_xho_bat_moo_fre_rus_bsq_slo_hau_dgb_cnt_cze_swe_akn_krd_lda_arw_est_bem_yor_fin_lat_chh_geo_urd_rom_dut_grk_amh_tig_scr_hun_cic_ind_lit_mao_jpn_knd_kor_svk_ctl_swt_guj_jav_mol_sod_tag_mnd_bul_zul_ben_aeg_nor_bos_mcd_ger_qcu_afr_por_pan_tsw_heb_ukr_amr_alb_sun_pol_dyu_prs_ven_mly_tha_gam_tml_igb_ewe_uzb_hin_spa_azi_bam_vie_wly_ses_fbf_tsn	0.491510594020255	1.16138076876027	0.248459258661597
377	amr_mcd_tsw_mol_heb_hau_aeg_hin_tur_aze_xho_mly_swt_spa_urd_bsq_lit_amh_dgb_mnd_cze_bul_ewe_swe_fbf_ctl_fin_moo_akn_hun_rus_chh_geo_glc_ukr_por_grk_sod_wly_ben_est_ses_tag_prs_ind_jpn_knd_kor_slo_afr_swa_alb_mao_scr_sid_jav_cnt_nor_zul_eng_owc_krd_lat_pol_bos_qcu_ita_dut_rom_ven_mlt_ger_anl_arw_sun_pan_tsn_guj_lda_bat_tha_tig_tml_dyu_igb_uzb_svk_fre_azi_cic_vie_gam_bam_yor_bem	-0.0103087604647074	-0.0243090889898512	0.980658147013518
378	tig_pol_yor_alb_gam_mlt_amr_ger_aze_azi_ewe_ind_ses_arw_prs_bsq_mol_chh_moo_mnd_pan_rus_swa_slo_akn_glc_fin_igb_dgb_hun_afr_amh_geo_swe_bos_lat_ben_anl_wly_grk_est_xho_mly_cze_tag_jpn_tml_kor_ctl_urd_lda_mcd_mao_scr_sod_jav_cnt_por_dyu_lit_owc_eng_ukr_ita_krd_qcu_hin_svk_guj_swt_heb_spa_sid_dut_sun_fre_bem_rom_bam_bat_tha_aeg_knd_zul_fbf_uzb_bul_nor_tur_ven_vie_hau_cic_tsw_tsn	-0.640086272566724	-1.53235661388095	0.128829274377577
379	heb_ukr_zul_ctl_sod_gam_hau_bul_tur_uzb_yor_bat_fbf_mcd_svk_bsq_scr_owc_tsn_mnd_urd_prs_xho_lit_akn_arw_hun_ewe_cic_est_dut_anl_geo_alb_nor_pol_por_sid_amr_grk_fin_bem_mly_pan_tag_jpn_tml_kor_guj_rom_dyu_rus_ind_spa_tig_sun_cnt_lat_igb_mol_mlt_swe_ben_eng_hin_qcu_slo_ita_cze_ses_wly_krd_chh_fre_mao_bos_lda_afr_swa_jav_tha_amh_knd_swt_tsw_aze_glc_ger_azi_bam_vie_aeg_dgb_ven_moo	-0.680108959783788	-1.62818225469465	0.106869452984319
380	hau_prs_ven_scr_aeg_anl_heb_ger_azi_tur_ewe_tag_swa_bul_pan_bsq_eng_sid_swt_cnt_guj_ita_moo_nor_igb_grk_fin_ses_tsn_est_alb_wly_geo_ctl_mol_lit_slo_mlt_owc_swe_hun_zul_sun_lat_bat_jpn_knd_kor_urd_spa_yor_afr_jav_glc_gam_ind_mnd_ben_dyu_mcd_chh_rus_rom_dut_arw_qcu_krd_pol_cze_lda_amr_hin_sod_ukr_mly_por_bam_fre_fbf_mao_tha_amh_tml_dgb_akn_aze_bos_svk_uzb_cic_vie_tig_xho_bem_tsw	-0.623252659702216	-1.49030596438459	0.13952769612776
381	heb_slo_tsw_guj_owc_sid_mlt_pan_uzb_tur_dyu_mly_ven_spa_urd_bsq_bos_sod_ses_cnt_ctl_lit_fbf_afr_zul_dut_hun_tsn_xho_fin_rus_gam_geo_mol_ben_eng_alb_amr_chh_cze_est_swt_tag_svk_jav_jpn_tml_kor_bul_ukr_dgb_pol_sun_arw_amh_ind_mnd_ita_bam_scr_hau_glc_lat_grk_rom_qcu_mcd_krd_swe_swa_tig_nor_anl_fre_bat_prs_cic_ger_yor_mao_tha_wly_knd_ewe_bem_azi_hin_por_aze_igb_vie_aeg_lda_akn_moo	-0.511134612620505	-1.21646784979491	0.226885122701272
382	amh_swe_ses_lit_hau_chh_owc_ukr_azi_uzb_igb_jav_zul_mcd_lat_bsq_nor_wly_swt_cnt_por_grk_dyu_spa_xho_svk_hun_yor_akn_est_bos_sod_geo_guj_urd_glc_dut_anl_amr_ger_fin_ewe_mao_ita_sun_jpn_knd_kor_hin_mol_swa_eng_tag_alb_gam_bat_mnd_arw_bam_cze_aeg_krd_slo_pan_fre_qcu_ben_ctl_pol_cic_heb_bul_sid_prs_ind_rom_dgb_rus_moo_mly_tha_tig_tml_ven_fbf_tur_afr_scr_aze_lda_vie_mlt_bem_tsw_tsn	0.0941362197672261	0.222013146594281	0.824790454259614
383	sod_alb_cic_prs_amr_chh_sid_scr_uzb_aze_akn_sun_dyu_slo_urd_bsq_lat_owc_ven_mnd_swe_krd_swt_eng_ses_fre_est_xho_tsw_hun_ben_wly_geo_afr_grk_svk_pan_amh_heb_guj_fin_bem_mao_pol_mly_jpn_knd_kor_bos_por_swa_ukr_ind_arw_anl_tag_cnt_nor_lda_ger_tig_mol_ctl_spa_hin_qcu_dut_ita_rom_dgb_aeg_bul_mlt_cze_bat_rus_yor_mcd_tsn_jav_tha_hau_tml_moo_zul_azi_lit_glc_tur_fbf_vie_gam_ewe_bam_igb	0.339661207054347	0.799456761571688	0.426062806553443
384	aeg_guj_swa_ctl_owc_heb_tig_mol_tur_aze_ses_mao_igb_por_svk_bsq_fre_mlt_bem_mnd_eng_rus_ewe_pan_dgb_alb_hun_yor_dyu_fin_slo_chh_geo_arw_prs_nor_bul_sid_hau_pol_est_tsn_bat_krd_tag_jpn_knd_kor_ita_grk_tsw_glc_mly_ukr_gam_sun_cnt_mcd_cic_bos_amh_ben_urd_lit_spa_qcu_rom_ger_hin_bam_wly_afr_anl_lat_ind_cze_lda_dut_akn_jav_tha_amr_tml_zul_xho_uzb_scr_swe_azi_ven_vie_sod_fbf_swt_moo	0.125146384110622	0.29445029411575	0.769070077129187
385	chh_arw_cic_cze_sid_amr_wly_afr_azi_aze_swt_mao_akn_krd_pan_bsq_glc_anl_dgb_cnt_spa_bos_moo_ita_ven_nor_fin_swa_xho_hun_dut_aeg_geo_por_mol_swe_eng_hau_heb_pol_est_ewe_mly_ben_tag_jpn_knd_kor_svk_fre_lda_lit_bat_prs_mlt_ind_mnd_mcd_dyu_scr_gam_alb_rus_lat_hin_qcu_ukr_slo_urd_tsn_sod_ger_owc_rom_jav_grk_tsw_bul_ses_sun_tha_amh_tml_igb_zul_tur_guj_ctl_uzb_yor_vie_tig_bem_bam_fbf	-0.597650104495013	-1.42770260910961	0.156726856322734
386	chh_rom_dyu_alb_tig_sid_gam_arw_azi_tur_zul_sun_swt_swe_fre_bsq_ctl_heb_cic_mnd_guj_slo_fbf_afr_ewe_rus_est_dgb_akn_fin_dut_wly_geo_bos_ben_cze_hin_amr_mlt_mcd_hun_yor_tag_svk_mao_jpn_tml_kor_mol_eng_lda_lat_bat_por_hau_mly_cnt_spa_swa_glc_owc_lit_pan_ukr_scr_qcu_prs_grk_ita_bam_aeg_bul_sod_krd_jav_pol_igb_nor_moo_ind_tha_anl_knd_tsn_bem_uzb_urd_ger_aze_ven_vie_amh_ses_tsw_xho	-0.176893392844961	-0.417518910720589	0.677261228419177
387	gam_alb_dgb_scr_chh_sid_hau_swe_tur_aze_bam_bat_zul_prs_slo_bsq_arw_aeg_swa_cnt_svk_bul_swt_fre_tsn_pan_est_cic_dyu_hun_por_heb_geo_ukr_mol_pol_ctl_owc_anl_ita_fin_bem_ind_krd_tag_jpn_knd_kor_glc_grk_tsw_ben_sun_cze_amh_mly_mnd_rus_moo_mcd_wly_hin_rom_urd_nor_qcu_lit_lat_bos_igb_sod_afr_mlt_spa_mao_dut_ses_guj_yor_jav_tha_tig_tml_ewe_fbf_azi_eng_ger_uzb_xho_vie_amr_akn_lda_ven	-0.787426830035729	-1.90173296854489	0.0603014027973864
388	hau_ben_lda_rus_chh_heb_amh_slo_uzb_aze_ven_bat_fbf_nor_krd_bsq_mol_gam_zul_cnt_bul_ukr_moo_mcd_cic_alb_hun_bem_akn_fin_afr_sid_geo_ger_lat_fre_prs_amr_aeg_dut_est_ses_jav_lit_mly_jpn_tml_kor_glc_grk_igb_pol_mao_guj_owc_ind_mnd_pan_tsn_ctl_mlt_eng_scr_spa_rom_qcu_bos_hin_cze_yor_wly_swe_sod_urd_tag_svk_dyu_arw_ewe_sun_tha_tig_knd_swt_xho_tur_por_ita_azi_dgb_vie_anl_tsw_swa_bam	-0.660304494215393	-1.58583946415714	0.11617026460787
389	sid_prs_dyu_ben_anl_amr_amh_pan_uzb_azi_xho_sun_igb_mol_bul_bsq_eng_gam_ses_cnt_afr_pol_ven_rus_swa_ukr_hun_bem_akn_est_ger_aeg_geo_urd_rom_svk_glc_sod_owc_ctl_fin_moo_bat_swe_tag_jpn_tml_kor_scr_arw_yor_alb_jav_lat_tig_ind_mnd_dut_tsw_hin_wly_krd_slo_lit_nor_qcu_cze_guj_bos_zul_hau_grk_heb_por_mly_mcd_fbf_fre_dgb_mao_tha_mlt_knd_ewe_swt_aze_ita_spa_tur_bam_vie_chh_cic_lda_tsn	0.0101558983685489	0.0239106942125207	0.980975073603344
390	sid_dut_cic_pol_tig_anl_wly_lat_azi_uzb_moo_ind_tsw_slo_bos_bsq_rus_hau_bam_mnd_eng_mol_bem_arw_xho_svk_est_dyu_zul_hun_grk_owc_geo_afr_swe_spa_guj_amr_amh_krd_fin_fbf_jav_nor_sun_jpn_tml_kor_pan_ita_dgb_bul_bat_por_chh_mao_cnt_ger_ven_ctl_heb_ukr_scr_cze_ben_qcu_urd_alb_rom_tsn_aeg_mcd_sod_lit_tag_prs_igb_fre_ewe_mly_tha_mlt_knd_lda_yor_aze_glc_hin_tur_swa_vie_gam_ses_swt_akn	-0.28896485662831	-0.682962726073711	0.496328236914237
391	anl_lit_ses_guj_gam_wly_mlt_bul_aze_azi_tsw_mly_ven_dut_scr_bsq_slo_aeg_dgb_mnd_spa_prs_xho_krd_lda_urd_est_fbf_swt_hun_pan_chh_geo_hin_afr_fre_rus_sid_sod_ukr_fin_igb_ind_ita_bat_jpn_knd_kor_mol_eng_zul_ben_sun_grk_owc_tag_cnt_svk_yor_cze_amh_por_pol_glc_arw_qcu_nor_rom_mcd_moo_heb_ctl_amr_bos_jav_alb_dyu_ger_tsn_mao_tha_hau_tml_bem_ewe_tur_swe_lat_uzb_swa_vie_tig_akn_cic_bam	-0.713762726114883	-1.70971393789298	0.0906534540777553
392	amh_mcd_swt_nor_amr_sid_owc_ger_aze_tur_ewe_sun_swa_urd_bul_bsq_ita_mlt_lda_cnt_prs_mol_xho_ukr_tsn_svk_est_ses_ven_hun_grk_aeg_geo_cze_krd_swe_rus_wly_tig_hin_fin_tsw_tag_ctl_ind_jpn_knd_kor_pan_afr_bam_ben_bat_lit_hau_mly_mnd_alb_cic_eng_sod_lat_slo_dut_arw_qcu_por_rom_glc_bem_heb_scr_gam_guj_mao_pol_akn_fre_yor_jav_tha_anl_tml_zul_igb_azi_spa_bos_uzb_moo_vie_chh_fbf_dyu_dgb	-0.153572039291522	-0.362321604500299	0.717933764649288
393	wly_mcd_moo_rom_anl_mlt_hau_ukr_tur_uzb_zul_jav_bam_spa_lat_bsq_eng_sod_tsn_cnt_bos_pan_lda_prs_fbf_afr_fin_xho_ses_est_grk_gam_geo_lit_scr_rus_slo_aeg_sid_bul_hun_tsw_ind_por_mly_jpn_tml_kor_hin_cze_swa_ita_mao_urd_chh_bat_mnd_ben_swt_guj_owc_ctl_krd_alb_glc_qcu_mol_svk_fre_dyu_amr_arw_amh_dut_tag_nor_bem_pol_yor_sun_tha_tig_knd_cic_igb_aze_swe_ger_azi_akn_vie_heb_ewe_dgb_ven	-0.0340726191166115	-0.080383343993268	0.936105101617759
394	sod_fre_bem_cze_anl_mlt_wly_spa_aze_azi_ses_sun_tsn_guj_grk_bsq_krd_amh_moo_cnt_prs_pol_bam_eng_cic_rus_est_tsw_akn_hun_lit_sid_geo_mcd_nor_ben_hin_amr_gam_ctl_fin_ven_mly_lat_tag_jpn_knd_kor_por_ger_lda_svk_jav_urd_heb_mao_mnd_afr_dgb_rom_owc_ukr_slo_bos_ita_qcu_alb_scr_glc_fbf_aeg_swe_chh_arw_ind_mol_dyu_pan_yor_bat_tha_hau_tml_swa_zul_tur_dut_bul_uzb_ewe_vie_tig_xho_swt_igb	0.664928215797527	1.57640721175158	0.118327716029973
395	sod_svk_akn_ben_aeg_amh_tig_afr_aze_uzb_lda_sun_tsw_eng_ukr_bsq_guj_wly_bem_mnd_scr_dut_dyu_bos_igb_mcd_est_xho_yor_fin_mol_chh_geo_por_hin_grk_rom_heb_mlt_urd_hun_fbf_tag_pan_mao_jpn_tml_kor_prs_spa_cic_lit_jav_slo_amr_bat_cnt_krd_tsn_nor_gam_lat_ger_alb_ita_qcu_fre_glc_ctl_swt_sid_bul_hau_swe_ind_arw_ses_cze_ven_mly_tha_anl_knd_bam_zul_tur_pol_rus_azi_moo_vie_owc_dgb_swa_ewe	-0.50902027629981	-1.21153577828262	0.228759537238411
396	hau_nor_dyu_mol_amh_sod_mlt_bul_aze_tur_igb_tag_lda_scr_hin_bsq_glc_tig_akn_cnt_afr_lat_ven_rom_cic_cze_hun_xho_swa_est_prs_sid_geo_grk_arw_guj_spa_wly_anl_ukr_fin_moo_mly_fre_jav_jpn_knd_kor_por_pol_tsn_pan_sun_eng_chh_mao_mnd_slo_bam_ita_gam_alb_dut_ben_krd_qcu_rus_bos_swe_tsw_owc_svk_amr_lit_bat_mcd_bem_urd_zul_ind_tha_aeg_tml_ses_dgb_uzb_ger_ctl_azi_yor_vie_heb_ewe_fbf_swt	-0.658980629929146	-1.5754859224317	0.118540144519997
397	heb_bul_swt_spa_amr_sid_amh_rus_azi_tur_lda_tag_ses_por_dut_bsq_scr_aeg_ewe_cnt_svk_afr_bam_pan_ven_prs_hun_tsw_zul_est_grk_owc_geo_glc_mol_alb_lit_gam_chh_ger_fin_dyu_ind_krd_mly_jpn_knd_kor_mcd_hin_igb_slo_jav_nor_wly_mao_mnd_urd_yor_ukr_tig_ben_ita_eng_fre_qcu_rom_swe_arw_dgb_sod_bos_hau_ctl_sun_pol_swa_guj_tsn_bat_tha_mlt_tml_cic_fbf_uzb_cze_lat_aze_moo_vie_anl_akn_bem_xho	-0.294898402957076	-0.69724291575054	0.487390144733844
398	heb_nor_zul_rus_hau_sid_aeg_lat_aze_tur_xho_ind_bem_spa_svk_bsq_bul_tig_bam_cnt_pan_prs_tsn_eng_akn_krd_est_tsw_ses_hun_urd_sod_geo_ukr_ben_mcd_hin_mlt_amr_guj_fin_fbf_sun_glc_bat_jpn_knd_kor_grk_swe_igb_slo_jav_ctl_owc_tag_mnd_alb_cic_fre_gam_bos_por_afr_mol_qcu_dut_rom_lit_moo_chh_scr_anl_ger_mao_pol_swa_cze_dyu_mly_tha_wly_tml_swt_ven_uzb_arw_ita_azi_dgb_vie_amh_yor_ewe_lda	-0.584223152613614	-1.39214377135461	0.167199003045338
399	amh_swe_bam_ger_owc_tig_anl_slo_uzb_azi_fbf_sun_tsw_hin_pol_bsq_ita_aeg_xho_mnd_mcd_grk_yor_prs_cic_lit_fin_moo_bem_hun_rus_amr_geo_fre_por_glc_mol_hau_sod_arw_est_ses_bat_ben_jav_jpn_tml_kor_guj_krd_ewe_svk_mly_scr_heb_mao_cnt_ctl_dyu_pan_chh_eng_nor_afr_urd_qcu_dut_bos_cze_akn_mlt_rom_gam_ukr_tag_bul_lda_spa_ven_ind_tha_sid_knd_zul_dgb_tur_alb_lat_aze_tsn_vie_wly_swa_swt_igb	-0.348999297691535	-0.826806278087603	0.410463205809733
400	gam_lat_zul_cze_hau_amr_heb_bul_azi_uzb_ewe_tag_fbf_nor_urd_bsq_ben_mlt_bam_mnd_hin_rus_dgb_bos_bem_eng_est_ven_dyu_hun_arw_owc_geo_prs_svk_ger_mcd_sid_chh_grk_fin_lda_mao_krd_jav_jpn_tml_kor_guj_ctl_xho_glc_ind_pol_sod_mly_cnt_lit_tsn_alb_wly_spa_mol_ita_pan_qcu_swe_dut_fre_yor_tig_afr_anl_ukr_sun_scr_moo_slo_swa_bat_tha_aeg_knd_ses_swt_tur_rom_por_aze_cic_vie_amh_igb_akn_tsw	-0.694971884930837	-1.66654062298725	0.0989704523082766
401	gam_afr_bam_ben_hau_amh_anl_fre_azi_aze_moo_jav_igb_swe_bos_bsq_urd_chh_swt_cnt_mol_ukr_ses_glc_swa_dut_hun_dgb_fbf_est_scr_sid_geo_krd_cze_lit_mcd_amr_aeg_por_fin_tsw_ind_pol_tag_jpn_knd_kor_lat_bul_zul_rus_mly_hin_wly_mao_mnd_pan_dyu_prs_mlt_spa_svk_nor_arw_qcu_grk_ctl_alb_lda_owc_ita_sod_rom_sun_ger_ewe_slo_yor_bat_tha_heb_tml_tsn_bem_tur_eng_guj_uzb_ven_vie_tig_akn_cic_xho	-0.69468218200915	-1.66519562517721	0.099239182486293
402	gam_fre_dyu_eng_tig_hau_wly_dut_aze_azi_cic_jav_yor_bul_alb_bsq_slo_sid_igb_mnd_mol_bos_moo_guj_tsw_ita_fin_swa_bam_hun_glc_owc_geo_ben_nor_scr_pan_amh_sod_swe_est_tsn_mly_afr_ind_jpn_knd_kor_rom_cze_lda_arw_bat_svk_mlt_sun_cnt_rus_fbf_grk_amr_ctl_mcd_ukr_prs_qcu_spa_urd_krd_ses_aeg_hin_anl_ger_tag_lat_ewe_lit_ven_mao_tha_chh_tml_akn_xho_tur_pol_por_uzb_swt_vie_heb_dgb_zul_bem	0.70618667265075	1.67261506980309	0.0977641232315099
403	chh_mcd_ses_prs_sid_mlt_amh_mol_uzb_aze_igb_mao_yor_eng_ita_bsq_grk_hau_ven_mnd_ger_lat_tsn_slo_tsw_scr_fin_akn_moo_hun_pan_gam_geo_ctl_rus_bul_svk_owc_aeg_guj_est_zul_ind_spa_mly_jpn_knd_kor_ukr_alb_dyu_krd_jav_afr_tig_tag_cnt_fre_swa_rom_amr_urd_swe_por_lit_qcu_hin_pol_cze_ewe_anl_nor_heb_arw_sun_ben_bam_dut_bem_bat_tha_wly_tml_cic_dgb_tur_glc_bos_azi_xho_vie_sod_fbf_lda_swt	0.104138395766107	0.245114279055304	0.806908004733123
404	aeg_alb_moo_por_gam_amr_mlt_mol_aze_azi_igb_bat_bam_scr_arw_bsq_fre_heb_lda_mnd_afr_mcd_zul_rus_akn_swe_fin_ven_dgb_est_ben_sod_geo_eng_pan_ita_spa_chh_sid_guj_hun_tsn_mao_ger_jav_jpn_knd_kor_glc_lit_cic_lat_tag_slo_amh_sun_cnt_ukr_swa_prs_tig_bul_bos_rom_urd_qcu_pol_ctl_dut_swt_anl_grk_wly_krd_mly_cze_fbf_svk_ewe_ind_tha_hau_tml_bem_yor_uzb_hin_nor_tur_dyu_vie_owc_ses_xho_tsw	-0.237042207054691	-0.559582402812607	0.577109559370527
405	mlt_pol_xho_scr_chh_owc_heb_lat_tur_azi_swa_jav_dgb_glc_mcd_bsq_por_amh_igb_mnd_dut_bos_bam_ita_akn_krd_hun_swt_yor_est_swe_wly_geo_rus_ukr_pan_eng_hau_amr_urd_fin_ewe_tag_prs_mly_jpn_tml_kor_slo_spa_bem_lit_ind_fre_gam_sun_cnt_alb_lda_rom_tig_svk_hin_cze_afr_qcu_nor_ctl_guj_ses_anl_ben_sid_arw_mao_grk_ven_bul_tsw_bat_tha_aeg_knd_cic_zul_uzb_ger_mol_aze_tsn_vie_sod_fbf_dyu_moo	-0.709006890583787	-1.69821948436754	0.0928099268516511
406	sid_rom_swt_ukr_anl_hau_heb_lat_uzb_tur_tsn_ind_swa_slo_mcd_bsq_alb_amh_ven_mnd_afr_krd_cic_rus_dgb_ctl_hun_bam_bem_est_glc_amr_geo_ita_pol_bos_cze_chh_aeg_eng_fin_ewe_bat_fre_mly_jpn_tml_kor_bul_arw_tsw_urd_tag_prs_sod_sun_cnt_por_akn_ger_tig_dut_ben_nor_pan_qcu_guj_lit_spa_xho_owc_scr_wly_grk_jav_swe_zul_svk_yor_mao_tha_gam_knd_fbf_moo_azi_mol_hin_aze_ses_vie_mlt_dyu_igb_lda	-0.507920221213616	-1.21056904437703	0.229128250218133
407	owc_ita_cic_scr_amr_mlt_chh_ger_uzb_aze_fbf_mly_bam_afr_lit_bsq_slo_sod_tsw_cnt_urd_por_dyu_alb_ven_pan_est_akn_swt_hun_guj_amh_geo_lat_hin_bos_mol_aeg_wly_glc_fin_zul_ind_fre_tag_jpn_knd_kor_dut_rom_tsn_ben_mao_eng_heb_bat_mnd_prs_swa_rus_gam_mcd_nor_ctl_swe_qcu_spa_ukr_svk_lda_sid_grk_anl_arw_sun_pol_igb_krd_xho_jav_tha_hau_tml_dgb_bem_azi_bul_cze_tur_ewe_vie_tig_yor_ses_moo	0.451872281160626	1.0650886061157	0.289593305046233
408	amr_slo_ses_lit_anl_amh_heb_guj_azi_tur_igb_ind_swa_mcd_ctl_bsq_rus_gam_cic_cnt_rom_krd_bem_glc_dgb_nor_hun_xho_akn_fin_dut_chh_geo_afr_bos_grk_hin_owc_sod_cze_est_ven_mao_ben_bat_jpn_tml_kor_svk_scr_bam_prs_tag_eng_aeg_mly_mnd_por_ewe_bul_tig_arw_mol_urd_ukr_qcu_fre_ita_pan_yor_wly_pol_hau_swe_jav_spa_moo_alb_lda_sun_tha_mlt_knd_fbf_dyu_uzb_lat_ger_aze_tsw_vie_sid_swt_zul_tsn	0.16967626146319	0.398787965002516	0.690963619865982
409	hau_nor_bam_swe_aeg_amr_amh_bul_uzb_tur_akn_tag_ven_eng_hin_bsq_slo_mlt_bem_cnt_glc_afr_ewe_fre_zul_svk_fin_dgb_ses_hun_mcd_gam_geo_urd_krd_ita_mol_chh_wly_alb_est_lda_jav_lat_mly_jpn_tml_kor_arw_ben_cic_scr_sun_prs_owc_mao_mnd_pol_dyu_ctl_tig_lit_por_ger_bos_qcu_grk_rom_dut_fbf_heb_guj_sod_cze_ind_rus_tsw_ukr_moo_bat_tha_anl_knd_tsn_xho_aze_spa_pan_azi_yor_vie_sid_swt_swa_igb	0.274004790943393	0.644691692513466	0.52071410379292
410	mlt_ger_dgb_glc_wly_sod_tig_mol_aze_azi_zul_jav_tsw_rus_alb_bsq_arw_sid_ses_cnt_por_urd_igb_cze_fbf_fre_fin_yor_ewe_hun_swe_amr_geo_scr_eng_guj_rom_chh_amh_nor_est_xho_bat_ukr_ind_jpn_knd_kor_afr_prs_lda_pol_tag_dut_owc_mly_mnd_bos_tsn_lit_anl_ctl_ben_krd_slo_qcu_bul_pan_mcd_swa_heb_grk_aeg_lat_mao_svk_akn_ita_swt_sun_tha_hau_tml_cic_ven_tur_hin_spa_uzb_bam_vie_gam_dyu_moo_bem	0.478145544864753	1.12895083566891	0.261822308206256
411	anl_rom_fbf_pol_tig_amr_mlt_bos_aze_uzb_moo_bat_dgb_bul_cze_bsq_urd_sod_yor_cnt_rus_krd_xho_ukr_tsn_ger_hun_swa_ses_fin_scr_amh_geo_slo_hin_nor_ctl_chh_sid_glc_est_lda_ind_fre_sun_jpn_knd_kor_spa_pan_swt_por_tag_prs_heb_mao_mnd_afr_igb_alb_hau_guj_eng_arw_swe_qcu_mcd_lat_ben_zul_owc_lit_gam_dut_jav_mol_cic_grk_tsw_mly_tha_aeg_tml_bem_ewe_tur_ita_svk_azi_dyu_vie_wly_bam_ven_akn	-0.626764353958846	-1.4988524001088	0.137298837052139
412	gam_afr_moo_ita_sod_heb_amr_cze_tur_aze_bem_sun_dgb_slo_arw_bsq_pan_mlt_cic_cnt_swe_bul_tsw_mcd_swa_mol_hun_xho_tsn_est_bos_chh_geo_por_alb_hin_eng_amh_wly_ger_fin_yor_mao_pol_ind_jpn_knd_kor_rus_ukr_dyu_svk_tag_dut_tig_bat_mnd_prs_ven_ben_aeg_scr_rom_grk_ctl_qcu_urd_lit_lat_ewe_anl_nor_owc_krd_jav_spa_akn_guj_lda_mly_tha_hau_tml_igb_bam_uzb_fre_glc_azi_swt_vie_sid_ses_zul_fbf	-0.224384599493234	-0.530230732180076	0.597215714007508
413	hau_lat_cic_scr_aeg_amr_gam_ben_tur_aze_xho_tag_ses_ita_mol_bsq_urd_chh_dyu_mnd_fre_pol_moo_swe_tsw_rom_hun_yor_fbf_est_afr_sid_geo_dut_hin_pan_glc_wly_tig_cze_fin_tsn_mao_ger_sun_jpn_knd_kor_slo_ctl_igb_mcd_mly_spa_owc_ind_cnt_por_zul_krd_anl_guj_bos_lit_nor_qcu_alb_eng_prs_bam_sod_ukr_heb_arw_bat_rus_akn_svk_ewe_jav_tha_mlt_tml_ven_lda_uzb_grk_bul_azi_swt_vie_amh_dgb_bem_swa	0.918837741190843	2.2049355193345	0.029924511471042
414	gam_afr_yor_mcd_sid_chh_sod_nor_aze_azi_cic_jav_bem_ita_urd_bsq_guj_amr_lda_mnd_lit_rom_dgb_slo_dyu_por_hun_ewe_zul_fin_eng_tig_geo_scr_krd_bul_arw_wly_mlt_pol_est_tsn_sun_spa_ind_jpn_tml_kor_bos_grk_ven_hin_mao_pan_anl_mly_cnt_alb_swt_prs_aeg_mol_lat_ukr_rus_qcu_ben_fre_glc_tsw_amh_ger_owc_swe_bat_svk_igb_cze_swa_tag_tha_hau_knd_akn_fbf_tur_dut_ctl_uzb_xho_vie_heb_ses_bam_moo	-0.472183562639395	-1.1227739228116	0.2644237556595
415	sod_krd_ewe_ukr_tig_amr_chh_grk_aze_tur_tsw_sun_swa_rom_eng_bsq_nor_amh_bem_cnt_spa_guj_dgb_lat_swt_swe_fin_akn_xho_est_dut_owc_geo_afr_arw_bos_rus_gam_hau_ctl_hun_moo_mly_mcd_jav_jpn_knd_kor_mol_lit_bam_svk_mao_hin_anl_ind_mnd_slo_cic_pan_aeg_prs_urd_bul_glc_qcu_ger_cze_ita_fbf_mlt_ben_heb_scr_bat_alb_ven_por_zul_tag_tha_sid_tml_tsn_yor_uzb_fre_pol_azi_lda_vie_wly_igb_ses_dyu	1.08450439955138	2.61279901717127	0.0104726909049393
416	amh_ukr_ven_slo_gam_heb_amr_krd_azi_aze_cic_mao_bam_ger_rus_bsq_nor_tig_yor_mnd_urd_alb_igb_lit_bem_grk_fin_swa_zul_est_glc_wly_geo_ita_svk_ctl_dut_sid_sod_fre_hun_ses_tag_cze_bat_jpn_knd_kor_pan_guj_ewe_scr_mly_hin_anl_sun_cnt_mol_fbf_lat_chh_swe_spa_rom_eng_qcu_por_bul_prs_dgb_owc_bos_hau_mcd_ind_pol_akn_afr_tsw_jav_tha_aeg_tml_swt_lda_uzb_arw_ben_tur_moo_vie_mlt_dyu_tsn_xho	-0.416794838576442	-0.987625245071185	0.32589879851783
417	hau_fre_akn_lat_owc_amh_aeg_rus_aze_uzb_fbf_mao_igb_cze_pol_bsq_scr_mlt_cic_cnt_por_alb_swa_mol_yor_dut_est_ses_ven_fin_swe_sid_geo_slo_nor_lit_guj_tig_gam_ita_hun_tsn_ind_ctl_tag_jpn_knd_kor_prs_bul_zul_krd_bat_pan_chh_sun_mnd_urd_swt_grk_sod_ger_ben_spa_rom_qcu_afr_mcd_glc_dgb_wly_svk_amr_hin_mly_eng_xho_bos_lda_jav_tha_anl_tml_moo_bam_azi_arw_ukr_tur_bem_vie_heb_tsw_ewe_dyu	-0.603224649437357	-1.43785754514012	0.153830934850071
418	amh_ger_bem_slo_chh_wly_heb_svk_aze_tur_swt_tag_ses_scr_urd_bsq_nor_sid_igb_cnt_mol_ben_fbf_guj_akn_rus_fin_moo_dgb_est_pol_tig_geo_arw_ita_alb_glc_mlt_gam_afr_hun_yor_mao_hin_jav_jpn_tml_kor_bul_swe_tsn_lit_mly_rom_hau_bat_mnd_cze_cic_prs_sod_ukr_dut_bos_lat_qcu_pan_krd_eng_xho_owc_spa_anl_grk_sun_mcd_ewe_ctl_lda_ind_tha_amr_knd_ven_swa_uzb_fre_por_azi_bam_vie_aeg_dyu_tsw_zul	-0.0704416069053794	-0.166084922367232	0.868450658089422
419	heb_urd_tsw_scr_amr_hau_amh_mcd_uzb_azi_akn_sun_swt_bul_svk_bsq_ita_gam_zul_mnd_pol_eng_ewe_alb_ven_bos_est_yor_moo_hun_fre_sod_geo_prs_guj_pan_hin_aeg_sid_ger_fin_fbf_mao_mol_mly_jpn_tml_kor_dut_nor_lda_ben_tag_arw_anl_bat_cnt_cze_igb_glc_tig_ukr_grk_rom_slo_qcu_afr_ctl_lit_ses_owc_por_wly_rus_ind_krd_dgb_swe_xho_jav_tha_mlt_knd_dyu_bem_tur_spa_lat_aze_cic_vie_chh_tsn_swa_bam	-0.517592846835982	-1.23356916322007	0.22047208721362
420	sid_lit_dgb_slo_wly_heb_tig_mcd_azi_tur_lda_mao_ses_guj_bul_bsq_eng_owc_yor_mnd_grk_alb_moo_fre_swt_hin_fin_bem_ven_est_pol_aeg_geo_krd_urd_lat_ita_anl_chh_dut_hun_ewe_tag_ctl_mly_jpn_tml_kor_afr_bos_tsn_rom_ind_arw_mlt_jav_cnt_svk_bam_scr_amh_spa_glc_ben_nor_qcu_ukr_swe_ger_zul_amr_mol_hau_cze_sun_pan_fbf_rus_swa_bat_tha_sod_knd_akn_xho_aze_por_prs_uzb_igb_vie_gam_cic_tsw_dyu	0.114726390458283	0.270278562820047	0.787544838648094
421	anl_guj_akn_mcd_amr_aeg_hau_swe_aze_tur_tsn_tag_igb_hin_eng_bsq_prs_heb_zul_mnd_alb_afr_ewe_lit_ses_cze_est_bam_lda_fin_ctl_mlt_geo_fre_bul_scr_ger_wly_sid_krd_hun_dgb_mao_nor_bat_jpn_knd_kor_lat_ita_moo_svk_mly_bos_chh_jav_cnt_slo_xho_urd_owc_spa_dut_glc_ben_qcu_mol_por_pol_cic_gam_grk_amh_rom_sun_rus_yor_pan_fbf_ind_tha_tig_tml_bem_swt_azi_arw_ukr_uzb_tsw_vie_sod_swa_ven_dyu	0.0141732800610547	0.0333941370057092	0.973431852713538
422	sid_ben_cic_grk_heb_amr_aeg_glc_aze_uzb_igb_mao_zul_lat_cze_bsq_lit_mlt_akn_mnd_guj_alb_tsw_mol_tsn_hin_fin_ven_ewe_est_svk_amh_geo_bos_prs_por_rom_chh_owc_ita_hun_dgb_jav_swe_tag_jpn_knd_kor_bul_pan_swt_dut_sun_spa_wly_bat_cnt_rus_bem_fre_hau_ukr_mcd_scr_krd_qcu_nor_eng_slo_swa_anl_afr_gam_arw_mly_ger_dyu_pol_yor_ind_tha_sod_tml_xho_ses_tur_urd_ctl_azi_lda_vie_tig_bam_moo_fbf	0.042842673070961	0.100826488829016	0.919905249566109
423	tig_prs_cic_nor_heb_wly_aeg_eng_tur_azi_ewe_jav_akn_pan_afr_bsq_cze_amh_fbf_cnt_dut_svk_swa_ger_lda_guj_est_zul_swt_fin_spa_anl_geo_slo_rom_pol_fre_hau_gam_arw_hun_yor_sun_rus_ind_jpn_tml_kor_mcd_ukr_bam_ctl_bat_hin_sid_tag_mnd_swe_bem_ben_mlt_urd_mol_bos_scr_qcu_krd_grk_alb_moo_chh_ita_amr_bul_mly_glc_dyu_por_ses_mao_tha_owc_knd_tsn_ven_uzb_lit_lat_aze_dgb_vie_sod_xho_igb_tsw	-0.741956340745089	-1.78758988167309	0.077099536413095
424	gam_ita_zul_spa_chh_tig_owc_grk_uzb_aze_akn_mao_swt_fre_ctl_bsq_dut_amr_cic_cnt_nor_pol_moo_guj_fbf_por_hun_ewe_ven_est_urd_wly_geo_rom_lat_hin_scr_amh_mlt_eng_fin_igb_bat_rus_ind_jpn_knd_kor_bos_arw_bam_lit_jav_ger_heb_mly_mnd_slo_swa_alb_sod_mol_svk_glc_krd_qcu_swe_pan_ben_tsw_sid_afr_anl_cze_sun_bul_bem_prs_lda_tag_tha_hau_tml_ses_dgb_tur_ukr_mcd_azi_tsn_vie_aeg_xho_dyu_yor	-0.70533617334482	-1.69363938280815	0.0936807777255697
425	aeg_prs_akn_cze_hau_gam_tig_ctl_uzb_aze_yor_mao_dgb_guj_pan_bsq_hin_sid_moo_cnt_lat_spa_ewe_mcd_ven_mol_est_swa_zul_hun_ger_owc_geo_swe_bul_urd_krd_heb_wly_lit_fin_xho_mly_arw_sun_jpn_knd_kor_bos_ben_swt_slo_ind_fre_sod_bat_mnd_pol_cic_glc_mlt_scr_eng_dut_svk_qcu_alb_rus_por_ses_amh_nor_anl_afr_jav_ukr_bam_grk_bem_tag_tha_amr_tml_dyu_tsn_tur_rom_ita_azi_igb_vie_chh_fbf_tsw_lda	-0.125258110779702	-0.295211655627746	0.768490256193767
426	heb_dut_yor_rom_wly_anl_hau_ger_aze_tur_zul_jav_bem_pan_urd_bsq_spa_sod_fbf_mnd_ukr_scr_ven_ita_xho_bos_fin_lda_dgb_est_svk_owc_geo_grk_eng_ctl_lit_amh_sid_pol_hun_bam_bat_glc_ind_jpn_knd_kor_rus_mol_tsn_bul_mly_prs_tig_sun_cnt_nor_igb_lat_aeg_mcd_swe_krd_arw_qcu_alb_ben_fre_akn_gam_guj_amr_afr_tag_hin_swt_slo_ewe_mao_tha_chh_tml_moo_tsw_uzb_por_cze_azi_ses_vie_mlt_dyu_cic_swa	-0.101835314702638	-0.24010340040995	0.810778545578106
427	chh_svk_zul_lat_anl_aeg_amr_grk_uzb_aze_swa_mly_igb_bul_lit_bsq_guj_hau_akn_mnd_bos_ctl_ewe_ita_xho_hin_est_dgb_dyu_fin_swe_gam_geo_cze_ger_arw_rom_sid_wly_mol_hun_fbf_tag_eng_jav_jpn_tml_kor_rus_pol_yor_scr_sun_afr_mlt_ind_cnt_ben_swt_spa_tig_prs_mcd_por_alb_qcu_krd_dut_fre_moo_owc_glc_sod_slo_bat_nor_bam_pan_tsn_mao_tha_heb_knd_tsw_ven_azi_urd_ukr_tur_cic_vie_amh_ses_bem_lda	0.0148648704011101	0.0349605780311649	0.972186104548719
428	amr_hin_igb_ita_gam_tig_aeg_slo_uzb_azi_xho_tag_dyu_ben_alb_bsq_rus_hau_ven_mnd_ctl_rom_ewe_spa_cic_nor_est_bam_tsw_hun_glc_mlt_geo_scr_eng_bos_cze_chh_heb_afr_fin_fbf_mao_pan_bat_jpn_tml_kor_dut_lat_swt_urd_mly_krd_sid_jav_cnt_bul_moo_lit_wly_grk_por_prs_mol_qcu_fre_ger_svk_dgb_sod_arw_anl_guj_ind_swe_ses_ukr_bem_sun_tha_owc_knd_zul_lda_tur_mcd_pol_aze_yor_vie_amh_tsn_swa_akn	-0.202842947427994	-0.478738377395197	0.633248409152563
429	sod_ita_zul_glc_chh_mlt_amh_eng_aze_uzb_ses_tag_xho_nor_dut_bsq_alb_hau_fbf_mnd_guj_pol_tsn_ctl_bem_cze_fin_swa_yor_est_ger_anl_geo_rom_mcd_spa_fre_heb_owc_afr_hun_ven_jav_arw_mly_jpn_tml_kor_swe_scr_moo_urd_sun_bul_sid_mao_cnt_lat_dgb_ben_aeg_prs_lit_mol_rus_qcu_ukr_krd_hin_ewe_wly_pan_tig_grk_bat_svk_dyu_bos_lda_ind_tha_amr_knd_igb_akn_azi_por_slo_tur_tsw_vie_gam_swt_cic_bam	-0.593914198612708	-1.4199847976283	0.158955730390822
430	chh_swe_tsw_ben_wly_sid_amh_dut_uzb_azi_bam_bat_xho_mcd_mol_bsq_cze_tig_fbf_mnd_fre_krd_dgb_guj_ven_svk_fin_dyu_moo_hun_rom_heb_geo_bos_hin_urd_bul_owc_mlt_pan_est_lda_sun_spa_tag_jpn_knd_kor_alb_rus_ses_por_mao_prs_gam_mly_cnt_ger_bem_ita_hau_arw_lat_lit_nor_qcu_afr_ukr_scr_akn_sod_slo_amr_ctl_ind_grk_ewe_eng_tsn_jav_tha_aeg_tml_swt_zul_tur_pol_glc_aze_swa_vie_anl_igb_cic_yor	-0.605346410817078	-1.44841620527573	0.150863894395902
431	amr_mcd_fbf_krd_amh_owc_sid_ben_tur_aze_ven_ind_tsn_ukr_rom_bsq_rus_hau_lda_cnt_ctl_spa_tsw_cze_swa_mol_fin_zul_yor_hun_pol_wly_geo_dut_afr_ita_prs_aeg_gam_alb_est_akn_jav_nor_tag_jpn_tml_kor_scr_urd_ses_swe_bat_ger_mlt_mao_mnd_fre_dgb_pan_sod_por_slo_guj_bos_qcu_glc_svk_lit_ewe_chh_lat_heb_hin_mly_eng_bem_arw_bam_sun_tha_tig_knd_igb_moo_uzb_grk_bul_azi_cic_vie_anl_swt_xho_dyu	0.50821076051112	1.2042603460807	0.231544949528596
432	gam_rus_swt_guj_owc_sod_chh_bos_tur_aze_tsw_mao_lda_swe_alb_bsq_urd_amr_bem_cnt_ita_lat_yor_arw_bam_ben_est_ewe_swa_hun_cze_amh_geo_hin_eng_bul_afr_tig_wly_rom_fin_ses_bat_nor_tag_jpn_knd_kor_ctl_krd_dgb_svk_sun_scr_hau_jav_mnd_dut_igb_mcd_aeg_spa_pol_slo_ger_qcu_prs_glc_grk_tsn_sid_pan_anl_mol_mly_ukr_xho_fre_dyu_ind_tha_mlt_tml_akn_cic_azi_lit_por_uzb_ven_vie_heb_zul_fbf_moo	0.213801039944272	0.503687495731923	0.615672046913867
433	chh_ger_igb_afr_owc_sid_wly_pol_uzb_tur_swt_tag_cic_krd_lit_bsq_scr_anl_ewe_cnt_grk_mcd_dgb_rus_akn_por_hun_xho_bem_est_dut_hau_geo_alb_ita_slo_fre_aeg_amr_ukr_fin_tsn_ind_spa_mly_jpn_tml_kor_svk_eng_dyu_mol_mao_bos_mlt_bat_mnd_prs_ses_arw_sod_ctl_lat_glc_rom_qcu_bul_pan_cze_ven_gam_guj_amh_hin_jav_ben_yor_swe_zul_sun_tha_tig_knd_moo_lda_aze_nor_urd_azi_swa_vie_heb_fbf_tsw_bam	-0.558308335913384	-1.33356994736125	0.185601903181292
434	aeg_cze_ven_slo_sid_gam_wly_grk_uzb_aze_lda_bat_moo_pol_mol_bsq_ita_mlt_fbf_cnt_fre_bul_yor_swe_swt_mcd_fin_zul_dyu_est_ctl_sod_geo_guj_lit_nor_rom_chh_amh_pan_hun_ses_tag_por_mao_jpn_tml_kor_ukr_hin_dgb_afr_jav_arw_amr_sun_mnd_eng_bem_glc_anl_lat_dut_prs_scr_qcu_alb_bos_svk_cic_owc_ger_tig_ben_mly_rus_xho_spa_bam_ind_tha_heb_knd_swa_ewe_azi_krd_urd_tur_tsn_vie_hau_igb_tsw_akn	-0.306801777014706	-0.727164893449529	0.468951511903914
435	gam_por_cic_afr_mlt_sod_sid_scr_azi_aze_akn_sun_tsn_cze_guj_bsq_ctl_heb_swt_mnd_dut_ger_swa_hin_zul_lat_hun_ven_ses_fin_grk_chh_geo_arw_lit_prs_eng_amh_aeg_krd_est_bem_mao_glc_mly_jpn_tml_kor_urd_slo_yor_rus_bat_pan_owc_jav_cnt_ben_xho_spa_wly_nor_bos_pol_fre_qcu_mcd_bul_svk_bam_anl_ita_tig_ukr_ind_mol_dyu_alb_igb_tag_tha_hau_knd_tsw_ewe_tur_rom_swe_uzb_lda_vie_amr_moo_fbf_dgb	-0.572428935201052	-1.36462189006236	0.175664704104577
436	anl_arw_yor_hin_mlt_gam_owc_ukr_azi_uzb_zul_jav_ven_pan_dut_bsq_afr_aeg_xho_cnt_svk_glc_ewe_rom_dyu_krd_fin_bam_fbf_hun_ita_amr_geo_bos_lit_ctl_fre_heb_amh_nor_est_lda_bat_slo_ind_jpn_knd_kor_prs_guj_bem_urd_mao_mcd_wly_tag_mnd_pol_tsn_grk_tig_bul_cze_spa_alb_qcu_eng_lat_scr_ses_sid_swe_chh_rus_sun_por_swt_ben_swa_mly_tha_hau_tml_tsw_dgb_tur_mol_ger_aze_cic_vie_sod_akn_igb_moo	-0.902819245415951	-2.18492973286196	0.0314071206175776
437	mlt_mol_tsn_rom_hau_sod_tig_ita_aze_azi_igb_mly_yor_slo_ctl_bsq_spa_amr_dgb_cnt_bos_afr_zul_por_swt_ben_est_ewe_tsw_fin_mcd_chh_geo_krd_grk_nor_swe_wly_gam_lat_hun_moo_mao_lit_ind_jpn_knd_kor_svk_cze_cic_prs_bat_ger_amh_tag_mnd_ukr_bam_hin_owc_alb_guj_arw_bul_qcu_pol_scr_dut_fbf_heb_rus_sid_urd_jav_eng_dyu_glc_xho_sun_tha_anl_tml_ses_akn_uzb_fre_pan_tur_swa_vie_aeg_bem_lda_ven	-0.535277325418643	-1.27544482623677	0.20532863382661
438	tig_grk_yor_eng_amr_anl_amh_mcd_tur_uzb_akn_tag_dgb_urd_dut_bsq_afr_hau_bam_mnd_lat_por_dyu_spa_zul_guj_fin_xho_lda_est_pan_gam_geo_cze_rus_bul_pol_heb_wly_slo_hun_cic_mao_nor_ind_jpn_knd_kor_bos_alb_ven_arw_jav_fre_sod_bat_cnt_ctl_moo_swe_mlt_lit_mol_hin_prs_qcu_ger_svk_ukr_fbf_aeg_ben_chh_krd_mly_ita_swa_glc_swt_sun_tha_sid_tml_tsn_ewe_azi_rom_scr_aze_igb_vie_owc_bem_ses_tsw	0.186050256455911	0.437897018460014	0.662476307918756
439	amh_hin_ses_fre_mlt_gam_chh_arw_uzb_aze_swt_sun_xho_ctl_ben_bsq_bos_tig_swa_mnd_dut_guj_yor_svk_ewe_afr_hun_tsn_lda_fin_mol_aeg_geo_ukr_lat_scr_por_owc_sid_prs_est_ven_ind_lit_mly_jpn_knd_kor_rom_mcd_moo_krd_jav_grk_amr_bat_cnt_nor_dyu_eng_heb_cze_slo_ger_spa_qcu_alb_glc_ita_igb_wly_swe_sod_urd_mao_pol_tsw_rus_bem_tag_tha_hau_tml_bam_akn_azi_pan_bul_tur_zul_vie_anl_fbf_cic_dgb	0.161830292031989	0.381360889531573	0.703805356903182
440	amh_pol_igb_guj_tig_amr_hau_mcd_aze_azi_yor_ind_dgb_por_grk_bsq_spa_owc_xho_mnd_slo_hin_tsn_dut_fbf_mol_hun_bem_moo_est_afr_mlt_geo_ukr_lit_lat_rus_chh_heb_ita_fin_zul_tag_rom_jav_jpn_tml_kor_pan_swe_ven_cze_sun_krd_anl_bat_cnt_arw_swt_nor_wly_svk_glc_alb_bos_qcu_eng_ctl_urd_ses_sid_scr_sod_ben_mao_prs_dyu_fre_cic_mly_tha_gam_knd_ewe_bam_tur_bul_ger_uzb_swa_vie_aeg_lda_akn_tsw	-0.561991896462536	-1.33956729050036	0.183650424151228
441	sid_cze_cic_guj_amr_owc_tig_hin_aze_uzb_igb_bat_akn_por_glc_bsq_ger_gam_lda_mnd_urd_ben_dyu_ita_xho_fre_fin_tsw_bam_est_lat_aeg_geo_bos_dut_pan_eng_amh_hau_nor_hun_fbf_ind_mol_jav_jpn_tml_kor_krd_afr_moo_svk_sun_grk_heb_mao_cnt_alb_swa_slo_sod_swe_ukr_arw_scr_qcu_pol_spa_rom_swt_anl_bul_chh_prs_mly_mcd_ewe_ctl_ven_tag_tha_wly_knd_tsn_ses_tur_rus_lit_azi_zul_vie_mlt_yor_dgb_bem	-0.120118998067121	-0.2836350702336	0.777320527068329
442	gam_nor_tsw_slo_heb_mlt_sod_svk_tur_aze_bem_mao_fbf_ben_fre_bsq_krd_tig_moo_cnt_urd_spa_swa_scr_xho_bul_est_igb_dyu_hun_pol_anl_geo_glc_cze_mcd_mol_amh_aeg_pan_fin_ewe_bat_bos_sun_jpn_tml_kor_guj_afr_ven_ukr_jav_lat_hau_tag_mnd_lit_cic_ita_wly_rom_dut_por_grk_qcu_eng_ger_rus_bam_sid_alb_chh_swe_ind_arw_ses_hin_dgb_mly_tha_amr_knd_tsn_yor_uzb_ctl_prs_azi_lda_vie_owc_zul_swt_akn	-0.833540995546951	-2.01426940679612	0.0468698690331722
443	wly_mcd_swa_por_chh_owc_tig_pol_azi_aze_xho_tag_bam_afr_lat_bsq_grk_heb_tsw_mnd_guj_scr_tsn_ger_ses_prs_est_moo_zul_fin_bul_sod_geo_mol_swe_krd_ukr_sid_anl_fre_hun_dgb_mao_urd_mly_jpn_tml_kor_spa_dut_cic_alb_bat_pan_amr_sun_cnt_ctl_fbf_lit_hau_ita_ben_rus_arw_qcu_svk_glc_rom_bem_aeg_bos_amh_slo_jav_cze_swt_nor_yor_ind_tha_mlt_knd_ven_dyu_tur_hin_eng_uzb_igb_vie_gam_akn_ewe_lda	0.0677340454555315	0.159433496124404	0.873673095467083
444	amr_lat_moo_mcd_chh_amh_tig_bos_azi_uzb_bem_mly_tsn_mol_dut_bsq_eng_aeg_xho_mnd_ita_ben_fbf_urd_dyu_ctl_hun_ven_igb_fin_hin_hau_geo_arw_pol_cze_scr_wly_mlt_spa_est_ses_jav_ger_tag_jpn_tml_kor_fre_nor_ewe_rom_ind_lit_anl_sun_cnt_svk_akn_prs_sid_ukr_krd_afr_rus_qcu_alb_glc_guj_lda_owc_pan_heb_por_bat_slo_yor_bul_bam_mao_tha_sod_knd_zul_swt_aze_swe_grk_tur_tsw_vie_gam_swa_cic_dgb	-0.201511671166667	-0.47570549186453	0.635399727010806
445	amr_pol_fbf_glc_anl_tig_amh_pan_azi_aze_ven_sun_tsn_hin_rus_bsq_dut_chh_ses_mnd_lat_guj_yor_svk_igb_mol_hun_swt_ewe_fin_slo_gam_geo_spa_alb_mcd_scr_hau_sod_grk_est_swa_mao_bul_ind_jpn_tml_kor_ukr_eng_dyu_bos_mly_arw_wly_bat_cnt_lit_moo_krd_sid_nor_afr_fre_urd_qcu_swe_ger_cze_lda_heb_prs_aeg_ctl_tag_por_zul_ita_bam_jav_tha_mlt_knd_dgb_tsw_uzb_rom_ben_tur_akn_vie_owc_bem_cic_xho	0.440412742322096	1.03879959298713	0.30159123032895
446	sid_grk_lda_cze_aeg_anl_chh_ben_azi_aze_ven_bat_swt_scr_rom_bsq_por_amr_cic_cnt_glc_lit_tsn_prs_bem_rus_est_swa_bam_hun_eng_gam_geo_bos_spa_mcd_dut_heb_amh_ita_fin_fbf_sun_pan_ind_jpn_knd_kor_lat_ukr_ewe_guj_mao_krd_mlt_jav_mnd_pol_moo_alb_sod_svk_swe_ctl_mol_qcu_nor_afr_hin_dgb_wly_ger_hau_urd_mly_bul_xho_fre_igb_tag_tha_tig_tml_dyu_akn_uzb_arw_slo_tur_zul_vie_owc_ses_tsw_yor	-0.239019913976273	-0.564604959693958	0.573701795680974
447	hau_krd_bam_mcd_amh_heb_mlt_lit_aze_tur_bem_mly_yor_grk_por_bsq_slo_anl_tsw_cnt_pan_cze_lda_fre_dyu_urd_fin_tsn_xho_est_eng_sod_geo_nor_swe_afr_alb_wly_amr_bos_hun_fbf_mao_lat_ind_jpn_knd_kor_prs_ctl_moo_ukr_jav_scr_aeg_tag_mnd_mol_swt_ben_sid_rom_hin_arw_svk_qcu_ger_glc_bul_zul_tig_pol_owc_rus_sun_ita_dgb_guj_ven_bat_tha_chh_tml_akn_igb_uzb_spa_dut_azi_swa_vie_gam_ses_cic_ewe	-0.804233636284953	-1.93796704623227	0.0556605467044677
448	amh_scr_igb_mol_hau_sid_chh_ita_tur_azi_bem_ind_tsn_arw_grk_bsq_spa_wly_lda_cnt_cze_urd_zul_alb_cic_svk_hun_tsw_akn_est_lit_anl_geo_ben_rom_pol_lat_tig_amr_glc_fin_fbf_bat_afr_mly_jpn_tml_kor_fre_hin_dyu_por_jav_ctl_heb_sun_mnd_guj_swa_ger_gam_bul_eng_ukr_mcd_qcu_pan_dut_prs_xho_aeg_bos_sod_krd_mao_nor_swt_rus_dgb_tag_tha_mlt_knd_ven_ses_aze_slo_swe_uzb_yor_vie_owc_ewe_moo_bam	-0.626849649237552	-1.49976985649027	0.137061237749386
449	sid_nor_igb_eng_gam_aeg_anl_swe_azi_tur_dgb_mao_tsn_pan_cze_bsq_spa_heb_fbf_mnd_ctl_afr_ses_ukr_bam_lit_fin_bem_yor_est_glc_tig_geo_bul_scr_hin_ben_chh_owc_rus_hun_dyu_bat_mcd_mly_jpn_tml_kor_bos_urd_lda_grk_ind_ger_amr_sun_cnt_ita_swt_arw_wly_por_dut_slo_prs_qcu_pol_alb_fre_ewe_sod_rom_amh_mol_tag_guj_cic_svk_zul_jav_tha_hau_knd_tsw_akn_aze_lat_krd_uzb_swa_vie_mlt_moo_xho_ven	-0.145666532926159	-0.343403404108008	0.732070101194788
450	sid_krd_akn_bos_tig_chh_heb_afr_aze_uzb_ven_ind_fbf_ger_scr_bsq_prs_sod_xho_mnd_ita_guj_bam_grk_yor_rom_est_cic_ses_fin_eng_amr_geo_mcd_mol_urd_ukr_owc_amh_alb_hun_swt_mao_arw_jav_jpn_tml_kor_ctl_pan_zul_nor_mly_hin_anl_bat_cnt_ben_lda_lit_mlt_slo_rus_dut_bul_qcu_swe_spa_svk_swa_aeg_fre_wly_pol_tag_cze_bem_glc_igb_sun_tha_hau_knd_ewe_tsw_azi_por_lat_tur_moo_vie_gam_dyu_tsn_dgb	0.407562324332833	0.961303162855884	0.338892514001488
451	aeg_svk_bam_swe_sod_gam_tig_grk_tur_azi_zul_jav_ewe_scr_lit_bsq_mol_chh_bem_mnd_hin_eng_ses_mcd_akn_spa_hun_tsw_tsn_fin_arw_hau_geo_rom_ita_por_afr_heb_anl_ger_est_xho_bat_cze_mly_jpn_tml_kor_dut_ben_moo_krd_sun_pan_amr_mao_cnt_ukr_swt_pol_sid_lat_fre_bul_guj_qcu_alb_bos_prs_swa_owc_nor_mlt_slo_ind_ctl_igb_urd_ven_tag_tha_wly_knd_dgb_dyu_uzb_glc_rus_aze_lda_vie_amh_yor_cic_fbf	-0.259032171308489	-0.611907564444178	0.542092008219965
452	chh_rus_moo_swe_amh_gam_anl_grk_uzb_tur_ses_mao_igb_eng_arw_bsq_lit_wly_fbf_mnd_alb_cze_akn_pan_cic_mol_hun_ven_swa_est_urd_amr_geo_ben_lat_ger_svk_hau_sid_glc_fin_swt_mly_ctl_ind_jpn_knd_kor_bos_hin_tsn_scr_tag_ita_tig_bat_cnt_dut_zul_prs_owc_pol_fre_por_afr_qcu_guj_slo_rom_bam_aeg_krd_sod_bul_jav_spa_bem_mcd_ewe_sun_tha_heb_tml_tsw_dyu_aze_ukr_nor_azi_lda_vie_mlt_xho_dgb_yor	-0.202447500888341	-0.478188879622936	0.633637951618137
453	sod_arw_dgb_alb_aeg_tig_amr_nor_uzb_azi_xho_sun_igb_fre_mol_bsq_mcd_hau_swa_mnd_afr_urd_bem_ukr_fbf_spa_est_bam_ses_fin_guj_heb_geo_lit_hin_eng_dut_owc_gam_bos_hun_ewe_mly_ita_tag_jpn_tml_kor_grk_slo_zul_rus_bat_cze_sid_ind_cnt_prs_tsw_pol_wly_svk_scr_ger_ctl_qcu_por_glc_ben_ven_chh_rom_mlt_krd_mao_pan_dyu_swe_cic_jav_tha_anl_knd_tsn_yor_tur_bul_lat_aze_swt_vie_amh_moo_lda_akn	-0.0827316303559346	-0.194970987054761	0.845840972830677
454	wly_alb_tsw_lat_tig_amr_mlt_ben_aze_uzb_ven_tag_ses_guj_krd_bsq_prs_sid_swt_cnt_pol_mcd_moo_arw_bam_pan_fin_ewe_zul_est_svk_amh_geo_urd_ctl_hin_afr_heb_sod_bul_hun_dgb_mao_rus_bat_jpn_knd_kor_eng_fre_akn_bos_mly_ger_gam_jav_mnd_rom_cic_grk_anl_nor_scr_swe_ita_qcu_mol_spa_dut_yor_aeg_glc_owc_por_sun_slo_tsn_ukr_dyu_ind_tha_chh_tml_bem_lda_azi_lit_cze_tur_xho_vie_hau_swa_fbf_igb	0.56888616417533	1.35036509466607	0.180175918720568
455	chh_por_bem_cze_heb_sod_gam_krd_uzb_azi_fbf_tag_igb_bos_lat_bsq_scr_anl_bam_mnd_rom_swe_swt_dut_ses_hin_fin_ven_tsw_est_eng_owc_geo_pol_urd_arw_ukr_mlt_amh_lit_hun_tsn_sun_mol_bat_jpn_tml_kor_ben_ita_zul_ctl_mao_pan_sid_ind_cnt_mcd_moo_glc_wly_slo_prs_afr_grk_qcu_svk_spa_nor_akn_aeg_bul_hau_rus_jav_guj_lda_ger_xho_mly_tha_amr_knd_dgb_yor_tur_alb_fre_aze_ewe_vie_tig_swa_cic_dyu	-0.147700889359097	-0.348402713811731	0.728325217440352
456	amh_scr_bam_afr_amr_chh_anl_ger_tur_aze_xho_bat_lda_glc_arw_bsq_fre_sid_yor_cnt_rus_pol_akn_rom_igb_nor_fin_tsn_fbf_est_cze_heb_geo_bos_ukr_swe_svk_tig_gam_lat_hun_bem_jav_mcd_mao_jpn_tml_kor_slo_krd_dgb_guj_mly_grk_sod_ind_mnd_mol_swt_eng_owc_pan_alb_spa_bul_qcu_urd_lit_por_dyu_aeg_ben_mlt_prs_sun_ita_swa_dut_tsw_tag_tha_wly_knd_ewe_cic_uzb_ctl_hin_azi_zul_vie_hau_ses_moo_ven	0.434321004098468	1.02542453999622	0.307822733004044
457	owc_mcd_ewe_ger_hau_amh_sid_scr_tur_azi_ses_bat_dgb_mol_pol_bsq_afr_aeg_cic_mnd_lit_alb_zul_cze_dyu_guj_fin_tsn_ven_hun_arw_mlt_geo_bos_prs_svk_eng_amr_sod_pan_est_lda_jav_ukr_tag_jpn_tml_kor_urd_por_xho_ben_sun_rus_wly_mly_cnt_ctl_yor_nor_heb_bul_lat_ita_swe_qcu_krd_spa_slo_tsw_gam_fre_tig_rom_ind_grk_fbf_dut_swa_mao_tha_chh_knd_bam_bem_uzb_hin_glc_aze_igb_vie_anl_akn_swt_moo	-0.37001712614234	-0.877339195014492	0.382563237100262
458	amh_scr_ses_glc_tig_heb_gam_pan_uzb_aze_moo_bat_dyu_guj_rus_bsq_mcd_owc_ewe_cnt_bul_fre_cic_svk_swt_rom_est_dgb_lda_fin_alb_anl_geo_dut_eng_mol_ben_mlt_hau_urd_hun_bam_sun_pol_tag_jpn_knd_kor_bos_prs_akn_arw_jav_grk_wly_ind_mnd_hin_igb_swe_aeg_spa_ukr_ctl_slo_qcu_krd_afr_cze_swa_sid_ita_sod_por_mao_nor_xho_lit_yor_mly_tha_amr_tml_fbf_tsw_tur_ger_lat_azi_ven_vie_chh_bem_zul_tsn	-0.119837607371717	-0.28261945497102	0.778096623141161
459	hau_eng_akn_ukr_chh_mlt_amh_mcd_aze_uzb_zul_sun_swa_guj_arw_bsq_ctl_gam_swt_mnd_ita_slo_igb_hin_dgb_nor_est_lda_dyu_fin_cze_sid_geo_urd_por_swe_dut_heb_tig_svk_hun_moo_ind_alb_mly_jpn_tml_kor_scr_krd_ewe_lat_bat_pan_aeg_tag_cnt_mol_tsn_lit_amr_rus_rom_glc_ben_qcu_fre_ger_grk_yor_anl_afr_sod_bul_mao_pol_tsw_prs_ven_jav_tha_owc_knd_bem_cic_tur_spa_bos_azi_fbf_vie_wly_bam_xho_ses	1.02582807506078	2.45577437376585	0.0159155380827247
460	sid_ita_dyu_rus_amr_amh_heb_guj_aze_uzb_igb_jav_bam_pan_urd_bsq_afr_chh_yor_cnt_arw_nor_swt_bos_moo_ben_fin_tsn_swa_est_rom_anl_geo_swe_mol_alb_ger_owc_mlt_mcd_hun_bem_mao_grk_mly_jpn_tml_kor_cze_ukr_ewe_fre_sun_dut_hau_tag_mnd_scr_ses_por_tig_glc_svk_pol_krd_qcu_eng_spa_slo_ven_wly_lit_aeg_prs_ind_hin_zul_lat_dgb_bat_tha_gam_knd_tsw_xho_tur_ctl_bul_azi_fbf_vie_sod_cic_lda_akn	-0.0368335292821118	-0.0867444537073163	0.93106113495825
461	wly_ita_bem_scr_mlt_tig_sod_arw_azi_uzb_tsw_sun_tsn_glc_dut_bsq_slo_gam_zul_cnt_por_ctl_swa_grk_lda_lat_est_yor_akn_fin_swe_aeg_geo_rom_svk_hin_mol_sid_amh_krd_hun_cic_ind_rus_bat_jpn_knd_kor_pan_spa_igb_mcd_tag_ger_owc_mao_mnd_nor_fbf_lit_heb_bul_prs_afr_guj_qcu_pol_fre_ben_ewe_chh_ukr_anl_bos_mly_cze_dyu_alb_ses_jav_tha_amr_tml_dgb_swt_tur_urd_eng_aze_moo_vie_hau_bam_xho_ven	0.132048978035418	0.310785753238887	0.756658991243931
462	sod_fre_bam_hin_tig_anl_sid_mol_azi_tur_tsn_jav_ses_prs_ita_bsq_glc_aeg_swt_mnd_nor_rom_lda_guj_dgb_ben_fin_ewe_bem_est_bos_chh_geo_scr_dut_alb_cze_gam_mlt_krd_hun_ven_ind_ctl_bat_jpn_knd_kor_svk_spa_igb_mcd_mao_pol_amr_mly_cnt_urd_dyu_swe_amh_pan_ger_afr_por_qcu_grk_lat_rus_moo_wly_lit_heb_ukr_tag_arw_fbf_bul_zul_sun_tha_hau_tml_yor_cic_aze_eng_slo_uzb_tsw_vie_owc_swa_akn_xho	-0.222361043105848	-0.525447082941329	0.600523004098347
463	aeg_mcd_tsn_eng_hau_sid_sod_slo_azi_uzb_swt_tag_swa_swe_scr_bsq_por_tig_igb_cnt_guj_prs_akn_bul_tsw_afr_hun_ven_dgb_est_rom_anl_geo_hin_ben_arw_ukr_amh_heb_cze_fin_xho_sun_bos_mao_jpn_tml_kor_fre_rus_ses_lat_jav_pan_gam_bat_mnd_urd_dyu_lit_amr_nor_svk_ita_ger_qcu_krd_glc_spa_bam_chh_ctl_owc_mol_mly_dut_zul_grk_ewe_ind_tha_mlt_knd_bem_cic_aze_pol_alb_tur_moo_vie_wly_yor_fbf_lda	-0.219218307200795	-0.517593547714128	0.605970897752664
464	chh_bul_moo_eng_anl_sod_wly_grk_uzb_azi_swa_jav_bam_pol_rus_bsq_lat_mlt_swt_cnt_arw_prs_tsw_ukr_lda_urd_est_xho_ses_hun_cze_owc_geo_ctl_ben_hin_slo_amr_aeg_scr_fin_zul_mly_nor_mao_jpn_tml_kor_bos_afr_dyu_spa_tag_swe_sid_ind_mnd_dut_igb_svk_tig_mcd_krd_ita_lit_qcu_pan_por_rom_akn_heb_mol_gam_guj_sun_fre_bem_ger_ven_bat_tha_hau_knd_ewe_cic_tur_alb_glc_aze_dgb_vie_amh_fbf_tsn_yor	-0.514980936894365	-1.22428303776713	0.223937824980245
465	hau_mcd_bem_svk_heb_sid_wly_ctl_uzb_tur_ven_mao_zul_glc_pan_bsq_dut_gam_akn_cnt_nor_lat_dyu_fre_yor_mol_est_cic_ses_fin_ben_chh_geo_eng_alb_slo_ukr_owc_tig_prs_hun_tsw_sun_lit_ind_jpn_knd_kor_swe_cze_xho_bos_mly_afr_amh_bat_mnd_pol_swt_krd_sod_grk_hin_spa_urd_qcu_por_arw_ita_swa_anl_guj_amr_bul_jav_rom_moo_ger_lda_tag_tha_aeg_tml_igb_fbf_azi_scr_rus_aze_ewe_vie_mlt_dgb_tsn_bam	0.169158461684244	0.39853133711324	0.691152081978446
466	gam_spa_xho_krd_hau_sod_mlt_eng_uzb_aze_tsn_jav_zul_ukr_fre_bsq_lat_tig_bem_cnt_lit_nor_dyu_prs_lda_rus_hun_tsw_yor_fin_afr_owc_geo_slo_guj_pol_scr_amr_anl_rom_est_moo_bat_svk_sun_jpn_tml_kor_ita_mol_bam_grk_mly_ger_aeg_ind_mnd_glc_fbf_dut_sid_arw_urd_ctl_ben_qcu_bos_swe_hin_cic_amh_bul_heb_por_tag_pan_akn_mcd_swa_mao_tha_chh_knd_ewe_ven_tur_cze_alb_azi_swt_vie_wly_dgb_ses_igb	0.0224695576565774	0.0528749293157653	0.95794497202538
467	chh_nor_xho_urd_sod_hau_heb_pol_aze_azi_bem_bat_tsw_ben_eng_bsq_lat_anl_dyu_cnt_bul_por_lda_svk_ven_alb_est_fbf_moo_fin_krd_wly_geo_rus_spa_bos_dut_tig_aeg_cze_hun_swt_sun_glc_tag_jpn_knd_kor_grk_swe_cic_hin_jav_guj_owc_ind_mnd_lit_ses_mol_sid_rom_slo_afr_pan_qcu_ukr_arw_scr_akn_mlt_ger_gam_mcd_mao_ita_swa_fre_tsn_mly_tha_amr_tml_igb_bam_uzb_prs_ctl_tur_ewe_vie_amh_zul_dgb_yor	-0.623176053252434	-1.488534974987	0.139993080307396
468	heb_krd_akn_lat_sod_chh_mlt_scr_azi_uzb_dyu_jav_xho_nor_grk_bsq_bul_sid_ven_mnd_arw_ukr_swa_rom_moo_dut_hun_ses_tsn_fin_prs_tig_geo_ita_fre_eng_rus_amr_aeg_spa_est_igb_tag_mcd_sun_jpn_tml_kor_ben_guj_zul_glc_bat_hin_amh_mly_cnt_lit_bem_cze_wly_alb_swe_pan_svk_qcu_afr_pol_por_ewe_anl_bos_hau_ger_ind_urd_cic_slo_bam_mao_tha_gam_knd_fbf_lda_tur_ctl_mol_aze_tsw_vie_owc_yor_swt_dgb	-0.536180406301019	-1.27643172315485	0.204981245717365
469	sod_por_dgb_pol_gam_aeg_tig_slo_azi_aze_fbf_jav_cic_afr_ita_bsq_fre_heb_yor_mnd_prs_rom_ewe_urd_lda_rus_fin_ses_bem_hun_mol_chh_geo_lit_krd_dut_nor_anl_sid_scr_est_ven_tag_lat_sun_jpn_tml_kor_bos_mcd_xho_cze_mly_bul_amr_bat_cnt_ctl_swa_swe_mlt_eng_svk_pan_glc_qcu_ben_alb_arw_moo_hau_hin_amh_ukr_mao_guj_bam_grk_swt_ind_tha_wly_knd_akn_tsn_uzb_spa_ger_tur_igb_vie_owc_dyu_tsw_zul	-0.163564208883928	-0.386131070104114	0.700281554899991
470	wly_lit_dgb_eng_sid_aeg_sod_dut_tur_uzb_bem_mly_igb_bos_prs_bsq_scr_anl_akn_cnt_guj_afr_tsn_rom_ven_ger_fin_dyu_ses_hun_arw_owc_geo_spa_bul_rus_ukr_gam_heb_grk_est_fbf_bat_urd_sun_jpn_knd_kor_hin_svk_moo_cze_jav_mcd_mlt_mao_mnd_por_yor_fre_hau_ctl_mol_lat_nor_qcu_ita_swe_glc_zul_chh_slo_amr_alb_tag_pol_swa_pan_lda_ind_tha_tig_tml_ewe_cic_aze_ben_krd_azi_bam_vie_amh_xho_swt_tsw	0.0539080564263692	0.126722142245924	0.899433899247542
471	sid_arw_dgb_alb_mlt_gam_hau_swe_uzb_azi_bam_mao_igb_lat_guj_bsq_ctl_owc_bem_mnd_krd_ukr_xho_pan_lda_glc_fin_akn_fbf_hun_afr_amh_geo_lit_urd_mol_cze_amr_aeg_ita_est_yor_mly_eng_jav_jpn_tml_kor_dut_svk_swa_nor_ind_bos_wly_bat_cnt_hin_tsn_rus_tig_slo_scr_bul_prs_qcu_por_mcd_spa_ven_sod_fre_chh_grk_sun_rom_dyu_ben_moo_tag_tha_anl_knd_ewe_tsw_tur_pol_ger_aze_zul_vie_heb_swt_cic_ses	-0.810468145652881	-1.95367746678433	0.05374437588506
472	heb_guj_tsn_scr_aeg_owc_tig_rom_aze_tur_ewe_mao_xho_nor_prs_bsq_mcd_chh_yor_mnd_urd_por_zul_krd_cic_rus_fin_ses_bam_hun_svk_amr_geo_ctl_eng_lat_spa_mlt_wly_ger_est_akn_jav_arw_sun_jpn_knd_kor_bul_slo_dyu_glc_tag_hin_sod_bat_cnt_bos_moo_grk_hau_cze_pan_lit_mol_qcu_alb_fre_ukr_ven_sid_ben_gam_dut_mly_ita_bem_pol_dgb_ind_tha_anl_tml_lda_swt_azi_swe_afr_uzb_tsw_vie_amh_igb_swa_fbf	-0.313996395771486	-0.7431688765669	0.459252703070474
473	sid_afr_zul_cze_gam_amh_heb_bos_aze_azi_swt_sun_dyu_svk_arw_bsq_urd_wly_ven_cnt_spa_ctl_yor_grk_swa_slo_fin_ses_dgb_est_nor_mlt_geo_eng_rus_mcd_ukr_sod_owc_krd_hun_akn_bat_lit_tag_jpn_tml_kor_alb_bul_cic_fre_mly_hin_aeg_mao_mnd_por_ewe_scr_hau_dut_ger_prs_rom_qcu_glc_guj_lat_xho_chh_pan_tig_ben_ind_mol_moo_pol_fbf_jav_tha_amr_knd_tsw_tsn_tur_ita_swe_uzb_bem_vie_anl_lda_igb_bam	0.022950066432376	0.0540598936510404	0.957003406733092
474	amh_ben_ven_krd_sod_mlt_heb_prs_aze_tur_ewe_jav_akn_swe_cze_bsq_scr_chh_swa_mnd_ctl_rus_ses_dut_tsw_ukr_est_dgb_cic_fin_spa_gam_geo_por_ger_guj_rom_anl_owc_alb_hun_moo_bat_ita_mly_jpn_knd_kor_mol_svk_bam_bos_mao_pol_hau_ind_cnt_fre_lda_eng_sid_slo_pan_nor_mcd_qcu_arw_hin_urd_fbf_wly_afr_tig_glc_tag_grk_yor_lat_zul_sun_tha_aeg_tml_bem_igb_azi_lit_bul_uzb_dyu_vie_amr_tsn_swt_xho	-0.124452643098232	-0.294161034554953	0.769290399484724
475	amh_rom_zul_ger_wly_sod_sid_bul_aze_azi_tsn_mao_akn_arw_swe_bsq_hin_aeg_ven_cnt_lit_por_yor_guj_bam_ita_fin_igb_bem_est_prs_tig_geo_dut_ukr_lat_glc_mlt_gam_afr_hun_dgb_mly_slo_ind_jpn_knd_kor_alb_urd_xho_eng_bat_fre_hau_sun_mnd_scr_tsw_pol_chh_grk_krd_spa_pan_qcu_svk_mol_cze_lda_owc_ben_heb_ctl_tag_bos_moo_mcd_swa_jav_tha_amr_tml_ewe_ses_tur_nor_rus_uzb_dyu_vie_anl_swt_fbf_cic	-0.250634096730249	-0.591984906044733	0.555297144708214
476	anl_spa_moo_mol_amr_sid_aeg_pol_tur_azi_xho_ind_dyu_urd_glc_bsq_mcd_heb_lda_cnt_bul_ita_igb_swe_tsw_arw_hun_akn_zul_est_lat_chh_geo_hin_cze_lit_prs_mlt_owc_eng_fin_ewe_sun_bos_bat_jpn_knd_kor_pan_guj_ses_alb_tag_fre_sod_mao_mnd_nor_fbf_afr_tig_slo_svk_rom_scr_qcu_dut_ukr_ger_swa_gam_grk_amh_rus_mly_ben_cic_ctl_bam_jav_tha_hau_tml_swt_dgb_uzb_por_krd_aze_yor_vie_wly_ven_bem_tsn	-0.687665176106482	-1.64782713892994	0.102762830367288
477	anl_eng_ses_glc_gam_sod_amh_slo_uzb_azi_bam_sun_zul_por_dut_bsq_scr_tig_moo_cnt_ita_svk_swa_fre_dgb_ctl_fin_ven_xho_est_lat_wly_geo_mcd_pol_mol_grk_aeg_amr_arw_hun_dyu_tag_hin_jav_jpn_tml_kor_alb_swe_lda_rom_ind_ukr_hau_mao_mnd_pan_yor_ben_chh_nor_prs_urd_lit_qcu_ger_rus_afr_fbf_owc_bul_heb_guj_bat_krd_tsn_bos_akn_mly_tha_sid_knd_tsw_swt_tur_cze_spa_aze_cic_vie_mlt_ewe_bem_igb	-0.94451778273703	-2.29946099875189	0.0237167502532747
478	sid_eng_tsn_ger_hau_tig_heb_urd_aze_azi_tsw_jav_ven_hin_pan_bsq_pol_aeg_swt_cnt_mol_dut_bem_krd_akn_nor_fin_dyu_zul_hun_lit_amh_geo_ita_ben_slo_fre_mlt_sod_ukr_est_moo_tag_rom_mao_jpn_tml_kor_por_alb_cic_cze_mly_lat_amr_bat_mnd_afr_fbf_prs_owc_glc_bul_spa_scr_qcu_arw_rus_ctl_swa_anl_swe_wly_mcd_ind_grk_ses_bos_xho_sun_tha_gam_knd_igb_lda_uzb_svk_guj_tur_ewe_vie_chh_bam_dgb_yor	0.0180499347534168	0.0425403239684944	0.966159167514352
479	anl_cze_ses_slo_sid_amh_hau_bos_aze_tur_bem_tag_tsn_alb_nor_bsq_ger_tig_lda_cnt_grk_dut_swt_arw_xho_swe_hun_fbf_bam_est_glc_owc_geo_afr_urd_pan_rus_gam_mlt_scr_fin_tsw_mly_lit_bat_jpn_knd_kor_krd_lat_yor_eng_mao_ita_sod_jav_mnd_hin_swa_rom_heb_pol_ukr_guj_prs_qcu_ben_fre_por_akn_aeg_spa_amr_mcd_ind_bul_dyu_svk_igb_sun_tha_chh_tml_cic_moo_uzb_ctl_mol_azi_ewe_vie_wly_dgb_ven_zul	0.660721896752588	1.56497519499903	0.120985247518072
480	amr_cze_dyu_swe_tig_heb_hau_alb_azi_aze_tsn_bat_cic_ger_pol_bsq_eng_sid_xho_mnd_krd_por_akn_mol_lda_scr_hun_ven_swt_fin_bos_amh_geo_rom_nor_svk_urd_mlt_aeg_glc_est_igb_jav_bul_ind_jpn_knd_kor_rus_lat_ewe_dut_mly_ctl_wly_mao_cnt_spa_moo_ukr_gam_ita_prs_arw_fre_qcu_grk_pan_afr_bem_anl_mcd_sod_slo_tag_ben_bam_lit_yor_sun_tha_owc_tml_swa_dgb_uzb_guj_hin_tur_ses_vie_chh_tsw_fbf_zul	-0.302043130683878	-0.714044377178043	0.476988038035544
481	mlt_swe_zul_glc_heb_aeg_gam_grk_azi_aze_moo_jav_ewe_alb_spa_bsq_urd_amh_tsn_cnt_pol_eng_dgb_pan_bem_krd_fin_igb_fbf_hun_bul_sid_geo_nor_bos_fre_ben_amr_wly_scr_est_tsw_mao_svk_ind_jpn_knd_kor_ctl_slo_ven_guj_mly_lit_tig_sun_mnd_mol_ses_cze_hau_por_prs_ger_ita_qcu_mcd_dut_rus_akn_owc_afr_anl_arw_tag_hin_dyu_rom_swa_bat_tha_chh_tml_cic_lda_tur_lat_ukr_uzb_bam_vie_sod_xho_yor_swt	0.109114105115136	0.256986752260879	0.797756701662503
482	gam_por_xho_dut_amh_heb_owc_ger_uzb_tur_dyu_ind_swa_lit_glc_bsq_svk_sid_moo_cnt_afr_bul_ses_arw_bem_ukr_fin_dgb_tsw_hun_rus_anl_geo_guj_mol_lat_fre_wly_chh_nor_est_yor_sun_scr_mao_jpn_knd_kor_pol_ben_ewe_alb_bat_rom_amr_tag_mnd_prs_fbf_ctl_hau_krd_swe_pan_mcd_qcu_grk_bos_urd_zul_mlt_spa_sod_eng_jav_slo_tsn_cze_lda_mly_tha_aeg_tml_akn_bam_azi_hin_ita_aze_cic_vie_tig_ven_igb_swt	-0.560402053594133	-1.33582061504157	0.184867738356247
483	sid_spa_bem_svk_wly_aeg_amr_hin_uzb_azi_igb_mly_ven_pan_ctl_bsq_lat_gam_ses_cnt_bul_dut_ewe_glc_moo_mcd_fin_lda_tsw_est_ita_mlt_geo_por_swe_rom_slo_heb_chh_scr_hun_cic_tag_ger_ind_jpn_knd_kor_mol_afr_dgb_rus_jav_pol_sod_sun_mnd_urd_yor_arw_owc_eng_ben_guj_prs_qcu_cze_alb_grk_xho_anl_lit_amh_ukr_mao_krd_swa_nor_fbf_bat_tha_tig_tml_bam_dyu_aze_fre_bos_tur_tsn_vie_hau_swt_akn_zul	-0.576056391257263	-1.37772857409152	0.171593424767757
484	wly_pol_ses_pan_sod_sid_aeg_swe_uzb_tur_yor_ind_ven_bul_grk_bsq_mol_amh_ewe_cnt_guj_slo_akn_ctl_bem_lat_hun_swt_dyu_fin_afr_amr_geo_cze_rom_glc_eng_tig_hau_ukr_est_tsn_sun_spa_tag_jpn_tml_kor_bos_lit_cic_ben_jav_scr_gam_bat_mnd_alb_igb_mcd_mlt_hin_urd_rus_ger_qcu_krd_prs_arw_moo_heb_nor_anl_svk_mly_ita_dgb_por_bam_mao_tha_chh_knd_lda_zul_aze_dut_fre_azi_tsw_vie_owc_fbf_xho_swa	-0.190700901801397	-0.450066989749521	0.653709500146506
485	tig_grk_swt_urd_sid_mlt_hau_ben_tur_aze_lda_mly_ses_rus_ctl_bsq_scr_heb_dgb_mnd_hin_slo_akn_fre_fbf_nor_hun_tsw_xho_fin_ukr_gam_geo_glc_dut_krd_spa_sod_amr_rom_est_igb_mao_alb_jav_jpn_tml_kor_pol_mcd_bam_bul_sun_lit_owc_tag_cnt_afr_yor_por_chh_guj_prs_mol_arw_qcu_ita_swe_cze_dyu_wly_bos_aeg_svk_ind_lat_moo_eng_swa_bat_tha_amh_knd_zul_ewe_azi_pan_ger_uzb_bem_vie_anl_ven_cic_tsn	-0.9573125296993	-2.32776668486733	0.0220933510435983
486	sid_urd_zul_swe_anl_hau_gam_dut_uzb_tur_xho_bat_moo_bos_ben_bsq_alb_wly_ven_cnt_ctl_ita_dyu_mcd_tsn_spa_est_fbf_akn_fin_por_mlt_geo_grk_arw_lat_rus_amh_tig_fre_hun_dgb_mly_krd_sun_jpn_knd_kor_glc_slo_cic_scr_mao_nor_heb_ind_mnd_pol_bem_bul_sod_pan_ger_rom_afr_qcu_svk_lit_hin_yor_chh_eng_amr_prs_tag_guj_bam_mol_lda_jav_tha_owc_tml_ewe_swt_aze_ukr_cze_azi_tsw_vie_aeg_swa_ses_igb	0.85706466473478	2.0432634770659	0.0438556067257443
487	heb_spa_swa_mol_amr_gam_tig_rom_uzb_tur_ven_mly_dyu_pol_hin_bsq_afr_hau_bem_cnt_ukr_swe_ses_arw_cic_krd_hun_igb_ewe_est_ger_owc_geo_grk_ctl_dut_ben_sid_aeg_cze_fin_zul_tag_por_jav_jpn_tml_kor_pan_svk_xho_prs_mao_urd_mlt_sun_mnd_bos_yor_bul_sod_rus_guj_fre_scr_qcu_alb_eng_glc_akn_amh_mcd_wly_lat_ind_nor_tsn_ita_lda_bat_tha_anl_knd_tsw_fbf_azi_slo_lit_aze_swt_vie_chh_moo_bam_dgb	-0.227711451218773	-0.537501679644433	0.592204957314441
488	wly_lit_tsw_lat_owc_amh_amr_cze_tur_azi_ven_mao_bam_swe_urd_bsq_pan_sid_swt_cnt_hin_afr_moo_spa_lda_prs_fin_ses_swa_est_ita_gam_geo_alb_dut_grk_ben_heb_sod_nor_hun_cic_jav_slo_mly_jpn_knd_kor_rom_guj_dyu_eng_tag_ger_chh_sun_mnd_mcd_xho_ukr_aeg_glc_arw_ctl_krd_qcu_rus_scr_svk_ewe_hau_pol_anl_fre_ind_bul_yor_por_fbf_bat_tha_tig_tml_dgb_akn_uzb_bos_mol_aze_igb_vie_mlt_bem_zul_tsn	0.202664700516489	0.477595161062922	0.634058958490763
489	owc_urd_swt_fre_amh_chh_tig_eng_tur_uzb_ven_mao_dyu_swe_rom_bsq_krd_hau_tsn_mnd_alb_grk_cic_lit_tsw_scr_est_igb_yor_fin_por_sid_geo_rus_hin_ita_arw_heb_mlt_mol_hun_akn_ind_slo_sun_jpn_tml_kor_ukr_lat_ewe_bul_jav_guj_anl_mly_cnt_nor_zul_mcd_wly_cze_afr_pol_prs_qcu_ben_spa_pan_swa_gam_dut_amr_ger_tag_svk_dgb_ctl_xho_bat_tha_sod_knd_bem_lda_aze_bos_glc_azi_bam_vie_aeg_moo_fbf_ses	0.138231636996783	0.325828972678053	0.745285757125329
490	sod_eng_lda_ger_aeg_owc_tig_spa_tur_aze_akn_tag_swt_por_pol_bsq_nor_heb_ven_mnd_arw_hin_bam_mol_bem_mcd_hun_ewe_dgb_fin_guj_wly_geo_svk_ctl_swe_lit_amh_gam_bul_est_zul_jav_scr_sun_jpn_tml_kor_grk_rom_xho_ita_mly_krd_chh_bat_cnt_fre_fbf_rus_anl_afr_ben_prs_urd_qcu_bos_pan_ukr_moo_sid_lat_mlt_alb_mao_glc_igb_slo_tsw_ind_tha_amr_knd_dyu_ses_uzb_dut_cze_azi_swa_vie_hau_cic_yor_tsn	0.216533940272321	0.510325986601093	0.611032238410406
491	anl_swe_lda_ita_tig_amh_aeg_lit_uzb_azi_dgb_tag_igb_svk_bul_bsq_cze_hau_bam_mnd_rus_prs_swa_bos_swt_glc_hun_dyu_bem_fin_pan_owc_geo_eng_alb_slo_ben_wly_sid_spa_est_tsw_bat_por_sun_jpn_knd_kor_krd_pol_akn_mcd_mly_grk_chh_ind_cnt_guj_cic_ger_amr_scr_nor_urd_lat_qcu_fre_dut_ukr_xho_mlt_rom_sod_mol_mao_afr_ses_hin_ewe_jav_tha_heb_tml_ven_fbf_tur_ctl_arw_aze_yor_vie_gam_moo_zul_tsn	-0.307477224857589	-0.728230648194146	0.468302079333201
492	amh_slo_swt_bul_wly_anl_heb_cze_aze_tur_bam_mly_ses_rus_ita_bsq_lit_owc_tsn_mnd_arw_spa_igb_bos_xho_eng_hun_bem_dyu_est_fre_chh_geo_svk_urd_glc_por_mlt_hau_pol_fin_ven_mao_afr_sun_jpn_tml_kor_lat_grk_tsw_swe_ind_ctl_aeg_bat_cnt_ger_lda_hin_tig_mol_ukr_alb_nor_qcu_dut_pan_guj_fbf_gam_krd_amr_scr_jav_ben_akn_rom_dgb_tag_tha_sod_knd_moo_cic_uzb_mcd_prs_azi_zul_vie_sid_ewe_yor_swa	-0.333098609757445	-0.788914147809161	0.432168759188385
493	tig_pan_dgb_mcd_hau_anl_chh_ukr_uzb_tur_cic_mao_bem_mol_eng_bsq_slo_wly_igb_cnt_bos_scr_tsn_urd_akn_cze_hun_ses_ewe_est_grk_heb_geo_ita_hin_ctl_nor_amh_sod_dut_fin_lda_bat_krd_sun_jpn_knd_kor_fre_lit_xho_pol_tag_arw_sid_jav_mnd_ger_zul_spa_gam_rus_lat_guj_rom_qcu_prs_alb_swe_yor_owc_svk_mlt_ben_ind_glc_dyu_afr_swa_mly_tha_amr_tml_bam_ven_azi_bul_por_aze_swt_vie_aeg_moo_fbf_tsw	-1.02900727010864	-2.5099645474387	0.0138026800803638
494	sod_mol_zul_slo_hau_heb_amh_rom_uzb_tur_lda_jav_bam_ben_spa_bsq_mcd_wly_dgb_mnd_urd_nor_fbf_glc_ses_ctl_hun_swt_bem_fin_grk_mlt_geo_rus_ukr_krd_dut_tig_amr_prs_est_ewe_mly_hin_tag_jpn_tml_kor_scr_pan_igb_svk_bat_guj_owc_mao_cnt_fre_cic_swe_gam_afr_lat_arw_eng_qcu_ger_pol_bul_yor_aeg_lit_chh_ita_sun_cze_ven_alb_tsw_ind_tha_anl_knd_xho_akn_aze_bos_por_azi_tsn_vie_sid_dyu_swa_moo	-0.703017011487834	-1.68673020757203	0.0950070646244851
495	amh_spa_zul_krd_gam_chh_hau_pol_azi_aze_tsw_sun_dyu_guj_scr_bsq_hin_owc_akn_mnd_swe_alb_cic_rom_tsn_nor_est_dgb_ses_hun_ukr_anl_geo_glc_mcd_por_fre_tig_wly_ita_fin_yor_tag_slo_jav_jpn_tml_kor_lit_ger_moo_urd_bat_grk_sod_ind_cnt_eng_bem_ben_amr_afr_prs_lat_svk_qcu_rus_bul_pan_fbf_heb_mol_aeg_cze_mly_ctl_bam_arw_swa_mao_tha_mlt_knd_ewe_ven_uzb_dut_bos_tur_xho_vie_sid_swt_igb_lda	0.188994027519741	0.444784128816909	0.657509211179013
496	mlt_ger_cic_rom_wly_tig_amh_scr_aze_tur_xho_tag_akn_ben_glc_bsq_mcd_sod_lda_cnt_fre_ctl_dgb_lat_bam_guj_est_swa_fbf_fin_pol_sid_geo_por_ukr_arw_dut_heb_gam_swe_hun_moo_sun_lit_mao_jpn_knd_kor_bos_hin_yor_eng_jav_alb_chh_bat_mnd_svk_dyu_slo_amr_ita_nor_afr_rus_qcu_urd_cze_bul_ven_owc_prs_aeg_krd_mly_spa_bem_grk_tsw_ind_tha_hau_tml_ewe_tsn_uzb_pan_mol_azi_igb_vie_anl_ses_swt_zul	0.183637383110461	0.432687631589065	0.666243465582258
497	aeg_afr_ses_mcd_sod_chh_heb_svk_aze_azi_bem_jav_swt_guj_nor_bsq_swe_amr_xho_mnd_glc_krd_swa_cze_dgb_ctl_hun_ewe_tsw_fin_dut_hau_geo_slo_ben_alb_eng_wly_anl_ger_est_yor_ind_rus_mly_jpn_tml_kor_ukr_por_lda_lit_bat_mol_owc_tag_cnt_pol_igb_ita_amh_spa_arw_grk_prs_qcu_urd_bul_fre_tsn_sid_lat_gam_pan_mao_hin_moo_rom_zul_sun_tha_tig_knd_ven_bam_uzb_scr_bos_tur_dyu_vie_mlt_fbf_akn_cic	-1.15558480335826	-2.84978694924814	0.0053873045320069
498	aeg_ger_igb_grk_anl_gam_hau_eng_aze_tur_ven_mao_lda_spa_alb_bsq_bos_amh_bam_cnt_ctl_lit_ses_mcd_dyu_ita_est_ewe_swa_hun_nor_amr_geo_bul_pol_scr_mol_sid_wly_afr_fin_akn_mly_dut_bat_jpn_knd_kor_krd_ukr_cic_slo_ind_por_sod_tag_mnd_rom_xho_cze_mlt_prs_hin_pan_fre_qcu_urd_svk_swe_tsn_tig_ben_chh_arw_jav_rus_bem_glc_fbf_sun_tha_heb_tml_moo_swt_uzb_guj_lat_azi_yor_vie_owc_tsw_dgb_zul	-0.20527496124839	-0.484613371220446	0.629090063772503
499	anl_mcd_akn_ukr_sod_chh_wly_dut_tur_aze_igb_sun_bam_pol_scr_bsq_urd_heb_dgb_mnd_prs_lat_ven_ger_fbf_eng_hun_xho_dyu_fin_hin_amr_geo_arw_pan_cze_lit_hau_sid_svk_est_tsw_jav_bul_mly_jpn_tml_kor_mol_fre_ses_bos_mao_guj_mlt_tag_cnt_slo_lda_swe_aeg_rom_alb_ben_rus_qcu_afr_spa_nor_swa_amh_por_owc_glc_bat_ctl_tsn_grk_bem_ind_tha_tig_knd_cic_swt_azi_ita_krd_uzb_yor_vie_gam_zul_ewe_moo	-0.242103436359564	-0.572258327688196	0.568527758491341
500	mlt_fre_akn_pan_sod_owc_heb_krd_uzb_aze_moo_sun_tsw_ctl_eng_bsq_mol_gam_ven_cnt_svk_bul_fbf_pol_igb_arw_est_cic_lda_hun_ukr_aeg_geo_mcd_alb_guj_ger_hau_amr_glc_fin_swa_mao_ita_tag_jpn_tml_kor_ben_grk_yor_lat_mly_rus_chh_bat_mnd_hin_bam_scr_amh_prs_cze_swe_lit_qcu_afr_bos_dut_ewe_sid_nor_tig_slo_jav_por_tsn_urd_xho_ind_tha_wly_knd_bem_zul_azi_spa_rom_tur_ses_vie_anl_swt_dyu_dgb	-0.661527275895354	-1.58685360090122	0.115940181920671
501	chh_bos_bam_krd_sid_wly_aeg_ctl_uzb_tur_swa_bat_bem_slo_mol_bsq_hin_gam_akn_cnt_cze_ben_zul_scr_moo_grk_est_ewe_igb_hun_glc_sod_geo_por_ger_alb_lit_owc_amr_arw_fin_tsn_mao_dut_jav_jpn_knd_kor_nor_eng_cic_svk_sun_urd_amh_mly_mnd_rus_ven_guj_anl_prs_pan_ita_mcd_qcu_fre_swe_rom_ses_heb_bul_tig_ukr_tag_spa_yor_afr_dgb_ind_tha_hau_tml_tsw_dyu_aze_pol_lat_azi_fbf_vie_mlt_xho_swt_lda	-0.217665587102008	-0.514117602029476	0.608389269805517
502	wly_ctl_swt_fre_sod_hau_owc_guj_uzb_aze_cic_mly_bam_grk_spa_bsq_bos_heb_dgb_mnd_afr_glc_bem_por_yor_urd_est_swa_ewe_hun_slo_gam_geo_lit_pol_swe_hin_amh_aeg_arw_fin_zul_sun_svk_ind_jpn_tml_kor_bul_eng_akn_nor_mao_alb_anl_bat_cnt_pan_igb_ben_tig_scr_rom_ger_krd_qcu_dut_mcd_mol_moo_amr_ita_mlt_rus_tag_ukr_tsn_prs_tsw_jav_tha_chh_knd_dyu_ses_azi_lat_cze_tur_lda_vie_sid_xho_fbf_ven	-0.029692810707311	-0.069903755622509	0.944420356637675
503	sid_eng_dgb_mol_tig_sod_chh_afr_azi_uzb_bam_bat_dyu_lit_bul_bsq_por_hau_cic_cnt_glc_dut_tsw_ukr_akn_urd_fin_swa_zul_hun_ita_heb_geo_rus_mcd_alb_svk_wly_amh_ger_est_moo_mao_pol_mly_jpn_knd_kor_bos_cze_ven_krd_ind_nor_gam_tag_mnd_scr_yor_ben_mlt_rom_grk_swe_fre_qcu_slo_pan_spa_lda_aeg_hin_owc_prs_jav_ctl_ses_arw_bem_sun_tha_amr_tml_swt_fbf_aze_lat_guj_tur_igb_vie_anl_tsn_ewe_xho	-0.259295048127809	-0.612900881245717	0.541437806666852
504	chh_lat_xho_ctl_heb_aeg_owc_glc_tur_aze_igb_ind_tsw_lit_mcd_bsq_guj_tig_ewe_mnd_rom_por_bem_spa_zul_slo_fin_swt_yor_hun_ukr_sod_geo_eng_ita_prs_ben_amr_hau_scr_est_tsn_tag_bos_jav_jpn_tml_kor_dut_pan_cic_swe_mao_nor_wly_sun_cnt_svk_ven_fre_amh_ger_bul_rus_arw_qcu_mol_urd_pol_bam_sid_afr_gam_krd_mly_grk_moo_alb_dgb_bat_tha_mlt_knd_fbf_ses_uzb_hin_cze_azi_dyu_vie_anl_lda_akn_swa	-0.828090066944659	-1.99985123863974	0.0484336221542481
505	mlt_eng_moo_slo_chh_tig_sid_mol_aze_tur_swa_jav_fbf_svk_krd_bsq_alb_amh_akn_mnd_rom_grk_ses_ctl_igb_dut_hun_xho_bam_est_ita_gam_geo_nor_mcd_pan_ukr_sod_heb_rus_fin_cic_mao_lat_bat_jpn_tml_kor_bul_hin_tsn_afr_mly_swe_hau_ind_cnt_por_zul_prs_amr_lit_glc_cze_urd_qcu_guj_scr_ben_tsw_aeg_spa_anl_bos_tag_ger_ewe_fre_lda_sun_tha_wly_knd_bem_yor_azi_pol_arw_uzb_swt_vie_owc_dyu_dgb_ven	0.113116135124402	0.266619181286828	0.790352658751628
506	wly_ukr_fbf_pan_chh_amh_sid_glc_azi_uzb_bam_ind_xho_mcd_urd_bsq_slo_hau_swa_cnt_guj_eng_zul_cze_dyu_pol_hun_yor_moo_fin_ger_sod_geo_fre_hin_swe_mol_gam_tig_por_est_akn_tag_krd_jav_jpn_knd_kor_scr_bul_tsw_ctl_sun_ita_owc_bat_mnd_prs_swt_lit_amr_rus_arw_ben_grk_qcu_bos_dut_spa_ewe_heb_svk_mlt_alb_mao_nor_ven_rom_cic_mly_tha_anl_tml_igb_tsn_tur_afr_lat_aze_bem_vie_aeg_lda_ses_dgb	-0.370743677337469	-0.878377106383237	0.382002848607621
507	chh_ukr_dgb_grk_heb_wly_amr_rus_tur_uzb_zul_bat_swt_cze_arw_bsq_pan_owc_xho_cnt_ctl_por_lda_alb_ses_ita_est_tsn_dyu_hun_pol_aeg_geo_fre_spa_guj_bul_tig_sid_hin_fin_yor_mao_mol_jav_jpn_tml_kor_afr_glc_fbf_dut_ind_svk_hau_sun_mnd_scr_ewe_ben_gam_lit_slo_swe_nor_qcu_krd_mcd_eng_tsw_mlt_lat_anl_bos_tag_prs_bem_ger_igb_mly_tha_sod_knd_ven_bam_azi_rom_urd_aze_swa_vie_amh_moo_cic_akn	-0.405882044227783	-0.963846660115089	0.337622381715339
508	gam_eng_ven_cze_owc_mlt_wly_lat_tur_uzb_zul_jav_akn_afr_guj_bsq_svk_amr_lda_cnt_mol_scr_moo_urd_swt_hin_fin_dgb_tsw_est_nor_sod_geo_prs_ben_dut_alb_anl_amh_bos_hun_bem_mao_ukr_bat_jpn_knd_kor_rus_ita_cic_arw_sun_lit_chh_mly_mnd_ctl_dyu_rom_heb_swe_slo_grk_spa_qcu_bul_por_glc_xho_hau_fre_aeg_mcd_ind_pol_igb_ger_bam_tag_tha_tig_tml_fbf_yor_aze_krd_pan_azi_ewe_vie_sid_swa_tsn_ses	0.1992271359202	0.468813135376782	0.640300306489628
509	chh_hin_tsn_ben_wly_amh_tig_mcd_aze_azi_fbf_mly_ven_slo_mol_bsq_rom_mlt_xho_cnt_lit_svk_yor_spa_bem_ukr_est_swa_ewe_fin_pan_gam_geo_lat_dut_fre_eng_hau_anl_ita_hun_moo_tag_bul_ind_jpn_tml_kor_alb_scr_cic_swe_sun_ger_heb_mao_mnd_cze_igb_afr_sid_nor_bos_rus_urd_qcu_grk_guj_arw_dgb_amr_pol_aeg_por_jav_ctl_swt_krd_akn_bat_tha_owc_knd_bam_ses_tur_glc_prs_uzb_zul_vie_sod_lda_dyu_tsw	0.31392676748196	0.740458951060995	0.460886911597817
510	mlt_ita_bem_grk_aeg_owc_gam_pol_azi_tur_lda_jav_yor_fre_lat_bsq_mcd_amr_ven_cnt_bos_por_tsw_lit_xho_rus_fin_cic_ses_est_eng_hau_geo_ger_afr_krd_cze_wly_chh_swe_hun_tsn_tag_ctl_sun_jpn_knd_kor_pan_glc_akn_guj_mao_scr_amh_bat_mnd_arw_fbf_ben_sid_alb_bul_dut_ukr_qcu_svk_prs_mol_igb_sod_rom_tig_urd_ind_slo_swt_hin_ewe_mly_tha_heb_tml_moo_zul_uzb_nor_spa_aze_bam_vie_anl_dyu_swa_dgb	-0.709160125480559	-1.70169679978955	0.0921531769457563
511	heb_ger_tsn_pol_owc_mlt_sid_ita_azi_aze_xho_mly_zul_nor_ctl_bsq_lit_aeg_dgb_cnt_swe_guj_lda_ukr_ven_grk_est_fbf_swt_fin_svk_amh_geo_pan_prs_bul_mcd_wly_chh_afr_hun_bem_bat_rus_jav_jpn_tml_kor_fre_cze_igb_eng_ind_spa_sod_sun_mnd_urd_swa_rom_gam_slo_hin_dut_alb_qcu_krd_bos_scr_cic_anl_mol_tig_por_mao_ben_tsw_arw_moo_tag_tha_hau_knd_bam_ses_uzb_lat_glc_tur_akn_vie_amr_ewe_dyu_yor	0.0846810101558747	0.199585077456334	0.8422408427343
512	sod_mol_bam_prs_heb_sid_mlt_ukr_tur_azi_tsw_bat_zul_krd_dut_bsq_urd_gam_igb_mnd_pan_mcd_dyu_eng_cic_slo_fin_yor_ses_est_ben_chh_geo_nor_fre_grk_ger_owc_tig_cze_hun_ewe_mao_glc_tag_jpn_tml_kor_lat_lit_lda_guj_ind_bul_hau_jav_cnt_spa_swa_por_wly_ctl_rom_pol_swe_qcu_ita_hin_bos_bem_amh_scr_anl_arw_sun_afr_xho_svk_moo_mly_tha_aeg_knd_ven_akn_aze_alb_rus_uzb_dgb_vie_amr_tsn_fbf_swt	-0.246908245741057	-0.583316942867246	0.561091893454798
513	gam_eng_yor_urd_sod_heb_chh_lit_azi_aze_dgb_jav_akn_pan_grk_bsq_krd_hau_tsn_cnt_afr_alb_zul_ger_xho_swe_est_tsw_cic_fin_guj_wly_geo_hin_cze_ukr_svk_amh_sid_arw_hun_ewe_sun_bul_bat_jpn_knd_kor_lat_nor_fbf_pol_mao_prs_mlt_tag_mnd_ctl_dyu_rom_anl_dut_slo_spa_rus_qcu_glc_por_fre_swa_owc_mol_amr_scr_ind_ita_moo_bos_igb_mly_tha_tig_tml_bam_swt_uzb_mcd_ben_tur_ses_vie_aeg_lda_bem_ven	-0.183917536475244	-0.434683510579131	0.664799131831967
514	mlt_cze_swt_arw_amr_heb_anl_hin_tur_azi_fbf_mao_yor_rom_bul_bsq_krd_gam_bem_cnt_fre_afr_akn_alb_swa_swe_fin_cic_dgb_est_lat_owc_geo_pan_ger_nor_glc_wly_hau_prs_hun_ewe_tag_pol_mly_jpn_knd_kor_mcd_slo_zul_ita_ind_ctl_tig_sun_mnd_ukr_xho_eng_sod_lit_guj_ben_svk_qcu_rus_spa_por_igb_amh_bos_chh_dut_bat_urd_tsw_mol_ses_jav_tha_sid_tml_tsn_dyu_uzb_scr_grk_aze_moo_vie_aeg_bam_ven_lda	-0.245531635148237	-0.580274021545795	0.563133191760696
515	tig_dut_moo_ger_hau_mlt_chh_swe_uzb_azi_zul_sun_ewe_glc_bul_bsq_rus_anl_akn_cnt_rom_grk_bam_urd_yor_bos_est_xho_bem_fin_ctl_amr_geo_ben_arw_fre_prs_aeg_heb_svk_hun_ses_ind_spa_mao_jpn_tml_kor_por_eng_cic_afr_bat_ukr_sod_mly_mnd_pol_ven_scr_wly_hin_alb_lat_mcd_qcu_krd_lit_slo_dyu_owc_guj_gam_nor_tag_mol_dgb_ita_tsn_jav_tha_sid_knd_tsw_lda_aze_pan_cze_tur_swt_vie_amh_swa_igb_fbf	-0.478806288986063	-1.13784742197787	0.258107122090343
516	wly_prs_tsw_swe_tig_sid_amh_ita_tur_uzb_yor_mao_dyu_mol_lit_bsq_arw_gam_ewe_mnd_guj_afr_bam_ctl_xho_pol_est_lda_cic_fin_svk_amr_geo_bos_grk_spa_lat_owc_chh_krd_hun_igb_tag_bul_bat_jpn_knd_kor_glc_ben_ven_eng_mly_fre_aeg_ind_cnt_ukr_bem_mcd_anl_urd_scr_rom_nor_qcu_rus_cze_hin_swt_hau_alb_sod_ger_jav_slo_dgb_por_fbf_sun_tha_mlt_tml_swa_akn_azi_dut_pan_aze_zul_vie_heb_moo_tsn_ses	0.406490448246555	0.958240765621053	0.340425895402742
517	amr_pol_swt_nor_owc_anl_sid_bos_aze_uzb_fbf_sun_zul_dut_prs_bsq_cze_heb_moo_cnt_guj_grk_swa_mol_akn_scr_est_igb_lda_fin_ita_wly_geo_svk_lat_ben_afr_mlt_amh_pan_hun_dyu_mao_rom_mly_jpn_tml_kor_hin_slo_yor_glc_jav_mcd_hau_ind_mnd_krd_ewe_por_gam_urd_arw_spa_lit_qcu_eng_ger_swe_dgb_tig_ctl_aeg_alb_bat_rus_tsn_bul_tsw_tag_tha_sod_knd_xho_bem_azi_ukr_fre_tur_ses_vie_chh_cic_ven_bam	-0.214327101943565	-0.506145989178853	0.613951909382416
518	gam_scr_bam_alb_mlt_tig_anl_ita_aze_azi_bem_ind_akn_eng_swe_bsq_rus_wly_ven_cnt_nor_urd_tsn_por_xho_afr_hun_fbf_ewe_est_pol_amr_geo_cze_arw_ctl_fre_amh_heb_ger_fin_dgb_jav_lat_bat_jpn_knd_kor_ben_prs_yor_bul_mly_mcd_aeg_sun_mnd_glc_igb_slo_owc_pan_rom_krd_spa_qcu_lit_grk_guj_swa_sod_mol_sid_dut_tag_bos_cic_svk_moo_mao_tha_hau_tml_swt_lda_uzb_hin_ukr_tur_dyu_vie_chh_zul_ses_tsw	-0.12093779532706	-0.28515191887011	0.776161827340249
519	aeg_krd_akn_lat_sid_mlt_heb_fre_azi_uzb_bem_bat_yor_pan_afr_bsq_por_tig_tsn_cnt_lit_spa_ses_cze_bam_pol_fin_igb_moo_est_ben_wly_geo_arw_mcd_bos_urd_amr_owc_guj_hun_ewe_sun_scr_jav_jpn_tml_kor_grk_glc_swt_ctl_ind_alb_gam_mly_mnd_ger_cic_prs_sod_nor_hin_ukr_slo_qcu_dut_svk_bul_tsw_anl_rus_amh_mol_mao_eng_ven_ita_lda_tag_tha_chh_knd_xho_swa_aze_swe_rom_tur_dyu_vie_hau_fbf_zul_dgb	-0.623139051567233	-1.48869323650836	0.139951442705433
520	aeg_urd_moo_bos_hau_amh_anl_pol_aze_azi_zul_mao_ven_fre_nor_bsq_scr_owc_bem_cnt_cze_ctl_bam_lat_igb_ukr_hun_xho_swt_fin_afr_sid_geo_rom_ben_spa_slo_tig_amr_swe_est_dgb_tag_krd_jav_jpn_knd_kor_hin_ger_dyu_rus_mly_mcd_heb_ind_mnd_alb_fbf_lit_wly_eng_mol_guj_grk_qcu_bul_por_prs_swa_sod_arw_gam_ita_bat_glc_akn_svk_cic_sun_tha_chh_tml_lda_tsw_tur_dut_pan_uzb_yor_vie_mlt_tsn_ses_ewe	0.154152510579311	0.362929781729274	0.717480906873903
521	heb_eng_swa_por_chh_anl_gam_nor_azi_aze_moo_mly_akn_dut_guj_bsq_svk_hau_ses_mnd_rom_ben_tsn_urd_lda_hin_hun_cic_xho_fin_prs_aeg_geo_slo_mol_ita_bul_owc_mlt_scr_est_ewe_mao_alb_ind_jpn_tml_kor_lat_ger_yor_krd_bat_rus_amr_jav_cnt_grk_swt_glc_tig_afr_arw_lit_ctl_qcu_ukr_bos_mcd_bem_wly_swe_sod_spa_sun_pol_zul_cze_igb_tag_tha_sid_knd_fbf_dgb_tur_fre_pan_uzb_tsw_vie_amh_dyu_ven_bam	-0.811669249835009	-1.95936393584232	0.0530647405930154
522	owc_pan_zul_ctl_amh_chh_amr_pol_uzb_aze_swa_bat_tsw_glc_ben_bsq_dut_tig_swt_cnt_bul_mol_akn_spa_ven_svk_hun_igb_bem_fin_ita_hau_geo_urd_rom_bos_cze_mlt_sod_fre_est_ewe_mao_scr_jav_jpn_tml_kor_lat_prs_yor_lit_ind_swe_gam_mly_mnd_alb_bam_nor_anl_afr_krd_ukr_rus_qcu_arw_por_ger_moo_sid_slo_heb_grk_sun_mcd_tsn_guj_ses_tag_tha_wly_knd_fbf_lda_tur_eng_hin_azi_xho_vie_aeg_dgb_dyu_cic	-0.451009582723972	-1.07194626975842	0.286518019740836
523	aeg_bul_moo_svk_sod_mlt_sid_spa_aze_tur_dgb_mao_tsn_ita_slo_bsq_mcd_heb_swt_cnt_rom_scr_fbf_por_tsw_pan_fin_bam_xho_hun_arw_hau_geo_nor_ger_grk_ben_tig_owc_bos_est_ewe_jav_ukr_tag_jpn_knd_kor_prs_pol_lda_glc_sun_ctl_gam_mly_mnd_hin_ses_guj_amr_alb_krd_eng_afr_qcu_lit_mol_fre_dyu_chh_cze_wly_lat_ind_swe_yor_dut_igb_bat_tha_anl_tml_bem_ven_azi_rus_urd_uzb_zul_vie_amh_cic_swa_akn	-0.598222956088608	-1.42588847451305	0.157248594283797
524	hau_lat_xho_dut_gam_amr_tig_hin_tur_azi_lda_sun_cic_svk_eng_bsq_swe_sid_bam_mnd_ger_por_dgb_prs_swt_fre_fin_yor_bem_est_pan_anl_geo_slo_nor_ben_afr_owc_aeg_guj_hun_dyu_jav_ukr_ind_jpn_tml_kor_spa_rom_tsn_cze_mly_urd_heb_mao_cnt_lit_ewe_glc_chh_krd_mcd_bul_grk_qcu_alb_pol_rus_akn_amh_mol_wly_ita_tag_scr_ven_arw_swa_bat_tha_mlt_knd_tsw_fbf_uzb_ctl_bos_aze_zul_vie_sod_igb_moo_ses	-0.895126674354777	-2.16917148391161	0.0326196418249519
525	amr_arw_cic_alb_heb_aeg_owc_cze_aze_uzb_moo_mao_fbf_lat_pan_bsq_hin_amh_bem_cnt_spa_svk_yor_grk_dgb_scr_hun_dyu_tsw_fin_bul_sid_geo_slo_mcd_bos_glc_chh_hau_rom_est_igb_bat_ctl_jav_jpn_tml_kor_nor_afr_swt_lit_tag_ita_mlt_ind_mnd_ben_tsn_krd_anl_mol_urd_prs_rus_qcu_eng_guj_ukr_akn_gam_ger_sod_pol_sun_dut_ven_por_swa_mly_tha_wly_knd_lda_ses_tur_swe_fre_azi_zul_vie_tig_xho_ewe_bam	-0.367092825949279	-0.869715490270422	0.386695100166181
526	amh_guj_xho_rus_hau_amr_aeg_svk_aze_azi_dyu_mly_cic_fre_mol_bsq_spa_sod_ewe_mnd_afr_hin_bem_prs_tsn_swe_est_zul_yor_hun_lit_tig_geo_ita_krd_slo_pol_anl_chh_scr_fin_swt_mao_ger_jav_jpn_tml_kor_bos_cze_akn_dut_bat_bul_heb_ind_cnt_pan_moo_eng_wly_grk_mcd_por_nor_qcu_rom_ukr_urd_dgb_gam_ben_owc_arw_tag_lat_bam_ctl_swa_sun_tha_sid_knd_igb_fbf_uzb_alb_glc_tur_ven_vie_mlt_lda_tsw_ses	-0.690399076544394	-1.65748955964124	0.100790278533694
527	tig_krd_swa_ita_mlt_wly_amh_mol_uzb_tur_igb_sun_ses_dut_pol_bsq_ctl_sid_dyu_mnd_slo_fre_bam_hin_yor_ukr_hun_tsn_tsw_fin_guj_chh_geo_rus_mcd_cze_nor_gam_aeg_afr_est_dgb_mao_grk_tag_jpn_knd_kor_urd_por_moo_pan_bat_arw_amr_jav_cnt_spa_zul_prs_hau_glc_swe_lat_rom_qcu_alb_lit_bos_bem_sod_bul_heb_svk_mly_scr_ewe_ger_cic_ind_tha_owc_tml_fbf_akn_aze_eng_ben_azi_lda_vie_anl_swt_xho_ven	0.223317602295231	0.525238303552869	0.600667540146542
528	sod_pol_yor_glc_amr_chh_heb_urd_azi_uzb_swa_mao_bem_nor_ger_bsq_mol_mlt_ven_mnd_alb_ita_xho_arw_tsw_bos_hun_ses_lda_est_rom_anl_geo_slo_ctl_svk_eng_tig_hau_ukr_fin_moo_ind_ben_tag_jpn_knd_kor_mcd_prs_dyu_afr_sun_cze_amh_jav_cnt_rus_akn_pan_wly_scr_lat_fre_krd_qcu_swe_spa_hin_cic_aeg_guj_gam_grk_bat_dut_ewe_por_swt_mly_tha_owc_tml_bam_tsn_aze_bul_lit_tur_dgb_vie_sid_fbf_zul_igb	-0.145039807255672	-0.342138368760859	0.733018747161753
529	sod_rus_xho_ukr_wly_hau_amh_ita_uzb_tur_bam_tag_tsw_pol_ger_bsq_scr_anl_ven_cnt_mol_bul_tsn_svk_bem_cze_est_cic_lda_hun_slo_amr_geo_alb_urd_afr_hin_heb_chh_spa_fin_fbf_mly_arw_bat_jpn_knd_kor_ctl_pan_yor_glc_ind_prs_sid_mao_mnd_krd_igb_bos_owc_ben_eng_por_mcd_qcu_nor_guj_lat_moo_mlt_swe_tig_fre_jav_grk_akn_rom_zul_sun_tha_gam_tml_ewe_dgb_azi_dut_lit_aze_dyu_vie_aeg_swt_swa_ses	-0.963002226626362	-2.34383551852618	0.0212161504797626
530	sid_ukr_igb_dut_chh_hau_tig_fre_azi_uzb_swt_mly_zul_scr_svk_bsq_nor_wly_swa_mnd_arw_rom_dgb_lit_cic_bul_est_dyu_lda_fin_rus_anl_geo_guj_mol_pol_ita_aeg_heb_pan_hun_tsw_ind_afr_jav_jpn_tml_kor_krd_por_akn_ger_mao_eng_owc_sun_cnt_cze_yor_prs_gam_lat_spa_urd_alb_qcu_bos_glc_slo_xho_amh_swe_amr_ben_bat_mcd_moo_ctl_ven_tag_tha_sod_knd_ses_bam_aze_grk_hin_tur_tsn_vie_mlt_bem_fbf_ewe	-0.945612751325608	-2.30053535046511	0.0236532638436016
531	wly_dut_swt_krd_amr_aeg_gam_ukr_azi_tur_fbf_mly_igb_scr_rom_bsq_cze_owc_dyu_cnt_eng_prs_bam_urd_ewe_mol_fin_zul_lda_est_lat_hau_geo_rus_lit_slo_fre_sod_mlt_nor_hun_ven_bat_afr_ind_jpn_tml_kor_ger_ita_tsw_por_mao_ben_tig_sun_mnd_bul_tsn_alb_chh_svk_grk_bos_ctl_qcu_spa_swe_pan_swa_anl_glc_amh_guj_jav_hin_dgb_pol_moo_tag_tha_sid_knd_bem_akn_uzb_arw_mcd_aze_cic_vie_heb_yor_xho_ses	-0.194805139873827	-0.460100130159432	0.646518262802394
532	sod_rom_moo_afr_tig_sid_amh_lit_tur_aze_zul_bat_ses_por_arw_bsq_ctl_heb_yor_mnd_grk_bul_fbf_glc_akn_ukr_fin_tsn_cic_est_bos_hau_geo_fre_pol_swe_alb_amr_anl_mol_hun_ven_sun_ger_mao_jpn_tml_kor_cze_spa_xho_guj_ind_mcd_aeg_tag_cnt_scr_dyu_ita_owc_slo_ben_nor_lat_qcu_pan_rus_eng_ewe_gam_svk_wly_hin_jav_dut_swt_urd_dgb_mly_tha_mlt_knd_bem_bam_azi_krd_prs_uzb_igb_vie_chh_tsw_swa_lda	-0.756255399150397	-1.81864813850753	0.0721837925866757
533	aeg_fre_ses_ben_amh_anl_gam_swe_aze_azi_ven_ind_dyu_afr_dut_bsq_krd_hau_swa_cnt_urd_bos_akn_arw_fbf_por_est_zul_moo_hun_spa_sid_geo_guj_rus_mol_hin_wly_sod_nor_fin_igb_sun_pol_bat_jpn_knd_kor_ita_scr_dgb_eng_mly_rom_amr_jav_mnd_bul_tsn_grk_chh_alb_ger_lat_mcd_qcu_svk_lit_slo_bam_tig_prs_heb_glc_tag_pan_lda_ctl_tsw_mao_tha_mlt_tml_xho_cic_tur_ukr_cze_uzb_swt_vie_owc_bem_yor_ewe	-0.331809219735601	-0.785866956586244	0.433943146568693
534	sid_pan_tsn_swe_amh_heb_aeg_ger_uzb_tur_cic_tag_lda_prs_lit_bsq_guj_mlt_ewe_mnd_ben_ukr_ven_dut_bam_hin_fin_yor_bem_hun_rus_sod_geo_mcd_eng_ctl_nor_tig_owc_pol_est_swa_ind_arw_bat_jpn_knd_kor_slo_bul_dgb_ita_mly_scr_gam_sun_cnt_spa_swt_glc_anl_grk_por_rom_svk_qcu_alb_krd_mol_zul_chh_cze_amr_lat_jav_fre_fbf_bos_tsw_mao_tha_wly_tml_dyu_ses_aze_urd_afr_azi_akn_vie_hau_moo_xho_igb	-0.452005105149711	-1.07361237820397	0.285774258110696
535	amh_ben_swa_arw_sod_tig_sid_pan_azi_tur_cic_sun_moo_cze_scr_bsq_spa_hau_igb_cnt_glc_grk_dyu_hin_swt_afr_est_tsw_dgb_hun_mcd_mlt_geo_bul_bos_ukr_pol_chh_heb_nor_fin_ses_mly_slo_mao_jpn_tml_kor_lat_fre_bem_urd_ind_swe_owc_tag_mnd_rus_yor_ctl_gam_krd_ita_guj_mol_qcu_eng_alb_por_lda_aeg_dut_amr_prs_jav_ger_zul_rom_xho_bat_tha_anl_knd_fbf_akn_aze_svk_lit_uzb_ven_vie_wly_ewe_tsn_bam	-0.157142929857999	-0.370511638942088	0.711843858161763
536	heb_cze_ses_urd_chh_tig_hau_eng_aze_uzb_moo_sun_ewe_prs_lat_bsq_ger_wly_bem_mnd_ukr_arw_akn_mcd_lda_krd_est_bam_tsw_fin_scr_owc_geo_nor_pol_lit_ita_anl_amh_mol_hun_zul_mao_ben_ind_jpn_knd_kor_bul_alb_ven_rom_bat_bos_amr_mly_cnt_afr_dyu_guj_aeg_svk_slo_ctl_glc_qcu_fre_por_rus_cic_sod_swe_gam_hin_tag_pan_igb_dut_swt_jav_tha_mlt_tml_tsn_xho_azi_grk_spa_tur_swa_vie_sid_fbf_yor_dgb	-0.345979408474761	-0.818945957979459	0.414910891179909
537	chh_fre_dyu_cze_mlt_amh_aeg_bos_aze_azi_swa_bat_tsw_dut_ukr_bsq_por_amr_bam_mnd_eng_spa_bem_ita_ven_lat_hun_xho_dgb_fin_nor_anl_geo_lit_hin_mol_slo_tig_heb_rom_est_akn_sun_ctl_jav_jpn_tml_kor_mcd_rus_ses_swe_ind_arw_gam_mao_cnt_urd_igb_grk_owc_guj_scr_prs_bul_qcu_alb_pol_ger_cic_sid_afr_hau_pan_tag_ben_yor_krd_zul_mly_tha_wly_knd_swt_ewe_uzb_glc_svk_tur_tsn_vie_sod_moo_lda_fbf	-0.76800392688281	-1.84523032961033	0.0681862870897001
538	chh_dut_tsn_grk_owc_sod_gam_fre_uzb_aze_swt_mao_ewe_rus_mol_bsq_lit_aeg_dgb_cnt_guj_por_xho_rom_bem_hin_hun_ven_moo_fin_slo_wly_geo_spa_bos_arw_ger_sid_hau_bul_est_fbf_bat_svk_mly_jpn_tml_kor_alb_mcd_cic_krd_sun_glc_tig_ind_mnd_urd_dyu_pol_heb_cze_scr_lat_nor_qcu_eng_pan_swe_lda_amr_prs_amh_ben_tag_afr_yor_ita_akn_jav_tha_anl_knd_tsw_swa_tur_ukr_ctl_azi_zul_vie_mlt_igb_ses_bam	-0.22064312646452	-0.52088129998717	0.603687491735393
539	tig_svk_xho_nor_anl_wly_heb_guj_uzb_aze_tsn_mly_zul_arw_spa_bsq_rus_aeg_cic_mnd_grk_ukr_swt_swe_ses_pan_fin_fbf_dyu_hun_slo_sid_geo_ben_pol_eng_lat_amh_hau_dut_est_tsw_jav_lit_bat_jpn_tml_kor_krd_por_ewe_mol_tag_rom_mlt_ind_cnt_urd_akn_afr_chh_fre_hin_ita_mcd_qcu_ctl_glc_cze_bem_gam_alb_owc_bul_mao_scr_swa_ger_ven_sun_tha_amr_knd_moo_igb_tur_bos_prs_azi_bam_vie_sod_yor_dgb_lda	-0.568738822803493	-1.3557614454295	0.178458193822155
540	heb_afr_cic_eng_gam_owc_hau_mcd_azi_aze_bam_bat_swt_ukr_ger_bsq_fre_amh_xho_mnd_spa_dut_tsw_bos_dgb_rom_fin_tsn_fbf_est_rus_chh_geo_ita_guj_ben_krd_amr_mlt_por_hun_ewe_tag_lit_jav_jpn_tml_kor_ctl_nor_bem_glc_mly_scr_anl_ind_cnt_mol_ven_urd_tig_hin_alb_lat_cze_qcu_svk_slo_arw_lda_aeg_bul_sid_pan_sun_pol_igb_prs_dyu_mao_tha_sod_knd_swa_yor_uzb_swe_grk_tur_moo_vie_wly_zul_akn_ses	-0.307655384487094	-0.72851615673625	0.468128186689409
541	sid_krd_dyu_ita_anl_aeg_mlt_nor_uzb_aze_swt_ind_ses_prs_ctl_bsq_mcd_heb_ven_mnd_por_urd_ewe_bos_bem_cze_fin_moo_cic_est_lit_gam_geo_fre_guj_scr_glc_hau_amh_ukr_hun_bam_mly_eng_bat_jpn_tml_kor_rom_grk_tsn_pan_sun_hin_tig_mao_cnt_mol_fbf_alb_amr_afr_rus_ger_svk_qcu_dut_swe_lat_yor_owc_slo_wly_bul_jav_arw_xho_pol_lda_tag_tha_sod_knd_swa_igb_azi_ben_spa_tur_tsw_vie_chh_zul_akn_dgb	-0.540563580337128	-1.28747313808578	0.201124231140234
542	amh_glc_fbf_pan_tig_owc_aeg_urd_azi_tur_dyu_ind_ses_por_mcd_bsq_scr_wly_igb_mnd_svk_slo_bam_fre_dgb_rus_fin_ewe_zul_hun_guj_hau_geo_ger_hin_nor_bul_gam_mlt_ctl_est_tsw_mao_eng_mly_jpn_tml_kor_cze_mol_yor_lat_sun_krd_heb_jav_cnt_swe_tsn_bos_sid_alb_ben_ukr_prs_qcu_spa_rom_arw_swa_sod_lit_chh_dut_tag_ita_ven_grk_akn_bat_tha_amr_knd_cic_xho_aze_afr_pol_uzb_bem_vie_anl_swt_moo_lda	-0.808297457563806	-1.94945250463229	0.0542541038928781
543	aeg_grk_ven_pan_hau_sod_chh_ctl_azi_aze_ses_bat_zul_urd_ita_bsq_afr_tig_tsn_mnd_fre_alb_bam_prs_xho_slo_fin_lda_cic_est_rus_amh_geo_dut_scr_swe_bul_heb_anl_guj_hun_fbf_jav_glc_mly_jpn_knd_kor_nor_ger_ewe_rom_ind_svk_amr_sun_cnt_lit_bem_eng_sid_mcd_krd_cze_lat_qcu_por_bos_ben_akn_wly_pol_mlt_hin_tag_ukr_swa_arw_yor_mao_tha_gam_tml_moo_swt_tur_mol_spa_uzb_dyu_vie_owc_igb_dgb_tsw	0.232889879170863	0.547906989766572	0.585068465282025
544	aeg_krd_fbf_rus_owc_chh_hau_ger_uzb_azi_bem_bat_dgb_scr_spa_bsq_bul_anl_ses_cnt_afr_eng_tsn_fre_yor_bos_fin_tsw_ewe_hun_hin_gam_geo_slo_pan_pol_svk_mlt_heb_swe_est_xho_jav_ben_sun_jpn_knd_kor_lat_por_dyu_guj_mao_ukr_wly_mly_mnd_nor_igb_grk_amh_rom_dut_ctl_ita_qcu_mol_glc_lit_zul_sod_mcd_tig_arw_tag_urd_bam_cze_swa_ind_tha_sid_tml_cic_ven_tur_alb_prs_aze_moo_vie_amr_lda_akn_swt	-0.942589234361781	-2.28574431752624	0.0245406063554141
545	amh_svk_bam_ukr_heb_gam_hau_bos_uzb_azi_ven_mao_dyu_urd_ger_bsq_slo_anl_igb_cnt_pol_dut_yor_lat_tsw_scr_fin_tsn_swa_hun_bul_tig_geo_ita_arw_grk_mol_wly_aeg_glc_est_dgb_jav_alb_tag_jpn_knd_kor_hin_cze_ewe_lit_mly_ben_sod_bat_mnd_prs_akn_rom_sid_pan_ctl_mcd_swe_qcu_guj_eng_krd_cic_amr_nor_mlt_afr_ind_por_ses_fre_lda_sun_tha_owc_tml_fbf_xho_aze_spa_rus_tur_moo_vie_chh_swt_zul_bem	0.410214115357949	0.967140919654661	0.335981971326393
546	mlt_pol_dyu_cze_chh_heb_sid_ctl_azi_tur_swt_ind_bam_guj_nor_bsq_mcd_amh_dgb_cnt_dut_swe_cic_afr_akn_por_hun_fbf_ses_est_ita_gam_geo_fre_slo_alb_lat_amr_tig_pan_fin_lda_mao_ben_bat_jpn_tml_kor_grk_glc_bem_hin_sun_krd_aeg_tag_mnd_ukr_moo_mol_wly_rom_ger_scr_rus_qcu_urd_spa_prs_ewe_anl_eng_sod_bos_jav_lit_swa_svk_tsw_mly_tha_hau_knd_igb_yor_uzb_bul_arw_aze_xho_vie_owc_zul_ven_tsn	0.0654071131919725	0.154008416051079	0.877936810431623
547	chh_dut_dyu_arw_gam_mlt_anl_guj_azi_tur_akn_tag_yor_hin_lit_bsq_ukr_wly_swt_mnd_spa_bul_ses_por_bem_svk_est_cic_lda_fin_krd_amh_geo_swe_pol_eng_grk_owc_aeg_ben_hun_swa_jav_cze_bat_jpn_knd_kor_mol_ctl_moo_ita_mao_urd_sod_ind_cnt_prs_zul_afr_tig_scr_rom_pan_rus_qcu_nor_alb_slo_dgb_heb_lat_amr_glc_mly_ger_fbf_fre_ven_sun_tha_hau_tml_igb_xho_uzb_bos_mcd_aze_tsn_vie_sid_ewe_tsw_bam	-0.41994897508403	-0.996044673485772	0.321813003595041
548	sid_ger_ses_nor_amr_heb_tig_mol_azi_tur_dgb_tag_ven_slo_ctl_bsq_svk_hau_yor_cnt_guj_prs_xho_ben_bem_hin_hun_lda_tsw_fin_swe_owc_geo_glc_lat_scr_fre_anl_amh_arw_est_swa_sun_pan_mao_jpn_tml_kor_alb_ukr_akn_eng_ind_rus_wly_jav_mnd_pol_ewe_por_sod_rom_dut_lit_bos_qcu_mcd_urd_cze_bam_gam_afr_chh_krd_mly_spa_fbf_grk_swt_bat_tha_aeg_knd_cic_tsn_aze_bul_ita_uzb_dyu_vie_mlt_moo_zul_igb	-0.752580709295333	-1.81335886232027	0.0730020403801344
549	mlt_hin_tsn_svk_chh_aeg_amr_urd_tur_aze_swa_jav_akn_pan_bos_bsq_rus_amh_bam_cnt_alb_fre_xho_ita_ven_pol_fin_dyu_lda_hun_mol_sid_geo_ctl_por_krd_rom_hau_wly_ukr_est_zul_mly_scr_mao_jpn_tml_kor_glc_ben_cic_afr_ind_arw_owc_tag_mnd_guj_dgb_mcd_heb_grk_cze_lat_slo_qcu_swe_lit_ger_igb_anl_prs_gam_bul_sun_eng_tsw_nor_fbf_bat_tha_sod_knd_ewe_ses_azi_spa_dut_uzb_swt_vie_tig_moo_bem_yor	-0.516235474466971	-1.22946766231568	0.221997986274085
550	amr_cze_dgb_svk_chh_tig_sod_grk_tur_azi_yor_bat_zul_glc_lat_bsq_mol_hau_akn_cnt_rus_scr_tsw_fre_igb_prs_hun_lda_ewe_est_krd_aeg_geo_guj_pan_hin_alb_sid_anl_nor_fin_ven_tag_mcd_mly_jpn_knd_kor_urd_spa_swa_pol_sun_eng_amh_mao_mnd_ukr_fbf_ita_wly_por_lit_ben_ger_qcu_rom_dut_swe_dyu_mlt_bul_gam_slo_jav_bos_ses_ctl_bem_ind_tha_owc_tml_swt_cic_aze_afr_arw_uzb_tsn_vie_heb_moo_bam_xho	-1.25459514901647	-3.12247385404022	0.00239046066923269
551	owc_mcd_fbf_slo_aeg_wly_gam_ukr_aze_uzb_dgb_mao_bem_fre_ita_bsq_prs_chh_xho_mnd_ger_dut_ses_pol_yor_ben_est_tsw_swt_hun_lat_sod_geo_lit_hin_glc_por_sid_tig_scr_fin_cic_bat_grk_tag_jpn_knd_kor_nor_rus_tsn_bul_ind_krd_amr_jav_cnt_mol_lda_spa_amh_svk_cze_afr_arw_qcu_urd_bos_rom_dyu_hau_swe_mlt_pan_mly_guj_bam_eng_ven_sun_tha_anl_tml_swa_moo_azi_alb_ctl_tur_igb_vie_heb_zul_ewe_akn	0.163079045458172	0.383689919261279	0.702084055448402
552	tig_scr_xho_glc_gam_amr_hau_ctl_aze_tur_bam_tag_swt_rus_ita_bsq_ukr_heb_tsn_cnt_pol_krd_yor_bos_moo_pan_hun_zul_bem_est_alb_chh_geo_nor_ben_rom_svk_sod_sid_swe_fin_ven_mly_eng_mao_jpn_knd_kor_fre_hin_cic_lat_sun_urd_mlt_jav_mnd_dut_dyu_bul_wly_arw_cze_por_lit_qcu_ger_mcd_grk_akn_amh_mol_owc_slo_bat_prs_igb_spa_dgb_ind_tha_aeg_tml_tsw_lda_uzb_guj_afr_azi_ewe_vie_anl_swa_ses_fbf	-0.945377249560027	-2.2946216238622	0.0240045882766796
553	chh_mol_zul_guj_sod_heb_amh_pol_azi_uzb_dgb_jav_fbf_cze_por_bsq_bul_sid_swt_mnd_spa_slo_igb_pan_ven_fre_hun_ewe_yor_fin_ben_hau_geo_dut_krd_rom_arw_owc_anl_nor_est_dyu_mao_rus_sun_jpn_tml_kor_mcd_lat_tsn_eng_bat_bos_amr_mly_cnt_ita_ses_alb_tig_ctl_swe_glc_urd_qcu_lit_afr_hin_tsw_wly_prs_mlt_scr_ind_ukr_bam_svk_swa_tag_tha_aeg_knd_akn_lda_tur_grk_ger_aze_moo_vie_gam_xho_bem_cic	-0.198771615306086	-0.46869241809815	0.640386281515071
554	gam_ger_tsw_slo_chh_amr_wly_mol_azi_aze_ewe_ind_zul_cze_por_bsq_arw_mlt_swa_cnt_ben_urd_akn_nor_lda_pol_fin_ven_fbf_hun_eng_heb_geo_afr_fre_alb_ukr_anl_hau_glc_est_dgb_tag_rom_mao_jpn_knd_kor_rus_dut_igb_swe_mly_ctl_amh_sun_mnd_ita_dyu_mcd_owc_krd_bul_pan_guj_qcu_bos_spa_lit_bam_sod_scr_aeg_svk_bat_lat_tsn_prs_xho_jav_tha_tig_tml_moo_yor_tur_grk_hin_uzb_swt_vie_sid_bem_cic_ses	-0.757891364985307	-1.82656318297166	0.0709736068373267
555	heb_krd_zul_lit_aeg_anl_mlt_eng_uzb_tur_cic_bat_yor_arw_ukr_bsq_ita_tig_dyu_cnt_ger_rus_tsw_pan_akn_guj_fin_igb_ses_est_por_hau_geo_ben_pol_bul_ctl_chh_amh_swe_hun_bam_ind_scr_sun_jpn_tml_kor_hin_fre_ewe_lat_mao_prs_owc_jav_mnd_svk_xho_nor_sid_afr_grk_cze_glc_qcu_alb_rom_dut_swa_sod_slo_amr_bos_tag_mol_dgb_urd_swt_mly_tha_wly_knd_bem_tsn_aze_mcd_spa_azi_moo_vie_gam_fbf_lda_ven	-0.358316809465466	-0.84812845728899	0.398544056224792
556	sod_bul_akn_alb_mlt_sid_owc_spa_uzb_azi_dyu_sun_igb_fre_afr_bsq_svk_tig_cic_mnd_swe_rus_dgb_ita_xho_slo_est_moo_ven_hun_pol_amr_geo_grk_ger_lit_arw_gam_amh_scr_fin_ses_ind_ben_jav_jpn_tml_kor_mcd_lat_fbf_nor_bat_glc_hau_mao_cnt_ctl_swt_dut_wly_hin_guj_rom_mol_qcu_eng_cze_bos_tsn_aeg_krd_anl_ukr_tag_prs_swa_por_bem_mly_tha_chh_knd_zul_yor_tur_urd_pan_aze_tsw_vie_heb_ewe_bam_lda	0.0970791561279511	0.228552721557567	0.81971838471835
557	mlt_pol_zul_swe_chh_anl_wly_ukr_azi_uzb_swt_ind_dyu_krd_spa_bsq_urd_sod_cic_cnt_afr_bos_fbf_pan_moo_prs_hun_ewe_ses_est_alb_amh_geo_lit_ben_cze_rom_amr_heb_glc_fin_igb_sun_ita_bat_jpn_knd_kor_arw_grk_swa_hin_tag_por_owc_mly_mnd_scr_dgb_ctl_hau_slo_mcd_lat_ger_qcu_rus_fre_nor_tsn_sid_guj_aeg_svk_mao_dut_akn_eng_xho_jav_tha_gam_tml_tsw_yor_aze_bul_mol_tur_ven_vie_tig_lda_bam_bem	-0.315455691614678	-0.745683705070008	0.45773910220709
558	wly_arw_tsw_ben_anl_aeg_gam_svk_aze_azi_cic_sun_ewe_glc_por_bsq_grk_chh_bam_mnd_mcd_prs_fbf_lit_dyu_cze_est_ven_zul_fin_afr_sid_geo_nor_ctl_pol_pan_tig_hau_bul_hun_swt_ind_rus_tag_jpn_tml_kor_krd_hin_akn_ukr_jav_ger_mlt_mly_cnt_ita_yor_eng_owc_dut_bos_swe_fre_qcu_alb_scr_slo_moo_amr_spa_sod_urd_bat_mol_lda_rom_ses_mao_tha_heb_knd_tsn_swa_uzb_guj_lat_tur_xho_vie_amh_dgb_bem_igb	-0.218437045225448	-0.515429979307307	0.607475676346428
559	sid_mol_cic_pan_gam_sod_owc_afr_uzb_azi_ven_tag_tsn_krd_glc_bsq_spa_heb_igb_mnd_prs_rom_lda_rus_dyu_ita_est_ses_dgb_fin_ben_aeg_geo_scr_eng_grk_mcd_hau_amh_guj_hun_moo_ind_ctl_jav_jpn_tml_kor_ukr_bos_akn_pol_sun_dut_chh_mao_cnt_lat_bem_hin_mlt_svk_slo_nor_ger_qcu_lit_por_alb_xho_anl_bul_tig_cze_bat_urd_ewe_fre_yor_mly_tha_wly_knd_tsw_swa_tur_swe_arw_aze_swt_vie_amr_zul_bam_fbf	-0.535792824231377	-1.27841825433224	0.204283303053625
560	hau_afr_akn_swe_chh_amh_sid_nor_uzb_tur_tsw_sun_bam_ctl_guj_bsq_ukr_sod_zul_mnd_lit_ita_tsn_ger_moo_krd_est_fbf_lda_hun_rom_gam_geo_mol_lat_dut_bos_aeg_anl_arw_fin_yor_tag_pan_mao_jpn_tml_kor_fre_ben_ven_spa_ind_slo_heb_mly_cnt_urd_igb_mcd_mlt_pol_rus_prs_bul_qcu_grk_cze_glc_dgb_tig_eng_amr_alb_bat_scr_swa_hin_bem_jav_tha_owc_knd_dyu_xho_aze_por_svk_azi_ewe_vie_wly_cic_ses_swt	-0.0654580376776344	-0.154258374201577	0.87774028157265
561	heb_krd_swa_fre_sod_aeg_gam_eng_uzb_aze_bem_ind_ses_afr_pol_bsq_mcd_sid_bam_mnd_rus_slo_ven_ben_igb_swe_fin_zul_lda_hun_bos_mlt_geo_urd_lat_glc_por_chh_amh_ctl_est_xho_tag_mol_bat_jpn_tml_kor_arw_lit_tsn_ger_jav_dut_tig_sun_cnt_cze_fbf_hin_hau_guj_prs_ukr_grk_qcu_pan_spa_ita_yor_anl_alb_amr_svk_mly_rom_swt_nor_dgb_mao_tha_wly_knd_cic_akn_azi_scr_bul_tur_tsw_vie_owc_dyu_ewe_moo	-0.152618506841769	-0.360330772712752	0.719416871280211
562	sid_nor_xho_ben_chh_mlt_amh_alb_tur_aze_dyu_mao_igb_ctl_fre_bsq_afr_heb_cic_cnt_krd_spa_lda_cze_ses_bul_hun_yor_swt_est_slo_aeg_geo_mol_pan_mcd_arw_owc_wly_rom_fin_dgb_sun_prs_tag_jpn_knd_kor_lit_bos_ewe_ger_mly_ita_anl_ind_mnd_dut_zul_pol_gam_por_scr_guj_hin_qcu_lat_ukr_eng_ven_amr_grk_hau_glc_jav_svk_tsn_swe_swa_bat_tha_tig_tml_bem_akn_uzb_urd_rus_azi_fbf_vie_sod_bam_moo_tsw	-0.0835440521796379	-0.196980563674867	0.844272599958396
563	owc_ita_ses_pol_gam_mlt_anl_urd_tur_uzb_moo_jav_bam_svk_dut_bsq_spa_heb_zul_cnt_lit_hin_akn_guj_dyu_slo_est_igb_tsw_fin_afr_aeg_geo_krd_cze_prs_pan_amr_hau_bos_hun_lda_bat_glc_mao_jpn_tml_kor_rus_alb_xho_por_sun_ger_sod_ind_mnd_ctl_tsn_arw_tig_bul_rom_mcd_mol_qcu_ben_grk_scr_swt_chh_swe_wly_nor_tag_eng_bem_ukr_swa_mly_tha_amh_knd_yor_ven_aze_fre_lat_azi_ewe_vie_sid_dgb_fbf_cic	-0.915136620766059	-2.21961560010629	0.0288758281377769
564	mlt_ukr_yor_hin_chh_sod_hau_bos_azi_tur_ses_ind_swt_spa_fre_bsq_por_amr_bem_mnd_arw_grk_dgb_swe_igb_lit_est_lda_ven_fin_cze_gam_geo_mol_prs_ben_rus_anl_amh_lat_hun_zul_bat_slo_sun_jpn_knd_kor_guj_ita_ewe_pol_tag_afr_tig_jav_cnt_svk_fbf_pan_heb_ger_ctl_bul_eng_qcu_dut_scr_alb_bam_wly_urd_sid_mcd_mao_rom_tsw_nor_moo_mly_tha_aeg_tml_tsn_xho_aze_glc_krd_uzb_dyu_vie_owc_swa_cic_akn	-0.692891833072464	-1.65780509395115	0.100726383787003
565	sod_bul_igb_urd_amr_sid_owc_lat_tur_aze_akn_bat_dyu_por_ctl_bsq_hin_wly_ven_mnd_fre_spa_tsw_grk_tsn_mol_fin_dgb_bem_hun_alb_heb_geo_ukr_rom_scr_nor_tig_chh_ger_est_moo_mao_pan_jav_jpn_knd_kor_bos_dut_zul_arw_sun_svk_hau_ind_cnt_lit_cic_glc_mlt_slo_eng_guj_pol_qcu_ita_swe_mcd_yor_aeg_cze_gam_rus_tag_afr_swa_prs_ewe_mly_tha_amh_tml_xho_lda_azi_krd_ben_uzb_swt_vie_anl_fbf_bam_ses	-0.146154117883087	-0.345285852971661	0.730659229157905
566	gam_slo_ven_dut_owc_hau_chh_ger_azi_tur_fbf_tag_tsn_ukr_bos_bsq_svk_tig_ses_cnt_pan_swe_moo_bul_yor_rom_est_bam_xho_hun_spa_anl_geo_rus_glc_krd_lit_wly_heb_grk_fin_tsw_ind_hin_bat_jpn_knd_kor_ctl_pol_swa_prs_mao_scr_amh_jav_mnd_ita_cic_mol_amr_lat_eng_por_arw_qcu_cze_urd_nor_swt_aeg_guj_sod_fre_sun_ben_igb_alb_dyu_mly_tha_mlt_tml_zul_dgb_uzb_afr_mcd_aze_lda_vie_sid_akn_bem_ewe	-0.332339716964891	-0.787426803492501	0.433034309627249
567	amr_grk_zul_ita_heb_gam_chh_lit_tur_aze_moo_sun_yor_glc_scr_bsq_por_wly_xho_mnd_slo_ben_fbf_bul_ewe_svk_fin_lda_dgb_hun_bos_sid_geo_urd_spa_mol_cze_sod_mlt_fre_est_igb_bat_lat_jav_jpn_tml_kor_rus_ctl_ses_guj_ind_dut_owc_mao_cnt_eng_akn_krd_tig_pan_pol_rom_nor_qcu_ger_afr_alb_tsn_hau_mcd_aeg_prs_mly_arw_bam_swe_ven_tag_tha_anl_knd_swa_cic_uzb_ukr_hin_azi_dyu_vie_amh_bem_swt_tsw	0.145820993617856	0.343238867059967	0.732193463499998
568	anl_ben_yor_mcd_sid_owc_gam_scr_tur_aze_lda_ind_igb_ukr_slo_bsq_lit_heb_ewe_mnd_por_cze_moo_nor_xho_guj_hun_bem_fbf_fin_bul_tig_geo_dut_pol_urd_spa_amr_amh_grk_est_bam_bat_mol_jav_jpn_tml_kor_pan_lat_zul_rus_mly_glc_wly_mao_cnt_fre_swa_ita_mlt_swe_arw_rom_prs_qcu_alb_ger_krd_akn_aeg_ctl_hau_hin_sun_afr_ses_eng_dgb_tag_tha_sod_knd_tsn_dyu_azi_svk_bos_uzb_cic_vie_chh_swt_ven_tsw	-0.211056993611534	-0.498678870619028	0.61918307736729
569	amh_ita_dgb_scr_sid_owc_hau_cze_azi_uzb_ses_ind_fbf_afr_por_bsq_rom_chh_tsn_cnt_swe_hin_dyu_ger_bem_ctl_fin_ven_cic_hun_spa_amr_geo_alb_guj_arw_svk_aeg_gam_bul_est_igb_mly_glc_tag_jpn_tml_kor_grk_bos_zul_krd_mao_urd_tig_sun_mnd_lat_xho_ben_sod_pan_prs_mcd_lit_qcu_fre_ukr_mol_swt_anl_pol_wly_rus_jav_nor_yor_dut_ewe_bat_tha_heb_knd_tsw_bam_aze_slo_eng_tur_swa_vie_mlt_moo_lda_akn	-0.616154301982679	-1.47726546576796	0.142982991562639
570	aeg_bul_dgb_alb_wly_heb_sod_fre_uzb_aze_ven_sun_bem_ger_glc_bsq_rom_sid_fbf_mnd_pol_dut_bam_mcd_igb_afr_fin_cic_tsn_hun_rus_hau_geo_prs_mol_por_scr_gam_amh_ctl_est_zul_bat_grk_jav_jpn_knd_kor_lit_nor_yor_spa_tag_guj_tig_ind_cnt_ita_akn_eng_amr_urd_pan_lat_cze_qcu_bos_slo_hin_tsw_owc_krd_anl_swe_mly_arw_lda_ukr_swt_mao_tha_chh_tml_dyu_swa_azi_svk_ben_tur_moo_vie_mlt_xho_ses_ewe	0.202527220007319	0.476470101037524	0.634857070635142
571	chh_lit_akn_prs_owc_anl_heb_ctl_aze_tur_igb_bat_fbf_pol_ukr_bsq_fre_sod_ven_mnd_krd_glc_swt_slo_swa_arw_hun_zul_tsw_fin_swe_aeg_geo_nor_dut_eng_mcd_wly_mlt_rom_est_bam_sun_ben_mao_jpn_knd_kor_alb_cze_tsn_hin_mly_ger_amr_jav_cnt_bos_yor_lat_hau_scr_rus_ita_mol_qcu_svk_urd_pan_lda_amh_por_sid_spa_tag_guj_ses_afr_dgb_ind_tha_tig_tml_xho_bem_azi_bul_grk_uzb_cic_vie_gam_dyu_moo_ewe	-0.530220254329205	-1.26249513066726	0.209927282535827
572	aeg_cze_tsn_afr_sod_anl_sid_alb_aze_azi_ven_tag_dyu_hin_spa_bsq_fre_owc_lda_mnd_pan_ukr_ses_pol_yor_grk_est_igb_akn_hun_prs_wly_geo_ger_glc_rus_lat_amh_heb_slo_fin_tsw_sun_bul_bat_jpn_knd_kor_urd_eng_swa_ita_mly_bos_chh_ind_cnt_scr_zul_mol_amr_lit_dut_ctl_swe_qcu_ben_svk_rom_xho_gam_nor_mlt_guj_mao_arw_swt_por_moo_jav_tha_hau_tml_bam_ewe_tur_mcd_krd_uzb_bem_vie_tig_dgb_cic_fbf	-0.538738446190381	-1.28259141229973	0.202822841437356
573	mlt_por_tsw_prs_aeg_hau_chh_krd_aze_tur_dgb_mly_swa_pol_pan_bsq_urd_owc_igb_cnt_afr_alb_lda_svk_akn_spa_est_ses_ven_hun_slo_gam_geo_eng_arw_guj_mol_amr_sod_cze_fin_swt_bat_mcd_sun_jpn_knd_kor_bos_hin_bam_rom_jav_nor_tig_tag_mnd_ita_zul_swe_wly_fre_glc_scr_ctl_qcu_ger_dut_grk_yor_amh_lit_heb_bul_mao_lat_xho_rus_dyu_ind_tha_sid_tml_fbf_cic_azi_ben_ukr_uzb_ewe_vie_anl_bem_moo_tsn	-0.201079735910415	-0.474686838927101	0.636122991850703
574	hau_fre_ses_ben_owc_chh_mlt_pol_tur_aze_yor_bat_bem_por_dut_bsq_ita_gam_bam_cnt_ctl_lit_tsn_glc_xho_hin_est_zul_fbf_hun_guj_tig_geo_krd_arw_pan_rom_amh_sid_bul_fin_akn_sun_scr_mao_jpn_tml_kor_urd_swe_cic_mcd_mly_mol_sod_jav_mnd_alb_dgb_rus_anl_svk_nor_eng_prs_qcu_bos_slo_grk_ven_heb_cze_aeg_ukr_ind_lat_igb_spa_lda_tag_tha_wly_knd_swt_moo_azi_afr_ger_uzb_swa_vie_amr_dyu_tsw_ewe	0.526080309109237	1.24307067190713	0.216966596722961
575	mlt_swe_fbf_por_gam_anl_wly_ukr_tur_azi_swt_ind_bam_afr_svk_bsq_eng_amr_dgb_mnd_hin_lat_ses_ita_zul_lit_fin_lda_xho_est_nor_sid_geo_ger_mol_cze_ben_aeg_tig_mcd_hun_yor_jav_glc_bat_jpn_knd_kor_scr_spa_tsw_pol_mao_fre_chh_sun_cnt_arw_ewe_slo_heb_rom_pan_krd_prs_qcu_rus_bos_grk_cic_owc_bul_amh_urd_mly_guj_tsn_dut_swa_tag_tha_hau_tml_akn_dyu_aze_ctl_alb_uzb_bem_vie_sod_igb_ven_moo	-0.6579100274314	-1.57489026645464	0.118677650995738
576	owc_afr_dgb_guj_mlt_heb_anl_glc_azi_tur_bem_mao_bam_cze_pol_bsq_alb_hau_lda_cnt_rom_por_ses_mcd_fbf_swe_hun_tsw_swt_est_nor_amr_geo_prs_slo_ger_arw_amh_wly_rus_fin_yor_bat_spa_ind_jpn_knd_kor_hin_ctl_cic_krd_sun_urd_tig_jav_mnd_lat_igb_ita_sid_bos_ukr_scr_eng_qcu_fre_bul_dut_xho_aeg_pan_sod_ben_tag_svk_ewe_mol_tsn_mly_tha_gam_tml_swa_moo_uzb_grk_lit_aze_zul_vie_chh_akn_ven_dyu	-0.348397643339864	-0.825689348480494	0.411093449382914
577	chh_svk_xho_bos_owc_mlt_amh_krd_tur_azi_bam_tag_fbf_dut_swe_bsq_eng_gam_dgb_mnd_ukr_ctl_moo_arw_ses_pan_hun_cic_lda_fin_mol_sod_geo_afr_prs_rus_urd_tig_wly_grk_est_yor_mly_spa_sun_jpn_knd_kor_lit_hin_ven_bul_ind_slo_hau_bat_cnt_ben_swa_cze_anl_nor_scr_alb_pol_qcu_ita_ger_fre_bem_sid_glc_aeg_lat_mao_guj_tsw_mcd_tsn_jav_tha_amr_tml_igb_swt_uzb_por_rom_aze_dyu_vie_heb_akn_zul_ewe	0.499740976275736	1.18415164547649	0.239370699505751
578	mlt_rus_tsw_mcd_hau_anl_heb_arw_aze_uzb_bem_mly_swt_prs_hin_bsq_pan_tig_igb_cnt_por_slo_zul_bul_ewe_ukr_est_fbf_yor_fin_alb_amr_geo_lat_spa_dut_svk_aeg_amh_fre_hun_ven_ind_mol_tag_jpn_knd_kor_scr_urd_lda_ben_mao_grk_gam_bat_mnd_lit_cic_pol_chh_glc_ctl_ita_afr_qcu_eng_swe_krd_xho_sod_cze_wly_guj_jav_rom_swa_ger_bam_sun_tha_sid_tml_dyu_moo_tur_nor_bos_azi_ses_vie_owc_tsn_dgb_akn	-0.810588664499857	-1.9511575175047	0.0540479083783932
579	wly_lit_tsw_ukr_mlt_hau_aeg_slo_tur_azi_ven_mao_ewe_cze_swe_bsq_afr_tig_fbf_cnt_ita_ger_bem_spa_moo_pan_fin_dgb_igb_est_lat_amh_geo_scr_pol_krd_mol_sid_chh_dut_hun_akn_ind_hin_bat_jpn_knd_kor_prs_glc_xho_nor_sun_por_sod_mly_mnd_eng_yor_guj_heb_mcd_grk_alb_urd_qcu_bos_fre_ben_zul_owc_bul_anl_rom_jav_arw_cic_svk_tsn_tag_tha_gam_tml_dyu_ses_uzb_rus_ctl_aze_bam_vie_amr_swt_swa_lda	0.120340262340544	0.283127571103538	0.777708311188065
580	mlt_rus_ewe_grk_anl_sod_aeg_hin_tur_aze_igb_tag_lda_lat_slo_bsq_pol_sid_ven_cnt_pan_urd_bam_nor_bem_mol_fin_cic_dgb_est_ben_chh_geo_mcd_arw_dut_guj_amh_owc_eng_hun_akn_bat_svk_mao_jpn_knd_kor_lit_spa_moo_scr_mly_rom_tig_sun_mnd_ita_yor_bos_wly_afr_ukr_glc_prs_qcu_swe_alb_bul_dyu_amr_ctl_gam_fre_jav_cze_swa_krd_tsw_ind_tha_heb_tml_ses_swt_uzb_por_ger_azi_fbf_vie_hau_zul_tsn_xho	-0.216437381577931	-0.510910075766111	0.610624758608229
581	aeg_lit_fbf_ita_anl_tig_sod_mol_aze_azi_xho_jav_bam_eng_dut_bsq_prs_amr_ven_mnd_mcd_scr_akn_ger_bem_alb_est_tsw_swt_fin_lat_gam_geo_slo_arw_glc_por_hau_wly_spa_hun_tsn_bat_nor_ind_jpn_tml_kor_ukr_fre_dyu_bos_mly_hin_heb_mao_cnt_svk_moo_rus_sid_ben_guj_cze_urd_qcu_pan_grk_afr_cic_mlt_ctl_amh_bul_tag_swe_swa_rom_dgb_sun_tha_owc_knd_ewe_yor_tur_krd_pol_uzb_igb_vie_chh_ses_lda_zul	-0.101917740029764	-0.240318661111371	0.810612174860946
582	gam_nor_ewe_grk_aeg_heb_owc_slo_tur_uzb_yor_bat_lda_mol_cze_bsq_ita_hau_bam_mnd_mcd_lat_moo_dut_zul_pol_hun_xho_swa_est_spa_mlt_geo_lit_por_alb_bul_anl_amr_scr_fin_tsw_mly_ger_tag_jpn_knd_kor_krd_rom_ven_ben_sun_afr_chh_ind_cnt_hin_swt_guj_sid_rus_prs_eng_ctl_qcu_svk_urd_ukr_dgb_tig_fre_wly_glc_mao_pan_cic_bos_ses_jav_tha_amh_tml_fbf_bem_aze_swe_arw_azi_akn_vie_sod_dyu_igb_tsn	-0.163376259180462	-0.385706565030506	0.700594878743106
583	gam_rom_dgb_ctl_sid_wly_hau_pan_aze_tur_moo_mao_fbf_scr_afr_bsq_urd_sod_tsn_cnt_glc_guj_ses_svk_swa_ben_fin_lda_yor_hun_swe_tig_geo_rus_ita_por_bos_chh_mlt_spa_est_ewe_bat_lit_ind_jpn_knd_kor_ukr_mcd_xho_slo_mly_dut_owc_sun_mnd_eng_igb_prs_aeg_alb_cze_ger_hin_qcu_arw_bul_krd_bem_anl_pol_heb_grk_tag_mol_swt_fre_bam_jav_tha_amh_tml_akn_cic_azi_nor_lat_uzb_tsw_vie_amr_dyu_zul_ven	0.617947166728637	1.46531157854328	0.146208655018527
584	mlt_svk_cic_scr_amh_chh_aeg_arw_tur_uzb_moo_jav_fbf_eng_pol_bsq_nor_owc_akn_mnd_bul_alb_dyu_slo_swa_grk_fin_ses_bem_hun_hin_hau_geo_prs_ukr_guj_cze_wly_heb_rom_est_zul_mao_bos_mly_jpn_tml_kor_glc_lat_lda_dut_ind_ger_amr_bat_cnt_spa_tsn_rus_sod_swe_lit_krd_ctl_qcu_ben_por_ita_yor_sid_afr_anl_pan_sun_fre_dgb_mcd_ven_tag_tha_gam_knd_swt_tsw_aze_mol_urd_azi_xho_vie_tig_igb_bam_ewe	-0.377829339995727	-0.895439059726044	0.37286423287247
585	heb_ukr_dyu_eng_amr_owc_gam_grk_tur_azi_ewe_bat_swa_pol_lit_bsq_rom_aeg_fbf_cnt_bul_mcd_tsw_urd_zul_ita_fin_igb_lda_hun_scr_wly_geo_arw_mol_fre_ben_tig_sid_dut_est_tsn_jav_alb_mly_jpn_knd_kor_pan_prs_swt_afr_tag_cze_hau_sun_mnd_slo_bam_guj_chh_swe_ctl_lat_spa_qcu_ger_hin_svk_cic_sod_bos_anl_por_ind_krd_dgb_glc_ven_mao_tha_amh_tml_moo_ses_aze_nor_rus_uzb_xho_vie_mlt_akn_bem_yor	-0.00798485985126068	-0.0188037719094735	0.985037928266435
586	wly_rus_yor_ctl_sod_tig_amh_svk_tur_aze_akn_bat_ewe_ita_bul_bsq_por_chh_ses_mnd_fre_prs_swt_scr_igb_ben_fin_dgb_tsn_est_guj_sid_geo_slo_nor_arw_hin_anl_amr_pan_hun_ven_ind_mol_sun_jpn_knd_kor_alb_lat_moo_dut_tag_spa_hau_mly_cnt_ger_swa_cze_owc_lit_glc_ukr_bos_qcu_swe_grk_pol_zul_heb_rom_gam_krd_mao_eng_bam_mcd_tsw_jav_tha_aeg_tml_bem_cic_uzb_afr_urd_azi_xho_vie_mlt_lda_fbf_dyu	-0.385063023952644	-0.912563259766266	0.363831883343715
587	sod_bos_dgb_mol_amh_amr_wly_krd_azi_uzb_fbf_tag_xho_ctl_hin_bsq_glc_sid_ses_cnt_alb_scr_tsn_dut_igb_swe_est_lda_swt_fin_eng_owc_geo_ukr_fre_urd_afr_hau_gam_mcd_hun_dyu_jav_ben_sun_jpn_knd_kor_guj_lit_yor_rus_ind_pol_heb_bat_mnd_pan_ewe_nor_chh_lat_arw_rom_grk_qcu_por_slo_bul_akn_aeg_prs_anl_ger_mly_spa_bam_cze_bem_mao_tha_tig_tml_moo_cic_tur_ita_svk_aze_zul_vie_mlt_tsw_ven_swa	0.701667935608852	1.66302424812678	0.0996742713924985
588	amr_fre_tsn_scr_aeg_anl_mlt_glc_aze_tur_igb_mao_cic_rus_arw_bsq_por_tig_ses_mnd_urd_krd_swt_alb_tsw_pol_est_ven_moo_hun_lit_gam_geo_dut_ger_ben_cze_heb_amh_afr_fin_fbf_mly_ctl_bat_jpn_knd_kor_mcd_hin_akn_slo_ind_svk_hau_sun_cnt_swe_yor_bul_chh_lat_rom_nor_prs_qcu_bos_pan_ita_dyu_sid_ukr_sod_grk_tag_mol_swa_guj_dgb_jav_tha_wly_tml_ewe_zul_azi_eng_spa_uzb_xho_vie_owc_lda_bem_bam	-0.0782760878856934	-0.184496683134848	0.854025550452489
589	heb_por_lda_svk_owc_hau_tig_ger_tur_azi_akn_sun_tsw_guj_cze_bsq_nor_gam_bem_cnt_alb_afr_moo_grk_fbf_bul_fin_bam_igb_hun_arw_aeg_geo_lat_prs_krd_pan_anl_sid_spa_est_ewe_bat_scr_mao_jpn_knd_kor_dut_ctl_dgb_pol_ind_hin_amr_tag_mnd_eng_dyu_ben_wly_slo_ukr_mol_rom_qcu_mcd_bos_glc_ven_chh_urd_sod_lit_jav_rus_tsn_swe_yor_mly_tha_mlt_tml_ses_swt_uzb_ita_fre_aze_swa_vie_amh_xho_zul_cic	-0.63249031463422	-1.51391927843406	0.133437553402812
590	owc_urd_igb_ita_gam_hau_heb_arw_uzb_azi_ven_sun_dyu_lit_cze_bsq_prs_sid_yor_cnt_slo_svk_dgb_lat_swt_rus_est_xho_lda_hun_ctl_chh_geo_spa_mol_dut_guj_wly_amh_alb_fin_fbf_ind_ger_tag_jpn_tml_kor_nor_afr_ses_por_jav_glc_sod_bat_mnd_pol_bam_ukr_mlt_rom_hin_scr_krd_qcu_pan_grk_mcd_ewe_anl_swe_amr_fre_mao_bos_akn_eng_tsw_mly_tha_aeg_knd_moo_bem_aze_bul_ben_tur_swa_vie_tig_zul_tsn_cic	0.233810513675499	0.550777796599182	0.583106690972023
591	amr_fre_zul_slo_gam_amh_sid_hin_uzb_tur_tsw_tag_dyu_svk_mol_bsq_scr_owc_akn_mnd_bul_guj_ses_urd_tsn_lit_fin_moo_cic_hun_mcd_anl_geo_cze_pol_dut_alb_heb_wly_pan_est_yor_mao_ben_ind_jpn_knd_kor_lat_bos_swa_swe_mly_grk_tig_sun_cnt_rus_xho_eng_hau_glc_krd_ukr_spa_qcu_afr_nor_ger_bam_sod_ctl_mlt_arw_jav_rom_lda_por_swt_bat_tha_chh_tml_bem_ven_aze_ita_prs_azi_dgb_vie_aeg_fbf_igb_ewe	-0.0485333145141609	-0.114583255117022	0.909022474407785
592	sod_alb_fbf_por_mlt_wly_sid_krd_azi_tur_dyu_tag_zul_glc_swe_bsq_mcd_owc_tsn_cnt_ita_ger_xho_dut_ewe_slo_fin_yor_bam_hun_svk_aeg_geo_lat_urd_grk_pan_chh_anl_rom_est_cic_bat_eng_mly_jpn_tml_kor_spa_scr_ven_pol_ind_ukr_hau_sun_mnd_bul_ses_ben_amh_ctl_arw_guj_cze_qcu_mol_fre_rus_igb_gam_bos_tig_nor_mao_hin_bem_afr_swt_jav_tha_heb_knd_lda_akn_uzb_prs_lit_aze_dgb_vie_amr_tsw_moo_swa	-0.515517348097069	-1.22876172140312	0.222261394032249
593	tig_bos_dgb_alb_chh_owc_sod_glc_tur_aze_swa_mly_xho_pol_urd_bsq_spa_amr_moo_mnd_nor_krd_dyu_eng_swt_slo_fin_akn_tsw_hun_cze_aeg_geo_ger_pan_arw_ukr_sid_amh_bul_est_ewe_sun_grk_jav_jpn_tml_kor_mol_guj_igb_lit_ind_ctl_gam_bat_cnt_ben_yor_rus_hau_por_scr_ita_fre_qcu_hin_dut_swe_lda_heb_rom_anl_svk_tag_mcd_tsn_lat_fbf_mao_tha_wly_knd_ven_ses_azi_prs_afr_uzb_bem_vie_mlt_zul_cic_bam	-0.0584385419920041	-0.137813326938792	0.890685896133687
594	owc_nor_fbf_guj_amh_gam_chh_slo_azi_tur_cic_sun_xho_mol_spa_bsq_ita_aeg_yor_mnd_ukr_cze_igb_scr_ses_lat_est_akn_ewe_hun_fre_amr_geo_urd_svk_alb_dut_heb_sod_grk_fin_bam_jav_pan_mao_jpn_tml_kor_pol_arw_tsw_rus_mly_rom_hau_bat_cnt_swe_ven_hin_mlt_ben_mcd_ctl_eng_qcu_prs_bos_glc_dgb_anl_krd_sid_afr_tag_por_zul_lit_dyu_ind_tha_tig_knd_tsn_bem_aze_ger_bul_uzb_swt_vie_wly_swa_moo_lda	0.0547847826542266	0.129235479757327	0.897450414631003
595	tig_slo_ses_spa_hau_anl_amr_glc_azi_tur_ewe_mly_tsn_por_pan_bsq_bul_wly_zul_cnt_ukr_guj_dyu_hin_tsw_ctl_est_cic_fbf_fin_prs_owc_geo_dut_urd_bos_nor_heb_sid_cze_hun_swt_bat_ita_jav_jpn_knd_kor_lat_rom_bem_swe_mao_ger_amh_sun_mnd_ben_yor_eng_aeg_svk_mol_mcd_pol_qcu_afr_rus_fre_dgb_mlt_scr_gam_grk_tag_arw_moo_lit_ven_ind_tha_sod_tml_lda_xho_uzb_krd_alb_aze_bam_vie_chh_igb_swa_akn	0.227439497311642	0.535668301641789	0.593466576136997
596	amr_prs_ewe_bul_amh_hau_gam_pol_azi_uzb_lda_bat_yor_krd_bos_bsq_nor_heb_bem_cnt_svk_ukr_zul_guj_cic_alb_fin_tsw_bam_hun_fre_anl_geo_mol_afr_rus_dut_sid_owc_ger_est_dyu_sun_ctl_ind_jpn_knd_kor_lit_scr_ven_rom_jav_hin_chh_tag_mnd_eng_swt_glc_sod_urd_arw_mcd_pan_qcu_lat_spa_swe_tsn_tig_por_aeg_cze_mly_slo_swa_grk_fbf_mao_tha_wly_tml_dgb_akn_tur_ita_ben_aze_igb_vie_mlt_moo_xho_ses	-0.609357568089455	-1.45704220721706	0.148472995967438
597	mlt_spa_tsw_ben_heb_owc_amr_mol_azi_tur_akn_tag_swt_ita_pan_bsq_svk_amh_tsn_cnt_rus_swe_dgb_nor_zul_arw_hun_ewe_xho_fin_pol_hau_geo_guj_bos_mcd_dut_sod_chh_eng_est_bem_bat_por_jav_jpn_tml_kor_fre_scr_ses_cze_sun_ger_anl_ind_mnd_prs_moo_alb_aeg_bul_grk_glc_ukr_qcu_hin_afr_rom_cic_wly_urd_sid_lat_mao_krd_fbf_ctl_lda_mly_tha_tig_knd_dyu_ven_uzb_slo_lit_aze_igb_vie_gam_bam_swa_yor	-0.374762165872208	-0.889168927953843	0.376206490161216
598	anl_hin_akn_arw_heb_amh_hau_slo_azi_uzb_dyu_mly_tsw_lit_scr_bsq_svk_sod_dgb_cnt_afr_mol_tsn_lat_cic_grk_est_lda_bem_hun_ger_wly_geo_ita_spa_guj_ben_sid_owc_glc_fin_ewe_tag_bos_jav_jpn_knd_kor_eng_alb_swt_pol_ind_cze_chh_sun_mnd_krd_xho_pan_gam_prs_swe_bul_dut_qcu_urd_rom_por_bam_amr_fre_mlt_ukr_mao_ctl_ses_nor_fbf_bat_tha_tig_tml_zul_igb_tur_mcd_rus_aze_ven_vie_aeg_yor_moo_swa	-0.371015876633323	-0.879423414278815	0.381438444800409
599	chh_pol_zul_hin_owc_wly_mlt_pan_aze_azi_tsn_sun_ses_slo_mol_bsq_ben_amh_dgb_cnt_swe_nor_igb_grk_tsw_krd_fin_bam_xho_hun_lit_aeg_geo_ctl_ukr_svk_rus_gam_tig_spa_est_moo_mly_afr_ind_jpn_knd_kor_mcd_rom_swt_lat_bat_bul_hau_mao_mnd_urd_dyu_eng_sid_alb_por_scr_glc_qcu_bos_cze_ger_yor_anl_dut_heb_guj_jav_fre_lda_arw_bem_tag_tha_amr_tml_cic_ewe_uzb_ita_prs_tur_swa_vie_sod_akn_fbf_ven	-0.0329906340513267	-0.0776968969352595	0.93823608295925
600	amh_fre_swt_ger_aeg_heb_hau_pol_uzb_aze_xho_jav_moo_arw_hin_bsq_mcd_sid_tsw_cnt_ita_ctl_swa_ukr_zul_por_fin_lda_ses_hun_dut_mlt_geo_cze_bos_svk_grk_anl_gam_lit_est_ven_sun_spa_bat_jpn_knd_kor_slo_mol_igb_rus_tag_krd_chh_mao_mnd_pan_yor_prs_amr_alb_bul_eng_lat_qcu_guj_swe_afr_ewe_owc_scr_sod_nor_ind_rom_bam_glc_tsn_mly_tha_tig_tml_fbf_dgb_tur_ben_urd_azi_cic_vie_wly_akn_bem_dyu	-0.0734141001735277	-0.173037147337525	0.862998276518063
601	aeg_grk_bam_urd_heb_amr_tig_rom_azi_tur_dyu_mao_tsw_cze_bos_bsq_ukr_gam_swt_cnt_ger_swe_ewe_bul_ses_slo_est_cic_lda_fin_ben_sid_geo_lat_afr_ctl_mcd_hau_amh_arw_hun_moo_bat_mol_jav_jpn_knd_kor_eng_prs_zul_krd_sun_ita_chh_mly_mnd_fre_igb_rus_owc_lit_por_svk_dut_qcu_scr_pol_hin_ven_sod_glc_anl_guj_ind_pan_yor_alb_akn_tag_tha_mlt_tml_xho_fbf_aze_spa_nor_uzb_tsn_vie_wly_dgb_bem_swa	-0.110471742702111	-0.260438187936802	0.795101563776176
602	gam_alb_bam_svk_owc_mlt_wly_afr_uzb_tur_ses_sun_bem_pol_slo_bsq_lit_chh_cic_cnt_bul_bos_tsw_ita_xho_urd_hun_fbf_swa_est_ben_heb_geo_ger_prs_rus_swe_sid_amr_pan_fin_ven_ind_scr_mao_jpn_knd_kor_spa_nor_swt_por_bat_ukr_aeg_mly_mnd_fre_ewe_arw_sod_guj_ctl_cze_mol_qcu_eng_hin_lat_zul_anl_grk_hau_glc_jav_krd_igb_rom_moo_tag_tha_amh_tml_akn_yor_aze_dut_mcd_azi_dgb_vie_tig_lda_dyu_tsn	0.0804135087080948	0.189287293402554	0.850280149698205
603	aeg_rom_bem_lat_amh_hau_gam_pol_uzb_tur_tsw_sun_akn_svk_alb_bsq_lit_mlt_fbf_mnd_ben_ukr_cic_ctl_lda_swe_fin_swt_dgb_hun_cze_heb_geo_fre_prs_scr_guj_owc_amr_hin_est_ewe_tag_nor_mao_jpn_tml_kor_por_slo_ven_urd_bat_glc_tig_mly_cnt_grk_bam_ger_sid_dut_eng_afr_bos_qcu_pan_bul_mol_ses_anl_ita_wly_mcd_ind_krd_swa_spa_dyu_jav_tha_sod_knd_igb_moo_azi_rus_arw_aze_zul_vie_chh_yor_xho_tsn	-0.766043133100485	-1.84436314676459	0.0683137159746405
604	amh_lat_ses_cze_amr_gam_aeg_krd_uzb_azi_bem_bat_ewe_slo_ita_bsq_ctl_heb_xho_mnd_swe_eng_tsn_ukr_fbf_por_fin_yor_ven_est_bul_sid_geo_ben_rus_fre_mcd_sod_wly_alb_hun_igb_sun_hin_mao_jpn_tml_kor_lit_pol_swt_spa_ind_arw_hau_mly_cnt_bos_zul_dut_tig_glc_prs_pan_mol_qcu_urd_nor_ger_cic_chh_grk_anl_guj_tag_afr_dgb_rom_akn_jav_tha_owc_knd_bam_tsw_aze_scr_svk_tur_swa_vie_mlt_moo_lda_dyu	0.0757301899888985	0.17829532368461	0.858878862058691
605	aeg_scr_swa_lit_heb_tig_anl_grk_uzb_tur_dgb_jav_tsw_pan_bul_bsq_mcd_amr_cic_cnt_afr_svk_ven_slo_zul_krd_fin_ewe_lda_est_hin_hau_geo_lat_rom_alb_urd_gam_mlt_por_hun_moo_bat_rus_mly_jpn_knd_kor_nor_fre_xho_ger_sun_ben_amh_ind_mnd_cze_tsn_prs_chh_mol_ctl_ita_spa_qcu_swe_eng_ukr_akn_sod_guj_wly_arw_tag_bos_ses_glc_swt_mao_tha_sid_tml_bam_fbf_aze_dut_pol_azi_igb_vie_owc_bem_yor_dyu	-0.620128124413202	-1.48167029253159	0.141808472649718
606	heb_swe_cic_mol_amr_gam_sod_scr_tur_uzb_lda_ind_yor_cze_guj_bsq_bos_aeg_fbf_mnd_pan_rus_ven_spa_tsw_lit_fin_igb_ewe_est_hin_mlt_geo_glc_dut_mcd_krd_owc_amh_ukr_hun_swa_mao_svk_tag_jpn_tml_kor_prs_pol_moo_ctl_mly_grk_tig_jav_cnt_por_tsn_ita_hau_fre_urd_slo_ger_qcu_eng_ben_lat_dgb_wly_afr_anl_bul_bat_alb_bam_rom_dyu_sun_tha_sid_knd_swt_ses_azi_arw_nor_aze_bem_vie_chh_akn_xho_zul	-0.0943616529947598	-0.222397814737497	0.824491898998971
607	aeg_arw_igb_pan_owc_sid_mlt_glc_azi_aze_ses_mly_lda_krd_hin_bsq_lat_tig_akn_cnt_pol_spa_bam_rus_xho_bos_hun_cic_bem_est_swe_gam_geo_cze_mol_alb_urd_sod_heb_guj_fin_tsw_sun_fre_bat_jpn_knd_kor_ctl_por_tsn_mcd_mao_ger_anl_tag_mnd_slo_moo_rom_hau_scr_eng_ukr_ita_qcu_lit_prs_dut_ewe_chh_grk_wly_afr_jav_ben_yor_bul_dgb_ind_tha_amh_tml_swa_fbf_uzb_svk_nor_tur_dyu_vie_amr_zul_ven_swt	0.326886532798149	0.7692504070149	0.443694001185352
608	heb_urd_ses_hin_chh_anl_wly_guj_aze_uzb_ven_mly_swt_krd_afr_bsq_ger_sid_zul_mnd_scr_fre_tsn_prs_bem_arw_hun_lda_yor_fin_swe_owc_geo_ben_ukr_alb_ita_amr_tig_pan_est_moo_bat_lit_ind_jpn_tml_kor_lat_pol_xho_rom_mao_rus_mlt_tag_cnt_ctl_ewe_svk_aeg_por_nor_spa_mcd_qcu_slo_glc_grk_bam_amh_eng_sod_dut_sun_cze_swa_mol_dgb_jav_tha_hau_knd_igb_akn_azi_bos_bul_tur_tsw_vie_gam_dyu_cic_fbf	-0.117775042833309	-0.277816446492112	0.781769942293591
609	chh_cze_fbf_grk_heb_anl_owc_alb_tur_uzb_zul_jav_igb_pol_guj_bsq_urd_hau_tsn_mnd_mol_bul_dyu_por_yor_pan_est_tsw_ses_hun_slo_sid_geo_lit_hin_nor_spa_wly_aeg_swe_fin_akn_tag_krd_mly_jpn_knd_kor_afr_arw_swa_dut_mao_ita_amr_sun_cnt_rom_ewe_mcd_tig_rus_svk_ben_eng_qcu_glc_ger_fre_moo_mlt_ctl_gam_prs_ind_lat_dgb_bos_xho_bat_tha_amh_tml_ven_lda_aze_ukr_scr_azi_cic_vie_sod_bam_swt_bem	0.0104887373210925	0.0246829045878182	0.980360776199692
610	heb_por_tsn_mol_owc_chh_hau_fre_azi_tur_cic_sun_bam_lit_eng_bsq_hin_amr_fbf_cnt_ben_alb_ewe_krd_ses_glc_fin_dgb_tsw_hun_rom_gam_geo_svk_scr_grk_mcd_tig_aeg_bul_est_zul_ind_ukr_mly_jpn_knd_kor_dut_cze_moo_arw_bat_ita_anl_tag_mnd_bos_swa_afr_sod_swe_ctl_lat_prs_qcu_pan_ger_nor_swt_wly_urd_sid_spa_mao_pol_lda_rus_bem_jav_tha_amh_tml_ven_xho_aze_guj_slo_uzb_dyu_vie_mlt_yor_igb_akn	0.0280179462822667	0.065995831704572	0.947522808741076
611	anl_ger_zul_dut_owc_mlt_wly_alb_azi_tur_akn_jav_lda_eng_pol_bsq_slo_sod_tsn_mnd_rom_prs_moo_lat_bam_cze_hun_ven_ses_est_spa_hau_geo_afr_fre_krd_arw_gam_sid_svk_fin_cic_mly_ita_sun_jpn_knd_kor_urd_pan_dyu_mol_ind_ukr_aeg_bat_cnt_rus_yor_mcd_amh_ben_por_grk_glc_qcu_nor_scr_hin_dgb_chh_bos_tig_ctl_tag_guj_swt_swe_ewe_mao_tha_amr_tml_swa_bem_aze_lit_bul_uzb_fbf_vie_heb_igb_tsw_xho	-0.53504304836075	-1.27357594551519	0.205987671640266
612	amr_ctl_tsn_fre_anl_heb_tig_urd_uzb_azi_lda_bat_bem_swe_arw_bsq_ita_sod_tsw_cnt_spa_krd_igb_mcd_fbf_scr_fin_yor_ses_hun_lat_gam_geo_bos_alb_grk_pol_mlt_amh_nor_est_bam_jav_prs_sun_jpn_knd_kor_cze_mol_dgb_svk_mao_rom_aeg_tag_mnd_ukr_moo_por_hau_slo_afr_hin_eng_qcu_glc_bul_rus_zul_owc_dut_wly_ger_mly_ben_swa_guj_ven_ind_tha_chh_tml_swt_akn_aze_pan_lit_tur_cic_vie_sid_dyu_ewe_xho	-0.140816282543267	-0.332378719713226	0.74035131203749
613	owc_slo_ven_ita_wly_anl_heb_urd_azi_tur_ses_ind_lda_pol_bul_bsq_ben_chh_zul_cnt_eng_krd_fbf_por_dgb_guj_hun_tsn_akn_fin_rom_sod_geo_nor_bos_lit_alb_mlt_aeg_ger_est_dyu_mly_svk_sun_jpn_tml_kor_mol_pan_yor_hin_mao_ukr_tig_jav_mnd_mcd_bam_swe_amr_lat_prs_fre_spa_qcu_cze_dut_ctl_tsw_amh_afr_hau_grk_bat_rus_swa_glc_swt_tag_tha_sid_knd_bem_xho_uzb_arw_scr_aze_moo_vie_gam_cic_igb_ewe	-0.845182526042584	-2.04665289301913	0.0435143405501827
614	tig_slo_lda_nor_wly_hau_mlt_bul_aze_tur_akn_bat_dgb_por_lit_bsq_hin_anl_bam_mnd_spa_urd_yor_ctl_ses_eng_fin_zul_tsw_est_prs_chh_geo_pan_ger_rus_arw_gam_aeg_fre_hun_ewe_jav_glc_mly_jpn_knd_kor_svk_krd_moo_grk_mao_alb_amh_sun_cnt_ben_xho_pol_sid_mol_ita_guj_lat_qcu_bos_cze_swe_dyu_heb_rom_owc_mcd_ind_afr_swt_ukr_bem_tag_tha_amr_tml_fbf_igb_azi_dut_scr_uzb_tsn_vie_sod_ven_swa_cic	-0.435246581726778	-1.0322254723984	0.304643403078325
615	tig_pan_ses_grk_owc_mlt_amh_afr_azi_aze_igb_tag_tsw_urd_por_bsq_krd_heb_swt_cnt_rus_rom_zul_eng_cic_dut_est_dyu_akn_fin_scr_aeg_geo_arw_mol_swe_spa_amr_chh_glc_hun_moo_ind_ctl_mly_jpn_knd_kor_lat_cze_ven_slo_jav_ita_wly_mao_mnd_pol_fbf_alb_hau_nor_bul_svk_bos_qcu_mcd_ger_fre_xho_anl_ukr_gam_prs_sun_hin_bem_lit_ewe_bat_tha_sod_tml_tsn_lda_tur_guj_ben_uzb_swa_vie_sid_bam_dgb_yor	-0.435596707245099	-1.03480044186578	0.303445446241362
616	anl_swe_lda_guj_amh_sod_heb_alb_tur_azi_swa_mao_igb_dut_prs_bsq_fre_aeg_dyu_mnd_ctl_mol_tsn_krd_swt_scr_fin_moo_bam_est_lit_sid_geo_svk_slo_mcd_nor_gam_mlt_ukr_hun_ewe_jav_urd_tag_jpn_knd_kor_rom_lat_ses_rus_sun_afr_chh_mly_cnt_pol_cic_por_amr_bos_ger_bul_cze_qcu_hin_glc_spa_bem_hau_eng_tig_ben_ind_arw_akn_ita_zul_bat_tha_owc_tml_ven_fbf_aze_grk_pan_uzb_yor_vie_wly_xho_dgb_tsw	-0.273928519218487	-0.647674729496999	0.518791052289007
617	aeg_bul_moo_krd_sid_wly_amh_lat_uzb_tur_tsw_ind_ewe_mol_dut_bsq_bos_amr_fbf_mnd_rus_hin_lda_urd_tsn_guj_hun_zul_akn_fin_ger_owc_geo_lit_glc_rom_eng_heb_sod_fre_est_ven_bat_swe_tag_jpn_knd_kor_mcd_ita_cic_svk_mly_ben_tig_sun_cnt_pol_swt_grk_hau_spa_pan_scr_slo_qcu_nor_por_alb_bem_gam_ukr_chh_arw_mao_afr_xho_prs_dyu_jav_tha_anl_tml_igb_ses_azi_ctl_cze_aze_bam_vie_mlt_dgb_swa_yor	-0.420636635040096	-0.997207688407126	0.321251296140782
618	heb_bul_yor_swe_owc_tig_anl_pan_azi_tur_swt_mly_moo_hin_glc_bsq_lat_chh_fbf_mnd_scr_spa_zul_ukr_ewe_ger_fin_tsn_ven_hun_pol_amr_geo_rus_ita_ben_cze_hau_sid_svk_est_dyu_bat_mol_mao_jpn_tml_kor_afr_por_cic_bos_tag_alb_sod_ind_cnt_lit_ses_guj_gam_grk_eng_rom_ctl_qcu_mcd_krd_fre_dgb_wly_nor_amh_urd_jav_arw_lda_dut_xho_sun_tha_aeg_knd_bam_bem_aze_slo_prs_uzb_tsw_vie_mlt_igb_akn_swa	-0.512219750274308	-1.21886034605533	0.225979883452499
619	aeg_afr_yor_prs_chh_wly_owc_mcd_tur_azi_fbf_sun_tsn_krd_lit_bsq_bul_anl_xho_mnd_rus_urd_igb_hin_swa_alb_est_bem_ven_fin_grk_amh_geo_bos_ger_arw_svk_sod_sid_por_hun_moo_tag_cze_jav_jpn_knd_kor_ctl_mol_tsw_lat_bat_glc_gam_mao_cnt_scr_swt_dut_mlt_nor_spa_slo_pol_qcu_swe_ukr_pan_dyu_tig_guj_amr_fre_mly_ben_ewe_ita_dgb_ind_tha_heb_tml_cic_ses_uzb_eng_rom_aze_lda_vie_hau_akn_zul_bam	-0.314477678537087	-0.743887088197937	0.458820142324361
620	gam_nor_bem_ben_mlt_owc_tig_swe_uzb_tur_dyu_mly_yor_ita_bos_bsq_glc_amr_swt_mnd_pan_guj_akn_prs_fbf_dut_est_lda_bam_fin_rom_wly_geo_ctl_krd_grk_por_aeg_sid_ukr_hun_tsn_tag_fre_sun_jpn_tml_kor_hin_eng_tsw_alb_bat_cze_amh_jav_cnt_svk_ven_rus_chh_arw_urd_spa_ger_qcu_mcd_lat_mol_ses_anl_afr_hau_pol_mao_scr_moo_lit_swa_ind_tha_heb_knd_ewe_zul_azi_slo_bul_aze_igb_vie_sod_dgb_cic_xho	-0.218862214684576	-0.517460092403231	0.606063667887237
621	hau_nor_ewe_glc_sid_heb_mlt_alb_azi_tur_ven_jav_tsn_lit_ben_bsq_guj_chh_akn_cnt_rus_svk_moo_grk_tsw_rom_est_yor_bam_fin_urd_anl_geo_ukr_por_pan_cze_tig_owc_krd_hun_ses_tag_slo_ind_jpn_tml_kor_ita_bul_zul_afr_mly_spa_aeg_sun_mnd_ger_xho_pol_wly_dut_mol_swe_lat_qcu_ctl_mcd_prs_fbf_gam_eng_sod_hin_bat_scr_cic_arw_dgb_mao_tha_amr_knd_lda_swt_uzb_bos_fre_aze_dyu_vie_amh_swa_igb_bem	0.248299644692501	0.584305007740811	0.5604298483732
622	chh_nor_lda_rom_anl_amh_aeg_prs_azi_aze_igb_ind_swt_mcd_lit_bsq_bos_wly_bem_cnt_guj_scr_fbf_ctl_cic_spa_fin_dyu_yor_est_ben_tig_geo_eng_pol_mol_pan_owc_mlt_por_hun_ven_bat_fre_mly_jpn_tml_kor_ita_rus_xho_alb_sun_urd_heb_mao_mnd_ger_tsn_ukr_hau_glc_slo_cze_bul_qcu_svk_grk_afr_swa_sid_swe_amr_arw_tag_lat_ses_hin_ewe_jav_tha_sod_knd_akn_bam_uzb_krd_dut_tur_tsw_vie_gam_zul_dgb_moo	0.335323121509378	0.788889798550903	0.432182920878757
623	amh_bul_tsw_ctl_hau_anl_tig_por_uzb_aze_igb_mao_bam_hin_nor_bsq_glc_sid_ses_mnd_krd_eng_fbf_swe_dgb_guj_hun_tsn_xho_fin_spa_gam_geo_slo_lit_dut_prs_sod_mlt_scr_est_akn_tag_alb_bat_jpn_tml_kor_ger_pol_cic_ukr_ind_rom_chh_mly_cnt_cze_zul_bos_heb_arw_fre_svk_ita_qcu_afr_pan_grk_dyu_amr_ben_owc_rus_sun_mol_ewe_urd_bem_jav_tha_wly_knd_swt_swa_tur_mcd_lat_azi_ven_vie_aeg_lda_yor_moo	-0.210197758203932	-0.496294491065221	0.620857633813594
624	sod_dut_swa_por_gam_sid_anl_ben_aze_tur_akn_ind_xho_swe_grk_bsq_cze_heb_zul_mnd_ita_ger_cic_alb_moo_spa_hun_bem_bam_est_eng_owc_geo_pan_bos_rom_fre_amh_mlt_mol_fin_ses_sun_bul_bat_jpn_tml_kor_urd_afr_lda_nor_mly_lat_aeg_tag_cnt_mcd_tsw_svk_amr_krd_arw_ukr_scr_qcu_prs_lit_rus_igb_hau_pol_wly_ctl_mao_glc_dgb_hin_dyu_jav_tha_chh_knd_tsn_swt_azi_slo_guj_uzb_yor_vie_tig_ven_ewe_fbf	-0.315227911117757	-0.745665706397866	0.45774992495733
625	amr_glc_akn_mcd_sod_tig_wly_dut_azi_uzb_tsn_bat_ses_nor_ger_bsq_krd_sid_igb_mnd_prs_afr_yor_spa_dyu_swe_fin_bem_xho_hun_urd_hau_geo_ctl_lit_arw_slo_chh_amh_guj_est_tsw_sun_bul_mly_jpn_tml_kor_hin_rus_moo_ita_mao_bos_anl_tag_cnt_cze_bam_alb_aeg_ukr_scr_pol_rom_qcu_ben_svk_pan_ewe_gam_por_heb_grk_ind_fre_zul_eng_dgb_jav_tha_owc_knd_lda_ven_tur_lat_mol_aze_cic_vie_mlt_swt_swa_fbf	-0.0275461143012467	-0.0649406154080977	0.948360672482855
626	hau_pol_dgb_spa_tig_heb_wly_grk_aze_tur_igb_jav_swt_ben_swe_bsq_fre_amr_yor_mnd_bul_ukr_cic_pan_bem_mcd_fin_ven_bam_hun_por_anl_geo_nor_alb_hin_cze_aeg_sid_guj_est_zul_sun_scr_bat_jpn_tml_kor_ctl_ger_akn_svk_mly_krd_owc_tag_cnt_rom_moo_prs_mlt_slo_arw_ita_bos_qcu_lit_dut_lat_tsn_chh_rus_sod_glc_ind_afr_ses_mol_lda_mao_tha_gam_knd_swa_ewe_uzb_urd_eng_azi_fbf_vie_amh_dyu_xho_tsw	-0.464919162148	-1.10745365735126	0.270953965267051
627	aeg_urd_ven_spa_hau_amh_anl_nor_tur_aze_lda_mao_bam_por_prs_bsq_lat_mlt_moo_mnd_svk_eng_dgb_bul_zul_ukr_fin_swt_tsw_hun_bos_sod_geo_ger_krd_ben_afr_chh_gam_fre_est_yor_bat_mol_mly_jpn_knd_kor_dut_lit_swa_arw_tag_rus_wly_ind_cnt_hin_bem_ita_tig_mcd_swe_pol_scr_qcu_grk_guj_glc_akn_sid_rom_owc_pan_jav_cze_cic_slo_ses_sun_tha_amr_tml_fbf_igb_azi_alb_ctl_uzb_xho_vie_heb_dyu_tsn_ewe	-1.02389456590573	-2.49578264223016	0.0143298281004528
628	mlt_arw_ses_rus_aeg_chh_sid_dut_aze_azi_zul_mly_tsw_mol_lit_bsq_ukr_amr_yor_cnt_ctl_por_ewe_alb_ven_scr_fin_swt_dgb_hun_guj_hau_geo_rom_krd_spa_bos_owc_amh_afr_est_fbf_sun_grk_tag_jpn_knd_kor_slo_prs_bam_ger_bat_swe_wly_jav_mnd_ben_xho_lat_tig_pol_bul_eng_mcd_qcu_svk_hin_pan_tsn_heb_urd_anl_cze_ind_ita_cic_nor_bem_mao_tha_sod_tml_swa_lda_tur_fre_glc_uzb_dyu_vie_gam_igb_moo_akn	0.310645071736193	0.731232915772229	0.466475329074924
629	chh_alb_ewe_ita_anl_tig_wly_guj_aze_azi_dyu_mao_moo_urd_arw_bsq_krd_sod_zul_cnt_rom_eng_cic_rus_akn_lat_hun_lda_xho_fin_pol_amh_geo_bos_swe_hin_grk_hau_sid_bul_est_ven_bat_slo_tag_jpn_knd_kor_pan_afr_ses_glc_jav_ben_gam_sun_mnd_dut_fbf_fre_amr_ukr_cze_ger_spa_qcu_scr_svk_ctl_swa_aeg_nor_mlt_por_mly_lit_tsw_prs_bem_ind_tha_heb_tml_bam_tsn_tur_mcd_mol_uzb_igb_vie_owc_swt_dgb_yor	0.354107075376185	0.835913166598835	0.405346316109932
630	mlt_mcd_zul_grk_wly_sod_sid_ukr_uzb_tur_swa_bat_dgb_fre_bul_bsq_por_amr_ses_cnt_glc_guj_ewe_hin_bam_prs_est_tsw_akn_fin_afr_hau_geo_lit_bos_ita_pol_chh_heb_alb_hun_tsn_sun_nor_jav_jpn_knd_kor_ctl_cze_igb_mol_mly_swe_anl_mao_mnd_krd_yor_svk_gam_urd_rus_scr_pan_qcu_spa_dut_ben_cic_tig_rom_aeg_ger_ind_arw_dyu_slo_bem_tag_tha_owc_tml_swt_moo_azi_eng_lat_aze_lda_vie_amh_xho_fbf_ven	-0.300488385981521	-0.710555992939867	0.479137553119758
631	mlt_lat_tsn_ukr_gam_wly_amr_grk_tur_azi_moo_jav_akn_svk_cze_bsq_guj_owc_bem_mnd_krd_pan_swa_hin_cic_bos_fin_igb_dgb_hun_urd_hau_geo_ita_nor_ger_afr_amh_aeg_spa_est_zul_ind_arw_bat_jpn_tml_kor_por_mol_ewe_ctl_mao_eng_chh_tag_cnt_alb_tsw_glc_heb_bul_rom_rus_pol_qcu_swe_fre_dut_xho_sid_prs_anl_mcd_sun_lit_ven_ben_fbf_mly_tha_sod_knd_yor_lda_uzb_scr_slo_aze_dyu_vie_tig_swt_ses_bam	-0.921380127919239	-2.23522348784571	0.0277962653114787
632	sod_grk_swa_urd_hau_gam_heb_pol_tur_uzb_ven_sun_zul_ukr_por_bsq_swe_wly_bam_cnt_bos_guj_akn_fre_bem_prs_fin_swt_ewe_est_alb_owc_geo_rom_krd_eng_svk_tig_aeg_lit_hun_dgb_ind_nor_bat_jpn_knd_kor_mol_cze_ses_ben_mly_ctl_amh_jav_mnd_lat_xho_afr_anl_scr_arw_ger_rus_qcu_dut_spa_ita_moo_amr_glc_sid_mcd_mao_hin_dyu_pan_tsn_tag_tha_mlt_tml_lda_yor_azi_bul_slo_aze_tsw_vie_chh_igb_cic_fbf	-0.00420989537928204	-0.00992063571633034	0.992105858112089
633	tig_mol_dyu_afr_sod_heb_amh_alb_uzb_aze_tsn_sun_bam_scr_lit_bsq_mcd_mlt_xho_mnd_hin_ukr_zul_pan_yor_grk_fin_ses_swt_hun_ger_owc_geo_por_rus_arw_pol_sid_amr_swe_est_cic_mly_rom_ind_jpn_tml_kor_urd_ita_fbf_fre_tag_glc_chh_bat_cnt_svk_moo_ben_wly_ctl_lat_prs_krd_qcu_bul_dut_cze_igb_anl_bos_hau_slo_mao_eng_lda_guj_tsw_jav_tha_aeg_knd_ewe_ven_azi_spa_nor_tur_bem_vie_gam_swa_akn_dgb	-0.312573592427105	-0.738821189547263	0.46187615577634
634	chh_urd_xho_arw_heb_mlt_amh_rus_tur_azi_lda_sun_ses_grk_krd_bsq_por_amr_dgb_mnd_slo_svk_bam_afr_yor_ger_fin_fbf_swt_est_mol_aeg_geo_ctl_eng_glc_spa_sid_owc_prs_hun_dyu_mly_guj_jav_jpn_tml_kor_cze_mcd_akn_bul_ind_swe_hau_mao_cnt_rom_bem_pan_wly_nor_ben_ita_hin_qcu_fre_pol_ukr_ewe_tig_lat_gam_lit_bat_bos_cic_scr_igb_tag_tha_anl_knd_tsw_moo_aze_dut_alb_uzb_ven_vie_sod_swa_zul_tsn	-0.597960767706037	-1.427562001393	0.156767246804346
635	wly_dut_ses_pan_anl_sid_owc_swe_uzb_tur_tsn_sun_tsw_ita_spa_bsq_slo_aeg_bem_mnd_arw_grk_dgb_nor_yor_mol_est_fbf_bam_fin_por_gam_geo_ger_cze_fre_glc_tig_chh_bul_hun_xho_mly_ben_mao_jpn_knd_kor_pol_lat_zul_ukr_tag_bos_heb_bat_cnt_mcd_ven_urd_mlt_eng_rom_svk_prs_qcu_hin_scr_rus_lda_amr_krd_amh_alb_ind_afr_igb_ctl_ewe_jav_tha_hau_tml_akn_moo_azi_guj_lit_aze_swt_vie_sod_dyu_cic_swa	0.0326601164030948	0.0768660842122902	0.938895203661148
636	wly_mcd_akn_glc_owc_chh_hau_spa_uzb_aze_zul_jav_cic_bul_swe_bsq_ben_heb_moo_cnt_eng_hin_dgb_ger_ses_pan_fin_swt_yor_est_grk_mlt_geo_pol_rom_arw_mol_sid_tig_slo_hun_igb_bat_guj_sun_jpn_knd_kor_cze_urd_lda_lat_ind_nor_gam_mao_mnd_fre_bam_scr_sod_ita_krd_ctl_svk_qcu_dut_rus_alb_ven_amh_por_aeg_ukr_mly_bos_tsn_lit_xho_tag_tha_anl_tml_fbf_dyu_azi_prs_afr_tur_bem_vie_amr_ewe_swa_tsw	-0.314630913991727	-0.743694016846722	0.45893640151756
637	aeg_nor_swa_eng_tig_hau_sid_bul_azi_uzb_fbf_mly_ven_slo_por_bsq_mol_wly_ewe_cnt_ctl_glc_lda_pol_igb_bos_hun_dgb_bam_fin_hin_sod_geo_pan_lit_ben_ukr_gam_anl_krd_est_bem_tag_mcd_sun_jpn_knd_kor_rus_rom_tsw_ger_ind_scr_heb_bat_mnd_arw_tsn_lat_amh_ita_prs_dut_grk_qcu_svk_afr_guj_dyu_mlt_urd_owc_swe_mao_alb_akn_fre_yor_jav_tha_chh_tml_ses_cic_tur_cze_spa_aze_moo_vie_amr_swt_xho_zul	0.176707213360361	0.415539929764224	0.678703909095671
638	wly_scr_igb_slo_sod_heb_chh_pol_azi_aze_dgb_sun_moo_nor_krd_bsq_prs_gam_yor_mnd_fre_por_zul_hin_dyu_arw_hun_ewe_lda_est_afr_tig_geo_mcd_ctl_mol_alb_aeg_sid_grk_fin_ses_mly_ger_ind_jpn_tml_kor_svk_rom_akn_ben_mao_bul_owc_jav_cnt_rus_cic_swe_hau_bos_guj_spa_cze_qcu_ita_dut_lat_fbf_amr_eng_anl_pan_tag_glc_xho_ukr_bem_bat_tha_mlt_knd_swa_tsn_tur_lit_urd_uzb_bam_vie_amh_tsw_swt_ven	0.121788811700979	0.28679473766543	0.774907471614368
639	mlt_ukr_ses_arw_owc_gam_sid_swe_aze_tur_yor_mly_swa_urd_pol_bsq_pan_aeg_dgb_cnt_spa_bos_igb_ben_fbf_hin_est_lda_bam_fin_glc_tig_geo_nor_mol_scr_fre_sod_anl_por_hun_tsn_bat_slo_tag_jpn_knd_kor_guj_ctl_moo_eng_jav_afr_amh_mao_mnd_alb_zul_svk_heb_ita_ger_prs_rus_qcu_dut_mcd_bul_swt_amr_lat_chh_cze_sun_krd_xho_grk_ewe_ind_tha_hau_tml_tsw_cic_azi_rom_lit_uzb_dyu_vie_wly_bem_akn_ven	-0.416604118840998	-0.988410897400099	0.325516092178034
640	owc_cze_swa_glc_amr_sid_aeg_mcd_uzb_tur_tsw_ind_lda_scr_pol_bsq_spa_tig_moo_mnd_svk_ben_ewe_lat_dgb_pan_fin_cic_yor_est_por_gam_geo_ita_fre_arw_slo_chh_anl_urd_hun_fbf_tag_rus_mao_jpn_knd_kor_krd_afr_zul_alb_sun_bos_amh_bat_cnt_lit_igb_nor_heb_ctl_ger_mol_swe_qcu_ukr_prs_hin_akn_sod_eng_hau_grk_mly_bul_ven_rom_bem_jav_tha_wly_tml_xho_bam_aze_dut_guj_azi_ses_vie_mlt_dyu_tsn_swt	0.0772966343748546	0.181891405329971	0.856063821991332
641	gam_spa_dgb_krd_chh_aeg_amr_dut_azi_tur_bam_bat_dyu_ctl_mcd_bsq_grk_sid_akn_mnd_scr_guj_tsw_slo_xho_rom_hun_zul_ewe_fin_rus_mlt_geo_bul_hin_prs_nor_wly_amh_pan_est_swt_mly_fre_sun_jpn_tml_kor_swe_glc_ses_svk_ind_afr_tig_mao_cnt_lat_bem_arw_sod_urd_ita_bos_pol_qcu_ger_ukr_alb_tsn_heb_cze_owc_lit_jav_eng_moo_por_ven_tag_tha_hau_knd_lda_cic_aze_ben_mol_uzb_swa_vie_anl_yor_igb_fbf	-0.592225128174136	-1.41333629005482	0.160895268996623
642	amh_lat_moo_ben_owc_wly_heb_arw_tur_aze_dyu_jav_tsn_mol_svk_bsq_urd_mlt_dgb_cnt_nor_glc_ven_ita_bem_afr_fin_zul_ses_est_ctl_anl_geo_por_spa_dut_rus_gam_sid_alb_hun_igb_ind_mcd_tag_jpn_tml_kor_krd_pol_ewe_rom_mao_bul_tig_sun_mnd_lit_yor_scr_chh_grk_swe_cze_ukr_qcu_slo_prs_hin_fbf_sod_fre_hau_eng_bat_guj_tsw_bos_cic_mly_tha_amr_knd_akn_bam_azi_ger_pan_uzb_xho_vie_aeg_swa_swt_lda	-1.03520648765864	-2.52532996705999	0.0132512385791449
643	sid_lat_ses_lit_hau_sod_amh_ben_uzb_azi_tsn_sun_xho_rom_svk_bsq_eng_amr_moo_mnd_rus_fre_swt_pol_akn_swe_hun_yor_cic_est_slo_gam_geo_cze_afr_alb_krd_aeg_tig_por_fin_dyu_jav_bul_bat_jpn_knd_kor_hin_dut_tsw_mol_ind_ger_owc_tag_cnt_scr_zul_mcd_mlt_spa_bos_urd_grk_qcu_prs_pan_guj_swa_wly_ctl_heb_glc_mly_ita_lda_arw_ven_mao_tha_anl_tml_igb_ewe_tur_nor_ukr_aze_dgb_vie_chh_bem_bam_fbf	-0.269706101529348	-0.636854764265101	0.52578399857431
644	heb_slo_cic_spa_chh_aeg_hau_por_aze_tur_bam_ind_ewe_mol_krd_bsq_svk_mlt_fbf_mnd_afr_guj_akn_alb_ses_mcd_est_xho_bem_hun_ita_tig_geo_grk_pan_pol_dut_sod_owc_ukr_fin_moo_sun_hin_bat_jpn_knd_kor_fre_scr_dyu_nor_tag_urd_anl_mly_cnt_rus_igb_ger_wly_lat_cze_bul_rom_qcu_ben_eng_glc_dgb_gam_bos_sid_swe_jav_prs_zul_ctl_lda_mao_tha_amh_tml_swa_yor_uzb_arw_lit_azi_tsn_vie_amr_swt_tsw_ven	-0.976192917490534	-2.38516782383981	0.0190998987346527
645	anl_grk_swt_arw_owc_amh_amr_bul_azi_tur_xho_tag_igb_ctl_ben_bsq_por_mlt_dyu_cnt_rus_eng_cic_prs_ven_krd_fin_akn_ewe_hun_swe_wly_geo_ita_bos_alb_glc_aeg_gam_slo_est_dgb_mly_pol_sun_jpn_tml_kor_scr_cze_bam_svk_ind_urd_chh_jav_mnd_guj_moo_rom_hau_lit_lat_nor_ukr_qcu_hin_pan_mcd_ses_sid_fre_sod_afr_mao_mol_tsw_spa_zul_bat_tha_heb_knd_fbf_lda_aze_ger_dut_uzb_tsn_vie_tig_yor_swa_bem	-0.481064763478807	-1.14332139800915	0.255839749944693
646	chh_urd_ewe_scr_heb_amh_aeg_grk_aze_uzb_moo_sun_zul_slo_ctl_bsq_hin_sid_xho_cnt_prs_afr_akn_spa_yor_por_fin_tsw_dyu_est_nor_hau_geo_pan_ger_mol_eng_gam_tig_bos_hun_lda_tag_lat_ind_jpn_knd_kor_guj_rom_fbf_cze_jav_ukr_owc_mao_mnd_bul_cic_pol_wly_ben_arw_svk_dut_qcu_swe_krd_rus_tsn_mlt_ita_sod_fre_mly_lit_ses_alb_swt_bat_tha_anl_tml_bem_swa_tur_mcd_glc_azi_dgb_vie_amr_igb_bam_ven	-0.315239761131705	-0.746254238400199	0.457396111446246
647	amh_ctl_zul_ben_heb_chh_gam_krd_uzb_azi_bem_sun_cic_arw_urd_bsq_pan_hau_tsw_mnd_mcd_scr_moo_dut_xho_lit_hun_igb_fbf_fin_rom_amr_geo_por_swe_hin_nor_wly_aeg_cze_est_ewe_tag_eng_mao_jpn_knd_kor_rus_ger_dyu_ita_mly_svk_sid_bat_cnt_glc_tsn_lat_tig_ukr_pol_bul_mol_qcu_slo_spa_grk_akn_anl_alb_owc_bos_ind_fre_lda_afr_swa_jav_tha_mlt_tml_ses_yor_aze_prs_guj_tur_dgb_vie_sod_swt_bam_ven	0.0846363006183688	0.199297277988534	0.842465300266102
648	amr_ben_akn_fre_sod_amh_owc_rom_tur_azi_moo_tag_lda_rus_glc_bsq_afr_heb_ses_cnt_bos_guj_cic_dut_xho_cze_fin_tsw_swt_est_pol_mlt_geo_ctl_grk_lit_ger_tig_wly_pan_hun_igb_jav_spa_mly_jpn_tml_kor_prs_ukr_dgb_swe_ind_por_chh_sun_mnd_alb_ven_urd_sid_lat_scr_nor_hin_qcu_mcd_bul_svk_yor_gam_mol_anl_eng_mao_slo_bam_arw_bem_bat_tha_hau_knd_dyu_zul_aze_ita_krd_uzb_ewe_vie_aeg_tsn_fbf_swa	-0.0694770212312647	-0.16372938646997	0.870299477311094
649	wly_lit_fbf_pan_mlt_tig_hau_bul_azi_tur_moo_bat_swa_rom_slo_bsq_por_amr_ses_cnt_hin_eng_tsn_lat_swt_mol_est_dyu_yor_hun_scr_anl_geo_swe_glc_ita_nor_aeg_amh_cze_fin_igb_jav_svk_mao_jpn_knd_kor_arw_ctl_ven_spa_mly_alb_heb_ind_mnd_bos_cic_ukr_owc_guj_pol_ger_afr_qcu_urd_ben_rus_tsw_sid_fre_sod_dut_tag_mcd_xho_prs_akn_sun_tha_chh_tml_ewe_zul_aze_grk_krd_uzb_bam_vie_gam_lda_bem_dgb	-0.13021864354895	-0.307247425209019	0.759342003390783
650	chh_mcd_yor_prs_gam_hau_amh_slo_azi_uzb_dyu_mly_cic_scr_rom_bsq_ita_sid_zul_cnt_afr_grk_lda_lat_moo_krd_est_ewe_bem_fin_hin_owc_geo_fre_nor_arw_pol_wly_sod_ukr_hun_ses_ind_bul_mao_jpn_tml_kor_dut_swe_fbf_cze_jav_guj_amr_sun_mnd_mol_bam_spa_anl_pan_rus_bos_ger_qcu_lit_alb_por_tsn_tig_urd_mlt_svk_bat_eng_xho_ben_akn_tag_tha_aeg_knd_ven_tsw_tur_ctl_glc_aze_igb_vie_heb_dgb_swa_swt	-0.307582986070883	-0.728069151320586	0.468400457169829
651	heb_ukr_dgb_ita_amr_chh_aeg_nor_tur_uzb_igb_tag_dyu_krd_mol_bsq_eng_sid_cic_mnd_cze_lat_akn_prs_bam_rus_est_tsn_swt_hun_svk_sod_geo_swe_bos_hin_afr_gam_wly_fre_fin_ewe_mao_alb_sun_jpn_knd_kor_pan_pol_moo_glc_jav_rom_mlt_mly_cnt_ger_ses_por_owc_scr_dut_ctl_slo_qcu_ben_guj_arw_yor_tig_spa_amh_mcd_ind_bul_fbf_grk_tsw_bat_tha_hau_tml_lda_swa_azi_urd_lit_aze_zul_vie_anl_bem_ven_xho	-0.362379273182354	-0.859221273848838	0.392427776444015
652	anl_eng_tsw_fre_sid_tig_amr_krd_azi_uzb_zul_mao_akn_ita_alb_bsq_swe_amh_ses_mnd_hin_pan_bem_prs_moo_afr_fin_igb_swt_hun_spa_mlt_geo_ctl_guj_svk_por_aeg_sod_urd_est_fbf_bat_ben_sun_jpn_tml_kor_lat_mol_tsn_ukr_tag_bos_gam_mly_cnt_ger_dgb_dut_heb_cze_arw_rus_scr_qcu_mcd_bul_lit_yor_owc_nor_chh_glc_ind_pol_xho_rom_lda_jav_tha_hau_knd_cic_dyu_aze_slo_grk_tur_ewe_vie_wly_bam_ven_swa	-0.469722545467563	-1.11631527709959	0.267163165357646
653	aeg_cze_dyu_ger_chh_mlt_heb_afr_aze_azi_moo_bat_xho_ukr_ita_bsq_krd_owc_swa_mnd_arw_nor_yor_hin_tsw_ctl_hun_dgb_lda_est_eng_sod_geo_swe_lat_mcd_glc_tig_gam_pol_fin_swt_mao_bul_ind_jpn_tml_kor_prs_mol_akn_ben_jav_lit_anl_sun_cnt_guj_zul_slo_hau_spa_scr_grk_rus_qcu_fre_svk_dut_ven_amh_alb_wly_por_tag_bos_bem_urd_ewe_mly_tha_amr_knd_ses_tsn_tur_rom_pan_uzb_igb_vie_sid_bam_fbf_cic	-0.616268891407943	-1.47280811689018	0.144179223308445
654	amh_hin_akn_glc_owc_sod_tig_ctl_azi_tur_moo_sun_swt_dut_pol_bsq_cze_wly_xho_mnd_pan_slo_cic_alb_bem_krd_est_tsn_zul_hun_ben_mlt_geo_guj_lit_rus_swe_chh_sid_mol_fin_yor_bat_nor_mao_jpn_tml_kor_prs_ukr_igb_ita_jav_lat_amr_ind_cnt_urd_swa_mcd_anl_svk_scr_grk_bul_qcu_fre_ger_eng_ven_heb_afr_aeg_por_mly_bos_tsw_spa_dyu_tag_tha_hau_knd_lda_ewe_uzb_arw_rom_aze_ses_vie_gam_dgb_bam_fbf	-0.0469599913128778	-0.11071635727986	0.912079858630551
655	anl_bul_igb_nor_sid_aeg_wly_ctl_aze_azi_cic_jav_xho_spa_guj_bsq_rus_chh_swt_mnd_ita_mol_swa_scr_ven_alb_hun_zul_ses_fin_ger_amh_geo_ukr_ben_bos_pol_gam_tig_pan_est_bam_mao_prs_bat_jpn_tml_kor_dut_por_akn_mcd_mly_glc_sod_tag_cnt_swe_yor_lit_hau_afr_slo_hin_rom_qcu_fre_krd_arw_bem_mlt_grk_heb_eng_sun_urd_tsn_lat_tsw_ind_tha_owc_knd_dgb_ewe_uzb_cze_svk_tur_fbf_vie_amr_dyu_lda_moo	0.216975155974229	0.511245889644981	0.610390539281628
656	anl_lat_igb_glc_amr_sid_hau_ger_aze_azi_tsn_sun_lda_afr_arw_bsq_bul_chh_yor_cnt_lit_nor_swt_cze_ven_urd_est_bem_moo_hun_svk_aeg_geo_bos_alb_mol_prs_amh_tig_krd_fin_bam_mao_por_mly_jpn_knd_kor_pan_rus_dyu_mcd_ind_eng_heb_jav_mnd_scr_zul_guj_wly_spa_slo_fre_ben_qcu_ctl_swe_grk_ses_sod_pol_owc_rom_bat_dut_xho_ukr_ewe_tag_tha_mlt_tml_dgb_swa_uzb_hin_ita_tur_cic_vie_gam_fbf_tsw_akn	0.0138513851229176	0.0326065062667958	0.974058259208448
657	wly_ctl_yor_glc_aeg_sod_heb_hin_aze_uzb_zul_ind_moo_mcd_bos_bsq_svk_gam_igb_cnt_por_mol_tsw_urd_xho_alb_est_dgb_bem_fin_rom_amr_geo_ger_fre_scr_lat_sid_owc_swe_hun_ses_sun_lit_bat_jpn_tml_kor_cze_nor_swa_ben_mao_ita_mlt_tag_mnd_grk_bam_prs_amh_rus_pan_spa_krd_qcu_pol_guj_afr_cic_tig_slo_hau_ukr_jav_dut_ewe_bul_swt_mly_tha_anl_knd_lda_ven_tur_eng_arw_azi_dyu_vie_chh_tsn_akn_fbf	0.11193253037068	0.26328185337583	0.792915783538605
658	sid_svk_moo_fre_chh_anl_sod_ben_uzb_aze_ewe_tag_ses_slo_urd_bsq_glc_owc_akn_mnd_dut_pol_bem_cze_swa_bul_est_tsw_swt_hun_scr_mlt_geo_lat_krd_arw_swe_amr_tig_grk_fin_igb_sun_por_mly_jpn_tml_kor_eng_hin_yor_ukr_ind_lit_hau_jav_cnt_nor_ven_mcd_amh_ctl_ita_pan_prs_qcu_rom_afr_mol_bam_wly_guj_gam_bos_mao_rus_tsn_spa_zul_bat_tha_aeg_knd_xho_dyu_tur_alb_ger_azi_fbf_vie_heb_lda_dgb_cic	-0.802728589937262	-1.93261718450121	0.0563261251531598
659	aeg_afr_ewe_pol_hau_amh_sod_ukr_tur_azi_xho_sun_tsn_arw_krd_bsq_prs_anl_fbf_mnd_ita_ger_bem_grk_zul_hin_est_igb_tsw_hun_alb_gam_geo_ctl_mcd_lit_dut_wly_owc_fre_fin_akn_tag_rom_jav_jpn_tml_kor_pan_mol_moo_swe_mao_urd_heb_ind_cnt_por_swt_eng_chh_bul_svk_lat_guj_qcu_ben_cze_scr_swa_amr_spa_mlt_nor_bat_glc_ven_slo_lda_mly_tha_tig_knd_cic_ses_aze_rus_bos_uzb_yor_vie_sid_dyu_bam_dgb	-0.246223029764086	-0.581746580634245	0.562144893045205
660	sod_ben_dyu_por_amr_chh_wly_lat_uzb_aze_ven_jav_dgb_urd_pan_bsq_dut_sid_cic_mnd_slo_scr_ewe_swe_tsw_arw_hun_akn_bam_fin_fre_tig_geo_ukr_ita_prs_cze_amh_aeg_nor_est_igb_mao_ctl_mly_jpn_tml_kor_rom_hin_moo_pol_sun_mcd_anl_ind_cnt_rus_lda_glc_owc_spa_bul_mol_ger_qcu_eng_krd_lit_swa_heb_bos_hau_afr_bat_svk_swt_grk_ses_tag_tha_mlt_knd_tsn_bem_azi_guj_alb_tur_xho_vie_gam_yor_fbf_zul	0.490719110650437	1.15824176868477	0.249731119915525
661	sod_dut_tsn_fre_tig_hau_aeg_urd_aze_azi_dyu_sun_xho_lit_afr_bsq_prs_anl_swa_mnd_swe_hin_fbf_glc_zul_mol_fin_akn_ewe_est_pan_sid_geo_pol_slo_rom_ben_mlt_amh_cze_hun_swt_mly_grk_tag_jpn_knd_kor_ctl_eng_dgb_spa_ind_alb_wly_bat_cnt_guj_lda_scr_chh_svk_ita_por_lat_qcu_nor_rus_ukr_igb_gam_arw_heb_ger_jav_bos_bem_mcd_ses_mao_tha_amr_tml_ven_yor_uzb_bul_krd_tur_bam_vie_owc_cic_tsw_moo	-0.675500487763261	-1.6150106423714	0.109696158666584
662	owc_glc_swt_pan_amr_sod_hau_lat_tur_azi_igb_ind_lda_bos_fre_bsq_hin_wly_tsw_cnt_spa_urd_moo_scr_ven_por_fin_bam_dgb_hun_afr_tig_geo_arw_svk_grk_bul_gam_heb_mol_est_ewe_mly_dut_jav_jpn_tml_kor_mcd_lit_tsn_ita_tag_ctl_anl_bat_mnd_swe_zul_rus_aeg_ger_prs_nor_slo_qcu_guj_alb_pol_yor_mlt_ukr_sid_cze_sun_ben_ses_eng_fbf_mao_tha_amh_knd_dyu_cic_aze_krd_rom_uzb_xho_vie_chh_akn_swa_bem	0.894882764190164	2.1308811560851	0.0357369569928406
663	heb_grk_akn_arw_wly_sid_mlt_svk_azi_uzb_swa_tag_dgb_slo_dut_bsq_bos_hau_igb_cnt_rom_nor_dyu_glc_cic_urd_est_ses_ven_fin_guj_sod_geo_swe_mol_ben_ger_amh_owc_ukr_hun_fbf_mly_pol_mao_jpn_knd_kor_lat_fre_moo_ita_sun_prs_amr_jav_mnd_hin_bam_lit_anl_afr_por_alb_pan_qcu_scr_bul_spa_zul_tig_eng_aeg_krd_ind_mcd_ewe_rus_xho_bat_tha_gam_tml_bem_swt_aze_cze_ctl_tur_tsw_vie_chh_lda_tsn_yor	0.285622310180635	0.672005552549967	0.50324620922858
664	hau_scr_dyu_urd_amr_anl_owc_svk_azi_aze_lda_mly_xho_afr_alb_bsq_slo_heb_dgb_mnd_fre_ben_tsw_mol_fbf_dut_est_igb_swt_hun_lit_aeg_geo_pol_bul_swe_pan_tig_mlt_rus_fin_cic_sun_bos_ind_jpn_knd_kor_spa_grk_yor_glc_bat_hin_chh_jav_cnt_ger_bam_ukr_gam_mcd_eng_ctl_arw_qcu_cze_nor_rom_bem_wly_ita_sod_prs_tag_guj_ses_lat_ewe_mao_tha_amh_tml_tsn_zul_uzb_por_krd_tur_swa_vie_sid_ven_akn_moo	-0.684685163299522	-1.63946929420251	0.10449411978243
665	gam_rom_bem_alb_anl_sid_mlt_hin_azi_tur_tsn_mao_swa_svk_lat_bsq_glc_hau_dyu_cnt_slo_mcd_ven_cze_fbf_nor_est_tsw_igb_fin_ukr_heb_geo_ita_ger_urd_dut_amh_tig_arw_hun_yor_mly_swe_bat_jpn_tml_kor_fre_por_swt_ctl_jav_ben_chh_tag_mnd_grk_ses_afr_owc_mol_scr_pan_pol_qcu_lit_eng_bul_cic_sod_rus_amr_bos_sun_prs_akn_krd_lda_ind_tha_aeg_knd_xho_bam_uzb_spa_guj_aze_ewe_vie_wly_moo_dgb_zul	0.0258053708155932	0.0607188641942728	0.951713402122428
666	sid_bos_fbf_afr_sod_owc_gam_urd_aze_uzb_dgb_ind_xho_rom_pan_bsq_scr_amr_ses_mnd_lit_glc_swa_ukr_lda_ben_est_swt_akn_hun_pol_amh_geo_mol_lat_ger_dut_aeg_heb_por_fin_igb_jav_krd_mao_jpn_tml_kor_grk_alb_bam_eng_tag_mcd_chh_mly_cnt_ctl_ven_bul_anl_nor_guj_fre_slo_qcu_ita_prs_cze_zul_wly_rus_mlt_arw_bat_swe_moo_spa_cic_sun_tha_hau_knd_yor_tsn_tur_svk_hin_azi_bem_vie_tig_dyu_tsw_ewe	-0.0695810015811433	-0.164019631459867	0.870071629927734
667	sid_ctl_tsw_ger_heb_tig_wly_eng_aze_uzb_ses_mao_dyu_mcd_nor_bsq_pan_aeg_ewe_cnt_ben_cze_fbf_urd_ven_ukr_est_yor_igb_hun_arw_gam_geo_alb_afr_hin_slo_sod_mlt_lat_fin_bam_jav_scr_sun_jpn_tml_kor_grk_rus_akn_glc_ind_dut_anl_bat_mnd_svk_tsn_mol_chh_krd_ita_bos_fre_qcu_rom_spa_pol_dgb_amh_por_owc_lit_mly_swe_swt_prs_moo_tag_tha_hau_knd_xho_cic_azi_guj_bul_tur_zul_vie_amr_swa_bem_lda	-0.196563212866249	-0.463675493782396	0.643963668815823
668	chh_por_ven_rus_aeg_amr_hau_ukr_tur_uzb_bam_bat_ewe_swe_alb_bsq_nor_sid_lda_cnt_cze_prs_swt_pol_cic_lit_hun_tsn_dyu_fin_guj_heb_geo_lat_grk_ctl_bos_sod_owc_afr_est_ses_tag_eng_sun_jpn_tml_kor_dut_urd_xho_ita_mao_mol_gam_mly_mnd_svk_fbf_slo_wly_ben_fre_ger_hin_qcu_pan_rom_krd_bem_mlt_arw_amh_spa_jav_bul_swa_glc_zul_ind_tha_tig_knd_dgb_moo_aze_scr_mcd_azi_yor_vie_anl_igb_akn_tsw	-0.621631888421853	-1.48638592747058	0.140559440250185
669	aeg_guj_dgb_ita_hau_tig_owc_fre_aze_tur_xho_bat_tsn_glc_afr_bsq_spa_sid_cic_cnt_rus_prs_fbf_lit_swt_swe_fin_swa_ven_hun_por_heb_geo_grk_ukr_arw_svk_wly_chh_scr_est_akn_mly_bos_tag_jpn_tml_kor_bul_urd_yor_nor_sun_ben_anl_jav_mnd_lat_dyu_krd_amh_ger_rom_dut_ctl_qcu_hin_cze_mol_igb_gam_slo_amr_pol_ind_mcd_moo_alb_lda_mao_tha_sod_knd_zul_tsw_azi_eng_pan_uzb_ses_vie_mlt_bem_bam_ewe	0.0167311359818036	0.0393849596802795	0.968667896084635
670	anl_dut_dyu_eng_sid_gam_mlt_arw_uzb_tur_bem_bat_akn_guj_ctl_bsq_rus_chh_swt_mnd_ita_glc_swa_lit_lda_grk_hun_bam_yor_est_svk_tig_geo_ukr_mcd_ger_afr_amr_hau_scr_fin_ewe_mao_krd_tag_jpn_knd_kor_lat_pol_tsw_bos_sun_prs_aeg_mly_cnt_rom_ses_slo_sod_spa_pan_hin_fre_qcu_swe_nor_mol_xho_wly_alb_heb_por_jav_cze_dgb_ben_cic_ind_tha_owc_tml_ven_zul_aze_urd_bul_azi_igb_vie_amh_moo_fbf_tsn	-0.251454704065329	-0.594026837147969	0.553936398891891
671	hau_glc_moo_svk_amh_anl_sod_alb_uzb_aze_dyu_bat_tsn_krd_mol_bsq_prs_chh_swa_mnd_ger_afr_akn_lit_igb_rus_est_bam_ewe_hun_eng_gam_geo_spa_pol_por_cze_aeg_heb_lat_fin_yor_jav_bul_mly_jpn_tml_kor_ctl_grk_dgb_fre_mao_ben_sid_tag_cnt_ita_fbf_bos_owc_nor_ukr_urd_slo_qcu_hin_rom_dut_lda_wly_guj_mlt_scr_ind_mcd_swt_arw_bem_sun_tha_amr_knd_ses_cic_azi_pan_swe_tur_zul_vie_tig_xho_ven_tsw	-0.52252615831773	-1.24528143683705	0.216156831466294
672	wly_nor_xho_ita_amr_gam_sod_ukr_aze_azi_dyu_ind_cic_mol_mcd_bsq_ctl_sid_swt_mnd_urd_cze_akn_lit_bam_lat_hun_ven_igb_fin_rus_tig_geo_pol_svk_bul_hin_anl_amh_ger_est_tsn_tag_glc_bat_jpn_tml_kor_prs_swe_moo_eng_jav_afr_aeg_mao_cnt_dut_tsw_scr_owc_slo_ben_arw_por_qcu_krd_pan_rom_fbf_chh_grk_hau_alb_sun_spa_dgb_guj_swa_mly_tha_mlt_knd_lda_zul_tur_bos_fre_uzb_ewe_vie_heb_bem_yor_ses	-0.346393011779864	-0.82055669053824	0.413997122954503
673	chh_ukr_moo_guj_sid_sod_amr_prs_azi_tur_akn_mly_bam_bos_pol_bsq_spa_owc_ewe_cnt_hin_por_dyu_afr_tsn_rom_fin_zul_cic_est_mol_mlt_geo_ctl_urd_ger_grk_aeg_tig_ben_hun_fbf_sun_fre_ind_jpn_tml_kor_lit_scr_dgb_alb_bat_pan_amh_jav_mnd_glc_lda_dut_anl_svk_nor_lat_bul_qcu_krd_cze_swe_igb_heb_slo_hau_rus_mao_mcd_xho_arw_tsw_tag_tha_gam_knd_swt_swa_aze_eng_ita_uzb_ven_vie_wly_ses_yor_bem	-0.00898579841210117	-0.0212031274781478	0.983129045268486
674	sid_dut_bam_rus_owc_wly_amh_afr_tur_aze_igb_bat_swt_bos_lit_bsq_mol_hau_ven_mnd_arw_slo_cic_ben_swa_cze_fin_dgb_ses_hun_lat_aeg_geo_bul_krd_eng_grk_anl_sod_hin_est_lda_mly_svk_ind_jpn_knd_kor_ctl_pan_moo_por_jav_glc_mlt_tag_cnt_ita_yor_fre_gam_scr_urd_swe_rom_qcu_spa_pol_prs_tsw_heb_mcd_tig_nor_mao_ger_bem_guj_zul_sun_tha_chh_tml_fbf_tsn_azi_ukr_alb_uzb_akn_vie_amr_ewe_dyu_xho	-0.545341605652025	-1.30079330500618	0.196543122271209
675	owc_por_yor_pan_heb_aeg_hau_nor_uzb_aze_lda_tag_dgb_guj_alb_bsq_spa_mlt_xho_mnd_swe_afr_bam_rom_swa_ctl_est_cic_zul_hun_ger_gam_geo_eng_fre_grk_mol_sid_sod_slo_fin_ven_mao_arw_jav_jpn_knd_kor_rus_krd_swt_glc_ind_dut_anl_sun_cnt_pol_ses_ita_chh_bos_hin_bul_cze_qcu_lit_svk_ben_igb_wly_lat_amh_prs_mly_mcd_bem_scr_tsn_bat_tha_tig_tml_dyu_akn_tur_ukr_urd_azi_ewe_vie_amr_fbf_tsw_moo	-0.274875679012257	-0.649885171220891	0.517368472437942
676	aeg_pan_lda_rom_gam_chh_amr_lat_azi_tur_akn_bat_moo_arw_fre_bsq_ben_sid_bem_mnd_prs_pol_swa_eng_xho_ger_fin_ewe_yor_hun_alb_hau_geo_ita_spa_grk_mol_wly_owc_krd_est_fbf_mly_afr_jav_jpn_knd_kor_glc_nor_bam_rus_tag_mcd_sod_mao_cnt_urd_tsn_swe_mlt_por_dut_bul_scr_qcu_hin_svk_lit_ven_amh_ukr_heb_bos_sun_ctl_igb_guj_swt_ind_tha_tig_tml_ses_tsw_aze_slo_cze_uzb_cic_vie_anl_zul_dyu_dgb	-0.638832644343711	-1.52890683441205	0.129681833033664
677	owc_bos_ven_eng_hau_sod_mlt_pan_azi_uzb_akn_ind_moo_krd_slo_bsq_grk_chh_swa_mnd_afr_dut_swt_mol_dyu_arw_hun_ewe_yor_est_ben_sid_geo_guj_rom_nor_lit_wly_amr_svk_fin_bem_mly_ctl_bat_jpn_tml_kor_scr_ukr_cic_ger_jav_glc_gam_sun_cnt_prs_tsw_lat_heb_bul_alb_hin_spa_qcu_rus_mcd_pol_dgb_anl_urd_aeg_cze_mao_fre_bam_por_zul_tag_tha_amh_knd_fbf_igb_aze_swe_ita_tur_xho_vie_tig_lda_ses_tsn	0.166983758690757	0.392851283325243	0.695328354202227
678	mlt_ukr_dyu_dut_heb_tig_chh_arw_uzb_tur_bam_mao_ses_urd_guj_bsq_swe_anl_swt_cnt_pan_ctl_cic_ben_ewe_mol_fin_akn_yor_hun_krd_hau_geo_cze_glc_lit_eng_gam_wly_fre_est_swa_mly_alb_jav_jpn_knd_kor_svk_spa_ven_grk_ind_lat_sid_sun_mnd_slo_tsn_prs_sod_afr_scr_pol_mcd_qcu_bul_por_bos_fbf_aeg_ita_owc_ger_tag_rom_zul_hin_igb_bat_tha_amr_tml_dgb_xho_azi_nor_rus_aze_tsw_vie_amh_bem_lda_moo	-0.405615471202932	-0.961497943466639	0.338795137440832
679	heb_krd_swa_ben_tig_hau_aeg_cze_aze_uzb_igb_tag_cic_pan_lit_bsq_pol_mlt_akn_cnt_lat_slo_tsn_grk_zul_afr_hun_bam_dgb_est_rus_anl_geo_rom_bul_ita_spa_gam_amr_alb_fin_yor_sun_por_mao_jpn_tml_kor_swe_dut_ses_hin_jav_nor_amh_mly_mnd_ger_fbf_fre_wly_mol_prs_arw_svk_qcu_ukr_scr_bos_moo_sid_glc_chh_guj_ind_eng_ven_mcd_bem_bat_tha_owc_knd_tsw_swt_tur_urd_ctl_azi_xho_vie_sod_ewe_lda_dyu	-0.887538837819691	-2.14593215906402	0.0344820777802353
680	gam_scr_yor_lat_heb_sid_chh_dut_tur_aze_dyu_ind_swa_ger_cze_bsq_ita_hau_bam_mnd_pan_spa_igb_pol_dgb_rus_hun_akn_lda_est_svk_tig_geo_fre_hin_ukr_nor_wly_aeg_ctl_fin_tsw_jav_afr_sun_jpn_tml_kor_krd_glc_cic_alb_tag_prs_sod_bat_cnt_bul_ven_por_anl_lit_swe_ben_slo_qcu_arw_mol_grk_fbf_amr_urd_amh_eng_mly_bos_xho_guj_swt_mao_tha_mlt_knd_bem_ewe_azi_mcd_rom_uzb_ses_vie_owc_zul_moo_tsn	-0.225259964189407	-0.532210201434775	0.595849627168722
681	wly_fre_tsw_grk_anl_hau_sod_mol_aze_azi_swt_mly_tsn_pol_slo_bsq_pan_gam_dyu_mnd_bos_nor_ven_guj_igb_krd_est_ewe_bam_fin_glc_owc_geo_rom_por_eng_ben_mlt_amr_prs_hun_xho_bat_scr_sun_jpn_knd_kor_afr_swe_zul_svk_mao_mcd_sid_tag_cnt_rus_swa_spa_heb_ctl_ita_alb_lat_qcu_urd_arw_ger_ses_chh_hin_tig_bul_jav_lit_akn_ukr_dgb_ind_tha_aeg_tml_yor_moo_tur_cze_dut_uzb_bem_vie_amh_fbf_lda_cic	-0.0723333769822226	-0.170330613500254	0.865120141118266
682	chh_prs_ewe_svk_amr_owc_heb_bul_uzb_aze_swt_mao_moo_nor_guj_bsq_bos_gam_ses_mnd_krd_pol_fbf_alb_cic_arw_hun_dgb_swa_est_mcd_anl_geo_urd_fre_pan_scr_sid_hau_ctl_fin_yor_tag_afr_sun_jpn_tml_kor_eng_ita_lda_grk_ind_cze_wly_mly_cnt_lit_igb_rom_sod_dut_ukr_ben_slo_qcu_ger_spa_lat_tsw_amh_hin_aeg_mol_jav_por_dyu_rus_tsn_bat_tha_tig_knd_akn_bem_azi_swe_glc_tur_xho_vie_mlt_bam_zul_ven	0.240869889543806	0.566650174116213	0.572316916123761
683	gam_ukr_ewe_swe_sid_aeg_mlt_bul_tur_azi_tsn_tag_swa_pan_mcd_bsq_spa_owc_yor_cnt_mol_lat_akn_prs_swt_urd_fin_dyu_zul_hun_por_wly_geo_ctl_pol_afr_bos_amh_hau_alb_est_dgb_mly_scr_sun_jpn_tml_kor_nor_glc_moo_dut_jav_rus_sod_bat_mnd_krd_ses_rom_anl_svk_ita_hin_arw_qcu_lit_cze_ben_fbf_amr_ger_chh_eng_ind_grk_bam_fre_xho_mao_tha_heb_knd_lda_bem_aze_guj_slo_uzb_ven_vie_tig_tsw_igb_cic	-0.284724337730904	-0.672903568999928	0.502677292563132
684	wly_rom_ses_mol_chh_sod_heb_krd_tur_uzb_cic_jav_zul_grk_guj_bsq_hin_gam_xho_mnd_cze_alb_tsw_ukr_lda_dut_fin_bam_akn_hun_bos_tig_geo_pan_bul_svk_spa_anl_amh_fre_est_moo_bat_afr_tag_jpn_tml_kor_ger_pol_swt_eng_mly_slo_mlt_ind_cnt_por_igb_lit_hau_urd_ben_swe_ita_qcu_lat_nor_prs_bem_amr_ctl_aeg_mcd_mao_glc_dgb_rus_tsn_sun_tha_owc_knd_ven_dyu_aze_arw_scr_azi_swa_vie_sid_ewe_yor_fbf	0.462100394430376	1.09757194121391	0.275225124304617
685	hau_rus_lda_hin_amr_owc_sid_bul_uzb_azi_ven_tag_igb_slo_ita_bsq_swe_heb_moo_mnd_pan_alb_akn_ctl_swt_mol_est_swa_dgb_hun_svk_wly_geo_cze_prs_lat_ger_chh_sod_krd_fin_zul_mly_scr_ind_jpn_knd_kor_lit_fre_xho_guj_bat_nor_mlt_jav_cnt_pol_ses_bos_anl_rom_spa_ben_afr_qcu_urd_eng_grk_yor_gam_arw_amh_glc_mao_mcd_bem_dut_fbf_sun_tha_tig_tml_dyu_bam_tur_ukr_por_aze_tsw_vie_aeg_ewe_cic_tsn	0.0825335319975359	0.19419724540253	0.84644500495273
686	hau_krd_igb_eng_sid_mlt_tig_mol_aze_azi_xho_jav_tsn_urd_arw_bsq_afr_wly_moo_cnt_mcd_glc_bam_lat_akn_ger_fin_cic_lda_est_rus_owc_geo_prs_rom_nor_por_gam_aeg_dut_hun_fbf_sun_grk_bat_jpn_tml_kor_pol_ben_tsw_svk_mao_pan_anl_mly_mnd_cze_yor_bul_heb_lit_bos_alb_spa_qcu_fre_slo_scr_dyu_chh_guj_sod_ita_ind_swe_dgb_ctl_swt_tag_tha_amh_knd_ven_swa_uzb_ukr_hin_tur_ewe_vie_amr_zul_ses_bem	0.012375923950688	0.0291260217439114	0.976826494530709
687	heb_slo_ewe_ukr_sid_amr_wly_eng_uzb_tur_bem_mao_igb_ita_glc_bsq_krd_amh_dgb_mnd_grk_mcd_swt_rus_tsw_swe_fin_fbf_yor_est_alb_owc_geo_ben_guj_rom_hin_gam_tig_arw_hun_lda_tag_bul_jav_jpn_tml_kor_svk_scr_cic_pan_bat_spa_chh_sun_cnt_lat_ven_cze_anl_nor_prs_fre_ctl_qcu_urd_afr_lit_dyu_aeg_dut_sod_mol_ind_pol_akn_ger_ses_mly_tha_hau_knd_xho_bam_azi_por_bos_aze_swa_vie_mlt_tsn_moo_zul	-0.155287950891018	-0.366441588609186	0.714867941006637
688	heb_grk_xho_arw_sod_tig_amh_pan_azi_tur_bem_ind_moo_ukr_cze_bsq_pol_chh_tsn_cnt_alb_nor_ven_ben_dgb_urd_fin_akn_cic_hun_rus_hau_geo_glc_eng_afr_prs_amr_anl_bos_est_fbf_mly_lit_tag_jpn_knd_kor_hin_bul_zul_rom_jav_krd_gam_bat_mnd_scr_ses_por_owc_guj_svk_swe_lat_qcu_dut_mcd_fre_bam_mlt_slo_aeg_spa_mao_ctl_tsw_mol_dyu_sun_tha_wly_tml_ewe_swt_aze_ita_ger_uzb_igb_vie_sid_lda_swa_yor	-0.528686413306988	-1.25804216659102	0.211525981967163
689	wly_dut_bem_krd_aeg_mlt_gam_prs_uzb_aze_bam_bat_tsw_scr_mcd_bsq_ger_amr_zul_cnt_slo_pan_yor_bul_igb_ben_est_dyu_fbf_hun_hin_tig_geo_pol_lat_svk_bos_chh_anl_arw_fin_dgb_sun_nor_mao_jpn_tml_kor_rus_ukr_cic_guj_jav_swe_hau_ind_mnd_rom_ven_eng_amh_spa_ita_mol_glc_qcu_afr_por_lit_swa_sid_alb_sod_urd_mly_cze_ewe_fre_swt_tag_tha_owc_knd_ses_moo_tur_grk_ctl_azi_xho_vie_heb_tsn_akn_lda	-0.472896834265676	-1.123128958155	0.264273741425867
690	anl_scr_swt_bul_hau_amr_tig_nor_aze_tur_bem_bat_dgb_pol_cze_bsq_ger_heb_tsn_mnd_ctl_svk_lda_guj_fbf_alb_est_swa_akn_fin_ita_owc_geo_spa_mcd_rus_glc_sod_amh_slo_hun_cic_jav_prs_tag_jpn_knd_kor_krd_lit_ewe_afr_mao_ben_gam_ind_cnt_ukr_ven_fre_sid_dut_arw_swe_rom_qcu_por_pan_bos_igb_mlt_urd_wly_mol_sun_hin_yor_eng_bam_mly_tha_chh_tml_tsw_ses_azi_grk_lat_uzb_dyu_vie_aeg_moo_xho_zul	-0.867146100214991	-2.09921742061425	0.0385066938922767
691	gam_lit_ven_pol_aeg_heb_hau_guj_azi_tur_cic_ind_dgb_grk_ita_bsq_krd_amr_fbf_mnd_eng_fre_zul_bul_xho_pan_est_yor_swa_fin_urd_sod_geo_slo_nor_bos_arw_anl_amh_scr_hun_bam_mly_rom_sun_jpn_tml_kor_ukr_por_lda_alb_bat_rus_tig_mao_cnt_glc_akn_dut_mlt_lat_swe_cze_ben_qcu_spa_svk_hin_tsn_owc_afr_sid_mcd_tag_mol_swt_ger_tsw_jav_tha_wly_knd_igb_dyu_aze_prs_ctl_uzb_moo_vie_chh_ses_bem_ewe	-0.186106216322754	-0.439068837816362	0.661630099002317
692	anl_cze_lda_mcd_gam_owc_amr_guj_tur_aze_xho_ind_tsw_glc_urd_bsq_prs_tig_yor_cnt_pol_scr_zul_ben_moo_dut_est_cic_tsn_fin_svk_heb_geo_alb_pan_arw_afr_amh_aeg_lit_hun_swa_mly_ger_jav_jpn_tml_kor_grk_slo_swt_bul_bat_rus_hau_sun_mnd_hin_ven_lat_sid_swe_mol_nor_ita_qcu_krd_ctl_por_igb_sod_rom_chh_bos_mao_spa_dgb_ukr_akn_tag_tha_wly_knd_bem_dyu_uzb_eng_fre_azi_fbf_vie_mlt_bam_ses_ewe	-0.657422160165686	-1.57122629278683	0.119526272069361
693	sid_swe_ven_ctl_mlt_owc_hau_hin_uzb_tur_zul_sun_ses_grk_afr_bsq_bul_anl_ewe_mnd_mcd_svk_tsw_pol_fbf_dut_hun_dyu_bam_fin_por_heb_geo_krd_ukr_rus_eng_chh_gam_urd_est_akn_tag_scr_mao_jpn_knd_kor_fre_arw_xho_pan_bat_lat_wly_mly_cnt_mol_cic_spa_amh_slo_guj_cze_ger_qcu_glc_ita_ben_tsn_tig_alb_amr_nor_jav_lit_dgb_rom_yor_ind_tha_sod_tml_lda_swa_azi_prs_bos_aze_igb_vie_aeg_bem_swt_moo	0.00268057852552557	0.00630923046045733	0.994979510017823
694	heb_swe_ven_spa_anl_amr_gam_glc_uzb_tur_bem_sun_akn_ukr_scr_bsq_rus_sod_cic_mnd_lat_guj_tsw_pol_moo_hin_hun_zul_bam_fin_rom_tig_geo_nor_ita_dut_cze_chh_sid_arw_est_xho_ind_grk_mao_jpn_knd_kor_bos_ben_ewe_mol_tag_slo_amh_jav_cnt_eng_ses_krd_wly_fre_mcd_pan_svk_qcu_afr_urd_por_swt_aeg_alb_hau_ctl_mly_lit_dgb_ger_lda_bat_tha_mlt_tml_dyu_igb_azi_bul_prs_aze_tsn_vie_owc_fbf_swa_yor	-0.0524458464805954	-0.12349267437834	0.90198347775871
695	tig_alb_yor_hin_mlt_aeg_sod_lit_tur_uzb_ses_sun_ven_prs_cze_bsq_ben_anl_bem_mnd_lat_scr_dyu_afr_swa_ukr_hun_xho_cic_fin_mol_amr_geo_por_swe_grk_ita_heb_sid_eng_est_zul_ind_nor_tag_jpn_tml_kor_mcd_rom_dgb_fre_jav_rus_wly_mly_cnt_ctl_lda_dut_amh_glc_slo_guj_pol_qcu_svk_pan_bos_ewe_gam_spa_hau_ger_bat_krd_tsn_arw_fbf_mao_tha_owc_knd_akn_moo_aze_urd_bul_azi_igb_vie_chh_bam_tsw_swt	-0.259355613809489	-0.612987872917744	0.541380532762172
696	wly_ctl_ven_ukr_tig_chh_amr_krd_aze_uzb_tsn_ind_tsw_rus_por_bsq_ger_mlt_ewe_mnd_hin_urd_moo_lat_ses_mcd_est_yor_zul_hun_nor_amh_geo_alb_cze_spa_ita_aeg_sid_rom_fin_swt_bat_bul_tag_jpn_knd_kor_dut_arw_bem_scr_sun_fre_anl_mao_cnt_ben_lda_grk_heb_pan_prs_guj_svk_qcu_mol_afr_slo_swa_gam_glc_owc_pol_mly_eng_cic_swe_dgb_jav_tha_sod_tml_bam_xho_azi_bos_lit_tur_dyu_vie_hau_fbf_akn_igb	-0.222452280985898	-0.525728638669645	0.600328110964401
697	chh_ukr_fbf_alb_amh_anl_hau_hin_uzb_aze_swa_sun_zul_dut_swe_bsq_ita_tig_ven_cnt_krd_ger_bem_por_dgb_guj_fin_cic_lda_est_pol_amr_geo_arw_bul_prs_rom_aeg_owc_cze_hun_moo_ind_nor_mao_jpn_knd_kor_afr_glc_yor_lit_bat_grk_sid_tag_mnd_mol_akn_eng_wly_bos_lat_scr_ctl_qcu_pan_rus_spa_tsw_sod_svk_mlt_urd_jav_ben_ses_fre_bam_mly_tha_heb_tml_tsn_xho_tur_mcd_slo_azi_igb_vie_gam_dyu_ewe_swt	-0.893230578847417	-2.16582286397362	0.0328824881665206
698	heb_afr_ses_ben_owc_chh_amh_arw_aze_uzb_akn_bat_tsw_mol_mcd_bsq_rom_anl_zul_mnd_alb_glc_xho_ukr_cic_ger_hun_bem_ven_est_prs_sod_geo_krd_grk_lit_bos_hau_gam_guj_fin_swt_ind_pol_tag_jpn_knd_kor_spa_urd_dgb_fre_mly_svk_aeg_sun_cnt_swe_tsn_ctl_wly_hin_bul_rus_pan_qcu_lat_dut_ita_swa_mlt_eng_sid_scr_mao_cze_igb_slo_bam_jav_tha_tig_tml_fbf_dyu_tur_nor_por_azi_yor_vie_amr_moo_lda_ewe	-0.574828700943335	-1.3716331027032	0.173477821991172
699	tig_urd_dgb_ben_wly_amr_gam_cze_azi_tur_swt_tag_xho_arw_spa_bsq_lit_sod_dyu_mnd_svk_bul_cic_prs_swa_guj_fin_yor_fbf_est_rom_mlt_geo_bos_afr_glc_pan_chh_hau_alb_hun_bem_sun_krd_bat_jpn_knd_kor_dut_hin_bam_fre_jav_mcd_heb_mly_cnt_nor_moo_eng_aeg_ukr_swe_mol_pol_qcu_ger_rus_lat_ewe_anl_ita_sid_por_ind_grk_igb_slo_akn_mao_tha_owc_tml_ven_tsn_aze_ctl_scr_uzb_ses_vie_amh_lda_tsw_zul	0.418851632867977	0.9881378367633	0.325649071568251
700	amr_ben_ven_lit_sod_owc_sid_afr_aze_tur_bam_jav_tsn_spa_scr_bsq_guj_mlt_ses_mnd_ita_eng_cic_swe_ewe_pan_hun_dgb_tsw_fin_alb_anl_geo_ger_bos_arw_ukr_amh_heb_urd_est_fbf_tag_fre_ind_jpn_knd_kor_dut_ctl_moo_por_mao_slo_aeg_bat_cnt_hin_xho_mcd_tig_nor_svk_cze_bul_qcu_mol_rus_grk_dyu_wly_krd_gam_rom_sun_pol_yor_prs_lda_mly_tha_chh_tml_swa_bem_uzb_glc_lat_azi_swt_vie_hau_akn_igb_zul	-0.9770287118662	-2.37937535468179	0.0193847099748749
701	mlt_nor_lda_rus_owc_tig_sod_bul_azi_tur_bem_sun_akn_svk_ctl_bsq_grk_gam_moo_cnt_pol_glc_swa_fre_tsw_ger_est_fbf_yor_fin_mol_wly_geo_eng_alb_rom_pan_sid_amh_bos_hun_ewe_jav_scr_mao_jpn_knd_kor_lit_ita_igb_ben_tag_mcd_heb_mly_mnd_urd_cic_prs_chh_hin_swe_lat_arw_qcu_afr_por_dut_ven_amr_ukr_aeg_krd_bat_guj_bam_cze_dgb_ind_tha_hau_tml_ses_xho_aze_slo_spa_uzb_zul_vie_anl_dyu_swt_tsn	0.492975581017668	1.1616094114734	0.248366797344082
702	gam_alb_fbf_lat_chh_tig_amh_eng_aze_azi_tsn_sun_lda_rus_mol_bsq_mcd_mlt_tsw_cnt_spa_swe_igb_afr_dgb_ita_fin_swt_bam_hun_pan_hau_geo_lit_svk_urd_cze_aeg_anl_hin_est_ewe_jav_nor_mly_jpn_knd_kor_por_rom_ven_ctl_tag_bos_amr_ind_mnd_scr_yor_slo_sid_arw_ukr_fre_glc_qcu_ben_pol_bul_bem_sod_dut_owc_krd_mao_prs_moo_ger_zul_bat_tha_wly_tml_swa_dyu_uzb_grk_guj_tur_ses_vie_heb_akn_xho_cic	-0.506504637922023	-1.20972398723678	0.229450907508783
703	aeg_bul_lda_swe_amh_amr_wly_urd_azi_uzb_yor_mao_tsn_por_arw_bsq_eng_mlt_zul_mnd_ita_rom_xho_alb_igb_grk_fin_ses_swa_hun_krd_heb_geo_spa_afr_ben_svk_anl_gam_dut_est_bem_tag_nor_bat_jpn_knd_kor_glc_ger_fbf_slo_jav_guj_hau_sun_cnt_prs_bam_lit_sod_cze_mol_bos_scr_qcu_ukr_fre_hin_akn_tig_pol_chh_mcd_ind_ctl_cic_rus_moo_mly_tha_sid_tml_ewe_ven_aze_pan_lat_tur_swt_vie_owc_dyu_dgb_tsw	-0.931350084138693	-2.25990525532798	0.0261612180959876
704	tig_cze_bem_mol_amr_owc_gam_prs_azi_aze_tsw_ind_moo_svk_por_bsq_afr_hau_fbf_cnt_rus_lit_ewe_rom_zul_bos_fin_dyu_yor_hun_mcd_chh_geo_hin_ita_pan_krd_heb_mlt_urd_est_xho_mly_slo_mao_jpn_knd_kor_grk_dut_tsn_swe_bat_guj_amh_tag_mnd_spa_swa_nor_wly_bul_lat_ben_scr_qcu_arw_ctl_eng_swt_aeg_fre_anl_pol_sun_glc_ven_ukr_ses_jav_tha_sod_tml_cic_lda_uzb_ger_alb_tur_bam_vie_sid_dgb_igb_akn	0.631768963224198	1.49643316893089	0.137926908061891
705	aeg_krd_dgb_spa_anl_heb_tig_ben_aze_tur_dyu_jav_akn_rus_rom_bsq_ukr_amr_zul_mnd_bul_arw_ven_guj_cic_eng_fin_swa_swt_hun_alb_chh_geo_nor_ita_hin_swe_amh_wly_urd_est_ewe_mao_ctl_ind_jpn_knd_kor_bos_mol_tsn_svk_tag_grk_gam_bat_cnt_lat_lda_fre_sid_glc_pan_mcd_dut_qcu_afr_ger_slo_tsw_hau_lit_sod_scr_mly_prs_bem_por_igb_sun_tha_owc_tml_bam_fbf_uzb_pol_cze_azi_ses_vie_mlt_xho_yor_moo	-0.751509665437325	-1.80750138164728	0.0739171735505504
706	chh_hin_zul_ctl_sid_amh_amr_slo_tur_uzb_ven_ind_igb_urd_rom_bsq_arw_heb_moo_mnd_bos_ita_swa_pol_tsn_glc_hun_xho_akn_est_eng_tig_geo_spa_grk_mol_krd_aeg_mlt_swe_fin_swt_tag_ben_bat_jpn_tml_kor_guj_afr_dyu_prs_sun_cze_wly_mly_cnt_svk_ewe_lit_gam_ukr_fre_bul_ger_qcu_nor_pan_alb_bem_anl_por_hau_lat_jav_dut_lda_mcd_fbf_mao_tha_sod_knd_tsw_ses_aze_rus_scr_azi_yor_vie_owc_cic_dgb_bam	-0.326069850047777	-0.771756169930756	0.44221548680432
707	mlt_fre_moo_nor_gam_tig_sid_slo_uzb_tur_ses_jav_ewe_cze_grk_bsq_ita_wly_zul_cnt_ukr_dut_tsw_ger_yor_krd_fin_ven_akn_hun_hin_anl_geo_por_glc_spa_guj_aeg_hau_urd_est_swa_bat_mol_ind_jpn_knd_kor_rom_afr_tsn_bul_mly_swe_amr_tag_mnd_ben_bam_prs_amh_pan_scr_pol_svk_qcu_arw_rus_mcd_dgb_chh_alb_owc_eng_sun_ctl_dyu_lat_fbf_mao_tha_heb_tml_cic_swt_azi_lit_bos_aze_xho_vie_sod_igb_bem_lda	-0.886618388926658	-2.14842283847152	0.0342781487314873
708	wly_ita_swt_ctl_hau_tig_sid_scr_azi_aze_lda_ind_tsn_slo_grk_bsq_mol_aeg_ewe_cnt_rus_pan_tsw_lit_bem_cze_fin_moo_cic_est_svk_amh_geo_urd_bos_ukr_pol_amr_gam_nor_hun_zul_tag_arw_bat_jpn_knd_kor_dut_ger_dyu_prs_mly_glc_mlt_sun_mnd_mcd_fbf_alb_owc_bul_spa_rom_swe_qcu_hin_lat_afr_igb_chh_fre_sod_krd_mao_por_ses_guj_ven_jav_tha_heb_tml_xho_dgb_tur_ben_eng_uzb_swa_vie_anl_akn_yor_bam	-0.637431259958516	-1.52505130685934	0.130639926732324
709	tig_rom_ven_svk_gam_owc_aeg_ger_azi_aze_zul_ind_fbf_ben_afr_bsq_grk_heb_tsw_mnd_eng_bos_moo_scr_dyu_pol_est_swa_ses_hun_alb_anl_geo_mcd_ita_glc_nor_sid_wly_rus_fin_lda_jav_krd_bat_jpn_knd_kor_hin_lit_bem_fre_tag_swe_amr_sun_cnt_ukr_igb_arw_hau_slo_mol_guj_urd_qcu_prs_dut_ctl_akn_mlt_por_amh_bul_mao_cze_tsn_pan_bam_mly_tha_sod_tml_yor_xho_tur_lat_spa_uzb_swt_vie_chh_cic_ewe_dgb	-0.355645367752326	-0.841964697311007	0.401967662484331
710	sod_swe_tsn_prs_mlt_hau_wly_krd_tur_uzb_moo_mly_dgb_guj_spa_bsq_scr_sid_yor_mnd_lat_bos_ewe_por_zul_grk_hun_swt_xho_est_eng_aeg_geo_lit_glc_ukr_mcd_amh_tig_ger_fin_akn_jav_dut_tag_jpn_knd_kor_pol_hin_ses_ctl_sun_ben_owc_mao_cnt_cze_bem_rom_gam_afr_pan_svk_rus_qcu_alb_fre_slo_fbf_anl_mol_heb_nor_ind_bul_dyu_urd_igb_bat_tha_chh_tml_cic_bam_aze_ita_arw_azi_lda_vie_amr_ven_tsw_swa	0.351351342664628	0.827775996389245	0.409916501706283
711	sid_spa_akn_svk_anl_amr_chh_afr_aze_uzb_swa_ind_lda_ger_hin_bsq_dut_aeg_bem_cnt_lat_cze_ven_slo_swt_lit_fin_ses_tsw_hun_rus_mlt_geo_eng_bos_nor_glc_heb_tig_mol_est_moo_bat_arw_tag_jpn_tml_kor_ita_alb_dgb_fre_sun_ben_gam_jav_mnd_pol_dyu_bul_amh_pan_krd_ctl_swe_qcu_rom_scr_grk_zul_sod_ukr_hau_mcd_mly_guj_ewe_por_cic_mao_tha_owc_knd_yor_igb_tur_urd_prs_azi_xho_vie_wly_fbf_bam_tsn	-0.460343549529173	-1.09444816994973	0.276584970456393
712	owc_rus_moo_lat_sod_tig_hau_krd_uzb_tur_ven_sun_dgb_cze_bul_bsq_scr_amh_tsn_mnd_bos_lit_bam_por_swa_grk_est_bem_lda_fin_ctl_aeg_geo_ita_ger_swe_pan_amr_heb_mcd_hun_ses_tag_svk_bat_jpn_tml_kor_spa_alb_tsw_fre_mao_arw_mlt_jav_cnt_pol_akn_ben_sid_eng_slo_guj_ukr_qcu_nor_afr_mol_dyu_wly_urd_gam_hin_ind_prs_cic_rom_fbf_mly_tha_anl_knd_yor_ewe_azi_dut_glc_aze_zul_vie_chh_xho_igb_swt	-0.869210812766368	-2.10610872793104	0.0378885864530884
713	mlt_mcd_bam_ctl_heb_anl_wly_dut_tur_aze_ven_jav_dgb_lit_rom_bsq_por_tig_xho_mnd_ita_nor_cic_mol_tsn_scr_fin_bem_swa_est_swe_amr_geo_ukr_hin_prs_urd_hau_gam_slo_hun_tsw_tag_eng_mly_jpn_knd_kor_rus_glc_lda_ger_mao_svk_owc_ind_cnt_afr_dyu_cze_aeg_ben_arw_spa_alb_qcu_bul_lat_pan_zul_chh_grk_sid_pol_bat_bos_ses_guj_yor_sun_tha_amh_tml_swt_ewe_uzb_krd_fre_azi_fbf_vie_sod_moo_igb_akn	0.3758011889553	0.886888157552852	0.377426887962453
714	amh_rus_ses_lat_aeg_mlt_gam_arw_tur_azi_ven_jav_zul_krd_dut_bsq_spa_anl_moo_cnt_pol_eng_xho_urd_akn_rom_est_lda_ewe_hun_ctl_hau_geo_nor_pan_swe_fre_sid_sod_bos_fin_swt_ind_grk_mao_jpn_knd_kor_hin_lit_cic_slo_mly_glc_chh_tag_mnd_alb_bam_cze_tig_por_ben_afr_mol_qcu_ukr_ger_bul_dyu_amr_guj_wly_scr_bat_mcd_tsn_svk_igb_sun_tha_heb_tml_dgb_swa_uzb_ita_prs_aze_fbf_vie_owc_tsw_yor_bem	-0.03075111503551	-0.072412225562895	0.942429361939435
715	aeg_fre_moo_bul_sid_owc_gam_slo_tur_uzb_swt_mao_xho_lit_hin_bsq_urd_chh_swa_cnt_mcd_dut_dgb_grk_akn_eng_fin_lda_tsn_est_cze_heb_geo_nor_scr_rom_pan_hau_amr_mol_hun_tsw_ind_spa_mly_jpn_tml_kor_ukr_pol_ven_guj_tag_alb_tig_sun_mnd_ger_dyu_ben_amh_ctl_afr_svk_arw_qcu_bos_krd_prs_bem_sod_por_anl_swe_bat_glc_ses_rus_fbf_jav_tha_wly_knd_cic_yor_azi_lat_ita_aze_bam_vie_mlt_zul_ewe_igb	-0.328140753226559	-0.77770262020307	0.438718298498784
716	hau_ben_dyu_ukr_amh_owc_chh_ger_azi_aze_lda_jav_moo_guj_cze_bsq_scr_heb_bam_cnt_eng_dut_tsw_mcd_swa_bul_fin_tsn_ses_est_prs_aeg_geo_nor_glc_alb_hin_anl_mlt_bos_hun_zul_mao_lat_ind_jpn_tml_kor_fre_ctl_igb_rus_bat_por_wly_tag_mnd_swe_ewe_ita_tig_pan_krd_lit_rom_qcu_urd_slo_mol_fbf_amr_svk_sid_arw_mly_grk_akn_spa_yor_sun_tha_gam_knd_cic_bem_tur_afr_pol_uzb_swt_vie_sod_dgb_xho_ven	-0.780925925230987	-1.88284952946889	0.0628465212181837
717	mlt_cze_zul_swe_amr_wly_chh_arw_aze_azi_akn_mao_yor_prs_guj_bsq_lit_owc_ven_cnt_ger_scr_lda_glc_moo_svk_fin_dyu_ewe_hun_grk_aeg_geo_mcd_krd_alb_fre_gam_anl_por_est_igb_ind_slo_mly_jpn_knd_kor_rom_pan_tsn_hin_tag_ben_heb_sun_mnd_ita_ses_ukr_tig_eng_mol_pol_afr_qcu_bos_lat_nor_bem_amh_spa_hau_urd_jav_dut_xho_ctl_dgb_bat_tha_sid_tml_fbf_swa_tur_bul_rus_uzb_swt_vie_sod_tsw_bam_cic	-0.394975002073238	-0.937562560395221	0.350897731464361
718	amr_swe_dyu_nor_tig_sid_heb_ben_uzb_azi_tsn_bat_zul_bul_pan_bsq_scr_sod_cic_mnd_rus_mol_lda_grk_bem_afr_fin_ewe_swt_hun_por_chh_geo_eng_ita_slo_hin_mlt_hau_cze_est_swa_jav_guj_sun_jpn_knd_kor_urd_lat_igb_lit_mao_krd_anl_ind_cnt_ctl_yor_glc_aeg_ukr_arw_svk_rom_qcu_alb_spa_fre_fbf_amh_pol_gam_prs_tag_ger_moo_mcd_akn_mly_tha_owc_tml_ses_tsw_aze_bos_dut_tur_xho_vie_wly_bam_dgb_ven	-0.425193390199744	-1.01085853247865	0.314706943706648
719	chh_arw_yor_ger_aeg_wly_amr_ita_uzb_tur_swa_bat_zul_pol_cze_bsq_glc_sod_swt_cnt_pan_grk_fbf_afr_cic_rus_fin_ven_ses_hun_rom_amh_geo_krd_dut_mol_ctl_sid_heb_por_est_xho_mao_spa_ind_jpn_knd_kor_ukr_urd_ewe_guj_sun_hin_mlt_mly_mnd_ben_bam_fre_owc_lat_prs_eng_svk_qcu_lit_swe_bul_dgb_tig_alb_anl_slo_tag_mcd_tsn_nor_bem_jav_tha_gam_tml_moo_igb_azi_bos_scr_aze_akn_vie_hau_lda_tsw_dyu	0.245730676306129	0.578281923956249	0.564471529292258
720	chh_spa_ewe_urd_sod_heb_sid_glc_tur_uzb_moo_jav_tsw_cze_bos_bsq_rom_aeg_ven_cnt_krd_scr_cic_ukr_dyu_alb_est_yor_zul_hun_grk_amh_geo_eng_lit_svk_ctl_owc_wly_prs_fin_swt_tag_rus_ind_jpn_tml_kor_ita_arw_igb_ben_mly_ger_hau_mao_mnd_guj_swa_nor_amr_pan_por_slo_mol_qcu_bul_mcd_dut_bam_anl_fre_gam_pol_sun_hin_bem_lat_fbf_bat_tha_mlt_knd_tsn_ses_aze_swe_afr_azi_akn_vie_tig_dgb_lda_xho	-0.18821144733586	-0.444234025491229	0.657905394132212
721	mlt_arw_tsn_fre_heb_aeg_hau_alb_uzb_tur_swa_ind_xho_rus_mol_bsq_grk_amh_ewe_mnd_ger_cze_ven_spa_lda_svk_est_tsw_cic_fin_lit_gam_geo_nor_bul_krd_afr_sod_tig_swe_hun_bam_tag_lat_mly_jpn_tml_kor_scr_rom_dgb_ita_jav_glc_wly_mao_cnt_eng_fbf_pol_sid_dut_guj_pan_bos_qcu_por_urd_ukr_yor_chh_slo_anl_prs_bat_hin_akn_mcd_ses_sun_tha_owc_knd_swt_igb_aze_ctl_ben_azi_moo_vie_amr_bem_dyu_zul	-0.498671541556035	-1.18576212139578	0.238737048270234
722	hau_swe_yor_bos_mlt_chh_gam_bul_azi_tur_tsn_sun_fbf_ctl_mcd_bsq_grk_sod_swt_cnt_ben_pol_bam_urd_ewe_krd_hun_akn_moo_fin_rus_heb_geo_alb_dut_lat_eng_amh_tig_arw_est_zul_ind_lit_mao_jpn_knd_kor_mol_pan_igb_afr_mly_scr_anl_jav_mnd_nor_bem_ita_wly_glc_por_svk_ger_qcu_prs_ukr_cze_lda_amr_slo_sid_spa_bat_guj_dyu_hin_tsw_tag_tha_aeg_tml_dgb_swa_aze_rom_fre_uzb_ses_vie_owc_cic_xho_ven	-0.285756555027703	-0.676137246824756	0.500631539349288
723	chh_alb_yor_pol_mlt_amh_sid_bos_uzb_azi_swa_sun_swt_ben_ctl_bsq_ukr_hau_xho_cnt_scr_mcd_fbf_cze_ewe_fre_fin_moo_zul_hun_hin_gam_geo_pan_guj_spa_ita_tig_heb_grk_est_dgb_ind_dut_tag_jpn_tml_kor_lit_arw_bem_mol_mly_nor_anl_jav_mnd_por_akn_swe_sod_lat_slo_bul_urd_qcu_eng_glc_prs_ven_amr_ger_aeg_rom_bat_svk_tsn_krd_bam_mao_tha_owc_knd_cic_tsw_tur_afr_rus_aze_lda_vie_wly_igb_ses_dyu	0.951960706094783	2.27418983550519	0.0252540423020111
724	chh_ukr_igb_afr_aeg_amh_sod_bos_tur_azi_tsn_mao_swt_dut_mcd_bsq_hin_sid_bem_mnd_guj_lit_xho_fre_ewe_mol_hun_dyu_fbf_est_rus_mlt_geo_cze_ctl_glc_prs_heb_hau_arw_fin_dgb_sun_urd_mly_jpn_tml_kor_por_eng_ses_alb_jav_bul_amr_bat_cnt_rom_bam_spa_gam_swe_pan_ben_krd_qcu_pol_ger_ita_swa_anl_slo_owc_lat_tag_grk_akn_nor_zul_ind_tha_wly_knd_lda_yor_uzb_svk_scr_aze_ven_vie_tig_tsw_cic_moo	-0.070852506352393	-0.167089542219129	0.867662371105384
725	anl_cze_tsn_mol_hau_sod_mlt_pol_aze_azi_fbf_bat_moo_prs_pan_bsq_alb_amr_dgb_cnt_rom_nor_swt_lit_lda_fre_hun_swa_ses_fin_scr_aeg_geo_mcd_lat_dut_bos_wly_sid_spa_est_bam_ind_ctl_mao_jpn_tml_kor_krd_afr_tsw_glc_sun_arw_tig_mly_mnd_svk_yor_hin_owc_bul_ita_urd_ger_qcu_por_eng_ben_ewe_heb_ukr_chh_slo_jav_swe_igb_guj_xho_tag_tha_gam_knd_cic_dyu_tur_grk_rus_uzb_bem_vie_amh_zul_akn_ven	-0.867285127230456	-2.09633301635585	0.0387679812227526
726	gam_fre_zul_ita_hau_tig_sid_nor_tur_uzb_ven_ind_lda_lat_glc_bsq_pol_chh_bem_cnt_rom_eng_xho_lit_tsn_ben_est_ses_akn_fin_ger_aeg_geo_hin_scr_pan_por_wly_heb_alb_hun_bam_mly_ukr_bat_jpn_tml_kor_arw_cze_moo_slo_mao_urd_owc_sun_mnd_krd_fbf_spa_anl_grk_mol_bul_dut_qcu_svk_rus_swe_yor_mlt_ctl_amr_guj_tag_afr_tsw_mcd_cic_jav_tha_amh_knd_dgb_swa_aze_prs_bos_azi_dyu_vie_sod_ewe_swt_igb	0.648991618704505	1.53712724976084	0.127657585582533
727	anl_prs_lda_ukr_sid_amh_sod_pan_tur_aze_tsw_mao_fbf_por_krd_bsq_swe_aeg_swt_cnt_guj_grk_ven_bul_xho_alb_est_tsn_ses_fin_rus_gam_geo_spa_pol_eng_glc_mlt_chh_nor_hun_dyu_ind_cze_mly_jpn_tml_kor_mol_scr_akn_dut_sun_hin_amr_bat_mnd_bos_dgb_ita_owc_ger_svk_afr_slo_qcu_mcd_urd_ctl_igb_tig_arw_hau_rom_jav_lat_zul_ben_bam_tag_tha_heb_knd_ewe_moo_uzb_fre_lit_azi_yor_vie_wly_bem_cic_swa	-0.396621023532731	-0.941123388978599	0.349079818037627
728	chh_alb_swt_mol_sod_gam_wly_lit_azi_aze_yor_mly_cic_glc_nor_bsq_grk_amr_lda_mnd_bul_ita_bem_dut_tsw_ben_fin_xho_ven_hun_rom_anl_geo_cze_mcd_rus_urd_tig_owc_ger_est_ses_jav_hin_mao_jpn_tml_kor_pol_fre_igb_swe_tag_scr_mlt_ind_cnt_slo_bam_krd_sid_ctl_eng_guj_svk_qcu_prs_pan_ukr_swa_aeg_bos_heb_spa_bat_arw_ewe_afr_tsn_sun_tha_amh_knd_dgb_zul_tur_lat_por_uzb_fbf_vie_hau_akn_moo_dyu	0.680338511018937	1.61387859340235	0.109941879723579
729	hau_svk_fbf_lat_chh_owc_tig_ger_tur_azi_moo_ind_tsn_ita_pol_bsq_pan_sod_ewe_cnt_cze_ben_ses_slo_dgb_eng_fin_yor_bam_hun_scr_wly_geo_afr_rom_prs_guj_amh_gam_dut_est_bem_mly_spa_jav_jpn_tml_kor_krd_fre_swt_hin_mao_urd_anl_bat_mnd_glc_ven_nor_sid_rus_swe_lit_ctl_qcu_mcd_alb_bul_akn_aeg_arw_heb_grk_tag_bos_zul_ukr_tsw_sun_tha_mlt_knd_xho_lda_uzb_por_mol_aze_dyu_vie_amr_swa_cic_igb	0.0132004820243473	0.0310748766098546	0.975276417802632
730	heb_prs_tsw_fre_mlt_aeg_chh_lit_azi_aze_tsn_ind_dgb_cze_hin_bsq_lat_amh_cic_mnd_arw_swe_swt_ben_swa_eng_fin_ses_akn_hun_pan_amr_geo_bul_krd_mcd_afr_sid_hau_ctl_est_zul_jav_pol_mly_jpn_tml_kor_dut_svk_ewe_ita_bat_rus_sod_tag_cnt_por_bem_spa_anl_mol_slo_ger_guj_qcu_grk_ukr_scr_bam_tig_urd_gam_alb_sun_glc_xho_nor_lda_mao_tha_wly_knd_dyu_moo_tur_rom_bos_uzb_yor_vie_owc_ven_igb_fbf	-0.392761957847403	-0.931323932673328	0.354097417613497
731	amh_guj_fbf_bos_aeg_anl_sod_ben_aze_azi_igb_bat_lda_rom_hin_bsq_ctl_sid_moo_mnd_mcd_glc_dgb_por_yor_lit_fin_bam_xho_est_alb_wly_geo_lat_spa_ger_pol_hau_tig_mol_hun_zul_jav_urd_tag_jpn_tml_kor_swe_ukr_bem_fre_ind_slo_heb_mao_cnt_nor_swt_bul_amr_scr_cze_afr_prs_qcu_arw_dut_ita_dyu_chh_rus_owc_grk_sun_eng_ewe_pan_ven_mly_tha_gam_knd_ses_tsw_tur_krd_svk_uzb_cic_vie_mlt_swa_akn_tsn	0.234628330775568	0.552163332030917	0.582160997758818
732	sod_bul_yor_arw_owc_sid_heb_afr_aze_uzb_igb_mly_cic_prs_eng_bsq_swe_gam_xho_cnt_pan_svk_zul_ctl_moo_urd_est_bem_bam_hun_scr_anl_geo_ukr_nor_pol_lit_mlt_hau_alb_fin_swt_sun_lat_jav_jpn_tml_kor_dut_krd_ven_rus_bat_fre_amh_ind_mnd_spa_fbf_guj_wly_cze_por_bos_hin_qcu_ger_rom_mcd_tsn_amr_slo_tig_ben_tag_glc_tsw_grk_ses_mao_tha_chh_knd_ewe_dyu_azi_mol_ita_tur_akn_vie_aeg_lda_dgb_swa	-0.758536671891108	-1.8240664781401	0.0713535069167236
733	chh_swe_moo_spa_owc_sod_gam_svk_azi_uzb_yor_sun_cic_fre_bos_bsq_hin_tig_ewe_cnt_scr_lat_ses_krd_akn_cze_hun_bam_tsn_est_dut_wly_geo_glc_prs_lit_ukr_hau_sid_ger_fin_bem_mao_slo_mly_jpn_knd_kor_bul_pol_dyu_urd_jav_arw_mlt_tag_mnd_pan_ven_afr_amh_rom_mol_eng_grk_qcu_mcd_guj_ita_xho_anl_ctl_aeg_alb_bat_nor_swt_rus_dgb_ind_tha_heb_tml_zul_lda_tur_ben_por_aze_swa_vie_amr_igb_fbf_tsw	0.117702877237413	0.276991583355926	0.782401294475181
734	hau_nor_ewe_scr_owc_mlt_wly_guj_azi_tur_xho_jav_akn_spa_urd_bsq_bos_anl_yor_cnt_lit_mol_swt_ukr_lda_mcd_hun_fbf_tsw_est_grk_aeg_geo_glc_lat_swe_afr_tig_amh_slo_fin_zul_sun_svk_bat_jpn_knd_kor_arw_pan_ven_ctl_mly_rus_sod_mao_mnd_por_bam_alb_sid_dut_cze_rom_krd_qcu_prs_pol_bul_tsn_heb_ita_gam_fre_tag_hin_moo_ger_dyu_ind_tha_amr_tml_cic_dgb_uzb_ben_eng_aze_ses_vie_chh_igb_bem_swa	-1.03090354828577	-2.5212825444481	0.0133945410028124
735	tig_slo_ewe_scr_heb_aeg_sod_arw_azi_uzb_bem_jav_swt_krd_ben_bsq_bul_anl_cic_mnd_mcd_spa_lda_cze_tsw_fre_hun_xho_akn_fin_swe_hau_geo_urd_nor_rom_afr_gam_amr_pol_est_fbf_mly_mol_sun_jpn_tml_kor_svk_ctl_zul_bos_mao_rus_owc_bat_cnt_prs_yor_lat_chh_ita_glc_alb_grk_qcu_lit_ukr_dut_tsn_amh_eng_mlt_por_ind_ger_dgb_pan_igb_tag_tha_sid_knd_dyu_ven_aze_guj_hin_tur_ses_vie_wly_swa_bam_moo	-0.0701319797247142	-0.165161882032827	0.869175049909812
736	hau_cze_lda_glc_anl_tig_gam_mcd_tur_azi_igb_mao_yor_ger_ben_bsq_rom_mlt_swt_cnt_afr_svk_ses_ita_ewe_mol_hun_fbf_cic_est_urd_sid_geo_lat_pan_hin_rus_wly_chh_alb_fin_moo_tag_prs_ind_jpn_tml_kor_lit_guj_bem_scr_mly_ctl_owc_jav_mnd_spa_ven_fre_heb_bul_nor_krd_grk_qcu_eng_arw_slo_dgb_sod_bos_amr_ukr_sun_dut_tsn_por_tsw_bat_tha_amh_knd_zul_swa_uzb_swe_pol_aze_akn_vie_aeg_bam_dyu_xho	0.013965428493443	0.0329110627147881	0.973816042058645
737	owc_grk_ses_bos_heb_amr_wly_rus_aze_azi_yor_sun_moo_scr_ger_bsq_arw_aeg_zul_cnt_bul_prs_xho_pan_lda_afr_est_bam_ewe_hun_ukr_sid_geo_ita_eng_guj_ctl_gam_sod_lat_fin_swt_mly_swe_jav_jpn_knd_kor_por_urd_swa_slo_mao_spa_tig_bat_mnd_mol_igb_dut_anl_nor_pol_svk_alb_qcu_krd_ben_lit_bem_mlt_glc_hau_mcd_tag_rom_dgb_cze_tsn_ind_tha_amh_tml_cic_fbf_uzb_fre_hin_tur_akn_vie_chh_tsw_dyu_ven	0.225331752346289	0.530979271511741	0.596698955997758
738	gam_bos_ses_hin_owc_aeg_tig_glc_uzb_azi_swt_bat_ven_eng_cze_bsq_dut_sod_fbf_cnt_spa_nor_bam_urd_moo_ita_est_tsw_xho_hun_scr_sid_geo_mcd_krd_lit_ger_wly_heb_guj_fin_swa_sun_lat_ind_jpn_tml_kor_grk_bul_dgb_pol_mly_por_mlt_tag_mnd_afr_tsn_swe_anl_pan_svk_ben_fre_qcu_ctl_slo_mol_igb_chh_ukr_amr_rus_mao_arw_akn_alb_lda_jav_tha_amh_knd_cic_dyu_aze_rom_prs_tur_yor_vie_hau_bem_zul_ewe	0.0559572387549811	0.131692843655171	0.895511732759298
739	gam_hin_tsn_pol_wly_mlt_sod_eng_aze_azi_zul_mly_akn_alb_rus_bsq_ukr_anl_dyu_mnd_bos_scr_ven_pan_tsw_lat_fin_moo_bam_hun_urd_amr_geo_ger_nor_slo_por_owc_sid_afr_est_dgb_jav_fre_sun_jpn_knd_kor_glc_lit_yor_dut_mao_swe_amh_ind_cnt_spa_swa_ben_hau_ita_bul_mol_svk_qcu_grk_guj_arw_lda_aeg_krd_chh_prs_bat_cze_bem_mcd_igb_tag_tha_tig_tml_ses_cic_uzb_ctl_rom_tur_swt_vie_heb_xho_ewe_fbf	-0.313286377399216	-0.742093040813587	0.459901085905081
740	anl_grk_yor_mol_tig_gam_hau_hin_aze_tur_ven_jav_fbf_fre_cze_bsq_ita_wly_swa_cnt_prs_spa_akn_urd_cic_ctl_est_dgb_dyu_hun_lit_aeg_geo_arw_pol_krd_rus_heb_owc_ger_fin_bam_tag_alb_ind_jpn_knd_kor_glc_swe_swt_ben_mly_por_mlt_bat_mnd_svk_zul_afr_amr_dut_guj_rom_bul_qcu_nor_lat_slo_ses_sod_pan_sid_eng_mao_bos_bem_scr_tsn_sun_tha_amh_tml_xho_ewe_uzb_ukr_mcd_azi_igb_vie_chh_moo_lda_tsw	-0.133417947439019	-0.314921610437072	0.753526666164539
741	amh_afr_akn_dut_anl_heb_tig_bul_uzb_aze_xho_tag_ven_cze_ger_bsq_krd_owc_moo_cnt_hin_rom_fbf_urd_yor_ben_fin_lda_cic_est_pan_gam_geo_alb_eng_prs_ctl_sid_mlt_rus_hun_swa_ind_lat_jav_jpn_tml_kor_spa_glc_swt_scr_sun_nor_chh_mly_mnd_lit_tsw_arw_hau_grk_mol_swe_guj_qcu_pol_ukr_por_tsn_wly_slo_amr_fre_mao_mcd_dgb_svk_ses_bat_tha_sod_knd_dyu_igb_tur_bos_ita_azi_bam_vie_aeg_bem_zul_ewe	0.428994927855972	1.01057835142582	0.314840363873905
742	heb_afr_swt_hin_sod_owc_mlt_nor_tur_uzb_dgb_bat_swa_svk_arw_bsq_scr_tig_tsw_mnd_glc_alb_lda_spa_dyu_guj_fin_yor_bem_est_ben_chh_geo_ita_rus_bos_pan_wly_sid_ctl_hun_xho_tag_krd_mly_jpn_tml_kor_urd_pol_zul_mcd_jav_mol_amh_ind_cnt_ukr_ses_ger_aeg_slo_cze_por_lit_qcu_lat_swe_eng_tsn_amr_dut_anl_rom_sun_fre_cic_bul_akn_mao_tha_gam_knd_moo_fbf_azi_grk_prs_aze_igb_vie_hau_bam_ven_ewe	0.142964651133603	0.336617890329422	0.737163370651289
743	hau_alb_tsn_ukr_heb_amh_chh_mol_azi_tur_yor_mly_dyu_mcd_grk_bsq_rom_sod_swa_cnt_nor_afr_xho_eng_dgb_glc_fin_tsw_fbf_est_dut_tig_geo_slo_lat_prs_spa_amr_gam_lit_hun_bam_bat_ger_jav_jpn_knd_kor_rus_arw_lda_svk_mao_krd_wly_sun_mnd_ctl_moo_bos_mlt_fre_guj_hin_ita_qcu_ben_urd_scr_ses_aeg_por_anl_pol_ind_bul_ewe_cze_akn_tag_tha_sid_tml_bem_ven_uzb_swe_pan_aze_swt_vie_owc_cic_igb_zul	0.475745144724665	1.12087856361152	0.265225617205682
744	wly_fre_dyu_bos_sid_chh_amh_arw_tur_azi_igb_ind_xho_slo_spa_bsq_dut_amr_ewe_mnd_scr_krd_akn_prs_ven_ukr_fin_swa_lda_est_eng_aeg_geo_svk_guj_ctl_ita_mlt_sod_grk_hun_cic_mly_mol_tag_jpn_knd_kor_swe_por_dgb_ger_bat_urd_gam_mao_cnt_alb_bem_hin_hau_lit_ben_bul_pan_qcu_afr_pol_rom_swt_tig_lat_heb_nor_jav_cze_bam_mcd_fbf_sun_tha_owc_tml_yor_ses_uzb_rus_glc_aze_zul_vie_anl_moo_tsn_tsw	-0.0727411714357586	-0.171946198477984	0.863853437163112
745	sod_nor_ven_ctl_chh_hau_mlt_urd_uzb_azi_moo_mly_ses_pol_cze_bsq_ita_owc_xho_cnt_grk_prs_dyu_svk_swa_pan_fin_fbf_yor_hun_spa_amh_geo_hin_krd_rus_alb_tig_aeg_dut_est_ewe_tag_ger_sun_jpn_tml_kor_fre_guj_tsw_lit_jav_ben_wly_mao_mnd_slo_swt_por_sid_glc_arw_bos_mol_qcu_lat_scr_swe_zul_amr_afr_anl_ukr_bat_eng_lda_bul_tsn_ind_tha_gam_knd_cic_akn_aze_mcd_rom_tur_igb_vie_heb_bem_dgb_bam	-0.301918225388853	-0.713924806136374	0.477061627878242
746	sid_glc_swa_urd_mlt_aeg_tig_dut_aze_tur_ses_mly_cic_lit_scr_bsq_svk_gam_moo_cnt_bos_cze_bem_pan_xho_arw_hun_ewe_lda_est_guj_chh_geo_ita_krd_rus_alb_hau_amh_ger_fin_swt_mao_mol_jav_jpn_knd_kor_nor_mcd_yor_lat_ind_swe_heb_bat_mnd_afr_zul_eng_wly_rom_fre_grk_slo_qcu_ctl_spa_por_akn_amr_prs_sod_pol_sun_ukr_tsn_ben_ven_tag_tha_owc_tml_igb_dyu_azi_bul_hin_uzb_tsw_vie_anl_bam_fbf_dgb	0.0681678668554544	0.160451802637099	0.87287319272659
747	amr_urd_swt_ger_sid_mlt_sod_rus_tur_uzb_fbf_jav_lda_guj_nor_bsq_cze_amh_moo_mnd_grk_bos_ewe_krd_yor_ukr_est_tsw_swa_fin_swe_wly_geo_fre_dut_ctl_hin_aeg_tig_lit_hun_tsn_tag_ita_sun_jpn_knd_kor_ben_rom_bem_eng_mao_mcd_heb_bat_cnt_arw_ven_alb_hau_svk_spa_lat_bul_qcu_glc_pol_slo_zul_chh_afr_anl_mol_ind_pan_cic_prs_dgb_mly_tha_owc_tml_bam_dyu_azi_scr_por_aze_xho_vie_gam_ses_akn_igb	-0.463725547350873	-1.10119874411377	0.273652123513844
748	wly_alb_tsn_slo_mlt_gam_hau_krd_tur_uzb_swa_mao_ses_scr_lit_bsq_dut_anl_swt_cnt_eng_glc_cic_lat_ven_svk_est_dgb_bam_hun_swe_amr_geo_arw_hin_bul_grk_tig_chh_rus_fin_dyu_tag_bos_ind_jpn_knd_kor_pan_por_zul_ukr_jav_fre_heb_bat_mnd_mol_bem_guj_sod_urd_ger_prs_ctl_qcu_mcd_ita_nor_igb_amh_spa_sid_afr_mly_ben_fbf_rom_ewe_sun_tha_aeg_tml_xho_tsw_azi_pol_cze_aze_moo_vie_owc_yor_akn_lda	-0.0197979813836186	-0.0466311879922458	0.962907163576436
749	mlt_nor_akn_swe_hau_wly_aeg_dut_aze_azi_bem_ind_yor_cze_ita_bsq_eng_owc_ewe_cnt_grk_ukr_tsw_bul_swt_pan_fin_cic_swa_hun_bos_heb_geo_guj_alb_mol_pol_sod_tig_rus_est_igb_tag_svk_jav_jpn_knd_kor_lat_rom_ven_afr_mao_arw_sid_mly_mnd_hin_dyu_prs_chh_scr_ben_por_glc_qcu_ctl_ger_slo_fbf_gam_spa_amh_urd_bat_krd_zul_fre_moo_sun_tha_amr_tml_dgb_tsn_tur_lit_mcd_uzb_ses_vie_anl_xho_bam_lda	-0.941746864129021	-2.28628089220716	0.024507910835104
750	amh_lit_akn_ctl_heb_aeg_mlt_alb_uzb_aze_bam_mly_fbf_mol_bos_bsq_guj_sod_dgb_mnd_hin_eng_igb_arw_swa_swe_fin_cic_tsn_hun_svk_chh_geo_ben_scr_pol_grk_tig_wly_por_est_zul_jav_rom_ind_jpn_tml_kor_slo_ukr_yor_ger_sun_mcd_hau_mao_cnt_glc_dyu_afr_sid_krd_lat_spa_ita_qcu_dut_nor_bul_ewe_owc_urd_amr_cze_tag_fre_tsw_prs_swt_bat_tha_anl_knd_ven_moo_azi_pan_rus_tur_lda_vie_gam_xho_ses_bem	0.0489131981469928	0.115037537894482	0.908663382175078
751	aeg_pan_ses_glc_gam_wly_mlt_bul_azi_tur_swa_ind_akn_pol_slo_bsq_afr_amh_xho_mnd_svk_ben_dyu_krd_lda_urd_fin_tsw_dgb_hun_alb_tig_geo_lit_prs_ctl_hin_owc_amr_rus_est_bam_jav_scr_bat_jpn_knd_kor_bos_mcd_fbf_cze_tag_ger_anl_sun_cnt_guj_swt_swe_chh_por_lat_ukr_fre_qcu_dut_mol_grk_zul_hau_ita_sid_arw_mao_eng_tsn_spa_ven_mly_tha_heb_tml_ewe_yor_uzb_rom_nor_aze_cic_vie_sod_bem_igb_moo	-0.765832001914951	-1.83858083073473	0.0691684983487366
752	tig_nor_tsw_afr_amh_chh_hau_eng_aze_uzb_bem_ind_ven_glc_cze_bsq_slo_amr_tsn_cnt_bul_alb_ewe_urd_xho_krd_hun_lda_swt_fin_rus_owc_geo_arw_guj_grk_ger_heb_gam_pan_est_fbf_bat_prs_jav_jpn_tml_kor_ukr_swe_dgb_mol_tag_bos_sid_mao_mnd_ita_yor_svk_aeg_ben_por_dut_fre_qcu_rom_pol_mcd_bam_wly_spa_anl_lit_sun_ctl_swa_scr_cic_mly_tha_sod_knd_moo_ses_azi_lat_hin_tur_akn_vie_mlt_dyu_zul_igb	0.245865147806664	0.57972900830491	0.563499189757409
753	mlt_dut_ses_ger_aeg_heb_chh_scr_tur_aze_dgb_sun_dyu_bul_nor_bsq_spa_anl_tsn_mnd_glc_mol_yor_rus_tsw_por_hun_zul_bem_est_guj_owc_geo_pan_svk_hin_bos_amh_sid_alb_fin_fbf_bat_ita_mly_jpn_knd_kor_urd_krd_lda_ctl_tag_pol_hau_ind_cnt_fre_akn_lit_sod_mcd_slo_ukr_cze_qcu_prs_arw_grk_cic_amr_swe_tig_ben_jav_lat_moo_eng_bam_mao_tha_wly_tml_ven_swa_uzb_afr_rom_azi_ewe_vie_gam_xho_igb_swt	0.490144267349198	1.15809038480761	0.24979257432524
754	hau_arw_tsw_afr_gam_sid_amr_ben_tur_uzb_xho_mly_tsn_cze_svk_bsq_fre_aeg_ses_mnd_glc_lat_yor_bos_swt_guj_hun_bam_dyu_fin_mcd_wly_geo_dut_pol_nor_rom_heb_anl_hin_est_dgb_bat_swe_sun_jpn_knd_kor_slo_mol_zul_ita_mao_scr_amh_tag_cnt_eng_ven_pan_chh_ctl_prs_alb_urd_qcu_ger_grk_spa_cic_owc_rus_sod_ukr_jav_lit_akn_bul_igb_ind_tha_tig_tml_moo_fbf_azi_por_krd_aze_lda_vie_mlt_swa_ewe_bem	-0.354406326249173	-0.839320903809939	0.403441612399491
755	amh_grk_lda_swe_heb_anl_hau_hin_aze_tur_ewe_mao_fbf_ukr_bos_bsq_eng_wly_dgb_mnd_mcd_lit_ven_scr_swt_rus_hun_dyu_moo_fin_slo_mlt_geo_ben_krd_afr_bul_sid_sod_ctl_est_cic_sun_ita_ind_jpn_tml_kor_urd_ger_bem_prs_jav_alb_chh_tag_cnt_guj_akn_pol_amr_dut_spa_arw_cze_qcu_glc_por_svk_yor_aeg_mol_gam_rom_mly_nor_bam_fre_igb_bat_tha_tig_knd_ses_zul_azi_lat_pan_uzb_tsn_vie_owc_xho_tsw_swa	0.220416959776651	0.519489104869551	0.604653917907557
756	anl_svk_ven_bos_sod_chh_gam_dut_uzb_aze_dyu_bat_moo_bul_slo_bsq_afr_owc_bem_mnd_cze_arw_fbf_ger_tsw_mcd_fin_zul_xho_est_pan_wly_geo_glc_rus_grk_krd_sid_aeg_rom_hun_igb_mao_fre_sun_jpn_tml_kor_lit_prs_lda_ukr_ind_nor_hau_mly_cnt_mol_akn_pol_mlt_hin_ctl_ben_alb_qcu_urd_swe_ita_dgb_tig_spa_heb_lat_tag_por_bam_scr_tsn_jav_tha_amh_knd_ses_swa_azi_eng_guj_tur_swt_vie_amr_ewe_cic_yor	-0.288859274098449	-0.683311309937799	0.49610900239186
757	hau_swe_swa_rom_heb_amr_anl_lat_uzb_aze_zul_sun_igb_rus_scr_bsq_eng_sod_yor_cnt_mcd_alb_akn_guj_bam_urd_hun_fbf_swt_fin_ita_owc_geo_dut_bul_glc_pol_amh_wly_por_est_bem_mao_grk_bat_jpn_knd_kor_hin_arw_ses_fre_jav_svk_chh_ind_mnd_krd_moo_cze_aeg_bos_mol_ben_slo_qcu_pan_ukr_lit_xho_tig_nor_mlt_afr_tag_spa_ven_ctl_lda_mly_tha_sid_tml_dyu_tsw_azi_prs_ger_tur_ewe_vie_gam_tsn_cic_dgb	-0.194100998364799	-0.457864353580895	0.648117880143367
758	gam_spa_ven_mol_amr_sid_anl_krd_tur_uzb_akn_mao_cic_por_swe_bsq_rus_chh_zul_cnt_ger_lit_yor_eng_fbf_pol_est_bam_dgb_fin_rom_heb_geo_afr_prs_glc_urd_amh_sod_pan_hun_ses_ind_nor_jav_jpn_tml_kor_bul_fre_swt_scr_mly_grk_owc_sun_mnd_bos_tsn_lat_mlt_mcd_svk_dut_ita_qcu_cze_alb_ukr_moo_aeg_slo_tig_ctl_bat_guj_igb_ben_dyu_tag_tha_hau_knd_tsw_xho_azi_hin_arw_aze_bem_vie_wly_ewe_swa_lda	-0.0240852776113146	-0.0567859671674327	0.954837519300288
759	gam_alb_lda_lat_heb_chh_sod_scr_tur_aze_bem_jav_tsn_bos_pol_bsq_ukr_mlt_zul_mnd_prs_mcd_moo_ita_cic_bul_est_swa_xho_hun_krd_amr_geo_fre_mol_arw_eng_amh_anl_ger_fin_swt_mly_rom_tag_jpn_tml_kor_rus_hin_ses_por_ind_swe_tig_sun_cnt_pan_dyu_slo_owc_ctl_afr_grk_cze_qcu_dut_spa_lit_fbf_sid_urd_wly_glc_bat_ben_tsw_nor_dgb_mao_tha_aeg_knd_igb_yor_uzb_guj_svk_azi_bam_vie_hau_akn_ewe_ven	-1.25368139251951	-3.12113812936095	0.00240028497862661
760	tig_ger_bam_krd_gam_owc_aeg_mol_uzb_tur_swt_tag_cic_slo_cze_bsq_nor_amh_tsn_mnd_ctl_prs_zul_lat_yor_spa_fin_ven_moo_est_arw_hau_geo_alb_bos_afr_pan_heb_wly_rom_hun_lda_jav_pol_sun_jpn_tml_kor_eng_scr_igb_guj_ind_svk_sod_mao_cnt_hin_tsw_ben_amr_bul_swe_ita_glc_qcu_dut_mcd_grk_akn_chh_ukr_anl_rus_mly_fre_fbf_urd_swa_bat_tha_sid_knd_dgb_ewe_azi_lit_por_aze_dyu_vie_mlt_xho_ses_bem	0.156157533902238	0.367347708371228	0.71419429038641
761	gam_prs_ses_krd_wly_chh_amh_scr_azi_aze_bem_sun_ewe_afr_rus_bsq_ger_mlt_fbf_cnt_mcd_svk_igb_spa_swa_guj_fin_ven_xho_est_pan_hau_geo_grk_ukr_ita_ctl_heb_anl_hin_hun_lda_ind_lat_mly_jpn_tml_kor_dut_ben_yor_por_tag_nor_aeg_mao_mnd_alb_dyu_glc_sid_cze_eng_swe_fre_qcu_pol_lit_arw_swt_sod_mol_owc_bos_jav_urd_tsw_rom_cic_bat_tha_tig_knd_tsn_zul_uzb_bul_slo_tur_moo_vie_amr_akn_dgb_bam	-0.386127786353358	-0.916423246452703	0.361815252976865
762	mlt_slo_akn_pan_anl_wly_sod_ctl_azi_uzb_zul_mao_fbf_lit_ger_bsq_swe_amh_cic_mnd_eng_rom_swa_afr_ses_pol_est_tsw_ewe_fin_ben_aeg_geo_dut_grk_mcd_arw_hau_owc_glc_hun_dgb_ind_ukr_tag_jpn_tml_kor_svk_fre_tsn_guj_mly_lat_tig_jav_cnt_mol_lda_por_gam_urd_hin_prs_ita_qcu_bos_scr_cze_ven_amr_nor_sid_spa_sun_rus_yor_bul_igb_bat_tha_heb_knd_bam_xho_aze_alb_krd_tur_dyu_vie_chh_moo_bem_swt	0.185348884793737	0.436278691691456	0.663645674483371
763	amh_afr_zul_glc_owc_gam_amr_cze_azi_tur_moo_jav_lda_slo_ctl_bsq_pol_sid_bem_cnt_bos_fre_swt_dut_tsw_por_hun_dyu_tsn_est_svk_aeg_geo_ben_alb_mol_bul_chh_wly_urd_fin_dgb_mly_grk_tag_jpn_knd_kor_lit_rus_cic_ita_bat_hin_tig_ind_mnd_eng_akn_pan_anl_mcd_prs_lat_guj_qcu_swe_ukr_ger_ses_mlt_arw_hau_rom_sun_scr_xho_krd_yor_mao_tha_sod_tml_igb_swa_aze_spa_nor_uzb_fbf_vie_heb_ven_bam_ewe	0.215886877578451	0.508911610363895	0.61201946079296
764	wly_nor_moo_pol_amh_amr_sod_bul_uzb_tur_tsw_bat_tsn_spa_dut_bsq_guj_hau_zul_cnt_alb_rom_dgb_lit_ewe_hin_hun_ses_swa_est_krd_mlt_geo_cze_slo_ita_ukr_gam_aeg_scr_fin_bem_jav_swe_mly_jpn_knd_kor_lat_prs_igb_ben_ind_arw_chh_sun_mnd_ger_yor_rus_owc_por_pan_svk_fre_qcu_grk_afr_mcd_dyu_sid_mol_heb_eng_tag_ctl_xho_glc_lda_mao_tha_anl_tml_ven_bam_aze_urd_bos_azi_swt_vie_tig_akn_cic_fbf	-0.707061266076135	-1.69682279391916	0.0930747880279519
765	anl_swe_zul_rom_wly_sod_chh_cze_tur_aze_swa_mao_igb_nor_scr_bsq_guj_tig_ven_mnd_rus_glc_fbf_mcd_bam_ger_fin_yor_moo_hun_svk_amh_geo_hin_ukr_grk_krd_owc_hau_mol_est_dgb_mly_afr_jav_jpn_tml_kor_ben_dut_swt_lat_tag_spa_aeg_bat_cnt_slo_cic_eng_sid_prs_bos_por_lit_qcu_pol_alb_pan_dyu_gam_fre_mlt_bul_sun_ita_bem_urd_xho_ind_tha_heb_knd_tsw_ewe_uzb_ctl_arw_azi_tsn_vie_amr_lda_ses_akn	-0.0826738007677981	-0.194866146920105	0.84592281234784
766	amr_swe_ven_lat_tig_chh_mlt_grk_azi_tur_moo_bat_fbf_guj_bos_bsq_pol_sid_lda_mnd_svk_prs_swt_glc_tsw_rus_est_tsn_dyu_hun_mcd_aeg_geo_afr_fre_mol_dut_sod_owc_urd_fin_dgb_jav_arw_sun_jpn_tml_kor_hin_cze_xho_ctl_ind_spa_amh_mly_cnt_ger_bem_ukr_gam_alb_lit_rom_nor_qcu_scr_slo_eng_akn_wly_ita_heb_por_tag_bul_bam_ben_zul_mao_tha_hau_knd_swa_ses_uzb_pan_krd_aze_ewe_vie_anl_cic_yor_igb	-0.798664392005485	-1.92383168843333	0.0574337361602784
767	chh_ger_dgb_scr_hau_mlt_amh_swe_aze_azi_swt_sun_akn_rom_ita_bsq_glc_sid_igb_cnt_prs_dut_fbf_mcd_ewe_urd_est_xho_yor_fin_pol_wly_geo_grk_svk_lat_arw_aeg_gam_fre_hun_dyu_bat_krd_jav_jpn_knd_kor_por_afr_bam_pan_tag_ctl_sod_mao_mnd_hin_bem_rus_owc_lit_ukr_bul_bos_qcu_alb_guj_spa_zul_anl_cze_amr_ben_mly_mol_tsw_eng_tsn_ind_tha_heb_tml_moo_cic_uzb_nor_slo_tur_ven_vie_tig_swa_ses_lda	0.54048366069749	1.27743411880612	0.204628846759014
768	tig_fre_tsn_spa_owc_amh_anl_eng_aze_tur_akn_sun_xho_ctl_hin_bsq_svk_hau_cic_cnt_krd_nor_zul_urd_swt_dut_fin_igb_bam_est_swe_wly_geo_rus_bos_pol_scr_sod_sid_alb_hun_yor_bat_pan_mao_jpn_tml_kor_glc_lat_tsw_arw_jav_mcd_aeg_ind_mnd_ukr_lda_prs_gam_ben_lit_mol_por_qcu_rom_cze_guj_dgb_amr_ger_chh_grk_mly_afr_ven_slo_fbf_tag_tha_mlt_knd_ses_moo_azi_bul_ita_uzb_dyu_vie_heb_swa_ewe_bem	-0.269616666571538	-0.638196447454039	0.524914215681423
769	anl_alb_swa_por_tig_sod_sid_ita_uzb_aze_dgb_mao_dyu_glc_rus_bsq_fre_wly_xho_cnt_hin_pan_tsn_slo_ewe_ctl_est_akn_lda_hun_pol_chh_geo_bos_mol_cze_swe_hau_heb_krd_fin_bam_mly_grk_tag_jpn_tml_kor_lit_lat_moo_svk_sun_rom_gam_ind_mnd_guj_bem_ukr_owc_bul_spa_mcd_prs_qcu_nor_ger_scr_yor_mlt_afr_amr_eng_bat_ben_cic_arw_zul_jav_tha_aeg_knd_ses_swt_azi_dut_urd_tur_fbf_vie_amh_ven_igb_tsw	-0.404707399131808	-0.9606081694011	0.33924011041254
770	amr_cze_akn_ctl_hau_owc_gam_ita_aze_uzb_xho_sun_lda_rom_ukr_bsq_guj_wly_tsw_cnt_fre_afr_ven_rus_swt_nor_hun_dgb_swa_est_hin_sid_geo_svk_scr_glc_pan_amh_heb_alb_fin_igb_tag_por_ind_jpn_tml_kor_bos_lat_bam_mol_jav_arw_tig_mao_mnd_spa_cic_grk_anl_dut_urd_eng_prs_qcu_swe_ger_krd_bem_mlt_lit_sod_slo_mly_bul_zul_mcd_yor_bat_tha_aeg_knd_ses_ewe_azi_ben_pol_tur_tsn_vie_chh_moo_dyu_fbf	0.436956084501586	1.03116258490207	0.305138820764727
771	sid_lat_fbf_bos_owc_gam_hau_swe_uzb_azi_bem_sun_zul_dut_cze_bsq_grk_tig_xho_mnd_pan_prs_yor_bul_tsw_ukr_fin_ven_tsn_est_slo_heb_geo_ben_rus_mol_pol_amr_wly_por_hun_moo_ind_spa_mao_jpn_tml_kor_alb_afr_dgb_svk_tag_glc_anl_mly_cnt_guj_lda_mcd_sod_ctl_ger_ita_fre_qcu_lit_eng_krd_igb_amh_rom_aeg_scr_bat_hin_dyu_urd_ses_jav_tha_chh_knd_swt_akn_aze_nor_arw_tur_cic_vie_mlt_bam_swa_ewe	0.435569615283446	1.02845317161994	0.306404149139166
772	wly_prs_ewe_ita_mlt_sod_amh_pol_tur_azi_yor_sun_swa_urd_nor_bsq_ger_aeg_cic_mnd_krd_lat_lda_bos_moo_por_est_bam_igb_hun_cze_chh_geo_slo_fre_scr_hin_anl_tig_afr_fin_akn_mly_svk_mao_jpn_tml_kor_bul_arw_fbf_ctl_tag_eng_gam_ind_cnt_spa_ses_glc_owc_pan_alb_dut_swe_qcu_grk_ukr_mol_xho_heb_guj_sid_rus_jav_rom_dgb_ben_swt_bat_tha_hau_knd_tsn_ven_aze_mcd_lit_uzb_zul_vie_amr_tsw_bem_dyu	-0.908221194918266	-2.20832584699153	0.0296794100235525
773	tig_bul_akn_eng_hau_chh_owc_alb_aze_azi_dyu_tag_tsn_lat_fre_bsq_slo_heb_swa_cnt_krd_rus_ewe_afr_ses_grk_hun_bem_dgb_est_hin_amh_geo_dut_nor_swe_spa_gam_sid_ben_fin_lda_mao_rom_bat_jpn_knd_kor_ukr_mcd_igb_pol_ind_ctl_anl_jav_mnd_por_bam_scr_mlt_pan_glc_arw_lit_qcu_prs_mol_ger_fbf_sod_bos_aeg_svk_mly_urd_moo_guj_cic_sun_tha_amr_tml_tsw_ven_uzb_cze_ita_tur_xho_vie_wly_swt_yor_zul	0.719748644698828	1.70591585208279	0.0913614361536887
774	gam_arw_tsn_lat_chh_amh_sid_glc_uzb_tur_bem_sun_swt_rom_bos_bsq_scr_amr_fbf_cnt_pan_urd_ses_nor_cic_prs_hun_ewe_zul_fin_swe_heb_geo_svk_spa_alb_afr_mlt_wly_ger_est_bam_tag_hin_jav_jpn_knd_kor_bul_dut_xho_krd_mao_cze_tig_bat_mnd_lit_moo_grk_aeg_guj_ita_eng_ctl_qcu_fre_mol_ben_dyu_sod_slo_owc_pol_mly_rus_igb_ukr_ven_ind_tha_hau_tml_dgb_swa_aze_mcd_por_azi_tsw_vie_anl_lda_akn_yor	-0.371160389922198	-0.880210281575071	0.38101433233456
775	amh_lit_tsw_dut_tig_mlt_gam_rom_tur_azi_swa_sun_bem_nor_rus_bsq_alb_amr_fbf_mnd_ben_lat_dyu_ger_lda_cze_est_dgb_ewe_fin_swe_hau_geo_krd_urd_pan_por_owc_sid_scr_hun_xho_tag_ukr_mao_jpn_knd_kor_prs_hin_akn_bos_ind_fre_aeg_mly_cnt_slo_igb_svk_anl_afr_eng_bul_grk_qcu_arw_guj_ctl_yor_sod_ita_wly_mcd_bat_glc_swt_spa_ses_jav_tha_heb_tml_bam_tsn_uzb_mol_pol_aze_moo_vie_chh_zul_cic_ven	-0.0883994273702894	-0.208326351127773	0.835429730398789
776	aeg_bos_cic_mol_owc_wly_amr_bul_uzb_azi_igb_bat_swa_cze_ita_bsq_spa_sod_bam_mnd_scr_krd_ven_ger_ses_mcd_est_lda_swt_hun_alb_hau_geo_slo_swe_grk_ben_mlt_amh_prs_fin_xho_jav_dut_sun_jpn_knd_kor_urd_arw_moo_rom_ind_svk_anl_tag_cnt_fre_ewe_ukr_chh_ctl_por_lat_rus_qcu_hin_pol_eng_yor_sid_guj_heb_glc_mao_afr_akn_lit_zul_mly_tha_gam_tml_dgb_dyu_tur_pan_nor_aze_tsn_vie_tig_fbf_tsw_bem	-0.242344602671423	-0.572016218307448	0.568691088078705
777	tig_mol_tsn_urd_mlt_aeg_wly_ctl_tur_aze_moo_ind_cic_bos_pol_bsq_rus_sod_ses_cnt_ukr_glc_bem_slo_lda_krd_fin_xho_igb_hun_nor_heb_geo_por_lat_afr_hin_chh_hau_prs_est_swt_sun_eng_jav_jpn_knd_kor_lit_ben_dgb_bul_mly_fre_gam_bat_mnd_grk_fbf_cze_owc_swe_rom_mcd_ita_qcu_pan_svk_spa_bam_amh_alb_sid_dut_mao_scr_zul_guj_yor_tag_tha_amr_tml_swa_ewe_azi_arw_ger_uzb_dyu_vie_anl_akn_ven_tsw	-1.2339105179102	-3.05381754450042	0.0029469460098407
778	chh_guj_moo_nor_owc_sid_hau_eng_uzb_azi_yor_ind_ewe_spa_swe_bsq_dut_heb_dyu_cnt_krd_afr_tsw_alb_xho_grk_hun_swa_bem_fin_mcd_amr_geo_cze_lit_arw_pol_wly_sod_pan_est_swt_mao_mol_tag_jpn_tml_kor_ukr_ita_lda_rom_jav_svk_anl_mly_mnd_hin_zul_prs_mlt_urd_glc_ger_ctl_qcu_por_lat_scr_tsn_amh_rus_tig_bos_sun_ben_fbf_slo_ven_bat_tha_gam_knd_igb_bam_tur_bul_fre_aze_cic_vie_aeg_akn_dgb_ses	-0.346885157287009	-0.822150072514228	0.413094389342722
779	owc_alb_dyu_mol_anl_amr_gam_pol_uzb_tur_dgb_jav_swa_dut_lit_bsq_pan_wly_lda_mnd_rus_mcd_ses_lat_tsw_cze_est_bam_xho_hun_slo_hau_geo_scr_ben_hin_krd_sid_amh_ukr_fin_moo_mao_fre_tag_jpn_knd_kor_urd_glc_ven_ctl_mly_bos_chh_ind_cnt_eng_swt_rom_aeg_bul_spa_por_afr_qcu_svk_guj_swe_igb_sod_ita_heb_ger_bat_nor_tsn_arw_cic_sun_tha_mlt_tml_yor_akn_aze_grk_prs_azi_fbf_vie_tig_ewe_zul_bem	0.99208060863715	2.38310494463148	0.0192008998930667
780	amr_spa_tsw_ctl_hau_aeg_mlt_por_azi_uzb_xho_ind_dgb_glc_ben_bsq_pol_chh_lda_cnt_afr_fre_swt_pan_tsn_krd_est_dyu_ewe_fin_lat_sid_geo_swe_grk_hin_rus_amh_wly_lit_hun_fbf_mao_dut_bat_jpn_tml_kor_urd_guj_bam_eng_tag_scr_heb_mly_mnd_ukr_swa_mcd_owc_arw_prs_svk_slo_qcu_nor_cze_alb_zul_gam_mol_tig_bul_jav_bos_yor_ita_cic_sun_tha_anl_knd_igb_ven_tur_ger_rom_aze_bem_vie_sod_moo_akn_ses	-0.260445293874961	-0.615318425833471	0.539847279913079
781	wly_rom_ses_cze_tig_amr_hau_slo_tur_aze_dgb_bat_tsn_mol_ctl_bsq_rus_gam_fbf_cnt_glc_svk_igb_fre_moo_swe_hun_xho_yor_fin_grk_chh_geo_prs_lit_arw_afr_heb_sid_ben_est_cic_tag_ger_sun_jpn_knd_kor_pan_mcd_swt_dut_ind_lat_anl_jav_mnd_scr_ewe_por_sod_eng_guj_nor_hin_qcu_alb_spa_bos_akn_owc_ita_mlt_urd_mao_bul_bam_ukr_zul_mly_tha_aeg_tml_tsw_bem_azi_krd_pol_uzb_swa_vie_amh_dyu_ven_lda	-0.306363851231624	-0.724482357281897	0.470588391908833
782	chh_arw_ven_ita_anl_sid_wly_rom_aze_azi_ewe_sun_ses_lat_dut_bsq_mcd_tig_moo_mnd_ctl_cze_lda_bul_zul_prs_est_tsn_bam_fin_ger_amr_geo_urd_svk_fre_ukr_mlt_owc_mol_hun_swt_ind_grk_mly_jpn_tml_kor_hin_guj_dgb_por_tag_nor_hau_bat_cnt_alb_fbf_eng_amh_scr_spa_pan_glc_qcu_ben_slo_swe_bem_gam_pol_aeg_afr_mao_lit_cic_bos_igb_jav_tha_sod_knd_yor_akn_tur_rus_krd_uzb_xho_vie_heb_swa_tsw_dyu	0.610682733632811	1.44417899453328	0.152049205661242
783	heb_rom_lda_cze_owc_sid_anl_fre_aze_tur_tsw_sun_yor_afr_guj_bsq_svk_hau_swa_cnt_bul_ctl_dyu_nor_dgb_krd_hun_moo_tsn_fin_mcd_tig_geo_swe_pol_ben_lit_mlt_chh_hin_est_cic_ind_mol_mao_jpn_knd_kor_ger_pan_ses_ita_bat_scr_aeg_mly_mnd_rus_bem_spa_gam_prs_urd_glc_dut_qcu_por_eng_bos_igb_amr_ukr_wly_arw_tag_alb_zul_grk_ven_jav_tha_amh_tml_fbf_swt_uzb_lat_slo_azi_akn_vie_sod_ewe_bam_xho	-0.367258325230348	-0.870466434951309	0.386286881890389
784	hau_cze_ewe_nor_aeg_tig_anl_prs_tur_aze_dyu_sun_ses_slo_ben_bsq_bul_amh_igb_mnd_guj_grk_moo_afr_swt_ukr_est_ven_yor_fin_ger_sod_geo_arw_pol_bos_rom_heb_sid_hin_hun_tsw_mly_por_ind_jpn_tml_kor_ctl_swe_tsn_spa_bat_urd_wly_mao_cnt_mol_fbf_mcd_gam_eng_fre_rus_pan_qcu_lat_alb_lit_bem_amr_ita_owc_svk_jav_dut_swa_scr_zul_tag_tha_chh_knd_dgb_akn_uzb_glc_krd_azi_bam_vie_mlt_cic_lda_xho	-0.390761564335079	-0.926301095328971	0.356687114002127
785	sid_ukr_dyu_swe_sod_wly_tig_urd_uzb_aze_xho_mao_lda_afr_fre_bsq_ctl_anl_cic_mnd_dut_pol_igb_rus_bem_mol_est_tsn_tsw_hun_nor_mlt_geo_spa_arw_lat_prs_amh_gam_alb_fin_yor_tag_ger_mly_jpn_knd_kor_grk_por_dgb_svk_sun_pan_aeg_ind_cnt_ben_ven_bul_owc_cze_eng_glc_krd_qcu_lit_hin_guj_akn_hau_slo_chh_ita_bat_bos_swa_mcd_bam_jav_tha_amr_tml_swt_moo_tur_rom_scr_azi_ses_vie_heb_fbf_zul_ewe	0.102243570987815	0.240666465336409	0.810343382263018
786	hau_urd_dgb_dut_heb_wly_sid_bul_azi_aze_cic_ind_swt_grk_glc_bsq_mol_gam_akn_cnt_mcd_ger_ven_por_zul_krd_fin_ewe_lda_hun_slo_anl_geo_alb_cze_lat_hin_mlt_sod_bos_est_bam_mly_pol_sun_jpn_knd_kor_ukr_lit_xho_ita_mao_afr_amr_tag_mnd_svk_tsn_swe_tig_nor_eng_ctl_guj_qcu_spa_pan_prs_igb_aeg_rom_chh_fre_bat_rus_dyu_ben_yor_jav_tha_owc_tml_swa_tsw_tur_arw_scr_uzb_ses_vie_amh_bem_moo_fbf	-0.239145597761716	-0.565213421800879	0.573289618083267
787	owc_mol_zul_arw_amh_hau_chh_glc_uzb_aze_tsn_ind_lda_nor_pan_bsq_hin_anl_xho_cnt_alb_ctl_igb_bos_dgb_spa_fin_bem_cic_est_rom_sod_geo_eng_prs_urd_pol_wly_amr_lat_hun_tsw_mly_guj_tag_jpn_knd_kor_ukr_lit_swa_grk_sun_svk_aeg_bat_mnd_dut_dyu_mcd_mlt_ita_slo_cze_afr_qcu_por_krd_scr_yor_tig_rus_sid_swe_mao_fre_akn_ger_bam_jav_tha_heb_tml_ewe_swt_azi_ben_bul_tur_ven_vie_gam_fbf_ses_moo	-0.228053261201185	-0.538151060507236	0.591758393182198
788	wly_spa_yor_eng_sod_heb_amr_ger_aze_azi_dgb_tag_akn_bul_pan_bsq_guj_mlt_tsn_mnd_dut_bos_swa_svk_zul_glc_est_moo_ven_hun_cze_amh_geo_krd_ctl_pol_mcd_hau_sid_alb_fin_cic_mao_fre_jav_jpn_tml_kor_rom_rus_dyu_nor_sun_lat_anl_ind_cnt_ben_igb_grk_chh_mol_ita_arw_hin_qcu_afr_prs_ukr_xho_aeg_swe_tig_por_bat_urd_ses_lit_bem_mly_tha_owc_knd_bam_ewe_uzb_scr_slo_tur_lda_vie_gam_tsw_fbf_swt	0.197741967455612	0.465238900251035	0.642847955734901
789	heb_prs_ven_ger_gam_chh_mlt_ukr_tur_azi_moo_ind_yor_svk_scr_bsq_por_anl_ewe_cnt_ben_ctl_zul_guj_fbf_fre_hun_tsn_swa_est_pol_tig_geo_ita_alb_lat_afr_aeg_owc_swe_fin_dyu_jav_bos_bat_jpn_tml_kor_cze_krd_lda_rus_mao_hin_wly_mly_mnd_grk_swt_dut_hau_bul_spa_nor_arw_qcu_urd_mcd_eng_xho_amh_glc_amr_rom_tag_slo_tsw_mol_dgb_sun_tha_sid_knd_ses_bem_uzb_pan_lit_aze_bam_vie_sod_igb_akn_cic	-0.641569003685731	-1.53236817612618	0.12882642440972
790	mlt_pol_igb_grk_tig_gam_chh_prs_uzb_azi_swt_ind_ses_guj_nor_bsq_alb_amr_ewe_cnt_ukr_cze_akn_dut_fbf_lit_hun_tsw_dyu_est_swe_sid_geo_fre_glc_mcd_rus_amh_aeg_pan_fin_bem_mao_rom_sun_jpn_knd_kor_spa_ger_yor_arw_jav_urd_hau_tag_mnd_bul_xho_ctl_heb_ita_svk_mol_slo_qcu_lat_hin_scr_ven_anl_bos_wly_eng_bat_afr_bam_por_dgb_mly_tha_sod_tml_moo_tsn_tur_ben_krd_aze_cic_vie_owc_zul_swa_lda	-0.25316094545771	-0.597834102453265	0.551403670262597
791	owc_arw_swt_eng_chh_gam_amh_pol_azi_aze_ses_mao_bam_mcd_prs_bsq_scr_heb_tsn_mnd_dut_bos_akn_rom_ewe_nor_hun_xho_lda_fin_spa_tig_geo_afr_mol_rus_ctl_anl_sod_glc_est_cic_ind_lit_sun_jpn_knd_kor_ita_lat_yor_urd_tag_bul_aeg_bat_cnt_cze_swa_hin_amr_alb_por_krd_ger_qcu_pan_guj_svk_moo_mlt_fre_sid_ukr_mly_swe_zul_grk_dyu_jav_tha_wly_tml_dgb_bem_tur_ben_slo_uzb_ven_vie_hau_tsw_fbf_igb	0.213084218675942	0.504997389968257	0.61475528349742
792	mlt_spa_ses_rus_tig_anl_aeg_pan_azi_tur_dgb_ind_ewe_glc_ukr_bsq_scr_chh_bem_cnt_urd_eng_cic_bos_lda_nor_est_zul_bam_hun_arw_wly_geo_fre_bul_ctl_hin_amr_sod_ben_fin_moo_sun_grk_mly_jpn_tml_kor_afr_ita_akn_lit_tag_cze_hau_jav_mnd_dut_swt_slo_amh_svk_ger_swe_pol_qcu_mol_lat_krd_igb_gam_mcd_heb_por_bat_prs_ven_guj_tsn_mao_tha_owc_knd_yor_swa_uzb_rom_alb_aze_tsw_vie_sid_fbf_xho_dyu	-0.834809457860797	-2.02185032426036	0.0460651205958327
793	amr_mcd_xho_nor_gam_sod_aeg_krd_aze_uzb_yor_bat_akn_svk_arw_bsq_afr_owc_swt_cnt_pol_spa_tsn_lit_zul_grk_fin_igb_swa_est_ukr_chh_geo_hin_swe_fre_scr_mlt_tig_mol_hun_lda_ind_urd_mly_jpn_tml_kor_lat_eng_dgb_ctl_mao_slo_heb_jav_mnd_ger_ses_bos_hau_pan_cze_rus_rom_qcu_glc_bul_dut_bam_amh_guj_sid_alb_tag_por_ewe_prs_bem_sun_tha_anl_knd_fbf_cic_tur_ita_ben_azi_ven_vie_wly_tsw_dyu_moo	-0.448855098871342	-1.06564533200265	0.289342804782001
794	sid_bul_lda_bos_heb_owc_hau_prs_aze_azi_dgb_mly_akn_slo_urd_bsq_lat_wly_tsw_cnt_lit_swe_cic_nor_swa_rom_fin_moo_bam_hun_hin_tig_geo_scr_ita_grk_ctl_sod_amr_mcd_est_ven_sun_fre_bat_jpn_tml_kor_spa_cze_swt_dut_ind_svk_aeg_mao_mnd_por_fbf_arw_mlt_pan_pol_rus_krd_qcu_afr_guj_glc_ewe_anl_ben_chh_eng_jav_alb_tsn_ukr_dyu_tag_tha_amh_knd_bem_xho_uzb_mol_ger_tur_yor_vie_gam_zul_ses_igb	0.595189569846078	1.40744503225986	0.162629035707084
795	hau_guj_bam_lat_owc_mlt_wly_svk_uzb_aze_bem_mao_dyu_prs_glc_bsq_dut_anl_moo_cnt_bul_rus_tsw_afr_ewe_ctl_fin_akn_lda_est_ita_tig_geo_grk_slo_cze_hin_sid_amr_scr_hun_dgb_tag_mcd_mly_jpn_knd_kor_ben_urd_cic_eng_ind_lit_gam_bat_mnd_arw_swa_mol_chh_pan_por_krd_ger_qcu_rom_spa_bos_igb_amh_fre_sod_pol_sun_swe_zul_ukr_yor_jav_tha_aeg_tml_swt_ses_azi_nor_alb_tur_xho_vie_heb_tsn_ven_fbf	-0.577818411887237	-1.37730410622395	0.171724141368515
796	amh_rus_zul_mcd_sid_sod_chh_ben_azi_uzb_lda_jav_akn_krd_pol_bsq_ukr_hau_ses_cnt_lit_prs_moo_ger_ven_urd_est_tsw_fbf_hun_grk_mlt_geo_arw_glc_eng_dut_aeg_gam_rom_fin_tsn_bat_por_mao_jpn_tml_kor_alb_lat_swa_bul_ind_afr_owc_tag_mnd_bos_dgb_ctl_amr_mol_spa_cze_svk_qcu_swe_fre_slo_dyu_heb_hin_anl_pan_mly_nor_xho_scr_cic_sun_tha_wly_knd_igb_swt_aze_ita_guj_tur_bem_vie_tig_ewe_yor_bam	-0.166802794363576	-0.393869830180291	0.694578769329299
797	heb_lat_tsw_ctl_amh_tig_sid_ukr_tur_azi_swt_jav_igb_por_slo_bsq_spa_aeg_ewe_cnt_nor_scr_swa_prs_lda_swe_hun_dyu_tsn_est_cze_wly_geo_alb_hin_bul_bos_anl_owc_lit_fin_moo_sun_glc_mly_jpn_knd_kor_urd_pol_dgb_arw_bat_rus_chh_mao_mnd_svk_xho_grk_amr_ger_mol_krd_rom_qcu_ita_dut_eng_zul_mlt_guj_gam_fre_ind_afr_akn_mcd_fbf_tag_tha_hau_tml_ven_bem_uzb_ben_pan_aze_ses_vie_sod_bam_yor_cic	-0.973325572880168	-2.36439253019464	0.0201389680636396
798	chh_fre_swt_lat_aeg_gam_wly_eng_aze_uzb_zul_ind_akn_prs_swe_bsq_lit_mlt_lda_mnd_ukr_rus_tsn_mcd_xho_bul_hun_fbf_bam_est_alb_tig_geo_urd_svk_nor_arw_hau_amr_pol_fin_tsw_tag_scr_mao_jpn_tml_kor_guj_bos_bem_mol_sun_ger_anl_jav_cnt_afr_cic_spa_sod_grk_rom_cze_ita_qcu_slo_pan_hin_swa_sid_glc_heb_ben_mly_ctl_dgb_krd_ewe_bat_tha_amh_knd_ven_moo_tur_dut_por_azi_ses_vie_owc_yor_igb_dyu	1.03985569536436	2.49321002878411	0.0144273643568176
799	heb_ita_dyu_spa_sid_amh_sod_pol_aze_tur_xho_sun_moo_lat_eng_bsq_guj_chh_akn_mnd_ger_ctl_dgb_scr_tsn_lit_fin_bam_swt_est_krd_anl_geo_cze_ukr_grk_prs_hau_aeg_alb_hun_fbf_ind_hin_jav_jpn_knd_kor_rom_swe_ses_fre_mao_mol_owc_mly_cnt_arw_cic_svk_tig_slo_por_glc_dut_qcu_bul_urd_mcd_ven_gam_bos_amr_pan_tag_afr_bem_nor_lda_bat_tha_wly_tml_igb_zul_azi_rus_ben_uzb_yor_vie_mlt_ewe_swa_tsw	-0.356775486539713	-0.845366702505698	0.400075836825165
800	sid_lit_swa_slo_gam_amr_owc_hin_tur_aze_moo_bat_cic_rus_ctl_bsq_ben_amh_tsn_cnt_glc_pan_dyu_guj_swt_lat_hun_tsw_ses_fin_ukr_wly_geo_krd_alb_grk_swe_hau_heb_ita_est_bem_jav_afr_mly_jpn_tml_kor_rom_pol_xho_nor_tag_cze_chh_ind_mnd_svk_lda_prs_mlt_eng_arw_fre_scr_qcu_bul_spa_urd_zul_aeg_por_sod_mcd_sun_ger_yor_mol_ewe_mao_tha_tig_knd_fbf_igb_azi_bos_dut_uzb_bam_vie_anl_ven_dgb_akn	-0.260853518920447	-0.617113986623221	0.538667502461279
801	amh_ita_zul_lat_chh_tig_sod_cze_uzb_aze_xho_mao_cic_por_rom_bsq_urd_sid_ses_mnd_afr_mol_moo_nor_fbf_grk_est_ewe_akn_fin_alb_amr_geo_dut_swe_bos_mcd_owc_aeg_eng_hun_bam_jav_ger_sun_jpn_tml_kor_krd_bul_tsw_ctl_mly_lit_heb_tag_cnt_rus_swt_hin_gam_spa_scr_pol_glc_qcu_guj_svk_ben_swa_anl_prs_wly_pan_bat_arw_lda_slo_ven_ind_tha_mlt_knd_yor_tsn_tur_ukr_fre_azi_bem_vie_hau_igb_dyu_dgb	-0.26268772075949	-0.621633823842938	0.535703560147559
802	hau_grk_ven_lat_mlt_wly_chh_guj_aze_azi_xho_ind_ewe_urd_mcd_bsq_rus_amh_bam_cnt_spa_bul_igb_arw_cic_ger_est_akn_zul_fin_pol_owc_geo_swe_krd_fre_afr_aeg_tig_ita_hun_tsn_tag_eng_sun_jpn_tml_kor_por_bos_swa_cze_jav_pan_sid_mly_mnd_glc_fbf_nor_sod_lit_mol_rom_ben_qcu_hin_slo_dut_tsw_heb_scr_amr_ctl_bat_svk_bem_prs_swt_mao_tha_gam_knd_yor_lda_tur_ukr_alb_uzb_dgb_vie_anl_ses_dyu_moo	-0.104140912850697	-0.246235195816289	0.806042831285876
803	amr_pol_zul_swe_wly_sid_anl_alb_aze_azi_ewe_bat_fbf_lit_bul_bsq_dut_sod_akn_cnt_bos_mcd_moo_rom_yor_lat_fin_dyu_swa_est_afr_amh_geo_rus_eng_cze_arw_mlt_aeg_nor_hun_bem_mao_svk_sun_jpn_tml_kor_hin_ben_dgb_ita_tag_ctl_tig_jav_mnd_ukr_xho_spa_owc_slo_por_krd_pan_qcu_scr_fre_urd_lda_heb_guj_gam_grk_ind_mol_bam_glc_tsn_mly_tha_hau_knd_cic_ses_uzb_prs_ger_tur_ven_vie_chh_swt_igb_tsw	-0.928563192890887	-2.25017662771555	0.0267953267136546
804	amr_bul_tsn_ctl_amh_wly_sod_rus_uzb_tur_yor_ind_swa_ita_guj_bsq_ben_heb_ven_cnt_cze_mcd_bam_alb_dgb_pan_est_tsw_ewe_hun_urd_sid_geo_krd_prs_lat_bos_chh_aeg_fre_fin_zul_jav_pol_mly_jpn_knd_kor_arw_grk_dyu_por_sun_lit_mlt_tag_mnd_spa_ses_eng_hau_scr_dut_ger_ukr_qcu_rom_slo_nor_akn_owc_svk_tig_swe_mao_afr_xho_hin_swt_bat_tha_anl_tml_lda_igb_aze_glc_mol_azi_fbf_vie_gam_moo_bem_cic	-0.779715176941257	-1.87181606646915	0.0643749625812678
805	mlt_krd_dyu_glc_heb_gam_tig_ben_uzb_tur_xho_jav_ses_svk_por_bsq_pan_amh_yor_mnd_cze_scr_cic_ita_dgb_ctl_fin_moo_tsn_est_lit_anl_geo_rom_lat_swe_dut_hau_aeg_grk_hun_tsw_ind_afr_mao_jpn_knd_kor_nor_urd_lda_pol_sun_prs_chh_tag_cnt_slo_fbf_arw_wly_alb_mol_mcd_ger_qcu_hin_fre_guj_swt_amr_spa_owc_bul_mly_bos_bam_eng_bem_bat_tha_sod_tml_akn_ven_azi_ukr_rus_aze_zul_vie_sid_igb_swa_ewe	-0.114189318379131	-0.269227581750935	0.788350964313726
806	heb_glc_igb_alb_amr_mlt_gam_svk_tur_azi_ses_mao_zul_cze_ita_bsq_urd_sid_bem_mnd_rus_dut_dyu_rom_ewe_afr_hun_tsn_xho_est_ben_chh_geo_scr_fre_bos_lit_sod_aeg_slo_fin_yor_tag_swe_mly_jpn_tml_kor_lat_mol_moo_spa_jav_pan_hau_bat_cnt_krd_dgb_ger_anl_prs_por_arw_pol_qcu_bul_guj_eng_fbf_owc_grk_wly_hin_ind_ukr_tsw_mcd_akn_sun_tha_tig_knd_lda_ven_aze_ctl_nor_uzb_bam_vie_amh_swt_swa_cic	-0.0340463589535091	-0.0802052937818736	0.936246322892495
807	anl_ctl_cic_scr_sid_heb_wly_prs_tur_uzb_ven_mly_fbf_nor_rom_bsq_ger_mlt_bem_cnt_guj_lit_ses_afr_swt_ben_hun_moo_tsw_fin_lat_sod_geo_por_bos_glc_mol_hau_chh_pan_est_akn_tag_ukr_bat_jpn_knd_kor_fre_arw_xho_svk_ind_pol_gam_jav_mnd_eng_lda_mcd_amr_slo_swe_rus_dut_qcu_cze_hin_urd_tsn_amh_ita_owc_bul_mao_spa_bam_alb_dgb_sun_tha_aeg_tml_ewe_yor_azi_krd_grk_aze_igb_vie_tig_swa_zul_dyu	-0.555509418564103	-1.32536850211249	0.1882957451916
808	mlt_arw_yor_prs_hau_anl_amh_mol_tur_aze_ses_mly_ewe_spa_krd_bsq_afr_tig_dyu_cnt_ctl_dut_ven_scr_moo_urd_est_xho_tsw_fin_fre_aeg_geo_svk_rus_ger_por_sid_owc_rom_hun_tsn_tag_pol_ind_jpn_tml_kor_ita_ben_dgb_slo_sun_hin_gam_mao_mnd_nor_akn_mcd_sod_cze_lit_bul_eng_qcu_swe_guj_glc_swt_amr_alb_chh_bos_bat_lat_swa_ukr_lda_jav_tha_wly_knd_bem_cic_azi_grk_pan_uzb_zul_vie_heb_igb_bam_fbf	-0.184014102278203	-0.434425395507111	0.6649858478314
809	heb_krd_bam_ukr_amh_chh_hau_slo_uzb_tur_xho_bat_swt_grk_fre_bsq_cze_aeg_dgb_mnd_hin_urd_cic_por_ses_guj_hun_dyu_ven_fin_eng_sod_geo_pan_mcd_rus_lit_amr_wly_mol_est_zul_ind_bos_mao_jpn_tml_kor_nor_rom_moo_dut_jav_arw_owc_mly_cnt_bul_swa_ctl_gam_lat_alb_ben_pol_qcu_prs_swe_scr_yor_tig_svk_anl_glc_tag_ita_tsn_ger_lda_sun_tha_mlt_knd_tsw_igb_azi_spa_afr_aze_fbf_vie_sid_bem_akn_ewe	-0.572857940923772	-1.36467555629068	0.175647885962829
810	sid_ger_xho_spa_wly_aeg_hau_eng_azi_uzb_moo_tag_igb_ukr_rom_bsq_bul_sod_tsn_mnd_bos_rus_tsw_lat_bem_scr_hun_lda_fbf_fin_arw_amr_geo_urd_afr_dut_lit_gam_chh_hin_est_dyu_mao_cze_bat_jpn_tml_kor_mol_por_zul_pol_sun_krd_amh_mly_cnt_alb_bam_svk_heb_glc_grk_guj_ctl_qcu_swe_ben_slo_ses_anl_prs_owc_fre_ind_mcd_ven_pan_ewe_jav_tha_tig_knd_akn_cic_aze_ita_nor_tur_yor_vie_mlt_swt_dgb_swa	0.251754919898139	0.593621170127342	0.554206603880372
811	sid_urd_moo_alb_aeg_anl_chh_pan_aze_uzb_fbf_bat_bem_ukr_ben_bsq_rom_heb_tsw_mnd_swe_fre_zul_scr_akn_grk_fin_yor_cic_hun_lit_hau_geo_bos_por_lat_dut_sod_gam_pol_est_bam_mly_bul_mao_jpn_tml_kor_slo_svk_igb_ger_jav_ctl_tig_sun_cnt_prs_ewe_guj_wly_rus_arw_cze_mol_qcu_eng_spa_hin_lda_mlt_afr_owc_krd_ind_glc_ven_mcd_dyu_tag_tha_amh_knd_ses_dgb_azi_ita_nor_tur_xho_vie_amr_swa_swt_tsn	-0.403879877645441	-0.958094934760652	0.34049902728663
812	sod_fre_swa_urd_tig_amr_gam_mol_uzb_azi_dyu_sun_igb_krd_swe_bsq_pan_sid_ses_cnt_ger_lit_xho_bul_ven_rus_est_tsw_zul_fin_arw_aeg_geo_eng_cze_lat_hin_owc_chh_mcd_hun_lda_tag_rom_jav_jpn_knd_kor_ctl_ukr_yor_pol_mly_afr_heb_ind_mnd_ben_ewe_slo_wly_spa_nor_dut_por_qcu_alb_grk_guj_dgb_mlt_glc_amh_bos_mao_svk_bam_ita_akn_bat_tha_anl_tml_tsn_bem_aze_scr_prs_tur_swt_vie_hau_fbf_cic_moo	-0.468390015917359	-1.11274806807569	0.268684656515932
813	anl_ger_akn_bul_tig_aeg_amr_fre_azi_aze_xho_sun_ven_pol_afr_bsq_urd_mlt_bem_cnt_cze_slo_swa_krd_moo_ukr_fin_ewe_igb_hun_swe_wly_geo_eng_svk_bos_nor_amh_sod_ctl_est_yor_mly_dut_ind_jpn_knd_kor_lat_grk_tsw_lit_bat_glc_sid_mao_mnd_hin_tsn_prs_gam_mcd_por_rom_spa_qcu_alb_guj_ita_dgb_owc_arw_hau_mol_tag_ben_zul_scr_dyu_jav_tha_heb_tml_ses_lda_uzb_rus_pan_tur_swt_vie_chh_cic_bam_fbf	-0.683086287831256	-1.63349449666158	0.10574614114949
814	amh_nor_zul_lit_sid_mlt_sod_hin_tur_aze_bem_mao_akn_svk_urd_bsq_mcd_aeg_moo_mnd_fre_swe_swa_eng_xho_por_hun_swt_tsw_fin_glc_gam_geo_rus_scr_mol_afr_wly_tig_krd_est_igb_ind_bul_mly_jpn_tml_kor_guj_arw_fbf_prs_tag_slo_owc_jav_cnt_ben_ven_bos_heb_ukr_ger_spa_ctl_qcu_ita_pan_rom_cic_anl_alb_amr_cze_sun_pol_ses_dut_dgb_bat_tha_hau_knd_lda_yor_azi_lat_grk_uzb_bam_vie_chh_dyu_tsn_ewe	0.549491801063171	1.30063809124465	0.196596052859526
815	heb_mol_bem_ger_anl_chh_tig_dut_uzb_azi_fbf_sun_ses_grk_rus_bsq_spa_amh_cic_cnt_glc_rom_swt_ukr_yor_afr_est_dgb_bam_hun_ctl_owc_geo_lit_eng_arw_lat_wly_sod_svk_fin_tsw_mly_slo_tag_jpn_tml_kor_mcd_scr_igb_cze_jav_urd_aeg_ind_mnd_prs_lda_bul_sid_ben_alb_krd_fre_qcu_bos_guj_hin_ven_mlt_por_gam_pan_mao_pol_swa_swe_ewe_bat_tha_hau_knd_zul_akn_tur_nor_ita_aze_xho_vie_amr_tsn_moo_dyu	0.19841513019772	0.466737810992162	0.641779037628627
816	gam_ita_cic_afr_wly_amh_amr_rus_tur_aze_xho_ind_igb_glc_nor_bsq_lit_heb_ewe_cnt_ukr_lat_lda_ctl_fbf_urd_hun_zul_bem_fin_grk_chh_geo_krd_bos_hin_pan_tig_hau_svk_est_tsw_tag_ger_jav_jpn_tml_kor_pol_cze_ses_dut_mao_bul_sid_sun_mnd_por_dgb_prs_mlt_slo_mol_swe_spa_qcu_alb_mcd_guj_swa_sod_rom_aeg_ben_bat_arw_moo_eng_tsn_mly_tha_anl_knd_bam_ven_azi_scr_fre_uzb_yor_vie_owc_dyu_akn_swt	-0.409147965874489	-0.970029664784869	0.334547788019699
817	amr_prs_tsw_svk_anl_tig_wly_ita_azi_aze_dyu_tag_ewe_fre_swe_bsq_spa_chh_fbf_cnt_dut_ben_dgb_nor_bam_grk_est_swt_igb_fin_pan_gam_geo_guj_krd_afr_ukr_sod_aeg_arw_hun_cic_mao_bul_jav_jpn_tml_kor_mcd_lit_bem_cze_sun_lat_amh_mly_mnd_ger_swa_scr_sid_glc_pol_bos_rom_qcu_eng_mol_ctl_tsn_mlt_alb_heb_hin_ind_slo_akn_por_moo_bat_tha_owc_knd_yor_zul_tur_urd_rus_uzb_lda_vie_hau_xho_ses_ven	-0.167426953157219	-0.39483191654698	0.693871014348516
818	hau_svk_tsn_mol_mlt_chh_gam_fre_azi_aze_yor_mly_zul_afr_prs_bsq_hin_wly_ven_cnt_ger_glc_xho_alb_bam_rom_hun_cic_igb_fin_swe_tig_geo_grk_dut_spa_lat_owc_sid_urd_est_bem_jav_ben_sun_jpn_knd_kor_pol_krd_dgb_nor_ind_ctl_aeg_bat_mnd_bos_lda_pan_heb_cze_rus_slo_ita_qcu_ukr_mcd_bul_tsw_sod_por_amh_guj_tag_arw_fbf_scr_swt_mao_tha_amr_tml_dyu_moo_uzb_lit_eng_tur_ewe_vie_anl_akn_ses_swa	0.188853611125403	0.444544982520717	0.657681431699966
819	sod_svk_moo_eng_aeg_hau_gam_ita_uzb_tur_xho_jav_ses_lat_slo_bsq_rus_owc_zul_cnt_lit_urd_ven_spa_lda_bos_fin_dyu_dgb_hun_swe_mlt_geo_ben_nor_pol_ger_sid_chh_pan_est_akn_mao_dut_mly_jpn_tml_kor_bul_arw_ewe_alb_sun_mol_heb_bat_mnd_fre_tsn_por_anl_krd_scr_rom_cze_qcu_prs_guj_hin_bem_amr_grk_amh_ctl_ind_glc_yor_afr_swt_tag_tha_tig_knd_bam_tsw_azi_ukr_mcd_aze_igb_vie_wly_fbf_swa_cic	0.256706939446396	0.604593065790282	0.546921664262298
820	amh_alb_swa_hin_sod_gam_anl_ctl_azi_tur_swt_mao_yor_rom_ger_bsq_ita_tig_dgb_mnd_pan_mol_moo_ben_bam_guj_est_tsn_ses_hun_rus_hau_geo_eng_pol_arw_urd_aeg_amr_cze_fin_dyu_ind_prs_tag_jpn_knd_kor_nor_svk_zul_dut_sun_mcd_wly_jav_cnt_bul_bem_fre_sid_swe_lit_scr_afr_qcu_krd_spa_grk_fbf_heb_glc_mlt_lat_mly_ukr_ewe_por_xho_bat_tha_owc_tml_tsw_ven_aze_bos_slo_uzb_igb_vie_chh_cic_akn_lda	-0.477411365715039	-1.13778097342325	0.258134732414659
821	tig_cze_zul_prs_gam_hau_wly_guj_uzb_aze_ses_bat_akn_rus_glc_bsq_pan_sid_tsn_cnt_svk_bos_fbf_rom_ven_slo_fin_cic_tsw_est_mol_anl_geo_lat_scr_alb_dut_chh_aeg_urd_hun_swt_mly_hin_ind_jpn_knd_kor_mcd_ctl_igb_ger_jav_arw_amh_mao_mnd_por_bem_swe_mlt_ukr_spa_ita_lit_qcu_eng_pol_krd_dgb_owc_nor_heb_bul_sun_afr_ewe_ben_moo_tag_tha_amr_tml_dyu_swa_azi_fre_grk_tur_lda_vie_sod_yor_xho_bam	-0.130423333221967	-0.307834524674308	0.758896618056229
822	amr_pol_ses_svk_wly_mlt_hau_bul_uzb_azi_lda_tag_ven_lat_swe_bsq_bos_gam_bem_mnd_hin_por_ewe_rom_dyu_urd_fin_tsn_tsw_hun_slo_aeg_geo_arw_ukr_mcd_ita_anl_owc_ger_est_fbf_bat_scr_mao_jpn_tml_kor_nor_spa_zul_dut_jav_mol_heb_sun_cnt_afr_bam_krd_tig_lit_fre_guj_ctl_qcu_grk_glc_eng_swa_sid_rus_sod_alb_ind_prs_dgb_pan_yor_mly_tha_chh_knd_xho_akn_aze_ben_cze_tur_igb_vie_amh_moo_cic_swt	-0.63496095929556	-1.51742184501209	0.132552276712835
823	owc_guj_tsn_arw_sid_tig_heb_urd_tur_azi_ewe_mly_zul_lat_ukr_bsq_mcd_hau_igb_cnt_ben_glc_ven_scr_bam_fre_fin_dyu_yor_est_prs_aeg_geo_ger_por_krd_ctl_sod_gam_mol_hun_lda_bat_ita_sun_jpn_tml_kor_swe_lit_bem_afr_jav_alb_wly_ind_mnd_bos_akn_rus_anl_pan_nor_slo_hin_qcu_pol_bul_cze_swa_mlt_spa_amr_dut_tag_svk_cic_rom_fbf_mao_tha_chh_knd_dgb_moo_aze_grk_eng_uzb_swt_vie_amh_tsw_xho_ses	-0.0566113384181248	-0.133503669674857	0.894083527404143
824	chh_mcd_yor_hin_amh_owc_mlt_bul_tur_uzb_bem_mly_tsn_glc_pan_bsq_scr_hau_cic_cnt_alb_prs_bam_ger_dgb_ita_est_akn_xho_fin_spa_tig_geo_fre_guj_krd_swe_amr_anl_ben_hun_lda_tag_nor_ind_jpn_knd_kor_svk_arw_igb_slo_bat_mol_gam_sun_mnd_ukr_dyu_urd_heb_cze_bos_afr_grk_qcu_pol_lit_rus_tsw_sid_ctl_sod_por_jav_lat_ven_rom_swa_mao_tha_wly_tml_fbf_ewe_aze_dut_eng_azi_ses_vie_aeg_moo_swt_zul	-0.610909429874408	-1.4631621124172	0.146794628655054
825	gam_slo_moo_arw_amr_chh_heb_ben_uzb_aze_zul_bat_bem_mol_bos_bsq_hin_tig_akn_mnd_grk_lat_fbf_ita_ven_guj_hun_swt_xho_fin_afr_mlt_geo_cze_nor_ukr_swe_hau_sod_alb_est_bam_mao_spa_sun_jpn_tml_kor_bul_rom_tsn_eng_tag_fre_sid_ind_cnt_mcd_yor_glc_aeg_svk_pan_lit_dut_qcu_ger_rus_pol_cic_wly_prs_owc_ctl_mly_krd_igb_por_ewe_jav_tha_amh_knd_tsw_dgb_azi_scr_urd_tur_lda_vie_anl_swa_dyu_ses	-0.196759995572922	-0.465611435892184	0.642582219128636
826	wly_swe_fbf_alb_hau_amr_owc_rom_tur_azi_lda_bat_bem_afr_urd_bsq_ben_tig_dyu_cnt_spa_glc_yor_bos_ven_slo_hun_swa_moo_est_dut_sod_geo_hin_krd_bul_cze_mlt_sid_lit_fin_akn_mly_prs_tag_jpn_tml_kor_svk_ger_tsn_pan_ind_scr_chh_mao_mnd_grk_bam_mol_heb_mcd_arw_fre_lat_qcu_por_ukr_nor_dgb_amh_pol_aeg_ita_jav_ctl_zul_rus_igb_sun_tha_gam_knd_tsw_ses_aze_guj_eng_uzb_ewe_vie_anl_cic_xho_swt	0.217544649489453	0.512077168644588	0.609810923415475
827	amr_ita_lda_pol_sod_gam_aeg_scr_tur_uzb_swa_mly_akn_fre_glc_bsq_ger_owc_dgb_mnd_nor_bos_ses_ctl_dyu_alb_hun_ewe_swt_fin_spa_tig_geo_guj_dut_arw_afr_amh_heb_prs_est_fbf_mao_svk_bat_jpn_knd_kor_ben_bul_bam_por_jav_mcd_hau_tag_cnt_hin_bem_slo_anl_grk_krd_lit_rus_qcu_mol_ukr_cze_xho_mlt_lat_wly_swe_ind_urd_cic_pan_moo_sun_tha_sid_tml_yor_zul_azi_rom_eng_aze_tsn_vie_chh_igb_ven_tsw	0.0173933925562972	0.0409409864473394	0.967430708340219
828	hau_guj_moo_lit_wly_chh_sid_pol_azi_aze_tsw_sun_zul_nor_pan_bsq_por_aeg_lda_mnd_ben_ita_dgb_urd_swt_mol_fin_bam_fbf_hun_prs_mlt_geo_lat_ukr_eng_slo_amr_anl_afr_est_ewe_mao_dut_bat_jpn_knd_kor_bos_glc_cic_hin_ind_svk_tig_jav_cnt_spa_tsn_ger_heb_swe_bul_arw_ctl_qcu_rus_fre_cze_yor_amh_scr_sod_rom_mly_alb_akn_mcd_bem_tag_tha_owc_tml_swa_dyu_tur_krd_grk_uzb_xho_vie_gam_igb_ses_ven	-0.144066790268233	-0.339897273323029	0.734700354405054
829	aeg_rom_bem_fre_tig_mlt_hau_lat_aze_azi_yor_tag_bam_nor_ukr_bsq_swe_wly_dgb_mnd_scr_glc_ses_krd_cic_svk_fin_lda_ewe_est_pan_owc_geo_mol_spa_ger_por_chh_heb_ben_hun_igb_mao_cze_sun_jpn_knd_kor_ita_urd_tsw_rus_mly_mcd_amr_ind_cnt_grk_ven_bul_anl_slo_afr_bos_eng_qcu_ctl_prs_hin_akn_amh_pol_gam_alb_bat_arw_tsn_lit_zul_jav_tha_sod_tml_fbf_dyu_tur_guj_dut_uzb_swt_vie_sid_moo_xho_swa	0.183464509752064	0.431770447348754	0.666907615685135
830	chh_scr_xho_swe_sid_hau_owc_glc_uzb_tur_bam_mao_igb_urd_rom_bsq_afr_amr_swa_mnd_bul_guj_zul_ita_cic_alb_hun_moo_swt_fin_nor_heb_geo_dut_hin_grk_ben_mlt_anl_por_est_lda_sun_lat_ind_jpn_knd_kor_ger_pol_tsw_ukr_tag_svk_gam_bat_cnt_mcd_fbf_slo_sod_lit_eng_pan_bos_qcu_ctl_spa_cze_ses_amh_mol_aeg_fre_mly_krd_ewe_prs_tsn_jav_tha_tig_tml_akn_yor_aze_rus_arw_azi_bem_vie_wly_dyu_ven_dgb	-0.482455027388865	-1.14767630587346	0.254045978337353
831	owc_bos_bam_ger_aeg_sid_anl_mcd_azi_aze_akn_bat_ven_por_fre_bsq_svk_heb_yor_cnt_pol_afr_tsw_prs_ewe_lat_hun_lda_bem_est_pan_tig_geo_eng_lit_ita_dut_amh_wly_swe_fin_swa_ind_cze_mly_jpn_knd_kor_ukr_mol_moo_glc_tag_bul_chh_sun_mnd_hin_cic_rom_sod_rus_krd_alb_nor_qcu_spa_scr_arw_tsn_mlt_slo_hau_ctl_jav_guj_igb_ben_zul_mao_tha_gam_tml_fbf_dgb_uzb_grk_urd_tur_ses_vie_amr_xho_dyu_swt	-0.402445622958776	-0.955984961146306	0.341558290355867
832	anl_rom_ewe_ita_mlt_aeg_chh_mol_aze_azi_zul_mao_cic_dut_guj_bsq_krd_hau_igb_cnt_spa_ctl_moo_glc_lda_arw_fin_ses_fbf_est_alb_gam_geo_svk_bos_pol_rus_heb_owc_ukr_hun_akn_jav_bul_tag_jpn_knd_kor_mcd_slo_xho_nor_mly_prs_wly_sun_mnd_fre_ven_ger_tig_lit_afr_hin_por_qcu_ben_grk_lat_yor_sod_cze_amh_urd_ind_scr_swt_pan_dgb_bat_tha_amr_tml_tsw_bam_uzb_swe_eng_tur_swa_vie_sid_tsn_bem_dyu	-0.678309987865198	-1.62461544376687	0.10762905820995
833	chh_spa_lda_pan_mlt_wly_amr_lit_uzb_aze_tsn_tag_dgb_ctl_krd_bsq_grk_anl_dyu_mnd_arw_prs_moo_scr_bam_nor_fin_ewe_igb_est_alb_owc_geo_pol_afr_svk_lat_amh_heb_fre_hun_fbf_mly_dut_sun_jpn_knd_kor_por_mcd_ses_bul_jav_mol_aeg_bat_cnt_ukr_yor_hin_tig_slo_guj_ita_glc_qcu_bos_ger_rus_zul_gam_ben_sid_swe_ind_eng_bem_rom_akn_mao_tha_sod_tml_tsw_ven_tur_cze_urd_azi_swt_vie_hau_cic_swa_xho	-0.310096963140609	-0.733427080568791	0.465142820341024
834	hau_ita_moo_cze_wly_anl_heb_por_azi_aze_igb_tag_tsn_bul_bos_bsq_prs_sid_ewe_cnt_eng_alb_bem_pan_dyu_grk_hun_yor_tsw_est_lat_owc_geo_rom_arw_spa_dut_amr_mlt_nor_fin_fbf_mao_afr_mly_jpn_tml_kor_mcd_ben_ses_ctl_bat_fre_tig_sun_mnd_pol_zul_lit_sod_ukr_hin_rus_guj_qcu_swe_slo_ger_dgb_gam_glc_chh_krd_jav_scr_ven_mol_swt_ind_tha_amh_knd_bam_cic_uzb_urd_svk_tur_lda_vie_aeg_akn_swa_xho	-0.60661073567801	-1.45071852043604	0.150222855390483
835	sod_por_tsn_slo_mlt_amh_sid_dut_uzb_azi_akn_ind_zul_spa_glc_bsq_bul_tig_tsw_cnt_ger_hin_moo_afr_dgb_ukr_hun_ses_swt_est_alb_owc_geo_mcd_urd_arw_pan_heb_aeg_svk_fin_ewe_sun_krd_bat_jpn_tml_kor_fre_bos_yor_rom_mao_guj_amr_tag_mnd_swe_dyu_mol_wly_nor_lat_eng_prs_qcu_rus_ita_lit_ven_anl_cze_hau_grk_mly_pol_igb_ben_xho_jav_tha_chh_knd_bem_bam_aze_scr_ctl_tur_lda_vie_gam_fbf_swa_cic	0.0701156721798905	0.164991382795145	0.869308868049887
836	tig_bul_akn_por_gam_anl_sod_dut_aze_uzb_dgb_tag_moo_prs_svk_bsq_krd_sid_ewe_mnd_cze_eng_igb_alb_swt_glc_fin_cic_tsn_est_urd_chh_geo_scr_mol_lit_grk_aeg_amh_spa_hun_bem_mly_arw_sun_jpn_knd_kor_ctl_ita_ses_afr_jav_fre_heb_mao_cnt_ukr_dyu_guj_hau_ben_hin_mcd_pol_qcu_pan_lat_ger_bam_owc_rom_mlt_swe_bat_nor_xho_bos_lda_ind_tha_amr_tml_swa_yor_azi_rus_slo_tur_fbf_vie_wly_zul_tsw_ven	-0.175466360744696	-0.414558575629934	0.67941976243378
837	aeg_guj_ven_swe_chh_owc_amr_pol_uzb_azi_moo_mao_bem_rom_rus_bsq_fre_anl_ewe_mnd_afr_lit_tsw_alb_zul_ctl_fin_swt_yor_est_bos_gam_geo_eng_ben_krd_dut_mlt_sod_lat_hun_bam_sun_grk_ind_jpn_knd_kor_mcd_ger_cic_nor_jav_bul_wly_mly_cnt_spa_lda_scr_sid_arw_ukr_ita_urd_qcu_mol_por_cze_tsn_amh_svk_tig_slo_tag_glc_dyu_hin_swa_bat_tha_heb_tml_igb_dgb_aze_pan_prs_tur_fbf_vie_hau_ses_akn_xho	-1.00482488013791	-2.45416367388143	0.0159825407350972
838	mlt_lit_xho_urd_anl_chh_hau_pan_azi_aze_dgb_ind_akn_svk_mol_bsq_ger_gam_tsw_cnt_spa_bul_ses_fre_swa_ita_hun_lda_bem_est_guj_heb_geo_eng_krd_ben_bos_sid_amr_rom_fin_bam_tag_rus_mly_jpn_tml_kor_alb_pol_dyu_ctl_sun_slo_tig_bat_mnd_prs_swt_dut_wly_ukr_cze_grk_afr_qcu_swe_mcd_scr_ven_amh_nor_sod_arw_jav_por_moo_lat_ewe_mao_tha_owc_knd_fbf_igb_tur_glc_hin_uzb_cic_vie_aeg_zul_tsn_yor	-0.203162816795133	-0.479755348267115	0.63252774462582
839	anl_urd_ewe_mol_gam_sid_sod_svk_tur_aze_lda_jav_zul_alb_bul_bsq_fre_tig_bem_mnd_spa_bos_moo_dut_swa_guj_hun_yor_bam_fin_scr_amr_geo_cze_rom_glc_krd_heb_amh_rus_est_dgb_ind_grk_bat_jpn_tml_kor_mcd_ctl_fbf_eng_mao_ben_mlt_sun_cnt_swe_xho_arw_wly_lit_por_nor_pol_qcu_prs_afr_lat_cic_aeg_hin_chh_ita_tag_pan_tsn_slo_ven_mly_tha_owc_knd_dyu_igb_azi_ukr_ger_uzb_akn_vie_hau_ses_swt_tsw	-0.411538451855595	-0.977716163574822	0.330751210158578
840	aeg_ukr_ses_ger_anl_mlt_sod_arw_azi_uzb_ewe_tag_dgb_cze_slo_bsq_ita_hau_lda_mnd_lat_pan_swa_nor_cic_krd_est_zul_tsw_hun_alb_amr_geo_bul_swe_eng_ctl_tig_chh_spa_fin_bam_bat_ben_mly_jpn_knd_kor_scr_bos_ven_lit_jav_urd_wly_sun_cnt_grk_tsn_mcd_amh_svk_afr_por_pol_qcu_glc_mol_dut_yor_gam_fre_heb_prs_ind_guj_igb_rom_moo_mao_tha_sid_tml_xho_bem_tur_hin_rus_aze_fbf_vie_owc_swt_dyu_akn	-0.675104371255334	-1.61505571416933	0.109686384579479
841	sid_prs_swt_bul_chh_gam_sod_pol_azi_aze_fbf_tag_yor_spa_rom_bsq_ita_hau_swa_mnd_ger_mol_cic_urd_ses_eng_est_dgb_dyu_hun_ben_aeg_geo_fre_slo_ukr_mcd_anl_mlt_arw_fin_bam_jav_grk_mly_jpn_tml_kor_scr_alb_bem_svk_sun_lit_amh_bat_cnt_afr_tsw_guj_amr_bos_rus_por_pan_qcu_swe_glc_cze_zul_owc_ctl_wly_krd_ind_dut_ven_hin_xho_mao_tha_tig_knd_lda_ewe_uzb_lat_nor_tur_igb_vie_heb_akn_tsn_moo	-0.585233227142356	-1.39995354958334	0.164854381521431
842	aeg_eng_dgb_afr_wly_owc_heb_ben_azi_tur_swt_bat_ven_arw_grk_bsq_dut_amr_ses_cnt_mol_ukr_igb_lit_bem_ger_fin_tsn_swa_est_scr_sod_geo_slo_spa_ita_guj_anl_hau_nor_hun_akn_jav_rus_sun_jpn_tml_kor_swe_rom_yor_fre_mao_pan_amh_mly_mnd_mcd_tsw_prs_tig_urd_por_svk_ctl_qcu_krd_bul_lat_zul_gam_glc_mlt_pol_tag_bos_ewe_hin_cic_ind_tha_chh_knd_fbf_xho_uzb_alb_cze_aze_lda_vie_sid_bam_moo_dyu	-0.779668734746191	-1.87882975852625	0.0633998035070608
843	gam_glc_yor_prs_heb_amh_sod_pan_tur_uzb_fbf_mao_ses_svk_guj_bsq_grk_mlt_dgb_cnt_rom_spa_bam_mcd_cic_ger_fin_bem_xho_hun_ukr_tig_geo_ben_nor_bul_rus_anl_aeg_alb_est_swa_ind_scr_mly_jpn_knd_kor_eng_krd_tsw_slo_bat_swe_chh_tag_mnd_pol_tsn_bos_owc_mol_ita_arw_lit_qcu_lat_por_cze_ewe_sid_ctl_hau_fre_sun_afr_igb_dut_lda_jav_tha_amr_tml_zul_dyu_azi_urd_hin_aze_ven_vie_wly_akn_swt_moo	-0.253095449357002	-0.598236616332413	0.551136242152852
844	anl_glc_zul_guj_sid_heb_tig_ukr_uzb_aze_xho_jav_ses_bul_krd_bsq_ben_owc_bam_cnt_lit_bos_ven_fre_swa_pan_est_fbf_akn_hun_grk_amh_geo_ctl_nor_pol_svk_sod_mlt_swe_fin_bem_ind_ger_sun_jpn_tml_kor_cze_hin_igb_spa_mao_eng_chh_tag_mnd_lat_tsn_ita_hau_rus_prs_por_dut_qcu_mcd_urd_rom_cic_amr_afr_gam_alb_mly_arw_tsw_mol_dgb_bat_tha_aeg_knd_yor_swt_azi_slo_scr_tur_moo_vie_wly_lda_ewe_dyu	-0.778531053480826	-1.87226154204882	0.0643126532096378
845	mlt_ukr_bam_spa_wly_heb_owc_bul_azi_tur_ses_sun_tsn_pan_ctl_bsq_swe_chh_bem_cnt_ita_grk_swt_lit_zul_slo_est_lda_fbf_fin_lat_aeg_geo_mol_por_alb_eng_sid_amh_krd_hun_dgb_mly_prs_jav_jpn_tml_kor_urd_dut_akn_afr_bat_ben_anl_tag_mnd_fre_yor_cze_gam_glc_hin_rom_svk_qcu_mcd_ger_nor_dyu_tig_pol_sod_bos_ind_rus_cic_arw_swa_mao_tha_amr_knd_moo_tsw_aze_scr_guj_uzb_ven_vie_hau_igb_xho_ewe	0.190698340523031	0.448707670431773	0.654686327802704
846	wly_alb_swt_ukr_sid_chh_sod_glc_tur_aze_fbf_sun_swa_ctl_ben_bsq_cze_amr_akn_cnt_krd_afr_tsw_bos_cic_mol_hun_tsn_bam_fin_scr_aeg_geo_eng_fre_lit_swe_heb_gam_bul_est_bem_jav_ger_mao_jpn_knd_kor_grk_rus_yor_nor_ind_mcd_mlt_bat_mnd_pan_ven_urd_hau_spa_ita_hin_guj_qcu_arw_lat_slo_dgb_owc_pol_amh_svk_mly_rom_moo_prs_lda_tag_tha_anl_tml_dyu_ewe_uzb_por_dut_azi_ses_vie_tig_igb_xho_zul	-0.535548525355956	-1.27582275392389	0.205195551788929
847	sid_eng_akn_slo_heb_mlt_chh_hin_tur_uzb_moo_mao_bam_glc_cze_bsq_bos_hau_tsn_mnd_urd_lit_xho_svk_ewe_alb_hun_igb_tsw_est_nor_gam_geo_guj_mcd_pol_ben_sod_aeg_ita_fin_dgb_ind_rus_sun_jpn_tml_kor_afr_prs_dyu_pan_bat_rom_owc_jav_cnt_krd_swt_lat_amr_grk_ukr_spa_mol_qcu_dut_scr_ctl_fbf_anl_bul_wly_fre_tag_arw_cic_swe_ses_mly_tha_amh_knd_lda_zul_azi_por_ger_aze_ven_vie_tig_swa_bem_yor	-0.259828938127854	-0.614315375978196	0.540506907889476
848	gam_scr_cic_pol_amh_aeg_heb_ukr_aze_tur_lda_sun_yor_guj_urd_bsq_por_owc_tsn_cnt_arw_prs_swt_alb_bam_ita_hun_tsw_igb_est_svk_tig_geo_krd_bul_ben_hin_sid_amr_mol_fin_moo_mly_eng_mao_jpn_knd_kor_swe_mcd_dyu_rus_jav_fre_mlt_ind_mnd_lit_akn_ger_hau_cze_lat_glc_bos_qcu_nor_afr_spa_dgb_chh_dut_sod_grk_bat_pan_ses_rom_zul_tag_tha_anl_tml_bem_ven_azi_slo_ctl_uzb_swa_vie_wly_ewe_fbf_xho	-1.13999721715612	-2.80710898164993	0.00608997077278645
849	mlt_alb_bem_swe_tig_heb_chh_nor_uzb_azi_dyu_jav_tsw_slo_grk_bsq_krd_owc_cic_mnd_afr_rus_lda_bos_xho_cze_fin_swt_akn_est_ben_amr_geo_svk_eng_lat_hin_amh_gam_mcd_hun_zul_mao_glc_bat_jpn_tml_kor_spa_ita_tsn_pan_ind_rom_anl_mly_cnt_por_bam_guj_sid_scr_lit_urd_arw_qcu_ctl_prs_ger_moo_wly_dut_hau_ukr_tag_mol_ewe_bul_ven_sun_tha_sod_knd_fbf_swa_aze_fre_pol_tur_dgb_vie_aeg_igb_yor_ses	-0.0820243857054964	-0.19335690534456	0.847101131916487
850	amr_scr_ses_mcd_wly_anl_amh_ita_azi_uzb_tsn_ind_yor_ben_eng_bsq_ctl_tig_igb_mnd_prs_guj_swt_lit_lda_afr_hun_akn_bam_est_nor_sod_geo_ukr_krd_pol_svk_mlt_owc_arw_fin_cic_tag_ger_jav_jpn_knd_kor_bos_lat_ewe_pan_mao_glc_gam_bat_cnt_fre_ven_alb_heb_cze_slo_grk_bul_qcu_urd_swe_spa_dgb_aeg_por_sid_dut_sun_rom_fbf_rus_bem_mly_tha_hau_tml_tsw_dyu_aze_mol_hin_tur_xho_vie_chh_swa_moo_zul	-0.585191752696047	-1.39570937906458	0.166125410244844
851	aeg_prs_swt_rom_sid_heb_gam_ger_uzb_tur_akn_jav_cic_dut_pol_bsq_mol_anl_yor_cnt_lat_afr_zul_slo_tsw_scr_fin_tsn_xho_hun_hin_amr_geo_spa_bos_ita_bul_chh_mlt_nor_est_igb_bat_ctl_tag_jpn_tml_kor_krd_fre_moo_urd_mao_ukr_tig_mly_mnd_cze_dyu_swe_amh_alb_pan_lit_guj_qcu_svk_eng_glc_ven_wly_mcd_owc_por_ind_ben_bam_grk_ewe_sun_tha_hau_knd_bem_ses_aze_arw_rus_azi_swa_vie_sod_fbf_lda_dgb	-1.12103098928677	-2.75132132121393	0.007134899888257
852	anl_ita_tsn_hin_owc_chh_tig_lit_tur_aze_bem_mao_tsw_arw_cze_bsq_alb_wly_fbf_mnd_guj_lat_ses_swe_yor_fre_fin_ven_swt_hun_rom_mlt_geo_ukr_grk_scr_bos_amr_amh_slo_est_zul_mly_ben_sun_jpn_knd_kor_rus_urd_moo_pol_ind_bul_aeg_tag_cnt_ger_dyu_nor_sod_mol_eng_por_krd_qcu_glc_svk_prs_dgb_sid_spa_heb_pan_bat_afr_ewe_dut_cic_jav_tha_hau_tml_xho_swa_azi_mcd_ctl_uzb_lda_vie_gam_akn_igb_bam	0.113204367396228	0.266298060956242	0.790599184959458
853	sod_eng_akn_por_owc_amr_aeg_ita_aze_uzb_dyu_jav_moo_urd_swe_bsq_lat_gam_zul_cnt_bul_glc_swa_dut_igb_pan_est_dgb_yor_fin_mcd_tig_geo_spa_rom_lit_prs_hau_anl_mol_hun_bam_sun_slo_ind_jpn_tml_kor_pol_krd_swt_ukr_bat_ben_mlt_mao_mnd_ctl_ses_rus_chh_bos_scr_guj_hin_qcu_svk_arw_fre_bem_wly_grk_sid_ger_mly_alb_lda_nor_tsw_tag_tha_amh_knd_tsn_xho_tur_cze_afr_azi_cic_vie_heb_ewe_ven_fbf	-0.6320718435379	-1.50905042328762	0.134675876294945
854	tig_mcd_ven_ben_heb_mlt_chh_grk_tur_uzb_dgb_mao_cic_bos_prs_bsq_guj_aeg_lda_mnd_por_rus_tsw_glc_yor_mol_est_zul_dyu_fin_bul_sid_geo_spa_nor_eng_afr_anl_wly_lit_hun_swa_jav_urd_sun_jpn_knd_kor_dut_ukr_ses_slo_bat_ita_amh_tag_cnt_ger_moo_lat_gam_hin_alb_swe_scr_qcu_rom_pan_ctl_bem_amr_krd_owc_pol_mly_arw_xho_svk_ewe_ind_tha_sod_tml_akn_swt_azi_cze_fre_aze_tsn_vie_hau_fbf_igb_bam	-0.326950104388307	-0.773374160546406	0.441262322580403
855	aeg_urd_fbf_rom_amr_anl_gam_lat_uzb_aze_igb_ind_yor_glc_guj_bsq_slo_chh_dyu_mnd_spa_krd_bam_eng_tsw_ctl_fin_zul_swa_est_mcd_owc_geo_alb_pan_hin_ger_wly_sod_scr_hun_dgb_bat_ita_tag_jpn_knd_kor_arw_afr_moo_nor_jav_svk_amh_mao_cnt_ukr_bem_fre_heb_swe_bul_cze_bos_qcu_ben_mol_dut_ewe_hau_lit_mlt_por_mly_pol_xho_rus_tsn_sun_tha_tig_tml_ses_akn_azi_prs_grk_tur_ven_vie_sid_cic_lda_swt	0.0119292652688801	0.0280837062289138	0.977655566477605
856	aeg_afr_dyu_krd_sid_owc_mlt_bos_aze_tur_akn_mao_xho_ger_svk_bsq_mcd_hau_dgb_mnd_guj_bul_cic_alb_bam_hin_hun_ewe_ses_est_cze_tig_geo_scr_arw_spa_ukr_heb_sod_ita_fin_swa_tag_mol_mly_jpn_knd_kor_nor_eng_ven_ctl_sun_slo_gam_bat_cnt_lit_moo_rom_wly_rus_swe_lat_urd_qcu_grk_glc_fre_swt_chh_ben_amh_dut_jav_pol_fbf_prs_yor_ind_tha_anl_tml_zul_bem_uzb_pan_por_azi_tsw_vie_amr_igb_tsn_lda	-1.30503558746484	-3.25768185635494	0.00156877683958029
857	sod_alb_zul_bos_amr_chh_tig_rom_tur_azi_moo_mao_igb_grk_por_bsq_scr_sid_cic_cnt_svk_fre_ven_urd_ses_swe_est_tsw_swa_hun_rus_anl_geo_eng_lit_prs_ger_heb_aeg_ita_fin_yor_jav_hin_mly_jpn_knd_kor_dut_guj_lda_pan_bat_slo_mlt_tag_mnd_lat_ewe_afr_gam_ben_pol_krd_mcd_qcu_spa_ctl_arw_xho_hau_mol_owc_nor_sun_bul_bem_glc_dgb_ind_tha_wly_tml_tsn_swt_uzb_ukr_cze_aze_fbf_vie_amh_akn_bam_dyu	-0.353730654181004	-0.838398619999423	0.403956570780399
858	wly_spa_bam_pol_amr_anl_tig_ita_azi_tur_xho_mao_tsn_grk_nor_bsq_ctl_heb_zul_mnd_ben_pan_ses_rom_swa_ukr_est_bem_akn_fin_prs_owc_geo_alb_bos_fre_rus_amh_chh_urd_hun_swt_jav_lat_ind_jpn_tml_kor_hin_lit_dgb_mcd_mly_afr_aeg_tag_cnt_scr_lda_guj_sod_arw_por_svk_cze_qcu_eng_dut_slo_ewe_gam_krd_sid_glc_sun_bul_tsw_mol_cic_bat_tha_mlt_knd_moo_ven_aze_swe_ger_uzb_fbf_vie_hau_dyu_yor_igb	-0.0532295144550466	-0.12534810363588	0.90051853866733
859	wly_prs_lda_arw_amh_tig_aeg_ukr_uzb_azi_igb_mly_ven_pol_eng_bsq_ger_hau_dgb_cnt_bos_por_bem_lat_cic_afr_fin_ses_ewe_est_hin_chh_geo_bul_krd_ctl_mol_gam_anl_ben_hun_moo_sun_spa_jav_jpn_knd_kor_alb_cze_bam_ita_bat_scr_amr_mao_mnd_pan_yor_svk_owc_dut_lit_fre_rus_qcu_slo_nor_glc_tsn_sid_urd_heb_swe_tag_grk_akn_guj_swt_ind_tha_sod_tml_xho_tsw_aze_rom_mcd_tur_swa_vie_mlt_dyu_zul_fbf	0.12302373546644	0.289183434297174	0.773084674672623
860	amh_fre_akn_pan_amr_mlt_tig_slo_azi_tur_tsw_mao_igb_scr_hin_bsq_rom_aeg_swa_cnt_cze_glc_ven_urd_dgb_ukr_est_swt_fbf_fin_svk_owc_geo_prs_grk_rus_ben_chh_anl_ita_hun_tsn_jav_afr_ind_jpn_tml_kor_alb_dut_bam_lat_bat_swe_sod_tag_mnd_arw_ewe_ger_wly_guj_mcd_pol_krd_qcu_spa_eng_mol_cic_hau_ctl_gam_lit_mly_bos_bem_nor_dyu_sun_tha_heb_knd_xho_zul_uzb_por_bul_aze_ses_vie_sid_yor_moo_lda	-0.473368856082898	-1.12320501224886	0.264241613799786
861	mlt_spa_tsw_mol_hau_amr_gam_svk_tur_azi_akn_tag_dyu_arw_bos_bsq_hin_wly_lda_mnd_guj_pol_moo_eng_fbf_pan_est_ewe_zul_hun_swe_owc_geo_scr_urd_ita_slo_aeg_tig_prs_fin_bam_mao_rus_ind_jpn_tml_kor_glc_bul_swa_por_jav_afr_sid_sun_cnt_lat_igb_ukr_heb_ctl_nor_dut_lit_qcu_mcd_ben_krd_dgb_sod_ger_anl_cze_bat_grk_cic_rom_tsn_mly_tha_amh_knd_yor_ven_uzb_fre_alb_aze_xho_vie_chh_bem_ses_swt	0.0628164068880492	0.148072375925933	0.882606224074432
862	amr_prs_dgb_bul_wly_aeg_sid_svk_uzb_aze_tsw_tag_xho_lit_bos_bsq_pan_amh_lda_mnd_mcd_ctl_swa_rom_ewe_ger_est_moo_dyu_fin_alb_mlt_geo_scr_grk_hin_nor_sod_tig_urd_hun_zul_sun_eng_bat_jpn_knd_kor_por_ita_tsn_krd_jav_afr_owc_mao_cnt_mol_bem_ben_hau_fre_slo_pol_dut_qcu_swe_arw_spa_swt_anl_rus_chh_glc_mly_guj_akn_ukr_yor_ind_tha_heb_tml_bam_ses_azi_lat_cze_tur_ven_vie_gam_fbf_cic_igb	-0.112821821041316	-0.265976637424696	0.790845965259575
863	gam_bul_tsw_scr_anl_aeg_tig_afr_aze_azi_bam_sun_tsn_lit_rus_bsq_guj_amr_ses_cnt_fre_urd_bem_grk_ven_hin_est_lda_akn_fin_ben_amh_geo_ger_ita_prs_pan_wly_owc_rom_hun_cic_tag_krd_mly_jpn_tml_kor_alb_cze_ewe_por_mao_glc_sod_bat_mnd_ctl_xho_nor_chh_eng_ukr_svk_arw_qcu_slo_lat_swe_igb_hau_mcd_heb_bos_ind_pol_moo_dut_swt_jav_tha_sid_knd_dgb_fbf_uzb_spa_mol_tur_yor_vie_mlt_zul_swa_dyu	0.201320999564207	0.473686290158608	0.636833745729186
864	owc_hin_ewe_pol_chh_amr_sid_swe_aze_uzb_swa_tag_igb_svk_mcd_bsq_por_heb_zul_cnt_guj_ctl_moo_krd_yor_prs_fin_cic_bam_est_pan_wly_geo_lit_spa_rom_fre_anl_mlt_bul_hun_tsw_mao_dut_sun_jpn_knd_kor_alb_lat_swt_ger_mly_eng_gam_jav_mnd_afr_dyu_grk_tig_glc_rus_urd_ukr_qcu_scr_mol_ita_dgb_sod_arw_aeg_slo_bat_ben_bem_bos_xho_ind_tha_amh_tml_tsn_lda_tur_nor_cze_azi_fbf_vie_hau_ven_ses_akn	-0.0170085073547574	-0.0400845240808539	0.968111666875215
865	mlt_ger_ewe_ben_amr_sod_heb_hin_aze_uzb_akn_bat_tsn_prs_ctl_bsq_mcd_anl_igb_cnt_bos_fre_lda_afr_cic_pol_fin_dgb_swa_hun_cze_amh_geo_ita_alb_nor_bul_sid_owc_lat_est_dyu_jav_swe_tag_jpn_tml_kor_arw_spa_ses_eng_mao_mol_gam_sun_mnd_grk_xho_glc_chh_lit_guj_urd_scr_qcu_dut_ukr_rus_fbf_wly_rom_hau_pan_mly_por_bem_svk_bam_ind_tha_aeg_knd_tsw_zul_azi_krd_slo_tur_moo_vie_tig_ven_swt_yor	-0.758463891437408	-1.82535816274153	0.0711567525094494
866	amr_mol_dgb_ger_hau_sid_tig_nor_aze_tur_xho_bat_bam_grk_ben_bsq_arw_gam_lda_cnt_pan_pol_igb_bos_swa_slo_fin_akn_tsw_est_hin_heb_geo_svk_swe_ukr_cze_anl_aeg_glc_hun_zul_mly_krd_ind_jpn_knd_kor_alb_lat_cic_urd_sun_rus_mlt_jav_mnd_dut_yor_ita_wly_rom_por_mcd_scr_qcu_eng_spa_ctl_fbf_owc_afr_amh_lit_mao_fre_bem_bul_moo_tag_tha_chh_tml_ven_tsn_uzb_guj_prs_azi_swt_vie_sod_dyu_ses_ewe	-0.347188026100546	-0.822477332657367	0.41290912625454
867	amr_urd_bam_guj_wly_amh_owc_glc_aze_azi_moo_ind_yor_krd_bul_bsq_ctl_mlt_fbf_cnt_prs_arw_tsw_bos_lda_ben_hun_tsn_swt_fin_grk_sod_geo_rom_lat_mol_spa_anl_sid_pol_est_ewe_mao_slo_mly_jpn_knd_kor_hin_swe_bem_mcd_jav_lit_hau_tag_mnd_svk_zul_ger_aeg_rus_eng_fre_pan_qcu_nor_por_scr_akn_tig_ukr_gam_ita_bat_cze_dgb_alb_dyu_sun_tha_chh_tml_ses_swa_tur_afr_dut_uzb_cic_vie_heb_ven_igb_xho	-0.849059129323324	-2.05484904108225	0.0426985125624584
868	sod_rom_dyu_glc_chh_hau_owc_cze_uzb_azi_fbf_sun_bam_mol_pan_bsq_swe_amh_cic_mnd_dut_svk_yor_ctl_lda_grk_est_igb_bem_fin_afr_tig_geo_rus_prs_nor_arw_aeg_wly_lat_hun_ses_ind_spa_mao_jpn_knd_kor_pol_ita_ewe_krd_bat_ukr_heb_jav_cnt_bos_tsn_alb_sid_ger_eng_slo_urd_qcu_por_scr_guj_swa_gam_mcd_amr_bul_tag_lit_akn_hin_xho_mly_tha_anl_tml_swt_zul_aze_fre_ben_tur_tsw_vie_mlt_dgb_moo_ven	-1.09355528180219	-2.68618757862761	0.00856028218324999
869	wly_cze_igb_glc_sod_chh_mlt_svk_tur_aze_moo_bat_dgb_alb_arw_bsq_dut_tig_xho_cnt_scr_rom_ewe_ger_zul_slo_est_ven_bem_fin_mol_aeg_geo_pol_rus_guj_ita_anl_amr_mcd_hun_akn_ind_lat_mao_jpn_tml_kor_ukr_krd_swt_grk_jav_afr_amh_tag_mnd_ctl_tsw_prs_gam_spa_pan_bul_bos_qcu_por_urd_ben_tsn_heb_swe_owc_nor_mly_lit_lda_fre_bam_sun_tha_sid_knd_cic_fbf_azi_eng_hin_uzb_swa_vie_hau_dyu_ses_yor	-0.438983824643481	-1.04499579651146	0.298733513682288
870	hau_grk_bam_urd_tig_owc_wly_ukr_azi_aze_lda_ind_dyu_mol_spa_bsq_slo_heb_cic_mnd_mcd_prs_tsw_ita_moo_fre_fin_tsn_xho_hun_rom_amh_geo_bul_por_bos_swe_aeg_gam_ben_est_akn_mao_svk_jav_jpn_knd_kor_ger_hin_zul_rus_tag_nor_sod_bat_cnt_eng_swt_lat_mlt_pan_dut_alb_arw_qcu_scr_glc_krd_fbf_chh_afr_sid_cze_sun_guj_ven_pol_igb_mly_tha_amr_tml_ses_ewe_uzb_lit_ctl_tur_bem_vie_anl_dgb_yor_swa	-0.993719742777163	-2.41625963906196	0.017633760503479
871	gam_scr_bam_cze_mlt_owc_sid_eng_azi_uzb_igb_tag_swt_alb_slo_bsq_ita_wly_tsn_cnt_mcd_mol_dgb_ukr_yor_svk_est_lda_ven_hun_urd_tig_geo_pol_ctl_prs_glc_heb_hau_fre_fin_fbf_jav_hin_bat_jpn_tml_kor_rus_bul_zul_ger_sun_guj_chh_mao_mnd_nor_cic_bos_amr_grk_afr_dut_lat_qcu_arw_rom_pan_swa_sod_por_aeg_krd_ind_lit_tsw_spa_akn_mly_tha_amh_knd_ses_moo_aze_ben_swe_tur_ewe_vie_anl_xho_dyu_bem	-0.0768592255795033	-0.181327554214348	0.856505086894356
872	sid_bos_dgb_pan_tig_amh_amr_dut_azi_uzb_bem_jav_xho_swe_nor_bsq_rus_owc_swt_cnt_alb_bul_zul_arw_bam_ita_fin_ewe_lda_est_lit_gam_geo_glc_grk_ukr_ctl_heb_mlt_mcd_hun_yor_ind_slo_tag_jpn_tml_kor_pol_hin_swa_afr_mly_mol_sod_bat_mnd_svk_ven_ger_hau_scr_guj_cze_rom_qcu_eng_ben_urd_igb_aeg_spa_wly_lat_sun_prs_moo_por_tsn_mao_tha_anl_knd_dyu_cic_tur_krd_fre_aze_akn_vie_chh_tsw_ses_fbf	-0.459856644007028	-1.09425286155048	0.276670146818918
873	sod_urd_igb_lat_amh_hau_aeg_ukr_tur_aze_swa_ind_swt_rus_nor_bsq_scr_mlt_cic_cnt_bul_fre_tsw_guj_dgb_afr_fin_fbf_bem_hun_prs_tig_geo_arw_krd_grk_ctl_gam_amr_rom_est_xho_jav_alb_bat_jpn_knd_kor_ben_slo_zul_pol_tag_cze_owc_mao_mnd_svk_yor_por_chh_mcd_mol_ita_dut_qcu_hin_swe_ger_lda_sid_pan_heb_spa_mly_bos_ses_eng_akn_sun_tha_wly_tml_bam_moo_azi_glc_lit_uzb_ewe_vie_anl_tsn_ven_dyu	-0.543277632484133	-1.29285583002034	0.199263558388698
874	wly_glc_ses_dut_sid_tig_hau_prs_azi_tur_bem_sun_tsw_lit_nor_bsq_grk_mlt_swa_cnt_ctl_ukr_yor_pol_ven_pan_fin_dgb_igb_hun_ita_chh_geo_bul_bos_slo_guj_anl_amh_mcd_est_zul_ind_eng_mao_jpn_knd_kor_mol_afr_ewe_swe_jav_krd_amr_mly_mnd_alb_dyu_ger_heb_svk_rom_lat_cze_qcu_spa_scr_ben_cic_gam_por_sod_arw_bat_rus_akn_hin_fbf_tag_tha_owc_tml_bam_tsn_uzb_fre_urd_aze_swt_vie_aeg_moo_xho_lda	-0.369804274861491	-0.877066221387507	0.382710705864077
875	amh_fre_ses_por_owc_wly_sod_grk_tur_aze_akn_mly_tsn_rom_mol_bsq_pan_sid_xho_cnt_ger_ukr_swt_bul_tsw_pol_fin_ewe_dyu_hun_arw_chh_geo_ita_swe_prs_bos_anl_heb_rus_est_igb_sun_lit_tag_jpn_knd_kor_urd_cze_ven_scr_bat_ctl_hau_ind_mnd_hin_lda_alb_tig_ben_mcd_guj_krd_qcu_glc_spa_afr_dgb_mlt_slo_amr_nor_jav_dut_swa_lat_bem_mao_tha_aeg_tml_yor_moo_azi_svk_eng_uzb_fbf_vie_gam_zul_bam_cic	-0.403555649178769	-0.958619634041674	0.340235946648482
876	tig_glc_swt_eng_anl_sod_wly_lit_aze_tur_dyu_jav_ses_ctl_pol_bsq_alb_heb_fbf_cnt_cze_swe_cic_prs_dgb_urd_fin_bem_ven_hun_dut_chh_geo_slo_bos_nor_rom_sid_hau_ben_est_moo_sun_ger_mao_jpn_knd_kor_afr_bul_tsn_rus_mly_scr_gam_bat_mnd_arw_bam_guj_aeg_pan_mol_ita_por_qcu_lat_spa_grk_lda_owc_svk_amr_hin_tag_mcd_akn_krd_ewe_ind_tha_mlt_tml_xho_swa_azi_ukr_fre_uzb_yor_vie_amh_igb_tsw_zul	0.16681334034125	0.39251223540541	0.695577938818631
877	sid_ben_ewe_prs_aeg_mlt_hau_afr_tur_aze_zul_mao_swa_lit_pan_bsq_bul_gam_dyu_mnd_bos_hin_bem_glc_ses_svk_fin_igb_akn_est_scr_chh_geo_krd_cze_slo_por_owc_tig_ita_hun_ven_jav_eng_ind_jpn_tml_kor_dut_mcd_bam_spa_mly_ukr_amr_bat_cnt_urd_swt_rus_sod_lat_grk_guj_fre_qcu_nor_mol_swe_tsw_wly_alb_anl_ger_tag_rom_moo_ctl_yor_sun_tha_amh_knd_cic_xho_azi_pol_arw_uzb_lda_vie_heb_fbf_tsn_dgb	0.710836082934339	1.68226566267359	0.0958721810921627
878	aeg_swe_ewe_svk_wly_amh_anl_spa_azi_aze_fbf_mly_dgb_dut_por_bsq_pol_amr_xho_cnt_grk_afr_yor_lat_ven_scr_fin_cic_bem_hun_ita_sid_geo_arw_ger_glc_hin_heb_tig_pan_est_tsw_bat_krd_ind_jpn_knd_kor_bos_guj_dyu_nor_mao_alb_gam_jav_mnd_rus_akn_mol_owc_fre_rom_cze_ukr_qcu_ben_prs_bul_ses_sod_urd_chh_mcd_sun_ctl_swa_slo_zul_tag_tha_mlt_tml_bam_moo_tur_eng_lit_uzb_tsn_vie_hau_swt_igb_lda	-0.718427383324856	-1.72482400244898	0.0878811463456074
879	sid_eng_igb_rom_owc_aeg_chh_nor_uzb_tur_swa_mly_yor_pan_hin_bsq_lit_wly_bam_mnd_krd_dut_zul_arw_ven_fre_hun_tsw_tsn_est_por_sod_geo_svk_grk_guj_ger_tig_anl_swe_fin_dgb_sun_ben_ind_jpn_tml_kor_rus_lat_akn_slo_tag_cze_amr_mao_cnt_ita_fbf_scr_hau_spa_alb_mol_afr_qcu_bos_glc_urd_swt_amh_pol_heb_mcd_jav_prs_bem_ctl_ewe_bat_tha_mlt_knd_dyu_lda_azi_bul_ukr_aze_ses_vie_gam_xho_cic_moo	0.0366572843852842	0.0862121112321036	0.931483144635742
880	amr_lat_igb_arw_heb_wly_amh_afr_tur_azi_ses_ind_yor_slo_krd_bsq_pan_tig_zul_mnd_cze_ben_swa_bul_xho_ctl_est_tsw_dgb_hun_pol_gam_geo_bos_mcd_ukr_grk_hau_owc_guj_fin_lda_mly_lit_jav_jpn_knd_kor_spa_ger_akn_scr_bat_svk_aeg_sun_cnt_urd_bem_glc_chh_prs_por_rom_eng_qcu_rus_fre_nor_ven_sid_hin_sod_ita_mao_mol_fbf_swe_bam_tag_tha_mlt_tml_moo_ewe_aze_alb_dut_uzb_tsn_vie_anl_swt_dyu_cic	-0.300380844140949	-0.710653841134313	0.479077186664603
881	amh_rus_bem_nor_sod_gam_owc_cze_uzb_aze_fbf_mly_tsn_eng_bos_bsq_urd_wly_akn_mnd_hin_grk_dyu_mcd_swt_slo_est_ven_cic_hun_por_mlt_geo_alb_lit_afr_lat_heb_anl_arw_fin_moo_bat_ben_jav_jpn_tml_kor_bul_svk_swa_glc_mao_guj_chh_sun_cnt_ctl_zul_rom_hau_ita_pol_scr_fre_qcu_krd_ukr_dut_xho_sid_swe_tig_prs_ind_ger_ses_spa_yor_tag_tha_amr_knd_igb_dgb_azi_pan_mol_tur_tsw_vie_aeg_lda_ewe_bam	-0.983248898320038	-2.39985934353657	0.0183941324565879
882	sid_bos_lda_grk_heb_anl_mlt_alb_tur_aze_ses_tag_swt_hin_ben_bsq_swe_gam_akn_cnt_mcd_guj_cic_ctl_dyu_nor_est_xho_fbf_fin_lat_amr_geo_cze_urd_glc_pol_owc_wly_fre_hun_moo_sun_scr_mly_jpn_tml_kor_afr_arw_swa_ger_jav_rus_aeg_ind_mnd_slo_tsn_spa_sod_rom_por_pan_ukr_qcu_krd_lit_ita_bam_hau_prs_chh_mol_mao_bul_ewe_svk_yor_bat_tha_tig_knd_bem_ven_uzb_eng_dut_azi_igb_vie_amh_tsw_dgb_zul	0.258494707721504	0.608487509926344	0.544347527109518
883	wly_bos_swa_alb_heb_owc_chh_rus_aze_uzb_tsn_mao_xho_slo_mol_bsq_spa_mlt_cic_cnt_bul_nor_akn_lit_ven_krd_est_swt_igb_hun_afr_hau_geo_ita_guj_grk_glc_amr_aeg_ukr_fin_dyu_bat_eng_mly_jpn_knd_kor_urd_fre_bem_rom_ind_ctl_gam_tag_mnd_cze_tsw_hin_amh_scr_swe_lat_arw_qcu_ger_svk_ben_fbf_sod_mcd_tig_prs_sun_pol_lda_por_zul_jav_tha_sid_tml_yor_bam_tur_dut_pan_azi_moo_vie_anl_ewe_ses_dgb	-0.468694525051792	-1.11451733821459	0.267929270708869
884	anl_alb_bem_fre_aeg_amr_heb_rom_aze_azi_yor_jav_cic_guj_scr_bsq_arw_chh_ven_cnt_pol_ukr_swa_prs_dyu_pan_hun_bam_akn_est_bul_owc_geo_lat_bos_mol_grk_gam_sod_ctl_fin_lda_tag_svk_bat_jpn_tml_kor_por_ben_dgb_swe_mly_nor_sid_sun_mnd_rus_moo_hin_mlt_krd_slo_lit_glc_qcu_spa_ger_eng_swt_hau_afr_wly_cze_ind_dut_zul_urd_fbf_mao_tha_amh_knd_ewe_tsn_tur_ita_mcd_uzb_xho_vie_tig_tsw_ses_igb	0.0808221876894807	0.19031757309732	0.849475100462728
885	sod_ger_ses_guj_amh_gam_sid_eng_aze_azi_fbf_mly_akn_afr_svk_bsq_krd_chh_moo_cnt_por_pol_igb_bul_xho_ben_fin_lda_dyu_hun_rus_aeg_geo_spa_glc_ita_arw_heb_anl_grk_est_tsw_jav_scr_mao_jpn_tml_kor_pan_dut_dgb_lit_bat_swe_owc_ind_mnd_rom_ewe_mol_mlt_ctl_cze_nor_fre_qcu_slo_hin_urd_yor_wly_alb_tig_mcd_tag_bos_swa_prs_ven_sun_tha_hau_knd_cic_swt_tur_ukr_lat_uzb_zul_vie_amr_tsn_bem_bam	-0.455149677842764	-1.08369002942708	0.281303805130829
886	amh_pol_tsn_pan_aeg_wly_heb_rus_azi_uzb_swa_tag_cic_mcd_nor_bsq_hin_chh_igb_mnd_arw_svk_fbf_ger_bem_urd_hun_moo_tsw_fin_guj_hau_geo_slo_swe_bul_lat_sod_tig_lit_est_dgb_bat_cze_mao_jpn_tml_kor_alb_glc_dyu_rom_jav_krd_amr_mly_cnt_ita_yor_fre_mlt_spa_bos_prs_scr_qcu_ctl_mol_eng_swt_sid_grk_gam_dut_ind_afr_lda_ben_zul_sun_tha_anl_knd_ewe_xho_aze_ukr_por_tur_bam_vie_owc_akn_ven_ses	-0.332652043563191	-0.787026614451726	0.433267370963616
887	tig_pan_ses_prs_heb_chh_aeg_bos_aze_azi_swa_tag_zul_por_glc_bsq_scr_hau_moo_mnd_ctl_rus_lda_swe_tsn_mol_est_ewe_bem_fin_lit_wly_geo_rom_afr_ger_spa_sid_gam_eng_hun_yor_jav_cze_mly_jpn_knd_kor_arw_pol_dyu_ukr_sun_bul_sod_bat_cnt_svk_bam_ben_anl_urd_dut_alb_mcd_qcu_krd_hin_fre_dgb_mlt_lat_owc_guj_mao_ita_akn_nor_swt_ind_tha_amh_tml_xho_tsw_tur_grk_slo_uzb_fbf_vie_amr_igb_cic_ven	-0.0107022176044825	-0.0252123254989428	0.979939625903882
888	sod_hin_tsw_scr_chh_mlt_amr_arw_tur_uzb_tsn_sun_dgb_eng_ctl_bsq_nor_owc_bem_mnd_rom_pan_lda_cze_ven_grk_est_zul_bam_fin_ukr_amh_geo_fre_bos_dut_prs_gam_sid_krd_hun_fbf_bat_ger_ind_jpn_tml_kor_rus_lit_ses_glc_mao_lat_hau_tag_cnt_bul_dyu_pol_heb_ita_por_mol_guj_qcu_svk_swe_mcd_xho_anl_spa_wly_urd_mly_afr_swa_ben_igb_jav_tha_aeg_knd_akn_cic_aze_slo_alb_azi_swt_vie_tig_yor_moo_ewe	0.138007699263507	0.324791061718935	0.746068679778076
889	wly_guj_ewe_ger_mlt_anl_amr_ukr_aze_uzb_dgb_bat_lda_ita_bul_bsq_pan_sod_dyu_cnt_dut_slo_moo_afr_cic_urd_hun_ven_bam_fin_svk_aeg_geo_rom_eng_scr_ben_tig_sid_fre_est_igb_mly_bos_mao_jpn_knd_kor_mol_lit_tsw_pol_tag_ctl_owc_jav_mnd_grk_fbf_cze_chh_arw_alb_por_prs_qcu_spa_krd_mcd_akn_gam_swe_heb_lat_sun_nor_swa_rus_swt_ind_tha_amh_tml_xho_tsn_azi_hin_glc_tur_ses_vie_hau_yor_zul_bem	-0.274426017330386	-0.648670114600407	0.51815019560243
890	anl_grk_igb_krd_heb_mlt_owc_fre_azi_tur_tsn_jav_dyu_alb_glc_bsq_pol_wly_bam_mnd_eng_afr_lda_ben_swt_lat_fin_dgb_fbf_est_lit_gam_geo_mol_bul_ita_rom_sid_amh_bos_hun_tsw_bat_svk_ind_jpn_knd_kor_guj_nor_yor_por_sun_slo_aeg_mao_cnt_arw_akn_dut_amr_ger_urd_ctl_cze_qcu_mcd_swe_rus_xho_chh_scr_tig_pan_mly_prs_zul_spa_bem_tag_tha_sod_tml_cic_ses_aze_hin_ukr_uzb_swa_vie_hau_moo_ven_ewe	0.506711078923027	1.19637667683914	0.234590767162036
891	tig_grk_fbf_scr_wly_heb_sid_ger_tur_uzb_zul_bat_tsn_fre_rus_bsq_nor_amh_bem_mnd_pol_mcd_lda_dut_swa_pan_hun_igb_yor_est_ita_gam_geo_rom_lit_ukr_prs_aeg_anl_mol_fin_moo_mao_urd_jav_jpn_knd_kor_swe_ctl_dyu_por_tag_glc_hau_sun_cnt_krd_ewe_cze_amr_arw_bos_hin_spa_qcu_svk_lat_eng_dgb_chh_slo_mlt_ben_ind_bul_bam_afr_ses_mly_tha_sod_tml_cic_akn_aze_alb_guj_azi_swt_vie_owc_xho_tsw_ven	-0.0238405474047446	-0.0561855793313145	0.955314503756728
892	hau_grk_akn_eng_sod_amh_aeg_svk_azi_aze_tsn_mao_swa_slo_lit_bsq_mcd_chh_dyu_mnd_rus_mol_bam_dut_tsw_urd_hun_lda_ses_fin_guj_mlt_geo_hin_fre_rom_bul_anl_gam_spa_est_ewe_mly_ger_tag_jpn_knd_kor_por_prs_xho_ukr_bat_nor_sid_ind_cnt_alb_bem_ben_heb_afr_krd_cze_pol_qcu_arw_glc_ita_moo_amr_lat_wly_scr_jav_ctl_ven_bos_fbf_sun_tha_tig_tml_zul_dgb_tur_swe_pan_uzb_cic_vie_owc_swt_igb_yor	0.0451905669506254	0.106510282076636	0.915406916117724
893	hau_slo_bam_eng_tig_owc_sod_pol_tur_uzb_cic_mly_tsn_krd_por_bsq_rom_heb_tsw_mnd_bos_mcd_ses_bul_swt_fre_fin_igb_dgb_est_svk_chh_geo_glc_ita_guj_mol_wly_mlt_arw_hun_xho_sun_rus_tag_jpn_tml_kor_dut_ukr_fbf_cze_jav_grk_sid_mao_cnt_pan_moo_urd_aeg_lit_hin_ben_scr_qcu_afr_nor_ger_dyu_gam_prs_anl_alb_bat_swe_yor_lat_ven_ind_tha_amh_knd_ewe_lda_aze_ctl_spa_azi_bem_vie_amr_swa_akn_zul	0.18711341308086	0.440723301393935	0.660436104720393
894	amr_rus_yor_ben_tig_aeg_hau_ukr_uzb_tur_dyu_jav_ewe_dut_swe_bsq_ita_chh_cic_cnt_lit_spa_moo_eng_bem_arw_est_ses_tsw_fin_mcd_owc_geo_bos_rom_alb_prs_wly_sid_nor_hun_dgb_bat_ger_ind_jpn_tml_kor_svk_grk_igb_afr_sun_fre_sod_mao_mnd_pol_fbf_glc_heb_ctl_bul_hin_krd_qcu_por_lat_urd_lda_anl_slo_amh_guj_tag_pan_bam_scr_tsn_mly_tha_mlt_knd_zul_swa_azi_cze_mol_aze_xho_vie_gam_ven_swt_akn	-0.46871933750351	-1.11246910832501	0.268803893238093
895	gam_spa_swa_afr_amh_aeg_mlt_lat_aze_tur_lda_mly_bam_urd_mcd_bsq_pol_heb_zul_cnt_swe_guj_bem_rus_dgb_arw_hun_xho_fbf_est_ita_tig_geo_nor_bos_ukr_por_hau_sod_mol_fin_ewe_mao_alb_jav_jpn_tml_kor_glc_ger_swt_rom_tag_svk_amr_sun_mnd_ctl_dyu_dut_anl_scr_eng_grk_cze_qcu_ben_hin_fre_ven_chh_pan_sid_prs_ind_bul_yor_lit_moo_bat_tha_owc_knd_tsw_cic_uzb_krd_slo_azi_igb_vie_wly_akn_tsn_ses	-0.201514077215983	-0.476058208283634	0.635149373310337
896	hau_pol_fbf_alb_wly_chh_amh_mol_aze_tur_ewe_mly_swt_rus_ita_bsq_hin_gam_bam_cnt_eng_swe_cic_glc_akn_arw_fin_bem_tsw_hun_urd_anl_geo_mcd_cze_ben_pan_heb_sid_afr_est_dgb_sun_spa_bat_jpn_knd_kor_svk_krd_dyu_ger_ind_slo_amr_tag_mnd_scr_lda_nor_tig_ukr_bos_grk_lit_qcu_rom_guj_ctl_igb_owc_por_mlt_bul_jav_lat_ses_prs_xho_mao_tha_aeg_tml_ven_moo_uzb_dut_fre_azi_yor_vie_sod_swa_tsn_zul	-0.825470718460041	-1.9973469299208	0.048709722337551
897	hau_swe_tsw_ukr_amh_aeg_gam_guj_aze_uzb_bam_sun_bem_pan_spa_bsq_prs_amr_swa_mnd_rom_ger_ven_mol_lda_krd_fin_ewe_dgb_est_svk_tig_geo_eng_grk_urd_pol_mlt_wly_slo_hun_akn_ind_fre_mly_jpn_tml_kor_nor_bul_zul_ctl_bat_afr_sid_jav_cnt_lit_moo_scr_owc_bos_mcd_cze_dut_qcu_ben_alb_hin_ses_sod_lat_anl_rus_mao_glc_swt_por_fbf_tag_tha_chh_knd_tsn_xho_tur_ita_arw_azi_cic_vie_heb_igb_dyu_yor	-0.829689973754827	-2.0026591284533	0.0481256415659526
898	aeg_svk_zul_slo_amh_wly_hau_guj_tur_uzb_igb_jav_xho_pan_swe_bsq_grk_chh_swa_mnd_arw_prs_swt_urd_fbf_por_est_moo_ven_fin_nor_tig_geo_bos_rus_lat_ger_sid_heb_dut_hun_dyu_ind_hin_mly_jpn_knd_kor_afr_alb_lda_pol_sun_mcd_sod_mao_cnt_ita_tsw_lit_anl_glc_ctl_fre_rom_qcu_spa_mol_ben_yor_amr_ukr_mlt_scr_bat_cze_bam_krd_dgb_tag_tha_owc_tml_akn_ses_azi_bul_eng_aze_tsn_vie_gam_cic_ewe_bem	0.223763578743541	0.5268608886774	0.599544660089254
899	sod_lit_akn_slo_owc_amh_chh_krd_uzb_aze_swa_jav_dgb_bul_guj_bsq_prs_hau_ses_mnd_dut_ukr_cic_swe_lda_ger_fin_bam_zul_est_fre_heb_geo_arw_ctl_eng_rom_sid_anl_rus_hun_xho_mao_svk_ind_jpn_knd_kor_alb_spa_bem_por_bat_cze_aeg_tag_cnt_pan_dyu_lat_gam_nor_hin_glc_mol_qcu_ita_scr_urd_ven_tig_bos_wly_pol_sun_grk_fbf_mcd_moo_mly_tha_amr_tml_tsw_tsn_azi_ben_afr_tur_igb_vie_mlt_swt_yor_ewe	-0.635774496585528	-1.52026858764265	0.131836170531118
900	anl_guj_cic_ukr_amr_mlt_owc_bul_azi_uzb_bam_jav_ses_krd_cze_bsq_pol_hau_zul_cnt_alb_slo_swt_lit_ven_afr_est_ewe_tsn_fin_rom_sid_geo_hin_svk_ben_arw_chh_gam_scr_hun_dgb_sun_mcd_tag_jpn_tml_kor_fre_pan_lda_nor_mly_ger_sod_mao_mnd_bos_moo_prs_heb_swe_rus_mol_urd_qcu_dut_ctl_lat_xho_wly_ita_tig_glc_ind_spa_swa_eng_fbf_bat_tha_aeg_knd_dyu_bem_tur_por_grk_aze_tsw_vie_amh_igb_yor_akn	-0.0280609497437948	-0.0660767856268713	0.94745853206248
901	wly_pan_cic_bul_amh_amr_heb_pol_tur_uzb_swa_mao_lda_mol_hin_bsq_urd_sid_moo_cnt_alb_mcd_fbf_swe_bam_svk_est_igb_akn_hun_scr_hau_geo_lit_fre_ger_prs_sod_chh_arw_fin_tsn_mly_ita_tag_jpn_knd_kor_por_rus_swt_eng_jav_krd_tig_bat_mnd_grk_ven_bos_mlt_slo_dut_nor_afr_qcu_ctl_glc_cze_tsw_aeg_rom_owc_ben_ind_spa_dyu_guj_bem_sun_tha_gam_tml_xho_yor_azi_lat_ukr_aze_ewe_vie_anl_ses_zul_dgb	-0.259561921106766	-0.614733280280974	0.540232034928144
902	tig_swe_cic_guj_sod_wly_chh_cze_azi_aze_ses_bat_fbf_lit_rom_bsq_ger_aeg_xho_cnt_pan_alb_ewe_prs_ven_svk_fin_dyu_zul_hun_glc_gam_geo_pol_mcd_fre_urd_owc_amr_por_est_swa_tag_scr_ind_jpn_tml_kor_dut_ben_bam_lat_mao_hin_heb_jav_mnd_grk_yor_mol_sid_ita_slo_nor_afr_qcu_bos_ukr_krd_akn_hau_spa_amh_bul_sun_ctl_dgb_eng_lda_mly_tha_mlt_knd_moo_tsn_uzb_rus_arw_tur_tsw_vie_anl_bem_swt_igb	-0.12526036451458	-0.295198006132214	0.768500649918573
[truncated: 98 more rows]
