# Supplementary material for: Future Tense and Economic Decisions: Controlling for Cultural Evolution
Source: PLoS One. 2015 Jul 17;10(7):e0132145. doi: 10.1371/journal.pone.0132145 (PMC4506144; doi:10.1371/journal.pone.0132145)
Supplement: S8 Appendix — See README files within the various sub-folders. (ZIP) [file pone.0132145.s008.zip › S3_Code/Residuals_new/PGLS/PermuteResults/permute_B_SavingsWITHINFAM_91000.csv]

	ftr	r	t	p
1	wly_ger_fbf_swe_owc_aeg_amr_ben_aze_uzb_lda_mly_ewe_cze_bul_bsq_mcd_mlt_xho_cnt_bos_fre_yor_hin_dyu_rus_est_moo_tsw_fin_ukr_chh_geo_eng_slo_rom_pan_gam_sid_scr_hun_ven_jav_grk_mao_jpn_tml_kor_alb_spa_tsn_ctl_tag_svk_tig_ind_mnd_lit_dgb_lat_heb_pol_prs_arw_urd_qcu_afr_nor_mol_bem_anl_glc_sod_krd_sun_ita_zul_por_bam_bat_tha_amh_knd_swt_cic_tur_guj_dut_azi_ses_vie_hau_akn_swa_igb	-0.150398613327104	-0.355166241323492	0.723269278886854
2	hau_scr_yor_arw_anl_mlt_sod_por_tur_aze_tsn_sun_tsw_bul_lit_bsq_krd_owc_lda_cnt_rus_guj_ewe_svk_xho_ukr_fin_dyu_zul_hun_ctl_sid_geo_mol_bos_ger_hin_amh_tig_swe_est_bem_bat_dut_jav_jpn_tml_kor_cze_slo_ven_spa_mly_eng_aeg_ind_mnd_urd_swt_grk_amr_mcd_pan_rom_glc_qcu_afr_lat_nor_dgb_wly_ita_heb_alb_mao_prs_ses_pol_cic_tag_tha_gam_knd_moo_akn_azi_fre_ben_uzb_fbf_vie_chh_swa_igb_bam	0.922315246960355	2.20412060934896	0.0299836877478515
3	amr_rus_ewe_cze_sid_aeg_sod_hin_uzb_aze_yor_mao_xho_urd_grk_bsq_svk_chh_moo_mnd_nor_slo_tsn_krd_swt_guj_fin_igb_bem_hun_dut_hau_geo_eng_lit_lat_ctl_tig_owc_ukr_est_ven_tag_bul_jav_jpn_tml_kor_ben_rom_swa_pan_mly_bos_mlt_ind_cnt_mol_dgb_glc_gam_fre_prs_afr_swe_qcu_por_scr_ita_tsw_wly_ger_heb_arw_sun_spa_fbf_pol_dyu_bat_tha_amh_knd_ses_zul_azi_mcd_alb_tur_cic_vie_anl_bam_akn_lda	-0.445353780713984	-1.05767087136767	0.292945096832502
4	aeg_hin_ven_spa_sid_sod_tig_ger_tur_aze_zul_bat_xho_guj_ctl_bsq_nor_owc_swt_cnt_dut_afr_dgb_krd_bam_svk_fin_lda_yor_hun_pan_heb_geo_scr_pol_por_glc_wly_amh_grk_est_dyu_ind_rom_mao_jpn_tml_kor_bul_ita_ewe_ukr_sun_slo_mlt_mly_mnd_prs_cic_fre_anl_ben_alb_mol_urd_qcu_cze_lit_swe_akn_chh_mcd_hau_bos_jav_eng_tsn_lat_swa_tag_tha_amr_knd_moo_bem_uzb_arw_rus_azi_igb_vie_gam_fbf_ses_tsw	0.0450618554297109	0.106185806724624	0.915663643483297
5	hau_prs_xho_svk_amr_wly_heb_mol_tur_azi_lda_mao_bem_arw_ben_bsq_lat_mlt_igb_cnt_rus_pan_bam_alb_ewe_cze_est_yor_ses_fin_ukr_sod_geo_por_nor_bul_fre_gam_chh_rom_hun_akn_mly_lit_ind_jpn_knd_kor_bos_pol_fbf_scr_tag_ctl_owc_sun_mnd_spa_cic_eng_anl_krd_mcd_swe_glc_qcu_ita_hin_dut_moo_tig_grk_aeg_urd_bat_afr_tsw_guj_ven_jav_tha_sid_tml_swa_swt_uzb_ger_slo_aze_zul_vie_amh_tsn_dyu_dgb	-0.28701796853448	-0.678775662569127	0.49896570124984
6	hau_cze_igb_rus_sod_tig_anl_lat_aze_azi_ewe_jav_bam_afr_scr_bsq_pan_wly_cic_mnd_fre_hin_bem_ben_dgb_grk_est_fbf_dyu_fin_urd_mlt_geo_ita_bos_glc_nor_gam_aeg_alb_hun_akn_bat_swe_ind_jpn_tml_kor_slo_ukr_swa_ger_mly_mol_sid_sun_cnt_svk_xho_pol_amh_guj_rom_dut_krd_qcu_por_eng_bul_moo_chh_mcd_owc_prs_mao_ctl_ven_spa_tsw_tag_tha_heb_knd_tsn_yor_uzb_lit_arw_tur_ses_vie_amr_zul_swt_lda	-1.09606731054612	-2.68787978357902	0.00852019207947785
7	aeg_nor_swt_spa_hau_sod_amh_lat_azi_tur_xho_jav_bem_fre_rus_bsq_dut_heb_fbf_mnd_mol_pol_igb_lit_moo_ben_est_tsn_akn_hun_ukr_mlt_geo_prs_ita_por_slo_anl_amr_eng_fin_zul_bat_ger_mao_jpn_knd_kor_alb_svk_dyu_afr_mly_urd_sid_ind_cnt_mcd_swa_glc_chh_bul_bos_pan_scr_qcu_guj_rom_hin_ses_owc_krd_gam_swe_tag_cze_lda_grk_tsw_sun_tha_wly_tml_yor_ewe_aze_ctl_arw_uzb_ven_vie_tig_bam_dgb_cic	-0.858880262469409	-2.07803257280231	0.0404616737084837
8	tig_glc_swa_ukr_amh_mlt_anl_cze_azi_tur_ven_mao_xho_nor_arw_bsq_bul_chh_bam_mnd_por_lit_ewe_pan_ses_slo_est_lda_tsn_fin_prs_hau_geo_swe_spa_fre_ger_gam_heb_guj_hun_igb_bat_afr_ind_jpn_knd_kor_hin_mcd_yor_alb_sun_dut_sid_mly_cnt_pol_bem_svk_owc_mol_ben_rom_bos_qcu_ctl_ita_grk_dyu_aeg_scr_wly_krd_jav_urd_swt_eng_dgb_tag_tha_amr_tml_tsw_moo_uzb_lat_rus_aze_cic_vie_sod_fbf_akn_zul	-0.18358873446004	-0.433610077270872	0.665575773681097
9	tig_glc_dgb_cze_aeg_mlt_wly_mol_uzb_azi_cic_jav_ses_lat_grk_bsq_bul_gam_swa_mnd_pol_krd_bam_fre_ewe_arw_fin_akn_yor_hun_guj_anl_geo_ger_afr_por_bos_sid_heb_ita_est_swt_mly_scr_mao_jpn_knd_kor_eng_svk_ven_rus_ind_lit_amr_sun_cnt_urd_zul_prs_chh_pan_nor_alb_ben_qcu_swe_ctl_spa_moo_owc_rom_sod_slo_tag_dut_lda_hin_fbf_bat_tha_hau_tml_dyu_igb_aze_mcd_ukr_tur_xho_vie_amh_bem_tsn_tsw	-0.371651514678206	-0.881342124426496	0.380404798212549
10	owc_mcd_tsw_urd_sid_heb_anl_mol_uzb_tur_xho_mao_yor_arw_rom_bsq_ben_amr_bem_mnd_ger_dut_lda_svk_tsn_nor_hun_fbf_ses_est_afr_chh_geo_bul_fre_ctl_cze_mlt_hau_glc_fin_igb_mly_spa_tag_jpn_tml_kor_pan_bos_dyu_guj_sun_slo_tig_jav_cnt_lat_cic_scr_sod_por_krd_alb_lit_qcu_hin_prs_eng_swt_amh_ita_gam_pol_ind_rus_ewe_swe_dgb_bat_tha_wly_knd_ven_bam_aze_grk_ukr_azi_zul_vie_aeg_swa_akn_moo	-0.702179202147979	-1.68390345963751	0.0955540759894087
11	amr_ger_akn_guj_heb_anl_wly_mol_tur_uzb_dyu_sun_tsw_spa_hin_bsq_krd_owc_ewe_cnt_glc_pol_cic_bos_swt_ctl_est_tsn_yor_hun_ben_mlt_geo_arw_swe_dut_lit_sod_gam_fre_fin_igb_bat_ukr_jav_jpn_knd_kor_alb_cze_lda_por_mly_grk_hau_tag_mnd_rus_ven_bul_aeg_svk_afr_slo_scr_qcu_lat_nor_rom_bem_amh_ita_sid_prs_mao_urd_dgb_eng_swa_ind_tha_tig_tml_fbf_xho_azi_mcd_pan_aze_bam_vie_chh_moo_ses_zul	0.320146679351999	0.753230393527036	0.453214093978217
12	gam_nor_dyu_eng_anl_heb_aeg_swe_uzb_azi_cic_mao_dgb_por_pan_bsq_slo_amr_xho_cnt_krd_guj_ses_rom_ewe_lat_hun_igb_ven_fin_rus_mlt_geo_glc_scr_ukr_mol_tig_sod_ger_est_tsn_sun_ita_mly_jpn_tml_kor_prs_dut_bem_bul_ind_grk_hau_jav_mnd_ctl_zul_cze_sid_alb_spa_arw_bos_qcu_pol_urd_svk_fbf_owc_fre_chh_mcd_bat_hin_swt_afr_yor_tag_tha_amh_knd_moo_lda_aze_lit_ben_tur_tsw_vie_wly_swa_akn_bam	-0.81814689544299	-1.97294634086468	0.0514708733533924
13	chh_hin_yor_alb_anl_hau_mlt_afr_azi_tur_xho_tag_tsn_grk_guj_bsq_scr_amr_swt_mnd_por_ben_dyu_swe_akn_rom_hun_ses_cic_fin_cze_owc_geo_fre_bul_eng_prs_sid_wly_krd_est_dgb_sun_dut_mao_jpn_knd_kor_lit_rus_bem_ita_ind_mcd_tig_bat_cnt_nor_ewe_arw_heb_mol_lat_ger_urd_qcu_glc_slo_pol_fbf_amh_svk_aeg_ctl_jav_ukr_bam_spa_zul_mly_tha_gam_tml_moo_igb_uzb_bos_pan_aze_ven_vie_sod_swa_tsw_lda	0.318151329769022	0.749332182359188	0.45554825801763
14	owc_ctl_swt_afr_anl_tig_aeg_dut_tur_azi_dgb_mly_moo_bos_ben_bsq_ger_hau_zul_mnd_hin_urd_akn_por_swa_pan_est_xho_ses_fin_ukr_chh_geo_mol_eng_nor_lat_mlt_wly_spa_hun_tsn_sun_lit_bat_jpn_tml_kor_rom_slo_yor_krd_tag_grk_amh_ind_cnt_pol_lda_rus_sid_scr_ita_guj_arw_qcu_bul_cze_prs_fbf_gam_swe_heb_glc_jav_alb_cic_fre_bam_mao_tha_amr_knd_igb_bem_uzb_svk_mcd_aze_ven_vie_sod_dyu_tsw_ewe	-0.124932936832717	-0.294436857047353	0.769080311415641
15	gam_ukr_ven_pol_wly_chh_mlt_rom_uzb_azi_tsn_sun_swt_swe_ita_bsq_svk_amr_ses_mnd_eng_prs_igb_alb_dgb_bul_fin_moo_dyu_hun_urd_anl_geo_mol_pan_nor_arw_aeg_sid_hin_est_zul_ind_scr_bat_jpn_knd_kor_cze_lat_xho_lit_jav_krd_owc_mly_cnt_ger_bam_mcd_sod_dut_spa_fre_bos_qcu_ben_guj_grk_tsw_hau_afr_tig_ctl_mao_por_bem_glc_ewe_tag_tha_heb_tml_yor_swa_aze_slo_rus_tur_lda_vie_amh_cic_akn_fbf	-1.11330656488879	-2.72980143374992	0.00757992686465231
16	hau_glc_cic_dut_tig_wly_heb_mol_uzb_aze_zul_bat_dyu_bos_cze_bsq_bul_amh_fbf_mnd_eng_urd_igb_lat_tsw_por_fin_bem_xho_hun_rom_sid_geo_afr_guj_svk_hin_aeg_amr_pan_est_swt_mao_lit_jav_jpn_tml_kor_grk_rus_dgb_mcd_sun_fre_sod_ind_cnt_nor_ewe_ita_anl_alb_swe_arw_prs_qcu_slo_krd_spa_ven_owc_ctl_chh_pol_tag_scr_bam_ger_yor_mly_tha_mlt_knd_lda_moo_tur_ben_ukr_azi_ses_vie_gam_akn_swa_tsn	-0.474631273549821	-1.128613199149	0.261964040064463
17	chh_por_dyu_lit_wly_sod_amr_grk_aze_tur_akn_mao_tsw_mol_ger_bsq_alb_hau_yor_mnd_bul_cze_cic_guj_ses_nor_est_xho_bam_hun_mcd_aeg_geo_swe_fre_pol_lat_owc_heb_ben_fin_moo_ind_rus_tag_jpn_knd_kor_bos_scr_igb_slo_mly_prs_tig_bat_cnt_arw_swa_glc_amh_ita_svk_rom_ctl_qcu_pan_ukr_urd_zul_mlt_spa_gam_eng_jav_afr_ewe_hin_fbf_sun_tha_sid_tml_lda_swt_uzb_dut_krd_azi_dgb_vie_anl_bem_ven_tsn	-0.871684681569535	-2.11891952880944	0.0367623041255042
18	gam_urd_dyu_ukr_owc_chh_aeg_pol_uzb_azi_tsn_mao_swa_bul_spa_bsq_ita_amr_swt_mnd_rus_fre_igb_mcd_cic_guj_est_xho_moo_fin_glc_amh_geo_swe_ctl_rom_ger_wly_mlt_hin_hun_akn_mly_krd_tag_jpn_knd_kor_svk_cze_lda_lit_bat_afr_sod_sun_cnt_mol_ven_bos_anl_prs_arw_scr_grk_qcu_nor_ben_lat_tsw_heb_slo_hau_eng_ind_pan_bam_alb_ses_jav_tha_sid_tml_ewe_yor_tur_dut_por_aze_zul_vie_tig_dgb_bem_fbf	-0.182307055786723	-0.430172521932026	0.668065336699234
19	wly_hin_lda_prs_owc_sod_heb_glc_aze_tur_swa_mly_fbf_ctl_rus_bsq_ger_amr_yor_mnd_krd_alb_ven_scr_dgb_pol_est_swt_moo_hun_ita_chh_geo_arw_pan_cze_slo_anl_gam_svk_fin_ewe_jav_dut_tag_jpn_tml_kor_bos_grk_bam_nor_bat_guj_amh_ind_cnt_fre_dyu_ben_sid_afr_mcd_lat_spa_qcu_urd_mol_bul_bem_mlt_eng_hau_rom_mao_por_akn_swe_xho_sun_tha_aeg_knd_cic_zul_azi_ukr_lit_uzb_igb_vie_tig_tsn_ses_tsw	-0.428493327917874	-1.01797840691058	0.311329186428374
20	chh_hin_dgb_spa_hau_sod_heb_eng_tur_aze_bam_jav_fbf_lit_mol_bsq_dut_owc_ven_cnt_fre_lat_cic_mcd_bem_krd_fin_ses_ewe_est_ctl_anl_geo_bul_svk_rom_glc_mlt_gam_ger_hun_zul_ind_ita_tag_jpn_tml_kor_afr_rus_swt_pol_sun_arw_aeg_bat_mnd_scr_moo_alb_tig_bos_prs_pan_cze_qcu_por_urd_ukr_xho_amr_nor_sid_swe_mly_slo_swa_grk_lda_mao_tha_amh_knd_yor_igb_uzb_ben_guj_azi_tsw_vie_wly_tsn_akn_dyu	-0.244469824871153	-0.578459141443253	0.564352407448791
21	amh_fre_xho_ger_mlt_heb_owc_eng_azi_tur_igb_mao_yor_urd_lat_bsq_prs_anl_zul_cnt_guj_swe_dyu_bos_cic_mcd_hun_moo_bam_est_cze_hau_geo_afr_rus_ben_bul_wly_chh_pol_fin_ewe_mly_pan_tag_jpn_knd_kor_scr_arw_ses_nor_sun_alb_amr_ind_mnd_grk_dgb_hin_sid_glc_spa_mol_rom_qcu_ukr_dut_krd_swa_gam_ita_tig_ctl_jav_svk_tsn_slo_lda_bat_tha_sod_tml_swt_akn_aze_lit_por_uzb_tsw_vie_aeg_bem_ven_fbf	-0.533179249975346	-1.27181943782433	0.206608504713657
22	hau_rom_yor_nor_sid_amr_mlt_ger_aze_uzb_dgb_tag_ven_rus_ctl_bsq_eng_chh_igb_mnd_afr_mol_dyu_pan_tsw_prs_fin_cic_swt_est_alb_gam_geo_lat_ita_scr_krd_aeg_wly_bul_hun_ses_mly_urd_sun_jpn_knd_kor_guj_mcd_fbf_slo_jav_ukr_anl_bat_cnt_cze_xho_lit_heb_fre_swe_glc_spa_qcu_svk_grk_ben_akn_sod_pol_tig_arw_mao_por_lda_bos_tsn_ind_tha_amh_tml_zul_moo_tur_dut_hin_azi_swa_vie_owc_bam_ewe_bem	0.431387647030581	1.0178580435581	0.311386085655801
23	hau_bul_ven_fre_wly_aeg_mlt_urd_azi_tur_swt_bat_ewe_eng_afr_bsq_lit_heb_bem_mnd_scr_ger_igb_prs_tsw_spa_fin_swa_dgb_hun_pol_sod_geo_alb_hin_mol_cze_sid_gam_guj_est_fbf_mao_grk_ind_jpn_knd_kor_rus_ctl_tsn_svk_mly_ita_tig_sun_cnt_lat_bam_ben_amh_glc_krd_ukr_arw_qcu_slo_mcd_swe_akn_chh_rom_owc_por_tag_nor_xho_dut_cic_jav_tha_amr_tml_moo_ses_aze_pan_bos_uzb_dyu_vie_anl_yor_zul_lda	-0.621673836828503	-1.48427063222059	0.141118652151006
24	anl_bos_swa_ctl_wly_sod_owc_prs_tur_aze_ses_mly_xho_pol_fre_bsq_mcd_amr_lda_cnt_pan_ben_dyu_alb_akn_urd_fin_swt_dgb_hun_dut_amh_geo_ita_rus_eng_lat_mlt_heb_spa_est_moo_tag_afr_ind_jpn_knd_kor_nor_ger_ewe_hin_jav_bul_hau_sun_mnd_grk_fbf_mol_sid_slo_por_guj_arw_qcu_ukr_swe_cze_zul_gam_glc_tig_lit_mao_svk_igb_rom_ven_bat_tha_aeg_tml_cic_yor_azi_krd_scr_uzb_tsn_vie_chh_bam_tsw_bem	-0.783711145088497	-1.88764441789432	0.0621918623935973
25	sid_ger_fbf_rus_owc_amr_heb_por_tur_uzb_lda_jav_ewe_slo_lit_bsq_fre_sod_dyu_mnd_nor_glc_ses_krd_ven_prs_fin_tsw_moo_est_eng_hau_geo_mcd_dut_svk_pan_aeg_wly_lat_hun_igb_tag_urd_mly_jpn_tml_kor_ita_ukr_cic_bul_bat_alb_tig_mao_cnt_hin_yor_ctl_chh_pol_spa_grk_rom_qcu_swe_guj_mol_swa_mlt_bos_gam_afr_ind_arw_bam_scr_tsn_sun_tha_anl_knd_bem_zul_azi_cze_ben_aze_akn_vie_amh_swt_xho_dgb	-0.631763829183413	-1.50998043266985	0.134438646947641
26	owc_ctl_moo_bos_sid_gam_wly_nor_aze_tur_ewe_bat_lda_arw_bul_bsq_slo_sod_fbf_mnd_eng_ger_swt_ita_akn_cze_est_igb_dgb_fin_krd_hau_geo_fre_svk_mol_glc_amr_chh_rus_hun_cic_tag_spa_sun_jpn_tml_kor_mcd_afr_bam_lit_ind_lat_heb_mly_cnt_pol_dyu_scr_tig_urd_ukr_por_pan_qcu_guj_swe_prs_swa_mlt_dut_amh_hin_jav_ben_xho_grk_yor_mao_tha_anl_knd_bem_ven_azi_alb_rom_uzb_tsw_vie_aeg_tsn_ses_zul	-0.489397361018694	-1.165887477881	0.246641289907213
27	heb_ben_tsn_swe_aeg_gam_tig_nor_tur_uzb_fbf_sun_swa_slo_grk_bsq_hin_wly_tsw_cnt_eng_svk_ven_ukr_dgb_afr_hun_bem_bam_fin_ita_hau_geo_bul_spa_cze_prs_mlt_sid_krd_est_zul_bat_rus_tag_jpn_knd_kor_urd_por_ewe_mol_jav_mcd_amr_mao_mnd_lit_ses_glc_anl_ger_bos_alb_fre_qcu_dut_guj_scr_dyu_owc_rom_amh_lat_mly_ctl_igb_pol_swt_ind_tha_chh_tml_lda_xho_azi_pan_arw_aze_cic_vie_sod_akn_yor_moo	0.356925665656289	0.840771283307928	0.402632599721391
28	wly_mol_moo_afr_mlt_anl_tig_eng_uzb_azi_zul_bat_lda_prs_cze_bsq_por_amh_igb_cnt_ctl_svk_swt_ita_fbf_spa_hun_dyu_ven_est_pol_aeg_geo_bul_fre_swe_hin_owc_sod_grk_fin_cic_mly_lit_jav_jpn_tml_kor_ben_alb_tsn_lat_ind_ger_heb_tag_mnd_glc_bam_rus_hau_bos_dut_guj_urd_qcu_pan_krd_scr_tsw_gam_slo_chh_arw_mao_ukr_ses_rom_bem_sun_tha_amr_knd_xho_akn_aze_nor_mcd_tur_swa_vie_sid_ewe_dgb_yor	-0.219345310276083	-0.517632130374678	0.605944078602587
29	sid_pol_tsw_arw_mlt_wly_heb_prs_azi_tur_dyu_bat_lda_mol_fre_bsq_urd_sod_yor_cnt_scr_ctl_dgb_pan_swa_krd_hun_bem_moo_est_dut_owc_geo_rom_ben_guj_svk_gam_tig_bos_fin_xho_ind_ger_mao_jpn_knd_kor_eng_lit_cic_alb_tag_bul_anl_sun_mnd_glc_ewe_spa_aeg_hin_cze_rus_lat_qcu_nor_afr_ita_ven_amh_swe_amr_grk_jav_slo_fbf_ukr_igb_mly_tha_chh_tml_swt_zul_uzb_por_mcd_aze_tsn_vie_hau_akn_bam_ses	0.365633054869275	0.862051640734035	0.390876497364216
30	amh_mcd_tsw_pol_hau_owc_amr_prs_azi_uzb_yor_jav_dgb_ben_arw_bsq_cze_tig_swt_cnt_grk_ita_swa_scr_tsn_pan_est_bem_cic_fin_bul_heb_geo_afr_bos_dut_swe_mlt_sid_rom_hun_zul_tag_guj_mao_jpn_knd_kor_ctl_ger_ewe_hin_mly_alb_wly_bat_mnd_mol_bam_svk_chh_urd_krd_slo_eng_qcu_lat_nor_fre_xho_anl_lit_aeg_glc_sun_ukr_ven_rus_dyu_ind_tha_gam_tml_akn_igb_tur_spa_por_aze_ses_vie_sod_moo_lda_fbf	0.212953358853445	0.501728620821183	0.617044153925302
31	sid_alb_ses_ben_sod_wly_aeg_prs_aze_tur_ven_sun_igb_dut_lit_bsq_hin_owc_swt_mnd_guj_eng_lda_pan_tsn_urd_hun_moo_xho_est_spa_gam_geo_por_slo_ita_pol_hau_tig_scr_fin_akn_mao_cze_bat_jpn_tml_kor_nor_bul_dyu_svk_tag_ctl_heb_mly_cnt_afr_bam_mcd_mlt_arw_ger_ukr_krd_qcu_grk_swe_bos_tsw_amr_mol_amh_fre_ind_glc_fbf_rom_dgb_jav_tha_anl_knd_ewe_yor_azi_rus_lat_uzb_cic_vie_chh_swa_zul_bem	0.458433790816905	1.08216678167106	0.281976407461429
32	sod_arw_ven_scr_hau_tig_chh_rom_aze_uzb_fbf_mly_dgb_bul_cze_bsq_fre_gam_cic_cnt_por_krd_bem_grk_lda_alb_est_dyu_yor_hun_mol_aeg_geo_spa_lat_rus_eng_heb_wly_ger_fin_moo_jav_svk_tag_jpn_tml_kor_pan_hin_ewe_guj_bat_nor_owc_mao_mnd_prs_zul_slo_sid_ukr_swe_dut_lit_qcu_glc_ben_urd_xho_amr_mcd_mlt_ctl_ind_bos_ses_afr_akn_sun_tha_anl_knd_bam_igb_azi_ita_pol_tur_tsw_vie_amh_swt_tsn_swa	-0.46049920240593	-1.09568899089788	0.276044257689467
33	owc_rom_bam_afr_hau_wly_chh_por_azi_uzb_akn_mly_moo_prs_pan_bsq_krd_amr_ven_cnt_bos_fre_xho_ukr_tsn_grk_hun_dgb_bem_est_ben_tig_geo_arw_swe_ctl_cze_mlt_amh_pol_fin_ses_bat_mol_tag_jpn_knd_kor_ita_scr_swa_bul_sun_urd_sid_mao_mnd_svk_lda_glc_heb_dut_lat_eng_rus_qcu_spa_nor_hin_tsw_aeg_lit_gam_ger_jav_slo_dyu_mcd_fbf_ind_tha_anl_tml_igb_zul_tur_guj_alb_aze_yor_vie_sod_cic_ewe_swt	-0.073277633783087	-0.172856541173547	0.863139836795003
34	gam_svk_igb_pol_sid_wly_amh_hin_aze_azi_ven_ind_fbf_bos_por_bsq_lit_amr_moo_mnd_glc_slo_swa_ctl_ewe_pan_est_xho_cic_hun_cze_chh_geo_afr_nor_arw_dut_aeg_hau_bul_fin_akn_sun_rom_mao_jpn_knd_kor_grk_scr_tsw_ukr_tag_swe_mlt_jav_cnt_fre_swt_ita_heb_mcd_ger_krd_alb_qcu_mol_rus_ben_tsn_sod_urd_owc_lat_bat_eng_zul_prs_dyu_mly_tha_tig_tml_lda_yor_tur_spa_guj_uzb_bem_vie_anl_ses_dgb_bam	-0.833414198023471	-2.01185332796659	0.0471288596917883
35	anl_grk_ewe_lit_sid_wly_tig_arw_aze_uzb_yor_ind_dgb_prs_svk_bsq_ukr_aeg_moo_cnt_krd_dut_lda_mcd_cic_swe_hun_swt_akn_fin_spa_owc_geo_ctl_por_guj_alb_gam_mlt_ita_est_fbf_mao_bos_mly_jpn_tml_kor_ben_scr_ses_glc_tag_cze_chh_sun_mnd_afr_bam_hin_heb_bul_fre_slo_pol_qcu_urd_eng_rom_bem_sod_mol_amh_ger_bat_lat_ven_pan_xho_jav_tha_hau_knd_tsw_swa_tur_nor_rus_azi_igb_vie_amr_tsn_dyu_zul	-0.694659061308817	-1.6663870931695	0.0990010976492212
36	anl_prs_bem_bos_aeg_gam_wly_scr_azi_aze_ewe_mao_igb_afr_svk_bsq_lit_mlt_dgb_mnd_fre_urd_fbf_lat_dyu_glc_fin_moo_ven_est_ita_amr_geo_spa_cze_swe_alb_amh_sod_rom_hun_tsw_sun_ger_ind_jpn_knd_kor_por_ben_swt_eng_bat_krd_sid_mly_cnt_pan_zul_arw_heb_slo_pol_ctl_guj_qcu_dut_rus_grk_lda_owc_ukr_hau_bul_tag_hin_bam_mcd_akn_jav_tha_tig_tml_cic_tsn_uzb_nor_mol_tur_swa_vie_chh_ses_yor_xho	0.189118176655065	0.445204733440849	0.657206358789593
37	amh_swe_ven_ukr_gam_anl_tig_pol_tur_aze_moo_mly_tsn_lat_dut_bsq_ben_mlt_cic_mnd_mol_slo_lda_lit_xho_spa_hun_swa_tsw_est_rus_amr_geo_mcd_bos_por_eng_sod_sid_bul_fin_bem_tag_ctl_sun_jpn_tml_kor_rom_arw_zul_pan_bat_ger_chh_ind_cnt_krd_bam_cze_aeg_grk_fre_afr_alb_qcu_guj_ita_nor_swt_owc_prs_heb_scr_mao_svk_fbf_glc_igb_jav_tha_hau_knd_ses_dyu_uzb_hin_urd_azi_akn_vie_wly_dgb_ewe_yor	-0.317829252992473	-0.752285318656111	0.453779353457779
38	aeg_alb_tsw_krd_hau_sid_owc_mcd_tur_aze_bem_mly_moo_hin_pol_bsq_lat_sod_lda_cnt_eng_swe_fbf_ukr_ewe_afr_hun_xho_zul_fin_slo_amr_geo_dut_rom_svk_bos_amh_anl_ita_est_bam_jav_spa_bat_jpn_knd_kor_arw_bul_swa_prs_mao_guj_gam_ind_mnd_urd_cic_pan_heb_grk_ger_lit_rus_qcu_fre_ben_por_akn_wly_glc_chh_ctl_tag_nor_tsn_cze_ses_sun_tha_tig_tml_ven_dgb_azi_scr_mol_uzb_yor_vie_mlt_igb_swt_dyu	-0.0145444160914691	-0.0342596024027897	0.972743563159907
39	amh_eng_swa_scr_wly_chh_hau_guj_tur_azi_ses_mao_tsn_afr_ita_bsq_fre_sid_akn_mnd_krd_ben_moo_slo_dgb_ctl_est_dyu_bam_hun_cze_amr_geo_lat_mol_bos_swe_owc_sod_ger_fin_lda_mly_hin_bat_jpn_knd_kor_urd_ukr_zul_rom_ind_pol_gam_jav_cnt_pan_fbf_nor_aeg_rus_mcd_svk_prs_qcu_spa_arw_glc_tsw_heb_por_tig_bul_sun_alb_bem_dut_cic_tag_tha_anl_tml_swt_ven_uzb_grk_lit_aze_yor_vie_mlt_ewe_xho_igb	-0.0530658240723226	-0.125242986529437	0.900601523871961
40	sod_grk_tsw_lit_heb_owc_sid_afr_aze_tur_dyu_sun_bem_rom_krd_bsq_dut_aeg_dgb_mnd_fre_pan_zul_por_fbf_mcd_est_ven_xho_hun_mol_amh_geo_cze_scr_slo_guj_amr_anl_swe_fin_moo_jav_prs_mao_jpn_knd_kor_arw_ukr_swt_nor_mly_spa_tig_tag_cnt_svk_swa_bos_chh_rus_ger_alb_eng_qcu_pol_glc_bul_yor_wly_ctl_mlt_ben_ind_hin_ses_lat_cic_bat_tha_hau_tml_ewe_tsn_uzb_ita_urd_azi_akn_vie_gam_igb_lda_bam	-0.620797303130897	-1.48053845188795	0.142109549367516
41	heb_swe_lda_slo_anl_sid_hau_mcd_uzb_aze_fbf_tag_ven_scr_krd_bsq_lit_amr_dgb_cnt_ctl_rom_moo_pol_tsn_bos_est_bem_swa_hun_arw_amh_geo_afr_urd_glc_guj_sod_owc_ukr_fin_akn_mao_fre_sun_jpn_knd_kor_lat_eng_dyu_spa_jav_prs_wly_mly_mnd_bul_ses_por_aeg_ben_dut_alb_nor_qcu_hin_pan_rus_zul_chh_ita_mlt_cze_ind_grk_ewe_svk_bam_bat_tha_gam_tml_cic_tsw_azi_mol_ger_tur_xho_vie_tig_igb_yor_swt	0.216665167848179	0.510067416353528	0.611212664620601
42	amh_swe_xho_ger_hau_gam_tig_ita_azi_aze_zul_ind_swa_spa_pan_bsq_scr_amr_yor_cnt_fre_bul_ven_rus_ewe_afr_hun_tsw_bam_fin_dut_wly_geo_bos_por_slo_ben_sod_mlt_prs_est_igb_mao_grk_jav_jpn_knd_kor_nor_alb_moo_urd_mly_eng_sid_sun_mnd_lat_bem_krd_chh_lit_mol_guj_ukr_qcu_svk_arw_hin_cic_owc_rom_anl_ctl_bat_cze_dgb_pol_fbf_tag_tha_heb_tml_ses_akn_tur_mcd_glc_uzb_lda_vie_aeg_dyu_swt_tsn	-0.110924729014606	-0.261649704298165	0.794170132146215
43	aeg_mol_bem_arw_wly_owc_sod_scr_azi_uzb_ewe_jav_dgb_lit_ita_bsq_pol_sid_ven_mnd_grk_ctl_lda_rom_bam_dut_hun_moo_xho_fin_ger_hau_geo_urd_ukr_nor_afr_anl_mlt_glc_est_cic_bat_bos_ind_jpn_tml_kor_rus_fre_swa_hin_sun_por_amr_tag_cnt_krd_ses_ben_amh_lat_bul_mcd_pan_qcu_svk_guj_eng_yor_chh_slo_tig_cze_mao_spa_tsw_prs_tsn_mly_tha_gam_knd_dyu_igb_tur_alb_swe_aze_fbf_vie_heb_swt_zul_akn	-0.78886761102543	-1.90026164088141	0.0604965408426407
44	anl_fre_tsw_scr_amr_hau_heb_ctl_aze_uzb_dgb_ind_dyu_pol_mcd_bsq_rus_mlt_akn_mnd_mol_bos_bam_dut_cic_ukr_fin_lda_swt_hun_rom_tig_geo_ger_arw_cze_nor_gam_owc_ben_est_zul_mly_afr_mao_jpn_tml_kor_lat_krd_igb_slo_bat_prs_sid_tag_cnt_eng_ses_alb_sod_urd_glc_spa_swe_qcu_bul_svk_hin_ven_amh_lit_aeg_pan_jav_grk_fbf_guj_bem_sun_tha_wly_knd_moo_yor_azi_ita_por_tur_ewe_vie_chh_xho_tsn_swa	-0.322381033245143	-0.762379393087119	0.447762901389507
45	mlt_bul_tsw_rus_aeg_owc_anl_dut_tur_azi_dgb_jav_bam_bos_glc_bsq_ita_chh_xho_cnt_pol_por_fbf_mol_akn_eng_est_tsn_bem_fin_urd_amr_geo_lit_hin_arw_scr_heb_amh_alb_hun_ven_bat_prs_sun_jpn_tml_kor_nor_swe_swt_ger_ind_rom_wly_mly_mnd_slo_lda_spa_hau_svk_cze_ukr_fre_qcu_afr_grk_ctl_yor_gam_guj_sod_krd_mao_pan_cic_lat_ewe_tag_tha_tig_knd_igb_zul_aze_mcd_ben_uzb_ses_vie_sid_moo_dyu_swa	-0.344510369802702	-0.815720613557546	0.416744266077594
46	tig_arw_zul_cze_mlt_owc_hau_prs_azi_tur_dyu_mao_swt_spa_glc_bsq_nor_aeg_tsn_cnt_ita_bos_bem_afr_xho_ger_hun_ven_moo_fin_dut_heb_geo_mcd_por_bul_pol_sod_anl_grk_est_lda_jav_swe_bat_jpn_knd_kor_hin_mol_ewe_lat_mly_alb_amh_ind_mnd_ben_swa_ukr_wly_rom_fre_pan_guj_qcu_ctl_scr_krd_igb_amr_slo_gam_lit_tag_eng_bam_rus_yor_sun_tha_chh_tml_fbf_dgb_aze_urd_svk_uzb_akn_vie_sid_cic_tsw_ses	-0.0979087254290455	-0.230698766927206	0.81805557760626
47	hau_cze_dyu_hin_anl_amr_gam_prs_tur_azi_fbf_mly_xho_glc_spa_bsq_scr_heb_lda_mnd_dut_mol_swa_bul_ewe_rom_hun_igb_akn_fin_ben_chh_geo_pol_rus_ita_urd_sod_amh_guj_est_dgb_ind_lit_mao_jpn_tml_kor_ukr_swe_ven_grk_sun_afr_owc_bat_cnt_ctl_bem_krd_tig_eng_nor_por_slo_qcu_fre_ger_svk_yor_mlt_lat_sid_mcd_tag_arw_zul_alb_cic_jav_tha_aeg_knd_swt_bam_uzb_bos_pan_aze_tsw_vie_wly_moo_tsn_ses	-0.287440422410238	-0.679604298554197	0.498443136900593
48	amh_dut_tsw_afr_amr_sod_tig_mcd_aze_uzb_swa_bat_akn_por_glc_bsq_rom_hau_ses_mnd_urd_eng_bem_ctl_zul_svk_est_dgb_fbf_hun_alb_chh_geo_lit_cze_rus_ben_gam_heb_bul_fin_swt_mly_pan_mao_jpn_knd_kor_fre_ita_lda_pol_tag_slo_anl_jav_cnt_grk_yor_hin_wly_nor_bos_guj_ger_qcu_scr_lat_swe_tsn_owc_krd_aeg_prs_ind_spa_ven_mol_igb_sun_tha_mlt_tml_ewe_cic_tur_arw_ukr_azi_bam_vie_sid_dyu_xho_moo	0.514264048361282	1.2132566328147	0.228104264660452
49	amh_bos_swt_fre_anl_heb_aeg_guj_tur_azi_dgb_bat_ewe_ita_krd_bsq_rus_sid_yor_mnd_mcd_cze_moo_arw_cic_eng_est_fbf_ses_hun_swe_hau_geo_lit_scr_pan_nor_tig_sod_ger_fin_xho_tag_urd_sun_jpn_knd_kor_spa_afr_tsn_slo_mao_hin_gam_jav_cnt_prs_igb_rom_wly_ukr_ctl_dut_grk_qcu_bul_por_ben_zul_owc_svk_mlt_glc_ind_alb_bam_mol_swa_mly_tha_amr_tml_ven_dyu_uzb_lat_pol_aze_akn_vie_chh_bem_lda_tsw	-0.66924778669399	-1.60012394439656	0.112962888509585
50	mlt_prs_tsn_por_amh_wly_tig_ita_azi_aze_xho_mao_bem_pan_svk_bsq_spa_anl_fbf_mnd_swe_mol_swa_glc_ewe_rus_hun_moo_igb_est_fre_owc_geo_krd_scr_guj_bos_heb_aeg_grk_fin_zul_jav_alb_tag_jpn_tml_kor_afr_mcd_akn_ukr_sun_arw_sid_mly_cnt_cze_cic_dut_sod_pol_ger_rom_eng_qcu_slo_lat_urd_lda_amr_nor_gam_ben_ind_ctl_yor_bul_bam_bat_tha_chh_knd_swt_dgb_tur_lit_hin_uzb_tsw_vie_hau_ses_dyu_ven	-0.5003114134338	-1.18959892109109	0.237232285361683
51	heb_lat_cic_krd_gam_aeg_amh_arw_uzb_aze_akn_ind_dgb_scr_bos_bsq_mcd_hau_igb_cnt_slo_ben_moo_ctl_yor_lit_hun_bem_lda_est_eng_wly_geo_prs_rom_bul_nor_sod_amr_mol_fin_tsn_jav_glc_tag_jpn_tml_kor_guj_grk_ses_alb_sun_pan_chh_mao_mnd_ita_fbf_hin_tig_ger_spa_cze_afr_qcu_por_urd_ukr_tsw_mlt_fre_owc_pol_bat_rus_swt_svk_bam_mly_tha_sid_knd_xho_swa_tur_swe_dut_azi_zul_vie_anl_ewe_dyu_ven	-1.38756974889031	-3.48114150407758	0.000762292456253835
52	sod_pol_swt_alb_owc_chh_hau_hin_aze_tur_cic_sun_dgb_krd_ukr_bsq_scr_mlt_yor_mnd_nor_fre_moo_grk_tsn_rom_hun_bam_tsw_fin_prs_wly_geo_bul_pan_por_afr_amh_amr_ger_est_dyu_ind_spa_mao_jpn_tml_kor_glc_slo_zul_arw_bat_swe_tig_jav_cnt_ctl_igb_lat_aeg_dut_ben_cze_guj_qcu_rus_urd_mol_fbf_heb_ita_gam_svk_tag_eng_ewe_bos_bem_mly_tha_sid_knd_ven_akn_uzb_mcd_lit_azi_ses_vie_anl_swa_xho_lda	-0.0909242164495252	-0.214461721618967	0.830656559075968
53	mlt_ctl_dyu_lit_anl_sid_wly_pol_aze_uzb_akn_bat_yor_rom_scr_bsq_mol_amh_fbf_mnd_hin_afr_zul_grk_ven_slo_est_bem_ses_fin_cze_gam_geo_ben_fre_swe_alb_tig_sod_ita_hun_cic_ind_bos_sun_jpn_knd_kor_por_krd_bam_prs_jav_ukr_chh_tag_cnt_lat_dgb_spa_aeg_arw_nor_svk_eng_qcu_rus_dut_ger_tsn_owc_guj_amr_mcd_mly_pan_ewe_bul_lda_mao_tha_hau_tml_swa_swt_azi_urd_glc_tur_tsw_vie_heb_moo_xho_igb	0.531536939194816	1.25522849410833	0.212540744758512
54	anl_urd_igb_pan_amh_gam_mlt_bul_uzb_tur_ewe_mao_bam_ben_scr_bsq_alb_sod_swa_mnd_slo_swe_ses_glc_swt_spa_est_dgb_bem_fin_fre_hau_geo_nor_ukr_prs_arw_aeg_chh_rom_hun_akn_jav_rus_mly_jpn_knd_kor_mol_grk_fbf_ger_bat_guj_owc_ind_cnt_eng_ven_por_sid_mcd_svk_ctl_pol_qcu_dut_lit_ita_xho_tig_lat_heb_krd_tag_cze_tsn_afr_moo_sun_tha_wly_tml_zul_cic_aze_hin_bos_azi_tsw_vie_amr_yor_lda_dyu	-0.984744073865963	-2.40028550036587	0.0183740110652886
55	mlt_grk_yor_mol_sid_wly_anl_lit_aze_azi_dgb_mao_igb_guj_svk_bsq_urd_chh_dyu_mnd_spa_lat_cic_pol_tsn_ita_est_swt_ses_fin_ben_tig_geo_ger_prs_rus_swe_heb_amh_ukr_hun_ewe_sun_por_jav_jpn_tml_kor_cze_krd_lda_ctl_bat_eng_owc_tag_cnt_glc_xho_scr_amr_pan_mcd_fre_arw_qcu_nor_bos_rom_fbf_sod_slo_hau_bul_mly_afr_swa_dut_bem_ind_tha_gam_knd_zul_moo_tur_hin_alb_uzb_bam_vie_aeg_ven_akn_tsw	-0.222742868492311	-0.526388403039611	0.599871535351742
56	amh_mol_ses_ctl_hau_chh_tig_swe_aze_uzb_zul_mao_lda_ukr_pan_bsq_glc_sod_bem_mnd_prs_afr_akn_ben_xho_rom_est_igb_yor_fin_guj_anl_geo_scr_bos_fre_cze_amr_heb_hin_hun_fbf_sun_rus_jav_jpn_tml_kor_slo_lat_swt_spa_ind_grk_sid_bat_cnt_pol_tsw_bul_wly_ger_por_arw_nor_qcu_alb_krd_dut_dgb_owc_urd_gam_mcd_tag_ita_ewe_svk_ven_mly_tha_mlt_knd_swa_cic_tur_lit_eng_azi_bam_vie_aeg_moo_dyu_tsn	-0.705169452407137	-1.69118636354739	0.0941499215940085
57	amh_cze_ses_hin_sid_anl_hau_glc_tur_uzb_igb_bat_yor_urd_lat_bsq_ctl_tig_dgb_cnt_spa_nor_tsn_bul_cic_ukr_hun_bam_fbf_est_pan_gam_geo_dut_mol_afr_krd_amr_chh_guj_fin_moo_mao_scr_sun_jpn_knd_kor_ita_svk_swa_rom_tag_rus_wly_mly_mnd_bos_lda_fre_heb_ben_alb_slo_eng_qcu_lit_grk_mcd_zul_sod_pol_mlt_arw_ind_prs_akn_ger_tsw_jav_tha_owc_tml_ven_xho_azi_swe_por_aze_dyu_vie_aeg_ewe_swt_bem	-0.234901928002734	-0.555041375801357	0.58019892733745
58	heb_eng_lda_ctl_chh_anl_gam_pan_uzb_tur_akn_jav_moo_scr_hin_bsq_swe_wly_zul_mnd_arw_dut_dyu_pol_swa_afr_est_igb_cic_hun_spa_aeg_geo_ben_fre_ger_urd_amh_mlt_por_fin_xho_ind_lat_tag_jpn_tml_kor_rom_cze_dgb_bul_sun_lit_hau_bat_cnt_rus_bam_bos_amr_slo_krd_glc_mol_qcu_prs_nor_guj_tsn_sid_ukr_tig_svk_mao_grk_yor_mcd_ven_mly_tha_sod_knd_ewe_tsw_aze_alb_ita_azi_swt_vie_owc_ses_bem_fbf	-0.846633689495601	-2.04776544931362	0.0434028199343571
59	wly_por_swa_fre_heb_mlt_hau_slo_tur_aze_ewe_mly_tsw_pan_urd_bsq_bul_amr_ven_mnd_prs_ita_ses_ben_moo_glc_hun_dgb_dyu_est_cze_aeg_geo_spa_nor_grk_hin_anl_sod_rus_fin_zul_sun_mcd_ind_jpn_tml_kor_swe_ger_xho_scr_jav_lat_amh_tag_cnt_alb_fbf_guj_owc_rom_ctl_lit_mol_qcu_krd_afr_pol_lda_gam_eng_sid_bos_bat_dut_yor_svk_igb_mao_tha_tig_knd_tsn_bem_uzb_arw_ukr_azi_cic_vie_chh_swt_akn_bam	-1.04509770248519	-2.56308476662217	0.0119794119212592
60	heb_ukr_fbf_ita_amh_wly_hau_nor_uzb_tur_dgb_mly_bem_dut_arw_bsq_scr_sid_swt_mnd_grk_rus_akn_rom_ven_bos_fin_bam_zul_hun_lat_anl_geo_spa_ctl_afr_swe_tig_mlt_por_est_yor_bat_urd_mao_jpn_tml_kor_ben_hin_dyu_bul_sun_pol_chh_jav_cnt_fre_igb_slo_owc_eng_ger_cze_svk_qcu_guj_krd_mcd_ewe_sod_glc_aeg_alb_ind_lit_tsw_pan_lda_tag_tha_gam_knd_swa_xho_azi_prs_mol_aze_cic_vie_amr_tsn_moo_ses	-0.412809439990758	-0.979637717174433	0.329806543900954
61	sod_rom_swa_rus_anl_aeg_hau_afr_tur_uzb_xho_jav_lda_lit_slo_bsq_spa_owc_igb_mnd_dut_alb_bem_ger_ewe_guj_est_ses_fbf_hun_urd_wly_geo_scr_prs_cze_swe_chh_sid_eng_fin_yor_tag_krd_mly_jpn_tml_kor_ben_glc_dyu_bos_bat_ukr_amr_mao_cnt_svk_akn_grk_amh_por_nor_mol_fre_qcu_ctl_ita_mcd_tsw_tig_pan_heb_arw_sun_lat_swt_bul_zul_ind_tha_mlt_knd_dgb_tsn_aze_pol_hin_azi_cic_vie_gam_moo_bam_ven	0.186081287613107	0.437585815305771	0.662701111512165
62	wly_hin_ven_ita_owc_heb_aeg_arw_tur_uzb_bam_ind_zul_slo_fre_bsq_lat_gam_swa_mnd_spa_mcd_bem_glc_akn_ger_hun_tsw_xho_fin_grk_tig_geo_afr_ctl_urd_nor_chh_hau_swe_est_fbf_mly_lit_sun_jpn_tml_kor_bos_rus_cic_dut_mao_eng_sid_bat_cnt_pan_igb_bul_mlt_mol_cze_alb_prs_qcu_pol_guj_rom_moo_amr_scr_sod_ben_jav_ukr_tsn_por_dyu_tag_tha_amh_knd_lda_dgb_aze_krd_svk_azi_swt_vie_anl_yor_ses_ewe	-0.661246725454318	-1.58483141898513	0.116399326441191
63	amr_lat_ewe_ctl_amh_anl_owc_glc_tur_azi_fbf_sun_yor_cze_rus_bsq_eng_gam_swa_mnd_dut_fre_tsw_nor_swt_bul_hun_dgb_akn_est_ukr_chh_geo_grk_ben_ita_pol_sod_mlt_prs_fin_xho_tag_pan_jav_jpn_tml_kor_slo_guj_igb_ger_bat_lit_wly_mly_cnt_hin_zul_scr_heb_afr_svk_krd_alb_qcu_por_rom_spa_bam_tig_swe_hau_mol_ind_urd_ven_arw_bem_mao_tha_aeg_knd_ses_cic_aze_mcd_bos_uzb_dyu_vie_sid_moo_lda_tsn	-0.560508388987344	-1.33493967601079	0.185154839010567
64	wly_ukr_zul_krd_hau_anl_tig_pol_azi_uzb_bem_tag_cic_svk_eng_bsq_slo_amr_akn_mnd_rom_bul_swa_alb_lda_ger_fin_ewe_igb_hun_cze_heb_geo_mcd_dut_grk_rus_sod_sid_lit_est_ven_ind_spa_mly_jpn_tml_kor_swe_pan_moo_ita_sun_por_mlt_bat_cnt_hin_dgb_afr_amh_scr_glc_lat_arw_qcu_fre_bos_ctl_fbf_gam_prs_owc_mol_mao_ben_swt_guj_xho_jav_tha_aeg_knd_yor_dyu_aze_urd_nor_tur_tsn_vie_chh_ses_tsw_bam	-0.921328538473635	-2.23581883112676	0.0277557963162291
65	wly_svk_tsn_arw_chh_anl_heb_ctl_azi_aze_ewe_tag_bem_prs_nor_bsq_por_mlt_fbf_mnd_lit_afr_igb_fre_xho_mcd_fin_dyu_ses_hun_bos_tig_geo_rom_slo_eng_krd_gam_hau_bul_est_dgb_bat_guj_sun_jpn_knd_kor_grk_ita_zul_hin_ind_ukr_amr_mly_cnt_ben_yor_mol_aeg_spa_swe_rus_alb_qcu_dut_cze_urd_ven_sid_pol_amh_ger_jav_pan_swa_glc_moo_mao_tha_owc_tml_swt_tsw_tur_lat_scr_uzb_lda_vie_sod_bam_akn_cic	-0.448596500233809	-1.06525069936996	0.28952035545397
66	owc_ben_fbf_svk_amh_hau_gam_hin_azi_uzb_dgb_ind_swa_swe_bos_bsq_fre_tig_bam_cnt_guj_cze_moo_urd_cic_ita_fin_ses_ven_est_ctl_heb_geo_mol_arw_ger_nor_aeg_chh_pol_hun_bem_jav_prs_mao_jpn_tml_kor_lat_afr_yor_pan_tag_alb_wly_bat_mnd_dut_dyu_rom_mlt_eng_mcd_slo_spa_qcu_lit_ukr_glc_lda_sid_bul_sod_krd_mly_grk_zul_scr_igb_sun_tha_amr_knd_akn_swt_tur_por_rus_aze_ewe_vie_anl_xho_tsw_tsn	-0.200587048460956	-0.474149025298697	0.636504993057399
67	sid_nor_akn_glc_chh_wly_hau_grk_uzb_azi_tsn_mly_swt_ukr_fre_bsq_bul_amh_yor_mnd_alb_prs_cic_dut_zul_pol_hun_dgb_swa_est_urd_heb_geo_bos_ger_svk_mcd_tig_sod_afr_fin_tsw_jav_eng_mao_jpn_knd_kor_slo_ita_dyu_ben_sun_guj_owc_tag_cnt_krd_lda_rus_amr_swe_hin_pan_mol_qcu_spa_por_arw_xho_mlt_lat_anl_lit_bat_rom_ven_scr_bem_ind_tha_gam_tml_ewe_fbf_aze_ctl_cze_tur_igb_vie_aeg_bam_moo_ses	0.447216745640408	1.05542891291044	0.293963340111487
68	heb_lit_xho_dut_sod_aeg_sid_rus_aze_tur_fbf_mly_moo_grk_nor_bsq_cze_wly_swa_mnd_mcd_por_bem_arw_dgb_ben_est_ewe_ven_fin_glc_chh_geo_pol_scr_krd_spa_gam_amh_alb_hun_yor_sun_hin_tag_jpn_knd_kor_ita_afr_swt_swe_jav_mol_owc_mao_cnt_lat_tsw_slo_tig_ger_fre_svk_ctl_qcu_pan_bul_ukr_lda_anl_eng_mlt_prs_ind_urd_bam_bos_ses_bat_tha_amr_tml_zul_igb_uzb_guj_rom_azi_dyu_vie_hau_akn_tsn_cic	-0.0515231672034198	-0.121388508198711	0.903645215320494
69	gam_guj_dyu_slo_owc_sid_amh_ger_azi_uzb_lda_jav_fbf_ukr_cze_bsq_arw_amr_moo_cnt_ita_nor_swt_eng_tsw_prs_fin_swa_zul_est_ben_heb_geo_ctl_lit_por_svk_chh_tig_pan_hun_xho_tag_mol_mao_jpn_knd_kor_rus_fre_akn_afr_sun_pol_sod_ind_mnd_mcd_yor_alb_mlt_urd_rom_dut_bos_qcu_hin_bul_lat_cic_wly_scr_hau_glc_bat_krd_ewe_swe_igb_mly_tha_anl_tml_bam_ven_aze_grk_spa_tur_tsn_vie_aeg_bem_dgb_ses	-1.01669845397193	-2.48933305769612	0.014575477174172
70	owc_svk_tsn_ger_hau_heb_wly_grk_azi_tur_yor_tag_dyu_bos_eng_bsq_urd_aeg_lda_mnd_guj_hin_zul_lit_swa_pol_fin_fbf_akn_hun_cze_amh_geo_afr_scr_fre_nor_mlt_sod_glc_est_moo_sun_krd_bat_jpn_knd_kor_swe_ita_swt_pan_mao_rom_chh_jav_cnt_lat_ewe_ukr_anl_spa_rus_bul_slo_qcu_dut_prs_mcd_bam_amr_arw_gam_mol_mly_ben_xho_alb_igb_ind_tha_sid_tml_bem_cic_aze_por_ctl_uzb_dgb_vie_tig_ses_ven_tsw	0.0503384003912557	0.118800608773486	0.905689562345725
71	aeg_lit_yor_guj_heb_hau_tig_swe_azi_tur_zul_mly_bem_urd_svk_bsq_rus_mlt_fbf_mnd_slo_spa_moo_ctl_akn_hin_fin_igb_xho_est_prs_sod_geo_rom_glc_arw_scr_sid_gam_pol_hun_swa_ind_ita_mao_jpn_tml_kor_grk_afr_bam_bul_bat_krd_wly_sun_cnt_eng_cic_fre_anl_dut_nor_pan_alb_qcu_lat_bos_ben_swt_chh_mol_amh_ukr_tag_ger_dyu_mcd_dgb_jav_tha_amr_knd_ses_ven_aze_cze_por_uzb_ewe_vie_owc_tsw_lda_tsn	-0.440976654664762	-1.04649475287525	0.298044956737148
72	hau_afr_ven_slo_mlt_sod_sid_alb_tur_azi_dyu_ind_lda_rom_dut_bsq_cze_owc_yor_cnt_pol_lit_zul_pan_akn_bos_fin_fbf_dgb_hun_nor_chh_geo_rus_grk_mol_ctl_tig_heb_por_est_cic_bat_bul_mao_jpn_knd_kor_spa_urd_tsw_ukr_mly_scr_aeg_jav_mnd_eng_swt_ben_gam_lat_fre_swe_prs_qcu_krd_arw_guj_ewe_amr_svk_anl_glc_tag_mcd_bam_ger_tsn_sun_tha_amh_tml_swa_xho_uzb_hin_ita_aze_ses_vie_wly_bem_igb_moo	0.401868912302692	0.946232254968579	0.346482219749698
73	wly_urd_cic_swe_mlt_owc_sid_scr_uzb_aze_dyu_ind_bem_bos_bul_bsq_cze_heb_swt_cnt_rus_guj_bam_ctl_ses_mcd_fin_xho_tsw_hun_arw_chh_geo_afr_pol_grk_nor_tig_gam_glc_est_swa_jav_slo_mao_jpn_tml_kor_ukr_lat_fbf_krd_tag_pan_anl_sun_mnd_svk_ven_prs_amr_ben_mol_eng_lit_qcu_ita_rom_por_tsn_hau_dut_aeg_ger_bat_hin_yor_spa_ewe_mly_tha_sod_knd_igb_lda_tur_alb_fre_azi_zul_vie_amh_dgb_moo_akn	0.180491703221321	0.42468578576273	0.672046657284359
74	anl_ita_cic_mol_aeg_amr_gam_nor_aze_tur_lda_mao_swa_eng_pan_bsq_ctl_sod_ven_mnd_ben_glc_moo_rus_bam_guj_fin_tsw_igb_hun_hin_amh_geo_grk_fre_urd_alb_wly_chh_svk_est_tsn_jav_lit_sun_jpn_knd_kor_rom_ger_fbf_afr_ind_prs_sid_mly_cnt_swe_dgb_dut_hau_scr_slo_pol_krd_qcu_bos_bul_arw_zul_mlt_por_owc_cze_bat_ukr_ewe_spa_swt_tag_tha_heb_tml_xho_dyu_uzb_lat_mcd_azi_yor_vie_tig_ses_akn_bem	-0.232831084853938	-0.549787070210072	0.583783354474533
75	amh_slo_lda_pol_hau_sid_amr_spa_azi_tur_dgb_jav_dyu_pan_nor_bsq_por_aeg_tsn_cnt_scr_fre_ses_swe_tsw_afr_est_swa_fbf_fin_guj_chh_geo_krd_lit_lat_ben_sod_tig_ukr_hun_igb_sun_svk_mao_jpn_knd_kor_bul_alb_bam_mcd_mly_ger_gam_ind_mnd_prs_zul_ctl_mlt_bos_hin_eng_ita_qcu_grk_mol_cze_ven_heb_urd_wly_rom_bat_rus_swt_dut_xho_tag_tha_anl_tml_cic_moo_uzb_glc_arw_aze_bem_vie_owc_ewe_akn_yor	-0.34431548157344	-0.815218820380326	0.417029935061324
76	mlt_lit_lda_urd_amr_hau_aeg_guj_tur_azi_akn_jav_swa_hin_svk_bsq_por_wly_swt_cnt_swe_scr_zul_dut_dgb_alb_est_bem_tsw_hun_bul_amh_geo_pol_krd_mol_nor_sid_gam_ben_fin_bam_mly_lat_tag_jpn_tml_kor_ukr_arw_igb_afr_ind_mcd_sod_mao_mnd_ger_moo_rom_owc_ctl_ita_spa_rus_qcu_cze_glc_slo_dyu_heb_fre_anl_grk_bat_pan_ses_bos_ewe_sun_tha_chh_knd_tsn_cic_uzb_eng_prs_aze_xho_vie_tig_yor_fbf_ven	0.337638751182967	0.794673069198057	0.428827010554283
77	amr_rus_swt_lit_amh_anl_heb_alb_azi_aze_yor_mly_tsw_dut_ger_bsq_ukr_aeg_fbf_cnt_mol_pol_zul_prs_ses_pan_fin_dgb_swa_est_rom_wly_geo_glc_mcd_hin_por_hau_owc_arw_hun_ven_tag_ita_sun_jpn_tml_kor_krd_urd_igb_spa_jav_scr_gam_bat_mnd_afr_ewe_slo_sid_eng_swe_guj_ctl_qcu_grk_fre_nor_xho_sod_bul_mlt_bos_ind_cze_akn_lat_bem_mao_tha_tig_knd_lda_cic_tur_svk_ben_uzb_tsn_vie_chh_bam_dyu_moo	-0.897753937101893	-2.1691566891214	0.0326207990929245
78	anl_krd_bam_bos_sod_heb_mlt_hin_tur_uzb_ses_ind_akn_mol_afr_bsq_slo_sid_moo_cnt_lit_por_swt_nor_xho_lat_hun_tsw_cic_est_ukr_tig_geo_eng_ita_mcd_spa_chh_hau_guj_fin_zul_jav_glc_mly_jpn_tml_kor_grk_arw_tsn_swe_bat_ben_owc_mao_mnd_svk_yor_ger_gam_rus_scr_prs_cze_qcu_bul_rom_dut_ewe_amr_pan_aeg_alb_tag_fre_lda_ctl_bem_sun_tha_amh_knd_swa_fbf_aze_urd_pol_azi_dyu_vie_wly_igb_ven_dgb	-0.21015371917243	-0.495975135634971	0.621082069969342
79	hau_lat_dgb_ita_amr_heb_aeg_eng_tur_uzb_ven_bat_igb_mcd_pol_bsq_krd_sid_tsn_cnt_prs_nor_zul_por_ses_alb_fin_bam_swa_hun_dut_anl_geo_hin_bos_afr_lit_owc_sod_ctl_est_fbf_ind_pan_tag_jpn_knd_kor_spa_arw_xho_cze_sun_grk_tig_mao_mnd_urd_dyu_rus_wly_scr_ukr_rom_glc_qcu_mol_guj_ben_yor_mlt_slo_gam_svk_jav_ger_lda_swe_tsw_mly_tha_chh_tml_ewe_bem_azi_fre_bul_aze_cic_vie_amh_swt_akn_moo	-0.593141896376954	-1.41760405483901	0.159648176757202
80	amr_mcd_tsn_por_anl_tig_amh_cze_azi_aze_cic_mao_xho_fre_spa_bsq_slo_mlt_fbf_mnd_ger_krd_ewe_prs_bem_lat_hun_dyu_swt_fin_guj_heb_geo_arw_bos_ctl_alb_owc_wly_bul_est_moo_bat_mol_sun_jpn_tml_kor_pol_rus_akn_lit_mly_urd_sod_ind_cnt_swe_lda_pan_hau_ita_svk_ukr_hin_qcu_afr_rom_grk_swa_aeg_nor_gam_ben_tag_dut_tsw_eng_dgb_jav_tha_chh_knd_zul_igb_tur_scr_glc_uzb_ses_vie_sid_yor_ven_bam	0.462194290561527	1.09353890249803	0.276981667620968
81	tig_krd_fbf_ctl_sid_wly_chh_bul_azi_tur_swa_jav_ven_eng_ita_bsq_lit_amh_zul_mnd_guj_lat_yor_ben_xho_scr_hun_igb_akn_fin_rom_anl_geo_afr_glc_pan_fre_mlt_sod_nor_est_lda_mao_ger_sun_jpn_tml_kor_grk_arw_swt_pol_mly_rus_amr_ind_cnt_svk_tsw_bos_hau_mol_prs_dut_urd_qcu_por_cze_slo_bam_owc_spa_gam_hin_tag_swe_cic_ukr_tsn_bat_tha_aeg_knd_moo_ewe_aze_alb_mcd_uzb_dgb_vie_heb_ses_bem_dyu	-0.346592717008148	-0.821338851097829	0.413553840248
82	anl_lat_zul_krd_amh_amr_wly_bos_tur_azi_swa_jav_yor_nor_ita_bsq_guj_hau_cic_cnt_rom_dut_dyu_swe_dgb_glc_est_ven_moo_fin_spa_aeg_geo_alb_rus_pan_grk_heb_mlt_afr_hun_xho_sun_slo_mly_jpn_knd_kor_fre_ukr_lda_urd_mao_bul_gam_bat_mnd_ben_fbf_cze_sod_ger_hin_mol_mcd_qcu_pol_por_ctl_bam_chh_lit_tig_scr_tag_svk_igb_eng_tsw_ind_tha_owc_tml_akn_bem_uzb_prs_arw_aze_swt_vie_sid_ses_tsn_ewe	-1.01432559340962	-2.47445925324771	0.0151564223839453
83	tig_ita_moo_pol_hau_amr_chh_guj_uzb_tur_zul_mly_ses_ctl_fre_bsq_prs_aeg_ewe_mnd_bul_scr_dyu_lat_ven_mcd_fin_cic_fbf_hun_spa_mlt_geo_ukr_arw_rus_nor_sid_heb_cze_est_bam_mao_grk_ind_jpn_tml_kor_rom_urd_lda_pan_jav_afr_wly_bat_cnt_hin_dgb_lit_owc_mol_krd_ben_alb_qcu_glc_dut_svk_yor_anl_por_sod_slo_tag_bos_tsw_eng_igb_sun_tha_amh_knd_bem_swt_aze_ger_swe_azi_xho_vie_gam_swa_tsn_akn	0.462844676251074	1.09186744541476	0.277711921927834
84	sid_lit_lda_mol_amh_sod_owc_krd_tur_aze_dgb_mly_bem_bos_scr_bsq_pol_anl_swa_mnd_svk_bul_tsw_ger_moo_dut_fin_yor_ses_est_urd_mlt_geo_grk_hin_arw_slo_chh_gam_ctl_hun_dyu_tag_spa_ind_jpn_knd_kor_rus_nor_igb_afr_sun_lat_aeg_mao_cnt_cze_akn_rom_hau_alb_por_prs_ukr_qcu_glc_eng_guj_cic_heb_ben_tig_ita_jav_pan_xho_swe_zul_bat_tha_wly_tml_ewe_swt_azi_fre_mcd_uzb_bam_vie_amr_ven_fbf_tsn	-0.0959174089940104	-0.226125252298603	0.821600238662773
85	hau_dut_dyu_pan_anl_amh_heb_afr_azi_tur_cic_sun_akn_ukr_pol_bsq_glc_tig_dgb_cnt_urd_mol_xho_swe_ven_rom_fin_tsw_swt_est_mcd_sod_geo_svk_ita_ctl_prs_chh_owc_lat_hun_ewe_mao_cze_jav_jpn_tml_kor_bul_hin_bam_bos_bat_eng_amr_tag_mnd_nor_zul_scr_gam_guj_grk_alb_slo_qcu_arw_ben_spa_bem_sid_ger_mlt_por_mly_krd_moo_fre_igb_ind_tha_wly_knd_yor_fbf_uzb_rus_lit_aze_tsn_vie_aeg_ses_lda_swa	-0.151462805159812	-0.356926313106388	0.721955572292285
86	amr_rus_swa_mol_heb_amh_hau_dut_tur_uzb_fbf_mao_yor_spa_por_bsq_alb_sod_ewe_cnt_hin_guj_bem_slo_tsw_pol_hun_akn_xho_fin_rom_owc_geo_mcd_eng_swe_bul_mlt_wly_afr_est_dgb_sun_urd_mly_jpn_tml_kor_ctl_cze_swt_svk_bat_grk_aeg_jav_mnd_nor_dyu_krd_anl_ger_ben_scr_lit_qcu_bos_glc_arw_ven_sid_ita_tig_ukr_tag_fre_lda_prs_cic_ind_tha_gam_knd_ses_igb_azi_lat_pan_aze_tsn_vie_chh_zul_moo_bam	0.409063823316572	0.964076953310724	0.337507535112844
87	sod_rom_lda_ben_hau_amr_owc_prs_uzb_tur_yor_mly_cic_krd_lat_bsq_dut_chh_xho_mnd_ukr_guj_tsn_ger_bam_arw_est_dyu_dgb_hun_alb_heb_geo_fre_urd_glc_ita_gam_tig_pol_fin_akn_sun_mcd_tag_jpn_tml_kor_bul_slo_moo_por_mao_rus_wly_jav_cnt_eng_igb_ctl_mlt_mol_hin_cze_scr_qcu_svk_grk_afr_swa_aeg_nor_anl_pan_ind_bos_swt_lit_zul_bat_tha_amh_knd_bem_ses_azi_swe_spa_aze_tsw_vie_sid_ewe_ven_fbf	0.142744805567724	0.336210662579328	0.737469415653668
88	heb_scr_akn_mol_aeg_sod_amr_cze_tur_azi_bem_bat_tsw_urd_fre_bsq_pan_amh_zul_mnd_ctl_por_bam_alb_xho_slo_hun_dyu_swt_fin_eng_gam_geo_grk_ita_spa_rus_anl_hau_prs_est_yor_ind_lit_tag_jpn_tml_kor_ben_rom_moo_lat_mly_ukr_wly_jav_cnt_hin_dgb_bos_chh_glc_svk_pol_guj_qcu_afr_bul_nor_tsn_tig_krd_owc_dut_mao_swe_igb_arw_cic_sun_tha_sid_knd_ewe_lda_uzb_ger_mcd_aze_swa_vie_mlt_fbf_ses_ven	-0.282265110473393	-0.667728275642373	0.505960711725056
89	aeg_bos_xho_afr_anl_mlt_sod_scr_aze_tur_bam_sun_tsw_krd_por_bsq_rom_amh_dgb_cnt_arw_bul_tsn_alb_bem_svk_fin_moo_zul_hun_lat_owc_geo_prs_spa_mol_urd_wly_tig_swe_est_igb_tag_ger_ind_jpn_knd_kor_hin_ctl_ewe_fre_jav_cze_amr_mao_mnd_ben_akn_pan_heb_eng_rus_mcd_grk_qcu_glc_lit_pol_lda_chh_dut_gam_slo_bat_guj_fbf_ukr_dyu_mly_tha_sid_tml_ven_cic_azi_nor_ita_uzb_yor_vie_hau_swa_swt_ses	-0.17015764703719	-0.401296012256454	0.689122788894146
90	anl_krd_bem_mcd_amh_tig_amr_ger_uzb_aze_dgb_mao_igb_hin_swe_bsq_rus_sod_ses_mnd_eng_grk_fbf_lat_tsw_urd_hun_dyu_bam_est_afr_chh_geo_nor_cze_pol_arw_hau_heb_rom_fin_tsn_ind_dut_sun_jpn_tml_kor_ctl_spa_ven_alb_tag_guj_owc_bat_cnt_fre_swt_glc_aeg_pan_prs_ita_svk_qcu_slo_por_scr_xho_mlt_bos_sid_bul_mly_mol_moo_ukr_swa_jav_tha_wly_knd_ewe_lda_azi_lit_ben_tur_zul_vie_gam_yor_cic_akn	-0.243059223426359	-0.574296418330512	0.567153744731626
91	aeg_ita_fbf_glc_amh_amr_mlt_lat_uzb_azi_dgb_sun_lda_lit_hin_bsq_svk_wly_yor_cnt_slo_spa_moo_bos_dyu_scr_fin_tsn_zul_est_eng_tig_geo_ctl_por_swe_grk_chh_anl_rus_hun_ewe_mao_bul_ind_jpn_tml_kor_mol_pol_swa_mcd_mly_arw_sid_bat_mnd_krd_xho_guj_sod_pan_afr_ger_dut_qcu_nor_ukr_alb_tsw_gam_rom_hau_cze_tag_ben_ven_urd_ses_jav_tha_owc_knd_akn_bem_aze_fre_prs_tur_cic_vie_heb_bam_igb_swt	-0.776025408419872	-1.86953582799211	0.0646946966121188
92	owc_nor_swa_arw_hau_anl_heb_svk_aze_azi_cic_jav_ven_glc_ctl_bsq_ben_amr_tsw_mnd_guj_bos_lda_alb_ewe_rom_hun_akn_yor_est_lit_sid_geo_rus_ger_pol_mol_aeg_mlt_scr_fin_tsn_tag_slo_sun_jpn_tml_kor_afr_fre_swt_bul_mao_ita_gam_bat_cnt_krd_fbf_mcd_amh_pan_por_grk_urd_qcu_prs_lat_hin_bem_wly_eng_sod_spa_mly_swe_dgb_ukr_dyu_ind_tha_chh_knd_igb_bam_tur_cze_dut_uzb_zul_vie_tig_moo_ses_xho	-0.660018160721555	-1.58062558613473	0.117358926504486
93	mlt_fre_ses_mcd_hau_amh_amr_swe_uzb_aze_xho_sun_moo_rom_lat_bsq_nor_gam_dyu_mnd_arw_mol_akn_grk_swt_ita_est_ven_fbf_hun_alb_chh_geo_hin_guj_cze_dut_sid_wly_afr_fin_zul_jav_ger_ind_jpn_tml_kor_ben_lit_igb_spa_mao_svk_owc_mly_cnt_por_tsn_rus_anl_pol_bul_ukr_eng_qcu_ctl_bos_prs_bam_tig_glc_sod_scr_tag_krd_bem_pan_ewe_bat_tha_heb_knd_cic_tsw_azi_slo_urd_tur_yor_vie_aeg_lda_dgb_swa	0.35208305430316	0.830111511704988	0.408601600617497
94	amr_krd_tsn_ger_amh_gam_anl_alb_tur_azi_yor_tag_bam_urd_dut_bsq_mol_hau_fbf_mnd_rom_spa_ewe_ita_zul_pan_hun_ven_akn_fin_grk_wly_geo_pol_glc_rus_lit_sid_heb_afr_est_moo_jav_bul_ind_jpn_knd_kor_ctl_lat_lda_fre_mly_guj_owc_mao_cnt_arw_cic_eng_sod_scr_bos_nor_prs_qcu_slo_swe_ben_swt_aeg_mcd_chh_svk_sun_hin_dyu_ukr_xho_bat_tha_tig_tml_ses_tsw_uzb_cze_por_aze_dgb_vie_mlt_igb_swa_bem	-0.164441472868974	-0.387766868486648	0.69907467006492
95	tig_dut_swt_mcd_sod_hau_chh_bul_aze_uzb_ses_ind_fbf_guj_eng_bsq_ben_wly_dgb_cnt_prs_slo_akn_arw_zul_bos_fin_moo_cic_hun_ger_aeg_geo_rom_ctl_rus_afr_sid_owc_lit_est_ven_mly_pol_sun_jpn_knd_kor_pan_fre_bam_urd_jav_lat_gam_tag_mnd_cze_lda_alb_anl_swe_krd_scr_glc_qcu_mol_hin_ukr_xho_amr_por_mlt_nor_mao_ita_swa_svk_ewe_bat_tha_heb_tml_tsw_yor_azi_spa_grk_tur_igb_vie_amh_dyu_bem_tsn	0.201743666113232	0.475155595174024	0.635790121289293
96	owc_mol_ven_rom_amh_sod_sid_prs_azi_aze_ses_mao_bem_afr_fre_bsq_slo_anl_tsn_mnd_swe_ukr_dyu_ita_swa_eng_fin_cic_akn_est_glc_tig_geo_scr_pan_cze_lat_amr_chh_por_hun_lda_bat_mcd_ind_jpn_knd_kor_arw_nor_fbf_hin_jav_guj_gam_tag_cnt_spa_xho_bul_wly_bos_krd_pol_urd_qcu_alb_rus_ctl_swt_hau_lit_mlt_ger_sun_ben_zul_grk_tsw_mly_tha_aeg_tml_ewe_dgb_tur_dut_svk_uzb_moo_vie_heb_yor_igb_bam	-0.578829348725067	-1.38090952297516	0.170616246400283
97	amr_prs_ses_alb_mlt_heb_wly_bul_tur_aze_bam_jav_igb_grk_por_bsq_ctl_gam_moo_cnt_mol_ben_yor_rom_fbf_eng_fin_lda_swa_hun_mcd_anl_geo_scr_hin_cze_fre_aeg_chh_ita_est_tsn_ind_lit_mao_jpn_tml_kor_lat_guj_swt_swe_sun_krd_amh_tag_mnd_nor_dgb_pol_tig_afr_pan_arw_dut_qcu_spa_slo_ukr_ven_owc_urd_sid_ger_bat_bos_dyu_rus_cic_mly_tha_sod_knd_ewe_bem_azi_svk_glc_uzb_akn_vie_hau_xho_zul_tsw	-0.66265291101611	-1.58828640853011	0.115615733611923
98	heb_glc_tsw_ben_aeg_chh_hau_alb_aze_azi_dgb_ind_igb_hin_scr_bsq_slo_gam_tsn_mnd_krd_pol_swa_spa_ven_bul_hun_bem_ses_est_lit_amr_geo_ger_fre_guj_rus_wly_amh_por_fin_akn_jav_dut_mao_jpn_knd_kor_svk_swe_ewe_prs_tag_urd_sid_sun_cnt_ukr_swt_cze_anl_grk_lat_rom_nor_qcu_arw_eng_ita_bam_mlt_afr_sod_mol_bat_bos_cic_pan_moo_mly_tha_owc_tml_lda_dyu_tur_mcd_ctl_uzb_xho_vie_tig_zul_fbf_yor	0.193284001657912	0.455399122938044	0.649883578611555
99	aeg_lat_cic_ita_amr_gam_owc_swe_azi_uzb_ewe_mly_swt_pol_krd_bsq_scr_sod_yor_mnd_eng_dut_dyu_lit_zul_ger_fin_bem_lda_hun_fre_amh_geo_ctl_alb_bos_bul_hau_heb_svk_est_akn_mao_nor_sun_jpn_knd_kor_rom_guj_igb_slo_tag_cze_mlt_ind_cnt_arw_xho_spa_sid_mol_afr_por_glc_qcu_pan_mcd_prs_bam_wly_hin_chh_grk_bat_rus_tsw_urd_fbf_jav_tha_tig_tml_ses_ven_tur_ukr_ben_aze_swa_vie_anl_dgb_moo_tsn	-0.40140655590817	-0.953380705207495	0.342868648053014
100	wly_pol_ses_mcd_owc_sod_aeg_grk_aze_azi_dyu_bat_dgb_swe_nor_bsq_afr_mlt_swt_cnt_ukr_krd_akn_spa_tsw_urd_est_swa_moo_hun_por_amh_geo_prs_scr_slo_glc_heb_anl_arw_fin_ven_ind_svk_sun_jpn_knd_kor_bos_ita_bam_bul_jav_ctl_hau_mao_mnd_rus_bem_mol_tig_lit_eng_cze_pan_qcu_guj_fre_ger_tsn_chh_rom_sid_dut_mly_lat_zul_ben_lda_tag_tha_amr_tml_yor_xho_tur_alb_hin_uzb_igb_vie_gam_ewe_fbf_cic	-0.974276866267678	-2.36382621920833	0.0201679806073305
101	sod_krd_lda_dut_gam_sid_aeg_por_tur_uzb_dyu_ind_ewe_eng_ben_bsq_cze_anl_cic_cnt_fre_lit_akn_rus_xho_mol_fin_fbf_swt_hun_grk_wly_geo_rom_glc_scr_prs_hau_owc_ger_est_bam_tag_mcd_bat_jpn_tml_kor_ctl_hin_moo_guj_sun_afr_mlt_mly_mnd_pol_yor_lat_amr_alb_ukr_urd_svk_qcu_spa_nor_bul_bem_heb_pan_amh_ita_jav_slo_tsn_swe_ses_mao_tha_tig_knd_dgb_ven_azi_bos_arw_aze_igb_vie_chh_zul_tsw_swa	0.018157630251128	0.0427561911886727	0.965987550588863
102	chh_ctl_xho_nor_gam_owc_heb_prs_tur_uzb_tsn_ind_yor_cze_mol_bsq_bos_amh_igb_mnd_swe_ger_swa_urd_moo_svk_fin_ewe_dgb_est_bul_aeg_geo_hin_eng_arw_glc_sod_sid_ukr_hun_fbf_sun_spa_mly_jpn_tml_kor_dut_ben_bam_guj_tag_mcd_anl_bat_cnt_pol_tsw_rom_mlt_por_grk_fre_scr_qcu_ita_krd_slo_bem_wly_afr_amr_lit_jav_rus_zul_alb_akn_mao_tha_tig_knd_lda_swt_aze_pan_lat_azi_dyu_vie_hau_ven_ses_cic	-0.0446108091665677	-0.105184766903093	0.916455730015958
103	mlt_glc_dyu_fre_tig_heb_owc_guj_uzb_tur_ewe_sun_moo_cze_ukr_bsq_prs_gam_akn_cnt_afr_pol_dgb_arw_fbf_mol_est_xho_swt_fin_bul_aeg_geo_slo_lat_ita_urd_sid_anl_ben_hun_tsw_bat_lit_ind_jpn_tml_kor_hin_spa_swa_krd_tag_grk_hau_mly_mnd_swe_ses_alb_amh_rus_por_scr_bos_qcu_nor_mcd_dut_cic_amr_ctl_wly_svk_mao_pan_igb_ger_tsn_jav_tha_chh_knd_zul_bam_azi_rom_eng_aze_ven_vie_sod_yor_bem_lda	-0.81802833226188	-1.97777582949243	0.0509140417396876
104	mlt_ita_dgb_cze_gam_amr_chh_slo_tur_azi_zul_tag_lda_nor_ben_bsq_ctl_tig_bam_mnd_alb_rom_tsn_scr_ses_arw_fin_swa_moo_hun_lit_sid_geo_por_swe_mol_pol_hau_amh_spa_est_igb_mao_pan_sun_jpn_tml_kor_lat_hin_fbf_ger_bat_eng_wly_mly_cnt_guj_tsw_rus_heb_krd_grk_afr_bos_qcu_dut_fre_urd_bem_anl_glc_aeg_mcd_ind_ukr_ewe_bul_cic_jav_tha_sod_knd_ven_yor_aze_svk_prs_uzb_akn_vie_owc_dyu_xho_swt	0.76336702117384	1.81532332286446	0.0726972437154678
105	sod_eng_ewe_ger_aeg_amr_tig_hin_uzb_azi_lda_mao_bam_mol_afr_bsq_ben_hau_xho_cnt_alb_prs_ses_cze_igb_urd_hun_fbf_bem_fin_nor_wly_geo_lit_guj_ctl_mcd_heb_gam_por_est_dyu_tag_ukr_sun_jpn_tml_kor_arw_lat_yor_bos_bat_scr_anl_ind_mnd_slo_zul_spa_mlt_glc_swe_krd_dut_qcu_svk_pol_rom_dgb_amh_rus_chh_ita_jav_grk_tsw_bul_ven_mly_tha_sid_knd_moo_tsn_aze_fre_pan_tur_cic_vie_owc_akn_swa_swt	-0.0632874226250158	-0.14912354899915	0.88177904232191
106	heb_arw_tsw_swe_amr_wly_gam_urd_tur_aze_swa_tag_ven_nor_fre_bsq_pol_aeg_igb_cnt_afr_mcd_akn_grk_tsn_scr_fin_dgb_ses_hun_ita_tig_geo_rus_svk_prs_rom_hau_chh_bul_est_zul_bat_guj_jav_jpn_knd_kor_pan_mol_yor_spa_mao_ctl_mlt_mly_mnd_lat_swt_slo_sid_ben_hin_cze_glc_qcu_krd_dut_lit_lda_owc_eng_anl_por_sun_alb_moo_ger_fbf_ind_tha_amh_tml_bam_xho_azi_bos_ukr_uzb_dyu_vie_sod_cic_bem_ewe	-0.082410926077222	-0.194118562819215	0.84650643474255
107	gam_por_dgb_afr_mlt_amh_tig_arw_aze_uzb_lda_tag_akn_hin_ita_bsq_bos_wly_yor_cnt_bul_ctl_tsw_svk_bem_mol_est_swt_igb_hun_rom_sod_geo_prs_mcd_guj_nor_heb_amr_alb_fin_zul_ind_glc_jav_jpn_knd_kor_fre_lit_dyu_grk_bat_ukr_anl_mly_mnd_eng_fbf_scr_owc_pan_swe_ger_pol_qcu_ben_slo_rus_ses_chh_lat_sid_spa_mao_dut_bam_krd_moo_sun_tha_aeg_tml_xho_ewe_tur_urd_cze_azi_cic_vie_hau_ven_swa_tsn	-0.395885516090688	-0.938340837492609	0.350499876965913
108	mlt_scr_xho_bul_tig_sid_sod_cze_azi_uzb_igb_mao_tsn_mol_krd_bsq_urd_wly_fbf_cnt_lit_guj_lda_por_swa_dut_hun_ven_moo_est_prs_anl_geo_mcd_hin_eng_fre_heb_chh_ukr_fin_tsw_tag_arw_mly_jpn_knd_kor_rom_spa_cic_afr_sun_ben_aeg_bat_mnd_ctl_dyu_glc_gam_slo_bos_swe_lat_qcu_ger_rus_pol_akn_amh_svk_amr_grk_jav_alb_bem_pan_swt_ind_tha_hau_tml_yor_ses_aze_nor_ita_tur_dgb_vie_owc_zul_bam_ewe	-0.30559312547442	-0.722789899182252	0.471622774542809
109	amr_ukr_xho_prs_anl_chh_tig_svk_azi_aze_cic_bat_akn_scr_mcd_bsq_pan_hau_tsw_cnt_cze_bos_fbf_bul_lda_ben_fin_bam_ewe_hun_lat_aeg_geo_guj_lit_urd_alb_mlt_wly_dut_est_moo_ind_ctl_tag_jpn_knd_kor_por_pol_ven_ita_jav_ger_sid_sun_mnd_rom_yor_mol_amh_spa_afr_krd_rus_qcu_nor_eng_fre_ses_sod_grk_gam_slo_mao_arw_zul_hin_tsn_mly_tha_owc_tml_igb_swt_uzb_glc_swe_tur_bem_vie_heb_swa_dgb_dyu	-0.945464164562661	-2.29703912630625	0.0238604166702249
110	gam_ukr_yor_ita_wly_tig_hau_ger_aze_azi_ses_bat_swt_alb_krd_bsq_ben_sid_akn_mnd_lat_lit_dgb_eng_xho_rus_fin_bem_zul_hun_scr_heb_geo_glc_por_bul_slo_chh_mlt_nor_est_fbf_mao_svk_mly_jpn_tml_kor_urd_dut_tsn_pan_jav_rom_aeg_tag_cnt_mol_ewe_afr_sod_hin_prs_swe_guj_qcu_spa_ctl_mcd_lda_amh_grk_anl_fre_ind_bos_swa_cze_tsw_sun_tha_amr_knd_igb_cic_uzb_arw_pol_tur_ven_vie_owc_moo_bam_dyu	0.109925376645032	0.258567837619754	0.796540099150685
111	amh_alb_yor_fre_amr_wly_mlt_mol_aze_azi_akn_mao_fbf_arw_prs_bsq_svk_anl_zul_mnd_grk_ukr_igb_lit_moo_ita_est_ses_tsn_hun_mcd_aeg_geo_ger_bul_pol_krd_hau_chh_cze_fin_swa_jav_nor_mly_jpn_tml_kor_spa_scr_bem_rus_ind_lat_gam_tag_cnt_ben_cic_bos_sid_por_ctl_pan_rom_qcu_afr_urd_eng_ven_tig_swe_heb_guj_sun_glc_swt_slo_tsw_bat_tha_owc_knd_lda_dgb_tur_hin_dut_uzb_ewe_vie_sod_xho_dyu_bam	-0.75874012609724	-1.83121266739261	0.070270629733266
112	amh_cze_xho_bul_tig_owc_sid_pan_azi_uzb_bam_bat_swt_lat_mol_bsq_guj_sod_fbf_mnd_lit_nor_dyu_grk_akn_fre_est_tsw_cic_hun_urd_mlt_geo_svk_mcd_glc_scr_chh_aeg_rus_fin_lda_ind_bos_sun_jpn_knd_kor_ukr_hin_yor_ger_tag_rom_heb_jav_cnt_ctl_dgb_por_anl_krd_dut_slo_ita_qcu_arw_ben_spa_ven_wly_swe_amr_afr_mly_alb_igb_eng_ewe_mao_tha_hau_tml_tsn_ses_tur_pol_prs_aze_zul_vie_gam_swa_bem_moo	-0.184630552568209	-0.435729499484215	0.664042697887232
113	chh_eng_bam_mol_tig_hau_owc_grk_uzb_tur_cic_jav_zul_bul_ger_bsq_ctl_amr_dgb_cnt_rom_slo_akn_cze_xho_glc_fin_yor_tsn_hun_swe_aeg_geo_bos_fre_pan_arw_sid_wly_lit_est_ewe_ind_ita_sun_jpn_tml_kor_alb_prs_fbf_por_tag_urd_mlt_mao_mnd_krd_igb_lat_heb_nor_pol_hin_guj_qcu_ben_spa_rus_dyu_sod_afr_amh_mcd_bat_svk_tsw_scr_swa_mly_tha_anl_knd_bem_moo_aze_dut_ukr_azi_lda_vie_gam_ven_swt_ses	-0.148330585362944	-0.349827378321946	0.727259230365723
114	aeg_alb_ven_mcd_amh_mlt_tig_fre_aze_tur_cic_tag_tsw_bos_ger_bsq_arw_gam_ses_cnt_scr_pol_bem_afr_tsn_cze_fin_igb_dyu_est_rom_anl_geo_spa_ben_slo_ctl_heb_hau_ita_hun_fbf_ind_por_mly_jpn_tml_kor_ukr_guj_swt_rus_mao_urd_sid_bat_mnd_grk_yor_krd_amr_svk_eng_glc_dut_qcu_swe_hin_bul_swa_owc_mol_wly_lat_sun_nor_zul_prs_dgb_jav_tha_sod_knd_moo_bam_uzb_lit_pan_azi_xho_vie_chh_ewe_akn_lda	-0.563353771070439	-1.34578414380175	0.181643863037376
115	owc_urd_tsw_guj_sid_gam_mlt_arw_uzb_tur_tsn_sun_fbf_alb_pan_bsq_nor_chh_ven_cnt_hin_ben_bem_lit_dgb_ger_fin_xho_ewe_hun_dut_hau_geo_ita_ctl_ukr_fre_aeg_amh_por_est_dyu_bat_bos_tag_jpn_tml_kor_svk_grk_ses_prs_ind_eng_heb_jav_mnd_rus_lda_scr_sod_lat_mcd_afr_slo_qcu_rom_pol_spa_yor_amr_glc_wly_mol_mao_cze_igb_krd_akn_mly_tha_tig_knd_zul_bam_azi_swe_bul_aze_swa_vie_anl_moo_swt_cic	-0.22949851596311	-0.542985288909702	0.588438957223771
116	tig_pol_igb_rom_mlt_sod_owc_hin_tur_azi_ses_mao_bam_slo_nor_bsq_arw_amh_tsw_cnt_ger_ukr_fbf_ita_cic_bos_fin_moo_ven_est_alb_wly_geo_por_mol_cze_svk_amr_anl_swe_hun_zul_sun_prs_tag_jpn_knd_kor_guj_mcd_xho_bul_ind_scr_hau_mly_mnd_krd_swt_spa_gam_lat_dut_glc_grk_qcu_fre_urd_lit_swa_heb_ben_chh_afr_bat_eng_tsn_ctl_akn_jav_tha_sid_tml_dgb_bem_uzb_pan_rus_aze_dyu_vie_aeg_lda_ewe_yor	-0.63587256289178	-1.52502724526958	0.130645923480186
117	tig_ukr_tsw_glc_wly_mlt_chh_afr_aze_tur_ven_ind_cic_lit_mcd_bsq_rus_sod_dgb_mnd_alb_por_bem_scr_zul_grk_fin_bam_swa_est_bos_aeg_geo_lat_fre_prs_ctl_anl_hau_eng_hun_yor_jav_cze_tag_jpn_tml_kor_slo_urd_akn_ita_mao_rom_amr_bat_cnt_swe_lda_ben_heb_nor_hin_ger_pol_qcu_bul_svk_mol_dyu_owc_dut_sid_pan_sun_spa_moo_krd_ewe_mly_tha_amh_knd_xho_igb_azi_arw_guj_uzb_tsn_vie_gam_ses_fbf_swt	-0.00164537781075226	-0.00388183394520681	0.996911067083138
118	sod_mol_lda_rus_gam_owc_sid_ctl_tur_aze_tsw_bat_bem_spa_afr_bsq_slo_chh_akn_mnd_eng_ukr_xho_nor_igb_arw_fin_yor_ewe_hun_glc_amr_geo_cze_bos_bul_krd_wly_hau_guj_est_dgb_ind_ger_jav_jpn_knd_kor_por_lat_dyu_grk_sun_lit_heb_tag_cnt_swe_cic_prs_anl_dut_hin_ita_alb_qcu_fre_svk_urd_tsn_aeg_pan_mlt_scr_mly_mcd_swt_pol_swa_mao_tha_amh_tml_ven_zul_uzb_ben_rom_azi_bam_vie_tig_fbf_moo_ses	0.440860187605232	1.04240295091606	0.299927102922483
119	amh_alb_swt_grk_anl_tig_gam_ita_tur_aze_zul_tag_ses_cze_slo_bsq_afr_hau_tsn_mnd_guj_rus_igb_dut_dgb_hin_est_tsw_akn_fin_spa_owc_geo_fre_prs_krd_rom_aeg_mlt_ger_hun_ewe_mao_arw_jav_jpn_tml_kor_pol_scr_cic_urd_bat_ctl_heb_mly_cnt_pan_lda_por_wly_svk_glc_lat_ben_qcu_nor_swe_bul_xho_amr_bos_sid_mol_sun_eng_moo_ukr_bam_ind_tha_chh_knd_bem_ven_uzb_lit_mcd_azi_fbf_vie_sod_dyu_yor_swa	0.552906857422959	1.30561045137098	0.194905660426019
120	wly_krd_ewe_grk_anl_hau_heb_mcd_uzb_azi_yor_jav_bem_swe_slo_bsq_ctl_amh_zul_mnd_guj_spa_xho_nor_akn_rus_hun_bam_fbf_est_prs_aeg_geo_lit_ben_ita_dut_sid_sod_ukr_fin_tsw_bat_bul_sun_jpn_tml_kor_arw_mol_swt_eng_mao_lat_owc_tag_cnt_rom_tsn_svk_chh_hin_pan_por_urd_qcu_alb_ger_cze_ven_gam_bos_amr_fre_ind_pol_igb_afr_ses_mly_tha_mlt_knd_cic_dyu_aze_glc_scr_tur_lda_vie_tig_moo_dgb_swa	-0.719073813389304	-1.72534484704977	0.0877868374116128
121	chh_ukr_yor_swe_mlt_tig_heb_alb_tur_uzb_ses_sun_swa_slo_svk_bsq_rom_wly_dgb_mnd_guj_ger_moo_grk_bam_dut_est_cic_ewe_fin_krd_hau_geo_rus_por_mol_nor_sid_amr_prs_hun_ven_bat_bos_mly_jpn_knd_kor_fre_lit_zul_afr_mao_spa_gam_ind_cnt_pol_igb_scr_sod_cze_pan_arw_eng_qcu_hin_ita_bul_tsn_aeg_glc_amh_ben_jav_mcd_xho_urd_akn_tag_tha_anl_tml_bem_tsw_aze_lat_ctl_azi_lda_vie_owc_dyu_fbf_swt	-0.0233406719428385	-0.0550537088521998	0.956213774302002
122	mlt_ita_ses_glc_hau_heb_sod_scr_aze_uzb_yor_jav_lda_lit_svk_bsq_lat_aeg_xho_mnd_rom_grk_tsw_prs_tsn_ukr_hun_swa_bem_fin_arw_owc_geo_ctl_por_urd_nor_chh_sid_mol_est_moo_mao_guj_ind_jpn_tml_kor_dut_ben_akn_slo_sun_bos_tig_bat_cnt_pan_igb_krd_wly_eng_alb_bul_cze_qcu_fre_spa_mcd_dyu_amr_ger_anl_swe_tag_hin_fbf_pol_ven_mly_tha_gam_knd_zul_swt_azi_afr_rus_tur_ewe_vie_amh_dgb_cic_bam	-0.308550182865117	-0.729230125300168	0.467693494074752
123	aeg_eng_tsw_lat_amr_chh_wly_fre_uzb_aze_fbf_mly_swa_guj_nor_bsq_ukr_owc_igb_mnd_ita_bul_yor_ctl_ewe_urd_hun_swt_ses_fin_pan_heb_geo_grk_arw_hin_spa_mlt_hau_por_est_xho_jav_glc_mao_jpn_knd_kor_rus_pol_bem_prs_bat_cze_sid_tag_cnt_krd_akn_afr_gam_svk_dut_mcd_alb_qcu_scr_lit_rom_lda_tig_swe_anl_bos_ind_ben_ven_ger_dyu_sun_tha_amh_tml_dgb_tsn_tur_mol_slo_azi_cic_vie_sod_bam_moo_zul	-0.675630149230986	-1.61898612637177	0.108836737982461
124	aeg_afr_zul_mol_owc_gam_amh_mcd_aze_tur_akn_jav_bem_grk_nor_bsq_slo_chh_swa_mnd_rus_ukr_dgb_cze_ewe_glc_fin_bam_ven_hun_ben_wly_geo_spa_bos_hin_rom_sid_hau_dut_est_moo_mly_bul_sun_jpn_tml_kor_krd_ger_ses_arw_tag_scr_mlt_ind_cnt_fre_lda_por_anl_ita_pan_ctl_alb_qcu_lat_svk_urd_cic_heb_eng_amr_prs_mao_swe_fbf_lit_xho_bat_tha_sod_knd_tsn_swt_uzb_pol_guj_azi_igb_vie_tig_dyu_yor_tsw	0.252983653897056	0.595483996947687	0.552966360867494
125	wly_rus_tsw_eng_tig_sod_anl_por_aze_uzb_moo_jav_fbf_bul_spa_bsq_dut_sid_bem_mnd_fre_svk_dyu_arw_lda_afr_hun_dgb_swt_est_bos_mlt_geo_glc_scr_slo_ger_heb_chh_nor_fin_swa_mao_grk_tag_jpn_tml_kor_cze_ukr_ewe_ben_bat_urd_aeg_mly_cnt_pol_ses_swe_amh_lat_ctl_alb_prs_qcu_mol_rom_hin_ven_hau_lit_amr_pan_ind_mcd_cic_guj_yor_sun_tha_gam_knd_bam_akn_tur_ita_krd_azi_igb_vie_owc_xho_zul_tsn	-0.263056302851291	-0.621837765913754	0.535570019562876
126	anl_mcd_lda_urd_hau_gam_sid_krd_uzb_azi_cic_bat_xho_ctl_nor_bsq_ben_wly_bam_mnd_afr_pol_swt_rus_ven_swe_hun_fbf_tsw_fin_mol_chh_geo_dut_guj_hin_arw_mlt_owc_lit_est_yor_mao_lat_jav_jpn_tml_kor_cze_bos_moo_prs_ind_rom_tig_mly_cnt_ukr_akn_pan_heb_spa_alb_slo_eng_qcu_scr_ita_svk_zul_amh_fre_amr_grk_tag_bul_dgb_por_tsn_sun_tha_sod_knd_dyu_ses_aze_ger_glc_tur_swa_vie_aeg_igb_ewe_bem	0.303535154885661	0.715539796517839	0.476068217726226
127	gam_ben_moo_lat_mlt_owc_sod_pan_aze_uzb_akn_mao_tsn_mol_lit_bsq_arw_amr_ses_cnt_mcd_ita_swt_guj_yor_glc_est_swa_ven_hun_rom_aeg_geo_spa_afr_rus_fre_anl_wly_ctl_fin_bam_jav_grk_ind_jpn_knd_kor_hin_urd_xho_cze_sun_dut_heb_mly_mnd_slo_fbf_bos_amh_swe_eng_por_prs_qcu_nor_pol_svk_cic_sid_krd_tig_ukr_tag_alb_tsw_bul_zul_bat_tha_chh_tml_dgb_lda_tur_ger_scr_azi_igb_vie_hau_dyu_bem_ewe	-0.519321433142633	-1.23804201470589	0.218816762348733
128	owc_bos_ses_ger_sod_amr_heb_lat_tur_azi_fbf_ind_tsw_spa_nor_bsq_dut_amh_swa_cnt_mol_scr_yor_bul_ven_arw_fin_lda_cic_est_eng_aeg_geo_ita_guj_pol_krd_wly_gam_slo_hun_igb_tag_fre_mao_jpn_knd_kor_urd_grk_dgb_ukr_sun_por_sid_mly_mnd_pan_bam_ben_hau_prs_ctl_swe_rus_qcu_afr_hin_glc_akn_tig_alb_mlt_rom_jav_svk_bem_cze_zul_bat_tha_chh_tml_swt_ewe_uzb_mcd_lit_aze_dyu_vie_anl_xho_tsn_moo	-0.162919387250745	-0.384711333592497	0.701329654106077
129	aeg_fre_xho_krd_amr_hau_mlt_ben_uzb_aze_moo_tag_yor_alb_pol_bsq_mcd_sid_ven_mnd_bul_hin_igb_guj_dyu_prs_hun_fbf_tsn_est_svk_anl_geo_eng_nor_lit_por_wly_heb_rus_fin_lda_mly_arw_ind_jpn_knd_kor_lat_mol_bem_spa_jav_ita_amh_mao_cnt_afr_swa_scr_gam_pan_glc_cze_ctl_qcu_ukr_urd_rom_tsw_sod_bos_owc_swe_sun_ger_cic_grk_dgb_bat_tha_chh_tml_zul_akn_tur_dut_slo_azi_bam_vie_tig_swt_ewe_ses	-0.775269209856597	-1.86570403984238	0.0652349868685601
130	mlt_rus_bem_scr_amh_aeg_owc_prs_aze_tur_tsn_jav_bam_lit_ger_bsq_arw_tig_tsw_mnd_lat_ukr_akn_bos_ewe_por_hun_dgb_swt_est_nor_gam_geo_svk_bul_spa_ctl_amr_hau_slo_fin_ven_mao_eng_tag_jpn_knd_kor_urd_fre_ses_swe_bat_mol_heb_mly_cnt_grk_moo_hin_sid_pol_dut_ita_pan_qcu_ben_krd_afr_xho_chh_rom_wly_guj_sun_mcd_zul_glc_fbf_ind_tha_anl_tml_lda_cic_uzb_cze_alb_azi_swa_vie_sod_dyu_igb_yor	-0.814763330600958	-1.96655417932541	0.0522158360967877
131	amh_nor_xho_rom_chh_mlt_sod_alb_uzb_azi_swt_mly_yor_svk_eng_bsq_hin_heb_tsw_cnt_spa_fre_lda_guj_akn_afr_est_dyu_tsn_fin_krd_amr_geo_arw_rus_ukr_por_wly_tig_pan_hun_bam_tag_slo_ind_jpn_knd_kor_grk_ger_bem_swe_jav_bul_aeg_sun_mnd_mol_moo_ben_gam_lit_ctl_ita_urd_qcu_glc_dut_lat_ses_sid_cze_hau_pol_mao_prs_igb_mcd_dgb_bat_tha_owc_tml_ven_zul_tur_bos_scr_aze_ewe_vie_anl_swa_fbf_cic	-0.196182573340142	-0.463403047591162	0.644158181499173
132	gam_afr_yor_ctl_sid_amr_amh_prs_azi_tur_tsn_ind_ewe_rom_lat_bsq_spa_hau_tsw_cnt_cze_arw_swt_eng_bem_bul_fin_igb_fbf_est_fre_sod_geo_ita_swe_ben_mol_anl_mlt_guj_hun_zul_bat_scr_jav_jpn_knd_kor_rus_slo_cic_ger_mao_por_aeg_tag_mnd_nor_dgb_lit_owc_grk_glc_mcd_dut_qcu_urd_alb_pol_ses_tig_bos_heb_ukr_mly_pan_bam_krd_akn_sun_tha_wly_tml_swa_ven_uzb_svk_hin_aze_xho_vie_chh_lda_dyu_moo	-0.106307826149098	-0.250572731471595	0.802697209764663
133	wly_nor_ewe_ukr_tig_anl_aeg_prs_azi_uzb_dyu_ind_tsw_por_urd_bsq_ctl_sod_cic_cnt_swe_scr_igb_bos_bam_ita_hun_moo_swt_fin_lat_amr_geo_afr_slo_spa_glc_hau_chh_lit_est_fbf_mly_eng_mao_jpn_knd_kor_ger_ben_ven_rom_sun_svk_heb_tag_mnd_pan_zul_krd_sid_alb_mol_pol_mcd_qcu_fre_bul_rus_akn_amh_guj_mlt_grk_bat_arw_xho_dut_tsn_jav_tha_owc_tml_ses_dgb_aze_cze_hin_tur_lda_vie_gam_yor_swa_bem	-0.240795689861171	-0.569262542740572	0.570550348881796
134	hau_mol_fbf_grk_owc_amr_chh_rom_tur_aze_swa_tag_tsn_mcd_lat_bsq_nor_mlt_zul_mnd_prs_bos_igb_bul_ewe_ben_est_dgb_bam_hun_ukr_anl_geo_slo_arw_guj_ctl_tig_wly_urd_fin_ses_bat_fre_ind_jpn_tml_kor_rus_por_xho_ger_jav_afr_gam_mly_cnt_krd_yor_scr_aeg_dut_pan_spa_ita_qcu_pol_svk_alb_swt_sod_swe_heb_glc_sun_hin_ven_cze_bem_mao_tha_sid_knd_dyu_moo_uzb_lit_eng_azi_akn_vie_amh_lda_cic_tsw	-0.320587980903502	-0.759211656510232	0.449646016534799
135	heb_lat_zul_fre_gam_aeg_hau_ger_azi_uzb_moo_ind_tsw_hin_alb_bsq_urd_sod_bam_cnt_bos_slo_swa_pan_xho_pol_fin_dgb_ven_est_swe_amh_geo_mol_dut_lit_ita_owc_wly_cze_hun_dyu_bat_afr_sun_jpn_knd_kor_glc_rus_ewe_scr_mly_spa_chh_jav_mnd_grk_swt_eng_amr_ukr_ben_arw_bul_qcu_mcd_prs_ctl_cic_tig_krd_mlt_rom_tag_por_ses_svk_tsn_mao_tha_anl_tml_akn_bem_tur_nor_guj_aze_fbf_vie_sid_yor_lda_igb	-0.410414401826386	-0.972199001221326	0.333473411658534
136	tig_swe_dyu_fre_owc_chh_wly_lat_uzb_aze_lda_tag_zul_krd_urd_bsq_ukr_mlt_moo_cnt_scr_rus_xho_cze_cic_guj_fin_dgb_bam_hun_lit_gam_geo_eng_bos_pol_grk_sid_amh_rom_est_ses_mao_spa_sun_jpn_tml_kor_pan_mcd_ewe_por_mly_bul_sod_jav_mnd_ctl_ven_ger_heb_afr_dut_ben_slo_qcu_hin_mol_svk_tsn_aeg_nor_anl_arw_bat_glc_igb_ita_tsw_ind_tha_hau_knd_akn_swa_tur_prs_alb_azi_fbf_vie_amr_swt_bem_yor	-0.0256819083026831	-0.0605879799320581	0.951817358857515
137	amr_cze_lda_krd_chh_gam_aeg_guj_azi_uzb_xho_ind_igb_lit_ita_bsq_spa_tig_zul_cnt_rom_slo_cic_ger_dyu_mcd_hun_akn_dgb_est_ukr_anl_geo_bul_pan_swe_scr_hau_heb_prs_fin_yor_mly_arw_jav_jpn_knd_kor_mol_lat_tsn_afr_tag_pol_mlt_mao_mnd_nor_ewe_grk_owc_bos_alb_svk_glc_qcu_dut_urd_hin_ses_wly_ben_sod_ctl_bat_por_swa_rus_bam_sun_tha_sid_tml_bem_swt_tur_fre_eng_aze_tsw_vie_amh_fbf_moo_ven	-0.572224179279009	-1.36673915002681	0.175002113878362
138	owc_bul_bem_dut_wly_hau_aeg_bos_azi_uzb_yor_sun_ven_alb_scr_bsq_cze_mlt_xho_cnt_hin_ita_tsw_spa_dyu_swe_fin_dgb_swa_est_afr_sid_geo_urd_lit_glc_ger_amr_tig_mol_hun_moo_tag_lat_bat_jpn_tml_kor_nor_guj_tsn_krd_mly_pan_sod_mao_mnd_pol_zul_svk_heb_ben_ctl_arw_slo_qcu_eng_ukr_mcd_akn_anl_por_chh_prs_jav_grk_lda_fre_cic_ind_tha_amh_knd_swt_ewe_tur_rom_rus_aze_bam_vie_gam_igb_fbf_ses	6.91735195614847e-05	0.000163004156597801	0.999870290644092
139	amh_afr_dyu_ben_hau_sid_gam_slo_tur_azi_zul_tag_ses_bul_grk_bsq_nor_owc_swt_mnd_pan_urd_akn_arw_dgb_pol_est_ven_cic_hun_mol_aeg_geo_cze_rom_ukr_ita_chh_wly_ger_fin_swa_mly_glc_ind_jpn_knd_kor_svk_eng_fbf_lit_sun_rus_anl_bat_cnt_swe_bam_dut_heb_por_lat_alb_guj_qcu_mcd_hin_spa_xho_amr_krd_sod_fre_jav_ctl_lda_bos_yor_mao_tha_mlt_tml_moo_tsn_uzb_prs_scr_aze_bem_vie_tig_ewe_igb_tsw	0.766180745327199	1.82214234578946	0.0716474382563113
140	sod_mol_akn_svk_aeg_wly_gam_grk_uzb_tur_ses_mly_ven_urd_por_bsq_slo_anl_igb_mnd_hin_ger_fbf_lat_zul_rom_fin_xho_bam_hun_ita_amr_geo_afr_lit_eng_bul_heb_sid_nor_est_tsn_bat_guj_tag_jpn_knd_kor_fre_arw_tsw_pan_ind_spa_owc_jav_cnt_prs_dgb_pol_mlt_rus_ukr_alb_glc_qcu_krd_dut_mcd_bem_chh_scr_tig_ben_sun_ctl_swa_bos_ewe_mao_tha_hau_tml_lda_dyu_aze_cze_swe_azi_yor_vie_amh_swt_cic_moo	-0.0250686930344807	-0.0590629703172185	0.953028680939716
141	anl_pol_fbf_arw_sid_sod_tig_rus_tur_uzb_akn_ind_zul_slo_urd_bsq_svk_chh_swt_mnd_fre_mol_bam_eng_yor_hin_hun_lda_ses_est_ita_heb_geo_krd_bos_pan_spa_hau_wly_guj_fin_dyu_jav_ben_mly_jpn_knd_kor_prs_ctl_ewe_ger_bat_bul_amr_mao_cnt_lat_xho_cze_gam_alb_grk_por_rom_qcu_dut_scr_swe_igb_mlt_mcd_owc_glc_sun_afr_ven_lit_swa_tag_tha_aeg_tml_moo_tsn_aze_nor_ukr_azi_bem_vie_amh_tsw_cic_dgb	-0.656978620964633	-1.57234015046093	0.119267779450726
142	amr_afr_xho_rus_mlt_sid_hau_ben_tur_aze_yor_ind_dgb_lat_glc_bsq_grk_aeg_bam_cnt_krd_bos_moo_rom_ven_por_fin_ses_lda_hun_lit_owc_geo_urd_mcd_pan_alb_gam_heb_nor_est_tsn_tag_swe_mly_jpn_knd_kor_scr_ger_zul_mol_sun_fre_wly_jav_mnd_slo_bem_guj_chh_cze_hin_dut_svk_qcu_ukr_eng_arw_igb_amh_spa_sod_pol_mao_ctl_akn_bul_swt_bat_tha_anl_tml_cic_ewe_azi_ita_prs_uzb_swa_vie_tig_fbf_dyu_tsw	-0.352285820427611	-0.833795172164395	0.406532884566168
143	heb_grk_ewe_rom_mlt_sid_anl_ben_uzb_azi_swa_sun_igb_fre_svk_bsq_pan_sod_akn_mnd_alb_krd_tsw_por_zul_ita_fin_xho_lda_est_guj_tig_geo_nor_ctl_eng_rus_chh_gam_cze_hun_ven_jav_ukr_mao_jpn_tml_kor_lit_dut_bem_prs_tag_arw_owc_bat_cnt_urd_yor_afr_aeg_lat_bul_mol_swe_qcu_pol_scr_bos_dgb_amr_hin_hau_spa_ind_ger_fbf_mcd_dyu_mly_tha_amh_knd_ses_cic_tur_glc_slo_aze_tsn_vie_wly_moo_bam_swt	-0.0441160923250837	-0.103915443894433	0.917460220417056
144	heb_eng_ewe_svk_mlt_sod_sid_arw_aze_tur_yor_sun_bem_lit_ctl_bsq_ben_gam_fbf_mnd_urd_ita_akn_hin_bam_bul_hun_moo_cic_est_mol_aeg_geo_pan_bos_rus_prs_amr_chh_spa_fin_zul_jav_dut_mao_jpn_tml_kor_ukr_nor_dgb_alb_bat_afr_owc_tag_cnt_guj_swa_por_anl_fre_cze_glc_krd_qcu_grk_rom_pol_ses_tig_lat_amh_ger_ind_mcd_tsw_slo_xho_mly_tha_wly_knd_ven_swt_uzb_scr_swe_azi_lda_vie_hau_dyu_tsn_igb	-0.614438267378455	-1.46973912998639	0.145007378091012
145	owc_afr_ses_ita_hau_amh_amr_ben_tur_azi_bam_bat_bem_scr_lat_bsq_krd_tig_igb_mnd_glc_ukr_yor_mol_xho_cze_est_moo_tsn_fin_guj_aeg_geo_slo_swe_pan_prs_heb_anl_spa_hun_ewe_ind_rus_mly_jpn_tml_kor_lit_dut_ven_fre_mao_bul_sid_tag_cnt_pol_lda_hin_wly_rom_bos_nor_ctl_qcu_eng_por_alb_tsw_sod_mcd_chh_arw_sun_ger_dyu_urd_dgb_jav_tha_gam_knd_swa_swt_aze_grk_svk_uzb_zul_vie_mlt_fbf_cic_akn	-0.545103354613832	-1.29990695603511	0.196845525359475
146	wly_ger_dgb_swe_heb_amh_anl_prs_uzb_tur_yor_ind_igb_glc_lit_bsq_arw_chh_swt_mnd_mol_por_ewe_svk_xho_nor_fin_lda_tsw_hun_grk_sod_geo_guj_cze_afr_bos_tig_owc_pol_est_akn_jav_urd_mly_jpn_knd_kor_dut_hin_fbf_fre_bat_ita_mlt_tag_cnt_rus_dyu_ben_gam_ctl_spa_lat_mcd_qcu_scr_rom_slo_zul_aeg_ukr_sid_eng_mao_alb_cic_krd_bam_sun_tha_hau_tml_ses_tsn_azi_bul_pan_aze_moo_vie_amr_swa_bem_ven	0.163276404403331	0.38443450116391	0.701534088877649
147	aeg_ctl_xho_rus_tig_chh_amh_pol_tur_azi_ewe_ind_dgb_swe_nor_bsq_pan_sid_zul_mnd_mol_lit_ven_ben_yor_por_est_swa_tsw_hun_slo_hau_geo_dut_ita_afr_hin_anl_amr_svk_fin_dyu_jav_ger_bat_jpn_tml_kor_guj_rom_ses_cze_tag_arw_gam_sun_cnt_ukr_bam_glc_wly_lat_bos_prs_urd_qcu_grk_scr_bul_fbf_owc_eng_mlt_alb_mao_spa_cic_krd_bem_mly_tha_heb_knd_lda_igb_uzb_mcd_fre_aze_tsn_vie_sod_moo_swt_akn	-0.922349696428379	-2.23816288825913	0.0275969583147114
148	chh_mol_swa_dut_sod_aeg_gam_cze_tur_uzb_yor_mly_bam_mcd_glc_bsq_eng_owc_lda_mnd_por_grk_fbf_urd_dgb_hin_fin_swt_zul_est_ben_hau_geo_afr_lit_arw_rom_anl_amr_alb_hun_xho_bat_ctl_sun_jpn_knd_kor_ger_svk_ven_bul_tag_pan_heb_mao_cnt_fre_bem_nor_sid_swe_spa_slo_lat_qcu_ukr_krd_bos_tsn_tig_rus_wly_pol_ind_scr_dyu_guj_cic_jav_tha_mlt_tml_tsw_akn_azi_ita_prs_aze_ewe_vie_amh_ses_moo_igb	-0.529950477870496	-1.26153166676107	0.210272428837988
149	hau_bul_bam_urd_gam_chh_tig_scr_uzb_azi_igb_mao_ven_slo_spa_bsq_rom_owc_tsw_mnd_svk_rus_cic_guj_tsn_eng_fin_ses_bem_hun_dut_anl_geo_ita_ben_ctl_lit_mlt_wly_prs_est_zul_bat_nor_tag_jpn_tml_kor_hin_afr_lda_pan_mly_lat_aeg_ind_cnt_mol_swt_ger_sid_fre_cze_mcd_alb_qcu_por_glc_krd_akn_amr_bos_amh_swe_jav_arw_swa_grk_dyu_sun_tha_sod_knd_yor_xho_aze_pol_ukr_tur_fbf_vie_heb_ewe_moo_dgb	-0.45090714445596	-1.07333080472177	0.285899861145766
150	aeg_rom_fbf_pol_gam_amr_owc_rus_azi_aze_dyu_ind_swa_ukr_bos_bsq_dut_anl_tsw_cnt_scr_por_yor_ger_tsn_fre_est_moo_akn_fin_guj_sod_geo_cze_lat_urd_svk_sid_amh_grk_hun_dgb_mly_krd_jav_jpn_knd_kor_ben_spa_ses_mol_tag_eng_hau_mao_mnd_slo_zul_alb_wly_afr_bul_prs_arw_qcu_glc_swe_hin_ven_chh_ita_mlt_nor_bat_lit_ewe_ctl_swt_sun_tha_tig_tml_cic_igb_uzb_pan_mcd_tur_xho_vie_heb_bam_bem_lda	-1.13041288711187	-2.7847377680717	0.00649092057308326
151	amh_mol_tsw_scr_hau_heb_tig_afr_azi_uzb_moo_mao_tsn_grk_pan_bsq_glc_anl_ven_mnd_urd_ben_swa_mcd_dyu_svk_est_bam_igb_fin_ita_sid_geo_prs_cze_pol_rom_owc_chh_ctl_hun_ses_sun_bul_ind_jpn_knd_kor_lat_eng_cic_krd_tag_por_sod_bat_cnt_lit_lda_arw_amr_alb_dut_ger_nor_qcu_swe_hin_bos_ewe_mlt_guj_gam_fre_jav_spa_zul_rus_xho_mly_tha_aeg_tml_swt_dgb_aze_slo_ukr_tur_yor_vie_wly_akn_bem_fbf	-0.443099348089444	-1.05074696458367	0.296097537953589
152	sid_urd_bem_hin_sod_hau_anl_ger_aze_tur_ewe_mly_tsw_alb_ctl_bsq_grk_mlt_ses_mnd_slo_svk_ven_lat_zul_nor_hun_dyu_swa_est_bul_amr_geo_pan_ben_glc_ukr_heb_tig_scr_fin_dgb_ind_krd_bat_jpn_tml_kor_pol_rom_moo_afr_sun_eng_gam_jav_cnt_arw_yor_bos_chh_por_cze_lit_swe_qcu_guj_dut_rus_xho_amh_ita_wly_prs_tag_spa_fbf_mol_cic_mao_tha_owc_knd_swt_akn_azi_fre_mcd_uzb_bam_vie_aeg_tsn_igb_lda	-0.628634973595424	-1.50317731707065	0.136181607317112
153	sod_fre_swt_ita_tig_aeg_hau_por_aze_azi_igb_ind_ewe_svk_ger_bsq_hin_heb_tsw_cnt_krd_afr_ses_bos_bem_lit_est_yor_fbf_fin_ukr_anl_geo_rus_mcd_mol_slo_mlt_wly_guj_hun_dyu_sun_dut_jav_jpn_knd_kor_nor_pol_dgb_grk_bat_alb_chh_mly_mnd_cze_bam_rom_sid_lat_scr_spa_glc_qcu_ctl_pan_bul_zul_amr_prs_gam_swe_tag_ben_swa_urd_cic_mao_tha_owc_tml_tsn_moo_uzb_eng_arw_tur_lda_vie_amh_xho_akn_ven	-0.631157150491503	-1.50775870713616	0.135005916175059
154	hau_spa_bem_grk_aeg_mlt_anl_ger_aze_uzb_ses_sun_dyu_urd_cze_bsq_eng_tig_tsw_mnd_bos_lat_igb_ita_lda_swe_est_dgb_tsn_fin_rom_amh_geo_glc_rus_ben_afr_chh_gam_nor_hun_cic_jav_bul_mly_jpn_knd_kor_hin_alb_ewe_svk_tag_prs_amr_mao_cnt_ctl_bam_dut_sod_arw_pol_por_slo_qcu_pan_lit_mol_moo_owc_scr_heb_ukr_ind_mcd_swa_fre_xho_bat_tha_wly_tml_akn_zul_tur_guj_krd_azi_yor_vie_sid_swt_ven_fbf	0.474781689254159	1.1178907333816	0.266493119739041
155	sid_eng_tsn_spa_amr_anl_tig_lat_aze_tur_fbf_sun_dyu_alb_afr_bsq_svk_mlt_swt_cnt_cze_rom_cic_lit_bem_swe_hun_dgb_bam_fin_urd_hau_geo_prs_rus_mcd_pan_amh_aeg_grk_est_swa_mao_bos_mly_jpn_tml_kor_pol_scr_moo_ukr_ind_guj_wly_tag_mnd_mol_tsw_ctl_heb_dut_krd_ger_por_qcu_ben_glc_fre_zul_sod_hin_gam_bul_bat_ita_ewe_arw_lda_jav_tha_chh_knd_ven_yor_uzb_slo_nor_azi_xho_vie_owc_akn_igb_ses	-0.334180269569394	-0.790940761235304	0.430991025066189
156	heb_dut_swa_prs_aeg_wly_chh_mol_uzb_aze_igb_mly_dgb_eng_cze_bsq_lat_mlt_fbf_mnd_pan_guj_zul_bos_moo_rus_hun_xho_bam_fin_svk_amr_geo_spa_swe_urd_krd_gam_anl_glc_est_tsn_tag_alb_mao_jpn_tml_kor_scr_ben_lda_fre_jav_hin_amh_sun_cnt_por_swt_mcd_tig_slo_pol_bul_ctl_qcu_ukr_rom_arw_yor_sid_lit_hau_grk_bat_ger_akn_afr_dyu_ind_tha_sod_knd_ven_cic_azi_nor_ita_tur_tsw_vie_owc_bem_ewe_ses	-0.399614101890442	-0.946481980223664	0.346355568608257
157	amh_grk_xho_krd_aeg_sod_owc_afr_aze_uzb_zul_sun_akn_guj_rom_bsq_dut_anl_cic_mnd_ukr_alb_moo_mcd_ses_svk_hun_tsn_ven_est_pol_heb_geo_eng_bul_rus_ctl_chh_tig_pan_fin_bem_mly_lit_jav_jpn_knd_kor_ben_ita_igb_slo_bat_fre_gam_ind_cnt_bos_swa_hin_hau_lat_swe_nor_arw_qcu_spa_urd_glc_swt_mlt_mol_wly_prs_mao_por_tsw_ger_dyu_tag_tha_amr_tml_lda_dgb_azi_cze_scr_tur_ewe_vie_sid_bam_yor_fbf	-0.359117469242553	-0.849879995460375	0.397574445018469
158	aeg_fre_ewe_dut_chh_gam_sid_pan_azi_tur_akn_mly_yor_por_urd_bsq_bul_amh_ven_mnd_cze_arw_xho_alb_moo_grk_hun_zul_tsn_fin_prs_anl_geo_spa_glc_afr_slo_amr_heb_svk_est_ses_bat_krd_mao_jpn_knd_kor_hin_lit_cic_eng_ind_ukr_sod_tag_cnt_ger_bam_swe_tig_guj_ctl_lat_ben_qcu_bos_rus_scr_swt_owc_rom_hau_mol_jav_pol_igb_nor_bem_sun_tha_mlt_tml_lda_dyu_aze_mcd_ita_uzb_fbf_vie_wly_dgb_swa_tsw	-1.09652787335534	-2.6977488653592	0.0082897628574604
159	amr_urd_ses_svk_owc_chh_tig_ben_uzb_aze_bam_tag_bem_guj_alb_bsq_ger_mlt_akn_cnt_nor_scr_xho_slo_tsw_ita_fin_moo_igb_hun_fre_heb_geo_rom_dut_mcd_hin_anl_hau_pan_est_swt_sun_krd_ind_jpn_knd_kor_swe_rus_yor_lat_mao_cze_gam_jav_mnd_ukr_tsn_bos_sid_mol_grk_lit_arw_qcu_ctl_pol_eng_fbf_sod_spa_aeg_afr_mly_por_swa_glc_dgb_bat_tha_wly_tml_cic_ven_tur_bul_prs_azi_dyu_vie_amh_zul_ewe_lda	-0.69174455209877	-1.65826663156803	0.100632982892448
160	aeg_swe_yor_prs_amr_owc_sid_hin_uzb_tur_ses_bat_bam_lat_ukr_bsq_mcd_heb_tsn_cnt_alb_rus_ewe_dut_ven_svk_fin_fbf_tsw_hun_grk_gam_geo_bul_ben_spa_cze_hau_amh_ger_est_dyu_tag_pol_jav_jpn_tml_kor_fre_afr_zul_por_mao_ctl_tig_mly_mnd_arw_moo_eng_sod_lit_scr_mol_rom_qcu_urd_slo_pan_lda_mlt_guj_anl_bos_sun_glc_bem_krd_dgb_ind_tha_wly_knd_swa_xho_azi_ita_nor_aze_swt_vie_chh_cic_igb_akn	0.834064722222524	1.98842188091569	0.0497046557158598
161	chh_slo_tsw_ben_amr_owc_amh_svk_uzb_azi_bam_sun_cic_grk_swe_bsq_ctl_wly_ven_cnt_spa_fre_dyu_afr_fbf_rom_hun_tsn_swt_fin_urd_gam_geo_dut_nor_alb_pol_aeg_anl_ger_est_swa_jav_lit_tag_jpn_knd_kor_krd_ukr_zul_hin_mly_mcd_sid_mao_mnd_bos_dgb_glc_heb_cze_ita_mol_scr_qcu_bul_prs_rus_moo_sod_pan_mlt_por_bat_arw_xho_guj_ewe_ind_tha_hau_tml_akn_ses_aze_lat_eng_tur_yor_vie_tig_bem_lda_igb	-0.283011121602011	-0.669658481012247	0.504734770466661
162	sod_fre_igb_dut_wly_owc_amh_bul_tur_uzb_zul_ind_ven_rom_spa_bsq_lat_chh_cic_cnt_rus_nor_xho_mol_swa_krd_est_bam_swt_fin_guj_anl_geo_pol_hin_swe_ctl_aeg_gam_glc_hun_tsw_mly_scr_sun_jpn_knd_kor_por_ukr_fbf_svk_mao_bos_hau_jav_mnd_ita_ses_cze_mlt_eng_pan_grk_urd_qcu_afr_alb_lit_tsn_heb_ben_sid_arw_bat_slo_yor_ger_akn_tag_tha_tig_tml_dgb_dyu_aze_prs_mcd_azi_lda_vie_amr_ewe_moo_bem	-0.224095307034968	-0.529954850543657	0.597406222472043
163	aeg_hin_akn_bos_mlt_heb_hau_ger_aze_azi_dyu_tag_tsn_pol_fre_bsq_mcd_amh_ewe_cnt_ben_krd_xho_eng_igb_svk_hun_zul_dgb_est_por_tig_geo_urd_guj_arw_bul_chh_gam_slo_fin_yor_mao_spa_sun_jpn_knd_kor_glc_pan_bem_ctl_mly_mol_amr_ind_mnd_rom_swa_swe_sid_ukr_cze_lit_ita_qcu_rus_scr_afr_tsw_sod_alb_wly_prs_jav_nor_cic_grk_bam_bat_tha_owc_tml_fbf_lda_uzb_dut_lat_tur_ven_vie_anl_swt_ses_moo	-0.110024413410638	-0.259233651355569	0.796027923571081
164	sid_bos_igb_ctl_amh_mlt_sod_lat_uzb_azi_zul_bat_ses_slo_arw_bsq_bul_wly_swa_mnd_urd_glc_dgb_ger_fbf_mol_hun_tsn_swt_est_hin_anl_geo_swe_por_ukr_fre_aeg_tig_lit_fin_cic_mly_ben_jav_jpn_tml_kor_krd_prs_ewe_spa_sun_grk_chh_mao_cnt_dut_yor_alb_hau_svk_ita_mcd_guj_qcu_scr_rus_cze_dyu_heb_rom_owc_afr_ind_nor_ven_pol_tsw_tag_tha_amr_knd_moo_akn_tur_pan_eng_aze_lda_vie_gam_xho_bem_bam	-0.987374623230056	-2.40660052670791	0.0180781274957806
165	sod_arw_zul_ukr_tig_mlt_amh_ctl_uzb_aze_swt_bat_ven_grk_ben_bsq_pan_wly_bam_cnt_slo_swe_tsn_fre_igb_ger_hun_dgb_fbf_fin_rom_chh_geo_bos_lat_por_bul_anl_hau_mol_est_akn_ind_rus_mao_jpn_knd_kor_dut_nor_swa_lit_sun_eng_gam_mly_mnd_hin_lda_mcd_heb_glc_prs_urd_ita_qcu_svk_spa_guj_bem_amr_cze_sid_alb_tag_krd_dyu_afr_ewe_jav_tha_aeg_tml_yor_tsw_azi_pol_scr_tur_cic_vie_owc_ses_moo_xho	-0.354224606014279	-0.839237915082642	0.403487932900711
166	gam_urd_tsn_ben_aeg_chh_anl_eng_aze_uzb_dyu_tag_dgb_swe_krd_bsq_arw_sid_bem_mnd_por_guj_akn_ger_swt_nor_est_ewe_ses_hun_svk_tig_geo_spa_mcd_afr_pol_hau_mlt_bul_fin_lda_mao_lit_sun_jpn_knd_kor_dut_prs_ven_pan_bat_glc_sod_ind_cnt_cze_zul_fre_heb_grk_bos_ukr_scr_qcu_rom_mol_ctl_yor_wly_alb_amr_ita_mly_rus_igb_slo_swa_jav_tha_amh_tml_xho_tsw_azi_lat_hin_tur_fbf_vie_owc_bam_cic_moo	-0.152419720194112	-0.359460258463695	0.720065714689589
167	anl_mcd_ewe_slo_heb_sod_amr_afr_aze_azi_ven_jav_swt_krd_nor_bsq_urd_wly_tsn_mnd_mol_ita_lda_grk_zul_dut_fin_cic_dgb_est_pan_chh_geo_swe_bul_ben_ukr_aeg_amh_arw_hun_bam_ind_lat_bat_jpn_knd_kor_alb_rom_akn_ctl_sun_por_owc_mly_cnt_prs_yor_bos_tig_ger_fre_guj_cze_qcu_pol_rus_lit_xho_mlt_svk_gam_spa_tag_glc_tsw_hin_bem_mao_tha_hau_tml_igb_dyu_tur_scr_eng_uzb_swa_vie_sid_moo_ses_fbf	-0.18918571269102	-0.446623440235045	0.656185254411335
168	amh_bos_bem_eng_chh_owc_tig_alb_azi_aze_akn_tag_yor_mcd_cze_bsq_ctl_aeg_tsn_cnt_krd_dut_ven_fre_swt_urd_hun_zul_fbf_fin_bul_wly_geo_guj_mol_por_ukr_mlt_sid_lit_est_bam_mao_afr_bat_jpn_tml_kor_rus_lat_lda_rom_sun_prs_hau_mly_mnd_glc_cic_nor_anl_arw_grk_scr_ben_qcu_ger_ita_spa_dgb_gam_pol_amr_svk_ind_hin_igb_pan_dyu_jav_tha_heb_knd_swa_xho_uzb_swe_slo_tur_ses_vie_sod_ewe_tsw_moo	-0.047072645392233	-0.110841692577858	0.911980740587777
169	amr_dut_swt_ctl_chh_hau_wly_spa_azi_uzb_zul_mly_dgb_nor_bul_bsq_ger_anl_lda_cnt_arw_svk_bem_pol_xho_slo_hun_ven_tsw_est_grk_heb_geo_lit_lat_ukr_rus_sod_tig_ben_fin_cic_ind_pan_bat_jpn_tml_kor_mcd_krd_tsn_scr_mao_swe_sid_jav_mnd_alb_ewe_rom_mlt_mol_hin_por_glc_qcu_urd_ita_prs_akn_amh_eng_aeg_bos_sun_fre_fbf_cze_ses_tag_tha_gam_knd_bam_swa_aze_guj_afr_tur_yor_vie_owc_dyu_igb_moo	-0.0550377662972861	-0.129657652470463	0.897117306388178
170	hau_mcd_cic_rom_chh_sod_mlt_lit_uzb_tur_yor_mly_moo_guj_alb_bsq_cze_aeg_tsw_cnt_krd_arw_swt_eng_bam_mol_hun_dyu_tsn_est_pol_amr_geo_por_svk_scr_glc_gam_tig_ita_fin_lda_mao_dut_bat_jpn_knd_kor_swe_ctl_ses_slo_sun_ger_sid_tag_mnd_rus_fbf_urd_wly_afr_lat_fre_pan_qcu_ukr_prs_ben_bem_amh_spa_anl_grk_jav_bul_swa_bos_igb_ind_tha_owc_tml_akn_dgb_aze_nor_hin_azi_ven_vie_heb_ewe_zul_xho	-0.453748720190852	-1.07886298716198	0.283439031364524
171	aeg_krd_zul_lat_tig_hau_sod_dut_aze_uzb_swt_mao_ven_bos_por_bsq_scr_gam_xho_cnt_mol_hin_swa_grk_bem_bul_est_dgb_ewe_hun_rom_anl_geo_afr_pan_prs_pol_mlt_wly_ita_fin_igb_bat_glc_tag_jpn_knd_kor_rus_guj_akn_swe_sun_fre_amr_ind_mnd_eng_yor_spa_owc_ctl_lit_mcd_urd_qcu_ben_slo_cze_moo_sid_nor_heb_alb_mly_ukr_lda_arw_cic_jav_tha_amh_tml_fbf_dyu_tur_ger_svk_azi_bam_vie_chh_tsw_ses_tsn	-0.0218503823453441	-0.0514440334683196	0.959082032320543
172	owc_scr_tsn_lit_tig_chh_sid_prs_tur_uzb_dgb_jav_tsw_ben_hin_bsq_bos_anl_moo_mnd_grk_ger_xho_bul_bam_pan_hun_igb_swa_fin_slo_mlt_geo_ctl_mol_svk_swe_sod_heb_fre_est_zul_tag_urd_ind_jpn_tml_kor_spa_cze_dyu_rom_bat_afr_gam_sun_cnt_glc_lda_alb_hau_guj_dut_krd_eng_qcu_pol_por_ita_ven_aeg_ukr_amr_arw_mao_rus_akn_nor_fbf_mly_tha_wly_knd_ewe_bem_aze_mcd_lat_azi_swt_vie_amh_yor_cic_ses	-0.86692088407716	-2.09521815281778	0.0388693819164448
173	amr_dut_bam_prs_gam_wly_chh_mcd_tur_uzb_tsn_bat_ven_krd_ukr_bsq_arw_amh_ewe_mnd_grk_cze_zul_alb_dyu_slo_hun_fbf_yor_est_rus_tig_geo_hin_fre_mol_eng_aeg_owc_urd_fin_dgb_tag_rom_jav_jpn_knd_kor_pan_nor_lda_svk_ind_scr_anl_mao_cnt_pol_swt_ita_heb_afr_bos_swe_spa_qcu_lit_guj_por_akn_sod_lat_mlt_ger_sun_bul_igb_ctl_moo_mly_tha_hau_tml_xho_bem_aze_glc_ben_azi_tsw_vie_sid_swa_ses_cic	-0.663684095064492	-1.59113093772753	0.114973761471222
174	amr_ctl_bam_guj_chh_anl_owc_ger_uzb_aze_moo_bat_ses_scr_glc_bsq_dut_gam_cic_mnd_svk_ita_lda_por_akn_bos_est_dyu_zul_fin_ben_sid_geo_ukr_rom_bul_grk_aeg_hau_mcd_hun_swa_ind_hin_sun_jpn_tml_kor_lit_nor_dgb_lat_jav_krd_tig_tag_cnt_fre_tsn_spa_wly_prs_arw_alb_swe_qcu_urd_eng_pan_ewe_heb_mol_mlt_afr_mao_slo_yor_pol_ven_mly_tha_amh_knd_xho_fbf_azi_rus_cze_tur_bem_vie_sod_igb_tsw_swt	-0.463701404631627	-1.10284764356965	0.27293903904412
175	sod_por_swt_grk_heb_amh_chh_lat_tur_azi_ven_jav_moo_pan_rom_bsq_slo_tig_swa_mnd_ben_mcd_lda_prs_igb_scr_hun_fbf_ses_est_cze_anl_geo_eng_bos_hin_krd_mlt_aeg_lit_fin_akn_mao_afr_mly_jpn_knd_kor_swe_fre_cic_bul_ind_spa_gam_sun_cnt_arw_tsw_guj_hau_mol_urd_ita_dut_qcu_nor_svk_pol_bem_wly_ctl_sid_ukr_bat_alb_xho_ger_ewe_tag_tha_owc_tml_dyu_tsn_aze_glc_rus_uzb_bam_vie_amr_zul_yor_dgb	-0.765972087522794	-1.84663616595845	0.0679801273224891
176	wly_eng_bem_spa_amh_aeg_sod_fre_aze_uzb_bam_tag_ven_lat_ger_bsq_prs_mlt_zul_cnt_hin_cze_ses_rus_moo_arw_hun_fbf_tsw_est_rom_anl_geo_bul_alb_ben_pan_hau_amr_guj_fin_yor_mao_glc_sun_jpn_knd_kor_svk_bos_tsn_ita_jav_krd_heb_mly_mnd_ukr_swt_mol_sid_scr_urd_swe_slo_qcu_nor_grk_por_dyu_tig_dut_gam_afr_bat_ctl_dgb_pol_ewe_ind_tha_owc_tml_lda_akn_tur_lit_mcd_azi_cic_vie_chh_xho_igb_swa	-0.515700810707027	-1.22748818296947	0.222737164562399
177	anl_arw_moo_nor_amr_sid_mlt_lat_aze_uzb_swt_mly_lda_bul_rom_bsq_afr_aeg_dgb_mnd_grk_eng_swa_pol_tsn_rus_hun_igb_dyu_est_swe_owc_geo_cze_dut_ukr_pan_gam_hau_glc_fin_fbf_sun_alb_mao_jpn_tml_kor_ctl_slo_ven_hin_ind_fre_chh_jav_cnt_urd_ewe_prs_heb_spa_ger_ben_mol_qcu_krd_guj_ita_bem_wly_bos_amh_scr_bat_svk_xho_mcd_cic_tag_tha_sod_knd_ses_tsw_tur_por_lit_azi_zul_vie_tig_bam_akn_yor	-0.420365539918662	-0.996293802984023	0.321692625407105
178	sod_rus_akn_arw_chh_amr_tig_guj_aze_tur_swt_ind_moo_ita_pol_bsq_lat_mlt_dgb_mnd_ukr_lit_dyu_fre_bam_glc_hun_tsn_fbf_est_afr_owc_geo_ctl_mol_rom_svk_wly_amh_swe_fin_yor_tag_grk_mao_jpn_tml_kor_krd_nor_swa_bul_mly_ben_aeg_bat_cnt_mcd_igb_hin_sid_prs_eng_spa_urd_qcu_bos_pan_cze_ven_gam_ger_anl_dut_jav_scr_tsw_slo_ewe_sun_tha_heb_knd_cic_ses_uzb_por_alb_azi_zul_vie_hau_lda_bem_xho	-0.540702230346043	-1.29031734344499	0.200139456154222
179	mlt_grk_moo_krd_amr_wly_hau_slo_azi_uzb_tsw_mao_bam_nor_hin_bsq_fre_anl_fbf_mnd_ben_scr_lda_bos_tsn_prs_hun_bem_zul_fin_urd_sod_geo_alb_glc_ctl_rom_chh_heb_dut_est_dyu_sun_swe_ind_jpn_knd_kor_cze_pan_yor_pol_mly_bul_owc_jav_cnt_mcd_xho_rus_amh_eng_arw_lit_guj_qcu_lat_por_spa_swt_sid_ger_tig_ita_tag_mol_ewe_svk_akn_bat_tha_aeg_tml_igb_cic_tur_afr_ukr_aze_swa_vie_gam_ses_dgb_ven	-0.460220153039699	-1.09209808123978	0.277611078705462
180	anl_bos_tsw_fre_gam_tig_sod_slo_uzb_aze_ven_mly_zul_urd_por_bsq_lat_chh_akn_mnd_mcd_mol_fbf_rus_swa_hin_hun_dyu_dgb_est_nor_sid_geo_glc_lit_ger_eng_heb_hau_pol_fin_ses_mao_swe_sun_jpn_knd_kor_ukr_cze_yor_krd_ind_svk_wly_bat_cnt_pan_tsn_spa_mlt_afr_scr_dut_rom_qcu_guj_grk_ita_igb_aeg_prs_amr_ben_jav_alb_swt_bul_bam_tag_tha_owc_tml_ewe_cic_azi_ctl_arw_tur_xho_vie_amh_lda_moo_bem	-0.138490492384981	-0.326891822015701	0.744484299801084
181	hau_lit_akn_swe_mlt_tig_aeg_dut_azi_aze_swa_tag_zul_rus_por_bsq_eng_amr_dgb_mnd_pan_krd_moo_urd_ewe_spa_hun_yor_tsw_est_nor_owc_geo_bos_hin_lat_svk_wly_heb_grk_fin_dyu_jav_ukr_mao_jpn_tml_kor_bul_cze_bem_slo_bat_alb_sod_sun_cnt_glc_ses_ctl_sid_prs_guj_pol_ger_qcu_arw_afr_ita_swt_gam_rom_amh_mcd_mly_fre_bam_mol_tsn_ind_tha_anl_knd_lda_igb_uzb_scr_ben_tur_cic_vie_chh_xho_ven_fbf	-0.59395028875184	-1.41599459015253	0.160117606350855
182	amh_svk_ses_ger_tig_gam_mlt_lit_aze_tur_swa_tag_igb_bul_lat_bsq_mol_amr_swt_mnd_hin_pol_dyu_bos_yor_eng_fin_ven_dgb_est_mcd_aeg_geo_pan_ben_ukr_alb_chh_sid_prs_hun_cic_bat_ita_jav_jpn_knd_kor_spa_rom_tsw_scr_ind_dut_hau_sun_cnt_cze_moo_swe_anl_glc_slo_rus_nor_qcu_afr_guj_urd_lda_heb_fre_owc_por_mao_ctl_bem_arw_ewe_mly_tha_sod_tml_tsn_fbf_azi_krd_grk_uzb_bam_vie_wly_zul_xho_akn	0.20848461872702	0.49166933011277	0.624111589990508
183	mlt_cze_swt_ctl_amh_sid_sod_ita_tur_azi_dyu_jav_ewe_ben_guj_bsq_lit_chh_cic_mnd_nor_bul_ven_scr_akn_bos_fin_tsw_igb_est_prs_aeg_geo_krd_mcd_arw_grk_heb_anl_afr_hun_bem_mly_hin_mao_jpn_tml_kor_pan_rom_tsn_glc_ind_por_owc_tag_cnt_lat_moo_eng_amr_fre_mol_spa_slo_qcu_rus_urd_pol_dgb_tig_dut_wly_swe_sun_svk_fbf_ukr_zul_bat_tha_hau_knd_ses_swa_uzb_ger_alb_aze_lda_vie_gam_xho_bam_yor	-0.479881520415442	-1.14066170636869	0.256939656652971
184	heb_por_cic_spa_hau_amh_anl_krd_tur_aze_bem_jav_akn_mol_cze_bsq_grk_mlt_bam_cnt_ctl_ita_fbf_prs_ven_afr_est_tsw_lda_fin_nor_sod_geo_lit_lat_dut_scr_amr_wly_glc_hun_yor_mao_bos_ind_jpn_knd_kor_guj_mcd_ses_ukr_sun_rus_gam_mly_mnd_svk_swt_arw_sid_ben_hin_eng_rom_qcu_pol_pan_fre_igb_tig_bul_owc_urd_bat_alb_moo_ger_dyu_tag_tha_aeg_tml_tsn_xho_azi_slo_swe_uzb_dgb_vie_chh_swa_ewe_zul	-0.926935955657068	-2.24575573471524	0.0270879087467223
185	chh_lit_dyu_fre_amr_owc_amh_svk_tur_uzb_bam_mao_igb_mcd_mol_bsq_pan_wly_tsn_cnt_ger_alb_yor_nor_fbf_afr_fin_ewe_swt_hun_ukr_aeg_geo_dut_glc_prs_bul_mlt_sid_eng_est_xho_ind_bos_bat_jpn_knd_kor_hin_scr_zul_ben_sun_cze_tig_mly_mnd_spa_dgb_lat_sod_rom_ctl_slo_guj_qcu_swe_urd_ita_ses_heb_krd_hau_por_tag_rus_akn_pol_ven_jav_tha_anl_tml_swa_lda_aze_arw_grk_azi_bem_vie_gam_cic_moo_tsw	0.102145829062312	0.240801057818468	0.810239371616549
186	sid_arw_cic_urd_anl_gam_heb_glc_uzb_aze_tsn_tag_moo_ger_cze_bsq_dut_amr_ewe_cnt_ctl_krd_tsw_slo_xho_bos_est_dgb_zul_hun_mcd_sod_geo_afr_grk_fre_pol_wly_owc_bul_fin_dyu_sun_rom_bat_jpn_tml_kor_por_lat_akn_eng_jav_mol_aeg_mao_mnd_alb_bem_ben_mlt_nor_ukr_lit_rus_qcu_scr_pan_guj_swa_chh_prs_amh_ita_mly_spa_bam_swe_fbf_ind_tha_hau_knd_yor_igb_azi_svk_hin_tur_swt_vie_tig_lda_ven_ses	0.231362640334835	0.54448299983506	0.587412326359783
187	owc_ukr_igb_urd_aeg_amh_heb_cze_azi_uzb_lda_sun_fbf_hin_fre_bsq_guj_wly_bem_cnt_grk_bul_yor_alb_bam_slo_est_moo_tsw_fin_afr_gam_geo_arw_spa_prs_dut_mlt_chh_rom_hun_swt_bat_krd_jav_jpn_knd_kor_scr_eng_dgb_mol_ind_lat_sod_mao_mnd_ctl_dyu_por_amr_bos_ita_ger_svk_qcu_pan_pol_nor_swa_hau_glc_anl_rus_mly_lit_xho_mcd_zul_tag_tha_tig_tml_akn_tsn_aze_ben_swe_tur_ewe_vie_sid_ses_ven_cic	0.17520067486652	0.412108413475619	0.681208326191111
188	gam_dut_akn_prs_heb_amh_tig_alb_tur_aze_bam_bat_fbf_rom_grk_bsq_bos_aeg_bem_cnt_glc_krd_zul_ger_lda_ben_est_ses_swt_hun_svk_mlt_geo_mcd_urd_ita_pol_hau_owc_ukr_fin_xho_mao_bul_ind_jpn_knd_kor_nor_scr_moo_pan_tag_lit_anl_sun_mnd_afr_yor_mol_wly_arw_cze_hin_fre_qcu_ctl_eng_swe_ven_chh_spa_sod_rus_jav_lat_tsn_slo_cic_mly_tha_sid_tml_swa_ewe_azi_por_guj_uzb_igb_vie_amr_dgb_tsw_dyu	-0.690192130224204	-1.65442147078768	0.101413269752042
189	tig_dut_dgb_por_owc_aeg_amr_hin_tur_azi_dyu_bat_moo_arw_ctl_bsq_swe_amh_tsw_cnt_mol_bul_ven_pol_cic_cze_est_tsn_ewe_fin_grk_mlt_geo_rom_spa_mcd_pan_wly_anl_scr_hun_bam_jav_alb_mao_jpn_tml_kor_fre_guj_bem_ben_sun_bos_heb_mly_mnd_svk_zul_krd_gam_prs_urd_afr_lat_qcu_ger_nor_glc_ses_chh_rus_sod_ita_tag_eng_swt_ukr_fbf_ind_tha_sid_knd_akn_xho_aze_slo_lit_uzb_yor_vie_hau_lda_igb_swa	-0.304758905085254	-0.720705838600699	0.472898241758904
190	heb_bos_bem_svk_amh_gam_anl_fre_tur_azi_moo_ind_ewe_afr_swe_bsq_eng_chh_yor_cnt_ger_rom_akn_pol_ses_pan_hun_tsn_cic_fin_krd_amr_geo_ukr_rus_bul_guj_mlt_hau_slo_est_tsw_bat_mol_jav_jpn_knd_kor_hin_glc_swa_ita_tag_mcd_aeg_mao_mnd_nor_swt_lit_owc_urd_scr_spa_cze_qcu_prs_alb_ben_bam_wly_grk_sid_ctl_sun_arw_ven_por_xho_mly_tha_sod_tml_igb_fbf_aze_dut_lat_uzb_dgb_vie_tig_dyu_zul_lda	-0.309074865517087	-0.731216044766427	0.466485583112898
191	hau_ben_cic_svk_aeg_sid_chh_lat_azi_uzb_fbf_mao_akn_rom_mcd_bsq_bos_anl_yor_mnd_nor_spa_ven_scr_igb_rus_hun_bam_lda_fin_bul_amr_geo_ger_krd_ukr_prs_amh_wly_dut_est_zul_jav_guj_tag_jpn_knd_kor_urd_pan_dyu_alb_bat_lit_mlt_ind_cnt_fre_swa_afr_tig_slo_grk_arw_ctl_qcu_ita_glc_mol_tsw_heb_swe_sod_eng_sun_cze_ses_hin_swt_mly_tha_gam_tml_xho_moo_tur_pol_por_aze_dgb_vie_owc_bem_ewe_tsn	-0.274040406901198	-0.647705539051437	0.518771210000215
192	mlt_hin_ven_pan_amh_amr_sid_por_aze_azi_akn_mao_bem_arw_alb_bsq_scr_heb_lda_mnd_lat_eng_ewe_svk_fbf_cze_hun_zul_tsw_fin_ben_tig_geo_bul_prs_bos_ukr_wly_anl_swe_est_yor_bat_spa_jav_jpn_tml_kor_slo_grk_dyu_ita_sun_glc_aeg_ind_cnt_ger_tsn_afr_chh_mcd_rom_lit_urd_qcu_krd_mol_dut_igb_gam_guj_sod_fre_mly_nor_dgb_pol_moo_tag_tha_hau_knd_cic_swa_tur_rus_ctl_uzb_ses_vie_owc_xho_bam_swt	-0.644992778312446	-1.54034657884779	0.126871675416624
193	aeg_lit_igb_dut_amh_wly_anl_mcd_azi_tur_moo_bat_swt_ger_ctl_bsq_arw_owc_bam_cnt_por_prs_zul_swe_dyu_bos_est_fbf_xho_hun_pan_amr_geo_ben_fre_rus_lat_gam_sod_scr_fin_bem_mao_nor_sun_jpn_tml_kor_mol_glc_ses_eng_mly_pol_tig_jav_mnd_slo_swa_hin_heb_ukr_spa_cze_svk_qcu_guj_krd_bul_tsn_hau_rom_sid_afr_tag_alb_lda_ita_ven_ind_tha_chh_knd_ewe_cic_aze_urd_grk_uzb_akn_vie_mlt_dgb_tsw_yor	-0.720411146755816	-1.72986573171114	0.0869717244438293
194	sod_ben_swt_pol_amh_mlt_amr_rus_azi_tur_igb_sun_dgb_hin_lat_bsq_guj_aeg_fbf_mnd_ger_rom_tsw_bul_dyu_ukr_est_xho_swa_hun_ctl_gam_geo_pan_spa_svk_krd_wly_heb_arw_fin_akn_ind_scr_mao_jpn_knd_kor_swe_slo_yor_prs_bat_grk_tig_jav_cnt_ita_ven_nor_hau_glc_mol_cze_bos_qcu_lit_fre_eng_tsn_anl_por_sid_mcd_tag_dut_bem_afr_bam_mly_tha_chh_tml_moo_ewe_aze_urd_alb_uzb_zul_vie_owc_cic_ses_lda	-0.436972487952216	-1.0361020279189	0.302841119510258
195	gam_fre_akn_urd_heb_aeg_anl_glc_azi_uzb_lda_ind_bem_mcd_prs_bsq_cze_amh_dyu_cnt_ben_mol_yor_krd_bam_swe_fin_xho_igb_est_ctl_owc_geo_spa_bul_lit_slo_sod_chh_guj_hun_ses_jav_bos_bat_jpn_knd_kor_grk_rus_swt_nor_mly_dut_mlt_sun_mnd_svk_fbf_scr_tig_afr_hin_eng_rom_qcu_pan_alb_lat_tsn_wly_ukr_sid_ger_tag_por_tsw_arw_ven_mao_tha_hau_tml_moo_dgb_aze_ita_pol_tur_ewe_vie_amr_zul_cic_swa	-0.518473959034962	-1.2342254405606	0.220228640628521
196	gam_pan_akn_krd_chh_amh_sid_lat_uzb_aze_ewe_jav_cic_mcd_scr_bsq_alb_tig_lda_cnt_prs_ben_yor_svk_tsw_eng_est_dyu_moo_fin_dut_owc_geo_ita_ger_grk_bul_heb_mlt_ctl_hun_ven_sun_urd_mao_jpn_knd_kor_afr_rus_bem_slo_ind_mol_anl_tag_mnd_fre_zul_hin_hau_spa_rom_por_pol_qcu_nor_glc_lit_dgb_amr_swe_sod_ukr_bat_arw_tsn_guj_swa_mly_tha_aeg_tml_igb_swt_tur_bos_cze_azi_bam_vie_wly_ses_fbf_xho	-0.27925517325083	-0.659879966838123	0.510961802806876
197	hau_glc_swa_pan_amr_owc_amh_svk_uzb_azi_igb_mao_dyu_arw_ita_bsq_swe_sid_tsw_mnd_fre_cze_ven_alb_fbf_mcd_hun_cic_zul_fin_eng_wly_geo_grk_nor_mol_ger_mlt_tig_rus_est_lda_bat_slo_jav_jpn_tml_kor_scr_afr_ses_ben_mly_lit_chh_sun_cnt_lat_tsn_pol_heb_hin_ctl_krd_bul_qcu_rom_bos_spa_bam_sod_ukr_anl_prs_ind_por_moo_urd_bem_tag_tha_aeg_knd_akn_ewe_aze_dut_guj_tur_xho_vie_gam_yor_dgb_swt	0.101431714897363	0.238615824725101	0.811928500281483
198	anl_svk_dgb_rus_chh_hau_tig_grk_aze_azi_dyu_mao_xho_guj_scr_bsq_glc_aeg_tsn_mnd_ben_bos_swt_dut_moo_pol_hun_ewe_bam_est_rom_wly_geo_ctl_hin_ita_alb_heb_gam_eng_fin_akn_bat_pan_mly_jpn_tml_kor_swe_mcd_swa_nor_ind_afr_amh_jav_cnt_ukr_tsw_cze_mlt_lat_spa_slo_krd_qcu_urd_bul_lit_igb_sid_mol_amr_ger_tag_arw_fbf_fre_bem_sun_tha_sod_knd_zul_ven_tur_por_prs_uzb_lda_vie_owc_cic_yor_ses	-0.649132542417302	-1.55165369584909	0.124141644961089
199	gam_svk_swa_eng_amh_wly_anl_bos_uzb_tur_cic_sun_fbf_lit_mol_bsq_krd_heb_igb_cnt_pol_cze_akn_nor_dyu_fre_fin_xho_yor_est_hin_sid_geo_pan_scr_lat_prs_mlt_tig_ger_hun_moo_mao_ben_jav_jpn_knd_kor_rom_afr_dgb_glc_mly_dut_owc_bat_mnd_ctl_bem_slo_hau_mcd_rus_grk_spa_qcu_urd_alb_bul_tsn_amr_swe_chh_por_ind_guj_lda_ukr_bam_tag_tha_sod_tml_zul_ewe_azi_ita_arw_aze_ven_vie_aeg_swt_ses_tsw	-0.517674237799384	-1.23272098403372	0.22078701040575
200	owc_swe_ven_scr_anl_sod_gam_ita_uzb_aze_lda_ind_swa_pol_rus_bsq_bos_wly_tsw_cnt_grk_por_ewe_mcd_bem_slo_est_yor_bam_hun_svk_mlt_geo_cze_lat_fre_afr_aeg_chh_spa_fin_zul_jav_bul_bat_jpn_tml_kor_ben_glc_dyu_rom_mao_ctl_heb_sun_mnd_prs_tsn_eng_amh_urd_pan_lit_ukr_qcu_ger_nor_krd_igb_hau_dut_sid_alb_mly_arw_cic_hin_fbf_tag_tha_amr_knd_dgb_ses_tur_mol_guj_azi_moo_vie_tig_akn_swt_xho	-0.311416550748121	-0.737685676618524	0.462562737274806
201	anl_ctl_bem_swe_wly_chh_amh_rom_uzb_tur_lda_mao_dyu_svk_mol_bsq_pol_amr_ses_mnd_bos_rus_moo_lat_cic_glc_est_swt_ven_fin_urd_sod_geo_pan_lit_prs_eng_gam_mlt_bul_hun_igb_mly_fre_sun_jpn_tml_kor_spa_slo_dgb_cze_ind_ben_sid_bat_cnt_mcd_tsw_hin_heb_por_ger_grk_alb_qcu_guj_scr_afr_zul_hau_arw_aeg_krd_jav_ukr_bam_nor_swa_tag_tha_tig_knd_yor_akn_aze_ita_dut_azi_ewe_vie_owc_fbf_xho_tsn	-0.0130405142751834	-0.0306963136335087	0.975577511311741
202	hau_fre_igb_rus_wly_heb_gam_mcd_uzb_azi_lda_ind_akn_krd_rom_bsq_bos_mlt_fbf_mnd_pan_scr_ses_svk_ven_mol_fin_swa_tsw_est_ger_aeg_geo_hin_ita_pol_spa_owc_amh_guj_hun_xho_tag_grk_mly_jpn_tml_kor_afr_eng_swt_urd_jav_lit_chh_mao_cnt_nor_moo_bul_anl_dut_por_glc_prs_qcu_lat_ben_cze_yor_tig_swe_sid_arw_sun_ctl_bam_slo_bem_bat_tha_sod_knd_cic_ewe_tur_ukr_alb_aze_dyu_vie_amr_tsn_zul_dgb	-0.368372824154541	-0.872809084534009	0.385015121525841
203	wly_pol_moo_ger_owc_sod_gam_guj_azi_tur_ewe_mao_fbf_slo_scr_bsq_por_anl_akn_mnd_ctl_hin_tsn_svk_yor_rus_hun_dyu_bam_est_spa_sid_geo_ita_krd_dut_alb_amr_amh_lat_fin_ven_tag_cze_jav_jpn_knd_kor_pan_bos_cic_prs_sun_fre_hau_ind_cnt_eng_tsw_nor_tig_mol_glc_swe_mcd_qcu_bul_urd_lit_bem_chh_arw_mlt_rom_mly_ukr_igb_grk_swa_bat_tha_aeg_tml_ses_lda_uzb_afr_ben_aze_xho_vie_heb_swt_dgb_zul	-0.770887546315483	-1.85385677108779	0.0669294490636859
204	aeg_urd_akn_ctl_tig_amh_chh_spa_azi_tur_ewe_jav_swa_ita_afr_bsq_arw_gam_bem_cnt_guj_scr_lda_rus_xho_swe_hun_swt_bam_est_por_wly_geo_fre_eng_svk_krd_hau_heb_nor_fin_yor_mly_mol_ind_jpn_knd_kor_bos_bul_dyu_lit_mao_cze_owc_sun_mnd_prs_dgb_pol_sod_grk_rom_slo_dut_qcu_glc_pan_ger_cic_sid_lat_amr_alb_bat_hin_fbf_ben_zul_tag_tha_anl_tml_ses_moo_uzb_mcd_ukr_aze_tsn_vie_mlt_igb_ven_tsw	-0.464754538735901	-1.10460782052372	0.272179257774445
205	wly_prs_dyu_glc_amh_owc_hau_pol_tur_aze_akn_bat_ses_fre_scr_bsq_slo_heb_swa_cnt_swe_ctl_ven_lat_tsn_urd_fin_bam_lda_est_hin_chh_geo_krd_spa_rus_lit_sod_mlt_ita_hun_moo_mao_bul_jav_jpn_knd_kor_guj_afr_ewe_nor_tag_ukr_anl_mly_mnd_ben_swt_eng_sid_por_ger_rom_dut_qcu_cze_bos_grk_fbf_aeg_alb_tig_svk_sun_pan_dgb_mol_igb_ind_tha_amr_tml_bem_yor_azi_arw_mcd_uzb_tsw_vie_gam_cic_xho_zul	0.449798823928483	1.06195342313361	0.291006759561974
206	heb_afr_zul_cze_aeg_owc_sod_ukr_aze_uzb_ses_mao_ven_lit_scr_bsq_bul_sid_bam_cnt_pol_rus_tsw_fre_swa_nor_fin_xho_dyu_est_bos_gam_geo_glc_prs_svk_slo_wly_anl_alb_hun_fbf_tag_mol_sun_jpn_tml_kor_hin_urd_yor_arw_jav_dut_amh_ind_mnd_swe_ewe_mcd_tig_ben_ita_krd_grk_qcu_eng_ctl_lat_igb_amr_rom_hau_spa_mly_ger_bem_guj_swt_bat_tha_chh_knd_tsn_akn_azi_pan_por_tur_moo_vie_mlt_lda_dgb_cic	0.0504788349459692	0.118760213902232	0.905721477905204
207	sid_bul_swa_scr_chh_tig_owc_alb_tur_aze_ses_mao_dyu_hin_grk_bsq_rus_wly_tsn_mnd_krd_por_yor_svk_fbf_spa_est_xho_dgb_hun_rom_sod_geo_slo_fre_ita_ctl_aeg_mlt_arw_fin_moo_bat_bos_tag_jpn_knd_kor_mol_guj_tsw_dut_mly_cze_amr_jav_cnt_eng_ven_swe_heb_lit_mcd_ben_ukr_qcu_ger_glc_prs_ewe_anl_urd_amh_nor_sun_pol_lda_afr_swt_ind_tha_hau_tml_bam_igb_uzb_lat_pan_azi_zul_vie_gam_cic_bem_akn	0.0239827393571309	0.0565614337724171	0.955015900312289
208	wly_bos_dgb_ita_chh_sod_tig_scr_aze_uzb_cic_mly_ewe_slo_ukr_bsq_lat_gam_fbf_mnd_lit_hin_ses_spa_moo_cze_est_dyu_swt_hun_svk_hau_geo_mol_ben_rom_glc_heb_aeg_pol_fin_bam_jav_mcd_bat_jpn_knd_kor_swe_eng_akn_ctl_tag_fre_anl_mao_cnt_nor_yor_pan_mlt_grk_dut_bul_krd_qcu_ger_urd_por_tsn_sid_afr_amr_alb_ind_prs_ven_guj_lda_sun_tha_amh_tml_zul_bem_tur_arw_rus_azi_swa_vie_owc_igb_tsw_xho	0.137450897669233	0.32368710086533	0.74690171801652
209	heb_ukr_bam_scr_tig_amh_hau_grk_uzb_tur_zul_mao_ven_prs_guj_bsq_rom_chh_igb_mnd_ita_spa_swt_krd_cic_pol_fin_dgb_bem_hun_mcd_owc_geo_lit_bul_arw_glc_wly_sid_urd_est_ses_jav_slo_sun_jpn_tml_kor_fre_pan_tsw_swe_mly_por_mlt_tag_cnt_eng_lda_dut_sod_hin_bos_nor_alb_qcu_ger_mol_cze_xho_amr_afr_gam_ctl_bat_svk_dyu_lat_swa_ind_tha_anl_knd_tsn_moo_aze_rus_ben_azi_ewe_vie_aeg_yor_fbf_akn	0.15021617983567	0.354548757182532	0.723730361859892
210	aeg_svk_tsn_prs_chh_owc_wly_por_uzb_aze_bam_ind_igb_alb_lat_bsq_scr_amh_cic_cnt_ita_fre_bem_ukr_dyu_cze_est_moo_tsw_fin_ben_gam_geo_pan_rom_dut_afr_sod_heb_ger_hun_lda_mao_swe_jav_jpn_knd_kor_slo_arw_zul_lit_tag_mcd_anl_sun_mnd_spa_xho_pol_mlt_ctl_hin_grk_glc_qcu_mol_nor_eng_dgb_tig_rus_hau_krd_bat_urd_swa_guj_yor_mly_tha_sid_tml_swt_ewe_tur_bos_bul_azi_ven_vie_amr_ses_akn_fbf	-0.220332483236125	-0.520879148528378	0.603688984678597
211	chh_swe_fbf_arw_aeg_sod_sid_slo_uzb_tur_lda_mly_moo_afr_prs_bsq_guj_wly_tsw_mnd_por_cze_akn_spa_cic_ger_fin_dgb_tsn_hun_mol_amr_geo_rom_svk_ben_mcd_hau_amh_ukr_est_igb_mao_fre_ind_jpn_knd_kor_scr_ita_zul_alb_sun_lit_tig_tag_cnt_lat_dyu_pan_mlt_dut_rus_ctl_grk_qcu_bos_bul_urd_ses_gam_krd_anl_eng_bat_pol_yor_hin_xho_jav_tha_heb_tml_swt_swa_aze_glc_nor_azi_bem_vie_owc_ven_ewe_bam	0.0366869592660119	0.0864292661538644	0.931310994666903
212	amh_urd_akn_glc_sod_heb_owc_fre_uzb_aze_ven_sun_cic_hin_ctl_bsq_guj_amr_ses_cnt_mcd_bul_swt_pan_dgb_eng_est_yor_fbf_hun_lit_aeg_geo_prs_krd_alb_ger_sid_chh_spa_fin_moo_bat_rom_tag_jpn_tml_kor_svk_arw_swa_lat_mao_nor_hau_mly_mnd_swe_bam_ben_tig_grk_slo_dut_por_qcu_bos_scr_rus_lda_mlt_ukr_wly_cze_jav_pol_tsn_ita_bem_ind_tha_gam_knd_igb_dyu_azi_mol_afr_tur_tsw_vie_anl_zul_ewe_xho	-0.366645365849663	-0.86974421084814	0.386679482560494
213	chh_scr_tsn_dut_owc_sod_heb_ukr_tur_azi_ewe_mao_lda_nor_pan_bsq_ben_gam_yor_cnt_svk_slo_bem_ger_zul_arw_fin_tsw_bam_est_lit_wly_geo_urd_pol_prs_mcd_sid_anl_ctl_hun_akn_ind_guj_jav_jpn_tml_kor_rom_swe_swa_mol_sun_lat_tig_mly_mnd_cze_igb_glc_amr_krd_eng_alb_afr_qcu_grk_rus_bul_dyu_mlt_bos_hau_spa_tag_ita_swt_por_dgb_bat_tha_aeg_knd_fbf_cic_uzb_hin_fre_aze_ven_vie_amh_ses_moo_xho	-0.362533228249919	-0.858252080497222	0.392959846636276
214	sod_ukr_ses_alb_sid_hau_aeg_afr_azi_uzb_swa_tag_ven_ben_mcd_bsq_glc_tig_fbf_mnd_pan_lat_lda_ger_tsn_arw_est_cic_igb_hun_rom_chh_geo_dut_pol_ctl_mol_mlt_anl_por_fin_bem_mly_urd_ind_jpn_knd_kor_hin_prs_swt_eng_sun_ita_amr_jav_cnt_svk_akn_bos_gam_grk_guj_fre_krd_qcu_swe_scr_cze_moo_owc_spa_amh_bul_mao_rus_yor_nor_zul_bat_tha_wly_tml_dyu_bam_tur_slo_lit_aze_dgb_vie_heb_tsw_ewe_xho	-0.824014601466759	-1.98979138010073	0.0495508728765921
215	tig_pol_akn_prs_heb_chh_gam_lit_tur_aze_tsw_ind_lda_slo_swe_bsq_alb_aeg_moo_mnd_fre_dut_fbf_urd_bem_guj_hun_xho_yor_est_ctl_amr_geo_mol_scr_ita_svk_sid_anl_ger_fin_igb_tag_hin_mao_jpn_tml_kor_spa_por_cic_cze_mly_rus_sod_sun_cnt_ben_zul_lat_wly_mcd_bul_nor_eng_qcu_krd_glc_afr_swt_amh_rom_mlt_pan_bat_bos_dgb_ukr_ewe_jav_tha_owc_knd_dyu_bam_azi_grk_arw_uzb_ven_vie_hau_ses_tsn_swa	0.307722995622995	0.724849588616695	0.470364118635705
216	gam_grk_dgb_lat_aeg_sid_tig_bos_tur_uzb_tsn_mly_dyu_prs_mcd_bsq_fre_amh_akn_cnt_glc_svk_ven_ben_lda_dut_est_swa_moo_fin_krd_amr_geo_swe_rus_arw_por_heb_sod_afr_hun_tsw_sun_ita_bat_jpn_tml_kor_scr_mol_xho_pan_tag_ctl_owc_mao_mnd_guj_yor_slo_hau_bul_eng_ger_hin_qcu_rom_spa_alb_igb_anl_lit_mlt_urd_ind_ukr_swt_cze_ewe_jav_tha_chh_knd_ses_cic_aze_pol_nor_azi_bem_vie_wly_fbf_bam_zul	0.0243738936825368	0.0574270149088602	0.954328250300494
217	aeg_krd_ewe_rus_hau_tig_owc_mcd_uzb_azi_bem_bat_dyu_pan_fre_bsq_prs_mlt_xho_cnt_hin_dut_zul_por_cic_lit_fin_igb_moo_est_ger_sid_geo_slo_grk_mol_alb_sod_amr_afr_hun_ses_mao_urd_ind_jpn_tml_kor_cze_bul_yor_ben_mly_glc_anl_sun_mnd_ukr_swa_svk_amh_ita_scr_rom_swe_qcu_spa_arw_bos_lda_wly_ctl_heb_guj_tag_lat_ven_eng_akn_jav_tha_chh_knd_dgb_fbf_aze_nor_pol_tur_tsn_vie_gam_swt_tsw_bam	-0.0501794081227703	-0.118094153880692	0.906247747137284
218	hau_urd_ses_glc_amh_wly_sod_swe_tur_aze_lda_sun_tsn_pol_lat_bsq_ita_chh_bam_cnt_mcd_krd_swt_mol_dyu_arw_hun_fbf_yor_fin_eng_tig_geo_rus_pan_ger_bos_owc_amr_dut_est_dgb_bat_slo_jav_jpn_knd_kor_ctl_fre_akn_cze_mao_ben_gam_mly_mnd_afr_cic_svk_heb_nor_grk_hin_alb_qcu_scr_rom_guj_xho_aeg_lit_mlt_ukr_ind_prs_tsw_bul_zul_tag_tha_sid_tml_ven_moo_azi_spa_por_uzb_swa_vie_anl_ewe_igb_bem	-0.141816486094528	-0.33496970114989	0.73840229953457
219	owc_swe_tsw_slo_mlt_gam_wly_rom_uzb_azi_bem_sun_zul_krd_fre_bsq_bos_anl_swa_cnt_grk_svk_lda_urd_cic_bul_fin_akn_tsn_hun_por_amh_geo_nor_afr_guj_spa_tig_sod_mcd_est_yor_tag_prs_mao_jpn_knd_kor_eng_lit_ses_rus_mly_alb_heb_jav_mnd_lat_ewe_ctl_aeg_scr_arw_pol_hin_qcu_cze_pan_ukr_dgb_sid_mol_chh_dut_bat_glc_swt_ita_dyu_ind_tha_hau_tml_igb_ven_tur_ben_ger_aze_fbf_vie_amr_xho_bam_moo	-0.401341928237107	-0.952827687124527	0.343147324427421
220	sod_krd_swa_grk_tig_gam_chh_fre_tur_uzb_ewe_mly_yor_eng_guj_bsq_arw_amh_dyu_mnd_mol_rom_xho_alb_akn_urd_hun_ven_zul_fin_nor_heb_geo_svk_spa_ukr_hin_anl_amr_bul_est_swt_mao_ita_sun_jpn_knd_kor_bos_dut_fbf_glc_tag_mcd_wly_bat_cnt_scr_ses_prs_hau_swe_lit_cze_por_qcu_slo_pol_ctl_tsw_mlt_lat_aeg_rus_ind_afr_moo_ben_bam_jav_tha_owc_tml_tsn_lda_azi_pan_ger_aze_bem_vie_sid_cic_dgb_igb	-0.436353249237109	-1.03615534011384	0.302816383994356
221	owc_guj_ewe_glc_aeg_amh_amr_por_aze_uzb_zul_jav_fbf_pan_ukr_bsq_fre_gam_moo_cnt_grk_rom_ses_ita_cic_mcd_hun_tsw_swt_est_cze_tig_geo_spa_svk_ctl_lit_wly_hau_lat_fin_dyu_bat_bul_sun_jpn_knd_kor_urd_alb_dgb_arw_ind_bos_anl_mly_mnd_ger_bam_nor_heb_rus_ben_swe_krd_qcu_pol_hin_prs_ven_mlt_mol_chh_scr_tag_slo_bem_dut_tsn_mao_tha_sod_tml_xho_yor_azi_eng_afr_tur_igb_vie_sid_swa_lda_akn	0.178394495910591	0.419841411639021	0.675569654618575
222	anl_guj_igb_ger_mlt_sid_owc_glc_aze_azi_xho_bat_bam_bos_grk_bsq_nor_heb_tsn_mnd_bul_hin_lda_urd_ven_spa_est_dyu_swt_hun_eng_aeg_geo_swe_krd_por_lat_sod_amr_ben_fin_swa_mly_ita_mao_jpn_tml_kor_prs_mcd_moo_slo_jav_pan_tig_tag_cnt_fre_dgb_cze_amh_lit_arw_ctl_scr_qcu_mol_pol_ukr_bem_chh_svk_hau_afr_sun_rus_ses_dut_fbf_ind_tha_wly_knd_tsw_cic_tur_alb_rom_uzb_yor_vie_gam_akn_ewe_zul	-0.0569415857885499	-0.134125374898582	0.893593266350379
223	anl_ger_akn_scr_sod_heb_mlt_arw_tur_aze_bem_jav_bam_rus_alb_bsq_krd_chh_moo_cnt_spa_swe_zul_ben_fbf_pol_fin_cic_swa_est_mol_tig_geo_lat_fre_slo_bos_gam_aeg_svk_hun_xho_ind_mcd_sun_jpn_knd_kor_ita_nor_dgb_por_mao_lit_wly_mly_mnd_dut_dyu_prs_sid_ukr_cze_afr_pan_qcu_ctl_guj_eng_yor_hau_bul_owc_grk_bat_urd_tsw_glc_swt_tag_tha_amh_tml_ses_lda_azi_rom_hin_uzb_tsn_vie_amr_ewe_ven_igb	-0.726311828528344	-1.74507610317381	0.0842747718277119
224	amh_dut_tsn_ben_sid_anl_aeg_nor_aze_azi_dyu_mao_ven_mol_bul_bsq_guj_hau_xho_mnd_spa_alb_bem_por_lda_slo_hun_igb_bam_est_afr_sod_geo_prs_grk_pol_rom_mlt_amr_pan_fin_ewe_ind_eng_jav_jpn_tml_kor_ita_krd_cic_ukr_mly_ctl_wly_sun_cnt_lat_akn_rus_heb_lit_arw_glc_fre_qcu_svk_ger_scr_dgb_owc_swe_tig_bos_bat_cze_moo_urd_yor_tag_tha_chh_knd_tsw_ses_uzb_hin_mcd_tur_fbf_vie_gam_zul_swa_swt	-0.83900820779213	-2.02361511091775	0.0458794865248952
225	owc_swe_lda_slo_heb_chh_aeg_scr_azi_aze_zul_mly_tsn_por_pan_bsq_krd_amr_akn_cnt_glc_urd_bem_svk_dyu_nor_hun_ven_swt_est_afr_tig_geo_ita_prs_bul_guj_wly_anl_ctl_fin_swa_jav_pol_mao_jpn_knd_kor_lat_ben_cic_bos_tag_mol_hau_sun_mnd_lit_ses_hin_gam_fre_eng_dut_spa_qcu_ukr_arw_ger_xho_amh_cze_mlt_alb_ind_grk_bam_rus_fbf_bat_tha_sid_tml_igb_dgb_tur_mcd_rom_uzb_tsw_vie_sod_moo_yor_ewe	-0.221454930436404	-0.523305099059618	0.602006637958493
226	mlt_pol_zul_dut_tig_chh_amr_eng_azi_uzb_fbf_jav_cic_rus_ger_bsq_ukr_heb_yor_cnt_mol_ben_akn_pan_moo_ita_hun_tsn_swa_est_urd_anl_geo_guj_lit_slo_bos_sod_owc_nor_fin_igb_ind_hin_mao_jpn_knd_kor_alb_grk_swt_scr_bat_arw_wly_sun_mnd_swe_bam_afr_sid_spa_svk_lat_cze_qcu_rom_por_bul_bem_gam_fre_aeg_ctl_mly_krd_xho_prs_lda_tag_tha_amh_tml_tsw_ewe_tur_glc_mcd_aze_ven_vie_hau_dyu_dgb_ses	-0.710429441214396	-1.70398449922643	0.0917231785415018
227	gam_hin_swt_lat_chh_owc_hau_pol_aze_azi_zul_jav_akn_slo_afr_bsq_arw_anl_tsn_cnt_bos_ger_yor_lit_swa_bul_est_igb_cic_hun_svk_amh_geo_glc_ukr_spa_ben_heb_amr_rom_fin_lda_mao_prs_tag_jpn_tml_kor_cze_krd_bam_swe_sun_eng_sid_ind_mnd_dut_xho_nor_wly_fre_ctl_mcd_urd_qcu_guj_ita_pan_tsw_tig_alb_mlt_rus_bat_scr_dgb_mol_dyu_mly_tha_aeg_knd_bem_ewe_tur_grk_por_uzb_moo_vie_sod_ven_ses_fbf	-0.895054576821168	-2.16631611509835	0.0328436555958173
228	chh_rus_akn_prs_mlt_heb_owc_mcd_azi_aze_ven_sun_cic_ita_krd_bsq_swe_sod_xho_cnt_scr_cze_zul_afr_tsn_ctl_fin_ewe_ses_hun_guj_tig_geo_por_bul_eng_mol_amr_aeg_pan_est_fbf_ind_spa_mao_jpn_knd_kor_lat_glc_yor_ger_mly_fre_amh_jav_mnd_bos_bam_rom_sid_arw_lit_slo_alb_qcu_hin_dut_ukr_lda_hau_ben_gam_svk_tag_grk_igb_nor_swt_bat_tha_anl_tml_tsw_bem_uzb_pol_urd_tur_swa_vie_wly_moo_dgb_dyu	-0.620344309833102	-1.48369344862758	0.141271541187392
229	owc_krd_ses_scr_gam_chh_wly_cze_uzb_aze_lda_tag_bem_pol_prs_bsq_nor_aeg_swa_mnd_swe_bos_xho_ukr_moo_alb_est_dyu_akn_hun_lat_mlt_geo_dut_ita_rus_spa_sod_hau_pan_fin_yor_jav_arw_mao_jpn_tml_kor_lit_hin_bam_urd_ind_svk_amr_mly_cnt_ger_igb_ben_amh_rom_eng_slo_guj_qcu_bul_grk_por_tsw_heb_ctl_anl_mcd_bat_afr_fbf_glc_swt_sun_tha_tig_knd_zul_tsn_tur_fre_mol_azi_dgb_vie_sid_cic_ven_ewe	0.0178063109592476	0.0419044036043363	0.966664740753279
230	sid_hin_bam_guj_aeg_tig_amr_nor_azi_aze_akn_mao_swa_rom_prs_bsq_mcd_owc_ewe_mnd_pol_por_zul_spa_igb_svk_est_ven_moo_hun_ctl_hau_geo_alb_ben_dut_mol_sod_wly_lat_fin_cic_jav_cze_tag_jpn_tml_kor_scr_afr_tsn_grk_sun_rus_anl_bat_cnt_arw_dgb_glc_heb_bul_ger_bos_urd_qcu_krd_eng_slo_fbf_amh_swe_gam_ita_ind_ukr_lda_pan_swt_mly_tha_mlt_knd_yor_tsw_tur_fre_lit_uzb_ses_vie_chh_dyu_xho_bem	-0.15273019337936	-0.360373008600472	0.71938539570989
231	amr_grk_ses_rom_heb_mlt_tig_hin_aze_tur_zul_sun_fbf_spa_pol_bsq_lat_amh_ven_mnd_nor_slo_tsn_arw_yor_ukr_fin_bam_cic_hun_prs_sid_geo_eng_glc_ben_lit_sod_owc_rus_est_akn_mly_krd_ind_jpn_knd_kor_ita_urd_xho_swe_jav_scr_hau_tag_cnt_dut_dgb_svk_wly_fre_alb_bos_afr_qcu_mcd_por_guj_bem_gam_mol_chh_ger_mao_bul_dyu_cze_igb_bat_tha_anl_tml_swa_tsw_uzb_pan_ctl_azi_ewe_vie_aeg_moo_lda_swt	-0.390737702117563	-0.925678179306939	0.357009122951887
232	gam_bos_dgb_pan_sid_amh_aeg_ukr_azi_aze_akn_jav_swa_eng_slo_bsq_ben_anl_tsn_mnd_arw_ita_bem_swe_ses_ctl_est_ven_igb_hun_mcd_tig_geo_dut_cze_scr_svk_owc_hau_afr_fin_bam_sun_hin_mly_jpn_knd_kor_glc_mol_dyu_pol_mao_lat_sod_tag_cnt_spa_cic_ger_mlt_grk_fre_rus_bul_qcu_por_prs_alb_tsw_wly_krd_amr_nor_ind_guj_ewe_lit_yor_bat_tha_heb_tml_swt_moo_tur_urd_rom_uzb_fbf_vie_chh_zul_lda_xho	-0.43542171616506	-1.03319608987255	0.304191467177973
233	amh_ger_ven_nor_owc_chh_gam_glc_tur_azi_fbf_mly_igb_ukr_krd_bsq_bul_sod_ses_cnt_bos_rus_swa_mcd_cic_alb_hun_ewe_moo_fin_por_tig_geo_ctl_cze_spa_pan_aeg_mlt_arw_est_bem_mao_swe_bat_jpn_knd_kor_grk_ben_dgb_prs_jav_slo_hau_sun_mnd_lat_zul_rom_heb_ita_urd_fre_pol_qcu_svk_dut_hin_dyu_amr_eng_sid_mol_tag_scr_xho_lit_lda_ind_tha_anl_tml_bam_tsn_uzb_afr_guj_aze_yor_vie_wly_swt_tsw_akn	0.0132821135601362	0.0313311268485358	0.975072608871959
234	chh_eng_swa_glc_hau_sod_mlt_mcd_uzb_azi_dyu_ind_tsw_svk_pol_bsq_rus_anl_tsn_mnd_ger_cze_ewe_mol_bam_rom_est_fbf_dgb_hun_lat_sid_geo_dut_por_lit_ukr_gam_aeg_ctl_fin_akn_tag_urd_mao_jpn_tml_kor_fre_swe_cic_pan_bat_alb_owc_jav_cnt_prs_moo_ben_amh_bos_slo_krd_guj_qcu_bul_scr_spa_yor_wly_arw_tig_grk_mly_nor_zul_ita_ses_sun_tha_heb_knd_ven_lda_aze_hin_afr_tur_bem_vie_amr_xho_swt_igb	-0.71478031153374	-1.71403274027027	0.0898538634374118
235	amh_guj_cic_scr_anl_amr_chh_pol_tur_uzb_moo_bat_dyu_grk_eng_bsq_pan_gam_fbf_mnd_alb_fre_ven_ger_tsw_bul_est_ses_yor_fin_arw_wly_geo_afr_krd_ctl_rus_tig_sod_spa_hun_zul_ind_prs_jav_jpn_tml_kor_dut_bos_bem_ukr_tag_mcd_heb_sun_cnt_svk_tsn_lit_sid_hin_ben_por_urd_qcu_glc_mol_rom_bam_mlt_cze_owc_slo_mao_lat_lda_nor_swa_mly_tha_aeg_knd_dgb_ewe_azi_ita_swe_aze_akn_vie_hau_swt_igb_xho	-0.256503391530106	-0.606126058740636	0.545907661043065
236	amr_hin_tsn_fre_mlt_heb_anl_mcd_uzb_aze_bam_ind_lda_spa_por_bsq_krd_sod_fbf_cnt_pan_cze_zul_ger_ewe_glc_hun_ven_akn_fin_scr_wly_geo_alb_prs_pol_bul_aeg_sid_rom_est_igb_bat_lat_jav_jpn_knd_kor_swe_svk_moo_urd_tag_arw_amh_mao_mnd_ita_cic_bos_gam_guj_rus_afr_grk_qcu_ctl_eng_lit_swa_hau_nor_owc_ben_sun_slo_yor_dut_bem_mly_tha_chh_tml_dyu_dgb_azi_mol_ukr_tur_tsw_vie_tig_ses_swt_xho	-1.04826023619302	-2.56735754401381	0.0118426328329685
237	sod_cze_cic_slo_owc_aeg_tig_rus_tur_azi_dgb_jav_ses_pol_ita_bsq_urd_hau_lda_cnt_fre_swe_bem_ctl_tsn_eng_hun_tsw_xho_fin_guj_anl_geo_ben_mol_afr_lat_gam_wly_ukr_est_igb_mly_mcd_ind_jpn_tml_kor_ger_dut_zul_nor_sun_lit_mlt_mao_mnd_svk_bam_glc_chh_arw_bos_por_scr_qcu_hin_alb_grk_dyu_amh_prs_sid_spa_tag_bul_moo_pan_akn_bat_tha_amr_knd_swa_fbf_aze_rom_krd_uzb_yor_vie_heb_swt_ven_ewe	-0.735143401159299	-1.76535593204431	0.0807863139271344
238	anl_prs_fbf_bul_wly_gam_owc_ctl_azi_tur_zul_tag_xho_nor_pol_bsq_hin_amh_ses_mnd_guj_glc_swt_slo_bem_cze_hun_tsw_swa_fin_rom_amr_geo_mol_spa_mcd_ukr_mlt_tig_por_est_dyu_mao_pan_sun_jpn_knd_kor_fre_bos_dgb_svk_mly_eng_heb_ind_cnt_rus_lda_lat_sod_arw_scr_swe_grk_qcu_ben_krd_afr_yor_sid_lit_chh_urd_bat_ger_tsn_alb_igb_jav_tha_hau_tml_ven_ewe_aze_ita_dut_uzb_cic_vie_aeg_moo_akn_bam	-0.6097453925685	-1.45906113877842	0.14791767107858
239	gam_svk_ven_por_aeg_hau_tig_mcd_aze_tur_igb_bat_yor_lit_ukr_bsq_mol_sid_ses_cnt_bos_nor_xho_ben_swa_slo_est_cic_akn_hun_dut_amr_geo_swe_rus_arw_alb_owc_chh_cze_fin_tsn_jav_afr_mly_jpn_tml_kor_grk_pan_moo_scr_sun_ita_heb_tag_mnd_ger_swt_fre_amh_eng_bul_glc_hin_qcu_urd_spa_rom_zul_sod_prs_anl_guj_ind_ctl_bem_lat_tsw_mao_tha_wly_knd_fbf_dgb_azi_pol_krd_uzb_dyu_vie_mlt_bam_ewe_lda	0.210696604558286	0.495480839611007	0.621429521286214
240	anl_rus_fbf_bul_tig_wly_amr_eng_azi_tur_akn_mly_dyu_lat_alb_bsq_ita_amh_ses_cnt_pan_pol_ven_spa_ewe_afr_est_zul_dgb_fin_swe_sod_geo_rom_scr_nor_fre_aeg_hau_cze_hun_xho_bat_guj_sun_jpn_tml_kor_hin_arw_tsn_slo_tag_krd_owc_ind_mnd_ben_moo_mcd_mlt_lit_prs_ukr_dut_qcu_bos_glc_ctl_lda_gam_grk_chh_mol_jav_por_yor_urd_igb_mao_tha_sid_knd_tsw_bem_uzb_svk_ger_aze_cic_vie_heb_swa_swt_bam	-0.712671043651675	-1.71000936608163	0.0905985732867145
241	tig_spa_igb_hin_wly_owc_aeg_ger_aze_azi_yor_bat_bam_krd_bul_bsq_ukr_mlt_cic_cnt_swe_rus_dgb_mcd_dyu_scr_fin_moo_tsn_hun_ben_hau_geo_lit_por_bos_mol_gam_chh_urd_est_ewe_sun_prs_mly_jpn_knd_kor_eng_ita_zul_ctl_tag_grk_sod_jav_mnd_alb_swa_pol_heb_cze_guj_glc_lat_qcu_afr_arw_pan_swt_sid_nor_amr_rom_ind_fre_akn_slo_lda_mao_tha_anl_tml_tsw_ven_uzb_svk_dut_tur_xho_vie_amh_ses_fbf_bem	-0.366517721932311	-0.870205000222238	0.38642896911788
242	wly_slo_ses_spa_sod_anl_mlt_fre_aze_tur_tsw_mao_moo_dut_ger_bsq_swe_amr_dgb_cnt_lit_scr_xho_pan_cic_lat_hun_ven_igb_fin_por_chh_geo_nor_guj_ben_krd_amh_aeg_cze_est_yor_mly_mol_sun_jpn_knd_kor_bos_glc_swt_ctl_tag_eng_hau_bat_mnd_grk_ewe_alb_gam_rus_rom_bul_hin_qcu_arw_svk_ukr_lda_heb_afr_tig_urd_jav_mcd_bam_ita_zul_ind_tha_owc_tml_dyu_bem_azi_pol_prs_uzb_tsn_vie_sid_fbf_swa_akn	-0.489296296028355	-1.16393923147721	0.247426030769512
243	amr_hin_dgb_nor_aeg_hau_gam_krd_tur_aze_moo_mao_swa_spa_grk_bsq_guj_anl_dyu_mnd_svk_ukr_bem_alb_ses_glc_hun_swt_akn_est_slo_heb_geo_bul_por_rus_ctl_chh_amh_mcd_fin_ven_bat_fre_tag_jpn_tml_kor_cze_pol_cic_ger_mly_scr_wly_jav_cnt_lit_ewe_dut_mlt_arw_mol_lat_bos_qcu_afr_urd_rom_zul_owc_pan_sod_eng_ind_swe_yor_prs_lda_sun_tha_sid_knd_bam_tsw_uzb_ita_ben_azi_igb_vie_tig_tsn_fbf_xho	-0.00562968219557936	-0.0132587343921828	0.989449772242367
244	sid_lat_bem_nor_owc_tig_sod_ukr_azi_tur_ven_tag_akn_alb_guj_bsq_eng_wly_yor_cnt_rus_ctl_ses_bos_swt_grk_est_ewe_tsw_fin_cze_amh_geo_por_swe_krd_scr_gam_hau_pan_hun_xho_bat_svk_jav_jpn_tml_kor_dut_afr_bam_lit_sun_prs_amr_mao_mnd_urd_igb_arw_anl_fre_ben_pol_spa_qcu_slo_rom_hin_fbf_mlt_glc_chh_mcd_mly_bul_dgb_ita_tsn_ind_tha_heb_knd_zul_cic_aze_mol_ger_uzb_lda_vie_aeg_swa_moo_dyu	0.108778542016758	0.256140559355419	0.798408029605784
245	tig_ita_swt_fre_heb_amh_gam_guj_uzb_tur_zul_sun_igb_ukr_slo_bsq_bos_wly_swa_mnd_mcd_svk_ven_glc_tsn_scr_est_ses_cic_hun_lat_owc_geo_ger_ctl_eng_dut_chh_mlt_urd_fin_dgb_ind_pol_jav_jpn_tml_kor_cze_nor_bam_grk_bat_prs_anl_mly_cnt_afr_bem_arw_hau_mol_rom_krd_por_qcu_lit_ben_pan_xho_aeg_swe_sid_bul_mao_spa_dyu_hin_akn_tag_tha_sod_knd_ewe_yor_azi_rus_alb_aze_fbf_vie_amr_tsw_lda_moo	0.00495924401413192	0.011680943280337	0.990705189101757
246	amh_lit_ses_krd_amr_sod_aeg_alb_tur_aze_tsn_sun_zul_slo_ukr_bsq_eng_mlt_fbf_mnd_lat_scr_cic_ger_dgb_nor_est_bam_ven_hun_pol_sid_geo_spa_cze_mcd_bul_hau_tig_hin_fin_ewe_ind_ita_jav_jpn_tml_kor_glc_afr_xho_rom_bat_prs_anl_mly_cnt_mol_moo_pan_gam_guj_ben_dut_ctl_qcu_rus_fre_swe_tsw_chh_urd_owc_arw_tag_svk_swt_bos_yor_mao_tha_heb_knd_bem_dyu_azi_grk_por_uzb_swa_vie_wly_lda_akn_igb	-0.490988050342137	-1.16955775880551	0.245167742106983
247	gam_krd_swa_mol_aeg_amr_anl_guj_aze_uzb_dgb_mly_ven_alb_por_bsq_lat_mlt_ewe_mnd_nor_scr_swt_afr_tsw_dut_hun_tsn_igb_fin_arw_sid_geo_spa_bos_bul_svk_chh_heb_hin_est_cic_sun_urd_mao_jpn_tml_kor_slo_ukr_moo_rus_bat_rom_owc_jav_cnt_ita_fbf_lit_sod_ger_mcd_eng_prs_qcu_ben_glc_pan_yor_hau_swe_tig_pol_ind_cze_bem_fre_ses_tag_tha_wly_knd_dyu_akn_tur_grk_ctl_azi_lda_vie_amh_bam_xho_zul	-0.111212874269859	-0.262085490011687	0.793835166516024
248	mlt_fre_swt_bos_amh_aeg_tig_grk_aze_azi_tsw_bat_bem_ukr_afr_bsq_nor_owc_tsn_cnt_hin_cze_cic_mol_ewe_krd_est_ses_dyu_fin_alb_sod_geo_prs_eng_por_scr_amr_hau_arw_hun_bam_ind_mcd_mao_jpn_knd_kor_ger_pan_dgb_lit_mly_bul_sid_jav_mnd_pol_moo_glc_anl_guj_urd_ctl_rom_qcu_rus_slo_ita_swa_gam_svk_wly_spa_tag_lat_zul_dut_lda_sun_tha_heb_tml_ven_xho_uzb_ben_swe_tur_fbf_vie_chh_igb_yor_akn	-0.43233443904796	-1.02564267029771	0.307720415367324
249	gam_por_xho_bul_wly_heb_owc_ben_azi_uzb_fbf_mao_moo_ctl_krd_bsq_ger_aeg_cic_cnt_lit_mol_dgb_afr_igb_fre_est_bam_zul_fin_guj_amh_geo_prs_ukr_eng_swe_anl_amr_spa_hun_tsn_tag_glc_mly_jpn_knd_kor_slo_bos_lda_ita_sun_svk_hau_jav_mnd_dut_ven_cze_sid_mcd_alb_rus_rom_qcu_nor_scr_hin_ewe_sod_arw_chh_lat_bat_pan_dyu_urd_yor_ind_tha_mlt_tml_tsw_ses_aze_pol_grk_tur_swa_vie_tig_swt_akn_bem	-0.455587400543392	-1.08158407135165	0.28223400078746
250	tig_spa_swa_cze_sid_amr_owc_bul_uzb_azi_tsw_tag_lda_svk_pan_bsq_ukr_wly_moo_mnd_grk_nor_ven_bos_cic_swe_hun_ewe_tsn_est_ben_mlt_geo_dut_rus_mol_slo_hau_anl_arw_fin_ses_jav_eng_ind_jpn_tml_kor_krd_afr_yor_mcd_mly_por_sod_bat_cnt_lat_dyu_fre_heb_urd_ctl_guj_rom_qcu_hin_alb_glc_akn_gam_pol_chh_lit_sun_prs_fbf_ger_xho_mao_tha_aeg_knd_zul_bam_aze_ita_scr_tur_igb_vie_amh_dgb_bem_swt	-0.809698185084528	-1.95250739651785	0.0538851326661087
251	sid_guj_swa_krd_tig_sod_wly_urd_azi_uzb_yor_ind_tsn_spa_nor_bsq_svk_owc_bem_mnd_bos_fre_ewe_rom_swt_cze_est_zul_dgb_hun_arw_aeg_geo_ben_ger_mol_glc_chh_heb_bul_fin_igb_sun_dut_mao_jpn_tml_kor_ctl_rus_ven_pan_tag_eng_gam_bat_cnt_alb_fbf_por_anl_scr_lit_afr_slo_qcu_grk_hin_mcd_lda_mlt_lat_amh_ukr_mly_pol_akn_prs_bam_jav_tha_hau_knd_dyu_cic_aze_ita_swe_tur_ses_vie_amr_moo_tsw_xho	-0.249169450871443	-0.589214657363451	0.557145891139268
252	wly_slo_lda_grk_chh_mlt_aeg_spa_tur_azi_cic_mly_dgb_pol_ctl_bsq_alb_amr_akn_mnd_guj_fre_ses_por_fbf_eng_est_dyu_zul_hun_ger_sid_geo_bul_rom_urd_bos_gam_sod_pan_fin_tsn_mao_arw_sun_jpn_tml_kor_scr_glc_tsw_ukr_ind_afr_owc_jav_cnt_lit_moo_prs_anl_ben_hin_rus_mol_qcu_dut_ita_mcd_ewe_amh_krd_hau_cze_bat_svk_yor_swe_swt_tag_tha_tig_knd_xho_swa_uzb_nor_lat_aze_igb_vie_heb_bem_bam_ven	-0.786487681123229	-1.8951050501735	0.0611846480934367
253	gam_ben_ewe_swe_tig_sod_wly_nor_uzb_azi_swt_mly_dyu_pol_por_bsq_rus_owc_xho_mnd_hin_mcd_zul_lit_cic_rom_est_yor_dgb_fin_fre_amh_geo_krd_arw_prs_bul_heb_aeg_svk_hun_ven_ind_scr_jav_jpn_knd_kor_cze_ctl_bem_mol_sun_alb_anl_tag_cnt_slo_ses_ita_sid_dut_lat_ukr_guj_qcu_ger_eng_spa_tsn_chh_pan_hau_afr_bat_bos_bam_urd_lda_mao_tha_amr_tml_igb_moo_tur_glc_grk_aze_akn_vie_mlt_tsw_fbf_swa	-0.130722364981656	-0.308201000952491	0.758618643049721
254	sid_rom_ven_grk_tig_anl_sod_ita_uzb_aze_swt_tag_xho_ctl_hin_bsq_lat_aeg_tsw_mnd_ukr_pol_dgb_guj_akn_mcd_hun_fbf_ses_est_krd_owc_geo_bos_urd_fre_svk_chh_amr_afr_fin_tsn_mly_scr_ind_jpn_knd_kor_pan_alb_igb_ger_jav_eng_gam_sun_cnt_arw_dyu_swe_hau_mol_prs_dut_cze_qcu_spa_glc_nor_yor_wly_bul_mlt_rus_mao_ben_ewe_lit_moo_bat_tha_amh_tml_bem_zul_tur_slo_por_azi_bam_vie_heb_cic_swa_lda	-0.631707141197468	-1.51136455584599	0.134086189077191
255	mlt_bul_zul_scr_wly_chh_tig_krd_uzb_azi_xho_ind_igb_rom_mcd_bsq_pan_sod_swa_mnd_ukr_cze_ven_pol_cic_urd_hun_tsw_swt_est_ger_hau_geo_lat_alb_hin_afr_owc_aeg_nor_fin_dyu_jav_prs_sun_jpn_tml_kor_arw_ctl_fbf_lit_mly_ita_anl_bat_cnt_eng_tsn_guj_sid_grk_mol_slo_dut_qcu_svk_ben_rus_bam_amr_fre_heb_swe_mao_spa_lda_glc_dgb_tag_tha_amh_knd_moo_bem_tur_por_bos_aze_ewe_vie_gam_ses_yor_akn	-0.12107191622602	-0.285285022738571	0.77606017524677
256	gam_krd_bam_cze_sod_tig_wly_mol_azi_aze_xho_jav_tsw_bul_ben_bsq_rus_owc_cic_cnt_nor_pan_swt_spa_moo_guj_hun_fbf_dyu_est_slo_anl_geo_bos_mcd_eng_svk_heb_hau_glc_fin_yor_bat_ukr_mao_jpn_tml_kor_hin_por_igb_prs_sun_grk_sid_tag_mnd_ctl_dgb_dut_chh_lit_ger_ita_afr_qcu_pol_swe_fre_tsn_amr_scr_mlt_lat_ind_rom_ses_alb_swa_mly_tha_aeg_knd_ewe_akn_tur_arw_urd_uzb_bem_vie_amh_zul_ven_lda	-0.491470861347195	-1.16948792700819	0.245195719544015
257	wly_grk_lda_alb_mlt_tig_sod_eng_aze_azi_swa_jav_cic_afr_rus_bsq_lat_anl_ewe_cnt_slo_fre_dyu_guj_yor_ukr_hun_dgb_igb_fin_urd_chh_geo_ger_glc_arw_mcd_amh_hau_ben_est_swt_mao_bul_sun_jpn_knd_kor_spa_mol_bem_pan_ind_prs_sid_bat_mnd_bos_tsn_pol_owc_ctl_lit_krd_swe_qcu_nor_hin_scr_moo_aeg_cze_amr_rom_mly_svk_ses_por_bam_tag_tha_gam_tml_tsw_fbf_uzb_ita_dut_tur_xho_vie_heb_ven_akn_zul	-0.450633606228745	-1.0698826034363	0.287441094153009
258	chh_hin_tsw_prs_owc_gam_aeg_guj_aze_uzb_bem_mly_ven_pol_spa_bsq_svk_tig_ewe_cnt_slo_bul_yor_ben_zul_rus_est_igb_lda_fin_eng_hau_geo_cze_fre_nor_lit_anl_sod_scr_hun_dyu_jav_lat_mao_jpn_tml_kor_ctl_rom_swa_grk_sun_por_amr_tag_mnd_arw_swt_glc_amh_mol_pan_ger_mcd_qcu_ukr_bos_alb_fbf_sid_ita_heb_swe_bat_krd_dgb_dut_tsn_ind_tha_mlt_knd_cic_xho_tur_urd_afr_azi_ses_vie_wly_akn_bam_moo	-0.217624439736503	-0.513840741279785	0.608582082046272
259	sod_pol_xho_ctl_wly_aeg_chh_rus_aze_azi_swa_bat_bem_ben_eng_bsq_mcd_anl_swt_cnt_lit_urd_ses_swe_ewe_glc_fin_igb_moo_est_mol_amh_geo_rom_cze_bos_bul_mlt_gam_hin_hun_yor_mly_prs_ind_jpn_knd_kor_pan_arw_dyu_grk_sun_spa_sid_jav_mnd_ger_bam_krd_heb_ukr_lat_afr_svk_qcu_fre_ita_alb_dgb_amr_guj_owc_por_mao_slo_fbf_nor_tsn_tag_tha_tig_tml_zul_lda_uzb_scr_dut_tur_akn_vie_hau_cic_ven_tsw	-0.404736544071197	-0.960415953043885	0.339336287175113
260	aeg_guj_swa_fre_wly_chh_heb_rom_aze_azi_tsw_mao_bem_nor_ctl_bsq_urd_anl_cic_cnt_bos_grk_swt_rus_yor_ita_fin_akn_lda_est_eng_amr_geo_spa_hin_cze_swe_tig_gam_svk_hun_tsn_mly_afr_ind_jpn_tml_kor_glc_bul_ewe_pan_tag_krd_mlt_bat_mnd_slo_dgb_pol_owc_arw_scr_alb_dut_qcu_prs_por_ben_ven_sid_mol_hau_lit_sun_ukr_xho_mcd_zul_jav_tha_sod_knd_dyu_bam_tur_lat_ger_uzb_fbf_vie_amh_igb_moo_ses	-0.216196589836655	-0.510755815216008	0.610732363934743
261	sid_spa_dgb_urd_hau_aeg_sod_fre_tur_azi_ven_sun_bam_ctl_glc_bsq_mol_tig_tsn_mnd_bos_svk_xho_eng_bem_rus_fin_cic_ewe_est_hin_owc_geo_por_nor_cze_swe_chh_heb_grk_hun_moo_ind_pan_jav_jpn_tml_kor_scr_ger_tsw_pol_bat_prs_anl_mly_cnt_ita_akn_lit_wly_afr_guj_dut_slo_qcu_bul_ben_mcd_ses_gam_ukr_mlt_alb_mao_rom_fbf_lat_swa_tag_tha_amh_knd_igb_swt_aze_krd_arw_uzb_zul_vie_amr_lda_yor_dyu	-0.137666778464347	-0.32443472783319	0.746337532990352
262	amr_grk_fbf_pol_sid_sod_aeg_svk_uzb_azi_dyu_jav_zul_afr_swe_bsq_lit_hau_dgb_mnd_ger_cze_bam_mcd_xho_eng_fin_ewe_bem_est_arw_mlt_geo_pan_hin_slo_guj_amh_heb_ukr_hun_igb_tag_fre_bat_jpn_knd_kor_glc_scr_swt_urd_mao_ita_anl_ind_cnt_lat_cic_spa_owc_rus_alb_prs_bul_qcu_ctl_krd_nor_lda_tig_ben_wly_bos_mly_rom_ses_dut_swa_sun_tha_chh_tml_ven_akn_aze_mol_por_tur_tsw_vie_gam_moo_tsn_yor	0.0702138706928722	0.16520545096835	0.869140854978046
263	sod_dut_fbf_lit_gam_chh_wly_rus_tur_uzb_bem_tag_tsw_slo_arw_bsq_nor_tig_cic_mnd_por_afr_tsn_ctl_dyu_guj_est_zul_ven_fin_cze_anl_geo_glc_eng_ger_bul_owc_heb_krd_hun_xho_ind_scr_bat_jpn_tml_kor_mcd_hin_bam_fre_mao_urd_amr_sun_cnt_pol_yor_alb_mlt_svk_swe_bos_ita_qcu_rom_prs_ukr_ses_hau_grk_aeg_mol_mly_spa_swa_pan_lda_jav_tha_amh_knd_moo_swt_azi_ben_lat_aze_akn_vie_sid_dgb_igb_ewe	-0.247445343650517	-0.584748228980006	0.56013299647155
264	amh_svk_bem_lit_heb_wly_sid_spa_uzb_tur_yor_mao_tsn_eng_afr_bsq_fre_sod_bam_cnt_nor_rus_dyu_cze_moo_mol_est_akn_tsw_hun_urd_anl_geo_bul_mcd_arw_ita_hau_mlt_glc_fin_lda_mly_alb_sun_jpn_tml_kor_bos_rom_fbf_prs_jav_swe_aeg_tag_mnd_hin_swt_lat_tig_guj_pan_ctl_dut_qcu_krd_pol_grk_ven_gam_ukr_owc_ben_bat_por_swa_slo_xho_ind_tha_amr_knd_igb_ses_aze_scr_ger_azi_cic_vie_chh_dgb_ewe_zul	-0.183985722978897	-0.434306442466172	0.66507190352343
265	amr_mcd_akn_arw_hau_amh_wly_bos_aze_tur_tsn_sun_lda_rus_ben_bsq_fre_sid_bem_cnt_glc_nor_ewe_scr_ses_pol_hun_bam_fbf_est_dut_owc_geo_urd_prs_ita_ukr_tig_anl_lit_fin_swt_jav_alb_ind_jpn_tml_kor_slo_por_tsw_mol_bat_rom_chh_mao_mnd_guj_dgb_afr_mlt_grk_hin_krd_bul_qcu_swe_cze_ctl_dyu_aeg_ger_sod_eng_mly_spa_moo_pan_igb_tag_tha_gam_knd_swa_yor_azi_svk_lat_uzb_zul_vie_heb_cic_ven_xho	0.469048637734814	1.10995246427756	0.269881260081016
266	wly_ctl_ewe_mcd_amh_gam_chh_pan_aze_azi_swt_ind_dyu_afr_urd_bsq_glc_heb_zul_cnt_ben_dut_fbf_fre_ses_alb_hun_moo_swa_est_rom_aeg_geo_rus_ukr_pol_bul_sid_anl_ita_fin_ven_mao_eng_tag_jpn_tml_kor_por_krd_cic_mol_bat_guj_hau_mly_mnd_lit_igb_svk_owc_scr_nor_swe_prs_qcu_cze_grk_hin_akn_tig_bos_amr_arw_jav_ger_lda_slo_yor_sun_tha_sod_knd_bem_xho_uzb_spa_lat_tur_tsn_vie_mlt_dgb_bam_tsw	-0.233226367767517	-0.550974928527154	0.582972094732819
267	owc_mol_akn_cze_heb_sid_chh_spa_aze_azi_ses_jav_xho_rus_dut_bsq_bos_hau_igb_mnd_svk_grk_cic_guj_dgb_slo_est_moo_tsn_hun_ukr_amh_geo_krd_rom_scr_arw_mlt_amr_urd_fin_swt_mao_fre_tag_jpn_knd_kor_lit_afr_ven_hin_sun_bul_gam_bat_cnt_ger_fbf_eng_aeg_pol_prs_glc_lat_qcu_ita_swe_por_bem_wly_ben_tig_ctl_mly_mcd_zul_nor_swa_ind_tha_anl_tml_yor_tsw_uzb_pan_alb_tur_dyu_vie_sod_lda_bam_ewe	-0.292938234814501	-0.693472438846034	0.489741505079557
268	aeg_cze_fbf_pan_mlt_chh_heb_ita_aze_azi_moo_mao_cic_bul_ben_bsq_fre_owc_ven_mnd_pol_slo_ewe_mol_swt_afr_hun_ses_igb_est_hin_gam_geo_glc_lat_spa_ukr_tig_anl_urd_fin_zul_ind_grk_mly_jpn_knd_kor_alb_eng_yor_lit_jav_ger_sod_sun_cnt_ctl_bem_por_wly_dut_mcd_rus_rom_qcu_guj_scr_prs_dgb_amr_arw_amh_krd_tag_nor_xho_bos_dyu_bat_tha_sid_tml_swa_bam_tur_svk_swe_uzb_tsn_vie_hau_akn_lda_tsw	-0.615866592157563	-1.47199626661877	0.144397938868762
269	hau_afr_ven_mcd_aeg_wly_amh_spa_tur_azi_xho_bat_igb_cze_alb_bsq_swe_amr_zul_cnt_grk_svk_yor_bul_swt_guj_fin_swa_ewe_est_arw_sid_geo_lat_urd_ger_fre_sod_chh_pol_hun_bam_tag_eng_sun_jpn_knd_kor_glc_lit_moo_ctl_mly_krd_tig_jav_mnd_rus_lda_ita_gam_slo_scr_hin_nor_qcu_bos_por_rom_akn_anl_prs_owc_dut_ind_ben_bem_mol_tsn_mao_tha_heb_tml_dyu_dgb_uzb_pan_ukr_aze_tsw_vie_mlt_cic_ses_fbf	0.43473097988482	1.02571911258891	0.307684564255472
270	heb_ukr_swt_bos_amr_chh_wly_ger_aze_tur_bam_sun_yor_hin_bul_bsq_pan_aeg_lda_mnd_alb_rus_zul_cze_akn_ben_fin_ven_tsw_hun_fre_mlt_geo_por_rom_nor_arw_sid_sod_spa_est_dgb_mly_guj_ind_jpn_tml_kor_lit_scr_cic_lat_jav_glc_tig_tag_cnt_krd_ewe_prs_owc_slo_ita_ctl_mol_qcu_mcd_grk_svk_fbf_amh_afr_hau_eng_bat_urd_igb_pol_swa_mao_tha_gam_knd_tsn_ses_uzb_dut_swe_azi_xho_vie_anl_bem_dyu_moo	-0.753637693186269	-1.81002075015526	0.0735224030212794
271	heb_mcd_dyu_ctl_owc_tig_sod_afr_azi_tur_bem_mly_yor_bul_pan_bsq_slo_amr_bam_cnt_por_mol_ses_lat_moo_spa_fin_dgb_tsw_est_urd_sid_geo_swe_ger_lit_svk_amh_aeg_pol_hun_ewe_bat_eng_sun_jpn_tml_kor_nor_bos_zul_fre_ind_ita_wly_mao_mnd_prs_lda_cze_chh_ben_hin_dut_krd_qcu_guj_arw_ukr_tsn_hau_rus_mlt_scr_jav_grk_igb_rom_akn_tag_tha_anl_knd_ven_swt_uzb_glc_alb_aze_swa_vie_gam_fbf_xho_cic	-0.531243304789959	-1.26381715834304	0.209454364735393
272	amh_eng_cic_svk_tig_mlt_owc_grk_aze_tur_bam_mao_ses_rus_swe_bsq_pan_wly_dyu_mnd_prs_mcd_swt_ctl_moo_fre_est_tsn_yor_fin_ukr_sod_geo_bos_glc_dut_ita_heb_aeg_urd_hun_dgb_jav_nor_mly_jpn_knd_kor_scr_lat_lda_rom_ind_krd_gam_tag_cnt_lit_ewe_afr_hau_hin_ben_slo_cze_qcu_mol_arw_pol_zul_sid_ger_amr_alb_sun_bul_akn_spa_igb_bat_tha_anl_tml_xho_swa_azi_guj_por_uzb_ven_vie_chh_tsw_fbf_bem	-0.772054855688063	-1.85858480030505	0.0662488552315333
273	mlt_urd_swa_ben_gam_wly_sod_bos_azi_aze_cic_bat_swt_lit_pol_bsq_fre_anl_lda_cnt_prs_scr_tsn_lat_fbf_alb_est_igb_ven_fin_hin_chh_geo_eng_por_spa_ctl_owc_heb_bul_hun_zul_mao_pan_jav_jpn_tml_kor_mcd_nor_dgb_grk_mly_arw_amr_ind_mnd_svk_akn_swe_amh_mol_glc_ukr_dut_qcu_cze_rus_rom_moo_sid_ger_tig_ita_tag_krd_tsw_guj_xho_sun_tha_hau_knd_bem_dyu_uzb_slo_afr_tur_ses_vie_aeg_yor_bam_ewe	-0.788878513934768	-1.89900702924083	0.0606633562987181
274	sid_bul_dyu_pan_anl_wly_amh_arw_azi_tur_ses_mao_cic_swe_afr_bsq_lit_heb_igb_mnd_mol_rom_tsw_eng_yor_scr_est_swa_lda_fin_dut_sod_geo_guj_urd_ctl_glc_mlt_amr_grk_hun_ven_sun_slo_ind_jpn_tml_kor_lat_alb_dgb_ita_bat_hin_gam_jav_cnt_spa_zul_por_aeg_svk_nor_pol_prs_qcu_bos_cze_ukr_fbf_owc_mcd_tig_krd_mly_ger_moo_rus_tsn_tag_tha_chh_knd_swt_ewe_uzb_ben_fre_aze_bem_vie_hau_bam_xho_akn	0.0179784214231038	0.0423515719973583	0.966309228810262
275	heb_krd_tsw_nor_amh_sid_anl_cze_azi_uzb_moo_sun_zul_arw_bos_bsq_rom_hau_yor_cnt_slo_pol_cic_por_bem_swe_fin_igb_xho_hun_spa_sod_geo_pan_bul_lit_prs_gam_mlt_urd_est_akn_mly_eng_tag_jpn_tml_kor_guj_scr_ses_mcd_mao_ger_amr_bat_mnd_ben_tsn_ita_aeg_mol_dut_svk_hin_qcu_grk_glc_lat_swa_owc_ukr_chh_fre_jav_afr_dyu_ctl_bam_ind_tha_wly_knd_ven_fbf_aze_rus_alb_tur_ewe_vie_tig_dgb_swt_lda	-0.338419406292663	-0.801074165939498	0.425130602116774
276	amr_spa_akn_hin_chh_gam_sid_bos_tur_uzb_swt_mao_tsw_krd_ctl_bsq_pol_wly_dyu_cnt_por_cze_ses_nor_fbf_swe_fin_moo_cic_hun_rus_aeg_geo_grk_lit_svk_slo_anl_heb_ita_est_bam_ind_guj_bat_jpn_tml_kor_rom_eng_zul_lat_tag_urd_tig_mly_mnd_alb_dgb_prs_owc_dut_fre_ukr_scr_qcu_mol_bul_afr_swa_sod_arw_amh_pan_sun_ger_lda_mcd_yor_jav_tha_mlt_knd_igb_ven_aze_ben_glc_azi_tsn_vie_hau_xho_bem_ewe	-0.784515095808213	-1.89204180704712	0.0615965244353568
277	amh_pol_fbf_spa_chh_sid_mlt_lit_uzb_azi_bam_mao_ewe_bul_cze_bsq_rus_tig_tsw_cnt_afr_por_swt_urd_tsn_ctl_est_yor_igb_hun_fre_heb_geo_dut_ben_rom_ger_gam_owc_guj_fin_ven_jav_hin_ind_jpn_knd_kor_ukr_mcd_ses_mol_sun_glc_anl_mly_mnd_slo_lda_prs_sod_lat_svk_krd_pan_qcu_arw_grk_eng_dyu_amr_nor_hau_scr_tag_alb_dgb_bos_cic_bat_tha_aeg_tml_akn_moo_aze_ita_swe_tur_swa_vie_wly_xho_zul_bem	0.428646514577214	1.01048630542714	0.314884203748206
278	tig_ukr_zul_ita_heb_anl_sid_spa_aze_tur_swa_ind_ven_bos_cze_bsq_pan_aeg_swt_mnd_krd_slo_ses_ger_dyu_lit_hun_tsn_lda_fin_fre_chh_geo_svk_lat_por_arw_owc_mlt_bul_est_dgb_bat_rom_mly_jpn_tml_kor_grk_prs_ewe_ben_jav_nor_sod_tag_cnt_dut_akn_hin_hau_eng_rus_mol_pol_qcu_alb_afr_scr_bem_wly_ctl_amr_urd_sun_swe_fbf_mcd_cic_mao_tha_gam_knd_moo_bam_azi_glc_guj_uzb_tsw_vie_amh_xho_igb_yor	-0.28758107157103	-0.680158169754871	0.498094012985394
279	wly_dut_dyu_slo_heb_sid_anl_guj_aze_azi_yor_mly_ewe_ita_pol_bsq_alb_gam_swa_cnt_lit_pan_akn_grk_ven_ben_est_swt_cic_fin_cze_aeg_geo_lat_ctl_por_swe_tig_chh_eng_hun_tsn_mao_glc_jav_jpn_knd_kor_mcd_hin_tsw_scr_ind_arw_amr_bat_mnd_rom_bam_mol_owc_afr_krd_rus_bos_qcu_fre_ger_nor_bem_sod_svk_mlt_ukr_tag_spa_fbf_urd_xho_sun_tha_amh_tml_moo_zul_uzb_bul_prs_tur_ses_vie_hau_dgb_igb_lda	0.743824316830545	1.76701294042079	0.080506625160032
280	chh_glc_yor_cze_gam_amr_amh_nor_aze_tur_igb_ind_bam_ctl_urd_bsq_eng_sid_cic_mnd_bos_slo_ewe_swe_akn_por_hun_swa_lda_fin_mol_aeg_geo_pol_dut_lat_fre_anl_owc_bul_est_xho_mao_ita_tag_jpn_knd_kor_prs_hin_zul_grk_bat_ben_sod_sun_cnt_krd_ses_scr_hau_alb_rus_spa_rom_qcu_pan_ger_mcd_tsw_heb_arw_tig_ukr_mly_lit_ven_guj_bem_jav_tha_wly_tml_dgb_swt_azi_svk_afr_uzb_fbf_vie_mlt_moo_tsn_dyu	-0.311218034783865	-0.739405344030645	0.461523175405526
281	gam_bul_dyu_guj_sid_aeg_wly_arw_uzb_aze_moo_tag_xho_cze_por_bsq_pan_chh_swt_mnd_ger_urd_igb_krd_cic_dut_est_akn_ses_fin_hin_amh_geo_spa_glc_grk_mcd_owc_hau_rom_hun_ewe_bat_lat_mly_jpn_knd_kor_mol_slo_tsw_lit_mao_prs_heb_jav_cnt_bos_lda_eng_mlt_fre_ukr_alb_ctl_qcu_ben_afr_ita_fbf_anl_svk_amr_rus_sun_swe_tsn_pol_bem_ind_tha_tig_tml_zul_ven_azi_scr_nor_tur_yor_vie_sod_dgb_swa_bam	0.405893887885389	0.958616209880963	0.340237663070074
282	tig_lat_zul_svk_hau_mlt_gam_alb_uzb_tur_swa_mao_moo_ger_afr_bsq_ctl_sod_ven_cnt_eng_por_dgb_ukr_fbf_pol_hun_igb_bam_est_mcd_sid_geo_bul_guj_hin_spa_amh_wly_cze_fin_tsn_ind_nor_sun_jpn_tml_kor_slo_krd_bem_lit_bat_pan_chh_tag_mnd_rus_ses_grk_amr_rom_glc_scr_urd_qcu_mol_fre_ben_cic_heb_swe_anl_arw_jav_prs_yor_ita_tsw_mly_tha_aeg_knd_swt_ewe_azi_dut_bos_aze_akn_vie_owc_dyu_xho_lda	0.269075093702418	0.633991956644901	0.527642392502614
283	chh_bul_moo_ctl_mlt_owc_tig_mcd_aze_azi_bam_jav_fbf_bos_krd_bsq_svk_amh_ses_cnt_lit_nor_lda_por_swt_alb_fin_bem_ven_est_rom_wly_geo_scr_dut_ita_eng_heb_gam_guj_hun_dgb_tag_grk_mao_jpn_tml_kor_ben_fre_xho_spa_sun_mol_amr_ind_mnd_ger_akn_cze_hau_rus_swe_glc_hin_qcu_lat_urd_arw_swa_aeg_afr_sid_pan_mly_slo_igb_ukr_ewe_bat_tha_sod_knd_yor_tsw_uzb_prs_pol_tur_dyu_vie_anl_zul_cic_tsn	0.540056410303879	1.27740974119345	0.204637411557959
284	heb_rom_xho_mcd_owc_wly_tig_guj_uzb_aze_fbf_mly_ven_ita_dut_bsq_swe_sod_dgb_cnt_fre_spa_tsw_prs_cic_lat_hun_bem_bam_fin_bos_sid_geo_alb_pol_svk_ben_anl_amr_arw_est_dyu_sun_bul_ind_jpn_tml_kor_afr_lit_akn_urd_jav_hin_chh_mao_mnd_slo_ses_por_gam_mol_glc_eng_krd_qcu_grk_cze_nor_zul_amh_scr_hau_ukr_bat_ger_swa_rus_igb_tag_tha_mlt_knd_swt_yor_tur_ctl_pan_azi_lda_vie_aeg_tsn_moo_ewe	-1.31025641908413	-3.26400288413566	0.0015377428871435
285	owc_bos_ewe_arw_sod_chh_amr_mcd_tur_aze_fbf_sun_igb_pol_swe_bsq_ben_gam_ses_cnt_lat_eng_bem_slo_swa_svk_est_yor_tsn_hun_krd_aeg_geo_guj_dut_urd_fre_amh_hau_ctl_fin_cic_ind_cze_mly_jpn_knd_kor_hin_alb_xho_ger_mao_ita_mlt_bat_mnd_por_dyu_lit_wly_mol_rom_prs_glc_qcu_nor_afr_scr_dgb_tig_bul_heb_spa_jav_grk_tsw_ukr_bam_tag_tha_sid_tml_akn_lda_azi_pan_rus_uzb_swt_vie_anl_zul_ven_moo	-0.188497954691039	-0.445566808533703	0.656945695843762
286	wly_prs_tsw_lat_chh_owc_amh_bul_azi_uzb_dgb_jav_yor_lit_svk_bsq_eng_hau_tsn_mnd_ctl_dut_igb_urd_swt_spa_hun_dyu_zul_est_slo_gam_geo_ben_swe_mol_pan_anl_sid_pol_fin_swa_tag_ita_ind_jpn_tml_kor_glc_mcd_moo_guj_mly_rom_heb_bat_cnt_ger_ewe_cze_aeg_rus_por_alb_krd_qcu_afr_ukr_fre_bem_amr_scr_tig_hin_mao_nor_cic_bos_akn_sun_tha_mlt_knd_bam_fbf_tur_grk_arw_aze_ven_vie_sod_lda_ses_xho	0.538886092553355	1.28183632966883	0.203086520104675
287	hau_krd_bam_bul_amr_amh_tig_bos_uzb_azi_igb_sun_cic_hin_grk_bsq_ben_wly_tsn_mnd_scr_dut_akn_pan_ewe_por_fin_zul_ven_est_slo_mlt_geo_rom_ger_arw_spa_owc_heb_urd_hun_ses_ind_lit_mly_jpn_tml_kor_glc_rus_dyu_lat_mao_ita_gam_bat_cnt_nor_bem_afr_chh_mcd_guj_alb_ukr_qcu_pol_fre_cze_yor_aeg_svk_anl_ctl_tag_swe_lda_mol_swa_jav_tha_sod_knd_fbf_dgb_aze_prs_eng_tur_xho_vie_sid_swt_tsw_moo	0.571183040370095	1.35234756461853	0.17954342921656
288	amh_ben_ses_ita_mlt_tig_gam_pol_aze_azi_ewe_bat_tsn_slo_ukr_bsq_scr_owc_igb_cnt_hin_mcd_moo_fre_akn_svk_fin_fbf_tsw_hun_eng_anl_geo_ger_mol_lat_prs_chh_amr_por_est_yor_sun_glc_mly_jpn_tml_kor_rus_swe_ven_afr_ind_dut_sid_mao_mnd_urd_dgb_cze_aeg_ctl_bos_bul_pan_qcu_lit_rom_spa_bam_heb_guj_hau_alb_jav_arw_bem_krd_dyu_tag_tha_wly_knd_cic_lda_tur_grk_nor_uzb_xho_vie_sod_swt_zul_swa	0.0301017198584267	0.0709960849613898	0.943553321097731
289	amr_pan_ses_urd_chh_heb_gam_arw_aze_azi_swt_mly_dgb_bul_ger_bsq_prs_amh_ewe_mnd_svk_hin_dyu_nor_fbf_bos_hun_bam_tsn_est_krd_hau_geo_grk_fre_afr_swe_sod_mlt_glc_fin_lda_sun_ben_jav_jpn_knd_kor_guj_pol_moo_rus_bat_lat_anl_ind_cnt_mcd_xho_ctl_tig_por_ukr_dut_ita_qcu_lit_rom_cze_tsw_owc_eng_wly_spa_tag_mol_bem_alb_cic_mao_tha_aeg_tml_igb_yor_tur_scr_slo_uzb_akn_vie_sid_swa_ven_zul	-0.778726485076948	-1.8753463858442	0.0638825580180219
290	sid_dut_swa_bul_tig_aeg_wly_spa_aze_tur_moo_jav_bem_pan_por_bsq_rus_sod_dgb_cnt_lit_hin_ven_grk_bam_fre_fin_lda_yor_est_krd_amh_geo_mol_lat_scr_swe_heb_chh_urd_hun_tsw_tag_rom_sun_jpn_knd_kor_pol_ukr_ses_cze_ind_ctl_amr_bat_mnd_nor_tsn_ger_hau_ben_mcd_slo_glc_qcu_guj_ita_svk_dyu_mlt_afr_anl_prs_mao_arw_ewe_eng_zul_mly_tha_owc_tml_akn_fbf_azi_bos_alb_uzb_swt_vie_gam_cic_igb_xho	-0.136193919744111	-0.321018301268104	0.74891680842704
291	amr_slo_ven_bos_chh_wly_aeg_rus_azi_aze_xho_mly_dgb_ctl_afr_bsq_fre_owc_bam_cnt_dut_urd_ses_bul_akn_scr_est_cic_igb_hun_swe_hau_geo_svk_pan_prs_guj_mlt_heb_por_fin_swa_ind_grk_tag_jpn_tml_kor_cze_mol_ewe_nor_sun_hin_tig_jav_mnd_alb_zul_lat_gam_eng_ita_ben_mcd_qcu_lit_ger_glc_tsn_sid_spa_anl_krd_mao_pol_tsw_arw_fbf_bat_tha_sod_knd_dyu_moo_tur_ukr_rom_uzb_swt_vie_amh_yor_lda_bem	-0.359088076160967	-0.850246780415357	0.397371584462559
292	mlt_svk_dyu_glc_heb_aeg_amh_spa_tur_azi_moo_mly_swt_krd_prs_bsq_bos_hau_dgb_mnd_hin_ger_fbf_mol_xho_scr_est_ewe_bem_fin_grk_chh_geo_eng_fre_bul_arw_anl_tig_nor_hun_igb_sun_swe_mao_jpn_tml_kor_mcd_pol_bam_ctl_bat_slo_wly_jav_cnt_dut_ven_afr_gam_rom_por_alb_lit_qcu_urd_rus_ita_ses_sod_pan_sid_ben_ind_ukr_cic_cze_tsw_tag_tha_owc_knd_yor_tsn_aze_lat_guj_uzb_swa_vie_amr_zul_lda_akn	-0.690250586929599	-1.65489405350537	0.101317106857265
293	mlt_mcd_swa_arw_owc_wly_amh_ita_aze_azi_ewe_bat_zul_krd_lit_bsq_hin_hau_dgb_cnt_spa_ger_igb_guj_akn_eng_fin_ses_dyu_est_svk_sid_geo_bul_prs_bos_afr_tig_amr_alb_hun_tsn_tag_grk_mao_jpn_knd_kor_ukr_pol_fbf_ctl_sun_pan_anl_mly_mnd_urd_lda_nor_aeg_rus_por_lat_swe_qcu_scr_mol_rom_moo_heb_cze_chh_glc_jav_ben_yor_fre_ven_ind_tha_gam_tml_cic_xho_tur_dut_slo_uzb_bem_vie_sod_tsw_bam_swt	0.00400604913873619	0.00943920753367293	0.99248893289659
294	amh_nor_bam_mcd_hau_amr_mlt_eng_aze_uzb_zul_mly_cic_rus_urd_bsq_lit_gam_dyu_cnt_ita_guj_swa_cze_xho_afr_est_dgb_ewe_hun_lat_owc_geo_dut_ukr_fre_bos_sid_aeg_hin_fin_tsn_ind_spa_sun_jpn_knd_kor_ben_arw_bem_mol_tag_ger_wly_mao_mnd_slo_lda_svk_heb_grk_scr_prs_pol_qcu_alb_pan_krd_tsw_sod_rom_anl_por_jav_bul_swt_ctl_fbf_bat_tha_tig_tml_akn_igb_tur_glc_swe_azi_ses_vie_chh_yor_ven_moo	0.72700719077588	1.72147067848057	0.0884903201118811
295	gam_ita_ewe_arw_amh_aeg_hau_fre_uzb_aze_akn_mao_igb_ger_svk_bsq_rus_owc_bam_mnd_rom_por_ven_lat_zul_glc_est_dyu_xho_fin_bos_sod_geo_krd_dut_spa_guj_anl_chh_mol_hun_cic_ind_cze_jav_jpn_knd_kor_lit_mcd_swt_ben_tag_ukr_heb_sun_cnt_afr_fbf_eng_amr_nor_bul_prs_pan_qcu_alb_scr_ctl_ses_wly_grk_mlt_hin_bat_swe_lda_urd_bem_mly_tha_sid_tml_swa_dgb_azi_slo_pol_tur_tsw_vie_tig_moo_yor_tsn	0.188101301670451	0.442590754075254	0.65908945507042
296	hau_por_zul_bul_anl_wly_sod_dut_azi_tur_ven_mly_yor_eng_svk_bsq_arw_amh_bam_mnd_glc_pol_xho_ukr_igb_afr_fin_tsw_akn_hun_slo_mlt_geo_krd_swe_scr_prs_chh_heb_alb_est_dyu_ind_nor_mao_jpn_tml_kor_spa_guj_swa_bos_sun_lat_owc_bat_cnt_ben_dgb_ctl_amr_cze_ita_mol_grk_qcu_ger_fre_mcd_bem_tig_rus_sid_hin_tag_pan_cic_rom_lda_jav_tha_gam_knd_moo_fbf_uzb_urd_lit_aze_ewe_vie_aeg_ses_swt_tsn	0.34297839038662	0.809641303984917	0.420213087105064
297	amh_slo_lda_ger_owc_amr_tig_mcd_azi_uzb_bam_bat_ven_svk_guj_bsq_hin_sod_xho_mnd_spa_grk_zul_swe_dgb_lat_hun_swa_igb_fin_rus_mlt_geo_lit_cze_afr_alb_hau_gam_dut_est_tsw_sun_prs_tag_jpn_tml_kor_mol_pol_tsn_fre_ind_urd_heb_mly_cnt_glc_fbf_arw_aeg_por_bos_rom_ukr_qcu_ita_pan_eng_ses_sid_krd_wly_ctl_mao_bul_akn_scr_ewe_jav_tha_chh_knd_bem_yor_aze_ben_nor_tur_cic_vie_anl_swt_moo_dyu	-0.168499529331848	-0.398152652519149	0.691430215484887
298	anl_alb_dyu_pol_gam_aeg_mlt_cze_aze_tur_zul_sun_lda_bul_ctl_bsq_swe_owc_tsw_cnt_ita_spa_swt_nor_bem_eng_fin_bam_tsn_est_lat_heb_geo_svk_krd_grk_hin_amr_chh_lit_hun_fbf_bat_pan_ind_jpn_tml_kor_afr_arw_ses_fre_mao_mcd_tig_tag_mnd_slo_swa_guj_wly_ben_rus_prs_urd_qcu_mol_scr_bos_moo_sid_ger_hau_dut_jav_por_dgb_rom_igb_mly_tha_sod_knd_cic_akn_uzb_glc_ukr_azi_xho_vie_amh_ven_ewe_yor	-1.03696838096274	-2.54024408519119	0.0127350048387799
299	sid_eng_dyu_guj_chh_mlt_anl_prs_azi_uzb_tsw_ind_bam_arw_nor_bsq_ita_aeg_akn_cnt_urd_ukr_tsn_bos_ven_ben_est_lda_dgb_fin_lit_amh_geo_por_bul_fre_lat_sod_tig_ger_hun_moo_mly_glc_sun_jpn_knd_kor_mol_afr_ewe_pan_mao_rom_gam_bat_mnd_krd_cic_hin_heb_scr_ctl_rus_dut_qcu_mcd_swe_slo_bem_amr_spa_wly_cze_tag_svk_igb_pol_fbf_jav_tha_hau_tml_ses_xho_tur_alb_grk_aze_swa_vie_owc_zul_yor_swt	-0.204774076741458	-0.483846799183545	0.629631972881978
300	anl_krd_lda_mol_tig_hau_amr_lat_azi_uzb_bem_bat_tsn_ben_hin_bsq_ctl_amh_bam_mnd_mcd_por_dgb_dut_ses_pol_hun_igb_cic_est_prs_sid_geo_ita_rom_ger_glc_mlt_gam_alb_fin_swt_tag_rus_sun_jpn_knd_kor_pan_grk_ewe_swe_mly_svk_sod_mao_cnt_arw_moo_eng_owc_fre_urd_cze_lit_qcu_spa_guj_afr_fbf_chh_nor_heb_bul_jav_ukr_dyu_scr_tsw_ind_tha_wly_tml_yor_ven_aze_bos_slo_tur_swa_vie_aeg_akn_xho_zul	-0.235529436527393	-0.556331714567693	0.579320278657628
301	amh_mol_akn_urd_anl_owc_hau_arw_tur_uzb_dgb_sun_fbf_ctl_pan_bsq_swe_gam_dyu_mnd_bul_rus_ven_ben_lda_ita_hun_xho_tsn_fin_nor_sod_geo_lat_alb_ukr_guj_heb_mlt_dut_est_moo_mly_svk_jav_jpn_tml_kor_glc_ger_zul_scr_ind_slo_aeg_bat_cnt_spa_swa_fre_wly_rom_afr_por_krd_qcu_mcd_bos_grk_yor_chh_lit_sid_eng_mao_hin_ses_cze_bem_tag_tha_tig_knd_bam_swt_aze_prs_pol_azi_tsw_vie_amr_cic_ewe_igb	-0.442510449201272	-1.05086899409866	0.296041779165629
302	owc_rom_tsw_urd_gam_mlt_amr_fre_azi_aze_bem_tag_fbf_lit_afr_bsq_prs_wly_moo_mnd_swe_lat_ven_guj_tsn_slo_est_ewe_swa_hun_mcd_sod_geo_grk_cze_eng_arw_aeg_tig_por_fin_dgb_ind_pan_jav_jpn_tml_kor_pol_glc_zul_mol_bat_scr_hau_sun_cnt_nor_dyu_ukr_chh_hin_spa_ger_krd_qcu_ita_bul_rus_ses_amh_svk_sid_ben_mao_dut_igb_bos_akn_mly_tha_heb_knd_swt_yor_uzb_alb_ctl_tur_cic_vie_anl_lda_bam_xho	-1.09810420354912	-2.69495524684423	0.00835440822231751
303	sid_prs_swa_slo_sod_chh_hau_ger_azi_tur_tsn_sun_swt_bos_spa_bsq_svk_mlt_bam_mnd_swe_fre_bem_mol_yor_rom_est_tsw_ewe_fin_pan_wly_geo_ctl_glc_lat_guj_gam_anl_rus_hun_xho_mao_ita_bat_jpn_knd_kor_hin_ukr_ses_alb_tag_afr_tig_mly_cnt_cze_dyu_mcd_owc_arw_scr_por_pol_qcu_bul_krd_urd_igb_aeg_eng_amh_nor_ind_grk_moo_ben_fbf_jav_tha_heb_tml_akn_zul_aze_lit_dut_uzb_dgb_vie_amr_cic_ven_lda	-0.193185668036933	-0.456139860981268	0.649352821286898
304	owc_dut_ewe_ukr_wly_sid_anl_hin_aze_uzb_swt_bat_akn_pol_mol_bsq_prs_gam_bam_cnt_swe_grk_ses_rom_cic_cze_fin_zul_dgb_hun_ben_heb_geo_svk_ctl_bul_ger_aeg_hau_rus_est_moo_mao_fre_mly_jpn_knd_kor_nor_glc_lda_afr_sun_ita_mlt_tag_mnd_slo_ven_krd_sod_guj_eng_urd_mcd_qcu_spa_arw_lit_igb_chh_por_tig_lat_ind_alb_bem_bos_fbf_jav_tha_amr_tml_dyu_tsn_azi_pan_scr_tur_xho_vie_amh_swa_yor_tsw	-0.441877948292909	-1.04837133791035	0.297184452995631
305	hau_grk_lda_nor_mlt_wly_aeg_mol_aze_uzb_bam_sun_tsn_svk_pol_bsq_rus_sid_swt_cnt_arw_alb_tsw_rom_akn_glc_hun_zul_igb_fin_scr_heb_geo_ita_mcd_urd_pan_sod_amh_lit_est_ewe_ind_prs_tag_jpn_knd_kor_cze_por_fbf_ger_jav_eng_tig_mao_mnd_ukr_bem_bul_owc_swe_dut_bos_krd_qcu_spa_ctl_guj_cic_gam_hin_chh_afr_bat_ben_ven_slo_moo_mly_tha_amr_tml_ses_yor_tur_fre_lat_azi_swa_vie_anl_xho_dyu_dgb	-1.36235515079956	-3.42093685342563	0.000928768964131636
306	heb_slo_fbf_krd_mlt_sod_wly_spa_azi_uzb_dgb_jav_bem_rus_por_bsq_glc_aeg_ven_mnd_arw_bos_akn_mol_tsw_pol_fin_dyu_tsn_hun_prs_gam_geo_grk_bul_urd_lat_amh_sid_pan_est_lda_mly_rom_mao_jpn_tml_kor_alb_dut_moo_ukr_tag_fre_chh_bat_cnt_ita_ses_eng_tig_swe_lit_ben_ctl_qcu_nor_cze_afr_swt_hau_hin_amr_svk_ind_mcd_igb_guj_xho_sun_tha_anl_knd_zul_bam_tur_scr_ger_aze_yor_vie_owc_ewe_swa_cic	-0.0389096749046492	-0.0915327340816488	0.927266168693083
307	hau_bul_igb_ben_gam_sid_amh_svk_uzb_tur_zul_bat_akn_ger_eng_bsq_rom_sod_xho_cnt_alb_cze_ven_por_dgb_fre_est_swt_fbf_hun_dut_wly_geo_bos_guj_pol_spa_owc_aeg_pan_fin_cic_mly_ukr_ind_jpn_tml_kor_nor_lat_bem_grk_sun_rus_chh_jav_mnd_hin_ewe_prs_mlt_urd_krd_scr_swe_qcu_arw_ctl_lit_yor_amr_slo_heb_afr_mao_ita_lda_mol_swa_tag_tha_anl_knd_ses_tsn_azi_glc_mcd_aze_bam_vie_tig_tsw_dyu_moo	-0.513401317635587	-1.22004135393525	0.225533997136425
308	owc_pol_lda_bos_aeg_sod_wly_rus_aze_tur_swa_tag_bam_ger_guj_bsq_svk_amr_tsn_cnt_krd_afr_swt_pan_akn_ctl_est_ewe_fbf_fin_scr_amh_geo_swe_eng_grk_alb_anl_hau_ben_hun_ses_sun_hin_jav_jpn_knd_kor_glc_bul_cic_lit_mao_lat_mlt_mly_mnd_arw_igb_slo_gam_spa_mcd_por_dut_qcu_fre_cze_prs_zul_sid_nor_heb_ita_bat_ukr_ven_mol_dgb_ind_tha_chh_tml_xho_yor_uzb_urd_rom_azi_moo_vie_tig_dyu_tsw_bem	0.293577046975884	0.690823180437201	0.491397350413486
309	sod_fre_ses_prs_amr_sid_mlt_bul_uzb_azi_bam_ind_zul_urd_pol_bsq_lit_chh_dgb_mnd_ita_afr_lda_arw_ewe_cze_est_swa_igb_fin_nor_amh_geo_dut_rus_ukr_hin_wly_hau_bos_hun_cic_bat_ger_jav_jpn_tml_kor_krd_lat_fbf_alb_mao_eng_heb_mly_cnt_pan_swt_mol_gam_ben_por_rom_slo_qcu_mcd_spa_ctl_ven_aeg_scr_owc_glc_sun_grk_tsn_svk_xho_tag_tha_tig_knd_tsw_yor_aze_swe_guj_tur_bem_vie_anl_dyu_akn_moo	0.125822183893463	0.296162943461356	0.767765980305028
310	tig_rom_moo_guj_amr_mlt_gam_alb_uzb_azi_ewe_jav_yor_slo_ben_bsq_urd_heb_xho_mnd_hin_eng_akn_scr_lda_swe_est_swa_ven_hun_bos_sid_geo_lit_krd_spa_nor_anl_amh_rus_fin_fbf_tag_ita_sun_jpn_tml_kor_bul_arw_igb_svk_mly_afr_sod_bat_cnt_pan_bem_ger_wly_grk_lat_glc_pol_qcu_ukr_dut_mol_zul_hau_prs_owc_fre_mao_por_tsn_cze_tsw_ind_tha_chh_knd_bam_dgb_tur_ctl_mcd_aze_swt_vie_aeg_ses_dyu_cic	-0.677479654137451	-1.62641523576861	0.107245224550643
311	amr_fre_ses_pan_aeg_sid_anl_mcd_tur_uzb_akn_mly_moo_hin_lat_bsq_alb_sod_ven_mnd_dut_afr_swt_eng_ewe_swe_fin_swa_bam_est_lit_chh_geo_ben_ita_ctl_urd_owc_tig_nor_hun_yor_ind_bul_bat_jpn_knd_kor_pol_ukr_zul_prs_jav_rus_wly_mao_cnt_krd_fbf_por_amh_slo_scr_arw_cze_qcu_spa_rom_mol_xho_mlt_glc_heb_bos_tag_svk_dgb_ger_dyu_sun_tha_hau_tml_tsw_igb_aze_guj_grk_azi_cic_vie_gam_tsn_lda_bem	-0.431665038034114	-1.02528288142998	0.307889192556714
312	gam_alb_dgb_prs_sod_chh_owc_fre_aze_azi_yor_bat_bam_dut_cze_bsq_por_heb_ses_cnt_spa_ben_igb_glc_tsw_arw_hun_akn_fbf_est_bos_mlt_geo_pol_eng_afr_hin_sid_aeg_lit_fin_ewe_tag_rom_jav_jpn_tml_kor_bul_ger_moo_slo_sun_pan_anl_mly_mnd_lat_ven_nor_wly_urd_guj_swe_grk_qcu_ukr_mol_mcd_dyu_amr_rus_amh_scr_mao_svk_zul_ita_xho_ind_tha_hau_knd_cic_lda_uzb_ctl_krd_tur_swt_vie_tig_tsn_bem_swa	-0.3655048223804	-0.867475986449193	0.38791409617053
313	amh_ukr_cic_rus_amr_mlt_gam_mcd_uzb_azi_ewe_ind_moo_svk_arw_bsq_prs_sod_ses_mnd_fre_lat_bam_cze_lda_scr_fin_swa_xho_hun_glc_anl_geo_bos_lit_urd_krd_chh_sid_eng_est_yor_sun_rom_bat_jpn_tml_kor_por_dut_dgb_bul_mly_spa_aeg_jav_cnt_pol_fbf_guj_tig_slo_mol_hin_ger_qcu_ben_grk_pan_igb_hau_ctl_owc_alb_mao_afr_dyu_ita_tsw_tag_tha_heb_knd_bem_akn_aze_nor_swe_tur_ven_vie_wly_zul_tsn_swt	-0.454540249827176	-1.08032677263217	0.282790355383537
314	owc_scr_dgb_urd_anl_amr_wly_cze_aze_uzb_lda_tag_dyu_lit_rus_bsq_bos_sid_bem_cnt_ben_krd_akn_lat_yor_glc_hun_ewe_fbf_est_slo_heb_geo_eng_arw_afr_svk_amh_chh_rom_fin_xho_jav_swe_mao_jpn_tml_kor_alb_ita_igb_guj_mly_mcd_aeg_ind_mnd_spa_zul_hin_hau_ukr_ctl_grk_bul_qcu_pol_prs_nor_ven_sod_ger_gam_fre_bat_mol_tsw_dut_cic_sun_tha_tig_knd_tsn_ses_azi_pan_por_tur_swa_vie_mlt_bam_moo_swt	0.190921768975325	0.449216019458806	0.654320949974744
315	aeg_ukr_yor_rom_gam_heb_chh_lit_tur_uzb_bam_tag_lda_spa_slo_bsq_bos_wly_tsw_cnt_krd_pol_ses_rus_tsn_swe_fin_fbf_igb_hun_guj_hau_geo_alb_svk_ben_nor_mlt_owc_bul_est_swa_bat_fre_sun_jpn_tml_kor_ita_arw_bem_ger_mly_cze_sid_jav_mnd_urd_moo_pan_amh_grk_glc_afr_lat_qcu_mol_scr_ctl_ven_tig_eng_sod_hin_ind_dut_dyu_por_ewe_mao_tha_amr_knd_dgb_xho_azi_prs_mcd_aze_akn_vie_anl_zul_swt_cic	-0.893976268494596	-2.16412126836895	0.0330167577671597
316	hau_lit_xho_slo_owc_gam_amh_swe_aze_azi_igb_mly_ven_bul_fre_bsq_prs_tig_lda_mnd_ita_arw_yor_mol_akn_hin_hun_bam_zul_fin_dut_sod_geo_rom_afr_glc_grk_mlt_chh_alb_est_cic_bat_ukr_jav_jpn_tml_kor_urd_lat_ses_ctl_mao_pol_heb_tag_cnt_eng_swa_rus_sid_krd_guj_por_svk_qcu_spa_nor_mcd_ewe_wly_pan_aeg_bos_ind_ben_swt_ger_dyu_sun_tha_anl_knd_bem_dgb_tur_cze_scr_uzb_moo_vie_amr_tsw_fbf_tsn	-0.102030456292605	-0.240535872667762	0.810444305178785
317	anl_lit_bem_rom_amr_mlt_chh_prs_tur_uzb_moo_sun_igb_krd_alb_bsq_pol_hau_xho_mnd_ben_afr_fbf_bul_dgb_mol_fin_swa_dyu_hun_eng_amh_geo_fre_swe_ita_guj_wly_owc_lat_est_ewe_ind_mcd_bat_jpn_knd_kor_spa_por_lda_bos_mly_pan_heb_mao_cnt_svk_ses_grk_aeg_hin_arw_cze_ukr_qcu_ger_nor_rus_bam_sod_slo_sid_ctl_jav_glc_swt_dut_yor_tag_tha_tig_tml_akn_zul_aze_scr_urd_azi_cic_vie_gam_tsw_tsn_ven	0.313804490242028	0.73989115909015	0.461229734135361
318	sod_mcd_fbf_ben_aeg_amr_amh_fre_tur_uzb_dyu_jav_ses_pol_alb_bsq_svk_sid_ven_mnd_rus_ita_yor_mol_xho_bul_est_bam_bem_hun_eng_mlt_geo_lat_krd_spa_ger_anl_wly_urd_fin_igb_tag_nor_sun_jpn_knd_kor_por_bos_swt_grk_bat_afr_hau_ind_cnt_dut_zul_swe_tig_guj_pan_hin_lit_qcu_cze_scr_rom_tsn_heb_ctl_gam_arw_mly_prs_ewe_ukr_akn_mao_tha_owc_tml_dgb_swa_azi_glc_slo_aze_lda_vie_chh_cic_tsw_moo	0.280487661930319	0.661329659515626	0.510036058941444
319	wly_urd_swt_svk_amr_anl_heb_ben_tur_uzb_dyu_tag_ewe_spa_slo_bsq_arw_amh_xho_mnd_alb_krd_bam_bos_zul_lat_fin_tsn_lda_est_ctl_hau_geo_rom_ukr_ger_dut_aeg_tig_fre_hun_ses_sun_prs_bat_jpn_tml_kor_scr_mcd_moo_eng_jav_bul_gam_ind_cnt_pol_ven_guj_chh_afr_cze_swe_hin_qcu_pan_nor_grk_tsw_owc_mol_sid_por_mao_glc_swa_lit_akn_mly_tha_mlt_knd_igb_bem_azi_rus_ita_aze_yor_vie_sod_dgb_cic_fbf	-0.956558939882297	-2.32175871804434	0.0224294706464941
320	sod_arw_fbf_krd_wly_mlt_sid_lat_tur_azi_ses_sun_yor_pol_rom_bsq_bos_tig_bem_mnd_fre_nor_igb_swe_ven_guj_hun_xho_ewe_fin_prs_amr_geo_svk_ita_grk_bul_anl_heb_rus_est_dgb_ind_ben_mao_jpn_tml_kor_ctl_por_dyu_alb_tag_dut_gam_jav_cnt_mcd_swt_hin_amh_scr_eng_pan_ukr_qcu_glc_afr_mol_cic_aeg_cze_owc_lit_bat_ger_tsw_slo_lda_mly_tha_hau_knd_tsn_akn_aze_spa_urd_uzb_zul_vie_chh_bam_moo_swa	-0.726727171623211	-1.7454547973442	0.084208512983249
321	wly_ukr_bam_bul_gam_heb_amh_bos_aze_uzb_ses_ind_lda_mcd_ita_bsq_eng_amr_dyu_mnd_nor_lit_dgb_spa_tsw_guj_hun_akn_tsn_est_por_owc_geo_ger_fre_grk_swe_sod_hau_svk_fin_moo_bat_alb_mao_jpn_knd_kor_ctl_dut_fbf_arw_sun_glc_tig_jav_cnt_urd_swt_ben_anl_rus_hin_mol_pol_qcu_pan_krd_lat_bem_chh_slo_sid_prs_tag_rom_zul_scr_yor_mly_tha_mlt_tml_igb_xho_azi_afr_cze_tur_swa_vie_aeg_ven_ewe_cic	-0.941858740946152	-2.28438614155922	0.0246235368307427
322	wly_rus_ven_hin_sid_mlt_amh_mol_aze_azi_dgb_bat_swa_alb_mcd_bsq_prs_tig_zul_mnd_ben_bos_dyu_pan_xho_lit_fin_bam_fbf_est_ukr_sod_geo_glc_ctl_krd_ger_gam_chh_scr_hun_cic_mao_swe_sun_jpn_knd_kor_slo_lat_lda_grk_tag_nor_hau_jav_cnt_guj_tsn_urd_aeg_rom_eng_pol_bul_qcu_por_dut_spa_ses_amr_afr_heb_fre_mly_svk_ewe_ita_bem_ind_tha_anl_tml_yor_igb_uzb_cze_arw_tur_moo_vie_owc_swt_akn_tsw	0.507452333834781	1.19946293459404	0.233394988944058
323	mlt_eng_lda_bos_chh_gam_amh_hin_uzb_tur_fbf_ind_akn_urd_afr_bsq_ita_aeg_bem_mnd_ger_dut_tsw_svk_swa_slo_est_swt_ven_fin_ukr_wly_geo_rom_fre_mol_lit_owc_sod_pol_hun_ses_tag_ctl_bat_jpn_knd_kor_nor_krd_dgb_cze_mao_swe_sid_mly_cnt_grk_moo_pan_tig_arw_spa_lat_scr_qcu_mcd_guj_alb_ewe_anl_glc_heb_por_sun_bul_bam_ben_tsn_jav_tha_amr_tml_igb_xho_aze_rus_prs_azi_cic_vie_hau_yor_dyu_zul	-0.029590323651687	-0.0696556170916586	0.944617325762654
324	owc_rus_bam_arw_amh_hau_wly_rom_uzb_aze_cic_bat_tsn_hin_lit_bsq_dut_amr_igb_mnd_ben_guj_ven_ctl_bem_krd_fin_moo_lda_est_glc_heb_geo_prs_bul_svk_mol_anl_aeg_spa_hun_dyu_ind_eng_mly_jpn_knd_kor_cze_pan_tsw_scr_mao_afr_mlt_jav_cnt_bos_swt_ita_gam_mcd_pol_lat_grk_qcu_ukr_por_urd_fbf_chh_slo_sod_fre_sun_ger_xho_nor_zul_tag_tha_tig_tml_dgb_yor_tur_swe_alb_azi_swa_vie_sid_akn_ses_ewe	-1.24168611346656	-3.08100673317686	0.00271356358685934
325	amr_lat_ewe_spa_chh_mlt_sid_svk_uzb_aze_yor_sun_ven_bul_slo_bsq_arw_aeg_ses_cnt_nor_swe_tsn_ctl_bam_ukr_est_cic_tsw_hun_scr_wly_geo_eng_bos_alb_ger_sod_anl_por_fin_swt_mly_pol_jav_jpn_knd_kor_lit_ben_swa_rus_mao_ita_tig_ind_mnd_pan_dyu_prs_amh_urd_grk_hin_fre_qcu_afr_dut_krd_moo_hau_guj_heb_mcd_bat_glc_akn_mol_zul_tag_tha_owc_tml_lda_xho_tur_cze_rom_azi_fbf_vie_gam_igb_dgb_bem	-0.910050862198205	-2.20061371029781	0.0302395159519071
326	amr_pol_igb_bul_owc_hau_tig_ben_aze_tur_zul_bat_swa_spa_ita_bsq_mcd_gam_bam_cnt_prs_lit_lda_grk_bem_ger_est_dgb_moo_fin_dut_amh_geo_guj_krd_fre_por_chh_mlt_scr_hun_tsw_mly_afr_tag_jpn_tml_kor_ctl_mol_yor_ukr_ind_eng_wly_sun_mnd_rom_ven_rus_sod_cze_svk_hin_pan_qcu_bos_alb_slo_tsn_heb_swe_anl_arw_jav_glc_akn_nor_cic_mao_tha_sid_knd_ses_fbf_azi_urd_lat_uzb_dyu_vie_aeg_swt_xho_ewe	0.106987744504345	0.25183956970274	0.801720763973118
327	hau_ctl_tsw_dut_amr_mlt_wly_krd_azi_tur_zul_jav_fbf_urd_ger_bsq_lit_amh_yor_cnt_arw_nor_xho_rom_ses_ukr_fin_bem_swa_est_pan_sid_geo_scr_pol_swe_guj_anl_chh_alb_hun_bam_bat_rus_mly_jpn_tml_kor_svk_mcd_igb_grk_ind_lat_aeg_sun_mnd_bos_moo_spa_owc_ita_ben_glc_prs_qcu_mol_afr_hin_lda_sod_slo_gam_cze_mao_bul_swt_por_ven_tag_tha_tig_knd_dyu_akn_uzb_fre_eng_aze_dgb_vie_heb_tsn_ewe_cic	-0.0939702246831943	-0.221580217571821	0.825126497391399
328	wly_arw_tsw_ukr_amh_hau_sid_ger_azi_tur_cic_bat_swt_por_urd_bsq_guj_aeg_dgb_mnd_lit_rus_bem_ctl_ses_lat_fin_tsn_ven_est_mol_chh_geo_pol_hin_ita_fre_anl_sod_spa_hun_fbf_ind_alb_jav_jpn_tml_kor_eng_grk_lda_cze_mly_svk_mlt_sun_cnt_swe_yor_rom_owc_dut_scr_glc_ben_qcu_slo_pan_prs_ewe_amr_bul_gam_krd_mao_mcd_moo_nor_bam_tag_tha_heb_knd_akn_dyu_aze_bos_afr_uzb_xho_vie_tig_zul_igb_swa	-0.752869025783305	-1.80836363989406	0.0737818649114828
329	owc_swe_lda_prs_heb_sid_sod_scr_tur_aze_dgb_mao_fbf_spa_rom_bsq_cze_wly_moo_cnt_por_pan_igb_bul_akn_afr_hun_swa_tsn_fin_guj_hau_geo_ben_svk_hin_nor_chh_mlt_mcd_est_bem_ind_dut_mly_jpn_knd_kor_lit_slo_yor_pol_jav_eng_aeg_bat_mnd_grk_xho_arw_anl_urd_glc_lat_mol_qcu_alb_ger_ukr_ses_tig_fre_amr_rus_tag_krd_ewe_bos_ven_sun_tha_gam_tml_bam_dyu_azi_ctl_ita_uzb_swt_vie_amh_cic_tsw_zul	0.86820868447994	2.06364623279427	0.0418375152621972
330	sod_svk_zul_lat_sid_amh_tig_mcd_uzb_aze_dyu_bat_moo_eng_afr_bsq_hin_owc_ses_mnd_prs_mol_dgb_spa_yor_ukr_fin_swt_xho_est_bos_aeg_geo_slo_por_bul_lit_anl_mlt_nor_hun_tsn_tag_krd_mly_jpn_knd_kor_pan_dut_ewe_rus_jav_fre_chh_sun_cnt_grk_cic_pol_amr_ctl_alb_swe_urd_qcu_rom_ben_ger_swa_gam_cze_wly_scr_ind_ita_bem_glc_bam_mao_tha_hau_tml_lda_igb_azi_arw_guj_tur_ven_vie_heb_tsw_akn_fbf	-1.25720427317503	-3.11046036263029	0.00248018103606414
331	owc_lat_igb_krd_wly_heb_amh_glc_aze_azi_yor_tag_ewe_hin_pan_bsq_ukr_anl_fbf_mnd_lit_ger_moo_grk_tsw_bul_est_lda_xho_hun_rus_tig_geo_alb_por_prs_eng_amr_chh_cze_fin_akn_mly_ctl_sun_jpn_knd_kor_mol_pol_ses_bos_mao_svk_mlt_ind_cnt_guj_swt_arw_hau_ben_swe_urd_afr_qcu_nor_ita_spa_tsn_aeg_fre_gam_slo_bat_dut_dyu_rom_ven_jav_tha_sid_tml_cic_swa_uzb_scr_mcd_tur_dgb_vie_sod_bam_zul_bem	0.0184621128039157	0.0434841945943463	0.965408791350144
332	chh_rus_lda_ben_aeg_wly_mlt_hin_azi_tur_ven_ind_fbf_mcd_rom_bsq_bos_amh_zul_mnd_dut_eng_swt_slo_ewe_nor_est_dgb_dyu_hun_arw_sod_geo_mol_svk_lat_spa_gam_anl_krd_fin_ses_sun_scr_bat_jpn_knd_kor_pol_ita_bam_guj_tag_prs_sid_mly_cnt_cze_swa_lit_amr_por_urd_alb_pan_qcu_grk_ukr_ctl_tsw_tig_glc_owc_fre_jav_swe_yor_bul_xho_mao_tha_heb_tml_igb_bem_uzb_afr_ger_aze_akn_vie_hau_cic_moo_tsn	-0.179808461453955	-0.424152386416352	0.672434207226143
333	aeg_svk_bem_hin_sod_amh_anl_ita_aze_tur_zul_mao_igb_lat_pan_bsq_grk_sid_dyu_cnt_urd_spa_swa_pol_cic_nor_fin_bam_ven_hun_guj_heb_geo_bos_ukr_krd_ben_gam_chh_eng_est_ses_jav_ger_sun_jpn_knd_kor_bul_cze_dgb_mcd_bat_afr_hau_mly_mnd_prs_akn_swe_mlt_mol_ctl_alb_slo_qcu_arw_rom_lit_fbf_wly_por_tig_rus_ind_scr_moo_dut_swt_tag_tha_amr_tml_lda_tsn_uzb_glc_fre_azi_tsw_vie_owc_xho_ewe_yor	-0.474354173049373	-1.12694831207645	0.262663708150508
334	mlt_fre_bem_cze_gam_sod_hau_urd_aze_azi_fbf_mao_zul_prs_pol_bsq_eng_amh_dgb_cnt_ben_swe_bam_mol_cic_rus_hun_tsn_swa_est_nor_amr_geo_mcd_slo_ctl_glc_sid_aeg_arw_fin_dyu_ind_scr_bat_jpn_knd_kor_rom_spa_ven_lit_sun_svk_chh_jav_mnd_afr_lda_alb_wly_bul_ukr_por_krd_qcu_grk_ger_hin_tsw_heb_bos_anl_pan_mly_dut_igb_guj_swt_tag_tha_tig_tml_yor_akn_uzb_lat_ita_tur_xho_vie_owc_moo_ewe_ses	-0.808164851545205	-1.95074802724018	0.0540973692938001
335	amr_spa_ven_alb_owc_chh_hau_urd_tur_uzb_bam_mao_yor_ger_mol_bsq_scr_wly_akn_mnd_arw_fre_lda_eng_swt_grk_est_ewe_igb_hun_ctl_anl_geo_dut_pol_rom_slo_gam_amh_por_fin_zul_tag_bul_bat_jpn_tml_kor_ita_ben_tsw_krd_mly_glc_aeg_ind_cnt_hin_xho_nor_heb_bos_rus_ukr_cze_qcu_swe_svk_afr_ses_sid_pan_tig_mcd_jav_lit_cic_guj_dyu_sun_tha_sod_knd_bem_moo_aze_lat_prs_azi_tsn_vie_mlt_fbf_swa_dgb	-0.0523293858126655	-0.123361087123605	0.902087384348544
336	sod_pan_ewe_glc_hau_amr_anl_bos_uzb_aze_moo_mao_ven_guj_lit_bsq_lat_heb_yor_mnd_ctl_rus_dyu_prs_swt_eng_fin_xho_bam_est_hin_sid_geo_fre_ger_ita_mcd_gam_chh_cze_hun_tsw_mly_svk_tag_jpn_knd_kor_slo_arw_akn_rom_ind_nor_amh_sun_cnt_mol_tsn_pol_mlt_alb_por_ukr_scr_qcu_urd_ben_afr_cic_owc_krd_wly_dut_bat_bul_dgb_spa_igb_jav_tha_aeg_tml_fbf_bem_tur_grk_swe_azi_swa_vie_tig_lda_ses_zul	-0.349022271381535	-0.825968560222878	0.410935845439311
337	tig_svk_ses_mcd_owc_chh_sid_ctl_tur_azi_ven_tag_fbf_pol_guj_bsq_nor_amh_zul_mnd_bul_lit_xho_eng_cic_spa_hun_dyu_tsn_est_pan_gam_geo_scr_ukr_swe_fre_heb_anl_mol_fin_dgb_bat_arw_jav_jpn_tml_kor_rom_dut_bem_glc_sun_bos_mlt_ind_cnt_slo_yor_grk_sod_cze_ger_ita_por_qcu_krd_rus_lat_tsw_wly_alb_aeg_prs_mao_ben_ewe_hin_swa_mly_tha_hau_knd_bam_akn_aze_urd_afr_uzb_swt_vie_amr_moo_lda_igb	-0.444932775480335	-1.05710646073591	0.293201211598154
338	aeg_ger_dgb_guj_heb_gam_amh_rus_tur_uzb_bem_tag_yor_dut_pol_bsq_alb_chh_swt_mnd_eng_ctl_cic_svk_igb_scr_est_dyu_swa_fin_bos_tig_geo_mol_bul_ben_fre_hau_owc_pan_hun_akn_mao_lit_sun_jpn_knd_kor_ukr_afr_ven_swe_ind_ita_anl_mly_cnt_hin_tsw_glc_amr_por_cze_arw_grk_qcu_mcd_nor_lat_fbf_mlt_prs_sid_krd_jav_slo_ewe_rom_moo_bat_tha_sod_tml_xho_ses_azi_spa_urd_aze_lda_vie_wly_tsn_zul_bam	0.635917898874997	1.50581236217704	0.135504416075813
339	owc_prs_swt_pan_anl_amh_chh_spa_uzb_azi_swa_sun_fbf_hin_ita_bsq_afr_wly_lda_mnd_mol_alb_zul_arw_tsw_bul_fin_bam_moo_hun_eng_mlt_geo_fre_urd_guj_ukr_tig_hau_ben_est_akn_bat_ger_ind_jpn_tml_kor_pol_lit_tsn_mcd_tag_krd_heb_mao_cnt_rus_dgb_por_amr_grk_glc_rom_slo_qcu_svk_lat_nor_ses_sid_bos_aeg_ctl_jav_dut_ewe_scr_yor_mly_tha_sod_knd_igb_dyu_tur_swe_cze_aze_ven_vie_gam_bem_cic_xho	0.467898071286282	1.10264302939871	0.273027456406979
340	chh_scr_akn_grk_amr_wly_gam_lat_azi_aze_bem_bat_igb_alb_dut_bsq_rom_tig_tsn_mnd_spa_swe_ven_pan_zul_prs_est_ewe_dyu_fin_nor_sod_geo_urd_cze_slo_lit_sid_heb_bul_hun_ses_mao_ita_ind_jpn_tml_kor_afr_arw_fbf_pol_jav_ben_anl_sun_cnt_ukr_swa_hin_owc_rus_ger_fre_bos_qcu_guj_ctl_por_bam_hau_svk_mlt_mol_tag_eng_cic_krd_moo_mly_tha_amh_knd_yor_dgb_uzb_glc_mcd_tur_swt_vie_aeg_tsw_lda_xho	0.329971186170396	0.777474439921205	0.438852195771053
341	owc_nor_xho_arw_aeg_heb_sod_krd_tur_azi_lda_ind_ses_grk_rom_bsq_glc_chh_yor_mnd_ita_por_swt_bos_cic_slo_fin_swa_igb_hun_pol_amr_geo_mcd_spa_svk_ukr_anl_sid_eng_est_bam_mao_fre_jav_jpn_tml_kor_ger_hin_ewe_scr_tag_ben_amh_mly_cnt_lit_akn_dut_mlt_guj_cze_ctl_bul_qcu_afr_urd_mol_fbf_hau_alb_wly_lat_sun_rus_tsw_swe_zul_bat_tha_gam_knd_ven_dgb_aze_pan_prs_uzb_moo_vie_tig_bem_tsn_dyu	-0.121078425886478	-0.285627922748563	0.775798318745343
342	tig_krd_ven_glc_hau_amh_amr_rom_uzb_aze_ewe_mly_ses_ukr_arw_bsq_eng_gam_zul_cnt_bos_svk_tsn_urd_bam_mol_est_dyu_moo_fin_fre_heb_geo_lat_swe_guj_prs_wly_chh_ita_hun_bem_bat_scr_tag_jpn_tml_kor_dut_nor_fbf_ben_sun_lit_sid_mao_mnd_pol_lda_pan_sod_spa_cze_mcd_bul_qcu_ger_ctl_rus_cic_owc_grk_aeg_afr_jav_por_tsw_slo_dgb_ind_tha_anl_knd_xho_swa_tur_hin_alb_azi_swt_vie_mlt_akn_yor_igb	0.142599058655756	0.335994565936193	0.737631836547738
343	wly_pol_akn_mcd_owc_amh_chh_fre_tur_uzb_moo_bat_zul_alb_spa_bsq_mol_mlt_bem_mnd_hin_ukr_ven_grk_dgb_bos_hun_ses_swt_fin_rus_tig_geo_nor_svk_slo_swe_sod_gam_arw_est_bam_tag_rom_mao_jpn_knd_kor_dut_lit_swa_lat_jav_glc_sid_ind_cnt_cze_ewe_pan_hau_afr_bul_ita_eng_qcu_urd_por_guj_cic_anl_scr_amr_ben_mly_krd_tsn_prs_fbf_sun_tha_heb_tml_dyu_lda_aze_ger_ctl_azi_igb_vie_aeg_yor_tsw_xho	0.16048801445657	0.378110751126328	0.706209994627901
344	chh_swe_cic_guj_mlt_hau_heb_ita_azi_aze_xho_ind_moo_lit_rom_bsq_prs_amh_igb_mnd_fre_svk_lda_ger_swa_pan_fin_yor_bem_est_pol_wly_geo_alb_ben_mol_ctl_gam_owc_dut_hun_tsw_tag_spa_sun_jpn_tml_kor_rus_glc_fbf_arw_mly_por_sod_jav_cnt_scr_dgb_krd_aeg_nor_lat_urd_eng_qcu_bul_slo_cze_ven_sid_afr_amr_mcd_bat_hin_zul_grk_tsn_mao_tha_tig_knd_bam_swt_uzb_bos_ukr_tur_ses_vie_anl_dyu_ewe_akn	-0.00804360771832639	-0.0189433387327301	0.984926888986467
345	wly_ger_xho_bul_sid_sod_hau_prs_aze_tur_swt_jav_ven_hin_lat_bsq_grk_anl_ses_cnt_cze_glc_yor_rom_bam_arw_fin_cic_dgb_hun_bos_chh_geo_afr_urd_por_rus_aeg_heb_ben_est_fbf_sun_krd_mly_jpn_tml_kor_nor_ctl_akn_mol_ind_dut_tig_bat_mnd_lit_zul_slo_mlt_alb_svk_swe_pol_qcu_spa_ukr_pan_swa_amh_guj_owc_eng_mao_mcd_bem_fre_tsn_tag_tha_amr_knd_igb_moo_uzb_ita_scr_azi_ewe_vie_gam_tsw_dyu_lda	-1.05283602068401	-2.57543957873959	0.0115877554265599
346	sid_ger_swt_por_hau_anl_amh_fre_aze_azi_swa_mly_yor_swe_mol_bsq_alb_amr_bam_mnd_pan_krd_tsn_lat_dyu_cze_hun_akn_ven_fin_prs_gam_geo_svk_urd_hin_nor_heb_mlt_mcd_est_dgb_jav_guj_ind_jpn_knd_kor_ukr_scr_xho_eng_bat_glc_sod_mao_cnt_rom_moo_ben_owc_ctl_slo_rus_lit_qcu_grk_dut_ita_tsw_wly_bos_aeg_arw_sun_bul_lda_spa_igb_tag_tha_tig_tml_zul_bem_uzb_pol_afr_tur_ses_vie_chh_cic_fbf_ewe	-0.24360314928531	-0.575630842037143	0.566254996813439
347	sod_spa_swt_alb_mlt_hau_owc_krd_azi_uzb_tsn_tag_igb_lit_fre_bsq_scr_amh_ses_mnd_hin_ctl_akn_svk_dyu_rom_fin_xho_fbf_hun_por_heb_geo_rus_mcd_lat_pan_chh_aeg_guj_est_dgb_mao_cze_sun_jpn_knd_kor_arw_swe_swa_ita_mly_pol_tig_jav_cnt_mol_zul_ben_sid_prs_slo_ukr_dut_qcu_afr_bos_glc_cic_gam_urd_wly_ger_bat_nor_bam_bul_yor_ind_tha_amr_tml_tsw_ewe_aze_eng_grk_tur_lda_vie_anl_bem_ven_moo	-0.4741350391097	-1.12741227850499	0.262468594793128
348	chh_lit_dgb_alb_owc_wly_amh_ita_uzb_aze_zul_mly_dyu_svk_cze_bsq_ben_mlt_ewe_mnd_bos_slo_cic_pol_akn_urd_est_swa_swt_fin_arw_anl_geo_fre_bul_nor_krd_heb_hau_scr_hun_lda_bat_por_jav_jpn_tml_kor_mcd_dut_yor_guj_mao_pan_sod_ind_cnt_afr_xho_ctl_gam_rus_swe_rom_ger_qcu_lat_eng_prs_ven_aeg_mol_amr_grk_sun_hin_fbf_glc_ses_tag_tha_sid_knd_moo_igb_tur_spa_ukr_azi_tsw_vie_tig_bam_tsn_bem	-0.451633463196504	-1.07431663702603	0.285460271447927
349	tig_rom_igb_swe_owc_gam_sid_alb_tur_aze_xho_jav_fbf_eng_slo_bsq_ita_wly_zul_mnd_krd_urd_tsw_pan_ewe_hin_hun_moo_cic_est_glc_hau_geo_ctl_por_bul_ger_chh_heb_cze_fin_lda_mly_fre_mao_jpn_knd_kor_lat_grk_ven_pol_bat_ben_amh_sun_cnt_afr_swt_nor_amr_ukr_guj_svk_spa_qcu_prs_bos_scr_swa_sod_rus_mlt_dut_tag_lit_yor_mol_ses_ind_tha_anl_tml_bam_tsn_azi_arw_mcd_uzb_dyu_vie_aeg_bem_dgb_akn	-0.321702775506849	-0.761804462804281	0.448104339849945
350	sid_cze_ewe_alb_wly_amh_mlt_mcd_tur_aze_cic_jav_fbf_nor_glc_bsq_ben_amr_akn_mnd_urd_ukr_dyu_por_igb_hin_est_tsw_ven_fin_eng_chh_geo_bul_pol_arw_ctl_tig_gam_fre_hun_moo_mao_ger_mly_jpn_knd_kor_krd_afr_lda_grk_tag_swe_hau_bat_cnt_scr_dgb_rom_owc_pan_ita_guj_dut_qcu_lit_svk_mol_swt_sod_bos_anl_prs_ind_spa_yor_rus_ses_sun_tha_heb_tml_swa_xho_uzb_lat_slo_azi_zul_vie_aeg_tsn_bam_bem	-0.10608510802048	-0.250004297211517	0.803135445894149
351	owc_dut_cic_guj_sid_aeg_amh_eng_aze_uzb_bem_ind_ven_mcd_urd_bsq_glc_sod_lda_mnd_krd_alb_akn_ger_swa_por_fin_xho_dgb_hun_spa_anl_geo_nor_slo_svk_mol_heb_amr_rom_est_zul_bat_scr_jav_jpn_knd_kor_ctl_fre_ewe_swe_tag_pol_gam_sun_cnt_ukr_tsw_rus_chh_grk_bos_lat_pan_qcu_lit_afr_ita_tsn_tig_bul_mlt_hin_mao_cze_swt_arw_ses_mly_tha_wly_tml_dyu_bam_azi_ben_prs_tur_yor_vie_hau_fbf_igb_moo	-1.13042828942968	-2.77894898110128	0.00659852841320295
352	anl_lit_igb_urd_mlt_hau_sod_slo_tur_uzb_zul_tag_swa_scr_ben_bsq_svk_chh_xho_cnt_alb_nor_ewe_grk_bem_por_fin_yor_lda_est_pol_wly_geo_ita_ger_dut_bos_sid_owc_lat_hun_tsw_ind_swe_bat_jpn_tml_kor_spa_pan_bam_rus_sun_afr_tig_mly_mnd_hin_fbf_guj_amr_rom_ukr_arw_ctl_qcu_mol_mcd_bul_swt_amh_krd_heb_eng_mao_glc_cic_cze_ven_jav_tha_aeg_knd_akn_dgb_azi_prs_fre_aze_dyu_vie_gam_tsn_ses_moo	0.13789067152999	0.324128191199462	0.746568839385514
353	mlt_svk_cic_bul_gam_heb_aeg_fre_azi_aze_akn_ind_yor_ben_cze_bsq_alb_sod_tsw_cnt_swe_krd_swa_bos_igb_mol_fin_ewe_fbf_hun_pol_chh_geo_nor_prs_mcd_urd_owc_tig_lat_est_ses_mao_rom_bat_jpn_tml_kor_guj_afr_bam_grk_tag_pan_sid_sun_mnd_rus_ven_scr_anl_ukr_hin_ger_ita_qcu_por_lit_slo_zul_wly_arw_hau_dut_mly_glc_dgb_spa_dyu_jav_tha_amr_knd_moo_xho_tur_ctl_eng_uzb_bem_vie_amh_tsn_lda_swt	-0.782367008245199	-1.88063254694955	0.0631511634675783
354	heb_scr_akn_swe_amr_amh_sod_svk_azi_aze_ewe_jav_yor_spa_fre_bsq_urd_sid_xho_mnd_pol_rus_swa_ukr_dgb_ger_est_tsw_lda_fin_dut_aeg_geo_por_arw_ben_ita_chh_wly_bos_hun_cic_bat_prs_tag_jpn_tml_kor_rom_lit_ses_lat_ind_pan_tig_mly_cnt_slo_bem_mcd_owc_bul_hin_guj_ctl_qcu_alb_krd_glc_igb_hau_grk_mlt_mol_mao_afr_ven_cze_fbf_sun_tha_gam_knd_swt_moo_tur_nor_eng_uzb_dyu_vie_anl_bam_zul_tsn	0.119311421002069	0.280979170242522	0.779350543615838
355	anl_ita_ewe_ukr_sid_chh_wly_ger_tur_aze_fbf_sun_tsw_eng_rom_bsq_afr_sod_cic_mnd_scr_ctl_zul_hin_ven_slo_fin_xho_moo_hun_ben_hau_geo_fre_spa_guj_mol_gam_tig_arw_est_igb_jav_swe_mly_jpn_knd_kor_lat_svk_tsn_por_bat_bos_mlt_ind_cnt_alb_swa_bul_aeg_pan_krd_prs_rus_qcu_lit_mcd_pol_akn_amr_nor_heb_grk_mao_glc_lda_dut_bem_tag_tha_amh_tml_yor_swt_azi_cze_urd_uzb_ses_vie_owc_dyu_bam_dgb	0.488322758493895	1.1542930408437	0.251337622842409
356	amr_rus_lda_ctl_chh_anl_tig_bul_azi_tur_bam_bat_akn_urd_slo_bsq_pan_owc_fbf_cnt_krd_prs_xho_arw_cic_por_hun_dgb_ven_est_nor_aeg_geo_scr_cze_dut_ger_heb_mlt_alb_fin_zul_ind_fre_mly_jpn_tml_kor_guj_mol_yor_eng_mao_rom_sod_sun_mnd_mcd_swa_afr_hau_bos_lit_ita_grk_qcu_lat_ben_hin_bem_gam_spa_amh_pol_jav_ukr_igb_glc_dyu_tag_tha_wly_knd_moo_ses_aze_swe_svk_uzb_tsn_vie_sid_swt_ewe_tsw	-1.23087134732624	-3.04824865395923	0.00299698778627648
357	aeg_mol_zul_rus_amh_amr_hau_scr_aze_azi_cic_tag_dyu_spa_rom_bsq_pol_heb_ven_cnt_mcd_por_tsw_bos_xho_afr_hun_igb_dgb_fin_svk_sid_geo_prs_ben_lat_bul_tig_anl_fre_est_lda_mao_swe_bat_jpn_tml_kor_pan_ita_yor_grk_mly_dut_gam_ind_mnd_slo_akn_hin_wly_guj_nor_arw_ukr_qcu_cze_ctl_ger_swa_owc_eng_chh_glc_sun_krd_moo_alb_bem_jav_tha_sod_knd_swt_tsn_uzb_urd_lit_tur_fbf_vie_mlt_ewe_bam_ses	-1.29965361966668	-3.23371395071599	0.00169185300773462
358	mlt_ben_ven_ger_gam_hau_owc_prs_tur_uzb_bam_jav_zul_ctl_bul_bsq_nor_amh_swt_mnd_pan_hin_ewe_bos_lda_scr_hun_xho_swa_est_ukr_chh_geo_grk_mol_urd_ita_sod_tig_arw_fin_tsn_bat_spa_mly_jpn_knd_kor_krd_guj_dgb_mcd_ind_svk_amr_mao_cnt_glc_fbf_slo_heb_lit_dut_eng_fre_qcu_alb_lat_swe_akn_aeg_rom_wly_rus_tag_afr_igb_pol_tsw_sun_tha_anl_tml_moo_dyu_aze_por_cze_azi_ses_vie_sid_bem_cic_yor	-0.30456257214783	-0.720758393473818	0.472866053922395
359	heb_arw_akn_pan_amr_aeg_chh_mcd_aze_uzb_dyu_mao_tsn_rus_cze_bsq_ctl_mlt_xho_cnt_alb_lat_moo_urd_bam_lit_est_tsw_ewe_hun_swe_anl_geo_krd_spa_ita_bos_amh_gam_grk_fin_dgb_mly_por_bat_jpn_knd_kor_ben_slo_ses_fre_tag_hin_wly_ind_mnd_ger_ven_bul_sid_glc_nor_svk_eng_qcu_ukr_scr_afr_bem_hau_prs_owc_pol_sun_guj_swa_rom_yor_jav_tha_sod_tml_cic_zul_tur_dut_mol_azi_fbf_vie_tig_lda_swt_igb	-0.221349246122059	-0.522618544675186	0.602482531358508
360	anl_urd_yor_mcd_tig_gam_owc_glc_uzb_tur_ses_ind_bem_slo_dut_bsq_arw_amr_ewe_mnd_hin_fre_ven_alb_akn_prs_hun_swa_swt_est_pan_sid_geo_nor_eng_ger_mol_amh_chh_pol_fin_bam_tag_scr_bat_jpn_knd_kor_bul_rom_tsw_ctl_sun_spa_mlt_mao_cnt_krd_lda_por_heb_ukr_rus_cze_lit_qcu_ita_ben_grk_cic_wly_afr_hau_swe_mly_guj_igb_lat_xho_jav_tha_aeg_tml_moo_dyu_aze_svk_bos_azi_fbf_vie_sod_dgb_tsn_zul	-0.398241232403212	-0.944163869498521	0.347532377947079
361	mlt_bos_moo_swe_wly_owc_sid_urd_uzb_azi_bam_mly_dyu_nor_mcd_bsq_dut_chh_bem_mnd_pol_ben_akn_por_dgb_guj_est_ven_lda_hun_arw_amh_geo_slo_hin_spa_grk_sod_gam_alb_fin_swa_mao_svk_jav_jpn_tml_kor_afr_mol_tsn_rus_sun_lit_tig_bat_cnt_ukr_ewe_prs_amr_lat_scr_cze_ctl_qcu_fre_ita_krd_ses_anl_rom_hau_pan_ind_bul_swt_eng_tsw_tag_tha_heb_knd_igb_cic_aze_ger_glc_tur_zul_vie_aeg_fbf_xho_yor	-0.30105045415718	-0.714567601789537	0.476666094417675
362	wly_ita_yor_mcd_owc_anl_amh_dut_tur_aze_ses_jav_tsw_cze_svk_bsq_grk_mlt_lda_mnd_rom_bul_tsn_eng_moo_ben_est_bem_akn_hun_swe_tig_geo_slo_pan_alb_bos_sid_gam_rus_fin_ewe_mly_lit_bat_jpn_knd_kor_arw_ukr_xho_nor_ind_krd_sod_tag_cnt_ctl_dgb_spa_chh_pol_urd_prs_por_qcu_ger_fre_afr_swa_heb_hin_aeg_glc_sun_guj_zul_mol_bam_mao_tha_amr_tml_dyu_ven_uzb_scr_lat_azi_fbf_vie_hau_swt_cic_igb	-0.224338843231402	-0.530089148735568	0.597313480127294
363	heb_rus_tsw_urd_amr_mlt_chh_ctl_aze_azi_ven_ind_fbf_svk_mcd_bsq_fre_amh_dgb_cnt_afr_alb_swt_glc_zul_eng_hun_akn_bem_est_nor_sid_geo_ita_scr_prs_swe_sod_gam_arw_fin_swa_tag_dut_jav_jpn_tml_kor_krd_bul_ewe_ben_mao_lit_wly_mly_mnd_pol_dyu_rom_aeg_slo_guj_por_grk_qcu_hin_spa_ger_ses_owc_cze_hau_lat_bat_ukr_tsn_mol_bam_sun_tha_anl_knd_igb_yor_tur_pan_bos_uzb_moo_vie_tig_lda_cic_xho	3.05452969297583e-05	7.18853316212044e-05	0.999942797777111
364	wly_krd_swt_lit_anl_heb_amh_mol_tur_aze_fbf_mly_akn_afr_lat_bsq_spa_aeg_ses_mnd_hin_urd_igb_pan_bem_por_est_cic_ewe_fin_ita_owc_geo_ctl_bul_prs_dut_hau_amr_scr_hun_tsw_bat_ger_jav_jpn_knd_kor_guj_alb_zul_svk_ind_grk_mlt_mao_cnt_swe_moo_rus_sod_mcd_nor_eng_fre_qcu_rom_bos_ben_swa_gam_cze_tig_arw_sun_ukr_ven_slo_lda_tag_tha_chh_tml_xho_yor_azi_pol_glc_uzb_dyu_vie_sid_dgb_bam_tsn	-0.489173485655538	-1.16329337151085	0.247686570577896
365	owc_por_dyu_ctl_mlt_amr_sid_ita_tur_aze_dgb_jav_fbf_glc_eng_bsq_lit_gam_tsw_cnt_arw_nor_ses_rus_cic_cze_est_yor_ewe_fin_guj_wly_geo_alb_ben_lat_pan_tig_aeg_hin_hun_akn_mao_ukr_bat_jpn_knd_kor_slo_mol_lda_mcd_tag_spa_amh_ind_mnd_krd_bam_ger_hau_swe_grk_bos_rom_qcu_fre_pol_afr_tsn_anl_dut_chh_bul_sun_urd_moo_prs_zul_mly_tha_sod_tml_swt_igb_azi_scr_svk_uzb_bem_vie_heb_xho_ven_swa	-0.511223995028677	-1.21875236867687	0.226020681895843
366	anl_scr_dyu_ctl_mlt_chh_tig_krd_tur_aze_fbf_tag_moo_mcd_grk_bsq_dut_heb_ses_mnd_hin_fre_bem_lit_swa_pol_est_igb_tsn_hun_pan_owc_geo_urd_por_nor_rom_sod_amh_ukr_fin_dgb_bat_alb_mao_jpn_tml_kor_swe_prs_xho_svk_ind_ben_gam_sun_cnt_slo_cic_bul_hau_afr_mol_rus_cze_qcu_spa_guj_arw_ewe_aeg_eng_amr_ita_jav_lat_akn_glc_lda_mly_tha_wly_knd_ven_bam_azi_bos_ger_uzb_yor_vie_sid_swt_tsw_zul	0.13301660470663	0.313303273131769	0.754751839520584
367	anl_krd_tsn_ben_chh_heb_wly_rom_aze_azi_xho_ind_dyu_urd_spa_bsq_slo_sod_moo_cnt_rus_afr_swa_mcd_lda_eng_est_ven_swt_fin_ger_gam_geo_por_ctl_bos_nor_amr_sid_prs_hun_bem_jav_hin_mao_jpn_tml_kor_mol_cze_cic_svk_tag_glc_aeg_bat_mnd_scr_dgb_grk_owc_arw_dut_ukr_fre_qcu_bul_pol_lat_zul_mlt_ita_amh_lit_sun_swe_akn_alb_bam_mly_tha_hau_knd_igb_ses_tur_guj_pan_uzb_tsw_vie_tig_ewe_yor_fbf	-0.667331113948408	-1.59729229547119	0.113592996383273
368	tig_rus_tsw_lat_aeg_amr_owc_grk_azi_uzb_ven_bat_lda_afr_ita_bsq_pan_mlt_moo_mnd_pol_nor_yor_urd_cic_fre_hun_ewe_dgb_fin_mcd_hau_geo_ukr_prs_ger_arw_gam_wly_por_est_tsn_mao_hin_ind_jpn_knd_kor_scr_slo_ses_dut_mly_lit_sod_jav_cnt_guj_fbf_swe_amh_ben_spa_glc_cze_qcu_eng_mol_ctl_bem_heb_svk_sid_rom_tag_alb_xho_krd_swt_sun_tha_anl_tml_swa_zul_tur_bul_bos_aze_igb_vie_chh_bam_dyu_akn	0.269749039862934	0.635129389270104	0.52690361987776
369	anl_mol_bem_grk_hau_aeg_sod_bul_azi_uzb_tsw_mao_cic_lat_afr_bsq_alb_amh_fbf_mnd_ctl_guj_zul_ben_dyu_ita_hun_ven_bam_fin_swe_gam_geo_arw_krd_rom_scr_sid_wly_eng_est_ewe_sun_ger_bat_jpn_knd_kor_prs_slo_dgb_cze_jav_bos_mlt_mly_cnt_pol_moo_fre_chh_spa_rus_ukr_svk_qcu_por_nor_mcd_ses_heb_lit_amr_hin_tag_glc_swt_urd_xho_ind_tha_owc_tml_akn_igb_aze_pan_dut_tur_tsn_vie_tig_yor_swa_lda	0.296299413819014	0.696991118392446	0.487546978400633
370	gam_grk_ewe_lit_heb_amh_hau_svk_aze_tur_fbf_mly_tsn_mol_glc_bsq_slo_anl_moo_mnd_rom_por_xho_lat_swt_mcd_fin_ses_bam_est_arw_aeg_geo_ukr_dut_eng_nor_owc_wly_ctl_hun_cic_bat_scr_ind_jpn_knd_kor_ben_guj_tsw_alb_mao_cze_mlt_jav_cnt_bul_ven_pol_sid_spa_afr_urd_krd_qcu_rus_ita_bos_lda_tig_pan_chh_hin_sun_prs_swa_swe_akn_tag_tha_sod_tml_zul_dgb_uzb_ger_fre_azi_bem_vie_amr_igb_yor_dyu	-0.151965224464495	-0.359235208635131	0.720233490391481
371	amh_pol_tsn_arw_chh_aeg_sod_krd_uzb_azi_ewe_mao_ses_swe_guj_bsq_nor_amr_akn_mnd_urd_ukr_dgb_prs_cic_fre_fin_moo_bem_hun_rom_tig_geo_cze_ger_ita_alb_gam_heb_mol_est_tsw_ind_ctl_sun_jpn_tml_kor_grk_hin_bam_afr_jav_scr_wly_tag_cnt_lat_dyu_spa_mlt_eng_rus_pan_lit_qcu_slo_bos_dut_igb_owc_bul_anl_mcd_mly_glc_yor_por_ven_bat_tha_sid_knd_lda_zul_aze_ben_svk_tur_xho_vie_hau_fbf_swt_swa	-0.371969625256058	-0.881063584634789	0.380554744428735
372	anl_ukr_yor_nor_gam_mlt_sid_swe_aze_tur_fbf_sun_moo_urd_rom_bsq_ita_owc_bem_cnt_krd_mcd_zul_ger_xho_ctl_hun_swa_tsn_fin_cze_aeg_geo_spa_afr_bos_pol_chh_tig_grk_est_bam_tag_lat_ind_jpn_knd_kor_lit_scr_lda_dut_mao_mol_sod_jav_mnd_bul_dyu_guj_amh_prs_svk_arw_ben_qcu_pan_slo_por_ven_hau_eng_wly_hin_mly_rus_swt_glc_ewe_bat_tha_amr_tml_dgb_tsw_azi_fre_alb_uzb_igb_vie_heb_akn_cic_ses	-0.986792187793041	-2.40877199252619	0.017977369928701
373	hau_bul_swt_slo_sod_heb_amh_ita_uzb_tur_cic_tag_bem_scr_por_bsq_swe_mlt_lda_mnd_urd_ger_akn_krd_tsn_dut_est_ewe_fbf_fin_bos_tig_geo_alb_spa_cze_mol_amr_wly_rus_hun_xho_sun_guj_jav_jpn_knd_kor_ctl_pan_bam_pol_ind_lit_aeg_mly_cnt_svk_swa_lat_sid_fre_arw_eng_afr_qcu_glc_rom_mcd_dyu_chh_ukr_anl_nor_mao_ben_yor_grk_ven_bat_tha_owc_tml_moo_ses_aze_hin_prs_azi_zul_vie_gam_igb_tsw_dgb	0.361870356136317	0.851958093320446	0.396425934195102
374	chh_urd_igb_alb_mlt_amh_heb_dut_uzb_tur_zul_mao_xho_ita_ben_bsq_rom_aeg_akn_mnd_rus_ukr_dyu_swe_ses_cze_hun_bam_moo_est_afr_owc_geo_ctl_glc_bos_ger_wly_anl_pan_fin_tsn_ind_nor_sun_jpn_tml_kor_pol_lat_ewe_fre_jav_krd_hau_mly_cnt_bul_swt_hin_sod_mcd_arw_spa_svk_qcu_slo_eng_grk_yor_tig_por_gam_mol_tag_guj_ven_scr_lda_bat_tha_sid_knd_fbf_bem_azi_prs_lit_aze_tsw_vie_amr_swa_cic_dgb	-0.582292680001071	-1.38835184725664	0.168346542992139
375	amr_afr_moo_fre_anl_tig_owc_mol_uzb_tur_yor_mly_fbf_pol_dut_bsq_guj_sid_zul_cnt_slo_spa_ven_alb_ses_prs_est_cic_bem_hun_urd_hau_geo_ita_eng_grk_pan_heb_mlt_mcd_fin_dyu_tag_ctl_bat_jpn_knd_kor_swe_rom_akn_por_sun_svk_aeg_jav_mnd_glc_ewe_rus_wly_ger_ben_hin_scr_qcu_krd_lit_nor_tsw_gam_bul_sod_ukr_mao_cze_dgb_arw_swt_ind_tha_amh_tml_swa_igb_azi_bos_lat_aze_bam_vie_chh_xho_lda_tsn	-0.152666625281965	-0.360117730263361	0.719575644877931
376	chh_lat_lda_hin_mlt_sod_amr_pan_tur_uzb_yor_ind_zul_bul_ukr_bsq_afr_hau_ewe_mnd_bos_ben_tsw_lit_tsn_por_est_bam_akn_fin_mol_tig_geo_nor_eng_spa_ger_gam_amh_prs_hun_ses_tag_glc_mao_jpn_tml_kor_fre_mcd_swt_ctl_sun_rus_anl_jav_cnt_alb_dgb_slo_heb_arw_svk_pol_cze_qcu_grk_ita_swe_igb_owc_scr_sid_rom_bat_krd_ven_dut_cic_mly_tha_wly_knd_moo_fbf_aze_guj_urd_azi_xho_vie_aeg_dyu_bem_swa	-0.168949893777807	-0.398695570780524	0.691031469993678
377	wly_alb_yor_pol_amr_aeg_chh_urd_uzb_aze_ven_bat_bam_guj_bos_bsq_svk_amh_ses_cnt_eng_afr_ewe_bul_cic_grk_est_bem_fbf_fin_por_hau_geo_ita_fre_dut_arw_gam_tig_swe_hun_dyu_mao_lat_ind_jpn_knd_kor_nor_ctl_moo_ukr_tag_slo_anl_sun_mnd_mcd_zul_cze_heb_pan_lit_rom_rus_qcu_glc_ben_krd_dgb_sid_ger_sod_mol_jav_spa_igb_prs_tsn_mly_tha_owc_tml_akn_swt_tur_hin_scr_azi_lda_vie_mlt_tsw_xho_swa	0.265743061494668	0.624928447384385	0.533548340182024
378	mlt_ukr_yor_mol_heb_tig_hau_mcd_aze_uzb_swt_ind_akn_ctl_fre_bsq_scr_anl_xho_mnd_ben_alb_zul_pol_cic_guj_fin_ewe_bem_hun_por_chh_geo_urd_rom_hin_spa_sid_gam_cze_est_swa_jav_rus_sun_jpn_knd_kor_bul_nor_dgb_pan_mao_glc_sod_tag_cnt_prs_tsn_svk_aeg_ita_lat_eng_arw_qcu_krd_ger_dut_fbf_amr_afr_wly_slo_bat_lit_bam_bos_moo_mly_tha_owc_tml_dyu_ven_tur_grk_swe_azi_ses_vie_amh_igb_lda_tsw	0.100620337099082	0.236862898787158	0.81328411031842
379	chh_prs_tsw_lit_mlt_amh_gam_spa_azi_tur_bem_ind_dgb_rus_guj_bsq_ben_anl_igb_mnd_ger_glc_akn_hin_ewe_ukr_hun_tsn_xho_est_rom_wly_geo_mcd_cze_pol_ctl_owc_hau_por_fin_ses_jav_mol_tag_jpn_tml_kor_fre_alb_bam_bul_bat_urd_amr_mao_cnt_pan_swa_swe_tig_slo_lat_grk_nor_qcu_dut_afr_krd_ven_sid_ita_aeg_eng_sun_arw_swt_scr_lda_mly_tha_sod_knd_fbf_yor_uzb_bos_svk_aze_dyu_vie_heb_zul_moo_cic	-0.489866292227689	-1.16452283313911	0.247190773704929
380	hau_lit_swt_krd_wly_owc_anl_bul_uzb_tur_tsw_tag_tsn_scr_svk_bsq_nor_gam_ewe_mnd_mol_alb_bam_ukr_cic_swe_est_ses_akn_fin_bos_sod_geo_slo_pan_dut_spa_mlt_heb_mcd_hun_fbf_sun_ita_mao_jpn_tml_kor_pol_eng_swa_glc_jav_por_amr_ind_cnt_rom_moo_guj_sid_ben_urd_ger_lat_qcu_hin_ctl_arw_ven_tig_grk_chh_cze_bat_fre_zul_afr_dyu_mly_tha_amh_knd_dgb_igb_azi_prs_rus_aze_yor_vie_aeg_bem_xho_lda	-0.595373340576175	-1.42260226874478	0.158197098963097
381	mlt_afr_fbf_fre_tig_amh_amr_swe_azi_tur_igb_bat_ses_mol_por_bsq_mcd_gam_swa_mnd_scr_rus_bam_spa_moo_lat_est_dgb_lda_fin_svk_anl_geo_alb_bul_arw_ben_sid_chh_glc_hun_swt_tag_bos_mao_jpn_knd_kor_pan_dut_zul_nor_mly_lit_owc_ind_cnt_pol_ewe_hin_heb_guj_slo_cze_ger_qcu_krd_rom_prs_tsn_hau_ctl_aeg_ita_sun_urd_dyu_grk_yor_jav_tha_wly_tml_akn_ven_aze_eng_ukr_uzb_cic_vie_sod_xho_bem_tsw	-0.110074157254716	-0.25974122406658	0.795637534473076
382	amr_grk_moo_por_anl_hau_amh_pol_aze_tur_akn_mao_tsn_pan_spa_bsq_rom_sid_cic_cnt_hin_ger_swa_nor_ses_mcd_hun_ewe_lda_est_arw_heb_geo_urd_bul_cze_ctl_chh_gam_ukr_fin_bam_tag_eng_mly_jpn_tml_kor_krd_prs_fbf_fre_sun_mol_mlt_ind_mnd_bos_dgb_lat_wly_lit_svk_dut_afr_qcu_glc_slo_alb_dyu_sod_scr_tig_swe_bat_ben_ven_rus_tsw_jav_tha_owc_knd_bem_xho_azi_guj_ita_uzb_yor_vie_aeg_igb_swt_zul	0.294493675579433	0.693938341143257	0.489450621620522
383	sid_mcd_tsn_alb_tig_wly_amr_glc_azi_tur_fbf_tag_xho_guj_arw_bsq_lat_owc_cic_cnt_scr_bul_zul_slo_dyu_ben_hun_ven_yor_fin_rus_chh_geo_pol_cze_lit_rom_mlt_heb_bos_est_swt_bat_fre_ind_jpn_knd_kor_spa_urd_bam_hin_jav_pan_gam_mly_mnd_nor_moo_grk_anl_afr_prs_por_krd_qcu_ger_mol_eng_ses_aeg_ukr_sod_ctl_sun_swe_dgb_ita_akn_mao_tha_hau_tml_bem_lda_uzb_dut_svk_aze_tsw_vie_amh_ewe_igb_swa	-0.212233955458054	-0.502241808823527	0.616684556323218
384	mlt_swe_xho_glc_amh_chh_sod_spa_aze_uzb_bem_tag_moo_rus_lit_bsq_ben_sid_cic_mnd_ita_rom_akn_fre_ven_ger_hun_swt_ses_est_prs_heb_geo_ukr_lat_bos_slo_gam_tig_svk_fin_dyu_jav_alb_sun_jpn_knd_kor_pol_scr_bam_guj_mao_arw_wly_bat_cnt_dut_igb_mcd_owc_mol_afr_hin_bul_qcu_pan_nor_por_ewe_amr_urd_aeg_grk_ind_cze_tsw_ctl_lda_mly_tha_anl_tml_tsn_zul_azi_eng_krd_tur_yor_vie_hau_swa_dgb_fbf	-0.364454845964009	-0.864228261162934	0.389686104662643
385	aeg_ben_lda_cze_heb_tig_anl_rom_aze_azi_yor_sun_ses_bos_por_bsq_arw_owc_akn_mnd_urd_slo_moo_swe_xho_grk_fin_swt_ewe_est_hin_hau_geo_fre_mcd_ita_eng_chh_wly_guj_hun_swa_mly_glc_mao_jpn_knd_kor_pan_rus_bem_nor_bat_dut_sid_tag_cnt_krd_ven_spa_sod_lit_ctl_pol_svk_qcu_lat_ukr_scr_fbf_amr_mol_gam_bul_ind_alb_igb_ger_dyu_jav_tha_mlt_tml_zul_dgb_tur_afr_prs_uzb_cic_vie_amh_bam_tsn_tsw	-0.385295368776723	-0.913434640752522	0.363376011628748
386	amh_swe_lda_rom_chh_mlt_tig_fre_tur_aze_cic_ind_ses_por_mol_bsq_eng_amr_bem_cnt_alb_glc_swa_lat_zul_spa_fin_ewe_tsn_hun_bul_wly_geo_mcd_arw_nor_grk_aeg_sid_slo_est_yor_jav_cze_sun_jpn_knd_kor_urd_scr_dyu_guj_bat_ukr_sod_mao_mnd_rus_akn_afr_heb_prs_pan_svk_dut_qcu_ctl_lit_ger_ven_anl_krd_owc_hin_mly_pol_tsw_bos_moo_tag_tha_hau_tml_bam_dgb_azi_ita_ben_uzb_fbf_vie_gam_igb_xho_swt	0.0632070517497439	0.148913028520878	0.881944693159078
387	wly_grk_zul_fre_amr_amh_heb_glc_tur_aze_bam_bat_lda_mcd_arw_bsq_rus_mlt_fbf_cnt_bul_dut_akn_lit_tsw_cze_fin_swt_swa_hun_nor_sod_geo_ctl_guj_afr_scr_hau_owc_krd_est_ewe_tag_mol_mao_jpn_knd_kor_slo_pol_xho_ita_jav_bos_gam_sun_mnd_prs_moo_swe_tig_por_lat_pan_ger_qcu_rom_hin_ben_cic_anl_ukr_aeg_urd_ind_spa_dgb_alb_tsn_mly_tha_chh_tml_igb_ses_azi_eng_svk_uzb_dyu_vie_sid_yor_ven_bem	-0.199829956032519	-0.47221685074624	0.637878198381525
388	chh_alb_tsn_svk_sid_anl_aeg_mol_azi_tur_akn_jav_bam_lat_pan_bsq_ukr_owc_cic_mnd_dut_cze_moo_urd_igb_rom_hun_yor_xho_est_bul_tig_geo_grk_pol_hin_glc_heb_wly_eng_fin_ewe_tag_swe_mly_jpn_tml_kor_afr_ben_swt_scr_ind_mcd_hau_sun_cnt_lit_ven_krd_gam_rus_fre_slo_ctl_qcu_prs_nor_arw_ses_amh_ita_sod_bos_mao_spa_bem_guj_dgb_bat_tha_amr_knd_dyu_fbf_aze_por_ger_uzb_swa_vie_mlt_lda_tsw_zul	-0.35364733482384	-0.837378389200565	0.404526683501588
389	aeg_slo_lda_por_anl_amh_amr_dut_azi_aze_igb_jav_xho_guj_nor_bsq_cze_gam_tsn_cnt_krd_pan_ewe_bos_moo_mol_est_zul_dyu_hun_rom_sid_geo_rus_swe_glc_afr_tig_chh_lat_fin_fbf_sun_ctl_tag_jpn_tml_kor_alb_urd_ses_eng_bat_hin_hau_mly_mnd_ukr_ven_mcd_owc_bul_scr_fre_ben_qcu_spa_ita_lit_bam_sod_svk_wly_grk_ind_pol_tsw_ger_bem_mao_tha_mlt_knd_cic_dgb_uzb_prs_arw_tur_akn_vie_heb_swt_yor_swa	-0.42010155010618	-0.997028967735508	0.321337571466118
390	aeg_rom_swt_ukr_amh_heb_amr_pol_aze_uzb_swa_bat_xho_prs_ita_bsq_cze_anl_dgb_mnd_bul_arw_bem_mol_cic_afr_est_moo_ses_hun_ben_wly_geo_bos_lit_glc_scr_sid_owc_ger_fin_bam_ind_rus_mly_jpn_tml_kor_fre_krd_ven_dut_jav_spa_sod_sun_cnt_hin_tsw_svk_chh_nor_mcd_slo_grk_qcu_swe_por_pan_dyu_gam_eng_hau_guj_mao_urd_yor_ctl_ewe_tag_tha_mlt_knd_tsn_fbf_azi_lat_alb_tur_igb_vie_tig_zul_akn_lda	-1.14389971352018	-2.80561086012378	0.00611609593608031
391	sid_nor_bam_pol_anl_amh_hau_rus_uzb_tur_akn_mly_swa_ben_ukr_bsq_dut_mlt_swt_cnt_krd_spa_zul_afr_igb_bul_est_yor_xho_fin_arw_gam_geo_por_eng_cze_pan_heb_aeg_bos_hun_tsn_jav_ger_sun_jpn_tml_kor_slo_rom_moo_lit_mao_scr_amr_tag_mnd_ita_lda_svk_chh_glc_mcd_swe_fre_qcu_alb_prs_ctl_bem_wly_mol_owc_urd_ind_lat_ven_guj_ses_bat_tha_sod_knd_dgb_cic_aze_hin_grk_azi_ewe_vie_tig_fbf_tsw_dyu	-0.078606053903897	-0.185211889995844	0.853466172019691
392	amr_krd_yor_fre_aeg_chh_wly_scr_azi_uzb_ven_jav_zul_svk_swe_bsq_guj_amh_swt_mnd_ita_por_xho_hin_bam_mol_est_ses_swa_fin_urd_owc_geo_spa_pan_mcd_lat_anl_mlt_lit_hun_akn_mao_slo_ind_jpn_knd_kor_dut_afr_dyu_ger_mly_ukr_sid_tag_cnt_ben_ewe_rom_heb_arw_bul_nor_glc_qcu_alb_eng_rus_cic_hau_cze_gam_prs_bat_bos_tsn_grk_fbf_sun_tha_tig_tml_igb_lda_tur_ctl_pol_aze_bem_vie_sod_moo_tsw_dgb	0.206388577675728	0.486407187510667	0.627822763245219
393	gam_grk_moo_rom_mlt_heb_sid_ctl_uzb_azi_tsn_ind_zul_rus_ben_bsq_arw_aeg_swt_cnt_prs_pol_akn_bul_dyu_scr_est_tsw_yor_hun_alb_amh_geo_lat_ger_slo_afr_wly_chh_glc_fin_lda_mao_lit_bat_jpn_knd_kor_eng_swe_ses_mcd_mly_spa_sod_sun_mnd_por_ewe_hin_owc_ukr_svk_bos_pan_qcu_nor_ita_cze_bem_amr_mol_tig_urd_tag_dut_xho_guj_fbf_jav_tha_anl_tml_ven_dgb_aze_fre_krd_tur_igb_vie_hau_cic_bam_swa	-0.352107980304707	-0.834127724094884	0.406346439011876
394	sid_mol_tsn_scr_aeg_amh_sod_mcd_azi_tur_bam_tag_swa_afr_swe_bsq_dut_wly_akn_mnd_lat_glc_yor_pol_moo_svk_fin_igb_ses_hun_ben_heb_geo_eng_fre_bul_hin_owc_hau_spa_est_tsw_mly_slo_mao_jpn_tml_kor_por_arw_swt_grk_bat_urd_gam_jav_cnt_ita_ven_rom_anl_ukr_cze_pan_krd_qcu_bos_guj_ctl_ewe_chh_ger_mlt_alb_sun_nor_cic_lit_bem_ind_tha_amr_knd_lda_zul_uzb_prs_rus_aze_dgb_vie_tig_fbf_xho_dyu	0.123167576785943	0.289971559545071	0.772483540462318
395	sid_arw_xho_rus_wly_gam_heb_grk_uzb_aze_moo_bat_ses_ita_ukr_bsq_spa_hau_zul_cnt_eng_urd_swa_slo_fbf_lat_est_lda_bem_fin_lit_chh_geo_scr_bos_dut_krd_mlt_anl_prs_hun_tsw_ind_hin_tag_jpn_tml_kor_svk_ger_yor_glc_sun_mol_sod_jav_mnd_cze_dgb_pol_tig_guj_ctl_pan_nor_qcu_swe_bul_fre_ven_owc_mcd_amh_afr_mao_por_bam_ben_igb_mly_tha_amr_knd_cic_swt_tur_alb_rom_azi_tsn_vie_aeg_ewe_dyu_akn	-1.19754230848157	-2.95367130972448	0.00397650370263045
396	mlt_cze_swt_hin_amr_sod_gam_slo_azi_tur_ses_tag_yor_ctl_prs_bsq_scr_aeg_lda_mnd_lat_spa_ven_urd_moo_alb_hun_xho_bem_fin_ben_hau_geo_rom_swe_mol_pol_wly_sid_glc_est_swa_jav_guj_mao_jpn_tml_kor_dut_krd_dgb_lit_sun_afr_heb_bat_cnt_ukr_zul_bul_amh_pan_por_ita_arw_qcu_nor_eng_rus_dyu_chh_svk_owc_grk_ind_ger_tsw_fre_fbf_mly_tha_anl_knd_cic_bam_uzb_mcd_bos_aze_tsn_vie_tig_igb_akn_ewe	-0.354719798954102	-0.839383920983608	0.403406441265379
397	sid_pol_swa_svk_gam_heb_chh_scr_azi_uzb_bem_bat_zul_por_glc_bsq_bos_aeg_xho_cnt_fre_pan_swt_lit_cic_lat_hun_yor_tsn_est_ben_tig_geo_cze_ctl_bul_ukr_anl_sod_ita_fin_ven_mao_eng_jav_jpn_knd_kor_krd_arw_fbf_grk_sun_swe_amr_tag_mnd_slo_lda_alb_amh_afr_prs_mol_spa_qcu_rus_ger_urd_moo_mlt_hin_wly_guj_mly_nor_ses_dut_dgb_ind_tha_owc_tml_igb_bam_aze_mcd_rom_tur_dyu_vie_hau_tsw_akn_ewe	-0.673953625263192	-1.61178442094979	0.110397602974521
398	owc_urd_fbf_spa_sid_tig_heb_swe_aze_tur_tsw_jav_ewe_glc_afr_bsq_ctl_sod_lda_cnt_bul_rus_cic_por_igb_slo_fin_swa_ven_hun_lit_amr_geo_cze_rom_svk_ben_amh_gam_ukr_est_swt_ind_mcd_tag_jpn_knd_kor_bos_prs_xho_nor_mao_krd_hau_bat_mnd_eng_tsn_mol_mlt_scr_ger_guj_grk_qcu_dut_lat_arw_ses_chh_fre_wly_alb_sun_pol_zul_ita_dyu_mly_tha_aeg_tml_yor_dgb_uzb_pan_hin_azi_moo_vie_anl_akn_bem_bam	-0.779705911369273	-1.87672003716711	0.06369181893627
399	owc_krd_tsn_afr_wly_tig_heb_prs_tur_azi_igb_mly_zul_guj_bos_bsq_eng_anl_ewe_mnd_glc_rom_swt_ita_dgb_spa_est_bam_ven_fin_rus_aeg_geo_bul_pan_svk_lat_hau_amr_dut_hun_tsw_ind_nor_bat_jpn_tml_kor_fre_swe_swa_ger_mao_cze_amh_sun_cnt_alb_lda_slo_sid_hin_mol_lit_por_qcu_ctl_grk_mcd_bem_chh_pol_gam_ukr_tag_arw_cic_urd_moo_jav_tha_mlt_knd_fbf_dyu_uzb_scr_ben_aze_akn_vie_sod_xho_yor_ses	-0.977349162374134	-2.37742106123669	0.0194816483335792
400	anl_slo_swa_bos_hau_aeg_mlt_cze_uzb_azi_tsw_sun_lda_guj_rus_bsq_dut_amh_bam_mnd_swe_prs_yor_por_ses_rom_est_bem_tsn_hun_ben_wly_geo_pan_afr_mcd_ctl_sod_amr_arw_fin_ewe_mao_krd_jav_jpn_knd_kor_lat_scr_swt_mol_tag_glc_gam_bat_cnt_eng_xho_ita_tig_nor_hin_alb_fre_qcu_pol_urd_spa_zul_heb_ger_owc_svk_ind_bul_fbf_ukr_dgb_mly_tha_sid_tml_ven_dyu_aze_grk_lit_tur_moo_vie_chh_igb_akn_cic	-0.421024092516339	-0.998109389680725	0.320816244821256
401	anl_afr_akn_prs_aeg_owc_wly_pol_aze_tur_yor_mly_moo_guj_ctl_bsq_mol_sod_ewe_cnt_krd_bul_xho_ukr_zul_alb_est_swt_cic_hun_ger_heb_geo_nor_glc_spa_hin_mlt_chh_lit_fin_bam_bat_eng_mao_jpn_knd_kor_rom_mcd_swa_rus_ind_swe_sid_jav_mnd_ita_ses_cze_hau_slo_svk_fre_lat_qcu_grk_por_scr_dyu_amr_ben_tig_arw_sun_urd_tsw_dut_lda_tag_tha_amh_tml_ven_bem_azi_bos_pan_uzb_tsn_vie_gam_dgb_igb_fbf	0.271125600518471	0.638494406043116	0.524721157488975
402	mlt_dut_zul_ita_heb_aeg_gam_krd_azi_tur_ven_tag_xho_lat_fre_bsq_ctl_anl_tsw_mnd_swe_bul_swa_ukr_swt_rom_hun_fbf_lda_fin_scr_amr_geo_ger_pan_pol_afr_sid_owc_hin_est_cic_sun_nor_ind_jpn_tml_kor_glc_ben_moo_spa_mly_lit_chh_bat_cnt_grk_yor_arw_wly_cze_mol_guj_svk_qcu_alb_slo_rus_igb_amh_bos_sod_urd_mao_prs_dyu_por_bem_jav_tha_hau_knd_tsn_ses_uzb_eng_mcd_aze_dgb_vie_tig_bam_ewe_akn	-0.364981044498022	-0.863968938349518	0.38982781050915
403	wly_alb_ewe_rus_sid_tig_amr_scr_aze_uzb_moo_mao_dgb_ger_fre_bsq_prs_anl_fbf_cnt_nor_rom_yor_ctl_lda_ukr_est_akn_swt_fin_bul_sod_geo_grk_pol_swe_bos_aeg_gam_mol_hun_ses_tag_pan_mly_jpn_tml_kor_arw_lat_zul_dut_sun_hin_mlt_bat_mnd_mcd_bam_urd_chh_glc_por_krd_ita_qcu_guj_svk_spa_igb_heb_afr_hau_lit_ind_eng_tsw_cze_cic_jav_tha_owc_knd_tsn_ven_tur_ben_slo_azi_bem_vie_amh_swa_xho_dyu	-0.173508133479133	-0.409643475269199	0.683009515632741
404	amr_ctl_zul_mcd_amh_hau_heb_afr_tur_uzb_xho_ind_igb_guj_bul_bsq_por_anl_cic_cnt_prs_ben_bam_rus_swa_spa_est_fbf_ewe_hun_lat_owc_geo_fre_ukr_pan_ita_gam_wly_nor_fin_moo_mly_krd_jav_jpn_tml_kor_cze_slo_dgb_bos_tag_dut_mlt_sun_mnd_glc_tsn_grk_sod_rom_ger_hin_mol_qcu_scr_urd_swe_tsw_sid_svk_tig_pol_bat_eng_ven_lit_yor_mao_tha_aeg_knd_akn_lda_aze_arw_alb_azi_swt_vie_chh_bem_dyu_ses	-0.468898079143496	-1.11395380847414	0.268169707316688
405	mlt_glc_igb_ita_chh_sod_hau_mol_azi_uzb_dyu_tag_xho_scr_bos_bsq_spa_anl_lda_cnt_krd_ctl_akn_nor_ven_slo_fin_moo_dgb_hun_pan_wly_geo_fre_bul_dut_lit_gam_amr_rom_est_bem_bat_mcd_jav_jpn_tml_kor_guj_afr_fbf_ger_ind_urd_tig_mao_mnd_swe_swt_arw_owc_svk_por_grk_pol_qcu_ben_rus_cze_yor_sid_lat_amh_prs_sun_eng_bam_hin_tsw_mly_tha_aeg_knd_ses_ewe_tur_alb_ukr_aze_cic_vie_heb_swa_zul_tsn	-1.05323844834169	-2.57862036625255	0.0114888090134265
406	amr_spa_tsw_lat_sid_gam_amh_arw_uzb_aze_ven_mly_bam_prs_slo_bsq_glc_heb_dyu_mnd_eng_ctl_dgb_alb_fbf_por_fin_cic_yor_hun_ben_tig_geo_bos_dut_swe_ita_chh_mlt_pan_est_igb_ind_ger_jav_jpn_knd_kor_mcd_svk_moo_bul_mao_ukr_wly_tag_cnt_pol_zul_hin_anl_urd_scr_grk_guj_qcu_fre_rom_krd_swa_hau_lit_sod_cze_sun_afr_tsn_nor_ewe_bat_tha_aeg_tml_lda_swt_tur_mol_rus_azi_xho_vie_owc_bem_ses_akn	-0.310172525649518	-0.73396087948575	0.464818971621169
407	sid_mol_xho_rus_wly_mlt_amh_dut_azi_tur_ewe_mly_yor_pan_nor_bsq_lat_gam_swt_mnd_krd_glc_igb_ita_swa_eng_fin_cic_zul_hun_fre_hau_geo_mcd_bos_bul_swe_amr_sod_arw_est_dgb_tag_cze_bat_jpn_tml_kor_prs_afr_ven_rom_ind_lit_tig_jav_cnt_ctl_dyu_guj_anl_svk_alb_hin_grk_qcu_scr_slo_ukr_fbf_aeg_por_owc_ger_mao_ben_lda_urd_moo_sun_tha_chh_knd_tsn_akn_aze_pol_spa_uzb_tsw_vie_heb_bem_ses_bam	0.164400372236621	0.388003898481691	0.698899854373772
408	sod_ita_yor_lat_tig_hau_heb_grk_uzb_aze_ses_jav_tsw_mol_fre_bsq_mcd_mlt_lda_mnd_ukr_afr_zul_dut_moo_bos_hun_dyu_igb_est_por_wly_geo_pan_pol_prs_ben_amr_anl_guj_fin_tsn_sun_swe_ind_jpn_tml_kor_glc_eng_ven_ger_tag_svk_sid_mly_cnt_spa_cic_alb_gam_arw_bul_cze_rom_qcu_ctl_krd_slo_akn_owc_rus_amh_nor_bat_urd_bam_hin_bem_mao_tha_chh_knd_fbf_swt_azi_scr_lit_tur_swa_vie_aeg_dgb_xho_ewe	-0.772996141557925	-1.86031255774599	0.0660015965321943
409	chh_lit_bem_ukr_hau_amh_heb_rus_aze_azi_ven_sun_akn_cze_bos_bsq_svk_anl_swa_cnt_ben_lat_tsn_slo_dgb_krd_fin_igb_tsw_est_arw_amr_geo_rom_alb_eng_afr_aeg_gam_ctl_hun_dyu_mao_spa_tag_jpn_knd_kor_prs_fre_bam_swe_ind_hin_mlt_mly_mnd_guj_cic_pan_owc_ita_ger_nor_dut_qcu_por_pol_mol_fbf_sid_mcd_sod_bul_bat_urd_ewe_scr_xho_jav_tha_wly_tml_zul_lda_tur_glc_grk_uzb_swt_vie_tig_yor_ses_moo	-0.0105434621384264	-0.0248292488185744	0.980244359919223
410	anl_rus_tsn_grk_amr_owc_gam_svk_azi_tur_ewe_mao_yor_bul_ctl_bsq_por_sod_moo_mnd_bos_afr_bam_dut_ses_mcd_est_dgb_dyu_fin_prs_heb_geo_krd_scr_ukr_urd_chh_hau_pol_hun_igb_ind_guj_tag_jpn_knd_kor_eng_fre_fbf_pan_sun_mol_amh_mly_cnt_swe_zul_hin_sid_ita_arw_slo_rom_qcu_lat_ben_lit_akn_mlt_ger_aeg_spa_bat_glc_swt_nor_ven_jav_tha_tig_tml_xho_swa_uzb_cze_alb_aze_lda_vie_wly_bem_tsw_cic	0.379077999046067	0.893142019417583	0.374086481599251
411	mlt_mol_lda_swe_aeg_hau_heb_guj_azi_tur_swt_mly_xho_lat_arw_bsq_dut_tig_ses_mnd_svk_pan_ven_afr_igb_bos_hun_moo_fbf_est_prs_chh_geo_glc_urd_krd_fre_sod_amr_grk_fin_tsw_ind_cze_sun_jpn_knd_kor_scr_ben_dyu_mcd_bat_ukr_gam_mao_cnt_ctl_ewe_slo_amh_ger_ita_spa_eng_qcu_lit_rus_bul_tsn_owc_por_wly_pol_tag_alb_swa_hin_akn_jav_tha_sid_tml_zul_bam_aze_rom_nor_uzb_dgb_vie_anl_yor_bem_cic	-0.774471553290753	-1.86617245286633	0.0651687374208079
412	mlt_prs_tsn_bos_owc_heb_tig_urd_uzb_aze_swa_mao_dgb_nor_ukr_bsq_svk_sid_bem_mnd_hin_rom_ewe_ger_akn_dut_est_swt_moo_fin_grk_gam_geo_afr_scr_fre_spa_amh_aeg_mol_hun_yor_ind_ben_mly_jpn_tml_kor_lat_alb_bam_pol_bat_cze_amr_sun_cnt_ita_cic_guj_hau_lit_bul_mcd_ctl_qcu_por_eng_krd_zul_sod_pan_chh_slo_jav_rus_igb_glc_lda_tag_tha_anl_knd_tsw_ses_azi_swe_arw_tur_xho_vie_wly_fbf_dyu_ven	-0.971519562604877	-2.3654164380411	0.0200866064193844
413	aeg_mol_igb_scr_chh_heb_wly_prs_uzb_aze_xho_tag_dgb_urd_ben_bsq_slo_anl_lda_mnd_cze_nor_tsw_ita_swa_ukr_est_swt_bem_hun_alb_hau_geo_hin_dut_por_spa_amr_mlt_eng_fin_dyu_sun_ctl_ind_jpn_knd_kor_bul_pol_akn_afr_mly_fre_gam_mao_cnt_krd_bam_grk_tig_lat_bos_pan_arw_qcu_ger_rom_glc_yor_sid_guj_sod_mcd_jav_lit_zul_swe_ven_bat_tha_amh_tml_ses_fbf_tur_rus_svk_azi_moo_vie_owc_cic_tsn_ewe	-0.925344164436461	-2.24230534820135	0.0273182042344799
414	amh_dut_fbf_ukr_aeg_hau_heb_nor_aze_azi_tsw_bat_swa_slo_cze_bsq_bos_sid_xho_cnt_glc_rom_akn_mol_lda_prs_fin_dyu_ven_est_scr_sod_geo_svk_lat_grk_alb_owc_gam_hin_hun_swt_mao_fre_mly_jpn_knd_kor_bul_krd_bam_afr_sun_pan_anl_tag_mnd_spa_ewe_arw_tig_lit_eng_mcd_urd_qcu_ben_pol_rus_moo_chh_swe_amr_por_jav_ita_cic_ctl_yor_ind_tha_mlt_tml_zul_tsn_uzb_guj_ger_tur_bem_vie_wly_dgb_ses_igb	0.518912241685888	1.22456760205816	0.223831036192028
415	hau_cze_igb_lat_owc_chh_sod_spa_azi_aze_ven_mly_cic_rus_fre_bsq_afr_wly_tsw_mnd_nor_rom_swt_svk_akn_ukr_fin_dgb_moo_est_bos_mlt_geo_grk_bul_eng_alb_heb_amh_slo_hun_fbf_bat_krd_tag_jpn_tml_kor_pol_arw_swa_mol_sun_ita_amr_mao_cnt_dut_ses_mcd_sid_glc_scr_ben_lit_qcu_pan_hin_urd_dyu_aeg_por_anl_guj_ind_ger_zul_prs_bam_jav_tha_gam_knd_ewe_yor_tur_ctl_swe_uzb_lda_vie_tig_tsn_bem_xho	0.488694948778432	1.15577494590653	0.250733866852679
416	wly_nor_lda_glc_owc_amr_sod_slo_uzb_aze_swt_bat_yor_prs_grk_bsq_pan_sid_dgb_mnd_lit_mcd_bem_alb_akn_ger_est_ewe_tsn_fin_dut_heb_geo_guj_spa_rom_cze_gam_tig_ben_hun_ven_sun_arw_tag_jpn_tml_kor_krd_ukr_zul_swe_ind_lat_mlt_jav_cnt_por_bam_hin_aeg_bul_urd_scr_pol_qcu_svk_rus_bos_fbf_amh_ctl_chh_eng_mao_afr_xho_mol_ses_mly_tha_hau_knd_dyu_tsw_tur_ita_fre_azi_igb_vie_anl_cic_moo_swa	-0.591223471460353	-1.41708298586084	0.159800040055526
417	anl_glc_akn_rom_sid_sod_amh_hin_tur_aze_swa_bat_zul_alb_rus_bsq_lit_tig_bem_cnt_lat_bos_moo_ger_fbf_swe_fin_lda_xho_est_por_owc_geo_ben_grk_mol_bul_gam_mlt_arw_hun_ewe_tag_dut_ind_jpn_tml_kor_guj_eng_dyu_scr_jav_mcd_aeg_mly_mnd_krd_dgb_ukr_heb_prs_slo_ctl_fre_qcu_afr_pan_urd_yor_chh_spa_wly_pol_sun_ita_swt_svk_ses_mao_tha_amr_knd_tsw_tsn_uzb_nor_cze_azi_bam_vie_hau_cic_ven_igb	-0.0286240699157302	-0.0673845043124918	0.946420263754568
418	hau_bul_xho_pan_wly_aeg_sod_prs_uzb_azi_zul_mao_swa_lit_mol_bsq_slo_amr_fbf_cnt_swe_mcd_dgb_guj_ses_alb_est_dyu_ewe_fin_scr_chh_geo_dut_nor_ben_pol_heb_amh_svk_hun_bem_ind_ukr_bat_jpn_knd_kor_grk_rom_cic_ctl_tag_cze_tig_mly_mnd_rus_akn_hin_anl_krd_arw_urd_eng_qcu_afr_ita_fre_moo_gam_spa_sid_ger_jav_lat_yor_bos_tsn_sun_tha_owc_tml_lda_swt_aze_por_glc_tur_tsw_vie_mlt_igb_ven_bam	-0.0640137805868726	-0.150777608129166	0.880477707325719
419	aeg_nor_cic_mol_amr_hau_gam_glc_aze_tur_dyu_ind_dgb_lat_ukr_bsq_pol_wly_tsw_mnd_arw_cze_lda_grk_swa_ger_fin_xho_bem_hun_ctl_mlt_geo_dut_guj_bul_slo_sod_owc_por_est_akn_mly_svk_mao_jpn_knd_kor_afr_lit_ven_urd_sun_pan_heb_tag_cnt_scr_moo_spa_sid_alb_swe_fre_rus_qcu_rom_eng_prs_ewe_chh_hin_anl_krd_bat_ita_igb_bos_yor_jav_tha_amh_tml_ses_bam_azi_ben_mcd_uzb_tsn_vie_tig_fbf_swt_zul	0.405114069847102	0.953046788260444	0.343036897593894
420	gam_guj_tsn_glc_mlt_amh_sid_swe_aze_tur_xho_ind_fbf_afr_alb_bsq_eng_wly_ven_mnd_mol_ben_dgb_rom_swa_cze_fin_igb_bem_hun_urd_owc_geo_lit_pol_ger_slo_amr_aeg_ukr_est_moo_bat_ctl_mly_jpn_tml_kor_scr_rus_bam_por_mao_krd_anl_jav_cnt_grk_lda_arw_chh_hin_pan_bos_spa_qcu_ita_nor_lat_ewe_sod_fre_hau_svk_sun_mcd_zul_prs_cic_tag_tha_heb_knd_ses_tsw_uzb_bul_dut_azi_yor_vie_tig_dyu_swt_akn	0.241881561827624	0.569330130681316	0.570504678809104
421	sod_prs_bam_afr_gam_mlt_chh_ben_tur_aze_tsw_mly_swa_pol_urd_bsq_bos_sid_cic_mnd_ukr_lit_dgb_bul_akn_por_est_xho_tsn_fin_fre_amr_geo_slo_pan_eng_cze_anl_wly_nor_hun_swt_ind_glc_tag_jpn_tml_kor_grk_guj_ses_arw_jav_rom_amh_bat_cnt_scr_ven_krd_owc_ita_alb_svk_spa_qcu_lat_ger_dut_yor_hau_hin_aeg_swe_sun_mol_zul_rus_lda_mao_tha_heb_knd_dyu_fbf_uzb_ctl_mcd_azi_moo_vie_tig_ewe_bem_igb	-0.213595506165209	-0.504687778901721	0.614971917718765
422	amh_guj_bem_rus_hau_owc_sid_pan_tur_uzb_akn_mly_zul_bos_rom_bsq_lit_tig_xho_mnd_cze_swe_moo_mcd_lda_alb_est_fbf_yor_hun_scr_chh_geo_bul_urd_mol_ctl_gam_wly_ger_fin_tsw_sun_ukr_bat_jpn_tml_kor_slo_nor_dgb_dut_tag_glc_amr_mao_cnt_spa_bam_eng_heb_lat_prs_svk_hin_qcu_fre_grk_pol_igb_aeg_ita_mlt_afr_ind_por_dyu_arw_ven_jav_tha_sod_knd_ses_cic_aze_ben_krd_azi_swa_vie_anl_ewe_tsn_swt	0.637055194104383	1.50794838559091	0.134957412642452
423	chh_afr_bem_scr_sid_sod_gam_ctl_azi_uzb_moo_mly_xho_lat_hin_bsq_prs_heb_cic_mnd_eng_guj_yor_glc_akn_arw_est_bam_dyu_fin_por_anl_geo_rus_rom_krd_grk_aeg_amh_bos_hun_ewe_tag_lit_ind_jpn_tml_kor_slo_fre_fbf_cze_jav_dut_wly_bat_cnt_ger_swa_alb_mlt_urd_ben_mol_ita_qcu_ukr_pol_svk_lda_hau_spa_amr_swe_mao_nor_igb_pan_swt_sun_tha_tig_knd_dgb_ses_aze_mcd_bul_tur_zul_vie_owc_tsw_ven_tsn	-0.209028334292103	-0.494161424560985	0.622357386508359
424	anl_ukr_swa_krd_heb_hau_aeg_glc_uzb_tur_ven_ind_moo_grk_rom_bsq_dut_sod_cic_mnd_hin_bos_bem_ger_zul_slo_est_dgb_igb_fin_rus_sid_geo_nor_urd_scr_ben_chh_amr_mol_hun_swt_sun_arw_mly_jpn_tml_kor_afr_guj_bam_ctl_mao_svk_amh_bat_cnt_lit_tsn_mcd_tig_eng_swe_por_spa_qcu_cze_pan_alb_tsw_mlt_lat_owc_prs_jav_ita_yor_bul_xho_tag_tha_gam_knd_lda_dyu_azi_pol_fre_aze_akn_vie_wly_ewe_ses_fbf	-0.247557969945195	-0.584781827838078	0.560110496455387
425	amh_swe_ses_guj_gam_sod_hau_ukr_tur_azi_yor_tag_xho_pan_alb_bsq_svk_heb_ewe_mnd_urd_pol_swa_mcd_zul_afr_fin_moo_fbf_hun_slo_owc_geo_bos_hin_ben_ger_anl_wly_por_est_cic_jav_krd_ind_jpn_tml_kor_grk_glc_bem_rus_mly_ita_sid_sun_cnt_rom_bam_cze_amr_lit_prs_scr_fre_qcu_nor_arw_spa_lda_mlt_eng_tig_dut_bat_lat_dyu_bul_dgb_mao_tha_chh_knd_akn_swt_aze_mol_ctl_uzb_tsn_vie_aeg_ven_igb_tsw	-0.30824848147646	-0.730301352277299	0.467041714822632
426	amr_eng_tsn_mol_anl_owc_sod_alb_aze_tur_fbf_jav_xho_fre_rom_bsq_arw_aeg_ses_mnd_urd_mcd_dyu_pan_cic_prs_hun_dgb_moo_fin_por_gam_geo_krd_bos_grk_bul_heb_amh_ita_est_zul_ind_lat_tag_jpn_tml_kor_rus_afr_yor_nor_sun_svk_chh_bat_cnt_guj_akn_pol_wly_cze_glc_scr_spa_qcu_ctl_ben_ukr_bam_sid_dut_tig_hin_mao_ger_swt_lit_ewe_mly_tha_mlt_knd_tsw_igb_uzb_slo_swe_azi_bem_vie_hau_swa_lda_ven	-0.62143096842159	-1.48361224719295	0.14129306085305
427	owc_ita_dyu_scr_aeg_tig_amr_ben_uzb_tur_swa_mly_zul_mcd_cze_bsq_svk_mlt_xho_cnt_ukr_spa_fbf_hin_swt_nor_fin_ven_tsn_est_krd_gam_geo_lat_prs_afr_fre_wly_sid_ger_hun_ses_bat_pol_jav_jpn_knd_kor_grk_lit_bem_urd_sun_mol_heb_ind_mnd_ctl_ewe_pan_anl_guj_glc_por_rus_qcu_eng_dut_bos_tsw_chh_rom_amh_alb_tag_swe_lda_arw_igb_mao_tha_sod_tml_moo_bam_aze_bul_slo_azi_dgb_vie_hau_akn_cic_yor	0.708401193364496	1.67809443106629	0.0966862405555951
428	gam_guj_ses_mol_hau_sid_aeg_cze_aze_uzb_tsw_bat_akn_nor_ben_bsq_por_wly_ven_cnt_grk_alb_zul_svk_xho_swe_hun_swt_tsn_fin_fre_chh_geo_lat_hin_urd_glc_sod_owc_mcd_est_cic_sun_ctl_ind_jpn_tml_kor_krd_bos_bam_pan_jav_ita_amh_mao_mnd_lit_swa_ukr_anl_eng_spa_arw_pol_qcu_afr_scr_prs_bem_tig_slo_heb_dut_mly_rom_fbf_ger_yor_tag_tha_amr_knd_dgb_ewe_azi_rus_bul_tur_igb_vie_mlt_moo_dyu_lda	0.179836559734345	0.423215843157164	0.673114881875774
429	sid_lat_moo_arw_owc_amr_aeg_hin_tur_aze_xho_mly_bem_ben_por_bsq_swe_tig_lda_mnd_alb_bos_ven_glc_cic_grk_hun_tsn_fbf_est_dut_gam_geo_spa_ctl_scr_pol_anl_chh_ukr_fin_ewe_mao_svk_tag_jpn_tml_kor_eng_krd_dyu_bul_ind_cze_amh_bat_cnt_prs_bam_fre_hau_nor_guj_mol_slo_qcu_ita_pan_urd_igb_sod_mcd_wly_rus_jav_rom_zul_lit_swt_sun_tha_heb_knd_akn_swa_uzb_afr_ger_azi_ses_vie_mlt_yor_dgb_tsw	-0.798072240489665	-1.92232003241081	0.0576261585410469
430	heb_krd_akn_slo_tig_anl_amr_por_uzb_azi_lda_bat_xho_urd_lit_bsq_bul_aeg_yor_mnd_glc_dut_fbf_mcd_dyu_prs_est_ewe_zul_hun_eng_mlt_geo_ukr_ita_arw_alb_wly_owc_rom_fin_igb_tag_cze_mao_jpn_tml_kor_pan_lat_dgb_grk_ind_pol_sid_sun_cnt_ger_tsw_swe_amh_mol_bos_afr_rus_qcu_guj_ben_hin_swt_hau_spa_chh_ctl_mly_fre_cic_nor_ven_jav_tha_gam_knd_ses_bem_aze_scr_svk_tur_bam_vie_sod_swa_moo_tsn	-1.1488157557096	-2.82225307272024	0.0058315556162827
431	wly_slo_ven_pol_tig_chh_gam_eng_azi_aze_lda_ind_tsn_nor_bos_bsq_swe_aeg_fbf_mnd_ger_cze_ses_hin_bam_glc_fin_zul_igb_est_rom_heb_geo_ctl_lat_guj_dut_hau_owc_pan_hun_bem_tag_ukr_mao_jpn_tml_kor_por_ita_xho_arw_mly_scr_sod_bat_cnt_prs_moo_ben_amh_mcd_rus_svk_lit_qcu_grk_fre_mol_yor_anl_alb_mlt_spa_jav_urd_swa_krd_akn_sun_tha_amr_knd_swt_tsw_tur_bul_afr_uzb_cic_vie_sid_dyu_dgb_ewe	-0.502031343850476	-1.19622713306663	0.23464882007073
432	owc_rom_ven_eng_amh_mlt_gam_hin_tur_uzb_fbf_jav_bem_krd_pan_bsq_arw_sid_ses_cnt_rus_slo_tsw_ita_igb_guj_fin_lda_dyu_est_ben_chh_geo_cze_lat_nor_por_sod_heb_mol_hun_swt_mly_afr_mao_jpn_tml_kor_prs_glc_moo_ger_ind_urd_wly_sun_mnd_lit_tsn_scr_anl_ctl_grk_ukr_svk_qcu_fre_mcd_spa_cic_amr_alb_hau_swe_bat_bul_akn_bos_xho_tag_tha_tig_knd_zul_swa_azi_dut_pol_aze_yor_vie_aeg_ewe_dgb_bam	-0.181918684900717	-0.430004407826826	0.668187184627616
433	sod_pol_swa_guj_owc_tig_amh_ukr_tur_azi_yor_mly_dyu_dut_prs_bsq_nor_sid_fbf_cnt_grk_arw_moo_afr_bam_bul_fin_tsn_igb_hun_fre_aeg_geo_scr_glc_por_hin_mlt_heb_ben_est_xho_ind_ctl_jav_jpn_tml_kor_mol_bos_dgb_pan_bat_lat_chh_sun_mnd_urd_ewe_cze_amr_rom_krd_ger_ita_qcu_spa_slo_lit_bem_hau_rus_gam_alb_mao_mcd_zul_eng_ses_tag_tha_anl_knd_tsw_cic_uzb_swe_svk_aze_swt_vie_wly_ven_akn_lda	-0.854298107832183	-2.06329329934097	0.0418717677984527
434	gam_pan_bem_scr_mlt_sid_tig_fre_aze_uzb_xho_mao_tsw_hin_swe_bsq_pol_anl_yor_cnt_dut_ita_zul_ben_dgb_krd_est_igb_bam_hun_spa_wly_geo_arw_rus_prs_ctl_amr_chh_slo_fin_ven_bat_ger_sun_jpn_tml_kor_glc_ukr_ewe_mol_mly_svk_aeg_tag_mnd_bos_dyu_nor_sod_urd_cze_guj_por_qcu_bul_alb_rom_tsn_heb_eng_amh_lat_jav_lit_akn_grk_moo_ind_tha_owc_knd_fbf_swa_azi_afr_mcd_tur_swt_vie_hau_ses_cic_lda	0.150756197645162	0.355009319825304	0.723386444425758
435	sid_bos_zul_scr_sod_hau_wly_eng_aze_azi_akn_sun_fbf_mol_ukr_bsq_fre_tig_bem_mnd_ben_dut_ven_hin_swt_lit_hun_lda_dgb_est_lat_heb_geo_urd_rom_swe_grk_aeg_amh_nor_fin_igb_tag_slo_bat_jpn_tml_kor_spa_pan_yor_ger_ind_cze_owc_mly_cnt_bul_xho_ita_anl_alb_prs_pol_krd_qcu_por_guj_afr_cic_chh_ctl_mlt_rus_mao_arw_moo_mcd_swa_jav_tha_amr_knd_tsw_tsn_tur_svk_glc_uzb_ses_vie_gam_bam_dyu_ewe	-0.305695604804993	-0.723375603814029	0.471264664331569
436	owc_mol_tsw_swe_amr_gam_tig_ita_tur_aze_bam_ind_ven_alb_nor_bsq_krd_heb_moo_cnt_lat_scr_cic_fre_tsn_bul_est_igb_fbf_fin_por_chh_geo_lit_guj_ger_grk_anl_amh_svk_hun_swa_tag_hin_sun_jpn_knd_kor_ben_ctl_dyu_urd_mao_ukr_sid_mly_mnd_glc_ses_slo_mlt_dut_pol_prs_arw_qcu_pan_rom_afr_swt_sod_spa_wly_bos_bat_cze_akn_rus_lda_jav_tha_aeg_tml_dgb_xho_uzb_eng_mcd_azi_zul_vie_hau_bem_yor_ewe	-0.329126378267532	-0.778852280980489	0.438044035094794
437	sid_bul_igb_dut_aeg_owc_hau_ger_tur_uzb_lda_sun_ses_alb_scr_bsq_bos_gam_zul_mnd_rom_ctl_swa_nor_dgb_mol_hun_ven_swt_fin_pol_sod_geo_mcd_pan_ukr_afr_chh_amh_por_est_fbf_ind_glc_mly_jpn_tml_kor_svk_rus_cic_ita_bat_urd_amr_tag_cnt_lit_bem_lat_anl_hin_ben_eng_guj_qcu_slo_grk_spa_ewe_mlt_fre_heb_prs_mao_swe_xho_krd_akn_jav_tha_wly_knd_dyu_tsw_aze_arw_cze_azi_yor_vie_tig_bam_moo_tsn	0.680764094207771	1.61511253203129	0.109674064285302
438	gam_mcd_dyu_alb_sid_hau_owc_glc_azi_tur_igb_ind_tsw_nor_rom_bsq_fre_heb_akn_mnd_arw_slo_swa_dut_ven_ukr_fin_bem_dgb_est_ctl_anl_geo_ben_mol_lit_pan_amh_mlt_swe_hun_bam_bat_krd_tag_jpn_knd_kor_hin_cze_lda_urd_mly_afr_aeg_mao_cnt_spa_fbf_pol_tig_eng_prs_grk_guj_qcu_rus_ita_ger_yor_sod_svk_chh_bos_sun_scr_cic_bul_zul_jav_tha_amr_tml_tsn_swt_aze_por_lat_uzb_ses_vie_wly_xho_ewe_moo	0.04204921017614	0.0990428019706977	0.921317459768482
439	owc_lit_moo_krd_sid_sod_mlt_ben_uzb_tur_tsw_ind_fbf_hin_ita_bsq_mol_heb_lda_mnd_rus_rom_zul_afr_yor_alb_est_cic_akn_fin_grk_chh_geo_fre_arw_bul_lat_anl_aeg_spa_hun_ewe_mao_mcd_tag_jpn_knd_kor_swe_slo_swt_guj_sun_pan_gam_mly_cnt_dut_igb_ctl_hau_cze_bos_eng_ger_qcu_scr_por_prs_dyu_amr_glc_wly_pol_jav_urd_ses_nor_tsn_bat_tha_amh_tml_xho_bem_aze_ukr_svk_azi_ven_vie_tig_swa_bam_dgb	-0.712275141456218	-1.71237292208506	0.0901604798947671
440	owc_lit_fbf_por_amh_heb_hau_alb_azi_uzb_dgb_tag_ven_swe_ukr_bsq_pol_gam_ewe_mnd_bos_urd_akn_rom_xho_scr_est_ses_cic_fin_guj_chh_geo_slo_nor_svk_glc_anl_amr_spa_hun_bam_bat_fre_mao_jpn_knd_kor_mol_eng_tsn_arw_jav_prs_sid_sun_cnt_afr_tsw_rus_aeg_ita_grk_ben_dut_qcu_bul_ctl_hin_dyu_wly_mcd_mlt_lat_ind_krd_swa_pan_lda_mly_tha_sod_tml_zul_swt_tur_cze_ger_aze_igb_vie_tig_moo_bem_yor	-0.189279463164937	-0.447044159834348	0.655882569734848
441	mlt_krd_igb_pan_amh_wly_gam_ben_aze_azi_ven_sun_fbf_glc_lit_bsq_spa_tig_zul_cnt_cze_bul_dgb_afr_swa_ukr_est_bem_dyu_hun_dut_amr_geo_nor_guj_svk_urd_owc_anl_mol_fin_ewe_mly_arw_jav_jpn_knd_kor_mcd_alb_yor_hin_bat_lat_chh_mao_mnd_pol_swt_eng_hau_ger_ctl_prs_fre_qcu_scr_por_grk_tsw_heb_bos_aeg_swe_ind_rus_bam_slo_moo_tag_tha_sod_tml_lda_xho_tur_rom_ita_uzb_tsn_vie_sid_cic_ses_akn	-0.205395492808067	-0.484864799409999	0.628912367025797
442	gam_lit_swa_alb_owc_aeg_mlt_afr_uzb_tur_xho_mao_dgb_dut_urd_bsq_ben_hau_lda_mnd_eng_cze_cic_ctl_bem_pan_est_fbf_igb_hun_glc_amh_geo_scr_arw_hin_guj_sod_amr_rus_fin_tsn_bat_nor_jav_jpn_knd_kor_grk_pol_moo_bul_sun_krd_heb_mly_cnt_mol_ses_fre_tig_rom_prs_svk_ita_qcu_ger_swe_mcd_tsw_sid_ukr_wly_bos_ind_lat_dyu_slo_bam_tag_tha_anl_tml_yor_ewe_aze_spa_por_azi_zul_vie_chh_ven_swt_akn	-0.876520528050038	-2.11866634000853	0.0367842798100461
443	sid_spa_yor_rom_wly_tig_aeg_mcd_azi_tur_bam_mly_moo_slo_eng_bsq_ukr_sod_tsw_cnt_ger_svk_dgb_arw_ses_dut_fin_ven_swt_est_bos_mlt_geo_rus_swe_lit_cze_chh_heb_pol_hun_fbf_sun_nor_tag_jpn_knd_kor_guj_prs_zul_hin_bat_grk_owc_ind_mnd_scr_igb_por_gam_pan_fre_urd_lat_qcu_mol_ben_ctl_swa_amh_krd_amr_ita_jav_alb_lda_afr_tsn_mao_tha_hau_tml_ewe_dyu_uzb_bul_glc_aze_cic_vie_anl_xho_akn_bem	-0.659181436588649	-1.57643576581835	0.118321136958111
444	sod_ger_yor_swe_amh_wly_sid_lat_azi_uzb_dgb_jav_tsn_lit_urd_bsq_eng_chh_dyu_cnt_mcd_bos_lda_guj_ewe_ctl_fin_zul_igb_hun_scr_aeg_geo_alb_ben_rom_ukr_anl_hau_slo_est_bam_tag_mol_sun_jpn_tml_kor_spa_pan_fbf_glc_ind_nor_owc_bat_mnd_ita_akn_hin_tig_grk_prs_rus_bul_qcu_arw_por_cze_tsw_heb_dut_mlt_fre_mao_krd_xho_pol_ses_mly_tha_gam_knd_swa_ven_tur_svk_afr_aze_moo_vie_amr_swt_bem_cic	-0.910295853462738	-2.22099551994208	0.0287789255387654
445	tig_guj_yor_eng_wly_sid_chh_por_azi_aze_tsn_ind_akn_grk_ita_bsq_bul_gam_dgb_cnt_pan_swe_swt_alb_bam_dut_est_cic_xho_hun_lat_amh_geo_pol_ukr_ger_rus_heb_hau_lit_fin_fbf_jav_fre_tag_jpn_tml_kor_krd_scr_tsw_prs_bat_spa_anl_mao_mnd_arw_igb_urd_sod_bos_nor_mcd_ctl_qcu_glc_afr_slo_zul_amr_ben_mlt_cze_mly_hin_bem_rom_ses_sun_tha_aeg_knd_dyu_swa_tur_mol_svk_uzb_ewe_vie_owc_ven_moo_lda	-0.0125927194066783	-0.029676583702965	0.976388580264964
446	wly_bul_dgb_ukr_anl_amh_chh_grk_azi_uzb_ewe_ind_cic_glc_por_bsq_pol_sod_yor_cnt_krd_nor_fbf_swe_igb_guj_hun_akn_tsw_fin_cze_hau_geo_ger_dut_prs_ben_heb_tig_spa_est_xho_mao_rus_sun_jpn_tml_kor_svk_mol_moo_arw_mly_rom_sid_tag_mnd_urd_swt_eng_owc_ctl_scr_pan_lit_qcu_bos_alb_mcd_lda_gam_ita_aeg_slo_bat_hin_dyu_fre_swa_jav_tha_mlt_knd_ven_ses_aze_afr_lat_tur_bam_vie_amr_tsn_zul_bem	-0.210683429313148	-0.498378524870652	0.619393900751258
447	tig_prs_swa_rom_sod_anl_aeg_spa_aze_uzb_tsn_bat_xho_alb_urd_bsq_slo_owc_igb_mnd_afr_lit_tsw_scr_ewe_pan_fin_moo_ven_est_hin_heb_geo_ben_guj_por_grk_amr_sid_rus_hun_fbf_sun_dut_ind_jpn_tml_kor_krd_ukr_ses_fre_tag_mol_wly_mly_cnt_bul_yor_nor_hau_ger_ctl_swe_mcd_qcu_cze_lat_glc_cic_mlt_arw_amh_svk_mao_eng_bem_pol_akn_jav_tha_chh_knd_zul_bam_azi_bos_ita_tur_lda_vie_gam_dgb_dyu_swt	-0.637368293549202	-1.52319414372851	0.131103416381255
448	heb_glc_yor_ben_tig_gam_owc_fre_uzb_tur_fbf_mly_moo_rus_cze_bsq_scr_sid_dgb_cnt_prs_mcd_lda_ger_tsw_lit_est_ses_ven_fin_urd_sod_geo_grk_bul_rom_afr_wly_chh_nor_hun_igb_mao_slo_jav_jpn_tml_kor_por_pan_swt_svk_sun_spa_amh_tag_mnd_guj_tsn_dut_hau_pol_ukr_mol_arw_qcu_ctl_lat_krd_xho_aeg_alb_mlt_bos_ind_hin_bam_ita_swa_bat_tha_anl_knd_dyu_ewe_azi_swe_eng_aze_cic_vie_amr_zul_bem_akn	0.0871346767304415	0.205100631981753	0.83794174740077
449	anl_ger_swt_ita_heb_amh_aeg_rom_tur_aze_yor_ind_xho_fre_dut_bsq_lit_chh_tsw_mnd_hin_rus_cic_prs_bam_svk_hun_igb_moo_fin_mol_sod_geo_urd_spa_ukr_grk_wly_owc_ben_est_bem_tag_glc_mao_jpn_knd_kor_afr_arw_lda_bul_mly_ctl_gam_bat_cnt_slo_swa_bos_amr_eng_por_nor_scr_qcu_lat_alb_pan_fbf_hau_mcd_sid_guj_jav_cze_tsn_pol_akn_sun_tha_mlt_tml_dgb_ven_uzb_krd_swe_azi_ewe_vie_tig_zul_dyu_ses	-0.25053322652011	-0.592039861006969	0.555260500924559
450	chh_prs_lda_guj_amr_hau_wly_ctl_aze_tur_akn_ind_fbf_krd_urd_bsq_svk_sod_dyu_mnd_lit_dut_dgb_rom_zul_bos_hun_tsn_tsw_est_spa_heb_geo_cze_mol_pan_grk_gam_anl_scr_fin_moo_bat_lat_jav_jpn_knd_kor_nor_fre_xho_hin_tag_bul_mlt_mly_cnt_rus_cic_mcd_owc_ukr_pol_slo_afr_qcu_alb_ita_ger_swa_tig_eng_aeg_ben_mao_glc_ses_swe_ven_sun_tha_sid_tml_ewe_swt_azi_arw_por_uzb_bam_vie_amh_igb_yor_bem	0.154886463361674	0.364186561090538	0.716545410125649
451	sod_ctl_swa_hin_amr_chh_wly_swe_aze_azi_dyu_bat_akn_pan_mol_bsq_rom_aeg_fbf_mnd_ita_slo_dgb_lat_lda_ukr_fin_cic_ven_hun_fre_tig_geo_afr_dut_pol_arw_mlt_amh_lit_est_tsn_sun_por_mly_jpn_knd_kor_spa_rus_bam_grk_tag_nor_gam_jav_cnt_mcd_tsw_eng_owc_krd_ben_bos_prs_qcu_glc_alb_svk_xho_hau_guj_anl_scr_ind_urd_ses_cze_ewe_mao_tha_sid_tml_igb_moo_tur_ger_bul_uzb_swt_vie_heb_zul_bem_yor	-0.356851149277906	-0.845923962592512	0.399766468586192
452	mlt_swe_fbf_bos_aeg_tig_amr_ukr_azi_uzb_ses_sun_tsn_dut_krd_bsq_spa_sid_igb_cnt_afr_lit_zul_ger_swt_ita_hun_akn_bam_fin_scr_amh_geo_prs_grk_alb_ben_chh_heb_por_est_bem_tag_nor_bat_jpn_knd_kor_eng_mcd_xho_lat_mly_mol_owc_jav_mnd_arw_lda_hin_wly_slo_pan_guj_ctl_qcu_pol_fre_bul_moo_sod_urd_gam_glc_ind_rus_ven_cze_swa_mao_tha_hau_tml_dgb_ewe_tur_svk_rom_aze_dyu_vie_anl_tsw_yor_cic	-0.401507282176963	-0.954436936897562	0.342336801324412
453	hau_lit_swt_swe_wly_tig_aeg_pan_tur_aze_akn_tag_ewe_guj_mcd_bsq_ita_amh_yor_cnt_prs_afr_swa_ukr_cic_ctl_hun_fbf_igb_fin_svk_mlt_geo_arw_fre_lat_nor_sid_chh_slo_est_zul_bat_ger_mly_jpn_knd_kor_grk_krd_moo_urd_ind_bul_amr_sun_mnd_alb_xho_pol_anl_cze_bos_rus_eng_qcu_ben_spa_hin_dyu_gam_glc_sod_por_mao_mol_ven_rom_dgb_jav_tha_owc_tml_tsn_bem_azi_scr_dut_uzb_bam_vie_heb_ses_lda_tsw	-0.170073759206093	-0.401280994606809	0.689133805844836
454	sod_scr_dyu_lit_aeg_hau_heb_ger_uzb_tur_dgb_jav_igb_ben_lat_bsq_pol_gam_bam_mnd_alb_rus_swa_ukr_moo_fre_est_lda_yor_hun_ita_anl_geo_glc_rom_bos_urd_tig_chh_arw_fin_ses_ind_spa_bat_jpn_knd_kor_prs_grk_ewe_dut_mly_nor_wly_tag_cnt_krd_xho_eng_amh_svk_hin_afr_mol_qcu_pan_mcd_bul_tsw_sid_cze_owc_guj_mao_slo_tsn_ctl_cic_sun_tha_mlt_tml_akn_zul_azi_por_swe_aze_swt_vie_amr_bem_fbf_ven	-0.70797142412283	-1.70015628895445	0.0924436590034544
455	mlt_pol_lda_glc_hau_tig_owc_urd_azi_uzb_tsw_mao_zul_ger_alb_bsq_ctl_sid_yor_mnd_cze_dut_xho_guj_igb_grk_hun_bem_swt_fin_krd_amr_geo_spa_rus_ben_afr_aeg_heb_prs_est_ses_bat_scr_sun_jpn_tml_kor_lit_eng_moo_mol_jav_swe_chh_mly_cnt_rom_ewe_fre_amh_slo_svk_mcd_nor_qcu_ita_ukr_arw_swa_gam_bul_sod_lat_ind_hin_tsn_por_dyu_tag_tha_anl_knd_cic_akn_aze_pan_bos_tur_bam_vie_wly_ven_dgb_fbf	-0.98110573316748	-2.38908120905727	0.018909590630636
456	amh_ger_tsw_urd_anl_chh_aeg_eng_uzb_aze_bem_mly_tsn_afr_bul_bsq_mcd_tig_ven_cnt_krd_arw_xho_cze_moo_bos_hun_yor_dyu_fin_prs_amr_geo_ita_alb_dut_mol_heb_gam_grk_est_bam_sun_svk_mao_jpn_knd_kor_ben_guj_ewe_glc_bat_pol_owc_ind_mnd_pan_akn_rus_sod_nor_por_ctl_rom_qcu_scr_lat_ukr_swt_wly_spa_mlt_hin_tag_fre_cic_swe_lda_jav_tha_hau_tml_igb_ses_azi_lit_slo_tur_zul_vie_sid_swa_dgb_fbf	-0.319898181082554	-0.757734690853494	0.450525581434629
457	owc_ben_moo_arw_mlt_hau_sod_grk_aze_tur_igb_bat_ven_hin_lit_bsq_ctl_heb_swt_mnd_ukr_por_ses_dut_lda_pol_fin_xho_bem_hun_slo_amr_geo_alb_pan_guj_nor_sid_anl_ger_est_tsn_jav_swe_ind_jpn_knd_kor_bul_cze_akn_prs_sun_svk_wly_tag_cnt_rom_fbf_eng_tig_bos_spa_ita_lat_qcu_urd_krd_mcd_ewe_amh_scr_gam_fre_mly_mol_zul_afr_swa_mao_tha_aeg_tml_tsw_bam_azi_glc_rus_uzb_dgb_vie_chh_yor_cic_dyu	-1.10999771497312	-2.71980849874549	0.00779505493868085
458	heb_por_swt_pol_hau_aeg_amh_spa_aze_azi_bam_bat_xho_krd_rom_bsq_mol_sod_ven_mnd_prs_scr_lda_bul_akn_arw_fin_tsn_ses_hun_svk_chh_geo_nor_slo_grk_pan_wly_tig_urd_est_dgb_mly_ger_tag_jpn_knd_kor_lat_hin_yor_bos_jav_cze_amr_ind_cnt_mcd_dyu_ben_sid_ctl_rus_alb_glc_qcu_dut_lit_fre_fbf_gam_ukr_anl_eng_mao_guj_swa_afr_moo_sun_tha_mlt_tml_igb_zul_tur_swe_ita_uzb_cic_vie_owc_bem_ewe_tsw	-0.437475593177349	-1.03876077108772	0.301609193272185
459	tig_cze_cic_ben_gam_sid_wly_ger_uzb_aze_bam_sun_moo_lat_ukr_bsq_slo_heb_zul_cnt_grk_krd_xho_eng_fbf_arw_fin_swa_akn_hun_rus_sod_geo_swe_mcd_nor_guj_chh_owc_pan_est_dyu_jav_prs_mly_jpn_knd_kor_hin_rom_tsw_dut_mao_glc_amh_ind_mnd_alb_bem_ita_aeg_por_svk_bul_afr_qcu_urd_bos_fre_ses_anl_scr_amr_lit_tag_ctl_yor_pol_ewe_bat_tha_mlt_tml_ven_tsn_azi_spa_mol_tur_igb_vie_hau_swt_dgb_lda	-0.0792923482830878	-0.18706064264682	0.852020570963914
460	owc_krd_lda_nor_tig_amh_wly_dut_uzb_aze_yor_tag_dgb_swe_guj_bsq_spa_mlt_ven_mnd_afr_glc_xho_cze_igb_urd_fin_swa_tsw_est_fre_heb_geo_ukr_por_mol_arw_amr_sod_svk_hun_swt_sun_lit_jav_jpn_tml_kor_rom_mcd_fbf_rus_mly_alb_anl_ind_cnt_ben_zul_ctl_aeg_ita_prs_pan_grk_qcu_bos_scr_ger_bem_sid_lat_hau_pol_mao_slo_ses_eng_tsn_bat_tha_gam_knd_bam_dyu_azi_hin_bul_tur_moo_vie_chh_akn_ewe_cic	0.237156780398523	0.559265529515958	0.577324879931513
461	amh_lit_tsw_krd_sod_chh_aeg_eng_uzb_aze_akn_ind_tsn_bul_hin_bsq_urd_wly_cic_mnd_pol_grk_bam_rus_bem_svk_est_lda_dyu_fin_glc_amr_geo_ben_mol_spa_ger_tig_owc_ita_hun_igb_mly_pan_sun_jpn_knd_kor_lat_dut_xho_scr_tag_ukr_mlt_mao_cnt_bos_yor_nor_gam_prs_por_swe_cze_qcu_ctl_alb_mcd_swa_sid_rom_anl_fre_bat_arw_ses_slo_ven_jav_tha_hau_tml_moo_dgb_azi_guj_afr_tur_fbf_vie_heb_ewe_swt_zul	-0.394376658543067	-0.935660125311407	0.351871478546994
462	amr_pol_moo_prs_chh_owc_hau_urd_tur_azi_bem_mly_swa_arw_lat_bsq_guj_gam_zul_cnt_rom_dut_dgb_rus_ewe_cze_fin_ses_fbf_est_pan_sod_geo_ben_ukr_bos_glc_tig_wly_bul_hun_xho_sun_por_ind_jpn_tml_kor_fre_slo_lda_krd_tag_afr_mlt_bat_mnd_ita_swt_lit_amh_ctl_eng_mcd_swe_qcu_hin_nor_mol_yor_aeg_alb_sid_svk_jav_grk_igb_spa_ven_mao_tha_anl_knd_tsn_bam_uzb_ger_scr_aze_cic_vie_heb_dyu_akn_tsw	-0.481801731421113	-1.14550110788693	0.254940820091409
463	amh_ben_swt_swe_hau_sod_amr_slo_tur_azi_ewe_tag_lda_urd_ita_bsq_krd_chh_dgb_mnd_mol_alb_akn_arw_moo_prs_fin_yor_swa_hun_glc_owc_geo_svk_pan_grk_bos_wly_sid_pol_est_tsw_mao_ukr_ind_jpn_tml_kor_cze_mcd_igb_hin_sun_dut_mlt_bat_cnt_spa_xho_fre_anl_afr_rus_ger_guj_qcu_lit_eng_rom_fbf_heb_nor_tig_scr_mly_ctl_bam_lat_bem_jav_tha_aeg_knd_ses_ven_aze_bul_por_uzb_tsn_vie_gam_zul_cic_dyu	0.267213739751937	0.629017449818373	0.530879673798241
464	heb_por_dgb_cze_owc_sid_anl_guj_tur_aze_bem_mao_fbf_mcd_fre_bsq_krd_amh_ven_mnd_svk_pan_xho_bul_swt_arw_fin_tsn_swa_est_mol_wly_geo_eng_pol_dut_scr_mlt_chh_ukr_hun_lda_ind_spa_mly_jpn_tml_kor_ger_hin_yor_lat_jav_afr_sod_tag_cnt_alb_cic_slo_tig_glc_prs_ctl_bos_qcu_swe_lit_grk_zul_amr_nor_hau_ita_sun_urd_bam_rus_akn_bat_tha_gam_knd_igb_ewe_azi_ben_rom_uzb_tsw_vie_aeg_dyu_moo_ses	-0.136337992896427	-0.321818507976294	0.748312424742332
465	sid_krd_cic_lat_heb_wly_amr_nor_uzb_tur_ewe_mly_tsn_mcd_ukr_bsq_ita_tig_fbf_cnt_slo_bos_yor_urd_zul_pol_fin_dyu_ven_hun_grk_gam_geo_eng_mol_hin_pan_hau_aeg_dut_est_bam_sun_prs_jav_jpn_tml_kor_afr_alb_xho_swe_mao_ctl_owc_bat_mnd_glc_igb_guj_sod_spa_rus_por_ben_qcu_rom_ger_fre_moo_anl_cze_mlt_svk_ind_lit_tsw_scr_swt_tag_tha_amh_knd_swa_akn_aze_arw_bul_azi_dgb_vie_chh_ses_lda_bem	-0.0193783284293307	-0.0456606074513517	0.963678665154706
466	gam_ita_cic_swe_amr_wly_hau_bos_azi_uzb_moo_bat_igb_svk_prs_bsq_glc_aeg_bem_mnd_arw_guj_xho_slo_swa_ben_fin_bam_dgb_hun_afr_heb_geo_nor_urd_mcd_alb_sid_anl_dut_est_ewe_tag_ctl_mly_jpn_knd_kor_ger_por_fbf_rom_ind_pol_mlt_jav_cnt_scr_dyu_hin_sod_mol_cze_rus_spa_qcu_lit_eng_krd_ven_chh_fre_tig_bul_mao_pan_lda_ukr_zul_sun_tha_owc_tml_akn_tsw_tur_lat_grk_aze_ses_vie_amh_tsn_swt_yor	-0.319306380937073	-0.756182354064207	0.451451097877061
467	hau_eng_swa_glc_sid_aeg_wly_pol_uzb_tur_akn_mly_swt_ita_swe_bsq_guj_chh_zul_mnd_prs_ger_cic_por_tsw_lit_est_dgb_dyu_hun_ctl_amh_geo_slo_lat_bos_arw_mlt_anl_cze_fin_lda_tag_hin_jav_jpn_knd_kor_bul_nor_ses_grk_ind_mcd_gam_mao_cnt_rom_fbf_pan_heb_scr_svk_ben_afr_qcu_urd_spa_alb_yor_tig_dut_amr_rus_bat_krd_bem_fre_igb_sun_tha_owc_tml_ewe_xho_azi_mol_ukr_aze_moo_vie_sod_bam_tsn_ven	-0.356507955719054	-0.844720494266377	0.400434768564879
468	owc_lat_xho_nor_tig_heb_mlt_swe_uzb_azi_moo_mly_swt_ger_pol_bsq_ita_anl_bam_mnd_por_dut_tsn_svk_yor_bul_fin_tsw_zul_est_urd_amh_geo_cze_eng_scr_rom_chh_hau_afr_hun_bem_mao_krd_tag_jpn_knd_kor_grk_prs_lda_ctl_bat_mcd_amr_sun_cnt_rus_ses_ben_wly_bos_arw_alb_mol_qcu_fre_ukr_hin_fbf_sid_slo_aeg_guj_jav_pan_ewe_glc_ven_ind_tha_gam_tml_dyu_dgb_aze_lit_spa_tur_igb_vie_sod_akn_swa_cic	-0.186473669019304	-0.439747843031287	0.66113996807022
469	anl_guj_tsw_krd_sod_hau_wly_por_aze_uzb_swa_tag_ven_ctl_arw_bsq_prs_heb_swt_mnd_rus_fre_fbf_bos_cic_afr_hun_tsn_dyu_fin_lat_aeg_geo_swe_glc_nor_ita_mlt_gam_lit_est_ewe_ind_pan_jav_jpn_knd_kor_rom_mol_ses_spa_bat_ben_chh_mao_cnt_hin_lda_bul_owc_dut_grk_eng_urd_qcu_alb_cze_svk_dgb_tig_ger_amh_mcd_mly_scr_igb_pol_xho_sun_tha_sid_tml_zul_yor_tur_slo_ukr_azi_akn_vie_amr_moo_bam_bem	-0.898571932224443	-2.17955648887712	0.0318160773269325
470	mlt_por_ewe_lat_heb_aeg_wly_svk_aze_tur_lda_bat_akn_bos_rom_bsq_ukr_gam_dyu_mnd_bul_grk_dgb_cze_yor_mol_hun_tsw_igb_est_slo_sid_geo_swe_nor_dut_guj_owc_chh_urd_fin_cic_tag_afr_sun_jpn_tml_kor_pan_rus_ven_lit_mao_pol_sod_ind_cnt_glc_swa_spa_amh_ben_arw_ctl_krd_qcu_eng_ger_ita_swt_tig_scr_amr_fre_jav_alb_bam_mcd_fbf_mly_tha_hau_knd_moo_xho_azi_hin_prs_uzb_bem_vie_anl_ses_tsn_zul	-0.611716272623815	-1.46150990577919	0.14724628205266
471	tig_ctl_tsw_rom_mlt_sid_anl_glc_tur_uzb_cic_mao_xho_grk_bul_bsq_spa_owc_bem_cnt_dut_hin_ven_urd_swt_scr_fin_fbf_tsn_hun_krd_amh_geo_mcd_ger_guj_eng_heb_chh_ben_est_dyu_bat_slo_tag_jpn_tml_kor_pol_rus_lda_pan_ind_prs_aeg_sun_mnd_alb_akn_lat_wly_swe_nor_ukr_arw_qcu_svk_afr_ita_ewe_amr_mol_sod_cze_jav_bos_yor_por_bam_mly_tha_hau_knd_igb_dgb_aze_lit_fre_azi_ses_vie_gam_swa_zul_moo	0.369226294642583	0.869424685821843	0.386853255128909
472	heb_krd_swa_swe_sid_amh_chh_ukr_azi_uzb_cic_tag_zul_prs_lit_bsq_slo_gam_tsn_cnt_dut_afr_bam_bul_dgb_rus_fin_igb_tsw_hun_ben_mlt_geo_scr_ita_hin_lat_sod_anl_mol_est_dyu_bat_guj_jav_jpn_tml_kor_arw_spa_ses_urd_sun_mcd_owc_mao_mnd_grk_lda_fre_aeg_nor_bos_por_alb_qcu_cze_ger_pol_moo_wly_rom_amr_pan_ind_eng_ewe_glc_swt_mly_tha_hau_knd_bem_xho_tur_svk_ctl_aze_yor_vie_tig_ven_akn_fbf	-0.673505378228661	-1.61279912210448	0.110176599823253
473	amr_pan_tsn_lit_amh_mlt_wly_arw_aze_tur_tsw_jav_ses_krd_bul_bsq_ita_sid_yor_cnt_svk_ctl_swt_swe_dgb_grk_hun_ven_akn_est_glc_gam_geo_spa_slo_bos_guj_anl_aeg_rus_fin_lda_tag_ukr_mao_jpn_knd_kor_ger_prs_cic_urd_sun_dut_chh_ind_mnd_ben_igb_scr_tig_alb_hin_nor_mcd_qcu_lat_eng_fre_moo_sod_cze_owc_pol_mly_por_xho_rom_dyu_bat_tha_hau_tml_fbf_bem_azi_mol_afr_uzb_swa_vie_heb_ewe_zul_bam	-0.671562024699128	-1.60593453242296	0.111678663304464
474	heb_bos_ses_swe_hau_wly_sid_krd_uzb_aze_fbf_sun_ven_ukr_afr_bsq_hin_aeg_akn_mnd_spa_eng_swa_lit_moo_dut_est_dgb_bam_fin_prs_sod_geo_scr_urd_guj_nor_tig_gam_glc_hun_zul_mao_pan_bat_jpn_knd_kor_rus_mol_lda_grk_mly_ctl_owc_ind_cnt_svk_bem_ger_anl_por_ben_ita_pol_qcu_alb_arw_bul_xho_mlt_cze_amr_mcd_jav_slo_cic_rom_yor_tag_tha_chh_tml_tsw_dyu_tur_fre_lat_azi_swt_vie_amh_igb_ewe_tsn	-0.142762766640521	-0.33662619122272	0.737157132698153
475	sid_ben_dyu_pan_mlt_aeg_amr_rom_azi_tur_zul_sun_ven_prs_ukr_bsq_nor_sod_igb_mnd_grk_eng_tsn_afr_bam_svk_est_moo_swt_hun_krd_hau_geo_pol_cze_alb_slo_gam_anl_bos_fin_dgb_tag_fre_ind_jpn_knd_kor_mol_lat_yor_guj_jav_hin_tig_mao_cnt_ger_bem_lit_chh_por_dut_rus_ctl_qcu_bul_scr_urd_ewe_heb_ita_amh_glc_bat_arw_xho_swe_lda_mly_tha_wly_tml_akn_fbf_aze_mcd_spa_uzb_tsw_vie_owc_swa_cic_ses	-0.699010370198725	-1.67565346253624	0.0971652212211125
476	heb_fre_akn_cze_wly_aeg_mlt_pol_uzb_azi_igb_sun_ven_ita_ctl_bsq_ger_tig_xho_mnd_spa_guj_swt_afr_moo_dut_fin_lda_dgb_est_urd_sod_geo_arw_lit_mcd_scr_sid_amr_por_hun_ewe_tag_ukr_jav_jpn_knd_kor_svk_alb_ses_rus_ind_ben_hau_bat_cnt_mol_zul_grk_amh_lat_glc_rom_hin_qcu_pan_nor_prs_yor_anl_eng_chh_bul_mao_slo_bam_krd_cic_mly_tha_owc_tml_fbf_dyu_aze_swe_bos_tur_tsn_vie_gam_tsw_bem_swa	-0.351292478716063	-0.83615322801624	0.405211958828037
477	amr_rom_ewe_mol_gam_hau_amh_nor_uzb_azi_moo_jav_bem_mcd_dut_bsq_bos_wly_dyu_cnt_eng_guj_igb_slo_ven_spa_hun_tsw_yor_fin_ukr_owc_geo_por_lit_ger_scr_anl_tig_urd_est_fbf_mly_prs_ind_jpn_knd_kor_afr_svk_bam_krd_bat_pan_aeg_sun_mnd_lat_dgb_swe_sid_grk_alb_rus_hin_qcu_bul_ita_arw_akn_sod_fre_heb_ctl_tag_cze_lda_pol_ses_mao_tha_mlt_tml_cic_xho_tur_ben_glc_aze_tsn_vie_chh_swt_zul_swa	-0.195234935070145	-0.460718710306372	0.646075983712618
478	amr_mol_ses_pan_chh_mlt_aeg_ukr_azi_tur_tsn_ind_xho_dut_fre_bsq_slo_owc_yor_mnd_grk_rus_lda_lit_swa_urd_est_zul_cic_fin_swe_tig_geo_por_afr_rom_arw_gam_wly_hin_hun_swt_mao_alb_tag_jpn_knd_kor_ita_nor_dyu_bul_bat_ctl_heb_mly_cnt_eng_moo_svk_sid_scr_glc_cze_krd_qcu_bos_spa_ger_igb_hau_pol_sod_prs_jav_ben_ewe_guj_tsw_sun_tha_amh_tml_akn_dgb_aze_lat_mcd_uzb_fbf_vie_anl_bam_ven_bem	-0.101645534493545	-0.239495054196611	0.81124877121065
479	mlt_mol_ses_lat_hau_amr_aeg_slo_aze_tur_xho_mao_ewe_alb_rus_bsq_afr_chh_tsn_mnd_dut_eng_swt_ctl_dyu_arw_fin_tsw_lda_est_fre_anl_geo_lit_glc_hin_ukr_gam_sod_krd_hun_bem_bat_spa_ind_jpn_knd_kor_pol_urd_ven_nor_jav_ita_tig_mly_cnt_cze_igb_bul_owc_guj_ger_mcd_pan_qcu_por_ben_bos_zul_wly_rom_heb_swe_sun_scr_cic_svk_yor_tag_tha_amh_tml_moo_fbf_uzb_grk_prs_azi_swa_vie_sid_bam_dgb_akn	-0.4667990231001	-1.10835823681482	0.270565298754308
480	heb_mol_moo_afr_aeg_anl_sid_eng_uzb_azi_ewe_sun_zul_lat_rus_bsq_glc_wly_fbf_cnt_prs_fre_swt_grk_cic_ger_fin_bem_yor_est_cze_hau_geo_alb_ita_pol_urd_owc_tig_nor_hun_ven_ind_bul_bat_jpn_tml_kor_svk_ben_dyu_guj_jav_por_amr_tag_mnd_dut_igb_rom_amh_pan_krd_ctl_ukr_qcu_hin_bos_arw_bam_sod_swe_gam_scr_mao_spa_tsn_slo_dgb_mly_tha_chh_knd_ses_tsw_aze_lit_mcd_tur_lda_vie_mlt_akn_swa_xho	-0.608196292600647	-1.45421836562981	0.149252430924182
481	hau_rom_igb_svk_owc_wly_sid_urd_uzb_tur_ses_tag_bem_fre_pol_bsq_spa_amr_dyu_mnd_ger_arw_dgb_eng_lda_dut_fin_xho_fbf_est_ukr_anl_geo_pan_glc_grk_afr_tig_gam_ita_hun_ewe_sun_scr_bat_jpn_knd_kor_ctl_swe_tsw_rus_ind_prs_sod_mly_cnt_krd_moo_hin_aeg_guj_nor_alb_cze_qcu_bul_mol_bos_yor_heb_lit_chh_lat_mao_ben_tsn_slo_akn_jav_tha_amh_tml_zul_cic_azi_mcd_por_aze_bam_vie_mlt_swt_swa_ven	0.00618979668055	0.0145949803753515	0.988386568649326
482	gam_svk_fbf_por_owc_heb_sid_guj_azi_aze_bam_jav_xho_grk_slo_bsq_krd_amr_ven_mnd_spa_hin_tsw_ukr_swa_arw_est_bem_zul_fin_dut_hau_geo_ctl_prs_lit_afr_mlt_tig_ger_hun_lda_mao_eng_ind_jpn_knd_kor_mol_lat_dgb_pan_tag_urd_aeg_sun_cnt_glc_moo_bos_wly_pol_rom_mcd_nor_qcu_swe_alb_rus_swt_anl_ita_chh_scr_bat_bul_ewe_ben_tsn_mly_tha_sod_tml_cic_igb_tur_cze_fre_uzb_akn_vie_amh_yor_ses_dyu	-0.277407521783027	-0.655781873276264	0.513583578754985
483	tig_bos_moo_nor_sid_wly_heb_ita_tur_uzb_akn_bat_dyu_grk_fre_bsq_hin_owc_ven_mnd_bul_cze_dgb_eng_fbf_por_hun_swt_zul_est_rus_aeg_geo_afr_pan_prs_spa_amr_amh_svk_fin_swa_jav_guj_sun_jpn_tml_kor_glc_dut_yor_krd_tag_rom_hau_mao_cnt_ctl_bem_lat_gam_pol_mcd_alb_arw_qcu_ukr_scr_slo_ses_sod_lit_anl_ger_ind_ben_cic_urd_igb_mly_tha_mlt_knd_bam_tsn_azi_mol_swe_aze_lda_vie_chh_ewe_xho_tsw	-0.271713024598881	-0.642227864889266	0.522305249947116
484	heb_hin_dyu_bos_chh_gam_wly_mol_uzb_azi_cic_sun_moo_rus_prs_bsq_nor_mlt_zul_cnt_mcd_spa_tsw_por_xho_lit_fin_swa_ven_hun_ukr_anl_geo_ctl_pan_eng_lat_aeg_hau_bul_est_bam_bat_afr_jav_jpn_knd_kor_guj_rom_swt_ben_tag_svk_owc_mly_mnd_arw_bem_swe_tig_krd_pol_dut_cze_qcu_ger_fre_scr_ses_amh_ita_sid_alb_mao_glc_akn_grk_yor_ind_tha_amr_tml_lda_tsn_aze_urd_slo_tur_fbf_vie_sod_ewe_igb_dgb	-1.01780167176193	-2.48582297813202	0.0147107469651884
485	chh_swe_fbf_guj_heb_wly_amh_spa_tur_uzb_cic_mao_yor_ita_mcd_bsq_cze_sid_lda_mnd_ger_glc_moo_arw_dgb_rom_hun_tsw_swa_est_ben_gam_geo_lit_prs_lat_eng_sod_owc_rus_fin_bam_mly_grk_bat_jpn_tml_kor_por_ukr_tsn_svk_jav_krd_amr_tag_cnt_urd_zul_slo_tig_ctl_pol_fre_nor_qcu_scr_dut_pan_bem_aeg_alb_hau_bul_sun_hin_swt_afr_xho_ind_tha_anl_knd_ven_ewe_aze_bos_mol_azi_dyu_vie_mlt_igb_akn_ses	0.232517543542443	0.547047065235106	0.585656703328637
486	amh_pan_akn_rus_amr_anl_hau_lat_aze_uzb_cic_mao_moo_prs_fre_bsq_por_heb_tsw_cnt_hin_mcd_dgb_urd_zul_lit_hun_yor_tsn_fin_cze_owc_geo_ctl_bul_krd_arw_aeg_chh_nor_est_dyu_tag_glc_jav_jpn_tml_kor_mol_spa_ven_dut_sun_grk_wly_ind_mnd_guj_swt_rom_sod_bos_eng_alb_ukr_qcu_scr_swe_ita_lda_sid_afr_mlt_pol_mly_ger_swa_slo_igb_bat_tha_gam_knd_ewe_bam_tur_svk_ben_azi_xho_vie_tig_fbf_bem_ses	-0.392701046905632	-0.930525956615101	0.354508033117164
487	mlt_slo_lda_dut_hau_owc_chh_cze_uzb_azi_zul_mly_tsw_afr_eng_bsq_krd_tig_bem_cnt_bos_por_swa_hin_ven_ukr_fin_dgb_ses_est_prs_aeg_geo_rus_guj_alb_svk_amh_gam_lat_hun_fbf_sun_urd_ind_jpn_tml_kor_nor_scr_ewe_grk_jav_arw_sod_mao_mnd_bul_yor_spa_sid_mol_ger_rom_ben_qcu_lit_pol_mcd_bam_heb_fre_wly_pan_tag_ctl_akn_ita_moo_bat_tha_anl_knd_swt_cic_aze_glc_swe_tur_tsn_vie_amr_xho_igb_dyu	0.030089462848657	0.0708774486224638	0.943647485326052
488	tig_krd_dgb_pol_chh_sod_heb_guj_tur_uzb_ven_ind_tsn_ben_ctl_bsq_por_amr_cic_mnd_nor_rom_bam_swe_igb_lit_fin_lda_fbf_hun_dut_owc_geo_glc_fre_bos_scr_gam_aeg_arw_est_akn_tag_ger_bat_jpn_tml_kor_spa_mcd_ses_prs_jav_ukr_mlt_sun_cnt_slo_zul_urd_hau_grk_mol_ita_afr_qcu_pan_svk_alb_swt_anl_bul_wly_cze_mly_rus_moo_lat_dyu_mao_tha_sid_knd_ewe_bem_aze_hin_eng_azi_yor_vie_amh_swa_tsw_xho	0.0787661414426734	0.185300587257691	0.853396805224822
489	amr_por_ewe_bul_tig_wly_anl_ben_aze_azi_zul_bat_moo_hin_ita_bsq_alb_amh_bam_cnt_svk_urd_swa_eng_fbf_pol_fin_ven_dyu_hun_afr_heb_geo_lat_swe_grk_rom_sod_aeg_prs_est_tsw_mly_krd_sun_jpn_tml_kor_ctl_mol_lda_mcd_jav_slo_sid_ind_mnd_fre_bem_glc_mlt_nor_ukr_arw_dut_qcu_pan_rus_ger_akn_hau_cze_owc_bos_mao_lit_yor_guj_igb_tag_tha_gam_knd_ses_xho_tur_scr_spa_uzb_swt_vie_chh_tsn_dgb_cic	-0.672866017653715	-1.61087819183528	0.110595281459867
490	anl_eng_moo_swe_amh_sod_hau_alb_aze_uzb_igb_bat_yor_nor_arw_bsq_krd_amr_swa_mnd_rom_rus_ewe_ukr_bem_slo_est_swt_bam_fin_prs_tig_geo_cze_ctl_glc_guj_aeg_owc_lit_hun_fbf_tag_ger_sun_jpn_tml_kor_spa_por_lda_afr_mao_bul_gam_mly_cnt_svk_cic_mcd_heb_bos_dut_fre_pan_qcu_urd_ben_pol_dgb_chh_lat_sid_mol_jav_hin_akn_ita_tsw_ind_tha_wly_knd_xho_tsn_azi_grk_scr_tur_zul_vie_mlt_ven_dyu_ses	-0.626996289879027	-1.5016891895591	0.136565218810125
491	chh_prs_swt_hin_amr_sid_heb_nor_uzb_tur_dgb_ind_ewe_dut_arw_bsq_slo_amh_tsn_cnt_ger_spa_tsw_lat_xho_ben_hun_akn_lda_fin_ita_wly_geo_scr_urd_bos_eng_mlt_aeg_glc_est_ven_mly_rom_bat_jpn_knd_kor_cze_lit_moo_krd_mao_rus_owc_jav_mnd_pan_bem_fre_tig_mol_swe_bul_afr_qcu_ctl_alb_pol_cic_gam_guj_hau_por_sun_grk_dyu_svk_fbf_tag_tha_anl_tml_yor_igb_azi_mcd_ukr_aze_ses_vie_sod_zul_swa_bam	-0.378099085209782	-0.89547719773067	0.372843960983103
492	gam_urd_bem_ukr_anl_mlt_wly_bul_uzb_aze_xho_sun_swa_nor_dut_bsq_fre_chh_lda_cnt_mol_cze_fbf_bos_akn_pan_fin_ven_tsw_hun_scr_tig_geo_grk_ger_ben_rom_aeg_hau_arw_est_moo_mly_swe_ind_jpn_tml_kor_ita_hin_bam_eng_bat_slo_amh_tag_mnd_spa_yor_lit_amr_por_svk_lat_pol_qcu_krd_prs_guj_zul_sod_rus_owc_afr_jav_glc_ewe_mcd_cic_mao_tha_sid_knd_dyu_swt_tur_ctl_alb_azi_dgb_vie_heb_ses_tsn_igb	-0.0216653931779207	-0.051061270217899	0.959386209285227
493	owc_rom_bam_bul_amh_sod_gam_eng_tur_azi_zul_mly_akn_mcd_grk_bsq_lit_aeg_swa_mnd_alb_por_ven_cze_bem_rus_est_ewe_xho_fin_slo_sid_geo_ger_afr_fre_bos_mlt_amr_glc_hun_dyu_tag_prs_ind_jpn_knd_kor_pol_hin_lda_swe_jav_guj_tig_sun_cnt_ukr_swt_svk_chh_krd_scr_ctl_spa_qcu_dut_arw_nor_tsn_anl_mol_wly_pan_mao_urd_dgb_ben_yor_bat_tha_hau_tml_igb_cic_aze_ita_lat_uzb_ses_vie_heb_fbf_moo_tsw	-0.542652963317964	-1.29219305848012	0.199491970844353
494	chh_nor_swa_bul_sid_anl_hau_fre_uzb_tur_dyu_jav_swt_alb_pol_bsq_hin_owc_moo_mnd_eng_cze_ven_slo_igb_urd_est_tsw_akn_fin_rus_amh_geo_afr_ger_scr_prs_gam_amr_ctl_hun_dgb_bat_krd_sun_jpn_knd_kor_spa_mol_fbf_ita_mly_swe_aeg_mao_cnt_lit_ewe_ukr_heb_dut_por_ben_pan_qcu_mcd_svk_grk_tsn_sod_arw_mlt_bos_tag_guj_yor_lat_bam_ind_tha_wly_tml_xho_ses_aze_glc_rom_azi_zul_vie_tig_bem_cic_lda	0.317678663559167	0.747761015166989	0.456490979319889
495	heb_ctl_ses_guj_hau_gam_amh_prs_aze_uzb_moo_bat_dgb_ben_eng_bsq_alb_mlt_bam_cnt_svk_ger_swt_pan_xho_swe_hun_ewe_tsw_est_mcd_tig_geo_urd_krd_ita_grk_chh_aeg_cze_fin_ven_mly_nor_tag_jpn_tml_kor_arw_lat_igb_pol_sun_dut_wly_ind_mnd_lit_dyu_rus_sod_afr_bos_ukr_slo_qcu_rom_bul_glc_yor_amr_mol_anl_fre_jav_hin_tsn_scr_swa_mao_tha_owc_knd_zul_akn_tur_por_spa_azi_cic_vie_sid_bem_fbf_lda	0.489529348421175	1.15606061173203	0.250617599596797
496	sid_hin_zul_spa_gam_tig_owc_cze_tur_aze_yor_ind_bem_alb_mcd_bsq_fre_chh_dyu_mnd_pol_slo_ses_afr_lda_mol_hun_ewe_ven_fin_por_mlt_geo_rus_ben_bul_ita_amr_aeg_lat_est_bam_jav_lit_tag_jpn_knd_kor_pan_ctl_swt_krd_mly_ger_amh_mao_cnt_arw_swa_bos_sod_eng_guj_rom_nor_qcu_svk_glc_urd_tsw_hau_ukr_wly_prs_bat_scr_moo_grk_tsn_sun_tha_heb_tml_dgb_xho_uzb_swe_dut_azi_igb_vie_anl_cic_akn_fbf	-0.838613537782023	-2.02403162397692	0.0458357679369737
497	sod_prs_moo_grk_gam_mlt_hau_bos_azi_aze_ven_tag_ses_mcd_bul_bsq_spa_heb_cic_cnt_lit_urd_ewe_rus_lda_arw_est_akn_bem_hun_pol_chh_geo_slo_por_ukr_ger_anl_sid_pan_fin_xho_sun_dut_ind_jpn_knd_kor_fre_ctl_dyu_lat_mly_afr_tig_mao_mnd_hin_igb_krd_owc_rom_alb_cze_mol_qcu_nor_guj_ita_tsn_wly_swe_aeg_svk_bat_ben_swa_eng_bam_jav_tha_amr_tml_fbf_yor_uzb_scr_glc_tur_dgb_vie_amh_swt_zul_tsw	-0.344714242756576	-0.815901462401566	0.416641338266122
498	wly_krd_cic_rus_sid_chh_aeg_lit_uzb_aze_tsw_sun_ven_cze_mol_bsq_svk_sod_bam_mnd_guj_ger_lda_por_moo_ben_est_dgb_zul_fin_ita_amh_geo_slo_ctl_swe_ukr_gam_anl_pan_hun_swt_mao_hin_jav_jpn_tml_kor_urd_glc_yor_spa_bat_bul_mlt_tag_cnt_scr_dyu_pol_tig_eng_grk_dut_mcd_qcu_bos_alb_rom_igb_owc_fre_hau_arw_mly_nor_ses_afr_bem_ind_tha_heb_knd_ewe_tsn_tur_prs_lat_azi_swa_vie_amr_fbf_akn_xho	-0.537450362961536	-1.28090644656619	0.20341158844765
499	heb_arw_yor_guj_amh_hau_aeg_swe_tur_uzb_bem_bat_fbf_lat_por_bsq_grk_amr_lda_cnt_hin_dut_ses_spa_akn_ctl_hun_ven_zul_fin_scr_tig_geo_ukr_mol_ita_slo_sod_chh_eng_est_dyu_mao_urd_tag_jpn_tml_kor_prs_bul_ewe_bos_mly_rus_mlt_ind_mnd_pol_swa_afr_gam_cze_rom_pan_alb_qcu_glc_svk_nor_cic_sid_lit_wly_krd_sun_mcd_tsn_ben_moo_jav_tha_anl_knd_bam_tsw_azi_fre_ger_aze_xho_vie_owc_swt_dgb_igb	-0.894386299826215	-2.16406820422276	0.0330209526125398
500	anl_pol_bem_por_owc_aeg_amr_swe_aze_azi_igb_sun_dyu_dut_nor_bsq_arw_heb_yor_cnt_glc_slo_lda_ctl_swt_rus_fin_tsn_ses_hun_urd_mlt_geo_grk_mcd_cze_ukr_hau_chh_guj_est_xho_bat_lat_tag_jpn_tml_kor_lit_svk_cic_pan_jav_krd_sod_mly_mnd_scr_moo_fre_amh_ger_rom_ita_mol_qcu_bul_ben_bos_swa_wly_prs_gam_alb_ind_spa_ewe_hin_bam_mao_tha_sid_knd_tsw_dgb_tur_eng_afr_uzb_zul_vie_tig_fbf_ven_akn	-0.891676626490582	-2.15598906074887	0.0336650603229214
501	sod_alb_dyu_arw_heb_wly_amh_lat_uzb_tur_tsn_mao_moo_krd_spa_bsq_lit_sid_dgb_mnd_guj_afr_zul_eng_xho_cze_fin_swa_lda_est_svk_gam_geo_pol_grk_prs_urd_hau_amr_ger_hun_fbf_bat_mcd_mly_jpn_tml_kor_slo_ben_ven_swe_tag_rus_tig_jav_cnt_fre_swt_scr_chh_hin_por_dut_glc_qcu_pan_bos_mol_cic_owc_rom_mlt_ita_ind_bul_tsw_ukr_ses_sun_tha_anl_knd_yor_ewe_aze_nor_ctl_azi_bam_vie_aeg_bem_akn_igb	0.0170328497137207	0.0401162729129876	0.968086423498596
502	aeg_dut_xho_svk_chh_wly_anl_fre_azi_tur_bam_tag_moo_mol_lat_bsq_bos_amr_ses_mnd_spa_ita_tsn_ger_ven_krd_hun_lda_fbf_fin_urd_mlt_geo_pan_nor_arw_mcd_sid_owc_glc_est_igb_jav_scr_bat_jpn_knd_kor_rus_cze_zul_prs_ind_ukr_heb_mly_cnt_ctl_yor_slo_sod_grk_pol_bul_afr_qcu_rom_eng_swe_dyu_amh_lit_hau_hin_mao_ben_swt_guj_dgb_sun_tha_tig_tml_cic_akn_uzb_por_alb_aze_bem_vie_gam_tsw_ewe_swa	-0.53187018267233	-1.26521181865534	0.208956315012438
503	chh_pol_moo_mol_amh_tig_sod_svk_tur_uzb_dyu_sun_ses_cze_krd_bsq_glc_anl_bam_mnd_hin_nor_cic_spa_ven_afr_fin_ewe_zul_hun_mcd_amr_geo_ger_swe_bul_ctl_owc_sid_lat_est_dgb_tag_dut_jav_jpn_tml_kor_ukr_lit_swa_rus_mly_rom_heb_mao_cnt_pan_bem_slo_wly_grk_ben_arw_guj_qcu_prs_por_scr_igb_hau_bos_mlt_urd_ind_eng_tsw_fre_swt_bat_tha_aeg_knd_tsn_akn_azi_ita_alb_aze_lda_vie_gam_fbf_yor_xho	-0.476866876658308	-1.1344456798334	0.259523269058275
504	aeg_guj_tsw_grk_gam_heb_chh_swe_azi_uzb_swa_tag_yor_rom_krd_bsq_cze_sod_bem_mnd_mcd_ita_lda_urd_zul_fre_fin_tsn_swt_hun_hin_amr_geo_prs_mol_bul_pan_mlt_tig_arw_est_akn_ind_ger_bat_jpn_tml_kor_lit_ben_fbf_dut_mao_por_owc_mly_cnt_lat_moo_rus_sid_eng_ctl_nor_svk_qcu_alb_slo_glc_dyu_wly_pol_amh_bos_sun_scr_igb_spa_ses_jav_tha_anl_knd_xho_ewe_aze_afr_ukr_tur_dgb_vie_hau_bam_cic_ven	-0.67515854228384	-1.61704162979182	0.109256420935423
505	heb_swe_dyu_lat_sid_chh_hau_glc_azi_aze_akn_tag_bam_por_alb_bsq_nor_sod_swa_mnd_rom_cze_dgb_eng_tsw_prs_fin_zul_yor_est_guj_amh_geo_bos_ita_grk_pol_owc_wly_pan_hun_igb_sun_hin_ind_jpn_tml_kor_arw_ben_ven_mcd_mly_mol_mlt_mao_cnt_ctl_cic_ger_gam_spa_krd_ukr_lit_qcu_afr_fre_slo_moo_aeg_urd_anl_scr_jav_bul_swt_svk_xho_bat_tha_tig_knd_ses_fbf_uzb_dut_rus_tur_ewe_vie_amr_lda_tsn_bem	0.155390067751282	0.365672957398277	0.715439553411301
506	mlt_nor_swt_alb_chh_heb_hau_ukr_tur_uzb_yor_bat_xho_prs_eng_bsq_por_amh_dgb_cnt_bos_hin_cic_rom_tsn_spa_est_lda_ewe_hun_mcd_tig_geo_cze_arw_krd_lat_sid_anl_lit_fin_ses_jav_ita_mly_jpn_knd_kor_ctl_pan_igb_slo_mao_rus_sod_sun_mnd_afr_swa_swe_wly_grk_ben_fre_urd_qcu_bul_guj_mol_ven_gam_ger_owc_scr_tag_glc_bem_svk_bam_ind_tha_aeg_tml_tsw_akn_aze_dut_pol_azi_dyu_vie_amr_fbf_zul_moo	-0.705742904917715	-1.69263778395662	0.0938721044360211
507	sid_bos_bam_por_amr_owc_amh_ctl_uzb_azi_ses_jav_zul_nor_bul_bsq_slo_gam_tsn_cnt_ben_ger_swa_mcd_igb_rom_fin_cic_fbf_est_eng_hau_geo_arw_fre_svk_guj_wly_chh_dut_hun_moo_mao_prs_ind_jpn_knd_kor_swe_krd_ewe_pan_sun_lit_aeg_bat_mnd_afr_lda_grk_heb_ukr_urd_pol_spa_qcu_alb_rus_ita_swt_anl_scr_mlt_lat_mly_glc_tsw_cze_yor_tag_tha_sod_tml_bem_akn_tur_hin_mol_aze_dgb_vie_tig_dyu_ven_xho	1.4136590198476	3.46046617599607	0.000816003344423308
508	mlt_ita_zul_urd_owc_amh_sid_afr_uzb_azi_xho_mly_moo_rus_lat_bsq_bos_heb_tsw_mnd_cze_pol_fbf_glc_tsn_mol_hun_swa_akn_fin_bul_gam_geo_mcd_eng_svk_rom_anl_wly_alb_est_igb_mao_arw_tag_jpn_tml_kor_krd_guj_swt_dut_bat_swe_chh_jav_cnt_por_bem_hin_amr_lit_ger_ukr_prs_qcu_spa_grk_nor_dyu_tig_fre_sod_slo_sun_pan_ven_ctl_lda_ind_tha_hau_knd_ewe_dgb_tur_ben_scr_aze_cic_vie_aeg_ses_bam_yor	-0.740327782834359	-1.7813065331909	0.0781270237343933
509	heb_grk_dgb_bul_sid_chh_mlt_eng_aze_azi_yor_ind_tsn_alb_mcd_bsq_ger_amr_xho_cnt_rom_lit_akn_ukr_ses_svk_fin_lda_ven_est_rus_amh_geo_spa_por_pan_pol_aeg_sod_mol_hun_swa_mao_urd_tag_jpn_knd_kor_afr_bos_bam_ita_bat_glc_wly_mly_mnd_arw_dyu_cze_tig_guj_prs_dut_fre_qcu_swe_ben_scr_cic_owc_krd_anl_slo_sun_hin_zul_lat_tsw_jav_tha_hau_tml_moo_ewe_tur_ctl_nor_uzb_igb_vie_gam_bem_fbf_swt	0.016277405409558	0.038357481326278	0.969484880287395
510	aeg_afr_zul_urd_tig_owc_chh_eng_uzb_aze_yor_sun_moo_dut_lit_bsq_scr_sid_tsn_cnt_ben_ukr_ven_slo_bam_mol_hun_dgb_cic_fin_svk_mlt_geo_guj_alb_por_hin_heb_amr_lat_est_fbf_ind_bos_tag_jpn_tml_kor_nor_prs_dyu_bul_jav_ger_anl_mao_mnd_swe_swt_mcd_sod_ctl_rus_cze_arw_qcu_spa_pol_fre_akn_gam_grk_amh_rom_bat_pan_ses_glc_igb_mly_tha_hau_knd_ewe_lda_tur_krd_ita_azi_xho_vie_wly_tsw_swa_bem	-1.02792647737429	-2.51408962704758	0.0136526503559529
511	hau_rom_bam_eng_wly_gam_amr_hin_aze_tur_cic_sun_ven_guj_mcd_bsq_ger_owc_igb_mnd_svk_ita_akn_afr_tsn_dut_hun_swa_ses_est_fre_mlt_geo_urd_lit_por_bos_amh_sod_spa_fin_moo_mly_ben_jav_jpn_tml_kor_mol_bul_fbf_lat_ind_slo_sid_bat_cnt_glc_xho_rus_tig_grk_nor_swe_prs_qcu_ukr_krd_alb_tsw_aeg_pol_chh_arw_mao_scr_dyu_pan_bem_tag_tha_heb_knd_lda_dgb_uzb_cze_ctl_azi_zul_vie_anl_swt_yor_ewe	-0.332256892883125	-0.786833125106772	0.433380081359537
512	aeg_ben_cic_prs_mlt_chh_wly_rom_azi_aze_bam_jav_swa_ukr_mcd_bsq_por_owc_fbf_mnd_alb_hin_xho_bul_yor_nor_est_tsw_bem_fin_spa_tig_geo_scr_cze_ita_eng_amr_sod_swe_hun_ven_sun_fre_mly_jpn_knd_kor_grk_ctl_igb_bos_bat_slo_anl_ind_cnt_ger_lda_afr_sid_guj_lat_krd_urd_qcu_pan_mol_rus_moo_amh_svk_gam_arw_tag_lit_dyu_pol_tsn_mao_tha_heb_tml_akn_dgb_tur_glc_dut_uzb_ses_vie_hau_swt_ewe_zul	-0.451975591112032	-1.07466901462118	0.285303256457517
513	hau_por_swt_eng_aeg_amr_owc_lit_tur_uzb_igb_mao_swa_guj_pol_bsq_rom_wly_bam_mnd_spa_scr_xho_krd_zul_ita_est_tsn_yor_fin_ger_sid_geo_nor_alb_prs_rus_chh_heb_mcd_hun_dgb_sun_ukr_ind_jpn_tml_kor_grk_mol_cic_arw_jav_glc_gam_mly_cnt_ctl_dyu_svk_mlt_bul_ben_urd_bos_qcu_pan_swe_hin_akn_tig_cze_sod_fre_bat_slo_ven_afr_ses_tag_tha_anl_knd_bem_lda_aze_dut_lat_azi_moo_vie_amh_fbf_tsw_ewe	0.0296971090346912	0.0698510146155072	0.944462221471647
514	chh_mcd_bem_swe_owc_tig_mlt_svk_azi_tur_zul_bat_ses_lat_rom_bsq_lit_amh_igb_cnt_scr_ctl_dgb_alb_cic_eng_est_swt_yor_hun_pan_heb_geo_por_arw_guj_bul_anl_wly_glc_fin_ven_mly_cze_ind_jpn_tml_kor_spa_bos_tsn_grk_mao_urd_aeg_jav_mnd_pol_lda_ukr_sid_nor_krd_afr_ben_qcu_ita_ger_fre_dyu_amr_hin_gam_dut_tag_rus_moo_prs_swa_sun_tha_hau_knd_tsw_xho_aze_slo_mol_uzb_akn_vie_sod_bam_ewe_fbf	-0.381553754530707	-0.905634772252389	0.367469515087494
515	sid_mcd_swa_guj_tig_hau_anl_ger_aze_tur_swt_sun_moo_nor_arw_bsq_dut_amr_akn_cnt_bos_pan_ven_slo_ewe_scr_hun_fbf_ses_fin_lat_aeg_geo_urd_afr_ukr_grk_chh_gam_eng_est_dgb_tag_krd_ind_jpn_knd_kor_svk_swe_cic_prs_mly_glc_owc_jav_mnd_cze_bem_bul_amh_ben_ita_spa_ctl_qcu_pol_lit_mol_yor_mlt_hin_sod_rus_bat_por_bam_rom_tsw_mao_tha_wly_tml_lda_dyu_azi_alb_fre_uzb_igb_vie_heb_xho_tsn_zul	-0.442899704012834	-1.05212844416062	0.295466717500762
516	sid_bos_dgb_afr_owc_amr_chh_slo_aze_uzb_lda_mao_dyu_bul_scr_bsq_spa_aeg_ewe_cnt_hin_nor_swt_ukr_bam_swe_fin_ven_tsn_hun_prs_hau_geo_guj_urd_mcd_lit_gam_wly_fre_est_tsw_sun_ctl_jav_jpn_knd_kor_glc_ger_fbf_rom_mly_eng_anl_bat_mnd_alb_ses_dut_mlt_ben_arw_rus_svk_qcu_por_ita_pan_yor_sod_pol_tig_mol_ind_grk_cic_lat_bem_tag_tha_amh_tml_zul_xho_azi_krd_cze_tur_swa_vie_heb_igb_akn_moo	-0.240682208743604	-0.568419339352024	0.571120261386646
517	amr_fre_dgb_nor_aeg_hau_sid_dut_azi_aze_ven_jav_lda_svk_krd_bsq_lat_wly_cic_cnt_bul_mcd_yor_pol_swt_ger_fin_xho_ewe_hun_grk_gam_geo_afr_cze_rus_swe_chh_mlt_guj_est_dyu_tag_rom_bat_jpn_knd_kor_glc_arw_tsw_eng_sun_por_anl_ind_mnd_pan_bam_ctl_heb_urd_prs_mol_bos_qcu_spa_slo_hin_tsn_amh_ben_sod_scr_mao_lit_zul_alb_swa_mly_tha_tig_tml_igb_bem_uzb_ita_ukr_tur_akn_vie_owc_fbf_moo_ses	0.160225938992841	0.37669157922347	0.70726091620597
518	amr_prs_cic_ben_amh_wly_aeg_urd_uzb_azi_tsw_sun_bam_guj_grk_bsq_slo_hau_moo_cnt_arw_mcd_fbf_hin_lda_lat_est_dyu_ses_fin_pan_owc_geo_ctl_glc_krd_pol_chh_heb_bul_hun_akn_bat_scr_mly_jpn_knd_kor_afr_por_swt_rom_ind_cze_sid_mao_mnd_swe_ewe_eng_sod_spa_ita_nor_lit_qcu_mol_bos_svk_swa_mlt_rus_tig_ukr_jav_dut_dgb_alb_igb_tag_tha_gam_tml_xho_ven_tur_fre_ger_aze_yor_vie_anl_bem_zul_tsn	-1.00765812841407	-2.45758890301248	0.0158403571683368
519	sod_por_ewe_cze_aeg_tig_mlt_fre_tur_azi_fbf_tag_akn_lat_afr_bsq_scr_wly_swa_mnd_prs_bul_igb_nor_cic_urd_est_tsn_moo_fin_mol_amh_geo_grk_lit_rus_mcd_chh_sid_pol_hun_dgb_jav_ukr_sun_jpn_tml_kor_glc_guj_swt_ita_ind_hin_anl_mly_cnt_pan_bam_swe_amr_ger_rom_krd_arw_qcu_eng_spa_alb_xho_heb_ctl_owc_dut_mao_ben_yor_slo_ses_bat_tha_hau_knd_tsw_ven_aze_bos_svk_uzb_dyu_vie_gam_lda_zul_bem	0.645796383504421	1.5295438232471	0.129524077064646
520	anl_mcd_fbf_ger_aeg_wly_sod_ben_uzb_tur_bam_tag_yor_arw_rus_bsq_spa_hau_lda_mnd_por_mol_akn_hin_dyu_rom_est_igb_moo_hun_pol_tig_geo_fre_ctl_cze_urd_chh_owc_svk_fin_bem_sun_guj_mao_jpn_knd_kor_alb_krd_zul_pan_mly_lat_amh_jav_cnt_ukr_ewe_ita_sid_prs_dut_eng_glc_qcu_bos_nor_lit_ven_gam_slo_heb_afr_bat_grk_tsn_bul_ses_ind_tha_mlt_tml_xho_swt_aze_scr_swe_azi_dgb_vie_amr_swa_tsw_cic	-0.386930351697516	-0.917900333334729	0.361045443300336
521	sod_spa_xho_ger_heb_sid_amr_nor_tur_azi_tsw_sun_tsn_eng_krd_bsq_ctl_amh_bam_mnd_cze_ita_fbf_glc_moo_ben_est_ven_bem_hun_rom_mlt_geo_urd_ukr_guj_mcd_owc_wly_grk_fin_cic_mao_bos_ind_jpn_knd_kor_afr_swe_lda_scr_tag_mol_gam_jav_cnt_pol_igb_por_chh_pan_bul_dut_alb_qcu_prs_slo_hin_ewe_hau_rus_aeg_svk_bat_lat_zul_lit_akn_mly_tha_tig_tml_ses_dyu_aze_fre_arw_uzb_swt_vie_anl_swa_dgb_yor	-0.293413308756293	-0.694581615701374	0.489049152199584
522	sid_lit_xho_bul_anl_aeg_owc_ben_azi_uzb_tsn_bat_swa_guj_krd_bsq_slo_hau_fbf_cnt_swe_scr_ewe_eng_dgb_ukr_hun_moo_ven_est_rus_amh_geo_ctl_ger_bos_ita_gam_sod_alb_fin_ses_mly_hin_mao_jpn_knd_kor_fre_nor_lda_glc_tag_lat_chh_sun_mnd_grk_swt_cze_amr_pol_pan_mcd_por_qcu_urd_arw_prs_bam_heb_svk_tig_spa_jav_dut_yor_rom_igb_ind_tha_wly_tml_cic_bem_tur_afr_mol_aze_akn_vie_mlt_dyu_zul_tsw	0.11628450518185	0.274018103422021	0.784678409386001
523	hau_mcd_bem_ctl_mlt_aeg_sid_scr_azi_uzb_lda_sun_moo_afr_ukr_bsq_dut_owc_bam_cnt_lat_por_swt_ger_yor_spa_hun_dyu_igb_fin_lit_amr_geo_guj_fre_hin_pan_sod_wly_alb_est_dgb_jav_ita_mly_jpn_knd_kor_nor_svk_zul_glc_mao_prs_tig_bat_mnd_grk_xho_rom_chh_bos_rus_mol_urd_qcu_pol_arw_slo_swa_heb_cze_amh_krd_ind_swe_tsn_ben_akn_tag_tha_gam_tml_ses_fbf_aze_eng_bul_tur_cic_vie_anl_ewe_tsw_ven	-0.843194870023768	-2.04109297127693	0.0440753499818797
524	hau_arw_bem_mcd_amh_sid_gam_slo_tur_uzb_zul_sun_xho_prs_eng_bsq_krd_anl_bam_cnt_bul_fre_swt_guj_dyu_bos_est_tsn_moo_hun_pol_mlt_geo_ben_afr_urd_mol_tig_amr_hin_fin_akn_tag_ger_jav_jpn_knd_kor_glc_pan_igb_cze_bat_rus_sod_mly_mnd_grk_fbf_scr_chh_ukr_nor_alb_ctl_qcu_lat_spa_swe_dgb_heb_rom_aeg_por_mao_ita_lda_dut_swa_ind_tha_owc_tml_ven_yor_azi_svk_lit_aze_ses_vie_wly_tsw_ewe_cic	-0.0454484160477002	-0.106952508774414	0.915057037435378
525	sod_dut_bem_spa_amh_sid_aeg_ctl_azi_uzb_ewe_bat_yor_ukr_pol_bsq_mcd_chh_igb_cnt_svk_glc_moo_ger_ven_krd_est_swt_cic_fin_rom_wly_geo_mol_swe_arw_eng_amr_heb_guj_hun_dyu_sun_por_ind_jpn_tml_kor_nor_prs_tsw_pan_mao_cze_gam_jav_mnd_fre_zul_rus_mlt_grk_scr_lat_lit_qcu_urd_slo_ben_dgb_tig_bos_anl_afr_tag_alb_akn_ita_lda_mly_tha_owc_knd_fbf_tsn_tur_bul_hin_aze_xho_vie_hau_bam_swa_ses	-0.594587869133344	-1.4182425252002	0.159462248584896
526	sod_cze_xho_pan_aeg_amr_tig_ger_tur_uzb_yor_jav_bem_krd_fre_bsq_hin_owc_swt_cnt_ben_eng_cic_alb_fbf_bos_hun_swa_ses_fin_urd_gam_geo_lat_grk_guj_ctl_amh_mlt_por_est_igb_mao_scr_tag_jpn_knd_kor_bul_slo_ven_svk_ind_pol_sid_bat_mnd_ukr_moo_rom_anl_mol_glc_spa_rus_qcu_afr_nor_lit_dyu_heb_prs_wly_mcd_sun_dut_bam_swe_dgb_mly_tha_hau_tml_ewe_akn_azi_ita_arw_aze_zul_vie_chh_tsn_tsw_lda	0.0513187063471653	0.120819736740417	0.904094469056474
527	owc_ukr_yor_scr_hau_sod_gam_afr_tur_azi_tsw_ind_igb_krd_lit_bsq_prs_mlt_xho_mnd_arw_urd_dgb_fre_swt_dut_hun_cic_tsn_fin_cze_chh_geo_eng_mcd_svk_ben_wly_heb_swe_est_akn_jav_alb_tag_jpn_tml_kor_por_bul_zul_rus_mao_ita_sid_sun_cnt_spa_ses_nor_tig_hin_mol_ctl_bos_qcu_guj_glc_grk_bam_anl_slo_amh_pan_bat_rom_lda_ger_bem_mly_tha_aeg_knd_ven_moo_aze_pol_lat_uzb_fbf_vie_amr_swa_dyu_ewe	-0.779947947844754	-1.87423025458051	0.0640378918012734
528	gam_arw_fbf_spa_heb_hau_chh_krd_tur_azi_moo_bat_akn_mol_scr_bsq_mcd_anl_swt_mnd_svk_afr_ewe_ben_yor_fre_hun_dgb_lda_fin_cze_aeg_geo_guj_urd_lit_ctl_wly_sid_lat_est_dyu_mao_rus_tag_jpn_tml_kor_dut_ger_bem_ita_jav_glc_sod_sun_cnt_por_tsn_grk_amr_hin_bos_rom_pol_qcu_alb_prs_swe_tsw_tig_nor_amh_bul_mly_ukr_bam_slo_ses_ind_tha_mlt_knd_xho_ven_uzb_eng_pan_aze_cic_vie_owc_swa_zul_igb	-0.213927071422181	-0.505493270495732	0.614408388053023
529	amr_swe_moo_alb_owc_amh_sid_arw_uzb_azi_ses_mao_bam_fre_slo_bsq_glc_wly_ven_mnd_guj_ben_xho_cze_tsn_urd_est_dgb_bem_hun_lit_sod_geo_krd_lat_spa_afr_hau_anl_eng_fin_tsw_mly_pan_jav_jpn_tml_kor_grk_ger_dyu_por_bat_dut_gam_ind_cnt_rom_ewe_nor_mlt_rus_scr_ita_mol_qcu_pol_bos_prs_fbf_heb_svk_chh_ukr_tag_bul_igb_mcd_swt_sun_tha_aeg_knd_lda_cic_aze_hin_ctl_tur_akn_vie_tig_yor_zul_swa	-0.222900493201216	-0.526385731943166	0.599873383504057
530	chh_swe_tsn_grk_tig_heb_owc_urd_tur_aze_moo_tag_ewe_cze_ukr_bsq_slo_sod_dgb_mnd_arw_bul_bam_alb_zul_por_fin_bem_igb_est_ben_amr_geo_pol_guj_rom_svk_sid_amh_afr_hun_swt_bat_pan_sun_jpn_tml_kor_hin_eng_cic_mol_ind_rus_gam_mly_cnt_spa_fbf_mcd_hau_bos_krd_nor_scr_qcu_fre_lat_dut_ven_mlt_ger_wly_prs_mao_lit_ses_ctl_dyu_jav_tha_anl_knd_swa_yor_uzb_ita_glc_azi_tsw_vie_aeg_lda_xho_akn	-0.58246784848565	-1.39240371020583	0.167120557716241
531	hau_hin_cic_krd_amr_tig_mlt_glc_tur_uzb_xho_jav_tsw_mol_svk_bsq_ben_wly_bem_mnd_prs_swe_igb_scr_fbf_ukr_hun_ven_moo_est_alb_chh_geo_ger_lat_por_urd_aeg_owc_nor_fin_dgb_tag_pan_ind_jpn_knd_kor_ctl_rus_dyu_arw_bat_bul_amh_sun_cnt_spa_akn_cze_anl_ita_slo_guj_lit_qcu_dut_bos_grk_swt_sod_fre_gam_mcd_mao_pol_yor_eng_bam_mly_tha_heb_tml_zul_ewe_azi_afr_rom_aze_lda_vie_sid_swa_ses_tsn	-0.342849356197091	-0.811626061343891	0.419078704551141
532	sid_ben_swa_mol_wly_heb_anl_nor_aze_uzb_dyu_tag_dgb_spa_pan_bsq_krd_tig_cic_cnt_rom_eng_bam_grk_zul_bos_fin_yor_ses_hun_ctl_amr_geo_lat_pol_glc_svk_sod_hau_cze_est_akn_mao_slo_bat_jpn_knd_kor_bul_urd_swt_alb_jav_afr_chh_mly_mnd_ger_fbf_dut_mlt_prs_arw_mcd_swe_qcu_ita_ukr_por_moo_gam_scr_amh_fre_sun_hin_lda_rus_bem_ind_tha_owc_tml_tsn_tsw_azi_lit_guj_tur_ven_vie_aeg_xho_ewe_igb	-0.352945579324343	-0.836880167970661	0.404805270962488
533	wly_svk_ven_lat_tig_owc_heb_ger_aze_uzb_bam_bat_bem_rom_slo_bsq_afr_amh_ewe_mnd_hin_por_ses_ben_dyu_krd_est_swa_lda_fin_lit_chh_geo_fre_swe_rus_prs_hau_sid_mol_hun_zul_tag_glc_ind_jpn_tml_kor_bul_pan_tsw_scr_jav_nor_mlt_mao_cnt_eng_akn_alb_aeg_ukr_arw_guj_spa_qcu_cze_ctl_bos_dgb_anl_urd_sod_grk_sun_mcd_igb_ita_moo_mly_tha_amr_knd_cic_yor_tur_pol_dut_azi_tsn_vie_gam_xho_fbf_swt	-0.45597585171851	-1.08342034461151	0.281422805958921
534	amh_lit_ven_prs_chh_anl_wly_glc_azi_aze_zul_ind_dgb_arw_por_bsq_urd_aeg_yor_cnt_cze_eng_cic_hin_xho_nor_fin_igb_tsw_hun_pan_gam_geo_svk_mol_pol_ctl_owc_hau_afr_est_bem_jav_slo_tag_jpn_knd_kor_ger_spa_swa_swe_mao_bul_sod_mly_mnd_bos_dyu_lat_tig_dut_alb_krd_fre_qcu_ukr_grk_scr_moo_mlt_mcd_sid_ita_sun_rus_swt_ben_ses_bat_tha_amr_tml_ewe_bam_uzb_rom_guj_tur_fbf_vie_heb_akn_tsn_lda	-0.224397433627916	-0.52976134614174	0.597539862564506
535	chh_ben_dgb_grk_owc_tig_mlt_fre_tur_uzb_lda_mly_cic_pan_swe_bsq_ger_amr_swa_mnd_bos_nor_akn_ctl_tsw_hin_est_zul_fbf_hun_svk_sod_geo_arw_krd_rus_spa_amh_heb_scr_fin_dyu_ind_urd_bat_jpn_tml_kor_dut_prs_swt_alb_tag_ukr_hau_sun_cnt_mcd_bem_lit_aeg_por_cze_rom_pol_qcu_eng_guj_glc_ewe_sid_slo_gam_ita_mao_bul_moo_afr_bam_jav_tha_anl_knd_ven_tsn_azi_mol_lat_aze_yor_vie_wly_igb_ses_xho	-0.311242804464208	-0.736641270881757	0.463194741771981
536	mlt_mcd_ven_glc_chh_wly_anl_afr_tur_uzb_swt_mly_cic_grk_fre_bsq_bos_sod_tsn_mnd_eng_spa_yor_mol_zul_nor_fin_ewe_dyu_est_ukr_aeg_geo_lat_pan_cze_hin_hau_amh_swe_hun_fbf_jav_guj_bat_jpn_knd_kor_svk_slo_ses_ben_ind_ita_owc_mao_cnt_por_moo_pol_gam_alb_lit_rus_prs_qcu_bul_dut_krd_dgb_amr_ctl_sid_scr_sun_urd_swa_arw_tsw_tag_tha_heb_tml_akn_bem_aze_rom_ger_azi_igb_vie_tig_xho_bam_lda	-0.35472347759654	-0.840954826581246	0.402530290912324
537	chh_spa_xho_pan_tig_amh_amr_mol_uzb_aze_dgb_mao_yor_glc_rus_bsq_mcd_aeg_bam_cnt_cze_scr_zul_arw_tsn_lit_hun_lda_tsw_est_guj_gam_geo_dut_ctl_afr_grk_mlt_anl_nor_fin_fbf_jav_svk_tag_jpn_tml_kor_prs_bos_ses_eng_ind_slo_sid_bat_mnd_rom_igb_lat_owc_ita_swe_fre_ger_qcu_alb_urd_krd_swt_hau_hin_wly_por_sun_pol_dyu_bul_akn_mly_tha_sod_knd_cic_bem_tur_ben_ukr_azi_swa_vie_heb_moo_ewe_ven	-0.601097426614139	-1.43312717058073	0.155174729914657
538	heb_afr_swt_dut_mlt_aeg_amh_bos_uzb_azi_yor_ind_bem_svk_slo_bsq_mcd_amr_ses_cnt_cze_guj_akn_ukr_bam_swe_hun_fbf_cic_fin_ctl_owc_geo_spa_eng_nor_glc_sid_hau_lat_est_xho_jav_fre_sun_jpn_knd_kor_mol_alb_tsw_arw_bat_bul_chh_tag_mnd_pol_tsn_prs_tig_rom_ger_scr_por_qcu_ita_ben_urd_zul_wly_lit_sod_krd_mly_hin_ewe_pan_swa_mao_tha_anl_tml_moo_ven_tur_rus_grk_aze_dgb_vie_gam_dyu_igb_lda	-0.489050076706714	-1.1607290932542	0.248722925359784
539	sod_pan_swa_bul_amr_mlt_chh_glc_tur_azi_igb_jav_tsw_guj_urd_bsq_lit_aeg_dyu_cnt_ukr_rom_zul_scr_yor_swe_est_xho_moo_fin_dut_tig_geo_cze_eng_por_alb_hau_anl_grk_hun_tsn_mao_fre_bat_jpn_tml_kor_ctl_svk_ses_arw_sun_ita_heb_mly_mnd_bos_swt_ben_owc_pol_hin_slo_lat_qcu_mol_spa_mcd_bam_wly_afr_gam_rus_tag_krd_ewe_nor_fbf_ind_tha_amh_knd_bem_akn_aze_prs_ger_uzb_dgb_vie_sid_ven_lda_cic	-0.536038648816697	-1.27586061258512	0.205182223893878
540	sod_rom_fbf_bos_owc_gam_sid_dut_aze_azi_zul_tag_ewe_por_krd_bsq_fre_hau_yor_mnd_pol_guj_bam_ita_swa_arw_fin_tsw_dgb_est_bul_amh_geo_lit_ben_cze_ukr_wly_chh_scr_hun_tsn_bat_hin_mao_jpn_tml_kor_nor_alb_cic_rus_jav_glc_heb_ind_cnt_urd_bem_ger_mlt_afr_grk_swe_mol_qcu_eng_lat_pan_lda_tig_svk_anl_spa_mly_slo_moo_mcd_ven_sun_tha_amr_knd_akn_igb_uzb_prs_ctl_tur_ses_vie_aeg_xho_dyu_swt	-0.0102947934197994	-0.0242340030999878	0.980717878271225
541	chh_bos_ewe_krd_sid_amr_wly_eng_tur_aze_zul_tag_lda_dut_prs_bsq_guj_heb_xho_mnd_bul_swe_ven_mcd_bem_rom_est_tsn_swt_fin_nor_owc_geo_mol_urd_slo_lit_gam_amh_ben_hun_moo_jav_arw_sun_jpn_tml_kor_afr_por_cic_cze_bat_ger_mlt_mly_cnt_alb_dyu_grk_anl_svk_lat_hin_pan_qcu_scr_ukr_rus_ses_tig_pol_sod_ctl_mao_ita_swa_fre_akn_ind_tha_hau_knd_igb_yor_azi_glc_spa_uzb_bam_vie_aeg_fbf_dgb_tsw	0.0288702579621272	0.0679667461944652	0.945958020204275
542	sod_pan_cic_grk_aeg_hau_mlt_lit_aze_azi_igb_jav_akn_urd_dut_bsq_afr_wly_dgb_cnt_ctl_por_swt_ger_yor_arw_est_xho_swa_fin_swe_amh_geo_lat_glc_slo_prs_owc_sid_mol_hun_bam_mly_svk_tag_jpn_tml_kor_alb_ukr_ses_cze_bat_spa_chh_ind_mnd_ben_ewe_fre_heb_eng_guj_hin_pol_qcu_bos_bul_nor_moo_tig_mcd_amr_scr_mao_krd_tsw_rus_bem_sun_tha_gam_knd_lda_ven_uzb_rom_ita_tur_fbf_vie_anl_dyu_tsn_zul	0.28272220166572	0.666062439208505	0.507020021695853
543	amh_lat_igb_rom_gam_sid_tig_glc_uzb_aze_akn_mly_bam_ger_ukr_bsq_guj_anl_xho_cnt_ita_cze_fbf_arw_ven_swe_hun_zul_tsn_fin_ben_aeg_geo_krd_mol_fre_slo_amr_mlt_por_est_tsw_bat_urd_sun_jpn_tml_kor_pol_spa_swa_lit_ind_bul_owc_tag_mnd_dut_yor_svk_hau_hin_afr_bos_eng_qcu_rus_pan_ctl_moo_sod_mcd_wly_grk_jav_nor_cic_scr_ses_mao_tha_heb_knd_dyu_ewe_tur_prs_alb_azi_bem_vie_chh_swt_dgb_lda	-0.501940097240352	-1.19430451782541	0.235396100610371
544	tig_ctl_bam_fre_sid_heb_owc_afr_tur_uzb_dyu_sun_zul_alb_pol_bsq_slo_amh_ses_mnd_krd_nor_ewe_bos_akn_urd_fin_moo_tsw_est_lat_mlt_geo_scr_rus_rom_mcd_anl_chh_swe_hun_xho_mly_arw_bat_jpn_tml_kor_prs_glc_cic_grk_jav_guj_wly_mao_cnt_bul_yor_dut_amr_spa_svk_ger_ukr_qcu_eng_pan_lit_lda_sod_hin_aeg_por_ind_mol_bem_ita_fbf_tag_tha_gam_knd_swa_swt_aze_cze_ben_azi_dgb_vie_hau_ven_igb_tsn	-0.232994504415443	-0.550820314348754	0.583077659780697
545	anl_afr_akn_pol_sid_hau_wly_hin_tur_aze_dgb_sun_bam_alb_slo_bsq_ben_owc_ven_mnd_bul_por_xho_fre_swa_ita_fin_dyu_tsw_est_mol_amh_geo_arw_svk_lit_nor_heb_amr_grk_hun_fbf_tag_glc_jav_jpn_knd_kor_rom_urd_tsn_dut_bat_ukr_mlt_mao_cnt_rus_moo_prs_chh_swe_lat_krd_cze_qcu_ger_ctl_mcd_lda_gam_pan_tig_spa_ind_scr_ses_guj_igb_mly_tha_sod_tml_swt_bem_azi_bos_eng_uzb_ewe_vie_aeg_yor_cic_zul	-1.04671839907665	-2.56042376510163	0.0120653127368964
546	heb_cze_zul_rom_gam_amh_owc_mol_azi_aze_lda_jav_cic_arw_guj_bsq_glc_anl_swt_cnt_pol_mcd_swa_svk_tsn_eng_est_ses_igb_hun_krd_hau_geo_lit_grk_urd_scr_tig_wly_bul_fin_moo_bat_afr_sun_jpn_knd_kor_lat_ger_ewe_rus_mly_pan_sid_tag_mnd_ukr_ven_nor_mlt_slo_ctl_por_spa_qcu_bos_hin_swe_xho_amr_ben_aeg_dut_ind_fre_bam_ita_akn_mao_tha_chh_tml_dyu_tsw_uzb_alb_prs_tur_fbf_vie_sod_yor_dgb_bem	-0.497410490075211	-1.18334305125237	0.239689299783556
547	mlt_glc_fbf_mol_gam_amr_hau_krd_aze_tur_igb_mao_yor_nor_dut_bsq_afr_tig_xho_cnt_grk_ger_cic_slo_ewe_alb_fin_ses_bam_hun_urd_owc_geo_fre_ctl_swe_rom_sid_chh_lat_est_swa_bat_bos_sun_jpn_knd_kor_hin_rus_bem_spa_tag_arw_amh_ind_mnd_bul_tsw_lit_wly_svk_ita_ben_mcd_qcu_eng_scr_pan_swt_heb_ukr_anl_cze_jav_pol_tsn_por_lda_mly_tha_aeg_tml_akn_dyu_azi_prs_guj_uzb_moo_vie_sod_dgb_ven_zul	-0.525343657958936	-1.25300887698049	0.213343776575083
548	amh_mcd_bam_bos_owc_aeg_sod_glc_azi_uzb_akn_jav_bem_cze_ger_bsq_urd_heb_ses_cnt_pol_slo_swa_eng_xho_fre_fin_yor_swt_hun_guj_anl_geo_mol_por_ctl_hin_tig_wly_ben_est_dyu_ind_krd_mao_jpn_knd_kor_ukr_scr_cic_spa_bat_pan_hau_sun_mnd_alb_ven_grk_chh_swe_lit_arw_prs_qcu_afr_ita_lat_dgb_gam_nor_mlt_svk_tag_rom_zul_dut_tsw_mly_tha_amr_tml_fbf_lda_aze_rus_bul_tur_tsn_vie_sid_ewe_igb_moo	-0.477824592125194	-1.13509302198123	0.25925335978668
549	tig_fre_bem_por_owc_mlt_amh_scr_tur_azi_bam_tag_ewe_afr_rus_bsq_bos_wly_moo_cnt_ukr_slo_igb_hin_yor_swe_est_xho_dgb_fin_arw_heb_geo_grk_pol_eng_mol_hau_anl_ctl_hun_zul_bat_ita_sun_jpn_tml_kor_alb_mcd_swt_lit_jav_dut_chh_ind_mnd_svk_ven_krd_sod_ger_urd_ben_lat_qcu_rom_cze_glc_akn_aeg_bul_sid_pan_mly_spa_tsw_nor_cic_mao_tha_amr_knd_tsn_swa_aze_prs_guj_uzb_lda_vie_gam_ses_fbf_dyu	-0.514311646866151	-1.22522475151298	0.22358456832565
550	owc_lit_swa_krd_aeg_heb_amh_scr_azi_tur_zul_mao_xho_ben_cze_bsq_spa_tig_igb_cnt_swe_mol_dgb_pol_ses_svk_est_dyu_tsn_fin_eng_wly_geo_grk_glc_slo_guj_mlt_anl_ger_hun_fbf_bat_bos_jav_jpn_tml_kor_hin_ctl_ven_prs_sun_rus_sid_ind_mnd_por_bam_pan_amr_lat_ukr_alb_urd_qcu_nor_fre_bul_moo_hau_ita_chh_afr_tag_dut_akn_mcd_swt_mly_tha_sod_knd_cic_lda_aze_rom_arw_uzb_ewe_vie_gam_yor_bem_tsw	0.32257951819226	0.761991153863002	0.447993451657641
551	heb_swe_zul_urd_amr_tig_chh_afr_azi_aze_tsn_sun_bem_pan_hin_bsq_ita_sod_ven_mnd_glc_guj_swt_krd_igb_ger_est_bam_dyu_hun_eng_gam_geo_ukr_pol_lit_scr_hau_mlt_mol_fin_ses_bat_rus_mao_jpn_tml_kor_fre_bul_ewe_dut_tag_arw_aeg_ind_cnt_spa_moo_prs_amh_cze_svk_lat_slo_qcu_grk_ben_nor_dgb_anl_ctl_owc_por_mly_alb_fbf_rom_cic_jav_tha_sid_knd_xho_swa_tur_bos_mcd_uzb_lda_vie_wly_akn_yor_tsw	0.673751189578419	1.59655244742451	0.113758092497883
552	aeg_glc_zul_urd_wly_heb_mlt_arw_uzb_azi_xho_tag_fbf_guj_krd_bsq_pol_gam_tsn_cnt_eng_grk_yor_prs_ven_bul_fin_moo_ses_hun_bos_hau_geo_rom_ctl_mcd_rus_chh_sod_slo_est_swt_bat_por_sun_jpn_tml_kor_spa_lat_akn_cze_jav_ger_owc_mly_mnd_svk_tsw_ben_anl_scr_hin_fre_ita_qcu_nor_dut_swe_lda_amr_ukr_amh_mol_mao_afr_igb_pan_swa_ind_tha_sid_knd_ewe_bam_tur_alb_lit_aze_cic_vie_tig_bem_dyu_dgb	0.161463331900943	0.379988688943086	0.704820223759269
553	mlt_nor_bem_bul_sod_tig_aeg_rus_tur_aze_zul_jav_ven_fre_lat_bsq_mcd_owc_dyu_cnt_ben_slo_fbf_ger_igb_dut_hun_ewe_swt_est_swe_chh_geo_alb_ctl_scr_bos_heb_wly_svk_fin_yor_tag_pol_sun_jpn_tml_kor_eng_ukr_moo_spa_ind_cze_amr_mao_mnd_glc_tsw_guj_hau_hin_afr_pan_lit_qcu_prs_rom_ita_cic_sid_urd_gam_grk_bat_por_bam_arw_dgb_mly_tha_amh_knd_ses_xho_azi_krd_mol_uzb_tsn_vie_anl_lda_swa_akn	-0.818886917249558	-1.97545519813807	0.0511809633613472
554	mlt_hin_swa_fre_anl_wly_amr_urd_aze_tur_ven_tag_igb_grk_eng_bsq_mcd_amh_yor_mnd_dut_arw_lda_lat_zul_prs_est_cic_tsw_fin_krd_aeg_geo_alb_rus_bul_mol_tig_gam_bos_hun_dyu_jav_pan_ind_jpn_knd_kor_ben_afr_fbf_spa_mly_rom_sod_mao_cnt_cze_bam_pol_chh_ctl_swe_lit_ger_qcu_guj_ita_ukr_ses_hau_glc_heb_slo_bat_nor_ewe_svk_bem_sun_tha_owc_tml_dgb_akn_uzb_scr_por_azi_swt_vie_sid_tsn_moo_xho	0.487482954198273	1.14988198148046	0.25314086914547
555	anl_ben_fbf_glc_aeg_sid_hau_pan_uzb_azi_dgb_mao_swt_bul_dut_bsq_prs_amh_tsn_mnd_fre_ukr_swa_lit_tsw_hin_est_ewe_bam_hun_nor_heb_geo_lat_ita_eng_svk_tig_chh_guj_fin_akn_ind_por_jav_jpn_knd_kor_slo_bos_zul_alb_tag_arw_sod_sun_cnt_scr_yor_ger_amr_mol_mcd_ctl_swe_qcu_grk_afr_spa_ven_gam_pol_owc_rus_bat_urd_xho_krd_igb_mly_tha_mlt_tml_bem_dyu_aze_cze_rom_tur_ses_vie_wly_lda_cic_moo	-0.176177858512525	-0.416391834915194	0.678082721651722
556	wly_swe_zul_svk_chh_owc_anl_mol_uzb_tur_akn_ind_moo_nor_grk_bsq_pol_heb_igb_cnt_guj_urd_bam_ger_ven_fre_est_swt_dgb_hun_por_sid_geo_eng_rus_ctl_ben_tig_aeg_mcd_fin_yor_mao_dut_mly_jpn_tml_kor_ukr_spa_ewe_prs_jav_slo_amr_bat_mnd_lat_bem_glc_sod_rom_cze_ita_krd_qcu_bos_lit_afr_tsw_gam_hin_hau_bul_sun_alb_cic_pan_tsn_tag_tha_amh_knd_lda_xho_aze_arw_scr_azi_swa_vie_mlt_ses_fbf_dyu	-0.742220498074898	-1.78457794317083	0.0775906600980155
557	wly_arw_dgb_spa_gam_heb_sod_ben_tur_uzb_xho_bat_ven_mol_glc_bsq_dut_amr_tsw_cnt_guj_hin_akn_grk_dyu_krd_hun_lda_ewe_fin_svk_chh_geo_fre_bos_ctl_cze_mlt_sid_ger_est_ses_mao_lat_mly_jpn_knd_kor_eng_pan_fbf_urd_sun_ukr_amh_jav_mnd_scr_moo_rus_hau_ita_slo_bul_pol_qcu_mcd_alb_afr_yor_aeg_rom_owc_nor_ind_swe_tsn_lit_cic_tag_tha_tig_tml_bem_igb_azi_prs_por_aze_zul_vie_anl_bam_swa_swt	-0.312032807611868	-0.73894340789677	0.461802291619444
558	wly_hin_ewe_ita_gam_amh_anl_rus_aze_tur_dyu_bat_bam_eng_ger_bsq_mcd_heb_lda_mnd_afr_rom_yor_pol_swa_glc_hun_moo_dgb_fin_ctl_chh_geo_fre_nor_slo_dut_mlt_sid_guj_est_igb_mly_bos_mao_jpn_knd_kor_lat_urd_cic_por_sun_prs_owc_ind_cnt_alb_tsw_krd_aeg_swe_bul_cze_ukr_qcu_svk_mol_pan_bem_tig_scr_hau_grk_jav_spa_ven_ben_swt_tag_tha_amr_tml_akn_xho_azi_arw_lit_uzb_fbf_vie_sod_zul_ses_tsn	-0.396741868619273	-0.941337700937553	0.348970599389604
559	amh_krd_lda_ger_sod_tig_heb_hin_aze_azi_bem_tag_swa_mol_por_bsq_swe_gam_ses_cnt_eng_spa_ven_scr_fbf_grk_fin_zul_swt_est_lat_anl_geo_rom_ita_guj_pan_aeg_wly_ben_hun_dgb_bat_pol_mly_jpn_tml_kor_alb_lit_tsw_ukr_ind_slo_owc_mao_mnd_bul_yor_mcd_hau_prs_urd_ctl_afr_qcu_dut_glc_nor_moo_sid_rus_mlt_bos_jav_cze_ewe_arw_xho_sun_tha_amr_knd_cic_tsn_tur_fre_svk_uzb_bam_vie_chh_igb_akn_dyu	-0.344130102588082	-0.815303539019794	0.416981696824988
560	wly_lat_dgb_slo_gam_anl_hau_nor_aze_azi_swt_sun_xho_pol_ben_bsq_bos_amr_fbf_mnd_dut_pan_ven_ita_ses_mol_hun_ewe_cic_fin_hin_chh_geo_ger_lit_mcd_bul_aeg_amh_scr_est_bem_tag_glc_ind_jpn_tml_kor_rom_krd_igb_eng_mly_grk_heb_bat_cnt_cze_dyu_afr_mlt_ctl_urd_por_alb_qcu_svk_guj_fre_moo_tig_arw_sid_swe_jav_prs_lda_rus_tsw_mao_tha_owc_knd_yor_tsn_uzb_ukr_spa_tur_swa_vie_sod_zul_akn_bam	-0.601367311766924	-1.43664166780255	0.154175477464499
561	amr_krd_bem_por_tig_amh_gam_mcd_aze_tur_swt_mao_swa_alb_scr_bsq_fre_anl_tsn_mnd_spa_glc_moo_ita_cic_grk_est_igb_ven_fin_urd_sod_geo_slo_rus_pan_bul_owc_aeg_dut_hun_lda_mly_prs_bat_jpn_knd_kor_ger_ctl_dgb_nor_jav_guj_hau_ind_cnt_mol_fbf_bos_wly_rom_eng_afr_pol_qcu_hin_ukr_lat_zul_sid_lit_heb_ben_sun_swe_ses_svk_yor_tag_tha_chh_tml_ewe_akn_uzb_cze_arw_azi_tsw_vie_mlt_xho_dyu_bam	-0.742959151827644	-1.78517844956696	0.0774925359825195
562	anl_arw_xho_nor_hau_mlt_owc_guj_uzb_tur_swt_bat_igb_svk_mcd_bsq_lat_amr_tsn_cnt_hin_afr_ven_krd_akn_pol_est_dyu_swa_hun_lit_chh_geo_prs_rom_bul_alb_sod_wly_ben_fin_bem_ind_dut_sun_jpn_knd_kor_scr_ukr_yor_grk_mly_ger_heb_tag_mnd_slo_bam_mol_tig_glc_por_rus_fre_qcu_swe_pan_ita_lda_aeg_ctl_amh_bos_jav_urd_dgb_cze_zul_mao_tha_gam_tml_fbf_cic_azi_eng_spa_aze_ewe_vie_sid_ses_tsw_moo	0.291825544664938	0.687497484866764	0.493480301156037
563	amh_alb_moo_ita_owc_heb_anl_bos_azi_tur_ses_jav_akn_cze_afr_bsq_urd_hau_fbf_mnd_bul_ger_swt_hin_cic_glc_est_xho_zul_hun_rus_amr_geo_ctl_ben_scr_ukr_wly_gam_svk_fin_bam_mao_lat_tag_jpn_tml_kor_guj_mol_ven_pol_ind_mcd_tig_sun_cnt_swe_swa_prs_aeg_nor_pan_grk_spa_qcu_krd_por_lit_tsw_mlt_fre_chh_slo_mly_dut_igb_eng_lda_bat_tha_sid_knd_ewe_yor_aze_arw_rom_uzb_bem_vie_sod_tsn_dgb_dyu	-0.377877389346142	-0.897757334729133	0.371633236943226
564	wly_ger_dgb_grk_amr_chh_sid_mcd_azi_aze_swt_tag_cic_krd_prs_bsq_spa_sod_moo_mnd_dut_fre_zul_ben_lda_alb_fin_tsw_bem_est_arw_tig_geo_urd_hin_svk_bul_heb_owc_lit_hun_ses_bat_mol_jav_jpn_knd_kor_afr_ukr_igb_swe_mly_bos_aeg_sun_cnt_por_dyu_rom_gam_eng_ctl_scr_cze_qcu_ita_slo_rus_ven_mlt_pol_anl_nor_mao_glc_tsn_guj_bam_ind_tha_amh_tml_akn_xho_uzb_lat_pan_tur_swa_vie_hau_ewe_yor_fbf	0.606321097922833	1.43085985564621	0.155822026693054
565	hau_prs_fbf_svk_mlt_wly_chh_fre_aze_uzb_xho_jav_swa_ger_afr_bsq_spa_tig_bam_cnt_lit_hin_dyu_ctl_ses_bul_est_ven_zul_hun_eng_owc_geo_nor_por_bos_urd_aeg_sid_pol_fin_yor_mly_scr_mao_jpn_tml_kor_dut_grk_cic_mcd_sun_rus_heb_tag_mnd_alb_tsw_ben_anl_swe_krd_ukr_arw_qcu_lat_pan_cze_tsn_amh_slo_sod_ita_ind_glc_moo_mol_ewe_bat_tha_gam_knd_swt_dgb_azi_rom_guj_tur_bem_vie_amr_igb_akn_lda	0.0530383492954479	0.12491886556974	0.900857409667317
566	sod_por_ewe_lat_wly_amr_amh_ukr_uzb_tur_swt_ind_xho_fre_eng_bsq_rom_heb_ses_cnt_bul_prs_akn_bos_lda_nor_est_ven_fbf_hun_slo_gam_geo_lit_afr_rus_spa_tig_hau_arw_fin_swa_sun_cze_jav_jpn_knd_kor_ita_dut_tsw_pan_tag_ger_mlt_mly_mnd_hin_zul_ben_anl_krd_glc_pol_alb_qcu_swe_svk_urd_dyu_owc_guj_sid_mcd_bat_grk_yor_ctl_igb_mao_tha_aeg_tml_cic_moo_aze_scr_mol_azi_tsn_vie_chh_dgb_bam_bem	-0.745240827061462	-1.78966599268096	0.0767625088272581
567	gam_grk_tsn_cze_heb_chh_amr_pan_uzb_aze_xho_sun_dyu_krd_svk_bsq_afr_hau_cic_mnd_scr_urd_ses_dut_zul_fre_hun_dgb_fbf_fin_eng_sod_geo_rom_ita_ctl_bul_anl_aeg_nor_est_swt_ind_hin_bat_jpn_knd_kor_ben_rus_lda_alb_tag_slo_owc_mao_cnt_ukr_yor_lat_sid_mcd_prs_ger_por_qcu_lit_mol_spa_bam_amh_guj_mlt_arw_mly_pol_moo_bos_ven_jav_tha_wly_tml_akn_swa_azi_glc_swe_tur_bem_vie_tig_tsw_ewe_igb	0.104000128348973	0.244617306978939	0.80729166680025
568	wly_mcd_ewe_hin_gam_owc_sod_afr_tur_uzb_cic_bat_swt_prs_lit_bsq_swe_amr_moo_cnt_svk_eng_xho_fre_lda_ger_est_tsn_ven_fin_por_anl_geo_ctl_ben_urd_dut_chh_heb_spa_hun_zul_jav_bul_ind_jpn_knd_kor_pol_krd_dgb_lat_tag_ita_hau_mao_mnd_mol_fbf_rus_mlt_guj_rom_slo_bos_qcu_arw_alb_ukr_dyu_sid_cze_amh_grk_sun_glc_swa_nor_bam_mly_tha_tig_tml_tsw_akn_aze_pan_scr_azi_bem_vie_aeg_igb_yor_ses	-1.23348227862972	-3.05990991023224	0.00289308842882758
569	tig_cze_fbf_ukr_owc_chh_mlt_pol_tur_azi_tsw_sun_cic_scr_ita_bsq_hin_heb_ses_mnd_lat_fre_tsn_arw_dgb_rom_fin_ewe_swt_est_dut_amh_geo_mol_ger_swe_grk_gam_sod_lit_hun_akn_bat_por_jav_jpn_tml_kor_spa_urd_bem_bos_ind_rus_wly_mao_cnt_krd_yor_svk_anl_mcd_glc_pan_guj_qcu_ben_prs_bul_lda_aeg_nor_amr_afr_mly_alb_bam_slo_xho_tag_tha_sid_knd_zul_igb_aze_eng_ctl_uzb_dyu_vie_hau_swa_ven_moo	0.532921537806705	1.26271224905752	0.209849560744725
570	amh_cze_ven_ctl_tig_amr_anl_dut_uzb_tur_dyu_sun_yor_lat_por_bsq_glc_heb_dgb_cnt_lit_mcd_xho_krd_swa_urd_fin_bem_akn_est_hin_aeg_geo_ben_ita_afr_fre_chh_mlt_prs_hun_moo_tag_rus_mao_jpn_tml_kor_spa_eng_igb_rom_bat_grk_wly_jav_mnd_slo_swt_nor_owc_svk_scr_bos_alb_qcu_ukr_ger_guj_lda_sid_mol_hau_pan_mly_pol_tsw_swe_ewe_ind_tha_sod_knd_tsn_bam_aze_arw_bul_azi_ses_vie_gam_cic_fbf_zul	-0.868876400192787	-2.0978213690724	0.0386329664237834
571	chh_spa_dgb_urd_heb_mlt_sid_prs_uzb_azi_ven_mao_tsw_rus_scr_bsq_mcd_sod_yor_cnt_swe_pol_zul_cze_bem_afr_est_swt_akn_hun_glc_hau_geo_ctl_fre_mol_ben_wly_amr_ger_fin_tsn_ind_dut_bat_jpn_tml_kor_nor_lat_fbf_pan_sun_eng_tig_jav_mnd_grk_bam_por_gam_alb_bos_ukr_lit_qcu_svk_guj_slo_igb_amh_bul_aeg_rom_mly_hin_xho_krd_dyu_tag_tha_owc_knd_moo_swa_tur_arw_ita_aze_cic_vie_anl_lda_ewe_ses	-0.456886739839059	-1.08570693226541	0.280414929120272
572	amr_cze_ewe_arw_owc_heb_anl_lit_aze_tur_dyu_bat_bam_mcd_swe_bsq_hin_sid_tsw_cnt_spa_grk_swa_ctl_akn_scr_est_moo_swt_hun_guj_mlt_geo_lat_pan_eng_nor_gam_hau_alb_fin_xho_tag_prs_mao_jpn_tml_kor_dut_krd_ses_rom_sun_ger_chh_ind_mnd_svk_zul_ukr_sod_pol_ita_fre_slo_qcu_rus_ben_mol_tsn_wly_glc_tig_bos_mly_bul_ven_por_yor_jav_tha_aeg_knd_bem_fbf_azi_urd_afr_uzb_cic_vie_amh_igb_lda_dgb	-1.13245229780059	-2.77445075832329	0.00668326866063015
573	amh_scr_tsn_lit_tig_wly_amr_dut_azi_tur_swa_sun_moo_slo_por_bsq_bul_sod_xho_cnt_bos_ita_zul_grk_dyu_urd_fin_lda_yor_est_mol_gam_geo_ger_pol_pan_eng_aeg_sid_nor_hun_igb_tag_hin_bat_jpn_knd_kor_krd_spa_dgb_svk_ind_swe_anl_mly_mnd_ukr_ses_arw_owc_ben_glc_ctl_lat_qcu_mcd_rom_guj_bem_heb_cze_mlt_alb_jav_afr_fbf_fre_akn_mao_tha_chh_tml_ewe_tsw_aze_prs_rus_uzb_swt_vie_hau_bam_ven_cic	0.0154629849669191	0.0364032664252272	0.971038834427987
574	hau_spa_fbf_dut_sod_sid_amh_afr_aze_tur_swa_jav_moo_por_bos_bsq_glc_tig_swt_mnd_ben_guj_xho_lit_lda_swe_fin_ewe_dyu_est_ita_wly_geo_cze_pol_bul_eng_aeg_owc_nor_hun_akn_mao_hin_sun_jpn_knd_kor_fre_ger_zul_rom_ind_slo_heb_tag_cnt_mol_ses_mcd_anl_grk_lat_svk_scr_qcu_rus_urd_alb_bem_gam_pan_mlt_krd_mly_arw_ven_ukr_yor_bat_tha_amr_tml_igb_tsn_azi_ctl_prs_uzb_dgb_vie_chh_bam_cic_tsw	0.218905048057627	0.515349934323727	0.607531380746492
575	hau_lit_tsn_ita_wly_amh_sid_swe_azi_aze_ven_mly_swa_pan_mol_bsq_bul_gam_swt_mnd_fre_svk_dgb_grk_ewe_arw_est_bem_bam_hun_pol_owc_geo_nor_ben_dut_krd_tig_chh_cze_fin_cic_sun_hin_bat_jpn_knd_kor_urd_guj_akn_bos_jav_alb_anl_mao_cnt_afr_igb_lat_mlt_mcd_glc_por_spa_qcu_rus_prs_ctl_moo_heb_eng_sod_rom_ind_slo_xho_scr_ses_tag_tha_amr_tml_lda_zul_uzb_ukr_ger_tur_dyu_vie_aeg_yor_fbf_tsw	0.0760521193581032	0.179156803484461	0.858204321613415
576	aeg_mcd_tsw_bos_tig_amr_sod_prs_aze_azi_yor_tag_lda_swe_mol_bsq_spa_sid_igb_cnt_alb_dut_dyu_ctl_bam_afr_hun_bem_zul_fin_glc_gam_geo_ben_slo_pan_bul_wly_mlt_scr_est_fbf_mao_ukr_sun_jpn_knd_kor_cze_rus_swa_pol_mly_hin_owc_ind_mnd_por_swt_fre_chh_rom_svk_guj_arw_qcu_ita_nor_ger_xho_anl_urd_amh_eng_bat_lat_ven_krd_akn_jav_tha_heb_tml_ses_dgb_uzb_lit_grk_tur_tsn_vie_hau_moo_ewe_cic	-0.815823644141532	-1.96682069353175	0.0521845936146
577	tig_grk_moo_ukr_sid_aeg_mlt_por_aze_azi_yor_mly_ewe_rom_ben_bsq_alb_amh_bam_cnt_ctl_pol_tsw_slo_dgb_afr_est_igb_swa_hun_bul_amr_geo_nor_scr_ger_cze_heb_hau_spa_fin_bem_sun_hin_mao_jpn_tml_kor_arw_fre_swt_mcd_tag_dut_sod_ind_mnd_swe_xho_krd_owc_prs_urd_guj_lat_qcu_eng_bos_ita_cic_gam_lit_anl_svk_jav_rus_lda_mol_akn_bat_tha_wly_knd_fbf_zul_tur_glc_pan_uzb_tsn_vie_chh_dyu_ven_ses	-0.412388338941607	-0.978724257367702	0.330255393618734
578	heb_spa_dgb_bul_hau_wly_tig_swe_uzb_tur_dyu_mly_fbf_por_pan_bsq_urd_amr_zul_cnt_scr_ben_akn_bos_xho_afr_est_lda_ven_hun_rom_gam_geo_slo_svk_ctl_grk_aeg_amh_mcd_fin_igb_ind_prs_mao_jpn_knd_kor_lat_mol_bam_hin_jav_ita_anl_sun_mnd_ukr_tsw_ger_chh_fre_dut_rus_guj_qcu_arw_nor_alb_moo_mlt_cze_owc_glc_bat_krd_ses_lit_swt_tag_tha_sid_tml_yor_ewe_aze_eng_pol_azi_cic_vie_sod_tsn_swa_bem	-0.503064171274865	-1.19855808668284	0.233745118590795
579	chh_svk_lda_nor_owc_sid_hau_swe_tur_azi_akn_mly_dyu_ukr_por_bsq_bul_wly_ewe_mnd_guj_hin_fbf_rom_zul_ger_hun_dgb_bem_est_afr_amr_geo_ita_slo_arw_pan_mlt_amh_scr_fin_tsw_jav_glc_sun_jpn_tml_kor_ben_eng_ses_fre_ind_cze_sod_tag_cnt_rus_swa_pol_anl_spa_prs_krd_urd_qcu_alb_bos_ctl_yor_aeg_dut_gam_mcd_bat_grk_swt_lit_cic_mao_tha_tig_knd_ven_igb_uzb_lat_mol_aze_xho_vie_heb_bam_moo_tsn	0.0331594083462398	0.078381341931128	0.937693114572547
580	anl_svk_fbf_guj_aeg_hau_tig_ben_uzb_azi_lda_mly_igb_rom_bul_bsq_eng_heb_zul_cnt_bos_ctl_swa_glc_akn_ita_est_dgb_tsn_fin_mcd_mlt_geo_spa_dut_pan_lat_sod_wly_rus_hun_moo_ind_scr_bat_jpn_knd_kor_pol_mol_bam_ger_jav_afr_amr_mao_mnd_cze_cic_slo_chh_hin_por_fre_grk_qcu_alb_arw_nor_bem_sid_ukr_owc_urd_sun_lit_xho_swe_tsw_tag_tha_gam_tml_ses_ewe_aze_prs_krd_tur_ven_vie_amh_dyu_swt_yor	-0.742614832328115	-1.78849439847801	0.0769525504188548
581	chh_fre_akn_ben_tig_mlt_amr_scr_uzb_aze_moo_jav_swt_slo_prs_bsq_grk_sid_ven_cnt_mcd_krd_cic_arw_dgb_lat_fin_lda_zul_est_dut_wly_geo_bul_bos_ita_svk_aeg_heb_ukr_hun_yor_bat_swe_sun_jpn_tml_kor_alb_rus_xho_spa_tag_por_sod_ind_mnd_pan_ewe_rom_hau_hin_ger_eng_afr_qcu_glc_cze_ctl_bem_gam_guj_anl_urd_mao_lit_igb_nor_bam_mly_tha_owc_knd_swa_tsw_tur_pol_mol_azi_ses_vie_amh_fbf_tsn_dyu	-0.427653908265947	-1.01544191104109	0.312529735184459
582	hau_pol_moo_ben_owc_gam_mlt_pan_tur_azi_bem_ind_swa_ukr_nor_bsq_mcd_sod_igb_mnd_mol_eng_zul_grk_fbf_krd_est_ven_cic_hun_urd_anl_geo_ita_hin_dut_prs_sid_chh_ger_fin_tsn_jav_lit_sun_jpn_tml_kor_afr_bul_ses_guj_mly_svk_tig_bat_cnt_rom_tsw_spa_aeg_alb_por_scr_slo_qcu_glc_cze_swe_swt_wly_arw_heb_fre_mao_bos_xho_ctl_bam_tag_tha_amr_knd_dgb_lda_uzb_lat_rus_aze_ewe_vie_amh_dyu_akn_yor	-0.704083753453869	-1.68788686958022	0.0947839721400474
583	mlt_mcd_swa_grk_aeg_sod_amh_mol_aze_tur_fbf_bat_moo_spa_hin_bsq_slo_heb_zul_mnd_arw_guj_tsn_rom_lda_glc_fin_tsw_yor_est_nor_chh_geo_cze_ben_swe_alb_sid_amr_urd_hun_cic_tag_bul_ind_jpn_tml_kor_krd_ger_ses_svk_mao_pan_tig_jav_cnt_afr_ewe_scr_gam_bos_pol_fre_prs_qcu_ita_lit_por_dyu_owc_eng_hau_lat_mly_ctl_swt_dut_ven_sun_tha_wly_knd_igb_bam_azi_ukr_rus_uzb_xho_vie_anl_bem_akn_dgb	-0.194727380103195	-0.4595231653784	0.646930901727451
584	aeg_ctl_dgb_hin_owc_mlt_amr_fre_aze_uzb_tsw_mao_swa_bos_dut_bsq_eng_chh_yor_mnd_ita_urd_fbf_pan_ses_rus_hun_zul_bem_fin_alb_heb_geo_bul_ger_scr_slo_anl_sod_prs_est_akn_jav_spa_ind_jpn_tml_kor_rom_guj_swt_ben_tag_mcd_wly_mly_cnt_por_ewe_swe_hau_afr_glc_nor_pol_qcu_svk_mol_lit_tsn_amh_arw_gam_cze_bat_grk_lda_krd_cic_sun_tha_sid_knd_moo_igb_azi_ukr_lat_tur_dyu_vie_tig_xho_ven_bam	-0.0885693526887602	-0.209199787295812	0.834749837431337
585	sid_ctl_xho_slo_hau_amr_heb_rom_azi_tur_ven_tag_yor_hin_svk_bsq_dut_owc_zul_mnd_nor_ita_fbf_bos_tsn_bul_est_bem_bam_fin_prs_mlt_geo_pan_afr_lat_urd_sod_amh_alb_hun_cic_ind_swe_mao_jpn_knd_kor_arw_scr_dgb_krd_sun_glc_tig_bat_cnt_spa_ewe_ben_aeg_ukr_grk_por_pol_qcu_eng_lit_cze_tsw_chh_mcd_gam_mol_jav_fre_igb_guj_akn_mly_tha_anl_tml_moo_ses_aze_ger_rus_uzb_swt_vie_wly_dyu_swa_lda	-0.300654930687812	-0.711350922223228	0.478647251657435
586	mlt_svk_xho_guj_hau_owc_tig_hin_aze_uzb_tsw_bat_zul_swe_grk_bsq_mcd_sod_dyu_cnt_ger_ben_tsn_spa_yor_rus_est_swt_bam_hun_ctl_sid_geo_afr_bos_nor_ita_chh_gam_lat_fin_moo_mao_mol_ind_jpn_knd_kor_alb_scr_fbf_slo_mly_cze_anl_tag_mnd_fre_akn_pol_wly_lit_arw_glc_por_qcu_urd_rom_dut_dgb_amh_pan_amr_prs_sun_ukr_ewe_eng_swa_jav_tha_heb_tml_ven_bem_tur_bul_krd_azi_lda_vie_aeg_igb_cic_ses	0.0246481572270029	0.0581024084108449	0.953791716423461
587	heb_pan_fbf_afr_gam_sod_chh_ctl_aze_uzb_dyu_jav_akn_cze_swe_bsq_spa_anl_ses_mnd_ger_bul_bem_arw_bam_prs_hun_yor_ven_est_nor_amh_geo_guj_scr_ita_ukr_owc_amr_glc_fin_dgb_mao_bos_ind_jpn_tml_kor_mcd_svk_swt_pol_tag_rus_hau_mly_cnt_lat_igb_hin_wly_krd_slo_fre_rom_qcu_grk_dut_mol_tsn_mlt_ben_sid_urd_bat_lit_xho_por_swa_sun_tha_aeg_knd_cic_zul_azi_alb_eng_tur_moo_vie_tig_tsw_lda_ewe	-1.10117876664841	-2.69486905193193	0.00835641007206729
588	hau_mcd_xho_lit_wly_tig_aeg_dut_tur_aze_dgb_mao_bam_ctl_lat_bsq_hin_mlt_zul_mnd_fre_scr_lda_mol_fbf_spa_est_ven_tsw_fin_bos_sid_geo_grk_rus_slo_krd_heb_anl_arw_hun_bem_ind_alb_mly_jpn_tml_kor_guj_urd_moo_ita_jav_ger_amr_bat_cnt_ukr_swa_pan_amh_afr_eng_bul_ben_qcu_prs_pol_rom_ses_sod_svk_chh_glc_tag_nor_igb_por_ewe_sun_tha_gam_knd_swt_akn_uzb_cze_swe_azi_tsn_vie_owc_yor_cic_dyu	-0.350265696997294	-0.82902139988622	0.409215018494341
589	amh_lat_swt_mol_heb_owc_chh_pol_azi_tur_fbf_mao_tsn_pan_eng_bsq_rom_sid_xho_mnd_spa_arw_lda_ukr_ewe_prs_est_cic_moo_fin_dut_gam_geo_afr_grk_alb_fre_hau_aeg_krd_hun_tsw_sun_ger_tag_jpn_tml_kor_ctl_ita_akn_lit_jav_glc_wly_ind_cnt_hin_swa_cze_amr_urd_slo_svk_bul_qcu_nor_bos_por_dgb_anl_mcd_mlt_swe_bat_guj_bem_rus_ven_mly_tha_tig_knd_yor_bam_aze_scr_ben_uzb_igb_vie_sod_ses_zul_dyu	0.507214705998352	1.20034172391655	0.233055304496743
590	owc_ukr_lda_por_chh_sod_anl_arw_aze_uzb_moo_mly_tsn_afr_rom_bsq_bul_hau_swt_mnd_dut_hin_ewe_fre_xho_rus_est_fbf_dgb_hun_swe_sid_geo_ita_lat_ctl_mcd_amh_aeg_eng_fin_cic_bat_guj_sun_jpn_knd_kor_prs_ben_swa_bos_jav_urd_mlt_ind_cnt_slo_zul_scr_wly_glc_pan_nor_spa_qcu_alb_svk_grk_dyu_gam_mol_heb_krd_mao_cze_ses_ger_ven_tag_tha_amr_tml_tsw_yor_azi_pol_lit_tur_bam_vie_tig_akn_bem_igb	-1.00170070287217	-2.44291832612157	0.0164573930374052
591	sod_prs_yor_dut_hau_aeg_gam_ita_uzb_aze_bem_mao_swa_urd_scr_bsq_pan_mlt_bam_cnt_mcd_krd_fbf_ben_ewe_eng_fin_tsw_igb_est_alb_chh_geo_arw_slo_grk_lit_amh_tig_bos_hun_ven_sun_guj_jav_jpn_tml_kor_nor_fre_tsn_ger_ind_afr_heb_bat_mnd_lat_swt_mol_amr_rom_ukr_rus_spa_qcu_hin_pol_swe_dgb_owc_ctl_sid_glc_tag_bul_lda_por_ses_mly_tha_anl_knd_dyu_moo_azi_svk_cze_tur_akn_vie_wly_cic_zul_xho	-0.263135365021907	-0.62151225302417	0.535783172419972
592	heb_slo_ses_prs_aeg_amr_mlt_hin_tur_azi_ewe_ind_lda_nor_bos_bsq_alb_anl_cic_mnd_mol_swe_bem_grk_moo_ben_est_bam_zul_fin_scr_owc_geo_lat_ger_por_cze_chh_tig_afr_hun_xho_mly_rus_bat_jpn_tml_kor_fre_ita_ven_arw_tag_eng_wly_jav_cnt_guj_yor_mcd_amh_ukr_svk_pan_krd_qcu_glc_ctl_pol_dgb_gam_spa_sod_dut_sun_urd_dyu_rom_tsn_mao_tha_sid_knd_fbf_akn_uzb_lit_bul_aze_igb_vie_hau_tsw_swt_swa	-0.243856577327161	-0.575690244478747	0.566215004816478
593	gam_glc_ewe_guj_amh_hau_sod_rus_aze_azi_xho_sun_tsn_eng_cze_bsq_mcd_chh_zul_mnd_slo_lit_swa_arw_fbf_ger_est_bam_dyu_fin_bul_owc_geo_pol_ctl_nor_grk_aeg_heb_fre_hun_cic_mly_por_mao_jpn_knd_kor_bos_swe_tsw_krd_bat_ukr_wly_ind_cnt_svk_swt_rom_mlt_urd_mol_ita_scr_qcu_prs_pan_spa_moo_sid_lat_tig_afr_jav_dut_lda_hin_ven_tag_tha_anl_tml_akn_igb_uzb_alb_ben_tur_dgb_vie_amr_ses_bem_yor	-0.593125818948203	-1.41961310084506	0.159063687138682
594	heb_glc_ven_ukr_sid_sod_aeg_rus_tur_uzb_lda_ind_dyu_bul_por_bsq_swe_anl_fbf_cnt_ger_mcd_bam_krd_ewe_fre_est_ses_bem_fin_pol_amr_geo_pan_arw_ctl_lat_tig_mlt_urd_hun_yor_bat_alb_mly_jpn_tml_kor_ben_ita_tsw_dut_sun_hin_hau_jav_mnd_nor_xho_mol_amh_afr_slo_eng_svk_qcu_guj_bos_lit_dgb_chh_spa_wly_cze_tag_scr_akn_prs_swa_mao_tha_gam_knd_igb_tsn_azi_grk_rom_aze_swt_vie_owc_cic_moo_zul	-0.765842445410761	-1.84099375852559	0.0688107231429663
595	hau_grk_xho_arw_aeg_amh_amr_lat_azi_aze_swt_mao_zul_slo_mcd_bsq_mol_sod_dgb_cnt_hin_alb_dyu_pol_ewe_bos_hun_yor_akn_fin_por_heb_geo_scr_svk_nor_lit_anl_chh_dut_est_ven_mly_ukr_sun_jpn_tml_kor_ger_ita_igb_spa_ind_fre_wly_bat_mnd_ctl_tsn_ben_owc_guj_afr_glc_urd_qcu_rus_cze_eng_tsw_tig_bul_mlt_pan_tag_prs_swa_krd_moo_jav_tha_sid_knd_bem_cic_uzb_rom_swe_tur_fbf_vie_gam_lda_bam_ses	-0.149692043716699	-0.352973522639171	0.724907069995987
596	wly_bos_swt_scr_heb_amh_aeg_fre_aze_uzb_cic_mly_dyu_prs_guj_bsq_rus_sod_ven_mnd_bul_urd_zul_nor_swa_eng_est_dgb_tsn_fin_ben_amr_geo_svk_slo_lit_mcd_hau_sid_ger_hun_bam_jav_ctl_sun_jpn_knd_kor_pan_spa_akn_rom_bat_dut_gam_ind_cnt_grk_lda_glc_owc_krd_swe_hin_pol_qcu_cze_alb_por_tsw_chh_arw_mlt_ita_tag_afr_ses_ukr_ewe_mao_tha_tig_tml_bem_igb_tur_mol_lat_azi_moo_vie_anl_yor_fbf_xho	-0.638750406939763	-1.52981758482525	0.129456324109582
597	mlt_grk_xho_mcd_hau_amr_aeg_pol_aze_uzb_igb_mly_swt_ger_spa_bsq_slo_anl_bam_cnt_eng_prs_ven_cze_zul_swe_est_cic_bem_hun_pan_sid_geo_guj_ukr_svk_rus_owc_chh_ita_fin_yor_sun_glc_tag_jpn_tml_kor_ctl_lit_fbf_fre_jav_scr_heb_ind_mnd_ben_dgb_bos_wly_afr_por_hin_mol_qcu_dut_nor_arw_tsw_amh_bul_tig_lat_bat_alb_dyu_urd_ewe_mao_tha_gam_knd_tsn_moo_tur_krd_rom_azi_swa_vie_sod_ses_akn_lda	-0.293759811961274	-0.69452108569904	0.489086921455861
598	owc_prs_ewe_scr_chh_mlt_gam_mcd_uzb_azi_moo_jav_dyu_swe_rom_bsq_pan_sid_akn_mnd_pol_arw_cic_lit_yor_bos_est_swa_fbf_fin_nor_hau_geo_ukr_svk_ita_bul_sod_aeg_ben_hun_dgb_mao_rus_bat_jpn_tml_kor_por_afr_ses_slo_sun_krd_amr_tag_cnt_dut_bam_ctl_wly_alb_lat_glc_fre_qcu_eng_mol_grk_bem_tig_spa_heb_hin_ind_ger_swt_guj_ven_mly_tha_amh_knd_lda_xho_aze_urd_cze_tur_tsn_vie_anl_zul_igb_tsw	-0.452958372816066	-1.07847411608245	0.283611531483772
599	tig_por_zul_krd_sod_gam_aeg_scr_tur_aze_ses_jav_ven_lat_guj_bsq_bos_mlt_swa_mnd_swe_spa_lda_alb_xho_svk_hun_bam_dgb_est_ita_amr_geo_dut_glc_ben_eng_hau_wly_bul_fin_tsn_mly_fre_ind_jpn_knd_kor_rus_pol_igb_ukr_bat_rom_sid_sun_cnt_mol_ewe_pan_amh_slo_nor_urd_ger_qcu_arw_afr_grk_tsw_chh_hin_heb_prs_mao_cze_moo_mcd_akn_tag_tha_owc_tml_bem_fbf_azi_lit_ctl_uzb_cic_vie_anl_swt_yor_dyu	-0.320695404617269	-0.758900165239202	0.44983143393651
600	chh_bos_lda_rom_gam_heb_amr_hin_tur_aze_tsw_bat_dyu_nor_pan_bsq_spa_tig_swt_cnt_eng_bul_moo_svk_fbf_mcd_hun_cic_dgb_est_arw_sod_geo_fre_ctl_ben_ita_sid_mlt_cze_fin_akn_tag_swe_ind_jpn_knd_kor_rus_scr_igb_prs_jav_ukr_owc_mao_mnd_lat_ewe_dut_amh_pol_por_alb_afr_qcu_ger_mol_lit_xho_aeg_guj_hau_slo_mly_urd_swa_krd_ses_sun_tha_wly_tml_zul_ven_uzb_glc_grk_azi_tsn_vie_anl_yor_bam_bem	-0.0246067833116495	-0.0580329051345733	0.953846928979684
601	hau_bul_moo_nor_chh_gam_sod_por_aze_tur_bam_mao_zul_pan_hin_bsq_ben_owc_tsw_mnd_ger_lit_dyu_prs_cic_arw_est_swa_bem_hun_rus_sid_geo_fre_glc_guj_slo_wly_amr_pol_fin_lda_sun_bos_tag_jpn_knd_kor_cze_svk_xho_afr_mly_krd_heb_ind_cnt_ctl_ewe_dut_mlt_rom_scr_ita_mol_qcu_grk_swe_ukr_dgb_tig_lat_anl_urd_bat_spa_tsn_eng_fbf_jav_tha_amh_tml_yor_ses_uzb_alb_mcd_azi_ven_vie_aeg_akn_igb_swt	0.0104899222866613	0.024729482122754	0.980323723901092
602	amh_mol_ven_afr_sid_anl_mlt_alb_aze_tur_moo_tag_xho_pan_urd_bsq_guj_owc_ses_cnt_rom_arw_swt_scr_dgb_por_fin_fbf_akn_hun_glc_amr_geo_fre_lat_eng_nor_heb_gam_dut_est_yor_jav_rus_sun_jpn_knd_kor_mcd_ger_ewe_hin_bat_spa_chh_mao_mnd_lit_bam_pol_tig_ctl_cze_ita_krd_qcu_prs_swe_ben_swa_hau_bul_aeg_slo_ind_bos_cic_ukr_tsw_mly_tha_wly_tml_zul_tsn_azi_svk_grk_uzb_dyu_vie_sod_bem_igb_lda	-0.39695004357629	-0.941890492999238	0.348688984780498
603	heb_afr_dgb_glc_aeg_mlt_owc_cze_azi_aze_dyu_tag_lda_lit_ita_bsq_rom_amh_bam_cnt_grk_alb_zul_bul_bem_nor_est_tsn_ewe_fin_spa_amr_geo_swe_dut_svk_arw_sod_tig_ben_hun_tsw_mly_bos_mao_jpn_knd_kor_krd_slo_igb_hin_bat_mol_gam_jav_mnd_pol_akn_ger_sid_prs_guj_scr_rus_qcu_lat_mcd_por_swt_hau_ctl_anl_pan_ind_eng_cic_urd_yor_sun_tha_chh_tml_swa_xho_tur_fre_ukr_uzb_ven_vie_wly_ses_fbf_moo	0.0219664895594506	0.0517939237381265	0.958803984379978
604	amr_prs_dyu_ger_sid_amh_wly_ita_azi_tur_bam_ind_ewe_grk_pol_bsq_spa_chh_bem_cnt_hin_svk_ven_bul_swa_guj_est_igb_zul_fin_lat_mlt_geo_ctl_ukr_glc_alb_owc_aeg_lit_hun_swt_jav_urd_tag_jpn_tml_kor_ben_rom_xho_eng_mly_afr_anl_mao_mnd_mol_ses_bos_hau_scr_pan_slo_por_qcu_mcd_fre_cze_tsn_sod_dut_gam_rus_bat_krd_tsw_swe_akn_sun_tha_tig_knd_moo_lda_aze_nor_arw_uzb_yor_vie_heb_fbf_dgb_cic	-0.452484308449156	-1.07727679505292	0.28414310718903
605	mlt_prs_swt_afr_hau_amr_anl_alb_tur_aze_igb_ind_tsn_mol_glc_bsq_urd_heb_dyu_cnt_hin_rus_bem_dut_zul_ctl_hun_akn_fbf_fin_scr_sod_geo_nor_svk_grk_ukr_amh_chh_swe_est_dgb_bat_eng_sun_jpn_knd_kor_rom_spa_tsw_ita_mao_ger_gam_mly_mnd_por_moo_pol_owc_bul_krd_pan_arw_qcu_mcd_slo_lit_cic_wly_lat_tig_fre_jav_cze_swa_guj_ven_tag_tha_sid_tml_ewe_ses_azi_bos_ben_uzb_bam_vie_aeg_lda_xho_yor	-0.599802243784317	-1.43277810430462	0.155274249672723
606	sid_lit_fbf_ctl_anl_hau_amr_mcd_azi_uzb_moo_bat_ven_ita_pan_bsq_krd_chh_igb_cnt_arw_urd_cic_cze_zul_ukr_fin_xho_tsn_est_grk_aeg_geo_bos_dut_slo_svk_wly_gam_rus_hun_bam_mly_swe_tag_jpn_tml_kor_scr_spa_ses_afr_jav_ger_tig_sun_mnd_rom_ewe_lat_owc_ben_mol_alb_eng_qcu_nor_fre_bul_yor_amh_glc_heb_guj_mao_prs_akn_pol_swa_ind_tha_sod_knd_swt_dyu_aze_por_hin_tur_dgb_vie_mlt_tsw_bem_lda	0.142188452283298	0.334712873403614	0.738595416903312
607	sod_swe_bam_rus_tig_sid_amr_pan_aze_tur_fbf_jav_ewe_alb_lat_bsq_ctl_heb_igb_cnt_svk_bos_dgb_pol_moo_cze_hun_dyu_lda_est_arw_wly_geo_glc_eng_ita_spa_aeg_hau_ben_fin_ven_mao_urd_mly_jpn_tml_kor_fre_hin_swa_ger_sun_guj_amh_ind_mnd_ukr_swt_bul_chh_dut_slo_prs_mol_qcu_nor_rom_grk_zul_mlt_lit_gam_scr_tag_por_ses_afr_cic_bat_tha_anl_knd_xho_bem_uzb_krd_mcd_azi_tsw_vie_owc_yor_tsn_akn	-0.908352371794262	-2.20158989942699	0.0301681122482121
608	tig_urd_swa_ita_wly_chh_heb_pol_uzb_tur_igb_bat_yor_prs_arw_bsq_glc_sid_dgb_mnd_mol_eng_lda_rus_swt_guj_fin_akn_ewe_est_dut_aeg_geo_scr_spa_cze_nor_amh_amr_svk_hun_xho_tag_bul_mly_jpn_tml_kor_ben_grk_ven_pan_jav_por_mlt_sun_cnt_hin_moo_rom_sod_bos_mcd_fre_lat_qcu_ctl_ger_lit_dyu_anl_afr_hau_alb_mao_krd_ses_swe_tsw_ind_tha_gam_knd_bam_bem_azi_ukr_slo_aze_fbf_vie_owc_cic_zul_tsn	0.455881486261042	1.07590998167788	0.284750769794463
609	owc_krd_tsw_guj_wly_anl_amr_afr_uzb_aze_akn_mly_ses_scr_rus_bsq_spa_tig_cic_cnt_eng_lit_swt_ita_yor_lat_fin_dyu_moo_hun_ctl_hau_geo_alb_cze_por_mcd_amh_gam_urd_est_bem_ind_rom_mao_jpn_tml_kor_pol_grk_tsn_ben_jav_fre_chh_sun_mnd_mol_ewe_dut_mlt_nor_bos_ukr_ger_qcu_svk_prs_swe_swa_aeg_slo_sod_glc_tag_hin_xho_bul_zul_bat_tha_sid_knd_igb_bam_tur_arw_pan_azi_dgb_vie_heb_fbf_lda_ven	-0.459895888206029	-1.09348103646177	0.277006926868168
610	amr_lit_ses_ctl_owc_anl_hau_rom_tur_aze_yor_jav_bam_spa_cze_bsq_grk_tig_akn_mnd_nor_prs_zul_pan_swa_ita_fin_xho_moo_hun_scr_heb_geo_alb_guj_urd_svk_sod_amh_bul_est_dyu_mao_slo_mly_jpn_tml_kor_bos_swe_lda_rus_bat_por_wly_sun_cnt_afr_fbf_arw_mlt_ger_fre_mcd_pol_qcu_lat_krd_ben_tsn_chh_glc_gam_mol_tag_ukr_cic_dut_ven_ind_tha_sid_knd_bem_igb_azi_hin_eng_uzb_dgb_vie_aeg_tsw_swt_ewe	-0.396497294713677	-0.94006751580719	0.349618239025376
611	heb_bul_akn_bos_gam_mlt_aeg_ben_aze_uzb_swt_ind_ses_afr_cze_bsq_eng_sod_yor_mnd_pol_lat_tsw_por_lda_svk_est_ven_bam_fin_glc_owc_geo_mol_grk_scr_ukr_amr_wly_swe_hun_xho_mao_krd_sun_jpn_knd_kor_hin_ger_ewe_prs_tag_dut_anl_bat_cnt_arw_fbf_alb_amh_ita_pan_slo_rus_qcu_lit_ctl_urd_dyu_hau_rom_sid_guj_jav_nor_cic_mcd_igb_mly_tha_chh_tml_bem_dgb_tur_fre_spa_azi_zul_vie_tig_swa_moo_tsn	-0.86181454649335	-2.08421891259869	0.0398821332495021
612	chh_cze_ses_spa_anl_tig_owc_eng_tur_azi_swa_mly_ewe_nor_rom_bsq_ukr_sod_igb_cnt_grk_pol_swt_dut_tsw_guj_est_dgb_akn_fin_glc_amr_geo_rus_ger_ctl_slo_heb_hau_arw_hun_fbf_sun_krd_jav_jpn_tml_kor_ben_lit_zul_svk_tag_urd_aeg_mao_mnd_afr_ven_por_gam_scr_prs_swe_alb_qcu_fre_mcd_ita_bam_amh_pan_sid_bul_bat_hin_bem_mol_yor_ind_tha_wly_knd_lda_cic_uzb_lat_bos_aze_dyu_vie_mlt_tsn_moo_xho	0.424444366293896	1.00132751544999	0.31926675986867
613	gam_swe_cic_ger_wly_sid_owc_guj_aze_azi_swa_mly_tsn_pol_lit_bsq_cze_sod_lda_cnt_ita_pan_xho_glc_dyu_rus_hun_akn_bam_est_ben_chh_geo_bul_spa_eng_mol_amr_heb_por_fin_tsw_tag_mcd_bat_jpn_tml_kor_grk_ukr_igb_arw_ind_afr_tig_jav_mnd_lat_swt_krd_anl_dut_urd_slo_svk_qcu_hin_ctl_rom_dgb_mlt_prs_amh_fre_mao_alb_ses_nor_yor_sun_tha_hau_knd_ewe_fbf_tur_scr_bos_uzb_ven_vie_aeg_bem_moo_zul	-0.528922269183554	-1.26137002257926	0.210330376267042
614	amr_ctl_moo_por_sod_heb_tig_svk_aze_azi_ven_mao_lda_afr_grk_bsq_ger_amh_igb_cnt_hin_nor_fbf_rom_dyu_guj_fin_zul_tsw_est_bos_mlt_geo_glc_mcd_scr_pol_owc_chh_rus_hun_bem_bat_arw_tag_jpn_tml_kor_pan_bul_ewe_urd_sun_ukr_aeg_mly_mnd_dut_cic_lit_wly_cze_krd_ita_swe_qcu_spa_eng_lat_ses_hau_slo_anl_alb_ind_ben_tsn_prs_yor_jav_tha_gam_knd_swt_xho_uzb_fre_mol_tur_akn_vie_sid_bam_dgb_swa	0.327252831511455	0.76948969497138	0.443552686583153
615	anl_svk_xho_nor_gam_amr_aeg_eng_tur_uzb_lda_mao_cic_cze_arw_bsq_bos_sid_igb_mnd_alb_por_bem_ben_ses_afr_est_ven_swt_fin_ctl_amh_geo_guj_scr_ita_swe_heb_sod_bul_hun_swa_bat_urd_jav_jpn_tml_kor_pan_lit_yor_ukr_ind_rom_hau_tag_cnt_hin_fbf_spa_wly_slo_mcd_lat_rus_qcu_ger_glc_fre_dyu_tig_krd_mlt_prs_mly_grk_bam_pol_tsw_sun_tha_chh_knd_zul_akn_azi_mol_dut_aze_dgb_vie_owc_moo_ewe_tsn	-0.734142054502055	-1.76232027718978	0.0813007861321023
616	gam_ben_dyu_spa_hau_amh_sod_lit_aze_tur_tsn_jav_swa_ita_krd_bsq_bos_amr_ewe_cnt_scr_nor_moo_prs_fbf_arw_fin_ses_bam_est_afr_heb_geo_glc_fre_alb_urd_anl_aeg_ctl_hun_igb_mly_swe_bat_jpn_knd_kor_guj_eng_bem_bul_sun_hin_owc_mao_mnd_svk_zul_por_mlt_cze_lat_slo_ukr_qcu_pan_mcd_rom_yor_tig_pol_chh_mol_ind_grk_cic_rus_ven_tag_tha_sid_tml_dgb_xho_uzb_ger_dut_azi_swt_vie_wly_tsw_lda_akn	-0.913075643027795	-2.21404348226091	0.0292700301474683
617	heb_lit_igb_urd_chh_amh_anl_swe_aze_tur_lda_mao_swt_rus_svk_bsq_mcd_gam_dgb_cnt_scr_slo_bam_ukr_bem_bos_fin_cic_ven_est_cze_mlt_geo_ctl_eng_rom_pol_amr_wly_afr_hun_ewe_bat_fre_sun_jpn_knd_kor_mol_guj_ses_spa_jav_ger_sod_tag_mnd_lat_yor_nor_owc_bul_pan_prs_grk_qcu_krd_alb_hin_swa_tig_ben_sid_dut_mly_por_xho_ita_moo_ind_tha_aeg_tml_akn_zul_azi_glc_arw_uzb_tsw_vie_hau_tsn_dyu_fbf	-1.26769459416527	-3.15653448886728	0.00215223308255342
618	sid_nor_xho_spa_chh_amr_gam_urd_aze_tur_lda_sun_tsw_hin_mol_bsq_ita_anl_swa_mnd_glc_ukr_igb_fre_ven_afr_hun_fbf_zul_est_scr_aeg_geo_guj_eng_dut_por_amh_wly_bul_fin_swt_mao_ctl_tag_jpn_tml_kor_lat_arw_dgb_pol_jav_ben_mlt_bat_cnt_alb_moo_bos_owc_swe_rom_pan_slo_qcu_ger_rus_svk_dyu_sod_prs_hau_grk_ind_krd_bem_mcd_cic_mly_tha_heb_knd_akn_ses_uzb_lit_cze_azi_bam_vie_tig_tsn_ewe_yor	-0.931181448482508	-2.25964713645135	0.0261778704949109
619	mlt_eng_cic_guj_aeg_amh_tig_bos_tur_aze_ses_ind_tsw_ben_ctl_bsq_pol_wly_bam_cnt_lat_mol_swt_lit_bem_mcd_hun_ven_xho_est_cze_chh_geo_fre_scr_dut_alb_sid_amr_ger_fin_igb_bat_rus_mao_jpn_tml_kor_prs_nor_moo_swe_tag_bul_heb_mly_mnd_grk_yor_por_owc_ita_hin_ukr_spa_qcu_krd_rom_urd_akn_anl_svk_hau_slo_jav_pan_ewe_glc_lda_sun_tha_gam_knd_dyu_zul_azi_afr_arw_uzb_dgb_vie_sod_swa_fbf_tsn	0.35492340141674	0.836868483254658	0.404811806035908
620	mlt_eng_bam_lit_sid_owc_amh_ukr_aze_tur_lda_mao_dyu_scr_slo_bsq_cze_heb_akn_cnt_prs_alb_tsn_pan_igb_ita_hun_fbf_ses_est_hin_gam_geo_krd_dut_fre_svk_aeg_wly_rom_fin_bem_bat_nor_jav_jpn_knd_kor_mol_glc_cic_rus_mly_ctl_chh_tag_mnd_guj_xho_por_hau_arw_afr_ben_lat_qcu_ger_urd_pol_swa_anl_spa_amr_mcd_ind_bul_swt_grk_moo_sun_tha_sod_tml_zul_ewe_azi_swe_bos_uzb_ven_vie_tig_dgb_tsw_yor	0.185574010288893	0.437257340566528	0.66293842506678
621	amh_dut_cic_prs_tig_anl_hau_svk_aze_uzb_bam_mly_igb_mcd_scr_bsq_rom_mlt_swt_mnd_ger_bos_tsw_lat_tsn_alb_est_zul_swa_fin_glc_chh_geo_mol_pol_rus_grk_gam_aeg_lit_hun_dgb_tag_afr_ind_jpn_knd_kor_hin_swe_ewe_ita_mao_ben_heb_bat_cnt_fre_moo_arw_sod_pan_slo_por_cze_qcu_ctl_urd_ukr_dyu_owc_nor_amr_krd_jav_bul_fbf_eng_lda_sun_tha_wly_tml_ses_yor_azi_guj_spa_tur_akn_vie_sid_bem_ven_xho	0.351994944763884	0.829342056958441	0.409034523464886
622	heb_krd_xho_rus_sid_gam_owc_ukr_tur_aze_swa_ind_cic_rom_prs_bsq_fre_tig_dyu_cnt_alb_lit_tsw_ger_fbf_hin_est_bem_bam_fin_afr_amr_geo_glc_urd_ben_guj_amh_mlt_dut_hun_yor_tag_bos_mly_jpn_tml_kor_grk_spa_zul_mol_jav_nor_sod_sun_mnd_por_akn_lat_aeg_arw_svk_swe_slo_qcu_mcd_pol_eng_tsn_hau_cze_wly_ctl_bat_bul_ewe_pan_dgb_mao_tha_chh_knd_lda_swt_uzb_ita_scr_azi_moo_vie_anl_ven_igb_ses	-0.141901390796508	-0.335121599010207	0.738288090347365
623	wly_svk_dyu_lit_hau_heb_amh_afr_uzb_tur_akn_sun_bam_rus_hin_bsq_rom_amr_xho_cnt_slo_mcd_moo_cze_cic_grk_fin_swa_igb_hun_mol_sid_geo_ger_lat_ctl_prs_sod_tig_dut_est_fbf_tag_ita_mly_jpn_knd_kor_eng_glc_dgb_spa_jav_bos_mlt_bat_mnd_arw_zul_alb_aeg_swe_por_ben_ukr_qcu_bul_pol_nor_ven_gam_fre_owc_urd_ind_scr_ses_pan_swt_mao_tha_anl_tml_bem_lda_azi_guj_krd_aze_tsn_vie_chh_ewe_yor_tsw	-0.502909501600727	-1.1971313046793	0.234297978247399
624	gam_fre_tsn_dut_aeg_sod_amr_pol_uzb_tur_dgb_mly_tsw_scr_glc_bsq_guj_anl_igb_mnd_cze_por_moo_hin_lda_ukr_hun_xho_ven_fin_alb_wly_geo_grk_spa_rus_rom_chh_owc_afr_est_ses_bat_swe_ind_jpn_knd_kor_eng_mol_zul_prs_jav_arw_amh_mao_cnt_lit_akn_ita_sid_slo_pan_krd_nor_qcu_urd_svk_ben_bam_hau_ger_mlt_bul_sun_lat_bem_bos_ewe_tag_tha_heb_tml_dyu_swa_aze_ctl_mcd_azi_fbf_vie_tig_cic_swt_yor	-0.477681095465919	-1.13349309619679	0.259920808242029
625	chh_fre_fbf_alb_amr_anl_gam_mcd_azi_tur_bam_tag_tsn_eng_spa_bsq_mol_hau_igb_mnd_ger_ctl_dgb_krd_bem_bul_fin_yor_xho_est_grk_owc_geo_lit_afr_slo_cze_heb_mlt_swe_hun_cic_sun_pan_bat_jpn_tml_kor_bos_ukr_swt_prs_jav_lat_sod_mly_cnt_nor_lda_ben_tig_pol_por_guj_ita_qcu_urd_arw_rus_ven_aeg_glc_sid_hin_mao_dut_swa_svk_moo_ind_tha_amh_knd_dyu_akn_aze_scr_rom_uzb_zul_vie_wly_ewe_tsw_ses	0.203492551079229	0.479207431555785	0.632915975401454
626	aeg_nor_bem_slo_chh_heb_hau_swe_uzb_azi_dyu_bat_zul_rus_alb_bsq_ukr_amh_dgb_cnt_afr_ger_lda_glc_ses_spa_hun_yor_swt_fin_arw_anl_geo_hin_fre_urd_bul_wly_owc_prs_est_xho_mly_krd_jav_jpn_knd_kor_lit_eng_igb_por_tag_grk_tig_mao_mnd_guj_tsw_ctl_sid_mcd_rom_pan_cze_qcu_scr_svk_dut_cic_amr_ita_gam_mol_sun_bos_moo_pol_bam_ind_tha_mlt_tml_ven_fbf_aze_ben_lat_tur_ewe_vie_sod_tsn_swa_akn	-0.950648907460762	-2.31467104814486	0.0228317964490066
627	gam_lat_lda_rom_chh_owc_sid_ben_azi_tur_fbf_tag_xho_ctl_scr_bsq_pol_heb_zul_cnt_rus_mcd_dyu_pan_swt_eng_est_cic_bam_hun_arw_sod_geo_krd_nor_alb_dut_hau_tig_bul_fin_akn_mly_prs_ind_jpn_tml_kor_afr_lit_moo_fre_jav_grk_wly_sun_mnd_hin_ven_por_amr_guj_slo_spa_ukr_qcu_ita_urd_swe_swa_anl_mol_aeg_ger_bat_glc_yor_cze_igb_mao_tha_mlt_knd_ewe_tsn_uzb_svk_bos_aze_ses_vie_amh_tsw_dgb_bem	0.460929450393795	1.08983465609014	0.278601835177112
628	hau_pan_moo_ger_amr_mlt_aeg_glc_uzb_aze_bem_mao_akn_arw_rom_bsq_por_gam_swa_mnd_spa_grk_bam_mcd_lda_fre_hun_ven_zul_fin_ukr_sod_geo_krd_hin_pol_mol_sid_tig_svk_est_yor_bat_ctl_mly_jpn_knd_kor_slo_cze_tsn_ita_ind_nor_heb_tag_cnt_scr_cic_prs_anl_eng_rus_alb_guj_qcu_afr_dut_lit_xho_chh_bos_amh_ben_sun_bul_ses_lat_ewe_jav_tha_owc_tml_tsw_dgb_azi_urd_swe_tur_fbf_vie_wly_swt_dyu_igb	0.00865358403268252	0.0203880680397046	0.983777481059529
629	mlt_cze_dyu_spa_aeg_wly_gam_por_azi_uzb_yor_bat_igb_lit_ukr_bsq_grk_amr_lda_cnt_afr_urd_bem_krd_swt_alb_est_ewe_cic_hun_bul_hau_geo_bos_svk_glc_lat_anl_chh_ita_fin_tsn_tag_nor_mao_jpn_knd_kor_ger_pan_bam_slo_jav_mol_amh_sun_mnd_rom_moo_ctl_heb_ben_prs_guj_swe_qcu_scr_mcd_rus_dgb_sod_dut_owc_fre_mly_hin_ses_eng_swa_ind_tha_sid_tml_fbf_zul_aze_pol_arw_tur_ven_vie_tig_xho_akn_tsw	0.0171183252400505	0.0403957296042207	0.967864229942737
630	amh_prs_xho_nor_hau_aeg_wly_pol_aze_uzb_bam_mao_swt_slo_mcd_bsq_fre_amr_dgb_cnt_alb_svk_moo_guj_tsw_krd_est_ses_dyu_hun_dut_heb_geo_spa_glc_pan_urd_chh_sid_swe_fin_ewe_jav_rom_mly_jpn_knd_kor_rus_eng_swa_ben_sun_por_tig_tag_mnd_grk_tsn_lit_sod_ukr_scr_ctl_bos_qcu_arw_lat_afr_yor_anl_mol_gam_hin_bat_ger_bem_bul_akn_ind_tha_mlt_tml_ven_lda_tur_cze_ita_azi_igb_vie_owc_zul_fbf_cic	-0.251055170044779	-0.592978136593023	0.554635047208749
631	mlt_guj_tsw_ger_hau_aeg_gam_lit_tur_uzb_akn_tag_swa_ita_nor_bsq_hin_owc_bem_cnt_alb_mol_dgb_scr_yor_bos_hun_lda_swt_est_mcd_amh_geo_grk_ben_arw_svk_anl_amr_pol_fin_dyu_sun_por_mao_jpn_tml_kor_pan_afr_bam_urd_ind_slo_heb_bat_mnd_ukr_zul_bul_sid_krd_lat_eng_prs_qcu_rom_fre_spa_ewe_tig_ctl_wly_cze_jav_dut_cic_glc_moo_mly_tha_sod_knd_tsn_igb_azi_swe_rus_aze_ses_vie_chh_fbf_ven_xho	-0.579522065827865	-1.38296577817666	0.169986828703013
632	amr_pan_cic_rus_wly_hau_anl_eng_tur_azi_dyu_sun_zul_lit_scr_bsq_grk_aeg_yor_mnd_ita_urd_akn_mol_xho_rom_fin_igb_swt_est_alb_chh_geo_slo_cze_afr_ukr_heb_owc_krd_hun_tsw_tag_fre_jav_jpn_tml_kor_hin_swe_ven_arw_ind_svk_tig_bat_cnt_mcd_ses_guj_amh_dut_ben_ger_ctl_qcu_glc_bos_nor_lda_sod_pol_mlt_por_mly_bul_dgb_lat_tsn_mao_tha_gam_knd_moo_bam_aze_spa_prs_uzb_ewe_vie_sid_bem_swa_fbf	-0.560831960538255	-1.33544868483642	0.184988910663492
633	gam_pan_tsn_arw_owc_tig_sod_spa_azi_tur_ewe_sun_cic_ger_ukr_bsq_krd_amh_zul_mnd_svk_pol_bem_rus_moo_afr_fin_yor_swa_est_dut_heb_geo_grk_guj_urd_glc_sid_chh_hin_hun_xho_tag_bos_jav_jpn_tml_kor_ctl_bul_dyu_mcd_mao_ita_anl_mly_cnt_rom_swt_ben_amr_nor_lit_mol_eng_qcu_swe_por_scr_fbf_mlt_cze_wly_prs_bat_lat_akn_slo_igb_ind_tha_aeg_knd_ses_dgb_uzb_fre_alb_aze_tsw_vie_hau_ven_lda_bam	-0.189855459635941	-0.448910291607745	0.654540682969097
634	sid_rom_igb_pol_owc_mlt_aeg_swe_aze_azi_ven_mly_moo_hin_prs_bsq_fre_anl_yor_mnd_lat_ctl_bem_pan_fbf_alb_fin_lda_zul_est_arw_amr_geo_krd_afr_glc_urd_amh_hau_mol_hun_bam_tag_ukr_ind_jpn_tml_kor_svk_rus_ewe_por_jav_slo_gam_mao_cnt_ger_xho_dut_heb_grk_ben_guj_ita_qcu_spa_mcd_nor_swt_wly_scr_tig_bos_sun_eng_dyu_cze_tsw_bat_tha_chh_knd_dgb_tsn_tur_lit_bul_uzb_ses_vie_sod_akn_cic_swa	0.0323427706205192	0.0761512877157667	0.939462317592336
635	heb_fre_fbf_bos_chh_gam_owc_glc_aze_tur_tsw_bat_yor_ben_prs_bsq_ctl_hau_dgb_cnt_guj_hin_tsn_dut_lda_swe_fin_dyu_swt_est_ger_mlt_geo_afr_alb_por_ita_wly_tig_urd_hun_xho_tag_spa_ind_jpn_tml_kor_mcd_pan_igb_bul_mao_rom_sid_mly_mnd_ukr_ven_rus_anl_slo_pol_grk_eng_qcu_lat_cze_scr_bem_aeg_krd_amh_arw_jav_nor_zul_svk_moo_sun_tha_amr_knd_bam_akn_uzb_lit_mol_azi_swa_vie_sod_ewe_ses_cic	0.412779564836089	0.975207317707727	0.33198727368934
636	wly_spa_dgb_por_hau_heb_tig_bos_tur_uzb_igb_tag_xho_prs_scr_bsq_pan_amh_bem_cnt_nor_ctl_tsn_mcd_ewe_swe_fin_ven_moo_hun_slo_aeg_geo_eng_krd_fre_svk_amr_gam_urd_est_swa_ind_guj_bat_jpn_knd_kor_pol_rom_ses_lat_mly_mol_owc_sun_mnd_grk_bam_afr_sid_glc_bul_cze_alb_qcu_ita_lit_ben_zul_chh_ger_anl_dut_jav_hin_tsw_ukr_lda_mao_tha_sod_tml_dyu_yor_aze_arw_rus_azi_cic_vie_mlt_fbf_akn_swt	-0.379815812825945	-0.90135395065074	0.369728522684465
637	heb_fre_bem_pol_owc_tig_wly_bos_uzb_azi_yor_mao_swt_lit_lat_bsq_por_mlt_tsw_mnd_ben_hin_ewe_rom_fbf_ctl_hun_zul_bam_fin_bul_gam_geo_nor_ukr_alb_dut_sid_amr_mcd_est_moo_tag_ita_sun_jpn_tml_kor_cze_swe_tsn_slo_mly_guj_hau_bat_cnt_ger_dgb_spa_anl_rus_scr_mol_grk_qcu_urd_afr_eng_ses_chh_krd_aeg_pan_jav_prs_dyu_svk_cic_ind_tha_amh_knd_akn_xho_tur_glc_arw_aze_swa_vie_sod_ven_igb_lda	0.193120584520411	0.45453995966596	0.650499416768659
638	wly_fre_igb_grk_sod_amh_anl_lat_aze_tur_yor_sun_tsw_ukr_prs_bsq_afr_gam_dgb_cnt_mcd_mol_zul_dut_fbf_arw_est_swa_lda_fin_lit_sid_geo_guj_urd_ben_alb_aeg_chh_hin_hun_ven_ind_spa_jav_jpn_tml_kor_rom_bul_dyu_swe_mly_nor_tig_bat_mnd_ger_swt_ita_owc_por_scr_cze_pan_qcu_slo_glc_bos_tsn_mlt_ctl_amr_rus_tag_krd_xho_eng_cic_mao_tha_hau_knd_moo_bam_azi_pol_svk_uzb_akn_vie_heb_ses_ewe_bem	-0.415540066531773	-0.986355453652997	0.326517966535112
639	aeg_afr_tsw_nor_owc_amh_mlt_pol_aze_azi_cic_sun_dyu_mol_rom_bsq_ctl_chh_ses_mnd_spa_guj_ewe_bul_akn_alb_fin_dgb_swt_hun_scr_anl_geo_ger_arw_mcd_lit_wly_sod_ita_est_lda_bat_bos_mao_jpn_knd_kor_glc_prs_bem_pan_ind_ben_hau_tag_cnt_svk_zul_dut_amr_urd_rus_fre_hin_qcu_cze_eng_swe_igb_sid_grk_heb_por_mly_ukr_xho_lat_bam_jav_tha_gam_tml_moo_tsn_uzb_krd_slo_tur_yor_vie_tig_ven_fbf_swa	-0.022132892923336	-0.0521075756280964	0.958554738386921
640	tig_mol_ses_fre_aeg_amh_owc_pan_uzb_tur_ewe_mao_fbf_por_dut_bsq_eng_anl_lda_cnt_krd_arw_tsw_lat_zul_spa_hun_akn_tsn_fin_lit_sid_geo_glc_bul_grk_hin_gam_sod_ben_est_yor_mly_urd_sun_jpn_knd_kor_bos_swe_swa_cze_jav_rus_hau_ind_mnd_scr_xho_alb_mlt_pol_nor_guj_ger_qcu_prs_rom_ctl_cic_wly_ita_amr_svk_bat_afr_dgb_mcd_ven_tag_tha_heb_tml_bam_dyu_azi_ukr_slo_aze_moo_vie_chh_swt_igb_bem	0.0141683530058148	0.0333224264244812	0.973488883798719
641	anl_nor_xho_glc_chh_wly_tig_afr_uzb_azi_zul_tag_swt_krd_spa_bsq_alb_owc_swa_cnt_ukr_eng_cic_prs_fbf_mcd_hun_akn_bem_est_mol_amr_geo_slo_bos_bul_arw_sid_aeg_ger_fin_igb_sun_grk_ind_jpn_knd_kor_guj_cze_ven_por_mao_svk_hau_bat_mnd_hin_bam_fre_amh_ctl_rus_urd_dut_qcu_pol_pan_ita_dgb_mlt_rom_gam_ben_mly_lat_tsw_swe_ewe_jav_tha_heb_tml_lda_ses_tur_lit_scr_aze_tsn_vie_sod_dyu_yor_moo	-0.793716797715995	-1.91525227684995	0.0585330712275861
642	chh_mol_dyu_pan_anl_sod_amr_nor_uzb_azi_zul_bat_akn_ben_bul_bsq_slo_tig_swa_mnd_eng_bos_xho_pol_ses_rom_hun_tsw_tsn_est_ctl_owc_geo_lat_ger_rus_arw_gam_hau_afr_fin_swt_mly_cze_ind_jpn_knd_kor_scr_swe_bam_grk_sun_svk_wly_jav_cnt_krd_fbf_ukr_heb_spa_por_mcd_alb_qcu_fre_lit_ita_yor_mlt_guj_aeg_glc_tag_urd_lda_hin_igb_mao_tha_sid_tml_moo_ewe_aze_prs_dut_tur_bem_vie_amh_ven_dgb_cic	0.869321459696204	2.0760075531007	0.0406529485577479
643	anl_cze_akn_svk_aeg_sod_tig_ger_tur_uzb_ven_ind_igb_glc_urd_bsq_nor_chh_ses_cnt_afr_rus_bem_arw_zul_fre_est_dgb_bam_hun_ukr_mlt_geo_ctl_alb_pol_spa_amr_amh_bos_fin_swt_bat_por_mao_jpn_knd_kor_mol_dut_lda_grk_sun_ita_gam_jav_mnd_ben_tsn_bul_hau_prs_mcd_lat_krd_qcu_pan_scr_eng_dyu_owc_lit_sid_slo_tag_swe_xho_guj_moo_mly_tha_wly_tml_fbf_cic_azi_hin_rom_aze_swa_vie_heb_tsw_ewe_yor	-0.475370018630929	-1.13044975463253	0.261193747538803
644	tig_afr_fbf_glc_mlt_hau_chh_swe_tur_uzb_bem_bat_swa_lat_mcd_bsq_grk_wly_bam_cnt_krd_cze_ven_urd_ewe_svk_est_xho_tsw_fin_guj_sod_geo_ger_nor_spa_ctl_aeg_amh_rus_hun_moo_ind_prs_mao_jpn_tml_kor_dut_arw_cic_fre_mly_alb_gam_jav_mnd_rom_akn_scr_anl_por_pol_bul_slo_qcu_eng_ben_lit_igb_heb_mol_sid_ita_sun_pan_dyu_bos_swt_tag_tha_owc_knd_yor_dgb_azi_ukr_hin_aze_tsn_vie_amr_zul_lda_ses	-0.477332412332297	-1.13675724535822	0.258560369081876
645	heb_mcd_swt_rom_sid_tig_sod_hin_aze_tur_xho_ind_tsw_ctl_slo_bsq_bos_chh_swa_cnt_pan_cze_bem_spa_akn_bul_hun_dgb_igb_est_glc_mlt_geo_prs_ben_swe_ger_amr_amh_lat_fin_lda_mao_afr_bat_jpn_knd_kor_alb_scr_dyu_dut_tag_urd_wly_mly_mnd_eng_bam_krd_owc_por_svk_arw_grk_qcu_ukr_pol_rus_cic_gam_ita_aeg_guj_jav_lit_ewe_fre_zul_sun_tha_anl_tml_ven_yor_uzb_mol_nor_azi_moo_vie_hau_tsn_ses_fbf	-0.360117666716577	-0.853364370279799	0.395649877234044
646	aeg_fre_swa_ben_tig_owc_gam_guj_uzb_tur_xho_sun_dyu_dut_ger_bsq_ita_mlt_moo_mnd_cze_slo_cic_rus_dgb_alb_fin_tsn_tsw_est_lat_hau_geo_mcd_grk_svk_urd_wly_chh_por_hun_akn_bat_hin_tag_jpn_knd_kor_bos_pol_swt_rom_mly_arw_heb_ind_cnt_scr_igb_swe_amr_ukr_spa_prs_glc_qcu_bul_lit_pan_yor_sid_mol_amh_afr_jav_nor_zul_eng_ewe_mao_tha_anl_tml_bem_bam_aze_krd_ctl_azi_fbf_vie_sod_lda_ses_ven	-0.0589411401873678	-0.138859509727146	0.889861415637131
647	wly_fre_dgb_alb_owc_sid_hau_prs_aze_tur_bem_mly_fbf_bul_nor_bsq_eng_sod_swa_cnt_ukr_ger_bam_mcd_lda_glc_est_swt_tsn_fin_pan_anl_geo_rom_hin_cze_pol_tig_amh_guj_hun_cic_ind_lit_mao_jpn_knd_kor_krd_swe_dyu_slo_tag_svk_gam_jav_mnd_scr_ses_ben_mlt_ita_por_mol_grk_qcu_ctl_lat_arw_xho_heb_rus_amr_bos_bat_afr_akn_dut_yor_sun_tha_chh_tml_ewe_tsw_uzb_spa_urd_azi_zul_vie_aeg_igb_moo_ven	-0.0983170812638827	-0.232315743321994	0.816803254571689
648	wly_nor_dyu_cze_sid_amh_chh_slo_aze_tur_swt_bat_xho_hin_swe_bsq_svk_heb_akn_mnd_ger_eng_bem_ukr_swa_pan_hun_ses_yor_fin_spa_gam_geo_bul_glc_alb_pol_hau_sod_fre_est_zul_ind_lit_tag_jpn_knd_kor_krd_mol_cic_ita_mly_urd_anl_mao_cnt_prs_tsn_rus_tig_ben_grk_scr_afr_qcu_por_dut_ctl_igb_mlt_rom_owc_bos_jav_mcd_dgb_guj_lda_sun_tha_amr_tml_ewe_fbf_azi_arw_lat_uzb_tsw_vie_aeg_bam_ven_moo	0.293934264484959	0.693034104106462	0.490015263186058
649	chh_ben_bem_dut_aeg_heb_wly_mcd_azi_aze_ses_jav_ven_eng_swe_bsq_krd_sod_dgb_cnt_grk_pan_swa_pol_akn_fre_est_ewe_zul_fin_bos_hau_geo_bul_por_lat_cze_gam_owc_rom_hun_tsn_bat_svk_mly_jpn_knd_kor_guj_afr_igb_slo_mao_alb_amr_sun_mnd_arw_bam_hin_sid_lit_nor_glc_ger_qcu_ctl_ita_ukr_fbf_anl_scr_amh_rus_ind_prs_moo_urd_cic_tag_tha_tig_tml_lda_yor_uzb_spa_mol_tur_tsw_vie_mlt_xho_dyu_swt	0.338253349758407	0.796547953619799	0.427742368511501
650	tig_lit_tsn_ita_heb_amr_sid_ctl_azi_uzb_moo_jav_fbf_prs_urd_bsq_nor_wly_zul_mnd_hin_spa_swt_scr_ewe_ben_fin_ven_swa_est_arw_owc_geo_guj_swe_rom_afr_chh_mlt_grk_hun_xho_ind_cze_mly_jpn_tml_kor_slo_lat_lda_por_mao_rus_anl_bat_cnt_eng_tsw_pol_amh_dut_svk_alb_mol_qcu_ukr_krd_ger_cic_sod_fre_gam_mcd_tag_bos_yor_pan_dgb_sun_tha_aeg_knd_ses_dyu_aze_bul_glc_tur_bem_vie_hau_igb_bam_akn	-0.133845574481627	-0.315392612680605	0.753170208970736
651	aeg_rom_dyu_arw_hau_amr_anl_rus_aze_tur_tsw_sun_igb_scr_ita_bsq_krd_tig_lda_cnt_glc_lat_xho_pol_bem_prs_hun_ses_zul_est_eng_wly_geo_alb_fre_swe_bos_owc_sod_mol_fin_swt_mao_spa_jav_jpn_tml_kor_dut_por_tsn_ukr_ind_slo_sid_bat_mnd_grk_swa_hin_gam_mcd_bul_ger_pan_qcu_nor_afr_svk_bam_mlt_guj_chh_ctl_mly_lit_cic_urd_yor_tag_tha_amh_knd_fbf_dgb_uzb_cze_ben_azi_ven_vie_heb_moo_akn_ewe	-0.934381572155478	-2.26493826999001	0.025838370181203
652	gam_lat_bam_eng_amh_sid_chh_arw_uzb_tur_ewe_jav_lda_rus_mcd_bsq_ita_mlt_akn_mnd_lit_ger_igb_rom_cic_cze_hun_ses_dyu_fin_prs_aeg_geo_urd_dut_ben_ctl_tig_wly_bul_est_swt_ind_pan_mao_jpn_knd_kor_hin_alb_zul_fre_mly_svk_heb_sun_cnt_mol_bem_bos_amr_scr_por_ukr_pol_qcu_krd_nor_grk_xho_anl_spa_hau_slo_bat_guj_fbf_afr_yor_tag_tha_sod_tml_tsn_swa_azi_swe_glc_aze_ven_vie_owc_moo_tsw_dgb	0.293518319776529	0.694100113603607	0.489349642014958
653	sid_alb_yor_mcd_wly_heb_aeg_pan_azi_tur_tsw_ind_bam_fre_grk_bsq_rus_anl_ses_cnt_mol_prs_ven_urd_moo_hin_fin_igb_dgb_est_lit_chh_geo_rom_ctl_pol_spa_amr_owc_dut_hun_dyu_bat_ita_tag_jpn_knd_kor_krd_afr_cic_por_jav_arw_tig_mly_mnd_nor_zul_lat_gam_swe_svk_ukr_ben_qcu_eng_slo_ger_xho_mlt_cze_hau_bul_sun_scr_fbf_guj_akn_mao_tha_amh_tml_bem_tsn_aze_glc_bos_uzb_swa_vie_sod_ewe_swt_lda	-0.204822213289751	-0.483219207323166	0.630075784305542
654	heb_eng_moo_alb_amh_aeg_gam_afr_tur_aze_igb_ind_fbf_fre_glc_bsq_lat_hau_akn_mnd_ben_krd_tsw_guj_yor_ukr_hun_dyu_cic_fin_ita_wly_geo_arw_cze_ger_nor_chh_owc_spa_est_zul_mly_urd_jav_jpn_tml_kor_mol_pan_tsn_swe_mao_svk_sod_sun_cnt_rom_xho_dut_anl_bos_slo_ctl_bul_qcu_hin_rus_prs_ven_mlt_lit_amr_grk_bat_mcd_swt_pol_dgb_tag_tha_tig_knd_ses_lda_azi_por_scr_uzb_bem_vie_sid_ewe_bam_swa	0.102379873834521	0.240980555494518	0.810100664343757
655	wly_glc_tsn_rus_sid_mlt_gam_ctl_uzb_aze_bam_mao_lda_por_prs_bsq_ger_amh_dyu_mnd_hin_ben_ven_pan_swa_ita_fin_bem_xho_est_lit_sod_geo_alb_krd_lat_rom_owc_anl_urd_hun_ewe_mly_bul_bat_jpn_knd_kor_slo_spa_yor_mcd_sun_svk_chh_jav_cnt_scr_dgb_guj_amr_swe_afr_bos_grk_qcu_nor_cze_eng_cic_heb_pol_tig_fre_tag_arw_moo_ukr_ses_ind_tha_aeg_tml_zul_akn_tur_mol_dut_azi_fbf_vie_hau_swt_tsw_igb	-0.0770998832159547	-0.181635300133943	0.856264241996434
656	mlt_krd_dgb_ukr_hau_amr_anl_grk_aze_uzb_xho_jav_bem_lat_hin_bsq_alb_sod_ses_cnt_guj_ben_swa_ctl_tsn_mcd_fin_bam_cic_hun_cze_heb_geo_pan_nor_eng_pol_owc_aeg_lit_est_fbf_mao_spa_sun_jpn_tml_kor_glc_svk_dyu_swe_bat_mol_chh_mly_mnd_bos_akn_ger_sid_fre_arw_scr_urd_qcu_rom_ita_slo_moo_tig_dut_wly_rus_ind_prs_ven_bul_zul_tag_tha_gam_knd_lda_ewe_azi_por_afr_tur_yor_vie_amh_swt_tsw_igb	-0.69835305838566	-1.67337707139153	0.0976136430958831
657	aeg_ukr_yor_urd_heb_anl_gam_ctl_azi_aze_dyu_tag_xho_por_krd_bsq_arw_mlt_cic_mnd_swe_ben_igb_alb_dgb_bos_hun_bam_akn_fin_mol_tig_geo_lat_glc_dut_guj_wly_chh_grk_est_moo_bat_ger_sun_jpn_tml_kor_mcd_slo_zul_afr_jav_eng_amr_ind_cnt_ita_tsw_spa_hau_hin_pol_pan_rom_qcu_bul_cze_rus_ewe_owc_lit_amh_scr_mao_prs_swt_svk_bem_mly_tha_sod_knd_fbf_swa_tur_fre_nor_uzb_ses_vie_sid_lda_ven_tsn	-0.355789219032318	-0.842507507701036	0.401665445183283
658	tig_hin_moo_ben_mlt_amr_heb_slo_aze_azi_dgb_mao_fbf_swe_bul_bsq_spa_aeg_tsw_cnt_mcd_pol_ses_dut_ven_arw_fin_igb_xho_est_scr_anl_geo_lat_bos_eng_afr_sid_gam_prs_hun_bam_mly_cze_tag_jpn_tml_kor_fre_nor_swa_por_bat_rom_amh_jav_mnd_pan_yor_glc_chh_grk_alb_lit_ctl_qcu_ukr_svk_ita_bem_wly_krd_sod_mol_ind_ger_ewe_rus_swt_sun_tha_owc_knd_akn_cic_uzb_guj_urd_tur_dyu_vie_hau_lda_zul_tsn	-0.0740106423439647	-0.174458596619127	0.861884291794823
659	amr_alb_moo_ger_chh_sod_hau_dut_tur_uzb_bam_mao_ven_svk_por_bsq_bul_heb_ewe_mnd_prs_ben_yor_ctl_fbf_ukr_est_bem_swt_hun_urd_wly_geo_mcd_swe_lit_rus_anl_sid_hin_fin_xho_jav_nor_mly_jpn_tml_kor_rom_pol_swa_arw_sun_guj_gam_ind_cnt_glc_ses_afr_owc_cze_spa_slo_scr_qcu_ita_krd_grk_dyu_amh_bos_aeg_mol_bat_pan_cic_lat_tsw_tag_tha_mlt_knd_tsn_akn_aze_eng_fre_azi_lda_vie_tig_igb_zul_dgb	-0.754165113317084	-1.81188666973667	0.0732311549025453
660	heb_cze_swa_ctl_wly_hau_chh_mol_uzb_aze_lda_mly_bam_scr_spa_bsq_glc_sod_xho_cnt_alb_mcd_ses_ben_yor_lit_est_dgb_tsn_hun_ger_amr_geo_prs_swe_eng_bul_sid_aeg_grk_fin_ven_sun_por_bat_jpn_tml_kor_arw_nor_swt_dut_mao_svk_gam_ind_mnd_rom_moo_bos_mlt_guj_lat_pol_fre_qcu_pan_krd_urd_bem_amh_slo_owc_ukr_jav_hin_igb_rus_zul_tag_tha_tig_knd_dyu_tsw_azi_afr_ita_tur_ewe_vie_anl_akn_cic_fbf	-1.22197156719214	-3.0211466715604	0.0032519632332773
661	sid_slo_fbf_ctl_sod_wly_amh_bul_aze_uzb_ses_mao_dgb_rus_ger_bsq_lat_tig_xho_mnd_mcd_ita_zul_fre_ewe_lit_fin_yor_swt_hun_alb_owc_geo_eng_swe_cze_guj_anl_gam_arw_est_akn_mly_ben_bat_jpn_tml_kor_mol_afr_tsw_prs_jav_rom_mlt_tag_cnt_scr_tsn_grk_aeg_bos_pan_dut_spa_qcu_hin_svk_krd_bem_hau_por_heb_ukr_ind_pol_bam_nor_igb_sun_tha_chh_knd_swa_moo_tur_glc_urd_azi_cic_vie_amr_dyu_lda_ven	0.168100932800976	0.396047929990099	0.692976847063565
662	sid_ben_akn_grk_wly_amh_gam_ctl_uzb_tur_tsn_tag_igb_scr_urd_bsq_hin_mlt_swt_mnd_arw_ger_xho_swe_tsw_glc_est_yor_swa_hun_fre_hau_geo_lat_krd_mol_eng_anl_aeg_ukr_fin_ewe_ind_dut_bat_jpn_tml_kor_bul_nor_lda_prs_sun_rom_tig_mao_cnt_mcd_cic_por_owc_guj_pol_svk_bos_qcu_slo_spa_pan_ven_chh_ita_amr_cze_jav_rus_ses_alb_fbf_mly_tha_heb_knd_moo_zul_aze_afr_lit_azi_bam_vie_sod_dyu_bem_dgb	-0.942169052637997	-2.2942199210034	0.0240286186959292
663	amh_alb_fbf_ben_chh_sid_amr_krd_uzb_tur_moo_ind_swa_ger_ita_bsq_pol_hau_swt_mnd_ctl_slo_dyu_fre_ven_por_hun_xho_dgb_fin_ukr_mlt_geo_spa_swe_mol_prs_sod_gam_nor_est_ses_mao_hin_mly_jpn_tml_kor_pan_arw_zul_scr_jav_mcd_heb_tag_cnt_rom_cic_grk_wly_eng_svk_afr_rus_qcu_cze_lit_lat_ewe_aeg_urd_owc_bos_sun_glc_igb_guj_tsn_bat_tha_anl_knd_lda_tsw_azi_dut_bul_aze_bam_vie_tig_bem_akn_yor	-0.156913583474234	-0.370298371467168	0.712002203951139
664	mlt_dut_igb_rom_gam_chh_sid_scr_aze_tur_ses_ind_dyu_ben_pol_bsq_bos_tig_swa_cnt_mol_hin_zul_eng_bem_mcd_fin_ven_fbf_est_ctl_anl_geo_cze_ukr_urd_slo_sod_aeg_krd_hun_dgb_tag_arw_jav_jpn_tml_kor_lat_rus_moo_svk_mly_guj_owc_bat_mnd_fre_bam_spa_amh_swe_por_prs_pan_qcu_glc_afr_ita_ewe_amr_alb_hau_nor_sun_lit_tsw_bul_yor_mao_tha_wly_knd_cic_swt_uzb_grk_ger_azi_akn_vie_heb_tsn_lda_xho	-0.621228703047058	-1.48348287520544	0.141327351766188
665	aeg_scr_igb_ctl_hau_amr_mlt_hin_uzb_aze_swt_tag_tsw_bul_arw_bsq_cze_anl_xho_cnt_ben_lit_lda_prs_tsn_svk_hun_bam_ven_fin_krd_owc_geo_alb_ukr_eng_ger_chh_heb_swe_est_dyu_mly_por_ind_jpn_knd_kor_rom_urd_zul_pan_sun_fre_gam_bat_mnd_glc_bem_guj_wly_pol_afr_spa_dut_qcu_grk_mol_rus_dgb_sid_bos_tig_ita_mao_slo_ses_nor_cic_jav_tha_sod_tml_moo_ewe_tur_lat_mcd_azi_akn_vie_amh_fbf_yor_swa	-1.01403188723479	-2.47348021831614	0.0151953789185076
666	hau_svk_swt_spa_owc_tig_aeg_scr_tur_azi_ewe_ind_akn_ita_rus_bsq_pan_chh_fbf_cnt_ctl_slo_dyu_ben_tsn_glc_est_tsw_bem_fin_krd_gam_geo_eng_fre_por_urd_sod_anl_dut_hun_zul_sun_mcd_mly_jpn_knd_kor_bul_arw_swa_lat_bat_ukr_sid_jav_mnd_ger_yor_hin_amr_swe_lit_bos_grk_qcu_guj_rom_afr_igb_heb_cze_amh_nor_tag_prs_lda_mol_dgb_mao_tha_wly_tml_bam_ses_aze_pol_alb_uzb_ven_vie_mlt_xho_cic_moo	-0.460728055802284	-1.09581249805245	0.275990477072529
667	wly_mol_lda_bos_aeg_gam_sid_ben_tur_uzb_bem_mao_yor_cze_hin_bsq_fre_amr_ven_cnt_slo_rom_ses_lit_xho_urd_hun_ewe_swa_fin_eng_hau_geo_alb_nor_krd_svk_sod_heb_ctl_est_cic_bat_dut_mly_jpn_knd_kor_bul_glc_bam_lat_tag_scr_owc_jav_mnd_por_igb_ita_amh_ger_afr_grk_spa_qcu_rus_guj_mcd_swt_tig_pol_anl_swe_sun_ukr_akn_arw_dyu_ind_tha_mlt_tml_fbf_moo_aze_pan_prs_azi_zul_vie_chh_dgb_tsw_tsn	0.10789745332563	0.253884489250433	0.800145257877455
668	mlt_bos_yor_grk_gam_amr_heb_ben_aze_uzb_moo_ind_tsn_pol_pan_bsq_cze_anl_lda_cnt_scr_lat_fbf_arw_bem_hin_est_xho_tsw_fin_bul_tig_geo_prs_krd_urd_mcd_hau_wly_ctl_hun_swa_tag_ita_mao_jpn_tml_kor_por_slo_ses_alb_bat_afr_chh_mly_mnd_rus_cic_lit_sid_eng_swe_spa_fre_qcu_nor_rom_dut_dyu_aeg_ger_owc_svk_jav_ukr_ewe_glc_zul_sun_tha_sod_knd_igb_ven_azi_guj_mol_tur_akn_vie_amh_bam_dgb_swt	-0.673897187830222	-1.61272133290755	0.110193529824764
669	hau_ben_ses_bos_gam_chh_owc_fre_azi_tur_igb_ind_dgb_swe_guj_bsq_krd_amr_fbf_cnt_cze_ita_cic_afr_swa_ger_fin_akn_bem_hun_lit_anl_geo_bul_scr_ctl_mol_tig_mlt_hin_est_tsw_mao_slo_bat_jpn_tml_kor_glc_dut_ewe_rus_mly_arw_wly_jav_mnd_rom_ven_eng_heb_alb_svk_nor_mcd_qcu_prs_por_lat_xho_amh_urd_aeg_spa_sun_pan_moo_pol_yor_tag_tha_sod_knd_tsn_bam_uzb_ukr_grk_aze_zul_vie_sid_swt_lda_dyu	-0.39234863262963	-0.931548550430662	0.353981890877023
670	mlt_pan_dyu_eng_tig_amh_anl_afr_tur_uzb_xho_bat_cic_lit_svk_bsq_alb_hau_zul_mnd_bos_cze_ses_swe_ewe_urd_fin_tsw_swa_est_spa_aeg_geo_dut_hin_scr_rom_heb_sid_ita_hun_igb_mly_krd_sun_jpn_tml_kor_bul_lat_swt_arw_ind_grk_amr_jav_cnt_ctl_akn_fre_chh_mol_por_slo_ukr_qcu_ben_nor_guj_dgb_owc_glc_gam_prs_tag_ger_bam_mcd_bem_mao_tha_wly_knd_ven_yor_azi_pol_rus_aze_tsn_vie_sod_lda_fbf_moo	-0.68130919012819	-1.62987994047526	0.10650942504135
671	hau_dut_fbf_grk_sod_aeg_anl_glc_aze_azi_xho_tag_yor_ger_scr_bsq_pol_tig_dyu_mnd_pan_rus_tsw_arw_ven_ctl_hun_bam_akn_fin_slo_heb_geo_lit_ukr_urd_rom_gam_amr_prs_est_cic_jav_bos_mly_jpn_tml_kor_lat_swe_ewe_por_sun_hin_owc_ind_cnt_mol_lda_ben_sid_ita_alb_nor_krd_qcu_mcd_eng_svk_zul_amh_bul_wly_guj_mao_afr_tsn_fre_ses_bat_tha_mlt_knd_igb_dgb_tur_cze_spa_uzb_swa_vie_chh_swt_bem_moo	-0.486721436721534	-1.15714253960388	0.250177596935806
672	anl_scr_swt_fre_heb_wly_mlt_por_aze_uzb_ven_sun_bam_dut_mol_bsq_swe_gam_akn_mnd_pol_grk_lda_glc_ses_prs_fin_yor_tsn_est_rom_hau_geo_ctl_slo_guj_krd_amr_tig_alb_hun_cic_mly_ben_mao_jpn_knd_kor_svk_bos_ewe_urd_jav_afr_chh_bat_cnt_ita_moo_ger_sid_nor_cze_spa_mcd_qcu_bul_lit_rus_igb_amh_eng_sod_arw_tag_lat_zul_pan_dgb_ind_tha_aeg_tml_swa_dyu_azi_hin_ukr_tur_bem_vie_owc_tsw_xho_fbf	-0.352768237345328	-0.835728061000651	0.405449934256783
673	hau_eng_yor_nor_owc_aeg_heb_cze_uzb_aze_ses_bat_ven_arw_ukr_bsq_swe_anl_igb_cnt_fre_grk_tsn_bos_cic_slo_est_moo_bam_fin_ger_amr_geo_afr_ctl_ita_rom_amh_wly_prs_hun_dyu_ind_scr_mly_jpn_tml_kor_por_mcd_lda_krd_mao_alb_sod_sun_mnd_urd_xho_svk_sid_mol_dut_ben_rus_qcu_lit_guj_pol_akn_chh_hin_gam_bul_jav_pan_fbf_spa_swt_tag_tha_mlt_knd_bem_swa_azi_glc_lat_tur_ewe_vie_tig_dgb_zul_tsw	-0.838869963270363	-2.0256208351748	0.0456692865421029
674	sid_rom_igb_grk_mlt_hau_tig_cze_aze_uzb_xho_jav_fbf_rus_nor_bsq_ctl_amr_swa_mnd_scr_eng_tsn_bos_ewe_ger_fin_ven_akn_est_mol_aeg_geo_slo_ita_glc_spa_chh_anl_bul_hun_tsw_mao_hin_mly_jpn_knd_kor_lat_pan_dyu_arw_sun_pol_sod_tag_cnt_svk_swt_lit_amh_swe_krd_dut_alb_qcu_prs_fre_ukr_bam_wly_ben_gam_por_bat_guj_yor_mcd_lda_ind_tha_owc_tml_bem_moo_tur_afr_urd_azi_ses_vie_heb_dgb_zul_cic	-0.468386432939663	-1.11346645132002	0.268377765428074
675	owc_arw_zul_dut_heb_amr_aeg_ukr_uzb_aze_swt_mao_cic_svk_ita_bsq_bul_hau_tsw_cnt_spa_por_ven_nor_dyu_glc_est_fbf_lda_hun_eng_mlt_geo_guj_scr_pan_urd_sid_sod_ger_fin_swa_tag_krd_ind_jpn_tml_kor_alb_prs_moo_ben_bat_lat_amh_jav_mnd_slo_ses_mcd_wly_grk_lit_swe_cze_qcu_fre_mol_pol_dgb_gam_bos_tig_hin_mly_ctl_bam_afr_bem_sun_tha_anl_knd_tsn_ewe_azi_rom_rus_tur_yor_vie_chh_igb_akn_xho	-0.907008475097156	-2.19541551281859	0.030622230184971
676	heb_rom_moo_pol_amr_sod_mlt_guj_uzb_aze_igb_bat_ewe_ger_dut_bsq_bos_hau_cic_mnd_alb_ctl_bem_prs_zul_svk_hun_yor_lda_est_eng_sid_geo_krd_nor_lit_hin_anl_amh_ben_fin_dyu_mly_rus_jav_jpn_knd_kor_ukr_mol_xho_slo_sun_bul_chh_mao_cnt_spa_bam_por_aeg_urd_scr_swe_mcd_qcu_grk_lat_afr_akn_wly_glc_owc_ita_tag_cze_swt_arw_ven_ind_tha_gam_tml_tsw_fbf_tur_fre_pan_azi_tsn_vie_tig_dgb_ses_swa	0.21225690019977	0.499908920556388	0.61831999373405
677	anl_urd_bam_ukr_heb_tig_sod_slo_azi_uzb_dgb_jav_zul_prs_alb_bsq_glc_owc_ses_cnt_pan_afr_swa_eng_akn_fre_est_swt_tsn_hun_spa_hau_geo_arw_ctl_cze_mol_chh_mlt_rus_fin_lda_ind_grk_bat_jpn_tml_kor_ger_bul_ewe_nor_mly_swe_gam_tag_mnd_bos_igb_lit_amr_pol_ita_scr_mcd_qcu_hin_krd_svk_xho_aeg_dut_sid_por_sun_ben_moo_guj_yor_mao_tha_amh_knd_fbf_dyu_aze_rom_lat_tur_bem_vie_wly_ven_cic_tsw	-0.164125846182808	-0.3873502079195	0.699382007201722
678	heb_afr_tsn_alb_tig_gam_owc_prs_azi_uzb_cic_mly_dgb_swe_glc_bsq_ben_sod_dyu_mnd_bos_krd_igb_nor_tsw_scr_est_ewe_ses_fin_arw_amh_geo_slo_ctl_fre_mol_sid_wly_hin_hun_bem_ind_por_mao_jpn_tml_kor_ger_cze_moo_grk_jav_guj_mlt_bat_cnt_spa_fbf_bul_chh_lit_dut_svk_urd_qcu_ita_pan_ukr_akn_amr_mcd_anl_rus_tag_lat_yor_pol_swa_sun_tha_hau_knd_zul_swt_aze_eng_rom_tur_bam_vie_aeg_ven_xho_lda	0.156963745469516	0.369392142277602	0.712675197244681
679	anl_arw_swt_ctl_amr_chh_heb_urd_tur_aze_igb_mly_fbf_spa_bos_bsq_swe_sid_ven_cnt_fre_scr_tsw_ben_ses_svk_fin_bam_yor_hun_afr_owc_geo_grk_nor_rus_cze_tig_wly_eng_est_tsn_bat_ukr_ind_jpn_tml_kor_bul_glc_bem_pan_tag_mcd_gam_jav_mnd_krd_zul_dut_mlt_mol_hin_lit_lat_qcu_alb_slo_ita_dgb_sod_rom_hau_pol_mao_prs_xho_guj_dyu_sun_tha_amh_knd_moo_lda_uzb_por_ger_azi_akn_vie_aeg_ewe_cic_swa	-0.00506057595690398	-0.0119206503459159	0.990514457394905
680	sid_swe_fbf_guj_gam_chh_sod_rom_aze_tur_cic_ind_lda_lit_afr_bsq_pan_amh_tsn_cnt_rus_bul_igb_arw_zul_fre_est_swt_swa_fin_krd_wly_geo_ukr_nor_eng_slo_aeg_tig_alb_hun_tsw_tag_ger_jav_jpn_tml_kor_ita_urd_dyu_dut_mly_lat_anl_bat_mnd_pol_ewe_glc_amr_mol_hin_bos_por_qcu_grk_ctl_svk_ven_mlt_scr_hau_mcd_mao_prs_moo_ben_xho_sun_tha_heb_knd_bam_bem_uzb_cze_spa_azi_akn_vie_owc_ses_yor_dgb	0.321997050844411	0.758610818918378	0.450003708848989
681	chh_hin_dgb_ben_amr_wly_tig_ger_uzb_aze_fbf_bat_cic_mol_scr_bsq_lat_aeg_akn_cnt_cze_mcd_zul_ukr_lda_spa_fin_xho_swa_hun_nor_gam_geo_fre_ita_swe_eng_sod_anl_rus_est_tsw_mly_dut_tag_jpn_tml_kor_lit_alb_yor_svk_jav_rom_hau_mao_mnd_pan_dyu_urd_owc_ctl_pol_guj_por_qcu_krd_slo_bos_moo_heb_grk_amh_afr_ind_prs_bem_glc_ven_sun_tha_sid_knd_ses_igb_azi_bul_arw_tur_tsn_vie_mlt_ewe_bam_swt	-0.278482765977574	-0.658167984235162	0.512056187395753
682	wly_rus_fbf_swe_tig_aeg_heb_lat_aze_tur_xho_bat_dyu_krd_cze_bsq_eng_hau_dgb_cnt_svk_urd_swa_nor_bem_dut_est_ses_zul_hun_afr_amr_geo_ita_bul_ger_guj_gam_chh_lit_fin_cic_mly_bos_ind_jpn_knd_kor_fre_ctl_akn_scr_jav_grk_sid_mao_mnd_spa_ewe_mcd_owc_ben_mol_hin_slo_qcu_arw_alb_pol_lda_anl_ukr_mlt_por_sun_glc_yor_rom_tsw_tag_tha_amh_tml_ven_tsn_azi_prs_pan_uzb_igb_vie_sod_moo_bam_swt	-0.726786311796702	-1.74237084818253	0.0847493492663057
683	wly_spa_bam_pan_chh_amh_aeg_cze_tur_uzb_akn_sun_dgb_krd_mol_bsq_guj_mlt_zul_cnt_bos_alb_ven_pol_lda_dut_hun_yor_igb_fin_lit_owc_geo_por_ita_lat_ukr_sid_sod_hin_est_swa_mly_ben_tag_jpn_knd_kor_eng_rus_tsn_scr_jav_arw_heb_ind_mnd_grk_ses_ctl_amr_ger_bul_afr_slo_qcu_svk_prs_mcd_bem_hau_glc_gam_rom_bat_nor_moo_urd_ewe_mao_tha_anl_tml_dyu_fbf_azi_swe_fre_aze_xho_vie_tig_tsw_cic_swt	-0.728005914402995	-1.74449087916964	0.0843772508218164
684	amr_grk_ven_ukr_sid_amh_aeg_svk_azi_uzb_moo_ind_ewe_rus_ger_bsq_lit_hau_dgb_mnd_mcd_dut_yor_ben_cic_eng_est_fbf_tsw_fin_nor_sod_geo_afr_fre_scr_lat_anl_heb_arw_hun_lda_jav_bul_mly_jpn_knd_kor_krd_urd_zul_bos_mao_hin_gam_sun_cnt_cze_xho_ita_chh_ctl_pan_guj_glc_qcu_por_prs_alb_bam_wly_mol_mlt_rom_bat_slo_swa_pol_ses_tag_tha_tig_tml_akn_bem_tur_spa_swe_aze_swt_vie_owc_igb_tsn_dyu	-1.18440403204902	-2.91966176523784	0.00439566665463482
685	sid_eng_moo_pan_gam_chh_mlt_ukr_tur_azi_ewe_sun_tsw_bul_rus_bsq_prs_anl_ven_cnt_mol_cze_akn_urd_fbf_afr_hun_dyu_swt_fin_fre_hau_geo_guj_rom_ita_mcd_heb_tig_glc_est_igb_jav_slo_ind_jpn_tml_kor_ger_alb_swa_ben_mao_lat_amh_tag_mnd_bos_bem_dut_aeg_lit_arw_grk_scr_qcu_spa_swe_nor_xho_owc_por_wly_svk_bat_krd_dgb_ctl_cic_mly_tha_amr_knd_bam_tsn_uzb_hin_pol_aze_lda_vie_sod_ses_yor_zul	-0.733418863130858	-1.76117931669035	0.0814948494848351
686	anl_spa_yor_ctl_amh_chh_owc_rus_uzb_aze_fbf_jav_zul_pan_dut_bsq_nor_sid_moo_cnt_por_bos_tsw_afr_ven_ukr_est_bem_xho_fin_alb_hau_geo_grk_prs_lit_slo_aeg_gam_hin_hun_igb_mly_cze_tag_jpn_knd_kor_rom_mol_tsn_mcd_bat_lat_tig_ind_mnd_svk_akn_glc_mlt_urd_ben_bul_swe_qcu_ger_eng_fre_swa_wly_guj_sod_pol_mao_ita_swt_arw_ewe_sun_tha_heb_tml_ses_bam_tur_krd_scr_azi_cic_vie_amr_dyu_dgb_lda	-0.447128131550707	-1.0620122980501	0.290980173245143
687	owc_ita_ses_spa_chh_amh_anl_alb_uzb_tur_tsw_mao_ewe_arw_lat_bsq_urd_sod_ven_cnt_scr_guj_swa_nor_tsn_krd_fin_bem_igb_hun_mcd_aeg_geo_por_bos_ukr_glc_tig_mlt_grk_est_dgb_mly_swe_tag_jpn_knd_kor_lit_ben_bam_rus_sun_afr_gam_ind_mnd_dut_zul_cze_amr_svk_fre_pan_ger_qcu_eng_bul_slo_moo_hau_prs_heb_pol_bat_hin_yor_mol_dyu_jav_tha_sid_tml_lda_fbf_azi_ctl_rom_aze_cic_vie_wly_swt_xho_akn	-0.0300323025476294	-0.0707523148801892	0.943746807551134
688	chh_rus_akn_hin_owc_amh_anl_bul_uzb_aze_swa_mly_ewe_cze_pol_bsq_glc_wly_zul_mnd_ukr_krd_moo_ctl_bem_ita_fin_ven_bam_hun_rom_amr_geo_mol_grk_afr_ger_hau_aeg_urd_est_swt_sun_scr_ind_jpn_knd_kor_lit_prs_tsw_slo_tag_ben_sod_mao_cnt_pan_dgb_fre_sid_por_mcd_lat_bos_qcu_guj_dut_svk_dyu_tig_alb_heb_swe_bat_spa_yor_nor_lda_jav_tha_gam_tml_cic_ses_tur_arw_eng_azi_tsn_vie_mlt_xho_fbf_igb	-0.726423370494506	-1.7476123497464	0.0838318302409193
689	chh_rom_bam_guj_gam_sod_amh_lit_aze_uzb_swa_sun_fbf_eng_ger_bsq_rus_wly_cic_mnd_bos_pol_dgb_ben_swt_cze_fin_bem_ewe_hun_ita_aeg_geo_urd_alb_nor_spa_owc_tig_slo_est_xho_jav_krd_mly_jpn_tml_kor_swe_ctl_tsw_pan_tag_ukr_amr_bat_cnt_mcd_akn_grk_anl_hin_arw_afr_glc_qcu_fre_dut_bul_ven_mlt_scr_heb_mol_ind_lat_ses_por_moo_mao_tha_hau_knd_lda_tsn_azi_prs_svk_tur_igb_vie_sid_dyu_yor_zul	0.413683246895453	0.977932072761426	0.330644977143149
690	amr_por_bem_ben_gam_chh_wly_rus_tur_uzb_dgb_bat_bam_hin_bos_bsq_lat_hau_ewe_cnt_fre_lit_yor_ita_cic_rom_hun_swa_ven_est_guj_aeg_geo_grk_slo_arw_ukr_mlt_amh_bul_fin_tsw_sun_spa_mao_jpn_tml_kor_krd_nor_fbf_mcd_ind_ger_owc_tag_mnd_pol_ses_cze_heb_mol_eng_alb_prs_qcu_pan_dut_swe_dyu_sid_urd_sod_svk_mly_afr_tsn_scr_lda_jav_tha_anl_knd_igb_moo_aze_ctl_glc_azi_xho_vie_tig_swt_akn_zul	-0.758152478977771	-1.82167745622677	0.0717186060135317
691	anl_mcd_dgb_spa_owc_hau_amr_pan_uzb_tur_moo_bat_ses_ita_nor_bsq_ctl_tig_ewe_mnd_krd_lit_tsw_pol_cic_dut_hun_bam_bem_est_mol_amh_geo_prs_bul_ukr_alb_aeg_gam_fre_fin_swt_mly_scr_mao_jpn_knd_kor_bos_hin_lda_cze_sun_ben_sid_tag_cnt_glc_fbf_eng_mlt_swe_grk_lat_guj_qcu_rom_svk_urd_akn_sod_afr_chh_slo_jav_por_ven_ger_swa_ind_tha_wly_tml_igb_yor_aze_arw_rus_azi_xho_vie_heb_tsn_dyu_zul	-1.02322712249933	-2.49454960672803	0.0143765025481988
692	tig_spa_ewe_lit_chh_anl_aeg_mcd_uzb_azi_ses_mao_fbf_ben_hin_bsq_ukr_mlt_akn_mnd_afr_slo_swa_urd_tsn_lat_est_xho_bam_hun_glc_sid_geo_bul_prs_arw_ctl_hau_amh_swe_fin_swt_mly_svk_sun_jpn_tml_kor_alb_pol_igb_guj_ind_mol_gam_bat_cnt_ita_yor_nor_owc_pan_grk_fre_dut_qcu_cze_krd_rus_dgb_wly_scr_amr_eng_jav_ger_tsw_por_lda_tag_tha_sod_knd_cic_bem_tur_bos_rom_aze_ven_vie_heb_zul_moo_dyu	-0.829125685719648	-1.99818970895824	0.0486166563566153
693	tig_lat_lda_slo_amh_mlt_wly_alb_uzb_azi_swa_jav_bem_ukr_por_bsq_bul_owc_akn_cnt_ger_ita_cic_pol_bam_lit_hun_swt_tsn_fin_scr_aeg_geo_glc_rus_ctl_pan_anl_gam_prs_est_yor_mly_mol_tag_jpn_knd_kor_afr_krd_ewe_mcd_sun_dut_sid_mao_mnd_nor_dgb_grk_hau_swe_urd_cze_hin_qcu_bos_rom_guj_tsw_chh_svk_sod_eng_bat_ben_ven_fre_ses_ind_tha_heb_tml_fbf_xho_tur_arw_spa_aze_zul_vie_amr_moo_dyu_igb	-0.906008326087627	-2.19779919842347	0.0304462110872008
694	amh_mcd_dyu_hin_wly_heb_chh_urd_tur_aze_ewe_mao_swa_svk_alb_bsq_krd_hau_tsw_cnt_pol_guj_moo_fre_tsn_ben_fin_swt_fbf_hun_afr_anl_geo_arw_ger_spa_slo_amr_mlt_dut_est_ven_sun_cze_mly_jpn_knd_kor_rus_scr_igb_nor_jav_lat_owc_bat_mnd_eng_yor_ctl_tig_lit_swe_glc_prs_qcu_rom_pan_bul_dgb_sod_ita_aeg_ukr_ind_grk_lda_bos_bam_tag_tha_sid_tml_ses_zul_uzb_por_mol_azi_xho_vie_gam_bem_akn_cic	-0.706629729684844	-1.69635337789912	0.0931639439479442
695	chh_ger_swt_cze_amr_amh_sid_urd_aze_azi_bam_sun_ewe_mcd_krd_bsq_arw_hau_igb_cnt_prs_spa_akn_bul_xho_afr_hun_ven_zul_fin_dut_tig_geo_svk_slo_fre_hin_aeg_owc_lit_est_dyu_jav_scr_mao_jpn_tml_kor_bos_ita_swa_alb_ind_pan_sod_tag_mnd_ctl_fbf_eng_mlt_rus_glc_nor_mol_qcu_lat_guj_ukr_ses_anl_por_gam_rom_mly_grk_dgb_ben_cic_bat_tha_wly_knd_lda_moo_uzb_pol_swe_tur_yor_vie_heb_bem_tsn_tsw	0.278443039392563	0.656353921601218	0.51321718112346
696	amr_hin_akn_ctl_wly_aeg_mlt_bul_uzb_tur_lda_tag_dgb_lit_urd_bsq_grk_anl_igb_mnd_rom_lat_yor_svk_moo_ita_fin_zul_ses_hun_rus_chh_geo_eng_alb_dut_arw_tig_sod_glc_est_cic_ind_cze_mao_jpn_tml_kor_mcd_por_tsn_fre_sun_nor_owc_jav_cnt_scr_dyu_ger_gam_slo_swe_bos_mol_qcu_ben_pan_pol_swt_heb_krd_amh_afr_mly_spa_tsw_ukr_fbf_bat_tha_sid_knd_ewe_bem_azi_prs_guj_aze_swa_vie_hau_xho_bam_ven	-0.880810648879863	-2.13364819403437	0.0355033282478548
697	sid_dut_swa_ctl_aeg_mlt_sod_pol_aze_uzb_yor_ind_dyu_arw_eng_bsq_ger_tig_ewe_mnd_fre_urd_tsn_spa_bem_swe_fin_ses_ven_est_mol_gam_geo_ukr_slo_lit_guj_hau_anl_lat_hun_akn_tag_mcd_sun_jpn_knd_kor_bos_alb_dgb_svk_mao_cze_wly_jav_cnt_krd_igb_scr_chh_bul_rom_prs_rus_qcu_nor_ben_hin_lda_owc_afr_heb_glc_bat_pan_moo_ita_fbf_mly_tha_amh_tml_cic_zul_tur_grk_por_azi_xho_vie_amr_bam_swt_tsw	-0.264829265542214	-0.625607263272266	0.533104838001617
698	amr_slo_bem_ita_heb_sid_hau_grk_aze_uzb_ewe_mao_zul_bul_guj_bsq_krd_tig_swt_cnt_ctl_dut_cic_pan_bam_svk_hun_dyu_igb_est_arw_anl_geo_mol_scr_hin_fre_amh_gam_mcd_fin_akn_ind_nor_jav_jpn_tml_kor_lat_glc_tsn_rom_sun_lit_owc_mly_mnd_ukr_fbf_bos_mlt_spa_eng_pol_alb_qcu_cze_rus_prs_lda_wly_afr_sod_ben_tag_ger_yor_swe_ses_bat_tha_aeg_knd_moo_dgb_tur_urd_por_azi_swa_vie_chh_xho_ven_tsw	-0.139794505700481	-0.329825993415874	0.742273205830522
699	hau_ctl_tsw_lat_amh_amr_heb_krd_uzb_azi_swt_tag_akn_spa_arw_bsq_afr_mlt_moo_cnt_rus_guj_bam_svk_cic_ben_hun_lda_ses_fin_eng_aeg_geo_lit_fre_ita_ukr_sod_anl_nor_est_fbf_bat_urd_mao_jpn_tml_kor_prs_cze_tsn_grk_jav_bos_owc_sun_mnd_mcd_zul_dut_chh_alb_scr_glc_ger_qcu_slo_mol_por_yor_gam_pol_sid_hin_ind_bul_igb_rom_dyu_mly_tha_tig_knd_bem_xho_aze_pan_swe_tur_ewe_vie_wly_swa_ven_dgb	-0.740741526492493	-1.77901524263418	0.0785045156404891
700	anl_alb_dgb_arw_sod_aeg_sid_pol_azi_aze_swt_ind_ses_lit_svk_bsq_rom_wly_moo_mnd_ben_prs_igb_glc_yor_lat_hun_fbf_xho_fin_slo_chh_geo_ctl_mol_hin_pan_amr_heb_ukr_est_lda_bat_rus_sun_jpn_tml_kor_ger_nor_tsw_cze_jav_ita_gam_tag_cnt_dut_tsn_afr_hau_swe_grk_urd_bos_qcu_scr_mcd_por_akn_mlt_fre_tig_eng_mao_spa_ewe_guj_bam_mly_tha_amh_knd_cic_dyu_uzb_krd_bul_tur_bem_vie_owc_ven_zul_swa	-0.852618837095058	-2.0623294578821	0.0419654324510096
701	chh_prs_dgb_glc_tig_hau_heb_rom_aze_uzb_igb_tag_cic_ukr_arw_bsq_pol_sid_tsn_mnd_krd_swe_akn_scr_fbf_fre_fin_ewe_ses_hun_bos_mlt_geo_spa_nor_lit_ger_gam_aeg_slo_est_bem_ind_dut_bat_jpn_tml_kor_mcd_cze_zul_mol_jav_guj_sod_sun_cnt_ben_ven_pan_amh_afr_bul_lat_svk_qcu_urd_ita_eng_xho_anl_grk_owc_alb_mly_hin_lda_ctl_yor_mao_tha_amr_knd_swt_swa_azi_por_rus_tur_dyu_vie_wly_moo_bam_tsw	-0.487112683058591	-1.15755829994196	0.25000865980086
702	mlt_lit_ven_cze_hau_amh_owc_lat_uzb_azi_lda_jav_zul_eng_urd_bsq_nor_sod_yor_cnt_prs_swe_swa_slo_cic_bul_hun_swt_dyu_est_mol_anl_geo_ctl_ukr_afr_dut_wly_sid_bos_fin_igb_ind_ben_sun_jpn_knd_kor_rom_fre_xho_ger_tag_spa_aeg_bat_mnd_por_ses_glc_gam_krd_pol_ita_rus_qcu_guj_arw_grk_tsw_heb_mcd_chh_alb_mao_hin_dgb_svk_moo_mly_tha_tig_tml_tsn_fbf_aze_pan_scr_tur_bam_vie_amr_akn_bem_ewe	-0.98445499033976	-2.40141462378423	0.0183207930772646
703	amh_rus_bam_krd_owc_aeg_anl_guj_azi_uzb_swt_tag_zul_bul_prs_bsq_dut_tig_ses_mnd_lat_grk_cic_cze_ven_spa_est_akn_lda_fin_ukr_sod_geo_rom_mcd_svk_eng_amr_heb_hin_hun_dgb_bat_scr_sun_jpn_knd_kor_urd_afr_yor_fre_mao_slo_mlt_mly_cnt_por_dyu_ctl_hau_pan_nor_mol_alb_qcu_pol_bos_glc_moo_sid_ita_chh_arw_jav_swe_igb_ger_fbf_ind_tha_gam_tml_tsw_xho_aze_ben_lit_tur_swa_vie_wly_tsn_bem_ewe	-0.496690024210453	-1.18351823568067	0.239620248284046
704	tig_spa_bam_pol_amh_sid_sod_fre_tur_azi_zul_bat_bem_mcd_grk_bsq_cze_chh_fbf_cnt_lat_eng_ven_ukr_lda_lit_fin_akn_ewe_hun_bul_hau_geo_krd_prs_alb_guj_owc_anl_hin_est_dyu_mao_ctl_mly_jpn_tml_kor_bos_rus_yor_arw_tag_por_aeg_sun_mnd_glc_dgb_afr_mlt_swe_rom_mol_scr_qcu_svk_nor_pan_xho_heb_ita_gam_dut_jav_urd_tsn_slo_swt_ind_tha_amr_knd_moo_cic_aze_ger_ben_uzb_tsw_vie_wly_swa_igb_ses	0.193214183206469	0.455028036596681	0.650149539163724
705	aeg_svk_tsw_swe_mlt_amr_anl_nor_tur_aze_swa_tag_ven_ukr_mcd_bsq_pan_chh_akn_cnt_dut_ctl_lda_scr_bem_prs_hun_dgb_swt_est_eng_amh_geo_guj_lit_glc_grk_gam_sid_krd_fin_ses_jav_arw_sun_jpn_knd_kor_spa_ger_tsn_ita_ind_rom_wly_mly_mnd_por_moo_slo_tig_mol_ben_fre_urd_qcu_alb_rus_cze_igb_hau_hin_sod_lat_bat_pol_xho_bul_ewe_mao_tha_heb_tml_fbf_cic_uzb_afr_bos_azi_dyu_vie_owc_yor_bam_zul	-0.707230304180512	-1.69642623873758	0.0931501009657287
706	chh_por_bem_dut_owc_amr_sid_prs_aze_tur_dyu_bat_bam_afr_ben_bsq_mcd_sod_tsn_cnt_arw_nor_ses_fre_cic_scr_fin_yor_fbf_hun_swe_amh_geo_bos_guj_lit_krd_gam_aeg_rus_est_akn_tag_lat_ind_jpn_tml_kor_spa_ukr_zul_mol_mly_pan_mlt_mao_mnd_hin_lda_ctl_wly_glc_cze_ger_rom_qcu_grk_eng_svk_ven_tig_slo_hau_pol_sun_alb_dgb_bul_xho_jav_tha_heb_knd_swt_ewe_uzb_ita_urd_azi_igb_vie_anl_tsw_moo_swa	-0.825460526639877	-1.9936088961757	0.0491243383229211
707	sod_ita_igb_mcd_heb_wly_chh_ger_aze_azi_fbf_mao_cic_ben_spa_bsq_afr_aeg_ewe_mnd_alb_svk_yor_grk_akn_urd_hun_swa_ven_est_pol_sid_geo_lat_bul_arw_swe_hau_amh_eng_fin_tsn_tag_pan_sun_jpn_knd_kor_dut_cze_moo_krd_jav_prs_tig_mly_cnt_rom_tsw_slo_anl_scr_glc_fre_guj_qcu_lit_hin_por_dyu_owc_nor_amr_bos_bat_mol_ses_ctl_dgb_ind_tha_mlt_tml_lda_xho_uzb_ukr_rus_tur_swt_vie_gam_bam_zul_bem	0.118387073191602	0.278457379668328	0.781279471379359
708	hau_svk_dyu_guj_sod_owc_gam_slo_azi_tur_ses_sun_lda_prs_rom_bsq_lit_heb_bam_mnd_dut_ben_zul_pol_swa_ger_est_igb_swt_hun_bos_chh_geo_ctl_mcd_pan_ita_amh_tig_mol_fin_xho_jav_grk_mly_jpn_knd_kor_arw_krd_ven_por_bat_glc_wly_ind_cnt_nor_tsw_fre_mlt_urd_eng_hin_scr_qcu_ukr_alb_cze_bem_sid_bul_amr_afr_mao_spa_cic_rus_moo_tag_tha_anl_tml_tsn_akn_aze_swe_lat_uzb_fbf_vie_aeg_yor_ewe_dgb	-0.527625844482782	-1.25619720090679	0.212190974041191
709	owc_pol_ven_ukr_gam_amh_sid_nor_tur_aze_akn_sun_bam_ben_por_bsq_bos_amr_igb_mnd_krd_scr_lda_eng_swa_mcd_hun_ewe_tsw_fin_urd_sod_geo_grk_mol_afr_rus_mlt_chh_spa_est_moo_jav_pan_ind_jpn_tml_kor_dut_arw_fbf_ctl_mly_swe_tig_bat_cnt_prs_cic_slo_hau_ger_fre_rom_hin_qcu_alb_cze_bul_xho_wly_svk_heb_lit_tag_ita_ses_glc_tsn_mao_tha_aeg_knd_yor_bem_azi_guj_lat_uzb_dyu_vie_anl_zul_dgb_swt	-0.856715297629192	-2.0731573135487	0.0409234895160306
710	anl_spa_akn_eng_hau_gam_wly_grk_tur_uzb_xho_sun_tsw_arw_svk_bsq_guj_sod_ven_cnt_prs_bos_tsn_ger_zul_lit_hun_ewe_ses_fin_por_heb_geo_lat_mol_ctl_slo_sid_amh_rom_est_lda_bat_urd_jav_jpn_knd_kor_dut_scr_swa_mcd_mly_swe_chh_tag_mnd_fre_dyu_rus_amr_pan_afr_ben_krd_qcu_ita_cze_nor_swt_tig_pol_owc_alb_mao_bul_bam_ukr_bem_ind_tha_aeg_tml_igb_yor_azi_glc_hin_aze_fbf_vie_mlt_moo_cic_dgb	-0.00764557951397678	-0.0180167644342365	0.985664076386652
711	wly_rus_fbf_ita_amr_sid_hau_spa_uzb_azi_dgb_mao_cic_glc_eng_bsq_lat_owc_akn_cnt_ctl_grk_xho_ger_tsw_mcd_est_bem_igb_fin_hin_chh_geo_guj_arw_lit_bul_tig_mlt_urd_hun_ven_mly_afr_jav_jpn_knd_kor_fre_krd_swt_rom_bat_pan_anl_sun_mnd_prs_zul_por_heb_svk_bos_swe_cze_qcu_nor_dut_alb_dyu_amh_ukr_gam_scr_tag_ben_ewe_pol_lda_ind_tha_aeg_tml_moo_swa_tur_mol_slo_aze_bam_vie_sod_ses_tsn_yor	-0.0155153288103244	-0.036532702246206	0.970935906028942
712	sid_rom_fbf_ukr_mlt_gam_amr_ger_azi_uzb_zul_bat_igb_glc_swe_bsq_urd_anl_akn_mnd_por_prs_tsw_fre_yor_scr_fin_cic_bem_hun_ita_wly_geo_alb_arw_eng_spa_hau_aeg_bul_est_ses_ind_cze_sun_jpn_tml_kor_rus_pan_lda_hin_jav_lit_amh_tag_cnt_svk_swt_pol_heb_ben_nor_guj_krd_qcu_grk_mcd_slo_swa_tig_mol_owc_bos_mly_lat_ewe_dut_moo_mao_tha_sod_knd_ven_dgb_aze_afr_ctl_tur_tsn_vie_chh_bam_dyu_xho	-0.486812061506632	-1.15568500948286	0.250770479293426
713	wly_bul_lda_slo_anl_sod_amr_cze_tur_aze_dgb_mao_swa_fre_spa_bsq_ukr_aeg_zul_mnd_mol_rus_bem_por_cic_afr_est_fbf_tsw_hun_prs_amh_geo_ita_guj_nor_hin_gam_hau_glc_fin_akn_jav_rom_sun_jpn_knd_kor_svk_lit_ses_bos_bat_ben_sid_ind_cnt_grk_xho_eng_mlt_krd_pol_alb_pan_qcu_urd_swe_dut_bam_tig_mcd_chh_scr_mly_ger_ewe_lat_moo_tag_tha_heb_tml_tsn_igb_azi_ctl_arw_uzb_dyu_vie_owc_ven_swt_yor	-0.595033032300453	-1.41892617756273	0.159263347597372
714	amr_eng_bem_ita_sid_hau_sod_ctl_tur_uzb_dgb_mao_tsn_rom_afr_bsq_nor_owc_swt_mnd_prs_cze_moo_slo_swa_alb_hun_ewe_tsw_fin_fre_chh_geo_ger_urd_hin_rus_mlt_aeg_pan_est_akn_tag_swe_jav_jpn_knd_kor_lat_mol_ven_grk_mly_dut_amh_ind_cnt_lit_zul_krd_gam_scr_por_pol_guj_qcu_bos_ben_arw_bam_anl_ukr_heb_mcd_bat_svk_dyu_bul_lda_sun_tha_wly_tml_xho_igb_aze_glc_spa_azi_cic_vie_tig_fbf_ses_yor	-0.219166096494326	-0.517964294533125	0.605713210677293
715	gam_por_cic_ukr_wly_owc_heb_ben_uzb_tur_lda_ind_ses_svk_scr_bsq_eng_mlt_bam_mnd_bul_glc_ewe_swe_igb_slo_est_yor_tsw_fin_bos_amr_geo_mol_pan_urd_spa_sod_hau_nor_hun_xho_bat_alb_jav_jpn_tml_kor_krd_guj_swt_lit_mao_mcd_tig_sun_cnt_ita_bem_fre_chh_grk_rom_dut_arw_qcu_prs_ger_pol_dyu_sid_hin_anl_cze_mly_lat_zul_rus_tsn_tag_tha_amh_knd_dgb_ven_azi_afr_ctl_aze_fbf_vie_aeg_swa_akn_moo	-0.759993867893118	-1.82887461564093	0.0706234016125051
716	chh_ger_swt_afr_sod_aeg_owc_prs_tur_azi_xho_ind_ven_pan_rus_bsq_bos_heb_dgb_cnt_ukr_alb_lda_bul_zul_nor_fin_igb_akn_hun_glc_tig_geo_lat_mcd_swe_mol_hau_anl_spa_est_fbf_jav_krd_sun_jpn_knd_kor_cze_eng_bam_fre_mao_rom_gam_tag_mnd_guj_bem_por_amh_dut_scr_ben_arw_qcu_hin_lit_pol_cic_wly_ita_mlt_urd_mly_ctl_tsn_grk_dyu_bat_tha_amr_tml_moo_yor_uzb_svk_slo_aze_tsw_vie_sid_ewe_ses_swa	-0.0563699140787771	-0.132757996400407	0.894671600758955
717	sod_rom_swt_ctl_amh_aeg_heb_dut_azi_tur_ven_mao_yor_prs_ger_bsq_glc_hau_swa_mnd_slo_nor_zul_swe_tsw_ben_fin_fbf_bam_hun_bos_amr_geo_pan_por_krd_arw_owc_wly_bul_est_cic_mly_lit_tag_jpn_knd_kor_eng_rus_ses_fre_bat_lat_mlt_sun_cnt_urd_igb_spa_sid_svk_scr_alb_afr_qcu_hin_ukr_mol_akn_tig_pol_gam_cze_jav_guj_moo_grk_bem_ind_tha_chh_tml_dyu_dgb_uzb_mcd_ita_aze_xho_vie_anl_lda_tsn_ewe	-0.305353913694941	-0.722208407861646	0.471978459429774
718	anl_pol_lda_scr_mlt_owc_wly_pan_aze_uzb_dgb_ind_bem_por_urd_bsq_ukr_heb_tsn_cnt_ben_bos_moo_bul_swa_ita_hun_cic_xho_est_cze_chh_geo_prs_hin_spa_alb_gam_aeg_afr_fin_swt_jav_ger_bat_jpn_knd_kor_guj_lit_tsw_eng_mao_rom_amr_mly_mnd_svk_ses_mcd_sid_ctl_swe_fre_mol_qcu_slo_krd_nor_dyu_sod_rus_tig_glc_tag_grk_ewe_arw_akn_sun_tha_amh_tml_igb_bam_tur_dut_lat_azi_yor_vie_hau_zul_fbf_ven	-0.139385146535688	-0.328798511576023	0.743047237170513
719	hau_nor_akn_ukr_amr_mlt_heb_por_tur_uzb_bem_tag_swt_cze_eng_bsq_prs_tig_swa_mnd_rom_urd_igb_glc_ses_dut_hun_ewe_ven_est_lit_wly_geo_lat_ctl_ita_grk_chh_gam_spa_fin_dgb_mao_swe_mly_jpn_tml_kor_mcd_afr_dyu_rus_sun_guj_sid_ind_cnt_ger_tsw_pan_anl_pol_krd_hin_slo_qcu_mol_arw_bos_tsn_aeg_svk_owc_alb_jav_ben_cic_scr_yor_bat_tha_sod_knd_xho_moo_aze_fre_bul_azi_bam_vie_amh_fbf_zul_lda	0.669678792131871	1.59171964822977	0.114841253943796
720	amh_mol_ses_arw_amr_gam_anl_slo_uzb_azi_zul_sun_igb_ita_pan_bsq_por_aeg_ven_mnd_glc_ben_moo_afr_lda_ukr_est_dyu_bem_fin_urd_mlt_geo_krd_bos_alb_spa_sod_owc_rom_hun_tsw_mly_swe_mao_jpn_tml_kor_eng_guj_bam_rus_bat_dut_hau_ind_cnt_nor_xho_bul_tig_svk_lat_prs_ger_qcu_lit_cze_pol_ewe_wly_hin_heb_mcd_jav_grk_dgb_scr_cic_tag_tha_chh_knd_swa_yor_tur_fre_ctl_aze_akn_vie_sid_tsn_swt_fbf	0.0282553230453214	0.0665526825175343	0.947080681296208
721	sod_grk_zul_scr_amr_sid_tig_mcd_uzb_azi_dyu_bat_swa_ukr_fre_bsq_afr_wly_tsn_cnt_cze_glc_ewe_eng_cic_hin_fin_igb_yor_est_rom_anl_geo_bos_arw_krd_ben_hau_mlt_slo_hun_dgb_ind_ctl_jav_jpn_knd_kor_urd_pol_swt_ita_mao_por_gam_tag_mnd_prs_lda_rus_chh_bul_swe_svk_mol_qcu_lit_ger_alb_moo_aeg_guj_heb_lat_mly_pan_xho_spa_fbf_sun_tha_amh_tml_akn_ses_aze_nor_dut_tur_bem_vie_owc_tsw_bam_ven	-0.0649380714560362	-0.15342953549497	0.878391982896511
722	wly_fre_swt_urd_sid_anl_heb_grk_uzb_tur_dyu_ind_moo_nor_bul_bsq_eng_mlt_ewe_cnt_bos_slo_bam_glc_ven_lit_est_fbf_akn_fin_pol_owc_geo_ger_guj_ita_arw_amh_hau_mcd_hun_tsn_tag_spa_mao_jpn_tml_kor_afr_ctl_ses_krd_jav_ukr_amr_bat_mnd_ben_swa_rom_gam_pan_hin_alb_scr_qcu_rus_mol_por_dgb_sod_lat_tig_swe_mly_svk_zul_dut_lda_sun_tha_aeg_knd_cic_yor_azi_prs_cze_aze_tsw_vie_chh_bem_xho_igb	-0.445968330648932	-1.05851517569932	0.292562258604943
723	amr_ctl_bam_svk_owc_hau_amh_hin_tur_uzb_dyu_bat_xho_urd_pol_bsq_bul_heb_yor_mnd_alb_bos_igb_pan_bem_ita_fin_ven_lda_hun_grk_sod_geo_mol_lit_krd_guj_anl_mlt_ger_est_swa_mly_por_tag_jpn_knd_kor_glc_cze_tsn_nor_jav_mcd_tig_ind_cnt_rom_ewe_eng_chh_lat_scr_slo_ben_qcu_fre_arw_prs_cic_sid_rus_gam_ukr_sun_afr_moo_dut_zul_mao_tha_aeg_tml_fbf_ses_aze_swe_spa_azi_swt_vie_wly_tsw_dgb_akn	-0.861696265315361	-2.08247187418369	0.0400450673477965
724	tig_guj_swa_ger_wly_heb_amr_bul_azi_tur_swt_bat_moo_mol_krd_bsq_glc_owc_igb_mnd_dut_cze_ewe_ben_akn_scr_est_dyu_cic_fin_lit_aeg_geo_ukr_pan_ita_nor_anl_amh_alb_hun_fbf_sun_por_jav_jpn_tml_kor_grk_ctl_tsw_afr_mao_arw_sid_mly_cnt_urd_ven_lat_gam_fre_pol_svk_hin_qcu_spa_swe_mcd_lda_mlt_rom_hau_eng_tag_rus_zul_slo_ses_ind_tha_chh_knd_xho_bam_aze_bos_prs_uzb_yor_vie_sod_bem_tsn_dgb	-0.315439338319498	-0.747804933752413	0.456464612450456
725	amr_pol_xho_scr_owc_gam_hau_ctl_uzb_azi_yor_mly_swt_por_glc_bsq_swe_anl_ewe_cnt_lit_afr_tsn_mol_dyu_ger_fin_igb_fbf_est_fre_wly_geo_urd_arw_rom_eng_aeg_tig_cze_hun_akn_mao_ukr_bat_jpn_knd_kor_guj_nor_bam_pan_jav_spa_amh_tag_mnd_bul_dgb_svk_sod_krd_bos_prs_rus_qcu_ita_grk_hin_swa_sid_lat_mlt_alb_sun_mcd_ven_slo_tsw_ind_tha_chh_tml_lda_moo_aze_dut_ben_tur_ses_vie_heb_bem_cic_zul	-0.493136509457402	-1.1734324269805	0.243618958736206
726	anl_krd_ewe_eng_amh_hau_aeg_bul_aze_azi_yor_bat_swa_por_mol_bsq_afr_sid_zul_cnt_dut_grk_dyu_ger_lda_rom_hun_ven_bem_fin_mcd_wly_geo_guj_fre_svk_cze_gam_chh_pol_est_dgb_ind_spa_tag_jpn_knd_kor_lit_bos_bam_arw_mao_rus_heb_sun_mnd_prs_ses_pan_amr_slo_ctl_lat_glc_qcu_ukr_scr_ita_igb_sod_nor_mlt_ben_mly_urd_cic_swe_swt_jav_tha_owc_tml_tsw_xho_uzb_alb_hin_tur_fbf_vie_tig_akn_moo_tsn	-0.333466144736932	-0.789147692353888	0.432032942003445
727	aeg_arw_swt_pan_heb_hau_sid_cze_aze_uzb_ses_mao_igb_guj_mol_bsq_ctl_owc_lda_mnd_ben_alb_tsw_pol_cic_ger_fin_dgb_swa_est_spa_amh_geo_krd_afr_fre_urd_chh_tig_scr_hun_dyu_sun_hin_mly_jpn_tml_kor_prs_rom_ven_bul_jav_lat_wly_bat_cnt_por_akn_nor_anl_mcd_svk_eng_slo_qcu_ukr_glc_ita_moo_gam_lit_amr_rus_ind_bos_tsn_grk_fbf_tag_tha_mlt_knd_xho_ewe_azi_dut_swe_tur_bam_vie_sod_zul_yor_bem	0.0273523824839217	0.0643432019107323	0.948835057044848
728	gam_ukr_dgb_cze_owc_heb_amr_prs_azi_uzb_yor_mly_cic_grk_scr_bsq_swe_hau_zul_mnd_ger_arw_bam_fre_swa_rus_fin_tsn_akn_est_slo_sid_geo_ita_mol_svk_bul_amh_tig_pol_hun_lda_ind_urd_jav_jpn_knd_kor_por_lat_ses_alb_tag_pan_anl_bat_cnt_afr_xho_ben_sod_ctl_guj_bos_lit_qcu_krd_nor_glc_swt_wly_dut_chh_rom_mao_eng_ewe_mcd_ven_sun_tha_mlt_tml_moo_fbf_aze_hin_spa_tur_igb_vie_aeg_dyu_bem_tsw	-0.600408822521002	-1.43396520496152	0.154936004912091
729	gam_urd_ewe_slo_chh_tig_owc_ukr_uzb_azi_lda_bat_dgb_arw_swe_bsq_eng_sid_xho_cnt_glc_afr_moo_bul_swa_alb_hun_swt_igb_est_mol_sod_geo_mcd_scr_nor_spa_amh_aeg_pol_fin_fbf_jav_lat_mly_jpn_knd_kor_ita_ctl_zul_cze_ind_pan_anl_mao_mnd_fre_akn_dut_amr_ger_guj_prs_grk_qcu_por_hin_ben_bam_mlt_krd_wly_lit_sun_svk_cic_rus_dyu_tag_tha_hau_tml_bem_ses_tur_rom_bos_aze_yor_vie_heb_tsn_ven_tsw	0.111117310822328	0.261665519718695	0.794157974986647
730	anl_krd_yor_afr_hau_wly_gam_hin_tur_azi_ven_jav_moo_swe_eng_bsq_dut_heb_akn_mnd_lit_scr_dgb_mol_lda_guj_est_dyu_igb_fin_spa_sod_geo_ita_glc_ctl_mcd_amr_aeg_ukr_hun_bam_tag_rus_mly_jpn_tml_kor_prs_alb_ses_ger_mao_pol_sid_bat_cnt_slo_tsw_bul_amh_arw_urd_lat_por_qcu_nor_grk_ben_bem_mlt_rom_tig_fre_ind_pan_cic_svk_xho_sun_tha_chh_knd_ewe_zul_aze_cze_bos_uzb_tsn_vie_owc_swa_swt_fbf	-0.28180075909196	-0.666974596786608	0.506439831541223
731	sod_rus_ewe_pol_mlt_chh_hau_lit_uzb_azi_swt_bat_bem_fre_krd_bsq_alb_heb_ven_mnd_spa_hin_igb_scr_lda_glc_hun_ses_dgb_est_cze_wly_geo_svk_afr_ben_dut_owc_tig_swe_fin_swa_mly_rom_mao_jpn_knd_kor_lat_grk_cic_slo_jav_nor_amh_ind_cnt_arw_zul_ukr_amr_eng_pan_mcd_ctl_qcu_ita_bul_prs_dyu_aeg_urd_sid_por_tag_bos_xho_mol_akn_sun_tha_anl_tml_bam_yor_tur_guj_ger_aze_tsw_vie_gam_tsn_moo_fbf	0.168503457512073	0.396686176264808	0.69250770124201
732	amr_ben_lda_prs_owc_sod_tig_rus_uzb_tur_ses_jav_cic_krd_grk_bsq_lit_anl_dgb_cnt_guj_por_bam_ger_swt_fre_hun_tsn_akn_fin_bos_wly_geo_slo_ita_eng_afr_sid_heb_alb_est_igb_bat_dut_sun_jpn_tml_kor_lat_scr_zul_rom_mly_pol_hau_tag_mnd_glc_ewe_pan_chh_arw_mol_urd_cze_qcu_mcd_bul_ctl_dyu_mlt_swe_amh_hin_ind_spa_moo_nor_yor_mao_tha_aeg_knd_ven_xho_azi_ukr_svk_aze_bem_vie_gam_tsw_swa_fbf	-0.604654275518234	-1.44358998845356	0.152214542220957
733	anl_ita_dgb_rom_amr_aeg_gam_bul_aze_tur_tsn_bat_ewe_pol_nor_bsq_ctl_chh_xho_cnt_fre_prs_bem_lit_cic_krd_fin_ven_lda_est_grk_amh_geo_mol_lat_pan_bos_hau_sid_ger_hun_swa_mly_guj_sun_jpn_knd_kor_glc_ukr_dyu_afr_tag_urd_sod_mao_mnd_alb_igb_swe_mlt_slo_spa_svk_scr_qcu_por_mcd_dut_tsw_tig_cze_heb_rus_jav_arw_swt_ben_ses_ind_tha_owc_tml_yor_moo_azi_eng_hin_uzb_zul_vie_wly_fbf_bam_akn	0.0200811436925454	0.0472761935683196	0.962394476686835
734	chh_afr_akn_swe_wly_sod_tig_hin_aze_tur_tsw_jav_dgb_spa_mol_bsq_urd_mlt_fbf_mnd_lat_ukr_igb_pan_tsn_lit_fin_ewe_xho_hun_slo_anl_geo_prs_nor_dut_bos_amh_heb_bul_est_ses_mao_rus_tag_jpn_tml_kor_pol_ctl_cic_arw_sun_svk_sid_ind_cnt_krd_swt_rom_gam_grk_eng_ben_fre_qcu_ger_mcd_glc_zul_amr_por_owc_guj_bat_ita_moo_scr_bam_mly_tha_aeg_knd_swa_lda_uzb_cze_alb_azi_bem_vie_hau_ven_yor_dyu	-0.58106524873259	-1.38483378845887	0.169416567178875
735	owc_ger_xho_ita_gam_sod_aeg_guj_azi_aze_akn_mly_cic_bos_cze_bsq_pan_amh_ses_mnd_ben_spa_swa_pol_igb_lit_est_yor_tsw_fin_urd_amr_geo_scr_rus_ukr_rom_anl_hau_mol_hun_bem_tag_hin_bat_jpn_knd_kor_slo_prs_bam_lat_sun_alb_wly_jav_cnt_nor_ewe_por_mlt_grk_mcd_ctl_afr_qcu_eng_svk_krd_swt_sid_fre_tig_arw_mao_bul_dyu_swe_zul_ind_tha_heb_tml_tsn_moo_uzb_dut_glc_tur_ven_vie_chh_fbf_dgb_lda	-0.831460003775522	-2.00818915381011	0.0475239733071704
736	aeg_afr_lda_guj_anl_wly_amh_ukr_aze_uzb_tsn_jav_swt_mcd_swe_bsq_bul_hau_ven_cnt_scr_krd_bam_rus_xho_lat_est_swa_yor_hun_bos_mlt_geo_grk_glc_fre_cze_heb_gam_lit_fin_moo_mly_ben_bat_jpn_tml_kor_nor_svk_cic_hin_ind_alb_amr_mao_mnd_slo_akn_pol_owc_por_arw_urd_dut_qcu_mol_ger_prs_dgb_sod_pan_tig_eng_tag_spa_ses_ita_ewe_sun_tha_sid_knd_dyu_zul_tur_rom_ctl_azi_fbf_vie_chh_bem_tsw_igb	0.297053728256122	0.699189429729546	0.486178680056817
737	amh_dut_dgb_rom_tig_aeg_sod_prs_aze_tur_ses_sun_swt_mol_slo_bsq_bul_sid_bam_cnt_alb_rus_lda_eng_bem_afr_hun_igb_tsn_est_nor_owc_geo_mcd_lat_ger_ita_hau_mlt_por_fin_yor_mly_grk_tag_jpn_knd_kor_svk_urd_akn_spa_jav_fre_wly_mao_mnd_ukr_tsw_guj_gam_scr_glc_hin_pol_qcu_ben_swe_bos_moo_anl_pan_amr_arw_ind_lit_dyu_krd_zul_bat_tha_heb_tml_swa_ven_uzb_ctl_cze_azi_ewe_vie_chh_cic_fbf_xho	-0.213640417108777	-0.503999107662425	0.615453901900261
738	sod_slo_tsn_svk_owc_wly_amh_lat_uzb_azi_yor_ind_cic_alb_ger_bsq_rom_chh_fbf_mnd_mcd_ita_ses_nor_swa_spa_hun_ewe_moo_est_rus_sid_geo_eng_cze_scr_grk_anl_hau_ben_fin_bam_mly_lit_mao_jpn_knd_kor_por_pan_lda_prs_tag_guj_amr_sun_cnt_urd_swt_glc_gam_swe_pol_ctl_bos_qcu_hin_mol_fre_xho_mlt_dut_tig_krd_bat_afr_dgb_ukr_bem_jav_tha_aeg_tml_igb_zul_aze_arw_bul_tur_akn_vie_heb_dyu_ven_tsw	-0.474699068100556	-1.12895222471684	0.261821725227899
739	wly_dut_cic_fre_sid_aeg_mlt_mcd_uzb_aze_xho_tag_zul_krd_guj_bsq_cze_amh_lda_cnt_pan_lat_akn_glc_tsw_rom_hun_dgb_dyu_fin_bul_chh_geo_afr_ger_grk_bos_sod_amr_mol_est_bam_mly_ben_bat_jpn_knd_kor_alb_nor_swa_svk_ind_urd_tig_sun_mnd_scr_swt_eng_gam_arw_ita_swe_pol_qcu_hin_rus_lit_igb_heb_ctl_hau_slo_jav_spa_yor_prs_ven_mao_tha_owc_tml_bem_ewe_tur_ukr_por_azi_moo_vie_anl_tsn_ses_fbf	-0.416393755635515	-0.987928891491007	0.325750851285429
740	chh_prs_ses_dut_heb_anl_sid_pan_tur_aze_tsw_mao_lda_hin_grk_bsq_por_gam_swa_mnd_rus_spa_swt_ben_fbf_fre_hun_bam_moo_fin_glc_tig_geo_svk_ger_alb_bul_hau_sod_nor_est_zul_tag_mcd_mly_jpn_knd_kor_pol_mol_ven_eng_ind_scr_owc_sun_cnt_urd_dyu_guj_amr_afr_lat_bos_lit_qcu_arw_krd_ita_igb_wly_rom_amh_ukr_jav_cze_bem_swe_ewe_bat_tha_aeg_tml_yor_akn_uzb_ctl_slo_azi_dgb_vie_mlt_xho_tsn_cic	-0.226925580452019	-0.535874441789263	0.593324660688444
741	heb_urd_yor_eng_aeg_hau_owc_pan_azi_aze_akn_tag_bem_hin_ita_bsq_rus_amh_igb_mnd_prs_dut_dyu_arw_tsw_alb_hun_bam_swa_est_ctl_mlt_geo_krd_grk_lit_pol_wly_tig_slo_fin_tsn_bat_lat_sun_jpn_tml_kor_ben_svk_xho_guj_mly_bos_gam_ind_cnt_swe_fbf_mcd_anl_mol_bul_nor_cze_qcu_fre_ukr_scr_dgb_chh_rom_sid_ger_mao_afr_ewe_spa_cic_jav_tha_sod_knd_ses_zul_tur_por_glc_uzb_moo_vie_amr_lda_ven_swt	0.19974197393669	0.470465822363101	0.639123754150994
742	mlt_ukr_tsw_ita_chh_sid_wly_afr_aze_azi_swt_ind_zul_por_prs_bsq_ger_heb_moo_mnd_hin_nor_swa_spa_ven_scr_fin_tsn_dgb_est_alb_gam_geo_cze_svk_slo_urd_amr_aeg_lat_hun_xho_tag_rom_bat_jpn_tml_kor_krd_fre_lda_ben_jav_ctl_hau_mly_cnt_bul_bem_bos_anl_glc_mcd_pol_mol_qcu_arw_swe_lit_akn_owc_pan_sod_guj_mao_eng_ewe_dut_bam_sun_tha_amh_knd_fbf_yor_tur_grk_rus_uzb_cic_vie_tig_ses_dyu_igb	0.13657106305426	0.3215288851117	0.748531154264588
743	wly_swe_zul_bos_amh_mlt_tig_urd_tur_aze_lda_mao_ewe_svk_nor_bsq_dut_heb_ven_mnd_ben_ukr_swa_rus_tsw_afr_est_cic_bem_fin_alb_hau_geo_lit_ger_spa_grk_gam_aeg_eng_hun_bam_jav_cze_ind_jpn_knd_kor_rom_pol_akn_ctl_tag_arw_chh_bat_cnt_mcd_igb_krd_sid_ita_pan_scr_por_qcu_bul_hin_glc_dgb_sod_slo_owc_mol_sun_prs_swt_fre_fbf_mly_tha_anl_tml_tsn_dyu_azi_guj_lat_uzb_moo_vie_amr_ses_yor_xho	-0.836284457184264	-2.01758345855338	0.0465166005110092
744	heb_slo_tsn_pol_hau_aeg_anl_ukr_aze_tur_xho_jav_fbf_lat_afr_bsq_bul_gam_ses_mnd_fre_por_cic_urd_tsw_cze_est_swa_moo_hun_hin_chh_geo_ita_ger_arw_ctl_wly_sod_mol_fin_dyu_mly_prs_bat_jpn_tml_kor_krd_dut_yor_scr_sun_glc_amh_tag_cnt_ben_swt_rom_tig_swe_alb_guj_rus_qcu_mcd_eng_pan_igb_mlt_grk_amr_lit_ind_spa_ven_svk_lda_mao_tha_owc_knd_akn_ewe_uzb_bos_nor_azi_bem_vie_sid_bam_dgb_zul	0.00280761837066054	0.00660374765645914	0.994745155067425
745	sid_glc_ven_fre_amr_mlt_amh_svk_aze_tur_cic_sun_moo_lit_bul_bsq_ctl_sod_bem_mnd_eng_rus_swt_urd_ewe_nor_est_lda_yor_fin_por_tig_geo_spa_bos_krd_grk_chh_aeg_pol_hun_tsn_jav_afr_tag_jpn_tml_kor_alb_ger_dyu_ita_bat_ben_hau_mao_cnt_mcd_tsw_dut_anl_lat_slo_guj_swe_qcu_hin_rom_prs_swa_wly_cze_owc_arw_mly_mol_dgb_ukr_fbf_ind_tha_heb_knd_igb_bam_uzb_pan_scr_azi_ses_vie_gam_akn_xho_zul	0.572869351945344	1.35332572322422	0.179231974950948
746	gam_lit_cic_ger_mlt_anl_amh_urd_aze_tur_zul_ind_lda_ukr_spa_bsq_ben_aeg_fbf_cnt_hin_fre_tsn_dut_akn_alb_est_swa_dyu_fin_pol_chh_geo_glc_grk_bul_arw_amr_wly_afr_hun_dgb_bat_mcd_sun_jpn_knd_kor_cze_bos_ses_guj_tag_scr_sid_jav_mnd_svk_xho_slo_hau_lat_swe_mol_rom_qcu_por_krd_prs_bam_sod_ita_owc_ctl_mly_pan_bem_rus_ven_mao_tha_tig_tml_ewe_swt_uzb_nor_eng_azi_yor_vie_heb_moo_igb_tsw	-0.336919948763391	-0.797979101471923	0.426915526652532
747	sid_rom_swt_ben_sod_mlt_wly_krd_tur_aze_yor_tag_ewe_scr_lat_bsq_arw_aeg_akn_cnt_cze_ukr_dgb_lit_cic_slo_fin_fbf_igb_est_bos_chh_geo_swe_mcd_afr_svk_amr_tig_glc_hun_bem_ind_alb_mao_jpn_tml_kor_fre_guj_bam_eng_bat_ger_owc_jav_mnd_pol_dyu_grk_heb_hin_nor_por_prs_qcu_spa_bul_ita_lda_anl_mol_gam_ctl_sun_urd_ven_dut_ses_mly_tha_hau_knd_tsw_moo_azi_pan_rus_uzb_zul_vie_amh_tsn_swa_xho	-0.13594190411256	-0.320967423580632	0.748955240857672
748	hau_glc_swt_grk_mlt_chh_amr_lit_uzb_azi_fbf_tag_dyu_krd_slo_bsq_alb_sid_ven_cnt_ger_nor_tsw_bul_xho_swe_fin_dgb_bam_hun_cze_heb_geo_rus_guj_por_bos_aeg_anl_rom_est_ses_mly_svk_mao_jpn_knd_kor_ukr_fre_swa_ctl_ind_dut_wly_sun_mnd_pol_bem_pan_gam_lat_mcd_eng_hin_qcu_prs_urd_afr_akn_sod_arw_owc_ben_jav_mol_lda_spa_tsn_bat_tha_amh_tml_cic_igb_tur_scr_ita_aze_ewe_vie_tig_zul_yor_moo	-0.181634656105014	-0.428702914812823	0.669130798128723
749	sod_mcd_ses_bul_wly_owc_chh_hin_tur_azi_fbf_ind_bam_lit_ita_bsq_glc_gam_ven_mnd_mol_afr_swt_rus_zul_alb_hun_akn_xho_est_krd_mlt_geo_rom_eng_arw_fre_heb_sid_guj_fin_tsn_mao_urd_bat_jpn_tml_kor_ctl_ukr_igb_scr_jav_lat_tig_tag_cnt_dut_dgb_slo_anl_ben_spa_prs_ger_qcu_cze_pan_grk_swa_amr_bos_hau_svk_mly_pol_dyu_swe_lda_sun_tha_aeg_knd_cic_ewe_uzb_nor_por_aze_bem_vie_amh_yor_tsw_moo	0.255962715055067	0.604443368337095	0.547020732891757
750	anl_pol_xho_arw_sid_aeg_wly_hin_aze_uzb_yor_bat_fbf_rom_swe_bsq_alb_mlt_ven_cnt_cze_afr_swa_mcd_bam_svk_est_dgb_lda_fin_ctl_gam_geo_mol_guj_nor_ger_owc_heb_glc_hun_bem_jav_dut_tag_jpn_tml_kor_slo_krd_igb_spa_mly_pan_amh_ind_mnd_lat_zul_bos_amr_lit_prs_grk_scr_qcu_fre_urd_ita_ses_tig_bul_sod_rus_sun_ben_cic_ukr_swt_mao_tha_chh_knd_moo_ewe_azi_eng_por_tur_dyu_vie_hau_akn_tsw_tsn	-0.305524868300581	-0.722716326573097	0.471667768918323
751	heb_ukr_zul_lit_mlt_tig_gam_cze_tur_aze_cic_mao_swa_glc_ger_bsq_pan_sid_dgb_mnd_afr_fre_moo_bul_yor_ctl_est_bem_lda_hun_bos_chh_geo_mcd_rus_rom_scr_amr_owc_hin_fin_dyu_bat_eng_mly_jpn_tml_kor_mol_arw_ewe_ben_sun_ita_aeg_ind_cnt_prs_ven_lat_amh_grk_slo_swe_nor_qcu_alb_svk_spa_xho_anl_guj_sod_pol_jav_por_fbf_urd_ses_tag_tha_hau_knd_igb_akn_azi_dut_krd_uzb_bam_vie_wly_tsn_tsw_swt	0.537361080980532	1.2699159982014	0.207282827834871
752	sod_lat_dyu_nor_heb_gam_sid_urd_azi_aze_cic_jav_swt_por_swe_bsq_glc_hau_dgb_cnt_mcd_bul_swa_prs_bam_rom_fin_ses_tsw_est_scr_anl_geo_spa_afr_fre_dut_amh_tig_cze_hun_zul_mao_eng_tag_jpn_tml_kor_ctl_ita_lda_grk_mly_rus_amr_bat_mnd_ukr_bem_bos_owc_mol_pol_pan_ger_qcu_svk_krd_guj_igb_chh_alb_mlt_slo_sun_hin_xho_ben_akn_ind_tha_aeg_knd_yor_moo_uzb_lit_arw_tur_ven_vie_wly_fbf_tsn_ewe	-0.267435454335588	-0.632038208549553	0.528912620859112
753	gam_cze_akn_lat_anl_owc_amr_slo_tur_uzb_tsn_jav_bem_ita_svk_bsq_glc_chh_yor_cnt_ukr_bos_ewe_ben_xho_ger_est_moo_igb_fin_ctl_aeg_geo_lit_guj_prs_dut_heb_hau_rom_hun_dyu_ind_rus_mly_jpn_knd_kor_hin_bul_swa_mcd_sun_pol_mlt_mao_mnd_eng_zul_fre_tig_pan_krd_swe_por_qcu_grk_mol_arw_tsw_sod_spa_amh_scr_tag_alb_lda_afr_bam_bat_tha_wly_tml_fbf_swt_aze_nor_urd_azi_cic_vie_sid_ses_dgb_ven	0.0458910243074754	0.10804021793781	0.914196540495833
754	amr_hin_bem_svk_wly_sod_amh_mcd_azi_tur_ven_mao_swt_lit_alb_bsq_por_hau_fbf_cnt_mol_arw_dyu_glc_swa_cze_est_cic_lda_fin_nor_heb_geo_lat_ger_ben_swe_sid_owc_ita_hun_akn_ind_pol_mly_jpn_tml_kor_ukr_slo_ewe_rus_jav_bos_mlt_tag_mnd_spa_dgb_bul_gam_krd_scr_fre_afr_qcu_urd_pan_grk_tsw_aeg_ctl_chh_rom_sun_dut_moo_eng_xho_bat_tha_tig_knd_yor_igb_aze_guj_prs_uzb_tsn_vie_anl_ses_zul_bam	0.0830976579076155	0.195717443871832	0.845258328234206
755	aeg_afr_dyu_ctl_mlt_tig_hau_mol_uzb_azi_swa_sun_yor_grk_guj_bsq_por_sid_xho_cnt_pan_cze_igb_pol_dgb_ger_hun_moo_fbf_est_hin_amr_geo_arw_mcd_ita_slo_amh_wly_bos_fin_lda_bat_nor_ind_jpn_knd_kor_ben_swe_cic_lit_mao_prs_sod_mly_mnd_alb_bem_eng_owc_krd_glc_scr_spa_qcu_rom_rus_bul_zul_heb_lat_anl_svk_tag_ukr_ven_dut_ewe_jav_tha_chh_tml_bam_tsw_tur_fre_urd_aze_swt_vie_gam_akn_ses_tsn	0.586229212208141	1.38448505514787	0.169522916790878
756	chh_afr_dyu_hin_sid_owc_aeg_dut_tur_uzb_fbf_ind_tsw_lat_nor_bsq_rus_sod_zul_cnt_svk_ctl_bem_alb_igb_fre_fin_yor_ses_est_eng_amh_geo_prs_mcd_por_arw_tig_gam_cze_hun_ewe_tag_spa_mao_jpn_knd_kor_ger_ita_dgb_grk_jav_scr_hau_mly_mnd_bos_tsn_slo_wly_pan_glc_swe_ben_qcu_lit_pol_krd_ven_mlt_guj_heb_ukr_sun_urd_cic_rom_lda_bat_tha_anl_tml_moo_swa_azi_bul_mol_aze_bam_vie_amr_xho_akn_swt	-0.433327127491261	-1.02924174102369	0.306035513796044
757	sid_arw_yor_ger_chh_owc_hau_eng_azi_tur_dgb_ind_akn_dut_ctl_bsq_por_mlt_xho_cnt_ben_alb_swa_mol_dyu_rus_hun_swt_lda_est_afr_wly_geo_scr_urd_slo_cze_aeg_tig_bos_fin_zul_tag_prs_mao_jpn_knd_kor_guj_ukr_ewe_lat_sun_hin_anl_jav_mnd_svk_bem_nor_amh_mcd_krd_grk_spa_qcu_ita_bul_swe_igb_heb_pol_sod_fre_mly_lit_fbf_rom_bam_bat_tha_gam_tml_ven_moo_uzb_glc_pan_aze_tsw_vie_amr_tsn_cic_ses	-0.307825184564524	-0.729036654216787	0.4678112645509
758	sod_fre_zul_guj_anl_gam_sid_ita_azi_tur_igb_sun_tsn_rus_arw_bsq_slo_mlt_swt_cnt_eng_bul_xho_por_moo_pol_est_ven_swa_fin_alb_chh_geo_pan_prs_spa_ctl_amh_owc_afr_hun_bem_mao_cze_ind_jpn_tml_kor_mcd_ger_tsw_rom_mly_hin_amr_jav_mnd_mol_cic_ben_tig_swe_nor_scr_lit_qcu_urd_lat_krd_bam_hau_svk_heb_bos_bat_grk_ses_ukr_dyu_tag_tha_wly_knd_fbf_dgb_uzb_glc_dut_aze_lda_vie_aeg_yor_ewe_akn	0.343922188606399	0.81034728804851	0.419809373978439
759	heb_krd_dyu_alb_anl_owc_amh_ger_azi_uzb_lda_tag_cic_prs_pol_bsq_svk_wly_igb_cnt_bos_arw_zul_ita_yor_slo_fin_ven_bam_hun_afr_gam_geo_scr_ctl_pan_eng_sid_amr_swe_est_ses_sun_dut_jav_jpn_tml_kor_por_lat_dgb_fre_bat_ben_hau_ind_mnd_guj_moo_mcd_mlt_mol_bul_grk_hin_qcu_cze_glc_rus_swt_tig_rom_aeg_ukr_mly_lit_swa_spa_bem_mao_tha_sod_knd_tsn_tsw_tur_urd_nor_aze_akn_vie_chh_ewe_xho_fbf	0.192602718375783	0.452925219733417	0.6516574995527
760	aeg_ita_swt_ukr_chh_amr_sod_prs_uzb_azi_tsw_sun_dyu_arw_scr_bsq_rom_owc_zul_mnd_cze_ger_igb_pol_bem_por_hun_xho_ses_fin_lit_amh_geo_swe_svk_ben_guj_mlt_sid_bos_est_ven_mly_eng_ind_jpn_tml_kor_pan_mcd_fbf_ctl_bat_spa_tig_tag_cnt_hin_swa_lat_wly_krd_mol_bul_glc_qcu_nor_alb_dut_tsn_heb_urd_anl_slo_mao_afr_akn_fre_dgb_jav_tha_hau_knd_bam_ewe_tur_rus_grk_aze_moo_vie_gam_yor_lda_cic	-0.248400878761142	-0.586513643784689	0.558951361267982
761	amr_fre_ven_ukr_sod_mlt_owc_lit_tur_uzb_cic_jav_yor_nor_alb_bsq_hin_gam_swa_mnd_slo_pol_bem_scr_swt_mcd_hun_akn_xho_fin_prs_sid_geo_cze_arw_rus_glc_tig_anl_urd_est_bam_mly_eng_ind_jpn_knd_kor_dut_svk_moo_ger_tag_pan_heb_mao_cnt_krd_lda_swe_aeg_mol_ctl_grk_por_qcu_afr_ben_bos_dgb_amh_lat_wly_rom_sun_guj_igb_spa_ewe_bat_tha_hau_tml_tsn_ses_azi_ita_bul_aze_fbf_vie_chh_dyu_zul_tsw	0.172458550566739	0.40559373849786	0.685972737072771
762	gam_lat_ven_grk_chh_amh_wly_ukr_uzb_azi_tsn_ind_akn_nor_eng_bsq_urd_sod_dgb_cnt_scr_afr_bem_mcd_bam_glc_fin_lda_moo_est_lit_anl_geo_rus_spa_ben_dut_owc_amr_mol_hun_xho_sun_fre_jav_jpn_tml_kor_prs_arw_tsw_hin_tag_alb_heb_mao_mnd_ger_ewe_slo_aeg_svk_swe_bos_pol_qcu_pan_por_bul_zul_mlt_ita_tig_ctl_bat_guj_dyu_cze_swa_mly_tha_hau_knd_fbf_yor_aze_krd_rom_tur_ses_vie_sid_cic_igb_swt	-0.0432553173679732	-0.101967297093651	0.919002164174421
763	amh_mol_moo_nor_hau_amr_chh_afr_aze_azi_cic_jav_dyu_fre_bul_bsq_scr_sod_fbf_mnd_prs_pol_ewe_mcd_tsw_urd_fin_bem_igb_hun_ukr_aeg_geo_pan_spa_grk_dut_anl_tig_glc_est_dgb_sun_ger_mly_jpn_tml_kor_ita_alb_swa_lit_ind_svk_sid_bat_cnt_guj_swt_bos_gam_swe_ben_cze_krd_qcu_rom_por_arw_zul_owc_slo_wly_hin_tag_lat_ses_eng_ven_mao_tha_heb_knd_lda_bam_uzb_ctl_rus_tur_tsn_vie_mlt_xho_akn_yor	-0.758534374449805	-1.82375818658529	0.07140053400108
764	sod_krd_yor_ukr_owc_amr_tig_eng_uzb_azi_bam_mao_zul_arw_slo_bsq_rom_chh_tsn_cnt_bul_hin_swa_ben_xho_lat_est_fbf_bem_hun_dut_anl_geo_prs_svk_mcd_mol_sid_heb_pol_fin_lda_sun_por_tag_jpn_tml_kor_bos_cze_ewe_afr_bat_guj_gam_ind_mnd_rus_cic_lit_wly_grk_fre_glc_ger_qcu_urd_pan_scr_dyu_mlt_nor_hau_ita_jav_spa_ven_swe_tsw_mly_tha_amh_knd_akn_dgb_aze_alb_ctl_tur_ses_vie_aeg_moo_igb_swt	-0.866432682747845	-2.09652668427527	0.0387503897585365
765	amr_ukr_tsw_hin_wly_mlt_chh_guj_azi_uzb_igb_ind_swt_mcd_arw_bsq_ita_sod_ses_mnd_glc_ger_dyu_scr_bem_svk_fin_zul_akn_est_pan_owc_geo_urd_por_swe_nor_heb_anl_dut_hun_fbf_sun_eng_jav_jpn_tml_kor_rom_ben_lda_mol_bat_bos_tig_mao_cnt_slo_swa_lit_sid_spa_ctl_fre_lat_qcu_afr_krd_prs_cic_aeg_grk_gam_cze_tag_alb_yor_rus_xho_mly_tha_amh_knd_bam_tsn_aze_bul_pol_tur_ewe_vie_hau_moo_ven_dgb	-0.276658868592183	-0.654043542678258	0.514697830052693
766	anl_fre_igb_ben_gam_wly_amr_ctl_tur_aze_cic_jav_dyu_guj_rus_bsq_bos_mlt_bem_cnt_lat_nor_dgb_afr_swt_dut_fin_moo_bam_hun_svk_aeg_geo_hin_spa_mcd_pol_heb_sid_bul_est_zul_ind_scr_sun_jpn_knd_kor_arw_mol_akn_ger_bat_eng_amh_tag_mnd_krd_tsn_lit_hau_grk_rom_urd_slo_qcu_glc_pan_ita_ses_tig_ukr_sod_swe_mao_alb_swa_prs_tsw_mly_tha_owc_tml_yor_lda_uzb_por_cze_azi_xho_vie_chh_ewe_fbf_ven	-0.902629552465421	-2.18699489709155	0.0312511646443836
767	aeg_prs_cic_swe_wly_amh_sod_eng_azi_uzb_dyu_bat_moo_ita_bul_bsq_ctl_tig_igb_cnt_glc_spa_zul_ger_tsw_cze_hun_ewe_fbf_fin_lat_sid_geo_arw_ukr_scr_slo_anl_gam_rom_est_ses_mly_afr_jav_jpn_tml_kor_dut_nor_xho_rus_ind_grk_hau_mao_mnd_por_swa_mcd_heb_fre_ben_lit_guj_qcu_bos_pan_pol_dgb_mlt_krd_owc_urd_tag_mol_tsn_svk_bam_sun_tha_chh_knd_bem_akn_tur_alb_hin_aze_yor_vie_amr_lda_swt_ven	-0.0336851055321759	-0.0794013996472599	0.936883960220741
768	aeg_bos_ses_por_amh_owc_wly_afr_uzb_azi_ewe_mao_lda_glc_ben_bsq_eng_heb_zul_mnd_scr_lat_tsw_rom_akn_bul_fin_fbf_moo_est_spa_hau_geo_slo_cze_rus_alb_chh_sid_prs_hun_dgb_bat_nor_sun_jpn_tml_kor_fre_arw_yor_pol_jav_grk_amr_mly_cnt_urd_tsn_mcd_anl_pan_krd_ita_svk_qcu_hin_swe_ctl_xho_sod_mol_gam_guj_tag_dut_ven_lit_swt_ind_tha_mlt_knd_cic_swa_aze_ger_ukr_tur_igb_vie_tig_dyu_bam_bem	-0.377407330600212	-0.893831782883145	0.373719196059521
769	sid_ita_zul_urd_wly_amr_mlt_ctl_uzb_azi_igb_tag_dyu_alb_por_bsq_grk_gam_tsn_mnd_bul_spa_yor_svk_ven_swe_fin_akn_cic_hun_guj_anl_geo_pol_scr_ben_slo_owc_aeg_afr_est_tsw_sun_glc_mao_jpn_knd_kor_rus_arw_moo_fre_bat_lit_tig_jav_cnt_prs_bam_mol_amh_ger_bos_cze_krd_qcu_ukr_hin_lat_ses_hau_eng_sod_mcd_mly_rom_swa_dut_xho_ind_tha_chh_tml_lda_bem_aze_pan_nor_tur_dgb_vie_heb_fbf_ewe_swt	-0.0741557988058842	-0.174861704967628	0.861568427923642
770	hau_ukr_tsw_ctl_gam_amr_sod_afr_azi_uzb_dyu_bat_ses_bul_krd_bsq_eng_aeg_fbf_cnt_fre_svk_ewe_urd_tsn_nor_hun_swa_dgb_fin_grk_sid_geo_alb_pan_hin_lat_mlt_chh_cze_est_igb_mly_swe_ind_jpn_knd_kor_lit_rus_zul_ita_jav_scr_amh_sun_mnd_glc_xho_arw_tig_slo_prs_mcd_dut_qcu_bos_por_mol_cic_owc_guj_anl_rom_mao_ger_swt_ben_moo_tag_tha_heb_tml_yor_akn_aze_pol_spa_tur_bem_vie_wly_bam_ven_lda	-0.641411599501099	-1.53196969371935	0.128924674704073
771	chh_mol_cic_swe_anl_tig_hau_rom_aze_azi_bam_jav_ven_mcd_dut_bsq_bul_amh_tsn_cnt_por_slo_ewe_pan_tsw_rus_hun_xho_swa_est_krd_wly_geo_fre_alb_scr_ger_aeg_heb_bos_fin_yor_mao_hin_mly_jpn_tml_kor_grk_cze_akn_nor_sun_lat_amr_ind_mnd_spa_bem_guj_owc_glc_prs_ukr_lit_qcu_arw_afr_ita_moo_mlt_ctl_sod_ben_tag_pol_zul_svk_ses_bat_tha_gam_knd_dyu_dgb_tur_urd_eng_uzb_lda_vie_sid_fbf_igb_swt	0.349397934686441	0.823463369943693	0.412351229665217
772	owc_pol_tsw_krd_sid_mlt_wly_bos_azi_aze_swa_bat_zul_alb_fre_bsq_mol_heb_moo_mnd_dut_guj_fbf_ukr_swt_svk_hun_yor_ven_est_prs_amh_geo_arw_eng_afr_lat_amr_hau_scr_fin_dyu_tag_por_sun_jpn_knd_kor_grk_glc_lda_ben_mao_spa_aeg_ind_cnt_pan_igb_lit_gam_ger_ctl_nor_bul_qcu_urd_swe_rus_xho_tig_cze_anl_hin_mly_slo_cic_rom_ses_jav_tha_chh_tml_tsn_bam_tur_ita_mcd_uzb_bem_vie_sod_akn_dgb_ewe	0.314769124680117	0.741393158078214	0.460323169406968
773	owc_spa_ven_por_amr_heb_hau_bul_aze_uzb_swa_bat_yor_swe_pan_bsq_rom_wly_fbf_mnd_arw_ben_ses_lat_tsw_guj_fin_bem_dgb_hun_mcd_mlt_geo_prs_pol_fre_lit_sod_amh_krd_est_zul_ind_svk_mly_jpn_tml_kor_eng_glc_tsn_grk_tag_scr_aeg_mao_cnt_bos_cic_rus_chh_nor_ctl_urd_alb_qcu_afr_ger_ita_lda_sid_slo_gam_mol_jav_cze_swt_hin_dyu_sun_tha_tig_knd_bam_ewe_tur_ukr_dut_azi_moo_vie_anl_akn_xho_igb	0.251520226672333	0.592194931895381	0.555157106652127
774	heb_spa_bam_glc_wly_hau_amh_lit_azi_tur_ven_jav_dgb_nor_urd_bsq_dut_owc_zul_mnd_mol_bos_tsn_alb_swt_grk_fin_moo_akn_hun_slo_chh_geo_ben_rom_mcd_cze_anl_tig_guj_est_ewe_ind_pol_mao_jpn_tml_kor_lat_ita_lda_svk_bat_pan_sid_sun_cnt_por_yor_afr_sod_ukr_ger_rus_prs_qcu_fre_krd_bul_swa_gam_arw_aeg_hin_mly_scr_bem_ctl_cic_tag_tha_mlt_knd_igb_xho_aze_eng_swe_uzb_fbf_vie_amr_tsw_dyu_ses	-0.827250481544189	-2.00135651133676	0.0482683092971232
775	chh_lit_moo_slo_wly_anl_amh_rom_azi_uzb_xho_bat_lda_urd_svk_bsq_ctl_amr_bam_cnt_mol_fre_ses_cze_ven_ukr_est_cic_swt_fin_hin_tig_geo_krd_arw_pan_eng_sod_gam_prs_hun_bem_tag_mcd_sun_jpn_tml_kor_glc_ben_tsn_guj_mly_spa_owc_ind_mnd_nor_zul_bul_hau_ita_afr_pol_scr_qcu_alb_rus_ger_akn_heb_dut_mlt_por_jav_lat_dyu_swe_igb_mao_tha_aeg_knd_tsw_yor_tur_bos_grk_aze_fbf_vie_sid_ewe_swa_dgb	0.141032070540652	0.332012853313257	0.740626664374295
776	mlt_mcd_akn_lit_wly_heb_owc_rom_tur_aze_ewe_mao_tsw_dut_ctl_bsq_grk_amh_ven_cnt_ukr_lat_igb_glc_swa_mol_hun_yor_dyu_fin_spa_tig_geo_ben_scr_rus_eng_sid_hau_urd_est_xho_tag_guj_sun_jpn_knd_kor_hin_ger_tsn_alb_jav_krd_sod_mly_mnd_arw_dgb_afr_aeg_ita_bul_slo_por_qcu_bos_pan_cze_zul_amr_pol_chh_fre_ind_nor_bem_prs_moo_bat_tha_anl_tml_cic_bam_uzb_svk_swe_azi_ses_vie_gam_lda_fbf_swt	-0.340231336078978	-0.805974926917497	0.422313409028929
777	mlt_por_xho_fre_wly_hau_amr_ctl_aze_uzb_bam_jav_igb_glc_mcd_bsq_bul_sid_moo_cnt_bos_spa_yor_grk_dgb_rus_hun_ses_ewe_est_nor_aeg_geo_rom_pan_prs_ger_anl_owc_mol_fin_tsw_bat_ukr_mao_jpn_tml_kor_ben_arw_cic_eng_tag_afr_gam_ind_mnd_ita_bem_scr_tig_hin_krd_lat_dut_qcu_slo_lit_pol_zul_heb_alb_amh_svk_sun_swe_lda_cze_swt_mly_tha_sod_knd_ven_akn_azi_guj_urd_tur_fbf_vie_chh_tsn_swa_dyu	-0.868526594527684	-2.09940671546578	0.0384895996904322
778	aeg_alb_bem_eng_wly_owc_chh_dut_tur_azi_moo_mly_lda_fre_nor_bsq_hin_amh_dgb_cnt_glc_grk_dyu_rom_tsn_arw_est_zul_ses_hun_svk_tig_geo_ukr_bos_spa_ger_hau_heb_rus_fin_swt_sun_lat_bat_jpn_tml_kor_ctl_bul_swa_lit_tag_ita_amr_ind_mnd_urd_xho_mol_sid_mcd_por_pan_afr_qcu_swe_ben_cze_cic_anl_guj_gam_pol_jav_krd_fbf_prs_yor_mao_tha_sod_knd_bam_igb_aze_scr_slo_uzb_ven_vie_mlt_tsw_ewe_akn	-0.302003119790785	-0.714556309350592	0.476673041454066
779	sod_scr_tsw_bul_chh_wly_amh_swe_tur_azi_swt_jav_bam_ger_spa_bsq_afr_anl_akn_mnd_prs_grk_dgb_ita_bem_hin_hun_tsn_dyu_est_alb_mlt_geo_por_glc_lit_ben_tig_aeg_svk_fin_lda_mly_cze_mao_jpn_tml_kor_bos_lat_ven_nor_ind_mcd_hau_bat_cnt_mol_xho_ukr_sid_urd_eng_guj_pan_qcu_slo_rus_ctl_swa_gam_krd_amr_fre_sun_rom_yor_pol_zul_tag_tha_owc_knd_moo_ses_aze_arw_dut_uzb_ewe_vie_heb_cic_igb_fbf	-0.697790467449205	-1.67324121109292	0.0976404590113056
780	anl_cze_igb_lit_tig_amh_chh_eng_aze_tur_bam_mao_yor_krd_scr_bsq_dut_mlt_cic_cnt_ben_lat_moo_ger_bem_spa_est_ewe_zul_fin_glc_wly_geo_slo_svk_nor_urd_hau_gam_mol_hun_swa_tag_arw_mly_jpn_tml_kor_alb_grk_ses_rom_sun_rus_heb_jav_mnd_ukr_fbf_swe_sod_prs_guj_mcd_hin_qcu_por_afr_bul_ven_owc_fre_amr_ita_bat_ctl_dgb_bos_tsw_ind_tha_sid_knd_dyu_xho_uzb_pan_pol_azi_tsn_vie_aeg_akn_lda_swt	-0.73135652305733	-1.76042099788117	0.0816240413666579
781	aeg_mcd_ewe_svk_anl_hau_wly_krd_azi_uzb_ses_sun_fbf_guj_lat_bsq_afr_sod_cic_mnd_lit_bos_zul_ctl_dgb_scr_hun_moo_akn_fin_glc_amh_geo_rus_ita_cze_grk_tig_sid_eng_est_swa_ind_bul_tag_jpn_tml_kor_alb_urd_xho_ukr_jav_ben_mlt_mao_cnt_spa_dyu_swe_owc_slo_arw_rom_nor_qcu_por_pan_prs_ven_gam_pol_heb_fre_bat_dut_lda_hin_igb_mly_tha_amr_knd_tsw_bam_tur_ger_mol_aze_swt_vie_chh_yor_tsn_bem	-0.269323973180737	-0.63654270878795	0.525986404375776
782	mlt_rom_lda_pol_heb_aeg_owc_urd_aze_tur_tsw_tag_bem_rus_nor_bsq_cze_gam_tsn_cnt_swe_prs_zul_ita_swt_mol_fin_bam_igb_hun_bul_amr_geo_arw_pan_guj_afr_sod_wly_ctl_est_ven_mly_por_sun_jpn_knd_kor_glc_fre_ses_svk_bat_dut_amh_mao_mnd_alb_moo_scr_tig_eng_spa_lat_mcd_qcu_lit_hin_ger_ewe_hau_krd_chh_bos_ind_ben_dyu_ukr_cic_jav_tha_sid_tml_swa_xho_azi_grk_slo_uzb_fbf_vie_anl_akn_yor_dgb	-0.0379877812218639	-0.0895137984318271	0.928866082438625
783	tig_glc_moo_alb_owc_gam_chh_slo_aze_uzb_ven_jav_bam_lat_pol_bsq_ben_sod_bem_mnd_scr_bos_dgb_rus_xho_hin_hun_fbf_yor_est_krd_aeg_geo_eng_por_cze_swe_wly_sid_ita_fin_swa_ind_nor_sun_jpn_tml_kor_arw_lit_zul_ctl_mao_fre_heb_mly_cnt_ger_igb_grk_amh_afr_mol_svk_urd_qcu_prs_bul_rom_cic_mlt_ukr_anl_pan_bat_mcd_akn_guj_dyu_tag_tha_hau_knd_ses_ewe_azi_spa_dut_tur_tsw_vie_amr_lda_tsn_swt	0.329062954738068	0.774670790241322	0.440499337257539
784	chh_mcd_swt_eng_anl_sod_amr_swe_aze_uzb_moo_ind_tsw_slo_lit_bsq_ger_wly_dgb_cnt_rus_pol_ses_cze_swa_pan_est_akn_bam_fin_grk_aeg_geo_svk_ita_fre_rom_heb_owc_bul_hun_dyu_mly_lat_bat_jpn_tml_kor_nor_dut_yor_ctl_jav_krd_gam_sun_mnd_ben_ven_bos_hau_ukr_hin_prs_mol_qcu_guj_alb_afr_bem_sid_spa_mlt_arw_tag_scr_ewe_urd_cic_mao_tha_amh_knd_lda_tsn_tur_glc_por_azi_fbf_vie_tig_zul_xho_igb	0.0581991062800726	0.137101528882592	0.891246921916143
785	sid_glc_tsw_slo_owc_gam_heb_svk_uzb_tur_ven_mly_cic_mol_ita_bsq_urd_amh_igb_cnt_rom_lit_fbf_mcd_yor_ukr_est_bam_zul_hun_nor_sod_geo_afr_scr_spa_bul_chh_aeg_swe_fin_dyu_mao_lat_bat_jpn_tml_kor_ctl_ben_bem_alb_jav_arw_amr_ind_mnd_pan_swa_guj_mlt_ger_krd_eng_rus_qcu_dut_cze_por_akn_wly_hin_hau_prs_tag_grk_lda_pol_moo_sun_tha_tig_knd_ses_xho_azi_fre_bos_aze_swt_vie_anl_dgb_ewe_tsn	-0.190047751093511	-0.448612431904012	0.654754790215136
786	heb_ita_lda_ukr_tig_sid_owc_spa_aze_uzb_akn_mly_bam_eng_pol_bsq_ger_wly_zul_mnd_scr_prs_moo_alb_tsn_mol_fin_fbf_ses_est_ctl_amr_geo_slo_bos_guj_pan_chh_amh_cze_hun_igb_bat_nor_jav_jpn_tml_kor_afr_rom_dgb_dut_mao_urd_gam_ind_cnt_lit_yor_ben_aeg_por_glc_hin_swe_qcu_arw_bul_svk_ewe_mlt_fre_sod_krd_tag_grk_cic_mcd_swa_sun_tha_hau_knd_swt_ven_tur_lat_rus_azi_bem_vie_anl_tsw_dyu_xho	-0.544018895747114	-1.29899526234816	0.197156936583433
787	tig_alb_ven_eng_mlt_aeg_amh_por_uzb_aze_yor_bat_ewe_svk_nor_bsq_fre_hau_fbf_cnt_afr_krd_bam_spa_cic_lat_hun_swa_igb_fin_mol_heb_geo_bos_urd_hin_swe_amr_gam_grk_est_zul_mly_ita_ind_jpn_tml_kor_dut_prs_xho_cze_mao_ger_sod_jav_mnd_arw_moo_guj_anl_ben_slo_rus_bul_qcu_mcd_pol_scr_akn_sid_rom_owc_glc_tag_ctl_bem_ukr_dyu_sun_tha_wly_knd_dgb_tsw_tur_lit_pan_azi_ses_vie_chh_lda_swt_tsn	-0.0960964689513678	-0.226636707052971	0.821203654980119
788	amr_ctl_lda_spa_sid_owc_wly_fre_uzb_azi_moo_ind_xho_ben_guj_bsq_nor_aeg_cic_cnt_ita_grk_bam_krd_ses_por_hun_dyu_akn_fin_scr_heb_geo_lit_svk_arw_mol_anl_sod_cze_est_dgb_jav_mcd_bat_jpn_knd_kor_pol_bul_ven_slo_tag_ger_tig_mao_mnd_glc_tsw_eng_amh_swe_rom_prs_dut_qcu_afr_hin_lat_yor_hau_alb_mlt_bos_sun_pan_bem_rus_swt_mly_tha_gam_tml_fbf_igb_aze_ukr_urd_tur_ewe_vie_chh_zul_tsn_swa	-0.381206409508655	-0.904246835680466	0.368200975982497
789	hau_rom_zul_swe_wly_amr_tig_dut_tur_aze_ses_mly_lda_svk_fre_bsq_mcd_gam_cic_mnd_urd_pan_xho_ben_bam_afr_hun_dgb_moo_est_lat_sod_geo_spa_ctl_por_scr_chh_owc_alb_fin_swa_tag_ukr_ind_jpn_knd_kor_rus_lit_ewe_pol_bat_ita_aeg_mao_cnt_ger_tsn_nor_amh_prs_eng_mol_grk_qcu_bos_slo_arw_bem_anl_guj_sid_hin_sun_glc_tsw_cze_akn_jav_tha_mlt_tml_dyu_yor_azi_krd_bul_uzb_igb_vie_heb_ven_fbf_swt	-0.189999214241481	-0.448364259872681	0.654933203051286
790	wly_glc_akn_afr_heb_chh_mlt_guj_tur_uzb_yor_mly_ses_lit_scr_bsq_swe_aeg_swa_mnd_nor_ukr_dgb_rus_ewe_spa_fin_ven_lda_est_lat_sod_geo_svk_slo_fre_rom_sid_anl_cze_hun_igb_mao_krd_bat_jpn_knd_kor_urd_pol_bam_arw_tag_pan_gam_sun_cnt_ben_bem_ger_tig_por_mcd_mol_ctl_qcu_bos_dut_hin_xho_amr_eng_hau_alb_jav_bul_cic_ita_tsn_ind_tha_amh_tml_fbf_tsw_aze_prs_grk_azi_swt_vie_owc_dyu_zul_moo	-0.142205672752162	-0.335594701341111	0.737932411086613
791	sid_ben_cic_scr_aeg_wly_hau_por_aze_tur_dgb_mao_zul_pan_ukr_bsq_mcd_sod_swa_cnt_lit_fre_lda_mol_bem_bos_fin_dyu_ses_est_alb_anl_geo_krd_ita_ctl_swe_gam_tig_cze_hun_tsn_bat_arw_tag_jpn_knd_kor_afr_rus_ven_slo_sun_lat_chh_mly_mnd_guj_ewe_hin_amr_eng_prs_bul_urd_qcu_spa_pol_svk_swt_owc_glc_mlt_dut_jav_grk_fbf_rom_yor_ind_tha_amh_tml_bam_tsw_azi_nor_ger_uzb_moo_vie_heb_akn_xho_igb	0.355169752384583	0.836862144685731	0.404815351122216
792	gam_svk_zul_ukr_heb_sid_owc_eng_azi_tur_xho_sun_cic_spa_bos_bsq_prs_sod_ven_cnt_pan_ctl_swa_arw_akn_por_hun_bam_igb_est_urd_amh_geo_rom_ger_rus_lit_wly_hau_grk_fin_ses_mly_cze_bat_jpn_knd_kor_nor_guj_moo_lat_tag_dut_mlt_mao_mnd_swe_fbf_hin_anl_slo_bul_fre_glc_qcu_mol_ita_scr_yor_amr_ben_chh_alb_jav_krd_tsw_mcd_lda_ind_tha_aeg_tml_dyu_bem_uzb_pol_afr_aze_dgb_vie_tig_swt_tsn_ewe	0.444806918121949	1.04970002199505	0.296576209571484
793	heb_krd_cic_ctl_chh_tig_sod_scr_tur_uzb_moo_ind_ven_guj_fre_bsq_prs_wly_fbf_mnd_afr_hin_ses_eng_akn_spa_hun_lda_swa_est_svk_anl_geo_swe_por_alb_rom_owc_amr_ita_fin_ewe_jav_slo_mly_jpn_tml_kor_mcd_lit_zul_nor_mao_pol_gam_bat_cnt_cze_dyu_ukr_aeg_bul_arw_lat_grk_qcu_glc_bos_dut_igb_mlt_ben_amh_ger_tag_mol_xho_pan_tsw_sun_tha_sid_knd_bem_tsn_azi_rus_urd_aze_dgb_vie_hau_bam_yor_swt	-0.268707779688009	-0.636539028062131	0.525988792014097
794	sid_spa_yor_slo_mlt_hau_heb_swe_azi_aze_bam_tag_igb_cze_grk_bsq_afr_wly_zul_cnt_rom_pol_dgb_urd_ewe_alb_est_lda_bem_hun_bul_tig_geo_por_lit_scr_guj_chh_amr_prs_fin_tsw_bat_dut_ind_jpn_tml_kor_svk_ukr_swa_pan_mao_hin_aeg_jav_mnd_ger_ven_ben_anl_rus_fre_mol_eng_qcu_lat_ita_ctl_akn_sod_glc_gam_nor_sun_arw_ses_mcd_cic_mly_tha_owc_knd_moo_dyu_tur_bos_krd_uzb_tsn_vie_amh_fbf_xho_swt	0.0344917512369945	0.0812245360420148	0.935437934301884
795	amr_lit_moo_ctl_anl_hau_wly_ita_azi_uzb_ses_bat_lda_por_glc_bsq_urd_chh_tsn_cnt_hin_nor_dyu_eng_igb_lat_hun_swa_bam_fin_rom_gam_geo_guj_prs_slo_alb_tig_owc_ben_est_zul_mly_bos_mao_jpn_knd_kor_krd_grk_ewe_afr_tag_ger_sod_ind_mnd_pol_akn_bul_amh_pan_mol_arw_rus_qcu_svk_cze_ukr_bem_mlt_spa_aeg_mcd_sun_swe_ven_scr_swt_jav_tha_sid_tml_tsw_fbf_aze_dut_fre_tur_yor_vie_heb_xho_dgb_cic	0.458946602071074	1.08189624051942	0.28209598291085
796	amr_rom_akn_guj_gam_owc_aeg_svk_aze_uzb_moo_mao_dyu_afr_ita_bsq_fre_hau_lda_cnt_prs_scr_cic_dut_tsw_swe_fin_zul_xho_hun_grk_tig_geo_lat_hin_alb_mol_amh_anl_ger_est_tsn_ind_spa_bat_jpn_tml_kor_mcd_pol_bam_krd_jav_glc_chh_mly_mnd_slo_ewe_ben_mlt_nor_cze_ctl_ukr_qcu_lit_rus_urd_dgb_sid_pan_sod_bos_tag_eng_igb_arw_bem_sun_tha_heb_knd_yor_fbf_azi_bul_por_tur_swt_vie_wly_ses_ven_swa	-0.175114620129546	-0.412713866529385	0.680766189032649
797	anl_cze_akn_krd_hau_aeg_heb_guj_azi_aze_yor_ind_tsn_svk_hin_bsq_glc_amh_moo_mnd_eng_nor_ven_alb_ewe_ger_hun_xho_bem_fin_mol_wly_geo_pol_prs_swe_rom_owc_sid_lat_est_lda_mao_pan_sun_jpn_tml_kor_afr_scr_swt_arw_jav_urd_mlt_mly_cnt_bos_fbf_ctl_chh_fre_mcd_por_ukr_qcu_lit_bul_ben_dgb_tig_rus_sod_grk_tag_dut_ses_spa_dyu_bat_tha_amr_knd_cic_swa_tur_slo_ita_uzb_zul_vie_gam_bam_tsw_igb	-0.630434412083672	-1.5088548756733	0.134725798931564
798	sid_swe_fbf_mol_amr_heb_gam_por_aze_uzb_bem_ind_ven_ben_cze_bsq_lit_wly_lda_mnd_bos_nor_zul_grk_akn_krd_fin_dyu_xho_est_urd_hau_geo_dut_alb_spa_bul_tig_aeg_rus_hun_dgb_jav_hin_mly_jpn_knd_kor_mcd_prs_tsn_fre_mao_pan_owc_tag_cnt_lat_ewe_guj_mlt_afr_slo_arw_pol_qcu_scr_ukr_ita_igb_chh_glc_amh_eng_sun_rom_cic_ger_swa_bat_tha_anl_tml_ses_moo_tur_ctl_svk_azi_bam_vie_sod_yor_tsw_swt	-0.338759539195128	-0.801715621044397	0.424761229651834
799	chh_swe_swt_pan_aeg_amh_anl_rus_uzb_aze_akn_ind_moo_dut_cze_bsq_bul_hau_swa_cnt_pol_ben_fbf_ctl_ses_ger_hun_lda_dgb_est_svk_tig_geo_glc_ukr_afr_prs_amr_sod_nor_fin_ewe_bat_alb_sun_jpn_tml_kor_fre_arw_dyu_hin_mly_lat_heb_mao_mnd_scr_igb_mol_mlt_guj_lit_slo_por_qcu_spa_grk_rom_ven_owc_ita_wly_eng_jav_bos_tsw_mcd_cic_tag_tha_gam_knd_xho_bam_azi_urd_krd_tur_bem_vie_sid_tsn_yor_zul	-0.268003468039816	-0.634073263705389	0.52758956503599
800	chh_pan_akn_ctl_wly_amr_mlt_arw_aze_azi_cic_jav_xho_rus_rom_bsq_lit_gam_dyu_cnt_alb_krd_ses_bul_bem_bos_est_bam_lda_fin_cze_sid_geo_afr_ben_svk_guj_sod_owc_eng_hun_moo_ind_lat_sun_jpn_tml_kor_hin_por_tsw_urd_mly_spa_tig_mao_mnd_swe_ewe_grk_anl_prs_slo_scr_ita_qcu_mcd_pol_dut_igb_aeg_fre_hau_ger_bat_nor_swt_glc_ven_tag_tha_heb_knd_zul_yor_uzb_ukr_mol_tur_fbf_vie_amh_tsn_dgb_swa	-0.126867172396169	-0.299488076124907	0.765235968063962
801	hau_rom_tsw_eng_gam_aeg_owc_grk_uzb_azi_igb_jav_ses_arw_mol_bsq_prs_amh_bam_mnd_fre_lat_moo_ben_akn_slo_fin_swt_cic_est_scr_heb_geo_ukr_por_nor_ita_sod_amr_ctl_hun_bem_sun_rus_tag_jpn_knd_kor_urd_glc_ewe_lit_ind_svk_sid_bat_cnt_alb_xho_ger_mlt_mcd_hin_dut_afr_qcu_swe_spa_pol_tsn_tig_cze_wly_bos_mao_guj_yor_krd_ven_mly_tha_anl_tml_dgb_fbf_tur_pan_bul_aze_zul_vie_chh_lda_dyu_swa	-1.02726451509481	-2.50743634232878	0.0138953608299676
802	tig_ger_swa_por_sid_chh_heb_arw_uzb_azi_bam_mao_xho_bos_mol_bsq_prs_amh_tsn_mnd_afr_pol_cic_lit_ses_svk_hun_tsw_moo_fin_mcd_wly_geo_alb_rom_spa_swe_sod_hau_dut_est_akn_jav_ben_bat_jpn_tml_kor_slo_fre_yor_pan_sun_krd_mlt_tag_cnt_urd_ewe_cze_anl_guj_bul_lat_ita_qcu_hin_eng_ctl_dyu_owc_glc_aeg_ukr_mly_rus_dgb_grk_fbf_ind_tha_gam_knd_ven_zul_tur_nor_scr_aze_bem_vie_amr_lda_igb_swt	0.284212264169036	0.668916468730073	0.505205860198756
803	tig_slo_dgb_alb_amr_wly_sid_ger_uzb_aze_dyu_sun_tsn_urd_pol_bsq_eng_anl_ewe_cnt_krd_scr_cic_ukr_igb_afr_fin_ven_moo_est_rom_mlt_geo_lit_ben_swe_fre_gam_amh_hin_hun_lda_ind_lat_bat_jpn_knd_kor_nor_svk_tsw_ita_mao_bos_chh_tag_mnd_spa_zul_bul_heb_mol_dut_arw_por_qcu_prs_rus_guj_swt_hau_cze_sod_pan_mly_mcd_bam_glc_akn_jav_tha_owc_tml_xho_swa_azi_ctl_grk_tur_bem_vie_aeg_yor_ses_fbf	0.269286907958209	0.634346554048721	0.527412020762222
804	tig_arw_bem_lit_heb_sod_gam_nor_tur_aze_akn_bat_moo_alb_pan_bsq_cze_owc_swa_cnt_slo_bos_fbf_svk_yor_rom_hun_cic_ses_est_afr_mlt_geo_ben_hin_ita_por_amh_aeg_krd_fin_dyu_jav_swe_sun_jpn_tml_kor_scr_ukr_xho_grk_ind_mol_anl_mao_mnd_rus_tsw_fre_sid_ctl_prs_eng_bul_qcu_pol_urd_ger_ven_chh_glc_wly_guj_mly_dut_bam_mcd_tsn_tag_tha_amr_knd_dgb_igb_azi_spa_lat_uzb_ewe_vie_hau_lda_zul_swt	-0.425288193342814	-1.00884531089832	0.315666464542554
805	owc_ukr_dyu_alb_wly_amh_hau_afr_aze_uzb_tsn_sun_igb_eng_mcd_bsq_prs_chh_zul_cnt_rus_ger_dgb_pol_yor_grk_fin_ewe_cic_hun_ben_amr_geo_hin_cze_pan_nor_gam_aeg_fre_est_ven_mly_scr_bat_jpn_knd_kor_slo_krd_swa_guj_tag_por_sid_mao_mnd_glc_fbf_rom_tig_swe_ctl_mol_lit_qcu_bos_lat_ita_lda_mlt_urd_anl_arw_jav_spa_swt_bul_bem_ind_tha_heb_tml_xho_tsw_azi_svk_dut_tur_moo_vie_sod_ses_akn_bam	-0.253384487796591	-0.598387577810856	0.551035960854007
806	owc_guj_ven_ben_heb_anl_mlt_rus_aze_uzb_akn_jav_dgb_grk_svk_bsq_bul_chh_cic_cnt_dut_scr_yor_bos_swa_ger_est_swt_ses_hun_hin_sid_geo_mcd_arw_krd_fre_aeg_amh_pol_fin_bem_sun_lit_tag_jpn_tml_kor_pan_swe_tsn_nor_mao_slo_sod_bat_mnd_cze_bam_lat_hau_por_eng_prs_ctl_qcu_rom_alb_ita_fbf_gam_glc_tig_afr_mly_spa_igb_mol_ewe_ind_tha_amr_knd_lda_xho_tur_ukr_urd_azi_dyu_vie_wly_tsw_moo_zul	-0.294976040453454	-0.697844629013582	0.487015475737178
807	heb_mcd_bem_eng_aeg_mlt_sod_dut_aze_uzb_dyu_jav_xho_nor_rom_bsq_glc_gam_ven_mnd_svk_alb_bam_rus_swa_pan_fin_moo_swt_hun_scr_chh_geo_lit_urd_swe_krd_sid_hau_ben_est_dgb_tag_guj_bat_jpn_knd_kor_bos_hin_tsw_slo_mao_prs_amr_sun_cnt_cze_zul_ctl_tig_afr_lat_grk_ita_qcu_bul_ger_mol_tsn_owc_fre_anl_spa_ind_por_ewe_pol_lda_mly_tha_wly_tml_fbf_yor_azi_arw_ukr_tur_cic_vie_amh_ses_akn_igb	-0.0103024284440321	-0.0242566125150297	0.980699892339807
808	heb_ger_bem_ita_aeg_hau_anl_krd_tur_azi_fbf_mao_cic_cze_rom_bsq_bul_wly_swa_cnt_rus_alb_ven_ukr_dgb_urd_est_yor_swt_hun_scr_owc_geo_eng_dut_prs_lit_mlt_amr_guj_fin_lda_sun_spa_jav_jpn_tml_kor_glc_afr_bam_slo_ind_hin_amh_mly_mnd_pol_igb_ctl_sid_fre_grk_ben_arw_qcu_mcd_bos_por_zul_sod_nor_gam_svk_bat_pan_ewe_lat_ses_tag_tha_chh_knd_xho_moo_aze_swe_mol_uzb_tsn_vie_tig_akn_dyu_tsw	-0.657951545261819	-1.57427130300798	0.11882067258126
809	gam_arw_ven_slo_wly_chh_owc_fre_tur_azi_zul_jav_xho_svk_bul_bsq_ctl_aeg_yor_cnt_pol_por_akn_bos_cic_mcd_est_dgb_bam_hun_ita_tig_geo_afr_mol_spa_ger_sod_heb_ukr_fin_moo_mao_urd_tag_jpn_tml_kor_swe_nor_dyu_lit_mly_glc_hau_sun_mnd_ben_ses_eng_anl_rom_pan_alb_rus_qcu_lat_cze_prs_swt_amr_grk_mlt_scr_ind_krd_swa_guj_fbf_bat_tha_sid_knd_tsn_lda_uzb_hin_dut_aze_igb_vie_amh_ewe_tsw_bem	0.263109748560268	0.619724394782345	0.536954674169895
810	anl_rus_moo_slo_aeg_heb_amr_ukr_uzb_tur_lda_ind_dyu_ita_fre_bsq_dut_hau_akn_mnd_lit_grk_swa_cze_zul_pol_est_bem_bam_hun_krd_wly_geo_alb_afr_ctl_mcd_amh_mlt_ben_fin_ven_mly_pan_jav_jpn_tml_kor_svk_bos_igb_swe_tag_bul_owc_bat_cnt_scr_ewe_ger_gam_rom_eng_arw_mol_qcu_guj_glc_lat_cic_sid_nor_chh_por_sun_spa_ses_hin_swt_mao_tha_tig_knd_tsw_fbf_aze_prs_urd_azi_xho_vie_sod_yor_dgb_tsn	-1.09424497404007	-2.68559153501203	0.00857444384004161
811	mlt_prs_yor_lat_hau_owc_amr_ukr_aze_uzb_tsn_jav_ven_spa_svk_bsq_dut_aeg_bem_cnt_mcd_mol_igb_alb_swt_pol_est_ses_akn_fin_ctl_sid_geo_ben_bos_urd_nor_sod_wly_fre_hun_dgb_mly_swe_sun_jpn_tml_kor_glc_hin_swa_cze_ind_arw_amh_tag_mnd_guj_xho_eng_heb_afr_pan_bul_scr_qcu_slo_lit_grk_lda_anl_krd_gam_ger_mao_rom_bam_ita_moo_bat_tha_tig_knd_zul_tsw_tur_rus_por_azi_ewe_vie_chh_dyu_cic_fbf	-0.270693263878225	-0.644605558624105	0.520769686444411
812	wly_por_tsn_rus_anl_sod_amr_lit_azi_uzb_akn_mao_ewe_bul_pol_bsq_dut_tig_igb_mnd_guj_fre_bem_pan_ven_eng_hun_xho_dgb_est_ukr_sid_geo_arw_lat_scr_krd_amh_aeg_bos_fin_tsw_mly_ben_jav_jpn_knd_kor_alb_rom_moo_grk_sun_hin_hau_tag_cnt_ger_fbf_spa_mlt_glc_swe_nor_slo_qcu_ctl_mol_ita_cic_heb_mcd_chh_prs_bat_urd_swa_svk_zul_ind_tha_owc_tml_lda_dyu_aze_afr_cze_tur_yor_vie_gam_bam_ses_swt	0.688787910663739	1.63212171029915	0.106035510810388
813	mlt_dut_swa_prs_owc_sod_amr_ctl_uzb_azi_ven_tag_ewe_lat_swe_bsq_krd_heb_igb_cnt_scr_ita_ses_bos_xho_cze_est_zul_bem_hun_rom_tig_geo_grk_mcd_slo_spa_gam_chh_urd_fin_dyu_sun_hin_mly_jpn_tml_kor_svk_lit_fbf_ukr_ind_afr_wly_bat_mnd_pol_moo_eng_aeg_arw_alb_pan_fre_qcu_ben_rus_por_bam_amh_bul_hau_guj_mao_ger_lda_mol_dgb_jav_tha_anl_knd_tsw_akn_aze_nor_glc_tur_yor_vie_sid_tsn_swt_cic	0.152384828558237	0.358801738874941	0.720556682704909
814	owc_arw_fbf_fre_wly_anl_sid_spa_tur_uzb_ven_tag_tsw_mol_swe_bsq_nor_tig_yor_cnt_afr_ger_xho_svk_tsn_dut_est_dyu_cic_fin_eng_sod_geo_bos_slo_bul_rom_chh_mlt_lit_hun_lda_jav_scr_sun_jpn_tml_kor_por_grk_igb_rus_bat_urd_amr_mly_mnd_prs_akn_pol_amh_glc_krd_ita_hin_qcu_pan_ben_lat_bam_hau_cze_aeg_guj_ind_ctl_swt_mcd_swa_mao_tha_heb_knd_bem_ses_aze_alb_ukr_azi_ewe_vie_gam_moo_zul_dgb	0.362019433710112	0.852875506202947	0.39591955209855
815	mlt_dut_dgb_krd_wly_anl_owc_spa_aze_azi_zul_mao_yor_mol_cze_bsq_rus_amh_fbf_mnd_prs_pol_dyu_slo_xho_mcd_fin_ses_tsw_est_ctl_hau_geo_por_svk_lit_fre_aeg_sid_swe_hun_tsn_tag_pan_jav_jpn_knd_kor_arw_ukr_moo_afr_bat_rom_sod_sun_cnt_eng_swt_scr_gam_guj_lat_nor_grk_qcu_urd_glc_bos_lda_tig_ita_amr_hin_mly_ger_cic_ben_akn_ind_tha_heb_tml_swa_ewe_uzb_alb_bul_tur_bam_vie_chh_igb_ven_bem	-0.321983042880492	-0.7614264686334	0.448328904148194
816	sid_mol_cic_slo_owc_chh_heb_scr_azi_uzb_ewe_bat_ven_spa_pan_bsq_bos_tig_dgb_mnd_lit_dut_akn_ita_bam_afr_est_tsn_swa_hun_eng_aeg_geo_urd_bul_ger_alb_mlt_wly_lat_fin_dyu_jav_cze_tag_jpn_tml_kor_mcd_hin_xho_fre_sun_por_hau_ind_cnt_grk_moo_glc_amh_prs_ctl_rom_ben_qcu_krd_rus_arw_ses_gam_guj_sod_nor_mao_swe_zul_svk_bem_mly_tha_amr_knd_yor_swt_tur_ukr_pol_aze_lda_vie_anl_igb_fbf_tsw	-1.16797766553375	-2.88672148578702	0.00484009418725777
817	hau_cze_tsw_pan_sid_amh_wly_lat_uzb_tur_swa_jav_akn_dut_guj_bsq_ukr_owc_igb_cnt_hin_krd_moo_bul_yor_arw_hun_dyu_zul_fin_swe_chh_geo_por_bos_mcd_svk_mlt_aeg_grk_est_ses_sun_rus_mao_jpn_tml_kor_spa_rom_lda_ben_ind_fre_anl_tag_mnd_alb_cic_lit_tig_afr_pol_ger_ita_qcu_eng_nor_urd_dgb_gam_scr_sod_slo_mly_glc_bam_mol_ewe_bat_tha_amr_knd_xho_ven_aze_ctl_prs_azi_bem_vie_heb_swt_tsn_fbf	-0.274192694899646	-0.647667133156145	0.518795944624455
818	hau_ben_bam_grk_mlt_gam_wly_ger_uzb_aze_akn_ind_ewe_guj_bul_bsq_lit_sid_zul_cnt_eng_scr_moo_krd_yor_urd_fin_swt_cic_est_mcd_aeg_geo_slo_bos_fre_swe_owc_anl_prs_hun_lda_sun_afr_tag_jpn_tml_kor_spa_mol_bem_glc_mao_dut_tig_bat_mnd_ukr_tsn_rom_sod_lat_alb_cze_ita_qcu_ctl_pol_rus_ses_amr_svk_heb_pan_mly_por_dyu_hin_dgb_jav_tha_chh_knd_igb_swa_tur_arw_nor_azi_tsw_vie_amh_xho_ven_fbf	0.16431167304668	0.386996631615751	0.699642851394568
819	heb_prs_dyu_bul_aeg_sid_owc_ctl_azi_tur_swa_jav_ven_mcd_lit_bsq_pol_gam_bam_cnt_lat_guj_ses_por_bem_bos_fin_fbf_xho_est_pan_mlt_geo_rom_urd_fre_scr_chh_wly_hin_hun_zul_mao_glc_sun_jpn_tml_kor_eng_ukr_tsn_dut_ind_krd_anl_bat_mnd_arw_tsw_rus_hau_nor_swe_cze_mol_qcu_ita_grk_ger_cic_amh_spa_amr_afr_mly_alb_dgb_ben_swt_tag_tha_sod_knd_igb_akn_uzb_slo_svk_aze_moo_vie_tig_yor_lda_ewe	0.138974324228156	0.326838517741932	0.744524487992117
820	mlt_hin_moo_guj_wly_heb_sid_eng_azi_tur_ven_tag_akn_svk_mol_bsq_por_aeg_ses_mnd_alb_fre_swa_rus_igb_bul_est_tsn_cic_hun_swe_amr_geo_grk_mcd_cze_glc_sod_tig_ctl_fin_yor_mly_afr_jav_jpn_knd_kor_krd_scr_zul_slo_bat_spa_amh_mao_cnt_ita_fbf_pol_hau_ben_bos_dut_prs_qcu_urd_pan_arw_bem_owc_nor_gam_ger_sun_rom_swt_lat_xho_ind_tha_chh_tml_bam_dyu_uzb_ukr_lit_aze_ewe_vie_anl_tsw_dgb_lda	-0.357138809050251	-0.846175345122813	0.399626959046974
821	chh_bul_akn_lat_owc_sod_amh_hin_uzb_azi_tsn_jav_igb_fre_nor_bsq_arw_tig_bem_cnt_mol_ukr_moo_eng_ses_prs_fin_cic_yor_est_krd_hau_geo_ita_cze_rus_ger_mlt_amr_bos_hun_ven_tag_lit_ind_jpn_tml_kor_scr_ben_zul_slo_sun_por_aeg_bat_mnd_spa_fbf_mcd_sid_rom_svk_afr_pol_qcu_urd_dut_ctl_lda_anl_glc_heb_pan_mao_alb_dyu_guj_bam_mly_tha_wly_knd_ewe_xho_aze_grk_swe_tur_swa_vie_gam_tsw_swt_dgb	0.259107730124702	0.610036190071815	0.543325588720281
822	amr_nor_dgb_ger_wly_sid_chh_svk_azi_tur_ven_mly_bem_fre_prs_bsq_bul_aeg_bam_mnd_ukr_eng_swt_pol_zul_swe_est_dyu_yor_fin_slo_anl_geo_krd_alb_bos_ctl_amh_sod_urd_hun_akn_mao_mol_ind_jpn_knd_kor_cze_ita_swa_afr_sun_rom_gam_jav_cnt_mcd_tsn_guj_tig_por_arw_grk_scr_qcu_spa_hin_dut_igb_heb_lit_hau_glc_tag_lat_xho_pan_fbf_bat_tha_owc_tml_cic_ses_aze_ben_rus_uzb_lda_vie_mlt_tsw_moo_ewe	0.119975684772387	0.282523061349835	0.778170295326807
823	amr_dut_ewe_lit_gam_hau_heb_prs_azi_tur_moo_tag_ses_mol_ctl_bsq_rom_anl_lda_cnt_nor_urd_yor_mcd_cic_ben_fin_ven_tsw_est_grk_wly_geo_ukr_krd_pan_hin_tig_sod_rus_hun_akn_mly_guj_jav_jpn_tml_kor_arw_por_zul_eng_bat_glc_owc_sun_mnd_fre_swt_pol_aeg_slo_spa_ita_bul_qcu_ger_bos_swe_swa_amh_scr_mlt_lat_ind_alb_igb_afr_bam_mao_tha_sid_knd_bem_fbf_aze_svk_cze_uzb_dgb_vie_chh_tsn_xho_dyu	-0.200617586154561	-0.47320899799468	0.637172916648603
824	amr_ukr_ven_pol_sid_chh_amh_guj_tur_aze_ewe_ind_dyu_por_krd_bsq_prs_wly_bem_mnd_scr_svk_ses_eng_yor_mcd_hun_swt_cic_est_grk_anl_geo_rus_glc_bos_lit_owc_hau_alb_fin_swa_jav_dut_mao_jpn_tml_kor_spa_urd_akn_swe_bat_lat_gam_sun_cnt_mol_zul_arw_mlt_pan_fre_rom_hin_qcu_cze_ctl_ita_tsw_tig_ger_heb_afr_tag_nor_bam_ben_dgb_mly_tha_sod_knd_lda_moo_azi_slo_bul_uzb_xho_vie_aeg_igb_tsn_fbf	-0.662151496259693	-1.58404454248585	0.116578381771259
825	amh_hin_dyu_guj_amr_heb_sod_alb_uzb_tur_ven_mly_lda_eng_svk_bsq_spa_chh_dgb_mnd_bul_bos_xho_cze_moo_ukr_fin_ewe_cic_hun_arw_owc_geo_glc_afr_mcd_grk_sid_wly_lat_est_tsw_ind_nor_mao_jpn_knd_kor_swe_ger_akn_por_jav_prs_tig_bat_cnt_pol_yor_mol_gam_rus_urd_krd_fre_qcu_rom_scr_dut_swa_aeg_lit_hau_ctl_sun_ben_fbf_ita_tsn_tag_tha_mlt_tml_swt_zul_azi_slo_pan_aze_ses_vie_anl_bam_igb_bem	-0.237421330377089	-0.561153167066551	0.576042767607841
826	chh_bos_igb_grk_hau_sid_owc_bul_aze_azi_swt_bat_tsw_rus_swe_bsq_nor_sod_moo_cnt_ger_cze_swa_pan_fbf_svk_hun_tsn_cic_fin_krd_amr_geo_slo_ukr_lit_alb_heb_wly_spa_est_lda_jav_guj_mao_jpn_tml_kor_glc_mol_ewe_pol_ind_fre_tig_sun_mnd_urd_zul_afr_amh_eng_arw_scr_dut_qcu_rom_por_lat_ven_mlt_ctl_anl_ita_mly_ben_bem_hin_bam_tag_tha_gam_knd_yor_dgb_uzb_prs_mcd_tur_dyu_vie_aeg_ses_xho_akn	0.00645669931610732	0.0152143041413603	0.987893801659339
827	tig_afr_tsw_pol_sod_heb_gam_ukr_aze_uzb_zul_jav_moo_nor_fre_bsq_guj_hau_bam_mnd_por_bul_ses_arw_swa_prs_hun_bem_akn_fin_eng_chh_geo_alb_mcd_slo_urd_aeg_amh_cze_est_dgb_sun_ita_mao_jpn_knd_kor_svk_ger_lda_spa_mly_scr_wly_tag_cnt_rom_dyu_ctl_owc_rus_ben_grk_swe_qcu_glc_bos_dut_cic_amr_lit_anl_lat_ind_hin_tsn_pan_ewe_bat_tha_sid_tml_ven_fbf_tur_krd_mol_azi_swt_vie_mlt_yor_xho_igb	0.194625639423334	0.458165049898384	0.647902646492122
828	amr_lat_bam_afr_wly_amh_sod_rom_uzb_aze_fbf_ind_ewe_krd_scr_bsq_pan_tig_akn_mnd_mcd_urd_xho_ger_moo_grk_hun_bem_tsn_fin_prs_sid_geo_ctl_swe_pol_hin_hau_anl_spa_est_swa_tag_dut_sun_jpn_tml_kor_bul_bos_swt_glc_jav_svk_heb_mly_cnt_cze_ven_fre_gam_arw_guj_ben_eng_qcu_lit_nor_alb_tsw_aeg_mol_mlt_rus_bat_por_yor_slo_igb_mao_tha_chh_knd_ses_cic_tur_ukr_ita_azi_dyu_vie_owc_lda_dgb_zul	-0.688407481435428	-1.65026419277584	0.102262394585563
829	anl_slo_xho_arw_wly_chh_aeg_scr_aze_uzb_dgb_jav_swt_alb_grk_bsq_cze_heb_swa_cnt_svk_spa_lda_pol_cic_guj_est_yor_ven_fin_rus_tig_geo_lat_krd_dut_mcd_amr_amh_prs_hun_dyu_mly_glc_tag_jpn_knd_kor_ger_afr_ewe_ita_bat_swe_sid_sun_mnd_bos_igb_fre_mlt_eng_urd_pan_bul_qcu_por_rom_lit_akn_sod_ctl_owc_ukr_mao_ben_fbf_hin_moo_ind_tha_gam_tml_tsn_bem_azi_mol_nor_tur_zul_vie_hau_bam_tsw_ses	-0.404839328790842	-0.960510034204055	0.339289210805864
830	tig_ita_swt_alb_hau_gam_wly_cze_aze_azi_swa_mao_bam_swe_fre_bsq_hin_anl_moo_cnt_ben_arw_akn_grk_dyu_lat_fin_igb_tsw_hun_lit_amr_geo_bos_rom_mol_ctl_chh_sid_guj_est_zul_sun_afr_ind_jpn_knd_kor_pol_ukr_ewe_rus_jav_spa_aeg_mly_mnd_por_cic_glc_owc_prs_pan_slo_scr_qcu_nor_eng_krd_lda_sod_dut_heb_mcd_tag_urd_ses_bul_fbf_bat_tha_amh_tml_dgb_ven_uzb_svk_ger_tur_bem_vie_mlt_tsn_yor_xho	0.132090539272987	0.311027083989477	0.756476105208158
831	mlt_bos_bem_ger_tig_anl_amh_ben_aze_azi_igb_ind_tsw_fre_urd_bsq_swe_aeg_dgb_mnd_alb_eng_ven_pol_swa_ctl_est_ewe_zul_hun_afr_wly_geo_scr_guj_grk_krd_gam_sod_ukr_fin_moo_mly_rom_bat_jpn_tml_kor_lit_svk_akn_cze_sun_rus_heb_jav_cnt_lat_xho_spa_amr_mcd_prs_hin_dut_qcu_arw_bul_pan_dyu_sid_por_chh_slo_tag_ita_cic_mol_fbf_mao_tha_hau_knd_lda_bam_tur_nor_glc_uzb_tsn_vie_owc_ses_yor_swt	-0.302592082447385	-0.715245601143439	0.476249096813968
832	heb_guj_dgb_lat_aeg_amh_sid_bul_tur_azi_moo_bat_ses_rom_cze_bsq_slo_tig_akn_cnt_rus_svk_tsn_urd_ven_fre_fin_cic_xho_est_swe_hau_geo_glc_afr_dut_scr_mlt_wly_mol_hun_swt_sun_hin_mly_jpn_knd_kor_nor_arw_zul_spa_jav_ger_anl_tag_mnd_ben_tsw_alb_gam_ita_mcd_por_ctl_qcu_krd_pan_bos_igb_sod_prs_chh_grk_ind_eng_ewe_ukr_bam_mao_tha_owc_tml_dyu_swa_uzb_pol_lit_aze_fbf_vie_amr_lda_yor_bem	-0.0407161647448177	-0.0958798593779263	0.92382229442207
833	hau_ben_dgb_grk_owc_anl_sid_lat_azi_aze_ewe_tag_ven_pan_dut_bsq_slo_amh_fbf_mnd_cze_guj_tsn_nor_akn_urd_fin_ses_cic_hun_ger_amr_geo_bul_swe_mol_hin_sod_aeg_krd_est_swa_mao_prs_jav_jpn_knd_kor_glc_arw_bem_scr_bat_fre_chh_ind_cnt_alb_igb_ctl_tig_afr_rom_por_pol_qcu_mcd_ita_lit_moo_wly_svk_gam_eng_sun_rus_bam_spa_xho_mly_tha_mlt_tml_dyu_yor_tur_bos_ukr_uzb_lda_vie_heb_tsw_zul_swt	-1.47283551419923	-3.72418203747896	0.00033579719153259
834	hau_slo_ses_rus_tig_amh_sid_eng_azi_uzb_dgb_bat_dyu_ukr_mol_bsq_ben_owc_igb_cnt_fre_bul_cic_por_tsn_hin_est_akn_bam_hun_arw_anl_geo_rom_pan_afr_mcd_gam_sod_cze_fin_swa_mao_ctl_tag_jpn_knd_kor_glc_nor_zul_scr_jav_spa_chh_sun_mnd_lit_ven_krd_wly_ita_pol_urd_lat_qcu_prs_svk_guj_xho_amr_dut_aeg_alb_ind_ger_swt_bos_tsw_mly_tha_heb_tml_fbf_yor_tur_grk_swe_aze_bem_vie_mlt_ewe_lda_moo	-0.562827343956576	-1.34283366927124	0.182594092235822
835	aeg_afr_ewe_lat_hau_sid_anl_fre_uzb_tur_bam_mly_akn_por_dut_bsq_krd_heb_yor_mnd_cze_eng_fbf_alb_dgb_svk_est_moo_swt_hun_lit_tig_geo_urd_mcd_nor_prs_amr_gam_mol_fin_cic_tag_ben_ind_jpn_knd_kor_swe_hin_lda_rus_mao_pan_chh_jav_cnt_bul_bem_ukr_mlt_ita_grk_pol_slo_qcu_spa_guj_ger_swa_amh_scr_owc_rom_sun_arw_tsn_ctl_ses_bat_tha_wly_tml_igb_tsw_azi_bos_glc_aze_xho_vie_sod_zul_ven_dyu	-0.568220443100723	-1.35571010125266	0.178474478757259
836	amh_mcd_ven_ben_mlt_amr_gam_dut_azi_tur_cic_jav_fbf_lit_alb_bsq_cze_heb_ewe_mnd_slo_nor_swa_spa_ses_ita_fin_xho_tsw_hun_glc_chh_geo_svk_eng_scr_bul_sid_aeg_rus_est_moo_sun_grk_mao_jpn_knd_kor_rom_lat_lda_afr_ind_arw_owc_bat_cnt_hin_bam_por_tig_mol_ukr_prs_pol_qcu_guj_urd_pan_akn_sod_ger_wly_swe_tag_fre_dgb_ctl_swt_mly_tha_hau_tml_dyu_zul_aze_bos_krd_uzb_tsn_vie_anl_bem_igb_yor	-0.88455206133772	-2.140820523932	0.0349039035369717
837	owc_bos_igb_nor_sid_tig_wly_prs_azi_aze_ses_mly_tsn_hin_rus_bsq_fre_chh_bam_mnd_ben_guj_swa_svk_ven_ukr_est_lda_akn_fin_afr_amr_geo_pan_lat_bul_mol_heb_anl_alb_hun_tsw_mao_rom_sun_jpn_tml_kor_mcd_spa_fbf_arw_bat_cze_aeg_ind_cnt_dut_zul_pol_amh_ger_ita_grk_urd_qcu_scr_por_ctl_yor_mlt_swe_gam_krd_jav_lit_dgb_eng_dyu_tag_tha_sod_knd_bem_swt_tur_slo_glc_uzb_moo_vie_hau_ewe_cic_xho	0.0320274204652127	0.0755348594807746	0.939951411982718
838	sid_scr_tsw_hin_gam_amr_anl_spa_aze_azi_bem_mao_igb_glc_lit_bsq_guj_chh_zul_mnd_mol_bul_fbf_lat_ses_mcd_hun_xho_tsn_est_swe_hau_geo_nor_krd_ctl_por_heb_owc_slo_fin_yor_sun_ben_bat_jpn_tml_kor_svk_dut_bam_alb_jav_prs_aeg_tag_cnt_ita_swa_afr_amh_ukr_pol_bos_rom_qcu_pan_cze_fre_dgb_wly_arw_sod_urd_mly_grk_ewe_rus_ven_ind_tha_mlt_knd_akn_lda_tur_ger_eng_uzb_cic_vie_tig_moo_dyu_swt	-0.377826914618625	-0.895378423566904	0.372896464867745
839	tig_ctl_igb_dut_amr_owc_gam_rus_tur_aze_dyu_mao_ses_rom_prs_bsq_glc_chh_xho_cnt_spa_por_bem_bul_akn_swe_hun_tsn_dgb_est_slo_wly_geo_pan_arw_ukr_krd_hau_sid_ben_fin_ewe_bat_svk_ind_jpn_tml_kor_hin_guj_yor_fre_jav_bos_aeg_sun_mnd_ger_bam_pol_amh_scr_mol_grk_afr_qcu_alb_urd_ita_lda_sod_nor_anl_eng_mly_mcd_ven_lat_swa_tag_tha_mlt_knd_fbf_zul_azi_cze_lit_uzb_cic_vie_heb_tsw_moo_swt	0.433008162596048	1.02025184323913	0.310255776337928
840	wly_lat_swt_pan_amh_chh_mlt_cze_azi_aze_tsw_mao_dyu_rom_urd_bsq_lit_sid_bem_mnd_fre_svk_yor_ita_ses_krd_est_moo_lda_hun_arw_owc_geo_por_rus_swe_mcd_amr_gam_pol_fin_swa_mly_alb_ind_jpn_knd_kor_mol_dut_bam_ger_jav_prs_sod_sun_cnt_grk_tsn_ukr_anl_guj_bul_glc_eng_qcu_ctl_bos_ben_cic_hau_slo_heb_afr_bat_nor_akn_scr_igb_tag_tha_tig_tml_dgb_xho_tur_spa_hin_uzb_ewe_vie_aeg_ven_fbf_zul	0.111878333775056	0.263581806808223	0.792685320712068
841	heb_ctl_ses_nor_chh_sid_sod_rus_tur_aze_fbf_tag_xho_scr_cze_bsq_lit_mlt_tsw_cnt_afr_grk_lda_eng_zul_urd_hun_akn_bam_fin_mcd_amr_geo_ita_bul_alb_hin_tig_aeg_ben_est_moo_jav_bos_sun_jpn_tml_kor_ger_rom_dyu_glc_bat_fre_gam_mly_mnd_lat_swa_arw_wly_krd_swe_dut_spa_qcu_por_guj_svk_ven_owc_prs_hau_ukr_mao_pan_dgb_pol_tsn_ind_tha_amh_knd_yor_swt_azi_slo_mol_uzb_bem_vie_anl_cic_igb_ewe	-0.638110816851269	-1.52757981321114	0.130010968516655
842	amr_urd_yor_arw_chh_owc_anl_bul_tur_aze_tsw_mly_cic_grk_pan_bsq_nor_amh_fbf_mnd_guj_bos_swt_slo_ven_mol_est_xho_tsn_hun_por_tig_geo_eng_rom_mcd_lat_sid_hau_cze_fin_ewe_bat_hin_jav_jpn_knd_kor_ita_krd_swa_scr_ind_rus_aeg_sun_cnt_dut_moo_ben_gam_swe_ger_pol_ukr_qcu_svk_lit_glc_igb_wly_fre_heb_afr_mao_alb_dgb_ctl_bem_tag_tha_sod_tml_akn_dyu_azi_spa_prs_uzb_zul_vie_mlt_bam_ses_lda	-0.378697268948769	-0.897297122511964	0.371877404034934
843	gam_lit_yor_svk_amh_sod_amr_scr_tur_azi_bem_tag_dgb_alb_bos_bsq_ctl_sid_fbf_cnt_pan_lat_akn_ukr_ven_ger_hun_swa_ses_est_bul_aeg_geo_grk_fre_spa_guj_anl_owc_afr_fin_tsn_mao_dut_jav_jpn_tml_kor_arw_por_swt_hin_mly_ita_tig_sun_mnd_krd_igb_slo_wly_glc_swe_mol_urd_qcu_rom_prs_eng_ewe_hau_cze_heb_ben_ind_rus_dyu_mcd_bam_bat_tha_chh_knd_zul_xho_aze_nor_pol_uzb_lda_vie_mlt_moo_tsw_cic	0.00610111927149083	0.0144000572757739	0.988541660794651
844	gam_eng_ses_krd_anl_aeg_owc_pan_azi_uzb_fbf_mao_dgb_ctl_arw_bsq_ukr_hau_lda_mnd_scr_fre_xho_alb_bam_ben_est_igb_cic_hun_cze_amr_geo_bos_ger_nor_hin_tig_mlt_mcd_fin_tsw_ind_glc_jav_jpn_knd_kor_rom_mol_ven_slo_bat_bul_heb_tag_cnt_lat_tsn_afr_sod_grk_svk_lit_prs_qcu_dut_por_ita_dyu_sid_urd_wly_swe_sun_rus_bem_guj_zul_mly_tha_amh_tml_swt_moo_tur_spa_pol_aze_swa_vie_chh_yor_akn_ewe	-0.778474857717173	-1.87477584584696	0.0639619214356815
845	hau_arw_akn_mol_amr_wly_gam_ita_azi_aze_bem_jav_swa_swe_slo_bsq_pan_sid_bam_mnd_ger_prs_ses_ukr_swt_fre_hun_cic_fbf_est_alb_owc_geo_ctl_glc_rom_hin_tig_anl_ben_fin_dyu_sun_lat_tag_jpn_tml_kor_krd_guj_igb_urd_ind_bul_mlt_mly_cnt_afr_lda_grk_amh_mcd_spa_rus_svk_qcu_nor_por_scr_tsn_sod_lit_aeg_bos_mao_eng_moo_cze_tsw_bat_tha_chh_knd_ewe_zul_uzb_pol_dut_tur_xho_vie_heb_ven_yor_dgb	0.343872141288505	0.809720013134854	0.420168066232079
846	anl_cze_dyu_hin_amh_mlt_hau_rus_uzb_azi_cic_tag_igb_eng_urd_bsq_guj_gam_bam_mnd_scr_dut_akn_ben_zul_swe_hun_swt_yor_est_nor_sod_geo_lit_slo_por_pan_heb_amr_ctl_fin_tsw_sun_rom_mao_jpn_knd_kor_spa_grk_moo_ger_mly_bul_chh_ind_cnt_arw_tsn_glc_wly_alb_bos_fre_mol_qcu_prs_svk_ita_bem_owc_afr_sid_krd_jav_ukr_ses_lat_swa_bat_tha_tig_tml_fbf_xho_aze_pol_mcd_tur_lda_vie_aeg_ewe_dgb_ven	-0.910723797552021	-2.21070028425413	0.0295087978962993
847	sod_krd_igb_eng_heb_mlt_amh_nor_azi_aze_ven_sun_ses_svk_cze_bsq_ben_owc_bam_mnd_lit_rom_dgb_ctl_moo_lat_est_swt_tsw_fin_fre_wly_geo_ger_dut_ukr_alb_hau_sid_ita_hun_zul_ind_arw_tag_jpn_tml_kor_por_spa_dyu_hin_mao_mcd_tig_mly_cnt_slo_fbf_afr_amr_pan_mol_bul_urd_qcu_grk_pol_rus_swa_chh_guj_gam_glc_jav_prs_lda_swe_yor_bat_tha_anl_knd_cic_ewe_tur_scr_bos_uzb_tsn_vie_aeg_xho_bem_akn	-0.715801324728513	-1.71751002132208	0.089214274122225
848	amr_afr_swa_guj_sod_heb_mlt_lit_uzb_azi_fbf_ind_dyu_spa_fre_bsq_arw_wly_swt_cnt_cze_krd_tsw_eng_zul_grk_est_lda_xho_hun_ctl_sid_geo_urd_lat_ger_pol_tig_anl_bul_fin_ses_bat_mol_mly_jpn_knd_kor_rom_ben_tsn_dut_sun_bos_hau_jav_mnd_rus_moo_svk_owc_alb_nor_glc_pan_qcu_prs_hin_slo_yor_gam_swe_amh_mcd_tag_ita_igb_por_bam_mao_tha_aeg_tml_ven_ewe_tur_ukr_scr_aze_akn_vie_chh_bem_dgb_cic	-0.631386963745527	-1.50632526365064	0.135372911221981
849	owc_spa_igb_bos_sid_tig_sod_prs_uzb_azi_ven_bat_xho_krd_guj_bsq_lat_chh_tsn_cnt_slo_fre_akn_rom_swa_mol_fin_bam_dgb_hun_arw_gam_geo_ctl_eng_grk_swe_mlt_amr_cze_est_cic_tag_afr_ind_jpn_tml_kor_dut_lit_moo_pol_sun_ukr_amh_mly_mnd_ger_bem_nor_heb_por_ben_urd_scr_qcu_hin_ita_glc_yor_aeg_alb_wly_mcd_mao_bul_swt_svk_lda_jav_tha_hau_knd_tsw_zul_tur_rus_pan_aze_ewe_vie_anl_dyu_ses_fbf	-0.0276881471590689	-0.0653047640584106	0.948071524256259
850	heb_lat_bem_prs_owc_amh_sod_guj_aze_uzb_igb_jav_ven_ben_cze_bsq_pan_sid_tsw_cnt_ita_svk_zul_mcd_swt_krd_hun_swa_lda_fin_hin_anl_geo_eng_spa_dut_por_chh_gam_urd_est_dyu_sun_nor_tag_jpn_tml_kor_ger_slo_cic_bul_mly_rus_aeg_bat_mnd_afr_tsn_arw_mlt_grk_glc_scr_alb_qcu_bos_ctl_pol_dgb_tig_ukr_amr_lit_ind_mol_moo_swe_yor_mao_tha_wly_knd_fbf_bam_tur_rom_fre_azi_ewe_vie_hau_xho_ses_akn	0.326351038798943	0.7692051918874	0.443720706499646
851	owc_hin_xho_afr_amh_gam_tig_rus_aze_azi_zul_sun_tsn_alb_glc_bsq_spa_sid_fbf_mnd_bul_ukr_dgb_bos_igb_guj_hun_lda_tsw_est_mcd_aeg_geo_fre_ger_pan_dut_anl_mlt_ita_fin_ses_bat_ben_jav_jpn_tml_kor_krd_ctl_ven_swe_mly_lat_amr_mao_cnt_arw_swa_scr_heb_mol_grk_prs_eng_qcu_slo_lit_cze_yor_hau_svk_sod_urd_tag_nor_bem_rom_moo_ind_tha_wly_knd_akn_cic_tur_pol_por_uzb_swt_vie_chh_ewe_bam_dyu	0.0524184465387908	0.123543312273938	0.901943492493854
852	gam_mol_dyu_slo_chh_heb_hau_cze_azi_aze_yor_tag_swa_fre_guj_bsq_lit_owc_bem_mnd_ukr_mcd_swt_bul_igb_grk_est_dgb_tsw_hun_svk_mlt_geo_lat_dut_ger_ita_tig_sod_rus_fin_ewe_jav_prs_mao_jpn_tml_kor_arw_ben_ses_eng_bat_glc_amr_sun_cnt_nor_bam_krd_anl_por_ctl_urd_rom_qcu_scr_bos_pol_tsn_wly_pan_sid_hin_ind_spa_ven_alb_zul_mly_tha_amh_knd_akn_lda_tur_swe_afr_uzb_cic_vie_aeg_fbf_xho_moo	-0.22218842781217	-0.525469513795167	0.600507476375245
853	hau_pol_moo_krd_heb_amr_gam_bos_aze_tur_dyu_tag_zul_bul_ukr_bsq_ctl_sod_swt_mnd_ben_alb_bam_hin_ewe_guj_hun_bem_akn_fin_lit_tig_geo_mol_por_rom_slo_anl_mlt_ger_est_ven_bat_afr_ind_jpn_tml_kor_rus_lat_cic_ita_sun_fre_aeg_jav_cnt_pan_ses_scr_wly_nor_mcd_arw_glc_qcu_svk_swe_urd_dgb_sid_prs_chh_cze_mao_grk_tsn_spa_swa_mly_tha_amh_knd_xho_tsw_azi_dut_eng_uzb_yor_vie_owc_igb_lda_fbf	-0.700418348184789	-1.68132336769159	0.0960555906614772
854	owc_glc_tsn_spa_gam_sod_amr_bos_aze_tur_igb_mao_swa_dut_ukr_bsq_ger_wly_zul_mnd_svk_por_yor_ben_tsw_ita_est_lda_dgb_fin_cze_hau_geo_scr_bul_arw_fre_sid_mlt_ctl_hun_ses_bat_lit_sun_jpn_tml_kor_rom_rus_bam_urd_tag_pan_tig_jav_cnt_eng_bem_krd_aeg_lat_grk_prs_nor_qcu_mcd_guj_slo_swt_anl_pol_amh_swe_mly_alb_akn_afr_ven_ind_tha_heb_knd_dyu_ewe_uzb_mol_hin_azi_moo_vie_chh_xho_cic_fbf	0.233881164154216	0.550711199801519	0.583152164754717
855	hau_glc_ven_rom_mlt_aeg_owc_grk_tur_uzb_ses_ind_zul_lat_prs_bsq_slo_amh_tsn_cnt_ctl_mol_bam_arw_bem_bul_est_lda_ewe_fin_ben_sod_geo_alb_eng_nor_ger_tig_chh_scr_hun_swt_mly_lit_bat_jpn_tml_kor_ukr_urd_akn_fre_mao_krd_amr_sun_mnd_ita_fbf_bos_wly_por_rus_spa_dut_qcu_afr_pan_swe_xho_anl_svk_heb_mcd_tag_guj_tsw_hin_dgb_jav_tha_sid_knd_swa_moo_aze_cze_pol_azi_igb_vie_gam_yor_dyu_cic	0.23813083092579	0.560324027998325	0.576605763348669
856	aeg_ita_cic_scr_sid_heb_amh_spa_aze_tur_ewe_tag_zul_nor_bul_bsq_afr_mlt_tsn_cnt_arw_dut_ses_ben_igb_eng_fin_tsw_akn_est_prs_wly_geo_mcd_fre_rom_ctl_tig_gam_ukr_hun_swa_mao_krd_jav_jpn_tml_kor_cze_swe_lda_urd_mly_ger_amr_ind_mnd_lat_ven_slo_anl_pan_svk_glc_bos_qcu_alb_grk_rus_fbf_hau_mol_chh_por_sun_pol_dgb_lit_moo_bat_tha_owc_knd_yor_bam_azi_hin_guj_uzb_bem_vie_sod_xho_dyu_swt	-0.171391004202188	-0.404567152803995	0.686724679670995
857	sod_rus_ses_ukr_anl_hau_heb_eng_azi_tur_dyu_tag_akn_pol_glc_bsq_ita_mlt_moo_mnd_lit_krd_fbf_pan_bem_swe_hun_dgb_lda_fin_prs_tig_geo_bul_ben_alb_cze_gam_amh_scr_est_cic_mao_nor_jav_jpn_tml_kor_por_guj_bam_svk_sun_mcd_aeg_bat_cnt_bos_ewe_afr_sid_urd_spa_rom_grk_qcu_slo_arw_hin_tsw_chh_fre_wly_ger_mly_mol_ven_ctl_zul_ind_tha_amr_knd_tsn_igb_uzb_lat_dut_aze_swt_vie_owc_swa_yor_xho	-0.0140751917280985	-0.0331504473837367	0.973625658474983
858	heb_pan_lda_swe_chh_aeg_mlt_ben_uzb_aze_yor_ind_ven_rus_eng_bsq_pol_sid_dyu_mnd_lit_bos_moo_prs_tsn_scr_est_fbf_tsw_hun_dut_wly_geo_ctl_urd_ukr_fre_amh_sod_por_fin_bam_mao_hin_mly_jpn_knd_kor_arw_lat_ses_mcd_tag_spa_gam_sun_cnt_svk_swa_ger_owc_slo_krd_rom_afr_qcu_grk_bul_nor_zul_hau_ita_anl_mol_bat_cze_akn_glc_ewe_jav_tha_tig_tml_xho_dgb_tur_alb_guj_azi_swt_vie_amr_bem_cic_igb	-0.970980178493468	-2.364643073115	0.0201261443714649
859	hau_bul_bam_cze_anl_amh_aeg_prs_uzb_aze_akn_mao_ses_lat_ger_bsq_ctl_mlt_moo_cnt_por_hin_yor_lit_swa_slo_fin_xho_swt_hun_pan_sid_geo_mcd_urd_arw_nor_sod_tig_mol_est_cic_jav_fre_bat_jpn_knd_kor_krd_scr_igb_ita_mly_ukr_owc_tag_mnd_dut_zul_alb_wly_afr_grk_pol_guj_qcu_rom_ben_bos_lda_chh_spa_gam_rus_ind_svk_tsn_swe_dyu_sun_tha_amr_tml_fbf_ewe_azi_glc_eng_tur_tsw_vie_heb_ven_bem_dgb	-0.890918648866006	-2.15879646604229	0.0334400133047753
860	tig_alb_ven_slo_anl_chh_hau_ctl_uzb_tur_zul_mao_akn_mcd_rom_bsq_dut_heb_ewe_cnt_svk_cze_tsw_spa_tsn_bos_est_xho_swa_hun_swe_gam_geo_afr_mol_ger_nor_owc_mlt_lit_fin_moo_sun_rus_ind_jpn_tml_kor_urd_fre_cic_bul_jav_eng_amh_mly_mnd_krd_igb_pol_sod_grk_ben_hin_prs_qcu_pan_glc_por_dgb_aeg_ukr_sid_lat_tag_arw_bem_ita_ses_bat_tha_wly_knd_fbf_yor_azi_scr_guj_aze_swt_vie_amr_dyu_lda_bam	-0.0136986810020945	-0.0322751226022784	0.974321815104736
861	amh_krd_igb_eng_tig_heb_hau_mcd_aze_azi_dyu_sun_ven_bul_nor_bsq_ita_amr_cic_mnd_dut_arw_bam_rus_xho_lit_hun_akn_tsn_est_swe_anl_geo_pan_alb_bos_ctl_chh_wly_rom_fin_bem_tag_cze_mly_jpn_knd_kor_lat_mol_tsw_por_bat_ger_gam_mao_cnt_guj_lda_urd_sod_svk_scr_grk_hin_qcu_fre_pol_ben_zul_aeg_afr_mlt_glc_jav_ukr_yor_prs_swt_ind_tha_sid_tml_swa_ses_tur_slo_spa_uzb_dgb_vie_owc_ewe_moo_fbf	0.167344126118425	0.394601067142157	0.694040813076377
862	hau_spa_yor_fre_aeg_sod_gam_guj_aze_uzb_xho_jav_tsn_ger_bos_bsq_mol_chh_dgb_cnt_nor_pan_tsw_svk_cic_glc_fin_ewe_swt_est_hin_heb_geo_lat_dut_ben_afr_amh_anl_scr_hun_swa_bat_urd_ind_jpn_tml_kor_prs_pol_bem_por_mly_alb_owc_tag_mnd_ita_moo_ctl_amr_swe_rus_slo_mcd_qcu_grk_krd_cze_igb_tig_lit_sid_rom_sun_ukr_zul_eng_ven_mao_tha_mlt_knd_akn_dyu_azi_arw_bul_tur_bam_vie_wly_fbf_lda_ses	-0.208829118225434	-0.493492805102116	0.622827819336014
863	amr_guj_igb_prs_owc_hau_aeg_pol_azi_tur_ven_sun_cic_ger_svk_bsq_urd_sid_bam_mnd_rom_glc_lda_ben_fbf_lit_hun_tsn_bem_est_swe_wly_geo_eng_alb_bul_dut_mlt_gam_cze_fin_swt_ind_spa_bat_jpn_tml_kor_ctl_scr_zul_mol_mao_pan_chh_tag_cnt_afr_ewe_grk_amh_hin_ukr_bos_mcd_qcu_fre_arw_por_dyu_anl_nor_tig_slo_mly_ita_dgb_lat_tsw_jav_tha_heb_knd_moo_ses_uzb_krd_rus_aze_yor_vie_sod_swa_xho_akn	-0.158956678329877	-0.374923158092233	0.708571256396723
864	heb_ctl_bem_mcd_amh_gam_aeg_ben_aze_tur_fbf_mly_tsw_swe_hin_bsq_dut_hau_zul_cnt_cze_lit_ses_krd_moo_alb_est_xho_bam_hun_grk_wly_geo_bos_spa_por_guj_amr_tig_fre_fin_lda_sun_afr_jav_jpn_tml_kor_ukr_pol_dgb_prs_ind_glc_anl_bat_mnd_slo_akn_scr_sid_urd_lat_ger_pan_qcu_bul_svk_mol_ven_sod_arw_mlt_nor_mao_rom_yor_eng_dyu_tag_tha_owc_knd_tsn_swa_azi_ita_rus_uzb_cic_vie_chh_ewe_swt_igb	-0.19201589733426	-0.45371564329117	0.651090505118009
865	owc_krd_ses_nor_wly_amh_mlt_grk_azi_aze_dgb_tag_ewe_ger_mol_bsq_scr_aeg_moo_cnt_slo_alb_bem_hin_zul_arw_fin_swa_bam_est_rom_chh_geo_glc_ukr_bul_ita_anl_amr_dut_hun_swt_sun_fre_ind_jpn_knd_kor_afr_cze_dyu_pol_bat_lat_tig_mao_mnd_ben_ven_mcd_heb_svk_swe_eng_por_qcu_ctl_guj_pan_akn_hau_lit_sod_bos_mly_urd_tsn_rus_tsw_jav_tha_gam_tml_fbf_cic_tur_spa_prs_uzb_igb_vie_sid_xho_lda_yor	-0.404613361745148	-0.959189363526993	0.339950438112957
866	tig_swe_cic_ukr_amh_aeg_owc_ctl_azi_aze_fbf_mao_bem_bul_fre_bsq_spa_mlt_moo_mnd_hin_mol_yor_prs_xho_arw_hun_swt_ewe_fin_dut_heb_geo_svk_ger_mcd_slo_chh_wly_nor_est_igb_tag_rom_jav_jpn_knd_kor_lat_grk_ven_bos_mly_por_hau_bat_cnt_eng_dgb_glc_sid_guj_pan_rus_ita_qcu_pol_lit_afr_ses_amr_cze_anl_alb_sun_scr_bam_ben_akn_ind_tha_sod_tml_tsn_swa_uzb_urd_krd_tur_lda_vie_gam_dyu_zul_tsw	0.0731488939584573	0.172076794206646	0.863751058700656
867	sod_urd_fbf_spa_amh_gam_owc_krd_azi_tur_yor_tag_lda_lat_guj_bsq_rom_hau_igb_cnt_ita_dut_akn_rus_ewe_fre_fin_bem_dyu_est_cze_mlt_geo_svk_alb_bos_nor_wly_tig_mol_hun_swa_jav_swe_mly_jpn_knd_kor_por_ben_tsw_bul_ind_ger_heb_sun_mnd_lit_bam_eng_chh_scr_ukr_pol_pan_qcu_arw_ctl_prs_swt_amr_mcd_sid_afr_bat_glc_ven_slo_moo_mao_tha_aeg_tml_tsn_xho_uzb_hin_grk_aze_cic_vie_anl_dgb_zul_ses	-0.303889519277391	-0.719355189943975	0.4737258823856
868	sid_pol_akn_pan_anl_mlt_amr_rom_azi_aze_zul_jav_bem_scr_bul_bsq_alb_chh_ven_mnd_ctl_prs_swa_afr_moo_swe_hun_lda_yor_est_cze_heb_geo_mcd_ben_glc_arw_sod_amh_ger_fin_ewe_bat_hin_mly_jpn_knd_kor_lat_nor_tsn_rus_tag_ukr_wly_ind_cnt_fre_dgb_por_aeg_svk_spa_lit_slo_qcu_grk_bos_eng_fbf_hau_dut_owc_guj_mao_ita_cic_mol_ses_sun_tha_tig_tml_dyu_swt_uzb_krd_urd_tur_bam_vie_gam_xho_igb_tsw	0.289695972906133	0.682472877645453	0.496636405543349
869	aeg_ita_ewe_ukr_chh_gam_heb_urd_aze_azi_akn_tag_tsw_slo_hin_bsq_ctl_sod_igb_cnt_mol_alb_bem_por_ven_ben_hun_dyu_moo_fin_krd_anl_geo_scr_dut_guj_cze_wly_amh_svk_est_ses_mao_glc_jav_jpn_knd_kor_bul_spa_fbf_bos_ind_prs_amr_bat_mnd_pol_dgb_eng_owc_ger_arw_lat_rus_qcu_nor_grk_swe_zul_tig_fre_hau_pan_mly_rom_bam_lit_lda_sun_tha_mlt_tml_swt_swa_uzb_afr_mcd_tur_tsn_vie_sid_cic_xho_yor	-0.195583875361661	-0.46173914587426	0.645346659531339
870	amh_hin_tsn_grk_sod_mlt_heb_fre_uzb_tur_bam_ind_dgb_mcd_ita_bsq_ukr_wly_fbf_cnt_ben_rom_ewe_slo_swa_krd_fin_ven_swt_est_glc_hau_geo_cze_pan_swe_ctl_tig_sid_bul_hun_xho_sun_mol_bat_jpn_tml_kor_ger_spa_dyu_scr_jav_pol_gam_mly_mnd_prs_ses_bos_owc_eng_arw_lit_alb_qcu_rus_lat_guj_yor_amr_dut_anl_afr_tag_svk_lda_por_akn_mao_tha_aeg_knd_bem_cic_aze_nor_urd_azi_igb_vie_chh_zul_tsw_moo	-0.312715884510197	-0.739534091937775	0.461445398972662
871	heb_alb_lda_hin_gam_aeg_amr_fre_uzb_aze_yor_ind_bem_grk_scr_bsq_ben_anl_xho_mnd_dut_glc_ven_spa_cic_mcd_fin_moo_swa_hun_prs_amh_geo_bos_pan_nor_rus_mlt_wly_bul_est_tsn_tag_cze_sun_jpn_tml_kor_ctl_ukr_igb_slo_mao_guj_sod_bat_cnt_lit_akn_krd_tig_ita_lat_por_svk_qcu_arw_eng_swe_ewe_sid_urd_chh_afr_mly_mol_bam_pol_dgb_jav_tha_hau_knd_zul_fbf_azi_ger_rom_tur_swt_vie_owc_ses_dyu_tsw	-0.965091217158187	-2.34731807555007	0.0210301522036018
872	amh_nor_yor_slo_mlt_tig_hau_urd_azi_aze_dgb_ind_swa_svk_pan_bsq_fre_anl_igb_cnt_swe_mol_dyu_ben_fbf_guj_fin_lda_akn_est_scr_amr_geo_por_glc_hin_dut_aeg_wly_bos_hun_ses_bat_rus_mly_jpn_knd_kor_afr_krd_ven_eng_sun_ger_heb_tag_mnd_ukr_tsw_ita_owc_bul_pol_cze_arw_qcu_spa_alb_rom_zul_chh_ctl_sid_lit_mao_mcd_bam_lat_moo_jav_tha_gam_tml_ewe_bem_tur_grk_prs_uzb_tsn_vie_sod_xho_cic_swt	-0.515822720102827	-1.23066293446026	0.221552512502202
873	amh_pol_igb_lit_chh_sid_gam_ukr_uzb_tur_tsw_bat_xho_mol_grk_bsq_eng_anl_dgb_cnt_cze_lat_ses_krd_tsn_slo_fin_cic_lda_hun_pan_owc_geo_urd_scr_prs_mcd_wly_sod_guj_est_bam_sun_ctl_tag_jpn_knd_kor_ger_dut_yor_spa_mao_ita_hau_mly_mnd_ben_swt_arw_aeg_rom_svk_bul_fre_qcu_rus_swe_por_akn_mlt_nor_amr_glc_jav_hin_bem_alb_zul_ind_tha_heb_tml_ewe_dyu_azi_bos_afr_aze_swa_vie_tig_moo_fbf_ven	0.561030022525127	1.32650912429509	0.187919351870146
874	wly_scr_ven_nor_owc_mlt_hau_por_uzb_tur_swt_sun_lda_swe_ger_bsq_slo_gam_bam_cnt_ctl_alb_cic_cze_tsw_pol_est_ses_dyu_hun_pan_tig_geo_afr_spa_ben_prs_heb_amh_krd_fin_dgb_ind_bos_mao_jpn_tml_kor_fre_mcd_ewe_ita_mly_lat_amr_tag_mnd_rom_igb_grk_chh_rus_hin_ukr_arw_qcu_svk_eng_dut_swa_sid_bul_aeg_mol_bat_lit_fbf_guj_bem_jav_tha_anl_knd_tsn_akn_aze_urd_glc_azi_yor_vie_sod_zul_xho_moo	0.227215542911108	0.5344873918763	0.594279867739823
875	sid_hin_bem_ctl_amr_amh_gam_slo_azi_aze_tsw_mly_swt_mcd_rus_bsq_nor_hau_lda_mnd_bos_arw_tsn_pol_ses_ita_est_dgb_moo_hun_lat_heb_geo_eng_glc_spa_pan_sod_chh_ger_fin_yor_jav_krd_sun_jpn_tml_kor_svk_guj_xho_prs_ind_alb_aeg_mao_cnt_rom_ven_cze_wly_scr_grk_dut_mol_qcu_urd_bul_ben_ewe_tig_ukr_mlt_por_bat_lit_fbf_fre_dyu_tag_tha_owc_knd_swa_igb_uzb_swe_afr_tur_bam_vie_anl_zul_cic_akn	0.181032872343333	0.425878994232885	0.671180033072786
876	amh_ita_swt_urd_hau_heb_gam_pan_uzb_aze_ven_bat_igb_glc_nor_bsq_slo_sid_dyu_mnd_rus_hin_xho_prs_lda_mol_fin_moo_cic_est_fre_owc_geo_swe_spa_eng_lit_wly_sod_scr_hun_bem_sun_bul_tag_jpn_tml_kor_svk_krd_tsn_ukr_jav_arw_tig_mao_cnt_guj_ewe_afr_aeg_dut_rom_por_ctl_qcu_cze_mcd_alb_akn_chh_grk_amr_lat_ind_ger_bam_bos_swa_mly_tha_mlt_knd_fbf_zul_azi_pol_ben_tur_yor_vie_anl_ses_dgb_tsw	-0.347754683543126	-0.823651156124618	0.412245032374369
877	hau_glc_ewe_dut_owc_sid_anl_lit_azi_uzb_cic_mly_ses_nor_pan_bsq_cze_amh_tsn_mnd_mol_grk_zul_bos_bem_ita_fin_dyu_akn_est_ctl_aeg_geo_urd_hin_pol_prs_sod_amr_alb_hun_swa_bat_lat_sun_jpn_knd_kor_bul_por_lda_fre_ind_scr_heb_jav_cnt_swe_moo_spa_gam_afr_rom_eng_slo_qcu_svk_ger_ukr_fbf_wly_krd_mlt_ben_mao_arw_xho_guj_igb_tag_tha_tig_tml_bam_swt_aze_mcd_rus_tur_dgb_vie_chh_tsw_ven_yor	-0.431921169250813	-1.02754669683268	0.306828271413935
878	tig_arw_swa_eng_sod_gam_hau_ukr_azi_aze_lda_bat_fbf_scr_mol_bsq_prs_heb_dgb_cnt_afr_pan_bem_nor_swt_ger_hun_bam_cic_fin_ctl_mlt_geo_slo_lit_dut_mcd_amr_aeg_bos_est_zul_mly_swe_sun_jpn_knd_kor_rom_ita_ewe_grk_mao_cze_wly_tag_mnd_lat_ven_ben_amh_guj_spa_glc_krd_qcu_hin_svk_pol_igb_anl_fre_chh_alb_ind_bul_akn_rus_ses_jav_tha_sid_tml_dyu_tsw_uzb_por_urd_tur_tsn_vie_owc_yor_xho_moo	-0.528810620624431	-1.2599658477055	0.210834249647593
879	sod_rus_igb_urd_heb_aeg_amr_krd_azi_aze_tsn_jav_cic_ukr_guj_bsq_mcd_tig_bam_cnt_lat_slo_bem_pan_xho_ger_hun_tsw_ses_fin_glc_hau_geo_por_swe_fre_bos_owc_chh_grk_est_lda_tag_bul_mly_jpn_knd_kor_lit_dut_akn_svk_mao_scr_wly_bat_mnd_rom_yor_mol_amh_arw_ben_prs_ita_qcu_eng_alb_cze_dgb_gam_pol_mlt_afr_ind_spa_ewe_ctl_swa_sun_tha_anl_tml_dyu_ven_uzb_nor_hin_tur_fbf_vie_sid_swt_zul_moo	-0.141376774630541	-0.333071415055441	0.739830079701322
880	tig_prs_swt_krd_aeg_anl_owc_afr_aze_tur_dgb_ind_tsn_spa_dut_bsq_ita_amr_bem_mnd_rom_svk_ewe_ukr_zul_scr_est_tsw_lda_hun_urd_sid_geo_grk_rus_pol_nor_heb_wly_hin_fin_ses_mao_mol_mly_jpn_knd_kor_guj_ctl_dyu_lit_tag_bul_mlt_bat_cnt_lat_yor_swe_chh_eng_cze_mcd_alb_qcu_fre_ben_slo_swa_amh_pan_sod_arw_jav_bos_igb_por_cic_sun_tha_hau_tml_ven_moo_uzb_ger_glc_azi_bam_vie_gam_fbf_xho_akn	0.17300672114108	0.40776656087276	0.684382253676181
881	wly_ctl_akn_slo_tig_anl_chh_bul_tur_azi_cic_mao_ven_svk_rom_bsq_mol_hau_swt_mnd_pan_nor_zul_swe_swa_fre_hun_igb_ses_fin_krd_mlt_geo_lit_prs_scr_spa_owc_aeg_urd_est_tsw_mly_ben_bat_jpn_knd_kor_grk_alb_dgb_ger_ind_guj_heb_sun_cnt_afr_bam_lat_sod_pol_mcd_hin_glc_qcu_bos_dut_ukr_ewe_amh_ita_amr_arw_tag_cze_dyu_rus_moo_jav_tha_gam_tml_tsn_yor_aze_por_eng_uzb_xho_vie_sid_bem_fbf_lda	0.032561012176539	0.0766132182041994	0.939095821983001
882	owc_ctl_swa_afr_amh_heb_amr_alb_aze_uzb_xho_bat_fbf_rus_spa_bsq_urd_chh_tsw_cnt_ita_mcd_bem_glc_lda_mol_hun_akn_swt_est_ger_tig_geo_bos_por_pol_ukr_anl_gam_cze_fin_dyu_mao_prs_sun_jpn_tml_kor_lat_bul_dgb_svk_jav_hin_wly_tag_mnd_pan_zul_lit_hau_fre_swe_guj_rom_qcu_ben_krd_slo_cic_sid_nor_sod_scr_mly_dut_bam_grk_yor_ind_tha_aeg_knd_moo_ses_azi_arw_eng_tur_igb_vie_mlt_tsn_ewe_ven	-0.833188434292755	-2.01181038825011	0.0471334736396098
883	chh_urd_yor_rus_mlt_anl_heb_cze_aze_azi_moo_mao_bem_ben_rom_bsq_svk_aeg_lda_cnt_scr_ger_tsn_lit_ses_eng_hun_dgb_xho_est_lat_sid_geo_por_spa_guj_ctl_amh_gam_slo_fin_ven_bat_mol_sun_jpn_knd_kor_ukr_bul_swt_bos_mly_prs_hau_ind_mnd_nor_bam_fre_tig_mcd_alb_hin_arw_qcu_pan_glc_afr_igb_wly_swe_owc_pol_jav_krd_dyu_ita_cic_tag_tha_amr_tml_tsw_ewe_tur_dut_grk_uzb_fbf_vie_sod_zul_akn_swa	-0.903159727106781	-2.18448113029035	0.0314410875035891
884	mlt_glc_ven_rus_amh_tig_chh_afr_uzb_azi_cic_sun_ses_lit_swe_bsq_guj_aeg_dyu_mnd_pan_ctl_yor_ita_igb_spa_hun_xho_moo_est_grk_gam_geo_ger_alb_pol_scr_hau_sid_arw_fin_lda_tag_prs_mly_jpn_knd_kor_mol_eng_swt_nor_jav_fre_sod_bat_cnt_cze_ewe_svk_anl_por_bos_urd_krd_qcu_hin_bul_lat_zul_heb_dut_owc_mcd_ind_rom_bam_slo_bem_mao_tha_wly_tml_tsw_dgb_aze_ukr_ben_tur_tsn_vie_amr_fbf_swa_akn	-0.493148581105271	-1.17529933721153	0.242875215608654
885	mlt_lat_dyu_rom_tig_amh_amr_mol_uzb_azi_cic_bat_swt_ita_rus_bsq_ukr_owc_ewe_cnt_alb_mcd_dgb_grk_moo_ctl_fin_fbf_akn_est_hin_sod_geo_por_pan_urd_spa_gam_heb_nor_hun_igb_jav_scr_ind_jpn_tml_kor_dut_prs_xho_ben_sun_ger_chh_mly_mnd_pol_tsw_cze_wly_afr_guj_swe_eng_qcu_arw_glc_krd_tsn_aeg_bul_hau_bos_tag_svk_yor_lit_ven_mao_tha_sid_knd_bam_swa_aze_slo_fre_tur_bem_vie_anl_lda_zul_ses	-0.225755192876223	-0.533066484882381	0.595259131019638
886	owc_eng_bem_ctl_amh_amr_sid_scr_tur_aze_igb_ind_lda_prs_slo_bsq_glc_sod_fbf_mnd_krd_dut_xho_lat_ses_swe_hun_ewe_cic_est_cze_aeg_geo_guj_rom_ger_ita_gam_chh_pan_fin_bam_bat_afr_tag_jpn_tml_kor_alb_hin_zul_ukr_jav_mcd_hau_sun_cnt_mol_tsn_rus_heb_urd_bul_grk_ben_qcu_spa_por_fre_dgb_anl_arw_tig_svk_mly_bos_dyu_lit_yor_mao_tha_wly_knd_tsw_swt_azi_nor_pol_uzb_akn_vie_mlt_ven_moo_swa	0.298884602415084	0.704594251264772	0.482823539243449
887	aeg_grk_lda_slo_hau_owc_anl_mol_uzb_aze_ses_ind_zul_ctl_bos_bsq_urd_mlt_tsw_mnd_por_fre_tsn_glc_swt_scr_est_xho_fbf_fin_pan_chh_geo_lat_ger_pol_rus_amr_gam_svk_hun_bam_sun_nor_tag_jpn_tml_kor_cze_lit_ewe_krd_mly_bul_sod_jav_cnt_dut_bem_rom_tig_arw_swe_spa_mcd_qcu_hin_eng_ita_yor_heb_prs_wly_ukr_bat_alb_moo_ben_swa_mao_tha_amh_knd_cic_akn_azi_afr_guj_tur_dyu_vie_sid_ven_dgb_igb	-0.196366693344493	-0.463500967266247	0.644088268994342
888	sod_guj_cic_rom_amh_tig_heb_prs_aze_azi_ses_mao_ven_bos_rus_bsq_fre_sid_yor_cnt_grk_cze_akn_ukr_dgb_por_fin_dyu_lda_hun_svk_aeg_geo_spa_eng_urd_hin_gam_anl_scr_est_zul_sun_ben_ind_jpn_knd_kor_lit_dut_swt_nor_jav_krd_owc_mly_mnd_mol_moo_ctl_wly_swe_pan_afr_lat_qcu_bul_alb_pol_igb_mlt_glc_chh_ger_tag_slo_xho_ita_bem_bat_tha_amr_tml_tsw_bam_tur_arw_mcd_uzb_tsn_vie_hau_ewe_fbf_swa	-0.742280924275216	-1.78560905375089	0.0774222375331181
889	heb_dut_swa_ukr_gam_mlt_chh_swe_aze_tur_dyu_tag_ewe_pol_bul_bsq_nor_amh_lda_cnt_lit_ben_cic_glc_akn_krd_hun_xho_ses_fin_ger_aeg_geo_arw_rus_por_cze_wly_anl_spa_est_bam_bat_svk_sun_jpn_tml_kor_alb_lat_igb_mol_mao_prs_sid_mly_mnd_fre_fbf_grk_hau_slo_urd_scr_mcd_qcu_eng_afr_bos_moo_owc_ctl_amr_hin_ind_guj_tsn_ita_tsw_jav_tha_tig_knd_ven_dgb_uzb_pan_rom_azi_yor_vie_sod_swt_zul_bem	-0.693999241135498	-1.66192570126729	0.0998949806176011
890	heb_fre_dyu_rus_chh_mlt_hau_prs_aze_uzb_bem_mao_xho_lat_mcd_bsq_svk_aeg_yor_mnd_pan_ita_igb_swe_dgb_scr_hun_ven_zul_est_slo_amh_geo_rom_dut_arw_ben_sod_sid_grk_fin_moo_sun_urd_ind_jpn_tml_kor_spa_bos_fbf_ger_bat_bul_tig_mly_cnt_hin_swa_nor_amr_krd_cze_ctl_por_qcu_pol_glc_ukr_cic_owc_guj_anl_lit_jav_mol_tsn_eng_tsw_tag_tha_gam_knd_lda_ses_azi_afr_alb_tur_akn_vie_wly_swt_bam_ewe	-0.784764421645364	-1.88873161307052	0.0620442247570824
891	tig_ukr_bem_lat_mlt_owc_heb_spa_uzb_azi_cic_ind_igb_cze_hin_bsq_afr_hau_ewe_mnd_pan_ger_fbf_guj_dyu_rus_est_swa_swt_hun_prs_amr_geo_bos_pol_ctl_krd_anl_sid_mol_fin_lda_jav_eng_bat_jpn_knd_kor_alb_lit_xho_ben_tag_ita_sod_mly_cnt_por_moo_svk_wly_dut_swe_mcd_slo_qcu_bul_rom_scr_bam_amh_nor_gam_arw_sun_grk_ses_fre_tsn_mao_tha_aeg_tml_zul_dgb_aze_glc_urd_tur_yor_vie_chh_akn_ven_tsw	-0.949141587247391	-2.30327803266845	0.0234918702121513
892	sod_grk_tsw_krd_chh_heb_gam_pan_uzb_tur_cic_mao_bem_svk_bos_bsq_lit_sid_yor_cnt_cze_ita_ven_mol_dyu_ger_hun_moo_fbf_est_prs_tig_geo_dut_hin_fre_slo_amh_aeg_rus_fin_igb_tag_alb_jav_jpn_knd_kor_ctl_bul_bam_ben_bat_ukr_owc_mly_mnd_nor_dgb_arw_mlt_spa_por_pol_afr_qcu_lat_mcd_guj_tsn_hau_glc_anl_scr_ind_swe_ewe_rom_swt_sun_tha_amr_tml_xho_swa_azi_eng_urd_aze_zul_vie_wly_lda_akn_ses	-0.0488779685895921	-0.115020912213851	0.908676523771896
893	aeg_ben_zul_dut_chh_tig_anl_svk_uzb_tur_ewe_jav_xho_nor_lit_bsq_rus_hau_dyu_mnd_ukr_urd_dgb_grk_yor_rom_est_cic_swa_fin_bul_mlt_geo_arw_hin_bos_ger_amr_heb_eng_hun_igb_sun_prs_mly_jpn_tml_kor_slo_guj_fbf_cze_tag_afr_sod_ind_cnt_alb_bam_pol_sid_pan_glc_spa_mcd_qcu_fre_mol_krd_ses_gam_ctl_wly_ita_bat_scr_swt_swe_lda_mao_tha_owc_knd_moo_tsw_azi_por_lat_aze_bem_vie_amh_ven_akn_tsn	-1.00560412477542	-2.45005468653543	0.0161546111481918
894	sod_eng_bam_ben_amr_mlt_sid_svk_uzb_azi_dgb_jav_cic_spa_por_bsq_bos_tig_yor_cnt_slo_ger_fbf_afr_tsn_hin_est_bem_lda_fin_bul_amh_geo_ukr_scr_krd_ita_aeg_wly_dut_hun_xho_mly_prs_sun_jpn_knd_kor_guj_pan_tsw_mcd_mao_lat_hau_bat_mnd_fre_igb_cze_owc_nor_rus_grk_swe_qcu_urd_rom_alb_swt_gam_arw_chh_lit_tag_ctl_swa_pol_ses_ind_tha_anl_tml_ven_dyu_aze_mol_glc_tur_akn_vie_heb_zul_ewe_moo	-0.303660001699622	-0.718626322168895	0.474172848654059
895	anl_spa_xho_ukr_sod_chh_wly_lat_uzb_azi_swa_sun_igb_afr_ger_bsq_alb_mlt_zul_mnd_pan_rom_cic_prs_fbf_por_est_yor_ewe_fin_swe_tig_geo_urd_mol_dut_glc_hau_amh_nor_hun_tsn_bat_pol_mly_jpn_knd_kor_rus_svk_swt_mcd_ind_bul_aeg_mao_cnt_ben_tsw_eng_heb_cze_krd_arw_lit_qcu_grk_ita_hin_dgb_owc_guj_sid_slo_jav_fre_bem_bos_lda_tag_tha_amr_tml_bam_moo_aze_scr_ctl_tur_akn_vie_gam_ses_ven_dyu	0.143156505433471	0.336831994810302	0.737002481099071
896	chh_eng_bem_arw_wly_anl_amh_alb_aze_uzb_tsn_jav_bam_pol_guj_bsq_rom_heb_cic_mnd_ben_prs_igb_bos_xho_urd_hun_ses_swt_fin_pan_amr_geo_spa_mcd_hin_cze_sod_hau_lit_est_tsw_sun_slo_mao_jpn_tml_kor_krd_nor_dyu_scr_tag_swe_aeg_mly_cnt_ita_lda_grk_tig_ukr_glc_bul_dut_qcu_lat_fre_afr_swa_sid_ger_owc_mol_ind_rus_moo_por_ewe_bat_tha_mlt_knd_fbf_akn_azi_svk_ctl_tur_dgb_vie_gam_yor_ven_zul	-0.136588617583593	-0.322006216637444	0.748170674047265
897	heb_ita_tsw_lit_sod_owc_chh_hin_tur_azi_fbf_mao_lda_glc_scr_bsq_prs_sid_moo_cnt_guj_grk_cic_slo_xho_mol_hun_tsn_zul_fin_ben_amr_geo_pol_alb_por_dut_wly_anl_cze_est_yor_mly_ukr_jav_jpn_tml_kor_ctl_pan_bam_nor_sun_svk_tig_ind_mnd_lat_ses_rom_amh_eng_urd_arw_bos_qcu_afr_fre_krd_dyu_mlt_rus_aeg_swe_bat_mcd_bem_spa_swt_tag_tha_hau_knd_swa_igb_uzb_ger_bul_aze_akn_vie_gam_dgb_ewe_ven	-0.323442756338961	-0.764983712228154	0.44621813650747
898	hau_pol_zul_lat_sod_amr_heb_spa_aze_azi_akn_mly_dyu_scr_guj_bsq_rus_gam_moo_mnd_slo_rom_lda_prs_tsn_pan_hun_bem_ewe_est_urd_wly_geo_ita_hin_bos_afr_chh_mlt_arw_fin_xho_tag_krd_bat_jpn_tml_kor_grk_alb_dgb_cze_sun_por_anl_ind_cnt_ger_fbf_fre_amh_glc_lit_swe_ben_qcu_mol_mcd_svk_ses_aeg_eng_tig_ctl_jav_bul_tsw_dut_swt_mao_tha_sid_knd_yor_bam_tur_ukr_nor_uzb_igb_vie_owc_ven_cic_swa	-0.0948510847524169	-0.223618250885567	0.823544844077338
899	amr_ita_moo_dut_amh_anl_chh_eng_azi_tur_akn_jav_dgb_spa_bul_bsq_swe_gam_swt_mnd_nor_slo_ses_guj_ven_lat_est_swa_xho_hun_hin_owc_geo_ben_por_rus_svk_aeg_tig_mol_fin_cic_ind_urd_mly_jpn_tml_kor_ger_cze_ewe_lit_mao_glc_heb_bat_cnt_krd_tsn_rom_hau_alb_fre_grk_ctl_qcu_pan_scr_afr_fbf_sid_pol_wly_prs_tag_arw_zul_bos_igb_sun_tha_sod_knd_bam_lda_uzb_ukr_mcd_aze_bem_vie_mlt_dyu_yor_tsw	-0.492889780724417	-1.17302908407003	0.243779856598996
900	amr_urd_moo_pan_tig_sod_hau_guj_tur_uzb_xho_bat_dgb_glc_scr_bsq_pol_wly_fbf_cnt_rom_eng_ewe_lit_zul_krd_est_bam_lda_hun_ita_chh_geo_mol_ben_alb_arw_amh_owc_slo_fin_swt_jav_cze_sun_jpn_tml_kor_bos_fre_ven_svk_mao_ukr_aeg_tag_mnd_lat_yor_nor_anl_dut_prs_bul_grk_qcu_ger_mcd_hin_tsw_sid_por_mlt_spa_ind_rus_tsn_afr_cic_mly_tha_heb_knd_bem_igb_azi_swe_ctl_aze_dyu_vie_gam_akn_swa_ses	0.174331396990666	0.410072665169983	0.682695764022146
901	aeg_arw_ses_bul_tig_amr_hau_ger_uzb_azi_swa_tag_bem_alb_dut_bsq_guj_wly_moo_mnd_pan_urd_xho_ukr_lda_mol_hun_dyu_zul_fin_afr_heb_geo_krd_rom_svk_eng_gam_sid_glc_est_yor_mao_swe_ind_jpn_tml_kor_ben_rus_igb_hin_bat_pol_mlt_mly_cnt_cze_dgb_spa_amh_slo_scr_lat_bos_qcu_por_prs_mcd_ewe_chh_grk_sod_fre_sun_lit_ven_ita_bam_jav_tha_owc_knd_fbf_cic_aze_nor_ctl_tur_swt_vie_anl_tsw_tsn_akn	-0.588105304843373	-1.40378172598748	0.163714327466432
[truncated: 99 more rows]
