# Supplementary material for: Future Tense and Economic Decisions: Controlling for Cultural Evolution
Source: PLoS One. 2015 Jul 17;10(7):e0132145. doi: 10.1371/journal.pone.0132145 (PMC4506144; doi:10.1371/journal.pone.0132145)
Supplement: S8 Appendix — See README files within the various sub-folders. (ZIP) [file pone.0132145.s008.zip › S3_Code/Residuals_new/PGLS/PermuteResults/permute_B_SavingsWITHINFAM_92000.csv]

	ftr	r	t	p
1	wly_ita_xho_fre_mlt_amh_heb_mcd_tur_uzb_cic_tag_ven_guj_rus_bsq_swe_hau_dyu_mnd_nor_lat_akn_bul_igb_slo_est_ses_ewe_fin_pan_sid_geo_afr_arw_ctl_cze_anl_sod_pol_hun_dgb_mly_spa_ind_jpn_knd_kor_lit_rom_swa_bos_bat_glc_amr_sun_cnt_hin_lda_ben_tig_por_urd_mol_eng_qcu_alb_svk_krd_yor_gam_scr_chh_ukr_mao_prs_fbf_dut_tsn_jav_tha_owc_tml_tsw_swt_azi_grk_ger_aze_moo_vie_aeg_bam_zul_bem	-0.117987375001318	-0.278330072584526	0.781376885460668
2	anl_guj_zul_mol_hau_amh_wly_bos_azi_uzb_bem_mao_dyu_mcd_eng_bsq_grk_aeg_igb_cnt_swe_glc_swa_urd_akn_lat_hun_ses_xho_est_krd_amr_geo_slo_svk_ger_ita_owc_chh_rom_fin_cic_bat_hin_jav_jpn_knd_kor_dut_rus_bam_pol_sun_bul_sod_tag_mnd_spa_ewe_por_heb_alb_pan_ukr_fre_qcu_arw_lit_afr_ven_gam_prs_tig_ben_ind_scr_fbf_nor_tsw_mly_tha_mlt_tml_dgb_lda_aze_cze_ctl_tur_moo_vie_sid_yor_tsn_swt	-0.889908635343063	-2.15325382283774	0.0338855870249226
3	heb_svk_dyu_bul_tig_amh_aeg_pan_aze_uzb_yor_sun_xho_dut_ger_bsq_ukr_amr_bam_cnt_guj_cze_swt_rom_ewe_ctl_est_fbf_dgb_hun_krd_hau_geo_mol_lat_swe_lit_sod_wly_ben_fin_bem_mly_prs_bat_jpn_tml_kor_eng_pol_cic_grk_ind_nor_owc_jav_mnd_scr_igb_ita_mlt_alb_glc_urd_fre_qcu_arw_hin_afr_akn_sid_mcd_chh_bos_tag_rus_swa_slo_moo_mao_tha_anl_knd_zul_tsw_tur_por_spa_azi_tsn_vie_gam_ven_lda_ses	-1.23316307710454	-3.05238711054826	0.00295972534529271
4	amh_ben_moo_arw_hau_mlt_sod_nor_tur_aze_yor_bat_tsw_fre_spa_bsq_lat_sid_igb_mnd_ger_bul_ses_hin_cic_bos_fin_bam_swt_est_svk_gam_geo_lit_dut_glc_scr_wly_amr_por_hun_zul_ind_rus_sun_jpn_knd_kor_afr_prs_ven_alb_jav_pan_tig_tag_cnt_pol_fbf_mcd_aeg_swe_ctl_cze_grk_qcu_guj_slo_mol_ewe_chh_rom_owc_krd_mao_urd_xho_ukr_dyu_mly_tha_anl_tml_swa_dgb_azi_ita_eng_uzb_akn_vie_heb_lda_bem_tsn	-0.405233446578634	-0.96126739826375	0.338910395756906
5	tig_spa_fbf_fre_sod_amr_wly_lat_tur_aze_zul_sun_bem_mol_cze_bsq_mcd_gam_igb_mnd_urd_ctl_lda_alb_moo_rom_hun_tsn_cic_est_pan_hau_geo_ben_slo_ita_ger_heb_amh_grk_fin_ewe_jav_swe_ind_jpn_knd_kor_bul_glc_xho_rus_mly_afr_sid_bat_cnt_bos_dyu_krd_mlt_ukr_por_guj_svk_qcu_prs_pol_hin_tsw_aeg_scr_owc_eng_tag_lit_ses_dut_dgb_mao_tha_chh_tml_swt_akn_uzb_nor_arw_azi_yor_vie_anl_bam_ven_swa	0.0548182180049039	0.129376846208797	0.897338869773826
6	anl_afr_ven_dut_owc_gam_tig_lit_aze_tur_swa_jav_tsn_fre_cze_bsq_svk_chh_fbf_mnd_hin_bul_yor_rus_akn_nor_fin_cic_tsw_hun_eng_sod_geo_swe_krd_guj_urd_hau_aeg_ctl_est_ses_sun_por_ind_jpn_knd_kor_pan_prs_zul_arw_bat_lat_amh_mly_cnt_ukr_bem_spa_heb_alb_bos_scr_grk_qcu_ita_rom_ben_dyu_wly_pol_amr_glc_mao_ger_xho_slo_swt_tag_tha_mlt_tml_igb_lda_azi_mol_mcd_uzb_bam_vie_sid_ewe_moo_dgb	-0.676826300165007	-1.62108756216553	0.10838464060206
7	gam_arw_swa_mol_owc_hau_heb_ger_azi_uzb_moo_sun_bem_urd_dut_bsq_hin_chh_bam_mnd_glc_ita_tsn_pan_ses_fre_fin_swt_igb_est_svk_amr_geo_eng_krd_mcd_bos_sod_tig_afr_hun_tsw_mao_cze_ind_jpn_knd_kor_ctl_swe_akn_spa_jav_ben_amh_tag_cnt_lit_zul_por_aeg_slo_pol_scr_bul_qcu_grk_ukr_nor_cic_wly_lat_sid_alb_bat_rus_ewe_guj_ven_mly_tha_mlt_tml_dyu_dgb_tur_rom_prs_aze_fbf_vie_anl_lda_yor_xho	-0.519445765424015	-1.23661429432102	0.219344148412916
8	sod_prs_ven_lit_anl_aeg_sid_ben_uzb_aze_igb_mly_swt_arw_bos_bsq_swe_chh_moo_mnd_hin_krd_dyu_rom_lda_rus_hun_zul_xho_fin_lat_amh_geo_mcd_ukr_fre_cze_heb_tig_eng_est_akn_tag_glc_ind_jpn_tml_kor_ger_guj_bam_pan_sun_dut_amr_mao_cnt_spa_tsw_svk_wly_urd_mol_afr_bul_qcu_nor_scr_slo_tsn_hau_ctl_owc_pol_jav_por_cic_alb_yor_bat_tha_gam_knd_bem_fbf_azi_ita_grk_tur_ewe_vie_mlt_dgb_ses_swa	-0.0865373248671301	-0.20384179197301	0.838922521487286
9	heb_cze_igb_urd_anl_amr_hau_pol_aze_uzb_akn_jav_tsn_slo_mol_bsq_grk_sid_cic_mnd_hin_afr_dyu_rom_zul_svk_est_dgb_bam_hun_ctl_aeg_geo_eng_krd_pan_lat_gam_chh_arw_fin_swt_tag_scr_mly_jpn_tml_kor_spa_bul_bem_swe_sun_alb_amh_bat_cnt_prs_lda_rus_sod_ger_ben_nor_por_qcu_fre_ukr_lit_moo_tig_guj_owc_mcd_ind_bos_yor_dut_ven_mao_tha_wly_knd_fbf_xho_azi_ita_glc_tur_swa_vie_mlt_ewe_ses_tsw	-0.0202125794342586	-0.0475973303074654	0.962139224933448
10	aeg_bul_swt_lat_chh_sid_heb_rus_aze_uzb_moo_bat_tsw_nor_swe_bsq_scr_amr_zul_mnd_glc_ger_bem_lit_akn_slo_hun_igb_cic_fin_ctl_hau_geo_rom_svk_afr_pan_anl_wly_cze_est_fbf_tag_grk_sun_jpn_tml_kor_hin_krd_dyu_spa_jav_mol_sod_mao_cnt_prs_bam_arw_tig_ita_eng_fre_por_qcu_bos_dut_mcd_tsn_mlt_ukr_owc_alb_mly_pol_swa_guj_xho_ind_tha_amh_knd_lda_yor_azi_ben_urd_tur_dgb_vie_gam_ewe_ses_ven	-0.463773417690143	-1.10205801255949	0.273280362233343
11	mlt_afr_swt_svk_hau_aeg_wly_hin_tur_uzb_lda_tag_ven_urd_ctl_bsq_rom_tig_akn_mnd_eng_fre_zul_nor_ses_ben_est_yor_ewe_fin_spa_sid_geo_rus_bul_dut_prs_anl_amr_swe_hun_bem_sun_glc_mao_jpn_knd_kor_bos_guj_dgb_lat_ind_alb_sod_bat_cnt_pol_igb_ukr_chh_por_grk_arw_pan_qcu_slo_krd_lit_dyu_heb_ita_owc_cze_jav_mcd_xho_ger_bam_mly_tha_amh_tml_cic_fbf_aze_mol_scr_azi_moo_vie_gam_swa_tsw_tsn	-0.438246152234617	-1.04056835464676	0.300773589678435
12	sid_urd_yor_ukr_owc_aeg_wly_ger_uzb_azi_dgb_mao_swt_bul_lit_bsq_prs_anl_bem_cnt_lat_slo_tsw_svk_moo_krd_hun_bam_xho_est_rus_sod_geo_grk_spa_cze_nor_gam_amr_pol_fin_zul_bat_por_sun_jpn_knd_kor_alb_glc_ses_bos_tag_rom_hau_jav_mnd_pan_cic_ctl_tig_ben_fre_afr_arw_qcu_eng_hin_scr_fbf_amh_dut_heb_guj_mly_mol_ewe_mcd_ven_ind_tha_chh_tml_igb_lda_aze_swe_ita_tur_akn_vie_mlt_tsn_dyu_swa	-0.606882541128569	-1.4478182735554	0.151030723986363
13	amh_bul_tsn_nor_chh_sod_sid_lit_tur_uzb_ven_mly_ewe_svk_por_bsq_ger_owc_igb_cnt_ben_urd_dgb_pan_akn_krd_est_zul_moo_hun_scr_hau_geo_bos_prs_spa_fre_mlt_heb_cze_fin_ses_sun_rom_bat_jpn_tml_kor_grk_afr_bem_mcd_mao_pol_wly_jav_mnd_hin_xho_dut_aeg_lat_glc_swe_rus_qcu_arw_ctl_ukr_bam_anl_slo_amr_mol_ind_ita_swa_eng_fbf_tag_tha_gam_knd_cic_dyu_azi_guj_alb_aze_yor_vie_tig_tsw_lda_swt	0.238126680806608	0.562353558463224	0.575228154424282
14	sid_pol_ven_urd_hau_owc_amr_afr_uzb_azi_swt_mly_bam_arw_rom_bsq_rus_gam_zul_cnt_svk_scr_cic_bos_yor_ger_est_akn_tsn_fin_cze_aeg_geo_mcd_fre_ita_hin_wly_mlt_mol_hun_lda_mao_krd_bat_jpn_knd_kor_nor_spa_ewe_eng_jav_lit_heb_tag_mnd_lat_ses_ukr_sod_grk_pan_bul_por_qcu_ctl_prs_glc_igb_chh_slo_amh_guj_ind_swe_fbf_dut_dgb_sun_tha_tig_tml_bem_swa_aze_ben_alb_tur_xho_vie_anl_tsw_dyu_moo	0.124849929507729	0.293779017475438	0.769581402117888
15	mlt_ben_lda_krd_wly_owc_hau_ger_aze_azi_swt_mly_ewe_scr_guj_bsq_lit_sid_zul_cnt_rus_ita_dgb_dut_swa_slo_fin_moo_tsw_est_pol_heb_geo_mol_svk_pan_rom_chh_sod_alb_hun_xho_jav_grk_ind_jpn_tml_kor_afr_ctl_cic_lat_mao_nor_anl_tag_mnd_ukr_yor_bul_aeg_bos_urd_fre_mcd_qcu_glc_eng_cze_igb_tig_por_amr_hin_bat_swe_bam_prs_bem_sun_tha_gam_knd_dyu_akn_tur_spa_arw_uzb_ven_vie_amh_ses_tsn_fbf	0.955380173111403	2.28085883526906	0.0248400682359681
16	wly_cze_bam_ger_heb_gam_sid_bul_azi_tur_lda_bat_fbf_alb_prs_bsq_lit_amr_ses_mnd_scr_hin_tsw_pol_dyu_spa_est_bem_yor_fin_grk_owc_geo_krd_ukr_glc_urd_tig_chh_rus_hun_ven_ind_ctl_sun_jpn_knd_kor_bos_por_akn_svk_mly_mcd_sod_tag_cnt_nor_xho_ita_aeg_mol_pan_dut_eng_qcu_swe_slo_arw_tsn_mlt_ben_hau_afr_mao_lat_cic_guj_swt_jav_tha_anl_tml_zul_ewe_uzb_rom_fre_aze_igb_vie_amh_dgb_moo_swa	0.108985233827155	0.256526815869259	0.798110704195686
17	sid_alb_bem_scr_gam_amh_heb_ctl_azi_aze_ewe_mao_bam_prs_bos_bsq_lit_aeg_igb_cnt_krd_afr_cic_bul_zul_slo_hun_lda_swa_est_cze_amr_geo_pol_hin_mcd_pan_chh_wly_ger_fin_dgb_mly_glc_ind_jpn_knd_kor_dut_arw_tsw_por_tag_nor_mlt_sun_mnd_spa_fbf_grk_owc_fre_ita_guj_ukr_qcu_rom_svk_urd_akn_tig_ben_anl_eng_bat_rus_ses_mol_dyu_jav_tha_sod_tml_ven_yor_uzb_lat_swe_tur_moo_vie_hau_xho_tsn_swt	-0.0141857694918697	-0.0333976586564351	0.97342905196497
18	aeg_guj_swa_svk_heb_anl_owc_krd_azi_aze_zul_jav_lda_mcd_swe_bsq_spa_amh_yor_cnt_arw_ukr_moo_lit_akn_afr_hun_bam_tsw_fin_bul_mlt_geo_grk_dut_mol_pan_hau_amr_hin_est_ses_sun_urd_mly_jpn_knd_kor_nor_glc_tsn_lat_ind_slo_tig_tag_mnd_bos_bem_por_sid_prs_cze_pol_ger_qcu_rom_ita_ctl_igb_wly_fre_gam_ben_bat_alb_swt_rus_dgb_mao_tha_sod_tml_ven_cic_tur_scr_eng_uzb_dyu_vie_chh_ewe_xho_fbf	-0.421906671185591	-1.00131326450187	0.319273610522753
19	heb_spa_ses_mcd_tig_sid_hau_pol_uzb_tur_moo_sun_xho_eng_bos_bsq_rus_chh_dyu_cnt_dut_por_swa_afr_ewe_grk_fin_dgb_tsn_est_urd_owc_geo_krd_slo_pan_guj_amr_anl_bul_hun_igb_tag_scr_ind_jpn_tml_kor_ctl_lit_lda_cze_bat_ben_sod_mao_mnd_ita_fbf_hin_mlt_prs_ukr_alb_lat_qcu_arw_mol_fre_ven_aeg_svk_wly_swe_jav_nor_akn_ger_zul_mly_tha_amh_knd_tsw_yor_azi_rom_glc_aze_bam_vie_gam_cic_bem_swt	-0.611353444645718	-1.45924232422826	0.147867913390834
20	heb_grk_ses_urd_tig_chh_mlt_krd_tur_azi_yor_ind_dyu_bul_hin_bsq_afr_amh_tsn_mnd_dut_glc_ven_pan_bam_prs_est_akn_ewe_fin_alb_gam_geo_arw_mol_guj_svk_sod_amr_ita_hun_moo_mly_fre_tag_jpn_knd_kor_ben_eng_bem_scr_jav_por_wly_mao_cnt_cze_xho_bos_owc_pol_swe_slo_ctl_qcu_lit_mcd_lat_dgb_sid_ger_anl_ukr_bat_rus_fbf_spa_tsw_sun_tha_hau_tml_lda_igb_uzb_rom_nor_aze_cic_vie_aeg_swa_swt_zul	-0.16939520628806	-0.399449228647212	0.690478091485859
21	anl_pol_ewe_ctl_heb_tig_mlt_dut_azi_uzb_fbf_bat_lda_ben_bos_bsq_svk_gam_ven_mnd_glc_prs_cic_grk_moo_guj_est_tsw_zul_fin_ita_chh_geo_lat_alb_scr_hin_amh_sid_pan_hun_dgb_tag_mol_sun_jpn_tml_kor_spa_nor_ses_cze_mly_urd_wly_mao_cnt_lit_bam_rus_amr_mcd_bul_rom_ger_qcu_eng_krd_por_tsn_owc_swe_aeg_afr_jav_arw_bem_ukr_igb_ind_tha_hau_knd_swt_yor_tur_slo_fre_aze_swa_vie_sod_dyu_akn_xho	0.607059506843676	1.43772603332459	0.15386817258314
22	gam_lat_tsw_ctl_hau_amh_aeg_pan_tur_uzb_xho_tag_lda_grk_bos_bsq_arw_heb_ewe_mnd_swe_mol_ses_alb_zul_afr_est_ven_bem_fin_mcd_mlt_geo_eng_ben_rom_dut_sid_sod_ita_hun_igb_sun_hin_bat_jpn_tml_kor_guj_rus_dgb_ukr_ind_glc_anl_mly_cnt_bul_yor_spa_amr_krd_slo_lit_prs_qcu_pol_cze_scr_cic_wly_nor_chh_fre_jav_por_moo_svk_swa_mao_tha_owc_knd_akn_swt_aze_urd_ger_azi_dyu_vie_tig_bam_tsn_fbf	0.00427675741099272	0.0100607321006014	0.991994383070053
23	chh_glc_yor_slo_wly_aeg_heb_por_aze_tur_ses_mly_dyu_eng_prs_bsq_bos_owc_zul_mnd_mcd_ben_ven_cze_lda_afr_est_xho_bam_hun_scr_sid_geo_ita_ukr_swe_dut_mlt_tig_arw_fin_fbf_jav_grk_ind_jpn_knd_kor_ctl_urd_moo_fre_mao_rom_sod_tag_cnt_lit_bem_spa_gam_ger_pol_krd_nor_qcu_bul_alb_mol_ewe_amr_pan_amh_guj_bat_rus_swt_svk_tsw_sun_tha_anl_tml_igb_cic_azi_lat_hin_uzb_akn_vie_hau_dgb_swa_tsn	-0.679686701010385	-1.63038579712618	0.106402337231593
24	wly_swe_swt_alb_chh_anl_sid_nor_azi_tur_igb_ind_tsw_mcd_guj_bsq_arw_mlt_fbf_mnd_urd_por_zul_bos_moo_slo_fin_bem_xho_hun_ger_owc_geo_cze_lit_mol_scr_amh_hau_hin_est_lda_mao_lat_bat_jpn_tml_kor_ita_bul_swa_fre_sun_ben_gam_tag_cnt_spa_dyu_pan_tig_dut_afr_pol_krd_qcu_ukr_grk_rus_tsn_sod_prs_amr_rom_jav_glc_bam_svk_dgb_mly_tha_aeg_knd_cic_ewe_uzb_ctl_eng_aze_ses_vie_heb_ven_yor_akn	-0.608169303682791	-1.45200119477807	0.149866634012458
25	owc_ctl_ewe_ita_mlt_hau_amr_pol_uzb_azi_moo_jav_igb_afr_krd_bsq_lit_tig_fbf_mnd_bul_ukr_ven_pan_lda_svk_fin_cic_bam_hun_eng_heb_geo_lat_arw_spa_slo_wly_anl_cze_est_zul_sun_rom_bat_jpn_knd_kor_scr_fre_bem_mcd_mao_hin_amh_tag_cnt_rus_swa_alb_aeg_nor_glc_mol_guj_qcu_ger_dut_urd_akn_sod_swe_sid_bos_mly_prs_dyu_por_tsn_ind_tha_gam_tml_xho_tsw_aze_grk_ben_tur_swt_vie_chh_dgb_ses_yor	-0.166076610087586	-0.391993277596897	0.695960026084414
26	heb_slo_bam_dut_wly_sod_mlt_nor_uzb_aze_zul_tag_ses_por_bos_bsq_pan_tig_dyu_cnt_glc_hin_fbf_eng_dgb_prs_fin_yor_ven_hun_alb_gam_geo_pol_ita_afr_grk_amh_sid_bul_est_cic_bat_lat_mao_jpn_knd_kor_ben_rom_moo_spa_mly_rus_owc_jav_mnd_arw_swa_swe_hau_krd_urd_scr_lit_qcu_ger_cze_svk_lda_amr_ctl_anl_fre_ind_mcd_xho_guj_igb_sun_tha_aeg_tml_tsn_ewe_azi_mol_ukr_tur_swt_vie_chh_tsw_akn_bem	-0.0289509114536971	-0.0682302817638305	0.945748804605468
27	aeg_rus_swt_swe_owc_gam_tig_lat_azi_uzb_yor_jav_igb_prs_grk_bsq_urd_mlt_tsn_cnt_rom_pol_tsw_lit_akn_bos_est_ven_dgb_fin_ukr_sod_geo_ger_arw_alb_mol_hau_chh_svk_hun_bam_sun_por_bat_jpn_tml_kor_ctl_dut_bem_mcd_tag_guj_sid_ind_mnd_ben_ewe_fre_wly_nor_scr_bul_glc_qcu_eng_ita_afr_ses_amh_hin_amr_slo_mly_pan_zul_cze_xho_mao_tha_anl_knd_swa_fbf_aze_krd_spa_tur_lda_vie_heb_dyu_moo_cic	-0.897377640206028	-2.1725944772905	0.0323528494097483
28	tig_mcd_fbf_fre_sod_owc_heb_ita_uzb_tur_ses_bat_igb_nor_bos_bsq_ben_gam_tsn_mnd_eng_svk_akn_cze_dyu_pan_hun_bam_swa_est_afr_amh_geo_guj_urd_mol_pol_chh_wly_grk_fin_bem_ind_ger_mao_jpn_tml_kor_ctl_por_ewe_slo_mly_prs_amr_jav_cnt_krd_lda_dut_mlt_bul_scr_glc_spa_qcu_swe_hin_rus_ven_aeg_lit_sid_rom_tag_ukr_xho_arw_yor_sun_tha_anl_knd_cic_moo_aze_alb_lat_azi_zul_vie_hau_tsw_swt_dgb	0.56255613415436	1.33256196136891	0.185931416323749
29	mlt_dut_fbf_prs_chh_amr_sod_afr_aze_azi_ven_tag_akn_pol_mcd_bsq_bos_amh_cic_mnd_cze_grk_ewe_krd_zul_pan_fin_ses_xho_hun_alb_wly_geo_urd_arw_ben_glc_gam_hau_lit_est_swt_sun_por_bat_jpn_knd_kor_swe_guj_dyu_rus_mly_ukr_aeg_ind_cnt_scr_moo_lat_sid_fre_svk_mol_ita_qcu_eng_slo_rom_yor_tig_nor_heb_bul_mao_ger_dgb_hin_bam_jav_tha_owc_tml_bem_igb_tur_spa_ctl_uzb_swa_vie_anl_lda_tsn_tsw	0.538589793477515	1.27604216536439	0.205118318306948
30	anl_afr_moo_bos_amr_sod_owc_alb_azi_tur_tsn_bat_dgb_ger_mcd_bsq_mol_amh_akn_mnd_bul_glc_bem_prs_lda_nor_hun_tsw_swa_est_ctl_heb_geo_grk_slo_por_pan_mlt_hau_krd_fin_ven_sun_ita_ind_jpn_tml_kor_scr_fre_xho_lat_mao_lit_aeg_tag_cnt_rus_fbf_spa_chh_dut_eng_swe_rom_qcu_ben_urd_hin_ewe_wly_pol_sid_ukr_mly_cze_ses_guj_dyu_jav_tha_gam_knd_cic_zul_uzb_arw_svk_aze_igb_vie_tig_swt_bam_yor	-0.431933362776918	-1.02652398924328	0.30730725101832
31	chh_spa_cic_ctl_hau_owc_amh_cze_tur_azi_lda_sun_dgb_lat_ita_bsq_pan_heb_swt_cnt_eng_lit_tsw_dut_ewe_bul_hun_yor_fbf_fin_arw_tig_geo_swe_mcd_mol_rus_sod_wly_grk_est_bam_tag_alb_jav_jpn_knd_kor_ger_pol_bem_prs_ind_hin_amr_mly_mnd_ben_moo_bos_aeg_slo_urd_por_fre_qcu_afr_krd_svk_tsn_sid_glc_mlt_rom_mao_scr_dyu_nor_xho_bat_tha_gam_tml_ses_akn_aze_ukr_guj_uzb_igb_vie_anl_ven_swa_zul	0.0195121351365223	0.0459882798229358	0.963418198838838
32	chh_mcd_bem_svk_sid_wly_heb_urd_tur_uzb_lda_ind_yor_fre_afr_bsq_eng_owc_tsw_cnt_ita_ben_zul_guj_ven_rom_hun_xho_dgb_est_slo_gam_geo_por_grk_glc_bos_amh_amr_hin_fin_bam_mly_arw_bat_jpn_tml_kor_spa_rus_fbf_lit_mao_ger_hau_jav_mnd_ukr_moo_alb_sod_lat_cze_krd_scr_qcu_bul_pan_ctl_swa_anl_swe_tig_pol_sun_prs_tsn_dut_igb_tag_tha_aeg_knd_dyu_swt_azi_mol_nor_aze_ses_vie_mlt_ewe_cic_akn	-0.651662323948971	-1.55835652104398	0.122545409467061
33	heb_slo_ses_por_wly_hau_owc_scr_aze_uzb_zul_tag_dyu_afr_krd_bsq_alb_anl_bem_mnd_ita_hin_cic_rus_lda_lat_fin_akn_ven_hun_eng_sod_geo_ukr_prs_pan_ben_mlt_sid_mcd_est_swt_sun_mol_ind_jpn_knd_kor_glc_svk_swa_pol_jav_ger_amr_mao_cnt_lit_dgb_dut_gam_swe_arw_spa_rom_qcu_bos_urd_ctl_bam_tig_grk_aeg_nor_mly_guj_xho_bul_igb_bat_tha_amh_tml_moo_tsw_tur_fre_cze_azi_tsn_vie_chh_fbf_ewe_yor	0.199150802573492	0.468733877814562	0.640356753290265
34	mlt_nor_ewe_glc_sod_anl_sid_alb_tur_azi_swt_ind_yor_arw_eng_bsq_grk_tig_moo_cnt_rus_guj_lda_pol_tsn_spa_est_bem_swa_fin_ctl_owc_geo_hin_ukr_dut_lat_chh_hau_afr_hun_zul_bat_ita_mly_jpn_knd_kor_rom_ger_tsw_bul_jav_urd_amh_sun_mnd_svk_ven_fre_aeg_mcd_mol_cze_por_qcu_pan_swe_krd_igb_amr_bos_heb_lit_tag_ben_ses_slo_dyu_mao_tha_wly_tml_bam_cic_aze_prs_scr_uzb_xho_vie_gam_fbf_akn_dgb	0.228075404035123	0.536833911300397	0.592664329909871
35	hau_lit_akn_mol_anl_amh_gam_bul_azi_tur_tsn_tag_ven_glc_mcd_bsq_ctl_tig_ewe_mnd_alb_urd_cic_prs_ses_ger_hun_bam_fbf_est_por_sod_geo_svk_ben_rom_grk_wly_amr_scr_fin_yor_mao_pan_bat_jpn_tml_kor_nor_spa_swa_cze_ind_slo_aeg_jav_cnt_ita_igb_dut_owc_rus_fre_hin_swe_qcu_afr_bos_pol_dgb_sid_guj_chh_ukr_mly_krd_swt_eng_tsw_sun_tha_mlt_knd_bem_moo_uzb_lat_arw_aze_dyu_vie_heb_lda_xho_zul	0.466339696070447	1.09831445889753	0.274902573349612
36	chh_prs_moo_ukr_aeg_hau_amh_ita_aze_azi_tsw_ind_bam_eng_cze_bsq_bul_mlt_yor_cnt_pan_hin_ven_swe_ewe_spa_fin_fbf_xho_est_por_tig_geo_krd_grk_ger_bos_amr_heb_glc_hun_ses_sun_lit_mly_jpn_knd_kor_dut_ctl_tsn_pol_jav_nor_wly_tag_mnd_arw_swt_slo_owc_scr_mcd_urd_rom_qcu_mol_fre_rus_bem_sid_lat_gam_alb_mao_ben_dgb_afr_lda_bat_tha_anl_tml_cic_swa_uzb_guj_svk_tur_dyu_vie_sod_igb_zul_akn	-0.334447006826606	-0.791718145478562	0.430539763056399
37	owc_hin_tsn_lat_wly_heb_gam_dut_aze_tur_akn_ind_zul_krd_eng_bsq_guj_aeg_ses_cnt_spa_bul_lda_ben_ven_urd_hun_igb_ewe_fin_ger_tig_geo_swe_rus_fre_glc_amh_hau_bos_est_bem_sun_ukr_tag_jpn_tml_kor_cze_rom_tsw_ctl_jav_nor_mlt_bat_mnd_grk_dyu_lit_sid_pol_mcd_scr_prs_qcu_por_arw_alb_swt_amr_slo_sod_pan_mao_mol_dgb_svk_bam_mly_tha_anl_knd_xho_cic_azi_afr_ita_uzb_moo_vie_chh_fbf_yor_swa	-0.531268868368633	-1.26430202166161	0.20928111532579
38	amr_lit_swa_spa_chh_tig_amh_ben_aze_azi_akn_mao_bem_eng_ita_bsq_svk_mlt_bam_cnt_prs_afr_xho_bul_igb_bos_est_dyu_zul_fin_mcd_aeg_geo_ger_slo_glc_swe_anl_hau_krd_hun_ven_jav_alb_sun_jpn_knd_kor_hin_por_ses_urd_mly_ukr_wly_ind_mnd_grk_tsn_fre_owc_arw_guj_rus_nor_qcu_scr_dut_mol_lda_sid_pol_sod_cze_bat_pan_ewe_lat_cic_tag_tha_gam_tml_swt_tsw_uzb_rom_ctl_tur_fbf_vie_heb_moo_yor_dgb	-0.98484515104765	-2.39844989842776	0.0184608203896883
39	wly_afr_yor_pol_sod_chh_amr_eng_tur_uzb_dyu_bat_moo_ukr_bos_bsq_svk_amh_tsn_cnt_hin_grk_bem_rom_tsw_ben_hun_igb_lda_fin_mcd_mlt_geo_cze_spa_bul_lit_heb_gam_mol_est_swa_sun_pan_mao_jpn_tml_kor_scr_ger_dgb_swe_jav_rus_sid_tag_mnd_nor_akn_por_aeg_prs_krd_urd_glc_qcu_guj_lat_dut_ses_anl_ita_hau_fre_ind_arw_xho_slo_ewe_mly_tha_tig_knd_cic_ven_azi_alb_ctl_aze_fbf_vie_owc_zul_swt_bam	0.134956506741616	0.31822548104338	0.751027408229115
40	amr_ger_moo_afr_anl_mlt_gam_ctl_tur_uzb_swa_mao_dyu_swe_arw_bsq_mol_tig_igb_cnt_krd_dut_ses_ukr_ewe_eng_hun_akn_bem_fin_por_sod_geo_pol_bos_slo_cze_wly_amh_spa_est_fbf_tag_nor_mly_jpn_tml_kor_bul_guj_ven_prs_sun_scr_aeg_ind_mnd_glc_cic_lat_heb_rus_mcd_urd_fre_qcu_ita_grk_alb_lda_hau_svk_sid_ben_bat_pan_tsn_hin_bam_jav_tha_chh_knd_tsw_yor_aze_rom_lit_azi_zul_vie_owc_dgb_xho_swt	0.979454821304575	2.34055637097356	0.0213926144357559
41	heb_mcd_dyu_alb_wly_tig_amh_ctl_azi_aze_swt_tag_bam_svk_spa_bsq_dut_anl_swa_cnt_hin_lit_ewe_mol_moo_urd_fin_yor_igb_est_slo_gam_geo_scr_rus_krd_bos_hau_mlt_cze_hun_ven_mao_swe_sun_jpn_knd_kor_bul_ita_dgb_lat_ind_eng_owc_bat_mnd_glc_fbf_afr_chh_ger_nor_ben_arw_qcu_por_ukr_pol_zul_amr_pan_aeg_prs_mly_grk_xho_rom_akn_jav_tha_sod_tml_tsn_bem_uzb_guj_fre_tur_lda_vie_sid_cic_ses_tsw	0.169227651261376	0.398488418536475	0.691183602375236
42	sod_dut_akn_por_amr_aeg_tig_arw_aze_uzb_bem_tag_dgb_ita_nor_bsq_krd_wly_zul_mnd_ger_svk_cic_scr_xho_guj_fin_igb_tsw_est_glc_sid_geo_mol_grk_pol_ben_heb_owc_pan_hun_ewe_mly_rom_mao_jpn_knd_kor_bul_spa_bam_ctl_bat_rus_chh_sun_cnt_ukr_swt_bos_mlt_swe_eng_mcd_lit_qcu_hin_lat_urd_swa_hau_alb_gam_fre_ind_afr_moo_cze_ven_jav_tha_amh_tml_dyu_fbf_azi_prs_slo_tur_yor_vie_anl_ses_lda_tsn	-0.300371737302805	-0.71087036961028	0.478943616609793
43	wly_spa_akn_urd_hau_sod_tig_bul_uzb_azi_tsw_mao_lda_prs_grk_bsq_scr_mlt_ewe_cnt_alb_eng_zul_mol_dgb_lat_fin_bam_ses_hun_cze_gam_geo_svk_rom_dut_afr_chh_amr_pan_est_swt_tag_ger_jav_jpn_tml_kor_lit_glc_bem_guj_mly_ben_amh_sun_mnd_arw_swa_rus_anl_krd_ctl_bos_nor_qcu_fre_slo_swe_moo_aeg_pol_sid_hin_bat_mcd_xho_ita_dyu_ind_tha_owc_knd_fbf_cic_aze_ukr_por_tur_ven_vie_heb_igb_tsn_yor	0.404037146383245	0.953914427892104	0.342599834424746
44	sod_ita_tsn_ctl_tig_hau_chh_ger_tur_aze_fbf_mly_igb_bos_por_bsq_bul_amr_swa_mnd_prs_mol_yor_ukr_ses_hin_fin_dyu_lda_hun_glc_heb_geo_lit_nor_guj_dut_gam_sid_eng_est_bem_tag_arw_ind_jpn_knd_kor_cze_fre_akn_pol_bat_slo_mlt_sun_cnt_swe_ven_urd_wly_spa_pan_afr_ben_qcu_rus_krd_mcd_tsw_owc_rom_anl_lat_mao_scr_zul_grk_moo_jav_tha_amh_tml_ewe_dgb_azi_svk_alb_uzb_cic_vie_aeg_swt_bam_xho	0.312754546738379	0.736225085188765	0.463446725734683
45	wly_ger_bam_pan_aeg_sod_sid_lit_aze_azi_igb_tag_ses_afr_bul_bsq_cze_amh_dgb_cnt_prs_ctl_akn_ben_swa_guj_hun_fbf_yor_est_spa_owc_geo_rom_fre_scr_krd_tig_anl_bos_fin_tsn_jav_dut_mly_jpn_knd_kor_arw_alb_bem_eng_sun_hin_mlt_mao_mnd_ita_tsw_nor_chh_slo_mol_swe_glc_qcu_pol_por_rus_cic_amr_ukr_hau_urd_ind_svk_ven_grk_swt_bat_tha_gam_tml_dyu_xho_tur_mcd_lat_uzb_lda_vie_heb_ewe_moo_zul	0.154750475740828	0.364009667918817	0.716677056294568
46	aeg_ger_ses_mcd_mlt_tig_sod_eng_aze_uzb_tsn_tag_moo_krd_por_bsq_rom_amh_swt_cnt_spa_afr_dyu_pol_xho_swe_est_ewe_fbf_fin_scr_gam_geo_ben_prs_ita_grk_wly_heb_bos_hun_dgb_sun_hin_mly_jpn_tml_kor_lat_glc_igb_dut_bat_bul_hau_ind_mnd_fre_akn_ctl_sid_slo_arw_ukr_urd_qcu_alb_pan_rus_tsw_amr_lit_chh_svk_jav_nor_zul_guj_lda_mao_tha_owc_knd_cic_bam_azi_mol_cze_tur_bem_vie_anl_swa_yor_ven	-0.318009061625044	-0.754176109419143	0.452648855609393
47	anl_spa_ewe_guj_hau_sod_owc_mcd_uzb_azi_dgb_mly_yor_grk_fre_bsq_prs_wly_swt_mnd_bul_eng_lda_arw_tsn_bos_hun_cic_bem_est_lat_sid_geo_ben_rom_lit_scr_mlt_chh_ita_fin_xho_mao_afr_tag_jpn_knd_kor_pan_nor_swa_ger_ind_urd_gam_sun_cnt_rus_bam_por_amr_glc_krd_pol_ukr_qcu_cze_dut_hin_zul_aeg_ctl_tig_mol_bat_svk_ses_swe_dyu_jav_tha_heb_tml_moo_ven_aze_alb_slo_tur_igb_vie_amh_tsw_fbf_akn	-0.131236072567743	-0.30991912169146	0.757315858820748
48	wly_eng_lda_lat_sid_amr_sod_ger_azi_aze_yor_mly_swt_afr_scr_bsq_cze_tig_ewe_mnd_pol_mcd_ven_nor_fbf_mol_est_ses_swa_fin_lit_aeg_geo_arw_prs_pan_hin_hau_heb_rom_hun_bem_sun_ctl_mao_jpn_tml_kor_dut_bos_zul_alb_jav_swe_owc_tag_cnt_rus_xho_guj_amh_bul_ukr_por_spa_qcu_krd_ita_ben_dyu_gam_fre_mlt_glc_bat_svk_moo_slo_dgb_ind_tha_anl_knd_tsw_akn_tur_grk_urd_uzb_cic_vie_chh_igb_bam_tsn	-0.982894740605673	-2.39331190886149	0.0187057487208747
49	chh_dut_ses_alb_sid_mlt_anl_ukr_uzb_azi_cic_tag_igb_glc_mcd_bsq_fre_aeg_bam_cnt_ger_svk_lda_bul_ven_por_hun_bem_xho_fin_spa_tig_geo_urd_ita_cze_nor_hau_sod_lat_est_swt_ind_pan_mao_jpn_knd_kor_krd_rom_dgb_grk_sun_ctl_gam_mly_mnd_ben_tsw_rus_amh_guj_hin_swe_slo_qcu_eng_mol_lit_zul_amr_prs_heb_afr_bat_arw_moo_scr_tsn_jav_tha_owc_tml_yor_akn_tur_bos_pol_aze_ewe_vie_wly_fbf_dyu_swa	-0.105826455550141	-0.249291116192863	0.803685363942247
50	hau_spa_yor_bos_gam_tig_chh_arw_aze_tur_akn_bat_dgb_glc_cze_bsq_fre_owc_ses_cnt_ben_nor_cic_slo_xho_lat_est_igb_swt_fin_rus_aeg_geo_scr_hin_urd_krd_amh_sod_ger_hun_tsw_sun_alb_mly_jpn_knd_kor_ita_por_bam_dut_tag_lit_heb_jav_mnd_pol_tsn_swe_sid_mol_bul_ukr_guj_qcu_mcd_svk_prs_zul_amr_eng_anl_rom_mao_afr_bem_grk_lda_ind_tha_wly_tml_ven_fbf_uzb_pan_ctl_azi_ewe_vie_mlt_moo_swa_dyu	0.104635526927299	0.246488318458656	0.805847493307071
51	gam_ukr_fbf_eng_anl_sid_owc_pol_aze_uzb_akn_jav_ven_guj_afr_bsq_svk_tig_ewe_mnd_urd_fre_tsn_lit_igb_rus_fin_swa_zul_est_arw_heb_geo_ben_ita_pan_scr_mlt_amr_ctl_hun_tsw_tag_glc_mly_jpn_knd_kor_prs_bos_lda_hin_ind_ger_chh_bat_cnt_dut_dgb_mol_wly_spa_alb_grk_rom_qcu_nor_por_lat_swt_hau_bul_sod_mcd_sun_cze_cic_slo_moo_mao_tha_amh_tml_yor_bam_tur_krd_swe_azi_dyu_vie_aeg_bem_xho_ses	-0.241777525380799	-0.571432694028528	0.569084833441954
52	amr_spa_yor_scr_anl_amh_gam_fre_azi_tur_zul_sun_dgb_prs_rus_bsq_nor_aeg_moo_cnt_guj_por_xho_svk_bem_lit_est_ven_akn_fin_glc_hau_geo_lat_pol_grk_krd_mlt_sod_pan_hun_ewe_mly_urd_mao_jpn_tml_kor_hin_ctl_dyu_ger_tag_dut_sid_bat_mnd_ukr_tsw_ben_owc_swe_slo_mcd_afr_qcu_cze_arw_rom_fbf_heb_ita_tig_bos_jav_bul_swa_eng_lda_ind_tha_chh_knd_ses_cic_uzb_alb_mol_aze_igb_vie_wly_tsn_bam_swt	0.017659776593962	0.0415765027315872	0.966925435814531
53	wly_krd_zul_ben_chh_hau_aeg_arw_uzb_aze_ewe_sun_igb_spa_urd_bsq_slo_amh_ses_mnd_ctl_por_bam_mcd_swt_pol_hun_fbf_lda_fin_alb_mlt_geo_glc_bos_rus_scr_heb_gam_nor_est_dyu_tag_pan_jav_jpn_tml_kor_cze_swe_ven_dut_bat_afr_owc_mao_cnt_lat_akn_lit_amr_rom_fre_ukr_ger_qcu_grk_guj_svk_moo_sid_mol_sod_prs_ind_ita_tsw_bul_dgb_mly_tha_tig_knd_cic_tsn_azi_hin_eng_tur_bem_vie_anl_xho_swa_yor	-0.748161197060881	-1.79901024925185	0.0752606738841692
54	wly_arw_bem_bos_heb_owc_chh_spa_uzb_azi_lda_mao_fbf_urd_slo_bsq_swe_sid_yor_mnd_krd_fre_swt_guj_akn_nor_fin_dgb_ven_hun_ita_mlt_geo_pan_glc_prs_ger_sod_hau_dut_est_xho_bat_svk_ind_jpn_knd_kor_afr_grk_ewe_lat_mly_alb_gam_jav_cnt_mcd_tsw_cze_amr_mol_ukr_bul_ctl_qcu_rom_scr_eng_zul_anl_por_aeg_hin_sun_rus_cic_ben_moo_tag_tha_amh_tml_dyu_swa_aze_lit_pol_tur_ses_vie_tig_tsn_igb_bam	0.259024181197134	0.610140789274687	0.543256601120429
55	chh_rus_zul_spa_wly_tig_heb_cze_uzb_azi_bam_tag_yor_arw_mol_bsq_glc_sod_akn_cnt_prs_ukr_moo_pan_tsn_dut_hun_xho_dyu_est_ita_mlt_geo_grk_mcd_ctl_ger_anl_aeg_urd_fin_swt_sun_bos_mao_jpn_knd_kor_eng_ben_fbf_guj_mly_alb_gam_ind_mnd_fre_igb_krd_sid_svk_lat_swe_nor_qcu_afr_lit_rom_tsw_amh_pol_amr_por_bat_bul_dgb_scr_cic_jav_tha_owc_tml_lda_ven_tur_slo_hin_aze_bem_vie_hau_swa_ses_ewe	-0.335995264313842	-0.795444964131828	0.428380263824512
56	anl_dut_dyu_rus_sod_heb_amr_glc_uzb_azi_zul_mao_ven_krd_mcd_bsq_swe_amh_cic_cnt_fre_nor_moo_lit_lda_hin_fin_swa_akn_est_slo_tig_geo_guj_cze_afr_pan_mlt_chh_urd_hun_fbf_jav_por_bat_jpn_tml_kor_lat_bul_ses_bos_tag_pol_wly_ind_mnd_spa_tsw_ukr_sid_ita_ger_rom_grk_qcu_prs_arw_eng_tsn_hau_alb_gam_mol_mly_ctl_xho_ben_swt_sun_tha_aeg_knd_ewe_dgb_tur_svk_scr_aze_bam_vie_owc_igb_bem_yor	-0.669975836047936	-1.60397457471896	0.112110528146345
57	aeg_bos_bam_urd_gam_chh_amr_ctl_uzb_tur_lda_sun_ewe_glc_ger_bsq_ita_heb_dgb_mnd_scr_hin_dyu_ukr_zul_mol_fin_igb_moo_est_eng_anl_geo_ben_alb_swe_nor_tig_owc_fre_hun_swt_bat_bul_tag_jpn_knd_kor_guj_afr_cic_slo_ind_arw_wly_mly_cnt_pol_ses_por_mlt_pan_mcd_cze_grk_qcu_lit_krd_rom_tsn_amh_lat_sid_prs_jav_svk_swa_dut_yor_mao_tha_sod_tml_fbf_tsw_azi_rus_spa_aze_xho_vie_hau_akn_bem_ven	-0.759578978281351	-1.8249771312569	0.0712147456520638
58	anl_eng_swa_scr_amh_mlt_amr_mcd_uzb_tur_akn_tag_ses_guj_rom_bsq_krd_sid_bam_cnt_ben_ita_igb_pol_cic_arw_hun_moo_yor_fin_hin_heb_geo_grk_ctl_lat_cze_wly_gam_ukr_est_dyu_sun_slo_mao_jpn_knd_kor_glc_spa_tsw_urd_mly_pan_chh_ind_mnd_bos_tsn_svk_hau_nor_ger_lit_dut_qcu_prs_swe_bul_fbf_tig_mol_sod_rus_jav_por_lda_fre_zul_bat_tha_aeg_tml_dgb_ven_azi_afr_alb_aze_ewe_vie_owc_swt_bem_xho	-0.710012493536418	-1.70179305088494	0.0921350523880666
59	heb_eng_ven_slo_wly_amr_mlt_mol_uzb_azi_ewe_bat_xho_ukr_krd_bsq_guj_amh_swt_cnt_lat_mcd_bem_bul_dyu_nor_hun_igb_tsn_fin_urd_tig_geo_bos_grk_afr_pol_sod_sid_ita_est_swa_sun_alb_mao_jpn_knd_kor_glc_ben_cic_arw_jav_hin_gam_tag_mnd_rus_dgb_por_chh_prs_rom_ctl_svk_qcu_scr_ger_swe_ses_aeg_cze_anl_dut_mly_spa_bam_lit_moo_ind_tha_owc_tml_fbf_zul_aze_fre_pan_tur_lda_vie_hau_tsw_akn_yor	-0.364034793131352	-0.862510173377905	0.390625539638626
60	owc_por_fbf_alb_tig_heb_wly_lit_azi_uzb_swt_tag_xho_glc_ben_bsq_prs_amr_swa_cnt_guj_fre_bem_slo_tsw_krd_hun_cic_dyu_fin_mcd_sod_geo_scr_mol_afr_swe_gam_anl_bul_est_akn_jav_nor_ind_jpn_tml_kor_ctl_grk_yor_ukr_mao_urd_aeg_bat_mnd_hin_bam_ita_sid_lat_rom_arw_ger_qcu_rus_svk_pan_lda_mlt_dut_amh_bos_sun_eng_tsn_cze_dgb_mly_tha_hau_knd_ewe_igb_aze_pol_spa_tur_ven_vie_chh_ses_moo_zul	-0.365534437694421	-0.867047888092684	0.388147387251952
61	wly_glc_ven_svk_chh_gam_anl_arw_aze_uzb_tsw_ind_akn_spa_rom_bsq_ukr_aeg_ses_mnd_urd_grk_fbf_bul_xho_lit_hun_swa_moo_fin_por_heb_geo_mol_eng_guj_krd_sid_tig_swe_est_zul_mly_prs_tag_jpn_knd_kor_fre_ben_igb_cze_mao_ita_mlt_bat_cnt_alb_dyu_dut_amr_pol_lat_pan_bos_qcu_rus_slo_mcd_dgb_hau_hin_owc_scr_jav_nor_tsn_ctl_cic_sun_tha_amh_tml_bam_lda_azi_ger_afr_tur_bem_vie_sod_ewe_yor_swt	0.146534918594401	0.34486166401538	0.730977072897917
62	tig_urd_moo_slo_gam_wly_hau_cze_aze_tur_yor_sun_akn_alb_ita_bsq_rom_chh_bam_mnd_mcd_por_ewe_hin_ven_ctl_est_fbf_zul_fin_pan_anl_geo_arw_swe_bos_svk_amr_sid_pol_hun_lda_bat_lat_tag_jpn_knd_kor_bul_dut_ses_guj_mao_scr_sod_mly_cnt_eng_swt_afr_heb_ukr_nor_lit_grk_qcu_fre_prs_ben_igb_amh_rus_mlt_ger_ind_krd_xho_glc_tsn_jav_tha_aeg_tml_bem_tsw_azi_mol_spa_uzb_dyu_vie_owc_swa_dgb_cic	-0.343655739391393	-0.814219232712731	0.417599346139963
63	gam_krd_igb_grk_mlt_sid_aeg_rom_aze_tur_xho_ind_ven_nor_urd_bsq_eng_anl_swa_cnt_afr_lat_swt_bul_bem_prs_hun_ses_zul_fin_ctl_wly_geo_swe_cze_scr_ger_hau_amr_svk_est_dgb_tag_bos_sun_jpn_knd_kor_arw_ita_cic_spa_jav_rus_owc_mao_mnd_pan_moo_hin_tig_dut_pol_ukr_slo_qcu_ben_mcd_alb_dyu_heb_fre_sod_mol_mly_lit_bam_glc_akn_bat_tha_chh_tml_tsw_tsn_uzb_guj_por_azi_lda_vie_amh_yor_fbf_ewe	-0.396677829479254	-0.940024799970697	0.349640032362557
64	sid_hin_cic_bul_heb_sod_amr_glc_aze_tur_zul_ind_yor_swe_dut_bsq_ben_mlt_swa_cnt_mcd_prs_tsw_por_bem_ita_est_bam_xho_fin_eng_hau_geo_lat_lit_guj_cze_amh_gam_slo_hun_igb_bat_ctl_tag_jpn_tml_kor_afr_nor_ven_rom_mao_grk_owc_sun_mnd_arw_swt_pol_wly_scr_mol_ger_spa_qcu_alb_urd_pan_lda_chh_svk_anl_rus_jav_ukr_ses_bos_akn_mly_tha_aeg_knd_moo_tsn_azi_fre_krd_uzb_dyu_vie_tig_fbf_dgb_ewe	-0.176794576899704	-0.417907418498891	0.676978146563407
65	sod_urd_yor_ger_hau_chh_mlt_krd_azi_uzb_tsw_sun_zul_svk_alb_bsq_lat_anl_dgb_mnd_ita_fre_xho_dut_fbf_afr_hun_moo_igb_fin_nor_gam_geo_scr_rom_cze_por_wly_sid_hin_est_ven_tag_ben_ind_jpn_knd_kor_guj_grk_ewe_ctl_jav_mol_amr_mao_cnt_lit_cic_pol_aeg_eng_slo_spa_glc_qcu_rus_ukr_mcd_swa_heb_prs_owc_pan_mly_swe_tsn_arw_dyu_bat_tha_tig_tml_bam_akn_tur_bos_bul_aze_ses_vie_amh_lda_bem_swt	0.795963851811646	1.89997291782475	0.0605348957251584
66	sod_pol_ewe_nor_mlt_gam_chh_scr_tur_azi_zul_tag_fbf_bos_urd_bsq_fre_wly_yor_cnt_alb_afr_bem_cze_bam_guj_fin_akn_ven_hun_dut_heb_geo_lat_ita_bul_lit_hau_sid_mcd_est_tsw_mly_prs_jav_jpn_tml_kor_swe_rus_ses_slo_mao_rom_amh_ind_mnd_por_dgb_spa_anl_pan_ger_eng_arw_qcu_glc_svk_grk_cic_aeg_ukr_owc_ben_sun_krd_tsn_mol_swa_bat_tha_amr_knd_dyu_moo_aze_ctl_hin_uzb_swt_vie_tig_igb_lda_xho	0.385065964702147	0.910682473667314	0.364817073719833
67	owc_pan_bam_ita_mlt_sod_amh_rus_tur_azi_yor_mao_ven_grk_arw_bsq_ctl_tig_bem_cnt_svk_pol_akn_krd_ses_alb_fin_moo_tsw_est_nor_wly_geo_por_urd_bul_hin_anl_amr_glc_hun_dyu_jav_bos_mly_jpn_knd_kor_scr_afr_fbf_eng_sun_rom_sid_tag_mnd_slo_swa_mcd_heb_prs_dut_spa_fre_qcu_mol_swe_lat_swt_hau_ben_chh_cze_ind_lit_cic_ger_lda_bat_tha_aeg_tml_xho_ewe_aze_guj_ukr_uzb_dgb_vie_gam_zul_tsn_igb	-0.136460692300555	-0.321894850111699	0.74825477291885
68	hau_afr_zul_swe_chh_wly_amr_cze_aze_uzb_dyu_jav_lda_fre_glc_bsq_bul_mlt_bem_cnt_pan_prs_xho_pol_swt_ger_hun_bam_moo_est_lit_tig_geo_nor_arw_ben_mcd_sid_sod_spa_fin_tsn_tag_svk_mao_jpn_tml_kor_alb_ctl_dgb_lat_bat_urd_aeg_ind_mnd_ita_ewe_dut_gam_grk_guj_scr_ukr_qcu_hin_krd_mol_swa_amh_rus_heb_rom_sun_por_ses_slo_fbf_mly_tha_owc_knd_cic_yor_azi_eng_bos_tur_tsw_vie_anl_akn_ven_igb	-0.349679340859445	-0.828355684711794	0.409589897413606
69	amr_lit_yor_pan_sid_hau_tig_ger_azi_aze_lda_bat_ewe_bul_svk_bsq_dut_wly_igb_mnd_rom_slo_bam_grk_tsw_prs_hun_moo_bem_fin_hin_aeg_geo_pol_ukr_krd_arw_gam_amh_scr_est_xho_jav_rus_mly_jpn_tml_kor_swe_mol_swa_ctl_sun_ita_chh_ind_cnt_glc_akn_bos_heb_afr_lat_mcd_spa_qcu_nor_urd_por_fbf_sod_eng_mlt_alb_tag_guj_zul_cze_swt_mao_tha_anl_knd_tsn_ven_uzb_ben_fre_tur_dgb_vie_owc_cic_ses_dyu	-0.255507913579851	-0.603701383740817	0.547511905828554
70	aeg_lat_ewe_pan_chh_mlt_amh_guj_uzb_azi_tsn_tag_dyu_ger_fre_bsq_krd_tig_fbf_mnd_scr_ukr_moo_mcd_swt_mol_est_bem_lda_fin_hin_amr_geo_dut_rus_lit_ita_heb_anl_por_hun_tsw_bat_ctl_sun_jpn_tml_kor_svk_arw_swa_grk_mao_bul_wly_mly_cnt_cze_igb_ben_sod_bos_pol_swe_glc_qcu_nor_rom_prs_akn_hau_alb_sid_eng_jav_spa_ses_urd_cic_ind_tha_gam_knd_xho_yor_tur_slo_afr_aze_ven_vie_owc_zul_bam_dgb	-0.248434822873246	-0.587252101242649	0.558457458825495
71	hau_ukr_bem_swe_heb_sid_aeg_krd_azi_uzb_tsw_mao_yor_lit_pol_bsq_lat_wly_lda_cnt_hin_spa_ven_rus_swa_arw_fin_tsn_moo_hun_scr_gam_geo_pan_eng_rom_grk_sod_owc_ctl_est_bam_mly_ita_tag_jpn_knd_kor_fre_slo_cic_dut_ind_glc_mlt_jav_mnd_nor_dyu_ben_tig_mcd_mol_ger_alb_qcu_bul_urd_prs_fbf_amh_cze_amr_bos_sun_afr_xho_por_ses_bat_tha_chh_tml_ewe_swt_aze_guj_svk_tur_zul_vie_anl_akn_igb_dgb	0.311674191993845	0.733974410244813	0.464810764345658
72	anl_lat_tsn_slo_gam_owc_tig_por_azi_aze_swa_jav_bem_swe_lit_bsq_pol_chh_lda_mnd_fre_mol_zul_rom_moo_alb_hun_bam_tsw_est_cze_aeg_geo_afr_dut_spa_svk_wly_hau_nor_fin_ses_ind_mcd_tag_jpn_knd_kor_bos_grk_fbf_ctl_sun_rus_mlt_mao_cnt_ita_dyu_arw_sid_prs_urd_eng_hin_qcu_bul_glc_ben_ewe_amr_pan_amh_ukr_bat_guj_igb_scr_dgb_mly_tha_heb_tml_xho_yor_uzb_ger_krd_tur_ven_vie_sod_akn_swt_cic	-0.577720386525096	-1.37827814440184	0.171424294810387
73	amr_urd_swa_pol_sod_owc_hau_grk_azi_tur_cic_bat_tsn_afr_ger_bsq_bul_anl_dgb_cnt_mcd_scr_fbf_slo_akn_ita_hun_dyu_ewe_fin_arw_chh_geo_alb_spa_mol_cze_tig_mlt_pan_est_bem_mly_hin_ind_jpn_tml_kor_por_svk_lda_eng_tag_lit_wly_mao_mnd_guj_zul_ben_gam_rom_bos_ctl_dut_qcu_glc_ukr_lat_tsw_amh_nor_sid_swe_jav_prs_ses_fre_igb_sun_tha_aeg_knd_ven_swt_aze_rus_krd_uzb_bam_vie_heb_moo_xho_yor	-1.28163396537524	-3.18696880432579	0.00195826756651842
74	mlt_fre_ses_swe_owc_sod_wly_por_aze_tur_dgb_mly_lda_svk_rom_bsq_ita_chh_ven_mnd_lit_mcd_igb_rus_tsw_ukr_fin_swa_ewe_est_arw_aeg_geo_glc_pol_slo_hin_tig_anl_ben_hun_yor_tag_alb_jav_jpn_knd_kor_lat_scr_moo_bos_bat_bul_amr_mao_cnt_urd_akn_cze_gam_afr_guj_grk_nor_qcu_dut_ger_eng_swt_heb_prs_sid_spa_ind_pan_xho_mol_cic_sun_tha_hau_tml_zul_bam_azi_krd_ctl_uzb_tsn_vie_amh_bem_dyu_fbf	-0.243540525602743	-0.575525446083597	0.566325956792455
75	sid_cze_xho_ger_chh_mlt_sod_ukr_tur_azi_igb_bat_akn_swe_nor_bsq_eng_wly_bam_mnd_dut_afr_tsn_lat_bem_mcd_fin_swa_cic_hun_arw_owc_geo_bul_pan_scr_alb_heb_amh_pol_est_ewe_mao_bos_mly_jpn_knd_kor_glc_prs_dyu_krd_sun_spa_hau_ind_cnt_mol_fbf_grk_aeg_slo_ben_ita_rom_qcu_urd_ctl_por_moo_amr_hin_anl_lit_jav_guj_swt_fre_yor_tag_tha_tig_tml_ven_ses_aze_rus_svk_uzb_zul_vie_gam_tsw_lda_dgb	0.289764039035023	0.68472115972179	0.495222842716966
76	chh_mcd_cic_ben_heb_anl_owc_krd_uzb_tur_swt_tag_zul_rom_slo_bsq_urd_amr_dgb_cnt_lat_mol_tsw_glc_ven_ita_fin_tsn_swa_est_eng_amh_geo_ger_cze_por_nor_mlt_aeg_fre_hun_akn_jav_svk_mly_jpn_tml_kor_bos_dut_xho_ukr_sun_scr_wly_ind_mnd_alb_ewe_prs_sod_ctl_spa_afr_hin_qcu_lit_pan_pol_bam_hau_rus_tig_swe_bat_bul_bem_grk_lda_mao_tha_gam_knd_fbf_ses_azi_arw_guj_aze_yor_vie_sid_dyu_moo_igb	-0.347640207430884	-0.82483050549368	0.411578460706372
77	tig_rom_zul_swe_heb_gam_chh_rus_aze_tur_ven_mly_moo_por_afr_bsq_mcd_anl_yor_mnd_cze_lat_dyu_ger_ewe_eng_hun_bam_cic_fin_ben_aeg_geo_pol_urd_pan_scr_hau_mlt_ukr_est_tsn_mao_dut_sun_jpn_knd_kor_spa_fre_swa_lit_tag_ctl_sid_jav_cnt_alb_swt_svk_owc_grk_krd_bos_hin_qcu_guj_slo_nor_xho_amh_ita_amr_glc_ind_mol_bem_arw_lda_bat_tha_sod_tml_fbf_akn_uzb_bul_prs_azi_ses_vie_wly_tsw_igb_dgb	-0.119016840453784	-0.280549446538009	0.779679143791649
78	sid_arw_ewe_bos_gam_aeg_amr_scr_aze_tur_tsw_mly_ven_mol_prs_bsq_swe_amh_lda_cnt_rus_pol_swt_rom_ses_urd_fin_swa_yor_hun_pan_hau_geo_afr_dut_spa_krd_tig_mlt_cze_est_dgb_sun_ita_mao_jpn_tml_kor_grk_mcd_bem_ger_bat_ben_sod_jav_mnd_ctl_igb_lat_heb_nor_eng_lit_fre_qcu_ukr_alb_bul_fbf_anl_glc_chh_por_tag_guj_cic_slo_dyu_ind_tha_wly_knd_tsn_zul_uzb_svk_hin_azi_akn_vie_owc_moo_bam_xho	0.0087455453629421	0.0206105198709784	0.98360050424277
79	sod_alb_tsn_scr_sid_anl_mlt_slo_uzb_tur_bam_sun_bem_lat_ben_bsq_hin_gam_tsw_mnd_eng_afr_ses_ger_igb_por_fin_yor_ewe_hun_cze_tig_geo_rom_pol_fre_mol_wly_chh_pan_est_lda_ind_spa_mao_jpn_knd_kor_bos_glc_fbf_nor_mly_prs_owc_jav_cnt_krd_swt_swe_heb_ctl_svk_ita_grk_qcu_lit_dut_guj_dgb_amh_rus_aeg_bul_tag_urd_moo_ukr_swa_bat_tha_amr_tml_cic_akn_azi_mcd_arw_aze_zul_vie_hau_xho_dyu_ven	-0.221977827478261	-0.524962921849232	0.600858208793465
80	sod_bos_bem_ctl_heb_hau_wly_prs_aze_azi_cic_jav_ses_swe_cze_bsq_svk_amh_lda_cnt_pan_urd_tsn_guj_dyu_nor_fin_dgb_ven_est_glc_sid_geo_mol_scr_ger_krd_mlt_gam_spa_hun_yor_sun_mcd_bat_jpn_knd_kor_grk_ukr_xho_bul_tag_dut_amr_mly_mnd_alb_igb_por_anl_hin_rus_afr_pol_qcu_arw_eng_rom_swa_owc_fre_aeg_ben_mao_ita_zul_lat_ewe_ind_tha_tig_tml_moo_bam_uzb_lit_slo_tur_akn_vie_chh_swt_fbf_tsw	0.705838166641233	1.67186698724117	0.0979120378184915
81	hau_glc_swt_arw_anl_owc_wly_pol_azi_tur_dgb_ind_xho_prs_mcd_bsq_ben_amh_fbf_cnt_krd_grk_ses_guj_akn_afr_fin_moo_lda_hun_spa_mlt_geo_svk_hin_slo_ctl_sid_amr_eng_est_bam_mly_rom_bat_jpn_knd_kor_dut_nor_bem_urd_sun_ukr_tig_tag_mnd_por_swa_cze_heb_bul_lat_bos_pan_qcu_ita_alb_swe_tsw_chh_scr_aeg_mol_jav_lit_ven_ger_zul_mao_tha_gam_tml_igb_dyu_uzb_rus_fre_aze_tsn_vie_sod_ewe_cic_yor	-0.0570975268837363	-0.134526088901339	0.893277295280291
82	wly_por_ewe_prs_amh_anl_gam_krd_azi_aze_bem_mao_xho_urd_cze_bsq_afr_sid_tsn_mnd_scr_nor_tsw_slo_ses_ben_hun_moo_cic_fin_arw_mlt_geo_spa_mcd_ita_guj_heb_chh_pan_est_dyu_sun_swe_jav_jpn_tml_kor_hin_grk_swa_bul_bat_alb_tig_mly_cnt_pol_zul_ukr_aeg_svk_ctl_lat_glc_qcu_rom_lit_rus_bam_owc_fre_amr_eng_tag_dut_lda_bos_igb_ind_tha_hau_knd_dgb_fbf_uzb_mol_ger_tur_akn_vie_sod_swt_yor_ven	-0.0428797596393407	-0.101045723245044	0.919731691271695
83	sid_rom_akn_hin_mlt_amh_anl_slo_uzb_aze_dgb_mly_xho_lat_scr_bsq_bul_owc_dyu_mnd_pol_arw_moo_cze_swa_grk_est_fbf_cic_fin_glc_sod_geo_ben_bos_ger_urd_heb_hau_ukr_hun_swt_bat_rus_tag_jpn_tml_kor_spa_swe_tsn_mcd_ind_pan_chh_sun_cnt_prs_lda_alb_amr_guj_lit_nor_krd_qcu_ita_por_afr_tsw_tig_eng_wly_fre_jav_ctl_igb_mol_bem_mao_tha_gam_knd_ven_ses_azi_svk_dut_tur_bam_vie_aeg_ewe_zul_yor	-0.426348340437251	-1.01497610490918	0.312750542245573
84	chh_ger_fbf_lit_wly_tig_aeg_dut_aze_uzb_bem_jav_ses_mcd_nor_bsq_swe_heb_cic_cnt_arw_afr_xho_lat_ewe_cze_est_zul_dgb_fin_prs_amh_geo_svk_rus_ben_por_amr_sod_alb_hun_igb_mao_pan_tag_jpn_tml_kor_guj_slo_dyu_hin_ind_spa_hau_bat_mnd_bul_bam_rom_mlt_grk_ukr_krd_bos_qcu_eng_glc_urd_yor_sid_fre_anl_ctl_mly_scr_tsn_ita_akn_sun_tha_owc_knd_moo_ven_azi_mol_pol_tur_swa_vie_gam_swt_lda_tsw	-0.264791771416767	-0.625786257978603	0.532987923957353
85	amr_eng_ses_bul_wly_anl_amh_ctl_uzb_aze_tsn_tag_dgb_rus_slo_bsq_ita_chh_moo_cnt_nor_grk_akn_arw_cic_hin_hun_swa_lda_est_swe_mlt_geo_bos_urd_scr_pol_owc_tig_pan_fin_xho_bat_cze_mao_jpn_tml_kor_rom_dut_ven_svk_jav_por_heb_ind_mnd_mol_zul_prs_sid_mcd_lit_ger_afr_qcu_ukr_spa_fre_fbf_hau_guj_aeg_krd_mly_glc_bam_alb_tsw_sun_tha_sod_knd_bem_igb_tur_lat_ben_azi_dyu_vie_gam_ewe_swt_yor	-0.000633199797492853	-0.00149024760136919	0.998814146896004
86	heb_bul_dgb_slo_wly_sod_aeg_mol_tur_aze_fbf_ind_ven_nor_ita_bsq_mcd_amr_dyu_mnd_ger_pol_moo_ben_akn_swe_hun_igb_tsn_fin_scr_amh_geo_rus_krd_cze_glc_tig_owc_dut_est_zul_mly_por_mao_jpn_tml_kor_ctl_hin_cic_grk_bat_fre_sid_tag_cnt_lat_ewe_urd_mlt_eng_alb_afr_pan_qcu_arw_bos_prs_swa_chh_lit_gam_guj_jav_rom_tsw_spa_bem_sun_tha_anl_knd_yor_ses_azi_svk_ukr_uzb_lda_vie_hau_swt_xho_bam	-0.638552887041253	-1.52429992673983	0.130827291817716
87	gam_eng_akn_krd_chh_sid_sod_guj_azi_tur_dgb_tag_moo_arw_bul_bsq_bos_heb_bam_cnt_mol_rom_swa_swe_xho_hin_hun_cic_tsw_fin_urd_hau_geo_cze_glc_pan_ukr_mlt_wly_por_est_yor_ind_slo_jav_jpn_tml_kor_ita_afr_ses_ctl_bat_nor_amr_mao_mnd_rus_bem_grk_aeg_mcd_svk_alb_pol_qcu_scr_ben_lat_ewe_tig_dut_amh_fre_sun_lit_zul_ger_tsn_mly_tha_owc_knd_lda_fbf_uzb_spa_prs_aze_igb_vie_anl_ven_swt_dyu	-0.289642381648361	-0.68601728546229	0.49440892280882
88	owc_arw_moo_scr_amh_gam_hau_ben_azi_tur_akn_mly_tsn_ger_ctl_bsq_alb_wly_zul_mnd_swe_lat_ses_ukr_dgb_bos_hun_swa_xho_est_urd_chh_geo_guj_pol_glc_svk_anl_amr_bul_fin_ven_mao_afr_bat_jpn_tml_kor_nor_cze_cic_fre_ind_mcd_heb_jav_cnt_lit_bem_slo_tig_ita_spa_rus_por_qcu_krd_grk_hin_lda_mlt_rom_sod_eng_tag_prs_swt_dut_fbf_sun_tha_aeg_knd_tsw_igb_uzb_mol_pan_aze_dyu_vie_sid_ewe_bam_yor	-0.324836677573529	-0.768653895942316	0.444046392269833
89	mlt_ctl_xho_svk_amr_hau_owc_dut_azi_aze_igb_mao_ewe_ger_fre_bsq_slo_sid_swa_mnd_ukr_mcd_tsw_glc_lda_prs_fin_fbf_yor_est_spa_tig_geo_grk_rus_eng_bos_wly_chh_swe_hun_tsn_bat_ita_jav_jpn_knd_kor_nor_pan_bam_arw_tag_lat_heb_mly_cnt_lit_ses_urd_amh_cze_scr_alb_por_qcu_hin_pol_mol_moo_anl_krd_sod_afr_sun_bul_cic_guj_ven_ind_tha_gam_tml_dgb_dyu_tur_rom_ben_uzb_zul_vie_aeg_swt_bem_akn	0.166676348536018	0.392309942296385	0.695726869570657
90	mlt_urd_ven_mol_amh_chh_hau_slo_uzb_aze_akn_sun_ewe_ger_mcd_bsq_lit_anl_cic_cnt_ctl_rus_bem_ita_swt_glc_hun_moo_yor_fin_por_wly_geo_rom_dut_cze_prs_aeg_heb_ben_est_tsn_ind_afr_mly_jpn_tml_kor_spa_grk_dgb_lat_mao_fre_owc_bat_mnd_nor_swa_arw_amr_ukr_svk_hin_guj_qcu_bos_swe_pol_fbf_sid_pan_sod_scr_tag_eng_tsw_bul_zul_jav_tha_gam_knd_lda_xho_azi_krd_alb_tur_ses_vie_tig_dyu_bam_igb	-0.485812142005821	-1.15548354436468	0.250852507987522
91	mlt_fre_tsn_ctl_chh_amr_anl_ger_uzb_tur_swt_bat_tsw_glc_prs_bsq_ukr_tig_ewe_mnd_dut_bul_cic_mcd_dgb_alb_hun_fbf_dyu_est_eng_gam_geo_lit_spa_urd_swe_sid_owc_hin_fin_zul_tag_mol_mly_jpn_knd_kor_scr_pol_yor_afr_sun_arw_aeg_ind_cnt_rom_ses_ita_hau_pan_lat_guj_nor_qcu_krd_grk_slo_akn_sod_ben_heb_svk_mao_bos_bem_por_moo_jav_tha_wly_tml_lda_bam_azi_rus_cze_aze_xho_vie_amh_swa_igb_ven	0.268129717751756	0.630257535164217	0.530071700754266
92	aeg_rom_bem_mol_anl_owc_gam_pol_azi_uzb_igb_jav_ses_scr_ukr_bsq_nor_sid_bam_cnt_rus_por_swt_ita_tsn_pan_hun_dgb_lda_est_cze_heb_geo_urd_lit_svk_arw_chh_hau_mcd_fin_fbf_tag_alb_mao_jpn_tml_kor_ben_guj_tsw_glc_mly_hin_mlt_ind_mnd_bul_yor_ger_wly_lat_prs_krd_grk_qcu_bos_swe_eng_dyu_tig_fre_sod_slo_sun_dut_ewe_afr_cic_bat_tha_amr_knd_ven_zul_tur_spa_ctl_aze_akn_vie_amh_xho_swa_moo	-0.216922175621329	-0.511924944774725	0.609917044127202
93	hau_ukr_dgb_eng_chh_sod_amr_cze_azi_aze_xho_mly_fbf_ben_urd_bsq_slo_aeg_zul_mnd_bul_scr_igb_arw_swa_lit_fin_bam_yor_est_alb_anl_geo_dut_glc_ita_grk_tig_mlt_krd_hun_tsn_sun_pol_mao_jpn_knd_kor_svk_swe_bem_mcd_ind_lat_owc_tag_cnt_hin_dyu_mol_amh_spa_fre_bos_afr_qcu_ctl_rus_nor_swt_sid_prs_heb_rom_jav_ger_akn_guj_tsw_bat_tha_wly_tml_ewe_lda_tur_por_pan_uzb_cic_vie_gam_ses_moo_ven	-0.136899907293878	-0.323065536876732	0.747370876546506
94	anl_swe_dgb_ctl_hau_heb_mlt_prs_azi_uzb_cic_bat_bam_ger_hin_bsq_bul_chh_ses_mnd_rus_guj_yor_grk_tsn_afr_est_swt_ewe_fin_spa_tig_geo_pan_mcd_eng_cze_amh_wly_slo_hun_lda_sun_krd_tag_jpn_knd_kor_por_fre_tsw_pol_jav_scr_aeg_ind_cnt_glc_moo_bos_gam_ita_alb_dut_nor_qcu_urd_arw_ukr_ven_sid_rom_sod_mol_mly_ben_akn_lat_dyu_mao_tha_amr_tml_bem_igb_aze_lit_svk_tur_xho_vie_owc_fbf_zul_swa	0.308745175027438	0.726763772075386	0.469196071915111
95	wly_urd_yor_prs_mlt_owc_anl_nor_azi_aze_swa_ind_swt_mol_afr_bsq_mcd_amr_cic_cnt_svk_alb_moo_ita_zul_ukr_fin_ven_bam_hun_glc_heb_geo_eng_rom_arw_rus_aeg_tig_lit_est_xho_tag_bos_bat_jpn_tml_kor_swe_grk_tsn_fre_mly_ger_sod_sun_mnd_lat_bem_cze_amh_por_guj_dut_hin_qcu_spa_bul_krd_lda_gam_ben_sid_slo_jav_ctl_ses_scr_tsw_mao_tha_chh_knd_dgb_dyu_tur_pan_pol_uzb_fbf_vie_hau_akn_igb_ewe	-0.691216847561641	-1.65571674352788	0.101149878892617
96	anl_spa_xho_afr_mlt_gam_sod_bul_aze_azi_akn_jav_ewe_krd_pol_bsq_dut_wly_tsn_cnt_lit_svk_ven_mol_swa_prs_fin_bam_dgb_hun_ger_tig_geo_grk_ita_rus_eng_amr_chh_arw_est_yor_ind_swe_bat_jpn_knd_kor_mcd_hin_zul_fre_mao_lat_aeg_mly_mnd_urd_tsw_por_amh_guj_rom_alb_slo_qcu_ben_bos_pan_cic_owc_scr_sid_nor_tag_glc_bem_ukr_dyu_sun_tha_hau_tml_igb_moo_uzb_ctl_cze_tur_fbf_vie_heb_lda_swt_ses	0.0646824384641046	0.152309782987608	0.879272557556115
97	amh_grk_lda_por_sod_owc_hau_cze_uzb_azi_bem_sun_igb_urd_ukr_bsq_scr_aeg_dyu_mnd_swe_dut_yor_krd_dgb_lit_hun_fbf_ses_fin_slo_heb_geo_fre_ger_guj_pol_sid_wly_ita_est_tsw_jav_rus_mao_jpn_knd_kor_rom_prs_zul_mcd_ind_bos_gam_mly_cnt_ben_ven_ctl_chh_hin_eng_bul_arw_qcu_glc_alb_afr_swa_tig_svk_amr_spa_tag_mol_ewe_lat_swt_bat_tha_mlt_tml_xho_moo_tur_pan_nor_aze_cic_vie_anl_tsn_bam_akn	-0.741059242054981	-1.77817102863528	0.0786439802715958
98	gam_alb_dyu_lat_anl_mlt_aeg_ita_azi_tur_cic_mao_tsn_fre_nor_bsq_rom_owc_lda_cnt_svk_cze_yor_mol_tsw_guj_fin_zul_dgb_hun_ger_sid_geo_spa_mcd_grk_bul_amr_sod_lit_est_igb_mly_glc_sun_jpn_knd_kor_dut_ctl_ewe_pol_ind_pan_wly_tag_mnd_arw_akn_swe_chh_hin_afr_slo_krd_qcu_ukr_eng_scr_swt_heb_por_amh_bos_jav_urd_bem_ben_swa_bat_tha_hau_tml_xho_ses_uzb_prs_rus_aze_bam_vie_tig_moo_fbf_ven	-0.18302939424221	-0.432019946717922	0.666726922275277
99	aeg_ben_zul_hin_gam_chh_amh_arw_aze_uzb_akn_mly_ses_ita_scr_bsq_ger_sid_tsn_mnd_rom_nor_moo_mcd_swt_glc_hun_bam_ven_est_krd_sod_geo_slo_afr_ctl_dut_hau_mlt_prs_fin_dgb_ind_pan_bat_jpn_knd_kor_grk_por_bem_pol_mao_cze_heb_sun_cnt_bul_ewe_spa_anl_guj_svk_ukr_eng_qcu_swe_urd_alb_xho_owc_fre_wly_lit_jav_rus_igb_mol_dyu_tag_tha_tig_tml_cic_swa_tur_bos_lat_azi_yor_vie_amr_lda_fbf_tsw	-0.431336851185882	-1.02620686132476	0.307455878307193
100	amh_mcd_igb_swe_amr_gam_anl_bos_tur_azi_ven_bat_bam_guj_pol_bsq_por_chh_yor_cnt_prs_ben_zul_slo_swt_nor_hun_swa_cic_fin_lat_sod_geo_krd_alb_cze_dut_aeg_wly_fre_est_xho_jav_bul_ind_jpn_tml_kor_hin_arw_tsn_urd_mao_eng_mlt_tag_mnd_ukr_fbf_lit_tig_ger_rom_svk_scr_qcu_ita_glc_mol_dyu_hau_spa_heb_pan_sun_rus_akn_grk_ewe_mly_tha_sid_knd_bem_moo_aze_afr_ctl_uzb_lda_vie_owc_ses_tsw_dgb	0.403671240275824	0.951489369535547	0.343822336643452
101	aeg_scr_swt_slo_gam_hau_amh_guj_azi_tur_tsw_mly_moo_spa_ita_bsq_nor_sid_fbf_cnt_urd_mcd_tsn_dut_zul_afr_fin_xho_swa_est_por_tig_geo_rus_hin_bos_ger_anl_mlt_pol_hun_bam_tag_cze_jav_jpn_knd_kor_lat_rom_ven_ctl_sun_mol_wly_mao_mnd_ukr_dgb_eng_owc_svk_lit_arw_grk_qcu_swe_fre_pan_yor_chh_bul_sod_krd_bat_prs_lda_alb_akn_ind_tha_heb_tml_dyu_bem_uzb_ben_glc_aze_ewe_vie_amr_ses_cic_igb	-0.551283572240324	-1.31382834410475	0.192135709699447
102	anl_mol_bem_urd_wly_amh_mlt_ben_azi_uzb_fbf_bat_ven_alb_grk_bsq_spa_tig_yor_cnt_cze_hin_dyu_glc_moo_eng_est_zul_akn_hun_afr_hau_geo_pol_dut_krd_swe_amr_sid_ctl_fin_ewe_ind_rom_sun_jpn_knd_kor_por_prs_lda_pan_mao_bos_owc_tag_mnd_bul_igb_fre_heb_ita_ger_guj_mcd_qcu_lat_lit_nor_cic_aeg_rus_gam_arw_mly_ukr_tsn_slo_xho_jav_tha_sod_tml_swa_swt_tur_scr_svk_aze_ses_vie_chh_dgb_tsw_bam	-0.422663201845025	-1.00450094218622	0.317743678408955
103	amr_mcd_akn_arw_hau_sid_amh_mol_tur_uzb_fbf_ind_igb_fre_rus_bsq_krd_anl_bem_mnd_prs_bos_ewe_guj_swa_glc_fin_bam_dgb_est_lit_tig_geo_swe_eng_ctl_grk_wly_chh_hin_hun_zul_bat_pol_mao_jpn_knd_kor_cze_pan_xho_bul_sun_alb_aeg_mly_cnt_rom_tsw_spa_gam_svk_scr_ben_nor_qcu_ita_urd_afr_moo_owc_ger_sod_lat_tag_dut_dyu_ukr_tsn_jav_tha_mlt_tml_ses_cic_aze_slo_por_azi_lda_vie_heb_swt_ven_yor	0.00950818196939274	0.0223666195213456	0.982203427129297
104	hau_urd_yor_ita_sid_sod_chh_bos_uzb_azi_moo_tag_akn_prs_hin_bsq_rus_mlt_bem_cnt_nor_pan_swa_por_xho_mcd_est_dyu_fbf_hun_eng_aeg_geo_bul_mol_cze_fre_amh_gam_ctl_fin_zul_bat_afr_sun_jpn_knd_kor_pol_glc_swt_swe_mao_svk_heb_ind_mnd_arw_igb_ben_anl_slo_dut_lat_rom_qcu_krd_guj_lit_bam_owc_scr_wly_alb_jav_spa_cic_grk_ven_mly_tha_tig_tml_ewe_dgb_aze_ukr_ger_tur_ses_vie_amr_tsw_tsn_lda	-0.282088071791373	-0.668527221537802	0.505453080054895
105	tig_ger_bem_lit_aeg_amr_anl_glc_uzb_aze_tsw_ind_dyu_afr_ctl_bsq_bul_gam_yor_mnd_scr_pan_swt_nor_ven_cze_fin_ewe_lda_est_grk_mlt_geo_urd_ben_arw_dut_owc_sid_ukr_hun_zul_tag_rom_bat_jpn_knd_kor_krd_mcd_swa_bos_mly_rus_heb_sun_cnt_lat_fbf_alb_chh_spa_swe_slo_hin_qcu_fre_ita_svk_akn_amh_pol_sod_guj_jav_por_cic_mol_xho_mao_tha_wly_tml_tsn_moo_azi_prs_eng_tur_dgb_vie_hau_bam_ses_igb	0.27138299282469	0.637931741815777	0.525085759072109
106	owc_glc_akn_urd_tig_wly_amh_ukr_tur_aze_fbf_mly_tsn_rus_afr_bsq_cze_sid_yor_cnt_nor_ben_tsw_lit_bem_bul_hun_ewe_dyu_est_svk_amr_geo_por_fre_mol_ger_aeg_anl_eng_fin_igb_mao_prs_tag_jpn_tml_kor_hin_mcd_zul_alb_jav_spa_sod_sun_mnd_guj_swa_ctl_hau_dut_grk_krd_pol_qcu_rom_arw_swe_ses_heb_ita_gam_bos_bat_lat_ven_scr_lda_ind_tha_mlt_knd_dgb_swt_uzb_slo_pan_azi_bam_vie_chh_xho_cic_moo	-0.650393539453925	-1.55914443069308	0.122358848948821
107	hau_ukr_zul_rus_mlt_sod_aeg_rom_tur_azi_ven_tag_yor_lit_fre_bsq_urd_anl_xho_cnt_mol_svk_ewe_cze_bem_bos_hun_moo_lda_est_nor_amr_geo_ben_prs_glc_ita_chh_sid_por_fin_tsn_sun_bul_bat_jpn_tml_kor_ctl_spa_fbf_guj_mly_arw_wly_ind_mnd_ger_cic_grk_tig_scr_slo_eng_swe_qcu_pol_afr_hin_dgb_gam_alb_amh_dut_mao_krd_igb_lat_swa_jav_tha_heb_knd_tsw_bam_aze_mcd_pan_uzb_ses_vie_owc_dyu_swt_akn	-0.450228743360941	-1.06846231798351	0.288077568847399
108	owc_lat_fbf_rus_amr_amh_heb_eng_tur_aze_tsw_sun_tsn_slo_krd_bsq_swe_tig_swa_mnd_ben_dut_ven_mol_ewe_rom_est_bem_zul_hun_pol_wly_geo_ctl_mcd_prs_grk_gam_mlt_cze_fin_ses_jav_scr_ind_jpn_tml_kor_afr_bul_xho_ger_tag_ita_chh_bat_cnt_nor_dyu_guj_sod_spa_fre_alb_svk_qcu_ukr_por_arw_dgb_hau_bos_aeg_lit_mao_pan_bam_hin_akn_mly_tha_sid_knd_lda_yor_uzb_urd_glc_azi_swt_vie_anl_igb_cic_moo	-0.394890905323291	-0.936364309626755	0.351510844586005
109	mlt_rom_fbf_pol_wly_amh_gam_bul_uzb_azi_dgb_bat_bem_eng_lat_bsq_krd_chh_igb_mnd_por_scr_ven_alb_akn_ita_fin_dyu_ewe_est_fre_sid_geo_guj_arw_slo_bos_hau_aeg_ger_hun_tsw_mly_svk_tag_jpn_tml_kor_glc_swe_lda_prs_mao_rus_anl_jav_cnt_cze_yor_mol_amr_ukr_ctl_ben_dut_qcu_urd_afr_mcd_ses_sod_hin_owc_lit_ind_spa_swt_nor_swa_sun_tha_heb_knd_zul_xho_tur_pan_grk_aze_moo_vie_tig_bam_tsn_cic	-0.343734619516226	-0.814689594008709	0.417331348756008
110	amr_bul_moo_rus_mlt_hau_sod_grk_uzb_azi_xho_bat_swt_pol_prs_bsq_swe_owc_fbf_cnt_lat_por_bam_spa_dgb_svk_est_dyu_tsn_fin_ukr_heb_geo_bos_ctl_scr_mol_chh_sid_cze_hun_igb_sun_nor_ind_jpn_tml_kor_slo_eng_swa_pan_jav_alb_amh_mly_mnd_dut_cic_guj_anl_afr_glc_ben_ger_qcu_krd_ita_urd_ewe_wly_lit_gam_arw_tag_mcd_zul_hin_bem_mao_tha_tig_knd_akn_ven_aze_rom_fre_tur_lda_vie_aeg_yor_tsw_ses	-0.350249401790614	-0.830077289560061	0.408620849331242
111	heb_grk_dgb_mol_hau_sod_owc_ukr_uzb_azi_xho_ind_akn_rus_nor_bsq_lit_aeg_lda_mnd_por_urd_bam_ger_igb_krd_fin_swt_yor_est_swe_anl_geo_rom_ben_bos_scr_mlt_chh_mcd_hun_tsn_mao_dut_tag_jpn_tml_kor_fre_slo_ses_spa_bat_pol_wly_jav_cnt_afr_ven_arw_amr_alb_svk_eng_ctl_qcu_glc_pan_bul_dyu_gam_lat_amh_ita_sun_prs_zul_hin_tsw_mly_tha_tig_knd_fbf_moo_aze_cze_guj_tur_swa_vie_sid_ewe_cic_bem	-0.709834370787167	-1.70235242910808	0.0920297762861782
112	anl_lat_dyu_svk_amh_aeg_owc_afr_azi_aze_xho_tag_swt_hin_por_bsq_eng_hau_bam_cnt_ben_ger_ses_pol_fbf_bos_est_lda_zul_hun_guj_gam_geo_alb_swe_spa_rom_chh_amr_fre_fin_tsw_ind_mcd_mly_jpn_knd_kor_mol_bul_akn_prs_jav_cze_heb_bat_mnd_krd_moo_lit_wly_urd_ita_nor_scr_qcu_rus_pan_ctl_bem_tig_ukr_sid_dut_sun_arw_dgb_grk_igb_mao_tha_sod_tml_swa_tsn_uzb_glc_slo_tur_ven_vie_mlt_cic_yor_ewe	-0.639975936836034	-1.52890162772505	0.129683123140508
113	sod_afr_fbf_dut_gam_aeg_amh_fre_aze_azi_lda_jav_bem_lat_rom_bsq_svk_mlt_bam_mnd_ctl_ukr_swa_ben_yor_grk_fin_zul_igb_hun_urd_heb_geo_lit_spa_swe_scr_owc_sid_rus_est_akn_sun_pol_mly_jpn_tml_kor_bul_por_xho_prs_tag_krd_wly_bat_cnt_bos_tsn_nor_hau_mcd_eng_arw_alb_qcu_cze_pan_ger_ses_anl_slo_tig_guj_mao_glc_tsw_ita_dyu_ind_tha_amr_knd_dgb_ven_tur_mol_hin_uzb_ewe_vie_chh_moo_cic_swt	-0.850985973619672	-2.05584005283791	0.0426007655148224
114	tig_afr_akn_svk_mlt_amr_chh_bul_aze_uzb_lda_mao_dgb_pol_nor_bsq_ger_owc_cic_cnt_urd_krd_igb_ctl_ven_guj_est_tsn_swa_hun_slo_sid_geo_scr_bos_arw_cze_heb_aeg_por_fin_xho_mly_ukr_jav_jpn_knd_kor_rus_fre_fbf_glc_bat_hin_gam_sun_mnd_mol_swt_ita_sod_alb_eng_grk_rom_qcu_dut_lit_lat_bem_anl_pan_wly_ben_ind_spa_yor_mcd_tsw_tag_tha_amh_tml_zul_moo_azi_prs_swe_tur_dyu_vie_hau_bam_ewe_ses	-0.818670734184889	-1.97597368612509	0.0511212232278665
115	tig_guj_xho_eng_wly_sid_anl_lit_aze_uzb_lda_jav_dgb_por_nor_bsq_mol_hau_zul_mnd_ctl_krd_ven_prs_cic_pol_fin_yor_tsw_hun_fre_mlt_geo_afr_bos_ukr_ger_heb_owc_mcd_est_moo_mly_cze_mao_jpn_tml_kor_spa_arw_swa_svk_tag_rus_aeg_ind_cnt_grk_ses_ben_gam_lat_bul_scr_slo_qcu_alb_rom_pan_bem_sod_dut_chh_urd_sun_swe_dyu_ita_bam_bat_tha_amh_knd_swt_fbf_azi_glc_hin_tur_tsn_vie_amr_akn_ewe_igb	-0.919073998217308	-2.23079181067061	0.0280991406818007
116	gam_bul_tsw_ger_mlt_owc_amr_slo_aze_tur_lda_tag_swt_pol_grk_bsq_afr_wly_ven_cnt_glc_por_bem_pan_akn_rus_est_tsn_fbf_fin_guj_heb_geo_lit_ben_krd_nor_sod_chh_rom_hun_bam_bat_hin_jav_jpn_tml_kor_bos_spa_ewe_eng_mao_swe_aeg_ind_mnd_arw_igb_ctl_amh_lat_urd_alb_mcd_qcu_svk_scr_ukr_dgb_hau_cze_anl_ita_mly_dut_moo_prs_cic_sun_tha_tig_knd_zul_xho_uzb_fre_mol_azi_swa_vie_sid_ses_yor_dyu	0.275384489743086	0.648765708991344	0.518088671167721
117	sid_svk_swa_prs_gam_heb_amr_ita_uzb_azi_bam_sun_zul_hin_slo_bsq_cze_tig_yor_mnd_lat_dut_dyu_ben_ven_rom_hun_ewe_ses_fin_mol_mlt_geo_alb_spa_guj_bul_aeg_chh_lit_est_bem_bat_ger_ind_jpn_tml_kor_eng_scr_igb_bos_tag_nor_owc_mao_cnt_swe_xho_ctl_anl_mcd_por_fre_ukr_qcu_arw_pan_rus_moo_hau_urd_amh_krd_jav_afr_swt_grk_akn_mly_tha_wly_knd_tsw_lda_aze_pol_glc_tur_dgb_vie_sod_tsn_cic_fbf	-0.956033555990173	-2.32773061552751	0.0220953556099034
118	mlt_arw_swa_fre_hau_amh_aeg_krd_azi_aze_moo_mao_akn_swe_dut_bsq_rus_sod_fbf_mnd_pol_eng_tsn_bul_lda_rom_hun_ewe_cic_fin_por_amr_geo_ger_slo_glc_guj_tig_anl_bos_est_zul_mly_hin_ind_jpn_tml_kor_lat_scr_tsw_mcd_sun_ukr_chh_jav_cnt_grk_bem_svk_wly_ita_ctl_nor_urd_qcu_lit_ben_spa_swt_heb_afr_sid_pan_bat_prs_bam_mol_dyu_tag_tha_gam_knd_ses_igb_uzb_cze_alb_tur_dgb_vie_owc_yor_ven_xho	-0.705706209890277	-1.69147376663884	0.0940948564875786
119	owc_arw_akn_scr_sod_anl_amr_mol_aze_tur_zul_sun_ses_lit_por_bsq_guj_heb_lda_cnt_nor_ctl_swa_bos_swt_eng_hun_xho_ven_est_swe_amh_geo_lat_ger_grk_glc_gam_wly_svk_fin_yor_jav_spa_mly_jpn_knd_kor_bul_cze_dyu_fre_tag_ukr_hau_ind_mnd_pan_fbf_urd_sid_dut_mcd_rom_afr_qcu_krd_prs_pol_tsn_aeg_alb_tig_hin_bat_slo_tsw_ben_cic_mao_tha_mlt_tml_dgb_moo_uzb_ita_rus_azi_bem_vie_chh_igb_ewe_bam	0.054490931144861	0.128304358688519	0.898185164813574
120	amr_rus_ewe_lit_hau_chh_sod_mcd_uzb_aze_fbf_tag_ven_krd_alb_bsq_arw_heb_swa_cnt_pan_svk_ses_nor_igb_spa_hun_bem_bam_est_glc_amh_geo_lat_dut_cze_ukr_owc_gam_ben_fin_yor_bat_mol_mao_jpn_knd_kor_grk_eng_tsw_pol_sun_fre_sid_mly_mnd_swe_dyu_hin_wly_guj_ctl_ita_bul_qcu_rom_slo_scr_lda_aeg_bos_anl_afr_ind_ger_akn_urd_tsn_jav_tha_mlt_tml_swt_dgb_tur_prs_por_azi_moo_vie_tig_cic_zul_xho	0.390209177793214	0.92033097639293	0.359780945407548
121	mlt_ger_akn_pan_aeg_amr_amh_fre_azi_uzb_tsw_jav_bem_scr_pol_bsq_hin_owc_ses_mnd_slo_swe_xho_ita_ewe_rus_est_moo_ven_hun_ctl_anl_geo_glc_lat_dut_spa_wly_gam_ukr_fin_cic_tag_svk_sun_jpn_tml_kor_rom_grk_zul_cze_bat_lit_sid_ind_cnt_bos_fbf_arw_chh_ben_alb_krd_prs_qcu_afr_nor_mol_bam_hau_bul_tig_urd_mao_eng_swt_guj_swa_mly_tha_sod_knd_tsn_igb_tur_mcd_por_aze_yor_vie_heb_dyu_lda_dgb	-0.894519465351011	-2.16755716197441	0.0327461271569236
122	anl_rom_tsn_lat_chh_hau_wly_lit_aze_tur_dgb_sun_yor_glc_alb_bsq_ben_aeg_akn_cnt_pol_eng_ven_fre_moo_hin_hun_lda_bam_est_dut_owc_geo_nor_afr_por_krd_gam_sod_arw_fin_tsw_jav_grk_mao_jpn_knd_kor_ukr_guj_igb_swe_tag_prs_tig_bat_mnd_slo_swt_mcd_heb_bos_ctl_svk_rus_qcu_bul_urd_ger_xho_mlt_spa_amh_ita_mly_scr_cic_mol_ewe_ind_tha_amr_tml_fbf_bem_azi_pan_cze_uzb_swa_vie_sid_zul_ses_dyu	-0.496208434810182	-1.17948392347983	0.241214048808158
123	anl_ben_tsn_slo_amh_sid_aeg_ger_uzb_aze_xho_jav_swt_pan_spa_bsq_ukr_owc_lda_mnd_alb_eng_dyu_rus_swa_arw_hun_ses_ewe_fin_mcd_tig_geo_ctl_hin_svk_guj_chh_mlt_dut_est_ven_mly_krd_tag_jpn_tml_kor_fre_por_zul_nor_sun_bos_sod_ind_cnt_swe_igb_lat_gam_urd_grk_afr_scr_qcu_mol_rom_cze_bem_wly_lit_hau_bul_bat_prs_fbf_glc_tsw_mao_tha_amr_knd_akn_dgb_azi_pol_ita_tur_yor_vie_heb_cic_bam_moo	-0.813883487795048	-1.96245238142277	0.0526986832061684
124	owc_rom_swa_mol_gam_chh_heb_scr_uzb_aze_moo_tag_yor_por_hin_bsq_ita_anl_zul_mnd_ukr_bul_tsn_grk_xho_ctl_fin_igb_swt_hun_pol_tig_geo_prs_krd_arw_afr_sid_amh_eng_est_dgb_ind_cze_sun_jpn_tml_kor_nor_ger_bam_slo_mao_swe_sod_mly_cnt_ben_cic_svk_aeg_alb_rus_urd_mcd_qcu_glc_spa_guj_bem_hau_pan_amr_lat_jav_bos_ven_lit_tsw_bat_tha_mlt_knd_dyu_ses_azi_fre_dut_tur_ewe_vie_wly_fbf_akn_lda	0.25970698906366	0.611634812342281	0.542271713695422
125	wly_glc_moo_afr_aeg_sid_gam_bul_azi_tur_xho_sun_dgb_urd_svk_bsq_ita_owc_igb_cnt_mol_hin_tsn_alb_yor_prs_fin_swa_cic_est_slo_anl_geo_pol_nor_ukr_krd_chh_amr_guj_hun_ven_ind_eng_bat_jpn_knd_kor_mcd_grk_swt_fre_mao_bos_hau_jav_mnd_scr_lda_ctl_heb_dut_ben_lat_swe_qcu_ger_lit_pan_dyu_tig_arw_amh_spa_mly_rom_tsw_por_zul_tag_tha_mlt_tml_fbf_ses_uzb_rus_cze_aze_bem_vie_sod_bam_ewe_akn	-0.324367121959706	-0.769243315306521	0.443698189684258
126	mlt_alb_bam_glc_sod_hau_anl_arw_azi_uzb_tsw_mao_swt_slo_ita_bsq_cze_aeg_bem_cnt_bul_rom_lda_spa_ewe_ben_hun_fbf_ven_fin_lit_owc_geo_hin_pol_lat_rus_sid_amr_nor_est_xho_bat_krd_jav_jpn_tml_kor_scr_ger_ses_pan_ind_mcd_chh_tag_mnd_por_dyu_afr_wly_bos_svk_urd_dut_qcu_ctl_eng_swe_igb_heb_ukr_amh_guj_mly_fre_cic_grk_swa_sun_tha_gam_knd_moo_zul_aze_prs_mol_tur_akn_vie_tig_yor_dgb_tsn	-0.517515777578201	-1.23150083624327	0.221240617720418
127	amh_rus_tsn_swe_sod_amr_anl_ben_azi_uzb_ewe_ind_zul_mol_ita_bsq_arw_owc_tsw_mnd_glc_afr_cic_lat_swt_hin_hun_bam_dgb_fin_nor_mlt_geo_spa_bos_prs_scr_tig_aeg_fre_est_bem_jav_alb_mao_jpn_tml_kor_eng_por_lda_svk_tag_bul_wly_mly_cnt_guj_ven_mcd_heb_dut_lit_urd_grk_qcu_ukr_rom_pan_moo_gam_pol_sid_cze_sun_krd_xho_ctl_akn_bat_tha_chh_knd_yor_fbf_tur_ger_slo_aze_dyu_vie_hau_ses_igb_swa	-0.515814722529509	-1.22807720138012	0.222517026122998
128	heb_rus_bem_mcd_hau_amr_sod_hin_uzb_azi_ses_ind_lda_pan_por_bsq_bul_gam_tsn_mnd_lat_glc_igb_pol_xho_lit_est_dyu_swt_fin_slo_mlt_geo_mol_bos_scr_alb_tig_sid_cze_hun_moo_mly_fre_tag_jpn_tml_kor_arw_krd_swa_ukr_mao_swe_aeg_jav_cnt_nor_dgb_eng_wly_prs_ita_spa_ger_qcu_rom_afr_guj_cic_owc_urd_amh_ctl_sun_ben_ven_dut_zul_bat_tha_chh_knd_ewe_fbf_tur_svk_grk_aze_akn_vie_anl_bam_yor_tsw	0.420543465193509	0.991757805743966	0.323889078067914
129	owc_afr_tsn_glc_tig_amr_anl_spa_aze_uzb_bem_jav_igb_pol_fre_bsq_por_heb_cic_mnd_grk_hin_dgb_slo_ewe_urd_est_zul_ses_fin_eng_wly_geo_swe_ukr_cze_guj_chh_aeg_alb_hun_akn_mao_ita_ind_jpn_tml_kor_svk_pan_xho_prs_bat_mol_gam_tag_cnt_lit_lda_krd_amh_scr_ben_rom_ctl_qcu_rus_nor_ger_swa_hau_bos_mlt_lat_sun_arw_swt_mcd_ven_mly_tha_sid_knd_moo_fbf_tur_bul_dut_azi_bam_vie_sod_dyu_tsw_yor	-0.862883437272543	-2.08250209939664	0.040042243582465
130	hau_swe_moo_pol_sod_wly_amh_ctl_tur_azi_cic_mao_xho_svk_mcd_bsq_cze_aeg_ewe_mnd_afr_bos_bem_mol_ses_lat_fin_swt_yor_est_ger_chh_geo_slo_arw_hin_bul_heb_mlt_pan_hun_ven_mly_ben_bat_jpn_knd_kor_nor_prs_swa_urd_jav_rus_anl_ind_cnt_alb_akn_ita_amr_rom_scr_krd_dut_qcu_eng_lit_por_zul_tig_fre_sid_guj_tag_glc_tsn_spa_fbf_sun_tha_gam_tml_dgb_igb_aze_grk_ukr_uzb_lda_vie_owc_dyu_tsw_bam	0.00624316034384432	0.0147057182362415	0.988298459370307
131	owc_nor_bem_dut_amh_chh_anl_scr_uzb_azi_cic_jav_lda_ger_spa_bsq_afr_aeg_akn_mnd_ukr_mcd_ven_guj_ses_hin_hun_xho_tsn_est_bos_gam_geo_lat_cze_urd_glc_heb_amr_bul_fin_moo_mly_slo_bat_jpn_knd_kor_ctl_pan_dgb_ita_ind_alb_sod_tag_cnt_mol_zul_por_mlt_arw_ben_rus_rom_qcu_swe_fre_lit_swt_wly_eng_hau_pol_sun_svk_yor_prs_fbf_mao_tha_sid_tml_swa_dyu_tur_krd_grk_aze_igb_vie_tig_tsw_ewe_bam	-0.598436093224182	-1.42711991184767	0.156894292154153
132	aeg_krd_xho_rom_wly_sid_mlt_rus_azi_aze_tsn_mly_swa_hin_por_bsq_ger_anl_akn_mnd_pol_slo_moo_spa_cic_ben_hun_igb_dyu_est_cze_gam_geo_dut_alb_mcd_nor_owc_heb_guj_fin_lda_mao_afr_sun_jpn_knd_kor_fre_glc_bem_ita_tag_eng_amh_jav_cnt_arw_swt_bos_hau_mol_bul_swe_scr_qcu_urd_pan_ukr_bam_sod_lat_amr_lit_bat_svk_ses_ctl_dgb_ind_tha_tig_tml_zul_tsw_uzb_prs_grk_tur_fbf_vie_chh_ven_ewe_yor	-0.49530400671981	-1.1771642461881	0.242133890671875
133	chh_rom_zul_ben_amh_hau_sod_hin_azi_tur_bem_bat_moo_afr_pan_bsq_prs_wly_ses_mnd_lat_grk_ewe_slo_ven_pol_hun_dgb_tsn_fin_glc_amr_geo_cze_scr_ctl_eng_owc_anl_fre_est_yor_ind_spa_mao_jpn_knd_kor_alb_mcd_swt_swe_tag_nor_sid_sun_cnt_ita_dyu_bul_heb_arw_svk_mol_rus_qcu_bos_urd_dut_cic_tig_krd_gam_ukr_jav_lit_igb_por_tsw_mly_tha_aeg_tml_lda_bam_aze_ger_guj_uzb_xho_vie_mlt_akn_swa_fbf	-0.855584200709756	-2.06963168031177	0.041260281566117
134	mlt_fre_swa_ukr_anl_amr_aeg_dut_aze_tur_yor_sun_lda_por_pan_bsq_scr_sid_dyu_mnd_mcd_nor_igb_glc_swt_arw_est_akn_ven_fin_mol_tig_geo_ben_hin_grk_alb_gam_heb_bul_hun_cic_mao_urd_ind_jpn_knd_kor_guj_cze_fbf_svk_jav_prs_amh_bat_cnt_lat_tsw_pol_chh_bos_ita_spa_afr_qcu_ctl_slo_rus_ewe_sod_ger_hau_rom_mly_krd_tsn_swe_ses_tag_tha_owc_tml_dgb_bem_azi_eng_lit_uzb_moo_vie_wly_xho_bam_zul	-0.592720011868071	-1.41320885550426	0.160932621578556
135	owc_grk_fbf_svk_wly_sod_anl_krd_azi_aze_xho_tag_dyu_scr_ben_bsq_por_chh_akn_cnt_mol_afr_yor_alb_ses_urd_fin_tsn_moo_est_lat_aeg_geo_guj_rom_ita_ger_tig_hau_arw_hun_bem_ind_ctl_sun_jpn_tml_kor_dut_glc_dgb_pol_mao_nor_amh_mly_mnd_swe_igb_bul_heb_mcd_fre_prs_slo_qcu_lit_ukr_eng_lda_mlt_hin_sid_rus_bat_spa_cic_bos_zul_jav_tha_amr_knd_tsw_ven_tur_pan_cze_uzb_swt_vie_gam_swa_bam_ewe	-0.40367598685945	-0.957053253516357	0.341021711501657
136	anl_prs_igb_urd_sod_mlt_hau_mcd_aze_uzb_bem_mao_swa_ita_por_bsq_pan_amh_ses_cnt_scr_grk_dyu_ben_swt_lat_hun_yor_tsw_fin_krd_sid_geo_svk_fre_alb_ger_owc_wly_cze_est_akn_sun_glc_tag_jpn_knd_kor_slo_rom_tsn_bos_bat_pol_gam_ind_mnd_dut_ewe_swe_aeg_ctl_nor_mol_guj_qcu_arw_ukr_spa_cic_heb_lit_chh_bul_mly_hin_zul_eng_dgb_jav_tha_amr_tml_bam_ven_tur_afr_rus_azi_fbf_vie_tig_moo_lda_xho	-0.367139796583079	-0.870182431130387	0.386441236719216
137	aeg_alb_moo_eng_amh_wly_hau_guj_uzb_aze_bem_tag_igb_mcd_scr_bsq_arw_anl_akn_mnd_spa_swe_yor_krd_swa_slo_est_fbf_xho_hun_bos_heb_geo_glc_mol_grk_bul_mlt_tig_svk_fin_swt_sun_lit_jav_jpn_tml_kor_hin_ita_cic_ben_mao_ctl_amr_bat_cnt_ger_zul_pan_sid_urd_dut_lat_fre_qcu_cze_ukr_rom_lda_chh_nor_gam_pol_mly_afr_bam_prs_dyu_ind_tha_owc_knd_dgb_ven_azi_rus_por_tur_ewe_vie_sod_tsn_tsw_ses	-0.552899570254628	-1.31827730241317	0.190648453850252
138	owc_ger_akn_spa_tig_mlt_amh_lat_aze_tur_cic_bat_swa_slo_hin_bsq_bul_sod_bam_cnt_ben_glc_tsw_fre_dyu_dut_hun_zul_igb_est_urd_amr_geo_scr_krd_bos_grk_chh_aeg_arw_fin_dgb_tag_rom_sun_jpn_tml_kor_rus_alb_xho_eng_jav_svk_wly_mao_mnd_swe_bem_guj_hau_afr_prs_nor_ukr_qcu_ita_pol_lit_moo_sid_pan_gam_mol_ind_por_fbf_ctl_ewe_mly_tha_anl_knd_tsn_ven_uzb_mcd_cze_azi_swt_vie_heb_yor_ses_lda	-1.33301379759575	-3.32750374584661	0.0012563030884732
139	gam_krd_swt_mcd_owc_tig_amh_lat_tur_uzb_moo_mao_zul_nor_bul_bsq_por_heb_akn_mnd_arw_scr_dgb_grk_bem_pan_hun_xho_ven_fin_prs_sid_geo_eng_ita_slo_ctl_hau_mlt_dut_est_cic_ind_spa_tag_jpn_knd_kor_ukr_pol_ewe_ben_sun_guj_amr_jav_cnt_mol_tsn_svk_sod_fre_swe_bos_glc_qcu_alb_rom_ger_lda_chh_urd_anl_cze_bat_lit_ses_afr_fbf_mly_tha_aeg_tml_tsw_swa_azi_rus_hin_aze_yor_vie_wly_dyu_bam_igb	-0.504587354858329	-1.19811380251973	0.23391717215127
140	anl_eng_akn_afr_tig_aeg_chh_lat_uzb_aze_lda_ind_dgb_mcd_swe_bsq_spa_sod_yor_cnt_bul_dut_xho_ita_tsn_mol_est_zul_cic_fin_glc_owc_geo_scr_hin_svk_ger_amh_wly_grk_hun_tsw_mao_krd_jav_jpn_tml_kor_lit_ctl_dyu_pan_mly_fre_gam_bat_mnd_urd_ven_ben_amr_nor_prs_slo_ukr_qcu_arw_guj_por_bem_hau_pol_heb_cze_tag_rus_moo_bos_igb_sun_tha_mlt_knd_bam_swa_azi_rom_alb_tur_ses_vie_sid_ewe_fbf_swt	-0.454446688124535	-1.07836471903683	0.283660072162041
141	gam_fre_dyu_pol_heb_amh_hau_cze_uzb_tur_ewe_jav_swa_scr_mcd_bsq_bul_wly_ven_mnd_slo_guj_yor_arw_swt_nor_hun_xho_bam_fin_ctl_mlt_geo_urd_rom_ita_glc_sod_sid_rus_est_cic_mly_spa_tag_jpn_tml_kor_ben_lit_dgb_mol_sun_dut_owc_bat_cnt_lat_lda_pan_amr_ger_svk_krd_hin_qcu_afr_ukr_swe_akn_tig_alb_anl_bos_mao_por_zul_prs_igb_ind_tha_aeg_knd_fbf_bem_azi_eng_grk_aze_tsn_vie_chh_tsw_moo_ses	0.66347636369141	1.57206557646585	0.119331458377995
142	mlt_pan_zul_bos_wly_amh_amr_eng_uzb_azi_ses_sun_ewe_rom_scr_bsq_spa_chh_cic_mnd_cze_por_akn_rus_bam_guj_est_xho_yor_hun_ita_sid_geo_urd_ctl_fre_dut_sod_heb_glc_fin_tsn_mly_krd_bat_jpn_knd_kor_lat_lit_swa_alb_ind_arw_hau_tag_cnt_ukr_swt_hin_owc_slo_mol_pol_bul_qcu_svk_prs_afr_fbf_aeg_mcd_gam_nor_jav_grk_igb_swe_dgb_mao_tha_tig_tml_moo_tsw_tur_ger_ben_aze_ven_vie_anl_bem_dyu_lda	-0.43283897207885	-1.02676961373487	0.307192168228889
143	tig_eng_tsn_urd_gam_chh_owc_alb_tur_uzb_lda_bat_tsw_prs_ben_bsq_slo_mlt_swt_mnd_pol_pan_ses_afr_igb_krd_hun_xho_dgb_fin_ita_aeg_geo_grk_lat_arw_fre_hau_wly_por_est_bam_jav_hin_mly_jpn_knd_kor_lit_mol_yor_dut_sun_cze_amh_mao_cnt_ukr_akn_rus_anl_bul_spa_swe_ger_qcu_scr_mcd_guj_fbf_heb_svk_sid_glc_tag_bos_ven_rom_zul_ind_tha_amr_tml_swa_ewe_azi_ctl_nor_aze_bem_vie_sod_cic_dyu_moo	-0.329711666671549	-0.780770038710025	0.436920640025045
144	hau_hin_cic_lit_sod_heb_wly_nor_uzb_azi_dgb_sun_bam_afr_bos_bsq_pol_chh_swa_mnd_prs_grk_moo_arw_bem_glc_fin_xho_zul_hun_ben_gam_geo_pan_eng_spa_swe_sid_amr_slo_est_ewe_bat_rom_mly_jpn_knd_kor_mcd_mol_akn_ctl_jav_scr_anl_ind_cnt_alb_swt_bul_amh_lat_guj_cze_svk_qcu_fre_ita_rus_tsn_owc_urd_aeg_dut_tag_por_lda_ukr_yor_mao_tha_tig_tml_ven_dyu_tur_ger_krd_aze_ses_vie_mlt_igb_fbf_tsw	0.464029828880818	1.09308054812999	0.277181788745445
145	tig_dut_ven_ctl_mlt_gam_amh_slo_azi_tur_tsn_mly_moo_hin_nor_bsq_mcd_wly_bam_mnd_arw_ukr_akn_rom_dgb_glc_hun_swa_zul_est_cze_anl_geo_ita_lit_urd_swe_chh_owc_grk_fin_tsw_tag_eng_jav_jpn_knd_kor_rus_guj_xho_bos_bat_scr_aeg_ind_cnt_afr_yor_bul_amr_mol_por_ger_lat_qcu_prs_pan_krd_fbf_heb_spa_hau_ben_mao_alb_igb_svk_ses_sun_tha_sid_tml_ewe_cic_uzb_fre_pol_aze_dyu_vie_sod_bem_lda_swt	0.426275209914055	1.00500294121778	0.317503188738429
146	hau_afr_xho_pol_anl_amr_sid_nor_azi_aze_cic_jav_dgb_arw_rom_bsq_grk_sod_zul_cnt_ita_ctl_igb_ger_ewe_scr_hun_swt_ses_fin_fre_mlt_geo_por_spa_guj_swe_chh_amh_mcd_est_bem_tag_lat_mly_jpn_knd_kor_ukr_bul_lda_svk_mao_pan_gam_ind_mnd_alb_moo_rus_tig_hin_urd_cze_eng_qcu_krd_mol_ben_tsw_owc_bos_heb_dut_sun_lit_ven_glc_swa_bat_tha_wly_tml_tsn_akn_tur_slo_prs_uzb_fbf_vie_aeg_yor_dyu_bam	-0.692889284628539	-1.66281077513232	0.0997171293171562
147	sid_pan_xho_spa_tig_gam_amr_arw_uzb_aze_ses_ind_bem_guj_alb_bsq_grk_hau_dyu_mnd_ukr_svk_yor_pol_igb_scr_fin_tsn_bam_hun_dut_wly_geo_lat_prs_nor_ben_amh_sod_ita_est_tsw_jav_rom_tag_jpn_tml_kor_swe_lit_ewe_slo_mly_mcd_owc_sun_cnt_ctl_cic_rus_mlt_krd_ger_afr_hin_qcu_por_mol_cze_dgb_aeg_bos_heb_urd_bat_glc_ven_bul_swa_mao_tha_chh_knd_fbf_moo_tur_fre_eng_azi_swt_vie_anl_zul_lda_akn	0.337233109091378	0.796910025753515	0.427533092810145
148	anl_cze_xho_dut_heb_mlt_sod_swe_azi_aze_akn_mao_bam_mcd_pan_bsq_glc_hau_tsw_cnt_eng_spa_ses_ukr_fbf_ctl_hun_yor_cic_fin_urd_tig_geo_bul_alb_rom_por_chh_amh_ita_est_zul_tag_rus_jav_jpn_tml_kor_ben_nor_bem_pol_bat_lat_gam_ind_mnd_ger_lda_bos_aeg_scr_prs_svk_guj_qcu_slo_afr_arw_swt_sid_mol_amr_lit_mly_fre_moo_grk_igb_sun_tha_wly_knd_ven_tsn_uzb_krd_hin_tur_ewe_vie_owc_dgb_swa_dyu	0.275579321937999	0.648604000823322	0.518192748595232
149	gam_krd_cic_urd_aeg_chh_heb_nor_tur_aze_dgb_bat_lda_ctl_mcd_bsq_rus_wly_tsw_mnd_rom_fre_igb_slo_swa_alb_est_bam_ses_fin_ben_owc_geo_spa_ger_lat_pan_amr_sid_grk_hun_akn_mao_prs_sun_jpn_knd_kor_swe_guj_yor_afr_mly_svk_anl_ind_cnt_ukr_xho_mol_mlt_ita_bos_arw_scr_qcu_eng_cze_por_ven_amh_bul_sod_pol_tag_glc_moo_hin_bem_jav_tha_tig_tml_tsn_zul_uzb_lit_dut_azi_swt_vie_hau_ewe_dyu_fbf	0.158390146839919	0.37254237449274	0.710336721054904
150	gam_rom_akn_glc_mlt_amh_heb_spa_uzb_aze_lda_jav_zul_hin_ita_bsq_swe_chh_tsw_cnt_ctl_pol_xho_fre_ven_mcd_hun_dgb_swa_est_afr_amr_geo_krd_prs_ben_bul_sid_tig_guj_fin_fbf_bat_slo_sun_jpn_tml_kor_eng_nor_dyu_urd_ind_alb_sod_mao_mnd_pan_cic_cze_owc_mol_scr_bos_lit_qcu_ger_grk_rus_tsn_wly_ukr_aeg_arw_tag_svk_bem_lat_moo_mly_tha_anl_knd_yor_bam_tur_dut_por_azi_igb_vie_hau_ses_ewe_swt	-0.260706103892072	-0.616172598896906	0.539285879622043
151	sid_fre_zul_pan_gam_owc_hau_ukr_uzb_aze_dgb_tag_igb_glc_scr_bsq_cze_amr_swt_mnd_spa_krd_ses_swe_moo_alb_fin_akn_ewe_hun_por_mlt_geo_afr_ctl_rus_mcd_aeg_heb_ita_est_bem_jav_hin_ind_jpn_tml_kor_rom_lit_fbf_arw_sun_guj_amh_mao_cnt_slo_xho_ben_tig_bul_nor_mol_bos_qcu_ger_prs_urd_yor_sod_svk_wly_grk_bat_eng_dyu_pol_cic_mly_tha_anl_knd_tsn_lda_azi_dut_lat_tur_swa_vie_chh_ven_bam_tsw	-1.3490359301613	-3.37803010219376	0.00106769647338799
152	anl_afr_fbf_lit_tig_mlt_owc_arw_uzb_azi_cic_mao_lda_krd_spa_bsq_svk_wly_xho_mnd_pol_dut_ven_prs_moo_ukr_hun_zul_yor_fin_nor_amr_geo_por_rom_ctl_scr_amh_sid_hin_est_dgb_jav_lat_bat_jpn_tml_kor_ita_ben_swt_slo_tag_urd_chh_sun_cnt_ger_igb_glc_gam_rus_grk_alb_bul_qcu_eng_bos_pan_ewe_heb_mcd_hau_fre_mly_guj_bem_swe_bam_ind_tha_aeg_knd_ses_swa_aze_mol_cze_tur_akn_vie_sod_tsn_tsw_dyu	-0.805462349908788	-1.94229962862857	0.0551264191513644
153	anl_scr_moo_rom_mlt_heb_tig_mol_uzb_aze_tsw_jav_ewe_krd_svk_bsq_grk_hau_zul_cnt_ukr_ita_igb_arw_ven_urd_fin_yor_tsn_hun_slo_owc_geo_ctl_bul_guj_prs_amh_amr_nor_est_swa_ind_ger_mao_jpn_tml_kor_bos_spa_akn_eng_sun_dut_aeg_tag_mnd_cze_lda_ben_wly_por_hin_rus_alb_qcu_pol_swe_lit_dgb_sod_pan_chh_glc_bat_mcd_xho_afr_dyu_mly_tha_sid_knd_cic_bam_azi_lat_fre_tur_fbf_vie_gam_bem_swt_ses	-0.115189462084388	-0.271514167568028	0.786597398341897
154	heb_rus_moo_krd_tig_amr_sod_urd_aze_tur_zul_mao_ewe_lat_pol_bsq_swe_sid_dgb_cnt_dut_ger_dyu_rom_swt_alb_fin_tsn_bem_hun_glc_amh_geo_mcd_afr_eng_lit_owc_aeg_slo_est_fbf_sun_guj_mly_jpn_tml_kor_bul_cze_bam_ben_bat_grk_chh_tag_mnd_pan_tsw_svk_anl_spa_fre_hin_arw_qcu_mol_prs_ita_cic_wly_nor_mlt_ukr_jav_bos_ses_scr_akn_ind_tha_hau_knd_igb_ven_azi_ctl_por_uzb_lda_vie_gam_swa_yor_xho	0.0816742073114722	0.192294829225598	0.847930541664907
155	heb_arw_igb_nor_anl_sid_amh_rom_aze_tur_bem_tag_dyu_rus_ben_bsq_bul_mlt_bam_mnd_glc_fre_ewe_ger_dgb_krd_fin_yor_xho_hun_swe_chh_geo_slo_guj_hin_ukr_owc_amr_bos_est_tsn_sun_afr_mao_jpn_tml_kor_pol_lit_akn_grk_jav_prs_tig_mly_cnt_ita_zul_lat_sod_spa_eng_urd_scr_qcu_dut_cze_alb_swt_wly_ctl_gam_pan_bat_mol_moo_por_tsw_ind_tha_hau_knd_ses_cic_uzb_svk_mcd_azi_swa_vie_aeg_ven_lda_fbf	-0.912526212092682	-2.21064532075536	0.029512737515285
156	owc_prs_akn_fre_anl_chh_sod_svk_aze_azi_swa_jav_moo_pol_glc_bsq_mol_amr_bem_cnt_ctl_scr_tsw_guj_zul_bul_est_igb_lda_hun_lit_aeg_geo_afr_mcd_hin_dut_sid_tig_urd_fin_yor_mao_alb_sun_jpn_knd_kor_ukr_lat_dyu_spa_bat_rus_heb_tag_mnd_eng_ewe_swe_gam_bos_ger_krd_nor_qcu_cze_por_slo_dgb_wly_rom_amh_ita_ind_ben_ses_arw_fbf_mly_tha_hau_tml_swt_ven_tur_grk_pan_uzb_cic_vie_mlt_bam_xho_tsn	-0.281405762453861	-0.665666541809311	0.507271947986055
157	gam_scr_akn_krd_heb_tig_hau_lit_azi_aze_ses_mao_ewe_cze_ukr_bsq_pol_aeg_zul_mnd_dut_mcd_lda_slo_bem_prs_fin_cic_xho_est_lat_sid_geo_spa_urd_grk_eng_amr_amh_rus_hun_ven_mly_ita_bat_jpn_tml_kor_svk_pan_dgb_swe_tag_afr_sod_sun_cnt_mol_dyu_bul_owc_ger_ben_por_ctl_qcu_glc_nor_fre_swa_wly_bos_mlt_rom_jav_alb_tsn_hin_yor_ind_tha_anl_knd_swt_bam_tur_arw_guj_uzb_moo_vie_chh_fbf_tsw_igb	-0.09271082133693	-0.218388531791964	0.82760491172687
158	amh_ben_lda_cze_aeg_gam_chh_ukr_azi_aze_zul_mly_ven_alb_ger_bsq_prs_hau_swt_mnd_por_hin_igb_scr_ses_fre_fin_fbf_swa_hun_dut_heb_geo_svk_rom_ita_mol_sod_anl_afr_est_tsw_jav_eng_tag_jpn_knd_kor_nor_mcd_yor_lat_bat_grk_owc_mao_cnt_spa_tsn_bos_wly_bul_ctl_arw_urd_qcu_slo_swe_krd_bem_tig_pan_sid_glc_ind_rus_dgb_guj_cic_sun_tha_mlt_tml_akn_bam_tur_pol_lit_uzb_moo_vie_amr_dyu_xho_ewe	0.0159857081833947	0.0376396626492899	0.97005566254438
159	sid_lit_akn_pol_amh_tig_aeg_lat_tur_azi_igb_jav_zul_hin_dut_bsq_alb_mlt_swa_mnd_prs_ben_fbf_grk_moo_fre_hun_lda_dgb_est_glc_heb_geo_slo_pan_scr_mol_anl_owc_ctl_fin_dyu_bat_ger_mao_jpn_knd_kor_krd_por_xho_rom_ind_rus_amr_tag_cnt_arw_tsw_guj_chh_spa_bul_eng_ita_qcu_urd_mcd_swe_tsn_sod_cze_wly_bos_mly_afr_ven_ukr_swt_sun_tha_hau_tml_ewe_cic_uzb_svk_nor_aze_yor_vie_gam_bam_bem_ses	-0.599996567730123	-1.43354890757563	0.155054557191718
160	chh_spa_dgb_rom_sid_aeg_anl_slo_tur_uzb_tsw_mao_ewe_guj_cze_bsq_nor_owc_tsn_cnt_mcd_ctl_dyu_pan_zul_dut_fin_xho_igb_hun_urd_heb_geo_mol_arw_grk_afr_wly_tig_swe_est_lda_jav_pol_mly_jpn_tml_kor_por_bos_bam_ita_sun_ukr_gam_bat_mnd_ger_ses_rus_hau_alb_svk_hin_lat_qcu_bul_fre_ben_swa_mlt_glc_amh_krd_tag_eng_akn_lit_ven_ind_tha_amr_knd_moo_bem_aze_scr_prs_azi_fbf_vie_sod_cic_swt_yor	0.136181219639347	0.320870250833228	0.749028645814613
161	hau_nor_fbf_afr_amr_wly_sid_ben_uzb_aze_bem_tag_lda_grk_por_bsq_alb_chh_dgb_cnt_krd_arw_cic_rus_ewe_rom_est_akn_zul_fin_ctl_sod_geo_ukr_svk_swe_fre_heb_mlt_lat_hun_tsn_mao_eng_bat_jpn_tml_kor_lit_scr_xho_ger_jav_spa_owc_mly_mnd_slo_ven_urd_tig_mol_prs_dut_bos_qcu_ita_pol_cze_yor_anl_hin_aeg_bul_ind_mcd_igb_glc_swa_sun_tha_amh_knd_dyu_moo_tur_guj_pan_azi_swt_vie_gam_ses_tsw_bam	0.685498909407865	1.62481856362092	0.107585684476923
162	gam_alb_dyu_krd_mlt_sid_chh_ukr_uzb_azi_lda_mao_cic_ita_pol_bsq_slo_amr_tsn_cnt_lat_hin_swt_grk_yor_scr_fin_ven_ses_est_urd_hau_geo_afr_rom_arw_glc_anl_wly_ctl_hun_igb_mly_nor_jav_jpn_knd_kor_lit_cze_bam_swe_sun_por_aeg_ind_mnd_svk_moo_ben_heb_bos_mol_bul_guj_qcu_dut_prs_spa_akn_amh_mcd_sod_pan_tag_fre_bem_rus_fbf_bat_tha_owc_tml_zul_dgb_aze_eng_ger_tur_tsw_vie_tig_xho_swa_ewe	0.304151911055848	0.717532966004018	0.474843772828491
163	anl_scr_igb_por_gam_amh_chh_guj_azi_uzb_fbf_bat_xho_mol_hin_bsq_ger_amr_akn_mnd_alb_cze_tsn_swe_yor_nor_fin_dyu_lda_est_dut_owc_geo_pol_ukr_glc_svk_tig_aeg_mcd_hun_bam_jav_prs_mao_jpn_tml_kor_urd_rus_dgb_ita_ind_spa_hau_tag_cnt_fre_moo_lit_heb_bul_slo_eng_pan_qcu_arw_lat_krd_ses_sid_bos_wly_grk_sun_rom_ven_afr_zul_mly_tha_mlt_knd_tsw_swt_aze_ben_ctl_tur_ewe_vie_sod_cic_swa_bem	-0.671356692421353	-1.60833308857109	0.111151971951538
164	aeg_por_igb_arw_mlt_wly_owc_bos_aze_tur_tsw_mao_bam_ger_ctl_bsq_pan_amh_swa_mnd_mol_rom_lda_scr_fbf_bul_est_ses_tsn_hun_eng_tig_geo_lat_krd_svk_lit_hau_chh_glc_fin_xho_mly_guj_ind_jpn_tml_kor_fre_hin_ven_spa_sun_nor_sod_bat_cnt_alb_dgb_prs_heb_cze_dut_ben_afr_qcu_mcd_swe_rus_bem_gam_ita_amr_slo_jav_pol_zul_grk_ewe_tag_tha_anl_knd_yor_cic_azi_ukr_urd_uzb_dyu_vie_sid_akn_swt_moo	0.133404657174655	0.313929377882771	0.754277768056782
165	gam_prs_yor_grk_mlt_sid_heb_slo_azi_tur_bam_bat_tsw_nor_lit_bsq_fre_aeg_akn_cnt_lat_hin_moo_svk_dyu_pol_fin_lda_ven_est_swe_sod_geo_arw_bul_afr_por_anl_chh_guj_hun_fbf_jav_spa_ind_jpn_knd_kor_alb_ukr_bem_pan_sun_dut_amh_mly_mnd_ger_dgb_mcd_amr_ctl_ben_eng_rus_qcu_urd_bos_cze_swt_hau_scr_tig_rom_tag_mol_cic_krd_zul_mao_tha_owc_tml_ses_tsn_uzb_glc_ita_aze_igb_vie_wly_xho_swa_ewe	-0.149370103900997	-0.352630283581325	0.72516355904384
166	tig_ger_zul_mol_wly_gam_heb_afr_azi_uzb_akn_jav_swa_fre_lat_bsq_scr_hau_igb_cnt_alb_lit_dgb_bul_swt_hin_fin_ewe_fbf_hun_slo_owc_geo_krd_svk_nor_ita_anl_mlt_bos_est_ses_ind_urd_sun_jpn_tml_kor_ben_glc_xho_mcd_bat_rus_sid_mao_mnd_pol_ven_prs_chh_ctl_por_spa_grk_qcu_pan_eng_dut_yor_amh_ukr_aeg_cze_mly_arw_moo_swe_bam_tag_tha_sod_knd_lda_tsn_aze_rom_guj_tur_cic_vie_amr_tsw_bem_dyu	-0.571121245334562	-1.36477241190606	0.175617536043606
167	heb_pol_cic_pan_owc_sid_tig_swe_azi_tur_swa_tag_tsw_ukr_hin_bsq_mol_anl_ewe_cnt_mcd_prs_swt_lit_zul_alb_hun_ses_xho_est_dut_amh_geo_slo_nor_spa_ctl_aeg_chh_bos_fin_lda_mly_afr_sun_jpn_knd_kor_ger_por_akn_rus_ind_lat_mlt_jav_mnd_krd_dgb_cze_amr_glc_fre_svk_rom_qcu_urd_arw_bul_moo_gam_ben_hau_ita_bat_eng_tsn_guj_bem_mao_tha_wly_tml_ven_yor_uzb_grk_scr_aze_fbf_vie_sod_igb_dyu_bam	-0.438689417213253	-1.04202655707686	0.300100640114125
168	amr_nor_yor_scr_mlt_sod_hau_por_uzb_aze_tsn_sun_fbf_lit_lat_bsq_urd_anl_moo_cnt_dut_mol_zul_cze_xho_fre_est_ven_akn_fin_ctl_wly_geo_ukr_grk_ger_ita_sid_amh_rom_hun_dyu_bat_pan_ind_jpn_knd_kor_swe_glc_dgb_ben_mly_rus_tig_tag_mnd_bos_swt_afr_aeg_slo_guj_eng_hin_qcu_svk_spa_arw_igb_heb_krd_owc_pol_mao_prs_lda_bul_ses_jav_tha_chh_tml_swa_bam_azi_mcd_alb_tur_bem_vie_gam_cic_tsw_ewe	0.892699596676587	2.13891891204614	0.0350619684128565
169	amh_arw_dyu_ctl_mlt_aeg_hau_alb_uzb_tur_yor_bat_swa_svk_ben_bsq_dut_heb_cic_cnt_mcd_hin_zul_glc_ses_lat_fin_xho_moo_est_ukr_anl_geo_spa_mol_cze_rus_sid_wly_swe_hun_swt_mly_ger_ind_jpn_tml_kor_eng_prs_ewe_nor_mao_bos_amr_tag_mnd_guj_bem_grk_tig_krd_bul_slo_urd_qcu_pan_afr_pol_fbf_gam_fre_sod_scr_jav_ita_tsw_lit_bam_sun_tha_owc_knd_ven_igb_aze_rom_por_azi_akn_vie_chh_dgb_tsn_lda	-0.238561285486766	-0.563234691827491	0.574630549447045
170	heb_ukr_fbf_nor_owc_sod_mlt_rus_tur_uzb_swt_mly_cic_pan_urd_bsq_swe_chh_tsn_mnd_por_alb_ven_lit_zul_lat_hun_swa_dyu_est_ben_amh_geo_glc_hin_guj_grk_hau_aeg_ctl_fin_dgb_bat_svk_tag_jpn_tml_kor_slo_mol_ses_scr_mao_spa_wly_jav_cnt_eng_igb_rom_anl_bos_mcd_prs_bul_qcu_afr_krd_arw_bam_gam_cze_tig_ger_ind_pol_xho_ita_akn_sun_tha_sid_knd_lda_yor_aze_dut_fre_azi_bem_vie_amr_ewe_moo_tsw	-0.604178844593771	-1.44331199274225	0.152292625115762
171	sid_guj_moo_cze_hau_tig_sod_rus_azi_uzb_ewe_ind_akn_afr_grk_bsq_pan_mlt_tsw_mnd_ukr_nor_cic_mol_tsn_arw_est_zul_yor_fin_por_owc_geo_alb_pol_dut_lit_amh_anl_bos_hun_fbf_tag_prs_jav_jpn_tml_kor_swe_hin_ven_scr_mly_mcd_chh_bat_cnt_rom_lda_fre_amr_slo_ita_bul_lat_qcu_ger_glc_urd_ses_heb_svk_aeg_krd_sun_ctl_swa_eng_bem_mao_tha_gam_knd_xho_bam_tur_spa_ben_aze_igb_vie_wly_swt_dyu_dgb	-0.0461439417186245	-0.108692355799212	0.913680677042213
172	mlt_bul_lda_ger_sod_hau_anl_guj_tur_uzb_dgb_ind_bam_krd_bos_bsq_lit_chh_ses_mnd_dut_lat_xho_eng_ewe_glc_est_tsw_moo_fin_grk_owc_geo_rom_por_rus_svk_amr_heb_hin_hun_akn_sun_urd_tag_jpn_tml_kor_scr_ctl_bem_mol_bat_ita_tig_mly_cnt_spa_yor_ukr_wly_afr_alb_fre_cze_qcu_prs_pol_arw_ven_aeg_swe_sid_pan_mao_nor_tsn_mcd_igb_jav_tha_gam_knd_dyu_swt_azi_ben_slo_aze_fbf_vie_amh_zul_cic_swa	-0.218569713427561	-0.516584744455274	0.606672317341214
173	hau_ctl_bem_eng_tig_gam_amh_rom_azi_uzb_ven_ind_zul_lat_dut_bsq_pan_sid_bam_mnd_cze_slo_ses_hin_akn_bul_fin_dgb_swt_est_pol_anl_geo_urd_krd_fre_mcd_sod_aeg_mol_hun_xho_jav_ben_mao_jpn_tml_kor_nor_lit_yor_glc_bat_bos_wly_sun_cnt_swe_moo_alb_mlt_guj_scr_por_rus_qcu_prs_svk_ita_ewe_chh_spa_owc_afr_mly_ger_dyu_grk_fbf_tag_tha_heb_knd_igb_tsw_aze_arw_ukr_tur_tsn_vie_amr_cic_lda_swa	-0.92668247523365	-2.24884410899351	0.0268832216931788
174	owc_grk_tsn_dut_tig_wly_amr_bos_azi_uzb_moo_jav_ses_ctl_mol_bsq_bul_anl_lda_mnd_ita_pan_bem_urd_swt_lit_hun_zul_ven_est_ger_chh_geo_guj_afr_lat_rom_sod_aeg_hin_fin_dyu_mao_spa_bat_jpn_tml_kor_glc_rus_akn_ben_tag_mcd_hau_ind_cnt_arw_bam_por_amh_svk_pol_nor_prs_qcu_eng_fre_cze_fbf_heb_slo_sid_alb_sun_swe_igb_ukr_tsw_mly_tha_gam_knd_ewe_dgb_aze_krd_scr_tur_swa_vie_mlt_xho_cic_yor	-0.524647712240467	-1.24810331333692	0.215126441786077
175	gam_ctl_tsw_krd_chh_heb_hau_slo_aze_uzb_moo_mly_dyu_rom_rus_bsq_glc_aeg_dgb_cnt_ger_eng_cic_mol_lda_bos_hun_ven_akn_fin_lit_anl_geo_urd_arw_alb_swe_tig_amr_bul_est_ses_sun_ben_mao_jpn_tml_kor_grk_scr_swt_guj_tag_afr_sid_jav_mnd_mcd_fbf_fre_amh_pol_spa_svk_cze_qcu_ita_nor_dut_bam_wly_prs_owc_ukr_bat_pan_zul_por_swa_ind_tha_sod_knd_ewe_xho_tur_lat_hin_azi_tsn_vie_mlt_bem_yor_igb	-1.02574540153617	-2.50621089398938	0.0139404847683638
176	anl_afr_tsn_nor_sid_amh_sod_dut_tur_aze_igb_mao_fbf_ger_mol_bsq_arw_amr_ewe_mnd_ita_lit_cic_alb_akn_grk_hun_dyu_bem_fin_urd_mlt_geo_guj_swe_lat_pol_aeg_chh_scr_est_dgb_mly_fre_sun_jpn_tml_kor_krd_rom_lda_ukr_bat_bul_hau_tag_cnt_spa_xho_prs_tig_svk_glc_por_bos_qcu_rus_eng_ben_ses_wly_hin_heb_pan_ind_mcd_ven_cze_yor_jav_tha_gam_knd_swa_bam_uzb_ctl_slo_azi_zul_vie_owc_tsw_swt_moo	-0.508262102287893	-1.20967414207623	0.229469949500166
177	mlt_rom_cic_arw_gam_sod_chh_rus_aze_uzb_moo_ind_bam_ita_nor_bsq_bos_heb_fbf_cnt_alb_ger_dyu_eng_xho_afr_hun_zul_ven_est_lit_hau_geo_scr_pol_prs_lat_sid_amr_mol_fin_swt_tag_ukr_mao_jpn_tml_kor_hin_dut_akn_bul_jav_grk_wly_mly_mnd_krd_igb_glc_amh_ben_urd_svk_por_qcu_swe_mcd_ctl_ewe_anl_guj_tig_slo_bat_cze_lda_spa_ses_sun_tha_aeg_knd_dgb_tsn_tur_pan_fre_azi_bem_vie_owc_swa_tsw_yor	-0.593210169543841	-1.41351719704275	0.160842254439142
178	chh_lit_ewe_hin_mlt_tig_wly_bos_uzb_aze_swa_sun_ven_slo_ukr_bsq_mcd_aeg_akn_cnt_dut_urd_ses_guj_dyu_por_fin_fbf_tsn_est_fre_anl_geo_scr_prs_bul_spa_owc_sid_pan_hun_igb_mly_ben_ind_jpn_tml_kor_rus_mol_dgb_lat_bat_alb_hau_mao_mnd_ctl_tsw_svk_amr_glc_pol_rom_krd_qcu_swe_eng_ita_bam_heb_cze_gam_arw_tag_afr_bem_ger_yor_jav_tha_amh_knd_zul_xho_tur_grk_nor_azi_lda_vie_sod_swt_cic_moo	-0.219539645331904	-0.518541405060255	0.605312190024129
179	aeg_spa_akn_rom_anl_wly_tig_hin_tur_uzb_dgb_mao_lda_eng_rus_bsq_svk_heb_moo_mnd_lit_grk_cic_ukr_ven_bul_fin_ewe_tsw_est_mol_owc_geo_dut_prs_ben_por_mlt_gam_scr_hun_swt_sun_pol_tag_jpn_tml_kor_krd_bos_swa_pan_jav_swe_amh_mly_cnt_glc_bem_guj_chh_urd_nor_slo_mcd_qcu_fre_ita_alb_zul_amr_ger_hau_afr_bat_arw_bam_cze_dyu_ind_tha_sid_knd_ses_igb_aze_ctl_lat_azi_tsn_vie_sod_yor_fbf_xho	0.456334058197378	1.07794572292361	0.283846038247652
180	tig_nor_akn_guj_aeg_wly_hau_prs_aze_tur_ses_ind_bam_rom_slo_bsq_ben_heb_cic_cnt_arw_rus_tsn_ita_yor_fre_fin_swt_tsw_est_scr_chh_geo_ctl_afr_mcd_alb_amr_owc_lat_hun_bem_bat_spa_sun_jpn_tml_kor_ukr_por_igb_urd_jav_mol_sod_mly_mnd_krd_swa_svk_amh_bul_dut_glc_hin_qcu_eng_bos_pol_ewe_mlt_grk_sid_swe_tag_ger_lda_pan_dyu_mao_tha_gam_knd_zul_moo_uzb_lit_cze_azi_fbf_vie_anl_ven_dgb_xho	-0.135502224777162	-0.319515225167459	0.750052481956686
181	wly_ger_dgb_scr_heb_amh_hau_alb_azi_tur_bem_bat_ven_glc_ben_bsq_dut_sid_tsn_mnd_afr_grk_zul_bos_igb_mol_est_dyu_akn_hun_rus_aeg_geo_hin_nor_por_svk_sod_amr_cze_fin_ses_ind_swe_jav_jpn_knd_kor_arw_fre_lda_ctl_sun_mcd_chh_mly_cnt_pol_swt_ukr_mlt_ita_lat_guj_prs_qcu_lit_urd_slo_cic_owc_pan_anl_eng_mao_bul_tsw_spa_ewe_tag_tha_tig_tml_xho_yor_uzb_krd_rom_aze_bam_vie_gam_swa_moo_fbf	-0.213550584935784	-0.504873894708726	0.614841688782497
182	amh_grk_dgb_urd_chh_owc_hau_bul_tur_azi_bam_bat_swa_dut_por_bsq_mcd_tig_xho_cnt_ger_mol_lda_krd_ses_bos_est_cic_tsw_fin_eng_heb_geo_fre_ctl_rus_hin_gam_sod_lit_hun_akn_ind_prs_tag_jpn_knd_kor_lat_cze_moo_slo_jav_afr_anl_mao_mnd_swe_yor_alb_wly_svk_pan_rom_ita_qcu_glc_arw_ben_tsn_sid_nor_aeg_guj_sun_spa_swt_pol_ven_mly_tha_mlt_tml_igb_ewe_aze_ukr_scr_uzb_dyu_vie_amr_bem_zul_fbf	-0.141690795265921	-0.334450599167288	0.738792646966936
183	chh_pan_dgb_ben_wly_hau_anl_guj_azi_aze_bam_tag_akn_glc_rom_bsq_pol_owc_cic_cnt_ger_mol_bem_urd_xho_rus_hun_dyu_ses_est_cze_amr_geo_bul_eng_dut_svk_amh_aeg_ctl_fin_tsn_bat_spa_mly_jpn_tml_kor_fre_afr_tsw_lit_mao_prs_mlt_ind_mnd_scr_igb_krd_sid_arw_bos_por_ukr_qcu_nor_grk_swe_swa_gam_alb_tig_slo_sun_lat_zul_hin_swt_jav_tha_heb_knd_fbf_ven_uzb_ita_mcd_tur_lda_vie_sod_yor_moo_ewe	-0.575780095313007	-1.37109720850277	0.173644240757217
184	hau_urd_igb_rom_chh_heb_gam_ukr_uzb_aze_zul_bat_akn_ben_prs_bsq_ger_amr_swa_mnd_mol_guj_lda_svk_ses_eng_est_moo_bam_fin_cze_amh_geo_por_lit_hin_ctl_mlt_owc_fre_hun_cic_ind_scr_mao_jpn_tml_kor_glc_nor_tsn_pan_mly_afr_wly_tag_cnt_ita_dyu_swe_anl_rus_lat_mcd_bos_qcu_bul_grk_dut_yor_sid_arw_sod_spa_jav_krd_dgb_pol_bem_sun_tha_tig_knd_fbf_xho_azi_slo_alb_tur_ven_vie_aeg_ewe_swt_tsw	-0.0756062938340104	-0.17834320506617	0.858841368086713
185	owc_lit_yor_rom_sod_chh_sid_cze_azi_uzb_ven_tag_igb_slo_eng_bsq_alb_anl_bem_mnd_svk_nor_tsn_guj_zul_por_fin_bam_moo_est_lat_amh_geo_urd_pol_krd_glc_wly_mlt_ita_hun_lda_jav_ukr_ind_jpn_tml_kor_afr_mol_tsw_rus_sun_ben_hau_mao_cnt_ger_fbf_bul_amr_bos_arw_scr_fre_qcu_grk_mcd_dut_ewe_tig_spa_heb_prs_bat_swe_cic_pan_ses_mly_tha_gam_knd_dgb_dyu_tur_hin_ctl_aze_akn_vie_aeg_swa_xho_swt	0.668180158085396	1.58568374828186	0.116205624977759
186	sod_ger_zul_pan_owc_wly_chh_por_uzb_azi_ses_bat_akn_scr_krd_bsq_spa_heb_fbf_mnd_guj_bul_bem_mcd_igb_rom_hun_swa_yor_fin_slo_anl_geo_ben_lit_alb_svk_hau_tig_fre_est_ewe_mly_ukr_jav_jpn_knd_kor_ita_glc_xho_grk_tag_hin_amr_mao_cnt_eng_cic_arw_aeg_pol_mol_cze_lat_qcu_swe_urd_bos_tsn_gam_prs_sid_dut_ind_afr_tsw_nor_bam_sun_tha_amh_tml_dgb_swt_tur_ctl_rus_aze_lda_vie_mlt_dyu_moo_ven	-0.155276114715387	-0.366682062407697	0.714689139823624
187	hau_prs_cic_cze_wly_anl_mlt_slo_azi_aze_bem_jav_xho_hin_ctl_bsq_lat_amh_dgb_cnt_mol_guj_yor_scr_ses_grk_hun_ven_lda_fin_dut_gam_geo_por_nor_arw_ben_sid_aeg_bul_est_akn_bat_lit_mao_jpn_knd_kor_krd_rus_dyu_ita_ind_mcd_owc_tag_mnd_fre_zul_swe_tig_pol_svk_spa_pan_qcu_bos_glc_eng_swt_amr_alb_heb_ger_sun_afr_tsw_urd_swa_mly_tha_chh_tml_tsn_moo_uzb_ukr_rom_tur_fbf_vie_sod_ewe_bam_igb	-0.498200211788272	-1.18443768766831	0.239258066579402
188	wly_afr_igb_rus_owc_amh_heb_slo_uzb_tur_ses_mao_tsw_grk_krd_bsq_glc_gam_akn_cnt_bul_hin_xho_ita_bem_spa_hun_swa_tsn_est_eng_tig_geo_nor_urd_guj_fre_sod_mlt_lat_fin_ewe_sun_ger_ind_jpn_tml_kor_cze_prs_moo_pan_mly_rom_amr_tag_mnd_dut_cic_por_hau_arw_lit_ctl_alb_qcu_scr_bos_mol_fbf_sid_pol_anl_swe_bat_ukr_dgb_svk_dyu_jav_tha_chh_knd_lda_bam_aze_ben_mcd_azi_swt_vie_aeg_yor_zul_ven	-0.0915060310935619	-0.215701225002772	0.829693019435091
189	chh_guj_akn_arw_mlt_amh_sid_swe_aze_tur_ewe_mao_tsw_ita_lat_bsq_lit_hau_cic_mnd_rus_scr_ven_fre_swt_hin_est_xho_ses_fin_eng_heb_geo_por_afr_mol_mcd_aeg_amr_prs_hun_yor_bat_svk_tag_jpn_tml_kor_ctl_dut_lda_krd_sun_ukr_tig_mly_cnt_grk_swa_ben_gam_cze_nor_spa_pol_qcu_slo_ger_bul_dyu_sod_urd_owc_alb_jav_rom_zul_pan_bam_ind_tha_anl_knd_moo_igb_azi_bos_glc_uzb_bem_vie_wly_tsn_fbf_dgb	-0.53287148646997	-1.26939532375607	0.207467567216882
190	hau_arw_lda_prs_tig_sod_heb_por_uzb_azi_moo_mao_akn_spa_svk_bsq_krd_owc_dyu_cnt_bul_eng_ses_hin_bam_swe_hun_cic_yor_est_rus_amr_geo_cze_mcd_alb_dut_wly_anl_slo_fin_igb_sun_bos_bat_jpn_knd_kor_rom_pan_swa_guj_ind_lit_mlt_mly_mnd_lat_tsw_glc_amh_ukr_scr_afr_mol_qcu_ger_ita_ben_ven_sid_fre_gam_grk_tag_urd_fbf_pol_zul_jav_tha_aeg_tml_tsn_ewe_aze_nor_ctl_tur_bem_vie_chh_swt_xho_dgb	-0.928053834411979	-2.25151554119815	0.0267072640054868
191	sid_rom_yor_dut_mlt_anl_owc_ger_azi_aze_akn_jav_xho_scr_prs_bsq_ita_gam_bam_mnd_por_bos_fbf_grk_tsw_urd_hun_moo_swa_est_svk_chh_geo_mol_ukr_hin_rus_wly_aeg_pan_fin_bem_mly_ctl_ind_jpn_knd_kor_afr_alb_ewe_ben_bat_glc_amh_tag_cnt_cze_swt_fre_hau_spa_lat_guj_lit_qcu_slo_pol_swe_zul_amr_eng_tig_nor_sun_bul_dgb_arw_cic_mao_tha_sod_tml_tsn_dyu_uzb_krd_mcd_tur_igb_vie_heb_ven_ses_lda	-0.0238396731672083	-0.0561445487940787	0.955347101495959
192	gam_por_dgb_hin_anl_amh_hau_lit_azi_uzb_moo_mly_swt_scr_nor_bsq_grk_sid_igb_mnd_guj_eng_bam_glc_fbf_arw_est_swa_yor_fin_mol_heb_geo_fre_ita_mcd_ukr_aeg_mlt_spa_hun_ewe_mao_alb_ind_jpn_knd_kor_dut_prs_zul_svk_tag_ben_amr_sun_cnt_rom_tsn_pan_wly_pol_ctl_afr_bul_qcu_ger_rus_bos_tsw_tig_slo_chh_swe_bat_cze_akn_krd_ses_jav_tha_sod_tml_xho_ven_aze_urd_lat_tur_lda_vie_owc_cic_bem_dyu	-0.16586745673962	-0.391958176551739	0.695985872371846
193	owc_pol_yor_prs_tig_anl_gam_pan_uzb_azi_swa_tag_swt_ctl_spa_bsq_mol_sid_moo_cnt_rom_ukr_ses_por_ven_krd_hun_tsw_akn_est_ita_sod_geo_ben_afr_svk_ger_chh_aeg_alb_fin_cic_bat_glc_mao_jpn_tml_kor_swe_slo_tsn_dut_sun_fre_mlt_jav_mnd_urd_igb_rus_wly_lat_nor_scr_guj_qcu_grk_bul_mcd_zul_heb_bos_hau_eng_mly_lit_fbf_cze_dgb_ind_tha_amr_knd_ewe_bam_tur_arw_hin_aze_lda_vie_amh_xho_bem_dyu	-0.0994304418624559	-0.234266179728711	0.81529330444037
194	anl_rom_swa_spa_chh_gam_amh_rus_aze_azi_dgb_ind_tsw_nor_dut_bsq_svk_hau_ven_mnd_glc_prs_bem_lit_fbf_grk_est_bam_ses_hun_arw_tig_geo_fre_guj_lat_mol_sid_aeg_ger_fin_akn_mao_ctl_tag_jpn_knd_kor_mcd_pol_dyu_eng_bat_ita_sod_jav_cnt_bos_xho_ukr_wly_afr_pan_krd_ben_qcu_alb_urd_por_moo_owc_hin_heb_swe_sun_slo_ewe_cze_tsn_mly_tha_mlt_tml_yor_zul_uzb_bul_scr_tur_lda_vie_amr_swt_igb_cic	-0.595414418385753	-1.41971594611478	0.159033810804527
195	heb_rom_bam_glc_wly_gam_hau_eng_azi_uzb_yor_mao_ewe_fre_bul_bsq_ger_amr_lda_cnt_swe_spa_bem_grk_dgb_hin_est_ses_moo_hun_ben_sod_geo_cze_dut_ukr_svk_sid_anl_urd_fin_swt_bat_scr_jav_jpn_knd_kor_ctl_afr_xho_rus_tag_prs_tig_mly_mnd_slo_akn_pan_mlt_arw_pol_krd_bos_qcu_mol_nor_por_dyu_aeg_ita_chh_guj_ind_mcd_tsw_alb_cic_sun_tha_owc_tml_igb_zul_tur_lat_lit_aze_fbf_vie_amh_ven_swa_tsn	-0.218138042780802	-0.514940569370339	0.607816299626883
196	aeg_svk_fbf_eng_tig_mlt_sod_grk_aze_tur_cic_mao_xho_ctl_lit_bsq_ita_amh_swa_cnt_pan_cze_ewe_afr_dyu_bul_est_swt_lda_hun_dut_hau_geo_lat_ukr_nor_rom_sid_owc_ger_fin_moo_jav_slo_ind_jpn_knd_kor_rus_swe_bam_mol_bat_urd_chh_tag_mnd_arw_tsn_ben_wly_por_spa_fre_mcd_qcu_hin_guj_bos_bem_gam_alb_amr_scr_sun_krd_ses_prs_igb_mly_tha_anl_tml_akn_yor_uzb_glc_pol_azi_zul_vie_heb_ven_tsw_dgb	-0.950728417586458	-2.31017155081545	0.0230905006863994
197	gam_nor_cic_hin_chh_owc_mlt_afr_tur_uzb_swt_bat_ewe_glc_krd_bsq_ita_tig_dgb_cnt_ctl_spa_akn_cze_ven_grk_est_dyu_bem_hun_mcd_sid_geo_guj_scr_arw_fre_anl_heb_pol_fin_bam_mly_mol_ind_jpn_tml_kor_pan_dut_igb_rus_sun_ben_wly_jav_mnd_swe_xho_svk_amr_rom_alb_por_slo_qcu_ukr_ger_lit_ses_sod_urd_aeg_bos_tag_eng_zul_bul_fbf_mao_tha_hau_knd_tsn_swa_azi_lat_prs_aze_tsw_vie_amh_moo_yor_lda	0.127227342172726	0.299321745194847	0.765362465001817
198	sid_mcd_yor_svk_tig_amh_aeg_arw_uzb_azi_zul_bat_ven_ben_bul_bsq_por_heb_ewe_mnd_swe_rom_cic_eng_tsw_pan_fin_swt_fbf_est_urd_anl_geo_dut_alb_pol_lat_mlt_amr_fre_hun_bam_mly_slo_jav_jpn_tml_kor_prs_hin_moo_spa_sun_krd_sod_tag_cnt_ita_dyu_ukr_chh_scr_rus_glc_afr_qcu_nor_guj_ctl_tsn_owc_grk_hau_mol_mao_cze_igb_ger_swa_ind_tha_wly_knd_dgb_ses_aze_lit_bos_tur_xho_vie_gam_bem_lda_akn	-0.319598985919119	-0.755915735344283	0.451610168146115
199	chh_spa_dyu_glc_tig_aeg_wly_pol_aze_uzb_bam_bat_yor_bul_mol_bsq_pan_mlt_akn_cnt_rus_ben_tsw_bos_zul_eng_est_swa_ven_fin_ukr_sid_geo_rom_krd_urd_mcd_hau_amh_svk_hun_lda_ind_alb_jav_jpn_tml_kor_lit_dut_fbf_ger_mly_slo_owc_sun_mnd_grk_cic_arw_amr_guj_prs_afr_scr_qcu_ita_fre_ctl_tsn_heb_lat_gam_nor_mao_swe_bem_cze_swt_tag_tha_sod_knd_ewe_xho_tur_hin_por_azi_ses_vie_anl_igb_dgb_moo	-0.323223058672947	-0.765238785542852	0.446067004472222
200	sid_grk_bam_lat_mlt_tig_aeg_ctl_aze_azi_fbf_mly_moo_rom_mol_bsq_pan_chh_akn_cnt_urd_arw_bem_por_ven_rus_fin_yor_dyu_est_swe_heb_geo_pol_slo_bul_svk_owc_gam_cze_hun_swa_jav_spa_mao_jpn_knd_kor_scr_lit_tsn_krd_bat_guj_hau_tag_mnd_ukr_ewe_alb_anl_mcd_eng_ger_glc_qcu_dut_afr_hin_lda_amh_nor_wly_bos_sun_ita_tsw_ben_zul_ind_tha_sod_tml_igb_dgb_uzb_fre_prs_tur_cic_vie_amr_swt_ses_xho	-0.0557113512499681	-0.131282693307391	0.895835267875262
201	owc_lat_yor_prs_chh_amh_amr_alb_tur_azi_ses_tag_cic_spa_ger_bsq_urd_sod_dyu_mnd_lit_pan_ewe_afr_lda_ctl_fin_moo_igb_est_ukr_aeg_geo_slo_pol_nor_grk_mlt_hau_guj_hun_xho_ind_krd_bat_jpn_knd_kor_swe_por_swt_cze_mao_ita_wly_sun_cnt_hin_tsn_mcd_sid_rom_rus_arw_svk_qcu_mol_bos_fre_zul_anl_bul_heb_glc_mly_dut_tsw_scr_swa_jav_tha_tig_tml_fbf_dgb_aze_ben_eng_uzb_bam_vie_gam_bem_ven_akn	-0.132908902522688	-0.313665118594746	0.754477847372292
202	anl_swe_bam_slo_hau_aeg_sid_bul_azi_uzb_yor_sun_xho_ctl_guj_bsq_rom_mlt_fbf_cnt_nor_grk_swa_por_lda_ita_fin_moo_cic_est_ben_amr_geo_pan_cze_mol_prs_chh_owc_rus_hun_ses_jav_hin_tag_jpn_tml_kor_afr_urd_akn_lit_mao_ger_sod_ind_mnd_alb_dgb_scr_amh_arw_glc_fre_mcd_qcu_pol_dut_svk_zul_gam_krd_wly_ukr_mly_eng_swt_spa_bem_bat_tha_tig_knd_tsn_ewe_tur_lat_bos_aze_tsw_vie_heb_ven_dyu_igb	-0.73405944335763	-1.76548097710944	0.0807651794627613
203	owc_dut_swa_grk_aeg_wly_heb_por_azi_tur_bam_mao_akn_bul_guj_bsq_mol_tig_tsn_mnd_scr_ben_dgb_pan_cic_nor_est_bem_ses_fin_cze_amh_geo_arw_lit_afr_ctl_anl_amr_slo_hun_yor_bat_glc_jav_jpn_tml_kor_krd_urd_dyu_ita_tag_svk_gam_sun_cnt_rom_igb_prs_hau_mcd_rus_lat_spa_qcu_hin_bos_eng_tsw_chh_ger_sid_swe_mly_fre_ven_alb_ewe_ind_tha_sod_knd_fbf_zul_uzb_ukr_pol_aze_xho_vie_mlt_moo_swt_lda	-0.305553754748771	-0.722667714443822	0.47169749967674
204	mlt_arw_zul_pol_sid_wly_amh_hin_tur_azi_yor_mly_bam_bos_mol_bsq_slo_sod_akn_mnd_lat_spa_tsw_ita_swa_ukr_fin_ewe_bem_hun_prs_amr_geo_swe_pan_scr_dut_hau_owc_afr_est_moo_sun_guj_ind_jpn_tml_kor_lit_alb_lda_eng_bat_por_heb_tag_cnt_urd_xho_glc_chh_grk_krd_rom_ger_qcu_mcd_fre_ctl_tsn_gam_cze_tig_rus_jav_svk_igb_bul_ven_mao_tha_anl_knd_cic_dgb_aze_ben_nor_uzb_fbf_vie_aeg_dyu_ses_swt	-0.941861229331884	-2.28920418440091	0.0243304564469095
205	amr_rom_ses_ben_owc_wly_aeg_rus_aze_uzb_ven_bat_moo_ctl_por_bsq_eng_chh_dgb_mnd_nor_hin_lda_slo_yor_ita_hun_swa_dyu_est_alb_heb_geo_urd_bos_dut_prs_anl_mlt_mcd_fin_akn_ind_scr_mao_jpn_tml_kor_krd_ger_zul_arw_mly_cze_sod_jav_cnt_bul_fbf_grk_amh_svk_swe_ukr_fre_qcu_afr_pan_lat_bem_sid_lit_gam_guj_tag_glc_xho_pol_bam_sun_tha_hau_knd_swt_tsw_tur_spa_mol_azi_cic_vie_tig_tsn_ewe_igb	-0.704248258543237	-1.6892103327574	0.0945292311430236
206	chh_cze_igb_glc_anl_amh_gam_krd_azi_aze_tsw_mly_lda_scr_eng_bsq_spa_mlt_tsn_mnd_prs_bul_swa_slo_bam_ita_est_yor_akn_hun_rom_wly_geo_hin_bos_ctl_svk_tig_hau_ukr_fin_bem_tag_rus_bat_jpn_tml_kor_arw_nor_moo_afr_ind_grk_heb_sun_cnt_dut_zul_pol_owc_pan_por_lit_mol_qcu_ben_urd_fre_cic_sid_ger_aeg_alb_mao_swe_ses_lat_ven_jav_tha_sod_knd_ewe_dyu_uzb_mcd_guj_tur_fbf_vie_amr_swt_dgb_xho	0.454767888884234	1.07023256144911	0.287284415112244
207	amr_grk_ses_swe_chh_mlt_amh_krd_uzb_azi_ven_tag_cic_mcd_lit_bsq_pol_tig_dgb_mnd_glc_dut_lda_spa_tsn_fre_fin_swt_tsw_est_guj_aeg_geo_scr_bos_svk_eng_owc_wly_pan_hun_igb_mao_rus_ind_jpn_knd_kor_urd_slo_zul_arw_jav_ita_sod_bat_cnt_ben_akn_ukr_gam_alb_por_rom_cze_qcu_mol_bul_afr_xho_heb_prs_sid_ctl_mly_ger_ewe_lat_bem_sun_tha_hau_tml_swa_yor_tur_nor_hin_aze_dyu_vie_anl_moo_bam_fbf	-0.180840722516178	-0.426880422770948	0.670453040885724
208	tig_svk_igb_ger_owc_aeg_amh_slo_tur_uzb_dgb_mao_yor_ita_ukr_bsq_mol_sod_lda_mnd_dut_guj_akn_mcd_fbf_urd_hun_zul_ven_est_por_amr_geo_spa_lat_nor_ben_heb_wly_bul_fin_swa_jav_ctl_bat_jpn_knd_kor_krd_fre_ewe_hin_mly_pan_chh_ind_cnt_eng_moo_bos_gam_rom_pol_rus_grk_qcu_alb_arw_swe_bam_hau_lit_mlt_prs_tag_afr_xho_scr_dyu_sun_tha_sid_tml_tsn_cic_azi_cze_glc_aze_ses_vie_anl_tsw_swt_bem	-0.608893243905836	-1.45540680122052	0.148924013812849
209	chh_guj_zul_arw_sid_wly_sod_ger_uzb_tur_igb_bat_yor_prs_rom_bsq_scr_amr_swt_cnt_spa_hin_lda_pan_xho_fre_hun_cic_moo_fin_rus_tig_geo_svk_bos_afr_por_anl_owc_krd_est_swa_mao_glc_jav_jpn_tml_kor_ctl_mcd_dyu_slo_tag_eng_amh_sun_mnd_ben_ses_ita_mlt_bul_dut_pol_alb_qcu_grk_nor_mol_tsw_aeg_lat_hau_swe_mly_cze_akn_lit_fbf_ind_tha_heb_knd_dgb_tsn_aze_urd_ukr_azi_bem_vie_gam_ewe_bam_ven	0.232066466905415	0.546971433358922	0.585708453246481
210	amr_afr_dgb_ctl_gam_mlt_owc_pol_azi_aze_fbf_ind_bem_lit_arw_bsq_rom_wly_igb_mnd_ita_fre_cic_lat_ses_cze_fin_ewe_bam_est_glc_sid_geo_eng_swe_bos_pan_heb_chh_mol_hun_tsn_mao_urd_tag_jpn_knd_kor_prs_ben_ven_ukr_bat_mcd_aeg_sun_cnt_scr_tsw_rus_hau_nor_slo_hin_krd_qcu_guj_ger_bul_lda_amh_alb_anl_por_jav_spa_swa_svk_xho_mly_tha_tig_tml_yor_dyu_uzb_dut_grk_tur_zul_vie_sod_akn_moo_swt	0.247093056136794	0.581892932299185	0.562046716588908
211	mlt_lat_akn_alb_heb_hau_chh_lit_uzb_aze_ven_mly_swa_afr_rus_bsq_pol_tig_swt_mnd_krd_urd_fbf_ukr_ewe_nor_est_dgb_bam_hun_rom_owc_geo_eng_prs_spa_por_amr_gam_svk_fin_lda_mao_hin_jav_jpn_tml_kor_arw_scr_igb_ben_ind_ita_anl_bat_cnt_grk_cic_mcd_sid_guj_slo_pan_cze_qcu_dut_fre_swe_tsw_aeg_ger_amh_bul_sun_glc_ses_ctl_dyu_tag_tha_wly_knd_tsn_zul_azi_bos_mol_tur_moo_vie_sod_yor_xho_bem	0.333989871869211	0.787287018945422	0.433115708709161
212	heb_bul_zul_afr_aeg_wly_gam_mol_tur_azi_dgb_ind_ewe_spa_ben_bsq_eng_hau_ses_cnt_por_bos_cic_urd_lda_fre_fin_bam_fbf_hun_prs_sid_geo_mcd_swe_arw_rus_amh_chh_glc_est_ven_bat_ita_tag_jpn_tml_kor_hin_guj_akn_alb_mly_lit_sod_sun_mnd_pol_bem_cze_tig_svk_nor_krd_slo_qcu_pan_lat_ukr_tsw_owc_dut_anl_grk_mao_ger_igb_rom_dyu_jav_tha_mlt_knd_swa_yor_aze_scr_ctl_uzb_swt_vie_amr_tsn_xho_moo	0.374707154223394	0.882902236715361	0.379565625667438
213	owc_afr_dyu_dut_sid_chh_amr_nor_azi_uzb_tsn_tag_fbf_slo_bos_bsq_pol_heb_swa_cnt_lit_scr_cic_fre_xho_glc_hun_dgb_ven_est_pan_tig_geo_hin_guj_ger_cze_sod_aeg_lat_fin_tsw_jav_urd_ind_jpn_knd_kor_spa_arw_igb_bul_bat_svk_hau_mao_mnd_eng_swt_grk_mlt_alb_mol_rus_prs_qcu_rom_swe_ita_bem_anl_mcd_amh_ben_sun_krd_yor_ctl_moo_mly_tha_wly_tml_zul_bam_tur_ukr_por_aze_ewe_vie_gam_akn_lda_ses	-0.561109987028299	-1.33878211394289	0.183905031073623
214	heb_cze_ses_arw_amh_mlt_tig_spa_uzb_aze_lda_ind_tsn_ita_guj_bsq_bul_chh_xho_mnd_dut_ctl_dyu_eng_igb_slo_fin_yor_ewe_est_glc_aeg_geo_mcd_fre_bos_mol_gam_wly_krd_hun_swa_jav_nor_sun_jpn_knd_kor_por_lat_fbf_urd_bat_prs_amr_tag_cnt_lit_akn_swe_sid_ger_rom_svk_grk_qcu_ukr_pan_scr_ven_sod_afr_hau_ben_mao_rus_dgb_hin_moo_mly_tha_owc_tml_bem_cic_azi_alb_pol_tur_bam_vie_anl_zul_tsw_swt	-0.586851801355845	-1.40262221733878	0.164058996903882
215	wly_rus_dyu_ukr_mlt_sid_aeg_afr_azi_aze_dgb_tag_moo_ctl_bul_bsq_mol_hau_ven_mnd_spa_glc_akn_pol_cic_por_est_ewe_yor_fin_svk_heb_geo_urd_swe_ita_guj_sod_amh_fre_hun_bem_ind_hin_mly_jpn_tml_kor_grk_ger_zul_eng_mao_lit_owc_jav_cnt_pan_xho_mcd_anl_ben_alb_dut_slo_qcu_scr_krd_rom_bam_amr_prs_gam_bos_bat_lat_igb_cze_lda_sun_tha_tig_knd_swa_fbf_tur_arw_nor_uzb_tsw_vie_chh_tsn_ses_swt	0.318001109284415	0.750888429061265	0.454615587813963
216	anl_slo_bam_por_tig_mlt_heb_alb_azi_tur_moo_tag_igb_ger_grk_bsq_lit_hau_dgb_mnd_krd_urd_bem_afr_xho_ctl_hun_tsn_cic_fin_hin_sod_geo_cze_mcd_pol_spa_chh_amr_lat_est_ven_mao_glc_ind_jpn_knd_kor_svk_fre_lda_ben_sun_prs_amh_bat_cnt_rus_akn_swe_wly_nor_ita_scr_bul_qcu_mol_eng_ukr_swa_aeg_rom_owc_dut_jav_arw_ses_bos_ewe_mly_tha_gam_tml_swt_dyu_aze_guj_pan_uzb_zul_vie_sid_yor_fbf_tsw	-0.583175989946408	-1.39398813464275	0.16664301172793
217	owc_bos_dyu_ger_amh_sod_gam_eng_tur_uzb_akn_mao_ses_glc_rus_bsq_lit_heb_tsw_cnt_pol_rom_lda_grk_bem_ukr_hun_swt_igb_fin_por_chh_geo_mol_bul_scr_guj_wly_amr_arw_est_moo_ind_hin_tag_jpn_knd_kor_pan_afr_tsn_urd_jav_ctl_hau_mly_mnd_prs_ven_mcd_mlt_alb_ben_lat_krd_qcu_spa_svk_fre_cic_tig_nor_sid_dut_sun_cze_dgb_ita_bam_bat_tha_anl_tml_zul_yor_aze_swe_slo_azi_xho_vie_aeg_swa_ewe_fbf	-0.688867535447647	-1.65001366263101	0.102313748540954
218	amh_cze_yor_afr_owc_chh_gam_spa_tur_aze_dgb_mly_xho_slo_hin_bsq_ger_mlt_cic_mnd_prs_eng_fbf_por_ven_krd_hun_bem_moo_fin_alb_sid_geo_mol_swe_bul_glc_aeg_sod_ctl_est_dyu_sun_urd_ind_jpn_knd_kor_grk_rom_lda_fre_jav_mcd_anl_bat_cnt_dut_bam_bos_tig_pol_arw_rus_lat_qcu_ukr_pan_guj_swa_hau_scr_wly_lit_mao_nor_zul_ita_tsn_tag_tha_heb_tml_ses_swt_azi_ben_svk_uzb_tsw_vie_amr_igb_akn_ewe	-0.557008193405544	-1.32904205372326	0.187085529933757
219	amr_ita_cic_bos_heb_chh_gam_rus_tur_azi_akn_bat_fbf_scr_glc_bsq_lit_sid_moo_mnd_fre_por_lda_mol_zul_pan_est_bam_dgb_fin_swe_aeg_geo_ger_ctl_afr_lat_anl_wly_grk_hun_tsn_mly_arw_tag_jpn_knd_kor_rom_eng_swa_hin_jav_svk_mlt_ind_cnt_ukr_ven_slo_sod_ben_urd_guj_mcd_qcu_pol_alb_bul_bem_owc_nor_tig_dut_mao_spa_dyu_cze_igb_sun_tha_hau_tml_ewe_ses_uzb_krd_prs_aze_yor_vie_amh_tsw_xho_swt	-0.130172868706523	-0.307085946042774	0.759464518930726
220	chh_afr_tsn_nor_hau_amh_gam_glc_tur_uzb_moo_bat_akn_cze_ben_bsq_dut_aeg_lda_cnt_lit_pol_ewe_mol_fbf_ger_est_bem_dgb_fin_eng_heb_geo_swe_ctl_rom_pan_sod_wly_krd_hun_tsw_mao_prs_sun_jpn_knd_kor_scr_rus_igb_ukr_mly_hin_anl_tag_mnd_spa_zul_arw_sid_fre_grk_bul_slo_qcu_guj_bos_ita_xho_mlt_svk_amr_alb_jav_lat_bam_mcd_cic_ind_tha_owc_tml_ven_swt_aze_por_urd_azi_swa_vie_tig_dyu_yor_ses	0.352692178310121	0.830467819099659	0.408401223240638
221	sod_por_ewe_ben_tig_chh_anl_slo_aze_tur_dyu_mly_tsn_bos_dut_bsq_urd_amh_yor_cnt_eng_ita_zul_ukr_fbf_swe_hun_akn_tsw_est_lat_gam_geo_grk_nor_ger_mol_aeg_wly_mcd_fin_ses_sun_cze_mao_jpn_tml_kor_afr_krd_swt_pan_ind_alb_hau_bat_mnd_svk_bam_arw_mlt_bul_scr_prs_rom_qcu_pol_fre_hin_bem_sid_glc_amr_lit_jav_guj_lda_rus_moo_tag_tha_heb_knd_ven_cic_azi_ctl_spa_uzb_dgb_vie_owc_swa_igb_xho	-0.0578899790774051	-0.136432287543776	0.891774455769738
222	tig_prs_igb_ita_sid_wly_owc_rus_tur_uzb_tsw_ind_swa_slo_ukr_bsq_krd_heb_ses_cnt_rom_ben_moo_swe_dgb_ger_est_cic_ewe_fin_dut_hau_geo_lit_mol_scr_alb_sod_aeg_glc_hun_dyu_jav_bul_bat_jpn_tml_kor_eng_svk_ven_afr_sun_guj_gam_mao_mnd_grk_bem_ctl_mlt_cze_pan_por_bos_qcu_arw_mcd_nor_fbf_chh_urd_amr_hin_tag_spa_bam_fre_zul_mly_tha_anl_knd_tsn_xho_azi_lat_pol_aze_yor_vie_amh_lda_swt_akn	-0.707065881362231	-1.69909424483021	0.0926443551413101
223	wly_mcd_bem_prs_gam_anl_amr_arw_tur_azi_ewe_mly_cic_rus_svk_bsq_cze_tig_dgb_cnt_ger_ukr_xho_bul_fbf_ben_est_dyu_moo_fin_lat_sid_geo_urd_dut_pol_lit_chh_owc_grk_hun_lda_bat_rom_jav_jpn_tml_kor_ctl_swe_ven_alb_sun_eng_hau_tag_mnd_krd_zul_por_amh_ita_afr_scr_pan_qcu_spa_mol_nor_swa_aeg_bos_sod_fre_ind_hin_yor_slo_tsn_mao_tha_heb_knd_akn_igb_aze_glc_guj_uzb_ses_vie_mlt_bam_tsw_swt	-0.19765787950786	-0.46656037182977	0.64190553550556
224	sod_dut_xho_bos_aeg_anl_sid_mol_tur_aze_igb_mly_moo_ger_pol_bsq_ctl_hau_tsw_cnt_grk_eng_zul_lit_akn_svk_hun_dgb_swt_est_pan_heb_geo_ben_lat_prs_alb_tig_amh_slo_fin_ven_bat_arw_mao_jpn_tml_kor_glc_por_ses_hin_tag_fre_owc_sun_mnd_bul_bem_swe_amr_mcd_rom_ita_urd_qcu_nor_krd_spa_yor_gam_cze_chh_afr_ind_rus_fbf_scr_dyu_jav_tha_mlt_knd_bam_tsn_azi_ukr_guj_uzb_ewe_vie_wly_swa_cic_lda	-0.464066967290773	-1.10270816015626	0.272999310107686
225	wly_pol_swa_ukr_tig_hau_sod_mcd_azi_uzb_bam_jav_ses_ita_eng_bsq_hin_amh_lda_cnt_spa_ben_ewe_guj_ven_rus_fin_tsn_bem_est_scr_anl_geo_mol_alb_bul_rom_heb_sid_arw_hun_cic_sun_afr_ind_jpn_knd_kor_slo_cze_igb_krd_mao_fre_owc_bat_mnd_prs_zul_glc_chh_grk_svk_bos_pan_qcu_lit_dut_ger_akn_mlt_urd_gam_por_tag_nor_dgb_ctl_tsw_mly_tha_amr_tml_xho_fbf_aze_lat_swe_tur_yor_vie_aeg_dyu_moo_swt	-1.26368168231265	-3.13725867710977	0.00228418785150232
226	gam_dut_tsw_pan_sid_tig_owc_lat_uzb_aze_dgb_jav_igb_ger_bul_bsq_eng_aeg_ewe_cnt_arw_rom_fbf_krd_moo_ita_hun_bam_xho_est_ctl_amh_geo_hin_afr_mcd_ben_amr_wly_svk_fin_bem_sun_lit_mly_jpn_tml_kor_por_bos_ven_guj_tag_urd_heb_bat_mnd_fre_yor_nor_anl_cze_alb_swe_ukr_qcu_prs_grk_slo_akn_mlt_mol_chh_pol_ind_spa_tsn_rus_swt_mao_tha_hau_knd_lda_dyu_tur_glc_scr_azi_cic_vie_sod_swa_zul_ses	-0.106382963522052	-0.250880429253587	0.802460015510451
227	sod_fre_bem_ben_gam_hau_tig_ita_aze_azi_tsn_ind_bam_bul_alb_bsq_ukr_aeg_dyu_mnd_lit_spa_igb_eng_dgb_hin_hun_cic_ses_est_pan_amr_geo_afr_arw_krd_grk_chh_anl_cze_fin_moo_tag_rom_jav_jpn_knd_kor_mol_prs_fbf_urd_bat_nor_heb_mao_cnt_ctl_yor_guj_sid_glc_ger_mcd_bos_qcu_rus_lat_por_xho_owc_svk_amh_swe_mly_scr_lda_dut_akn_sun_tha_mlt_tml_zul_swt_uzb_slo_pol_tur_ven_vie_wly_ewe_swa_tsw	-0.574168834639414	-1.36802075738691	0.174601960548308
228	gam_bul_igb_guj_aeg_tig_amh_mol_aze_uzb_lda_mly_bem_eng_alb_bsq_grk_sid_ven_cnt_scr_afr_tsw_ctl_cic_arw_est_xho_swa_fin_ger_heb_geo_swe_rus_glc_urd_anl_wly_nor_hun_akn_mao_por_ind_jpn_knd_kor_prs_hin_ewe_bos_bat_slo_mlt_sun_mnd_spa_dgb_rom_sod_krd_ita_lat_lit_qcu_ben_dut_mcd_zul_owc_svk_amr_pan_tag_ukr_yor_cze_bam_jav_tha_chh_tml_ses_dyu_azi_pol_fre_tur_swt_vie_hau_moo_fbf_tsn	-0.145378634290173	-0.343086733095223	0.732307532802195
229	amh_glc_moo_prs_amr_anl_hau_pan_aze_uzb_swt_bat_swa_spa_afr_bsq_guj_owc_xho_cnt_mcd_ctl_akn_pol_bem_lit_est_dgb_bam_fin_nor_tig_geo_lat_mol_rom_dut_sid_mlt_arw_hun_ven_mao_hin_mly_jpn_tml_kor_por_rus_lda_ita_sun_alb_aeg_tag_mnd_swe_yor_krd_chh_ben_bul_cze_fre_qcu_ukr_svk_urd_cic_sod_bos_wly_slo_ind_eng_tsw_grk_fbf_jav_tha_heb_knd_ewe_dyu_tur_scr_ger_azi_ses_vie_gam_zul_igb_tsn	0.482760971727318	1.1379097211744	0.258081237773737
230	gam_ita_bam_ger_anl_sid_chh_prs_azi_aze_ven_ind_bem_slo_mcd_bsq_pol_tig_moo_cnt_eng_ctl_cic_bos_tsw_grk_est_igb_lda_fin_rus_heb_geo_fre_glc_alb_spa_owc_amr_afr_hun_swa_sun_ben_tag_jpn_tml_kor_lat_swe_zul_por_bat_bul_wly_jav_mnd_nor_dgb_urd_sod_rom_hin_lit_scr_qcu_svk_dut_mol_dyu_aeg_pan_mlt_krd_mao_arw_ewe_cze_swt_mly_tha_amh_knd_ses_tsn_tur_ukr_guj_uzb_yor_vie_hau_fbf_xho_akn	0.783792208009361	1.86415684375976	0.0654542139674485
231	wly_mcd_dyu_svk_sid_aeg_hau_rom_uzb_aze_dgb_bat_fbf_afr_lat_bsq_cze_amr_swa_mnd_prs_mol_ven_scr_bam_nor_fin_ses_lda_est_guj_sod_geo_lit_bul_rus_krd_anl_chh_glc_hun_moo_mly_ukr_mao_jpn_tml_kor_alb_arw_zul_fre_jav_por_owc_tag_cnt_spa_xho_ctl_heb_ger_urd_pol_ita_qcu_grk_pan_ben_yor_mlt_eng_gam_hin_ind_dut_tsn_swe_igb_sun_tha_amh_knd_cic_swt_azi_bos_slo_tur_tsw_vie_tig_akn_ewe_bem	-0.718218193196049	-1.72763467176721	0.0873732041105612
232	heb_dut_fbf_ben_wly_aeg_amr_ita_tur_azi_swa_tag_ses_prs_pol_bsq_cze_mlt_xho_cnt_ukr_scr_moo_hin_cic_fre_est_yor_igb_fin_rom_chh_geo_nor_eng_bos_svk_tig_hau_lat_hun_zul_mao_alb_bat_jpn_knd_kor_grk_arw_tsw_krd_jav_afr_sid_mly_mnd_ctl_bam_slo_gam_mcd_guj_rus_swe_qcu_lit_pan_mol_swt_anl_glc_sod_spa_ind_urd_bem_por_akn_sun_tha_owc_tml_ewe_dgb_aze_ger_bul_uzb_tsn_vie_amh_dyu_lda_ven	-0.963519693917493	-2.34321411121065	0.0212494915970227
233	hau_pol_swa_ctl_amr_tig_chh_ukr_tur_aze_dyu_jav_igb_arw_prs_bsq_mol_heb_tsn_cnt_alb_cze_bam_scr_ewe_por_fin_swt_zul_hun_svk_sod_geo_ger_guj_nor_slo_gam_amh_rus_est_bem_bat_krd_mao_jpn_knd_kor_grk_dut_fbf_hin_tag_eng_owc_ind_mnd_swe_lda_ita_sid_urd_pan_lit_afr_qcu_spa_bos_mcd_ven_wly_lat_mlt_bul_sun_glc_ses_ben_xho_mly_tha_anl_tml_tsw_yor_uzb_fre_rom_azi_moo_vie_aeg_cic_dgb_akn	-1.1075074472158	-2.72353516044414	0.00771418560344702
234	amh_spa_xho_lit_mlt_wly_tig_svk_azi_uzb_bem_mao_akn_ctl_ita_bsq_grk_aeg_swa_mnd_bos_por_yor_nor_dgb_rus_est_igb_tsn_fin_urd_hau_geo_scr_hin_afr_ukr_gam_owc_lat_hun_tsw_sun_dut_jav_jpn_knd_kor_swe_slo_lda_ben_tag_mcd_chh_ind_cnt_guj_moo_fre_sid_cze_arw_pan_pol_qcu_krd_bul_rom_dyu_sod_alb_heb_ger_bat_prs_ewe_glc_cic_mly_tha_amr_tml_ven_bam_tur_eng_mol_aze_swt_vie_anl_fbf_ses_zul	-0.761637885327574	-1.83098173812408	0.0703054074803303
235	amh_por_swt_nor_gam_mlt_owc_pan_aze_azi_swa_sun_zul_prs_rus_bsq_eng_wly_fbf_mnd_afr_guj_cic_ben_tsw_rom_est_moo_ewe_fin_ger_amr_geo_grk_glc_bos_fre_sod_tig_dut_hun_ses_mao_swe_mly_jpn_knd_kor_mol_lat_ven_alb_ind_cze_chh_jav_cnt_urd_dgb_hin_aeg_scr_arw_krd_ukr_qcu_lit_pol_bul_dyu_heb_slo_hau_spa_tag_ita_igb_svk_akn_bat_tha_sid_tml_lda_yor_tur_mcd_ctl_uzb_xho_vie_anl_tsn_bam_bem	0.197835079835533	0.466667579310516	0.641829105124467
236	gam_ben_dgb_arw_amh_chh_tig_prs_aze_uzb_xho_mly_moo_grk_cze_bsq_afr_amr_tsn_mnd_por_krd_bem_bos_swa_lit_fin_yor_ven_hun_glc_mlt_geo_pan_mcd_dut_ita_owc_wly_fre_est_tsw_mao_rus_tag_jpn_knd_kor_eng_spa_ewe_scr_ind_pol_hau_jav_cnt_ctl_swt_bul_aeg_ukr_urd_hin_swe_qcu_lat_rom_nor_fbf_sid_guj_sod_alb_sun_mol_cic_slo_ses_bat_tha_heb_tml_zul_akn_azi_svk_ger_tur_bam_vie_anl_lda_dyu_igb	0.0393585959766244	0.0927375872898543	0.926311519821838
237	hau_rom_bam_mcd_chh_wly_sod_ben_uzb_aze_akn_jav_igb_alb_mol_bsq_guj_sid_moo_cnt_lat_pan_ses_lit_dgb_grk_est_yor_dyu_hun_prs_gam_geo_slo_fre_bos_eng_tig_mlt_afr_fin_xho_sun_svk_mao_jpn_knd_kor_por_glc_ven_ita_bat_ctl_amh_tag_mnd_scr_bem_ger_owc_rus_krd_dut_cze_qcu_nor_bul_hin_lda_amr_arw_anl_pol_ind_urd_ewe_spa_fbf_mly_tha_heb_tml_swa_swt_tur_ukr_swe_azi_zul_vie_aeg_tsn_tsw_cic	-0.701814586745632	-1.68493945311763	0.0953533014375626
238	chh_ger_swa_lat_anl_amr_amh_ukr_tur_uzb_bam_bat_ewe_mcd_rus_bsq_prs_wly_yor_mnd_pan_slo_swt_bul_moo_svk_hun_xho_tsn_est_afr_hau_geo_cze_dut_pol_ita_owc_sid_swe_fin_bem_sun_urd_jav_jpn_tml_kor_lit_fre_tsw_ctl_tag_grk_mlt_ind_cnt_alb_cic_arw_tig_scr_krd_ben_rom_qcu_bos_guj_hin_fbf_heb_spa_aeg_nor_mly_eng_dyu_mol_zul_mao_tha_gam_knd_igb_ven_aze_glc_por_azi_ses_vie_sod_dgb_akn_lda	0.466319786122273	1.09954249566794	0.274369687834835
239	mlt_rom_zul_dut_chh_owc_amh_lit_azi_tur_tsn_mao_bem_svk_prs_bsq_mol_sid_dgb_cnt_swe_slo_fbf_lat_bam_ctl_hun_xho_swt_fin_bos_sod_geo_guj_por_fre_rus_tig_gam_mcd_est_swa_sun_bul_ind_jpn_tml_kor_ukr_alb_ewe_pan_tag_ben_aeg_bat_mnd_nor_dyu_arw_anl_eng_ger_pol_urd_qcu_scr_ita_grk_igb_hau_cze_wly_spa_jav_krd_tsw_glc_akn_mly_tha_heb_knd_ven_moo_uzb_afr_hin_aze_cic_vie_amr_lda_ses_yor	-0.00922133229206164	-0.0217332017662657	0.982707340798788
240	hau_dut_tsw_mcd_owc_sod_wly_prs_tur_uzb_tsn_tag_zul_guj_lit_bsq_swe_amh_swt_cnt_slo_glc_igb_ger_dgb_arw_fin_ven_yor_est_lat_gam_geo_svk_por_cze_rus_anl_heb_afr_hun_bem_jav_spa_mao_jpn_tml_kor_krd_ben_dyu_alb_bat_fre_sid_ind_mnd_ukr_cic_eng_amr_pan_bul_ctl_grk_qcu_scr_pol_nor_moo_tig_ita_aeg_bos_mly_hin_akn_mol_fbf_sun_tha_mlt_knd_ewe_ses_azi_rom_urd_aze_xho_vie_chh_bam_swa_lda	-0.0926766068315347	-0.218567350708659	0.827466008506101
241	anl_ukr_igb_alb_amh_aeg_owc_glc_uzb_aze_lda_ind_bem_grk_eng_bsq_ben_heb_tsw_mnd_nor_ita_tsn_lat_akn_spa_hun_moo_zul_fin_ctl_wly_geo_krd_fre_arw_lit_tig_sid_bos_est_dgb_sun_pan_jav_jpn_tml_kor_svk_por_yor_pol_mao_rus_chh_tag_cnt_afr_fbf_rom_amr_slo_scr_mol_dut_qcu_prs_mcd_urd_bam_mlt_guj_gam_ger_mly_bul_swa_hin_ewe_bat_tha_sod_knd_cic_swt_tur_cze_swe_azi_ven_vie_hau_xho_dyu_ses	-0.670347817140992	-1.60306849857993	0.112310628437219
242	chh_pol_tsw_rom_wly_aeg_heb_ukr_azi_tur_swa_mly_yor_arw_guj_bsq_ger_anl_xho_cnt_afr_grk_lda_mol_dgb_cze_fin_bam_cic_est_rus_gam_geo_ben_dut_por_hin_hau_mlt_pan_hun_akn_jav_lat_tag_jpn_tml_kor_spa_svk_igb_mcd_bat_ctl_amh_sun_mnd_fre_moo_krd_amr_scr_eng_slo_ita_qcu_lit_swe_bul_zul_sid_glc_tig_prs_ind_bos_ses_nor_dyu_mao_tha_owc_knd_ven_fbf_uzb_alb_urd_aze_ewe_vie_sod_bem_tsn_swt	-0.626662390028998	-1.498771708622	0.137319749655217
243	owc_pan_fbf_dut_tig_hau_heb_cze_aze_uzb_yor_ind_swa_krd_scr_bsq_svk_amr_cic_mnd_hin_spa_dyu_nor_ewe_afr_est_akn_ven_hun_arw_sid_geo_mol_swe_prs_guj_gam_anl_rus_fin_dgb_tag_ctl_mly_jpn_knd_kor_por_urd_zul_ger_bat_fre_wly_sun_cnt_slo_ses_rom_sod_ukr_lit_alb_bul_qcu_ita_ben_grk_xho_amh_bos_aeg_eng_jav_mcd_swt_lat_igb_mao_tha_mlt_tml_tsw_bem_tur_glc_pol_azi_moo_vie_chh_bam_lda_tsn	-0.641826743449398	-1.53189847555883	0.128942240567802
244	aeg_dut_tsn_slo_chh_wly_owc_arw_aze_uzb_bam_ind_cic_ger_hin_bsq_scr_heb_lda_cnt_pol_prs_swa_por_fbf_guj_est_yor_dgb_fin_mcd_mlt_geo_pan_fre_grk_swe_amr_anl_cze_hun_moo_jav_lit_tag_jpn_knd_kor_spa_krd_swt_lat_mly_eng_amh_mao_mnd_afr_bem_svk_sid_rom_ukr_nor_bul_qcu_ita_urd_mol_akn_gam_alb_sod_ben_bat_bos_dyu_ctl_ses_sun_tha_tig_tml_zul_tsw_tur_glc_rus_azi_ewe_vie_hau_igb_xho_ven	-0.833135324414409	-2.00832988426471	0.04750874602572
245	tig_lit_tsw_pol_sid_hau_heb_pan_azi_uzb_cic_jav_lda_glc_ben_bsq_slo_anl_fbf_cnt_nor_grk_swa_guj_swt_bul_fin_moo_akn_hun_bos_amh_geo_por_dut_cze_alb_amr_chh_fre_est_bam_mly_mcd_bat_jpn_tml_kor_prs_lat_yor_rus_tag_hin_owc_sun_mnd_eng_ven_ctl_aeg_afr_krd_arw_mol_qcu_urd_svk_spa_ewe_mlt_swe_wly_scr_mao_ukr_dgb_rom_dyu_ind_tha_gam_knd_bem_zul_tur_ger_ita_aze_xho_vie_sod_ses_igb_tsn	-0.404764968627241	-0.959922837484952	0.339583102175849
246	anl_svk_akn_krd_hau_aeg_heb_pol_azi_aze_dyu_bat_swt_mcd_ger_bsq_ita_wly_bam_cnt_swe_eng_cic_urd_lda_guj_hun_ses_tsw_fin_grk_mlt_geo_por_nor_lat_slo_owc_amh_cze_est_dgb_ind_afr_mao_jpn_knd_kor_ukr_alb_fbf_pan_sun_prs_chh_mly_mnd_rom_bem_dut_sid_hin_bul_lit_bos_qcu_mol_rus_fre_ven_gam_arw_sod_scr_jav_spa_ewe_glc_tsn_tag_tha_amr_tml_moo_yor_uzb_ctl_ben_tur_igb_vie_tig_zul_xho_swa	-0.959215698488874	-2.3283284248679	0.0220621528833747
247	tig_glc_bam_krd_gam_sod_amh_arw_azi_tur_igb_sun_ven_eng_scr_bsq_ita_wly_lda_mnd_lat_cze_zul_bul_bem_prs_hun_dgb_ewe_est_pol_anl_geo_por_slo_nor_swe_mlt_chh_spa_fin_xho_bat_urd_jav_jpn_knd_kor_svk_fre_swa_lit_mao_dut_heb_mly_cnt_ctl_fbf_mcd_aeg_bos_ger_ukr_mol_qcu_grk_rus_rom_swt_amr_pan_hau_ben_tag_afr_akn_hin_moo_ind_tha_sid_tml_dyu_yor_aze_guj_alb_uzb_tsn_vie_owc_ses_cic_tsw	0.220322999015468	0.519256745426546	0.60481528453556
248	owc_afr_dyu_scr_sod_chh_mlt_ctl_uzb_tur_zul_tag_yor_glc_mol_bsq_lat_amh_tsn_mnd_ben_bul_moo_rus_akn_dut_est_bem_ven_hun_hin_hau_geo_arw_pol_cze_svk_gam_aeg_por_fin_ses_ind_swe_mao_jpn_tml_kor_lit_nor_swt_ger_sun_ukr_amr_bat_cnt_grk_dgb_alb_anl_ita_rom_fre_spa_qcu_bos_urd_krd_swa_wly_mcd_tig_guj_jav_slo_cic_pan_ewe_mly_tha_heb_knd_tsw_igb_azi_eng_prs_aze_fbf_vie_sid_xho_bam_lda	-0.178007522129196	-0.420368148203621	0.675186241627097
249	amr_mol_swa_eng_hau_tig_sid_scr_uzb_azi_lda_bat_cic_rom_arw_bsq_alb_mlt_ewe_cnt_bos_cze_akn_urd_bam_bul_fin_bem_zul_hun_ctl_gam_geo_pan_mcd_afr_lat_heb_amh_swe_est_igb_sun_krd_mao_jpn_knd_kor_nor_glc_moo_ukr_ind_por_owc_jav_mnd_slo_fbf_ita_anl_spa_pol_prs_lit_qcu_svk_dut_ger_yor_wly_rus_aeg_guj_mly_ben_tsw_grk_ses_tag_tha_chh_tml_dgb_dyu_aze_fre_hin_tur_xho_vie_sod_tsn_ven_swt	0.138794963175985	0.326842482511709	0.744521498771721
250	sid_nor_bam_krd_gam_owc_mlt_ita_azi_uzb_ewe_ind_bem_grk_slo_bsq_ukr_hau_ses_mnd_fre_hin_swt_rom_lda_rus_fin_yor_zul_est_bos_sod_geo_mol_mcd_svk_arw_wly_aeg_cze_hun_igb_sun_pan_jav_jpn_tml_kor_spa_scr_akn_pol_mao_prs_amr_mly_cnt_dut_swa_lat_anl_ben_por_swe_alb_qcu_ger_urd_glc_cic_amh_afr_heb_ctl_bat_guj_dyu_lit_dgb_tag_tha_chh_knd_tsw_fbf_aze_eng_bul_tur_tsn_vie_tig_xho_ven_moo	0.0469063280852986	0.110344996307789	0.912373547602491
251	chh_alb_zul_svk_owc_amr_tig_pan_azi_uzb_akn_jav_swt_ger_bul_bsq_glc_sid_dyu_cnt_spa_urd_bam_nor_igb_lat_est_tsw_ven_fin_slo_hau_geo_afr_por_grk_fre_wly_anl_pol_hun_bem_bat_eng_ind_jpn_knd_kor_bos_mcd_lda_ben_sun_dut_aeg_mly_mnd_hin_ses_lit_gam_mol_swe_ita_cze_qcu_scr_krd_arw_cic_sod_guj_mlt_prs_tag_ctl_tsn_ukr_yor_mao_tha_amh_tml_moo_swa_tur_rom_rus_aze_dgb_vie_heb_ewe_fbf_xho	-0.204474126476836	-0.482426689207056	0.630636419804728
252	anl_grk_ses_mcd_tig_chh_wly_scr_aze_uzb_zul_sun_swa_slo_urd_bsq_mol_sod_cic_mnd_hin_lat_dyu_rom_ewe_ger_fin_bam_tsw_est_por_owc_geo_cze_pan_pol_ben_sid_aeg_eng_hun_lda_tag_fre_bat_jpn_knd_kor_arw_swe_xho_ctl_ind_bos_gam_jav_cnt_guj_akn_prs_amr_svk_glc_ita_nor_qcu_lit_krd_ukr_swt_amh_alb_hau_dut_mly_bul_igb_rus_tsn_mao_tha_mlt_tml_bem_moo_azi_afr_spa_tur_ven_vie_heb_dgb_yor_fbf	-0.34331246197841	-0.812862140601236	0.418373152816128
253	chh_ctl_moo_prs_aeg_sid_heb_ita_azi_uzb_swt_mao_bam_afr_spa_bsq_mcd_sod_swa_mnd_krd_urd_yor_por_zul_swe_hun_cic_fbf_est_guj_amh_geo_bul_alb_rus_dut_hau_gam_lat_fin_lda_ind_pan_bat_jpn_tml_kor_mol_hin_akn_ukr_tag_ben_tig_jav_cnt_rom_xho_grk_wly_ger_cze_fre_arw_qcu_glc_nor_lit_dgb_mlt_scr_owc_slo_sun_eng_ewe_pol_igb_mly_tha_anl_knd_tsw_bem_aze_bos_svk_tur_dyu_vie_amr_tsn_ven_ses	0.038558313265203	0.0907585500549524	0.927879639002362
254	tig_guj_yor_slo_amh_mlt_owc_nor_uzb_aze_igb_tag_zul_ben_afr_bsq_lat_gam_dgb_mnd_por_alb_akn_swe_ewe_svk_hun_swt_xho_fin_pan_sod_geo_glc_lit_ger_krd_chh_wly_rom_est_moo_mao_scr_sun_jpn_knd_kor_ita_mol_dyu_ukr_jav_bos_amr_ind_cnt_ctl_swa_fre_aeg_urd_rus_eng_grk_qcu_hin_prs_spa_ses_sid_bul_heb_arw_bat_mcd_ven_cze_fbf_mly_tha_anl_tml_tsn_lda_azi_dut_pol_tur_bam_vie_hau_bem_tsw_cic	-0.212222413853003	-0.501277571638171	0.617360287114568
255	heb_guj_xho_slo_gam_amh_amr_rom_azi_uzb_ses_mly_ewe_por_alb_bsq_glc_sod_cic_mnd_lat_grk_swt_hin_ven_rus_hun_lda_fbf_est_krd_owc_geo_swe_ukr_lit_bos_wly_anl_spa_fin_akn_ind_svk_tag_jpn_tml_kor_mcd_ita_yor_bul_mao_eng_aeg_bat_cnt_scr_bam_prs_chh_nor_arw_ben_urd_qcu_pol_fre_ger_tsw_sid_mol_hau_cze_jav_ctl_moo_dut_zul_sun_tha_tig_knd_dgb_tsn_tur_afr_pan_aze_swa_vie_mlt_bem_igb_dyu	-0.0102083381247212	-0.0240499442050097	0.980864298645946
256	sod_nor_akn_scr_mlt_chh_hau_lit_uzb_azi_bam_mao_ses_alb_svk_bsq_swe_amr_bem_mnd_mcd_mol_ven_ctl_moo_ita_est_zul_fbf_hun_guj_tig_geo_hin_slo_dut_por_amh_gam_rus_fin_tsn_ind_arw_jav_jpn_tml_kor_grk_ger_swa_spa_sun_cze_aeg_tag_cnt_bos_lda_prs_wly_bul_ben_eng_pol_qcu_pan_glc_krd_dgb_owc_fre_anl_lat_mly_ukr_swt_afr_ewe_bat_tha_heb_knd_dyu_tsw_aze_urd_rom_tur_yor_vie_sid_igb_cic_xho	-0.142795921691436	-0.336836923925443	0.736998777236367
257	tig_eng_ven_ben_mlt_amr_sid_svk_tur_uzb_zul_bat_swt_slo_afr_bsq_bul_heb_akn_cnt_spa_alb_dgb_lit_tsn_dut_hun_ses_cic_est_mcd_chh_geo_ita_urd_rom_mol_anl_hau_krd_fin_dyu_tag_ukr_mao_jpn_knd_kor_rus_pan_bam_fre_ind_ger_wly_sun_mnd_arw_bem_swe_gam_ctl_pol_nor_glc_qcu_bos_hin_grk_ewe_sod_scr_amh_lat_jav_prs_swa_cze_tsw_mly_tha_owc_tml_lda_fbf_aze_por_guj_azi_xho_vie_aeg_igb_moo_yor	-0.955339041911404	-2.32090732126849	0.0224774662281131
258	hau_hin_xho_bos_wly_gam_heb_svk_aze_tur_zul_bat_akn_mol_nor_bsq_scr_sod_tsw_cnt_eng_swe_swa_lat_swt_dut_fin_cic_tsn_est_por_amh_geo_slo_pol_prs_cze_owc_anl_ita_hun_moo_mly_afr_ind_jpn_tml_kor_guj_ger_bem_alb_tag_ukr_aeg_sun_mnd_rom_ses_arw_sid_fre_bul_ctl_rus_qcu_krd_glc_pan_ewe_amr_ben_tig_lit_mao_grk_lda_mcd_igb_jav_tha_chh_knd_dyu_ven_azi_urd_spa_uzb_bam_vie_mlt_yor_dgb_fbf	0.297057670375333	0.699525692292271	0.485969565870128
259	amh_nor_igb_lat_sod_hau_tig_hin_uzb_aze_bem_tag_yor_mcd_pan_bsq_slo_amr_lda_mnd_guj_svk_tsn_eng_tsw_por_fin_ven_fbf_est_scr_aeg_geo_ctl_rom_swe_mol_wly_gam_glc_hun_dgb_ind_dut_sun_jpn_knd_kor_afr_spa_dyu_ger_jav_fre_heb_bat_cnt_urd_ewe_bul_anl_prs_ita_rus_bos_qcu_lit_grk_pol_xho_mlt_arw_owc_alb_mly_krd_swt_ben_zul_mao_tha_chh_tml_cic_swa_azi_ukr_cze_tur_ses_vie_sid_akn_bam_moo	0.00785304489275814	0.0185103734765115	0.98527135683963
260	mlt_rus_moo_scr_sod_chh_wly_urd_uzb_aze_bem_tag_cic_por_slo_bsq_ger_owc_lda_mnd_spa_dut_igb_rom_akn_ukr_fin_yor_tsn_est_afr_gam_geo_mol_pol_arw_guj_hau_tig_ctl_hun_fbf_mly_mcd_jav_jpn_knd_kor_lat_hin_zul_svk_sun_prs_aeg_ind_cnt_eng_swt_bul_amr_ita_ben_cze_pan_qcu_swe_glc_nor_ewe_anl_bos_amh_krd_mao_lit_swa_alb_xho_bat_tha_sid_tml_bam_tsw_tur_grk_fre_azi_ven_vie_heb_ses_dgb_dyu	0.262496632709046	0.618489377338881	0.537764688192349
261	owc_mol_swt_spa_amh_sid_sod_krd_tur_aze_zul_ind_cic_slo_prs_bsq_lat_amr_akn_mnd_hin_ben_lda_ukr_bam_svk_fin_ewe_igb_hun_eng_mlt_geo_urd_rus_pol_ctl_anl_aeg_mcd_est_tsn_sun_dut_tag_jpn_knd_kor_lit_pan_dyu_alb_mao_scr_hau_jav_cnt_guj_swa_afr_tig_swe_glc_ger_por_qcu_fre_rom_bos_yor_heb_arw_chh_nor_bat_grk_tsw_bul_fbf_mly_tha_wly_tml_dgb_moo_azi_cze_ita_uzb_ses_vie_gam_bem_ven_xho	-0.145612089260145	-0.343710154678332	0.731840132525284
262	sid_glc_lda_rus_wly_hau_amh_fre_azi_tur_akn_bat_ewe_ctl_rom_bsq_ukr_owc_swa_cnt_arw_alb_yor_nor_igb_dut_hun_moo_zul_fin_krd_tig_geo_cze_ben_scr_bos_aeg_sod_eng_est_bem_mao_pan_mly_jpn_tml_kor_afr_por_swt_mcd_ind_lat_anl_sun_mnd_pol_ven_ita_mlt_bul_ger_slo_lit_qcu_prs_guj_grk_tsn_gam_hin_chh_svk_jav_swe_ses_spa_dyu_tag_tha_amr_knd_fbf_cic_aze_urd_mol_uzb_bam_vie_heb_dgb_xho_tsw	-0.701821480667502	-1.68523096575339	0.0952968685001421
263	chh_alb_ven_ben_sod_wly_owc_ita_uzb_aze_dyu_ind_swt_dut_urd_bsq_nor_aeg_fbf_mnd_svk_ukr_lda_ctl_swa_scr_hun_yor_cic_est_afr_anl_geo_prs_por_ger_bul_tig_sid_fre_fin_ses_bat_arw_sun_jpn_tml_kor_lat_pol_tsn_pan_mao_krd_amr_tag_cnt_bos_dgb_eng_gam_mol_mcd_slo_spa_qcu_guj_glc_grk_moo_hau_rus_amh_hin_mly_cze_ewe_lit_zul_jav_tha_mlt_knd_akn_tsw_tur_rom_swe_azi_xho_vie_heb_igb_bam_bem	-0.689198768667503	-1.6555686574408	0.101179963809242
264	amr_lat_moo_hin_hau_anl_heb_grk_uzb_tur_yor_sun_tsn_ben_rus_bsq_pan_chh_bam_cnt_urd_rom_xho_cze_bem_ukr_est_dgb_zul_hun_bul_mlt_geo_scr_alb_pol_por_gam_wly_afr_fin_ven_tag_prs_jav_jpn_tml_kor_krd_lit_tsw_glc_bat_bos_sod_mly_mnd_svk_lda_spa_sid_ctl_dut_slo_arw_qcu_nor_ger_fre_dyu_amh_guj_tig_swe_ind_eng_cic_ita_igb_mao_tha_owc_knd_ewe_ses_azi_mol_mcd_aze_akn_vie_aeg_swa_fbf_swt	-0.915309886873198	-2.21552253406713	0.0291649378773705
265	owc_bos_dyu_ita_tig_amr_chh_dut_azi_aze_moo_mao_cic_alb_nor_bsq_swe_gam_ses_cnt_pol_slo_fbf_mcd_swt_prs_fin_lda_yor_hun_scr_hau_geo_glc_bul_por_krd_mlt_heb_afr_est_ven_ind_fre_sun_jpn_knd_kor_ukr_mol_tsw_spa_mly_rus_sid_bat_mnd_arw_dgb_ben_anl_hin_ctl_grk_urd_qcu_pan_ger_lat_zul_aeg_svk_amh_guj_jav_lit_swa_eng_igb_tag_tha_wly_tml_akn_xho_tur_rom_cze_uzb_tsn_vie_sod_ewe_bam_bem	-0.356286744558517	-0.846181307159215	0.399623650662234
266	owc_hin_zul_swe_mlt_wly_heb_spa_tur_azi_tsn_mly_igb_glc_dut_bsq_pol_aeg_swt_cnt_ita_lit_cic_ger_lda_prs_fin_tsw_xho_est_rom_amr_geo_krd_ukr_svk_slo_chh_sid_ben_hun_moo_bat_guj_mao_jpn_tml_kor_fre_eng_bem_nor_ind_mcd_hau_tag_mnd_por_akn_urd_anl_rus_arw_pan_afr_qcu_alb_bul_grk_bam_amh_lat_sod_scr_jav_ctl_ses_bos_yor_sun_tha_gam_knd_ewe_swa_uzb_mol_cze_aze_dyu_vie_tig_ven_dgb_fbf	-0.0273279779367367	-0.0643996078368653	0.948790266337924
267	mlt_mol_tsw_mcd_wly_heb_amr_nor_aze_uzb_dgb_mao_moo_arw_ger_bsq_svk_anl_ses_cnt_ben_pan_ewe_krd_fbf_lat_fin_swt_akn_est_guj_sid_geo_slo_afr_spa_fre_gam_chh_lit_hun_igb_sun_rus_tag_jpn_knd_kor_dut_glc_lda_ctl_ind_eng_amh_jav_mnd_scr_tsn_grk_aeg_pol_por_alb_rom_qcu_ukr_swe_cze_dyu_hau_bul_owc_prs_bat_bos_ven_hin_xho_mly_tha_sod_tml_swa_zul_tur_ita_urd_azi_bam_vie_tig_yor_cic_bem	-0.544316542409652	-1.2950558872004	0.198506739929664
268	mlt_guj_moo_alb_heb_wly_sod_rus_uzb_aze_lda_tag_bem_bul_rom_bsq_nor_owc_fbf_cnt_lit_pan_tsn_ukr_ven_spa_fin_dgb_zul_hun_pol_tig_geo_scr_krd_por_ben_anl_hau_fre_est_swt_sun_svk_mao_jpn_knd_kor_swe_glc_dyu_lat_ind_cze_amr_bat_mnd_slo_akn_mol_gam_ita_arw_prs_hin_qcu_ctl_dut_eng_tsw_amh_afr_aeg_mcd_mly_bos_xho_grk_swa_jav_tha_chh_tml_yor_cic_tur_urd_ger_azi_ewe_vie_sid_bam_ses_igb	0.611869336563749	1.44663158859954	0.151362245328336
269	sid_mcd_fbf_nor_hau_sod_amr_cze_uzb_azi_cic_bat_bem_arw_ben_bsq_afr_owc_ven_mnd_lat_pan_moo_grk_swa_bos_est_xho_lda_fin_rom_mlt_geo_ctl_rus_fre_krd_anl_wly_slo_hun_akn_tag_alb_sun_jpn_knd_kor_mol_dut_bam_spa_ind_pol_heb_jav_cnt_ita_ewe_svk_chh_ger_prs_guj_por_qcu_ukr_hin_glc_dgb_gam_urd_tig_eng_mly_scr_igb_swe_yor_mao_tha_amh_tml_zul_swt_aze_lit_bul_tur_tsw_vie_aeg_dyu_tsn_ses	-0.63725541271208	-1.52632128471799	0.130323724448755
270	amh_svk_dyu_ben_tig_sid_gam_lit_uzb_aze_tsw_mao_swt_mol_ita_bsq_alb_aeg_tsn_mnd_ctl_dut_igb_prs_fbf_guj_hun_akn_swa_est_pol_owc_geo_nor_scr_ger_glc_amr_hau_bul_fin_ven_jav_mcd_ind_jpn_tml_kor_eng_fre_lda_rom_tag_pan_wly_sun_cnt_slo_bem_por_mlt_krd_arw_urd_bos_qcu_grk_swe_spa_yor_sod_rus_chh_afr_mly_hin_xho_lat_dgb_bat_tha_heb_knd_bam_ewe_tur_ukr_cze_azi_cic_vie_anl_moo_zul_ses	-0.451344788767931	-1.07270561318347	0.286178879297239
271	heb_bul_cic_mol_sod_aeg_gam_hin_uzb_tur_yor_mao_xho_pol_ben_bsq_ita_amh_zul_mnd_spa_glc_swa_fre_ven_scr_hun_bam_dgb_est_lit_anl_geo_ukr_nor_cze_por_mlt_wly_rus_fin_ses_mly_pan_jav_jpn_knd_kor_svk_lat_tsw_bos_sun_alb_sid_ind_cnt_ctl_bem_rom_owc_mcd_prs_swe_eng_qcu_ger_urd_krd_tsn_hau_dut_chh_afr_tag_arw_dyu_grk_moo_bat_tha_amr_tml_swt_lda_aze_slo_guj_azi_igb_vie_tig_fbf_ewe_akn	-0.448315306364993	-1.06433699344949	0.289931730493669
272	sid_afr_ses_lit_heb_mlt_sod_nor_tur_uzb_cic_mao_dyu_alb_dut_bsq_ita_hau_lda_mnd_grk_ben_dgb_rus_swt_rom_est_ven_bem_fin_mol_amr_geo_svk_bos_hin_arw_owc_chh_prs_hun_moo_ind_ukr_sun_jpn_knd_kor_glc_urd_swa_pol_mly_por_tig_bat_cnt_slo_fbf_scr_amh_pan_swe_eng_bul_qcu_lat_guj_fre_igb_gam_spa_aeg_ger_jav_mcd_zul_krd_akn_tag_tha_wly_tml_yor_bam_azi_cze_ctl_aze_ewe_vie_anl_tsw_xho_tsn	0.22041524240661	0.518629303255516	0.60525112222661
273	hau_grk_moo_svk_wly_tig_mlt_pol_azi_tur_bam_tag_ven_arw_hin_bsq_afr_anl_zul_mnd_scr_ukr_ewe_eng_swa_spa_est_swt_fbf_hun_lit_chh_geo_pan_rus_lat_mcd_amr_amh_swe_fin_tsn_jav_ctl_bat_jpn_tml_kor_nor_mol_xho_cze_mly_bos_aeg_sun_cnt_alb_akn_ger_sod_krd_guj_bul_ita_qcu_fre_dut_urd_bem_gam_ben_owc_por_mao_rom_cic_slo_ses_ind_tha_heb_knd_dyu_igb_aze_prs_glc_uzb_lda_vie_sid_dgb_yor_tsw	-0.591069260615649	-1.41123069936202	0.161513296732905
274	aeg_alb_moo_scr_heb_mlt_tig_ita_azi_aze_swa_sun_yor_ben_krd_bsq_lit_wly_swt_cnt_dut_bos_ven_ctl_akn_pol_hun_cic_dyu_est_mol_owc_geo_spa_swe_mcd_fre_chh_sod_ukr_fin_igb_tag_lat_jav_jpn_knd_kor_arw_nor_xho_prs_ind_bul_hau_mao_mnd_grk_fbf_hin_amr_ger_afr_rom_por_qcu_slo_urd_glc_lda_gam_pan_amh_rus_bat_cze_dgb_guj_tsw_mly_tha_anl_tml_zul_tsn_tur_svk_eng_uzb_bam_vie_sid_bem_ses_ewe	-0.655497552077336	-1.57158080625305	0.119443951891278
275	owc_rom_moo_pol_sid_amh_hau_grk_aze_tur_tsn_mly_bem_ben_afr_bsq_mol_anl_dyu_cnt_urd_scr_tsw_ctl_igb_svk_fin_cic_akn_hun_dut_amr_geo_rus_ger_spa_por_tig_heb_eng_est_bam_sun_cze_jav_jpn_tml_kor_krd_nor_zul_lit_bat_arw_aeg_tag_mnd_bul_yor_glc_chh_alb_bos_slo_prs_qcu_ita_mcd_ukr_ses_mlt_fre_wly_hin_mao_lat_fbf_pan_swt_ind_tha_gam_knd_ven_dgb_uzb_swe_guj_azi_lda_vie_sod_ewe_swa_xho	-0.202690652840979	-0.478433740520063	0.633464355415857
276	gam_ita_dgb_arw_tig_heb_anl_svk_tur_azi_zul_ind_fbf_ctl_slo_bsq_urd_aeg_tsn_mnd_mcd_pol_cic_lit_ses_nor_fin_tsw_ven_est_rus_amr_geo_afr_scr_cze_spa_owc_wly_ben_hun_igb_mao_hin_sun_jpn_tml_kor_bul_alb_moo_dut_jav_ger_hau_mly_cnt_ukr_yor_lat_amh_bos_swe_prs_krd_qcu_fre_guj_rom_lda_mlt_pan_chh_eng_tag_mol_akn_glc_ewe_bat_tha_sod_knd_bem_bam_uzb_grk_por_aze_xho_vie_sid_swa_swt_dyu	-0.0793977750084903	-0.186968779652412	0.852092389804069
277	anl_prs_ewe_glc_chh_tig_aeg_pan_uzb_azi_tsw_mly_dgb_urd_bul_bsq_grk_gam_bam_cnt_mcd_lit_cic_rus_bem_por_est_fbf_moo_fin_swe_owc_geo_ukr_afr_dut_ctl_sod_sid_hin_hun_igb_sun_ger_jav_jpn_knd_kor_eng_fre_zul_bos_ind_ben_amh_tag_mnd_svk_ses_ita_wly_krd_arw_slo_guj_qcu_mol_pol_lat_lda_mlt_alb_heb_cze_mao_nor_xho_rom_ven_bat_tha_hau_tml_dyu_tsn_aze_spa_scr_tur_swt_vie_amr_akn_swa_yor	-0.093929517593376	-0.221251598325935	0.825381596146898
278	chh_rom_tsw_grk_mlt_hau_anl_ben_uzb_tur_dgb_ind_xho_mcd_pan_bsq_scr_aeg_dyu_mnd_mol_ctl_swa_eng_ewe_spa_est_bem_zul_fin_pol_owc_geo_prs_dut_bul_arw_sid_wly_afr_hun_igb_mao_swe_jav_jpn_knd_kor_slo_alb_fbf_hin_mly_guj_tig_tag_cnt_bos_yor_lit_gam_fre_por_ukr_rus_qcu_ita_lat_svk_swt_sod_urd_amr_krd_bat_glc_ses_cze_ven_sun_tha_heb_tml_lda_cic_azi_nor_ger_aze_moo_vie_amh_akn_tsn_bam	-0.27893146478636	-0.658831409214762	0.511631945680966
279	amr_lit_xho_grk_anl_sid_mlt_hin_tur_uzb_igb_mao_lda_mcd_slo_bsq_mol_owc_moo_cnt_ger_arw_akn_pan_dyu_ita_hun_tsn_cic_fin_spa_aeg_geo_ukr_afr_alb_por_hau_wly_lat_est_ven_bat_eng_tag_jpn_knd_kor_urd_rom_bem_ctl_sun_guj_sod_mly_mnd_scr_tsw_fre_heb_cze_pol_krd_glc_qcu_rus_dut_bul_swa_tig_bos_chh_nor_ind_svk_ewe_prs_yor_jav_tha_gam_tml_dgb_zul_azi_swe_ben_aze_ses_vie_amh_bam_swt_fbf	0.26283360028318	0.618849946289512	0.53752813648861
280	amr_por_bem_pol_anl_hau_aeg_bos_uzb_azi_moo_ind_xho_fre_cze_bsq_ukr_chh_dyu_cnt_ger_ita_tsn_lit_swt_grk_hun_lda_zul_est_swe_wly_geo_alb_scr_lat_guj_mlt_owc_rom_fin_dgb_sun_krd_jav_jpn_tml_kor_nor_eng_fbf_afr_bat_dut_tig_mly_mnd_hin_ewe_glc_amh_mol_spa_urd_bul_qcu_pan_prs_arw_ven_gam_slo_sod_ctl_tag_mcd_bam_rus_yor_mao_tha_sid_knd_cic_akn_tur_ben_svk_aze_swa_vie_heb_igb_ses_tsw	-0.591377988724242	-1.41218069519672	0.161234231160523
281	sod_bos_bam_alb_sid_hau_gam_bul_tur_aze_dgb_mly_tsn_ita_rus_bsq_prs_owc_swt_mnd_ukr_spa_ewe_ben_moo_afr_hun_xho_lda_est_fre_amh_geo_ctl_nor_krd_eng_chh_mlt_scr_fin_cic_ind_lat_bat_jpn_tml_kor_guj_ger_swa_cze_jav_slo_anl_sun_cnt_urd_tsw_mol_tig_mcd_svk_dut_pol_qcu_hin_glc_por_zul_amr_pan_wly_grk_tag_arw_ven_lit_ses_mao_tha_aeg_knd_fbf_yor_uzb_swe_rom_azi_dyu_vie_heb_bem_akn_igb	-0.546908030772564	-1.30487592001616	0.195154685868566
282	sod_ben_cic_slo_tig_heb_sid_bos_azi_tur_tsn_tag_ewe_eng_afr_bsq_krd_anl_moo_cnt_mol_ukr_tsw_prs_swt_mcd_fin_swa_ses_hun_dut_amr_geo_arw_spa_swe_rus_owc_hau_hin_est_fbf_mao_fre_bat_jpn_tml_kor_rom_por_dgb_cze_ind_pol_wly_sun_mnd_scr_akn_guj_aeg_alb_lit_grk_ctl_qcu_pan_glc_lat_bam_mlt_urd_chh_svk_mly_bul_dyu_nor_yor_jav_tha_gam_knd_xho_zul_uzb_ita_ger_aze_igb_vie_amh_lda_ven_bem	-0.0212519876493128	-0.0501430938656122	0.960115896470946
283	sid_pol_swa_urd_amr_heb_tig_ukr_azi_tur_dgb_sun_tsw_ctl_ben_bsq_fre_aeg_xho_cnt_slo_mcd_ven_rom_yor_dut_fin_igb_bem_est_guj_hau_geo_bul_nor_rus_ger_wly_gam_afr_hun_akn_ind_scr_tag_jpn_tml_kor_eng_mol_tsn_krd_bat_svk_amh_jav_mnd_bos_dyu_swe_chh_cze_spa_ita_arw_qcu_hin_prs_glc_cic_owc_grk_mlt_por_mao_lit_ses_alb_moo_mly_tha_sod_knd_zul_fbf_uzb_pan_lat_aze_lda_vie_anl_swt_ewe_bam	-0.927905516910521	-2.24632114325774	0.0270503334671445
284	amh_ita_fbf_mcd_tig_chh_amr_bos_aze_tur_dgb_tag_yor_svk_grk_bsq_fre_anl_swt_cnt_ben_pol_dyu_swe_ven_alb_fin_bem_xho_hun_guj_heb_geo_afr_lit_slo_bul_owc_gam_ukr_est_bam_mly_pan_mao_jpn_knd_kor_cze_por_igb_spa_ind_hin_sod_bat_mnd_nor_lda_eng_hau_arw_glc_ctl_mol_qcu_krd_ger_dut_tsw_sid_scr_mlt_lat_jav_urd_tsn_prs_moo_sun_tha_aeg_tml_swa_cic_azi_rus_rom_uzb_ses_vie_wly_akn_zul_ewe	-0.20822655842452	-0.492259322343141	0.623696093947997
285	amr_prs_fbf_glc_sod_sid_owc_lat_azi_uzb_swt_ind_tsw_slo_krd_bsq_dut_heb_swa_mnd_mcd_guj_lda_grk_ses_swe_fin_xho_bem_est_mol_amh_geo_por_cze_ukr_pan_tig_chh_rus_hun_yor_bat_afr_mly_jpn_tml_kor_bos_bul_cic_hin_sun_fre_wly_tag_cnt_rom_akn_scr_hau_ger_pol_lit_nor_qcu_arw_spa_ctl_zul_aeg_ben_gam_alb_mao_ita_bam_svk_dyu_jav_tha_anl_knd_ewe_tsn_tur_urd_eng_aze_dgb_vie_mlt_ven_moo_igb	0.057982540516142	0.136490491200647	0.891728574421293
286	amh_ita_swa_rus_wly_hau_anl_lit_aze_uzb_lda_jav_dgb_rom_afr_bsq_glc_heb_igb_cnt_mcd_ben_akn_arw_dyu_guj_fin_xho_tsn_est_lat_sod_geo_fre_grk_bos_mol_owc_amr_nor_hun_ses_bat_alb_ind_jpn_tml_kor_ger_slo_bem_prs_mao_urd_sid_sun_mnd_ctl_zul_eng_mlt_cze_svk_spa_por_qcu_bul_krd_dut_tsw_chh_ukr_tig_hin_tag_swe_yor_scr_bam_mly_tha_aeg_knd_fbf_cic_tur_pan_pol_azi_moo_vie_gam_ewe_swt_ven	-0.983715366312706	-2.39268814223544	0.0187356795032588
287	amr_fre_akn_ger_wly_sod_tig_swe_azi_uzb_zul_mao_ewe_ukr_arw_bsq_afr_mlt_tsn_mnd_grk_prs_moo_nor_tsw_pan_fin_dyu_xho_hun_scr_owc_geo_bul_alb_bos_pol_aeg_sid_lit_est_dgb_jav_glc_sun_jpn_knd_kor_rus_guj_bem_mcd_tag_mol_heb_ind_cnt_rom_ses_dut_amh_lat_eng_urd_slo_qcu_svk_hin_ctl_igb_hau_ben_anl_spa_mly_por_bam_ita_cic_bat_tha_chh_tml_fbf_lda_tur_krd_cze_aze_swt_vie_gam_ven_swa_yor	0.352890020449498	0.831097831739926	0.408047067209186
288	wly_ita_igb_prs_sod_hau_heb_svk_tur_aze_bem_jav_bam_dut_pan_bsq_guj_amr_zul_mnd_grk_lat_ven_bos_dyu_por_hun_xho_ewe_fin_alb_gam_geo_afr_ukr_arw_swe_anl_sid_eng_est_dgb_bat_mcd_mao_jpn_tml_kor_slo_glc_akn_spa_tag_urd_chh_ind_cnt_fre_swa_mol_tig_hin_lit_ben_scr_qcu_krd_ger_rom_lda_amh_nor_mlt_cze_sun_ctl_tsw_rus_swt_mly_tha_owc_knd_ses_moo_uzb_bul_pol_azi_tsn_vie_aeg_yor_fbf_cic	-0.86986177697282	-2.10487572694574	0.0379985449444619
289	mlt_svk_bam_mol_wly_amh_owc_bul_azi_tur_fbf_bat_moo_rom_pan_bsq_bos_hau_zul_cnt_spa_ben_cic_ukr_xho_nor_fin_akn_tsn_est_grk_heb_geo_eng_fre_rus_glc_aeg_anl_scr_hun_yor_tag_urd_ind_jpn_tml_kor_por_ctl_dyu_afr_jav_mcd_amr_mao_mnd_prs_ewe_cze_chh_ita_alb_guj_krd_qcu_lit_pol_dut_ven_gam_arw_tig_hin_mly_ger_igb_swe_swa_sun_tha_sod_knd_dgb_lda_aze_slo_lat_uzb_bem_vie_sid_swt_ses_tsw	-0.259520127269041	-0.613477902324491	0.541057962801084
290	wly_mol_cic_rus_tig_hau_amh_slo_uzb_azi_ses_bat_zul_mcd_afr_bsq_scr_sod_akn_cnt_ctl_ukr_bam_urd_lda_glc_fin_ewe_ven_est_cze_amr_geo_eng_alb_pol_ben_mlt_anl_bul_hun_tsn_jav_grk_sun_jpn_knd_kor_fre_rom_yor_lit_mly_pan_gam_tag_mnd_prs_xho_bos_owc_guj_lat_nor_ita_qcu_spa_por_swe_igb_sid_krd_chh_dut_mao_hin_fbf_ger_bem_ind_tha_heb_tml_moo_dyu_aze_svk_arw_tur_swa_vie_aeg_dgb_tsw_swt	-0.865349041779897	-2.09453998977174	0.0389311751193021
291	aeg_swe_xho_lat_sid_heb_anl_mcd_aze_tur_lda_jav_yor_guj_ukr_bsq_dut_mlt_zul_mnd_slo_cze_igb_rus_akn_nor_fin_ewe_ses_est_afr_hau_geo_ctl_arw_hin_grk_chh_amh_svk_hun_fbf_sun_lit_tag_jpn_knd_kor_bos_eng_dyu_pan_bat_glc_wly_ind_cnt_urd_swa_krd_sod_rom_scr_ger_por_qcu_ben_mol_spa_swt_owc_bul_gam_fre_mly_prs_bem_ita_moo_mao_tha_amr_tml_bam_tsw_uzb_alb_pol_azi_cic_vie_tig_dgb_ven_tsn	-1.07446127877516	-2.62986475338502	0.00999637567120668
292	gam_bul_zul_svk_owc_sod_aeg_spa_aze_uzb_bem_tag_tsw_rom_nor_bsq_lit_mlt_xho_cnt_lat_alb_swa_rus_tsn_krd_fin_igb_swt_est_mcd_chh_geo_por_grk_scr_ctl_amr_hau_prs_hun_ven_ind_slo_jav_jpn_tml_kor_mol_dut_lda_guj_mao_glc_tig_sun_mnd_pan_dyu_arw_sid_urd_ita_ben_afr_qcu_cze_hin_fre_bam_heb_eng_amh_bos_bat_ukr_moo_pol_akn_mly_tha_wly_knd_fbf_cic_azi_swe_ger_tur_dgb_vie_anl_yor_ses_ewe	-0.513179361953064	-1.22104941187263	0.225153912853588
293	gam_svk_dyu_dut_anl_amh_sid_scr_aze_tur_ewe_tag_ses_pol_fre_bsq_lit_mlt_dgb_mnd_mcd_rom_fbf_ukr_igb_pan_fin_akn_bam_est_bul_aeg_geo_ger_prs_lat_alb_tig_chh_bos_hun_zul_mao_ita_jav_jpn_tml_kor_guj_urd_tsn_krd_mly_slo_wly_ind_cnt_ctl_xho_mol_sod_grk_eng_ben_afr_qcu_cze_arw_swe_bem_heb_rus_hau_spa_bat_hin_ven_por_cic_sun_tha_amr_knd_tsw_swa_uzb_glc_nor_azi_swt_vie_owc_lda_moo_yor	0.0579601345352153	0.136529140427157	0.89169810783414
294	owc_hin_fbf_prs_anl_gam_amh_ben_uzb_tur_ses_tag_xho_lat_ukr_bsq_nor_chh_akn_cnt_svk_ger_swa_eng_dgb_spa_fin_igb_yor_hun_bos_sid_geo_ctl_grk_pol_afr_amr_aeg_mol_est_dyu_mao_cze_mly_jpn_tml_kor_lit_glc_bam_bul_jav_rus_heb_ind_mnd_scr_ewe_arw_sod_urd_guj_dut_pan_qcu_mcd_fre_alb_cic_tig_ita_hau_rom_sun_swe_moo_slo_tsw_bat_tha_mlt_knd_zul_ven_azi_por_krd_aze_swt_vie_wly_lda_bem_tsn	0.139392708703093	0.328628742576557	0.743175154431731
295	amh_urd_dyu_ita_chh_amr_heb_fre_aze_uzb_swa_tag_ses_glc_guj_bsq_lat_sod_bem_cnt_lit_ger_yor_svk_xho_pan_est_ewe_igb_fin_slo_tig_geo_bul_afr_arw_mcd_gam_owc_eng_hun_fbf_mly_alb_bat_jpn_tml_kor_cze_pol_swt_nor_jav_scr_mlt_mao_mnd_hin_akn_krd_anl_ben_swe_ukr_por_qcu_rom_spa_prs_tsn_wly_rus_aeg_mol_sun_ctl_cic_grk_lda_ind_tha_hau_knd_ven_bam_tur_bos_dut_azi_dgb_vie_sid_zul_tsw_moo	0.788890135600296	1.88097033871796	0.0631046665465165
296	wly_hin_tsn_glc_owc_amr_chh_guj_uzb_aze_igb_mao_zul_prs_pan_bsq_ger_gam_yor_cnt_svk_scr_lda_rom_ses_nor_est_moo_dyu_fin_ukr_heb_geo_rus_ctl_krd_cze_hau_amh_urd_hun_swt_mly_eng_tag_jpn_tml_kor_mol_bos_xho_lat_ind_bul_sod_sun_mnd_mcd_fbf_ben_mlt_ita_arw_grk_fre_qcu_alb_dut_pol_akn_anl_spa_sid_afr_jav_swe_ven_por_cic_bat_tha_tig_knd_bem_tsw_tur_slo_lit_azi_bam_vie_aeg_ewe_swa_dgb	0.254899711806251	0.601119618196511	0.549222687633105
297	sod_bul_cic_slo_chh_sid_heb_eng_aze_uzb_lda_ind_dgb_scr_mol_bsq_cze_amr_zul_cnt_ukr_rus_xho_lit_ewe_ben_hun_bam_akn_fin_afr_amh_geo_pol_lat_grk_svk_owc_mlt_urd_est_tsn_jav_rom_mao_jpn_knd_kor_ctl_spa_moo_prs_bat_por_anl_mly_mnd_arw_swa_bos_tig_glc_mcd_hin_dut_qcu_ita_pan_nor_bem_hau_alb_wly_krd_sun_fre_dyu_swe_yor_tag_tha_aeg_tml_fbf_tsw_azi_guj_ger_tur_ven_vie_gam_igb_ses_swt	-0.646944967728354	-1.5466516219387	0.125343564236047
298	aeg_arw_lda_mol_chh_sod_sid_fre_uzb_tur_akn_tag_xho_ita_dut_bsq_cze_anl_tsn_cnt_glc_pol_bam_lit_moo_alb_hun_fbf_swt_fin_bos_amh_geo_eng_mcd_krd_hin_owc_amr_urd_est_dyu_jav_spa_mly_jpn_tml_kor_prs_bul_igb_scr_mao_ben_heb_ind_mnd_grk_tsw_guj_hau_slo_ctl_svk_por_qcu_rus_afr_rom_yor_mlt_ger_gam_swe_bat_nor_ewe_pan_bem_sun_tha_wly_knd_dgb_ses_aze_ukr_lat_azi_ven_vie_tig_zul_cic_swa	-0.351748465059546	-0.832908805968547	0.407030079980631
299	tig_ctl_cic_lat_amr_owc_chh_krd_azi_uzb_dgb_jav_swa_hin_rom_bsq_ita_anl_xho_cnt_swe_slo_bem_glc_ewe_spa_fin_tsw_akn_hun_lit_aeg_geo_mcd_ukr_alb_svk_wly_sid_pol_est_swt_sun_mol_mly_jpn_knd_kor_scr_nor_bam_urd_bat_guj_sod_mao_mnd_grk_zul_arw_heb_cze_por_pan_ger_qcu_eng_fre_afr_yor_mlt_ben_gam_prs_tag_bos_ven_bul_igb_ind_tha_amh_tml_tsn_lda_aze_rus_dut_tur_moo_vie_hau_ses_fbf_dyu	-0.115245919208175	-0.272139702605959	0.786117871206393
300	sod_swe_tsn_guj_heb_aeg_amh_lat_uzb_aze_cic_ind_igb_spa_dut_bsq_rom_sid_tsw_mnd_nor_cze_ven_bul_fbf_grk_est_dgb_ses_hun_slo_mlt_geo_bos_scr_ben_pan_amr_gam_alb_fin_swa_mao_ukr_bat_jpn_tml_kor_lit_glc_ewe_hin_mly_arw_chh_jav_cnt_mol_yor_ctl_wly_eng_urd_ger_por_qcu_afr_fre_krd_bem_anl_svk_owc_mcd_tag_rus_akn_pol_bam_sun_tha_tig_knd_lda_dyu_tur_ita_prs_azi_xho_vie_hau_moo_swt_zul	-0.255560463554599	-0.604862387720461	0.546743451799029
301	amh_por_zul_lat_owc_sod_chh_alb_uzb_azi_bam_jav_ewe_ukr_dut_bsq_lit_wly_dyu_cnt_mol_afr_xho_prs_cic_krd_est_ses_tsn_fin_ben_tig_geo_urd_hin_ger_fre_anl_mlt_glc_hun_swt_ind_nor_mao_jpn_knd_kor_rom_spa_fbf_bos_sun_cze_sid_tag_mnd_bul_ven_ita_aeg_eng_pan_slo_scr_qcu_grk_svk_arw_lda_hau_guj_gam_pol_bat_swe_dgb_rus_moo_mly_tha_amr_tml_swa_tsw_tur_mcd_ctl_aze_igb_vie_heb_yor_bem_akn	-0.629239292262539	-1.50282838965132	0.136271478341386
302	amr_nor_cic_ita_hau_mlt_amh_hin_uzb_aze_tsn_jav_yor_mcd_guj_bsq_pan_chh_igb_cnt_cze_lat_bam_glc_ewe_arw_est_lda_ses_hun_mol_sid_geo_rus_prs_urd_scr_tig_owc_lit_fin_dyu_ind_svk_tag_jpn_knd_kor_eng_ben_swt_ger_mly_fre_wly_sun_mnd_bos_akn_bul_heb_pol_spa_slo_por_qcu_alb_rom_ctl_moo_anl_grk_sod_swe_mao_afr_zul_ukr_xho_bat_tha_aeg_tml_ven_swa_azi_dut_krd_tur_dgb_vie_gam_fbf_bem_tsw	0.195426573725445	0.460365058426195	0.646328825988219
303	sid_slo_lda_rus_hau_tig_chh_dut_azi_uzb_bam_mao_swa_glc_ita_bsq_guj_anl_ses_mnd_urd_swe_tsn_alb_cic_ger_hun_swt_ewe_fin_ben_aeg_geo_lat_ctl_svk_por_sod_mlt_nor_est_zul_tag_hin_bat_jpn_tml_kor_grk_spa_fbf_arw_mly_krd_gam_sun_cnt_afr_xho_lit_amr_ukr_pan_scr_mcd_qcu_bos_bul_fre_tsw_wly_prs_owc_pol_ind_mol_dyu_eng_igb_jav_tha_amh_knd_yor_ven_aze_cze_rom_tur_moo_vie_heb_dgb_bem_akn	-0.707701792970714	-1.69984723734935	0.0925020243358011
304	heb_ctl_swa_ukr_hau_wly_amh_cze_uzb_azi_bam_bat_cic_pol_afr_bsq_scr_amr_tsn_cnt_rus_pan_ven_urd_bem_eng_fin_yor_igb_hun_swe_anl_geo_lit_slo_grk_por_aeg_sod_arw_est_akn_ind_ben_mao_jpn_tml_kor_prs_svk_moo_bos_tag_dut_owc_mly_mnd_rom_swt_alb_mlt_bul_guj_glc_lat_qcu_mol_mcd_ita_lda_gam_krd_sid_nor_jav_ger_fbf_spa_dgb_sun_tha_tig_knd_tsw_ewe_tur_fre_hin_aze_zul_vie_chh_ses_xho_dyu	-0.627481470627797	-1.50051574416203	0.136868308277442
305	gam_svk_akn_rus_mlt_aeg_sod_ita_tur_aze_ewe_bat_ses_swe_dut_bsq_grk_owc_swa_cnt_hin_lit_zul_cze_xho_mol_est_yor_cic_hun_ben_tig_geo_mcd_spa_ger_alb_amr_wly_pol_fin_fbf_tag_ctl_sun_jpn_tml_kor_slo_afr_tsn_prs_mao_nor_heb_mly_mnd_fre_dyu_bos_amh_glc_urd_bul_pan_qcu_arw_eng_guj_tsw_chh_ukr_anl_scr_jav_rom_swt_lat_bem_ind_tha_hau_knd_dgb_lda_azi_krd_por_uzb_bam_vie_sid_igb_moo_ven	0.193715370053871	0.456387547460552	0.649175388062397
306	gam_pol_yor_scr_sid_amr_tig_slo_azi_aze_tsn_tag_dgb_svk_nor_bsq_lat_hau_swa_cnt_cze_mcd_dyu_grk_igb_ita_fin_xho_cic_hun_urd_amh_geo_bos_ger_swe_ukr_sod_aeg_dut_est_ses_mao_hin_ind_jpn_knd_kor_por_arw_tsw_alb_jav_glc_wly_sun_mnd_rus_akn_rom_mlt_lit_spa_krd_mol_qcu_eng_ben_afr_ven_anl_fre_heb_guj_mly_prs_swt_bul_moo_bat_tha_owc_tml_zul_bam_tur_pan_ctl_uzb_fbf_vie_chh_ewe_bem_lda	0.191679937759296	0.451154385022115	0.652928514990666
307	aeg_alb_tsn_ger_tig_amh_sid_guj_azi_aze_zul_ind_moo_hin_glc_bsq_fre_gam_fbf_mnd_lat_mol_dyu_ita_dgb_prs_est_tsw_swt_hun_pan_sod_geo_slo_ben_rom_pol_hau_mlt_svk_fin_ewe_bat_dut_mly_jpn_tml_kor_ukr_lit_xho_afr_sun_swe_chh_jav_cnt_ctl_yor_krd_wly_mcd_scr_bos_cze_qcu_rus_arw_eng_bem_anl_nor_owc_grk_mao_spa_cic_urd_ses_tag_tha_heb_knd_ven_swa_uzb_por_bul_tur_igb_vie_amr_lda_akn_bam	-0.627726392148892	-1.50233914434171	0.136397568494461
308	aeg_lat_cic_ben_mlt_hau_tig_bos_aze_azi_ewe_jav_ses_pan_slo_bsq_alb_heb_akn_mnd_grk_afr_xho_prs_swa_ctl_est_moo_bam_hun_ger_sod_geo_eng_scr_mol_lit_amr_chh_pol_fin_zul_tag_ita_sun_jpn_knd_kor_por_guj_ven_cze_bat_rom_owc_ind_cnt_svk_yor_dut_wly_fre_glc_ukr_urd_qcu_hin_arw_nor_tsn_gam_krd_amh_spa_mly_rus_dyu_mcd_swt_mao_tha_sid_tml_tsw_bem_tur_swe_bul_uzb_fbf_vie_anl_lda_igb_dgb	-0.768362472493419	-1.8477065356668	0.0678235117847421
309	heb_nor_swa_grk_gam_hau_wly_rus_uzb_tur_dyu_sun_ven_glc_prs_bsq_ita_anl_zul_cnt_bul_ukr_fbf_pol_bam_pan_hun_yor_lda_fin_afr_amr_geo_svk_guj_krd_hin_mlt_sid_lit_est_akn_bat_cze_ind_jpn_knd_kor_lat_mol_moo_bos_mly_por_aeg_jav_mnd_slo_swt_arw_chh_spa_scr_dut_ben_qcu_swe_ger_eng_ses_owc_rom_amh_ctl_mao_urd_cic_alb_tsw_tag_tha_sod_tml_tsn_igb_azi_fre_mcd_aze_dgb_vie_tig_bem_xho_ewe	-0.780343306620471	-1.87762308644115	0.0635666861647129
310	chh_bul_bam_bos_sid_anl_heb_rom_azi_aze_fbf_bat_ven_fre_swe_bsq_pol_mlt_cic_mnd_guj_svk_zul_hin_tsn_cze_hun_moo_dyu_fin_eng_amr_geo_dut_glc_ctl_slo_hau_tig_ben_est_lda_sun_scr_mly_jpn_knd_kor_prs_por_dgb_krd_ind_mcd_owc_jav_cnt_spa_ewe_grk_amh_ita_ger_nor_arw_qcu_alb_pan_urd_ses_sod_lat_aeg_afr_tag_mol_igb_ukr_yor_mao_tha_wly_tml_xho_bem_tur_lit_rus_uzb_akn_vie_gam_swt_swa_tsw	-0.0216452061005417	-0.0510592841394979	0.959387787611547
311	hau_ita_akn_urd_heb_gam_sid_ctl_aze_azi_dgb_jav_fbf_dut_slo_bsq_arw_tig_bam_mnd_fre_pol_moo_prs_ses_spa_est_zul_igb_hun_rus_chh_geo_guj_mcd_ukr_hin_owc_anl_afr_fin_swt_mao_alb_mly_jpn_tml_kor_glc_por_lda_rom_ind_grk_mlt_sun_cnt_lat_cic_swe_amr_nor_ben_bul_pan_qcu_cze_bos_ger_bem_wly_svk_sod_lit_bat_eng_ven_krd_xho_tag_tha_aeg_knd_yor_ewe_uzb_scr_mol_tur_tsn_vie_amh_dyu_tsw_swa	-0.00744914606565614	-0.0175271294030794	0.986053637664516
312	wly_slo_tsw_rus_aeg_anl_amr_por_uzb_tur_xho_mao_bam_mcd_alb_bsq_afr_hau_ses_mnd_ben_eng_akn_prs_fbf_fre_fin_moo_cic_est_arw_amh_geo_pan_guj_nor_lit_sod_owc_hin_hun_ven_tag_rom_mly_jpn_knd_kor_lat_ita_swt_bul_bat_krd_chh_ind_cnt_ger_igb_urd_heb_ctl_pol_scr_bos_qcu_swe_svk_spa_dyu_mlt_cze_tig_glc_jav_dut_lda_mol_bem_sun_tha_sid_tml_swa_tsn_aze_ukr_grk_azi_dgb_vie_gam_zul_ewe_yor	0.60530697222179	1.43316019452976	0.155165317244508
313	mlt_bul_bem_bos_sid_amh_amr_por_azi_aze_lda_jav_moo_pol_fre_bsq_lat_chh_bam_mnd_svk_ita_igb_urd_fbf_hin_fin_yor_ses_est_krd_gam_geo_pan_grk_swe_nor_heb_sod_mol_hun_tsw_mao_spa_bat_jpn_tml_kor_rom_slo_zul_rus_ind_afr_tig_tag_cnt_ben_ewe_cze_hau_mcd_lit_scr_glc_qcu_ukr_guj_eng_dyu_aeg_ger_owc_ctl_mly_dut_tsn_alb_ven_sun_tha_anl_knd_xho_dgb_uzb_prs_arw_tur_swa_vie_wly_swt_cic_akn	-0.233967963773633	-0.552501079803293	0.58193057939533
314	gam_glc_tsn_ben_aeg_mlt_amr_prs_azi_uzb_tsw_mly_igb_bul_cze_bsq_ita_chh_bem_cnt_hin_nor_bam_grk_zul_scr_hun_lda_cic_est_alb_anl_geo_mcd_ger_dut_krd_sid_heb_pan_fin_ewe_ind_fre_sun_jpn_knd_kor_arw_eng_fbf_swe_mao_bos_hau_jav_mnd_lat_akn_ctl_sod_rom_ukr_lit_por_qcu_svk_guj_slo_dgb_owc_mol_tig_spa_tag_rus_moo_afr_xho_bat_tha_wly_tml_dyu_swt_tur_urd_pol_aze_ven_vie_amh_yor_swa_ses	0.153859791045125	0.36190474874049	0.718244219816527
315	tig_spa_moo_pan_amh_anl_owc_ben_uzb_azi_dyu_bat_cic_ger_afr_bsq_pol_amr_yor_cnt_urd_krd_bam_guj_bem_arw_fin_ven_fbf_hun_rom_wly_geo_lat_cze_por_hin_mlt_chh_scr_est_swt_mly_prs_sun_jpn_knd_kor_lit_mcd_igb_grk_mao_alb_sid_jav_mnd_eng_lda_ita_sod_slo_rus_bul_nor_qcu_glc_fre_ctl_akn_heb_svk_aeg_ukr_tag_mol_dgb_dut_ses_ind_tha_hau_tml_tsn_ewe_aze_bos_swe_tur_zul_vie_gam_tsw_xho_swa	0.103934123827006	0.244693431951215	0.807232895321233
316	owc_fre_bem_ita_aeg_anl_mlt_mcd_uzb_tur_dyu_mao_bam_ger_eng_bsq_dut_hau_ven_mnd_guj_lat_xho_spa_akn_mol_est_yor_moo_fin_svk_amh_geo_rus_ctl_glc_alb_sod_heb_pan_hun_ses_ind_nor_sun_jpn_tml_kor_urd_ukr_tsw_grk_jav_pol_amr_mly_cnt_scr_cic_prs_chh_rom_cze_lit_swe_qcu_bos_por_bul_igb_gam_afr_wly_arw_tag_hin_lda_krd_ewe_bat_tha_sid_knd_swt_fbf_azi_slo_ben_aze_dgb_vie_tig_swa_tsn_zul	-0.106833047805975	-0.251662282506755	0.801857393409829
317	sod_grk_ven_urd_tig_mlt_hau_slo_tur_aze_tsw_ind_xho_arw_ukr_bsq_mol_amh_moo_mnd_glc_pan_bam_eng_fbf_hin_fin_ses_ewe_est_rus_sid_geo_krd_lat_mcd_prs_heb_anl_pol_hun_lda_jav_nor_sun_jpn_knd_kor_ben_bul_swa_ger_tag_swe_wly_bat_cnt_ctl_tsn_svk_aeg_afr_fre_spa_alb_qcu_bos_cze_guj_igb_gam_ita_chh_por_mao_rom_akn_lit_dyu_mly_tha_amr_tml_cic_zul_azi_scr_dut_uzb_yor_vie_owc_dgb_bem_swt	-0.48045884074385	-1.14179140135347	0.256472068185571
318	owc_slo_tsw_ukr_tig_heb_anl_cze_aze_tur_yor_ind_bam_ger_por_bsq_lat_hau_xho_mnd_svk_grk_ven_arw_ewe_mcd_hun_dyu_akn_est_ita_chh_geo_fre_pan_nor_bos_gam_mlt_pol_fin_ses_jav_scr_tag_jpn_knd_kor_spa_rus_cic_ben_bat_afr_amr_sun_cnt_ctl_lda_prs_aeg_krd_hin_lit_mol_qcu_swe_eng_rom_bem_amh_glc_sod_urd_mao_alb_swa_bul_moo_mly_tha_sid_tml_igb_fbf_azi_dut_guj_uzb_tsn_vie_wly_dgb_swt_zul	-0.163849525631798	-0.386311946326448	0.700148067330477
319	tig_swe_lda_dut_sid_chh_gam_ben_azi_uzb_swt_bat_bam_hin_pol_bsq_ukr_sod_tsw_mnd_lat_nor_bem_slo_zul_ger_hun_xho_ven_fin_fre_amr_geo_arw_lit_glc_ctl_wly_anl_mol_est_tsn_mao_krd_mly_jpn_tml_kor_guj_rus_igb_cze_jav_pan_aeg_tag_cnt_bos_ses_bul_owc_afr_ita_rom_grk_qcu_mcd_svk_prs_dgb_amh_eng_mlt_alb_sun_por_yor_spa_akn_ind_tha_heb_knd_ewe_swa_aze_scr_urd_tur_dyu_vie_hau_moo_fbf_cic	0.094452280335481	0.222150968948189	0.824683482238555
320	sid_rus_moo_scr_tig_sod_anl_pan_azi_tur_ewe_mao_dyu_hin_eng_bsq_prs_owc_zul_cnt_ben_spa_ses_ger_dgb_dut_est_lda_fbf_fin_afr_aeg_geo_urd_arw_alb_ita_amh_mlt_ukr_hun_igb_bat_glc_ind_jpn_knd_kor_slo_pol_swa_swe_mly_grk_chh_tag_mnd_mol_swt_lit_heb_rom_bul_nor_krd_qcu_guj_cze_ctl_cic_amr_por_gam_mcd_sun_bos_bem_lat_tsw_jav_tha_wly_tml_tsn_bam_uzb_svk_fre_aze_yor_vie_hau_akn_xho_ven	-0.161679759254996	-0.381748747090215	0.703518598100132
321	gam_rus_igb_spa_mlt_wly_tig_urd_azi_aze_ewe_mao_moo_pol_svk_bsq_guj_hau_fbf_cnt_hin_ita_tsw_glc_ses_prs_est_swt_akn_hun_mol_amr_geo_cze_arw_alb_eng_owc_anl_ger_fin_ven_tag_dut_jav_jpn_tml_kor_pan_lit_lda_nor_ind_lat_sod_bat_mnd_mcd_tsn_swe_aeg_ben_bul_grk_rom_qcu_krd_por_ukr_dyu_sid_fre_chh_afr_mly_ctl_xho_slo_zul_sun_tha_amh_knd_swa_bam_tur_bos_scr_uzb_yor_vie_heb_bem_dgb_cic	-0.489350635341018	-1.16474187414303	0.247102516658808
322	anl_rom_moo_guj_hau_aeg_owc_pan_uzb_azi_swa_mao_lda_mol_scr_bsq_rus_mlt_ses_cnt_fre_nor_cic_eng_yor_spa_est_swt_xho_hun_ctl_sid_geo_ben_urd_krd_ger_wly_sod_por_fin_akn_bat_hin_mly_jpn_tml_kor_cze_bos_tsn_mcd_ind_alb_chh_tag_mnd_afr_bam_glc_gam_swe_svk_dut_lat_qcu_pol_slo_ukr_fbf_tig_lit_amh_grk_jav_prs_ven_arw_ewe_sun_tha_amr_knd_dyu_zul_tur_bul_ita_aze_tsw_vie_heb_dgb_bem_igb	-1.03706246830629	-2.53205229529605	0.0130162700297652
323	heb_pan_fbf_slo_mlt_sod_chh_pol_azi_tur_bam_tag_xho_guj_eng_bsq_ben_owc_lda_mnd_afr_arw_dyu_ukr_yor_cze_hun_ses_tsn_est_svk_anl_geo_spa_nor_prs_swe_wly_amr_por_fin_tsw_sun_bos_jav_jpn_knd_kor_mcd_krd_ewe_lat_mly_grk_sid_bat_cnt_rom_cic_dut_amh_alb_ger_hin_ctl_qcu_ita_urd_rus_zul_gam_bul_aeg_scr_ind_mol_dgb_glc_bem_mao_tha_hau_tml_swa_akn_aze_fre_lit_uzb_swt_vie_tig_moo_igb_ven	-0.387850941024353	-0.919555315214114	0.360184161626047
324	aeg_pol_bam_arw_sod_gam_hau_guj_azi_uzb_swa_mly_dgb_cze_urd_bsq_swe_anl_bem_mnd_grk_glc_ewe_eng_dyu_ukr_fin_ven_fbf_est_nor_amh_geo_por_lit_krd_ita_heb_owc_slo_hun_xho_tag_mcd_jav_jpn_knd_kor_spa_fre_lda_bos_ind_ben_mlt_mao_cnt_pan_akn_ger_sid_rom_rus_dut_afr_qcu_lat_svk_prs_swt_chh_hin_amr_bul_sun_alb_moo_mol_igb_bat_tha_wly_tml_ses_tsw_tur_ctl_scr_aze_yor_vie_tig_zul_tsn_cic	-0.468610347883263	-1.11350286769612	0.268362214983952
325	tig_afr_moo_pan_gam_wly_anl_nor_tur_azi_bem_mao_xho_mol_rom_bsq_spa_hau_igb_mnd_guj_urd_cic_por_swa_hin_fin_zul_akn_est_ukr_sod_geo_bos_dut_ger_eng_chh_sid_glc_hun_tsn_bat_swe_ind_jpn_tml_kor_ben_lit_bam_scr_tag_prs_aeg_sun_cnt_fre_dyu_lat_heb_rus_ita_grk_krd_qcu_cze_ctl_mcd_yor_owc_alb_mlt_pol_mly_svk_ewe_arw_ven_jav_tha_amh_knd_swt_fbf_aze_bul_slo_uzb_dgb_vie_amr_ses_tsw_lda	0.321188052136378	0.756105747638464	0.451496799564637
326	chh_urd_akn_lat_sod_owc_aeg_rom_azi_aze_dgb_ind_lda_afr_glc_bsq_pol_sid_cic_mnd_ben_bos_ewe_swe_swa_bul_fin_tsn_zul_est_dut_tig_geo_cze_por_hin_slo_wly_amr_scr_hun_dyu_sun_spa_mao_jpn_tml_kor_mcd_rus_xho_svk_jav_prs_amh_mly_cnt_krd_igb_alb_mlt_lit_eng_ita_arw_qcu_ukr_mol_ger_ses_hau_guj_gam_pan_tag_grk_bam_fre_ven_bat_tha_heb_knd_tsw_bem_tur_ctl_nor_uzb_fbf_vie_anl_moo_swt_yor	-0.612137229458821	-1.46148507488538	0.147253078144338
327	chh_svk_zul_nor_anl_sid_sod_ctl_azi_uzb_swt_jav_ses_bul_ger_bsq_eng_tig_dyu_cnt_swe_mcd_tsn_arw_akn_rom_fin_bam_cic_est_grk_owc_geo_afr_por_pan_glc_aeg_mlt_hin_hun_xho_sun_lat_bat_jpn_tml_kor_dut_cze_fbf_spa_ind_rus_amh_tag_mnd_scr_bem_ita_heb_ukr_alb_krd_guj_qcu_pol_urd_fre_igb_amr_prs_gam_bos_mao_mol_tsw_slo_ewe_mly_tha_hau_knd_swa_ven_tur_ben_lit_aze_yor_vie_wly_moo_dgb_lda	-0.292365804025755	-0.691720694149059	0.49083604247824
328	wly_cze_dyu_afr_tig_chh_sod_arw_tur_aze_bem_ind_xho_krd_bul_bsq_slo_heb_ses_mnd_spa_rus_yor_ger_dgb_ben_est_bam_akn_hun_bos_mlt_geo_alb_por_mol_guj_anl_sid_dut_fin_ven_tag_ukr_mly_jpn_knd_kor_fre_lit_cic_pol_sun_swe_owc_mao_cnt_glc_tsw_prs_amr_nor_eng_lat_mcd_qcu_ctl_rom_grk_igb_aeg_scr_gam_svk_jav_hin_swt_urd_ewe_bat_tha_amh_tml_moo_swa_uzb_pan_ita_azi_tsn_vie_hau_zul_fbf_lda	-0.495980766053632	-1.18182294141588	0.240289071878608
329	mlt_cze_moo_rom_gam_heb_amh_krd_azi_aze_ewe_ind_swa_mol_afr_bsq_alb_tig_ven_cnt_ben_pol_bem_ukr_yor_glc_est_tsn_swt_hun_lit_wly_geo_scr_swe_dut_guj_hau_anl_rus_fin_ses_mly_urd_mao_jpn_knd_kor_nor_pan_xho_ger_jav_grk_sid_tag_mnd_ita_dgb_prs_owc_bos_ctl_hin_slo_qcu_arw_bul_mcd_zul_amr_spa_aeg_por_sun_svk_lda_eng_akn_bat_tha_sod_tml_dyu_cic_tur_lat_fre_uzb_tsw_vie_chh_igb_fbf_bam	-0.186214364069771	-0.439184669786747	0.661546476793221
330	heb_prs_yor_glc_owc_anl_mlt_pol_tur_azi_ewe_ind_akn_bul_ben_bsq_ger_hau_fbf_cnt_por_guj_dgb_mol_cic_ukr_fin_xho_swt_est_alb_aeg_geo_afr_eng_hin_bos_sid_sod_slo_hun_tsw_jav_fre_sun_jpn_knd_kor_ctl_spa_dyu_pan_bat_urd_chh_mao_mnd_scr_swa_grk_amh_ita_dut_arw_swe_qcu_lat_mcd_rom_zul_tig_svk_gam_krd_mly_lit_bem_rus_bam_tag_tha_amr_tml_igb_lda_uzb_cze_nor_aze_ses_vie_wly_tsn_ven_moo	-0.922152341618076	-2.22960193090409	0.0281809515805969
331	amr_ger_cic_afr_wly_sid_amh_spa_tur_azi_dyu_ind_yor_scr_pol_bsq_dut_gam_ewe_mnd_ctl_svk_zul_nor_ven_hin_hun_tsw_lda_fin_krd_chh_geo_mcd_bul_ben_slo_sod_hau_fre_est_fbf_mly_arw_mao_jpn_knd_kor_swe_ita_igb_ukr_sun_mol_aeg_tag_cnt_por_akn_alb_anl_grk_lit_lat_cze_qcu_pan_rom_prs_tsn_tig_guj_heb_glc_jav_eng_xho_bos_ses_bat_tha_owc_tml_moo_swa_uzb_urd_rus_aze_dgb_vie_mlt_bem_bam_swt	0.0825836844788995	0.194501446721812	0.846207515026233
332	wly_cze_bem_ita_sod_sid_aeg_krd_azi_uzb_xho_mao_ven_hin_ukr_bsq_ger_chh_ses_cnt_por_grk_dgb_rus_swa_prs_est_moo_swt_hun_eng_tig_geo_dut_svk_scr_afr_amr_mlt_nor_fin_ewe_tag_ben_ind_jpn_tml_kor_lat_arw_lda_fre_sun_pan_anl_bat_mnd_guj_zul_rom_amh_urd_mcd_alb_swe_qcu_spa_ctl_glc_cic_owc_pol_gam_bos_jav_mol_bam_slo_yor_mly_tha_hau_knd_tsn_tsw_tur_bul_lit_aze_dyu_vie_heb_fbf_igb_akn	-0.339853505157017	-0.804545521468735	0.423133949541895
333	amh_pol_xho_spa_aeg_chh_anl_pan_aze_uzb_ven_jav_dyu_cze_guj_bsq_ben_sod_bem_mnd_nor_arw_tsn_urd_swt_glc_est_cic_ses_fin_ctl_owc_geo_scr_alb_afr_por_amr_gam_hin_hun_swa_sun_prs_mao_jpn_knd_kor_rom_lat_igb_bos_ind_eng_hau_bat_cnt_dut_bam_mcd_heb_ger_krd_grk_bul_qcu_lit_svk_ita_tsw_wly_fre_sid_swe_tag_slo_dgb_ukr_ewe_mly_tha_tig_tml_yor_akn_tur_rus_mol_azi_lda_vie_mlt_moo_zul_fbf	0.61671173532621	1.46020614282195	0.147603445084438
334	mlt_swe_zul_grk_amh_gam_chh_urd_azi_uzb_xho_bat_igb_alb_fre_bsq_ben_sid_tsw_cnt_cze_ctl_ewe_rom_fbf_ita_fin_ven_bem_hun_glc_aeg_geo_arw_spa_dut_prs_wly_heb_nor_est_bam_tag_hin_ind_jpn_knd_kor_bul_afr_dyu_ger_jav_lit_owc_sun_mnd_mol_dgb_ukr_amr_pol_svk_slo_por_qcu_rus_mcd_krd_akn_tig_bos_sod_guj_mao_eng_cic_pan_swt_mly_tha_anl_tml_yor_swa_aze_lat_scr_tur_ses_vie_hau_lda_moo_tsn	-0.192263434682989	-0.453724999138947	0.651083795116117
335	owc_dut_swt_ger_anl_aeg_amr_ukr_uzb_tur_tsw_mao_dyu_svk_rom_bsq_bul_wly_swa_mnd_alb_lit_bam_afr_cic_lat_est_ven_ewe_fin_mol_gam_geo_urd_cze_nor_guj_tig_mlt_krd_hun_tsn_tag_hin_ind_jpn_knd_kor_glc_pol_lda_rus_jav_grk_sod_bat_cnt_ctl_fbf_pan_hau_swe_slo_ben_arw_qcu_eng_scr_ita_ses_sid_mcd_chh_spa_mly_por_bem_bos_akn_sun_tha_amh_tml_dgb_zul_aze_prs_fre_azi_yor_vie_heb_xho_igb_moo	0.19009244420481	0.447570647603282	0.65550387154305
336	anl_cze_cic_hin_hau_mlt_owc_alb_tur_uzb_ewe_mly_swa_rus_bul_bsq_dut_gam_tsw_cnt_pol_swe_ven_ita_dgb_grk_fin_yor_bam_est_nor_aeg_geo_mcd_pan_svk_fre_wly_sod_urd_hun_dyu_sun_arw_tag_jpn_tml_kor_prs_scr_akn_lit_jav_krd_amr_ind_mnd_por_swt_ukr_amh_ben_slo_mol_lat_qcu_spa_eng_afr_xho_tig_bos_heb_glc_bat_rom_moo_ctl_ses_mao_tha_sid_knd_lda_zul_aze_guj_ger_azi_fbf_vie_chh_igb_tsn_bem	-0.295477956394874	-0.699103923896772	0.486231862111518
337	anl_rom_tsn_afr_amr_tig_owc_ita_tur_uzb_lda_mly_xho_arw_fre_bsq_nor_hau_bem_cnt_glc_krd_swt_urd_swa_ctl_fin_fbf_zul_est_pan_amh_geo_alb_eng_ger_lit_chh_gam_svk_hun_cic_ind_bos_jav_jpn_knd_kor_cze_swe_bam_slo_mao_prs_sod_sun_mnd_grk_akn_rus_aeg_hin_ben_lat_scr_qcu_mol_por_bul_ven_sid_mcd_mlt_dut_tag_pol_ses_spa_tsw_bat_tha_wly_tml_ewe_dgb_aze_ukr_guj_azi_moo_vie_heb_dyu_igb_yor	0.222314349530247	0.523274446725069	0.602027881318659
338	heb_slo_akn_glc_tig_hau_sod_lat_tur_aze_fbf_mly_bam_ger_arw_bsq_eng_chh_dgb_mnd_ben_spa_swt_bul_tsw_urd_est_zul_moo_hun_bos_sid_geo_lit_nor_rom_por_anl_wly_rus_fin_dyu_sun_dut_mao_jpn_tml_kor_hin_fre_ven_ctl_bat_ukr_aeg_jav_cnt_swe_bem_scr_amr_prs_svk_pan_pol_qcu_alb_cze_grk_igb_gam_guj_amh_mol_ind_afr_ses_krd_yor_tag_tha_owc_knd_cic_lda_uzb_mcd_ita_azi_xho_vie_mlt_swa_ewe_tsn	-0.085400430519949	-0.201470450739279	0.840770745237622
339	amr_cze_tsn_grk_sid_aeg_wly_ger_aze_uzb_ven_sun_swa_slo_glc_bsq_eng_sod_ses_cnt_ctl_krd_dyu_svk_xho_pol_est_igb_akn_hun_pan_chh_geo_ben_nor_hin_scr_owc_heb_ita_fin_bem_mao_fre_bat_jpn_tml_kor_rus_urd_ewe_bul_mly_afr_mlt_ind_mnd_bos_moo_lit_tig_swe_mcd_rom_alb_qcu_spa_dut_ukr_cic_hau_por_gam_arw_jav_prs_yor_mol_lda_tag_tha_amh_knd_swt_zul_tur_guj_lat_azi_dgb_vie_anl_bam_fbf_tsw	-0.440835243491957	-1.0462439300226	0.298160098995565
340	aeg_nor_igb_alb_chh_gam_amr_ger_aze_uzb_dyu_tag_swa_ctl_por_bsq_swe_hau_xho_cnt_mcd_ita_fbf_svk_bam_dut_hun_akn_tsw_fin_ben_anl_geo_ukr_bul_prs_glc_sid_amh_slo_est_moo_bat_pol_jav_jpn_knd_kor_arw_scr_dgb_bos_ind_spa_mlt_mao_mnd_fre_lda_mol_wly_lat_hin_urd_lit_qcu_rom_eng_rus_ses_sod_guj_heb_grk_sun_cze_zul_pan_swt_mly_tha_owc_tml_ven_tsn_azi_krd_afr_tur_bem_vie_tig_cic_ewe_yor	-0.356354316991906	-0.84424898783422	0.400696787485692
341	owc_ger_cic_fre_amh_hau_sod_eng_tur_aze_zul_tag_igb_hin_pan_bsq_nor_aeg_bam_cnt_svk_por_xho_spa_moo_pol_hun_swa_dgb_fin_urd_chh_geo_grk_swe_glc_slo_mlt_gam_ita_est_bem_sun_ukr_mly_jpn_tml_kor_bos_mcd_tsw_cze_mao_rom_sid_ind_mnd_ctl_ven_rus_heb_ben_scr_lit_krd_qcu_arw_bul_afr_akn_tig_mol_amr_guj_bat_dut_ses_prs_fbf_jav_tha_wly_knd_swt_tsn_uzb_lat_alb_azi_ewe_vie_anl_dyu_yor_lda	-0.0540345821111004	-0.127541830832356	0.89878694373142
342	sid_spa_lda_alb_chh_heb_owc_prs_uzb_azi_tsw_ind_igb_swe_guj_bsq_bos_mlt_zul_cnt_glc_pan_bam_ita_swa_ger_hun_fbf_dgb_fin_rom_tig_geo_bul_pol_cze_ctl_aeg_anl_eng_est_ewe_sun_hin_jav_jpn_knd_kor_nor_ben_cic_grk_bat_rus_gam_mao_mnd_slo_bem_krd_hau_mol_dut_svk_mcd_qcu_lit_afr_lat_swt_amr_por_amh_fre_mly_scr_moo_ukr_akn_tag_tha_sod_tml_dyu_tsn_tur_urd_arw_aze_xho_vie_wly_ven_ses_yor	-0.236974503085586	-0.560684522199109	0.576360950904089
343	chh_mcd_swt_guj_tig_amr_mlt_slo_tur_aze_lda_tag_yor_fre_rus_bsq_ger_aeg_ven_cnt_alb_grk_tsn_hin_fbf_ukr_hun_bem_dyu_est_pol_wly_geo_svk_afr_spa_scr_sod_hau_por_fin_igb_bat_lit_sun_jpn_tml_kor_glc_mol_swa_krd_mly_pan_anl_mao_mnd_ctl_xho_dut_gam_bos_ita_eng_ben_qcu_arw_urd_lat_cic_sid_rom_owc_bul_jav_swe_moo_nor_ewe_ind_tha_heb_knd_dgb_akn_uzb_prs_cze_azi_bam_vie_amh_zul_ses_tsw	-0.560679409370152	-1.33582746728175	0.184865506503455
344	tig_lit_cic_urd_anl_mlt_sid_afr_azi_aze_tsw_sun_tsn_hin_pol_bsq_ukr_gam_yor_mnd_cze_ben_moo_ger_ses_prs_hun_ven_xho_fin_arw_aeg_geo_krd_scr_lat_nor_chh_sod_swe_est_ewe_ind_svk_mly_jpn_tml_kor_rus_slo_dgb_eng_bat_por_amr_jav_cnt_fre_lda_ctl_amh_ita_dut_grk_guj_qcu_pan_bos_mcd_igb_owc_spa_heb_mol_tag_bul_bem_glc_swt_mao_tha_wly_knd_swa_zul_uzb_alb_rom_tur_fbf_vie_hau_akn_bam_dyu	-0.126152867703531	-0.297663407157949	0.766624000926295
345	sid_ita_fbf_lit_wly_tig_chh_fre_tur_uzb_zul_jav_moo_krd_glc_bsq_bos_owc_yor_cnt_alb_swe_ven_mcd_bem_nor_est_cic_lda_fin_slo_heb_geo_afr_spa_eng_prs_amh_amr_urd_hun_bam_mao_mol_sun_jpn_knd_kor_rus_por_tsn_pol_ind_hin_sod_mly_mnd_ger_dgb_ukr_mlt_dut_cze_grk_lat_qcu_scr_guj_ctl_dyu_aeg_rom_gam_svk_bat_bul_igb_arw_akn_tag_tha_hau_tml_ses_xho_aze_pan_ben_azi_swt_vie_anl_tsw_ewe_swa	-0.0173904802640174	-0.0410607830285908	0.967335462045942
346	aeg_guj_igb_ita_gam_chh_tig_ukr_azi_aze_swa_mao_cic_urd_slo_bsq_nor_wly_fbf_cnt_bos_lat_tsw_krd_yor_mcd_est_dyu_xho_fin_pan_owc_geo_fre_alb_mol_rom_mlt_heb_swe_hun_moo_tag_ben_sun_jpn_knd_kor_prs_spa_ses_dut_bat_arw_amh_jav_mnd_scr_ven_afr_anl_hin_eng_grk_ger_qcu_ctl_cze_rus_tsn_hau_pol_amr_bul_ind_svk_dgb_glc_akn_mly_tha_sid_tml_bem_lda_tur_por_lit_uzb_bam_vie_sod_swt_zul_ewe	-0.277081385270549	-0.655108526696156	0.514015035256425
347	wly_ben_dyu_urd_amh_hau_heb_mol_azi_tur_lda_mao_cic_grk_lat_bsq_arw_gam_yor_mnd_ukr_bul_xho_glc_zul_alb_hun_bam_fbf_fin_mcd_sid_geo_rom_lit_pan_rus_tig_sod_hin_est_ewe_tag_svk_bat_jpn_knd_kor_eng_spa_igb_bos_mly_afr_anl_ind_cnt_ctl_tsw_pol_aeg_fre_swe_nor_krd_qcu_dut_ita_scr_swt_chh_prs_owc_guj_sun_slo_akn_cze_bem_jav_tha_mlt_tml_ses_moo_uzb_ger_por_aze_dgb_vie_amr_swa_tsn_ven	-0.0642863348191512	-0.151440905818875	0.87995594819202
348	wly_alb_dyu_fre_amh_sod_aeg_hin_azi_uzb_akn_mao_tsn_ger_bos_bsq_pol_owc_fbf_mnd_por_ctl_swa_eng_cic_prs_hun_dgb_yor_fin_svk_gam_geo_lat_mol_afr_rom_amr_sid_swe_est_moo_ind_lit_mly_jpn_tml_kor_spa_urd_zul_arw_jav_ukr_heb_sun_cnt_ben_igb_cze_chh_pan_mcd_krd_nor_qcu_scr_ita_glc_bem_mlt_grk_anl_slo_bat_dut_lda_bul_tsw_tag_tha_tig_knd_bam_swt_aze_rus_guj_tur_ven_vie_hau_ses_xho_ewe	0.0844686839085081	0.198755891571661	0.842887567896857
349	aeg_rus_fbf_hin_amr_amh_gam_rom_tur_aze_bem_tag_swa_bos_alb_bsq_mol_chh_moo_cnt_arw_prs_ewe_ger_dgb_ben_est_cic_lda_fin_urd_mlt_geo_cze_dut_ita_bul_owc_tig_nor_hun_ven_ind_fre_mao_jpn_tml_kor_scr_swe_akn_ctl_jav_guj_sid_mly_mnd_slo_tsn_eng_sod_lat_por_grk_pan_qcu_spa_pol_mcd_dyu_wly_lit_hau_glc_bat_ukr_xho_krd_igb_sun_tha_heb_knd_ses_yor_azi_svk_afr_uzb_bam_vie_anl_zul_swt_tsw	-0.265301301230034	-0.627448727641352	0.531902677978663
350	tig_hin_tsw_rus_chh_aeg_gam_pol_tur_aze_moo_ind_zul_bos_fre_bsq_bul_sod_bem_cnt_slo_afr_cic_ger_ses_scr_hun_xho_bam_fin_lat_mlt_geo_ita_lit_ukr_grk_amr_wly_rom_est_akn_tag_ctl_mao_jpn_tml_kor_mcd_dut_ewe_pan_jav_mol_amh_sun_mnd_guj_swt_eng_hau_ben_arw_urd_swe_qcu_glc_svk_cze_dgb_heb_por_anl_nor_mly_krd_ven_alb_dyu_bat_tha_sid_knd_tsn_yor_azi_prs_spa_uzb_swa_vie_owc_fbf_lda_igb	-0.574370290137381	-1.37191912830682	0.1733890480243
351	gam_krd_fbf_pol_hau_sid_aeg_bul_aze_azi_swt_bat_tsn_scr_slo_bsq_mol_chh_ven_mnd_ita_afr_dgb_bos_tsw_prs_est_ses_dyu_hun_ctl_owc_geo_lit_ukr_dut_grk_mlt_amr_alb_fin_igb_mly_ger_ind_jpn_knd_kor_guj_ben_swa_svk_mao_hin_amh_jav_cnt_eng_bam_arw_anl_glc_nor_fre_por_qcu_swe_rom_spa_lda_sod_lat_tig_pan_sun_rus_akn_mcd_moo_tag_tha_wly_tml_xho_ewe_tur_cze_urd_uzb_zul_vie_heb_cic_yor_bem	-0.0610046417378874	-0.14378208585036	0.885983648727412
352	tig_guj_bam_svk_mlt_heb_chh_urd_azi_aze_dgb_jav_igb_glc_nor_bsq_mcd_gam_moo_mnd_pol_krd_akn_grk_xho_ger_hun_swa_ses_fin_pan_wly_geo_alb_cze_ita_lit_amr_amh_mol_est_bem_sun_spa_tag_jpn_knd_kor_eng_ukr_cic_bul_mly_lat_hau_bat_cnt_arw_swt_fre_owc_dut_por_ctl_hin_qcu_swe_slo_rom_dyu_aeg_rus_sod_afr_ind_ben_tsn_prs_ewe_mao_tha_anl_tml_tsw_fbf_uzb_bos_scr_tur_ven_vie_sid_zul_yor_lda	-0.109743617188114	-0.25881448733807	0.79635035406386
353	tig_fre_akn_alb_hau_mlt_gam_cze_uzb_aze_swa_bat_dyu_arw_urd_bsq_ben_anl_swt_cnt_glc_bos_xho_krd_moo_rus_fin_ewe_lda_hun_grk_amr_geo_ukr_afr_guj_dut_sod_chh_svk_est_yor_ind_spa_tag_jpn_tml_kor_eng_prs_ven_lit_jav_swe_aeg_sun_mnd_ctl_tsn_nor_sid_scr_pol_bul_pan_qcu_lat_por_mcd_cic_wly_ger_heb_slo_mao_hin_dgb_rom_bem_mly_tha_owc_knd_zul_fbf_azi_mol_ita_tur_tsw_vie_amh_ses_bam_igb	-0.138830814759131	-0.327484212847719	0.744037720635707
354	wly_prs_moo_arw_chh_hau_aeg_ita_uzb_azi_igb_mly_ewe_bul_glc_bsq_hin_heb_bam_cnt_alb_ctl_tsw_svk_ven_ben_fin_swa_fbf_est_dut_gam_geo_spa_cze_ukr_eng_amr_mlt_por_hun_yor_sun_swe_tag_jpn_tml_kor_krd_pol_xho_rus_bat_lit_tig_jav_mnd_mcd_lda_lat_sod_pan_mol_guj_rom_qcu_afr_slo_bos_bem_anl_grk_owc_nor_ind_urd_swt_fre_cic_mao_tha_amh_knd_dyu_akn_tur_ger_scr_aze_ses_vie_sid_zul_tsn_dgb	-0.0942498589927464	-0.222174583625071	0.824665153833264
355	owc_por_tsn_bul_gam_sod_aeg_glc_aze_uzb_yor_mao_moo_bos_grk_bsq_pan_tig_tsw_cnt_ctl_svk_bam_spa_ses_mol_fin_akn_igb_est_krd_heb_geo_dut_guj_eng_ben_anl_sid_afr_hun_ewe_sun_lat_ind_jpn_knd_kor_cze_pol_lda_rus_mly_arw_amh_tag_mnd_ger_dyu_swe_wly_hin_ita_alb_prs_qcu_mcd_ukr_lit_cic_amr_rom_hau_fre_bat_scr_dgb_nor_xho_jav_tha_chh_tml_swt_swa_azi_slo_urd_tur_ven_vie_mlt_zul_bem_fbf	-0.429807024385137	-1.02241585887187	0.309236338778648
356	amr_pan_tsw_por_gam_mlt_hau_bos_uzb_azi_igb_bat_dgb_afr_urd_bsq_swe_tig_bem_cnt_spa_guj_ewe_hin_moo_ben_fin_bam_cic_est_rus_chh_geo_svk_eng_ita_arw_anl_amh_rom_hun_lda_sun_nor_mly_jpn_knd_kor_pol_slo_zul_grk_mao_cze_heb_tag_mnd_ctl_tsn_prs_sod_ger_alb_mcd_glc_qcu_lit_bul_dut_ses_sid_fre_wly_krd_ind_scr_swa_ukr_dyu_jav_tha_aeg_tml_fbf_swt_aze_mol_lat_tur_xho_vie_owc_ven_yor_akn	-0.395340393355303	-0.937350707448408	0.351006080837261
357	amh_bul_ewe_ger_heb_chh_tig_rom_tur_uzb_dgb_jav_dyu_mcd_spa_bsq_cze_hau_fbf_mnd_glc_lit_xho_grk_tsn_prs_fin_yor_igb_est_por_mlt_geo_ctl_afr_pan_rus_wly_owc_scr_hun_lda_bat_arw_mao_jpn_tml_kor_guj_alb_ven_krd_ind_hin_gam_sun_cnt_ita_swa_swe_sid_nor_urd_ukr_mol_qcu_eng_dut_ben_cic_sod_lat_aeg_slo_tag_pol_ses_fre_bem_mly_tha_anl_knd_swt_bam_aze_bos_svk_azi_moo_vie_amr_akn_tsw_zul	-0.331806215758459	-0.785939556366438	0.43390082183036
358	gam_rus_swa_pan_heb_amh_hau_glc_tur_azi_igb_jav_moo_prs_afr_bsq_nor_chh_lda_cnt_hin_rom_ewe_urd_fbf_spa_hun_tsw_xho_est_guj_amr_geo_pol_lat_scr_ben_mlt_owc_cze_fin_bam_ind_swe_mao_jpn_knd_kor_mcd_mol_swt_ger_sun_svk_anl_tag_mnd_grk_akn_por_tig_krd_bul_lit_ukr_qcu_arw_dut_ctl_tsn_sid_fre_sod_eng_bat_alb_dyu_ita_zul_mly_tha_wly_tml_yor_cic_uzb_bos_slo_aze_ses_vie_aeg_ven_dgb_bem	-0.292747088909613	-0.692878968016891	0.490112172106595
359	wly_eng_bem_fre_chh_hau_amr_arw_tur_uzb_xho_ind_dyu_rus_krd_bsq_prs_sod_yor_mnd_scr_lat_fbf_svk_moo_mol_hun_zul_dgb_est_guj_tig_geo_ben_spa_slo_alb_aeg_sid_swe_fin_lda_mly_por_mao_jpn_knd_kor_nor_bul_ven_afr_tag_rom_anl_bat_cnt_lit_ewe_ita_heb_dut_mcd_bos_ctl_qcu_glc_ukr_urd_bam_amh_pol_owc_pan_jav_hin_akn_cze_tsn_sun_tha_gam_tml_cic_igb_azi_grk_ger_aze_swt_vie_mlt_ses_tsw_swa	-0.0387272613418701	-0.0913903525281599	0.927378989816475
360	sid_scr_swt_slo_tig_chh_sod_glc_uzb_azi_akn_ind_yor_urd_spa_bsq_mol_hau_dgb_mnd_rus_rom_igb_eng_dyu_ben_fin_cic_tsw_hun_pan_amh_geo_alb_bul_krd_prs_anl_gam_mcd_est_ewe_jav_grk_mly_jpn_knd_kor_por_fre_tsn_ctl_sun_nor_mlt_bat_cnt_swe_zul_lit_amr_ukr_cze_ita_dut_qcu_svk_hin_ger_ses_heb_bos_owc_guj_mao_lat_bam_arw_bem_tag_tha_aeg_tml_xho_swa_aze_pol_afr_tur_fbf_vie_wly_moo_ven_lda	-0.306480181947358	-0.725481225472135	0.469978509585948
361	hau_fre_swa_scr_amh_aeg_amr_ita_uzb_aze_yor_tag_lda_rom_alb_bsq_svk_gam_swt_mnd_ctl_ukr_xho_glc_fbf_ger_hun_ven_moo_fin_bos_tig_geo_eng_guj_slo_mol_sod_mlt_hin_est_tsn_mly_ben_ind_jpn_tml_kor_arw_bul_tsw_pan_jav_nor_chh_bat_cnt_cze_bam_krd_owc_prs_mcd_spa_rus_qcu_pol_urd_lat_bem_wly_dut_heb_por_sun_swe_dgb_grk_ewe_mao_tha_sid_knd_zul_igb_tur_lit_afr_azi_cic_vie_anl_ses_dyu_akn	-0.801004301256245	-1.93262949474535	0.0563245859355459
362	owc_ger_swt_spa_hau_sid_wly_nor_uzb_tur_swa_jav_xho_dut_ukr_bsq_hin_sod_bem_mnd_bos_pol_dgb_swe_lda_prs_fin_dyu_bam_est_lat_amr_geo_arw_fre_pan_ctl_gam_tig_lit_hun_yor_bat_ita_ind_jpn_tml_kor_glc_alb_tsw_slo_tag_mol_chh_mao_cnt_bul_cic_cze_aeg_rus_eng_rom_guj_qcu_por_urd_grk_fbf_anl_mcd_heb_svk_mly_scr_igb_afr_zul_sun_tha_mlt_knd_ewe_akn_azi_ben_krd_aze_ven_vie_amh_ses_moo_tsn	0.607879083690087	1.4392222485523	0.153444928217775
363	heb_lat_xho_arw_sod_sid_hau_hin_aze_uzb_ewe_sun_tsn_dut_svk_bsq_scr_tig_fbf_cnt_prs_swe_yor_ben_tsw_ctl_est_dyu_cic_hun_grk_aeg_geo_rus_bos_por_slo_owc_amh_urd_fin_bem_ind_fre_mly_jpn_tml_kor_rom_bul_dgb_pan_jav_afr_amr_bat_mnd_cze_swa_ukr_mlt_eng_glc_mol_mcd_qcu_nor_krd_ger_akn_anl_lit_chh_pol_mao_guj_ven_ita_swt_tag_tha_gam_knd_zul_ses_tur_alb_spa_azi_igb_vie_wly_lda_bam_moo	-0.0834584907423937	-0.196870017700632	0.844358859253986
364	anl_ita_bem_rom_heb_tig_amh_prs_tur_azi_dyu_mly_cic_spa_pan_bsq_bul_hau_yor_mnd_lit_eng_fbf_alb_swa_mcd_fin_ewe_tsn_hun_cze_owc_geo_por_slo_ctl_arw_gam_wly_fre_est_ses_tag_urd_mao_jpn_knd_kor_rus_swe_tsw_lat_jav_hin_sod_sun_cnt_glc_moo_ukr_chh_nor_pol_guj_afr_qcu_bos_scr_ben_swt_aeg_svk_mlt_krd_ind_mol_ven_grk_xho_bat_tha_sid_tml_lda_akn_uzb_dut_ger_aze_bam_vie_amr_igb_zul_dgb	0.243597318301725	0.573396242841229	0.567760414100043
365	wly_bul_tsn_ita_mlt_hau_aeg_guj_tur_uzb_lda_mao_moo_spa_arw_bsq_afr_gam_bam_mnd_ukr_pol_swt_rus_ses_bos_fin_akn_fbf_hun_eng_anl_geo_prs_scr_svk_rom_heb_chh_mcd_est_swa_sun_nor_mly_jpn_knd_kor_fre_cze_dgb_dut_tag_mol_tig_jav_cnt_por_igb_lit_owc_krd_slo_ctl_ben_qcu_glc_grk_swe_zul_amh_hin_sod_lat_bat_alb_bem_urd_tsw_ind_tha_amr_tml_ven_xho_aze_pan_ger_azi_ewe_vie_sid_cic_dyu_yor	-0.389123263420372	-0.922315687819267	0.358750534213939
366	heb_fre_ewe_slo_wly_sod_amr_cze_uzb_tur_tsn_tag_swt_grk_por_bsq_hin_anl_ven_mnd_bul_ben_dgb_nor_akn_arw_hun_bam_zul_est_lit_tig_geo_scr_guj_svk_ukr_owc_amh_ita_fin_xho_bat_lat_ind_jpn_knd_kor_ger_rom_bem_rus_mly_swe_sid_mao_cnt_spa_dyu_urd_hau_dut_bos_ctl_alb_qcu_mcd_prs_afr_yor_aeg_pan_gam_eng_sun_pol_cic_krd_lda_jav_tha_mlt_tml_moo_tsw_azi_mol_glc_aze_swa_vie_chh_ses_fbf_igb	-0.316443683367902	-0.748247159875643	0.456199166995902
367	hau_ben_cic_rom_tig_anl_sod_urd_aze_uzb_tsn_sun_ven_grk_ctl_bsq_slo_mlt_zul_cnt_ita_nor_fbf_bul_bem_mol_hun_tsw_dgb_fin_lat_heb_geo_fre_ger_swe_hin_amr_gam_lit_est_xho_mly_scr_ind_jpn_knd_kor_svk_cze_yor_bos_jav_ukr_aeg_bat_mnd_afr_lda_alb_sid_krd_mcd_por_eng_qcu_spa_rus_arw_akn_chh_pan_wly_prs_tag_dut_igb_pol_bam_mao_tha_owc_tml_ewe_moo_azi_guj_glc_tur_ses_vie_amh_dyu_swt_swa	-0.61019086100509	-1.45843672663068	0.148089248609522
368	heb_alb_ses_bos_gam_wly_owc_hin_azi_aze_igb_sun_yor_dut_fre_bsq_arw_sid_dgb_mnd_ita_swe_bam_eng_zul_rom_fin_bem_cic_hun_ger_chh_geo_prs_grk_rus_ben_hau_amh_mol_est_xho_mly_guj_tag_jpn_tml_kor_ukr_cze_akn_nor_mao_krd_mlt_jav_cnt_afr_moo_por_aeg_mcd_lat_pan_glc_qcu_slo_urd_pol_lda_sod_svk_tig_spa_ind_scr_tsw_bul_ven_bat_tha_anl_knd_dyu_swa_uzb_ctl_lit_tur_fbf_vie_amr_tsn_swt_ewe	0.109411269111937	0.257673053142289	0.797228550150272
369	chh_pol_ewe_dut_hau_owc_aeg_lit_uzb_aze_igb_ind_swa_pan_ukr_bsq_guj_sid_tsw_mnd_ger_ita_ses_ctl_bem_nor_fin_xho_fbf_est_ben_anl_geo_scr_prs_cze_eng_wly_sod_bos_hun_akn_bat_grk_tag_jpn_tml_kor_rom_afr_swt_mol_mao_bul_amr_sun_cnt_krd_zul_glc_mlt_fre_slo_spa_alb_qcu_rus_urd_arw_tsn_amh_por_tig_lat_mly_svk_moo_swe_dgb_jav_tha_heb_knd_bam_yor_azi_mcd_hin_tur_ven_vie_gam_dyu_lda_cic	-0.689037291708493	-1.653110886111	0.101680338908502
370	owc_lit_ven_urd_amr_gam_hau_cze_uzb_azi_ewe_sun_igb_mol_hin_bsq_pan_wly_ses_mnd_pol_bos_dyu_svk_zul_mcd_fin_swt_lda_hun_arw_mlt_geo_grk_afr_prs_krd_chh_anl_guj_est_akn_bat_scr_ind_jpn_tml_kor_nor_fre_dgb_ita_mly_bul_aeg_mao_cnt_spa_xho_ben_sid_por_eng_lat_ctl_qcu_ger_rom_rus_fbf_tig_dut_heb_slo_tag_alb_cic_glc_moo_jav_tha_sod_knd_bem_bam_tur_swe_ukr_aze_swa_vie_amh_yor_tsn_tsw	0.227022232549321	0.533647998627263	0.594858271848763
371	sid_ctl_igb_slo_amh_gam_sod_lat_uzb_aze_tsw_ind_lda_glc_fre_bsq_mcd_hau_akn_mnd_grk_alb_ses_eng_dgb_urd_est_bam_yor_hun_afr_heb_geo_lit_arw_bul_krd_aeg_amr_swe_fin_swt_tag_prs_bat_jpn_knd_kor_scr_mol_ven_rom_mao_spa_tig_mly_cnt_hin_fbf_bos_anl_ukr_pan_por_ita_qcu_ben_ger_cze_moo_owc_rus_chh_pol_jav_svk_dyu_nor_bem_sun_tha_wly_tml_xho_cic_azi_guj_dut_tur_zul_vie_mlt_tsn_swa_ewe	-0.50960685185871	-1.21336736717185	0.228062145450166
372	heb_lat_ewe_afr_hau_sid_wly_krd_aze_tur_ses_sun_yor_scr_svk_bsq_ita_mlt_tsn_cnt_ger_ben_zul_fre_bem_guj_est_xho_akn_hun_rom_amr_geo_spa_swe_nor_grk_aeg_tig_prs_fin_fbf_mly_mcd_jav_jpn_tml_kor_eng_hin_tsw_bul_ind_pol_chh_tag_mnd_lit_swt_dut_amh_mol_urd_ukr_alb_qcu_por_glc_rus_ven_anl_slo_owc_ctl_bat_bos_moo_cze_dyu_mao_tha_gam_knd_cic_igb_azi_pan_arw_uzb_dgb_vie_sod_swa_bam_lda	-0.388779395436642	-0.921923551991464	0.358953971459427
373	heb_alb_zul_ctl_gam_amh_amr_afr_aze_uzb_igb_mao_bam_arw_cze_bsq_guj_chh_dyu_cnt_lat_ben_yor_prs_bem_urd_hun_tsw_lda_fin_bul_anl_geo_lit_pan_ukr_glc_sod_hau_krd_est_dgb_tag_spa_jav_jpn_knd_kor_hin_pol_ewe_rus_mly_nor_mlt_sun_mnd_fre_swt_scr_sid_mcd_slo_svk_grk_qcu_dut_ita_rom_swa_tig_swe_wly_eng_ind_por_ven_ger_fbf_bat_tha_aeg_tml_moo_ses_azi_bos_mol_tur_cic_vie_owc_akn_xho_tsn	-0.708855240155122	-1.70214440023727	0.0920689162614662
374	chh_ger_akn_glc_tig_amh_heb_grk_azi_uzb_dyu_ind_moo_ben_spa_bsq_fre_aeg_igb_mnd_krd_bos_dgb_rus_tsn_dut_fin_zul_fbf_hun_rom_sid_geo_swe_guj_prs_urd_hau_sod_ctl_est_cic_tag_pol_bat_jpn_knd_kor_arw_bul_ven_mcd_mly_slo_mlt_sun_cnt_ukr_tsw_scr_wly_mol_afr_nor_svk_qcu_eng_alb_pan_ewe_owc_ita_anl_lit_jav_lat_bem_hin_swa_mao_tha_amr_tml_swt_yor_aze_cze_por_tur_lda_vie_gam_xho_ses_bam	-0.282800292605704	-0.66812771982674	0.505706880093283
375	gam_mol_xho_bul_sid_wly_amh_svk_aze_azi_swt_tag_fbf_ger_pol_bsq_fre_mlt_yor_cnt_krd_scr_cic_grk_tsn_cze_hun_ven_ses_fin_hin_heb_geo_lat_rus_bos_urd_chh_aeg_prs_est_dyu_jav_lit_ind_jpn_tml_kor_ukr_mcd_lda_guj_mao_dut_sod_sun_mnd_ben_dgb_glc_amr_ita_eng_nor_arw_qcu_alb_por_afr_swa_tig_slo_hau_ctl_mly_spa_bem_rom_zul_bat_tha_owc_knd_tsw_moo_uzb_swe_pan_tur_bam_vie_anl_ewe_igb_akn	-0.0466067877248901	-0.109820447770971	0.912788404909643
376	aeg_svk_dyu_mol_chh_amh_tig_hin_azi_tur_moo_mao_tsw_grk_slo_bsq_afr_sid_swa_cnt_glc_cze_yor_rom_ses_mcd_hun_bem_bam_est_bul_sod_geo_krd_eng_nor_alb_hau_wly_spa_fin_cic_ind_ger_tag_jpn_tml_kor_rus_ukr_zul_ben_jav_urd_anl_mly_mnd_prs_akn_swe_heb_pol_fre_dut_por_qcu_ita_scr_pan_ewe_owc_guj_mlt_lit_sun_arw_lda_ctl_ven_bat_tha_amr_knd_dgb_xho_uzb_bos_lat_aze_tsn_vie_gam_swt_igb_fbf	0.00799775806027866	0.0188294639221349	0.985017487694554
377	sod_krd_fbf_bos_aeg_sid_heb_nor_azi_tur_ses_jav_yor_rus_mol_bsq_spa_owc_tsw_mnd_lat_bul_tsn_ctl_dgb_slo_est_lda_cic_hun_cze_hau_geo_scr_prs_urd_alb_gam_amh_guj_fin_xho_ind_grk_mly_jpn_tml_kor_pol_por_bem_rom_mao_afr_chh_tag_cnt_ukr_ewe_hin_wly_dut_svk_ger_swe_qcu_mcd_lit_glc_igb_anl_eng_tig_pan_bat_arw_zul_ben_bam_sun_tha_mlt_knd_moo_akn_aze_ita_fre_uzb_swt_vie_amr_ven_swa_dyu	-0.16798419617764	-0.396706282598474	0.692492923936407
378	chh_cze_zul_bos_sid_hau_anl_rom_azi_aze_dgb_ind_swa_svk_ukr_bsq_pan_amh_ses_cnt_grk_prs_yor_krd_swt_mol_est_ewe_tsw_hun_bul_owc_geo_lit_swe_alb_slo_wly_gam_por_fin_akn_tag_spa_sun_jpn_tml_kor_eng_ger_bem_scr_mao_mcd_mlt_jav_mnd_pol_igb_ctl_tig_ita_fre_glc_rus_qcu_dut_arw_nor_cic_heb_lat_sod_hin_mly_urd_fbf_guj_xho_bat_tha_aeg_knd_bam_dyu_uzb_ben_afr_tur_lda_vie_amr_tsn_moo_ven	-0.312497553953708	-0.739456737201764	0.461492127969587
379	gam_scr_zul_nor_chh_tig_heb_alb_tur_aze_ses_sun_ewe_ben_prs_bsq_guj_amh_dyu_mnd_ctl_ita_ven_krd_bem_lit_est_xho_akn_fin_spa_wly_geo_pol_rom_rus_afr_amr_sod_fre_hun_bam_jav_eng_bat_jpn_tml_kor_swe_por_moo_pan_ind_mcd_hau_mao_cnt_slo_swt_urd_sid_cze_mol_ukr_bos_qcu_dut_lat_ger_yor_aeg_grk_mlt_glc_mly_hin_fbf_bul_tsn_tag_tha_owc_knd_lda_igb_uzb_svk_arw_azi_tsw_vie_anl_dgb_cic_swa	0.111179352415091	0.261880512393003	0.793992717255597
380	sod_alb_swa_scr_gam_anl_tig_eng_aze_tur_cic_jav_swt_guj_cze_bsq_pol_aeg_dyu_mnd_krd_glc_zul_arw_ven_ctl_est_bam_ses_hun_por_mlt_geo_ben_mcd_ita_grk_owc_heb_prs_fin_tsn_mao_urd_bat_jpn_tml_kor_rom_hin_fbf_slo_mly_pan_amh_sun_cnt_ukr_igb_dut_amr_rus_lat_swe_bul_qcu_fre_mol_afr_moo_chh_lit_wly_ger_ind_nor_tsw_spa_bem_tag_tha_hau_knd_akn_yor_uzb_svk_bos_azi_ewe_vie_sid_lda_dgb_xho	-0.713088087721183	-1.71071628110372	0.0904673620868659
381	tig_nor_tsn_por_sid_amh_chh_ctl_aze_tur_lda_mly_zul_swe_alb_bsq_krd_anl_bem_mnd_grk_cze_ses_ukr_ewe_fre_est_moo_dyu_fin_guj_gam_geo_pan_eng_spa_urd_sod_amr_rom_hun_cic_tag_ben_ind_jpn_knd_kor_prs_bos_swt_dut_sun_glc_hau_bat_cnt_bul_dgb_scr_heb_mol_lit_pol_svk_qcu_mcd_afr_ita_bam_owc_ger_aeg_rus_jav_lat_igb_arw_ven_mao_tha_mlt_tml_akn_swa_uzb_hin_slo_azi_xho_vie_wly_tsw_fbf_yor	0.291320628346782	0.686298290599592	0.494232557718025
382	hau_arw_cic_ben_sod_owc_sid_grk_uzb_aze_dgb_tag_yor_ctl_rom_bsq_afr_wly_moo_cnt_guj_glc_lda_ita_zul_rus_fin_bem_swa_hun_nor_chh_geo_svk_por_prs_alb_heb_anl_cze_est_xho_bat_scr_ind_jpn_tml_kor_fre_lit_igb_urd_mao_dut_aeg_sun_mnd_slo_tsn_mol_gam_hin_ukr_krd_bos_qcu_lat_spa_swe_ses_mlt_ger_tig_mcd_mly_pol_tsw_bul_akn_jav_tha_amh_knd_ewe_ven_azi_eng_pan_tur_bam_vie_amr_swt_dyu_fbf	-0.128862534652781	-0.303817366771175	0.761945731054392
383	chh_ctl_xho_ita_wly_amh_hau_grk_aze_azi_akn_mao_dgb_ukr_pol_bsq_afr_gam_tsw_mnd_krd_ger_igb_bul_lda_alb_hun_moo_tsn_est_mcd_sod_geo_urd_fre_cze_rus_amr_anl_prs_fin_ewe_mly_lat_jav_jpn_knd_kor_pan_ben_fbf_svk_tag_scr_heb_sun_cnt_hin_ses_glc_mlt_por_mol_arw_slo_qcu_nor_rom_swe_cic_owc_spa_sid_lit_ind_bos_ven_dut_yor_bat_tha_aeg_tml_swa_dyu_uzb_eng_guj_tur_bam_vie_tig_swt_zul_bem	-0.240325587109067	-0.567870637729015	0.571491271001841
384	heb_alb_tsn_urd_amr_mlt_hau_ctl_aze_tur_tsw_jav_akn_nor_fre_bsq_guj_wly_bam_cnt_glc_rom_ses_por_fbf_mcd_est_lda_dgb_fin_bos_aeg_geo_mol_ukr_pol_dut_amh_sod_slo_hun_yor_tag_krd_sun_jpn_tml_kor_pan_ger_dyu_bul_mao_ben_anl_mly_mnd_scr_swt_ita_owc_cze_arw_grk_afr_qcu_svk_swe_lit_xho_tig_spa_gam_lat_ind_eng_igb_rus_bem_bat_tha_sid_knd_ewe_swa_uzb_hin_prs_azi_cic_vie_chh_moo_ven_zul	0.166739282666139	0.392029965321843	0.695933011845473
385	wly_mol_igb_urd_aeg_amh_owc_bos_tur_azi_xho_sun_ewe_slo_lit_bsq_grk_anl_tsn_cnt_bul_nor_fbf_ctl_akn_pol_fin_swt_yor_est_krd_mlt_geo_dut_hin_alb_lat_tig_gam_cze_hun_ven_mly_ben_mao_jpn_knd_kor_guj_mcd_moo_scr_ind_eng_heb_bat_mnd_pan_bem_rom_sid_fre_glc_por_ger_qcu_ukr_svk_ita_tsw_amr_prs_hau_afr_jav_arw_cic_swe_bam_tag_tha_sod_tml_lda_swa_aze_rus_spa_uzb_ses_vie_chh_dyu_zul_dgb	0.400988272333784	0.944856132502593	0.347180674162221
386	sod_glc_xho_ita_hau_tig_owc_por_tur_aze_bem_mao_yor_ben_ger_bsq_krd_wly_dgb_cnt_rus_swe_cic_pan_tsn_hin_fin_fbf_dyu_est_pol_mlt_geo_dut_ctl_fre_cze_heb_chh_mcd_hun_ewe_bat_urd_tag_jpn_tml_kor_lit_mol_bam_bul_sun_afr_anl_jav_mnd_lat_zul_eng_amr_ukr_spa_bos_svk_qcu_rom_slo_nor_lda_amh_scr_aeg_guj_ind_prs_tsw_grk_swt_mly_tha_sid_knd_akn_moo_azi_arw_alb_uzb_igb_vie_gam_swa_ven_ses	0.924946446942451	2.20616782467695	0.0298352190030262
387	hau_afr_ewe_mol_heb_owc_sid_guj_tur_azi_tsw_bat_moo_nor_glc_bsq_lat_anl_cic_mnd_arw_svk_xho_spa_fbf_cze_hun_lda_dgb_est_hin_sod_geo_ctl_fre_ukr_slo_wly_gam_alb_fin_bem_sun_swe_tag_jpn_knd_kor_dut_bos_ven_rom_ind_scr_amh_mly_cnt_lit_igb_bul_amr_rus_ger_krd_por_qcu_ita_grk_pan_swt_mlt_mcd_aeg_ben_jav_pol_ses_eng_akn_mao_tha_tig_tml_zul_dyu_uzb_urd_prs_aze_yor_vie_chh_tsn_swa_bam	0.270466812515067	0.636648069270381	0.525918060806729
388	wly_por_igb_hin_hau_heb_chh_spa_azi_aze_zul_jav_dgb_ctl_swe_bsq_afr_aeg_moo_mnd_lit_krd_bam_grk_yor_alb_est_ven_swt_hun_ben_tig_geo_ger_pol_arw_eng_sid_owc_prs_fin_fbf_sun_dut_bat_jpn_knd_kor_rom_scr_swa_slo_mly_bul_amh_mao_cnt_lat_tsw_mcd_anl_ita_pan_nor_glc_qcu_mol_bos_guj_bem_mlt_ukr_amr_cze_tag_urd_ses_rus_lda_ind_tha_sod_tml_xho_akn_tur_svk_fre_uzb_cic_vie_gam_tsn_ewe_dyu	0.320105073016377	0.755559921148095	0.451822504463978
389	aeg_krd_dyu_alb_anl_gam_hau_ita_tur_azi_yor_ind_ven_ctl_pan_bsq_ukr_amr_tsw_cnt_hin_por_ewe_prs_bem_bos_hun_swt_akn_fin_rom_heb_geo_mcd_pol_scr_arw_owc_amh_dut_est_zul_mly_nor_sun_jpn_tml_kor_fre_guj_tsn_afr_mao_glc_wly_jav_mnd_cze_dgb_eng_chh_bul_swe_rus_mol_qcu_ger_urd_svk_moo_sod_grk_mlt_lat_tag_ben_fbf_spa_cic_bat_tha_sid_knd_bam_lda_aze_lit_slo_uzb_swa_vie_tig_xho_ses_igb	-0.165142721216138	-0.38967384237488	0.69766868824911
390	owc_spa_cic_por_gam_sod_amh_eng_uzb_aze_ses_mly_ven_krd_svk_bsq_pol_anl_bem_cnt_prs_rus_zul_grk_yor_urd_hun_dyu_dgb_est_glc_mlt_geo_lat_afr_bos_nor_wly_amr_ita_fin_moo_ind_scr_tag_jpn_tml_kor_guj_bul_swt_slo_sun_ctl_sid_jav_mnd_ger_swa_alb_aeg_pan_swe_arw_lit_qcu_mcd_ben_ukr_igb_heb_mol_chh_rom_bat_cze_fbf_hin_xho_mao_tha_tig_knd_lda_ewe_azi_dut_fre_tur_akn_vie_hau_tsn_bam_tsw	-0.419411247183343	-0.996393108244024	0.321644649906332
391	heb_alb_ewe_ita_chh_hau_gam_prs_tur_aze_bem_bat_moo_fre_urd_bsq_por_amr_swt_cnt_spa_pol_yor_afr_dyu_ukr_fin_bam_akn_hun_rom_sid_geo_hin_scr_dut_eng_sod_mlt_ctl_est_tsn_mly_lit_mao_jpn_tml_kor_grk_svk_lda_mcd_jav_ger_aeg_sun_mnd_ben_swa_bul_tig_krd_lat_cze_mol_qcu_pan_arw_swe_zul_wly_glc_anl_slo_ind_nor_dgb_rus_ven_tag_tha_amh_knd_igb_tsw_azi_guj_bos_uzb_ses_vie_owc_fbf_xho_cic	-0.105177841944923	-0.247790973182588	0.804842412954833
392	amr_arw_moo_swe_sod_aeg_mlt_bos_tur_uzb_ven_jav_dgb_pol_eng_bsq_bul_gam_ses_mnd_guj_mol_yor_ben_bem_glc_hun_dyu_xho_fin_spa_heb_geo_pan_por_grk_mcd_hau_owc_scr_est_igb_ind_prs_sun_jpn_tml_kor_ukr_lit_lda_lat_mly_svk_wly_bat_cnt_afr_cic_fre_amh_cze_rom_krd_ger_qcu_hin_ctl_dut_tsw_tig_rus_sid_ita_mao_slo_tsn_urd_fbf_tag_tha_chh_knd_zul_swa_azi_alb_nor_aze_akn_vie_anl_swt_bam_ewe	-0.72377869621673	-1.73771218654002	0.0855717565173426
393	tig_guj_dyu_glc_gam_aeg_amr_grk_uzb_tur_lda_mao_dgb_pol_bul_bsq_lat_anl_ven_cnt_svk_pan_yor_krd_swa_fre_hun_tsw_igb_fin_prs_owc_geo_dut_eng_bos_afr_sod_mlt_lit_est_akn_jav_ukr_ind_jpn_knd_kor_slo_urd_bam_hin_tag_ger_hau_mly_mnd_arw_zul_nor_amh_ita_ben_cze_rus_qcu_spa_ctl_por_xho_sid_mol_chh_swe_bat_rom_tsn_scr_ewe_sun_tha_heb_tml_moo_fbf_aze_alb_mcd_azi_bem_vie_wly_ses_cic_swt	-0.876713584374264	-2.11896785726358	0.0367581107181158
394	anl_swe_ewe_afr_sid_wly_chh_lat_azi_aze_moo_bat_dyu_urd_mol_bsq_mcd_amh_swa_cnt_alb_krd_tsn_arw_fbf_por_fin_tsw_dgb_hun_ukr_heb_geo_prs_ger_slo_lit_aeg_gam_bul_est_swt_tag_eng_mly_jpn_tml_kor_ita_ctl_yor_pol_sun_nor_tig_ind_mnd_guj_igb_ben_hau_rus_rom_dut_spa_qcu_glc_pan_scr_bam_amr_cze_sod_hin_mao_bos_ses_fre_akn_jav_tha_owc_knd_zul_bem_uzb_grk_svk_tur_lda_vie_mlt_cic_ven_xho	-0.195417616086001	-0.462425347096024	0.64485641360841
395	amr_dut_yor_ger_owc_aeg_amh_fre_azi_uzb_dyu_mao_zul_cze_krd_bsq_pol_chh_lda_cnt_lat_bos_tsn_grk_cic_slo_fin_moo_swt_hun_afr_anl_geo_prs_ita_ukr_rom_heb_gam_mcd_est_igb_sun_alb_tag_jpn_knd_kor_ctl_urd_ewe_lit_jav_scr_wly_bat_mnd_bul_fbf_por_hau_nor_eng_svk_ben_qcu_rus_mol_swe_bam_tig_pan_sod_arw_mly_guj_bem_glc_swa_ind_tha_mlt_tml_akn_ses_tur_hin_spa_aze_dgb_vie_sid_tsw_xho_ven	-0.766563976844613	-1.84453187362672	0.0682889066923301
396	amh_scr_moo_fre_anl_aeg_hau_pol_uzb_azi_akn_mao_lda_prs_dut_bsq_afr_tig_swt_cnt_alb_por_ses_pan_cic_nor_est_zul_fbf_hun_grk_amr_geo_glc_rus_cze_eng_gam_chh_mcd_fin_xho_ind_lit_bat_jpn_tml_kor_mol_swe_dyu_arw_sun_slo_owc_tag_mnd_ben_tsn_ctl_sid_ger_krd_lat_bos_qcu_bul_hin_svk_bem_sod_ita_wly_guj_mly_urd_dgb_rom_bam_jav_tha_heb_knd_swa_ven_aze_spa_ukr_tur_igb_vie_mlt_ewe_yor_tsw	-0.663167987150877	-1.58695097039828	0.115918110338977
397	wly_rus_fbf_pol_hau_tig_gam_lit_uzb_azi_ewe_tag_bem_grk_ben_bsq_scr_owc_bam_mnd_rom_afr_yor_arw_xho_krd_fin_moo_swt_est_pan_chh_geo_lat_alb_dut_glc_amh_mlt_slo_hun_ses_ind_por_jav_jpn_tml_kor_fre_eng_akn_urd_mao_bul_sod_mly_cnt_guj_lda_spa_sid_svk_mol_ger_bos_qcu_mcd_ita_ctl_swa_amr_ukr_anl_hin_sun_cze_dgb_prs_zul_bat_tha_aeg_knd_tsn_cic_tur_nor_swe_aze_tsw_vie_heb_ven_igb_dyu	0.453276148763441	1.07000409223889	0.287386695992253
398	amr_dut_dyu_ita_aeg_sod_chh_afr_tur_aze_yor_jav_tsw_ger_arw_bsq_urd_sid_ewe_cnt_pan_slo_bem_lit_ses_scr_hun_swt_dgb_fin_nor_wly_geo_cze_bul_ukr_rus_owc_hau_glc_est_akn_mao_mcd_sun_jpn_tml_kor_fre_por_tsn_alb_mly_prs_amh_tag_mnd_grk_xho_svk_heb_bos_rom_pol_krd_qcu_eng_guj_ben_moo_mlt_mol_tig_hin_bat_spa_swa_lat_lda_ind_tha_anl_knd_igb_ven_azi_ctl_swe_uzb_zul_vie_gam_cic_bam_fbf	0.415553281225533	0.981606884484132	0.328840313947484
399	sod_cze_lda_fre_gam_amh_anl_afr_tur_aze_xho_bat_yor_rus_krd_bsq_nor_amr_ewe_mnd_svk_rom_ses_bos_cic_slo_fin_bem_swa_est_por_wly_geo_eng_scr_urd_mcd_chh_heb_alb_hun_ven_tag_ita_ind_jpn_tml_kor_spa_bul_zul_ger_mly_grk_aeg_mao_cnt_arw_tsn_pol_hau_guj_lit_ctl_lat_qcu_mol_prs_dut_dgb_tig_pan_sid_ben_jav_hin_moo_glc_tsw_sun_tha_mlt_knd_igb_akn_azi_ukr_swe_uzb_fbf_vie_owc_bam_swt_dyu	-0.218149790958027	-0.515322219148934	0.607550668655907
400	heb_svk_swt_grk_anl_amr_sod_pol_azi_tur_cic_bat_yor_guj_alb_bsq_lit_gam_swa_cnt_pan_arw_dgb_bos_lda_bul_fin_moo_tsw_est_ukr_wly_geo_mcd_por_hin_prs_mlt_hau_swe_hun_ewe_sun_afr_ind_jpn_tml_kor_scr_mol_ses_nor_mly_slo_sid_mao_mnd_fre_fbf_ben_owc_urd_ctl_ger_krd_qcu_glc_spa_eng_igb_chh_lat_amh_dut_tag_cze_dyu_ita_bem_jav_tha_tig_knd_zul_bam_aze_rom_rus_uzb_akn_vie_aeg_ven_tsn_xho	-0.831672551185665	-2.00791280282828	0.0475538871005572
401	hau_ukr_dyu_bos_chh_gam_sid_eng_azi_tur_swa_tag_dgb_hin_ita_bsq_ctl_owc_fbf_cnt_dut_afr_tsw_slo_tsn_swe_est_ewe_bam_fin_mcd_anl_geo_bul_mol_ben_cze_mlt_amr_por_hun_lda_mly_scr_bat_jpn_knd_kor_fre_ger_zul_guj_sun_svk_heb_jav_mnd_pan_akn_arw_aeg_rus_spa_rom_glc_qcu_prs_pol_urd_swt_wly_nor_amh_lat_ind_alb_moo_lit_yor_mao_tha_sod_tml_ven_xho_uzb_krd_grk_aze_ses_vie_tig_cic_igb_bem	0.0378446319818214	0.0892492601382948	0.92907573867812
402	heb_rom_tsn_hin_chh_amr_wly_lat_tur_azi_bem_mao_xho_fre_krd_bsq_scr_owc_bam_mnd_mcd_bul_cic_pol_dyu_dut_fin_ewe_dgb_est_rus_gam_geo_lit_alb_urd_ger_tig_anl_slo_hun_swa_sun_eng_ind_jpn_tml_kor_ita_cze_akn_mol_mly_pan_amh_bat_cnt_afr_zul_guj_sod_por_prs_ukr_ben_qcu_swe_arw_ctl_lda_aeg_nor_sid_glc_jav_grk_igb_spa_swt_tag_tha_mlt_knd_ven_ses_uzb_bos_svk_aze_yor_vie_hau_moo_fbf_tsw	-0.690169612481392	-1.65150532821541	0.102008292550776
403	anl_prs_cic_glc_heb_wly_gam_afr_uzb_aze_bam_sun_dgb_guj_pan_bsq_urd_amr_zul_mnd_arw_ger_ses_rom_akn_ben_est_ven_fbf_fin_ukr_aeg_geo_por_rus_slo_svk_hau_chh_swe_hun_ewe_bat_ctl_jav_jpn_tml_kor_mcd_lit_swt_scr_mly_fre_tig_mao_cnt_spa_tsw_ita_sod_dut_pol_bos_eng_qcu_mol_hin_alb_moo_owc_grk_amh_lat_ind_nor_xho_cze_tsn_tag_tha_mlt_knd_lda_dyu_tur_bul_krd_azi_yor_vie_sid_igb_swa_bem	-0.794528303009421	-1.91625293035922	0.0584039429402175
404	tig_alb_ven_bul_heb_sid_sod_swe_azi_uzb_cic_mly_swa_guj_mol_bsq_slo_wly_dyu_mnd_ita_ger_akn_lit_fbf_spa_est_tsw_ewe_fin_cze_chh_geo_svk_urd_rom_rus_hau_aeg_prs_hun_yor_ind_afr_mao_jpn_tml_kor_pol_por_xho_fre_jav_ctl_amh_sun_cnt_glc_bam_pan_anl_dut_mcd_ukr_ben_qcu_hin_grk_scr_moo_gam_arw_amr_krd_bat_lat_bem_nor_dgb_tag_tha_mlt_knd_swt_zul_aze_eng_bos_tur_ses_vie_owc_tsn_lda_igb	-0.136847685478313	-0.322687569883167	0.747656213788952
405	aeg_pan_tsn_ukr_sod_mlt_chh_por_uzb_azi_dgb_ind_swt_rom_alb_bsq_afr_owc_dyu_mnd_svk_spa_yor_scr_swa_pol_fin_tsw_ewe_est_ben_hau_geo_guj_swe_bul_prs_gam_amh_ctl_hun_bam_tag_fre_mly_jpn_tml_kor_grk_glc_lda_eng_mao_mol_heb_bat_cnt_mcd_fbf_rus_tig_ita_cze_slo_hin_qcu_arw_ger_lit_ses_wly_dut_sid_nor_jav_krd_bem_urd_ven_sun_tha_anl_knd_cic_moo_tur_lat_bos_aze_igb_vie_amr_xho_zul_akn	-0.0421539581126517	-0.0992884598290393	0.921122948372165
406	sod_prs_ven_bos_heb_amh_wly_rus_tur_uzb_zul_ind_xho_mcd_lat_bsq_hin_tig_ewe_mnd_cze_ger_igb_glc_swt_pan_est_moo_tsn_fin_pol_amr_geo_arw_por_ukr_ctl_aeg_mlt_ita_hun_bam_tag_bul_mao_jpn_tml_kor_ben_svk_lda_spa_bat_rom_anl_mly_cnt_urd_fbf_guj_hau_nor_scr_eng_mol_qcu_krd_afr_dut_dgb_owc_swe_sid_grk_sun_alb_cic_lit_bem_jav_tha_gam_knd_tsw_swa_aze_slo_fre_azi_akn_vie_chh_dyu_yor_ses	0.266758977802142	0.628432581167916	0.531260963082266
407	hau_lit_swt_fre_anl_tig_chh_mcd_uzb_azi_ewe_mao_dyu_afr_spa_bsq_cze_amr_swa_cnt_ita_prs_igb_guj_xho_eng_fin_tsn_ven_est_ben_amh_geo_mol_urd_alb_arw_sid_heb_ukr_hun_cic_tag_svk_jav_jpn_tml_kor_glc_slo_dgb_swe_bat_dut_gam_ind_mnd_rus_fbf_nor_wly_pol_por_grk_bul_qcu_ger_krd_ctl_lda_sod_pan_mlt_hin_sun_lat_bam_bos_moo_mly_tha_owc_knd_zul_akn_tur_rom_scr_aze_yor_vie_aeg_tsw_bem_ses	-0.591192491018913	-1.41120240859518	0.161521612952948
408	amh_svk_dyu_afr_hau_gam_anl_glc_aze_tur_igb_mly_ven_pol_ger_bsq_ukr_aeg_swa_cnt_mol_slo_ewe_ben_dgb_dut_est_zul_tsw_fin_spa_mlt_geo_scr_lat_ctl_hin_heb_amr_arw_hun_yor_tag_lit_bat_jpn_tml_kor_rom_grk_moo_prs_sun_mcd_owc_jav_mnd_fre_xho_eng_tig_nor_por_krd_alb_qcu_cze_ita_swe_lda_sod_urd_wly_bul_ind_pan_bem_guj_fbf_mao_tha_sid_knd_swt_ses_azi_rus_bos_uzb_cic_vie_chh_tsn_akn_bam	-0.801469866724574	-1.9289550324492	0.0567856067802691
409	aeg_lat_xho_rom_anl_amh_amr_ger_uzb_tur_bam_sun_cic_pan_glc_bsq_prs_tig_moo_cnt_guj_mol_ven_por_yor_swe_fin_igb_akn_est_ita_hau_geo_alb_bos_krd_slo_heb_sid_urd_hun_ewe_mly_scr_bat_jpn_knd_kor_rus_ukr_dgb_grk_mao_hin_chh_tag_mnd_lit_tsn_spa_gam_mcd_bul_eng_pol_qcu_cze_arw_fre_dyu_sod_svk_owc_ctl_jav_nor_bem_afr_tsw_ind_tha_mlt_tml_lda_zul_aze_ben_dut_azi_swa_vie_wly_swt_ses_fbf	-0.683745105469195	-1.63900121252667	0.104591772664224
410	hau_svk_zul_afr_amh_tig_sod_arw_aze_uzb_swt_mly_xho_fre_rus_bsq_bos_wly_lda_cnt_grk_lit_bem_ita_bam_slo_est_akn_igb_hun_guj_sid_geo_urd_pol_mcd_cze_chh_mlt_prs_fin_ewe_mao_scr_tag_jpn_knd_kor_spa_por_cic_ctl_jav_swe_heb_ind_mnd_pan_fbf_mol_anl_nor_hin_alb_ben_qcu_ger_eng_glc_swa_aeg_ukr_amr_dut_bat_krd_ses_rom_dgb_sun_tha_owc_tml_ven_yor_tur_lat_bul_azi_moo_vie_gam_tsn_dyu_tsw	0.708459339003584	1.67942733198367	0.0964255023728105
411	sid_mol_igb_rom_amr_gam_hau_dut_aze_tur_dgb_mly_cic_nor_cze_bsq_svk_anl_akn_cnt_ita_slo_tsw_prs_tsn_hin_hun_yor_ewe_fin_scr_amh_geo_grk_urd_ctl_arw_wly_chh_lit_est_moo_ind_ukr_jav_jpn_knd_kor_pol_lat_bam_alb_mao_por_tig_tag_mnd_afr_bem_ger_mlt_eng_rus_guj_glc_qcu_pan_spa_swe_swt_heb_mcd_sod_krd_bat_bos_ses_fre_dyu_sun_tha_aeg_tml_xho_fbf_azi_ben_bul_uzb_swa_vie_owc_ven_zul_lda	0.0397772415921066	0.0936376276209032	0.92559845550671
412	amh_eng_swa_krd_sid_anl_amr_mol_tur_aze_zul_mao_lda_scr_ctl_bsq_spa_wly_akn_mnd_rus_bos_ven_alb_tsw_por_hun_moo_cic_fin_grk_tig_geo_hin_pan_ita_lat_gam_heb_glc_est_dgb_sun_svk_tag_jpn_tml_kor_afr_cze_swt_nor_bat_bul_owc_ind_cnt_guj_ewe_ukr_chh_mcd_dut_swe_urd_qcu_lit_fre_pol_bam_aeg_arw_sod_rom_jav_prs_xho_slo_ses_mly_tha_mlt_knd_dyu_yor_uzb_ben_ger_azi_igb_vie_hau_tsn_fbf_bem	-0.52373522305951	-1.24769897487414	0.215273862169889
413	heb_mcd_akn_mol_amr_gam_amh_fre_uzb_azi_tsw_ind_bem_ita_swe_bsq_por_anl_ewe_mnd_hin_krd_tsn_scr_moo_afr_hun_yor_xho_est_bos_sid_geo_eng_ukr_rom_rus_tig_chh_lat_fin_dyu_sun_svk_mly_jpn_tml_kor_pol_ger_bam_nor_bat_ctl_sod_mao_cnt_lit_swt_arw_owc_cze_prs_bul_guj_qcu_spa_urd_alb_ven_hau_dut_mlt_pan_tag_ben_fbf_grk_igb_jav_tha_wly_knd_dgb_swa_tur_glc_slo_aze_zul_vie_aeg_lda_ses_cic	0.234903736793854	0.553030611432365	0.581569409400206
414	chh_prs_tsw_grk_wly_anl_gam_slo_uzb_aze_bem_sun_dgb_lat_scr_bsq_mcd_owc_tsn_cnt_ctl_ita_ven_afr_swa_rom_fin_dyu_ses_hun_swe_mlt_geo_lit_hin_guj_arw_tig_hau_krd_est_bam_ind_glc_tag_jpn_tml_kor_ger_bul_cic_ben_jav_rus_sod_bat_mnd_alb_ewe_bos_amr_fre_pol_nor_por_qcu_urd_dut_spa_akn_heb_svk_aeg_eng_mao_cze_xho_mol_yor_mly_tha_sid_knd_zul_lda_azi_ukr_pan_tur_moo_vie_amh_igb_fbf_swt	0.0808256491297763	0.190532779339779	0.849306960775907
415	chh_bos_akn_spa_amh_owc_gam_grk_uzb_tur_lda_tag_bam_alb_lit_bsq_mcd_amr_ewe_cnt_fre_ger_tsn_krd_bem_glc_est_moo_tsw_fin_dut_anl_geo_arw_nor_pol_guj_wly_sod_ben_hun_zul_mly_rus_jav_jpn_tml_kor_prs_cze_ses_urd_bat_por_tig_sun_mnd_mol_yor_hin_hau_eng_bul_svk_lat_qcu_afr_ctl_ita_swt_mlt_pan_aeg_rom_mao_ukr_cic_slo_dyu_ind_tha_heb_knd_fbf_igb_azi_scr_swe_aze_dgb_vie_sid_swa_xho_ven	0.00800799626104003	0.0188533515356269	0.984998482712081
416	hau_krd_bam_afr_sid_anl_aeg_alb_uzb_tur_dgb_mly_dyu_ben_bos_bsq_spa_owc_tsn_mnd_mcd_svk_akn_slo_zul_nor_est_fbf_ses_fin_rom_heb_geo_rus_ukr_eng_fre_sod_wly_pol_hun_ven_sun_cze_bat_jpn_knd_kor_urd_pan_yor_lat_tag_grk_mlt_ind_cnt_arw_ewe_hin_tig_dut_ita_swe_ctl_qcu_scr_ger_prs_tsw_chh_mol_gam_bul_mao_lit_xho_glc_swa_jav_tha_amh_tml_lda_moo_aze_por_guj_azi_cic_vie_amr_bem_swt_igb	-0.69337103649444	-1.66529613557606	0.0992190801025189
417	owc_ctl_xho_pol_chh_mlt_aeg_dut_uzb_azi_ses_jav_ven_fre_mcd_bsq_nor_sod_swt_cnt_pan_ukr_swa_urd_zul_lat_fin_cic_fbf_est_ita_tig_geo_eng_afr_slo_grk_heb_amh_alb_hun_ewe_ind_svk_bat_jpn_tml_kor_mol_krd_dyu_lit_mly_bos_gam_tag_mnd_hin_bam_rus_sid_arw_prs_cze_scr_qcu_guj_ger_rom_tsw_wly_por_amr_ben_sun_glc_bem_spa_lda_mao_tha_hau_knd_moo_yor_tur_swe_bul_aze_igb_vie_anl_tsn_dgb_akn	-0.370909522041033	-0.878729239008959	0.381812841660372
418	amr_guj_yor_rus_tig_gam_owc_rom_aze_tur_bam_mly_dyu_krd_ger_bsq_prs_aeg_igb_cnt_bos_grk_xho_pan_fbf_scr_hun_zul_swa_est_cze_anl_geo_arw_mol_pol_urd_sod_sid_nor_fin_akn_jav_hin_tag_jpn_knd_kor_lit_eng_cic_glc_bat_afr_mlt_ind_mnd_slo_ewe_por_wly_swe_ukr_alb_ben_qcu_bul_svk_ita_swt_hau_ctl_chh_dut_sun_lat_dgb_fre_ses_mao_tha_amh_tml_tsw_lda_azi_mcd_spa_uzb_tsn_vie_heb_moo_bem_ven	-0.675125750525791	-1.61790923196033	0.109069004967804
419	sod_afr_ewe_cze_heb_owc_wly_grk_uzb_tur_dyu_mao_lda_urd_ita_bsq_mcd_mlt_dgb_mnd_rus_ctl_ses_swe_ven_ger_fin_tsn_cic_est_rom_anl_geo_alb_svk_slo_nor_tig_hau_bos_hun_yor_bat_lat_jav_jpn_tml_kor_glc_fre_bam_bul_tag_arw_chh_mly_cnt_ukr_xho_dut_amh_pan_hin_prs_scr_qcu_spa_por_guj_zul_amr_krd_sid_ben_ind_lit_moo_eng_fbf_sun_tha_aeg_knd_tsw_swt_azi_pol_mol_aze_igb_vie_gam_bem_akn_swa	-0.396308598703196	-0.939888680188341	0.349709485619708
420	aeg_lit_zul_ben_gam_heb_chh_slo_uzb_aze_lda_sun_tsw_rus_lat_bsq_ctl_sid_igb_mnd_pol_swe_dgb_glc_moo_cze_hun_swt_dyu_fin_krd_amh_geo_prs_alb_eng_ita_mlt_wly_scr_est_bem_mao_dut_jav_jpn_knd_kor_mcd_afr_ven_svk_tag_grk_tig_mly_cnt_bul_fbf_spa_anl_fre_hin_ukr_mol_qcu_pan_rom_por_ses_hau_bos_amr_urd_bat_guj_swa_nor_akn_ind_tha_sod_tml_tsn_bam_azi_ger_arw_tur_xho_vie_owc_yor_cic_ewe	-0.660952665689424	-1.58524674043073	0.116304907773564
421	mlt_urd_xho_guj_anl_gam_amr_dut_aze_azi_igb_bat_swa_mcd_ben_bsq_por_wly_yor_mnd_bul_spa_zul_swe_moo_nor_est_ven_fbf_hun_alb_sod_geo_ctl_arw_ita_lit_sid_amh_ger_fin_tsw_mao_fre_ind_jpn_tml_kor_krd_cze_akn_rus_tag_glc_chh_sun_cnt_hin_bam_scr_tig_rom_ukr_grk_pol_qcu_pan_prs_mol_tsn_hau_lat_heb_afr_jav_eng_dgb_slo_cic_mly_tha_aeg_knd_bem_ewe_tur_svk_bos_uzb_ses_vie_owc_lda_dyu_swt	-0.701900249062383	-1.68244297461035	0.0958377007219691
422	hau_grk_cic_pan_chh_amh_wly_spa_uzb_tur_swa_mly_bam_afr_arw_bsq_ger_aeg_ewe_cnt_bul_ukr_fbf_hin_dyu_svk_fin_yor_dgb_hun_alb_gam_geo_rom_por_cze_lat_owc_amr_ctl_est_akn_ind_nor_jav_jpn_knd_kor_eng_fre_swt_ita_tag_mol_sod_mao_mnd_mcd_moo_ben_tig_rus_swe_prs_pol_qcu_scr_guj_glc_bem_anl_dut_sid_bos_sun_slo_ses_lit_ven_bat_tha_mlt_tml_xho_tsn_azi_krd_urd_aze_lda_vie_heb_tsw_zul_igb	-0.368880421887541	-0.8738154739421	0.384469579866623
423	amh_svk_ven_por_mlt_chh_anl_mol_uzb_tur_ewe_mao_ses_spa_pan_bsq_arw_sod_zul_cnt_ita_dut_igb_krd_swt_slo_fin_swa_bam_est_mcd_wly_geo_urd_ben_nor_ukr_tig_aeg_glc_hun_yor_tag_prs_sun_jpn_tml_kor_afr_rus_cic_swe_ind_lit_amr_mly_mnd_lat_fbf_pol_gam_cze_bos_grk_bul_qcu_ctl_rom_scr_dyu_sid_guj_hau_eng_bat_alb_bem_ger_tsn_jav_tha_owc_knd_akn_xho_aze_fre_hin_azi_tsw_vie_heb_dgb_moo_lda	-0.148551530326966	-0.350206327453774	0.726975776697488
424	chh_fre_moo_nor_wly_heb_aeg_ben_aze_uzb_yor_jav_dgb_swe_arw_bsq_grk_sod_dyu_cnt_ukr_ita_ewe_bos_bem_por_fin_tsn_ven_hun_ger_owc_geo_glc_lat_mol_spa_amh_hau_rus_est_tsw_mao_prs_bat_jpn_knd_kor_afr_pan_swt_guj_mly_alb_mlt_ind_mnd_svk_akn_dut_sid_scr_cze_pol_krd_qcu_mcd_bul_slo_zul_anl_ctl_tig_hin_tag_lit_igb_eng_fbf_sun_tha_amr_tml_bam_cic_azi_rom_urd_tur_ses_vie_gam_lda_swa_xho	-0.329046583639913	-0.778735761268385	0.438112345032795
425	tig_ctl_moo_dut_anl_amh_gam_pol_tur_azi_swa_bat_igb_urd_mol_bsq_lat_chh_lda_cnt_bul_ger_ewe_bos_ses_svk_est_zul_tsw_hun_guj_aeg_geo_afr_spa_hin_pan_mlt_heb_mcd_fin_yor_tag_nor_sun_jpn_tml_kor_por_ben_fbf_glc_mao_ita_hau_mly_mnd_lit_dgb_grk_amr_swe_scr_ukr_cze_qcu_krd_alb_rom_dyu_sod_fre_sid_rus_ind_prs_tsn_eng_swt_jav_tha_owc_knd_cic_bem_uzb_slo_arw_aze_akn_vie_wly_xho_bam_ven	0.156439430735825	0.368421093027239	0.713396580265103
426	sod_dut_igb_fre_wly_hau_amr_ukr_tur_azi_cic_jav_tsn_ben_afr_bsq_cze_chh_xho_cnt_nor_alb_tsw_glc_ven_guj_fin_akn_dyu_est_hin_anl_geo_krd_ctl_spa_por_mlt_tig_slo_hun_bam_mao_rus_mly_jpn_tml_kor_eng_ger_fbf_pol_tag_lat_owc_ind_mnd_pan_yor_scr_aeg_bos_urd_grk_svk_qcu_lit_mol_swe_swt_gam_rom_sid_ita_bat_arw_zul_prs_ewe_sun_tha_heb_knd_moo_swa_aze_mcd_bul_uzb_ses_vie_amh_dgb_bem_lda	-0.501876005476999	-1.19469933514047	0.235242503845193
427	anl_por_swt_pan_tig_chh_wly_cze_uzb_tur_dgb_ind_igb_lit_mol_bsq_alb_heb_ses_cnt_svk_rom_ven_lat_bem_hin_hun_ewe_xho_est_scr_aeg_geo_glc_ctl_dut_swe_amh_owc_eng_fin_tsn_jav_slo_mly_jpn_tml_kor_ukr_bos_lda_pol_sun_guj_hau_bat_mnd_krd_akn_ben_mlt_fre_ger_spa_mcd_qcu_bul_ita_arw_cic_gam_urd_sod_rus_tag_afr_tsw_grk_zul_mao_tha_sid_knd_yor_moo_azi_nor_prs_aze_bam_vie_amr_fbf_swa_dyu	-0.713579822766374	-1.71226639530799	0.0901801876580552
428	amh_ukr_bem_slo_sid_owc_tig_eng_azi_uzb_xho_bat_dyu_spa_mol_bsq_mcd_anl_dgb_cnt_scr_nor_swt_krd_swa_glc_fin_zul_moo_hun_por_wly_geo_prs_ben_rom_hin_hau_mlt_rus_est_tsn_mao_bos_ind_jpn_tml_kor_svk_urd_fbf_bul_jav_alb_gam_sun_mnd_lit_akn_fre_aeg_ctl_ita_pan_cze_qcu_afr_ger_arw_bam_heb_lat_sod_grk_mly_dut_yor_guj_ven_tag_tha_chh_knd_igb_cic_tur_swe_pol_aze_lda_vie_amr_tsw_ses_ewe	-0.0492570937751282	-0.116094198835429	0.907828207757561
429	amr_afr_xho_pan_chh_tig_owc_scr_azi_aze_bem_mao_dgb_ukr_ben_bsq_slo_heb_tsw_mnd_ger_eng_dyu_spa_zul_krd_est_ewe_fbf_hun_rom_sid_geo_rus_bos_cze_alb_amh_sod_por_fin_swt_mly_pol_jav_jpn_tml_kor_mol_hin_akn_bul_tag_lit_wly_bat_cnt_urd_ses_ita_gam_grk_nor_arw_ctl_qcu_swe_prs_fre_swa_mlt_mcd_hau_glc_ind_guj_ven_lat_bam_sun_tha_anl_knd_tsn_yor_uzb_dut_svk_tur_cic_vie_aeg_igb_lda_moo	-0.738857871083133	-1.7715949317634	0.0797373825970543
430	amh_cze_cic_dut_gam_anl_tig_ben_aze_azi_bem_sun_dgb_guj_bul_bsq_ctl_amr_ven_cnt_pol_rom_igb_afr_moo_por_est_dyu_lda_hun_grk_mlt_geo_spa_glc_ger_prs_aeg_sod_scr_fin_swa_tag_swe_jav_jpn_knd_kor_hin_arw_fbf_lit_ind_ukr_hau_mao_mnd_ita_akn_krd_chh_fre_urd_svk_slo_qcu_pan_nor_lat_bam_heb_mol_wly_rus_mly_mcd_ses_alb_yor_bat_tha_owc_tml_ewe_zul_uzb_eng_bos_tur_tsn_vie_sid_swt_xho_tsw	-0.646213668884489	-1.54819763766633	0.124971100956051
431	chh_por_dgb_urd_mlt_owc_tig_slo_azi_tur_cic_mly_fbf_ita_ger_bsq_guj_anl_swt_mnd_cze_hin_ses_eng_moo_dut_hun_yor_zul_est_scr_sod_geo_krd_mcd_prs_swe_amr_heb_alb_fin_ewe_bat_fre_ind_jpn_knd_kor_ukr_pol_swa_arw_tag_bul_aeg_mao_cnt_nor_igb_mol_hau_rus_ben_lit_glc_qcu_lat_pan_ctl_xho_sid_grk_gam_spa_sun_afr_tsw_svk_tsn_jav_tha_wly_tml_bam_akn_aze_bos_rom_uzb_dyu_vie_amh_bem_ven_lda	0.0171144880449625	0.0402967128978684	0.967942956965471
432	sod_scr_bam_por_amh_owc_heb_grk_aze_tur_fbf_mly_ses_lat_ger_bsq_rus_aeg_cic_cnt_cze_dut_tsn_ita_bem_ctl_fin_ven_swa_est_fre_anl_geo_bos_glc_guj_svk_tig_hau_nor_hun_swt_jav_ukr_mao_jpn_knd_kor_bul_afr_lda_ben_sun_arw_wly_ind_mnd_mol_moo_urd_chh_hin_mcd_eng_krd_qcu_pol_swe_alb_zul_sid_lit_amr_pan_tag_spa_dyu_slo_akn_bat_tha_mlt_tml_dgb_igb_uzb_rom_prs_azi_yor_vie_gam_tsw_xho_ewe	-0.593280692942097	-1.41640755752036	0.159997055901271
433	owc_cze_bam_guj_wly_amh_tig_krd_uzb_aze_zul_jav_moo_dut_glc_bsq_ukr_hau_ses_mnd_lit_grk_tsn_pol_akn_nor_fin_fbf_ewe_hun_afr_sid_geo_spa_rom_urd_alb_chh_aeg_lat_est_dyu_bat_slo_sun_jpn_tml_kor_hin_ita_ven_fre_ind_svk_gam_mly_cnt_prs_lda_bul_amr_mcd_swe_scr_bos_qcu_por_pan_rus_swt_anl_ger_heb_mol_mao_ctl_bem_ben_xho_tag_tha_mlt_knd_dgb_tsw_azi_eng_arw_tur_swa_vie_sod_igb_cic_yor	-0.128069811350136	-0.302028043490725	0.763305080632342
434	sod_bos_bem_por_amr_amh_mlt_glc_tur_azi_zul_mly_yor_slo_krd_bsq_afr_chh_akn_mnd_mol_ger_moo_grk_tsn_eng_hun_swa_lda_fin_lit_aeg_geo_bul_alb_urd_svk_heb_gam_rus_est_ven_sun_pol_bat_jpn_knd_kor_prs_fre_dgb_pan_mao_spa_owc_ind_cnt_scr_ses_arw_tig_cze_mcd_ukr_dut_qcu_ctl_ita_guj_dyu_sid_rom_anl_swe_tag_nor_swt_lat_fbf_jav_tha_hau_tml_xho_bam_uzb_ben_hin_aze_igb_vie_wly_ewe_cic_tsw	0.336826938549817	0.793704947359068	0.429387715812634
435	sid_hin_moo_alb_sod_gam_heb_lat_tur_uzb_fbf_tag_tsw_nor_ukr_bsq_rom_wly_ewe_cnt_ger_swe_ses_mcd_lda_prs_hun_dgb_zul_est_ita_hau_geo_krd_scr_dut_ctl_owc_tig_eng_fin_xho_jav_pan_mao_jpn_knd_kor_afr_pol_tsn_rus_mly_glc_amr_ind_mnd_cze_swt_urd_chh_bos_svk_arw_bul_qcu_lit_guj_grk_ven_aeg_ben_mlt_spa_bat_mol_bem_fre_akn_sun_tha_amh_tml_dyu_cic_azi_slo_por_aze_igb_vie_anl_swa_yor_bam	0.146342842101181	0.344584224223128	0.731184983244246
436	amr_slo_fbf_bos_aeg_mlt_wly_glc_aze_uzb_bam_sun_akn_guj_spa_bsq_rus_amh_yor_cnt_krd_lat_lda_urd_xho_afr_fin_swt_tsw_hun_arw_owc_geo_pol_ita_dut_alb_tig_chh_mcd_est_swa_mly_pan_tag_jpn_tml_kor_cze_ger_ewe_ben_ind_svk_sod_bat_mnd_mol_dgb_swe_sid_bul_por_nor_fre_qcu_ctl_grk_prs_bem_heb_scr_anl_ukr_jav_rom_moo_hin_cic_mao_tha_hau_knd_zul_dyu_tur_eng_lit_azi_ven_vie_gam_ses_tsn_igb	0.50634935181452	1.19381903248817	0.235585069042427
437	owc_lat_ven_swe_aeg_heb_chh_fre_aze_uzb_cic_bat_swt_cze_grk_bsq_ita_gam_igb_mnd_bos_arw_yor_slo_bem_hin_hun_zul_dyu_est_spa_anl_geo_ukr_scr_rus_alb_mlt_sod_rom_fin_akn_tag_krd_mao_jpn_knd_kor_pol_ctl_fbf_guj_ind_nor_amh_jav_cnt_pan_xho_lit_tig_por_prs_mcd_ger_qcu_afr_glc_ben_moo_wly_mol_hau_eng_sun_urd_lda_bul_dgb_mly_tha_sid_tml_tsn_tsw_tur_svk_dut_azi_bam_vie_amr_swa_ewe_ses	-0.552100068362836	-1.3160574869478	0.191389442656529
438	amh_ger_ven_lit_amr_wly_sid_ctl_azi_aze_bam_mao_swt_pan_ita_bsq_mcd_mlt_akn_cnt_prs_dut_dyu_fre_xho_urd_hun_swa_yor_fin_swe_heb_geo_bul_mol_krd_slo_gam_owc_lat_est_ewe_mly_spa_ind_jpn_knd_kor_glc_hin_moo_ukr_tag_alb_aeg_jav_mnd_eng_tsn_nor_tig_grk_por_rom_bos_qcu_ben_arw_cze_ses_hau_guj_chh_svk_sun_scr_fbf_rus_igb_bat_tha_sod_tml_bem_dgb_tur_pol_afr_uzb_zul_vie_anl_lda_cic_tsw	0.0581423880517811	0.136834956618699	0.891457043395091
439	mlt_eng_ven_krd_amh_owc_gam_cze_azi_aze_ewe_jav_swt_alb_swe_bsq_arw_tig_zul_cnt_ger_scr_ses_rus_tsw_hin_hun_yor_bem_fin_afr_amr_geo_bos_bul_ukr_por_wly_heb_slo_est_igb_tag_svk_sun_jpn_tml_kor_nor_lat_bam_mcd_mly_ben_chh_ind_mnd_dut_dgb_pol_sod_grk_prs_fre_mol_qcu_spa_guj_rom_fbf_sid_ita_aeg_glc_mao_lit_moo_pan_lda_bat_tha_hau_knd_cic_tsn_uzb_ctl_urd_tur_swa_vie_anl_dyu_xho_akn	0.131026283554097	0.30842181302352	0.758451170739369
440	heb_ukr_lda_rom_tig_owc_amh_krd_uzb_azi_ven_ind_tsn_spa_prs_bsq_glc_sid_cic_mnd_pol_afr_ses_ita_zul_mol_hun_igb_bam_fin_arw_amr_geo_guj_scr_ctl_fre_hau_chh_swe_est_swt_tag_eng_jav_jpn_tml_kor_ger_alb_xho_dut_mly_bos_wly_mao_cnt_urd_ewe_lat_sod_mcd_rus_por_lit_qcu_bul_grk_svk_fbf_anl_pan_aeg_nor_sun_slo_tsw_hin_bem_bat_tha_mlt_knd_moo_dyu_tur_cze_ben_aze_akn_vie_gam_dgb_yor_swa	0.290427828068749	0.68431577463179	0.495477559071512
441	amr_rom_igb_ben_sod_wly_sid_bos_uzb_aze_yor_mly_moo_prs_ukr_bsq_mcd_anl_bem_cnt_ctl_hin_bam_scr_akn_fre_fin_swt_xho_est_svk_owc_geo_urd_bul_krd_arw_tig_chh_eng_hun_tsn_ind_grk_sun_jpn_tml_kor_glc_lit_dyu_dut_mao_spa_aeg_bat_mnd_afr_fbf_cze_hau_guj_pan_lat_rus_qcu_slo_ita_pol_ven_amh_mol_gam_nor_jav_alb_tsw_por_zul_tag_tha_heb_knd_swa_lda_tur_swe_ger_azi_ses_vie_mlt_cic_dgb_ewe	-0.319886199870145	-0.756553639720454	0.451229634805468
442	sod_bul_swa_krd_aeg_gam_amr_alb_tur_aze_zul_ind_bam_glc_urd_bsq_ben_heb_cic_cnt_ctl_guj_dyu_scr_akn_fre_fin_xho_ven_est_hin_amh_geo_svk_rom_afr_pan_anl_chh_slo_hun_igb_mly_spa_sun_jpn_tml_kor_ukr_grk_yor_dut_bat_ger_owc_jav_mnd_eng_moo_bos_mlt_arw_swe_ita_cze_qcu_prs_rus_pol_fbf_tig_lit_sid_por_mao_lat_ewe_mol_bem_tag_tha_wly_knd_ses_tsw_azi_nor_mcd_uzb_swt_vie_hau_tsn_dgb_lda	-0.190420628911415	-0.449373484886934	0.654207788154731
443	owc_lat_dyu_bos_tig_wly_anl_por_uzb_azi_cic_sun_bam_swe_pol_bsq_cze_aeg_swa_cnt_bul_slo_moo_mcd_ven_glc_est_xho_swt_fin_arw_gam_geo_alb_ita_svk_ukr_chh_sod_lit_hun_dgb_bat_ben_jav_jpn_knd_kor_ctl_afr_tsn_scr_tag_eng_amr_mly_mnd_guj_ses_prs_hau_dut_spa_krd_nor_qcu_rus_pan_hin_ewe_heb_ger_sid_mol_mao_urd_bem_rom_lda_ind_tha_amh_tml_yor_igb_aze_fre_grk_tur_fbf_vie_mlt_akn_zul_tsw	0.00290867970523831	0.00684538725652854	0.9945528765309
444	amr_nor_bem_dut_sod_amh_gam_pol_tur_aze_fbf_bat_moo_swe_lit_bsq_hin_mlt_ewe_mnd_glc_rom_cic_lat_yor_mcd_est_swa_ses_hun_ita_hau_geo_pan_grk_mol_guj_aeg_tig_krd_fin_tsn_mao_cze_ind_jpn_tml_kor_eng_ctl_tsw_rus_mly_ben_sid_sun_cnt_ukr_dyu_por_wly_prs_bos_scr_afr_qcu_spa_fre_arw_igb_anl_alb_owc_slo_jav_ger_zul_bul_xho_tag_tha_heb_knd_akn_dgb_uzb_svk_urd_azi_bam_vie_chh_ven_lda_swt	-0.479847527836172	-1.14109380685557	0.256760736346427
445	wly_swe_ses_hin_anl_tig_owc_afr_azi_uzb_ven_jav_lda_krd_rom_bsq_scr_heb_dyu_mnd_glc_mcd_akn_ukr_moo_lat_fin_swa_cic_est_ben_amr_geo_pan_fre_slo_alb_aeg_sod_pol_hun_bam_bat_spa_mao_jpn_knd_kor_cze_grk_yor_mol_sun_bos_amh_ind_cnt_svk_igb_ctl_sid_por_lit_dut_guj_qcu_arw_nor_rus_dgb_mlt_ger_gam_urd_mly_bul_xho_prs_fbf_tag_tha_chh_tml_bem_ewe_tur_ita_eng_aze_swt_vie_hau_tsw_zul_tsn	-0.123528102270847	-0.29143821566597	0.771365233520527
446	gam_scr_ewe_rus_chh_owc_heb_por_tur_azi_dyu_tag_moo_ukr_glc_bsq_ita_mlt_dgb_mnd_dut_ger_tsn_mol_igb_prs_hun_fbf_xho_est_svk_aeg_geo_fre_mcd_pan_hin_sid_tig_bos_fin_swa_mly_bul_sun_jpn_tml_kor_krd_grk_tsw_slo_mao_ctl_amr_ind_cnt_guj_ven_nor_hau_cze_urd_swe_arw_qcu_afr_lat_eng_cic_sod_ben_anl_alb_jav_rom_akn_spa_bem_bat_tha_amh_knd_yor_zul_aze_lit_pol_uzb_ses_vie_wly_swt_lda_bam	-0.323811377263038	-0.766394565083067	0.445382571456668
447	sid_ben_swt_slo_hau_tig_sod_ita_azi_tur_bam_bat_fbf_alb_bos_bsq_lit_amr_bem_mnd_ukr_lat_tsn_bul_ewe_rus_hun_lda_cic_est_fre_mlt_geo_pol_svk_glc_arw_amh_owc_nor_fin_ven_mao_pan_ind_jpn_knd_kor_ger_cze_zul_eng_sun_krd_wly_tag_cnt_scr_igb_mol_heb_hin_guj_grk_rom_qcu_afr_spa_dut_tsw_anl_swe_aeg_urd_mly_mcd_moo_ctl_xho_jav_tha_chh_tml_akn_dyu_uzb_por_prs_aze_dgb_vie_gam_ses_yor_swa	0.385016394768486	0.909089877799339	0.36565262770198
448	sod_ctl_ses_nor_sid_hau_anl_lit_uzb_azi_lda_jav_tsn_ben_dut_bsq_rom_amh_zul_cnt_mol_spa_swt_krd_akn_glc_hun_fbf_yor_fin_ita_mlt_geo_bos_guj_scr_swe_chh_amr_pan_est_ewe_bat_urd_mly_jpn_knd_kor_bul_hin_ven_cze_ind_arw_heb_sun_mnd_afr_swa_lat_aeg_alb_ger_fre_slo_qcu_pol_rus_prs_igb_wly_ukr_tig_por_mao_grk_bem_eng_moo_tag_tha_owc_tml_dgb_tsw_tur_svk_mcd_aze_bam_vie_gam_dyu_xho_cic	-0.148937609049284	-0.351517608847922	0.725995232427472
449	anl_hin_zul_afr_sod_hau_amr_bul_tur_uzb_tsn_ind_yor_guj_rus_bsq_pol_gam_igb_cnt_prs_alb_fbf_lit_lda_ger_fin_tsw_moo_est_grk_heb_geo_ben_cze_glc_nor_tig_amh_mol_hun_ses_bat_fre_sun_jpn_tml_kor_swe_arw_ven_svk_tag_ctl_chh_jav_mnd_scr_dgb_slo_mlt_ita_ukr_mcd_por_qcu_krd_bos_pan_swt_wly_dut_owc_lat_mly_eng_ewe_rom_cic_mao_tha_aeg_knd_swa_akn_azi_urd_spa_aze_xho_vie_sid_dyu_bam_bem	-0.93188323439734	-2.2648934680617	0.0258412285340597
450	sod_ben_ses_arw_amr_amh_wly_pan_uzb_aze_xho_bat_swa_guj_dut_bsq_prs_hau_tsw_mnd_bul_pol_moo_spa_zul_cze_est_fbf_cic_hun_afr_mlt_geo_eng_bos_grk_mol_owc_anl_hin_fin_bem_ind_ita_jav_jpn_tml_kor_glc_mcd_bam_svk_mly_fre_tig_sun_cnt_swe_yor_scr_aeg_alb_ukr_ctl_lat_qcu_lit_ger_rom_tsn_sid_slo_gam_por_tag_krd_swt_rus_igb_mao_tha_chh_knd_dyu_lda_azi_urd_nor_tur_ven_vie_heb_akn_dgb_ewe	-0.0397443102171368	-0.0936979033721832	0.925550703713089
451	mlt_por_yor_glc_gam_wly_hau_bos_aze_uzb_dgb_bat_tsn_guj_spa_bsq_dut_heb_dyu_mnd_ita_slo_zul_cze_bam_arw_fin_ses_cic_hun_bul_amh_geo_scr_eng_ctl_ger_anl_sod_krd_est_moo_sun_nor_ind_jpn_tml_kor_swe_pan_ven_ben_tag_lat_tig_mly_cnt_rus_ewe_urd_amr_alb_svk_rom_fre_qcu_mcd_ukr_afr_swa_owc_pol_aeg_prs_jav_mol_bem_hin_lda_mao_tha_sid_knd_xho_tsw_tur_grk_lit_azi_fbf_vie_chh_swt_igb_akn	-0.195927102737502	-0.462777474255258	0.64460490265235
452	sod_slo_ses_lit_chh_amr_amh_scr_azi_aze_tsw_jav_ven_pan_mol_bsq_dut_heb_xho_cnt_hin_nor_dgb_prs_akn_bos_fin_fbf_igb_est_spa_mlt_geo_lat_swe_eng_ita_owc_wly_svk_hun_swa_bat_krd_mly_jpn_knd_kor_glc_mcd_moo_por_sun_alb_gam_ind_mnd_bul_zul_pol_tig_ger_fre_arw_ben_qcu_ukr_urd_guj_dyu_hau_cze_aeg_afr_mao_rom_bem_rus_cic_tag_tha_anl_tml_ewe_yor_tur_grk_ctl_uzb_lda_vie_sid_tsn_bam_swt	-0.252602110460783	-0.596768747692752	0.552111799048289
453	wly_hin_cic_rus_mlt_anl_chh_mol_azi_aze_dgb_sun_bam_ger_por_bsq_ben_amr_bem_mnd_grk_ukr_tsn_alb_tsw_pan_fin_swa_moo_est_pol_heb_geo_eng_bul_dut_guj_tig_amh_afr_hun_yor_ind_glc_bat_jpn_knd_kor_mcd_spa_swt_rom_mao_fre_hau_mly_cnt_nor_ven_prs_owc_arw_scr_svk_krd_qcu_urd_bos_cze_xho_gam_lit_sid_swe_tag_ctl_ses_lat_dyu_jav_tha_sod_tml_akn_zul_tur_slo_ita_uzb_igb_vie_aeg_fbf_ewe_lda	-0.612967476529524	-1.46321888086709	0.146779129373401
454	owc_urd_tsn_spa_anl_sid_heb_dut_tur_uzb_fbf_bat_xho_pan_rom_bsq_bos_sod_dyu_mnd_slo_guj_ven_lit_tsw_nor_est_yor_swt_fin_fre_aeg_geo_ger_hin_eng_svk_amr_wly_swe_hun_igb_jav_arw_mao_jpn_knd_kor_scr_bul_bam_ukr_sun_glc_mlt_mly_cnt_ben_moo_lat_tig_afr_mol_ctl_ita_qcu_pol_alb_grk_bem_amh_mcd_chh_rus_tag_krd_cic_prs_zul_ind_tha_hau_tml_dgb_ewe_azi_por_cze_aze_lda_vie_gam_swa_akn_ses	-0.180994092489239	-0.426838880323731	0.670483192611031
455	owc_svk_dgb_bul_chh_amh_heb_swe_uzb_aze_ses_ind_tsn_slo_ukr_bsq_arw_tig_zul_cnt_prs_cze_fbf_afr_akn_krd_hun_igb_yor_est_pol_amr_geo_alb_spa_hin_bos_aeg_gam_mol_fin_moo_sun_nor_mly_jpn_tml_kor_rus_fre_ewe_eng_jav_rom_wly_bat_mnd_mcd_swa_ger_mlt_ctl_lit_pan_grk_qcu_urd_scr_guj_bem_hau_ita_sid_glc_tag_ben_swt_por_dyu_mao_tha_sod_knd_lda_ven_azi_dut_lat_tur_xho_vie_anl_bam_cic_tsw	-1.14598708271541	-2.82859564110437	0.00572634305314929
456	mlt_mcd_swa_guj_chh_aeg_owc_hin_tur_uzb_cic_bat_swt_bos_rom_bsq_eng_tig_bam_cnt_lat_grk_xho_arw_lda_ger_est_ses_igb_hun_slo_amr_geo_afr_dut_alb_spa_sod_hau_svk_fin_ven_mao_bul_ind_jpn_knd_kor_pol_ctl_ewe_ukr_sun_por_gam_tag_mnd_urd_akn_swe_sid_glc_cze_fre_prs_qcu_ben_mol_lit_tsn_amh_ita_anl_rus_jav_scr_yor_nor_dyu_mly_tha_heb_tml_dgb_zul_aze_pan_krd_azi_tsw_vie_wly_moo_bem_fbf	-1.28299124195844	-3.19402508090414	0.0019156872958372
457	anl_pan_bam_slo_sod_gam_hau_swe_tur_azi_bem_mly_ewe_rus_krd_bsq_scr_aeg_fbf_mnd_eng_mol_dgb_guj_lda_ukr_hun_moo_ven_fin_rom_heb_geo_spa_lit_lat_svk_chh_owc_nor_est_tsn_jav_fre_sun_jpn_knd_kor_bul_cze_swt_arw_ind_pol_mlt_mao_cnt_hin_ses_ben_tig_ctl_grk_bos_dut_qcu_ita_alb_prs_akn_sid_por_amr_urd_bat_mcd_xho_ger_swa_tag_tha_wly_tml_cic_igb_uzb_afr_glc_aze_zul_vie_amh_tsw_dyu_yor	-1.09795889900349	-2.68980488619749	0.00847479185699731
458	heb_bos_swa_arw_amr_anl_aeg_hin_aze_uzb_zul_ind_akn_eng_glc_bsq_guj_owc_swt_mnd_grk_ger_ven_pan_xho_svk_fin_dgb_fbf_hun_krd_sid_geo_rom_lat_urd_ben_chh_hau_spa_est_bam_sun_dut_bat_jpn_tml_kor_swe_pol_moo_bul_jav_ita_tig_tag_cnt_lit_lda_ctl_amh_scr_rus_por_afr_qcu_cze_alb_fre_tsw_mlt_slo_sod_nor_mao_mol_tsn_ukr_dyu_mly_tha_gam_knd_bem_ses_tur_mcd_prs_azi_ewe_vie_wly_yor_igb_cic	-0.00372288758781632	-0.00876902911759042	0.993022200084769
459	aeg_bul_tsw_nor_wly_heb_hau_cze_aze_uzb_ven_tag_swa_eng_scr_bsq_alb_sid_akn_mnd_mol_urd_zul_dut_swt_guj_est_moo_fbf_fin_ben_anl_geo_prs_afr_ukr_ger_sod_amr_fre_hun_lda_sun_lat_ind_jpn_knd_kor_svk_lit_tsn_swe_bat_ita_amh_jav_cnt_rom_yor_pan_owc_mcd_rus_spa_glc_qcu_arw_bos_krd_bam_gam_por_mlt_grk_mao_pol_dgb_slo_ses_mly_tha_chh_tml_cic_igb_azi_ctl_hin_tur_xho_vie_tig_bem_dyu_ewe	-0.541291330353218	-1.28890888781555	0.200626670441514
460	chh_lat_zul_spa_sod_mlt_owc_ita_azi_uzb_bem_mly_bam_urd_slo_bsq_grk_wly_yor_cnt_scr_mol_akn_pol_swt_pan_fin_tsw_dgb_est_rom_gam_geo_svk_swe_bul_fre_anl_amr_por_hun_lda_bat_guj_tag_jpn_knd_kor_ben_mcd_ewe_arw_ind_ger_amh_sun_mnd_eng_tsn_rus_sid_alb_dut_hin_prs_qcu_afr_ctl_cze_swa_hau_lit_aeg_ukr_jav_bos_ven_krd_igb_mao_tha_heb_tml_ses_moo_aze_glc_nor_tur_dyu_vie_tig_xho_fbf_cic	0.102539135662423	0.241561438885138	0.809651826830697
461	heb_pan_fbf_ben_aeg_amh_anl_guj_azi_aze_xho_ind_bam_ger_ita_bsq_dut_sod_dyu_cnt_eng_rus_bem_arw_ewe_krd_est_akn_ven_hun_spa_chh_geo_cze_ctl_mol_prs_wly_amr_pol_fin_ses_tag_lat_jav_jpn_tml_kor_mcd_por_swa_alb_mly_urd_hau_mao_mnd_nor_lda_slo_mlt_lit_ukr_hin_bos_qcu_swe_svk_fre_moo_tig_bul_sid_grk_sun_afr_tsn_glc_tsw_bat_tha_gam_knd_cic_swt_uzb_rom_scr_tur_yor_vie_owc_dgb_igb_zul	-0.0663361652509337	-0.156298150786324	0.876136800526271
462	owc_eng_dyu_arw_mlt_chh_heb_slo_aze_azi_bem_bat_lda_mcd_prs_bsq_urd_sod_dgb_cnt_por_bul_fbf_glc_ven_pol_fin_ses_igb_est_svk_tig_geo_ben_krd_ita_ukr_wly_sid_pan_hun_zul_mao_lat_ind_jpn_knd_kor_spa_scr_swt_rus_jav_ctl_anl_mly_mnd_afr_yor_mol_gam_grk_rom_swe_bos_qcu_hin_cze_nor_cic_aeg_guj_hau_fre_sun_alb_xho_dut_moo_tag_tha_amh_tml_akn_ewe_uzb_lit_ger_tur_bam_vie_amr_tsw_swa_tsn	0.27151519513408	0.638816538411652	0.524512477804047
463	sod_fre_xho_urd_amh_aeg_wly_ukr_uzb_azi_dyu_tag_bam_lat_krd_bsq_rus_heb_dgb_cnt_slo_bos_lda_ita_fbf_prs_hun_bem_cic_est_grk_sid_geo_svk_spa_hin_pan_gam_owc_rom_fin_tsn_bat_cze_mly_jpn_knd_kor_ctl_nor_swt_glc_mao_afr_hau_jav_mnd_pol_ven_lit_chh_ger_guj_bul_por_qcu_ben_arw_eng_akn_anl_alb_amr_scr_ind_swe_ses_mcd_tsw_sun_tha_mlt_tml_yor_moo_aze_mol_dut_tur_ewe_vie_tig_swa_zul_igb	-0.0470164021313576	-0.110694646995515	0.912097027765144
464	anl_bos_lda_mol_wly_sod_tig_fre_uzb_tur_bam_jav_tsn_nor_eng_bsq_svk_amh_igb_mnd_scr_hin_xho_por_bem_swe_fin_fbf_tsw_est_ben_heb_geo_grk_lat_urd_krd_chh_amr_pan_hun_cic_mly_afr_bat_jpn_knd_kor_spa_cze_swt_slo_mao_mcd_hau_ind_cnt_lit_dyu_glc_mlt_prs_ger_bul_arw_qcu_rus_ctl_pol_akn_aeg_ukr_sid_alb_sun_ita_ewe_dut_moo_tag_tha_gam_tml_zul_dgb_azi_guj_rom_aze_yor_vie_owc_swa_ven_ses	-0.167782771007987	-0.396057371683186	0.692969906031691
465	heb_glc_swa_ita_sod_hau_gam_mcd_uzb_aze_zul_tag_xho_guj_scr_bsq_rus_anl_dyu_mnd_mol_ben_moo_urd_bam_afr_est_akn_fbf_hun_lat_chh_geo_rom_arw_cze_nor_amr_tig_krd_fin_dgb_mly_slo_ind_jpn_tml_kor_alb_grk_lda_ukr_bat_bul_owc_jav_cnt_swe_swt_prs_amh_lit_svk_spa_hin_qcu_pan_eng_ctl_cic_aeg_por_mlt_pol_sun_ger_ses_dut_tsw_mao_tha_wly_knd_ven_tsn_azi_fre_bos_tur_ewe_vie_sid_yor_igb_bem	0.169661605556975	0.399337246460819	0.69056030455702
466	tig_mol_fbf_spa_mlt_chh_amh_scr_tur_aze_ven_bat_xho_rom_afr_bsq_ita_sod_akn_cnt_bul_dut_tsw_ctl_dyu_alb_est_ses_swa_hun_svk_sid_geo_nor_fre_bos_glc_amr_gam_guj_fin_bem_ind_pan_sun_jpn_knd_kor_pol_ben_tsn_hin_tag_urd_anl_jav_mnd_cze_swt_ukr_wly_slo_arw_por_eng_qcu_prs_swe_mcd_cic_heb_rus_aeg_ger_mly_grk_bam_lit_moo_mao_tha_owc_tml_lda_ewe_azi_lat_krd_uzb_zul_vie_hau_yor_igb_dgb	0.444685981199421	1.04854608687689	0.297104408253233
467	anl_por_swt_ctl_amh_mlt_gam_mcd_aze_tur_igb_ind_dgb_lat_alb_bsq_grk_wly_cic_mnd_arw_guj_tsw_spa_yor_rom_fin_xho_tsn_est_svk_hau_geo_afr_bos_ger_urd_chh_sid_mol_hun_dyu_jav_krd_sun_jpn_knd_kor_scr_slo_moo_lit_tag_cze_aeg_bat_cnt_rus_ewe_eng_owc_swe_ukr_hin_dut_qcu_bul_ben_ita_ses_amr_glc_tig_pan_mao_nor_ven_fre_zul_mly_tha_sod_tml_swa_fbf_azi_prs_pol_uzb_bam_vie_heb_bem_lda_akn	-0.47399976690191	-1.12930957516534	0.261671776827021
468	heb_spa_bam_por_aeg_wly_gam_slo_tur_aze_dyu_ind_tsn_mol_rus_bsq_rom_amh_dgb_cnt_scr_hin_fbf_guj_bem_pan_fin_zul_swt_hun_eng_mlt_geo_bos_cze_alb_ger_amr_anl_lat_est_xho_jav_bul_mly_jpn_tml_kor_fre_glc_moo_arw_sun_nor_tig_bat_mnd_afr_igb_lit_chh_pol_urd_prs_krd_qcu_grk_ctl_mcd_yor_sid_swe_sod_svk_tag_ben_akn_ita_cic_mao_tha_hau_knd_tsw_ses_uzb_ukr_dut_azi_ewe_vie_owc_ven_lda_swa	-0.929000128071847	-2.25374769948902	0.0265610156153269
469	aeg_ita_lda_pan_tig_anl_hau_eng_uzb_azi_xho_bat_fbf_lat_ukr_bsq_pol_heb_swa_mnd_hin_afr_moo_prs_swt_ctl_est_tsn_igb_fin_rus_amr_geo_ben_arw_ger_mcd_mlt_gam_scr_hun_tsw_mao_glc_mly_jpn_tml_kor_alb_krd_zul_mol_tag_slo_chh_jav_cnt_fre_ses_guj_wly_rom_grk_lit_urd_qcu_por_nor_dut_akn_amh_cze_sid_bos_ind_svk_yor_swe_bam_sun_tha_sod_knd_cic_dyu_tur_bul_spa_aze_dgb_vie_owc_ewe_ven_bem	-0.636503595702452	-1.52447348341714	0.130783994707665
470	hau_swe_igb_cze_mlt_chh_heb_svk_azi_aze_ewe_mao_zul_arw_urd_bsq_lit_tig_dyu_mnd_afr_por_ses_bos_bem_fre_fin_akn_dgb_est_alb_wly_geo_rom_bul_spa_scr_anl_aeg_ctl_hun_yor_tag_eng_mly_jpn_tml_kor_glc_pan_xho_nor_jav_ukr_amh_sun_cnt_ben_cic_pol_gam_krd_slo_ita_hin_qcu_prs_rus_mcd_fbf_amr_mol_sod_lat_ind_ger_swt_grk_tsw_bat_tha_owc_knd_bam_moo_tur_dut_guj_uzb_swa_vie_sid_tsn_ven_lda	-0.192599609909658	-0.454908719407216	0.65023506437347
471	sod_pol_yor_mol_amh_anl_heb_fre_uzb_azi_ses_jav_ven_guj_rus_bsq_svk_tig_zul_mnd_lat_ctl_swa_spa_ewe_scr_hun_cic_bem_est_slo_hau_geo_hin_urd_grk_swe_owc_chh_prs_fin_lda_bat_dut_mao_jpn_knd_kor_por_krd_dgb_nor_ind_bos_wly_mly_cnt_ukr_igb_cze_mlt_arw_lit_eng_mcd_qcu_ben_glc_bul_tsn_aeg_alb_amr_ita_tag_afr_tsw_ger_xho_sun_tha_gam_tml_fbf_bam_tur_rom_pan_aze_swt_vie_sid_dyu_moo_akn	-0.182324572305714	-0.430557640438699	0.667786239005861
472	amh_lat_ses_nor_gam_mlt_sod_eng_tur_aze_bam_ind_dgb_pan_por_bsq_ctl_tig_lda_mnd_afr_spa_ewe_fre_igb_ukr_est_akn_dyu_hun_dut_aeg_geo_grk_bos_rom_ita_owc_anl_urd_fin_yor_mly_ben_mao_jpn_tml_kor_bul_svk_fbf_swe_tag_glc_hau_jav_cnt_rus_tsn_pol_chh_slo_krd_lit_ger_qcu_guj_scr_prs_zul_sid_mcd_amr_alb_bat_cze_swt_mol_swa_sun_tha_wly_knd_tsw_cic_uzb_arw_hin_azi_bem_vie_heb_ven_moo_xho	-0.590617191387197	-1.40962411865391	0.161986080246719
473	heb_ger_dgb_ben_anl_amr_owc_ita_aze_uzb_yor_ind_ven_scr_bul_bsq_mol_sid_bem_cnt_arw_bos_moo_grk_bam_fre_est_igb_swa_hun_eng_gam_geo_mcd_rom_nor_krd_amh_mlt_hin_fin_dyu_sun_afr_tag_jpn_knd_kor_prs_lat_tsn_ctl_mao_swe_sod_bat_mnd_por_ewe_rus_chh_guj_urd_spa_lit_qcu_cze_dut_pol_lda_tig_alb_wly_svk_jav_glc_fbf_ukr_cic_mly_tha_hau_tml_tsw_akn_azi_slo_pan_tur_ses_vie_aeg_zul_swt_xho	-0.297693138923834	-0.704288262191273	0.48301314556817
474	anl_arw_cic_bul_aeg_wly_hau_por_azi_uzb_ven_bat_tsw_grk_slo_bsq_mol_owc_akn_mnd_prs_lat_yor_ben_fbf_eng_hun_igb_dgb_fin_mcd_heb_geo_afr_rus_rom_krd_tig_gam_urd_est_zul_sun_nor_jav_jpn_tml_kor_guj_svk_bam_ctl_mly_pan_amr_mao_cnt_pol_xho_glc_amh_lit_scr_hin_spa_qcu_fre_ita_swe_dyu_sod_bos_sid_alb_tag_ukr_lda_dut_moo_ind_tha_mlt_knd_swt_swa_tur_cze_ger_aze_ewe_vie_chh_bem_ses_tsn	0.172799570348328	0.406503119721652	0.68530690694391
475	heb_swe_xho_hin_hau_wly_sod_por_azi_aze_moo_jav_swa_bul_spa_bsq_ctl_gam_cic_mnd_fre_dut_lda_slo_tsn_rom_hun_tsw_yor_fin_guj_chh_geo_afr_ger_lat_mcd_amh_sid_cze_est_swt_bat_glc_ind_jpn_knd_kor_scr_grk_ses_pan_tag_bos_tig_mly_cnt_ben_bam_mol_amr_ukr_pol_urd_nor_qcu_arw_lit_prs_ven_aeg_eng_owc_rus_sun_svk_akn_krd_dyu_mao_tha_anl_tml_igb_fbf_uzb_ita_alb_tur_zul_vie_mlt_ewe_bem_dgb	-0.0809503581130717	-0.190734743374376	0.849149173503373
476	chh_eng_tsn_ita_owc_sid_hau_nor_uzb_aze_ses_mly_swt_swe_rom_bsq_mol_mlt_dgb_mnd_bos_dut_yor_glc_swa_spa_est_fbf_bam_hun_pan_wly_geo_bul_slo_ctl_afr_heb_sod_lat_fin_zul_sun_ben_mao_jpn_knd_kor_por_urd_bem_fre_ind_hin_tig_jav_cnt_grk_dyu_pol_gam_krd_svk_guj_ger_qcu_rus_arw_mcd_ewe_amh_ukr_amr_scr_tag_cze_lda_lit_ven_bat_tha_anl_tml_cic_xho_tur_prs_alb_azi_moo_vie_aeg_igb_akn_tsw	-0.565514951815098	-1.35062870262398	0.180091720093786
477	anl_nor_zul_rus_aeg_wly_owc_ita_uzb_tur_igb_mao_xho_hin_bul_bsq_swe_mlt_cic_mnd_krd_ctl_yor_scr_bam_ger_est_swt_ses_hun_dut_hau_geo_bos_svk_glc_pan_gam_amr_eng_fin_bem_mly_ben_jav_jpn_knd_kor_mol_arw_ven_guj_tag_mcd_tig_sun_cnt_cze_akn_fre_chh_spa_alb_urd_rom_qcu_slo_prs_lat_lda_sod_pol_heb_lit_bat_ukr_ewe_afr_tsn_ind_tha_amh_tml_tsw_dgb_aze_grk_por_azi_swa_vie_sid_moo_fbf_dyu	-0.100176889962026	-0.236155326761043	0.813831466321445
478	hau_rom_yor_ita_tig_sod_wly_scr_azi_aze_zul_jav_ses_prs_guj_bsq_hin_chh_swt_mnd_svk_swe_bam_mcd_dyu_pol_fin_tsn_cic_est_mol_owc_geo_arw_ger_bul_lit_sid_anl_cze_hun_xho_sun_eng_tag_jpn_tml_kor_nor_krd_fbf_afr_mly_slo_aeg_ind_cnt_dut_ven_por_mlt_ben_spa_grk_alb_qcu_lat_glc_rus_moo_heb_pan_amh_bos_bat_ctl_akn_urd_bem_mao_tha_gam_knd_dgb_ewe_tur_ukr_fre_uzb_lda_vie_amr_tsw_swa_igb	0.358000156548582	0.844295432883204	0.400670973050112
479	aeg_bos_xho_guj_tig_sod_sid_eng_uzb_azi_zul_ind_bem_dut_bul_bsq_nor_mlt_yor_mnd_fre_pol_fbf_ger_dyu_urd_fin_tsw_ven_hun_rus_heb_geo_prs_grk_mol_ctl_wly_owc_lat_est_bam_tag_spa_bat_jpn_knd_kor_svk_lit_swa_ukr_sun_scr_anl_mao_cnt_mcd_cic_ita_chh_afr_cze_krd_arw_qcu_rom_ben_glc_ewe_amr_alb_hau_hin_mly_slo_akn_por_swt_jav_tha_amh_tml_moo_igb_aze_pan_swe_tur_lda_vie_gam_tsn_dgb_ses	-0.401232936938845	-0.950986477810067	0.344076204562115
480	owc_rus_bem_lat_amh_mlt_heb_ctl_azi_tur_dyu_tag_cic_mcd_swe_bsq_dut_amr_xho_cnt_pan_grk_swt_prs_ses_glc_hun_yor_bam_est_spa_gam_geo_urd_slo_rom_krd_sid_aeg_ger_fin_tsw_sun_ita_mly_jpn_knd_kor_ben_lit_dgb_afr_jav_ukr_wly_bat_mnd_fre_zul_cze_tig_bul_eng_por_scr_qcu_guj_svk_alb_ven_sod_mol_chh_arw_ind_hin_ewe_nor_tsn_mao_tha_anl_tml_moo_igb_aze_bos_pol_uzb_lda_vie_hau_akn_fbf_swa	-0.871965315682635	-2.10635614126912	0.0378665553994098
481	tig_spa_akn_bos_aeg_heb_amh_alb_uzb_aze_ewe_sun_tsn_bul_swe_bsq_krd_wly_bem_cnt_hin_eng_ven_ukr_swt_prs_hun_swa_zul_fin_slo_mlt_geo_ita_arw_rus_glc_anl_chh_pan_est_moo_ind_lat_mao_jpn_knd_kor_pol_mol_igb_dut_mly_urd_amr_bat_mnd_afr_tsw_ctl_owc_grk_svk_nor_ben_qcu_fre_mcd_scr_yor_gam_ger_sid_guj_tag_cze_ses_rom_dgb_jav_tha_hau_tml_lda_xho_azi_por_lit_tur_bam_vie_sod_fbf_cic_dyu	-0.343740361955546	-0.814284028526355	0.417562421361267
482	mlt_dut_zul_bos_heb_gam_wly_ben_uzb_aze_swa_mao_ses_spa_glc_bsq_pan_hau_fbf_mnd_rom_swe_dyu_lat_yor_prs_est_ewe_tsw_hun_arw_aeg_geo_rus_scr_pol_hin_sod_chh_ger_fin_ven_sun_eng_bat_jpn_tml_kor_por_ukr_akn_ctl_mly_fre_anl_ind_cnt_ita_swt_nor_sid_bul_guj_grk_lit_qcu_slo_svk_krd_bem_amh_mol_owc_cze_tag_mcd_xho_urd_moo_jav_tha_amr_knd_bam_tsn_tur_alb_afr_azi_cic_vie_tig_lda_dgb_igb	0.0246654164225314	0.058083419938705	0.953806800612115
483	sod_mcd_akn_grk_amh_tig_owc_ctl_uzb_aze_tsw_ind_yor_svk_arw_bsq_dut_mlt_ewe_mnd_lit_prs_tsn_spa_cic_pol_hun_swt_swa_est_ben_wly_geo_scr_ukr_rom_urd_hau_aeg_por_fin_dyu_mao_lat_tag_jpn_tml_kor_slo_rus_moo_cze_jav_krd_anl_sun_cnt_mol_ses_fre_heb_bul_bos_pan_afr_qcu_nor_ita_eng_ven_amr_guj_gam_glc_bat_alb_dgb_ger_bem_mly_tha_sid_knd_lda_igb_azi_hin_swe_tur_zul_vie_chh_bam_xho_fbf	-0.2643702122386	-0.62483931826087	0.533606586478618
484	amr_eng_ses_lat_anl_aeg_gam_glc_azi_uzb_akn_bat_cic_ita_cze_bsq_bul_mlt_swt_mnd_arw_por_tsw_afr_dgb_slo_hun_ven_tsn_est_mcd_wly_geo_lit_dut_ukr_fre_tig_sod_hin_fin_ewe_sun_scr_tag_jpn_tml_kor_spa_grk_zul_ctl_mly_urd_hau_mao_cnt_bos_igb_rus_owc_guj_pol_rom_pan_qcu_ben_nor_krd_xho_amh_swe_chh_alb_ind_ger_bam_svk_bem_jav_tha_sid_knd_fbf_moo_aze_mol_prs_tur_swa_vie_heb_dyu_lda_yor	-0.436706413649767	-1.03620340130713	0.302794085981175
485	gam_por_tsn_dut_wly_anl_mlt_mcd_azi_uzb_ewe_bat_ses_bos_lit_bsq_eng_owc_yor_cnt_lat_nor_fbf_ben_dyu_swe_hun_lda_akn_fin_grk_heb_geo_slo_urd_pol_fre_sod_hau_bul_est_cic_sun_svk_mly_jpn_knd_kor_glc_guj_bam_rus_jav_krd_tig_mao_mnd_mol_swa_pan_amr_ctl_rom_ita_ger_qcu_hin_ukr_cze_zul_amh_spa_aeg_afr_ind_prs_swt_alb_moo_tag_tha_sid_tml_ven_igb_aze_arw_scr_tur_bem_vie_chh_xho_tsw_dgb	-0.480986995217532	-1.14537546881422	0.254992573959063
486	tig_spa_tsw_afr_mlt_anl_sid_bos_tur_azi_cic_mly_fbf_swe_ukr_bsq_nor_gam_lda_cnt_arw_lit_ven_por_zul_eng_est_dyu_swt_hun_guj_chh_geo_pan_ctl_prs_scr_heb_aeg_ger_fin_akn_ind_dut_jav_jpn_tml_kor_pol_hin_xho_slo_sun_svk_hau_mao_mnd_rom_bem_ita_owc_cze_fre_lat_glc_qcu_bul_ben_rus_igb_wly_urd_amh_grk_bat_mcd_moo_mol_tsn_tag_tha_amr_knd_bam_dgb_aze_krd_alb_uzb_ewe_vie_sod_yor_ses_swa	-0.45315955993439	-1.07744324450065	0.284069167489728
487	amh_slo_ewe_mcd_wly_hau_aeg_dut_tur_uzb_ven_tag_fbf_nor_bul_bsq_glc_owc_bam_cnt_ukr_scr_cic_krd_moo_grk_hun_lda_swt_fin_eng_anl_geo_ger_bos_pan_prs_sid_amr_por_est_xho_sun_afr_mao_jpn_tml_kor_guj_alb_akn_rom_mly_hin_chh_bat_mnd_swe_dyu_lit_tig_arw_fre_cze_pol_qcu_ben_ctl_lat_swa_mlt_svk_heb_spa_ind_urd_zul_ita_tsw_jav_tha_sod_knd_bem_igb_azi_rus_mol_aze_ses_vie_gam_tsn_dgb_yor	-0.459131581788584	-1.09118754162361	0.278009350601607
488	tig_dut_swa_cze_aeg_sod_owc_rom_aze_uzb_ewe_bat_cic_ctl_fre_bsq_hin_amh_fbf_mnd_rus_urd_yor_spa_bam_afr_hun_xho_zul_est_pan_anl_geo_bul_mcd_ben_mol_chh_hau_lat_fin_lda_jav_svk_sun_jpn_tml_kor_arw_swe_swt_nor_mly_scr_sid_tag_cnt_grk_moo_por_gam_prs_pol_lit_glc_qcu_bos_ukr_ger_bem_mlt_krd_heb_alb_mao_ita_dyu_guj_dgb_ind_tha_wly_knd_tsw_ses_tur_eng_slo_azi_igb_vie_amr_tsn_akn_ven	-0.362869024004182	-0.859876075081349	0.392068553412143
489	mlt_lat_dgb_bos_amh_amr_chh_spa_azi_tur_akn_ind_tsw_alb_ukr_bsq_guj_gam_bem_mnd_ger_nor_xho_dut_dyu_pan_est_ewe_yor_fin_cze_sod_geo_glc_ita_ctl_rom_aeg_wly_grk_hun_swa_mly_urd_bat_jpn_tml_kor_mcd_eng_moo_slo_tag_krd_sid_jav_cnt_por_lda_svk_anl_lit_arw_prs_pol_qcu_scr_hin_mol_cic_owc_rus_tig_bul_mao_ben_ven_afr_igb_sun_tha_hau_knd_bam_zul_aze_fre_swe_uzb_ses_vie_heb_swt_fbf_tsn	-0.51752010517302	-1.23293786183956	0.220706453971886
490	sid_guj_akn_spa_sod_gam_amr_mcd_uzb_tur_swt_sun_dgb_pol_afr_bsq_urd_amh_lda_mnd_bul_rom_bam_ita_dyu_dut_est_ewe_tsn_fin_ben_wly_geo_swe_ger_krd_alb_owc_anl_bos_hun_fbf_bat_glc_tag_jpn_tml_kor_slo_rus_moo_lat_ind_lit_hau_mao_cnt_por_swa_nor_mlt_pan_ctl_svk_fre_qcu_prs_arw_mol_bem_tig_scr_chh_hin_mly_eng_zul_ukr_igb_jav_tha_aeg_knd_cic_tsw_aze_cze_grk_azi_xho_vie_heb_ven_ses_yor	-0.412325777564744	-0.978011026455986	0.330606135445578
491	amh_bos_moo_por_aeg_wly_sod_lit_aze_azi_swt_mao_akn_arw_afr_bsq_urd_heb_tsn_mnd_spa_slo_ewe_scr_ven_bul_est_cic_zul_hun_grk_tig_geo_swe_lat_ben_guj_hau_gam_ctl_fin_igb_tag_cze_ind_jpn_knd_kor_glc_fre_xho_alb_mly_hin_sid_sun_cnt_svk_bam_krd_amr_rom_eng_ukr_ita_qcu_nor_rus_mcd_swa_anl_pan_mlt_ger_jav_pol_tsw_prs_dyu_bat_tha_owc_tml_fbf_yor_tur_mol_dut_uzb_dgb_vie_chh_lda_ses_bem	1.01544670079191	2.44140376895742	0.0165223006595075
492	hau_ita_yor_ukr_aeg_wly_amr_swe_azi_aze_akn_tag_dyu_eng_arw_bsq_cze_tig_bam_cnt_pan_urd_cic_grk_dgb_krd_fin_ses_igb_hun_mcd_amh_geo_nor_por_fre_afr_chh_mlt_ben_est_ewe_mao_lit_jav_jpn_knd_kor_alb_spa_lda_ctl_mly_hin_anl_bat_mnd_bul_xho_guj_heb_lat_rom_svk_slo_qcu_bos_pol_rus_tsw_sid_mol_owc_prs_ind_dut_ven_scr_tsn_sun_tha_gam_tml_zul_swa_tur_ger_glc_uzb_fbf_vie_sod_moo_swt_bem	0.321439361028532	0.756790399530034	0.451088445830208
493	amr_lit_dyu_arw_wly_chh_mlt_ctl_tur_azi_tsn_mly_dgb_cze_slo_bsq_spa_amh_cic_mnd_ukr_ita_moo_urd_igb_swe_hun_bem_tsw_est_scr_hau_geo_krd_hin_dut_lat_aeg_sid_glc_fin_yor_ind_afr_bat_jpn_knd_kor_eng_nor_ses_fre_jav_svk_gam_tag_cnt_ger_ven_mol_sod_por_mcd_guj_bul_qcu_grk_pan_alb_swa_anl_pol_heb_rus_sun_ben_zul_bos_fbf_mao_tha_tig_tml_lda_swt_uzb_rom_prs_aze_xho_vie_owc_ewe_akn_bam	-0.00473044620561973	-0.0111475710242046	0.991129588194597
494	anl_dut_swa_ctl_sod_amh_chh_pol_azi_tur_bem_tag_lda_scr_rom_bsq_urd_heb_cic_mnd_afr_grk_xho_ita_fbf_pan_est_ven_tsn_hun_hin_tig_geo_glc_mcd_eng_cze_hau_wly_nor_fin_swt_sun_prs_mly_jpn_tml_kor_swe_ukr_igb_mol_ind_rus_owc_bat_cnt_bos_akn_bul_amr_lat_arw_slo_fre_qcu_ben_lit_spa_yor_gam_guj_aeg_ger_mao_por_moo_alb_tsw_jav_tha_sid_knd_ses_bam_aze_svk_krd_uzb_dgb_vie_mlt_ewe_dyu_zul	-0.73937614715128	-1.77549682378865	0.0790871133164442
495	owc_bul_swt_nor_amr_amh_sod_ger_azi_uzb_cic_bat_akn_swe_krd_bsq_spa_mlt_dyu_mnd_lit_pan_zul_grk_moo_mcd_fin_ses_bem_hun_por_chh_geo_eng_cze_rom_scr_tig_hau_dut_est_lda_ind_arw_sun_jpn_knd_kor_svk_fre_xho_ctl_mao_alb_sid_jav_cnt_urd_tsn_prs_anl_lat_bos_slo_hin_qcu_ita_mol_afr_bam_heb_guj_wly_pol_tag_glc_dgb_ben_fbf_mly_tha_gam_tml_igb_yor_aze_ukr_rus_tur_swa_vie_aeg_ewe_tsw_ven	-0.128477820299211	-0.303193785276039	0.762419381670022
496	mlt_ger_swa_fre_amh_amr_owc_eng_tur_azi_tsn_bat_swt_hin_spa_bsq_cze_gam_zul_cnt_ben_prs_akn_ukr_igb_por_hun_ewe_cic_est_bos_hau_geo_swe_pan_ctl_grk_sod_sid_dut_fin_lda_sun_slo_ind_jpn_knd_kor_rus_mcd_tsw_scr_mao_lit_wly_tag_mnd_lat_xho_rom_aeg_guj_pol_ita_arw_qcu_svk_glc_krd_ses_tig_bul_chh_mol_mly_nor_fbf_alb_dgb_jav_tha_heb_tml_yor_bem_aze_urd_afr_uzb_dyu_vie_anl_ven_moo_bam	-0.517256495231995	-1.23453709887408	0.220113099387265
497	wly_svk_bem_krd_chh_gam_anl_scr_azi_tur_yor_sun_fbf_ita_spa_bsq_hin_heb_dyu_mnd_mol_prs_bam_por_swa_glc_est_tsw_cic_fin_afr_hau_geo_dut_ctl_nor_bos_amh_amr_lat_hun_ewe_mao_guj_mly_jpn_tml_kor_pol_lit_dgb_pan_ind_grk_sod_jav_cnt_bul_igb_ben_sid_fre_alb_ger_slo_qcu_arw_ukr_rom_tsn_owc_mcd_tig_rus_bat_eng_xho_swe_swt_tag_tha_aeg_knd_moo_ven_uzb_urd_cze_aze_zul_vie_mlt_akn_lda_ses	-1.07735820372753	-2.63869340916533	0.0097577367557625
498	hau_ger_ewe_urd_mlt_anl_sod_grk_tur_uzb_dgb_sun_xho_dut_cze_bsq_ita_tig_yor_cnt_guj_slo_dyu_hin_tsw_rom_fin_swa_ses_hun_bos_gam_geo_alb_svk_mol_afr_aeg_amr_pan_est_moo_tag_swe_jav_jpn_knd_kor_ben_spa_bam_mcd_mly_scr_chh_mao_mnd_prs_swt_eng_wly_arw_lat_glc_lit_qcu_ukr_rus_por_cic_heb_krd_sid_pol_ind_bul_fbf_ctl_igb_bat_tha_amh_tml_ven_lda_aze_fre_nor_azi_akn_vie_owc_bem_zul_tsn	-0.547087561852952	-1.30556268416979	0.194921847559283
499	sid_bos_akn_svk_wly_sod_owc_ger_uzb_aze_ewe_mly_swt_rus_nor_bsq_prs_chh_cic_mnd_mol_krd_xho_eng_dgb_slo_fin_swa_dyu_hun_spa_aeg_geo_alb_lat_hin_pol_anl_amh_ben_est_ses_sun_urd_tag_jpn_knd_kor_lit_pan_bem_ita_jav_guj_heb_ind_cnt_bul_ven_mcd_gam_rom_swe_arw_ukr_qcu_dut_grk_fre_lda_tig_ctl_amr_glc_mao_cze_tsn_scr_tsw_bat_tha_hau_tml_moo_fbf_azi_por_afr_tur_yor_vie_mlt_bam_igb_zul	-0.481468861673771	-1.14831156554479	0.253785062234882
500	hau_hin_xho_bos_aeg_mlt_heb_prs_uzb_aze_akn_mao_igb_scr_mol_bsq_krd_owc_ses_mnd_slo_ita_tsw_ben_zul_pan_est_bem_ven_fin_ctl_wly_geo_spa_dut_grk_por_tig_amh_eng_hun_fbf_mly_mcd_sun_jpn_tml_kor_urd_ger_swt_rom_bat_fre_gam_jav_cnt_nor_yor_arw_chh_lit_alb_cze_swe_qcu_guj_bul_pol_swa_sid_svk_amr_glc_tag_ukr_tsn_rus_bam_ind_tha_sod_knd_cic_dgb_tur_lat_afr_azi_dyu_vie_anl_ewe_moo_lda	-0.0977662927003689	-0.230409152303098	0.81827992955315
501	amh_alb_lda_grk_heb_aeg_mlt_ben_aze_tur_moo_mly_fbf_mol_lat_bsq_scr_anl_tsn_mnd_krd_glc_swt_ita_zul_spa_fin_ses_cic_est_guj_gam_geo_por_hin_eng_ger_chh_hau_svk_hun_igb_mao_pan_tag_jpn_tml_kor_ctl_pol_ven_slo_ind_swe_amr_bat_cnt_urd_tsw_arw_sod_dut_mcd_cze_fre_qcu_afr_rus_nor_bem_tig_bos_owc_rom_sun_ukr_xho_lit_dyu_jav_tha_sid_knd_bam_yor_uzb_prs_bul_azi_akn_vie_wly_ewe_swa_dgb	0.0458768491975768	0.107969930666506	0.914252142339094
502	sid_ger_ewe_cze_amr_amh_owc_dut_uzb_tur_zul_mao_bem_swe_krd_bsq_por_chh_akn_cnt_guj_eng_tsn_pol_swa_ita_hun_ven_lda_fin_lit_sod_geo_glc_bos_prs_alb_hau_mlt_mol_est_cic_sun_slo_ind_jpn_knd_kor_fre_mcd_moo_scr_jav_grk_tig_bat_mnd_spa_dyu_urd_heb_hin_afr_arw_rom_qcu_svk_pan_ctl_yor_aeg_ukr_gam_lat_tag_ben_xho_bul_dgb_mly_tha_wly_tml_igb_ses_azi_nor_rus_aze_fbf_vie_anl_swt_bam_tsw	0.121575574209164	0.286494426398202	0.775136726413315
503	amh_ger_ses_guj_amr_anl_gam_cze_aze_tur_xho_bat_bam_bul_hin_bsq_pan_heb_dgb_mnd_grk_mol_yor_prs_tsw_ukr_est_swa_bem_fin_nor_hau_geo_alb_por_scr_eng_wly_mlt_svk_hun_cic_tag_rom_ind_jpn_knd_kor_lat_arw_zul_glc_mly_afr_aeg_sun_cnt_pol_ewe_lit_tig_ctl_urd_ita_swe_qcu_rus_krd_bos_fbf_sid_dut_sod_mcd_jav_fre_akn_slo_swt_mao_tha_owc_tml_lda_igb_uzb_ben_spa_azi_tsn_vie_chh_dyu_moo_ven	-0.0653135042890297	-0.153888077625911	0.878031428890688
504	anl_lat_tsw_ctl_sod_sid_aeg_dut_aze_tur_igb_bat_bam_ger_bos_bsq_prs_owc_ven_cnt_mol_cze_yor_guj_cic_rom_est_moo_fbf_fin_rus_tig_geo_eng_ben_svk_lit_amr_amh_bul_hun_ewe_jav_glc_tag_jpn_knd_kor_pan_ita_zul_mcd_mly_krd_mlt_mao_mnd_slo_swt_alb_hau_urd_por_fre_afr_qcu_swe_hin_pol_swa_wly_ukr_gam_grk_ind_scr_tsn_nor_bem_sun_tha_chh_tml_akn_xho_uzb_arw_spa_azi_dgb_vie_heb_ses_dyu_lda	-0.92099869287001	-2.23706232564917	0.0276714351573437
505	amr_spa_moo_grk_chh_anl_tig_lit_uzb_tur_bam_sun_swa_eng_dut_bsq_fre_aeg_ewe_cnt_slo_ukr_dgb_prs_dyu_cze_est_ven_ses_hun_arw_owc_geo_ctl_mcd_afr_swe_sid_mlt_glc_fin_xho_jav_pol_tag_jpn_tml_kor_scr_ben_igb_alb_ind_svk_heb_mly_mnd_urd_cic_ger_amh_lat_guj_pan_bul_qcu_bos_ita_por_yor_hau_rus_wly_rom_bat_nor_swt_hin_tsn_mao_tha_gam_knd_akn_lda_azi_krd_mol_aze_zul_vie_sod_bem_tsw_fbf	-0.998931443750859	-2.43663881249133	0.0167279995224171
506	hau_cze_ses_lat_amh_anl_heb_por_aze_tur_cic_tag_lda_ben_pan_bsq_mol_aeg_yor_mnd_ctl_mcd_dyu_hin_moo_fre_hun_swa_swt_fin_scr_sid_geo_slo_nor_ita_krd_sod_gam_grk_est_akn_mly_dut_mao_jpn_knd_kor_glc_spa_zul_eng_jav_afr_mlt_ind_cnt_urd_dgb_pol_amr_svk_lit_rus_guj_qcu_bul_bos_rom_bem_chh_prs_wly_alb_bat_ger_tsw_ukr_fbf_sun_tha_tig_tml_igb_tsn_azi_swe_arw_uzb_ewe_vie_owc_ven_xho_bam	-0.419132965547659	-0.993791121578251	0.322903266647864
507	tig_pol_swt_ger_amh_hau_mlt_rus_aze_tur_tsn_ind_igb_bos_bul_bsq_grk_heb_bem_mnd_krd_ita_lda_svk_dyu_mol_fin_xho_ses_hun_lat_sod_geo_lit_swe_fre_dut_aeg_gam_eng_est_moo_mao_afr_sun_jpn_knd_kor_spa_rom_bam_guj_jav_glc_wly_mly_cnt_pan_fbf_nor_owc_ukr_cze_hin_slo_qcu_prs_por_arw_swa_chh_mcd_sid_urd_tag_alb_zul_scr_ewe_bat_tha_anl_tml_cic_yor_azi_ben_ctl_uzb_tsw_vie_amr_ven_akn_dgb	-1.02987526113684	-2.51063718244731	0.013778115745919
508	hau_hin_swt_afr_gam_sid_amh_rom_azi_uzb_ewe_tag_bam_scr_lat_bsq_mol_heb_swa_cnt_krd_bul_ses_prs_dyu_grk_est_xho_cic_hun_mcd_aeg_geo_lit_slo_cze_arw_owc_chh_eng_fin_bem_mly_ita_ind_jpn_knd_kor_svk_rus_lda_por_bat_nor_sod_sun_mnd_swe_tsn_bos_tig_pan_ben_glc_spa_qcu_pol_dut_ukr_akn_wly_fre_anl_urd_mao_alb_dgb_guj_igb_jav_tha_amr_tml_zul_yor_tur_ctl_ger_aze_moo_vie_mlt_ven_fbf_tsw	-0.698319080662814	-1.67346237754907	0.0975968085429305
509	sod_swe_tsw_por_heb_amr_sid_ben_uzb_tur_cic_mly_fbf_fre_mcd_bsq_svk_gam_yor_mnd_guj_eng_ses_urd_bam_cze_fin_bem_akn_hun_bul_tig_geo_rom_prs_krd_ctl_chh_wly_bos_est_swt_tag_scr_mao_jpn_knd_kor_lat_nor_dgb_afr_ind_pan_hau_sun_cnt_mol_xho_hin_mlt_alb_rus_arw_ger_qcu_lit_ita_ukr_ven_owc_dut_aeg_glc_bat_spa_moo_grk_swa_jav_tha_anl_tml_dyu_tsn_aze_slo_pol_azi_lda_vie_amh_zul_igb_ewe	0.425110325575569	1.00213612188959	0.318878210213545
510	mlt_pan_yor_ctl_tig_aeg_amh_ukr_azi_aze_swa_ind_akn_alb_por_bsq_fre_sod_tsn_cnt_urd_rom_ven_slo_cic_prs_est_ewe_xho_hun_cze_sid_geo_nor_dut_rus_eng_amr_gam_mol_fin_swt_mao_bul_bat_jpn_knd_kor_mcd_svk_lda_grk_sun_glc_hau_tag_mnd_hin_zul_ger_wly_krd_scr_arw_pol_qcu_ben_lat_ita_dgb_heb_spa_owc_afr_mly_bos_moo_swe_ses_jav_tha_chh_tml_bam_fbf_uzb_guj_lit_tur_bem_vie_anl_tsw_igb_dyu	-0.877089570609733	-2.12235936440613	0.0364648655087129
511	mlt_bos_lda_krd_anl_owc_wly_dut_azi_uzb_cic_sun_igb_ctl_mol_bsq_scr_heb_ewe_cnt_bul_ben_swa_ukr_zul_mcd_est_ses_yor_hun_fre_chh_geo_eng_alb_prs_ger_amr_sod_nor_fin_dgb_jav_urd_mao_jpn_knd_kor_lit_pol_bem_guj_mly_svk_hau_tag_mnd_por_tsw_rus_amh_afr_pan_hin_grk_qcu_slo_cze_swe_swt_aeg_ita_gam_arw_bat_glc_dyu_lat_xho_ind_tha_tig_tml_fbf_akn_aze_rom_spa_tur_bam_vie_sid_moo_tsn_ven	0.51892886128571	1.22682779079591	0.222984166390239
512	sod_svk_ven_guj_tig_sid_hau_eng_uzb_azi_moo_ind_dyu_grk_spa_bsq_nor_amr_lda_mnd_lit_prs_zul_arw_xho_pol_hun_yor_tsw_fin_mcd_gam_geo_urd_afr_ita_rom_chh_aeg_ben_est_swt_bat_alb_mao_jpn_tml_kor_dut_fre_ewe_pan_tag_hin_anl_mly_cnt_ctl_bam_rus_mlt_krd_mol_por_scr_qcu_ger_slo_ukr_bem_owc_glc_heb_bul_jav_lat_fbf_swe_cic_sun_tha_amh_knd_dgb_ses_tur_bos_cze_aze_swa_vie_wly_tsn_akn_igb	0.383799363025587	0.905336407869451	0.367626679384283
513	mlt_lit_bam_glc_aeg_chh_sod_dut_uzb_aze_cic_tag_tsw_ben_pan_bsq_nor_wly_igb_cnt_por_mcd_ewe_prs_zul_pol_fin_tsn_lda_est_svk_anl_geo_mol_krd_ukr_rom_heb_owc_urd_hun_ses_bat_hin_mly_jpn_tml_kor_eng_afr_swa_bul_ind_rus_tig_sun_mnd_grk_xho_alb_hau_scr_fre_slo_ita_qcu_spa_ger_swe_swt_sid_cze_amr_ctl_jav_bos_ven_lat_akn_mao_tha_amh_knd_bem_yor_tur_guj_arw_azi_moo_vie_gam_dyu_fbf_dgb	0.0657658390721891	0.154847208245234	0.877277342828954
514	heb_urd_ses_pol_chh_sid_aeg_svk_azi_tur_zul_jav_akn_slo_eng_bsq_bul_gam_bem_mnd_glc_swe_igb_fre_dgb_dut_fin_swa_yor_est_hin_amr_geo_bos_afr_alb_lit_sod_anl_rom_hun_swt_sun_pan_ind_jpn_knd_kor_por_ita_bam_spa_tag_prs_hau_mly_cnt_mol_fbf_nor_tig_arw_guj_ctl_scr_qcu_lat_grk_ger_ven_mlt_mcd_amh_cze_bat_rus_xho_krd_moo_mao_tha_owc_tml_cic_lda_uzb_ben_ukr_aze_tsw_vie_wly_dyu_tsn_ewe	-0.571809449134429	-1.36234478223276	0.176379438581333
515	gam_rom_akn_lit_aeg_sod_amr_svk_uzb_tur_zul_mly_lda_arw_glc_bsq_ger_owc_moo_cnt_alb_ben_dgb_slo_igb_por_est_ewe_bem_fin_prs_anl_geo_eng_pan_dut_ctl_mlt_hau_hin_hun_fbf_bat_bul_ind_jpn_tml_kor_mol_scr_tsn_lat_mao_spa_tig_jav_mnd_rus_yor_fre_heb_swe_krd_nor_guj_qcu_mcd_cze_pol_ses_sid_grk_chh_ukr_tag_ita_bam_bos_swt_sun_tha_wly_knd_cic_dyu_aze_afr_urd_azi_tsw_vie_amh_swa_xho_ven	0.0763515143582614	0.179739420523923	0.857748190872021
516	chh_lit_bem_prs_wly_aeg_tig_pan_aze_azi_tsn_ind_swa_scr_ita_bsq_eng_heb_zul_cnt_mol_hin_dyu_ger_cic_spa_fin_bam_tsw_est_cze_owc_geo_urd_guj_ben_pol_amr_sid_rom_hun_dgb_jav_ctl_bat_jpn_knd_kor_por_grk_akn_nor_mao_lat_gam_tag_mnd_bul_swt_dut_hau_swe_rus_svk_alb_qcu_bos_afr_glc_igb_sod_arw_mlt_krd_sun_fre_lda_slo_moo_mly_tha_anl_tml_ses_yor_uzb_mcd_ukr_tur_ewe_vie_amh_fbf_ven_xho	-0.53677259067224	-1.27694546102435	0.204800581728519
517	owc_rom_swa_ben_hau_mlt_wly_bul_tur_uzb_swt_sun_tsn_spa_cze_bsq_arw_amh_fbf_mnd_glc_grk_yor_krd_ses_urd_hun_tsw_akn_est_rus_amr_geo_eng_swe_scr_por_tig_anl_alb_fin_lda_mly_fre_mao_jpn_knd_kor_ita_lit_cic_mcd_tag_pan_sod_jav_cnt_mol_ewe_prs_gam_ger_svk_dut_ukr_qcu_slo_ctl_hin_ven_chh_afr_heb_pol_bat_nor_zul_guj_moo_ind_tha_sid_tml_dgb_igb_azi_lat_bos_aze_bem_vie_aeg_dyu_xho_bam	-0.0466907704168908	-0.110027128782965	0.912624941211076
518	aeg_cze_tsn_alb_anl_wly_mlt_grk_uzb_tur_akn_sun_ses_glc_ben_bsq_lat_gam_bam_cnt_pan_bos_dgb_slo_cic_rom_hun_zul_fbf_fin_ger_sod_geo_krd_bul_svk_mol_owc_tig_urd_est_ven_ind_eng_tag_jpn_tml_kor_mcd_rus_igb_por_mly_lit_sid_jav_mnd_arw_lda_swe_heb_fre_pol_scr_ita_qcu_dut_afr_prs_moo_amh_ukr_hau_guj_bat_spa_swa_hin_xho_mao_tha_chh_knd_swt_yor_aze_nor_ctl_azi_ewe_vie_amr_bem_tsw_dyu	-0.24394885019553	-0.576640154859077	0.565575675983476
519	aeg_ben_akn_svk_gam_amr_heb_urd_tur_azi_tsw_mly_dyu_swe_slo_bsq_mol_chh_ven_cnt_alb_rom_zul_nor_cic_krd_hun_bem_ses_fin_scr_tig_geo_bul_bos_lat_ukr_wly_owc_afr_est_moo_bat_eng_mao_jpn_tml_kor_guj_dut_tsn_fre_ind_rus_sod_jav_mnd_por_swt_glc_sid_mcd_arw_lit_pan_qcu_ger_pol_spa_ewe_amh_cze_mlt_ita_sun_grk_xho_prs_fbf_tag_tha_anl_knd_yor_igb_aze_ctl_hin_uzb_swa_vie_hau_bam_dgb_lda	-1.05276300474084	-2.57239542015582	0.0116831705257628
520	sod_ctl_bem_nor_tig_heb_anl_pan_azi_uzb_swa_mly_yor_ben_lit_bsq_glc_wly_xho_cnt_krd_rom_akn_scr_ses_dut_hun_zul_fbf_fin_pol_amh_geo_mol_slo_ger_prs_hau_aeg_arw_est_tsn_sun_lat_ind_jpn_knd_kor_rus_spa_dgb_mcd_bat_guj_chh_mao_mnd_ita_tsw_bul_mlt_urd_swe_cze_alb_qcu_hin_por_eng_lda_gam_afr_owc_fre_tag_ukr_igb_grk_ewe_jav_tha_amr_tml_dyu_moo_aze_svk_bos_tur_bam_vie_sid_cic_ven_swt	-0.297696237693909	-0.703440312288424	0.483538792924943
521	anl_hin_ewe_spa_owc_aeg_mlt_rus_uzb_tur_tsn_mly_igb_bos_urd_bsq_grk_sod_bem_mnd_alb_mcd_cic_nor_swa_ben_est_tsw_moo_hun_krd_sid_geo_glc_lit_mol_rom_heb_wly_dut_fin_xho_jav_ger_sun_jpn_knd_kor_svk_bul_zul_scr_mao_arw_gam_tag_cnt_pan_dyu_por_tig_lat_swe_fre_guj_qcu_slo_pol_eng_ses_amr_afr_chh_prs_bat_ctl_akn_cze_bam_ind_tha_hau_tml_dgb_fbf_azi_ita_ukr_aze_ven_vie_amh_swt_lda_yor	-1.10454158428738	-2.71559473606095	0.00788742367114112
522	sod_mol_fbf_nor_aeg_mlt_tig_swe_aze_azi_lda_mly_tsw_dut_ben_bsq_ger_owc_ewe_cnt_lit_hin_swa_pan_dgb_mcd_hun_xho_bem_fin_ukr_hau_geo_cze_alb_ctl_bos_amr_heb_afr_est_moo_mao_rus_tag_jpn_tml_kor_svk_lat_zul_bul_sun_eng_amh_ind_mnd_guj_cic_krd_anl_por_scr_glc_arw_qcu_pol_fre_prs_tsn_chh_spa_sid_rom_bat_urd_bam_slo_akn_jav_tha_wly_knd_ven_dyu_tur_ita_grk_uzb_igb_vie_gam_yor_ses_swt	0.078487423474924	0.184857104326025	0.85374364806599
523	sod_fre_swt_dut_sid_amh_amr_nor_tur_uzb_swa_mly_tsw_alb_eng_bsq_grk_gam_ven_cnt_ben_ita_fbf_spa_yor_pol_hun_moo_ewe_fin_cze_anl_geo_lat_bos_hin_ctl_hau_tig_guj_est_dgb_sun_bul_jav_jpn_knd_kor_svk_arw_akn_krd_ind_ger_aeg_mao_mnd_ukr_tsn_pan_mlt_urd_mcd_afr_glc_qcu_prs_swe_slo_xho_chh_por_heb_rus_tag_lit_igb_scr_dyu_bat_tha_wly_tml_bam_lda_aze_mol_rom_azi_cic_vie_owc_ses_bem_zul	0.391340137016673	0.922630936450764	0.358587038919797
524	owc_ita_ses_afr_amh_anl_heb_lit_tur_azi_xho_sun_fbf_ger_rus_bsq_swe_sid_ven_mnd_pan_por_swt_slo_igb_ukr_est_yor_dgb_hun_rom_amr_geo_spa_nor_mcd_fre_tig_mlt_prs_fin_tsw_bat_dut_jav_jpn_knd_kor_glc_urd_akn_pol_ind_mol_hau_tag_cnt_eng_zul_svk_gam_bos_krd_grk_scr_qcu_arw_bul_guj_dyu_sod_ben_wly_lat_mly_ctl_swa_cze_tsn_mao_tha_chh_tml_cic_moo_aze_hin_alb_uzb_bam_vie_aeg_lda_bem_ewe	-0.754456342143487	-1.81443287083247	0.0728352707580165
525	amh_arw_bem_krd_tig_aeg_mlt_mol_uzb_aze_yor_bat_ses_afr_hin_bsq_guj_wly_bam_mnd_rus_dut_xho_ger_tsn_eng_est_lda_moo_fin_ben_chh_geo_spa_bos_swe_mcd_hau_gam_ita_hun_swt_ind_slo_sun_jpn_tml_kor_lit_alb_ewe_pol_mao_glc_amr_mly_cnt_prs_dgb_ctl_heb_por_urd_grk_cze_qcu_pan_scr_svk_zul_sod_lat_anl_ukr_jav_rom_igb_bul_cic_tag_tha_owc_knd_tsw_fbf_tur_fre_nor_azi_dyu_vie_sid_swa_akn_ven	-0.178036322415175	-0.420233895065319	0.675283956726654
526	anl_guj_ven_dut_amr_chh_wly_slo_uzb_aze_swt_ind_moo_bul_swe_bsq_rus_sod_zul_mnd_pan_nor_ewe_spa_bam_svk_est_fbf_lda_fin_cze_aeg_geo_afr_mcd_por_rom_sid_heb_scr_hun_akn_jav_krd_mly_jpn_knd_kor_alb_lit_tsw_urd_sun_prs_gam_mao_cnt_ukr_igb_pol_tig_ctl_hin_ita_lat_qcu_fre_glc_ger_dgb_amh_grk_owc_arw_bat_ben_ses_mol_bem_tag_tha_mlt_tml_xho_tsn_tur_eng_bos_azi_yor_vie_hau_cic_swa_dyu	-0.66804291517368	-1.60037225947722	0.112907766368573
527	heb_guj_dyu_swe_sod_anl_wly_ctl_azi_tur_xho_tag_ven_rom_ben_bsq_mol_owc_tsn_mnd_ita_scr_moo_lit_yor_pan_est_fbf_swa_hun_spa_sid_geo_mcd_ger_por_svk_hau_tig_hin_fin_dgb_bat_rus_ind_jpn_knd_kor_grk_slo_ses_urd_jav_krd_chh_mly_cnt_bos_swt_nor_amr_afr_ukr_dut_pol_qcu_bul_arw_prs_bam_aeg_fre_mlt_glc_mao_cze_tsw_lat_akn_sun_tha_amh_tml_igb_bem_uzb_alb_eng_aze_zul_vie_gam_ewe_lda_cic	0.109679808688559	0.258277118192321	0.796763762303606
528	heb_urd_yor_ukr_amr_amh_owc_krd_aze_tur_bam_tag_bem_alb_mol_bsq_scr_chh_swa_cnt_slo_arw_dyu_rom_dgb_lit_hun_zul_swt_est_nor_sod_geo_ctl_afr_lat_por_gam_sid_svk_fin_tsw_mly_glc_bat_jpn_knd_kor_cze_ger_fbf_prs_ind_mcd_anl_sun_mnd_guj_ven_bul_wly_pan_rus_eng_spa_qcu_ita_fre_hin_moo_aeg_bos_tig_ben_mao_pol_tsn_swe_lda_jav_tha_hau_tml_ses_cic_azi_grk_dut_uzb_xho_vie_mlt_ewe_igb_akn	0.0282227646344086	0.0664804766097952	0.947138010286365
529	amr_mcd_akn_mol_sod_chh_owc_arw_aze_azi_lda_jav_swa_fre_afr_bsq_ita_sid_xho_mnd_nor_urd_dyu_swe_igb_cze_est_tsw_swt_hun_pan_anl_geo_ben_glc_ger_grk_hau_heb_guj_fin_fbf_bat_dut_mao_jpn_tml_kor_bos_lit_bam_rus_ind_prs_wly_mly_cnt_ctl_ses_bul_gam_por_lat_slo_ukr_qcu_alb_scr_svk_zul_amh_spa_mlt_eng_tag_hin_dgb_rom_bem_sun_tha_tig_knd_yor_tsn_tur_pol_krd_uzb_ewe_vie_aeg_ven_moo_cic	-0.932987979826314	-2.26530910065994	0.0258147219334236
530	sid_swe_dgb_bul_mlt_wly_amr_afr_azi_aze_lda_jav_tsn_cze_ita_bsq_eng_owc_ven_mnd_glc_dut_ses_pol_zul_por_hun_igb_moo_est_ben_gam_geo_rus_slo_nor_hin_anl_heb_mcd_fin_swa_bat_prs_mao_jpn_tml_kor_rom_krd_akn_grk_sun_lat_tig_ind_cnt_lit_bam_alb_sod_pan_spa_mol_svk_qcu_ger_bos_urd_swt_chh_fre_amh_guj_mly_arw_dyu_ukr_cic_tag_tha_hau_knd_tsw_bem_uzb_ctl_scr_tur_xho_vie_aeg_fbf_yor_ewe	-0.761189778724707	-1.83225086345342	0.0701144554575425
531	mlt_por_ven_prs_hau_tig_wly_krd_uzb_aze_ses_mao_moo_rom_nor_bsq_spa_amh_dyu_cnt_alb_ctl_fbf_pol_lda_svk_hun_yor_bem_est_ukr_chh_geo_ben_mcd_mol_bul_sod_aeg_arw_fin_swa_mly_scr_tag_jpn_knd_kor_bos_hin_igb_ita_jav_urd_heb_bat_mnd_swe_bam_fre_owc_dut_lat_ger_afr_qcu_guj_slo_eng_akn_amr_pan_anl_lit_ind_cze_tsn_glc_tsw_sun_tha_sid_tml_zul_swt_azi_grk_rus_tur_cic_vie_gam_ewe_xho_dgb	0.188378745516252	0.443075529175548	0.658740059391972
532	mlt_ukr_tsw_arw_amh_heb_amr_dut_uzb_azi_ewe_mly_zul_glc_fre_bsq_swe_aeg_lda_cnt_cze_hin_swa_guj_dgb_scr_est_moo_igb_hun_prs_hau_geo_ita_afr_urd_lit_tig_owc_pan_fin_ven_bat_spa_ind_jpn_knd_kor_krd_bos_fbf_grk_mao_bul_chh_jav_mnd_slo_bam_rom_gam_mcd_ben_rus_ctl_qcu_por_mol_nor_tsn_sod_alb_sid_svk_sun_ger_akn_pol_yor_tag_tha_wly_tml_xho_ses_aze_lat_eng_tur_cic_vie_anl_dyu_bem_swt	-1.47437962525972	-3.70862652572397	0.000354261034728134
533	hau_eng_lda_lat_chh_heb_sod_hin_tur_uzb_bem_tag_ewe_glc_urd_bsq_dut_owc_moo_mnd_bos_rus_ven_pol_zul_fre_est_swt_cic_fin_svk_amh_geo_mcd_spa_ben_swe_aeg_anl_ctl_hun_dyu_jav_mol_sun_jpn_knd_kor_arw_scr_tsw_nor_mao_pan_gam_bat_cnt_ukr_dgb_krd_amr_ger_slo_alb_rom_qcu_lit_prs_grk_xho_tig_guj_sid_afr_mly_cze_fbf_ita_tsn_ind_tha_mlt_tml_igb_bam_aze_bul_por_azi_swa_vie_wly_akn_yor_ses	-0.525474806935766	-1.2535309080259	0.213154711932859
534	mlt_prs_bem_bul_anl_gam_amr_ben_tur_azi_dgb_ind_tsw_slo_cze_bsq_glc_heb_xho_mnd_svk_rom_yor_ukr_ewe_guj_fin_dyu_lda_est_urd_hau_geo_pan_rus_hin_lit_chh_sid_lat_hun_moo_sun_mol_bat_jpn_tml_kor_nor_alb_ven_grk_mao_scr_wly_mly_cnt_arw_igb_por_amh_eng_spa_ger_ita_qcu_dut_afr_krd_fbf_aeg_bos_tig_pol_tag_ctl_swt_swe_akn_jav_tha_sod_knd_swa_ses_uzb_mcd_fre_aze_tsn_vie_owc_bam_cic_zul	0.102803549074955	0.242199793280355	0.809158655939506
535	aeg_mcd_swt_scr_anl_sid_mlt_guj_aze_tur_moo_mao_bem_krd_pan_bsq_mol_tig_igb_cnt_lat_pol_tsn_prs_ewe_grk_hun_swa_akn_fin_ben_hau_geo_rus_eng_hin_cze_wly_owc_lit_est_ven_tag_swe_bat_jpn_knd_kor_ctl_fre_xho_nor_mly_svk_amh_ind_mnd_glc_lda_spa_chh_bos_ger_por_dut_qcu_urd_afr_ukr_bam_gam_bul_heb_alb_jav_arw_ses_ita_zul_sun_tha_amr_tml_yor_cic_uzb_rom_slo_azi_tsw_vie_sod_fbf_dyu_dgb	-0.544841314754927	-1.29958342452895	0.196955993516873
536	tig_afr_fbf_rus_heb_wly_anl_alb_uzb_tur_yor_sun_swa_pan_ben_bsq_spa_sod_tsw_cnt_urd_lat_cic_hin_ewe_glc_fin_dgb_swt_hun_nor_aeg_geo_mcd_pol_guj_prs_sid_amr_grk_est_dyu_tag_arw_mly_jpn_knd_kor_ger_scr_zul_bul_ind_svk_hau_mao_mnd_swe_bam_ita_mlt_slo_cze_eng_bos_qcu_por_krd_fre_ses_gam_rom_owc_mol_bat_dut_bem_ctl_lda_jav_tha_chh_tml_ven_xho_azi_lit_ukr_aze_akn_vie_amh_igb_tsn_moo	-0.583571679011402	-1.39565261417864	0.166142460599329
537	tig_pan_fbf_spa_anl_sid_wly_lat_tur_aze_yor_jav_tsn_mcd_slo_bsq_dut_heb_dyu_cnt_bos_fre_lda_grk_swt_arw_hun_bam_dgb_fin_prs_chh_geo_ita_svk_nor_eng_mlt_aeg_bul_est_ven_mly_rom_mao_jpn_knd_kor_lit_ctl_zul_por_sun_swe_owc_tag_mnd_ukr_cic_ben_amh_cze_guj_rus_urd_qcu_glc_afr_pol_ses_hau_scr_sod_ger_ind_krd_swa_hin_akn_bat_tha_amr_tml_igb_moo_azi_mol_alb_uzb_bem_vie_gam_ewe_tsw_xho	-0.100861470657307	-0.237609090812614	0.812706979456615
538	wly_pan_dyu_scr_gam_aeg_chh_ger_azi_tur_lda_bat_ven_arw_mcd_bsq_bul_mlt_swa_cnt_spa_guj_fbf_pol_dgb_dut_hun_yor_swt_fin_cze_amr_geo_svk_fre_afr_glc_heb_anl_eng_est_moo_mly_lit_tag_jpn_knd_kor_ita_hin_bem_por_sun_rom_sod_ind_mnd_prs_xho_nor_owc_ctl_bos_grk_alb_qcu_urd_ukr_slo_tsw_amh_rus_sid_mol_mao_lat_cic_swe_ses_jav_tha_tig_tml_tsn_ewe_uzb_krd_ben_aze_igb_vie_hau_akn_bam_zul	-1.29871598242397	-3.22591123681215	0.00173382944027138
539	mlt_fre_ses_mcd_amr_tig_gam_ukr_aze_azi_xho_ind_dyu_scr_alb_bsq_ctl_owc_igb_mnd_grk_ita_yor_spa_zul_svk_est_swt_tsw_hun_ben_wly_geo_krd_rus_nor_urd_hau_heb_eng_fin_tsn_mly_mol_jav_jpn_knd_kor_afr_lat_ewe_slo_mao_lit_anl_bat_cnt_prs_ven_dut_amh_bul_hin_arw_swe_qcu_glc_rom_pan_dgb_chh_cze_sid_por_sun_pol_akn_bos_lda_tag_tha_aeg_tml_bem_swa_tur_ger_guj_uzb_fbf_vie_sod_moo_cic_bam	-0.0522843559045595	-0.123122403171204	0.902275863147992
540	aeg_nor_fbf_dut_amh_chh_hau_rus_uzb_tur_cic_mly_dgb_lat_prs_bsq_mol_tig_bam_mnd_svk_grk_igb_guj_ses_rom_fin_swt_xho_est_hin_wly_geo_por_alb_glc_krd_gam_sid_mcd_hun_ven_tag_pol_jav_jpn_tml_kor_lit_ita_bem_swe_bat_ger_amr_ind_cnt_pan_moo_afr_heb_ctl_cze_urd_fre_qcu_bos_ukr_scr_zul_sod_bul_owc_spa_sun_slo_swa_ben_tsn_mao_tha_mlt_knd_ewe_akn_azi_eng_arw_aze_lda_vie_anl_dyu_tsw_yor	-0.203482535235975	-0.480420575564479	0.632056530783852
541	chh_prs_dyu_svk_aeg_tig_sod_glc_aze_tur_yor_bat_ven_por_mol_bsq_guj_sid_swa_cnt_alb_nor_igb_ger_cic_cze_est_moo_zul_hun_ben_anl_geo_eng_bul_grk_pol_owc_mlt_dut_fin_akn_jav_krd_mao_jpn_knd_kor_rom_slo_ewe_spa_tag_swe_gam_sun_mnd_ukr_ses_scr_hau_pan_hin_lit_ctl_qcu_urd_mcd_bos_fbf_amr_rus_heb_arw_ind_lat_xho_fre_dgb_mly_tha_amh_tml_lda_swt_uzb_afr_ita_azi_bem_vie_wly_tsn_tsw_bam	-0.148631422186384	-0.350890647095727	0.726464002332024
542	sid_svk_tsn_ger_mlt_aeg_hau_swe_uzb_azi_tsw_tag_bam_cze_ita_bsq_mol_wly_igb_mnd_eng_lit_ven_grk_cic_krd_est_ses_swt_hun_ctl_chh_geo_fre_spa_nor_bos_tig_heb_ukr_fin_moo_ind_slo_bat_jpn_knd_kor_mcd_arw_zul_pol_mly_rus_gam_mao_cnt_bul_ewe_lat_amr_rom_dut_guj_glc_qcu_por_hin_alb_swa_amh_prs_anl_scr_jav_urd_bem_pan_xho_sun_tha_sod_tml_fbf_dyu_aze_ben_afr_tur_akn_vie_owc_dgb_lda_yor	0.0822049760438672	0.193486171561231	0.847000195455838
543	sid_scr_lda_ita_amr_heb_anl_alb_azi_tur_tsn_jav_tsw_mcd_glc_bsq_dut_amh_moo_cnt_mol_svk_bem_rom_ses_arw_fin_akn_bam_est_lit_chh_geo_prs_eng_krd_afr_tig_wly_spa_hun_ven_ind_rus_mao_jpn_knd_kor_cze_ukr_zul_ctl_sun_grk_mlt_bat_mnd_lat_xho_bos_aeg_nor_slo_swe_por_qcu_pan_bul_pol_fbf_owc_ger_gam_guj_mly_fre_igb_hin_ewe_tag_tha_sod_tml_swt_dgb_uzb_urd_ben_aze_dyu_vie_hau_swa_yor_cic	-0.0572299362416252	-0.134855028263002	0.89301793282336
544	amh_por_dyu_mol_heb_gam_aeg_alb_aze_tur_swa_jav_dgb_fre_ctl_bsq_svk_hau_bam_mnd_afr_pol_swt_hin_ven_lit_fin_ewe_lda_hun_guj_sid_geo_ger_nor_swe_cze_chh_sod_spa_est_ses_ind_arw_tag_jpn_knd_kor_pan_krd_fbf_bos_bat_glc_wly_mao_cnt_bul_xho_scr_amr_ita_dut_mcd_eng_qcu_urd_rom_rus_yor_owc_lat_tig_slo_sun_prs_moo_ukr_zul_mly_tha_anl_tml_akn_cic_uzb_ben_grk_azi_tsn_vie_mlt_bem_igb_tsw	-0.331580970433762	-0.784585657592689	0.434690526353917
545	wly_scr_lda_bul_tig_sid_anl_svk_azi_aze_ven_tag_bam_ben_rus_bsq_eng_heb_cic_mnd_krd_fre_ses_ukr_bem_swe_hun_igb_dyu_fin_urd_chh_geo_hin_arw_mcd_lit_amr_sod_spa_est_fbf_jav_grk_ind_jpn_knd_kor_ita_lat_zul_ctl_bat_dut_mlt_mly_cnt_nor_swa_rom_gam_bos_pol_cze_ger_qcu_glc_afr_pan_dgb_aeg_guj_amh_slo_sun_por_ewe_alb_akn_mao_tha_hau_tml_swt_xho_uzb_prs_mol_tur_tsn_vie_owc_yor_moo_tsw	-0.460701890821988	-1.09444228653123	0.276587536021198
546	chh_afr_tsn_arw_wly_mlt_gam_grk_azi_uzb_ses_tag_bem_alb_prs_bsq_dut_tig_ven_mnd_fre_ita_yor_mcd_lda_ben_fin_igb_moo_est_nor_sod_geo_glc_lat_pol_swe_aeg_sid_bul_hun_tsw_ind_guj_bat_jpn_knd_kor_spa_slo_cic_bos_sun_rus_amh_mao_cnt_pan_fbf_lit_hau_scr_rom_mol_por_qcu_ukr_ger_krd_swt_owc_eng_anl_ctl_jav_svk_ewe_urd_zul_mly_tha_heb_tml_swa_dgb_aze_hin_cze_tur_xho_vie_amr_bam_akn_dyu	-0.51117219305967	-1.2174196715679	0.226524671417604
547	gam_ctl_ven_glc_amr_sod_hau_fre_aze_uzb_ewe_tag_zul_bul_pol_bsq_arw_sid_bam_cnt_urd_grk_dyu_bos_tsw_slo_hun_ses_igb_fin_afr_tig_geo_mol_pan_prs_ukr_owc_anl_spa_est_swt_ind_cze_jav_jpn_knd_kor_lit_rus_fbf_dut_sun_scr_wly_mly_mnd_lat_xho_swe_amh_ita_guj_ben_eng_qcu_rom_krd_por_yor_mlt_mcd_chh_hin_mao_nor_moo_svk_cic_bat_tha_aeg_tml_akn_lda_tur_alb_ger_azi_swa_vie_heb_bem_tsn_dgb	-0.298796656604639	-0.706850186160551	0.481426916654005
548	wly_fre_ven_urd_amh_anl_sid_afr_uzb_tur_bem_jav_moo_mcd_grk_bsq_bos_amr_zul_mnd_guj_scr_xho_dut_swt_nor_hun_swa_tsn_est_mol_owc_geo_svk_rom_por_swe_sod_gam_lit_fin_akn_ind_ben_sun_jpn_tml_kor_cze_ukr_ewe_rus_mao_alb_mlt_mly_cnt_arw_ses_ita_tig_lat_pan_ger_spa_qcu_ctl_slo_prs_dyu_chh_glc_heb_eng_tag_krd_cic_hin_tsw_bat_tha_hau_knd_yor_igb_azi_bul_pol_aze_dgb_vie_aeg_lda_bam_fbf	-0.377014903554151	-0.893082940262801	0.374117950638872
549	anl_grk_ewe_ger_sod_sid_chh_spa_aze_tur_dgb_mly_moo_svk_lit_bsq_pan_owc_xho_cnt_cze_krd_swa_ben_dyu_mcd_hun_ven_akn_fin_ctl_amr_geo_guj_rom_lat_fre_gam_wly_bul_est_lda_jav_slo_tag_jpn_knd_kor_nor_ukr_zul_mol_sun_pol_hau_ind_mnd_dut_tsw_bos_heb_prs_scr_afr_swe_qcu_por_ita_rus_bem_aeg_eng_tig_alb_bat_hin_tsn_urd_swt_mao_tha_mlt_tml_ses_igb_uzb_arw_glc_azi_yor_vie_amh_bam_cic_fbf	-0.0626581103044705	-0.147829320676895	0.882797505962567
550	tig_grk_dyu_alb_amr_gam_aeg_ben_tur_azi_lda_mao_xho_cze_mol_bsq_eng_mlt_moo_mnd_fre_ukr_ewe_por_ven_swe_hun_cic_swa_fin_prs_amh_geo_mcd_ctl_arw_pol_anl_sod_guj_est_dgb_bat_bos_jav_jpn_tml_kor_pan_slo_ses_ita_tag_nor_chh_mly_cnt_krd_bam_bul_sid_spa_rus_lat_scr_qcu_lit_glc_ger_akn_owc_dut_wly_hin_sun_svk_swt_afr_tsn_ind_tha_heb_knd_tsw_igb_uzb_rom_urd_aze_fbf_vie_hau_yor_bem_zul	-0.706708573289039	-1.69669473907619	0.0930991025074677
551	owc_swe_xho_lat_chh_amh_wly_guj_tur_azi_ven_jav_zul_rus_eng_bsq_ukr_sid_cic_mnd_arw_mcd_bem_bos_ses_lit_est_tsn_dyu_fin_prs_tig_geo_pol_slo_por_grk_hau_sod_ita_hun_fbf_mao_nor_sun_jpn_tml_kor_svk_ger_lda_dut_mly_mol_amr_tag_cnt_spa_swa_alb_anl_ctl_bul_cze_pan_qcu_urd_ben_krd_moo_aeg_glc_gam_fre_bat_afr_bam_scr_igb_ind_tha_heb_knd_tsw_akn_aze_hin_rom_uzb_dgb_vie_mlt_ewe_yor_swt	0.373102312838532	0.879986316392791	0.381135017039773
552	heb_nor_igb_mol_aeg_amr_gam_rom_uzb_azi_cic_sun_moo_urd_afr_bsq_pan_amh_zul_cnt_guj_glc_ven_svk_bam_ctl_est_lda_dgb_hun_pol_chh_geo_krd_por_rus_fre_mlt_anl_eng_fin_fbf_ind_ger_mly_jpn_tml_kor_slo_ukr_akn_mcd_tag_alb_sid_jav_mnd_swe_swt_lit_tig_bos_ben_dut_grk_qcu_ita_cze_arw_tsn_wly_scr_hau_bul_mao_spa_yor_lat_ses_bat_tha_sod_knd_swa_dyu_aze_hin_prs_tur_tsw_vie_owc_xho_ewe_bem	-0.0979284943137951	-0.230736584184384	0.818026283326957
553	hau_afr_igb_grk_heb_sid_chh_glc_uzb_azi_yor_tag_dyu_krd_nor_bsq_arw_gam_moo_mnd_pan_prs_cic_lat_zul_hin_hun_ven_bam_fin_fre_sod_geo_alb_por_lit_spa_aeg_mlt_mcd_est_fbf_mly_ukr_jav_jpn_tml_kor_rom_guj_bem_dut_sun_slo_owc_mao_cnt_scr_lda_swe_wly_ben_bul_mol_ctl_qcu_urd_rus_cze_xho_amr_ita_tig_svk_ind_eng_swa_pol_dgb_bat_tha_amh_knd_tsn_tsw_tur_ger_bos_aze_swt_vie_anl_akn_ewe_ses	-0.237677612946979	-0.562503082796102	0.575126722543744
554	anl_scr_lda_eng_chh_amr_hau_afr_tur_aze_ses_sun_yor_bul_mcd_bsq_fre_sod_dgb_cnt_grk_arw_swa_mol_bam_spa_est_cic_ewe_fin_lit_wly_geo_ita_rom_guj_svk_gam_tig_ctl_hun_swt_jav_hin_ind_jpn_tml_kor_alb_urd_moo_ger_mly_pol_amh_mao_mnd_lat_tsn_cze_heb_slo_glc_krd_ukr_qcu_rus_swe_bos_akn_mlt_prs_aeg_pan_bat_ben_zul_dut_dyu_tag_tha_owc_knd_xho_tsw_azi_nor_por_uzb_fbf_vie_sid_bem_ven_igb	0.300457010545498	0.70844599701055	0.480440319852612
555	amh_ben_swa_pol_amr_gam_chh_lat_tur_aze_zul_sun_bem_urd_alb_bsq_rus_hau_tsn_cnt_ctl_rom_ses_glc_swt_eng_fin_cic_yor_est_krd_anl_geo_bul_pan_mol_grk_heb_owc_nor_hun_lda_mly_lit_jav_jpn_knd_kor_swe_ger_dgb_prs_tag_ita_tig_ind_mnd_scr_bam_slo_aeg_afr_mcd_ukr_dut_qcu_hin_por_cze_moo_wly_fre_sid_arw_bat_bos_dyu_svk_fbf_mao_tha_mlt_tml_akn_ewe_uzb_spa_guj_azi_ven_vie_sod_xho_tsw_igb	0.1196201293265	0.282003061868254	0.778567757991432
556	sod_cze_cic_scr_wly_tig_amr_bul_azi_aze_bam_tag_xho_swe_nor_bsq_por_anl_swt_cnt_ukr_slo_yor_lat_ses_ita_hun_bem_akn_est_glc_aeg_geo_grk_fre_ben_svk_mlt_sid_ctl_fin_dyu_bat_dut_ind_jpn_tml_kor_krd_prs_swa_bos_jav_eng_chh_mly_mnd_mcd_tsw_urd_hau_mol_spa_rus_pan_qcu_pol_arw_ger_moo_owc_hin_heb_afr_sun_guj_ven_lit_dgb_mao_tha_gam_knd_fbf_ewe_tur_alb_rom_uzb_tsn_vie_amh_lda_zul_igb	-0.0045096315901564	-0.0106374549069395	0.99153548499277
557	hau_dut_cic_scr_chh_wly_tig_lat_uzb_aze_dgb_jav_ewe_alb_spa_bsq_ita_mlt_bem_mnd_fre_afr_swa_nor_yor_ctl_est_zul_fbf_hun_rom_amr_geo_svk_pan_mol_slo_anl_sid_ukr_fin_swt_tag_cze_mao_jpn_tml_kor_bul_lit_tsn_glc_sun_ben_gam_bat_cnt_pol_bam_guj_heb_grk_hin_krd_bos_qcu_ger_arw_prs_xho_amh_swe_owc_rus_ind_eng_tsw_mcd_dyu_mly_tha_sod_knd_moo_ses_azi_urd_por_tur_akn_vie_aeg_lda_ven_igb	-0.982389898251343	-2.39155211172542	0.0187903001112617
558	wly_glc_tsw_eng_chh_amr_sod_por_uzb_azi_xho_mao_tsn_ita_bul_bsq_rom_mlt_dgb_mnd_mcd_svk_lda_spa_yor_fre_hun_ewe_akn_est_krd_sid_geo_rus_afr_guj_bos_gam_heb_dut_fin_swa_jav_arw_mly_jpn_tml_kor_grk_swe_ses_cze_ind_alb_owc_bat_cnt_pol_cic_ctl_aeg_ger_nor_prs_ben_qcu_ukr_slo_mol_dyu_hau_lit_anl_hin_tag_urd_igb_lat_ven_sun_tha_tig_knd_bem_fbf_aze_pan_scr_tur_bam_vie_amh_moo_zul_swt	0.472725901165599	1.11442720038137	0.267967718961472
559	aeg_scr_xho_fre_heb_amh_mlt_ctl_tur_aze_moo_mao_dyu_krd_mol_bsq_pol_gam_tsn_cnt_hin_rom_yor_ukr_bam_eng_hun_lda_dgb_est_ben_sid_geo_dut_afr_slo_bul_tig_wly_mcd_fin_ses_tag_prs_bat_jpn_knd_kor_urd_grk_swt_lat_jav_svk_sod_ind_mnd_ita_igb_cze_chh_bos_swe_spa_por_qcu_alb_ger_glc_swa_owc_nor_hau_guj_mly_arw_ven_pan_tsw_sun_tha_amr_tml_cic_ewe_azi_rus_lit_uzb_akn_vie_anl_fbf_bem_zul	0.0248635111119176	0.0586071697278691	0.953390746958474
560	mlt_scr_ses_mcd_owc_heb_amh_rus_azi_uzb_tsw_tag_bem_krd_swe_bsq_pol_anl_tsn_mnd_ita_ben_ewe_spa_zul_grk_est_swt_ven_hun_rom_gam_geo_afr_cze_ger_glc_sid_tig_eng_fin_yor_sun_bul_mly_jpn_tml_kor_lit_alb_xho_ctl_jav_svk_amr_bat_cnt_lat_cic_fre_hau_dut_urd_ukr_por_qcu_hin_mol_prs_lda_wly_guj_aeg_slo_ind_pan_igb_nor_dgb_mao_tha_sod_knd_fbf_bam_aze_arw_bos_tur_dyu_vie_chh_akn_moo_swa	-0.0462772844798005	-0.108962571600125	0.913466937875426
561	sod_pan_swa_ita_amh_gam_wly_grk_uzb_aze_yor_ind_dgb_bul_urd_bsq_eng_aeg_moo_mnd_fre_prs_akn_por_ewe_ukr_est_tsn_lda_fin_arw_anl_geo_scr_lit_dut_slo_mlt_tig_bos_hun_bem_sun_hin_mao_jpn_knd_kor_guj_krd_dyu_swe_mly_rus_amr_bat_cnt_ctl_tsw_nor_owc_ben_alb_spa_ger_qcu_pol_rom_cze_xho_chh_glc_hau_mol_tag_afr_cic_svk_bam_jav_tha_sid_tml_ven_ses_tur_mcd_lat_azi_zul_vie_heb_fbf_igb_swt	-0.56649257703186	-1.35058806509935	0.180104698127988
562	sid_urd_yor_cze_hau_anl_aeg_grk_uzb_aze_bam_ind_zul_ctl_fre_bsq_slo_heb_xho_cnt_ita_bos_tsw_alb_akn_krd_est_dyu_ewe_fin_mcd_amr_geo_lit_prs_hin_lat_owc_wly_ben_hun_bem_mly_pol_jav_jpn_tml_kor_ger_rus_cic_rom_mao_pan_gam_sun_mnd_guj_moo_scr_tig_nor_por_glc_spa_qcu_swe_bul_svk_ven_mlt_arw_amh_mol_tag_afr_fbf_eng_swa_bat_tha_sod_knd_ses_dgb_azi_ukr_dut_tur_igb_vie_chh_swt_lda_tsn	-0.964236119466476	-2.34145111117687	0.0213443365246912
563	wly_arw_zul_prs_aeg_tig_hau_ukr_tur_aze_moo_tag_ses_ben_afr_bsq_swe_sid_bem_mnd_lit_fre_bam_mcd_xho_lat_hun_fbf_akn_fin_ger_anl_geo_rom_bos_krd_hin_chh_heb_pan_est_swt_ind_por_jav_jpn_knd_kor_scr_cze_lda_alb_mly_pol_gam_mao_cnt_slo_yor_ctl_amh_bul_guj_grk_eng_qcu_rus_mol_ita_dyu_amr_nor_owc_glc_bat_spa_dgb_urd_ewe_sun_tha_mlt_tml_igb_tsn_azi_svk_dut_uzb_tsw_vie_sod_swa_cic_ven	-0.187754102891175	-0.443212251989263	0.658641531789504
564	gam_glc_cic_bul_sid_aeg_chh_arw_azi_tur_yor_ind_swt_pol_fre_bsq_urd_amh_akn_mnd_rus_slo_bem_nor_zul_ben_est_tsw_xho_fin_swe_amr_geo_lat_prs_scr_svk_hau_mlt_guj_hun_ven_mly_grk_jav_jpn_knd_kor_ukr_bos_swa_mcd_mao_hin_owc_tag_cnt_krd_moo_ita_heb_lit_dut_cze_pan_qcu_spa_por_mol_lda_tig_eng_sod_rom_bat_alb_igb_ctl_dyu_sun_tha_anl_tml_dgb_bam_uzb_afr_ger_aze_ses_vie_wly_ewe_fbf_tsn	-0.524972737546522	-1.25104666454235	0.214055533528451
565	sod_glc_ven_alb_gam_hau_amh_rus_aze_tur_dyu_sun_zul_guj_swe_bsq_pol_sid_xho_cnt_cze_afr_lda_slo_dgb_eng_fin_akn_tsn_est_ben_heb_geo_svk_dut_urd_bos_chh_anl_por_hun_swa_ind_mcd_mly_jpn_tml_kor_ctl_grk_moo_spa_mao_mol_owc_jav_mnd_arw_bam_krd_tig_fre_hin_ita_scr_qcu_lat_ukr_nor_igb_aeg_ger_amr_prs_tag_lit_fbf_pan_ewe_bat_tha_mlt_knd_bem_tsw_azi_bul_rom_uzb_cic_vie_wly_yor_ses_swt	0.148093057416204	0.348682465506757	0.728115854584972
566	hau_rus_tsw_ctl_amr_amh_chh_svk_tur_uzb_swt_mao_dyu_krd_spa_bsq_prs_mlt_cic_cnt_ita_slo_lda_dut_moo_alb_fin_ses_zul_est_mol_sid_geo_grk_scr_bul_eng_anl_owc_pol_hun_bem_mly_lit_ind_jpn_tml_kor_guj_ben_ewe_por_tag_arw_aeg_sun_mnd_bos_bam_ger_tig_lat_nor_pan_fre_qcu_ukr_hin_glc_fbf_heb_swe_wly_urd_bat_rom_tsn_afr_swa_jav_tha_gam_knd_dgb_yor_aze_cze_mcd_azi_xho_vie_sod_akn_ven_igb	0.606806725127221	1.43540753157111	0.154525803198722
567	owc_krd_tsw_dut_hau_anl_wly_grk_azi_tur_zul_mao_dgb_slo_afr_bsq_scr_amh_cic_mnd_lit_eng_dyu_fre_swt_rom_est_bam_akn_hun_pan_amr_geo_arw_bos_mcd_spa_chh_sid_ben_fin_swa_mly_por_ind_jpn_tml_kor_rus_alb_fbf_ctl_tag_urd_sod_sun_cnt_guj_igb_lat_tig_prs_bul_swe_hin_qcu_nor_cze_ukr_ven_mlt_ita_gam_ger_jav_pol_yor_mol_lda_bat_tha_heb_knd_ses_bem_aze_glc_svk_uzb_xho_vie_aeg_ewe_tsn_moo	0.0264472255689704	0.0623001593752531	0.950457501859802
568	mlt_pan_xho_lit_tig_hau_aeg_nor_uzb_aze_swt_sun_zul_por_ger_bsq_rom_wly_bem_cnt_eng_hin_igb_cze_bam_scr_fin_dyu_ses_est_krd_amh_geo_mol_spa_afr_bul_sid_chh_swe_hun_swa_mao_prs_bat_jpn_knd_kor_fre_alb_cic_urd_jav_ben_sod_tag_mnd_arw_tsn_pol_heb_svk_slo_ita_mcd_qcu_rus_ctl_glc_akn_gam_guj_amr_grk_mly_lat_ven_ukr_yor_ind_tha_owc_tml_lda_tsw_tur_bos_dut_azi_fbf_vie_anl_moo_dgb_ewe	0.0882824215445557	0.208035691848094	0.835656010738221
569	chh_arw_tsn_por_aeg_gam_heb_svk_tur_aze_bam_sun_dgb_ctl_urd_bsq_dut_amh_ses_cnt_slo_eng_lda_rus_akn_cze_fin_tsw_ven_est_ger_amr_geo_spa_prs_swe_fre_tig_owc_grk_hun_igb_tag_pol_jav_jpn_tml_kor_lit_krd_dyu_guj_mao_hin_hau_ind_mnd_pan_bem_ukr_sod_mcd_scr_bul_mol_qcu_ben_ita_glc_zul_sid_rom_mlt_bos_bat_nor_yor_afr_moo_mly_tha_wly_knd_swa_ewe_uzb_alb_lat_azi_xho_vie_anl_cic_swt_fbf	0.0312095153962139	0.0735040004463628	0.941562924005823
570	hau_ctl_zul_rus_sod_tig_wly_ita_azi_aze_ses_bat_tsn_arw_swe_bsq_eng_amr_fbf_mnd_ben_rom_bam_lit_cic_bul_fin_swa_dyu_hun_scr_gam_geo_hin_mol_bos_urd_owc_heb_nor_est_igb_sun_por_jav_jpn_tml_kor_grk_glc_bem_ukr_mly_fre_mlt_ind_cnt_slo_swt_dut_aeg_alb_pan_spa_prs_qcu_mcd_guj_krd_ven_sid_cze_amh_pol_tag_ger_xho_afr_ewe_mao_tha_chh_knd_tsw_akn_uzb_lat_svk_tur_moo_vie_anl_dgb_yor_lda	-0.0483113289946175	-0.113789387694759	0.90965003992664
571	hau_ctl_zul_svk_anl_amr_owc_ita_aze_azi_lda_mao_dyu_hin_fre_bsq_nor_mlt_igb_mnd_rom_eng_swa_pan_bem_lit_hun_swt_ven_fin_mol_chh_geo_bos_dut_grk_afr_heb_amh_ger_est_yor_bat_scr_ind_jpn_tml_kor_ben_alb_ewe_pol_sun_urd_gam_mly_cnt_por_akn_ukr_wly_arw_bul_mcd_spa_qcu_krd_guj_prs_cic_sod_cze_sid_swe_jav_slo_fbf_glc_bam_tag_tha_tig_knd_dgb_xho_uzb_lat_rus_tur_ses_vie_aeg_tsw_tsn_moo	-0.714355469944472	-1.71367841827466	0.089919245258065
572	mlt_bos_akn_dut_anl_hau_tig_eng_tur_azi_bem_mao_fbf_por_alb_bsq_svk_amr_tsw_cnt_lit_prs_lda_slo_dyu_arw_hun_igb_zul_est_bul_wly_geo_pol_cze_ger_ben_sod_gam_krd_fin_tsn_ind_afr_tag_jpn_tml_kor_ukr_swe_swt_urd_jav_mcd_sid_bat_mnd_spa_ses_rom_aeg_glc_scr_fre_nor_qcu_pan_lat_ctl_ven_amh_grk_heb_rus_mly_ita_swa_guj_moo_sun_tha_chh_knd_dgb_yor_aze_hin_mol_uzb_ewe_vie_owc_bam_cic_xho	-0.076709679297705	-0.180807988195646	0.856911735031852
573	anl_pol_tsw_urd_sid_sod_aeg_lat_tur_aze_dyu_mly_akn_guj_ben_bsq_eng_amh_ses_cnt_ukr_cze_yor_bul_swa_ctl_fin_igb_ven_hun_lit_owc_geo_ita_spa_slo_scr_wly_gam_grk_est_ewe_mao_bos_tag_jpn_tml_kor_por_pan_tsn_svk_ind_nor_mlt_sun_mnd_ger_zul_rus_amr_arw_glc_alb_afr_qcu_mol_fre_swe_lda_heb_hin_chh_prs_bat_mcd_cic_krd_xho_jav_tha_hau_knd_moo_swt_uzb_rom_dut_azi_bem_vie_tig_dgb_bam_fbf	-0.13794116577579	-0.32523063683699	0.74573706450077
574	hau_lat_moo_spa_amr_sod_anl_mol_tur_uzb_zul_jav_cic_pan_arw_bsq_scr_aeg_ven_cnt_alb_prs_bam_ukr_tsn_eng_est_ses_igb_hun_mcd_chh_geo_nor_por_afr_rus_heb_sid_slo_fin_yor_ind_krd_bat_jpn_knd_kor_guj_svk_xho_ita_mly_pol_tig_tag_mnd_swe_dyu_grk_mlt_cze_ben_bos_hin_qcu_ger_glc_fre_ewe_wly_bul_gam_urd_mao_dut_akn_rom_dgb_sun_tha_amh_tml_lda_tsw_azi_ctl_lit_aze_swa_vie_owc_fbf_bem_swt	-0.330957054915331	-0.782897801319612	0.435676202360745
575	chh_svk_ses_pol_mlt_amr_sod_rom_azi_aze_zul_mao_akn_ita_por_bsq_cze_heb_swa_cnt_ger_krd_dgb_lit_swt_grk_hun_bam_ven_fin_fre_owc_geo_prs_bos_lat_nor_wly_anl_eng_est_moo_tag_hin_ind_jpn_tml_kor_rus_urd_xho_scr_mly_slo_hau_sun_mnd_guj_tsn_ben_sid_afr_spa_swe_arw_qcu_mcd_dut_alb_yor_gam_ctl_tig_glc_jav_mol_tsw_ukr_bem_bat_tha_amh_knd_igb_fbf_tur_bul_pan_uzb_cic_vie_aeg_dyu_lda_ewe	-0.367695581153231	-0.870660718318923	0.386181311768373
576	wly_guj_tsw_dut_sod_gam_tig_eng_uzb_tur_dgb_ind_bem_por_slo_bsq_pan_mlt_ven_cnt_rom_swe_bam_alb_swt_spa_fin_fbf_moo_est_ger_chh_geo_arw_glc_bul_ita_sid_owc_fre_hun_ses_mao_cze_jav_jpn_knd_kor_bos_scr_swa_ben_bat_rus_amr_sun_mnd_grk_akn_mol_heb_svk_ukr_pol_ctl_qcu_krd_prs_afr_ewe_hau_urd_amh_mcd_tag_lit_xho_nor_tsn_mly_tha_anl_tml_cic_lda_azi_hin_lat_aze_yor_vie_aeg_zul_igb_dyu	-0.211801570110969	-0.500457770235328	0.617935057338764
577	anl_mcd_tsw_mol_sod_chh_wly_fre_uzb_tur_cic_ind_bam_slo_nor_bsq_guj_owc_xho_cnt_prs_swe_ewe_spa_ses_rom_est_swa_ven_fin_lit_aeg_geo_ctl_krd_rus_bos_tig_gam_ita_hun_dgb_mao_lat_jav_jpn_knd_kor_hin_bul_fbf_ger_tag_grk_heb_bat_mnd_por_akn_cze_amr_urd_ukr_alb_glc_qcu_pol_scr_afr_tsn_sid_svk_mlt_ben_sun_pan_igb_dut_zul_mly_tha_hau_tml_dyu_yor_azi_arw_eng_aze_moo_vie_amh_lda_bem_swt	-0.145303887433005	-0.342748401288514	0.732561233878008
578	anl_por_bem_ita_sid_amh_sod_pan_azi_uzb_akn_mly_igb_ukr_krd_bsq_bos_chh_ses_cnt_lit_svk_tsw_lat_ven_eng_est_moo_cic_hun_slo_heb_geo_ctl_cze_arw_pol_owc_amr_grk_fin_ewe_sun_swe_ind_jpn_knd_kor_fre_dut_yor_mcd_bat_spa_wly_jav_mnd_bul_zul_scr_hau_ger_ben_mol_urd_qcu_glc_guj_rom_fbf_tig_hin_mlt_rus_tag_alb_dgb_nor_xho_mao_tha_gam_tml_dyu_swa_aze_prs_afr_tur_tsn_vie_aeg_swt_lda_bam	-0.835437139255989	-2.0201594230582	0.0462435854234981
579	mlt_grk_zul_ger_tig_amr_anl_ben_tur_azi_lda_mly_igb_afr_rus_bsq_spa_wly_xho_cnt_ukr_scr_moo_lat_tsn_swe_est_dgb_bam_hun_ita_gam_geo_fre_pol_eng_urd_chh_owc_svk_fin_akn_ind_alb_jav_jpn_tml_kor_rom_mcd_ven_mol_bat_por_amh_tag_mnd_ctl_yor_guj_sid_pan_nor_cze_lit_qcu_hin_krd_bul_tsw_heb_prs_aeg_glc_sun_slo_fbf_dut_ses_mao_tha_sod_knd_cic_dyu_aze_arw_bos_uzb_swa_vie_hau_bem_ewe_swt	-0.222166046655567	-0.525174182237657	0.60071193394915
580	tig_svk_xho_nor_mlt_sid_amh_ita_azi_tur_moo_ind_bam_prs_rus_bsq_mol_amr_dgb_mnd_lit_pol_lda_arw_zul_bul_fin_tsn_swa_hun_ukr_heb_geo_slo_por_scr_lat_anl_aeg_urd_est_tsw_jav_krd_mly_jpn_knd_kor_dut_guj_swt_ben_sun_afr_wly_tag_cnt_mcd_ewe_fre_hau_ctl_eng_swe_rom_qcu_glc_ger_spa_fbf_owc_hin_sod_cze_bat_bos_yor_grk_igb_mao_tha_chh_tml_akn_cic_aze_pan_alb_uzb_ven_vie_gam_bem_dyu_ses	-0.537396311985043	-1.28030706871611	0.203621322770583
581	mlt_lat_moo_por_anl_wly_amr_mol_tur_azi_ven_bat_tsw_guj_afr_bsq_ctl_hau_xho_cnt_svk_fre_lda_dut_igb_scr_est_zul_ewe_hun_grk_aeg_geo_alb_lit_prs_hin_sid_gam_ukr_fin_bem_jav_cze_mly_jpn_tml_kor_slo_swe_yor_pol_sun_eng_tig_mao_mnd_bul_dyu_ita_heb_urd_arw_pan_spa_qcu_krd_ben_mcd_akn_amh_rus_chh_glc_tag_rom_swt_nor_dgb_ind_tha_sod_knd_fbf_swa_aze_ger_bos_uzb_ses_vie_owc_bam_tsn_cic	-0.254305039361124	-0.60135415957492	0.549067160483806
582	sid_nor_igb_ctl_mlt_chh_wly_swe_aze_tur_yor_bat_akn_glc_hin_bsq_ben_heb_swt_mnd_urd_ukr_swa_prs_bam_spa_est_zul_ses_fin_lit_amh_geo_dut_bul_eng_por_aeg_anl_mol_hun_xho_tag_ger_sun_jpn_tml_kor_ita_scr_lda_bos_mly_arw_gam_mao_cnt_pol_tsn_slo_amr_alb_cze_rus_svk_qcu_rom_lat_krd_ewe_hau_pan_sod_mcd_jav_afr_dyu_fre_cic_ind_tha_tig_knd_dgb_fbf_azi_grk_guj_uzb_bem_vie_owc_ven_moo_tsw	-0.230202322007274	-0.544855273331157	0.587157276072834
583	chh_ukr_cic_pan_mlt_sod_heb_slo_aze_azi_swa_mao_dyu_bul_krd_bsq_ita_gam_ewe_cnt_ger_swe_zul_arw_swt_lat_est_tsn_lda_hun_nor_amh_geo_bos_scr_urd_ben_tig_wly_grk_fin_ses_mly_rus_jav_jpn_knd_kor_dut_glc_tsw_ctl_bat_mol_aeg_sun_mnd_alb_yor_svk_sid_afr_fre_spa_rom_qcu_guj_eng_por_dgb_amr_hin_anl_lit_tag_pol_moo_cze_bam_ind_tha_hau_tml_igb_bem_uzb_mcd_prs_tur_ven_vie_owc_fbf_akn_xho	0.722825085151405	1.71625771124565	0.0894441855178049
584	wly_grk_tsn_lat_owc_sid_amh_ger_uzb_tur_fbf_bat_igb_slo_por_bsq_spa_hau_lda_cnt_mcd_ctl_akn_lit_yor_rus_fin_ewe_dyu_hun_scr_heb_geo_pan_fre_afr_ita_sod_mlt_dut_est_moo_mly_urd_sun_jpn_tml_kor_eng_bos_tsw_svk_jav_cze_aeg_mao_mnd_swe_bam_hin_chh_rom_ukr_mol_arw_qcu_krd_nor_alb_swt_amr_guj_anl_ben_ind_prs_dgb_bul_bem_tag_tha_tig_knd_cic_xho_aze_pol_glc_azi_ven_vie_gam_swa_zul_ses	0.449688239781064	1.06129890363136	0.291302434645156
585	anl_guj_moo_eng_amh_owc_tig_arw_uzb_tur_dgb_mao_ses_por_spa_bsq_mcd_chh_akn_mnd_lit_cze_tsn_svk_cic_bul_hun_lda_fbf_fin_bos_hau_geo_swe_prs_rom_nor_aeg_mlt_fre_est_yor_bat_glc_sun_jpn_tml_kor_ctl_afr_bam_rus_mly_grk_sid_ind_cnt_slo_xho_ita_gam_pan_lat_urd_krd_qcu_ukr_pol_scr_bem_wly_ger_amr_hin_jav_mol_zul_dut_dyu_tag_tha_sod_knd_ewe_igb_azi_ben_alb_aze_swt_vie_heb_ven_swa_tsw	-0.899654881413328	-2.18181615746269	0.0316435324011081
586	gam_ukr_lda_swe_amh_chh_amr_pan_tur_aze_dgb_sun_fbf_hin_grk_bsq_glc_sid_tsn_mnd_rom_guj_ven_ctl_yor_dut_est_ewe_swt_hun_krd_owc_geo_prs_lit_mcd_alb_anl_heb_mol_fin_dyu_tag_spa_mao_jpn_knd_kor_slo_ita_cic_bos_ind_lat_tig_jav_cnt_por_moo_urd_hau_bul_afr_eng_nor_qcu_ger_svk_pol_igb_aeg_cze_mlt_arw_bat_rus_bam_ben_xho_mly_tha_wly_tml_tsw_bem_azi_fre_scr_uzb_ses_vie_sod_swa_akn_zul	-0.509016088629336	-1.21161953460238	0.228727612738254
587	sid_krd_ses_prs_chh_gam_aeg_bos_uzb_tur_yor_ind_ven_svk_urd_bsq_dut_wly_tsn_cnt_ger_cze_moo_mcd_lda_ben_est_bem_swt_fin_ctl_anl_geo_hin_bul_mol_spa_mlt_amr_lat_hun_tsw_mao_nor_jav_jpn_knd_kor_swe_grk_fbf_pol_mly_arw_tig_bat_mnd_ukr_xho_rom_heb_afr_ita_glc_scr_qcu_rus_fre_guj_dgb_owc_eng_hau_pan_tag_lit_ewe_por_dyu_sun_tha_amh_tml_igb_swa_aze_alb_slo_azi_zul_vie_sod_cic_bam_akn	-0.697884020247668	-1.67329121368053	0.0976305888749705
588	sid_pol_lda_lit_amr_hau_mlt_dut_uzb_aze_zul_sun_igb_pan_eng_bsq_ger_sod_swt_mnd_svk_krd_swa_ctl_tsn_bul_fin_ven_yor_hun_scr_heb_geo_fre_swe_ben_hin_anl_owc_alb_est_dyu_bat_nor_jav_jpn_tml_kor_afr_slo_cic_rom_mly_ita_amh_mao_cnt_prs_ewe_ukr_tig_rus_por_grk_urd_qcu_spa_mcd_arw_tsw_wly_lat_gam_bos_tag_guj_xho_mol_bam_ind_tha_chh_knd_moo_bem_tur_glc_cze_azi_akn_vie_aeg_fbf_dgb_ses	-0.502643255391153	-1.19735257346214	0.234212177819886
589	heb_mol_tsw_hin_sod_wly_amr_lat_tur_azi_bem_bat_swt_por_svk_bsq_glc_mlt_cic_cnt_lit_alb_xho_krd_zul_eng_fin_swa_ewe_est_pol_tig_geo_rus_ben_pan_urd_hau_amh_ukr_hun_ses_jav_ctl_mly_jpn_knd_kor_bul_prs_lda_afr_sun_slo_aeg_ind_mnd_spa_fbf_mcd_chh_cze_grk_scr_rom_qcu_guj_bos_dut_dyu_gam_ger_sid_nor_mao_ita_tsn_arw_bam_tag_tha_owc_tml_yor_dgb_uzb_swe_fre_aze_akn_vie_anl_moo_igb_ven	-0.152940657856161	-0.360914515955994	0.718981889508212
590	chh_ita_bam_ukr_sid_sod_amh_urd_azi_uzb_moo_mly_ses_dut_rus_bsq_swe_heb_dyu_cnt_lat_hin_bem_rom_igb_ctl_fin_swa_tsn_est_eng_tig_geo_prs_grk_bul_slo_owc_hau_scr_hun_xho_tag_guj_jav_jpn_tml_kor_svk_cze_fbf_alb_sun_ben_amr_bat_mnd_spa_akn_mcd_gam_ger_pol_pan_bos_qcu_nor_afr_glc_ven_aeg_fre_wly_mol_mao_lit_tsw_arw_lda_ind_tha_anl_knd_dgb_ewe_tur_krd_por_aze_swt_vie_mlt_yor_zul_cic	0.0840808752384217	0.197783627466246	0.843646024338244
591	hau_ukr_akn_pan_chh_gam_amh_rus_azi_tur_zul_bat_bem_cze_slo_bsq_glc_tig_yor_cnt_grk_mcd_xho_ctl_ven_hin_hun_lda_ewe_est_por_wly_geo_prs_krd_pol_rom_owc_mlt_ben_fin_dyu_sun_lit_tag_jpn_knd_kor_guj_mol_tsw_arw_jav_bul_aeg_ind_mnd_dut_moo_urd_amr_swe_spa_nor_svk_qcu_fre_bos_eng_fbf_heb_lat_sod_alb_mly_afr_cic_scr_swt_mao_tha_sid_tml_ses_bam_uzb_ita_ger_aze_dgb_vie_anl_tsn_swa_igb	0.421109288142121	0.993054072118901	0.323260379972389
592	aeg_afr_tsw_ctl_heb_mlt_sid_ger_uzb_azi_akn_sun_dgb_bul_bos_bsq_arw_sod_bem_cnt_mol_dut_cic_svk_swa_lat_est_bam_tsn_hun_prs_hau_geo_hin_rom_swe_guj_owc_chh_alb_fin_xho_ind_lit_jav_jpn_knd_kor_ben_pan_yor_mcd_bat_ukr_amh_tag_mnd_por_moo_rus_gam_scr_eng_cze_ita_qcu_spa_urd_krd_fbf_tig_grk_wly_nor_mao_fre_ven_slo_ewe_mly_tha_amr_tml_igb_dyu_aze_pol_glc_tur_ses_vie_anl_zul_lda_swt	-1.12422532820107	-2.76325237344786	0.00689856592470648
593	amh_por_bem_arw_gam_anl_sod_dut_uzb_aze_ses_sun_swt_pol_grk_bsq_ger_tig_tsn_mnd_ctl_glc_yor_rus_igb_svk_fin_tsw_zul_hun_lit_owc_geo_fre_afr_mcd_alb_sid_heb_rom_est_moo_mao_urd_mly_jpn_tml_kor_scr_lat_cic_eng_bat_nor_hau_tag_cnt_slo_swa_bul_amr_ita_cze_guj_swe_qcu_prs_krd_bos_akn_mlt_spa_wly_mol_jav_ukr_fbf_hin_dyu_ind_tha_chh_knd_xho_bam_tur_pan_ben_azi_ven_vie_aeg_ewe_lda_dgb	-0.251282650133743	-0.593694024223997	0.554158072700871
594	heb_mcd_yor_spa_amh_wly_amr_scr_aze_azi_swa_ind_zul_rus_ger_bsq_svk_sod_bam_mnd_cze_bul_xho_ctl_cic_bos_fin_swt_ewe_est_ita_aeg_geo_eng_rom_guj_nor_sid_owc_dut_hun_dgb_tag_prs_sun_jpn_knd_kor_glc_hin_ses_fre_mly_arw_chh_mao_cnt_swe_tsw_pan_gam_krd_grk_lit_ben_qcu_alb_afr_ukr_fbf_anl_mol_hau_por_jav_lat_bem_urd_igb_bat_tha_tig_tml_akn_ven_tur_pol_slo_uzb_tsn_vie_mlt_moo_lda_dyu	-0.39074975024799	-0.927161456167954	0.356242666722166
595	owc_bul_cic_svk_aeg_amr_sod_spa_aze_uzb_ewe_mao_bam_glc_guj_bsq_ben_anl_ven_mnd_ita_krd_tsn_dut_dgb_hin_est_bem_zul_hun_ukr_mlt_geo_alb_eng_slo_rus_amh_wly_lit_fin_igb_tag_rom_mly_jpn_tml_kor_pan_por_akn_pol_sun_prs_gam_bat_cnt_grk_ses_fre_sid_nor_scr_arw_bos_qcu_cze_mol_ctl_lda_chh_swe_heb_lat_jav_afr_dyu_ger_xho_ind_tha_tig_knd_yor_tsw_azi_urd_mcd_tur_fbf_vie_hau_moo_swa_swt	-0.571438237339048	-1.36308877645798	0.176145673137001
596	anl_afr_zul_pol_amh_hau_mlt_eng_uzb_azi_xho_jav_ewe_rus_cze_bsq_svk_owc_akn_cnt_rom_hin_ses_spa_dyu_mol_hun_yor_lda_est_ita_gam_geo_ctl_grk_mcd_dut_heb_chh_alb_fin_tsn_tag_por_ind_jpn_tml_kor_prs_ukr_swa_scr_mao_pan_wly_sun_mnd_arw_moo_lit_amr_krd_swe_slo_guj_qcu_ben_bul_ger_bem_tig_lat_sod_glc_bat_urd_swt_fre_ven_mly_tha_sid_knd_fbf_dgb_tur_nor_bos_aze_igb_vie_aeg_cic_bam_tsw	-0.982696214405389	-2.39377868273065	0.0186833788822761
597	anl_bul_akn_ger_heb_amr_hau_scr_uzb_aze_bem_bat_tsw_dut_glc_bsq_ukr_gam_ses_cnt_hin_mol_swt_pol_bam_lit_hun_xho_zul_est_cze_sid_geo_guj_spa_por_ben_wly_amh_nor_fin_dgb_sun_eng_jav_jpn_knd_kor_lat_rom_igb_rus_mly_mcd_mlt_tag_mnd_krd_yor_ctl_chh_svk_urd_ita_pan_qcu_bos_prs_afr_lda_aeg_fre_tig_slo_ind_grk_tsn_swe_dyu_mao_tha_sod_tml_moo_ven_azi_arw_alb_tur_cic_vie_owc_swa_ewe_fbf	-0.566210312582794	-1.35006804752725	0.180270833717215
598	amr_rom_igb_lat_chh_wly_sid_ukr_aze_uzb_xho_mly_swa_swe_bul_bsq_slo_anl_moo_cnt_hin_pol_ses_por_swt_guj_est_lda_tsw_hun_spa_gam_geo_glc_rus_ctl_fre_aeg_hau_ben_fin_dyu_ind_afr_sun_jpn_knd_kor_bos_cze_ewe_lit_tag_krd_owc_jav_mnd_alb_cic_nor_tig_ger_mol_eng_dut_qcu_prs_pan_urd_tsn_heb_mcd_mlt_svk_bat_scr_fbf_grk_bem_mao_tha_sod_tml_dgb_ven_azi_ita_arw_tur_yor_vie_amh_bam_akn_zul	-0.639201563169112	-1.52968130958805	0.129490047223057
599	tig_bul_xho_ukr_chh_hau_amh_rus_azi_uzb_bam_ind_tsw_prs_pan_bsq_dut_gam_dyu_mnd_rom_ctl_yor_slo_swa_bos_est_igb_fbf_fin_cze_sod_geo_hin_arw_lit_fre_owc_anl_krd_hun_swt_tag_svk_sun_jpn_knd_kor_swe_urd_tsn_nor_bat_mcd_mlt_mly_cnt_pol_ewe_ben_sid_scr_lat_ita_por_qcu_guj_spa_ger_cic_wly_alb_heb_afr_mao_eng_lda_grk_dgb_jav_tha_aeg_tml_ven_moo_aze_glc_mol_tur_akn_vie_amr_ses_bem_zul	-0.651060631967071	-1.55620843580954	0.123055178415256
600	wly_por_xho_scr_gam_chh_anl_eng_uzb_aze_zul_tag_lda_mol_nor_bsq_ctl_tig_tsn_mnd_swe_mcd_akn_afr_moo_guj_hun_ven_dyu_est_grk_aeg_geo_pol_rom_rus_slo_sid_heb_lit_fin_yor_mly_bos_ind_jpn_knd_kor_glc_prs_tsw_arw_jav_lat_amr_mao_cnt_ita_dgb_urd_amh_spa_krd_dut_ger_qcu_fre_ukr_svk_ewe_mlt_bul_owc_alb_sun_hin_swt_pan_fbf_bat_tha_hau_tml_bam_swa_azi_cze_ben_tur_igb_vie_sod_cic_bem_ses	-0.114614442118457	-0.270222638008897	0.787587728394524
601	tig_hin_ewe_svk_owc_hau_amr_fre_uzb_azi_ven_mly_dgb_mol_slo_bsq_swe_heb_igb_cnt_ita_urd_ses_eng_xho_lat_hun_yor_cic_fin_grk_amh_geo_nor_krd_scr_bul_sod_gam_guj_est_dyu_mao_lit_jav_jpn_tml_kor_rom_spa_tsn_ukr_bat_mcd_chh_sun_mnd_pol_akn_prs_wly_por_alb_ctl_pan_qcu_bos_afr_cze_swa_anl_dut_sid_glc_ind_ben_bem_ger_bam_tag_tha_aeg_knd_zul_lda_aze_rus_arw_tur_tsw_vie_mlt_swt_fbf_moo	-0.757126703921192	-1.82009363004317	0.0719615084604424
602	wly_krd_ewe_glc_amh_sod_heb_prs_azi_aze_zul_mao_bem_dut_ita_bsq_ger_gam_bam_cnt_eng_spa_moo_ben_lda_bul_fin_akn_tsn_est_bos_aeg_geo_svk_grk_mol_rom_anl_amr_mcd_hun_dyu_mly_rus_tag_jpn_tml_kor_slo_fre_yor_hin_bat_pan_mlt_ind_mnd_arw_fbf_ukr_sid_lit_por_ctl_cze_qcu_pol_lat_swe_ven_owc_afr_tig_scr_sun_alb_swa_urd_ses_jav_tha_chh_knd_dgb_igb_tur_nor_guj_uzb_tsw_vie_hau_cic_xho_swt	-0.157121839504091	-0.37139420119186	0.711188711992707
603	chh_arw_zul_prs_sid_amh_mlt_scr_azi_tur_xho_ind_dyu_swe_ctl_bsq_por_owc_ewe_cnt_eng_rom_swa_spa_yor_svk_hun_fbf_tsw_est_urd_heb_geo_hin_pol_nor_ita_wly_tig_dut_fin_bem_mly_cze_bat_jpn_tml_kor_bul_ger_igb_slo_tag_mol_amr_mao_mnd_krd_ven_rus_gam_bos_alb_ukr_guj_qcu_pan_glc_lat_lda_sod_mcd_anl_fre_jav_afr_bam_ben_tsn_sun_tha_aeg_knd_dgb_akn_aze_lit_grk_uzb_cic_vie_hau_swt_ses_moo	0.011148041407796	0.0262611158168187	0.979105338099329
604	wly_swe_ewe_bos_anl_tig_sid_grk_tur_uzb_lda_sun_cic_ben_afr_bsq_rom_sod_swa_cnt_dut_rus_akn_por_moo_glc_fin_dyu_zul_hun_arw_aeg_geo_svk_eng_pan_guj_owc_amr_mol_est_yor_mao_scr_ind_jpn_tml_kor_spa_nor_xho_krd_jav_lat_gam_mly_mnd_mcd_tsw_ita_hau_pol_alb_ukr_cze_qcu_urd_slo_bul_bem_amh_lit_heb_ctl_bat_ger_fbf_fre_igb_tag_tha_chh_knd_bam_tsn_aze_prs_hin_azi_ven_vie_mlt_ses_swt_dgb	-0.508355689252195	-1.21235922458183	0.228445812953806
605	hau_rus_ven_svk_anl_amh_gam_pol_azi_aze_akn_bat_yor_por_ben_bsq_spa_amr_xho_mnd_slo_swe_moo_krd_swt_pan_fin_tsw_lda_est_alb_tig_geo_lat_urd_eng_nor_mlt_owc_lit_hun_cic_mly_scr_mao_jpn_knd_kor_dut_arw_bem_rom_ind_prs_chh_tag_cnt_fre_fbf_ukr_aeg_grk_afr_ita_mol_qcu_glc_mcd_bul_zul_sid_bos_sod_guj_jav_cze_dyu_hin_igb_sun_tha_heb_tml_tsn_ewe_tur_ger_ctl_uzb_bam_vie_wly_swa_ses_dgb	0.573632499975389	1.36281423101658	0.176231908879515
606	mlt_lat_akn_afr_hau_aeg_heb_grk_tur_uzb_dyu_sun_dgb_hin_dut_bsq_scr_owc_fbf_cnt_nor_prs_tsw_guj_swt_svk_hun_xho_moo_fin_glc_anl_geo_mol_krd_arw_eng_amh_sid_ctl_est_ses_mao_slo_bat_jpn_knd_kor_urd_ita_yor_bos_ind_ukr_amr_jav_mnd_cze_bam_ben_gam_bul_swe_por_lit_qcu_ger_mcd_pan_tsn_chh_pol_tig_spa_mly_alb_ven_rom_bem_tag_tha_wly_tml_lda_cic_azi_rus_fre_aze_swa_vie_sod_zul_ewe_igb	-0.778060487399763	-1.87259263680273	0.0642663752453483
607	gam_swe_bem_por_heb_hau_sid_cze_azi_uzb_swt_sun_ewe_prs_eng_bsq_scr_chh_ven_cnt_dut_mcd_ses_spa_cic_guj_hun_akn_dgb_fin_ben_sod_geo_ger_lat_mol_bos_anl_mlt_krd_est_bam_tag_ita_mao_jpn_tml_kor_fre_svk_dyu_afr_bat_lit_aeg_jav_mnd_rus_lda_bul_wly_grk_pan_alb_pol_qcu_slo_hin_ukr_igb_amh_nor_tig_rom_ind_ctl_tsn_glc_xho_mly_tha_amr_knd_zul_yor_tur_arw_urd_aze_swa_vie_owc_tsw_fbf_moo	-0.541599483330878	-1.29269544356295	0.199318814918048
608	amr_eng_igb_dut_tig_chh_mlt_prs_aze_uzb_akn_sun_ewe_arw_hin_bsq_bul_amh_fbf_mnd_fre_mcd_yor_alb_tsw_pol_fin_ven_moo_hun_svk_sod_geo_swe_pan_ita_slo_hau_gam_ukr_est_dgb_tag_bos_mly_jpn_knd_kor_glc_por_cic_rom_bat_cze_sid_ind_cnt_grk_tsn_ger_anl_scr_afr_ben_nor_qcu_krd_guj_rus_zul_wly_mol_owc_spa_mao_urd_swa_ctl_bem_jav_tha_aeg_tml_lda_bam_tur_lit_lat_azi_dyu_vie_heb_swt_ses_xho	-0.829543679861995	-2.00716993074749	0.0476343795281773
609	amh_krd_igb_scr_sid_heb_anl_slo_uzb_azi_dgb_sun_cic_ger_arw_bsq_grk_gam_zul_cnt_mcd_svk_dyu_afr_xho_dut_fin_akn_fbf_hun_pan_owc_geo_ukr_ita_lat_eng_sod_wly_fre_est_yor_ind_spa_tag_jpn_tml_kor_alb_pol_lda_ben_mly_mol_aeg_bat_mnd_bos_ven_guj_mlt_lit_por_bul_rus_qcu_nor_hin_cze_ewe_tig_swe_chh_glc_jav_prs_ses_ctl_swa_mao_tha_hau_knd_moo_tsn_aze_rom_urd_tur_tsw_vie_amr_bam_bem_swt	-0.410396303425127	-0.973451020459363	0.332854372674328
610	amh_urd_ses_ukr_gam_sid_anl_krd_azi_aze_igb_ind_cic_fre_glc_bsq_svk_sod_tsw_cnt_por_ctl_dyu_mol_moo_lat_fin_yor_lda_est_hin_tig_geo_mcd_pan_bul_cze_aeg_amr_pol_hun_ewe_bat_grk_sun_jpn_tml_kor_spa_ita_akn_rus_jav_nor_heb_tag_mnd_guj_swa_afr_mlt_dut_ben_arw_slo_qcu_scr_bos_alb_ven_hau_lit_chh_prs_mly_rom_swt_swe_tsn_mao_tha_wly_knd_zul_bem_uzb_ger_eng_tur_xho_vie_owc_fbf_dgb_bam	-0.452528408722685	-1.07539885905859	0.284978235789627
611	amr_glc_ven_bul_chh_tig_gam_slo_azi_uzb_akn_ind_ses_guj_pan_bsq_scr_owc_tsw_cnt_eng_alb_swt_ctl_dyu_spa_fin_igb_xho_est_cze_amh_geo_rus_urd_rom_svk_mlt_hau_krd_hun_swa_mao_mol_sun_jpn_tml_kor_fre_por_dgb_afr_tag_mcd_sod_jav_mnd_lit_ewe_nor_anl_pol_swe_hin_prs_qcu_lat_ukr_ita_cic_aeg_ger_wly_bos_mly_grk_bem_ben_moo_bat_tha_sid_knd_yor_lda_aze_arw_dut_tur_tsn_vie_heb_bam_fbf_zul	-0.17777394137051	-0.420521816183447	0.675074402414791
612	heb_urd_dgb_mol_tig_gam_aeg_lit_tur_azi_ewe_sun_xho_alb_nor_bsq_bos_amh_tsw_mnd_hin_slo_lda_ita_fbf_fre_hun_ses_swt_fin_ctl_sid_geo_pol_glc_ger_mcd_wly_sod_pan_est_akn_tag_lat_ind_jpn_tml_kor_svk_guj_ven_arw_bat_krd_anl_mao_cnt_grk_igb_swe_mlt_eng_ben_dut_spa_qcu_ukr_cze_rom_yor_amr_scr_chh_bul_mly_rus_bem_afr_tsn_jav_tha_hau_knd_cic_swa_uzb_por_prs_aze_zul_vie_owc_dyu_bam_moo	-0.357736944928411	-0.847187466082703	0.399065564347305
613	chh_guj_akn_scr_wly_anl_heb_alb_azi_aze_moo_bat_lda_dut_swe_bsq_eng_sod_cic_cnt_krd_nor_xho_lit_fbf_ger_hun_dyu_dgb_est_pan_mlt_geo_por_lat_grk_fre_sid_amh_ctl_fin_bam_mao_prs_sun_jpn_knd_kor_rom_ben_tsn_bul_jav_glc_aeg_ind_mnd_arw_tsw_pol_owc_bos_mcd_afr_ita_qcu_cze_ukr_mol_swa_hau_svk_tig_slo_mly_spa_yor_hin_swt_tag_tha_amr_tml_ses_ewe_uzb_rus_urd_tur_zul_vie_gam_igb_ven_bem	-0.355656674999552	-0.842547334926534	0.401643276274398
614	tig_prs_ses_lit_amh_heb_owc_ben_tur_uzb_moo_tag_dyu_krd_bul_bsq_scr_mlt_cic_mnd_pol_ita_ven_ukr_akn_swe_hun_fbf_ewe_est_nor_sid_geo_afr_spa_bos_por_gam_hau_glc_fin_yor_mly_guj_ind_jpn_knd_kor_fre_eng_xho_dut_jav_ger_chh_mao_cnt_grk_bem_svk_aeg_pan_ctl_mcd_lat_qcu_alb_mol_slo_igb_sod_cze_anl_urd_sun_arw_lda_rom_tsn_bat_tha_amr_tml_dgb_bam_azi_rus_hin_aze_swa_vie_wly_tsw_swt_zul	0.243586665247356	0.572980656293765	0.568040603313997
615	tig_mol_ewe_svk_sod_aeg_gam_swe_aze_uzb_akn_mly_tsw_prs_bos_bsq_hin_chh_ven_cnt_fre_guj_zul_glc_igb_rom_fin_dgb_ses_est_ben_amr_geo_urd_por_eng_cze_heb_sid_ita_hun_swt_tag_ukr_ind_jpn_knd_kor_nor_ctl_swa_rus_jav_dut_wly_sun_mnd_grk_cic_lat_hau_pol_krd_bul_pan_qcu_lit_slo_arw_yor_mlt_mcd_owc_ger_bat_scr_bam_afr_lda_mao_tha_amh_tml_moo_xho_azi_spa_alb_tur_dyu_vie_anl_tsn_fbf_bem	-0.375799511229266	-0.891632433860308	0.374891097741862
616	sid_guj_swt_rus_anl_wly_sod_lit_tur_aze_dyu_bat_tsw_lat_bos_bsq_mcd_heb_fbf_mnd_pol_spa_ven_hin_dgb_svk_fin_swa_ses_est_fre_chh_geo_scr_por_dut_slo_tig_mlt_rom_hun_bem_ind_ben_mly_jpn_knd_kor_glc_urd_lda_ger_tag_bul_owc_mao_cnt_ukr_xho_afr_hau_ita_swe_prs_arw_qcu_alb_eng_ctl_akn_amr_nor_aeg_pan_jav_krd_bam_mol_igb_sun_tha_gam_tml_moo_yor_uzb_grk_cze_azi_cic_vie_amh_zul_tsn_ewe	0.497549214207764	1.1743774749501	0.243242265814217
617	anl_slo_ewe_glc_owc_mlt_wly_scr_aze_azi_fbf_ind_dyu_pol_eng_bsq_swe_chh_moo_mnd_por_lat_cic_cze_swa_ita_hun_tsn_ses_est_spa_amr_geo_hin_urd_arw_ukr_tig_hau_krd_fin_bem_sun_dut_tag_jpn_knd_kor_svk_lit_xho_grk_bat_rom_gam_mao_cnt_bul_yor_rus_heb_prs_ctl_fre_mcd_qcu_bos_afr_ger_akn_amh_alb_sid_nor_jav_ben_ven_pan_tsw_mly_tha_aeg_tml_bam_swt_uzb_mol_guj_tur_zul_vie_sod_igb_dgb_lda	-0.677910342738956	-1.6236124253793	0.107843446721564
618	chh_eng_zul_arw_mlt_wly_sod_ukr_uzb_azi_yor_bat_bam_afr_ita_bsq_spa_heb_bem_cnt_urd_grk_ven_rus_dgb_fre_est_ewe_swt_fin_mcd_amh_geo_prs_ben_cze_bos_owc_hau_dut_hun_lda_ind_por_mao_jpn_knd_kor_ger_pan_tsw_scr_tag_hin_tig_mly_mnd_lat_dyu_swe_gam_alb_krd_lit_pol_qcu_guj_nor_glc_akn_anl_mol_sid_ctl_sun_bul_xho_rom_ses_jav_tha_aeg_tml_cic_tsn_aze_slo_svk_tur_moo_vie_amr_swa_igb_fbf	-0.279820500643238	-0.661103881257212	0.510180177638823
619	amh_spa_ewe_arw_hau_aeg_anl_grk_azi_tur_fbf_ind_dyu_ita_mcd_bsq_guj_owc_cic_cnt_slo_ukr_lda_pol_bem_bul_est_zul_akn_hun_lit_amr_geo_pan_afr_swe_svk_tig_sid_hin_fin_yor_bat_ctl_mly_jpn_tml_kor_lat_eng_swt_glc_tag_bos_chh_jav_mnd_krd_ven_nor_wly_dut_mol_cze_rom_qcu_alb_ger_rus_bam_sod_scr_mlt_ben_sun_fre_tsw_prs_dgb_mao_tha_heb_knd_xho_tsn_uzb_por_urd_aze_igb_vie_gam_moo_ses_swa	-0.479968131621142	-1.14077991144782	0.256890702614476
620	hau_ita_swa_ukr_amh_heb_tig_grk_azi_aze_ewe_bat_dyu_hin_slo_bsq_krd_gam_xho_cnt_alb_guj_swt_swe_akn_fre_est_bam_yor_hun_nor_sod_geo_pol_ger_rom_ben_amr_chh_prs_fin_moo_mly_lat_jav_jpn_knd_kor_eng_lit_fbf_por_tag_dut_wly_ind_mnd_svk_ses_mol_owc_afr_ctl_rus_scr_qcu_bos_cze_glc_cic_mlt_spa_aeg_arw_mao_bul_igb_pan_bem_sun_tha_anl_tml_zul_ven_uzb_urd_mcd_tur_tsw_vie_sid_tsn_dgb_lda	-0.248502860797714	-0.586816019146463	0.558749097518604
621	tig_dut_tsn_urd_gam_chh_mlt_ukr_aze_tur_dgb_jav_fbf_fre_prs_bsq_ctl_hau_ewe_mnd_slo_pol_bem_bul_lda_mcd_hun_cic_bam_est_por_anl_geo_svk_scr_mol_bos_amr_amh_alb_fin_igb_mao_ben_ind_jpn_tml_kor_afr_cze_yor_glc_bat_swe_sod_tag_cnt_nor_dyu_eng_owc_rus_rom_arw_lat_qcu_pan_grk_guj_moo_heb_spa_wly_krd_sun_lit_tsw_ita_akn_mly_tha_aeg_knd_ses_zul_uzb_hin_ger_azi_xho_vie_sid_swt_ven_swa	-0.927486397931647	-2.24655161718871	0.027035030013196
622	gam_lit_yor_urd_hau_sid_aeg_svk_uzb_azi_lda_mao_tsw_krd_spa_bsq_pol_anl_swt_cnt_slo_afr_ses_ger_fbf_guj_hun_dyu_tsn_fin_fre_amr_geo_scr_rus_ctl_grk_owc_heb_glc_est_cic_ind_lat_sun_jpn_tml_kor_eng_bos_moo_ukr_jav_ben_sod_bat_mnd_pan_xho_rom_tig_arw_mol_ita_mcd_qcu_nor_alb_bul_dgb_wly_dut_chh_prs_mly_cze_ven_hin_zul_tag_tha_mlt_knd_ewe_swa_tur_swe_por_aze_bam_vie_amh_igb_akn_bem	-1.21049230036833	-2.99196223759572	0.00354888631645674
623	sod_cze_yor_svk_owc_sid_hau_afr_azi_tur_bem_sun_akn_pol_rus_bsq_lit_amh_xho_mnd_ctl_hin_dyu_por_lda_lat_hun_swa_dgb_est_grk_heb_geo_ger_bos_ita_nor_chh_anl_glc_fin_zul_jav_fre_mao_jpn_knd_kor_eng_mcd_tsn_ben_bat_scr_gam_mly_cnt_arw_fbf_spa_amr_urd_pan_rom_dut_qcu_alb_swe_prs_ewe_aeg_slo_tig_krd_tag_bul_ses_mol_moo_ind_tha_wly_tml_swt_bam_aze_ukr_guj_uzb_igb_vie_mlt_ven_cic_tsw	-0.714471192548038	-1.71570790717515	0.0895452770053657
624	hau_alb_dyu_swe_amh_owc_anl_cze_aze_azi_moo_mao_bem_dut_eng_bsq_ger_tig_bam_cnt_krd_lat_akn_lit_cic_ukr_fin_ses_tsn_est_bos_mlt_geo_afr_arw_prs_scr_sid_wly_svk_hun_swa_mly_spa_tag_jpn_tml_kor_pan_rus_dgb_mol_ind_nor_amr_sun_mnd_rom_ewe_hin_aeg_por_urd_fre_pol_qcu_ctl_ben_mcd_lda_gam_grk_sod_glc_jav_ita_igb_guj_ven_bat_tha_heb_knd_tsw_yor_tur_bul_slo_uzb_zul_vie_chh_swt_xho_fbf	-0.0871418944290799	-0.205288303507949	0.837795552623983
625	anl_afr_moo_swe_heb_chh_aeg_guj_aze_uzb_ses_mly_tsw_ukr_dut_bsq_ita_tig_yor_cnt_ctl_fre_bam_ben_igb_scr_est_bem_akn_hun_cze_amr_geo_por_ger_bul_slo_wly_amh_bos_fin_lda_sun_pan_jav_jpn_knd_kor_prs_lit_swt_mol_ind_alb_gam_mao_mnd_spa_tsn_pol_mlt_glc_hin_grk_rom_qcu_nor_krd_lat_zul_owc_arw_sid_mcd_bat_svk_fbf_eng_ewe_tag_tha_hau_tml_xho_dyu_azi_urd_rus_tur_dgb_vie_sod_ven_swa_cic	-0.599312030393544	-1.43171100368412	0.155578788366935
626	hau_spa_cic_fre_owc_gam_chh_urd_aze_tur_fbf_jav_yor_cze_svk_bsq_guj_tig_akn_mnd_ctl_rus_xho_ger_lda_grk_fin_tsw_moo_est_eng_anl_geo_glc_nor_slo_pol_heb_amh_hin_hun_bem_sun_mol_mly_jpn_knd_kor_lat_pan_ewe_mcd_bat_alb_wly_ind_cnt_ukr_ven_afr_amr_krd_ben_rom_prs_qcu_dut_ita_lit_swa_sod_bos_sid_swe_tag_por_zul_bul_swt_mao_tha_mlt_tml_igb_ses_uzb_scr_arw_azi_dyu_vie_aeg_bam_tsn_dgb	-0.927500569709977	-2.25204089559526	0.0266727799590774
627	wly_ger_akn_mol_hau_gam_amr_fre_tur_azi_swa_ind_cic_cze_alb_bsq_rom_owc_swt_mnd_hin_ctl_tsw_lat_bam_svk_fin_dyu_moo_est_ita_sod_geo_mcd_rus_lit_grk_aeg_heb_pol_hun_igb_mly_guj_mao_jpn_tml_kor_por_spa_yor_glc_sun_dut_sid_jav_cnt_scr_tsn_bul_tig_ben_pan_swe_nor_qcu_urd_krd_prs_ven_chh_ukr_amh_slo_bat_bos_ses_afr_bem_tag_tha_mlt_knd_fbf_xho_aze_arw_eng_uzb_ewe_vie_anl_lda_zul_dgb	-0.589847217635317	-1.40900536679712	0.162168449009661
628	mlt_spa_tsw_eng_heb_chh_tig_pan_uzb_aze_ewe_tag_lda_alb_scr_bsq_lat_hau_igb_cnt_ita_ctl_bem_arw_dyu_dut_hun_swa_fbf_est_lit_amh_geo_bos_mcd_grk_rom_amr_owc_urd_fin_moo_mly_ger_bat_jpn_tml_kor_rus_glc_swt_afr_sun_nor_sid_mao_mnd_por_dgb_hin_aeg_pol_prs_krd_ukr_qcu_ben_mol_bul_zul_anl_guj_gam_slo_ind_svk_tsn_cze_xho_jav_tha_wly_knd_bam_cic_azi_swe_fre_tur_yor_vie_sod_ses_ven_akn	0.219720195238595	0.518132646538224	0.605596214305725
629	hau_lat_ses_bul_anl_mlt_wly_scr_tur_azi_akn_ind_zul_ger_dut_bsq_urd_amh_ven_cnt_rom_slo_swt_hin_yor_afr_hun_bem_dgb_est_bos_sid_geo_ukr_ctl_nor_ben_gam_heb_grk_fin_tsw_mly_lit_sun_jpn_tml_kor_alb_glc_igb_svk_mao_guj_chh_tag_mnd_ita_lda_krd_amr_mcd_mol_pan_cze_qcu_por_fre_eng_tsn_owc_rus_aeg_prs_bat_pol_swa_arw_fbf_jav_tha_sod_knd_bam_cic_aze_swe_spa_uzb_xho_vie_tig_dyu_ewe_moo	0.366217999196944	0.863533215638175	0.390065981017463
630	gam_urd_bem_ukr_tig_chh_hau_por_aze_tur_xho_mao_lda_bul_dut_bsq_swe_anl_tsn_cnt_rus_krd_swt_pol_bam_bos_fin_fbf_igb_hun_grk_mlt_geo_ita_slo_ben_mcd_amr_wly_spa_est_swa_sun_mol_bat_jpn_tml_kor_arw_prs_tsw_svk_mly_afr_owc_ind_mnd_scr_yor_ger_amh_guj_rom_pan_lat_qcu_nor_glc_eng_zul_sod_alb_aeg_hin_tag_fre_dgb_ctl_moo_jav_tha_sid_knd_ses_akn_uzb_cze_lit_azi_cic_vie_heb_ven_ewe_dyu	-0.714882280975222	-1.71729078093957	0.0892544894618419
631	gam_alb_ewe_ger_heb_tig_wly_scr_aze_uzb_yor_jav_tsn_swe_ukr_bsq_cze_sod_swa_cnt_rom_pol_igb_bos_lda_glc_fin_ven_swt_est_hin_aeg_geo_dut_urd_guj_fre_hau_anl_prs_hun_xho_bat_arw_sun_jpn_tml_kor_nor_spa_cic_eng_ind_grk_owc_mly_mnd_bul_zul_ita_amr_ctl_afr_mol_krd_qcu_mcd_lat_lit_dgb_chh_por_sid_rus_tag_slo_bam_pan_fbf_mao_tha_amh_knd_bem_dyu_azi_svk_ben_tur_ses_vie_mlt_tsw_moo_akn	-0.336043093297966	-0.797160632638895	0.427388278902567
632	gam_ben_xho_spa_mlt_tig_sod_bul_uzb_azi_swt_jav_zul_swe_slo_bsq_svk_sid_igb_cnt_scr_alb_dyu_lat_ewe_urd_est_bam_dgb_fin_por_owc_geo_pan_rom_rus_fre_hau_wly_eng_hun_moo_mly_dut_ind_jpn_knd_kor_ger_ukr_lda_prs_sun_hin_amh_tag_mnd_mcd_cic_afr_heb_guj_ita_glc_mol_qcu_cze_nor_pol_yor_chh_ctl_anl_arw_bat_krd_swa_lit_ses_mao_tha_aeg_tml_tsn_ven_tur_bos_grk_aze_fbf_vie_amr_akn_tsw_bem	0.461082896100501	1.09034923158167	0.278376378467512
633	mlt_lit_fbf_nor_heb_amr_sid_ben_aze_tur_swa_ind_dgb_eng_lat_bsq_bos_aeg_swt_mnd_guj_swe_ewe_grk_xho_rus_hun_igb_zul_est_mol_sod_geo_mcd_ger_krd_pan_owc_amh_ita_fin_yor_jav_afr_bat_jpn_knd_kor_slo_ctl_bam_pol_sun_spa_hau_mao_cnt_dut_tsw_bul_anl_alb_urd_por_rom_qcu_arw_scr_svk_bem_chh_glc_gam_fre_tag_prs_cic_hin_lda_mly_tha_wly_tml_ses_ven_uzb_cze_ukr_azi_dyu_vie_tig_tsn_akn_moo	-0.269167218288214	-0.635616649428826	0.526587304299712
634	aeg_eng_moo_alb_sod_gam_chh_hin_tur_aze_tsn_ind_tsw_por_slo_bsq_spa_owc_dyu_cnt_dut_ben_dgb_ita_cic_krd_hun_akn_lda_est_ger_amr_geo_arw_mol_ukr_grk_heb_wly_lit_fin_xho_jav_pol_bat_jpn_knd_kor_urd_prs_swt_guj_mao_glc_hau_sun_mnd_mcd_ses_lat_amh_afr_cze_swe_bul_qcu_svk_rus_rom_zul_mlt_fre_sid_ctl_mly_bos_yor_pan_ven_tag_tha_anl_tml_bem_swa_uzb_scr_nor_azi_bam_vie_tig_fbf_igb_ewe	-0.364160913525647	-0.862759293715128	0.390489236265848
635	amh_ita_fbf_dut_anl_gam_sid_alb_uzb_aze_ses_bat_igb_grk_nor_bsq_ukr_owc_tsn_mnd_mcd_ctl_ewe_prs_zul_svk_est_tsw_yor_hun_ben_mlt_geo_urd_cze_guj_ger_tig_sod_krd_fin_dyu_mao_eng_mly_jpn_knd_kor_mol_hin_ven_bul_jav_pan_amr_ind_cnt_arw_bam_swe_hau_lat_rom_scr_fre_qcu_pol_spa_rus_swt_wly_slo_chh_afr_tag_por_swa_bos_dgb_sun_tha_aeg_tml_moo_bem_azi_glc_lit_tur_akn_vie_heb_cic_xho_lda	0.373038836552991	0.878585976702863	0.381890137337638
636	sid_ger_bem_rus_hau_sod_aeg_eng_uzb_aze_akn_tag_dyu_krd_ukr_bsq_rom_tig_igb_mnd_pan_fre_bam_dut_xho_ita_est_ewe_zul_hun_spa_owc_geo_ben_guj_urd_cze_mlt_anl_arw_fin_tsn_mly_glc_mao_jpn_tml_kor_bos_swe_yor_bul_bat_scr_gam_sun_cnt_svk_ses_nor_amh_alb_por_slo_lat_qcu_lit_mcd_prs_tsw_heb_pol_amr_ctl_jav_afr_ven_grk_moo_ind_tha_chh_knd_swa_cic_azi_hin_mol_tur_lda_vie_wly_dgb_fbf_swt	-0.105070025149167	-0.247573840929815	0.805009921483303
637	mlt_ben_dyu_slo_sid_hau_owc_lit_aze_tur_bem_mly_fbf_por_mcd_bsq_rus_amr_xho_cnt_alb_bul_moo_cze_akn_lat_est_tsw_bam_hun_swe_chh_geo_ctl_krd_grk_rom_gam_tig_urd_fin_swa_tag_eng_ind_jpn_knd_kor_nor_arw_dgb_hin_mao_ger_amh_sun_mnd_prs_ses_ita_aeg_pol_pan_scr_mol_qcu_guj_svk_afr_igb_heb_glc_wly_bos_jav_spa_cic_fre_ewe_bat_tha_sod_tml_zul_ven_uzb_ukr_dut_azi_lda_vie_anl_tsn_yor_swt	-0.565367105175429	-1.34895814712773	0.180625812434847
638	amh_rus_fbf_krd_tig_gam_anl_arw_tur_uzb_zul_mao_swa_scr_dut_bsq_swe_mlt_xho_cnt_grk_rom_igb_afr_tsw_mol_est_moo_swt_fin_guj_sid_geo_fre_svk_lit_ben_chh_aeg_ctl_hun_lda_bat_prs_tag_jpn_knd_kor_alb_cze_ewe_lat_mly_ita_wly_ind_mnd_bul_ven_mcd_owc_nor_eng_urd_hin_qcu_ukr_por_bos_bam_sod_ger_heb_pan_sun_spa_ses_slo_yor_jav_tha_hau_tml_dyu_dgb_azi_glc_pol_aze_bem_vie_amr_cic_tsn_akn	-0.222319394361668	-0.525677677278015	0.600363384332202
639	anl_spa_bam_alb_gam_sod_owc_lit_azi_aze_ven_ind_xho_mol_por_bsq_lat_chh_dyu_mnd_swe_pan_bem_svk_yor_slo_hun_ewe_zul_fin_scr_tig_geo_fre_rus_pol_grk_aeg_amr_arw_est_igb_tag_ben_jav_jpn_knd_kor_glc_mcd_fbf_urd_sun_prs_sid_mly_cnt_bul_cic_cze_hau_dut_guj_ger_hin_qcu_krd_rom_ita_tsn_wly_afr_mlt_eng_mao_ukr_tsw_ctl_swt_bat_tha_heb_tml_akn_ses_tur_bos_nor_uzb_dgb_vie_amh_lda_swa_moo	-0.529200343596464	-1.26058743016263	0.210611091977857
640	tig_bos_zul_ita_heb_mlt_amh_alb_azi_uzb_swa_sun_xho_svk_arw_bsq_ben_sid_akn_mnd_pan_prs_lda_pol_swt_dut_hun_yor_ven_fin_lit_wly_geo_spa_mol_nor_grk_hau_owc_eng_est_cic_mly_ctl_mao_jpn_knd_kor_guj_slo_bam_scr_bat_urd_gam_jav_cnt_por_ses_hin_amr_cze_lat_ukr_bul_qcu_mcd_rus_rom_tsn_anl_afr_aeg_fre_ind_swe_tsw_glc_ewe_tag_tha_chh_tml_dgb_dyu_aze_ger_krd_tur_fbf_vie_sod_bem_moo_igb	0.210899784694265	0.496685167121143	0.62058312381383
641	aeg_dut_bam_rom_amr_sod_amh_ger_aze_azi_cic_sun_ses_hin_fre_bsq_cze_heb_tsn_mnd_arw_lat_zul_ukr_akn_rus_est_xho_dyu_hun_mol_hau_geo_por_spa_bos_swe_mlt_gam_krd_fin_tsw_ind_afr_mao_jpn_knd_kor_mcd_prs_fbf_eng_mly_bul_chh_jav_cnt_urd_yor_pol_anl_glc_slo_ctl_scr_qcu_ita_lit_ben_swt_tig_guj_wly_grk_tag_pan_swa_alb_ewe_bat_tha_owc_tml_bem_dgb_tur_svk_nor_uzb_lda_vie_sid_igb_ven_moo	-0.332197896411264	-0.786403780592039	0.433630242403371
642	sod_krd_lda_pan_tig_chh_anl_guj_uzb_aze_cic_bat_ses_spa_cze_bsq_ita_sid_tsw_cnt_rus_ukr_dgb_svk_dyu_slo_fin_zul_igb_est_hin_aeg_geo_bos_lat_ger_fre_owc_amh_grk_hun_xho_mao_prs_tag_jpn_knd_kor_urd_eng_fbf_alb_jav_swe_mlt_mly_mnd_lit_tsn_rom_gam_mcd_glc_scr_pol_qcu_mol_dut_por_akn_heb_afr_amr_nor_ind_arw_ven_bul_bem_sun_tha_wly_tml_swt_moo_azi_ben_ctl_tur_bam_vie_hau_swa_ewe_yor	-0.204918676386402	-0.483996697353508	0.629525990135045
643	amr_bos_akn_alb_wly_sid_sod_bul_aze_azi_dyu_mao_dgb_grk_arw_bsq_dut_amh_lda_mnd_svk_pan_fbf_urd_ven_ctl_est_ewe_igb_hun_ger_tig_geo_rus_ita_mcd_lat_aeg_heb_afr_fin_moo_mly_lit_bat_jpn_knd_kor_prs_spa_swa_pol_sun_slo_anl_ind_cnt_por_yor_scr_owc_ben_krd_swe_cze_qcu_eng_rom_guj_tsn_mlt_fre_gam_mol_tag_ukr_tsw_nor_swt_jav_tha_chh_tml_bem_xho_tur_glc_hin_uzb_bam_vie_hau_ses_zul_cic	0.00928166432583168	0.0218637888432645	0.982603452045569
644	mlt_svk_akn_cze_amr_wly_heb_por_azi_uzb_xho_tag_ewe_rus_slo_bsq_lat_anl_fbf_mnd_pol_scr_dgb_grk_cic_prs_hun_bem_zul_est_arw_chh_geo_glc_alb_nor_rom_owc_sod_ita_fin_swa_bat_eng_mly_jpn_knd_kor_ger_bos_dyu_swe_sun_ukr_tig_mao_cnt_fre_moo_spa_aeg_bul_urd_hin_krd_qcu_guj_mol_dut_yor_hau_pan_sid_ctl_ind_afr_lda_lit_swt_jav_tha_gam_tml_tsn_ses_tur_ben_mcd_aze_ven_vie_amh_bam_tsw_igb	0.177970465219186	0.419392794016384	0.675896272079907
645	anl_hin_tsn_bul_tig_aeg_chh_fre_uzb_tur_yor_tag_dgb_svk_por_bsq_glc_amh_akn_mnd_prs_lat_moo_alb_bem_krd_fin_ewe_bam_hun_ger_sid_geo_pan_lit_slo_mol_wly_sod_rus_est_tsw_sun_arw_bat_jpn_knd_kor_rom_grk_igb_ukr_jav_cze_heb_mao_cnt_swe_zul_ctl_owc_ita_pol_dut_nor_qcu_guj_ben_spa_cic_mlt_urd_amr_bos_ind_mcd_lda_scr_ven_mly_tha_gam_tml_swt_fbf_aze_afr_eng_azi_swa_vie_hau_dyu_ses_xho	-0.369395702997718	-0.874957170144268	0.383851273408298
646	anl_swe_dgb_guj_owc_mlt_gam_ben_azi_tur_dyu_jav_moo_por_svk_bsq_pan_aeg_igb_mnd_dut_prs_ses_hin_ven_lat_hun_tsn_zul_fin_bul_sid_geo_spa_ctl_ukr_arw_heb_tig_grk_est_fbf_mly_eng_bat_jpn_tml_kor_rus_glc_akn_bos_tag_krd_wly_sun_cnt_mol_bem_ita_chh_afr_nor_slo_scr_qcu_urd_ger_cze_xho_amh_mcd_hau_pol_ind_rom_cic_fre_swt_mao_tha_amr_knd_tsw_lda_aze_alb_lit_uzb_ewe_vie_sod_bam_yor_swa	-1.06234943829955	-2.59741842522421	0.0109194503204792
647	hau_prs_dgb_scr_mlt_wly_chh_afr_aze_tur_cic_tag_bam_alb_rom_bsq_rus_sod_igb_mnd_pan_arw_moo_lat_tsn_grk_fin_fbf_tsw_est_ctl_sid_geo_por_glc_guj_ukr_gam_owc_mol_hun_bem_bat_fre_mao_jpn_knd_kor_swe_svk_zul_mcd_ind_spa_amr_jav_cnt_ita_lda_bul_aeg_urd_bos_cze_krd_qcu_nor_slo_lit_swa_heb_dut_tig_ger_mly_ben_ven_pol_yor_sun_tha_anl_tml_ses_swt_uzb_eng_hin_azi_xho_vie_amh_ewe_akn_dyu	0.57323977684829	1.3578911073429	0.177783714060534
648	tig_hin_akn_spa_gam_mlt_owc_alb_uzb_tur_dyu_mao_moo_mol_rom_bsq_slo_heb_ses_cnt_pan_ger_fbf_krd_swa_ita_fin_swt_xho_est_glc_sod_geo_rus_ctl_cze_eng_chh_amh_lit_hun_bem_mly_scr_tag_jpn_knd_kor_prs_fre_zul_arw_bat_nor_aeg_jav_mnd_urd_ewe_ukr_wly_bos_bul_guj_pol_qcu_ben_swe_grk_bam_amr_por_anl_svk_sun_afr_lda_dut_tsn_ind_tha_sid_tml_tsw_yor_aze_lat_mcd_azi_cic_vie_hau_dgb_ven_igb	0.927545518515701	2.21684818086513	0.0290710261678382
649	amh_bul_zul_rom_amr_owc_aeg_ben_azi_tur_ewe_ind_yor_bos_arw_bsq_lit_tig_dyu_cnt_mol_dut_ven_slo_bem_ger_hun_fbf_akn_est_alb_wly_geo_nor_pan_por_krd_sod_heb_cze_fin_swa_mao_prs_mly_jpn_tml_kor_urd_guj_igb_grk_jav_hin_mlt_bat_mnd_glc_moo_ita_gam_swe_lat_spa_mcd_qcu_afr_eng_svk_lda_chh_pol_hau_ctl_sun_fre_xho_scr_tsw_tag_tha_anl_knd_bam_swt_aze_rus_ukr_uzb_dgb_vie_sid_cic_tsn_ses	-0.940364397893251	-2.29047806528707	0.0242534819548076
650	anl_por_yor_ita_sod_amh_amr_prs_tur_azi_bam_sun_igb_rom_fre_bsq_spa_gam_fbf_cnt_svk_eng_dyu_ben_moo_arw_fin_swa_xho_est_ctl_owc_geo_dut_mcd_slo_afr_aeg_sid_mol_hun_lda_bat_urd_mly_jpn_knd_kor_glc_rus_akn_bos_jav_lit_tig_mao_mnd_alb_zul_cze_wly_scr_bul_hin_grk_qcu_pol_lat_pan_ses_chh_ukr_heb_nor_tag_ger_ven_guj_tsw_ind_tha_mlt_tml_swt_tsn_aze_swe_krd_uzb_bem_vie_hau_ewe_cic_dgb	-0.497001518579177	-1.18258378808274	0.239988739236144
651	amh_krd_dyu_lit_wly_gam_owc_por_azi_uzb_dgb_sun_tsn_cze_spa_bsq_arw_chh_zul_mnd_hin_ctl_tsw_pol_ses_glc_fin_akn_igb_est_alb_heb_geo_scr_ukr_rom_afr_sod_hau_fre_hun_cic_ind_ita_mao_jpn_knd_kor_svk_bos_ewe_urd_jav_ger_anl_tag_cnt_ben_swa_eng_aeg_pan_bul_slo_rus_qcu_guj_mcd_lat_swt_sid_mol_mlt_dut_mly_grk_bem_prs_fbf_bat_tha_amr_tml_moo_ven_aze_nor_swe_tur_bam_vie_tig_yor_lda_xho	0.233311268887983	0.549113957438455	0.584243300647959
652	amh_lit_cic_guj_wly_hau_mlt_fre_tur_aze_ses_sun_fbf_glc_eng_bsq_swe_chh_ewe_cnt_grk_urd_dgb_ctl_ven_por_fin_dyu_tsw_est_lat_sod_geo_prs_cze_bos_hin_anl_gam_dut_hun_lda_mly_krd_bat_jpn_tml_kor_slo_nor_moo_ger_ind_pan_heb_tag_mnd_pol_swt_ukr_tig_spa_mcd_ben_svk_qcu_arw_scr_alb_akn_aeg_bul_sid_rom_mao_rus_bem_afr_xho_jav_tha_amr_knd_swa_zul_uzb_ita_mol_azi_igb_vie_owc_bam_tsn_yor	0.274845168999677	0.647396912765064	0.518969992694449
653	gam_cze_dyu_spa_mlt_chh_amr_slo_aze_tur_bam_bat_akn_rus_por_bsq_hin_tig_dgb_cnt_swe_pol_yor_alb_cic_ctl_est_swa_zul_fin_bos_sid_geo_rom_ita_krd_grk_heb_owc_mol_hun_fbf_sun_ukr_ind_jpn_knd_kor_prs_dut_ven_scr_tag_ger_hau_mly_mnd_glc_ses_lit_amh_mcd_nor_eng_lat_qcu_svk_pan_urd_swt_wly_bul_anl_ben_jav_guj_igb_afr_bem_mao_tha_aeg_tml_moo_tsn_uzb_arw_fre_azi_xho_vie_sod_lda_tsw_ewe	-0.277629166375063	-0.656558349693314	0.513086278246562
654	sid_mcd_swa_mol_chh_hau_gam_lat_uzb_tur_tsn_ind_bam_prs_slo_bsq_ger_wly_akn_cnt_guj_ukr_bem_ctl_fbf_glc_fin_cic_moo_hun_afr_aeg_geo_ita_por_ben_swe_amh_heb_spa_est_dgb_jav_arw_sun_jpn_tml_kor_dut_urd_tsw_lit_mly_hin_tig_mao_mnd_rom_swt_alb_sod_pan_eng_krd_grk_qcu_svk_nor_rus_yor_mlt_fre_owc_cze_bat_scr_xho_bos_lda_tag_tha_anl_knd_ewe_dyu_azi_bul_pol_aze_ven_vie_amr_igb_ses_zul	-1.05430112711718	-2.58972492262958	0.0111493192996731
655	amr_rus_dyu_rom_wly_aeg_heb_ctl_azi_tur_fbf_mly_moo_pol_lit_bsq_ukr_sid_zul_mnd_ben_afr_ven_slo_akn_krd_hun_ewe_dgb_fin_urd_mlt_geo_hin_spa_ger_arw_amh_hau_lat_est_swa_bat_mcd_tag_jpn_tml_kor_guj_bul_ses_swe_mao_svk_sod_ind_cnt_glc_tsn_fre_gam_ita_grk_eng_cze_qcu_mol_pan_bos_swt_tig_prs_anl_alb_sun_dut_tsw_nor_bam_jav_tha_chh_knd_igb_cic_uzb_por_scr_aze_bem_vie_owc_xho_lda_yor	-0.973921826097442	-2.37548486516693	0.0195781131566513
656	amr_ita_ven_guj_anl_gam_sod_afr_tur_uzb_swt_jav_tsw_ukr_arw_bsq_scr_aeg_zul_cnt_pan_eng_bam_prs_yor_grk_fin_tsn_dyu_hun_lit_wly_geo_bul_mol_nor_spa_sid_mlt_urd_est_cic_tag_por_mly_jpn_knd_kor_alb_swe_swa_lat_mao_ger_owc_sun_mnd_glc_moo_cze_hau_rus_ben_fre_hin_qcu_svk_mcd_bos_ewe_chh_rom_tig_krd_bat_dut_lda_slo_bem_ind_tha_amh_tml_dgb_igb_aze_pol_ctl_azi_ses_vie_heb_fbf_xho_akn	-0.0567850550517068	-0.133743709046619	0.893894233527867
657	anl_por_ewe_ben_gam_wly_sod_pan_azi_uzb_akn_jav_dgb_dut_nor_bsq_ita_owc_swt_cnt_svk_fre_igb_ukr_ven_spa_est_tsw_cic_fin_pol_tig_geo_lit_ctl_swe_arw_sid_hau_lat_hun_bem_mao_cze_sun_jpn_tml_kor_mcd_krd_fbf_eng_tag_afr_aeg_bat_mnd_prs_xho_ger_mlt_alb_slo_rom_bul_qcu_mol_urd_scr_swa_chh_guj_heb_grk_mly_rus_tsn_glc_moo_ind_tha_amh_knd_lda_bam_aze_hin_bos_tur_dyu_vie_amr_yor_zul_ses	0.159788059509585	0.375725930316948	0.707976320435809
658	sod_cze_zul_slo_anl_mlt_amr_ita_azi_aze_xho_ind_tsw_nor_pan_bsq_bul_amh_yor_cnt_ger_afr_igb_pol_dgb_arw_est_swa_lda_hun_prs_aeg_geo_por_ben_krd_rus_hau_chh_alb_fin_dyu_sun_mcd_tag_jpn_knd_kor_eng_lit_bem_rom_mao_grk_tig_bat_mnd_dut_cic_bos_heb_svk_mol_ctl_scr_qcu_glc_swe_guj_ses_sid_fre_wly_hin_jav_ukr_tsn_lat_bam_mly_tha_gam_tml_ewe_ven_tur_urd_spa_uzb_akn_vie_owc_moo_fbf_swt	-0.276490547179566	-0.654552021045651	0.514371768816529
659	tig_svk_zul_ctl_anl_heb_amh_urd_azi_uzb_swt_mao_akn_fre_arw_bsq_lat_mlt_igb_cnt_krd_alb_ven_mcd_ses_dut_hun_fbf_dyu_fin_mol_aeg_geo_prs_ben_afr_bos_hau_sid_grk_est_cic_sun_slo_jav_jpn_tml_kor_por_ita_dgb_glc_ind_hin_gam_mly_mnd_ukr_bam_lit_wly_cze_pan_spa_guj_qcu_pol_rom_ger_ewe_owc_scr_chh_eng_bat_swe_yor_nor_swa_tag_tha_sod_knd_moo_lda_tur_rus_bul_aze_tsw_vie_amr_tsn_bem_xho	-0.67682650797088	-1.62119927740701	0.108360648815529
660	sid_rus_swt_cze_amr_gam_wly_ukr_uzb_azi_lda_mly_tsw_krd_alb_bsq_grk_owc_bam_cnt_por_eng_moo_prs_dgb_guj_hun_akn_igb_est_mcd_aeg_geo_ger_bul_urd_lat_sod_mlt_ben_fin_ven_jav_rom_sun_jpn_tml_kor_pan_spa_dyu_scr_mao_nor_heb_ind_mnd_afr_zul_lit_amh_ita_fre_hin_svk_qcu_pol_swe_bos_xho_chh_ctl_anl_arw_bat_glc_swa_slo_cic_tag_tha_tig_knd_fbf_yor_tur_dut_mol_aze_ewe_vie_hau_ses_tsn_bem	-0.485415955814951	-1.15589084818579	0.250686689499877
661	chh_fre_dgb_bos_mlt_tig_amh_glc_azi_tur_moo_mao_akn_svk_arw_bsq_guj_owc_ewe_cnt_swe_rus_swt_spa_swa_rom_hun_bam_cic_fin_bul_gam_geo_grk_urd_alb_lit_aeg_wly_krd_est_tsn_tag_scr_jav_jpn_knd_kor_nor_ita_ses_cze_bat_por_anl_sun_mnd_pol_zul_ben_amr_mcd_mol_afr_ukr_qcu_eng_slo_dut_bem_sid_ger_sod_ctl_mly_hin_fbf_pan_yor_ind_tha_heb_tml_tsw_ven_uzb_lat_prs_aze_lda_vie_hau_igb_xho_dyu	0.413808192986232	0.97564316325314	0.331772322938641
662	tig_mcd_swa_afr_owc_amh_amr_slo_aze_tur_moo_jav_yor_por_spa_bsq_swe_wly_dgb_cnt_guj_bos_igb_cze_xho_rom_est_lda_bam_hun_urd_mlt_geo_dut_prs_lit_ctl_sid_heb_ben_fin_cic_ind_scr_bat_jpn_tml_kor_pan_lat_ven_bul_tag_pol_sod_mly_mnd_nor_tsn_mol_hau_fre_hin_krd_rus_qcu_glc_ukr_grk_zul_aeg_arw_chh_svk_sun_ger_akn_eng_dyu_mao_tha_anl_knd_bem_fbf_azi_alb_ita_uzb_ses_vie_gam_swt_tsw_ewe	0.151520570403613	0.356719025884725	0.722110246987329
663	aeg_bul_tsn_hin_sid_chh_sod_ben_aze_tur_yor_jav_swa_svk_ukr_bsq_pan_gam_zul_cnt_urd_afr_moo_glc_bam_por_fin_swt_lda_hun_alb_hau_geo_dut_guj_krd_mol_heb_anl_nor_est_ses_bat_slo_ind_jpn_knd_kor_fre_ctl_dgb_swe_mao_scr_owc_tag_mnd_mcd_igb_ger_tig_spa_bos_arw_pol_qcu_lat_ita_rus_ven_amr_cze_wly_grk_sun_eng_akn_rom_cic_mly_tha_mlt_tml_ewe_xho_uzb_lit_prs_azi_tsw_vie_amh_dyu_bem_fbf	-1.07736336245808	-2.64172984731022	0.00967686171288701
664	anl_eng_tsw_ukr_sod_mlt_gam_svk_aze_uzb_zul_tag_bam_bos_arw_bsq_glc_amh_akn_mnd_hin_ctl_moo_spa_bem_mcd_hun_tsn_xho_fin_scr_tig_geo_ben_ger_fre_swe_heb_aeg_dut_est_fbf_jav_mol_mao_jpn_tml_kor_bul_afr_ven_prs_mly_lit_owc_ind_cnt_slo_swa_alb_hau_grk_guj_krd_lat_qcu_rom_nor_cze_ewe_sid_pol_amr_pan_bat_urd_swt_por_dgb_sun_tha_chh_knd_igb_yor_tur_ita_rus_azi_dyu_vie_wly_ses_lda_cic	-0.747512226717734	-1.79845952747754	0.0753485063821872
665	wly_bul_ewe_urd_heb_anl_hau_spa_uzb_aze_dgb_mao_cic_ukr_afr_bsq_rus_amh_dyu_mnd_svk_por_yor_hin_xho_pol_est_bam_zul_fin_eng_sod_geo_swe_ita_lat_ger_chh_tig_scr_hun_ven_jav_mcd_ind_jpn_knd_kor_krd_slo_swt_grk_mly_prs_amr_sun_cnt_alb_lda_guj_sid_bos_lit_nor_pan_qcu_arw_glc_ctl_swa_mlt_mol_aeg_fre_bat_cze_akn_dut_igb_tag_tha_owc_tml_bem_fbf_azi_ben_rom_tur_tsw_vie_gam_moo_tsn_ses	0.445013808818996	1.04855141897844	0.297101966084596
666	anl_guj_lda_alb_chh_wly_gam_rus_azi_tur_tsw_bat_tsn_svk_krd_bsq_slo_owc_fbf_mnd_lat_scr_akn_mol_ven_por_fin_igb_dyu_hun_urd_heb_geo_fre_dut_cze_ita_sid_tig_swe_est_xho_ind_pan_tag_jpn_knd_kor_nor_glc_moo_prs_mao_lit_amh_sun_cnt_mcd_yor_rom_mlt_ukr_bul_ben_hin_qcu_grk_eng_ctl_swt_sod_bos_hau_ger_mly_arw_bem_pol_bam_jav_tha_aeg_tml_swa_zul_uzb_afr_spa_aze_dgb_vie_amr_cic_ewe_ses	-0.173287882530422	-0.409223163480926	0.683316831002797
667	aeg_ukr_swa_eng_anl_amh_hau_pan_azi_uzb_tsw_jav_zul_pol_spa_bsq_grk_owc_ewe_mnd_dut_urd_ses_alb_bam_bul_hun_yor_tsn_fin_svk_mlt_geo_guj_prs_ben_nor_tig_heb_lit_est_xho_mao_mol_sun_jpn_tml_kor_lat_hin_cic_rus_bat_swe_sid_ind_cnt_bos_igb_slo_wly_mcd_scr_rom_glc_qcu_cze_por_ita_lda_amr_fre_gam_krd_mly_arw_dgb_ctl_dyu_tag_tha_chh_knd_ven_moo_tur_afr_ger_aze_fbf_vie_sod_bem_swt_akn	-0.837555831260562	-2.0211279038643	0.0461412956397833
668	tig_por_akn_slo_sid_mlt_amh_bul_tur_aze_igb_mao_tsw_alb_mol_bsq_lit_amr_bam_mnd_ctl_grk_cic_ben_bem_pol_hun_ewe_lda_est_rom_sod_geo_arw_rus_scr_mcd_hau_anl_swe_fin_yor_sun_ukr_mly_jpn_knd_kor_pan_lat_fbf_cze_bat_ger_aeg_tag_cnt_spa_zul_afr_chh_prs_hin_glc_nor_qcu_dut_urd_bos_dgb_wly_krd_gam_guj_ind_ita_xho_eng_ses_jav_tha_owc_tml_tsn_swa_uzb_fre_svk_azi_dyu_vie_heb_ven_swt_moo	-0.492203582594336	-1.17124558807998	0.244492221741596
669	aeg_cze_zul_ctl_sid_gam_amh_swe_azi_tur_fbf_mao_lda_rom_por_bsq_ukr_hau_ven_mnd_ben_krd_tsn_mol_ewe_urd_est_moo_ses_fin_lat_chh_geo_glc_svk_slo_guj_heb_tig_prs_hun_yor_bat_grk_ind_jpn_knd_kor_lit_nor_xho_eng_tag_ita_sod_sun_cnt_arw_bam_rus_amr_dut_pan_hin_bos_qcu_mcd_ger_fre_akn_mlt_spa_owc_pol_jav_alb_cic_afr_tsw_mly_tha_wly_tml_dgb_dyu_aze_bul_scr_uzb_igb_vie_anl_bem_swa_swt	-0.551127340054258	-1.31454237224895	0.191896432782071
670	hau_alb_zul_spa_chh_sid_mlt_glc_azi_aze_bam_jav_igb_pol_arw_bsq_svk_amr_ses_mnd_guj_krd_ewe_swe_fbf_lit_hun_bem_dgb_fin_scr_amh_geo_lat_ger_ctl_mol_tig_owc_hin_est_xho_tag_slo_sun_jpn_knd_kor_urd_mcd_tsn_eng_ind_ukr_wly_mao_cnt_ita_swt_pan_heb_afr_nor_bul_fre_qcu_rus_ben_rom_swa_aeg_cze_anl_prs_bat_bos_yor_dut_cic_mly_tha_gam_tml_akn_lda_tur_por_grk_uzb_ven_vie_sod_tsw_moo_dyu	0.304606806697858	0.718155457977111	0.474461723593242
671	mlt_rus_igb_rom_wly_owc_tig_scr_azi_aze_bam_sun_lda_ctl_cze_bsq_arw_amr_fbf_mnd_glc_ben_swa_ger_cic_grk_est_tsn_dgb_hun_eng_aeg_geo_ita_alb_slo_dut_amh_hau_spa_fin_tsw_mao_nor_mly_jpn_knd_kor_por_guj_swt_pan_ind_urd_gam_bat_cnt_bos_dyu_hin_anl_lit_prs_lat_pol_qcu_mcd_svk_fre_akn_sid_swe_sod_ukr_tag_mol_zul_krd_ven_jav_tha_chh_tml_ses_xho_tur_afr_bul_uzb_bem_vie_heb_ewe_moo_yor	-0.959689321380351	-2.33229357001457	0.0218430403502641
672	amr_arw_fbf_rom_anl_tig_wly_ita_azi_aze_tsn_mly_swt_alb_hin_bsq_urd_gam_ven_cnt_rus_ctl_akn_lat_swa_pol_fin_cic_ewe_est_slo_aeg_geo_glc_dut_prs_mol_heb_hau_lit_hun_igb_ind_ger_mao_jpn_knd_kor_svk_nor_zul_spa_jav_bos_owc_tag_mnd_pan_lda_scr_amh_bul_ben_afr_krd_qcu_fre_cze_grk_bam_sod_mcd_chh_eng_bat_guj_bem_swe_tsw_sun_tha_mlt_tml_ses_dgb_tur_por_ukr_uzb_dyu_vie_sid_yor_moo_xho	-0.40727794025442	-0.96730557027148	0.33590011886681
673	sid_arw_bam_cze_tig_mlt_wly_lit_aze_azi_igb_ind_yor_mol_svk_bsq_grk_amr_zul_mnd_alb_ukr_fbf_urd_tsn_scr_fin_ven_moo_hun_pan_owc_geo_ben_bul_ger_glc_gam_amh_spa_est_swa_mao_eng_mly_jpn_knd_kor_fre_guj_swt_lat_bat_pol_hau_jav_cnt_ita_ses_rus_chh_bos_swe_hin_por_qcu_nor_dut_mcd_cic_heb_rom_sod_slo_sun_afr_akn_prs_dyu_tag_tha_anl_tml_ewe_bem_uzb_ctl_krd_tur_dgb_vie_aeg_xho_lda_tsw	-0.417457803348579	-0.990183004497711	0.324653955787325
674	sid_dut_akn_arw_anl_hau_owc_urd_tur_uzb_yor_sun_dgb_ukr_ben_bsq_prs_wly_bam_cnt_ctl_swe_ses_krd_ewe_scr_hun_igb_bem_fin_guj_sod_geo_lit_ita_bos_por_gam_mlt_pan_est_tsn_mly_eng_mao_jpn_tml_kor_mol_ger_dyu_alb_tag_rus_heb_ind_mnd_cze_fbf_lat_amr_pol_svk_bul_slo_qcu_glc_mcd_fre_zul_aeg_afr_amh_hin_jav_rom_cic_nor_lda_bat_tha_tig_knd_moo_ven_azi_grk_spa_aze_xho_vie_chh_swt_swa_tsw	0.773377021984716	1.84232610638814	0.0686138332374024
675	mlt_krd_swt_bos_chh_anl_aeg_fre_uzb_aze_bem_sun_xho_slo_pol_bsq_eng_amh_igb_cnt_ben_nor_bam_ctl_ven_pan_hun_moo_ewe_est_lat_owc_geo_svk_cze_rom_rus_heb_tig_afr_fin_dgb_mly_grk_tag_jpn_tml_kor_lit_guj_lda_spa_jav_bul_sid_ind_mnd_prs_fbf_scr_wly_ita_ukr_dut_mol_qcu_arw_alb_hin_dyu_sod_mcd_amr_por_mao_swe_ses_urd_cic_bat_tha_hau_knd_akn_zul_azi_ger_glc_tur_swa_vie_gam_yor_tsn_tsw	-0.394092685997646	-0.93389144206048	0.352778324012847
676	heb_grk_swa_cze_owc_amh_tig_ita_uzb_tur_zul_mao_ven_nor_afr_bsq_guj_amr_ewe_mnd_dut_rus_ses_krd_moo_rom_fin_dyu_yor_hun_scr_gam_geo_ukr_lat_pol_glc_sid_mlt_por_est_dgb_ind_swe_mly_jpn_knd_kor_arw_ger_tsw_slo_sun_prs_aeg_tag_cnt_ctl_swt_bul_sod_mcd_urd_spa_bos_qcu_pan_mol_alb_akn_anl_ben_chh_lit_jav_svk_cic_hin_bam_bat_tha_wly_tml_xho_lda_azi_eng_fre_aze_tsn_vie_hau_fbf_bem_igb	0.387523393737142	0.914130853153118	0.363012042242232
677	chh_lit_ses_ben_sid_anl_wly_swe_tur_uzb_ven_sun_yor_por_scr_bsq_rus_amr_dgb_cnt_slo_cze_cic_spa_zul_prs_est_dyu_igb_hun_ctl_aeg_geo_svk_fre_grk_ukr_heb_amh_alb_fin_swt_jav_mcd_tag_jpn_tml_kor_eng_ger_bem_hin_ind_dut_tig_mly_mnd_afr_ewe_bos_sod_glc_bul_urd_nor_qcu_pol_lat_krd_bam_hau_arw_gam_ita_bat_pan_fbf_mol_akn_mao_tha_mlt_knd_lda_xho_aze_rom_guj_azi_moo_vie_owc_tsn_tsw_swa	-0.357213187689846	-0.849192138707029	0.397955054228962
678	gam_nor_bem_fre_sid_sod_chh_urd_tur_azi_igb_bat_dyu_bos_ger_bsq_dut_wly_akn_cnt_svk_ctl_swt_hin_zul_ita_est_lda_ven_fin_pol_amh_geo_bul_spa_cze_afr_aeg_mlt_pan_hun_ses_jav_eng_ind_jpn_knd_kor_rom_guj_dgb_lat_sun_ben_tig_mly_mnd_mol_yor_swe_heb_arw_rus_scr_glc_qcu_krd_lit_ukr_ewe_amr_por_anl_alb_tag_slo_fbf_prs_swa_mao_tha_owc_tml_moo_tsn_aze_grk_mcd_uzb_xho_vie_hau_cic_tsw_bam	0.401394402396534	0.946274069093952	0.346461011128729
679	gam_slo_tsn_mcd_mlt_aeg_chh_por_uzb_tur_ewe_mao_zul_dut_lit_bsq_prs_anl_akn_cnt_arw_swe_swt_spa_bam_alb_est_swa_xho_hun_rus_amr_geo_ger_ctl_bos_eng_sod_amh_krd_fin_fbf_jav_ukr_ind_jpn_tml_kor_scr_afr_dyu_nor_tag_urd_heb_bat_mnd_ben_ses_guj_wly_glc_pan_cze_mol_qcu_pol_bul_ita_cic_hau_grk_sid_hin_mly_rom_igb_lat_lda_sun_tha_tig_knd_ven_dgb_aze_svk_fre_azi_tsw_vie_owc_yor_bem_moo	-0.568276729678959	-1.35693701868048	0.178085642190431
680	aeg_scr_swa_ctl_heb_sid_amr_cze_aze_uzb_swt_mao_bam_dut_slo_bsq_ukr_mlt_bem_mnd_por_urd_cic_fre_dgb_prs_hun_dyu_tsn_fin_krd_anl_geo_alb_spa_hin_swe_sod_owc_bos_est_fbf_bat_pol_sun_jpn_tml_kor_eng_arw_ewe_rom_mly_glc_chh_ind_cnt_guj_zul_lit_wly_lat_rus_pan_nor_qcu_ger_mol_bul_moo_tig_ben_amh_svk_jav_mcd_xho_ita_tsw_tag_tha_gam_knd_ven_igb_tur_grk_afr_azi_lda_vie_hau_yor_akn_ses	-1.05099026606995	-2.57381929021148	0.0116384533995795
681	amh_fre_xho_svk_tig_amr_aeg_pan_aze_tur_moo_mao_lda_scr_arw_bsq_ukr_mlt_swa_cnt_eng_rom_igb_mol_akn_prs_est_ven_bem_fin_afr_owc_geo_ctl_lat_bos_krd_anl_sid_ita_hun_zul_sun_ben_jav_jpn_tml_kor_rus_hin_cic_mcd_bat_por_gam_ind_mnd_pol_dgb_swe_chh_alb_urd_glc_cze_qcu_ger_spa_guj_tsw_hau_slo_sod_bul_tag_nor_bam_grk_ewe_mly_tha_wly_knd_ses_fbf_uzb_dut_lit_azi_dyu_vie_heb_yor_swt_tsn	-1.01186327541375	-2.46717920113926	0.0154482519914874
682	owc_alb_ewe_grk_amr_tig_amh_bul_uzb_tur_swa_jav_zul_urd_spa_bsq_glc_wly_dyu_cnt_arw_pol_bem_mcd_moo_por_fin_ven_dgb_est_mol_mlt_geo_svk_eng_lit_lat_aeg_gam_ukr_hun_ses_mao_ctl_sun_jpn_tml_kor_krd_ger_cic_prs_tag_nor_sid_mly_mnd_afr_yor_scr_anl_fre_cze_ben_slo_qcu_ita_rom_pan_tsw_chh_rus_sod_dut_bat_swe_igb_hin_bam_ind_tha_hau_knd_akn_tsn_aze_guj_bos_azi_fbf_vie_heb_swt_lda_xho	-0.139488554518331	-0.329633333009019	0.742418322256257
683	amr_alb_bem_bul_aeg_tig_mlt_por_uzb_tur_xho_ind_yor_rus_mol_bsq_bos_amh_ses_mnd_fre_dut_ewe_svk_ven_rom_fin_zul_fbf_hun_lat_wly_geo_cze_slo_ctl_arw_sod_gam_pan_est_dgb_mao_krd_bat_jpn_tml_kor_urd_spa_tsw_hin_sun_grk_anl_tag_cnt_scr_swt_pol_owc_prs_mcd_glc_ben_qcu_ita_afr_guj_akn_hau_ger_chh_lit_mly_swe_moo_nor_cic_jav_tha_heb_knd_tsn_lda_azi_ukr_eng_aze_bam_vie_sid_swa_igb_dyu	0.570046574312333	1.34541004433201	0.181764138614189
684	aeg_spa_bam_rom_sid_sod_wly_prs_aze_azi_swt_jav_fbf_pan_scr_bsq_alb_amr_lda_cnt_mol_swe_zul_fre_xho_lit_hun_dgb_ven_fin_por_amh_geo_hin_glc_nor_mcd_anl_owc_ben_est_yor_ind_ita_mao_jpn_knd_kor_ger_ctl_tsw_bul_bat_grk_gam_mly_mnd_lat_ses_rus_heb_arw_guj_svk_krd_qcu_dut_urd_cze_bem_mlt_slo_hau_bos_sun_afr_swa_ukr_dyu_tag_tha_chh_tml_ewe_igb_tur_eng_pol_uzb_cic_vie_tig_moo_akn_tsn	-0.192550416945791	-0.454434143364362	0.650575281439085
685	aeg_rom_dyu_krd_sid_hau_amh_glc_aze_uzb_swt_jav_bam_svk_swe_bsq_guj_amr_akn_cnt_spa_scr_dgb_bul_lda_ctl_est_zul_tsw_hun_arw_sod_geo_prs_fre_eng_lit_anl_heb_mol_fin_igb_mao_grk_bat_jpn_knd_kor_rus_ukr_tsn_slo_sun_bos_chh_ind_mnd_alb_cic_por_gam_lat_dut_ger_ben_qcu_mcd_urd_pol_xho_wly_nor_tig_afr_mly_ita_ses_cze_yor_tag_tha_mlt_tml_ven_moo_azi_hin_pan_tur_ewe_vie_owc_swa_fbf_bem	-1.25297788960535	-3.10598365609396	0.0025144077886954
686	chh_mol_moo_svk_anl_amh_sod_lat_uzb_aze_swa_jav_tsw_rom_grk_bsq_guj_wly_swt_cnt_slo_por_ses_lit_ewe_urd_fin_igb_xho_hun_bul_owc_geo_rus_nor_ita_swe_amr_gam_prs_est_dgb_tag_ukr_bat_jpn_knd_kor_alb_afr_cic_bos_sun_spa_tig_mly_mnd_ben_fbf_dut_sid_ger_scr_mcd_hin_qcu_krd_eng_ctl_bem_hau_glc_mlt_cze_mao_pol_lda_arw_ven_ind_tha_heb_tml_yor_zul_azi_pan_fre_tur_akn_vie_aeg_tsn_bam_dyu	0.196911978137093	0.464675316254194	0.643250058965781
687	wly_lat_swa_slo_sid_heb_hau_hin_aze_tur_zul_jav_xho_alb_cze_bsq_rus_amr_ses_cnt_krd_pan_ewe_ctl_dyu_por_est_akn_yor_hun_fre_tig_geo_nor_ger_eng_afr_aeg_chh_dut_fin_igb_mao_ukr_ind_jpn_knd_kor_mcd_mol_tsn_bul_tag_urd_anl_mly_mnd_svk_moo_scr_mlt_bos_prs_swe_rom_qcu_spa_ita_arw_cic_sod_pol_amh_grk_bat_ben_ven_glc_lda_sun_tha_owc_tml_fbf_swt_azi_guj_lit_uzb_bam_vie_gam_dgb_tsw_bem	-0.446385870905511	-1.06169509793434	0.291123431843063
688	owc_ita_ven_por_wly_mlt_anl_prs_aze_azi_moo_jav_swt_lit_swe_bsq_alb_amh_xho_mnd_mol_pol_dyu_lat_igb_arw_hun_ewe_zul_fin_hin_chh_geo_slo_rus_eng_dut_hau_tig_ukr_est_bam_tag_fre_ind_jpn_tml_kor_guj_grk_bem_bul_bat_rom_heb_mly_cnt_bos_tsw_svk_amr_urd_krd_afr_pan_qcu_cze_glc_ctl_yor_sod_scr_sid_mcd_mao_nor_cic_ben_lda_sun_tha_aeg_knd_fbf_akn_uzb_spa_ger_tur_tsn_vie_gam_dgb_ses_swa	-0.0553636315841799	-0.130482101477357	0.89646684201701
689	chh_ben_moo_ger_aeg_anl_amh_lit_tur_uzb_igb_sun_swt_nor_cze_bsq_rus_hau_zul_mnd_pan_krd_xho_urd_ses_bul_fin_yor_tsw_hun_grk_heb_geo_arw_bos_alb_afr_gam_amr_hin_est_fbf_jav_spa_mao_jpn_tml_kor_por_svk_ewe_guj_mly_rom_wly_tag_cnt_mcd_bem_swe_tig_ctl_eng_prs_ukr_qcu_pol_slo_ita_dgb_sid_glc_sod_dut_ind_fre_ven_mol_akn_bat_tha_owc_knd_swa_tsn_aze_lat_scr_azi_lda_vie_mlt_cic_bam_dyu	0.050241908016761	0.118326967036501	0.906063791378941
690	heb_krd_swa_alb_tig_hau_gam_pan_azi_tur_akn_mly_xho_ita_afr_bsq_scr_wly_yor_cnt_guj_ben_moo_bul_dyu_mcd_est_bam_zul_hun_grk_sid_geo_spa_bos_ukr_nor_chh_aeg_svk_fin_lda_ind_arw_bat_jpn_tml_kor_fre_glc_ses_rus_sun_hin_owc_tag_mnd_eng_dgb_slo_sod_prs_ctl_rom_pol_qcu_lat_ger_mol_fbf_amr_lit_anl_cze_mao_por_swt_dut_tsn_jav_tha_amh_knd_ewe_ven_uzb_urd_swe_aze_igb_vie_mlt_cic_tsw_bem	-0.0170150884219412	-0.0400673142221556	0.968125350382494
691	sid_glc_akn_rus_gam_owc_aeg_eng_azi_uzb_yor_mao_tsw_por_urd_bsq_dut_mlt_igb_mnd_pol_nor_cic_swe_moo_lit_est_tsn_fbf_hun_alb_amh_geo_grk_bos_afr_rom_sod_anl_svk_fin_ewe_bat_scr_sun_jpn_tml_kor_fre_mcd_ven_lat_jav_arw_chh_ind_cnt_bul_dyu_guj_tig_cze_spa_prs_ita_qcu_pan_slo_ger_zul_hau_ukr_heb_krd_mly_mol_swt_ctl_bam_tag_tha_amr_knd_ses_lda_tur_hin_ben_aze_swa_vie_wly_bem_xho_dgb	-0.865203977719952	-2.09377015771757	0.0390014238131732
692	hau_mol_dgb_lit_tig_heb_sod_nor_aze_uzb_fbf_mly_ewe_por_ger_bsq_cze_anl_bem_mnd_scr_swe_igb_mcd_dyu_guj_fin_ven_bam_est_bul_owc_geo_ukr_arw_afr_ben_aeg_amh_slo_hun_ses_tag_prs_ind_jpn_knd_kor_urd_alb_akn_svk_mao_eng_wly_sun_cnt_rus_swa_grk_amr_glc_bos_lat_ctl_qcu_fre_pan_spa_tsw_sid_krd_gam_rom_bat_hin_yor_pol_xho_jav_tha_mlt_tml_swt_lda_tur_dut_ita_azi_zul_vie_chh_tsn_cic_moo	-0.525385389613499	-1.25107044962473	0.21404689551327
693	amh_grk_fbf_fre_gam_mlt_heb_urd_aze_uzb_yor_mao_moo_cze_mol_bsq_mcd_aeg_swa_cnt_pol_scr_igb_por_ewe_hin_hun_zul_dyu_est_ctl_sid_geo_spa_ger_nor_rus_chh_wly_ukr_fin_xho_ind_slo_jav_jpn_tml_kor_arw_glc_cic_eng_tag_afr_hau_mly_mnd_ben_swt_prs_tig_rom_dut_svk_krd_qcu_guj_bul_alb_akn_owc_bos_sod_pan_bat_swe_dgb_lit_tsw_sun_tha_amr_knd_ses_bem_tur_lat_ita_azi_bam_vie_anl_tsn_lda_ven	-1.00725414909736	-2.45449469034988	0.0159687504182655
694	amr_ben_yor_afr_mlt_hau_amh_dut_uzb_aze_bam_bat_zul_scr_nor_bsq_swe_wly_bem_mnd_svk_rom_tsn_urd_fbf_pol_est_dyu_igb_fin_fre_heb_geo_mol_alb_rus_grk_sid_anl_guj_hun_ewe_mly_krd_tag_jpn_knd_kor_glc_spa_dgb_ctl_jav_mcd_gam_mao_cnt_ita_swa_ukr_aeg_prs_ger_eng_cze_qcu_slo_bos_pan_lda_sod_lit_chh_por_sun_arw_akn_bul_moo_ind_tha_tig_tml_cic_tsw_tur_hin_lat_azi_ven_vie_owc_swt_ses_xho	0.275562300855008	0.649561442517199	0.517576687047686
695	amr_ita_akn_dut_tig_hau_sod_nor_azi_aze_ven_tag_cic_mol_por_bsq_urd_heb_swa_mnd_grk_lat_bem_pan_xho_ctl_est_lda_dyu_fin_cze_wly_geo_arw_mcd_prs_lit_gam_anl_alb_hun_ewe_sun_bos_mly_jpn_tml_kor_swe_rom_moo_hin_ind_afr_owc_bat_cnt_fre_zul_guj_mlt_krd_ger_svk_spa_qcu_eng_pol_ukr_dgb_aeg_rus_sid_bul_jav_scr_yor_glc_ses_mao_tha_amh_knd_tsn_bam_uzb_ben_slo_tur_tsw_vie_chh_swt_fbf_igb	0.16554060038113	0.389521932517702	0.697780650418839
696	amr_eng_swt_mcd_anl_sod_chh_cze_azi_aze_xho_bat_dgb_alb_mol_bsq_ctl_aeg_moo_cnt_svk_krd_zul_spa_igb_prs_hun_fbf_cic_fin_ita_tig_geo_scr_rus_bos_grk_sid_heb_ben_est_lda_sun_guj_mao_jpn_tml_kor_fre_pan_tsw_bul_tag_ger_owc_mly_mnd_swe_bem_pol_wly_afr_hin_glc_lit_qcu_slo_ukr_arw_akn_amh_dut_gam_nor_ind_por_swa_urd_yor_jav_tha_hau_knd_ven_ses_tur_lat_rom_uzb_tsn_vie_mlt_ewe_bam_dyu	-0.298927016743228	-0.706687788920494	0.481527380177219
697	amh_por_swa_krd_wly_amr_sod_alb_tur_uzb_dyu_bat_igb_pol_grk_bsq_rom_tig_ses_mnd_nor_rus_tsn_bul_tsw_hin_hun_moo_fbf_est_guj_hau_geo_scr_cze_eng_pan_sid_heb_bos_fin_yor_ind_mcd_tag_jpn_tml_kor_mol_dut_bem_fre_mao_afr_mlt_sun_cnt_ukr_dgb_swe_chh_svk_lat_arw_lit_qcu_ita_ger_prs_ven_anl_urd_gam_ctl_jav_slo_cic_glc_lda_mly_tha_aeg_knd_zul_akn_aze_ben_spa_azi_ewe_vie_owc_swt_xho_bam	-0.659497896215035	-1.5794558874797	0.117626922757132
698	tig_svk_yor_pol_mlt_amh_sid_hin_aze_azi_swt_jav_xho_scr_nor_bsq_mcd_anl_zul_cnt_afr_fre_ven_dut_swa_krd_est_dgb_igb_hun_lat_wly_geo_bul_bos_rus_glc_amr_hau_rom_fin_tsw_sun_arw_bat_jpn_knd_kor_eng_grk_dyu_ger_ind_pan_aeg_tag_mnd_ita_cic_prs_heb_urd_spa_slo_cze_qcu_alb_mol_ukr_tsn_chh_ben_sod_swe_mao_guj_ewe_lit_fbf_mly_tha_owc_tml_moo_lda_uzb_ctl_por_tur_ses_vie_gam_bam_akn_bem	0.194435458288656	0.457702883992556	0.648233469845919
699	heb_mol_lda_rus_anl_sod_mlt_ctl_aze_tur_xho_sun_cic_mcd_spa_bsq_bos_amh_dgb_mnd_eng_alb_bem_urd_ven_guj_fin_yor_swt_hun_ita_amr_geo_bul_grk_ben_hin_chh_wly_krd_est_swa_ind_ukr_mao_jpn_knd_kor_dut_pol_igb_glc_jav_ger_owc_mly_cnt_afr_dyu_svk_sid_scr_slo_lat_rom_qcu_por_arw_lit_fbf_hau_prs_gam_pan_bat_fre_ewe_cze_zul_tag_tha_aeg_tml_tsn_akn_azi_swe_nor_uzb_tsw_vie_tig_moo_ses_bam	0.147845804275642	0.348089496634274	0.728559649908824
700	wly_ita_akn_lit_sod_amr_tig_mcd_aze_azi_tsn_bat_ses_ger_afr_bsq_swe_mlt_bam_cnt_svk_pan_yor_guj_cic_bos_hun_moo_xho_est_arw_aeg_geo_slo_cze_grk_nor_amh_gam_hin_fin_igb_jav_pol_sun_jpn_knd_kor_ukr_ctl_dgb_fre_ind_glc_anl_mly_mnd_lat_dyu_spa_sid_krd_por_dut_rus_qcu_scr_ben_alb_bem_heb_mol_chh_eng_mao_rom_zul_bul_tsw_tag_tha_hau_tml_swt_fbf_tur_prs_urd_uzb_ewe_vie_owc_lda_swa_ven	-0.429603781068426	-1.02106831000725	0.309870885679714
701	owc_bul_xho_alb_chh_mlt_amr_krd_uzb_aze_bem_mao_dgb_rus_pol_bsq_ukr_heb_fbf_mnd_nor_hin_swt_eng_cic_svk_hun_ses_dyu_est_guj_sod_geo_ita_mol_afr_lat_anl_amh_ben_fin_akn_tag_cze_mly_jpn_tml_kor_bos_pan_swa_spa_bat_swe_aeg_sun_cnt_ctl_tsw_mcd_sid_lit_slo_grk_urd_qcu_ger_por_fre_zul_tig_rom_hau_dut_ind_scr_moo_glc_lda_jav_tha_wly_knd_ewe_yor_azi_arw_prs_tur_ven_vie_gam_igb_bam_tsn	-0.794362408743594	-1.91399311252066	0.0586959010605975
702	hau_swe_fbf_pan_amr_anl_owc_svk_uzb_aze_bam_sun_ewe_por_lit_bsq_bul_sod_bem_mnd_eng_ger_swt_pol_ses_ctl_fin_cic_lda_hun_ukr_heb_geo_glc_grk_dut_hin_mlt_sid_krd_est_igb_jav_nor_ind_jpn_knd_kor_spa_guj_tsn_mcd_tag_bos_aeg_mao_cnt_alb_moo_arw_gam_fre_rom_scr_prs_qcu_afr_slo_rus_xho_chh_mol_tig_lat_mly_ita_ven_ben_dyu_bat_tha_amh_tml_swa_dgb_tur_cze_urd_azi_zul_vie_wly_akn_tsw_yor	-0.0685693302230317	-0.161494595203627	0.872054192499573
703	aeg_ita_xho_krd_heb_hau_chh_urd_aze_tur_ses_ind_dgb_swe_afr_bsq_rom_mlt_yor_mnd_eng_svk_fbf_alb_tsn_scr_hun_igb_swt_est_prs_gam_geo_pol_bul_ger_glc_amr_wly_dut_fin_tsw_jav_grk_tag_jpn_knd_kor_fre_mcd_ven_cze_sun_guj_owc_mao_cnt_pan_swa_spa_sod_ben_ctl_rus_hin_qcu_arw_bos_por_cic_tig_lat_anl_lit_mly_nor_lda_mol_moo_bat_tha_sid_tml_ewe_dyu_uzb_slo_ukr_azi_akn_vie_amh_bem_bam_zul	-0.032582925985482	-0.0767531601984091	0.938984794600556
704	chh_afr_bem_dut_aeg_hau_amr_rus_tur_aze_akn_jav_dyu_mol_spa_bsq_hin_owc_bam_cnt_krd_ger_ewe_svk_moo_pan_hun_swa_xho_est_glc_amh_geo_pol_mcd_eng_scr_anl_tig_lat_fin_swt_sun_urd_bat_jpn_knd_kor_ita_guj_zul_fre_tag_bos_wly_mly_mnd_por_ses_ben_gam_swe_alb_grk_ctl_qcu_prs_bul_arw_fbf_sod_slo_heb_ukr_mao_rom_dgb_cze_lda_ind_tha_mlt_tml_cic_tsn_uzb_nor_lit_azi_ven_vie_sid_yor_tsw_igb	-0.0486404748708042	-0.114573078566892	0.909030518777258
705	amr_lat_ewe_krd_heb_mlt_anl_ctl_uzb_azi_xho_bat_bem_rus_grk_bsq_guj_owc_cic_mnd_ben_swe_dyu_arw_lda_mcd_est_moo_zul_hun_nor_gam_geo_ita_eng_dut_mol_wly_aeg_afr_fin_ven_ind_ukr_mly_jpn_tml_kor_slo_pan_akn_rom_sun_svk_chh_tag_cnt_prs_tsn_bul_hau_alb_hin_fre_urd_qcu_bos_pol_por_yor_sid_ger_sod_lit_mao_spa_igb_scr_swa_jav_tha_tig_knd_ses_tsw_tur_cze_glc_aze_swt_vie_amh_dgb_fbf_bam	-0.38712968815335	-0.915887458083327	0.362094746633736
706	aeg_ger_fbf_swe_chh_anl_heb_mcd_uzb_aze_ven_tag_xho_nor_cze_bsq_afr_mlt_tsw_mnd_svk_alb_tsn_pol_swa_bos_hun_moo_akn_est_bul_amh_geo_por_rom_urd_eng_sod_tig_lat_fin_ses_jav_dut_bat_jpn_knd_kor_lit_krd_ewe_fre_ind_prs_wly_mao_cnt_scr_zul_glc_owc_grk_hin_mol_ita_qcu_ben_ukr_guj_swt_sid_ctl_hau_spa_mly_rus_bam_arw_cic_sun_tha_gam_tml_yor_dyu_azi_slo_pan_tur_bem_vie_amr_igb_lda_dgb	-0.868162653922774	-2.10125574226904	0.038322968405095
707	tig_slo_xho_pan_sod_amh_hau_mcd_uzb_aze_zul_mao_ven_ben_por_bsq_lat_owc_yor_cnt_scr_guj_moo_bos_swa_rus_hun_ewe_lda_est_glc_heb_geo_svk_cze_lit_arw_amr_aeg_urd_fin_tsn_mly_bul_sun_jpn_knd_kor_pol_swe_swt_hin_ind_alb_chh_bat_mnd_krd_ses_prs_sid_ita_fre_dut_ukr_qcu_rom_afr_ger_fbf_wly_eng_anl_ctl_jav_mol_bem_nor_dgb_tag_tha_gam_tml_tsw_dyu_tur_grk_spa_azi_cic_vie_mlt_igb_akn_bam	-0.66378757863808	-1.59019346508035	0.115185020955855
708	hau_mcd_igb_krd_wly_heb_amr_cze_azi_aze_tsw_mly_ses_glc_mol_bsq_fre_aeg_swt_cnt_afr_svk_cic_bul_swa_rus_est_bam_lda_fin_guj_chh_geo_dut_lat_ita_bos_sid_anl_slo_hun_fbf_bat_prs_mao_jpn_tml_kor_grk_ctl_moo_alb_jav_pol_amh_tag_mnd_ben_ven_arw_owc_swe_eng_urd_pan_qcu_spa_ukr_por_xho_tig_hin_mlt_ger_sun_lit_dyu_rom_bem_ind_tha_sod_knd_zul_yor_tur_scr_nor_uzb_akn_vie_gam_ewe_tsn_dgb	-0.0198828290481722	-0.0468097316356811	0.962765245427579
709	amr_ben_cic_swe_chh_sid_wly_afr_azi_tur_bam_jav_swa_guj_bul_bsq_lit_hau_xho_cnt_hin_svk_ewe_slo_ses_lat_hun_tsw_dgb_fin_arw_owc_geo_ukr_prs_cze_krd_amh_anl_eng_est_tsn_mao_pol_tag_jpn_tml_kor_mcd_spa_zul_grk_mly_ger_sod_sun_mnd_mol_igb_bos_heb_rom_fre_urd_dut_qcu_por_ita_scr_fbf_aeg_ctl_tig_alb_ind_glc_yor_nor_swt_bat_tha_gam_knd_lda_dyu_uzb_rus_pan_aze_ven_vie_mlt_bem_akn_moo	-0.123717904514828	-0.292112129092017	0.770851544653041
710	sid_ger_akn_mcd_tig_sod_aeg_dut_uzb_azi_dgb_sun_swa_bos_bul_bsq_glc_anl_xho_cnt_urd_afr_moo_ben_igb_lit_est_ven_lda_fin_grk_mlt_geo_pan_fre_swe_ukr_amr_owc_krd_hun_zul_ind_pol_mly_jpn_tml_kor_ita_spa_tsw_cze_tag_lat_gam_bat_mnd_rom_ses_svk_chh_hin_eng_arw_guj_qcu_rus_prs_mol_tsn_hau_nor_heb_ctl_jav_por_dyu_alb_bem_mao_tha_amh_knd_ewe_fbf_tur_scr_slo_aze_cic_vie_wly_swt_yor_bam	-0.56197332066758	-1.34022167262319	0.183438432341844
711	owc_rom_xho_cze_gam_amr_amh_pol_uzb_azi_swt_ind_tsw_grk_mcd_bsq_ger_aeg_bem_mnd_rus_prs_cic_por_akn_alb_est_bam_yor_hun_eng_mlt_geo_hin_ben_pan_lit_chh_sid_afr_fin_lda_sun_lat_mao_jpn_tml_kor_krd_svk_ewe_glc_mly_ctl_heb_jav_cnt_spa_swa_arw_hau_ita_mol_bos_guj_qcu_ukr_urd_scr_igb_wly_slo_tig_dut_tag_fre_moo_bul_ses_bat_tha_anl_knd_tsn_dgb_aze_nor_swe_tur_zul_vie_sod_fbf_dyu_ven	-0.472587667906075	-1.12379573702239	0.26399216637099
712	wly_urd_zul_pan_mlt_sid_hau_spa_aze_uzb_swt_jav_moo_lat_ukr_bsq_arw_aeg_tsn_cnt_ctl_krd_bam_por_ven_mol_est_yor_lda_fin_guj_amr_geo_rom_fre_ben_swe_heb_sod_cze_hun_ses_bat_afr_sun_jpn_knd_kor_ger_hin_dyu_prs_ind_glc_chh_mly_mnd_bul_xho_eng_amh_slo_pol_bos_mcd_qcu_ita_dut_grk_cic_tig_rus_anl_lit_mao_scr_swa_svk_tsw_tag_tha_owc_tml_akn_fbf_azi_nor_alb_tur_igb_vie_gam_bem_ewe_dgb	-0.274533058336175	-0.648978900835207	0.517951474983019
713	hau_spa_moo_pol_sid_chh_amr_scr_uzb_tur_dgb_bat_cic_krd_swe_bsq_urd_mlt_tsn_mnd_mcd_fre_yor_bul_ven_ctl_fin_dyu_akn_hun_svk_gam_geo_glc_slo_alb_arw_tig_sod_prs_est_bam_mly_eng_sun_jpn_knd_kor_bos_rus_lda_hin_ind_ger_amh_tag_cnt_guj_bem_rom_owc_afr_ukr_lat_ben_qcu_mol_pan_grk_ses_anl_dut_heb_cze_mao_lit_tsw_nor_igb_jav_tha_wly_tml_swt_xho_azi_por_ita_aze_fbf_vie_aeg_swa_ewe_zul	-0.287689439007867	-0.681177082482406	0.497452103003927
714	sod_alb_swt_ben_amh_anl_amr_rom_aze_tur_swa_mao_bam_pan_glc_bsq_cze_tig_lda_mnd_rus_spa_cic_urd_moo_krd_est_fbf_yor_fin_ctl_chh_geo_pol_ita_prs_lit_sid_aeg_grk_hun_zul_tag_swe_jav_jpn_knd_kor_arw_svk_xho_dut_mly_bul_mlt_bat_cnt_scr_ses_lat_wly_mol_fre_ukr_nor_qcu_ger_guj_eng_ewe_owc_hin_heb_por_ind_slo_igb_afr_akn_sun_tha_gam_tml_tsn_ven_azi_bos_mcd_uzb_dyu_vie_hau_tsw_dgb_bem	-0.0186090542883833	-0.0438215179553876	0.965140627144674
715	amr_spa_tsn_glc_wly_sod_mlt_hin_aze_tur_moo_ind_ses_ita_krd_bsq_urd_owc_swt_cnt_lat_rus_cic_fre_ewe_swe_fin_fbf_tsw_hun_pol_hau_geo_pan_afr_bos_scr_gam_chh_arw_est_akn_sun_rom_bat_jpn_tml_kor_lit_prs_bam_dut_mly_mol_amh_jav_mnd_mcd_xho_slo_sid_cze_grk_ctl_svk_qcu_bul_por_ben_ven_anl_alb_aeg_guj_mao_ger_igb_eng_bem_tag_tha_heb_knd_dyu_dgb_azi_nor_ukr_uzb_swa_vie_tig_yor_lda_zul	-0.496311714109012	-1.18093124150582	0.240641399277862
716	gam_lat_fbf_krd_amh_heb_wly_bul_uzb_aze_tsw_mao_zul_dut_guj_bsq_mcd_chh_yor_cnt_ben_svk_swa_afr_cic_scr_hun_ewe_akn_fin_bos_sod_geo_slo_arw_hin_mol_hau_sid_ger_est_lda_mly_alb_sun_jpn_tml_kor_fre_swe_swt_ctl_ind_glc_mlt_bat_mnd_rus_tsn_nor_aeg_grk_ita_pan_urd_qcu_rom_por_pol_igb_owc_cze_amr_ukr_tag_lit_ses_spa_dyu_jav_tha_tig_knd_dgb_bem_tur_prs_eng_azi_xho_vie_anl_bam_ven_moo	0.0305689419114723	0.0720463254103439	0.94271975764694
717	gam_pan_lda_cze_amh_chh_aeg_hin_azi_aze_swt_bat_swa_urd_fre_bsq_pol_amr_fbf_mnd_mol_nor_akn_lit_moo_guj_hun_tsn_ses_est_ben_owc_geo_ger_mcd_ctl_swe_mlt_wly_eng_fin_tsw_mly_bos_ind_jpn_knd_kor_alb_afr_dgb_glc_jav_arw_hau_mao_cnt_grk_igb_lat_sid_scr_krd_ukr_spa_qcu_slo_bul_dut_xho_anl_rom_tig_rus_sun_prs_cic_por_yor_tag_tha_heb_tml_dyu_ewe_tur_svk_ita_uzb_bem_vie_sod_bam_ven_zul	-0.397292152309262	-0.941985459548152	0.348640619756168
718	amh_spa_lda_urd_anl_tig_sid_mol_uzb_tur_tsn_mly_igb_glc_bos_bsq_pan_heb_cic_cnt_bul_alb_dgb_slo_moo_ben_est_akn_zul_hun_ctl_aeg_geo_eng_afr_ita_svk_amr_mlt_por_fin_bem_tag_swe_bat_jpn_tml_kor_cze_mcd_dyu_krd_ind_fre_owc_sun_mnd_scr_ven_prs_sod_rom_rus_ukr_guj_qcu_hin_dut_pol_xho_wly_arw_chh_grk_mao_ger_bam_lit_swa_jav_tha_hau_knd_ses_fbf_aze_nor_lat_azi_tsw_vie_gam_yor_ewe_swt	-0.600354964927518	-1.43400154086338	0.154925660571784
719	sod_eng_bam_ita_amh_wly_tig_lat_tur_azi_dyu_ind_bem_pan_ben_bsq_swe_hau_ven_cnt_mcd_nor_yor_afr_ses_spa_fin_dgb_cic_hun_prs_amr_geo_bul_grk_rus_ctl_gam_chh_arw_est_zul_bat_slo_sun_jpn_knd_kor_scr_lit_fbf_ger_mly_urd_sid_mao_mnd_hin_swa_fre_aeg_dut_cze_por_svk_qcu_krd_ukr_rom_moo_anl_mol_owc_bos_jav_alb_xho_pol_lda_tag_tha_mlt_tml_igb_tsw_uzb_glc_guj_aze_tsn_vie_heb_akn_ewe_swt	-0.184835287797372	-0.436778898840584	0.663284146965104
720	sid_ukr_swa_bos_anl_amr_owc_swe_tur_azi_akn_sun_dyu_krd_dut_bsq_rom_chh_xho_cnt_spa_ben_dgb_cze_igb_fre_hun_cic_fbf_est_por_wly_geo_pan_bul_mol_alb_amh_gam_rus_fin_bam_mao_ita_jav_jpn_knd_kor_lat_prs_yor_glc_tag_pol_hau_bat_mnd_arw_ven_lit_heb_nor_afr_mcd_ctl_qcu_eng_ger_svk_lda_sod_guj_tig_scr_mly_hin_ses_urd_tsn_ind_tha_aeg_tml_bem_swt_uzb_grk_slo_aze_moo_vie_mlt_zul_ewe_tsw	0.435451296341546	1.02833858175533	0.306457741743389
721	aeg_glc_moo_hin_hau_amh_chh_mcd_tur_azi_bam_jav_igb_ben_alb_bsq_bul_amr_cic_cnt_ita_rus_swt_mol_dyu_dut_hun_ses_bem_est_afr_heb_geo_bos_guj_pol_krd_mlt_tig_ukr_fin_ewe_tag_ger_bat_jpn_knd_kor_nor_arw_xho_scr_mao_lit_anl_sun_mnd_lat_tsw_urd_owc_ctl_grk_spa_svk_qcu_prs_rom_por_fbf_gam_pan_sod_slo_ind_eng_dgb_cze_lda_mly_tha_wly_tml_zul_ven_uzb_fre_swe_aze_swa_vie_sid_yor_akn_tsn	-0.567829915010488	-1.35315582478857	0.179286042785412
722	gam_eng_fbf_swe_mlt_sod_heb_alb_azi_uzb_ven_mly_tsn_scr_prs_bsq_pol_owc_swa_mnd_ita_krd_ewe_ctl_tsw_bul_est_akn_bam_hun_mcd_wly_geo_slo_ben_dut_guj_amr_tig_afr_fin_ses_mao_rus_ind_jpn_knd_kor_fre_ukr_zul_lit_bat_glc_amh_tag_cnt_grk_yor_arw_aeg_nor_hin_urd_mol_qcu_rom_lat_pan_igb_sid_svk_chh_spa_jav_bos_cic_ger_swt_sun_tha_hau_tml_xho_bem_tur_cze_por_aze_dgb_vie_anl_lda_dyu_moo	-0.462444681512505	-1.10027114765011	0.274053840952245
723	anl_fre_dyu_dut_wly_aeg_amr_ctl_tur_uzb_lda_sun_igb_cze_bul_bsq_afr_sid_zul_mnd_pan_ger_bem_nor_akn_hin_fin_swa_fbf_hun_lit_tig_geo_arw_alb_bos_svk_chh_mlt_grk_est_dgb_bat_ben_ind_jpn_knd_kor_eng_por_ses_swe_jav_slo_owc_tag_cnt_prs_ven_krd_amh_rus_scr_mcd_pol_qcu_ita_spa_urd_moo_gam_mol_hau_ukr_mly_guj_ewe_lat_xho_mao_tha_heb_tml_cic_tsw_azi_rom_glc_aze_swt_vie_sod_bam_tsn_yor	-0.88306238162483	-2.1349542359467	0.0353935162493411
724	anl_scr_lda_guj_owc_hau_mlt_lit_azi_uzb_xho_mao_fbf_ukr_lat_bsq_rom_amh_ses_cnt_hin_prs_cic_krd_tsn_ctl_est_yor_moo_hun_nor_gam_geo_alb_urd_svk_mcd_aeg_sid_por_fin_tsw_mly_pol_ind_jpn_knd_kor_eng_pan_akn_bos_tag_slo_chh_bat_mnd_bul_igb_ita_heb_ger_dut_cze_ben_qcu_rus_afr_arw_dgb_amr_spa_sod_grk_sun_mol_swa_fre_bem_jav_tha_tig_tml_dyu_swt_aze_glc_swe_tur_bam_vie_wly_ven_zul_ewe	-0.165183128873955	-0.390150018642126	0.697317775253312
725	amr_fre_fbf_guj_aeg_gam_amh_slo_azi_aze_igb_sun_swa_grk_mol_bsq_swe_hau_dgb_mnd_nor_ctl_bem_mcd_xho_glc_hun_tsn_cic_est_svk_mlt_geo_eng_ben_ita_hin_sid_anl_krd_fin_ses_ind_lit_jav_jpn_knd_kor_lat_pol_swt_ukr_mao_pan_heb_tag_cnt_rom_yor_scr_owc_bul_urd_por_spa_qcu_rus_ger_afr_dyu_wly_alb_sod_prs_bat_bos_tsw_cze_ven_mly_tha_tig_tml_zul_lda_uzb_arw_dut_tur_ewe_vie_chh_bam_akn_moo	-0.0492018229740467	-0.115878485740076	0.907998696886792
726	amr_grk_fbf_arw_gam_mlt_sid_swe_aze_uzb_cic_mly_swt_afr_pol_bsq_rom_anl_xho_mnd_ben_mol_dyu_cze_dgb_pan_est_bem_ewe_fin_glc_sod_geo_ctl_alb_svk_nor_chh_aeg_lit_hun_zul_jav_scr_mao_jpn_knd_kor_eng_rus_ven_lat_tag_hin_hau_bat_cnt_prs_bam_urd_wly_ukr_fre_krd_guj_qcu_slo_ita_spa_tsn_heb_ger_amh_bos_sun_mcd_akn_dut_tsw_ind_tha_tig_tml_igb_swa_azi_por_bul_tur_ses_vie_owc_lda_yor_moo	-0.326063373149167	-0.771623904240693	0.442293457907464
727	owc_ukr_xho_ben_hau_wly_chh_fre_uzb_tur_ses_bat_dgb_afr_lat_bsq_ger_sod_lda_cnt_dut_mcd_tsw_hin_ewe_guj_est_bam_swt_fin_rom_amh_geo_cze_svk_urd_spa_mlt_gam_rus_hun_tsn_sun_mol_mly_jpn_tml_kor_grk_prs_dyu_glc_jav_swe_amr_tag_mnd_ctl_akn_krd_sid_bul_bos_eng_lit_qcu_scr_slo_ita_fbf_aeg_pol_anl_nor_ind_por_swa_alb_cic_mao_tha_tig_knd_yor_igb_azi_arw_pan_aze_bem_vie_heb_zul_moo_ven	0.309078875576987	0.728267484780602	0.468279641495193
728	gam_hin_dyu_krd_hau_mlt_aeg_ita_aze_uzb_cic_ind_akn_dut_lat_bsq_urd_sod_tsn_cnt_grk_prs_swa_ben_xho_cze_fin_yor_ses_hun_pan_sid_geo_rom_eng_slo_lit_owc_anl_glc_est_fbf_tag_mol_sun_jpn_knd_kor_bul_afr_ven_ukr_bat_svk_heb_mly_mnd_guj_ewe_nor_chh_ctl_spa_arw_mcd_qcu_por_pol_alb_dgb_amh_ger_amr_swe_mao_scr_bem_bos_swt_jav_tha_wly_tml_zul_tsw_tur_rus_fre_azi_bam_vie_tig_moo_igb_lda	-0.191836626176936	-0.452463820560819	0.651988569629045
729	hau_cze_dgb_scr_aeg_mlt_sod_ben_aze_azi_dyu_ind_tsw_lat_spa_bsq_mcd_owc_xho_cnt_rus_rom_ses_alb_ewe_lit_est_yor_bem_fin_krd_amh_geo_ger_hin_urd_ctl_chh_anl_por_hun_fbf_mao_pan_mly_jpn_tml_kor_guj_ukr_igb_dut_bat_pol_sid_jav_mnd_ita_akn_prs_tig_glc_mol_slo_eng_qcu_svk_bos_swe_tsn_wly_bul_gam_nor_tag_fre_swt_arw_zul_sun_tha_heb_knd_moo_lda_uzb_afr_grk_tur_cic_vie_amr_bam_ven_swa	-0.738185103927374	-1.77312134116167	0.0794824750544126
730	wly_ben_xho_nor_hau_sod_gam_arw_azi_aze_bem_jav_ven_por_ita_bsq_rus_chh_swt_mnd_hin_bos_tsw_guj_tsn_ctl_hun_cic_igb_fin_dut_mlt_geo_scr_pan_fre_slo_sid_heb_lat_est_bam_sun_mol_mao_jpn_knd_kor_lit_alb_zul_urd_ind_ger_amh_bat_cnt_krd_dgb_glc_tig_cze_rom_prs_bul_qcu_afr_eng_svk_yor_amr_grk_aeg_mcd_mly_pol_ses_swe_dyu_tag_tha_anl_tml_akn_ewe_uzb_ukr_spa_tur_swa_vie_owc_lda_fbf_moo	-0.379582765928567	-0.901210316276599	0.369804470921326
731	amh_ita_fbf_ben_mlt_sod_owc_hin_tur_uzb_xho_jav_igb_ger_lat_bsq_slo_gam_akn_mnd_fre_pan_dyu_prs_ven_por_est_swt_moo_hun_arw_aeg_geo_ctl_glc_svk_cze_chh_wly_alb_fin_tsn_bat_swe_mao_jpn_knd_kor_ukr_dut_yor_bul_tag_afr_sid_ind_cnt_lit_swa_nor_anl_guj_mol_pol_rus_qcu_bos_grk_rom_bem_heb_krd_tig_scr_sun_mcd_ewe_spa_cic_mly_tha_hau_tml_lda_tsw_azi_urd_eng_aze_bam_vie_amr_zul_dgb_ses	-0.121065172640606	-0.286723514833576	0.774961840651885
732	wly_pol_swt_guj_gam_heb_tig_ukr_uzb_tur_igb_ind_xho_prs_ger_bsq_bul_anl_lda_cnt_nor_rus_fbf_krd_tsn_por_hun_akn_cic_fin_swe_owc_geo_dut_alb_slo_ben_hau_mlt_urd_est_dgb_mao_scr_bat_jpn_tml_kor_rom_pan_tsw_afr_sun_lat_sod_tag_mnd_fre_ewe_ita_amr_eng_cze_ctl_mol_qcu_arw_bos_grk_moo_amh_glc_aeg_mcd_jav_hin_dyu_svk_bam_mly_tha_sid_knd_swa_zul_aze_spa_lit_azi_bem_vie_chh_ses_ven_yor	0.0554846182542985	0.130568230627762	0.896398892894368
733	aeg_cze_zul_rus_mlt_sid_tig_eng_aze_uzb_bam_mao_bem_svk_ben_bsq_ita_hau_tsw_cnt_pol_por_lda_ctl_xho_glc_fin_cic_dgb_est_swe_owc_geo_nor_krd_guj_arw_gam_chh_mcd_hun_ven_bat_lat_sun_jpn_knd_kor_lit_spa_swt_urd_ind_bos_amr_jav_mnd_scr_yor_fre_amh_bul_dut_grk_slo_qcu_alb_rom_mol_ewe_sod_afr_heb_ukr_tag_hin_swa_pan_igb_mly_tha_wly_tml_fbf_ses_azi_prs_ger_tur_akn_vie_anl_tsn_moo_dyu	-0.305681844923399	-0.723227836445431	0.471354997546002
734	mlt_hin_zul_dut_sid_hau_wly_rus_tur_aze_ewe_jav_akn_pan_guj_bsq_bul_heb_tsw_mnd_eng_fre_swt_ben_moo_afr_hun_lda_swa_est_lit_gam_geo_mcd_pol_mol_rom_sod_anl_swe_fin_ven_bat_grk_tag_jpn_knd_kor_lat_alb_bem_nor_sun_ger_owc_mly_cnt_ita_yor_por_aeg_arw_urd_ctl_cze_qcu_ukr_glc_prs_igb_amh_bos_chh_krd_mao_scr_xho_svk_dgb_ind_tha_tig_tml_ses_bam_azi_spa_slo_uzb_cic_vie_amr_tsn_dyu_fbf	-0.783155565981151	-1.88464455130321	0.0626007672605671
735	wly_rom_ewe_nor_owc_gam_tig_scr_azi_uzb_fbf_mly_swt_swe_mcd_bsq_eng_aeg_tsw_mnd_svk_por_swa_ctl_bem_spa_fin_tsn_igb_hun_ita_hau_geo_fre_afr_alb_rus_amh_anl_ukr_est_yor_ind_grk_bat_jpn_knd_kor_hin_slo_akn_lit_tag_pol_sod_sun_cnt_dut_xho_prs_mlt_ben_guj_urd_cze_qcu_bul_bos_lat_ven_chh_pan_sid_krd_jav_mol_bam_glc_cic_mao_tha_amr_tml_dyu_zul_aze_ger_arw_tur_dgb_vie_heb_ses_moo_lda	-1.20069769005676	-2.97408169505972	0.00374298435236606
736	tig_afr_tsn_krd_wly_aeg_owc_lit_azi_tur_yor_ind_dyu_rom_mcd_bsq_ctl_chh_zul_cnt_prs_cze_bem_glc_cic_fre_fin_dgb_bam_hun_eng_amh_geo_ukr_nor_bul_pan_heb_sod_lat_est_ven_mao_urd_sun_jpn_knd_kor_pol_swe_xho_por_mly_svk_mlt_jav_mnd_bos_fbf_alb_anl_slo_hin_mol_guj_qcu_ger_dut_grk_moo_sid_arw_gam_scr_bat_rus_ses_spa_igb_tag_tha_amr_tml_akn_tsw_uzb_ita_ben_aze_swt_vie_hau_swa_ewe_lda	-0.925268988104287	-2.24808798998492	0.0269332088715107
737	amr_rus_igb_urd_aeg_tig_gam_arw_tur_azi_akn_sun_ses_scr_bos_bsq_ben_owc_fbf_mnd_glc_rom_bam_ukr_yor_fre_fin_tsw_cic_est_ctl_sid_geo_lit_ita_grk_afr_amh_chh_pol_hun_ewe_jav_por_mly_jpn_knd_kor_mol_ger_zul_nor_bat_bul_hau_mao_cnt_krd_xho_eng_wly_spa_swe_pan_svk_qcu_dut_lat_slo_bem_mlt_cze_anl_guj_ind_prs_ven_alb_dyu_tag_tha_sod_tml_tsn_dgb_uzb_hin_mcd_aze_moo_vie_heb_swt_lda_swa	0.00453006670948099	0.0106642642770698	0.991514152857051
738	sod_ita_lda_rus_hau_amr_amh_grk_aze_tur_tsn_jav_tsw_arw_lit_bsq_dut_wly_yor_cnt_por_glc_zul_urd_igb_nor_hun_bem_fbf_fin_fre_heb_geo_bos_spa_hin_svk_aeg_sid_ctl_est_ses_tag_ben_ind_jpn_knd_kor_ger_eng_dyu_krd_mao_cze_owc_sun_mnd_swe_cic_mol_anl_guj_lat_alb_pan_qcu_afr_bul_ukr_moo_mlt_scr_tig_prs_bat_mcd_swt_slo_swa_mly_tha_chh_tml_akn_dgb_uzb_pol_rom_azi_ewe_vie_gam_xho_bam_ven	-0.155906661274443	-0.368890399905021	0.713047904196156
739	aeg_lat_fbf_mcd_amr_owc_mlt_rus_tur_uzb_cic_bat_bem_swe_ctl_bsq_pol_sod_zul_cnt_lit_prs_swt_arw_moo_ben_est_dgb_igb_hun_glc_chh_geo_krd_ita_slo_hin_hau_sid_mol_fin_tsw_sun_scr_tag_jpn_knd_kor_afr_eng_ses_grk_ind_svk_amh_jav_mnd_fre_ewe_ger_heb_nor_pan_alb_urd_qcu_por_dut_ukr_bam_gam_cze_anl_spa_mly_bul_tsn_guj_akn_mao_tha_wly_tml_dyu_yor_azi_rom_bos_aze_ven_vie_tig_swa_xho_lda	-0.119377015235405	-0.281687173610974	0.778809236572887
740	sid_alb_bem_slo_mlt_owc_aeg_eng_azi_aze_tsw_ind_ses_nor_svk_bsq_dut_amh_cic_mnd_grk_pol_moo_cze_tsn_swe_hun_ven_yor_est_ukr_sod_geo_ctl_rus_ger_mcd_anl_gam_bul_fin_lda_bat_rom_jav_jpn_tml_kor_ben_pan_fbf_scr_sun_lat_amr_mao_cnt_mol_akn_glc_hau_fre_por_prs_arw_qcu_krd_afr_urd_dgb_wly_hin_chh_ita_mly_lit_dyu_guj_ewe_tag_tha_tig_knd_xho_bam_tur_bos_spa_uzb_igb_vie_heb_swa_swt_zul	-0.438227027336602	-1.04429424405065	0.299056147554959
741	anl_por_ven_slo_hau_owc_aeg_guj_uzb_azi_dgb_jav_lda_swe_eng_bsq_urd_sod_igb_mnd_pol_mcd_zul_fre_akn_cze_fin_fbf_cic_est_nor_amh_geo_scr_grk_ukr_lat_mlt_heb_dut_hun_xho_bat_hin_ind_jpn_tml_kor_bul_ger_yor_ctl_tag_mol_chh_mao_cnt_lit_dyu_ben_gam_rom_alb_pan_bos_qcu_afr_arw_glc_bem_amr_svk_wly_ita_mly_krd_moo_rus_ses_sun_tha_sid_knd_ewe_tsn_tur_spa_prs_aze_swt_vie_tig_swa_bam_tsw	-0.646742292943038	-1.54677220129811	0.125314482901201
742	wly_scr_cic_alb_mlt_gam_heb_eng_azi_aze_tsn_mao_bam_glc_hin_bsq_lit_amr_fbf_cnt_svk_cze_xho_pol_ses_dut_est_swa_moo_hun_mol_tig_geo_mcd_slo_krd_swe_owc_sid_ita_fin_lda_tag_ctl_mly_jpn_knd_kor_ger_spa_akn_guj_bat_ukr_amh_ind_mnd_bul_tsw_arw_aeg_lat_nor_pan_fre_qcu_ben_rom_bos_dgb_sod_por_anl_grk_sun_urd_dyu_prs_ven_jav_tha_hau_tml_bem_yor_tur_rus_afr_uzb_zul_vie_chh_igb_swt_ewe	0.695348731984731	1.65239901478381	0.101825641389618
743	sod_afr_akn_eng_tig_chh_gam_spa_aze_tur_dgb_jav_ven_pol_slo_bsq_por_heb_bem_cnt_rus_prs_zul_mcd_xho_krd_fin_swt_fbf_est_dut_mlt_geo_cze_ben_grk_fre_aeg_amr_hin_hun_ses_mly_bos_tag_jpn_tml_kor_ctl_scr_bam_ger_ind_lit_amh_sun_mnd_alb_tsn_urd_owc_lat_svk_swe_rom_qcu_bul_arw_mol_tsw_anl_ukr_hau_nor_bat_guj_lda_glc_igb_mao_tha_sid_knd_swa_yor_azi_pan_ita_uzb_ewe_vie_wly_cic_moo_dyu	-0.233249243455593	-0.551229453542581	0.582798333861432
744	anl_rom_igb_ger_amh_sod_mlt_prs_aze_azi_zul_tag_swt_ita_rus_bsq_grk_tig_ven_mnd_mol_swe_yor_lit_swa_por_fin_fbf_dyu_hun_krd_owc_geo_dut_eng_svk_fre_sid_amr_cze_est_xho_sun_nor_jav_jpn_knd_kor_bos_arw_lda_lat_mly_hin_hau_bat_cnt_mcd_dgb_guj_heb_alb_afr_pan_spa_qcu_scr_urd_ukr_tsn_chh_glc_wly_bul_ind_ben_cic_ctl_ewe_mao_tha_aeg_tml_moo_ses_tur_pol_slo_uzb_bam_vie_gam_bem_akn_tsw	-0.430128593178936	-1.02108726066756	0.30986195595455
745	chh_afr_ewe_ukr_sid_hau_sod_spa_azi_aze_igb_mly_bem_prs_slo_bsq_rus_wly_zul_cnt_mcd_pan_xho_ita_ven_arw_est_tsw_ses_fin_bos_anl_geo_urd_rom_dut_glc_gam_tig_nor_hun_dgb_jav_bul_bat_jpn_knd_kor_pol_cze_dyu_hin_tag_eng_mlt_sun_mnd_krd_tsn_swe_amr_mol_grk_por_scr_qcu_ger_guj_svk_fbf_amh_fre_heb_alb_ind_lat_moo_ctl_swa_mao_tha_aeg_tml_yor_akn_uzb_ben_lit_tur_swt_vie_owc_cic_bam_lda	-0.260573219517292	-0.615669630884385	0.539616416450225
746	chh_ukr_tsn_krd_anl_gam_aeg_ita_tur_azi_fbf_sun_moo_pol_spa_bsq_bul_mlt_igb_mnd_lat_hin_cic_rom_ewe_ctl_hun_swt_bam_est_pan_amr_geo_bos_urd_lit_mol_hau_heb_alb_fin_xho_jav_grk_bat_jpn_tml_kor_arw_mcd_bem_guj_mly_nor_wly_tag_cnt_dut_dgb_scr_sod_cze_fre_slo_eng_qcu_rus_afr_ben_zul_amh_swe_owc_prs_mao_ger_ses_por_dyu_ind_tha_tig_knd_yor_lda_uzb_svk_glc_aze_tsw_vie_sid_akn_ven_swa	-0.374326388377566	-0.888159195443182	0.376746473631562
747	anl_lit_cic_dut_hau_sod_tig_arw_azi_tur_tsn_ind_dgb_ukr_rom_bsq_guj_chh_fbf_mnd_urd_scr_ses_afr_bam_mcd_est_zul_igb_hun_spa_mlt_geo_eng_prs_swe_bos_amr_gam_rus_fin_bem_tag_nor_mao_jpn_tml_kor_glc_ita_ewe_grk_jav_lat_aeg_sun_cnt_ben_swa_krd_wly_svk_cze_slo_por_qcu_bul_alb_mol_akn_sid_pan_owc_hin_bat_ger_yor_pol_moo_mly_tha_amh_knd_ven_xho_aze_fre_ctl_uzb_dyu_vie_heb_tsw_swt_lda	-0.358018405434951	-0.847955765390558	0.398639732796526
748	wly_alb_igb_ukr_sid_aeg_mlt_mol_aze_tur_lda_tag_ses_nor_pol_bsq_lat_owc_fbf_mnd_ctl_ger_akn_bos_swt_pan_est_bem_dyu_fin_svk_hau_geo_fre_krd_urd_guj_tig_gam_por_hun_ven_mao_ita_ind_jpn_knd_kor_afr_prs_tsw_slo_sun_mcd_chh_mly_cnt_spa_tsn_ben_amh_rom_eng_rus_grk_qcu_hin_scr_bul_xho_anl_dut_amr_cze_jav_arw_yor_lit_moo_bat_tha_heb_tml_cic_dgb_uzb_swe_glc_azi_ewe_vie_sod_zul_bam_swa	-0.379613109250275	-0.900084503779534	0.370400097716243
749	heb_urd_igb_lit_hau_tig_aeg_eng_aze_tur_moo_mly_ses_ctl_ita_bsq_glc_amh_akn_cnt_pol_fre_xho_por_dyu_swe_fin_ven_bem_est_ukr_wly_geo_krd_scr_ger_grk_mlt_sid_svk_hun_zul_ind_bul_jav_jpn_knd_kor_dut_bos_fbf_afr_mao_hin_chh_sun_mnd_lat_yor_rus_anl_ben_nor_alb_rom_qcu_mcd_arw_slo_ewe_sod_guj_owc_pan_bat_mol_tsn_prs_bam_tag_tha_gam_tml_dgb_tsw_azi_cze_spa_uzb_cic_vie_amr_swt_lda_swa	-0.543260251116323	-1.29512997321636	0.198481291603409
750	chh_afr_yor_bul_wly_tig_heb_mol_aze_uzb_fbf_ind_moo_mcd_scr_bsq_pan_aeg_ven_cnt_ukr_lat_ses_nor_bem_spa_hun_igb_dyu_fin_eng_amr_geo_fre_swe_hin_glc_owc_mlt_prs_est_bam_jav_ita_mly_jpn_tml_kor_slo_bos_ewe_guj_mao_alb_sod_tag_mnd_cze_tsw_rus_anl_dut_urd_ger_ctl_qcu_ben_grk_por_akn_sid_svk_gam_rom_bat_pol_zul_lit_swa_sun_tha_hau_knd_tsn_swt_azi_krd_arw_tur_xho_vie_amh_lda_cic_dgb	-0.640726569354982	-1.53230889330494	0.128841037507932
751	sid_pol_swa_fre_owc_gam_chh_ita_aze_azi_ses_mly_ewe_urd_krd_bsq_ukr_sod_ven_mnd_bul_hin_tsn_prs_swt_mcd_est_akn_igb_fin_rom_wly_geo_dut_svk_guj_rus_heb_hau_cze_hun_cic_ind_ben_jav_jpn_tml_kor_ger_por_lda_lit_bat_glc_mlt_sun_cnt_bos_bam_slo_anl_lat_afr_arw_eng_qcu_ctl_pan_swe_yor_amr_scr_amh_nor_tag_spa_zul_mol_tsw_mao_tha_aeg_knd_dgb_moo_uzb_grk_alb_tur_fbf_vie_tig_bem_dyu_xho	0.258055593107796	0.608047125716681	0.544638303711146
752	mlt_rom_ven_prs_owc_wly_sid_afr_aze_tur_swt_tag_dyu_hin_nor_bsq_scr_heb_cic_mnd_ukr_cze_bem_krd_bam_ben_hun_ewe_dgb_fin_grk_hau_geo_fre_bul_lat_mcd_anl_amh_alb_est_akn_ind_arw_mly_jpn_tml_kor_spa_swe_yor_slo_bat_pan_aeg_mao_cnt_eng_tsw_mol_chh_svk_urd_bos_ctl_qcu_pol_rus_lit_zul_tig_guj_amr_por_sun_ger_fbf_dut_ses_jav_tha_sod_knd_swa_xho_azi_ita_glc_uzb_igb_vie_gam_tsn_moo_lda	0.162977766144412	0.383720325569573	0.702061593491118
753	hau_dut_ven_mcd_amh_chh_anl_fre_tur_azi_tsw_mao_ses_urd_hin_bsq_guj_sod_cic_mnd_swe_alb_xho_bos_moo_lat_hun_bem_igb_est_scr_amr_geo_ita_prs_glc_ukr_aeg_mlt_krd_fin_tsn_ind_ctl_jav_jpn_knd_kor_lit_afr_zul_svk_tag_eng_heb_mly_cnt_spa_lda_ben_wly_slo_cze_nor_pan_qcu_arw_mol_grk_swt_gam_por_tig_bul_bat_rom_swa_pol_akn_sun_tha_owc_tml_bam_dgb_aze_ger_rus_uzb_yor_vie_sid_fbf_ewe_dyu	-0.859003467992453	-2.07686377768941	0.0405719783504453
754	gam_rom_dgb_arw_chh_sid_tig_mcd_tur_uzb_tsw_ind_swa_pan_mol_bsq_eng_heb_ewe_cnt_urd_por_igb_dut_tsn_glc_fin_xho_cic_hun_ctl_amr_geo_ger_rus_bul_nor_amh_sod_afr_est_bam_bat_svk_mao_jpn_tml_kor_ukr_grk_dyu_lit_mly_spa_owc_sun_mnd_cze_yor_ita_aeg_bos_alb_swe_guj_qcu_ben_fre_scr_swt_anl_prs_hau_krd_tag_hin_ses_slo_moo_jav_tha_mlt_knd_lda_fbf_azi_lat_pol_aze_zul_vie_wly_akn_bem_ven	0.100556777347981	0.236899124104435	0.813256090015888
755	amh_arw_xho_bos_anl_sod_owc_guj_uzb_tur_akn_jav_ses_rom_bul_bsq_slo_amr_bam_cnt_prs_urd_cic_mcd_swa_hin_est_dyu_yor_hun_lit_chh_geo_spa_afr_ita_fre_gam_mlt_krd_fin_zul_mao_nor_ind_jpn_knd_kor_swe_eng_igb_lat_tag_por_sid_bat_mnd_ukr_moo_pol_wly_mol_dut_glc_ctl_qcu_svk_pan_rus_swt_heb_alb_hau_cze_sun_scr_tsn_ger_ewe_mly_tha_aeg_tml_ven_dgb_aze_grk_ben_azi_lda_vie_tig_bem_fbf_tsw	-0.472393416169217	-1.12217771274771	0.264675808415132
756	amr_alb_xho_glc_sod_amh_heb_lat_aze_azi_fbf_tag_akn_por_rom_bsq_bos_aeg_dgb_mnd_pol_eng_ewe_lit_ses_prs_fin_swa_cic_hun_nor_sid_geo_svk_guj_spa_scr_mlt_owc_hin_est_moo_jav_cze_ind_jpn_tml_kor_slo_arw_tsn_afr_sun_ita_gam_bat_cnt_urd_dyu_grk_tig_krd_ben_ger_fre_qcu_dut_swe_rus_tsw_wly_mcd_anl_mol_mao_ctl_igb_ukr_bem_mly_tha_hau_knd_yor_lda_tur_pan_bul_uzb_bam_vie_chh_swt_ven_zul	-0.073231904023177	-0.172442715207014	0.863464213089273
757	wly_rom_xho_rus_sod_chh_amr_ukr_uzb_aze_bam_tag_tsw_ctl_pan_bsq_hin_aeg_ewe_cnt_lit_urd_igb_fre_moo_por_fin_dyu_bem_hun_ben_anl_geo_ger_eng_mcd_slo_gam_owc_arw_est_swt_jav_grk_mly_jpn_knd_kor_swe_mol_tsn_nor_ind_cze_mlt_bat_mnd_alb_cic_krd_heb_guj_afr_prs_dut_qcu_ita_spa_scr_ses_tig_bos_amh_svk_mao_pol_lda_glc_zul_sun_tha_sid_tml_fbf_yor_tur_lat_bul_azi_dgb_vie_hau_swa_ven_akn	-0.503517630943407	-1.19965964332238	0.233318922803087
758	anl_slo_akn_spa_sod_wly_owc_lit_aze_tur_xho_tag_lda_prs_swe_bsq_svk_amh_yor_cnt_eng_ger_bam_ben_tsn_krd_est_moo_bem_hun_mcd_hau_geo_ctl_guj_bos_urd_aeg_heb_rus_fin_ses_sun_dut_mly_jpn_tml_kor_alb_arw_ven_glc_mao_nor_sid_jav_mnd_ita_swt_ukr_amr_afr_grk_pol_rom_qcu_por_cze_hin_igb_gam_scr_tig_lat_ind_mol_swa_fre_tsw_bat_tha_chh_knd_dyu_cic_azi_bul_pan_uzb_ewe_vie_mlt_fbf_zul_dgb	-0.3787223032379	-0.898794730111057	0.371083214143577
759	wly_rus_zul_scr_mlt_hau_amh_afr_uzb_aze_akn_mly_cic_por_bul_bsq_nor_aeg_igb_cnt_glc_urd_ses_prs_tsn_rom_fin_ven_tsw_est_grk_anl_geo_dut_pan_mcd_svk_sod_tig_lit_hun_lda_ind_ita_mao_jpn_knd_kor_swe_eng_bem_arw_tag_krd_heb_bat_mnd_alb_swa_cze_owc_ben_spa_ctl_hin_qcu_pol_mol_ukr_dgb_sid_slo_gam_ger_sun_guj_moo_fre_ewe_jav_tha_amr_tml_fbf_dyu_azi_lat_bos_tur_swt_vie_chh_xho_bam_yor	-0.369157191255542	-0.874619928393999	0.384033848448649
760	chh_grk_xho_alb_amr_amh_owc_bos_tur_uzb_cic_jav_moo_ukr_urd_bsq_cze_tig_dyu_mnd_ben_lat_ewe_glc_ven_prs_hun_dgb_lda_fin_scr_anl_geo_eng_hin_spa_nor_sid_mlt_rus_est_bam_mao_guj_sun_jpn_knd_kor_mcd_arw_bem_afr_ind_bul_wly_mly_cnt_ita_ses_pan_aeg_fre_lit_dut_rom_qcu_ger_krd_por_yor_heb_mol_gam_svk_tag_pol_igb_slo_tsw_bat_tha_sod_tml_swa_tsn_aze_ctl_swe_azi_fbf_vie_hau_zul_swt_akn	0.270288078645469	0.637288738107111	0.525502581225116
761	owc_afr_cic_rom_wly_sid_gam_alb_azi_uzb_igb_ind_bem_dut_swe_bsq_por_heb_ses_cnt_bul_svk_akn_lat_ewe_slo_hun_fbf_ven_est_guj_tig_geo_nor_lit_pol_krd_sod_chh_mol_fin_zul_tag_ita_mly_jpn_tml_kor_eng_bos_bam_ukr_mao_grk_aeg_bat_mnd_urd_lda_cze_amh_mcd_pan_glc_arw_qcu_rus_prs_ben_tsn_hau_ctl_anl_spa_sun_scr_tsw_fre_xho_jav_tha_mlt_knd_moo_swt_tur_ger_hin_aze_dgb_vie_amr_dyu_swa_yor	0.145936324037505	0.34340471183012	0.73206912075312
762	amh_mcd_bam_rus_anl_amr_chh_alb_azi_aze_moo_jav_ses_prs_lat_bsq_afr_tig_yor_mnd_ger_bos_bem_hin_akn_glc_hun_ven_dyu_fin_fre_hau_geo_rom_urd_nor_mol_sod_owc_bul_est_tsw_bat_scr_tag_jpn_tml_kor_grk_guj_zul_pol_mly_spa_mlt_sun_cnt_pan_xho_svk_wly_ben_por_eng_cze_qcu_ita_krd_ctl_dgb_gam_ukr_sid_lit_ind_arw_swt_swe_tsn_mao_tha_heb_knd_igb_fbf_uzb_slo_dut_tur_swa_vie_aeg_lda_cic_ewe	-0.684534901914354	-1.64349964016602	0.103656335495786
763	chh_cze_moo_pan_aeg_gam_sod_lat_aze_uzb_igb_mao_bam_ger_urd_bsq_slo_tig_dgb_mnd_ita_lit_swa_glc_swt_rom_hun_ses_xho_fin_alb_mlt_geo_arw_nor_bul_eng_owc_heb_por_est_tsn_sun_svk_jav_jpn_knd_kor_mcd_grk_lda_spa_mly_swe_amr_tag_cnt_dut_akn_ukr_anl_guj_krd_ctl_prs_qcu_fre_ben_afr_tsw_amh_hin_sid_pol_ind_mol_fbf_bos_bem_bat_tha_wly_tml_zul_cic_tur_rus_scr_azi_ewe_vie_hau_yor_ven_dyu	0.669718412972821	1.58774785925689	0.115737598784664
764	wly_prs_dgb_svk_amh_chh_mlt_eng_aze_azi_tsw_ind_dyu_ger_rus_bsq_mol_anl_lda_cnt_nor_bos_yor_cze_swt_arw_fin_ewe_bam_hun_pol_tig_geo_alb_ben_ukr_fre_gam_owc_afr_est_moo_mly_pan_mao_jpn_tml_kor_krd_lit_ses_slo_bat_ctl_hau_tag_mnd_rom_fbf_scr_heb_mcd_glc_guj_por_qcu_grk_dut_ita_zul_sid_swe_aeg_bul_sun_hin_swa_lat_xho_jav_tha_sod_knd_igb_bem_uzb_urd_spa_tur_ven_vie_amr_cic_tsn_akn	0.353022828278095	0.831017830639291	0.408092028811073
765	mlt_swe_ewe_arw_amh_tig_chh_rus_aze_tur_yor_mao_zul_cze_spa_bsq_svk_wly_lda_mnd_eng_mcd_xho_rom_swt_krd_est_igb_akn_fin_ben_sid_geo_por_guj_dut_ger_anl_sod_bos_hun_dyu_bat_mol_jav_jpn_knd_kor_prs_ita_tsw_afr_ind_slo_owc_sun_cnt_fre_ven_urd_amr_scr_ctl_lat_pol_qcu_hin_pan_glc_ses_heb_grk_gam_nor_mly_alb_fbf_ukr_dgb_tag_tha_hau_tml_moo_swa_azi_lit_bul_uzb_tsn_vie_aeg_cic_bam_bem	-0.226618525182177	-0.535694993839047	0.593448199228494
766	anl_hin_zul_bos_sid_sod_aeg_krd_azi_aze_lda_mly_swa_arw_spa_bsq_ukr_wly_dgb_cnt_ctl_slo_moo_dut_swt_scr_hun_bam_akn_fin_pan_owc_geo_guj_svk_mcd_glc_tig_hau_nor_est_igb_sun_grk_tag_jpn_knd_kor_cze_mol_yor_ita_bat_afr_amh_jav_mnd_ger_xho_bul_chh_urd_lat_fre_prs_qcu_ben_rom_pol_fbf_amr_swe_mlt_por_ind_alb_dyu_lit_ewe_mao_tha_gam_tml_ven_bem_tur_eng_rus_uzb_tsn_vie_heb_tsw_ses_cic	-0.264809862931541	-0.625696108001491	0.533046805606807
767	anl_bos_ewe_svk_gam_sod_heb_ctl_uzb_tur_ses_ind_dgb_fre_hin_bsq_ger_wly_tsn_cnt_lat_scr_tsw_nor_akn_urd_est_bem_cic_hun_afr_chh_geo_cze_rom_mol_guj_hau_amr_spa_fin_swa_mly_prs_tag_jpn_tml_kor_rus_mcd_lda_pol_jav_ukr_sid_sun_mnd_ben_igb_lit_mlt_ita_arw_alb_por_qcu_eng_krd_glc_bam_tig_grk_owc_dut_bat_swe_xho_bul_moo_mao_tha_amh_knd_ven_dyu_azi_slo_pan_aze_fbf_vie_aeg_swt_yor_zul	-0.827369745074869	-1.99455799717845	0.0490187816899909
768	mlt_bul_zul_rom_amh_hau_amr_spa_azi_uzb_akn_bat_ses_krd_por_bsq_svk_anl_swa_cnt_pan_cze_dgb_ctl_bem_fre_hun_moo_ven_est_rus_aeg_geo_swe_bos_glc_nor_sod_wly_urd_fin_swt_mly_guj_mao_jpn_tml_kor_arw_prs_lda_lat_tag_grk_chh_sun_mnd_mcd_xho_afr_owc_slo_dut_ben_eng_qcu_alb_scr_hin_ewe_tig_pol_sid_ita_ind_mol_tsw_ger_cic_jav_tha_heb_knd_tsn_fbf_aze_lit_ukr_tur_dyu_vie_gam_bam_igb_yor	-1.44629646735713	-3.64692470885801	0.000437442876017093
769	amh_lat_ses_fre_hau_owc_anl_bos_uzb_tur_lda_jav_cic_glc_slo_bsq_krd_aeg_akn_cnt_arw_ben_dgb_alb_bam_nor_fin_bem_fbf_est_svk_wly_geo_guj_ukr_spa_eng_tig_mlt_pan_hun_ven_ind_por_bat_jpn_tml_kor_scr_afr_swa_mol_tag_bul_sid_mly_mnd_rus_xho_cze_gam_swe_mcd_lit_hin_qcu_ita_prs_grk_ewe_sod_dut_chh_ctl_sun_ger_moo_urd_igb_mao_tha_heb_knd_zul_tsn_azi_pol_rom_aze_yor_vie_amr_dyu_swt_tsw	-0.992286616194927	-2.41297835714792	0.0177836125705978
770	owc_eng_igb_scr_sod_hau_tig_glc_uzb_aze_swt_mly_dyu_ita_alb_bsq_bos_mlt_xho_mnd_ctl_hin_fbf_pan_bam_swe_hun_swa_bem_est_bul_amr_geo_rus_slo_cze_mol_chh_gam_fre_fin_tsw_sun_urd_tag_jpn_knd_kor_ger_lat_tsn_rom_bat_nor_anl_jav_cnt_arw_akn_prs_amh_ukr_spa_grk_por_qcu_ben_guj_lit_dgb_aeg_mcd_sid_afr_mao_svk_ewe_pol_ses_ind_tha_heb_tml_moo_lda_azi_krd_dut_tur_cic_vie_wly_ven_zul_yor	0.541726783662164	1.27941064205597	0.203935298886555
771	heb_pan_xho_fre_mlt_amh_gam_cze_uzb_aze_swt_ind_swa_arw_urd_bsq_swe_sod_tsw_cnt_afr_bul_igb_mcd_dyu_bos_fin_ewe_bam_est_prs_owc_geo_spa_ger_ben_hin_wly_aeg_nor_hun_zul_mao_svk_sun_jpn_tml_kor_ctl_grk_akn_eng_tag_pol_chh_mly_mnd_ukr_yor_ita_sid_lat_lit_rus_scr_qcu_krd_por_slo_lda_tig_guj_anl_rom_jav_dut_tsn_glc_ven_bat_tha_hau_knd_ses_cic_tur_alb_mol_azi_moo_vie_amr_fbf_dgb_bem	-0.530882044821527	-1.26384959993107	0.209442769543926
772	owc_ctl_swa_ukr_gam_sid_mlt_ben_azi_uzb_tsw_jav_bam_spa_glc_bsq_scr_amr_tsn_mnd_lat_rom_swt_por_fbf_arw_fin_akn_xho_hun_pol_tig_geo_slo_rus_pan_hin_anl_sod_dut_est_zul_mly_alb_bat_jpn_knd_kor_grk_nor_dyu_cze_mao_krd_hau_tag_cnt_swe_cic_urd_chh_guj_bos_lit_ger_qcu_afr_mcd_mol_moo_heb_svk_amh_eng_ind_bul_ses_prs_bem_sun_tha_wly_tml_igb_ewe_aze_fre_ita_tur_yor_vie_aeg_lda_dgb_ven	-0.486337159121809	-1.15664702008925	0.250379048656702
773	hau_ctl_swa_spa_wly_amr_gam_krd_aze_uzb_moo_bat_fbf_lat_urd_bsq_bos_sod_ven_cnt_por_mol_bem_prs_tsn_pol_hun_akn_bam_est_bul_mlt_geo_rom_guj_ben_slo_amh_chh_ukr_fin_lda_jav_nor_sun_jpn_knd_kor_ita_scr_dgb_pan_mao_svk_anl_mly_mnd_hin_xho_mcd_owc_lit_arw_rus_swe_qcu_cze_grk_eng_dyu_aeg_ger_tig_fre_tag_alb_yor_glc_swt_ind_tha_heb_tml_igb_cic_tur_afr_dut_azi_tsw_vie_sid_ewe_ses_zul	-0.0137304302009121	-0.032330136571192	0.974278061223483
774	owc_lat_tsw_pol_hau_mlt_chh_ita_azi_uzb_swa_ind_lda_alb_scr_bsq_glc_wly_zul_mnd_nor_mol_xho_dut_ses_rom_est_moo_dyu_fin_pan_sid_geo_prs_urd_bos_ger_sod_tig_bul_hun_tsn_bat_por_tag_jpn_tml_kor_fre_eng_akn_krd_sun_rus_anl_jav_cnt_mcd_bem_ukr_gam_slo_ben_cze_arw_qcu_hin_guj_lit_dgb_heb_grk_amr_spa_mao_svk_cic_swe_ven_mly_tha_amh_knd_igb_swt_aze_ctl_afr_tur_fbf_vie_aeg_ewe_yor_bam	0.41070532940081	0.968833698865764	0.335141065446093
775	sod_eng_ses_guj_owc_hau_gam_mcd_uzb_azi_dyu_ind_bam_lat_afr_bsq_ben_anl_ven_mnd_lit_svk_moo_grk_zul_bos_hun_cic_akn_est_ukr_mlt_geo_ger_rom_fre_por_chh_heb_swe_fin_swa_bat_rus_mly_jpn_knd_kor_mol_pol_tsn_spa_mao_prs_amr_tag_cnt_hin_bem_ctl_sid_urd_bul_cze_glc_qcu_dut_pan_slo_xho_aeg_alb_amh_scr_jav_ita_dgb_nor_ewe_sun_tha_wly_tml_igb_tsw_aze_arw_krd_tur_swt_vie_tig_lda_yor_fbf	-0.508417513131021	-1.21156094823749	0.228749943137242
776	aeg_cze_yor_mol_gam_anl_sod_ger_aze_tur_akn_mly_ses_afr_spa_bsq_ben_hau_ewe_cnt_scr_pan_lda_slo_tsw_prs_est_bam_bem_hun_swe_amh_geo_grk_por_glc_pol_chh_amr_ukr_fin_fbf_sun_fre_tag_jpn_knd_kor_urd_nor_xho_mcd_bat_bul_heb_ind_mnd_ctl_dgb_eng_owc_lat_rom_svk_krd_qcu_dut_ita_rus_igb_mlt_alb_sid_bos_mao_hin_moo_arw_zul_jav_tha_tig_tml_tsn_swt_uzb_lit_guj_azi_swa_vie_wly_cic_ven_dyu	-0.201099033042992	-0.474803887512155	0.636039866965904
777	anl_ben_moo_mol_mlt_wly_heb_rus_tur_azi_cic_mao_tsn_mcd_bul_bsq_guj_gam_swa_mnd_pol_prs_yor_ctl_zul_urd_fin_bam_akn_est_bos_chh_geo_nor_lit_svk_pan_tig_aeg_rom_hun_ewe_ind_swe_sun_jpn_tml_kor_fre_hin_xho_krd_bat_ita_hau_jav_cnt_cze_swt_por_owc_ukr_slo_grk_spa_qcu_glc_ger_alb_dgb_amh_arw_sid_scr_mly_afr_igb_dut_dyu_tag_tha_amr_knd_ven_fbf_uzb_lat_eng_aze_ses_vie_sod_tsw_bem_lda	-0.797803708235684	-1.92118088995313	0.0577715223572551
778	owc_ukr_igb_mcd_mlt_amh_sid_rus_azi_uzb_dgb_tag_lda_urd_hin_bsq_prs_gam_yor_cnt_ben_spa_ven_por_moo_ita_hun_tsw_tsn_fin_guj_anl_geo_alb_dut_lit_glc_heb_tig_lat_est_swt_jav_pan_ind_jpn_tml_kor_ger_cze_ewe_mol_bat_rom_wly_mao_mnd_bul_bam_slo_aeg_arw_ctl_fre_nor_qcu_krd_grk_bos_dyu_chh_eng_amr_scr_mly_pol_cic_svk_akn_sun_tha_sod_knd_ses_zul_tur_swe_afr_aze_bem_vie_hau_xho_swa_fbf	-0.331616427331174	-0.786128950785907	0.433790418733245
779	heb_lat_ses_mcd_hau_aeg_gam_slo_aze_tur_swt_mly_moo_lit_fre_bsq_eng_owc_tsn_mnd_alb_ita_fbf_grk_zul_scr_fin_xho_dyu_hun_glc_tig_geo_mol_dut_swe_ukr_wly_anl_por_est_tsw_bat_prs_sun_jpn_tml_kor_pol_spa_swa_ger_ind_guj_chh_jav_cnt_ben_akn_ctl_mlt_bos_arw_rus_cze_qcu_pan_hin_bul_ewe_amr_nor_sid_krd_tag_svk_cic_urd_bam_mao_tha_amh_knd_bem_lda_uzb_afr_rom_azi_ven_vie_sod_igb_yor_dgb	-0.0466867590396073	-0.10996231431301	0.912676202472959
780	amh_afr_swa_guj_heb_sod_amr_dut_uzb_tur_igb_bat_moo_swe_fre_bsq_mol_gam_dgb_cnt_cze_alb_tsn_bos_xho_svk_hun_tsw_lda_fin_krd_owc_geo_spa_por_bul_prs_anl_hau_ctl_est_swt_mao_mcd_sun_jpn_tml_kor_lat_ukr_akn_ita_ind_grk_chh_jav_mnd_pol_ven_scr_aeg_slo_glc_ben_rus_qcu_urd_arw_nor_ewe_tig_ger_wly_eng_mly_pan_cic_hin_bam_tag_tha_mlt_knd_zul_fbf_azi_lit_rom_aze_bem_vie_sid_yor_ses_dyu	-0.123268555046367	-0.290634839906264	0.771977737852299
781	wly_prs_igb_arw_sod_mlt_owc_pol_uzb_aze_bam_ind_zul_krd_afr_bsq_cze_gam_ewe_mnd_ita_urd_swt_bul_dyu_lit_est_bem_yor_hun_guj_anl_geo_pan_fre_glc_spa_chh_heb_ukr_fin_tsw_bat_dut_tag_jpn_tml_kor_mol_slo_lda_ger_sun_hin_tig_jav_cnt_nor_akn_mcd_amh_rom_svk_bos_swe_qcu_scr_grk_alb_tsn_aeg_ctl_amr_lat_mly_ben_dgb_rus_cic_mao_tha_hau_knd_moo_ses_tur_por_eng_azi_fbf_vie_sid_ven_xho_swa	0.147217052721011	0.346654655769857	0.729633909312859
782	amr_mcd_zul_ctl_owc_amh_mlt_rom_tur_aze_tsw_mly_tsn_ger_bul_bsq_lit_anl_swt_mnd_spa_cze_bam_alb_igb_ukr_fin_lda_dyu_hun_grk_sod_geo_hin_ben_pol_dut_tig_heb_krd_est_cic_ind_slo_sun_jpn_knd_kor_prs_ita_ewe_pan_jav_svk_wly_bat_cnt_swe_ses_arw_gam_fre_glc_lat_guj_qcu_afr_bos_mol_fbf_hau_scr_aeg_urd_tag_por_xho_rus_moo_mao_tha_sid_tml_swa_bem_azi_eng_nor_uzb_dgb_vie_chh_ven_yor_akn	-0.328995453855967	-0.77824324723411	0.438401151228269
783	gam_mol_ewe_ita_wly_hau_aeg_urd_azi_uzb_xho_mly_zul_pol_eng_bsq_rom_anl_akn_mnd_rus_ger_tsn_svk_swa_lat_fin_lda_yor_est_afr_heb_geo_mcd_ben_pan_guj_owc_sod_swe_hun_tsw_bat_por_mao_jpn_tml_kor_scr_grk_dyu_ukr_jav_prs_sid_tag_cnt_krd_ven_alb_amh_glc_bos_cze_dut_qcu_arw_ctl_slo_fbf_mlt_nor_amr_spa_sun_hin_dgb_fre_igb_ind_tha_chh_knd_ses_bem_aze_bul_lit_tur_moo_vie_tig_swt_bam_cic	-0.473310534541842	-1.12404617394351	0.263886463320363
784	heb_por_dyu_pan_tig_amh_sod_swe_azi_uzb_ewe_jav_igb_rus_fre_bsq_svk_aeg_akn_mnd_cze_lat_bam_hin_tsn_lit_hun_dgb_moo_fin_ukr_hau_geo_glc_alb_afr_mcd_gam_chh_mol_est_tsw_sun_ben_bat_jpn_knd_kor_eng_arw_cic_spa_mao_prs_sid_mly_cnt_bul_bem_ita_wly_nor_guj_grk_slo_qcu_scr_ctl_bos_lda_amr_rom_mlt_krd_tag_urd_ven_pol_swt_ind_tha_owc_tml_yor_zul_aze_dut_ger_tur_swa_vie_anl_fbf_xho_ses	-0.571234528397202	-1.36341528416314	0.176043157478331
785	hau_arw_xho_spa_tig_gam_aeg_ita_azi_uzb_bam_ind_ewe_hin_grk_bsq_svk_amh_zul_mnd_bos_prs_swa_rom_cic_krd_est_ven_tsn_hun_glc_sid_geo_bul_lit_alb_guj_wly_amr_pan_fin_dyu_bat_rus_tag_jpn_tml_kor_afr_mol_ses_eng_sun_ger_heb_jav_cnt_lat_dgb_dut_owc_mcd_pol_swe_nor_qcu_cze_urd_fre_tsw_mlt_ben_sod_slo_mao_scr_bem_ukr_swt_mly_tha_anl_knd_igb_lda_aze_por_ctl_tur_fbf_vie_chh_moo_yor_akn	-0.27717277235481	-0.654721226909557	0.51426328993402
786	anl_lit_igb_rus_gam_tig_amr_grk_uzb_aze_dyu_bat_zul_pol_lat_bsq_ita_hau_bem_mnd_ukr_mol_tsn_nor_ewe_glc_est_moo_swa_hun_slo_wly_geo_hin_bul_urd_rom_amh_sid_cze_fin_dgb_mao_arw_ind_jpn_knd_kor_ger_afr_fbf_prs_tag_fre_mlt_sun_cnt_krd_tsw_ben_sod_guj_pan_svk_bos_qcu_mcd_scr_dut_akn_heb_ctl_owc_spa_jav_swe_swt_por_xho_mly_tha_chh_tml_cic_ses_azi_alb_eng_tur_lda_vie_aeg_yor_ven_bam	-0.939118314855385	-2.28304202191331	0.0247058518222031
787	heb_por_moo_guj_gam_owc_mlt_cze_uzb_tur_lda_jav_dyu_afr_mcd_bsq_hin_sod_yor_mnd_grk_slo_zul_bos_ven_rom_est_xho_swt_hun_ita_wly_geo_prs_lit_rus_scr_hau_amh_fre_fin_bam_tag_ukr_mao_jpn_knd_kor_krd_alb_swa_ctl_sun_svk_chh_bat_cnt_glc_dgb_ger_sid_mol_ben_dut_urd_qcu_lat_pol_spa_tsn_tig_eng_amr_bul_mly_arw_akn_swe_igb_ind_tha_aeg_tml_cic_bem_aze_pan_nor_azi_fbf_vie_anl_ses_ewe_tsw	-1.10344784123916	-2.71149954782632	0.00797814663074235
788	wly_ben_fbf_arw_amr_owc_sid_lit_azi_tur_swt_jav_ewe_glc_krd_bsq_svk_chh_ses_mnd_pan_hin_yor_nor_igb_mol_est_tsn_dyu_hun_por_aeg_geo_urd_ctl_ger_slo_amh_tig_ita_fin_tsw_mao_scr_tag_jpn_knd_kor_mcd_cze_xho_spa_ind_rom_mlt_mly_cnt_bos_bam_alb_gam_swe_afr_guj_eng_qcu_rus_prs_bul_moo_heb_lat_hau_grk_bat_ukr_ven_pol_bem_sun_tha_anl_tml_akn_dgb_uzb_dut_fre_aze_swa_vie_sod_cic_lda_zul	-0.132868359568126	-0.313944867012277	0.754266041252053
789	heb_ita_cic_ger_mlt_gam_owc_krd_uzb_tur_dyu_sun_lda_alb_pan_bsq_por_aeg_igb_mnd_mol_urd_bam_glc_ven_rus_est_ses_tsn_hun_hin_chh_geo_grk_afr_prs_fre_amr_wly_svk_fin_xho_bat_pol_mly_jpn_tml_kor_ben_scr_bem_eng_tag_ukr_anl_jav_cnt_lat_swt_swe_sid_bos_ctl_bul_cze_qcu_spa_mcd_arw_dgb_amh_guj_tig_slo_mao_rom_tsw_nor_swa_ind_tha_sod_knd_zul_moo_aze_dut_lit_azi_yor_vie_hau_akn_ewe_fbf	-0.604577229097102	-1.44562516227418	0.151643849487919
790	amr_ctl_tsn_alb_heb_tig_anl_ukr_aze_uzb_zul_mly_akn_arw_guj_bsq_nor_sod_dyu_mnd_rom_glc_swt_afr_ven_pol_est_moo_cic_fin_slo_gam_geo_lat_rus_pan_svk_wly_sid_hin_hun_ewe_tag_mol_mao_jpn_knd_kor_fre_ger_dgb_ita_ind_prs_mlt_bat_cnt_lit_bem_bos_chh_dut_urd_grk_swe_qcu_scr_bul_ben_swa_amh_spa_aeg_krd_sun_eng_ses_cze_lda_jav_tha_owc_tml_yor_bam_tur_mcd_por_azi_igb_vie_hau_tsw_xho_fbf	0.840347572616974	1.99230649785062	0.0492695032567303
791	tig_ukr_dgb_spa_aeg_sid_sod_alb_azi_aze_dyu_mly_tsn_eng_ita_bsq_scr_anl_akn_mnd_hin_urd_bam_bos_lda_svk_est_igb_tsw_hun_ctl_gam_geo_prs_lit_fre_mol_wly_amh_rom_fin_ven_jav_nor_sun_jpn_tml_kor_bul_slo_swt_krd_tag_swe_owc_bat_cnt_arw_swa_pan_chh_por_glc_mcd_cze_qcu_afr_ben_pol_ses_amr_ger_heb_guj_mao_lat_cic_rus_bem_ind_tha_mlt_knd_yor_moo_tur_grk_dut_uzb_xho_vie_hau_fbf_zul_ewe	0.248946465474019	0.586551264609421	0.558926194124414
792	amr_grk_lda_bos_heb_mlt_aeg_glc_tur_uzb_zul_bat_fbf_fre_swe_bsq_lat_wly_igb_mnd_scr_slo_ewe_hin_xho_por_fin_tsw_ven_hun_ben_hau_geo_pol_svk_rus_lit_anl_gam_mcd_est_dyu_mao_arw_tag_jpn_knd_kor_cze_ger_tsn_ita_jav_urd_sid_ind_cnt_rom_dgb_guj_chh_bul_pan_krd_afr_qcu_alb_nor_prs_swa_tig_mol_amh_spa_mly_eng_ses_ukr_swt_sun_tha_sod_tml_bem_bam_azi_ctl_dut_aze_akn_vie_owc_cic_moo_yor	-0.306975609509477	-0.726372911944388	0.46943444467886
793	tig_lat_akn_spa_aeg_mlt_amr_ita_tur_azi_swt_bat_dyu_rus_mol_bsq_ctl_amh_cic_mnd_urd_prs_bem_swe_bam_cze_hun_moo_swa_fin_ukr_wly_geo_rom_pan_hin_eng_sid_hau_slo_est_lda_sun_nor_tag_jpn_knd_kor_por_arw_igb_scr_mao_grk_sod_jav_cnt_pol_tsn_svk_anl_ger_krd_lit_glc_qcu_mcd_dut_guj_xho_gam_bos_chh_bul_mly_fre_dgb_afr_tsw_ind_tha_heb_tml_zul_fbf_uzb_alb_ben_aze_ses_vie_owc_ven_yor_ewe	-0.00989245788212411	-0.0233156219224176	0.981448464571781
794	hau_mol_dyu_fre_sid_tig_mlt_lit_tur_aze_swa_tag_ewe_afr_cze_bsq_slo_chh_zul_cnt_swe_urd_bem_glc_ses_por_hun_dgb_akn_est_grk_anl_geo_pol_pan_ita_ben_amh_wly_spa_fin_fbf_sun_ger_jav_jpn_tml_kor_alb_rom_cic_rus_mly_hin_gam_bat_mnd_prs_tsw_eng_owc_bos_scr_dut_krd_qcu_ctl_nor_guj_lda_heb_bul_amr_arw_mao_svk_yor_mcd_tsn_ind_tha_aeg_knd_xho_swt_uzb_lat_ukr_azi_igb_vie_sod_moo_bam_ven	-0.467043143034905	-1.11040192435792	0.269688627277896
795	gam_afr_yor_alb_sod_wly_tig_urd_aze_uzb_cic_jav_tsw_pan_ctl_bsq_hin_chh_tsn_cnt_slo_svk_xho_ben_bem_eng_hun_swt_ses_fin_ger_amh_geo_rom_por_guj_spa_aeg_mlt_bul_est_moo_bat_rus_mly_jpn_knd_kor_fre_arw_ven_cze_mao_pol_anl_ind_mnd_ukr_ewe_bos_owc_krd_glc_lit_dut_qcu_ita_swe_mol_zul_heb_grk_amr_scr_tag_lat_fbf_mcd_igb_sun_tha_sid_tml_akn_dgb_azi_nor_prs_tur_lda_vie_hau_dyu_bam_swa	0.0176547794768336	0.0416062434890337	0.966901790506024
796	gam_afr_bam_ctl_aeg_amh_sod_nor_uzb_tur_tsw_tag_moo_bul_pan_bsq_fre_amr_lda_cnt_guj_ita_swa_scr_ven_por_hun_xho_swt_est_mol_hau_geo_prs_rom_slo_arw_heb_chh_cze_fin_ewe_sun_rus_mly_jpn_knd_kor_grk_lat_akn_bos_bat_ukr_wly_mao_mnd_spa_zul_hin_owc_alb_ger_swe_pol_qcu_lit_krd_eng_tsn_tig_dut_sid_urd_ind_ben_dyu_mcd_dgb_jav_tha_mlt_tml_ses_cic_azi_svk_glc_aze_igb_vie_anl_fbf_bem_yor	-0.196885029430174	-0.465015616142675	0.643007250709471
797	heb_ger_lda_alb_amh_gam_mlt_ita_tur_uzb_dgb_mao_moo_pol_rom_bsq_eng_sod_tsn_mnd_svk_ben_ses_hin_tsw_grk_est_xho_bem_hun_glc_wly_geo_urd_fre_spa_lat_amr_anl_ctl_fin_dyu_ind_cze_bat_jpn_knd_kor_mol_rus_igb_scr_tag_bul_chh_mly_cnt_dut_akn_slo_hau_mcd_lit_prs_guj_qcu_swe_arw_bos_zul_tig_ukr_owc_afr_jav_nor_ewe_pan_swt_sun_tha_sid_tml_bam_fbf_aze_krd_por_azi_swa_vie_aeg_ven_yor_cic	-0.468965700032008	-1.1155543118895	0.267487227119614
798	aeg_ctl_bem_lit_heb_chh_mlt_cze_azi_aze_bam_mao_ewe_alb_ben_bsq_swe_sid_fbf_mnd_urd_arw_ven_por_swt_afr_hun_swa_yor_est_ukr_wly_geo_krd_rom_rus_mcd_owc_gam_bul_fin_zul_mly_svk_bat_jpn_knd_kor_bos_grk_cic_pol_sun_nor_hau_ind_cnt_eng_tsw_fre_amh_pan_spa_scr_dut_qcu_guj_hin_glc_tsn_sod_slo_anl_ger_tag_ita_xho_lat_ses_jav_tha_tig_tml_dgb_lda_tur_prs_mol_uzb_igb_vie_amr_dyu_moo_akn	0.19679203887184	0.462982666987199	0.644458360391799
799	owc_afr_cic_bul_chh_amr_amh_dut_uzb_azi_zul_ind_swt_swe_cze_bsq_pol_aeg_igb_cnt_pan_ger_fbf_lat_yor_ben_est_ewe_tsw_fin_prs_hau_geo_ukr_nor_krd_bos_tig_sod_ctl_hun_ven_sun_grk_jav_jpn_tml_kor_hin_spa_lda_alb_tag_glc_gam_mao_mnd_guj_ses_fre_anl_por_eng_mol_rus_qcu_ita_slo_svk_tsn_heb_mcd_sid_lit_mly_arw_bem_urd_bam_bat_tha_wly_knd_swa_dgb_aze_scr_rom_tur_xho_vie_mlt_dyu_akn_moo	0.188118804010333	0.443325785413077	0.658559719910004
800	sid_svk_zul_bos_amr_wly_tig_por_tur_uzb_ven_sun_yor_ukr_hin_bsq_mol_amh_bam_mnd_ben_swe_xho_pan_fbf_lat_hun_swa_dgb_fin_grk_hau_geo_mcd_rus_krd_fre_anl_mlt_prs_est_swt_jav_dut_mao_jpn_knd_kor_glc_urd_tsw_slo_mly_scr_chh_bat_cnt_rom_cic_ctl_heb_ita_lit_nor_guj_qcu_eng_bul_spa_akn_aeg_ger_gam_alb_tag_arw_tsn_pol_ses_ind_tha_sod_tml_dyu_bem_azi_cze_afr_aze_moo_vie_owc_igb_ewe_lda	0.170050312443943	0.401089282331444	0.689274451892568
801	tig_bos_yor_guj_hau_sid_anl_eng_aze_azi_dgb_sun_zul_spa_mol_bsq_alb_wly_dyu_cnt_afr_por_ewe_dut_bam_ctl_hun_tsw_fbf_fin_ita_mlt_geo_rom_pol_urd_swe_amr_sod_pan_est_swa_bat_arw_mao_jpn_tml_kor_ger_grk_cic_svk_jav_lit_aeg_tag_mnd_scr_ven_fre_heb_cze_nor_ukr_lat_qcu_slo_rus_krd_tsn_chh_mcd_gam_glc_mly_hin_lda_ben_akn_ind_tha_owc_knd_moo_ses_tur_prs_bul_uzb_bem_vie_amh_igb_xho_swt	0.077837542749493	0.183110631779464	0.855109822650798
802	mlt_mcd_yor_cze_gam_aeg_sid_pol_azi_tur_zul_jav_xho_krd_slo_bsq_scr_chh_ewe_cnt_bul_urd_ven_alb_bam_swe_hun_tsn_dgb_est_ukr_amh_geo_por_svk_rus_ctl_wly_tig_ita_fin_bem_bat_arw_ind_jpn_tml_kor_eng_pan_cic_lat_sun_ger_heb_mao_mnd_afr_dyu_spa_anl_prs_ben_fre_dut_qcu_nor_rom_mol_akn_amr_hin_owc_grk_tag_guj_swa_lit_swt_mly_tha_hau_knd_ses_tsw_aze_glc_bos_uzb_fbf_vie_sod_igb_lda_moo	-0.580418548672873	-1.38499438158348	0.16936760984623
803	wly_ben_swa_pol_gam_heb_sod_mcd_aze_uzb_fbf_tag_dgb_glc_mol_bsq_hin_tig_yor_cnt_urd_nor_ewe_svk_ses_cze_fin_swt_cic_hun_bos_mlt_geo_lit_rom_afr_fre_amr_chh_alb_est_xho_sun_ctl_mly_jpn_knd_kor_scr_lat_dyu_ger_mao_grk_amh_ind_mnd_swe_bam_eng_aeg_krd_arw_rus_pan_qcu_bul_dut_ita_akn_owc_por_hau_prs_jav_spa_tsw_slo_bem_bat_tha_anl_tml_ven_zul_tur_guj_ukr_azi_tsn_vie_sid_igb_lda_moo	-0.387631278415242	-0.919124534709417	0.360408221092636
804	hau_pan_yor_ita_sid_mlt_chh_glc_tur_uzb_lda_mly_swa_ukr_ctl_bsq_afr_sod_ven_mnd_hin_nor_swt_slo_dgb_mcd_fin_ewe_fbf_hun_urd_wly_geo_alb_bul_ben_rom_aeg_gam_lat_est_tsn_jav_guj_mao_jpn_knd_kor_grk_krd_xho_pol_ind_cze_anl_sun_cnt_ger_bam_rus_amh_lit_dut_swe_por_qcu_fre_bos_arw_akn_amr_spa_heb_svk_tag_mol_dyu_scr_tsw_bat_tha_tig_tml_moo_cic_aze_eng_prs_azi_ses_vie_owc_zul_igb_bem	-0.168677140283362	-0.39831977696962	0.691307461915193
805	aeg_hin_yor_mcd_mlt_sod_hau_bul_azi_aze_ewe_tag_swa_lat_urd_bsq_swe_gam_fbf_mnd_prs_glc_dgb_ukr_dyu_afr_hun_ses_tsw_est_por_wly_geo_fre_pol_ita_slo_anl_tig_cze_fin_swt_jav_mol_mao_jpn_knd_kor_rom_ben_cic_guj_sun_arw_amh_ind_cnt_ger_akn_scr_chh_grk_rus_eng_dut_qcu_pan_bos_spa_lda_amr_krd_sid_ctl_bat_nor_zul_alb_bem_mly_tha_heb_tml_tsn_ven_tur_svk_lit_uzb_moo_vie_owc_igb_bam_xho	-1.04249487223643	-2.54834925460146	0.0124621054131015
806	tig_nor_akn_ukr_sod_gam_anl_mcd_tur_aze_bem_jav_dyu_eng_bul_bsq_pan_heb_zul_cnt_ita_hin_xho_alb_tsw_por_est_ses_fbf_fin_arw_hau_geo_lit_mol_krd_urd_owc_mlt_rus_hun_moo_mly_grk_tag_jpn_tml_kor_dut_guj_dgb_slo_sun_rom_wly_mao_mnd_ger_lda_spa_chh_fre_lat_afr_glc_qcu_scr_swe_ben_ven_amr_cze_amh_prs_bat_svk_igb_bos_swt_ind_tha_sid_knd_swa_tsn_azi_ctl_pol_uzb_ewe_vie_aeg_cic_yor_bam	-0.582535119591555	-1.39194254591875	0.167259748922036
807	mlt_nor_lda_arw_gam_sid_amr_lat_aze_azi_dgb_sun_tsw_por_prs_bsq_svk_chh_akn_mnd_grk_fre_ses_scr_swt_rom_hun_yor_fbf_fin_afr_aeg_geo_bos_ctl_hin_mcd_sod_anl_dut_est_bem_mly_swe_tag_jpn_tml_kor_pan_ben_ven_alb_mao_ukr_heb_bat_cnt_cze_tsn_lit_owc_bul_eng_ita_guj_qcu_krd_glc_pol_bam_tig_urd_amh_ger_ind_spa_igb_rus_moo_jav_tha_wly_knd_xho_ewe_uzb_mol_slo_tur_swa_vie_hau_zul_cic_dyu	-0.413900170518068	-0.983008055263284	0.328153924850337
808	sod_bos_zul_bul_mlt_aeg_heb_alb_aze_azi_swa_jav_bem_mol_glc_bsq_afr_amh_ses_cnt_ukr_spa_ven_ctl_fbf_por_fin_tsw_dyu_hun_ita_chh_geo_arw_scr_fre_rus_gam_sid_pan_est_cic_ind_swe_tag_jpn_tml_kor_dut_nor_dgb_grk_sun_mcd_amr_mao_mnd_guj_igb_urd_tig_slo_prs_lat_ben_qcu_ger_eng_rom_tsn_owc_krd_hau_svk_bat_pol_ewe_lit_xho_mly_tha_wly_knd_swt_bam_tur_cze_hin_uzb_moo_vie_anl_akn_lda_yor	-0.412411574705476	-0.978301187650786	0.330463414851164
809	tig_krd_yor_swe_sod_owc_chh_rus_tur_azi_xho_mao_cic_lit_mcd_bsq_mol_heb_fbf_mnd_afr_scr_swa_lat_ses_fre_hun_ven_dgb_fin_alb_sid_geo_prs_ukr_ger_svk_hau_aeg_pan_est_tsn_bat_ben_ind_jpn_knd_kor_bul_por_lda_bos_jav_pol_anl_sun_cnt_ctl_akn_spa_mlt_arw_urd_eng_grk_qcu_guj_glc_dut_bem_wly_cze_gam_nor_mly_rom_dyu_hin_ewe_tag_tha_amh_tml_tsw_bam_aze_slo_ita_uzb_moo_vie_amr_igb_swt_zul	-0.0317755751463851	-0.0748735089168596	0.940476174812309
810	amh_afr_bam_mcd_aeg_mlt_owc_fre_uzb_tur_cic_ind_ven_slo_guj_bsq_pan_hau_bem_cnt_prs_hin_tsn_spa_ewe_urd_est_swa_swt_fin_pol_anl_geo_ben_cze_ctl_grk_gam_sod_rus_hun_moo_mao_rom_mly_jpn_knd_kor_swe_dut_tsw_krd_tag_glc_chh_jav_mnd_lit_fbf_bul_tig_mol_scr_eng_nor_qcu_ita_bos_por_akn_sid_alb_heb_ukr_sun_ger_xho_lat_ses_bat_tha_wly_tml_lda_zul_azi_arw_svk_aze_dgb_vie_amr_yor_igb_dyu	-0.0112792862358141	-0.0265751747215582	0.978855516171381
811	hau_por_xho_afr_mlt_amh_gam_prs_azi_aze_zul_tag_dyu_ben_bul_bsq_ita_owc_tsw_cnt_svk_guj_swa_ukr_akn_alb_fin_igb_tsn_est_rus_tig_geo_dut_lit_arw_ctl_sid_chh_glc_hun_ewe_ind_spa_mao_jpn_knd_kor_ger_bos_lda_cze_mly_rom_anl_bat_mnd_lat_moo_grk_amr_urd_scr_swe_mcd_qcu_mol_krd_eng_cic_heb_fre_sod_pol_jav_slo_ven_nor_fbf_sun_tha_aeg_tml_bam_yor_uzb_hin_pan_tur_dgb_vie_wly_ses_swt_bem	1.09030882132776	2.6197364027996	0.0102766422768015
812	chh_ctl_bam_eng_mlt_aeg_hau_krd_uzb_azi_cic_bat_tsw_spa_arw_bsq_glc_anl_fbf_cnt_fre_guj_tsn_alb_lda_scr_fin_ven_ses_hun_mcd_gam_geo_hin_ben_urd_afr_amh_sod_por_est_moo_sun_pol_tag_jpn_tml_kor_swe_prs_yor_pan_ind_ger_amr_mly_mnd_ita_xho_lat_heb_rom_grk_nor_svk_qcu_bul_lit_ukr_dyu_owc_mol_wly_slo_jav_bos_bem_rus_akn_mao_tha_sid_knd_swa_igb_tur_dut_cze_aze_ewe_vie_tig_dgb_swt_zul	-0.319422232004103	-0.755228457770078	0.452020360744596
813	wly_ita_akn_pol_amh_heb_mlt_bos_aze_uzb_igb_tag_lda_rus_grk_bsq_glc_chh_moo_cnt_alb_spa_dgb_afr_cic_guj_fin_dyu_tsw_est_eng_sid_geo_fre_cze_urd_dut_hau_anl_ctl_hun_swa_sun_ben_mao_jpn_tml_kor_scr_swe_bam_bul_mly_krd_gam_jav_mnd_lat_ewe_slo_owc_pan_prs_hin_svk_qcu_arw_lit_por_bem_aeg_rom_amr_nor_bat_mcd_yor_ger_ven_ind_tha_tig_knd_ses_xho_tur_mol_ukr_azi_swt_vie_sod_tsn_fbf_zul	-0.448986950949801	-1.06874223385204	0.287952053364322
814	amr_glc_ewe_eng_amh_aeg_hau_swe_azi_aze_swt_mly_yor_alb_ctl_bsq_lat_tig_igb_mnd_arw_slo_ses_rom_dyu_por_fin_zul_lda_hun_ger_owc_geo_krd_bul_nor_ben_gam_anl_hin_est_fbf_ind_guj_mao_jpn_knd_kor_dut_grk_tsw_fre_jav_urd_heb_tag_cnt_svk_swa_spa_sid_cze_pan_rus_prs_qcu_pol_scr_mcd_tsn_sod_lit_chh_afr_bat_ita_akn_bos_cic_sun_tha_wly_tml_bam_dgb_tur_ukr_mol_uzb_ven_vie_mlt_bem_xho_moo	-0.226070489276153	-0.534170113155286	0.594498465557706
815	heb_svk_ses_alb_mlt_sid_amr_ben_aze_tur_tsw_mly_akn_arw_slo_bsq_lit_owc_lda_mnd_grk_ita_igb_dut_cic_spa_hun_bem_swt_est_afr_tig_geo_pol_mol_bul_nor_amh_sod_fre_fin_moo_mao_hin_jav_jpn_knd_kor_urd_rom_zul_por_tag_ukr_aeg_bat_cnt_scr_tsn_krd_gam_swe_mcd_pan_guj_qcu_eng_bos_ger_swa_anl_rus_wly_glc_ind_ctl_bam_lat_fbf_sun_tha_hau_tml_dyu_xho_uzb_prs_cze_azi_ven_vie_chh_yor_ewe_dgb	0.523913917189168	1.2376873993024	0.218947667368729
816	amr_rom_swa_prs_mlt_hau_tig_krd_aze_tur_zul_tag_bam_nor_hin_bsq_alb_sid_bem_mnd_guj_grk_xho_lit_ven_mol_est_tsn_akn_fin_swe_heb_geo_lat_scr_rus_pol_wly_amh_ben_hun_lda_bat_arw_jav_jpn_knd_kor_dut_cze_ses_glc_mao_bul_sod_ind_cnt_ctl_moo_eng_gam_ukr_pan_afr_ger_qcu_fre_por_mcd_dgb_aeg_bos_chh_svk_sun_urd_dyu_slo_ewe_mly_tha_owc_tml_fbf_igb_uzb_ita_spa_azi_yor_vie_anl_swt_tsw_cic	0.0508765741279621	0.119821043971191	0.904883378796755
817	owc_urd_ven_bul_hau_aeg_amr_por_tur_aze_bam_bat_ses_rom_ben_bsq_bos_sod_dgb_mnd_glc_grk_yor_pan_moo_swe_est_lda_tsw_hun_rus_tig_geo_lit_lat_guj_slo_gam_heb_mol_fin_akn_ind_mcd_mly_jpn_knd_kor_hin_krd_dyu_prs_tag_alb_anl_mao_cnt_svk_bem_cze_amh_fre_dut_scr_ctl_qcu_afr_ger_eng_igb_wly_spa_chh_pol_sun_ukr_swt_arw_swa_jav_tha_sid_tml_tsn_fbf_uzb_ita_nor_azi_cic_vie_mlt_zul_xho_ewe	0.0262909406419474	0.0619020134228053	0.950773706692092
818	mlt_bul_ses_slo_wly_chh_aeg_ukr_azi_aze_fbf_bat_cic_mcd_ben_bsq_dut_tig_yor_mnd_spa_afr_ewe_fre_dgb_nor_hun_lda_xho_est_cze_hau_geo_prs_glc_alb_por_owc_sid_scr_fin_igb_sun_ctl_mly_jpn_tml_kor_pol_mol_bam_krd_ind_arw_sod_mao_cnt_guj_akn_ita_gam_lat_hin_swe_lit_qcu_grk_pan_svk_tsw_amr_rom_amh_ger_tag_eng_tsn_urd_zul_jav_tha_anl_knd_bem_ven_uzb_rus_bos_tur_dyu_vie_heb_moo_swt_swa	-0.574984009665054	-1.37286486352643	0.173095765146129
819	hau_alb_bem_scr_mlt_amh_aeg_mol_uzb_azi_akn_mly_cic_lit_rus_bsq_rom_amr_lda_cnt_svk_grk_ewe_prs_swt_ger_hun_tsn_ses_est_pan_chh_geo_dut_ben_mcd_hin_sid_wly_slo_fin_zul_bat_pol_mao_jpn_knd_kor_bos_ukr_igb_afr_sun_urd_gam_ind_mnd_lat_dyu_eng_heb_bul_glc_ita_cze_qcu_fre_por_swe_swa_sod_krd_tig_nor_tag_ctl_tsw_guj_bam_jav_tha_owc_tml_yor_xho_aze_spa_arw_tur_ven_vie_anl_dgb_moo_fbf	-0.284266678008234	-0.672100757335258	0.503185878158331
820	amr_svk_fbf_cze_aeg_chh_sod_pan_uzb_aze_dgb_sun_swt_alb_mol_bsq_eng_tig_akn_cnt_ben_grk_dyu_urd_swa_guj_fin_tsw_yor_est_afr_gam_geo_ger_swe_hin_rom_owc_anl_ukr_hun_lda_mao_mcd_tag_jpn_tml_kor_dut_bos_tsn_arw_bat_ita_sid_jav_mnd_fre_ses_por_wly_slo_ctl_pol_prs_qcu_scr_lit_rus_igb_heb_glc_amh_krd_ind_spa_moo_nor_xho_mly_tha_hau_knd_bem_bam_azi_bul_lat_tur_ewe_vie_mlt_cic_ven_zul	-0.390550634108813	-0.925613272728289	0.357042686328681
821	chh_arw_swt_eng_sid_gam_hau_lat_azi_uzb_swa_ind_ven_swe_scr_bsq_ctl_aeg_lda_mnd_fre_svk_bem_alb_yor_spa_hun_igb_bam_fin_ita_amh_geo_prs_urd_mol_nor_sod_owc_guj_est_xho_bat_pol_mao_jpn_knd_kor_ger_grk_fbf_ukr_tag_rom_anl_sun_cnt_por_tsw_krd_wly_dut_pan_cze_hin_qcu_glc_slo_afr_ses_amr_mcd_mlt_bos_jav_ben_cic_bul_zul_mly_tha_tig_tml_akn_tsn_aze_rus_lit_tur_dyu_vie_heb_moo_dgb_ewe	-0.315167106192746	-0.745341249022084	0.45794504888453
822	chh_ukr_fbf_grk_sid_hau_wly_svk_uzb_azi_swt_tag_yor_bos_dut_bsq_fre_aeg_swa_mnd_lat_ger_zul_swe_lda_mol_est_ewe_dyu_fin_mcd_sod_geo_spa_rus_urd_guj_amh_gam_scr_hun_dgb_mao_prs_ind_jpn_tml_kor_lit_glc_igb_bul_mly_pan_mlt_sun_cnt_slo_bam_ita_tig_arw_rom_krd_pol_qcu_alb_afr_ben_tsn_heb_ctl_owc_cze_jav_por_ven_hin_cic_bat_tha_anl_knd_xho_moo_aze_eng_nor_tur_akn_vie_amr_tsw_bem_ses	-0.676721048467695	-1.62060114988761	0.108489151516902
823	gam_rom_dyu_guj_sod_chh_mlt_mol_azi_aze_fbf_mao_tsn_swe_grk_bsq_bos_wly_tsw_mnd_pan_hin_bem_alb_yor_eng_est_dgb_swa_fin_cze_amr_geo_afr_lit_slo_glc_tig_hau_nor_hun_ven_jav_ctl_mly_jpn_tml_kor_fre_bul_akn_arw_sun_pol_heb_ind_cnt_por_bam_mcd_amh_scr_dut_lat_ita_qcu_urd_krd_prs_igb_owc_svk_aeg_rus_bat_spa_lda_ukr_swt_tag_tha_sid_knd_xho_zul_tur_ben_ger_uzb_moo_vie_anl_cic_ewe_ses	-0.152445784133825	-0.360437478521155	0.719337351540564
824	hau_alb_moo_dut_tig_chh_aeg_svk_tur_azi_ses_ind_swt_glc_urd_bsq_mol_heb_akn_cnt_afr_ita_yor_swe_ven_prs_est_xho_bam_fin_por_wly_geo_ger_pan_scr_ctl_sid_gam_grk_hun_lda_mly_lit_mao_jpn_tml_kor_ben_hin_tsn_rus_jav_mcd_amh_sun_mnd_cze_tsw_bos_sod_rom_bul_fre_krd_qcu_eng_guj_ukr_dgb_mlt_spa_amr_nor_bat_arw_fbf_slo_swa_tag_tha_owc_knd_ewe_igb_uzb_lat_pol_aze_dyu_vie_anl_bem_cic_zul	-0.545230287003228	-1.30132166397345	0.196363022195015
825	amr_rom_yor_slo_anl_wly_owc_krd_uzb_tur_ewe_sun_fbf_ctl_urd_bsq_pan_sid_tsn_mnd_glc_spa_swa_lat_dyu_cze_hun_moo_akn_est_ukr_sod_geo_pol_rus_bul_ita_amh_tig_ben_fin_zul_mao_lit_tag_jpn_tml_kor_ger_afr_tsw_svk_bat_dut_heb_jav_cnt_scr_xho_hin_aeg_bos_mcd_grk_prs_qcu_fre_arw_por_cic_mlt_swe_hau_guj_ind_eng_igb_alb_dgb_mly_tha_gam_knd_lda_ven_azi_nor_mol_aze_bam_vie_chh_swt_ses_bem	0.302723747534627	0.713165964150942	0.47752880338995
826	hau_rus_yor_scr_amr_wly_mlt_slo_aze_azi_swa_tag_bem_guj_ukr_bsq_alb_chh_akn_mnd_spa_swe_dgb_ben_xho_hin_fin_tsn_swt_hun_svk_amh_geo_nor_lat_bul_grk_gam_aeg_ita_est_tsw_sun_lit_ind_jpn_tml_kor_cze_eng_dyu_pol_mly_rom_tig_jav_cnt_glc_bam_afr_sid_pan_ger_krd_ctl_qcu_por_fre_mcd_cic_owc_urd_anl_prs_mao_bos_ven_mol_igb_bat_tha_heb_knd_ewe_fbf_uzb_dut_arw_tur_lda_vie_sod_zul_moo_ses	-0.144665463486779	-0.340876710844169	0.73396527332078
827	owc_lit_ewe_rus_sid_hau_tig_grk_aze_uzb_fbf_sun_ses_hin_bul_bsq_prs_mlt_swt_cnt_ctl_bos_bem_slo_moo_mol_fin_swa_igb_hun_dut_amr_geo_arw_nor_eng_cze_aeg_chh_krd_est_tsn_tag_ger_mao_jpn_knd_kor_por_swe_xho_fre_bat_ita_amh_jav_mnd_ben_dyu_mcd_anl_spa_urd_pol_lat_qcu_afr_glc_alb_yor_sod_guj_gam_pan_mly_svk_tsw_scr_ven_ind_tha_heb_tml_dgb_akn_tur_ukr_rom_azi_zul_vie_wly_bam_lda_cic	-0.6849027035589	-1.64135605750988	0.104101242219778
828	gam_arw_swt_rus_hau_tig_anl_guj_uzb_tur_ses_jav_tsn_bos_urd_bsq_hin_amh_zul_mnd_pol_glc_cic_pan_igb_svk_hun_moo_dyu_fin_ben_owc_geo_prs_scr_mol_ger_wly_mlt_dut_est_yor_ind_lat_bat_jpn_tml_kor_lit_por_lda_ctl_mly_fre_sod_tag_cnt_afr_xho_grk_amr_swe_ukr_eng_bul_qcu_slo_alb_spa_tsw_chh_mcd_heb_cze_mao_ita_dgb_nor_swa_sun_tha_aeg_knd_bam_akn_aze_rom_krd_azi_ven_vie_sid_fbf_ewe_bem	0.134231610567981	0.315789122080864	0.752870169830188
829	anl_fre_dyu_bul_sod_wly_owc_mcd_azi_aze_ewe_mly_fbf_grk_prs_bsq_scr_gam_bam_mnd_ctl_nor_yor_mol_dgb_lit_fin_bem_igb_est_cze_mlt_geo_alb_glc_bos_lat_aeg_tig_pol_hun_ses_ind_swe_sun_jpn_tml_kor_hin_guj_lda_eng_tag_pan_sid_bat_cnt_spa_akn_krd_amr_rus_ger_dut_afr_qcu_slo_ita_urd_cic_heb_por_hau_arw_mao_rom_zul_svk_swt_jav_tha_amh_knd_tsn_tsw_uzb_ukr_ben_tur_moo_vie_chh_swa_ven_xho	0.138625074173677	0.326548775015596	0.744742948804381
830	wly_afr_xho_alb_sid_aeg_heb_pol_tur_uzb_fbf_bat_igb_bul_mol_bsq_guj_gam_ven_mnd_prs_bos_tsn_dut_lda_swe_fin_cic_akn_est_nor_tig_geo_krd_grk_rus_ger_amh_mlt_lit_hun_swa_jav_ita_mly_jpn_knd_kor_glc_fre_bem_hin_ind_slo_hau_mao_cnt_urd_tsw_scr_anl_ctl_eng_pan_svk_qcu_mcd_ben_cze_dgb_chh_por_amr_ukr_sun_lat_zul_spa_swt_tag_tha_sod_tml_bam_moo_azi_arw_rom_aze_ses_vie_owc_yor_ewe_dyu	-0.146548186918507	-0.345704719556143	0.730345419567369
831	mlt_cze_lda_fre_gam_sid_amr_dut_tur_uzb_bem_tag_zul_arw_ukr_bsq_slo_owc_ewe_mnd_rom_prs_ven_scr_tsw_ctl_fin_cic_xho_est_ben_chh_geo_krd_svk_rus_pan_amh_hau_pol_hun_moo_bat_swe_jav_jpn_tml_kor_eng_mcd_tsn_ita_mao_afr_heb_mly_cnt_lit_ses_glc_wly_guj_bos_bul_ger_qcu_nor_spa_mol_igb_sod_urd_aeg_hin_sun_grk_swt_por_swa_ind_tha_anl_knd_dyu_dgb_azi_alb_lat_aze_fbf_vie_tig_yor_bam_akn	-0.124053982832963	-0.29232213629087	0.770691488034489
832	wly_rus_ewe_pan_mlt_heb_amh_urd_azi_tur_fbf_sun_xho_lat_lit_bsq_cze_gam_swt_mnd_ita_glc_tsw_ger_moo_mcd_est_ses_zul_hun_spa_amr_geo_fre_prs_swe_bul_chh_sod_ctl_fin_bam_bat_arw_mly_jpn_knd_kor_eng_slo_tsn_hin_tag_mol_aeg_jav_cnt_dut_lda_rom_sid_afr_bos_grk_guj_qcu_alb_scr_krd_bem_hau_svk_anl_ukr_mao_por_akn_nor_dgb_ind_tha_tig_tml_dyu_yor_uzb_ben_pol_aze_igb_vie_owc_swa_ven_cic	0.107829373964426	0.253620757256969	0.800348403650251
833	anl_ukr_akn_spa_chh_owc_heb_urd_tur_aze_bam_jav_lda_eng_scr_bsq_pol_mlt_xho_cnt_prs_svk_ven_ben_swt_slo_hun_zul_tsn_fin_rus_hau_geo_bul_ctl_swe_lit_gam_sod_arw_est_tsw_ind_cze_mly_jpn_knd_kor_mol_alb_dgb_krd_tag_bos_amr_sun_mnd_guj_yor_rom_tig_fre_grk_hin_ger_qcu_glc_afr_mcd_cic_sid_pan_aeg_lat_bat_ita_ewe_dut_dyu_mao_tha_amh_tml_fbf_swa_azi_nor_por_uzb_ses_vie_wly_igb_moo_bem	-0.0878853243050302	-0.206980775264095	0.836477386881411
834	aeg_mcd_bem_scr_anl_hau_wly_swe_aze_tur_swt_bat_dgb_prs_slo_bsq_rus_amr_ses_cnt_hin_glc_lda_ukr_tsw_nor_hun_fbf_bam_est_svk_sod_geo_ctl_eng_mol_alb_mlt_chh_pan_fin_tsn_ind_guj_tag_jpn_knd_kor_afr_lit_yor_ben_jav_ger_amh_mly_mnd_grk_ven_urd_heb_arw_krd_fre_bos_qcu_dut_pol_por_swa_owc_ita_sid_cze_mao_spa_ewe_rom_dyu_sun_tha_gam_tml_cic_igb_uzb_bul_lat_azi_moo_vie_tig_akn_zul_xho	0.342290418899313	0.806191673046699	0.42218907016772
835	aeg_dut_moo_pol_owc_hau_chh_ben_azi_uzb_bam_mao_akn_mcd_krd_bsq_por_mlt_swt_mnd_slo_mol_igb_cze_ses_svk_hun_yor_zul_est_rom_sod_geo_scr_nor_alb_ukr_amh_anl_grk_fin_ven_mly_bos_tag_jpn_knd_kor_afr_bul_lda_prs_bat_urd_sid_jav_cnt_eng_dgb_hin_gam_rus_guj_fre_lit_qcu_lat_glc_pan_fbf_wly_arw_tig_swe_ind_ctl_tsw_spa_tsn_sun_tha_amr_tml_cic_swa_aze_ger_ita_tur_xho_vie_heb_bem_ewe_dyu	-1.05923942766295	-2.58347645225141	0.0113392173573389
836	amh_grk_lda_scr_owc_sid_hau_ukr_uzb_aze_tsn_jav_dgb_rus_pol_bsq_bos_gam_bem_cnt_lat_bul_zul_nor_akn_alb_fin_moo_ses_hun_lit_sod_geo_ita_ctl_svk_swe_aeg_amr_fre_est_swt_mly_guj_tag_jpn_knd_kor_cze_ger_dyu_krd_mao_pan_chh_ind_mnd_dut_tsw_mcd_anl_eng_urd_arw_rom_qcu_ben_afr_mol_fbf_tig_prs_heb_spa_bat_slo_swa_hin_ewe_sun_tha_mlt_tml_igb_bam_tur_por_glc_azi_ven_vie_wly_yor_xho_cic	-0.323345892449399	-0.766133918535183	0.445536868774961
837	anl_eng_igb_prs_wly_hau_gam_swe_aze_uzb_ewe_mao_swa_ben_urd_bsq_bos_sod_ses_cnt_grk_mol_tsn_ger_yor_hin_hun_dgb_bem_est_dut_tig_geo_guj_lat_rus_pol_mlt_chh_ita_fin_tsw_bat_cze_sun_jpn_knd_kor_nor_krd_xho_svk_tag_mcd_aeg_jav_mnd_lit_bam_ctl_heb_slo_rom_alb_scr_qcu_arw_afr_fre_akn_sid_pan_owc_ukr_mly_bul_lda_spa_swt_ind_tha_amh_tml_dyu_ven_azi_glc_por_tur_cic_vie_amr_zul_fbf_moo	-0.57807149164752	-1.38347445932434	0.16983139512147
838	sod_afr_igb_ben_chh_aeg_amh_grk_aze_azi_yor_mly_bam_ita_scr_bsq_urd_amr_ven_cnt_arw_mol_zul_hin_moo_pol_hun_cic_lda_fin_guj_hau_geo_lat_prs_bul_eng_gam_wly_ukr_est_dyu_jav_cze_sun_jpn_tml_kor_rom_bos_tsn_alb_mao_fre_heb_ind_mnd_glc_swt_pan_tig_por_mcd_svk_nor_qcu_lit_spa_krd_ses_sid_swe_owc_ger_tag_dut_akn_ctl_ewe_bat_tha_anl_knd_swa_dgb_tur_rus_slo_uzb_tsw_vie_mlt_fbf_bem_xho	-0.562313001527076	-1.34138391647067	0.183062369318591
839	sod_por_ses_eng_hau_gam_aeg_rus_azi_aze_ven_ind_cic_grk_slo_bsq_svk_owc_zul_mnd_hin_krd_swa_scr_yor_bul_hun_fbf_swt_fin_guj_chh_geo_spa_glc_alb_prs_tig_amr_swe_est_bem_bat_arw_mly_jpn_tml_kor_rom_bos_tsn_mcd_jav_ita_amh_mao_cnt_ger_igb_fre_wly_dut_cze_urd_ben_qcu_lit_mol_ukr_akn_mlt_nor_anl_afr_tag_lat_tsw_pol_ewe_sun_tha_sid_knd_dgb_lda_tur_pan_ctl_uzb_dyu_vie_heb_xho_moo_bam	-0.0506228531440799	-0.1192473737659	0.90533658839648
840	amh_nor_bem_lat_amr_wly_sid_svk_uzb_aze_fbf_bat_swa_rus_cze_bsq_lit_heb_ewe_mnd_pan_mcd_dyu_ger_yor_glc_est_ven_zul_hun_prs_anl_geo_rom_swe_urd_ctl_chh_mlt_pol_fin_cic_sun_ukr_ind_jpn_knd_kor_por_krd_tsn_arw_jav_afr_owc_mly_cnt_eng_lda_dut_hau_bul_hin_bos_slo_qcu_ben_ita_guj_tsw_sod_alb_tig_scr_mao_grk_dgb_spa_moo_tag_tha_gam_tml_ses_igb_azi_fre_mol_tur_akn_vie_aeg_bam_xho_swt	-0.333382957547065	-0.789819363394371	0.431642473638897
841	gam_eng_xho_bos_wly_sid_anl_ger_azi_aze_swt_bat_tsn_krd_svk_bsq_dut_heb_bam_mnd_mol_lat_bem_swe_cic_lit_est_dgb_moo_fin_afr_owc_geo_urd_ben_alb_guj_mlt_amr_cze_hun_swa_sun_grk_tag_jpn_tml_kor_pan_prs_zul_rom_mly_nor_hau_ind_cnt_pol_yor_slo_amh_ctl_ita_fre_mcd_qcu_spa_arw_scr_ven_tig_bul_chh_rus_mao_hin_lda_glc_igb_jav_tha_sod_knd_tsw_fbf_uzb_por_ukr_tur_ses_vie_aeg_dyu_akn_ewe	-0.872962911839429	-2.11385046917617	0.0372044465351535
842	chh_glc_igb_por_tig_sid_amr_dut_tur_azi_swt_mao_yor_lat_swe_bsq_nor_sod_tsw_mnd_alb_ger_cic_lit_ewe_pol_est_ven_xho_fin_ben_gam_geo_grk_afr_ctl_guj_wly_aeg_bul_hun_moo_ind_prs_mly_jpn_knd_kor_slo_ita_ses_svk_bat_mol_amh_jav_cnt_spa_tsn_eng_anl_arw_cze_scr_urd_qcu_rom_hin_mcd_bam_owc_bos_heb_ukr_sun_fre_bem_pan_fbf_tag_tha_hau_tml_swa_lda_aze_rus_krd_uzb_dyu_vie_mlt_zul_dgb_akn	0.0346072052408935	0.0814900269404207	0.935227377362456
843	sid_lat_dyu_spa_amh_tig_aeg_ukr_tur_uzb_igb_mly_bem_arw_mcd_bsq_lit_gam_moo_cnt_scr_grk_swa_bos_dgb_bul_est_cic_xho_hun_mol_heb_geo_urd_ita_nor_eng_mlt_owc_dut_fin_swt_ind_swe_sun_jpn_tml_kor_afr_pan_lda_krd_jav_cze_wly_mao_mnd_por_ven_pol_sod_fre_ger_rom_ctl_qcu_glc_slo_hin_tsw_hau_ben_anl_rus_tag_svk_fbf_guj_zul_bat_tha_chh_knd_bam_ses_aze_alb_prs_azi_ewe_vie_amr_tsn_akn_yor	-0.183968225878	-0.434201263631683	0.665147998104123
844	chh_por_ven_lat_gam_mlt_amh_guj_uzb_tur_akn_jav_bam_nor_pan_bsq_fre_amr_bem_mnd_lit_rus_xho_slo_moo_prs_est_yor_dyu_hun_eng_heb_geo_dut_alb_mol_grk_owc_wly_ctl_fin_ses_mao_cze_bat_jpn_knd_kor_urd_krd_lda_swe_ind_spa_sid_mly_cnt_ukr_ewe_mcd_sod_hin_afr_arw_ben_qcu_glc_ger_pol_fbf_aeg_rom_hau_ita_sun_svk_tsn_bul_swa_tag_tha_anl_tml_cic_swt_aze_scr_bos_azi_dgb_vie_tig_igb_tsw_zul	-0.330457273060962	-0.781747592051125	0.436348652605344
845	gam_arw_dyu_hin_sod_amr_chh_ukr_uzb_aze_igb_ind_ewe_fre_por_bsq_bul_owc_bam_cnt_ctl_eng_tsn_cze_moo_glc_fin_lda_cic_est_afr_hau_geo_alb_pan_slo_rus_mlt_wly_guj_hun_dgb_mao_lat_sun_jpn_knd_kor_krd_bos_bem_mcd_mly_urd_amh_bat_mnd_rom_akn_scr_anl_svk_dut_pol_lit_qcu_swe_grk_ita_tsw_tig_ben_heb_mol_jav_prs_ses_spa_zul_tag_tha_sid_tml_xho_yor_azi_nor_ger_tur_ven_vie_aeg_fbf_swt_swa	-0.147422990705286	-0.348372481550419	0.728347844140281
846	amr_afr_ses_rus_amh_chh_gam_scr_uzb_tur_tsw_tag_fbf_por_ger_bsq_fre_aeg_cic_cnt_ukr_bos_moo_rom_ewe_urd_hun_lda_bam_est_lit_wly_geo_ctl_dut_cze_eng_heb_tig_mol_fin_bem_mao_swe_bat_jpn_tml_kor_svk_ita_swa_mcd_mly_lat_sod_sun_mnd_pan_yor_ben_hau_prs_spa_guj_hin_qcu_glc_krd_arw_ven_sid_pol_anl_slo_ind_grk_tsn_bul_dyu_jav_tha_owc_knd_dgb_akn_azi_alb_nor_aze_xho_vie_mlt_igb_zul_swt	-0.197443168782405	-0.466134191476417	0.642209406215187
847	heb_afr_dgb_hin_sod_owc_sid_eng_azi_aze_swa_ind_tsw_fre_swe_bsq_prs_chh_zul_cnt_mol_por_ven_krd_akn_svk_fin_lda_tsn_est_alb_mlt_geo_guj_pol_dut_lit_gam_wly_nor_hun_yor_bat_bul_mly_jpn_knd_kor_ger_rus_swt_glc_jav_scr_aeg_sun_mnd_mcd_dyu_slo_amh_ctl_bos_ukr_rom_qcu_ben_cze_arw_fbf_tig_spa_hau_ita_mao_grk_moo_urd_cic_tag_tha_amr_tml_ewe_bam_uzb_lat_pan_tur_xho_vie_anl_bem_igb_ses	-0.137056806421822	-0.323296797093648	0.747196309458054
848	sod_urd_dgb_afr_anl_sid_mlt_krd_tur_aze_moo_tag_tsw_prs_grk_bsq_hin_wly_yor_mnd_rom_pan_ven_arw_dyu_dut_fin_ses_swt_est_glc_tig_geo_svk_eng_scr_lit_amr_chh_nor_hun_bem_mao_lat_mly_jpn_tml_kor_spa_fre_fbf_ctl_jav_ita_aeg_ind_cnt_bos_akn_slo_hau_mol_rus_ben_ukr_qcu_pol_guj_cze_zul_gam_ger_heb_swe_bat_bul_igb_mcd_bam_sun_tha_amh_knd_ewe_tsn_azi_por_alb_uzb_lda_vie_owc_cic_swa_xho	0.389475067458847	0.918165107380128	0.360907562090872
849	chh_pan_moo_alb_wly_aeg_heb_urd_tur_azi_igb_bat_bem_mol_dut_bsq_ger_tig_dgb_mnd_bos_lat_cic_krd_ses_rom_est_bam_yor_fin_mcd_owc_geo_pol_prs_eng_cze_sid_amr_lit_hun_tsn_sun_swe_mao_jpn_tml_kor_ukr_rus_akn_ctl_ind_afr_amh_mly_cnt_ita_xho_por_anl_spa_svk_bul_nor_qcu_grk_scr_arw_swa_sod_hin_mlt_fre_tag_slo_zul_guj_lda_jav_tha_gam_knd_dyu_fbf_uzb_glc_ben_aze_tsw_vie_hau_swt_ewe_ven	-0.052603832201949	-0.123888797397576	0.901670693394691
850	amh_lit_dyu_pol_hau_aeg_wly_grk_aze_uzb_xho_sun_tsw_ben_glc_bsq_bos_sod_akn_mnd_cze_hin_yor_svk_tsn_rom_hun_bem_ven_est_dut_mlt_geo_nor_lat_ctl_arw_sid_amr_mcd_fin_swa_tag_fre_jav_jpn_knd_kor_rus_ger_dgb_swe_mly_eng_anl_mao_cnt_mol_bam_afr_gam_alb_ita_urd_pan_qcu_slo_por_scr_moo_chh_prs_tig_guj_bat_krd_zul_bul_ewe_ind_tha_heb_tml_swt_cic_azi_spa_ukr_tur_fbf_vie_owc_igb_ses_lda	-0.12115431821763	-0.285654434650559	0.775778073939355
851	amh_alb_tsw_ita_anl_amr_tig_hin_aze_uzb_zul_ind_cic_pan_nor_bsq_krd_sod_tsn_mnd_slo_eng_ses_ctl_yor_lit_hun_bam_lda_fin_bos_heb_geo_bul_rus_urd_swe_owc_gam_scr_est_swa_sun_dut_jav_jpn_knd_kor_afr_fre_bem_rom_mly_arw_aeg_tag_cnt_por_fbf_glc_sid_spa_mcd_guj_svk_qcu_prs_mol_ben_ven_mlt_ger_hau_cze_mao_grk_dgb_ukr_dyu_bat_tha_chh_tml_moo_ewe_tur_pol_lat_azi_swt_vie_wly_igb_akn_xho	0.41678236775851	0.980850350682548	0.329211308741985
852	aeg_ita_dgb_ctl_tig_wly_hau_swe_tur_uzb_akn_bat_bam_rom_ben_bsq_hin_gam_fbf_mnd_mcd_por_swt_bul_igb_mol_est_dyu_tsw_fin_ger_amr_geo_grk_slo_cze_prs_owc_sod_eng_hun_zul_jav_ukr_mao_jpn_tml_kor_dut_svk_swa_fre_sun_scr_mlt_tag_cnt_krd_bem_spa_amh_arw_guj_alb_nor_qcu_pol_rus_bos_moo_anl_glc_chh_lit_mly_pan_xho_urd_lda_ind_tha_heb_knd_cic_ven_aze_lat_afr_azi_yor_vie_sid_ewe_tsn_ses	0.0168422197251633	0.0396468637937554	0.968459652215709
853	sod_pol_tsn_grk_owc_amr_mlt_arw_uzb_azi_fbf_tag_ven_hin_svk_bsq_bos_gam_tsw_cnt_glc_ita_ses_rus_yor_rom_fin_ewe_bam_hun_lit_anl_geo_alb_slo_fre_prs_chh_heb_cze_est_dgb_jav_ben_mao_jpn_tml_kor_bul_nor_igb_ctl_ind_por_wly_bat_mnd_swe_cic_ukr_amh_mol_pan_guj_scr_qcu_dut_krd_mcd_dyu_aeg_spa_hau_ger_mly_lat_xho_eng_zul_sun_tha_sid_knd_bem_swt_tur_urd_afr_aze_lda_vie_tig_moo_akn_swa	-0.266356703298028	-0.630247506133661	0.530078232584978
854	tig_por_moo_hin_hau_sid_sod_swe_aze_tur_swt_sun_yor_ukr_glc_bsq_rom_aeg_fbf_mnd_krd_urd_dyu_scr_ewe_afr_fin_akn_ses_est_ita_gam_geo_bos_arw_bul_ctl_wly_owc_spa_hun_dgb_bat_alb_mao_jpn_knd_kor_fre_eng_ven_prs_jav_rus_amr_ind_cnt_slo_tsn_grk_heb_ger_pol_mcd_cze_qcu_lat_lit_ben_igb_mlt_guj_amh_dut_mly_nor_zul_pan_bam_tag_tha_anl_tml_tsw_xho_azi_mol_svk_uzb_cic_vie_chh_swa_bem_lda	0.161247943547462	0.379501151324104	0.70518093076607
855	sid_por_ewe_svk_hau_aeg_chh_lit_aze_azi_lda_jav_dgb_hin_ita_bsq_slo_mlt_yor_cnt_scr_eng_fbf_cze_xho_lat_fin_cic_dyu_est_grk_anl_geo_pol_nor_fre_krd_heb_sod_rus_hun_akn_bat_ger_mly_jpn_tml_kor_alb_pan_tsw_urd_ind_prs_wly_sun_mnd_bos_bam_glc_amh_ben_swe_rom_ctl_qcu_afr_mcd_mol_ven_tig_dut_gam_arw_mao_guj_tsn_spa_bem_tag_tha_amr_knd_swa_swt_uzb_bul_ukr_tur_zul_vie_owc_igb_ses_moo	-0.9265371413845	-2.24851141982661	0.0269052058036476
856	amh_ben_tsn_grk_amr_anl_heb_nor_uzb_aze_ven_tag_fbf_bul_rus_bsq_fre_sid_cic_cnt_alb_pan_dyu_swe_zul_bos_est_ses_dgb_hun_dut_sod_geo_pol_glc_urd_cze_chh_owc_mol_fin_bem_sun_spa_mly_jpn_knd_kor_ukr_krd_swt_guj_jav_arw_mlt_ind_mnd_prs_swa_ita_hau_por_hin_lat_slo_qcu_lit_rom_svk_lda_tig_eng_wly_scr_mao_mcd_akn_ctl_igb_bat_tha_aeg_tml_xho_yor_tur_afr_ger_azi_ewe_vie_gam_tsw_moo_bam	-0.29150739873807	-0.689553280254048	0.492192148068565
857	mlt_pol_fbf_mcd_hau_amr_gam_ctl_uzb_aze_ven_sun_bem_ukr_alb_bsq_pan_sod_swt_cnt_cze_rus_akn_ita_swa_arw_hun_dgb_yor_est_eng_chh_geo_hin_ger_lat_por_anl_tig_slo_fin_moo_bat_mol_tag_jpn_tml_kor_spa_fre_dyu_afr_mao_prs_sid_ind_mnd_bul_zul_krd_aeg_dut_urd_nor_rom_qcu_guj_bos_scr_xho_wly_glc_heb_svk_mly_lit_lda_grk_bam_jav_tha_owc_knd_cic_ewe_azi_ben_swe_tur_igb_vie_amh_ses_tsn_tsw	0.20583160554311	0.484512364741522	0.629161456197844
858	anl_krd_swa_scr_hau_wly_owc_arw_uzb_aze_akn_mly_yor_alb_mol_bsq_hin_mlt_igb_cnt_urd_dut_bem_guj_ewe_pan_hun_cic_xho_fin_fre_chh_geo_nor_ben_rus_bos_sid_aeg_ctl_est_fbf_tag_ger_bat_jpn_tml_kor_lit_pol_zul_prs_ind_grk_tig_mao_mnd_mcd_dgb_slo_amr_bul_rom_ita_lat_qcu_cze_ukr_swe_ven_heb_spa_gam_svk_jav_glc_bam_afr_tsn_sun_tha_sod_knd_tsw_dyu_azi_por_eng_tur_ses_vie_amh_lda_swt_moo	-0.553696791574524	-1.3180210434614	0.190733885008721
859	amr_alb_tsw_pan_tig_aeg_hau_krd_azi_tur_fbf_tag_yor_bos_grk_bsq_lit_anl_dyu_mnd_fre_mol_ses_slo_swa_nor_fin_ven_bem_hun_por_mlt_geo_spa_rom_prs_mcd_heb_gam_bul_est_dgb_mly_urd_jav_jpn_tml_kor_scr_afr_swt_pol_sun_svk_wly_ind_cnt_ukr_lda_lat_chh_dut_ctl_hin_arw_qcu_cze_glc_guj_zul_sid_eng_amh_swe_mao_ben_cic_rus_akn_bat_tha_sod_knd_tsn_igb_uzb_ger_ita_aze_bam_vie_owc_moo_xho_ewe	-0.636164849650393	-1.52095550530257	0.131663831511957
860	anl_rom_ses_prs_aeg_mlt_sod_grk_aze_azi_yor_ind_tsn_ben_mol_bsq_dut_gam_igb_cnt_arw_ita_swa_pan_cic_bul_fin_lda_zul_hun_urd_hau_geo_nor_eng_mcd_lat_tig_amr_fre_est_bam_tag_scr_mly_jpn_tml_kor_slo_ukr_dgb_lit_mao_cze_wly_bat_mnd_guj_swt_ctl_heb_alb_afr_swe_krd_qcu_hin_bos_pol_fbf_owc_svk_chh_spa_sun_rus_akn_glc_moo_jav_tha_sid_knd_dyu_ewe_tur_por_ger_uzb_bem_vie_amh_xho_ven_tsw	-0.336184888219514	-0.796030609573169	0.428041495677995
861	heb_ctl_swa_krd_wly_tig_sod_hin_tur_aze_cic_ind_ven_pol_ukr_bsq_lit_sid_xho_cnt_grk_rom_dgb_mcd_zul_rus_fin_swt_dyu_est_swe_gam_geo_bos_guj_dut_lat_owc_aeg_mol_hun_moo_sun_glc_mly_jpn_knd_kor_por_ger_bam_bul_jav_urd_anl_mao_mnd_prs_lda_spa_hau_eng_slo_ben_pan_qcu_scr_svk_nor_ewe_chh_arw_amh_ita_bat_cze_akn_fre_yor_tag_tha_amr_tml_igb_bem_azi_afr_alb_uzb_tsn_vie_mlt_fbf_ses_tsw	-0.338422807508223	-0.801834714487409	0.424692672428871
862	amh_fre_yor_ger_sid_sod_hau_arw_uzb_azi_ewe_ind_fbf_slo_krd_bsq_grk_amr_akn_cnt_dut_lit_igb_urd_ven_ctl_hun_bam_swt_fin_pan_anl_geo_bul_cze_mcd_pol_wly_owc_alb_est_bem_mly_glc_mao_jpn_tml_kor_afr_scr_dyu_svk_bat_ben_chh_jav_mnd_mol_tsw_guj_tig_por_rom_lat_ukr_qcu_nor_bos_eng_tsn_mlt_rus_gam_ita_sun_swe_dgb_hin_xho_tag_tha_heb_knd_zul_moo_aze_spa_prs_tur_lda_vie_aeg_ses_swa_cic	-0.773542383783396	-1.86166979552833	0.0658079051367532
863	tig_lit_zul_scr_gam_chh_wly_mcd_uzb_azi_xho_bat_ewe_mol_rom_bsq_pan_hau_bam_cnt_ger_krd_akn_guj_ses_ben_fin_swt_moo_hun_rus_amr_geo_grk_lat_slo_swe_heb_amh_arw_est_dgb_jav_ctl_tag_jpn_tml_kor_spa_cze_tsw_bul_ind_eng_anl_sun_mnd_ita_bem_svk_owc_por_alb_pol_hin_qcu_prs_nor_bos_yor_aeg_urd_mlt_dut_mly_glc_swa_afr_tsn_mao_tha_sod_knd_lda_igb_aze_ukr_fre_tur_ven_vie_sid_dyu_fbf_cic	0.299160942732567	0.704581566173542	0.482831398751893
864	chh_ben_dyu_krd_amh_tig_sod_por_tur_uzb_swt_bat_tsn_glc_rom_bsq_mol_mlt_yor_cnt_pan_rus_bam_ukr_igb_spa_hun_lda_tsw_fin_lit_anl_geo_slo_mcd_dut_swe_owc_wly_urd_est_zul_mly_ctl_sun_jpn_knd_kor_grk_prs_dgb_ita_ind_pol_heb_tag_mnd_scr_bem_lat_sid_eng_hin_bos_cze_qcu_arw_alb_bul_fbf_aeg_guj_amr_ger_mao_fre_moo_svk_cic_jav_tha_hau_tml_ses_swa_aze_nor_afr_azi_ven_vie_gam_akn_ewe_xho	0.47628524615195	1.12361258963654	0.264069487004398
865	heb_scr_tsn_guj_sod_hau_wly_rus_aze_uzb_dgb_sun_swa_spa_ukr_bsq_bos_mlt_akn_mnd_grk_prs_igb_por_zul_fre_est_yor_lda_fin_ita_aeg_geo_eng_lat_slo_urd_anl_amr_lit_hun_bem_jav_mcd_mly_jpn_tml_kor_ctl_bul_dyu_swe_mao_mol_tig_tag_cnt_cze_fbf_nor_owc_pan_pol_ger_alb_qcu_rom_afr_glc_tsw_amh_ben_gam_svk_bat_krd_swt_dut_ses_ind_tha_chh_knd_ewe_moo_azi_arw_hin_tur_bam_vie_sid_ven_cic_xho	-0.734931160690436	-1.7677452557356	0.080383271534581
866	mlt_ben_dgb_fre_gam_amh_owc_nor_azi_tur_ewe_jav_bam_alb_svk_bsq_spa_tig_akn_mnd_bul_eng_xho_guj_zul_mol_est_swt_cic_fin_bos_wly_geo_arw_swe_ger_afr_amr_sod_lit_hun_moo_ind_rus_sun_jpn_knd_kor_pol_krd_lda_pan_tag_mcd_heb_mly_cnt_hin_igb_grk_aeg_por_scr_lat_glc_qcu_dut_urd_prs_tsn_hau_cze_anl_slo_mao_rom_tsw_ita_fbf_bat_tha_chh_tml_ven_swa_aze_ctl_ukr_uzb_dyu_vie_sid_yor_ses_bem	0.708749995142667	1.68150018744297	0.0960211524929923
867	owc_pan_bam_arw_aeg_mlt_heb_dut_aze_tur_swa_bat_cic_swe_alb_bsq_cze_hau_akn_cnt_pol_mcd_lda_ben_swt_nor_fin_xho_dgb_hun_svk_chh_geo_mol_ukr_urd_glc_sod_wly_eng_est_ven_sun_hin_mao_jpn_tml_kor_bul_krd_moo_ctl_ind_afr_amh_tag_mnd_scr_yor_rom_gam_rus_por_guj_ita_qcu_ger_grk_spa_tsw_anl_lat_sid_prs_jav_bos_dyu_lit_igb_mly_tha_tig_knd_zul_fbf_azi_fre_slo_uzb_ewe_vie_amr_tsn_bem_ses	-0.238360540075722	-0.562630269130321	0.575040450714253
868	sod_lat_moo_grk_heb_amr_mlt_eng_tur_aze_ses_mao_cic_prs_svk_bsq_slo_chh_xho_mnd_bos_mol_bem_ger_yor_arw_fin_ewe_ven_est_pol_wly_geo_guj_spa_ctl_krd_sid_anl_ukr_hun_zul_tag_pan_sun_jpn_tml_kor_lit_scr_tsw_ita_jav_por_hau_bat_cnt_bul_akn_nor_tig_ben_glc_alb_rus_qcu_rom_mcd_dut_dgb_aeg_urd_owc_cze_ind_fre_dyu_afr_igb_mly_tha_amh_knd_fbf_lda_uzb_hin_swe_azi_bam_vie_gam_tsn_swt_swa	-0.208219313969784	-0.491502954006484	0.624228780647053
869	chh_bul_bam_rom_amr_heb_anl_ita_tur_uzb_akn_tag_dyu_ukr_mcd_bsq_arw_gam_cic_mnd_bos_guj_lda_cze_ses_dut_est_bem_dgb_fin_ben_tig_geo_por_lit_eng_mol_aeg_owc_nor_hun_moo_jav_lat_mly_jpn_knd_kor_urd_fre_ewe_grk_ind_slo_mlt_mao_cnt_hin_igb_glc_hau_alb_pan_ctl_spa_qcu_svk_prs_ger_xho_wly_rus_sod_scr_bat_swe_ven_krd_tsn_sun_tha_amh_tml_yor_tsw_aze_afr_pol_azi_swa_vie_sid_swt_fbf_zul	-0.0929563041937746	-0.219160422775774	0.827005360396496
870	sid_mcd_swa_grk_mlt_gam_anl_prs_uzb_aze_ewe_ind_tsn_dut_guj_bsq_krd_amr_moo_cnt_nor_alb_ses_arw_igb_mol_est_xho_yor_fin_fre_sod_geo_ukr_bul_glc_ben_tig_amh_pan_hun_ven_jav_lit_sun_jpn_knd_kor_svk_cze_bem_eng_bat_lat_owc_tag_mnd_afr_swt_ita_chh_ctl_scr_spa_swe_qcu_ger_bos_hin_zul_heb_rom_wly_rus_mao_urd_bam_por_akn_mly_tha_hau_tml_dgb_dyu_tur_slo_pol_azi_cic_vie_aeg_fbf_tsw_lda	-0.467069940405922	-1.10898573557484	0.270295912488364
871	amr_hin_bem_arw_gam_aeg_owc_spa_uzb_aze_igb_tag_yor_pan_bul_bsq_ita_wly_ses_mnd_afr_alb_dyu_ukr_tsn_ben_fin_ewe_xho_hun_guj_mlt_geo_scr_svk_lit_urd_anl_tig_ctl_est_ven_jav_nor_sun_jpn_tml_kor_rus_grk_swt_swe_mao_eng_sod_ind_cnt_pol_dgb_cze_chh_fre_mcd_dut_lat_qcu_por_bos_slo_swa_amh_ger_heb_glc_mly_prs_akn_krd_cic_bat_tha_hau_knd_moo_tsw_tur_mol_rom_azi_bam_vie_sid_lda_zul_fbf	-0.0324743415857517	-0.076531384102889	0.939160748198667
872	amh_pol_swt_ger_tig_aeg_hau_dut_uzb_tur_swa_tag_ewe_urd_lat_bsq_swe_amr_moo_mnd_afr_ben_dgb_alb_tsn_bos_hun_akn_xho_fin_cze_gam_geo_bul_svk_mol_ctl_heb_mlt_rom_est_bem_mly_prs_mao_jpn_tml_kor_guj_nor_zul_lit_sun_spa_wly_bat_cnt_arw_lda_grk_sid_slo_krd_glc_eng_qcu_scr_ukr_fre_yor_owc_ita_anl_pan_ind_mcd_dyu_hin_igb_jav_tha_chh_knd_cic_fbf_aze_por_rus_azi_bam_vie_sod_ven_tsw_ses	-0.366660987387859	-0.86853116951693	0.387339447783101
873	wly_rom_ewe_mol_tig_owc_anl_spa_aze_tur_zul_bat_bem_slo_pol_bsq_por_chh_akn_cnt_eng_lat_yor_ger_lda_nor_est_xho_tsw_hun_bul_mlt_geo_prs_krd_dut_cze_amh_sod_ita_fin_ven_mly_pan_jav_jpn_knd_kor_bos_swe_swt_alb_mao_lit_heb_sun_mnd_afr_tsn_glc_hau_rus_guj_arw_fre_qcu_ukr_mcd_grk_bam_aeg_scr_gam_ctl_ind_hin_moo_urd_dgb_tag_tha_amr_tml_igb_fbf_azi_svk_ben_uzb_dyu_vie_sid_swa_ses_cic	-0.309358001870053	-0.732515369872899	0.465696237810023
874	amh_cze_swt_afr_tig_sid_wly_prs_uzb_aze_bem_ind_tsn_guj_ctl_bsq_grk_mlt_ses_cnt_eng_bos_akn_ita_fbf_swe_hun_dyu_zul_fin_mcd_anl_geo_scr_spa_hin_pol_aeg_sod_pan_est_ven_tag_rus_sun_jpn_tml_kor_ger_ben_xho_lit_jav_alb_hau_bat_mnd_ukr_swa_glc_heb_krd_slo_mol_lat_qcu_svk_bul_nor_dgb_amr_urd_gam_rom_mao_dut_tsw_fre_bam_mly_tha_owc_knd_cic_lda_azi_arw_por_tur_igb_vie_chh_ewe_yor_moo	-0.7855198133748	-1.89567204643458	0.0611086659075716
875	sod_nor_cic_ger_amr_tig_gam_svk_uzb_aze_lda_ind_tsw_fre_ita_bsq_cze_anl_ewe_cnt_rus_prs_swt_ctl_zul_swe_hun_swa_bam_fin_bos_owc_geo_pan_scr_bul_lit_mlt_aeg_hin_est_akn_mao_urd_tag_jpn_tml_kor_slo_mcd_yor_dut_mly_glc_wly_bat_mnd_rom_igb_eng_chh_alb_mol_ukr_afr_qcu_pol_ben_grk_ses_amh_por_hau_guj_jav_lat_dyu_krd_tsn_sun_tha_sid_knd_dgb_moo_azi_arw_spa_tur_ven_vie_heb_bem_fbf_xho	-0.360969076029299	-0.856055680841994	0.394167274696374
876	amh_ukr_cic_krd_sod_wly_gam_svk_aze_tur_swt_mao_ewe_afr_alb_bsq_urd_mlt_ses_mnd_ctl_rus_igb_lat_moo_dut_fin_fbf_bem_est_guj_tig_geo_swe_pol_mcd_scr_hau_heb_nor_hun_akn_tag_rom_jav_jpn_tml_kor_spa_hin_bam_pan_mly_slo_aeg_ind_cnt_fre_dyu_ita_chh_por_arw_ger_bul_qcu_bos_eng_ben_ven_amr_prs_sid_grk_bat_cze_xho_glc_tsn_sun_tha_owc_knd_zul_yor_azi_lit_mol_uzb_tsw_vie_anl_swa_lda_dgb	-0.376297829556497	-0.892319842943686	0.374524570792259
877	mlt_slo_lda_mcd_aeg_owc_tig_rus_uzb_azi_swa_tag_tsn_mol_urd_bsq_alb_hau_igb_cnt_prs_scr_akn_nor_swt_swe_fin_bam_moo_hun_ger_sid_geo_lit_ita_ukr_rom_wly_amh_fre_est_tsw_ind_arw_sun_jpn_knd_kor_dut_pan_xho_krd_bat_glc_gam_mly_mnd_hin_ven_ctl_sod_guj_svk_grk_afr_qcu_spa_bos_cze_yor_anl_ben_heb_pol_mao_eng_ses_bul_dgb_jav_tha_chh_tml_dyu_zul_tur_por_lat_aze_ewe_vie_amr_bem_cic_fbf	0.29959233919305	0.705051754051261	0.482540124007326
878	anl_rus_tsn_scr_sod_owc_gam_lat_tur_aze_xho_jav_bam_ben_lit_bsq_hin_hau_cic_mnd_cze_bos_dyu_arw_ewe_ctl_hun_bem_yor_est_slo_amr_geo_alb_dut_urd_eng_amh_mlt_krd_fin_igb_bat_ukr_tag_jpn_tml_kor_afr_svk_swt_mcd_mao_glc_aeg_sun_cnt_guj_moo_swe_tig_nor_rom_bul_prs_qcu_mol_ita_fre_tsw_chh_pol_sid_spa_mly_grk_akn_por_ven_ind_tha_wly_knd_fbf_dgb_azi_ger_pan_uzb_lda_vie_heb_zul_swa_ses	-0.493392749231246	-1.17540789519216	0.242832018038863
879	anl_urd_cic_pan_amr_wly_aeg_lit_azi_aze_tsn_mao_ses_grk_svk_bsq_rom_sid_igb_cnt_rus_scr_bam_bul_dgb_swe_est_ewe_zul_fin_ita_chh_geo_krd_fre_glc_pol_mlt_owc_prs_hun_yor_tag_bos_ind_jpn_knd_kor_spa_mcd_moo_por_sun_ukr_gam_bat_mnd_ctl_lda_mol_tig_ben_arw_afr_dut_qcu_eng_lat_hin_fbf_amh_slo_hau_ger_mly_alb_tsw_nor_swa_jav_tha_heb_tml_dyu_xho_uzb_guj_cze_tur_akn_vie_sod_bem_ven_swt	-0.186040473710287	-0.438953261486553	0.66171354093325
880	mlt_nor_tsw_krd_amr_owc_chh_ukr_azi_aze_fbf_ind_lda_bos_eng_bsq_pan_aeg_bem_mnd_cze_mol_dyu_rom_yor_scr_est_tsn_moo_fin_por_hau_geo_prs_glc_ctl_fre_heb_tig_swe_hun_bam_mly_lit_jav_jpn_knd_kor_alb_arw_zul_slo_tag_bul_amh_bat_cnt_lat_ven_grk_wly_spa_ger_ita_dut_qcu_urd_pol_afr_igb_gam_hin_sid_svk_sun_guj_cic_mcd_swt_mao_tha_anl_tml_swa_akn_uzb_ben_rus_tur_ses_vie_sod_ewe_dgb_xho	-0.705241846317506	-1.69037386482976	0.0943057346365875
881	chh_bul_yor_spa_amh_owc_wly_ctl_tur_uzb_moo_bat_swa_bos_arw_bsq_swe_anl_tsw_cnt_dut_pol_swt_lit_igb_scr_hun_fbf_lda_est_por_amr_geo_grk_guj_mcd_glc_tig_sod_hin_fin_ven_tag_cze_mao_jpn_knd_kor_lat_slo_cic_svk_ind_eng_gam_mly_mnd_mol_akn_ben_mlt_ukr_ger_afr_rus_qcu_pan_nor_rom_tsn_heb_prs_sid_fre_sun_alb_ewe_ita_xho_jav_tha_hau_tml_dgb_zul_azi_urd_krd_aze_bam_vie_aeg_bem_dyu_ses	-0.692377379591594	-1.65997671081625	0.100287527134787
882	sod_fre_bem_cze_owc_mlt_gam_arw_aze_azi_swa_jav_bam_hin_bul_bsq_swe_amr_dgb_mnd_pol_ctl_lda_prs_fbf_bos_hun_zul_dyu_est_krd_tig_geo_alb_glc_spa_afr_wly_aeg_lat_fin_ven_bat_dut_mly_jpn_tml_kor_scr_grk_moo_mcd_sun_pan_chh_mao_cnt_por_xho_ben_hau_mol_lit_rus_ukr_qcu_ger_ita_guj_ses_heb_eng_amh_nor_tag_svk_tsn_urd_cic_ind_tha_anl_knd_igb_akn_tur_slo_rom_uzb_tsw_vie_sid_ewe_swt_yor	-0.451292214563089	-1.07127916850045	0.286816190204895
883	gam_eng_cic_slo_mlt_chh_owc_por_aze_uzb_ven_mly_zul_nor_krd_bsq_rus_hau_bem_cnt_swe_ger_akn_ukr_tsw_bos_hun_yor_moo_est_ben_amh_geo_rom_glc_arw_ita_amr_sid_scr_fin_swa_mao_prs_sun_jpn_tml_kor_guj_spa_dyu_pan_bat_bul_heb_ind_mnd_urd_fbf_hin_sod_grk_svk_afr_fre_qcu_cze_mol_ctl_ewe_tig_dut_anl_lat_jav_pol_ses_alb_tsn_tag_tha_wly_knd_lda_dgb_azi_mcd_lit_tur_swt_vie_aeg_xho_bam_igb	0.136260891414772	0.320701225469439	0.749156334233904
884	tig_urd_ven_fre_heb_mlt_aeg_krd_aze_azi_bam_sun_ses_hin_nor_bsq_swe_wly_swt_cnt_glc_eng_bem_bul_akn_pan_fin_xho_fbf_est_dut_anl_geo_cze_arw_ctl_spa_chh_amh_guj_hun_zul_bat_ukr_tag_jpn_knd_kor_afr_ben_tsw_grk_jav_mcd_sod_mly_mnd_lat_dyu_ita_owc_pol_lit_rus_alb_qcu_rom_slo_mol_igb_hau_prs_gam_svk_ind_scr_swa_por_tsn_mao_tha_amr_tml_moo_yor_uzb_bos_ger_tur_cic_vie_sid_lda_ewe_dgb	-0.758542600924965	-1.82248721058156	0.0715946825231246
885	mlt_mol_xho_swe_hau_tig_chh_pan_uzb_azi_akn_sun_tsw_afr_guj_bsq_urd_sid_ven_cnt_grk_glc_swt_spa_cic_bos_fin_igb_ses_hun_ctl_aeg_geo_cze_bul_alb_arw_sod_owc_fre_est_dgb_bat_lit_ind_jpn_knd_kor_pol_ger_lda_rus_mao_svk_anl_mly_mnd_slo_fbf_ben_gam_rom_scr_nor_lat_qcu_eng_ita_mcd_zul_amr_krd_amh_ukr_jav_hin_swa_dut_moo_tag_tha_wly_tml_tsn_yor_aze_prs_por_tur_ewe_vie_heb_bem_dyu_bam	-0.3660200017452	-0.867594274963358	0.387849650467233
886	sod_pan_ven_svk_amh_aeg_anl_mol_uzb_azi_igb_jav_moo_bos_slo_bsq_eng_hau_cic_cnt_krd_spa_dgb_arw_akn_pol_fin_ses_bam_est_glc_owc_geo_guj_bul_mcd_ben_chh_mlt_afr_hun_bem_bat_ctl_sun_jpn_knd_kor_hin_rus_swa_lit_ind_por_gam_mly_mnd_nor_tsn_dut_sid_rom_ger_swe_lat_qcu_ita_scr_prs_fbf_tig_ukr_amr_alb_mao_fre_lda_grk_xho_tag_tha_heb_tml_yor_tsw_tur_cze_urd_aze_swt_vie_wly_ewe_dyu_zul	-0.704311024776878	-1.68150731762607	0.0960197639987963
887	sid_ctl_fbf_por_wly_amr_heb_afr_azi_aze_tsw_mao_akn_swe_fre_bsq_slo_hau_tsn_mnd_rom_krd_bam_eng_swt_bul_hun_xho_dyu_est_svk_gam_geo_prs_hin_alb_lit_sod_mlt_nor_fin_swa_jav_rus_sun_jpn_tml_kor_pol_urd_bem_mol_tag_ukr_aeg_mly_cnt_lat_yor_ger_tig_cze_glc_guj_mcd_qcu_bos_pan_spa_ven_chh_dut_amh_arw_bat_ita_igb_scr_ewe_ind_tha_anl_knd_moo_cic_uzb_grk_ben_tur_lda_vie_owc_ses_zul_dgb	-0.21496489966599	-0.507548811295917	0.61297136055952
888	owc_lit_swa_afr_tig_amr_anl_spa_uzb_tur_bem_ind_ven_scr_glc_bsq_ukr_hau_zul_cnt_ger_krd_dgb_ctl_xho_urd_fin_tsn_tsw_est_por_gam_geo_arw_mol_grk_ita_aeg_heb_eng_hun_lda_sun_bul_bat_jpn_knd_kor_mcd_rom_cic_cze_tag_fre_sod_mly_mnd_dut_ewe_hin_chh_alb_rus_bos_prs_qcu_guj_swe_slo_swt_amh_pan_wly_lat_jav_pol_bam_svk_fbf_mao_tha_mlt_tml_ses_dyu_azi_nor_ben_aze_yor_vie_sid_moo_akn_igb	-0.930254422704748	-2.25264037469445	0.0266334781389494
889	sid_fre_dyu_mol_amr_amh_mlt_alb_tur_uzb_ewe_jav_lda_mcd_cze_bsq_lit_aeg_dgb_mnd_spa_rus_ses_bul_cic_arw_hun_zul_igb_est_bos_hau_geo_swe_slo_dut_svk_tig_gam_prs_fin_ven_ind_ben_mao_jpn_knd_kor_eng_scr_bam_ger_bat_hin_owc_mly_cnt_ukr_xho_por_heb_guj_rom_nor_ita_qcu_afr_ctl_urd_bem_wly_glc_chh_krd_sun_lat_tsn_grk_fbf_tag_tha_sod_tml_moo_swa_azi_pol_pan_aze_akn_vie_anl_swt_yor_tsw	-0.723738857488475	-1.73565295361199	0.0859373623246222
890	owc_ben_cic_arw_gam_sod_hau_afr_uzb_aze_swa_tag_swt_guj_ukr_bsq_lit_mlt_xho_cnt_prs_spa_bem_ita_igb_krd_fin_bam_yor_hun_dut_chh_geo_pol_pan_urd_por_aeg_sid_hin_est_moo_mly_svk_bat_jpn_tml_kor_ger_slo_ven_lat_mao_eng_amh_jav_mnd_mol_lda_bul_amr_mcd_ctl_scr_swe_qcu_rom_nor_glc_fbf_wly_cze_heb_rus_sun_fre_zul_grk_tsn_ind_tha_tig_knd_dyu_dgb_azi_bos_alb_tur_akn_vie_anl_tsw_ses_ewe	-0.0913360886113666	-0.215995660864246	0.829464175137507
891	hau_urd_dgb_ctl_chh_amh_tig_eng_aze_uzb_akn_mly_xho_pol_rus_bsq_svk_sid_ven_cnt_por_arw_tsw_scr_fbf_ita_est_lda_zul_fin_swe_wly_geo_rom_fre_dut_afr_heb_owc_pan_hun_swa_jav_hin_mao_jpn_knd_kor_mol_slo_cic_bos_bat_cze_aeg_ind_mnd_ben_moo_grk_gam_lit_glc_bul_ukr_qcu_spa_lat_mcd_igb_amr_ger_anl_nor_tag_prs_ses_alb_ewe_sun_tha_mlt_tml_dyu_bem_tur_guj_krd_azi_yor_vie_sod_swt_tsn_bam	0.134341217571623	0.316407552144646	0.75240227878596
892	chh_pan_bam_mol_anl_sod_sid_spa_uzb_aze_lda_mly_tsw_prs_nor_bsq_afr_wly_fbf_cnt_bos_urd_cic_glc_akn_lit_est_moo_swt_fin_por_hau_geo_dut_ctl_eng_lat_amh_owc_cze_hun_dgb_bat_mcd_sun_jpn_knd_kor_guj_alb_yor_ukr_ind_rus_tig_mao_mnd_ger_ven_slo_mlt_ben_pol_rom_grk_qcu_arw_bul_krd_swa_heb_fre_amr_ita_tag_svk_dyu_scr_xho_jav_tha_gam_tml_ses_tsn_tur_swe_hin_azi_igb_vie_aeg_ewe_bem_zul	0.0619727324005679	0.146079726337572	0.88417462229884
893	hau_rom_swt_hin_amh_sod_mlt_lat_azi_uzb_lda_tag_igb_lit_arw_bsq_bul_amr_xho_mnd_ger_prs_ewe_por_zul_swe_hun_cic_bam_fin_alb_owc_geo_ctl_afr_mcd_pol_gam_tig_mol_est_yor_sun_grk_mao_jpn_tml_kor_nor_eng_tsn_spa_mly_urd_wly_bat_cnt_krd_ven_rus_heb_slo_svk_glc_ukr_qcu_scr_ita_fre_tsw_chh_cze_sid_dut_jav_bos_bem_pan_akn_ind_tha_aeg_knd_moo_ses_aze_guj_ben_tur_dyu_vie_anl_fbf_swa_dgb	-0.595558271969979	-1.42125413976346	0.158587483538028
894	gam_cze_swa_fre_anl_chh_amr_bos_aze_uzb_ewe_sun_yor_glc_ben_bsq_afr_mlt_ses_cnt_spa_mol_lda_rom_bem_prs_hun_zul_xho_fin_pol_amh_geo_rus_svk_eng_ukr_sod_wly_bul_est_ven_bat_swe_mly_jpn_tml_kor_dut_por_dyu_grk_jav_urd_tig_tag_mnd_hin_bam_ger_hau_ita_guj_pan_arw_qcu_slo_alb_mcd_igb_heb_ctl_aeg_lit_ind_scr_fbf_krd_cic_mao_tha_sid_knd_akn_dgb_azi_lat_nor_tur_moo_vie_owc_swt_tsw_tsn	0.461931251448912	1.08969803652287	0.278661715038379
895	wly_cze_fbf_slo_sod_tig_amh_ukr_tur_azi_akn_ind_bem_ita_glc_bsq_arw_aeg_ewe_mnd_ctl_afr_dgb_rom_igb_lit_est_swt_ven_hun_ger_anl_geo_hin_por_pol_mol_hau_mlt_alb_fin_dyu_bat_bul_tag_jpn_tml_kor_lat_swe_cic_guj_jav_ben_heb_mao_cnt_krd_ses_fre_owc_urd_bos_mcd_dut_qcu_nor_grk_spa_tsw_chh_pan_gam_eng_mly_rus_tsn_prs_yor_sun_tha_amr_knd_moo_lda_uzb_svk_scr_aze_xho_vie_sid_zul_bam_swa	-0.830833961922046	-2.00426834708556	0.0479498908704105
896	anl_afr_bem_ukr_mlt_hau_tig_fre_tur_aze_ses_ind_xho_spa_guj_bsq_slo_wly_zul_mnd_ita_pol_akn_arw_dgb_prs_hun_fbf_dyu_fin_ben_aeg_geo_pan_rus_glc_krd_sid_amr_alb_est_lda_jav_bos_mly_jpn_tml_kor_svk_ctl_swa_cze_tag_urd_amh_bat_cnt_bul_cic_mcd_gam_por_mol_rom_lit_qcu_lat_dut_swe_tsn_sod_grk_heb_hin_sun_nor_bam_ger_swt_mao_tha_owc_knd_ewe_moo_azi_eng_scr_uzb_ven_vie_chh_yor_igb_tsw	-0.172090963374366	-0.406410715153228	0.685374552332929
897	chh_nor_swt_afr_heb_sod_anl_guj_tur_azi_igb_bat_fbf_mcd_ger_bsq_grk_aeg_zul_mnd_scr_urd_ven_ukr_yor_arw_hun_swa_xho_fin_krd_tig_geo_pol_alb_svk_slo_wly_mlt_bul_est_ses_jav_ctl_mao_jpn_knd_kor_lit_eng_bam_hin_mly_bos_amh_ind_cnt_por_dgb_cze_amr_swe_pan_glc_ita_qcu_prs_fre_dut_akn_owc_spa_hau_rus_tag_ben_ewe_lat_tsn_sun_tha_sid_tml_moo_dyu_uzb_rom_mol_aze_tsw_vie_gam_bem_lda_cic	0.108907117653794	0.256350271098516	0.798246597881421
898	amh_hin_ven_ukr_anl_sod_amr_rom_uzb_azi_ses_sun_akn_spa_prs_bsq_krd_gam_cic_cnt_afr_swe_lda_lat_yor_guj_hun_dyu_bam_fin_glc_wly_geo_ctl_pan_bos_fre_sid_tig_dut_est_swa_jav_svk_mao_jpn_knd_kor_mcd_ger_zul_ita_ind_rus_mlt_tag_mnd_alb_fbf_mol_hau_nor_arw_scr_slo_qcu_por_ben_bul_dgb_heb_urd_aeg_cze_mly_pol_ewe_lit_igb_bat_tha_chh_tml_xho_moo_tur_grk_eng_aze_tsn_vie_owc_bem_tsw_swt	1.27292501513334	3.07997137793614	0.00272212701187943
899	hau_lat_igb_fre_gam_wly_tig_hin_tur_uzb_tsw_tag_xho_cze_alb_bsq_slo_amr_swt_cnt_rus_ctl_dgb_mol_akn_lit_hun_fbf_moo_est_krd_sid_geo_bul_svk_grk_rom_sod_aeg_ita_fin_dyu_mly_ben_jav_jpn_tml_kor_mcd_scr_ven_ger_sun_nor_mlt_bat_mnd_pan_lda_prs_chh_glc_swe_dut_guj_qcu_por_bos_arw_ses_owc_afr_heb_spa_ind_eng_zul_pol_tsn_mao_tha_anl_knd_cic_bam_aze_urd_ukr_azi_swa_vie_amh_yor_ewe_bem	-0.49454015582694	-1.1767855416623	0.242284299479224
900	amr_rom_fbf_urd_mlt_anl_aeg_mcd_azi_tur_tsn_bat_tsw_ita_scr_bsq_ctl_wly_bam_cnt_por_rus_lda_arw_ewe_alb_est_ven_swt_fin_glc_gam_geo_bul_cze_ben_swe_owc_tig_pan_hun_moo_mao_grk_mly_jpn_tml_kor_lat_guj_igb_lit_sun_krd_sid_jav_mnd_afr_cic_hin_sod_mol_bos_spa_dut_qcu_nor_pol_slo_akn_amh_svk_heb_prs_ind_ger_swa_ukr_ses_tag_tha_chh_knd_zul_dgb_aze_eng_fre_uzb_dyu_vie_hau_bem_yor_xho	-0.17596574781554	-0.415074520756927	0.679043367187237
901	mlt_por_ses_alb_sod_wly_aeg_bul_tur_uzb_zul_sun_ven_pol_scr_bsq_ita_hau_tsn_cnt_nor_svk_xho_krd_ewe_dut_est_fbf_dgb_hun_swe_chh_geo_ger_ctl_spa_mol_tig_anl_urd_fin_yor_tag_cze_ind_jpn_knd_kor_eng_rus_dyu_rom_bat_pan_owc_mao_mnd_glc_tsw_hin_sid_ukr_guj_arw_fre_qcu_prs_bos_mcd_moo_amh_grk_heb_slo_mly_afr_swa_lit_cic_jav_tha_gam_tml_akn_igb_aze_lat_ben_azi_swt_vie_amr_bem_lda_bam	-0.691513542023863	-1.65623110843697	0.101045437647528
[truncated: 99 more rows]
