# Supplementary material for: Future Tense and Economic Decisions: Controlling for Cultural Evolution
Source: PLoS One. 2015 Jul 17;10(7):e0132145. doi: 10.1371/journal.pone.0132145 (PMC4506144; doi:10.1371/journal.pone.0132145)
Supplement: S8 Appendix — See README files within the various sub-folders. (ZIP) [file pone.0132145.s008.zip › S3_Code/Residuals_new/PGLS/PermuteResults/permute_B_SavingsWITHINFAM_93000.csv]

	ftr	r	t	p
1	mlt_dut_swt_lit_aeg_sid_owc_grk_tur_aze_ewe_sun_bem_scr_nor_bsq_slo_chh_lda_mnd_prs_arw_ses_bul_tsw_spa_hun_dgb_akn_est_por_heb_geo_urd_mol_mcd_fre_amh_anl_cze_fin_xho_mao_rom_jav_jpn_tml_kor_ita_glc_tsn_guj_mly_lat_tig_tag_cnt_ger_ven_afr_hau_pan_ctl_ukr_krd_qcu_pol_bos_hin_zul_amr_eng_sod_swe_ind_ben_bam_alb_dyu_bat_tha_gam_knd_swa_cic_uzb_rus_svk_azi_yor_vie_wly_fbf_igb_moo	0.249735553678799	0.58790231510698	0.558022754861809
2	sid_arw_ven_pan_aeg_tig_heb_nor_uzb_aze_igb_mao_moo_scr_ita_bsq_ctl_hau_dyu_cnt_bul_lat_lda_glc_akn_spa_hun_bem_ses_fin_por_wly_geo_eng_lit_svk_mcd_anl_mlt_guj_est_xho_bat_urd_sun_jpn_knd_kor_ben_rus_ewe_rom_tag_cze_sod_ind_mnd_fre_zul_ger_chh_afr_pol_dut_prs_qcu_grk_slo_ukr_swt_amh_hin_amr_bos_mly_krd_tsw_swe_dgb_jav_tha_gam_tml_swa_fbf_azi_mol_alb_tur_tsn_vie_owc_yor_cic_bam	-0.564147800324667	-1.34618689475469	0.18151444290126
3	amh_fre_yor_svk_heb_aeg_hau_ger_aze_tur_dgb_bat_xho_nor_dut_bsq_afr_chh_bem_mnd_slo_cze_igb_por_fbf_rom_hun_tsn_swa_fin_ctl_anl_geo_bos_swe_spa_eng_mlt_gam_urd_est_dyu_mao_grk_mly_jpn_tml_kor_guj_rus_tsw_glc_ind_prs_tig_sun_cnt_mcd_ven_arw_sid_scr_pan_ita_krd_qcu_mol_lit_bul_zul_amr_ukr_wly_hin_jav_alb_swt_ben_bam_tag_tha_sod_knd_moo_lda_uzb_pol_lat_azi_ewe_vie_owc_akn_cic_ses	-0.599297353515941	-1.43350031008168	0.155068401243558
4	chh_ita_fbf_fre_hau_owc_amr_hin_tur_uzb_bam_jav_dyu_por_guj_bsq_spa_sod_ses_cnt_ukr_scr_lda_lat_swa_prs_fin_ven_cic_hun_swe_anl_geo_slo_eng_grk_bul_tig_heb_cze_est_tsn_mao_pan_mly_jpn_tml_kor_arw_alb_ewe_rom_sun_rus_wly_bat_mnd_ben_igb_ctl_sid_urd_afr_dut_bos_qcu_mol_nor_krd_moo_aeg_glc_amh_mcd_ind_lit_dgb_pol_xho_tag_tha_mlt_knd_yor_bem_azi_ger_svk_aze_zul_vie_gam_tsw_akn_swt	-0.647451623226006	-1.55204586597356	0.124047800287005
5	chh_fre_xho_ben_gam_tig_sod_rus_aze_azi_ewe_mly_moo_ger_pol_bsq_svk_wly_tsw_cnt_por_cze_dgb_ukr_ven_bul_hun_akn_ses_est_urd_owc_geo_alb_swe_nor_eng_hau_amh_slo_fin_bem_mao_krd_sun_jpn_knd_kor_grk_ita_yor_mol_bat_hin_sid_ind_mnd_afr_bam_rom_anl_spa_prs_bos_guj_qcu_ctl_scr_mcd_swt_mlt_pan_aeg_dut_tag_lat_igb_glc_zul_jav_tha_amr_tml_cic_swa_uzb_lit_arw_tur_dyu_vie_heb_lda_tsn_fbf	-0.0142228934779487	-0.0335373465373493	0.973317959265557
6	aeg_rom_swa_pol_heb_amh_hau_dut_tur_azi_xho_jav_tsw_por_glc_bsq_slo_amr_ven_mnd_arw_spa_cic_swe_bam_pan_hun_dyu_zul_fin_urd_wly_geo_ben_ita_fre_svk_chh_sid_afr_est_dgb_tag_ctl_mao_jpn_tml_kor_bul_nor_yor_krd_mly_ukr_owc_sun_cnt_mol_moo_rus_anl_ger_hin_cze_mcd_qcu_eng_scr_lit_ewe_mlt_grk_sod_guj_bat_bos_fbf_prs_igb_ind_tha_gam_knd_lda_akn_uzb_lat_alb_aze_bem_vie_tig_ses_swt_tsn	0.26538229058482	0.624967198592508	0.533523017105815
7	amr_ben_ven_slo_sod_gam_wly_rom_tur_uzb_ewe_mao_fbf_afr_cze_bsq_mcd_owc_igb_cnt_mol_lit_xho_guj_akn_ger_fin_tsn_swt_est_grk_mlt_geo_por_bul_arw_ita_hau_chh_pol_hun_bem_jav_fre_sun_jpn_tml_kor_hin_ukr_moo_scr_bat_spa_sid_tag_mnd_alb_swa_glc_anl_eng_nor_pan_swe_qcu_ctl_dut_prs_zul_tig_rus_heb_krd_mly_svk_ses_urd_dgb_ind_tha_amh_knd_dyu_tsw_aze_bos_lat_azi_bam_vie_aeg_cic_yor_lda	-0.213831296598594	-0.505732584934914	0.614241005913956
8	sod_swe_fbf_eng_hau_amr_chh_arw_uzb_aze_tsw_mly_lda_urd_lat_bsq_fre_mlt_xho_cnt_ukr_bos_swa_pol_akn_alb_hun_ven_yor_fin_mol_heb_geo_guj_ger_ita_ben_anl_wly_dut_est_ses_mao_grk_jav_jpn_knd_kor_bul_prs_ewe_por_bat_spa_tig_sun_mnd_hin_tsn_ctl_amh_krd_mcd_rom_scr_qcu_lit_nor_slo_zul_sid_afr_gam_svk_tag_cze_cic_glc_bam_ind_tha_aeg_tml_bem_moo_tur_rus_pan_azi_igb_vie_owc_swt_dgb_dyu	-1.02174113677405	-2.50375937334222	0.0140311503305658
9	sod_pan_bem_grk_owc_amr_amh_urd_uzb_azi_cic_ind_igb_nor_pol_bsq_rus_gam_xho_mnd_ita_rom_moo_mcd_bam_guj_est_dgb_yor_fin_eng_aeg_geo_ctl_ukr_ben_hin_sid_mlt_scr_hun_swa_bat_svk_sun_jpn_tml_kor_cze_fre_tsw_dut_tag_krd_anl_mao_cnt_prs_ses_bos_heb_spa_slo_por_glc_qcu_swe_arw_ger_dyu_tig_lit_chh_bul_mly_alb_tsn_afr_akn_jav_tha_hau_knd_fbf_swt_tur_mol_lat_aze_lda_vie_wly_ven_zul_ewe	-0.31409239111823	-0.743253502752258	0.459201722791997
10	sid_ita_bam_swe_sod_hau_amr_nor_azi_uzb_dyu_ind_swt_ger_mol_bsq_lit_chh_ewe_mnd_svk_bul_lda_arw_cic_grk_est_ven_igb_fin_alb_tig_geo_rom_prs_scr_ben_amh_anl_cze_hun_swa_mly_eng_jav_jpn_knd_kor_ctl_glc_tsn_pol_sun_guj_gam_tag_cnt_bos_bem_lat_aeg_rus_mcd_spa_hin_qcu_fre_ukr_pan_fbf_wly_urd_owc_por_bat_krd_zul_dut_akn_mao_tha_heb_tml_ses_yor_aze_slo_afr_tur_dgb_vie_mlt_tsw_xho_moo	-0.0454656303489364	-0.107244878558177	0.914825730967417
11	hau_eng_ven_bul_wly_sid_aeg_urd_azi_aze_moo_mao_akn_hin_krd_bsq_pan_gam_swt_cnt_ita_lit_ses_cze_lda_fre_fin_xho_fbf_hun_nor_heb_geo_rom_ukr_ben_arw_anl_amr_lat_est_dgb_mly_alb_tag_jpn_tml_kor_guj_ger_dyu_ctl_sun_por_mlt_jav_mnd_swe_bem_slo_chh_svk_spa_dut_grk_qcu_pol_glc_mol_bam_sod_scr_tig_rus_ind_mcd_yor_afr_zul_bat_tha_owc_knd_swa_tsw_uzb_bos_prs_tur_ewe_vie_amh_tsn_cic_igb	-0.88124036140625	-2.13468531469927	0.0354161030388058
12	aeg_spa_swt_afr_hau_heb_amr_cze_aze_uzb_xho_sun_tsw_mol_guj_bsq_bos_tig_akn_mnd_ben_alb_tsn_hin_ewe_dut_est_igb_dyu_fin_por_mlt_geo_prs_bul_lit_krd_owc_amh_slo_hun_bam_mly_grk_tag_jpn_knd_kor_rus_ita_moo_rom_ind_ctl_sod_bat_cnt_glc_cic_nor_wly_fre_eng_arw_pol_qcu_pan_lat_urd_lda_chh_ukr_sid_svk_jav_ger_bem_mcd_zul_mao_tha_gam_tml_ven_ses_tur_scr_swe_azi_fbf_vie_anl_dgb_yor_swa	-0.824944126359396	-1.98979576589025	0.0495503810427934
13	amr_slo_swa_cze_sod_amh_aeg_fre_uzb_tur_ewe_mao_dyu_urd_guj_bsq_arw_gam_bem_cnt_ita_rom_lda_scr_akn_swe_hun_ses_ven_fin_bul_hau_geo_ben_dut_por_lit_sid_chh_grk_est_yor_jav_pan_bat_jpn_knd_kor_bos_ctl_moo_mcd_ind_alb_heb_mly_mnd_hin_swt_lat_owc_glc_svk_rus_mol_qcu_afr_spa_eng_cic_anl_pol_wly_prs_sun_ger_xho_nor_tsn_tag_tha_tig_tml_dgb_bam_azi_ukr_krd_aze_zul_vie_mlt_igb_fbf_tsw	-0.370088748434094	-0.877786004437822	0.382321933277382
14	sid_por_swt_scr_mlt_anl_hau_ctl_uzb_azi_cic_mly_fbf_prs_slo_bsq_urd_amr_moo_cnt_afr_spa_dgb_bos_lda_ita_fin_swa_ses_est_ben_heb_geo_mol_lit_ger_bul_sod_amh_arw_hun_bem_tag_lat_ind_jpn_knd_kor_pol_hin_bam_pan_mao_eng_gam_bat_mnd_rom_zul_svk_aeg_swe_guj_fre_nor_qcu_grk_krd_cze_dyu_wly_ukr_tig_alb_sun_rus_akn_mcd_ewe_jav_tha_owc_tml_tsw_ven_aze_dut_glc_tur_tsn_vie_chh_xho_yor_igb	-0.362334764829148	-0.858801395058965	0.392658228033726
15	hau_scr_lda_mcd_tig_sid_gam_ben_azi_tur_ses_bat_tsn_rus_swe_bsq_ita_heb_moo_mnd_por_ukr_tsw_eng_fbf_spa_hun_swa_swt_fin_afr_amr_geo_mol_krd_lit_cze_aeg_amh_svk_est_igb_ind_dut_sun_jpn_tml_kor_guj_hin_dyu_ctl_jav_pan_anl_mly_cnt_fre_cic_slo_wly_grk_glc_arw_urd_qcu_lat_alb_prs_ven_chh_ger_mlt_pol_mao_rom_bem_bul_yor_tag_tha_sod_knd_akn_zul_uzb_bos_nor_aze_xho_vie_owc_ewe_bam_dgb	-0.429001082892518	-1.01878306570131	0.310948980028488
16	chh_hin_ses_lat_mlt_owc_aeg_arw_aze_uzb_fbf_tag_ewe_swe_ctl_bsq_slo_amh_bem_mnd_urd_nor_swa_guj_dyu_eng_hun_bam_cic_est_ger_sid_geo_ita_rom_scr_glc_gam_anl_fre_fin_lda_mly_bos_mao_jpn_knd_kor_ukr_prs_dgb_cze_bat_ben_tig_ind_cnt_afr_xho_rus_amr_svk_lit_pol_pan_qcu_mol_dut_mcd_ven_heb_por_hau_grk_sun_bul_zul_alb_igb_jav_tha_wly_tml_akn_swt_azi_spa_krd_tur_tsw_vie_sod_tsn_moo_yor	-0.321466770970355	-0.761023138590507	0.448568591957807
17	sid_pol_ewe_bul_amh_tig_gam_lat_tur_azi_akn_mao_swt_por_fre_bsq_svk_heb_moo_mnd_hin_ger_ses_glc_zul_dut_est_ven_fbf_fin_nor_amr_geo_afr_swe_slo_rom_hau_sod_ukr_hun_bam_jav_prs_bat_jpn_tml_kor_cze_pan_swa_ita_tag_mol_wly_ind_cnt_spa_lda_urd_chh_guj_grk_arw_scr_qcu_mcd_alb_ctl_dyu_anl_eng_aeg_krd_mly_rus_dgb_bos_cic_sun_tha_owc_knd_tsw_igb_uzb_ben_lit_aze_bem_vie_mlt_xho_yor_tsn	-0.0229212965766035	-0.0540120466939747	0.957041424455551
18	hau_dut_zul_arw_anl_gam_sid_bos_aze_azi_dyu_sun_bem_krd_fre_bsq_prs_amr_ses_mnd_pol_rus_akn_rom_fbf_nor_hun_swa_swt_fin_swe_amh_geo_svk_cze_mol_bul_owc_sod_por_est_lda_jav_guj_mao_jpn_tml_kor_slo_glc_tsw_lit_ind_hin_heb_bat_cnt_ger_cic_grk_wly_urd_ukr_eng_mcd_qcu_afr_spa_ctl_igb_aeg_ita_tig_lat_tag_ben_xho_scr_moo_mly_tha_chh_knd_tsn_ven_uzb_pan_alb_tur_dgb_vie_mlt_yor_ewe_bam	0.0427888016661188	0.100712454452186	0.919995527126019
19	mlt_pan_bam_rom_amr_owc_sid_svk_aze_uzb_zul_mly_ewe_swe_spa_bsq_eng_hau_yor_cnt_lit_cze_tsn_alb_swa_krd_hun_moo_akn_fin_ukr_heb_geo_nor_grk_guj_ita_anl_gam_pol_est_dgb_sun_mcd_mao_jpn_knd_kor_ctl_bul_cic_prs_tag_mol_chh_jav_mnd_urd_tsw_ben_tig_lat_hin_rus_ger_qcu_glc_fre_dut_dyu_wly_por_sod_scr_bat_arw_bem_afr_swt_ind_tha_aeg_tml_xho_fbf_azi_slo_bos_tur_igb_vie_amh_ses_ven_lda	-0.598062385220677	-1.42866846636129	0.156449624225134
20	hau_ita_igb_prs_tig_gam_aeg_nor_tur_azi_swa_mao_moo_dut_alb_bsq_slo_amh_ewe_mnd_mcd_mol_dgb_spa_zul_ukr_hun_tsw_akn_est_bul_owc_geo_glc_cze_lit_scr_chh_sod_arw_fin_ven_bat_rus_sun_jpn_knd_kor_eng_rom_lda_pol_tag_ger_mlt_jav_cnt_grk_cic_afr_wly_swe_bos_lat_fre_qcu_svk_urd_pan_fbf_amr_krd_anl_por_ind_guj_bam_ben_bem_mly_tha_heb_tml_dyu_swt_uzb_ctl_hin_aze_yor_vie_sid_xho_tsn_ses	-0.300566029505422	-0.710893705495182	0.478929222621675
21	hau_ita_tsn_alb_owc_tig_amr_ctl_azi_tur_fbf_jav_dyu_urd_mol_bsq_rom_sod_ses_cnt_nor_scr_dgb_ukr_swt_por_fin_lda_bem_est_svk_aeg_geo_cze_eng_guj_rus_chh_heb_swe_hun_moo_mao_lat_mly_jpn_knd_kor_ben_arw_ewe_lit_sun_bul_amh_tag_mnd_prs_igb_pol_mlt_spa_slo_fre_afr_qcu_glc_grk_hin_zul_wly_krd_gam_ger_ind_dut_bam_bos_akn_bat_tha_anl_tml_ven_yor_uzb_pan_mcd_aze_cic_vie_sid_xho_tsw_swa	-0.220604324239011	-0.521329949478411	0.603376201116796
22	sid_dut_ven_lit_hau_tig_anl_urd_aze_uzb_bem_ind_dgb_prs_lat_bsq_svk_aeg_igb_cnt_nor_ctl_bam_scr_lda_fre_fin_tsn_zul_hun_mol_amr_geo_spa_cze_pan_pol_chh_wly_hin_est_xho_tag_ben_sun_jpn_tml_kor_swe_grk_swa_rus_jav_guj_owc_mao_mnd_rom_yor_ukr_mlt_por_eng_krd_alb_qcu_mcd_afr_ger_swt_sod_bos_gam_arw_mly_bul_cic_ita_akn_bat_tha_amh_knd_tsw_fbf_tur_glc_slo_azi_dyu_vie_heb_ses_moo_ewe	-0.762203389525683	-1.828411350111	0.0706934753519285
23	heb_por_fbf_ger_sod_tig_chh_mcd_uzb_azi_tsn_mly_yor_lat_swe_bsq_eng_aeg_xho_mnd_ukr_nor_igb_bos_bem_rus_fin_dgb_ewe_est_fre_mlt_geo_spa_cze_slo_bul_owc_wly_rom_hun_ses_sun_lit_tag_jpn_knd_kor_mol_hin_cic_ben_bat_pan_gam_jav_cnt_arw_akn_ita_anl_ctl_afr_urd_pol_qcu_alb_dut_prs_swt_amh_glc_sid_krd_mao_svk_dyu_grk_tsw_ind_tha_amr_tml_moo_lda_tur_scr_guj_aze_zul_vie_hau_ven_bam_swa	-0.611074668363532	-1.46160963566523	0.147218988935472
24	sod_pol_dgb_slo_hau_aeg_wly_nor_azi_tur_bem_sun_igb_arw_rom_bsq_fre_sid_xho_cnt_mol_urd_tsw_por_swa_mcd_fin_ven_fbf_hun_ctl_mlt_geo_afr_bul_rus_svk_amh_chh_glc_est_tsn_mly_dut_bat_jpn_knd_kor_pan_swe_lda_krd_tag_ukr_owc_mao_mnd_bos_cic_hin_heb_ita_lit_grk_eng_qcu_spa_alb_lat_dyu_tig_cze_anl_scr_jav_ben_zul_guj_bam_ind_tha_gam_tml_ses_moo_aze_ger_prs_uzb_swt_vie_amr_yor_ewe_akn	-0.248731120774865	-0.587854351214113	0.558054815665399
25	sod_bos_tsw_ger_mlt_wly_owc_dut_azi_tur_tsn_mao_ses_pan_ita_bsq_nor_tig_akn_mnd_ukr_alb_ven_krd_fbf_prs_est_yor_swa_hun_grk_amh_geo_mol_guj_mcd_afr_gam_heb_urd_fin_dyu_mly_glc_ind_jpn_knd_kor_svk_swe_swt_spa_tag_scr_amr_sun_cnt_rom_igb_slo_hau_hin_lat_rus_cze_qcu_arw_fre_ctl_dgb_aeg_bul_anl_ben_bat_por_lda_pol_zul_jav_tha_chh_tml_cic_xho_aze_lit_eng_uzb_bem_vie_sid_bam_moo_ewe	0.772886836697698	1.83679072063984	0.069434927820723
26	sid_afr_zul_spa_amr_anl_chh_hin_uzb_aze_yor_bat_cic_swe_mcd_bsq_krd_owc_bem_mnd_alb_arw_xho_cze_ven_mol_est_swa_ewe_fin_glc_mlt_geo_eng_pol_guj_ben_sod_hau_lat_hun_akn_sun_ctl_mly_jpn_tml_kor_slo_ukr_dyu_prs_jav_ita_gam_mao_cnt_lit_swt_pan_aeg_bul_por_grk_bos_qcu_rom_urd_fre_moo_tig_rus_heb_nor_ind_scr_lda_ger_tsn_tag_tha_wly_knd_tsw_dgb_tur_dut_svk_azi_ses_vie_amh_fbf_bam_igb	0.0844469470035185	0.198877314996509	0.842792856716942
27	gam_rom_zul_afr_aeg_hau_anl_dut_aze_tur_cic_mly_dgb_bos_glc_bsq_spa_mlt_tsw_cnt_mol_scr_yor_fre_dyu_cze_est_tsn_bam_fin_ita_owc_geo_rus_guj_pan_bul_sod_heb_urd_hun_xho_bat_svk_sun_jpn_tml_kor_lat_ben_akn_slo_jav_hin_amh_mao_mnd_por_bem_eng_sid_krd_nor_lit_grk_qcu_prs_ctl_alb_ewe_amr_pol_tig_arw_ind_ukr_moo_swe_ses_tag_tha_chh_knd_igb_swt_uzb_ger_mcd_azi_swa_vie_wly_fbf_ven_lda	-0.294610311380051	-0.697145221414115	0.487450991017536
28	amr_prs_bam_swe_sid_gam_owc_arw_tur_azi_tsw_ind_yor_krd_ger_bsq_ben_hau_ven_mnd_ctl_hin_igb_bul_dyu_pan_hun_fbf_dgb_est_guj_sod_geo_alb_nor_lat_bos_heb_tig_pol_fin_moo_tag_grk_sun_jpn_tml_kor_scr_urd_cic_dut_mao_fre_amh_mly_cnt_lit_akn_por_chh_ita_mcd_mol_cze_qcu_rom_ukr_afr_lda_mlt_eng_anl_svk_jav_rus_xho_spa_swa_bat_tha_aeg_knd_swt_ses_uzb_glc_slo_aze_zul_vie_wly_tsn_ewe_bem	-0.633390221951401	-1.51265774969516	0.133757542368824
29	chh_cze_ewe_swe_tig_gam_amh_mcd_aze_azi_swa_sun_swt_mol_glc_bsq_spa_mlt_ses_mnd_grk_slo_ven_nor_lda_urd_est_tsn_fbf_hun_alb_amr_geo_krd_ukr_hin_scr_owc_wly_por_fin_xho_ind_rom_jav_jpn_tml_kor_ctl_guj_dgb_ger_tag_arw_sod_mao_cnt_rus_bem_bos_aeg_svk_lat_ita_pan_qcu_pol_fre_dut_cic_sid_prs_anl_ben_bat_lit_tsw_bul_yor_mly_tha_heb_knd_moo_dyu_uzb_eng_afr_tur_igb_vie_hau_bam_akn_zul	-0.393761464333386	-0.933978630333297	0.352733585357413
30	owc_scr_bem_pol_gam_sod_sid_urd_aze_tur_zul_sun_ven_cze_bul_bsq_slo_tig_tsw_cnt_ben_arw_moo_mol_cic_krd_hun_dgb_ses_est_lit_chh_geo_eng_swe_rom_glc_mlt_amr_afr_fin_fbf_tag_grk_mly_jpn_tml_kor_ger_rus_akn_pan_mao_prs_heb_bat_mnd_bos_lda_ita_amh_fre_nor_hin_ctl_qcu_spa_guj_ukr_xho_aeg_por_wly_mcd_ind_alb_swt_svk_yor_jav_tha_anl_knd_igb_tsn_uzb_lat_dut_azi_ewe_vie_hau_swa_dyu_bam	-0.315747160472357	-0.747116916450736	0.456877768997981
31	tig_pol_igb_pan_heb_hau_owc_alb_azi_uzb_tsw_mly_ven_krd_swe_bsq_ben_sid_swa_mnd_rus_ger_fbf_nor_ewe_mcd_est_ses_bem_hun_prs_wly_geo_glc_svk_scr_mol_mlt_anl_fre_fin_dgb_sun_lit_bat_jpn_knd_kor_eng_afr_xho_spa_tag_por_amh_ind_cnt_arw_dyu_grk_gam_lat_guj_bul_urd_qcu_ita_ukr_hin_yor_amr_ctl_aeg_slo_mao_rom_lda_cze_cic_jav_tha_chh_tml_moo_akn_tur_bos_dut_aze_tsn_vie_sod_zul_swt_bam	0.0801214724665123	0.188700764169881	0.850738528115002
32	wly_cze_dgb_lit_amr_sod_anl_afr_uzb_aze_ewe_bat_dyu_ctl_bul_bsq_grk_hau_swa_mnd_dut_mcd_cic_svk_yor_rus_hun_akn_igb_est_fre_aeg_geo_slo_por_ben_ger_chh_mlt_glc_fin_tsw_ind_lat_jav_jpn_knd_kor_ita_scr_lda_krd_sun_alb_owc_mly_cnt_hin_fbf_bos_amh_prs_spa_urd_eng_qcu_arw_pan_ukr_ses_heb_pol_tig_guj_mao_nor_swt_mol_bem_tag_tha_gam_tml_zul_xho_tur_swe_rom_azi_moo_vie_sid_tsn_bam_ven	-0.672700654564543	-1.61047716337072	0.110682849625939
33	mlt_pan_swt_afr_chh_sod_owc_urd_azi_tur_fbf_bat_tsn_ukr_alb_bsq_mcd_gam_cic_mnd_pol_spa_zul_dut_xho_rom_fin_akn_dgb_est_svk_hau_geo_ger_ben_slo_guj_wly_amh_por_hun_dyu_sun_krd_jav_jpn_tml_kor_scr_glc_moo_prs_mao_grk_amr_ind_cnt_hin_tsw_rus_sid_mol_cze_ita_swe_qcu_ctl_eng_lat_bam_tig_nor_anl_arw_mly_lit_ses_bos_ewe_tag_tha_heb_knd_swa_ven_aze_fre_bul_uzb_bem_vie_aeg_lda_yor_igb	-0.146787053397834	-0.346170200886966	0.729996740603738
34	hau_lat_lda_lit_heb_owc_sid_ita_uzb_aze_igb_mly_swa_mcd_ben_bsq_guj_chh_yor_cnt_afr_bos_tsw_nor_fbf_cze_hun_ses_swt_est_prs_wly_geo_urd_svk_scr_dut_amr_tig_arw_fin_ewe_mao_ger_sun_jpn_tml_kor_fre_hin_xho_pol_jav_pan_mlt_ind_mnd_bul_ven_glc_amh_ctl_spa_mol_swe_qcu_slo_rom_eng_moo_gam_grk_sod_rus_tag_alb_akn_ukr_zul_bat_tha_aeg_knd_dyu_tsn_azi_krd_por_tur_bam_vie_anl_dgb_cic_bem	-0.409957920960409	-0.971935467925942	0.333603807189319
35	amh_mcd_ses_cze_chh_owc_hau_por_azi_aze_tsw_jav_ewe_lat_mol_bsq_afr_mlt_cic_mnd_glc_urd_ven_rom_akn_ita_est_swt_dgb_hun_swe_gam_geo_slo_hin_arw_rus_amr_sod_lit_fin_swa_ind_bos_sun_jpn_knd_kor_bul_grk_bam_guj_tag_dut_anl_mao_cnt_ctl_igb_spa_heb_ukr_svk_nor_ger_qcu_scr_alb_pol_bem_wly_eng_aeg_pan_mly_ben_zul_krd_lda_bat_tha_tig_tml_yor_fbf_uzb_fre_prs_tur_xho_vie_sid_dyu_tsn_moo	0.384997500272055	0.907203790571565	0.366643730334476
36	owc_mol_ses_ger_tig_gam_chh_glc_azi_aze_fbf_sun_yor_bos_svk_bsq_ctl_amr_dyu_mnd_grk_pan_swt_mcd_cic_lat_est_dgb_xho_fin_ben_sod_geo_prs_eng_bul_fre_mlt_anl_alb_hun_bem_tag_dut_ind_jpn_tml_kor_por_arw_tsw_afr_mly_ukr_amh_bat_cnt_slo_bam_swe_aeg_lit_nor_spa_hin_qcu_cze_pol_rus_lda_sid_scr_wly_rom_mao_krd_tsn_guj_akn_jav_tha_heb_knd_moo_ewe_uzb_urd_ita_tur_igb_vie_hau_zul_ven_swa	-0.442390560499835	-1.05106224592175	0.295953491471768
37	hau_por_bem_grk_owc_tig_anl_cze_azi_aze_zul_mao_moo_alb_ger_bsq_arw_amh_tsn_mnd_rus_prs_tsw_ita_ven_ukr_est_ewe_bam_hun_krd_heb_geo_spa_slo_mol_bos_wly_aeg_mcd_fin_akn_bat_svk_tag_jpn_tml_kor_urd_lat_dyu_ctl_sun_guj_gam_ind_cnt_nor_swt_pol_sid_fre_rom_eng_hin_qcu_dut_swe_bul_dgb_mlt_pan_chh_afr_mly_ben_igb_scr_xho_jav_tha_sod_knd_ses_lda_tur_lit_glc_uzb_fbf_vie_amr_cic_swa_yor	-0.659415917086095	-1.57827429244374	0.117898139939189
38	amr_ctl_bam_bos_sid_anl_sod_cze_azi_tur_xho_tag_swt_glc_hin_bsq_swe_mlt_ses_mnd_eng_fre_moo_afr_cic_dut_est_zul_yor_hun_lat_hau_geo_pol_ger_scr_ita_owc_heb_arw_fin_tsw_jav_mcd_sun_jpn_knd_kor_grk_alb_lda_svk_mly_slo_chh_bat_cnt_mol_dyu_ben_tig_por_ukr_nor_pan_qcu_guj_spa_prs_akn_aeg_rom_gam_lit_ind_rus_fbf_bul_ewe_mao_tha_amh_tml_igb_tsn_uzb_urd_krd_aze_swa_vie_wly_dgb_bem_ven	-0.666928816067314	-1.59600915333968	0.113879450087089
39	sid_hin_dyu_lit_sod_wly_heb_spa_aze_azi_tsn_ind_ses_grk_alb_bsq_eng_tig_bem_mnd_krd_scr_zul_bul_fbf_ctl_hun_swt_ven_fin_slo_chh_geo_urd_afr_arw_dut_hau_gam_svk_est_yor_bat_prs_sun_jpn_knd_kor_guj_mol_dgb_glc_mao_fre_amh_jav_cnt_ger_ewe_bos_mlt_rus_ukr_pan_lat_qcu_rom_swe_cze_igb_aeg_ben_amr_mcd_tag_pol_lda_nor_bam_mly_tha_anl_tml_akn_tsw_uzb_por_ita_tur_cic_vie_owc_swa_xho_moo	0.169504668058452	0.399038492792053	0.690779656310074
40	amr_nor_bam_svk_anl_aeg_owc_slo_tur_aze_igb_mly_dyu_guj_bul_bsq_ctl_amh_akn_mnd_lat_scr_cic_urd_moo_glc_fin_swt_fbf_hun_arw_heb_geo_lit_eng_mol_mcd_wly_sod_prs_est_dgb_tag_fre_bat_jpn_knd_kor_krd_cze_swa_swe_mao_hin_sid_ind_cnt_pan_yor_por_tig_pol_dut_bos_alb_qcu_ben_ger_ita_bem_gam_rus_hau_ukr_sun_rom_tsn_spa_xho_jav_tha_chh_tml_ewe_ven_uzb_afr_grk_azi_zul_vie_mlt_ses_lda_tsw	-0.393737977161622	-0.934798624851859	0.35231300253704
41	heb_swe_igb_scr_amr_anl_wly_mol_uzb_azi_bem_mly_dyu_fre_rus_bsq_lat_sod_cic_cnt_prs_arw_xho_glc_moo_lit_fin_tsn_fbf_hun_pan_aeg_geo_urd_por_bul_mcd_gam_owc_afr_est_bam_mao_ctl_tag_jpn_tml_kor_ita_slo_swa_grk_ind_alb_chh_jav_mnd_spa_tsw_guj_hau_eng_pol_svk_hin_qcu_bos_ben_nor_dgb_sid_dut_amh_ukr_sun_krd_yor_ger_zul_bat_tha_mlt_knd_ses_ven_tur_rom_cze_aze_lda_vie_tig_swt_akn_ewe	-0.857294258952142	-2.0722447291351	0.0410104378320863
42	chh_spa_tsw_fre_hau_mlt_gam_rom_azi_tur_tsn_sun_akn_afr_urd_bsq_bul_owc_ses_cnt_guj_bos_cic_lat_ven_glc_fin_dgb_fbf_est_nor_amh_geo_prs_swe_eng_slo_sid_anl_ger_hun_moo_tag_krd_bat_jpn_knd_kor_arw_ukr_bam_svk_jav_por_aeg_mao_mnd_ita_ewe_ben_heb_alb_dut_mol_pan_qcu_grk_ctl_lit_igb_amr_scr_sod_cze_ind_hin_lda_pol_zul_mly_tha_tig_tml_xho_swt_aze_mcd_rus_uzb_bem_vie_wly_yor_dyu_swa	0.536199364288153	1.26468529869678	0.209144238979288
43	amh_rom_bam_lit_anl_aeg_wly_ita_tur_aze_ses_sun_cic_alb_ctl_bsq_ukr_sid_fbf_mnd_fre_mol_yor_dut_igb_mcd_fin_akn_bem_hun_urd_hau_geo_afr_prs_nor_pan_amr_tig_glc_est_tsn_mly_spa_jav_jpn_tml_kor_ben_slo_zul_bul_tag_bos_sod_ind_cnt_grk_dyu_arw_owc_guj_krd_eng_cze_qcu_rus_hin_pol_ven_mlt_lat_chh_svk_bat_por_moo_swe_dgb_mao_tha_gam_knd_tsw_lda_azi_scr_ger_uzb_swa_vie_heb_xho_ewe_swt	-0.00831569241593295	-0.0196106048865125	0.984396016577711
44	mlt_rus_tsn_dut_owc_sid_sod_krd_uzb_aze_xho_tag_dgb_eng_por_bsq_bos_wly_swa_mnd_glc_pan_tsw_ita_yor_hin_fin_ses_bam_est_grk_amh_geo_ukr_bul_lat_cze_heb_anl_arw_hun_swt_mao_ben_ind_jpn_tml_kor_pol_spa_moo_lit_bat_alb_amr_sun_cnt_rom_ewe_mcd_tig_guj_svk_swe_nor_qcu_scr_ger_ctl_lda_gam_slo_aeg_fre_jav_mol_igb_afr_fbf_mly_tha_hau_knd_ven_bem_azi_urd_prs_tur_cic_vie_chh_dyu_zul_akn	-0.0672661186222648	-0.158357960023913	0.874518095831324
45	tig_glc_moo_mcd_gam_sid_mlt_arw_uzb_tur_lda_tag_xho_rom_afr_bsq_ger_amh_dgb_mnd_nor_por_akn_ita_yor_rus_fin_bem_igb_est_alb_chh_geo_lat_ukr_guj_bul_sod_hau_eng_hun_tsw_ind_hin_jav_jpn_tml_kor_swe_fre_cic_spa_mly_dut_aeg_bat_cnt_krd_tsn_svk_owc_mol_prs_bos_pol_qcu_scr_lit_pan_swt_amr_slo_wly_ctl_sun_ben_ven_cze_bam_mao_tha_anl_knd_ewe_ses_azi_grk_urd_aze_dyu_vie_heb_fbf_zul_swa	-0.193289251549048	-0.456370116893621	0.649187873999681
46	amr_prs_dyu_ita_aeg_wly_hau_alb_azi_tur_igb_tag_lda_cze_swe_bsq_pol_heb_ses_mnd_krd_rom_tsw_ukr_fbf_mcd_est_bem_ewe_hun_rus_tig_geo_afr_ger_por_scr_sid_sod_spa_fin_cic_mao_hin_mly_jpn_tml_kor_mol_grk_tsn_ctl_ind_lit_amh_jav_cnt_dut_yor_ben_anl_fre_urd_bul_slo_qcu_guj_nor_arw_akn_chh_eng_mlt_pan_sun_svk_swa_lat_swt_bat_tha_owc_knd_xho_moo_aze_bos_glc_uzb_bam_vie_gam_dgb_zul_ven	0.571714116149097	1.35135838436676	0.179858808466519
47	heb_spa_ewe_nor_amr_amh_mlt_ben_azi_tur_yor_bat_fbf_bos_guj_bsq_afr_sod_bem_cnt_cze_alb_ven_scr_dyu_mcd_hun_ses_lda_fin_krd_tig_geo_arw_eng_glc_ctl_wly_owc_dut_est_cic_mly_ita_jav_jpn_tml_kor_urd_fre_akn_prs_ind_por_chh_sun_mnd_bul_tsw_swe_hau_hin_mol_pol_svk_qcu_slo_rom_lit_bam_gam_ger_aeg_rus_mao_lat_dgb_ukr_igb_tag_tha_sid_knd_xho_swt_uzb_pan_grk_aze_zul_vie_anl_moo_swa_tsn	-0.160556455319993	-0.378560732414178	0.705876894341384
48	hau_ctl_xho_krd_aeg_anl_chh_afr_azi_uzb_lda_ind_akn_cze_prs_bsq_por_mlt_moo_mnd_mcd_alb_swa_svk_ven_scr_fin_ewe_igb_hun_fre_sid_geo_lat_guj_nor_grk_sod_amr_pol_est_yor_jav_bul_tag_jpn_tml_kor_eng_rom_tsw_ita_mao_spa_tig_mly_cnt_slo_bam_swe_gam_ben_bos_pan_urd_qcu_glc_mol_hin_ses_wly_arw_owc_ukr_sun_lit_dgb_rus_cic_bat_tha_heb_knd_zul_fbf_aze_ger_dut_tur_dyu_vie_amh_tsn_swt_bem	-0.137249638365636	-0.323555856504204	0.747000773758732
49	heb_scr_ewe_spa_sid_mlt_tig_por_azi_tur_swa_bat_bam_ita_alb_bsq_afr_amr_moo_cnt_fre_urd_cic_svk_ses_nor_fin_dyu_zul_hun_krd_wly_geo_bul_guj_cze_ukr_gam_owc_ben_est_tsw_mao_hin_jav_jpn_knd_kor_glc_ctl_swt_dut_tag_lat_amh_mly_mnd_rus_yor_mol_aeg_rom_slo_ger_grk_qcu_swe_mcd_lit_lda_chh_arw_sod_eng_ind_pan_bem_pol_tsn_sun_tha_anl_tml_ven_akn_uzb_prs_bos_aze_fbf_vie_hau_xho_dgb_igb	-0.0682210505273253	-0.160651232097368	0.872716551823849
50	sid_mol_tsn_urd_amr_owc_amh_dut_uzb_aze_dgb_jav_moo_guj_bul_bsq_svk_chh_dyu_cnt_prs_ukr_xho_ita_yor_afr_fin_bam_swa_est_rus_anl_geo_ben_lit_eng_ctl_mlt_gam_bos_hun_bem_sun_pol_mao_jpn_tml_kor_cze_arw_tsw_scr_ind_fre_tig_bat_mnd_hin_akn_lat_wly_swe_mcd_nor_rom_qcu_alb_glc_pan_zul_hau_slo_aeg_grk_tag_spa_ses_por_fbf_mly_tha_heb_knd_ewe_ven_azi_ger_krd_tur_lda_vie_sod_swt_cic_igb	-0.330654425222127	-0.782881205331466	0.435685900601774
51	amr_hin_swa_grk_chh_mlt_owc_eng_azi_aze_yor_mly_ven_glc_fre_bsq_urd_anl_igb_mnd_arw_rus_cic_bos_fbf_pol_est_tsw_moo_hun_guj_gam_geo_ger_por_slo_lit_heb_tig_lat_fin_akn_sun_ctl_mao_jpn_tml_kor_swe_ita_bam_rom_ind_prs_hau_tag_cnt_krd_bem_scr_amh_mcd_svk_spa_alb_qcu_afr_cze_nor_swt_wly_bul_sod_ukr_jav_pan_xho_ben_zul_bat_tha_sid_knd_dyu_tsn_uzb_dut_mol_tur_ewe_vie_aeg_dgb_ses_lda	-0.758720706068506	-1.82796909761083	0.0707604247045697
52	heb_arw_moo_ger_sid_hau_wly_swe_aze_tur_tsw_ind_ses_ctl_spa_bsq_mcd_gam_bem_cnt_pan_ben_tsn_slo_ven_glc_fin_akn_fbf_est_mol_mlt_geo_prs_nor_guj_alb_chh_amh_bos_hun_swa_mly_krd_bat_jpn_tml_kor_ita_scr_yor_hin_tag_urd_tig_mao_mnd_lit_lda_dut_owc_rus_fre_eng_cze_qcu_bul_ukr_grk_swt_anl_afr_amr_lat_sun_pol_zul_rom_igb_jav_tha_aeg_knd_cic_ewe_azi_svk_por_uzb_dyu_vie_sod_dgb_xho_bam	0.445129279389571	1.05068772404769	0.296124609230017
53	sid_guj_tsw_pol_mlt_amh_owc_svk_tur_azi_dyu_mao_ses_ben_lat_bsq_bul_chh_ven_cnt_slo_afr_akn_hin_zul_prs_hun_swa_moo_est_rus_tig_geo_mol_scr_krd_bos_hau_anl_urd_fin_ewe_tag_swe_ind_jpn_tml_kor_pan_eng_tsn_glc_sun_cze_wly_jav_mnd_fre_lda_grk_aeg_ita_rom_dut_mcd_qcu_ctl_ger_alb_igb_sod_spa_gam_lit_bat_nor_fbf_arw_swt_mly_tha_heb_knd_cic_yor_aze_por_ukr_uzb_xho_vie_amr_bam_dgb_bem	-0.311790102383511	-0.738477271727652	0.462084042689001
54	wly_glc_dyu_hin_heb_chh_sid_pan_aze_tur_moo_sun_swt_mol_alb_bsq_eng_mlt_fbf_mnd_svk_fre_ven_dut_cic_ben_fin_yor_dgb_est_swe_amr_geo_rus_ukr_mcd_bul_tig_hau_scr_hun_zul_tag_nor_jav_jpn_knd_kor_afr_arw_ses_lat_mly_krd_gam_bat_cnt_spa_igb_pol_amh_grk_ctl_ger_cze_qcu_urd_guj_slo_tsw_sod_bos_anl_prs_ind_ita_tsn_lit_akn_mao_tha_aeg_tml_lda_swa_uzb_rom_por_azi_ewe_vie_owc_bam_bem_xho	0.0399649906648581	0.0941249314781244	0.925212410345419
55	heb_eng_zul_cze_amr_sod_owc_afr_uzb_azi_ewe_sun_dgb_glc_slo_bsq_mol_sid_dyu_mnd_bos_nor_yor_hin_fbf_mcd_hun_swt_igb_fin_lit_mlt_geo_swe_svk_scr_alb_chh_aeg_arw_est_bam_tag_spa_jav_jpn_tml_kor_guj_rus_akn_bul_mly_fre_hau_mao_cnt_dut_tsn_ukr_gam_urd_lat_krd_pan_qcu_prs_ita_rom_cic_amh_ben_wly_grk_ind_ger_xho_por_tsw_bat_tha_tig_knd_ses_swa_aze_pol_ctl_tur_moo_vie_anl_bem_ven_lda	-0.473779736546009	-1.12614999682984	0.262999664506058
56	sid_nor_cic_alb_amh_wly_anl_krd_aze_tur_zul_bat_xho_bul_slo_bsq_ctl_chh_tsw_mnd_por_glc_dyu_mol_yor_dut_fin_ses_moo_est_arw_hau_geo_guj_fre_mcd_grk_sod_amr_lit_hun_bam_mly_eng_mao_jpn_tml_kor_urd_hin_tsn_lat_tag_afr_heb_sun_cnt_spa_igb_scr_mlt_swe_bos_svk_ukr_qcu_ben_ita_ger_ewe_gam_rus_owc_rom_jav_pol_bem_cze_swa_ind_tha_tig_knd_lda_swt_uzb_prs_pan_azi_fbf_vie_aeg_ven_akn_dgb	-0.196238562830833	-0.464325460329415	0.643499725941455
57	amr_swe_lda_urd_gam_sod_heb_rom_tur_azi_yor_mao_swa_ctl_hin_bsq_pol_wly_bem_mnd_scr_bul_igb_slo_akn_bos_hun_tsw_zul_est_fre_owc_geo_svk_afr_ben_cze_sid_chh_glc_fin_ses_tag_ukr_mly_jpn_tml_kor_ita_pan_tsn_rus_bat_guj_hau_jav_cnt_lat_cic_mcd_aeg_grk_ger_lit_arw_qcu_alb_nor_prs_bam_tig_eng_amh_mol_ind_por_ewe_krd_fbf_sun_tha_mlt_knd_ven_dyu_aze_dut_spa_uzb_swt_vie_anl_dgb_xho_moo	-0.245981165236922	-0.581173619117405	0.562529331328083
58	tig_hin_bam_ita_hau_wly_mlt_grk_aze_uzb_dyu_tag_ses_glc_nor_bsq_urd_sid_moo_cnt_ukr_mcd_lda_alb_swa_swe_fin_xho_akn_hun_rus_heb_geo_arw_svk_lit_scr_sod_amr_dut_est_ewe_mao_prs_mly_jpn_knd_kor_ben_ctl_cic_spa_ind_ger_anl_bat_mnd_slo_tsn_fre_amh_krd_mol_bul_guj_qcu_pan_pol_cze_igb_gam_eng_aeg_lat_sun_bos_zul_afr_dgb_jav_tha_owc_tml_swt_yor_tur_por_rom_azi_fbf_vie_chh_bem_ven_tsw	0.0834348376618019	0.196411658255719	0.844716538480904
59	aeg_fre_tsn_afr_anl_gam_amh_ita_aze_tur_ven_mao_dgb_grk_urd_bsq_alb_wly_akn_cnt_ger_scr_fbf_hin_dyu_spa_est_bem_zul_hun_rom_chh_geo_por_ukr_svk_ben_mlt_sod_lit_fin_moo_bat_nor_mly_jpn_tml_kor_prs_swe_ses_dut_tag_bos_hau_jav_mnd_pan_swt_lat_owc_guj_bul_krd_glc_qcu_cze_pol_arw_bam_heb_eng_amr_slo_ind_mol_tsw_ctl_xho_sun_tha_tig_knd_lda_igb_azi_rus_mcd_uzb_ewe_vie_sid_cic_swa_yor	0.250354011755101	0.589168575060603	0.557176670254443
60	aeg_bos_yor_rus_tig_owc_hau_ita_uzb_aze_igb_jav_dyu_nor_bul_bsq_prs_chh_bem_mnd_pan_ger_cic_hin_moo_lit_est_ven_ses_fin_arw_wly_geo_urd_ukr_dut_cze_sid_mlt_alb_hun_swa_mao_swe_sun_jpn_knd_kor_svk_krd_tsw_grk_ind_slo_amr_tag_cnt_pol_zul_mol_gam_por_mcd_ben_guj_qcu_ctl_glc_afr_akn_heb_fre_anl_rom_mly_spa_ewe_lat_lda_bat_tha_amh_tml_swt_xho_tur_eng_scr_azi_tsn_vie_sod_dgb_bam_fbf	0.362907102749658	0.8556168988894	0.3944087597042
61	wly_spa_swt_krd_sid_anl_aeg_prs_azi_aze_bem_jav_igb_slo_mcd_bsq_grk_chh_moo_cnt_lat_arw_dyu_ita_akn_pan_hun_lda_ewe_fin_scr_amr_geo_lit_glc_bul_alb_gam_owc_bos_est_zul_mao_rus_mly_jpn_knd_kor_svk_hin_fbf_urd_bat_ukr_tig_sun_mnd_guj_swa_nor_hau_dut_ben_rom_cze_qcu_afr_ger_mol_cic_heb_ctl_amh_pol_ind_por_tsn_fre_dgb_tag_tha_sod_tml_tsw_ses_tur_swe_eng_uzb_bam_vie_mlt_ven_xho_yor	-0.826920136047767	-1.99438544142452	0.0490379585075416
62	gam_krd_dyu_lat_owc_aeg_tig_arw_azi_aze_moo_mao_bem_rom_pan_bsq_ger_amh_tsn_mnd_guj_svk_zul_ukr_ven_scr_hun_lda_tsw_fin_eng_amr_geo_fre_grk_mcd_bos_sid_mlt_prs_est_cic_sun_slo_ind_jpn_knd_kor_dut_swe_igb_ita_bat_por_hau_mly_cnt_hin_yor_cze_chh_spa_pol_afr_bul_qcu_mol_lit_nor_ewe_sod_alb_anl_ctl_jav_rus_bam_ben_fbf_tag_tha_wly_tml_swt_ses_tur_urd_glc_uzb_swa_vie_heb_xho_akn_dgb	-0.303928026447235	-0.718626389886763	0.474172807116246
63	sod_mcd_dgb_ger_wly_amh_tig_alb_azi_uzb_zul_sun_ewe_ctl_grk_bsq_fre_amr_igb_mnd_arw_krd_bem_mol_ven_swe_est_tsw_bam_fin_lat_gam_geo_prs_pol_lit_bul_hau_chh_ita_hun_fbf_jav_svk_bat_jpn_tml_kor_pan_spa_moo_ukr_mly_dut_aeg_ind_cnt_ben_swa_eng_anl_guj_rus_cze_bos_qcu_por_glc_afr_cic_mlt_hin_owc_slo_mao_rom_tsn_urd_yor_tag_tha_sid_knd_akn_lda_tur_nor_scr_aze_dyu_vie_heb_ses_xho_swt	0.742751175744635	1.76367503588089	0.081070853443528
64	anl_prs_zul_dut_wly_aeg_hau_arw_aze_azi_ses_sun_tsn_bos_ger_bsq_spa_mlt_ven_cnt_lat_swe_tsw_nor_swa_ben_est_dyu_cic_hun_slo_gam_geo_pol_bul_mcd_rus_heb_owc_fre_fin_igb_ind_por_mly_jpn_tml_kor_krd_ukr_fbf_lit_tag_glc_amr_mao_mnd_rom_akn_guj_sid_ita_alb_ctl_hin_qcu_pan_grk_scr_moo_tig_urd_chh_svk_bat_cze_xho_eng_swt_jav_tha_sod_knd_lda_dgb_uzb_mol_afr_tur_ewe_vie_amh_bem_yor_bam	-0.667101102537036	-1.59716649585168	0.113621054863075
65	amr_rus_igb_mcd_mlt_heb_wly_prs_azi_uzb_bam_bat_tsn_guj_urd_bsq_lit_amh_lda_mnd_bos_lat_akn_afr_xho_pan_est_yor_tsw_hun_grk_anl_geo_hin_svk_fre_spa_tig_gam_alb_fin_ewe_tag_ita_mao_jpn_tml_kor_eng_rom_fbf_pol_jav_dut_aeg_sun_cnt_ctl_ses_ger_owc_ben_slo_nor_glc_qcu_bul_cze_ukr_dgb_sid_swe_hau_krd_mly_por_swa_scr_bem_ind_tha_chh_knd_ven_moo_tur_arw_mol_aze_zul_vie_sod_cic_dyu_swt	-0.312390130041195	-0.739488349083034	0.461473031315858
66	anl_lit_lda_rus_amr_amh_mlt_svk_tur_azi_ven_ind_tsw_eng_lat_bsq_swe_owc_zul_cnt_slo_mol_ses_glc_fbf_cze_fin_dgb_swt_hun_prs_hau_geo_ben_pol_spa_ita_gam_sod_nor_est_bam_bat_bul_jav_jpn_tml_kor_ukr_fre_dyu_bos_mao_rom_chh_sun_mnd_scr_xho_dut_tig_por_mcd_ctl_grk_qcu_ger_alb_guj_cic_sid_pan_aeg_afr_mly_arw_igb_krd_akn_tag_tha_wly_knd_ewe_bem_uzb_urd_hin_aze_tsn_vie_heb_yor_moo_swa	-0.209344100409841	-0.49416561557387	0.622354438254654
67	anl_ger_ses_por_hau_chh_amr_dut_aze_tur_dyu_jav_zul_nor_bul_bsq_lit_owc_ewe_mnd_fre_swe_igb_mcd_xho_rom_fin_fbf_tsw_hun_lat_amh_geo_glc_eng_ita_ukr_aeg_mlt_slo_est_bam_tag_svk_mly_jpn_tml_kor_cze_pan_akn_krd_ind_prs_tig_mao_cnt_pol_bem_alb_sid_scr_afr_grk_guj_qcu_hin_ben_bos_ven_gam_ctl_wly_rus_bat_arw_dgb_urd_cic_sun_tha_heb_knd_swa_swt_azi_spa_mol_uzb_tsn_vie_sod_yor_moo_lda	-0.965508330502018	-2.34922024242027	0.0209291711182152
68	owc_rus_lda_eng_sod_wly_hau_slo_aze_azi_yor_bat_fbf_alb_nor_bsq_por_amh_igb_mnd_fre_urd_zul_grk_dyu_ita_est_tsw_cic_hun_mol_tig_geo_lat_ger_svk_prs_aeg_mlt_lit_fin_ses_sun_hin_jav_jpn_knd_kor_afr_bul_dgb_guj_mao_arw_anl_tag_cnt_ctl_ewe_ben_amr_scr_rom_bos_swe_qcu_ukr_pan_cze_swt_sid_glc_chh_krd_ind_mcd_moo_pol_ven_mly_tha_heb_tml_bem_xho_tur_spa_dut_uzb_akn_vie_gam_swa_bam_tsn	-0.434168169722846	-1.03062945651213	0.305387519279832
69	sod_rom_akn_lat_tig_gam_anl_cze_tur_azi_moo_bat_cic_lit_ita_bsq_prs_amh_swt_cnt_svk_bos_bam_alb_tsw_spa_est_bem_dyu_hun_afr_mlt_geo_nor_glc_ukr_ben_heb_sid_por_fin_xho_tag_swe_mao_jpn_tml_kor_ger_scr_tsn_grk_mly_bul_chh_ind_mnd_mol_swa_urd_amr_eng_rus_arw_slo_qcu_krd_dut_hin_ewe_wly_pol_hau_pan_sun_ctl_lda_guj_zul_jav_tha_aeg_knd_fbf_igb_uzb_fre_mcd_aze_ven_vie_owc_dgb_yor_ses	-0.629240977810997	-1.50507349936172	0.135694032301906
70	wly_scr_dyu_hin_mlt_hau_heb_swe_azi_uzb_xho_ind_lda_ita_fre_bsq_grk_amh_akn_cnt_mol_lat_moo_dut_dgb_guj_est_tsn_cic_hun_glc_sod_geo_cze_lit_pol_svk_chh_gam_rus_fin_ewe_bat_arw_sun_jpn_knd_kor_bul_bos_bem_nor_mao_por_tig_jav_mnd_spa_bam_ger_owc_slo_ukr_ben_mcd_qcu_eng_prs_urd_ven_amr_pan_sid_alb_tag_rom_swa_krd_swt_mly_tha_anl_tml_igb_fbf_tur_ctl_afr_aze_tsw_vie_aeg_yor_ses_zul	-0.244862545816061	-0.578959575641581	0.564016092578128
71	hau_spa_ses_ita_chh_amr_amh_prs_tur_aze_tsn_jav_swa_svk_ben_bsq_scr_heb_yor_cnt_alb_afr_bem_mol_xho_pan_fin_tsw_zul_hun_glc_wly_geo_ger_nor_bos_swe_tig_owc_rus_est_ven_tag_eng_sun_jpn_knd_kor_guj_por_swt_cze_mly_mcd_mlt_ind_mnd_krd_bam_hin_anl_grk_arw_lit_ctl_qcu_lat_dut_urd_dyu_sid_rom_sod_bul_mao_ukr_ewe_pol_dgb_bat_tha_aeg_tml_fbf_akn_uzb_slo_fre_azi_lda_vie_gam_moo_igb_cic	-0.125789389996891	-0.296590668898649	0.767440392851572
72	sod_alb_dyu_hin_gam_wly_sid_lat_uzb_azi_swa_ind_tsn_glc_scr_bsq_afr_chh_yor_mnd_ukr_urd_ven_krd_xho_dut_fin_ses_ewe_est_eng_owc_geo_rom_fre_rus_pan_mlt_heb_por_hun_cic_mly_guj_jav_jpn_tml_kor_bos_slo_moo_cze_sun_svk_amh_tag_cnt_arw_fbf_ita_hau_prs_grk_ger_mol_qcu_pol_nor_bul_swt_anl_spa_amr_swe_bat_ctl_lda_mcd_bam_mao_tha_tig_knd_akn_igb_tur_lit_ben_aze_dgb_vie_aeg_zul_bem_tsw	-0.0468328556090695	-0.110375526367593	0.912349402597611
73	gam_spa_tsn_lit_sid_amr_chh_urd_tur_azi_igb_jav_lda_guj_nor_bsq_rom_owc_moo_cnt_ben_bos_akn_krd_ven_afr_est_ses_swt_fin_pol_tig_geo_bul_scr_rus_ukr_hau_heb_swe_hun_xho_mao_fre_bat_jpn_tml_kor_hin_alb_bam_prs_sun_lat_aeg_mly_mnd_mol_cic_svk_wly_por_mcd_slo_ger_qcu_arw_pan_cze_zul_anl_ita_mlt_glc_tag_eng_dgb_dut_dyu_ind_tha_amh_knd_bem_ewe_aze_ctl_grk_uzb_swa_vie_sod_yor_fbf_tsw	0.88457125566011	2.11175978629825	0.0373881393525308
74	hau_pan_dyu_guj_amr_owc_anl_glc_uzb_azi_lda_jav_swa_ben_ita_bsq_scr_mlt_akn_cnt_bul_pol_zul_spa_swt_swe_fin_tsn_xho_hun_rom_heb_geo_krd_afr_eng_urd_gam_amh_arw_est_igb_tag_prs_mly_jpn_tml_kor_nor_slo_fbf_cze_ind_fre_aeg_sun_mnd_grk_moo_ukr_wly_dut_rus_lat_hin_qcu_lit_mcd_alb_yor_tig_ger_chh_ctl_mao_por_ses_svk_cic_bat_tha_sod_knd_dgb_bam_tur_mol_bos_aze_ewe_vie_sid_ven_tsw_bem	0.231844494113573	0.545671488438724	0.586598257009862
75	tig_eng_xho_lat_wly_sid_aeg_nor_aze_tur_bam_mly_dgb_krd_afr_bsq_scr_amh_yor_cnt_lit_rom_tsn_urd_fbf_hin_fin_cic_ses_est_slo_sod_geo_pan_por_rus_cze_amr_heb_bul_hun_akn_tag_grk_jav_jpn_tml_kor_mcd_fre_dyu_bos_sun_dut_anl_mao_mnd_ctl_zul_ukr_gam_spa_ger_alb_prs_qcu_glc_guj_swe_bem_mlt_mol_hau_ita_bat_svk_lda_ben_swt_ind_tha_chh_knd_tsw_ewe_uzb_arw_pol_azi_moo_vie_owc_igb_ven_swa	0.429291425206965	1.01336583802152	0.313514664613369
76	tig_por_moo_krd_aeg_gam_heb_mcd_aze_tur_ses_jav_xho_scr_ger_bsq_eng_sod_ven_cnt_ben_alb_swt_rom_ewe_prs_fin_swa_zul_est_fre_amr_geo_ita_pol_spa_lit_amh_sid_slo_hun_dyu_ind_hin_bat_jpn_tml_kor_grk_rus_tsn_guj_mao_lat_anl_tag_mnd_ukr_lda_glc_owc_nor_bos_urd_svk_qcu_ctl_cze_swe_yor_wly_mol_mlt_afr_sun_bul_tsw_dut_bam_mly_tha_chh_knd_bem_dgb_uzb_arw_pan_azi_fbf_vie_hau_igb_cic_akn	-0.0548254368661177	-0.129136147078197	0.897528794073693
77	amh_nor_swa_por_gam_mlt_sod_mcd_uzb_tur_ven_tag_zul_arw_lit_bsq_lat_amr_dyu_cnt_ger_svk_moo_eng_ses_hin_fin_tsw_lda_est_bos_wly_geo_ukr_slo_swe_guj_anl_owc_cze_hun_akn_ind_scr_sun_jpn_knd_kor_dut_glc_ewe_rom_bat_prs_aeg_mao_mnd_mol_cic_ita_hau_fre_ctl_urd_grk_qcu_pan_afr_alb_tsn_sid_bul_tig_krd_mly_pol_igb_spa_fbf_jav_tha_chh_tml_swt_yor_azi_rus_ben_aze_dgb_vie_heb_bam_bem_xho	-0.0445446703235214	-0.104961511799622	0.916632395212516
78	anl_hin_cic_swe_amh_wly_tig_ukr_azi_aze_fbf_bat_akn_afr_eng_bsq_scr_aeg_moo_mnd_lat_cze_igb_slo_lda_ctl_hun_dyu_swt_est_spa_amr_geo_arw_rom_pan_prs_sid_heb_por_fin_yor_tag_mol_ind_jpn_knd_kor_fre_mcd_ewe_krd_mly_bos_owc_mao_cnt_dut_bem_grk_gam_ben_bul_glc_rus_qcu_nor_lit_alb_swa_chh_ita_sod_urd_sun_svk_dgb_pol_tsn_jav_tha_mlt_tml_bam_ses_tur_guj_ger_uzb_xho_vie_hau_zul_tsw_ven	-0.876467764769923	-2.12015804039094	0.0366549703954576
79	hau_spa_ven_afr_mlt_amr_owc_grk_tur_uzb_swt_ind_ses_slo_cze_bsq_alb_tig_igb_cnt_fre_bos_swa_svk_zul_dut_hun_bem_tsn_fin_rom_amh_geo_pol_nor_ukr_glc_aeg_anl_pan_est_bam_mao_rus_mly_jpn_tml_kor_bul_hin_lda_scr_bat_mcd_wly_tag_mnd_ctl_dyu_ben_gam_ger_guj_por_mol_qcu_prs_urd_ita_akn_sod_swe_heb_lat_sun_krd_dgb_arw_yor_jav_tha_sid_knd_fbf_moo_aze_eng_lit_azi_cic_vie_chh_xho_ewe_tsw	-0.0911460574117091	-0.214683303542868	0.830484291240635
80	sid_swe_xho_spa_chh_owc_anl_rus_azi_aze_tsn_mao_zul_scr_pan_bsq_rom_heb_bam_cnt_lat_ukr_tsw_glc_igb_eng_fin_ewe_swt_hun_urd_aeg_geo_bul_guj_fre_ita_mlt_wly_mcd_est_dgb_sun_dut_tag_jpn_knd_kor_afr_slo_akn_svk_jav_nor_tig_mly_mnd_por_fbf_prs_hau_hin_mol_bos_ctl_qcu_krd_ger_lit_ven_gam_cze_amh_alb_ind_pol_swa_arw_dyu_bat_tha_amr_tml_ses_lda_tur_grk_ben_uzb_moo_vie_sod_cic_bem_yor	-0.789817235943096	-1.90277697115596	0.0601632614944
81	hau_scr_tsw_glc_wly_owc_amr_hin_azi_tur_swa_mao_cic_por_lit_bsq_ben_anl_fbf_cnt_grk_afr_lda_rom_bem_arw_est_xho_ewe_hun_dut_chh_geo_urd_swe_krd_mcd_gam_heb_guj_fin_dgb_sun_pan_tag_jpn_knd_kor_alb_pol_swt_ctl_jav_ger_sid_mly_mnd_prs_zul_nor_amh_bul_mol_ukr_eng_qcu_ita_rus_cze_bam_sod_bos_aeg_spa_ind_lat_moo_fre_igb_bat_tha_tig_tml_dyu_akn_uzb_slo_svk_aze_yor_vie_mlt_ven_ses_tsn	-0.276529988105122	-0.653354349638145	0.515139948563291
82	amh_bos_swa_alb_owc_chh_heb_slo_tur_azi_akn_mly_igb_spa_urd_bsq_eng_wly_dyu_mnd_svk_scr_ewe_pol_cic_ctl_hun_bam_lda_est_por_sod_geo_rus_arw_ukr_bul_hau_aeg_fre_fin_zul_tag_dut_sun_jpn_tml_kor_glc_lat_fbf_guj_bat_ita_anl_jav_cnt_rom_swt_hin_sid_grk_ger_lit_nor_qcu_afr_mcd_cze_ven_amr_pan_tig_prs_mao_mol_ses_krd_xho_ind_tha_gam_knd_bem_tsw_aze_ben_swe_uzb_moo_vie_mlt_tsn_dgb_yor	-0.0922461542578042	-0.217580597457234	0.828232568398451
83	chh_hin_akn_por_anl_amr_hau_svk_aze_azi_swa_tag_tsw_nor_scr_bsq_bul_heb_swt_cnt_alb_guj_xho_lit_igb_slo_fin_bam_zul_est_dut_gam_geo_ctl_arw_pol_ita_mlt_wly_mol_hun_yor_mly_cze_jav_jpn_knd_kor_ukr_krd_bem_glc_bat_bos_owc_sun_mnd_swe_dyu_fre_sid_rus_ben_urd_rom_qcu_prs_grk_spa_dgb_aeg_eng_sod_afr_mao_mcd_cic_ger_fbf_ind_tha_amh_tml_ven_lda_tur_pan_lat_uzb_moo_vie_tig_ewe_ses_tsn	0.083494735676254	0.196537261375798	0.84461852127597
84	mlt_glc_moo_ger_heb_tig_gam_scr_aze_uzb_zul_ind_bem_mcd_guj_bsq_slo_sod_ses_cnt_arw_bos_cic_lit_swa_pol_hun_swt_lda_fin_ben_owc_geo_dut_swe_cze_krd_hau_wly_ukr_est_fbf_mao_prs_jav_jpn_tml_kor_eng_ctl_ewe_afr_mly_svk_amh_sun_mnd_mol_bam_hin_chh_pan_nor_grk_alb_qcu_fre_por_urd_igb_sid_spa_amr_rus_bat_ita_ven_lat_akn_tag_tha_aeg_knd_dyu_yor_azi_rom_bul_tur_xho_vie_anl_dgb_tsn_tsw	0.0378557347543929	0.0891638752109661	0.929143410413814
85	sod_bos_yor_ger_owc_amh_anl_ita_azi_aze_cic_jav_tsn_alb_por_bsq_prs_hau_zul_cnt_svk_ctl_xho_pan_swt_arw_est_akn_ses_hun_cze_heb_geo_grk_glc_swe_ben_amr_sid_urd_fin_ven_mly_mcd_tag_jpn_knd_kor_lat_mol_fbf_rom_bat_eng_gam_mao_mnd_guj_bam_hin_wly_bul_dut_krd_lit_qcu_slo_pol_scr_lda_mlt_ukr_aeg_spa_sun_rus_igb_fre_moo_ind_tha_tig_tml_swa_dgb_tur_afr_nor_uzb_dyu_vie_chh_tsw_bem_ewe	-0.234823666267289	-0.55468772579645	0.580439854019162
86	chh_swe_bam_arw_hau_tig_amh_ctl_tur_aze_akn_mao_swa_lit_scr_bsq_ger_gam_dyu_mnd_glc_ben_fbf_prs_ven_spa_fin_dgb_ses_hun_rom_wly_geo_cze_rus_urd_grk_sid_anl_ukr_est_yor_jav_svk_bat_jpn_tml_kor_guj_alb_cic_mol_sun_fre_amr_tag_cnt_pol_igb_nor_owc_krd_hin_afr_mcd_qcu_por_lat_bul_bem_mlt_dut_aeg_bos_mly_pan_zul_eng_tsn_ind_tha_sod_knd_tsw_swt_azi_ita_slo_uzb_lda_vie_heb_moo_ewe_xho	0.190830951458235	0.448703822185065	0.654689094065598
87	tig_afr_fbf_ben_wly_mlt_chh_svk_tur_azi_zul_mly_tsw_mol_glc_bsq_lat_sid_akn_mnd_ita_pol_ewe_fre_xho_mcd_est_moo_swa_hun_bos_anl_geo_ukr_eng_ctl_dut_owc_hau_por_fin_yor_tag_spa_jav_jpn_knd_kor_hin_pan_bam_scr_mao_rom_amh_bat_cnt_alb_ses_ger_aeg_rus_nor_lit_swe_qcu_grk_guj_urd_dgb_sod_prs_amr_arw_ind_cze_lda_bul_cic_sun_tha_heb_tml_tsn_swt_uzb_krd_slo_aze_bem_vie_gam_dyu_igb_ven	0.222412368568301	0.523494043784229	0.601875698881316
88	sid_alb_bam_mcd_chh_gam_tig_nor_azi_uzb_ewe_sun_yor_ctl_mol_bsq_svk_hau_lda_mnd_rus_arw_ses_lit_akn_dut_est_xho_ven_fin_ger_sod_geo_eng_swe_pol_grk_heb_owc_lat_hun_zul_mao_prs_bat_jpn_knd_kor_afr_ita_moo_fre_tag_spa_amr_ind_cnt_ukr_tsw_krd_wly_scr_ben_bul_urd_qcu_hin_cze_glc_igb_aeg_por_mlt_guj_jav_slo_tsn_bos_dyu_mly_tha_amh_tml_swt_fbf_tur_rom_pan_aze_dgb_vie_anl_bem_swa_cic	-0.173916863425746	-0.410849744162887	0.682127836079966
89	gam_ukr_yor_scr_amh_sid_tig_alb_aze_azi_cic_ind_lda_mol_hin_bsq_bos_hau_zul_cnt_dut_urd_swt_slo_bem_nor_est_swa_dyu_hun_rom_amr_geo_svk_guj_pan_cze_wly_anl_ctl_fin_igb_mao_prs_jav_jpn_knd_kor_mcd_arw_moo_ita_bat_lit_heb_sun_mnd_eng_ses_spa_owc_glc_ger_fre_grk_qcu_pol_por_ben_fbf_sod_lat_aeg_krd_mly_swe_bam_rus_ewe_tag_tha_chh_tml_xho_akn_tur_afr_bul_uzb_tsn_vie_mlt_tsw_dgb_ven	-0.351353259115418	-0.831859812134128	0.40761897519875
90	wly_por_moo_krd_heb_sod_hau_mcd_uzb_aze_dgb_ind_fbf_pan_glc_bsq_lit_tig_akn_mnd_ukr_ger_tsw_mol_yor_arw_fin_tsn_swt_est_scr_aeg_geo_grk_cze_rus_ita_owc_mlt_ctl_hun_bam_tag_urd_sun_jpn_knd_kor_afr_nor_ses_ben_bat_svk_chh_jav_cnt_spa_dyu_eng_anl_lat_fre_alb_pol_qcu_prs_swe_guj_swa_gam_slo_amh_rom_mly_bos_lda_dut_igb_mao_tha_sid_tml_ewe_cic_tur_hin_bul_azi_bem_vie_amr_xho_ven_zul	0.0642619053375283	0.151472398025713	0.879931177301794
91	amr_rus_akn_grk_hau_mlt_tig_mcd_tur_aze_swa_jav_tsw_bos_rom_bsq_nor_sod_bem_mnd_krd_hin_dgb_svk_lda_arw_est_cic_zul_hun_pol_gam_geo_ctl_mol_por_lat_owc_amh_prs_fin_moo_mly_ita_tag_jpn_knd_kor_alb_ukr_swt_bul_ind_afr_aeg_sun_cnt_spa_ses_eng_heb_urd_guj_dut_lit_qcu_pan_ger_glc_ven_chh_scr_sid_fre_mao_slo_fbf_ben_bam_bat_tha_wly_tml_xho_dyu_azi_cze_swe_uzb_igb_vie_anl_tsn_ewe_yor	-0.397638260991466	-0.94343303767198	0.347903926412687
92	chh_krd_tsw_afr_tig_wly_gam_swe_aze_tur_bam_bat_cic_nor_rom_bsq_arw_aeg_dyu_cnt_eng_ukr_moo_mcd_bem_pol_hun_zul_ses_est_lit_anl_geo_cze_spa_lat_alb_heb_mlt_dut_fin_swa_mly_por_ind_jpn_knd_kor_svk_pan_swt_urd_mao_scr_amr_sun_mnd_ctl_fbf_guj_hau_fre_rus_bul_slo_qcu_ita_ger_grk_ven_sod_prs_owc_hin_tag_mol_xho_ben_akn_jav_tha_sid_tml_dgb_ewe_uzb_glc_bos_azi_igb_vie_amh_lda_tsn_yor	-0.504303915502132	-1.19946225523856	0.233395251677898
93	aeg_arw_moo_ukr_wly_chh_owc_pan_tur_azi_akn_tag_tsn_swe_afr_bsq_hin_sid_zul_cnt_pol_ita_dgb_alb_dyu_grk_est_igb_ewe_fin_guj_anl_geo_dut_por_slo_urd_sod_mlt_mol_hun_ven_jav_spa_mly_jpn_knd_kor_nor_bos_yor_cze_sun_ctl_tig_mao_mnd_prs_bem_rom_hau_ger_krd_eng_ben_qcu_scr_svk_glc_cic_heb_rus_gam_mcd_bat_lat_tsw_bul_fbf_ind_tha_amr_tml_swa_xho_uzb_lit_fre_aze_swt_vie_amh_bam_lda_ses	-0.67398660764573	-1.61362936955407	0.109996035243178
94	anl_slo_xho_bos_mlt_amr_wly_ger_tur_aze_tsn_mao_zul_pol_rus_bsq_guj_hau_ses_mnd_arw_prs_akn_dut_moo_swe_fin_dgb_swt_hun_por_gam_geo_cze_scr_nor_alb_sid_amh_eng_est_bem_ind_spa_sun_jpn_knd_kor_hin_glc_fbf_pan_bat_fre_chh_jav_cnt_grk_yor_lit_owc_urd_svk_ukr_rom_qcu_mcd_lat_ita_tsw_sod_ctl_heb_bul_tag_afr_ven_krd_bam_mly_tha_tig_tml_cic_dyu_azi_mol_ben_uzb_lda_vie_aeg_ewe_igb_swa	-0.122586319167863	-0.28903331694354	0.773199190797518
95	wly_hin_xho_scr_anl_heb_chh_mcd_azi_tur_yor_bat_zul_slo_ita_bsq_grk_amr_ewe_mnd_spa_cze_igb_krd_fbf_eng_est_lda_tsw_fin_pan_aeg_geo_dut_rom_afr_svk_mlt_hau_urd_hun_tsn_mao_ger_sun_jpn_knd_kor_guj_swe_dyu_ukr_ind_por_sid_jav_cnt_glc_moo_pol_amh_prs_fre_ben_bos_qcu_bul_alb_rus_dgb_gam_ctl_sod_nor_tag_arw_swa_lit_akn_mly_tha_owc_tml_ven_bam_aze_mol_lat_uzb_swt_vie_tig_ses_bem_cic	-0.382992959061576	-0.907336033739886	0.36657418364628
96	hau_pol_tsw_por_sid_owc_gam_mol_tur_uzb_cic_ind_moo_urd_hin_bsq_glc_chh_fbf_cnt_pan_rus_ses_lit_dyu_slo_est_yor_zul_fin_ger_amh_geo_krd_grk_ben_ukr_anl_aeg_dut_hun_lda_mao_arw_sun_jpn_knd_kor_guj_afr_ewe_ctl_bat_cze_mlt_jav_mnd_prs_swt_svk_heb_fre_ita_nor_scr_qcu_rom_eng_lat_swa_tig_bos_wly_mcd_mly_alb_tsn_spa_bem_tag_tha_sod_tml_xho_akn_azi_bul_swe_aze_ven_vie_amr_dgb_bam_igb	-0.549223643120868	-1.30901947266889	0.19375301251122
97	tig_nor_cic_por_heb_wly_owc_rus_aze_azi_ses_ind_tsn_spa_ctl_bsq_eng_sid_ewe_cnt_ger_slo_tsw_pol_dyu_krd_hun_moo_xho_est_rom_anl_geo_ita_mol_scr_ben_mlt_chh_cze_fin_zul_mao_glc_sun_jpn_tml_kor_ukr_grk_ven_svk_tag_urd_amh_jav_mnd_bul_swt_lit_aeg_guj_pan_fre_prs_qcu_arw_swe_mcd_bam_sod_lat_hau_dut_mly_bos_bem_alb_dgb_bat_tha_amr_knd_yor_fbf_uzb_afr_hin_tur_lda_vie_gam_igb_akn_swa	-0.114083590447496	-0.269093654890503	0.788453705738389
98	gam_ben_tsn_grk_anl_aeg_owc_rom_azi_tur_bem_tag_ewe_nor_mol_bsq_ukr_sid_xho_mnd_rus_mcd_dgb_alb_cic_dut_est_akn_swa_hun_afr_mlt_geo_fre_ger_arw_spa_wly_tig_slo_fin_igb_mly_lat_ind_jpn_knd_kor_swe_prs_fbf_svk_bat_eng_sod_sun_cnt_pan_zul_hin_chh_cze_ctl_pol_glc_qcu_scr_por_bul_tsw_amr_lit_amh_ita_jav_bos_ven_guj_bam_mao_tha_heb_tml_moo_lda_aze_krd_urd_uzb_yor_vie_hau_swt_dyu_ses	-0.832880690962441	-2.01192155122466	0.0471215297770418
99	chh_slo_yor_fre_aeg_anl_sid_mcd_azi_aze_dyu_tag_moo_ger_rom_bsq_scr_amh_fbf_mnd_mol_dut_igb_svk_tsn_ctl_fin_xho_swt_est_prs_hau_geo_por_swe_cze_guj_mlt_tig_ben_hun_zul_sun_grk_mly_jpn_knd_kor_lit_spa_akn_nor_bat_ita_sod_ind_cnt_lat_bam_arw_gam_pol_urd_rus_hin_qcu_glc_afr_bul_tsw_amr_bos_wly_eng_mao_alb_bem_pan_swa_jav_tha_heb_tml_ses_dgb_uzb_ukr_krd_tur_lda_vie_owc_cic_ewe_ven	0.0708445982114912	0.166685468884954	0.867979416051823
100	sod_svk_swt_mol_hau_amr_chh_por_aze_uzb_akn_bat_ewe_arw_lit_bsq_slo_heb_yor_cnt_swe_eng_fbf_rus_zul_lat_fin_igb_ven_hun_cze_mlt_geo_bul_krd_ben_urd_gam_sid_glc_est_swa_jav_afr_mao_jpn_knd_kor_hin_ita_bem_bos_mly_alb_anl_tag_mnd_guj_bam_spa_aeg_rom_ger_nor_grk_qcu_ctl_scr_mcd_moo_amh_pol_tig_pan_sun_dut_tsn_prs_tsw_ind_tha_wly_tml_cic_xho_azi_ukr_fre_tur_lda_vie_owc_dgb_dyu_ses	0.257315799856919	0.605719692502084	0.546176361032059
101	amh_urd_ven_hin_sid_gam_aeg_swe_tur_aze_dgb_sun_xho_grk_lat_bsq_krd_sod_tsw_cnt_pol_svk_bam_glc_igb_arw_fin_ewe_yor_est_guj_mlt_geo_afr_ben_rom_mol_chh_amr_cze_hun_ses_tag_ita_mao_jpn_knd_kor_scr_ger_akn_ukr_jav_eng_heb_mly_mnd_alb_swa_spa_anl_bos_pan_por_lit_qcu_dut_mcd_rus_tsn_owc_bul_wly_fre_bat_prs_cic_ctl_lda_ind_tha_hau_tml_moo_bem_uzb_nor_slo_azi_fbf_vie_tig_zul_swt_dyu	-0.339331769612659	-0.803821472782357	0.42354994643964
102	tig_hin_ses_por_wly_heb_chh_eng_uzb_aze_tsw_jav_dgb_krd_scr_bsq_dut_anl_zul_mnd_rus_lit_xho_mcd_yor_prs_fin_bem_ewe_est_lat_aeg_geo_nor_grk_spa_swe_gam_mlt_pol_hun_swt_bat_slo_mly_jpn_knd_kor_pan_rom_tsn_guj_mao_fre_hau_tag_cnt_mol_dyu_svk_amh_bos_ctl_bul_glc_qcu_afr_ita_arw_ven_sod_urd_sid_ukr_sun_ben_akn_alb_moo_ind_tha_amr_tml_bam_fbf_tur_cze_ger_azi_lda_vie_owc_swa_cic_igb	-0.717876802972001	-1.72464982780331	0.0879127025357963
103	hau_ben_xho_rus_aeg_tig_gam_dut_tur_uzb_cic_jav_zul_nor_ger_bsq_slo_mlt_swt_mnd_alb_ctl_bam_lat_tsn_pol_hun_akn_ven_fin_glc_amh_geo_swe_bul_lit_eng_heb_amr_afr_est_ses_mly_hin_bat_jpn_tml_kor_grk_fre_tsw_guj_ind_bos_anl_mao_cnt_spa_dyu_scr_sod_por_krd_arw_ita_qcu_pan_cze_urd_ewe_owc_svk_wly_ukr_tag_rom_swa_mcd_bem_sun_tha_chh_knd_moo_lda_azi_prs_mol_aze_yor_vie_sid_fbf_dgb_igb	0.152536528173087	0.358749213672794	0.720595848611407
104	owc_ger_ses_fre_anl_tig_sod_guj_tur_aze_bam_tag_igb_mcd_bul_bsq_pan_wly_moo_mnd_hin_mol_tsn_rom_zul_dut_est_dyu_lda_fin_swe_heb_geo_svk_prs_grk_nor_mlt_gam_urd_hun_ven_mly_eng_ind_jpn_tml_kor_krd_rus_ewe_por_jav_pol_aeg_mao_cnt_cze_cic_arw_amh_alb_slo_scr_ctl_qcu_glc_ita_ben_bem_amr_spa_sid_lat_sun_ukr_dgb_afr_yor_bat_tha_chh_knd_akn_swt_uzb_bos_lit_azi_fbf_vie_hau_tsw_xho_swa	0.752116378708609	1.78453622771075	0.0775974803179176
105	owc_ctl_zul_lat_tig_sid_sod_prs_aze_uzb_bam_mly_ewe_ukr_dut_bsq_krd_hau_tsn_mnd_hin_glc_cic_fre_swt_lit_hun_swa_xho_est_rus_mlt_geo_alb_bos_scr_nor_gam_heb_urd_fin_ses_ind_mol_bat_jpn_knd_kor_bul_eng_igb_pol_tag_grk_anl_sun_cnt_ben_ven_guj_aeg_ger_pan_mcd_slo_qcu_spa_afr_arw_yor_amr_ita_wly_cze_jav_svk_akn_rom_moo_mao_tha_chh_tml_bem_lda_tur_swe_por_azi_fbf_vie_amh_dgb_tsw_dyu	0.0944833042543873	0.22246024677915	0.824443445600624
106	sod_rus_dgb_ctl_gam_hau_heb_krd_azi_uzb_ven_jav_akn_bos_cze_bsq_svk_aeg_bem_mnd_fre_rom_ses_swe_lda_alb_hun_ewe_fbf_fin_ger_chh_geo_pan_ben_ukr_nor_amh_anl_slo_est_swt_bat_lit_sun_jpn_knd_kor_pol_por_cic_spa_mly_mol_sid_ind_cnt_afr_swa_scr_amr_dut_prs_lat_guj_qcu_mcd_eng_arw_tsn_wly_bul_mlt_ita_tag_grk_xho_hin_igb_mao_tha_owc_tml_tsw_moo_tur_urd_glc_aze_dyu_vie_tig_bam_zul_yor	-0.43989026845531	-1.04409845837237	0.29914622872978
107	amh_ukr_zul_ben_tig_amr_hau_mcd_aze_tur_fbf_bat_akn_pan_lit_bsq_rom_wly_lda_cnt_swe_scr_bem_krd_ven_nor_fin_ewe_swt_hun_guj_gam_geo_mol_afr_por_alb_chh_sid_bos_est_cic_mly_pol_ind_jpn_tml_kor_eng_ctl_moo_cze_tag_urd_heb_sun_mnd_prs_dgb_rus_anl_grk_ger_arw_bul_qcu_slo_svk_ita_tsn_owc_spa_aeg_dut_jav_fre_swa_glc_dyu_mao_tha_sod_knd_bam_xho_uzb_lat_hin_azi_ses_vie_mlt_yor_tsw_igb	0.621949753277992	1.47064484225781	0.144762590735341
108	amh_urd_tsn_alb_wly_sid_owc_por_uzb_azi_cic_bat_fbf_bos_eng_bsq_swe_hau_moo_cnt_mcd_pol_swt_slo_swa_afr_est_ven_zul_hun_bul_tig_geo_scr_rom_grk_dut_aeg_sod_lat_fin_ses_sun_fre_mly_jpn_tml_kor_spa_rus_yor_svk_tag_ger_chh_jav_mnd_lit_dyu_ben_mlt_ita_cze_arw_ukr_qcu_krd_nor_ctl_tsw_heb_guj_amr_prs_ind_mol_bam_glc_xho_mao_tha_gam_knd_bem_igb_tur_hin_pan_aze_dgb_vie_anl_akn_ewe_lda	-0.685445844273106	-1.64515416060376	0.103313986128346
109	owc_dut_dyu_lat_sid_hau_amr_bos_azi_aze_tsn_sun_swt_ger_cze_bsq_grk_chh_fbf_cnt_rom_nor_bem_afr_tsw_urd_hun_moo_akn_est_ukr_gam_geo_alb_pol_ita_hin_mlt_anl_scr_fin_lda_jav_mcd_ind_jpn_knd_kor_lit_ben_zul_glc_tag_spa_wly_mao_mnd_pan_igb_rus_aeg_arw_eng_guj_krd_qcu_bul_mol_ctl_ven_sod_swe_amh_fre_bat_svk_xho_slo_yor_mly_tha_tig_tml_cic_bam_tur_por_prs_uzb_ewe_vie_heb_ses_dgb_swa	-0.694397307893868	-1.66591811501506	0.099094755763432
110	anl_ben_tsw_por_owc_tig_sid_cze_tur_azi_bam_mao_ewe_scr_rom_bsq_ctl_aeg_dgb_mnd_eng_arw_yor_rus_swt_afr_hun_igb_moo_fin_urd_wly_geo_pan_alb_pol_hin_mlt_hau_lit_est_lda_sun_spa_ind_jpn_tml_kor_lat_bul_fbf_slo_mly_swe_amh_tag_cnt_mol_zul_mcd_amr_nor_dut_grk_prs_qcu_ger_ita_fre_xho_heb_krd_gam_ukr_jav_svk_akn_guj_dyu_bat_tha_chh_knd_ses_bem_uzb_bos_glc_aze_swa_vie_sod_cic_ven_tsn	0.0417639575875348	0.0983142083335336	0.921894386824193
111	sid_ger_ewe_prs_amr_wly_sod_scr_aze_azi_dgb_mao_zul_arw_ben_bsq_pan_aeg_moo_cnt_mol_mcd_swt_slo_swa_bul_fin_bem_tsn_hun_nor_heb_geo_lat_pol_alb_ita_gam_anl_dut_est_bam_jav_afr_ind_jpn_knd_kor_urd_eng_yor_guj_sun_svk_mlt_tag_mnd_por_dyu_ukr_hau_ctl_cze_rus_lit_qcu_swe_fre_spa_cic_tig_hin_amh_rom_bat_krd_tsw_bos_ven_mly_tha_chh_tml_fbf_igb_tur_grk_glc_uzb_akn_vie_owc_xho_ses_lda	-0.184121390453091	-0.434426199923779	0.664985265897418
112	amh_svk_bam_pan_tig_sod_mlt_krd_azi_uzb_yor_tag_swt_afr_dut_bsq_bos_heb_ses_cnt_por_grk_ewe_swe_xho_hin_est_bem_dyu_hun_scr_owc_geo_glc_ita_nor_eng_aeg_gam_spa_fin_zul_sun_ger_bat_jpn_knd_kor_alb_lit_akn_slo_mly_rus_sid_mao_mnd_arw_fbf_ben_amr_mcd_ukr_guj_prs_qcu_mol_ctl_pol_igb_anl_cze_hau_fre_jav_bul_swa_lat_lda_ind_tha_wly_tml_ven_tsn_aze_urd_rom_tur_dgb_vie_chh_cic_tsw_moo	0.139168230379526	0.32827608242526	0.743440899237175
113	mlt_grk_cic_ita_sod_wly_chh_eng_azi_aze_fbf_mly_tsw_ger_guj_bsq_svk_amr_akn_cnt_slo_afr_yor_ukr_dgb_ctl_fin_bem_dyu_hun_arw_anl_geo_rus_rom_krd_glc_sid_tig_lit_est_lda_tag_pan_sun_jpn_tml_kor_scr_dut_xho_por_ind_swe_gam_bat_mnd_lat_swa_urd_heb_mol_nor_pol_fre_qcu_cze_hin_mcd_swt_owc_spa_aeg_bul_jav_ben_ven_alb_igb_mao_tha_hau_knd_ewe_bam_tur_prs_bos_uzb_zul_vie_amh_tsn_moo_ses	0.0195429247066299	0.0461087283256431	0.963322455485946
114	owc_eng_zul_krd_sid_sod_wly_ctl_aze_azi_ewe_ind_moo_ben_ita_bsq_slo_anl_bem_cnt_cze_bul_swt_urd_igb_guj_hun_ses_akn_fin_mcd_aeg_geo_fre_lat_glc_rus_mlt_chh_grk_est_tsw_jav_lit_tag_jpn_knd_kor_rom_pol_xho_pan_mly_prs_tig_bat_mnd_spa_cic_ukr_gam_por_scr_ger_nor_qcu_alb_swe_bos_lda_heb_svk_amh_dut_mao_mol_tsn_arw_dgb_sun_tha_amr_tml_dyu_ven_uzb_hin_afr_tur_bam_vie_hau_fbf_swa_yor	-0.340312204732776	-0.805861821189974	0.422378302062973
115	wly_rus_tsw_mol_sid_hau_aeg_alb_tur_uzb_bem_sun_ven_glc_mcd_bsq_lit_anl_akn_cnt_ukr_ger_fbf_arw_ewe_prs_est_dyu_bam_fin_spa_amr_geo_hin_ita_nor_por_chh_owc_guj_hun_swa_ind_pol_jav_jpn_tml_kor_fre_scr_ses_rom_tag_svk_gam_mly_mnd_dut_igb_cze_amh_ctl_pan_afr_swe_qcu_bul_bos_ben_zul_heb_eng_sod_slo_mao_grk_cic_lat_xho_bat_tha_mlt_knd_dgb_yor_aze_krd_urd_azi_moo_vie_tig_lda_swt_tsn	-0.32311936293208	-0.764526962881996	0.446488836471729
116	wly_grk_bam_slo_owc_amh_amr_nor_uzb_tur_ewe_ind_moo_eng_pan_bsq_dut_tig_swa_cnt_mol_guj_lda_alb_swt_prs_est_zul_dgb_hun_ger_chh_geo_ctl_ukr_mcd_por_anl_aeg_bul_fin_tsn_jav_rus_mly_jpn_tml_kor_pol_bos_akn_hin_sun_scr_heb_mao_mnd_lit_bem_fre_sid_afr_cze_ita_svk_qcu_lat_rom_glc_xho_hau_krd_mlt_spa_bat_urd_yor_ben_cic_tag_tha_gam_knd_ses_fbf_aze_arw_swe_azi_igb_vie_sod_tsw_dyu_ven	-0.872791123127465	-2.11926047831433	0.0367327291497385
117	sid_spa_dgb_lit_amr_amh_mlt_svk_uzb_tur_swa_sun_lda_ctl_bul_bsq_eng_gam_tsw_mnd_ita_cze_bam_ger_tsn_bos_est_ses_zul_fin_rus_tig_geo_alb_fre_mol_krd_wly_anl_nor_hun_swt_bat_ukr_tag_jpn_knd_kor_rom_urd_moo_scr_mao_pol_hau_mly_cnt_guj_dyu_slo_heb_hin_afr_prs_ben_qcu_glc_mcd_grk_akn_chh_por_owc_arw_ind_dut_fbf_pan_yor_jav_tha_sod_tml_xho_ewe_azi_swe_lat_aze_igb_vie_aeg_cic_ven_bem	-0.144069624221459	-0.339852563289874	0.734733915790268
118	hau_spa_ses_lit_amh_gam_sid_urd_uzb_azi_tsw_mao_lda_bos_hin_bsq_alb_owc_fbf_cnt_ger_ukr_dgb_swe_zul_fre_fin_bam_ven_est_bul_anl_geo_ita_nor_pan_scr_aeg_wly_afr_hun_dyu_bat_mol_sun_jpn_knd_kor_dut_arw_swt_rus_mly_eng_sod_jav_mnd_slo_ewe_pol_mlt_por_lat_guj_glc_qcu_svk_ctl_ben_akn_amr_prs_chh_krd_tag_rom_bem_cze_xho_ind_tha_heb_tml_cic_moo_tur_grk_mcd_aze_igb_vie_tig_swa_yor_tsn	-0.0971741451712369	-0.229217826677051	0.81920295695021
119	wly_spa_ewe_nor_mlt_amr_gam_cze_uzb_aze_igb_mao_swt_mcd_hin_bsq_ben_chh_bem_mnd_eng_alb_xho_prs_dgb_bos_hun_akn_tsn_fin_afr_anl_geo_scr_swe_guj_pol_owc_amh_fre_est_ven_bat_lat_mly_jpn_knd_kor_mol_grk_zul_glc_ind_pan_sid_tag_cnt_lit_bam_arw_hau_ita_bul_por_rus_qcu_rom_ukr_slo_yor_tig_ger_sod_dut_sun_ctl_tsw_svk_fbf_jav_tha_heb_tml_lda_dyu_tur_krd_urd_azi_cic_vie_aeg_ses_swa_moo	-0.154804824659848	-0.365629467808918	0.715471900415441
120	amr_prs_akn_rom_wly_tig_sid_mcd_azi_uzb_ses_sun_igb_swe_guj_bsq_slo_hau_ven_mnd_ctl_arw_bem_rus_dyu_dut_hun_fbf_cic_fin_ukr_heb_geo_svk_por_fre_pol_gam_anl_ita_est_lda_mao_krd_mly_jpn_tml_kor_grk_alb_dgb_bul_jav_afr_aeg_ind_cnt_lat_swt_eng_owc_ger_spa_nor_hin_qcu_mol_cze_lit_zul_chh_urd_sod_ben_bat_scr_ewe_glc_bam_tag_tha_mlt_knd_moo_tsn_tur_bos_pan_aze_yor_vie_amh_xho_tsw_swa	-0.382193559030845	-0.905708060877646	0.367430916601722
121	amh_spa_tsn_arw_sod_hau_wly_ctl_azi_aze_yor_mly_ewe_pan_swe_bsq_lat_owc_akn_cnt_urd_afr_dyu_svk_tsw_mol_hun_bam_ses_est_hin_tig_geo_slo_pol_ita_ben_gam_mlt_grk_fin_igb_mao_prs_jav_jpn_tml_kor_alb_mcd_fbf_glc_ind_krd_sid_sun_mnd_cze_cic_ukr_heb_nor_dut_fre_guj_qcu_rus_scr_bul_swa_amr_rom_anl_eng_tag_por_bem_lit_swt_bat_tha_chh_knd_dgb_xho_uzb_bos_ger_tur_zul_vie_aeg_lda_moo_ven	0.487622059882365	1.15165391134238	0.252415404666826
122	owc_rus_ven_glc_anl_aeg_tig_bos_uzb_aze_ewe_mao_cic_swe_lat_bsq_mol_heb_dyu_mnd_ctl_svk_fbf_arw_xho_guj_fin_bam_tsw_hun_spa_sid_geo_prs_lit_bul_urd_wly_mlt_pol_est_lda_sun_krd_mly_jpn_tml_kor_ukr_pan_dgb_grk_jav_fre_amh_tag_cnt_scr_bem_cze_sod_por_ben_nor_afr_qcu_dut_ita_slo_akn_gam_eng_chh_ger_bat_mcd_igb_alb_yor_ind_tha_amr_knd_swt_zul_tur_rom_hin_azi_tsn_vie_hau_swa_moo_ses	-0.564312755046948	-1.34405265224585	0.182201053802567
123	owc_ger_swt_grk_gam_amh_aeg_mol_aze_azi_ewe_mly_tsn_pan_cze_bsq_slo_sod_akn_mnd_ita_scr_tsw_ctl_yor_rom_hun_dyu_swa_est_eng_chh_geo_alb_spa_bul_ukr_tig_mlt_bos_fin_dgb_jav_svk_mao_jpn_tml_kor_glc_rus_fbf_dut_bat_urd_heb_sun_cnt_por_zul_lit_amr_mcd_guj_ben_krd_qcu_arw_hin_pol_ven_wly_lat_anl_swe_tag_nor_moo_prs_igb_ind_tha_sid_knd_bam_xho_uzb_fre_afr_tur_ses_vie_hau_lda_cic_bem	-0.422076090061273	-1.00193917131043	0.318972819448312
124	amr_mol_dgb_mcd_aeg_chh_wly_alb_aze_uzb_moo_tag_cic_ctl_fre_bsq_prs_amh_swa_cnt_svk_bos_igb_arw_bam_pol_fin_fbf_akn_hun_rus_heb_geo_ger_krd_scr_ukr_tig_sid_eng_est_ven_mly_lit_ind_jpn_knd_kor_por_nor_ses_glc_bat_swe_owc_jav_mnd_slo_tsn_ben_sod_grk_rom_cze_lat_qcu_afr_urd_guj_bem_anl_dut_hau_ita_sun_pan_tsw_spa_yor_mao_tha_mlt_tml_lda_ewe_azi_hin_bul_tur_zul_vie_gam_xho_dyu_swt	-0.187974637065325	-0.444023345471584	0.658057151191695
125	sid_ctl_zul_hin_sod_mlt_heb_bos_azi_aze_tsw_mao_tsn_fre_ita_bsq_ger_amr_moo_cnt_nor_grk_fbf_spa_bem_urd_hun_ven_yor_est_prs_wly_geo_rus_afr_por_arw_anl_amh_bul_fin_xho_bat_alb_jav_jpn_knd_kor_pol_dut_ewe_eng_sun_ben_owc_ind_mnd_guj_akn_krd_gam_swe_slo_ukr_svk_qcu_lat_glc_scr_dgb_aeg_mcd_chh_cze_tag_pan_swt_lit_bam_mly_tha_hau_tml_igb_ses_uzb_rom_mol_tur_cic_vie_tig_swa_lda_dyu	-0.62543782266135	-1.49277910465656	0.138879825244033
126	heb_ita_ses_urd_chh_mlt_gam_rus_uzb_aze_swt_tag_fbf_rom_eng_bsq_pol_sid_swa_cnt_arw_fre_akn_pan_ewe_nor_est_moo_dyu_hun_krd_amr_geo_dut_bos_grk_spa_owc_sod_ukr_fin_xho_jav_ger_sun_jpn_tml_kor_svk_glc_bem_slo_mly_afr_anl_mao_mnd_lat_tsn_ben_hau_hin_guj_por_alb_qcu_mcd_mol_cze_yor_wly_scr_amh_bul_bat_ctl_zul_swe_dgb_ind_tha_tig_knd_bam_cic_azi_prs_lit_tur_lda_vie_aeg_tsw_ven_igb	0.105327671980855	0.247856488658044	0.804791872269863
127	sid_eng_bem_fre_owc_amr_sod_grk_tur_azi_xho_tag_zul_spa_ita_bsq_rom_mlt_dyu_mnd_bul_nor_tsw_afr_ven_ger_est_yor_cic_fin_cze_amh_geo_prs_pol_arw_svk_gam_hau_mol_hun_swa_jav_ukr_bat_jpn_tml_kor_ctl_slo_moo_scr_ind_mcd_heb_mly_cnt_urd_tsn_krd_aeg_bos_lat_dut_ben_qcu_pan_glc_hin_swt_wly_guj_chh_swe_mao_rus_fbf_lit_akn_sun_tha_anl_knd_ewe_ses_uzb_alb_por_aze_igb_vie_tig_lda_bam_dgb	0.295374275165705	0.696140677223433	0.488076885944808
128	tig_swe_xho_hin_gam_sid_hau_rus_aze_tur_akn_mly_ven_pan_lat_bsq_fre_amh_bam_cnt_arw_rom_ewe_krd_swt_dut_est_zul_swa_hun_pol_amr_geo_prs_urd_spa_lit_chh_wly_svk_fin_fbf_bat_nor_ind_jpn_tml_kor_bul_ukr_dyu_mol_sun_ger_anl_mao_mnd_por_dgb_grk_heb_scr_ita_alb_cze_qcu_slo_glc_afr_igb_aeg_ben_sod_mcd_tag_guj_ses_bos_lda_jav_tha_mlt_knd_tsw_cic_azi_eng_ctl_uzb_bem_vie_owc_tsn_moo_yor	0.403048020172637	0.951743587302485	0.343694049641499
129	mlt_bos_bem_krd_hau_sod_heb_svk_aze_uzb_tsn_jav_moo_fre_pan_bsq_ger_tig_zul_cnt_afr_pol_yor_hin_swa_rus_hun_dgb_akn_est_por_gam_geo_urd_ben_arw_grk_amr_amh_guj_fin_igb_ind_eng_sun_jpn_tml_kor_glc_ukr_cic_mcd_mly_ctl_owc_mao_mnd_spa_tsw_bul_chh_nor_lat_cze_scr_qcu_ita_dut_mol_lda_anl_lit_wly_swe_bat_slo_ven_alb_xho_tag_tha_sid_knd_ses_swt_tur_rom_prs_azi_fbf_vie_aeg_ewe_bam_dyu	-0.610429304833914	-1.45833764069778	0.148116489888799
130	amr_dut_xho_ita_anl_amh_hau_guj_tur_aze_tsw_bat_yor_pol_spa_bsq_ukr_chh_bam_cnt_alb_mol_ses_scr_igb_arw_est_zul_fbf_fin_krd_sod_geo_rus_ctl_ben_lit_owc_tig_bos_hun_ven_ind_fre_mao_jpn_knd_kor_slo_nor_dyu_svk_tag_eng_sid_jav_mnd_swe_swa_rom_mlt_por_lat_bul_cze_qcu_urd_pan_prs_moo_gam_ger_aeg_mcd_mly_grk_tsn_afr_cic_sun_tha_heb_tml_ewe_lda_uzb_glc_hin_azi_dgb_vie_wly_swt_akn_bem	0.381295235572513	0.899265844610961	0.37083360075198
131	mlt_swe_tsn_nor_tig_sid_anl_scr_aze_azi_moo_tag_swa_dut_glc_bsq_ger_hau_ewe_mnd_rus_hin_tsw_ben_cic_svk_est_akn_lda_fin_pan_chh_geo_mcd_cze_rom_afr_owc_wly_guj_hun_xho_ind_prs_mly_jpn_knd_kor_arw_ctl_bem_mol_mao_grk_gam_jav_cnt_por_zul_alb_amr_lit_pol_ita_spa_qcu_krd_bos_eng_igb_aeg_ukr_amh_fre_bat_slo_fbf_bul_bam_sun_tha_heb_tml_ven_dyu_tur_lat_urd_uzb_ses_vie_sod_swt_dgb_yor	-0.451088265702991	-1.07213779931576	0.28643245218248
132	hau_swe_cic_nor_tig_chh_gam_pan_aze_tur_dgb_jav_fbf_slo_lat_bsq_glc_mlt_ses_mnd_cze_dut_ewe_lit_yor_grk_est_tsn_xho_fin_eng_anl_geo_mol_rom_svk_prs_sid_owc_krd_hun_zul_mao_alb_mly_jpn_tml_kor_scr_spa_bem_pol_bat_ben_wly_tag_cnt_ger_bam_ukr_amr_por_ita_fre_arw_qcu_mcd_bul_afr_igb_amh_ctl_sod_hin_ind_urd_lda_guj_akn_sun_tha_heb_knd_swt_ven_uzb_rus_bos_azi_tsw_vie_aeg_dyu_moo_swa	-0.287797564668017	-0.680726154293061	0.497736130303554
133	sid_rus_xho_pol_amr_owc_hau_svk_tur_uzb_fbf_sun_dgb_ger_bos_bsq_arw_mlt_swt_mnd_pan_ben_moo_afr_zul_bul_est_swa_yor_fin_lat_heb_geo_scr_dut_lit_fre_anl_wly_nor_hun_akn_jav_ita_mao_jpn_knd_kor_mcd_cze_tsn_mol_bat_por_chh_ind_cnt_alb_tsw_krd_tig_slo_swe_urd_grk_qcu_spa_prs_guj_dyu_aeg_ctl_sod_rom_mly_glc_ewe_hin_cic_tag_tha_amh_tml_lda_bem_aze_ukr_eng_azi_bam_vie_gam_ven_igb_ses	0.0362471611451175	0.0854588529851824	0.932080316708438
134	owc_rus_fbf_fre_aeg_hau_tig_bul_tur_azi_tsw_bat_dgb_arw_ctl_bsq_ben_anl_swt_cnt_swe_afr_ven_pan_yor_pol_est_tsn_ewe_hun_guj_amh_geo_ger_rom_slo_scr_gam_wly_svk_fin_bam_mly_prs_jav_jpn_tml_kor_hin_spa_moo_cze_ind_ita_chh_sun_mnd_por_akn_krd_amr_urd_nor_mcd_alb_qcu_mol_glc_ukr_lda_sid_lat_sod_eng_tag_bos_swa_lit_xho_mao_tha_heb_knd_cic_igb_uzb_grk_dut_aze_dyu_vie_mlt_ses_zul_bem	0.170404614280077	0.401055597614585	0.689299165168741
135	wly_grk_akn_swe_sid_aeg_amh_krd_tur_uzb_tsn_jav_bam_ctl_rus_bsq_hin_tig_ewe_cnt_bul_lit_tsw_ben_dgb_nor_fin_swt_fbf_hun_por_chh_geo_rom_ger_afr_alb_anl_heb_urd_est_lda_mly_fre_sun_jpn_knd_kor_guj_bos_cic_pan_ind_svk_hau_mao_mnd_dut_yor_lat_sod_slo_cze_spa_ita_qcu_eng_prs_arw_zul_gam_ukr_mlt_mol_bat_mcd_bem_glc_moo_tag_tha_owc_tml_igb_dyu_aze_pol_scr_azi_xho_vie_amr_swa_ven_ses	-0.578457331546603	-1.38172805276094	0.170365483002141
136	mlt_arw_zul_mcd_tig_heb_chh_slo_aze_azi_tsn_mly_bem_fre_pan_bsq_krd_hau_tsw_cnt_spa_eng_ewe_lat_fbf_lit_est_xho_yor_fin_guj_amh_geo_dut_bos_swe_ukr_aeg_anl_pol_hun_akn_tag_svk_sun_jpn_knd_kor_ben_grk_bam_glc_mao_prs_sid_bat_mnd_hin_cic_afr_amr_nor_por_alb_ita_qcu_rus_ger_scr_swt_gam_bul_sod_mol_ind_ctl_moo_cze_igb_jav_tha_owc_tml_ses_swa_tur_urd_rom_uzb_dgb_vie_wly_lda_dyu_ven	-0.255494482554669	-0.603690055132901	0.547519406766076
137	sid_eng_swt_fre_hau_anl_amr_prs_tur_azi_moo_ind_fbf_pol_grk_bsq_krd_owc_akn_mnd_hin_slo_dyu_svk_cic_scr_hun_tsw_lda_est_guj_sod_geo_lit_alb_bul_lat_tig_mlt_afr_fin_tsn_mly_dut_jav_jpn_tml_kor_ita_glc_bam_urd_bat_rom_gam_tag_cnt_ctl_ewe_mol_amh_pan_por_mcd_spa_qcu_bos_cze_swe_xho_heb_nor_chh_ukr_mao_ben_ses_rus_ven_sun_tha_wly_knd_yor_igb_aze_ger_arw_uzb_dgb_vie_aeg_bem_swa_zul	-0.392718052948613	-0.931360233736021	0.354078745395981
138	owc_bul_zul_mcd_wly_amr_chh_urd_tur_uzb_tsn_tag_yor_prs_lit_bsq_eng_sid_moo_cnt_glc_por_cic_ben_swt_pan_hun_lda_bem_fin_alb_aeg_geo_ger_scr_hin_cze_gam_tig_ukr_est_xho_mly_ita_ind_jpn_tml_kor_svk_fre_igb_swe_sun_nor_amh_mao_mnd_grk_akn_rus_hau_dut_arw_lat_guj_qcu_rom_bos_slo_fbf_mlt_krd_sod_ctl_bat_spa_ewe_pol_ses_jav_tha_anl_knd_ven_swa_aze_mol_afr_azi_dgb_vie_heb_bam_dyu_tsw	-0.459345963715775	-1.09145465267696	0.27789247472979
139	owc_slo_ses_swe_chh_sod_amh_mcd_aze_uzb_bem_mao_cic_guj_spa_bsq_svk_anl_zul_mnd_hin_ita_akn_arw_xho_ger_fin_ven_dyu_est_scr_sid_geo_urd_por_rom_dut_gam_tig_ben_hun_tsw_jav_lat_tag_jpn_knd_kor_bul_glc_fbf_afr_ind_krd_amr_sun_cnt_alb_swt_ctl_heb_cze_fre_bos_rus_qcu_prs_nor_pol_igb_aeg_grk_mlt_lit_mly_ukr_swa_mol_yor_bat_tha_wly_tml_tsn_dgb_tur_pan_eng_azi_moo_vie_hau_ewe_lda_bam	0.556541756916579	1.31550913334235	0.191572817866757
140	heb_urd_lda_grk_mlt_hau_sid_arw_uzb_aze_fbf_bat_akn_guj_rom_bsq_slo_anl_tsn_mnd_alb_afr_igb_bos_moo_eng_fin_dgb_tsw_est_prs_sod_geo_bul_por_swe_ita_tig_aeg_nor_hun_bam_mao_ctl_sun_jpn_tml_kor_spa_fre_ven_mol_jav_lat_wly_tag_cnt_ben_ewe_cze_amr_scr_ger_krd_svk_qcu_mcd_glc_rus_xho_chh_hin_gam_pol_ind_dut_swt_pan_swa_mly_tha_owc_knd_yor_cic_azi_lit_ukr_tur_ses_vie_amh_bem_dyu_zul	-0.634990126623495	-1.51603193932325	0.132903021827774
141	owc_urd_ven_mol_hau_amr_sod_ben_azi_aze_ses_tag_swa_ukr_bul_bsq_alb_anl_fbf_cnt_eng_dut_bam_krd_xho_grk_fin_cic_ewe_est_bos_wly_geo_fre_hin_cze_ita_tig_amh_pol_hun_bem_ind_glc_mao_jpn_tml_kor_swe_ctl_tsw_guj_bat_scr_sid_jav_mnd_lat_tsn_slo_heb_mcd_rus_lit_afr_qcu_svk_rom_arw_igb_aeg_prs_mlt_ger_sun_spa_lda_por_swt_mly_tha_gam_knd_yor_dyu_uzb_pan_nor_tur_moo_vie_chh_zul_dgb_akn	0.182975528415237	0.430929924620725	0.66751648679617
142	chh_eng_igb_afr_amh_anl_wly_prs_azi_tur_dgb_mly_tsn_spa_hin_bsq_ctl_gam_swa_cnt_bos_dut_dyu_fre_fbf_lat_fin_bem_xho_est_slo_amr_geo_scr_glc_por_guj_mlt_sod_ger_hun_ses_mao_mol_jav_jpn_knd_kor_arw_rus_moo_swe_tag_cze_owc_sun_mnd_pan_bam_ben_hau_urd_krd_pol_nor_qcu_grk_alb_svk_zul_tig_lit_aeg_mcd_ind_ita_lda_bul_akn_bat_tha_heb_tml_swt_cic_uzb_ukr_rom_aze_yor_vie_sid_ewe_ven_tsw	-0.0615756740157756	-0.145017453498845	0.885010917521846
143	amh_dut_tsn_ita_sid_tig_gam_mol_azi_tur_bam_sun_akn_ger_pan_bsq_ukr_chh_cic_cnt_por_prs_fbf_swe_dgb_svk_est_tsw_yor_fin_cze_heb_geo_lat_fre_afr_slo_anl_mlt_guj_hun_ewe_bat_rom_tag_jpn_knd_kor_bul_arw_xho_glc_jav_pol_owc_mao_mnd_ctl_swt_urd_aeg_scr_bos_mcd_eng_qcu_ben_grk_nor_lda_wly_alb_sod_hin_ind_krd_zul_rus_bem_mly_tha_hau_tml_dyu_igb_uzb_spa_lit_aze_ven_vie_amr_moo_ses_swa	-0.211627901576767	-0.500630692906974	0.617813799883972
144	hau_lat_dgb_bos_mlt_owc_gam_pol_uzb_tur_xho_sun_ven_alb_slo_bsq_grk_heb_akn_cnt_swe_ita_tsw_pan_tsn_cze_fin_dyu_ses_est_mcd_amr_geo_ukr_lit_por_spa_sid_chh_eng_hun_moo_tag_nor_bat_jpn_knd_kor_urd_dut_igb_hin_ind_rom_tig_jav_mnd_scr_cic_ben_amh_svk_afr_glc_prs_qcu_bul_fre_mol_yor_sod_guj_wly_krd_mao_arw_zul_rus_ewe_mly_tha_aeg_tml_lda_bam_aze_ctl_ger_azi_swt_vie_anl_swa_bem_fbf	-0.299647542866652	-0.708356885300008	0.480495382895586
145	tig_alb_tsn_glc_sod_heb_sid_swe_uzb_azi_yor_sun_cic_lat_hin_bsq_rus_anl_ewe_cnt_dut_svk_ven_krd_ses_lit_est_fbf_dgb_fin_pan_amh_geo_bul_afr_nor_eng_aeg_amr_pol_hun_swa_mly_guj_tag_jpn_knd_kor_mcd_ger_lda_ita_bat_rom_mlt_mao_mnd_bos_akn_ctl_wly_por_slo_cze_arw_qcu_fre_scr_ben_bam_owc_spa_chh_prs_jav_grk_swt_mol_xho_ind_tha_hau_tml_tsw_zul_tur_urd_ukr_aze_igb_vie_gam_moo_bem_dyu	-0.384491208598052	-0.91145229691471	0.364413621567491
146	anl_mcd_ses_glc_chh_amr_mlt_rus_tur_aze_yor_ind_xho_slo_ben_bsq_hin_sid_moo_cnt_nor_bul_ewe_swe_akn_eng_hun_igb_cic_fin_cze_hau_geo_bos_urd_prs_scr_amh_tig_guj_est_fbf_bat_grk_jav_jpn_knd_kor_arw_ukr_bem_krd_mly_lit_owc_mao_mnd_por_tsw_pan_aeg_svk_ctl_dut_afr_qcu_mol_spa_ita_dyu_heb_pol_gam_lat_sun_alb_tsn_fre_swa_tag_tha_sod_tml_bam_ven_uzb_ger_rom_azi_zul_vie_wly_lda_dgb_swt	-0.497359233965751	-1.18362083462403	0.239579814031786
147	sod_nor_moo_spa_owc_hau_mlt_rus_uzb_tur_bem_mly_bam_pan_ukr_bsq_dut_heb_akn_cnt_krd_por_xho_rom_cic_alb_est_swa_zul_fin_bos_chh_geo_pol_afr_ctl_ita_tig_anl_svk_hun_tsw_bat_swe_sun_jpn_tml_kor_ger_grk_igb_guj_ind_lit_amr_jav_mnd_eng_ewe_cze_amh_urd_bul_slo_mol_qcu_ben_arw_mcd_tsn_aeg_glc_wly_scr_tag_hin_ven_prs_lda_mao_tha_sid_knd_swt_dyu_azi_lat_fre_aze_ses_vie_gam_yor_fbf_dgb	-0.178980436788369	-0.422398559704687	0.673709101583458
148	wly_ben_lda_lit_amr_tig_mlt_ukr_uzb_azi_bam_tag_swa_grk_rom_bsq_lat_heb_igb_cnt_cze_hin_ven_prs_ewe_alb_hun_yor_cic_fin_pan_sod_geo_ctl_rus_nor_ita_gam_sid_scr_est_bem_mao_swe_sun_jpn_tml_kor_mcd_guj_tsn_eng_ind_krd_aeg_jav_mnd_svk_akn_ger_anl_urd_por_afr_spa_qcu_mol_slo_dut_fbf_owc_glc_amh_bos_mly_pol_ses_bul_dyu_bat_tha_chh_knd_moo_swt_aze_arw_fre_tur_dgb_vie_hau_tsw_xho_zul	0.109874557021531	0.258588751096235	0.796524010154317
149	owc_dut_akn_ctl_hau_anl_heb_ita_aze_azi_bem_tag_fbf_pol_alb_bsq_grk_chh_zul_cnt_mcd_eng_igb_afr_ven_svk_hun_dyu_swt_fin_por_tig_geo_glc_guj_krd_nor_wly_amh_fre_est_tsn_ind_rom_sun_jpn_tml_kor_rus_ben_bam_spa_bat_ukr_sod_mly_mnd_slo_ses_pan_mlt_ger_urd_lat_lit_qcu_cze_bul_mol_lda_amr_prs_sid_bos_mao_hin_cic_scr_tsw_jav_tha_aeg_knd_xho_ewe_uzb_arw_swe_tur_yor_vie_gam_moo_swa_dgb	-0.0415474548511652	-0.0978244327945237	0.922282232480559
150	sod_slo_tsn_mol_sid_mlt_amh_hin_azi_uzb_tsw_mly_swa_guj_por_bsq_fre_tig_akn_cnt_arw_bos_moo_ger_yor_ben_fin_xho_dgb_hun_lat_chh_geo_prs_scr_ctl_ukr_hau_anl_mcd_est_swt_tag_grk_bat_jpn_tml_kor_svk_afr_igb_dut_sun_urd_gam_ind_mnd_lit_cic_pan_amr_pol_rus_bul_glc_qcu_alb_swe_krd_dyu_wly_eng_aeg_nor_jav_spa_ven_rom_lda_mao_tha_heb_knd_fbf_bem_tur_ita_cze_aze_bam_vie_owc_ewe_zul_ses	-0.0654768830114681	-0.154198688580584	0.877787208520759
151	gam_lit_lda_fre_amh_amr_anl_urd_uzb_tur_moo_bat_dgb_bul_scr_bsq_glc_hau_swa_mnd_rus_arw_xho_grk_tsw_dut_est_bam_bem_fin_swe_heb_geo_ctl_pan_por_prs_sid_mlt_pol_hun_ven_ind_krd_tag_jpn_knd_kor_bos_ben_tsn_slo_mao_ger_owc_jav_cnt_cze_igb_spa_aeg_lat_guj_nor_ukr_qcu_ita_mcd_rom_fbf_chh_hin_tig_eng_mly_alb_yor_afr_ewe_sun_tha_wly_tml_akn_swt_aze_svk_mol_azi_dyu_vie_sod_ses_cic_zul	-0.516854783244061	-1.23038217637546	0.221657091532272
152	anl_afr_moo_spa_sod_gam_aeg_ukr_uzb_aze_cic_sun_dyu_prs_slo_bsq_pol_wly_igb_mnd_hin_por_swa_lat_ven_arw_hun_akn_swt_fin_grk_hau_geo_ita_scr_ger_nor_owc_sid_bos_est_zul_tag_fre_jav_jpn_tml_kor_glc_krd_bam_lit_mao_dut_chh_mly_cnt_mol_lda_pan_amh_swe_ben_guj_rus_qcu_cze_urd_bul_ewe_heb_svk_tig_eng_ind_mcd_xho_alb_ses_bat_tha_amr_knd_dgb_bem_azi_rom_ctl_tur_fbf_vie_mlt_tsw_yor_tsn	-0.411011515579842	-0.974916167831983	0.332130914219945
153	gam_fre_moo_glc_hau_mlt_tig_rom_tur_aze_igb_mly_dyu_ger_pol_bsq_mcd_aeg_bem_mnd_afr_scr_ewe_swe_akn_dut_hun_ses_cic_fin_por_sid_geo_svk_grk_slo_mol_owc_wly_rus_est_ven_bat_pan_mao_jpn_knd_kor_ukr_ctl_tsn_eng_ind_prs_amh_tag_cnt_guj_bam_spa_amr_krd_cze_bul_ita_qcu_nor_hin_alb_fbf_anl_lat_sod_ben_sun_arw_swa_lit_dgb_jav_tha_chh_tml_lda_xho_uzb_bos_urd_azi_swt_vie_heb_tsw_zul_yor	0.195974109911758	0.461613149810857	0.645436692513159
154	sid_spa_xho_por_amh_tig_aeg_urd_tur_aze_cic_mly_dgb_lat_ben_bsq_svk_hau_fbf_cnt_eng_dut_ven_ukr_tsw_grk_hun_akn_moo_est_ger_owc_geo_pol_scr_bul_guj_mlt_sod_swe_fin_swa_bat_krd_sun_jpn_knd_kor_cze_hin_dyu_alb_jav_fre_chh_ind_mnd_glc_ewe_slo_amr_mol_nor_afr_ctl_qcu_pan_bos_rom_igb_anl_prs_wly_arw_tag_lit_bem_mcd_bam_mao_tha_heb_tml_swt_tsn_uzb_ita_rus_azi_ses_vie_gam_zul_lda_yor	-0.411262388791538	-0.975001769247404	0.332088678015908
155	amr_ben_xho_bul_chh_anl_gam_spa_tur_aze_bam_tag_ewe_swe_mol_bsq_dut_heb_igb_cnt_cze_alb_cic_lit_swa_krd_est_lda_ses_fin_eng_sid_geo_guj_scr_svk_fre_mlt_hau_rus_hun_yor_sun_ger_bat_jpn_knd_kor_urd_arw_ven_pan_mao_slo_sod_ind_mnd_mcd_bem_ctl_wly_afr_lat_ita_nor_qcu_por_bos_grk_dyu_tig_ukr_owc_glc_jav_hin_moo_prs_akn_mly_tha_aeg_tml_swt_zul_uzb_rom_pol_azi_fbf_vie_amh_tsn_dgb_tsw	-1.22648710973916	-3.03170374327314	0.00315034370351092
156	aeg_dut_yor_por_anl_heb_mlt_mcd_tur_aze_cic_jav_swt_scr_fre_bsq_prs_amh_bam_mnd_lit_urd_moo_bos_zul_eng_fin_ewe_akn_hun_lat_tig_geo_ukr_ctl_hin_grk_gam_hau_bul_est_lda_mly_arw_mao_jpn_knd_kor_rus_alb_fbf_nor_sun_svk_chh_bat_cnt_swe_ven_pan_owc_spa_slo_guj_pol_qcu_ger_glc_cze_dyu_amr_afr_wly_mol_ind_ben_tsn_rom_igb_tag_tha_sid_tml_tsw_bem_azi_krd_ita_uzb_swa_vie_sod_dgb_xho_ses	0.110792334313014	0.260755363020465	0.794857686158447
157	chh_pan_dyu_afr_amr_heb_anl_mol_tur_uzb_cic_bat_yor_glc_eng_bsq_ita_sid_akn_mnd_prs_nor_lda_pol_ven_dut_hun_ses_igb_fin_scr_aeg_geo_bos_krd_fre_slo_hau_sod_por_est_xho_sun_arw_ind_jpn_knd_kor_bul_ctl_dgb_svk_jav_spa_amh_mao_cnt_ukr_tsw_mcd_gam_rus_swe_cze_ben_qcu_alb_lat_hin_tsn_owc_grk_mlt_lit_mly_rom_moo_ger_bem_tag_tha_tig_tml_swa_bam_azi_guj_urd_aze_swt_vie_wly_ewe_zul_fbf	-0.633153484211227	-1.51210890790033	0.133896945227176
158	wly_bos_moo_lat_sid_amh_hau_bul_aze_uzb_akn_bat_igb_pan_ukr_bsq_por_mlt_swt_cnt_glc_cze_ewe_nor_zul_ita_hun_lda_tsw_fin_arw_gam_geo_grk_krd_urd_ben_sod_aeg_hin_est_ven_jav_dut_sun_jpn_knd_kor_slo_spa_dyu_lit_mao_ger_amr_tag_mnd_rus_bem_eng_chh_rom_scr_mol_prs_qcu_afr_fre_alb_fbf_owc_swe_tig_pol_mly_ctl_swa_svk_ses_ind_tha_anl_tml_cic_yor_tur_guj_mcd_azi_bam_vie_heb_dgb_tsn_xho	-0.505251870100108	-1.20261820599193	0.23217701771405
159	aeg_guj_swt_mol_hau_sid_heb_urd_tur_azi_bam_mao_fbf_hin_glc_bsq_prs_tig_tsn_cnt_krd_ukr_zul_eng_bem_ger_hun_cic_ewe_fin_rom_amh_geo_grk_slo_cze_spa_owc_chh_lat_est_dyu_jav_rus_sun_jpn_knd_kor_ita_alb_swa_dut_bat_lit_wly_tag_mnd_mcd_tsw_svk_amr_scr_pol_bos_bul_qcu_afr_fre_swe_lda_anl_ben_sod_nor_mly_por_yor_arw_ses_ind_tha_mlt_tml_dgb_igb_aze_ctl_pan_uzb_ven_vie_gam_moo_xho_akn	0.304426556740296	0.716640719115778	0.475391681068421
160	sod_grk_bam_ger_gam_aeg_anl_spa_uzb_aze_bem_tag_swt_scr_ben_bsq_lat_tig_tsn_cnt_pol_glc_akn_krd_igb_nor_est_zul_ven_fin_mol_amr_geo_rus_bos_mcd_guj_wly_owc_urd_hun_dgb_sun_afr_ind_jpn_tml_kor_svk_lit_swa_ukr_bat_hin_sid_jav_mnd_dut_ewe_pan_chh_ita_rom_eng_alb_qcu_fre_arw_cze_tsw_amh_prs_hau_ctl_mao_slo_moo_por_dyu_mly_tha_mlt_knd_fbf_yor_azi_bul_swe_tur_ses_vie_heb_xho_cic_lda	-0.802783935548471	-1.93319115285515	0.0562543965681603
161	wly_mol_akn_arw_anl_aeg_hau_guj_azi_uzb_tsw_jav_igb_pol_grk_bsq_cze_amh_lda_cnt_por_ukr_fbf_bos_ses_glc_fin_bam_ven_hun_mcd_sid_geo_lat_lit_urd_hin_gam_tig_svk_est_yor_bat_rom_mao_jpn_tml_kor_rus_prs_dgb_scr_ind_ben_amr_mly_mnd_bul_xho_eng_owc_pan_nor_slo_spa_qcu_swe_ctl_afr_tsn_chh_alb_sod_krd_tag_fre_ewe_ger_moo_sun_tha_mlt_knd_bem_cic_aze_dut_ita_tur_zul_vie_heb_swa_swt_dyu	0.222679837440626	0.523168732975307	0.602101148038436
162	amh_swe_zul_spa_heb_anl_sid_urd_azi_uzb_akn_bat_xho_ita_rus_bsq_eng_chh_swt_cnt_slo_afr_fbf_mcd_bam_bos_hun_cic_ses_fin_por_hau_geo_fre_ctl_mol_rom_amr_owc_lit_est_dyu_jav_dut_ind_jpn_knd_kor_lat_grk_ewe_cze_mly_prs_tig_tag_mnd_krd_yor_guj_sod_bul_hin_scr_pol_qcu_alb_ukr_svk_lda_gam_ben_wly_pan_mao_arw_bem_glc_ven_sun_tha_mlt_tml_swa_tsn_tur_ger_nor_aze_tsw_vie_aeg_moo_igb_dgb	-0.881076060547025	-2.13552079356092	0.0353459717510161
163	wly_lat_tsw_guj_anl_chh_heb_pol_aze_azi_dgb_tag_swa_por_bul_bsq_ita_tig_fbf_mnd_dut_ukr_igb_spa_ven_eng_hun_cic_tsn_est_ben_amr_geo_swe_rom_fre_afr_mlt_sod_cze_fin_akn_mly_ger_mao_jpn_tml_kor_lit_urd_ewe_ctl_jav_nor_amh_sun_cnt_mol_moo_krd_owc_svk_mcd_prs_hin_qcu_arw_rus_alb_swt_hau_pan_sid_scr_ind_bos_xho_slo_lda_bat_tha_aeg_knd_yor_bam_uzb_glc_grk_tur_ses_vie_gam_bem_zul_dyu	-0.214202598853213	-0.505551065602827	0.614367962928059
164	amh_ita_tsw_krd_gam_heb_sod_bul_tur_azi_igb_sun_xho_lit_por_bsq_ctl_sid_cic_mnd_slo_lat_ses_ger_ven_scr_fin_dyu_swa_est_hin_anl_geo_spa_grk_dut_fre_mlt_amr_eng_hun_lda_mly_pol_mao_jpn_tml_kor_mcd_mol_ewe_swe_jav_ukr_owc_bat_cnt_ben_zul_guj_hau_rus_nor_arw_glc_qcu_svk_afr_rom_bem_aeg_pan_chh_bos_ind_urd_tsn_cze_swt_tag_tha_wly_knd_yor_bam_uzb_alb_prs_aze_moo_vie_tig_akn_dgb_fbf	-0.523636189404065	-1.2478631564973	0.215213993209581
165	owc_alb_dyu_pan_heb_tig_sod_swe_tur_azi_akn_mly_dgb_ben_rom_bsq_nor_chh_tsw_mnd_rus_por_xho_prs_lda_urd_est_ewe_fbf_hun_hin_aeg_geo_bos_eng_svk_krd_amr_amh_pol_fin_tsn_tag_dut_bat_jpn_tml_kor_mol_glc_ses_ger_ind_ukr_wly_sun_cnt_lat_cic_fre_gam_scr_bul_ita_grk_qcu_afr_mcd_guj_moo_anl_slo_sid_spa_jav_cze_swa_lit_bam_mao_tha_hau_knd_swt_zul_uzb_ctl_arw_aze_bem_vie_mlt_ven_igb_yor	-0.616340679999747	-1.47570875975756	0.143399886763867
166	aeg_alb_bam_bul_amh_heb_amr_scr_azi_uzb_fbf_mly_ewe_pan_ben_bsq_guj_chh_bem_mnd_dut_slo_swa_rus_tsw_pol_fin_akn_moo_hun_glc_owc_geo_mol_bos_spa_hin_wly_hau_ita_est_xho_tag_prs_ind_jpn_tml_kor_eng_ukr_igb_ger_sun_lat_mlt_mao_cnt_nor_dgb_arw_sod_fre_mcd_urd_rom_qcu_ctl_swe_afr_ses_tig_lit_gam_grk_jav_svk_ven_cze_cic_bat_tha_anl_knd_tsn_zul_tur_por_krd_aze_swt_vie_sid_dyu_yor_lda	-0.187572020901836	-0.442230466885106	0.659349176610908
167	chh_mol_swa_bos_heb_owc_wly_glc_aze_azi_yor_bat_tsn_mcd_pol_bsq_guj_amh_dgb_mnd_slo_rom_swt_ctl_ven_lit_fin_igb_tsw_hun_scr_tig_geo_spa_arw_alb_ukr_mlt_gam_afr_est_moo_ind_svk_jav_jpn_tml_kor_fre_bul_dyu_nor_mly_dut_hau_sun_cnt_prs_fbf_swe_amr_urd_hin_ben_por_qcu_krd_grk_rus_xho_aeg_eng_sid_pan_tag_ita_bem_ger_akn_mao_tha_anl_knd_zul_cic_tur_lat_cze_uzb_ses_vie_sod_ewe_bam_lda	-0.114752307969634	-0.27090774008426	0.787062356403712
168	owc_eng_bam_fre_sod_chh_aeg_lit_azi_tur_moo_mao_swt_scr_prs_bsq_glc_hau_lda_mnd_cze_urd_akn_arw_yor_guj_est_igb_dyu_hun_ben_sid_geo_dut_grk_afr_ger_anl_amh_slo_fin_ewe_tag_pan_sun_jpn_knd_kor_rom_ita_cic_bul_mly_hin_amr_bat_cnt_mcd_ses_mol_mlt_spa_rus_svk_ctl_qcu_por_bos_krd_ven_heb_lat_tig_swe_jav_nor_tsw_ukr_swa_ind_tha_wly_tml_xho_tsn_aze_pol_alb_uzb_zul_vie_gam_bem_fbf_dgb	0.502056392586296	1.18807468705279	0.237829260725178
169	chh_pan_zul_alb_aeg_anl_sid_rom_azi_tur_akn_sun_ewe_glc_afr_bsq_cze_sod_igb_mnd_lit_arw_swt_ukr_lda_prs_hun_cic_dyu_fin_grk_amh_geo_bul_svk_dut_hin_tig_hau_spa_est_tsn_mly_ita_mao_jpn_tml_kor_eng_urd_dgb_ctl_tag_mcd_owc_bat_cnt_mol_yor_nor_heb_fre_krd_slo_scr_qcu_guj_bos_lat_fbf_amr_ger_mlt_pol_ind_swe_ses_por_swa_jav_tha_gam_knd_xho_ven_aze_rus_ben_uzb_bem_vie_wly_moo_bam_tsw	0.0720679514433561	0.169670929072181	0.86563747002256
170	anl_mol_lda_hin_hau_aeg_amh_prs_azi_uzb_ewe_ind_swt_glc_rom_bsq_ukr_sod_dyu_cnt_fre_eng_yor_krd_igb_bos_est_moo_bem_fin_pan_gam_geo_nor_urd_svk_ctl_heb_tig_pol_hun_swa_tag_lat_jav_jpn_tml_kor_rus_grk_ses_por_mly_arw_amr_bat_mnd_lit_akn_swe_mlt_alb_scr_guj_cze_qcu_ben_ger_ita_tsn_chh_mcd_wly_slo_sun_spa_cic_bul_bam_mao_tha_owc_knd_ven_tsw_tur_afr_dut_aze_zul_vie_sid_dgb_fbf_xho	-0.380321340167077	-0.901632996311493	0.369581002419095
171	hau_spa_ewe_prs_sod_tig_amr_mol_azi_uzb_ses_jav_zul_ita_bos_bsq_lit_gam_dyu_mnd_arw_scr_moo_urd_akn_rus_est_lda_swt_hun_krd_chh_geo_nor_cze_guj_alb_amh_mlt_bul_fin_yor_ind_por_tag_jpn_knd_kor_dut_ben_bem_ger_sun_hin_wly_bat_cnt_pol_cic_mcd_heb_rom_fre_ctl_ukr_qcu_lat_afr_glc_swa_owc_grk_anl_slo_mao_svk_tsn_swe_fbf_mly_tha_aeg_tml_xho_tsw_aze_pan_eng_tur_ven_vie_sid_dgb_bam_igb	-0.400534782237354	-0.949351503074164	0.344902406433196
172	hau_ukr_lda_nor_owc_heb_gam_afr_azi_uzb_zul_mly_ewe_lit_pan_bsq_grk_aeg_igb_mnd_swe_lat_yor_rus_swt_slo_est_bem_tsn_fin_arw_amr_geo_ita_krd_mcd_hin_chh_sid_pol_hun_dyu_sun_ger_bat_jpn_knd_kor_spa_mol_tsw_ctl_mao_glc_sod_jav_cnt_bul_swa_alb_tig_rom_ben_cze_bos_qcu_dut_guj_urd_akn_amh_scr_anl_eng_tag_por_fbf_prs_ven_ind_tha_mlt_tml_xho_ses_tur_svk_fre_aze_bam_vie_wly_cic_dgb_moo	-0.253347669672773	-0.598642421044235	0.550866693259802
173	chh_grk_dgb_glc_tig_sid_aeg_afr_uzb_aze_moo_mly_yor_ctl_dut_bsq_eng_anl_tsw_cnt_guj_rom_lda_pol_igb_prs_hun_tsn_ven_est_svk_heb_geo_swe_alb_por_fre_owc_gam_urd_fin_cic_sun_pan_mao_jpn_knd_kor_ger_cze_zul_mol_jav_nor_sod_tag_mnd_hin_ewe_arw_hau_scr_lat_slo_bos_qcu_spa_lit_ben_akn_wly_ukr_amr_mcd_bat_rus_ses_krd_fbf_ind_tha_amh_tml_xho_bam_tur_ita_bul_azi_swt_vie_mlt_swa_bem_dyu	-0.254273232403415	-0.601132736572151	0.549213988100799
174	owc_urd_bem_por_aeg_heb_chh_slo_aze_uzb_ses_tag_lda_alb_ita_bsq_prs_hau_akn_mnd_afr_lit_ewe_ben_swa_mol_fin_bam_tsw_hun_pol_sid_geo_dut_bul_grk_mcd_anl_wly_ctl_est_dgb_mly_rom_sun_jpn_knd_kor_cze_fre_cic_scr_ind_svk_amh_mao_cnt_pan_ven_glc_gam_ger_lat_ukr_swe_qcu_nor_eng_hin_igb_amr_spa_sod_krd_bat_rus_moo_bos_dyu_jav_tha_tig_tml_swt_tsn_tur_arw_guj_azi_zul_vie_mlt_yor_fbf_xho	-0.0550061623739104	-0.129692658418786	0.897089686362857
175	heb_glc_lda_lat_anl_gam_owc_pan_uzb_azi_tsw_ind_ven_cze_alb_bsq_svk_mlt_ewe_cnt_bos_lit_bem_prs_akn_rom_fin_moo_fbf_est_bul_amh_geo_ukr_scr_grk_por_wly_amr_eng_hun_xho_jav_arw_mao_jpn_tml_kor_ger_guj_swt_krd_sun_spa_sod_tag_mnd_mol_bam_pol_chh_mcd_fre_swe_afr_qcu_urd_dut_nor_zul_hau_ita_sid_slo_mly_ctl_ses_rus_igb_bat_tha_tig_knd_tsn_swa_tur_hin_ben_aze_cic_vie_aeg_yor_dyu_dgb	0.110807653795974	0.260781503727398	0.79483758733745
176	mlt_mol_ven_rus_chh_heb_sod_mcd_azi_tur_ewe_tag_moo_lit_svk_bsq_hin_amh_dgb_cnt_por_ita_lda_guj_swa_prs_est_dyu_bam_fin_arw_hau_geo_afr_lat_pan_scr_sid_aeg_fre_hun_fbf_bat_glc_mly_jpn_knd_kor_ctl_ben_xho_alb_ind_urd_tig_sun_mnd_slo_tsn_ukr_gam_krd_nor_pol_cze_qcu_ger_bos_swe_zul_owc_rom_anl_dut_mao_spa_tsw_bul_swt_jav_tha_amr_tml_bem_akn_aze_eng_grk_uzb_igb_vie_wly_cic_ses_yor	-0.274394432508926	-0.648554687078782	0.518224489732257
177	chh_ctl_tsw_cze_sid_aeg_gam_lat_aze_uzb_xho_ind_fbf_dut_mol_bsq_ger_sod_cic_cnt_prs_slo_ses_por_ewe_svk_fin_akn_ven_est_nor_tig_geo_pan_ben_arw_urd_amh_anl_swe_hun_zul_mao_spa_sun_jpn_knd_kor_bul_lit_dgb_ukr_jav_bos_heb_tag_mnd_rom_bam_afr_owc_krd_rus_grk_mcd_qcu_fre_eng_guj_bem_hau_alb_amr_hin_mly_scr_yor_ita_lda_bat_tha_mlt_tml_swa_moo_azi_glc_pol_tur_swt_vie_wly_tsn_igb_dyu	0.0831759072529492	0.195729618994391	0.845248825691245
178	aeg_rus_tsn_scr_hau_sid_amh_ita_uzb_azi_ven_mao_lda_ger_arw_bsq_por_owc_bem_mnd_lat_slo_dgb_mol_fbf_guj_hun_igb_ses_est_glc_sod_geo_rom_spa_bos_svk_gam_anl_bul_fin_swa_jav_nor_bat_jpn_knd_kor_fre_dut_xho_prs_mly_alb_wly_tag_cnt_lit_cic_pan_tig_swe_eng_urd_grk_qcu_ctl_mcd_afr_akn_amr_hin_chh_krd_ind_ukr_moo_cze_bam_sun_tha_heb_tml_tsw_yor_tur_ben_pol_aze_swt_vie_mlt_dyu_ewe_zul	-0.150366933231001	-0.354371207664217	0.72386295913021
179	wly_lit_ewe_bos_owc_gam_anl_krd_uzb_azi_bem_sun_lda_afr_svk_bsq_arw_heb_swa_cnt_slo_swe_fbf_ukr_tsn_glc_hun_moo_cic_est_por_amh_geo_hin_dut_grk_bul_tig_chh_nor_fin_ven_bat_guj_tag_jpn_tml_kor_lat_scr_bam_pan_ind_urd_amr_jav_mnd_fre_ses_rom_aeg_alb_eng_cze_ben_qcu_rus_ita_pol_akn_sod_mcd_sid_spa_mao_mol_xho_ger_dyu_mly_tha_hau_knd_zul_tsw_aze_ctl_prs_tur_swt_vie_mlt_dgb_igb_yor	-0.343496271604794	-0.813117003581438	0.418227765918511
180	amr_alb_moo_arw_hau_owc_anl_rus_tur_azi_fbf_mly_dgb_slo_fre_bsq_pan_gam_dyu_cnt_mcd_bul_swt_ben_cic_por_est_igb_ewe_hun_urd_amh_geo_pol_ukr_guj_mol_aeg_mlt_lit_fin_lda_jav_swe_sun_jpn_knd_kor_krd_afr_swa_prs_tag_rom_chh_ind_mnd_scr_zul_bos_sid_grk_dut_ctl_ita_qcu_svk_eng_spa_ses_wly_cze_sod_lat_mao_ger_xho_glc_tsw_bat_tha_heb_tml_tsn_ven_aze_hin_nor_uzb_bam_vie_tig_bem_yor_akn	-0.910385452959395	-2.21251672360018	0.0293788593130216
181	tig_pol_ven_ukr_aeg_sod_amr_fre_tur_aze_ewe_sun_tsw_lit_arw_bsq_eng_anl_swa_mnd_bos_por_akn_ger_xho_krd_hun_bam_swt_est_rom_heb_geo_mcd_nor_ctl_afr_chh_gam_alb_fin_bem_tag_lat_jav_jpn_tml_kor_urd_svk_dgb_cze_mly_guj_sid_bat_cnt_hin_ses_spa_hau_slo_dut_prs_glc_qcu_swe_ita_bul_cic_wly_ben_owc_mol_mao_scr_zul_grk_dyu_ind_tha_mlt_knd_moo_igb_uzb_pan_rus_azi_fbf_vie_amh_yor_lda_tsn	-0.530626500551829	-1.26268732679503	0.209858481082299
182	sod_pol_zul_grk_amr_anl_mlt_nor_tur_uzb_xho_mly_igb_mol_lat_bsq_urd_aeg_dgb_cnt_guj_scr_lda_bul_bem_afr_fin_swa_tsw_hun_ctl_heb_geo_prs_svk_fre_eng_tig_hau_dut_est_bam_mao_slo_jav_jpn_tml_kor_ben_mcd_ses_hin_tag_lit_amh_ind_mnd_spa_yor_ger_sid_swe_rus_ita_krd_qcu_arw_cze_ukr_dyu_owc_bos_chh_por_bat_glc_cic_pan_ewe_sun_tha_gam_knd_akn_tsn_aze_alb_rom_azi_swt_vie_wly_moo_fbf_ven	-0.510787288318955	-1.21551987983289	0.227244528272118
183	mlt_pol_akn_lat_sid_sod_amh_arw_azi_tur_tsn_jav_swa_hin_fre_bsq_bul_anl_xho_cnt_ita_scr_moo_ger_yor_prs_fin_ses_dyu_hun_nor_heb_geo_svk_slo_rus_ukr_chh_gam_por_est_zul_tag_pan_sun_jpn_tml_kor_lit_urd_bam_alb_ind_grk_amr_mao_mnd_eng_igb_cze_wly_spa_glc_krd_mol_qcu_afr_swe_ben_ven_hau_ctl_aeg_rom_bat_bos_lda_mcd_fbf_mly_tha_tig_knd_ewe_tsw_aze_dut_guj_uzb_cic_vie_owc_dgb_swt_bem	-0.137036683907183	-0.322838356040057	0.74754237713117
184	heb_cze_swa_swe_sod_anl_amr_eng_uzb_tur_bem_bat_igb_rom_pan_bsq_ctl_owc_fbf_mnd_lit_pol_cic_fre_dgb_urd_hun_moo_bam_fin_ben_hau_geo_hin_ita_ukr_scr_tig_aeg_mcd_est_lda_ind_afr_tag_jpn_tml_kor_bul_nor_tsn_krd_sun_prs_chh_jav_cnt_grk_ewe_alb_gam_slo_arw_por_bos_qcu_lat_ger_mol_ses_wly_dut_sid_glc_mly_spa_zul_svk_yor_mao_tha_mlt_knd_dyu_akn_aze_guj_rus_azi_swt_vie_amh_tsw_xho_ven	-1.20805831903642	-2.9885294667008	0.00358541260076159
185	mlt_lit_bem_ukr_sod_amr_amh_alb_tur_aze_fbf_sun_akn_dut_rom_bsq_mcd_chh_ewe_mnd_pol_fre_dyu_spa_tsn_glc_est_zul_dgb_hun_swe_wly_geo_svk_pan_mol_ita_gam_owc_ger_fin_ven_mao_ben_tag_jpn_knd_kor_krd_bos_lda_scr_ind_arw_anl_jav_cnt_eng_yor_afr_tig_lat_cze_grk_rus_qcu_guj_prs_ctl_igb_aeg_slo_hau_urd_bat_por_moo_bul_xho_mly_tha_sid_tml_swa_tsw_azi_hin_nor_uzb_swt_vie_heb_cic_bam_ses	0.0694986353386132	0.163531794220805	0.870454596936517
186	gam_grk_igb_urd_hau_mlt_amr_guj_aze_azi_cic_sun_dyu_scr_cze_bsq_krd_sod_yor_cnt_slo_rus_zul_hin_swt_mol_hun_fbf_ses_est_lat_heb_geo_lit_ita_eng_bul_tig_amh_dut_fin_dgb_bat_rom_tag_jpn_knd_kor_ukr_pan_tsn_pol_mly_svk_wly_ind_mnd_prs_tsw_bos_sid_ben_arw_fre_ctl_qcu_por_afr_swe_swa_chh_nor_owc_mcd_jav_spa_bem_glc_ewe_mao_tha_aeg_tml_xho_akn_tur_ger_alb_uzb_ven_vie_anl_lda_moo_bam	-1.10374014914135	-2.70286164899796	0.00817262774680647
187	sod_ukr_dgb_dut_wly_hau_owc_pan_tur_azi_moo_bat_akn_hin_svk_bsq_arw_anl_bem_mnd_lat_ben_tsn_afr_xho_alb_fin_cic_ewe_hun_ita_amr_geo_glc_urd_swe_eng_tig_mlt_ctl_est_bam_ind_ger_mao_jpn_tml_kor_lit_prs_igb_rus_sun_krd_amh_tag_cnt_bul_tsw_bos_heb_slo_grk_rom_cze_qcu_nor_por_fre_swt_sid_scr_chh_pol_jav_guj_ven_mol_ses_mly_tha_gam_knd_zul_yor_aze_mcd_spa_uzb_lda_vie_aeg_swa_fbf_dyu	-0.937806722982491	-2.27746088976099	0.0250502414107405
188	anl_ctl_moo_ger_sod_heb_gam_dut_tur_azi_zul_ind_bem_eng_arw_bsq_krd_chh_ven_cnt_fre_bos_dgb_bul_bam_cze_est_akn_yor_hun_ben_wly_geo_por_urd_pan_mcd_mlt_tig_lat_fin_cic_tag_prs_jav_jpn_tml_kor_lit_pol_lda_alb_sun_afr_owc_bat_mnd_ita_tsn_rom_amr_hin_glc_grk_mol_qcu_slo_scr_nor_ewe_sid_svk_aeg_guj_mly_swe_xho_ukr_igb_mao_tha_amh_knd_ses_dyu_aze_spa_rus_uzb_tsw_vie_hau_swt_fbf_swa	0.0394119063272533	0.0927638755536299	0.926290691874158
189	chh_ger_ewe_guj_anl_aeg_owc_ukr_azi_uzb_dgb_tag_dyu_arw_bos_bsq_pan_heb_xho_cnt_glc_ctl_bam_afr_igb_dut_hun_yor_akn_fin_alb_sod_geo_pol_spa_urd_fre_hau_mlt_lat_est_zul_mao_rom_ind_jpn_tml_kor_prs_ben_tsw_lit_bat_eng_gam_mly_mnd_swe_ses_por_tig_slo_mcd_krd_grk_qcu_mol_nor_bul_lda_sid_hin_wly_ita_jav_scr_bem_rus_tsn_sun_tha_amr_knd_ven_fbf_tur_cze_svk_aze_cic_vie_amh_swa_swt_moo	-0.399990351882851	-0.947626112100586	0.345775691628066
190	anl_cze_ven_grk_owc_sod_mlt_scr_azi_uzb_yor_jav_ewe_arw_dut_bsq_bul_aeg_dgb_cnt_ctl_pol_ses_swe_cic_eng_fin_bem_igb_hun_rom_amh_geo_rus_ben_lit_ukr_amr_gam_ger_est_swa_mao_mcd_bat_jpn_knd_kor_bos_guj_akn_spa_mly_prs_tig_tag_mnd_pan_bam_mol_sid_svk_afr_hin_glc_qcu_fre_por_urd_tsn_heb_alb_hau_ita_ind_krd_moo_nor_tsw_sun_tha_wly_tml_xho_fbf_tur_lat_slo_aze_zul_vie_chh_dyu_swt_lda	-0.390972499487441	-0.926328351771702	0.356673028359632
191	sid_por_akn_fre_sod_chh_amr_ben_tur_uzb_tsn_tag_ven_rus_krd_bsq_grk_aeg_igb_cnt_mol_bos_ewe_afr_dyu_glc_est_swt_fbf_fin_lat_tig_geo_ctl_bul_nor_mcd_wly_amh_pan_hun_zul_bat_arw_mao_jpn_tml_kor_spa_ger_lda_ukr_jav_cze_heb_ind_mnd_scr_cic_hin_mlt_prs_eng_urd_rom_qcu_alb_svk_pol_yor_gam_dut_hau_lit_mly_swe_xho_guj_moo_sun_tha_owc_knd_bem_swa_azi_slo_ita_aze_ses_vie_anl_bam_tsw_dgb	-0.250597057301322	-0.593100476442653	0.554553521376098
192	sod_nor_xho_urd_owc_wly_amr_lat_tur_azi_bam_sun_akn_por_alb_bsq_lit_chh_fbf_mnd_cze_pol_dgb_ben_moo_rom_fin_zul_dyu_est_krd_aeg_geo_glc_ukr_ita_pan_anl_sid_ctl_hun_bem_mly_bul_jav_jpn_tml_kor_mcd_afr_igb_spa_mao_fre_heb_tag_cnt_arw_tsn_svk_tig_eng_bos_rus_scr_qcu_prs_dut_swe_lda_amh_slo_gam_grk_bat_ger_tsw_guj_swa_ind_tha_hau_knd_yor_ewe_uzb_mol_hin_aze_cic_vie_mlt_swt_ses_ven	-0.722917760812485	-1.74122848450108	0.0849504104525251
193	sod_spa_dyu_fre_amh_gam_aeg_lit_azi_uzb_igb_bat_zul_ger_urd_bsq_swe_tig_bam_cnt_pol_hin_xho_arw_ses_ben_hun_akn_ven_est_ita_sid_geo_scr_eng_krd_lat_wly_anl_grk_fin_ewe_tag_svk_sun_jpn_knd_kor_nor_afr_bem_bul_ind_dut_hau_mly_mnd_slo_fbf_guj_owc_alb_cze_mcd_rus_qcu_pan_por_ukr_dgb_chh_bos_heb_rom_jav_ctl_swa_glc_swt_mao_tha_amr_tml_moo_tsn_aze_mol_prs_tur_yor_vie_mlt_tsw_lda_cic	-0.664697704782905	-1.59078318976717	0.115052090317746
194	tig_nor_tsn_prs_anl_amh_owc_dut_tur_aze_fbf_jav_swt_ukr_bos_bsq_svk_wly_yor_mnd_bul_lat_cic_rus_akn_pol_fin_zul_ven_hun_ctl_chh_geo_grk_por_swe_guj_sod_sid_spa_est_ewe_bat_ben_mly_jpn_knd_kor_mcd_urd_swa_scr_mao_fre_gam_sun_cnt_eng_tsw_pan_mlt_krd_cze_hin_arw_qcu_ita_afr_alb_ses_hau_glc_aeg_slo_tag_lit_dgb_mol_lda_ind_tha_heb_tml_igb_dyu_azi_ger_rom_uzb_xho_vie_amr_moo_bem_bam	0.613904048302343	1.45704303507069	0.148472767927877
195	heb_fre_cic_bos_chh_hau_aeg_swe_uzb_aze_yor_bat_swa_hin_dut_bsq_afr_amh_dyu_mnd_rus_mcd_ven_scr_ses_glc_fin_akn_ewe_hun_ben_sod_geo_eng_svk_arw_lat_amr_mlt_urd_est_fbf_sun_ctl_mao_jpn_tml_kor_slo_por_xho_lit_tag_nor_sid_jav_cnt_ger_dgb_spa_gam_ita_mol_bul_ukr_qcu_rom_prs_krd_tsn_tig_pan_wly_cze_mly_pol_bem_grk_moo_ind_tha_owc_knd_lda_bam_azi_alb_guj_tur_zul_vie_anl_igb_tsw_swt	-0.659056777686794	-1.58017404965569	0.117462322798888
196	heb_spa_moo_arw_mlt_sod_gam_svk_uzb_tur_zul_mao_tsn_guj_cze_bsq_scr_tig_ses_cnt_rus_ctl_xho_glc_swa_hin_hun_yor_ewe_est_urd_amh_geo_krd_rom_lat_ben_amr_aeg_lit_fin_fbf_tag_mol_mly_jpn_tml_kor_slo_pol_dgb_bul_bat_mcd_wly_sun_mnd_eng_dyu_ger_owc_por_afr_nor_alb_qcu_pan_bos_fre_cic_chh_dut_anl_prs_jav_ita_lda_swe_igb_ind_tha_hau_knd_bam_ven_azi_ukr_grk_aze_swt_vie_sid_tsw_akn_bem	-0.512409257436986	-1.22085962750246	0.225225434757487
197	owc_cze_lda_eng_amh_gam_hau_alb_uzb_tur_fbf_sun_swa_scr_ukr_bsq_pan_tig_dgb_mnd_dut_afr_ewe_ctl_dyu_arw_fin_akn_tsn_est_glc_sod_geo_ger_guj_lit_rom_aeg_anl_fre_hun_cic_tag_bul_jav_jpn_knd_kor_ita_svk_swt_mcd_mao_prs_sid_ind_cnt_urd_xho_krd_chh_bos_slo_spa_mol_qcu_lat_ben_swe_igb_heb_pol_amr_rus_mly_por_yor_grk_moo_bat_tha_mlt_tml_tsw_ses_aze_hin_nor_azi_ven_vie_wly_bam_bem_zul	-0.580968062267624	-1.38684734667726	0.168803507111821
198	mlt_guj_yor_mol_gam_owc_anl_urd_azi_uzb_cic_bat_dgb_eng_bul_bsq_prs_wly_zul_mnd_mcd_slo_bam_pan_bem_ukr_hun_moo_tsw_fin_afr_amh_geo_fre_spa_nor_rom_tig_amr_alb_est_ven_ind_swe_jav_jpn_tml_kor_arw_ben_lda_ctl_tag_scr_heb_mly_cnt_hin_igb_pol_sod_glc_svk_dut_krd_qcu_ger_cze_por_tsn_aeg_rus_sid_bos_sun_lit_akn_grk_ses_mao_tha_hau_knd_xho_swt_tur_lat_ita_aze_ewe_vie_chh_swa_dyu_fbf	-0.227828481096029	-0.537742925794153	0.59203903959619
199	aeg_pan_dyu_guj_owc_heb_chh_nor_aze_uzb_zul_mao_cic_afr_mol_bsq_rom_amh_swa_mnd_bul_urd_akn_ben_yor_ukr_fin_ewe_xho_hun_hin_sid_geo_fre_swe_prs_grk_anl_mlt_spa_est_lda_bat_ctl_mly_jpn_tml_kor_ger_pol_igb_dut_jav_lit_hau_tag_cnt_slo_ses_bos_wly_svk_por_ita_alb_qcu_arw_mcd_krd_moo_amr_glc_gam_rus_ind_scr_fbf_lat_ven_sun_tha_sod_knd_tsw_dgb_azi_eng_cze_tur_swt_vie_tig_bem_bam_tsn	-0.499183814757396	-1.1867923508811	0.238332329751465
200	gam_bul_ven_arw_sid_tig_anl_ita_tur_uzb_yor_mly_ewe_swe_bos_bsq_slo_sod_swt_mnd_spa_alb_cic_hin_xho_cze_hun_bam_moo_est_lit_owc_geo_dut_mol_prs_afr_amh_hau_nor_fin_ses_mao_svk_jav_jpn_tml_kor_scr_eng_swa_rus_sun_ger_aeg_bat_cnt_mcd_dgb_urd_mlt_guj_fre_lat_ben_qcu_ctl_rom_ukr_zul_wly_grk_amr_glc_tag_por_tsw_krd_lda_ind_tha_chh_knd_dyu_tsn_azi_pan_pol_aze_fbf_vie_heb_igb_bem_akn	0.480228460598338	1.13365134482896	0.259854737109053
201	wly_urd_xho_ctl_sod_tig_chh_por_tur_uzb_ewe_bat_yor_rus_spa_bsq_ben_sid_igb_mnd_pol_arw_dyu_mol_ses_cze_est_moo_bem_hun_alb_amr_geo_slo_rom_svk_fre_amh_hau_dut_fin_zul_mly_afr_mao_jpn_knd_kor_ita_glc_cic_grk_sun_guj_anl_ind_cnt_nor_dgb_krd_mlt_pan_eng_lat_mcd_qcu_ger_ukr_hin_tsw_gam_bos_aeg_bul_tag_scr_tsn_swe_lda_jav_tha_owc_tml_fbf_swa_azi_prs_lit_aze_akn_vie_heb_ven_swt_bam	0.316828504677409	0.746016425779794	0.45753906078279
202	gam_spa_yor_pol_chh_wly_tig_krd_uzb_aze_xho_bat_igb_alb_slo_bsq_bos_heb_ewe_mnd_grk_svk_bem_eng_lda_rus_fin_tsn_moo_est_ctl_amh_geo_arw_hin_prs_swe_amr_mlt_lat_hun_cic_sun_mcd_mly_jpn_knd_kor_glc_mol_dyu_ita_ind_nor_owc_mao_cnt_afr_ses_por_sod_ger_urd_scr_fre_qcu_pan_ukr_dut_dgb_aeg_ben_anl_cze_tag_guj_zul_bul_swa_jav_tha_hau_tml_swt_ven_azi_rom_lit_tur_bam_vie_sid_akn_tsw_fbf	0.294800590514097	0.695096284335143	0.488728075942459
203	hau_swe_bem_svk_wly_sod_aeg_rus_tur_aze_tsw_tag_bam_fre_pan_bsq_grk_sid_lda_cnt_spa_nor_igb_por_ewe_ben_est_moo_ses_hun_rom_chh_geo_scr_alb_arw_glc_tig_owc_ita_fin_zul_mao_pol_bat_jpn_tml_kor_afr_cze_dyu_mcd_mly_eng_amr_jav_mnd_lat_dgb_bul_gam_ctl_hin_slo_prs_qcu_krd_mol_bos_swa_mlt_dut_amh_guj_ind_ukr_xho_lit_fbf_sun_tha_heb_knd_ven_cic_uzb_ger_urd_azi_akn_vie_anl_tsn_yor_swt	-0.406189768869773	-0.963343115756316	0.337873586828852
204	heb_slo_tsn_dut_owc_chh_aeg_guj_uzb_aze_lda_ind_swt_pol_pan_bsq_urd_anl_dgb_mnd_bul_bos_bam_prs_cic_ben_hun_xho_tsw_fin_mol_amh_geo_svk_eng_arw_hin_wly_tig_mcd_est_swa_mly_grk_tag_jpn_tml_kor_ctl_lat_zul_swe_bat_glc_hau_mao_cnt_nor_akn_krd_mlt_rus_ger_afr_cze_qcu_lit_rom_spa_ses_gam_scr_sod_ita_sun_alb_fbf_ukr_dyu_jav_tha_sid_knd_moo_bem_azi_por_fre_tur_igb_vie_amr_ewe_ven_yor	-0.296726383518978	-0.701159613557585	0.484954170832028
205	sid_slo_yor_ger_wly_hau_chh_lat_tur_azi_lda_mao_igb_krd_grk_bsq_arw_anl_xho_cnt_afr_bul_tsw_mol_ven_mcd_hun_ewe_cic_fin_rom_amh_geo_rus_lit_ukr_pol_aeg_tig_bos_est_zul_sun_swe_ind_jpn_knd_kor_prs_eng_tsn_glc_mly_urd_owc_tag_mnd_hin_dyu_pan_heb_scr_nor_svk_ben_qcu_dut_ita_alb_bam_gam_cze_mlt_spa_jav_guj_swa_por_dgb_bat_tha_sod_tml_swt_bem_uzb_ctl_fre_aze_akn_vie_amr_ses_moo_fbf	-0.241693130969644	-0.571268163954347	0.56919587750102
206	gam_rom_igb_cze_amr_heb_owc_fre_tur_azi_tsn_sun_zul_hin_eng_bsq_ben_hau_cic_mnd_lit_afr_dyu_ukr_lda_pol_fin_swa_bem_hun_mol_mlt_geo_nor_svk_swe_guj_aeg_anl_por_est_dgb_mly_ger_tag_jpn_tml_kor_ita_alb_fbf_urd_mao_grk_amh_ind_cnt_bul_ven_glc_sid_mcd_scr_rus_krd_qcu_prs_bos_ctl_ses_chh_dut_tig_arw_bat_pan_tsw_spa_yor_jav_tha_wly_knd_bam_akn_aze_slo_lat_uzb_ewe_vie_sod_moo_swt_xho	-0.80437999550922	-1.94076938346415	0.0553145721354184
207	amh_swe_bam_hin_amr_owc_hau_svk_uzb_azi_akn_mao_yor_rom_pan_bsq_fre_sod_fbf_mnd_scr_bul_ven_mol_bem_ben_est_tsw_xho_fin_pol_chh_geo_bos_por_mcd_lat_gam_wly_alb_hun_igb_jav_prs_sun_jpn_tml_kor_slo_lit_cic_guj_bat_glc_tig_tag_cnt_arw_dyu_grk_aeg_rus_dut_ita_eng_qcu_ctl_krd_cze_lda_anl_urd_sid_nor_mly_afr_moo_spa_swa_ind_tha_mlt_knd_ses_ewe_tur_ger_ukr_aze_zul_vie_heb_tsn_dgb_swt	0.303956986971494	0.716404426138232	0.475536842146183
208	chh_ger_fbf_guj_mlt_tig_amh_arw_uzb_aze_lda_jav_swt_ctl_spa_bsq_rom_anl_ewe_mnd_svk_ukr_akn_slo_bam_cze_fin_moo_bem_hun_pan_amr_geo_bul_ita_afr_por_owc_gam_bos_est_swa_sun_hin_mao_jpn_knd_kor_scr_mcd_igb_prs_ind_nor_wly_bat_cnt_dut_zul_rus_sod_lit_lat_glc_swe_qcu_ben_urd_alb_tsw_hau_krd_aeg_eng_tag_pol_xho_grk_cic_mly_tha_sid_tml_yor_tsn_azi_mol_fre_tur_dgb_vie_heb_dyu_ven_ses	-0.131525620639069	-0.310391503693868	0.756957792477232
209	amh_scr_moo_mcd_heb_chh_hau_bos_uzb_aze_swt_jav_igb_rom_eng_bsq_bul_owc_swa_mnd_swe_guj_bem_por_fbf_ctl_hun_ses_tsn_fin_svk_anl_geo_pol_urd_lit_afr_aeg_mlt_grk_est_lda_sun_alb_mly_jpn_tml_kor_dut_krd_yor_arw_ind_nor_tig_mao_cnt_slo_dgb_fre_gam_ita_rus_cze_ger_qcu_glc_ukr_mol_akn_sod_hin_sid_ben_tag_pan_zul_spa_ewe_bat_tha_amr_knd_ven_cic_tur_prs_lat_azi_bam_vie_wly_tsw_xho_dyu	-0.383506539618799	-0.910257257103283	0.36504004450505
210	anl_rus_ses_arw_heb_owc_wly_hin_azi_aze_dyu_bat_akn_glc_mol_bsq_pol_amr_tsn_mnd_grk_pan_ven_lit_bem_krd_hun_fbf_zul_fin_lat_mlt_geo_dut_ukr_svk_guj_sid_hau_fre_est_igb_jav_ita_sun_jpn_knd_kor_prs_afr_tsw_ben_mao_mcd_amh_mly_cnt_eng_dgb_slo_gam_alb_urd_ger_scr_qcu_rom_swe_spa_bam_sod_bos_tig_nor_tag_bul_ewe_cze_swt_ind_tha_chh_tml_cic_lda_uzb_ctl_por_tur_yor_vie_aeg_swa_moo_xho	-0.589007085812278	-1.40421341177715	0.163586148580573
211	heb_eng_ven_lit_tig_sod_mlt_swe_tur_uzb_tsw_ind_fbf_afr_krd_bsq_mol_amr_ewe_mnd_cze_dut_akn_pan_bam_ger_hun_moo_dyu_est_scr_anl_geo_glc_ctl_por_hin_aeg_owc_rom_fin_yor_mly_lat_bat_jpn_knd_kor_ita_arw_igb_pol_jav_bul_hau_sun_cnt_svk_xho_ukr_gam_urd_mcd_guj_nor_qcu_slo_prs_bos_swa_chh_rus_wly_fre_mao_grk_ses_ben_bem_tag_tha_sid_tml_swt_zul_aze_alb_spa_azi_lda_vie_amh_cic_tsn_dgb	-0.825856793305586	-1.99357207398783	0.0491284374973997
212	amh_fre_tsn_pan_hau_chh_anl_bul_aze_uzb_lda_mao_tsw_krd_prs_bsq_rus_amr_igb_cnt_slo_grk_swa_cze_akn_ben_hun_ewe_fbf_fin_lat_mlt_geo_afr_nor_por_urd_sod_heb_rom_est_zul_tag_dut_sun_jpn_tml_kor_guj_scr_bem_ita_ind_svk_aeg_jav_mnd_mol_yor_swe_tig_spa_mcd_bos_ger_qcu_ctl_alb_arw_cic_gam_lit_sid_glc_mly_ukr_bam_pol_swt_bat_tha_wly_knd_xho_ven_azi_eng_hin_tur_ses_vie_owc_moo_dgb_dyu	-0.552410300418023	-1.31678019120381	0.191147963254724
213	sid_hin_ses_glc_anl_tig_gam_afr_azi_uzb_swa_bat_dyu_ger_bos_bsq_cze_aeg_ven_cnt_grk_ben_igb_ita_tsw_guj_fin_akn_tsn_hun_spa_heb_geo_mcd_pol_rom_por_chh_sod_pan_est_cic_sun_eng_jav_jpn_tml_kor_ukr_dut_ewe_nor_tag_ctl_wly_mao_mnd_scr_lda_alb_amr_lat_urd_rus_mol_qcu_fre_slo_svk_swt_hau_prs_mlt_swe_ind_lit_moo_krd_fbf_mly_tha_amh_knd_dgb_zul_tur_arw_bul_aze_bam_vie_owc_bem_xho_yor	0.0775575103699786	0.182579120898553	0.855525683768895
214	aeg_spa_tsn_ben_heb_mlt_hau_ctl_azi_aze_yor_ind_tsw_cze_alb_bsq_mol_sid_bam_mnd_rom_hin_zul_mcd_igb_dut_fin_moo_bem_est_krd_anl_geo_por_ukr_scr_bos_tig_owc_lit_hun_dgb_bat_rus_sun_jpn_tml_kor_urd_grk_ewe_svk_mly_nor_sod_mao_cnt_eng_xho_afr_amh_arw_ita_ger_fre_qcu_swe_guj_lat_dyu_amr_bul_wly_pol_jav_prs_swa_pan_swt_tag_tha_gam_knd_fbf_lda_tur_glc_slo_uzb_ven_vie_chh_cic_akn_ses	-0.249900500573597	-0.590609107459676	0.556214913594998
215	tig_dut_tsw_bul_aeg_heb_owc_guj_aze_uzb_dyu_bat_cic_ukr_spa_bsq_lat_hau_tsn_mnd_eng_fre_bem_slo_yor_bos_hun_ses_moo_est_grk_amr_geo_rus_prs_pol_arw_sid_wly_ben_fin_ewe_mao_alb_mly_jpn_tml_kor_por_ger_swt_mcd_sun_ita_amh_jav_cnt_pan_ven_svk_anl_cze_swe_ctl_afr_qcu_hin_glc_scr_dgb_sod_krd_gam_rom_tag_mol_xho_lit_akn_ind_tha_chh_knd_igb_bam_azi_nor_urd_tur_zul_vie_mlt_fbf_swa_lda	-0.0290543867543256	-0.0684761093045975	0.945553650482346
216	amh_krd_xho_scr_gam_hau_sod_mol_azi_uzb_moo_bat_akn_svk_slo_bsq_dut_chh_ewe_mnd_lit_fre_bem_rus_lda_cze_est_dyu_ven_hun_grk_amr_geo_ger_hin_rom_swe_aeg_tig_bul_fin_bam_jav_lat_mao_jpn_knd_kor_spa_glc_swa_guj_sun_ukr_sid_mly_cnt_pan_dgb_arw_wly_eng_urd_nor_bos_qcu_alb_pol_mcd_fbf_owc_prs_mlt_afr_ind_ben_tsn_por_swt_tag_tha_anl_tml_zul_igb_aze_ita_ctl_tur_tsw_vie_heb_ses_yor_cic	-1.26720367390388	-3.14464008668949	0.00223279206046101
217	anl_pan_tsw_bos_owc_chh_amh_ctl_azi_uzb_dgb_sun_igb_prs_pol_bsq_alb_wly_ewe_mnd_mol_slo_swa_por_tsn_urd_est_bem_xho_fin_ita_gam_geo_scr_dut_ben_afr_mlt_amr_guj_hun_ses_mly_arw_jav_jpn_tml_kor_hin_bul_cic_spa_bat_ger_aeg_ind_cnt_ukr_lda_krd_sid_glc_svk_fre_eng_qcu_rus_lat_lit_yor_hau_mcd_sod_grk_mao_swe_fbf_rom_akn_tag_tha_heb_knd_dyu_zul_aze_cze_nor_tur_ven_vie_tig_swt_moo_bam	-0.258604131740885	-0.61096018774112	0.542716326557672
218	sid_guj_tsn_rus_gam_heb_amr_bul_uzb_aze_cic_sun_dyu_alb_glc_bsq_ctl_anl_moo_mnd_lit_mol_swt_rom_fbf_mcd_fin_akn_tsw_est_cze_tig_geo_svk_dut_urd_scr_sod_hau_pan_hun_swa_bat_afr_ind_jpn_knd_kor_por_ben_ven_swe_tag_ukr_amh_mly_cnt_slo_ewe_spa_owc_ger_ita_prs_fre_qcu_pol_eng_lat_ses_chh_krd_aeg_hin_mao_arw_dgb_nor_xho_jav_tha_wly_tml_igb_zul_azi_bos_grk_tur_lda_vie_mlt_bem_yor_bam	-0.649680778611347	-1.55297673978614	0.123825271291327
219	hau_pol_lda_glc_aeg_mlt_chh_mcd_aze_tur_bem_mao_zul_ben_eng_bsq_urd_amh_cic_cnt_afr_grk_akn_guj_swa_krd_fin_igb_fbf_est_ctl_amr_geo_slo_nor_prs_fre_anl_tig_rom_hun_xho_ind_por_bat_jpn_knd_kor_cze_spa_tsn_arw_sun_bos_sod_jav_mnd_scr_ven_ger_gam_ita_pan_ukr_rus_qcu_mol_alb_dut_moo_sid_hin_heb_lit_tag_bul_swt_svk_ewe_mly_tha_owc_tml_bam_dyu_azi_swe_lat_uzb_ses_vie_wly_tsw_yor_dgb	-0.585765764434466	-1.39955936037179	0.164972117536954
220	sid_ger_yor_arw_mlt_heb_amh_rom_aze_uzb_cic_mly_tsw_mcd_cze_bsq_nor_anl_bam_mnd_prs_glc_lda_guj_bem_svk_est_zul_akn_hun_pol_sod_geo_pan_grk_alb_dut_hau_owc_urd_fin_ewe_mao_spa_jav_jpn_knd_kor_lat_krd_ven_eng_tag_ita_wly_bat_cnt_por_ses_lit_tig_bul_hin_ctl_ben_qcu_bos_mol_fre_swa_chh_scr_aeg_swe_sun_ukr_swt_slo_xho_ind_tha_amr_tml_moo_tsn_azi_rus_afr_tur_dyu_vie_gam_dgb_fbf_igb	-0.272426456439816	-0.644351052870172	0.520933938488517
221	anl_scr_zul_hin_sid_hau_wly_grk_azi_aze_dgb_bat_ewe_lit_ukr_bsq_ita_mlt_bam_mnd_ger_eng_moo_lat_dyu_bos_hun_lda_tsw_est_por_amh_geo_prs_rom_slo_mcd_chh_heb_pol_fin_yor_mao_svk_sun_jpn_tml_kor_bul_fre_igb_ctl_jav_pan_aeg_mly_cnt_dut_swt_nor_owc_spa_glc_mol_cze_qcu_alb_rus_ben_cic_tig_guj_sod_afr_ind_urd_ses_arw_fbf_tag_tha_amr_knd_tsn_xho_tur_swe_krd_uzb_ven_vie_gam_bem_akn_swa	-0.603808312781457	-1.44035054287384	0.153126355507005
222	amh_ctl_tsn_slo_anl_amr_hau_ben_azi_aze_zul_bat_xho_glc_rus_bsq_nor_sid_ses_mnd_grk_lit_bem_lat_cic_mol_fin_igb_tsw_hun_prs_tig_geo_eng_spa_rom_alb_heb_chh_bos_est_swt_mao_bul_tag_jpn_knd_kor_dut_swe_moo_afr_ind_svk_sod_sun_cnt_scr_dgb_ita_owc_ger_urd_hin_krd_qcu_cze_ukr_pol_bam_aeg_por_gam_fre_mly_guj_fbf_arw_ven_jav_tha_mlt_tml_dyu_ewe_uzb_pan_mcd_tur_akn_vie_wly_swa_lda_yor	0.0170057548819931	0.0400678209518666	0.968124947483077
223	gam_rus_zul_eng_aeg_wly_owc_bos_tur_uzb_dyu_ind_igb_spa_ukr_bsq_afr_amh_fbf_cnt_hin_swe_moo_ger_ses_lat_est_xho_bam_hun_cze_amr_geo_nor_ben_rom_arw_sod_anl_mol_fin_ven_mao_krd_bat_jpn_knd_kor_urd_pol_swa_scr_sun_grk_heb_mly_mnd_glc_akn_fre_chh_ctl_lit_pan_ita_qcu_svk_prs_alb_yor_sid_por_tig_dut_tag_slo_lda_mcd_cic_jav_tha_mlt_tml_ewe_swt_aze_guj_bul_azi_dgb_vie_hau_tsw_bem_tsn	-0.547336807577811	-1.30403711097722	0.195439354081593
224	hau_mol_xho_alb_chh_tig_aeg_ger_aze_azi_swa_bat_tsw_ctl_nor_bsq_rus_mlt_bem_mnd_swe_spa_fbf_dut_ewe_ukr_fin_ven_moo_hun_arw_anl_geo_bos_lat_ben_eng_heb_sod_urd_est_dyu_mly_guj_sun_jpn_knd_kor_afr_krd_cic_lit_ind_fre_wly_jav_cnt_grk_igb_mcd_owc_ita_pan_svk_prs_qcu_rom_scr_glc_bam_amh_slo_amr_cze_mao_pol_akn_bul_swt_tag_tha_sid_tml_zul_lda_tur_hin_por_uzb_dgb_vie_gam_yor_ses_tsn	-0.546324690879507	-1.30051387775348	0.196638419459096
225	chh_rus_fbf_dut_wly_sid_owc_krd_tur_azi_tsn_sun_ewe_svk_mol_bsq_ben_tig_igb_mnd_lat_bul_dgb_pan_zul_mcd_est_akn_lda_fin_ukr_aeg_geo_ctl_lit_arw_bos_hau_amh_afr_hun_swa_mly_prs_tag_jpn_knd_kor_swe_hin_bem_ger_ind_por_amr_bat_cnt_alb_moo_cze_sod_eng_nor_glc_rom_qcu_spa_slo_grk_bam_anl_urd_heb_guj_mao_fre_ses_ita_dyu_jav_tha_mlt_tml_tsw_yor_uzb_scr_pol_aze_xho_vie_gam_cic_swt_ven	0.539656601422121	1.27520982671426	0.205411417815202
226	aeg_rus_zul_ben_chh_anl_gam_lat_azi_tur_tsn_jav_bam_rom_grk_bsq_hin_hau_lda_mnd_nor_pol_igb_por_xho_mol_est_swt_ses_hun_bos_heb_geo_swe_eng_mcd_pan_sod_sid_guj_fin_bem_sun_slo_ind_jpn_tml_kor_alb_urd_dgb_ukr_tag_arw_tig_mao_cnt_fre_yor_afr_owc_glc_spa_krd_svk_qcu_dut_scr_bul_tsw_amr_cze_mlt_ita_mly_lit_ven_prs_dyu_bat_tha_wly_knd_fbf_swa_aze_ger_ctl_uzb_moo_vie_amh_ewe_akn_cic	-0.526231469315701	-1.25158468780552	0.213860202389931
227	tig_mol_lda_ctl_amr_chh_heb_lat_aze_azi_xho_sun_akn_scr_prs_bsq_ita_amh_igb_cnt_ger_fre_bam_bul_swt_alb_fin_bem_dgb_est_eng_gam_geo_afr_arw_spa_swe_mlt_anl_ukr_hun_ses_mao_hin_mly_jpn_tml_kor_krd_nor_zul_grk_jav_mcd_owc_bat_mnd_bos_yor_rom_sod_ben_dut_lit_svk_qcu_slo_cze_glc_dyu_hau_guj_aeg_pol_tag_rus_moo_pan_ven_ind_tha_sid_knd_ewe_tsn_uzb_urd_por_tur_fbf_vie_wly_cic_swa_tsw	0.847822359673598	2.01681631433384	0.0465981726944424
228	aeg_ita_xho_alb_chh_hau_anl_mcd_azi_aze_bam_ind_moo_ctl_urd_bsq_krd_sid_ewe_mnd_spa_bul_dgb_grk_lda_nor_hun_zul_ven_fin_swe_gam_geo_slo_pan_ger_guj_tig_amr_rom_est_tsw_jav_lat_mao_jpn_tml_kor_prs_glc_tsn_scr_sun_por_wly_tag_cnt_afr_igb_ben_heb_svk_arw_mol_bos_qcu_fre_dut_hin_swt_amh_rus_sod_ukr_mly_lit_yor_eng_swa_bat_tha_owc_knd_fbf_ses_tur_pol_cze_uzb_bem_vie_mlt_akn_cic_dyu	-0.862821254780659	-2.08988093773555	0.0393579977393167
229	gam_pol_fbf_cze_heb_anl_owc_bos_aze_tur_akn_mao_moo_guj_hin_bsq_urd_aeg_dgb_cnt_prs_rus_xho_krd_ewe_scr_fin_cic_tsw_est_por_sod_geo_eng_mcd_lit_fre_amr_sid_lat_hun_tsn_tag_grk_jav_jpn_knd_kor_rom_pan_swa_alb_mly_afr_tig_sun_mnd_glc_lda_svk_amh_ctl_swe_arw_spa_qcu_ukr_ben_mol_bam_mlt_ger_hau_slo_bat_bul_zul_nor_ses_ind_tha_wly_tml_swt_ven_azi_ita_dut_uzb_igb_vie_chh_yor_bem_dyu	-0.326466557216976	-0.772341594347985	0.44187047298125
230	anl_slo_ewe_dut_gam_mlt_hau_prs_aze_tur_cic_tag_ses_grk_ctl_bsq_nor_amh_tsn_cnt_fre_spa_moo_mol_bem_glc_fin_yor_fbf_est_rom_sod_geo_ita_pol_bos_mcd_owc_heb_lit_hun_swa_bat_ukr_mao_jpn_knd_kor_por_hin_swt_bul_ind_afr_amr_jav_mnd_alb_zul_scr_chh_urd_eng_ben_lat_qcu_krd_cze_rus_ven_aeg_svk_sid_arw_sun_ger_dyu_guj_xho_mly_tha_tig_tml_dgb_akn_azi_pan_swe_uzb_tsw_vie_wly_lda_igb_bam	-0.561523629262696	-1.3412027132516	0.183120962352861
231	heb_fre_cic_afr_wly_tig_chh_svk_tur_uzb_lda_jav_zul_bos_hin_bsq_lat_anl_swa_mnd_swe_ger_moo_guj_bem_eng_hun_tsw_tsn_fin_bul_mlt_geo_spa_ctl_krd_urd_sod_aeg_cze_est_igb_ind_slo_mly_jpn_tml_kor_mol_arw_swt_alb_sun_ita_amr_tag_cnt_dut_ven_nor_owc_rus_glc_rom_ukr_qcu_por_grk_ben_yor_hau_scr_gam_mcd_mao_pan_dyu_prs_xho_bat_tha_amh_knd_bam_dgb_azi_pol_lit_aze_ewe_vie_sid_akn_ses_fbf	-0.7952778226321	-1.91701501482784	0.0583057619150485
232	wly_eng_ewe_arw_tig_amr_heb_mol_azi_tur_ses_mly_ven_svk_mcd_bsq_nor_owc_akn_cnt_bul_hin_igb_ita_moo_ger_est_fbf_zul_hun_scr_mlt_geo_guj_rom_lat_spa_anl_hau_pol_fin_tsw_bat_fre_tag_jpn_tml_kor_bos_cze_cic_slo_mao_prs_chh_jav_mnd_ukr_dgb_pan_sid_glc_urd_lit_ben_qcu_krd_rus_ctl_swa_sod_por_amh_grk_sun_swe_swt_dut_tsn_ind_tha_gam_knd_dyu_bem_uzb_afr_alb_aze_xho_vie_aeg_yor_bam_lda	-0.633400771990457	-1.51730102836652	0.132582736065566
233	amh_svk_lda_grk_aeg_chh_owc_spa_azi_aze_yor_mao_xho_rus_dut_bsq_rom_gam_fbf_cnt_arw_fre_moo_swe_swa_cze_hun_ven_tsn_est_ita_mlt_geo_lat_pol_bos_eng_wly_sid_nor_fin_igb_sun_guj_tag_jpn_knd_kor_bul_glc_ses_por_ind_slo_tig_jav_mnd_krd_tsw_ukr_anl_scr_ger_ben_afr_qcu_urd_pan_alb_akn_heb_ctl_amr_mol_mly_mcd_dgb_prs_dyu_bat_tha_hau_tml_ewe_bam_uzb_hin_lit_tur_zul_vie_sod_swt_cic_bem	0.81892942229992	1.9541134448314	0.053692008548627
234	heb_dut_akn_arw_hau_owc_chh_swe_tur_azi_dgb_mao_lda_fre_slo_bsq_bul_sod_ewe_cnt_eng_nor_fbf_pan_moo_bos_fin_dyu_tsn_est_krd_anl_geo_cze_rus_ben_ukr_tig_sid_mol_hun_yor_ind_mcd_tag_jpn_knd_kor_ita_pol_swa_spa_sun_glc_amh_mly_mnd_guj_swt_scr_mlt_rom_urd_por_lit_qcu_ger_ctl_grk_bam_wly_alb_aeg_hin_bat_afr_zul_prs_bem_jav_tha_gam_tml_ses_cic_uzb_lat_svk_aze_xho_vie_amr_ven_igb_tsw	0.218935482439316	0.515792911567481	0.60722313588133
235	aeg_mcd_lda_spa_owc_hau_sid_grk_tur_uzb_tsn_ind_dgb_ben_krd_bsq_scr_gam_ewe_cnt_por_lit_swt_svk_xho_slo_est_swa_akn_hun_eng_amh_geo_ukr_rus_rom_bos_mlt_anl_urd_fin_bem_mao_ctl_tag_jpn_tml_kor_pol_guj_cic_prs_bat_dut_wly_sun_mnd_bul_ven_fre_chh_pan_afr_ita_swe_qcu_cze_arw_ger_tsw_heb_alb_sod_nor_mly_glc_moo_mol_fbf_jav_tha_amr_knd_ses_dyu_aze_lat_hin_azi_igb_vie_tig_zul_yor_bam	-0.168988749857607	-0.3984699284843	0.691197182065445
236	sod_mol_ses_nor_gam_amh_wly_pol_azi_aze_akn_mly_cic_krd_rus_bsq_scr_mlt_swa_mnd_ben_pan_igb_ita_ven_hin_hun_tsn_fbf_est_eng_sid_geo_glc_alb_ukr_guj_anl_owc_arw_fin_dyu_sun_por_ind_jpn_tml_kor_prs_svk_zul_swe_bat_rom_amr_mao_cnt_slo_xho_ctl_heb_fre_urd_ger_mcd_qcu_lit_bos_dut_moo_chh_spa_hau_lat_jav_grk_swt_cze_ewe_tag_tha_tig_knd_dgb_bam_uzb_afr_bul_tur_yor_vie_aeg_tsw_bem_lda	-0.80276407279086	-1.94175388962775	0.0551934588036629
237	amr_mol_tsn_spa_owc_heb_tig_scr_aze_uzb_ven_mao_ewe_ctl_cze_bsq_fre_wly_igb_cnt_eng_glc_tsw_grk_bem_rom_est_moo_bam_hun_hin_anl_geo_bos_ben_pol_dut_hau_gam_ita_fin_dgb_sun_svk_tag_jpn_tml_kor_alb_por_swt_lat_jav_nor_chh_bat_mnd_arw_swa_pan_sod_mcd_swe_lit_krd_qcu_rus_slo_prs_ses_amh_guj_mlt_urd_mly_ukr_yor_bul_akn_ind_tha_aeg_knd_xho_cic_azi_afr_ger_tur_fbf_vie_sid_zul_dyu_lda	-0.407724807432499	-0.96697008118653	0.336066913729934
238	aeg_nor_zul_swe_hau_chh_wly_alb_aze_azi_ven_bat_ewe_bul_pan_bsq_urd_owc_tsw_cnt_svk_por_tsn_lit_ses_ctl_hun_bem_xho_est_grk_amh_geo_prs_rus_fre_cze_sid_mlt_scr_fin_yor_mly_hin_tag_jpn_tml_kor_dut_rom_dgb_mcd_ind_eng_heb_mao_mnd_glc_akn_ita_gam_lat_ben_afr_guj_qcu_arw_spa_bos_cic_sod_pol_amr_krd_sun_ukr_swa_mol_igb_jav_tha_anl_knd_swt_bam_tur_slo_ger_uzb_lda_vie_tig_dyu_moo_fbf	0.152417056126284	0.35842978813694	0.720834047275725
239	sid_svk_swt_dut_chh_owc_heb_mol_azi_tur_ven_jav_lda_eng_nor_bsq_urd_gam_swa_cnt_afr_swe_cic_fre_dyu_bos_est_yor_moo_hun_ita_anl_geo_ger_cze_pol_grk_wly_mlt_rom_fin_akn_tag_prs_mly_jpn_tml_kor_pan_arw_dgb_ben_bat_glc_tig_sun_mnd_lat_fbf_guj_sod_rus_ukr_mcd_scr_qcu_por_slo_alb_xho_amh_bul_amr_hin_ind_ctl_bem_lit_bam_mao_tha_hau_knd_zul_ewe_uzb_krd_spa_aze_tsw_vie_aeg_igb_ses_tsn	-0.687894796475961	-1.65063554141824	0.102186313463199
240	sid_ukr_moo_nor_tig_mlt_heb_mcd_tur_aze_fbf_mao_xho_swe_dut_bsq_alb_sod_ven_cnt_lat_pol_yor_ctl_lda_glc_est_cic_zul_hun_grk_amr_geo_bos_por_krd_urd_aeg_gam_slo_fin_ewe_ind_guj_tag_jpn_tml_kor_scr_hin_bam_spa_bat_cze_amh_mly_mnd_lit_igb_pan_anl_arw_bul_rom_afr_qcu_fre_mol_ita_ses_chh_rus_hau_eng_sun_ben_tsw_prs_swt_jav_tha_owc_knd_akn_swa_uzb_svk_ger_azi_dgb_vie_wly_dyu_tsn_bem	-0.516334761984249	-1.23037358414595	0.221660292601727
241	amr_fre_fbf_spa_chh_tig_sod_prs_uzb_azi_dgb_mao_yor_glc_hin_bsq_urd_wly_ses_cnt_scr_mcd_ewe_por_xho_swe_hun_moo_swt_fin_ger_owc_geo_slo_rom_lat_svk_hau_gam_arw_est_tsn_sun_ukr_bat_jpn_tml_kor_grk_guj_tsw_krd_mly_dut_sid_ind_mnd_cze_bam_bul_heb_lit_bos_rus_mol_qcu_ben_afr_ita_akn_amh_pol_anl_pan_jav_eng_swa_ctl_bem_tag_tha_aeg_knd_ven_cic_tur_alb_nor_aze_lda_vie_mlt_zul_dyu_igb	-0.640771604272572	-1.53445418141793	0.128313060918175
242	wly_mol_moo_por_tig_sid_amr_fre_azi_uzb_xho_tag_bam_mcd_rom_bsq_afr_anl_ven_mnd_cze_hin_swa_swe_swt_ctl_fin_ses_tsn_est_krd_aeg_geo_ita_bos_guj_lat_chh_sod_nor_hun_lda_sun_dut_jav_jpn_tml_kor_bul_rus_akn_svk_ind_alb_owc_bat_cnt_grk_tsw_glc_hau_ben_spa_lit_slo_qcu_urd_eng_ger_cic_heb_prs_gam_ukr_mly_pol_bem_arw_igb_mao_tha_amh_knd_dyu_dgb_aze_pan_scr_tur_ewe_vie_mlt_yor_fbf_zul	-0.485339832122517	-1.1568283250944	0.250305326393576
243	amh_por_zul_krd_aeg_owc_tig_glc_tur_uzb_akn_tag_fbf_scr_ita_bsq_bos_sid_swa_cnt_eng_ctl_igb_ukr_ven_mol_fin_yor_tsn_hun_arw_mlt_geo_prs_pan_ger_guj_heb_sod_ben_est_moo_mly_lit_jav_jpn_tml_kor_fre_alb_ewe_bul_ind_dut_wly_mao_mnd_hin_ses_swe_hau_afr_nor_svk_cze_qcu_grk_pol_lat_tsw_amr_rus_gam_urd_sun_rom_swt_mcd_xho_bat_tha_chh_knd_bam_dyu_aze_spa_slo_azi_bem_vie_anl_cic_lda_dgb	0.00904660326830626	0.0213455041216092	0.983015776014829
244	heb_por_bem_dut_sid_gam_sod_mcd_aze_azi_zul_jav_ewe_bul_ukr_bsq_ctl_wly_fbf_mnd_prs_rom_xho_cze_cic_scr_hun_ses_swt_fin_ben_chh_geo_rus_spa_nor_arw_amh_aeg_eng_est_swa_tag_hin_bat_jpn_knd_kor_fre_pan_moo_grk_mly_svk_owc_sun_cnt_ita_akn_guj_mlt_swe_afr_glc_alb_qcu_mol_slo_krd_dyu_amr_lit_hau_ger_mao_bos_ven_pol_bam_ind_tha_anl_tml_dgb_tsw_tur_urd_lat_uzb_igb_vie_tig_yor_lda_tsn	-0.197166455327584	-0.465223125694666	0.642859209044785
245	sid_dut_ewe_arw_wly_amh_gam_slo_aze_azi_dgb_jav_bem_rom_grk_bsq_spa_chh_cic_cnt_cze_bul_ses_pan_tsw_alb_hun_ven_akn_est_krd_sod_geo_fre_hin_por_nor_anl_tig_scr_fin_lda_mly_rus_tag_jpn_tml_kor_guj_urd_fbf_bos_bat_ctl_owc_sun_mnd_svk_xho_mcd_aeg_ben_mol_ukr_ita_qcu_prs_lat_afr_bam_heb_eng_amr_lit_mao_ger_swa_swe_igb_ind_tha_mlt_knd_yor_moo_tur_glc_pol_uzb_dyu_vie_hau_tsn_zul_swt	0.562330744989442	1.33347543315103	0.185632781456935
246	tig_pan_tsn_guj_chh_amh_sod_bul_aze_azi_tsw_mao_cic_grk_dut_bsq_rus_amr_bam_mnd_mol_lit_dgb_ger_swa_nor_hun_ewe_xho_est_bos_sid_geo_spa_ctl_lat_urd_mlt_gam_ukr_fin_fbf_bat_cze_tag_jpn_knd_kor_rom_afr_zul_scr_mly_arw_hau_sun_cnt_eng_bem_hin_anl_svk_por_pol_krd_qcu_fre_mcd_glc_yor_wly_ben_heb_swe_jav_alb_ven_ita_dyu_ind_tha_owc_tml_swt_moo_uzb_prs_slo_tur_lda_vie_aeg_igb_ses_akn	-0.123580015341806	-0.291786824990509	0.771099494177135
247	amh_hin_bam_guj_amr_heb_anl_alb_aze_azi_moo_mly_bem_rus_slo_bsq_ben_tig_ven_mnd_lat_ctl_swt_bos_igb_bul_hun_lda_dyu_est_afr_owc_geo_pol_scr_pan_cze_wly_sid_spa_fin_tsw_tag_mol_sun_jpn_tml_kor_prs_lit_dgb_arw_bat_rom_chh_ind_cnt_fre_tsn_nor_gam_por_urd_ita_glc_qcu_grk_swe_dut_akn_sod_eng_hau_ger_jav_ukr_yor_svk_xho_mao_tha_aeg_knd_swa_cic_tur_krd_mcd_uzb_ses_vie_mlt_fbf_zul_ewe	-0.541515328463635	-1.28975488096206	0.200333918311005
248	sod_svk_lda_lit_amh_owc_sid_hin_tur_uzb_swa_tag_moo_mcd_rus_bsq_ctl_tig_swt_cnt_glc_por_igb_ukr_bam_eng_fin_bem_ven_est_krd_wly_geo_alb_ger_slo_ben_chh_gam_fre_hun_ewe_mao_afr_bat_jpn_knd_kor_pol_pan_dyu_scr_ind_swe_mlt_mly_mnd_dut_akn_guj_hau_ita_spa_grk_arw_qcu_urd_nor_prs_zul_anl_cze_heb_bos_jav_lat_yor_bul_dgb_sun_tha_aeg_tml_cic_fbf_aze_rom_mol_azi_tsw_vie_amr_ses_xho_tsn	0.342157557635615	0.805960643711636	0.422321603516833
249	amh_bos_ven_prs_sid_tig_anl_alb_uzb_tur_ses_mly_ewe_bul_dut_bsq_glc_wly_fbf_cnt_rus_grk_yor_ctl_dgb_pol_hun_cic_tsw_est_mcd_chh_geo_krd_hin_guj_nor_aeg_heb_spa_fin_swa_jav_svk_sun_jpn_knd_kor_ukr_arw_swt_ita_tag_lit_hau_ind_mnd_ben_igb_slo_owc_scr_rom_urd_pan_qcu_eng_cze_ger_lda_amr_afr_sod_mol_bat_swe_akn_fre_moo_mao_tha_gam_tml_bam_bem_azi_por_lat_aze_tsn_vie_mlt_xho_zul_dyu	-0.423241651981142	-1.00596143655246	0.317044344987404
250	mlt_krd_ven_pol_hau_amh_tig_fre_aze_uzb_cic_bat_bem_ben_svk_bsq_guj_wly_dgb_cnt_ita_bos_yor_nor_ses_pan_fin_igb_moo_est_por_sod_geo_lit_rom_urd_glc_gam_chh_rus_hun_akn_mao_eng_tag_jpn_tml_kor_swe_hin_zul_scr_ind_dut_owc_mly_mnd_spa_xho_alb_aeg_prs_afr_ctl_lat_qcu_grk_bul_ukr_lda_anl_mcd_sid_cze_jav_slo_dyu_ger_swt_sun_tha_heb_knd_swa_ewe_azi_arw_mol_tur_fbf_vie_amr_bam_tsn_tsw	-0.105440745770533	-0.248731784484832	0.804116721319828
251	sid_ger_tsw_swe_tig_chh_anl_nor_azi_tur_fbf_mao_ses_arw_krd_bsq_alb_aeg_igb_cnt_mol_slo_dyu_grk_xho_svk_est_yor_bam_hun_afr_sod_geo_cze_ita_mcd_glc_mlt_heb_guj_fin_akn_ind_pan_tag_jpn_knd_kor_scr_fre_lda_rom_bat_rus_hau_jav_mnd_hin_dgb_pol_amh_eng_ctl_lit_urd_qcu_por_spa_lat_tsn_wly_dut_gam_bos_sun_bul_zul_ben_swt_mly_tha_owc_tml_bem_swa_aze_prs_ukr_uzb_moo_vie_amr_ewe_ven_cic	-0.701248772172417	-1.68245788682817	0.0958348013275378
252	wly_fre_igb_scr_sid_gam_anl_ctl_aze_azi_swa_bat_zul_ita_dut_bsq_lat_hau_ses_mnd_ukr_glc_tsw_swe_bem_rus_fin_cic_ven_hun_pan_tig_geo_krd_urd_ben_guj_amr_amh_ger_est_moo_ind_arw_sun_jpn_tml_kor_slo_por_lda_pol_mao_nor_chh_tag_cnt_eng_bam_bos_heb_afr_grk_lit_prs_qcu_rom_hin_svk_yor_owc_spa_mlt_alb_jav_mol_swt_cze_tsn_mly_tha_aeg_knd_ewe_fbf_tur_bul_mcd_uzb_akn_vie_sod_dgb_xho_dyu	-0.538793291830426	-1.28375932346268	0.202415500210341
253	anl_slo_igb_dut_amr_gam_sod_scr_tur_aze_cic_ind_tsw_fre_grk_bsq_rom_heb_ven_cnt_mcd_lat_lda_eng_dgb_mol_fin_swa_yor_est_pan_owc_geo_ger_lit_ben_afr_amh_aeg_arw_hun_dyu_sun_nor_tag_jpn_knd_kor_bos_ukr_ewe_krd_mao_alb_sid_jav_mnd_svk_tsn_pol_chh_cze_swe_prs_por_qcu_ctl_spa_bul_swt_hau_rus_wly_hin_mly_guj_zul_ita_bem_bat_tha_mlt_tml_ses_akn_azi_urd_glc_uzb_moo_vie_tig_fbf_bam_xho	-0.810340080571678	-1.95440057527713	0.0536575436342414
254	aeg_pol_bem_rom_mlt_sid_sod_prs_azi_tur_igb_tag_moo_eng_ger_bsq_svk_amh_swa_cnt_ita_urd_dgb_fre_ven_spa_hun_dyu_ses_est_mol_wly_geo_por_lit_krd_guj_chh_owc_bul_fin_swt_jav_bos_mly_jpn_knd_kor_ctl_grk_cic_rus_sun_slo_anl_mao_mnd_pan_bam_ben_tig_cze_scr_afr_nor_qcu_hin_mcd_ukr_ewe_hau_lat_amr_glc_ind_dut_yor_alb_akn_bat_tha_heb_tml_fbf_tsn_uzb_arw_swe_aze_tsw_vie_gam_xho_lda_zul	-0.0776917412811311	-0.183148101196152	0.855080507627008
255	owc_hin_bem_pol_mlt_sod_heb_mcd_tur_aze_dgb_ind_bam_glc_swe_bsq_prs_hau_zul_cnt_pan_alb_tsn_grk_yor_bul_est_akn_tsw_fin_scr_anl_geo_eng_ukr_rus_lat_wly_amh_nor_hun_igb_sun_ben_bat_jpn_knd_kor_arw_por_ven_rom_tag_ita_tig_mao_mnd_dut_cic_ger_aeg_ctl_urd_fre_lit_qcu_spa_krd_afr_xho_chh_slo_gam_mol_mly_svk_lda_cze_swt_jav_tha_amr_tml_ewe_moo_azi_guj_bos_uzb_swa_vie_sid_ses_fbf_dyu	-0.393058545222312	-0.932511208143511	0.353487045223051
256	gam_scr_swa_pol_chh_amr_owc_krd_uzb_aze_igb_jav_dgb_ger_rus_bsq_bul_hau_ven_cnt_nor_eng_fbf_hin_bem_alb_hun_cic_bam_fin_svk_tig_geo_rom_dut_cze_ctl_mlt_anl_ben_est_xho_mao_afr_tag_jpn_knd_kor_mcd_grk_swt_glc_mly_ukr_sid_ind_mnd_pan_ses_lit_aeg_swe_ita_fre_bos_qcu_por_prs_mol_akn_wly_guj_amh_lat_sun_urd_lda_arw_moo_bat_tha_sod_tml_zul_dyu_tur_spa_slo_azi_tsw_vie_heb_yor_ewe_tsn	-0.421442369568114	-1.00162890810406	0.319121898592145
257	mlt_bos_zul_rom_tig_amr_amh_slo_uzb_azi_ewe_mly_swt_por_ita_bsq_mcd_sid_akn_mnd_ger_prs_fbf_ben_dyu_urd_hun_tsw_bem_est_svk_gam_geo_swe_lit_spa_alb_wly_owc_scr_fin_ven_bat_krd_tag_jpn_tml_kor_dut_ctl_moo_nor_sun_arw_chh_ind_cnt_eng_yor_hin_aeg_glc_ukr_guj_grk_qcu_pan_rus_bul_dgb_hau_afr_anl_cze_jav_lat_cic_mol_lda_mao_tha_sod_knd_tsn_swa_aze_fre_pol_tur_bam_vie_heb_ses_igb_xho	-0.250031356552447	-0.591092123815903	0.555892617000811
258	sid_cze_bam_svk_amh_sod_heb_dut_tur_aze_swa_ind_xho_mcd_ukr_bsq_bos_gam_akn_mnd_eng_lit_fbf_urd_ven_slo_est_ses_swt_hun_guj_chh_geo_nor_lat_ben_pol_amr_hau_fre_fin_tsw_mao_alb_mly_jpn_knd_kor_mol_glc_igb_rus_jav_ctl_wly_bat_cnt_arw_cic_krd_aeg_scr_prs_ger_hin_qcu_por_grk_afr_dyu_anl_pan_tig_spa_sun_ita_moo_bul_yor_tag_tha_owc_tml_bem_tsn_uzb_swe_rom_azi_ewe_vie_mlt_dgb_lda_zul	-0.0202994936682412	-0.0478673905611124	0.961924573774169
259	anl_guj_swt_glc_heb_sid_owc_scr_aze_tur_swa_jav_igb_swe_ben_bsq_svk_sod_tsn_mnd_eng_rom_fbf_rus_tsw_ger_est_dyu_lda_hun_afr_amr_geo_nor_mcd_slo_bul_mlt_amh_grk_fin_zul_sun_lat_mao_jpn_tml_kor_arw_urd_cic_ctl_tag_pan_hau_bat_cnt_fre_ewe_bos_tig_prs_ukr_krd_dut_qcu_hin_mol_spa_bam_chh_alb_gam_lit_mly_por_ven_cze_yor_ind_tha_aeg_knd_ses_moo_uzb_pol_ita_azi_xho_vie_wly_dgb_akn_bem	-0.426379909278164	-1.01277442370364	0.313795622574145
260	anl_nor_moo_krd_heb_amr_amh_bos_tur_uzb_tsn_bat_dgb_guj_lat_bsq_slo_wly_igb_cnt_ger_pol_tsw_spa_swa_cze_est_xho_akn_fin_rus_sod_geo_scr_pan_mol_ukr_tig_mlt_mcd_hun_bem_mly_urd_tag_jpn_tml_kor_ben_prs_bam_svk_sun_hin_hau_mao_mnd_arw_ewe_afr_aeg_ctl_grk_ita_eng_qcu_glc_dut_por_fbf_owc_fre_chh_rom_ind_bul_lda_lit_cic_jav_tha_sid_knd_ven_yor_aze_swe_alb_azi_dyu_vie_gam_ses_zul_swt	0.345249755299464	0.812673203957186	0.418480951468119
261	amr_eng_bem_krd_chh_sod_owc_urd_uzb_aze_igb_jav_cic_bul_cze_bsq_dut_aeg_yor_mnd_arw_spa_swt_alb_tsw_pan_hun_ses_zul_est_pol_wly_geo_mcd_swe_por_lat_gam_tig_rom_fin_lda_mly_glc_tag_jpn_tml_kor_prs_svk_xho_fre_ind_ukr_amh_sun_cnt_afr_dyu_ctl_hau_scr_rus_mol_hin_qcu_ita_guj_lit_moo_mlt_bos_anl_grk_mao_ben_ven_slo_ewe_bat_tha_sid_knd_swa_bam_azi_nor_ger_tur_dgb_vie_heb_akn_tsn_fbf	-0.404971687087227	-0.96019834277691	0.339445191401294
262	gam_afr_ewe_ukr_chh_anl_wly_glc_tur_aze_fbf_ind_swa_cze_bos_bsq_scr_amr_dyu_mnd_bul_guj_xho_hin_lda_nor_hun_yor_igb_fin_fre_owc_geo_por_krd_grk_urd_sod_aeg_pol_est_akn_tag_rus_jav_jpn_tml_kor_mcd_ger_tsn_alb_bat_lat_amh_mly_cnt_svk_ven_spa_mlt_ita_ctl_arw_pan_qcu_dut_lit_prs_zul_sid_eng_heb_slo_mao_swe_moo_mol_dgb_sun_tha_hau_knd_bam_swt_uzb_ben_rom_azi_bem_vie_tig_ses_tsw_cic	-0.536796695311736	-1.27892863252609	0.204104272105276
263	sid_swe_ses_lit_gam_aeg_tig_prs_uzb_azi_cic_tag_fbf_bul_nor_bsq_arw_wly_lda_mnd_ctl_por_bam_fre_bem_scr_fin_dgb_dyu_est_mol_mlt_geo_afr_eng_ben_grk_heb_amh_ukr_hun_moo_ind_urd_bat_jpn_tml_kor_krd_pol_swt_rus_mly_svk_hau_mao_cnt_ger_ven_glc_anl_mcd_bos_cze_rom_qcu_dut_alb_guj_yor_owc_spa_sod_ita_sun_hin_tsw_slo_zul_jav_tha_amr_knd_igb_akn_tur_lat_pan_aze_xho_vie_chh_ewe_tsn_swa	-0.598425546842295	-1.43216136833606	0.15545020314582
264	sod_slo_bem_svk_owc_gam_sid_nor_aze_azi_swt_mly_ses_lit_prs_bsq_ctl_amr_tsw_mnd_mcd_eng_igb_pan_dyu_arw_est_moo_bam_hun_guj_chh_geo_krd_scr_alb_glc_mlt_heb_hin_fin_zul_mao_por_jav_jpn_tml_kor_fre_bul_cic_bos_sun_spa_tig_bat_cnt_grk_yor_rom_aeg_dut_lat_rus_cze_qcu_ukr_afr_pol_akn_amh_ben_hau_mol_ind_ger_tsn_swe_lda_tag_tha_wly_knd_dgb_ewe_tur_urd_ita_uzb_swa_vie_anl_fbf_ven_xho	-0.0579426952880461	-0.136627366728499	0.891620678292091
265	sid_swe_bem_hin_sod_anl_mlt_ben_aze_uzb_fbf_mly_tsn_ukr_lit_bsq_glc_hau_ven_mnd_afr_rus_swt_scr_yor_mcd_hun_bam_cic_fin_nor_gam_geo_krd_bos_por_svk_owc_amr_slo_est_xho_sun_dut_mao_jpn_knd_kor_lat_guj_ses_eng_ind_prs_heb_jav_cnt_rom_moo_mol_wly_grk_alb_spa_urd_qcu_ger_arw_pan_igb_amh_fre_chh_cze_bat_ita_dgb_pol_ewe_tag_tha_aeg_tml_lda_akn_tur_bul_ctl_azi_dyu_vie_tig_zul_swa_tsw	-0.432185464514869	-1.02592395779168	0.307588506571291
266	gam_por_akn_svk_sod_owc_wly_rus_aze_tur_bam_mao_ewe_ger_lit_bsq_ctl_amh_igb_cnt_rom_hin_tsn_eng_dyu_pan_est_swt_tsw_fin_pol_sid_geo_fre_dut_ukr_cze_amr_mlt_nor_hun_lda_mly_swe_jav_jpn_knd_kor_slo_krd_xho_urd_tag_bos_heb_sun_mnd_ben_zul_bul_chh_arw_glc_prs_afr_qcu_mcd_mol_lat_yor_anl_ita_hau_grk_bat_guj_cic_spa_bem_ind_tha_tig_tml_dgb_ven_azi_alb_scr_uzb_ses_vie_aeg_swa_fbf_moo	-0.0685105901354053	-0.161567906276773	0.871996619852019
267	wly_por_swt_ita_sod_hau_aeg_rus_tur_uzb_moo_tag_dyu_lat_glc_bsq_alb_heb_ses_mnd_slo_ukr_zul_ben_dgb_nor_hun_ewe_akn_est_krd_chh_geo_eng_mcd_dut_spa_tig_mlt_mol_fin_lda_sun_swe_ind_jpn_tml_kor_bos_ger_ven_urd_mly_guj_owc_bat_cnt_bul_bam_pol_anl_pan_arw_fre_hin_qcu_lit_svk_afr_cic_gam_prs_sid_grk_jav_ctl_fbf_rom_yor_mao_tha_amr_knd_bem_xho_azi_cze_scr_aze_tsw_vie_amh_tsn_igb_swa	-0.643599470614066	-1.53990747103875	0.126978645518658
268	chh_swe_cic_svk_gam_wly_sod_grk_tur_azi_bem_jav_dgb_guj_pan_bsq_krd_hau_ses_cnt_mol_afr_tsn_nor_ven_rom_hun_swt_xho_fin_bul_heb_geo_urd_pol_ukr_por_mlt_aeg_ctl_est_akn_bat_prs_mly_jpn_knd_kor_alb_cze_moo_spa_tag_dut_tig_mao_mnd_fre_tsw_lit_sid_ita_bos_hin_rus_qcu_arw_scr_mcd_lda_anl_ger_amr_glc_ind_lat_ewe_slo_yor_sun_tha_amh_tml_zul_fbf_uzb_eng_ben_aze_bam_vie_owc_igb_dyu_swa	-0.305789977322518	-0.724137272164653	0.470799194842796
269	sod_eng_swa_alb_anl_amr_wly_guj_aze_uzb_dyu_mly_yor_afr_krd_bsq_prs_mlt_ses_cnt_ukr_dut_fbf_fre_tsn_svk_est_bem_xho_hun_nor_amh_geo_grk_bos_urd_swe_sid_owc_rus_fin_ewe_ind_mcd_jav_jpn_knd_kor_glc_lat_zul_ben_bat_por_tig_sun_mnd_pol_akn_ger_aeg_ita_scr_pan_bul_qcu_spa_cze_lit_cic_chh_arw_heb_rom_mao_mol_ven_ctl_swt_tag_tha_gam_tml_moo_bam_azi_slo_hin_tur_tsw_vie_hau_dgb_lda_igb	-0.432084683328206	-1.02734675342891	0.306921874291846
270	sod_ben_dgb_prs_heb_anl_gam_nor_aze_uzb_tsn_ind_xho_bos_lit_bsq_rus_wly_cic_mnd_pol_pan_ewe_scr_zul_krd_fin_fbf_dyu_hun_svk_owc_geo_fre_guj_alb_grk_sid_hau_mol_est_akn_jav_glc_mly_jpn_tml_kor_ctl_afr_ses_urd_bat_ger_amh_tag_cnt_swe_yor_ukr_amr_por_lat_cze_mcd_qcu_ita_eng_arw_tsw_aeg_rom_mlt_spa_mao_dut_bam_hin_swa_sun_tha_chh_knd_bem_igb_azi_slo_bul_tur_lda_vie_tig_moo_swt_ven	0.834918483877819	1.98978558472272	0.0495515227916777
271	anl_scr_lda_pol_wly_sid_amh_eng_azi_tur_zul_ind_tsn_hin_cze_bsq_nor_aeg_akn_mnd_fre_prs_ven_arw_bem_ctl_est_swa_dyu_fin_ger_heb_geo_bul_alb_lat_por_gam_mlt_ben_hun_moo_sun_bos_jav_jpn_knd_kor_glc_mcd_tsw_spa_mao_grk_chh_tag_cnt_svk_igb_pan_owc_afr_lit_ita_guj_qcu_rom_swe_ukr_dgb_hau_dut_amr_krd_bat_slo_fbf_mol_cic_mly_tha_sod_tml_yor_xho_uzb_urd_rus_aze_bam_vie_tig_ses_ewe_swt	-0.247939596856805	-0.5856890758392	0.559503111592852
272	aeg_prs_dyu_slo_chh_heb_sod_eng_tur_azi_ewe_mao_xho_mol_afr_bsq_hin_gam_ven_cnt_nor_ctl_cic_ukr_tsn_krd_fin_swt_tsw_est_lit_sid_geo_pol_swe_glc_dut_owc_amr_lat_hun_zul_jav_grk_bat_jpn_knd_kor_fre_bul_igb_alb_sun_arw_anl_mly_mnd_mcd_akn_por_tig_urd_rom_ger_guj_qcu_bos_ben_ita_bam_wly_svk_mlt_rus_tag_spa_yor_cze_fbf_ind_tha_hau_tml_dgb_bem_aze_scr_pan_uzb_ses_vie_amh_lda_swa_moo	0.00100266944830644	0.00236126480445697	0.998121042696052
273	amr_krd_dgb_guj_wly_tig_mlt_mol_uzb_azi_ven_sun_akn_lit_afr_bsq_arw_owc_cic_mnd_ita_bos_swa_svk_xho_bul_fin_lda_ses_est_ctl_heb_geo_swe_mcd_urd_por_hau_aeg_prs_hun_ewe_ind_dut_mao_jpn_knd_kor_spa_ben_zul_lat_tag_fre_sid_bat_cnt_grk_yor_slo_amh_pan_glc_scr_rom_qcu_ger_nor_hin_dyu_sod_pol_gam_eng_jav_rus_moo_cze_bem_mly_tha_chh_tml_swt_igb_tur_ukr_alb_aze_tsw_vie_anl_tsn_fbf_bam	-0.896149508782843	-2.16839861313776	0.0326801446358294
274	mlt_mcd_dgb_dut_heb_sid_wly_prs_aze_tur_akn_mly_igb_ita_svk_bsq_lat_sod_swa_cnt_nor_rom_cic_spa_lda_urd_hun_yor_ewe_fin_fre_chh_geo_grk_pan_rus_bos_amr_hau_guj_est_dyu_tag_ger_mao_jpn_tml_kor_ctl_swe_xho_bul_ind_ukr_gam_bat_mnd_scr_moo_por_tig_afr_krd_glc_hin_qcu_pol_eng_ben_ven_aeg_mol_amh_alb_sun_slo_tsw_arw_fbf_jav_tha_anl_knd_bem_tsn_azi_lit_cze_uzb_bam_vie_owc_swt_zul_ses	-0.233300921224601	-0.552080887778015	0.582217249470896
275	sod_bos_ses_pan_amh_wly_chh_prs_aze_tur_ven_sun_bem_ita_hin_bsq_guj_tig_moo_mnd_slo_krd_swa_glc_bam_eng_fin_swt_zul_est_rom_anl_geo_scr_arw_dut_fre_gam_owc_nor_hun_fbf_jav_spa_tag_jpn_tml_kor_swe_grk_cic_svk_bat_urd_aeg_mao_cnt_ctl_dgb_rus_hau_por_ukr_mcd_lat_qcu_afr_cze_pol_akn_heb_lit_sid_ger_mly_alb_yor_ben_tsn_ind_tha_amr_knd_dyu_lda_azi_bul_mol_uzb_xho_vie_mlt_ewe_igb_tsw	0.174248349743821	0.41022149847015	0.682586975102848
276	aeg_fre_dyu_afr_chh_sod_gam_ben_azi_tur_dgb_mao_bem_slo_rus_bsq_cze_owc_tsn_cnt_urd_ukr_moo_lat_yor_mol_est_ses_lda_hun_ctl_hau_geo_pan_alb_glc_scr_wly_anl_mcd_fin_igb_tag_bul_bat_jpn_knd_kor_grk_bos_bam_ger_sun_por_amh_ind_mnd_krd_swt_lit_amr_dut_eng_rom_pol_qcu_arw_swe_guj_fbf_tig_ita_sid_nor_jav_svk_cic_prs_akn_mly_tha_mlt_tml_swa_zul_aze_spa_hin_uzb_ven_vie_heb_tsw_xho_ewe	-0.474364235042265	-1.12712762453778	0.262588289217376
277	heb_rus_lda_mcd_mlt_amh_chh_arw_uzb_azi_dyu_tag_moo_lat_bul_bsq_por_aeg_swt_cnt_grk_bos_ven_cze_swa_krd_est_bam_ewe_fin_ger_amr_geo_hin_afr_eng_prs_owc_sid_ukr_hun_fbf_bat_guj_mly_jpn_tml_kor_nor_urd_bem_dut_jav_glc_wly_mao_mnd_pol_cic_ctl_anl_mol_slo_fre_swe_qcu_scr_pan_ben_dgb_hau_ita_tig_alb_sun_svk_akn_lit_tsw_ind_tha_sod_knd_igb_tsn_aze_rom_spa_tur_xho_vie_gam_zul_yor_ses	-0.193808030262187	-0.45763171616144	0.648284418821697
278	mlt_mcd_cic_spa_sid_wly_owc_arw_aze_azi_tsn_sun_zul_hin_ctl_bsq_pol_tig_bem_cnt_grk_bos_yor_ger_akn_urd_est_lda_bam_fin_krd_chh_geo_ita_glc_fre_ben_anl_aeg_nor_hun_ses_mly_dut_jav_jpn_knd_kor_rom_swe_swa_pan_mao_afr_sod_bat_mnd_lit_igb_guj_amr_rus_lat_slo_svk_qcu_prs_eng_por_ven_hau_mol_gam_scr_ind_bul_ewe_alb_dgb_tag_tha_heb_tml_swt_xho_uzb_cze_ukr_tur_dyu_vie_amh_fbf_tsw_moo	-0.974150957718074	-2.37097206443429	0.0198045965311979
279	tig_pol_dgb_pan_amr_anl_wly_por_uzb_tur_moo_mly_tsw_afr_urd_bsq_lit_hau_swt_cnt_alb_scr_dyu_dut_zul_prs_fin_ven_ses_est_spa_sod_geo_ctl_bul_nor_svk_sid_chh_mol_hun_akn_sun_hin_ind_jpn_tml_kor_rus_arw_swa_rom_bat_ita_mlt_tag_mnd_slo_bam_swe_aeg_ben_mcd_fre_cze_qcu_guj_eng_ger_cic_amh_lat_owc_ukr_mao_krd_fbf_bos_yor_jav_tha_heb_knd_ewe_igb_azi_glc_grk_aze_bem_vie_gam_xho_lda_tsn	-0.0493093106916532	-0.116115965602946	0.907811004603694
280	owc_ger_yor_ita_chh_gam_amh_guj_uzb_azi_tsn_mao_dgb_grk_ctl_bsq_pan_tig_tsw_cnt_dut_eng_zul_mol_lda_glc_est_ven_bem_fin_prs_sod_geo_urd_rom_fre_nor_amr_anl_rus_hun_ewe_sun_cze_jav_jpn_tml_kor_ben_bul_igb_arw_bat_krd_hau_mly_mnd_alb_swa_bos_wly_por_lit_mcd_svk_qcu_spa_pol_slo_fbf_mlt_afr_sid_swe_ind_lat_swt_ukr_moo_tag_tha_aeg_knd_xho_cic_aze_scr_hin_tur_dyu_vie_heb_akn_bam_ses	-0.548593237330915	-1.30800722578622	0.194094738227792
281	aeg_ben_xho_mol_anl_amr_sod_spa_aze_azi_swa_mao_ses_pan_rom_bsq_bul_owc_bam_mnd_dut_ukr_zul_cze_akn_fre_fin_swt_bem_hun_bos_hau_geo_scr_ger_urd_glc_tig_sid_por_est_cic_ind_swe_jav_jpn_knd_kor_mcd_grk_ewe_krd_tag_alb_amh_sun_cnt_svk_ven_guj_wly_nor_lat_prs_afr_qcu_arw_ctl_ita_yor_gam_pol_chh_eng_bat_slo_igb_rus_tsw_mly_tha_heb_tml_lda_tsn_tur_lit_hin_uzb_dyu_vie_mlt_fbf_dgb_moo	-0.799047752908932	-1.92334252074862	0.0574959440042696
282	amh_ctl_zul_slo_owc_wly_amr_mol_azi_tur_fbf_mao_tsw_svk_rom_bsq_grk_mlt_ses_mnd_por_pan_xho_eng_cic_alb_est_dyu_ewe_fin_scr_sid_geo_pol_bul_cze_arw_tig_aeg_afr_hun_swa_ind_ger_bat_jpn_knd_kor_lat_urd_ven_glc_jav_rus_sod_tag_cnt_swe_bem_fre_gam_prs_nor_ukr_ita_qcu_spa_krd_lit_tsn_anl_hin_heb_guj_sun_mcd_igb_ben_moo_mly_tha_hau_tml_swt_dgb_aze_bos_dut_uzb_bam_vie_chh_yor_lda_akn	-0.590862157559659	-1.41262571209622	0.161103632782545
283	chh_swe_akn_slo_gam_heb_aeg_dut_azi_tur_tsn_ind_swt_por_afr_bsq_nor_anl_igb_cnt_urd_ctl_yor_ger_bem_lat_est_ewe_zul_hun_prs_sid_geo_glc_eng_lit_grk_amr_amh_ita_fin_tsw_tag_bul_bat_jpn_tml_kor_mol_scr_ven_rus_mly_arw_tig_sun_mnd_ben_bam_spa_mlt_hin_fre_svk_alb_qcu_pol_rom_mcd_dyu_owc_krd_hau_guj_jav_pan_lda_ukr_swa_mao_tha_wly_knd_moo_dgb_aze_cze_bos_uzb_xho_vie_sod_cic_ses_fbf	-0.835803422012051	-2.01679202384442	0.0466007575541979
284	aeg_eng_swt_rus_gam_anl_tig_slo_tur_aze_ses_mly_tsn_ger_mol_bsq_arw_heb_yor_cnt_krd_ben_bem_urd_dyu_scr_hun_swa_zul_fin_pol_wly_geo_mcd_fre_prs_spa_sid_owc_svk_est_tsw_jav_pan_tag_jpn_tml_kor_afr_bos_dgb_guj_sun_lit_hau_ind_mnd_lat_bam_dut_sod_glc_grk_ita_cze_qcu_swe_hin_rom_fbf_amh_ukr_amr_nor_mao_alb_cic_por_ewe_bat_tha_mlt_knd_igb_akn_azi_bul_ctl_uzb_xho_vie_chh_lda_ven_moo	0.0638765712889904	0.150341730717655	0.880820603250092
285	aeg_por_ven_dut_chh_mlt_gam_pan_aze_uzb_yor_bat_cic_rom_ben_bsq_mol_wly_ewe_mnd_pol_afr_dgb_rus_akn_nor_fin_tsn_moo_hun_krd_heb_geo_spa_hin_grk_ukr_amr_anl_ctl_est_igb_mly_lit_ind_jpn_tml_kor_cze_slo_zul_bos_tag_ger_owc_jav_cnt_alb_dyu_bul_hau_svk_eng_prs_fre_qcu_ita_urd_swe_fbf_sod_scr_tig_glc_sun_guj_bam_arw_bem_mao_tha_sid_knd_xho_tsw_azi_lat_mcd_tur_ses_vie_amh_lda_swa_swt	-0.537086033039342	-1.278942790697	0.204099307342878
286	wly_scr_ses_prs_amh_sod_amr_cze_azi_tur_zul_sun_lda_ctl_ger_bsq_rom_hau_bem_mnd_mol_nor_ewe_slo_akn_pan_fin_ven_swa_est_ben_chh_geo_spa_swe_ita_bul_tig_owc_fre_hun_igb_mly_svk_ind_jpn_knd_kor_por_hin_swt_arw_mao_bos_anl_bat_cnt_lat_moo_krd_aeg_urd_afr_grk_guj_qcu_lit_mcd_eng_cic_mlt_alb_heb_rus_tag_pol_dyu_glc_tsw_jav_tha_sid_tml_xho_fbf_aze_dut_ukr_uzb_tsn_vie_gam_dgb_bam_yor	0.342179282871916	0.805998849601273	0.422299684441099
287	owc_slo_ewe_svk_sod_hau_heb_prs_aze_azi_swt_tag_tsw_guj_ben_bsq_rus_chh_dgb_cnt_bos_dut_ven_hin_cic_glc_fin_tsn_yor_est_eng_wly_geo_grk_krd_alb_pan_gam_aeg_ctl_hun_igb_mao_lat_mly_jpn_knd_kor_mol_cze_ses_arw_jav_rom_anl_ind_mnd_ukr_dyu_lit_sid_nor_swe_scr_ita_qcu_mcd_ger_urd_swa_mlt_afr_amh_bul_sun_pol_xho_por_bem_bat_tha_tig_tml_moo_zul_tur_spa_fre_uzb_bam_vie_amr_akn_fbf_lda	0.0538205236337132	0.126741017977712	0.899419000435263
288	amh_prs_dyu_ita_anl_amr_sod_afr_tur_uzb_lda_mly_fbf_urd_ben_bsq_lit_chh_swa_mnd_glc_hin_ven_alb_bem_fre_hun_yor_akn_est_svk_sid_geo_cze_bos_eng_grk_wly_hau_slo_fin_xho_ind_scr_bat_jpn_knd_kor_mol_ukr_tsn_guj_sun_lat_owc_mao_cnt_rom_dgb_arw_aeg_spa_krd_ger_dut_qcu_pol_rus_mcd_swt_tig_pan_gam_bul_tag_swe_ewe_nor_moo_jav_tha_mlt_tml_ses_cic_aze_ctl_por_azi_zul_vie_heb_tsw_bam_igb	-0.57602589091754	-1.37573454980113	0.172208150449231
289	mlt_urd_tsw_pol_wly_heb_chh_ita_azi_aze_lda_ind_ses_cze_lat_bsq_ben_aeg_zul_cnt_krd_afr_swt_alb_igb_slo_hun_fbf_ewe_est_ctl_tig_geo_por_rus_hin_lit_sod_anl_ukr_fin_swa_sun_scr_mly_jpn_knd_kor_fre_spa_akn_nor_jav_arw_hau_bat_mnd_dut_bem_prs_gam_mcd_pan_guj_svk_qcu_glc_swe_ger_ven_sid_rom_amr_mol_tag_bos_cic_grk_yor_mao_tha_owc_tml_bam_dyu_uzb_eng_bul_tur_xho_vie_amh_dgb_moo_tsn	-1.040535617302	-2.54450337589837	0.0125909324486817
290	sid_mcd_moo_ukr_amh_amr_gam_grk_uzb_aze_lda_sun_dgb_bos_glc_bsq_scr_mlt_swt_cnt_guj_ben_xho_bul_bem_lat_est_dyu_ewe_fin_slo_aeg_geo_pan_por_eng_ger_chh_owc_lit_hun_ses_mao_arw_jav_jpn_tml_kor_swe_dut_swa_ctl_bat_mol_anl_tag_mnd_afr_igb_rus_tig_hin_cze_alb_spa_qcu_fre_prs_rom_ven_wly_svk_sod_ita_mly_nor_akn_pol_bam_ind_tha_hau_knd_yor_fbf_tur_krd_urd_azi_tsw_vie_heb_cic_zul_tsn	0.0131605417770581	0.0310104926412125	0.975327625926687
291	sid_spa_ewe_eng_aeg_gam_hau_slo_uzb_aze_igb_ind_tsn_scr_mcd_bsq_lit_wly_fbf_mnd_hin_cze_xho_bul_dgb_arw_est_ven_akn_fin_mol_chh_geo_lat_rom_svk_rus_amr_sod_urd_hun_swt_jav_afr_sun_jpn_tml_kor_por_fre_swa_krd_bat_pol_tig_tag_cnt_ctl_zul_grk_amh_ger_alb_prs_ben_qcu_nor_glc_ita_lda_heb_guj_mlt_dut_mly_pan_yor_swe_moo_mao_tha_anl_knd_bam_ses_tur_ukr_bos_azi_tsw_vie_owc_bem_cic_dyu	0.161210700690982	0.379410448992485	0.705248044747489
292	mlt_swe_swt_lit_wly_sod_tig_eng_aze_azi_ewe_ind_dgb_bul_prs_bsq_rus_anl_dyu_mnd_hin_bos_zul_mol_moo_dut_fin_igb_yor_hun_fre_aeg_geo_scr_krd_pol_glc_owc_hau_ukr_est_akn_sun_ctl_tag_jpn_knd_kor_pan_ita_ven_grk_bat_slo_gam_jav_cnt_ger_swa_ben_chh_nor_mcd_guj_urd_qcu_por_afr_arw_fbf_amr_lat_amh_spa_mao_svk_cic_cze_lda_mly_tha_sid_tml_tsn_xho_uzb_alb_rom_tur_ses_vie_heb_tsw_bem_bam	-1.11652638478689	-2.73506206640836	0.00746886202655749
293	amr_spa_igb_pan_heb_owc_wly_grk_uzb_tur_tsw_tag_ven_rus_eng_bsq_prs_chh_bam_cnt_hin_scr_akn_ben_ewe_ita_est_dyu_tsn_fin_alb_mlt_geo_por_lit_bos_svk_sod_gam_rom_hun_yor_mao_lat_mly_jpn_knd_kor_arw_ctl_lda_bul_jav_guj_anl_bat_mnd_swe_zul_glc_aeg_mol_ukr_afr_slo_qcu_ger_fre_krd_swa_amh_mcd_hau_dut_sun_cze_ses_pol_dgb_ind_tha_tig_tml_moo_bem_azi_nor_urd_aze_fbf_vie_sid_xho_swt_cic	0.585708583010673	1.38220400852392	0.170219799092097
294	tig_nor_tsn_spa_anl_amh_amr_eng_azi_aze_swa_sun_xho_scr_mcd_bsq_ben_sod_ven_mnd_swe_hin_yor_fre_zul_bos_hun_lda_akn_fin_rus_chh_geo_lit_dut_lat_svk_sid_heb_krd_est_swt_mly_arw_bat_jpn_knd_kor_bul_mol_igb_grk_jav_ctl_mlt_mao_cnt_pan_dyu_ger_owc_rom_cze_ukr_slo_qcu_urd_prs_alb_dgb_hau_guj_wly_afr_ind_por_tsw_pol_bam_tag_tha_aeg_tml_fbf_cic_uzb_glc_ita_tur_moo_vie_gam_ewe_ses_bem	0.00481750292114278	0.0113818978565766	0.990943136302259
295	gam_dut_tsw_ben_sid_sod_anl_bul_uzb_aze_igb_tag_fbf_lat_urd_bsq_ukr_amh_ewe_cnt_grk_ita_moo_guj_bam_rom_fin_xho_swt_hun_krd_tig_geo_afr_eng_cze_glc_chh_amr_prs_est_ven_sun_pol_bat_jpn_knd_kor_svk_arw_ses_rus_mao_mol_hau_ind_mnd_alb_cic_fre_wly_ctl_mcd_slo_nor_qcu_hin_scr_lit_dgb_mlt_por_aeg_ger_mly_bos_zul_swe_swa_jav_tha_owc_tml_dyu_bem_azi_spa_pan_tur_akn_vie_heb_yor_lda_tsn	-0.494956335095673	-1.17663750062362	0.242343114594803
296	amh_cze_tsw_rus_tig_heb_gam_krd_azi_uzb_swa_tag_dgb_nor_afr_bsq_fre_hau_yor_mnd_spa_lit_dyu_grk_bem_lat_fin_xho_bam_est_ger_sid_geo_svk_pan_glc_ita_owc_aeg_eng_hun_lda_sun_scr_ind_jpn_tml_kor_bos_ctl_fbf_ben_jav_slo_sod_bat_cnt_guj_akn_prs_anl_dut_bul_pol_rom_qcu_mol_hin_por_swt_mlt_arw_chh_ukr_mly_urd_tsn_swe_ven_mao_tha_wly_knd_cic_zul_tur_mcd_alb_aze_igb_vie_amr_ewe_ses_moo	-0.142959207248736	-0.337252409996283	0.736686592741227
297	heb_krd_igb_cze_sid_chh_gam_pan_tur_azi_lda_ind_zul_eng_glc_bsq_swe_owc_swa_mnd_scr_bul_moo_guj_xho_rus_est_ven_ses_fin_lit_amr_geo_ctl_urd_ukr_hin_sod_hau_ben_hun_cic_jav_slo_bat_jpn_tml_kor_mol_mcd_swt_ger_sun_bos_amh_mly_cnt_arw_bem_svk_mlt_dut_prs_alb_ita_qcu_afr_nor_fre_dyu_tig_pol_wly_spa_mao_grk_tsw_por_ewe_tag_tha_aeg_knd_tsn_bam_aze_rom_lat_uzb_akn_vie_anl_dgb_fbf_yor	-1.10395291875079	-2.70350433752877	0.00815801058379587
298	sod_swe_tsw_grk_amh_wly_gam_pan_azi_aze_fbf_jav_igb_bos_eng_bsq_glc_chh_swa_cnt_slo_svk_zul_rus_bem_por_fin_cic_akn_hun_krd_sid_geo_ita_urd_lit_ger_tig_amr_nor_est_tsn_sun_alb_tag_jpn_knd_kor_hin_rom_bam_mcd_bat_arw_hau_mly_mnd_guj_lda_spa_owc_ukr_afr_fre_prs_qcu_scr_bul_lat_dyu_mlt_ben_anl_ctl_ind_cze_ewe_mol_dgb_mao_tha_aeg_tml_ven_xho_uzb_dut_pol_tur_yor_vie_heb_moo_ses_swt	-0.128256734642148	-0.302335585365686	0.763071388035777
299	aeg_dut_akn_scr_owc_sod_mlt_ctl_azi_aze_tsn_bat_swa_grk_lit_bsq_pan_amr_tsw_cnt_ben_bos_dgb_eng_dyu_rus_fin_bam_cic_hun_pol_tig_geo_slo_afr_mcd_mol_amh_gam_ger_est_moo_tag_prs_sun_jpn_tml_kor_ukr_ita_ewe_rom_jav_alb_wly_mao_mnd_arw_swt_bul_hau_svk_spa_swe_krd_qcu_por_nor_guj_bem_anl_lat_sid_urd_mly_glc_ven_hin_ses_ind_tha_chh_knd_zul_lda_uzb_cze_fre_tur_yor_vie_heb_igb_xho_fbf	-0.34720751380728	-0.822085687885155	0.41313084359112
300	amr_scr_tsn_ger_heb_gam_owc_afr_azi_aze_tsw_sun_ewe_pan_rom_bsq_spa_wly_cic_cnt_guj_arw_swa_cze_moo_pol_hun_dgb_akn_est_lat_sod_geo_slo_urd_alb_ita_chh_anl_lit_fin_ven_jav_mcd_ind_jpn_knd_kor_krd_svk_bam_bul_bat_mol_sid_mly_mnd_por_xho_ukr_amh_rus_hin_bos_glc_qcu_dut_nor_eng_lda_tig_grk_mlt_ben_tag_swe_yor_ctl_ses_mao_tha_hau_tml_igb_dyu_tur_prs_fre_uzb_bem_vie_aeg_zul_swt_fbf	-0.39106082566867	-0.92683929719147	0.356409046818689
301	anl_ukr_bam_spa_owc_sod_amh_slo_uzb_azi_swa_mly_xho_hin_pol_bsq_scr_mlt_fbf_mnd_lit_arw_bem_mcd_ven_nor_fin_tsn_akn_est_glc_gam_geo_por_ben_bos_pan_chh_aeg_svk_hun_cic_sun_ger_tag_jpn_knd_kor_eng_guj_ses_urd_mao_ctl_hau_ind_cnt_lat_dgb_ita_heb_alb_cze_rus_swe_qcu_mol_krd_dut_ewe_tig_bul_sid_prs_jav_grk_igb_afr_moo_bat_tha_wly_tml_zul_yor_aze_fre_rom_tur_dyu_vie_amr_swt_lda_tsw	-0.462209504623928	-1.09920869331215	0.274514464634925
302	chh_ctl_tsn_grk_wly_gam_mlt_mol_azi_tur_ven_mao_yor_por_dut_bsq_lit_sid_xho_cnt_hin_ita_swt_lat_akn_pol_est_bam_moo_hun_prs_heb_geo_ben_rom_glc_svk_tig_aeg_slo_fin_swa_ind_bos_mly_jpn_knd_kor_fre_spa_fbf_eng_bat_guj_anl_sun_mnd_ukr_dyu_bul_amr_pan_nor_swe_scr_qcu_arw_urd_krd_igb_sod_mcd_amh_alb_tag_cze_cic_rus_bem_jav_tha_hau_tml_dgb_zul_uzb_afr_ger_aze_ses_vie_owc_ewe_tsw_lda	0.346274195208343	0.815577756001584	0.41682558240606
303	sod_bul_yor_ctl_amr_wly_anl_pan_tur_uzb_dgb_mao_bem_bos_lit_bsq_arw_aeg_dyu_mnd_mcd_swe_ses_scr_swa_spa_est_akn_bam_fin_nor_owc_geo_cze_ger_pol_rom_tig_sid_ukr_hun_tsw_tag_alb_bat_jpn_knd_kor_afr_dut_cic_lat_sun_grk_mlt_mly_cnt_eng_igb_slo_gam_por_fre_ita_rus_qcu_hin_svk_mol_moo_chh_urd_hau_prs_ind_ben_fbf_krd_zul_jav_tha_amh_tml_xho_lda_aze_glc_guj_azi_swt_vie_heb_ewe_ven_tsn	-0.0556489220668861	-0.131042692512085	0.896024593657581
304	gam_krd_moo_pan_aeg_owc_hau_spa_aze_tur_dgb_sun_yor_arw_mcd_bsq_rom_sod_ven_mnd_ita_scr_cic_urd_bam_lit_hun_xho_dyu_fin_prs_mlt_geo_bul_lat_ben_bos_sid_amh_afr_est_swa_mly_ctl_jav_jpn_tml_kor_alb_fre_akn_grk_ind_ukr_tig_bat_cnt_por_ewe_ger_amr_swe_eng_slo_mol_qcu_pol_rus_dut_igb_chh_cze_wly_svk_mao_glc_bem_hin_swt_tag_tha_anl_knd_lda_fbf_azi_guj_nor_uzb_tsn_vie_heb_tsw_ses_zul	-0.314735754536296	-0.745316330164017	0.457960036682651
305	sid_bul_tsn_por_sod_aeg_chh_rus_azi_tur_bem_mly_tsw_alb_krd_bsq_hin_gam_akn_cnt_mcd_spa_ewe_ctl_swt_ukr_est_xho_dgb_fin_grk_hau_geo_dut_afr_glc_urd_wly_mlt_ger_hun_zul_mao_lat_bat_jpn_knd_kor_fre_bos_moo_mol_jav_ben_amr_tag_mnd_pol_lda_ita_anl_svk_rom_swe_cze_qcu_pan_prs_guj_swa_owc_lit_heb_slo_ind_nor_ven_eng_dyu_sun_tha_tig_tml_yor_igb_uzb_arw_scr_aze_fbf_vie_amh_bam_cic_ses	0.172281743841747	0.405251290678889	0.686223534545589
306	gam_bul_bem_afr_amh_tig_aeg_krd_tur_azi_zul_sun_swa_bos_glc_bsq_slo_owc_akn_mnd_rom_nor_cic_fre_tsn_arw_fin_fbf_igb_hun_ukr_anl_geo_mol_eng_pan_pol_mlt_hau_swe_est_swt_mly_scr_ind_jpn_tml_kor_hin_alb_tsw_cze_bat_ita_wly_jav_cnt_dut_lda_lit_sid_ben_mcd_prs_guj_qcu_urd_grk_ctl_ven_chh_lat_sod_rus_mao_svk_dgb_por_ses_tag_tha_amr_knd_dyu_bam_uzb_spa_ger_aze_moo_vie_heb_xho_ewe_yor	-0.935638497323816	-2.27221317817901	0.0253779022588075
307	sid_svk_zul_por_mlt_wly_amh_ben_azi_uzb_moo_jav_xho_dut_rus_bsq_krd_aeg_akn_mnd_hin_rom_swa_ctl_ewe_swe_hun_tsw_lda_fin_ger_tig_geo_grk_bul_nor_eng_heb_anl_lit_est_swt_ind_spa_sun_jpn_tml_kor_alb_mcd_ses_urd_bat_scr_hau_mly_cnt_slo_yor_pol_chh_pan_lat_ita_bos_qcu_afr_arw_glc_dyu_gam_prs_sod_guj_mao_fre_bem_mol_bam_tag_tha_amr_knd_cic_fbf_tur_ukr_cze_aze_igb_vie_owc_tsn_dgb_ven	-0.861914334396423	-2.0828603885075	0.0400087837951494
308	amh_ukr_dgb_glc_sid_sod_owc_pan_uzb_aze_akn_mao_zul_ita_grk_bsq_eng_mlt_fbf_mnd_ger_alb_xho_pol_igb_hin_est_cic_swa_hun_guj_gam_geo_rom_lat_cze_swe_tig_aeg_mol_fin_lda_ind_ctl_mly_jpn_tml_kor_prs_scr_ewe_dut_jav_ben_chh_sun_cnt_spa_yor_svk_amr_nor_por_rus_bul_qcu_mcd_urd_afr_swt_anl_krd_wly_bos_bat_arw_ven_slo_dyu_tag_tha_heb_knd_moo_bam_azi_lit_fre_tur_ses_vie_hau_bem_tsw_tsn	-0.375745501810028	-0.890220941297612	0.375644412406219
309	amr_lat_akn_eng_tig_owc_wly_krd_tur_uzb_yor_tag_fbf_alb_dut_bsq_slo_chh_dgb_cnt_rom_mcd_tsw_ukr_bem_scr_fin_cic_zul_hun_mol_aeg_geo_ben_grk_glc_spa_heb_sod_rus_est_swt_mao_pol_mly_jpn_knd_kor_ctl_cze_lda_lit_jav_afr_amh_bat_mnd_fre_bam_urd_sid_hin_bos_ger_svk_qcu_ita_guj_nor_dyu_gam_arw_hau_prs_sun_por_ven_swe_igb_ind_tha_mlt_tml_moo_ses_azi_bul_pan_aze_xho_vie_anl_swa_ewe_tsn	-0.760083564943529	-1.82721582500839	0.0708745787404639
310	amr_spa_ven_svk_aeg_wly_anl_mol_uzb_tur_dyu_mao_bem_prs_glc_bsq_arw_hau_tsw_cnt_pan_ger_bam_swe_ses_cze_fin_moo_akn_hun_scr_owc_geo_bos_slo_rus_nor_amh_heb_ita_est_lda_tag_bul_mly_jpn_tml_kor_urd_eng_dgb_hin_jav_pol_sid_sun_mnd_por_xho_alb_sod_lit_krd_ctl_ukr_qcu_rom_mcd_lat_tsn_tig_afr_gam_fre_ind_ben_swa_dut_igb_bat_tha_mlt_knd_yor_cic_azi_guj_grk_aze_swt_vie_chh_zul_ewe_fbf	-0.536366357054848	-1.2771506054443	0.20472847235464
311	anl_pol_moo_urd_sid_gam_sod_ctl_azi_uzb_igb_sun_dyu_bos_hin_bsq_swe_amh_ewe_cnt_alb_guj_zul_slo_ses_grk_est_dgb_swt_fin_glc_chh_geo_bul_mcd_cze_svk_tig_mlt_mol_hun_yor_mly_fre_ind_jpn_knd_kor_nor_krd_lda_dut_bat_spa_owc_jav_mnd_prs_xho_ben_amr_por_lit_ita_afr_qcu_ukr_rus_scr_tsn_heb_rom_hau_eng_mao_pan_swa_ger_fbf_tag_tha_aeg_tml_cic_bam_aze_lat_arw_tur_bem_vie_wly_tsw_ven_akn	-0.19835620291031	-0.467813573888353	0.641012343454925
312	sid_grk_yor_rom_wly_tig_amr_ita_uzb_aze_lda_ind_swa_lit_spa_bsq_por_heb_xho_cnt_scr_eng_fbf_ger_bam_pol_hun_ven_tsn_fin_fre_mlt_geo_bos_afr_mcd_swe_aeg_gam_hin_est_igb_sun_ctl_bat_jpn_tml_kor_rus_ukr_zul_pan_mly_prs_hau_jav_mnd_cze_swt_arw_sod_svk_alb_glc_bul_qcu_ben_lat_krd_tsw_chh_urd_amh_dut_mao_mol_ses_nor_akn_tag_tha_anl_knd_bem_cic_azi_guj_slo_tur_moo_vie_owc_ewe_dgb_dyu	-1.34807148204489	-3.3656070821533	0.00111143148219701
313	owc_guj_swt_bos_amh_tig_wly_swe_aze_uzb_bam_bat_zul_pan_ita_bsq_ctl_hau_tsn_cnt_por_lit_bem_ben_dyu_alb_est_igb_lda_fin_afr_mlt_geo_pol_ger_nor_ukr_aeg_sod_cze_hun_akn_mly_rus_tag_jpn_knd_kor_hin_slo_ven_bul_mao_grk_gam_ind_mnd_lat_ses_rom_amr_dut_arw_mol_scr_qcu_svk_mcd_krd_fbf_sid_glc_heb_spa_sun_prs_swa_fre_cic_jav_tha_chh_tml_ewe_moo_tur_eng_urd_azi_tsw_vie_anl_dgb_yor_xho	-0.455749688900084	-1.08805214430741	0.279383802969963
314	gam_afr_bem_rus_amh_mlt_heb_alb_uzb_tur_dyu_sun_tsw_urd_glc_bsq_krd_sod_dgb_mnd_dut_mol_tsn_hin_ven_eng_est_zul_lda_hun_grk_amr_geo_lat_por_pol_ctl_aeg_sid_rom_fin_swa_jav_arw_tag_jpn_knd_kor_spa_ukr_cic_slo_mly_swe_tig_ind_cnt_pan_ewe_fre_wly_ita_ger_bos_nor_qcu_bul_mcd_prs_moo_owc_scr_anl_svk_mao_guj_ses_ben_akn_bat_tha_hau_tml_igb_bam_azi_lit_cze_aze_fbf_vie_chh_swt_xho_yor	-0.279114223358654	-0.6607033079828	0.510435924688108
315	owc_spa_dgb_fre_amr_amh_tig_swe_tur_aze_ewe_sun_fbf_mcd_ita_bsq_rom_heb_tsw_cnt_bos_por_cic_lit_tsn_scr_hun_yor_xho_est_afr_sod_geo_hin_pan_svk_rus_anl_chh_grk_fin_zul_bat_eng_mly_jpn_tml_kor_urd_dut_lda_nor_mao_ger_mlt_ind_mnd_ben_ven_glc_wly_mol_alb_cze_guj_qcu_arw_ukr_prs_akn_sid_lat_hau_ctl_jav_krd_swa_bul_ses_tag_tha_gam_knd_bem_dyu_uzb_pol_slo_azi_moo_vie_aeg_swt_bam_igb	-0.653977958176552	-1.56698713910666	0.12051413224973
316	amr_ctl_zul_mcd_owc_amh_tig_lat_tur_uzb_akn_ind_lda_cze_ger_bsq_hin_aeg_tsw_mnd_bos_bul_swt_glc_ses_swe_fin_swa_igb_hun_ita_wly_geo_prs_krd_ukr_por_gam_hau_slo_est_bem_mly_rus_sun_jpn_tml_kor_nor_grk_ewe_eng_tag_scr_mlt_mao_cnt_spa_dyu_ben_sod_pan_mol_alb_pol_qcu_dut_fre_rom_moo_anl_afr_sid_svk_bat_arw_bam_guj_tsn_jav_tha_chh_knd_ven_cic_azi_lit_urd_aze_xho_vie_heb_yor_dgb_fbf	-0.413574462734119	-0.981490409893622	0.328897413698917
317	wly_fre_tsw_pol_sid_amh_sod_pan_azi_uzb_dgb_ind_ewe_eng_guj_bsq_grk_aeg_bam_mnd_swe_dut_igb_glc_cic_bul_hun_swa_swt_est_ger_gam_geo_arw_nor_afr_svk_chh_heb_prs_fin_yor_sun_spa_bat_jpn_knd_kor_ben_slo_akn_ita_tag_alb_anl_mao_cnt_urd_fbf_rus_hau_cze_lat_krd_rom_qcu_mcd_por_lit_zul_owc_ukr_tig_scr_mly_hin_xho_bos_lda_jav_tha_mlt_tml_tsn_ses_tur_ctl_mol_aze_moo_vie_amr_bem_dyu_ven	-0.508236530853196	-1.20781013860416	0.23018286193472
318	chh_prs_cic_bos_tig_amr_sod_lat_tur_uzb_dyu_jav_ewe_rom_por_bsq_svk_amh_xho_cnt_ita_swe_dgb_spa_ses_grk_fin_bam_fbf_est_bul_gam_geo_arw_ukr_krd_alb_wly_owc_ger_hun_zul_bat_afr_ind_jpn_tml_kor_urd_guj_moo_mol_mao_rus_anl_tag_mnd_lit_lda_scr_heb_ctl_mcd_cze_pol_qcu_eng_hin_fre_swt_hau_ben_aeg_dut_mly_pan_tsn_nor_tsw_sun_tha_sid_knd_ven_bem_azi_slo_glc_aze_akn_vie_mlt_swa_igb_yor	0.68377212451576	1.61983330926161	0.10865429524174
319	owc_urd_ewe_guj_wly_anl_gam_lat_tur_azi_ven_sun_yor_por_afr_bsq_cze_amr_akn_mnd_ctl_nor_dgb_ger_tsn_dut_fin_bem_lda_hun_ukr_hau_geo_eng_slo_bul_lit_aeg_heb_ben_est_cic_jav_hin_mly_jpn_tml_kor_krd_pan_dyu_grk_mao_svk_sod_ind_cnt_rom_xho_alb_sid_swe_mol_rus_prs_qcu_mcd_bos_scr_moo_tig_glc_mlt_ita_bat_arw_igb_fre_fbf_tag_tha_chh_knd_tsw_swa_aze_spa_pol_uzb_ses_vie_amh_zul_bam_swt	-1.08766584253873	-2.66512109208173	0.00907391497342163
320	owc_scr_ses_ger_hau_heb_sid_alb_azi_aze_cic_mao_bem_prs_grk_bsq_ukr_wly_igb_cnt_slo_lat_xho_pol_moo_lit_hun_fbf_zul_fin_glc_sod_geo_cze_mcd_ctl_bos_chh_mlt_rom_est_swa_sun_pan_jav_jpn_knd_kor_bul_guj_dyu_arw_bat_ita_amh_tag_mnd_krd_ven_dut_tig_rus_spa_ben_urd_qcu_nor_fre_hin_tsn_anl_por_aeg_swe_mly_eng_dgb_afr_lda_ind_tha_gam_tml_ewe_yor_uzb_svk_mol_tur_swt_vie_amr_bam_tsw_akn	0.467994977989187	1.10530281879124	0.271879666905512
321	mlt_ben_zul_pol_sod_gam_owc_mol_tur_aze_swt_mao_xho_ita_mcd_bsq_ger_chh_igb_mnd_ctl_nor_ses_spa_moo_lat_est_yor_dyu_fin_afr_wly_geo_scr_arw_urd_fre_heb_aeg_bos_hun_lda_tag_pan_jav_jpn_knd_kor_bul_guj_cic_hin_sun_svk_tig_ind_cnt_slo_bem_glc_anl_por_swe_rus_dut_qcu_eng_ukr_grk_ven_amh_lit_amr_prs_mly_rom_tsn_krd_fbf_bat_tha_hau_tml_bam_dgb_uzb_cze_alb_azi_tsw_vie_sid_akn_swa_ewe	0.030025981759062	0.0706770291632472	0.943806564403155
322	sod_glc_yor_bos_gam_heb_amh_bul_azi_aze_fbf_jav_lda_spa_mol_bsq_lit_chh_moo_cnt_rom_slo_igb_prs_akn_pol_hun_ses_bem_est_mcd_wly_geo_urd_hin_svk_guj_hau_sid_afr_fin_swt_ind_swe_mly_jpn_tml_kor_arw_ctl_ven_lat_sun_alb_mlt_tag_mnd_ger_tsw_dut_anl_rus_fre_pan_ben_qcu_eng_por_nor_dgb_owc_ita_amr_scr_bat_krd_tsn_ukr_xho_mao_tha_aeg_knd_dyu_ewe_tur_grk_cze_uzb_swa_vie_tig_bam_cic_zul	0.104990666405707	0.247144304222633	0.805341318026854
323	anl_rus_fbf_svk_mlt_gam_chh_bul_aze_uzb_igb_mao_xho_guj_krd_bsq_mcd_aeg_tsn_mnd_ita_bos_ven_por_ewe_alb_fin_moo_bem_est_slo_sod_geo_dut_ukr_nor_pol_amh_wly_scr_hun_akn_jav_glc_tag_jpn_knd_kor_lat_spa_cic_grk_bat_urd_amr_sun_cnt_cze_swt_afr_heb_ben_pan_mol_fre_qcu_rom_prs_ger_yor_owc_ctl_sid_eng_ind_lit_swa_arw_ses_mly_tha_tig_tml_zul_dyu_azi_swe_hin_tur_dgb_vie_hau_tsw_lda_bam	-0.287893939977333	-0.6806112639972	0.497808510569965
324	amr_pol_swt_nor_sid_tig_anl_ukr_azi_uzb_ven_sun_cic_prs_bos_bsq_spa_hau_tsn_mnd_lit_ben_zul_krd_bam_rom_hun_igb_bem_fin_guj_heb_geo_rus_ctl_glc_urd_chh_mlt_por_est_lda_ind_arw_jav_jpn_knd_kor_lat_ger_ses_cze_tag_scr_owc_bat_cnt_svk_xho_eng_wly_bul_fre_mcd_swe_qcu_mol_pan_alb_swa_amh_ita_aeg_hin_mly_slo_yor_grk_tsw_mao_tha_sod_tml_ewe_dyu_aze_afr_dut_tur_fbf_vie_gam_moo_akn_dgb	-0.301723668036198	-0.713386434737171	0.477393046081297
325	chh_scr_ewe_arw_sod_anl_heb_afr_aze_azi_swa_ind_akn_ctl_glc_bsq_cze_gam_moo_mnd_alb_ukr_ven_spa_cic_eng_hun_swt_dgb_est_swe_tig_geo_por_fre_mcd_pol_owc_aeg_lat_fin_tsw_jav_bos_mao_jpn_knd_kor_lit_ger_dyu_rus_bat_krd_wly_mly_cnt_grk_bem_hin_mlt_nor_urd_mol_slo_qcu_prs_svk_ita_tsn_hau_guj_sid_dut_tag_ben_yor_rom_ses_sun_tha_amh_tml_bam_fbf_tur_bul_pan_uzb_lda_vie_amr_xho_zul_igb	-0.505049718623346	-1.20139844384306	0.232647315325969
326	mlt_fre_lda_ger_chh_amr_heb_afr_uzb_aze_dgb_bat_fbf_bos_eng_bsq_cze_tig_xho_cnt_swe_bul_ewe_por_igb_rom_fin_yor_bam_hun_lat_owc_geo_alb_arw_mcd_guj_hau_amh_rus_est_tsw_mao_glc_mly_jpn_knd_kor_ben_lit_cic_ukr_sun_pol_gam_ind_mnd_ita_tsn_mol_wly_pan_scr_krd_spa_qcu_slo_prs_ctl_bem_aeg_urd_sod_nor_jav_svk_swt_hin_dyu_tag_tha_anl_tml_akn_ses_tur_grk_dut_azi_zul_vie_sid_ven_swa_moo	-0.843603630883275	-2.03902891591641	0.0442851915981419
327	mlt_lat_cic_ita_gam_tig_sid_svk_uzb_aze_ven_jav_ses_mcd_spa_bsq_mol_aeg_bam_cnt_eng_rom_swa_hin_dgb_krd_est_xho_moo_fin_ctl_wly_geo_dut_arw_ukr_lit_amh_anl_swe_hun_fbf_tag_pan_ind_jpn_tml_kor_bos_scr_bem_prs_bat_nor_heb_mao_mnd_slo_yor_grk_hau_ben_alb_urd_bul_qcu_ger_rus_pol_akn_amr_por_owc_cze_mly_glc_swt_guj_tsw_sun_tha_sod_knd_igb_tsn_azi_fre_afr_tur_dyu_vie_chh_lda_ewe_zul	-0.00532701627858924	-0.0125377213102434	0.990023464840762
328	amh_por_moo_arw_owc_gam_sod_pol_azi_aze_swa_mly_igb_ita_mcd_bsq_mol_wly_fbf_mnd_cze_ukr_swt_prs_lda_slo_hun_bem_dyu_est_glc_mlt_geo_afr_ger_hin_spa_amr_aeg_fre_fin_tsw_bat_guj_jav_jpn_knd_kor_alb_nor_tsn_rom_mao_pan_sid_tag_cnt_urd_zul_ben_anl_grk_svk_ctl_swe_qcu_bos_dut_bul_xho_tig_scr_heb_krd_sun_lat_dgb_lit_akn_ind_tha_hau_tml_bam_ses_tur_eng_rus_uzb_cic_vie_chh_ewe_ven_yor	-0.135229794010142	-0.319787425281533	0.749846775835078
329	chh_ita_tsw_hin_tig_sid_wly_bul_uzb_tur_cic_bat_ses_glc_mcd_bsq_slo_amh_moo_cnt_ukr_mol_tsn_pan_bam_dut_est_lda_ewe_hun_ben_heb_geo_rus_scr_svk_grk_aeg_owc_alb_fin_fbf_ind_pol_jav_jpn_tml_kor_ctl_por_zul_prs_tag_rom_hau_mly_mnd_urd_igb_nor_anl_guj_cze_swe_arw_qcu_eng_afr_fre_ven_sod_spa_mlt_ger_mao_krd_swa_lit_akn_sun_tha_gam_knd_bem_dgb_aze_lat_bos_azi_swt_vie_amr_dyu_xho_yor	0.266946147739598	0.630450924607215	0.529945755819208
330	gam_ukr_zul_ctl_anl_hau_chh_lit_azi_aze_ses_bat_bem_eng_spa_bsq_afr_sid_swa_mnd_ger_grk_bam_prs_lda_bos_fin_tsw_tsn_hun_ita_owc_geo_rus_krd_swe_pol_wly_mlt_hin_est_akn_jav_glc_mao_jpn_tml_kor_rom_fre_yor_mcd_mly_por_tig_tag_cnt_arw_xho_svk_amh_guj_scr_pan_urd_qcu_mol_lat_cze_igb_sod_slo_amr_dut_sun_bul_ewe_nor_moo_ind_tha_aeg_knd_swt_fbf_uzb_alb_ben_tur_dyu_vie_heb_cic_ven_dgb	0.0571967794766167	0.134595050615563	0.893222919312844
331	heb_mcd_akn_fre_chh_hau_amh_svk_uzb_aze_bem_ind_dyu_hin_bos_bsq_glc_wly_zul_cnt_ita_rus_bam_lat_swt_bul_hun_ven_fbf_est_cze_sid_geo_swe_ben_pol_ukr_mlt_anl_por_fin_ses_jav_alb_bat_jpn_knd_kor_spa_rom_lda_krd_mao_arw_tig_sun_mnd_guj_swa_eng_sod_nor_ctl_slo_mol_qcu_pan_ger_lit_tsw_owc_scr_amr_dut_mly_urd_xho_afr_ewe_tag_tha_aeg_tml_yor_igb_tur_grk_prs_azi_dgb_vie_gam_tsn_moo_cic	-0.727679246169264	-1.74402473825744	0.0844589503864271
332	owc_guj_moo_bul_anl_sod_amh_urd_aze_azi_bam_sun_swa_bos_ukr_bsq_lat_tig_tsn_cnt_rom_afr_igb_ctl_fbf_mcd_fin_cic_ewe_est_slo_chh_geo_dut_svk_ita_ger_aeg_hau_eng_hun_zul_jav_pan_tag_jpn_knd_kor_rus_grk_dyu_hin_bat_scr_mlt_mao_mnd_cze_akn_pol_gam_krd_swe_lit_prs_qcu_por_mol_ben_dgb_amr_alb_wly_arw_mly_glc_xho_nor_ses_ind_tha_heb_tml_swt_lda_tur_spa_fre_uzb_yor_vie_sid_tsw_bem_ven	-0.203928194730542	-0.481779549794708	0.631094373234412
333	mlt_lat_igb_bul_aeg_gam_anl_ben_azi_tur_bem_sun_ewe_mol_cze_bsq_ukr_hau_fbf_mnd_alb_por_akn_svk_lda_mcd_hun_swt_cic_est_grk_sid_geo_spa_ger_lit_ctl_wly_chh_ita_fin_tsn_jav_urd_ind_jpn_knd_kor_pol_prs_ses_pan_mly_hin_heb_mao_cnt_krd_xho_rom_amh_arw_guj_swe_dut_qcu_nor_afr_eng_swa_sod_bos_amr_scr_bat_slo_zul_fre_dyu_tag_tha_tig_tml_bam_ven_uzb_rus_glc_aze_tsw_vie_owc_yor_dgb_moo	-0.217118709709788	-0.512264293708986	0.609680483254892
334	aeg_glc_ewe_ukr_sid_amh_chh_hin_uzb_tur_akn_sun_moo_swe_ita_bsq_bos_hau_zul_cnt_mcd_por_fbf_fre_yor_dut_hun_ven_lda_fin_pan_owc_geo_rom_slo_afr_bul_tig_anl_guj_est_bem_ind_ben_tag_jpn_tml_kor_lit_scr_cic_lat_bat_grk_gam_jav_mnd_eng_swt_nor_mlt_cze_ger_urd_mol_qcu_pol_arw_alb_igb_heb_prs_sod_rus_mao_ctl_swa_spa_xho_mly_tha_wly_knd_dyu_bam_aze_krd_svk_azi_tsw_vie_amr_dgb_tsn_ses	-0.824361137478667	-1.99108146834512	0.0494063783359722
335	amr_grk_ven_bos_sod_heb_hau_krd_tur_azi_swt_mly_lda_rom_prs_bsq_ctl_gam_moo_cnt_guj_nor_ewe_pol_dyu_mcd_fin_igb_ses_est_glc_wly_geo_alb_ukr_hin_pan_sid_chh_ita_hun_swa_mao_afr_bat_jpn_tml_kor_ben_dut_xho_spa_ind_arw_anl_tag_mnd_cze_cic_scr_mlt_lat_bul_slo_por_qcu_rus_swe_svk_tsw_aeg_ger_owc_lit_jav_mol_bam_eng_zul_sun_tha_tig_knd_bem_akn_uzb_urd_fre_aze_yor_vie_amh_tsn_fbf_dgb	0.274789632242182	0.646281218801541	0.519688931863326
336	amh_ita_igb_guj_owc_wly_gam_krd_tur_uzb_cic_sun_lda_fre_scr_bsq_glc_sod_tsn_mnd_svk_prs_fbf_urd_dyu_grk_est_yor_dgb_fin_ctl_mlt_geo_pan_arw_bos_lat_hau_sid_alb_hun_bam_tag_ger_bat_jpn_knd_kor_rom_bul_moo_nor_mly_cze_tig_mao_cnt_afr_akn_mol_anl_slo_rus_dut_hin_qcu_por_swe_spa_tsw_chh_pol_amr_ben_ind_mcd_xho_eng_swa_jav_tha_aeg_tml_ven_zul_azi_ukr_lit_aze_ses_vie_heb_bem_ewe_swt	0.0397469207588977	0.0936775215304469	0.925566850631902
337	tig_eng_bam_ctl_mlt_amr_gam_alb_azi_tur_moo_mao_zul_prs_cze_bsq_pol_heb_bem_cnt_ita_krd_swa_scr_cic_guj_hun_lda_yor_fin_urd_sod_geo_dut_spa_grk_afr_hau_owc_nor_est_tsw_mly_mcd_jav_jpn_knd_kor_svk_ben_ven_ukr_ind_arw_anl_bat_mnd_mol_swt_swe_sid_bul_fre_hin_glc_qcu_pan_lit_ger_dgb_wly_lat_amh_rus_sun_bos_akn_por_tsn_tag_tha_chh_tml_fbf_ses_aze_rom_slo_uzb_igb_vie_aeg_ewe_xho_dyu	-0.380489524046842	-0.902719620987242	0.369006901822201
338	sid_alb_swa_ita_aeg_amr_heb_rus_uzb_aze_bem_tag_tsn_cze_bul_bsq_ctl_anl_xho_mnd_svk_bos_fbf_afr_bam_swe_fin_ven_lda_est_dut_tig_geo_pol_mol_guj_urd_owc_chh_arw_hun_ewe_bat_fre_sun_jpn_tml_kor_lit_eng_zul_lat_jav_prs_mlt_mao_cnt_ger_moo_ben_gam_slo_krd_rom_ukr_qcu_spa_por_glc_yor_sod_hin_amh_mcd_ind_grk_swt_scr_ses_mly_tha_hau_knd_tsw_igb_azi_pan_nor_tur_akn_vie_wly_dgb_dyu_cic	-0.590429458341488	-1.41076488278285	0.161650267808102
339	anl_pan_tsn_mol_tig_gam_hau_pol_aze_azi_yor_ind_bem_mcd_eng_bsq_grk_amh_ses_cnt_rom_prs_cic_ita_swt_swe_fin_moo_xho_hun_guj_wly_geo_bos_ctl_svk_bul_mlt_amr_por_est_ewe_bat_dut_sun_jpn_tml_kor_slo_lat_swa_urd_jav_fre_aeg_tag_mnd_glc_akn_ben_heb_lit_nor_hin_rus_qcu_afr_spa_arw_dyu_sid_scr_owc_ukr_mly_ger_igb_alb_tsw_mao_tha_sod_knd_ven_dgb_tur_cze_krd_uzb_bam_vie_chh_zul_fbf_lda	-0.490604018113589	-1.16660265717359	0.24635366550073
340	amh_ger_cic_grk_anl_hau_mlt_alb_uzb_azi_tsw_jav_swt_eng_arw_bsq_ctl_owc_ewe_cnt_por_guj_akn_glc_lda_ben_fin_fbf_bam_est_pan_aeg_geo_svk_dut_ukr_lat_sid_chh_fre_hun_zul_bat_mcd_mly_jpn_tml_kor_swe_krd_moo_spa_ind_mol_heb_tag_mnd_rus_xho_nor_wly_cze_urd_lit_bos_qcu_hin_scr_afr_swa_gam_rom_amr_prs_mao_pol_dgb_ita_tsn_sun_tha_tig_knd_dyu_yor_aze_bul_slo_tur_igb_vie_sod_ven_bem_ses	-0.227323603466562	-0.538025096151093	0.591845003656961
341	hau_ger_tsn_ben_owc_chh_mlt_por_aze_tur_cic_ind_moo_krd_eng_bsq_rus_anl_lda_cnt_alb_dut_igb_svk_ven_spa_est_akn_dgb_hun_fre_aeg_geo_bos_guj_pan_hin_wly_heb_slo_fin_fbf_jav_pol_mly_jpn_knd_kor_nor_mol_dyu_lat_bat_grk_gam_sun_mnd_ukr_xho_urd_amh_arw_bul_glc_scr_qcu_ita_afr_rom_bam_sid_swe_amr_mcd_tag_prs_yor_cze_ses_mao_tha_sod_tml_zul_bem_azi_lit_ctl_uzb_ewe_vie_tig_swa_swt_tsw	-0.409810965453839	-0.971891925297213	0.333625355176542
342	aeg_krd_cic_fre_gam_owc_wly_scr_uzb_tur_dyu_tag_moo_urd_ita_bsq_pol_chh_igb_mnd_afr_glc_tsw_hin_ses_ben_est_ven_tsn_fin_grk_sod_geo_mcd_rom_pan_nor_anl_amr_eng_hun_lda_mao_arw_mly_jpn_tml_kor_lat_dut_swt_prs_bat_swe_tig_jav_cnt_rus_dgb_mol_hau_lit_spa_bos_guj_qcu_bul_ukr_cze_bem_sid_svk_mlt_ger_ind_alb_akn_slo_zul_sun_tha_heb_knd_swa_yor_azi_por_ctl_aze_xho_vie_amh_ewe_bam_fbf	-0.669272346256479	-1.60210352777276	0.112524049763917
343	anl_fre_dyu_guj_amr_chh_heb_nor_azi_uzb_fbf_mly_tsn_swe_ben_bsq_spa_wly_ven_cnt_cze_glc_swa_ctl_zul_arw_hun_bem_dgb_fin_pan_aeg_geo_mol_ukr_rom_prs_sod_owc_bul_est_moo_ind_lat_bat_jpn_knd_kor_por_grk_bam_rus_sun_krd_gam_tag_mnd_ger_lda_lit_hau_alb_dut_slo_scr_qcu_svk_ita_pol_swt_amh_mcd_mlt_bos_jav_urd_cic_hin_ewe_mao_tha_sid_tml_xho_tsw_aze_eng_afr_tur_igb_vie_tig_akn_ses_yor	-0.270662501086516	-0.640020018149286	0.523733237275225
344	chh_ita_yor_hin_owc_anl_gam_ukr_uzb_aze_ses_sun_xho_scr_cze_bsq_dut_amh_tsw_mnd_arw_urd_tsn_slo_dyu_glc_est_akn_zul_hun_pol_aeg_geo_ben_grk_ger_afr_mlt_tig_ctl_fin_dgb_mao_mcd_tag_jpn_tml_kor_bos_guj_bem_mol_bat_alb_heb_mly_cnt_por_fbf_krd_sid_pan_eng_swe_bul_qcu_prs_spa_nor_ven_amr_fre_sod_rom_ind_svk_igb_lat_cic_jav_tha_wly_knd_lda_moo_tur_rus_lit_azi_ewe_vie_hau_swa_swt_bam	0.0521998191398255	0.122953114472874	0.902409546792446
345	sid_afr_xho_eng_heb_hau_owc_ger_tur_aze_cic_ind_ven_pan_ukr_bsq_urd_amr_tsn_mnd_cze_bul_bam_hin_dyu_lit_fin_zul_yor_hun_scr_gam_geo_fre_pol_svk_dut_amh_sod_krd_est_igb_sun_ctl_tag_jpn_knd_kor_nor_alb_swa_lat_mao_grk_tig_mly_cnt_por_moo_rus_wly_arw_glc_slo_ita_qcu_spa_mcd_swe_fbf_chh_bos_aeg_rom_jav_guj_lda_prs_akn_bat_tha_anl_tml_dgb_tsw_azi_ben_mol_uzb_swt_vie_mlt_ses_bem_ewe	-0.290739927879318	-0.687144818738778	0.493701464518662
346	anl_ita_xho_alb_owc_mlt_amr_hin_aze_azi_tsn_jav_fbf_afr_swe_bsq_scr_tig_igb_cnt_ukr_dut_swa_glc_tsw_bos_est_yor_bem_hun_nor_heb_geo_bul_prs_krd_ger_sod_gam_lit_fin_lda_mly_spa_mao_jpn_tml_kor_fre_eng_akn_svk_sun_cze_sid_tag_mnd_guj_bam_arw_amh_pol_ctl_urd_pan_qcu_mol_por_rom_moo_aeg_rus_hau_mcd_ind_grk_zul_ben_cic_bat_tha_wly_knd_ven_dyu_uzb_lat_slo_tur_ewe_vie_chh_dgb_ses_swt	-0.00940622356423546	-0.0221524534402427	0.982373805540645
347	sid_fre_yor_krd_anl_heb_hau_por_azi_tur_ven_jav_xho_hin_swe_bsq_eng_chh_swa_cnt_ger_rus_ses_urd_zul_arw_hun_dyu_moo_fin_rom_aeg_geo_ben_ita_pan_mcd_amh_gam_bos_est_tsn_tag_scr_sun_jpn_tml_kor_nor_ukr_bam_spa_bat_afr_mlt_ind_mnd_guj_igb_prs_wly_slo_dut_ctl_svk_qcu_mol_pol_lit_swt_sod_cze_owc_lat_mao_glc_akn_bul_fbf_mly_tha_amr_knd_bem_dgb_uzb_alb_grk_aze_tsw_vie_tig_ewe_lda_cic	-0.164144456029252	-0.386950858403293	0.699676622345407
348	gam_alb_fbf_por_amr_mlt_wly_mcd_aze_azi_moo_sun_akn_spa_slo_bsq_arw_sod_cic_mnd_bul_grk_ewe_glc_bem_krd_hun_dgb_ses_fin_fre_tig_geo_bos_urd_mol_lit_owc_aeg_nor_est_lda_bat_lat_tag_jpn_tml_kor_guj_swe_ven_scr_ind_rus_amh_jav_cnt_dut_dyu_eng_hau_ita_afr_prs_ben_qcu_hin_pan_svk_tsn_sid_rom_chh_pol_mao_ukr_zul_cze_bam_mly_tha_anl_knd_swa_xho_uzb_ctl_ger_tur_igb_vie_heb_swt_yor_tsw	-0.963752436693277	-2.34886948033817	0.0209477598107696
349	heb_krd_moo_cze_owc_anl_aeg_rus_aze_tur_cic_mao_igb_rom_ger_bsq_glc_sod_dgb_cnt_dut_eng_tsn_lat_yor_pol_hun_fbf_zul_est_mol_tig_geo_bos_prs_svk_swe_gam_chh_ukr_fin_swt_jav_fre_mly_jpn_tml_kor_por_arw_swa_slo_tag_pan_wly_bat_mnd_mcd_bem_afr_mlt_ita_hin_guj_alb_qcu_urd_ben_lit_xho_hau_nor_sid_spa_sun_scr_ewe_grk_dyu_ind_tha_amr_knd_ses_ven_azi_ctl_bul_uzb_akn_vie_amh_lda_bam_tsw	-0.582919781680555	-1.38824985597147	0.168377491106382
350	owc_grk_swt_ctl_wly_mlt_anl_pan_azi_uzb_swa_ind_moo_rus_svk_bsq_ben_gam_xho_mnd_arw_mol_tsw_spa_dgb_krd_fin_ewe_cic_hun_bul_tig_geo_urd_alb_nor_guj_aeg_amh_ita_est_bem_mao_fre_mly_jpn_tml_kor_glc_cze_igb_prs_sun_dut_amr_tag_cnt_slo_tsn_rom_sid_pol_mcd_por_scr_qcu_ukr_bos_lat_fbf_heb_lit_chh_hin_jav_eng_bam_swe_dyu_bat_tha_hau_knd_akn_yor_aze_afr_ger_tur_ven_vie_sod_zul_lda_ses	-0.414990802149536	-0.985299521976448	0.327033444671133
351	amh_mcd_lda_pol_gam_chh_sod_scr_tur_azi_igb_mly_tsw_svk_guj_bsq_spa_wly_swa_cnt_ben_grk_cic_eng_dyu_bul_hun_swt_ven_fin_rus_mlt_geo_alb_bos_por_urd_sid_tig_ger_est_bam_bat_ctl_jav_jpn_tml_kor_swe_prs_tsn_nor_sun_glc_heb_mao_mnd_mol_ewe_ita_amr_afr_dut_hin_lat_qcu_cze_rom_pan_yor_aeg_arw_anl_krd_tag_lit_ses_slo_zul_ind_tha_hau_knd_bem_xho_uzb_ukr_fre_aze_akn_vie_owc_dgb_moo_fbf	0.0231199871736041	0.0544998698186703	0.956653819854516
352	heb_grk_ses_arw_mlt_hau_aeg_svk_aze_uzb_ven_mao_fbf_fre_nor_bsq_bul_sod_yor_mnd_bos_pol_xho_lat_ewe_cze_est_swa_bem_fin_ger_gam_geo_alb_spa_mol_krd_owc_anl_ctl_hun_cic_jav_pan_mly_jpn_knd_kor_mcd_swe_tsn_rus_tag_prs_amr_sun_cnt_glc_igb_ben_sid_por_afr_rom_ita_qcu_slo_scr_urd_akn_tig_eng_amh_ukr_bat_dut_dyu_guj_lda_ind_tha_chh_tml_bam_swt_tur_lit_hin_azi_moo_vie_wly_dgb_tsw_zul	-0.237062315306679	-0.559833183285752	0.57693917721978
353	sod_guj_ven_mcd_tig_owc_aeg_ita_tur_azi_fbf_bat_cic_lit_slo_bsq_arw_sid_lda_cnt_alb_ben_tsn_swe_akn_glc_hun_tsw_moo_est_mol_wly_geo_pan_rom_bos_grk_heb_mlt_pol_fin_bam_ind_dut_jav_jpn_knd_kor_bul_por_igb_lat_mly_nor_anl_sun_mnd_svk_dgb_ukr_amh_afr_ctl_krd_eng_qcu_prs_scr_cze_ewe_chh_rus_amr_spa_tag_hin_bem_urd_swa_mao_tha_gam_tml_dyu_ses_uzb_fre_ger_aze_yor_vie_hau_xho_swt_zul	0.131197205115378	0.308562140196117	0.758344747234919
354	anl_guj_moo_prs_tig_gam_amh_hin_azi_aze_yor_mao_tsw_lat_rom_bsq_lit_hau_igb_mnd_pan_ita_akn_fre_cic_ctl_fin_ewe_dgb_est_ger_sid_geo_glc_swe_eng_mol_amr_wly_ukr_hun_swa_bat_svk_ind_jpn_knd_kor_afr_alb_fbf_slo_mly_arw_heb_jav_cnt_krd_ses_dut_aeg_mcd_cze_bul_grk_qcu_scr_nor_rus_zul_owc_urd_mlt_spa_sun_bos_dyu_pol_ven_tag_tha_chh_tml_swt_lda_tur_ben_por_uzb_bem_vie_sod_bam_xho_tsn	0.144998077502749	0.341452289366881	0.733533409384274
355	sid_nor_dgb_pan_aeg_gam_chh_rom_uzb_aze_zul_mly_xho_alb_lit_bsq_ukr_owc_ven_mnd_mol_mcd_bam_spa_ses_bul_fin_ewe_tsw_est_prs_mlt_geo_ctl_ben_arw_urd_heb_wly_krd_hun_akn_jav_afr_ind_jpn_tml_kor_glc_fre_tsn_hin_mao_grk_amr_bat_cnt_slo_igb_bos_amh_por_pol_cze_rus_qcu_lat_swe_eng_yor_tig_svk_sod_ita_sun_ger_moo_dut_cic_tag_tha_anl_knd_dyu_bem_tur_guj_scr_azi_lda_vie_hau_fbf_swt_swa	0.258282431574739	0.607706947025268	0.544862970349548
356	mlt_lit_ewe_urd_aeg_owc_wly_pan_aze_tur_xho_sun_bem_lat_afr_bsq_slo_amr_ses_mnd_rus_arw_igb_bul_tsn_ger_hun_dgb_swa_est_spa_tig_geo_hin_alb_ita_rom_sod_sid_swe_fin_dyu_mly_scr_mao_jpn_tml_kor_nor_ctl_zul_bos_ind_mol_gam_bat_cnt_pol_bam_grk_amh_por_glc_krd_guj_qcu_fre_eng_cze_yor_hau_prs_chh_mcd_tag_svk_fbf_ukr_akn_jav_tha_heb_knd_ven_tsw_uzb_dut_ben_azi_cic_vie_anl_moo_swt_lda	0.0888453576494694	0.209152576614798	0.834786583575855
357	anl_por_dgb_dut_amr_wly_sod_bul_aze_uzb_akn_bat_bem_swe_mcd_bsq_nor_heb_ewe_cnt_rom_spa_tsw_bos_dyu_ctl_est_swt_yor_hun_mol_gam_geo_guj_eng_grk_prs_aeg_owc_urd_fin_tsn_mly_alb_jav_jpn_knd_kor_krd_pol_xho_arw_mao_fre_chh_sun_mnd_ben_igb_glc_hau_hin_cze_ger_lat_qcu_svk_ita_ukr_ven_sid_slo_amh_afr_ind_scr_swa_lit_ses_tag_tha_tig_tml_moo_bam_tur_pan_rus_azi_cic_vie_mlt_lda_fbf_zul	-1.03641678584497	-2.53458238153458	0.0129288092541975
358	hau_ben_zul_hin_amr_chh_amh_ukr_aze_tur_dgb_ind_cic_guj_scr_bsq_arw_tig_ven_cnt_pan_rom_lda_alb_yor_svk_hun_ses_tsw_est_nor_owc_geo_swe_ctl_lit_bos_wly_heb_dut_fin_fbf_sun_pol_jav_jpn_knd_kor_glc_por_dyu_ita_mly_bul_mlt_mao_mnd_krd_moo_fre_aeg_cze_mol_spa_afr_qcu_ger_eng_lat_bam_sod_grk_anl_mcd_bat_rus_bem_urd_akn_tag_tha_sid_tml_tsn_igb_azi_prs_slo_uzb_swa_vie_gam_swt_xho_ewe	0.342239695093307	0.806367290952467	0.422088340967634
359	amr_scr_fbf_ukr_chh_sod_tig_pan_azi_uzb_zul_jav_akn_ben_bul_bsq_grk_gam_xho_mnd_cze_lit_dyu_guj_tsw_urd_est_swt_tsn_hun_mol_hau_geo_alb_nor_ctl_glc_heb_mlt_rus_fin_dgb_mly_arw_tag_jpn_knd_kor_eng_lat_cic_mcd_bat_bos_owc_ind_cnt_fre_bam_swe_wly_ita_rom_por_krd_qcu_prs_svk_dut_moo_sid_ger_amh_slo_sun_afr_lda_hin_ewe_mao_tha_anl_tml_ven_ses_aze_pol_spa_tur_bem_vie_aeg_swa_yor_igb	-1.20308182532456	-2.97125796048146	0.0037745184143707
360	gam_ctl_xho_alb_sid_chh_hau_afr_uzb_aze_tsn_tag_bem_prs_ita_bsq_nor_owc_igb_cnt_glc_urd_tsw_bos_dyu_por_fin_ses_lda_hun_krd_heb_geo_svk_mol_cze_lit_sod_tig_fre_est_zul_mly_swe_ind_jpn_tml_kor_hin_rus_akn_lat_mao_ukr_amr_jav_mnd_dut_yor_slo_amh_eng_scr_grk_bul_qcu_spa_ger_rom_fbf_mlt_arw_aeg_mcd_bat_guj_dgb_pan_ewe_sun_tha_anl_knd_ven_moo_tur_pol_ben_azi_swt_vie_wly_bam_swa_cic	0.143352200842212	0.337138667398152	0.736772051328392
361	mlt_lat_ewe_eng_wly_sod_tig_mol_uzb_aze_xho_ind_zul_pol_scr_bsq_por_aeg_moo_cnt_rus_mcd_igb_nor_dgb_swe_est_dyu_swa_hun_ger_hau_geo_hin_spa_ben_grk_amh_amr_cze_fin_ses_mly_arw_jav_jpn_tml_kor_fre_guj_tsn_ctl_bat_bul_gam_tag_mnd_urd_tsw_prs_anl_pan_ukr_rom_krd_qcu_alb_dut_glc_ven_owc_ita_chh_slo_mao_bos_swt_svk_akn_sun_tha_sid_knd_bam_lda_tur_afr_lit_azi_bem_vie_heb_cic_yor_fbf	-0.683350369100165	-1.63692384399984	0.105026049695489
362	hau_por_swt_fre_chh_sod_heb_lat_tur_uzb_fbf_mao_bam_bul_pol_bsq_guj_wly_bem_mnd_rus_prs_lda_slo_yor_lit_hun_ses_cic_est_dut_sid_geo_ita_svk_glc_mol_owc_amh_afr_fin_tsw_mly_mcd_bat_jpn_tml_kor_ctl_spa_dyu_ukr_ind_ger_tig_tag_cnt_bos_igb_pan_amr_arw_rom_krd_hin_qcu_ben_alb_cze_ven_mlt_urd_gam_nor_sun_eng_swa_swe_xho_jav_tha_anl_knd_dgb_tsn_aze_grk_scr_azi_akn_vie_aeg_ewe_moo_zul	-0.746870743738775	-1.79467676933897	0.0759541044479263
363	sod_glc_fbf_ukr_chh_aeg_amr_svk_azi_uzb_dgb_mao_bam_spa_scr_bsq_alb_amh_cic_mnd_lat_pan_zul_fre_moo_bul_hun_yor_akn_fin_bos_heb_geo_krd_lit_dut_afr_anl_sid_nor_est_swa_tag_hin_sun_jpn_tml_kor_ita_mol_tsn_urd_ind_prs_mlt_jav_cnt_rom_ses_cze_wly_ger_arw_guj_mcd_qcu_slo_eng_por_lda_owc_swe_hau_grk_bat_ben_xho_rus_dyu_mly_tha_tig_knd_swt_ewe_aze_ctl_pol_tur_ven_vie_gam_tsw_igb_bem	-0.617173383817042	-1.47357198462222	0.143973670147776
364	mlt_spa_cic_pan_wly_sod_amh_slo_azi_uzb_bam_ind_igb_hin_urd_bsq_ger_sid_dgb_mnd_cze_mcd_swa_grk_xho_mol_est_yor_fbf_hun_svk_hau_geo_dut_glc_pol_bul_owc_tig_ctl_fin_zul_mly_fre_tag_jpn_knd_kor_krd_bos_ewe_ukr_sun_lat_anl_jav_cnt_ben_lda_swe_gam_por_scr_alb_afr_qcu_arw_ita_eng_tsw_heb_rom_chh_nor_mao_prs_bem_rus_tsn_bat_tha_amr_tml_swt_akn_aze_guj_lit_tur_ses_vie_aeg_moo_dyu_ven	-0.0788887149446289	-0.185960882233922	0.852880449582852
365	anl_nor_igb_svk_wly_chh_gam_prs_azi_aze_ewe_jav_ven_krd_hin_bsq_lit_amh_lda_cnt_grk_ben_xho_fre_swa_ita_hun_ses_akn_fin_alb_amr_geo_slo_pol_eng_afr_tig_sid_urd_est_moo_ind_lat_sun_jpn_knd_kor_ctl_pan_cic_dut_bat_mol_heb_mly_mnd_por_zul_rus_aeg_glc_swe_spa_bos_qcu_bul_rom_ger_dyu_mlt_arw_sod_ukr_tag_guj_bem_cze_fbf_mao_tha_owc_tml_bam_tsn_tur_mcd_scr_uzb_swt_vie_hau_yor_tsw_dgb	0.222678925659461	0.524041384641634	0.601496464235432
366	mlt_svk_swa_bos_anl_heb_aeg_glc_uzb_azi_ven_sun_bem_grk_por_bsq_urd_owc_ses_cnt_rus_alb_cic_dut_moo_ctl_fin_akn_ewe_est_fre_sod_geo_pol_spa_krd_prs_wly_chh_scr_hun_lda_mly_ger_jav_jpn_tml_kor_afr_cze_xho_arw_bat_mol_tig_tag_mnd_pan_tsw_ukr_amh_lit_ita_hin_rom_qcu_nor_guj_lat_dgb_sid_bul_gam_swe_mao_eng_tsn_slo_yor_ind_tha_hau_knd_bam_igb_tur_ben_mcd_aze_fbf_vie_amr_swt_dyu_zul	-0.214135016580569	-0.505441433403757	0.61444464682225
367	sid_ctl_zul_por_owc_amh_aeg_nor_azi_uzb_bem_tag_tsw_ita_slo_bsq_lit_wly_lda_cnt_afr_cze_ses_spa_yor_rus_est_akn_dyu_hun_mol_gam_geo_rom_ger_swe_urd_amr_anl_grk_fin_fbf_mly_pol_bat_jpn_knd_kor_pan_mcd_cic_bos_sun_prs_mlt_ind_mnd_ukr_igb_scr_heb_guj_alb_svk_arw_qcu_bul_glc_krd_tsn_sod_dut_tig_ben_jav_fre_xho_hin_ewe_mao_tha_chh_tml_bam_moo_tur_lat_eng_aze_swt_vie_hau_swa_dgb_ven	-0.491181668118875	-1.16910515125097	0.245349115396426
368	aeg_slo_xho_eng_wly_hau_sod_bul_aze_azi_ven_tag_ewe_mcd_prs_bsq_ita_owc_igb_cnt_alb_lat_moo_grk_tsn_guj_fin_ses_bam_hun_pol_sid_geo_arw_fre_ger_pan_tig_anl_por_est_bem_mly_svk_ind_jpn_knd_kor_krd_dut_cic_lit_jav_mol_heb_bat_mnd_nor_tsw_ctl_gam_hin_bos_cze_ukr_qcu_ben_urd_rom_swt_amr_swe_chh_afr_mao_glc_dgb_scr_zul_sun_tha_mlt_tml_dyu_lda_uzb_rus_spa_tur_akn_vie_amh_yor_fbf_swa	-0.167446514947378	-0.394836041592832	0.693867980358632
369	amh_hin_ven_bul_gam_amr_aeg_cze_uzb_azi_moo_tag_swa_alb_ukr_bsq_ctl_chh_tsw_cnt_swe_dut_dgb_lat_swt_fre_est_ses_cic_hun_eng_hau_geo_urd_afr_scr_ita_tig_owc_prs_fin_bem_bat_ger_sun_jpn_tml_kor_bos_slo_akn_rom_mly_nor_heb_mao_mnd_rus_dyu_grk_anl_pol_arw_por_pan_qcu_glc_mol_mcd_yor_sid_krd_sod_ben_jav_spa_tsn_svk_zul_ind_tha_mlt_knd_igb_xho_tur_lit_guj_aze_bam_vie_wly_lda_fbf_ewe	0.291173151942742	0.6861817121906	0.494305720776441
370	mlt_arw_tsw_grk_chh_wly_amr_slo_aze_azi_yor_ind_fbf_swe_lat_bsq_scr_gam_moo_cnt_ita_fre_ewe_mol_igb_rom_est_swt_dgb_hun_prs_sid_geo_alb_afr_pol_ben_sod_heb_nor_fin_bam_tag_hin_sun_jpn_knd_kor_ger_spa_zul_pan_mly_mcd_owc_bat_mnd_urd_ven_bos_tig_ctl_ukr_lit_eng_qcu_dut_svk_krd_dyu_aeg_rus_amh_por_jav_cze_swa_bul_akn_mao_tha_hau_tml_lda_tsn_tur_glc_guj_uzb_bem_vie_anl_ses_xho_cic	-0.509798118114813	-1.21450032769912	0.227631533076481
371	chh_cze_ven_pan_sid_wly_anl_glc_uzb_aze_ses_sun_lda_bos_arw_bsq_ben_amr_ewe_cnt_mcd_rus_bem_slo_swa_scr_fin_dgb_cic_est_svk_tig_geo_spa_ctl_urd_pol_gam_aeg_prs_hun_bam_mao_hin_ind_jpn_tml_kor_bul_swe_tsn_ukr_jav_mol_mlt_tag_mnd_ita_fbf_eng_amh_fre_krd_lit_nor_qcu_ger_alb_lat_akn_heb_guj_hau_por_bat_dut_igb_grk_yor_mly_tha_owc_knd_zul_moo_azi_rom_afr_tur_tsw_vie_sod_xho_swt_dyu	-0.23302053830719	-0.550101130027117	0.583568812219315
372	amh_svk_dgb_pan_heb_tig_wly_grk_uzb_aze_bem_tag_igb_swe_nor_bsq_dut_amr_fbf_cnt_mcd_ita_swa_scr_dyu_glc_hun_ven_zul_est_rom_sid_geo_por_ger_urd_ctl_aeg_hau_cze_fin_lda_ind_bos_mao_jpn_knd_kor_arw_ben_swt_spa_mly_fre_gam_sun_mnd_krd_cic_prs_owc_ukr_rus_lat_bul_qcu_alb_eng_hin_ewe_sod_lit_anl_afr_bat_mol_akn_slo_moo_jav_tha_mlt_tml_bam_tsn_tur_guj_pol_azi_tsw_vie_chh_yor_ses_xho	-0.3310026169393	-0.783911999252553	0.435083773029385
373	amh_pan_tsn_dut_sid_amr_aeg_krd_azi_tur_moo_sun_igb_lat_nor_bsq_rom_sod_lda_cnt_prs_afr_bem_fre_akn_slo_hun_tsw_bam_fin_rus_heb_geo_bul_lit_mcd_ben_tig_owc_arw_est_zul_jav_ger_mao_jpn_knd_kor_spa_grk_xho_swe_tag_svk_hau_mly_mnd_bos_dgb_ukr_wly_mol_ctl_glc_ita_qcu_pol_por_hin_fbf_mlt_guj_chh_cze_ind_alb_swa_eng_yor_bat_tha_anl_tml_ewe_cic_uzb_urd_scr_aze_dyu_vie_gam_ses_ven_swt	-0.399467130688825	-0.946424148100283	0.346384896193214
374	hau_ukr_cic_alb_mlt_anl_sod_dut_azi_tur_swt_ind_ewe_pol_urd_bsq_swe_amh_bem_mnd_prs_por_tsn_arw_ses_lat_fin_ven_moo_est_bul_wly_geo_bos_fre_nor_spa_aeg_tig_ger_hun_dyu_mly_mcd_jav_jpn_tml_kor_pan_hin_akn_afr_mao_rom_chh_bat_cnt_ita_zul_glc_owc_grk_ctl_krd_mol_qcu_scr_lit_rus_dgb_amr_svk_gam_eng_tag_guj_igb_slo_yor_sun_tha_sid_knd_swa_lda_uzb_cze_ben_aze_fbf_vie_heb_tsw_xho_bam	-0.315358373612751	-0.746227371726182	0.457412259746281
375	anl_rus_fbf_grk_mlt_chh_hau_mcd_aze_azi_bem_bat_ewe_rom_ger_bsq_ben_gam_swt_mnd_lat_dut_zul_ita_swa_svk_fin_moo_bam_est_krd_sid_geo_bul_pol_bos_fre_wly_heb_ukr_hun_yor_mly_scr_ind_jpn_tml_kor_hin_lit_cic_slo_tag_prs_aeg_mao_cnt_swe_dyu_pan_amh_ctl_por_cze_arw_qcu_alb_afr_urd_ven_tig_nor_sod_guj_sun_mol_tsn_spa_igb_jav_tha_owc_knd_lda_tsw_uzb_glc_eng_tur_xho_vie_amr_ses_akn_dgb	-0.030996963919306	-0.0729911113142489	0.94196994666273
376	owc_por_yor_urd_amh_gam_chh_pan_aze_tur_ven_jav_lda_krd_prs_bsq_dut_wly_ses_mnd_nor_swe_tsn_ita_moo_pol_est_tsw_bam_hun_ctl_tig_geo_rom_glc_eng_lat_aeg_sid_ukr_fin_akn_sun_slo_ind_jpn_knd_kor_guj_bos_fbf_alb_tag_hin_hau_mly_cnt_ben_bem_grk_sod_spa_fre_lit_rus_qcu_arw_ger_svk_dgb_anl_mol_mlt_cze_mao_afr_swa_scr_dyu_bat_tha_amr_tml_zul_ewe_uzb_bul_mcd_azi_swt_vie_heb_igb_xho_cic	0.260544234240384	0.614440583756871	0.540424546094134
377	gam_grk_fbf_alb_tig_owc_heb_hin_azi_tur_swa_sun_igb_lit_lat_bsq_krd_amr_bem_cnt_rus_eng_swt_svk_zul_bul_fin_bam_ses_hun_pol_aeg_geo_fre_por_cze_dut_amh_hau_ita_est_tsw_tag_afr_mly_jpn_knd_kor_ctl_spa_lda_rom_mao_arw_chh_bat_mnd_urd_cic_pan_sid_mol_guj_nor_prs_qcu_ben_bos_scr_akn_wly_glc_sod_slo_ind_ger_tsn_swe_dyu_jav_tha_anl_tml_moo_yor_aze_mcd_ukr_uzb_ewe_vie_mlt_ven_xho_dgb	-0.45146626453725	-1.07138469200564	0.286769010792847
378	aeg_pan_xho_ben_sid_owc_chh_prs_uzb_aze_fbf_sun_moo_mol_ita_bsq_alb_heb_lda_cnt_svk_rus_tsw_bos_ses_eng_fin_bam_swt_est_rom_tig_geo_dut_ger_slo_arw_gam_hau_lit_hun_tsn_tag_nor_jav_jpn_knd_kor_guj_krd_zul_mcd_mao_pol_amr_ind_mnd_swe_ven_spa_amh_bul_cze_hin_ctl_qcu_urd_ukr_por_ewe_anl_lat_sod_afr_bat_glc_dyu_scr_swa_mly_tha_wly_tml_dgb_igb_azi_fre_grk_tur_cic_vie_mlt_akn_yor_bem	-0.0701127589114165	-0.165108572330812	0.869216890187458
379	heb_svk_ewe_mol_mlt_sod_aeg_urd_tur_aze_dgb_ind_fbf_eng_bos_bsq_cze_amr_bem_mnd_ben_scr_moo_prs_cic_rus_fin_ses_lda_hun_alb_chh_geo_pol_fre_arw_hin_tig_amh_afr_est_tsn_sun_pan_tag_jpn_tml_kor_slo_spa_dyu_ukr_mao_rom_hau_jav_cnt_swe_swt_ger_wly_grk_lat_por_mcd_qcu_bul_nor_dut_yor_gam_guj_sid_ctl_bat_ita_bam_glc_ven_mly_tha_anl_knd_xho_igb_azi_krd_lit_uzb_swa_vie_owc_tsw_akn_zul	-1.31537499198204	-3.27301710704015	0.00149447902795077
380	owc_rus_dgb_pol_wly_gam_amr_bos_azi_uzb_ven_tag_ses_nor_rom_bsq_fre_amh_moo_mnd_krd_eng_yor_arw_bem_slo_fin_lda_swa_hun_ger_chh_geo_grk_alb_bul_hin_hau_sod_cze_est_xho_jav_dut_mao_jpn_tml_kor_afr_swe_dyu_mol_sun_ukr_mlt_ind_cnt_urd_zul_pan_heb_por_ctl_svk_mcd_qcu_ita_ben_lat_bam_anl_guj_tig_lit_bat_scr_igb_prs_cic_mly_tha_sid_knd_ewe_akn_tur_spa_glc_aze_swt_vie_aeg_fbf_tsn_tsw	0.293879712792066	0.693424758683951	0.489771279250564
381	sod_urd_dgb_spa_hau_chh_amh_swe_aze_uzb_lda_ind_yor_pan_ita_bsq_glc_heb_ven_mnd_cze_rus_fbf_guj_tsn_arw_est_ewe_dyu_hun_pol_sid_geo_krd_prs_bos_rom_gam_amr_lat_fin_moo_mao_mol_bat_jpn_knd_kor_grk_alb_bem_ctl_tag_por_wly_jav_cnt_ger_tsw_dut_owc_scr_nor_afr_bul_qcu_svk_ukr_ben_xho_tig_eng_anl_slo_mly_fre_akn_hin_ses_sun_tha_mlt_tml_swa_bam_tur_mcd_lit_azi_swt_vie_aeg_igb_cic_zul	-0.283352990884233	-0.670584447705726	0.504147221711378
382	tig_glc_zul_arw_aeg_heb_chh_mcd_uzb_azi_swt_tag_ses_ger_rom_bsq_bos_amh_akn_mnd_eng_alb_ewe_dut_dgb_grk_hun_tsn_dyu_est_swe_owc_geo_guj_svk_scr_ben_gam_sid_lat_fin_fbf_sun_por_mly_jpn_knd_kor_ita_pol_moo_urd_ind_fre_sod_jav_cnt_spa_cic_ctl_mlt_afr_bul_nor_cze_qcu_krd_slo_ukr_bam_amr_pan_anl_rus_bat_lit_swa_prs_tsw_mao_tha_hau_tml_bem_yor_aze_hin_mol_tur_ven_vie_wly_igb_xho_lda	0.718451490914516	1.69989417890844	0.0924931573438622
383	heb_ger_swt_prs_amr_sod_tig_mol_tur_aze_zul_tag_dgb_guj_ben_bsq_afr_amh_akn_cnt_glc_bos_ven_por_yor_nor_est_bam_swa_fin_ctl_owc_geo_spa_bul_fre_arw_aeg_sid_swe_hun_cic_sun_dut_jav_jpn_tml_kor_pan_ukr_lda_svk_bat_grk_hau_mao_mnd_rom_xho_lat_anl_cze_rus_krd_hin_qcu_lit_pol_slo_tsw_mlt_alb_wly_mcd_ind_eng_dyu_urd_fbf_mly_tha_chh_knd_bem_moo_uzb_ita_scr_azi_igb_vie_gam_ewe_tsn_ses	0.454396805119628	1.07113146784371	0.286882235906092
384	anl_glc_ven_afr_mlt_aeg_heb_urd_tur_aze_bam_jav_moo_lat_lit_bsq_cze_hau_ses_cnt_ben_spa_xho_guj_yor_mcd_fin_dgb_lda_hun_scr_sod_geo_eng_pan_pol_ctl_amr_gam_rom_est_ewe_bat_krd_ind_jpn_knd_kor_grk_ger_igb_alb_tag_bul_chh_mao_mnd_ita_akn_svk_tig_rus_fre_dut_swe_qcu_arw_nor_bos_swa_amh_prs_sid_hin_mly_slo_swt_por_zul_sun_tha_owc_tml_dyu_tsn_uzb_mol_ukr_azi_cic_vie_wly_tsw_bem_fbf	-0.918342263218131	-2.23119002903241	0.0280718074319528
385	sid_slo_swa_swe_gam_amr_sod_guj_aze_uzb_ses_jav_fbf_por_lit_bsq_arw_anl_ven_cnt_ukr_alb_bem_scr_tsw_eng_fin_igb_dyu_est_afr_chh_geo_cze_svk_grk_rom_heb_mlt_bul_hun_lda_bat_fre_tag_jpn_tml_kor_spa_dut_zul_ger_mly_glc_amh_sun_mnd_urd_akn_lat_tig_mcd_mol_ita_ctl_qcu_rus_ben_pan_yor_owc_bos_hau_prs_mao_pol_xho_nor_bam_ind_tha_wly_knd_dgb_moo_tur_krd_hin_azi_ewe_vie_aeg_cic_swt_tsn	-0.243831603721413	-0.576551474473749	0.565635346620943
386	wly_ben_moo_guj_hau_sid_chh_spa_azi_uzb_swt_bat_ven_lit_ctl_bsq_dut_sod_igb_cnt_urd_glc_dgb_arw_tsw_alb_hun_zul_ewe_fin_por_mlt_geo_swe_pol_cze_fre_heb_gam_rom_est_bem_mly_ger_jav_jpn_tml_kor_lat_nor_akn_krd_sun_svk_amr_tag_mnd_slo_swa_mcd_aeg_hin_grk_scr_pan_qcu_prs_eng_ukr_tsn_anl_bul_owc_bos_ind_afr_ses_rus_lda_mao_tha_amh_knd_cic_bam_tur_mol_ita_aze_xho_vie_tig_fbf_yor_dyu	0.943438392386981	2.25506378570504	0.02647511701129
387	anl_slo_bam_lit_wly_hau_sid_ctl_azi_uzb_lda_jav_dgb_pol_rus_bsq_dut_amr_ses_cnt_hin_swe_yor_scr_moo_afr_fin_tsw_swt_est_ben_sod_geo_ita_pan_guj_mcd_mlt_aeg_spa_hun_ven_sun_rom_bat_jpn_tml_kor_arw_glc_cic_svk_tag_fre_gam_ind_mnd_krd_bem_por_heb_lat_cze_mol_bos_qcu_ger_alb_grk_ewe_owc_urd_tig_prs_mao_nor_swa_bul_tsn_mly_tha_amh_knd_zul_dyu_tur_eng_ukr_aze_fbf_vie_chh_xho_igb_akn	-1.0753499130278	-2.63426432481157	0.00987680256184564
388	gam_glc_tsn_spa_owc_hau_chh_por_aze_azi_ven_sun_yor_pan_scr_bsq_krd_wly_swt_mnd_fre_hin_dyu_lat_tsw_pol_hun_bem_xho_est_lit_tig_geo_svk_ben_swe_prs_aeg_sid_bul_fin_dgb_mly_urd_mao_jpn_tml_kor_ukr_nor_akn_rus_tag_arw_mlt_jav_cnt_guj_zul_rom_amh_ctl_slo_grk_ita_qcu_ger_cze_bos_lda_heb_eng_sod_alb_ind_mcd_fbf_mol_bam_bat_tha_amr_knd_ses_swa_uzb_afr_dut_tur_moo_vie_anl_ewe_igb_cic	0.354500955093766	0.836886890983859	0.404801510918569
389	anl_lit_tsn_swe_wly_amh_mlt_prs_aze_azi_cic_tag_swt_bul_ukr_bsq_urd_owc_ven_cnt_pol_guj_yor_ger_akn_grk_hun_ewe_tsw_fin_krd_hau_geo_mcd_ben_rus_hin_tig_heb_fre_est_dgb_sun_afr_ind_jpn_tml_kor_dut_ctl_bem_scr_mly_cze_sid_jav_mnd_arw_dyu_eng_sod_slo_svk_mol_bos_qcu_lat_por_nor_moo_gam_pan_chh_alb_mao_glc_zul_spa_xho_bat_tha_amr_knd_swa_bam_uzb_rom_ita_tur_igb_vie_aeg_fbf_ses_lda	-1.08987380982755	-2.67366239567157	0.00886238556692223
390	mlt_urd_dyu_lit_chh_sod_aeg_svk_azi_uzb_zul_ind_fbf_swe_cze_bsq_glc_owc_bam_cnt_ben_mcd_tsw_pan_swa_ctl_hun_xho_dgb_fin_guj_wly_geo_pol_scr_eng_bos_anl_hau_krd_est_swt_jav_mol_mao_jpn_knd_kor_hin_bul_akn_ger_bat_prs_tig_tag_mnd_por_yor_spa_amh_fre_nor_ita_ukr_qcu_lat_rom_arw_tsn_gam_grk_amr_afr_mly_dut_cic_slo_bem_sun_tha_sid_tml_ven_ses_aze_rus_alb_tur_igb_vie_heb_moo_lda_ewe	-0.654751922559761	-1.56571158008619	0.120812646548547
391	mlt_afr_akn_ger_tig_amh_sod_pan_aze_uzb_zul_bat_fbf_spa_swe_bsq_svk_chh_xho_cnt_ita_mol_tsn_fre_bem_alb_hun_moo_swt_fin_por_amr_geo_lit_lat_rus_ukr_gam_aeg_eng_est_dyu_mao_pol_sun_jpn_tml_kor_nor_slo_ewe_dut_mly_urd_hau_jav_mnd_cze_cic_ben_heb_prs_bos_hin_grk_qcu_scr_ctl_krd_yor_owc_arw_anl_bul_ind_glc_lda_rom_ses_tag_tha_wly_knd_igb_ven_azi_guj_mcd_tur_tsw_vie_sid_dgb_swa_bam	-0.0489701487735479	-0.115294521637228	0.908460255273923
392	sid_grk_xho_hin_heb_chh_owc_mcd_uzb_tur_tsw_ind_swa_pol_dut_bsq_eng_gam_igb_mnd_lat_urd_tsn_rus_cic_glc_hun_yor_swt_fin_scr_aeg_geo_cze_prs_afr_alb_hau_amh_ger_est_lda_jav_ita_mao_jpn_tml_kor_nor_arw_ewe_fre_tag_guj_amr_mly_cnt_lit_zul_slo_mlt_bul_mol_ben_swe_qcu_bos_pan_spa_dgb_tig_por_wly_krd_sun_ukr_bem_ctl_moo_bat_tha_sod_knd_bam_fbf_azi_rom_svk_aze_ses_vie_anl_dyu_akn_ven	-0.039779947371971	-0.0939442133543464	0.925355574289779
393	amr_svk_ven_por_hau_chh_sid_dut_aze_azi_cic_sun_ses_fre_ita_bsq_cze_mlt_tsn_cnt_glc_krd_bem_ben_dyu_alb_fin_dgb_swa_hun_lit_amh_geo_slo_prs_mol_spa_sod_aeg_ctl_est_fbf_mly_hin_mao_jpn_tml_kor_scr_ger_yor_ukr_bat_eng_owc_jav_mnd_mcd_xho_grk_gam_urd_swe_bos_nor_qcu_rom_guj_lat_igb_heb_bul_tig_rus_tag_pan_ewe_afr_bam_ind_tha_anl_knd_moo_akn_uzb_arw_pol_tur_tsw_vie_wly_swt_zul_lda	-0.579976776087159	-1.38336973308924	0.169863386615671
394	amr_alb_ses_arw_owc_sid_heb_swe_tur_aze_lda_sun_bam_ita_guj_bsq_fre_sod_akn_cnt_rus_bul_cic_glc_tsw_slo_fin_tsn_ewe_hun_krd_wly_geo_spa_lat_mol_mcd_hau_chh_grk_est_moo_jav_ctl_mao_jpn_knd_kor_scr_urd_igb_afr_bat_ben_amh_ind_mnd_pan_dyu_ukr_mlt_bos_nor_eng_lit_qcu_ger_hin_cze_swt_gam_dut_tig_rom_mly_pol_fbf_por_yor_tag_tha_anl_tml_xho_dgb_uzb_svk_prs_azi_zul_vie_aeg_ven_swa_bem	-1.01966748723666	-2.4927666385107	0.0144442347205755
395	heb_grk_lda_lit_aeg_sod_amh_pol_aze_azi_yor_sun_swt_fre_guj_bsq_prs_tig_akn_cnt_ger_mcd_zul_ben_cic_alb_hun_moo_bem_fin_cze_hau_geo_swe_ctl_glc_pan_anl_amr_nor_est_fbf_bat_bul_tag_jpn_knd_kor_arw_spa_bam_scr_jav_lat_sid_ind_mnd_eng_ewe_ita_chh_bos_afr_krd_ukr_qcu_rus_urd_dut_dyu_owc_por_wly_rom_mao_hin_ses_slo_tsn_mly_tha_gam_tml_ven_xho_uzb_svk_mol_tur_swa_vie_mlt_igb_dgb_tsw	-1.1018203234535	-2.71495930559274	0.0079014388876095
396	sid_ita_tsn_mol_sod_aeg_tig_ukr_uzb_tur_lda_mly_fbf_glc_ger_bsq_eng_anl_igb_cnt_afr_alb_akn_bos_cic_por_hun_bam_swt_fin_grk_heb_geo_bul_prs_nor_rus_chh_owc_swe_est_dyu_ind_pol_jav_jpn_tml_kor_dut_hin_xho_spa_bat_scr_hau_sun_mnd_lit_dgb_ctl_wly_arw_slo_cze_lat_qcu_urd_ben_fre_bem_mlt_mcd_amh_rom_mao_svk_ses_pan_swa_tag_tha_amr_knd_moo_zul_aze_krd_guj_azi_ewe_vie_gam_yor_tsw_ven	-0.618441069524448	-1.47856617069459	0.142635380271595
397	heb_por_bem_hin_chh_hau_sod_prs_aze_uzb_zul_jav_igb_svk_spa_bsq_glc_sid_swa_cnt_ukr_nor_tsw_guj_bam_alb_hun_ewe_lda_est_urd_amr_geo_krd_fre_lit_ben_mlt_gam_swe_fin_ses_ind_pol_mly_jpn_tml_kor_grk_afr_xho_scr_mao_ctl_aeg_tag_mnd_ita_moo_eng_tig_dut_ger_cze_slo_qcu_pan_bul_mol_yor_owc_arw_anl_mcd_sun_rus_akn_rom_swt_bat_tha_amh_knd_cic_dyu_azi_bos_lat_tur_fbf_vie_wly_ven_dgb_tsn	0.140338171936377	0.330305170773933	0.741912318366126
398	mlt_guj_swa_ben_owc_amh_wly_scr_uzb_azi_xho_mly_cic_ger_mol_bsq_swe_chh_dyu_mnd_hin_bos_swt_ita_ven_urd_fin_dgb_lda_est_bul_anl_geo_pol_ctl_cze_lat_sod_tig_pan_hun_fbf_ind_por_sun_jpn_tml_kor_mcd_slo_bam_rom_tag_rus_aeg_mao_cnt_lit_ses_arw_heb_svk_eng_nor_glc_qcu_krd_alb_afr_bem_hau_grk_gam_prs_jav_fre_tsw_spa_tsn_bat_tha_sid_knd_yor_igb_tur_ukr_dut_aze_akn_vie_amr_ewe_moo_zul	0.349431961159555	0.823732776037952	0.412198879623729
399	tig_alb_bem_ben_heb_chh_sid_urd_azi_aze_yor_bat_cic_krd_nor_bsq_guj_owc_xho_mnd_ctl_cze_ewe_spa_ven_scr_fin_zul_lda_hun_arw_amh_geo_lit_ukr_pan_dut_gam_sod_pol_est_igb_ind_mcd_mly_jpn_knd_kor_bos_eng_bam_glc_sun_bul_amr_mao_cnt_mol_swa_grk_hau_rom_slo_por_ita_qcu_fre_rus_afr_ses_mlt_hin_wly_lat_jav_prs_swt_swe_tsn_tag_tha_aeg_tml_moo_akn_uzb_svk_ger_tur_fbf_vie_anl_dgb_dyu_tsw	-0.0200366360514428	-0.0471900487677543	0.962462948533958
400	amr_ben_ses_lat_anl_owc_aeg_lit_uzb_azi_fbf_bat_zul_svk_bos_bsq_cze_tig_bem_mnd_arw_urd_swa_ukr_swt_nor_est_ewe_tsw_fin_ger_mlt_geo_grk_alb_hin_rus_wly_amh_pan_hun_xho_ind_swe_sun_jpn_tml_kor_scr_ctl_moo_krd_mly_pol_chh_tag_cnt_rom_bam_afr_sid_fre_glc_dut_eng_qcu_prs_slo_spa_tsn_hau_mcd_sod_ita_mao_mol_cic_guj_lda_jav_tha_heb_knd_yor_dyu_tur_bul_por_aze_ven_vie_gam_dgb_akn_igb	-0.0114209313417749	-0.0268739377939319	0.978617863452622
401	mlt_glc_cic_krd_sid_amr_heb_lat_tur_aze_ses_sun_xho_ctl_por_bsq_svk_tig_ewe_mnd_pol_prs_fbf_nor_yor_dut_fin_zul_dgb_hun_ita_gam_geo_mol_grk_arw_swe_hau_chh_ukr_est_ven_tag_fre_jav_jpn_knd_kor_alb_mcd_tsw_hin_mao_spa_owc_mly_cnt_pan_lda_afr_wly_slo_bul_eng_lit_qcu_ger_bos_urd_bam_sod_scr_aeg_guj_ind_ben_swa_cze_dyu_bat_tha_anl_tml_akn_moo_azi_rom_rus_uzb_tsn_vie_amh_swt_bem_igb	-0.276604905467984	-0.653459610299571	0.515072410703697
402	heb_mol_fbf_lat_mlt_amr_wly_lit_azi_tur_zul_mao_bem_pan_ger_bsq_pol_chh_bam_mnd_arw_bul_cic_rom_tsw_glc_est_xho_ven_fin_guj_tig_geo_dut_ukr_slo_prs_owc_hau_ita_hun_ewe_jav_mcd_mly_jpn_knd_kor_por_swe_dyu_afr_ind_nor_aeg_tag_cnt_hin_moo_krd_sod_svk_scr_rus_alb_qcu_ctl_grk_eng_ses_sid_urd_gam_bos_sun_fre_dgb_ben_tsn_bat_tha_amh_tml_lda_akn_uzb_spa_cze_aze_yor_vie_anl_swa_swt_igb	0.579600663934842	1.36766080348231	0.174714277966609
403	amh_glc_xho_nor_anl_mlt_wly_arw_tur_aze_swt_tag_akn_afr_cze_bsq_rus_chh_zul_cnt_grk_lat_cic_mol_bam_guj_est_moo_dyu_hun_fre_heb_geo_rom_pol_ben_bul_amr_sod_ctl_fin_ewe_sun_ita_mly_jpn_tml_kor_hin_eng_tsn_urd_bat_scr_owc_jav_mnd_mcd_igb_bos_hau_svk_por_lit_krd_qcu_slo_ger_alb_dgb_aeg_pan_sid_prs_mao_spa_swa_swe_ven_ind_tha_tig_knd_yor_fbf_azi_ukr_dut_uzb_lda_vie_gam_bem_ses_tsw	0.339525300229159	0.800085352892015	0.425700368836181
404	sod_ger_tsn_guj_aeg_owc_amr_urd_uzb_tur_lda_tag_swa_pol_slo_bsq_krd_amh_ses_cnt_spa_ukr_zul_pan_bam_ben_fin_dyu_tsw_est_rus_heb_geo_dut_bos_hin_lit_wly_hau_rom_hun_dgb_ind_fre_mao_jpn_knd_kor_eng_lat_fbf_ctl_bat_bul_tig_jav_mnd_svk_igb_nor_sid_grk_arw_mcd_scr_qcu_cze_por_ita_swt_anl_mol_gam_afr_sun_swe_moo_alb_cic_mly_tha_chh_tml_xho_ven_azi_glc_prs_aze_yor_vie_mlt_akn_ewe_bem	-0.538176863063196	-1.28304090346237	0.202665997229125
405	wly_guj_ewe_ben_amr_tig_aeg_svk_aze_tur_moo_sun_ses_eng_rom_bsq_cze_owc_swa_mnd_lat_dut_xho_por_lda_mcd_est_akn_swt_fin_hin_sod_geo_glc_pan_rus_ukr_chh_anl_lit_hun_yor_jav_swe_ind_jpn_knd_kor_nor_ita_bem_ctl_tag_bul_gam_mly_cnt_ger_bam_alb_heb_prs_afr_fre_scr_qcu_urd_grk_bos_ven_hau_mol_sid_arw_mao_pol_zul_krd_tsw_bat_tha_mlt_tml_tsn_cic_uzb_slo_spa_azi_dgb_vie_amh_igb_dyu_fbf	-0.737168665003238	-1.77351025115297	0.0794176355370286
406	heb_prs_swt_grk_owc_chh_aeg_ctl_uzb_azi_bem_tag_tsn_nor_glc_bsq_dut_tig_lda_mnd_svk_lit_fbf_cze_bam_alb_fin_yor_xho_hun_bul_amh_geo_guj_mol_spa_pol_mlt_sod_lat_est_igb_jav_krd_bat_jpn_tml_kor_hin_mcd_ewe_rom_mly_eng_gam_mao_cnt_ger_zul_swe_sid_ben_rus_bos_ita_qcu_slo_urd_pan_dyu_wly_por_amr_scr_sun_fre_cic_ukr_ses_ind_tha_anl_knd_moo_dgb_tur_afr_arw_aze_tsw_vie_hau_akn_swa_ven	-0.718711694576088	-1.7249711229971	0.0878544989296131
407	aeg_glc_moo_prs_amr_hau_heb_arw_azi_aze_ses_ind_bam_nor_alb_bsq_ita_chh_igb_mnd_urd_scr_cic_fre_tsw_rus_hun_akn_ewe_fin_eng_gam_geo_bos_por_ctl_grk_mlt_tig_afr_est_xho_mly_ger_sun_jpn_knd_kor_lit_ben_zul_pol_mao_ukr_amh_tag_cnt_pan_fbf_slo_owc_spa_hin_cze_swe_qcu_mol_lat_bul_swa_sod_rom_wly_mcd_jav_guj_yor_svk_lda_bat_tha_anl_tml_dyu_ven_tur_krd_dut_uzb_bem_vie_sid_dgb_swt_tsn	-0.218961405120648	-0.516879676296885	0.606467213474824
408	heb_afr_lda_pol_sod_amr_mlt_bos_tur_uzb_cic_mao_swa_glc_rus_bsq_guj_amh_yor_mnd_fre_scr_dyu_rom_bam_mcd_hun_ses_igb_fin_ger_chh_geo_cze_prs_pan_nor_hau_aeg_dut_est_dgb_ind_ben_tag_jpn_tml_kor_grk_ctl_tsw_arw_jav_slo_tig_bat_cnt_swe_ewe_mol_wly_ukr_lat_ita_bul_qcu_eng_alb_spa_fbf_gam_lit_owc_hin_sun_urd_swt_por_tsn_mly_tha_anl_knd_moo_xho_azi_svk_krd_aze_zul_vie_sid_bem_ven_akn	-1.00726809067672	-2.45433044486615	0.0159755916405243
409	sid_prs_dyu_alb_tig_gam_amh_grk_tur_uzb_lda_sun_moo_afr_lit_bsq_slo_aeg_fbf_cnt_pan_spa_yor_nor_bem_glc_est_ven_tsw_hun_guj_heb_geo_ctl_mol_ger_pol_chh_hau_bos_fin_ewe_mly_rus_jav_jpn_tml_kor_ben_rom_igb_dut_ind_svk_amr_mao_mnd_arw_xho_lat_anl_por_swe_hin_cze_qcu_ita_ukr_mcd_ses_wly_krd_mlt_fre_tag_scr_swt_eng_cic_bat_tha_owc_knd_bam_swa_aze_urd_bul_azi_akn_vie_sod_tsn_dgb_zul	-0.375325465072264	-0.890339304379032	0.375581205471456
410	heb_glc_swt_slo_gam_amh_sod_afr_aze_uzb_moo_mao_bam_arw_ukr_bsq_ben_hau_swa_mnd_lat_rus_xho_spa_dyu_rom_est_zul_bem_fin_bul_anl_geo_lit_prs_svk_mcd_wly_aeg_dut_hun_ven_ind_urd_sun_jpn_tml_kor_guj_nor_yor_pol_mly_mol_chh_tag_cnt_eng_tsw_fre_sid_cze_swe_grk_krd_qcu_por_alb_bos_cic_mlt_ctl_tig_ita_bat_scr_ewe_hin_ses_jav_tha_owc_knd_akn_lda_azi_pan_ger_tur_tsn_vie_amr_igb_fbf_dgb	-0.951812234095297	-2.31497893534785	0.0228141879884875
411	aeg_mcd_ses_rus_sid_anl_mlt_slo_tur_azi_swa_mao_swt_dut_mol_bsq_krd_sod_dgb_mnd_por_svk_xho_arw_zul_fre_est_tsw_bam_hun_ger_heb_geo_alb_nor_lat_grk_chh_owc_rom_fin_ven_mly_bos_tag_jpn_knd_kor_pol_lit_yor_bul_jav_ctl_amh_ind_cnt_hin_tsn_guj_wly_scr_swe_urd_spa_qcu_pan_afr_ben_moo_tig_glc_gam_eng_bat_cze_lda_ukr_ewe_sun_tha_amr_tml_cic_akn_aze_prs_ita_uzb_dyu_vie_hau_bem_fbf_igb	-0.873575708470323	-2.1096760518267	0.0375720016450797
412	chh_alb_bem_lat_hau_mlt_owc_ita_tur_aze_akn_jav_tsw_pol_eng_bsq_pan_amr_ven_cnt_ukr_prs_zul_mcd_dyu_dut_fin_moo_tsn_hun_hin_tig_geo_afr_rus_por_glc_sod_anl_swe_est_swt_mao_ger_bat_jpn_tml_kor_grk_krd_fbf_ctl_mly_ben_wly_ind_mnd_slo_bam_scr_aeg_urd_bul_fre_lit_qcu_arw_svk_mol_cic_heb_spa_gam_rom_sun_guj_igb_nor_xho_tag_tha_amh_knd_yor_swa_uzb_cze_bos_azi_dgb_vie_sid_ewe_lda_ses	-0.640967465752109	-1.53383651198708	0.128464899970465
413	sod_mcd_ewe_pan_wly_chh_gam_arw_azi_aze_cic_bat_xho_cze_ben_bsq_glc_amh_lda_mnd_urd_eng_tsn_spa_dgb_ger_fin_tsw_bam_hun_por_heb_geo_grk_prs_bul_ctl_tig_mlt_rom_est_fbf_mly_guj_ind_jpn_knd_kor_hin_pol_zul_scr_sun_lat_aeg_mao_cnt_fre_akn_krd_amr_svk_nor_bos_afr_qcu_rus_slo_swe_dyu_owc_ita_sid_lit_tag_ukr_bem_alb_ven_jav_tha_anl_tml_yor_moo_tur_mol_dut_uzb_swt_vie_hau_swa_ses_igb	-0.142506112938988	-0.336119505160956	0.737537929237893
414	anl_afr_yor_urd_chh_amh_amr_fre_azi_aze_ses_jav_bam_glc_por_bsq_ukr_sod_moo_mnd_krd_nor_akn_dut_swa_spa_hun_swt_fbf_est_swe_aeg_geo_scr_bos_pol_rom_hau_tig_slo_fin_bem_tag_lit_mly_jpn_knd_kor_mcd_rus_dyu_arw_ind_ctl_heb_sun_cnt_cze_igb_hin_mlt_bul_lat_ger_alb_qcu_ben_ita_mol_zul_owc_guj_wly_pan_mao_grk_tsw_svk_ven_bat_tha_sid_tml_lda_xho_tur_eng_prs_uzb_dgb_vie_gam_ewe_cic_tsn	-0.12153999141828	-0.286529119443897	0.775110241050243
415	sid_urd_tsw_hin_amh_amr_sod_ger_azi_aze_swa_tag_ewe_scr_lat_bsq_ukr_heb_bam_mnd_rom_slo_bem_nor_igb_glc_hun_dyu_swt_est_afr_mlt_geo_pol_mcd_eng_pan_chh_anl_bul_fin_cic_ind_ita_bat_jpn_tml_kor_dut_guj_xho_fre_jav_arw_hau_sun_cnt_swe_dgb_mol_owc_prs_por_krd_ctl_qcu_svk_alb_rus_ses_wly_bos_aeg_lit_mly_cze_moo_spa_ven_mao_tha_tig_knd_yor_zul_tur_grk_ben_uzb_tsn_vie_gam_fbf_lda_akn	-0.529019156117195	-1.25968566216201	0.210934897379992
416	wly_ger_ses_fre_anl_gam_hau_mcd_aze_tur_bam_mao_zul_rom_cze_bsq_afr_tig_cic_cnt_spa_arw_swa_urd_dyu_nor_hun_yor_xho_est_bul_amh_geo_svk_hin_prs_lat_sid_sod_slo_fin_igb_mly_scr_bat_jpn_tml_kor_guj_mol_dgb_ben_ind_rus_amr_tag_mnd_krd_bem_glc_aeg_grk_ctl_eng_ita_qcu_bos_por_dut_fbf_chh_lit_heb_pan_sun_alb_swt_pol_moo_jav_tha_owc_knd_tsw_lda_azi_swe_ukr_uzb_ven_vie_mlt_ewe_tsn_akn	0.525684413855193	1.23950858202763	0.218275990866779
417	amh_hin_dgb_guj_owc_tig_chh_prs_azi_uzb_ven_tag_cic_swe_krd_bsq_mcd_sid_fbf_mnd_pol_ger_bem_bul_xho_svk_est_lda_ewe_hun_ben_hau_geo_dut_bos_cze_alb_sod_wly_pan_fin_tsw_mly_por_sun_jpn_knd_kor_fre_glc_yor_arw_bat_mol_mlt_jav_cnt_ukr_bam_nor_anl_urd_afr_ita_slo_qcu_rom_ctl_rus_moo_amr_grk_aeg_scr_mao_lit_igb_eng_dyu_ind_tha_heb_tml_ses_swt_aze_spa_lat_tur_zul_vie_gam_tsn_swa_akn	0.953966666441297	2.28110629461096	0.0248248229277786
418	mlt_dut_tsn_mcd_sod_amr_tig_rus_tur_azi_bem_sun_ewe_ita_spa_bsq_guj_gam_swt_mnd_cze_lat_moo_ger_yor_prs_est_ven_dgb_hun_swe_anl_geo_ukr_krd_eng_svk_aeg_hau_pan_fin_fbf_bat_glc_mly_jpn_tml_kor_alb_fre_ses_rom_ind_afr_wly_jav_cnt_urd_lda_hin_heb_arw_ctl_bul_slo_qcu_ben_mol_grk_igb_amh_nor_owc_pol_mao_lit_tsw_scr_akn_tag_tha_chh_knd_cic_dyu_aze_bos_por_uzb_zul_vie_sid_xho_bam_swa	-0.874510911614335	-2.11742908670775	0.0368918316184821
419	sid_krd_xho_rus_gam_chh_mlt_glc_tur_aze_tsw_mly_bam_mcd_rom_bsq_grk_wly_tsn_mnd_guj_swe_igb_ben_zul_ita_fin_fbf_bem_hun_arw_anl_geo_ger_fre_dut_ukr_tig_heb_urd_est_lda_jav_lat_bat_jpn_tml_kor_hin_eng_swa_scr_ind_slo_hau_mao_cnt_pan_ewe_lit_aeg_mol_por_cze_bul_qcu_spa_prs_ctl_yor_amh_pol_sod_alb_tag_afr_ses_nor_cic_sun_tha_owc_knd_dyu_swt_uzb_bos_svk_azi_ven_vie_amr_moo_akn_dgb	-0.284446382332175	-0.674021890651316	0.501969290182828
420	owc_fre_dgb_cze_wly_aeg_mlt_spa_uzb_aze_swt_mly_lda_nor_bul_bsq_pan_amh_dyu_mnd_mol_scr_bam_ctl_xho_lit_hun_zul_bem_fin_eng_sid_geo_urd_hin_arw_alb_hau_anl_lat_est_akn_mao_glc_tag_jpn_knd_kor_rom_por_ewe_ukr_sun_dut_gam_bat_cnt_afr_tsw_swe_amr_svk_ita_grk_krd_qcu_ger_bos_prs_tsn_sod_ben_chh_mcd_jav_pol_igb_slo_yor_ind_tha_heb_tml_ses_moo_tur_guj_rus_azi_fbf_vie_tig_cic_swa_ven	-0.546771730119481	-1.30256286269676	0.195940421985682
421	chh_slo_bem_svk_mlt_owc_heb_ger_aze_azi_bam_sun_xho_lit_urd_bsq_mol_gam_dyu_mnd_rom_grk_yor_nor_zul_arw_est_swa_tsn_hun_prs_hau_geo_por_ctl_pol_ita_sod_anl_bos_fin_swt_ind_lat_mly_jpn_knd_kor_ukr_alb_akn_pan_mao_scr_amr_jav_cnt_swe_lda_glc_tig_hin_bul_ben_dut_qcu_krd_mcd_guj_ses_wly_spa_sid_afr_bat_fre_cic_cze_dgb_tag_tha_aeg_tml_ewe_ven_uzb_rus_eng_tur_moo_vie_amh_tsw_igb_fbf	-0.806855723760181	-1.9474496623021	0.0544971689379747
422	anl_mcd_igb_ger_tig_amr_gam_lat_uzb_aze_tsw_jav_xho_rom_ita_bsq_hin_hau_cic_cnt_cze_prs_ven_arw_bam_ben_fin_tsn_akn_hun_svk_aeg_geo_eng_alb_nor_afr_sid_amh_bul_est_swa_sun_krd_bat_jpn_knd_kor_ukr_ctl_ewe_por_tag_pan_wly_mao_mnd_rus_dgb_pol_chh_lit_urd_glc_fre_qcu_guj_mol_bos_lda_owc_swe_sod_scr_ind_spa_ses_grk_zul_mly_tha_mlt_tml_yor_dyu_azi_dut_slo_tur_bem_vie_heb_fbf_moo_swt	-0.842306427994079	-2.03387262396802	0.0448131515325247
423	sod_slo_akn_mol_wly_anl_gam_spa_tur_azi_dgb_mly_lda_guj_scr_bsq_ger_amr_igb_cnt_swe_pol_ewe_bul_tsn_afr_fin_ses_fbf_hun_krd_aeg_geo_alb_urd_pan_grk_hau_owc_arw_est_swt_sun_eng_tag_jpn_tml_kor_hin_lit_swa_dut_ind_por_amh_mao_mnd_bos_zul_nor_sid_rom_glc_mcd_ukr_qcu_svk_lat_prs_xho_chh_ita_heb_ctl_bat_fre_moo_rus_bem_jav_tha_mlt_knd_cic_dyu_uzb_ben_cze_aze_bam_vie_tig_ven_yor_tsw	-0.752339336879643	-1.8100271800981	0.0735213977322852
424	sid_ben_tsn_rus_gam_owc_anl_guj_uzb_tur_zul_ind_xho_urd_afr_bsq_bul_mlt_cic_mnd_mol_bos_dyu_krd_bem_ukr_fin_ewe_swa_hun_pol_heb_geo_arw_lat_ita_spa_amh_sod_eng_est_dgb_sun_glc_mao_jpn_knd_kor_grk_ger_bam_lit_bat_dut_aeg_jav_cnt_mcd_swt_prs_hau_alb_slo_por_hin_qcu_cze_svk_fre_lda_chh_ctl_amr_rom_tag_pan_akn_nor_igb_mly_tha_tig_tml_ven_moo_aze_swe_scr_azi_tsw_vie_wly_fbf_yor_ses	-0.229762308385605	-0.542337527603489	0.588883236773207
425	chh_bos_igb_scr_wly_tig_heb_guj_tur_azi_lda_sun_xho_arw_pol_bsq_mol_owc_tsn_mnd_afr_fre_swt_ctl_tsw_prs_est_ven_dgb_hun_pan_mlt_geo_ita_lat_urd_ger_aeg_gam_cze_fin_dyu_mao_nor_jav_jpn_tml_kor_ben_alb_zul_rom_bat_lit_amr_mly_cnt_por_cic_dut_hau_krd_slo_mcd_glc_qcu_hin_swe_svk_bam_sod_spa_anl_rus_tag_bul_bem_ukr_yor_ind_tha_sid_knd_akn_ses_aze_eng_grk_uzb_ewe_vie_amh_moo_fbf_swa	0.0842164977467966	0.198241005195585	0.843289208765214
426	sid_guj_akn_por_wly_mlt_heb_krd_azi_uzb_xho_mao_dyu_mcd_alb_bsq_hin_anl_yor_mnd_bos_mol_dgb_bul_swa_pan_hun_fbf_moo_est_prs_sod_geo_slo_ukr_swe_glc_amr_hau_fre_fin_bam_jav_ben_ind_jpn_knd_kor_lit_nor_zul_eng_bat_grk_aeg_sun_cnt_ctl_igb_urd_chh_ger_cze_ita_rom_qcu_pol_lat_spa_tsw_owc_rus_tig_arw_tag_scr_ewe_svk_ses_mly_tha_gam_tml_cic_bem_aze_afr_dut_tur_ven_vie_amh_lda_tsn_swt	-0.342616492987822	-0.811030688196226	0.419418796079969
427	chh_bos_xho_fre_aeg_hau_tig_ben_uzb_tur_dyu_ind_swa_mol_por_bsq_ctl_amh_fbf_cnt_dut_grk_ven_krd_tsn_ita_est_ses_akn_hun_swe_anl_geo_urd_alb_lat_rus_sid_heb_arw_fin_moo_mly_scr_jav_jpn_knd_kor_guj_nor_bam_ger_sun_ukr_mlt_bat_mnd_hin_cic_eng_owc_afr_pol_cze_lit_qcu_pan_mcd_slo_zul_sod_prs_amr_svk_mao_bul_dgb_rom_swt_tag_tha_gam_tml_ewe_igb_azi_spa_glc_aze_yor_vie_wly_lda_tsw_bem	0.329790888194625	0.775892319575449	0.439781247513398
428	tig_hin_dgb_eng_wly_owc_chh_rus_aze_uzb_zul_jav_bem_glc_swe_bsq_arw_mlt_xho_cnt_dut_krd_moo_pan_ses_fre_est_cic_ven_hun_ctl_heb_geo_svk_por_cze_ger_hau_amr_scr_fin_tsw_bat_rom_sun_jpn_tml_kor_grk_ita_swa_urd_ind_prs_anl_mao_mnd_ukr_lda_bos_amh_mol_nor_guj_alb_qcu_bul_afr_ben_fbf_sid_pol_gam_lat_mly_mcd_akn_slo_yor_tag_tha_sod_knd_bam_ewe_azi_spa_lit_tur_swt_vie_aeg_igb_dyu_tsn	-0.521579155124989	-1.24274275673172	0.21708689505371
429	aeg_lit_moo_nor_tig_sid_sod_spa_uzb_tur_dgb_mly_swt_arw_hin_bsq_bul_gam_tsn_cnt_ukr_ita_zul_guj_ewe_glc_hun_bam_tsw_est_eng_heb_geo_grk_svk_swe_ger_anl_wly_cze_fin_dyu_mao_scr_sun_jpn_knd_kor_lat_pol_ven_rus_ind_fre_owc_bat_mnd_bos_fbf_krd_mlt_slo_rom_urd_mcd_qcu_mol_ctl_ben_ses_hau_dut_chh_alb_jav_afr_cic_por_akn_tag_tha_amr_tml_swa_igb_aze_prs_pan_azi_bem_vie_amh_yor_lda_xho	-0.956991067991649	-2.32911159521053	0.0220187218216312
430	amr_svk_ses_afr_anl_tig_sod_fre_uzb_tur_fbf_sun_cic_pan_ita_bsq_cze_amh_ewe_cnt_mcd_dut_dgb_spa_bem_bos_est_swa_tsn_hun_alb_wly_geo_ben_scr_por_rom_aeg_heb_hin_fin_xho_ind_lat_mly_jpn_knd_kor_eng_krd_moo_nor_bat_swe_gam_mao_mnd_arw_akn_ukr_owc_lit_prs_pol_ctl_qcu_grk_rus_slo_bam_mlt_mol_sid_glc_tag_bul_ven_ger_yor_jav_tha_hau_tml_lda_igb_azi_urd_guj_aze_dyu_vie_chh_zul_swt_tsw	-0.470802249011003	-1.11890696684363	0.266061536949409
431	hau_rus_moo_fre_wly_sid_aeg_pan_azi_tur_cic_sun_fbf_svk_lat_bsq_krd_gam_yor_cnt_glc_scr_bam_mcd_bem_ben_hun_zul_swt_fin_spa_mlt_geo_urd_alb_hin_afr_heb_anl_bos_est_dyu_mly_ger_bat_jpn_knd_kor_lit_guj_ewe_slo_ind_por_owc_mao_mnd_ita_swa_dut_tig_pol_cze_eng_arw_qcu_ctl_nor_grk_tsw_sod_bul_amr_swe_jav_ukr_ven_rom_ses_tag_tha_amh_tml_tsn_dgb_aze_prs_mol_uzb_xho_vie_chh_lda_akn_igb	-0.453470129350895	-1.07957958501264	0.283121343439872
432	anl_swe_tsw_glc_sod_mlt_tig_hin_aze_azi_ven_mao_zul_scr_nor_bsq_alb_chh_moo_cnt_grk_bul_lda_arw_fbf_ita_est_swa_bam_fin_afr_amr_geo_dut_ukr_ben_prs_heb_sid_ctl_hun_tsn_sun_rus_jav_jpn_tml_kor_lat_slo_ses_spa_mly_guj_aeg_ind_mnd_svk_cic_cze_wly_urd_lit_por_mol_qcu_mcd_pan_eng_igb_hau_ger_gam_bos_bat_fre_dyu_rom_xho_tag_tha_owc_knd_bem_yor_uzb_pol_krd_tur_akn_vie_amh_swt_ewe_dgb	0.131799713870694	0.310362755192396	0.756979582375107
433	aeg_pol_igb_rus_tig_amr_sod_nor_azi_aze_dyu_ind_ses_prs_fre_bsq_hin_anl_akn_mnd_lit_por_moo_afr_fbf_ger_fin_zul_bam_est_mol_owc_geo_svk_rom_pan_ctl_wly_mlt_slo_hun_tsn_sun_swe_jav_jpn_knd_kor_cze_krd_ven_bul_mly_grk_hau_tag_cnt_mcd_xho_spa_gam_bos_ukr_arw_scr_qcu_urd_ita_guj_swa_sid_ben_heb_dut_bat_glc_cic_lat_dgb_mao_tha_amh_tml_bem_yor_tur_eng_alb_uzb_swt_vie_chh_tsw_lda_ewe	-0.603820243285691	-1.44207207215365	0.152641268916702
434	amr_por_ses_pan_mlt_heb_owc_svk_azi_tur_dgb_tag_lda_lit_ger_bsq_bul_sod_fbf_mnd_cze_ben_zul_scr_swt_grk_hun_bem_akn_fin_rom_hau_geo_eng_afr_fre_ita_anl_gam_mol_est_bam_ind_arw_bat_jpn_tml_kor_ukr_bos_dyu_alb_jav_pol_chh_sun_cnt_guj_moo_mcd_aeg_urd_spa_lat_ctl_qcu_swe_prs_krd_xho_sid_slo_tig_nor_mly_hin_igb_glc_swa_mao_tha_wly_knd_cic_ven_aze_rus_dut_uzb_ewe_vie_amh_yor_tsn_tsw	-0.37256399146505	-0.883410665525133	0.379292395799391
435	tig_spa_igb_ukr_aeg_anl_hau_rom_aze_tur_bem_mly_akn_ger_bul_bsq_hin_owc_dyu_mnd_svk_guj_moo_nor_ewe_krd_est_swt_yor_fin_slo_gam_geo_por_pol_urd_rus_wly_chh_bos_hun_dgb_jav_afr_tag_jpn_knd_kor_glc_lit_cic_mol_bat_scr_amh_sun_cnt_prs_xho_mcd_sod_cze_arw_ita_lat_qcu_fre_ctl_alb_fbf_mlt_eng_amr_pan_mao_swe_lda_grk_tsw_ind_tha_sid_tml_ven_tsn_azi_ben_dut_uzb_zul_vie_heb_ses_bam_swa	-0.110126951137978	-0.25945998189769	0.795853839680104
436	sid_ger_akn_pol_wly_gam_mlt_dut_uzb_aze_bem_mao_cic_rus_prs_bsq_eng_sod_fbf_cnt_swe_urd_dgb_nor_tsw_lit_est_ven_bam_fin_mcd_tig_geo_grk_glc_ctl_afr_anl_heb_alb_hun_zul_sun_bos_tag_jpn_tml_kor_pan_svk_ses_fre_mly_scr_amr_jav_mnd_arw_lda_mol_hau_cze_ita_ukr_krd_qcu_lat_slo_ben_dyu_aeg_hin_amh_por_ind_spa_xho_rom_igb_bat_tha_owc_knd_ewe_tsn_tur_bul_guj_azi_yor_vie_chh_swt_moo_swa	0.214890045826186	0.506129654103041	0.613963331460565
437	aeg_por_xho_urd_chh_anl_amh_pol_uzb_tur_fbf_mly_ses_nor_afr_bsq_mol_gam_lda_mnd_eng_prs_akn_scr_swa_slo_hun_swt_bam_est_ben_sod_geo_alb_bos_rom_lat_heb_wly_cze_fin_zul_tag_spa_jav_jpn_tml_kor_pan_ita_moo_krd_bat_svk_tig_sun_cnt_ger_tsw_rus_amr_swe_ctl_fre_lit_qcu_grk_dut_glc_tsn_mlt_ukr_owc_hin_mao_bul_bem_arw_dyu_ind_tha_sid_knd_cic_ven_aze_mcd_guj_azi_yor_vie_hau_ewe_dgb_igb	-0.391434019469204	-0.928632819997519	0.355483408567164
438	sid_lat_tsw_urd_owc_sod_hau_cze_uzb_tur_dgb_tag_fbf_pan_slo_bsq_bul_gam_yor_cnt_glc_mol_swa_nor_akn_ita_fin_zul_lda_hun_krd_heb_geo_guj_alb_bos_hin_amh_tig_spa_est_xho_mly_rus_sun_jpn_knd_kor_rom_dut_ses_fre_mao_ctl_mlt_bat_mnd_afr_cic_ukr_amr_pol_por_svk_ben_qcu_ger_mcd_scr_ven_anl_swe_chh_eng_ind_grk_tsn_arw_dyu_jav_tha_aeg_tml_moo_swt_azi_prs_lit_aze_ewe_vie_wly_bam_bem_igb	-0.128823346855001	-0.303817289691865	0.761945789595535
439	gam_lat_bam_fre_anl_wly_mlt_afr_tur_aze_dyu_mao_bem_prs_slo_bsq_pan_owc_fbf_cnt_pol_scr_moo_glc_lda_krd_fin_swa_ewe_est_hin_sod_geo_cze_rus_ger_ita_heb_amh_urd_hun_yor_bat_por_tag_jpn_tml_kor_dut_arw_tsn_spa_jav_rom_amr_ind_mnd_bul_igb_eng_aeg_grk_mcd_svk_bos_qcu_guj_lit_alb_swt_sid_ben_hau_ukr_mly_mol_dgb_ctl_akn_sun_tha_chh_knd_ven_cic_azi_swe_nor_uzb_ses_vie_tig_xho_tsw_zul	0.121437356639736	0.285990069277624	0.775521792708935
440	amh_fre_yor_prs_sod_tig_owc_svk_aze_azi_swa_mao_swt_hin_lat_bsq_bos_aeg_dgb_cnt_krd_dut_akn_ukr_cic_guj_est_tsw_igb_fin_ben_gam_geo_eng_ctl_ger_pol_chh_sid_arw_hun_bem_bat_pan_jav_jpn_knd_kor_cze_alb_dyu_mol_mly_spa_amr_ind_mnd_rom_moo_mcd_anl_swe_por_glc_grk_qcu_scr_lit_nor_ses_mlt_rus_wly_urd_tag_afr_zul_bul_tsn_sun_tha_hau_tml_lda_fbf_tur_ita_slo_uzb_ven_vie_heb_xho_bam_ewe	0.300302960457931	0.707545108146078	0.480997149234191
441	amr_spa_ses_lit_sod_aeg_mlt_fre_uzb_azi_yor_mly_igb_slo_ita_bsq_pol_heb_swa_mnd_ger_ctl_moo_glc_bam_bul_fin_zul_bem_est_ukr_hau_geo_pan_cze_rus_krd_owc_tig_grk_hun_akn_tag_mol_mao_jpn_tml_kor_rom_svk_tsw_dut_sun_urd_chh_jav_cnt_scr_lda_por_wly_ben_nor_guj_alb_qcu_arw_hin_swe_swt_sid_eng_gam_mcd_bat_prs_ewe_afr_dyu_ind_tha_anl_knd_fbf_xho_tur_bos_lat_aze_cic_vie_amh_dgb_tsn_ven	-0.981622289270495	-2.38626750645988	0.0190462499792134
442	amh_swe_yor_arw_sod_amr_sid_ben_uzb_aze_bam_ind_ven_prs_rus_bsq_grk_owc_bem_mnd_glc_mcd_akn_lat_ses_bos_fin_swa_zul_est_dut_chh_geo_eng_spa_fre_afr_mlt_gam_urd_hun_moo_jav_svk_bat_jpn_knd_kor_rom_cze_dgb_slo_mly_ger_hau_mao_cnt_lit_lda_ctl_aeg_pol_krd_mol_scr_qcu_hin_nor_guj_fbf_heb_pan_wly_ita_sun_bul_dyu_por_tsw_tag_tha_tig_tml_ewe_igb_tur_alb_ukr_azi_xho_vie_anl_tsn_swt_cic	0.15531313623795	0.366062403017472	0.715149911854844
443	amr_afr_cic_svk_hau_owc_tig_mol_azi_aze_igb_jav_dgb_pol_lit_bsq_swe_heb_bam_cnt_glc_grk_moo_ben_bem_rus_est_swa_tsn_hun_prs_sid_geo_scr_hin_arw_por_mlt_anl_urd_fin_dyu_ind_bul_bat_jpn_knd_kor_eng_fre_yor_spa_mao_ita_wly_mly_mnd_lat_ven_krd_aeg_slo_mcd_rom_dut_qcu_ukr_pan_alb_xho_sod_ctl_amh_bos_sun_ger_ses_nor_swt_tag_tha_chh_tml_tsw_fbf_uzb_cze_guj_tur_ewe_vie_gam_lda_akn_zul	-0.550667337457035	-1.31096928884803	0.193096037041548
444	amh_pol_bam_por_gam_anl_chh_lit_aze_azi_ses_ind_moo_pan_fre_bsq_glc_mlt_fbf_cnt_hin_lat_yor_svk_ven_ger_hun_dgb_dyu_est_ita_heb_geo_mol_bul_urd_alb_sid_hau_mcd_fin_tsn_mao_swe_bat_jpn_tml_kor_ctl_arw_lda_ben_tag_dut_owc_mly_mnd_nor_swt_afr_amr_slo_cze_eng_scr_qcu_grk_spa_guj_ewe_wly_rom_aeg_prs_jav_rus_bem_ukr_igb_sun_tha_tig_knd_zul_swa_tur_bos_krd_uzb_tsw_vie_sod_cic_xho_akn	0.405115526660734	0.954581063724025	0.342264270407408
445	mlt_ita_bem_bos_hau_anl_amh_mcd_tur_aze_ses_bat_yor_rus_urd_bsq_scr_gam_dyu_mnd_spa_ctl_swa_slo_lda_glc_hun_ewe_xho_est_eng_amr_geo_alb_pan_pol_mol_sod_heb_krd_fin_dgb_mao_ger_jav_jpn_tml_kor_hin_prs_ven_swe_tag_lit_aeg_sun_cnt_guj_fbf_lat_sid_arw_ben_ukr_svk_qcu_fre_rom_afr_bam_tig_grk_chh_cze_ind_dut_zul_nor_igb_mly_tha_wly_knd_moo_tsn_uzb_por_bul_azi_tsw_vie_owc_swt_akn_cic	-0.873385161944275	-2.12245851296977	0.0364563232331842
446	owc_ctl_bem_rom_gam_wly_anl_svk_tur_aze_akn_mao_dyu_bul_hin_bsq_swe_heb_tsw_cnt_krd_afr_moo_ben_fbf_glc_hun_yor_ses_est_fre_aeg_geo_lit_por_rus_grk_sid_tig_arw_fin_swt_ind_ger_mly_jpn_knd_kor_ita_urd_swa_lat_bat_nor_amh_jav_mnd_guj_ven_alb_amr_pan_prs_mcd_bos_qcu_slo_cze_mol_cic_mlt_ukr_hau_pol_sun_eng_lda_spa_xho_tag_tha_sod_tml_tsn_bam_uzb_dut_scr_azi_ewe_vie_chh_dgb_zul_igb	-0.673653243073234	-1.61640671589236	0.109393736409366
447	tig_lit_dgb_eng_anl_amr_heb_guj_aze_tur_cic_bat_bam_swe_urd_bsq_rus_hau_ven_mnd_slo_rom_bem_lat_akn_fre_est_tsn_dyu_fin_hin_gam_geo_ger_scr_svk_dut_wly_sod_spa_hun_zul_ind_bos_mao_jpn_tml_kor_cze_prs_ses_pan_tag_alb_sid_mly_cnt_bul_tsw_grk_amh_afr_por_krd_ctl_qcu_mcd_nor_ita_moo_chh_arw_aeg_pol_jav_ukr_xho_glc_lda_sun_tha_mlt_knd_fbf_swt_azi_mol_ben_uzb_ewe_vie_owc_swa_igb_yor	-0.191957448125087	-0.452866948187083	0.651699307581224
448	gam_slo_akn_hin_anl_hau_owc_lit_aze_azi_yor_mly_lda_rom_mcd_bsq_bul_sid_ses_cnt_svk_por_bam_pan_swa_bos_est_tsw_swt_hun_mol_aeg_geo_rus_urd_alb_ita_amh_wly_grk_fin_tsn_sun_krd_jav_jpn_knd_kor_lat_cze_xho_pol_bat_afr_sod_mao_mnd_guj_igb_swe_chh_arw_ukr_dut_scr_qcu_nor_ben_fre_ven_amr_prs_heb_spa_tag_eng_cic_ctl_bem_ind_tha_tig_tml_dyu_zul_tur_ger_glc_uzb_ewe_vie_mlt_fbf_moo_dgb	0.237395629627329	0.558683729848163	0.577720322351153
449	hau_swe_bem_ctl_chh_anl_amr_rom_aze_azi_ewe_bat_fbf_hin_bul_bsq_arw_owc_dyu_mnd_slo_grk_zul_krd_ses_ita_hun_swa_akn_est_glc_sid_geo_cze_ukr_eng_nor_heb_gam_ger_fin_ven_mly_dut_ind_jpn_tml_kor_alb_prs_swt_bos_mao_lit_wly_sun_cnt_rus_tsn_mol_sod_svk_scr_por_pan_qcu_guj_ben_afr_xho_tig_spa_mlt_pol_jav_mcd_lda_urd_dgb_tag_tha_amh_knd_moo_tsw_uzb_lat_fre_tur_bam_vie_aeg_yor_cic_igb	-0.46855022434379	-1.11390626490742	0.26818999922828
450	aeg_mol_lda_ben_gam_amr_sod_bos_aze_uzb_ven_tag_xho_bul_glc_bsq_lit_anl_moo_mnd_slo_eng_yor_dut_dgb_arw_fin_ewe_tsn_hun_svk_mlt_geo_fre_ger_pan_ctl_heb_sid_afr_est_dyu_mly_rus_ind_jpn_tml_kor_mcd_scr_fbf_lat_jav_alb_owc_sun_cnt_guj_tsw_spa_hau_swe_prs_ukr_grk_qcu_hin_krd_cze_ses_amh_ita_chh_pol_mao_por_bem_nor_cic_bat_tha_wly_knd_bam_swa_tur_rom_urd_azi_zul_vie_tig_akn_swt_igb	-0.641779343556841	-1.53338517729661	0.128575939368081
451	sid_alb_ses_ben_wly_mlt_amr_krd_uzb_tur_tsw_mao_tsn_slo_eng_bsq_bos_heb_bem_mnd_afr_fre_igb_mol_zul_ctl_fin_fbf_ewe_hun_ita_amh_geo_rom_cze_glc_scr_chh_anl_hin_est_lda_ind_spa_jav_jpn_tml_kor_arw_rus_swa_pol_bat_urd_sod_sun_cnt_lit_swt_nor_gam_lat_swe_prs_dut_qcu_svk_bul_pan_xho_aeg_mcd_owc_ukr_tag_ger_cic_por_ven_mly_tha_tig_knd_dgb_moo_aze_grk_guj_azi_dyu_vie_hau_bam_akn_yor	-0.524423888517258	-1.24974920977681	0.214527116639714
452	hau_pan_igb_alb_amh_sod_mlt_swe_azi_aze_cic_mao_zul_glc_ben_bsq_lit_gam_swa_mnd_bos_cze_bam_ita_swt_krd_est_lda_tsw_fin_grk_owc_geo_bul_urd_ctl_ger_wly_aeg_arw_hun_dyu_sun_dut_mly_jpn_tml_kor_scr_nor_dgb_lat_tag_mcd_amr_jav_cnt_slo_moo_rus_chh_prs_ukr_svk_rom_qcu_por_mol_hin_ses_tig_guj_anl_eng_bat_fre_xho_afr_tsn_ind_tha_heb_knd_ewe_yor_tur_pol_spa_uzb_bem_vie_sid_fbf_ven_akn	0.131910141441755	0.310483879722	0.756887777488318
453	amh_rus_dyu_bos_gam_owc_sid_por_aze_azi_ses_mly_bem_guj_arw_bsq_ita_mlt_swa_cnt_hin_alb_tsn_ben_ewe_spa_hun_lda_zul_est_pol_sod_geo_lit_lat_pan_svk_tig_hau_slo_fin_moo_jav_rom_sun_jpn_knd_kor_mcd_fre_cic_ger_mao_grk_amr_bat_mnd_bul_akn_prs_anl_swe_dut_ctl_mol_qcu_urd_ukr_cze_igb_wly_scr_aeg_eng_tag_glc_dgb_afr_fbf_ind_tha_chh_tml_xho_yor_uzb_nor_krd_tur_swt_vie_heb_tsw_bam_ven	0.10442578638501	0.245776597815603	0.80639676854228
454	chh_hin_dyu_rus_amr_amh_sod_glc_tur_azi_ewe_bat_yor_spa_swe_bsq_slo_hau_tsw_mnd_ctl_bos_fbf_prs_ses_pol_est_bem_igb_fin_eng_aeg_geo_krd_mcd_ben_dut_tig_heb_arw_hun_cic_ind_scr_mao_jpn_knd_kor_alb_pan_akn_ger_sun_afr_wly_jav_cnt_lit_bam_svk_gam_por_ita_bul_grk_qcu_cze_mol_guj_lda_mlt_fre_owc_nor_tag_rom_swt_lat_moo_mly_tha_anl_tml_ven_dgb_uzb_urd_ukr_aze_swa_vie_sid_xho_tsn_zul	-0.317406706751723	-0.750959030302812	0.454573301907394
455	mlt_fre_yor_rom_wly_aeg_sid_nor_azi_tur_akn_mly_dyu_rus_urd_bsq_scr_amr_ven_mnd_grk_bul_swt_mcd_bem_bos_hun_dgb_fbf_fin_arw_owc_geo_glc_svk_lit_por_hau_chh_spa_est_bam_tag_cze_jav_jpn_knd_kor_krd_lat_zul_eng_mao_prs_gam_ind_cnt_hin_swa_guj_tig_mol_alb_ben_slo_qcu_ger_dut_swe_tsw_heb_pol_anl_ukr_bat_afr_igb_pan_tsn_sun_tha_amh_tml_cic_lda_uzb_ctl_ita_aze_xho_vie_sod_ses_ewe_moo	-0.453375140973852	-1.07761733881855	0.283991845970342
456	mlt_arw_ses_glc_tig_heb_amh_hin_aze_tur_swa_mly_cic_ukr_rus_bsq_rom_anl_lda_mnd_ben_scr_xho_lit_tsw_alb_est_bem_igb_hun_ita_sod_geo_swe_mcd_slo_afr_wly_hau_krd_fin_bam_mao_pan_ind_jpn_knd_kor_bos_urd_fbf_cze_tag_ctl_owc_sun_cnt_dut_ven_mol_chh_ger_pol_bul_guj_qcu_lat_spa_por_dgb_gam_fre_aeg_eng_jav_svk_yor_nor_tsn_bat_tha_amr_tml_akn_moo_azi_prs_grk_uzb_zul_vie_sid_dyu_swt_ewe	-0.296263727098756	-0.700414765958015	0.485416909045639
457	sod_guj_ven_svk_aeg_wly_gam_pan_aze_azi_igb_mly_akn_prs_krd_bsq_ger_mlt_lda_mnd_afr_bul_bam_alb_dyu_slo_hun_dgb_fbf_est_ukr_tig_geo_bos_fre_hin_lat_anl_hau_arw_fin_xho_ind_ben_bat_jpn_tml_kor_mcd_scr_zul_rus_mao_nor_amr_sun_cnt_rom_tsw_por_owc_ctl_eng_mol_ita_qcu_cze_pol_urd_ses_heb_dut_sid_spa_tag_glc_tsn_swe_yor_jav_tha_chh_knd_cic_swa_uzb_lit_grk_tur_moo_vie_amh_ewe_swt_bem	-0.123255118036313	-0.290761028386627	0.771881520510562
458	aeg_spa_bem_swe_chh_wly_anl_por_tur_azi_yor_ind_dyu_eng_rom_bsq_arw_gam_tsw_mnd_bul_glc_cic_cze_tsn_ger_est_zul_moo_hun_svk_hau_geo_ukr_rus_lit_krd_sid_amh_ben_fin_swa_sun_pan_jav_jpn_knd_kor_slo_dut_igb_nor_mao_lat_amr_tag_cnt_bos_fbf_alb_tig_guj_fre_pol_urd_qcu_hin_mcd_mol_lda_mlt_ita_sod_prs_mly_scr_ewe_ctl_dgb_bat_tha_owc_tml_bam_swt_uzb_afr_grk_aze_akn_vie_heb_ses_xho_ven	-0.25536406088733	-0.603985632943911	0.547323714659223
459	mlt_nor_ven_bul_anl_sid_owc_ger_uzb_tur_cic_sun_bam_ita_mol_bsq_por_amr_yor_mnd_hin_arw_igb_swe_akn_pol_fin_xho_moo_est_lit_wly_geo_ukr_grk_slo_urd_amh_gam_prs_hun_ewe_jav_pan_bat_jpn_tml_kor_cze_fre_bem_ctl_ind_eng_aeg_mly_cnt_rom_ses_afr_sod_scr_ben_dut_rus_qcu_krd_glc_spa_fbf_hau_lat_chh_alb_mao_svk_zul_guj_tsn_tag_tha_tig_knd_swt_swa_azi_bos_mcd_aze_lda_vie_heb_tsw_dgb_dyu	-0.0370156264620039	-0.0871657661085457	0.930727157322446
460	heb_scr_dyu_bul_aeg_chh_hau_prs_tur_aze_igb_sun_bem_cze_lat_bsq_por_sod_fbf_cnt_slo_mcd_lda_hin_tsn_krd_est_ven_moo_fin_urd_amr_geo_dut_fre_ger_mol_anl_gam_afr_hun_zul_jav_ctl_ind_jpn_tml_kor_swe_svk_ses_pan_bat_rus_wly_tag_mnd_grk_yor_ukr_amh_bos_ita_nor_glc_qcu_alb_arw_lit_swa_sid_rom_mlt_ben_mao_pol_akn_guj_swt_mly_tha_owc_knd_cic_bam_uzb_eng_spa_azi_tsw_vie_tig_dgb_xho_ewe	0.0234838075934545	0.0553268226895395	0.955996780262557
461	wly_rus_swa_pol_amh_amr_tig_afr_aze_uzb_akn_jav_dyu_cze_hin_bsq_krd_sid_cic_mnd_spa_slo_yor_dut_dgb_arw_hun_zul_ewe_fin_scr_heb_geo_urd_pan_mcd_guj_chh_hau_mol_est_bem_mao_ctl_sun_jpn_tml_kor_grk_bos_swt_por_tag_ita_anl_ind_cnt_alb_igb_ukr_mlt_ger_swe_fre_ben_qcu_lat_glc_nor_tsw_gam_rom_sod_prs_mly_bul_lda_eng_xho_bat_tha_owc_knd_bam_fbf_azi_svk_lit_tur_ven_vie_aeg_tsn_ses_moo	0.302967507328338	0.714766087233573	0.47654399663907
462	sod_ita_dyu_dut_chh_heb_amr_scr_tur_aze_tsw_mao_cic_eng_nor_bsq_cze_sid_bam_mnd_urd_rus_ses_ctl_igb_arw_hun_bem_akn_est_alb_tig_geo_lat_lit_ger_spa_owc_wly_slo_fin_fbf_ind_ukr_mly_jpn_knd_kor_svk_swe_ven_mol_tag_pol_anl_jav_cnt_bul_swa_afr_mlt_grk_fre_rom_bos_qcu_mcd_guj_prs_zul_hau_ben_aeg_krd_bat_glc_moo_pan_ewe_sun_tha_amh_tml_dgb_swt_uzb_hin_por_azi_tsn_vie_gam_xho_lda_yor	0.516981818938998	1.21991216277758	0.225582741789375
463	wly_prs_tsw_bul_amh_heb_mlt_spa_azi_uzb_ses_mao_tsn_por_ita_bsq_mol_chh_akn_mnd_mcd_arw_igb_rus_bam_lat_fin_lda_fbf_hun_guj_sid_geo_fre_alb_swe_nor_tig_owc_glc_est_swt_ind_dut_jav_jpn_knd_kor_cze_grk_dgb_lit_sun_ctl_sod_mly_cnt_afr_swa_urd_gam_scr_ukr_eng_ger_qcu_hin_svk_bos_bem_anl_slo_amr_pol_bat_pan_moo_rom_cic_tag_tha_hau_tml_dyu_ven_tur_ben_krd_aze_ewe_vie_aeg_yor_xho_zul	0.00329412269035445	0.00775554021771261	0.993828648551204
464	sod_fre_swt_lat_aeg_heb_wly_scr_uzb_tur_akn_mao_moo_rus_mol_bsq_bos_amr_lda_cnt_svk_guj_ven_pol_igb_cze_fin_dyu_cic_est_arw_hau_geo_nor_swe_ben_ger_tig_gam_dut_hun_xho_mly_prs_jav_jpn_tml_kor_ita_eng_ewe_lit_bat_slo_chh_ind_mnd_spa_tsw_bul_mlt_hin_glc_ctl_afr_qcu_mcd_ukr_rom_tsn_owc_por_sid_krd_sun_alb_bam_pan_swa_tag_tha_amh_knd_zul_dgb_aze_urd_grk_azi_bem_vie_anl_yor_ses_fbf	-0.150978881471228	-0.355889446085034	0.722729382805868
465	chh_hin_bam_alb_hau_amh_owc_svk_uzb_aze_zul_mly_tsn_ctl_ita_bsq_prs_aeg_yor_mnd_bul_arw_igb_lat_dyu_fre_fin_fbf_dgb_hun_krd_tig_geo_guj_urd_slo_pol_wly_gam_ben_est_ven_ind_lit_tag_jpn_tml_kor_rus_ukr_lda_cze_sun_bos_mlt_jav_cnt_dut_ses_ger_amr_eng_spa_pan_mol_qcu_grk_nor_mcd_akn_anl_rom_heb_por_bat_swe_cic_afr_xho_mao_tha_sod_knd_tsw_moo_azi_scr_glc_tur_ewe_vie_sid_bem_swa_swt	0.540594805548644	1.27818245992714	0.204366054436196
466	chh_hin_akn_ukr_amh_mlt_gam_ben_uzb_tur_tsw_tag_swt_ctl_rus_bsq_afr_heb_ven_cnt_alb_rom_swa_slo_igb_urd_est_moo_bam_fin_prs_sod_geo_mol_por_krd_bul_wly_sid_pol_hun_cic_sun_bos_mao_jpn_tml_kor_arw_nor_bem_svk_mly_pan_aeg_bat_mnd_lit_lda_eng_owc_guj_dut_swe_ger_qcu_scr_mcd_cze_ewe_amr_grk_anl_spa_jav_lat_ses_ita_zul_ind_tha_tig_knd_dgb_dyu_azi_fre_glc_aze_yor_vie_hau_tsn_fbf_xho	0.48248156994338	1.1398104028104	0.257292414086853
467	wly_afr_cic_hin_sid_gam_owc_eng_aze_tur_ses_mao_swt_fre_alb_bsq_mol_amh_yor_mnd_dut_slo_tsn_svk_fbf_arw_hun_ewe_moo_fin_rom_chh_geo_por_cze_lat_rus_amr_tig_grk_est_swa_bat_glc_tag_jpn_tml_kor_pan_urd_bam_lit_ind_guj_anl_jav_cnt_ukr_tsw_scr_hau_ben_swe_ctl_bul_qcu_ger_bos_nor_dyu_sod_krd_aeg_pol_sun_ita_igb_mcd_bem_mly_tha_mlt_knd_akn_dgb_azi_spa_prs_uzb_xho_vie_heb_lda_zul_ven	0.311098601600944	0.733215057805802	0.465271487102095
468	amr_rom_ewe_nor_sod_chh_gam_fre_aze_tur_akn_bat_yor_por_ben_bsq_bos_anl_swt_cnt_pan_ukr_zul_spa_bem_rus_fin_ses_igb_est_mcd_owc_geo_slo_dut_alb_ita_aeg_hau_arw_hun_bam_sun_guj_ind_jpn_tml_kor_prs_scr_lda_ctl_jav_pol_tig_mly_mnd_afr_moo_svk_amh_lit_bul_eng_glc_qcu_cze_krd_urd_cic_heb_grk_mlt_swe_mao_ger_fbf_lat_dgb_tag_tha_sid_knd_dyu_tsw_uzb_mol_hin_azi_ven_vie_wly_tsn_xho_swa	-0.339201032906381	-0.80336668926346	0.423811363302494
469	amh_por_yor_ukr_amr_gam_wly_swe_azi_aze_swt_bat_akn_rom_spa_bsq_bul_owc_bam_cnt_grk_scr_cic_guj_bem_afr_fin_dyu_ses_est_krd_heb_geo_urd_slo_dut_cze_chh_anl_rus_hun_lda_jav_glc_ind_jpn_tml_kor_ita_nor_moo_lit_tag_eng_sid_mao_mnd_mcd_igb_ben_mlt_svk_alb_arw_pol_qcu_bos_ger_fre_dgb_aeg_hin_sod_ctl_mly_pan_fbf_prs_ven_sun_tha_hau_knd_tsn_xho_tur_lat_mol_uzb_swa_vie_tig_zul_ewe_tsw	0.255921412216505	0.602598452213212	0.54824242488256
470	anl_glc_dyu_prs_chh_amh_mlt_svk_uzb_azi_yor_mao_tsw_guj_eng_bsq_swe_aeg_lda_cnt_grk_arw_bam_pol_ses_cze_est_akn_swt_hun_ctl_sid_geo_ben_krd_dut_mol_heb_gam_urd_fin_ven_mly_spa_sun_jpn_tml_kor_fre_rom_ewe_mcd_bat_slo_sod_tag_mnd_pan_swa_nor_tig_bos_scr_hin_alb_qcu_ita_por_ger_moo_amr_rus_owc_lit_ind_ukr_fbf_lat_dgb_jav_tha_hau_knd_tsn_xho_tur_afr_bul_aze_igb_vie_wly_zul_bem_cic	-0.524057999384523	-1.24637391694734	0.215757491993133
471	hau_arw_akn_lat_mlt_heb_wly_slo_tur_aze_moo_sun_swa_bos_pol_bsq_lit_sod_ewe_cnt_afr_bul_fbf_ukr_ses_urd_est_dyu_cic_hun_cze_chh_geo_alb_fre_por_prs_tig_aeg_krd_fin_zul_tag_svk_mao_jpn_tml_kor_grk_swe_xho_nor_mly_dut_gam_ind_mnd_hin_bam_glc_anl_pan_ben_ctl_rus_qcu_rom_eng_ita_swt_amr_spa_sid_scr_jav_ger_dgb_guj_ven_bat_tha_amh_knd_yor_igb_uzb_mcd_mol_azi_tsw_vie_owc_bem_lda_tsn	-0.45902624891352	-1.09107788791245	0.278057340014209
472	owc_cze_igb_fre_aeg_amh_sid_mcd_azi_aze_zul_ind_swt_ukr_scr_bsq_krd_heb_tsn_cnt_glc_hin_yor_prs_cic_alb_est_tsw_fbf_fin_ger_wly_geo_guj_eng_nor_ctl_mlt_chh_ita_hun_dgb_jav_grk_mly_jpn_knd_kor_por_lit_lda_bul_mao_pan_anl_bat_mnd_urd_dyu_lat_tig_ben_mol_dut_afr_qcu_bos_spa_swe_ewe_hau_pol_gam_slo_sun_svk_swa_arw_xho_tag_tha_amr_tml_ven_moo_uzb_rom_rus_tur_ses_vie_sod_bam_akn_bem	0.154738495004449	0.364141942093755	0.716578615348675
473	amh_por_akn_alb_gam_anl_heb_bos_uzb_azi_fbf_ind_bem_mcd_eng_bsq_ukr_sid_dgb_mnd_grk_glc_bam_lit_ven_rom_hun_igb_swa_fin_arw_wly_geo_ben_slo_guj_ctl_mlt_owc_prs_est_zul_mly_dut_tag_jpn_tml_kor_fre_rus_tsn_ger_bat_urd_tig_sun_cnt_scr_yor_nor_hau_afr_mol_cze_pol_qcu_hin_spa_lat_cic_amr_ita_aeg_swe_jav_krd_xho_svk_ses_mao_tha_chh_knd_swt_ewe_tur_bul_pan_aze_moo_vie_sod_lda_tsw_dyu	0.0642517708326425	0.151270963226765	0.880089622347632
474	sid_bul_swa_fre_wly_tig_sod_ctl_aze_uzb_zul_mly_dyu_bos_swe_bsq_guj_aeg_tsw_mnd_dut_mcd_dgb_rus_ven_glc_hun_bem_tsn_fin_lit_heb_geo_afr_ben_svk_rom_amr_mlt_spa_est_cic_jav_ger_tag_jpn_knd_kor_ukr_grk_yor_prs_mao_nor_owc_ind_cnt_ita_moo_slo_amh_pol_por_eng_hin_qcu_scr_arw_krd_lda_chh_urd_hau_cze_bat_mol_xho_alb_ses_sun_tha_anl_tml_swt_akn_tur_pan_lat_azi_igb_vie_gam_fbf_bam_ewe	-0.741197164014275	-1.78305229184025	0.0778404176298691
475	owc_nor_dyu_glc_sid_heb_gam_grk_aze_tur_cic_mao_ewe_pol_urd_bsq_fre_amr_dgb_cnt_rus_krd_xho_eng_yor_ben_est_swt_moo_hun_bul_amh_geo_svk_swe_arw_pan_mlt_anl_ita_fin_ses_ind_spa_bat_jpn_knd_kor_dut_scr_igb_mcd_jav_bos_chh_tag_mnd_lat_tsn_ger_wly_hin_guj_ctl_rom_qcu_mol_afr_ukr_lda_hau_prs_aeg_lit_mly_por_bam_cze_tsw_sun_tha_sod_tml_swa_bem_uzb_alb_slo_azi_ven_vie_tig_akn_zul_fbf	-0.348439699469289	-0.824879443552518	0.411550814824784
476	sid_ctl_tsn_grk_anl_tig_aeg_cze_uzb_azi_swa_bat_swt_lat_bul_bsq_ita_owc_moo_mnd_scr_rom_akn_fre_bam_krd_hun_igb_zul_est_nor_hau_geo_afr_spa_pol_eng_gam_amr_pan_fin_dyu_mly_mol_sun_jpn_knd_kor_guj_slo_cic_prs_mao_ben_mlt_tag_cnt_glc_bem_bos_wly_ger_hin_svk_swe_qcu_por_dut_urd_lda_sod_arw_heb_rus_ind_lit_tsw_ukr_yor_jav_tha_amh_tml_dgb_ses_aze_alb_mcd_tur_ewe_vie_chh_ven_fbf_xho	0.102447317872044	0.240831465510307	0.810215873571339
477	sod_ben_zul_prs_heb_wly_owc_nor_aze_azi_bem_tag_tsw_arw_ukr_bsq_rus_anl_swt_cnt_spa_afr_bam_rom_moo_scr_hun_lda_dgb_est_dut_chh_geo_pol_slo_ger_cze_amr_tig_bos_fin_cic_bat_mol_ind_jpn_tml_kor_por_ctl_yor_urd_jav_lit_aeg_mao_mnd_fre_tsn_mcd_gam_grk_alb_svk_eng_qcu_hin_bul_lat_ses_amh_krd_mlt_ita_mly_guj_xho_pan_akn_sun_tha_hau_knd_fbf_ven_tur_swe_glc_uzb_swa_vie_sid_igb_dyu_ewe	0.0558921880442111	0.131548218868548	0.89562581378298
478	tig_dut_yor_ita_sid_heb_amh_scr_uzb_aze_moo_tag_bam_nor_hin_bsq_fre_sod_bem_mnd_ger_bul_fbf_por_lda_pan_fin_tsn_ven_hun_pol_aeg_geo_krd_eng_svk_glc_amr_owc_alb_est_dgb_mly_prs_bat_jpn_tml_kor_mcd_ctl_zul_rom_sun_ben_hau_ind_cnt_mol_cic_grk_wly_lit_spa_urd_guj_qcu_afr_bos_rus_ewe_chh_cze_gam_slo_jav_arw_xho_ukr_igb_mao_tha_mlt_knd_akn_dyu_tur_swe_lat_azi_swt_vie_anl_swa_ses_tsw	-0.865293647156056	-2.08679575384543	0.0396428526225533
479	amh_ukr_ses_fre_heb_hau_tig_ger_uzb_azi_igb_ind_ven_rus_guj_bsq_scr_sod_bem_cnt_krd_eng_fbf_ita_akn_glc_est_zul_xho_fin_prs_aeg_geo_swe_arw_grk_bul_anl_wly_lit_hun_cic_tag_lat_sun_jpn_knd_kor_afr_slo_yor_spa_bat_hin_amr_mao_mnd_nor_swa_por_mlt_ctl_mcd_urd_rom_qcu_pan_mol_cze_tsn_sid_bos_gam_pol_jav_ben_dyu_dut_tsw_mly_tha_chh_tml_swt_moo_aze_svk_alb_tur_dgb_vie_owc_lda_ewe_bam	-0.554406208005334	-1.32305768204534	0.189060023381973
480	aeg_pol_swa_pan_amr_gam_anl_ben_tur_aze_dyu_ind_yor_eng_rus_bsq_urd_owc_swt_cnt_afr_fre_cic_alb_moo_rom_hun_igb_ven_est_mol_tig_geo_swe_lit_ger_por_sid_chh_slo_fin_fbf_mly_cze_mao_jpn_tml_kor_spa_ctl_ses_arw_tag_dut_amh_jav_mnd_prs_xho_scr_hau_guj_grk_glc_mcd_qcu_bul_hin_nor_zul_sod_ita_mlt_lat_bat_svk_bem_ukr_tsn_sun_tha_heb_knd_akn_lda_uzb_bos_krd_azi_tsw_vie_wly_dgb_ewe_bam	-0.488213986372504	-1.16064636951665	0.248756409447689
481	mlt_spa_fbf_krd_tig_sod_anl_ctl_tur_azi_lda_sun_tsn_scr_eng_bsq_swe_chh_xho_mnd_ger_pan_moo_mcd_akn_cze_est_bem_yor_hun_bos_aeg_geo_rus_lat_glc_guj_owc_amr_afr_fin_igb_mly_ukr_mao_jpn_tml_kor_lit_arw_ven_svk_jav_ita_amh_tag_cnt_dut_zul_grk_wly_nor_bul_fre_rom_qcu_mol_por_slo_bam_heb_ben_sid_prs_bat_pol_swt_urd_cic_ind_tha_hau_knd_ewe_dyu_uzb_alb_hin_aze_swa_vie_gam_tsw_dgb_ses	-0.533265378959421	-1.27004285091854	0.207237837875298
482	chh_ctl_bam_fre_sid_mlt_wly_guj_uzb_azi_akn_mao_xho_pol_scr_bsq_spa_heb_ses_mnd_cze_alb_swa_krd_zul_prs_hun_cic_dgb_est_arw_amh_geo_por_ger_bul_mol_amr_owc_urd_fin_tsn_sun_ben_jav_jpn_knd_kor_bos_grk_tsw_rus_ind_glc_aeg_mly_cnt_mcd_igb_ukr_gam_afr_dut_svk_eng_qcu_ita_rom_nor_ven_anl_slo_tig_hin_tag_pan_fbf_lit_ewe_bat_tha_sod_tml_lda_swt_tur_swe_lat_aze_dyu_vie_hau_bem_moo_yor	0.145336866086333	0.342081708096043	0.73306124652358
483	hau_bos_ses_scr_gam_aeg_chh_cze_azi_uzb_bem_mao_ewe_bul_mol_bsq_mcd_owc_akn_mnd_guj_pan_igb_arw_bam_lit_hun_dyu_tsn_est_ben_mlt_geo_alb_por_ctl_fre_tig_heb_dut_fin_fbf_ind_glc_sun_jpn_knd_kor_urd_rom_xho_prs_bat_swe_sod_tag_cnt_ger_moo_ita_sid_spa_slo_lat_nor_qcu_ukr_svk_pol_swa_amr_rus_amh_hin_mly_eng_tsw_krd_swt_jav_tha_wly_tml_ven_cic_tur_afr_grk_aze_dgb_vie_anl_yor_lda_zul	-1.05006121555257	-2.57020117908084	0.0117523847050853
484	amh_guj_moo_urd_amr_wly_hau_krd_aze_azi_tsn_mao_bam_glc_eng_bsq_swe_sid_zul_cnt_spa_dut_bem_ger_dyu_afr_fin_ewe_dgb_est_grk_aeg_geo_nor_ben_por_hin_chh_mlt_mol_hun_swa_tag_ctl_bat_jpn_tml_kor_scr_slo_fbf_prs_ind_pol_sod_jav_mnd_bos_yor_fre_anl_cze_mcd_alb_ukr_qcu_rus_rom_svk_igb_heb_lit_tig_ita_mly_lat_cic_pan_ven_sun_tha_gam_knd_akn_ses_tur_bul_arw_uzb_tsw_vie_owc_swt_xho_lda	0.362461513937662	0.855020941127249	0.394736892536465
485	anl_alb_yor_por_sod_sid_amr_lat_aze_tur_dgb_mao_swa_ger_glc_bsq_fre_mlt_cic_mnd_nor_eng_tsw_ita_akn_krd_fin_bem_fbf_hun_arw_tig_geo_slo_scr_cze_dut_chh_heb_urd_est_ewe_bat_bos_sun_jpn_tml_kor_afr_ukr_ses_ben_mly_grk_aeg_jav_cnt_rus_zul_spa_hau_prs_pan_mol_rom_qcu_guj_mcd_bul_swt_gam_lit_amh_svk_tag_swe_tsn_hin_xho_ind_tha_wly_knd_moo_bam_uzb_ctl_pol_azi_ven_vie_owc_lda_igb_dyu	-0.53853960763184	-1.28428515633558	0.20223229939137
486	owc_spa_igb_por_tig_sod_heb_eng_azi_tur_xho_mao_swa_cze_ben_bsq_grk_sid_tsn_mnd_ctl_pol_ses_krd_moo_scr_fin_bam_lda_est_glc_mlt_geo_dut_ger_slo_nor_wly_amh_swe_hun_dyu_jav_mcd_mly_jpn_knd_kor_guj_ukr_ven_bul_tag_svk_hau_ind_cnt_rom_ewe_pan_anl_prs_rus_fre_lat_qcu_urd_afr_hin_yor_gam_bos_chh_lit_bat_ita_zul_arw_tsw_sun_tha_aeg_tml_dgb_fbf_uzb_mol_alb_aze_bem_vie_amr_cic_akn_swt	0.236567896381121	0.557944993785939	0.578222619202856
487	aeg_hin_dgb_ctl_chh_mlt_tig_lat_tur_azi_ewe_mly_ven_spa_krd_bsq_afr_wly_tsw_cnt_rus_mol_xho_cze_tsn_dut_fin_moo_lda_hun_rom_owc_geo_fre_bul_guj_slo_hau_gam_prs_est_igb_ind_grk_tag_jpn_knd_kor_swe_por_bam_scr_sun_nor_heb_jav_mnd_lit_ses_eng_sod_ita_glc_mcd_ben_qcu_ukr_svk_alb_bem_sid_arw_anl_ger_bat_pan_swt_bos_akn_mao_tha_amr_tml_zul_swa_uzb_urd_pol_aze_fbf_vie_amh_dyu_cic_yor	-0.351738161639118	-0.83335898425717	0.406777512368293
488	tig_ger_ven_dut_wly_owc_gam_cze_uzb_tur_xho_sun_dyu_pol_bos_bsq_lat_sid_igb_mnd_slo_prs_cic_ukr_bam_spa_est_yor_swa_hun_grk_chh_geo_arw_svk_ben_krd_hau_anl_por_fin_dgb_ind_glc_mao_jpn_tml_kor_pan_rus_bem_mol_bat_rom_amh_tag_cnt_ctl_ses_alb_sod_hin_ita_mcd_swe_qcu_fre_lit_guj_tsw_aeg_bul_mlt_afr_mly_nor_fbf_scr_akn_jav_tha_amr_knd_moo_swt_aze_eng_urd_azi_zul_vie_heb_lda_ewe_tsn	-0.12016595001334	-0.283385878434916	0.777510929464871
489	heb_lat_zul_fre_chh_hau_mlt_alb_aze_tur_dgb_mao_ven_pan_urd_bsq_grk_anl_igb_mnd_afr_bos_swa_rom_dyu_scr_fin_bam_lda_hun_ita_amh_geo_hin_swe_nor_ben_owc_tig_rus_est_ses_tag_krd_sun_jpn_knd_kor_guj_slo_yor_por_mly_glc_wly_ind_cnt_dut_moo_eng_sid_lit_mol_cze_ukr_qcu_ger_pol_arw_swt_gam_spa_amr_mcd_jav_prs_fbf_bul_tsw_bat_tha_aeg_tml_bem_akn_azi_svk_ctl_uzb_xho_vie_sod_cic_tsn_ewe	-0.764702361651331	-1.83821029472358	0.0692235766085522
490	chh_arw_ses_ger_owc_mlt_anl_spa_uzb_aze_akn_bat_yor_rom_nor_bsq_rus_gam_bem_cnt_grk_scr_dgb_bos_ewe_hin_fin_ven_swa_est_eng_amh_geo_alb_ukr_svk_bul_heb_tig_lit_hun_xho_jav_glc_ind_jpn_tml_kor_por_prs_moo_ita_mao_pan_aeg_sun_mnd_slo_tsw_afr_wly_ctl_mol_mcd_cze_qcu_ben_lat_krd_igb_sod_swe_sid_guj_mly_pol_tsn_fre_swt_tag_tha_amr_knd_bam_cic_tur_urd_dut_azi_dyu_vie_hau_fbf_zul_lda	-0.720783815034053	-1.73220487047498	0.0865524221878377
491	heb_ben_lda_scr_amh_chh_mlt_rus_aze_tur_bem_mly_yor_pan_ger_bsq_krd_aeg_cic_mnd_prs_por_ven_cze_ewe_slo_hun_akn_dgb_fin_bos_tig_geo_nor_mcd_alb_eng_hau_amr_glc_est_zul_mao_rom_ind_jpn_tml_kor_mol_ukr_dyu_swe_jav_dut_sid_sun_cnt_guj_bam_lit_gam_grk_bul_afr_pol_qcu_ctl_arw_hin_swt_owc_svk_anl_spa_tag_lat_tsn_fre_xho_bat_tha_sod_knd_ses_swa_azi_ita_urd_uzb_tsw_vie_wly_fbf_moo_igb	-0.760759080284252	-1.83170332545364	0.0701967846685354
492	hau_mcd_lda_ger_aeg_sod_chh_bos_tur_uzb_dyu_mao_swt_rus_eng_bsq_pol_gam_ven_cnt_ukr_cze_akn_spa_yor_ben_est_tsw_ses_fin_nor_owc_geo_hin_grk_swe_mol_anl_tig_glc_hun_igb_tag_urd_ind_jpn_knd_kor_fre_guj_bam_ctl_jav_alb_heb_sun_mnd_lat_swa_prs_amr_lit_dut_ita_krd_qcu_afr_rom_svk_ewe_mlt_pan_wly_arw_bat_por_tsn_bul_zul_mly_tha_amh_tml_cic_dgb_aze_slo_scr_azi_fbf_vie_sid_bem_xho_moo	0.253167787422701	0.596186629103538	0.552498918043319
493	anl_swe_xho_pol_hau_amr_tig_fre_uzb_tur_lda_tag_zul_prs_urd_bsq_arw_aeg_ven_cnt_rus_krd_swa_alb_moo_lit_hun_dgb_akn_est_ben_owc_geo_bul_dut_bos_mcd_amh_wly_cze_fin_bem_jav_nor_bat_jpn_tml_kor_spa_lat_tsn_scr_mao_eng_gam_ind_mnd_pan_ses_por_sid_guj_ukr_svk_afr_qcu_ita_mol_hin_fbf_sod_glc_heb_ctl_sun_rom_cic_grk_igb_mly_tha_chh_knd_ewe_yor_aze_slo_ger_azi_swt_vie_mlt_bam_dyu_tsw	-1.10181111318539	-2.7050874001308	0.00812210712512558
494	heb_scr_swa_urd_anl_mlt_sod_ita_tur_azi_cic_mao_ses_arw_bul_bsq_glc_owc_tsn_mnd_spa_ukr_akn_lat_ven_swe_fin_swt_zul_hun_rus_wly_geo_pan_nor_afr_krd_gam_aeg_alb_est_fbf_bat_pol_sun_jpn_knd_kor_guj_svk_ewe_mol_tag_ger_amr_jav_cnt_bos_xho_hin_sid_prs_ben_cze_por_qcu_eng_lit_slo_dyu_hau_mcd_amh_rom_mly_fre_yor_ctl_dgb_ind_tha_chh_tml_tsw_moo_uzb_grk_dut_aze_igb_vie_tig_bam_lda_bem	0.018182582515601	0.0427670522336291	0.965978915975305
495	hau_slo_bem_bul_sid_aeg_heb_guj_aze_uzb_ses_jav_ven_rus_eng_bsq_mcd_tig_lda_mnd_mol_fre_igb_glc_moo_nor_est_xho_yor_hun_dut_chh_geo_ita_rom_spa_lit_amr_gam_pol_fin_akn_mao_hin_bat_jpn_tml_kor_prs_ben_bam_grk_ind_scr_anl_tag_cnt_pan_fbf_lat_amh_ukr_ctl_bos_swe_qcu_arw_afr_por_swt_sod_urd_owc_cze_sun_alb_tsn_krd_ewe_mly_tha_wly_knd_dgb_zul_tur_svk_ger_azi_tsw_vie_mlt_dyu_swa_cic	-0.56047760796879	-1.33796181403554	0.184171310967012
496	wly_arw_akn_lat_gam_anl_heb_urd_tur_azi_swt_ind_ven_dut_afr_bsq_grk_amh_dyu_cnt_prs_hin_lda_krd_dgb_mol_hun_tsn_ses_fin_rom_hau_geo_bul_slo_eng_ger_chh_amr_spa_est_fbf_tag_alb_mao_jpn_knd_kor_guj_swe_ewe_bos_sun_scr_aeg_mly_mnd_svk_swa_mcd_sod_fre_ita_glc_pan_qcu_pol_rus_lit_moo_owc_por_tig_ctl_jav_ben_xho_cze_bam_bat_tha_sid_tml_yor_bem_aze_ukr_nor_uzb_tsw_vie_mlt_cic_zul_igb	0.135655299211958	0.319204489857408	0.750287331842525
497	hau_lit_swt_ben_tig_aeg_heb_alb_uzb_aze_ses_tag_swa_rus_mol_bsq_dut_amr_bam_mnd_mcd_prs_fbf_krd_tsn_urd_est_ewe_cic_hun_nor_chh_geo_fre_scr_eng_slo_mlt_sod_svk_fin_moo_jav_rom_ind_jpn_knd_kor_ita_ukr_bem_bul_bat_pan_gam_mao_cnt_lat_lda_ctl_amh_ger_pol_arw_guj_qcu_por_glc_bos_akn_owc_cze_anl_spa_mly_grk_dgb_afr_xho_sun_tha_sid_tml_zul_igb_azi_hin_swe_tur_dyu_vie_wly_tsw_yor_ven	-0.539300869588306	-1.28398419347608	0.202337140187108
498	sid_nor_akn_ukr_owc_aeg_amr_bul_tur_azi_xho_mly_ses_spa_pan_bsq_glc_anl_yor_mnd_arw_svk_zul_ger_dgb_rom_est_ewe_swt_hun_grk_mlt_geo_eng_prs_ctl_rus_sod_gam_scr_fin_dyu_bat_por_ind_jpn_knd_kor_bos_mcd_tsn_mol_jav_lit_tig_tag_cnt_slo_cic_cze_heb_urd_pol_swe_hin_qcu_ben_krd_dut_igb_amh_lat_wly_guj_sun_ita_bam_fre_bem_mao_tha_hau_tml_moo_fbf_uzb_afr_alb_aze_ven_vie_chh_tsw_swa_lda	-0.740559327600572	-1.77999624491589	0.0783427104962424
499	anl_grk_akn_krd_wly_gam_hau_glc_azi_uzb_cic_sun_swa_nor_hin_bsq_rom_tig_fbf_mnd_ger_lit_dyu_eng_tsn_afr_est_ven_ewe_fin_alb_sid_geo_fre_bos_rus_guj_aeg_owc_pol_hun_lda_ind_svk_tag_jpn_tml_kor_prs_swe_yor_cze_mao_ita_heb_jav_cnt_bul_tsw_mcd_chh_lat_scr_ben_dut_qcu_spa_slo_mol_xho_amh_arw_sod_urd_bat_por_ses_pan_zul_mly_tha_amr_knd_swt_igb_aze_ukr_ctl_tur_dgb_vie_mlt_bem_moo_bam	-0.643668349185196	-1.53959372043454	0.127055121304574
500	chh_ita_tsw_lat_sod_anl_amr_alb_uzb_azi_swt_tag_ses_ukr_lit_bsq_nor_amh_moo_mnd_urd_rus_dgb_ben_tsn_bul_est_swa_akn_hun_hin_heb_geo_dut_swe_grk_arw_owc_aeg_krd_fin_xho_ind_cze_mly_jpn_tml_kor_glc_por_yor_pol_jav_slo_mlt_mao_cnt_prs_ven_mcd_sid_svk_pan_guj_scr_qcu_ctl_ger_eng_zul_tig_afr_wly_fre_sun_rom_igb_bos_ewe_bat_tha_gam_knd_bem_lda_tur_spa_mol_aze_dyu_vie_hau_fbf_cic_bam	-0.35420380665276	-0.83906176147062	0.403586264493001
501	wly_ben_ses_rom_mlt_anl_amr_ger_uzb_azi_lda_sun_igb_slo_krd_bsq_scr_heb_dgb_cnt_ukr_grk_xho_ita_bem_rus_fin_akn_moo_hun_fre_gam_geo_spa_bul_pan_svk_owc_aeg_mol_est_bam_mao_afr_ind_jpn_knd_kor_nor_guj_yor_bos_tag_urd_hau_bat_mnd_prs_dyu_swe_amh_ctl_hin_dut_arw_qcu_pol_por_lit_zul_chh_mcd_sod_eng_mly_glc_cic_lat_swt_jav_tha_sid_tml_fbf_tsn_tur_alb_cze_aze_ven_vie_tig_tsw_ewe_swa	-0.819924870605343	-1.9778647612685	0.0509038363213286
502	chh_grk_zul_por_aeg_hau_tig_arw_aze_uzb_bem_jav_lda_hin_ita_bsq_lat_anl_ses_mnd_mol_spa_dgb_bul_ewe_ukr_est_tsw_xho_hun_eng_owc_geo_ger_rus_ben_fre_heb_wly_slo_fin_yor_sun_cze_bat_jpn_tml_kor_prs_svk_tsn_guj_ind_mcd_gam_tag_cnt_nor_swt_rom_mlt_lit_swe_afr_urd_qcu_dut_alb_pan_moo_sod_bos_amr_glc_mly_ctl_akn_pol_dyu_mao_tha_sid_knd_fbf_swa_tur_scr_krd_azi_ven_vie_amh_bam_igb_cic	-0.258878214171639	-0.611174074722725	0.542575343877661
503	amh_por_moo_dut_wly_gam_tig_scr_uzb_azi_dgb_tag_bam_arw_alb_bsq_mcd_hau_tsw_cnt_spa_lat_zul_ctl_swa_swe_fin_dyu_ewe_hun_rom_sid_geo_glc_mol_ger_guj_heb_mlt_afr_est_akn_mao_krd_ind_jpn_knd_kor_urd_fre_tsn_svk_jav_ita_chh_bat_mnd_prs_fbf_bos_owc_grk_ukr_cze_nor_qcu_pol_slo_ben_lda_sod_pan_amr_lit_mly_eng_igb_hin_swt_sun_tha_anl_tml_ven_ses_tur_bul_rus_aze_xho_vie_aeg_bem_cic_yor	-0.939282159558011	-2.28772932894681	0.0244198435547379
504	sod_lat_yor_ita_anl_aeg_sid_lit_azi_tur_tsn_mao_zul_eng_scr_bsq_slo_heb_akn_cnt_glc_rom_moo_ger_dgb_guj_est_igb_bem_fin_pan_wly_geo_hin_afr_urd_fre_gam_owc_bos_hun_lda_ind_ben_mly_jpn_tml_kor_krd_pol_swa_svk_jav_por_chh_tag_mnd_cze_ewe_rus_tig_grk_prs_ukr_alb_qcu_bul_dut_ctl_xho_hau_mcd_amh_mol_bat_swe_fbf_spa_bam_sun_tha_mlt_knd_cic_tsw_aze_nor_arw_uzb_ven_vie_amr_dyu_ses_swt	-0.272908276684224	-0.645094580907233	0.5204541590368
505	chh_ctl_cic_ger_sod_hau_mlt_guj_tur_uzb_fbf_mao_dyu_ben_swe_bsq_krd_owc_igb_cnt_eng_mcd_lda_por_ven_spa_hun_akn_tsw_fin_dut_aeg_geo_prs_nor_cze_ukr_sid_tig_pan_est_swt_mly_slo_jav_jpn_tml_kor_bul_urd_moo_mol_tag_grk_amr_bat_mnd_scr_bem_afr_wly_alb_rom_lit_hin_qcu_pol_lat_bos_ses_gam_glc_heb_ita_sun_fre_bam_svk_swa_ind_tha_anl_knd_zul_yor_azi_arw_rus_aze_xho_vie_amh_ewe_dgb_tsn	-0.158022654384012	-0.372707137814121	0.710214490167051
506	gam_svk_bam_eng_amh_tig_mlt_por_azi_uzb_dyu_ind_yor_hin_afr_bsq_swe_wly_zul_cnt_mol_guj_swa_lit_bem_grk_fin_moo_fbf_est_scr_anl_geo_pan_ben_alb_urd_sod_owc_nor_hun_ewe_mao_glc_bat_jpn_knd_kor_ita_prs_ven_slo_mly_dut_aeg_jav_mnd_bul_tsn_ctl_hau_pol_lat_rus_bos_qcu_spa_cze_fre_swt_chh_krd_sid_ger_sun_mcd_akn_rom_ses_tag_tha_amr_tml_dgb_lda_aze_ukr_arw_tur_igb_vie_heb_xho_cic_tsw	-0.489348675561334	-1.16692776661443	0.246222994901945
507	heb_prs_akn_spa_amr_aeg_wly_swe_tur_uzb_ewe_mly_yor_grk_mol_bsq_eng_chh_xho_cnt_ger_ukr_zul_mcd_bam_svk_est_ven_dyu_fin_lit_sod_geo_guj_scr_dut_rom_mlt_amh_bul_hun_swa_tag_pan_mao_jpn_tml_kor_slo_fre_tsn_cze_bat_ben_sid_ind_mnd_afr_ses_bos_tig_lat_rus_glc_ita_qcu_alb_pol_por_lda_hau_nor_gam_urd_jav_ctl_fbf_krd_igb_sun_tha_owc_knd_moo_bem_aze_hin_arw_azi_cic_vie_anl_tsw_swt_dgb	-0.467662325509613	-1.11153371857378	0.269203979520985
508	amr_ukr_moo_eng_hau_chh_sod_ita_aze_azi_yor_ind_fbf_ben_glc_bsq_pan_mlt_igb_cnt_rom_krd_dgb_grk_tsw_hin_est_bem_ses_hun_pol_heb_geo_prs_scr_dut_svk_tig_gam_lit_fin_tsn_mly_por_tag_jpn_knd_kor_swe_arw_swt_fre_mao_rus_owc_sun_mnd_urd_lda_bul_anl_ger_bos_lat_guj_qcu_mcd_afr_alb_ven_wly_slo_aeg_cze_jav_nor_xho_spa_bam_bat_tha_sid_tml_akn_ewe_tur_mol_ctl_uzb_dyu_vie_amh_cic_zul_swa	0.529161916371343	1.2513468575748	0.213946531327646
509	heb_hin_swt_cze_tig_chh_owc_ctl_tur_uzb_akn_ind_bem_spa_alb_bsq_krd_sid_ewe_mnd_swe_rom_swa_ukr_lda_dut_hun_tsw_cic_fin_arw_anl_geo_scr_lat_bul_lit_sod_amh_svk_est_fbf_mao_ger_mly_jpn_tml_kor_afr_prs_ses_guj_bat_slo_aeg_tag_cnt_eng_ven_pan_hau_rus_urd_mcd_grk_qcu_nor_glc_por_tsn_gam_mol_wly_ita_sun_fre_zul_ben_moo_jav_tha_amr_knd_bam_yor_aze_bos_pol_azi_igb_vie_mlt_dyu_xho_dgb	-0.13496188363397	-0.318406687010038	0.750890408986224
510	wly_dut_fbf_nor_sid_hau_owc_mcd_tur_uzb_swt_jav_cic_slo_ben_bsq_lat_gam_zul_cnt_ctl_bul_akn_urd_lda_ger_fin_dgb_ven_hun_rus_anl_geo_guj_pol_glc_ukr_aeg_heb_prs_est_xho_sun_por_mly_jpn_tml_kor_spa_lit_tsw_bos_ind_pan_mlt_tag_mnd_swe_bem_alb_amh_grk_afr_fre_ita_qcu_krd_arw_svk_ses_amr_hin_tig_cze_bat_scr_moo_eng_igb_mao_tha_chh_knd_yor_bam_aze_mol_rom_azi_ewe_vie_sod_dyu_swa_tsn	-0.607815933912004	-1.45542200206205	0.148919816784717
511	amh_spa_bam_lit_sod_mlt_gam_nor_uzb_aze_swt_jav_yor_svk_alb_bsq_prs_sid_ven_mnd_bos_fre_tsw_guj_fbf_ben_est_dyu_cic_hun_hin_tig_geo_swe_scr_glc_ita_heb_anl_eng_fin_lda_mly_krd_sun_jpn_knd_kor_por_afr_moo_ctl_bat_mol_aeg_tag_cnt_grk_zul_arw_hau_rom_rus_bul_ukr_qcu_pan_slo_dut_xho_amr_urd_chh_ger_ind_mcd_swa_pol_ses_mao_tha_wly_tml_dgb_tsn_tur_cze_lat_azi_igb_vie_owc_ewe_bem_akn	0.0355404122763313	0.0836888623807872	0.933483691567256
512	sid_mcd_lda_mol_hau_gam_chh_hin_azi_tur_swt_mly_swa_prs_slo_bsq_krd_tig_moo_mnd_pol_bos_xho_afr_igb_urd_fin_tsw_bam_est_arw_sod_geo_ben_ctl_ukr_scr_amr_wly_guj_hun_ven_sun_rus_mao_jpn_tml_kor_bul_pan_yor_glc_jav_por_heb_ind_cnt_svk_dyu_grk_amh_nor_fre_dut_lat_qcu_eng_ita_swe_ewe_mlt_ger_owc_alb_bat_spa_ses_rom_fbf_tag_tha_aeg_knd_akn_cic_uzb_lit_cze_aze_bem_vie_anl_dgb_zul_tsn	-0.0185502553925592	-0.0437275197413715	0.965215353131376
513	sod_rus_ses_swe_aeg_wly_gam_scr_aze_uzb_swa_bat_ewe_spa_por_bsq_lit_anl_igb_mnd_svk_ben_swt_slo_akn_grk_hun_dgb_tsn_est_nor_amr_geo_ita_pol_pan_urd_sid_amh_ger_fin_yor_tag_alb_sun_jpn_knd_kor_mcd_dut_moo_prs_mly_cze_mlt_mao_cnt_bul_zul_ukr_hau_lat_eng_glc_hin_qcu_krd_rom_arw_dyu_chh_afr_heb_guj_jav_bos_tsw_mol_ven_ind_tha_owc_tml_bem_cic_azi_fre_ctl_tur_fbf_vie_tig_xho_lda_bam	-0.0411638743629511	-0.0968882235141391	0.923023654277954
514	chh_afr_ven_krd_sid_wly_tig_pan_aze_uzb_yor_mao_cic_prs_rom_bsq_cze_hau_swt_mnd_ger_nor_xho_guj_akn_bul_fin_dgb_swa_est_urd_owc_geo_rus_bos_ukr_hin_amh_sod_dut_hun_bem_sun_swe_ind_jpn_knd_kor_svk_alb_tsn_lit_jav_ben_amr_tag_cnt_por_igb_ctl_anl_slo_glc_ita_scr_qcu_spa_grk_lat_zul_heb_fre_aeg_arw_mly_mcd_dyu_pol_tsw_bat_tha_gam_tml_lda_bam_azi_mol_eng_tur_moo_vie_mlt_ewe_fbf_ses	0.560815835766757	1.32504480444862	0.188402664901636
515	sid_mol_igb_rus_heb_chh_hau_eng_tur_uzb_moo_sun_dgb_fre_prs_bsq_urd_mlt_swt_mnd_mcd_grk_lda_dut_ewe_ger_fin_bam_tsw_hun_arw_amr_geo_pan_afr_ctl_cze_owc_gam_bul_est_yor_jav_pol_bat_jpn_knd_kor_hin_alb_tsn_spa_tag_guj_tig_ind_cnt_ita_bem_svk_sod_por_bos_swe_lit_qcu_ukr_ben_slo_ven_aeg_lat_amh_glc_mao_krd_akn_nor_swa_mly_tha_wly_tml_dyu_zul_azi_scr_rom_aze_xho_vie_anl_ses_fbf_cic	-0.0317889541617531	-0.0750129073774253	0.940365563913302
516	sod_ctl_bem_prs_owc_heb_mlt_svk_aze_azi_swt_mly_zul_grk_cze_bsq_krd_aeg_ven_mnd_lit_ben_akn_ukr_swa_rom_hun_igb_fbf_est_eng_tig_geo_spa_arw_rus_ger_hau_chh_urd_fin_tsw_bat_scr_tag_jpn_knd_kor_lat_swe_dyu_fre_mao_slo_sid_jav_cnt_mol_moo_alb_wly_mcd_ita_glc_nor_qcu_bos_afr_por_yor_amh_pan_gam_hin_sun_dut_tsn_guj_lda_ind_tha_anl_tml_ewe_dgb_uzb_bul_pol_tur_ses_vie_amr_cic_xho_bam	-0.857458745942049	-2.07355843811551	0.0408853218130746
517	amh_fre_swa_cze_heb_amr_sod_mcd_azi_tur_ewe_sun_moo_bul_glc_bsq_eng_tig_bem_cnt_dut_mol_fbf_guj_tsw_krd_hun_xho_igb_est_alb_hau_geo_pol_hin_rus_por_gam_anl_bos_fin_tsn_ind_urd_mao_jpn_knd_kor_slo_ger_ven_scr_bat_lat_sid_tag_mnd_rom_cic_pan_mlt_nor_svk_afr_swe_qcu_grk_ita_lit_akn_wly_arw_aeg_spa_jav_ctl_ses_ben_lda_mly_tha_chh_tml_bam_zul_uzb_ukr_prs_aze_swt_vie_owc_dgb_dyu_yor	-0.15677790071187	-0.369574620027113	0.712539665429919
518	sod_bos_tsn_por_mlt_amh_chh_eng_aze_azi_zul_jav_cic_dut_mol_bsq_rom_aeg_xho_mnd_glc_lit_dyu_swe_dgb_ger_hun_bem_yor_fin_bul_gam_geo_mcd_rus_ben_hin_wly_amr_arw_est_igb_mao_ukr_tag_jpn_tml_kor_cze_nor_swt_lat_mly_pol_owc_bat_cnt_alb_ewe_ctl_anl_guj_grk_urd_slo_qcu_scr_spa_afr_ses_sid_fre_heb_pan_ind_prs_bam_svk_akn_sun_tha_hau_knd_ven_tsw_uzb_krd_ita_tur_swa_vie_tig_fbf_lda_moo	-0.133137544660941	-0.314123173491639	0.754131049738769
519	owc_pol_swt_por_amh_mlt_chh_ger_uzb_azi_akn_tag_xho_prs_svk_bsq_afr_sid_swa_mnd_ben_eng_ses_ita_cic_slo_fin_bem_yor_est_glc_wly_geo_ctl_spa_ukr_lat_hau_anl_rus_hun_igb_sun_hin_mao_jpn_tml_kor_guj_arw_dgb_urd_jav_krd_aeg_mly_cnt_bos_moo_bul_sod_fre_scr_grk_dut_qcu_mol_alb_lit_ven_heb_nor_tig_swe_bat_cze_bam_pan_tsw_ind_tha_amr_knd_fbf_zul_aze_rom_mcd_tur_tsn_vie_gam_lda_ewe_dyu	-0.137495101715831	-0.324208485843466	0.746508248413944
520	amh_rus_swa_scr_wly_amr_heb_arw_azi_aze_moo_sun_cic_swe_rom_bsq_mcd_hau_tsn_cnt_glc_grk_lda_nor_dyu_alb_fin_ven_bam_est_bos_mlt_geo_svk_afr_por_eng_tig_owc_krd_hun_dgb_jav_lat_tag_jpn_tml_kor_ctl_cze_fbf_spa_bat_ben_chh_mao_mnd_ukr_swt_guj_anl_pan_prs_dut_bul_qcu_mol_hin_ger_xho_sid_pol_sod_fre_ind_urd_bem_ita_ses_mly_tha_aeg_knd_ewe_tsw_uzb_lit_slo_tur_akn_vie_gam_igb_yor_zul	-0.985932512205863	-2.40186869142898	0.0182994305893373
521	anl_svk_zul_fre_heb_amh_sod_por_aze_uzb_cic_mao_ses_slo_ger_bsq_afr_mlt_igb_cnt_bul_bos_akn_hin_dgb_nor_est_ven_swa_fin_lat_chh_geo_ctl_rus_ben_krd_sid_amr_pol_hun_tsw_sun_cze_ind_jpn_tml_kor_alb_grk_fbf_eng_tag_mol_wly_jav_mnd_prs_ewe_arw_tig_guj_scr_pan_mcd_qcu_dut_swe_ita_xho_owc_lit_gam_glc_mly_spa_dyu_rom_bem_bat_tha_hau_knd_swt_yor_azi_urd_ukr_tur_lda_vie_aeg_bam_tsn_moo	-0.67433227556434	-1.61560640985216	0.109567019425044
522	hau_por_ses_mcd_anl_sid_amh_grk_azi_uzb_dyu_sun_igb_alb_ben_bsq_hin_gam_ven_cnt_lit_ctl_tsw_pol_moo_pan_hun_zul_akn_est_slo_mlt_geo_dut_bul_glc_ita_aeg_sod_fre_fin_tsn_mao_ukr_tag_jpn_tml_kor_krd_guj_dgb_eng_mly_urd_chh_jav_mnd_bos_cic_nor_amr_prs_cze_scr_ger_qcu_mol_swe_spa_bem_wly_svk_heb_rus_bat_rom_bam_lat_swa_ind_tha_owc_knd_fbf_yor_tur_afr_arw_aze_ewe_vie_tig_swt_lda_xho	-0.0365900111828318	-0.0862901124313445	0.931421308664409
523	hau_svk_tsw_guj_anl_tig_sod_ukr_tur_uzb_dgb_ind_cic_nor_pol_bsq_lat_aeg_igb_cnt_spa_prs_swa_glc_yor_mcd_est_ses_akn_fin_ger_owc_geo_fre_ctl_cze_bul_amr_chh_por_hun_bam_bat_hin_jav_jpn_knd_kor_lit_urd_swt_swe_mly_grk_sid_mao_mnd_dut_xho_slo_amh_mol_rom_krd_scr_qcu_rus_alb_pan_ewe_gam_arw_wly_eng_tag_ita_bem_bos_dyu_sun_tha_mlt_tml_fbf_zul_aze_ben_afr_azi_tsn_vie_heb_lda_ven_moo	-0.764244619054729	-1.83739884132525	0.0693443228239703
524	sid_rus_dgb_cze_chh_hau_heb_krd_uzb_azi_dyu_jav_cic_mcd_mol_bsq_pol_mlt_moo_mnd_eng_svk_tsw_ctl_zul_urd_fin_lda_igb_hun_por_aeg_geo_afr_glc_ukr_alb_wly_amh_hin_est_akn_sun_lat_mao_jpn_knd_kor_lit_bos_ses_nor_ind_ben_amr_mly_cnt_bul_swt_ita_tig_slo_spa_dut_pan_qcu_ger_grk_rom_xho_gam_guj_anl_arw_tag_fre_yor_swe_swa_bat_tha_owc_tml_ven_fbf_aze_prs_scr_tur_bem_vie_sod_ewe_tsn_bam	-0.574517450330908	-1.36961959926276	0.174103731421633
525	amr_afr_tsn_grk_sid_chh_owc_krd_azi_aze_yor_jav_cic_ctl_ben_bsq_glc_mlt_tsw_cnt_guj_lit_swa_fre_bem_pan_est_dyu_fbf_fin_rus_aeg_geo_lat_bul_rom_ukr_amh_gam_eng_hun_igb_sun_urd_tag_jpn_knd_kor_mol_alb_ses_ita_bat_swe_heb_mao_mnd_scr_akn_ger_tig_slo_svk_arw_pol_qcu_prs_spa_cze_ven_hau_mcd_wly_nor_mly_dut_bam_hin_xho_ind_tha_anl_tml_lda_moo_uzb_por_bos_tur_ewe_vie_sod_zul_dgb_swt	-0.542833960453814	-1.29420094334385	0.198800586036738
526	sid_urd_xho_rom_gam_amr_heb_krd_tur_uzb_zul_tag_dyu_por_pan_bsq_scr_chh_swt_mnd_bul_alb_fbf_ctl_akn_ben_est_swa_dgb_fin_afr_aeg_geo_lit_rus_pol_spa_anl_hau_cze_hun_lda_bat_ukr_mly_jpn_knd_kor_bos_swe_cic_mcd_sun_fre_wly_mao_cnt_dut_ven_nor_tig_grk_eng_ita_mol_qcu_guj_svk_prs_tsw_mlt_hin_owc_lat_jav_ger_ewe_arw_moo_ind_tha_amh_tml_bem_igb_aze_slo_glc_azi_ses_vie_sod_tsn_yor_bam	-0.736590626912255	-1.77165585527301	0.0797271955614671
527	amr_ger_tsn_slo_owc_aeg_wly_nor_uzb_azi_ses_mly_akn_ita_mcd_bsq_swe_sid_xho_mnd_hin_eng_zul_bos_tsw_pan_hun_ewe_ven_est_ctl_sod_geo_spa_lat_fre_afr_mlt_heb_bul_fin_igb_ind_svk_jav_jpn_tml_kor_dut_ben_moo_grk_mao_pol_tig_tag_cnt_urd_bam_arw_amh_glc_prs_mol_guj_qcu_rus_cze_krd_yor_anl_por_gam_scr_bat_lit_bem_alb_swa_sun_tha_chh_knd_fbf_cic_aze_rom_ukr_tur_dgb_vie_hau_swt_dyu_lda	-0.557012375511952	-1.32864436364919	0.187216262555971
528	mlt_nor_lda_ger_amr_wly_hau_slo_tur_uzb_akn_sun_swt_grk_bul_bsq_krd_tig_fbf_mnd_cze_pan_tsn_rom_zul_bos_fin_dyu_swa_hun_mol_amh_geo_ben_spa_por_eng_anl_sod_dut_est_bem_ind_mcd_jav_jpn_tml_kor_afr_lit_ses_arw_mao_prs_aeg_bat_cnt_ukr_ewe_svk_chh_alb_glc_rus_ctl_qcu_fre_lat_ita_moo_sid_scr_owc_pol_mly_hin_igb_swe_cic_tag_tha_gam_knd_bam_yor_aze_urd_guj_azi_dgb_vie_heb_tsw_ven_xho	-0.13368821782731	-0.315691884991862	0.752943745743862
529	tig_hin_bem_afr_gam_sod_chh_swe_aze_tur_igb_mly_swt_svk_scr_bsq_por_wly_moo_mnd_lat_krd_dgb_bos_akn_spa_est_dyu_tsn_fin_arw_mlt_geo_bul_ger_eng_dut_hau_heb_pol_hun_tsw_bat_prs_ind_jpn_knd_kor_slo_mcd_cic_lit_mao_nor_amh_tag_cnt_urd_ses_fre_owc_guj_pan_alb_cze_qcu_rom_ctl_grk_yor_amr_ben_sid_ita_jav_glc_ven_mol_zul_sun_tha_aeg_tml_xho_fbf_azi_rus_ukr_uzb_ewe_vie_anl_swa_bam_lda	-0.689354124717164	-1.65327885067365	0.10164607956114
530	owc_mcd_fbf_bul_heb_amh_gam_urd_azi_uzb_tsn_ind_bem_ukr_svk_bsq_arw_tig_cic_mnd_ctl_lat_ven_pan_igb_rus_hun_moo_tsw_fin_pol_sod_geo_afr_glc_alb_spa_hau_amr_eng_est_swa_mao_bos_jav_jpn_tml_kor_swe_nor_ewe_ben_mly_fre_anl_bat_cnt_mol_xho_rom_chh_dut_krd_slo_ita_qcu_cze_lit_guj_zul_sid_ger_wly_prs_sun_grk_swt_por_akn_tag_tha_mlt_knd_ses_yor_tur_scr_hin_aze_dgb_vie_aeg_bam_dyu_lda	-0.29834006671312	-0.705716657368926	0.482128391486888
531	sid_rus_swt_slo_owc_sod_amh_spa_uzb_aze_cic_tag_yor_ben_nor_bsq_rom_heb_xho_mnd_fre_grk_dyu_guj_fbf_svk_fin_ses_dgb_hun_eng_mlt_geo_lit_bos_ukr_pan_gam_amr_swe_est_ewe_sun_afr_ind_jpn_tml_kor_pol_prs_ven_mol_jav_ger_wly_bat_cnt_cze_igb_lat_hau_bul_krd_dut_glc_qcu_urd_hin_por_zul_chh_ita_tig_scr_mao_ctl_bam_mcd_swa_mly_tha_aeg_knd_tsn_bem_azi_arw_alb_tur_tsw_vie_anl_moo_lda_akn	-1.08052614256452	-2.63888250554991	0.00975268238621694
532	gam_prs_ses_rom_wly_chh_sid_swe_azi_aze_ven_bat_bem_scr_eng_bsq_slo_owc_tsn_cnt_krd_hin_igb_lat_dgb_mcd_hun_xho_zul_fin_pan_sod_geo_lit_dut_fre_guj_amh_amr_pol_est_cic_mly_bos_jav_jpn_knd_kor_ukr_alb_fbf_ita_mao_arw_hau_tag_mnd_urd_moo_afr_heb_nor_grk_rus_spa_qcu_ctl_svk_por_dyu_aeg_cze_tig_bul_ind_glc_lda_ger_akn_sun_tha_mlt_tml_yor_bam_uzb_ben_mol_tur_ewe_vie_anl_swt_swa_tsw	0.300293322266657	0.708760204962054	0.480246195411831
533	sid_glc_dyu_scr_chh_anl_hau_slo_uzb_azi_yor_mly_tsn_ger_ita_bsq_lit_sod_dgb_mnd_pol_nor_akn_urd_swt_cze_hun_bem_cic_fin_rus_owc_geo_rom_mol_arw_prs_gam_wly_spa_est_ven_bat_svk_sun_jpn_tml_kor_swe_ben_igb_eng_ind_guj_amr_tag_cnt_bul_tsw_dut_mlt_afr_lat_hin_bos_qcu_alb_krd_pan_lda_tig_ukr_heb_mcd_jav_ctl_fbf_por_swa_mao_tha_aeg_knd_ses_bam_tur_fre_grk_aze_moo_vie_amh_zul_ewe_xho	0.105637806625508	0.248400324908548	0.804372372012523
534	heb_mol_tsn_guj_anl_sod_owc_ben_aze_azi_bem_tag_dyu_mcd_bos_bsq_fre_chh_zul_mnd_ita_scr_ses_arw_swt_ukr_est_cic_yor_fin_grk_hau_geo_rus_afr_por_svk_amh_aeg_hin_hun_bam_mly_pan_sun_jpn_knd_kor_alb_rom_ven_pol_ind_glc_amr_mao_cnt_swe_fbf_bul_gam_cze_ger_urd_prs_qcu_spa_eng_krd_moo_tig_nor_sid_ctl_bat_slo_lda_lat_xho_jav_tha_wly_tml_dgb_tsw_uzb_lit_dut_tur_swa_vie_mlt_igb_akn_ewe	0.184422991699969	0.434271416099453	0.665097243942438
535	amh_eng_tsn_grk_sid_aeg_gam_pol_tur_aze_lda_sun_cic_cze_glc_bsq_hin_owc_fbf_cnt_bul_swe_dgb_rus_moo_ukr_est_bam_zul_fin_guj_amr_geo_arw_afr_ben_ger_sod_tig_mol_hun_ven_mly_ctl_mao_jpn_tml_kor_fre_lat_swt_por_jav_ita_mlt_ind_mnd_slo_ses_urd_anl_spa_krd_svk_rom_qcu_lit_mcd_prs_ewe_chh_nor_wly_pan_tag_dut_akn_bos_dyu_bat_tha_heb_knd_xho_bem_azi_scr_alb_uzb_tsw_vie_hau_swa_igb_yor	-0.140856749909782	-0.332254776929937	0.740444588026958
536	heb_arw_swt_svk_anl_tig_sid_rom_aze_tur_ses_mao_swa_prs_ukr_bsq_lit_amr_cic_mnd_eng_scr_dyu_urd_akn_glc_est_yor_bem_hun_grk_chh_geo_nor_alb_slo_cze_gam_aeg_fre_fin_lda_bat_guj_tag_jpn_knd_kor_afr_mol_ewe_spa_mly_mcd_wly_ind_cnt_bul_igb_hin_hau_pol_ita_bos_pan_qcu_swe_krd_por_dgb_owc_ctl_mlt_ger_jav_rus_bam_ben_moo_sun_tha_amh_tml_tsw_fbf_azi_dut_lat_uzb_zul_vie_sod_ven_tsn_xho	-0.0572861992892163	-0.134990049039423	0.892911474862291
537	sod_afr_cic_scr_heb_sid_anl_spa_tur_uzb_yor_tag_akn_ger_rus_bsq_rom_wly_fbf_cnt_hin_ita_dyu_bos_swt_bul_hun_bam_ven_fin_mol_chh_geo_ctl_nor_lat_svk_tig_owc_urd_est_tsn_mly_lit_sun_jpn_knd_kor_eng_krd_swa_prs_ind_pan_mlt_mao_mnd_fre_zul_guj_amh_ben_slo_alb_cze_qcu_glc_arw_mcd_tsw_gam_grk_hau_pol_bat_por_igb_dut_lda_jav_tha_amr_tml_bem_ewe_azi_swe_ukr_aze_dgb_vie_aeg_xho_moo_ses	-0.301276343142143	-0.712448728105408	0.477970598209673
538	owc_ita_swa_alb_wly_amr_chh_ukr_aze_uzb_xho_sun_tsn_hin_mcd_bsq_slo_heb_tsw_mnd_fre_pol_moo_afr_dgb_arw_fin_bam_lda_hun_grk_anl_geo_eng_prs_lat_ben_amh_aeg_bos_est_cic_mly_rom_bat_jpn_tml_kor_por_lit_ewe_swe_tag_scr_sid_mao_cnt_spa_yor_nor_mlt_pan_urd_guj_rus_qcu_mol_dut_bul_akn_gam_glc_tig_svk_jav_krd_ven_cze_bem_ind_tha_hau_knd_igb_dyu_tur_ger_ctl_azi_fbf_vie_sod_swt_zul_ses	-0.625984096586848	-1.49676762920801	0.137839943020185
539	amh_svk_xho_mcd_chh_aeg_hau_pan_azi_tur_zul_ind_akn_fre_bos_bsq_ger_owc_moo_mnd_slo_guj_cic_ben_bem_afr_hun_ewe_lda_est_krd_sod_geo_lat_scr_ita_eng_gam_tig_ctl_fin_swa_mao_spa_jav_jpn_tml_kor_glc_prs_tsn_hin_tag_bul_anl_bat_cnt_pol_ses_arw_amr_ukr_mol_urd_rom_qcu_por_nor_rus_bam_wly_alb_heb_grk_sun_swe_fbf_lit_dgb_mly_tha_sid_knd_igb_dyu_aze_dut_cze_uzb_swt_vie_mlt_tsw_yor_ven	0.0933322850399423	0.219594214554952	0.826668466002617
540	sod_hin_bam_lit_anl_mlt_gam_guj_aze_azi_xho_bat_cic_swe_eng_bsq_krd_aeg_bem_cnt_mcd_urd_akn_pol_lda_ita_fin_dgb_dyu_hun_grk_heb_geo_rus_svk_bos_mol_owc_amr_prs_est_swt_mao_ben_ind_jpn_knd_kor_ctl_afr_yor_fre_sun_lat_tig_tag_mnd_ger_swa_pan_sid_spa_dut_rom_slo_qcu_arw_cze_alb_zul_hau_por_chh_glc_jav_scr_tsn_nor_igb_mly_tha_amh_tml_ven_tsw_uzb_bul_ukr_tur_ewe_vie_wly_ses_fbf_moo	-0.416015938058016	-0.986900579430561	0.326252060512785
541	aeg_scr_xho_glc_chh_mlt_gam_dut_aze_azi_lda_sun_ses_ctl_prs_bsq_afr_hau_dyu_cnt_ger_slo_yor_spa_fbf_ukr_fin_moo_bem_est_ben_amr_geo_rom_svk_pan_lat_sod_sid_swe_hun_ven_tag_hin_jav_jpn_knd_kor_por_krd_igb_guj_bat_alb_owc_mly_mnd_rus_akn_arw_amh_pol_nor_mcd_bos_qcu_eng_mol_ita_tsw_wly_urd_heb_lit_mao_fre_cic_grk_bam_ind_tha_anl_tml_ewe_zul_uzb_bul_cze_tur_swt_vie_tig_swa_tsn_dgb	-0.557049737749338	-1.32531551509474	0.188313244077508
542	anl_swe_bem_dut_sid_gam_aeg_grk_azi_aze_dgb_mly_tsw_mcd_slo_bsq_guj_heb_bam_mnd_urd_rus_tsn_ger_igb_eng_est_ewe_fbf_hun_glc_sod_geo_svk_pan_ctl_afr_amh_tig_nor_fin_yor_tag_scr_ind_jpn_tml_kor_arw_fre_cic_por_sun_bul_hau_bat_cnt_lat_lda_alb_wly_lit_krd_hin_prs_qcu_mol_ben_rom_dyu_chh_spa_owc_cze_mao_ukr_zul_bos_akn_jav_tha_mlt_knd_swt_ses_tur_pol_ita_uzb_ven_vie_amr_swa_moo_xho	-1.11060950706393	-2.73435807020591	0.00748363866282562
543	hau_urd_fbf_lat_aeg_wly_amh_eng_azi_aze_moo_ind_bem_hin_svk_bsq_bos_tig_swa_mnd_grk_mcd_akn_cze_yor_nor_hun_ses_igb_fin_scr_gam_geo_guj_afr_mol_por_owc_anl_ctl_est_zul_tag_alb_sun_jpn_knd_kor_pol_rom_swt_lit_jav_krd_sod_mao_cnt_ger_lda_dut_mlt_ukr_arw_ita_slo_qcu_rus_pan_glc_dgb_chh_spa_amr_fre_mly_swe_ven_ben_xho_bat_tha_heb_tml_dyu_bam_uzb_prs_bul_tur_tsw_vie_sid_ewe_cic_tsn	0.176766102768228	0.415788151404753	0.678522889300787
544	amr_afr_ven_fre_wly_gam_chh_pol_aze_tur_swa_tag_tsn_mcd_arw_bsq_ger_amh_cic_cnt_guj_pan_tsw_rom_bem_ben_est_dgb_igb_fin_bul_heb_geo_prs_slo_lat_cze_hau_owc_glc_hun_ewe_mao_spa_ind_jpn_tml_kor_hin_grk_akn_nor_bat_rus_anl_sun_mnd_dut_ses_alb_sod_scr_svk_bos_krd_qcu_eng_ita_ukr_moo_tig_por_mlt_swe_jav_ctl_lda_urd_zul_mly_tha_aeg_knd_xho_yor_uzb_lit_mol_azi_bam_vie_sid_swt_dyu_fbf	-0.491961035966802	-1.16968514506513	0.24511671189167
545	mlt_rom_dgb_grk_anl_owc_chh_eng_azi_uzb_akn_jav_tsn_ctl_ben_bsq_lat_amh_lda_mnd_guj_pol_bam_alb_ses_spa_hun_swt_bem_est_dut_hau_geo_pan_fre_bul_afr_tig_sid_glc_fin_cic_sun_prs_mly_jpn_knd_kor_nor_swe_yor_por_tag_svk_heb_bat_cnt_lit_igb_mol_gam_ger_slo_arw_mcd_qcu_ita_krd_rus_moo_sod_urd_aeg_bos_mao_ukr_ven_scr_zul_ind_tha_wly_tml_xho_fbf_aze_hin_cze_tur_dyu_vie_amr_ewe_swa_tsw	0.573188621836288	1.35450106381018	0.178858276395643
546	anl_rom_tsw_nor_sod_sid_hau_scr_tur_azi_cic_mly_swt_arw_fre_bsq_pan_gam_dyu_mnd_ger_eng_lda_ben_ses_rus_hun_swa_ven_est_urd_chh_geo_ukr_dut_pol_afr_mlt_owc_mol_fin_moo_tag_mcd_bat_jpn_knd_kor_slo_prs_igb_swe_ind_hin_tig_jav_cnt_cze_xho_ita_aeg_spa_alb_guj_bul_qcu_krd_bos_glc_ewe_wly_svk_amr_por_sun_grk_fbf_ctl_bem_mao_tha_heb_tml_zul_bam_uzb_lit_lat_aze_dgb_vie_amh_yor_tsn_akn	-0.267886548842311	-0.633018244267042	0.528275253495037
547	owc_rus_akn_ctl_sid_amh_heb_svk_aze_azi_igb_bat_swa_mol_mcd_bsq_ita_wly_zul_mnd_krd_dut_tsn_prs_bam_por_hun_cic_ses_fin_eng_hau_geo_bul_guj_fre_glc_sod_gam_ger_est_lda_sun_ben_tag_jpn_tml_kor_urd_bos_tsw_swe_mly_nor_amr_mao_cnt_ukr_dyu_spa_anl_lit_rom_hin_scr_qcu_afr_pol_lat_moo_mlt_pan_chh_arw_ind_alb_swt_slo_ewe_jav_tha_tig_knd_xho_bem_uzb_grk_cze_tur_ven_vie_aeg_fbf_yor_dgb	-0.12456295662815	-0.294318898337717	0.769170155923948
548	owc_cze_xho_mol_amr_hau_anl_urd_tur_aze_ewe_mao_bem_slo_glc_bsq_scr_aeg_dgb_mnd_hin_ger_lda_pol_fbf_guj_hun_tsw_dyu_fin_bul_chh_geo_rus_por_rom_fre_gam_sod_ben_est_zul_ind_ita_jav_jpn_tml_kor_mcd_lit_swa_bos_tag_pan_heb_mly_cnt_nor_cic_prs_mlt_svk_arw_alb_eng_qcu_ukr_grk_dut_ven_wly_afr_sid_swe_sun_spa_moo_ctl_bam_bat_tha_amh_knd_akn_igb_azi_krd_lat_uzb_swt_vie_tig_ses_tsn_yor	-0.131038038240887	-0.308853856275956	0.758123525947526
549	wly_bos_swa_por_gam_amr_amh_slo_aze_uzb_fbf_mao_xho_arw_bul_bsq_krd_mlt_ses_cnt_cze_lat_bam_eng_tsw_mol_fin_tsn_zul_hun_alb_sid_geo_ctl_afr_ger_rus_heb_chh_pan_est_lda_mly_hin_ind_jpn_knd_kor_prs_fre_ewe_ita_jav_mcd_aeg_bat_mnd_scr_cic_lit_hau_glc_ben_svk_urd_qcu_spa_pol_nor_dgb_sod_rom_owc_ukr_sun_swe_dyu_dut_akn_tag_tha_anl_tml_igb_swt_tur_grk_guj_azi_moo_vie_tig_bem_ven_yor	-0.0824720612424665	-0.194356334364529	0.846320802453311
550	tig_ben_tsn_por_aeg_heb_hau_ctl_aze_uzb_dgb_mao_igb_guj_svk_bsq_spa_anl_swt_mnd_dut_glc_ewe_fre_tsw_cze_est_ses_cic_hun_nor_wly_geo_bul_prs_grk_pan_chh_mlt_lat_fin_bem_jav_scr_tag_jpn_knd_kor_rus_urd_swa_bos_ind_rom_amr_mly_cnt_eng_fbf_mcd_owc_alb_slo_ukr_ita_qcu_pol_swe_lit_zul_gam_hin_amh_afr_sun_krd_akn_ger_bam_bat_tha_sid_tml_ven_dyu_azi_arw_mol_tur_yor_vie_sod_moo_lda_xho	-0.405133597011373	-0.960847562929296	0.339120353080844
551	sod_rus_zul_lat_hau_owc_gam_hin_uzb_azi_lda_mly_tsn_spa_pan_bsq_afr_anl_cic_mnd_krd_swe_bem_lit_igb_eng_hun_yor_bam_est_pol_mlt_geo_prs_slo_glc_ben_tig_chh_urd_fin_fbf_mao_mcd_jav_jpn_tml_kor_guj_ger_ses_fre_tag_rom_amh_ind_cnt_por_tsw_ita_amr_ctl_bul_mol_scr_qcu_alb_arw_grk_moo_wly_dut_sid_svk_sun_cze_swt_ukr_ven_bat_tha_aeg_knd_xho_ewe_tur_nor_bos_aze_akn_vie_heb_swa_dyu_dgb	-0.603053264366181	-1.44031915563939	0.153135210741382
552	gam_glc_tsn_rom_amh_anl_tig_prs_uzb_azi_dyu_bat_dgb_bul_swe_bsq_ben_chh_yor_mnd_ukr_spa_fbf_arw_igb_ctl_hun_bam_ven_fin_slo_wly_geo_ita_mcd_scr_alb_heb_sod_ger_est_moo_ind_lat_tag_jpn_knd_kor_pol_grk_ewe_dut_sun_por_mlt_mao_cnt_pan_tsw_bos_owc_nor_lit_hin_mol_qcu_urd_fre_svk_zul_amr_eng_sid_guj_mly_afr_lda_krd_swa_jav_tha_hau_tml_cic_bem_tur_cze_rus_aze_akn_vie_aeg_xho_ses_swt	-0.235723671867104	-0.557477869249753	0.578540343943072
553	wly_svk_cic_rus_chh_amr_mlt_pan_aze_azi_ven_sun_tsw_scr_mol_bsq_urd_tig_lda_mnd_ger_krd_tsn_afr_xho_por_hun_swa_akn_est_slo_amh_geo_grk_swe_dut_lit_heb_aeg_bul_fin_ses_mly_nor_bat_jpn_knd_kor_eng_spa_bam_mcd_ind_pol_gam_jav_cnt_glc_dgb_ukr_sod_prs_ita_arw_guj_qcu_fre_rom_cze_bem_owc_bos_hau_lat_tag_ben_yor_hin_fbf_mao_tha_sid_tml_swt_ewe_uzb_alb_ctl_tur_dyu_vie_anl_moo_zul_igb	-0.340886208035109	-0.806650748950664	0.421925788105979
554	hau_pol_fbf_mol_gam_amh_owc_arw_aze_tur_igb_mao_ven_scr_hin_bsq_ukr_tig_xho_mnd_grk_ctl_cic_nor_moo_rom_fin_dyu_ewe_est_urd_sid_geo_bos_fre_glc_rus_aeg_amr_eng_hun_bam_tag_mcd_mly_jpn_tml_kor_svk_krd_tsn_lit_jav_por_chh_bat_cnt_pan_swt_ita_wly_dut_guj_afr_ger_qcu_alb_lat_cze_swa_heb_slo_anl_prs_sun_bul_akn_swe_lda_ind_tha_sod_knd_yor_bem_uzb_spa_ben_azi_dgb_vie_mlt_ses_zul_tsw	-0.448102058683258	-1.06574238088401	0.289299152570123
555	gam_mol_tsn_lit_mlt_sod_sid_rus_azi_aze_tsw_tag_cic_dut_bos_bsq_grk_hau_bam_cnt_pol_alb_zul_bul_akn_cze_hun_swa_moo_fin_guj_amh_geo_por_arw_ctl_svk_chh_wly_urd_est_xho_ind_ger_mly_jpn_tml_kor_fre_ita_yor_slo_bat_krd_tig_mao_mnd_spa_igb_lat_heb_afr_ukr_hin_ben_qcu_eng_glc_pan_dyu_aeg_nor_owc_prs_jav_mcd_dgb_swe_bem_sun_tha_anl_knd_ewe_fbf_tur_scr_rom_uzb_ses_vie_amr_ven_swt_lda	0.353407479745187	0.83386783250944	0.406492143046041
556	amh_prs_dgb_slo_owc_anl_mlt_ger_uzb_aze_tsw_mao_moo_afr_urd_bsq_pan_chh_swa_cnt_ukr_rom_ven_cze_bem_pol_hun_zul_akn_est_lit_hau_geo_guj_grk_bos_glc_sod_aeg_bul_fin_xho_tag_swe_jav_jpn_knd_kor_svk_spa_cic_rus_sun_scr_gam_ind_mnd_por_ewe_alb_tig_mol_arw_ita_hin_qcu_eng_krd_ctl_fbf_amr_fre_sid_nor_mly_ben_tsn_dut_ses_bat_tha_wly_tml_yor_swt_tur_lat_mcd_azi_igb_vie_heb_bam_lda_dyu	-0.790207778010781	-1.90345230617354	0.0600740439837033
557	gam_krd_ven_por_aeg_sid_hau_grk_azi_aze_akn_mao_xho_hin_eng_bsq_ukr_mlt_dgb_cnt_prs_lit_igb_arw_bem_afr_est_cic_lda_hun_spa_heb_geo_guj_ita_rom_slo_amr_sod_cze_fin_tsn_ind_bos_bat_jpn_knd_kor_ctl_scr_yor_pol_tag_nor_owc_mly_mnd_glc_bam_dut_amh_bul_alb_urd_svk_qcu_lat_rus_mcd_dyu_chh_mol_tig_pan_jav_ger_zul_swe_ewe_sun_tha_anl_tml_tsw_ses_tur_fre_ben_uzb_moo_vie_wly_fbf_swt_swa	-0.363747917879458	-0.861568654846672	0.391140946089426
558	sid_prs_ewe_urd_hau_anl_owc_lat_aze_azi_fbf_jav_yor_mcd_arw_bsq_dut_aeg_cic_mnd_ita_ger_moo_afr_akn_pol_est_bem_dyu_fin_ben_amh_geo_eng_scr_grk_slo_heb_tig_glc_hun_swt_ind_lit_sun_jpn_knd_kor_guj_rom_bam_bos_mao_ukr_sod_bat_cnt_cze_tsn_bul_amr_nor_alb_mol_fre_qcu_krd_por_spa_xho_chh_rus_mlt_pan_tag_svk_ses_ctl_ven_mly_tha_gam_tml_igb_dgb_tur_swe_hin_uzb_tsw_vie_wly_lda_zul_swa	-0.395831739295606	-0.939084456812274	0.350120011164833
559	amh_lat_tsn_lit_amr_sid_chh_slo_azi_uzb_tsw_mao_zul_dut_ben_bsq_arw_anl_lda_cnt_nor_hin_moo_mol_fbf_swe_est_bem_ses_fin_glc_hau_geo_pan_scr_cze_guj_wly_tig_spa_hun_igb_tag_rom_bat_jpn_knd_kor_urd_ger_ven_fre_mly_afr_sod_sun_mnd_grk_dgb_bul_gam_alb_rus_eng_ita_qcu_bos_por_svk_swt_mlt_ukr_heb_krd_ind_prs_swa_pol_cic_jav_tha_aeg_tml_ewe_dyu_aze_ctl_mcd_tur_bam_vie_owc_akn_yor_xho	0.501210537391387	1.18367464654035	0.23955860870563
560	amr_por_swt_krd_sod_heb_anl_ukr_tur_aze_ses_sun_igb_bos_bul_bsq_svk_sid_cic_cnt_rus_afr_akn_ctl_bem_slo_fin_tsw_zul_hun_rom_aeg_geo_pol_prs_alb_pan_hau_mlt_ita_est_moo_mao_fre_jav_jpn_tml_kor_ben_urd_fbf_arw_mly_eng_gam_ind_mnd_swe_ewe_dut_owc_glc_cze_lat_mol_qcu_mcd_guj_grk_yor_tig_hin_wly_lit_tag_spa_xho_nor_lda_bat_tha_chh_knd_tsn_dgb_azi_ger_scr_uzb_swa_vie_amh_bam_ven_dyu	-0.658578094421501	-1.57710408800444	0.118167233746045
561	chh_mol_yor_pol_gam_tig_heb_fre_azi_aze_swt_bat_bam_urd_bos_bsq_ben_mlt_tsn_cnt_hin_swe_ewe_scr_lda_alb_est_igb_tsw_fin_rom_sod_geo_glc_spa_rus_por_wly_amh_lat_hun_zul_mly_ukr_jav_jpn_tml_kor_dut_pan_dyu_lit_tag_ger_owc_sun_mnd_slo_swa_arw_anl_ctl_krd_svk_afr_qcu_nor_mcd_guj_akn_hau_eng_sid_cze_mao_ita_cic_grk_xho_ind_tha_amr_knd_ses_bem_tur_prs_bul_uzb_ven_vie_aeg_dgb_moo_fbf	-0.408025084839124	-0.968214747183998	0.335448376296927
562	sid_swe_bam_ita_aeg_amr_hau_dut_aze_uzb_dgb_jav_igb_por_lat_bsq_ben_amh_tsw_cnt_pan_urd_lda_prs_moo_rom_hun_akn_yor_est_alb_mlt_geo_pol_fre_spa_ger_wly_owc_krd_fin_xho_tag_nor_ind_jpn_knd_kor_cze_ukr_zul_glc_sun_hin_chh_bat_mnd_mol_tsn_guj_anl_svk_arw_slo_afr_qcu_mcd_bos_scr_ven_sod_ctl_gam_bul_mly_rus_ses_lit_swt_mao_tha_tig_tml_fbf_ewe_tur_grk_eng_azi_swa_vie_heb_bem_dyu_cic	-0.326497189899915	-0.773753743863741	0.441038881976126
563	amr_ita_tsw_alb_amh_mlt_wly_swe_tur_aze_tsn_ind_ses_nor_ger_bsq_bul_anl_ewe_mnd_por_ukr_dyu_pan_ven_urd_fin_zul_lda_est_mol_hau_geo_dut_bos_pol_ctl_gam_sid_ben_hun_xho_mao_hin_bat_jpn_tml_kor_lit_rus_cic_rom_tag_scr_owc_mly_cnt_lat_igb_cze_chh_eng_guj_prs_glc_qcu_mcd_slo_fre_swt_heb_arw_aeg_afr_jav_grk_bem_krd_swa_sun_tha_sod_knd_dgb_fbf_uzb_spa_svk_azi_yor_vie_tig_moo_bam_akn	0.523862680508876	1.23929284590346	0.218355478575686
564	owc_glc_ses_guj_wly_gam_amh_grk_azi_uzb_dyu_jav_fbf_prs_bos_bsq_hin_hau_zul_mnd_spa_pol_swt_rus_xho_slo_fin_bem_moo_hun_mcd_amr_geo_swe_ukr_fre_ben_chh_anl_alb_est_ven_tag_afr_mly_jpn_knd_kor_ctl_bul_ewe_ita_bat_eng_heb_ind_cnt_lat_tsw_mol_tig_lit_krd_rom_scr_qcu_svk_por_dut_cic_aeg_arw_sid_ger_sun_nor_akn_pan_igb_mao_tha_sod_tml_tsn_dgb_tur_cze_urd_aze_lda_vie_mlt_yor_swa_bam	0.139056115950872	0.327367816266186	0.744125460347809
565	amr_ita_swa_lit_owc_sod_gam_eng_aze_azi_ven_mly_swt_por_swe_bsq_glc_wly_ewe_mnd_urd_hin_cic_rus_tsn_rom_hun_dgb_fbf_fin_alb_tig_geo_ukr_prs_slo_fre_amh_chh_nor_est_xho_jav_krd_mao_jpn_knd_kor_pan_grk_igb_afr_bat_bos_sid_sun_cnt_guj_moo_mcd_heb_scr_ctl_ben_dut_qcu_lat_svk_arw_yor_mlt_mol_hau_spa_tag_ger_bem_cze_ses_ind_tha_aeg_tml_tsw_akn_uzb_pol_bul_tur_bam_vie_anl_lda_dyu_zul	0.220538899516524	0.519385173615018	0.60472609260447
566	hau_por_dyu_lit_gam_heb_wly_ger_uzb_tur_yor_ind_cic_alb_hin_bsq_lat_mlt_akn_cnt_fre_pol_bam_nor_ven_cze_fin_bem_ewe_est_scr_sid_geo_pan_ben_svk_prs_sod_amh_eng_hun_zul_jav_bul_tag_jpn_tml_kor_rom_bos_moo_krd_bat_mol_anl_mao_mnd_guj_igb_afr_chh_ukr_urd_grk_rus_qcu_spa_ita_swe_xho_tig_glc_aeg_ctl_mly_mcd_tsn_arw_fbf_sun_tha_owc_knd_swa_tsw_azi_slo_dut_aze_ses_vie_amr_swt_dgb_lda	0.206921041641698	0.486565337659507	0.627711086276772
567	heb_pan_swt_prs_tig_amh_anl_bul_tur_azi_xho_mly_tsw_mol_rom_bsq_bos_sod_dyu_cnt_spa_pol_ses_alb_swa_ita_hun_cic_ven_fin_fre_owc_geo_guj_rus_arw_scr_wly_mlt_nor_est_zul_tag_lit_mao_jpn_knd_kor_slo_lat_bem_grk_jav_ukr_aeg_sun_mnd_por_lda_dut_amr_ger_urd_mcd_svk_qcu_krd_cze_hin_yor_chh_afr_sid_eng_bat_ctl_dgb_glc_fbf_ind_tha_gam_tml_bam_tsn_aze_ben_swe_uzb_igb_vie_hau_ewe_akn_moo	-0.284182129544569	-0.671814214864296	0.503367471256088
568	mlt_glc_ven_mcd_gam_owc_tig_bos_tur_aze_tsn_jav_fbf_svk_ctl_bsq_nor_amr_cic_mnd_urd_rus_dyu_bul_xho_arw_fin_lda_ses_est_cze_aeg_geo_mol_eng_krd_slo_wly_hau_pol_hun_igb_mao_spa_bat_jpn_tml_kor_hin_dut_bam_prs_ind_ger_sod_mly_cnt_ben_swa_fre_chh_guj_grk_scr_por_qcu_pan_ita_ukr_bem_amh_lit_heb_rom_tag_swe_yor_lat_akn_sun_tha_anl_knd_zul_tsw_uzb_afr_alb_azi_dgb_vie_sid_moo_swt_ewe	-0.0554848357644865	-0.130690350623524	0.89630255115043
569	hau_cze_igb_scr_sid_anl_amh_alb_azi_tur_zul_bat_akn_bos_rom_bsq_lat_mlt_tsn_mnd_krd_mol_dyu_ukr_ses_por_fin_swa_bem_hun_prs_gam_geo_swe_dut_hin_ger_sod_aeg_afr_est_fbf_tag_grk_mly_jpn_tml_kor_urd_arw_dgb_pan_sun_nor_amr_jav_cnt_ctl_cic_lit_wly_slo_fre_bul_spa_qcu_ben_mcd_glc_lda_chh_ita_heb_rus_mao_eng_swt_guj_yor_ind_tha_owc_knd_xho_ewe_uzb_svk_pol_aze_tsw_vie_tig_bam_moo_ven	-0.00993760941630831	-0.0233856740105241	0.981392736497252
570	anl_eng_zul_hin_owc_amr_hau_arw_azi_uzb_tsn_mao_tsw_por_mcd_bsq_bos_chh_swa_cnt_glc_spa_cic_afr_ewe_alb_est_dyu_xho_fin_rom_heb_geo_ctl_pol_pan_slo_sid_tig_bul_hun_bem_tag_mol_jav_jpn_tml_kor_prs_rus_swt_ger_sun_svk_sod_bat_mnd_swe_fbf_ukr_gam_ita_scr_krd_cze_qcu_ben_urd_dut_yor_wly_grk_amh_guj_mly_nor_igb_fre_ses_ind_tha_mlt_knd_moo_lda_aze_lit_lat_tur_bam_vie_aeg_akn_ven_dgb	-0.711986586911069	-1.71105782891169	0.0904040227449639
571	mlt_mol_yor_scr_sod_gam_owc_ita_aze_azi_moo_sun_cic_pan_grk_bsq_dut_anl_lda_cnt_prs_arw_bam_eng_xho_glc_hun_ven_swa_est_ukr_amh_geo_ben_ctl_ger_lit_wly_tig_pol_fin_ewe_mao_lat_jav_jpn_tml_kor_por_slo_tsn_hin_bat_alb_heb_mly_mnd_krd_ses_spa_sid_urd_svk_nor_guj_qcu_fre_mcd_swe_fbf_hau_rus_amr_bos_ind_rom_tsw_cze_akn_tag_tha_chh_knd_swt_bem_tur_bul_afr_uzb_dyu_vie_aeg_igb_dgb_zul	-0.220582810713281	-0.520993583071225	0.603609578445764
572	heb_krd_akn_fre_anl_wly_sid_mcd_aze_azi_yor_jav_lda_glc_lat_bsq_eng_owc_dgb_cnt_swe_alb_cic_grk_tsn_spa_fin_fbf_bam_hun_hin_gam_geo_por_dut_prs_arw_mlt_aeg_cze_est_ewe_tag_ger_ind_jpn_knd_kor_pan_rom_swt_scr_mao_nor_chh_mly_mnd_guj_ven_ukr_sod_ita_mol_svk_lit_qcu_urd_bul_rus_zul_amh_ben_amr_afr_sun_ctl_xho_bos_ses_bat_tha_tig_tml_dyu_moo_uzb_pol_slo_tur_igb_vie_hau_bem_swa_tsw	0.0690023975929848	0.162342380564064	0.87138845190115
573	tig_ita_dyu_por_chh_wly_hau_ctl_uzb_aze_igb_mly_lda_ukr_swe_bsq_fre_sid_xho_mnd_glc_prs_ewe_rus_moo_spa_hun_tsn_swa_est_slo_aeg_geo_guj_alb_hin_ben_sod_amh_pol_fin_bem_ind_rom_jav_jpn_tml_kor_nor_afr_bam_urd_mao_mol_heb_sun_cnt_cze_akn_bul_anl_grk_dut_mcd_pan_qcu_svk_eng_lat_zul_amr_arw_mlt_scr_bat_lit_dgb_bos_ses_tag_tha_owc_knd_yor_fbf_azi_krd_ger_tur_tsw_vie_gam_swt_cic_ven	0.244416378856257	0.576477658062335	0.565685018035006
574	aeg_mcd_xho_ukr_tig_amh_sod_scr_aze_azi_ses_mao_bem_fre_urd_bsq_rus_mlt_igb_mnd_afr_alb_ven_pol_tsn_pan_hun_dyu_cic_est_slo_sid_geo_rom_grk_nor_hin_anl_gam_glc_fin_tsw_mly_ita_ind_jpn_tml_kor_ben_prs_swa_dut_sun_ctl_owc_bat_cnt_svk_bam_krd_hau_bul_eng_guj_mol_qcu_ger_lat_cze_lda_chh_bos_amr_swe_jav_por_akn_lit_moo_tag_tha_wly_knd_zul_yor_uzb_spa_arw_tur_swt_vie_heb_fbf_ewe_dgb	-0.399198599818524	-0.945963226598373	0.346618694224254
575	wly_prs_ewe_alb_mlt_chh_amh_ger_uzb_aze_dyu_mao_swt_pan_slo_bsq_arw_hau_fbf_cnt_nor_fre_ses_lat_igb_mcd_hun_dgb_cic_est_bul_sid_geo_guj_bos_grk_rus_owc_tig_hin_fin_tsw_sun_mol_tag_jpn_knd_kor_cze_dut_bem_swe_mly_ita_gam_jav_mnd_scr_yor_krd_anl_lit_svk_ben_afr_qcu_ctl_por_spa_moo_heb_glc_sod_ukr_ind_rom_swa_urd_ven_bat_tha_aeg_tml_tsn_akn_azi_eng_pol_tur_xho_vie_amr_bam_lda_zul	0.179581820761061	0.42365012681228	0.672799212951219
576	wly_spa_xho_fre_heb_gam_anl_ita_aze_azi_tsn_mly_bem_grk_nor_bsq_slo_hau_ven_cnt_ger_cze_igb_mol_ses_arw_est_fbf_moo_fin_bul_sod_geo_krd_scr_ctl_alb_tig_mlt_bos_hun_dgb_bat_svk_tag_jpn_knd_kor_lat_mcd_swa_pol_mao_lit_aeg_sun_mnd_rom_cic_pan_amh_rus_urd_glc_guj_qcu_ben_dut_por_dyu_amr_eng_owc_swe_ind_hin_lda_afr_yor_jav_tha_sid_tml_tsw_zul_tur_ukr_prs_uzb_ewe_vie_chh_bam_akn_swt	0.734643397203621	1.74486859597397	0.0843110968436205
577	hau_cze_akn_lit_chh_amr_wly_ctl_aze_uzb_bam_bat_tsn_arw_rom_bsq_afr_amh_dyu_cnt_prs_bul_zul_ger_ven_alb_est_yor_ses_fin_fre_aeg_geo_spa_pan_swe_eng_tig_heb_dut_hun_cic_mly_pol_tag_jpn_knd_kor_mol_por_swt_ben_sun_svk_sod_mao_mnd_glc_ewe_ukr_mlt_ita_nor_lat_hin_qcu_rus_bos_grk_bem_anl_guj_sid_urd_ind_scr_igb_slo_moo_jav_tha_gam_tml_dgb_fbf_tur_krd_mcd_azi_xho_vie_owc_swa_tsw_lda	-0.06536725898531	-0.154233307483798	0.877759989860369
578	hau_pan_xho_slo_heb_sod_amr_guj_aze_uzb_ven_jav_yor_scr_grk_bsq_por_gam_tsw_mnd_mcd_pol_dgb_alb_bam_bos_fin_fbf_moo_hun_spa_mlt_geo_rom_eng_cze_lat_owc_wly_dut_est_lda_mao_swe_ind_jpn_knd_kor_lit_hin_akn_arw_tag_afr_aeg_sun_cnt_bul_igb_urd_tig_rus_ita_ger_ben_qcu_nor_fre_mol_bem_sid_prs_amh_svk_bat_ctl_zul_ukr_swt_mly_tha_chh_tml_swa_ses_tur_krd_glc_azi_dyu_vie_anl_cic_ewe_tsn	-0.22108000669397	-0.522261705608719	0.602729946621139
579	mlt_lat_lda_eng_sod_anl_wly_slo_tur_uzb_dyu_tag_ven_cze_hin_bsq_ukr_amr_fbf_cnt_pan_alb_swt_glc_igb_arw_est_xho_bem_fin_guj_hau_geo_scr_grk_nor_bos_chh_aeg_ben_hun_moo_ind_mcd_mly_jpn_knd_kor_ita_ger_dgb_svk_jav_swe_heb_sun_mnd_ctl_yor_krd_tig_pol_por_spa_prs_qcu_urd_dut_lit_akn_sid_mol_amh_afr_mao_rus_swa_rom_zul_bat_tha_gam_tml_tsw_cic_azi_bul_fre_aze_bam_vie_owc_ses_ewe_tsn	-0.507797975562218	-1.20822805988197	0.230022883469714
580	tig_ben_ewe_eng_aeg_owc_anl_alb_azi_aze_swt_mly_moo_prs_ctl_bsq_lit_wly_yor_mnd_glc_rom_akn_urd_zul_bul_hun_ses_bem_fin_afr_chh_geo_krd_rus_grk_lat_sod_hau_ger_est_xho_ind_cze_sun_jpn_knd_kor_guj_ita_tsn_dut_jav_mol_amr_bat_cnt_slo_dyu_svk_mlt_por_pan_bos_hin_qcu_swe_fre_pol_swa_heb_spa_gam_mcd_mao_arw_lda_ukr_bam_tag_tha_sid_tml_igb_cic_tur_nor_scr_uzb_dgb_vie_amh_tsw_ven_fbf	1.04635218639429	2.51605757750711	0.0135815927745095
581	tig_mcd_ses_arw_anl_owc_gam_fre_aze_tur_fbf_mao_moo_lat_svk_bsq_rus_sod_ewe_cnt_ben_ita_igb_bos_cic_alb_fin_bem_swt_hun_pan_mlt_geo_spa_por_nor_cze_wly_chh_glc_est_yor_bat_ukr_tag_jpn_knd_kor_bul_dut_ven_grk_sun_urd_amh_mly_mnd_prs_tsn_krd_amr_hin_mol_ger_lit_qcu_scr_afr_ctl_akn_heb_pol_aeg_guj_ind_rom_dyu_slo_tsw_jav_tha_sid_tml_xho_zul_azi_eng_swe_uzb_dgb_vie_hau_swa_lda_bam	0.368501330152267	0.867952885627649	0.387654313472435
582	heb_pan_dyu_ben_amh_hau_chh_ctl_aze_uzb_ven_jav_bam_slo_ita_bsq_cze_amr_xho_mnd_por_lit_moo_grk_tsn_rus_hun_zul_akn_fin_dut_tig_geo_krd_scr_arw_alb_owc_gam_rom_est_igb_ind_svk_mao_jpn_tml_kor_swe_prs_swt_urd_tag_pol_mlt_sun_cnt_lat_cic_afr_anl_spa_guj_glc_mcd_qcu_ger_ukr_eng_dgb_sod_bul_wly_fre_bat_nor_ewe_bos_ses_mly_tha_aeg_knd_lda_tsw_azi_mol_hin_tur_swa_vie_sid_yor_bem_fbf	-0.234120332146129	-0.552841798114964	0.581698178356523
583	mlt_ben_akn_spa_hau_amr_sid_nor_tur_uzb_yor_mao_lda_ita_slo_bsq_pol_gam_cic_mnd_rus_rom_fbf_guj_ses_lit_hun_bam_dyu_fin_fre_chh_geo_ctl_bos_grk_por_heb_wly_urd_est_ewe_ind_ger_mly_jpn_tml_kor_glc_bul_moo_ukr_bat_prs_tig_sun_cnt_pan_xho_mcd_amh_krd_eng_scr_lat_qcu_alb_cze_mol_bem_anl_swe_sod_dut_tag_afr_igb_svk_zul_jav_tha_owc_knd_swa_swt_aze_arw_hin_azi_tsw_vie_aeg_dgb_ven_tsn	-0.0490583079117482	-0.115625769339424	0.908198437105021
584	aeg_hin_xho_ctl_sid_amr_amh_ita_tur_azi_bam_sun_cic_grk_bul_bsq_spa_heb_moo_cnt_por_afr_akn_ben_swt_lat_hun_zul_dyu_fin_ukr_wly_geo_nor_glc_rus_dut_tig_mlt_fre_est_lda_ind_arw_bat_jpn_knd_kor_mcd_svk_ven_alb_mly_eng_chh_tag_mnd_mol_ewe_cze_anl_urd_krd_rom_bos_qcu_slo_pol_swe_dgb_hau_scr_sod_pan_mao_lit_yor_ger_tsn_jav_tha_owc_tml_bem_swa_aze_prs_guj_uzb_igb_vie_gam_fbf_tsw_ses	-0.383050581289527	-0.908191128363224	0.366124691149651
585	sod_ukr_bam_dut_anl_mlt_tig_ger_aze_tur_dyu_ind_swa_ben_bos_bsq_bul_heb_akn_cnt_ita_mol_xho_guj_tsw_lit_fin_ven_ses_hun_eng_sid_geo_krd_arw_alb_ctl_aeg_gam_pol_est_swt_bat_urd_jav_jpn_knd_kor_glc_por_cic_rom_mao_lat_wly_mly_mnd_fre_moo_slo_hau_rus_pan_hin_cze_qcu_svk_scr_nor_dgb_chh_prs_amh_grk_tag_afr_fbf_mcd_igb_sun_tha_amr_tml_yor_lda_uzb_spa_swe_azi_bem_vie_owc_ewe_tsn_zul	-0.341140514451249	-0.807211576485243	0.421604283810991
586	amr_bos_tsn_ctl_heb_tig_mlt_mol_uzb_azi_lda_tag_swa_prs_urd_bsq_guj_owc_tsw_mnd_afr_svk_bam_por_ewe_bul_hun_akn_cic_est_eng_aeg_geo_hin_ben_grk_ger_sod_hau_pan_fin_bem_mao_alb_mly_jpn_knd_kor_mcd_glc_ses_pol_jav_ita_anl_bat_cnt_cze_moo_spa_wly_dut_fre_swe_rom_qcu_scr_arw_krd_ven_gam_nor_sid_lit_ind_slo_fbf_lat_dgb_sun_tha_amh_tml_swt_yor_aze_ukr_rus_tur_xho_vie_chh_zul_dyu_igb	-0.603791145658996	-1.44541983591269	0.151701350811958
587	aeg_prs_igb_spa_hau_sid_tig_slo_uzb_azi_cic_bat_xho_ctl_rom_bsq_bul_amr_moo_cnt_fre_ita_dgb_mcd_tsw_rus_fin_tsn_dyu_hun_dut_anl_geo_krd_scr_cze_hin_chh_gam_urd_est_ewe_jav_svk_sun_jpn_knd_kor_bos_pol_fbf_ger_mly_swe_heb_mao_mnd_ben_bem_afr_wly_por_grk_glc_mol_qcu_alb_nor_lit_bam_amh_pan_owc_lat_ind_ukr_swt_guj_akn_tag_tha_mlt_tml_swa_zul_aze_arw_eng_tur_ven_vie_sod_ses_yor_lda	-0.468105012359659	-1.11236030077529	0.268850411229342
588	aeg_dut_fbf_mcd_amr_heb_hau_ukr_aze_uzb_bam_sun_xho_arw_nor_bsq_urd_amh_yor_cnt_prs_eng_lda_glc_cic_fre_hun_igb_dgb_fin_bul_sod_geo_rus_ger_ben_svk_gam_mlt_guj_est_swt_bat_afr_ind_jpn_knd_kor_por_cze_ses_bos_mly_slo_anl_tag_mnd_ctl_ewe_alb_wly_hin_krd_rom_lit_qcu_pol_scr_mol_tsn_chh_ita_tig_grk_mao_spa_tsw_pan_bem_jav_tha_sid_tml_akn_dyu_azi_swe_lat_tur_zul_vie_owc_ven_moo_swa	-0.424693444650066	-1.00824033141335	0.315955184715517
589	anl_alb_bem_ger_owc_hau_amh_grk_azi_aze_dgb_mao_tsn_dut_rus_bsq_fre_mlt_bam_mnd_ukr_afr_swa_ctl_cic_ita_hun_ses_swt_fin_guj_heb_geo_urd_bul_arw_nor_chh_wly_spa_est_yor_bat_mol_sun_jpn_knd_kor_mcd_pan_ewe_por_tag_cze_gam_mly_cnt_eng_xho_bos_sid_krd_glc_slo_hin_qcu_ben_rom_lat_igb_tig_svk_amr_prs_ind_lit_ven_scr_lda_jav_tha_sod_tml_moo_fbf_tur_pol_swe_uzb_dyu_vie_aeg_zul_tsw_akn	-0.590337099174424	-1.41057374621717	0.161706496355352
590	mlt_dut_fbf_urd_chh_aeg_heb_lit_uzb_azi_tsn_sun_igb_rus_eng_bsq_grk_wly_swa_cnt_afr_pol_zul_arw_cic_mcd_fin_ewe_bem_hun_glc_sod_geo_guj_scr_por_ukr_hau_tig_fre_est_ses_bat_hin_ind_jpn_tml_kor_pan_rom_yor_ger_mao_cze_gam_tag_mnd_ctl_akn_bul_anl_ita_slo_krd_lat_qcu_spa_nor_swe_moo_amr_prs_owc_bos_mly_svk_dgb_ben_ven_jav_tha_amh_knd_tsw_xho_tur_mol_alb_aze_swt_vie_sid_lda_bam_dyu	-0.401416671388265	-0.951231782239954	0.343952355711277
591	amh_ukr_ses_arw_amr_owc_mlt_swe_azi_uzb_bam_tag_ewe_eng_alb_bsq_mol_tig_igb_mnd_lit_dut_dgb_por_ven_hin_hun_bem_tsn_est_rus_heb_geo_ger_slo_prs_grk_sod_aeg_fre_fin_yor_sun_svk_ind_jpn_knd_kor_krd_spa_dyu_afr_bat_bos_hau_jav_cnt_cze_xho_ben_chh_nor_rom_pan_scr_qcu_pol_ctl_mcd_akn_gam_guj_sid_lat_mly_glc_lda_ita_cic_mao_tha_anl_tml_fbf_moo_aze_bul_urd_tur_zul_vie_wly_tsw_swt_swa	-0.939370934098544	-2.28282502396774	0.0247191636388696
592	tig_bul_bem_cze_amr_mlt_wly_rus_uzb_aze_ses_mly_dyu_lat_urd_bsq_mcd_gam_swa_mnd_nor_eng_igb_ger_xho_hin_fin_tsn_fbf_hun_ben_heb_geo_ukr_ctl_alb_ita_amh_aeg_afr_est_tsw_jav_grk_tag_jpn_knd_kor_swe_bos_akn_krd_bat_por_owc_mao_cnt_spa_moo_scr_chh_pol_svk_rom_pan_qcu_arw_glc_prs_yor_anl_dut_hau_slo_sun_guj_zul_fre_cic_ind_tha_sid_tml_swt_dgb_tur_lit_mol_azi_ven_vie_sod_ewe_bam_lda	0.110211797378542	0.259384178587239	0.795912143234433
593	anl_pol_tsw_fre_aeg_hau_wly_scr_uzb_tur_bem_mao_ven_ger_alb_bsq_mcd_mlt_ewe_mnd_nor_afr_yor_rom_swa_arw_fin_swt_akn_est_krd_amh_geo_bos_swe_slo_cze_owc_heb_mol_hun_dgb_bat_eng_tag_jpn_tml_kor_prs_ita_cic_rus_sun_guj_gam_mly_cnt_ben_igb_urd_chh_glc_ukr_spa_por_qcu_bul_hin_lat_fbf_amr_grk_tig_dut_ind_ctl_moo_lit_zul_jav_tha_sod_knd_ses_xho_azi_svk_pan_aze_tsn_vie_sid_dyu_lda_bam	-0.232003478568243	-0.547400056537608	0.585415203131823
594	anl_prs_yor_lit_heb_gam_amr_bul_uzb_aze_akn_bat_moo_por_ukr_bsq_fre_chh_ses_mnd_swe_hin_dgb_mcd_swa_pol_est_bem_lda_hun_ctl_hau_geo_arw_ita_dut_eng_sid_mlt_rus_fin_tsn_mly_alb_mao_jpn_tml_kor_svk_ben_swt_slo_tag_ger_aeg_ind_cnt_afr_ewe_rom_wly_spa_scr_urd_pan_qcu_bos_cze_glc_xho_amh_grk_tig_lat_sun_mol_cic_guj_dyu_jav_tha_owc_knd_igb_tsw_azi_krd_nor_tur_ven_vie_sod_bam_fbf_zul	-0.0689200695761061	-0.162350891856517	0.871381768705235
595	anl_afr_bam_lit_aeg_amr_heb_rom_aze_uzb_bem_tag_swa_rus_guj_bsq_bul_sid_ewe_mnd_grk_krd_lda_ita_ses_cze_est_ven_swt_fin_bos_wly_geo_slo_ger_svk_scr_owc_hau_swe_hun_akn_bat_glc_jav_jpn_tml_kor_alb_spa_dgb_arw_ind_ctl_sod_mly_cnt_mcd_dyu_nor_amh_ukr_mol_eng_urd_qcu_lat_por_ben_zul_mlt_dut_chh_fre_sun_prs_tsw_pol_igb_mao_tha_gam_knd_xho_fbf_tur_hin_pan_azi_cic_vie_tig_tsn_yor_moo	-0.461651909830992	-1.09711899363629	0.27542201436447
596	aeg_spa_bem_dut_hau_owc_chh_pol_aze_azi_bam_tag_ewe_bos_urd_bsq_ben_amh_lda_cnt_rom_mol_swt_ukr_fbf_mcd_est_ses_dgb_fin_grk_sod_geo_svk_cze_glc_rus_mlt_gam_por_hun_tsw_mly_ita_bat_jpn_knd_kor_prs_ger_tsn_nor_jav_hin_wly_sun_mnd_fre_cic_lat_tig_guj_krd_bul_afr_qcu_eng_swe_slo_dyu_sid_lit_amr_pan_ind_arw_yor_ctl_ven_mao_tha_anl_tml_swa_xho_tur_alb_scr_uzb_moo_vie_heb_akn_igb_zul	-0.331189507037136	-0.783718644460185	0.43519668202112
597	aeg_pol_ses_ger_wly_owc_sod_lit_tur_aze_fbf_ind_swt_ctl_urd_bsq_rus_sid_akn_mnd_krd_afr_swa_scr_bem_dut_hun_xho_lda_est_grk_anl_geo_por_alb_bos_ukr_chh_mlt_slo_fin_igb_bat_pan_jav_jpn_knd_kor_nor_cze_cic_mcd_sun_bul_gam_tag_cnt_spa_ewe_swe_amr_glc_lat_mol_prs_qcu_svk_hin_eng_moo_amh_guj_heb_ben_mly_rom_dgb_arw_zul_mao_tha_tig_tml_tsw_bam_uzb_ita_fre_azi_yor_vie_hau_tsn_ven_dyu	-0.513673623187786	-1.22245773730956	0.224623688061533
598	owc_bos_bam_cze_anl_hau_sid_rus_aze_azi_zul_ind_swa_eng_fre_bsq_dut_aeg_dgb_mnd_alb_ger_swt_bul_yor_pol_est_ven_lda_hun_mol_sod_geo_scr_rom_grk_swe_chh_amh_nor_fin_moo_bat_svk_sun_jpn_knd_kor_spa_afr_akn_urd_mao_ita_gam_jav_cnt_pan_ses_ctl_tig_slo_ben_lit_prs_qcu_guj_lat_mcd_bem_mlt_por_amr_glc_tag_krd_tsw_ukr_tsn_mly_tha_heb_tml_ewe_cic_tur_arw_hin_uzb_xho_vie_wly_dyu_fbf_igb	-0.128449749797774	-0.302609271525408	0.76286343991375
599	sod_guj_moo_grk_amh_owc_wly_ita_azi_uzb_fbf_bat_xho_mcd_cze_bsq_urd_anl_akn_mnd_por_ger_swt_bul_bem_scr_est_ses_dyu_fin_lit_mlt_geo_pol_afr_lat_ben_chh_tig_mol_hun_dgb_sun_eng_jav_jpn_tml_kor_bos_prs_lda_svk_tag_rom_gam_mly_cnt_hin_zul_fre_hau_slo_ctl_dut_glc_qcu_arw_pan_nor_cic_sid_alb_heb_krd_ind_ukr_bam_spa_ewe_mao_tha_amr_knd_yor_igb_tur_rus_swe_aze_tsn_vie_aeg_ven_tsw_swa	-0.47272996006973	-1.12316337136377	0.264259203872
600	gam_guj_swa_swe_chh_wly_heb_slo_uzb_aze_cic_ind_dyu_glc_ctl_bsq_dut_mlt_igb_cnt_mcd_eng_dgb_scr_zul_krd_hun_tsw_swt_fin_pan_aeg_geo_grk_mol_urd_hin_sid_sod_bul_est_ven_tag_svk_bat_jpn_tml_kor_ben_rus_ewe_ukr_mao_pol_owc_mly_mnd_spa_xho_cze_anl_por_prs_alb_lit_qcu_fre_ger_bos_moo_hau_arw_tig_afr_jav_rom_tsn_lat_bem_sun_tha_amh_knd_fbf_bam_tur_ita_nor_azi_akn_vie_amr_lda_ses_yor	0.146075636986258	0.344622239668948	0.731156493698204
601	anl_bul_akn_cze_heb_owc_wly_alb_aze_uzb_igb_mao_swa_dut_slo_bsq_afr_mlt_ewe_mnd_lat_swe_moo_nor_swt_scr_fin_zul_tsn_hun_mol_hau_geo_ctl_spa_por_pan_chh_tig_krd_est_xho_bat_svk_jav_jpn_knd_kor_ita_ger_cic_guj_sun_pol_sod_ind_cnt_lit_ven_mcd_amr_fre_ben_arw_urd_qcu_rom_grk_hin_bam_amh_glc_gam_prs_tag_bos_ses_ukr_tsw_mly_tha_sid_tml_yor_bem_tur_eng_rus_azi_dyu_vie_aeg_fbf_dgb_lda	-0.497198555059605	-1.18422621940471	0.239341331365966
602	sid_por_xho_dut_chh_anl_amh_afr_uzb_aze_tsn_mly_bam_lit_rom_bsq_ukr_amr_swt_cnt_mol_rus_yor_arw_ewe_krd_fin_akn_ven_hun_nor_wly_geo_fre_grk_glc_slo_heb_hau_pol_est_cic_bat_pan_sun_jpn_tml_kor_cze_urd_igb_lat_ind_ctl_mlt_jav_mnd_eng_lda_hin_gam_scr_guj_ita_ger_qcu_svk_bos_alb_dgb_aeg_swe_tig_ben_mao_bul_fbf_prs_swa_tag_tha_sod_knd_bem_dyu_azi_spa_mcd_tur_zul_vie_owc_ses_moo_tsw	-0.62645682787467	-1.49729296135341	0.137703434950214
603	owc_prs_dyu_rom_tig_amr_heb_ben_uzb_aze_lda_mly_yor_svk_swe_bsq_cze_chh_cic_mnd_pan_hin_swa_spa_bem_ger_est_tsn_ses_hun_ita_amh_geo_mcd_afr_urd_grk_mlt_gam_glc_fin_moo_tag_lit_ind_jpn_knd_kor_dut_ctl_ven_alb_mao_bul_aeg_jav_cnt_bos_ewe_rus_wly_guj_krd_eng_por_qcu_fre_scr_pol_akn_hau_slo_anl_arw_sun_ukr_xho_lat_swt_bat_tha_sid_tml_tsw_igb_azi_nor_mol_tur_fbf_vie_sod_zul_dgb_bam	0.183321136686653	0.431140690678149	0.66736378783959
604	aeg_lit_ven_krd_wly_anl_amh_pol_azi_aze_swt_mly_fbf_guj_fre_bsq_cze_heb_tsn_cnt_prs_arw_ses_rom_xho_por_hun_tsw_ewe_est_ger_mlt_geo_ctl_glc_dut_bul_amr_sid_svk_fin_akn_sun_swe_mao_jpn_knd_kor_mol_rus_dyu_pan_bat_scr_tig_ind_mnd_slo_zul_ben_chh_urd_hin_bos_afr_qcu_mcd_alb_spa_yor_owc_ita_gam_nor_tag_lat_bem_grk_moo_jav_tha_hau_tml_cic_swa_tur_eng_ukr_uzb_igb_vie_sod_bam_dgb_lda	-0.943917373272316	-2.29027087703591	0.0242659867183617
605	aeg_arw_swa_por_owc_sid_wly_pan_azi_aze_igb_mao_tsw_nor_scr_bsq_eng_chh_bam_mnd_ctl_mol_ven_glc_zul_krd_est_ses_moo_hun_ben_anl_geo_pol_lat_alb_svk_mlt_gam_hin_fin_bem_mly_grk_jav_jpn_knd_kor_rom_fre_lda_ita_ind_dut_amr_sun_cnt_lit_tsn_afr_sod_bos_bul_rus_mcd_qcu_guj_slo_swe_yor_heb_spa_hau_cze_tag_urd_ewe_ukr_fbf_bat_tha_amh_tml_swt_xho_uzb_prs_ger_tur_dyu_vie_tig_akn_cic_dgb	0.116961870337616	0.275454274696282	0.783578342635006
606	sod_mol_bam_svk_gam_mlt_heb_urd_uzb_tur_ses_jav_bem_ben_guj_bsq_ger_sid_cic_cnt_alb_spa_fbf_ita_dgb_bul_hun_yor_swt_est_krd_amr_geo_dut_slo_lit_por_tig_owc_glc_fin_ven_bat_fre_tag_jpn_tml_kor_hin_pan_moo_grk_sun_eng_aeg_mao_mnd_arw_tsw_lat_anl_pol_ukr_bos_nor_qcu_mcd_ctl_prs_swa_hau_rom_chh_swe_ind_cze_zul_scr_lda_mly_tha_amh_knd_akn_xho_azi_rus_afr_aze_dyu_vie_wly_igb_ewe_tsn	-0.0362732765463656	-0.0854610488364795	0.932078575813156
607	gam_rus_tsn_fre_mlt_hau_anl_nor_azi_uzb_swa_ind_tsw_ctl_guj_bsq_krd_sod_igb_mnd_svk_slo_bam_afr_fbf_lit_est_xho_dyu_hun_spa_amr_geo_mol_alb_urd_ukr_chh_sid_ben_fin_akn_jav_swe_bat_jpn_knd_kor_rom_grk_zul_por_sun_pan_wly_mao_cnt_prs_cic_pol_aeg_dut_scr_ger_bos_qcu_hin_lat_arw_dgb_amh_mcd_tig_eng_tag_glc_ewe_cze_moo_mly_tha_owc_tml_ses_ven_tur_ita_bul_aze_swt_vie_heb_bem_yor_lda	-0.372065518180141	-0.881847842076189	0.38013264973071
608	sod_spa_ven_lat_chh_aeg_mlt_nor_tur_aze_akn_tag_dyu_grk_rom_bsq_pol_hau_moo_mnd_dut_ger_lda_alb_zul_hin_hun_tsn_bam_fin_bos_owc_geo_ben_urd_krd_prs_amh_wly_ctl_est_xho_ind_mcd_jav_jpn_knd_kor_mol_pan_ses_glc_sun_guj_anl_mao_cnt_slo_fbf_ukr_sid_por_fre_eng_ita_qcu_arw_svk_bul_dgb_gam_lit_heb_swe_bat_scr_ewe_cze_igb_mly_tha_tig_tml_cic_swt_uzb_rus_afr_azi_bem_vie_amr_swa_yor_tsw	-0.504106189825975	-1.19970222696028	0.233302458306039
609	heb_grk_fbf_arw_anl_gam_amr_lit_uzb_aze_xho_bat_moo_eng_bos_bsq_urd_chh_tsn_mnd_hin_swe_dyu_ger_yor_ctl_est_igb_swa_hun_glc_tig_geo_afr_pan_rus_krd_amh_sod_nor_fin_zul_sun_mol_tag_jpn_tml_kor_cze_pol_swt_bul_mao_slo_wly_jav_cnt_fre_dgb_rom_aeg_lat_ben_mcd_prs_qcu_spa_por_ukr_cic_mlt_alb_owc_ita_ind_scr_tsw_svk_ewe_mly_tha_sid_knd_akn_ses_tur_guj_dut_azi_bem_vie_hau_bam_lda_ven	-0.227279128578398	-0.537036278230711	0.592525099694856
610	hau_urd_ses_eng_mlt_tig_wly_prs_tur_aze_igb_ind_bam_afr_scr_bsq_fre_owc_tsn_cnt_por_bos_moo_ukr_tsw_guj_fin_xho_bem_est_pol_anl_geo_grk_ctl_nor_krd_amr_sod_ben_hun_swt_tag_alb_jav_jpn_tml_kor_svk_pan_lda_arw_bat_glc_chh_mly_mnd_spa_swa_slo_gam_lit_bul_dut_swe_qcu_ita_ger_cze_yor_heb_rus_amh_rom_sun_mol_ven_mcd_akn_mao_tha_sid_knd_ewe_zul_uzb_lat_hin_azi_fbf_vie_aeg_dyu_cic_dgb	-0.323258936010057	-0.765525497632425	0.445897161694878
611	mlt_ctl_tsw_svk_sid_chh_amr_ben_azi_uzb_fbf_bat_igb_pan_grk_bsq_bos_tig_bem_mnd_mol_urd_dyu_guj_lda_spa_hun_swa_zul_fin_krd_heb_geo_swe_hin_glc_lat_sod_hau_ita_est_xho_sun_dut_mly_jpn_knd_kor_alb_cze_dgb_afr_ind_rom_amh_mao_cnt_por_ses_nor_anl_lit_eng_pol_prs_qcu_scr_mcd_slo_swt_aeg_ukr_gam_arw_tag_bul_cic_fre_yor_jav_tha_owc_tml_moo_ven_aze_rus_ger_tur_ewe_vie_wly_bam_tsn_akn	-0.499510114753042	-1.19150921289562	0.236485628419636
612	amh_prs_ven_krd_gam_sid_mlt_lat_uzb_tur_igb_sun_dgb_rus_svk_bsq_hin_tig_lda_cnt_alb_ger_fbf_mol_swt_scr_hun_tsn_xho_est_pan_amr_geo_eng_glc_ita_ukr_chh_wly_pol_fin_bem_jav_slo_tag_jpn_tml_kor_arw_nor_ewe_ben_mao_mcd_owc_mly_mnd_urd_dyu_fre_heb_spa_cze_guj_bos_qcu_rom_bul_lit_yor_aeg_grk_sod_swe_bat_afr_cic_ctl_zul_ind_tha_hau_knd_ses_akn_azi_por_dut_aze_swa_vie_anl_moo_tsw_bam	0.103676808402616	0.244485002136792	0.807393813983195
613	chh_svk_dgb_arw_aeg_amr_gam_spa_tur_aze_moo_tag_ven_guj_mol_bsq_dut_sid_swa_mnd_ita_ukr_akn_ben_fbf_cze_est_bam_igb_hun_rus_sod_geo_bos_fre_ger_ctl_anl_amh_swe_fin_ewe_ind_por_bat_jpn_knd_kor_urd_bul_dyu_hin_sun_pan_mlt_mly_cnt_lat_cic_mcd_tig_prs_nor_lit_alb_qcu_krd_eng_grk_tsn_hau_pol_wly_rom_mao_afr_bem_scr_lda_jav_tha_owc_tml_swt_ses_uzb_slo_glc_azi_tsw_vie_heb_zul_yor_xho	-0.140947534065776	-0.333003421389151	0.739881237513488
614	wly_lit_swt_hin_tig_mlt_chh_cze_aze_tur_dgb_ind_bem_urd_ger_bsq_slo_heb_dyu_mnd_ita_krd_fbf_prs_ven_swe_hun_lda_swa_fin_ukr_hau_geo_alb_dut_bul_por_aeg_amr_rom_est_ewe_mao_guj_sun_jpn_tml_kor_afr_ctl_tsw_bos_bat_scr_anl_tag_cnt_pol_ses_ben_sid_spa_lat_fre_svk_qcu_nor_rus_pan_cic_amh_mcd_owc_mol_mly_grk_yor_eng_bam_jav_tha_sod_knd_moo_igb_uzb_glc_arw_azi_zul_vie_gam_akn_tsn_xho	-0.557095102365458	-1.32882700790564	0.187156213416634
615	tig_fre_ven_arw_anl_owc_hau_mol_aze_tur_bam_mao_swt_ger_pol_bsq_grk_mlt_swa_cnt_lat_pan_zul_ukr_dgb_scr_hun_moo_fbf_est_spa_heb_geo_dut_urd_ben_lit_gam_amr_krd_fin_tsn_tag_svk_bat_jpn_knd_kor_por_rom_tsw_cze_mly_guj_aeg_sun_mnd_ctl_ses_nor_chh_hin_bul_bos_mcd_qcu_alb_ita_glc_bem_wly_slo_amh_prs_ind_swe_lda_afr_xho_jav_tha_sod_tml_akn_ewe_uzb_rus_eng_azi_igb_vie_sid_cic_dyu_yor	-0.105081409743987	-0.247490188798944	0.805074458060712
616	heb_alb_ses_urd_tig_amr_hau_bos_azi_tur_zul_ind_swa_svk_lat_bsq_ctl_wly_dgb_mnd_glc_grk_xho_guj_tsn_ita_hun_igb_ewe_est_prs_sid_geo_bul_eng_pol_ger_anl_owc_ben_fin_dyu_sun_scr_tag_jpn_tml_kor_hin_mol_lda_slo_mly_lit_mlt_jav_cnt_rom_yor_swe_sod_afr_ukr_por_fre_qcu_spa_krd_nor_fbf_chh_arw_amh_dut_mao_rus_bem_mcd_moo_bat_tha_aeg_knd_tsw_cic_uzb_cze_pan_aze_bam_vie_gam_ven_akn_swt	-0.522932286517968	-1.24640686134672	0.215745458061597
617	owc_ita_lda_slo_mlt_sod_tig_por_aze_tur_ewe_mao_dgb_ukr_spa_bsq_prs_chh_tsn_mnd_mol_alb_yor_scr_zul_guj_hun_bem_dyu_fin_svk_amr_geo_lat_hin_rus_fre_heb_gam_afr_est_swa_bat_lit_mly_jpn_tml_kor_bos_grk_swt_ben_sun_bul_anl_tag_cnt_swe_xho_pan_aeg_dut_cze_krd_glc_qcu_ger_mcd_urd_cic_hau_rom_amh_arw_jav_nor_ven_pol_tsw_ind_tha_wly_knd_moo_fbf_azi_eng_ctl_uzb_akn_vie_sid_ses_bam_igb	0.851955380097367	2.02991464438294	0.0452220658148108
618	amh_rus_bam_prs_sid_tig_chh_afr_tur_azi_ewe_sun_swt_spa_swe_bsq_ben_wly_ven_mnd_bos_lat_yor_nor_tsn_mcd_hun_dyu_cic_est_scr_mlt_geo_fre_pan_mol_eng_gam_anl_pol_fin_lda_jav_rom_mly_jpn_knd_kor_urd_guj_dgb_svk_tag_grk_sod_ind_cnt_hin_tsw_dut_amr_ita_por_slo_glc_qcu_cze_krd_bul_igb_hau_ctl_aeg_lit_mao_ger_zul_arw_xho_bat_tha_owc_tml_swa_bem_aze_ukr_alb_uzb_fbf_vie_heb_akn_ses_moo	0.325798648103648	0.768063680423522	0.444395223991376
619	heb_urd_dgb_ctl_amr_aeg_sid_spa_aze_uzb_cic_sun_bem_ger_rus_bsq_pol_sod_tsn_mnd_por_glc_fbf_guj_ven_arw_est_lda_igb_hun_krd_wly_geo_bos_lit_ben_swe_owc_anl_bul_fin_zul_mao_eng_jav_jpn_tml_kor_prs_scr_yor_afr_tag_ita_mlt_ind_cnt_hin_ses_mol_tig_slo_alb_lat_pan_qcu_cze_svk_ukr_ewe_hau_fre_chh_dut_mly_grk_swt_rom_swa_bat_tha_gam_knd_xho_bam_tur_mcd_nor_azi_dyu_vie_amh_akn_moo_tsw	-0.239554341567608	-0.565626213816593	0.573010070403894
620	hau_slo_bem_mcd_chh_anl_sod_bul_azi_tur_swa_mao_lda_cze_eng_bsq_lat_wly_yor_cnt_rus_pol_ses_rom_moo_mol_est_ven_tsn_fin_ctl_amh_geo_afr_ben_bos_urd_amr_heb_ita_hun_swt_tag_arw_mly_jpn_tml_kor_por_glc_bam_ger_bat_dut_gam_sun_mnd_swe_dyu_spa_sid_krd_prs_grk_guj_qcu_fre_nor_ukr_dgb_tig_svk_owc_scr_ind_lit_fbf_alb_xho_jav_tha_aeg_knd_cic_igb_uzb_hin_pan_aze_ewe_vie_mlt_zul_akn_tsw	-1.21549779358659	-3.01013749425639	0.00336116045079227
621	owc_mcd_lda_pan_chh_wly_hau_swe_aze_uzb_tsw_mao_zul_prs_bos_bsq_ctl_aeg_yor_mnd_svk_ukr_swt_rom_swa_alb_fin_tsn_igb_hun_lit_mlt_geo_urd_ben_rus_scr_sid_tig_eng_est_moo_bat_afr_mly_jpn_tml_kor_pol_slo_xho_glc_sun_mol_gam_tag_cnt_arw_ewe_hin_amr_ita_ger_grk_bul_qcu_spa_dut_lat_cic_sod_krd_anl_cze_ind_nor_fbf_por_ses_jav_tha_heb_knd_bem_bam_azi_guj_fre_tur_dgb_vie_amh_ven_akn_dyu	-0.054568564504655	-0.128562210199033	0.897981684572545
622	owc_pol_swa_lat_aeg_mlt_chh_lit_tur_uzb_tsn_sun_zul_fre_alb_bsq_mol_hau_swt_cnt_ctl_hin_igb_svk_dgb_rus_est_ses_ewe_fin_nor_anl_geo_ukr_arw_por_urd_amr_heb_ben_hun_cic_bat_prs_ind_jpn_knd_kor_bul_afr_moo_eng_jav_ger_sod_mly_mnd_rom_bam_cze_tig_pan_spa_krd_scr_qcu_ita_guj_mcd_yor_amh_glc_wly_bos_mao_swe_dyu_dut_xho_tag_tha_gam_tml_ven_bem_azi_grk_slo_aze_lda_vie_sid_akn_tsw_fbf	0.134437972511647	0.316886459327988	0.752040011283185
623	aeg_bos_igb_rus_owc_amh_chh_ben_uzb_tur_bam_jav_tsn_slo_swe_bsq_dut_hau_moo_cnt_mol_arw_ven_pol_ewe_svk_fin_swa_fbf_est_eng_anl_geo_bul_ctl_hin_rom_sid_amr_ita_hun_akn_mao_ger_sun_jpn_knd_kor_por_fre_swt_lit_bat_scr_tig_ind_mnd_urd_dgb_mcd_sod_krd_prs_glc_ukr_qcu_pan_guj_lat_tsw_heb_alb_wly_grk_mly_nor_ses_spa_cic_tag_tha_gam_tml_zul_bem_azi_cze_afr_aze_lda_vie_mlt_yor_xho_dyu	-0.518836920263141	-1.23473304461863	0.220040478955093
624	wly_slo_ven_bul_amh_owc_aeg_ger_uzb_aze_zul_tag_cic_afr_lat_bsq_lit_chh_dgb_cnt_spa_mol_igb_swe_fbf_rus_est_akn_swt_fin_pan_sid_geo_prs_urd_eng_hin_sod_amr_bos_hun_tsw_ind_glc_jav_jpn_tml_kor_ita_nor_swa_krd_sun_ukr_tig_bat_mnd_guj_ses_rom_heb_fre_svk_dut_scr_qcu_por_alb_cze_bam_gam_ben_anl_ctl_mao_arw_moo_mcd_dyu_mly_tha_hau_knd_tsn_yor_tur_pol_grk_azi_xho_vie_mlt_lda_bem_ewe	-0.413736121784486	-0.981574815363936	0.328856034654474
625	hau_spa_xho_arw_sod_wly_aeg_svk_azi_uzb_tsn_ind_yor_scr_eng_bsq_slo_tig_dgb_cnt_swe_mcd_moo_grk_dyu_ger_hun_fbf_cic_est_ukr_amr_geo_cze_lit_glc_por_anl_heb_krd_fin_tsw_mao_ctl_bat_jpn_tml_kor_pan_alb_ses_lat_sun_dut_chh_jav_mnd_hin_swa_urd_mlt_mol_guj_rom_pol_qcu_bul_rus_afr_lda_owc_bos_amh_nor_mly_fre_zul_prs_swt_tag_tha_sid_knd_bam_bem_tur_ben_ita_aze_ven_vie_gam_akn_ewe_igb	-0.709752476633903	-1.70267892966376	0.091968373627632
626	hau_cze_ven_rus_amh_chh_wly_scr_tur_uzb_akn_tag_bem_ctl_ita_bsq_afr_anl_tsw_cnt_prs_rom_lda_glc_fbf_swe_fin_tsn_zul_hun_guj_sid_geo_eng_nor_fre_ben_gam_tig_pol_est_xho_mly_lat_ind_jpn_knd_kor_lit_urd_yor_por_mao_arw_mlt_sun_mnd_spa_ewe_svk_sod_bul_slo_bos_grk_qcu_dut_hin_ger_ses_aeg_ukr_amr_pan_bat_krd_swt_mcd_swa_jav_tha_heb_tml_moo_dgb_azi_mol_alb_aze_bam_vie_owc_igb_cic_dyu	-0.0904972865714094	-0.213196723825569	0.831640183860378
627	mlt_mol_dyu_alb_tig_sod_aeg_guj_uzb_azi_tsw_jav_yor_ger_dut_bsq_scr_chh_swa_mnd_lat_bul_bam_arw_lda_rom_est_xho_ses_hun_hin_hau_geo_glc_slo_krd_rus_heb_amr_urd_fin_ewe_sun_pol_mly_jpn_knd_kor_bos_ctl_igb_lit_ind_spa_sid_tag_cnt_eng_fbf_swe_wly_afr_mcd_prs_ita_qcu_ukr_fre_por_tsn_amh_grk_gam_ben_mao_nor_zul_pan_cic_bat_tha_anl_tml_swt_ven_tur_svk_cze_aze_moo_vie_owc_dgb_akn_bem	-1.06432412965269	-2.60035232160174	0.0108329236898629
628	owc_grk_lda_mol_hau_wly_tig_bul_aze_tur_akn_tag_tsw_prs_eng_bsq_dut_aeg_xho_cnt_urd_scr_moo_rom_ses_fre_hun_dyu_fbf_fin_swe_amh_geo_ger_pan_krd_spa_sid_gam_por_est_tsn_sun_hin_jav_jpn_knd_kor_nor_guj_bem_rus_mao_pol_sod_bat_mnd_lit_zul_svk_mlt_lat_cze_alb_ben_qcu_ctl_arw_bos_dgb_heb_ita_anl_ukr_mly_afr_cic_slo_ewe_ind_tha_chh_tml_swt_igb_azi_mcd_glc_uzb_swa_vie_amr_bam_yor_ven	0.21367211454555	0.502980819401239	0.616166886001332
629	aeg_krd_ses_slo_owc_amh_mlt_ita_azi_tur_akn_jav_moo_prs_grk_bsq_nor_tig_cic_cnt_rom_rus_ven_bul_igb_ben_fin_yor_swt_est_afr_heb_geo_fre_urd_por_lit_chh_sid_alb_hun_tsw_mly_lat_bat_jpn_tml_kor_glc_pan_fbf_guj_sun_mol_hau_tag_mnd_hin_xho_mcd_wly_cze_eng_ger_svk_qcu_dut_swe_ctl_bam_sod_ukr_gam_scr_mao_pol_bem_spa_dgb_ind_tha_amr_knd_zul_swa_uzb_arw_bos_aze_tsn_vie_anl_ewe_dyu_lda	-0.743526800799053	-1.784093997143	0.0776698128002326
630	owc_afr_fbf_cze_sod_tig_wly_scr_aze_azi_lda_bat_cic_glc_rus_bsq_krd_amr_xho_cnt_bos_slo_moo_fre_ewe_grk_est_bam_ses_fin_mcd_aeg_geo_dut_hin_por_bul_mlt_gam_rom_hun_yor_mao_swe_ind_jpn_tml_kor_arw_alb_igb_ger_jav_svk_hau_sun_mnd_pol_ven_urd_anl_eng_spa_mol_ben_qcu_ita_pan_prs_dyu_heb_ctl_chh_lit_mly_nor_swt_lat_zul_tag_tha_amh_knd_swa_tsn_tur_guj_ukr_uzb_tsw_vie_sid_dgb_akn_bem	0.0478280454352028	0.112845068733492	0.910396614490173
631	hau_arw_dgb_bos_wly_sod_heb_ger_aze_tur_lda_bat_ewe_cze_grk_bsq_lit_amr_swt_cnt_guj_mol_dyu_por_fbf_prs_est_zul_swa_hun_fre_owc_geo_alb_urd_ctl_lat_tig_gam_ukr_fin_igb_mao_bul_sun_jpn_tml_kor_spa_svk_akn_pan_ind_krd_sid_mly_mnd_mcd_moo_dut_anl_slo_rus_ita_afr_qcu_eng_scr_swe_ven_chh_rom_aeg_glc_tag_hin_tsw_pol_tsn_jav_tha_amh_knd_ses_xho_uzb_ben_nor_azi_bem_vie_mlt_bam_cic_yor	-0.413804541452086	-0.981323824555062	0.328979090769303
632	chh_ben_akn_alb_owc_hau_amh_dut_uzb_azi_ven_mao_yor_rus_slo_bsq_bos_tig_dyu_cnt_pan_grk_xho_arw_cic_ctl_fin_igb_lda_est_prs_wly_geo_por_scr_krd_lit_anl_mlt_mcd_hun_bem_mly_hin_bat_jpn_knd_kor_mol_bul_moo_lat_tag_swe_aeg_sun_mnd_fre_tsw_cze_gam_ger_glc_svk_rom_qcu_ukr_eng_urd_bam_sid_afr_sod_nor_ind_ita_tsn_spa_ewe_jav_tha_amr_tml_ses_dgb_aze_pol_guj_tur_fbf_vie_heb_swt_zul_swa	-0.0550661805558529	-0.129692196698976	0.897090050663343
633	amr_krd_dyu_dut_sid_owc_hau_swe_azi_tur_fbf_ind_ewe_eng_guj_bsq_nor_chh_bem_mnd_spa_ger_bam_ita_ses_rom_est_swa_swt_hun_grk_tig_geo_svk_pan_alb_slo_sod_wly_mcd_fin_yor_jav_ctl_sun_jpn_knd_kor_hin_pol_tsn_por_tag_rus_anl_mly_cnt_lat_igb_cze_gam_prs_urd_glc_ukr_qcu_ben_bul_mol_dgb_aeg_scr_heb_arw_mao_fre_tsw_lit_moo_bat_tha_amh_tml_lda_xho_uzb_bos_afr_aze_cic_vie_mlt_ven_zul_akn	0.471305317369045	1.11159585983225	0.269177387497434
634	wly_ita_tsn_arw_amr_mlt_sod_grk_tur_azi_lda_mao_swt_bos_lat_bsq_bul_heb_tsw_mnd_por_ger_ven_ben_dgb_eng_hun_bam_swa_fin_krd_aeg_geo_guj_scr_fre_alb_sid_gam_swe_est_ses_mly_afr_bat_jpn_tml_kor_mol_pol_dyu_lit_tag_rus_owc_jav_cnt_svk_moo_ukr_chh_spa_cze_glc_prs_qcu_mcd_pan_nor_cic_hau_dut_amh_hin_ind_rom_fbf_slo_bem_sun_tha_tig_knd_zul_igb_uzb_urd_ctl_aze_xho_vie_anl_yor_ewe_akn	-0.746989622436879	-1.79936306790079	0.075204448846439
635	gam_ita_tsw_mcd_mlt_amh_owc_glc_aze_azi_ewe_ind_xho_ukr_lit_bsq_rom_tig_cic_mnd_slo_guj_akn_dut_fbf_svk_hun_yor_dyu_fin_spa_hau_geo_afr_rus_scr_pan_amr_heb_ctl_est_bem_jav_bul_mly_jpn_tml_kor_fre_lat_bam_prs_sun_bos_wly_bat_cnt_krd_tsn_alb_chh_ger_eng_ben_grk_qcu_hin_mol_swe_dgb_sid_nor_sod_cze_tag_urd_zul_por_igb_mao_tha_anl_knd_swa_ses_uzb_arw_pol_tur_lda_vie_aeg_moo_swt_ven	-0.801477946824241	-1.9335519268269	0.0562093503616509
636	heb_cze_lda_svk_amh_owc_tig_pan_azi_tur_swt_mly_swa_krd_ukr_bsq_fre_mlt_ven_mnd_scr_glc_cic_bul_tsw_bos_est_dyu_fbf_hun_ger_wly_geo_hin_mcd_por_eng_sid_hau_arw_fin_zul_sun_swe_jav_jpn_knd_kor_nor_rus_moo_alb_tag_ita_gam_mao_cnt_afr_akn_urd_chh_grk_dut_ben_guj_qcu_slo_lat_ctl_bem_anl_spa_aeg_lit_ind_pol_ses_prs_igb_bat_tha_sod_tml_tsn_ewe_uzb_mol_rom_aze_dgb_vie_amr_xho_yor_bam	0.230462982574004	0.542464004748201	0.588796477629892
637	wly_rus_igb_eng_amr_heb_sod_dut_tur_aze_dyu_sun_bem_krd_svk_bsq_spa_amh_zul_mnd_ukr_slo_yor_ger_tsn_urd_est_xho_ven_hun_lit_mlt_geo_arw_bos_guj_por_chh_tig_rom_fin_lda_mly_hin_jav_jpn_tml_kor_swe_mcd_akn_pol_ind_glc_gam_bat_cnt_afr_ses_scr_hau_lat_cze_pan_ben_qcu_fre_prs_alb_fbf_aeg_bul_sid_mol_mao_grk_moo_nor_ewe_tag_tha_owc_knd_cic_tsw_uzb_ctl_ita_azi_bam_vie_anl_swt_swa_dgb	-0.518099959100526	-1.23293103897819	0.220708987908476
638	heb_fre_ven_grk_owc_gam_sid_bos_aze_azi_cic_jav_tsw_ben_prs_bsq_glc_hau_swa_mnd_rom_bul_ewe_scr_zul_ukr_fin_akn_moo_hun_cze_amr_geo_alb_arw_lat_dut_amh_tig_mol_est_fbf_sun_nor_bat_jpn_knd_kor_spa_por_igb_pan_mao_ctl_chh_tag_cnt_urd_xho_afr_wly_slo_lit_hin_rus_qcu_guj_pol_krd_bem_anl_mcd_mlt_ger_mly_swe_tsn_eng_lda_ind_tha_sod_tml_bam_dyu_uzb_ita_svk_tur_dgb_vie_aeg_swt_yor_ses	-0.43528495420802	-1.03390812323102	0.303860220251283
639	gam_grk_ven_slo_heb_wly_mlt_rom_uzb_azi_xho_bat_swa_cze_bul_bsq_mcd_sid_yor_mnd_lit_ben_fbf_guj_ses_eng_fin_igb_zul_hun_lat_chh_geo_swe_dut_ukr_mol_sod_amr_glc_est_swt_mao_hin_sun_jpn_tml_kor_ctl_scr_dyu_spa_mly_afr_anl_ind_cnt_fre_tsn_arw_aeg_krd_prs_bos_ita_qcu_nor_urd_pan_moo_hau_pol_owc_por_jav_rus_lda_svk_tsw_tag_tha_tig_knd_akn_bem_aze_ger_alb_tur_dgb_vie_amh_bam_cic_ewe	0.562746911667571	1.33127008821276	0.1863543751954
640	heb_krd_cic_hin_amr_anl_tig_swe_tur_uzb_igb_bat_dgb_arw_spa_bsq_bul_sid_ewe_cnt_slo_scr_bam_lat_dyu_cze_hun_ven_tsw_fin_prs_amh_geo_bos_svk_pol_ben_chh_gam_guj_est_fbf_tag_nor_sun_jpn_tml_kor_dut_ukr_moo_grk_mao_urd_aeg_ind_mnd_fre_zul_pan_owc_ger_rom_lit_rus_qcu_alb_ita_glc_yor_hau_por_wly_eng_jav_afr_ses_mcd_xho_mly_tha_sod_knd_lda_akn_azi_mol_ctl_aze_bem_vie_mlt_swa_swt_tsn	0.157874010087187	0.371472348615447	0.711130711807315
641	mlt_scr_cic_rom_owc_hau_wly_mcd_aze_azi_xho_bat_dgb_lat_mol_bsq_ukr_sod_moo_cnt_por_glc_tsn_bos_igb_urd_est_bem_ven_fin_hin_anl_geo_arw_ben_guj_nor_aeg_amh_cze_hun_dyu_sun_grk_tag_jpn_knd_kor_spa_pan_tsw_prs_mao_fre_amr_jav_mnd_svk_zul_slo_gam_pol_ctl_ita_lit_qcu_dut_afr_alb_swt_tig_krd_sid_rus_ind_swe_yor_bul_swa_mly_tha_heb_tml_lda_fbf_tur_ger_eng_uzb_akn_vie_chh_bam_ewe_ses	-0.731822259008428	-1.75659697373767	0.082278100893577
642	mlt_alb_dyu_lit_hau_sid_anl_dut_azi_tur_tsn_jav_bem_bul_bos_bsq_rus_tig_ven_cnt_arw_ukr_dgb_slo_moo_hin_hun_zul_akn_fin_ben_gam_geo_afr_guj_cze_mcd_aeg_wly_por_est_cic_mly_scr_tag_jpn_tml_kor_pan_mol_swt_grk_ind_prs_amr_sun_mnd_fre_fbf_rom_heb_ita_krd_ctl_urd_qcu_ger_svk_spa_tsw_amh_glc_sod_swe_mao_lat_lda_pol_xho_bat_tha_owc_knd_ewe_swa_uzb_eng_nor_aze_yor_vie_chh_igb_bam_ses	-0.0425728821658442	-0.100362376800824	0.920272679533297
643	sid_lat_fbf_lit_wly_amr_tig_svk_azi_aze_ses_jav_bem_swe_nor_bsq_prs_sod_bam_cnt_ben_ctl_ewe_pol_tsw_glc_est_zul_lda_fin_krd_chh_geo_por_mol_guj_ger_anl_hau_rus_hun_dyu_tag_bul_mly_jpn_knd_kor_alb_urd_igb_bos_sun_dut_aeg_ind_mnd_scr_tsn_hin_amh_afr_grk_pan_cze_qcu_slo_ukr_ita_swt_mlt_rom_owc_spa_bat_arw_dgb_mcd_cic_mao_tha_heb_tml_ven_xho_tur_fre_eng_uzb_akn_vie_gam_swa_yor_moo	-0.0793734207066301	-0.18702171422747	0.85205100519875
644	sod_ben_ewe_svk_chh_anl_sid_ita_azi_uzb_lda_jav_tsn_scr_alb_bsq_pol_mlt_dyu_cnt_urd_rus_bam_ukr_zul_grk_est_bem_xho_hun_hin_tig_geo_ctl_glc_swe_bul_owc_aeg_arw_fin_igb_tag_dut_sun_jpn_tml_kor_prs_fre_moo_nor_bat_bos_amh_mly_mnd_eng_swa_rom_gam_afr_lit_slo_pan_qcu_ger_guj_spa_akn_amr_krd_hau_lat_ind_cze_cic_por_yor_mao_tha_wly_knd_tsw_swt_tur_mcd_mol_aze_fbf_vie_heb_ven_ses_dgb	-0.689925688617245	-1.65275716227459	0.101752517703404
645	chh_ukr_lda_glc_mlt_anl_amr_bul_azi_uzb_zul_sun_ewe_urd_ben_bsq_nor_gam_bem_mnd_ita_guj_ses_swe_swa_alb_hun_fbf_xho_est_spa_aeg_geo_svk_lat_eng_grk_tig_sid_krd_fin_bam_bat_ger_jav_jpn_knd_kor_arw_prs_igb_mol_mao_rom_heb_ind_cnt_lit_yor_ctl_owc_rus_scr_bos_cze_qcu_slo_hin_fre_moo_amh_mcd_hau_pol_mly_pan_dgb_por_tsn_tag_tha_sod_tml_tsw_dyu_tur_dut_afr_aze_swt_vie_wly_ven_cic_akn	-0.538154809840629	-1.28354726101978	0.202489417790003
646	amh_glc_yor_lit_gam_hau_sod_alb_tur_aze_zul_jav_akn_scr_arw_bsq_cze_amr_cic_mnd_prs_eng_dgb_ukr_lda_por_est_bem_igb_hun_lat_owc_geo_swe_bul_rus_slo_chh_sid_pol_fin_moo_mly_mcd_mao_jpn_tml_kor_dut_svk_tsw_bos_bat_ger_heb_ind_cnt_grk_ven_guj_aeg_afr_pan_ita_urd_qcu_mol_nor_fre_fbf_mlt_krd_wly_ctl_sun_rom_dyu_hin_ses_tag_tha_tig_knd_bam_swt_uzb_spa_ben_azi_tsn_vie_anl_ewe_swa_xho	-0.250486679338901	-0.592339379357754	0.555060804201389
647	mlt_ben_fbf_bul_tig_heb_chh_hin_uzb_aze_tsw_tag_bam_spa_ctl_bsq_scr_amh_dgb_mnd_krd_alb_zul_ita_dyu_slo_est_akn_swa_hun_rus_sod_geo_guj_mol_fre_pol_aeg_hau_svk_fin_moo_mao_pan_mly_jpn_tml_kor_dut_swe_lda_mcd_jav_grk_owc_sun_cnt_nor_ses_cze_wly_ger_por_urd_ukr_qcu_lit_arw_lat_xho_amr_prs_sid_eng_ind_rom_tsn_glc_igb_bat_tha_gam_knd_ven_yor_azi_bos_afr_tur_cic_vie_anl_ewe_bem_swt	-0.831189828473035	-2.01403828071508	0.0468945917588501
648	sid_glc_yor_alb_owc_heb_chh_bul_uzb_tur_xho_sun_ewe_rom_ctl_bsq_svk_mlt_ses_cnt_ben_por_cic_cze_dgb_ita_fin_bem_ven_est_mol_tig_geo_prs_grk_rus_lat_gam_hau_mcd_hun_moo_tag_slo_mly_jpn_tml_kor_spa_afr_lda_urd_bat_arw_sod_jav_mnd_krd_bam_bos_anl_hin_pol_nor_fre_qcu_eng_lit_dut_akn_wly_scr_amr_guj_mao_ger_igb_pan_fbf_ind_tha_aeg_knd_zul_tsn_azi_swe_ukr_aze_dyu_vie_amh_swa_swt_tsw	0.449803814346266	1.05984395614927	0.291960433078873
649	amr_hin_bam_ukr_amh_sid_hau_ger_tur_aze_ewe_mly_akn_mcd_slo_bsq_rus_gam_cic_cnt_afr_scr_bem_dut_swa_grk_hun_yor_dyu_fin_ben_heb_geo_lat_arw_por_mol_wly_sod_glc_est_moo_ind_svk_mao_jpn_tml_kor_pan_rom_ses_urd_sun_swe_mlt_bat_mnd_guj_zul_krd_anl_spa_ita_nor_eng_qcu_pol_bos_prs_lda_aeg_fre_chh_alb_jav_ctl_swt_lit_ven_tag_tha_tig_knd_tsn_xho_azi_bul_cze_uzb_igb_vie_owc_fbf_dgb_tsw	0.436596674108294	1.0328533034226	0.304351022637205
650	wly_lit_dgb_swe_sod_heb_mlt_rus_aze_azi_fbf_mao_dyu_hin_afr_bsq_ben_anl_ewe_mnd_dut_rom_zul_urd_ses_mol_fin_bem_swt_hun_scr_amh_geo_cze_bos_ita_pan_amr_owc_spa_est_moo_jav_por_ind_jpn_tml_kor_glc_pol_xho_krd_mly_fre_hau_bat_cnt_lat_akn_guj_gam_svk_mcd_alb_bul_qcu_nor_prs_arw_cic_sid_ger_tig_grk_tag_ukr_igb_ctl_lda_sun_tha_chh_knd_tsw_ven_tur_slo_eng_uzb_yor_vie_aeg_bam_tsn_swa	-0.557379059999356	-1.32802726246065	0.187419257868574
651	tig_mcd_swa_bul_owc_amr_gam_swe_azi_aze_bam_jav_lda_ger_ctl_bsq_pan_sid_swt_mnd_hin_rus_tsw_guj_dgb_bos_fin_ewe_bem_hun_ita_sod_geo_ben_urd_lit_slo_anl_hau_lat_est_dyu_ind_rom_sun_jpn_knd_kor_grk_dut_akn_ukr_tag_krd_wly_bat_cnt_prs_ses_svk_aeg_arw_cze_nor_afr_qcu_pol_fre_alb_ven_mlt_eng_chh_mol_mly_scr_igb_glc_zul_mao_tha_amh_tml_cic_fbf_tur_spa_por_uzb_tsn_vie_heb_moo_yor_xho	-0.664937590566842	-1.5950057370257	0.114103859188525
652	sod_afr_ses_dut_chh_amr_owc_hin_uzb_aze_swt_mao_cic_ita_rus_bsq_ukr_gam_igb_cnt_prs_bos_tsw_guj_bem_glc_hun_fbf_ewe_fin_svk_hau_geo_arw_slo_swe_pol_aeg_anl_fre_est_dgb_sun_scr_ind_jpn_knd_kor_pan_rom_ven_ctl_bat_por_sid_jav_mnd_grk_yor_alb_heb_krd_spa_ben_eng_qcu_urd_bul_mol_xho_wly_ger_tig_lit_mly_mcd_akn_cze_dyu_tag_tha_mlt_tml_swa_bam_azi_lat_nor_tur_zul_vie_amh_lda_moo_tsn	-0.870625264310271	-2.10846938978067	0.037678830826997
653	owc_grk_akn_afr_chh_sid_amh_pol_uzb_tur_moo_jav_xho_eng_rom_bsq_pan_wly_lda_mnd_mol_cze_igb_fre_yor_slo_est_tsw_swt_hun_lat_mlt_geo_svk_urd_scr_bul_anl_sod_ita_fin_ses_mao_ben_ind_jpn_knd_kor_mcd_arw_ven_alb_tag_prs_hau_sun_cnt_ukr_zul_nor_aeg_krd_dut_por_spa_qcu_guj_swe_bos_swa_gam_hin_tig_ctl_bat_ger_dyu_lit_fbf_mly_tha_amr_tml_dgb_tsn_aze_rus_glc_azi_bam_vie_heb_bem_ewe_cic	-0.841706708438834	-2.03397458476313	0.0448026595712445
654	mlt_fre_xho_rus_owc_amr_sod_rom_tur_aze_akn_jav_swa_swe_por_bsq_arw_wly_bam_cnt_mol_ctl_ven_bul_fbf_cze_hun_lda_dyu_est_ita_amh_geo_ben_ukr_slo_grk_heb_tig_pol_fin_moo_tag_bos_mly_jpn_knd_kor_lat_afr_cic_guj_bat_glc_anl_mao_mnd_prs_yor_alb_aeg_spa_ger_scr_mcd_qcu_hin_nor_lit_igb_sid_eng_hau_dut_sun_svk_bem_urd_zul_ind_tha_chh_tml_dgb_ewe_azi_pan_krd_uzb_ses_vie_gam_tsn_tsw_swt	0.23470871453848	0.55247493027783	0.581948417583962
655	anl_rom_ven_lat_aeg_amr_chh_mol_azi_tur_lda_tag_yor_dut_nor_bsq_svk_sid_dgb_cnt_swe_scr_swa_prs_moo_alb_fin_bam_tsn_hun_hin_wly_geo_ben_eng_krd_grk_hau_amh_rus_est_igb_sun_cze_mly_jpn_tml_kor_ctl_pan_xho_fre_mao_guj_tig_bat_mnd_urd_fbf_mcd_heb_bos_pol_spa_afr_qcu_bul_lit_ukr_swt_sod_glc_mlt_ger_jav_ita_ses_arw_ewe_ind_tha_owc_knd_dyu_bem_aze_slo_por_uzb_akn_vie_gam_zul_tsw_cic	0.215173847246452	0.506199830585564	0.613914262189774
656	tig_lat_swt_ukr_amh_anl_heb_por_tur_uzb_dyu_tag_cic_ben_prs_bsq_arw_hau_lda_cnt_slo_ctl_zul_nor_swa_lit_est_dgb_yor_fin_bos_sod_geo_swe_dut_ger_cze_amr_chh_pol_hun_akn_sun_scr_ind_jpn_tml_kor_pan_urd_bem_svk_jav_fre_owc_bat_mnd_ita_moo_mcd_gam_alb_guj_grk_glc_qcu_spa_rom_afr_bam_wly_bul_sid_krd_mao_hin_ses_rus_ven_mly_tha_mlt_knd_fbf_xho_azi_eng_mol_aze_tsn_vie_aeg_tsw_igb_ewe	-1.27553330750639	-3.164305043912	0.00210107549816295
657	aeg_spa_zul_ukr_amr_hau_sod_ben_azi_tur_fbf_mao_ses_scr_pol_bsq_fre_wly_yor_cnt_cze_por_swa_slo_tsw_afr_est_lda_bam_hun_guj_anl_geo_dut_swe_rom_lat_gam_owc_grk_fin_dgb_bat_eng_jav_jpn_knd_kor_mcd_hin_dyu_glc_mly_rus_mlt_tag_mnd_krd_tsn_alb_amh_mol_nor_bul_lit_qcu_pan_arw_ita_moo_tig_bos_chh_ctl_sun_ger_swt_urd_xho_ind_tha_sid_tml_cic_ven_aze_prs_svk_uzb_igb_vie_heb_akn_ewe_bem	-0.323979549939329	-0.767488564039287	0.444735284576061
658	gam_bul_tsn_alb_amh_tig_owc_svk_aze_tur_akn_mao_cic_grk_pan_bsq_bos_hau_igb_cnt_rom_lit_ven_mol_xho_ger_fin_moo_bam_hun_rus_mlt_geo_por_urd_arw_scr_aeg_heb_lat_est_fbf_tag_ben_bat_jpn_knd_kor_glc_spa_swa_swe_jav_ita_amr_ind_mnd_eng_dgb_ctl_wly_slo_afr_prs_pol_qcu_guj_mcd_ukr_zul_chh_hin_sod_dut_mly_fre_lda_nor_ewe_sun_tha_anl_tml_swt_bem_uzb_cze_krd_azi_yor_vie_sid_ses_tsw_dyu	-0.603453918059012	-1.44318808796753	0.152327437228342
659	sod_urd_dyu_krd_hau_anl_gam_scr_tur_azi_dgb_mly_swt_guj_rom_bsq_mcd_mlt_xho_cnt_cze_arw_moo_prs_tsn_swe_fin_ses_fbf_hun_spa_aeg_geo_ita_ctl_bos_grk_amh_heb_ger_est_cic_sun_ben_bat_jpn_tml_kor_afr_dut_ven_ukr_jav_lit_owc_ind_mnd_svk_akn_glc_chh_pan_rus_eng_por_qcu_slo_bul_pol_yor_wly_mol_sid_nor_tag_alb_tsw_hin_bem_mao_tha_tig_knd_zul_lda_uzb_fre_lat_aze_bam_vie_amr_swa_ewe_igb	-1.23740724023716	-3.07302254770237	0.00278025319226012
660	chh_grk_lda_lit_aeg_wly_heb_hin_azi_uzb_zul_jav_igb_ukr_bul_bsq_fre_amr_xho_cnt_ita_ben_swt_afr_ses_lat_fin_ewe_yor_est_dut_amh_geo_pan_svk_bos_por_sid_sod_spa_hun_ven_bat_pol_ind_jpn_knd_kor_scr_ger_tsn_mol_mao_glc_mlt_mly_mnd_mcd_bem_arw_anl_guj_nor_eng_cze_qcu_urd_rus_alb_dgb_gam_swe_hau_krd_sun_rom_bam_slo_moo_tag_tha_owc_tml_cic_fbf_tur_prs_ctl_aze_dyu_vie_tig_swa_tsw_akn	0.714402495662757	1.69861593160452	0.092734858770682
661	hau_hin_fbf_ctl_sid_gam_sod_urd_tur_aze_akn_mly_bem_alb_svk_bsq_fre_wly_dgb_cnt_ger_nor_tsw_swe_ven_spa_est_swa_xho_fin_mol_anl_geo_ita_cze_afr_bul_owc_amh_guj_hun_igb_tag_rom_bat_jpn_tml_kor_slo_pan_cic_krd_mao_dut_tig_sun_mnd_grk_bam_rus_chh_pol_ukr_scr_mcd_qcu_prs_lat_eng_yor_amr_glc_heb_arw_ind_lit_ses_bos_tsn_jav_tha_aeg_knd_dyu_lda_uzb_ben_por_azi_swt_vie_mlt_ewe_zul_moo	-0.15411055529767	-0.363684706424439	0.716918919103326
662	owc_mol_zul_ita_sid_wly_anl_ger_azi_tur_xho_mly_igb_spa_cze_bsq_glc_mlt_dyu_cnt_rom_por_bem_slo_swa_lit_est_tsw_tsn_hun_prs_amh_geo_nor_afr_ukr_grk_sod_chh_dut_fin_ven_bat_eng_sun_jpn_knd_kor_krd_scr_dgb_svk_ind_mcd_gam_tag_mnd_hin_ses_ctl_heb_lat_swe_pol_rus_qcu_pan_ben_arw_fbf_aeg_guj_tig_bos_mao_urd_lda_fre_ewe_jav_tha_amr_tml_swt_moo_aze_bul_alb_uzb_bam_vie_hau_cic_akn_yor	-0.597493141940791	-1.42625850289375	0.157142067125268
663	aeg_urd_dyu_glc_wly_gam_chh_spa_uzb_tur_fbf_mly_akn_lat_ukr_bsq_lit_owc_tsw_cnt_cze_ger_ses_swe_ewe_bul_est_ven_xho_fin_rom_heb_geo_dut_afr_krd_ben_amr_amh_ctl_hun_zul_sun_pol_tag_jpn_knd_kor_fre_ita_lda_grk_bat_eng_anl_ind_mnd_rus_swa_bos_sod_guj_prs_alb_hin_qcu_slo_scr_nor_dgb_tig_pan_mlt_mcd_jav_por_swt_svk_tsn_mao_tha_sid_tml_bam_cic_azi_arw_mol_aze_moo_vie_hau_bem_yor_igb	-0.174796106268363	-0.412604428594202	0.680846098752536
664	amr_afr_ewe_slo_hau_aeg_gam_rom_uzb_aze_bam_mly_cic_bos_pol_bsq_hin_anl_yor_mnd_spa_dut_lda_alb_fbf_ita_est_ven_dgb_hun_bul_amh_geo_eng_ger_nor_ben_mlt_sod_fre_fin_bem_bat_krd_tag_jpn_tml_kor_urd_cze_tsn_grk_jav_lat_owc_mao_cnt_mol_igb_prs_wly_swe_por_lit_scr_qcu_ukr_ctl_svk_zul_heb_guj_sid_arw_sun_glc_moo_mcd_dyu_ind_tha_chh_knd_ses_tsw_tur_pan_rus_azi_swa_vie_tig_akn_xho_swt	-0.570010993141912	-1.36058272834415	0.176934018980144
665	sid_pan_tsw_swe_mlt_wly_gam_lat_uzb_tur_fbf_mly_swt_ger_prs_bsq_krd_tig_yor_mnd_rus_afr_bem_eng_dyu_slo_hun_tsn_igb_fin_cze_owc_geo_mcd_bul_ben_pol_sod_heb_svk_est_swa_ind_arw_jav_jpn_tml_kor_dut_ctl_lda_alb_mao_scr_amh_tag_cnt_urd_ewe_nor_amr_por_mol_fre_rom_qcu_grk_guj_bos_ven_anl_ita_chh_ukr_sun_spa_xho_hin_moo_bat_tha_hau_knd_akn_ses_azi_glc_lit_aze_zul_vie_aeg_bam_cic_dgb	-0.297976141063291	-0.706534055398311	0.481622494760551
666	chh_glc_bem_ger_amr_tig_mlt_ben_uzb_azi_dyu_jav_bam_ctl_mcd_bsq_alb_heb_tsn_mnd_slo_urd_ses_swe_swa_prs_est_lda_ewe_hun_arw_sid_geo_afr_mol_bos_pan_hau_anl_fre_fin_dgb_bat_lat_tag_jpn_tml_kor_spa_nor_moo_cze_mly_rom_wly_sun_cnt_grk_swt_lit_amh_ita_dut_guj_por_qcu_ukr_svk_krd_ven_sod_scr_owc_pol_mao_hin_igb_eng_xho_ind_tha_aeg_knd_tsw_akn_aze_rus_bul_tur_fbf_vie_gam_cic_yor_zul	-0.592840333867076	-1.41720358841359	0.159764881093838
667	anl_alb_akn_prs_tig_wly_amr_bos_azi_aze_bem_sun_swt_scr_grk_bsq_krd_sod_fbf_mnd_guj_nor_dgb_eng_moo_bul_est_igb_yor_hun_slo_amh_geo_hin_mol_urd_lat_gam_owc_por_fin_bam_mao_mcd_jav_jpn_knd_kor_rus_pol_ses_fre_ind_rom_mlt_mly_cnt_afr_xho_svk_hau_ukr_swe_glc_cze_qcu_ger_ctl_arw_dyu_heb_dut_chh_ben_bat_ita_ven_spa_tsn_tag_tha_aeg_tml_lda_cic_uzb_lit_pan_tur_zul_vie_sid_tsw_ewe_swa	-0.639011188730733	-1.52949066709493	0.129537235866266
668	tig_swe_ven_grk_anl_amh_amr_eng_azi_uzb_swt_ind_yor_por_lat_bsq_fre_sid_bem_mnd_ben_pol_dgb_mol_zul_glc_hun_fbf_tsw_est_slo_heb_geo_cze_alb_rus_nor_mlt_wly_spa_fin_igb_sun_scr_mly_jpn_tml_kor_ger_afr_cic_pan_bat_rom_hau_jav_cnt_krd_bam_guj_owc_urd_dut_bos_mcd_qcu_bul_ita_lit_akn_chh_arw_sod_ukr_mao_hin_ewe_svk_swa_tag_tha_aeg_knd_tsn_xho_aze_ctl_prs_tur_lda_vie_gam_dyu_ses_moo	0.0720529180188679	0.169519934922145	0.865755888873659
669	sid_alb_bam_ger_amh_sod_heb_prs_uzb_tur_fbf_bat_ewe_rom_scr_bsq_ita_hau_swa_cnt_fre_afr_tsw_lat_moo_mol_est_zul_dgb_fin_rus_owc_geo_lit_pol_por_grk_tig_amr_nor_hun_swt_ind_urd_jav_jpn_knd_kor_bos_slo_cic_hin_mly_pan_aeg_mao_mnd_svk_lda_cze_anl_dut_ctl_spa_eng_qcu_arw_krd_mcd_igb_mlt_guj_gam_ben_sun_glc_ses_bul_dyu_tag_tha_chh_tml_tsn_bem_aze_ukr_swe_azi_akn_vie_wly_xho_ven_yor	0.397116923938196	0.936127715448517	0.351631985027801
670	tig_arw_ven_ger_sid_gam_amr_ukr_uzb_azi_tsn_ind_cic_prs_glc_bsq_guj_hau_ewe_cnt_cze_slo_dyu_rus_ses_ctl_est_igb_bem_fin_afr_amh_geo_grk_alb_por_lit_wly_anl_hin_hun_swa_mao_pan_tag_jpn_knd_kor_fre_mcd_tsw_rom_bat_urd_owc_mly_mnd_lat_bam_krd_mlt_swe_mol_bul_bos_qcu_svk_spa_ben_akn_chh_dut_sod_pol_jav_scr_swt_eng_lda_sun_tha_heb_tml_dgb_fbf_tur_nor_ita_aze_yor_vie_aeg_moo_xho_zul	-0.027807416191464	-0.0654840425933017	0.947929172660014
671	chh_cze_dyu_bos_owc_tig_hau_mol_aze_azi_swt_bat_ven_pan_spa_bsq_ukr_sid_tsn_mnd_fre_rus_swa_nor_xho_ger_hun_yor_ses_est_lat_anl_geo_glc_scr_krd_rom_wly_amh_lit_fin_bem_ind_guj_tag_jpn_tml_kor_mcd_hin_igb_slo_mly_bul_amr_jav_cnt_afr_tsw_prs_heb_dut_ita_ben_grk_qcu_eng_alb_swe_lda_aeg_arw_gam_svk_mao_urd_zul_pol_akn_sun_tha_sod_knd_fbf_ewe_tur_por_ctl_uzb_moo_vie_mlt_bam_dgb_cic	0.177118932240992	0.417729968925548	0.677107437464092
672	sod_arw_tsn_hin_chh_sid_wly_mol_azi_uzb_moo_bat_igb_nor_guj_bsq_dut_amh_tsw_cnt_lat_alb_swt_slo_bam_glc_hun_zul_cic_est_ger_gam_geo_por_swe_ben_pol_anl_owc_svk_fin_ses_sun_cze_tag_jpn_tml_kor_urd_eng_swa_fre_mao_spa_mlt_mly_mnd_scr_ewe_lit_amr_pan_grk_ita_bul_qcu_krd_prs_mcd_xho_tig_rus_hau_ctl_jav_ukr_akn_rom_dgb_ind_tha_aeg_knd_fbf_bem_aze_afr_bos_tur_ven_vie_heb_lda_yor_dyu	-0.517506380634038	-1.23308889500177	0.220650367324645
673	aeg_swe_tsn_pan_sod_heb_chh_lit_azi_tur_swa_jav_akn_urd_afr_bsq_mcd_sid_swt_cnt_alb_krd_cic_ger_bem_guj_hun_xho_ewe_est_svk_amr_geo_pol_ukr_grk_mol_owc_anl_por_fin_lda_mly_cze_bat_jpn_tml_kor_ctl_rus_bam_eng_tag_fre_tig_mao_mnd_bul_dyu_spa_amh_glc_bos_lat_scr_qcu_prs_slo_dut_dgb_mlt_ita_wly_rom_ind_nor_ven_hin_tsw_sun_tha_gam_knd_zul_moo_aze_arw_ben_uzb_igb_vie_hau_yor_fbf_ses	-0.825529358677602	-1.99535229529478	0.0489305905962135
674	chh_bul_fbf_eng_amh_hau_anl_prs_aze_azi_igb_ind_dyu_spa_ukr_bsq_arw_amr_zul_cnt_ita_rus_bam_svk_tsn_grk_hun_bem_xho_est_mcd_sod_geo_urd_ctl_por_ben_mlt_sid_bos_fin_lda_tag_ger_jav_jpn_tml_kor_scr_alb_yor_cze_bat_slo_wly_sun_mnd_afr_swt_hin_aeg_krd_lat_nor_swe_qcu_mol_pol_dut_ven_gam_rom_tig_guj_mly_pan_dgb_fre_ewe_mao_tha_owc_knd_tsw_cic_tur_lit_glc_uzb_ses_vie_heb_swa_moo_akn	-0.521034022490806	-1.24296267152791	0.217006212150825
675	amh_dut_ewe_por_tig_anl_heb_bos_azi_aze_lda_mao_bem_rus_arw_bsq_svk_sid_xho_cnt_mcd_lit_dgb_grk_igb_fre_fin_moo_swt_est_afr_chh_geo_slo_ben_spa_cze_owc_hau_nor_hun_ven_mly_lat_bat_jpn_knd_kor_urd_ita_zul_mol_sun_pan_amr_jav_mnd_glc_yor_ger_gam_guj_hin_alb_rom_qcu_pol_ctl_scr_tsn_wly_prs_mlt_ukr_tag_eng_ses_krd_fbf_ind_tha_sod_tml_cic_dyu_uzb_swe_bul_tur_akn_vie_aeg_tsw_swa_bam	-0.599668326104163	-1.43208181880045	0.155472909654877
676	chh_urd_ven_scr_owc_mlt_aeg_por_aze_azi_ewe_tag_zul_bos_prs_bsq_rus_anl_dyu_cnt_ctl_bul_cic_arw_fbf_krd_est_swa_swt_hun_alb_gam_geo_mcd_glc_pan_svk_amr_tig_pol_fin_tsn_sun_slo_bat_jpn_knd_kor_ben_lit_igb_ita_ind_lat_wly_mly_mnd_grk_yor_afr_amh_mol_eng_ukr_swe_qcu_rom_dut_cze_moo_hau_nor_sid_fre_mao_hin_akn_ger_xho_jav_tha_heb_tml_ses_dgb_tur_spa_guj_uzb_bem_vie_sod_lda_tsw_bam	-0.826169458189199	-1.9878424862927	0.0497698390257941
677	tig_dut_swa_bos_sod_anl_owc_guj_tur_aze_zul_jav_ven_pol_lat_bsq_ben_wly_dyu_mnd_svk_lit_moo_ger_swt_eng_hun_ses_xho_fin_alb_aeg_geo_slo_ita_scr_por_gam_sid_ukr_est_tsw_bat_rus_ind_jpn_tml_kor_urd_arw_ewe_pan_mao_rom_amh_tag_cnt_mcd_dgb_fre_amr_bul_nor_glc_hin_qcu_cze_krd_afr_fbf_hau_mol_heb_ctl_mly_prs_yor_grk_cic_sun_tha_chh_knd_lda_tsn_azi_swe_spa_uzb_akn_vie_mlt_bam_igb_bem	0.0201145381567917	0.0473966644868521	0.962298721336159
678	owc_alb_bem_mcd_amr_sod_wly_bul_azi_uzb_dgb_tag_akn_scr_eng_bsq_slo_gam_tsw_mnd_bos_krd_cic_mol_yor_pan_est_igb_swt_fin_guj_mlt_geo_rom_por_ctl_ger_tig_sid_grk_hun_ses_bat_lit_sun_jpn_tml_kor_nor_hin_swa_afr_mly_prs_hau_mao_cnt_urd_dyu_svk_aeg_lat_dut_arw_pol_qcu_glc_swe_fre_zul_anl_spa_amh_ita_ind_ukr_ven_rus_fbf_jav_tha_chh_knd_tsn_bam_aze_cze_ben_tur_moo_vie_heb_ewe_xho_lda	1.03464156388576	2.49029174230216	0.0145387260945936
679	gam_por_dgb_svk_sid_amh_anl_alb_aze_uzb_xho_jav_swt_mol_lit_bsq_ctl_mlt_swa_mnd_afr_urd_ven_spa_fbf_glc_hun_ses_moo_est_eng_amr_geo_pan_lat_scr_guj_wly_chh_ben_fin_bam_mly_ger_bat_jpn_tml_kor_krd_rus_bem_cze_mao_bos_tig_tag_cnt_grk_cic_mcd_hau_rom_slo_prs_nor_qcu_arw_hin_ukr_zul_owc_pol_heb_ita_ind_dut_igb_fre_ewe_sun_tha_sod_knd_tsw_akn_tur_bul_swe_azi_lda_vie_aeg_yor_dyu_tsn	-0.236479790096481	-0.558947483263908	0.577541036191249
680	owc_rom_akn_arw_tig_chh_sod_swe_uzb_azi_moo_tag_dyu_rus_pol_bsq_glc_heb_bem_mnd_por_svk_swa_slo_lda_ben_fin_zul_ven_hun_pan_gam_geo_urd_afr_guj_grk_aeg_amr_nor_est_cic_mly_scr_bat_jpn_tml_kor_alb_mol_ewe_fre_ind_bos_sid_sun_cnt_ctl_yor_lat_amh_eng_lit_ukr_ger_qcu_dut_mcd_prs_tsw_wly_spa_anl_krd_mao_cze_dgb_bul_ses_jav_tha_mlt_knd_swt_xho_tur_ita_hin_aze_igb_vie_hau_tsn_fbf_bam	-0.456124052352024	-1.08297461959672	0.281619562187249
681	sod_arw_swt_lit_aeg_sid_tig_ita_azi_aze_bam_ind_ewe_guj_ctl_bsq_lat_amr_moo_cnt_mcd_por_zul_ben_ses_pan_est_tsw_bem_fin_glc_chh_geo_urd_alb_rus_fre_gam_mlt_grk_hun_xho_tag_slo_mao_jpn_tml_kor_afr_swe_tsn_mol_sun_pol_wly_jav_mnd_svk_ven_bos_anl_hin_ger_cze_krd_qcu_eng_spa_nor_fbf_heb_prs_amh_bul_bat_ukr_yor_dut_igb_mly_tha_hau_knd_dyu_swa_uzb_rom_scr_tur_cic_vie_owc_akn_lda_dgb	0.164232334723757	0.386965587164341	0.699665755568671
682	chh_urd_zul_svk_owc_tig_gam_alb_tur_azi_dgb_tag_lda_lit_mcd_bsq_slo_wly_akn_cnt_eng_swe_fbf_pol_cic_pan_hun_ven_tsw_est_dut_hau_geo_bul_grk_spa_hin_sod_aeg_ben_fin_swt_sun_ita_mly_jpn_tml_kor_por_fre_dyu_bos_bat_rus_mlt_jav_mnd_ukr_ewe_glc_heb_ger_nor_lat_scr_qcu_guj_afr_arw_bem_amh_ctl_sid_krd_mao_prs_xho_cze_ses_ind_tha_anl_knd_bam_moo_aze_rom_mol_uzb_igb_vie_amr_yor_tsn_swa	-0.499425207632191	-1.18777462219099	0.237946909819482
683	amr_por_igb_swe_aeg_wly_sod_spa_tur_azi_swa_sun_xho_glc_guj_bsq_prs_owc_ses_cnt_ita_ctl_dgb_dut_cic_grk_est_fbf_swt_fin_nor_tig_geo_slo_afr_krd_cze_anl_amh_rus_hun_yor_mly_svk_jav_jpn_tml_kor_lat_pan_lda_eng_ind_pol_gam_bat_mnd_mol_moo_fre_heb_alb_hin_bul_ukr_qcu_lit_ben_arw_tsn_mlt_ger_chh_scr_mao_bos_zul_urd_ewe_tag_tha_sid_knd_tsw_bem_aze_rom_mcd_uzb_ven_vie_hau_akn_dyu_bam	-0.139653849367734	-0.329558654974851	0.742474574039965
684	heb_grk_xho_mcd_owc_amr_sod_ger_azi_uzb_ewe_sun_akn_afr_bul_bsq_bos_mlt_igb_cnt_dut_ita_swa_scr_tsw_lat_est_bam_fbf_fin_rom_tig_geo_alb_pol_ukr_mol_amh_anl_guj_hun_moo_tag_pan_mao_jpn_tml_kor_por_eng_ses_prs_ind_swe_aeg_bat_mnd_slo_lda_fre_hau_ctl_rus_nor_spa_qcu_svk_glc_cze_dgb_sid_ben_chh_arw_mly_lit_dyu_urd_cic_jav_tha_gam_knd_swt_zul_tur_hin_krd_aze_yor_vie_wly_tsn_ven_bem	-0.0755366674726106	-0.177864883760385	0.859215936654243
685	sod_ukr_tsw_grk_aeg_gam_hau_pan_azi_tur_swt_mly_akn_svk_glc_bsq_rus_amh_ses_cnt_rom_bul_yor_mcd_bem_lat_fin_ewe_dgb_est_afr_heb_geo_cze_prs_mol_pol_chh_mlt_guj_hun_lda_tag_ita_ind_jpn_knd_kor_scr_spa_moo_krd_mao_ger_tig_sun_mnd_ben_zul_alb_owc_por_urd_eng_bos_qcu_arw_lit_dut_tsn_wly_slo_sid_swe_jav_nor_dyu_hin_ven_bat_tha_anl_tml_xho_bam_uzb_ctl_fre_aze_fbf_vie_amr_swa_igb_cic	-0.422509680893575	-1.00181012667223	0.319034818801156
686	aeg_hin_dyu_mol_anl_sod_wly_scr_uzb_aze_bam_ind_moo_arw_lat_bsq_ita_gam_ewe_mnd_ger_slo_dgb_lit_fbf_fre_est_xho_akn_hun_pan_chh_geo_spa_pol_krd_rom_sid_amh_afr_fin_tsn_mao_swe_mly_jpn_knd_kor_alb_por_tsw_bul_bat_prs_hau_jav_cnt_ben_yor_dut_amr_ukr_guj_mcd_bos_qcu_cze_nor_glc_cic_mlt_rus_tig_urd_tag_svk_zul_grk_ven_sun_tha_heb_tml_igb_swa_azi_ctl_eng_tur_ses_vie_owc_lda_bem_swt	0.294939721580418	0.694410929136513	0.489155660581154
687	owc_por_zul_krd_chh_wly_aeg_ctl_tur_uzb_lda_jav_moo_hin_nor_bsq_mcd_sid_ses_mnd_dut_bul_akn_fre_igb_ger_hun_tsn_swt_est_scr_amr_geo_ukr_svk_lit_urd_mlt_gam_cze_fin_dyu_tag_grk_sun_jpn_knd_kor_afr_glc_swa_rom_mao_slo_hau_ind_cnt_alb_ven_bos_tig_rus_swe_ita_pan_qcu_arw_ben_guj_fbf_amh_prs_sod_lat_mly_pol_xho_spa_dgb_bat_tha_anl_tml_yor_cic_azi_eng_mol_aze_tsw_vie_heb_bem_bam_ewe	-0.77886707785785	-1.87784100555657	0.0635365207109179
688	heb_prs_xho_bul_sod_owc_sid_guj_tur_uzb_swt_bat_lda_por_cze_bsq_bos_wly_igb_cnt_fre_lat_tsw_urd_dgb_dut_est_fbf_ewe_fin_rus_gam_geo_glc_mol_hin_ukr_tig_mlt_scr_hun_swa_sun_eng_mly_jpn_tml_kor_ita_swe_akn_afr_tag_svk_aeg_ind_mnd_pan_zul_lit_anl_alb_nor_rom_pol_qcu_ben_krd_slo_dyu_chh_arw_hau_mcd_jav_grk_tsn_spa_bem_mao_tha_amr_knd_ses_bam_azi_ger_ctl_aze_moo_vie_amh_yor_cic_ven	0.211098605285763	0.496880661970024	0.620445778777156
689	sod_nor_yor_cze_gam_anl_wly_lat_uzb_aze_lda_mao_xho_lit_por_bsq_ben_aeg_tsn_cnt_alb_arw_cic_pan_bem_bos_hun_bam_fbf_fin_prs_amh_geo_ger_svk_ctl_dut_amr_tig_krd_est_akn_ind_fre_jav_jpn_knd_kor_rom_mcd_swt_ita_bat_bul_owc_tag_mnd_scr_dgb_mol_sid_guj_slo_afr_eng_qcu_urd_hin_swe_ewe_hau_grk_mlt_rus_sun_spa_ven_pol_dyu_mly_tha_heb_tml_tsw_swa_tur_glc_ukr_azi_ses_vie_chh_moo_igb_zul	-0.902482088173754	-2.18694878239658	0.0312546397254074
690	sid_por_bem_pol_sod_chh_hau_ukr_tur_uzb_akn_mao_zul_ben_prs_bsq_spa_heb_igb_cnt_nor_arw_fbf_alb_swt_urd_est_tsw_ewe_hun_lit_amr_geo_bul_mol_slo_swe_anl_tig_bos_fin_yor_sun_ita_tag_jpn_knd_kor_cze_eng_lda_pan_bat_afr_aeg_jav_mnd_svk_ven_dut_gam_rus_lat_fre_mcd_qcu_glc_rom_scr_dgb_wly_guj_owc_grk_mly_hin_tsn_krd_swa_ind_tha_amh_tml_ses_dyu_aze_ger_ctl_azi_cic_vie_mlt_xho_moo_bam	-0.292524062896047	-0.691782603757428	0.49079733692471
691	sod_glc_bem_fre_aeg_heb_tig_ukr_uzb_tur_zul_ind_ven_pan_lat_bsq_prs_anl_dyu_cnt_swe_ben_akn_cze_xho_urd_hun_igb_lda_est_spa_amr_geo_krd_guj_bul_slo_sid_hau_arw_fin_ses_mly_por_mao_jpn_knd_kor_bos_ger_swa_ctl_sun_nor_mlt_tag_mnd_mcd_tsn_grk_gam_hin_mol_alb_afr_qcu_pol_scr_lit_moo_chh_rus_owc_svk_bat_eng_dgb_rom_ewe_jav_tha_wly_tml_yor_tsw_aze_dut_ita_azi_fbf_vie_amh_swt_bam_cic	0.0534844150736142	0.125850761172018	0.900121728552306
692	tig_bos_tsw_afr_amr_anl_aeg_mol_aze_azi_bem_tag_zul_rus_dut_bsq_ger_gam_ewe_cnt_grk_ben_cic_slo_ven_ukr_hun_moo_dyu_est_rom_sid_geo_eng_ita_ctl_scr_amh_hau_guj_fin_dgb_mao_svk_jav_jpn_tml_kor_glc_swe_ses_hin_bat_pan_owc_mly_mnd_mcd_swa_por_wly_lat_arw_nor_bul_qcu_krd_pol_fre_fbf_mlt_urd_heb_alb_sun_lit_swt_spa_tsn_ind_tha_chh_knd_bam_akn_uzb_cze_prs_tur_igb_vie_sod_yor_lda_xho	-0.393864552210216	-0.934580476137847	0.352424861538777
693	tig_arw_dyu_mol_amh_sod_wly_krd_aze_tur_swa_mao_bem_por_pol_bsq_hin_hau_ses_cnt_prs_bos_ewe_fre_dgb_rom_fin_moo_ven_hun_pan_heb_geo_glc_alb_nor_ukr_chh_owc_grk_est_swt_bat_scr_jav_jpn_tml_kor_guj_rus_bam_cze_ind_lit_mlt_tag_mnd_ger_tsw_svk_aeg_bul_ben_ita_urd_qcu_eng_lat_mcd_zul_amr_swe_anl_dut_sun_slo_fbf_spa_cic_mly_tha_sid_knd_yor_tsn_azi_afr_ctl_uzb_akn_vie_gam_lda_xho_igb	0.159977352504177	0.376544241328989	0.707370055017778
694	amh_hin_ven_ctl_aeg_mlt_hau_dut_aze_azi_dyu_jav_zul_arw_urd_bsq_glc_anl_bam_mnd_pol_nor_ewe_rus_bem_scr_hun_yor_xho_est_lat_tig_geo_slo_krd_rom_ukr_owc_gam_spa_fin_dgb_tag_alb_mly_jpn_tml_kor_lit_fre_swt_guj_bat_bos_chh_mao_cnt_ger_cic_mcd_wly_eng_ita_cze_grk_qcu_afr_bul_svk_akn_amr_pan_sid_swe_sun_por_igb_ben_tsw_ind_tha_sod_knd_swa_tsn_tur_mol_prs_uzb_lda_vie_heb_ses_fbf_moo	-0.430542715798612	-1.02183894035788	0.309507896871076
695	sod_krd_moo_cze_amh_mlt_wly_rom_azi_tur_fbf_ind_tsw_pol_por_bsq_slo_hau_swt_cnt_mol_grk_bam_hin_igb_nor_fin_akn_bem_est_dut_anl_geo_guj_scr_svk_bos_sid_gam_urd_hun_ewe_tag_spa_mao_jpn_tml_kor_swe_afr_yor_mcd_mly_ctl_owc_sun_mnd_bul_xho_eng_amr_pan_ger_arw_fre_qcu_rus_ukr_ben_ses_aeg_lit_chh_alb_bat_prs_tsn_lat_swa_jav_tha_tig_knd_cic_zul_uzb_ita_glc_aze_dyu_vie_heb_ven_lda_dgb	-0.179503680562359	-0.424790912520782	0.671970286177488
696	anl_arw_dyu_lit_sid_sod_heb_ita_aze_azi_swa_ind_ses_afr_por_bsq_glc_gam_akn_cnt_lat_pan_fbf_grk_cic_spa_hun_lda_tsn_fin_krd_amr_geo_fre_urd_ger_ben_tig_wly_cze_est_zul_bat_pol_jav_jpn_tml_kor_mcd_bul_tsw_bos_mly_dut_mlt_mao_mnd_svk_igb_rom_hau_ctl_hin_eng_alb_qcu_guj_ukr_nor_yor_owc_prs_amh_mol_sun_swe_swt_scr_ewe_tag_tha_aeg_knd_xho_bam_tur_slo_rus_uzb_bem_vie_chh_moo_ven_dgb	-0.542148611147915	-1.29180407450032	0.199626117759192
697	wly_guj_ewe_nor_aeg_sid_heb_ita_azi_tur_igb_jav_yor_dut_prs_bsq_grk_owc_moo_mnd_svk_bul_ven_ctl_zul_urd_hun_lda_xho_fin_alb_anl_geo_krd_afr_swe_pan_hau_tig_eng_est_fbf_mly_hin_sun_jpn_tml_kor_ger_mcd_bam_mol_ind_slo_amh_mao_cnt_lit_tsn_fre_amr_ben_por_bos_arw_qcu_cze_pol_spa_swt_gam_rom_mlt_lat_tag_ukr_ses_scr_swa_bat_tha_sod_knd_bem_dgb_aze_rus_glc_uzb_cic_vie_chh_akn_dyu_tsw	-0.0151680693935502	-0.035714050437655	0.971586912700337
698	chh_scr_fbf_lit_sod_sid_wly_ukr_azi_tur_ven_jav_bam_rom_slo_bsq_ctl_owc_dyu_cnt_eng_nor_dgb_spa_tsw_hin_fin_moo_bem_hun_arw_hau_geo_bul_bos_glc_pol_gam_amr_swe_est_igb_sun_lat_ind_jpn_knd_kor_mcd_prs_zul_pan_mly_urd_anl_mao_mnd_alb_cic_afr_tig_dut_ita_krd_guj_qcu_cze_mol_ben_akn_mlt_grk_heb_rus_tag_svk_ses_ger_xho_bat_tha_aeg_tml_lda_ewe_aze_por_fre_uzb_swa_vie_amh_yor_tsn_swt	0.437030759160038	1.02909868441372	0.306102366785098
699	amh_krd_tsw_alb_chh_heb_hau_ger_aze_uzb_ewe_jav_swa_grk_dut_bsq_ita_gam_bem_mnd_eng_rom_moo_bul_cic_ukr_est_swt_akn_hun_afr_sod_geo_guj_fre_mol_ctl_wly_amr_ben_fin_yor_bat_arw_ind_jpn_tml_kor_pol_nor_dgb_spa_mly_bos_owc_tag_cnt_scr_zul_urd_aeg_glc_por_lat_mcd_qcu_hin_swe_rus_lda_sid_pan_mlt_prs_sun_slo_ses_lit_ven_mao_tha_anl_knd_tsn_fbf_tur_cze_svk_azi_bam_vie_tig_xho_dyu_igb	-0.462533251305319	-1.09790247438608	0.275081507724465
700	hau_mol_tsn_fre_chh_tig_aeg_lit_azi_tur_xho_tag_swt_glc_ita_bsq_pan_anl_cic_cnt_afr_bos_tsw_urd_zul_slo_fin_lda_igb_est_por_wly_geo_ger_cze_scr_pol_sid_heb_grk_hun_ewe_bat_svk_mao_jpn_knd_kor_rom_hin_fbf_rus_ind_bul_gam_jav_mnd_guj_akn_spa_sod_krd_swe_prs_arw_qcu_alb_mcd_ctl_bem_amh_dut_mlt_nor_sun_ukr_moo_ben_ven_mly_tha_owc_tml_dyu_ses_aze_eng_lat_uzb_yor_vie_amr_bam_dgb_swa	-0.758271991568081	-1.82319288495733	0.071486832704227
701	wly_ben_xho_eng_amh_mlt_sid_cze_aze_uzb_dgb_ind_dyu_mcd_ukr_bsq_spa_anl_bam_mnd_bul_ger_moo_alb_tsn_swe_hun_ewe_cic_fin_rom_tig_geo_mol_slo_nor_arw_aeg_sod_scr_est_swa_mly_bos_sun_jpn_knd_kor_grk_guj_ses_urd_jav_ctl_heb_tag_cnt_fre_bem_svk_chh_ita_lat_krd_prs_qcu_dut_pan_afr_swt_gam_lit_amr_pol_bat_hin_lda_por_zul_mao_tha_hau_tml_ven_fbf_azi_glc_rus_tur_akn_vie_owc_igb_tsw_yor	-0.50374659232469	-1.1989752103772	0.233583666179279
702	mlt_glc_swa_dut_tig_owc_anl_mcd_azi_uzb_cic_mao_igb_scr_por_bsq_urd_chh_ses_mnd_prs_guj_dgb_ctl_zul_rom_fin_fbf_akn_est_bul_heb_geo_alb_lit_rus_ukr_sid_hau_grk_hun_dyu_jav_slo_tag_jpn_knd_kor_ben_afr_moo_bos_ind_mol_wly_mly_cnt_fre_ven_arw_aeg_pan_ger_ita_spa_qcu_lat_swe_krd_bam_amr_pol_gam_cze_sun_hin_xho_eng_bem_bat_tha_amh_tml_lda_tsw_aze_svk_nor_tur_swt_vie_sod_ewe_tsn_yor	-0.226577237148161	-0.53584129567532	0.593347478785839
703	mlt_nor_lda_ukr_aeg_chh_sid_hin_azi_tur_cic_tag_akn_ctl_svk_bsq_mcd_sod_tsn_cnt_lit_mol_igb_bos_tsw_arw_hun_zul_dyu_fin_ben_hau_geo_cze_fre_rom_urd_gam_wly_por_est_yor_bat_pol_jav_jpn_tml_kor_eng_slo_ewe_glc_sun_alb_amh_mao_mnd_guj_swt_dut_amr_bul_prs_krd_ita_qcu_afr_pan_lat_xho_heb_grk_tig_ger_ind_spa_bam_scr_fbf_mly_tha_owc_knd_swa_ven_aze_rus_swe_uzb_moo_vie_anl_bem_ses_dgb	0.436258032683357	1.03008000349631	0.305643975987447
704	wly_ger_dyu_arw_aeg_sid_chh_grk_azi_aze_ven_sun_akn_nor_bos_bsq_alb_heb_fbf_cnt_pol_pan_cic_urd_yor_spa_fin_zul_tsw_est_rus_amr_geo_fre_svk_prs_slo_mlt_gam_hin_hun_xho_mao_cze_bat_jpn_tml_kor_ben_ctl_swa_bul_tag_afr_sod_jav_mnd_guj_moo_swe_tig_ukr_dut_scr_krd_qcu_por_ita_rom_lda_owc_mol_amh_mcd_mly_lit_dgb_eng_ewe_ind_tha_hau_knd_swt_igb_tur_lat_glc_uzb_bam_vie_anl_ses_tsn_bem	0.0386224493212264	0.0909864430522442	0.927699050023006
705	gam_ita_dyu_dut_anl_amr_heb_rus_azi_tur_xho_mly_dgb_lat_urd_bsq_bos_sod_akn_mnd_swe_lit_ses_mol_bem_arw_hun_swt_yor_fin_spa_mlt_geo_cze_eng_pol_alb_amh_sid_ukr_est_fbf_jav_glc_sun_jpn_tml_kor_grk_guj_tsw_ger_bat_krd_chh_mao_cnt_hin_igb_afr_owc_pan_ben_mcd_bul_qcu_ctl_por_scr_lda_tig_nor_aeg_rom_ind_slo_ven_fre_cic_tag_tha_hau_knd_moo_zul_uzb_prs_svk_aze_ewe_vie_wly_bam_tsn_swa	0.00710080859020656	0.0167203567695042	0.986695525898376
706	sod_ger_fbf_mcd_amr_amh_sid_ukr_azi_tur_ven_mly_lda_alb_eng_bsq_spa_anl_zul_cnt_urd_nor_tsn_hin_igb_ita_est_moo_cic_fin_ben_wly_geo_scr_bul_rom_rus_chh_heb_ctl_hun_bam_mao_swe_jav_jpn_tml_kor_mol_por_yor_lit_bat_lat_tig_ind_mnd_fre_bem_slo_owc_pol_cze_afr_guj_qcu_krd_arw_bos_dyu_hau_grk_gam_pan_tag_svk_tsw_glc_dgb_sun_tha_mlt_knd_swa_ewe_uzb_prs_dut_aze_ses_vie_aeg_xho_swt_akn	-0.36496835534295	-0.865941204809867	0.388750873800818
707	sid_lat_igb_bos_aeg_amr_mlt_rus_azi_tur_cic_sun_tsn_ita_ben_bsq_glc_gam_akn_cnt_prs_hin_yor_krd_ses_urd_hun_ewe_fbf_est_pol_amh_geo_bul_spa_mcd_rom_hau_owc_ger_fin_bem_ind_ctl_mly_jpn_knd_kor_slo_svk_xho_eng_bat_scr_heb_tag_mnd_ukr_lda_swe_sod_cze_alb_lit_afr_qcu_guj_fre_nor_tsw_wly_por_anl_pan_mao_dut_dyu_arw_dgb_jav_tha_chh_tml_moo_swt_aze_mol_grk_uzb_swa_vie_tig_zul_ven_bam	0.808041749289624	1.92471005219551	0.0573221766844385
708	gam_scr_moo_pan_amr_aeg_mlt_spa_azi_aze_zul_bat_bam_ita_fre_bsq_bul_heb_cic_cnt_ukr_swe_xho_krd_akn_urd_hun_igb_yor_fin_guj_sid_geo_alb_hin_rom_svk_owc_tig_eng_est_dyu_tag_glc_mly_jpn_knd_kor_pol_cze_lda_lit_sun_ctl_chh_ind_mnd_ben_fbf_mol_amh_bos_mcd_dut_slo_qcu_lat_nor_ger_dgb_sod_arw_hau_prs_jav_grk_ewe_por_swa_mao_tha_anl_tml_bem_tsw_uzb_afr_rus_tur_ven_vie_wly_tsn_swt_ses	-0.429534174641881	-1.01772684914279	0.311448112976422
709	wly_urd_dyu_lat_chh_mlt_amh_pol_aze_uzb_zul_jav_ses_por_fre_bsq_ita_hau_moo_cnt_prs_hin_ewe_mcd_bem_grk_est_tsn_cic_hun_slo_sid_geo_rom_arw_guj_nor_anl_sod_lit_fin_akn_bat_bul_mao_jpn_knd_kor_eng_cze_tsw_bos_ind_glc_heb_sun_mnd_rus_lda_dut_tig_krd_ben_spa_alb_qcu_afr_mol_pan_swa_aeg_swe_gam_scr_tag_svk_ven_ctl_igb_mly_tha_amr_tml_swt_yor_azi_ger_ukr_tur_bam_vie_owc_xho_dgb_fbf	-0.432542280685745	-1.02693482737498	0.307114776764354
710	amh_bul_bem_glc_sod_wly_owc_nor_tur_aze_swa_ind_tsn_prs_cze_bsq_rom_chh_ses_mnd_guj_fre_yor_dut_bam_pol_fin_lda_tsw_est_por_mlt_geo_ctl_scr_arw_alb_sid_hau_swe_hun_dyu_bat_bos_sun_jpn_knd_kor_slo_afr_ewe_mol_mao_lit_gam_jav_cnt_pan_fbf_rus_tig_ger_svk_krd_ben_qcu_mcd_spa_ukr_xho_amr_urd_heb_eng_mly_hin_dgb_lat_ven_tag_tha_anl_tml_cic_akn_azi_ita_grk_uzb_swt_vie_aeg_moo_zul_igb	-0.0123578652428618	-0.0291638592651125	0.976796398524373
711	gam_lat_ven_grk_owc_sid_mlt_arw_azi_aze_ewe_mly_tsn_prs_ctl_bsq_nor_heb_moo_cnt_rom_ger_yor_pan_akn_dut_hun_igb_bam_fin_pol_amr_geo_svk_afr_mcd_glc_tig_wly_mol_est_bem_sun_por_ind_jpn_tml_kor_lit_urd_fbf_slo_bat_cze_hau_jav_mnd_eng_zul_fre_anl_krd_spa_hin_guj_qcu_rus_scr_ben_swa_amh_ukr_sod_ita_tag_bos_ses_bul_xho_mao_tha_chh_knd_dyu_dgb_tur_swe_alb_uzb_tsw_vie_aeg_swt_lda_cic	-0.386568125467076	-0.917063061707522	0.361481673813748
712	gam_svk_dyu_hin_hau_wly_mlt_eng_uzb_aze_tsw_mly_dgb_glc_bul_bsq_alb_aeg_tsn_mnd_mol_ctl_akn_scr_fbf_krd_fin_moo_lda_est_arw_amh_geo_fre_bos_lit_rus_owc_chh_slo_hun_bem_sun_cze_mao_jpn_knd_kor_swe_lat_bam_nor_ind_ben_heb_tag_cnt_pol_ewe_mcd_sid_urd_grk_por_rom_qcu_ukr_prs_dut_ses_anl_spa_amr_ita_bat_guj_swt_pan_zul_jav_tha_sod_tml_xho_yor_tur_ger_afr_azi_igb_vie_tig_swa_cic_ven	0.655065519558232	1.55296827800047	0.123827292687225
713	sid_glc_bam_krd_chh_owc_hau_por_tur_uzb_ven_mly_bem_mol_prs_bsq_urd_mlt_cic_mnd_bul_bos_dyu_arw_moo_fre_fin_ses_dgb_est_mcd_sod_geo_slo_ukr_eng_svk_tig_anl_grk_hun_tsw_ind_guj_sun_jpn_tml_kor_ita_afr_swa_lit_bat_pan_heb_mao_cnt_scr_tsn_ctl_amr_rus_swe_lat_ben_qcu_hin_cze_pol_ewe_gam_ger_amh_dut_tag_rom_swt_nor_fbf_jav_tha_wly_knd_zul_xho_azi_spa_alb_aze_akn_vie_aeg_igb_yor_lda	-0.518572195469954	-1.23726843980279	0.219102398421982
714	heb_krd_tsn_arw_sid_sod_mlt_alb_tur_aze_swa_bat_dgb_lit_swe_bsq_rom_chh_ewe_mnd_mcd_pol_xho_pan_swt_slo_fin_moo_yor_hun_prs_anl_geo_bos_ukr_eng_fre_wly_hau_ben_est_zul_ind_urd_mly_jpn_tml_kor_glc_dut_igb_mol_mao_hin_tig_jav_cnt_spa_ses_por_owc_cze_rus_ger_ctl_qcu_bul_svk_scr_bam_amh_lat_aeg_nor_tag_ita_fbf_guj_cic_sun_tha_gam_knd_ven_tsw_azi_grk_afr_uzb_akn_vie_amr_lda_bem_dyu	-0.280125086098131	-0.662704521232717	0.509158925104039
715	hau_glc_akn_fre_chh_wly_sid_bos_azi_aze_swa_jav_tsw_mol_prs_bsq_lit_mlt_bam_cnt_ita_grk_dyu_cze_igb_svk_hun_ses_yor_est_arw_owc_geo_krd_pol_ctl_eng_amr_tig_scr_fin_xho_mao_ben_sun_jpn_tml_kor_bul_swe_fbf_mcd_tag_ukr_amh_bat_mnd_guj_dgb_rus_gam_nor_urd_alb_dut_qcu_slo_ger_rom_moo_aeg_afr_anl_pan_ind_lat_bem_spa_zul_mly_tha_sod_knd_tsn_cic_tur_por_hin_uzb_lda_vie_heb_ewe_ven_swt	0.00405572052224352	0.00955701633216768	0.99239519168729
716	hau_ger_swt_slo_sod_gam_anl_prs_azi_aze_dyu_jav_dgb_fre_bos_bsq_spa_amr_bem_mnd_afr_eng_xho_mcd_tsn_ben_est_lda_tsw_fin_pan_tig_geo_mol_krd_glc_rom_owc_aeg_pol_hun_bam_ind_scr_bat_jpn_knd_kor_dut_ukr_akn_nor_mao_grk_wly_tag_cnt_lat_zul_ctl_chh_swe_rus_ita_hin_qcu_lit_por_bul_moo_heb_urd_sid_alb_mly_cze_yor_svk_fbf_sun_tha_amh_tml_ses_swa_uzb_guj_arw_tur_ewe_vie_mlt_ven_igb_cic	-0.489250391893912	-1.16335762477149	0.247660642084552
717	anl_bul_lda_scr_owc_chh_sid_ukr_azi_tur_tsn_jav_moo_bos_rus_bsq_spa_hau_zul_cnt_arw_eng_tsw_fre_yor_hin_hun_dgb_bam_fin_dut_wly_geo_ita_swe_mcd_svk_mlt_amh_cze_est_dyu_tag_por_sun_jpn_knd_kor_ger_urd_xho_grk_mly_nor_sod_mao_mnd_afr_ven_ben_tig_lit_mol_glc_krd_qcu_slo_pan_prs_akn_aeg_rom_heb_ctl_ind_pol_cic_alb_ses_bat_tha_gam_tml_fbf_igb_uzb_guj_lat_aze_ewe_vie_amr_bem_swa_swt	-0.291405650170632	-0.689923247672878	0.491960522727636
718	owc_fre_swa_nor_sid_chh_mlt_afr_uzb_aze_swt_mao_yor_bul_cze_bsq_pan_anl_fbf_cnt_pol_slo_cic_glc_moo_ukr_hun_tsn_tsw_est_urd_sod_geo_mol_eng_arw_lit_wly_hau_grk_fin_xho_jav_scr_ind_jpn_knd_kor_prs_ben_akn_dut_sun_lat_tig_bat_mnd_ger_zul_rom_amh_ita_swe_alb_rus_qcu_spa_bos_por_dyu_heb_ctl_gam_mcd_tag_hin_bem_guj_ses_mly_tha_aeg_tml_ewe_lda_tur_krd_svk_azi_dgb_vie_amr_bam_igb_ven	-0.993485145843746	-2.41507872691437	0.0176875612589118
719	mlt_lit_swt_nor_sod_amh_amr_swe_aze_uzb_xho_tag_akn_bul_glc_bsq_krd_aeg_swa_cnt_ctl_hin_ses_pan_moo_ita_hun_lda_ewe_est_ukr_tig_geo_ben_svk_fre_pol_hau_owc_guj_fin_tsw_jav_ger_sun_jpn_knd_kor_mcd_mol_dyu_lat_bat_rus_chh_mly_mnd_slo_yor_prs_gam_urd_afr_bos_grk_qcu_spa_por_cze_cic_wly_alb_heb_arw_ind_scr_bam_rom_bem_mao_tha_anl_tml_dgb_ven_azi_dut_eng_tur_tsn_vie_sid_fbf_zul_igb	-0.405224398795994	-0.959945480584705	0.339571766252827
720	aeg_svk_swa_ukr_amr_tig_mlt_krd_azi_uzb_lda_sun_ses_afr_nor_bsq_glc_anl_akn_mnd_alb_ctl_bem_mcd_moo_ben_est_zul_bam_hun_eng_amh_geo_rus_swe_ger_bul_hau_sid_arw_fin_dyu_mly_slo_tag_jpn_tml_kor_rom_ita_dgb_prs_mao_grk_sod_ind_cnt_pan_yor_fre_owc_bos_dut_mol_hin_qcu_por_lat_guj_ven_chh_scr_gam_cze_jav_lit_tsw_spa_tsn_bat_tha_wly_knd_igb_xho_tur_pol_urd_aze_cic_vie_heb_ewe_swt_fbf	-0.698409136435198	-1.67412229909633	0.0974666574582995
721	mlt_rom_xho_bul_owc_anl_chh_rus_tur_uzb_tsn_mao_dgb_spa_mol_bsq_ita_sod_lda_mnd_glc_ben_akn_swe_dyu_bos_hun_moo_bam_fin_ger_tig_geo_ctl_mcd_prs_dut_amr_aeg_alb_est_swt_mly_eng_bat_jpn_knd_kor_urd_lat_zul_guj_ind_pol_amh_jav_cnt_por_ven_nor_sid_pan_slo_fre_hin_qcu_krd_lit_cze_fbf_wly_svk_gam_grk_tag_afr_cic_scr_swa_sun_tha_heb_tml_bem_yor_azi_arw_ukr_aze_igb_vie_hau_ses_tsw_ewe	-1.21822850198815	-3.01544077349158	0.00330814183806838
722	hau_urd_ses_afr_chh_wly_heb_por_azi_tur_ven_tag_zul_rus_ger_bsq_krd_aeg_swt_cnt_mol_bul_bem_dut_akn_ukr_hun_dgb_igb_est_eng_sid_geo_pol_ben_guj_lit_sod_anl_svk_fin_cic_bat_rom_ind_jpn_tml_kor_alb_ita_moo_grk_jav_nor_amr_mao_mnd_swe_dyu_pan_amh_fre_scr_mcd_slo_qcu_arw_bos_spa_ewe_owc_ctl_gam_hin_sun_prs_bam_lat_lda_mly_tha_tig_knd_tsw_fbf_uzb_glc_cze_aze_swa_vie_mlt_yor_tsn_xho	-0.427608886219381	-1.01377929543665	0.31331834700987
723	chh_spa_akn_ger_sid_amr_tig_ita_uzb_aze_zul_tag_swt_swe_bul_bsq_ctl_wly_ven_mnd_urd_eng_tsn_nor_yor_fre_fin_cic_lda_hun_slo_anl_geo_pol_dut_afr_rus_amh_aeg_ukr_est_ses_ind_ben_mao_jpn_knd_kor_glc_bos_dgb_hin_mly_grk_hau_sun_cnt_arw_swa_lit_owc_pan_rom_alb_prs_qcu_scr_lat_mcd_tsw_gam_cze_sod_por_jav_krd_xho_guj_bam_bat_tha_mlt_tml_ewe_igb_azi_svk_mol_tur_bem_vie_heb_fbf_dyu_moo	-0.672406502901791	-1.61450130109517	0.109806660974468
724	chh_cze_tsn_bul_heb_tig_aeg_hin_tur_uzb_swt_bat_fbf_scr_por_bsq_dut_amh_bem_mnd_alb_fre_xho_ctl_akn_ita_fin_igb_swa_est_guj_sid_geo_pan_bos_rus_afr_wly_hau_glc_hun_moo_jav_rom_mao_jpn_knd_kor_lat_urd_lda_grk_sun_arw_amr_tag_cnt_ben_zul_lit_sod_slo_mol_swe_svk_qcu_nor_eng_spa_cic_gam_pol_mlt_ger_ind_krd_dgb_prs_tsw_mly_tha_anl_tml_dyu_ses_aze_ukr_mcd_azi_bam_vie_owc_ewe_ven_yor	0.0477536489264721	0.112475666747098	0.91068868404825
725	anl_swe_ewe_grk_hau_heb_amh_scr_tur_aze_dyu_mao_bam_dut_ukr_bsq_svk_gam_tsw_mnd_lit_mcd_dgb_alb_yor_urd_hun_bem_swt_fin_pan_owc_geo_hin_cze_krd_por_tig_chh_guj_est_akn_ind_arw_jav_jpn_tml_kor_lat_nor_igb_eng_sun_ben_aeg_tag_cnt_ger_ven_spa_sod_prs_bos_afr_mol_qcu_pol_rom_ctl_moo_wly_glc_sid_rus_bat_bul_lda_slo_xho_mly_tha_amr_knd_ses_zul_azi_fre_ita_uzb_tsn_vie_mlt_cic_swa_fbf	-0.8308563898022	-2.00671260865025	0.0476839896109669
726	heb_hin_fbf_lit_sod_amh_amr_rus_azi_uzb_tsw_sun_ses_mcd_grk_bsq_afr_hau_xho_mnd_fre_eng_yor_prs_swa_cze_est_zul_akn_fin_ukr_chh_geo_swe_spa_ger_mol_sid_anl_urd_hun_lda_tag_scr_jav_jpn_tml_kor_krd_svk_dgb_ben_mao_bul_gam_ind_cnt_nor_moo_arw_aeg_por_ita_rom_guj_qcu_slo_lat_ctl_igb_tig_bos_owc_dut_bat_pol_swt_glc_ven_mly_tha_wly_knd_tsn_ewe_tur_pan_alb_aze_bem_vie_mlt_bam_dyu_cic	-0.653217450350927	-1.56311438566333	0.121422275510073
727	mlt_svk_bam_glc_gam_chh_wly_mol_tur_aze_dgb_ind_ven_afr_eng_bsq_hin_amr_swa_mnd_pol_nor_ewe_slo_ses_rom_est_cic_moo_fin_ger_heb_geo_alb_bos_ita_lat_tig_hau_scr_hun_dyu_tag_rus_bat_jpn_knd_kor_dut_urd_zul_pan_mly_mcd_amh_mao_cnt_arw_lda_bul_aeg_por_fre_krd_cze_qcu_swe_ben_ukr_xho_anl_prs_owc_ctl_jav_guj_fbf_spa_tsn_sun_tha_sid_tml_yor_swt_uzb_grk_lit_azi_akn_vie_sod_igb_bem_tsw	-0.197432851097329	-0.467004483440444	0.641588944457957
728	owc_ben_igb_bul_amh_tig_mlt_swe_uzb_azi_tsw_mao_tsn_urd_krd_bsq_rus_sod_swt_mnd_grk_svk_zul_scr_ewe_mcd_hun_lda_akn_fin_mol_amr_geo_ctl_spa_ger_lit_chh_heb_bos_est_ses_mly_alb_ind_jpn_tml_kor_por_hin_moo_glc_sun_slo_anl_tag_cnt_fre_bam_rom_aeg_arw_nor_pol_guj_qcu_prs_lat_afr_cic_gam_ukr_wly_cze_bat_dut_yor_ita_bem_jav_tha_hau_knd_xho_ven_aze_pan_eng_tur_fbf_vie_sid_dyu_dgb_swa	-0.279627870227556	-0.661947398599646	0.509641854598602
729	hau_krd_cic_urd_sod_gam_mlt_ben_tur_uzb_ewe_jav_bam_bul_spa_bsq_hin_amh_tsw_cnt_pan_lat_swa_cze_moo_nor_est_xho_igb_fin_mol_amr_geo_lit_guj_mcd_bos_wly_sid_prs_hun_yor_ind_ukr_mao_jpn_knd_kor_rus_afr_lda_svk_bat_glc_anl_sun_mnd_eng_fbf_por_owc_rom_slo_dut_ctl_qcu_ger_swe_scr_bem_tig_pol_heb_fre_tag_ita_swt_arw_akn_mly_tha_chh_tml_tsn_ses_aze_alb_grk_azi_dgb_vie_aeg_ven_dyu_zul	-0.266787552167291	-0.631139061843768	0.529497731576048
730	hau_grk_ewe_por_gam_aeg_heb_pan_aze_azi_xho_jav_swa_rom_bos_bsq_alb_amh_moo_mnd_fre_afr_bam_prs_tsw_ben_fin_bem_fbf_est_dut_tig_geo_urd_pol_glc_ita_anl_sid_eng_hun_akn_ind_spa_mao_jpn_tml_kor_krd_bul_tsn_hin_bat_ger_mlt_tag_cnt_nor_ven_scr_wly_guj_lat_cze_slo_qcu_swe_ukr_svk_dyu_owc_rus_chh_ctl_mly_mcd_ses_arw_swt_sun_tha_sod_knd_igb_zul_uzb_mol_lit_tur_cic_vie_amr_dgb_yor_lda	-0.221182373669886	-0.522240572174841	0.602744600998462
731	aeg_scr_tsw_eng_amr_hau_chh_pan_aze_azi_cic_jav_dyu_alb_pol_bsq_rus_heb_fbf_cnt_slo_mol_ven_cze_igb_fre_hun_moo_ewe_est_krd_owc_geo_glc_arw_spa_ita_mlt_sod_grk_fin_ses_sun_nor_ind_jpn_knd_kor_ukr_rom_swt_afr_mly_hin_sid_tag_mnd_lat_lda_por_gam_ctl_guj_svk_lit_qcu_bul_urd_prs_akn_amh_bos_wly_dut_bat_ger_yor_ben_swa_mao_tha_tig_tml_bem_tsn_uzb_mcd_swe_tur_bam_vie_anl_dgb_zul_xho	-0.971470343968371	-2.36540217088765	0.0200873351974269
732	anl_eng_bam_bos_sod_gam_mlt_dut_aze_azi_ses_tag_cic_urd_hin_bsq_ger_wly_tsn_cnt_guj_grk_tsw_fre_fbf_krd_hun_yor_igb_fin_glc_chh_geo_lat_swe_alb_bul_amr_aeg_nor_est_swt_mao_pol_ind_jpn_tml_kor_pan_ita_dyu_spa_mly_rom_owc_sun_mnd_mcd_ven_cze_heb_svk_lit_rus_mol_qcu_prs_scr_ben_bem_amh_ukr_hau_ctl_jav_arw_zul_afr_akn_bat_tha_tig_knd_dgb_swa_uzb_por_slo_tur_lda_vie_sid_xho_ewe_moo	-0.121285873428703	-0.285943524598972	0.775557331443049
733	sod_ita_fbf_urd_mlt_sid_gam_fre_uzb_azi_ven_tag_akn_spa_pol_bsq_svk_heb_lda_mnd_ukr_eng_ses_nor_xho_rus_hun_igb_swt_est_lit_aeg_geo_alb_rom_slo_bos_chh_hau_ctl_fin_dgb_sun_scr_jav_jpn_tml_kor_arw_dut_bam_por_mao_hin_amh_bat_cnt_cze_tsn_swe_anl_glc_ben_ger_prs_qcu_mol_krd_lat_moo_tig_guj_amr_afr_ind_bul_ewe_pan_swa_mly_tha_wly_knd_bem_cic_aze_grk_mcd_tur_dyu_vie_owc_zul_tsw_yor	-0.0192723701777111	-0.0453980854470895	0.96388734637686
734	tig_mcd_tsw_ben_aeg_wly_gam_glc_tur_azi_ewe_mly_lda_grk_rom_bsq_bos_mlt_moo_mnd_svk_pol_bem_afr_yor_mol_est_bam_igb_hun_rus_owc_geo_krd_dut_ita_arw_amr_heb_guj_fin_tsn_sun_bul_tag_jpn_knd_kor_ger_ukr_xho_alb_bat_eng_chh_mao_cnt_lat_ven_nor_sod_por_lit_slo_spa_qcu_swe_cze_hin_dyu_sid_scr_anl_ctl_ind_prs_swa_fre_zul_jav_tha_amh_tml_cic_fbf_uzb_pan_urd_aze_ses_vie_hau_dgb_akn_swt	-0.221469693491776	-0.523221707936202	0.602064432326513
735	gam_mcd_swa_urd_anl_owc_mlt_ita_tur_azi_dgb_mao_ewe_por_mol_bsq_ukr_amr_dyu_mnd_spa_hin_tsw_pol_zul_guj_hun_swt_akn_fin_bul_sid_geo_slo_ger_rus_afr_chh_tig_lat_est_lda_ind_swe_mly_jpn_tml_kor_glc_lit_yor_bos_sun_ctl_wly_tag_cnt_pan_bam_dut_sod_grk_krd_scr_ben_qcu_alb_eng_arw_bem_heb_svk_amh_prs_jav_nor_xho_fre_ven_bat_tha_aeg_knd_moo_ses_uzb_rom_cze_aze_tsn_vie_hau_fbf_igb_cic	0.158455202907828	0.372763811993798	0.710172447758759
736	hau_ger_ewe_slo_aeg_mlt_amr_fre_tur_uzb_ven_bat_tsn_mcd_glc_bsq_hin_gam_lda_cnt_scr_alb_igb_spa_ses_ben_fin_dgb_swt_est_mol_amh_geo_grk_ita_krd_bos_heb_owc_rus_hun_moo_jav_lit_mly_jpn_tml_kor_afr_ukr_bam_urd_mao_svk_wly_tag_mnd_swe_swa_nor_sod_cze_ctl_bul_pan_qcu_eng_guj_por_zul_anl_lat_sid_dut_ind_arw_tsw_prs_fbf_sun_tha_chh_knd_yor_xho_azi_rom_pol_aze_dyu_vie_tig_akn_bem_cic	0.318281170710356	0.749786333321265	0.455275968951949
737	gam_cze_swt_ukr_amh_owc_tig_eng_aze_uzb_ewe_bat_cic_swe_krd_bsq_glc_sid_dyu_mnd_por_bul_bem_mcd_ven_bos_est_ses_akn_fin_rus_mlt_geo_ben_mol_ita_guj_wly_anl_lit_hun_xho_jav_pol_mao_jpn_tml_kor_arw_lat_tsw_hin_tag_scr_heb_ind_cnt_urd_igb_svk_chh_rom_fre_spa_alb_qcu_pan_afr_prs_bam_sod_dut_amr_nor_mly_ctl_zul_ger_yor_sun_tha_hau_knd_dgb_tsn_tur_grk_slo_azi_lda_vie_aeg_fbf_swa_moo	-0.208484700468428	-0.492488593131521	0.623534665132992
738	wly_prs_swt_cze_amh_amr_tig_swe_aze_azi_swa_bat_moo_eng_rom_bsq_hin_chh_yor_mnd_dut_bul_tsw_rus_ewe_grk_est_tsn_dgb_fin_ben_sod_geo_fre_nor_spa_lit_heb_hau_pan_hun_bam_jav_slo_tag_jpn_knd_kor_ger_por_zul_afr_sun_bos_mlt_mly_cnt_svk_cic_urd_gam_ukr_guj_krd_lat_qcu_glc_mcd_scr_dyu_sid_alb_anl_pol_mao_ctl_fbf_ita_igb_ind_tha_owc_tml_xho_lda_uzb_mol_arw_tur_akn_vie_aeg_ven_ses_bem	-0.142477672913243	-0.336212143276851	0.737468302784287
739	sod_dut_fbf_por_gam_aeg_anl_lit_azi_uzb_tsw_bat_swa_ctl_slo_bsq_urd_chh_dgb_mnd_arw_spa_lda_lat_dyu_guj_est_bam_cic_hun_afr_amr_geo_svk_fre_alb_pan_owc_heb_ita_fin_bem_tag_prs_mly_jpn_knd_kor_bul_bos_akn_swe_ind_pol_wly_jav_cnt_glc_moo_grk_mlt_ger_rom_mol_nor_qcu_ben_rus_eng_igb_hau_ukr_amh_scr_mao_mcd_swt_cze_ses_sun_tha_sid_tml_xho_zul_tur_hin_krd_aze_tsn_vie_tig_ewe_ven_yor	-0.169770726972572	-0.400671333746122	0.68958110970821
740	owc_ben_swt_bos_tig_wly_amr_spa_azi_tur_tsw_mly_fbf_fre_cze_bsq_nor_mlt_bem_mnd_alb_hin_lda_afr_xho_eng_est_ewe_yor_hun_prs_anl_geo_ita_swe_rom_pol_sid_aeg_mcd_fin_cic_mao_bul_sun_jpn_knd_kor_pan_dut_tsn_arw_ind_krd_heb_jav_cnt_scr_dgb_lit_gam_ukr_svk_ctl_urd_qcu_grk_mol_glc_dyu_amh_por_sod_slo_bat_ger_bam_lat_igb_tag_tha_chh_tml_swa_ses_aze_rus_guj_uzb_moo_vie_hau_zul_ven_akn	-0.255445817222035	-0.603850174529412	0.547413392745078
741	tig_ben_tsw_por_anl_gam_chh_pol_azi_tur_xho_bat_ses_krd_mcd_bsq_hin_wly_cic_mnd_pan_nor_ewe_scr_ven_spa_fin_bem_igb_est_guj_amr_geo_lat_urd_eng_ger_mlt_owc_grk_hun_akn_ind_alb_tag_jpn_tml_kor_swe_svk_tsn_ita_sun_fre_sod_jav_cnt_rom_fbf_mol_aeg_bos_slo_lit_ukr_qcu_afr_prs_ctl_dyu_hau_rus_heb_glc_mao_arw_yor_dut_bam_mly_tha_amh_knd_lda_swt_uzb_bul_cze_aze_swa_vie_sid_dgb_zul_moo	1.34936825458258	3.30670156663631	0.0013426915479294
742	tig_ger_swa_dut_amh_anl_sid_arw_aze_uzb_tsw_mao_igb_mcd_nor_bsq_ita_mlt_dyu_mnd_fre_cze_cic_hin_akn_bul_hun_bem_zul_fin_ctl_aeg_geo_glc_por_spa_lat_chh_heb_scr_est_ven_ind_bos_sun_jpn_knd_kor_eng_lit_xho_pan_mly_rus_gam_bat_cnt_urd_dgb_ben_owc_afr_prs_alb_swe_qcu_grk_slo_rom_moo_amr_mol_sod_svk_tag_pol_swt_krd_ewe_jav_tha_wly_tml_yor_ses_azi_guj_ukr_tur_fbf_vie_hau_tsn_bam_lda	-0.760998396559769	-1.8303882688193	0.070394849273116
743	hau_nor_bam_afr_gam_aeg_amh_cze_tur_uzb_bem_jav_swa_ger_mol_bsq_scr_sod_akn_mnd_pol_krd_igb_dut_tsn_por_hun_xho_cic_fin_rus_amr_geo_pan_ita_ukr_lit_sid_wly_hin_est_zul_mao_alb_sun_jpn_tml_kor_ctl_eng_yor_lat_tag_fre_mlt_ind_cnt_mcd_ewe_svk_anl_guj_swe_arw_rom_qcu_bos_urd_slo_ven_tig_grk_owc_bul_bat_prs_dyu_spa_dgb_mly_tha_heb_knd_fbf_swt_aze_glc_ben_azi_lda_vie_chh_moo_tsw_ses	-0.0958453024699864	-0.225810152400023	0.821844591224297
744	gam_bul_akn_afr_chh_amr_tig_ctl_uzb_aze_swt_jav_igb_pol_fre_bsq_cze_amh_bem_cnt_eng_scr_dyu_ger_tsw_spa_fin_ven_tsn_hun_nor_owc_geo_swe_slo_lat_dut_anl_wly_bos_est_lda_ind_mcd_tag_jpn_tml_kor_alb_glc_cic_ben_mly_hin_heb_mao_mnd_urd_ses_pan_sid_svk_mol_prs_krd_qcu_lit_ukr_grk_xho_aeg_arw_mlt_por_bat_rus_moo_ita_bam_sun_tha_sod_knd_yor_ewe_tur_rom_guj_azi_dgb_vie_hau_fbf_swa_zul	0.164928327149114	0.388521291244673	0.698518320329334
745	sod_swe_moo_scr_anl_amr_wly_ger_tur_aze_dyu_mao_ven_afr_urd_bsq_nor_sid_fbf_mnd_ctl_hin_bam_bul_bem_pol_fin_ewe_lda_est_dut_aeg_geo_arw_svk_glc_lat_chh_gam_fre_hun_igb_jav_grk_tag_jpn_tml_kor_mol_ukr_swa_ben_ind_ita_heb_sun_cnt_rus_xho_rom_owc_eng_cze_krd_spa_qcu_bos_prs_por_swt_mlt_guj_hau_alb_bat_pan_tsw_lit_zul_mly_tha_tig_knd_ses_cic_azi_mcd_slo_uzb_dgb_vie_amh_tsn_akn_yor	0.109970513487277	0.258915036345145	0.796273006258283
746	amr_bul_fbf_ben_mlt_tig_sid_dut_tur_aze_swt_tag_ewe_cze_mol_bsq_guj_sod_yor_cnt_eng_hin_dyu_swe_swa_lat_hun_moo_cic_est_glc_gam_geo_rus_lit_alb_svk_chh_anl_scr_fin_zul_jav_ctl_mly_jpn_knd_kor_urd_por_tsn_bos_mao_grk_hau_bat_mnd_mcd_igb_arw_amh_slo_spa_fre_afr_qcu_ita_nor_ukr_tsw_wly_prs_owc_krd_ind_pol_xho_rom_akn_sun_tha_aeg_tml_ven_lda_azi_pan_ger_uzb_dgb_vie_heb_ses_bem_bam	-0.341197591328015	-0.807687415996777	0.421331614933242
747	heb_ctl_swa_swe_wly_anl_sid_lat_aze_uzb_ewe_sun_bam_ger_por_bsq_scr_amr_dgb_cnt_bul_svk_xho_dut_ses_rom_est_cic_dyu_fin_slo_sod_geo_mol_ukr_spa_cze_hau_tig_bos_hun_ven_mao_arw_ind_jpn_knd_kor_afr_guj_zul_krd_tag_hin_amh_jav_mnd_lit_lda_grk_chh_rus_pan_pol_alb_qcu_eng_glc_ben_moo_aeg_prs_owc_fre_bat_mcd_yor_nor_tsn_mly_tha_mlt_tml_bem_akn_azi_ita_urd_tur_fbf_vie_gam_swt_tsw_igb	-0.296656304405186	-0.70141229762782	0.484797245472227
748	sid_fre_bam_alb_heb_anl_sod_slo_aze_azi_zul_jav_moo_nor_pol_bsq_mol_mlt_lda_cnt_cze_afr_tsw_bul_dyu_hin_hun_akn_swa_fin_svk_tig_geo_guj_spa_ctl_krd_aeg_amr_mcd_est_dgb_tag_pan_mly_jpn_tml_kor_urd_swe_ven_rom_ind_lat_hau_mao_mnd_scr_xho_rus_gam_bos_eng_ben_lit_qcu_grk_ger_por_igb_chh_ita_wly_arw_sun_ukr_cic_dut_ses_bat_tha_amh_knd_swt_ewe_uzb_prs_glc_tur_yor_vie_owc_tsn_bem_fbf	-0.20184810389647	-0.476442024575807	0.634876993463121
749	gam_svk_bem_nor_amh_mlt_sod_alb_azi_uzb_swa_jav_dgb_rus_afr_bsq_rom_amr_akn_mnd_ita_prs_fbf_hin_xho_bos_est_igb_tsw_fin_pan_chh_geo_urd_lit_slo_mol_anl_hau_ukr_hun_dyu_mao_arw_sun_jpn_tml_kor_swe_grk_tsn_por_tag_cze_sid_ind_cnt_scr_bam_ctl_owc_fre_ger_eng_lat_qcu_glc_guj_spa_ses_aeg_bul_tig_mcd_bat_pol_yor_ben_swt_mly_tha_heb_knd_ewe_zul_tur_krd_dut_aze_lda_vie_wly_ven_moo_cic	-0.58932257086047	-1.40702399210437	0.162753491914252
750	amh_alb_yor_arw_sid_owc_anl_prs_uzb_aze_fbf_tag_moo_dut_por_bsq_glc_mlt_xho_mnd_nor_slo_swt_cze_bam_urd_fin_akn_lda_hun_afr_chh_geo_swe_ukr_pan_eng_hau_heb_spa_est_bem_bat_scr_mao_jpn_knd_kor_svk_hin_ewe_lat_mly_ctl_tig_ind_cnt_mol_cic_krd_gam_ita_bos_rus_pol_qcu_ben_rom_fre_swa_aeg_mcd_wly_guj_jav_ger_zul_bul_dgb_sun_tha_sod_tml_tsn_ses_tur_lit_grk_azi_ven_vie_amr_tsw_igb_dyu	-0.41812801323327	-0.993076035345052	0.323249734625739
751	wly_scr_tsn_alb_gam_amh_heb_guj_tur_uzb_igb_bat_moo_prs_mol_bsq_eng_chh_swt_mnd_hin_swe_tsw_ger_cic_slo_fin_ses_zul_hun_glc_amr_geo_svk_ukr_ctl_arw_sod_owc_dut_est_swa_mao_bos_ind_jpn_knd_kor_ita_rus_bem_por_tag_lit_tig_sun_cnt_bul_bam_pol_aeg_urd_fre_grk_spa_qcu_mcd_nor_afr_akn_mlt_ben_anl_cze_jav_lat_ven_pan_dgb_mly_tha_sid_tml_fbf_dyu_azi_rom_krd_aze_ewe_vie_hau_yor_xho_lda	0.122214662496123	0.288081236936507	0.773925596063809
752	chh_lit_ven_ita_mlt_tig_heb_mcd_azi_tur_igb_sun_xho_cze_slo_bsq_afr_gam_fbf_mnd_bos_glc_tsn_por_dgb_alb_fin_dyu_akn_hun_ben_amh_geo_mol_arw_fre_guj_hau_sid_bul_est_lda_mao_prs_mly_jpn_tml_kor_pan_ctl_cic_pol_bat_lat_wly_tag_cnt_rus_zul_eng_owc_krd_urd_grk_swe_qcu_nor_rom_svk_bam_anl_ukr_amr_ger_jav_spa_swt_hin_tsw_ind_tha_aeg_knd_yor_ses_aze_scr_dut_uzb_bem_vie_sod_moo_swa_ewe	0.0279107438804938	0.06575019555971	0.947717843730328
753	sid_swe_igb_slo_anl_mlt_chh_grk_uzb_tur_fbf_ind_ven_urd_glc_bsq_hin_hau_swa_mnd_lat_dut_xho_krd_ewe_bul_est_tsn_dgb_fin_alb_aeg_geo_rus_prs_mcd_guj_amh_sod_ctl_hun_tsw_mly_svk_bat_jpn_knd_kor_ita_pol_ses_nor_mao_ger_amr_tag_cnt_ben_swt_afr_owc_lit_spa_rom_por_qcu_fre_pan_arw_moo_heb_bos_wly_ukr_jav_mol_zul_cze_dyu_sun_tha_gam_tml_bem_lda_aze_scr_eng_azi_yor_vie_tig_bam_cic_akn	0.299178191015621	0.704768910270785	0.482715330101297
754	chh_bul_tsw_lit_heb_tig_aeg_mol_aze_tur_moo_jav_dyu_dut_lat_bsq_krd_wly_bam_cnt_ben_spa_xho_rus_ewe_afr_hun_tsn_cic_fin_fre_sod_geo_slo_svk_alb_por_hau_anl_guj_est_yor_mao_ita_bat_jpn_knd_kor_pol_ukr_ven_swe_sun_prs_amh_mly_mnd_urd_fbf_grk_sid_ger_ctl_arw_nor_qcu_hin_glc_pan_swt_owc_eng_gam_bos_ind_mcd_akn_rom_zul_tag_tha_amr_tml_lda_ses_azi_scr_cze_uzb_igb_vie_mlt_bem_swa_dgb	-0.882384837655231	-2.13287211223097	0.0355687210155041
755	tig_dut_cic_urd_gam_heb_mlt_lit_aze_azi_igb_ind_zul_swe_eng_bsq_ben_aeg_swt_mnd_alb_prs_bam_hin_bem_scr_hun_akn_yor_est_pan_sod_geo_nor_grk_glc_lat_amr_wly_ger_fin_ven_mao_afr_mly_jpn_tml_kor_krd_bos_tsn_rus_jav_mol_sid_tag_cnt_por_lda_ukr_amh_bul_arw_ctl_spa_qcu_mcd_cze_slo_moo_anl_rom_chh_pol_bat_svk_swa_fre_ses_sun_tha_owc_knd_xho_fbf_tur_ita_guj_uzb_ewe_vie_hau_dyu_dgb_tsw	-0.818443480458921	-1.97207255894968	0.0515721702633858
756	wly_alb_dgb_urd_gam_mlt_heb_pol_azi_uzb_tsn_mao_tsw_slo_mcd_bsq_glc_hau_cic_mnd_scr_fre_zul_grk_akn_dut_est_ewe_xho_fin_cze_amh_geo_swe_ita_eng_nor_owc_chh_por_hun_ses_ind_afr_tag_jpn_knd_kor_hin_krd_yor_mol_mly_ukr_anl_bat_cnt_ctl_moo_rus_sid_bos_prs_pan_arw_qcu_spa_svk_lit_swa_amr_rom_aeg_ben_jav_guj_bem_bul_fbf_sun_tha_sod_tml_bam_dyu_tur_lat_ger_aze_ven_vie_tig_lda_igb_swt	0.436304487598283	1.02863325898896	0.306319936720951
757	sid_eng_swt_bul_hau_chh_heb_scr_aze_uzb_bam_bat_dyu_lat_ger_bsq_pol_amh_moo_cnt_rom_swe_tsw_mcd_igb_cze_hun_ses_fbf_fin_krd_anl_geo_urd_nor_hin_pan_amr_tig_slo_est_yor_mly_ctl_sun_jpn_knd_kor_alb_fre_tsn_grk_ind_spa_aeg_tag_mnd_arw_ven_dut_wly_guj_por_ita_rus_qcu_afr_glc_bos_xho_owc_svk_sod_prs_jav_ukr_zul_mol_dgb_mao_tha_gam_tml_ewe_bem_tur_ben_lit_azi_akn_vie_mlt_swa_lda_cic	-0.0372442657852425	-0.087762130978196	0.930254435430859
758	mlt_prs_cic_scr_sod_hau_gam_rus_tur_aze_bam_mly_igb_ctl_pol_bsq_pan_wly_ven_cnt_svk_dut_moo_grk_zul_mcd_fin_tsn_akn_hun_spa_sid_geo_swe_guj_alb_ger_amr_aeg_urd_est_yor_bat_arw_mao_jpn_tml_kor_rom_cze_dyu_hin_ind_lat_tig_sun_mnd_eng_tsw_mol_owc_ukr_bul_bos_por_qcu_glc_afr_krd_xho_chh_lit_heb_fre_jav_ben_lda_ita_swt_tag_tha_anl_knd_fbf_swa_uzb_nor_slo_azi_ewe_vie_amh_ses_dgb_bem	-0.677203833802882	-1.62405776575366	0.107748215807172
759	anl_por_bam_krd_amh_hau_owc_lit_uzb_tur_cic_bat_fbf_alb_urd_bsq_glc_chh_zul_cnt_bos_nor_lda_lat_xho_arw_est_ven_igb_hun_pol_aeg_geo_hin_eng_swe_rom_sod_gam_pan_fin_akn_jav_ben_mly_jpn_knd_kor_svk_mol_ses_ctl_mao_grk_sid_tag_mnd_bul_dyu_mcd_wly_guj_scr_ger_slo_qcu_ita_fre_ukr_bem_mlt_rus_tig_afr_sun_prs_swa_spa_yor_ind_tha_heb_tml_moo_ewe_azi_cze_dut_aze_tsw_vie_amr_swt_dgb_tsn	-0.589411878952727	-1.4086119800212	0.162284476303863
760	sid_rom_dyu_spa_gam_amr_anl_svk_uzb_azi_akn_mly_dgb_pol_cze_bsq_alb_chh_moo_mnd_glc_mcd_igb_ben_zul_lit_est_fbf_yor_fin_afr_aeg_geo_nor_dut_krd_urd_heb_owc_eng_hun_swa_tag_ger_mao_jpn_tml_kor_hin_ita_ven_slo_ind_por_tig_sun_cnt_bos_bem_scr_wly_ctl_rus_mol_arw_qcu_ukr_grk_fre_xho_sod_bul_amh_pan_jav_swe_ses_lat_ewe_bat_tha_hau_knd_lda_cic_aze_prs_guj_tur_tsn_vie_mlt_bam_swt_tsw	-0.609927375865923	-1.45851643698976	0.148067336998556
761	anl_bos_akn_bul_tig_amh_chh_afr_uzb_azi_lda_mao_swa_ger_krd_bsq_slo_hau_igb_cnt_svk_lit_bam_pol_swt_grk_hun_ses_bem_est_mol_sod_geo_fre_glc_ben_dut_heb_aeg_hin_fin_dyu_bat_ita_jav_jpn_tml_kor_prs_pan_ewe_guj_sun_arw_gam_mly_mnd_ukr_yor_mcd_wly_scr_spa_rom_nor_qcu_por_urd_swe_tsn_owc_eng_sid_lat_tag_alb_ven_rus_dgb_ind_tha_mlt_knd_tsw_zul_tur_ctl_cze_aze_moo_vie_amr_xho_fbf_cic	-0.953374378582627	-2.31432540196415	0.0228515786878599
762	tig_pol_igb_guj_anl_mlt_aeg_cze_uzb_aze_swt_sun_xho_krd_eng_bsq_scr_gam_fbf_mnd_slo_swe_tsn_alb_bam_rom_est_ven_lda_fin_ukr_sod_geo_mol_bul_fre_mcd_chh_wly_ger_hun_akn_tag_ctl_mao_jpn_knd_kor_pan_urd_ses_lat_ind_ben_amh_mly_cnt_nor_moo_bos_hau_afr_lit_arw_rus_qcu_grk_dut_svk_yor_amr_glc_heb_por_bat_ita_cic_prs_dyu_jav_tha_sid_tml_bem_ewe_azi_spa_hin_tur_dgb_vie_owc_tsw_zul_swa	0.369069283092255	0.868740105388874	0.387225724755318
763	heb_scr_xho_fre_sid_amh_mlt_swe_tur_aze_tsn_mly_fbf_ukr_ger_bsq_ita_chh_bam_cnt_eng_pol_dyu_svk_ses_mol_fin_cic_swa_hun_bul_wly_geo_alb_nor_lat_ben_sod_aeg_rom_est_lda_mao_por_jav_jpn_knd_kor_lit_hin_yor_dut_tag_bos_amr_bat_mnd_mcd_dgb_ctl_anl_afr_arw_glc_pan_qcu_prs_grk_urd_igb_hau_slo_owc_rus_sun_krd_moo_cze_zul_ind_tha_tig_tml_ven_swt_azi_spa_guj_uzb_bem_vie_gam_ewe_akn_tsw	-0.115559263462722	-0.27242291528827	0.785900791097521
764	wly_hin_swa_nor_aeg_sod_owc_afr_azi_aze_xho_sun_zul_ben_svk_bsq_guj_anl_yor_mnd_alb_mcd_swt_dut_tsw_pan_hun_igb_lda_fin_rus_tig_geo_ita_arw_ukr_krd_amh_amr_pol_est_cic_mao_glc_jav_jpn_knd_kor_mol_swe_tsn_scr_tag_bul_chh_bat_cnt_grk_ven_prs_gam_lat_bos_fre_spa_qcu_urd_cze_por_fbf_heb_rom_mlt_slo_ind_ger_ewe_lit_dgb_mly_tha_sid_tml_bam_dyu_tur_ctl_eng_uzb_akn_vie_hau_moo_bem_ses	-0.003506234635211	-0.00825405336631096	0.993431973236432
765	sod_eng_bem_guj_hau_amr_anl_rus_tur_azi_moo_ind_swt_urd_swe_bsq_bul_owc_yor_cnt_mcd_ger_xho_ukr_cic_svk_fin_tsw_swa_est_dut_sid_geo_glc_nor_spa_mol_tig_aeg_ita_hun_tsn_bat_slo_tag_jpn_tml_kor_hin_por_ewe_prs_mao_scr_mlt_sun_mnd_pol_lda_cze_amh_fre_rom_lit_alb_qcu_arw_bos_afr_bam_heb_pan_chh_lat_jav_ben_dgb_krd_zul_mly_tha_wly_knd_ven_dyu_uzb_grk_ctl_aze_igb_vie_gam_fbf_akn_ses	-0.461098771220934	-1.09515965575533	0.276274836490077
766	sod_bos_swt_cze_sid_chh_owc_glc_aze_uzb_ewe_bat_swa_prs_dut_bsq_mcd_tig_tsw_cnt_mol_lit_igb_ukr_moo_hin_fin_yor_xho_hun_fre_aeg_geo_arw_ger_bul_pan_gam_anl_swe_est_cic_mly_scr_sun_jpn_tml_kor_rus_eng_zul_lat_mao_guj_wly_jav_mnd_pol_lda_nor_heb_svk_krd_ita_ctl_qcu_por_slo_urd_ven_mlt_spa_hau_ben_ind_alb_dyu_afr_tsn_tag_tha_amr_knd_bem_fbf_azi_rom_grk_tur_akn_vie_amh_ses_bam_dgb	-0.507670271859518	-1.20841341489604	0.22995195609587
767	gam_hin_xho_por_aeg_mlt_heb_rus_aze_uzb_zul_tag_tsn_rom_dut_bsq_fre_amh_ses_mnd_pan_ita_swt_scr_bem_urd_fin_tsw_swa_hun_ctl_amr_geo_grk_lit_cze_mol_sod_hau_ben_est_igb_mao_pol_mly_jpn_knd_kor_guj_afr_fbf_ger_ind_arw_tig_sun_cnt_nor_dgb_spa_sid_alb_glc_swe_prs_qcu_eng_svk_ukr_ewe_anl_bul_owc_bos_jav_slo_ven_mcd_cic_bat_tha_wly_tml_akn_moo_azi_lat_krd_tur_yor_vie_chh_dyu_bam_lda	0.0826167216616929	0.194540821433318	0.846176776231836
768	heb_lit_dyu_ger_sid_sod_amr_dut_tur_azi_fbf_tag_lda_lat_afr_bsq_rom_amh_cic_mnd_bul_ben_zul_urd_ven_guj_est_yor_xho_fin_glc_aeg_geo_slo_nor_cze_alb_tig_gam_ukr_hun_swt_mao_krd_ind_jpn_tml_kor_swe_arw_dgb_pol_mly_scr_mlt_bat_cnt_ctl_igb_ita_wly_mcd_mol_bos_fre_qcu_prs_por_spa_ewe_chh_pan_anl_eng_sun_svk_ses_hin_bem_jav_tha_hau_knd_tsn_akn_uzb_grk_rus_aze_swa_vie_owc_bam_tsw_moo	-0.0994863795422775	-0.234470628382328	0.815135068693113
769	sod_hin_bem_grk_tig_mlt_sid_por_tur_uzb_ven_tag_ewe_pan_afr_bsq_bos_chh_tsn_cnt_scr_glc_xho_lat_bam_svk_hun_swt_dgb_fin_ctl_anl_geo_ben_dut_ita_bul_aeg_gam_fre_est_zul_sun_ger_bat_jpn_tml_kor_swe_prs_akn_ukr_mly_mcd_amr_mao_mnd_spa_tsw_rus_hau_cze_lit_pol_mol_qcu_urd_eng_rom_dyu_heb_slo_owc_alb_jav_nor_lda_guj_igb_ind_tha_wly_knd_swa_cic_azi_krd_arw_aze_ses_vie_amh_moo_yor_fbf	0.147482917805401	0.347587493621233	0.72893543600126
770	sid_fre_bam_eng_wly_tig_mlt_pan_uzb_aze_bem_tag_zul_lat_scr_bsq_krd_owc_lda_mnd_urd_slo_tsn_ben_ewe_cze_hun_ven_moo_fin_lit_anl_geo_svk_ctl_nor_hin_sod_chh_grk_est_tsw_bat_swe_ind_jpn_tml_kor_pol_rus_yor_guj_mly_rom_gam_sun_cnt_ger_xho_afr_amr_prs_bul_ukr_ita_qcu_alb_spa_por_swa_amh_mcd_heb_mol_mao_dut_fbf_bos_swt_jav_tha_aeg_knd_ses_dgb_tur_glc_arw_azi_dyu_vie_hau_akn_cic_igb	-0.634488453168805	-1.51736012648733	0.132567836019006
771	amr_spa_cic_alb_sid_wly_anl_guj_azi_tur_tsw_ind_lda_scr_krd_bsq_hin_sod_ewe_mnd_rom_swe_tsn_dut_swa_eng_hun_dyu_dgb_fin_ukr_gam_geo_ita_pan_nor_pol_owc_mlt_glc_est_zul_tag_lat_mly_jpn_knd_kor_svk_mol_ses_ctl_sun_prs_chh_mao_cnt_slo_bem_ger_hau_lit_urd_arw_ben_qcu_bul_grk_cze_xho_amh_por_aeg_bos_bat_fre_akn_rus_swt_jav_tha_heb_tml_fbf_yor_aze_afr_mcd_uzb_ven_vie_tig_bam_moo_igb	-0.170739551797967	-0.402888152038167	0.687955175293851
772	mlt_slo_ewe_rom_aeg_heb_owc_rus_tur_aze_tsw_tag_bem_swe_urd_bsq_lit_tig_dgb_cnt_cze_nor_lda_hin_moo_afr_est_yor_swt_fin_prs_chh_geo_ukr_pol_ctl_guj_wly_sod_spa_hun_swa_sun_arw_mao_jpn_knd_kor_lat_fre_fbf_mcd_ind_dut_gam_mly_mnd_eng_zul_alb_sid_ger_svk_bul_glc_qcu_ita_mol_bos_akn_hau_krd_anl_grk_jav_pan_igb_ben_cic_bat_tha_amh_tml_ses_dyu_uzb_scr_por_azi_tsn_vie_amr_ven_bam_xho	0.0760830923789619	0.179239205284755	0.858139806339173
773	owc_rom_zul_mol_aeg_amh_tig_dut_tur_uzb_swt_sun_tsn_hin_krd_bsq_guj_hau_bem_mnd_grk_pol_swa_nor_ven_slo_fin_tsw_dyu_est_mcd_mlt_geo_svk_spa_pan_lat_sid_sod_ukr_hun_igb_tag_por_jav_jpn_tml_kor_scr_eng_ses_cze_mao_urd_chh_mly_cnt_swe_lda_bul_amr_ctl_prs_rus_glc_qcu_ita_lit_alb_yor_gam_bos_anl_ger_bat_afr_akn_arw_ewe_ind_tha_wly_knd_cic_moo_aze_fre_ben_azi_dgb_vie_heb_bam_fbf_xho	0.624106197723359	1.47554156555675	0.143444718665051
774	amr_arw_fbf_lat_chh_anl_aeg_nor_aze_azi_akn_jav_zul_cze_ger_bsq_glc_heb_swa_cnt_ben_grk_swt_bos_dyu_mol_est_lda_tsn_hun_eng_gam_geo_spa_svk_ita_scr_hau_wly_ukr_fin_yor_ind_fre_sun_jpn_knd_kor_rus_pan_ses_hin_tag_guj_tig_mly_mnd_rom_bam_bul_mlt_urd_ctl_pol_lit_qcu_prs_dut_krd_xho_owc_afr_sod_swe_mao_slo_moo_alb_bem_bat_tha_amh_tml_ewe_igb_uzb_mcd_por_tur_dgb_vie_sid_cic_tsw_ven	-0.819333609629172	-1.97462569626542	0.0512766620049286
775	chh_afr_dgb_bos_wly_amh_gam_fre_azi_uzb_ses_sun_lda_grk_guj_bsq_lat_hau_swt_cnt_por_rom_fbf_krd_bam_alb_est_cic_tsn_fin_urd_heb_geo_prs_mcd_bul_cze_amr_aeg_ctl_hun_tsw_mao_glc_ind_jpn_knd_kor_dut_eng_swa_swe_bat_ben_owc_jav_mnd_arw_akn_spa_sid_ita_ukr_slo_nor_qcu_mol_svk_ger_igb_anl_lit_tig_rus_tag_pan_yor_scr_ven_mly_tha_mlt_tml_dyu_bem_aze_pol_hin_tur_xho_vie_sod_moo_ewe_zul	-0.562131018722365	-1.34214910950348	0.182815095732769
776	aeg_lit_akn_glc_hau_amr_heb_ben_tur_uzb_ven_mly_ses_rom_ukr_bsq_bos_sid_igb_cnt_fre_alb_dyu_mcd_swt_cze_fin_bam_swa_hun_pan_anl_geo_guj_bul_urd_ctl_sod_tig_grk_est_cic_sun_lat_jav_jpn_tml_kor_nor_scr_tsn_slo_tag_dut_owc_bat_mnd_prs_ewe_hin_chh_pol_afr_rus_krd_qcu_mol_arw_svk_bem_gam_ger_amh_eng_ind_swe_tsw_spa_moo_mao_tha_wly_knd_zul_dgb_aze_ita_por_azi_lda_vie_mlt_xho_fbf_yor	-0.781837298522917	-1.88509699680123	0.0625389511589206
777	sod_ben_ses_glc_chh_gam_anl_eng_azi_uzb_fbf_mly_bam_lit_arw_bsq_guj_aeg_akn_cnt_alb_ctl_ewe_bos_igb_ita_hun_yor_tsn_est_lat_wly_geo_pan_hin_dut_spa_amh_heb_cze_fin_bem_mao_rus_jav_jpn_knd_kor_ger_mcd_ven_nor_tag_slo_hau_sun_mnd_prs_tsw_scr_owc_grk_rom_por_ukr_qcu_swe_mol_urd_swa_amr_afr_sid_fre_ind_svk_zul_krd_swt_bat_tha_mlt_tml_moo_dgb_aze_pol_bul_tur_lda_vie_tig_xho_cic_dyu	-0.230411939855348	-0.54386704132064	0.587834443384211
778	chh_swe_tsn_bos_sod_amh_gam_urd_tur_uzb_cic_sun_xho_mcd_lat_bsq_glc_wly_igb_cnt_eng_rus_ses_ita_dgb_fre_hun_akn_ven_fin_rom_aeg_geo_krd_hin_dut_bul_amr_heb_nor_est_swa_tag_grk_jav_jpn_knd_kor_cze_ger_bem_mol_mao_scr_mlt_ind_mnd_pan_swt_afr_anl_slo_guj_lit_spa_qcu_arw_ctl_svk_bam_sid_ukr_tig_prs_mly_por_moo_ben_fbf_bat_tha_hau_tml_tsw_dyu_azi_pol_alb_aze_ewe_vie_owc_yor_zul_lda	-0.160379000642281	-0.378829391593772	0.705678045700375
779	mlt_prs_akn_fre_chh_owc_amh_ger_tur_azi_bem_bat_dgb_ctl_mol_bsq_swe_hau_moo_mnd_ukr_scr_yor_afr_swa_bul_fin_xho_igb_est_ita_wly_geo_ben_pol_nor_spa_amr_aeg_eng_hun_dyu_mao_svk_jav_jpn_knd_kor_urd_krd_zul_arw_mly_por_heb_tag_cnt_rom_fbf_rus_gam_dut_cze_hin_grk_qcu_slo_lat_guj_tsn_sid_mcd_tig_pan_sun_bos_lda_lit_ven_ind_tha_sod_tml_bam_tsw_aze_glc_alb_uzb_ewe_vie_anl_cic_swt_ses	-0.459418431271766	-1.09143064488585	0.27790297807672
780	chh_slo_lda_pol_hau_mlt_owc_guj_uzb_aze_fbf_jav_xho_nor_dut_bsq_svk_sod_dgb_cnt_arw_hin_igb_mcd_ewe_eng_fin_tsn_ses_hun_krd_aeg_geo_spa_urd_rom_cze_heb_wly_grk_est_swt_mao_mol_sun_jpn_tml_kor_prs_glc_ven_bos_tag_ger_amr_bat_mnd_ita_tsw_ctl_anl_alb_por_scr_ben_qcu_fre_swe_afr_dyu_gam_lit_sid_rus_mly_pan_moo_lat_bem_ind_tha_amh_knd_akn_zul_tur_ukr_bul_azi_yor_vie_tig_bam_swa_cic	-0.17918080745513	-0.423493307749321	0.672913193688587
781	sid_svk_zul_afr_gam_heb_aeg_glc_uzb_azi_bam_bat_xho_hin_mol_bsq_ukr_amh_moo_mnd_krd_spa_tsw_nor_ses_ger_est_swa_dgb_hun_rus_amr_geo_fre_ben_dut_cze_tig_wly_slo_fin_akn_jav_lat_ind_jpn_knd_kor_guj_mcd_igb_swe_tag_ctl_mlt_mly_cnt_scr_ven_grk_sod_pan_rom_alb_bos_qcu_bul_ita_arw_tsn_chh_por_owc_lit_sun_urd_cic_eng_swt_mao_tha_hau_tml_yor_bem_tur_prs_pol_aze_fbf_vie_anl_dyu_lda_ewe	-1.07838879710846	-2.64442306244474	0.00960563698547181
782	gam_nor_bam_grk_tig_owc_aeg_lit_uzb_tur_yor_tag_ewe_mcd_rom_bsq_arw_anl_moo_mnd_krd_guj_akn_urd_swa_hin_fin_lda_ven_hun_ben_chh_geo_scr_cze_bos_fre_heb_mlt_pol_est_ses_bat_ger_jav_jpn_knd_kor_lat_prs_igb_spa_mao_glc_amh_sun_cnt_por_tsn_afr_hau_swe_mol_bul_svk_qcu_ukr_dut_slo_dgb_amr_eng_sid_alb_mly_pan_xho_rus_bem_ind_tha_sod_tml_tsw_cic_azi_ctl_ita_aze_dyu_vie_wly_fbf_zul_swt	-0.0134006443509515	-0.0315487503985622	0.974899523022009
783	anl_guj_lda_pol_hau_owc_sid_lat_aze_azi_igb_mly_xho_cze_mcd_bsq_slo_wly_ven_mnd_ctl_rom_ses_ben_tsw_arw_hun_swt_dgb_est_hin_tig_geo_glc_swe_bul_prs_amh_aeg_urd_fin_tsn_tag_rus_mao_jpn_knd_kor_alb_nor_swa_scr_bat_svk_gam_ind_cnt_dut_cic_bos_chh_grk_afr_krd_ita_qcu_pan_por_ukr_yor_sod_spa_mlt_mol_jav_ger_fbf_lit_zul_sun_tha_heb_tml_bem_dyu_tur_fre_eng_uzb_akn_vie_amr_bam_ewe_moo	-0.676208725717985	-1.61988498545933	0.108643174617138
784	anl_bos_zul_swe_gam_hau_chh_ita_uzb_azi_fbf_mao_bam_scr_por_bsq_alb_owc_moo_cnt_urd_rus_tsw_spa_xho_ukr_est_dyu_ven_fin_hin_amr_geo_prs_nor_slo_ctl_amh_sod_fre_hun_ewe_jav_cze_sun_jpn_tml_kor_lit_pol_dgb_ger_ind_pan_sid_bat_mnd_mcd_lda_ben_tig_eng_glc_bul_mol_qcu_svk_grk_rom_ses_aeg_krd_heb_arw_mly_dut_yor_lat_swa_tag_tha_wly_knd_igb_swt_aze_afr_guj_tur_cic_vie_mlt_tsn_bem_akn	-0.233086839898195	-0.550648713609423	0.583194833251905
785	owc_bos_tsn_afr_sid_sod_aeg_scr_tur_azi_dyu_mao_zul_glc_ukr_bsq_grk_hau_dgb_mnd_hin_ita_tsw_pan_swt_alb_est_lda_bem_hun_spa_heb_geo_slo_lit_cze_nor_anl_tig_arw_fin_swa_bat_krd_jav_jpn_tml_kor_pol_por_akn_prs_sun_swe_chh_mly_cnt_lat_ewe_mcd_wly_eng_dut_mol_guj_qcu_fre_svk_ger_moo_amr_ctl_amh_rom_ind_ben_ven_bul_fbf_tag_tha_gam_knd_cic_bam_uzb_rus_urd_aze_ses_vie_mlt_yor_xho_igb	-0.553032262050615	-1.31994281976509	0.190093904162772
786	hau_hin_xho_cze_heb_mlt_chh_guj_aze_tur_moo_mly_bam_krd_swe_bsq_rus_owc_dyu_cnt_lat_spa_tsw_ita_fbf_fre_hun_ses_dgb_est_bul_wly_geo_ctl_arw_svk_ukr_aeg_anl_nor_fin_bem_sun_rom_jav_jpn_tml_kor_pol_ben_ewe_lit_bat_prs_gam_mao_mnd_pan_cic_slo_tig_urd_scr_eng_glc_qcu_mol_mcd_dut_swt_sid_afr_amh_ger_tag_bos_zul_grk_ven_ind_tha_amr_knd_tsn_swa_azi_por_alb_uzb_lda_vie_sod_akn_igb_yor	-0.99566690714037	-2.42950240273213	0.0170403460100032
787	amr_eng_dgb_lat_sid_mlt_sod_afr_aze_azi_dyu_bat_tsn_lit_arw_bsq_krd_hau_bam_cnt_glc_spa_swt_nor_igb_ger_fin_zul_ven_hun_prs_gam_geo_scr_rus_ben_bos_owc_tig_svk_est_fbf_tag_pol_jav_jpn_knd_kor_ukr_cze_cic_bul_ind_fre_wly_mao_mnd_pan_akn_ita_amh_ctl_mcd_por_rom_qcu_mol_guj_hin_yor_aeg_urd_chh_alb_sun_dut_moo_grk_ses_mly_tha_heb_tml_tsw_ewe_uzb_slo_swe_tur_swa_vie_anl_xho_bem_lda	-0.991193173008065	-2.41360147663794	0.0177550685594463
788	sod_lat_bam_cze_anl_owc_amh_ger_uzb_aze_tsn_tag_cic_guj_svk_bsq_dut_amr_ewe_cnt_grk_hin_yor_ukr_lda_alb_est_swa_ses_fin_mcd_heb_geo_swe_prs_lit_ben_chh_hau_bul_hun_akn_bat_rus_ind_jpn_knd_kor_nor_pol_xho_scr_mao_pan_aeg_mly_mnd_krd_zul_fre_mlt_mol_bos_rom_por_qcu_arw_spa_urd_ven_gam_eng_sid_ctl_sun_glc_igb_afr_fbf_jav_tha_wly_tml_swt_bem_azi_ita_slo_tur_dyu_vie_tig_tsw_moo_dgb	-0.00892397606260853	-0.0210057086981665	0.983286104450894
789	amr_grk_cic_eng_hau_sod_anl_hin_tur_aze_dyu_bat_lda_scr_pol_bsq_ukr_amh_yor_cnt_spa_lit_dgb_prs_bem_afr_hun_akn_swt_est_dut_heb_geo_ita_mcd_guj_nor_tig_wly_rom_fin_bam_mly_ctl_sun_jpn_knd_kor_cze_rus_swa_pan_mao_krd_aeg_ind_mnd_glc_tsw_swe_chh_alb_ger_ben_urd_qcu_por_bos_svk_ewe_sid_mol_owc_bul_jav_slo_tsn_lat_ven_tag_tha_mlt_tml_xho_moo_uzb_arw_fre_azi_igb_vie_gam_ses_zul_fbf	-0.593677167872179	-1.4170788623283	0.159801242283806
790	gam_mol_tsw_eng_owc_anl_wly_lat_azi_aze_ses_bat_dgb_svk_por_bsq_glc_sid_ven_cnt_dut_ukr_bem_krd_yor_afr_est_bam_ewe_hun_lit_tig_geo_grk_prs_ben_ger_amh_amr_urd_fin_moo_mao_rom_jav_jpn_tml_kor_bos_pol_xho_cze_ind_pan_heb_sun_mnd_scr_igb_alb_chh_slo_mcd_fre_nor_qcu_bul_hin_ita_cic_hau_guj_mlt_rus_tag_arw_akn_swe_zul_mly_tha_aeg_knd_swt_tsn_tur_spa_ctl_uzb_lda_vie_sod_dyu_swa_fbf	-0.482717377905803	-1.14739433952144	0.254161849326695
791	heb_ukr_dyu_prs_sod_anl_chh_por_uzb_aze_fbf_sun_bam_ctl_alb_bsq_spa_mlt_bem_cnt_rom_lit_xho_urd_lda_bos_fin_tsn_moo_hun_nor_tig_geo_krd_ben_pol_pan_wly_hau_fre_est_ses_ind_mcd_bat_jpn_tml_kor_eng_swe_yor_cze_mly_glc_amh_tag_mnd_mol_ewe_guj_amr_rus_grk_hin_ger_qcu_scr_slo_bul_swt_sid_dut_aeg_arw_jav_svk_swa_ita_igb_mao_tha_owc_knd_tsw_akn_tur_lat_afr_azi_zul_vie_gam_dgb_cic_ven	-0.328003039649694	-0.775827398809417	0.439819394729727
792	sid_por_akn_ukr_anl_heb_hau_urd_aze_tur_lda_mao_tsn_lit_swe_bsq_nor_gam_zul_cnt_scr_pol_xho_alb_dyu_mcd_fin_swa_ewe_hun_ita_mlt_geo_lat_ben_ctl_svk_amh_wly_arw_est_fbf_ind_bos_mly_jpn_tml_kor_krd_ger_bam_spa_jav_pan_aeg_sun_mnd_slo_ses_guj_owc_rom_fre_afr_prs_qcu_rus_cze_bul_yor_amr_dut_sod_grk_tag_glc_igb_eng_ven_bat_tha_tig_knd_bem_tsw_uzb_mol_hin_azi_moo_vie_chh_cic_dgb_swt	0.0519235975435522	0.122202696028666	0.903002169907664
793	wly_eng_swt_swe_aeg_tig_hau_rus_aze_tur_ewe_sun_zul_krd_spa_bsq_prs_heb_akn_mnd_glc_guj_bam_por_xho_mol_est_tsn_ven_hun_bul_sod_geo_dut_ukr_urd_scr_amr_mlt_cze_fin_ses_mao_pol_tag_jpn_tml_kor_fre_slo_bem_alb_bat_lat_anl_jav_cnt_bos_cic_lit_chh_pan_nor_ctl_hin_qcu_arw_grk_svk_moo_owc_ben_gam_rom_ind_mcd_dyu_afr_yor_mly_tha_sid_knd_swa_tsw_uzb_ger_ita_azi_dgb_vie_amh_lda_fbf_igb	-0.229267086052225	-0.541191838505262	0.589669414704982
794	sid_scr_bam_ctl_heb_tig_owc_krd_azi_tur_tsw_mly_tsn_prs_guj_bsq_pan_wly_dyu_mnd_swe_lat_ven_glc_igb_dut_hun_yor_lda_est_svk_mlt_geo_hin_pol_afr_rom_amh_sod_eng_fin_xho_ind_ukr_tag_jpn_tml_kor_urd_lit_bem_nor_sun_grk_anl_mao_cnt_mol_ses_fre_amr_bos_por_rus_mcd_qcu_arw_slo_cze_fbf_aeg_spa_chh_ger_bat_alb_zul_bul_moo_jav_tha_hau_knd_cic_swa_aze_ben_ita_uzb_dgb_vie_gam_akn_swt_ewe	0.646491032612259	1.53128796951424	0.129092898598509
795	mlt_ger_bem_krd_wly_owc_aeg_grk_azi_uzb_akn_bat_yor_alb_ukr_bsq_lit_amh_ses_mnd_ben_ctl_zul_mcd_swt_lat_hun_cic_tsn_fin_pol_anl_geo_por_ita_fre_eng_sod_amr_spa_est_igb_ind_prs_mao_jpn_tml_kor_urd_rus_lda_glc_sun_mol_hau_jav_cnt_nor_fbf_bul_chh_hin_pan_arw_dut_qcu_guj_slo_cze_dyu_sid_swe_tig_rom_mly_afr_xho_svk_dgb_tag_tha_gam_knd_moo_ven_aze_bos_scr_tur_bam_vie_heb_ewe_swa_tsw	-0.777619282677148	-1.8718477683999	0.0643705267092975
796	sod_dut_bam_nor_amr_amh_anl_spa_tur_uzb_tsw_ind_dyu_pan_eng_bsq_scr_tig_akn_mnd_ger_krd_yor_slo_tsn_mcd_hun_fbf_ven_est_rus_wly_geo_por_alb_bul_rom_heb_aeg_fre_fin_dgb_sun_ctl_jav_jpn_knd_kor_cze_grk_igb_pol_mao_ita_chh_mly_cnt_guj_ses_arw_gam_glc_bos_ukr_urd_qcu_afr_hin_lat_ewe_owc_prs_hau_svk_tag_ben_xho_swe_swt_bat_tha_mlt_tml_zul_bem_azi_mol_lit_aze_swa_vie_sid_moo_lda_cic	-0.731744744440337	-1.75464398676277	0.0826138013155086
797	anl_svk_tsw_mcd_sid_wly_hau_bul_uzb_tur_lda_sun_swa_grk_nor_bsq_slo_heb_dgb_cnt_spa_dut_swt_alb_ses_rom_est_zul_yor_hun_pan_owc_geo_urd_rus_afr_scr_amr_mlt_ben_fin_ewe_tag_cze_ind_jpn_knd_kor_mol_swe_xho_fre_bat_krd_gam_mly_mnd_ger_ven_hin_chh_lit_arw_por_eng_qcu_ukr_ctl_ita_dyu_tig_pol_aeg_guj_jav_prs_cic_lat_bem_mao_tha_sod_tml_fbf_tsn_aze_bos_glc_azi_akn_vie_amh_igb_bam_moo	-0.807374749719917	-1.94131878684471	0.0552469571492097
798	mlt_ben_dyu_hin_owc_hau_tig_spa_uzb_azi_yor_tag_xho_glc_slo_bsq_por_sod_igb_mnd_swe_mol_fbf_mcd_dgb_dut_est_tsn_tsw_fin_bos_gam_geo_pol_krd_prs_bul_chh_heb_ctl_hun_bem_bat_rus_sun_jpn_tml_kor_scr_cze_ven_arw_mao_ger_sid_mly_cnt_fre_zul_pan_amr_ita_lat_svk_grk_qcu_guj_ukr_urd_lda_wly_rom_anl_lit_jav_alb_bam_nor_moo_ind_tha_amh_knd_ses_ewe_aze_eng_afr_tur_swa_vie_aeg_swt_cic_akn	-0.138570535017184	-0.326648310677857	0.744667898348567
799	sid_rus_akn_ben_hau_amh_aeg_scr_azi_tur_cic_tag_swt_svk_urd_bsq_por_owc_zul_cnt_grk_arw_moo_eng_bem_cze_fin_dyu_fbf_est_ita_mlt_geo_bos_rom_dut_lit_anl_amr_afr_hun_xho_mao_slo_ind_jpn_tml_kor_glc_bul_tsw_prs_bat_alb_tig_mly_mnd_ctl_ewe_swe_gam_fre_pan_spa_lat_qcu_hin_krd_guj_yor_heb_pol_wly_mol_jav_ukr_igb_nor_dgb_sun_tha_sod_knd_tsn_ses_uzb_mcd_ger_aze_swa_vie_chh_lda_ven_bam	-0.641844142615024	-1.53611659691548	0.127905100569202
800	sod_ukr_zul_fre_owc_gam_amh_bos_uzb_azi_yor_ind_fbf_prs_arw_bsq_afr_mlt_cic_mnd_por_hin_moo_guj_dgb_slo_fin_ewe_ven_est_spa_sid_geo_krd_ctl_ita_rus_heb_tig_lit_hun_lda_mly_grk_tag_jpn_tml_kor_svk_bul_swa_cze_mao_eng_hau_bat_cnt_alb_igb_rom_aeg_mol_dut_glc_urd_qcu_pol_nor_lat_tsw_amr_swe_anl_ger_sun_pan_bem_ben_tsn_jav_tha_wly_knd_ses_dyu_tur_scr_mcd_aze_xho_vie_chh_bam_akn_swt	0.54436315594719	1.29170987763372	0.199658613019195
801	hau_pan_moo_scr_amr_amh_heb_fre_aze_azi_igb_tag_swt_ger_ben_bsq_lat_mlt_ses_mnd_dut_glc_ewe_ita_xho_guj_fin_ven_cic_est_urd_tig_geo_krd_afr_ukr_bos_aeg_wly_ctl_hun_tsn_mao_spa_jav_jpn_tml_kor_swe_por_akn_rus_bat_hin_anl_sun_cnt_slo_dgb_nor_sod_lit_bul_mcd_svk_qcu_grk_mol_cze_swa_owc_alb_gam_eng_mly_prs_dyu_rom_fbf_ind_tha_chh_knd_lda_bam_uzb_arw_pol_tur_tsw_vie_sid_yor_bem_zul	-0.0843880650356073	-0.198867848460646	0.842800240602712
802	owc_grk_akn_hin_tig_sid_wly_krd_tur_aze_xho_tag_tsn_dut_lit_bsq_bul_amr_cic_mnd_afr_lat_swt_arw_bem_fre_est_tsw_dyu_hun_mol_gam_geo_spa_pan_eng_glc_mlt_aeg_nor_fin_dgb_mao_slo_ind_jpn_knd_kor_pol_ita_fbf_rom_mly_alb_hau_jav_cnt_rus_yor_swe_amh_bos_ger_prs_ben_qcu_mcd_cze_svk_ses_anl_guj_sod_scr_bat_ukr_ewe_por_lda_sun_tha_chh_tml_moo_ven_azi_urd_ctl_uzb_igb_vie_heb_bam_zul_swa	-0.106816506515859	-0.251910108888215	0.801666403445914
803	owc_slo_swt_scr_amr_amh_anl_bos_aze_azi_cic_ind_lda_glc_prs_bsq_mcd_gam_zul_cnt_nor_ita_swa_rom_igb_pol_est_moo_tsw_hun_bul_hau_geo_grk_svk_ukr_eng_heb_chh_ctl_fin_ewe_bat_lat_sun_jpn_tml_kor_urd_arw_akn_alb_tag_spa_aeg_mly_mnd_fre_ven_krd_sid_por_dut_lit_ger_qcu_ben_hin_rus_bam_tig_cze_wly_pan_mao_afr_bem_swe_dyu_jav_tha_sod_knd_tsn_fbf_tur_guj_mol_uzb_yor_vie_mlt_dgb_xho_ses	0.0746046401065371	0.175586747680443	0.861000362385351
804	mlt_slo_ewe_eng_tig_sid_anl_rus_azi_aze_fbf_mao_bem_arw_nor_bsq_pol_aeg_moo_cnt_rom_ctl_ses_svk_ven_alb_fin_swa_dyu_hun_pan_chh_geo_grk_fre_glc_ben_owc_heb_bos_est_swt_jav_ger_bat_jpn_tml_kor_spa_cze_zul_mol_sun_mcd_hau_tag_mnd_krd_tsw_ita_amh_lat_urd_bul_lit_qcu_ukr_por_prs_dgb_wly_dut_amr_scr_ind_afr_igb_swe_bam_mly_tha_gam_knd_cic_yor_uzb_hin_guj_tur_akn_vie_sod_tsn_xho_lda	-0.413849311482517	-0.982264984900707	0.328517813737704
805	mlt_dut_xho_bul_amh_wly_hau_slo_tur_azi_lda_bat_akn_rus_lat_bsq_hin_tig_bam_mnd_swe_ben_yor_ger_ses_mcd_hun_dyu_bem_fin_krd_gam_geo_spa_cze_urd_pan_anl_aeg_pol_est_ewe_mao_fre_jav_jpn_knd_kor_rom_mol_igb_ita_tag_glc_owc_sun_cnt_scr_moo_ctl_amr_por_guj_eng_arw_qcu_bos_prs_alb_cic_chh_nor_heb_lit_mly_grk_ven_svk_dgb_ind_tha_sod_tml_tsn_fbf_aze_ukr_afr_uzb_zul_vie_sid_swa_tsw_swt	-0.524151389182547	-1.24815970847637	0.215105886192085
806	wly_ukr_xho_slo_chh_hau_owc_pan_azi_uzb_cic_bat_lda_afr_pol_bsq_lit_anl_tsn_mnd_arw_ger_akn_scr_moo_alb_est_dgb_ses_hun_swe_mlt_geo_eng_rom_fre_mcd_amh_gam_cze_fin_ven_ind_hin_mly_jpn_tml_kor_por_nor_bam_dut_jav_spa_amr_mao_cnt_svk_igb_guj_sod_lat_bos_grk_ctl_qcu_mol_krd_prs_swa_sid_ben_tig_bul_tag_urd_yor_glc_ewe_sun_tha_heb_knd_bem_tsw_aze_ita_rus_tur_fbf_vie_aeg_dyu_swt_zul	-0.765830649036567	-1.84200996104175	0.0686605095119921
807	anl_ctl_bam_bos_aeg_amh_owc_scr_tur_aze_dgb_tag_akn_ukr_ger_bsq_lit_chh_xho_mnd_ita_spa_tsw_fre_lda_rom_fin_yor_ses_hun_nor_tig_geo_prs_ben_svk_alb_sid_amr_slo_est_swt_bat_pan_sun_jpn_tml_kor_guj_cze_dyu_mol_ind_bul_gam_jav_cnt_hin_ven_rus_heb_grk_swe_arw_urd_qcu_glc_pol_por_swa_wly_dut_sod_afr_mao_lat_tsn_mcd_igb_mly_tha_mlt_knd_bem_moo_uzb_krd_eng_azi_zul_vie_hau_cic_fbf_ewe	-0.493496448952576	-1.17336386817642	0.243646302237418
808	gam_ben_swt_eng_sid_hau_heb_svk_uzb_tur_dgb_bat_ses_krd_rus_bsq_mol_anl_swa_cnt_slo_pol_ewe_bos_fbf_prs_hun_yor_xho_est_swe_chh_geo_glc_grk_ita_lit_tig_mlt_bul_fin_bam_tag_mcd_jav_jpn_knd_kor_afr_hin_moo_lat_mly_ger_aeg_sun_mnd_spa_ven_por_sod_rom_nor_urd_ukr_qcu_guj_fre_pan_tsw_amr_alb_owc_scr_ind_ctl_tsn_dut_lda_mao_tha_amh_tml_cic_akn_azi_arw_cze_aze_igb_vie_wly_zul_dyu_bem	-0.388486166107724	-0.920945373391046	0.359461764590756
809	amh_eng_xho_fre_aeg_chh_hau_pol_aze_tur_bem_bat_ses_krd_guj_bsq_scr_owc_dgb_mnd_ger_rom_cic_urd_ewe_ben_fin_lda_swt_est_dut_gam_geo_mcd_hin_prs_por_mlt_tig_nor_hun_tsw_tag_afr_mly_jpn_knd_kor_spa_grk_zul_ctl_sun_ukr_anl_mao_cnt_swe_dyu_bul_sid_mol_slo_svk_arw_qcu_rus_ita_bos_moo_amr_glc_wly_alb_jav_lit_igb_cze_fbf_ind_tha_sod_tml_akn_bam_azi_pan_lat_uzb_swa_vie_heb_yor_ven_tsn	0.656538669180335	1.55510396713961	0.123317937717823
810	wly_alb_dgb_grk_heb_aeg_tig_lat_azi_tur_zul_tag_moo_glc_bos_bsq_swe_mlt_tsw_mnd_guj_fre_ewe_rus_tsn_bul_est_ses_igb_hun_svk_sid_geo_arw_urd_ita_nor_sod_gam_afr_fin_swt_sun_mol_ind_jpn_knd_kor_slo_dut_yor_ctl_mly_pan_amr_jav_cnt_por_lda_ger_anl_ukr_cze_pol_ben_qcu_lit_spa_prs_bem_amh_scr_hau_hin_mao_rom_bam_eng_cic_bat_tha_owc_tml_dyu_akn_aze_mcd_krd_uzb_fbf_vie_chh_xho_swa_ven	0.568981270300695	1.34297030117622	0.182550006053806
811	sid_krd_swt_urd_tig_owc_anl_por_tur_aze_ses_bat_akn_nor_arw_bsq_cze_gam_bem_cnt_guj_scr_zul_afr_tsn_bos_hun_yor_igb_fin_ben_hau_geo_ger_lat_prs_eng_aeg_amh_slo_est_dyu_mly_hin_tag_jpn_tml_kor_glc_fre_xho_pan_ind_rom_wly_mao_mnd_alb_tsw_grk_chh_rus_ita_lit_dut_qcu_mol_ukr_swe_dgb_amr_svk_sod_bul_jav_mcd_ven_spa_lda_sun_tha_heb_knd_ewe_cic_uzb_ctl_pol_azi_bam_vie_mlt_fbf_moo_swa	-0.575344363692951	-1.37242423248999	0.173232362750031
812	anl_ger_zul_spa_amr_amh_gam_pan_uzb_azi_tsw_mao_dgb_ben_rom_bsq_krd_sid_lda_mnd_mol_nor_yor_dut_bem_afr_hun_swt_igb_fin_urd_hau_geo_scr_ctl_lat_por_sod_aeg_glc_est_tsn_sun_guj_bat_jpn_knd_kor_hin_pol_ses_bul_mly_svk_mlt_jav_cnt_grk_fbf_slo_tig_ita_mcd_alb_ukr_qcu_eng_bos_prs_xho_chh_lit_heb_cze_ind_arw_bam_fre_swa_tag_tha_owc_tml_dyu_moo_tur_swe_rus_aze_ven_vie_wly_cic_akn_ewe	-0.210286084327303	-0.496207403263139	0.620918833700405
813	anl_nor_tsw_rom_amr_sod_aeg_glc_azi_aze_akn_jav_cic_svk_scr_bsq_bul_mlt_ses_cnt_grk_spa_dgb_krd_swt_fre_fin_lda_ven_hun_urd_hau_geo_arw_pan_guj_slo_gam_chh_ger_est_swa_ind_dut_tag_jpn_tml_kor_rus_ctl_fbf_hin_mly_ben_sid_sun_mnd_alb_bem_eng_wly_ita_lat_afr_mcd_qcu_lit_swe_prs_dyu_heb_mol_owc_bos_bat_ukr_xho_por_zul_mao_tha_amh_knd_ewe_igb_uzb_pol_cze_tur_yor_vie_tig_moo_tsn_bam	-0.179724960940044	-0.424334555186065	0.672301839601986
814	aeg_slo_ses_hin_gam_amh_hau_urd_azi_uzb_ewe_ind_bem_spa_lat_bsq_ben_tig_dgb_cnt_dut_fre_tsn_prs_lda_scr_est_swa_ven_hun_por_sid_geo_bos_glc_arw_rus_anl_chh_mcd_fin_xho_jav_alb_sun_jpn_knd_kor_ctl_krd_bam_afr_bat_bul_amr_tag_mnd_pan_fbf_ita_mlt_ukr_ger_pol_nor_qcu_swe_grk_cze_swt_owc_rom_heb_eng_mao_lit_igb_svk_akn_mly_tha_wly_tml_tsw_dyu_tur_guj_mol_aze_zul_vie_sod_yor_moo_cic	-0.843472805943595	-2.03626965695984	0.0445670486929497
815	chh_swe_dyu_rus_hau_gam_aeg_glc_tur_uzb_akn_mly_ewe_bul_arw_bsq_ger_amr_zul_mnd_grk_lit_bam_hin_dgb_rom_fin_swt_swa_est_ben_anl_geo_krd_slo_mol_pol_wly_owc_afr_hun_bem_ind_urd_bat_jpn_tml_kor_pan_lat_lda_ctl_jav_svk_sid_mao_cnt_nor_ses_prs_sod_ita_alb_bos_ukr_qcu_mcd_guj_scr_yor_amh_fre_mlt_eng_tag_cze_moo_por_fbf_sun_tha_heb_knd_ven_xho_azi_dut_spa_aze_tsn_vie_tig_cic_igb_tsw	-0.451155396954556	-1.07118394805834	0.286858767702591
816	anl_glc_dyu_lat_amr_wly_mlt_bul_azi_uzb_ses_mao_xho_urd_lit_bsq_fre_owc_lda_mnd_bos_pan_cic_slo_bam_nor_est_yor_swa_hun_alb_amh_geo_ben_rus_afr_hin_hau_sid_ita_fin_ven_sun_scr_ind_jpn_tml_kor_svk_mol_swt_krd_jav_eng_heb_mly_cnt_swe_dgb_arw_aeg_por_spa_ctl_guj_qcu_ukr_mcd_ger_ewe_tig_rom_gam_grk_bat_prs_fbf_pol_zul_tag_tha_chh_knd_bem_moo_aze_cze_dut_tur_tsn_vie_sod_igb_akn_tsw	-0.133128006461954	-0.313989029437354	0.754232606239536
817	anl_mcd_lda_bos_sod_wly_amr_hin_azi_uzb_moo_bat_tsn_rom_bul_bsq_eng_mlt_bam_mnd_cze_glc_cic_slo_ses_ctl_est_ewe_swt_hun_afr_chh_geo_nor_ger_guj_ben_amh_tig_pan_fin_yor_sun_fre_tag_jpn_knd_kor_arw_mol_fbf_lit_ind_svk_heb_mly_cnt_ita_dyu_swe_gam_urd_spa_krd_alb_qcu_pol_prs_por_xho_owc_dut_hau_ukr_jav_lat_igb_scr_bem_mao_tha_aeg_tml_tsw_akn_tur_rus_grk_aze_dgb_vie_sid_zul_ven_swa	-0.532491540927284	-1.26964508703193	0.207378934103109
818	heb_nor_ewe_por_hau_tig_chh_fre_aze_tur_dgb_jav_tsn_swe_ben_bsq_urd_amr_zul_mnd_hin_spa_akn_lit_lda_glc_est_ven_igb_hun_ukr_owc_geo_rus_ctl_eng_pan_mlt_wly_arw_fin_dyu_ind_cze_tag_jpn_knd_kor_pol_bul_bam_mcd_mao_rom_amh_sun_cnt_ita_yor_bos_gam_afr_ger_lat_slo_qcu_krd_grk_alb_bem_sid_scr_anl_svk_bat_dut_ses_prs_swa_mly_tha_aeg_tml_tsw_moo_uzb_mol_guj_azi_fbf_vie_sod_swt_cic_xho	-0.776680374684134	-1.87157905299013	0.0644081346627208
819	chh_fre_tsw_ukr_sod_wly_hau_lit_uzb_aze_igb_mao_akn_pan_nor_bsq_bul_amr_bam_mnd_mol_svk_cic_bos_yor_guj_fin_xho_dgb_est_scr_mlt_geo_lat_ben_rom_urd_anl_heb_cze_hun_dyu_sun_hin_bat_jpn_knd_kor_pol_krd_ven_arw_tag_ctl_aeg_jav_cnt_alb_swa_swe_tig_dut_rus_prs_mcd_qcu_spa_slo_por_bem_sid_grk_amh_ita_ind_eng_swt_afr_fbf_mly_tha_gam_tml_tsn_zul_azi_glc_ger_tur_ses_vie_owc_lda_moo_ewe	-0.4745588673201	-1.12892242043801	0.261834234175261
820	sod_guj_tsw_rus_amh_sid_chh_spa_aze_azi_zul_ind_igb_ben_ger_bsq_svk_heb_fbf_mnd_fre_nor_dgb_hin_yor_mol_hun_bam_cic_est_por_tig_geo_rom_alb_glc_ita_owc_wly_mcd_fin_bem_mao_lat_bat_jpn_knd_kor_bos_dut_ses_grk_tag_afr_aeg_sun_cnt_prs_xho_cze_gam_ctl_bul_lit_eng_qcu_swe_pol_ukr_tsn_hau_scr_amr_krd_jav_slo_dyu_arw_ven_mly_tha_mlt_tml_moo_ewe_uzb_pan_urd_tur_swa_vie_anl_swt_lda_akn	-0.265737831544905	-0.627957093675818	0.531571048252917
821	aeg_alb_xho_arw_hau_wly_sid_pol_azi_aze_bem_ind_ewe_por_cze_bsq_slo_sod_ses_cnt_rus_lit_ven_bul_bam_prs_hun_lda_swa_est_rom_amh_geo_swe_hin_grk_nor_chh_gam_mcd_fin_akn_mly_lat_bat_jpn_tml_kor_guj_pan_moo_glc_tag_scr_heb_jav_mnd_svk_zul_dut_owc_ctl_krd_spa_afr_qcu_ita_ger_urd_yor_anl_fre_mlt_ukr_sun_eng_igb_mol_cic_mao_tha_amr_knd_swt_fbf_tur_ben_bos_uzb_dyu_vie_tig_tsn_tsw_dgb	0.314684865862378	0.740868700976889	0.46063960194691
822	anl_mol_dgb_swe_amh_sid_aeg_scr_aze_tur_akn_bat_bem_cze_hin_bsq_ger_wly_tsn_mnd_mcd_afr_xho_bul_ewe_glc_fin_yor_moo_est_urd_owc_geo_grk_ukr_guj_slo_mlt_hau_fre_hun_dyu_ind_alb_mly_jpn_tml_kor_por_ctl_lda_lat_mao_nor_tig_tag_cnt_spa_bam_pan_heb_pol_bos_rus_svk_qcu_ita_lit_eng_zul_chh_dut_gam_rom_jav_arw_fbf_ben_cic_sun_tha_sod_knd_tsw_ses_uzb_krd_prs_azi_swa_vie_amr_igb_ven_swt	-0.377185048695549	-0.894072942298624	0.373590836914419
823	owc_por_xho_ctl_tig_wly_amr_scr_aze_uzb_ven_jav_swt_lat_hin_bsq_spa_aeg_tsw_mnd_nor_lit_zul_afr_swa_ger_fin_ewe_fbf_est_alb_anl_geo_ukr_arw_urd_rus_gam_sid_mol_hun_ses_ind_ben_tag_jpn_knd_kor_pol_rom_bam_mcd_mly_svk_chh_mao_cnt_ita_akn_bos_sod_cze_prs_slo_guj_qcu_eng_bul_fre_lda_heb_krd_hau_pan_bat_glc_dyu_grk_yor_sun_tha_mlt_tml_tsn_cic_azi_dut_swe_tur_igb_vie_amh_dgb_bem_moo	0.0274037169742924	0.0645375194395661	0.948680754456445
824	wly_dut_tsw_rom_amh_amr_hau_eng_aze_tur_xho_tag_yor_urd_afr_bsq_lit_sid_igb_cnt_krd_spa_bam_guj_swa_mcd_fin_bem_dyu_hun_arw_chh_geo_fre_ctl_cze_grk_owc_aeg_svk_est_cic_mao_ita_jav_jpn_knd_kor_hin_prs_fbf_ukr_ind_pol_sod_bat_mnd_scr_zul_por_mlt_ben_ger_slo_nor_qcu_glc_pan_lat_akn_gam_mol_anl_bul_mly_swe_lda_rus_ven_sun_tha_heb_tml_tsn_dgb_azi_bos_alb_uzb_swt_vie_tig_ewe_moo_ses	-0.257476221955986	-0.607892829331743	0.544740200976571
825	sid_nor_dyu_svk_chh_wly_aeg_urd_azi_tur_dgb_ind_bem_guj_mcd_bsq_fre_owc_lda_mnd_ger_arw_zul_bul_swa_pan_fin_swt_tsn_est_bos_gam_geo_afr_rom_por_ukr_amh_heb_alb_hun_ses_mao_pol_tag_jpn_knd_kor_lat_dut_ven_lit_sun_eng_mlt_jav_cnt_spa_tsw_grk_sod_ita_slo_prs_rus_qcu_krd_hin_cze_akn_amr_glc_anl_ben_bat_mol_moo_swe_fbf_mly_tha_hau_tml_ewe_igb_aze_scr_ctl_uzb_cic_vie_tig_yor_bam_xho	-0.184720505083237	-0.435423622146412	0.664263865059936
826	aeg_glc_fbf_lit_gam_chh_tig_alb_uzb_aze_bem_tag_cic_ita_svk_bsq_urd_sid_swa_mnd_scr_ger_ewe_hin_akn_prs_hun_moo_swt_est_por_owc_geo_mol_ctl_ukr_afr_wly_amr_spa_fin_dgb_jav_rus_ind_jpn_tml_kor_dut_swe_tsn_fre_mao_guj_anl_mly_cnt_bos_zul_rom_sod_nor_slo_cze_grk_qcu_pan_pol_arw_igb_mlt_mcd_heb_eng_sun_krd_yor_ben_xho_bat_tha_hau_knd_dyu_bam_azi_lat_bul_tur_tsw_vie_amh_ven_lda_ses	-0.213769581999248	-0.505107447166275	0.614678284927964
827	mlt_ger_bem_alb_sid_amh_sod_guj_aze_azi_yor_mly_ewe_pol_fre_bsq_rus_chh_dyu_mnd_mcd_ctl_ses_mol_fbf_eng_fin_akn_moo_est_cze_tig_geo_glc_grk_prs_lat_hau_owc_ben_hun_cic_bat_lit_ind_jpn_knd_kor_bos_arw_zul_swe_tag_urd_wly_jav_cnt_por_swt_dut_gam_rom_hin_spa_nor_qcu_krd_slo_afr_swa_amr_ita_anl_scr_sun_svk_xho_pan_tsn_mao_tha_heb_tml_tsw_igb_tur_ukr_bul_uzb_dgb_vie_aeg_lda_ven_bam	0.0736082116553872	0.173323271458574	0.862774019737502
828	mlt_mcd_swt_rom_owc_hau_heb_arw_azi_tur_tsn_ind_tsw_glc_lit_bsq_bos_sod_bem_cnt_ukr_eng_yor_krd_zul_ger_est_ven_ses_hun_svk_wly_geo_scr_slo_prs_afr_aeg_gam_pol_fin_xho_jav_guj_tag_jpn_knd_kor_hin_pan_fbf_fre_mao_dut_amh_bat_mnd_mol_igb_por_amr_alb_cze_spa_grk_qcu_ita_swe_ctl_moo_chh_rus_tig_lat_mly_bul_dyu_urd_bam_sun_tha_sid_tml_ewe_lda_uzb_ben_nor_aze_akn_vie_anl_cic_swa_dgb	-0.244537012756681	-0.578196891882246	0.56452869041778
829	heb_glc_ewe_arw_hau_aeg_sid_nor_azi_tur_tsn_bat_moo_dut_mcd_bsq_ita_gam_zul_cnt_slo_swe_tsw_por_igb_urd_fin_fbf_ven_est_alb_wly_geo_ger_bul_ben_krd_chh_mlt_cze_hun_swt_mly_svk_jav_jpn_knd_kor_lit_rus_bam_ukr_mao_mol_amh_ind_mnd_eng_xho_prs_anl_spa_hin_afr_pan_qcu_lat_ctl_grk_ses_amr_guj_tig_pol_tag_rom_lda_fre_swa_sun_tha_sod_tml_dyu_dgb_aze_scr_bos_uzb_akn_vie_owc_yor_bem_cic	-0.191509264663953	-0.452040458793078	0.652292407865329
830	sid_glc_xho_swe_amh_owc_tig_slo_tur_azi_bem_sun_akn_nor_pan_bsq_spa_anl_swt_mnd_lit_eng_yor_lat_moo_fre_est_cic_igb_hun_krd_amr_geo_ger_grk_scr_arw_hau_sod_ita_fin_bam_ind_ukr_tag_jpn_tml_kor_dut_hin_tsn_guj_jav_bul_gam_bat_cnt_por_dyu_ctl_wly_pol_bos_cze_alb_qcu_rom_afr_prs_ven_mlt_mol_aeg_ben_mao_urd_dgb_svk_fbf_mly_tha_heb_knd_ses_tsw_aze_mcd_rus_uzb_swa_vie_chh_zul_ewe_lda	-0.893480098963833	-2.1682435640471	0.0326922941314395
831	heb_mol_zul_spa_amr_amh_wly_rom_uzb_azi_yor_sun_bam_eng_scr_bsq_prs_tig_lda_cnt_dut_bul_swt_hin_ewe_ben_fin_moo_bem_est_lat_chh_geo_bos_slo_ukr_por_owc_mlt_svk_hun_dyu_mao_urd_bat_jpn_tml_kor_arw_afr_cic_cze_tag_glc_anl_mly_mnd_lit_tsn_swe_hau_guj_ctl_rus_alb_qcu_pol_ger_fre_fbf_sod_pan_gam_nor_ind_mcd_dgb_ita_ven_jav_tha_sid_knd_swa_akn_aze_krd_grk_tur_ses_vie_aeg_igb_xho_tsw	-0.133255355107539	-0.314306674996636	0.753992133168295
832	sid_krd_fbf_urd_owc_gam_mlt_guj_uzb_azi_swt_sun_bem_hin_cze_bsq_scr_amr_zul_cnt_ita_alb_swa_pol_yor_lat_est_lda_ses_hun_slo_aeg_geo_dut_bos_spa_ben_sod_tig_ger_fin_bam_mly_lit_bat_jpn_tml_kor_grk_fre_tsn_eng_tag_bul_amh_mao_mnd_prs_ven_por_wly_mol_pan_swe_nor_qcu_ukr_svk_rom_dyu_chh_rus_anl_afr_jav_mcd_xho_glc_moo_ind_tha_heb_knd_dgb_igb_tur_arw_ctl_aze_cic_vie_hau_akn_ewe_tsw	-0.545737949483918	-1.29972160414657	0.19690880716018
833	mlt_lit_zul_arw_sod_gam_chh_bul_aze_tur_igb_sun_swt_hin_mol_bsq_guj_hau_cic_cnt_alb_swe_dgb_scr_xho_por_hun_moo_tsw_fin_bos_aeg_geo_ctl_slo_prs_rus_tig_amh_cze_est_dyu_bat_eng_mao_jpn_tml_kor_fre_ger_swa_afr_jav_svk_heb_ind_mnd_grk_akn_mcd_wly_glc_pol_urd_krd_qcu_ukr_nor_lat_tsn_sid_rom_anl_ita_tag_dut_bem_ben_ses_mly_tha_owc_knd_fbf_lda_uzb_spa_pan_azi_ven_vie_amr_ewe_yor_bam	-0.277495241774655	-0.656563391562456	0.513083049974391
834	gam_guj_fbf_slo_anl_aeg_hau_spa_tur_aze_ses_ind_akn_ben_grk_bsq_rom_sid_dyu_cnt_ctl_nor_tsw_ita_tsn_scr_fin_dgb_bam_hun_ger_wly_geo_svk_swe_glc_rus_mlt_amh_krd_est_zul_mly_hin_mao_jpn_knd_kor_cze_por_swt_bul_jav_mcd_owc_sun_mnd_afr_swa_mol_tig_dut_arw_prs_fre_qcu_pan_alb_pol_ven_amr_eng_sod_lat_bat_ukr_cic_bos_moo_tag_tha_chh_tml_igb_ewe_uzb_urd_lit_azi_lda_vie_heb_bem_xho_yor	0.0432398537419438	0.101816411195686	0.919121602237408
835	gam_slo_xho_cze_anl_mlt_sid_spa_azi_tur_dyu_mly_fbf_urd_afr_bsq_dut_chh_ses_mnd_ukr_arw_igb_guj_swa_rus_est_cic_akn_hun_svk_amr_geo_prs_pan_fre_mcd_amh_hau_hin_fin_swt_tag_por_mao_jpn_knd_kor_grk_alb_bam_swe_ind_eng_owc_bat_cnt_ben_bem_glc_heb_pol_mol_ctl_nor_qcu_lit_bos_scr_yor_aeg_krd_wly_ger_sun_bul_tsw_lat_ven_jav_tha_sod_tml_zul_dgb_aze_rom_ita_uzb_ewe_vie_tig_lda_tsn_moo	0.19230670078591	0.453215774661716	0.651449052006943
836	sod_slo_bam_krd_owc_gam_amr_ger_azi_tur_fbf_tag_tsn_grk_glc_bsq_por_hau_swt_mnd_dut_cze_ses_pol_dgb_alb_fin_akn_igb_hun_ukr_mlt_geo_swe_afr_arw_pan_tig_wly_ben_est_zul_mao_urd_jav_jpn_tml_kor_eng_mol_ven_hin_bat_scr_sid_ind_cnt_spa_bem_rom_aeg_mcd_bos_guj_ctl_qcu_bul_rus_nor_moo_amh_prs_heb_lat_sun_fre_ewe_svk_lda_mly_tha_anl_knd_dyu_cic_aze_ita_lit_uzb_swa_vie_chh_xho_tsw_yor	-0.177984198240794	-0.420535649901204	0.675064334623601
837	aeg_ger_ses_pol_heb_sid_amh_swe_azi_aze_tsn_sun_ven_cze_lat_bsq_ita_tig_ewe_mnd_nor_alb_swt_lit_tsw_spa_hun_lda_bam_est_dut_anl_geo_ben_prs_fre_arw_sod_hau_scr_fin_moo_mao_eng_ind_jpn_tml_kor_afr_glc_fbf_bul_bat_bos_gam_mly_cnt_svk_akn_ctl_amr_mol_rom_krd_guj_qcu_slo_por_hin_dgb_wly_grk_owc_pan_jav_ukr_swa_rus_cic_tag_tha_chh_knd_dyu_xho_tur_mcd_urd_uzb_igb_vie_mlt_zul_yor_bem	-0.454821585206803	-1.08186211243713	0.282111069533329
838	owc_grk_igb_slo_gam_anl_amr_fre_tur_aze_yor_mly_swt_ger_eng_bsq_spa_tig_bem_mnd_lit_svk_ewe_ukr_xho_rom_est_tsw_swa_hun_nor_sod_geo_bos_glc_afr_prs_sid_aeg_ben_fin_bam_tag_scr_sun_jpn_knd_kor_ctl_guj_akn_pol_ind_krd_chh_jav_cnt_ita_dyu_swe_mlt_bul_lat_dut_hin_qcu_mol_rus_urd_dgb_amh_alb_hau_cze_mao_arw_tsn_pan_ven_bat_tha_wly_tml_lda_moo_uzb_mcd_por_azi_zul_vie_heb_ses_cic_fbf	-0.362495173062045	-0.859357113119158	0.392353238545096
839	aeg_krd_lda_lit_wly_amh_anl_rom_azi_uzb_moo_sun_ewe_urd_alb_bsq_prs_heb_igb_cnt_mcd_svk_xho_hin_yor_slo_est_zul_bam_hun_guj_sid_geo_pan_afr_arw_grk_chh_sod_swe_fin_ven_jav_ben_bat_jpn_knd_kor_lat_cze_ses_dut_mly_mol_hau_ind_mnd_bos_dyu_scr_amr_ita_ger_ukr_rus_qcu_por_spa_glc_akn_mlt_nor_tig_pol_tag_bul_tsn_fre_swa_mao_tha_gam_tml_swt_cic_tur_eng_ctl_aze_tsw_vie_owc_dgb_fbf_bem	-0.333741447837053	-0.789497478361916	0.431829571921618
840	mlt_bul_ven_lat_amh_chh_aeg_guj_tur_azi_bam_bat_fbf_scr_bos_bsq_mcd_anl_moo_cnt_dut_fre_swa_hin_cic_krd_fin_akn_dgb_hun_afr_tig_geo_pan_swe_ita_slo_wly_gam_glc_est_yor_jav_ukr_ind_jpn_tml_kor_arw_cze_swt_ctl_mly_rus_owc_tag_mnd_ben_ses_prs_heb_eng_nor_spa_mol_qcu_ger_rom_pol_ewe_sod_svk_sid_alb_mao_por_igb_urd_zul_sun_tha_amr_knd_dyu_tsn_uzb_grk_lit_aze_xho_vie_hau_lda_bem_tsw	-0.45710890357452	-1.08445998536135	0.280964246214852
841	mlt_alb_moo_swe_tig_sod_owc_prs_tur_uzb_dyu_jav_swt_mcd_spa_bsq_hin_sid_yor_cnt_ger_lit_igb_bul_cic_nor_fin_fbf_zul_est_pan_wly_geo_eng_grk_arw_ita_anl_chh_pol_hun_dgb_tag_ctl_mly_jpn_knd_kor_ukr_scr_ven_ben_bat_bos_hau_ind_mnd_rus_bem_dut_heb_afr_cze_por_rom_qcu_glc_krd_slo_bam_aeg_fre_gam_mol_mao_urd_tsn_svk_lda_sun_tha_amh_tml_akn_tsw_azi_lat_guj_aze_ewe_vie_amr_ses_swa_xho	0.309877144181903	0.730965362668511	0.466637960301746
842	hau_eng_zul_ctl_gam_anl_heb_dut_azi_uzb_swa_ind_bem_fre_ben_bsq_bul_sod_bam_cnt_lit_por_igb_bos_ven_glc_fin_tsn_dyu_hun_scr_mlt_geo_spa_grk_nor_lat_wly_sid_cze_est_lda_jav_arw_tag_jpn_knd_kor_afr_urd_yor_rom_mly_krd_chh_mao_mnd_mcd_moo_pan_tig_ukr_ger_prs_rus_qcu_alb_mol_svk_tsw_amh_hin_amr_guj_bat_pol_dgb_swe_fbf_sun_tha_owc_tml_ses_ewe_tur_ita_slo_aze_swt_vie_aeg_cic_xho_akn	-0.344906342312084	-0.817006425804037	0.416012793515895
843	gam_svk_bam_lit_amr_sid_tig_spa_aze_uzb_cic_mao_tsn_por_ben_bsq_bos_chh_lda_cnt_scr_guj_ses_hin_ewe_krd_hun_dyu_akn_fin_mol_wly_geo_ukr_mcd_swe_prs_heb_aeg_cze_est_ven_tag_nor_mly_jpn_tml_kor_eng_rom_swt_lat_jav_rus_owc_sun_mnd_glc_yor_alb_amh_fre_slo_bul_ctl_qcu_arw_urd_dut_swa_hau_ger_sod_grk_ind_pol_tsw_pan_xho_bat_tha_anl_knd_bem_fbf_tur_ita_afr_azi_dgb_vie_mlt_igb_zul_moo	-0.224403817146657	-0.529975762380793	0.597391780940804
844	anl_hin_ewe_urd_sid_sod_wly_prs_tur_azi_swt_sun_dyu_afr_guj_bsq_ukr_tig_dgb_cnt_rom_pan_igb_ben_ven_nor_est_moo_bem_hun_pol_hau_geo_spa_mcd_por_lat_chh_gam_arw_fin_akn_ind_grk_bat_jpn_knd_kor_ctl_krd_xho_mol_tag_swe_amh_mly_mnd_ita_cic_rus_owc_svk_scr_dut_ger_qcu_fre_glc_eng_tsw_mlt_lit_heb_bul_jav_cze_yor_slo_fbf_mao_tha_aeg_tml_lda_bam_aze_bos_alb_uzb_tsn_vie_amr_swa_zul_ses	-0.197059521125528	-0.465358258067191	0.642762810524987
845	gam_lit_ses_bos_heb_aeg_amr_ger_uzb_aze_fbf_ind_tsn_rom_ita_bsq_krd_hau_ven_cnt_arw_scr_dgb_hin_swt_lat_hun_zul_igb_fin_mol_tig_geo_mcd_bul_ukr_urd_amh_sod_grk_est_dyu_mly_guj_jav_jpn_tml_kor_swe_ctl_bam_fre_mao_pol_wly_sun_mnd_svk_ewe_nor_mlt_prs_eng_glc_por_qcu_spa_pan_ben_moo_sid_afr_chh_rus_tag_alb_yor_dut_akn_bat_tha_owc_knd_swa_tsw_azi_slo_cze_tur_xho_vie_anl_bem_lda_cic	-0.477923842480715	-1.13506737392735	0.259264049980713
846	sod_ger_zul_prs_wly_aeg_amr_ukr_aze_azi_yor_jav_cic_krd_guj_bsq_swe_sid_fbf_mnd_bul_ben_tsw_bos_ewe_spa_fin_bem_ven_est_mol_hau_geo_fre_mcd_pol_glc_heb_owc_afr_hun_lda_mao_dut_tag_jpn_tml_kor_ctl_urd_tsn_eng_sun_svk_anl_ind_cnt_rus_dgb_slo_tig_lat_por_alb_nor_qcu_ita_cze_hin_swa_gam_lit_mlt_scr_mly_grk_swt_pan_ses_bat_tha_amh_knd_moo_igb_tur_rom_arw_uzb_akn_vie_chh_dyu_xho_bam	-0.176977568744424	-0.417536459494372	0.677248440701715
847	chh_slo_dyu_lat_sid_aeg_hau_ukr_uzb_tur_ewe_ind_swa_mcd_bul_bsq_lit_wly_swt_mnd_scr_ben_tsw_ctl_tsn_mol_est_ven_lda_fin_dut_tig_geo_prs_rus_afr_eng_sod_amr_rom_hun_bem_jav_bos_sun_jpn_tml_kor_pol_glc_fbf_spa_mao_por_anl_tag_cnt_cze_xho_svk_amh_grk_fre_urd_hin_qcu_arw_krd_ita_bam_mlt_pan_gam_ger_mly_nor_cic_alb_zul_bat_tha_heb_knd_dgb_yor_azi_swe_guj_aze_moo_vie_owc_akn_ses_igb	-0.484794556955447	-1.1534032482545	0.251700635939862
848	anl_pol_swt_alb_hau_sod_heb_spa_tur_azi_tsw_mly_swa_ukr_grk_bsq_slo_amr_ven_mnd_ita_rus_moo_scr_akn_ben_est_ewe_zul_fin_cze_chh_geo_por_mol_pan_swe_wly_aeg_dut_hun_igb_sun_lat_tag_jpn_knd_kor_bul_rom_lda_mcd_mao_krd_sid_ind_cnt_ger_ses_guj_amh_lit_svk_ctl_arw_qcu_afr_eng_prs_xho_gam_nor_tig_hin_bat_glc_bem_urd_dyu_jav_tha_owc_tml_yor_dgb_uzb_bos_fre_aze_cic_vie_mlt_fbf_tsn_bam	-0.568502090104456	-1.35497274784652	0.178708470558174
849	aeg_eng_fbf_ben_hau_sod_amh_krd_uzb_aze_ewe_ind_xho_urd_dut_bsq_pol_tig_lda_mnd_alb_bos_ses_spa_igb_por_fin_akn_tsw_hun_grk_sid_geo_nor_mol_rom_scr_owc_wly_svk_est_swa_mly_lit_mao_jpn_knd_kor_arw_swe_bam_ctl_jav_mcd_amr_sun_cnt_fre_bem_lat_mlt_bul_hin_prs_cze_qcu_ger_ita_ukr_ven_heb_afr_chh_slo_bat_glc_dyu_guj_cic_tag_tha_gam_tml_yor_moo_azi_pan_rus_tur_dgb_vie_anl_zul_swt_tsn	-0.0891791649592992	-0.210394892032579	0.833819757307594
850	anl_rus_dyu_alb_amh_gam_sid_lat_uzb_aze_cic_mly_dgb_spa_cze_bsq_urd_chh_zul_mnd_ger_hin_swa_ita_swt_afr_hun_igb_bem_est_bul_amr_geo_fre_por_guj_prs_aeg_tig_swe_fin_bam_tag_scr_ind_jpn_tml_kor_bos_glc_ewe_slo_mao_lit_sod_bat_cnt_dut_tsw_eng_wly_ukr_mol_grk_ben_qcu_ctl_arw_krd_ses_owc_rom_hau_svk_jav_nor_xho_pan_tsn_sun_tha_heb_knd_yor_akn_tur_pol_mcd_azi_lda_vie_mlt_moo_ven_fbf	-0.440017133491696	-1.04604518202995	0.298251357306786
851	amr_urd_zul_ctl_mlt_heb_sid_hin_azi_aze_tsw_ind_ven_bul_ben_bsq_lat_wly_xho_cnt_swe_mol_igb_rus_swt_svk_hun_bam_dyu_est_fre_owc_geo_por_mcd_ita_pol_aeg_tig_bos_fin_cic_bat_arw_sun_jpn_knd_kor_prs_eng_ewe_grk_mao_ger_sod_tag_mnd_rom_yor_slo_gam_guj_krd_alb_pan_qcu_scr_nor_lit_fbf_anl_dut_amh_afr_jav_glc_moo_ukr_lda_mly_tha_hau_tml_akn_bem_tur_cze_spa_uzb_dgb_vie_chh_swa_ses_tsn	-0.139156306661504	-0.328226763502517	0.74347806567293
852	heb_urd_swt_pan_owc_hau_aeg_arw_uzb_azi_tsn_mly_ven_ukr_lat_bsq_dut_anl_bem_mnd_eng_swe_moo_prs_dyu_krd_hun_xho_ses_est_scr_sid_geo_slo_nor_guj_cze_chh_wly_por_fin_lda_mao_hin_ind_jpn_tml_kor_rus_glc_fbf_mcd_sun_pol_amh_bat_cnt_ger_yor_spa_gam_mol_afr_ben_fre_qcu_bos_lit_ita_cic_amr_bul_mlt_ctl_jav_svk_swa_alb_dgb_tag_tha_tig_knd_tsw_akn_tur_rom_grk_aze_igb_vie_sod_bam_zul_ewe	-0.983934822847419	-2.39144867354991	0.018795280465699
853	sod_spa_ewe_alb_anl_heb_gam_fre_azi_uzb_tsn_mly_lda_grk_mcd_bsq_rus_mlt_akn_cnt_por_eng_zul_pol_tsw_bos_est_dgb_swt_fin_prs_amr_geo_rom_ita_bul_scr_wly_chh_svk_hun_ses_ind_krd_bat_jpn_knd_kor_glc_guj_dyu_afr_jav_lat_hau_tag_mnd_pan_cic_swe_tig_urd_hin_mol_cze_qcu_ctl_ukr_nor_moo_sid_ben_owc_ger_mao_arw_bam_dut_bem_sun_tha_amh_tml_xho_igb_aze_lit_slo_tur_ven_vie_aeg_fbf_yor_swa	0.155236825196527	0.365171095678188	0.715812863344409
854	anl_krd_bem_mol_mlt_aeg_wly_lit_azi_uzb_lda_tag_yor_alb_urd_bsq_scr_gam_tsn_mnd_slo_eng_fbf_lat_ewe_pol_est_cic_dyu_hun_fre_sod_geo_por_grk_rus_ukr_owc_hau_bos_fin_swa_bat_hin_jav_jpn_knd_kor_afr_ben_tsw_ita_mly_nor_amh_ind_cnt_rom_igb_bul_chh_prs_svk_ger_spa_qcu_guj_mcd_dut_ven_heb_cze_sid_ctl_sun_swe_bam_arw_swt_mao_tha_tig_tml_xho_dgb_aze_glc_pan_tur_ses_vie_amr_moo_akn_zul	-0.662828552027378	-1.58783524598212	0.115717817581273
855	gam_svk_xho_ger_mlt_aeg_chh_mol_tur_uzb_igb_tag_bam_hin_pan_bsq_ctl_wly_cic_cnt_lat_ukr_dgb_mcd_tsw_prs_hun_ven_dyu_est_por_tig_geo_ita_eng_arw_ben_heb_hau_krd_fin_tsn_sun_grk_jav_jpn_knd_kor_rom_rus_akn_cze_mly_bos_sid_ind_mnd_pol_lda_alb_sod_afr_guj_bul_slo_qcu_glc_swe_lit_moo_anl_dut_amr_nor_mao_fre_ewe_scr_swt_bat_tha_amh_tml_yor_fbf_aze_urd_spa_azi_zul_vie_owc_ses_swa_bem	0.0448766934333047	0.105668235673391	0.916073168125758
856	amh_ita_igb_alb_aeg_amr_heb_spa_tur_azi_fbf_ind_bam_ger_guj_bsq_ukr_chh_dgb_mnd_pan_ben_akn_nor_zul_pol_est_bem_dyu_fin_svk_owc_geo_mcd_arw_swe_bul_anl_sod_urd_hun_ses_mly_fre_jav_jpn_knd_kor_por_krd_lda_hin_tag_lat_wly_mao_cnt_glc_cic_prs_mlt_mol_eng_cze_afr_qcu_scr_rom_lit_yor_hau_rus_gam_slo_sun_grk_moo_bos_swt_bat_tha_tig_tml_tsn_ven_uzb_ctl_dut_aze_xho_vie_sid_tsw_ewe_swa	-0.117304350218457	-0.276711605271887	0.782615623497974
857	wly_dut_fbf_afr_sid_amr_gam_scr_tur_aze_akn_jav_swa_lat_slo_bsq_ukr_anl_ven_mnd_krd_rus_tsw_grk_zul_glc_est_bem_dgb_hun_ita_amh_geo_por_mol_eng_spa_aeg_heb_rom_fin_ewe_mly_hin_tag_jpn_knd_kor_fre_bos_ses_alb_ind_ben_tig_mao_cnt_guj_lda_urd_chh_swe_pan_nor_arw_qcu_bul_pol_cze_tsn_mlt_ctl_sod_lit_sun_prs_dyu_mcd_bam_bat_tha_hau_tml_cic_yor_azi_svk_ger_uzb_xho_vie_owc_igb_swt_moo	-0.311114305343903	-0.736148593122325	0.463493047095379
858	amh_fre_zul_afr_amr_wly_sod_swe_uzb_tur_yor_ind_igb_guj_mcd_bsq_spa_owc_fbf_mnd_hin_ita_lda_urd_swa_scr_est_ses_tsn_fin_eng_mlt_geo_dut_rus_rom_cze_tig_sid_bul_hun_dyu_bat_slo_mao_jpn_knd_kor_glc_svk_xho_nor_tag_krd_heb_sun_cnt_pan_bam_lat_aeg_ukr_pol_mol_ger_qcu_grk_lit_arw_tsw_gam_bos_hau_prs_jav_por_akn_alb_ewe_mly_tha_chh_tml_swt_dgb_aze_ctl_ben_azi_moo_vie_anl_ven_cic_bem	0.341636246725818	0.805344449410473	0.422675213511532
859	owc_alb_tsn_bul_amr_sod_wly_glc_aze_azi_akn_bat_lda_dut_hin_bsq_urd_mlt_bam_cnt_eng_mcd_cic_bos_yor_ben_fin_dgb_moo_est_lit_sid_geo_krd_scr_ger_nor_gam_heb_ita_hun_ven_jav_slo_mly_jpn_tml_kor_mol_swe_dyu_rus_mao_svk_anl_ind_mnd_ctl_swa_grk_tig_lat_spa_fre_prs_qcu_afr_pol_por_bem_hau_ukr_amh_guj_sun_arw_xho_rom_igb_tag_tha_aeg_knd_ses_tsw_uzb_cze_pan_tur_ewe_vie_chh_swt_zul_fbf	0.182496492820862	0.42932867715493	0.6686770391047
860	sod_afr_lda_pan_tig_hau_amh_bul_aze_tur_bem_tag_bam_mcd_hin_bsq_mol_anl_ven_cnt_alb_nor_dyu_ita_xho_fre_hun_ewe_igb_fin_por_gam_geo_dut_krd_rus_swe_wly_mlt_grk_est_tsw_sun_pol_mly_jpn_knd_kor_guj_glc_tsn_spa_jav_ger_sid_mao_mnd_cze_yor_scr_aeg_lit_eng_arw_svk_qcu_prs_ctl_bos_swa_chh_urd_heb_ben_ind_lat_fbf_rom_swt_bat_tha_owc_tml_ses_dgb_azi_ukr_slo_uzb_akn_vie_amr_cic_zul_moo	0.182094904468277	0.428405611562778	0.669346424667255
861	heb_rom_tsn_ger_mlt_owc_chh_ita_aze_azi_tsw_jav_ewe_rus_alb_bsq_glc_hau_dyu_cnt_bos_dut_lda_por_ven_pol_fin_swt_bam_est_ben_sod_geo_swe_ctl_krd_bul_amh_anl_afr_hun_akn_tag_mol_mao_jpn_tml_kor_guj_slo_dgb_hin_sun_prs_tig_ind_mnd_ukr_yor_svk_wly_scr_arw_mcd_cze_qcu_eng_lat_nor_fbf_aeg_pan_amr_lit_mly_spa_xho_urd_swa_bat_tha_gam_knd_ses_cic_uzb_fre_grk_tur_moo_vie_sid_bem_igb_zul	0.564874355461932	1.33445905802181	0.185311615090762
862	aeg_fre_zul_swe_anl_tig_amr_ctl_tur_uzb_lda_tag_cic_grk_prs_bsq_svk_amh_bam_mnd_ger_ita_dyu_por_yor_mol_est_akn_swt_hun_eng_mlt_geo_alb_bos_mcd_cze_hau_owc_arw_fin_fbf_ind_krd_mao_jpn_knd_kor_hin_glc_bem_bul_mly_spa_chh_jav_cnt_slo_ewe_ben_sid_rom_guj_pol_rus_qcu_pan_lit_lat_tsn_sod_afr_wly_dut_sun_ukr_tsw_urd_ses_bat_tha_gam_tml_xho_moo_azi_nor_scr_aze_igb_vie_heb_swa_ven_dgb	-0.61617092808594	-1.47427380163478	0.143785015865136
863	wly_guj_ses_eng_amr_aeg_hau_grk_uzb_tur_tsn_sun_tsw_afr_por_bsq_swe_gam_dyu_mnd_cze_bul_fbf_arw_xho_alb_fin_cic_igb_est_dut_anl_geo_bos_ben_lat_hin_chh_mlt_nor_hun_moo_ind_rom_jav_jpn_tml_kor_urd_slo_swt_glc_tag_ukr_sid_mao_cnt_ita_akn_krd_sod_pol_prs_pan_scr_qcu_svk_ctl_mcd_swa_amh_ger_heb_mol_bat_lit_zul_rus_yor_mly_tha_owc_knd_dgb_ven_azi_fre_spa_aze_bam_vie_tig_lda_ewe_bem	0.0218014556542568	0.0513299550779895	0.959172688298779
864	tig_ger_yor_eng_hau_gam_chh_afr_aze_tur_akn_mly_moo_guj_pol_bsq_ukr_amh_cic_mnd_hin_rus_lda_swe_dyu_ben_hun_tsn_tsw_fin_urd_sid_geo_mol_ita_slo_svk_amr_owc_fre_est_xho_sun_bul_ind_jpn_knd_kor_prs_bos_zul_por_jav_dut_anl_tag_cnt_grk_ven_cze_sod_spa_rom_ctl_scr_qcu_pan_alb_krd_fbf_wly_nor_aeg_mcd_mao_lat_dgb_glc_ses_bat_tha_heb_tml_bem_ewe_uzb_arw_lit_azi_igb_vie_mlt_swt_bam_swa	0.00465715223245677	0.0109735984495853	0.991268017029969
865	sod_ctl_ewe_krd_owc_gam_anl_urd_tur_aze_dgb_jav_akn_grk_dut_bsq_mol_chh_igb_cnt_ger_swe_bam_alb_lda_svk_fin_cic_swa_hun_hin_amh_geo_fre_ita_rom_guj_tig_wly_afr_est_moo_mly_nor_bat_jpn_tml_kor_slo_ben_bem_pol_mao_spa_hau_ind_mnd_pan_fbf_bul_aeg_arw_bos_ukr_lat_qcu_rus_scr_prs_yor_mlt_lit_amr_por_tag_glc_ses_cze_tsw_sun_tha_heb_knd_zul_swt_uzb_eng_mcd_azi_tsn_vie_sid_xho_ven_dyu	0.0989385438043222	0.232786785945206	0.816438528622193
866	anl_fre_fbf_grk_gam_owc_hau_alb_azi_uzb_yor_ind_zul_bul_swe_bsq_mcd_amh_lda_mnd_ben_hin_bam_svk_cic_afr_est_igb_xho_hun_krd_sid_geo_rom_nor_ukr_glc_chh_wly_por_fin_dgb_bat_urd_mly_jpn_tml_kor_dut_pol_ewe_prs_jav_arw_heb_tag_cnt_bos_akn_lat_amr_ctl_ita_rus_scr_qcu_mol_eng_lit_tsw_sod_guj_aeg_ger_mao_pan_ven_cze_swt_sun_tha_tig_knd_tsn_dyu_tur_spa_slo_aze_bem_vie_mlt_ses_swa_moo	0.387099447234288	0.911749981213657	0.364257685955029
867	sod_bos_moo_mcd_hau_tig_gam_dut_aze_tur_cic_bat_lda_swe_ukr_bsq_cze_mlt_akn_cnt_afr_rus_ven_slo_zul_spa_fin_tsw_swa_hun_prs_sid_geo_scr_por_rom_eng_aeg_wly_hin_est_dgb_ind_urd_tag_jpn_tml_kor_grk_nor_yor_arw_mao_mol_heb_sun_mnd_krd_bem_lat_owc_ger_pol_alb_guj_qcu_bul_glc_svk_xho_anl_ctl_chh_pan_mly_fre_bam_lit_dyu_jav_tha_amh_knd_igb_swt_azi_ben_ita_uzb_ewe_vie_amr_fbf_tsn_ses	0.215684332280486	0.508139715912551	0.612558538755231
868	gam_lat_akn_scr_wly_amh_sod_ctl_aze_azi_ewe_mly_zul_hin_prs_bsq_afr_aeg_dyu_mnd_ukr_swe_ses_eng_moo_slo_fin_igb_swa_hun_cze_hau_geo_dut_ita_mcd_arw_sid_amr_svk_est_xho_jav_bos_mao_jpn_tml_kor_ben_ger_swt_fre_tag_pol_heb_ind_cnt_urd_ven_grk_owc_rus_guj_rom_pan_qcu_krd_mol_nor_bem_anl_por_mlt_glc_bat_bul_tsw_lit_fbf_sun_tha_tig_knd_dgb_yor_tur_spa_alb_uzb_lda_vie_chh_bam_tsn_cic	0.232513318745093	0.547716342962862	0.585198854632627
869	tig_guj_ewe_cze_chh_sid_gam_ben_tur_uzb_ven_bat_dyu_arw_slo_bsq_eng_sod_xho_cnt_alb_mcd_cic_por_tsw_bul_fin_yor_fbf_est_lat_owc_geo_swe_ukr_rus_prs_heb_amr_rom_hun_tsn_ind_svk_tag_jpn_tml_kor_dut_urd_zul_krd_jav_pan_aeg_mao_mnd_mol_akn_bos_wly_ita_lit_grk_nor_qcu_afr_ctl_pol_moo_anl_scr_amh_hin_sun_ger_swa_spa_dgb_mly_tha_mlt_knd_lda_swt_aze_fre_glc_azi_igb_vie_hau_bam_bem_ses	-0.242502967711404	-0.573250973283063	0.567858347460707
870	hau_por_bam_rom_chh_sid_aeg_scr_aze_tur_cic_mao_swt_rus_lat_bsq_pan_heb_zul_cnt_slo_grk_lda_pol_moo_bul_hun_yor_dgb_est_ctl_anl_geo_mol_alb_ger_glc_tig_sod_swe_fin_fbf_jav_nor_ind_jpn_tml_kor_fre_bos_ewe_ukr_mly_mcd_amh_tag_mnd_cze_swa_hin_wly_lit_prs_urd_afr_qcu_svk_eng_spa_tsn_amr_arw_owc_ita_bat_krd_bem_guj_ses_sun_tha_mlt_knd_xho_igb_azi_dut_ben_uzb_akn_vie_gam_tsw_dyu_ven	-0.859854110671591	-2.08257372155115	0.0400355530276008
871	aeg_lat_ewe_ctl_amh_gam_owc_scr_uzb_tur_swa_ind_bam_arw_ita_bsq_dut_hau_lda_cnt_ger_alb_ven_ukr_dgb_krd_est_zul_ses_fin_fre_sid_geo_urd_swe_prs_cze_heb_sod_rus_hun_swt_sun_eng_tag_jpn_knd_kor_guj_lit_tsn_nor_mly_hin_amr_mao_mnd_por_fbf_spa_chh_pan_glc_bos_svk_qcu_mol_rom_afr_moo_tig_pol_wly_grk_jav_slo_xho_ben_cic_bat_tha_mlt_tml_yor_tsw_aze_mcd_bul_azi_igb_vie_anl_dyu_akn_bem	-0.423222307006166	-1.00435627147693	0.317813007453012
872	chh_arw_bam_glc_sid_wly_amh_grk_uzb_tur_igb_jav_tsw_spa_lit_bsq_pol_tig_swt_cnt_bul_hin_ven_ctl_zul_ben_est_dyu_bem_fin_rus_amr_geo_fre_guj_rom_alb_anl_owc_pan_hun_akn_mly_nor_tag_jpn_tml_kor_ger_afr_dgb_urd_bat_svk_sod_ind_mnd_dut_ewe_swe_hau_scr_mol_lat_mcd_qcu_ukr_ita_krd_lda_heb_slo_mlt_prs_sun_bos_swa_eng_xho_mao_tha_gam_knd_yor_fbf_aze_por_cze_azi_moo_vie_aeg_cic_ses_tsn	-0.0421536195239337	-0.0996134771521192	0.9208656076822
873	owc_swe_tsw_ctl_sod_aeg_hau_arw_tur_aze_ven_jav_ses_ger_fre_bsq_rom_amr_swa_mnd_pan_afr_lda_bos_tsn_cze_fin_cic_yor_est_prs_wly_geo_ita_scr_por_mol_amh_tig_mcd_hun_xho_mao_spa_tag_jpn_knd_kor_lat_guj_akn_eng_ind_svk_chh_mly_cnt_nor_dyu_hin_mlt_lit_ukr_krd_ben_qcu_glc_pol_grk_zul_anl_slo_heb_alb_sun_bul_ewe_urd_igb_bat_tha_gam_tml_bem_bam_azi_dut_rus_uzb_dgb_vie_sid_swt_fbf_moo	0.358741919203295	0.845222517682378	0.400155906213175
874	wly_rus_ewe_cze_sod_aeg_tig_pan_uzb_azi_zul_bat_ses_alb_scr_bsq_bos_amh_bam_cnt_mcd_ita_xho_glc_akn_eng_est_cic_igb_fin_dut_anl_geo_por_krd_ukr_lat_heb_hau_ben_hun_swt_jav_grk_tag_jpn_tml_kor_prs_ger_fbf_lit_mly_fre_gam_sun_mnd_mol_tsw_urd_chh_pol_guj_spa_svk_qcu_swe_nor_arw_swa_mlt_afr_owc_hin_ind_slo_lda_bul_yor_mao_tha_amr_knd_dgb_dyu_aze_rom_ctl_tur_bem_vie_sid_ven_moo_tsn	-0.777742554604535	-1.87011360731074	0.0646135549540462
875	wly_por_ven_svk_chh_heb_hau_lat_tur_aze_igb_mly_swa_urd_mol_bsq_ger_sid_lda_mnd_pol_afr_bem_nor_dgb_alb_fin_ewe_xho_est_scr_mlt_geo_eng_ben_guj_lit_owc_aeg_ukr_hun_moo_bat_prs_tag_jpn_tml_kor_fre_rus_akn_glc_mao_swe_anl_jav_cnt_bos_tsn_bul_amr_krd_ita_ctl_rom_qcu_hin_pan_arw_bam_amh_dut_tig_grk_ind_slo_tsw_spa_cic_sun_tha_gam_knd_fbf_zul_azi_cze_mcd_uzb_dyu_vie_sod_swt_yor_ses	-0.14452134557038	-0.341186388834279	0.733732907319671
876	aeg_mol_xho_mcd_amh_mlt_owc_prs_azi_aze_akn_ind_tsw_hin_nor_bsq_scr_wly_ses_mnd_guj_fre_zul_urd_dyu_ben_hun_lda_moo_fin_spa_chh_geo_svk_lit_dut_alb_heb_sid_grk_est_bam_bat_cze_sun_jpn_tml_kor_ger_ita_swt_arw_tag_eng_amr_jav_cnt_krd_bem_swe_anl_lat_slo_ctl_afr_qcu_bos_por_rus_igb_sod_pol_tig_pan_mly_glc_swa_rom_yor_mao_tha_hau_knd_tsn_cic_uzb_ukr_bul_tur_dgb_vie_gam_fbf_ven_ewe	-0.0481500101776854	-0.113450419849502	0.909918017174041
877	tig_swe_tsw_scr_wly_mlt_anl_arw_azi_aze_ven_mly_dyu_rus_ita_bsq_eng_amh_igb_cnt_urd_slo_bam_bos_swt_guj_est_fbf_zul_fin_cze_hau_geo_rom_grk_pol_nor_heb_amr_ger_hun_cic_jav_alb_bat_jpn_tml_kor_dut_ctl_ewe_krd_tag_prs_owc_mao_mnd_por_tsn_mcd_sod_hin_glc_ben_ukr_qcu_bul_pan_svk_lda_sid_lat_chh_spa_sun_mol_swa_lit_yor_ind_tha_aeg_knd_dgb_xho_tur_fre_afr_uzb_bem_vie_gam_ses_akn_moo	-0.514704052075385	-1.22435268247207	0.223911685906257
878	tig_bos_moo_afr_sod_amr_wly_ita_aze_azi_yor_sun_lda_eng_ukr_bsq_fre_mlt_zul_cnt_scr_glc_cic_urd_dyu_alb_hun_ewe_bem_fin_pol_owc_geo_guj_pan_swe_svk_amh_chh_lit_est_igb_jav_mol_tag_jpn_knd_kor_cze_krd_akn_por_mao_prs_hau_bat_mnd_arw_tsn_rus_sid_bul_rom_lat_spa_qcu_ger_hin_dut_ses_gam_slo_heb_ctl_ind_ben_fbf_mcd_dgb_mly_tha_aeg_tml_ven_tsw_tur_nor_grk_uzb_swt_vie_anl_bam_xho_swa	-0.343392541389718	-0.813481597112857	0.418019835658531
879	amh_swe_igb_bos_sid_chh_tig_prs_aze_tur_fbf_mao_moo_svk_grk_bsq_mol_gam_ses_mnd_hin_arw_tsn_dut_cic_pan_est_akn_bem_fin_nor_wly_geo_slo_scr_fre_mcd_anl_mlt_alb_hun_dgb_ind_pol_mly_jpn_tml_kor_krd_afr_bam_por_sun_lat_owc_bat_cnt_ben_zul_bul_hau_cze_glc_eng_rus_qcu_guj_rom_lit_lda_sod_spa_heb_urd_tag_ger_xho_ukr_swa_jav_tha_amr_knd_swt_ewe_azi_ctl_ita_uzb_dyu_vie_aeg_tsw_yor_ven	-0.0249904606248172	-0.058929914957072	0.953134372689816
880	tig_rom_lda_ukr_sod_wly_gam_rus_tur_uzb_moo_bat_ewe_ctl_pol_bsq_svk_sid_bem_cnt_cze_prs_bam_nor_fbf_bul_est_xho_ses_hun_alb_aeg_geo_scr_dut_krd_ita_mlt_amr_glc_fin_igb_jav_pan_tag_jpn_knd_kor_grk_hin_tsn_urd_ind_mcd_owc_mao_mnd_lat_ven_eng_heb_fre_bos_spa_afr_qcu_ger_guj_ben_tsw_anl_lit_amh_por_sun_slo_yor_swe_swt_mly_tha_chh_tml_akn_zul_azi_arw_mol_aze_swa_vie_hau_dyu_cic_dgb	-0.639458847361084	-1.53045102530938	0.129299661837131
881	heb_hin_akn_ben_sid_amh_gam_nor_azi_tur_bem_sun_fbf_cze_svk_bsq_bul_wly_swa_mnd_dut_ita_igb_mcd_swt_guj_est_bam_lda_hun_urd_hau_geo_pan_prs_mol_spa_chh_owc_slo_fin_moo_bat_fre_mao_jpn_tml_kor_scr_lit_tsn_arw_tag_glc_mlt_mly_cnt_krd_zul_por_tig_rom_rus_ukr_ger_qcu_grk_lat_afr_ven_aeg_pol_sod_eng_ind_swe_ewe_ctl_ses_jav_tha_amr_knd_cic_tsw_uzb_bos_alb_aze_dgb_vie_anl_dyu_xho_yor	0.0518947874299729	0.122339749174847	0.902893931701729
882	amh_bos_lda_ger_chh_amr_sid_arw_tur_aze_igb_ind_zul_prs_alb_bsq_afr_anl_cic_cnt_swe_ita_yor_pol_fbf_guj_hun_swt_akn_est_cze_owc_geo_urd_fre_bul_ukr_mlt_wly_glc_fin_bem_jav_ctl_bat_jpn_knd_kor_por_rus_moo_dut_tag_svk_gam_sun_mnd_lat_tsw_rom_sod_lit_krd_pan_mcd_qcu_spa_ben_slo_dgb_aeg_eng_hau_mol_mly_hin_ses_scr_xho_mao_tha_tig_tml_swa_bam_uzb_grk_nor_azi_dyu_vie_heb_ven_tsn_ewe	-0.135214054640831	-0.31903964486844	0.750411929186339
883	mlt_slo_swt_mol_sod_aeg_amr_ctl_tur_aze_tsn_mao_lda_glc_bul_bsq_svk_wly_bem_cnt_hin_pan_tsw_por_ses_krd_est_fbf_bam_hun_ger_anl_geo_bos_lit_prs_ukr_hau_sid_spa_fin_igb_sun_swe_ind_jpn_knd_kor_cze_ita_cic_arw_jav_ben_heb_tag_mnd_scr_dgb_fre_tig_rus_alb_rom_urd_qcu_afr_eng_mcd_yor_chh_nor_owc_lat_mly_guj_akn_pol_ven_bat_tha_gam_tml_swa_zul_uzb_grk_dut_azi_moo_vie_amh_xho_dyu_ewe	-0.504953987038521	-1.20200271492646	0.232414243757753
884	anl_ctl_yor_spa_chh_heb_amh_bos_aze_uzb_ven_mly_tsn_bul_krd_bsq_pan_mlt_tsw_mnd_ukr_cze_xho_grk_ses_lat_hun_bem_lda_fin_svk_wly_geo_glc_mcd_alb_ita_amr_aeg_pol_est_dgb_ind_hin_jav_jpn_tml_kor_swe_rus_ewe_guj_tag_slo_sod_sun_cnt_dut_cic_scr_tig_ger_lit_urd_prs_qcu_por_rom_mol_swt_sid_afr_owc_ben_bat_eng_bam_arw_dyu_mao_tha_gam_knd_fbf_swa_azi_nor_fre_tur_akn_vie_hau_zul_moo_igb	-0.641202308175928	-1.53550029824559	0.128056221875165
885	aeg_ctl_ewe_cze_amr_sod_wly_scr_tur_aze_ses_tag_bam_bos_urd_bsq_svk_chh_lda_cnt_ukr_pan_dyu_lat_moo_eng_fin_tsw_bem_hun_hin_amh_geo_slo_mcd_alb_dut_gam_tig_lit_est_cic_bat_rus_mly_jpn_knd_kor_bul_ger_fbf_swe_sun_ita_heb_jav_mnd_krd_ven_mol_owc_por_prs_rom_nor_qcu_afr_glc_fre_tsn_sid_arw_mlt_spa_mao_pol_swa_grk_xho_ind_tha_anl_tml_swt_akn_uzb_guj_ben_azi_igb_vie_hau_yor_dgb_zul	0.208811660030907	0.490865070761599	0.62467817719872
886	amr_cze_cic_hin_hau_owc_aeg_ben_uzb_tur_bam_mao_igb_krd_spa_bsq_rus_heb_tsw_cnt_guj_dut_xho_ger_ses_swe_hun_ven_fbf_est_ita_tig_geo_prs_scr_mcd_pan_anl_amh_bos_fin_moo_bat_bul_ind_jpn_tml_kor_grk_lat_akn_eng_sun_mol_sod_jav_mnd_ukr_swt_urd_wly_por_ctl_afr_slo_qcu_lit_glc_arw_dgb_chh_fre_mlt_pol_mly_svk_tsn_alb_zul_tag_tha_gam_knd_ewe_dyu_azi_rom_nor_aze_lda_vie_sid_bem_yor_swa	-0.844816313365525	-2.04095508540009	0.0440893414776007
887	sod_grk_dgb_bos_owc_tig_sid_scr_tur_uzb_swt_jav_akn_ita_prs_bsq_bul_gam_swa_mnd_hin_mol_tsn_por_xho_rom_est_lda_ses_hun_alb_amh_geo_afr_urd_spa_mcd_aeg_chh_arw_fin_tsw_bat_eng_ind_jpn_knd_kor_ukr_glc_dyu_ctl_mly_guj_amr_sun_cnt_ben_cic_pol_hau_nor_fre_lat_swe_qcu_rus_cze_lit_yor_mlt_ger_wly_pan_tag_krd_moo_slo_bam_mao_tha_heb_tml_bem_fbf_aze_dut_svk_azi_igb_vie_anl_ven_ewe_zul	-0.337277654154637	-0.799709069759445	0.425917306904646
888	sod_rom_fbf_ukr_amr_amh_mlt_spa_aze_azi_akn_bat_ses_ctl_scr_bsq_svk_tig_yor_cnt_slo_rus_moo_pan_zul_guj_fin_lda_igb_hun_dut_aeg_geo_glc_mol_bos_pol_sid_chh_swe_est_bem_ind_mcd_mly_jpn_knd_kor_ben_fre_cic_krd_tag_prs_gam_sun_mnd_ger_dgb_nor_anl_arw_por_hin_urd_qcu_alb_eng_grk_xho_hau_lit_owc_ita_jav_lat_swa_afr_tsn_mao_tha_heb_tml_ven_ewe_uzb_bul_cze_tur_swt_vie_wly_dyu_bam_tsw	-0.316411768689851	-0.750155961985112	0.455054424509841
889	tig_bul_bem_ctl_hau_mlt_sod_swe_tur_aze_ewe_ind_swt_afr_pol_bsq_scr_amr_ven_mnd_rus_guj_akn_grk_moo_prs_hun_swa_tsn_est_slo_heb_geo_lit_bos_ger_krd_aeg_anl_lat_fin_ses_mly_svk_sun_jpn_tml_kor_glc_rom_xho_fre_jav_eng_gam_bat_cnt_por_igb_ita_wly_spa_urd_ben_hin_qcu_alb_cze_pan_cic_chh_arw_owc_mcd_tag_nor_zul_ukr_tsw_mao_tha_sid_knd_dyu_lda_uzb_dut_mol_azi_fbf_vie_amh_bam_yor_dgb	-0.967278374472661	-2.35294571713946	0.0207326386923647
890	tig_rus_dyu_pol_gam_wly_sod_urd_uzb_azi_ven_mly_ewe_grk_swe_bsq_spa_amr_tsn_cnt_mol_mcd_igb_bul_cic_arw_hun_moo_dgb_est_nor_amh_geo_dut_glc_lat_ukr_owc_sid_alb_fin_tsw_tag_ben_jav_jpn_knd_kor_svk_afr_bam_lit_ind_guj_heb_bat_mnd_rom_lda_fre_aeg_ita_scr_slo_prs_qcu_eng_ctl_por_xho_hau_pan_chh_ger_sun_krd_swa_cze_zul_mao_tha_mlt_tml_fbf_yor_tur_bos_hin_aze_bem_vie_anl_ses_swt_akn	0.199603297694921	0.470571508974315	0.639048546908257
891	aeg_eng_ses_ita_amh_sod_anl_por_uzb_aze_dgb_bat_swa_spa_arw_bsq_hin_sid_dyu_cnt_rom_pol_yor_grk_swt_mcd_fin_ven_tsw_est_pan_gam_geo_ger_glc_fre_afr_wly_hau_rus_hun_tsn_sun_lit_tag_jpn_knd_kor_ctl_ukr_bam_slo_jav_guj_tig_mao_mnd_bos_fbf_krd_mlt_swe_lat_prs_alb_qcu_ben_cze_scr_igb_amr_mol_heb_nor_ind_dut_zul_svk_cic_mly_tha_chh_tml_lda_akn_azi_bul_urd_tur_moo_vie_owc_bem_xho_ewe	0.0378825342673132	0.0892060229099802	0.929110006233518
892	hau_cze_akn_guj_aeg_gam_sid_por_tur_uzb_tsw_bat_dyu_ctl_afr_bsq_alb_sod_tsn_mnd_pan_fre_ses_ben_ven_krd_est_moo_ewe_fin_grk_amr_geo_dut_slo_ita_pol_heb_tig_bul_hun_zul_tag_ukr_ind_jpn_tml_kor_prs_spa_lda_glc_mao_bos_owc_sun_cnt_svk_bem_swe_wly_ger_nor_hin_mol_qcu_arw_lit_scr_fbf_mlt_rus_anl_urd_jav_rom_swa_eng_yor_mly_tha_chh_knd_swt_bam_azi_lat_mcd_aze_dgb_vie_amh_xho_cic_igb	0.296145449460403	0.697795770838458	0.487045892374599
893	wly_guj_ven_swe_anl_aeg_sid_urd_uzb_azi_tsn_bat_moo_alb_eng_bsq_ger_hau_ewe_cnt_arw_por_akn_svk_igb_rus_fin_tsw_lda_est_lat_mlt_geo_mcd_hin_bos_krd_gam_chh_ben_hun_bam_sun_mol_ind_jpn_knd_kor_spa_bul_cic_cze_tag_dut_heb_jav_mnd_grk_xho_ctl_amr_afr_lit_slo_fre_qcu_pol_glc_ukr_dyu_tig_ita_sod_scr_mao_prs_swa_rom_zul_mly_tha_owc_tml_ses_yor_aze_pan_nor_tur_bem_vie_amh_dgb_swt_fbf	0.207963172838253	0.489105097909571	0.625918834953069
894	aeg_slo_tsw_ger_sod_amr_hau_nor_tur_aze_xho_mly_tsn_eng_svk_bsq_urd_anl_bem_cnt_por_hin_ewe_guj_lda_cze_fin_dgb_yor_hun_lit_mlt_geo_krd_rus_mcd_prs_owc_chh_ita_est_zul_tag_mol_sun_jpn_tml_kor_ben_fre_swt_ukr_ind_pan_gam_jav_mnd_scr_cic_pol_tig_alb_glc_ctl_lat_qcu_afr_dut_arw_ses_sid_swe_wly_grk_bat_rom_bam_bos_dyu_mao_tha_amh_knd_akn_moo_uzb_spa_bul_azi_swa_vie_heb_ven_fbf_igb	-0.946326297647322	-2.29969759011274	0.0237027565324758
895	hau_alb_fbf_bos_amr_heb_sid_ctl_azi_uzb_tsw_mao_dyu_nor_mol_bsq_ger_mlt_swt_mnd_grk_arw_swa_ukr_akn_fre_fin_ewe_tsn_est_pol_sod_geo_hin_dut_eng_ita_amh_anl_ben_hun_xho_tag_rom_ind_jpn_knd_kor_svk_krd_cic_slo_jav_guj_wly_bat_cnt_pan_ses_por_aeg_bul_swe_rus_mcd_qcu_urd_scr_prs_dgb_gam_lit_owc_glc_sun_lat_moo_spa_igb_mly_tha_tig_tml_bem_zul_aze_cze_afr_tur_ven_vie_chh_yor_bam_lda	-0.396998492863033	-0.941862018288933	0.348703487363076
896	amr_bul_igb_fre_amh_wly_sod_ukr_azi_uzb_moo_sun_lda_swe_svk_bsq_lat_owc_ven_cnt_urd_mol_bam_afr_ewe_ctl_est_tsw_fbf_hun_prs_mlt_geo_arw_krd_rus_por_hau_aeg_mcd_fin_dgb_mly_nor_jav_jpn_knd_kor_pol_ben_akn_eng_ind_grk_gam_tag_mnd_spa_yor_cze_anl_ger_pan_dut_ita_qcu_rom_bos_lit_swa_tig_alb_sid_guj_mao_glc_dyu_hin_swt_bat_tha_chh_tml_zul_tsn_tur_scr_slo_aze_ses_vie_heb_xho_bem_cic	-0.666181989160369	-1.5960579087112	0.11386855519189
897	anl_pol_fbf_slo_hau_tig_aeg_cze_tur_azi_yor_ind_dgb_arw_bos_bsq_rom_wly_igb_mnd_glc_guj_ses_ben_dyu_alb_hun_akn_ewe_fin_rus_owc_geo_hin_urd_afr_krd_gam_mlt_ita_est_bam_mly_ger_jav_jpn_tml_kor_swe_lit_ven_eng_mao_dut_amh_bat_cnt_mcd_tsn_fre_amr_lat_mol_spa_grk_qcu_nor_ukr_svk_swa_chh_bul_sid_prs_tag_pan_swt_scr_xho_sun_tha_sod_knd_moo_zul_aze_por_ctl_uzb_bem_vie_heb_lda_cic_tsw	-0.738050402221649	-1.77588147302721	0.079023247658863
898	amr_slo_moo_nor_owc_wly_mlt_urd_uzb_tur_bem_mly_ses_svk_glc_bsq_grk_hau_ven_mnd_lit_por_bam_spa_zul_ben_est_igb_swt_fin_eng_chh_geo_ctl_arw_prs_bos_sid_sod_alb_hun_xho_mao_pol_tag_jpn_tml_kor_pan_mol_dgb_fre_jav_lat_tig_ind_cnt_swe_tsn_mcd_gam_rus_scr_ger_ita_qcu_dut_bul_afr_fbf_anl_krd_heb_rom_bat_cze_swa_ukr_yor_sun_tha_aeg_knd_cic_ewe_azi_guj_hin_aze_tsw_vie_amh_akn_lda_dyu	-0.269759073161052	-0.637513706904644	0.525356727393387
899	chh_alb_ewe_eng_wly_mlt_owc_lit_azi_aze_moo_mly_igb_arw_bos_bsq_grk_amr_bem_mnd_por_rom_bam_spa_lda_cze_hun_ses_dgb_fin_scr_amh_geo_svk_dut_ger_afr_tig_sid_mcd_est_tsn_sun_mol_mao_jpn_tml_kor_prs_nor_yor_urd_bat_bul_hau_ind_cnt_ukr_dyu_lat_gam_ben_hin_glc_guj_qcu_pan_krd_slo_tsw_heb_pol_aeg_swe_tag_fre_cic_ctl_ven_jav_tha_anl_knd_swa_zul_tur_rus_ita_uzb_xho_vie_sod_fbf_swt_akn	-0.101677872059764	-0.239690060192803	0.811098032362109
900	gam_por_swt_pan_mlt_sod_sid_pol_azi_tur_swa_ind_tsn_krd_lit_bsq_prs_anl_yor_cnt_cze_ctl_tsw_scr_moo_eng_est_ses_zul_fin_arw_amr_geo_bos_mcd_nor_mol_wly_hau_ger_hun_dyu_sun_guj_mly_jpn_knd_kor_ukr_ben_ven_svk_mao_glc_aeg_jav_mnd_ita_bem_rus_owc_rom_hin_dut_urd_qcu_lat_fre_bul_fbf_chh_spa_tig_swe_bat_alb_dgb_slo_xho_tag_tha_heb_tml_akn_bam_uzb_grk_afr_aze_cic_vie_amh_ewe_lda_igb	-0.534537002171942	-1.2734733233168	0.206023905270374
901	chh_hin_cic_rom_mlt_tig_aeg_ben_aze_uzb_yor_tag_ses_prs_ita_bsq_spa_sid_dyu_cnt_lat_scr_lda_swe_tsn_arw_est_moo_swt_hun_krd_sod_geo_por_ctl_slo_glc_amr_owc_mol_fin_ven_mao_mcd_jav_jpn_tml_kor_pol_urd_dgb_lit_sun_eng_wly_mly_mnd_cze_igb_alb_heb_fre_rus_svk_ger_qcu_dut_ukr_afr_xho_amh_pan_anl_nor_bat_bul_fbf_bos_bem_ind_tha_gam_knd_tsw_ewe_tur_grk_guj_azi_bam_vie_hau_akn_swa_zul	-0.297666484312256	-0.704940489978134	0.482609041762475
[truncated: 99 more rows]
