# Supplementary material for: Future Tense and Economic Decisions: Controlling for Cultural Evolution
Source: PLoS One. 2015 Jul 17;10(7):e0132145. doi: 10.1371/journal.pone.0132145 (PMC4506144; doi:10.1371/journal.pone.0132145)
Supplement: S8 Appendix — See README files within the various sub-folders. (ZIP) [file pone.0132145.s008.zip › S3_Code/Residuals_new/PGLS/PermuteResults/permute_B_SavingsWITHINFAM_94000.csv]

	ftr	r	t	p
1	owc_eng_bam_alb_gam_wly_heb_bos_azi_tur_cic_ind_swt_arw_nor_bsq_por_hau_moo_cnt_bul_ger_dyu_svk_dgb_hin_est_fbf_zul_fin_guj_anl_geo_fre_mcd_mol_swe_aeg_sod_ukr_hun_ses_bat_pol_sun_jpn_tml_kor_dut_prs_igb_ben_tag_ita_chh_mly_mnd_pan_ven_lat_mlt_scr_rus_cze_rom_qcu_lit_slo_afr_yor_sid_ctl_amh_grk_mao_urd_tsw_krd_bem_jav_tha_amr_knd_akn_swa_uzb_glc_spa_aze_xho_vie_tig_lda_ewe_tsn	-0.717282898564022	-1.72270210737365	0.0882662148126306
2	gam_ukr_ven_cze_amh_aeg_anl_dut_azi_tur_tsn_mao_zul_hin_fre_bsq_bos_tig_igb_cnt_lit_grk_tsw_alb_bam_pan_hun_swt_fbf_est_ita_sod_geo_guj_glc_ger_eng_wly_heb_prs_fin_swa_mly_pol_ind_jpn_tml_kor_bul_urd_akn_spa_sun_ctl_mlt_tag_mnd_afr_dgb_krd_chh_arw_slo_mol_swe_qcu_mcd_por_nor_lda_amr_lat_hau_rom_bat_svk_moo_ben_ewe_jav_tha_sid_knd_bem_dyu_aze_rus_scr_uzb_cic_vie_owc_ses_xho_yor	-0.463425805449751	-1.09940693482308	0.274428476908865
3	anl_slo_bam_scr_sod_amr_mlt_urd_uzb_tur_cic_ind_dyu_hin_dut_bsq_ita_aeg_fbf_cnt_ctl_bos_akn_rom_tsw_lit_fin_bem_swa_est_ukr_gam_geo_ger_arw_por_lat_hau_chh_mcd_hun_igb_mly_grk_sun_jpn_knd_kor_pan_alb_zul_afr_mao_glc_owc_jav_mnd_nor_ses_bul_heb_ben_cze_spa_prs_qcu_mol_guj_rus_moo_tig_pol_amh_swe_bat_eng_tsn_svk_dgb_tag_tha_wly_tml_swt_ven_aze_fre_krd_azi_lda_vie_sid_ewe_xho_yor	-0.394416184785958	-0.934643173980359	0.352392709947589
4	chh_pan_igb_rom_heb_mlt_sod_grk_azi_tur_swt_ind_fbf_fre_spa_bsq_guj_aeg_dyu_cnt_swe_hin_xho_rus_moo_prs_fin_ewe_lda_est_svk_sid_geo_urd_por_mcd_lat_owc_gam_pol_hun_bem_tag_bul_mao_jpn_knd_kor_alb_mol_akn_arw_bat_bos_hau_jav_mnd_ita_ses_ger_tig_nor_ukr_eng_lit_qcu_ben_krd_afr_tsn_anl_glc_amh_slo_mly_ctl_cic_dut_swa_sun_tha_wly_tml_tsw_ven_aze_cze_scr_uzb_dgb_vie_amr_yor_zul_bam	0.52396452300685	1.23966399625004	0.218218741783394
5	mlt_krd_ewe_svk_amr_owc_sid_glc_tur_azi_cic_bat_moo_nor_fre_bsq_ben_tig_ses_cnt_slo_ger_zul_pan_fbf_ukr_hun_lda_dgb_est_hin_anl_geo_pol_bul_ctl_grk_hau_wly_afr_fin_igb_jav_ita_mly_jpn_tml_kor_lat_cze_ven_prs_mao_arw_amh_tag_mnd_eng_tsw_bos_chh_alb_spa_dut_scr_qcu_por_mcd_mol_yor_gam_guj_heb_urd_ind_lit_bam_rom_swt_sun_tha_sod_knd_dyu_akn_uzb_swe_rus_aze_xho_vie_aeg_tsn_swa_bem	-0.272775201774477	-0.6452123589232	0.520378181159332
6	aeg_urd_cic_bul_mlt_hau_amh_fre_tur_uzb_xho_sun_moo_scr_pan_bsq_mol_chh_swa_cnt_hin_ger_bam_svk_ses_cze_fin_dgb_tsw_hun_dut_gam_geo_spa_grk_arw_alb_tig_owc_guj_est_ewe_bat_ukr_mly_jpn_tml_kor_ita_bos_ven_rus_tag_prs_sod_jav_mnd_lat_bem_por_anl_afr_eng_ctl_mcd_qcu_ben_krd_slo_swt_amr_glc_heb_lit_mao_nor_zul_swe_dyu_ind_tha_wly_knd_igb_tsn_aze_rom_pol_azi_akn_vie_sid_yor_lda_fbf	0.419295514358788	0.989347804401916	0.325060095246309
7	mlt_spa_igb_rom_aeg_heb_amr_guj_aze_tur_akn_ind_swt_grk_eng_bsq_urd_anl_xho_mnd_mol_svk_bem_arw_cic_bos_est_fbf_dyu_hun_slo_gam_geo_afr_lat_pol_swe_chh_tig_ben_fin_bam_mao_alb_tag_jpn_tml_kor_dut_ukr_ven_ger_sun_ita_sod_bat_cnt_krd_moo_cze_owc_por_lit_rus_bul_qcu_ctl_fre_hin_yor_hau_glc_wly_mcd_jav_prs_tsw_scr_lda_mly_tha_amh_knd_swa_dgb_uzb_pan_nor_azi_zul_vie_sid_ewe_ses_tsn	-0.257607672649875	-0.608603867255743	0.544270711865331
8	owc_bos_cic_glc_gam_chh_amh_guj_uzb_azi_yor_mao_igb_arw_mol_bsq_spa_hau_ewe_cnt_lit_grk_dgb_ben_bam_pan_fin_fbf_lda_hun_dut_aeg_geo_svk_rom_urd_ita_mlt_wly_por_est_swa_ind_slo_tag_jpn_knd_kor_alb_fre_moo_lat_bat_nor_sod_sun_mnd_rus_bem_swe_anl_eng_bul_ger_hin_qcu_ctl_prs_pol_zul_tig_scr_amr_afr_mly_ukr_tsn_cze_ven_jav_tha_sid_tml_swt_ses_aze_mcd_krd_tur_akn_vie_heb_xho_dyu_tsw	-0.315809931413509	-0.749108895661183	0.455682165107029
9	wly_scr_bam_glc_chh_hau_owc_ukr_tur_aze_swa_bat_swt_lit_alb_bsq_arw_sod_ses_mnd_pan_grk_akn_guj_dyu_slo_hun_tsw_ewe_est_svk_anl_geo_dut_pol_ben_eng_mlt_aeg_krd_fin_moo_mly_rus_ind_jpn_tml_kor_hin_afr_dgb_ita_jav_prs_amh_mao_cnt_mol_yor_mcd_gam_rom_spa_por_fre_qcu_urd_swe_bos_lda_heb_ger_sid_nor_tag_cze_fbf_ctl_tsn_sun_tha_amr_knd_bem_zul_uzb_bul_lat_azi_xho_vie_tig_igb_cic_ven	-0.890301908589985	-2.15787441421969	0.0335137820998573
10	amh_hin_fbf_guj_aeg_amr_tig_ctl_azi_uzb_moo_jav_igb_pol_lit_bsq_alb_gam_swa_mnd_ger_mcd_bem_fre_ewe_por_hun_tsw_tsn_est_cze_owc_geo_spa_bul_swe_eng_mlt_anl_scr_fin_cic_ind_grk_mao_jpn_knd_kor_dut_urd_dgb_ukr_sun_pan_hau_tag_cnt_mol_xho_slo_sid_rus_rom_arw_svk_qcu_bos_lat_prs_bam_wly_ben_sod_ita_mly_nor_lda_krd_dyu_bat_tha_heb_tml_ses_zul_aze_afr_glc_tur_yor_vie_chh_akn_ven_swt	-0.217706964639938	-0.513835987633372	0.608585392837238
11	sod_pol_lda_krd_hau_gam_owc_guj_tur_aze_moo_jav_ses_scr_cze_bsq_grk_amh_ven_cnt_svk_glc_tsw_spa_zul_swe_fin_akn_cic_hun_urd_mlt_geo_bos_prs_lit_rom_aeg_tig_nor_est_fbf_sun_alb_ind_jpn_tml_kor_eng_lat_yor_afr_bat_arw_wly_mao_mnd_slo_swa_mcd_chh_mol_fre_por_ben_qcu_dut_ita_rus_bem_anl_ukr_sid_pan_tag_ctl_bam_hin_igb_mly_tha_amr_knd_dyu_dgb_uzb_bul_ger_azi_ewe_vie_heb_tsn_xho_swt	-0.457830342440904	-1.08942829050161	0.278779969868859
12	tig_ita_cic_afr_sid_hau_amh_bos_aze_uzb_swt_sun_bam_krd_dut_bsq_hin_aeg_akn_cnt_glc_pan_ses_svk_fbf_ger_hun_swa_lda_est_scr_sod_geo_urd_lat_fre_cze_mlt_amr_por_fin_bem_mly_pol_tag_jpn_tml_kor_guj_bul_tsw_spa_mao_ukr_chh_ind_mnd_slo_ewe_eng_owc_rom_prs_lit_rus_qcu_arw_mcd_ben_xho_anl_grk_gam_swe_bat_alb_igb_nor_ven_jav_tha_heb_knd_tsn_dgb_tur_ctl_mol_azi_yor_vie_wly_dyu_zul_moo	-0.340263651327531	-0.805901646799594	0.422355451927108
13	owc_bos_ven_ukr_amr_anl_heb_nor_azi_aze_swt_mao_tsw_scr_svk_bsq_bul_mlt_tsn_mnd_rus_rom_bam_lit_fbf_arw_fin_cic_xho_hun_lat_gam_geo_eng_mol_guj_grk_sid_tig_ctl_est_lda_bat_spa_tag_jpn_tml_kor_hin_ita_dyu_ben_ind_ger_wly_jav_cnt_fre_swa_slo_hau_swe_prs_mcd_por_qcu_alb_pan_afr_ses_sod_krd_amh_pol_sun_dut_akn_cze_bem_mly_tha_aeg_knd_igb_dgb_uzb_urd_glc_tur_ewe_vie_chh_yor_zul_moo	-0.34418454213	-0.814927956148623	0.417195576687948
14	wly_rus_swa_ukr_hau_heb_aeg_urd_tur_aze_zul_mly_yor_spa_prs_bsq_pol_amr_tsw_mnd_bul_scr_dgb_lit_igb_ger_fin_tsn_xho_est_slo_gam_geo_glc_afr_ben_mol_owc_mlt_cze_hun_moo_tag_dut_mao_jpn_tml_kor_ctl_alb_fbf_hin_bat_ita_sod_jav_cnt_lat_akn_arw_sid_krd_pan_bos_swe_qcu_por_grk_rom_ses_amh_mcd_tig_nor_ind_eng_ven_svk_ewe_sun_tha_chh_knd_bam_bem_azi_fre_guj_uzb_dyu_vie_anl_lda_cic_swt	-0.379194310436811	-0.898518736330592	0.371229494774944
15	tig_arw_fbf_nor_owc_hau_sid_fre_tur_uzb_igb_mao_tsw_urd_ctl_bsq_ukr_mlt_swa_mnd_grk_ita_dgb_svk_ven_lat_fin_tsn_bem_est_rom_amh_geo_mol_pan_pol_ben_gam_wly_glc_hun_xho_jav_eng_mly_jpn_tml_kor_swe_hin_moo_krd_sun_slo_amr_tag_cnt_dut_ewe_cze_heb_guj_alb_por_prs_qcu_ger_rus_afr_akn_chh_mcd_anl_bul_ind_lit_ses_scr_swt_bat_tha_aeg_knd_zul_cic_aze_spa_bos_azi_lda_vie_sod_yor_bam_dyu	0.479236463498297	1.13255568275103	0.260312434491552
16	sid_ben_tsw_lit_owc_chh_anl_mcd_azi_aze_lda_bat_igb_fre_rus_bsq_afr_amr_fbf_cnt_cze_mol_bam_pol_yor_svk_est_swt_dyu_hun_krd_aeg_geo_prs_ita_spa_ger_wly_gam_rom_fin_xho_jav_lat_ind_jpn_tml_kor_guj_arw_akn_ctl_mao_bul_heb_tag_mnd_slo_bem_pan_sod_grk_urd_scr_bos_qcu_nor_ukr_swe_cic_amh_por_hau_eng_sun_alb_tsn_hin_dgb_mly_tha_tig_knd_ven_zul_tur_glc_dut_uzb_ses_vie_mlt_ewe_swa_moo	-0.572400087609652	-1.36471910324633	0.17563423993704
17	owc_lat_dgb_ctl_anl_aeg_heb_ben_azi_tur_tsn_sun_tsw_afr_ita_bsq_rus_tig_dyu_cnt_slo_eng_ewe_hin_bam_cze_est_moo_swa_fin_swe_chh_geo_prs_arw_ger_krd_gam_mlt_spa_hun_swt_mao_dut_bat_jpn_knd_kor_fre_pol_ses_grk_ind_scr_sid_tag_mnd_pan_akn_rom_amh_nor_svk_bul_bos_qcu_ukr_alb_por_yor_sod_mcd_hau_glc_jav_lit_ven_mol_igb_mly_tha_wly_tml_bem_cic_uzb_urd_guj_aze_zul_vie_amr_fbf_lda_xho	-0.571578330521457	-1.36321142238538	0.176107159928383
18	amh_spa_igb_lit_chh_hau_tig_guj_azi_tur_xho_mly_cic_ben_ger_bsq_swe_sod_swt_cnt_krd_fre_dyu_mol_tsw_por_hun_ven_yor_fin_slo_gam_geo_bos_prs_scr_rom_heb_mlt_grk_est_swa_jav_ctl_tag_jpn_tml_kor_pan_dut_tsn_hin_ind_bul_amr_mao_mnd_ukr_ses_rus_anl_nor_mcd_lat_arw_qcu_pol_ita_urd_bam_wly_glc_aeg_svk_sun_afr_ewe_alb_bem_bat_tha_sid_knd_dgb_fbf_uzb_cze_eng_aze_akn_vie_owc_lda_zul_moo	0.697777788193207	1.65399048689416	0.101501032346412
19	owc_lit_akn_slo_wly_heb_gam_eng_uzb_tur_ses_jav_fbf_krd_ukr_bsq_dut_aeg_bam_cnt_swe_por_swa_alb_zul_bul_est_tsn_yor_hun_scr_amr_geo_grk_pan_rom_bos_chh_sid_fre_fin_cic_bat_arw_ind_jpn_tml_kor_nor_mol_lda_mcd_mao_spa_mlt_sun_mnd_ben_ewe_prs_hau_pol_ger_glc_afr_qcu_svk_ctl_guj_dgb_sod_urd_anl_ita_tag_lat_igb_cze_ven_mly_tha_amh_knd_dyu_bem_aze_hin_rus_azi_xho_vie_tig_swt_moo_tsw	-0.1774390316329	-0.418560672961576	0.676502264531561
20	mlt_lat_ewe_arw_amr_tig_anl_grk_azi_uzb_bem_bat_swt_pol_swe_bsq_prs_heb_xho_cnt_rom_pan_tsw_afr_zul_scr_est_dgb_fbf_hun_lit_sod_geo_ger_ctl_urd_krd_wly_owc_por_fin_dyu_sun_hin_tag_jpn_tml_kor_cze_ita_ses_ukr_ind_ben_chh_mao_mnd_svk_ven_mcd_sid_alb_slo_bul_nor_qcu_eng_rus_dut_swa_amh_bos_hau_guj_mly_mol_akn_fre_cic_jav_tha_aeg_knd_tsn_yor_tur_spa_glc_aze_bam_vie_gam_lda_igb_moo	-0.648764836168876	-1.54875287439729	0.124837548546332
21	aeg_ger_dyu_scr_mlt_wly_heb_pan_uzb_tur_swa_mly_ven_swe_ita_bsq_prs_gam_dgb_mnd_hin_bul_tsw_rus_cic_ctl_hun_akn_zul_est_slo_sid_geo_mol_spa_nor_alb_amh_anl_glc_fin_moo_mao_urd_jav_jpn_tml_kor_rom_dut_lda_cze_tag_krd_sod_sun_cnt_ukr_ses_guj_owc_mcd_grk_svk_afr_qcu_ben_eng_bos_bam_hau_fre_chh_pol_bat_por_ewe_lat_tsn_ind_tha_tig_knd_bem_swt_aze_arw_lit_azi_igb_vie_amr_yor_xho_fbf	-0.0802683803320003	-0.18907599574239	0.850445275000032
22	amr_guj_ven_pan_owc_tig_mlt_rus_azi_aze_swt_tag_fbf_spa_pol_bsq_glc_wly_tsn_cnt_por_krd_zul_ger_igb_alb_hun_akn_ses_est_urd_chh_geo_bos_prs_grk_lat_anl_amh_svk_fin_lda_ind_rom_sun_jpn_knd_kor_slo_lit_bem_nor_bat_swe_sod_mly_mnd_scr_bam_arw_gam_dut_mcd_mol_fre_qcu_ukr_ita_bul_cic_sid_ctl_aeg_afr_mao_hin_dgb_eng_tsw_jav_tha_hau_tml_yor_dyu_tur_ben_cze_uzb_moo_vie_heb_ewe_swa_xho	-0.336692813255224	-0.797854973641527	0.426987203662561
23	sid_glc_yor_nor_gam_tig_hau_alb_aze_azi_fbf_sun_swt_rom_rus_bsq_mcd_heb_moo_cnt_spa_svk_bam_prs_xho_dut_fin_cic_swa_est_scr_chh_geo_cze_eng_urd_bul_mlt_sod_fre_hun_tsw_ind_ger_bat_jpn_tml_kor_por_pan_akn_bos_tag_grk_amr_jav_mnd_krd_lda_arw_aeg_lit_ctl_ben_slo_qcu_mol_ukr_hin_zul_owc_afr_wly_guj_mly_pol_dgb_ita_ewe_mao_tha_anl_knd_ven_dyu_tur_swe_lat_uzb_tsn_vie_amh_igb_ses_bem	-0.0247002645845133	-0.0581600752849839	0.953745906731986
24	anl_ben_swt_bos_amr_sod_owc_spa_uzb_aze_akn_tag_zul_mcd_afr_bsq_urd_tig_fbf_cnt_ger_pol_yor_pan_tsn_ukr_hun_igb_lda_fin_krd_chh_geo_lit_slo_grk_bul_gam_heb_eng_est_xho_jav_mol_ind_jpn_tml_kor_lat_nor_swa_rom_sun_glc_amh_mly_mnd_guj_moo_ctl_aeg_dut_svk_prs_cze_qcu_hin_por_swe_ven_sid_ita_mlt_arw_bat_fre_ses_scr_dyu_mao_tha_hau_knd_bem_bam_tur_rus_alb_azi_dgb_vie_wly_ewe_cic_tsw	-0.0663087069762693	-0.15616377066075	0.876242421757439
25	hau_lat_ewe_mcd_wly_aeg_sod_ukr_aze_azi_ses_jav_ven_bul_ger_bsq_rus_amr_bem_mnd_hin_eng_fbf_lit_cic_bos_est_swt_dyu_fin_urd_tig_geo_prs_krd_mol_spa_heb_gam_pan_hun_bam_tag_por_ind_jpn_tml_kor_ita_swe_tsw_ben_bat_grk_anl_mao_cnt_arw_igb_dut_amh_glc_fre_afr_scr_qcu_alb_cze_nor_akn_owc_pol_chh_guj_mly_svk_xho_rom_lda_sun_tha_sid_knd_zul_yor_uzb_slo_ctl_tur_tsn_vie_mlt_moo_swa_dgb	-0.138560185645446	-0.326628213400431	0.744683051611657
26	sid_eng_ewe_mol_chh_amh_owc_pan_uzb_tur_dgb_ind_dyu_arw_ger_bsq_bul_mlt_tsw_mnd_prs_por_swa_ben_akn_slo_est_swt_yor_fin_glc_tig_geo_alb_swe_afr_lat_heb_aeg_rom_hun_ven_jav_grk_tag_jpn_knd_kor_lit_cze_fbf_guj_mly_spa_amr_sun_cnt_scr_bem_ita_wly_rus_nor_mcd_bos_qcu_ctl_pol_ukr_zul_anl_hin_hau_urd_mao_dut_moo_krd_lda_bat_tha_sod_tml_ses_bam_azi_svk_fre_aze_tsn_vie_gam_igb_cic_xho	-0.371001064292316	-0.879951348743275	0.381153861676374
27	owc_scr_xho_grk_sid_sod_amr_lat_tur_aze_dyu_bat_ses_fre_ger_bsq_ctl_gam_yor_mnd_afr_slo_ewe_rom_akn_spa_est_zul_fbf_fin_ben_hau_geo_rus_svk_hin_dut_aeg_mlt_alb_hun_swt_mly_urd_sun_jpn_knd_kor_guj_bul_tsw_mcd_tag_bos_amh_mao_cnt_swe_bem_arw_chh_ita_pol_ukr_lit_qcu_por_nor_glc_tsn_anl_cze_tig_prs_ind_krd_moo_mol_bam_jav_tha_heb_tml_lda_swa_azi_pan_eng_uzb_igb_vie_wly_ven_dgb_cic	-0.375241739836942	-0.889432859543552	0.376065425222348
28	amr_svk_fbf_bul_heb_sid_anl_alb_aze_uzb_igb_ind_lda_guj_pol_bsq_pan_wly_tsw_mnd_ger_ben_akn_nor_swt_bos_hun_dgb_cic_fin_arw_chh_geo_afr_glc_ukr_mol_gam_sod_lit_est_ewe_jav_fre_sun_jpn_tml_kor_prs_cze_ses_urd_mly_swe_aeg_mao_cnt_rus_swa_ctl_owc_slo_spa_hin_eng_qcu_mcd_scr_ita_ven_tig_rom_mlt_grk_tag_dut_zul_krd_tsn_bat_tha_hau_knd_moo_bem_azi_por_lat_tur_dyu_vie_amh_bam_yor_xho	0.208672729767752	0.490282918925853	0.62508843412223
29	wly_ctl_yor_bos_heb_owc_tig_ukr_azi_aze_ewe_sun_swa_eng_krd_bsq_pol_sid_moo_mnd_nor_fre_dyu_lit_dgb_swe_est_bam_ven_fin_cze_gam_geo_spa_slo_grk_arw_amh_aeg_bul_hun_bem_bat_rus_mao_jpn_tml_kor_afr_prs_cic_ben_mly_por_amr_jav_cnt_pan_fbf_dut_anl_ger_mcd_glc_scr_qcu_ita_lat_alb_tsw_mlt_hin_sod_svk_tag_mol_xho_guj_tsn_ind_tha_chh_knd_lda_zul_tur_urd_rom_uzb_igb_vie_hau_akn_ses_swt	0.778953650671193	1.84853069348002	0.0677031273546779
30	mlt_ukr_xho_ben_sid_hau_wly_ita_azi_tur_zul_ind_swa_guj_ger_bsq_swe_amr_tsn_cnt_arw_bos_akn_grk_dgb_ctl_est_tsw_ewe_fin_por_aeg_geo_scr_rom_eng_mcd_heb_chh_spa_hun_ven_mly_alb_bat_jpn_tml_kor_afr_nor_ses_dut_tag_bul_anl_mao_mnd_lit_lda_pol_owc_fre_mol_krd_glc_qcu_slo_cze_lat_swt_gam_hin_amh_rus_jav_prs_fbf_svk_bam_sun_tha_tig_knd_cic_igb_uzb_pan_urd_aze_bem_vie_sod_moo_dyu_yor	-0.315418987546926	-0.746560678868326	0.457211947442411
31	sid_mcd_cic_dut_amh_anl_wly_ita_uzb_tur_lda_ind_dgb_fre_slo_bsq_ctl_tig_bem_cnt_grk_lat_yor_bos_dyu_scr_hun_akn_swt_est_ukr_amr_geo_glc_arw_svk_ger_owc_aeg_swe_fin_ven_sun_alb_mao_jpn_knd_kor_prs_afr_xho_mol_bat_bul_heb_tag_mnd_krd_igb_cze_hau_ben_pol_lit_por_qcu_hin_nor_rom_tsw_sod_pan_mlt_urd_jav_spa_bam_guj_ses_mly_tha_chh_tml_zul_fbf_aze_eng_rus_azi_moo_vie_gam_tsn_swa_ewe	-0.803010453493394	-1.93573699080042	0.055937175175275
32	amr_bul_swa_bos_anl_wly_gam_lit_tur_azi_xho_tag_igb_glc_pol_bsq_hin_mlt_cic_mnd_urd_grk_ses_dut_lda_pan_est_dgb_fbf_fin_prs_hau_geo_eng_por_krd_guj_chh_sid_mol_hun_swt_ind_alb_bat_jpn_tml_kor_rom_ger_akn_scr_mly_swe_aeg_sun_cnt_arw_dyu_fre_amh_cze_spa_svk_nor_qcu_ukr_ben_mcd_bam_owc_lat_heb_ita_mao_slo_ewe_ctl_tsw_jav_tha_sod_knd_ven_zul_uzb_afr_rus_aze_yor_vie_tig_tsn_moo_bem	0.252879577445846	0.594709136069547	0.553482083956533
33	aeg_guj_igb_ctl_amh_owc_sod_lit_aze_azi_dgb_sun_fbf_pol_urd_bsq_slo_heb_swa_cnt_eng_ukr_dyu_mol_moo_lat_fin_yor_tsw_est_ita_amr_geo_fre_pan_ben_krd_gam_mlt_spa_hun_lda_mly_rus_ind_jpn_knd_kor_rom_swe_bam_grk_mao_por_hau_jav_mnd_cze_xho_nor_wly_bul_alb_ger_arw_qcu_glc_dut_mcd_swt_tig_scr_chh_svk_bat_hin_ses_prs_bem_tag_tha_sid_tml_akn_ewe_uzb_afr_bos_tur_cic_vie_anl_tsn_zul_ven	-0.920992336618637	-2.23417801874344	0.027867457134061
34	mlt_dut_yor_ben_owc_anl_sod_grk_aze_tur_bem_mly_swa_guj_lat_bsq_ger_amh_tsn_cnt_afr_pol_ven_bos_ewe_ukr_fin_bam_swt_est_urd_tig_geo_eng_cze_prs_mcd_wly_gam_svk_hun_fbf_bat_mol_ind_jpn_tml_kor_rom_arw_tsw_glc_sun_rus_hau_jav_mnd_swe_ses_nor_aeg_scr_krd_hin_bul_qcu_ita_alb_lit_dyu_amr_pan_sid_spa_mao_fre_akn_slo_xho_tag_tha_chh_knd_dgb_lda_uzb_por_ctl_azi_igb_vie_heb_cic_moo_zul	-0.557093596260217	-1.32811691296878	0.187389757103753
35	owc_ben_swt_rom_wly_chh_anl_svk_tur_uzb_lda_sun_tsn_eng_ger_bsq_spa_gam_yor_cnt_nor_dut_ses_fre_ewe_ctl_est_igb_bem_hun_grk_heb_geo_bos_glc_lat_scr_amh_aeg_mcd_fin_ven_tag_ita_jav_jpn_tml_kor_guj_ukr_moo_krd_mao_cze_sod_ind_mnd_hin_cic_arw_hau_urd_rus_prs_pan_qcu_swe_slo_afr_fbf_mlt_alb_tig_mol_bat_bul_bam_lit_akn_mly_tha_sid_knd_dyu_dgb_aze_pol_por_azi_xho_vie_amr_zul_tsw_swa	-0.680647210181927	-1.63210157342563	0.106039760206353
36	amr_pan_moo_fre_mlt_anl_chh_mcd_tur_aze_yor_sun_cic_ger_mol_bsq_pol_aeg_tsw_mnd_cze_svk_akn_ukr_fbf_arw_fin_ven_swt_est_bul_gam_geo_hin_scr_krd_por_tig_sid_alb_hun_ses_jav_glc_mly_jpn_tml_kor_rom_lat_ewe_rus_bat_bos_sod_tag_cnt_spa_tsn_grk_amh_lit_guj_ita_slo_qcu_ctl_prs_afr_xho_heb_eng_wly_nor_ind_dut_bem_urd_lda_mao_tha_hau_knd_dyu_igb_azi_swe_ben_uzb_zul_vie_owc_bam_swa_dgb	-0.0692975335962889	-0.16337609735912	0.870576830192142
37	hau_fre_dgb_krd_sid_aeg_owc_bos_uzb_tur_moo_tag_bam_afr_pan_bsq_eng_amr_yor_mnd_prs_nor_cic_swe_ven_pol_hun_swt_akn_fin_rus_tig_geo_arw_dut_mcd_ita_sod_gam_ukr_est_fbf_bat_ben_mao_jpn_tml_kor_cze_scr_ewe_rom_mly_slo_wly_ind_cnt_urd_lda_ger_chh_spa_hin_mol_lat_qcu_alb_grk_glc_swa_mlt_bul_heb_svk_jav_por_igb_guj_ses_sun_tha_amh_knd_xho_tsn_aze_ctl_lit_azi_bem_vie_anl_tsw_zul_dyu	-0.402384874484389	-0.955145355610258	0.341980390175953
38	sid_arw_ses_guj_wly_heb_chh_cze_aze_uzb_bem_bat_lda_ger_mol_bsq_eng_aeg_dyu_cnt_mcd_por_moo_bul_xho_pan_est_swt_yor_hun_fre_tig_geo_krd_swe_bos_ukr_hau_sod_rom_fin_tsw_mao_dut_tag_jpn_knd_kor_prs_rus_igb_lit_jav_afr_gam_ind_mnd_scr_fbf_svk_amh_urd_grk_nor_spa_qcu_ita_alb_lat_ven_anl_ben_owc_pol_mly_hin_bam_glc_akn_sun_tha_amr_tml_ewe_dgb_tur_ctl_slo_azi_swa_vie_mlt_tsn_cic_zul	-0.594347356979669	-1.41555461481104	0.160246117534271
39	heb_dut_cic_ger_wly_owc_sid_prs_tur_uzb_moo_sun_ven_alb_ukr_bsq_ita_sod_tsw_cnt_swe_bos_swa_grk_ses_guj_hun_igb_tsn_fin_pan_amr_geo_arw_por_spa_cze_aeg_amh_lat_est_bem_bat_ctl_mao_jpn_tml_kor_krd_svk_dyu_mcd_mly_scr_tig_ind_mnd_pol_ewe_glc_mlt_hin_eng_lit_slo_qcu_rom_fre_nor_bam_gam_mol_chh_rus_jav_afr_akn_urd_dgb_tag_tha_hau_knd_fbf_yor_aze_ben_bul_azi_zul_vie_anl_lda_swt_xho	-0.659910845963852	-1.58051925949097	0.1173832674596
40	amr_pol_dyu_ger_hau_mlt_sid_pan_uzb_azi_ses_ind_swt_mol_svk_bsq_hin_tig_lda_cnt_bul_afr_moo_bos_igb_por_hun_xho_ven_fin_krd_gam_geo_ukr_slo_spa_alb_amh_chh_swe_est_fbf_jav_scr_mly_jpn_tml_kor_rom_fre_zul_ben_tag_urd_heb_bat_mnd_lat_ewe_ita_owc_guj_cze_nor_dut_qcu_lit_ctl_grk_yor_wly_eng_anl_rus_mao_prs_tsn_arw_swa_sun_tha_aeg_knd_dgb_akn_aze_glc_mcd_tur_cic_vie_sod_tsw_bem_bam	0.284568379508847	0.669269055175303	0.504981980309251
41	aeg_prs_lda_grk_heb_amh_sod_glc_aze_azi_xho_tag_bam_hin_ben_bsq_bul_wly_bem_mnd_arw_rom_moo_slo_swa_guj_est_swt_zul_hun_ctl_chh_geo_eng_ukr_swe_urd_anl_owc_spa_fin_ewe_sun_por_mao_jpn_knd_kor_pol_krd_akn_pan_bat_lat_hau_mly_cnt_rus_ses_fre_amr_dut_alb_mol_nor_qcu_mcd_cze_lit_tsw_sid_bos_tig_ger_ind_afr_cic_scr_tsn_jav_tha_mlt_tml_igb_dgb_uzb_ita_svk_tur_yor_vie_gam_fbf_dyu_ven	-0.199244295708813	-0.470238690240802	0.639285395525627
42	hau_arw_tsn_afr_sod_chh_amr_cze_aze_azi_ses_sun_zul_pol_dut_bsq_hin_sid_cic_cnt_alb_ctl_fbf_prs_xho_eng_fin_moo_yor_hun_spa_amh_geo_bos_ita_slo_svk_wly_tig_swe_est_igb_mly_urd_jav_jpn_knd_kor_scr_guj_ven_pan_mao_rom_gam_ind_mnd_mcd_lda_mol_aeg_glc_nor_grk_lat_qcu_ben_rus_ukr_bam_owc_ger_anl_por_tag_krd_ewe_fre_tsw_bat_tha_mlt_tml_akn_swa_uzb_bul_lit_tur_swt_vie_heb_bem_dgb_dyu	0.224169404032694	0.527581752265717	0.599046109850652
43	chh_cze_dyu_alb_mlt_heb_anl_scr_aze_uzb_ven_mly_bem_eng_arw_bsq_dut_aeg_akn_cnt_ukr_por_moo_svk_lda_grk_est_tsw_fbf_hun_rom_wly_geo_bos_krd_hin_spa_amr_tig_nor_fin_ses_sun_pol_tag_jpn_tml_kor_ben_prs_zul_rus_bat_guj_amh_jav_mnd_ctl_ewe_lit_sod_fre_afr_ger_mcd_qcu_pan_bul_swe_swa_owc_ita_sid_slo_mao_glc_cic_mol_tsn_ind_tha_hau_knd_igb_xho_tur_lat_urd_azi_yor_vie_gam_dgb_swt_bam	-0.414047533900616	-0.981251361625178	0.329014623634351
44	hau_urd_dyu_fre_sod_tig_mlt_scr_tur_aze_akn_sun_yor_glc_alb_bsq_guj_anl_cic_mnd_ctl_arw_moo_lat_dgb_cze_est_fbf_swa_fin_grk_sid_geo_mcd_prs_hin_lit_amr_chh_ben_hun_swt_mly_dut_bat_jpn_tml_kor_ita_bos_tsw_slo_tag_krd_wly_jav_cnt_swe_tsn_mol_owc_ukr_pol_rom_bul_qcu_por_ger_spa_lda_gam_rus_aeg_eng_ind_afr_bem_nor_ses_mao_tha_amh_knd_ewe_igb_azi_svk_pan_uzb_ven_vie_heb_bam_xho_zul	-0.348538319208538	-0.825098989345985	0.411426803722591
45	hau_pan_cic_lat_wly_anl_aeg_eng_uzb_azi_lda_tag_yor_afr_rus_bsq_pol_sod_ven_mnd_scr_krd_akn_alb_igb_svk_est_tsw_bem_hun_arw_owc_geo_ita_guj_slo_por_amr_sid_urd_fin_ewe_mly_glc_jav_jpn_tml_kor_ben_fre_swt_prs_bat_grk_mlt_ind_cnt_ukr_dyu_swe_heb_rom_bul_spa_lit_qcu_nor_mol_cze_zul_amh_bos_gam_dut_sun_ctl_bam_ger_ses_mao_tha_tig_knd_dgb_tsn_tur_hin_mcd_aze_xho_vie_chh_swa_fbf_moo	-1.28315792738274	-3.19836870592644	0.00188990744632223
46	heb_hin_lda_afr_owc_hau_sod_ita_aze_tur_swt_ind_igb_krd_mcd_bsq_glc_tig_ewe_cnt_cze_ben_dgb_nor_xho_guj_est_yor_bem_hun_rom_wly_geo_ukr_dut_svk_alb_amh_mlt_bul_fin_akn_mly_por_bat_jpn_knd_kor_scr_pan_ven_slo_sun_ctl_gam_mao_mnd_rus_bam_spa_chh_lat_swe_bos_urd_qcu_lit_eng_arw_cic_aeg_mol_anl_pol_tag_ger_dyu_grk_tsw_jav_tha_amr_tml_zul_ses_azi_fre_prs_uzb_moo_vie_sid_swa_fbf_tsn	0.150706581251033	0.354693143838861	0.723622537440837
47	sid_krd_tsw_rus_gam_chh_anl_lit_azi_tur_ewe_jav_lda_alb_hin_bsq_ukr_owc_moo_cnt_ben_scr_bam_bos_bem_svk_fin_zul_dgb_hun_spa_hau_geo_mcd_arw_lat_dut_amh_mlt_glc_est_igb_mao_ger_ind_jpn_knd_kor_pan_ita_xho_bul_sun_urd_wly_mly_mnd_prs_yor_slo_sod_fre_pol_por_guj_qcu_rom_cze_eng_swt_heb_ctl_tig_mol_tag_grk_ven_afr_cic_bat_tha_amr_tml_swa_fbf_aze_swe_nor_uzb_ses_vie_aeg_akn_dyu_tsn	-0.899763522555791	-2.17711561805584	0.0320033789712142
48	chh_eng_akn_afr_mlt_anl_amr_arw_uzb_tur_yor_sun_xho_pol_alb_bsq_cze_sid_tsw_mnd_guj_dut_ven_ger_moo_ctl_hun_dyu_igb_fin_fre_gam_geo_ita_hin_svk_lat_wly_heb_grk_est_dgb_ind_glc_bat_jpn_tml_kor_rom_prs_bem_bos_jav_pan_amh_mly_cnt_por_tsn_slo_hau_mcd_rus_ukr_scr_qcu_swe_krd_urd_swt_sod_spa_tig_lit_tag_bul_zul_mol_ses_mao_tha_aeg_knd_cic_fbf_aze_nor_ben_azi_swa_vie_owc_lda_bam_ewe	-0.933963458822459	-2.27103408555071	0.0254520398432125
49	sid_scr_akn_ukr_chh_heb_tig_guj_tur_aze_xho_mao_lda_ger_afr_bsq_rom_amh_yor_mnd_dut_fre_moo_swe_igb_bos_fin_ven_fbf_hun_spa_mlt_geo_rus_grk_glc_lit_sod_gam_slo_est_cic_mly_bul_ind_jpn_tml_kor_ctl_cze_bam_alb_tag_pol_wly_sun_cnt_svk_swt_arw_hau_prs_ben_lat_nor_qcu_pan_krd_mcd_swa_owc_urd_amr_eng_bat_hin_tsn_por_ewe_jav_tha_anl_knd_tsw_ses_uzb_mol_ita_azi_dgb_vie_aeg_bem_zul_dyu	-0.0410318694959016	-0.0969381872801552	0.922984084238618
50	aeg_prs_bam_spa_gam_mlt_amr_swe_tur_aze_igb_jav_ven_lat_arw_bsq_afr_tig_tsw_mnd_ger_urd_fbf_hin_tsn_lit_est_dgb_swt_hun_krd_sod_geo_mol_fre_pan_pol_amh_owc_mcd_fin_dyu_ind_scr_bat_jpn_tml_kor_dut_rus_lda_glc_tag_rom_heb_sun_cnt_grk_yor_nor_hau_eng_guj_bos_ben_qcu_bul_cze_ita_ses_sid_ctl_wly_svk_mao_ukr_moo_slo_bem_mly_tha_chh_knd_cic_ewe_azi_por_alb_uzb_swa_vie_anl_xho_zul_akn	-0.760303689702662	-1.83014564955079	0.0704314417438517
51	aeg_mol_ses_urd_heb_anl_amh_prs_uzb_aze_tsw_jav_moo_ctl_rom_bsq_ben_chh_zul_cnt_fre_cze_dyu_ukr_bam_krd_est_akn_igb_fin_rus_tig_geo_pan_guj_slo_por_hau_sod_hin_hun_cic_bat_lit_mao_jpn_tml_kor_eng_arw_fbf_svk_tag_pol_wly_ind_mnd_spa_xho_grk_sid_glc_dut_alb_ger_qcu_lat_swe_afr_ewe_mlt_bos_owc_bul_sun_mcd_tsn_ita_bem_mly_tha_amr_knd_lda_swt_azi_scr_nor_tur_swa_vie_gam_ven_dgb_yor	-0.282759116428697	-0.668742071652671	0.505316615794869
52	mlt_arw_xho_slo_chh_aeg_sid_pol_aze_tur_bem_jav_igb_svk_lat_bsq_afr_amh_swt_cnt_glc_spa_lda_ukr_akn_grk_est_ses_tsn_hun_bul_owc_geo_guj_rom_ger_urd_heb_hau_por_fin_bam_mao_mcd_ind_jpn_tml_kor_ctl_prs_cic_ben_bat_mol_anl_sun_mnd_krd_moo_scr_amr_ita_hin_nor_alb_qcu_eng_dut_cze_swa_sod_rus_gam_bos_mly_pan_dyu_swe_yor_tag_tha_wly_knd_ven_ewe_azi_fre_lit_uzb_zul_vie_tig_dgb_tsw_fbf	-0.378997308289354	-0.898923932987175	0.3710147472741
53	sod_mcd_swt_rom_mlt_hau_heb_ger_tur_uzb_tsn_jav_tsw_por_slo_bsq_bos_tig_yor_cnt_mol_swe_ewe_spa_ses_guj_hun_lda_dyu_fin_ctl_gam_geo_ben_krd_glc_lat_owc_aeg_dut_est_moo_sun_fre_mao_jpn_knd_kor_rus_ukr_cic_eng_ind_alb_chh_tag_mnd_arw_igb_grk_amr_cze_pan_prs_bul_qcu_lit_nor_hin_swa_wly_pol_amh_svk_bat_ita_xho_urd_dgb_mly_tha_anl_tml_fbf_bam_azi_afr_scr_aze_zul_vie_sid_akn_ven_bem	-0.250711263348794	-0.592550948597814	0.554919766949804
54	anl_dut_igb_rus_sod_amh_amr_arw_tur_aze_ven_jav_yor_prs_bul_bsq_cze_owc_cic_cnt_nor_pol_bem_urd_lda_ita_hun_moo_xho_est_svk_wly_geo_afr_glc_eng_mol_chh_gam_rom_fin_dgb_bat_ben_mly_jpn_tml_kor_swe_hin_swa_pan_sun_por_heb_tag_mnd_fre_bam_spa_mlt_ger_krd_scr_ukr_qcu_alb_ctl_grk_akn_aeg_bos_sid_lit_mao_mcd_tsw_guj_dyu_ind_tha_hau_knd_zul_ses_uzb_slo_lat_azi_fbf_vie_tig_ewe_swt_tsn	0.294104933812727	0.692786638626287	0.49016985251488
55	aeg_pol_swa_ukr_tig_sid_mlt_ben_aze_uzb_dgb_ind_tsn_bul_slo_bsq_guj_heb_moo_mnd_ger_lat_igb_eng_bam_lit_hun_ewe_ses_fin_ctl_chh_geo_glc_scr_prs_spa_anl_sod_mol_est_dyu_bat_dut_mly_jpn_tml_kor_fre_krd_tsw_urd_tag_svk_owc_jav_cnt_por_swt_cze_gam_nor_afr_grk_swe_qcu_bos_arw_pan_zul_wly_alb_amr_hin_sun_rom_lda_ita_cic_mao_tha_amh_knd_yor_bem_azi_mcd_rus_tur_akn_vie_hau_ven_fbf_xho	-1.12004436112296	-2.75097876340501	0.00714179317114736
56	chh_cze_dyu_spa_gam_mlt_amr_nor_aze_uzb_bem_jav_bam_bul_ita_bsq_rus_hau_ewe_mnd_eng_mol_ven_glc_ses_pol_est_igb_swa_hun_svk_aeg_geo_ben_por_prs_slo_amh_anl_grk_fin_yor_bat_urd_sun_jpn_knd_kor_dut_afr_xho_swe_tag_ctl_sid_ind_cnt_arw_akn_lat_tig_ukr_pan_bos_mcd_qcu_hin_lit_guj_tsn_wly_ger_sod_alb_mly_rom_fbf_scr_swt_mao_tha_owc_tml_tsw_dgb_tur_fre_krd_azi_moo_vie_heb_lda_cic_zul	-1.06859908205251	-2.61552141196699	0.0103953571953079
57	heb_por_swa_alb_tig_aeg_gam_svk_uzb_azi_yor_tag_lda_ctl_afr_bsq_lat_wly_swt_cnt_nor_spa_tsn_fre_dyu_pan_est_tsw_dgb_fin_eng_mlt_geo_urd_ben_dut_scr_sod_sid_swe_hun_cic_mao_rom_bat_jpn_knd_kor_mcd_guj_ewe_pol_jav_arw_amr_sun_mnd_slo_xho_lit_anl_rus_ita_prs_krd_qcu_cze_ger_glc_fbf_hau_ukr_chh_bos_mly_hin_bam_grk_moo_ind_tha_amh_tml_bem_akn_aze_mol_bul_tur_ses_vie_owc_ven_igb_zul	0.215017738422026	0.506226757439471	0.613895434680789
58	amh_grk_fbf_mol_hau_amr_sid_swe_uzb_tur_swa_mly_lda_spa_svk_bsq_alb_mlt_dyu_cnt_eng_fre_ewe_lat_xho_bos_fin_yor_igb_est_slo_owc_geo_prs_hin_arw_scr_chh_sod_ger_hun_zul_ind_rus_sun_jpn_knd_kor_ctl_lit_cic_afr_tag_krd_heb_mao_mnd_rom_bem_guj_tig_urd_ben_dut_pan_qcu_mcd_glc_ukr_tsw_anl_pol_aeg_bul_jav_cze_bam_nor_moo_bat_tha_gam_tml_akn_swt_azi_ita_por_aze_dgb_vie_wly_ven_tsn_ses	0.815976637340647	1.93734639828136	0.0557374187715292
59	chh_ctl_tsw_glc_sod_owc_sid_hin_uzb_tur_ven_mly_ewe_pan_lat_bsq_lit_hau_dyu_mnd_swe_nor_bem_ger_yor_guj_fin_xho_fbf_est_ukr_gam_geo_rom_prs_fre_bul_tig_amr_svk_hun_zul_ind_mol_mao_jpn_tml_kor_dut_por_lda_mcd_bat_bos_mlt_sun_cnt_arw_ses_urd_anl_ben_rus_grk_scr_qcu_spa_afr_cze_dgb_aeg_eng_amh_alb_jav_krd_igb_pol_swt_tag_tha_wly_knd_swa_bam_azi_ita_slo_aze_cic_vie_heb_tsn_moo_akn	0.395899647847673	0.933470314908249	0.352994467080059
60	sid_krd_bam_guj_wly_anl_chh_urd_uzb_azi_xho_mao_dgb_cze_por_bsq_ukr_sod_moo_cnt_spa_swe_lda_rus_swa_ita_fin_fbf_zul_est_grk_aeg_geo_lat_ben_bos_lit_heb_gam_pol_hun_ewe_mly_arw_tag_jpn_tml_kor_afr_scr_cic_svk_sun_fre_hau_jav_mnd_prs_dyu_glc_amr_mcd_alb_rom_hin_qcu_mol_bul_eng_akn_tig_ger_amh_nor_ind_slo_ses_ctl_tsn_bat_tha_owc_knd_yor_ven_tur_pan_dut_aze_tsw_vie_mlt_swt_bem_igb	-0.277313599987698	-0.65664617167184	0.51303004800939
61	anl_svk_swt_lit_tig_wly_amr_urd_azi_tur_tsn_mao_ven_lat_eng_bsq_arw_sid_dgb_mnd_fre_afr_fbf_rom_xho_bos_est_igb_swa_hun_prs_amh_geo_alb_pan_ctl_spa_sod_chh_glc_fin_moo_sun_mcd_jav_jpn_knd_kor_grk_pol_ses_ukr_tag_scr_mlt_bat_cnt_ben_bem_por_aeg_rus_ger_slo_cze_qcu_swe_krd_dut_tsw_hau_ita_heb_mol_mly_guj_cic_nor_bam_ind_tha_gam_tml_dyu_ewe_aze_hin_bul_uzb_lda_vie_owc_zul_akn_yor	0.0249398164805785	0.0587184439282289	0.953302355192229
62	mlt_guj_ewe_pol_aeg_wly_anl_bos_azi_tur_bem_tag_cic_fre_lat_bsq_cze_gam_igb_cnt_urd_rus_dgb_ger_xho_dut_fin_fbf_moo_est_grk_sid_geo_pan_afr_hin_bul_chh_heb_arw_hun_yor_sun_spa_bat_jpn_knd_kor_rom_slo_akn_svk_mao_krd_amh_mly_mnd_swe_swt_prs_owc_alb_ukr_mol_glc_qcu_por_ben_ctl_dyu_tig_mcd_amr_ita_ind_eng_tsw_nor_ven_jav_tha_hau_tml_zul_lda_uzb_lit_scr_aze_tsn_vie_sod_swa_ses_bam	0.0396110209369122	0.0931913211180081	0.925952037929592
63	owc_eng_moo_ger_heb_amh_mlt_swe_aze_tur_tsw_mao_igb_slo_cze_bsq_svk_tig_cic_mnd_ita_lat_ven_bul_ewe_mcd_fin_zul_dyu_hun_arw_aeg_geo_ukr_mol_spa_krd_sod_wly_nor_est_akn_sun_ben_mly_jpn_knd_kor_prs_rus_bem_afr_ind_pol_amr_jav_cnt_urd_tsn_bos_chh_fre_grk_pan_por_qcu_hin_scr_glc_xho_sid_lit_gam_alb_bat_guj_ses_rom_fbf_tag_tha_anl_tml_swa_swt_uzb_ctl_dut_azi_lda_vie_hau_bam_dgb_yor	-0.370233671301422	-0.87749015327675	0.382481699997084
64	amh_eng_cic_fre_sod_tig_sid_lat_aze_tur_igb_mao_swa_alb_bos_bsq_afr_gam_yor_mnd_hin_bul_lda_svk_ses_krd_hun_tsn_xho_est_scr_aeg_geo_ukr_ctl_glc_rom_heb_amr_swe_fin_tsw_bat_cze_sun_jpn_knd_kor_urd_ben_swt_guj_mly_pan_mlt_ind_cnt_ger_bem_mol_anl_por_prs_mcd_arw_qcu_rus_dut_grk_ven_hau_lit_wly_pol_jav_nor_bam_spa_fbf_tag_tha_owc_tml_dgb_akn_uzb_ita_slo_azi_zul_vie_chh_moo_ewe_dyu	0.133726688365025	0.315368898849557	0.753188154456368
65	hau_glc_ses_lit_wly_tig_sod_ben_azi_uzb_swt_sun_igb_urd_arw_bsq_dut_mlt_bam_cnt_lat_afr_swa_bos_ven_pol_est_yor_dgb_hun_guj_anl_geo_por_rom_grk_hin_sid_amr_rus_fin_tsw_mly_scr_mao_jpn_knd_kor_pan_ukr_fbf_krd_ind_mcd_owc_tag_mnd_nor_moo_spa_aeg_bul_mol_ger_cze_qcu_svk_ita_slo_cic_gam_fre_chh_prs_jav_alb_zul_eng_ewe_bat_tha_heb_tml_tsn_dyu_aze_swe_ctl_tur_lda_vie_amh_akn_xho_bem	-0.323458175389573	-0.765626384960284	0.445837406869107
66	tig_hin_tsn_cze_hau_sid_mlt_krd_uzb_azi_yor_mao_fbf_prs_ctl_bsq_eng_amh_swa_cnt_mol_ben_ven_ukr_ewe_grk_est_dyu_moo_hun_pol_chh_geo_arw_ita_afr_lat_sod_anl_lit_fin_bem_bat_urd_tag_jpn_knd_kor_bul_ger_dgb_pan_jav_svk_wly_mly_mnd_scr_igb_rus_owc_guj_rom_dut_glc_qcu_alb_fre_slo_zul_gam_swe_amr_por_ind_mcd_cic_bos_akn_sun_tha_heb_tml_bam_swt_tur_nor_spa_aze_ses_vie_aeg_xho_lda_tsw	-0.470416362148831	-1.11795803129189	0.266464523955848
67	tig_ctl_lda_mol_heb_wly_hau_ben_tur_azi_cic_jav_ses_alb_pol_bsq_pan_amr_ven_mnd_urd_lat_zul_bos_akn_slo_fin_bem_tsw_est_cze_mlt_geo_prs_eng_glc_ukr_sid_amh_arw_hun_igb_mao_spa_ind_jpn_tml_kor_scr_svk_dgb_swe_bat_bul_owc_mly_cnt_krd_dyu_grk_chh_rus_lit_dut_afr_qcu_mcd_guj_fre_yor_aeg_ita_gam_rom_sun_hin_tsn_ger_ewe_tag_tha_sod_knd_swt_moo_aze_nor_por_uzb_bam_vie_anl_xho_fbf_swa	-0.588992401413066	-1.40917422567974	0.162118664517418
68	gam_spa_tsw_rus_sid_anl_owc_hin_tur_uzb_dyu_tag_akn_por_grk_bsq_bul_amr_cic_cnt_fre_mcd_tsn_glc_bam_eng_est_zul_igb_fin_scr_amh_geo_arw_ctl_pol_cze_hau_mlt_rom_hun_lda_sun_urd_mly_jpn_tml_kor_krd_pan_ewe_ger_bat_dut_tig_ind_mnd_afr_yor_ita_aeg_mol_svk_ben_guj_qcu_swe_nor_lat_bem_chh_lit_sod_alb_mao_ukr_dgb_slo_ses_jav_tha_wly_knd_fbf_ven_azi_bos_prs_aze_moo_vie_heb_xho_swa_swt	-0.711949215065066	-1.71117115576973	0.0903830145237837
69	amr_ukr_tsn_spa_tig_sid_heb_pan_azi_uzb_xho_tag_dyu_mol_krd_bsq_rom_hau_zul_cnt_scr_dut_lda_bul_igb_ita_hun_ven_swt_est_eng_aeg_geo_lat_grk_alb_ger_chh_mlt_bos_fin_bam_bat_rus_mao_jpn_knd_kor_ctl_pol_ses_afr_jav_urd_wly_sun_mnd_swe_moo_arw_amh_svk_lit_glc_ben_qcu_hin_cze_nor_swa_owc_slo_gam_prs_ind_por_ewe_fre_fbf_mly_tha_anl_tml_tsw_cic_tur_mcd_guj_aze_dgb_vie_sod_yor_bem_akn	-0.887737818957681	-2.14550326575138	0.0345173003205967
70	anl_glc_ven_krd_hau_amr_wly_alb_tur_aze_lda_jav_akn_spa_scr_bsq_arw_aeg_yor_cnt_lat_lit_dyu_ger_cic_urd_est_xho_swa_fin_pol_heb_geo_fre_hin_guj_rus_sid_tig_ukr_hun_moo_mao_cze_sun_jpn_knd_kor_ita_bul_fbf_slo_mly_rom_chh_tag_mnd_nor_bam_dut_sod_mcd_mol_ben_svk_qcu_eng_grk_por_bem_mlt_pan_gam_swe_bat_prs_swt_bos_ewe_ind_tha_owc_tml_tsw_dgb_azi_ctl_afr_uzb_ses_vie_amh_igb_tsn_zul	-0.731303991954967	-1.75583986789929	0.0824081067514682
71	aeg_hin_bam_lat_gam_sid_chh_pan_aze_tur_akn_sun_dyu_arw_eng_bsq_guj_sod_bem_mnd_dut_pol_xho_ita_swt_cze_hun_tsn_tsw_est_mcd_anl_geo_prs_rus_por_scr_amr_amh_krd_fin_zul_tag_spa_bat_jpn_knd_kor_lit_slo_yor_bos_mly_glc_mlt_ind_cnt_ger_ven_afr_tig_grk_ukr_swe_fre_qcu_ctl_alb_svk_moo_wly_ben_owc_urd_jav_mol_ewe_rom_dgb_mao_tha_hau_tml_cic_swa_azi_bul_nor_uzb_fbf_vie_heb_igb_lda_ses	-1.13258684484146	-2.78403581270243	0.00650388322713708
72	chh_rus_bam_ukr_hau_wly_sod_ctl_uzb_tur_akn_bat_zul_hin_slo_bsq_ger_amr_ses_cnt_lit_guj_moo_prs_xho_ben_hun_bem_swa_fin_swe_heb_geo_afr_spa_pan_nor_mlt_sid_mcd_est_cic_mao_rom_mly_jpn_tml_kor_svk_lat_dyu_cze_jav_scr_tig_sun_mnd_eng_lda_fre_aeg_por_mol_arw_glc_qcu_bos_krd_urd_swt_owc_alb_anl_dut_tag_grk_tsn_ita_ven_ind_tha_gam_knd_ewe_tsw_aze_bul_pol_azi_fbf_vie_amh_igb_dgb_yor	0.0946596560176168	0.222994571664104	0.824028784817405
73	wly_swe_yor_alb_sod_amr_anl_lit_tur_uzb_ven_mly_ses_scr_afr_bsq_ctl_heb_tsn_mnd_ben_grk_xho_krd_lda_lat_est_ewe_tsw_hun_ita_owc_geo_fre_slo_urd_hin_aeg_mlt_arw_fin_fbf_tag_mol_bat_jpn_knd_kor_ukr_bos_moo_prs_sun_dut_tig_jav_cnt_pan_igb_rom_amh_pol_eng_mcd_spa_qcu_nor_svk_rus_bem_hau_por_gam_bul_mao_ger_zul_glc_swa_ind_tha_sid_tml_bam_cic_aze_cze_guj_azi_akn_vie_chh_swt_dgb_dyu	-0.865444590354315	-2.09106890520063	0.0392487845867283
74	wly_lit_cic_pol_owc_mlt_sod_krd_aze_uzb_yor_mly_zul_por_ctl_bsq_rus_amr_bem_cnt_slo_bos_akn_guj_ven_dut_est_xho_dyu_fin_afr_amh_geo_lat_prs_ger_mol_aeg_gam_mcd_hun_tsw_sun_ita_bat_jpn_knd_kor_svk_nor_ses_spa_mao_alb_tig_tag_mnd_ben_igb_glc_chh_cze_urd_ukr_arw_qcu_bul_fre_rom_swt_sid_pan_anl_scr_ind_grk_dgb_eng_fbf_jav_tha_heb_tml_bam_swa_azi_swe_hin_tur_moo_vie_hau_tsn_lda_ewe	-0.574935134479804	-1.37085906821168	0.173718232702425
75	mlt_mcd_zul_ben_sid_hau_owc_fre_tur_azi_ven_mao_igb_slo_rus_bsq_spa_wly_tsn_cnt_bos_eng_akn_guj_cic_cze_est_ewe_moo_hun_scr_amr_geo_ukr_ita_lit_lat_heb_sod_afr_fin_swa_sun_ger_mly_jpn_tml_kor_pol_hin_bam_dut_ind_krd_chh_bat_mnd_glc_dgb_urd_anl_ctl_mol_alb_rom_qcu_prs_nor_grk_yor_aeg_pan_gam_por_tag_swe_tsw_svk_lda_jav_tha_amh_knd_dyu_bem_aze_arw_bul_uzb_ses_vie_tig_xho_swt_fbf	0.379847571927979	0.903336018458007	0.368681488867408
76	amh_eng_ewe_prs_sod_anl_mlt_por_azi_uzb_ven_tag_lda_guj_lit_bsq_rus_heb_bem_cnt_pan_dut_swt_krd_yor_glc_est_swa_dyu_hun_bul_owc_geo_spa_mol_ben_ita_hau_gam_hin_fin_cic_mly_svk_jav_jpn_tml_kor_swe_rom_zul_ctl_bat_scr_chh_mao_mnd_fre_xho_slo_amr_grk_nor_pol_mcd_qcu_ger_ukr_afr_fbf_tig_cze_sid_alb_ind_arw_moo_urd_tsn_sun_tha_aeg_knd_tsw_ses_tur_lat_bos_aze_bam_vie_wly_igb_dgb_akn	-0.330878238244651	-0.783443105326844	0.435357612017157
77	tig_cze_swa_bos_gam_heb_amh_prs_tur_uzb_ses_mao_bam_afr_glc_bsq_rom_sid_tsw_cnt_pan_mol_ewe_lat_dyu_nor_fin_ven_xho_hun_ctl_mlt_geo_ger_eng_lit_arw_hau_sod_ita_est_bem_ind_por_mly_jpn_knd_kor_alb_slo_tsn_ben_jav_hin_chh_tag_mnd_pol_igb_scr_aeg_swe_urd_spa_dut_qcu_grk_ukr_krd_zul_owc_guj_wly_rus_bat_svk_cic_bul_akn_sun_tha_anl_tml_lda_yor_azi_fre_mcd_aze_dgb_vie_amr_fbf_moo_swt	-0.516660287123409	-1.23062687852394	0.221565940896431
78	sid_ben_cic_dut_anl_gam_hau_mol_tur_uzb_tsn_tag_ses_pan_ita_bsq_swe_tig_tsw_cnt_mcd_pol_moo_urd_ewe_svk_fin_xho_akn_hun_ukr_sod_geo_rus_guj_fre_scr_amr_mlt_cze_est_igb_jav_eng_ind_jpn_knd_kor_afr_lat_lda_lit_mly_bul_amh_mao_mnd_spa_swt_slo_aeg_hin_bos_prs_krd_qcu_ger_alb_nor_dyu_wly_ctl_chh_rom_bat_grk_zul_por_bem_sun_tha_heb_tml_ven_fbf_azi_arw_glc_aze_swa_vie_owc_dgb_yor_bam	-0.040667196337414	-0.095836649239067	0.923856519276414
79	anl_por_igb_prs_mlt_aeg_wly_slo_tur_uzb_tsw_mly_moo_afr_mcd_bsq_scr_tig_lda_mnd_hin_fre_swt_rus_akn_mol_est_ven_xho_fin_nor_owc_geo_svk_cze_grk_ita_amr_chh_pol_hun_cic_sun_alb_mao_jpn_tml_kor_ben_spa_ses_rom_jav_lit_gam_tag_cnt_ukr_zul_ger_heb_pan_arw_bul_eng_qcu_swe_ctl_urd_ewe_sod_guj_amh_krd_bat_dut_bem_bos_bam_ind_tha_hau_knd_swa_yor_aze_glc_lat_azi_tsn_vie_sid_dgb_dyu_fbf	-0.37706043107217	-0.893204467832805	0.374053219702046
80	wly_cze_bam_bul_chh_amh_gam_ita_uzb_tur_xho_mao_yor_lit_urd_bsq_hin_hau_fbf_mnd_ger_scr_lda_nor_zul_slo_hun_akn_moo_est_afr_tig_geo_dut_bos_swe_krd_amr_aeg_guj_fin_cic_mly_lat_ind_jpn_tml_kor_svk_eng_dgb_por_tag_mcd_anl_jav_cnt_mol_swt_ben_heb_prs_ctl_rus_ukr_qcu_glc_rom_pan_tsw_owc_alb_mlt_spa_bat_grk_tsn_arw_igb_sun_tha_sid_knd_ses_dyu_azi_pol_fre_aze_swa_vie_sod_ewe_ven_bem	0.508858053109143	1.20044491021873	0.233015442576489
81	sid_ita_fbf_glc_owc_anl_aeg_lit_tur_aze_ven_mao_tsn_mcd_cze_bsq_pol_hau_ewe_mnd_urd_mol_ses_guj_bam_rom_est_xho_dgb_hun_swe_heb_geo_krd_eng_prs_pan_sod_amh_ben_fin_swt_sun_afr_ind_jpn_knd_kor_por_alb_bem_hin_mly_dut_wly_tag_cnt_svk_swa_ukr_amr_spa_nor_scr_fre_qcu_grk_rus_ger_tsw_chh_slo_tig_ctl_jav_lat_dyu_bul_cic_bat_tha_mlt_tml_lda_igb_azi_bos_arw_uzb_zul_vie_gam_yor_akn_moo	-0.380999718432627	-0.902588714299314	0.36907603437971
82	mlt_dut_fbf_ctl_owc_sid_amr_prs_aze_uzb_zul_sun_xho_lat_mol_bsq_bul_chh_yor_mnd_grk_bos_moo_afr_dyu_alb_hun_swa_swt_est_krd_sod_geo_ben_ukr_swe_guj_anl_hau_pol_fin_lda_mao_eng_mly_jpn_tml_kor_arw_cze_bam_pan_jav_rus_heb_tag_cnt_hin_igb_slo_tig_spa_lit_urd_ger_qcu_glc_mcd_nor_ewe_aeg_rom_amh_scr_ind_fre_bem_ita_ses_bat_tha_wly_knd_tsw_dgb_azi_por_svk_tur_tsn_vie_gam_cic_ven_akn	-0.16904277757562	-0.399150220741142	0.69069762001347
83	anl_svk_xho_rus_sod_tig_owc_arw_aze_tur_akn_bat_swa_slo_ben_bsq_dut_wly_swt_cnt_urd_afr_dyu_lat_bem_scr_hun_zul_ses_est_rom_aeg_geo_hin_swe_guj_ger_chh_heb_pol_fin_cic_jav_mcd_mly_jpn_knd_kor_bos_pan_ven_por_ind_lit_amr_sun_mnd_prs_tsw_eng_gam_mol_fre_nor_alb_qcu_bul_cze_ukr_igb_hau_spa_mlt_krd_tag_ctl_lda_glc_fbf_mao_tha_sid_tml_ewe_tsn_azi_grk_ita_uzb_dgb_vie_amh_moo_bam_yor	-0.670018527490165	-1.60457770572312	0.111977489540256
84	amr_mcd_xho_pol_wly_gam_mlt_swe_uzb_aze_swa_mao_tsw_urd_ger_bsq_svk_hau_akn_mnd_ukr_slo_moo_lat_bem_rom_hun_bam_ses_fin_bul_sid_geo_ita_mol_fre_glc_owc_aeg_krd_est_ewe_ind_hin_sun_jpn_tml_kor_afr_prs_cic_alb_jav_por_heb_tag_cnt_spa_swt_scr_amh_pan_dut_bos_cze_qcu_grk_ben_lit_dgb_tig_rus_anl_ctl_mly_guj_igb_nor_fbf_bat_tha_chh_knd_dyu_tsn_azi_eng_arw_tur_yor_vie_sod_ven_lda_zul	-0.39524046222537	-0.937142402411527	0.351112636686608
85	sid_spa_ewe_krd_gam_mlt_sod_glc_aze_tur_bam_ind_yor_lit_eng_bsq_prs_amh_swt_cnt_mol_ukr_moo_slo_tsn_lat_hun_dyu_igb_est_arw_chh_geo_rus_fre_pol_scr_anl_heb_rom_fin_dgb_sun_mcd_tag_jpn_tml_kor_bul_pan_lda_swe_mly_guj_wly_jav_mnd_nor_xho_ger_hau_urd_cze_por_grk_qcu_svk_ctl_afr_fbf_owc_bos_aeg_ben_bat_dut_ses_hin_cic_mao_tha_tig_knd_zul_swa_azi_alb_ita_uzb_tsw_vie_amr_bem_ven_akn	-0.600141646349348	-1.43400864919373	0.154923636988512
86	amh_nor_dgb_afr_chh_amr_mlt_grk_azi_uzb_yor_tag_igb_arw_eng_bsq_guj_sod_xho_cnt_scr_pol_moo_lit_tsw_ita_est_bam_swt_hun_slo_gam_geo_rus_fre_mol_alb_aeg_heb_svk_fin_ewe_jav_ben_mao_jpn_knd_kor_dut_urd_dyu_lat_mly_ger_sid_ind_mnd_ukr_ses_krd_anl_spa_bos_ctl_pan_qcu_bul_por_cze_ven_tig_prs_owc_glc_sun_swe_swa_hin_zul_bat_tha_wly_tml_cic_tsn_aze_mcd_rom_tur_fbf_vie_hau_bem_lda_akn	-0.308714085887219	-0.731059770140959	0.466580571396662
87	sod_krd_yor_spa_tig_wly_amr_alb_uzb_tur_swt_ind_tsw_lit_guj_bsq_arw_chh_bem_cnt_swe_slo_fbf_mol_igb_fre_hun_tsn_lda_est_svk_aeg_geo_pan_rom_hin_ctl_owc_mlt_ger_fin_bam_jav_bos_bat_jpn_knd_kor_afr_dut_moo_ukr_mao_mcd_amh_mly_mnd_urd_ven_grk_gam_cze_lat_nor_scr_qcu_pol_eng_ita_dgb_hau_rus_heb_glc_tag_bul_xho_por_cic_sun_tha_anl_tml_ses_ewe_azi_ben_prs_aze_akn_vie_sid_swa_zul_dyu	-0.0112826633056108	-0.0265613389307737	0.978866521973149
88	wly_afr_ven_rus_tig_chh_sod_fre_uzb_aze_tsn_mao_swa_cze_guj_bsq_lat_heb_dgb_cnt_nor_scr_xho_swe_bem_alb_fin_ses_akn_est_bul_hau_geo_ukr_grk_svk_glc_mlt_aeg_eng_hun_tsw_tag_krd_mly_jpn_tml_kor_lit_ben_lda_dut_bat_ctl_amr_sun_mnd_rom_cic_mol_gam_bos_ita_spa_urd_qcu_por_pan_prs_igb_anl_slo_sid_hin_ind_mcd_swt_pol_fbf_jav_tha_amh_knd_dyu_zul_tur_ger_arw_azi_yor_vie_owc_bam_moo_ewe	-0.124008277190859	-0.292285616990864	0.770719320442487
89	gam_mcd_xho_glc_aeg_wly_amr_ctl_aze_azi_zul_mao_akn_eng_cze_bsq_prs_sid_ewe_mnd_por_afr_dyu_mol_ven_spa_hun_lda_tsn_fin_alb_tig_geo_rom_slo_pol_guj_anl_owc_rus_est_swa_jav_urd_mly_jpn_tml_kor_lit_lat_bam_bul_tag_nor_heb_sun_cnt_ger_moo_arw_chh_ukr_ita_pan_fre_qcu_bos_dut_svk_bem_sod_scr_hau_ben_bat_krd_tsw_grk_igb_ind_tha_amh_knd_fbf_swt_tur_swe_hin_uzb_cic_vie_mlt_ses_yor_dgb	0.738483903302358	1.75181194637818	0.0831026063304458
90	heb_alb_ewe_slo_mlt_sod_owc_svk_aze_azi_akn_mao_ses_bos_afr_bsq_guj_hau_bam_cnt_rus_eng_moo_ger_yor_mol_hun_ven_dgb_est_swe_chh_geo_arw_rom_ctl_lit_sid_wly_prs_fin_cic_jav_spa_sun_jpn_tml_kor_bul_grk_xho_fre_tag_mcd_tig_mly_mnd_krd_igb_dut_amr_pan_scr_glc_urd_qcu_cze_hin_por_swt_amh_pol_aeg_ukr_bat_ben_zul_lat_bem_ind_tha_gam_knd_fbf_tsw_uzb_nor_ita_tur_lda_vie_anl_swa_dyu_tsn	0.142662927476217	0.335750716639088	0.737815130974871
91	wly_scr_yor_eng_sid_gam_amr_svk_azi_tur_dyu_tag_bem_swe_ukr_bsq_ita_sod_akn_cnt_lat_mol_moo_fre_ses_pan_est_igb_fbf_hun_slo_heb_geo_bul_rus_por_pol_aeg_amh_prs_fin_tsn_mly_ctl_jav_jpn_tml_kor_ger_rom_dgb_bos_bat_grk_anl_mao_mnd_mcd_swt_nor_chh_hin_guj_ben_afr_qcu_lit_cze_glc_tsw_tig_dut_mlt_urd_sun_alb_cic_arw_xho_ind_tha_owc_knd_ewe_zul_uzb_spa_krd_aze_lda_vie_hau_swa_ven_bam	-0.184720996873168	-0.435921828228107	0.663903648200478
92	mlt_eng_tsn_rus_amh_tig_anl_ctl_tur_uzb_xho_ind_fbf_krd_prs_bsq_swe_heb_igb_cnt_mol_svk_bem_rom_lda_urd_fin_ewe_tsw_est_scr_owc_geo_dut_por_fre_lit_wly_gam_arw_hun_ses_mao_slo_mly_jpn_tml_kor_pan_ben_yor_lat_jav_alb_chh_tag_mnd_ukr_akn_cze_sod_ger_hin_grk_bos_qcu_spa_pol_guj_swt_amr_afr_sid_nor_sun_mcd_zul_bul_dyu_bat_tha_hau_knd_ven_moo_azi_glc_ita_aze_cic_vie_aeg_bam_dgb_swa	-0.264397204652951	-0.624845040587733	0.533602846813322
93	anl_ita_akn_mcd_gam_owc_wly_por_tur_uzb_xho_mao_tsn_ctl_nor_bsq_ben_mlt_ses_mnd_bul_glc_zul_ukr_dgb_alb_hun_swa_bem_fin_rus_aeg_geo_hin_prs_eng_afr_sod_sid_scr_est_tsw_mly_krd_jav_jpn_knd_kor_cze_svk_swt_spa_tag_mol_tig_bat_cnt_lat_fbf_fre_amr_ger_bos_urd_rom_qcu_arw_grk_swe_ewe_amh_lit_heb_slo_sun_dut_ven_pol_moo_ind_tha_hau_tml_bam_dyu_aze_pan_guj_azi_cic_vie_chh_igb_yor_lda	-0.133428216522216	-0.315034439105415	0.753441271917059
94	aeg_ukr_fbf_svk_amr_anl_chh_grk_aze_azi_dgb_jav_ven_lat_afr_bsq_rom_heb_ses_mnd_ita_swe_lda_mol_swt_bul_est_tsw_bam_fin_dut_sod_geo_spa_pol_mcd_ger_amh_tig_lit_hun_zul_sun_cze_bat_jpn_tml_kor_por_nor_moo_glc_mly_guj_mlt_tag_cnt_ctl_akn_arw_gam_ben_krd_rus_prs_qcu_pan_hin_urd_yor_wly_slo_sid_eng_ind_fre_cic_alb_dyu_mao_tha_hau_knd_ewe_tsn_uzb_scr_bos_tur_xho_vie_owc_swa_bem_igb	-0.600611081766043	-1.43288098828722	0.155244912048986
95	heb_eng_ven_glc_mlt_aeg_tig_pan_azi_aze_zul_tag_swt_arw_krd_bsq_bos_amr_dyu_mnd_ukr_mcd_tsn_ger_tsw_svk_est_fbf_ewe_hun_grk_anl_geo_prs_pol_bul_ben_hau_sid_rom_fin_bam_jav_scr_mao_jpn_knd_kor_hin_afr_moo_dut_sun_lat_chh_bat_cnt_ctl_ses_guj_sod_mol_por_ita_slo_qcu_swe_spa_fre_akn_wly_lit_owc_cze_ind_nor_yor_rus_dgb_mly_tha_amh_tml_cic_swa_tur_urd_alb_uzb_xho_vie_gam_bem_igb_lda	-0.723780531290311	-1.73664555933053	0.0857609706808852
96	amr_prs_cic_eng_sid_gam_aeg_guj_uzb_azi_bam_mly_lda_bul_nor_bsq_mcd_tig_ven_mnd_afr_bos_xho_spa_igb_dut_est_swt_ses_fin_pan_anl_geo_por_mol_scr_hin_sod_wly_ger_hun_tsw_mao_swe_jav_jpn_tml_kor_glc_svk_ewe_krd_ind_slo_heb_tag_cnt_lat_yor_arw_chh_ita_alb_grk_cze_qcu_ctl_urd_ben_swa_amh_lit_hau_rus_bat_fre_fbf_rom_bem_sun_tha_mlt_knd_dyu_zul_aze_ukr_pol_tur_moo_vie_owc_tsn_dgb_akn	-0.465072107355688	-1.10427436442705	0.27232308120448
97	gam_pan_tsn_nor_amh_heb_hau_eng_azi_tur_dgb_mly_tsw_por_ctl_bsq_cze_anl_ses_mnd_bul_krd_ewe_ukr_igb_alb_hun_swa_fbf_fin_dut_wly_geo_lat_mol_ita_ben_mlt_sid_urd_est_zul_tag_lit_bat_jpn_tml_kor_mcd_prs_dyu_hin_sun_grk_amr_mao_cnt_fre_akn_scr_aeg_svk_pol_glc_afr_qcu_slo_rus_guj_ven_tig_rom_owc_ger_ind_bos_cic_spa_bem_jav_tha_chh_knd_yor_bam_uzb_swe_arw_aze_xho_vie_sod_lda_moo_swt	0.120848271329508	0.28445656029867	0.776692939485968
98	sid_dut_ven_pol_aeg_amr_gam_slo_azi_aze_fbf_ind_zul_fre_hin_bsq_ben_tig_cic_cnt_ita_pan_moo_guj_xho_mol_hun_tsn_bem_fin_nor_heb_geo_bul_mcd_scr_ukr_wly_sod_prs_est_ewe_sun_cze_mao_jpn_tml_kor_svk_por_swa_lit_jav_alb_amh_bat_mnd_lat_ses_swe_owc_rus_urd_ctl_grk_qcu_ger_rom_afr_akn_mlt_spa_chh_arw_tag_eng_bam_glc_igb_mly_tha_hau_knd_dgb_tsw_tur_bos_krd_uzb_yor_vie_anl_dyu_lda_swt	-0.779676291414678	-1.87666442961221	0.0636995310582006
99	wly_hin_lda_glc_sod_chh_hau_por_aze_tur_bem_bat_ven_fre_eng_bsq_svk_anl_igb_cnt_grk_scr_cic_pol_yor_afr_fin_ewe_dyu_hun_guj_aeg_geo_rus_alb_arw_slo_sid_gam_nor_est_bam_mly_bos_mao_jpn_knd_kor_dut_ctl_xho_ben_tag_bul_owc_ind_mnd_ita_tsn_rom_heb_urd_krd_spa_swe_qcu_ukr_cze_prs_zul_tig_mol_amh_ger_sun_lit_akn_pan_ses_jav_tha_amr_tml_dgb_tsw_azi_lat_mcd_uzb_swa_vie_mlt_swt_fbf_moo	-0.124639954732655	-0.294703315850847	0.768877371828197
100	owc_bul_akn_por_hau_sod_wly_guj_uzb_tur_lda_bat_swa_mol_eng_bsq_scr_heb_tsw_mnd_fre_ukr_ewe_ger_igb_rus_est_tsn_bem_hun_krd_amh_geo_afr_lit_pan_mcd_aeg_chh_ita_fin_bam_ind_svk_tag_jpn_tml_kor_lat_nor_moo_ctl_mao_grk_amr_mly_cnt_bos_cic_rom_gam_glc_ben_spa_cze_qcu_urd_slo_pol_dyu_sid_alb_anl_prs_jav_swe_yor_dut_fbf_sun_tha_mlt_knd_xho_zul_azi_hin_arw_aze_swt_vie_tig_ses_dgb_ven	-0.252136634783118	-0.59593350110913	0.552667294779761
101	aeg_arw_igb_bul_sid_tig_owc_nor_azi_uzb_swt_mly_akn_lat_spa_bsq_glc_heb_dgb_cnt_swe_rus_moo_cze_tsw_bos_est_bam_zul_fin_pol_hau_geo_ukr_ger_afr_mol_anl_gam_ctl_hun_xho_sun_grk_tag_jpn_knd_kor_ben_fre_tsn_por_jav_krd_amh_bat_mnd_mcd_ven_lit_sod_scr_urd_slo_rom_qcu_prs_pan_dut_dyu_wly_guj_mlt_svk_mao_alb_ewe_hin_lda_ind_tha_chh_tml_bem_ses_tur_ita_eng_aze_yor_vie_amr_swa_fbf_cic	-0.106901890298496	-0.252135889447682	0.80149241380622
102	owc_slo_ven_glc_tig_sod_chh_ita_tur_aze_tsn_mao_dgb_urd_nor_bsq_mcd_amh_fbf_mnd_arw_ctl_lda_alb_dyu_lat_est_bam_akn_hun_cze_hau_geo_rom_eng_krd_svk_sid_heb_mol_fin_swa_tag_scr_mly_jpn_knd_kor_spa_ben_ewe_ger_ind_grk_amr_sun_cnt_pol_swt_fre_gam_por_ukr_guj_pan_qcu_rus_bul_lit_ses_aeg_dut_wly_hin_bat_afr_tsw_bos_bem_jav_tha_mlt_tml_xho_zul_azi_swe_prs_uzb_moo_vie_anl_cic_igb_yor	-0.485252316222852	-1.15574762753547	0.250744987554813
103	tig_ita_ven_rom_sod_sid_owc_pol_azi_uzb_tsn_sun_fbf_por_mcd_bsq_dut_gam_lda_cnt_lat_ger_yor_krd_igb_urd_hun_akn_dyu_est_spa_hau_geo_slo_ctl_ben_arw_chh_aeg_nor_fin_dgb_ind_cze_mao_jpn_knd_kor_afr_guj_swa_rus_mly_mol_heb_tag_mnd_eng_cic_bos_amh_alb_swe_bul_prs_qcu_hin_glc_scr_tsw_mlt_lit_wly_pan_bat_fre_ses_svk_bem_jav_tha_anl_tml_zul_swt_tur_grk_ukr_aze_bam_vie_amr_ewe_moo_xho	-0.279353963963465	-0.660327968534547	0.510675622939095
104	gam_ger_cic_lit_owc_heb_amr_fre_aze_uzb_bem_tag_dyu_pan_urd_bsq_spa_amh_tsw_mnd_rus_ukr_tsn_bul_moo_alb_fin_yor_ven_est_ctl_aeg_geo_guj_slo_ita_rom_anl_hau_mcd_hun_dgb_jav_prs_bat_jpn_tml_kor_nor_mol_bam_grk_mao_bos_sod_mly_cnt_afr_xho_pol_wly_scr_hin_eng_glc_qcu_lat_por_dut_akn_sid_svk_chh_arw_sun_krd_lda_cze_igb_ind_tha_tig_knd_swa_fbf_tur_ben_swe_azi_ses_vie_mlt_zul_ewe_swt	-0.777056990335237	-1.87585008937141	0.0638125604089168
105	heb_mol_yor_hin_amr_hau_gam_mcd_aze_tur_xho_tag_akn_prs_dut_bsq_krd_chh_bem_cnt_fre_nor_tsw_svk_ses_lit_est_tsn_bam_hun_spa_wly_geo_por_grk_rus_ita_aeg_mlt_glc_fin_dyu_sun_ben_jav_jpn_knd_kor_ukr_lat_swa_swe_bat_bul_sid_ind_mnd_arw_zul_alb_anl_cze_bos_eng_rom_qcu_guj_scr_pan_swt_sod_slo_amh_urd_mly_afr_fbf_ger_ven_mao_tha_tig_tml_ewe_igb_uzb_pol_ctl_azi_cic_vie_owc_dgb_lda_moo	-0.529487610930907	-1.26201330723314	0.210099836329167
106	amr_mcd_dyu_afr_mlt_aeg_tig_ita_tur_uzb_xho_mao_ses_bos_bul_bsq_urd_sod_bam_mnd_dut_swe_swa_guj_igb_cze_est_tsn_ven_fin_mol_hau_geo_pol_rus_fre_lat_anl_sid_slo_hun_moo_sun_ben_bat_jpn_tml_kor_prs_rom_fbf_hin_jav_spa_amh_mly_cnt_ukr_bem_pan_heb_por_grk_svk_lit_qcu_glc_nor_ger_swt_wly_scr_chh_krd_tag_alb_dgb_arw_akn_ind_tha_owc_knd_ewe_lda_azi_eng_ctl_aze_yor_vie_gam_zul_tsw_cic	0.207836583364204	0.489611895258005	0.625561467714556
107	aeg_ita_ven_hin_heb_sid_chh_eng_azi_aze_swa_mly_xho_glc_grk_bsq_krd_mlt_cic_cnt_fre_mcd_dgb_bul_zul_ben_est_dyu_fbf_fin_ger_wly_geo_arw_svk_afr_urd_anl_amr_mol_hun_akn_sun_nor_bat_jpn_knd_kor_ukr_spa_bem_lat_ind_cze_owc_jav_mnd_slo_ewe_ctl_amh_dut_por_guj_rom_qcu_rus_alb_bos_moo_tig_prs_sod_pan_mao_swe_ses_scr_yor_tag_tha_gam_tml_swt_tsn_tur_lit_pol_uzb_bam_vie_hau_tsw_igb_lda	-0.303505177578559	-0.718457146304822	0.47427662665405
108	mlt_krd_ven_rus_tig_owc_sid_bul_azi_aze_xho_sun_igb_ita_fre_bsq_por_gam_lda_cnt_slo_ukr_ewe_mcd_ses_arw_est_fbf_cic_fin_dut_amr_geo_svk_ger_lat_guj_sod_wly_scr_hun_swa_tag_mol_bat_jpn_tml_kor_lit_afr_tsn_swe_mao_nor_aeg_jav_mnd_urd_bem_spa_anl_prs_hin_pan_rom_qcu_grk_glc_alb_akn_hau_cze_heb_bos_mly_eng_zul_pol_tsw_ind_tha_chh_knd_moo_bam_uzb_ben_ctl_tur_yor_vie_amh_dgb_dyu_swt	0.894692012073784	2.13975537194181	0.0349923642571337
109	amh_ukr_igb_mol_aeg_chh_anl_ctl_tur_azi_xho_mao_cic_fre_hin_bsq_ger_hau_zul_cnt_mcd_pol_lda_afr_dgb_guj_est_akn_ven_hun_arw_owc_geo_lat_por_cze_lit_sid_sod_rus_fin_tsw_jav_prs_sun_jpn_knd_kor_svk_bul_yor_ita_ind_grk_tig_mly_mnd_krd_ses_spa_heb_dut_swe_slo_pan_qcu_scr_eng_bos_bem_mlt_nor_gam_urd_tag_glc_ewe_rom_dyu_bat_tha_wly_tml_swa_swt_aze_alb_ben_uzb_moo_vie_amr_bam_tsn_fbf	0.253449145819306	0.598190330130222	0.551166991164369
110	chh_ger_ewe_ctl_wly_mlt_amh_arw_aze_uzb_fbf_jav_igb_prs_ukr_bsq_afr_aeg_yor_mnd_rus_bul_ven_lit_cic_cze_hun_bem_dgb_fin_svk_gam_geo_dut_urd_guj_grk_anl_tig_glc_est_swt_ind_slo_bat_jpn_tml_kor_lat_krd_bam_alb_mao_fre_amr_tag_cnt_ita_zul_pol_sod_ben_por_mol_rom_qcu_nor_hin_eng_akn_heb_bos_hau_scr_mly_spa_lda_mcd_moo_sun_tha_owc_knd_tsw_xho_tur_swe_pan_azi_swa_vie_sid_dyu_ses_tsn	0.334273402426455	0.787548197622515	0.432963626917481
111	sod_svk_igb_mol_anl_amr_aeg_alb_uzb_aze_bam_mly_ven_urd_eng_bsq_spa_tig_ses_cnt_dut_guj_tsw_por_dyu_rom_hun_yor_swa_est_afr_wly_geo_grk_mcd_glc_cze_sid_gam_fre_fin_swt_bat_arw_jav_jpn_tml_kor_ctl_nor_ewe_hin_sun_rus_amh_mao_mnd_slo_zul_lat_hau_pol_ben_swe_pan_qcu_ger_krd_lit_xho_owc_scr_chh_ukr_tag_bul_bem_ita_fbf_ind_tha_heb_knd_dgb_lda_tur_prs_bos_azi_akn_vie_mlt_cic_moo_tsn	-0.596548510985948	-1.42354098862173	0.157925706101562
112	aeg_spa_ewe_lit_anl_mlt_amh_mol_aze_uzb_fbf_bat_tsn_por_mcd_bsq_hin_sod_swa_cnt_rus_glc_bem_alb_swt_ger_est_ses_igb_fin_fre_gam_geo_rom_urd_eng_nor_heb_sid_bul_hun_dgb_mly_svk_ind_jpn_knd_kor_krd_ukr_ven_pol_jav_ita_tig_mao_mnd_guj_yor_scr_chh_slo_arw_ben_pan_qcu_dut_grk_prs_lda_wly_bos_amr_cze_tag_lat_xho_swe_cic_sun_tha_hau_tml_bam_zul_azi_ctl_afr_tur_akn_vie_owc_moo_dyu_tsw	-0.299322674819197	-0.708376604167803	0.480483198103176
113	tig_grk_akn_bul_hau_aeg_sod_por_uzb_azi_tsw_mly_dgb_scr_slo_bsq_guj_chh_dyu_mnd_mcd_afr_ses_hin_igb_lat_hun_zul_yor_fin_ben_wly_geo_pol_rus_fre_swe_anl_owc_pan_est_lda_ind_ita_sun_jpn_tml_kor_svk_mol_ven_prs_tag_urd_heb_jav_cnt_bos_tsn_alb_amh_glc_lit_dut_krd_qcu_ukr_ger_arw_bam_amr_cze_sid_rom_mao_ctl_fbf_spa_moo_bat_tha_mlt_knd_swa_bem_aze_eng_nor_tur_ewe_vie_gam_xho_swt_cic	-0.0539793964898458	-0.127146164066218	0.899099223087768
114	hau_ctl_swt_bul_mlt_sod_sid_dut_azi_uzb_ewe_mao_lda_spa_por_bsq_ger_owc_moo_mnd_arw_urd_bem_bos_dgb_lat_hun_tsn_dyu_est_fre_wly_geo_pan_slo_lit_eng_gam_tig_pol_fin_ses_ind_mcd_sun_jpn_tml_kor_swe_scr_ven_hin_bat_mol_chh_mly_cnt_rom_xho_afr_amh_ben_ita_alb_krd_qcu_glc_cze_guj_tsw_amr_rus_heb_ukr_tag_svk_zul_nor_swa_jav_tha_anl_knd_fbf_igb_aze_grk_prs_tur_akn_vie_aeg_bam_cic_yor	-0.344367060576592	-0.814846846160539	0.417241774304629
115	sid_arw_bam_lit_heb_chh_wly_guj_tur_uzb_cic_sun_swa_spa_urd_bsq_mcd_tig_swt_cnt_por_fre_xho_rom_dgb_ctl_est_tsn_zul_fin_eng_amh_geo_krd_glc_dut_swe_mlt_sod_rus_hun_lda_ind_mol_tag_jpn_knd_kor_afr_cze_moo_ukr_bat_hin_amr_mly_mnd_nor_ven_bos_hau_scr_alb_bul_ben_qcu_lat_ger_pan_yor_owc_grk_gam_ita_jav_slo_akn_prs_bem_mao_tha_anl_tml_fbf_ewe_aze_svk_pol_azi_dyu_vie_aeg_tsw_igb_ses	-0.213009344523525	-0.502868166317315	0.61624578595987
116	amh_urd_xho_krd_wly_sod_sid_rom_aze_tur_dgb_jav_dyu_ctl_prs_bsq_glc_heb_ewe_cnt_afr_mol_ven_rus_moo_ben_hun_bam_bem_est_pan_owc_geo_nor_ger_slo_dut_chh_aeg_scr_fin_fbf_bat_spa_mao_jpn_knd_kor_bos_alb_akn_svk_mly_guj_mlt_tag_mnd_lat_tsn_mcd_tig_bul_por_arw_pol_qcu_ita_fre_ukr_lda_amr_swe_gam_eng_sun_lit_yor_cze_cic_ind_tha_hau_tml_swt_ses_azi_hin_grk_uzb_swa_vie_anl_zul_igb_tsw	-0.522869570183834	-1.24391829717792	0.216655864370459
117	wly_prs_tsw_swe_sod_hau_gam_mol_tur_uzb_dgb_bat_zul_cze_eng_bsq_krd_chh_swa_cnt_alb_slo_ven_lat_swt_svk_fin_fbf_lda_est_bul_aeg_geo_bos_arw_pan_ger_heb_sid_scr_hun_yor_jav_lit_mao_jpn_knd_kor_mcd_fre_bem_rus_sun_dut_mlt_mly_mnd_guj_tsn_urd_amr_ukr_pol_por_hin_qcu_afr_grk_spa_moo_anl_rom_tig_ben_tag_ctl_ses_ita_dyu_ind_tha_amh_tml_xho_cic_aze_glc_nor_azi_akn_vie_owc_ewe_bam_igb	0.379913320542014	0.897439273119322	0.371801974779845
118	owc_prs_swt_fre_tig_sid_amh_afr_azi_tur_fbf_sun_bam_svk_swe_bsq_nor_heb_cic_cnt_rus_ben_lda_por_yor_urd_fin_ses_swa_est_lat_wly_geo_alb_glc_arw_rom_aeg_anl_pol_hun_tsw_bat_ctl_jav_jpn_knd_kor_eng_ita_dgb_pan_ind_mcd_hau_mao_mnd_slo_ewe_guj_amr_cze_scr_bul_grk_qcu_dut_bos_lit_tsn_mlt_spa_chh_krd_mly_mol_bem_ger_ven_tag_tha_sod_tml_dyu_xho_aze_hin_ukr_uzb_akn_vie_gam_moo_igb_zul	-0.826020660333756	-1.99324172600031	0.0491652260374083
119	sod_lit_fbf_glc_gam_mlt_amr_pol_tur_uzb_dyu_sun_akn_afr_prs_bsq_mol_heb_igb_mnd_rus_ben_bem_eng_bam_slo_est_moo_zul_hun_svk_tig_geo_ctl_lat_nor_rom_owc_amh_ukr_fin_tsn_mao_arw_ind_jpn_tml_kor_swe_mcd_ewe_dut_mly_bul_chh_bat_cnt_krd_xho_alb_sid_ger_fre_por_hin_qcu_bos_scr_pan_dgb_anl_urd_hau_spa_tag_ita_tsw_cze_swa_jav_tha_aeg_knd_swt_yor_aze_guj_grk_azi_cic_vie_wly_ven_lda_ses	-1.12474685637807	-2.7644293522853	0.00687564349946192
120	amr_ukr_ses_svk_tig_aeg_anl_mol_azi_tur_bam_ind_tsn_pan_nor_bsq_guj_owc_cic_mnd_ctl_grk_fbf_rom_ven_ben_est_bem_lda_fin_alb_amh_geo_bul_ita_scr_glc_hau_wly_bos_hun_moo_mly_spa_jav_jpn_knd_kor_lat_rus_swa_swe_bat_mcd_heb_mao_cnt_arw_dyu_ger_chh_krd_hin_urd_fre_qcu_por_cze_slo_zul_sid_eng_mlt_lit_sun_afr_tsw_prs_yor_tag_tha_gam_tml_swt_xho_uzb_dut_pol_aze_akn_vie_sod_igb_dgb_ewe	-0.566848493607054	-1.35133214133868	0.179867181195488
121	hau_ctl_zul_ita_gam_heb_sid_afr_aze_azi_bem_tag_swa_swe_fre_bsq_ukr_sod_xho_cnt_dut_hin_dgb_scr_ewe_arw_hun_tsw_ses_fin_slo_anl_geo_glc_nor_spa_pan_amr_chh_bul_est_tsn_mly_rus_jav_jpn_knd_kor_grk_cze_akn_svk_ind_ger_tig_sun_mnd_rom_ven_alb_aeg_bos_krd_mol_prs_qcu_eng_lit_ben_dyu_wly_pol_mlt_urd_bat_por_moo_lat_fbf_mao_tha_amh_tml_yor_swt_tur_guj_mcd_uzb_igb_vie_owc_lda_bam_cic	-0.825055030097137	-1.99250106119261	0.0492477940725261
122	owc_pan_moo_ctl_sid_amh_chh_glc_tur_azi_dgb_mly_bem_bos_swe_bsq_grk_sod_ven_mnd_fre_krd_lda_rom_bam_scr_est_tsn_tsw_fin_dut_gam_geo_nor_mcd_ita_lat_amr_mlt_pol_hun_ewe_sun_urd_tag_jpn_knd_kor_arw_spa_zul_eng_bat_lit_anl_jav_cnt_alb_xho_por_aeg_afr_slo_ger_ben_qcu_cze_guj_mol_ses_heb_svk_hau_rus_ind_hin_swa_ukr_cic_mao_tha_tig_tml_dyu_akn_uzb_prs_bul_aze_fbf_vie_wly_igb_swt_yor	0.446607048722634	1.05452363663662	0.29437517749161
123	mlt_fre_ses_glc_heb_gam_aeg_rus_azi_uzb_ewe_sun_swt_afr_dut_bsq_ukr_tig_fbf_mnd_lit_mol_lda_cze_dgb_arw_fin_zul_ven_est_bul_anl_geo_spa_mcd_hin_lat_sid_amh_ctl_hun_akn_tag_pol_jav_jpn_knd_kor_alb_bos_swa_por_ind_svk_hau_mly_cnt_krd_moo_ben_amr_guj_urd_prs_scr_qcu_pan_swe_ger_yor_chh_rom_sod_nor_bat_ita_xho_slo_dyu_mao_tha_wly_tml_bem_tsn_aze_eng_grk_tur_bam_vie_owc_tsw_igb_cic	-0.302806244865003	-0.716493856181279	0.475481899980076
124	sid_eng_akn_dut_anl_tig_heb_spa_tur_uzb_swt_bat_swa_mol_ita_bsq_grk_amh_ewe_mnd_ctl_mcd_lda_afr_moo_glc_est_ses_dyu_hun_guj_gam_geo_ukr_alb_hin_lat_owc_aeg_slo_fin_bam_tag_nor_sun_jpn_knd_kor_rus_bul_dgb_ger_ind_krd_wly_mao_cnt_svk_tsn_swe_hau_pan_cze_urd_arw_qcu_lit_fre_bos_zul_amr_prs_mlt_rom_mly_pol_fbf_scr_bem_jav_tha_chh_tml_xho_ven_aze_por_ben_azi_cic_vie_sod_tsw_yor_igb	0.32816976217189	0.772290929233197	0.441900325751789
125	mlt_spa_akn_nor_wly_hau_tig_ukr_aze_azi_tsn_jav_dyu_grk_pol_bsq_bul_sid_fbf_cnt_cze_afr_yor_glc_moo_ben_est_igb_ven_hun_rom_anl_geo_ctl_krd_fre_urd_owc_sod_hin_fin_cic_sun_guj_ind_jpn_tml_kor_slo_rus_dgb_bos_tag_swe_heb_mly_mnd_por_ewe_alb_chh_dut_mcd_scr_prs_qcu_eng_svk_ita_ses_gam_arw_amh_lit_mao_ger_swt_lat_tsw_bat_tha_aeg_knd_xho_lda_uzb_pan_mol_tur_zul_vie_amr_bam_swa_bem	-1.044529180158	-2.56037189499354	0.0120669926744639
126	wly_por_moo_spa_gam_aeg_chh_bul_uzb_azi_igb_jav_bam_swe_ger_bsq_svk_sod_cic_cnt_rom_mol_tsn_hin_tsw_nor_est_bem_ven_hun_ita_heb_geo_ctl_dut_prs_rus_sid_mlt_mcd_fin_akn_sun_pol_tag_jpn_tml_kor_lat_cze_dyu_alb_bat_lit_anl_mly_mnd_krd_lda_scr_amh_eng_grk_ben_slo_qcu_ukr_glc_urd_zul_tig_arw_amr_afr_mao_bos_xho_fre_dgb_ind_tha_owc_knd_yor_swt_aze_pan_guj_tur_ewe_vie_hau_ses_fbf_swa	-0.289011376104817	-0.684172855644384	0.495567376566589
127	heb_scr_ewe_rus_chh_amr_mlt_eng_uzb_azi_ven_bat_tsn_spa_prs_bsq_alb_amh_bam_cnt_lit_arw_cic_pan_swt_slo_fin_yor_akn_est_hin_tig_geo_afr_krd_guj_ukr_sid_sod_pol_hun_zul_mao_swe_jav_jpn_knd_kor_lat_ben_dyu_mol_tag_por_owc_mly_mnd_nor_swa_cze_anl_ita_ctl_dut_grk_qcu_mcd_svk_urd_fbf_gam_ger_aeg_glc_sun_rom_dgb_bul_igb_ind_tha_wly_tml_ses_bem_tur_bos_fre_aze_lda_vie_hau_xho_moo_tsw	0.425149378486376	1.00188410971483	0.318999272750274
128	amr_eng_yor_rom_owc_chh_anl_spa_aze_azi_igb_jav_ses_swe_pol_bsq_guj_aeg_akn_cnt_fre_ita_cic_scr_bem_glc_fin_lda_swa_hun_ukr_mlt_geo_ger_arw_alb_dut_tig_amh_hin_est_tsw_ind_krd_sun_jpn_knd_kor_urd_ctl_zul_lat_bat_lit_sid_tag_mnd_mcd_dyu_prs_gam_bul_pan_svk_slo_qcu_por_bos_ben_tsn_hau_nor_wly_rus_mao_afr_fbf_grk_ven_mly_tha_heb_tml_swt_dgb_uzb_mol_cze_tur_bam_vie_sod_ewe_moo_xho	-1.17771680720963	-2.90817579652853	0.00454618032608427
129	hau_lat_igb_ita_wly_amh_heb_nor_aze_azi_bem_sun_zul_prs_afr_bsq_cze_sod_dgb_mnd_pol_por_tsn_mcd_lda_arw_fin_ses_swt_est_grk_sid_geo_rus_krd_swe_ukr_gam_tig_dut_hun_tsw_bat_ctl_tag_jpn_tml_kor_bos_urd_cic_hin_mao_pan_mlt_jav_cnt_scr_fbf_guj_amr_glc_eng_spa_bul_qcu_lit_alb_mol_xho_owc_rom_chh_slo_mly_ben_ewe_ger_ven_ind_tha_anl_knd_swa_moo_uzb_svk_fre_tur_yor_vie_aeg_akn_dyu_bam	-0.804237968378588	-1.93571921049616	0.0559393854101971
130	amh_afr_dgb_krd_amr_tig_aeg_guj_aze_tur_dyu_mao_moo_fre_bos_bsq_mcd_hau_igb_mnd_glc_ukr_xho_svk_akn_bul_fin_lda_ses_hun_mol_owc_geo_nor_eng_pan_hin_sod_mlt_urd_est_ewe_mly_prs_tag_jpn_tml_kor_ita_rus_swa_cze_sun_alb_sid_ind_cnt_lit_cic_arw_wly_dut_slo_rom_pol_qcu_scr_grk_swe_ven_anl_spa_heb_lat_bat_por_yor_ctl_zul_jav_tha_gam_knd_tsw_bem_uzb_ben_ger_azi_tsn_vie_chh_swt_fbf_bam	-0.19336219231882	-0.456307510493126	0.649232721306747
131	amh_urd_fbf_cze_sid_mlt_aeg_scr_aze_uzb_cic_mly_moo_fre_bos_bsq_lat_owc_ven_cnt_lit_ukr_lda_por_ses_grk_hun_bam_dyu_fin_eng_sod_geo_ger_slo_prs_rus_gam_wly_ctl_est_tsw_jav_rom_mao_jpn_tml_kor_bul_svk_swt_nor_bat_arw_chh_tag_mnd_swe_igb_spa_heb_glc_mol_alb_ita_qcu_dut_afr_pol_swa_amr_krd_tig_guj_ind_pan_zul_ben_bem_sun_tha_anl_knd_dgb_tsn_azi_hin_mcd_tur_ewe_vie_hau_akn_xho_yor	-0.451381322032942	-1.07338957713059	0.285873641083342
132	owc_bul_ven_glc_gam_sid_sod_eng_tur_uzb_zul_mly_lda_afr_ukr_bsq_guj_hau_tsn_cnt_alb_fre_bam_pan_dgb_dut_fin_xho_ses_est_urd_heb_geo_ita_prs_slo_mcd_wly_anl_hin_hun_fbf_sun_ger_mao_jpn_tml_kor_nor_grk_swa_rus_jav_scr_amr_ind_mnd_lit_igb_arw_mlt_spa_rom_pol_bos_qcu_mol_cze_ctl_tsw_amh_swe_tig_svk_tag_krd_bem_ben_yor_bat_tha_aeg_knd_cic_dyu_aze_por_lat_azi_swt_vie_chh_moo_ewe_akn	-0.301672717381135	-0.712871863124236	0.477709932897919
133	wly_ger_yor_rom_anl_mlt_heb_arw_uzb_aze_lda_mao_moo_glc_ben_bsq_slo_amr_dyu_cnt_hin_bos_zul_dut_tsn_rus_est_tsw_bem_hun_krd_sod_geo_ctl_lit_eng_lat_sid_tig_pan_fin_xho_jav_swe_bat_jpn_knd_kor_alb_grk_dgb_prs_sun_scr_gam_tag_mnd_guj_ewe_por_aeg_mcd_bul_nor_mol_qcu_spa_urd_svk_ven_owc_ukr_hau_afr_ind_ita_igb_cze_ses_mly_tha_chh_tml_cic_akn_azi_pol_fre_tur_swa_vie_amh_swt_bam_fbf	-0.413236313367801	-0.979991076858977	0.329633020140897
134	gam_krd_swa_bos_owc_amh_heb_svk_aze_azi_lda_mao_igb_afr_rus_bsq_lit_mlt_yor_cnt_pan_ger_ewe_cze_akn_scr_est_tsn_tsw_fin_slo_sod_geo_lat_mcd_arw_mol_aeg_hau_spa_hun_fbf_tag_swe_bat_jpn_tml_kor_bul_fre_ses_prs_sun_ben_tig_jav_mnd_ukr_bam_pol_amr_guj_hin_glc_ita_qcu_por_eng_urd_ven_anl_nor_chh_alb_mly_rom_xho_ctl_bem_ind_tha_sid_knd_dyu_swt_tur_dut_grk_uzb_cic_vie_wly_dgb_zul_moo	-0.19118178107092	-0.451614771784881	0.652597974013557
135	mlt_bul_lda_slo_chh_amr_amh_swe_aze_azi_moo_bat_akn_hin_mcd_bsq_scr_hau_dgb_cnt_cze_guj_swt_svk_ses_pan_fin_swa_tsw_hun_ger_sid_geo_lit_fre_bos_rus_aeg_heb_urd_est_cic_tag_ctl_mly_jpn_tml_kor_rom_alb_yor_pol_ind_lat_tig_mao_mnd_mol_zul_eng_anl_dut_grk_nor_glc_qcu_ita_krd_prs_xho_gam_arw_wly_ben_jav_por_tsn_spa_ven_sun_tha_owc_knd_bem_ewe_tur_ukr_afr_uzb_igb_vie_sod_fbf_dyu_bam	-0.567991683847972	-1.35462329864782	0.178819445765026
136	chh_rus_tsw_dut_hau_sod_gam_fre_aze_tur_moo_bat_yor_ukr_pan_bsq_svk_heb_xho_mnd_urd_swe_bem_spa_ses_prs_est_swa_ewe_fin_hin_amr_geo_ctl_ben_guj_krd_amh_sid_afr_hun_igb_ind_glc_sun_jpn_knd_kor_alb_grk_cic_scr_mly_arw_tig_tag_cnt_mcd_zul_ita_mlt_rom_bos_cze_lat_qcu_por_pol_nor_bam_anl_ger_owc_eng_jav_mol_ven_slo_swt_mao_tha_wly_tml_lda_dyu_azi_lit_bul_uzb_tsn_vie_aeg_fbf_dgb_akn	-0.45318773892143	-1.07855799555525	0.283574317106614
137	gam_ukr_dgb_hin_sod_owc_wly_fre_uzb_tur_swa_jav_xho_nor_mcd_bsq_ctl_heb_bem_cnt_cze_spa_bam_krd_dyu_lat_hun_akn_ven_est_rus_hau_geo_slo_urd_swe_afr_tig_amh_bul_fin_lda_ind_eng_tag_jpn_tml_kor_scr_bos_igb_prs_bat_pan_mlt_sun_mnd_guj_tsw_ben_amr_grk_mol_dut_pol_qcu_ita_alb_por_swt_aeg_glc_sid_arw_mao_svk_moo_lit_zul_mly_tha_anl_knd_cic_ewe_aze_rom_ger_azi_yor_vie_chh_fbf_ses_tsn	-0.10502096487584	-0.247792998598414	0.804840850473359
138	owc_glc_zul_pol_gam_anl_aeg_bos_azi_aze_bem_bat_tsn_urd_bul_bsq_fre_mlt_dyu_cnt_rus_grk_ven_lat_swt_swe_fin_swa_dgb_est_arw_tig_geo_ben_rom_dut_alb_chh_hau_krd_hun_lda_ind_guj_sun_jpn_knd_kor_mcd_ita_yor_spa_mly_lit_heb_jav_mnd_nor_bam_slo_amr_ger_svk_scr_ukr_qcu_por_mol_pan_xho_sid_cze_sod_afr_tag_eng_cic_hin_fbf_mao_tha_amh_tml_moo_akn_uzb_prs_ctl_tur_igb_vie_wly_ses_ewe_tsw	-0.371263565626163	-0.880693822014362	0.380753855585989
139	aeg_mol_lda_bul_wly_amh_heb_alb_uzb_aze_yor_ind_akn_guj_lat_bsq_swe_sod_igb_mnd_fre_krd_dgb_svk_fbf_lit_fin_ses_zul_est_ukr_chh_geo_scr_slo_ben_ita_anl_hau_afr_hun_swt_mao_grk_bat_jpn_tml_kor_cze_prs_bam_pol_jav_por_owc_sun_cnt_spa_tsn_rus_sid_eng_glc_rom_urd_qcu_ctl_bos_dut_moo_gam_mcd_tig_hin_tag_pan_dyu_arw_ven_mly_tha_amr_knd_xho_cic_tur_ger_nor_azi_tsw_vie_mlt_bem_swa_ewe	-0.871530139634827	-2.10186993386432	0.0382677565098239
140	wly_glc_zul_slo_sod_tig_chh_bos_uzb_aze_moo_tag_tsn_swe_ita_bsq_nor_amh_dyu_mnd_rus_svk_lda_lat_ven_cze_est_ses_tsw_hun_ukr_sid_geo_urd_ctl_pan_pol_heb_mlt_afr_fin_igb_ind_mol_sun_jpn_tml_kor_lit_ben_ewe_eng_mao_ger_anl_jav_cnt_fre_swa_prs_gam_bul_dut_rom_scr_qcu_arw_spa_alb_bam_hau_hin_owc_mcd_bat_grk_cic_por_swt_mly_tha_amr_knd_dgb_yor_tur_krd_guj_azi_xho_vie_aeg_fbf_akn_bem	-0.319832395334768	-0.757171809059139	0.450861050109696
141	wly_krd_dyu_mol_gam_heb_hau_ger_azi_tur_igb_ind_yor_eng_spa_bsq_slo_mlt_swt_cnt_rom_fre_dgb_afr_ses_lit_fin_lda_swa_est_dut_owc_geo_lat_hin_cze_arw_sid_chh_grk_hun_zul_mao_mcd_jav_jpn_knd_kor_alb_svk_fbf_bul_bat_nor_amr_tag_mnd_urd_bam_por_tig_rus_glc_swe_pan_qcu_ctl_prs_scr_akn_amh_ita_anl_bos_sun_ukr_bem_ben_cic_mly_tha_aeg_tml_tsw_moo_uzb_pol_guj_aze_tsn_vie_sod_xho_ewe_ven	-0.379275744250322	-0.89820783991853	0.371394317839051
142	anl_mcd_moo_rom_chh_hau_owc_mol_uzb_tur_zul_mly_igb_slo_guj_bsq_svk_heb_swa_mnd_por_fre_yor_bul_lda_urd_est_tsn_ses_fin_scr_sid_geo_ger_alb_lat_rus_amr_sod_eng_hun_akn_ind_bos_jav_jpn_tml_kor_ukr_dut_fbf_glc_tag_lit_amh_mao_cnt_ctl_bam_hin_tig_ben_afr_spa_cze_qcu_nor_grk_prs_cic_gam_arw_mlt_pan_sun_pol_dgb_krd_bem_bat_tha_wly_knd_tsw_ven_aze_ita_swe_azi_swt_vie_aeg_xho_ewe_dyu	-0.889167753347466	-2.15091449273114	0.0340751885879664
143	tig_dut_dyu_ita_owc_wly_mlt_ger_tur_uzb_ses_ind_tsn_lat_pan_bsq_ukr_amh_zul_mnd_lit_urd_igb_ben_yor_grk_hun_moo_swt_est_guj_hau_geo_rom_fre_bul_mol_sod_gam_prs_fin_ven_tag_por_sun_jpn_knd_kor_nor_hin_akn_svk_mao_spa_chh_jav_cnt_alb_tsw_krd_aeg_mcd_pol_afr_slo_qcu_glc_arw_scr_fbf_anl_ctl_amr_bos_bat_eng_cic_swe_ewe_mly_tha_heb_tml_dgb_lda_aze_rus_cze_azi_bam_vie_sid_xho_bem_swa	-0.00553140985793302	-0.0130564323558216	0.989610738513001
144	amr_pol_bam_arw_aeg_gam_wly_glc_tur_uzb_fbf_ind_xho_rom_fre_bsq_scr_owc_swt_cnt_mcd_krd_ewe_lit_lda_slo_fin_dyu_tsn_hun_dut_sid_geo_ita_ukr_alb_pan_hau_chh_swe_est_igb_jav_spa_sun_jpn_tml_kor_rus_afr_cic_bos_mly_urd_mlt_mao_mnd_ben_ven_por_anl_ger_mol_hin_lat_qcu_eng_grk_cze_ses_amh_bul_tig_prs_bat_nor_yor_svk_zul_tag_tha_heb_knd_moo_tsw_aze_guj_ctl_azi_bem_vie_sod_swa_dgb_akn	-0.246459275974777	-0.582844940606539	0.561408290544078
145	tig_cze_fbf_svk_wly_gam_hau_prs_tur_azi_zul_ind_xho_ctl_mol_bsq_grk_mlt_swa_cnt_lat_rom_igb_ben_ven_hin_hun_moo_bem_est_fre_owc_geo_alb_ukr_bul_ger_chh_sid_bos_fin_dyu_mao_eng_sun_jpn_tml_kor_pol_scr_akn_swe_jav_dut_amr_tag_mnd_mcd_tsw_spa_heb_pan_por_ita_urd_qcu_lit_glc_slo_yor_sod_guj_amh_nor_bat_arw_bam_afr_tsn_mly_tha_anl_knd_dgb_swt_aze_rus_krd_uzb_cic_vie_aeg_ewe_lda_ses	-0.664341456538527	-1.59094408732761	0.115015843481015
146	amr_rus_ses_grk_anl_sod_mlt_pol_uzb_azi_moo_ind_tsw_ukr_svk_bsq_krd_chh_bam_cnt_bos_ben_fbf_afr_ewe_eng_est_bem_zul_hun_ctl_aeg_geo_mol_nor_hin_arw_tig_sid_mcd_fin_ven_jav_cze_tag_jpn_knd_kor_fre_ger_tsn_rom_mao_guj_owc_sun_mnd_alb_igb_scr_amh_prs_slo_lat_ita_qcu_por_bul_dut_yor_gam_spa_wly_lit_mly_urd_lda_swe_dyu_bat_tha_heb_tml_cic_dgb_tur_pan_glc_aze_akn_vie_hau_swa_swt_xho	-0.591026326526911	-1.41081056499235	0.161636831238834
147	chh_ben_tsn_cze_amh_amr_sod_prs_tur_uzb_zul_mao_swt_swe_urd_bsq_glc_heb_cic_cnt_hin_pol_akn_lat_moo_por_est_yor_fbf_hun_bul_anl_geo_arw_ger_alb_ita_hau_wly_krd_fin_dyu_tag_pan_jav_jpn_tml_kor_slo_guj_bem_grk_bat_fre_sid_mly_mnd_dut_igb_spa_owc_mol_bos_rom_afr_qcu_ukr_ctl_nor_ses_mlt_lit_tig_rus_sun_scr_swa_svk_tsw_ind_tha_aeg_knd_ven_bam_azi_eng_mcd_aze_dgb_vie_gam_ewe_xho_lda	-0.247986903727176	-0.585915082978058	0.559351854757476
148	sod_lat_moo_guj_gam_anl_amr_alb_tur_uzb_xho_ind_zul_pol_afr_bsq_swe_tig_akn_mnd_rus_spa_ewe_fre_swt_bul_hun_tsw_dyu_est_por_mlt_geo_hin_grk_ctl_prs_amh_wly_arw_fin_dgb_sun_glc_jav_jpn_knd_kor_lit_ben_yor_pan_mao_scr_aeg_mly_cnt_svk_bam_krd_heb_eng_mol_rom_cze_qcu_slo_dut_mcd_bem_sid_urd_chh_bos_bat_nor_cic_ukr_swa_tag_tha_hau_tml_igb_ven_aze_ita_ger_azi_tsn_vie_owc_fbf_lda_ses	-0.263208566937567	-0.621806333497994	0.535590600292371
149	chh_bos_cic_nor_hau_aeg_tig_ger_azi_tur_swa_tag_ven_bul_ben_bsq_scr_amh_igb_mnd_mol_lat_moo_arw_zul_ita_fin_dgb_tsw_est_slo_gam_geo_urd_pan_por_cze_amr_anl_lit_hun_akn_bat_hin_mly_jpn_tml_kor_alb_prs_ewe_guj_mao_rom_wly_jav_cnt_rus_yor_ukr_owc_mcd_pol_krd_grk_qcu_ctl_dut_spa_lda_heb_svk_sod_glc_ind_fre_swt_afr_dyu_sun_tha_sid_knd_bam_fbf_uzb_swe_eng_aze_xho_vie_mlt_tsn_bem_ses	0.284504269658976	0.670143051204731	0.504427252960026
150	owc_spa_dgb_glc_wly_hau_amh_alb_uzb_azi_ses_sun_dyu_svk_ben_bsq_ger_aeg_akn_cnt_ctl_scr_tsw_hin_yor_ukr_hun_xho_ewe_fin_eng_gam_geo_pan_swe_rus_lat_sod_tig_dut_est_lda_ind_afr_tag_jpn_knd_kor_rom_cze_fbf_mcd_bat_ita_anl_mao_mnd_bos_bam_fre_heb_urd_mol_krd_lit_qcu_arw_prs_bul_tsn_mlt_por_sid_guj_jav_slo_bem_nor_moo_mly_tha_chh_tml_igb_cic_aze_grk_pol_tur_swt_vie_amr_swa_zul_ven	-0.0127873258149407	-0.0301367611136374	0.976022562965823
151	hau_ben_tsw_ctl_amh_sid_owc_afr_tur_azi_akn_mly_cic_eng_nor_bsq_pol_aeg_bam_cnt_lat_pan_dyu_swe_xho_alb_est_lda_fbf_hun_fre_anl_geo_mol_hin_krd_ita_mlt_amr_grk_fin_bem_bat_arw_sun_jpn_tml_kor_rom_bul_tsn_cze_jav_ukr_sod_tag_mnd_dut_moo_urd_tig_por_rus_bos_mcd_qcu_ger_prs_svk_swa_chh_spa_wly_lit_ind_glc_dgb_guj_igb_mao_tha_gam_knd_ses_yor_aze_slo_scr_uzb_ewe_vie_heb_zul_swt_ven	-0.6617957199831	-1.58659351121807	0.115999155144572
152	owc_bul_moo_ukr_mlt_amh_sid_bos_aze_tur_fbf_tag_tsw_fre_ita_bsq_nor_tig_swa_mnd_mol_pol_lda_lat_ven_arw_hun_yor_ses_fin_prs_wly_geo_spa_rom_slo_glc_amr_heb_afr_est_zul_mao_pan_ind_jpn_tml_kor_dut_krd_dyu_guj_bat_cze_chh_sun_cnt_urd_cic_alb_hau_swe_ctl_grk_por_qcu_scr_eng_lit_igb_aeg_ger_anl_svk_mly_ben_xho_hin_tsn_jav_tha_gam_knd_ewe_akn_uzb_rus_mcd_azi_swt_vie_sod_dgb_bam_bem	0.26503702644518	0.625049772753828	0.533469058736817
153	tig_afr_zul_mcd_sid_anl_amh_ben_tur_uzb_ses_sun_tsn_glc_fre_bsq_svk_gam_xho_cnt_ctl_scr_tsw_rom_ewe_dut_hun_lda_ven_fin_cze_hau_geo_lat_lit_swe_mol_aeg_mlt_spa_est_akn_ind_nor_tag_jpn_tml_kor_alb_bos_igb_ita_bat_guj_chh_mao_mnd_por_fbf_eng_wly_pol_pan_slo_prs_qcu_bul_krd_arw_bam_owc_hin_heb_urd_mly_ger_bem_grk_swa_jav_tha_sod_knd_yor_moo_azi_ukr_rus_aze_swt_vie_amr_cic_dgb_dyu	-0.4202202026442	-0.997372550364931	0.321171724581798
154	sid_grk_swt_rom_chh_amr_wly_ctl_azi_tur_cic_mao_bam_slo_mol_bsq_svk_anl_tsn_mnd_ben_por_akn_glc_ses_bos_fin_moo_igb_hun_eng_heb_geo_pol_hin_pan_dut_sod_gam_fre_est_yor_ind_urd_tag_jpn_tml_kor_nor_ita_ven_arw_jav_lat_aeg_mly_cnt_krd_xho_alb_hau_swe_scr_prs_lit_qcu_mcd_bul_ger_fbf_tig_spa_amh_afr_bat_cze_zul_rus_bem_sun_tha_mlt_knd_dgb_tsw_aze_guj_ukr_uzb_swa_vie_owc_lda_dyu_ewe	-0.532419423142313	-1.26802266022891	0.207955180772076
155	amr_alb_akn_guj_wly_owc_amh_swe_aze_uzb_xho_sun_lda_ita_glc_bsq_ger_heb_yor_mnd_pol_dut_bam_por_dgb_eng_hun_tsw_cic_fin_urd_tig_geo_rus_bul_cze_ben_gam_aeg_prs_est_bem_mly_rom_mao_jpn_tml_kor_nor_spa_fbf_grk_tag_slo_sid_bat_cnt_mol_igb_ctl_hau_lit_afr_fre_mcd_qcu_lat_bos_arw_ven_anl_scr_mlt_svk_jav_ukr_swt_pan_ewe_ind_tha_sod_knd_moo_swa_azi_hin_krd_tur_dyu_vie_chh_ses_tsn_zul	0.127978340840365	0.301150572772787	0.763971966874375
156	amh_lit_akn_por_chh_aeg_anl_spa_aze_tur_igb_mly_moo_arw_alb_bsq_guj_mlt_lda_cnt_urd_glc_bam_scr_yor_hin_fin_bem_zul_hun_dut_tig_geo_eng_prs_pan_bul_sod_sid_pol_est_dgb_bat_ger_tag_jpn_tml_kor_rom_cze_tsn_afr_mao_nor_heb_ind_mnd_krd_fbf_lat_gam_svk_rus_grk_bos_qcu_mcd_ctl_ukr_ven_wly_swe_hau_slo_sun_fre_cic_mol_swt_jav_tha_owc_knd_dyu_ewe_uzb_ben_ita_azi_swa_vie_amr_tsw_ses_xho	-0.10416256805743	-0.245759941067965	0.806409624663666
157	amh_ukr_cic_svk_amr_wly_aeg_pan_tur_uzb_tsw_tag_xho_spa_pol_bsq_por_hau_lda_cnt_ita_ben_dgb_mcd_bem_scr_hun_yor_akn_fin_arw_tig_geo_bul_guj_ctl_mol_gam_owc_fre_est_ewe_jav_slo_mly_jpn_knd_kor_lit_nor_fbf_lat_mao_afr_mlt_sun_mnd_urd_bam_krd_sod_bos_swe_hin_prs_qcu_dut_glc_cze_dyu_heb_rus_anl_ger_ind_rom_swa_eng_ses_bat_tha_chh_tml_ven_igb_azi_grk_alb_aze_zul_vie_sid_moo_swt_tsn	0.880859277908732	2.10089252180438	0.0383556519709748
158	amr_lit_dyu_krd_sid_heb_sod_mcd_azi_uzb_bem_mao_dgb_alb_arw_bsq_ben_hau_moo_mnd_hin_slo_ewe_svk_yor_swe_est_tsn_ses_hun_ctl_amh_geo_ita_nor_fre_guj_tig_mlt_rus_fin_lda_sun_cze_bat_jpn_knd_kor_urd_ukr_ven_ger_tag_por_chh_mly_cnt_prs_cic_grk_wly_glc_mol_afr_lat_qcu_spa_pol_dut_akn_gam_scr_aeg_pan_jav_rom_fbf_eng_zul_ind_tha_owc_tml_tsw_bam_aze_bos_bul_tur_igb_vie_anl_swt_swa_xho	-0.645972068974089	-1.54572697676153	0.125566747882326
159	sod_ben_tsw_nor_owc_sid_aeg_guj_tur_azi_dyu_tag_bam_krd_bos_bsq_afr_amr_bem_cnt_ctl_rus_tsn_ger_dgb_urd_est_swa_ses_fin_mol_heb_geo_mcd_svk_swe_ita_gam_mlt_cze_hun_fbf_mao_pol_jav_jpn_tml_kor_lit_por_zul_rom_bat_dut_chh_sun_mnd_pan_xho_arw_amh_fre_prs_grk_eng_qcu_ukr_scr_spa_yor_anl_glc_hau_hin_mly_bul_lda_slo_cic_ind_tha_tig_knd_akn_moo_uzb_lat_alb_aze_ven_vie_wly_igb_swt_ewe	-0.444248390353113	-1.05446224559913	0.294403120343519
160	sid_afr_moo_grk_gam_owc_hau_ger_tur_azi_xho_tag_tsw_ben_bul_bsq_krd_amh_fbf_mnd_hin_slo_lda_rus_bam_rom_fin_ewe_tsn_est_dut_mlt_geo_eng_lat_prs_glc_amr_wly_pol_hun_swa_bat_pan_sun_jpn_knd_kor_cze_alb_dgb_bos_mly_ctl_sod_mao_cnt_urd_cic_nor_chh_fre_swe_guj_svk_qcu_mol_arw_scr_ses_anl_lit_heb_ita_ind_por_yor_spa_bem_jav_tha_tig_tml_akn_swt_aze_mcd_ukr_uzb_ven_vie_aeg_igb_zul_dyu	0.0597498868743792	0.140932411127436	0.888228152400349
161	owc_eng_lda_rom_anl_hau_sod_bos_tur_azi_zul_jav_tsw_afr_cze_bsq_arw_mlt_xho_cnt_prs_ctl_cic_alb_moo_pol_fin_ses_dgb_hun_lat_amh_geo_glc_ben_scr_krd_heb_gam_svk_est_ven_sun_swe_ind_jpn_knd_kor_mcd_por_tsn_guj_tag_ita_tig_bat_mnd_rus_ewe_bul_amr_urd_mol_fre_slo_qcu_lit_spa_pan_swa_chh_grk_wly_ukr_mao_dut_bam_nor_akn_mly_tha_aeg_tml_fbf_dyu_aze_ger_hin_uzb_yor_vie_sid_bem_igb_swt	-0.724628235913447	-1.7418979393952	0.0848325358583067
162	chh_bul_dgb_ben_mlt_tig_amh_eng_uzb_tur_tsw_bat_zul_grk_rus_bsq_glc_wly_yor_cnt_prs_bos_ven_cze_dyu_slo_hun_swt_lda_fin_mol_gam_geo_mcd_svk_por_dut_hau_anl_arw_est_moo_mao_urd_tag_jpn_tml_kor_nor_spa_ses_pol_sun_rom_amr_mly_mnd_alb_tsn_pan_heb_ita_swe_ukr_ger_qcu_guj_krd_lat_igb_sid_afr_sod_ctl_jav_hin_akn_fre_swa_ind_tha_owc_knd_ewe_bam_aze_scr_lit_azi_cic_vie_aeg_xho_bem_fbf	0.195417385786732	0.459913913819533	0.646651430633584
163	mlt_svk_cic_bul_amh_hau_gam_mol_uzb_azi_swa_sun_zul_ben_ctl_bsq_rus_heb_ewe_mnd_slo_ita_lda_mcd_xho_lit_est_dyu_ven_hun_guj_owc_geo_pol_glc_swe_prs_amr_tig_dut_fin_igb_ind_bos_jav_jpn_tml_kor_scr_lat_dgb_ukr_tag_alb_wly_bat_cnt_por_akn_arw_sid_urd_eng_fre_pan_qcu_rom_hin_krd_tsw_aeg_ger_chh_cze_mao_afr_yor_grk_bem_mly_tha_anl_knd_bam_swt_tur_spa_nor_aze_ses_vie_sod_moo_tsn_fbf	-0.407090277596469	-0.965478865511472	0.336808955665579
164	gam_bul_bam_urd_hau_tig_mlt_krd_aze_tur_dyu_jav_igb_dut_pan_bsq_glc_sid_ewe_cnt_cze_lit_tsn_swe_swt_prs_hun_lda_cic_fin_rus_anl_geo_svk_alb_eng_ctl_amh_amr_afr_est_swa_mly_grk_mao_jpn_tml_kor_nor_ger_tsw_rom_sun_slo_wly_tag_mnd_arw_dgb_fre_sod_hin_guj_ita_ben_qcu_pol_mol_bos_ses_heb_spa_chh_mcd_ind_ukr_fbf_por_bem_bat_tha_aeg_knd_zul_akn_uzb_lat_scr_azi_moo_vie_owc_ven_yor_xho	-0.454339399794095	-1.07968453765014	0.283074835582437
165	gam_krd_swt_ger_sid_wly_sod_grk_aze_uzb_dyu_mao_yor_afr_slo_bsq_pol_anl_ses_cnt_glc_rus_dgb_cze_moo_mol_fin_fbf_zul_est_nor_aeg_geo_por_lat_ukr_prs_hau_chh_alb_hun_tsw_ind_ita_bat_jpn_tml_kor_guj_hin_tsn_bul_tag_rom_mlt_jav_mnd_eng_cic_arw_amh_lit_ctl_ben_urd_qcu_dut_pan_mcd_bam_heb_spa_owc_fre_mly_swe_igb_bos_xho_sun_tha_tig_knd_ven_akn_tur_scr_svk_azi_lda_vie_amr_swa_ewe_bem	-0.519931963587669	-1.23779723761285	0.218907114837249
166	amr_urd_xho_swe_hau_aeg_tig_rom_aze_azi_bam_sun_ses_dut_ben_bsq_ukr_anl_swa_mnd_spa_lat_tsw_alb_cic_glc_fin_moo_dgb_hun_bos_wly_geo_prs_guj_hin_pan_heb_sod_arw_est_akn_bat_afr_jav_jpn_knd_kor_pol_bul_yor_ita_mly_grk_chh_ind_cnt_krd_ven_svk_owc_mol_ctl_nor_eng_qcu_mcd_rus_por_igb_sid_lit_amh_slo_mao_scr_dyu_ger_lda_tag_tha_gam_tml_ewe_tsn_uzb_cze_fre_tur_zul_vie_mlt_bem_swt_fbf	-1.25891813018266	-3.1290621931722	0.00234254807601511
167	sid_fre_bem_slo_amr_chh_mlt_svk_azi_uzb_akn_sun_ses_krd_bul_bsq_urd_wly_ewe_mnd_prs_arw_zul_dut_lda_mcd_hun_yor_swa_est_por_tig_geo_ger_grk_cze_bos_amh_heb_lat_fin_moo_bat_alb_tag_jpn_tml_kor_hin_eng_bam_pan_mly_ukr_aeg_mao_cnt_afr_tsw_pol_gam_swe_glc_guj_spa_qcu_ben_rus_ctl_fbf_hau_mol_anl_nor_jav_rom_cic_lit_swt_ind_tha_sod_knd_tsn_igb_aze_ita_scr_tur_dyu_vie_owc_xho_ven_dgb	0.411803909773127	0.969812451080698	0.334655489091036
168	amr_ctl_swt_alb_chh_heb_anl_por_aze_azi_xho_sun_akn_spa_pol_bsq_ita_sod_fbf_mnd_fre_svk_lda_mcd_zul_guj_est_ses_igb_hun_prs_owc_geo_slo_arw_lit_nor_aeg_sid_scr_fin_dgb_mao_rom_mly_jpn_knd_kor_eng_pan_bem_cze_bat_grk_hau_tag_cnt_swe_ewe_ger_tig_afr_rus_ukr_bos_qcu_lat_glc_krd_tsw_mlt_bul_wly_urd_jav_mol_ven_dut_moo_ind_tha_gam_tml_yor_bam_uzb_ben_hin_tur_cic_vie_amh_tsn_swa_dyu	-0.282974322940648	-0.669727450977926	0.50469099467946
169	sod_fre_akn_mol_anl_hau_tig_ukr_uzb_aze_fbf_mly_bam_ger_alb_bsq_por_aeg_cic_mnd_svk_guj_swa_nor_xho_bul_fin_ses_lda_hun_grk_wly_geo_ita_ben_lit_swe_owc_amh_arw_est_dgb_bat_ctl_ind_jpn_tml_kor_lat_hin_ven_spa_sun_pan_chh_mao_cnt_mcd_bem_dut_gam_eng_afr_pol_cze_qcu_prs_urd_rom_ewe_mlt_bos_amr_krd_tag_rus_zul_glc_moo_jav_tha_heb_knd_dyu_swt_tur_slo_scr_azi_igb_vie_sid_tsn_yor_tsw	-0.198339952132381	-0.467890924404861	0.640957230870264
170	aeg_pan_bam_ger_sod_sid_amr_slo_aze_tur_zul_jav_tsn_spa_urd_bsq_lit_amh_lda_cnt_mol_ita_yor_eng_dyu_arw_fin_dgb_bem_hun_rom_owc_geo_ctl_fre_alb_nor_chh_tig_rus_est_ewe_mly_cze_tag_jpn_knd_kor_dut_glc_xho_guj_mao_bul_heb_ind_mnd_prs_swa_grk_wly_bos_afr_ukr_ben_qcu_scr_hin_lat_fbf_hau_krd_gam_pol_sun_swe_moo_por_tsw_bat_tha_anl_tml_ven_igb_uzb_mcd_svk_azi_swt_vie_mlt_akn_cic_ses	-0.557794916944566	-1.33002835565264	0.186761598654863
171	sid_hin_akn_svk_sod_anl_owc_swe_azi_tur_xho_mly_swa_slo_mol_bsq_krd_heb_fbf_mnd_nor_pan_cic_ger_igb_fre_est_zul_moo_fin_dut_wly_geo_lit_grk_rom_alb_amh_amr_glc_hun_tsn_jav_spa_mao_jpn_tml_kor_ben_mcd_lda_por_bat_bul_hau_ind_cnt_eng_swt_prs_aeg_arw_guj_lat_bos_qcu_rus_pol_ukr_ses_mlt_ctl_tig_cze_tag_ita_dgb_afr_ewe_sun_tha_chh_knd_ven_bem_aze_urd_scr_uzb_dyu_vie_gam_tsw_yor_bam	0.231069796497582	0.544205817080634	0.587602262354295
172	heb_pan_fbf_rus_amr_sid_gam_ctl_aze_tur_ses_jav_moo_prs_ben_bsq_por_sod_cic_mnd_alb_scr_tsn_swe_bam_eng_hun_ven_yor_est_rom_anl_geo_bos_slo_krd_spa_aeg_hau_lat_fin_dgb_bat_fre_tag_jpn_knd_kor_dut_bul_dyu_mcd_sun_glc_mlt_mly_cnt_urd_lda_cze_wly_afr_ita_nor_lit_qcu_mol_ger_hin_zul_chh_arw_tig_svk_ind_guj_swa_pol_bem_mao_tha_amh_tml_xho_tsw_uzb_ukr_grk_azi_akn_vie_owc_swt_ewe_igb	-0.640839108380061	-1.53282051076404	0.12871496789805
173	wly_pol_swt_scr_tig_anl_mlt_lit_tur_uzb_lda_sun_igb_arw_hin_bsq_ben_hau_bam_cnt_krd_lat_cic_mcd_swa_slo_hun_yor_dgb_fin_ita_gam_geo_cze_nor_ukr_fre_sod_amh_por_est_akn_ind_rom_mao_jpn_knd_kor_svk_swe_ses_afr_mly_bul_aeg_tag_mnd_eng_moo_grk_sid_urd_glc_bos_rus_qcu_guj_pan_ctl_xho_chh_ger_heb_dut_jav_alb_zul_spa_fbf_bat_tha_amr_tml_tsw_ewe_azi_mol_prs_aze_dyu_vie_owc_bem_ven_tsn	0.0299595954723874	0.0704979541022851	0.94394870370292
174	mlt_rom_bam_slo_hau_gam_anl_fre_tur_uzb_dgb_ind_swa_scr_eng_bsq_cze_wly_yor_cnt_bul_alb_ewe_pol_xho_arw_hun_swt_moo_fin_nor_amh_geo_krd_ben_lit_glc_chh_sod_prs_est_fbf_bat_rus_mly_jpn_knd_kor_afr_ukr_zul_swe_tag_ger_aeg_jav_mnd_dut_ses_ita_sid_mcd_ctl_mol_guj_qcu_por_pan_spa_tsn_owc_bos_amr_lat_mao_hin_lda_urd_tsw_sun_tha_tig_tml_cic_dyu_azi_grk_svk_aze_akn_vie_heb_igb_bem_ven	0.305374261208507	0.718943306450685	0.473978434285143
175	sid_prs_akn_rus_gam_wly_sod_afr_uzb_aze_tsw_mly_ven_pan_ctl_bsq_slo_hau_bam_cnt_grk_rom_dgb_ben_xho_pol_hun_igb_ses_est_bos_amr_geo_guj_ukr_urd_bul_aeg_mlt_lat_fin_zul_jav_cze_bat_jpn_tml_kor_lit_arw_yor_spa_tag_eng_owc_sun_mnd_svk_bem_swe_heb_hin_scr_fre_nor_qcu_ita_krd_mcd_cic_anl_por_amh_dut_mao_alb_swt_glc_ewe_ind_tha_chh_knd_dyu_moo_azi_ger_mol_tur_fbf_vie_tig_lda_tsn_swa	-0.249320513390165	-0.59116393557781	0.555844707928063
176	amh_rus_tsw_krd_gam_hau_chh_glc_azi_aze_tsn_mly_xho_por_scr_bsq_cze_tig_cic_cnt_nor_ctl_igb_lit_bam_pol_hun_swa_ewe_fin_arw_owc_geo_rom_afr_ita_pan_aeg_anl_spa_est_moo_ind_alb_bat_jpn_knd_kor_mol_ger_ses_svk_sun_grk_mlt_tag_mnd_urd_fbf_bos_amr_swe_hin_ukr_mcd_qcu_fre_guj_eng_yor_heb_prs_sid_slo_mao_bul_ven_ben_dyu_jav_tha_sod_tml_bem_akn_tur_lat_dut_uzb_lda_vie_wly_swt_zul_dgb	-0.112323208842281	-0.265011557675569	0.791587055353509
177	amh_cze_zul_bos_tig_wly_mlt_grk_uzb_azi_fbf_ind_ses_guj_ita_bsq_hin_heb_bem_mnd_urd_svk_cic_lit_ewe_spa_fin_akn_xho_hun_pol_chh_geo_mcd_afr_scr_nor_aeg_anl_ben_est_tsw_jav_slo_bat_jpn_tml_kor_bul_arw_moo_rus_mly_dut_gam_mao_cnt_ctl_dyu_lat_sod_ukr_glc_krd_por_qcu_fre_rom_prs_ven_owc_pan_amr_swe_sun_ger_igb_mol_tsn_tag_tha_hau_knd_bam_yor_tur_eng_alb_aze_lda_vie_sid_dgb_swa_swt	-0.558987193432134	-1.33061754122907	0.18656829333531
178	sod_guj_zul_dut_hau_aeg_wly_mcd_uzb_tur_cic_tag_lda_bul_rus_bsq_pan_tig_ses_cnt_mol_lat_bem_glc_tsw_lit_est_akn_yor_fin_svk_mlt_geo_scr_alb_afr_spa_anl_owc_grk_hun_bam_mao_cze_mly_jpn_knd_kor_rom_eng_swt_nor_ind_bos_amr_jav_mnd_hin_dyu_swe_heb_ben_prs_slo_fre_qcu_urd_por_krd_swa_amh_pol_chh_ukr_bat_ita_fbf_ctl_xho_sun_tha_sid_tml_ven_moo_azi_ger_arw_aze_igb_vie_gam_tsn_dgb_ewe	-0.389904213808114	-0.925794908999121	0.356948766777468
179	heb_mcd_ewe_nor_amh_sod_mlt_cze_tur_azi_akn_tag_xho_ger_lat_bsq_lit_owc_tsn_mnd_pol_pan_bem_guj_dyu_eng_fin_yor_cic_est_swe_chh_geo_alb_dut_mol_afr_sid_wly_prs_hun_tsw_sun_rom_ind_jpn_tml_kor_bos_grk_moo_slo_mao_hin_gam_bat_cnt_scr_ven_fre_hau_ukr_por_glc_svk_qcu_spa_urd_bul_igb_amr_arw_anl_ita_mly_krd_dgb_rus_ses_jav_tha_aeg_knd_bam_swa_uzb_ctl_ben_aze_lda_vie_tig_fbf_swt_zul	-0.286267451224567	-0.677224339167432	0.499944810241614
180	hau_mcd_bam_fre_tig_chh_mlt_prs_aze_azi_zul_ind_tsn_guj_ukr_bsq_mol_owc_cic_cnt_slo_dut_ses_eng_igb_urd_hun_swa_lda_est_cze_heb_geo_ita_ben_bul_svk_aeg_amr_krd_fin_akn_bat_ctl_sun_jpn_knd_kor_afr_por_tsw_grk_jav_nor_wly_mly_mnd_pan_xho_pol_gam_ger_spa_rom_swe_qcu_scr_arw_bos_fbf_sod_alb_sid_hin_tag_lit_moo_glc_bem_mao_tha_amh_tml_ven_yor_tur_lat_rus_uzb_swt_vie_anl_ewe_dgb_dyu	-1.12224413613439	-2.75922198143961	0.00697758986922088
181	owc_mcd_igb_rom_aeg_amh_amr_scr_azi_tur_yor_tag_bam_dut_bos_bsq_slo_mlt_swt_mnd_ukr_grk_bem_cze_xho_nor_hun_ven_dgb_est_rus_wly_geo_lat_svk_guj_krd_sid_heb_swe_fin_moo_mao_arw_jav_jpn_knd_kor_mol_pol_ses_prs_sun_eng_tig_mly_cnt_ger_fbf_ben_hau_bul_urd_alb_ctl_qcu_glc_spa_lit_akn_sod_ita_gam_hin_bat_fre_tsn_pan_tsw_ind_tha_chh_tml_dyu_ewe_uzb_afr_por_aze_swa_vie_anl_zul_cic_lda	0.115670692731183	0.272102006300436	0.786146766378155
182	tig_slo_bam_svk_wly_aeg_hau_lat_azi_tur_igb_bat_ses_cze_pol_bsq_rus_anl_cic_cnt_mcd_swe_moo_nor_dgb_ben_fin_bem_ven_hun_prs_chh_geo_alb_arw_mol_ctl_gam_heb_spa_est_swt_ind_krd_sun_jpn_tml_kor_ukr_bul_lda_eng_jav_scr_mlt_mao_mnd_glc_xho_ita_amr_rom_afr_por_dut_qcu_guj_grk_pan_zul_sid_bos_sod_hin_tag_ger_yor_lit_tsw_mly_tha_amh_knd_tsn_ewe_uzb_urd_fre_aze_akn_vie_owc_fbf_swa_dyu	-0.867367631836907	-2.09829928771768	0.0385896986022422
183	sod_urd_swa_fre_sid_wly_amr_rus_tur_aze_moo_jav_swt_prs_pan_bsq_svk_owc_dgb_mnd_cze_swe_tsn_bul_akn_guj_est_lda_zul_hun_pol_chh_geo_scr_grk_ben_por_anl_mlt_rom_fin_fbf_tag_ita_ind_jpn_knd_kor_arw_spa_igb_ger_mao_alb_amh_mly_cnt_lit_bem_ukr_aeg_nor_krd_slo_ctl_qcu_eng_hin_dut_ses_tig_glc_gam_bos_sun_mol_ewe_mcd_xho_bat_tha_heb_tml_yor_bam_azi_lat_afr_uzb_cic_vie_hau_tsw_dyu_ven	-0.492172369610677	-1.17100298758494	0.244589236011558
184	sid_alb_dgb_bos_chh_mlt_hau_mcd_tur_azi_tsw_sun_igb_svk_swe_bsq_mol_anl_bam_mnd_glc_urd_akn_nor_xho_rus_fin_tsn_ewe_est_fre_sod_geo_pan_guj_slo_scr_gam_owc_prs_hun_ven_mly_ita_ind_jpn_tml_kor_rom_eng_cic_spa_bat_grk_wly_jav_cnt_lit_yor_lat_amh_bul_arw_cze_ukr_qcu_krd_por_ben_bem_heb_pol_amr_ctl_mao_dut_swt_ger_swa_tag_tha_tig_knd_lda_zul_aze_hin_afr_uzb_moo_vie_aeg_fbf_dyu_ses	-0.255589290139246	-0.604245044474759	0.547151996005816
185	tig_guj_bam_eng_amr_sod_amh_ita_uzb_tur_ewe_jav_tsw_lat_ctl_bsq_slo_gam_akn_cnt_lit_ben_zul_hin_ses_pan_fin_xho_moo_est_scr_sid_geo_mcd_fre_mol_krd_wly_chh_prs_hun_tsn_ind_cze_mly_jpn_knd_kor_bul_urd_swt_grk_bat_rom_aeg_mao_mnd_swe_swa_bos_hau_spa_dut_ukr_svk_qcu_nor_afr_por_fbf_heb_alb_anl_arw_sun_pol_ven_rus_dyu_tag_tha_owc_tml_dgb_igb_azi_ger_glc_aze_lda_vie_mlt_yor_bem_cic	0.722195533146458	1.71529590172613	0.0896210929712249
186	sod_slo_swt_rus_mlt_gam_wly_ita_aze_azi_lda_bat_fbf_ben_lit_bsq_fre_anl_tsw_mnd_bul_arw_bam_swe_tsn_alb_est_akn_ven_fin_eng_hau_geo_krd_prs_pan_rom_amr_chh_ukr_hun_cic_sun_mcd_tag_jpn_tml_kor_grk_hin_bem_glc_jav_lat_heb_mly_cnt_afr_moo_pol_owc_urd_dut_scr_guj_qcu_por_cze_bos_dyu_sid_svk_amh_ger_ind_spa_ses_mol_xho_mao_tha_aeg_knd_dgb_igb_uzb_ctl_nor_tur_ewe_vie_tig_yor_swa_zul	-0.378505310699937	-0.897703846384951	0.37166161016805
187	heb_fre_moo_arw_owc_amh_chh_cze_uzb_azi_bem_sun_igb_ctl_lit_bsq_bul_tig_tsn_cnt_svk_eng_ewe_urd_bam_slo_est_yor_fbf_hun_alb_hau_geo_ukr_ben_spa_afr_gam_amr_dut_fin_lda_tag_ita_jav_jpn_knd_kor_nor_hin_swa_prs_mly_grk_aeg_bat_mnd_ger_swt_por_anl_swe_krd_guj_mol_qcu_lat_glc_pol_ven_sod_rom_mlt_pan_ind_scr_xho_bos_zul_mao_tha_sid_tml_akn_cic_aze_mcd_rus_tur_dyu_vie_wly_dgb_ses_tsw	0.405046959262182	0.954254607979715	0.342428571512361
188	aeg_ctl_ven_arw_heb_tig_anl_bul_azi_aze_swt_tag_bam_ben_hin_bsq_grk_hau_ewe_mnd_eng_afr_cic_por_yor_rom_hun_tsw_lda_est_dut_sod_geo_alb_mcd_cze_pan_mlt_amr_pol_fin_igb_mly_spa_jav_jpn_knd_kor_guj_rus_xho_swe_ind_ukr_sid_mao_cnt_mol_swa_nor_gam_scr_ita_krd_urd_qcu_slo_lat_fre_moo_chh_ger_amh_lit_bat_bos_ses_prs_tsn_sun_tha_wly_tml_dgb_fbf_tur_svk_glc_uzb_dyu_vie_owc_bem_akn_zul	-1.07929707080767	-2.64991890300329	0.00946176556112783
189	amr_dut_bem_bos_heb_tig_chh_mol_azi_tur_moo_ind_ven_por_ben_bsq_bul_anl_dyu_cnt_fre_prs_akn_pan_xho_spa_est_fbf_swa_fin_ita_hau_geo_scr_rus_pol_guj_sod_sid_lit_hun_ewe_jav_cze_mly_jpn_tml_kor_svk_lat_tsn_krd_mao_mcd_gam_sun_mnd_ger_swt_arw_owc_grk_eng_ukr_hin_qcu_rom_afr_nor_tsw_mlt_glc_wly_alb_bat_slo_igb_urd_cic_tag_tha_amh_knd_yor_zul_uzb_ctl_swe_aze_bam_vie_aeg_lda_ses_dgb	0.045078857157112	0.106374792103593	0.915514115725743
190	wly_bos_lda_spa_chh_amh_heb_nor_aze_tur_swt_sun_bam_arw_fre_bsq_ger_owc_fbf_mnd_svk_grk_zul_lat_yor_guj_est_swa_tsw_fin_ukr_sid_geo_alb_rom_hin_por_sod_hau_bul_hun_xho_mly_prs_ind_jpn_knd_kor_krd_scr_akn_cze_bat_rus_tig_tag_cnt_lit_dgb_slo_mlt_pan_urd_ita_afr_qcu_glc_mcd_eng_tsn_gam_mol_amr_ctl_jav_ben_bem_pol_ses_mao_tha_aeg_tml_ven_cic_azi_dut_swe_uzb_dyu_vie_anl_ewe_moo_igb	-0.640577924640792	-1.5321808950765	0.128872593281611
191	amr_ben_tsn_lit_mlt_tig_sid_ita_aze_uzb_ewe_bat_fbf_bos_grk_bsq_rom_sod_swa_mnd_svk_urd_yor_eng_ses_por_fin_zul_bam_est_fre_gam_geo_ukr_rus_dut_afr_anl_heb_nor_hun_swt_sun_glc_jav_jpn_knd_kor_pol_swe_dgb_slo_mly_ctl_chh_ind_cnt_lat_dyu_hin_aeg_alb_spa_arw_pan_qcu_guj_cze_mcd_ven_hau_prs_amh_ger_mao_mol_tsw_krd_igb_tag_tha_owc_tml_lda_cic_tur_scr_bul_azi_moo_vie_wly_akn_bem_xho	-0.0323808199580854	-0.0763244052820718	0.939324964599481
192	wly_ben_swa_spa_gam_tig_amh_mcd_tur_uzb_bam_mao_swt_krd_swe_bsq_lit_anl_zul_cnt_guj_svk_ses_ctl_akn_scr_hun_bem_lda_fin_dut_amr_geo_bul_slo_glc_eng_hau_owc_urd_est_tsn_tag_mol_sun_jpn_knd_kor_por_bos_cic_ukr_bat_fre_chh_jav_mnd_grk_ven_pol_aeg_afr_cze_hin_rom_qcu_ger_nor_arw_igb_sod_alb_mlt_prs_ind_rus_tsw_ita_ewe_mly_tha_sid_tml_dgb_dyu_azi_lat_pan_aze_yor_vie_heb_fbf_moo_xho	-0.854248862707599	-2.06813325688397	0.0414041418277349
193	mlt_nor_swa_slo_aeg_hau_amh_arw_tur_azi_dgb_bat_zul_urd_afr_bsq_por_tig_yor_mnd_ben_fre_lda_hin_moo_ita_est_tsn_cic_hun_svk_wly_geo_spa_bos_rus_mol_anl_chh_lat_fin_ses_tag_lit_mly_jpn_tml_kor_glc_pol_tsw_ger_jav_eng_amr_mao_cnt_rom_igb_krd_gam_swe_cze_alb_bul_qcu_pan_guj_ukr_ven_sid_prs_sod_grk_ind_scr_fbf_mcd_swt_sun_tha_owc_knd_dyu_xho_uzb_ctl_dut_aze_akn_vie_heb_ewe_bam_bem	-0.250017069751447	-0.591346060272789	0.555723212987247
194	amr_svk_yor_pol_sod_wly_aeg_pan_azi_aze_bam_mly_cic_ben_cze_bsq_guj_owc_lda_mnd_ctl_bos_fbf_krd_igb_ger_hun_dyu_tsw_est_mol_amh_geo_ita_lat_slo_fre_anl_hau_prs_fin_ven_tag_ukr_ind_jpn_knd_kor_afr_eng_swt_arw_sun_spa_sid_mao_cnt_mcd_swa_dut_gam_rus_urd_por_grk_qcu_bul_nor_rom_moo_tig_lit_mlt_hin_bat_alb_ewe_glc_ses_jav_tha_chh_tml_zul_tsn_tur_scr_swe_uzb_dgb_vie_heb_xho_akn_bem	-0.804023278338603	-1.93778738978119	0.05568278931491
195	gam_nor_ewe_urd_amr_hau_mlt_bos_tur_uzb_bam_sun_lda_svk_fre_bsq_lat_tig_tsw_cnt_bul_prs_moo_rus_akn_alb_est_igb_xho_fin_ita_chh_geo_afr_ger_ukr_krd_owc_heb_slo_hun_ven_tag_guj_jav_jpn_tml_kor_scr_swe_zul_arw_mly_dut_sid_mao_mnd_spa_bem_cze_sod_ctl_rom_mol_mcd_qcu_glc_eng_ben_cic_amh_grk_aeg_pol_bat_por_dgb_hin_yor_ind_tha_wly_knd_swt_tsn_aze_lit_pan_azi_dyu_vie_anl_swa_fbf_ses	-0.00603109212886034	-0.0142000647661901	0.988700786914439
196	heb_cze_yor_scr_sid_hau_tig_rus_azi_aze_cic_sun_zul_hin_grk_bsq_afr_mlt_ewe_cnt_bos_ukr_ses_pol_ven_nor_est_swt_xho_fin_ita_chh_geo_krd_glc_lit_arw_sod_amh_mol_hun_lda_bat_por_ind_jpn_tml_kor_pan_svk_fbf_lat_mly_ben_amr_tag_mnd_alb_moo_spa_owc_mcd_guj_urd_slo_qcu_bul_ctl_fre_dyu_aeg_dut_anl_eng_mao_prs_bam_ger_akn_jav_tha_gam_knd_igb_tsw_tur_rom_swe_uzb_bem_vie_wly_swa_dgb_tsn	0.351288296708601	0.827210679526975	0.410235160408296
197	wly_lat_dgb_guj_owc_aeg_hau_slo_aze_azi_ewe_jav_igb_arw_pol_bsq_ita_amr_moo_cnt_hin_bos_akn_pan_lda_eng_hun_ven_xho_fin_bul_gam_geo_spa_krd_urd_svk_mlt_tig_mcd_est_dyu_mly_fre_ind_jpn_knd_kor_por_prs_bam_mol_mao_alb_amh_sun_mnd_ukr_yor_ctl_anl_ben_swe_rus_dut_qcu_cze_nor_lit_zul_sod_grk_chh_ger_tag_rom_tsw_scr_swa_bat_tha_heb_tml_bem_ses_uzb_afr_glc_tur_tsn_vie_sid_swt_fbf_cic	-0.644626936353263	-1.5396821761895	0.127033556788741
198	amh_slo_cic_mcd_chh_mlt_gam_pan_tur_azi_ses_sun_lda_rus_arw_bsq_nor_hau_yor_cnt_scr_ita_akn_glc_bam_pol_hun_swt_moo_est_krd_heb_geo_guj_lat_dut_fre_tig_aeg_rom_fin_fbf_mao_afr_jav_jpn_knd_kor_ger_eng_dgb_swe_bat_hin_wly_tag_mnd_ben_tsw_spa_amr_lit_cze_alb_ctl_qcu_ukr_svk_mol_swa_anl_bul_owc_bos_ind_prs_igb_urd_tsn_mly_tha_sod_tml_bem_ewe_uzb_por_grk_aze_zul_vie_sid_dyu_ven_xho	-0.418074948287654	-0.991878582034799	0.323830466564666
199	mlt_bul_tsn_guj_sid_owc_tig_bos_azi_tur_ses_bat_zul_swe_ctl_bsq_ben_amr_tsw_mnd_pol_cze_swt_grk_bam_mcd_est_moo_swa_hun_scr_amh_geo_ukr_rus_svk_dut_gam_heb_spa_fin_dgb_mao_eng_sun_jpn_knd_kor_hin_rom_ewe_mol_tag_ger_sod_jav_cnt_alb_dyu_por_chh_pan_ita_afr_nor_qcu_urd_slo_lat_fbf_aeg_krd_wly_lit_ind_fre_bem_arw_ven_mly_tha_anl_tml_xho_yor_aze_prs_glc_uzb_lda_vie_hau_cic_igb_akn	-0.389102013977074	-0.921550605849442	0.35914752159147
200	sid_nor_fbf_lat_mlt_amh_owc_ben_uzb_azi_zul_jav_dyu_hin_svk_bsq_mol_gam_tsn_cnt_ukr_guj_dgb_krd_bem_urd_est_xho_ven_hun_spa_heb_geo_lit_pol_eng_dut_sod_anl_grk_fin_igb_tag_bul_sun_jpn_tml_kor_alb_arw_ses_ita_ind_bos_tig_mao_mnd_afr_cic_swe_wly_cze_scr_rus_por_qcu_ctl_pan_ger_swt_chh_prs_amr_glc_bat_mcd_ewe_slo_swa_mly_tha_hau_knd_lda_akn_tur_rom_fre_aze_moo_vie_aeg_tsw_bam_yor	-0.738091466089887	-1.77349068476539	0.0794208966231015
201	heb_hin_ven_eng_amh_sid_anl_fre_azi_aze_tsn_jav_igb_guj_lit_bsq_slo_wly_fbf_cnt_svk_ita_moo_arw_zul_scr_fin_xho_yor_est_pol_sod_geo_krd_cze_bos_rom_amr_hau_ger_hun_bem_sun_ctl_mao_jpn_tml_kor_alb_pan_lda_afr_bat_nor_mlt_mly_mnd_mcd_bam_spa_owc_glc_ben_dut_por_qcu_prs_ukr_swe_swa_aeg_rus_tig_urd_tag_lat_swt_mol_dgb_ind_tha_gam_knd_ewe_cic_tur_bul_grk_uzb_ses_vie_chh_tsw_dyu_akn	0.234915254746714	0.553579885531397	0.581194886515397
202	heb_lit_ewe_alb_wly_amr_anl_ukr_uzb_azi_yor_tag_ses_grk_rom_bsq_ben_tig_dyu_mnd_ita_pol_moo_afr_bam_prs_fin_lda_tsw_hun_rus_gam_geo_swe_eng_cze_svk_mlt_sod_guj_est_akn_sun_nor_jav_jpn_tml_kor_arw_por_dgb_bul_mly_hin_chh_mao_cnt_bos_cic_fre_aeg_lat_mcd_ctl_slo_qcu_mol_pan_spa_swt_amh_glc_hau_urd_ind_dut_zul_ger_bem_bat_tha_sid_knd_igb_fbf_tur_krd_scr_aze_swa_vie_owc_ven_tsn_xho	-0.604120036982832	-1.44470296183099	0.151902242575942
203	aeg_bos_swt_eng_gam_amr_tig_ukr_azi_aze_dyu_tag_yor_arw_slo_bsq_rus_sod_igb_cnt_ben_mcd_zul_guj_ses_nor_hun_lda_ven_est_dut_mlt_geo_rom_scr_urd_cze_owc_anl_ctl_fin_akn_jav_ita_sun_jpn_knd_kor_krd_por_cic_spa_bat_glc_wly_mly_mnd_grk_bem_bul_hau_pol_hin_lit_alb_qcu_svk_prs_fre_tsn_heb_swe_sid_mol_mao_pan_xho_lat_swa_ind_tha_chh_tml_bam_tsw_tur_afr_ger_uzb_fbf_vie_amh_moo_ewe_dgb	-0.420972004867902	-0.99854745040566	0.320605031274106
204	aeg_svk_swa_swe_sod_amh_anl_ita_uzb_aze_bem_mly_moo_prs_alb_bsq_bul_hau_lda_mnd_grk_spa_ewe_pan_cic_eng_fin_dgb_tsw_est_scr_sid_geo_mol_afr_ben_rus_heb_wly_dut_hun_swt_ind_ger_mao_jpn_tml_kor_bos_slo_fbf_hin_bat_fre_amr_jav_cnt_por_zul_mcd_mlt_rom_nor_ukr_urd_qcu_krd_lit_pol_tsn_tig_glc_gam_guj_sun_cze_bam_lat_xho_tag_tha_chh_knd_dyu_akn_tur_arw_ctl_azi_ses_vie_owc_igb_ven_yor	-0.0633298774011224	-0.149230125866703	0.881695182899871
205	anl_slo_zul_por_hau_amh_amr_urd_uzb_aze_bam_tag_akn_swe_ctl_bsq_bul_heb_ses_mnd_rom_dut_moo_prs_lda_krd_est_swt_tsw_hun_cze_gam_geo_ger_glc_svk_rus_sid_mlt_arw_fin_bem_mly_lit_sun_jpn_knd_kor_mcd_scr_ven_fre_ind_eng_owc_mao_cnt_ukr_ewe_nor_chh_guj_pan_ita_grk_qcu_hin_spa_afr_swa_aeg_pol_sod_alb_bat_mol_xho_bos_fbf_jav_tha_wly_tml_cic_dgb_azi_ben_lat_tur_igb_vie_tig_dyu_tsn_yor	-0.746422894294199	-1.79405550969105	0.0760539493432865
206	heb_por_akn_lat_chh_wly_mlt_dut_aze_azi_moo_ind_xho_pol_krd_bsq_arw_gam_ven_mnd_slo_ben_lda_lit_bem_svk_hun_dyu_cic_est_swe_hau_geo_urd_grk_nor_prs_anl_amr_mcd_fin_bam_mly_alb_tag_jpn_knd_kor_ukr_ctl_dgb_ita_mao_ger_owc_bat_cnt_afr_igb_scr_sod_cze_fre_eng_hin_qcu_rom_rus_mol_swa_tig_glc_sid_bos_jav_bul_yor_spa_tsw_sun_tha_amh_tml_swt_tsn_uzb_guj_pan_tur_fbf_vie_aeg_zul_ewe_ses	-0.76675017561179	-1.84946005570585	0.0675675900850884
207	sid_nor_bem_svk_mlt_amr_wly_pol_azi_aze_ses_mly_yor_bos_hin_bsq_slo_chh_xho_cnt_swe_scr_tsw_arw_bam_pan_est_akn_igb_hun_rom_hau_geo_mcd_krd_prs_lat_owc_anl_urd_fin_fbf_ind_lit_sun_jpn_knd_kor_eng_ben_zul_rus_bat_mol_amh_tag_mnd_grk_ven_afr_aeg_dut_spa_ctl_cze_qcu_ger_guj_glc_dyu_heb_por_gam_ukr_jav_fre_lda_alb_dgb_mao_tha_sod_tml_tsn_moo_tur_ita_bul_uzb_ewe_vie_tig_swa_cic_swt	-0.269127093334176	-0.636961322943779	0.5257148916253
208	mlt_mol_swt_rom_anl_gam_wly_ukr_aze_uzb_bam_jav_tsw_pan_ita_bsq_ger_heb_zul_mnd_urd_krd_tsn_hin_ewe_eng_fin_bem_akn_hun_nor_owc_geo_grk_dut_lit_swe_tig_hau_pol_est_moo_mao_ben_mly_jpn_knd_kor_svk_bos_dyu_alb_bat_afr_amh_sun_cnt_cze_cic_por_aeg_fre_scr_guj_rus_qcu_mcd_glc_slo_ven_sid_lat_chh_arw_ind_prs_dgb_bul_ses_tag_tha_amr_tml_lda_swa_azi_ctl_spa_tur_yor_vie_sod_fbf_xho_igb	-0.274273287334349	-0.64877993972854	0.518079512610719
209	chh_lat_moo_svk_heb_sid_amh_pan_azi_aze_dyu_tag_ses_spa_ger_bsq_rom_sod_yor_cnt_mol_cze_swt_afr_igb_fre_fin_akn_tsn_est_scr_tig_geo_nor_mcd_por_lit_owc_aeg_slo_hun_bem_bat_swe_mao_jpn_tml_kor_pol_rus_fbf_dut_jav_bul_mlt_ind_mnd_ita_ewe_prs_wly_guj_krd_grk_ukr_qcu_alb_ben_hin_cic_anl_bos_amr_urd_mly_arw_ven_glc_lda_sun_tha_gam_knd_tsw_swa_uzb_ctl_eng_tur_bam_vie_hau_dgb_zul_xho	0.169959411329492	0.399716135506386	0.690282153563327
210	owc_por_zul_cze_gam_mlt_chh_krd_uzb_azi_cic_tag_tsw_afr_bos_bsq_lit_amr_fbf_cnt_glc_mol_dgb_svk_xho_ita_fin_igb_ses_est_nor_anl_geo_fre_spa_swe_mcd_aeg_hau_grk_hun_swa_mly_ben_ind_jpn_tml_kor_ger_scr_bam_arw_jav_slo_amh_mao_mnd_urd_dyu_pol_sid_hin_rom_rus_dut_qcu_alb_eng_lat_yor_heb_ctl_tig_ukr_bat_pan_ven_bul_moo_sun_tha_wly_knd_ewe_tsn_aze_prs_guj_tur_bem_vie_sod_swt_akn_lda	-0.486598161767947	-1.15791975016629	0.24986185646915
211	tig_slo_swt_fre_aeg_owc_wly_mcd_tur_azi_moo_sun_dgb_pol_mol_bsq_scr_amr_swa_mnd_cze_ger_zul_krd_akn_grk_hun_lda_ses_fin_eng_chh_geo_spa_hin_afr_prs_heb_amh_swe_est_ewe_mly_pan_mao_jpn_knd_kor_alb_rom_bem_dut_tag_nor_sid_ind_cnt_por_dyu_ctl_gam_bos_ukr_svk_ita_qcu_glc_lit_arw_igb_hau_ben_anl_urd_jav_guj_yor_bul_ven_bat_tha_mlt_tml_tsn_bam_uzb_rus_lat_aze_tsw_vie_sod_fbf_xho_cic	0.134965522129722	0.317530716550675	0.751552752949018
212	gam_svk_dgb_rus_wly_chh_heb_slo_azi_tur_ewe_sun_akn_hin_dut_bsq_lat_anl_lda_mnd_ben_krd_ses_scr_moo_urd_est_yor_swa_fin_fre_aeg_geo_alb_spa_mcd_afr_amh_mlt_arw_hun_xho_mao_swe_mly_jpn_knd_kor_grk_ger_bem_nor_bat_rom_owc_jav_cnt_prs_tsw_bul_amr_por_ukr_pan_ita_qcu_cze_lit_pol_bam_sod_eng_sid_glc_tag_bos_zul_ctl_fbf_ind_tha_hau_tml_cic_dyu_uzb_guj_mol_aze_swt_vie_tig_tsn_igb_ven	-0.779526024561035	-1.87589359324391	0.0638065178756151
213	chh_por_moo_cze_amh_tig_gam_ita_aze_azi_tsw_sun_dyu_glc_slo_bsq_ben_anl_swt_mnd_ger_bul_ewe_mol_swa_spa_est_tsn_bem_hun_urd_wly_geo_prs_afr_ukr_guj_sod_mlt_rom_fin_cic_mly_pol_mao_jpn_tml_kor_swe_mcd_ses_alb_bat_grk_aeg_jav_cnt_scr_xho_arw_heb_pan_eng_svk_rus_qcu_krd_hin_ctl_ven_sid_lit_amr_bos_tag_dut_igb_nor_bam_ind_tha_owc_knd_dgb_fbf_uzb_lat_fre_tur_yor_vie_hau_akn_lda_zul	0.164877247763343	0.387797346410493	0.699052190906998
214	anl_mol_tsn_eng_gam_sod_heb_pan_aze_uzb_ven_jav_lda_swe_hin_bsq_arw_amh_dgb_mnd_lit_dut_swt_scr_yor_prs_est_bem_xho_fin_bul_hau_geo_ukr_urd_ger_por_chh_aeg_rus_hun_igb_mao_bos_bat_jpn_knd_kor_svk_ita_zul_grk_ind_ctl_owc_sun_cnt_ben_fbf_mcd_sid_alb_slo_cze_glc_qcu_krd_rom_fre_ewe_mlt_guj_amr_spa_tag_pol_tsw_afr_bam_mly_tha_tig_tml_moo_akn_azi_nor_lat_tur_cic_vie_wly_dyu_ses_swa	-0.249902308044497	-0.58999307533065	0.556626100398168
215	wly_scr_xho_nor_mlt_chh_anl_urd_aze_tur_ses_mao_ewe_alb_ben_bsq_hin_sod_igb_mnd_lit_bul_lda_bos_dgb_mcd_fin_fbf_dyu_hun_rus_amh_geo_lat_ita_mol_rom_gam_aeg_eng_est_cic_tag_arw_bat_jpn_tml_kor_ger_glc_yor_svk_jav_spa_heb_sun_cnt_ukr_bam_fre_amr_guj_pol_dut_ctl_qcu_pan_swe_grk_tsw_tig_por_sid_cze_ind_slo_swa_afr_zul_mly_tha_owc_knd_akn_tsn_azi_prs_krd_uzb_ven_vie_hau_swt_moo_bem	-0.175461563102628	-0.414752263033297	0.679278452961172
216	gam_arw_dyu_fre_owc_amh_sid_spa_tur_uzb_moo_ind_ses_ctl_glc_bsq_ben_hau_ewe_mnd_rom_swe_tsw_ger_swa_ukr_hun_akn_bem_est_guj_mlt_geo_krd_lit_urd_hin_tig_sod_cze_fin_fbf_mao_bos_jav_jpn_knd_kor_mcd_rus_swt_por_bat_nor_aeg_mly_cnt_scr_zul_slo_heb_mol_bul_pan_svk_qcu_alb_eng_grk_lda_chh_lat_anl_prs_sun_afr_yor_ita_ven_tag_tha_amr_tml_igb_dgb_azi_dut_pol_aze_tsn_vie_wly_bam_xho_cic	-0.166387932033721	-0.392235287020238	0.695781834744941
217	tig_ben_ewe_fre_sid_aeg_amr_lit_aze_azi_akn_ind_ven_ctl_dut_bsq_hin_wly_zul_mnd_scr_grk_lda_mol_fbf_spa_est_bam_ses_fin_pan_hau_geo_alb_rus_slo_por_heb_gam_ger_hun_dgb_bat_guj_mao_jpn_tml_kor_ukr_bos_moo_svk_mly_afr_anl_jav_cnt_bul_igb_krd_owc_prs_rom_glc_mcd_qcu_swe_ita_lat_swa_sod_eng_chh_arw_tag_pol_dyu_cze_tsw_sun_tha_amh_knd_xho_cic_uzb_nor_urd_tur_tsn_vie_mlt_swt_bem_yor	-0.420171560300107	-0.99855418702765	0.320601783893503
218	aeg_guj_ven_spa_sid_sod_amh_swe_aze_uzb_xho_mao_ewe_ctl_pan_bsq_lat_owc_tsw_cnt_arw_urd_fbf_ben_moo_lit_hun_akn_swa_fin_hin_wly_geo_rus_fre_glc_scr_amr_anl_grk_est_swt_ind_mcd_mly_jpn_tml_kor_nor_cze_lda_bos_jav_slo_hau_sun_mnd_pol_cic_ukr_chh_afr_krd_ger_mol_qcu_prs_dut_rom_ses_tig_por_gam_alb_tag_bul_dyu_svk_bam_bat_tha_mlt_knd_dgb_bem_tur_ita_eng_azi_igb_vie_heb_tsn_zul_yor	-0.323101939373869	-0.76521977495543	0.446078267305244
219	aeg_slo_moo_bul_anl_sid_tig_ukr_tur_aze_yor_bat_ven_ita_spa_bsq_svk_chh_fbf_cnt_pan_krd_lda_scr_igb_urd_est_dyu_bam_hun_bos_hau_geo_arw_pol_swe_hin_sod_heb_rus_fin_ses_mly_guj_jav_jpn_knd_kor_eng_rom_tsn_fre_sun_cze_owc_ind_mnd_lit_swa_dut_amh_grk_prs_mol_afr_qcu_mcd_alb_ctl_dgb_amr_glc_wly_por_tag_nor_bem_ben_akn_mao_tha_gam_tml_cic_zul_uzb_lat_ger_azi_xho_vie_mlt_tsw_ewe_swt	-0.133163755447218	-0.314122888499229	0.754131265493524
220	gam_ukr_fbf_eng_heb_anl_sod_bul_aze_tur_dyu_sun_cic_dut_alb_bsq_ita_mlt_igb_cnt_nor_mcd_tsn_swe_swt_ger_hun_dgb_moo_est_mol_hau_geo_lit_por_afr_scr_amh_owc_grk_fin_bem_tag_rus_bat_jpn_tml_kor_bos_svk_ven_hin_ind_lat_chh_mly_mnd_cze_xho_spa_wly_slo_pan_arw_pol_qcu_ben_krd_guj_tsw_tig_ctl_amr_glc_mao_rom_ewe_fre_zul_jav_tha_sid_knd_lda_bam_azi_urd_prs_uzb_ses_vie_aeg_akn_yor_swa	-0.418517457043815	-0.993470911674679	0.323058381806235
221	owc_ctl_igb_guj_hau_heb_tig_urd_azi_uzb_dgb_mao_ven_krd_pan_bsq_afr_gam_lda_cnt_rom_bos_zul_lat_tsn_por_est_cic_fbf_hun_rus_sod_geo_hin_lit_scr_arw_mlt_chh_slo_fin_moo_jav_swe_tag_jpn_knd_kor_ben_svk_xho_spa_mly_grk_amr_bat_mnd_alb_bam_fre_sid_pol_eng_ita_bul_qcu_cze_dut_mcd_yor_anl_ukr_amh_nor_sun_ger_dyu_glc_tsw_ind_tha_wly_tml_ewe_akn_tur_prs_mol_aze_swa_vie_aeg_swt_ses_bem	0.0590965156992143	0.139318688819137	0.889499581851951
222	sod_grk_tsw_spa_owc_gam_tig_lit_azi_tur_ewe_mly_xho_bul_pan_bsq_arw_amh_igb_mnd_afr_guj_zul_ctl_swt_rus_est_dyu_ven_fin_swe_hau_geo_pol_ben_dut_mcd_mlt_chh_mol_hun_fbf_bat_nor_tag_jpn_tml_kor_por_lat_tsn_glc_jav_hin_anl_sun_cnt_krd_bem_slo_sid_eng_bos_urd_scr_qcu_fre_ita_ukr_bam_heb_rom_aeg_prs_mao_cze_cic_svk_yor_ind_tha_amr_knd_dgb_ses_aze_ger_alb_uzb_akn_vie_wly_lda_moo_swa	0.173551331573449	0.408397569150536	0.683920628182697
223	owc_fre_dyu_ita_amr_aeg_tig_dut_tur_aze_cic_mly_ewe_lit_mcd_bsq_mol_sod_moo_cnt_ukr_svk_swt_urd_zul_prs_hun_swa_fbf_est_pol_gam_geo_krd_pan_alb_slo_amh_hau_cze_fin_bam_bat_swe_sun_jpn_tml_kor_spa_afr_ven_hin_jav_nor_chh_tag_mnd_eng_dgb_ctl_wly_lat_scr_arw_ben_qcu_por_grk_rus_lda_sid_guj_mlt_glc_mao_ger_tsn_bul_yor_ind_tha_anl_knd_ses_xho_azi_rom_bos_uzb_tsw_vie_heb_bem_igb_akn	-0.204975485887422	-0.483590698244451	0.62981306227624
224	wly_ger_fbf_mcd_owc_amr_gam_alb_aze_tur_bem_tag_ses_spa_hin_bsq_fre_sid_ewe_cnt_mol_ukr_bam_ben_tsw_urd_est_swa_moo_hun_ctl_mlt_geo_glc_dut_rus_cze_aeg_sod_bos_fin_cic_ind_rom_sun_jpn_tml_kor_afr_ita_zul_eng_jav_pol_heb_bat_mnd_lit_ven_svk_amh_krd_arw_por_scr_qcu_slo_nor_swe_igb_anl_grk_tig_prs_mly_guj_swt_lat_dyu_mao_tha_hau_knd_dgb_tsn_uzb_pan_bul_azi_akn_vie_chh_yor_lda_xho	-0.398871487335661	-0.946919935886964	0.346133526527069
225	sod_lat_ven_nor_owc_wly_amh_pol_aze_tur_xho_jav_dyu_cze_rus_bsq_ukr_anl_tsn_cnt_krd_fre_bam_ger_swt_svk_hun_zul_ses_est_afr_aeg_geo_ita_guj_hin_ctl_amr_tig_mol_fin_tsw_mao_dut_sun_jpn_knd_kor_scr_swe_yor_grk_bat_pan_hau_mly_mnd_lit_fbf_bos_mlt_slo_por_glc_ben_qcu_bul_spa_mcd_dgb_heb_rom_sid_urd_ind_prs_cic_eng_igb_tag_tha_chh_tml_swa_moo_uzb_arw_alb_azi_bem_vie_gam_ewe_lda_akn	-0.687223434726033	-1.64753919030495	0.102822089588911
226	amr_por_igb_urd_owc_amh_wly_ita_azi_tur_ewe_sun_lda_spa_bos_bsq_eng_sid_akn_cnt_dut_bul_zul_ukr_xho_fre_est_dgb_bam_hun_hin_mlt_geo_ger_pol_afr_guj_gam_hau_arw_fin_ses_bat_cze_mao_jpn_tml_kor_lat_svk_swa_grk_mly_mol_tig_ind_mnd_mcd_fbf_swe_aeg_lit_rus_ctl_pan_qcu_nor_slo_krd_swt_chh_prs_anl_rom_jav_alb_bem_scr_cic_tag_tha_heb_knd_dyu_tsn_uzb_glc_ben_aze_yor_vie_sod_moo_tsw_ven	-0.105517061930579	-0.248681387522203	0.8041555905053
227	amh_grk_akn_afr_chh_gam_hau_alb_azi_tur_bem_jav_igb_mol_nor_bsq_por_amr_fbf_mnd_lat_ger_cic_ita_zul_rus_hun_swa_moo_fin_hin_aeg_geo_swe_guj_rom_prs_sod_sid_spa_est_ven_ind_pol_mly_jpn_knd_kor_krd_mcd_swt_bul_tag_arw_wly_bat_cnt_lit_bam_eng_mlt_svk_fre_slo_cze_qcu_scr_ctl_ukr_dyu_heb_urd_anl_dut_mao_ben_tsw_bos_xho_sun_tha_owc_tml_tsn_lda_aze_pan_glc_uzb_ses_vie_tig_ewe_dgb_yor	-0.20701706791235	-0.489396063600918	0.625713650095539
228	heb_lit_bem_ita_anl_amr_tig_prs_azi_aze_swa_mao_dgb_ctl_lat_bsq_fre_owc_igb_mnd_swe_cze_yor_grk_tsn_mcd_est_xho_bam_fin_ukr_mlt_geo_hin_bul_ben_glc_aeg_chh_dut_hun_tsw_jav_alb_bat_jpn_knd_kor_bos_rus_ewe_arw_tag_svk_wly_ind_cnt_spa_cic_krd_gam_nor_guj_pol_mol_qcu_urd_afr_slo_akn_hau_por_amh_scr_sun_pan_lda_eng_swt_mly_tha_sid_tml_ses_zul_uzb_rom_ger_tur_dyu_vie_sod_fbf_ven_moo	-0.275334760533682	-0.651161406447146	0.516548057732237
229	tig_mcd_ses_afr_mlt_sod_aeg_alb_azi_uzb_fbf_bat_swt_grk_ukr_bsq_urd_gam_tsw_cnt_eng_ita_yor_glc_zul_svk_hun_cic_tsn_est_guj_owc_geo_hin_lat_cze_spa_heb_wly_bul_fin_ven_sun_mol_mly_jpn_knd_kor_pan_krd_xho_fre_tag_slo_hau_ind_mnd_bos_igb_prs_amr_scr_lit_arw_swe_qcu_ben_ctl_dut_bem_sid_ger_anl_rom_mao_rus_lda_por_dyu_jav_tha_chh_tml_akn_swa_aze_nor_pol_tur_moo_vie_amh_bam_ewe_dgb	-0.0997435819424241	-0.2351915694664	0.814577147968756
230	wly_grk_ven_lit_anl_chh_gam_por_aze_tur_cic_mly_dyu_slo_glc_bsq_fre_sod_yor_cnt_pan_mcd_dgb_scr_akn_guj_fin_zul_xho_hun_ctl_owc_geo_pol_bos_lat_krd_amr_aeg_ben_est_tsn_tag_ita_bat_jpn_knd_kor_nor_ukr_bem_arw_ind_afr_mlt_jav_mnd_swe_ewe_cze_amh_alb_spa_rom_ger_qcu_mol_bul_rus_fbf_sid_urd_heb_eng_mao_svk_igb_prs_swt_sun_tha_hau_tml_tsw_moo_uzb_dut_hin_azi_lda_vie_tig_ses_bam_swa	-0.0657437015660058	-0.154892476666756	0.87724175475791
231	hau_mol_ewe_mcd_mlt_heb_tig_krd_aze_tur_bam_jav_cic_scr_guj_bsq_fre_gam_dyu_cnt_ita_prs_swa_pol_moo_alb_est_ven_zul_fin_nor_amh_geo_glc_ger_ctl_bos_owc_sod_dut_hun_igb_bat_urd_tag_jpn_knd_kor_spa_hin_dgb_pan_sun_ukr_aeg_mao_mnd_swe_xho_lit_anl_slo_lat_bul_afr_qcu_eng_ben_cze_lda_wly_grk_sid_rus_mly_rom_tsw_arw_ses_ind_tha_chh_tml_fbf_yor_uzb_por_svk_azi_akn_vie_amr_swt_bem_tsn	0.0911715648386042	0.214508043329662	0.83062054579358
232	sid_mol_lda_spa_heb_owc_aeg_ben_aze_tur_akn_ind_dgb_scr_ita_bsq_rom_wly_bam_cnt_nor_eng_bem_prs_fbf_hin_fin_yor_dyu_est_fre_chh_geo_pol_alb_afr_lat_sod_gam_swe_hun_cic_sun_pan_jav_jpn_knd_kor_grk_slo_zul_lit_mly_svk_anl_tag_mnd_bul_ses_ctl_mlt_urd_rus_krd_cze_qcu_ger_arw_ukr_igb_hau_bos_tig_dut_mao_guj_swt_mcd_xho_bat_tha_amh_tml_swa_tsw_uzb_glc_por_azi_ewe_vie_amr_tsn_ven_moo	0.306349307129149	0.72108519979034	0.472665925140877
233	wly_mcd_lda_rom_chh_heb_mlt_cze_azi_aze_igb_jav_dgb_glc_bos_bsq_por_owc_xho_cnt_swe_guj_dyu_afr_ewe_lit_fin_ven_cic_hun_rus_amr_geo_nor_svk_ben_ctl_amh_gam_grk_est_swt_mao_krd_bat_jpn_tml_kor_dut_mol_moo_arw_tag_pol_sod_ind_mnd_urd_tsn_alb_anl_eng_bul_spa_pan_qcu_lat_ita_ger_akn_tig_fre_hau_slo_sun_ukr_bem_prs_swa_mly_tha_aeg_knd_ses_bam_uzb_hin_scr_tur_fbf_vie_sid_tsw_yor_zul	-0.83810518987961	-2.02431148337228	0.045806413004134
234	mlt_ita_swa_lit_wly_heb_owc_scr_azi_tur_ses_mao_lda_rom_svk_bsq_nor_amh_bam_mnd_por_glc_dyu_dut_moo_pan_fin_ewe_swt_est_arw_anl_geo_ger_grk_fre_bos_amr_hau_eng_hun_igb_ind_mol_bat_jpn_knd_kor_afr_spa_yor_ben_tag_krd_gam_sun_cnt_mcd_tsw_hin_aeg_swe_ctl_urd_prs_qcu_guj_pol_rus_tsn_sod_alb_chh_ukr_jav_bul_xho_slo_dgb_mly_tha_tig_tml_ven_fbf_aze_cze_lat_uzb_cic_vie_sid_zul_bem_akn	-0.772650934303407	-1.86048438599034	0.0659770485615766
235	gam_nor_swt_spa_amh_sid_chh_pol_uzb_tur_tsw_mao_igb_alb_rus_bsq_pan_tig_akn_mnd_mol_swe_dyu_scr_ewe_guj_est_moo_dgb_fin_cze_anl_geo_ita_rom_glc_lit_wly_sod_eng_hun_yor_mly_prs_tag_jpn_knd_kor_ctl_ukr_swa_por_ind_slo_owc_sun_cnt_fre_fbf_afr_heb_ben_krd_urd_bos_qcu_mcd_arw_ger_cic_hau_grk_mlt_bul_bat_lat_lda_dut_tsn_jav_tha_aeg_tml_zul_xho_aze_hin_svk_azi_bam_vie_amr_bem_ven_ses	0.216729663943296	0.510769560754268	0.610722775309297
236	aeg_krd_tsn_hin_heb_sid_gam_cze_tur_azi_lda_jav_swa_prs_slo_bsq_ctl_sod_tsw_cnt_ben_ita_dgb_glc_igb_rom_hun_bem_swt_fin_eng_amr_geo_fre_alb_por_mol_mlt_owc_scr_est_ewe_tag_swe_sun_jpn_tml_kor_lit_pol_fbf_nor_mly_ger_chh_ind_mnd_mcd_ven_grk_hau_bos_rus_pan_bul_qcu_dut_spa_arw_yor_wly_svk_amh_lat_bat_afr_xho_ukr_akn_mao_tha_anl_knd_bam_ses_uzb_guj_urd_aze_dyu_vie_tig_cic_moo_zul	-0.761175382937164	-1.82941525105252	0.0705416980838507
237	owc_pan_cic_bul_sod_mlt_hau_pol_uzb_tur_dyu_jav_moo_fre_slo_bsq_glc_anl_lda_cnt_alb_nor_zul_krd_tsw_swe_hun_bam_ewe_fin_afr_wly_geo_arw_cze_bos_spa_amr_aeg_lit_est_yor_tag_ctl_mly_jpn_tml_kor_ita_eng_ses_rus_mao_ger_amh_sun_mnd_mcd_swt_urd_heb_guj_ukr_rom_por_qcu_prs_svk_lat_igb_gam_ben_chh_dut_bat_scr_tsn_grk_bem_ind_tha_sid_knd_xho_swa_azi_mol_hin_aze_dgb_vie_tig_akn_ven_fbf	-0.0505760076556624	-0.119142924732267	0.905419108354949
238	tig_afr_zul_bul_amh_gam_mlt_ita_azi_aze_moo_jav_ven_ctl_mcd_bsq_scr_heb_dgb_mnd_krd_glc_cic_eng_ewe_guj_fin_dyu_akn_hun_arw_sod_geo_pol_spa_rus_grk_anl_hau_urd_est_fbf_ind_dut_tag_jpn_tml_kor_lat_swe_tsw_slo_sun_svk_sid_mao_cnt_rom_lda_mol_wly_prs_pan_bos_ger_qcu_por_nor_hin_ses_chh_cze_aeg_lit_bat_ben_bam_ukr_swt_mly_tha_owc_knd_xho_tsn_uzb_alb_fre_tur_yor_vie_amr_igb_bem_swa	-0.656590248927708	-1.5730746503646	0.119097567968632
239	chh_lit_akn_ger_sid_aeg_owc_swe_azi_aze_bem_bat_moo_afr_rom_bsq_fre_amh_cic_cnt_ctl_prs_swa_dut_fbf_ita_est_lda_swt_hun_arw_heb_geo_ben_krd_pol_nor_tig_amr_hin_fin_dgb_mao_scr_ind_jpn_knd_kor_ukr_spa_tsw_grk_jav_eng_anl_tag_mnd_cze_bam_guj_wly_rus_svk_lat_pan_qcu_alb_bos_slo_dyu_gam_bul_sod_urd_mly_mcd_ewe_glc_xho_sun_tha_mlt_tml_ven_tsn_tur_mol_por_uzb_igb_vie_hau_ses_zul_yor	-0.507458612250032	-1.20837458132839	0.229966814719201
240	anl_rom_swt_ita_sid_heb_sod_bul_azi_aze_fbf_tag_swa_glc_arw_bsq_lit_gam_bem_cnt_nor_pan_xho_por_cic_swe_hun_ewe_lda_fin_urd_wly_geo_ctl_prs_guj_mcd_tig_owc_ger_est_bam_mao_hin_mly_jpn_knd_kor_rus_cze_tsn_grk_jav_slo_aeg_sun_mnd_spa_tsw_fre_chh_afr_pol_lat_bos_qcu_ukr_ben_alb_akn_amh_svk_mlt_dut_ind_eng_ven_scr_igb_bat_tha_amr_tml_zul_yor_uzb_mol_krd_tur_dyu_vie_hau_ses_moo_dgb	-0.579784051621054	-1.38534275463696	0.169261444260038
241	mlt_pan_zul_por_aeg_gam_hau_lat_aze_tur_moo_ind_akn_lit_ukr_bsq_hin_anl_xho_cnt_prs_scr_tsw_fre_swa_rus_hun_lda_ven_fin_slo_owc_geo_afr_ben_mcd_guj_amr_wly_glc_est_ewe_sun_ger_bat_jpn_tml_kor_dut_svk_tsn_pol_mao_nor_tig_jav_mnd_krd_swt_bos_heb_spa_eng_swe_rom_qcu_ita_grk_arw_bem_sod_alb_sid_cze_tag_ctl_cic_urd_ses_mly_tha_chh_knd_dgb_fbf_azi_bul_mol_uzb_yor_vie_amh_bam_igb_dyu	-0.228090707182825	-0.538429751137828	0.591566792317418
242	hau_bul_lda_cze_chh_amr_anl_krd_tur_uzb_ewe_bat_akn_slo_lit_bsq_por_sod_bam_mnd_ger_nor_dgb_glc_bem_urd_est_moo_fbf_fin_fre_gam_geo_hin_rom_svk_grk_aeg_sid_ben_hun_tsn_tag_afr_jav_jpn_tml_kor_dut_prs_swa_swe_mly_pol_wly_sun_cnt_ctl_xho_guj_mlt_lat_spa_mol_ukr_qcu_mcd_pan_ita_ses_heb_scr_amh_arw_ind_eng_tsw_bos_dyu_mao_tha_tig_knd_cic_zul_aze_rus_alb_azi_swt_vie_owc_igb_yor_ven	-0.926428784461745	-2.24605067139735	0.0270683024713181
243	gam_arw_yor_rus_tig_mlt_wly_por_tur_aze_bam_jav_swa_prs_nor_bsq_lit_chh_ewe_mnd_scr_glc_tsn_urd_ven_svk_hun_cic_dyu_fin_swe_hau_geo_slo_grk_ukr_rom_amr_owc_guj_est_dgb_ind_eng_bat_jpn_tml_kor_alb_hin_zul_bul_sun_lat_heb_mao_cnt_dut_akn_cze_sid_ger_afr_fre_mcd_qcu_ben_pol_mol_lda_aeg_bos_anl_krd_mly_ctl_bem_pan_swt_tag_tha_sod_knd_xho_fbf_uzb_ita_spa_azi_igb_vie_amh_tsw_ses_moo	0.598344312796587	1.4180177782118	0.159527677887973
244	amr_arw_ewe_mol_aeg_wly_amh_guj_aze_tur_swa_mly_yor_bul_scr_bsq_dut_heb_tsn_mnd_ben_ctl_fbf_hin_zul_rus_hun_cic_dyu_fin_pan_chh_geo_krd_rom_grk_afr_anl_sod_ger_est_bem_bat_por_ind_jpn_knd_kor_eng_ita_ses_alb_sun_fre_owc_mao_cnt_cze_swt_swe_mlt_urd_lat_prs_nor_qcu_lit_bos_pol_tsw_sid_mcd_gam_slo_tag_ukr_xho_glc_akn_jav_tha_hau_tml_igb_bam_uzb_svk_spa_azi_moo_vie_tig_dgb_lda_ven	-0.522358393127226	-1.24425802371951	0.216531414852945
245	mlt_ger_tsn_prs_anl_hau_gam_ukr_aze_azi_fbf_sun_xho_mol_glc_bsq_nor_tig_akn_cnt_afr_fre_dgb_ita_bam_mcd_est_cic_swa_fin_pol_aeg_geo_slo_scr_ben_grk_chh_amh_hin_hun_tsw_mao_arw_tag_jpn_knd_kor_swe_bul_ven_pan_mly_dut_sid_ind_mnd_rus_lda_rom_wly_cze_guj_lit_svk_qcu_alb_por_urd_ses_amr_eng_heb_lat_jav_krd_zul_ctl_ewe_bat_tha_sod_tml_moo_swt_uzb_spa_bos_tur_bem_vie_owc_dyu_igb_yor	-0.148045234760205	-0.349593612783887	0.727434105733914
246	wly_swe_dgb_slo_tig_amr_anl_nor_tur_aze_cic_sun_bam_glc_ger_bsq_pol_mlt_akn_mnd_lit_urd_lda_grk_tsw_prs_est_dyu_ewe_fin_alb_hau_geo_mcd_svk_spa_krd_aeg_chh_scr_hun_zul_bat_rom_jav_jpn_tml_kor_fre_lat_moo_ctl_tag_eng_amh_mly_cnt_dut_tsn_pan_sid_hin_guj_ben_ita_qcu_mol_bul_cze_swt_sod_ukr_gam_bos_ind_por_ses_rus_swa_mao_tha_heb_knd_bem_ven_uzb_afr_arw_azi_igb_vie_owc_yor_xho_fbf	-0.360974122809761	-0.855162652731799	0.39465885128571
247	chh_pol_dyu_svk_amr_tig_owc_ukr_azi_uzb_bam_tag_yor_alb_lit_bsq_scr_amh_zul_cnt_spa_nor_tsw_rom_swa_lat_fin_lda_xho_hun_fre_mlt_geo_krd_glc_ger_cze_hau_sid_afr_est_swt_bat_bos_mao_jpn_knd_kor_swe_guj_ven_grk_jav_arw_anl_mly_mnd_eng_moo_hin_sod_urd_por_slo_mcd_qcu_ita_mol_ben_akn_heb_ctl_gam_rus_sun_bul_ewe_pan_igb_ind_tha_wly_tml_dgb_fbf_tur_prs_dut_aze_cic_vie_aeg_bem_tsn_ses	0.410365806243621	0.969557729624086	0.334781816555364
248	amh_afr_igb_swe_owc_tig_wly_arw_azi_uzb_xho_mao_dyu_urd_spa_bsq_nor_mlt_bem_mnd_hin_ita_tsn_por_yor_ger_est_akn_bam_fin_bul_aeg_geo_bos_mcd_fre_guj_hau_anl_prs_hun_moo_bat_grk_jav_jpn_knd_kor_slo_rom_ven_pol_sun_alb_sod_tag_cnt_scr_lda_krd_amr_ukr_mol_glc_lit_qcu_ctl_ben_pan_zul_heb_lat_gam_dut_mly_eng_cic_svk_swa_ind_tha_chh_tml_ewe_fbf_tur_rus_cze_aze_dgb_vie_sid_swt_ses_tsw	0.170154167563824	0.400721198260406	0.689544520324297
249	hau_pol_bem_nor_heb_mlt_tig_mol_azi_tur_moo_mao_lda_rus_spa_bsq_eng_sod_zul_cnt_scr_guj_tsn_svk_xho_mcd_est_cic_swa_hun_hin_sid_geo_alb_bul_bos_ukr_amr_anl_ger_fin_dyu_sun_por_tag_jpn_knd_kor_ben_prs_igb_pan_ind_urd_aeg_bat_mnd_lat_swt_afr_wly_slo_lit_glc_ita_qcu_krd_cze_grk_bam_owc_arw_amh_fre_mly_dut_fbf_ctl_tsw_jav_tha_chh_tml_dgb_akn_uzb_rom_swe_aze_yor_vie_gam_ses_ven_ewe	-0.164770528678401	-0.388995678591388	0.698168567198609
250	amr_nor_fbf_eng_amh_mlt_sod_rus_azi_uzb_cic_mao_swa_ita_dut_bsq_ger_gam_ses_cnt_slo_por_lda_hin_bem_alb_hun_xho_ewe_fin_urd_hau_geo_mol_bul_krd_pol_anl_wly_swe_est_swt_sun_lit_ind_jpn_tml_kor_mcd_rom_akn_svk_bat_spa_tig_mly_mnd_guj_tsn_afr_owc_prs_scr_ben_ukr_qcu_ctl_cze_bos_dyu_chh_lat_aeg_fre_jav_glc_bam_arw_yor_tag_tha_heb_knd_igb_moo_aze_pan_grk_tur_zul_vie_sid_dgb_ven_tsw	-0.477088167665628	-1.13448343625997	0.259507521089978
251	sod_hin_swa_arw_tig_amr_amh_eng_uzb_azi_tsn_mao_swt_pol_lit_bsq_ctl_aeg_ven_mnd_ben_ger_bam_afr_zul_pan_est_akn_ses_fin_cze_heb_geo_ukr_lat_bos_mol_wly_anl_slo_hun_ewe_jav_swe_ind_jpn_tml_kor_rus_guj_xho_prs_sun_svk_mlt_mly_cnt_bul_cic_alb_chh_por_krd_dut_spa_qcu_rom_fre_urd_dgb_sid_ita_owc_nor_bat_grk_tsw_glc_moo_tag_tha_hau_knd_igb_fbf_tur_scr_mcd_aze_yor_vie_gam_lda_dyu_bem	-0.967428238879874	-2.35074440849188	0.0208485672323103
252	gam_ctl_ses_urd_chh_mlt_tig_alb_azi_aze_igb_tag_dyu_spa_krd_bsq_lat_hau_cic_cnt_slo_rus_akn_fre_swa_swe_fin_dgb_moo_est_mol_aeg_geo_afr_grk_cze_prs_amr_owc_dut_hun_bem_mly_eng_ind_jpn_knd_kor_ben_guj_yor_rom_sun_bos_anl_mao_mnd_ukr_swt_mcd_wly_scr_glc_por_lit_qcu_bul_nor_pol_zul_heb_pan_amh_arw_jav_ita_xho_hin_tsn_bat_tha_sid_tml_fbf_bam_tur_svk_ger_uzb_lda_vie_sod_tsw_ewe_ven	-0.16558847311482	-0.391279205589643	0.69648589610617
253	owc_mcd_dgb_spa_heb_mlt_tig_ger_aze_uzb_cic_mly_yor_arw_scr_bsq_glc_amr_zul_cnt_guj_prs_moo_krd_xho_svk_fin_tsw_swt_est_urd_hau_geo_ctl_fre_alb_swe_anl_chh_ukr_hun_ven_sun_ita_bat_jpn_knd_kor_rus_pol_ewe_lat_mao_hin_sid_tag_mnd_grk_swa_pan_aeg_eng_slo_nor_cze_qcu_bul_ben_afr_igb_sod_mol_amh_por_ind_bos_bem_rom_tsn_jav_tha_gam_tml_lda_bam_tur_dut_lit_azi_akn_vie_wly_fbf_dyu_ses	0.166579609820253	0.39255870410848	0.69554372965531
254	owc_slo_igb_prs_tig_amr_heb_rus_aze_azi_tsn_bat_tsw_por_hin_bsq_ctl_aeg_lda_mnd_mol_fre_dyu_ger_akn_urd_est_dgb_fbf_hun_dut_anl_geo_krd_ben_glc_bul_mlt_wly_lat_fin_swa_mly_grk_mao_jpn_tml_kor_alb_svk_cic_bos_tag_scr_amh_sun_cnt_guj_ven_rom_sod_nor_ukr_spa_arw_qcu_cze_ita_afr_swt_hau_lit_gam_pol_ind_swe_yor_pan_ses_jav_tha_sid_knd_moo_zul_tur_eng_mcd_uzb_xho_vie_chh_bam_ewe_bem	-0.717790670568194	-1.72112579242187	0.0885531687161273
255	owc_krd_swt_por_tig_sid_anl_arw_tur_uzb_ses_sun_dgb_pol_ger_bsq_bos_gam_zul_cnt_ita_spa_xho_eng_swa_mol_est_lda_ven_hun_hin_mlt_geo_ukr_dut_prs_rus_amr_sod_ctl_fin_tsn_tag_lat_jav_jpn_knd_kor_guj_cze_bem_alb_mly_rom_wly_mao_mnd_glc_tsw_svk_aeg_bul_nor_urd_scr_qcu_grk_fre_lit_akn_chh_swe_amh_afr_ind_mcd_igb_ben_bam_bat_tha_hau_tml_moo_dyu_azi_pan_slo_aze_yor_vie_heb_fbf_ewe_cic	-0.293057554338852	-0.693391641382978	0.489791960135774
256	amh_scr_zul_eng_tig_mlt_gam_nor_uzb_tur_bam_ind_dyu_lat_mcd_bsq_dut_hau_swa_mnd_glc_pan_moo_bos_fbf_grk_hun_tsn_ses_est_svk_aeg_geo_swe_spa_rom_afr_sod_sid_slo_fin_tsw_mly_krd_bat_jpn_knd_kor_hin_ben_dgb_bul_mao_guj_chh_jav_cnt_ger_cic_rus_anl_arw_ukr_ctl_alb_qcu_lit_cze_mol_igb_heb_prs_wly_por_tag_urd_bem_ita_ewe_sun_tha_amr_tml_lda_swt_aze_pol_fre_azi_yor_vie_owc_akn_xho_ven	-0.300023180802377	-0.711453492036765	0.478584008298085
257	sod_eng_bem_ben_amh_chh_owc_alb_aze_tur_fbf_sun_tsn_afr_bos_bsq_por_gam_ses_mnd_bul_lit_akn_nor_xho_dut_est_dyu_moo_fin_ctl_sid_geo_glc_svk_lat_pol_mlt_tig_scr_hun_swa_mly_cze_mao_jpn_knd_kor_slo_grk_dgb_rom_jav_ukr_amr_bat_cnt_fre_tsw_krd_aeg_guj_ger_prs_hin_qcu_mcd_arw_pan_swt_heb_ita_hau_swe_ind_spa_igb_rus_ven_tag_tha_wly_tml_zul_bam_uzb_urd_mol_azi_ewe_vie_anl_lda_cic_yor	0.234245817147138	0.552328350882776	0.58204841314926
258	tig_urd_swa_bos_hau_amh_sod_krd_uzb_aze_zul_mao_cic_fre_nor_bsq_spa_gam_moo_mnd_afr_bul_ses_glc_lda_alb_hun_akn_bem_fin_pol_mlt_geo_ita_ukr_ben_dut_anl_owc_pan_est_igb_bat_swe_tag_jpn_knd_kor_eng_grk_dgb_slo_jav_por_aeg_sun_cnt_ctl_tsn_mol_amr_ger_guj_rus_rom_qcu_hin_prs_arw_xho_sid_lit_wly_lat_mly_cze_ewe_mcd_ven_ind_tha_heb_tml_yor_fbf_azi_scr_svk_tur_swt_vie_chh_tsw_dyu_bam	-0.270397579381077	-0.639705364888314	0.523936913701156
259	sid_ben_igb_ctl_chh_gam_mlt_por_aze_azi_tsn_tag_ven_rom_swe_bsq_ukr_tig_ses_cnt_dut_grk_dyu_cze_swt_scr_hun_lda_bem_fin_svk_owc_geo_glc_hin_alb_eng_amh_amr_ita_est_ewe_sun_lat_jav_jpn_tml_kor_mol_pan_yor_urd_mly_krd_heb_mao_mnd_bul_bam_spa_anl_mcd_prs_lit_nor_qcu_guj_ger_rus_tsw_hau_bos_wly_slo_ind_afr_fbf_pol_xho_bat_tha_aeg_knd_cic_dgb_uzb_fre_arw_tur_moo_vie_sod_swa_akn_zul	0.0328888029279668	0.0774890641766558	0.938400961919487
260	sid_lat_tsw_hin_aeg_tig_gam_ger_azi_uzb_dyu_mao_ven_pol_nor_bsq_urd_heb_cic_cnt_pan_svk_ses_prs_moo_alb_est_dgb_xho_hun_ukr_owc_geo_scr_spa_krd_swe_sod_mlt_rus_fin_fbf_mly_lit_jav_jpn_knd_kor_ita_rom_lda_glc_tag_slo_amr_sun_mnd_afr_yor_bos_amh_guj_ctl_fre_por_qcu_arw_eng_grk_bam_wly_ben_chh_bul_ind_mol_swa_dut_igb_bat_tha_hau_tml_swt_akn_aze_mcd_cze_tur_zul_vie_anl_ewe_bem_tsn	-0.234287793016139	-0.553407625266817	0.581312329941071
261	sod_por_cic_bos_aeg_owc_hau_slo_tur_uzb_ewe_sun_bem_hin_svk_bsq_alb_chh_ses_cnt_ukr_arw_xho_fre_yor_lat_hun_akn_lda_est_prs_anl_geo_ita_bul_swe_glc_amr_amh_cze_fin_igb_jav_ctl_tag_jpn_tml_kor_grk_ben_zul_ger_ind_eng_mlt_mly_mnd_nor_swa_rus_gam_scr_spa_pan_krd_qcu_mcd_pol_dut_bam_sid_guj_wly_afr_mao_rom_tsw_urd_tsn_bat_tha_heb_knd_ven_dyu_azi_mol_lit_aze_moo_vie_tig_swt_dgb_fbf	-0.354819970552498	-0.840969183460303	0.402522288915977
262	anl_hin_akn_urd_chh_mlt_amh_fre_uzb_azi_igb_jav_dgb_bul_nor_bsq_scr_aeg_ven_cnt_cze_spa_ewe_krd_cic_ger_hun_tsn_yor_est_guj_gam_geo_eng_lat_pol_mol_sod_sid_rom_fin_ses_tag_grk_sun_jpn_knd_kor_ukr_lit_dyu_swe_bat_ctl_hau_mao_mnd_afr_zul_prs_wly_rus_alb_ita_glc_qcu_arw_slo_pan_swa_amr_mcd_owc_dut_ind_bos_tsw_ben_bem_mly_tha_heb_tml_fbf_lda_aze_por_svk_tur_xho_vie_tig_moo_bam_swt	-0.806477380060683	-1.94372485172207	0.0549516671552163
263	amr_spa_swa_bos_chh_gam_mlt_grk_azi_uzb_tsw_ind_igb_alb_mol_bsq_lat_wly_dyu_cnt_dut_guj_xho_rom_ewe_urd_est_akn_swt_fin_afr_sod_geo_bul_nor_cze_mcd_anl_owc_fre_hun_bem_bat_scr_mly_jpn_tml_kor_pol_lit_lda_swe_mao_ger_amh_tag_mnd_rus_bam_ukr_hau_krd_slo_pan_por_qcu_ben_svk_ctl_fbf_sid_glc_aeg_prs_jav_hin_cic_arw_zul_sun_tha_heb_knd_moo_ses_tur_eng_ita_aze_tsn_vie_tig_ven_dgb_yor	0.0990090662853581	0.233286021296696	0.816052017282247
264	chh_mol_dyu_fre_aeg_sod_anl_ctl_azi_aze_xho_tag_bam_rus_bul_bsq_spa_amh_swa_cnt_cze_guj_moo_ukr_igb_urd_hun_cic_lda_est_rom_amr_geo_krd_pan_lat_swe_wly_hau_grk_fin_akn_mao_ben_jav_jpn_knd_kor_slo_pol_dgb_scr_sun_prs_sid_bat_mnd_glc_tsn_lit_owc_nor_dut_bos_afr_qcu_mcd_arw_hin_tsw_heb_ger_gam_alb_ind_svk_yor_ita_ses_mly_tha_tig_tml_bem_zul_uzb_por_eng_tur_fbf_vie_mlt_swt_ven_ewe	0.00934919163506599	0.022017701214425	0.982481007203168
265	tig_krd_tsw_ukr_anl_aeg_sod_glc_aze_azi_swa_ind_tsn_mol_ben_bsq_scr_amh_ven_mnd_lat_swe_ses_guj_dyu_alb_fin_swt_igb_hun_por_owc_geo_slo_eng_svk_bul_heb_amr_spa_est_yor_mly_pan_bat_jpn_tml_kor_ger_fre_lda_dut_tag_prs_sid_mao_cnt_bos_ewe_nor_hau_ctl_pol_ita_hin_qcu_afr_grk_rom_cic_chh_arw_wly_lit_jav_cze_zul_urd_fbf_sun_tha_mlt_knd_akn_moo_tur_mcd_rus_uzb_bam_vie_gam_bem_xho_dgb	-0.416848875961016	-0.988897499350468	0.325279208036035
266	chh_scr_tsw_lit_sod_gam_amr_eng_aze_tur_dgb_jav_swt_cze_arw_bsq_afr_aeg_bem_mnd_mcd_krd_ewe_fre_lda_rus_est_yor_xho_hun_ukr_hau_geo_bos_svk_pol_nor_heb_anl_ita_fin_ses_sun_spa_mao_jpn_knd_kor_ctl_prs_moo_dut_mly_mol_mlt_tag_cnt_grk_fbf_rom_sid_lat_por_slo_ger_qcu_ben_alb_glc_tsn_wly_urd_amh_guj_ind_hin_ven_pan_dyu_bat_tha_owc_tml_akn_bam_uzb_bul_swe_azi_igb_vie_tig_cic_zul_swa	-0.589185179477024	-1.40482385400605	0.163405023418282
267	heb_dut_igb_lat_wly_chh_anl_glc_aze_uzb_xho_jav_akn_ita_mcd_bsq_fre_amr_ewe_mnd_lit_prs_ses_mol_tsn_pol_est_swa_swt_fin_pan_owc_geo_urd_scr_ben_grk_amh_hau_ukr_hun_fbf_tag_spa_mly_jpn_knd_kor_slo_swe_moo_nor_sun_bul_sid_bat_cnt_krd_bam_afr_tig_rus_guj_svk_hin_qcu_arw_bos_alb_zul_sod_por_aeg_rom_mao_cze_lda_ger_tsw_ind_tha_mlt_tml_yor_dyu_tur_eng_ctl_azi_cic_vie_gam_ven_bem_dgb	-0.0917836855948655	-0.216204296442911	0.829302026267364
268	hau_ukr_ewe_bul_amh_aeg_owc_mol_aze_tur_ses_bat_igb_hin_krd_bsq_mcd_wly_xho_cnt_eng_cze_tsw_rom_zul_arw_fin_dgb_bem_hun_urd_mlt_geo_glc_ben_ger_afr_heb_gam_por_est_lda_jav_dut_mly_jpn_knd_kor_fre_bos_fbf_rus_ind_slo_sod_sun_mnd_lat_swt_lit_tig_swe_pan_prs_nor_qcu_ita_guj_grk_akn_sid_alb_amr_scr_tag_spa_bam_ctl_swa_mao_tha_anl_tml_tsn_moo_uzb_svk_pol_azi_yor_vie_chh_ven_cic_dyu	-0.667060993262786	-1.59678312603814	0.113706596280938
269	amh_dut_bam_pan_sod_aeg_tig_grk_azi_uzb_bem_sun_yor_por_hin_bsq_rom_owc_ewe_cnt_eng_spa_fbf_lit_xho_urd_fin_swt_lda_hun_ger_gam_geo_cze_guj_bul_mcd_heb_mlt_ben_est_cic_mly_svk_bat_jpn_knd_kor_prs_scr_tsn_nor_ind_slo_anl_tag_mnd_swe_dyu_bos_chh_ukr_mol_arw_ctl_qcu_alb_pol_lat_swa_amr_fre_hau_afr_mao_krd_zul_rus_igb_jav_tha_sid_tml_tsw_akn_aze_ita_glc_tur_ven_vie_wly_moo_ses_dgb	0.427778762197222	1.00974726686054	0.315236342467048
270	sid_hin_bam_mcd_amh_owc_aeg_pol_uzb_aze_fbf_ind_tsw_lit_ctl_bsq_ita_chh_igb_cnt_rom_lat_swt_por_dgb_arw_fin_ewe_zul_est_urd_sod_geo_rus_swe_alb_ger_heb_wly_bos_hun_ses_sun_dut_bat_jpn_tml_kor_mol_scr_moo_fre_jav_krd_amr_mly_mnd_guj_cic_spa_tig_ben_bul_cze_prs_qcu_ukr_eng_afr_dyu_gam_glc_anl_slo_mao_nor_xho_svk_akn_tag_tha_mlt_knd_yor_tsn_azi_pan_grk_tur_lda_vie_hau_swa_ven_bem	-0.223921157654788	-0.528771992487053	0.598223356299827
271	hau_pol_tsn_swe_wly_anl_tig_mcd_uzb_azi_xho_tag_cic_krd_rus_bsq_arw_sid_dgb_mnd_slo_ben_swa_glc_ses_alb_est_swt_akn_hun_eng_amr_geo_urd_rom_svk_afr_sod_heb_bos_fin_ven_mly_nor_sun_jpn_tml_kor_fre_dut_igb_hin_jav_guj_amh_bat_cnt_ctl_ewe_lat_aeg_bul_ukr_ger_spa_qcu_prs_scr_grk_dyu_owc_ita_gam_por_ind_cze_zul_pan_lda_mao_tha_mlt_knd_bem_yor_tur_mol_lit_aze_tsw_vie_chh_moo_fbf_bam	-0.108587500326209	-0.256204613026317	0.79835872149699
272	hau_grk_lda_rus_aeg_amh_owc_lat_tur_uzb_xho_ind_yor_rom_spa_bsq_por_anl_ven_cnt_lit_ctl_dgb_ben_cic_mol_fin_dyu_swt_hun_krd_gam_geo_ger_ita_arw_pol_sid_amr_hin_est_tsn_mao_scr_tag_jpn_tml_kor_guj_eng_fbf_bos_bat_nor_sod_jav_mnd_ukr_akn_bul_wly_dut_mcd_swe_slo_qcu_afr_glc_svk_moo_tig_cze_mlt_pan_mly_urd_swa_alb_zul_sun_tha_heb_knd_tsw_igb_azi_prs_fre_aze_bam_vie_chh_ses_bem_ewe	-0.411254351452064	-0.97466295153103	0.332255873166769
273	mlt_eng_dgb_cze_tig_wly_anl_por_azi_uzb_bem_tag_swa_bul_slo_bsq_ukr_gam_swt_cnt_swe_krd_akn_afr_lda_ben_est_bam_yor_hun_glc_sid_geo_guj_fre_lat_dut_chh_heb_pol_fin_zul_mly_alb_mao_jpn_tml_kor_lit_nor_ses_ctl_ind_spa_owc_jav_mnd_pan_cic_mcd_hau_hin_rom_urd_mol_qcu_grk_rus_scr_ven_amr_svk_amh_ger_sun_ita_tsw_prs_xho_bat_tha_aeg_knd_fbf_igb_aze_bos_arw_tur_ewe_vie_sod_moo_tsn_dyu	-0.640593470889415	-1.53347600506356	0.128553587420993
274	heb_mol_ses_eng_owc_chh_sid_slo_tur_uzb_igb_mly_yor_por_pol_bsq_bos_gam_swt_cnt_dut_guj_dyu_lat_tsn_alb_fin_dgb_ven_est_afr_mlt_geo_swe_ita_lit_bul_amr_hau_prs_hun_tsw_tag_ukr_bat_jpn_knd_kor_svk_rus_swa_fre_sun_krd_anl_ind_mnd_arw_moo_nor_aeg_grk_ctl_ben_mcd_qcu_rom_spa_hin_akn_amh_cze_tig_ger_mao_glc_xho_urd_cic_jav_tha_wly_tml_zul_fbf_azi_pan_scr_aze_ewe_vie_sod_bam_bem_lda	0.220140247239795	0.518418327423615	0.605397703663231
275	amh_glc_lda_krd_hau_tig_sod_ita_azi_uzb_xho_mly_swt_cze_svk_bsq_spa_aeg_bam_mnd_ger_bul_tsw_rom_ses_por_est_dgb_yor_fin_dut_anl_geo_swe_ben_scr_ukr_sid_gam_alb_hun_ewe_sun_ctl_jav_jpn_tml_kor_slo_urd_zul_afr_mao_fre_heb_ind_cnt_pol_dyu_hin_chh_guj_grk_pan_mol_qcu_arw_eng_prs_tsn_mlt_nor_wly_mcd_tag_lat_bem_rus_cic_bat_tha_owc_knd_moo_swa_tur_bos_lit_aze_fbf_vie_amr_akn_ven_igb	0.311398333568984	0.732641324039963	0.465619760252485
276	wly_cze_lda_ita_amh_anl_tig_bul_tur_aze_swa_sun_moo_ger_ukr_bsq_mcd_aeg_ewe_mnd_urd_lat_bem_pan_fbf_nor_est_xho_tsn_fin_arw_mlt_geo_lit_swe_slo_afr_sid_hau_pol_hun_ven_tag_svk_mly_jpn_knd_kor_eng_grk_swt_rom_jav_rus_amr_mao_cnt_spa_ses_dut_chh_krd_guj_bos_mol_qcu_fre_alb_ben_dyu_owc_hin_heb_prs_ind_scr_bam_glc_cic_bat_tha_sod_tml_igb_zul_azi_por_ctl_uzb_tsw_vie_gam_yor_dgb_akn	0.0132058481101443	0.0310680028900547	0.975281884846463
277	aeg_hin_swt_cze_hau_amr_sod_eng_aze_uzb_igb_jav_moo_ita_ctl_bsq_arw_mlt_fbf_cnt_nor_grk_tsn_lit_ven_svk_hun_tsw_ses_fin_ben_chh_geo_rus_fre_bos_mol_wly_amh_pan_est_swa_mly_mcd_bat_jpn_knd_kor_rom_prs_akn_ger_ind_urd_owc_mao_mnd_guj_yor_lat_anl_krd_swe_ukr_alb_qcu_afr_scr_bul_xho_gam_spa_sid_slo_tag_por_bam_pol_ewe_sun_tha_heb_tml_zul_dyu_tur_dut_glc_azi_lda_vie_tig_cic_dgb_bem	0.0512114907841796	0.120512055180627	0.904337509542909
278	mlt_scr_bam_ukr_owc_aeg_gam_hin_aze_tur_cic_mao_bem_bos_pol_bsq_dut_wly_lda_mnd_urd_mcd_tsn_rus_dgb_krd_fin_akn_dyu_est_spa_hau_geo_slo_glc_alb_mol_amh_tig_ger_hun_swa_tag_fre_jav_jpn_tml_kor_por_cze_ven_ben_mly_arw_chh_bat_cnt_ctl_zul_svk_amr_pan_ita_nor_prs_qcu_bul_eng_rom_igb_sid_afr_heb_swe_ind_lit_fbf_lat_tsw_sun_tha_anl_knd_yor_ses_azi_grk_guj_uzb_moo_vie_sod_ewe_xho_swt	-0.0500676545837157	-0.117972747711178	0.90634367743866
279	chh_guj_ewe_afr_hau_owc_aeg_ukr_uzb_azi_cic_mao_bam_arw_hin_bsq_fre_wly_xho_mnd_bul_bos_dgb_urd_zul_nor_est_swt_lda_hun_spa_amr_geo_ctl_ger_alb_swe_sod_mlt_ben_fin_tsn_sun_dut_mly_jpn_knd_kor_glc_rom_ses_por_tag_lit_anl_ind_cnt_cze_moo_slo_gam_ita_lat_rus_krd_qcu_svk_scr_mcd_fbf_sid_mol_tig_pol_jav_grk_swa_pan_ven_bat_tha_heb_tml_tsw_akn_tur_prs_eng_aze_igb_vie_amh_yor_dyu_bem	-0.288139820053713	-0.68205738685834	0.496897876253071
280	amr_ctl_cic_hin_mlt_sod_aeg_rom_uzb_aze_bem_bat_swt_bos_alb_bsq_dut_wly_ewe_cnt_ita_krd_lda_nor_tsw_glc_est_bam_fbf_hun_urd_owc_geo_slo_lat_lit_fre_heb_hau_grk_fin_dyu_ind_arw_mao_jpn_tml_kor_eng_ben_akn_scr_mly_pan_gam_jav_mnd_rus_moo_cze_tig_bul_swe_ukr_prs_qcu_guj_mcd_afr_ven_anl_ger_sid_por_sun_mol_igb_svk_zul_tag_tha_chh_knd_swa_dgb_tur_spa_pol_azi_yor_vie_amh_ses_tsn_xho	-0.513594515782252	-1.22640478553325	0.223142484686592
281	aeg_lit_lda_svk_mlt_amr_amh_alb_azi_aze_ses_ind_swa_urd_pol_bsq_por_hau_bam_cnt_rom_dut_xho_glc_dgb_prs_fin_moo_cic_est_eng_sod_geo_lat_guj_ukr_grk_owc_wly_nor_hun_swt_jav_bul_sun_jpn_knd_kor_swe_slo_ven_ben_mao_ger_sid_mly_mnd_arw_yor_mcd_heb_fre_krd_afr_pan_qcu_ctl_bos_spa_tsw_chh_ita_tig_rus_tag_hin_fbf_cze_igb_bat_tha_anl_tml_tsn_dyu_tur_mol_scr_uzb_zul_vie_gam_bem_akn_ewe	-0.277866104843253	-0.656446597558277	0.51315783508657
282	aeg_spa_yor_afr_heb_amh_anl_dut_uzb_aze_igb_mly_dgb_prs_cze_bsq_eng_sod_moo_cnt_por_mol_bem_ukr_xho_pan_est_cic_tsn_fin_scr_amr_geo_lit_glc_fre_ben_owc_wly_ger_hun_zul_jav_hin_bat_jpn_knd_kor_bos_guj_tsw_bul_sun_swe_tig_ind_mnd_alb_swa_ctl_chh_nor_rom_slo_ita_qcu_grk_lat_arw_ses_mlt_mcd_sid_rus_tag_urd_fbf_svk_bam_mao_tha_hau_tml_lda_ven_tur_pol_krd_azi_akn_vie_gam_ewe_swt_dyu	-0.0765132045082332	-0.180359941352806	0.857262438338144
283	amr_ben_bem_guj_aeg_gam_owc_alb_azi_uzb_dyu_jav_cic_hin_fre_bsq_eng_tig_swa_cnt_nor_spa_dgb_svk_akn_rus_hun_ses_ewe_est_dut_chh_geo_ctl_cze_krd_bul_hau_sod_slo_fin_xho_mao_grk_bat_jpn_knd_kor_swe_por_ven_afr_sun_scr_amh_tag_mnd_lat_swt_ita_mlt_arw_bos_pan_glc_qcu_rom_ukr_prs_tsn_anl_pol_wly_ger_ind_lit_yor_urd_moo_mly_tha_heb_tml_fbf_zul_aze_mol_mcd_tur_tsw_vie_sid_igb_lda_bam	-0.506204693529109	-1.20438646107343	0.231496458614975
284	tig_swe_dyu_prs_heb_gam_wly_fre_aze_uzb_fbf_mao_bam_ctl_pan_bsq_hin_amr_igb_cnt_ben_arw_moo_afr_ewe_pol_est_cic_bem_hun_bul_chh_geo_rom_rus_mcd_spa_sid_aeg_alb_fin_swa_sun_svk_tag_jpn_knd_kor_cze_scr_swt_ger_bat_lat_anl_ind_mnd_slo_xho_nor_mlt_bos_guj_urd_grk_qcu_ukr_glc_eng_lda_hau_ita_owc_lit_jav_dut_tsw_mol_akn_mly_tha_sod_tml_dgb_tsn_azi_por_krd_tur_zul_vie_amh_ven_ses_yor	-0.0328597923550651	-0.0774098511940425	0.938463804279781
285	mlt_pol_bem_dut_chh_gam_sod_svk_uzb_aze_akn_mao_swa_pan_guj_bsq_glc_owc_tsn_cnt_bos_krd_cic_ctl_tsw_ben_hun_xho_yor_est_lit_wly_geo_rom_arw_mcd_swe_anl_amh_por_fin_dgb_sun_slo_ind_jpn_knd_kor_lat_hin_zul_fre_jav_ger_sid_tag_mnd_bul_moo_ita_tig_afr_eng_grk_ukr_qcu_scr_cze_mol_fbf_hau_prs_heb_alb_bat_rus_lda_urd_igb_mly_tha_aeg_tml_dyu_swt_azi_spa_nor_tur_ewe_vie_amr_ses_bam_ven	-0.824776857007124	-1.99030608527185	0.0494931809092917
286	heb_ger_lda_alb_amh_owc_wly_lit_tur_azi_fbf_tag_igb_dut_lat_bsq_ita_mlt_dyu_mnd_afr_pol_swa_swe_yor_guj_hun_bam_ewe_fin_urd_aeg_geo_spa_ctl_pan_ukr_chh_sod_nor_est_tsw_ind_slo_bat_jpn_knd_kor_svk_grk_ses_hin_jav_bos_amr_sun_cnt_por_dgb_mcd_tig_bul_rom_prs_ben_qcu_fre_mol_eng_bem_hau_krd_sid_arw_mly_scr_swt_rus_ven_mao_tha_anl_tml_cic_zul_aze_cze_glc_uzb_xho_vie_gam_moo_akn_tsn	-0.574505444806529	-1.37165028286839	0.173472488797132
287	anl_hin_bem_lit_amr_hau_sid_ita_uzb_tur_cic_ind_swa_krd_urd_bsq_ctl_mlt_fbf_cnt_bul_scr_yor_guj_ven_mcd_hun_igb_ses_est_eng_heb_geo_rom_glc_rus_ben_chh_amh_grk_fin_dyu_mao_por_bat_jpn_knd_kor_pol_dut_tsw_fre_mly_alb_tig_jav_mnd_afr_swt_prs_wly_ger_mol_slo_svk_qcu_arw_pan_spa_lda_owc_ukr_sod_nor_sun_bos_bam_swe_zul_tag_tha_aeg_tml_xho_ewe_aze_lat_cze_azi_moo_vie_gam_tsn_akn_dgb	-0.792537435958925	-1.90762608664439	0.0595251221377427
288	hau_lat_akn_nor_sid_sod_aeg_grk_tur_aze_xho_jav_tsn_ita_arw_bsq_bul_owc_zul_cnt_ger_lit_bem_krd_tsw_glc_fin_fbf_dyu_est_afr_anl_geo_spa_guj_hin_ctl_tig_wly_pol_hun_dgb_ind_svk_tag_jpn_knd_kor_bos_scr_lda_eng_mao_mcd_gam_mly_mnd_alb_ewe_urd_mlt_ukr_dut_slo_pan_qcu_cze_por_ben_swt_amh_swe_chh_prs_bat_mol_bam_rus_cic_sun_tha_amr_tml_ses_yor_azi_rom_fre_uzb_igb_vie_heb_ven_swa_moo	-0.146687882850802	-0.34633085201603	0.729876414525072
289	owc_mol_tsw_por_amh_gam_hau_pol_uzb_tur_akn_sun_ses_ctl_afr_bsq_rom_sid_bam_cnt_ita_hin_dyu_bul_lda_krd_fin_ewe_cic_est_fre_heb_geo_nor_svk_alb_ben_sod_amr_mcd_hun_swa_bat_eng_tag_jpn_tml_kor_bos_pan_tsn_scr_mao_spa_aeg_mly_mnd_urd_yor_ukr_anl_rus_ger_dut_prs_qcu_slo_glc_swe_xho_wly_guj_tig_arw_ind_lit_fbf_cze_dgb_jav_tha_mlt_knd_zul_bem_aze_grk_lat_azi_swt_vie_chh_igb_moo_ven	-0.082876565338116	-0.195522885924972	0.845410181574254
290	anl_urd_swt_dut_mlt_amr_aeg_ukr_aze_uzb_ewe_tag_fbf_mol_glc_bsq_ben_heb_bem_cnt_lat_pan_yor_ctl_xho_fre_hun_ses_tsn_est_svk_owc_geo_krd_ger_rom_swe_chh_amh_slo_fin_moo_bat_grk_ind_jpn_tml_kor_bul_afr_zul_eng_jav_scr_sod_mly_mnd_mcd_dgb_prs_wly_cze_ita_lit_guj_qcu_hin_arw_spa_cic_gam_pol_tig_rus_sun_por_tsw_alb_bam_mao_tha_hau_knd_lda_dyu_azi_bos_nor_tur_akn_vie_sid_ven_igb_swa	-0.960445752482092	-2.33093783427358	0.0219177403925678
291	sid_cze_swt_nor_amh_hau_wly_urd_azi_tur_ewe_mao_dyu_ctl_spa_bsq_prs_heb_moo_mnd_lit_ger_cic_svk_bem_mol_est_zul_bam_fin_alb_aeg_geo_pan_por_eng_rus_gam_amr_ukr_hun_tsn_tag_dut_sun_jpn_tml_kor_hin_bul_dgb_guj_mly_scr_tig_bat_cnt_grk_ven_ita_sod_swe_mcd_pol_ben_qcu_rom_afr_glc_lda_anl_lat_owc_krd_ind_bos_swa_fre_tsw_jav_tha_chh_knd_igb_fbf_uzb_arw_slo_aze_akn_vie_mlt_yor_ses_xho	-0.254819083217756	-0.602238156663516	0.548481170132153
292	aeg_ukr_moo_bul_heb_amh_mlt_krd_tur_uzb_xho_tag_swa_lat_rus_bsq_glc_tig_dgb_mnd_rom_guj_ses_prs_lda_pol_fin_dyu_bem_est_bos_gam_geo_ctl_arw_alb_cze_anl_hau_pan_hun_tsn_mao_swe_ind_jpn_tml_kor_mcd_svk_ven_ben_sun_eng_sid_mly_cnt_nor_yor_ger_owc_afr_ita_spa_lit_qcu_por_dut_hin_fbf_sod_mol_wly_slo_jav_grk_swt_urd_igb_bat_tha_chh_knd_cic_akn_aze_scr_fre_azi_bam_vie_amr_ewe_zul_tsw	-0.47128895622484	-1.12060290902983	0.265342378854822
293	anl_glc_swt_ita_owc_sod_heb_dut_uzb_aze_ven_sun_akn_eng_swe_bsq_hin_wly_xho_mnd_por_mol_lda_fre_tsn_rus_est_igb_dgb_fin_alb_hau_geo_cze_ctl_nor_pol_gam_mlt_ger_hun_bam_mly_lit_tag_jpn_tml_kor_grk_arw_moo_rom_bat_afr_amr_jav_cnt_bos_zul_pan_aeg_ben_mcd_scr_svk_qcu_guj_ukr_spa_bem_tig_urd_amh_bul_ind_krd_ewe_slo_dyu_mao_tha_chh_knd_ses_tsw_tur_prs_lat_azi_fbf_vie_sid_yor_cic_swa	0.068105870077733	0.160290609354028	0.872999804910973
294	sod_por_tsn_lat_owc_heb_tig_bul_uzb_tur_dyu_bat_swa_pan_lit_bsq_grk_amh_ven_cnt_fre_alb_bam_afr_bem_urd_est_xho_akn_hun_svk_anl_geo_eng_mcd_rom_rus_sid_hau_prs_fin_tsw_mao_cze_mly_jpn_tml_kor_pol_bos_dgb_ben_ind_arw_amr_tag_mnd_mol_yor_glc_chh_hin_ctl_ita_nor_qcu_swe_scr_spa_moo_mlt_ger_gam_slo_sun_guj_igb_ukr_zul_jav_tha_wly_knd_cic_swt_aze_dut_krd_azi_fbf_vie_aeg_lda_ewe_ses	-0.812800164988154	-1.96061257488888	0.0529164867498224
295	mlt_ukr_fbf_swe_hau_wly_gam_scr_aze_uzb_akn_mao_swa_por_urd_bsq_fre_sod_ses_mnd_ger_bos_tsw_bul_dyu_grk_est_bam_igb_hun_svk_heb_geo_mcd_guj_cze_arw_owc_sid_alb_fin_swt_sun_glc_mly_jpn_tml_kor_prs_eng_cic_ctl_tag_mol_chh_bat_cnt_rus_ven_ita_anl_pol_slo_spa_dut_qcu_ben_afr_lat_yor_amr_krd_amh_lit_ind_nor_lda_pan_dgb_jav_tha_tig_knd_ewe_zul_tur_hin_rom_azi_bem_vie_aeg_tsn_xho_moo	0.0247133711399238	0.0583076540727192	0.953628673085607
296	mlt_lat_dyu_rom_anl_chh_wly_nor_uzb_aze_xho_ind_tsw_rus_por_bsq_hin_sod_fbf_cnt_mol_ukr_zul_lit_akn_eng_hun_ven_tsn_est_dut_tig_geo_bos_cze_grk_svk_amh_gam_slo_fin_ewe_sun_ita_jav_jpn_tml_kor_arw_ger_cic_urd_mly_spa_amr_bat_mnd_krd_igb_bul_heb_guj_pan_fre_ctl_qcu_swe_mcd_alb_yor_owc_afr_hau_glc_tag_ben_lda_prs_bam_mao_tha_sid_knd_bem_ses_azi_pol_scr_tur_moo_vie_aeg_swa_swt_dgb	0.418881943711482	0.987612077222921	0.325905215361525
297	owc_ctl_moo_svk_amh_amr_tig_mol_uzb_azi_xho_mly_swt_fre_pan_bsq_grk_mlt_cic_cnt_por_scr_bem_ben_akn_bul_est_zul_bam_hun_ger_gam_geo_lat_rus_hin_swe_aeg_heb_spa_fin_swa_sun_prs_tag_jpn_tml_kor_slo_pol_lda_urd_jav_krd_anl_mao_mnd_eng_ven_dut_wly_arw_afr_nor_cze_qcu_ukr_alb_ita_dyu_sid_bos_sod_lit_ind_mcd_yor_glc_ses_bat_tha_hau_knd_ewe_igb_aze_guj_rom_tur_tsn_vie_chh_tsw_dgb_fbf	-0.253012715011933	-0.597590920631089	0.551565270394042
298	owc_ctl_cic_svk_amr_heb_mlt_mol_aze_tur_dgb_tag_ses_dut_lit_bsq_mcd_sod_akn_cnt_pan_cze_lda_rus_dyu_spa_est_swa_bem_hun_arw_hau_geo_glc_pol_ukr_urd_amh_sid_slo_fin_tsn_ind_ger_bat_jpn_tml_kor_alb_lat_yor_scr_sun_grk_gam_mao_mnd_ita_fbf_afr_anl_hin_swe_ben_por_qcu_krd_guj_prs_tsw_chh_bul_wly_bos_jav_eng_bam_rom_swt_mly_tha_tig_knd_zul_ewe_azi_fre_nor_uzb_moo_vie_aeg_igb_xho_ven	-0.605658038489306	-1.44877182420047	0.150764740470048
299	gam_rus_akn_scr_heb_wly_sod_krd_uzb_aze_bem_sun_swa_hin_slo_bsq_swe_tig_dgb_cnt_prs_svk_swt_por_yor_guj_hun_fbf_xho_est_pan_chh_geo_ben_fre_urd_dut_amh_aeg_mol_fin_cic_mao_eng_jav_jpn_tml_kor_ctl_bul_zul_ukr_bat_lit_anl_tag_mnd_lat_ewe_alb_mlt_afr_cze_nor_ger_qcu_pol_spa_grk_dyu_sid_mcd_hau_bos_mly_ita_igb_arw_ven_ind_tha_owc_knd_lda_bam_tur_glc_rom_azi_moo_vie_amr_tsn_ses_tsw	0.0186576318565409	0.0438902050238493	0.965086023017036
300	gam_grk_tsn_bos_aeg_anl_chh_mcd_aze_uzb_swa_bat_lda_scr_krd_bsq_pol_amh_ses_cnt_rus_swe_akn_eng_yor_ger_fin_bem_ven_hun_rom_amr_geo_por_ukr_nor_ita_hau_sid_guj_est_zul_ind_cze_mao_jpn_knd_kor_prs_fre_dyu_spa_tag_hin_wly_mly_mnd_urd_moo_pan_owc_ctl_slo_mol_svk_qcu_afr_dut_arw_tsw_mlt_alb_heb_bul_sun_lit_bam_ben_fbf_jav_tha_tig_tml_xho_ewe_tur_lat_glc_azi_dgb_vie_sod_igb_cic_swt	0.153326439735958	0.361221890636433	0.718752883535951
301	sid_lat_yor_rus_hau_mlt_chh_alb_tur_uzb_xho_tag_ven_urd_fre_bsq_ctl_anl_moo_cnt_cze_dut_igb_scr_fbf_mol_est_tsw_akn_fin_arw_owc_geo_swe_eng_ben_spa_heb_gam_mcd_hun_ewe_jav_rom_ind_jpn_knd_kor_afr_hin_bem_pol_mly_pan_aeg_mao_mnd_ukr_swt_nor_amh_bul_lit_guj_slo_qcu_ita_krd_grk_swa_amr_por_wly_prs_bat_svk_dyu_glc_bam_sun_tha_tig_tml_zul_tsn_azi_ger_bos_aze_cic_vie_sod_dgb_lda_ses	-0.301302523170097	-0.712803822437281	0.477751842903175
302	owc_swe_ven_rus_wly_sid_amr_bul_azi_uzb_tsn_sun_ses_scr_svk_bsq_slo_hau_bem_mnd_por_grk_dyu_krd_swa_spa_hun_zul_xho_fin_eng_tig_geo_mcd_afr_ben_arw_aeg_chh_pol_est_igb_jav_cze_mao_jpn_knd_kor_bos_glc_moo_lit_ind_dut_heb_bat_cnt_urd_yor_ukr_gam_pan_nor_fre_ita_qcu_ctl_hin_prs_swt_amh_ger_mlt_alb_mly_guj_tsw_rom_akn_tag_tha_anl_tml_fbf_lda_tur_lat_mol_aze_bam_vie_sod_ewe_cic_dgb	-0.374076215241683	-0.886069465416738	0.377865559033194
303	owc_arw_tsn_swe_chh_tig_hau_pol_azi_uzb_dyu_sun_fbf_pan_cze_bsq_hin_wly_lda_cnt_bul_scr_swa_ita_yor_ctl_hun_tsw_ven_est_lat_heb_geo_krd_eng_bos_svk_amh_gam_rom_fin_akn_mao_fre_mly_jpn_tml_kor_lit_slo_moo_por_bat_ger_aeg_jav_mnd_ben_ewe_grk_mlt_guj_mcd_nor_prs_qcu_rus_spa_afr_swt_sid_mol_anl_alb_ind_ukr_zul_urd_dgb_tag_tha_sod_knd_bam_igb_aze_dut_glc_tur_xho_vie_amr_ses_bem_cic	-0.031654823725732	-0.0745603287282895	0.940724683546322
304	sod_ctl_dgb_pan_amr_chh_amh_alb_tur_aze_yor_mao_igb_rus_arw_bsq_scr_heb_dyu_cnt_mcd_hin_ven_guj_lda_glc_est_swt_tsw_hun_nor_tig_geo_grk_urd_afr_lit_gam_hau_bul_fin_cic_tag_slo_mly_jpn_knd_kor_swe_lat_tsn_eng_bat_krd_wly_sun_mnd_ukr_akn_rom_mlt_cze_pol_mol_dut_qcu_fre_por_ben_swa_aeg_ger_owc_spa_jav_bos_zul_svk_ewe_ind_tha_sid_tml_bem_moo_uzb_ita_prs_azi_ses_vie_anl_bam_xho_fbf	0.141878872444047	0.334110618521201	0.73904833819627
305	aeg_slo_ses_urd_mlt_amh_tig_lat_uzb_aze_fbf_sun_dgb_ben_nor_bsq_hin_sod_zul_mnd_swe_ger_swa_prs_moo_cze_hun_akn_ewe_est_glc_amr_geo_lit_krd_ctl_grk_chh_hau_scr_fin_tsn_bat_guj_mly_jpn_knd_kor_bos_pol_xho_eng_jav_rom_anl_tag_cnt_afr_bem_por_wly_rus_fre_bul_alb_qcu_ukr_spa_ita_igb_sid_arw_gam_pan_mao_svk_yor_mcd_bam_ind_tha_owc_tml_dyu_ven_tur_mol_dut_azi_tsw_vie_heb_lda_cic_swt	-0.519799230305682	-1.23831036587177	0.218717739444173
306	chh_fre_igb_alb_amr_wly_sod_rus_uzb_aze_swa_ind_tsn_arw_ukr_bsq_svk_hau_akn_cnt_pan_grk_zul_ita_bem_lat_hun_yor_ven_est_prs_heb_geo_pol_ctl_scr_guj_tig_anl_ben_fin_xho_sun_rom_mao_jpn_knd_kor_afr_nor_fbf_dut_mly_bul_owc_bat_mnd_lit_ses_cze_sid_eng_swe_spa_ger_qcu_por_mcd_slo_moo_amh_glc_gam_mol_tag_krd_tsw_hin_lda_jav_tha_mlt_tml_cic_bam_tur_bos_urd_azi_ewe_vie_aeg_dgb_dyu_swt	-0.955445269320987	-2.32000315152602	0.0225285360743087
307	sid_pan_yor_ukr_chh_amr_sod_krd_aze_tur_swt_jav_cic_urd_dut_bsq_arw_wly_dyu_mnd_scr_mol_ven_rus_ewe_hin_est_igb_xho_fin_afr_hau_geo_mcd_lat_swe_pol_gam_mlt_ger_hun_swa_bat_nor_sun_jpn_knd_kor_svk_guj_zul_grk_tag_glc_aeg_mao_cnt_prs_lda_spa_tig_bos_eng_ctl_por_qcu_ita_ben_lit_tsw_owc_fre_amh_slo_ind_cze_moo_bul_tsn_mly_tha_heb_tml_ses_dgb_uzb_alb_rom_azi_fbf_vie_anl_bam_bem_akn	-0.500502567258286	-1.18965656014449	0.237209731814001
308	chh_dut_tsw_krd_anl_aeg_mlt_ben_tur_aze_moo_mao_fbf_eng_hin_bsq_glc_sid_swt_cnt_afr_ukr_bam_guj_dgb_ctl_fin_igb_zul_est_nor_sod_geo_rus_svk_grk_rom_tig_amh_bul_hun_dyu_bat_alb_sun_jpn_knd_kor_lat_fre_xho_ger_ind_swe_wly_tag_mnd_pan_ewe_lit_amr_scr_prs_spa_slo_qcu_cze_bos_urd_akn_hau_ita_gam_por_jav_mol_lda_mcd_cic_mly_tha_heb_tml_ven_bem_uzb_pol_arw_azi_tsn_vie_owc_swa_ses_yor	-0.153158048197844	-0.361115162597476	0.718832397127117
309	heb_bul_ven_slo_mlt_hau_amh_ben_uzb_azi_xho_jav_zul_scr_urd_bsq_mcd_chh_bem_mnd_lat_alb_tsw_ger_dyu_rus_fin_dgb_swt_est_ita_wly_geo_rom_hin_afr_pol_tig_sid_spa_hun_lda_sun_dut_tag_jpn_tml_kor_cze_svk_moo_por_bat_mol_aeg_ind_cnt_nor_ses_grk_gam_glc_ukr_arw_fre_qcu_lit_pan_krd_igb_amr_eng_anl_guj_mao_swe_yor_bos_akn_mly_tha_sod_knd_bam_fbf_tur_ctl_prs_aze_cic_vie_owc_swa_tsn_ewe	0.175662744365457	0.413132845526242	0.6804602913543
310	heb_cze_dgb_ctl_chh_amr_mlt_svk_azi_uzb_fbf_ind_cic_glc_swe_bsq_ger_owc_moo_mnd_fre_grk_bam_spa_lda_guj_hun_akn_ven_est_por_aeg_geo_ita_lit_rus_rom_gam_wly_ukr_fin_yor_bat_scr_mao_jpn_tml_kor_bul_ben_bem_alb_tag_mcd_amh_sun_cnt_eng_xho_pan_sid_nor_mol_arw_dut_qcu_afr_krd_pol_swt_tig_hin_sod_bos_jav_slo_igb_prs_zul_mly_tha_hau_knd_swa_tsw_aze_lat_urd_tur_tsn_vie_anl_ewe_ses_dyu	-1.10827148410459	-2.71976958084447	0.00779590352244797
311	sid_prs_dyu_slo_wly_heb_tig_lat_tur_uzb_yor_sun_lda_afr_ger_bsq_ben_amh_ses_cnt_ita_fre_swa_pol_moo_rus_hun_xho_bem_est_hin_anl_geo_krd_bul_grk_scr_owc_sod_spa_fin_bam_ind_eng_mly_jpn_knd_kor_por_urd_ewe_swe_mao_bos_mlt_tag_mnd_lit_ven_alb_gam_mcd_ukr_arw_nor_qcu_dut_svk_cze_dgb_hau_mol_amr_ctl_jav_glc_tsn_rom_cic_bat_tha_chh_tml_zul_akn_azi_pan_guj_aze_tsw_vie_aeg_igb_swt_fbf	-0.298354636805701	-0.706081929281474	0.481902284359373
312	amr_lat_dgb_ita_aeg_sid_mlt_lit_tur_uzb_bem_tag_moo_nor_por_bsq_fre_owc_ses_cnt_pol_swe_ven_spa_tsw_ben_fin_dyu_cic_hun_alb_sod_geo_mol_cze_arw_grk_wly_amh_rus_est_lda_bat_prs_sun_jpn_knd_kor_afr_slo_yor_krd_mao_hin_anl_mly_mnd_mcd_xho_svk_heb_dut_rom_scr_eng_qcu_pan_ctl_ukr_igb_gam_ger_chh_bos_jav_guj_ewe_glc_swa_ind_tha_hau_tml_tsn_fbf_aze_urd_bul_azi_swt_vie_tig_zul_akn_bam	0.119104855671877	0.280109081408665	0.780015922736905
313	hau_spa_ven_svk_mlt_sid_amh_lit_tur_uzb_dyu_tag_zul_guj_bul_bsq_alb_aeg_akn_mnd_por_prs_cic_pan_lda_krd_fin_bem_moo_est_afr_tig_geo_nor_swe_rom_ben_gam_anl_grk_hun_yor_mao_bos_mly_jpn_knd_kor_pol_scr_swt_mol_sun_rus_heb_bat_cnt_arw_bam_ukr_sod_ctl_glc_cze_mcd_qcu_fre_lat_hin_xho_amr_dut_chh_eng_ind_urd_ewe_ita_igb_jav_tha_wly_tml_swa_ses_aze_slo_ger_azi_tsw_vie_owc_dgb_tsn_fbf	-0.102861621323611	-0.242423116076495	0.808986142518298
314	heb_spa_bam_rus_anl_sid_amr_grk_tur_uzb_ven_sun_xho_bos_prs_bsq_pol_wly_lda_mnd_nor_glc_cic_ukr_bem_ger_fin_yor_zul_hun_dut_owc_geo_lat_mol_guj_slo_chh_gam_swe_est_swa_mao_ita_jav_jpn_tml_kor_pan_svk_moo_eng_ind_ctl_tig_mly_cnt_afr_dgb_alb_aeg_arw_ben_cze_krd_qcu_scr_urd_rom_ewe_amh_hin_hau_lit_bat_mcd_swt_por_tsw_tag_tha_mlt_knd_dyu_fbf_aze_fre_bul_azi_ses_vie_sod_tsn_igb_akn	0.151892661615714	0.357201025619679	0.721750603628429
315	amr_ger_lda_rom_aeg_chh_wly_urd_tur_azi_tsw_bat_fbf_slo_cze_bsq_svk_owc_zul_mnd_spa_afr_tsn_mol_swt_mcd_hun_igb_akn_est_ctl_anl_geo_nor_scr_krd_arw_sod_mlt_alb_fin_dyu_mao_lat_ind_jpn_tml_kor_por_pan_yor_rus_jav_dut_amh_mly_cnt_guj_xho_ben_heb_ukr_bos_grk_prs_qcu_ita_fre_hin_bam_tig_glc_gam_eng_sun_swe_moo_bul_cic_tag_tha_sid_knd_swa_dgb_aze_lit_pol_uzb_bem_vie_hau_ses_ewe_ven	-0.280912908648838	-0.664365983062804	0.508100018649212
316	wly_ben_swt_mol_gam_aeg_heb_glc_aze_uzb_akn_bat_yor_cze_urd_bsq_por_amh_fbf_cnt_pol_lat_dyu_afr_bam_bos_hun_lda_ewe_est_spa_amr_geo_pan_hin_rom_ita_mlt_owc_krd_fin_tsn_jav_arw_mao_jpn_tml_kor_fre_rus_ses_bul_tag_swe_hau_ind_mnd_prs_dgb_ger_sod_guj_grk_eng_nor_qcu_ukr_ctl_svk_tsw_chh_dut_tig_scr_sun_slo_xho_mcd_moo_mly_tha_anl_knd_swa_cic_azi_lit_alb_tur_bem_vie_sid_igb_zul_ven	-0.976304412326944	-2.37920283515544	0.0193932501528383
317	hau_fre_dyu_rus_gam_heb_sod_ben_aze_tur_swt_ind_dgb_lit_pan_bsq_svk_anl_xho_mnd_hin_ukr_akn_scr_lda_urd_fin_igb_cic_est_lat_amh_geo_dut_arw_ctl_bos_owc_tig_spa_hun_ewe_jav_afr_mly_jpn_tml_kor_pol_prs_bam_ger_sun_guj_sid_tag_cnt_bul_ses_krd_amr_glc_grk_por_swe_qcu_rom_nor_cze_fbf_aeg_ita_wly_eng_mao_slo_zul_mcd_bem_bat_tha_mlt_knd_swa_tsw_uzb_mol_alb_azi_ven_vie_chh_yor_moo_tsn	0.0295899750815216	0.069742836546217	0.944548091705955
318	aeg_mcd_cic_spa_sod_amr_hau_pan_aze_tur_igb_ind_ewe_dut_bul_bsq_ctl_heb_xho_cnt_hin_krd_ses_grk_tsn_glc_est_moo_lda_hun_pol_anl_geo_arw_lat_mol_alb_chh_sid_nor_fin_swt_jav_rom_bat_jpn_tml_kor_ben_urd_tsw_slo_mao_ger_owc_mly_mnd_rus_fbf_fre_amh_por_scr_ukr_svk_qcu_afr_prs_guj_swa_mlt_swe_wly_bos_tag_lit_dyu_ita_akn_sun_tha_gam_knd_yor_bem_uzb_cze_eng_azi_zul_vie_tig_ven_dgb_bam	-0.567169539960192	-1.3528937075927	0.179369482139907
319	hau_prs_moo_dut_sod_wly_mlt_mol_aze_azi_bam_mly_swa_rus_bul_bsq_urd_amh_tsw_mnd_spa_ita_igb_glc_bem_scr_hun_ses_tsn_fin_ukr_aeg_geo_eng_alb_krd_pol_chh_gam_ctl_est_lda_sun_por_jav_jpn_knd_kor_pan_slo_swt_afr_mao_ben_tig_ind_cnt_hin_xho_lat_heb_guj_arw_cze_rom_qcu_grk_nor_swe_fbf_anl_bos_amr_lit_tag_mcd_dyu_ger_yor_bat_tha_owc_tml_akn_ven_tur_svk_fre_uzb_cic_vie_sid_dgb_zul_ewe	0.0691827948425701	0.162931173599711	0.870926144710931
320	amr_dut_ven_urd_mlt_chh_heb_lat_uzb_azi_dgb_ind_tsn_bos_swe_bsq_spa_amh_dyu_mnd_rus_rom_fbf_arw_tsw_alb_est_lda_xho_fin_prs_sod_geo_ukr_svk_slo_pol_hau_anl_bul_hun_moo_sun_scr_mly_jpn_knd_kor_hin_pan_igb_cze_tag_por_owc_bat_cnt_nor_ewe_krd_tig_lit_afr_eng_grk_qcu_mol_guj_mcd_swt_aeg_fre_gam_ben_mao_ctl_cic_ger_yor_jav_tha_wly_tml_zul_bem_tur_ita_glc_aze_ses_vie_sid_swa_bam_akn	-0.0265537582518577	-0.0625610063873484	0.950250343215593
321	aeg_por_swt_alb_sod_owc_heb_mol_aze_uzb_moo_jav_dyu_lat_ctl_bsq_guj_anl_igb_mnd_urd_cze_ven_pan_yor_nor_est_bem_xho_hun_bul_amr_geo_spa_lit_ita_afr_amh_wly_ukr_fin_ses_tag_glc_sun_jpn_knd_kor_rus_svk_cic_ger_ind_ben_tig_mly_cnt_fre_akn_pol_chh_grk_prs_rom_arw_qcu_hin_krd_dut_tsw_hau_scr_sid_bos_bat_eng_ewe_swe_lda_mao_tha_gam_tml_swa_tsn_azi_slo_mcd_tur_bam_vie_mlt_dgb_fbf_zul	-0.738929249615619	-1.77477856008339	0.0792064852233192
322	heb_ger_tsw_scr_anl_sod_tig_krd_azi_tur_dyu_tag_xho_spa_svk_bsq_alb_chh_fbf_mnd_lat_pol_swa_eng_lda_nor_fin_tsn_cic_hun_bul_mlt_geo_ben_glc_mol_prs_sid_amh_guj_est_ses_mao_fre_bat_jpn_knd_kor_ctl_slo_bam_por_mly_urd_gam_ind_cnt_ita_zul_ukr_hau_arw_afr_mcd_pan_qcu_lit_dut_hin_dgb_aeg_rus_owc_bos_jav_rom_swt_swe_yor_sun_tha_wly_tml_ewe_moo_aze_grk_cze_uzb_ven_vie_amr_bem_igb_akn	-0.0750956709037033	-0.177189435510002	0.859744928155093
323	tig_fre_bem_ger_anl_wly_hau_pol_azi_aze_akn_mly_moo_urd_arw_bsq_swe_mlt_bam_cnt_dut_ben_dyu_prs_tsw_slo_fin_swa_yor_hun_cze_chh_geo_ctl_pan_hin_afr_amr_gam_alb_est_tsn_bat_grk_mao_jpn_knd_kor_lit_rom_cic_eng_tag_bul_heb_jav_mnd_spa_fbf_guj_sid_svk_por_scr_krd_qcu_ita_ukr_nor_igb_aeg_lat_amh_mcd_sun_rus_ewe_mol_xho_ind_tha_owc_tml_lda_zul_uzb_glc_bos_tur_dgb_vie_sod_swt_ses_ven	0.442625891907234	1.04293533077174	0.299681764171722
324	anl_afr_akn_ukr_gam_aeg_sod_por_aze_azi_cic_ind_swt_krd_scr_bsq_ctl_amh_xho_cnt_urd_bos_tsw_rom_dyu_mol_est_lda_moo_fin_ger_chh_geo_spa_guj_rus_bul_heb_wly_swe_hun_ewe_tag_prs_bat_jpn_tml_kor_glc_fre_ses_ita_mly_grk_mlt_jav_mnd_lit_fbf_hin_sid_pol_lat_mcd_arw_qcu_eng_dut_slo_ven_owc_pan_tig_cze_mao_nor_swa_ben_yor_sun_tha_amr_knd_dgb_zul_tur_svk_alb_uzb_bam_vie_hau_igb_tsn_bem	-0.900435790841194	-2.1826561618806	0.031579599136783
325	aeg_mol_xho_lat_amh_mlt_sid_grk_azi_tur_moo_sun_dyu_cze_dut_bsq_ctl_heb_igb_cnt_lit_urd_yor_rus_tsn_por_fin_ewe_cic_hun_spa_sod_geo_bos_scr_slo_nor_gam_wly_glc_est_bam_ind_rom_tag_jpn_tml_kor_ger_eng_lda_pol_jav_arw_owc_mly_mnd_mcd_swt_hin_tig_ben_fre_pan_krd_qcu_ukr_bul_prs_dgb_anl_ita_amr_afr_bat_alb_bem_svk_swa_mao_tha_chh_knd_akn_ses_uzb_swe_guj_aze_fbf_vie_hau_tsw_zul_ven	-0.0758632413799282	-0.178734395026185	0.858535055187542
326	hau_grk_xho_slo_sid_gam_aeg_glc_azi_aze_moo_ind_ses_mcd_arw_bsq_spa_chh_swt_mnd_rus_nor_fbf_afr_cic_bul_est_tsn_zul_fin_alb_heb_geo_eng_dut_ita_ukr_anl_amh_fre_hun_lda_mly_pol_mao_jpn_knd_kor_ben_prs_bem_mol_tag_rom_mlt_jav_cnt_ger_swa_cze_owc_bos_pan_krd_lit_qcu_svk_scr_por_akn_tig_ctl_amr_hin_sun_urd_dgb_swe_dyu_bat_tha_wly_tml_igb_tsw_uzb_guj_lat_tur_bam_vie_sod_yor_ven_ewe	-0.317616612596523	-0.752032568339664	0.45393059461029
327	chh_pan_tsn_svk_aeg_heb_amr_guj_aze_azi_bam_tag_yor_slo_scr_bsq_ger_wly_ven_mnd_afr_cze_xho_ita_bem_lat_est_zul_ewe_hun_ukr_anl_geo_bul_mcd_por_hin_tig_sod_krd_fin_akn_ind_lit_mao_jpn_knd_kor_mol_bos_cic_eng_sun_urd_sid_mly_cnt_nor_swt_rus_amh_pol_dut_ben_ctl_qcu_grk_fre_prs_swa_mlt_alb_hau_glc_bat_rom_dgb_arw_ses_jav_tha_owc_tml_dyu_moo_uzb_swe_spa_tur_fbf_vie_gam_lda_tsw_igb	-0.0183619657026932	-0.0432273024501495	0.965613017282359
328	sod_guj_tsn_urd_hau_heb_owc_cze_azi_tur_cic_bat_ven_ita_ctl_bsq_prs_anl_yor_mnd_mol_ben_ewe_slo_tsw_ukr_fin_zul_swa_est_svk_mlt_geo_afr_hin_bos_bul_amr_tig_pan_hun_dgb_mly_alb_sun_jpn_knd_kor_spa_nor_lda_lit_jav_por_sid_ind_cnt_eng_bem_pol_wly_arw_lat_swe_fre_qcu_glc_rom_mcd_igb_gam_scr_amh_krd_mao_grk_moo_dut_dyu_tag_tha_aeg_tml_akn_xho_uzb_ger_rus_aze_ses_vie_chh_swt_bam_fbf	-0.890165789719852	-2.14922425820932	0.0342127540749695
329	aeg_bul_ven_lat_amh_sid_mlt_glc_uzb_tur_tsn_mao_fbf_prs_spa_bsq_guj_tig_akn_cnt_alb_por_swa_svk_moo_mol_est_bam_lda_fin_fre_gam_geo_pol_nor_urd_krd_sod_chh_mcd_hun_igb_tag_eng_jav_jpn_knd_kor_rom_hin_swt_arw_sun_ben_anl_bat_mnd_ukr_ewe_grk_amr_pan_dut_swe_ita_qcu_lit_ger_bos_ses_heb_slo_hau_cze_ind_ctl_cic_afr_dyu_mly_tha_wly_tml_tsw_zul_azi_rus_scr_aze_bem_vie_owc_dgb_yor_xho	0.247772174021681	0.583403695035421	0.561033750449269
330	wly_fre_swa_guj_anl_heb_mlt_bos_uzb_aze_ewe_jav_bem_eng_bul_bsq_slo_owc_lda_mnd_nor_ger_igb_lat_swt_lit_fin_cic_dgb_hun_swe_sod_geo_dut_pan_rus_afr_amh_hau_svk_est_ses_mly_krd_sun_jpn_tml_kor_alb_arw_ven_mol_bat_prs_gam_tag_cnt_grk_akn_ctl_chh_ita_ben_urd_cze_qcu_glc_mcd_pol_zul_sid_hin_tig_scr_ind_spa_bam_ukr_dyu_mao_tha_amr_knd_moo_yor_azi_por_rom_tur_tsn_vie_aeg_fbf_tsw_xho	-0.243646450085066	-0.575242896807707	0.56651621025323
331	amr_ukr_dyu_mol_anl_owc_hau_rus_tur_aze_xho_bat_ven_mcd_svk_bsq_cze_gam_tsw_mnd_alb_hin_zul_swe_lda_grk_fin_ses_igb_est_slo_chh_geo_bos_arw_rom_ita_amh_sod_eng_hun_ewe_mly_glc_jav_jpn_knd_kor_ger_lit_akn_bul_tag_urd_heb_sun_cnt_guj_swt_spa_mlt_por_dut_prs_fre_qcu_scr_ctl_lat_tsn_tig_pol_aeg_nor_mao_afr_yor_ben_fbf_ind_tha_sid_tml_bam_bem_azi_pan_krd_uzb_swa_vie_wly_dgb_cic_moo	0.36587165513815	0.862870214295026	0.390428556776469
332	wly_grk_cic_ctl_amh_tig_hau_guj_uzb_tur_akn_jav_dgb_arw_mol_bsq_por_sid_tsw_cnt_urd_cze_ses_alb_moo_ukr_est_lda_tsn_fin_prs_aeg_geo_afr_nor_bul_pan_gam_chh_mcd_hun_ewe_mao_lit_mly_jpn_knd_kor_eng_spa_swa_svk_ind_ben_heb_bat_mnd_pol_swt_glc_amr_ita_dut_slo_rus_qcu_hin_krd_lat_bem_sod_scr_owc_fre_tag_bos_ven_ger_bam_sun_tha_mlt_tml_yor_xho_azi_rom_swe_aze_zul_vie_anl_dyu_igb_fbf	-0.687206718812846	-1.65113983792195	0.102083067561533
333	sod_prs_dgb_grk_amh_heb_mlt_guj_azi_uzb_yor_bat_bem_svk_pan_bsq_glc_chh_dyu_mnd_rus_bul_ewe_swe_fbf_bos_fin_ses_igb_est_ukr_owc_geo_spa_nor_slo_hin_tig_wly_dut_hun_tsn_mao_eng_tag_jpn_knd_kor_pol_scr_bam_ger_mly_por_hau_sun_cnt_mol_zul_lat_gam_urd_mcd_rom_ben_qcu_ctl_afr_krd_ven_amr_fre_anl_cze_jav_alb_lda_arw_moo_ind_tha_aeg_tml_tsw_xho_tur_lit_ita_aze_cic_vie_sid_swa_swt_akn	0.185713821220309	0.436774855755591	0.663287068808172
334	owc_bul_dyu_dut_heb_anl_hau_spa_uzb_aze_yor_tag_bam_guj_bos_bsq_nor_sod_igb_cnt_rom_ukr_xho_glc_swa_lit_est_ven_bem_fin_hin_aeg_geo_ger_cze_ita_mol_wly_tig_afr_hun_zul_mly_prs_ind_jpn_tml_kor_fre_arw_tsn_swe_sun_lat_sid_mao_mnd_pan_lda_alb_mlt_scr_slo_rus_ben_qcu_svk_mcd_grk_ses_amh_urd_chh_por_jav_eng_fbf_ctl_ewe_bat_tha_amr_knd_dgb_swt_tur_krd_pol_azi_akn_vie_gam_moo_tsw_cic	-0.855575560719176	-2.07068855942921	0.0411590719059504
335	amh_mol_ven_spa_chh_sod_mlt_bul_uzb_aze_bem_tag_dgb_mcd_urd_bsq_pol_amr_akn_mnd_ukr_scr_dyu_guj_bam_ita_hun_tsw_ewe_fin_krd_sid_geo_swe_nor_ben_pan_wly_aeg_fre_est_tsn_ind_prs_bat_jpn_tml_kor_eng_rom_xho_dut_mly_alb_gam_jav_cnt_ger_fbf_bos_heb_grk_svk_afr_lat_qcu_por_hin_arw_ses_tig_lit_hau_ctl_sun_glc_igb_cze_swt_mao_tha_owc_knd_swa_lda_tur_slo_rus_azi_moo_vie_anl_yor_cic_zul	-0.922204523252746	-2.23918428877986	0.0275279957403357
336	amh_grk_igb_mol_tig_wly_aeg_afr_azi_uzb_xho_ind_fbf_cze_eng_bsq_fre_anl_moo_mnd_ita_urd_swt_krd_ewe_slo_est_ven_bem_fin_lat_mlt_geo_glc_nor_alb_swe_heb_amr_bul_hun_yor_mly_spa_bat_jpn_knd_kor_pol_pan_dgb_arw_jav_hin_sod_mao_cnt_scr_cic_ger_owc_lit_svk_ctl_ukr_qcu_rom_guj_dut_tsn_chh_por_gam_prs_tag_ben_zul_mcd_lda_sun_tha_hau_tml_akn_swa_aze_bos_rus_tur_tsw_vie_sid_ses_bam_dyu	-1.04581174420106	-2.55553224435303	0.012224666244066
337	aeg_bul_bam_ita_hau_amh_mlt_scr_tur_aze_fbf_sun_swt_swe_ctl_bsq_mcd_anl_bem_mnd_spa_ger_ewe_dut_yor_lat_fin_tsn_zul_est_mol_tig_geo_pol_rus_afr_prs_wly_amr_arw_hun_moo_mao_fre_ind_jpn_tml_kor_slo_eng_akn_alb_bat_ben_sod_jav_cnt_grk_swa_glc_chh_lit_urd_hin_krd_qcu_svk_cze_ukr_xho_sid_por_owc_guj_mly_nor_ses_bos_cic_tag_tha_gam_knd_tsw_ven_uzb_pan_rom_azi_dgb_vie_heb_dyu_lda_igb	-0.939285725800016	-2.27605628380147	0.0251375765360366
338	heb_lit_dgb_prs_amr_amh_sid_fre_aze_azi_cic_mly_bam_spa_ukr_bsq_nor_gam_igb_mnd_krd_glc_swa_mcd_bem_por_est_zul_moo_fin_swe_sod_geo_grk_dut_bos_guj_wly_owc_lat_hun_ven_sun_ger_jav_jpn_knd_kor_rus_pan_fbf_mol_tag_rom_chh_mao_cnt_afr_tsw_pol_anl_scr_urd_ctl_bul_qcu_hin_alb_cze_tsn_hau_ita_mlt_ben_ind_slo_swt_arw_lda_bat_tha_aeg_tml_dyu_ewe_tur_svk_eng_uzb_ses_vie_tig_xho_yor_akn	0.312111673549118	0.735466995419875	0.463905918476688
339	aeg_ben_ewe_alb_sod_wly_tig_ctl_tur_azi_ses_ind_lda_hin_ger_bsq_guj_amr_xho_mnd_fre_eng_moo_dut_zul_svk_hun_fbf_dyu_est_lit_owc_geo_swe_krd_cze_mcd_sid_chh_ukr_fin_swa_jav_por_bat_jpn_tml_kor_arw_grk_igb_rus_sun_ita_amh_mly_cnt_prs_bam_pol_mlt_slo_bul_bos_pan_qcu_urd_nor_lat_yor_heb_scr_hau_rom_tag_mol_tsn_glc_swt_mao_tha_gam_knd_bem_akn_aze_afr_spa_uzb_tsw_vie_anl_ven_dgb_cic	-0.0387118208893736	-0.0912293654420227	0.927506555487127
340	aeg_lat_bem_bul_hau_wly_tig_lit_aze_uzb_yor_tag_akn_urd_eng_bsq_ctl_amr_bam_mnd_cze_nor_ven_hin_igb_ger_est_ses_ewe_fin_pan_gam_geo_alb_spa_mcd_bos_anl_heb_rus_hun_xho_bat_guj_sun_jpn_tml_kor_arw_pol_cic_scr_mao_krd_owc_ind_cnt_por_swa_ukr_chh_dut_slo_afr_svk_qcu_fre_glc_ita_dyu_sod_rom_sid_swe_mly_grk_dgb_mol_moo_jav_tha_amh_knd_tsw_tsn_azi_prs_ben_tur_zul_vie_mlt_lda_fbf_swt	-0.587152510264166	-1.40112884071059	0.164503728388901
341	gam_lat_tsn_bul_amh_mlt_amr_alb_azi_tur_fbf_mao_bem_grk_slo_bsq_por_hau_ven_mnd_pol_pan_ses_spa_yor_mcd_fin_tsw_bam_est_arw_tig_geo_mol_rom_bos_scr_anl_owc_rus_hun_dyu_tag_swe_jav_jpn_tml_kor_afr_ctl_akn_ben_mly_lit_aeg_bat_cnt_cze_moo_hin_sod_glc_ukr_guj_nor_qcu_ger_urd_krd_dgb_wly_svk_sid_dut_sun_ita_igb_prs_zul_ind_tha_heb_knd_ewe_swa_aze_eng_fre_uzb_lda_vie_chh_swt_xho_cic	-0.170190041345929	-0.401674852707056	0.688844893632386
342	mlt_ita_ven_pol_aeg_amh_hau_swe_aze_azi_swt_bat_cic_guj_pan_bsq_fre_tig_ewe_cnt_eng_ctl_dyu_rom_bem_cze_fin_bam_lda_hun_por_anl_geo_mol_ger_bul_prs_amr_heb_urd_est_yor_ind_nor_jav_jpn_knd_kor_ukr_mcd_tsn_krd_mly_glc_wly_tag_mnd_lit_moo_slo_chh_dut_alb_grk_hin_qcu_arw_bos_lat_zul_sid_svk_gam_scr_sun_spa_xho_ben_fbf_mao_tha_sod_tml_akn_dgb_uzb_rus_afr_tur_ses_vie_owc_tsw_swa_igb	-0.653167522188243	-1.56547649444456	0.120867726876496
343	gam_urd_tsw_glc_aeg_anl_chh_ben_aze_uzb_fbf_jav_swt_cze_dut_bsq_slo_mlt_cic_mnd_ita_fre_lda_ctl_ses_svk_est_ewe_yor_hun_arw_tig_geo_krd_bos_alb_bul_amh_sod_swe_fin_swa_sun_spa_bat_jpn_tml_kor_scr_guj_tsn_lat_mao_nor_heb_ind_cnt_rus_moo_lit_amr_ukr_pol_mol_pan_qcu_ger_mcd_grk_bam_hau_eng_wly_rom_mly_por_zul_afr_bem_tag_tha_sid_knd_dyu_igb_tur_prs_hin_azi_dgb_vie_owc_ven_akn_xho	0.147480643587841	0.347072723775649	0.729320847746383
344	mlt_mcd_lda_mol_amh_heb_wly_rus_uzb_azi_swt_jav_zul_bos_ctl_bsq_prs_hau_dgb_mnd_guj_afr_igb_grk_ewe_rom_hun_ses_moo_est_hin_chh_geo_cze_ukr_urd_alb_anl_amr_bul_fin_dyu_mao_ita_tag_jpn_knd_kor_lit_fre_bam_dut_bat_krd_gam_ind_cnt_slo_tsw_ben_owc_por_nor_glc_eng_qcu_svk_pol_lat_tsn_tig_swe_sod_scr_mly_pan_akn_arw_fbf_sun_tha_sid_tml_yor_xho_aze_spa_ger_tur_swa_vie_aeg_bem_cic_ven	-0.774442648901702	-1.86152332853368	0.0658287844984572
345	wly_bul_yor_ger_aeg_chh_mlt_mcd_azi_uzb_fbf_mly_igb_glc_ben_bsq_krd_tig_akn_mnd_dut_scr_cic_prs_dgb_swe_hun_ven_bem_est_ita_owc_geo_arw_urd_nor_spa_sod_anl_afr_fin_ewe_bat_ukr_tag_jpn_knd_kor_lat_pan_xho_alb_mao_guj_amh_ind_cnt_lit_lda_cze_hau_hin_pol_eng_grk_qcu_mol_rus_por_tsw_sid_bos_amr_slo_jav_rom_zul_svk_ses_sun_tha_heb_tml_moo_tsn_tur_fre_ctl_aze_swa_vie_gam_dyu_swt_bam	0.319838540291952	0.753133765079994	0.45327186995249
346	aeg_scr_moo_alb_amr_sod_heb_pan_azi_uzb_bam_ind_swt_por_mol_bsq_grk_mlt_tsw_cnt_bos_ger_ses_prs_cic_bul_fin_bem_ven_hun_lat_hau_geo_swe_ita_dut_svk_anl_amh_spa_est_dyu_jav_arw_bat_jpn_knd_kor_mcd_lit_yor_rus_sun_hin_gam_mao_mnd_pol_igb_slo_wly_urd_glc_cze_guj_qcu_nor_krd_fre_zul_chh_ctl_owc_eng_mly_ben_lda_afr_akn_tag_tha_sid_tml_xho_dgb_aze_ukr_rom_tur_tsn_vie_tig_fbf_ewe_swa	-1.33737778762376	-3.33493385203584	0.00122673148643793
347	amr_svk_cic_lit_chh_sid_sod_glc_aze_uzb_bem_mly_dyu_spa_urd_bsq_por_aeg_zul_mnd_ctl_grk_akn_rom_fbf_afr_hun_swa_xho_est_rus_wly_geo_swe_bul_mcd_ukr_mlt_anl_cze_fin_yor_jav_mol_mao_jpn_tml_kor_ger_hin_dgb_pol_bat_eng_hau_sun_cnt_guj_bam_ben_heb_pan_prs_scr_fre_qcu_slo_bos_lat_ewe_tig_ita_amh_dut_tag_arw_moo_krd_igb_ind_tha_owc_knd_tsw_tsn_azi_nor_alb_tur_ven_vie_gam_ses_swt_lda	-0.441139443569188	-1.04677940826243	0.297914319951403
348	aeg_scr_bem_bos_amh_tig_mlt_swe_azi_tur_dyu_bat_fbf_rom_lit_bsq_dut_hau_zul_mnd_hin_ctl_dgb_mcd_ewe_bul_hun_akn_moo_fin_prs_amr_geo_pol_ben_nor_urd_gam_wly_ger_est_ses_sun_por_tag_jpn_tml_kor_arw_fre_bam_afr_jav_glc_heb_mao_cnt_guj_swa_ukr_sid_pan_rus_ita_cze_qcu_mol_svk_eng_ven_chh_alb_anl_spa_mly_krd_tsw_lat_yor_ind_tha_owc_knd_swt_tsn_uzb_grk_slo_aze_igb_vie_sod_xho_cic_lda	-0.0894143714293082	-0.210743378139698	0.833548595379555
349	tig_ger_bem_pol_wly_anl_chh_guj_aze_azi_dyu_sun_cic_ukr_grk_bsq_ita_gam_moo_cnt_prs_slo_yor_dut_swt_ctl_est_zul_ven_hun_mcd_mlt_geo_hin_spa_arw_bos_sod_hau_cze_fin_dgb_mao_alb_jav_jpn_knd_kor_ben_rus_swa_svk_tag_rom_heb_mly_mnd_pan_ses_fre_aeg_lat_glc_lit_scr_qcu_mol_eng_por_bam_owc_bul_amr_nor_ind_swe_lda_afr_ewe_bat_tha_sid_tml_akn_xho_tur_krd_urd_uzb_igb_vie_amh_tsn_tsw_fbf	0.483621705745352	1.14048293952908	0.25701370454012
350	sod_fre_fbf_lat_amh_aeg_anl_ita_aze_uzb_igb_mao_dyu_glc_pol_bsq_ben_chh_swa_mnd_guj_nor_tsn_swe_lda_alb_hun_moo_akn_est_cze_hau_geo_ger_krd_bul_urd_owc_mlt_rom_fin_ewe_mly_ctl_ind_jpn_tml_kor_lit_slo_ven_por_bat_svk_amr_sun_cnt_scr_bem_mcd_wly_hin_mol_bos_afr_qcu_grk_pan_eng_dgb_sid_arw_tig_rus_jav_prs_bam_spa_tsw_tag_tha_gam_knd_xho_cic_tur_dut_ukr_azi_zul_vie_heb_yor_swt_ses	-0.976790638070861	-2.39017446722985	0.0188567274276088
351	anl_por_ven_grk_tig_wly_hau_svk_uzb_aze_yor_jav_lda_lat_krd_bsq_ben_chh_cic_mnd_bul_swe_ewe_lit_swt_ctl_est_tsn_bem_hun_bos_mlt_geo_afr_hin_rom_ukr_sid_sod_ita_fin_xho_mly_urd_mao_jpn_tml_kor_rus_cze_swa_mol_bat_prs_amh_sun_cnt_arw_tsw_eng_heb_alb_guj_slo_mcd_qcu_glc_scr_dut_fbf_gam_fre_owc_pan_ind_ger_moo_pol_dyu_tag_tha_amr_knd_zul_akn_tur_nor_spa_azi_igb_vie_aeg_dgb_bam_ses	-0.76680726022359	-1.84437649848774	0.0683117524879255
352	anl_ukr_fbf_swe_mlt_wly_sod_rom_uzb_azi_igb_bat_ewe_lit_fre_bsq_bos_amh_tsw_mnd_mcd_spa_swa_mol_bem_ita_fin_moo_xho_hun_bul_hau_geo_pol_afr_pan_scr_heb_chh_ben_est_ven_mao_eng_sun_jpn_tml_kor_nor_urd_bam_svk_jav_dut_sid_tag_cnt_cze_ses_slo_amr_prs_guj_alb_por_qcu_glc_rus_krd_dyu_gam_grk_owc_arw_mly_ctl_tsn_hin_dgb_ind_tha_aeg_knd_swt_cic_aze_ger_lat_tur_lda_vie_tig_yor_zul_akn	-0.458225050000556	-1.08735093280873	0.279691831749558
353	gam_bos_ewe_scr_wly_amr_amh_slo_aze_uzb_dyu_jav_swt_ukr_bul_bsq_grk_owc_swa_cnt_mol_krd_ses_dut_zul_rom_est_lda_fbf_hun_afr_mlt_geo_ctl_svk_lat_pan_anl_hau_eng_fin_xho_ind_mcd_tag_jpn_knd_kor_urd_spa_ven_por_sun_ger_chh_mao_mnd_ita_moo_fre_aeg_ben_rus_swe_pol_qcu_prs_arw_hin_bem_sod_alb_tig_lit_mly_cze_bam_guj_cic_bat_tha_heb_tml_igb_tsw_tur_glc_nor_azi_akn_vie_sid_tsn_yor_dgb	-0.414608206267793	-0.984421849767384	0.327462309695452
354	wly_lit_ven_por_owc_heb_amr_bul_tur_aze_tsn_jav_lda_grk_bos_bsq_afr_amh_ewe_cnt_pan_ita_bem_swe_swa_eng_est_moo_cic_fin_nor_mlt_geo_svk_mcd_pol_fre_tig_sod_alb_hun_dgb_tag_lat_sun_jpn_tml_kor_krd_rus_swt_glc_bat_guj_aeg_mao_mnd_prs_bam_spa_chh_ctl_ben_slo_hin_qcu_cze_mol_arw_dyu_sid_ukr_anl_dut_ind_urd_fbf_rom_igb_mly_tha_gam_knd_tsw_ses_uzb_ger_scr_azi_akn_vie_hau_zul_xho_yor	-0.0343966871830822	-0.0809733719616327	0.93563713307651
355	hau_swe_ewe_arw_amh_heb_amr_guj_uzb_aze_dyu_mly_igb_bos_urd_bsq_ukr_aeg_swt_mnd_rus_hin_lda_grk_akn_ben_fin_swa_zul_hun_krd_owc_geo_cze_rom_mcd_lat_sod_gam_afr_est_bem_tag_ger_mao_jpn_tml_kor_bul_nor_cic_ctl_jav_pol_chh_bat_cnt_alb_fbf_svk_sid_slo_fre_prs_ita_qcu_spa_lit_glc_tsw_mlt_mol_tig_dut_ind_por_ses_pan_tsn_sun_tha_anl_knd_bam_moo_tur_scr_eng_azi_ven_vie_wly_xho_yor_dgb	-0.535531322300054	-1.27554986938342	0.205291637931641
356	amh_ukr_swt_dut_mlt_sod_aeg_fre_azi_aze_tsw_mao_fbf_bul_swe_bsq_guj_tig_igb_mnd_pan_ben_yor_ctl_zul_ger_fin_lda_tsn_hun_eng_sid_geo_krd_slo_lit_ita_amr_gam_grk_est_cic_tag_glc_bat_jpn_tml_kor_rom_mcd_dyu_afr_ind_por_heb_sun_cnt_mol_akn_nor_chh_scr_prs_alb_cze_qcu_arw_spa_hin_bem_wly_rus_anl_pol_jav_urd_dgb_lat_ses_mly_tha_owc_knd_xho_ewe_tur_bos_svk_uzb_swa_vie_hau_moo_bam_ven	-0.107870812802304	-0.254121141282951	0.799962982776136
357	amh_swe_bem_ger_chh_anl_amr_svk_uzb_azi_lda_ind_zul_ben_lit_bsq_alb_sod_igb_mnd_pol_krd_swt_bos_fbf_pan_est_dyu_ven_fin_mcd_aeg_geo_lat_cze_eng_ita_owc_mlt_mol_hun_xho_sun_prs_mly_jpn_knd_kor_ukr_guj_tsn_scr_tag_dut_gam_mao_cnt_afr_dgb_por_tig_fre_nor_spa_urd_qcu_hin_bul_glc_yor_heb_rus_wly_grk_bat_slo_bam_ctl_cic_jav_tha_sid_tml_ses_moo_aze_arw_rom_tur_akn_vie_hau_tsw_ewe_swa	-1.00879049346004	-2.45943421303054	0.0157642265677057
358	owc_ben_tsn_ita_sid_amr_chh_hin_aze_azi_fbf_jav_cic_urd_glc_bsq_pol_aeg_akn_mnd_swe_alb_ven_pan_bam_ger_hun_xho_moo_est_cze_amh_geo_eng_prs_mol_spa_mlt_heb_mcd_fin_swa_mly_lat_sun_jpn_tml_kor_bul_bos_ses_ctl_ind_dut_gam_bat_cnt_krd_bem_nor_anl_fre_afr_por_rom_qcu_svk_lit_grk_tsw_sod_ukr_hau_guj_tag_scr_lda_arw_swt_mao_tha_wly_knd_dyu_ewe_uzb_rus_slo_tur_igb_vie_tig_dgb_zul_yor	-0.269866360626702	-0.637829491809851	0.525152030342986
359	amh_ben_ses_pol_wly_hau_sid_arw_aze_uzb_bem_tag_swa_guj_lit_bsq_bul_tig_akn_mnd_prs_ukr_swt_por_fbf_mcd_est_lda_xho_fin_swe_heb_geo_grk_urd_ger_pan_sod_anl_rus_hun_igb_mao_afr_bat_jpn_knd_kor_spa_fre_tsw_alb_sun_krd_chh_mly_cnt_bos_zul_glc_aeg_rom_lat_hin_eng_qcu_slo_scr_dut_ewe_owc_nor_mlt_ita_ind_cze_ven_svk_moo_jav_tha_gam_tml_dyu_yor_tur_mol_ctl_azi_tsn_vie_amr_bam_cic_dgb	-0.409221131634633	-0.973192954109131	0.332981907336768
360	sod_svk_fbf_glc_amr_amh_anl_arw_aze_uzb_ewe_mao_cic_ita_pan_bsq_urd_chh_dyu_mnd_por_grk_dgb_rom_ven_lit_hun_xho_yor_est_guj_gam_geo_mol_pol_ctl_lat_owc_hau_eng_fin_lda_mly_swe_tag_jpn_tml_kor_bul_nor_zul_spa_sun_afr_sid_jav_cnt_rus_igb_prs_wly_alb_dut_cze_krd_qcu_scr_ben_ukr_bem_heb_fre_aeg_ger_bat_mcd_swt_bos_bam_ind_tha_mlt_knd_ses_moo_azi_slo_hin_tur_tsw_vie_tig_swa_akn_tsn	0.200077565585398	0.470912533205688	0.638805897689151
361	hau_pol_tsn_mcd_tig_anl_amr_mol_uzb_aze_yor_bat_swt_rus_rom_bsq_por_chh_ven_cnt_ukr_fre_tsw_pan_bam_arw_est_dyu_dgb_fin_bos_heb_geo_dut_urd_afr_hin_owc_gam_lat_hun_moo_tag_ger_mly_jpn_knd_kor_ben_eng_xho_slo_ind_krd_sod_mao_mnd_grk_ewe_swe_amh_spa_bul_lit_ctl_qcu_glc_svk_scr_fbf_wly_prs_sid_nor_sun_alb_bem_guj_swa_jav_tha_aeg_tml_zul_akn_tur_ita_cze_azi_cic_vie_mlt_ses_igb_lda	-0.563563826047156	-1.34263172396911	0.182659267381392
362	gam_rus_ven_spa_hau_anl_tig_slo_azi_aze_cic_bat_dgb_scr_ger_bsq_hin_wly_moo_mnd_mol_por_akn_fre_swa_mcd_hun_xho_lda_est_glc_heb_geo_dut_ben_rom_nor_mlt_sod_pol_fin_ewe_mao_ita_tag_jpn_knd_kor_cze_afr_fbf_bos_sun_lat_amr_jav_cnt_svk_bam_bul_chh_urd_arw_guj_lit_qcu_eng_alb_krd_igb_owc_grk_aeg_prs_mly_ctl_dyu_pan_yor_ind_tha_amh_tml_bem_tsw_uzb_ukr_swe_tur_tsn_vie_sid_ses_swt_zul	0.465722144610277	1.09895296364854	0.274625415601516
363	owc_spa_bam_mol_gam_wly_chh_lat_azi_uzb_ewe_sun_bem_cze_grk_bsq_arw_heb_akn_mnd_ukr_krd_yor_bul_igb_lit_hun_swt_ven_fin_scr_aeg_geo_ctl_pol_rus_slo_tig_mlt_dut_est_ses_mly_swe_jav_jpn_tml_kor_guj_ita_dgb_alb_tag_glc_sod_bat_cnt_eng_dyu_bos_amr_fre_ben_svk_mcd_qcu_por_hin_nor_tsn_anl_afr_hau_urd_ind_prs_swa_pan_tsw_mao_tha_sid_knd_lda_moo_tur_ger_rom_aze_cic_vie_amh_fbf_zul_xho	0.0491595028458252	0.115834581323812	0.908033397327812
364	owc_rus_xho_nor_heb_aeg_amh_fre_uzb_aze_zul_ind_bam_pol_spa_bsq_lit_gam_igb_mnd_ctl_slo_dgb_alb_tsw_eng_est_swa_yor_hun_ben_anl_geo_guj_krd_afr_grk_hau_mlt_rom_fin_akn_sun_prs_bat_jpn_knd_kor_swe_bos_ven_mol_jav_scr_amr_tag_cnt_arw_swt_svk_sod_hin_pan_mcd_cze_qcu_bul_dut_ukr_lda_sid_urd_wly_por_mao_ita_ses_ger_tsn_mly_tha_chh_tml_dyu_cic_tur_glc_lat_azi_ewe_vie_tig_fbf_bem_moo	-0.619321167681894	-1.481587659601	0.141830436665484
365	anl_ita_ewe_svk_heb_sod_tig_lat_tur_aze_akn_mao_yor_mcd_ger_bsq_ctl_wly_tsw_cnt_bul_prs_dyu_krd_tsn_scr_est_xho_fbf_hun_urd_aeg_geo_grk_afr_guj_ben_gam_amr_arw_fin_bem_bat_pan_tag_jpn_tml_kor_mol_swe_lda_rus_ind_rom_owc_jav_mnd_nor_cic_alb_chh_eng_hin_por_lit_qcu_spa_slo_dut_igb_sid_pol_mlt_bos_sun_cze_ven_glc_moo_mly_tha_amh_knd_dgb_swt_azi_fre_ukr_uzb_bam_vie_hau_zul_ses_swa	-0.746745700725909	-1.79790760144236	0.0754366162372243
366	owc_ita_zul_swe_heb_amr_aeg_slo_tur_uzb_bem_jav_yor_urd_rom_bsq_svk_tig_dgb_cnt_bos_ben_cic_cze_tsw_bul_fin_dyu_ses_hun_lit_chh_geo_arw_pol_eng_mcd_hau_wly_prs_est_swa_mly_grk_tag_jpn_tml_kor_ukr_hin_swt_fre_mao_lat_anl_sun_mnd_afr_bam_pan_sid_nor_glc_alb_krd_qcu_mol_ctl_rus_ewe_sod_guj_mlt_ger_bat_por_igb_dut_moo_ind_tha_gam_knd_xho_akn_aze_spa_scr_azi_lda_vie_amh_fbf_tsn_ven	0.859845091601899	2.05049762325418	0.0431299924614171
367	wly_urd_yor_swe_gam_tig_mlt_lit_aze_uzb_fbf_bat_akn_svk_krd_bsq_rus_hau_tsw_mnd_bos_bul_zul_grk_tsn_rom_est_cic_ven_hun_scr_amh_geo_alb_eng_mol_ben_heb_sod_cze_fin_lda_tag_lat_ind_jpn_tml_kor_prs_fre_swt_glc_jav_ctl_anl_sun_cnt_mcd_bem_afr_sid_por_ger_arw_pol_qcu_pan_hin_dut_dgb_aeg_ita_amr_ukr_mly_guj_dyu_slo_swa_mao_tha_owc_knd_xho_igb_tur_spa_nor_azi_moo_vie_chh_ses_bam_ewe	-0.286060666815252	-0.67673439805425	0.500254248949935
368	aeg_bos_igb_svk_amh_amr_sod_ita_azi_tur_ewe_mao_zul_fre_scr_bsq_slo_wly_swa_cnt_ger_nor_ven_spa_swt_pol_fin_lda_bem_hun_arw_owc_geo_rom_por_grk_bul_sid_tig_swe_est_dgb_tag_krd_ind_jpn_knd_kor_lit_ctl_yor_alb_jav_rus_chh_mly_mnd_prs_dyu_lat_heb_ben_afr_eng_hin_qcu_urd_ukr_mcd_moo_anl_cze_gam_mol_bat_pan_fbf_dut_tsw_sun_tha_mlt_tml_ses_bam_aze_guj_glc_uzb_tsn_vie_hau_xho_cic_akn	-0.0215669215026691	-0.0508338978804141	0.959566901965094
369	sod_ukr_xho_urd_gam_owc_wly_scr_uzb_azi_ses_tag_fbf_guj_ben_bsq_pol_aeg_ewe_mnd_bos_bul_yor_hin_dgb_dut_hun_swa_cic_est_afr_chh_geo_lat_ctl_arw_lit_anl_hau_fre_fin_bam_jav_mcd_sun_jpn_tml_kor_glc_rom_zul_slo_mao_krd_tig_ind_cnt_mol_igb_por_sid_ger_eng_spa_prs_qcu_svk_ita_alb_moo_heb_grk_amh_cze_mly_nor_akn_swe_tsw_bat_tha_amr_knd_lda_ven_tur_pan_rus_aze_swt_vie_mlt_tsn_bem_dyu	-0.763497416150868	-1.83250160305842	0.0700767804985975
370	hau_ger_zul_glc_chh_aeg_amr_arw_uzb_aze_swa_jav_ewe_bos_por_bsq_scr_heb_xho_mnd_krd_ita_moo_prs_dyu_pol_hun_tsw_swt_est_lit_sod_geo_ben_lat_hin_swe_tig_sid_ctl_fin_ses_ind_urd_sun_jpn_tml_kor_rus_fre_lda_pan_mao_cze_owc_tag_cnt_rom_fbf_dut_mlt_alb_spa_guj_afr_qcu_mcd_bul_grk_yor_amh_mol_gam_ukr_bat_slo_cic_nor_bem_mly_tha_wly_knd_bam_akn_azi_svk_eng_tur_tsn_vie_anl_ven_dgb_igb	-1.18163459147426	-2.91565500712569	0.00444764258656076
371	heb_hin_xho_rom_hau_amh_mlt_urd_aze_azi_moo_bat_fbf_ctl_nor_bsq_glc_anl_bam_cnt_ger_afr_zul_spa_cic_grk_est_lda_ven_fin_eng_sod_geo_rus_pan_scr_mcd_sid_aeg_pol_hun_tsn_ind_arw_tag_jpn_tml_kor_lat_guj_tsw_ita_mly_ukr_wly_jav_mnd_lit_yor_mol_owc_ben_fre_slo_prs_qcu_dut_krd_por_ewe_chh_svk_tig_bul_sun_bos_dyu_cze_igb_mao_tha_gam_knd_dgb_akn_tur_swe_alb_uzb_swa_vie_amr_bem_ses_swt	-0.584801451512891	-1.39422824300313	0.166570734042822
372	mlt_ctl_cic_nor_aeg_tig_amh_ita_aze_azi_yor_bat_swt_mcd_guj_bsq_mol_heb_tsn_mnd_pol_bos_xho_krd_moo_glc_fin_lda_ses_est_dut_sid_geo_lat_alb_prs_rom_owc_sod_slo_hun_igb_ind_spa_tag_jpn_knd_kor_rus_grk_akn_swe_mao_lit_gam_jav_cnt_por_fbf_svk_amr_hin_pan_ukr_ben_qcu_eng_cze_afr_swa_hau_fre_anl_bul_sun_scr_ewe_ger_bam_mly_tha_wly_tml_bem_tsw_tur_arw_urd_uzb_ven_vie_chh_dyu_dgb_zul	0.301466506708835	0.709628006824786	0.479710274507759
373	tig_hin_ses_eng_amr_sid_chh_krd_uzb_tur_cic_bat_fbf_ben_slo_bsq_glc_wly_dyu_mnd_rom_cze_dgb_prs_yor_pol_est_tsn_zul_fin_mcd_hau_geo_ger_fre_dut_urd_anl_amh_ctl_hun_moo_tag_ukr_ind_jpn_tml_kor_arw_lat_lda_spa_mao_por_heb_jav_cnt_mol_xho_bos_mlt_scr_lit_nor_svk_qcu_bul_rus_alb_swa_owc_pan_aeg_swe_mly_afr_ewe_grk_swt_sun_tha_gam_knd_igb_ven_azi_guj_ita_aze_bam_vie_sod_tsw_bem_akn	0.200129103825264	0.47070235676439	0.638955440041051
374	amr_lat_ewe_slo_anl_amh_heb_ctl_tur_uzb_yor_mao_moo_pol_bul_bsq_guj_tig_swa_cnt_lit_urd_zul_pan_fbf_por_fin_dgb_lda_est_krd_gam_geo_rom_eng_nor_alb_wly_aeg_ukr_hun_bem_bat_cze_ind_jpn_knd_kor_bos_ben_swt_prs_sun_swe_mlt_tag_mnd_mcd_ven_grk_owc_scr_arw_glc_ita_qcu_svk_spa_mol_cic_sod_dut_hau_afr_jav_fre_bam_hin_igb_mly_tha_sid_tml_xho_akn_azi_ger_rus_aze_ses_vie_chh_tsn_dyu_tsw	-0.0066097999014856	-0.0155557176947788	0.987622156837862
375	aeg_por_xho_pol_wly_tig_sod_spa_tur_azi_moo_tag_bem_eng_fre_bsq_afr_amr_bam_mnd_lat_bul_yor_lit_ven_ukr_hun_fbf_cic_est_prs_gam_geo_cze_pan_swe_mol_chh_heb_bos_fin_tsn_sun_ben_ind_jpn_tml_kor_rom_ita_igb_rus_bat_dut_hau_jav_cnt_svk_tsw_mcd_amh_arw_hin_glc_ctl_qcu_ger_guj_alb_swa_sid_krd_anl_nor_mao_urd_ses_slo_zul_mly_tha_owc_knd_ewe_lda_uzb_scr_grk_aze_akn_vie_mlt_dgb_dyu_swt	-0.58582163123341	-1.39697088413083	0.165746839505683
376	gam_swe_lda_rom_hau_tig_mlt_prs_aze_uzb_zul_tag_xho_ben_rus_bsq_afr_wly_yor_mnd_krd_arw_cic_scr_dgb_pan_hun_ses_swt_fin_lit_owc_geo_por_ukr_grk_bos_anl_heb_bul_est_tsw_mao_alb_mly_jpn_knd_kor_eng_hin_moo_ger_sun_svk_amh_jav_cnt_pol_dyu_glc_aeg_nor_fre_mcd_ita_qcu_slo_ctl_mol_akn_sod_dut_amr_spa_bat_lat_ven_cze_tsn_ind_tha_sid_tml_bam_igb_azi_urd_guj_tur_ewe_vie_chh_fbf_swa_bem	0.147830083028073	0.348479477345314	0.72826776646963
377	amr_mol_bam_scr_amh_owc_chh_glc_tur_aze_yor_bat_lda_arw_rom_bsq_pan_sod_akn_cnt_swe_guj_bem_spa_moo_lat_fin_zul_swa_hun_dut_tig_geo_bos_alb_mcd_eng_aeg_hau_rus_est_dyu_tag_por_mly_jpn_tml_kor_bul_urd_swt_slo_jav_hin_heb_sun_mnd_ukr_ses_krd_gam_nor_afr_cze_ita_qcu_ben_ger_prs_ven_wly_grk_mlt_ctl_ind_fre_tsw_svk_ewe_mao_tha_anl_knd_igb_xho_uzb_pol_lit_azi_fbf_vie_sid_dgb_tsn_cic	-0.531954598065261	-1.26560490234768	0.208816097802956
378	aeg_svk_swa_bul_wly_heb_tig_ita_tur_azi_dyu_sun_akn_alb_hin_bsq_ger_amh_xho_cnt_lat_ben_dgb_pol_fbf_scr_fin_moo_bam_hun_rom_owc_geo_spa_arw_slo_por_gam_amr_pan_est_zul_jav_mcd_ind_jpn_knd_kor_dut_prs_swt_ctl_mao_guj_sid_bat_mnd_rus_ven_afr_anl_glc_lit_bos_krd_qcu_nor_urd_ukr_tsn_hau_fre_mlt_eng_mly_cze_yor_grk_ses_tag_tha_sod_tml_tsw_ewe_uzb_swe_mol_aze_igb_vie_chh_bem_cic_lda	-0.424404996504432	-1.00654656120036	0.31676445581821
379	chh_svk_swa_cze_amr_mlt_wly_alb_aze_uzb_yor_mly_lda_glc_arw_bsq_guj_owc_swt_mnd_urd_ukr_bem_rom_ven_ben_est_ewe_igb_hun_spa_anl_geo_eng_slo_grk_fre_tig_heb_por_fin_ses_mao_swe_bat_jpn_knd_kor_nor_afr_tsn_mol_jav_pan_aeg_sun_cnt_bul_cic_prs_amh_ger_pol_lat_krd_qcu_rus_hin_mcd_akn_hau_ita_gam_dut_ind_bos_fbf_ctl_dyu_tag_tha_sod_tml_moo_tsw_tur_scr_lit_azi_xho_vie_sid_dgb_bam_zul	-0.356162688936231	-0.844610723024127	0.400495759749381
380	gam_hin_cic_rom_amr_sid_anl_nor_azi_tur_ses_jav_moo_prs_lat_bsq_ctl_amh_tsn_mnd_ben_eng_bam_dut_lda_pan_fin_dgb_zul_est_svk_wly_geo_ger_ukr_por_pol_mlt_hau_urd_hun_igb_tag_afr_mly_jpn_tml_kor_mol_lit_fbf_arw_sun_slo_heb_ind_cnt_alb_bem_spa_sod_krd_guj_bul_glc_qcu_scr_rus_bos_yor_tig_grk_chh_swe_mao_ita_xho_cze_ewe_bat_tha_owc_knd_swt_ven_uzb_mcd_fre_aze_tsw_vie_aeg_swa_akn_dyu	-0.207303559752086	-0.489468948591853	0.625662257251554
381	owc_ukr_xho_rus_sod_aeg_heb_alb_azi_uzb_bem_bat_moo_mcd_rom_bsq_ben_hau_tsn_mnd_krd_lat_tsw_nor_swa_ctl_fin_zul_cic_hun_glc_wly_geo_arw_mol_svk_bul_amh_mlt_urd_est_fbf_mao_pan_mly_jpn_knd_kor_hin_guj_ven_spa_ind_pol_gam_jav_cnt_fre_ses_lit_amr_por_afr_cze_eng_qcu_slo_dut_bos_ewe_chh_scr_sid_swe_tag_ger_bam_ita_igb_sun_tha_tig_tml_dyu_yor_aze_grk_prs_tur_akn_vie_anl_dgb_swt_lda	-0.674617639044229	-1.61487286117287	0.10972604167571
382	chh_nor_ses_bos_owc_sod_heb_guj_azi_aze_xho_mao_zul_lit_spa_bsq_por_sid_swa_mnd_grk_afr_dyu_alb_tsw_rom_fin_ven_swt_est_ben_amr_geo_pan_glc_mcd_mol_anl_wly_pol_hun_tsn_sun_dut_ind_jpn_tml_kor_swe_hin_lda_slo_mly_urd_amh_tag_cnt_lat_bem_cze_aeg_ger_rus_prs_bul_qcu_krd_fre_eng_dgb_gam_scr_tig_svk_jav_ukr_ewe_ctl_yor_bat_tha_mlt_knd_moo_fbf_tur_ita_arw_uzb_igb_vie_hau_bam_cic_akn	-0.285843245268744	-0.676967924804218	0.500106744439378
383	wly_bos_fbf_svk_mlt_hau_anl_ger_azi_tur_moo_tag_xho_afr_cze_bsq_ctl_tig_swt_mnd_arw_grk_ses_pol_dgb_rom_fin_tsn_bem_hun_scr_sod_geo_lat_mcd_eng_ita_heb_gam_nor_est_dyu_mly_hin_sun_jpn_knd_kor_dut_lit_lda_rus_mao_krd_chh_bat_cnt_pan_tsw_ben_amh_fre_guj_alb_slo_qcu_spa_por_ukr_akn_owc_prs_amr_glc_jav_urd_ven_bul_bam_ind_tha_aeg_tml_swa_cic_aze_swe_mol_uzb_igb_vie_sid_zul_yor_ewe	-0.341736826582864	-0.808906066920117	0.42063377467301
384	owc_ger_ven_scr_mlt_aeg_hau_rus_aze_uzb_bem_sun_akn_rom_bul_bsq_urd_gam_bam_cnt_pol_krd_dyu_fre_moo_alb_fin_ewe_igb_est_lat_chh_geo_slo_grk_afr_ctl_amr_heb_prs_hun_xho_bat_spa_mao_jpn_tml_kor_mol_guj_lda_por_ind_mcd_sod_jav_mnd_nor_yor_dut_sid_lit_pan_swe_eng_qcu_cze_hin_bos_dgb_wly_ben_tig_svk_tag_ukr_fbf_glc_zul_mly_tha_anl_knd_ses_swa_tur_arw_ita_azi_cic_vie_amh_swt_tsw_tsn	-0.805238931552982	-1.94615384177219	0.0546549210949692
385	mlt_guj_ven_lit_gam_owc_amh_scr_aze_tur_tsn_sun_igb_pol_nor_bsq_krd_sid_dgb_mnd_alb_glc_akn_afr_swt_svk_est_tsw_bam_hun_bos_sod_geo_urd_hin_ita_rus_wly_chh_mol_fin_lda_mao_ukr_tag_jpn_knd_kor_cze_spa_swa_ctl_mly_pan_anl_bat_cnt_dut_bem_por_heb_rom_bul_prs_eng_qcu_slo_grk_ben_ses_hau_mcd_amr_lat_jav_swe_zul_arw_fbf_ind_tha_aeg_tml_yor_dyu_azi_ger_fre_uzb_moo_vie_tig_xho_ewe_cic	0.445073089870536	1.04980315174804	0.296529034372307
386	tig_swe_swt_scr_mlt_wly_amr_lit_azi_uzb_igb_ind_ewe_slo_dut_bsq_pan_chh_yor_mnd_mcd_alb_tsn_por_fbf_mol_fin_lda_ses_est_grk_heb_geo_ukr_arw_glc_eng_amh_gam_ctl_hun_bam_sun_rus_tag_jpn_knd_kor_nor_ita_tsw_ben_jav_rom_hau_bat_cnt_fre_moo_afr_owc_bul_bos_lat_pol_qcu_urd_svk_ger_cic_sid_prs_aeg_guj_mao_hin_akn_krd_bem_mly_tha_anl_tml_zul_dgb_tur_cze_spa_aze_ven_vie_sod_dyu_swa_xho	0.0255213792198283	0.0600959307781872	0.952208183517254
387	chh_scr_akn_eng_aeg_owc_sod_ctl_azi_tur_igb_sun_bem_urd_prs_bsq_ita_gam_tsw_mnd_grk_mol_tsn_ukr_xho_krd_hun_ewe_swa_est_lit_amr_geo_por_ger_guj_swe_hau_tig_hin_fin_ses_tag_lat_bat_jpn_knd_kor_mcd_fre_fbf_slo_jav_pan_heb_mao_cnt_cze_yor_rus_wly_pol_ben_dut_spa_qcu_afr_nor_glc_zul_anl_bos_amh_alb_mly_svk_bam_bul_dyu_ind_tha_mlt_tml_swt_moo_uzb_rom_arw_aze_cic_vie_sid_lda_ven_dgb	0.862265506713818	2.0588996869611	0.0423001951751705
388	sid_swe_tsn_eng_owc_tig_chh_dut_azi_aze_yor_mao_ses_bos_grk_bsq_hin_mlt_dyu_mnd_lat_lit_ewe_alb_fbf_afr_est_akn_tsw_hun_ctl_anl_geo_mol_urd_glc_svk_heb_hau_pan_fin_bam_sun_spa_jav_jpn_tml_kor_mcd_guj_bem_rus_mly_nor_sod_bat_cnt_ger_xho_pol_gam_krd_cze_ukr_ben_qcu_prs_bul_scr_lda_amh_rom_aeg_por_tag_fre_swt_slo_swa_ind_tha_wly_knd_dgb_igb_tur_arw_ita_uzb_zul_vie_amr_ven_cic_moo	-0.660760408869763	-1.58496536261675	0.116368869177359
389	amh_afr_tsn_alb_wly_hau_sid_dut_tur_aze_akn_jav_cic_grk_bos_bsq_mcd_chh_yor_mnd_ger_por_fbf_swe_bam_ita_est_igb_dyu_fin_fre_anl_geo_lat_cze_spa_nor_owc_heb_rus_hun_moo_sun_pol_mao_jpn_knd_kor_lit_eng_zul_krd_mly_urd_amr_ind_cnt_guj_swt_hin_mlt_svk_rom_glc_ukr_qcu_ben_scr_ctl_tsw_aeg_mol_tig_pan_bat_prs_ven_arw_ses_tag_tha_sod_tml_bem_xho_uzb_slo_bul_azi_lda_vie_gam_swa_dgb_ewe	-0.0908534248824177	-0.21437837842391	0.830721355995857
390	sod_bos_ven_nor_aeg_chh_anl_pol_uzb_aze_dgb_sun_bem_spa_ctl_bsq_krd_sid_swt_cnt_bul_fre_swa_cze_moo_mol_est_tsn_cic_fin_ukr_mlt_geo_glc_urd_rom_svk_gam_owc_guj_hun_tsw_mly_rus_jav_jpn_tml_kor_alb_scr_igb_arw_tag_por_heb_ind_mnd_afr_akn_ger_wly_eng_ben_prs_lat_qcu_pan_swe_mcd_ewe_amr_slo_tig_grk_mao_dut_zul_lit_ses_bat_tha_hau_knd_fbf_lda_azi_hin_ita_tur_bam_vie_amh_xho_dyu_yor	-0.0727341418411779	-0.171536055554408	0.864174977337092
391	tig_lit_bem_rus_sid_aeg_mlt_guj_azi_aze_zul_ind_akn_scr_prs_bsq_mcd_gam_ewe_cnt_rom_svk_dgb_bos_bam_por_fin_ses_fbf_est_dut_anl_geo_slo_pan_fre_nor_chh_amr_lat_hun_ven_bat_glc_jav_jpn_tml_kor_grk_spa_swa_pol_mao_ita_wly_mly_mnd_arw_cic_ukr_heb_krd_mol_urd_swe_qcu_bul_ger_hin_moo_sod_ctl_hau_alb_sun_ben_lda_cze_dyu_tag_tha_amh_knd_tsn_xho_tur_afr_eng_uzb_swt_vie_owc_igb_yor_tsw	-0.330519107095245	-0.7824952611785	0.435911471479348
392	sid_guj_swa_bul_amh_aeg_anl_bos_azi_aze_swt_sun_bam_ukr_nor_bsq_krd_tig_igb_cnt_afr_rus_xho_grk_bem_glc_est_yor_zul_fin_hin_chh_geo_urd_ben_prs_ita_owc_sod_pan_hun_ses_mly_mol_mao_jpn_knd_kor_ger_dut_lda_eng_jav_rom_hau_bat_mnd_lat_dyu_pol_wly_scr_cze_ctl_spa_qcu_slo_svk_lit_fbf_gam_mcd_mlt_arw_tag_por_dgb_swe_tsn_ind_tha_amr_tml_ewe_akn_tur_alb_fre_uzb_ven_vie_heb_cic_tsw_moo	-0.175516951082133	-0.413742469981186	0.68001529833635
393	heb_krd_tsn_scr_aeg_anl_owc_nor_aze_tur_dgb_mly_igb_slo_mol_bsq_svk_amh_fbf_cnt_eng_ctl_akn_pan_cic_grk_hun_moo_lda_fin_swe_gam_geo_ita_alb_bul_pol_mlt_chh_prs_est_bem_tag_rom_mao_jpn_knd_kor_lit_mcd_tsw_guj_jav_spa_sod_ind_mnd_arw_bam_afr_hau_ben_bos_rus_glc_qcu_cze_lat_urd_xho_sid_ukr_wly_hin_bat_fre_ven_por_yor_sun_tha_tig_tml_dyu_swa_uzb_ger_dut_azi_zul_vie_amr_ewe_swt_ses	-0.154745395125133	-0.365227209600663	0.715771119562258
394	sid_guj_ven_por_wly_hau_mlt_glc_aze_tur_yor_sun_dgb_nor_afr_bsq_pan_owc_lda_cnt_scr_ita_tsn_ben_igb_eng_hun_cic_tsw_est_svk_sod_geo_rus_fre_slo_swe_amh_gam_rom_fin_swt_mao_krd_tag_jpn_tml_kor_mol_arw_dyu_mcd_mly_dut_amr_ind_mnd_grk_bem_ukr_anl_cze_ctl_urd_lat_qcu_ger_spa_pol_xho_aeg_alb_heb_hin_bat_prs_bam_lit_ses_jav_tha_tig_knd_moo_fbf_azi_bul_bos_uzb_akn_vie_chh_zul_swa_ewe	0.981527888399995	2.35233299481252	0.020764849283912
395	amh_bos_tsw_prs_anl_sod_gam_krd_aze_tur_zul_tag_dgb_pan_spa_bsq_hin_wly_ses_mnd_rom_arw_swa_guj_tsn_ben_est_bem_ewe_hun_urd_hau_geo_grk_ukr_swe_slo_sid_chh_fre_fin_yor_jav_ctl_bat_jpn_knd_kor_mol_lat_dyu_rus_mly_dut_amr_mao_cnt_por_lda_afr_tig_pol_alb_ita_nor_qcu_scr_mcd_lit_ven_mlt_cze_aeg_svk_ind_glc_swt_ger_fbf_sun_tha_heb_tml_igb_moo_uzb_bul_eng_azi_cic_vie_owc_xho_bam_akn	0.484465678848431	1.14081072576242	0.256877942102394
396	hau_krd_cic_lat_sid_owc_mlt_urd_uzb_tur_swa_jav_akn_glc_eng_bsq_hin_anl_moo_mnd_mcd_alb_dyu_slo_ven_afr_est_fbf_zul_fin_pol_aeg_geo_grk_mol_ukr_ita_wly_chh_ger_hun_bem_mao_bul_ind_jpn_tml_kor_ctl_rus_yor_svk_mly_scr_heb_sun_cnt_spa_igb_guj_gam_rom_ben_arw_fre_qcu_nor_por_lit_xho_amr_pan_tig_dut_tag_prs_bam_bos_ewe_bat_tha_sod_knd_tsw_ses_aze_cze_swe_azi_tsn_vie_amh_swt_dgb_lda	-0.272369006715248	-0.643930780379958	0.521205231832718
397	aeg_bos_lda_grk_owc_wly_anl_ger_tur_uzb_igb_jav_ses_alb_nor_bsq_dut_hau_bam_cnt_arw_scr_swa_rom_tsn_prs_hun_ewe_xho_fin_guj_heb_geo_glc_rus_slo_afr_tig_chh_krd_est_swt_bat_swe_mly_jpn_knd_kor_bul_lit_tsw_ctl_ind_lat_amr_mao_mnd_urd_cic_cze_mlt_spa_fre_hin_mol_qcu_mcd_ukr_ben_ven_amh_pan_gam_pol_tag_ita_akn_eng_dgb_sun_tha_sod_tml_yor_moo_aze_por_svk_azi_zul_vie_sid_dyu_fbf_bem	-0.498818828195732	-1.18729618831109	0.238134580005669
398	tig_lit_swt_guj_chh_owc_heb_bos_uzb_tur_tsn_jav_dgb_rus_ctl_bsq_afr_sid_ewe_mnd_svk_lat_moo_eng_yor_scr_hun_tsw_zul_est_ukr_amh_geo_swe_urd_nor_ben_anl_wly_alb_fin_ven_ind_slo_bat_jpn_knd_kor_spa_hin_swa_mcd_tag_ita_aeg_mao_cnt_glc_bem_krd_hau_mol_ger_prs_arw_qcu_pan_bul_rom_bam_amr_dut_mlt_cze_sun_pol_lda_fre_cic_mly_tha_gam_tml_dyu_igb_aze_grk_por_azi_akn_vie_sod_ses_xho_fbf	0.0462152560727595	0.108840179066107	0.913563748889024
399	aeg_pan_swt_rom_anl_sod_owc_ukr_azi_tur_dgb_mly_cic_ben_mol_bsq_eng_heb_swa_cnt_lit_swe_moo_alb_tsw_fre_hun_bem_tsn_fin_urd_chh_geo_lat_pol_bul_slo_tig_hau_guj_est_akn_ind_krd_bat_jpn_tml_kor_prs_dut_igb_grk_tag_mcd_mlt_jav_mnd_afr_ven_por_amr_arw_ita_hin_cze_qcu_ctl_bos_spa_bam_sid_nor_gam_ger_sun_glc_fbf_scr_xho_mao_tha_wly_knd_ewe_lda_aze_svk_rus_uzb_ses_vie_amh_dyu_yor_zul	-0.221346742160905	-0.522359518876615	0.602662122921846
400	amh_dut_yor_scr_anl_wly_sid_pol_uzb_aze_bam_mao_igb_swe_ukr_bsq_ctl_chh_ewe_cnt_mcd_eng_lda_grk_akn_spa_hun_cic_tsn_fin_mol_aeg_geo_cze_rom_bos_arw_hau_tig_nor_est_bem_sun_prs_tag_jpn_knd_kor_alb_glc_zul_ben_jav_bul_sod_mly_mnd_ger_ven_pan_mlt_urd_afr_rus_por_qcu_krd_svk_ita_ses_owc_slo_heb_guj_bat_lit_dyu_lat_moo_ind_tha_amr_tml_xho_dgb_azi_fre_hin_tur_tsw_vie_gam_fbf_swt_swa	0.570155056866666	1.35047684044025	0.180140222540312
401	sod_mcd_zul_ukr_anl_wly_amh_spa_tur_uzb_ses_tag_swt_ctl_krd_bsq_ger_hau_lda_cnt_eng_svk_swa_prs_igb_urd_est_bem_fbf_hun_bul_amr_geo_scr_ben_swe_ita_aeg_gam_alb_fin_cic_sun_dut_mly_jpn_knd_kor_rus_guj_bam_arw_jav_mol_sid_mao_mnd_grk_dgb_fre_heb_pol_nor_por_pan_qcu_slo_lit_hin_tsn_mlt_afr_tig_rom_ind_lat_dyu_glc_yor_bat_tha_chh_tml_ewe_akn_aze_bos_cze_azi_ven_vie_owc_moo_tsw_xho	0.159600389512491	0.375885031635344	0.707858431647496
402	anl_mol_bem_ctl_mlt_sod_amh_bos_uzb_tur_tsn_mly_cic_bul_krd_bsq_ita_wly_xho_mnd_swe_rus_dgb_rom_igb_por_est_swt_lda_fin_prs_gam_geo_pan_spa_ger_slo_hau_aeg_scr_hun_tsw_jav_alb_tag_jpn_tml_kor_arw_mcd_akn_hin_ind_urd_tig_sun_cnt_eng_bam_pol_heb_lat_guj_svk_glc_qcu_lit_ben_nor_ewe_amr_cze_chh_afr_mao_ukr_swa_fre_fbf_bat_tha_owc_knd_yor_dyu_azi_grk_dut_aze_ven_vie_sid_ses_zul_moo	0.433139742164403	1.02176380681929	0.30954327433926
403	mlt_dut_xho_alb_wly_anl_sod_prs_aze_tur_zul_mly_moo_rom_bos_bsq_svk_hau_swt_cnt_mcd_afr_fbf_pol_swa_urd_est_dgb_dyu_hun_ben_aeg_geo_scr_lat_krd_ukr_amh_chh_guj_fin_bem_tag_swe_jav_jpn_knd_kor_ctl_lit_lda_pan_ind_fre_sid_sun_mnd_grk_cic_bul_amr_glc_rus_eng_cze_qcu_arw_ger_hin_tsw_heb_mol_owc_slo_mao_nor_igb_por_ses_bat_tha_gam_tml_akn_bam_azi_spa_ita_uzb_ewe_vie_tig_tsn_yor_ven	-0.118633024588389	-0.279882448570263	0.780189261554884
404	wly_lit_moo_ben_tig_chh_owc_slo_uzb_tur_igb_tag_tsn_alb_mcd_bsq_nor_hau_akn_mnd_bul_hin_zul_mol_dgb_prs_est_swa_swt_hun_spa_aeg_geo_scr_rus_ctl_ger_anl_gam_afr_fin_bam_sun_guj_jav_jpn_tml_kor_bos_ukr_yor_grk_mly_swe_heb_bat_cnt_eng_xho_krd_amh_glc_svk_pol_fre_qcu_ita_rom_dut_ses_mlt_pan_amr_por_ind_lat_bem_arw_dyu_mao_tha_sod_knd_ven_lda_aze_urd_cze_azi_tsw_vie_sid_fbf_cic_ewe	0.0642743777532162	0.151641838046923	0.879797902564176
405	owc_svk_xho_bos_aeg_amh_hau_guj_aze_azi_ses_bat_swa_glc_pol_bsq_ctl_mlt_tsn_cnt_alb_mcd_lda_krd_tsw_grk_est_zul_bem_fin_mol_sod_geo_dut_ukr_lat_arw_anl_gam_ita_hun_moo_jav_lit_ind_jpn_tml_kor_ben_rom_ven_ger_sun_slo_tig_tag_mnd_afr_yor_rus_chh_urd_bul_spa_eng_qcu_fre_prs_pan_akn_amr_swe_wly_nor_mao_scr_fbf_por_dyu_mly_tha_heb_knd_dgb_cic_tur_hin_cze_uzb_igb_vie_sid_ewe_swt_bam	0.316188737957188	0.745636112029153	0.45776772061297
406	owc_svk_cic_nor_chh_amr_aeg_cze_tur_aze_dgb_ind_ses_guj_afr_bsq_scr_sid_xho_cnt_hin_swe_lda_pan_akn_grk_hun_swt_tsn_est_slo_tig_geo_spa_ger_glc_mol_heb_amh_rus_fin_yor_jav_ita_sun_jpn_tml_kor_eng_pol_dyu_lit_tag_arw_wly_bat_mnd_ctl_ven_ukr_sod_fre_bul_lat_dut_qcu_alb_urd_mcd_zul_gam_rom_anl_por_mly_bos_moo_ben_tsw_mao_tha_mlt_knd_swa_igb_azi_prs_krd_uzb_fbf_vie_hau_bam_bem_ewe	-0.576545262389297	-1.37622816423487	0.172055821338833
407	wly_arw_bam_eng_sid_aeg_amh_scr_tur_aze_moo_ind_yor_swe_hin_bsq_spa_heb_tsw_cnt_ger_nor_tsn_bos_swt_fre_hun_ven_dyu_est_rus_mlt_geo_glc_rom_cze_pan_amr_sod_lat_fin_ewe_tag_svk_bat_jpn_tml_kor_mcd_krd_lda_bul_sun_urd_gam_mao_mnd_mol_swa_afr_hau_ukr_ita_ben_pol_qcu_grk_dut_lit_zul_chh_ctl_tig_slo_mly_guj_akn_por_cic_jav_tha_owc_knd_xho_igb_azi_prs_alb_uzb_fbf_vie_anl_dgb_ses_bem	-0.972923221522064	-2.367192725786	0.0199960551545018
408	amh_spa_bem_por_owc_anl_amr_grk_tur_uzb_zul_jav_swa_urd_bul_bsq_swe_hau_dyu_cnt_rom_pan_ses_svk_igb_hin_fin_lda_bam_hun_scr_tig_geo_arw_cze_prs_eng_sod_chh_rus_est_swt_bat_ctl_tag_jpn_tml_kor_lat_fre_moo_ita_sun_afr_mlt_mao_mnd_mol_xho_krd_aeg_glc_mcd_ger_slo_qcu_ben_dut_ukr_fbf_gam_nor_wly_bos_mly_lit_tsw_pol_dgb_ind_tha_heb_knd_tsn_cic_aze_alb_guj_azi_yor_vie_sid_akn_ewe_ven	0.070205800833128	0.165209135910297	0.869137962875222
409	mlt_pol_bam_por_amr_aeg_sod_rom_tur_uzb_tsw_mao_zul_prs_urd_bsq_ben_wly_swa_cnt_glc_ita_fbf_ukr_swt_rus_fin_tsn_yor_est_mcd_anl_geo_bul_dut_mol_scr_sid_gam_nor_hun_cic_tag_eng_jav_jpn_tml_kor_svk_ger_moo_alb_sun_bos_tig_bat_mnd_arw_igb_fre_heb_krd_pan_swe_spa_qcu_lit_grk_cze_akn_owc_hin_chh_ctl_ind_lat_dgb_slo_ven_mly_tha_amh_knd_ses_xho_aze_afr_guj_azi_ewe_vie_hau_lda_dyu_bem	-0.264679347416643	-0.625805954204668	0.532975059770388
410	owc_alb_bam_afr_amh_heb_sod_ukr_tur_azi_lda_jav_dgb_cze_dut_bsq_bos_amr_tsn_cnt_pan_ctl_moo_scr_xho_svk_est_akn_fbf_hun_arw_gam_geo_ger_fre_bul_ben_chh_aeg_guj_fin_swa_ind_mcd_tag_jpn_tml_kor_mol_spa_dyu_rus_mao_lat_sid_mly_mnd_slo_tsw_swe_anl_prs_eng_lit_grk_qcu_urd_pol_ita_ven_hau_hin_wly_rom_bat_glc_bem_nor_igb_sun_tha_tig_knd_zul_swt_aze_por_krd_uzb_ses_vie_mlt_cic_yor_ewe	-0.722112744098471	-1.73505815059337	0.0860432048391211
411	aeg_fre_bam_nor_gam_heb_amr_alb_azi_aze_dyu_ind_cic_spa_eng_bsq_ben_owc_ses_mnd_ctl_scr_swa_svk_fbf_pol_hun_akn_bem_est_mol_tig_geo_cze_glc_arw_pan_chh_mlt_grk_fin_swt_mly_lat_sun_jpn_knd_kor_swe_afr_lda_ukr_jav_guj_amh_bat_cnt_lit_tsw_ger_wly_krd_bul_prs_hin_qcu_mcd_slo_urd_ven_hau_ita_anl_por_tag_rus_igb_bos_yor_mao_tha_sid_tml_zul_dgb_uzb_dut_rom_tur_moo_vie_sod_xho_tsn_ewe	-0.686143551994821	-1.64377080618511	0.103600163787738
412	gam_svk_tsw_hin_sod_owc_wly_scr_aze_tur_ven_tag_fbf_lit_dut_bsq_lat_tig_ewe_mnd_slo_bul_akn_pol_ses_krd_hun_zul_bem_fin_por_chh_geo_glc_nor_swe_bos_sid_anl_ukr_est_dyu_jav_grk_ind_jpn_tml_kor_ita_eng_cic_fre_sun_cze_hau_mao_cnt_ger_lda_rom_heb_urd_mol_arw_mcd_qcu_alb_guj_prs_bam_amh_rus_aeg_ben_bat_spa_xho_pan_swt_mly_tha_amr_knd_igb_dgb_azi_ctl_afr_uzb_tsn_vie_mlt_swa_yor_moo	0.27845854456595	0.656051378535595	0.513410943080537
413	mlt_alb_lda_nor_hau_amh_anl_fre_azi_aze_tsw_ind_ven_mcd_scr_bsq_ger_aeg_yor_cnt_spa_ben_bam_pan_cic_rom_est_dgb_igb_hun_lat_sod_geo_dut_ctl_ukr_bos_amr_sid_eng_fin_swt_bat_guj_mly_jpn_tml_kor_hin_ita_moo_por_sun_grk_gam_tag_mnd_rus_ewe_swe_tig_cze_svk_mol_afr_qcu_pol_krd_arw_zul_wly_urd_heb_slo_jav_prs_xho_glc_bem_mao_tha_owc_knd_akn_fbf_tur_lit_bul_uzb_tsn_vie_chh_swa_dyu_ses	-0.49359065711397	-1.17491811228659	0.24302695674581
414	hau_bos_xho_por_chh_owc_anl_prs_azi_aze_ewe_mao_swt_hin_ger_bsq_alb_amr_zul_mnd_grk_mol_akn_pan_cic_slo_fin_ses_ven_hun_lit_tig_geo_ctl_lat_arw_glc_sod_aeg_rus_est_lda_tag_swe_ind_jpn_tml_kor_dut_bul_bem_cze_bat_eng_gam_sun_cnt_krd_tsn_guj_sid_ita_urd_spa_pol_qcu_svk_afr_mcd_bam_heb_rom_mlt_ben_jav_scr_dyu_nor_igb_mly_tha_amh_knd_fbf_moo_uzb_ukr_fre_tur_swa_vie_wly_tsw_yor_dgb	-1.04688908705234	-2.55864100208819	0.0121231727335257
415	owc_ukr_igb_guj_amh_hau_wly_grk_aze_uzb_swa_ind_xho_scr_urd_bsq_bul_aeg_lda_mnd_spa_slo_moo_ben_tsw_eng_est_bam_dgb_hun_lit_sid_geo_cze_rus_mol_nor_tig_sod_swe_fin_swt_jav_afr_sun_jpn_knd_kor_fre_bos_ses_rom_tag_alb_mlt_mly_cnt_svk_cic_dut_anl_ctl_por_glc_arw_qcu_pol_hin_mcd_tsn_amr_ger_gam_lat_mao_pan_zul_prs_dyu_bat_tha_heb_tml_fbf_yor_azi_ita_krd_tur_akn_vie_chh_ven_bem_ewe	0.109791192084243	0.258508437050241	0.796585797223428
416	sid_arw_dgb_fre_chh_amr_owc_cze_uzb_aze_tsw_bat_tsn_rus_nor_bsq_krd_heb_dyu_cnt_afr_lat_xho_bul_ven_scr_est_cic_igb_fin_bos_anl_geo_ukr_por_ita_eng_gam_hau_hin_hun_zul_jav_rom_ind_jpn_tml_kor_guj_svk_fbf_alb_tag_swe_tig_mly_mnd_pol_yor_slo_mlt_ben_pan_mcd_grk_qcu_ger_spa_ctl_lda_amh_glc_sod_dut_sun_prs_ses_urd_swt_mao_tha_aeg_knd_akn_swa_azi_mol_lit_tur_bem_vie_wly_ewe_bam_moo	-0.250477160011435	-0.591271795789781	0.555772753052414
417	hau_slo_tsw_grk_anl_gam_aeg_rus_tur_azi_moo_tag_cic_ita_scr_bsq_fre_heb_ewe_mnd_lat_ctl_lda_ukr_fbf_rom_hun_bam_dyu_fin_krd_amr_geo_arw_mcd_eng_lit_sid_chh_nor_est_ses_sun_por_jav_jpn_tml_kor_mol_dut_xho_guj_bat_afr_sod_mao_cnt_alb_dgb_ben_amh_glc_cze_bul_prs_qcu_swe_ger_pan_zul_owc_bos_tig_hin_ind_urd_igb_pol_bem_mly_tha_wly_knd_akn_swa_aze_svk_spa_uzb_ven_vie_mlt_tsn_yor_swt	-0.401099801362025	-0.951420785769308	0.343856951684614
418	tig_rus_tsn_lat_hau_anl_chh_spa_tur_uzb_yor_ind_ewe_pan_glc_bsq_ctl_sod_akn_mnd_afr_swe_bam_dut_dyu_fre_hun_swa_moo_est_pol_owc_geo_grk_mcd_bos_alb_gam_wly_eng_fin_xho_mao_scr_bat_jpn_tml_kor_prs_lit_swt_svk_jav_nor_sid_sun_cnt_ben_ses_ita_aeg_rom_cze_slo_ukr_qcu_bul_mol_por_lda_mlt_arw_amr_urd_tag_krd_dgb_hin_cic_mly_tha_amh_knd_bem_fbf_azi_ger_guj_aze_tsw_vie_heb_ven_zul_igb	0.0304498723583888	0.0716905153270436	0.94300215281771
419	sod_cze_bam_mcd_gam_hau_anl_rus_azi_aze_fbf_mly_moo_ctl_por_bsq_ita_amh_swa_cnt_mol_lit_xho_urd_tsn_pan_est_dyu_igb_fin_guj_tig_geo_slo_dut_nor_grk_chh_amr_afr_hun_bem_bat_lat_jav_jpn_knd_kor_pol_svk_ses_prs_sun_scr_owc_mao_mnd_ukr_ven_arw_wly_bos_ben_hin_glc_qcu_spa_rom_swe_dgb_aeg_eng_heb_krd_ind_fre_akn_bul_ewe_tag_tha_mlt_tml_lda_yor_uzb_alb_ger_tur_cic_vie_sid_swt_tsw_zul	0.0503030631836221	0.118582207289323	0.905862120885264
420	tig_grk_bam_ita_amr_anl_sid_eng_tur_azi_igb_bat_ewe_guj_nor_bsq_ctl_wly_cic_mnd_hin_afr_ven_bos_dyu_ben_fin_swt_swa_hun_pan_chh_geo_urd_scr_prs_krd_mlt_gam_glc_est_ses_tag_pol_mao_jpn_tml_kor_mcd_rom_zul_arw_mly_por_aeg_jav_cnt_alb_xho_cze_owc_mol_ukr_ger_bul_qcu_slo_fre_rus_akn_hau_spa_sod_swe_ind_lat_lda_svk_bem_sun_tha_heb_knd_dgb_tsn_uzb_lit_dut_aze_yor_vie_amh_fbf_tsw_moo	0.497014577372464	1.17360491479088	0.243550174626136
421	mlt_nor_ven_mcd_amh_chh_anl_rom_tur_azi_moo_ind_dyu_hin_pol_bsq_scr_amr_bem_mnd_spa_arw_lda_por_bam_urd_est_tsn_ewe_hun_svk_owc_geo_lat_krd_eng_mol_wly_aeg_grk_fin_tsw_mao_ita_bat_jpn_knd_kor_bul_slo_igb_pan_tag_dut_gam_mly_cnt_ben_dgb_swe_sid_ctl_guj_cze_afr_qcu_glc_alb_prs_swt_hau_ukr_tig_lit_jav_rus_cic_ger_zul_sun_tha_sod_tml_akn_xho_uzb_fre_bos_aze_yor_vie_heb_swa_ses_fbf	-1.03362877637189	-2.52335998135898	0.0133208146588556
422	owc_cze_dyu_glc_amh_gam_sid_lat_tur_azi_xho_mao_akn_hin_mol_bsq_afr_sod_ven_mnd_lit_krd_lda_spa_bam_rom_fin_ewe_yor_hun_nor_heb_geo_grk_swe_prs_urd_amr_mlt_alb_est_tsw_tag_ben_sun_jpn_tml_kor_pol_eng_swa_svk_jav_dut_wly_ind_cnt_slo_ses_ger_chh_ita_guj_scr_bul_qcu_bos_pan_mcd_tsn_anl_por_tig_arw_mly_fre_swt_ctl_cic_bat_tha_aeg_knd_igb_moo_uzb_ukr_rus_aze_zul_vie_hau_fbf_bem_dgb	-0.768970381764305	-1.85306788009727	0.0670435764215098
423	tig_urd_dyu_guj_heb_amh_amr_rom_aze_azi_ses_tag_fbf_cze_nor_bsq_ita_anl_xho_mnd_krd_mol_yor_svk_moo_prs_hun_zul_akn_est_eng_gam_geo_slo_grk_ben_lat_owc_sod_glc_fin_tsw_jav_mcd_mao_jpn_knd_kor_dut_ukr_dgb_afr_mly_ger_aeg_ind_cnt_fre_igb_swe_wly_arw_pan_por_pol_qcu_scr_lit_alb_ven_sid_ctl_mlt_hin_bat_spa_bam_bos_lda_sun_tha_hau_tml_bem_swa_tur_rus_bul_uzb_cic_vie_chh_tsn_ewe_swt	-0.0695900122244408	-0.163935126004978	0.870137967054737
424	tig_dut_ven_krd_amr_owc_wly_ukr_tur_uzb_bam_bat_igb_bul_scr_bsq_ger_amh_lda_mnd_mcd_afr_zul_urd_tsn_swe_est_fbf_dyu_fin_alb_aeg_geo_lat_ctl_hin_ita_anl_mlt_arw_hun_akn_mao_slo_mly_jpn_knd_kor_pol_pan_yor_por_sun_rom_chh_jav_cnt_mol_ses_rus_gam_fre_nor_prs_bos_qcu_guj_svk_spa_xho_sid_eng_heb_grk_ind_lit_cic_cze_moo_tag_tha_hau_tml_tsw_ewe_aze_glc_ben_azi_swt_vie_sod_dgb_swa_bem	-0.142570497041907	-0.336440405426374	0.737296751169739
425	gam_pan_dgb_slo_mlt_tig_hau_ita_tur_aze_yor_tag_swa_por_rus_bsq_pol_chh_dyu_mnd_mcd_ger_ven_mol_swt_cze_fin_cic_tsn_est_krd_sid_geo_dut_bos_hin_urd_heb_anl_guj_hun_lda_mao_svk_mly_jpn_tml_kor_bul_rom_igb_glc_bat_spa_wly_sun_cnt_arw_fbf_ctl_owc_swe_ukr_lat_prs_qcu_eng_grk_nor_zul_amr_fre_aeg_lit_ind_afr_xho_alb_tsw_jav_tha_sod_knd_ses_ewe_uzb_scr_ben_azi_moo_vie_amh_bam_bem_akn	0.0708812083506623	0.166897598962831	0.867812971369752
426	tig_ctl_swt_rom_mlt_amh_anl_pan_uzb_azi_ven_tag_dgb_glc_ger_bsq_krd_owc_swa_cnt_prs_ita_xho_alb_tsn_pol_est_tsw_cic_hun_swe_hau_geo_nor_dut_lit_svk_sid_gam_rus_fin_dyu_jav_spa_sun_jpn_tml_kor_mcd_por_bam_afr_bat_slo_amr_mly_mnd_urd_ewe_fre_sod_arw_cze_grk_hin_qcu_scr_bos_ben_ses_chh_eng_wly_mol_mao_ukr_lda_bul_akn_ind_tha_aeg_knd_fbf_moo_aze_guj_lat_tur_zul_vie_heb_yor_bem_igb	-0.518631878784875	-1.23562550938807	0.219709939095668
427	tig_ukr_bem_bul_anl_amh_gam_ger_tur_aze_akn_sun_lda_svk_mol_bsq_urd_amr_dyu_mnd_afr_pol_igb_rus_ewe_alb_est_zul_swt_fin_swe_sid_geo_bos_lat_prs_glc_wly_sod_rom_hun_bam_jav_ben_bat_jpn_knd_kor_grk_nor_dgb_dut_mao_slo_hau_ind_cnt_fre_ven_ita_chh_ctl_scr_eng_cze_qcu_hin_pan_arw_yor_heb_guj_aeg_mcd_tag_lit_xho_krd_tsn_mly_tha_owc_tml_swa_cic_azi_por_spa_uzb_ses_vie_mlt_fbf_moo_tsw	0.147116247682535	0.346157267621026	0.730006427783586
428	sod_mol_zul_eng_owc_amh_anl_spa_aze_uzb_ses_bat_igb_lit_bul_bsq_afr_wly_fbf_cnt_krd_alb_moo_dut_bem_pol_est_lda_dgb_fin_arw_tig_geo_fre_ctl_hin_slo_hau_amr_grk_hun_xho_mly_nor_jav_jpn_tml_kor_ita_bos_akn_guj_tag_rom_mlt_sun_mnd_por_cic_lat_sid_prs_ben_urd_glc_qcu_swe_ukr_ger_tsn_chh_svk_gam_mcd_ind_cze_dyu_rus_ewe_mao_tha_aeg_knd_swa_tsw_tur_pan_scr_azi_yor_vie_heb_ven_swt_bam	-0.35930002247268	-0.85055425798412	0.397201574378317
429	aeg_dut_ses_rom_anl_amr_owc_eng_uzb_aze_fbf_mly_xho_ger_pol_bsq_scr_sid_tsw_mnd_pan_lit_igb_cze_cic_prs_hun_yor_zul_fin_spa_amh_geo_grk_ita_krd_mcd_mlt_tig_ctl_est_bem_tag_alb_bat_jpn_tml_kor_rus_swe_ewe_urd_ind_glc_gam_sun_cnt_guj_swa_bos_hau_slo_hin_svk_lat_qcu_fre_por_arw_bam_wly_afr_sod_bul_mao_ben_dgb_mol_lda_jav_tha_chh_knd_dyu_ven_tur_ukr_nor_azi_swt_vie_heb_tsn_akn_moo	-0.323279451940997	-0.764593416114237	0.446449445973969
430	owc_grk_igb_alb_anl_wly_aeg_ger_azi_uzb_ewe_bat_swt_fre_hin_bsq_rus_mlt_bem_cnt_swe_svk_moo_eng_zul_mcd_hun_tsw_fbf_est_bos_tig_geo_scr_ukr_pol_lit_amh_hau_rom_fin_swa_jav_slo_ind_jpn_tml_kor_ita_krd_xho_afr_mly_por_chh_tag_mnd_urd_lda_bul_heb_ben_cze_guj_nor_qcu_spa_glc_lat_dyu_gam_dut_sod_mol_mao_arw_bam_ctl_tsn_sun_tha_amr_knd_ses_cic_aze_prs_pan_tur_ven_vie_sid_akn_dgb_yor	-0.288029340394651	-0.680814829328229	0.497680269402613
431	owc_ger_tsn_swe_sod_mlt_hau_lit_uzb_tur_fbf_mao_xho_scr_mcd_bsq_arw_gam_moo_mnd_cze_svk_bem_bul_dyu_ben_hun_zul_yor_fin_prs_sid_geo_por_fre_hin_spa_aeg_anl_bos_est_ses_sun_pol_bat_jpn_tml_kor_afr_eng_cic_ukr_tag_guj_amr_ind_cnt_ctl_lda_urd_chh_mol_pan_rus_ita_qcu_slo_grk_rom_swa_amh_glc_wly_nor_mly_alb_dgb_krd_akn_jav_tha_tig_knd_ven_bam_aze_dut_lat_azi_tsw_vie_heb_igb_ewe_swt	-0.434282172547553	-1.03198056773338	0.304757506351426
432	anl_urd_xho_eng_amh_sid_owc_prs_tur_uzb_bam_bat_tsw_lat_rom_bsq_alb_gam_dgb_cnt_bul_afr_ses_swe_tsn_cze_est_bem_yor_hun_dut_chh_geo_ukr_rus_nor_pan_sod_amr_svk_fin_akn_mly_ger_sun_jpn_tml_kor_bos_pol_swt_lit_tag_arw_hau_jav_mnd_ctl_ven_ben_heb_por_mcd_slo_krd_qcu_grk_hin_ita_moo_tig_fre_mlt_glc_ind_spa_swa_scr_igb_mao_tha_aeg_knd_ewe_dyu_aze_guj_mol_azi_lda_vie_wly_cic_zul_fbf	-0.240855505220121	-0.568866664836553	0.570817884399147
433	aeg_hin_moo_alb_amh_heb_wly_afr_aze_uzb_xho_tag_swa_mol_cze_bsq_rom_hau_akn_mnd_grk_bos_ven_ukr_swt_prs_hun_yor_dgb_est_por_sod_geo_krd_lit_lat_mcd_sid_anl_rus_fin_bem_ind_dut_jav_jpn_knd_kor_scr_swe_igb_slo_mao_arw_mlt_mly_cnt_urd_bam_bul_gam_eng_glc_ita_ctl_qcu_spa_ger_pan_lda_tig_fre_amr_svk_bat_ben_ewe_guj_cic_sun_tha_chh_tml_zul_tsw_tur_nor_pol_azi_ses_vie_owc_dyu_fbf_tsn	0.0357698246658303	0.0841402134947589	0.933125808061701
434	wly_cze_tsn_afr_mlt_hau_heb_lat_azi_uzb_bam_mly_cic_scr_guj_bsq_svk_anl_moo_mnd_nor_rom_dyu_grk_swa_slo_hun_fbf_dgb_fin_hin_sid_geo_glc_urd_mol_fre_amh_amr_rus_est_lda_mao_mcd_jav_jpn_knd_kor_eng_bul_akn_dut_sun_pan_chh_ind_cnt_ukr_ses_pol_owc_prs_ctl_swe_ita_qcu_bos_ger_spa_swt_sod_alb_tig_arw_bat_por_bem_krd_zul_tag_tha_aeg_tml_tsw_igb_aze_ben_lit_tur_yor_vie_gam_ewe_xho_ven	-0.660823891270858	-1.57907378531525	0.11771457401548
435	tig_por_igb_ita_chh_owc_mlt_ukr_azi_aze_tsw_mly_yor_guj_ben_bsq_dut_gam_swa_cnt_svk_ger_tsn_grk_zul_lat_fin_bam_akn_hun_scr_hau_geo_spa_bos_nor_mol_heb_amr_ctl_est_lda_ind_cze_jav_jpn_tml_kor_krd_arw_dgb_swe_mao_alb_anl_tag_mnd_urd_ses_bul_aeg_fre_rom_slo_hin_qcu_pan_pol_afr_dyu_wly_prs_sid_eng_sun_mcd_xho_rus_swt_bat_tha_amh_knd_ven_bem_tur_lit_glc_uzb_cic_vie_sod_ewe_fbf_moo	0.474621474989798	1.12118859134612	0.265094338772096
436	gam_cze_lda_alb_owc_aeg_anl_bos_uzb_azi_tsw_jav_bem_fre_svk_bsq_guj_sid_fbf_cnt_lat_ita_cic_pan_yor_mol_hun_ven_swa_est_hin_sod_geo_ger_arw_rus_spa_wly_tig_por_fin_dgb_bat_bul_mly_jpn_tml_kor_urd_glc_xho_scr_mao_prs_chh_ind_mnd_krd_tsn_grk_amr_swe_mcd_lit_ctl_qcu_dut_nor_pol_bam_amh_eng_heb_ukr_sun_afr_igb_slo_dyu_tag_tha_hau_knd_akn_moo_aze_ben_rom_tur_ewe_vie_mlt_swt_ses_zul	-0.316840572282208	-0.750573793223889	0.454804063180471
437	wly_glc_moo_pan_hau_tig_sod_arw_tur_azi_xho_tag_lda_swe_krd_bsq_scr_heb_zul_cnt_mcd_ita_swt_por_ses_alb_est_fbf_swa_fin_spa_gam_geo_fre_guj_rus_rom_anl_amh_dut_hun_ewe_ind_prs_jav_jpn_tml_kor_lat_eng_cic_pol_bat_mol_aeg_mly_mnd_hin_bem_ukr_amr_ben_bul_lit_urd_qcu_cze_ctl_ger_ven_sid_afr_mlt_svk_sun_bos_akn_nor_tsn_mao_tha_owc_knd_bam_dyu_uzb_grk_slo_aze_tsw_vie_chh_igb_yor_dgb	0.49432968950354	1.1633836978695	0.247650121205825
438	wly_krd_ewe_bos_gam_aeg_owc_ben_uzb_tur_dgb_bat_akn_ita_pol_bsq_swe_amr_moo_mnd_eng_rus_igb_arw_swt_hin_est_lda_cic_fin_slo_amh_geo_por_ukr_prs_lat_chh_sid_glc_hun_bem_tag_mol_sun_jpn_tml_kor_ger_guj_fbf_mcd_mly_nor_mlt_ind_cnt_alb_ven_afr_anl_spa_grk_svk_fre_qcu_lit_urd_cze_bam_hau_dut_heb_pan_mao_scr_ses_rom_yor_jav_tha_sod_knd_zul_tsn_azi_ctl_bul_aze_tsw_vie_tig_xho_swa_dyu	0.322860030829654	0.76052030854331	0.448867513359586
439	chh_eng_zul_afr_gam_mlt_amr_slo_azi_tur_tsw_jav_lda_arw_rus_bsq_scr_amh_yor_mnd_ita_mcd_tsn_guj_ses_cze_hun_cic_dyu_fin_alb_heb_geo_lit_svk_glc_swe_tig_hau_lat_est_ven_sun_spa_mly_jpn_tml_kor_ukr_por_igb_pol_bat_prs_wly_ind_cnt_ger_bem_krd_aeg_ctl_grk_ben_hin_qcu_urd_bos_rom_swa_sid_dut_sod_mol_tag_bul_dgb_fre_akn_mao_tha_owc_knd_xho_fbf_aze_pan_nor_uzb_bam_vie_anl_swt_ewe_moo	-0.288383388213453	-0.683322164377393	0.496102176562309
440	amh_rus_swa_ukr_chh_aeg_sid_mol_azi_tur_akn_jav_tsn_fre_guj_bsq_krd_tig_bam_mnd_svk_spa_dyu_scr_swt_ben_est_yor_moo_fin_por_heb_geo_dut_prs_arw_slo_anl_amr_rom_hun_fbf_ind_pol_mao_jpn_tml_kor_swe_hin_zul_pan_tag_ger_gam_sun_cnt_afr_cic_lat_hau_urd_grk_nor_cze_qcu_bul_bos_ita_bem_owc_glc_mlt_mcd_bat_lit_ven_ctl_igb_mly_tha_sod_knd_ewe_tsw_uzb_eng_alb_aze_dgb_vie_wly_lda_ses_xho	-0.491268814865145	-1.16819259434386	0.245715094832346
441	tig_eng_dgb_grk_amr_anl_chh_afr_aze_uzb_yor_tag_ven_mol_nor_bsq_pan_owc_swt_cnt_hin_fre_bam_ukr_ses_spa_hun_tsn_swa_fin_swe_aeg_geo_guj_krd_ger_bul_heb_sod_cze_est_zul_ind_rus_bat_jpn_knd_kor_alb_glc_tsw_bos_mao_slo_mlt_mly_mnd_pol_lda_por_sid_scr_lit_ctl_rom_qcu_mcd_svk_ben_ewe_gam_ita_amh_prs_sun_lat_xho_dut_moo_jav_tha_hau_tml_cic_dyu_azi_arw_urd_tur_fbf_vie_wly_bem_akn_igb	-0.243720978434307	-0.57613739614935	0.565914009414315
442	chh_bul_yor_svk_anl_wly_owc_scr_uzb_tur_igb_bat_ewe_dut_hin_bsq_fre_heb_dyu_cnt_cze_mcd_fbf_grk_ven_bos_fin_swt_bem_hun_glc_tig_geo_guj_swe_ukr_ctl_hau_sod_lit_est_bam_tag_afr_jav_jpn_tml_kor_por_krd_tsw_urd_sun_spa_gam_mao_mnd_ger_xho_pol_amh_mol_pan_prs_rom_qcu_arw_nor_lat_swa_aeg_rus_amr_ita_ind_slo_zul_ben_dgb_mly_tha_sid_knd_lda_akn_azi_alb_eng_aze_ses_vie_mlt_cic_moo_tsn	0.0531573976621126	0.125128073989271	0.900692243391972
443	amh_eng_bem_mol_heb_sod_gam_ben_aze_uzb_swa_mly_swt_alb_svk_bsq_ctl_chh_zul_cnt_glc_prs_akn_pan_tsn_rom_hun_ses_ven_est_bul_mlt_geo_hin_guj_pol_arw_aeg_hau_ita_fin_dyu_mao_lit_jav_jpn_knd_kor_nor_afr_tsw_ukr_sun_ger_amr_ind_mnd_krd_bam_rus_sid_fre_grk_slo_spa_qcu_dut_swe_scr_cic_owc_mcd_tig_urd_bat_bos_moo_cze_yor_tag_tha_anl_tml_xho_fbf_tur_por_lat_azi_lda_vie_wly_igb_dgb_ewe	-0.15908232078438	-0.375437649930373	0.708189944736811
444	owc_prs_zul_bul_heb_amr_wly_cze_azi_tur_ven_mly_swt_ctl_ben_bsq_pan_tig_dyu_mnd_krd_fre_dgb_dut_ses_mcd_hun_cic_fbf_fin_slo_gam_geo_scr_ger_guj_rus_amh_sod_afr_est_tsw_tag_por_bat_jpn_knd_kor_mol_arw_tsn_nor_jav_ukr_sid_sun_cnt_lit_xho_bos_anl_alb_ita_hin_glc_qcu_lat_urd_rom_bam_aeg_grk_mlt_spa_ind_pol_igb_svk_moo_mao_tha_chh_tml_akn_ewe_uzb_swe_eng_aze_lda_vie_hau_swa_yor_bem	0.963343843243992	2.31438750843997	0.0228480230563694
445	sod_afr_tsw_ger_sid_anl_heb_lat_aze_azi_fbf_ind_bam_krd_slo_bsq_ben_mlt_yor_mnd_dut_prs_moo_eng_swt_grk_hun_tsn_akn_est_guj_amh_geo_por_arw_urd_ukr_wly_hau_alb_fin_zul_tag_spa_jav_jpn_knd_kor_pol_swe_xho_cze_sun_ita_owc_mly_cnt_bos_ven_ctl_tig_lit_nor_mcd_svk_qcu_rom_glc_fre_ses_amr_bul_aeg_scr_mao_rus_lda_mol_igb_bat_tha_gam_tml_dyu_ewe_uzb_pan_hin_tur_swa_vie_chh_dgb_cic_bem	-0.261657252999155	-0.617798728975267	0.538217937171228
446	heb_ctl_ewe_alb_owc_mlt_amh_prs_tur_aze_dyu_mly_yor_spa_guj_bsq_fre_anl_bem_mnd_svk_por_fbf_bul_swa_ukr_est_akn_bam_hun_dut_tig_geo_bos_rus_scr_lat_gam_aeg_slo_fin_tsw_sun_ita_mao_jpn_tml_kor_nor_pol_ses_swe_bat_arw_amr_tag_cnt_pan_dgb_hin_chh_afr_ger_glc_eng_qcu_mol_ben_krd_moo_sod_mcd_sid_urd_ind_lit_swt_cze_zul_jav_tha_hau_knd_xho_tsn_uzb_grk_rom_azi_lda_vie_wly_ven_igb_cic	-0.54221085088893	-1.29178003009547	0.199634412026972
447	tig_fre_xho_mol_heb_chh_owc_grk_tur_uzb_fbf_tag_ewe_bul_alb_bsq_svk_wly_moo_cnt_arw_por_zul_guj_swt_eng_fin_tsw_swa_hun_ger_gam_geo_cze_urd_swe_slo_amr_amh_ctl_est_cic_mao_rus_sun_jpn_tml_kor_pol_dut_ses_nor_ind_glc_hau_jav_mnd_scr_bam_lat_anl_ukr_pan_prs_lit_qcu_ben_krd_hin_bem_sid_mcd_aeg_ita_mly_bos_igb_spa_tsn_bat_tha_sod_knd_lda_akn_aze_rom_afr_azi_dgb_vie_mlt_ven_dyu_yor	0.647591828490039	1.53225692411139	0.128853848887893
448	owc_mol_moo_ben_mlt_tig_heb_arw_azi_aze_dyu_bat_bem_pan_prs_bsq_guj_amh_yor_mnd_ukr_lit_akn_ctl_swa_bul_est_tsn_ewe_fin_fre_wly_geo_alb_krd_ger_glc_anl_sod_hin_hun_xho_tag_afr_sun_jpn_tml_kor_svk_dut_swt_bos_ind_swe_chh_jav_cnt_grk_lda_urd_amr_mcd_lat_pol_por_qcu_rom_eng_spa_igb_sid_scr_aeg_slo_mly_cze_cic_ita_ven_mao_tha_gam_knd_bam_ses_tur_rus_nor_uzb_zul_vie_hau_tsw_dgb_fbf	-0.432374143290755	-1.02766547596459	0.306772674434788
449	sod_pan_dgb_svk_wly_gam_amr_alb_aze_uzb_ven_bat_bam_ctl_swe_bsq_guj_amh_dyu_cnt_mcd_glc_lda_spa_xho_arw_est_igb_swa_fin_lat_heb_geo_bul_krd_nor_rom_aeg_sid_cze_hun_bem_ind_ukr_mly_jpn_tml_kor_prs_hin_zul_scr_jav_por_anl_tag_mnd_mol_moo_urd_chh_pol_lit_rus_afr_qcu_grk_dut_ben_yor_mlt_ger_tig_bos_mao_ita_tsw_fre_ses_sun_tha_hau_knd_ewe_swt_azi_eng_slo_tur_cic_vie_owc_fbf_tsn_akn	0.246468189862932	0.581832763632316	0.562087078257116
450	gam_scr_ewe_bul_wly_owc_amh_por_aze_uzb_tsw_ind_moo_ger_ctl_bsq_arw_amr_lda_cnt_fre_spa_yor_mcd_tsn_ukr_hun_bam_dgb_fin_rus_sid_geo_eng_afr_nor_swe_tig_mlt_ben_est_swt_mao_prs_mly_jpn_knd_kor_lat_ita_ven_guj_bat_slo_sod_sun_mnd_glc_dyu_mol_aeg_rom_krd_pan_svk_qcu_pol_alb_hin_swa_chh_grk_heb_cze_jav_lit_igb_dut_zul_tag_tha_hau_tml_fbf_bem_azi_urd_bos_tur_ses_vie_anl_cic_xho_akn	0.300801978763199	0.70902391114331	0.480083305592929
451	owc_svk_bem_pan_aeg_heb_sid_lat_tur_uzb_ven_ind_ses_cze_fre_bsq_ukr_hau_dyu_cnt_mol_bul_swa_alb_lda_ger_hun_yor_tsn_est_arw_tig_geo_glc_ben_pol_krd_amr_amh_ctl_fin_cic_mly_bos_tag_jpn_knd_kor_nor_mcd_ewe_swe_mao_ita_gam_bat_mnd_rus_igb_slo_chh_dut_guj_grk_lit_qcu_spa_scr_urd_bam_sod_por_wly_eng_jav_afr_xho_hin_akn_sun_tha_anl_tml_swt_zul_azi_rom_prs_aze_dgb_vie_mlt_fbf_moo_tsw	-1.05011599549772	-2.57279574526394	0.0116705825536948
452	chh_scr_moo_dut_wly_tig_anl_mcd_uzb_tur_dgb_bat_tsw_hin_pan_bsq_guj_mlt_ewe_mnd_cze_prs_bam_krd_yor_eng_fin_cic_swa_est_afr_heb_geo_lit_swe_nor_lat_amr_hau_ctl_hun_bem_tag_pol_mao_jpn_tml_kor_rus_arw_igb_mol_sun_por_sid_ind_cnt_grk_swt_ita_amh_ger_rom_fre_bul_qcu_slo_alb_svk_akn_aeg_spa_gam_urd_jav_ukr_zul_bos_tsn_mly_tha_owc_knd_xho_ses_azi_glc_ben_aze_dyu_vie_sod_ven_lda_fbf	-0.921744742981301	-2.23466406048528	0.0278343399952476
453	amr_mol_igb_por_anl_chh_amh_ukr_uzb_azi_tsw_tag_ses_bos_dut_bsq_cze_sid_yor_mnd_nor_pan_ewe_hin_akn_bul_est_bam_dgb_hun_grk_hau_geo_ben_urd_alb_rus_wly_mlt_slo_fin_swt_ind_pol_bat_jpn_tml_kor_lat_krd_xho_afr_mly_scr_tig_mao_cnt_eng_ven_glc_aeg_rom_ger_ctl_spa_qcu_mcd_fre_svk_lda_heb_swe_gam_ita_jav_guj_cic_arw_zul_sun_tha_sod_knd_fbf_bem_tur_prs_lit_aze_tsn_vie_owc_swa_dyu_moo	-0.00955014488004942	-0.0224997095384477	0.982097548660287
454	gam_cze_cic_grk_aeg_sid_tig_arw_aze_uzb_yor_tag_bam_afr_mcd_bsq_spa_wly_tsw_mnd_prs_bul_ses_fre_xho_hin_est_bem_moo_hun_ben_heb_geo_ita_pan_svk_ger_sod_owc_lit_fin_swa_jav_eng_sun_jpn_tml_kor_slo_alb_dyu_urd_mao_glc_amr_ind_cnt_rom_swt_bos_amh_swe_guj_ctl_por_qcu_lat_mol_dut_ewe_anl_ukr_chh_rus_mly_krd_fbf_nor_zul_bat_tha_mlt_knd_dgb_ven_azi_scr_pol_tur_igb_vie_hau_tsn_akn_lda	-0.0161807052963247	-0.0381398100314456	0.969657962602141
455	sid_spa_moo_mol_anl_tig_amr_guj_uzb_aze_dyu_jav_ewe_rom_prs_bsq_pan_wly_xho_mnd_nor_ita_akn_krd_dgb_urd_est_ses_ven_fin_ger_gam_geo_swe_ukr_arw_lat_heb_aeg_mcd_hun_bam_mao_glc_tag_jpn_knd_kor_rus_bul_zul_eng_sun_hin_owc_mly_cnt_svk_yor_bos_sod_ctl_lit_ben_afr_qcu_pol_alb_scr_swa_hau_por_mlt_cze_bat_dut_fbf_grk_igb_ind_tha_amh_tml_bem_lda_azi_slo_fre_tur_swt_vie_chh_tsn_tsw_cic	0.147340334194576	0.346675876379455	0.729618017595071
456	amh_ukr_fbf_pan_amr_mlt_anl_grk_tur_uzb_bam_bat_yor_spa_ita_bsq_afr_sid_ewe_mnd_krd_guj_akn_cze_swt_swe_fin_moo_tsn_est_dut_hau_geo_scr_alb_prs_rus_heb_sod_nor_hun_cic_sun_ger_tag_jpn_knd_kor_hin_ben_bem_lit_mao_pol_chh_ind_cnt_fre_ses_ctl_owc_eng_svk_bul_mol_qcu_glc_mcd_lat_lda_gam_urd_wly_slo_jav_bos_tsw_por_xho_mly_tha_tig_tml_zul_ven_azi_arw_rom_aze_igb_vie_aeg_dgb_dyu_swa	-1.10439006396196	-2.71161834928123	0.00797550143883732
457	aeg_grk_fbf_urd_amh_anl_owc_svk_aze_azi_ewe_ind_igb_hin_ctl_bsq_cze_tig_xho_mnd_mcd_bos_akn_alb_dyu_glc_fin_tsn_moo_est_nor_chh_geo_afr_ben_ukr_lit_heb_sid_pol_hun_ses_sun_spa_tag_jpn_tml_kor_pan_swe_lda_guj_bat_bul_hau_jav_cnt_prs_bem_rom_mlt_mol_arw_krd_fre_qcu_slo_lat_ger_swt_wly_por_amr_scr_mly_rus_zul_ita_swa_mao_tha_sod_knd_ven_yor_uzb_eng_dut_tur_dgb_vie_gam_tsw_cic_bam	-0.775759228621313	-1.86972337360887	0.064668348886615
458	chh_ita_swa_krd_sod_amr_mlt_svk_azi_tur_moo_ind_akn_dut_mcd_bsq_bos_sid_dgb_mnd_afr_prs_cic_pan_fbf_urd_hun_swt_yor_fin_pol_heb_geo_ctl_bul_scr_eng_tig_gam_grk_est_xho_sun_ukr_bat_jpn_knd_kor_por_ben_lda_guj_jav_cze_aeg_tag_cnt_fre_ven_rus_owc_hin_ger_lit_slo_qcu_lat_swe_nor_ewe_wly_rom_hau_spa_mao_arw_igb_mol_bam_mly_tha_amh_tml_bem_zul_aze_alb_glc_uzb_dyu_vie_anl_ses_tsn_tsw	-0.190934247270468	-0.450712681508622	0.653245707164748
459	mlt_rus_bem_eng_gam_owc_heb_bos_uzb_tur_igb_ind_swt_nor_spa_bsq_lat_amh_akn_mnd_pol_ben_swa_ctl_xho_fre_est_lda_dyu_hun_urd_chh_geo_grk_lit_slo_bul_anl_sid_pan_fin_yor_mly_guj_tag_jpn_knd_kor_alb_scr_fbf_ukr_jav_svk_sod_bat_cnt_hin_tsw_ita_hau_mcd_swe_arw_por_qcu_rom_cze_krd_ses_tig_ger_amr_afr_mao_glc_ewe_dut_cic_sun_tha_aeg_tml_bam_ven_aze_mol_prs_azi_dgb_vie_wly_zul_moo_tsn	-0.352817538735292	-0.83548856191131	0.405584024579545
460	aeg_por_bam_ctl_owc_amh_mlt_alb_aze_azi_akn_mly_ewe_lat_bul_bsq_afr_sid_ven_cnt_mol_pan_cic_spa_bem_lit_hun_tsw_zul_est_hin_tig_geo_swe_ukr_cze_krd_sod_anl_scr_fin_moo_jav_svk_sun_jpn_tml_kor_dut_urd_swt_arw_mao_rom_amr_ind_mnd_ger_swa_prs_heb_glc_grk_pol_bos_qcu_ben_ita_nor_dgb_hau_slo_gam_mcd_tag_rus_dyu_guj_lda_bat_tha_wly_knd_tsn_xho_uzb_fre_eng_tur_ses_vie_chh_fbf_yor_igb	-0.483006212686669	-1.1488188525992	0.253576843670115
461	tig_ctl_tsn_spa_hau_mlt_amr_nor_tur_aze_swt_sun_yor_slo_cze_bsq_krd_gam_ewe_mnd_ger_scr_bam_pan_akn_bul_est_ven_lda_hun_svk_aeg_geo_ukr_lat_guj_afr_owc_sod_ita_fin_dgb_ind_hin_tag_jpn_tml_kor_mcd_glc_ses_pol_mly_urd_anl_jav_cnt_por_bem_bos_wly_arw_dut_mol_rom_qcu_grk_eng_fre_swa_chh_rus_sid_alb_mao_lit_dyu_ben_fbf_bat_tha_heb_knd_cic_tsw_uzb_swe_prs_azi_xho_vie_amh_zul_igb_moo	0.0270497959028671	0.0637191561692482	0.949330608992376
462	heb_afr_tsw_ita_gam_aeg_hau_por_tur_aze_swt_mly_ses_lat_rom_bsq_lit_amh_ewe_cnt_prs_spa_bem_eng_swa_rus_fin_dgb_cic_est_mol_owc_geo_ger_svk_fre_urd_chh_sid_pol_hun_ven_bat_krd_ind_jpn_tml_kor_glc_cze_fbf_arw_tag_grk_amr_mao_mnd_hin_akn_scr_wly_alb_mcd_guj_pan_qcu_slo_swe_bul_xho_tig_nor_sod_bos_jav_ukr_dyu_ben_lda_sun_tha_mlt_knd_bam_yor_uzb_ctl_dut_azi_tsn_vie_anl_zul_igb_moo	-0.51578143494423	-1.22825156470836	0.222451890330956
463	sod_slo_lda_ben_owc_sid_amh_glc_aze_azi_moo_sun_yor_spa_hin_bsq_swe_wly_zul_mnd_prs_mol_ses_urd_swa_guj_hun_cic_dyu_est_por_amr_geo_mcd_grk_ger_rom_heb_mlt_afr_fin_ven_ind_rus_bat_jpn_tml_kor_alb_scr_ewe_dut_mao_fre_aeg_tag_cnt_eng_bam_pol_anl_lit_bos_ita_nor_qcu_krd_bul_ctl_fbf_tig_lat_hau_svk_jav_pan_igb_ukr_akn_mly_tha_gam_knd_dgb_tsw_tur_arw_cze_uzb_xho_vie_chh_swt_tsn_bem	0.340734967026287	0.80292034342542	0.424068023289012
464	chh_ger_cic_ita_wly_tig_amr_ben_aze_azi_xho_ind_fbf_grk_nor_bsq_pol_sid_bem_cnt_swe_guj_dyu_rus_tsw_bos_est_ewe_ven_fin_glc_owc_geo_lit_eng_urd_mol_aeg_hau_afr_hun_lda_mly_cze_tag_jpn_knd_kor_ukr_slo_tsn_alb_mao_spa_sod_sun_mnd_pan_dgb_por_gam_fre_ctl_scr_dut_qcu_mcd_lat_rom_bam_anl_bul_mlt_svk_bat_arw_zul_hin_moo_jav_tha_amh_tml_swt_swa_uzb_krd_prs_tur_yor_vie_heb_igb_akn_ses	0.0857669125633632	0.202042665118168	0.840324679193582
465	wly_lat_lda_ben_heb_sid_owc_rus_azi_aze_swt_mao_moo_urd_svk_bsq_guj_aeg_tsn_cnt_pol_prs_dyu_nor_xho_fre_hun_akn_bem_est_cze_tig_geo_por_lit_ger_grk_gam_amr_spa_fin_zul_tag_bos_bat_jpn_tml_kor_alb_rom_ewe_dut_sun_glc_chh_jav_mnd_ita_swa_hin_hau_pan_slo_arw_ctl_qcu_scr_mol_swe_cic_amh_bul_anl_mcd_ind_afr_fbf_eng_tsw_mly_tha_mlt_knd_igb_dgb_tur_ukr_krd_uzb_yor_vie_sod_bam_ses_ven	-0.171946894726464	-0.405345514105087	0.686154524916894
466	mlt_prs_akn_mcd_hau_wly_heb_lit_aze_tur_bem_bat_ses_cze_grk_bsq_glc_gam_ven_cnt_hin_bul_ewe_rom_zul_ctl_fin_dyu_dgb_est_dut_amr_geo_eng_bos_pan_ger_sod_amh_arw_hun_yor_mao_por_ind_jpn_tml_kor_krd_swe_bam_nor_sun_rus_tig_tag_mnd_spa_swt_mol_aeg_scr_fre_afr_pol_qcu_slo_ben_guj_tsn_sid_urd_owc_svk_jav_ita_xho_ukr_moo_mly_tha_chh_knd_fbf_cic_azi_lat_alb_uzb_lda_vie_anl_igb_swa_tsw	-0.0568315183521501	-0.134038812686025	0.893661524655998
467	gam_por_fbf_lit_hau_sid_owc_arw_aze_uzb_swt_sun_ven_rus_ctl_bsq_hin_amr_tsw_cnt_mcd_guj_dgb_alb_swa_ger_hun_ewe_akn_fin_ukr_heb_geo_bos_glc_dut_urd_anl_wly_nor_est_bam_mly_svk_jav_jpn_knd_kor_swe_ita_xho_rom_tag_eng_mlt_ind_mnd_bul_ses_slo_amh_mol_scr_pol_prs_qcu_cze_fre_grk_bem_chh_spa_tig_lat_mao_afr_igb_pan_dyu_bat_tha_sod_tml_zul_moo_tur_krd_ben_azi_tsn_vie_aeg_lda_cic_yor	-0.50289433695514	-1.19997433988689	0.233197268591271
468	wly_dut_lda_swe_anl_tig_amh_afr_tur_azi_tsw_bat_zul_prs_svk_bsq_fre_hau_igb_mnd_guj_rus_dgb_pan_bem_ben_hun_fbf_yor_fin_ukr_chh_geo_bos_hin_urd_alb_sod_aeg_eng_est_cic_mao_lit_jav_jpn_knd_kor_nor_mol_xho_rom_ind_slo_mlt_tag_cnt_scr_akn_grk_gam_lat_por_pol_mcd_qcu_ger_ctl_bul_ses_sid_ita_amr_arw_sun_krd_swa_cze_tsn_mly_tha_owc_tml_moo_swt_uzb_spa_glc_aze_dyu_vie_heb_bam_ewe_ven	-0.0700280806264192	-0.165008328350521	0.86929556798022
469	sid_ukr_zul_ctl_chh_owc_mlt_slo_uzb_tur_ven_ind_moo_dut_ger_bsq_spa_amr_dyu_cnt_prs_eng_igb_mol_akn_scr_est_bem_cic_hun_afr_sod_geo_nor_bul_pol_bos_heb_aeg_ita_fin_bam_tag_ben_mly_jpn_knd_kor_guj_por_xho_alb_bat_urd_gam_jav_mnd_lat_fbf_grk_anl_mcd_arw_hin_swe_qcu_svk_rom_rus_tsw_tig_lit_hau_fre_mao_pan_dgb_krd_lda_sun_tha_wly_tml_ewe_yor_azi_cze_glc_aze_swt_vie_amh_swa_tsn_ses	-0.254077279579629	-0.600717285201757	0.549489530797581
470	wly_ctl_fbf_pol_amh_aeg_anl_spa_tur_uzb_swa_ind_dyu_eng_nor_bsq_krd_heb_moo_mnd_rom_lit_ses_afr_akn_ukr_est_bem_ven_hun_ita_gam_geo_hin_pan_guj_mol_hau_amr_arw_fin_cic_mly_scr_tag_jpn_tml_kor_ben_fre_bam_alb_jav_ger_sid_sun_cnt_svk_dgb_cze_chh_grk_por_lat_bul_qcu_dut_mcd_swe_tsn_mlt_rus_tig_slo_bat_bos_ewe_glc_lda_mao_tha_owc_knd_zul_tsw_azi_prs_urd_aze_yor_vie_sod_swt_xho_igb	-0.955765687582011	-2.3216042886344	0.022438169530607
471	chh_slo_bem_pan_amr_anl_wly_dut_tur_uzb_ses_mly_yor_cze_mcd_bsq_swe_mlt_akn_cnt_ukr_eng_igb_alb_swa_svk_est_fbf_lda_fin_guj_aeg_geo_hin_ben_scr_ita_amh_sid_bos_hun_ven_mao_pol_bat_jpn_knd_kor_bul_fre_dyu_rom_sun_ctl_tig_jav_mnd_glc_dgb_lit_gam_grk_prs_spa_mol_qcu_arw_urd_lat_swt_owc_por_hau_ger_ind_nor_zul_krd_tsw_tag_tha_heb_tml_tsn_moo_azi_afr_rus_aze_cic_vie_sod_ewe_bam_xho	-0.600574137558679	-1.43427940263225	0.15484657470139
472	owc_ger_bam_glc_sod_tig_aeg_urd_aze_azi_yor_jav_swt_lat_krd_bsq_ita_mlt_lda_cnt_ukr_eng_akn_fre_cic_scr_hun_tsn_swa_est_arw_heb_geo_svk_pol_ctl_ben_anl_sid_hin_fin_fbf_ind_swe_mao_jpn_tml_kor_spa_grk_xho_mcd_sun_cze_hau_mly_mnd_mol_igb_guj_gam_rus_pan_bos_slo_qcu_prs_lit_alb_ewe_chh_por_wly_nor_bat_afr_dyu_bul_ses_tag_tha_amr_knd_zul_tsw_tur_dut_rom_uzb_moo_vie_amh_dgb_bem_ven	-1.05386591611966	-2.57901702071277	0.0114765236595123
473	gam_svk_ewe_fre_sid_chh_wly_pol_tur_aze_bem_jav_ven_mol_pan_bsq_eng_aeg_cic_cnt_rom_lit_ses_nor_dgb_slo_hun_tsn_yor_fin_ger_tig_geo_rus_hin_lat_ita_mlt_anl_bos_est_xho_bat_glc_tag_jpn_tml_kor_dut_ctl_tsw_spa_sun_mcd_amh_ind_mnd_prs_dyu_ben_hau_bul_ukr_urd_scr_qcu_cze_afr_arw_fbf_sod_guj_heb_swe_mly_por_igb_krd_lda_mao_tha_owc_knd_akn_swt_azi_grk_alb_uzb_zul_vie_amr_swa_moo_bam	-0.546776598993207	-1.303507164109	0.195619362551655
474	mlt_rom_zul_alb_owc_tig_anl_nor_tur_azi_moo_mly_bem_bul_cze_bsq_hin_sod_tsn_cnt_ger_fre_ses_ctl_fbf_lit_est_swt_yor_fin_ben_sid_geo_dut_scr_ita_slo_gam_heb_guj_hun_dyu_tag_pol_mao_jpn_knd_kor_svk_pan_igb_lat_ind_mol_amh_sun_mnd_prs_lda_ukr_amr_afr_urd_swe_rus_qcu_arw_eng_grk_ewe_wly_krd_hau_spa_jav_glc_xho_por_swa_bat_tha_aeg_tml_ven_dgb_aze_mcd_bos_uzb_akn_vie_chh_cic_bam_tsw	-0.388151576906247	-0.91930526542321	0.360314207809764
475	sod_fre_dyu_urd_anl_sid_wly_por_aze_azi_tsn_bat_lda_lit_guj_bsq_ctl_mlt_moo_mnd_grk_glc_tsw_slo_yor_afr_fin_xho_ven_hun_svk_hau_geo_prs_arw_mcd_spa_gam_heb_ger_est_bem_tag_bos_jav_jpn_knd_kor_cze_nor_igb_rus_sun_ukr_chh_mao_cnt_krd_ewe_hin_amh_mol_ita_pan_swe_qcu_bul_ben_pol_akn_aeg_lat_amr_scr_mly_alb_fbf_eng_ses_ind_tha_tig_tml_swt_bam_tur_dut_rom_uzb_swa_vie_owc_dgb_zul_cic	0.273958892259209	0.644938075939316	0.520555128421972
476	mlt_glc_tsn_bul_sod_gam_amh_urd_azi_tur_lda_bat_igb_scr_alb_bsq_ben_tig_bem_mnd_dut_por_bam_krd_dyu_afr_hun_cic_tsw_fin_lit_wly_geo_ctl_slo_hin_nor_anl_hau_prs_est_ses_sun_spa_tag_jpn_knd_kor_arw_eng_dgb_swe_mly_mcd_amr_jav_cnt_ger_moo_grk_chh_pol_guj_ita_pan_qcu_fre_bos_mol_akn_heb_rom_aeg_lat_ind_rus_swa_svk_xho_mao_tha_owc_tml_zul_ven_aze_ukr_cze_uzb_fbf_vie_sid_swt_yor_ewe	-0.0511278437975902	-0.120471616050834	0.904369453460138
477	sid_urd_akn_mcd_gam_mlt_chh_por_uzb_azi_fbf_tag_ewe_alb_scr_bsq_afr_wly_tsw_cnt_lit_glc_swa_fre_lda_pol_hun_swt_cic_fin_krd_anl_geo_bul_swe_prs_svk_aeg_amh_pan_est_bam_mly_ita_sun_jpn_knd_kor_cze_slo_igb_guj_bat_ukr_hau_ind_mnd_grk_tsn_rus_tig_rom_ger_dut_arw_qcu_ctl_mol_bos_ses_amr_spa_owc_lat_jav_nor_xho_eng_moo_mao_tha_heb_tml_yor_dgb_tur_ben_hin_aze_bem_vie_sod_zul_ven_dyu	-0.524777678110464	-1.2506796112715	0.214188868458402
478	sid_prs_moo_spa_wly_gam_hau_dut_tur_azi_zul_sun_igb_pol_scr_bsq_pan_chh_yor_mnd_eng_nor_swa_fre_tsw_cze_fin_ses_lda_hun_rus_mlt_geo_lat_ukr_grk_slo_amr_tig_guj_est_xho_bat_urd_tag_jpn_tml_kor_swe_bul_swt_ger_mly_bos_owc_jav_cnt_por_fbf_svk_anl_mcd_ben_afr_hin_qcu_alb_rom_arw_akn_aeg_ita_heb_mol_ind_glc_dgb_ctl_cic_mao_tha_sod_knd_bam_dyu_aze_krd_lit_uzb_ewe_vie_amh_tsn_bem_ven	0.450307893173092	1.06423594570187	0.289977249458158
479	chh_rus_xho_glc_gam_hau_owc_urd_tur_uzb_tsw_mao_fbf_ita_eng_bsq_mcd_amh_lda_cnt_svk_ukr_cic_swe_tsn_dut_est_ven_igb_hun_ctl_anl_geo_nor_spa_pol_mol_heb_amr_alb_fin_swt_mly_prs_jav_jpn_tml_kor_bos_ben_akn_afr_ind_fre_sod_bat_mnd_ger_bem_guj_aeg_slo_bul_lit_pan_qcu_rom_lat_scr_moo_tig_krd_sid_grk_sun_arw_yor_hin_zul_tag_tha_wly_knd_bam_dgb_aze_por_cze_azi_dyu_vie_mlt_ewe_swa_ses	-0.740003644804137	-1.77843316966021	0.0786006525119488
480	mlt_ctl_dyu_pan_aeg_hau_amh_afr_aze_azi_swa_sun_igb_guj_hin_bsq_bul_owc_bam_mnd_ger_swe_swt_scr_dgb_mol_fin_akn_xho_est_pol_wly_geo_grk_svk_mcd_lit_gam_chh_arw_hun_moo_mly_rom_jav_jpn_knd_kor_fre_cze_tsw_krd_tag_por_tig_ind_cnt_spa_ses_bos_sid_lat_glc_urd_slo_qcu_alb_dut_ukr_fbf_amr_nor_heb_ben_mao_eng_ewe_ita_lda_bat_tha_sod_tml_cic_yor_uzb_prs_rus_tur_tsn_vie_anl_zul_ven_bem	0.388476741551252	0.914562774580549	0.362786356802722
481	owc_hin_moo_guj_wly_chh_sod_bul_aze_azi_swa_mly_swt_ctl_ben_bsq_urd_sid_bem_mnd_pol_ukr_tsn_mcd_yor_slo_hun_ses_cic_est_scr_tig_geo_nor_lit_svk_eng_aeg_amh_pan_fin_ven_jav_bos_mao_jpn_knd_kor_alb_krd_fbf_swe_sun_fre_hau_ind_cnt_glc_lda_por_amr_dut_lat_cze_spa_qcu_arw_mol_ita_tsw_mlt_afr_gam_prs_bat_rom_xho_grk_dgb_tag_tha_anl_tml_akn_igb_uzb_rus_ger_tur_dyu_vie_heb_zul_bam_ewe	-0.691269902237876	-1.66143457224324	0.0999937814601318
482	amr_alb_tsw_urd_anl_amh_sod_slo_uzb_aze_bam_tag_swt_bul_spa_bsq_eng_heb_ven_mnd_lit_ctl_fbf_rom_swa_pan_fin_yor_lda_hun_guj_chh_geo_ukr_nor_bos_pol_aeg_gam_rus_est_akn_bat_mcd_mly_jpn_tml_kor_afr_svk_tsn_fre_sun_glc_sid_mao_cnt_grk_ewe_cze_owc_ben_krd_hin_arw_qcu_ita_ger_dut_moo_wly_swe_tig_por_jav_scr_zul_mol_igb_ind_tha_hau_knd_bem_dyu_tur_lat_prs_azi_dgb_vie_mlt_xho_ses_cic	-0.0775424203971304	-0.182860463292954	0.855305552684707
483	owc_lat_fbf_scr_amh_gam_chh_ita_uzb_tur_swa_mao_igb_pol_ctl_bsq_lit_amr_dyu_cnt_grk_afr_lda_krd_cic_spa_hun_moo_dgb_est_dut_wly_geo_swe_mcd_nor_svk_sod_mlt_alb_fin_akn_jav_fre_tag_jpn_knd_kor_cze_por_ses_glc_sun_rus_tig_mly_mnd_guj_ven_mol_sid_pan_bul_ger_eng_qcu_slo_rom_ukr_tsn_anl_arw_aeg_ben_bat_urd_tsw_prs_bam_ind_tha_hau_tml_swt_xho_aze_bos_hin_azi_zul_vie_heb_yor_ewe_bem	-0.0682083240709141	-0.160863613923752	0.872549743123827
484	mlt_fre_tsn_krd_chh_heb_wly_nor_uzb_azi_dyu_mao_tsw_scr_hin_bsq_ctl_aeg_swa_mnd_rom_pan_dgb_urd_ses_slo_fin_igb_fbf_est_ger_tig_geo_lat_svk_ukr_ben_anl_hau_alb_hun_zul_bat_mcd_sun_jpn_knd_kor_afr_prs_cic_guj_tag_glc_amh_ind_cnt_rus_swt_spa_amr_bos_swe_mol_cze_qcu_bul_grk_pol_bam_sod_arw_owc_por_jav_lit_moo_dut_bem_mly_tha_sid_tml_ewe_lda_tur_eng_ita_aze_yor_vie_gam_xho_ven_akn	-0.118920162512968	-0.280369181367518	0.779817000480692
485	amr_ben_igb_alb_amh_tig_owc_bul_tur_uzb_cic_mly_fbf_ukr_bos_bsq_scr_mlt_dgb_cnt_dut_ita_zul_mcd_bam_lit_hun_tsn_bem_fin_por_aeg_geo_rom_ctl_arw_nor_sod_wly_urd_est_yor_tag_cze_ind_jpn_knd_kor_prs_pan_ven_hin_jav_guj_anl_sun_mnd_afr_lda_spa_chh_rus_ger_glc_swe_qcu_lat_svk_grk_swt_gam_eng_hau_slo_bat_pol_moo_fre_dyu_mao_tha_heb_tml_tsw_xho_azi_krd_mol_aze_ses_vie_sid_swa_ewe_akn	-0.796249585284608	-1.91873147722242	0.0580851365038521
486	hau_dut_ses_cze_heb_tig_owc_afr_uzb_tur_lda_bat_ven_slo_urd_bsq_hin_anl_swt_mnd_prs_lat_fbf_rus_bam_bos_est_xho_bem_fin_grk_sid_geo_alb_por_ctl_spa_amh_wly_mcd_hun_zul_tag_ita_mly_jpn_tml_kor_mol_ukr_moo_arw_ind_swe_gam_jav_cnt_scr_yor_lit_chh_svk_pan_ben_fre_qcu_eng_rom_pol_cic_aeg_guj_amr_glc_mao_bul_akn_nor_swa_sun_tha_sod_knd_tsw_igb_azi_ger_krd_aze_ewe_vie_mlt_tsn_dgb_dyu	-0.353923406994827	-0.837815521361787	0.40428235086734
487	heb_arw_swt_lat_mlt_wly_gam_nor_azi_uzb_moo_mly_cic_por_rus_bsq_eng_anl_yor_mnd_pan_mol_swa_svk_bem_fre_est_fbf_tsn_hun_slo_amh_geo_prs_ben_krd_afr_owc_sod_spa_fin_ses_ind_glc_bat_jpn_knd_kor_alb_lit_bam_pol_tag_bul_chh_jav_cnt_mcd_akn_ctl_aeg_hin_swe_scr_bos_qcu_grk_cze_ger_ewe_amr_guj_sid_ukr_mao_dut_tsw_urd_lda_sun_tha_hau_tml_dyu_zul_tur_rom_ita_aze_dgb_vie_tig_ven_xho_igb	0.0129737458596524	0.0305602597694555	0.975685723857108
488	tig_spa_fbf_guj_chh_wly_aeg_nor_aze_tur_tsn_jav_dyu_alb_scr_bsq_ukr_amh_xho_cnt_krd_grk_tsw_dut_zul_lat_est_yor_lda_fin_fre_sid_geo_ger_eng_prs_svk_gam_heb_rom_hun_ses_bat_cze_mao_jpn_tml_kor_ctl_slo_ewe_bul_sun_bos_mlt_mly_mnd_glc_bam_hin_sod_por_mol_arw_ben_qcu_lit_ita_mcd_moo_anl_urd_amr_pol_ind_afr_akn_pan_swt_tag_tha_owc_knd_ven_cic_uzb_rus_swe_azi_dgb_vie_hau_igb_swa_bem	0.30704025135041	0.723639066989401	0.471103627981413
489	chh_krd_tsw_eng_tig_gam_anl_bul_aze_tur_lda_mao_dyu_bos_hin_bsq_ben_sod_ses_mnd_nor_fre_tsn_lat_moo_cze_hun_yor_bam_est_mol_sid_geo_ctl_ita_rom_glc_owc_amh_por_fin_dgb_tag_spa_mly_jpn_tml_kor_pol_dut_fbf_prs_ind_swe_aeg_jav_cnt_svk_ven_afr_mlt_pan_guj_lit_arw_qcu_mcd_slo_ger_igb_hau_scr_wly_rus_sun_ukr_bem_alb_xho_bat_tha_amr_knd_zul_ewe_uzb_urd_grk_azi_cic_vie_heb_swa_akn_swt	-0.578654073999191	-1.38033908964064	0.170791169467014
490	hau_grk_xho_arw_owc_sid_aeg_nor_tur_azi_swt_jav_yor_rus_afr_bsq_dut_gam_swa_mnd_svk_fre_dyu_cze_zul_pan_hun_lda_ses_fin_hin_mlt_geo_bos_por_ctl_scr_chh_wly_mol_est_ewe_sun_bul_ind_jpn_knd_kor_lat_eng_bem_ita_mly_swe_amh_tag_cnt_lit_moo_alb_sod_prs_rom_urd_pol_qcu_glc_ben_guj_tsw_tig_krd_heb_spa_bat_mcd_dgb_ger_bam_mao_tha_amr_tml_ven_akn_uzb_slo_ukr_aze_cic_vie_anl_fbf_tsn_igb	-0.606989545536398	-1.45038262200163	0.150316248655668
491	amh_lat_yor_eng_heb_mlt_chh_bul_uzb_azi_bam_mao_swa_nor_afr_bsq_lit_amr_moo_cnt_ctl_bos_dgb_pol_lda_pan_est_tsn_fbf_hun_krd_anl_geo_ukr_svk_ger_glc_sid_hau_rus_fin_dyu_bat_slo_mly_jpn_knd_kor_spa_mol_ven_swe_sun_grk_tig_ind_mnd_cze_igb_ita_owc_rom_ben_scr_mcd_qcu_urd_alb_hin_ewe_aeg_dut_gam_arw_jav_por_zul_prs_tsw_tag_tha_wly_tml_ses_akn_aze_guj_fre_tur_bem_vie_sod_swt_cic_xho	-0.668887063080881	-1.60141012880788	0.112677608424442
492	mlt_glc_ses_nor_gam_amh_anl_pol_aze_tur_lda_tag_dgb_arw_fre_bsq_prs_sod_dyu_cnt_bos_slo_igb_spa_bem_grk_est_tsw_swt_fin_scr_hau_geo_afr_ger_svk_lat_wly_heb_krd_hun_bam_mly_urd_mao_jpn_tml_kor_ctl_bul_akn_dut_jav_por_owc_bat_mnd_cze_ven_mcd_tig_ukr_alb_ben_hin_qcu_rus_ita_eng_zul_aeg_pan_amr_mol_ind_guj_xho_lit_swa_sun_tha_sid_knd_moo_tsn_azi_swe_rom_uzb_ewe_vie_chh_cic_fbf_yor	-0.343690889970271	-0.813806048692994	0.417834850674463
493	amr_ger_bam_prs_wly_owc_sid_slo_aze_azi_dgb_bat_zul_ben_alb_bsq_fre_sod_fbf_cnt_guj_arw_xho_eng_yor_hin_hun_swt_bem_est_afr_amh_geo_dut_lat_rom_pan_mlt_hau_bul_fin_ewe_sun_krd_mao_jpn_tml_kor_spa_rus_cic_ita_jav_scr_anl_tag_mnd_grk_tsn_nor_tig_glc_bos_pol_mcd_qcu_ctl_svk_por_igb_aeg_lit_gam_cze_ind_mol_ven_ukr_dyu_mly_tha_heb_knd_tsw_swa_uzb_urd_swe_tur_ses_vie_chh_lda_akn_moo	-0.279204591132584	-0.660077816432167	0.510835407585412
494	tig_prs_ewe_ger_heb_chh_gam_dut_aze_uzb_bem_jav_xho_rom_bul_bsq_hin_amh_igb_cnt_lit_spa_bam_urd_tsn_ctl_hun_zul_ses_est_alb_hau_geo_scr_pan_mcd_rus_owc_aeg_ita_fin_fbf_sun_mol_ind_jpn_knd_kor_grk_pol_dyu_ben_bat_fre_sod_mly_mnd_arw_tsw_bos_amr_lat_glc_swe_slo_qcu_por_nor_cze_lda_sid_ukr_mlt_eng_mao_svk_ven_afr_swt_tag_tha_anl_tml_yor_swa_tur_krd_guj_azi_akn_vie_wly_dgb_cic_moo	-0.174928389202812	-0.412501641229299	0.680921155654453
495	amh_lit_ven_rus_aeg_gam_owc_glc_azi_tur_lda_tag_igb_afr_alb_bsq_por_tig_dyu_cnt_prs_fre_swt_ita_xho_cze_fin_zul_yor_hun_hin_anl_geo_lat_dut_scr_spa_hau_heb_ukr_est_swa_jav_grk_mao_jpn_knd_kor_swe_ben_ewe_svk_sun_arw_sid_mly_mnd_eng_moo_ger_mlt_pan_mol_guj_nor_qcu_ctl_rom_slo_bam_amr_bul_sod_urd_ind_mcd_ses_bos_fbf_bat_tha_chh_tml_akn_tsn_aze_pol_krd_uzb_tsw_vie_wly_cic_dgb_bem	-0.07192837468797	-0.16956246711752	0.865722532213723
496	tig_ger_moo_ben_amr_sod_chh_rom_aze_uzb_yor_sun_fbf_lat_afr_bsq_scr_owc_dgb_mnd_nor_alb_bam_grk_swt_rus_est_tsn_zul_fin_fre_hau_geo_dut_pol_lit_por_amh_heb_glc_hun_ven_jav_arw_bat_jpn_tml_kor_mcd_slo_ses_ita_mly_prs_gam_tag_cnt_urd_cic_eng_mlt_guj_bul_ctl_bos_qcu_spa_krd_cze_dyu_aeg_pan_wly_swe_ind_hin_lda_svk_akn_mao_tha_anl_knd_ewe_xho_tur_mol_ukr_azi_tsw_vie_sid_swa_bem_igb	0.229634596344832	0.540882664824125	0.589881655535155
497	hau_ben_xho_lat_sid_anl_gam_por_aze_uzb_lda_mao_igb_rom_guj_bsq_krd_amh_dyu_mnd_alb_grk_ven_urd_moo_rus_est_fbf_tsw_fin_prs_amr_geo_ukr_bul_afr_svk_chh_mlt_cze_hun_zul_tag_dut_jav_jpn_knd_kor_bos_arw_swt_spa_ind_pan_heb_mly_cnt_ger_akn_nor_tig_mcd_ita_ctl_scr_qcu_mol_hin_slo_ewe_sod_swe_aeg_fre_bat_pol_ses_glc_dgb_sun_tha_wly_tml_swa_cic_azi_eng_lit_tur_bam_vie_owc_bem_yor_tsn	-0.154184680597988	-0.363417036241784	0.717118162723704
498	anl_dut_yor_krd_hau_sod_chh_bul_tur_uzb_swa_mao_ewe_swe_lit_bsq_alb_owc_zul_mnd_pan_lat_tsn_mol_dgb_eng_est_ven_lda_hun_svk_mlt_geo_hin_arw_urd_pol_amh_amr_ben_fin_akn_mly_bos_ind_jpn_knd_kor_por_cze_tsw_ger_tag_spa_sid_sun_cnt_ita_igb_rus_gam_ukr_prs_guj_afr_qcu_ctl_scr_nor_cic_heb_rom_aeg_fre_bat_glc_xho_mcd_swt_jav_tha_tig_tml_bam_dyu_aze_grk_slo_azi_fbf_vie_wly_moo_bem_ses	-0.0328502787252442	-0.0773473307206415	0.938513404178319
499	mlt_eng_tsn_svk_gam_heb_hau_rus_uzb_tur_akn_mly_ewe_cze_bos_bsq_spa_chh_lda_cnt_glc_arw_dgb_por_swa_ctl_fin_ven_bam_est_guj_aeg_geo_slo_nor_urd_lit_anl_amh_ger_hun_bem_tag_lat_jav_jpn_tml_kor_pan_swe_ses_afr_mao_krd_tig_bat_mnd_prs_igb_ita_owc_ben_mcd_scr_pol_qcu_mol_bul_ukr_xho_sid_dut_sod_grk_ind_hin_tsw_fre_swt_sun_tha_wly_knd_fbf_zul_azi_alb_rom_aze_yor_vie_amr_moo_cic_dyu	-1.1679682316799	-2.89450372638534	0.00473151905046181
500	gam_lat_igb_pan_wly_amh_owc_dut_aze_azi_bam_tag_tsn_glc_ctl_bsq_ger_mlt_xho_mnd_cze_urd_swa_fre_dgb_slo_hun_ewe_swt_fin_scr_sid_geo_rus_arw_ben_spa_sod_chh_por_est_yor_mao_bul_mly_jpn_tml_kor_nor_guj_cic_prs_ind_bos_amr_sun_cnt_mol_fbf_eng_hau_rom_mcd_afr_krd_qcu_grk_svk_ukr_ven_anl_alb_tig_lit_bat_hin_tsw_ita_ses_jav_tha_heb_knd_lda_bem_tur_swe_pol_uzb_zul_vie_aeg_akn_moo_dyu	-0.220054536338216	-0.520582172270706	0.603895079023965
501	amh_bul_zul_spa_wly_owc_tig_alb_uzb_tur_bam_tag_akn_rus_dut_bsq_mol_hau_ven_cnt_svk_scr_moo_fre_dgb_glc_fin_dyu_igb_est_nor_heb_geo_ita_guj_swe_ctl_gam_anl_lit_hun_yor_mao_afr_bat_jpn_tml_kor_eng_ger_lda_krd_mly_lat_sod_jav_mnd_cze_swa_mcd_aeg_pan_grk_rom_bos_qcu_prs_ukr_hin_tsn_sid_ben_chh_slo_sun_urd_ses_arw_xho_ind_tha_amr_knd_tsw_ewe_aze_pol_por_azi_bem_vie_mlt_fbf_swt_cic	-0.332090750336261	-0.787624024466691	0.432919479569331
502	wly_scr_bem_afr_amr_anl_amh_svk_tur_aze_fbf_mao_moo_swe_ita_bsq_spa_tig_swt_cnt_dut_krd_akn_grk_dgb_ben_hun_dyu_xho_est_fre_chh_geo_rus_cze_glc_rom_gam_sid_eng_fin_ewe_tag_bul_ind_jpn_knd_kor_pol_guj_ses_bos_sun_mcd_heb_bat_mnd_lit_igb_lat_sod_urd_arw_hin_nor_qcu_pan_por_ukr_bam_hau_mol_aeg_prs_jav_alb_tsw_ger_ven_mly_tha_owc_tml_tsn_cic_azi_slo_ctl_uzb_zul_vie_mlt_yor_lda_swa	0.14853835074228	0.349552490062034	0.72746487031989
503	sod_bul_moo_lit_gam_owc_amr_pol_uzb_azi_xho_mly_ses_swe_ctl_bsq_glc_wly_zul_cnt_spa_bos_akn_hin_bam_urd_hun_dyu_tsn_fin_arw_hau_geo_fre_ben_ger_por_amh_chh_slo_est_lda_jav_scr_tag_jpn_knd_kor_mol_dut_tsw_afr_sun_nor_anl_ind_mnd_rus_cic_guj_sid_eng_cze_ukr_prs_qcu_mcd_lat_svk_ven_tig_alb_heb_rom_bat_ita_swa_pan_igb_mao_tha_mlt_tml_fbf_swt_aze_grk_krd_tur_yor_vie_aeg_bem_dgb_ewe	-0.277222631892161	-0.65623517331116	0.513293228165067
504	anl_pan_cic_ita_amh_heb_amr_ben_tur_uzb_ven_bat_tsn_fre_guj_bsq_dut_owc_yor_mnd_glc_slo_ses_rus_fbf_por_est_ewe_xho_hun_bul_gam_geo_spa_mol_mcd_swe_hau_aeg_pol_fin_swt_mao_arw_tag_jpn_tml_kor_bos_alb_zul_rom_ind_grk_sid_sun_cnt_nor_tsw_ctl_tig_krd_scr_hin_ukr_qcu_cze_afr_lat_swa_chh_eng_mlt_svk_jav_ger_dgb_lit_dyu_mly_tha_sod_knd_bem_akn_aze_prs_urd_azi_moo_vie_wly_bam_lda_igb	-1.07077074453153	-2.61406516731562	0.0104366595458159
505	tig_prs_zul_ukr_mlt_aeg_hau_rus_tur_uzb_ven_ind_swa_krd_slo_bsq_lit_wly_swt_cnt_alb_guj_dgb_pan_tsw_hin_fin_bem_lda_est_pol_sod_geo_lat_ita_por_mol_heb_chh_bos_hun_moo_mly_afr_tag_jpn_tml_kor_eng_ger_ewe_nor_mao_ctl_amr_jav_mnd_dut_bam_cze_owc_bul_svk_glc_urd_qcu_rom_fre_spa_yor_sid_mcd_gam_scr_sun_ben_akn_swe_tsn_bat_tha_anl_knd_cic_ses_azi_arw_grk_aze_xho_vie_amh_igb_dyu_fbf	0.092993469509565	0.218899429937542	0.827208070067494
506	amh_lat_dgb_rus_gam_sid_owc_pan_tur_aze_bam_bat_ses_ita_alb_bsq_bos_aeg_ven_mnd_lit_grk_akn_glc_yor_krd_fin_fbf_dyu_est_pol_chh_geo_prs_svk_ctl_mcd_hau_anl_guj_hun_moo_jav_rom_ind_jpn_knd_kor_fre_hin_tsw_arw_sun_cze_mlt_mly_cnt_mol_igb_eng_tig_spa_ben_por_nor_qcu_swe_bul_ukr_tsn_wly_scr_heb_ger_tag_dut_swt_afr_lda_mao_tha_amr_tml_zul_swa_azi_slo_urd_uzb_ewe_vie_sod_cic_bem_xho	-0.869424854394085	-2.09962848311637	0.0384695813817661
507	amr_mol_dyu_urd_amh_aeg_heb_svk_tur_azi_tsn_jav_bem_fre_por_bsq_ukr_tig_tsw_mnd_guj_hin_swt_pol_ven_afr_est_ses_lda_hun_cze_chh_geo_swe_alb_lat_ita_owc_mlt_pan_fin_dgb_ind_ben_tag_jpn_tml_kor_scr_glc_yor_arw_bat_bul_sod_mly_cnt_krd_ewe_prs_anl_ctl_spa_mcd_nor_qcu_dut_rus_grk_fbf_hau_rom_gam_bos_mao_slo_zul_lit_akn_sun_tha_sid_knd_igb_xho_aze_ger_eng_uzb_bam_vie_wly_swa_cic_moo	-0.218735249731901	-0.516134157815769	0.606985728729249
508	amh_slo_fbf_mol_aeg_wly_chh_por_tur_aze_cic_jav_bam_swe_dut_bsq_eng_tig_ven_mnd_lit_pan_akn_ger_bem_spa_fin_lda_moo_est_alb_sid_geo_nor_krd_afr_prs_anl_sod_arw_hun_swa_mao_ita_tag_jpn_knd_kor_grk_cze_ses_scr_mly_ukr_gam_bat_cnt_lat_igb_glc_heb_rus_hin_guj_rom_qcu_svk_mcd_bul_zul_hau_bos_mlt_ctl_sun_urd_tsw_pol_dyu_ind_tha_owc_tml_xho_swt_azi_fre_ben_uzb_dgb_vie_amr_tsn_ewe_yor	-0.240129785419147	-0.570001632392163	0.57005103232658
509	mlt_fre_bem_spa_hau_gam_owc_prs_tur_uzb_yor_tag_ewe_ita_urd_bsq_nor_anl_lda_mnd_bul_ctl_bam_arw_zul_rom_hun_tsw_ven_fin_eng_wly_geo_dut_pan_bos_lit_aeg_amr_scr_est_cic_mly_hin_sun_jpn_knd_kor_slo_pol_fbf_ben_bat_por_sod_ind_cnt_guj_swt_afr_amh_svk_rus_mcd_swe_qcu_mol_ger_krd_igb_chh_cze_tig_ukr_mao_alb_tsn_glc_akn_jav_tha_heb_tml_moo_dgb_azi_grk_lat_aze_dyu_vie_sid_xho_swa_ses	-0.390689843939404	-0.925700851201756	0.356997399726392
510	anl_rom_swt_ger_sid_owc_heb_pan_azi_aze_cic_mao_tsw_arw_grk_bsq_bul_chh_ewe_mnd_fre_afr_bam_ukr_swa_cze_est_zul_yor_hun_rus_sod_geo_scr_krd_slo_alb_tig_hau_mcd_fin_igb_tag_dut_jav_jpn_knd_kor_pol_ita_akn_glc_bat_swe_amr_ind_cnt_bos_bem_ben_aeg_por_spa_lat_hin_qcu_ctl_svk_prs_ses_wly_nor_gam_urd_sun_lit_lda_guj_xho_mly_tha_mlt_tml_dyu_tsn_tur_eng_mol_uzb_moo_vie_amh_ven_dgb_fbf	-0.503790611819903	-1.19850329993986	0.233766330385715
511	mlt_swe_dgb_fre_amh_sid_tig_ukr_azi_tur_fbf_mly_yor_bul_ger_bsq_mol_amr_akn_mnd_dut_pol_cic_alb_ses_rus_hun_dyu_moo_fin_spa_anl_geo_afr_eng_hin_cze_owc_sod_ita_est_xho_sun_rom_tag_jpn_knd_kor_urd_bos_tsw_scr_ind_mcd_wly_bat_cnt_ben_bam_slo_chh_lat_grk_svk_lit_qcu_pan_prs_guj_lda_heb_ctl_hau_glc_mao_nor_ven_krd_bem_jav_tha_gam_tml_igb_swa_aze_arw_por_uzb_zul_vie_aeg_tsn_swt_ewe	-0.402470691109824	-0.95627333827583	0.341413391034986
512	mlt_ben_ses_ctl_owc_gam_heb_pol_uzb_aze_igb_mao_tsw_afr_bos_bsq_arw_sid_akn_mnd_por_dut_fbf_slo_dyu_ita_hun_lda_swt_fin_swe_tig_geo_ukr_pan_bul_rus_aeg_amr_urd_est_cic_bat_mol_mly_jpn_knd_kor_ger_fre_swa_krd_tag_lit_hau_jav_cnt_cze_dgb_mcd_wly_prs_rom_eng_nor_qcu_spa_glc_scr_ewe_amh_svk_anl_alb_sun_hin_yor_grk_bem_ind_tha_chh_tml_moo_zul_tur_guj_lat_azi_xho_vie_sod_bam_ven_tsn	-0.0344855027683663	-0.0812352974222948	0.935429399519609
513	owc_prs_dyu_slo_aeg_anl_chh_ben_aze_uzb_bam_ind_bem_spa_mol_bsq_alb_hau_tsn_mnd_pan_hin_lda_glc_tsw_dut_est_swa_akn_hun_cze_wly_geo_rom_scr_eng_afr_sod_tig_arw_fin_fbf_sun_swe_tag_jpn_knd_kor_lit_pol_ses_mcd_bat_guj_gam_mly_cnt_bul_ven_ukr_amr_ctl_ger_krd_rus_qcu_urd_svk_ita_cic_sid_por_heb_bos_jav_lat_igb_grk_zul_mao_tha_amh_tml_ewe_xho_tur_fre_nor_azi_yor_vie_mlt_moo_dgb_swt	0.00739256989806914	0.0174193146256273	0.986139417242545
514	heb_por_akn_scr_sid_hau_owc_prs_aze_uzb_tsw_sun_fbf_arw_krd_bsq_afr_tig_cic_cnt_ben_pan_dyu_glc_yor_ger_est_ven_ses_fin_nor_chh_geo_hin_mcd_slo_mol_amh_aeg_spa_hun_zul_tag_bul_jav_jpn_knd_kor_lit_urd_xho_guj_mao_ctl_gam_mly_mnd_lat_tsn_pol_anl_ita_rom_svk_dut_qcu_eng_ukr_alb_bem_mlt_swe_amr_grk_bat_cze_dgb_rus_lda_ind_tha_wly_tml_swa_bam_tur_bos_fre_azi_igb_vie_sod_moo_ewe_swt	-0.0234398003143188	-0.0551948773761939	0.956101612863034
515	wly_bul_swa_mol_anl_owc_tig_glc_aze_uzb_moo_mly_xho_grk_pan_bsq_por_hau_ven_mnd_afr_rom_fbf_swe_bem_ita_fin_lda_yor_est_bos_sid_geo_ctl_fre_slo_mcd_amh_gam_rus_hun_akn_bat_ben_jav_jpn_knd_kor_prs_spa_ses_krd_ind_eng_chh_tag_cnt_lit_ewe_cze_aeg_arw_guj_pol_ukr_qcu_scr_lat_urd_tsn_sod_alb_mlt_svk_sun_nor_zul_hin_igb_mao_tha_heb_tml_tsw_dyu_tur_dut_ger_azi_dgb_vie_amr_swt_cic_bam	-0.137543008490921	-0.324874797815204	0.746005505616067
516	heb_mcd_zul_guj_anl_hau_aeg_scr_aze_azi_ven_jav_bam_grk_bul_bsq_por_amr_akn_cnt_slo_arw_lda_ger_igb_mol_est_xho_swa_hun_glc_gam_geo_dut_spa_lat_krd_mlt_chh_bos_fin_dyu_mly_nor_bat_jpn_knd_kor_ben_swe_yor_urd_tag_alb_owc_mao_mnd_fre_tsn_ctl_wly_pan_rom_eng_ita_qcu_svk_cze_prs_bem_sod_hin_amh_ukr_sun_afr_moo_lit_swt_ind_tha_tig_tml_tsw_ses_uzb_rus_pol_tur_ewe_vie_sid_dgb_cic_fbf	-0.378728856248344	-0.896410562081629	0.37234805641105
517	amh_krd_ses_scr_anl_chh_hau_glc_azi_uzb_xho_bat_bem_ukr_eng_bsq_bul_sid_cic_mnd_bos_ita_moo_fre_ven_cze_est_zul_dyu_hun_arw_gam_geo_mcd_rus_grk_lit_sod_mlt_alb_fin_fbf_mly_spa_tag_jpn_knd_kor_pan_afr_ewe_rom_jav_svk_heb_ind_cnt_dut_tsn_guj_aeg_pol_ctl_nor_ger_qcu_ben_urd_swe_akn_amr_por_owc_slo_sun_prs_bam_lat_lda_mao_tha_tig_tml_swt_tsw_tur_mol_hin_aze_igb_vie_wly_dgb_swa_yor	0.830258242249487	1.98021053371771	0.0506352737515447
518	heb_arw_ven_lit_sid_mlt_anl_guj_tur_azi_fbf_mao_igb_pan_cze_bsq_ctl_gam_akn_cnt_spa_nor_swa_mcd_yor_lat_hun_ewe_xho_fin_krd_aeg_geo_por_bul_ger_urd_wly_chh_glc_est_cic_mly_ukr_jav_jpn_knd_kor_scr_pol_swt_dut_tag_slo_hau_ind_mnd_alb_bem_prs_sod_bos_rom_ita_fre_qcu_afr_eng_grk_zul_amr_ben_tig_hin_sun_mol_bam_svk_moo_bat_tha_amh_tml_tsw_dgb_aze_swe_rus_uzb_lda_vie_owc_dyu_tsn_ses	-0.289762244692436	-0.685246371429001	0.494892941211125
519	mlt_ukr_moo_ctl_sod_owc_sid_bul_aze_azi_tsw_sun_ses_alb_scr_bsq_prs_amh_bem_mnd_afr_urd_swa_glc_swt_fre_hun_tsn_cic_fin_svk_tig_geo_rus_lat_slo_swe_aeg_amr_cze_est_zul_bat_nor_tag_jpn_tml_kor_ita_por_igb_bos_mly_mcd_gam_jav_cnt_rom_dyu_guj_chh_hin_krd_pan_pol_qcu_lit_ben_mol_lda_wly_spa_anl_eng_mao_ger_fbf_grk_xho_ind_tha_hau_knd_ven_yor_uzb_dut_arw_tur_dgb_vie_heb_bam_akn_ewe	-0.365245625637119	-0.866151127815496	0.388636355888354
520	chh_hin_dgb_ita_amr_anl_owc_lit_uzb_azi_ses_mly_tsw_grk_bul_bsq_mcd_heb_lda_cnt_prs_guj_tsn_fre_ewe_pan_est_dyu_swa_fin_lat_tig_geo_slo_bos_ger_spa_aeg_amh_nor_hun_swt_mao_afr_jav_jpn_knd_kor_por_alb_akn_ctl_ind_mol_mlt_bat_mnd_arw_bem_svk_sod_dut_rom_krd_pol_qcu_scr_cze_glc_yor_gam_urd_hau_eng_sun_ben_zul_rus_moo_tag_tha_sid_tml_ven_bam_tur_swe_ukr_aze_xho_vie_wly_fbf_cic_igb	-0.328615600785942	-0.777995818105537	0.43854628360386
521	heb_nor_bam_pan_sid_mlt_sod_grk_tur_uzb_zul_sun_lda_eng_bul_bsq_ben_wly_dgb_cnt_hin_ctl_dyu_pol_ven_ukr_est_tsw_swa_fin_guj_hau_geo_slo_lat_rus_urd_tig_gam_dut_hun_ses_jav_cze_mao_jpn_tml_kor_mcd_lit_xho_ger_ind_arw_aeg_bat_mnd_bos_cic_prs_anl_swe_ita_fre_alb_qcu_rom_afr_scr_bem_amr_mol_owc_krd_mly_spa_ewe_svk_swt_tag_tha_chh_knd_moo_yor_azi_por_glc_aze_akn_vie_amh_fbf_igb_tsn	0.494328796048951	1.16633888287247	0.246459720071552
522	owc_dut_tsn_ben_gam_heb_amh_scr_aze_tur_cic_tag_moo_glc_ger_bsq_svk_sod_tsw_mnd_krd_lat_ven_hin_lda_ita_est_akn_fbf_fin_spa_chh_geo_por_bul_urd_rom_tig_hau_nor_hun_bem_mao_alb_jav_jpn_knd_kor_cze_fre_igb_mcd_sun_arw_mlt_mly_cnt_lit_zul_ukr_amr_afr_rus_pan_grk_qcu_bos_mol_slo_bam_anl_swe_aeg_prs_ind_eng_swa_guj_xho_bat_tha_sid_tml_ewe_yor_azi_pol_ctl_uzb_swt_vie_wly_dyu_dgb_ses	0.203948375073654	0.480073534210675	0.632302338640881
523	aeg_swe_swa_bos_chh_amr_amh_svk_azi_aze_moo_mly_akn_por_arw_bsq_grk_anl_dyu_cnt_rom_krd_tsw_cze_ewe_pol_fin_cic_xho_hun_rus_sod_geo_ita_mol_pan_hin_wly_heb_ben_est_igb_mao_mcd_ind_jpn_tml_kor_spa_scr_zul_dut_sun_prs_owc_jav_mnd_ukr_swt_lat_tig_urd_bul_ger_guj_qcu_ctl_eng_lit_tsn_mlt_slo_sid_glc_bat_alb_fbf_afr_bam_tag_tha_gam_knd_ven_bem_tur_fre_nor_uzb_yor_vie_hau_dgb_ses_lda	-0.866193706756754	-2.09025711625313	0.0393233862702802
524	tig_por_tsw_ger_wly_aeg_sid_slo_uzb_azi_xho_tag_bem_mol_ukr_bsq_dut_amh_cic_mnd_pan_urd_swa_nor_ven_mcd_fin_fbf_dgb_est_lit_hau_geo_spa_rom_bul_ctl_chh_anl_ben_hun_akn_bat_glc_jav_jpn_tml_kor_lat_arw_ewe_afr_mly_bos_mlt_mao_cnt_pol_ses_fre_heb_ita_alb_cze_grk_qcu_swe_prs_hin_lda_owc_svk_amr_rus_sun_eng_tsn_krd_dyu_ind_tha_sod_knd_swt_moo_aze_scr_guj_tur_yor_vie_gam_igb_bam_zul	0.113801008900262	0.267674192388831	0.789542869919162
525	sid_lit_tsn_spa_heb_mlt_tig_scr_aze_uzb_tsw_jav_ven_ita_afr_bsq_fre_amh_lda_mnd_prs_slo_akn_ben_yor_arw_fin_xho_cic_hun_pol_aeg_geo_svk_nor_mcd_guj_hau_amr_ctl_est_swt_mly_mol_ind_jpn_knd_kor_bul_swe_moo_grk_tag_por_gam_bat_cnt_dut_bem_lat_wly_ger_rom_pan_eng_qcu_krd_ukr_urd_fbf_chh_rus_anl_alb_mao_hin_zul_glc_ewe_sun_tha_sod_tml_dgb_ses_azi_cze_bos_tur_dyu_vie_owc_bam_swa_igb	-0.18348579368099	-0.433107013445796	0.665939871941921
526	mlt_rus_igb_por_aeg_sod_gam_rom_aze_azi_bam_mao_cic_pan_urd_bsq_lit_owc_yor_cnt_ita_ben_ven_alb_dgb_krd_fin_xho_dyu_hun_hin_amr_geo_svk_bos_slo_arw_amh_chh_glc_est_tsn_jav_swe_bat_jpn_knd_kor_ctl_mol_fbf_pol_sun_guj_wly_tag_mnd_ukr_tsw_scr_heb_fre_cze_ger_prs_qcu_spa_bul_nor_zul_anl_eng_hau_grk_ind_mcd_swt_dut_bem_mly_tha_tig_tml_ewe_akn_tur_afr_lat_uzb_lda_vie_sid_ses_swa_moo	0.192496817164648	0.45343147896783	0.651294321086308
527	wly_mol_zul_afr_amh_gam_mlt_eng_tur_aze_ses_jav_tsw_grk_svk_bsq_krd_sid_yor_cnt_spa_mcd_bem_urd_dyu_prs_hun_tsn_xho_est_ukr_sod_geo_lit_guj_pol_bos_aeg_heb_por_fin_lda_ind_scr_sun_jpn_knd_kor_pan_lat_dgb_nor_mao_ger_owc_mly_mnd_rom_ewe_ita_tig_cze_swe_hin_dut_qcu_slo_arw_bul_akn_hau_ctl_anl_rus_bat_glc_swt_ben_fbf_tag_tha_amr_tml_ven_bam_azi_alb_fre_uzb_cic_vie_chh_igb_swa_moo	-0.422266131847802	-1.00215620358053	0.318868564611902
528	sod_fre_lda_por_mlt_tig_sid_bos_uzb_aze_dyu_bat_igb_hin_mol_bsq_guj_chh_swa_mnd_ben_bul_moo_ger_ewe_ukr_fin_tsw_yor_est_eng_amr_geo_mcd_prs_ctl_nor_aeg_heb_spa_hun_akn_ind_urd_sun_jpn_knd_kor_cze_svk_ses_pol_mao_arw_gam_tag_cnt_alb_ven_krd_owc_swe_rus_pan_scr_qcu_glc_dut_ita_zul_amh_lit_hau_lat_jav_slo_dgb_afr_swt_mly_tha_wly_tml_bam_cic_tur_grk_rom_azi_fbf_vie_anl_bem_tsn_xho	-0.936775930394485	-2.27912036614507	0.0249474031252891
529	hau_rom_bem_fre_tig_amr_mlt_ctl_azi_tur_fbf_mly_dyu_afr_dut_bsq_svk_chh_igb_cnt_lit_mol_akn_grk_swt_hin_fin_tsn_yor_est_krd_sod_geo_cze_rus_guj_por_owc_wly_bul_hun_moo_jav_ita_ind_jpn_tml_kor_pol_spa_ven_nor_tag_arw_gam_sun_mnd_prs_bam_ukr_amh_scr_ben_ger_urd_qcu_lat_bos_eng_xho_sid_glc_aeg_mcd_bat_alb_tsw_pan_dgb_mao_tha_heb_knd_cic_swa_uzb_swe_slo_aze_lda_vie_anl_ses_zul_ewe	0.142817656753625	0.336191126863753	0.737484098448021
530	wly_rus_tsn_bul_sid_mlt_sod_guj_uzb_tur_tsw_sun_dgb_ita_lit_bsq_slo_chh_swt_cnt_ben_pan_igb_eng_bem_bos_est_zul_bam_fin_por_heb_geo_afr_mol_ukr_ger_gam_anl_pol_hun_ven_ind_grk_mao_jpn_tml_kor_arw_cze_fbf_fre_bat_glc_tig_mly_mnd_spa_swa_hin_amr_nor_krd_lat_scr_qcu_dut_rom_urd_ewe_amh_mcd_hau_svk_tag_alb_lda_ctl_ses_jav_tha_owc_knd_cic_moo_aze_swe_prs_azi_yor_vie_aeg_xho_akn_dyu	-0.579119907206153	-1.38246089968435	0.170141207458221
531	tig_rus_igb_spa_amh_hau_gam_slo_uzb_tur_lda_ind_ses_afr_swe_bsq_glc_owc_cic_mnd_eng_fre_yor_ben_ven_por_est_akn_fbf_hun_pan_sid_geo_bul_krd_bos_lit_anl_wly_urd_fin_tsn_tag_grk_sun_jpn_knd_kor_arw_svk_bam_ctl_mao_alb_heb_mly_cnt_nor_ewe_dut_sod_prs_ita_cze_ukr_qcu_mol_guj_rom_zul_mlt_scr_chh_lat_bat_pol_dgb_ger_moo_jav_tha_amr_tml_xho_tsw_aze_hin_mcd_azi_bem_vie_aeg_swt_swa_dyu	-0.311880322516345	-0.739835803159401	0.46126316479131
532	sod_hin_swt_swe_anl_chh_amr_lat_aze_tur_igb_sun_tsn_arw_alb_bsq_afr_aeg_ewe_mnd_grk_slo_zul_krd_swa_rus_hun_moo_tsw_est_spa_wly_geo_fre_mol_cze_dut_hau_gam_ger_fin_dgb_mao_prs_bat_jpn_tml_kor_svk_ukr_lda_guj_jav_urd_tig_mly_cnt_pan_dyu_bul_mlt_nor_glc_ctl_ben_qcu_lit_ita_scr_bem_owc_por_heb_mcd_tag_pol_bam_rom_xho_ind_tha_amh_knd_ses_akn_uzb_bos_eng_azi_ven_vie_sid_cic_fbf_yor	0.241453999483198	0.568249723369934	0.571234936341938
533	wly_afr_ven_alb_amh_hau_owc_spa_aze_uzb_bem_sun_dyu_cze_arw_bsq_bul_anl_cic_cnt_svk_eng_yor_ukr_akn_bos_fin_dgb_ses_hun_rom_heb_geo_pol_urd_mol_dut_sod_chh_slo_est_tsw_bat_grk_jav_jpn_knd_kor_lat_scr_igb_mcd_ind_prs_amr_tag_mnd_krd_xho_ctl_tig_rus_swe_ben_guj_qcu_ger_hin_fre_fbf_aeg_lit_sid_nor_mao_pan_swa_por_bam_mly_tha_gam_tml_swt_lda_tur_ita_glc_azi_zul_vie_mlt_moo_ewe_tsn	-0.634857567854671	-1.51811099295391	0.132378639378985
534	amh_nor_igb_por_gam_owc_mlt_fre_uzb_tur_dyu_bat_bam_swe_ctl_bsq_cze_wly_dgb_mnd_slo_krd_fbf_rus_akn_rom_fin_swt_ewe_hun_alb_sod_geo_ita_hin_ger_spa_hau_anl_arw_est_ses_mao_mol_ind_jpn_knd_kor_guj_afr_lda_ukr_tag_lit_tig_jav_cnt_pol_xho_prs_aeg_bul_urd_grk_dut_qcu_lat_svk_ben_ven_sid_glc_chh_eng_sun_scr_swa_bos_cic_mly_tha_heb_tml_moo_bem_azi_pan_mcd_aze_zul_vie_amr_tsn_yor_tsw	-0.990243932332639	-2.41372295269674	0.0177495087084255
535	owc_rom_zul_hin_hau_gam_heb_ita_aze_uzb_dyu_tag_tsw_grk_nor_bsq_cze_sod_moo_cnt_pol_alb_dgb_ctl_yor_prs_hun_lda_fbf_fin_arw_aeg_geo_svk_mcd_rus_lat_anl_amr_ger_est_tsn_bat_slo_mao_jpn_knd_kor_lit_urd_akn_afr_mly_dut_mlt_jav_mnd_krd_bam_swe_tig_ben_bul_fre_spa_qcu_scr_mol_eng_swt_amh_glc_sid_por_ind_guj_ses_bos_xho_sun_tha_wly_tml_bem_ven_azi_ukr_pan_tur_cic_vie_chh_igb_ewe_swa	-0.858715538234638	-2.07988985984367	0.040286924377275
536	amr_fre_swa_mol_tig_wly_mlt_lat_uzb_azi_bam_ind_ven_swe_mcd_bsq_cze_sid_xho_mnd_guj_grk_ewe_eng_tsn_afr_fin_yor_lda_est_slo_heb_geo_scr_prs_krd_dut_owc_amh_bos_hun_cic_bat_alb_sun_jpn_knd_kor_pol_arw_swt_ger_tag_ben_hau_mly_cnt_spa_fbf_nor_chh_glc_ctl_lit_ukr_qcu_rus_pan_ita_akn_aeg_bul_anl_rom_jav_hin_tsw_urd_moo_mao_tha_gam_tml_bem_dyu_aze_svk_por_tur_ses_vie_sod_igb_zul_dgb	0.258085666692007	0.607527028626803	0.544981814048252
537	aeg_eng_ven_mcd_wly_sid_hau_fre_uzb_azi_swt_mao_dyu_lat_swe_bsq_ita_chh_swa_cnt_bul_glc_ses_rom_lda_alb_est_ewe_zul_hun_ger_amr_geo_pan_ctl_arw_scr_sod_mlt_cze_fin_yor_ind_slo_jav_jpn_knd_kor_ben_hin_tsw_grk_tag_lit_tig_bat_mnd_bos_bam_krd_gam_rus_pol_mol_svk_qcu_prs_urd_spa_xho_heb_guj_amh_nor_sun_ukr_tsn_dut_bem_mly_tha_anl_tml_akn_cic_tur_afr_por_aze_fbf_vie_owc_igb_moo_dgb	-0.567083089930917	-1.3517443267232	0.179735709154094
538	aeg_scr_cic_eng_sid_owc_tig_cze_tur_uzb_moo_sun_dgb_bul_guj_bsq_alb_amh_tsn_mnd_ger_dut_swt_krd_dyu_ctl_est_xho_akn_fin_hin_amr_geo_svk_pan_swe_arw_wly_chh_pol_hun_ewe_tag_rus_bat_jpn_tml_kor_ben_urd_tsw_ukr_ind_mol_gam_mly_cnt_lit_zul_nor_anl_bos_por_glc_mcd_qcu_prs_ita_fre_ven_hau_afr_mlt_lat_mao_grk_ses_slo_bem_jav_tha_heb_knd_lda_igb_aze_spa_rom_azi_fbf_vie_sod_bam_yor_swa	-0.366644743679742	-0.869045570688231	0.387059498358842
539	heb_cze_zul_prs_aeg_gam_owc_krd_azi_uzb_swt_mly_lda_grk_urd_bsq_guj_chh_tsn_cnt_fre_dut_tsw_hin_fbf_spa_fin_ses_xho_est_por_hau_geo_svk_rus_slo_alb_amh_tig_rom_hun_cic_ind_ctl_sun_jpn_tml_kor_arw_afr_dyu_bul_bat_eng_amr_tag_mnd_mcd_yor_ita_sid_mol_ukr_scr_lit_qcu_glc_lat_pan_akn_mlt_ger_wly_pol_jav_ben_bem_bos_swa_mao_tha_anl_knd_igb_dgb_aze_swe_nor_tur_moo_vie_sod_bam_ven_ewe	0.129507790467484	0.304731349131278	0.761251665898103
540	hau_bul_yor_krd_amh_mlt_tig_ita_azi_tur_ses_mly_bem_svk_ben_bsq_rus_sid_ven_mnd_afr_urd_cic_hin_bam_mcd_fin_moo_dgb_est_pan_amr_geo_alb_bos_lat_ctl_owc_gam_pol_hun_swa_jav_eng_mao_jpn_knd_kor_rom_glc_lda_cze_bat_spa_anl_tag_cnt_ger_dyu_fre_chh_arw_dut_ukr_lit_qcu_prs_guj_swe_xho_heb_slo_sod_grk_sun_mol_tsn_nor_tsw_ind_tha_wly_tml_igb_ewe_uzb_scr_por_aze_swt_vie_aeg_fbf_zul_akn	-0.209759396407877	-0.496051389509839	0.62102847712171
541	heb_pan_cic_slo_aeg_mlt_owc_arw_aze_azi_bem_bat_tsn_guj_mol_bsq_bos_tig_dyu_mnd_hin_lit_ven_swe_xho_fre_fin_moo_yor_est_urd_hau_geo_lat_pol_bul_dut_gam_sod_spa_hun_zul_tag_rus_ind_jpn_knd_kor_ukr_mcd_ses_ger_jav_afr_sid_sun_cnt_por_swa_nor_wly_glc_eng_scr_grk_qcu_ita_svk_prs_akn_amr_ben_anl_alb_mao_cze_bam_krd_ewe_mly_tha_chh_tml_igb_swt_uzb_rom_ctl_tur_lda_vie_amh_dgb_tsw_fbf	0.299804479962587	0.705663259420375	0.482161450284841
542	sid_afr_xho_por_gam_tig_wly_arw_azi_aze_fbf_sun_dyu_nor_eng_bsq_ger_amr_swt_cnt_glc_dut_dgb_cze_zul_grk_fin_ses_tsn_hun_lat_sod_geo_slo_rus_alb_scr_mlt_anl_krd_est_akn_jav_prs_ind_jpn_knd_kor_bos_ctl_cic_fre_tag_guj_aeg_bat_mnd_ben_moo_mcd_owc_bul_mol_ita_spa_qcu_ukr_urd_hin_lda_amh_lit_heb_rom_mly_svk_yor_swe_tsw_mao_tha_chh_tml_bem_bam_tur_pan_pol_uzb_swa_vie_hau_ven_ewe_igb	-0.358752801674171	-0.850251542821164	0.397368950899608
543	aeg_swe_bem_dut_sid_tig_amh_fre_aze_tur_ewe_sun_dyu_prs_nor_bsq_cze_wly_bam_cnt_por_slo_dgb_bos_ses_krd_est_cic_tsn_hun_alb_hau_geo_scr_pol_rus_lit_amr_anl_mol_fin_igb_mao_arw_bat_jpn_knd_kor_spa_hin_lda_urd_tag_grk_owc_mly_mnd_ita_moo_eng_mlt_ben_rom_ctl_pan_qcu_ukr_afr_guj_akn_heb_lat_gam_glc_jav_svk_ven_ger_swa_ind_tha_chh_tml_yor_swt_uzb_mcd_bul_azi_fbf_vie_sod_zul_tsw_xho	-0.482488996573479	-1.14793455123267	0.253939888012339
544	wly_ita_moo_urd_amh_hau_tig_dut_azi_uzb_cic_mly_lda_lat_fre_bsq_bos_gam_tsn_cnt_glc_ben_tsw_pan_yor_pol_est_zul_igb_hun_bul_aeg_geo_ctl_por_krd_guj_owc_mlt_lit_fin_dgb_sun_svk_mao_jpn_tml_kor_alb_mol_swt_ukr_jav_spa_sod_ind_mnd_rom_bem_mcd_amr_nor_eng_scr_swe_qcu_prs_afr_grk_akn_heb_rus_anl_slo_tag_arw_dyu_cze_xho_bat_tha_sid_knd_ven_bam_tur_ger_hin_aze_ses_vie_chh_ewe_swa_fbf	0.278236623209508	0.654957928660319	0.514111559325238
545	chh_ger_lda_arw_amr_sod_owc_pan_azi_uzb_zul_jav_dyu_glc_ukr_bsq_cze_hau_bem_mnd_grk_nor_ven_swe_ewe_lat_hun_ses_igb_est_lit_wly_geo_fre_scr_svk_prs_heb_tig_dut_fin_xho_mao_afr_mly_jpn_tml_kor_guj_alb_tsn_mol_ind_por_anl_tag_cnt_pol_swt_eng_amh_ita_rus_slo_rom_qcu_bul_hin_ben_bam_aeg_mcd_mlt_spa_bat_krd_swa_ctl_akn_sun_tha_sid_knd_fbf_tsw_tur_bos_urd_aze_yor_vie_gam_dgb_cic_moo	0.148164433324786	0.348577360412249	0.728194511576187
546	gam_grk_xho_prs_hau_wly_anl_glc_tur_uzb_lda_sun_akn_rus_bos_bsq_alb_heb_zul_cnt_ger_hin_igb_ita_dyu_rom_est_cic_dgb_hun_arw_chh_geo_ctl_eng_dut_urd_sod_mlt_scr_fin_bam_ind_ben_mao_jpn_knd_kor_spa_mcd_swa_fre_mly_swe_sid_tag_mnd_ukr_moo_pan_tig_mol_lit_guj_krd_qcu_por_slo_nor_fbf_aeg_afr_owc_pol_bat_svk_tsn_lat_ven_jav_tha_amr_tml_bem_ses_azi_cze_bul_aze_swt_vie_amh_yor_tsw_ewe	-0.375246985590556	-0.889413086320569	0.376075992373461
547	aeg_fre_fbf_ben_sid_amr_heb_grk_tur_aze_cic_mly_lda_hin_urd_bsq_cze_mlt_zul_cnt_ger_bul_bem_afr_moo_prs_fin_dyu_igb_hun_mcd_hau_geo_ctl_pan_krd_ita_amh_gam_arw_est_ven_bat_svk_mao_jpn_tml_kor_glc_mol_xho_dut_ind_swe_anl_tag_mnd_lat_tsn_alb_tig_spa_slo_por_ukr_qcu_rus_guj_rom_swa_sod_nor_wly_bos_sun_pol_tsw_scr_ses_jav_tha_owc_knd_ewe_akn_azi_eng_lit_uzb_yor_vie_chh_dgb_bam_swt	-0.847283928152952	-2.05058809477759	0.0431209834688557
548	chh_glc_ven_bul_hau_tig_owc_arw_uzb_aze_ewe_mly_lda_rus_slo_bsq_eng_gam_cic_mnd_prs_ctl_ses_lit_tsn_bos_est_dgb_yor_fin_swe_sod_geo_urd_rom_ita_spa_amr_heb_krd_hun_fbf_mao_ger_jav_jpn_knd_kor_lat_por_akn_dut_bat_svk_aeg_tag_cnt_mcd_bam_nor_amh_ben_pan_pol_guj_qcu_hin_afr_cze_tsw_sid_scr_mlt_alb_ind_ukr_swt_grk_xho_sun_tha_anl_tml_dyu_swa_azi_mol_fre_tur_bem_vie_wly_zul_moo_igb	0.108939381590972	0.256247865308294	0.798325426627454
549	hau_ger_ven_spa_chh_sid_heb_eng_uzb_aze_swt_ind_bam_slo_scr_bsq_prs_wly_swa_mnd_mol_grk_moo_fre_fbf_lit_est_bem_cic_hun_krd_amh_geo_cze_dut_ukr_arw_mlt_anl_bul_fin_xho_tag_pol_bat_jpn_tml_kor_swe_alb_yor_mcd_jav_lat_sod_mly_cnt_glc_lda_ctl_tig_urd_bos_hin_pan_qcu_svk_rus_ben_dgb_owc_nor_gam_por_mao_rom_igb_afr_tsw_sun_tha_amr_knd_ses_zul_tur_ita_guj_azi_tsn_vie_aeg_akn_dyu_ewe	-1.05285892273705	-2.57730714070451	0.0115295674841214
550	wly_ben_cic_bos_owc_heb_gam_ctl_azi_uzb_bam_tag_swt_spa_arw_bsq_ger_hau_dyu_cnt_rom_glc_xho_swe_fbf_mcd_hun_tsw_yor_fin_krd_tig_geo_rus_hin_fre_slo_anl_aeg_ita_est_dgb_sun_prs_mly_jpn_knd_kor_lit_urd_bem_bul_ind_ukr_mlt_bat_mnd_lat_ven_cze_sod_mol_grk_scr_pan_qcu_svk_afr_pol_ses_amr_nor_chh_alb_jav_dut_tsn_guj_moo_mao_tha_sid_tml_igb_zul_aze_por_eng_tur_lda_vie_amh_swa_ewe_akn	-0.584577618704623	-1.39483056267342	0.166389528500604
551	owc_ita_cic_krd_sid_sod_chh_dut_uzb_azi_ses_mao_bam_afr_pol_bsq_hin_aeg_dgb_mnd_glc_svk_swa_bul_bem_ben_hun_tsw_tsn_fin_mcd_heb_geo_fre_guj_eng_urd_amr_gam_ger_est_lda_ind_nor_mly_jpn_tml_kor_slo_rom_fbf_mol_sun_lat_wly_tag_cnt_alb_zul_spa_tig_arw_por_cze_scr_qcu_pan_ukr_swe_dyu_hau_grk_mlt_lit_bat_ctl_ewe_prs_moo_jav_tha_amh_knd_igb_akn_tur_bos_rus_aze_yor_vie_anl_ven_swt_xho	-0.335219649970756	-0.794338408811638	0.429020786216058
552	amh_afr_tsw_ukr_aeg_sid_sod_por_aze_uzb_bam_tag_lda_ctl_spa_bsq_rus_owc_tsn_cnt_pan_mol_moo_rom_bem_ger_hun_ewe_ven_fin_dut_heb_geo_fre_hin_ita_nor_gam_anl_bos_est_yor_mly_slo_bat_jpn_tml_kor_lat_urd_swt_cze_sun_prs_mlt_mao_mnd_scr_xho_alb_chh_arw_glc_bul_svk_qcu_swe_pol_krd_ses_hau_grk_amr_eng_ind_lit_dyu_guj_akn_jav_tha_tig_knd_igb_swa_tur_mcd_ben_azi_fbf_vie_wly_dgb_zul_cic	-0.041329346861771	-0.0973187872612037	0.922682665041811
553	anl_rom_cic_alb_wly_hau_chh_ger_tur_aze_tsw_sun_igb_bul_mol_bsq_fre_aeg_swa_mnd_swe_eng_dyu_nor_bem_guj_est_dgb_ewe_hun_glc_heb_geo_lit_spa_urd_pol_tig_sod_hin_fin_fbf_bat_cze_mly_jpn_tml_kor_krd_afr_ven_ukr_mao_pan_mlt_jav_cnt_lat_swt_ita_sid_bos_ben_ctl_dut_qcu_rus_scr_mcd_tsn_gam_svk_amr_slo_ind_por_yor_prs_ses_tag_tha_owc_knd_lda_zul_azi_arw_grk_uzb_akn_vie_amh_xho_bam_moo	-0.900608815238308	-2.18609393573149	0.0313191197411146
554	owc_prs_xho_ukr_sod_heb_sid_lat_aze_tur_swt_bat_lda_mcd_scr_bsq_grk_anl_akn_cnt_pan_por_ewe_bos_bem_eng_fin_yor_cic_est_pol_hau_geo_nor_ctl_ben_arw_amr_chh_lit_hun_zul_mly_spa_jav_jpn_tml_kor_ger_bul_moo_guj_tag_mol_aeg_ind_mnd_hin_fbf_fre_tig_afr_glc_svk_dut_qcu_cze_alb_urd_ven_amh_swe_wly_rus_mao_slo_tsn_rom_tsw_sun_tha_mlt_knd_dyu_bam_azi_ita_krd_uzb_dgb_vie_gam_igb_ses_swa	-0.234893211996901	-0.554888822498543	0.580302849562105
555	aeg_hin_ven_dut_chh_sod_sid_fre_tur_azi_igb_jav_ses_rom_spa_bsq_lit_owc_dyu_mnd_pol_ben_moo_afr_bam_prs_est_zul_ewe_fin_ger_amr_geo_guj_por_mol_ukr_tig_anl_svk_hun_akn_bat_ita_tag_jpn_tml_kor_krd_rus_swa_cze_sun_bos_heb_mly_cnt_ctl_bem_grk_gam_arw_urd_swe_pan_qcu_mcd_glc_eng_lda_hau_scr_mlt_alb_mao_lat_xho_slo_tsn_ind_tha_amh_knd_tsw_dgb_aze_nor_bul_uzb_yor_vie_wly_fbf_swt_cic	-0.211098718173249	-0.499643328966802	0.618506304956925
556	aeg_ben_akn_lat_sid_hau_chh_mol_tur_uzb_bam_jav_zul_alb_svk_bsq_pol_mlt_lda_cnt_pan_prs_fbf_rom_swa_bul_est_xho_moo_hun_cze_amh_geo_rus_dut_hin_ger_anl_tig_slo_fin_swt_bat_fre_ind_jpn_tml_kor_glc_nor_bem_eng_mao_mcd_heb_sun_mnd_krd_ewe_ita_sod_bos_grk_lit_urd_qcu_scr_ukr_swe_ven_amr_guj_gam_por_mly_afr_yor_arw_igb_tag_tha_owc_knd_dyu_tsn_azi_spa_ctl_aze_tsw_vie_wly_dgb_ses_cic	-0.323353006467117	-0.766222625858814	0.445484352415591
557	sid_lit_dgb_rom_heb_gam_tig_ukr_uzb_aze_igb_sun_xho_fre_bul_bsq_mol_hau_fbf_mnd_scr_ctl_swt_urd_bam_dut_hun_lda_ewe_fin_cze_mlt_geo_hin_por_slo_afr_owc_chh_guj_est_zul_ind_ben_bat_jpn_knd_kor_lat_nor_moo_eng_mly_alb_amr_jav_cnt_arw_ses_ger_anl_mcd_bos_pan_swe_qcu_spa_prs_grk_cic_aeg_krd_sod_rus_tag_svk_bem_glc_ven_mao_tha_wly_tml_tsn_dyu_azi_ita_pol_tur_yor_vie_amh_tsw_akn_swa	0.283475209861839	0.668090357505278	0.505730619543627
558	sod_afr_swa_cze_gam_chh_mlt_alb_uzb_azi_ewe_mly_ses_prs_grk_bsq_guj_heb_igb_cnt_swe_fre_swt_lit_bem_spa_fin_cic_dyu_est_urd_amh_geo_pan_krd_lat_hin_amr_wly_eng_hun_xho_tag_ctl_ind_jpn_tml_kor_ita_mcd_ven_glc_jav_bul_owc_sun_mnd_ger_tsw_pol_sid_rus_dut_arw_bos_qcu_mol_rom_slo_tsn_aeg_ben_anl_nor_mao_svk_moo_ukr_akn_bat_tha_tig_knd_lda_fbf_tur_scr_por_aze_bam_vie_hau_dgb_yor_zul	0.254508868033211	0.599675165838306	0.550181007492284
559	tig_rom_tsn_nor_sod_heb_chh_krd_aze_uzb_akn_mao_fbf_eng_svk_bsq_por_sid_tsw_cnt_arw_urd_cic_guj_ses_alb_est_dgb_swa_hun_dut_gam_geo_ger_rus_swe_scr_amr_mlt_ben_fin_moo_tag_cze_bat_jpn_knd_kor_ukr_mol_bem_fre_jav_bul_amh_ind_mnd_spa_xho_mcd_owc_prs_lat_afr_lit_qcu_ita_slo_hin_igb_aeg_ctl_hau_pan_sun_glc_lda_bos_bam_mly_tha_wly_tml_dyu_ewe_azi_pol_grk_tur_swt_vie_anl_zul_ven_yor	-0.414469448941264	-0.985348864700939	0.327009344892812
560	sod_ita_zul_eng_chh_gam_aeg_slo_aze_azi_ses_tag_ven_mcd_svk_bsq_arw_amr_xho_mnd_lit_fre_swa_ukr_bem_mol_hun_tsw_moo_fin_ben_owc_geo_por_glc_lat_krd_amh_sid_pol_est_lda_mly_afr_mao_jpn_tml_kor_bos_pan_ewe_rus_jav_swe_tig_bat_cnt_spa_yor_ctl_hau_cze_scr_nor_bul_qcu_grk_rom_alb_tsn_mlt_prs_anl_hin_sun_dut_fbf_urd_bam_ind_tha_heb_knd_dgb_akn_uzb_guj_ger_tur_dyu_vie_wly_igb_swt_cic	0.133100947482891	0.313056907158679	0.754938407666305
561	chh_ben_ses_dut_aeg_owc_anl_urd_aze_azi_swt_sun_fbf_rus_arw_bsq_bul_hau_yor_mnd_grk_glc_swa_ukr_ewe_spa_est_akn_igb_hun_eng_tig_geo_hin_rom_bos_mol_sod_sid_pol_fin_dyu_bat_lat_tag_jpn_knd_kor_scr_fre_zul_slo_jav_prs_heb_mly_cnt_afr_tsw_por_mlt_krd_ctl_svk_lit_qcu_ita_cze_nor_moo_gam_ger_amr_pan_ind_guj_bem_swe_dgb_mao_tha_amh_tml_ven_tsn_tur_mcd_alb_uzb_cic_vie_wly_lda_xho_bam	0.323245082632743	0.761127174727758	0.448506759104987
562	chh_grk_dyu_rom_wly_amr_sid_mcd_azi_tur_ven_tag_moo_dut_ita_bsq_pan_anl_ewe_cnt_glc_prs_bam_spa_zul_cze_est_swa_tsw_hun_lat_aeg_geo_ben_slo_alb_eng_amh_heb_rus_fin_yor_ind_nor_sun_jpn_knd_kor_pol_mol_lda_bul_mly_urd_sod_bat_mnd_ctl_igb_guj_owc_svk_scr_swe_bos_qcu_lit_por_fre_tsn_gam_afr_mlt_ger_mao_arw_akn_krd_ses_jav_tha_tig_tml_xho_cic_uzb_ukr_hin_aze_bem_vie_hau_fbf_dgb_swt	-0.482557581888763	-1.1479015792308	0.253953431565227
563	sod_hin_dyu_krd_wly_gam_mlt_ctl_uzb_azi_moo_sun_tsw_guj_nor_bsq_swe_aeg_lda_cnt_scr_pol_tsn_spa_yor_fre_est_igb_zul_hun_pan_anl_geo_por_rom_bos_mcd_sid_amr_prs_fin_ewe_jav_cze_tag_jpn_tml_kor_ben_dut_akn_ita_mly_grk_owc_ind_mnd_rus_ven_lit_hau_alb_slo_svk_ger_qcu_bul_lat_mol_cic_amh_urd_heb_ukr_bat_glc_fbf_eng_ses_mao_tha_chh_knd_swa_dgb_aze_afr_arw_tur_bem_vie_tig_xho_swt_bam	-0.532650671552734	-1.26991893349479	0.207281786713656
564	gam_arw_swa_bos_heb_sid_mlt_por_uzb_aze_bam_sun_yor_lit_krd_bsq_ukr_hau_akn_mnd_ben_swe_fbf_lat_xho_ita_fin_swt_dyu_est_mcd_amr_geo_cze_hin_bul_ger_sod_wly_grk_hun_tsw_jav_rus_mao_jpn_tml_kor_prs_ctl_ewe_rom_tag_fre_chh_bat_cnt_eng_ses_dut_tig_afr_mol_alb_pol_qcu_guj_svk_nor_cic_amh_glc_aeg_slo_mly_urd_bem_scr_lda_ind_tha_anl_knd_dgb_tsn_tur_pan_spa_azi_ven_vie_owc_moo_zul_igb	0.562896929158321	1.33235023497242	0.186000686028456
565	hau_glc_dyu_arw_heb_wly_amr_cze_uzb_tur_swt_sun_bam_prs_urd_bsq_ger_anl_ven_cnt_grk_mcd_igb_guj_ses_alb_hun_lda_cic_est_slo_gam_geo_svk_pol_por_hin_aeg_amh_spa_fin_dgb_tag_fre_mly_jpn_tml_kor_mol_bos_akn_afr_ind_ben_chh_bat_mnd_nor_ewe_ctl_mlt_pan_ita_rom_eng_qcu_ukr_rus_dut_swa_sid_lit_tig_krd_mao_bul_bem_lat_zul_jav_tha_owc_knd_fbf_tsn_azi_swe_scr_aze_moo_vie_sod_xho_yor_tsw	-0.188168018135372	-0.444499899973099	0.657713899836735
566	mlt_prs_ses_ger_owc_amr_anl_mcd_azi_aze_swt_mao_lda_scr_arw_bsq_guj_tig_dgb_cnt_slo_eng_fbf_dut_cic_cze_fin_ven_swa_hun_ben_aeg_geo_ukr_fre_bul_ita_gam_chh_ctl_est_bam_jav_lat_mly_jpn_knd_kor_hin_krd_zul_alb_bat_rom_amh_sun_mnd_pol_tsn_swe_hau_pan_por_spa_nor_qcu_mol_svk_bos_ewe_sid_afr_wly_grk_ind_glc_bem_urd_igb_tag_tha_heb_tml_akn_moo_tur_lit_rus_uzb_yor_vie_sod_dyu_xho_tsw	-0.330350786271956	-0.781498535263446	0.436494339427397
567	amr_rom_igb_prs_anl_amh_sid_glc_tur_uzb_cic_sun_swt_por_bul_bsq_pol_aeg_ewe_cnt_grk_rus_yor_slo_ven_arw_fin_bam_tsw_hun_lat_mlt_geo_nor_mol_urd_svk_tig_owc_ukr_est_akn_bat_dut_ind_jpn_knd_kor_ben_scr_moo_bos_mly_cze_gam_tag_mnd_ctl_bem_guj_wly_ita_spa_lit_hin_qcu_pan_mcd_afr_dgb_sod_eng_heb_alb_mao_ger_xho_fre_lda_jav_tha_chh_tml_fbf_dyu_azi_swe_krd_aze_tsn_vie_hau_zul_swa_ses	-0.380988403439588	-0.903225987776925	0.368739563743271
568	anl_hin_swt_mcd_amr_owc_sod_pol_uzb_tur_bam_jav_ven_pan_alb_bsq_spa_chh_dyu_mnd_lat_urd_moo_rus_cic_swe_fin_fbf_zul_hun_eng_wly_geo_prs_svk_fre_krd_amh_sid_rom_est_xho_mly_scr_ind_jpn_tml_kor_bul_glc_yor_afr_mao_bos_gam_tag_cnt_arw_dgb_guj_heb_dut_ger_lit_cze_qcu_nor_grk_ita_ewe_mlt_ukr_tig_ben_bat_ctl_ses_mol_tsw_sun_tha_hau_knd_bem_lda_azi_por_slo_aze_tsn_vie_aeg_akn_swa_igb	-0.164713105459207	-0.388989783365129	0.698172913192125
569	tig_pol_xho_spa_heb_wly_sid_mcd_azi_tur_fbf_bat_zul_hin_svk_bsq_pan_gam_dyu_mnd_dut_fre_cic_ukr_ewe_alb_fin_yor_lda_est_rus_amr_geo_ben_eng_bul_ger_owc_chh_swe_hun_igb_mly_nor_sun_jpn_knd_kor_lit_grk_bem_glc_ind_scr_hau_tag_cnt_por_ven_cze_aeg_ita_urd_arw_guj_qcu_slo_rom_afr_tsw_anl_ctl_mlt_prs_mao_bos_bam_mol_akn_jav_tha_sod_tml_tsn_swt_aze_lat_krd_uzb_dgb_vie_amh_ses_moo_swa	0.986635148517004	2.36473241481211	0.0201215732922168
570	hau_cze_tsw_glc_wly_sid_mlt_arw_azi_tur_tsn_tag_dgb_eng_pan_bsq_krd_amh_ses_mnd_mol_por_cic_hin_yor_afr_hun_fbf_lda_fin_grk_heb_geo_svk_ita_slo_guj_amr_chh_swe_est_bam_bat_bul_mly_jpn_knd_kor_scr_fre_zul_spa_mao_bos_tig_jav_cnt_pol_ewe_prs_gam_rom_ben_ger_nor_qcu_lit_urd_lat_moo_anl_mcd_sod_ukr_sun_alb_igb_ctl_ven_ind_tha_owc_tml_swt_bem_aze_dut_rus_uzb_xho_vie_aeg_dyu_akn_swa	-0.562161172558615	-1.34565744507901	0.181684590834137
571	aeg_lit_tsw_swe_sod_gam_anl_mcd_aze_tur_ewe_sun_bem_mol_rus_bsq_ita_owc_dgb_cnt_fre_cze_yor_ben_cic_guj_hun_ven_lda_est_spa_amr_geo_slo_bos_hin_ctl_mlt_hau_scr_fin_ses_mao_afr_tag_jpn_tml_kor_rom_nor_swt_glc_jav_alb_heb_ind_mnd_urd_xho_ger_tig_pol_arw_svk_dut_qcu_prs_krd_pan_dyu_sid_eng_chh_bul_mly_lat_zul_ukr_tsn_bat_tha_amh_knd_igb_swa_azi_por_grk_uzb_akn_vie_wly_fbf_bam_moo	-0.875728896965147	-2.12111999831172	0.0365717910557766
572	gam_krd_xho_hin_chh_sid_amh_ctl_uzb_tur_tsn_mao_swa_lit_cze_bsq_alb_wly_yor_cnt_urd_afr_ses_dut_bem_swe_hun_dyu_cic_fin_slo_aeg_geo_fre_svk_ita_prs_mlt_owc_bos_est_bam_mly_ger_bat_jpn_tml_kor_mcd_nor_igb_scr_ind_arw_amr_sun_mnd_guj_moo_spa_sod_lat_pan_grk_ukr_qcu_bul_pol_glc_dgb_hau_rus_anl_ben_tag_rom_zul_por_lda_jav_tha_tig_knd_akn_tsw_azi_mol_eng_aze_fbf_vie_heb_ewe_ven_swt	0.257429443495041	0.606474490934908	0.545677321612005
573	sod_rom_tsw_mcd_chh_heb_wly_guj_azi_uzb_lda_sun_zul_mol_dut_bsq_por_anl_akn_mnd_ger_pol_bam_lat_tsn_slo_fin_ewe_moo_hun_nor_sid_geo_urd_fre_arw_svk_owc_tig_ben_est_dyu_tag_cze_ind_jpn_knd_kor_hin_lit_fbf_krd_jav_scr_aeg_mly_cnt_ita_yor_rus_gam_grk_ctl_prs_glc_qcu_afr_spa_bos_ven_hau_ukr_amr_pan_bat_eng_dgb_alb_swa_mao_tha_mlt_tml_bem_swt_tur_bul_swe_aze_xho_vie_amh_igb_cic_ses	-0.168434232428236	-0.397254723623379	0.692089888843522
574	mlt_urd_tsn_arw_sid_amh_wly_ben_aze_uzb_xho_tag_dgb_ita_krd_bsq_rom_gam_cic_mnd_mcd_cze_tsw_pan_yor_scr_hun_zul_dyu_fin_ctl_hau_geo_bul_rus_lit_bos_owc_aeg_slo_est_lda_sun_ukr_ind_jpn_knd_kor_lat_glc_swt_dut_mao_eng_heb_jav_cnt_hin_igb_swe_sod_grk_mol_por_nor_qcu_svk_spa_afr_bam_tig_ger_amr_pol_mly_fre_fbf_alb_moo_bat_tha_anl_tml_ses_ewe_tur_prs_guj_azi_bem_vie_chh_swa_akn_ven	-0.135945409161469	-0.320294440635251	0.749463664166156
575	aeg_swe_lda_cze_sod_sid_gam_lat_tur_aze_swa_jav_zul_alb_lit_bsq_prs_owc_ewe_cnt_eng_guj_igb_afr_cic_svk_fin_ven_akn_est_pan_anl_geo_ben_ukr_mcd_spa_hau_mlt_rom_hun_yor_mly_pol_ind_jpn_tml_kor_grk_por_bam_ctl_sun_mol_chh_mao_mnd_rus_fbf_arw_heb_ita_fre_nor_glc_qcu_slo_bul_hin_swt_tig_krd_amh_urd_tag_ger_dyu_bos_tsw_bat_tha_wly_knd_bem_tsn_uzb_scr_dut_azi_xho_vie_amr_dgb_moo_ses	-0.459229037210544	-1.09296370097523	0.277232821141367
576	sod_por_bem_pol_gam_chh_owc_swe_tur_azi_dyu_jav_igb_lat_cze_bsq_mol_heb_ses_mnd_prs_fre_tsn_spa_tsw_urd_est_swt_cic_hun_svk_wly_geo_dut_lit_scr_alb_sid_tig_grk_fin_fbf_sun_guj_ind_jpn_tml_kor_mcd_bos_dgb_pan_mao_krd_amh_bat_cnt_bul_akn_glc_mlt_ita_ben_afr_hin_qcu_slo_ctl_arw_zul_anl_nor_hau_rus_mly_eng_swa_ukr_bam_tag_tha_aeg_knd_xho_yor_aze_rom_ger_uzb_ven_vie_amr_lda_ewe_moo	-0.357516065851504	-0.846561614033857	0.399412649735451
577	mlt_ukr_lda_mcd_tig_aeg_owc_grk_azi_uzb_ses_tag_xho_dut_ben_bsq_nor_hau_ven_mnd_rom_svk_tsw_spa_moo_ger_fin_tsn_swt_hun_ctl_wly_geo_prs_afr_pol_mol_amr_anl_krd_est_dgb_mly_arw_jav_jpn_tml_kor_bos_scr_dyu_pan_sun_alb_sid_ind_cnt_fre_ewe_swe_gam_rus_urd_glc_slo_qcu_lit_ita_lat_akn_heb_hin_amh_guj_bat_cze_yor_por_bam_mao_tha_chh_knd_swa_zul_aze_bul_eng_tur_fbf_vie_sod_bem_igb_cic	-0.853588320420873	-2.06175582932636	0.0420212622897396
578	wly_spa_tsn_por_sid_mlt_aeg_dut_azi_aze_cic_sun_ses_mol_slo_bsq_bos_gam_swa_cnt_swe_urd_yor_bul_igb_ukr_hun_tsw_lda_est_afr_tig_geo_prs_rom_krd_ger_chh_amr_arw_fin_dyu_jav_glc_ind_jpn_tml_kor_eng_rus_dgb_ben_tag_mcd_heb_mly_mnd_pan_swt_hin_anl_lat_scr_ctl_ita_qcu_cze_alb_fre_fbf_owc_svk_sod_grk_mao_pol_moo_lit_ewe_bat_tha_hau_knd_bam_xho_tur_guj_nor_uzb_bem_vie_amh_akn_zul_ven	0.0941668282293785	0.221474833961237	0.82520830196313
579	gam_slo_bem_pol_mlt_sid_chh_krd_azi_uzb_ses_bat_lda_lit_cze_bsq_afr_aeg_yor_cnt_urd_dut_bam_ben_igb_swe_hun_swa_xho_est_bos_amr_geo_ger_svk_alb_por_amh_anl_nor_fin_swt_tag_glc_mly_jpn_knd_kor_bul_prs_akn_spa_mao_arw_tig_jav_mnd_hin_dyu_rus_owc_ukr_mol_ctl_lat_qcu_rom_pan_scr_moo_heb_mcd_wly_eng_ind_fre_fbf_guj_ewe_sun_tha_hau_tml_zul_ven_tur_ita_grk_aze_tsw_vie_sod_dgb_tsn_cic	-0.322015845410527	-0.76276419375218	0.447534460687002
580	mlt_hin_ses_spa_tig_amr_anl_krd_azi_aze_yor_tag_fbf_rus_bos_bsq_bul_aeg_bam_mnd_arw_slo_ven_mol_tsn_por_hun_lda_bem_est_ukr_chh_geo_nor_glc_cze_eng_sod_owc_ger_fin_tsw_sun_alb_mao_jpn_knd_kor_fre_ctl_ewe_pan_bat_ita_gam_ind_cnt_dut_igb_prs_hau_rom_afr_urd_mcd_qcu_ben_swe_svk_zul_heb_lat_amh_pol_mly_lit_xho_grk_moo_jav_tha_wly_tml_akn_swt_tur_guj_scr_uzb_dyu_vie_sid_swa_cic_dgb	-0.569965395546408	-1.35822703806548	0.177677498633075
581	aeg_guj_bem_svk_gam_sod_mlt_mol_uzb_aze_tsn_jav_igb_prs_fre_bsq_grk_chh_xho_cnt_ger_ukr_fbf_glc_zul_bos_fin_bam_dyu_hun_ita_heb_geo_ctl_alb_dut_lit_amr_anl_arw_est_ven_mly_ben_tag_jpn_knd_kor_urd_hin_ses_nor_mao_krd_tig_sun_mnd_afr_yor_spa_wly_slo_pan_rus_por_qcu_mcd_eng_lat_moo_amh_rom_owc_bul_ind_cze_dgb_swe_ewe_bat_tha_hau_tml_cic_akn_tur_scr_pol_azi_lda_vie_sid_tsw_swt_swa	-1.00736868074901	-2.46704603567369	0.0154536365744327
582	sid_svk_swa_glc_amr_gam_aeg_lit_tur_uzb_ewe_jav_ses_ctl_afr_bsq_slo_sod_fbf_mnd_krd_rus_bam_nor_ven_swe_hun_dyu_dgb_fin_mcd_chh_geo_ukr_pol_cze_grk_mlt_wly_pan_est_yor_tag_prs_ind_jpn_knd_kor_guj_mol_tsw_ben_bat_lat_heb_mly_cnt_spa_tsn_rom_amh_ita_arw_eng_fre_qcu_bul_alb_bos_swt_owc_ger_anl_hin_mao_scr_igb_urd_xho_sun_tha_tig_tml_akn_zul_aze_por_dut_azi_bem_vie_hau_lda_moo_cic	0.382719733095138	0.90115467363292	0.369833895221496
583	amr_ukr_xho_spa_hau_anl_heb_hin_aze_azi_dgb_sun_ven_ita_alb_bsq_guj_aeg_yor_mnd_mol_glc_tsn_swe_tsw_fre_est_swa_lda_hun_krd_gam_geo_ger_ben_bos_grk_sod_chh_pol_fin_igb_ind_svk_bat_jpn_knd_kor_cze_pan_bam_por_tag_dut_wly_mao_cnt_arw_cic_prs_mlt_lat_rom_nor_scr_qcu_mcd_afr_bul_zul_tig_rus_owc_slo_mly_urd_dyu_ctl_bem_jav_tha_sid_tml_moo_swt_tur_eng_lit_uzb_ewe_vie_amh_fbf_ses_akn	-0.712346911254716	-1.70841884806067	0.0908943597113023
584	heb_swe_ewe_eng_tig_chh_hau_glc_uzb_azi_lda_mly_zul_hin_arw_bsq_ita_anl_swa_mnd_pan_ger_xho_grk_yor_bul_est_dyu_tsn_hun_fre_owc_geo_spa_rom_ctl_lit_gam_aeg_nor_fin_akn_ind_rus_tag_jpn_tml_kor_urd_ben_bam_guj_mao_prs_sid_jav_cnt_lat_swt_svk_sod_cze_slo_scr_mol_qcu_mcd_krd_pol_dgb_wly_ukr_amr_bos_bat_afr_fbf_por_moo_sun_tha_mlt_knd_ven_igb_aze_dut_alb_tur_bem_vie_amh_ses_cic_tsw	-0.723649026771492	-1.73669971732312	0.0857513550595584
585	sid_fre_dyu_bos_tig_mlt_gam_pol_azi_aze_swa_bat_cic_grk_lat_bsq_guj_aeg_dgb_cnt_pan_hin_igb_alb_tsw_scr_est_xho_bam_hun_dut_chh_geo_mcd_ger_spa_urd_wly_owc_rus_fin_fbf_sun_nor_mly_jpn_tml_kor_cze_swe_bem_glc_ind_afr_heb_mao_mnd_eng_moo_por_hau_ctl_krd_mol_slo_qcu_ben_prs_ukr_ven_amh_svk_anl_arw_tag_rom_tsn_lit_ewe_jav_tha_sod_knd_yor_zul_tur_ita_bul_uzb_swt_vie_amr_akn_lda_ses	-0.194012394254533	-0.457999389304147	0.648021220018065
586	chh_slo_xho_rus_sod_owc_anl_lat_uzb_aze_dyu_sun_ven_svk_ben_bsq_mol_sid_lda_mnd_urd_prs_zul_lit_swa_spa_est_swt_tsw_hun_swe_gam_geo_scr_por_pol_rom_amr_aeg_dut_fin_ewe_ind_ger_mao_jpn_tml_kor_afr_guj_igb_arw_mly_nor_mlt_tag_cnt_ctl_ses_grk_amh_ukr_glc_mcd_fre_qcu_alb_bul_eng_moo_heb_ita_hau_krd_jav_cze_fbf_hin_tsn_bat_tha_tig_knd_bam_bem_azi_bos_pan_tur_dgb_vie_wly_yor_cic_akn	-0.126212150125293	-0.297688771552111	0.766604700902995
587	chh_slo_zul_swe_tig_mlt_heb_ben_tur_uzb_cic_sun_tsw_ita_urd_bsq_por_aeg_yor_cnt_glc_mol_swt_rom_ewe_rus_est_fbf_akn_hun_spa_amr_geo_alb_svk_afr_dut_gam_sid_ctl_fin_dgb_mao_krd_ind_jpn_tml_kor_fre_ukr_swa_scr_bat_mcd_hau_jav_mnd_hin_ses_lat_amh_guj_arw_cze_grk_qcu_ger_prs_bos_bem_owc_lit_sod_eng_tag_pol_moo_bul_ven_mly_tha_anl_knd_bam_tsn_aze_nor_pan_azi_dyu_vie_wly_igb_lda_xho	-1.13396155385699	-2.783330717348	0.00651692768138563
588	aeg_svk_dyu_lat_anl_tig_sid_por_azi_tur_xho_tag_ses_cze_afr_bsq_swe_gam_tsn_cnt_pol_hin_cic_slo_igb_lit_est_moo_bem_fin_glc_wly_geo_bos_dut_rus_alb_hau_chh_ita_hun_fbf_ind_pan_bat_jpn_knd_kor_spa_ukr_lda_ger_mly_grk_owc_sun_mnd_bul_zul_scr_mlt_krd_mcd_guj_eng_qcu_fre_arw_rom_dgb_amr_urd_amh_ctl_jav_mol_swt_ben_yor_mao_tha_sod_tml_bam_tsw_aze_prs_nor_uzb_ewe_vie_heb_akn_ven_swa	0.131980838800989	0.310820058152974	0.756632993340293
589	aeg_pol_ses_spa_sid_sod_heb_fre_uzb_tur_igb_mly_bem_dut_lit_bsq_bul_amh_akn_mnd_rus_urd_dgb_slo_ewe_mol_fin_swt_ven_est_ukr_gam_geo_ben_afr_ctl_prs_mlt_hau_hin_hun_tsw_mao_krd_ind_jpn_tml_kor_scr_ger_fbf_ita_jav_bos_chh_tag_cnt_arw_zul_glc_tig_rom_lat_alb_pan_qcu_nor_cze_svk_dyu_amr_mcd_anl_guj_sun_eng_swa_por_moo_bat_tha_owc_knd_lda_tsn_aze_swe_grk_azi_yor_vie_wly_bam_cic_xho	-0.602604400545905	-1.4399412972775	0.153241846433403
590	anl_rom_swa_slo_owc_chh_aeg_ukr_aze_uzb_igb_mly_cic_bul_fre_bsq_afr_hau_ven_cnt_urd_hin_bam_bos_ewe_spa_est_dyu_yor_fin_pol_sid_geo_pan_cze_svk_lat_amr_tig_prs_hun_tsw_sun_ger_bat_jpn_knd_kor_alb_ctl_swt_dut_jav_mol_wly_mao_mnd_lit_tsn_eng_amh_rus_ben_glc_ita_qcu_grk_mcd_nor_lda_heb_guj_mlt_arw_tag_krd_akn_swe_zul_ind_tha_sod_tml_ses_moo_tur_por_scr_azi_xho_vie_gam_bem_fbf_dgb	-0.297758928637822	-0.703911230184631	0.483246830192523
591	wly_scr_ses_nor_anl_gam_chh_slo_tur_azi_igb_jav_tsw_grk_lit_bsq_bos_owc_bam_mnd_ukr_rus_tsn_svk_swa_por_est_akn_cic_hun_prs_heb_geo_glc_mcd_pol_cze_amr_tig_urd_fin_dyu_ind_dut_mao_jpn_tml_kor_mol_ben_ven_spa_mly_ctl_sid_sun_cnt_ger_moo_guj_amh_fre_rom_pan_arw_qcu_lat_ita_swe_bem_mlt_afr_aeg_krd_tag_bul_swt_eng_xho_bat_tha_hau_knd_ewe_zul_uzb_hin_alb_aze_fbf_vie_sod_lda_yor_dgb	0.156060993528381	0.367776690421377	0.713875444521776
592	tig_pol_bam_eng_gam_amh_amr_prs_tur_aze_zul_mly_xho_ben_dut_bsq_hin_hau_lda_cnt_scr_mol_tsw_guj_swa_nor_fin_tsn_moo_hun_afr_sod_geo_fre_ita_glc_bos_owc_heb_ukr_est_akn_sun_alb_jav_jpn_knd_kor_grk_bul_ses_mcd_ind_urd_aeg_bat_mnd_rom_swt_por_wly_spa_lit_swe_svk_qcu_cze_ger_arw_ewe_anl_lat_mlt_pan_tag_ctl_fbf_slo_yor_mao_tha_chh_tml_dgb_igb_azi_krd_rus_uzb_dyu_vie_sid_cic_bem_ven	-0.160106832887352	-0.377995956665991	0.706294980804988
593	amr_spa_swt_hin_wly_sod_gam_afr_tur_aze_lda_mao_dgb_guj_ger_bsq_bul_aeg_igb_mnd_bos_ben_moo_pol_ewe_por_fin_dyu_xho_hun_cze_sid_geo_urd_swe_prs_rus_chh_hau_svk_est_tsn_bat_arw_tag_jpn_tml_kor_alb_fre_ses_mcd_jav_ita_mlt_sun_cnt_slo_tsw_ctl_tig_grk_eng_lat_rom_qcu_mol_ukr_dut_swa_anl_lit_amh_scr_ind_krd_fbf_pan_cic_mly_tha_heb_knd_bem_yor_azi_glc_nor_uzb_bam_vie_owc_ven_akn_zul	-0.61703505020877	-1.4732351641558	0.144064278767756
594	anl_lat_swa_lit_gam_sod_sid_bos_aze_tur_akn_jav_fbf_pol_prs_bsq_svk_heb_ewe_cnt_rus_ukr_moo_glc_xho_urd_fin_yor_igb_hun_por_owc_geo_grk_dut_mcd_guj_hau_wly_slo_est_ses_ind_scr_mao_jpn_tml_kor_rom_ita_tsw_krd_tag_alb_chh_mly_mnd_pan_bem_fre_mlt_ger_swe_hin_arw_qcu_spa_bul_nor_swt_tig_mol_amh_cze_bat_ctl_dgb_ben_cic_sun_tha_aeg_knd_tsn_lda_azi_eng_afr_uzb_bam_vie_amr_dyu_zul_ven	-0.856191776472497	-2.06605072524604	0.0416047977156046
595	tig_ukr_igb_eng_sid_hau_sod_rus_azi_tur_akn_mao_bam_rom_urd_bsq_lat_chh_ewe_cnt_prs_mol_dgb_pan_ses_ctl_hun_fbf_xho_est_cze_gam_geo_bos_dut_arw_krd_heb_anl_ger_fin_yor_mly_swe_jav_jpn_tml_kor_glc_fre_zul_mcd_bat_lit_aeg_ind_mnd_spa_lda_svk_amr_hin_scr_bul_ben_qcu_pol_guj_nor_swt_amh_afr_owc_por_tag_alb_tsw_grk_ven_sun_tha_mlt_knd_tsn_moo_aze_slo_ita_uzb_dyu_vie_wly_swa_bem_cic	0.0966685345098184	0.227515319566718	0.820522484433077
596	sid_ben_ven_krd_amh_sod_mlt_dut_tur_azi_swa_mao_dgb_arw_ita_bsq_hin_amr_yor_cnt_bos_guj_cic_prs_lda_lat_hun_zul_tsn_fin_ctl_wly_geo_alb_lit_scr_eng_tig_chh_afr_est_moo_sun_nor_bat_jpn_tml_kor_slo_mcd_bem_svk_mly_glc_aeg_ind_mnd_urd_fbf_pol_owc_swe_ukr_rom_por_qcu_rus_pan_fre_tsw_hau_bul_gam_ger_tag_spa_igb_grk_ewe_jav_tha_anl_knd_dyu_bam_uzb_cze_mol_aze_xho_vie_heb_swt_akn_ses	-0.661390958862717	-1.58232781995369	0.116969788500918
597	sod_krd_akn_por_owc_sid_aeg_prs_tur_uzb_lda_jav_bem_pol_lat_bsq_ukr_mlt_swa_cnt_ctl_rus_dyu_spa_swt_bul_fin_yor_ewe_hun_swe_anl_geo_slo_bos_fre_hin_amr_wly_alb_est_igb_tag_rom_sun_jpn_tml_kor_scr_afr_xho_pan_mly_mol_amh_mao_mnd_nor_cic_lit_gam_urd_grk_arw_dut_qcu_glc_ben_guj_dgb_hau_cze_chh_ger_ind_svk_bam_eng_tsw_bat_tha_tig_knd_ven_moo_azi_mcd_ita_aze_fbf_vie_heb_ses_tsn_zul	-0.900667954392348	-2.18670556711899	0.031272973358339
598	chh_ctl_igb_hin_amh_gam_heb_scr_tur_uzb_bam_jav_moo_cze_prs_bsq_mcd_wly_dgb_mnd_pol_svk_fbf_glc_tsn_guj_est_ses_cic_fin_alb_owc_geo_ukr_mol_spa_arw_sid_anl_bos_hun_bem_tag_pan_mly_jpn_knd_kor_dut_urd_yor_lit_ind_eng_mlt_sun_cnt_lat_zul_rus_amr_krd_grk_ben_ita_qcu_afr_swe_por_swa_aeg_fre_sod_bul_bat_nor_swt_slo_akn_mao_tha_tig_tml_xho_tsw_aze_rom_ger_azi_ewe_vie_hau_lda_ven_dyu	0.253459971110458	0.597007938346781	0.551952772338513
599	mlt_bos_ven_glc_aeg_amr_wly_afr_azi_tur_ewe_ind_tsw_lat_mcd_bsq_ben_sid_xho_cnt_fre_alb_swa_ita_akn_eng_est_cic_yor_fin_guj_heb_geo_scr_grk_ukr_por_hau_tig_mol_hun_swt_bat_ctl_jav_jpn_tml_kor_rom_dut_tsn_rus_mao_arw_anl_tag_mnd_slo_zul_cze_amh_hin_svk_nor_swe_qcu_bul_krd_urd_dyu_gam_pan_sod_prs_sun_lit_bem_ger_moo_mly_tha_chh_knd_igb_bam_aze_pol_spa_uzb_fbf_vie_owc_ses_dgb_lda	-0.530853152917085	-1.26604694101624	0.208658500600919
600	mlt_rus_xho_svk_aeg_amh_wly_ben_uzb_tur_swa_mao_ses_mol_arw_bsq_bul_sod_cic_cnt_scr_ctl_igb_eng_dyu_ger_fin_zul_ewe_est_pol_tig_geo_slo_spa_guj_bos_owc_gam_por_hun_fbf_tag_pan_sun_jpn_knd_kor_urd_afr_akn_swe_jav_lat_amr_mly_mnd_prs_tsn_alb_sid_grk_cze_ukr_glc_qcu_dut_mcd_lit_ven_chh_fre_heb_rom_ind_ita_bam_krd_dgb_bat_tha_hau_tml_lda_bem_aze_hin_nor_azi_moo_vie_anl_swt_yor_tsw	0.0219850412310103	0.0517626192295072	0.958828860984155
601	sod_ben_ewe_mcd_wly_hau_aeg_pol_tur_uzb_bam_bat_akn_ita_arw_bsq_rus_sid_fbf_mnd_ger_dut_bem_grk_igb_alb_hun_moo_xho_fin_scr_tig_geo_swe_krd_guj_spa_heb_mlt_slo_est_yor_ind_urd_mao_jpn_knd_kor_hin_pan_ses_eng_tag_rom_amr_mly_cnt_nor_swa_por_amh_mol_svk_ctl_ukr_qcu_lit_glc_bos_dyu_anl_afr_chh_bul_sun_fre_tsw_cze_tsn_jav_tha_owc_tml_zul_ven_azi_prs_lat_aze_lda_vie_gam_dgb_cic_swt	-0.349056275167815	-0.82723096365688	0.410223724030929
602	anl_prs_dgb_glc_amr_mlt_chh_ita_tur_azi_xho_tag_igb_bul_lat_bsq_nor_sod_dyu_mnd_lit_ben_ewe_grk_akn_ctl_fin_cic_bem_hun_fre_owc_geo_rus_alb_hin_pan_amh_gam_eng_est_fbf_mao_krd_bat_jpn_tml_kor_ger_dut_tsn_rom_mly_spa_sid_ind_cnt_afr_ven_swe_heb_pol_mcd_por_mol_qcu_arw_guj_slo_bam_aeg_ukr_tig_scr_jav_cze_yor_urd_moo_sun_tha_hau_knd_swa_swt_aze_bos_svk_uzb_ses_vie_wly_tsw_lda_zul	0.372232319394721	0.877282657106554	0.382593777713492
603	owc_ger_akn_rus_sod_sid_anl_pan_aze_azi_ewe_ind_fbf_bul_svk_bsq_alb_amh_dyu_mnd_spa_slo_bem_ita_moo_mol_est_swa_xho_fin_rom_amr_geo_lit_prs_bos_hin_heb_mlt_lat_hun_ses_jav_arw_sun_jpn_tml_kor_afr_urd_igb_grk_mly_glc_hau_mao_cnt_mcd_tsw_cze_tig_ctl_guj_scr_fre_qcu_krd_ukr_pol_yor_aeg_eng_wly_ben_bat_dut_zul_por_dgb_tag_tha_chh_knd_ven_cic_uzb_nor_swe_tur_lda_vie_gam_tsn_bam_swt	-0.553604041000668	-1.31991234213451	0.190104041120676
604	owc_hin_swa_lit_heb_hau_mlt_ger_tur_aze_bem_jav_akn_dut_fre_bsq_eng_aeg_ven_cnt_svk_spa_moo_scr_igb_afr_fin_yor_dgb_hun_mol_amh_geo_por_pol_slo_pan_sod_chh_arw_est_zul_tag_guj_bat_jpn_knd_kor_urd_ben_cic_ctl_sun_bos_amr_mly_mnd_alb_ewe_swe_anl_rom_grk_glc_nor_qcu_bul_lat_ita_tsn_wly_mcd_tig_krd_mao_prs_swt_rus_xho_ind_tha_sid_tml_dyu_lda_uzb_ukr_cze_azi_bam_vie_gam_ses_fbf_tsw	0.186537807956752	0.439109053617993	0.661601065649279
605	gam_spa_bem_pan_hau_anl_amh_scr_azi_aze_dyu_jav_swt_alb_rus_bsq_glc_sid_dgb_cnt_lat_swe_lda_mcd_tsn_rom_fin_ven_yor_hun_por_aeg_geo_ukr_slo_mol_bul_heb_chh_nor_est_zul_sun_lit_mly_jpn_tml_kor_cze_ctl_tsw_pol_bat_grk_sod_tag_mnd_ita_ses_ben_amr_svk_dut_fre_urd_qcu_guj_afr_arw_ewe_wly_ger_tig_bos_ind_prs_moo_eng_akn_mao_tha_owc_knd_bam_xho_uzb_krd_hin_tur_swa_vie_mlt_fbf_igb_cic	-0.324588859489745	-0.768930456044207	0.44388299319883
606	amh_ukr_ewe_bul_owc_chh_amr_urd_tur_aze_dyu_mao_yor_mol_eng_bsq_grk_sid_ven_mnd_por_krd_xho_ctl_cic_pan_hun_lda_bam_est_slo_wly_geo_guj_ita_ger_mcd_tig_aeg_nor_fin_igb_ind_rus_sun_jpn_knd_kor_bos_rom_tsn_cze_bat_svk_hau_tag_cnt_lit_bem_spa_gam_lat_dut_pol_ben_qcu_prs_swe_scr_moo_mlt_glc_heb_alb_mly_afr_swt_hin_fbf_jav_tha_anl_tml_swa_zul_uzb_arw_fre_azi_tsw_vie_sod_dgb_ses_akn	-0.65787183259926	-1.57355401547202	0.118986585265657
607	owc_lat_moo_pol_hau_wly_sod_nor_azi_tur_yor_tag_dgb_lit_arw_bsq_dut_chh_bem_cnt_slo_spa_akn_por_igb_bos_fin_zul_bam_est_ukr_amh_geo_mol_fre_swe_eng_gam_heb_glc_hun_swa_mly_pan_bat_jpn_knd_kor_urd_rom_ewe_svk_mao_guj_sid_ind_mnd_bul_lda_prs_tig_grk_afr_rus_scr_qcu_mcd_hin_ger_fbf_mlt_ita_aeg_cze_sun_ben_ses_alb_tsw_jav_tha_amr_tml_tsn_swt_uzb_krd_ctl_aze_xho_vie_anl_ven_cic_dyu	-0.202175192210644	-0.477414037030101	0.634187417830166
608	heb_grk_ses_afr_chh_tig_aeg_swe_aze_azi_xho_tag_igb_krd_scr_bsq_rom_amr_bem_cnt_ben_slo_fbf_pan_bam_mol_est_ven_akn_hun_pol_mlt_geo_spa_bos_fre_lat_wly_anl_arw_fin_zul_sun_nor_mly_jpn_tml_kor_svk_ita_ewe_prs_mao_mcd_gam_bat_mnd_bul_swa_urd_hau_alb_glc_hin_ctl_qcu_eng_dut_guj_moo_owc_lit_amh_cze_jav_ukr_cic_ger_dgb_ind_tha_sod_knd_tsw_lda_tur_por_rus_uzb_yor_vie_sid_swt_tsn_dyu	-0.66355865609868	-1.58617685971795	0.116093677414396
609	hau_urd_yor_alb_anl_chh_sod_bos_azi_aze_cic_mly_bam_grk_pol_bsq_eng_sid_dgb_mnd_spa_hin_xho_guj_swt_svk_fin_tsn_bem_hun_afr_amr_geo_dut_mol_ita_nor_heb_amh_arw_est_tsw_sun_cze_bat_jpn_tml_kor_lit_krd_swa_por_ind_ukr_owc_tag_cnt_fre_zul_rus_wly_swe_rom_pan_mcd_qcu_prs_ctl_ger_dyu_aeg_scr_mlt_ben_jav_slo_moo_glc_igb_mao_tha_gam_knd_akn_lda_uzb_bul_lat_tur_ses_vie_tig_fbf_ewe_ven	0.12125752111958	0.285548193512393	0.775859201878086
610	sid_swe_tsn_grk_chh_amh_tig_ita_aze_azi_ven_tag_dgb_nor_lit_bsq_scr_aeg_akn_cnt_ben_fre_fbf_pan_dyu_dut_est_zul_cic_hun_ukr_wly_geo_glc_lat_arw_alb_mlt_gam_rus_fin_ewe_sun_cze_ind_jpn_knd_kor_prs_pol_moo_ctl_jav_afr_owc_bat_mnd_svk_ses_hin_amr_spa_krd_por_slo_qcu_rom_bos_eng_tsw_sod_bul_heb_mcd_mao_mol_yor_guj_bam_mly_tha_hau_tml_bem_igb_uzb_ger_urd_tur_xho_vie_anl_swt_swa_lda	-0.511860995752939	-1.2182842038947	0.226197636243524
611	tig_arw_dyu_hin_sod_mlt_chh_urd_aze_azi_dgb_jav_tsn_mol_ukr_bsq_prs_aeg_bem_cnt_pol_bos_tsw_guj_moo_ger_fin_swt_bam_hun_svk_sid_geo_alb_swe_mcd_nor_anl_gam_afr_est_swa_sun_spa_tag_jpn_knd_kor_rus_pan_ewe_lit_ind_lat_heb_mly_mnd_grk_yor_rom_amh_krd_ita_scr_por_qcu_ben_ctl_fre_ven_owc_eng_wly_slo_mao_cze_fbf_dut_ses_bat_tha_amr_tml_xho_cic_tur_bul_glc_uzb_akn_vie_hau_igb_zul_lda	-0.441461136527313	-1.04777272052144	0.297458764093989
612	sid_afr_ses_ctl_anl_hau_tig_ger_uzb_azi_dgb_bat_lda_lit_cze_bsq_bos_chh_dyu_mnd_ukr_scr_bem_glc_xho_pol_fin_cic_yor_est_ita_owc_geo_grk_rus_prs_swe_gam_wly_nor_hun_ewe_mly_urd_sun_jpn_tml_kor_slo_rom_tsn_eng_mao_svk_sod_tag_cnt_dut_swa_mcd_amh_fre_krd_alb_por_qcu_arw_guj_lat_swt_aeg_mol_heb_spa_ind_pan_fbf_ben_zul_jav_tha_mlt_knd_akn_tsw_aze_hin_bul_tur_ven_vie_amr_moo_igb_bam	0.569932918482312	1.34660086888088	0.181381488789513
613	anl_cze_dyu_ben_owc_wly_tig_pol_uzb_tur_cic_jav_ven_nor_pan_bsq_lit_heb_igb_cnt_dut_alb_moo_hin_swt_ita_fin_yor_bem_est_rus_aeg_geo_bos_ctl_bul_por_amh_amr_eng_hun_lda_ind_mcd_mao_jpn_tml_kor_spa_slo_ses_scr_tag_fre_sod_mly_mnd_grk_fbf_afr_gam_swe_ger_lat_mol_qcu_krd_ukr_rom_bam_mlt_arw_hau_guj_sun_svk_swa_prs_tsw_bat_tha_sid_knd_tsn_akn_aze_glc_urd_azi_xho_vie_chh_dgb_zul_ewe	-0.305896016755431	-0.724196474102016	0.470763026256835
614	amr_lit_zul_swe_sid_chh_amh_pol_azi_aze_tsw_jav_xho_pan_dut_bsq_slo_wly_cic_cnt_spa_ukr_dyu_fre_bem_arw_fin_dgb_igb_hun_afr_hau_geo_rom_mcd_prs_alb_sod_mlt_rus_est_swt_tag_glc_ind_jpn_tml_kor_bos_scr_yor_lat_bat_cze_gam_mly_mnd_ger_fbf_nor_heb_eng_urd_krd_svk_qcu_grk_hin_por_akn_aeg_bul_owc_guj_mao_ita_ses_ben_moo_sun_tha_anl_knd_swa_lda_uzb_ctl_mol_tur_tsn_vie_tig_bam_ewe_ven	-0.448612300938043	-1.06510700039778	0.289585026121042
615	gam_rus_akn_urd_amr_amh_aeg_alb_azi_uzb_dgb_bat_zul_glc_spa_bsq_mcd_chh_yor_mnd_guj_bul_swa_por_ewe_ger_est_fbf_bem_hun_nor_owc_geo_bos_afr_dut_pol_mlt_anl_swe_fin_lda_jav_slo_ind_jpn_tml_kor_fre_lat_tsn_ukr_tag_krd_wly_sun_cnt_ita_bam_scr_sod_arw_svk_prs_cze_qcu_rom_ben_grk_moo_tig_pan_sid_lit_mly_ctl_igb_eng_ses_mao_tha_heb_knd_swt_dyu_tur_hin_mol_aze_cic_vie_hau_tsw_ven_xho	-0.670303899392848	-1.60645260225981	0.111564732893171
616	owc_ger_tsn_slo_tig_amr_aeg_pan_aze_tur_zul_ind_ewe_lit_pol_bsq_eng_hau_cic_cnt_bul_lat_tsw_ctl_akn_cze_hun_bem_dyu_fin_guj_anl_geo_spa_scr_por_alb_chh_gam_grk_est_igb_sun_hin_tag_jpn_knd_kor_prs_ben_xho_mol_mao_ukr_heb_mly_mnd_rus_fbf_ita_wly_svk_rom_afr_bos_qcu_urd_nor_swe_swt_amh_dut_sid_krd_jav_fre_lda_mcd_bam_bat_tha_sod_tml_dgb_yor_uzb_glc_arw_azi_ses_vie_mlt_ven_moo_swa	-0.772297606369286	-1.86230309661406	0.0657176897720386
617	chh_rus_cic_nor_sod_mlt_gam_eng_tur_azi_tsn_ind_moo_spa_mol_bsq_glc_hau_dgb_mnd_bul_lit_lda_scr_zul_slo_fin_yor_swt_est_mcd_owc_geo_ctl_ben_lat_swe_heb_wly_por_hun_bem_bat_alb_mao_jpn_knd_kor_krd_afr_ses_ger_jav_svk_sid_mly_cnt_urd_swa_ita_aeg_arw_guj_fre_hin_qcu_grk_prs_rom_ven_amh_pol_tig_pan_sun_bos_bam_cze_tsw_tag_tha_amr_tml_akn_dyu_aze_ukr_dut_uzb_fbf_vie_anl_ewe_igb_xho	-0.411152427662334	-0.976849228356032	0.331177991084271
618	mlt_swe_ses_pan_aeg_tig_gam_ita_aze_uzb_dgb_tag_zul_rus_mol_bsq_urd_sod_yor_cnt_afr_krd_fbf_spa_moo_bul_est_dyu_tsn_fin_svk_heb_geo_guj_hin_slo_alb_amh_hau_lat_hun_swa_mly_bos_bat_jpn_tml_kor_prs_fre_tsw_dut_ind_grk_anl_sun_mnd_pol_bem_eng_owc_ctl_scr_ukr_cze_qcu_mcd_nor_ger_bam_sid_lit_amr_glc_mao_rom_ven_por_igb_jav_tha_wly_knd_ewe_swt_azi_ben_arw_tur_cic_vie_chh_akn_xho_lda	0.279553338885292	0.657267061835137	0.512632600496429
619	chh_slo_dyu_nor_tig_owc_gam_scr_uzb_tur_xho_sun_ven_ctl_ita_bsq_rus_heb_bem_cnt_swe_rom_yor_prs_swt_bos_fin_zul_bam_est_alb_hau_geo_arw_svk_spa_por_amr_amh_ger_hun_akn_mao_ben_ind_jpn_tml_kor_dut_ukr_dgb_urd_tag_afr_sod_jav_mnd_lat_fbf_grk_wly_glc_cze_pol_lit_qcu_fre_krd_hin_swa_mlt_mcd_sid_bul_mly_mol_tsw_eng_lda_bat_tha_aeg_knd_moo_igb_aze_guj_pan_azi_tsn_vie_anl_ewe_ses_cic	0.0318655712497653	0.075072203627154	0.940318513450332
620	mlt_urd_ewe_mol_sid_owc_amh_svk_aze_azi_swt_mao_igb_dut_arw_bsq_rus_aeg_ven_mnd_ukr_ctl_akn_rom_yor_lit_est_bam_moo_fin_glc_hau_geo_eng_krd_ger_slo_heb_amr_fre_hun_tsn_bat_nor_jav_jpn_knd_kor_lat_bul_fbf_prs_tag_pan_anl_sun_cnt_por_zul_afr_wly_alb_pol_cze_mcd_qcu_bos_ita_hin_cic_gam_spa_tig_swe_ind_guj_ses_scr_bem_mly_tha_chh_tml_swa_tsw_uzb_grk_ben_tur_lda_vie_sod_dyu_dgb_xho	-0.654083726709551	-1.56443483501827	0.121112026925868
621	owc_lit_bam_ukr_amh_mlt_amr_mol_tur_azi_ses_mao_bem_nor_eng_bsq_grk_hau_zul_mnd_svk_spa_ewe_pan_tsn_alb_hun_lda_yor_fin_rom_chh_geo_mcd_arw_swe_prs_heb_sod_por_est_dgb_tag_krd_mly_jpn_knd_kor_ben_lat_cic_ctl_ind_hin_gam_sun_cnt_urd_xho_bos_tig_afr_ita_bul_ger_qcu_cze_fre_guj_tsw_aeg_glc_sid_dut_jav_scr_fbf_slo_swt_bat_tha_wly_tml_igb_swa_aze_pol_rus_uzb_moo_vie_anl_akn_dyu_ven	-0.310996963780238	-0.738047040664879	0.462344177800444
622	heb_rus_cic_pol_sod_sid_wly_glc_tur_azi_swt_jav_zul_ctl_slo_bsq_pan_amr_fbf_mnd_svk_ger_swa_alb_dgb_mol_hun_bem_igb_fin_eng_chh_geo_rom_grk_cze_lat_owc_mlt_dut_est_moo_mly_spa_ind_jpn_tml_kor_hin_guj_tsn_mcd_bat_bul_amh_tag_cnt_ben_ses_lit_tig_arw_afr_bos_fre_qcu_krd_nor_urd_ven_gam_ita_aeg_scr_mao_prs_xho_ukr_bam_sun_tha_hau_knd_yor_lda_aze_swe_por_uzb_akn_vie_anl_tsw_dyu_ewe	-0.383565249030508	-0.90853874891828	0.365942059466333
623	gam_mcd_tsw_rus_tig_amh_heb_prs_tur_azi_fbf_jav_tsn_eng_svk_bsq_scr_sid_dgb_cnt_bos_grk_cic_ita_bam_ben_est_swa_xho_fin_ukr_anl_geo_mol_afr_alb_hin_hau_wly_spa_hun_yor_mao_bul_tag_jpn_knd_kor_slo_ger_dyu_krd_ind_cze_owc_mly_mnd_fre_bem_swe_sod_pan_pol_nor_dut_qcu_rom_guj_glc_swt_mlt_arw_chh_por_bat_ctl_moo_lit_ven_sun_tha_amr_tml_igb_zul_uzb_lat_urd_aze_akn_vie_aeg_ses_lda_ewe	-0.840854809457595	-2.03302044684148	0.0449009245705618
624	anl_ctl_xho_spa_sod_hau_owc_swe_aze_uzb_ewe_sun_bem_ger_hin_bsq_por_gam_fbf_mnd_rom_fre_moo_mol_bam_cze_fin_tsw_swt_hun_ben_sid_geo_urd_bos_scr_arw_chh_amh_eng_est_swa_jav_bul_mao_jpn_knd_kor_nor_mcd_ven_afr_bat_pan_wly_ind_cnt_guj_lda_slo_tig_lit_alb_dut_glc_qcu_lat_ukr_rus_cic_heb_krd_amr_prs_tag_ita_yor_pol_akn_mly_tha_mlt_tml_igb_zul_azi_grk_svk_tur_tsn_vie_aeg_ses_dyu_dgb	-0.514009526577546	-1.2233271654539	0.224296807360497
625	gam_nor_bem_krd_tig_wly_heb_arw_tur_azi_xho_bat_zul_bos_slo_bsq_lit_amr_cic_cnt_ger_por_ewe_bul_swt_alb_hun_lda_igb_est_mcd_chh_geo_ctl_grk_afr_guj_amh_sod_cze_fin_akn_jav_eng_mao_jpn_tml_kor_scr_lat_ses_rom_mly_ukr_sid_tag_mnd_ita_swa_swe_owc_rus_ben_pan_hin_qcu_urd_spa_pol_moo_aeg_svk_anl_mol_ind_glc_dgb_fre_fbf_sun_tha_hau_knd_ven_dyu_uzb_prs_dut_aze_bam_vie_mlt_tsw_yor_tsn	0.0628248785515169	0.147912001761801	0.882732436050755
626	amr_slo_igb_ben_owc_hau_wly_lat_tur_aze_akn_tag_tsn_por_guj_bsq_arw_gam_lda_cnt_afr_mol_bam_scr_ses_dut_fin_moo_swt_est_pan_mlt_geo_mcd_svk_pol_ita_sid_chh_ctl_hun_fbf_jav_rom_bat_jpn_tml_kor_nor_bul_swa_spa_sun_glc_aeg_mly_mnd_eng_xho_krd_tig_rus_swe_bos_ger_qcu_fre_hin_cze_ewe_amh_prs_sod_grk_mao_lit_dyu_ukr_cic_ind_tha_anl_knd_ven_yor_azi_alb_urd_uzb_bem_vie_heb_tsw_zul_dgb	0.272773472204514	0.642260007502178	0.522284475830056
627	chh_svk_zul_guj_anl_wly_owc_eng_tur_azi_yor_mly_swa_alb_lit_bsq_mol_aeg_tsn_mnd_krd_grk_ewe_ctl_tsw_urd_est_bem_ses_fin_dut_sod_geo_ukr_por_pan_ger_hau_heb_cze_hun_akn_ind_nor_mao_jpn_knd_kor_ita_rom_bam_slo_jav_arw_tig_bat_cnt_lat_dyu_prs_sid_afr_mcd_spa_hin_qcu_rus_bos_ben_cic_amh_pol_gam_scr_tag_bul_lda_glc_swt_sun_tha_amr_tml_igb_xho_uzb_swe_fre_aze_ven_vie_mlt_dgb_moo_fbf	-0.608275933997443	-1.45253132909223	0.149719597695464
628	chh_grk_yor_pan_anl_hau_owc_glc_tur_aze_akn_jav_dyu_ita_ger_bsq_mol_amr_tsn_cnt_rus_swe_moo_svk_swt_afr_fin_xho_lda_hun_arw_wly_geo_por_spa_mcd_ukr_aeg_sid_dut_est_igb_ind_alb_mao_jpn_knd_kor_guj_pol_bam_bul_mly_lat_gam_sun_mnd_scr_dgb_ben_heb_ctl_hin_urd_cze_qcu_bos_nor_krd_tsw_mlt_fre_amh_lit_bat_slo_bem_eng_ewe_tag_tha_tig_tml_swa_zul_uzb_prs_rom_azi_ven_vie_sod_ses_cic_fbf	-0.341557247729514	-0.809438752480797	0.42032895784789
629	wly_rus_ven_grk_anl_gam_amr_pan_aze_uzb_igb_mly_swa_guj_lat_bsq_dut_sid_bam_mnd_eng_spa_swt_arw_zul_rom_hun_tsw_fbf_est_ita_mlt_geo_svk_urd_fre_ctl_amh_chh_lit_fin_xho_mao_prs_bat_jpn_knd_kor_hin_ben_ewe_cze_ind_krd_aeg_jav_cnt_slo_cic_mcd_heb_bul_scr_nor_ukr_qcu_por_ger_glc_yor_tig_pol_owc_mol_tag_afr_dyu_alb_dgb_sun_tha_sod_tml_bem_lda_azi_swe_bos_tur_tsn_vie_hau_moo_ses_akn	0.596589837424844	1.40976873216043	0.161943480053307
630	chh_lit_akn_rus_sod_amr_tig_rom_aze_azi_ven_jav_fbf_svk_prs_bsq_ita_heb_swt_cnt_ger_swe_tsn_eng_bem_pol_hun_lda_yor_fin_grk_gam_geo_mcd_cze_arw_alb_sid_owc_ctl_est_ses_ind_por_sun_jpn_tml_kor_fre_ben_dgb_spa_mly_ukr_anl_mao_mnd_bul_bam_bos_hau_lat_pan_slo_krd_qcu_nor_afr_glc_tsw_wly_scr_mlt_hin_tag_dut_xho_urd_igb_bat_tha_amh_knd_zul_dyu_uzb_guj_mol_tur_swa_vie_aeg_moo_ewe_cic	0.146749305901866	0.345295922392907	0.730651684736139
631	tig_bos_moo_cze_anl_heb_amh_guj_uzb_azi_bem_ind_ses_slo_urd_bsq_eng_owc_bam_cnt_dut_pan_tsw_scr_zul_lit_fin_ven_dyu_est_ctl_amr_geo_hin_grk_afr_arw_mlt_sid_rom_hun_ewe_mly_swe_bat_jpn_knd_kor_nor_krd_swa_svk_jav_por_chh_sun_mnd_alb_fbf_bul_gam_mcd_ita_ukr_ben_qcu_ger_mol_spa_dgb_wly_pol_sod_rus_mao_lat_xho_fre_swt_tag_tha_hau_tml_tsn_lda_tur_glc_prs_aze_akn_vie_aeg_igb_cic_yor	-0.617608882571945	-1.4763506731545	0.143227863846865
632	aeg_nor_tsn_rom_hau_sod_anl_slo_tur_azi_cic_jav_ewe_cze_krd_bsq_ukr_amr_moo_mnd_eng_ctl_zul_hin_bem_mol_hun_xho_fbf_fin_arw_heb_geo_ger_lit_bos_glc_amh_sid_scr_est_dyu_mao_swe_ind_jpn_knd_kor_fre_svk_akn_lat_mly_rus_owc_tag_cnt_alb_lda_dut_tig_grk_pan_guj_spa_qcu_mcd_ben_ita_ven_wly_urd_mlt_prs_sun_afr_yor_por_bam_bat_tha_gam_tml_swt_igb_aze_bul_pol_uzb_tsw_vie_chh_swa_dgb_ses	-0.69189145907468	-1.65916046777187	0.100452297631178
633	sod_cze_ewe_bos_mlt_anl_tig_lit_tur_azi_fbf_tag_tsw_guj_ben_bsq_glc_gam_igb_cnt_spa_nor_cic_ger_dgb_krd_est_swt_tsn_hun_rus_heb_geo_svk_eng_afr_prs_amh_chh_mcd_fin_lda_bat_grk_mao_jpn_knd_kor_scr_fre_akn_pol_mly_hin_wly_ind_mnd_ita_ven_lat_owc_arw_por_rom_ukr_qcu_slo_alb_pan_xho_sid_swe_amr_bul_sun_ctl_moo_urd_bem_jav_tha_aeg_tml_bam_swa_aze_dut_mol_uzb_zul_vie_hau_ses_yor_dyu	-0.308878862752149	-0.731143737340245	0.46652953232357
634	heb_ben_swa_grk_mlt_sid_anl_slo_uzb_aze_tsw_ind_zul_dut_eng_bsq_cze_gam_xho_cnt_scr_arw_ewe_urd_lda_bul_hun_ven_fbf_est_glc_tig_geo_ukr_por_hin_mcd_hau_amh_spa_fin_ses_jav_fre_tag_jpn_knd_kor_pol_ger_bem_rom_sun_ctl_wly_mao_mnd_mol_igb_bos_aeg_lat_svk_alb_prs_qcu_swe_guj_nor_moo_sod_afr_chh_ita_bat_lit_tsn_rus_dgb_mly_tha_owc_tml_cic_swt_tur_pan_krd_azi_akn_vie_amr_dyu_bam_yor	-0.19440898005993	-0.459729616891905	0.646783237171122
635	aeg_guj_swt_por_amh_chh_anl_fre_tur_uzb_tsn_mao_swa_mol_cze_bsq_nor_heb_moo_mnd_arw_eng_dyu_grk_lda_krd_hun_ses_akn_fin_ben_amr_geo_rus_afr_mcd_ita_hau_sid_bul_est_ven_ind_ukr_sun_jpn_tml_kor_scr_pol_ewe_lat_bat_lit_sod_tag_cnt_ger_xho_prs_mlt_ctl_dut_hin_spa_qcu_svk_bos_pan_igb_tig_urd_owc_glc_mly_swe_yor_alb_bam_jav_tha_wly_knd_tsw_zul_azi_rom_slo_aze_fbf_vie_gam_cic_dgb_bem	-0.764009809123627	-1.83571723338178	0.0695951097264622
636	chh_ben_xho_grk_amh_gam_aeg_urd_aze_azi_igb_sun_moo_mcd_eng_bsq_pol_wly_fbf_cnt_ger_hin_tsw_alb_swt_pan_est_dyu_ewe_hun_mol_owc_geo_prs_slo_fre_ukr_sid_anl_bul_fin_zul_mly_lit_bat_jpn_tml_kor_scr_krd_lda_arw_mao_rus_sod_jav_mnd_lat_bem_glc_mlt_svk_guj_ita_spa_qcu_nor_swe_rom_dgb_heb_dut_hau_ctl_ind_bos_yor_por_cic_tag_tha_amr_knd_ven_swa_tur_afr_cze_uzb_akn_vie_tig_tsn_ses_bam	-0.494867974149364	-1.17681477581001	0.242272686272583
637	aeg_por_dgb_hin_sid_hau_heb_urd_tur_aze_igb_sun_ses_pan_rus_bsq_cze_sod_swa_cnt_prs_arw_yor_afr_bam_ger_fin_moo_tsw_est_lat_tig_geo_ben_mol_slo_bul_gam_amr_eng_hun_ewe_mao_alb_tag_jpn_tml_kor_scr_grk_zul_swe_mly_ctl_mlt_ind_mnd_guj_bem_dut_wly_bos_mcd_glc_ukr_qcu_pol_svk_krd_lda_amh_lit_anl_nor_jav_ita_akn_rom_tsn_bat_tha_owc_knd_dyu_cic_uzb_spa_fre_azi_xho_vie_chh_swt_ven_fbf	0.15495227531121	0.364426174304691	0.716367100546867
638	hau_mol_cic_arw_gam_anl_aeg_bos_aze_azi_igb_jav_dyu_por_pan_bsq_guj_chh_dgb_mnd_lat_prs_akn_lit_zul_nor_est_swt_lda_hun_hin_wly_geo_krd_spa_urd_mcd_amh_tig_svk_fin_bam_bat_ger_mly_jpn_tml_kor_afr_alb_fbf_pol_mao_swe_owc_ind_cnt_fre_ewe_cze_sid_ctl_bul_rus_ukr_qcu_slo_ita_eng_tsn_amr_ben_mlt_glc_sun_grk_yor_scr_bem_tag_tha_sod_knd_ses_tsw_uzb_rom_dut_tur_moo_vie_heb_swa_ven_xho	-0.16723291544409	-0.394474685941105	0.694133777983808
639	sod_pol_ewe_ben_mlt_chh_sid_eng_azi_tur_swt_mao_igb_grk_lit_bsq_afr_wly_cic_cnt_prs_mol_fbf_slo_ses_dut_est_dyu_tsw_fin_ger_amh_geo_lat_glc_rus_pan_anl_tig_ctl_hun_ven_ind_fre_bat_jpn_knd_kor_svk_scr_tsn_bul_tag_rom_owc_mly_mnd_nor_dgb_hin_heb_ita_cze_arw_urd_qcu_ukr_guj_krd_moo_gam_swe_aeg_por_sun_mcd_akn_spa_swa_jav_tha_hau_tml_xho_lda_aze_alb_bos_uzb_zul_vie_amr_bem_bam_yor	0.148564250983555	0.349796318698775	0.727282464623165
640	owc_rus_ven_prs_amr_hau_gam_arw_aze_tur_swa_ind_dgb_mcd_lat_bsq_afr_amh_fbf_cnt_ctl_pan_bam_pol_dyu_bul_hun_akn_moo_fin_dut_aeg_geo_hin_fre_lit_alb_sod_anl_nor_est_lda_sun_mol_jav_jpn_knd_kor_rom_ger_swt_krd_tag_ukr_wly_bat_mnd_guj_yor_swe_sid_bos_urd_eng_spa_qcu_glc_por_slo_ses_heb_scr_tig_cze_mao_ita_cic_svk_tsn_mly_tha_chh_tml_zul_xho_uzb_ben_grk_azi_tsw_vie_mlt_igb_bem_ewe	-0.687194042710484	-1.64827865494916	0.102669964901747
641	heb_krd_igb_glc_gam_sod_amr_spa_uzb_azi_dgb_sun_tsn_rus_bul_bsq_mol_hau_bem_cnt_ger_guj_zul_rom_akn_ita_est_ven_bam_hun_pan_sid_geo_fre_ben_mcd_ukr_owc_tig_arw_fin_cic_tag_nor_ind_jpn_knd_kor_por_hin_lda_scr_jav_dut_chh_bat_mnd_cze_yor_urd_amh_alb_grk_lat_prs_qcu_bos_eng_afr_swa_anl_pol_aeg_svk_mao_swe_xho_ctl_ses_mly_tha_mlt_tml_moo_swt_tur_slo_lit_aze_ewe_vie_wly_fbf_tsw_dyu	-0.445736046564991	-1.05761552636011	0.292970204197063
642	gam_ben_cic_nor_amr_owc_heb_swe_tur_azi_fbf_mly_tsn_rus_bos_bsq_scr_anl_ven_mnd_alb_lat_zul_cze_moo_spa_est_dgb_dyu_hun_grk_hau_geo_prs_afr_ctl_pan_sid_wly_svk_fin_igb_sun_pol_tag_jpn_knd_kor_dut_glc_bem_mol_bat_por_chh_mao_cnt_ita_yor_ger_aeg_bul_arw_eng_urd_qcu_mcd_fre_slo_lda_tig_ukr_mlt_krd_ind_guj_tsw_lit_xho_jav_tha_amh_tml_ewe_akn_aze_rom_hin_uzb_bam_vie_sod_ses_swt_swa	0.0498416195831547	0.117483236922036	0.906730483365554
643	tig_glc_cic_slo_amr_aeg_gam_cze_tur_azi_zul_ind_ven_spa_ctl_bsq_guj_anl_tsw_mnd_rom_afr_akn_grk_igb_eng_fin_dgb_ewe_est_bos_sod_geo_prs_ita_ukr_fre_sid_owc_por_hun_ses_tag_rus_mly_jpn_tml_kor_hin_urd_moo_alb_jav_dut_mlt_bat_cnt_svk_lda_ben_heb_lit_lat_bul_scr_qcu_ger_swe_arw_xho_chh_mol_amh_mcd_mao_nor_yor_pan_tsn_sun_tha_wly_knd_bam_swa_aze_pol_krd_uzb_bem_vie_hau_swt_dyu_fbf	0.203100241193465	0.477833844056339	0.633889693484701
644	wly_scr_swa_slo_sod_heb_hau_bos_azi_uzb_zul_mao_dyu_ben_alb_bsq_pan_owc_xho_cnt_rom_krd_akn_glc_moo_rus_fin_bem_dgb_est_guj_sid_geo_ctl_dut_prs_ita_tig_mlt_ger_hun_bam_bat_lit_jav_jpn_knd_kor_svk_spa_fbf_ukr_tag_cze_chh_mly_mnd_eng_ewe_swe_amh_mcd_bul_pol_arw_qcu_afr_lat_mol_tsw_aeg_nor_amr_urd_sun_grk_tsn_hin_cic_ind_tha_gam_tml_igb_swt_aze_por_fre_tur_yor_vie_anl_ven_lda_ses	-0.519986925016832	-1.24031509110746	0.217979020742455
645	sid_alb_akn_ben_gam_wly_chh_pol_uzb_azi_xho_mly_ses_urd_por_bsq_cze_aeg_lda_mnd_nor_rom_bam_mol_swt_eng_hun_swa_dyu_est_ita_sod_geo_afr_ukr_hin_swe_hau_anl_bos_fin_tsn_mao_dut_tag_jpn_tml_kor_glc_ger_ewe_prs_jav_rus_heb_sun_cnt_mcd_zul_lat_amr_svk_scr_fre_krd_qcu_lit_grk_ctl_bem_tig_arw_owc_spa_bat_bul_tsw_pan_igb_ind_tha_mlt_knd_ven_moo_tur_guj_slo_aze_dgb_vie_amh_cic_yor_fbf	0.229896747671274	0.540933042219053	0.589847070138779
646	aeg_ctl_bam_rus_amh_anl_tig_guj_uzb_azi_xho_sun_swa_cze_eng_bsq_scr_hau_dgb_mnd_prs_slo_yor_afr_ewe_mcd_fin_moo_cic_est_hin_gam_geo_swe_lit_bos_ger_mlt_chh_mol_hun_swt_jav_grk_mly_jpn_tml_kor_nor_ben_akn_fre_mao_por_heb_tag_cnt_pol_igb_lat_wly_glc_svk_alb_spa_qcu_krd_dut_ita_lda_owc_rom_sod_pan_bat_arw_tsn_urd_fbf_ind_tha_sid_knd_ven_zul_tur_ukr_bul_aze_dyu_vie_amr_tsw_bem_ses	-0.185345270255992	-0.437394734375764	0.662839157805753
647	sod_pan_ven_mol_hau_owc_amh_guj_tur_azi_tsn_tag_xho_fre_cze_bsq_rus_anl_dgb_cnt_lat_hin_fbf_svk_cic_glc_hun_dyu_akn_est_krd_heb_geo_bos_ben_grk_eng_sid_chh_urd_fin_swt_mly_afr_sun_jpn_knd_kor_ger_por_moo_bul_bat_ukr_amr_jav_mnd_spa_lda_alb_gam_slo_swe_pol_prs_qcu_ctl_arw_lit_swa_tig_dut_aeg_ita_mao_nor_zul_rom_yor_ind_tha_wly_tml_bam_bem_uzb_mcd_scr_aze_tsw_vie_mlt_ses_ewe_igb	-0.240522477263985	-0.568675994048914	0.570946761967312
648	heb_bos_zul_cze_sid_anl_hau_svk_tur_azi_xho_tag_tsn_por_glc_bsq_urd_chh_ses_mnd_bul_krd_lda_pan_dgb_guj_est_bam_swt_hun_hin_amh_geo_alb_ger_lit_afr_wly_gam_ben_fin_dyu_sun_swe_bat_jpn_knd_kor_rus_pol_moo_fre_ind_dut_sod_mly_cnt_ita_swa_mcd_tig_prs_slo_arw_ctl_qcu_scr_nor_lat_cic_aeg_grk_amr_eng_jav_mol_yor_spa_tsw_mao_tha_owc_tml_ven_ewe_aze_ukr_rom_uzb_igb_vie_mlt_fbf_akn_bem	-0.152637581669247	-0.360136122639526	0.719561937154086
649	amh_pan_swa_fre_gam_heb_sid_lit_azi_uzb_bam_jav_moo_mcd_ukr_bsq_eng_hau_dgb_cnt_afr_guj_cic_lat_zul_svk_est_lda_xho_hun_dut_wly_geo_slo_ita_swe_urd_owc_anl_ctl_fin_tsw_tag_bos_mao_jpn_tml_kor_nor_alb_dyu_glc_bat_por_mlt_mly_mnd_spa_swt_mol_tig_krd_ger_prs_scr_qcu_bul_arw_hin_ses_chh_ben_aeg_rus_ind_cze_ewe_grk_bem_sun_tha_sod_knd_akn_ven_aze_rom_pol_tur_fbf_vie_amr_yor_igb_tsn	-0.160559159124381	-0.378399865004986	0.705995970453698
650	chh_ctl_tsw_ben_amr_wly_amh_pol_azi_aze_swa_ind_ven_krd_ukr_bsq_mcd_anl_tsn_mnd_arw_nor_ses_hin_xho_bos_hun_fbf_akn_fin_fre_hau_geo_spa_dut_grk_scr_owc_sid_ger_est_cic_sun_guj_mao_jpn_tml_kor_svk_ita_zul_prs_tag_mol_heb_jav_cnt_pan_bem_bul_aeg_afr_glc_rom_lat_qcu_urd_rus_cze_dyu_tig_eng_sod_slo_bat_lit_lda_swe_swt_mly_tha_gam_knd_igb_moo_tur_por_alb_uzb_bam_vie_mlt_ewe_dgb_yor	0.154468971525541	0.363732240480072	0.716883538585927
651	amr_eng_dyu_mcd_sod_amh_sid_ctl_tur_aze_ewe_ind_moo_afr_urd_bsq_scr_hau_swt_mnd_bul_ita_lda_nor_swa_ukr_fin_ses_dgb_hun_ger_gam_geo_svk_rus_alb_fre_tig_wly_glc_est_xho_jav_krd_mao_jpn_tml_kor_prs_guj_akn_ben_sun_spa_aeg_mly_cnt_pan_fbf_hin_anl_mol_slo_dut_pol_qcu_rom_swe_cze_tsw_owc_lat_heb_lit_tag_bos_cic_grk_zul_bat_tha_chh_knd_yor_tsn_azi_arw_por_uzb_bam_vie_mlt_ven_bem_igb	0.331118613152097	0.78013253936903	0.437293890825169
652	hau_glc_tsn_mcd_wly_amh_sid_bos_azi_tur_tsw_sun_dyu_cze_alb_bsq_swe_gam_bam_mnd_eng_arw_fbf_rom_ewe_pol_fin_akn_bem_hun_rus_amr_geo_dut_bul_scr_prs_owc_anl_mol_est_igb_bat_ctl_tag_jpn_knd_kor_ger_hin_zul_nor_mly_grk_tig_ind_cnt_lit_dgb_urd_mlt_spa_afr_slo_lat_qcu_krd_ita_ben_swa_chh_svk_heb_ukr_mao_por_yor_fre_xho_jav_tha_sod_tml_moo_ses_uzb_guj_pan_aze_cic_vie_aeg_lda_ven_swt	0.14210572583927	0.334682597358323	0.738618183578516
653	chh_pan_dgb_ita_sod_amh_mlt_arw_azi_tur_tsw_ind_swa_mol_guj_bsq_spa_sid_tsn_cnt_rom_scr_moo_ctl_ses_nor_fin_xho_zul_est_hin_gam_geo_prs_ger_lat_cze_tig_wly_slo_hun_ewe_mao_pol_bat_jpn_knd_kor_alb_por_swt_lit_jav_svk_amr_sun_mnd_ben_ven_eng_heb_rus_grk_glc_ukr_qcu_krd_dut_swe_bam_owc_afr_aeg_mcd_mly_fre_lda_urd_fbf_tag_tha_anl_tml_dyu_igb_aze_bos_bul_uzb_cic_vie_hau_yor_akn_bem	0.326930788205455	0.769728986658317	0.443411395909681
654	amh_alb_ewe_hin_sid_amr_aeg_dut_azi_aze_yor_ind_xho_swe_lat_bsq_por_tig_ven_mnd_guj_afr_zul_ben_ses_scr_est_bem_dgb_fin_cze_owc_geo_rus_mol_prs_svk_chh_sod_ctl_hun_swa_tag_rom_mly_jpn_tml_kor_pan_glc_tsn_slo_sun_ita_anl_mao_cnt_nor_igb_ukr_mlt_spa_arw_grk_bul_qcu_krd_mcd_fre_lda_wly_pol_gam_eng_bat_bos_akn_urd_fbf_jav_tha_hau_knd_swt_dyu_uzb_ger_lit_tur_tsw_vie_heb_bam_cic_moo	0.115287305567897	0.271234273758956	0.786811987994299
655	amh_glc_swa_urd_gam_owc_anl_hin_aze_uzb_yor_bat_dgb_pan_slo_bsq_ger_wly_moo_mnd_svk_ukr_bam_eng_xho_grk_hun_dyu_igb_fin_lit_chh_geo_arw_bos_bul_lat_aeg_amr_spa_est_cic_ind_mol_jav_jpn_knd_kor_rom_afr_swt_por_mao_cze_heb_mly_cnt_swe_bem_alb_sod_krd_scr_pol_ctl_qcu_rus_ita_nor_zul_mlt_guj_sid_fre_tag_dut_ses_ben_akn_sun_tha_hau_tml_ven_fbf_azi_prs_mcd_tur_tsn_vie_tig_ewe_tsw_lda	-0.248932911133618	-0.588476797795858	0.557638820586789
656	tig_krd_bem_mcd_chh_gam_wly_por_uzb_aze_ewe_jav_ses_pol_alb_bsq_afr_hau_swt_cnt_fre_hin_cic_urd_yor_ctl_hun_igb_tsw_est_svk_mlt_geo_spa_ger_swe_grk_heb_anl_cze_fin_moo_sun_prs_mao_jpn_knd_kor_lit_bos_dgb_ita_tag_ukr_sid_ind_mnd_rus_tsn_slo_owc_guj_bul_scr_eng_qcu_dut_ben_rom_fbf_amr_arw_aeg_lat_mly_glc_xho_pan_swa_bat_tha_amh_tml_ven_akn_azi_nor_mol_tur_zul_vie_sod_dyu_bam_lda	-0.16121981813711	-0.380632919932613	0.704343689858295
657	tig_grk_moo_mol_wly_hau_anl_hin_tur_aze_dgb_tag_cic_lit_eng_bsq_krd_sid_lda_mnd_fre_pol_yor_ukr_dyu_lat_hun_ses_ewe_fin_cze_gam_geo_slo_urd_rus_por_chh_owc_bos_est_igb_ind_afr_sun_jpn_tml_kor_ctl_alb_xho_bul_jav_ita_amr_bat_cnt_mcd_tsw_svk_aeg_spa_pan_glc_swe_qcu_nor_prs_scr_fbf_sod_guj_heb_rom_mao_dut_akn_ben_ven_mly_tha_amh_knd_bem_zul_uzb_ger_arw_azi_swa_vie_mlt_swt_bam_tsn	-0.129827833461867	-0.306060623815755	0.76024258215469
658	mlt_ctl_swa_rom_owc_aeg_amh_krd_tur_azi_lda_mao_yor_arw_bul_bsq_dut_gam_moo_cnt_scr_cze_tsw_ben_dgb_eng_hun_ses_ewe_fin_pol_wly_geo_glc_ukr_nor_bos_amr_sod_prs_est_dyu_tag_pan_bat_jpn_knd_kor_por_lat_bam_mol_jav_afr_tig_ind_mnd_swe_swt_fre_heb_mcd_slo_ger_ita_qcu_lit_spa_rus_tsn_hau_hin_chh_guj_sun_grk_zul_svk_cic_mly_tha_anl_tml_ven_akn_uzb_urd_alb_aze_fbf_vie_sid_bem_igb_xho	-0.984816715572298	-2.40076072110611	0.0183515961665913
659	sod_scr_ewe_bul_sid_tig_amh_pan_aze_azi_cic_tag_igb_grk_por_bsq_mcd_aeg_yor_mnd_ctl_nor_zul_krd_dyu_glc_fin_swa_dgb_hun_svk_amr_geo_ita_slo_pol_dut_anl_chh_ukr_est_fbf_bat_cze_mao_jpn_tml_kor_prs_mol_swt_swe_jav_spa_wly_mly_cnt_afr_moo_lat_heb_rom_hin_rus_lit_qcu_urd_bos_guj_lda_gam_alb_hau_ger_sun_arw_ses_fre_ven_ind_tha_owc_knd_xho_bam_tur_ben_eng_uzb_tsn_vie_mlt_tsw_bem_akn	-0.633431202955286	-1.51702848451801	0.132651467927954
660	wly_alb_igb_krd_heb_sid_chh_ben_uzb_tur_yor_jav_bem_scr_prs_bsq_svk_sod_bam_mnd_nor_cze_dyu_bos_akn_por_fin_cic_moo_est_ger_owc_geo_ctl_pol_mol_urd_anl_aeg_fre_hun_tsn_mao_grk_tag_jpn_tml_kor_guj_glc_xho_eng_bat_slo_tig_sun_cnt_mcd_ewe_rom_amr_rus_swe_pan_lit_qcu_afr_arw_bul_swa_amh_ita_hau_ukr_mly_spa_lda_hin_dgb_ind_tha_gam_knd_zul_ses_aze_dut_lat_azi_tsw_vie_mlt_fbf_ven_swt	-0.0836744509493169	-0.197427284082593	0.843924042265273
661	wly_ita_tsn_ger_tig_amr_hau_eng_azi_tur_xho_ind_ven_pan_fre_bsq_rom_aeg_bem_cnt_guj_lat_fbf_bos_ewe_swe_est_cic_dgb_fin_ctl_heb_geo_rus_grk_svk_lit_amh_owc_hin_hun_swt_bat_prs_mly_jpn_tml_kor_cze_krd_lda_nor_jav_afr_chh_mao_mnd_alb_igb_bul_mlt_dut_arw_ukr_urd_qcu_ben_mol_spa_moo_sid_slo_gam_pol_sun_por_swa_scr_ses_tag_tha_sod_knd_bam_zul_uzb_glc_mcd_aze_akn_vie_anl_dyu_yor_tsw	-0.698129445609234	-1.67501206407472	0.0972913993880003
662	mlt_scr_tsw_mol_anl_hau_amh_mcd_aze_uzb_fbf_mly_bam_pan_por_bsq_spa_chh_igb_mnd_glc_ger_yor_lat_dgb_ita_hun_cic_dyu_est_nor_amr_geo_rus_arw_rom_grk_aeg_sod_eng_fin_swa_jav_ukr_bat_jpn_knd_kor_cze_lit_xho_pol_tag_ben_sid_sun_cnt_prs_swt_dut_gam_slo_krd_swe_alb_qcu_hin_svk_bul_tsn_wly_bos_tig_urd_mao_guj_akn_afr_bem_ind_tha_heb_tml_ewe_zul_tur_fre_ctl_azi_ven_vie_owc_ses_lda_moo	-0.387210784755111	-0.917957719711252	0.361015556468059
663	heb_bos_lda_urd_owc_tig_hau_swe_azi_uzb_yor_tag_fbf_afr_grk_bsq_krd_aeg_swt_mnd_bul_dut_tsw_ben_ses_guj_fin_ven_akn_est_rus_mlt_geo_rom_por_glc_ita_sod_anl_fre_hun_bam_mao_pan_sun_jpn_tml_kor_eng_ger_tsn_hin_mly_lit_chh_bat_cnt_lat_swa_pol_gam_mcd_arw_nor_ctl_qcu_mol_spa_ukr_bem_amh_scr_amr_alb_ind_cze_moo_slo_zul_jav_tha_sid_knd_igb_cic_aze_prs_svk_tur_dyu_vie_wly_xho_ewe_dgb	-0.682916333182873	-1.63934298070012	0.104520464508073
664	mlt_afr_ewe_ben_amr_sod_hau_fre_azi_aze_swa_sun_igb_grk_guj_bsq_ita_aeg_cic_mnd_lat_dut_zul_bul_akn_prs_fin_tsw_xho_hun_bos_owc_geo_glc_arw_por_slo_wly_amh_cze_est_dyu_tag_krd_jav_jpn_knd_kor_mcd_ger_moo_pol_mao_nor_tig_ind_cnt_ukr_bem_mol_gam_svk_spa_scr_alb_qcu_swe_lit_urd_tsn_chh_pan_anl_eng_mly_ctl_swt_hin_lda_bat_tha_sid_tml_yor_fbf_uzb_rom_rus_tur_dgb_vie_heb_ses_bam_ven	-0.45543555751932	-1.08188089440254	0.282102766729583
665	tig_scr_lda_ita_owc_gam_sid_lit_tur_azi_zul_mao_bem_ben_cze_bsq_afr_aeg_ven_cnt_pan_svk_tsw_fre_akn_slo_fin_ses_fbf_hun_rus_chh_geo_bul_arw_ctl_mcd_amh_heb_krd_est_xho_bat_eng_mly_jpn_tml_kor_alb_urd_moo_grk_jav_spa_anl_tag_mnd_swe_swa_glc_amr_por_guj_prs_ukr_qcu_nor_ger_mol_dgb_sod_dut_wly_lat_ind_bos_dyu_rom_tsn_sun_tha_mlt_knd_cic_bam_aze_hin_pol_uzb_yor_vie_hau_ewe_swt_igb	-0.0172873673216926	-0.0407028016394926	0.967620082593914
666	amr_pol_dgb_lat_wly_hau_owc_nor_tur_azi_cic_jav_swa_guj_bul_bsq_arw_mlt_igb_cnt_ger_scr_akn_lit_swt_pan_fin_moo_ses_est_ctl_heb_geo_bos_alb_swe_ben_tig_gam_svk_hun_dyu_sun_spa_ind_jpn_tml_kor_rus_ukr_ven_rom_tag_por_sid_bat_mnd_krd_xho_slo_amh_eng_hin_prs_afr_qcu_urd_grk_mol_ewe_anl_glc_sod_fre_mao_dut_tsn_cze_zul_mly_tha_aeg_knd_bem_tsw_uzb_ita_mcd_aze_yor_vie_chh_lda_bam_fbf	-0.680550259947742	-1.62800197012472	0.106907743394748
667	tig_ctl_dyu_pan_amh_mlt_amr_swe_uzb_tur_swt_ind_ven_urd_pol_bsq_lit_heb_bam_mnd_grk_guj_igb_bos_zul_eng_fin_dgb_swa_hun_ukr_hau_geo_por_alb_glc_rus_aeg_anl_krd_est_tsw_tag_prs_bat_jpn_knd_kor_rom_svk_yor_arw_jav_lat_sod_mao_cnt_mol_lda_cze_gam_ger_spa_hin_afr_qcu_bul_scr_fre_tsn_owc_ben_sid_ita_sun_dut_xho_nor_moo_mly_tha_wly_tml_cic_ewe_aze_slo_mcd_azi_bem_vie_chh_ses_fbf_akn	-1.02770164912921	-2.51238837678788	0.0137143468140491
668	mlt_scr_yor_bos_wly_chh_gam_spa_tur_azi_tsn_bat_lda_ukr_nor_bsq_afr_anl_xho_mnd_ben_hin_ses_lat_swa_svk_hun_dgb_igb_fin_por_amr_geo_mol_grk_ctl_slo_sid_aeg_prs_est_akn_mao_fre_tag_jpn_knd_kor_arw_cze_ven_dut_sun_alb_owc_jav_cnt_krd_bem_mcd_tig_lit_guj_swe_rom_qcu_urd_eng_pan_bam_heb_glc_amh_ger_mly_pol_fbf_bul_cic_ind_tha_hau_tml_dyu_swt_uzb_rus_ita_aze_tsw_vie_sod_ewe_zul_moo	-0.110231168674558	-0.259800101283956	0.79559225363651
669	chh_lit_xho_ctl_sid_owc_aeg_alb_uzb_aze_akn_mao_igb_por_fre_bsq_pan_heb_fbf_mnd_ita_mcd_dgb_krd_dyu_arw_est_moo_swt_hun_prs_amr_geo_urd_hin_rom_lat_anl_hau_svk_fin_lda_mly_bos_bat_jpn_knd_kor_grk_bul_ses_rus_ind_afr_sod_sun_cnt_ger_tsw_nor_mlt_pol_swe_ukr_dut_qcu_scr_glc_eng_zul_amh_ben_wly_guj_tag_slo_tsn_spa_bam_jav_tha_gam_tml_ven_cic_tur_mol_cze_azi_ewe_vie_tig_yor_bem_swa	-0.788154065426578	-1.89657824657597	0.0609873925034564
670	owc_dut_bam_swe_anl_wly_hau_hin_aze_azi_dgb_bat_ewe_glc_rom_bsq_krd_mlt_fbf_mnd_afr_bos_yor_rus_moo_urd_fin_tsn_swt_est_por_chh_geo_lat_ger_pan_fre_amr_gam_guj_hun_swa_mly_cze_jav_jpn_tml_kor_ctl_ukr_lda_eng_ind_lit_tig_mao_cnt_spa_zul_slo_sid_arw_svk_mcd_ben_qcu_pol_alb_ita_ses_sod_grk_amh_prs_tag_nor_xho_bul_dyu_sun_tha_aeg_knd_igb_cic_tur_scr_mol_uzb_ven_vie_heb_bem_akn_tsw	-0.31511106286112	-0.744688086072554	0.458337995341351
671	aeg_krd_zul_guj_owc_hau_tig_mcd_aze_uzb_igb_tag_swt_ukr_bul_bsq_pol_wly_dyu_mnd_por_spa_cic_svk_tsw_afr_hun_xho_dgb_est_rom_amh_geo_nor_pan_urd_lat_mlt_sid_slo_fin_ses_mly_grk_sun_jpn_tml_kor_glc_fre_bem_cze_ind_hin_amr_bat_cnt_alb_fbf_rus_gam_mol_lit_dut_swe_qcu_ger_ctl_eng_ven_anl_scr_heb_bos_jav_ben_bam_arw_lda_mao_tha_sod_knd_tsn_akn_tur_ita_prs_azi_ewe_vie_chh_swa_yor_moo	0.183784311990303	0.432277918218525	0.666540113802945
672	gam_cze_bem_glc_heb_amh_hau_bul_aze_tur_ewe_mly_akn_prs_svk_bsq_rus_mlt_dgb_mnd_nor_fre_bam_swe_tsw_grk_fin_cic_yor_est_slo_anl_geo_lit_alb_krd_scr_wly_owc_rom_hun_moo_bat_urd_ind_jpn_tml_kor_por_bos_zul_lat_tag_ben_sod_jav_cnt_mol_swa_ger_chh_ukr_afr_arw_dut_qcu_mcd_pan_hin_lda_aeg_ctl_sid_eng_mao_pol_ven_ita_swt_sun_tha_tig_knd_fbf_dyu_azi_spa_guj_uzb_xho_vie_amr_ses_tsn_igb	-0.176206145159998	-0.41643813362857	0.678048968178938
673	amh_ita_akn_svk_hau_amr_sod_rus_tur_aze_bem_sun_tsw_grk_krd_bsq_ctl_owc_lda_cnt_lat_cze_cic_nor_swa_mol_hun_dyu_ewe_fin_glc_heb_geo_por_bul_arw_ben_wly_aeg_swe_est_igb_tag_afr_jav_jpn_tml_kor_mcd_scr_fbf_fre_ind_eng_chh_bat_mnd_urd_tsn_dut_mlt_bos_pan_slo_ukr_qcu_lit_alb_pol_dgb_tig_hin_anl_ger_mao_spa_xho_guj_zul_mly_tha_gam_knd_moo_ven_azi_rom_prs_uzb_bam_vie_sid_ses_swt_yor	-0.364055219255418	-0.862289055325588	0.390746546482217
674	aeg_slo_xho_scr_hau_owc_wly_eng_aze_tur_ewe_tag_swa_afr_lat_bsq_mcd_heb_fbf_cnt_bul_guj_bam_prs_swt_cze_fin_dgb_tsn_hun_urd_sid_geo_rom_nor_dut_fre_mlt_gam_swe_est_tsw_bat_pan_mly_jpn_tml_kor_rus_ita_dyu_por_sun_arw_tig_jav_mnd_pol_ven_grk_sod_svk_ctl_ben_glc_qcu_lit_ger_spa_igb_anl_krd_amh_mol_mao_alb_cic_bos_bem_ind_tha_chh_knd_lda_ses_uzb_hin_ukr_azi_moo_vie_amr_zul_yor_akn	-0.102854483449366	-0.242574707316107	0.808869045994704
675	chh_swe_lda_rus_sod_amh_owc_rom_tur_azi_dyu_jav_akn_slo_cze_bsq_scr_amr_bem_cnt_urd_ukr_swt_ben_tsn_mol_est_dgb_zul_hun_por_anl_geo_bul_fre_arw_ctl_tig_aeg_hin_fin_ewe_tag_pan_ind_jpn_knd_kor_mcd_alb_ses_pol_mao_bos_gam_mly_mnd_krd_igb_dut_hau_ita_nor_guj_afr_qcu_ger_svk_eng_moo_wly_prs_sid_spa_sun_glc_tsw_lat_bam_bat_tha_mlt_tml_cic_ven_aze_grk_lit_uzb_swa_vie_heb_xho_yor_fbf	-0.485264084300179	-1.15321183980773	0.251778774335827
676	aeg_arw_tsw_glc_hau_chh_owc_eng_uzb_azi_igb_tag_dgb_lat_spa_bsq_mcd_mlt_tsn_mnd_scr_slo_moo_ita_zul_dut_fin_xho_fbf_est_por_gam_geo_fre_mol_rom_svk_sid_amh_ben_hun_swa_mao_swe_jav_jpn_knd_kor_ukr_urd_cic_hin_ind_bos_heb_mly_cnt_alb_swt_cze_tig_ger_guj_krd_afr_qcu_bul_pan_rus_bam_sod_pol_amr_grk_sun_nor_lda_ctl_akn_bat_tha_anl_tml_bem_ewe_aze_prs_lit_tur_yor_vie_wly_ven_dyu_ses	-0.102552232219601	-0.241383180458378	0.809789556957312
677	amh_lat_zul_guj_owc_aeg_anl_arw_tur_aze_igb_bat_bem_afr_svk_bsq_prs_chh_tsw_cnt_cze_urd_ewe_scr_ven_ukr_fin_yor_fbf_est_hin_sod_geo_por_fre_spa_ben_hau_mlt_rus_hun_tsn_tag_nor_jav_jpn_tml_kor_mcd_bul_akn_eng_sun_lit_gam_ind_mnd_pol_bam_mol_wly_grk_slo_ger_swe_qcu_rom_bos_ctl_lda_tig_glc_sid_alb_mly_pan_dyu_ita_moo_mao_tha_amr_knd_swa_cic_uzb_krd_dut_azi_xho_vie_heb_swt_dgb_ses	-0.97697895815505	-2.37275174579951	0.0197150037356429
678	chh_ben_lda_dut_aeg_sid_hau_afr_azi_uzb_ewe_sun_bem_prs_mcd_bsq_krd_anl_tsn_mnd_guj_mol_swt_spa_yor_grk_hun_ses_dgb_fin_ctl_heb_geo_por_rus_nor_pol_gam_amh_fre_est_ven_jav_scr_mly_jpn_tml_kor_bul_swe_xho_urd_ind_pan_owc_mao_cnt_glc_bam_eng_tig_ukr_lat_slo_svk_qcu_hin_cze_bos_zul_sod_alb_mlt_ger_bat_lit_fbf_rom_tsw_tag_tha_wly_knd_akn_dyu_aze_ita_arw_tur_igb_vie_amr_moo_cic_swa	-0.463273434541397	-1.10233970930232	0.273158562951508
679	amr_ger_yor_ita_mlt_chh_hau_ben_tur_uzb_bam_tag_tsw_mol_spa_bsq_scr_tig_ven_cnt_lat_ctl_igb_bul_swa_pol_est_swt_ses_hun_lit_wly_geo_fre_hin_por_eng_sod_gam_alb_fin_bem_jav_guj_mao_jpn_tml_kor_rus_arw_tsn_svk_ind_swe_heb_sun_mnd_bos_dyu_nor_amh_pan_glc_cze_prs_qcu_rom_dut_mcd_ewe_aeg_afr_sid_urd_mly_krd_dgb_slo_akn_bat_tha_anl_knd_cic_moo_aze_ukr_grk_azi_zul_vie_owc_fbf_xho_lda	-0.0567812527364195	-0.133809760528472	0.893842146728819
680	amh_arw_cic_spa_gam_amr_chh_ctl_tur_uzb_moo_sun_ewe_dut_glc_bsq_eng_sod_zul_mnd_cze_prs_dyu_mol_tsw_fre_fin_akn_bem_hun_alb_hau_geo_pol_rom_ben_scr_anl_owc_pan_est_bam_jav_afr_ind_jpn_knd_kor_lit_slo_ses_guj_bat_por_wly_mly_cnt_lat_swt_swe_heb_rus_mcd_bul_nor_qcu_ukr_krd_ita_fbf_aeg_urd_sid_grk_tag_hin_ven_ger_tsn_mao_tha_tig_tml_dgb_lda_aze_bos_svk_azi_swa_vie_mlt_yor_igb_xho	-0.270469097514922	-0.641332610057391	0.522884036143154
681	amh_hin_tsn_swe_aeg_wly_sod_rom_azi_uzb_swa_tag_swt_scr_urd_bsq_lit_sid_zul_cnt_nor_pan_cic_rus_lda_ben_hun_akn_moo_fin_glc_chh_geo_arw_bos_dut_eng_owc_heb_ctl_est_ewe_sun_bul_bat_jpn_knd_kor_cze_afr_igb_ukr_mao_ita_hau_mly_mnd_fre_bem_slo_amr_por_mol_mcd_pol_qcu_grk_krd_lat_ses_mlt_svk_gam_alb_jav_guj_fbf_ger_bam_ind_tha_anl_tml_tsw_xho_tur_spa_prs_aze_yor_vie_tig_dyu_dgb_ven	-0.0377470810879525	-0.0889947112678662	0.92927748265889
682	tig_ben_xho_por_sid_amh_mlt_spa_aze_azi_ewe_tag_yor_pan_pol_bsq_grk_heb_dyu_cnt_prs_eng_cic_bos_fbf_mcd_fin_tsw_dgb_est_ukr_aeg_geo_fre_hin_ita_cze_amr_wly_krd_hun_tsn_jav_bul_ind_jpn_knd_kor_lit_glc_swa_guj_mao_afr_gam_mly_mnd_scr_swt_svk_hau_slo_rus_alb_swe_qcu_dut_mol_lat_zul_chh_arw_anl_urd_bat_ctl_akn_nor_lda_sun_tha_sod_tml_bam_igb_uzb_ger_rom_tur_ses_vie_owc_ven_bem_moo	-0.657513064954079	-1.57555103446061	0.118525121185529
683	sod_ger_dyu_scr_chh_anl_sid_prs_aze_azi_xho_mao_fbf_pol_ctl_bsq_por_mlt_tsn_cnt_lat_guj_ses_bul_dgb_spa_fin_ewe_bem_est_eng_tig_geo_nor_cze_pan_bos_wly_amh_rus_hun_ven_sun_alb_jav_jpn_knd_kor_ita_ben_swt_fre_ind_mcd_heb_bat_mnd_slo_bam_krd_hau_svk_lit_swe_afr_qcu_hin_urd_dut_moo_amr_arw_aeg_grk_mly_rom_swa_mol_tsw_tag_tha_gam_tml_yor_akn_tur_glc_ukr_uzb_igb_vie_owc_cic_lda_zul	0.278790644267655	0.655866808158714	0.513529169116703
684	amr_alb_moo_rom_chh_wly_gam_pol_uzb_azi_ses_sun_cic_mcd_prs_bsq_eng_sid_bam_mnd_bos_urd_ewe_lat_swa_ger_hun_fbf_xho_fin_afr_heb_geo_rus_guj_slo_bul_amh_mlt_cze_est_igb_bat_nor_mao_jpn_tml_kor_swe_por_swt_lit_tag_spa_aeg_mly_cnt_svk_dgb_glc_anl_ben_ita_pan_scr_qcu_arw_hin_ukr_bem_owc_fre_sod_ctl_ind_grk_dyu_krd_akn_jav_tha_tig_knd_ven_zul_aze_dut_mol_tur_tsn_vie_hau_yor_lda_tsw	0.282041805067165	0.663713300396506	0.508515855577455
685	hau_prs_bam_eng_tig_owc_wly_rus_aze_azi_xho_sun_dyu_mol_pan_bsq_alb_aeg_cic_mnd_ctl_slo_tsn_lit_dgb_ita_fin_ewe_fbf_est_bos_amh_geo_bul_cze_spa_rom_amr_chh_svk_hun_yor_ind_scr_tag_jpn_knd_kor_fre_dut_akn_krd_jav_ukr_heb_mao_cnt_hin_zul_grk_sod_glc_por_swe_nor_qcu_afr_mcd_ger_ven_gam_urd_mlt_ben_mly_pol_swt_guj_tsw_bat_tha_anl_tml_ses_swa_tur_lat_arw_uzb_bem_vie_sid_moo_igb_lda	0.0361333500459435	0.0850103875366258	0.932435872001713
686	sid_nor_lda_bul_hau_wly_owc_scr_tur_azi_tsw_ind_dyu_ger_mol_bsq_slo_chh_fbf_cnt_fre_ukr_akn_guj_igb_pan_est_xho_ewe_fin_prs_sod_geo_pol_krd_ctl_cze_anl_tig_urd_hun_tsn_jav_ita_mao_jpn_knd_kor_eng_lat_zul_svk_tag_mcd_mlt_mly_mnd_lit_yor_alb_gam_rom_bos_glc_spa_qcu_rus_por_arw_bem_aeg_afr_amh_dut_bat_ben_bam_hin_dgb_sun_tha_heb_tml_ses_moo_uzb_grk_swe_aze_swt_vie_amr_swa_cic_ven	-0.224444931858769	-0.530650538343042	0.5969258731746
687	amh_alb_igb_urd_gam_amr_hau_scr_azi_uzb_tsn_ind_cic_guj_krd_bsq_ukr_anl_xho_mnd_ben_prs_lda_cze_bem_fre_hun_moo_bam_est_arw_tig_geo_spa_pol_svk_rus_chh_mlt_grk_fin_swa_tag_ita_jav_jpn_tml_kor_ctl_mcd_fbf_ger_bat_mol_sod_sun_cnt_lat_swt_por_sid_bos_eng_glc_afr_qcu_pan_lit_nor_ses_aeg_hin_owc_dut_mly_bul_yor_slo_tsw_mao_tha_heb_knd_akn_zul_tur_swe_rom_aze_ewe_vie_wly_dyu_ven_dgb	-0.591148753692243	-1.4113476180782	0.161478931344581
688	amh_rus_yor_svk_wly_anl_amr_ger_uzb_aze_ses_sun_igb_bul_lat_bsq_bos_sid_ven_cnt_pan_ita_ewe_por_akn_arw_est_cic_lda_hun_ctl_heb_geo_fre_ben_alb_nor_mlt_owc_ukr_fin_tsw_mao_slo_mly_jpn_tml_kor_afr_eng_tsn_swe_jav_urd_gam_tag_mnd_grk_swa_cze_chh_scr_glc_hin_dut_qcu_krd_prs_mcd_bem_aeg_pol_hau_mol_bat_spa_dgb_guj_bam_ind_tha_sod_knd_swt_fbf_tur_lit_rom_azi_xho_vie_tig_zul_dyu_moo	-0.596557674864771	-1.424968323608	0.157513736861821
689	aeg_ger_bam_arw_amr_tig_heb_krd_azi_tur_cic_ind_xho_afr_slo_bsq_ita_hau_zul_cnt_pan_fre_yor_nor_tsw_grk_hun_tsn_igb_est_eng_anl_geo_glc_lat_spa_lit_chh_sid_svk_fin_fbf_jav_scr_mao_jpn_knd_kor_mcd_guj_ven_pol_sun_bul_wly_tag_mnd_por_akn_ukr_gam_prs_rus_rom_ctl_qcu_dut_cze_ben_ewe_mlt_alb_sod_bos_mly_mol_lda_urd_bem_bat_tha_amh_tml_swa_swt_uzb_hin_swe_aze_moo_vie_owc_dgb_dyu_ses	-0.400331382201121	-0.94944140301663	0.344856943909738
690	amh_rom_swa_spa_heb_anl_owc_urd_azi_aze_yor_mao_lda_mol_dut_bsq_krd_sid_ven_cnt_pan_lat_cic_ita_dgb_afr_hun_zul_ewe_fin_scr_gam_geo_por_eng_cze_bos_hau_wly_prs_est_moo_sun_pol_bat_jpn_knd_kor_fre_ukr_akn_guj_mly_bul_sod_jav_mnd_lit_fbf_svk_mlt_ben_glc_grk_hin_qcu_alb_mcd_arw_ses_chh_nor_tig_swe_ind_ger_dyu_ctl_xho_tag_tha_aeg_tml_bem_swt_tur_rus_slo_uzb_tsw_vie_amr_igb_tsn_bam	-0.745059437410158	-1.79204256494335	0.0763782046490752
691	mlt_swe_swt_hin_wly_hau_chh_prs_aze_tur_bem_jav_dgb_krd_grk_bsq_pol_sid_yor_cnt_slo_arw_swa_scr_igb_ctl_est_tsw_xho_hun_por_owc_geo_ben_afr_dut_lit_amh_sod_pan_fin_tsn_mly_fre_tag_jpn_knd_kor_guj_ukr_bam_lat_ind_rom_tig_sun_mnd_eng_zul_bos_anl_spa_cze_ita_rus_qcu_glc_mol_bul_lda_aeg_mcd_heb_urd_mao_svk_cic_nor_dyu_bat_tha_amr_tml_akn_ewe_uzb_alb_ger_azi_moo_vie_gam_ven_fbf_ses	0.184334974435213	0.433957301702773	0.665324512704991
692	chh_nor_dyu_ben_heb_sid_sod_fre_tur_azi_ewe_bat_tsw_krd_pan_bsq_prs_amh_tsn_cnt_bul_cze_igb_rus_swa_glc_est_cic_zul_fin_alb_tig_geo_bos_ukr_eng_spa_mlt_wly_rom_hun_swt_sun_grk_mly_jpn_tml_kor_slo_ita_yor_mcd_jav_afr_hau_tag_mnd_hin_bem_lat_gam_dut_swe_lit_urd_qcu_ctl_ger_scr_ses_owc_guj_amr_svk_mao_por_akn_pol_moo_ind_tha_anl_knd_lda_dgb_uzb_arw_mol_aze_ven_vie_aeg_xho_fbf_bam	0.142013114851131	0.334241630092038	0.738949804085231
693	tig_lit_swt_guj_hau_sid_amh_bos_tur_azi_igb_sun_ewe_spa_pan_bsq_hin_amr_ven_cnt_rom_eng_akn_fre_tsw_ben_hun_zul_swa_fin_scr_sod_geo_ita_slo_afr_ger_chh_heb_ukr_est_bam_ind_nor_bat_jpn_tml_kor_por_urd_dyu_grk_mao_mcd_gam_jav_mnd_rus_dgb_svk_anl_glc_mol_dut_prs_qcu_swe_pol_arw_ses_wly_krd_owc_lat_mly_cze_moo_alb_cic_tag_tha_mlt_knd_lda_yor_uzb_ctl_bul_aze_fbf_vie_aeg_xho_bem_tsn	-0.748382903896397	-1.80036335583747	0.0750452327969966
694	sid_por_cic_ita_sod_owc_aeg_bos_aze_uzb_akn_ind_moo_rus_lat_bsq_mcd_amr_zul_cnt_mol_hin_ewe_prs_xho_ger_hun_bam_igb_fin_eng_tig_geo_nor_slo_svk_krd_mlt_chh_dut_est_dyu_mao_fre_jav_jpn_tml_kor_pan_rom_yor_spa_sun_guj_anl_bat_mnd_cze_ven_ukr_wly_pol_afr_scr_alb_qcu_arw_bul_swe_tsn_amh_lit_gam_grk_mly_ben_lda_urd_tsw_tag_tha_hau_knd_fbf_bem_tur_glc_ctl_azi_ses_vie_heb_dgb_swa_swt	-0.375472148843384	-0.89009787034121	0.375710140466648
695	amr_bul_swt_ctl_heb_wly_mlt_glc_tur_azi_moo_jav_ewe_spa_cze_bsq_svk_chh_xho_cnt_slo_hin_ven_ita_yor_bos_hun_dgb_swa_fin_alb_gam_geo_nor_scr_ger_guj_tig_sid_rom_est_zul_mao_lit_mly_jpn_knd_kor_pan_lat_dyu_mol_bat_urd_hau_ind_mnd_afr_fbf_por_anl_krd_dut_rus_ben_qcu_grk_prs_pol_lda_sod_fre_owc_eng_tag_arw_cic_ukr_akn_sun_tha_aeg_tml_ses_bem_uzb_swe_mcd_aze_igb_vie_amh_tsw_tsn_bam	-0.0495068788257263	-0.11661560655202	0.907416130316347
696	amh_pan_moo_eng_owc_wly_tig_scr_aze_azi_bem_ind_yor_svk_arw_bsq_rom_sid_swt_mnd_guj_alb_igb_bul_swa_ctl_hun_fbf_ses_fin_bos_mlt_geo_mol_hin_slo_mcd_gam_hau_krd_est_tsw_sun_dut_bat_jpn_knd_kor_ita_grk_zul_nor_mly_rus_heb_jav_cnt_pol_ewe_ger_chh_swe_spa_prs_ukr_qcu_urd_ben_por_tsn_aeg_lat_sod_cze_tag_lit_lda_glc_xho_mao_tha_anl_tml_ven_bam_uzb_afr_fre_tur_akn_vie_amr_dgb_dyu_cic	-0.47453680575528	-1.12845623596445	0.262029947852073
697	sid_svk_bem_swe_hau_amr_wly_cze_tur_uzb_akn_mly_lda_prs_nor_bsq_pan_amh_dgb_cnt_dut_hin_ven_fre_bam_pol_fin_igb_swt_est_guj_tig_geo_lit_ukr_scr_rus_anl_heb_ben_hun_swa_mao_slo_sun_jpn_knd_kor_arw_mol_dyu_spa_ind_eng_gam_tag_mnd_ctl_tsn_krd_aeg_rom_glc_mcd_grk_qcu_ita_urd_bul_zul_mlt_bos_sod_alb_jav_por_tsw_lat_xho_bat_tha_owc_tml_yor_fbf_aze_afr_ger_azi_ses_vie_chh_cic_moo_ewe	0.0559947999851943	0.131896213470971	0.895351316968886
698	anl_spa_xho_ger_hau_tig_sid_slo_uzb_tur_yor_jav_tsn_krd_pol_bsq_ben_chh_moo_cnt_ita_guj_dgb_cze_ses_mol_fin_swa_bem_est_arw_aeg_geo_nor_scr_glc_mcd_gam_sod_svk_hun_ewe_ind_bul_mao_jpn_tml_kor_alb_grk_zul_ukr_bat_afr_amh_sun_mnd_bos_fbf_urd_owc_lit_rus_dut_eng_qcu_por_swe_pan_tsw_amr_lat_wly_hin_mly_prs_akn_rom_lda_tag_tha_mlt_knd_dyu_cic_azi_fre_ctl_aze_swt_vie_heb_igb_bam_ven	-0.393247257553093	-0.933074265050401	0.353197816903017
699	tig_cze_ewe_bul_hau_heb_amh_lit_uzb_azi_swt_jav_tsn_prs_lat_bsq_nor_sid_dgb_mnd_ita_fre_fbf_rom_swa_pol_hun_ven_lda_est_pan_wly_geo_ger_arw_mcd_bos_chh_aeg_grk_fin_zul_ind_slo_bat_jpn_knd_kor_krd_ben_bam_afr_mly_guj_amr_tag_cnt_svk_igb_hin_mlt_eng_alb_mol_rus_qcu_spa_por_ctl_akn_owc_urd_gam_scr_sun_ukr_dyu_swe_ses_mao_tha_sod_tml_yor_xho_aze_dut_glc_tur_tsw_vie_anl_moo_cic_bem	-0.652442815988369	-1.56116281678687	0.121881966196222
700	tig_grk_akn_arw_hau_anl_sod_dut_uzb_aze_tsw_mly_moo_urd_krd_bsq_bul_wly_yor_mnd_guj_ita_tsn_lat_bem_nor_est_ven_dgb_hun_hin_gam_geo_slo_por_cze_scr_chh_mlt_eng_fin_ewe_jav_rom_sun_jpn_tml_kor_pol_ben_dyu_swe_tag_mol_amh_bat_cnt_lit_swa_ger_owc_bos_pan_mcd_afr_qcu_alb_spa_ctl_fbf_heb_fre_sid_rus_mao_svk_cic_glc_bam_ind_tha_aeg_knd_zul_lda_azi_ukr_prs_tur_ses_vie_amr_igb_swt_xho	-0.543522817321263	-1.29536094386758	0.198401969430682
701	amh_pan_fbf_grk_hau_tig_chh_bos_azi_tur_igb_tag_dgb_krd_cze_bsq_svk_owc_xho_cnt_hin_ukr_zul_ben_swt_eng_est_bam_tsn_hun_mcd_anl_geo_fre_afr_bul_spa_aeg_sid_rus_fin_lda_ind_ctl_bat_jpn_knd_kor_arw_lit_akn_mol_jav_rom_heb_mao_mnd_por_ses_alb_gam_ger_guj_scr_swe_qcu_dut_ita_prs_swa_sod_urd_mlt_pol_sun_nor_yor_glc_ven_mly_tha_wly_tml_ewe_cic_aze_slo_lat_uzb_tsw_vie_amr_bem_moo_dyu	-0.791470563686512	-1.91102043373102	0.0590818322714986
702	gam_mcd_tsn_lat_sod_tig_mlt_mol_aze_uzb_ewe_tag_cic_por_pol_bsq_krd_sid_yor_cnt_bos_urd_zul_rus_swa_scr_est_xho_ven_hun_guj_aeg_geo_glc_ben_spa_dut_hau_chh_eng_fin_moo_ind_rom_sun_jpn_tml_kor_afr_ger_akn_arw_mao_swe_heb_bat_mnd_ctl_lda_ukr_amh_bul_cze_hin_slo_qcu_pan_alb_grk_tsw_anl_prs_amr_svk_jav_fre_dyu_lit_swt_mly_tha_wly_knd_bem_fbf_tur_nor_ita_azi_igb_vie_owc_ses_dgb_bam	0.0120150889996117	0.0282982893132342	0.977484882136731
703	anl_mcd_yor_ger_hau_chh_gam_cze_azi_tur_ewe_sun_ven_urd_svk_bsq_rus_heb_xho_cnt_pol_nor_cic_grk_moo_alb_fin_dgb_tsn_hun_slo_amh_geo_bul_swe_ctl_fre_tig_amr_guj_est_tsw_ind_lit_jav_jpn_tml_kor_por_scr_akn_ukr_bat_spa_owc_mly_mnd_arw_bem_glc_mlt_dut_pan_krd_bos_qcu_eng_rom_mol_ses_sod_afr_sid_lat_mao_prs_zul_hin_lda_tag_tha_aeg_knd_igb_bam_uzb_ben_ita_aze_swa_vie_wly_fbf_dyu_swt	-0.876298070133014	-2.12068300711173	0.0366095568790391
704	mlt_pol_bam_arw_heb_owc_anl_bul_uzb_aze_lda_sun_fbf_swe_ukr_bsq_ger_chh_tsn_mnd_slo_krd_cic_spa_moo_ctl_fin_swt_zul_hun_rus_hau_geo_alb_grk_prs_guj_amh_tig_por_est_ven_tag_mol_mly_jpn_tml_kor_nor_svk_xho_dut_ind_fre_amr_bat_cnt_scr_dyu_rom_aeg_hin_urd_lat_mcd_qcu_ita_pan_bos_bem_gam_afr_sid_ben_jav_lit_igb_cze_tsw_mao_tha_sod_knd_swa_ewe_azi_eng_glc_tur_ses_vie_wly_akn_dgb_yor	-0.40713310452288	-0.966841215714636	0.336130996078526
705	wly_ukr_bam_hin_sid_sod_amr_bos_tur_aze_swt_mly_ses_svk_eng_bsq_grk_gam_fbf_cnt_prs_pol_moo_ben_akn_alb_hun_igb_cic_fin_rom_mlt_geo_por_lit_bul_scr_tig_anl_spa_est_dgb_mao_ctl_bat_jpn_knd_kor_guj_ger_ewe_arw_jav_rus_heb_ind_mnd_pan_zul_mol_amh_mcd_urd_fre_lat_qcu_glc_dut_afr_ven_aeg_krd_owc_swe_sun_nor_tsn_ita_yor_tag_tha_chh_tml_swa_tsw_azi_slo_cze_uzb_bem_vie_hau_dyu_lda_xho	-0.567371884930292	-1.35555387277386	0.178524036966733
706	heb_afr_dyu_lit_hau_wly_gam_eng_aze_uzb_moo_jav_tsw_glc_fre_bsq_por_sid_dgb_mnd_alb_bul_xho_ger_ses_scr_hun_ven_swa_est_urd_aeg_geo_rus_grk_pan_nor_owc_chh_ita_fin_yor_tag_mol_mly_jpn_tml_kor_prs_rom_swt_swe_mao_dut_mlt_ind_cnt_ctl_bam_bos_sod_mcd_slo_pol_guj_qcu_ben_ukr_arw_cic_tig_krd_anl_cze_bat_spa_lda_svk_igb_sun_tha_amr_knd_ewe_zul_tur_lat_hin_azi_fbf_vie_amh_akn_tsn_bem	0.0892704261897525	0.21023879690308	0.833941223632874
707	sod_svk_fbf_fre_sid_anl_amh_swe_uzb_tur_bem_mao_tsn_rus_bos_bsq_ben_amr_ses_mnd_mol_pol_xho_grk_dyu_eng_fin_moo_dgb_est_pan_chh_geo_cze_guj_glc_dut_mlt_tig_lat_hun_tsw_tag_por_bat_jpn_tml_kor_mcd_urd_swt_slo_jav_ger_aeg_mly_cnt_ita_bam_prs_heb_ctl_rom_ukr_arw_qcu_spa_hin_krd_ven_owc_afr_gam_lit_sun_alb_cic_nor_yor_ind_tha_hau_knd_ewe_igb_aze_bul_scr_azi_lda_vie_wly_zul_swa_akn	-0.283457679804545	-0.67036992809897	0.504283307063412
708	mlt_eng_igb_alb_wly_sod_gam_ctl_azi_aze_ewe_bat_fbf_cze_ukr_bsq_mol_hau_tsw_cnt_scr_spa_swa_pan_akn_guj_fin_bem_xho_est_mcd_anl_geo_glc_dut_grk_krd_owc_chh_nor_hun_dgb_mao_bul_tag_jpn_knd_kor_pol_hin_lda_por_ind_prs_sid_mly_mnd_arw_moo_bos_amh_ger_lat_fre_lit_qcu_urd_svk_afr_cic_tig_rom_heb_rus_jav_swe_dyu_ben_tsn_sun_tha_amr_tml_ses_bam_tur_slo_ita_uzb_swt_vie_aeg_yor_zul_ven	-0.521646579273739	-1.2442895445444	0.216519870712718
709	sod_slo_lda_scr_aeg_tig_chh_pan_azi_uzb_yor_mao_moo_ctl_dut_bsq_urd_wly_ses_cnt_lat_bul_tsn_rom_cic_alb_fin_dgb_igb_est_mol_gam_geo_spa_lit_ukr_por_amr_heb_guj_hun_tsw_mly_ben_ind_jpn_tml_kor_arw_mcd_swt_svk_tag_prs_amh_jav_mnd_eng_bam_glc_sid_ita_nor_fre_afr_qcu_swe_krd_hin_dyu_hau_cze_owc_ger_bat_bos_akn_grk_ewe_sun_tha_anl_knd_xho_bem_tur_pol_rus_aze_ven_vie_mlt_zul_swa_fbf	-0.302009751301919	-0.715105092339141	0.476335498840581
710	sod_krd_swt_urd_chh_amh_amr_rus_tur_aze_fbf_bat_igb_scr_ita_bsq_slo_anl_ewe_mnd_afr_bul_yor_swe_xho_glc_est_tsw_bem_hun_dut_hau_geo_por_lit_fre_nor_wly_heb_arw_fin_lda_ind_spa_mao_jpn_tml_kor_mcd_svk_moo_grk_jav_ben_owc_tag_cnt_pan_dgb_prs_tig_ger_cze_guj_pol_qcu_eng_alb_hin_cic_aeg_lat_sid_rom_mly_bos_bam_ukr_ses_sun_tha_mlt_knd_akn_zul_uzb_mol_ctl_azi_ven_vie_gam_tsn_swa_dyu	-0.367007683856423	-0.868861709163066	0.38715954579465
711	hau_ita_bem_nor_sod_sid_amh_swe_tur_aze_tsw_mao_bam_dut_pan_bsq_por_mlt_ses_cnt_fre_prs_cic_urd_dyu_cze_hun_tsn_swt_est_mol_wly_geo_guj_ben_eng_alb_gam_heb_glc_fin_lda_mly_ger_sun_jpn_tml_kor_ukr_spa_xho_lat_ind_scr_owc_tag_mnd_ctl_igb_mcd_anl_svk_rus_slo_rom_qcu_pol_lit_bul_dgb_tig_grk_amr_arw_bat_krd_ewe_afr_moo_jav_tha_chh_knd_akn_ven_uzb_hin_bos_azi_zul_vie_aeg_swa_fbf_yor	0.063230110525776	0.148902236633425	0.881953185040659
712	mlt_mcd_fbf_nor_hau_wly_sid_ben_aze_azi_moo_tag_zul_afr_grk_bsq_scr_amr_swt_cnt_rom_arw_yor_hin_ven_bos_hun_igb_cic_est_mol_owc_geo_ita_swe_ukr_ger_amh_sod_prs_fin_akn_jav_dut_mao_jpn_tml_kor_krd_guj_bam_pol_mly_svk_anl_bat_mnd_pan_xho_ctl_tig_alb_rus_por_lit_qcu_slo_eng_glc_tsn_aeg_spa_chh_urd_sun_bul_dyu_cze_ses_ind_tha_gam_knd_ewe_swa_tur_lat_fre_uzb_dgb_vie_heb_tsw_lda_bem	-0.197619219660718	-0.467177969180804	0.641465290750323
713	mlt_spa_moo_pol_wly_aeg_sod_ukr_uzb_aze_tsn_sun_cic_lat_slo_bsq_ben_heb_dyu_mnd_bos_alb_bam_dut_ewe_svk_est_zul_swt_hun_bul_tig_geo_arw_krd_ger_nor_anl_sid_prs_fin_bem_mao_cze_mly_jpn_tml_kor_lit_eng_ven_rom_tag_grk_owc_bat_cnt_rus_swa_guj_chh_urd_pan_ita_afr_qcu_fre_mol_swe_fbf_amh_glc_amr_hin_jav_por_lda_mcd_akn_ind_tha_hau_knd_tsw_ses_azi_scr_ctl_tur_dgb_vie_gam_yor_igb_xho	-0.438257181037419	-1.03922008987879	0.301396712248242
714	sid_lit_tsw_hin_hau_owc_wly_alb_aze_tur_ven_ind_xho_mol_rom_bsq_guj_anl_fbf_cnt_por_spa_yor_urd_moo_cze_est_ses_zul_fin_mcd_tig_geo_ukr_pan_pol_swe_sod_heb_bul_hun_dgb_bat_ger_tag_jpn_knd_kor_eng_scr_bam_rus_jav_svk_amr_mao_mnd_arw_dyu_ben_aeg_dut_fre_grk_slo_qcu_ctl_lat_bos_ewe_amh_prs_mlt_ita_mly_krd_tsn_glc_swt_sun_tha_chh_tml_lda_bem_uzb_afr_nor_azi_cic_vie_gam_igb_swa_akn	0.489347596974213	1.15532762647595	0.250916004698956
715	amh_fre_swt_slo_gam_sod_owc_eng_uzb_azi_moo_sun_igb_prs_bul_bsq_ben_amr_bam_mnd_spa_por_dgb_guj_bem_arw_hun_swa_lda_est_afr_chh_geo_rom_mol_grk_alb_mlt_tig_ctl_fin_xho_mao_lit_bat_jpn_knd_kor_nor_pol_tsn_swe_jav_ita_aeg_ind_cnt_pan_akn_scr_wly_dut_hin_bos_krd_qcu_glc_ukr_svk_ses_anl_ger_sid_rus_mly_cze_tsw_mcd_zul_tag_tha_hau_tml_ewe_yor_aze_lat_urd_tur_ven_vie_heb_fbf_dyu_cic	-0.546220804540764	-1.3019476353888	0.196149808296456
716	aeg_slo_swa_fre_tig_gam_amr_ita_tur_azi_fbf_mao_swt_mol_ukr_bsq_svk_heb_bam_cnt_grk_lit_bem_urd_yor_pol_hun_ewe_igb_fin_lat_amh_geo_bos_mcd_cze_spa_anl_sod_nor_est_dyu_ind_ben_mly_jpn_tml_kor_bul_hin_lda_ctl_sun_prs_chh_tag_mnd_swe_ses_arw_mlt_guj_pan_eng_afr_qcu_por_glc_ger_dgb_hau_krd_owc_rus_bat_rom_tsn_scr_moo_jav_tha_sid_knd_akn_xho_uzb_dut_alb_aze_tsw_vie_wly_cic_zul_ven	-0.15602479194405	-0.368241026704075	0.713530378432468
717	amr_guj_ewe_eng_tig_gam_mlt_scr_aze_azi_swt_jav_dgb_dut_svk_bsq_ger_heb_ses_cnt_prs_por_dyu_pol_yor_grk_fin_bam_ven_est_ukr_sid_geo_krd_arw_bos_ctl_amh_wly_mol_hun_igb_bat_glc_mly_jpn_tml_kor_afr_mcd_akn_urd_ind_pan_owc_mao_mnd_lit_lda_hin_chh_slo_ita_spa_ben_qcu_rus_bul_nor_moo_sod_rom_hau_fre_tag_alb_tsw_cze_swa_sun_tha_aeg_knd_bem_xho_tur_swe_lat_uzb_zul_vie_anl_tsn_cic_fbf	-0.3858835867347	-0.914514098634658	0.362811786252169
718	sod_spa_fbf_rom_aeg_amh_anl_ctl_azi_aze_xho_mly_ven_pol_ukr_bsq_bul_wly_dgb_cnt_eng_grk_swa_mol_tsn_ben_hun_dyu_tsw_est_afr_tig_geo_pan_lat_prs_hin_owc_sid_ita_fin_zul_tag_svk_ind_jpn_tml_kor_lit_ger_bam_glc_jav_slo_chh_bat_mnd_fre_yor_krd_amr_cze_mcd_nor_por_qcu_alb_rus_guj_bem_mlt_dut_gam_bos_sun_urd_lda_arw_moo_mao_tha_hau_knd_igb_akn_tur_scr_swe_uzb_cic_vie_heb_ewe_swt_ses	0.561282910417138	1.32967538737301	0.186877475665517
719	chh_afr_swt_mcd_tig_owc_mlt_ger_aze_uzb_ven_mly_fbf_ukr_swe_bsq_lat_hau_ses_mnd_slo_dut_swa_cze_ewe_rom_hun_dgb_zul_est_eng_amr_geo_pan_grk_hin_ctl_sid_sod_arw_fin_xho_jav_scr_ind_jpn_knd_kor_mol_spa_igb_urd_bat_krd_gam_mao_cnt_prs_akn_bul_heb_fre_rus_nor_por_qcu_svk_bos_alb_bem_aeg_guj_amh_glc_sun_ita_dyu_pol_moo_tag_tha_anl_tml_bam_cic_azi_lit_ben_tur_yor_vie_wly_tsw_tsn_lda	-0.00560896061364702	-0.0132174272596534	0.989482639177691
720	amr_mcd_igb_cze_wly_heb_amh_dut_tur_azi_swa_ind_lda_lit_pan_bsq_hin_sid_bem_mnd_ger_eng_yor_alb_tsn_ita_fin_xho_akn_est_lat_gam_geo_bul_slo_rom_bos_chh_mlt_ctl_hun_ses_mly_rus_jav_jpn_tml_kor_grk_fre_ven_prs_bat_scr_tig_sun_cnt_pol_bam_spa_sod_swe_mol_afr_guj_qcu_por_glc_svk_swt_owc_krd_anl_nor_tag_ukr_dyu_ben_moo_mao_tha_aeg_knd_cic_dgb_uzb_arw_urd_aze_zul_vie_hau_fbf_ewe_tsw	-0.586517889460723	-1.40001414970876	0.164836287242885
721	amr_fre_zul_grk_tig_chh_heb_mol_uzb_azi_lda_ind_ses_ger_ben_bsq_prs_sod_dgb_cnt_spa_arw_dyu_ita_swa_mcd_est_moo_akn_hun_hin_hau_geo_slo_afr_rom_ctl_amh_owc_pan_fin_ven_tag_alb_bat_jpn_knd_kor_svk_pol_yor_dut_mao_krd_sid_mly_mnd_eng_tsw_bul_wly_bos_glc_swe_ukr_qcu_rus_lit_lat_fbf_aeg_guj_gam_urd_sun_por_igb_scr_ewe_jav_tha_mlt_tml_xho_swt_tur_cze_nor_aze_tsn_vie_anl_bam_cic_bem	-0.896476130348102	-2.16977928107498	0.0325721300057375
722	anl_spa_ses_pol_chh_heb_mlt_rus_tur_aze_swa_mly_xho_ita_slo_bsq_bos_owc_tsw_mnd_glc_cze_ewe_lat_dgb_eng_fin_ven_swt_est_pan_hau_geo_afr_mol_fre_ger_wly_aeg_guj_hun_bam_jav_bul_mao_jpn_knd_kor_arw_por_yor_grk_bat_hin_amr_ind_cnt_svk_fbf_mcd_sod_nor_ctl_dut_rom_qcu_urd_swe_prs_tsn_sid_ukr_tig_scr_tag_krd_moo_alb_akn_sun_tha_gam_tml_igb_zul_azi_ben_lit_uzb_lda_vie_amh_dyu_bem_cic	-0.527619271531467	-1.25733714014723	0.211779917930846
723	chh_fre_igb_urd_aeg_amh_amr_ita_aze_uzb_lda_mao_ven_arw_bos_bsq_nor_anl_bem_cnt_svk_por_moo_alb_dgb_grk_est_bam_swa_hun_lit_wly_geo_krd_guj_prs_swe_sod_gam_mcd_fin_tsn_jav_slo_mly_jpn_knd_kor_ben_pol_fbf_afr_ind_dut_mlt_sun_mnd_rus_tsw_lat_owc_glc_ukr_ctl_bul_qcu_eng_hin_rom_ses_heb_ger_hau_scr_tag_spa_xho_cze_ewe_bat_tha_sid_tml_swt_akn_tur_pan_mol_azi_zul_vie_tig_cic_dyu_yor	0.0637306694662612	0.149966790355394	0.881115579402562
724	anl_scr_tsw_bos_hau_sod_wly_hin_azi_uzb_bem_jav_xho_cze_ita_bsq_rom_aeg_lda_cnt_lit_nor_zul_urd_cic_prs_fin_ven_dyu_hun_swe_gam_geo_alb_ctl_fre_slo_owc_heb_mol_est_fbf_bat_bul_tag_jpn_tml_kor_mcd_dut_swa_glc_sun_eng_chh_mly_mnd_ben_tsn_por_tig_krd_guj_grk_arw_qcu_lat_rus_ukr_akn_amr_afr_sid_pol_mao_pan_dgb_spa_moo_ind_tha_amh_knd_yor_igb_aze_svk_ger_tur_bam_vie_mlt_ses_ewe_swt	-0.799121601602558	-1.92328613675271	0.0575031180597466
725	sod_ctl_tsn_eng_amh_wly_hau_lat_aze_uzb_bem_bat_swt_rus_slo_bsq_krd_tig_dyu_mnd_prs_ben_ses_spa_moo_guj_hun_swa_ewe_fin_hin_chh_geo_pan_ita_alb_rom_sid_aeg_svk_est_ven_mly_glc_jav_jpn_tml_kor_bos_dut_cic_scr_tag_por_amr_mao_cnt_mcd_bam_urd_heb_mol_ukr_pol_grk_qcu_bul_swe_cze_yor_mlt_arw_gam_nor_sun_lit_lda_ger_igb_ind_tha_anl_knd_tsw_dgb_tur_fre_afr_azi_fbf_vie_owc_zul_akn_xho	-0.197503555908851	-0.466089794074342	0.642241065493957
726	owc_cze_igb_afr_sid_chh_tig_pan_aze_azi_moo_ind_bem_nor_ukr_bsq_glc_anl_dgb_cnt_krd_guj_akn_slo_ven_bos_hun_ewe_bam_fin_hin_amr_geo_ctl_spa_rom_ita_hau_sod_urd_est_swt_jav_por_mly_jpn_knd_kor_alb_fre_ses_pol_sun_grk_mlt_tag_mnd_bul_dyu_mol_aeg_ger_dut_lat_svk_qcu_rus_mcd_prs_lda_gam_scr_heb_arw_bat_swe_tsw_eng_yor_mao_tha_amh_tml_cic_swa_uzb_lit_ben_tur_zul_vie_wly_xho_tsn_fbf	-0.201113346120855	-0.475227256577028	0.635739240080696
727	hau_rom_dyu_por_aeg_gam_mlt_ger_uzb_azi_bem_bat_swt_slo_cze_bsq_prs_amr_cic_mnd_krd_bos_moo_afr_zul_nor_hun_tsn_akn_fin_eng_amh_geo_mol_svk_lit_dut_sid_owc_scr_est_ewe_ind_guj_mly_jpn_tml_kor_mcd_alb_xho_bul_mao_urd_chh_tag_cnt_arw_tsw_pol_heb_glc_pan_ukr_ctl_qcu_ita_hin_spa_ses_anl_ben_tig_swe_sun_lat_swa_rus_bam_jav_tha_wly_knd_dgb_yor_tur_fre_grk_aze_ven_vie_sod_fbf_lda_igb	0.421224694288122	0.993963555073742	0.322819757357964
728	hau_lit_cic_ger_amh_tig_owc_fre_uzb_azi_bem_ind_dyu_mcd_bul_bsq_afr_mlt_lda_cnt_hin_krd_moo_urd_igb_cze_est_dgb_fbf_fin_ita_heb_geo_ukr_guj_arw_lat_gam_sod_rom_hun_tsn_mly_alb_tag_jpn_knd_kor_spa_bos_xho_grk_jav_pol_anl_mao_mnd_rus_swa_nor_amr_dut_svk_swe_prs_qcu_pan_mol_slo_tsw_wly_scr_aeg_glc_bat_ben_yor_por_ses_sun_tha_sid_tml_ven_bam_aze_eng_ctl_tur_zul_vie_chh_swt_akn_ewe	0.385677393787872	0.908652135027276	0.365882501561444
729	mlt_bos_akn_ger_amh_sid_tig_ita_tur_uzb_swa_mao_ven_pan_mcd_bsq_pol_heb_tsw_mnd_hin_swe_cic_nor_bam_ukr_fin_zul_swt_est_glc_anl_geo_cze_urd_svk_alb_amr_aeg_rus_hun_igb_mly_ctl_bat_jpn_knd_kor_spa_eng_ewe_krd_sun_lat_hau_ind_cnt_por_yor_scr_sod_mol_ben_slo_dut_qcu_rom_lit_bul_lda_wly_fre_gam_grk_tag_prs_ses_afr_xho_jav_tha_chh_tml_tsn_moo_azi_arw_guj_aze_dgb_vie_owc_fbf_bem_dyu	-0.844956380752046	-2.04032390938639	0.0441534365411229
730	owc_cze_bam_hin_mlt_chh_anl_mcd_uzb_azi_ewe_sun_dgb_ita_bos_bsq_ukr_amh_lda_mnd_pol_nor_ses_pan_zul_scr_fin_dyu_ven_hun_svk_aeg_geo_urd_prs_glc_dut_sid_wly_ger_est_tsw_mly_afr_bat_jpn_tml_kor_swe_rus_xho_fre_jav_grk_amr_mao_cnt_slo_fbf_ctl_gam_alb_krd_spa_rom_qcu_guj_arw_lit_yor_heb_ben_hau_bul_tag_por_swa_lat_moo_ind_tha_sod_knd_igb_akn_tur_mol_eng_aze_swt_vie_tig_bem_cic_tsn	0.307796722522239	0.725072502054306	0.470228011565647
731	mlt_afr_zul_scr_wly_amr_gam_urd_azi_uzb_ewe_mly_tsw_svk_rus_bsq_por_chh_swa_mnd_glc_prs_swt_lat_xho_ita_fin_dgb_moo_hun_nor_owc_geo_swe_bos_hin_pan_anl_amh_fre_est_bam_bat_krd_ind_jpn_knd_kor_cze_dut_igb_ben_jav_guj_sod_tag_cnt_mcd_tsn_arw_heb_grk_spa_pol_rom_qcu_ukr_mol_eng_lda_tig_ctl_hau_ger_mao_slo_dyu_lit_ven_sun_tha_aeg_tml_fbf_yor_aze_alb_bul_tur_bem_vie_sid_cic_ses_akn	0.107419490813017	0.25291612465916	0.800891230772768
732	sid_grk_igb_bul_heb_amh_tig_rom_aze_azi_tsw_bat_lda_ukr_nor_bsq_ctl_owc_moo_mnd_slo_pan_xho_krd_cic_hin_fin_swt_yor_hun_eng_sod_geo_swe_ger_bos_mcd_gam_hau_scr_est_dyu_tag_pol_mly_jpn_tml_kor_ita_fre_fbf_lit_sun_glc_chh_jav_cnt_lat_ven_cze_wly_spa_prs_arw_guj_qcu_ben_dut_por_bam_mlt_svk_amr_urd_ind_rus_ses_afr_swa_mao_tha_anl_knd_dgb_ewe_uzb_mol_alb_tur_tsn_vie_aeg_bem_zul_akn	0.0169197675897888	0.0398224545752335	0.968320038588014
733	sid_cze_moo_mcd_gam_chh_heb_ukr_aze_azi_lda_sun_tsn_spa_pan_bsq_grk_owc_ven_mnd_ita_urd_xho_slo_cic_krd_fin_igb_ewe_est_prs_wly_geo_por_lat_rom_pol_amr_anl_swe_hun_akn_mao_glc_jav_jpn_knd_kor_eng_alb_dyu_ger_ind_ben_hau_bat_cnt_mol_dgb_dut_tig_guj_lit_arw_hin_qcu_svk_nor_ctl_yor_mlt_bos_aeg_fre_tag_afr_bam_bul_fbf_mly_tha_amh_tml_swa_ses_tur_rus_scr_uzb_swt_vie_sod_tsw_bem_zul	-0.527596817006384	-1.2564189626418	0.212110962065096
734	tig_slo_igb_alb_hau_amr_anl_lat_aze_azi_tsw_ind_yor_dut_pan_bsq_scr_aeg_fbf_cnt_rus_lit_ses_glc_bam_urd_hun_dyu_ewe_est_arw_owc_geo_pol_guj_bos_nor_gam_wly_ctl_fin_swt_mly_rom_bat_jpn_knd_kor_afr_svk_ven_bul_mao_ita_amh_jav_mnd_ukr_lda_por_mlt_hin_swe_ger_cze_qcu_fre_eng_krd_tsn_heb_spa_sod_ben_sun_mol_akn_prs_bem_tag_tha_chh_tml_moo_cic_uzb_grk_mcd_tur_swa_vie_sid_dgb_zul_xho	-0.371755319858592	-0.880504561281078	0.380855794564735
735	amr_fre_fbf_eng_owc_mlt_sod_swe_aze_uzb_lda_mly_tsn_rom_scr_bsq_bos_wly_bam_cnt_prs_mcd_akn_lat_bem_lit_est_ven_xho_hun_spa_amh_geo_rus_grk_slo_pan_gam_sid_afr_fin_igb_ind_bul_bat_jpn_tml_kor_nor_pol_yor_svk_mao_hin_chh_tag_mnd_krd_zul_ben_hau_por_arw_ita_ukr_qcu_dut_alb_mol_dyu_aeg_glc_anl_guj_sun_urd_moo_ctl_ewe_jav_tha_tig_knd_tsw_dgb_azi_cze_ger_tur_ses_vie_heb_cic_swt_swa	-0.0175038505643272	-0.0412121329860809	0.967215129384443
736	amh_lit_xho_svk_tig_hau_sod_alb_tur_uzb_ven_mly_ewe_dut_grk_bsq_ger_gam_tsn_cnt_afr_ita_moo_krd_dyu_pol_fin_lda_swa_hun_slo_heb_geo_pan_lat_urd_ctl_sid_owc_spa_est_dgb_jav_ukr_tag_jpn_knd_kor_rus_bul_akn_bos_bat_mcd_mlt_mao_mnd_guj_yor_cze_aeg_nor_ben_prs_scr_qcu_fre_glc_arw_bem_amr_rom_anl_mol_sun_eng_cic_por_bam_ind_tha_chh_tml_ses_tsw_azi_swe_hin_aze_zul_vie_wly_igb_fbf_swt	0.885118626024743	2.11530577185459	0.0370770412137034
737	tig_grk_tsw_bul_amr_anl_gam_hin_uzb_tur_xho_jav_dyu_ger_guj_bsq_nor_owc_cic_mnd_pol_scr_yor_glc_swt_eng_est_igb_fbf_fin_dut_heb_geo_rom_rus_afr_svk_chh_hau_ita_hun_ses_bat_ben_tag_jpn_tml_kor_fre_cze_bem_slo_mly_ctl_amh_mao_cnt_lat_akn_por_aeg_ukr_swe_alb_spa_qcu_lit_krd_arw_lda_sod_mcd_sid_prs_sun_mol_dgb_bos_zul_ind_tha_wly_knd_ewe_moo_aze_pan_urd_azi_tsn_vie_mlt_ven_swa_bam	0.0643517918356292	0.151540076375874	0.879877943806079
738	tig_nor_dyu_krd_hau_mlt_amr_spa_tur_aze_lda_bat_bem_fre_urd_bsq_ger_aeg_swa_mnd_alb_scr_tsw_lit_ses_cze_fin_bam_yor_est_mcd_wly_geo_svk_ben_pol_rus_owc_chh_ctl_hun_swt_jav_slo_mao_jpn_knd_kor_glc_ita_xho_eng_ind_afr_anl_sun_cnt_bos_ewe_swe_amh_grk_lat_bul_dut_qcu_pan_por_prs_fbf_sod_ukr_gam_arw_mly_rom_cic_guj_zul_tag_tha_sid_tml_moo_ven_azi_hin_mol_uzb_dgb_vie_heb_igb_tsn_akn	-0.447822884010743	-1.06334610776665	0.29037830570073
739	sod_bos_xho_swe_tig_chh_mlt_por_tur_aze_ven_ind_swt_pan_nor_bsq_pol_hau_dgb_cnt_glc_mcd_tsw_slo_akn_afr_fin_dyu_tsn_est_urd_owc_geo_scr_ita_guj_hin_anl_amh_ger_hun_bam_jav_spa_mao_jpn_tml_kor_ben_prs_igb_lat_bat_rus_wly_sun_mnd_fre_fbf_rom_aeg_mol_bul_alb_ukr_qcu_grk_ctl_krd_yor_amr_svk_sid_eng_mly_arw_moo_cze_ses_tag_tha_gam_knd_bem_cic_uzb_lit_dut_azi_lda_vie_heb_ewe_swa_zul	-0.13516004764821	-0.319458599254818	0.750095277364315
740	amr_prs_zul_pol_amh_aeg_owc_mol_aze_azi_bam_mly_akn_lat_ctl_bsq_pan_heb_dgb_mnd_rom_ukr_xho_ger_lda_bul_est_tsn_swa_fin_spa_wly_geo_ben_por_slo_guj_hau_sod_rus_hun_igb_bat_hin_mao_jpn_tml_kor_swe_ita_ses_cze_tag_fre_sid_sun_cnt_eng_tsw_svk_anl_urd_alb_mcd_grk_qcu_lit_bos_glc_fbf_gam_arw_mlt_krd_jav_scr_moo_dut_dyu_ind_tha_chh_knd_ewe_cic_tur_nor_afr_uzb_swt_vie_tig_ven_yor_bem	-0.571485028862521	-1.36227856394231	0.176400255970185
741	wly_mol_swt_pol_hau_amh_sid_dut_uzb_tur_ven_mao_bem_urd_glc_bsq_cze_aeg_ewe_cnt_arw_swe_tsw_prs_fbf_alb_est_zul_dyu_fin_krd_heb_geo_scr_lit_spa_mcd_sod_chh_lat_hun_ses_tag_ita_jav_jpn_knd_kor_nor_ben_yor_ger_mly_guj_mlt_ind_mnd_ukr_xho_bos_owc_afr_bul_eng_hin_qcu_svk_rom_grk_bam_gam_pan_tig_rus_sun_slo_igb_ctl_akn_bat_tha_amr_tml_lda_swa_aze_fre_por_azi_cic_vie_anl_moo_tsn_dgb	-0.419039943259618	-0.995486042121699	0.322083040221793
742	tig_ben_swa_dut_sod_heb_hau_guj_aze_uzb_ven_mly_igb_krd_hin_bsq_lat_amr_akn_mnd_ukr_slo_moo_urd_bem_mol_fin_yor_zul_est_arw_sid_geo_cze_scr_rus_eng_chh_anl_swe_hun_swt_sun_ger_jav_jpn_knd_kor_bos_ctl_lda_nor_mao_prs_aeg_tag_cnt_svk_bam_rom_gam_pan_lit_fre_spa_qcu_pol_mcd_ita_tsn_owc_afr_amh_por_bat_glc_cic_grk_ses_ind_tha_mlt_tml_ewe_dyu_tur_bul_alb_azi_fbf_vie_wly_dgb_tsw_xho	0.234437595133809	0.551087166777293	0.582895468133032
743	sid_mol_zul_alb_heb_amh_amr_bos_aze_uzb_bam_ind_akn_ctl_krd_bsq_cze_anl_ewe_cnt_guj_arw_dgb_swe_moo_svk_hun_fbf_xho_fin_glc_gam_geo_pan_pol_dut_urd_owc_tig_rom_est_bem_bat_ger_jav_jpn_knd_kor_bul_mcd_ses_afr_mao_ukr_sod_sun_mnd_lat_igb_fre_chh_ben_eng_prs_scr_qcu_grk_spa_ita_ven_aeg_slo_wly_por_mly_rus_yor_hin_swa_tag_tha_mlt_tml_tsw_dyu_tur_lit_nor_azi_tsn_vie_hau_swt_lda_cic	-0.566941100990508	-1.3506123194384	0.180096952156822
744	mlt_lit_swa_scr_gam_sid_sod_slo_aze_uzb_ewe_mly_moo_lat_por_bsq_ctl_heb_tsn_mnd_swe_spa_zul_afr_ses_alb_est_dyu_ven_hun_pan_hau_geo_urd_rom_rus_krd_amh_chh_arw_fin_cic_bat_grk_ind_jpn_tml_kor_mcd_ita_yor_eng_sun_ben_amr_jav_cnt_bos_lda_cze_tig_guj_ukr_fre_bul_qcu_nor_hin_glc_swt_owc_mol_wly_dut_tag_pol_fbf_svk_xho_mao_tha_anl_knd_bam_tsw_azi_prs_ger_tur_dgb_vie_aeg_akn_igb_bem	-0.471293763386063	-1.12001598264546	0.26559110873033
745	amh_ben_xho_lit_tig_sid_aeg_alb_uzb_tur_igb_mly_swt_slo_urd_bsq_dut_anl_yor_mnd_rom_cze_dgb_por_bam_rus_fin_bem_moo_hun_scr_wly_geo_bul_ger_ita_nor_hau_mlt_grk_est_tsw_mao_afr_tag_jpn_knd_kor_glc_mol_akn_ukr_ind_eng_heb_sun_cnt_prs_cic_hin_gam_spa_swe_svk_bos_qcu_mcd_guj_ctl_dyu_amr_pan_owc_fre_jav_krd_zul_pol_swa_bat_tha_sod_tml_tsn_ewe_azi_arw_lat_aze_lda_vie_chh_fbf_ses_ven	-0.253725618542548	-0.599675038592183	0.550181091950394
746	owc_ger_fbf_afr_anl_hau_sod_slo_azi_uzb_tsn_mly_bam_grk_ben_bsq_guj_wly_swt_mnd_urd_scr_dyu_nor_zul_dut_fin_ewe_cic_est_mol_chh_geo_swe_lit_fre_mcd_sid_tig_pol_hun_moo_sun_cze_bat_jpn_knd_kor_lat_spa_bem_por_jav_glc_amh_tag_cnt_ctl_igb_hin_aeg_bos_ita_eng_bul_qcu_arw_prs_krd_dgb_gam_rom_amr_pan_ind_ukr_swa_alb_ven_mao_tha_heb_tml_tsw_ses_aze_svk_rus_tur_yor_vie_mlt_akn_lda_xho	-0.258342596547107	-0.611344185196912	0.542463229538199
747	amr_rus_cic_scr_anl_chh_sod_arw_aze_azi_tsn_sun_dyu_pan_nor_bsq_afr_amh_ven_mnd_glc_mcd_lda_hin_xho_prs_est_ewe_igb_hun_lit_tig_geo_bul_eng_por_rom_mlt_gam_fre_fin_tsw_bat_swe_mao_jpn_tml_kor_ita_krd_yor_ctl_jav_spa_hau_ind_cnt_ben_akn_lat_owc_alb_urd_pol_guj_qcu_grk_slo_ukr_bam_heb_bos_aeg_cze_mly_svk_swt_ger_dgb_tag_tha_wly_knd_zul_fbf_uzb_mol_dut_tur_swa_vie_sid_ses_moo_bem	0.37850170947289	0.89144219199383	0.374992574612788
748	heb_por_bam_hin_hau_wly_owc_swe_aze_tur_yor_mly_tsn_dut_lat_bsq_slo_amh_moo_mnd_rom_eng_swt_bos_cic_scr_fin_ewe_xho_est_arw_sid_geo_ukr_pan_pol_bul_tig_mlt_mcd_hun_dyu_tag_afr_jav_jpn_knd_kor_krd_fre_dgb_ctl_bat_nor_anl_mao_cnt_lit_tsw_ben_sod_alb_cze_grk_ita_qcu_prs_rus_svk_lda_chh_guj_gam_urd_sun_glc_igb_spa_ses_ind_tha_amr_tml_fbf_bem_azi_ger_mol_uzb_swa_vie_aeg_zul_ven_akn	-0.116512868697896	-0.274810323207088	0.784071537125105
749	heb_grk_swa_urd_sod_sid_amr_nor_azi_tur_zul_bat_swt_arw_mcd_bsq_pan_owc_dgb_mnd_afr_lat_tsn_lit_igb_pol_hun_cic_ses_est_ukr_chh_geo_swe_hin_mol_slo_wly_mlt_cze_fin_ven_sun_ger_mly_jpn_knd_kor_bos_ita_ewe_ben_jav_glc_aeg_tag_cnt_eng_akn_scr_hau_rus_por_fre_guj_qcu_prs_dut_bul_yor_tig_alb_anl_svk_mao_ctl_tsw_rom_lda_ind_tha_gam_tml_dyu_fbf_uzb_krd_spa_aze_bam_vie_amh_xho_bem_moo	0.432522700928914	1.01885562426677	0.310914710952155
750	amr_svk_igb_arw_heb_anl_amh_lit_uzb_aze_akn_tag_cic_urd_guj_bsq_ukr_chh_lda_cnt_nor_krd_fbf_mcd_swt_lat_fin_ewe_dyu_hun_eng_owc_geo_ctl_fre_swe_ger_mlt_gam_hin_est_moo_jav_dut_bat_jpn_tml_kor_rom_por_tsw_spa_ind_prs_wly_mly_mnd_pan_xho_ita_aeg_pol_bos_mol_afr_qcu_ben_scr_glc_dgb_sod_rus_tig_grk_sun_slo_ses_cze_bem_mao_tha_hau_knd_tsn_ven_tur_alb_bul_azi_swa_vie_sid_zul_bam_yor	-0.37723817864278	-0.893827276088554	0.373721595103146
751	chh_ben_dyu_krd_hau_wly_gam_afr_azi_uzb_cic_jav_akn_glc_arw_bsq_lat_sid_lda_mnd_pol_eng_swt_urd_xho_ita_fin_swa_ven_hun_grk_aeg_geo_bul_por_fre_slo_owc_amr_mcd_est_zul_bat_prs_mao_jpn_tml_kor_dut_guj_igb_bos_sun_rus_anl_tag_cnt_cze_dgb_ukr_tig_nor_pan_ctl_mol_qcu_lit_spa_swe_tsw_amh_svk_sod_hin_ind_rom_bam_alb_bem_mly_tha_mlt_knd_yor_ewe_tur_scr_ger_aze_tsn_vie_heb_moo_fbf_ses	-0.122580189898623	-0.289202589950521	0.773070062258215
752	hau_krd_ewe_hin_tig_anl_sid_fre_aze_tur_bem_sun_yor_ukr_guj_bsq_dut_mlt_dgb_cnt_lat_pol_moo_glc_zul_cze_hun_xho_cic_fin_lit_sod_geo_mol_svk_mcd_scr_amr_amh_bos_est_lda_jav_pan_mao_jpn_knd_kor_arw_rus_swt_nor_bat_eng_gam_tag_mnd_por_swa_slo_chh_afr_ger_urd_bul_qcu_grk_alb_prs_fbf_heb_spa_owc_ctl_mly_rom_ses_ita_ven_ind_tha_wly_tml_akn_igb_azi_ben_swe_uzb_bam_vie_aeg_tsn_tsw_dyu	-0.780623840833752	-1.88169089882007	0.0630055777789659
753	anl_svk_igb_guj_mlt_tig_wly_krd_azi_aze_cic_sun_bem_glc_nor_bsq_slo_hau_bam_cnt_rus_pan_yor_por_akn_grk_est_dyu_zul_fin_ger_aeg_geo_afr_ben_dut_cze_gam_amh_ukr_hun_lda_mly_urd_tag_jpn_knd_kor_fre_lat_tsn_mcd_jav_scr_sod_bat_mnd_pol_swt_arw_heb_prs_alb_eng_bul_qcu_ctl_mol_spa_ses_sid_bos_chh_swe_mao_rom_dgb_ita_xho_ind_tha_owc_tml_ewe_tsw_tur_lit_hin_uzb_ven_vie_amr_swa_fbf_moo	-0.506371414540956	-1.20478693924481	0.231342524305462
754	mlt_rus_igb_mcd_sod_sid_owc_pan_tur_aze_fbf_mly_dgb_arw_svk_bsq_glc_heb_tsw_mnd_ukr_ger_yor_eng_cic_prs_est_tsn_swt_hun_cze_tig_geo_pol_bul_por_alb_hau_aeg_ctl_fin_moo_tag_swe_ind_jpn_knd_kor_rom_ita_ewe_spa_mao_scr_chh_jav_cnt_dut_akn_ben_wly_lat_guj_mol_krd_qcu_nor_fre_slo_dyu_amh_urd_gam_lit_sun_hin_lda_afr_zul_bat_tha_amr_tml_bem_swa_azi_bos_grk_uzb_ses_vie_anl_ven_bam_xho	-1.13161799335723	-2.78123606172495	0.00655582053165426
755	anl_por_zul_nor_heb_gam_tig_lat_aze_tur_akn_mly_dgb_ger_hin_bsq_slo_sid_swt_cnt_guj_ita_moo_fre_swa_rus_est_tsw_xho_hun_ben_aeg_geo_rom_scr_dut_prs_owc_amr_ukr_fin_dyu_jav_svk_sun_jpn_tml_kor_lit_alb_cic_pol_tag_spa_chh_mao_mnd_bul_ewe_glc_sod_cze_swe_arw_ctl_qcu_mcd_eng_bos_ses_hau_mol_mlt_grk_ind_afr_igb_pan_lda_bat_tha_amh_knd_tsn_bem_uzb_krd_urd_azi_fbf_vie_wly_ven_yor_bam	-0.224621901671688	-0.530511026858228	0.597022186900451
756	mlt_bos_tsn_scr_owc_hau_chh_swe_tur_uzb_igb_mao_dyu_arw_krd_bsq_spa_aeg_yor_mnd_hin_rom_moo_slo_xho_dut_hun_cic_ven_fin_ctl_tig_geo_glc_bul_ger_alb_heb_amh_mcd_est_dgb_sun_svk_mly_jpn_tml_kor_urd_rus_swt_guj_bat_mol_wly_tag_cnt_eng_ses_pan_gam_pol_afr_cze_lit_qcu_grk_ukr_ita_zul_amr_nor_sod_lat_jav_por_fbf_fre_swa_ind_tha_anl_knd_bam_bem_aze_ben_prs_azi_ewe_vie_sid_lda_tsw_akn	-0.432682685988038	-1.02628658640646	0.30741850926822
757	tig_ben_swt_spa_mlt_wly_sod_bul_aze_uzb_yor_mly_ses_lit_mol_bsq_cze_heb_dyu_cnt_swe_bos_lda_prs_igb_slo_hun_dgb_akn_est_lat_chh_geo_ctl_ita_afr_rom_anl_owc_nor_fin_ewe_ind_svk_sun_jpn_knd_kor_glc_guj_swa_hin_jav_pol_aeg_tag_mnd_ukr_tsn_dut_amh_rus_mcd_eng_ger_qcu_scr_pan_por_xho_gam_grk_hau_krd_mao_urd_zul_arw_moo_bat_tha_amr_tml_tsw_bam_azi_alb_fre_tur_fbf_vie_sid_bem_cic_ven	-0.00843929825118917	-0.0198742773783748	0.984186242460605
758	sod_pol_xho_scr_owc_aeg_anl_ita_tur_azi_bem_jav_dgb_glc_nor_bsq_guj_mlt_igb_mnd_cze_afr_ven_ben_yor_pan_est_swa_cic_hun_alb_heb_geo_bul_fre_dut_prs_hau_wly_arw_fin_dyu_sun_por_mly_jpn_knd_kor_urd_mol_fbf_rom_ind_slo_amr_mao_cnt_grk_swt_ctl_tig_lat_eng_swe_svk_qcu_spa_mcd_rus_tsn_gam_lit_sid_ger_bat_ukr_zul_hin_akn_tag_tha_amh_tml_ses_moo_aze_bos_krd_uzb_ewe_vie_chh_tsw_lda_bam	-1.32360066546518	-3.29631493910501	0.00138788125743879
759	owc_slo_dyu_mcd_amh_sid_tig_krd_aze_azi_ven_mao_moo_glc_rom_bsq_cze_mlt_xho_cnt_ben_dut_ses_guj_yor_lat_est_igb_fbf_hun_scr_hau_geo_mol_arw_rus_hin_heb_anl_bul_fin_zul_bat_urd_tag_jpn_knd_kor_ger_bos_akn_lit_jav_ctl_aeg_sun_mnd_svk_swt_alb_sod_ukr_por_ita_pol_qcu_spa_prs_eng_ewe_wly_nor_chh_pan_mly_fre_cic_swe_dgb_ind_tha_amr_tml_swa_tsn_uzb_afr_grk_tur_lda_vie_gam_bam_tsw_bem	-0.390684840490814	-0.926416059143649	0.356627705174337
760	sid_svk_bem_mcd_mlt_wly_heb_urd_tur_aze_cic_mly_moo_afr_grk_bsq_fre_hau_akn_mnd_scr_pan_yor_arw_dgb_lat_hun_lda_tsn_est_mol_anl_geo_hin_ukr_swe_bul_chh_sod_pol_fin_swt_tag_bos_bat_jpn_tml_kor_por_krd_ven_prs_ind_lit_amh_jav_cnt_rus_bam_spa_amr_dut_ger_ben_guj_qcu_nor_cze_slo_ses_gam_eng_aeg_rom_sun_alb_tsw_ita_zul_mao_tha_tig_knd_fbf_swa_uzb_glc_ctl_azi_igb_vie_owc_dyu_ewe_xho	-0.454496869877995	-1.07991313724783	0.282973554024928
761	anl_arw_tsw_ctl_tig_hau_gam_cze_azi_aze_igb_ind_dgb_ukr_dut_bsq_mcd_owc_cic_mnd_nor_rom_swa_grk_zul_ben_hun_tsn_swt_est_spa_sod_geo_scr_alb_swe_lit_wly_sid_svk_fin_ses_jav_mol_mao_jpn_tml_kor_guj_eng_xho_krd_mly_ita_amr_tag_cnt_slo_fbf_glc_chh_urd_bos_pan_ger_qcu_bul_pol_hin_yor_aeg_prs_mlt_afr_sun_fre_ewe_rus_akn_bat_tha_heb_knd_bam_ven_tur_por_lat_uzb_bem_vie_amh_lda_moo_dyu	0.171783602845116	0.404417614772687	0.686834238015809
762	aeg_lit_bam_urd_mlt_hau_tig_prs_azi_uzb_ses_mao_ewe_eng_guj_bsq_pan_sid_swt_mnd_cze_bos_lda_lat_akn_rus_est_dgb_xho_hun_spa_chh_geo_grk_afr_scr_krd_amh_amr_arw_fin_dyu_bat_nor_sun_jpn_tml_kor_swe_ita_cic_dut_jav_ben_sod_mly_cnt_pol_tsw_ctl_owc_alb_fre_ukr_ger_qcu_rom_mcd_slo_zul_wly_hin_gam_por_ind_bul_igb_glc_tsn_tag_tha_anl_knd_bem_ven_tur_svk_mol_aze_yor_vie_heb_moo_swa_fbf	-0.9483664598679	-2.30053233624715	0.0236534417522621
763	aeg_rus_zul_glc_wly_mlt_chh_eng_aze_uzb_xho_bat_swt_pan_lit_bsq_grk_amh_swa_mnd_guj_rom_moo_ita_bem_urd_est_bam_yor_fin_bul_anl_geo_scr_spa_hin_prs_heb_hau_ben_hun_lda_mly_arw_tag_jpn_knd_kor_pol_bos_fbf_swe_ind_dut_gam_sun_cnt_nor_tsw_mol_sod_lat_afr_por_alb_qcu_mcd_fre_ukr_dyu_sid_ger_owc_svk_mao_krd_dgb_cze_igb_jav_tha_tig_tml_ewe_ven_azi_slo_ctl_tur_tsn_vie_amr_akn_cic_ses	-0.800845615484285	-1.92897779423035	0.0567827411538294
764	sid_lat_cic_ben_wly_hau_anl_rom_azi_aze_swa_ind_dgb_pol_hin_bsq_fre_amh_zul_mnd_krd_pan_yor_cze_tsw_mol_fin_dyu_akn_hun_ctl_owc_geo_afr_bos_dut_svk_tig_amr_nor_est_igb_mly_glc_jav_jpn_knd_kor_grk_bul_tsn_guj_tag_scr_sod_sun_cnt_urd_ewe_por_mlt_prs_ita_arw_eng_qcu_lit_slo_ger_bem_gam_ukr_heb_spa_bat_swe_moo_rus_swt_mao_tha_chh_tml_ven_ses_tur_mcd_alb_uzb_xho_vie_aeg_fbf_bam_lda	-0.364402179704449	-0.862952687458422	0.390383443319827
765	amr_scr_akn_bul_hau_aeg_owc_urd_tur_azi_tsw_mly_bem_mcd_ger_bsq_eng_tig_swa_cnt_hin_spa_ses_nor_yor_rom_fin_lda_cic_est_alb_sid_geo_lit_ctl_slo_afr_amh_chh_svk_hun_moo_tag_swe_mao_jpn_knd_kor_por_krd_bam_mol_bat_dut_sod_jav_mnd_arw_fbf_rus_mlt_pol_fre_prs_grk_qcu_ben_guj_lat_dgb_anl_glc_wly_bos_ind_pan_dyu_cze_ewe_sun_tha_heb_tml_ven_igb_aze_ita_ukr_uzb_zul_vie_gam_xho_tsn_swt	0.330645825226587	0.778866482023516	0.438035710127592
766	heb_glc_zul_afr_amr_owc_hau_guj_tur_aze_akn_mao_tsn_ger_alb_bsq_eng_gam_ses_cnt_cze_spa_dgb_grk_xho_prs_est_ewe_swt_fin_nor_amh_geo_por_pan_hin_svk_sid_chh_mol_hun_ven_tag_bos_sun_jpn_knd_kor_lat_rus_fbf_slo_ind_rom_sod_jav_mnd_ukr_swa_mcd_aeg_arw_dut_urd_scr_qcu_lit_ben_krd_yor_wly_pol_anl_swe_bat_bul_moo_ita_dyu_mly_tha_tig_tml_lda_igb_azi_fre_ctl_uzb_cic_vie_mlt_tsw_bem_bam	0.11109199123367	0.261411479934805	0.794353259037029
767	wly_rom_dgb_ukr_heb_amr_tig_hin_aze_tur_yor_bat_lda_krd_afr_bsq_arw_sod_dyu_mnd_mol_swe_bem_ctl_tsw_fre_hun_ven_akn_fin_ben_aeg_geo_lit_grk_nor_glc_amh_mlt_alb_est_moo_mao_por_jav_jpn_knd_kor_slo_prs_bam_ita_ind_urd_gam_sun_cnt_spa_igb_bos_sid_mcd_dut_lat_cze_qcu_rus_svk_pan_zul_anl_bul_owc_scr_mly_eng_cic_pol_fbf_tag_tha_hau_tml_tsn_swt_azi_ger_guj_uzb_ses_vie_chh_xho_swa_ewe	-0.370195463070311	-0.877838214054128	0.382293743149824
768	hau_mol_yor_alb_sod_chh_owc_glc_uzb_azi_cic_mao_akn_por_guj_bsq_slo_tig_ven_cnt_hin_ger_moo_scr_swa_prs_fin_ses_xho_est_bul_anl_geo_grk_swe_ita_ukr_mlt_heb_rom_hun_fbf_ind_spa_mly_jpn_knd_kor_urd_fre_tsn_dut_tag_mcd_aeg_bat_mnd_pan_swt_pol_amh_svk_krd_bos_lat_qcu_ben_afr_cze_bam_sid_ctl_amr_arw_sun_nor_ewe_lit_dgb_jav_tha_gam_tml_dyu_tsw_aze_eng_rus_tur_bem_vie_wly_zul_igb_lda	0.256833317527083	0.605346429418518	0.546423231028668
769	gam_dut_akn_slo_sid_heb_wly_guj_azi_tur_xho_tag_ewe_eng_nor_bsq_swe_tig_tsn_mnd_spa_arw_dyu_ukr_bam_ben_fin_fbf_ses_hun_fre_aeg_geo_pol_bos_urd_prs_amh_chh_ita_est_tsw_bat_grk_jav_jpn_tml_kor_afr_alb_swa_rom_mly_mcd_amr_ind_cnt_glc_zul_pan_sod_krd_svk_bul_ctl_qcu_lit_hin_scr_yor_mlt_por_hau_cze_sun_lat_lda_mol_dgb_mao_tha_anl_knd_bem_swt_uzb_rus_ger_aze_cic_vie_owc_ven_moo_igb	0.171829955860193	0.404850610634572	0.686517023960763
770	gam_pan_tsw_slo_mlt_tig_chh_ita_tur_uzb_yor_mao_ven_lat_dut_bsq_hin_aeg_ewe_mnd_arw_nor_fbf_pol_akn_rus_fin_zul_swt_est_swe_anl_geo_scr_eng_bul_fre_wly_hau_ben_hun_tsn_tag_ukr_sun_jpn_tml_kor_svk_mol_cic_afr_ind_prs_sid_mly_cnt_glc_lda_spa_heb_alb_ctl_mcd_guj_qcu_por_ger_cze_ses_amr_krd_amh_lit_jav_urd_dyu_grk_bam_bat_tha_owc_knd_igb_swa_azi_rom_bos_aze_dgb_vie_sod_bem_moo_xho	-0.0995101241299906	-0.234604036091812	0.815031820157591
771	gam_ger_tsw_ita_aeg_owc_sod_dut_uzb_tur_bem_tag_cic_grk_scr_bsq_cze_sid_yor_cnt_prs_krd_lda_swe_moo_alb_hun_akn_dgb_est_ukr_mlt_geo_svk_lat_arw_ben_amr_amh_urd_fin_zul_jav_bos_ind_jpn_tml_kor_hin_guj_dyu_rus_bat_eng_hau_mly_mnd_spa_swa_pol_heb_ctl_por_slo_mol_qcu_glc_mcd_lit_ses_tig_rom_anl_pan_mao_afr_ven_fre_fbf_sun_tha_wly_knd_bam_tsn_aze_nor_bul_azi_swt_vie_chh_ewe_xho_igb	0.58887846836787	1.38855533456654	0.168284810009339
772	amh_alb_tsw_bul_tig_chh_owc_ctl_azi_uzb_yor_sun_xho_spa_bos_bsq_glc_gam_ses_mnd_krd_slo_akn_grk_lda_cze_est_igb_swa_fin_ger_amr_geo_lat_ita_ben_pol_sod_heb_mol_hun_zul_ind_rom_bat_jpn_tml_kor_por_afr_bem_nor_jav_prs_hau_tag_cnt_ukr_moo_lit_aeg_hin_arw_dut_swe_qcu_mcd_scr_fre_bam_sid_pan_anl_urd_mao_svk_fbf_rus_swt_mly_tha_wly_knd_tsn_ven_aze_guj_eng_tur_dyu_vie_mlt_cic_dgb_ewe	0.156301280843839	0.368124804667914	0.713616741898044
773	anl_nor_bam_grk_aeg_amr_hau_ben_tur_azi_swt_tag_tsn_prs_pol_bsq_krd_tig_dyu_cnt_afr_slo_ses_lat_ven_swe_hun_dgb_igb_fin_rom_wly_geo_mol_arw_hin_urd_gam_sid_guj_est_akn_jav_rus_bat_jpn_tml_kor_bul_eng_moo_bos_sun_dut_owc_ind_mnd_spa_fbf_scr_chh_svk_alb_por_pan_qcu_lit_glc_cze_xho_heb_ger_mlt_ita_mao_ukr_yor_ctl_lda_mly_tha_amh_knd_bem_zul_uzb_mcd_fre_aze_ewe_vie_sod_cic_tsw_swa	0.323359694528359	0.760523339136423	0.448865711394603
774	hau_bul_ewe_alb_aeg_anl_amh_mcd_azi_tur_bem_mao_ven_eng_hin_bsq_nor_tig_cic_mnd_glc_lat_tsw_ctl_zul_slo_fin_lda_dyu_est_rom_amr_geo_urd_pan_prs_mol_sod_chh_grk_hun_ses_mly_afr_tag_jpn_knd_kor_fre_guj_xho_rus_sun_krd_gam_ind_cnt_ita_akn_cze_mlt_swe_ger_ben_svk_qcu_arw_dut_lit_bam_sid_ukr_owc_bos_bat_scr_fbf_spa_tsn_jav_tha_heb_tml_igb_moo_uzb_por_pol_aze_yor_vie_wly_swa_swt_dgb	-0.0648531118153791	-0.152781420447397	0.878901642752231
775	hau_bos_fbf_guj_wly_heb_tig_ukr_azi_tur_yor_ind_zul_lat_spa_bsq_alb_sod_akn_cnt_pol_ita_lda_arw_ven_rus_hun_moo_ewe_est_slo_amh_geo_svk_ben_urd_lit_owc_sid_nor_fin_dyu_mly_ctl_jav_jpn_knd_kor_eng_scr_bem_afr_sun_prs_amr_bat_mnd_hin_tsn_pan_mlt_dut_mcd_mol_grk_qcu_glc_por_krd_dgb_gam_bul_aeg_cze_mao_rom_cic_fre_swa_tag_tha_anl_tml_swt_bam_uzb_ger_swe_aze_igb_vie_chh_ses_tsw_xho	0.320867315328817	0.755713116545809	0.451731076272127
776	wly_grk_dyu_spa_tig_gam_sid_swe_uzb_aze_lda_bat_xho_svk_ger_bsq_mcd_owc_bem_mnd_urd_krd_dgb_dut_ven_bul_hun_igb_tsw_fin_glc_chh_geo_scr_mol_prs_arw_amh_heb_por_est_swa_tag_bos_jav_jpn_tml_kor_guj_lat_akn_ctl_ind_cze_aeg_mao_cnt_slo_zul_rom_anl_ita_nor_lit_fre_qcu_eng_ben_ukr_yor_hau_pan_mlt_alb_sun_afr_tsn_pol_fbf_mly_tha_sod_knd_bam_ewe_azi_rus_hin_tur_ses_vie_amr_moo_cic_swt	0.302277573459482	0.712373010162441	0.478017251327359
777	hau_ctl_swt_lat_tig_aeg_sod_pol_uzb_tur_cic_mao_dgb_prs_krd_bsq_spa_wly_igb_cnt_ben_alb_xho_urd_bam_scr_hun_ewe_tsw_est_lit_sid_geo_arw_eng_glc_nor_heb_gam_ita_fin_ven_jav_slo_sun_jpn_tml_kor_hin_ukr_fbf_fre_mly_mol_anl_tag_mnd_swe_ses_dut_amr_bul_ger_pan_bos_qcu_cze_svk_afr_dyu_chh_rom_amh_grk_ind_rus_zul_por_swa_bat_tha_owc_knd_lda_moo_aze_mcd_guj_azi_tsn_vie_mlt_yor_akn_bem	-0.0737790106568349	-0.173869722709711	0.862345756438248
778	aeg_afr_dgb_hin_tig_gam_hau_swe_azi_tur_tsw_tag_ewe_ger_por_bsq_ukr_anl_bam_mnd_rom_lat_bem_spa_yor_pan_hun_swt_tsn_est_ben_sod_geo_scr_dut_guj_slo_amh_sid_mol_fin_akn_jav_arw_ind_jpn_tml_kor_fre_nor_moo_grk_mly_glc_amr_sun_cnt_krd_igb_rus_wly_ctl_alb_mcd_ita_qcu_eng_urd_pol_fbf_mlt_prs_heb_bos_bat_lit_ven_cze_xho_mao_tha_chh_knd_zul_swa_uzb_bul_svk_aze_lda_vie_owc_ses_cic_dyu	-0.0068425315728408	-0.0161148600028986	0.987177279853296
779	heb_swe_tsn_bul_mlt_tig_wly_ita_uzb_azi_dyu_mao_dgb_nor_por_bsq_rus_aeg_swa_mnd_scr_ger_ven_eng_akn_lit_hun_zul_bam_est_prs_gam_geo_svk_lat_guj_mcd_amh_sid_glc_fin_lda_ind_slo_sun_jpn_knd_kor_alb_bos_xho_fre_tag_dut_owc_mly_cnt_cze_moo_grk_amr_krd_ukr_afr_spa_qcu_pan_ben_hin_bem_sod_arw_chh_rom_bat_mol_fbf_ctl_ses_jav_tha_anl_tml_ewe_igb_tur_pol_urd_aze_swt_vie_hau_yor_cic_tsw	-0.634704358824596	-1.51799131930595	0.132408779433134
780	aeg_bul_ven_hin_heb_sod_hau_fre_azi_tur_tsw_mly_igb_krd_alb_bsq_rom_tig_dgb_mnd_eng_prs_ewe_arw_zul_scr_hun_akn_swt_est_pol_wly_geo_por_grk_spa_pan_anl_amr_glc_fin_lda_tag_lat_ind_jpn_tml_kor_afr_svk_fbf_mol_mao_slo_amh_sun_cnt_mcd_tsn_dut_sid_rus_ben_cze_swe_qcu_nor_urd_bos_bem_gam_ukr_owc_guj_bat_ita_yor_ctl_dyu_jav_tha_chh_knd_cic_xho_uzb_ger_lit_aze_moo_vie_mlt_bam_swa_ses	-0.38331551076227	-0.908430543750602	0.365998901729438
781	owc_eng_swt_arw_heb_amh_sid_alb_uzb_tur_bem_ind_xho_hin_guj_bsq_afr_hau_yor_mnd_krd_grk_cic_slo_dyu_bul_est_moo_tsw_hun_fre_wly_geo_urd_scr_lit_ukr_tig_sod_rus_fin_fbf_jav_glc_mao_jpn_tml_kor_pan_ctl_swa_ben_mly_svk_amr_sun_cnt_ita_akn_nor_mlt_cze_swe_por_pol_qcu_mcd_ger_mol_bam_anl_bos_gam_dut_tag_lat_igb_prs_dgb_bat_tha_chh_knd_ewe_ses_azi_rom_spa_aze_tsn_vie_aeg_lda_zul_ven	0.130651688676782	0.307827039113036	0.758902296240739
782	amh_svk_tsn_bos_wly_heb_gam_afr_azi_uzb_akn_ind_dyu_alb_pan_bsq_ita_tig_cic_mnd_cze_swe_xho_fre_ewe_eng_fin_ven_swt_est_scr_owc_geo_grk_ben_rom_glc_chh_anl_por_hun_fbf_mly_mcd_sun_jpn_tml_kor_nor_prs_igb_arw_mao_lat_mlt_tag_cnt_hin_yor_bul_sod_pol_dut_ger_krd_qcu_guj_rus_urd_zul_aeg_slo_amr_mol_bat_spa_lda_ctl_ses_jav_tha_sid_knd_bem_swa_tur_lit_ukr_aze_tsw_vie_hau_dgb_moo_bam	-0.0592149783385211	-0.139511067125051	0.889347994418468
783	anl_guj_lda_ukr_sid_mlt_hau_rom_uzb_aze_bam_ind_akn_afr_lat_bsq_swe_heb_yor_cnt_scr_ctl_dyu_ben_dgb_cze_hun_ses_igb_fin_svk_owc_geo_spa_fre_rus_slo_tig_chh_arw_est_cic_sun_bos_bat_jpn_knd_kor_alb_pan_swa_krd_mao_nor_sod_jav_mnd_lit_tsn_ger_aeg_dut_glc_mcd_hin_qcu_eng_urd_grk_swt_gam_ita_amr_mol_tag_por_ewe_pol_ven_mly_tha_wly_tml_tsw_moo_azi_bul_prs_tur_xho_vie_amh_fbf_zul_bem	-0.577857419414045	-1.37774969016995	0.171586923962516
784	sod_ger_moo_dut_wly_mlt_aeg_ben_tur_aze_dgb_mao_tsn_por_eng_bsq_mcd_hau_bam_mnd_fre_hin_fbf_glc_ses_ctl_hun_dyu_igb_est_afr_amr_geo_bul_ita_alb_pol_gam_amh_ukr_fin_yor_tag_spa_sun_jpn_knd_kor_bos_lat_zul_grk_bat_cze_owc_mly_cnt_svk_xho_swe_chh_slo_krd_rom_pan_qcu_urd_nor_arw_bem_tig_prs_heb_mol_jav_scr_swa_lit_tsw_ind_tha_sid_tml_cic_akn_uzb_rus_guj_azi_lda_vie_anl_ewe_swt_ven	-0.463182575009908	-1.10195580257517	0.27332456484097
785	anl_rom_tsn_ctl_owc_sid_tig_cze_tur_uzb_swt_sun_bam_fre_pan_bsq_ukr_hau_lda_mnd_bos_spa_moo_rus_yor_pol_est_dyu_cic_hun_svk_heb_geo_bul_urd_dut_nor_gam_mlt_ita_fin_ses_mly_ger_ind_jpn_knd_kor_alb_scr_dgb_hin_mao_eng_aeg_tag_cnt_mol_swa_arw_amr_mcd_glc_krd_guj_qcu_por_ben_swe_zul_amh_lat_wly_grk_bat_afr_tsw_slo_ewe_jav_tha_chh_tml_bem_ven_aze_lit_prs_azi_akn_vie_sod_fbf_igb_xho	0.161966155625497	0.38117498726328	0.70394281715851
786	wly_pan_ewe_glc_anl_mlt_heb_pol_uzb_aze_bam_sun_moo_rus_cze_bsq_guj_sod_dgb_mnd_eng_lit_akn_urd_igb_nor_hun_tsw_swt_fin_ben_tig_geo_bos_bul_grk_por_amr_gam_ita_est_dyu_bat_scr_mao_jpn_knd_kor_swe_rom_xho_krd_tag_ctl_hau_jav_cnt_alb_bem_dut_chh_fre_svk_slo_arw_qcu_ukr_hin_mcd_lda_sid_mol_owc_prs_ind_afr_ses_lat_zul_mly_tha_aeg_tml_tsn_fbf_tur_ger_spa_azi_cic_vie_amh_yor_swa_ven	-0.17479482155377	-0.412365693372231	0.681020431785207
787	anl_alb_bem_afr_gam_mlt_wly_guj_tur_aze_fbf_sun_ewe_ctl_pan_bsq_grk_hau_ses_cnt_ger_bul_cic_mol_zul_lit_hun_yor_swa_fin_cze_owc_geo_bos_swe_dut_pol_sid_tig_krd_est_swt_mly_nor_jav_jpn_knd_kor_arw_slo_tsw_ukr_ind_ben_chh_bat_mnd_svk_ven_hin_sod_eng_mcd_ita_scr_qcu_por_rom_rus_bam_aeg_fre_amr_prs_tag_spa_lda_lat_tsn_mao_tha_heb_tml_xho_dyu_azi_urd_glc_uzb_moo_vie_amh_igb_dgb_akn	-0.0720254144138008	-0.169752556076593	0.865573454407665
788	tig_scr_lda_guj_aeg_owc_chh_afr_aze_uzb_dyu_mly_ses_hin_dut_bsq_krd_gam_ewe_mnd_rus_arw_swt_por_tsw_alb_est_bam_xho_fin_swe_heb_geo_mol_slo_bos_svk_hau_wly_pan_hun_tsn_bat_lit_jav_jpn_tml_kor_spa_urd_fbf_fre_mao_grk_sid_ind_cnt_eng_moo_nor_anl_ita_cze_ukr_mcd_qcu_ben_lat_bul_cic_sod_glc_amh_prs_sun_ger_zul_rom_yor_tag_tha_amr_knd_ven_swa_azi_ctl_pol_tur_dgb_vie_mlt_akn_igb_bem	-0.016622735536277	-0.0392033918052834	0.968812264686692
789	wly_slo_igb_spa_chh_anl_gam_fre_tur_uzb_ven_sun_xho_lit_bul_bsq_mcd_mlt_moo_mnd_ctl_pan_cic_mol_swt_svk_est_ewe_tsw_hun_prs_tig_geo_afr_guj_rus_krd_owc_heb_grk_fin_akn_mao_arw_ind_jpn_tml_kor_ben_dut_tsn_eng_bat_ger_aeg_jav_cnt_bos_dgb_cze_sod_urd_ita_swe_scr_qcu_glc_pol_ukr_bem_amh_hin_amr_rom_tag_por_bam_alb_zul_mly_tha_hau_knd_lda_dyu_azi_lat_nor_aze_yor_vie_sid_swa_ses_fbf	-0.0484524006931963	-0.114056007646968	0.909439265970893
790	hau_rus_swt_hin_chh_sid_amr_ctl_aze_tur_cic_sun_xho_arw_nor_bsq_ita_tig_bam_cnt_krd_slo_fbf_pan_igb_glc_est_lda_ven_fin_mol_heb_geo_ger_fre_lat_lit_sod_wly_dut_hun_ses_mao_pol_bat_jpn_knd_kor_cze_urd_tsn_rom_tag_guj_anl_ind_mnd_ben_zul_afr_amh_bos_spa_scr_ukr_qcu_mcd_svk_alb_swa_aeg_prs_owc_swe_jav_por_akn_bul_tsw_mly_tha_gam_tml_moo_yor_uzb_eng_grk_azi_dgb_vie_mlt_bem_dyu_ewe	-0.226277300096485	-0.535710590453762	0.593437461472905
791	gam_ita_cic_bul_tig_mlt_sid_eng_azi_uzb_moo_tag_ses_nor_spa_bsq_fre_amh_tsw_mnd_krd_slo_bem_mcd_ven_guj_est_lda_bam_fin_dut_sod_geo_rus_rom_urd_cze_aeg_wly_swe_hun_tsn_jav_arw_sun_jpn_tml_kor_hin_ger_ewe_lat_ind_ukr_chh_mly_cnt_prs_igb_bos_amr_alb_afr_ben_grk_qcu_pol_pan_ctl_dyu_anl_svk_hau_lit_mao_scr_zul_mol_xho_bat_tha_owc_knd_yor_swa_aze_glc_por_tur_fbf_vie_heb_akn_swt_dgb	0.599091860439971	1.42063579641063	0.158766788095627
792	anl_mcd_swt_arw_chh_hau_mlt_rom_aze_uzb_dyu_ind_yor_rus_svk_bsq_ger_tig_xho_mnd_bul_glc_bem_por_moo_eng_est_swa_bam_hun_guj_sid_geo_spa_nor_cze_lit_heb_owc_bos_fin_ses_jav_grk_mly_jpn_knd_kor_lat_pan_lda_prs_sun_krd_gam_bat_cnt_mol_cic_scr_amr_ukr_slo_ctl_ita_qcu_urd_dut_pol_fbf_amh_swe_wly_fre_tag_afr_zul_ben_ewe_mao_tha_aeg_tml_akn_igb_azi_alb_hin_tur_tsn_vie_sod_tsw_ven_dgb	-1.03393384249227	-2.52301154827832	0.0133331547348824
793	sod_por_zul_grk_wly_sid_aeg_cze_aze_uzb_ewe_ind_akn_scr_prs_bsq_pan_chh_dyu_mnd_rom_krd_tsw_svk_ven_hin_fin_lda_yor_est_mol_mlt_geo_afr_urd_ukr_fre_heb_owc_arw_hun_igb_mly_dut_sun_jpn_knd_kor_glc_ger_swt_nor_tag_pol_anl_jav_cnt_ctl_fbf_guj_gam_swe_alb_mcd_bul_qcu_lat_spa_eng_bam_tig_bos_amh_lit_bat_rus_dgb_slo_bem_mao_tha_amr_tml_cic_moo_tur_ita_ben_azi_xho_vie_hau_swa_tsn_ses	-0.577265369877371	-1.37907189178974	0.171180243386883
794	tig_ukr_swa_cze_anl_gam_chh_prs_aze_tur_xho_tag_swt_spa_mol_bsq_hin_amh_dgb_mnd_grk_nor_yor_swe_igb_bos_hun_fbf_akn_est_scr_owc_geo_dut_rom_pan_ben_sid_mlt_fre_fin_moo_ind_ger_bat_jpn_knd_kor_arw_ctl_lda_pol_mao_bul_sod_sun_cnt_alb_tsn_rus_wly_ita_lit_krd_glc_qcu_urd_eng_slo_ven_amr_por_hau_svk_jav_lat_tsw_guj_bem_mly_tha_aeg_tml_zul_cic_azi_mcd_afr_uzb_bam_vie_heb_dyu_ewe_ses	0.051328606006788	0.120835405025062	0.904082092778828
795	aeg_ukr_cic_fre_amr_sod_gam_scr_uzb_aze_ewe_jav_fbf_bul_grk_bsq_afr_mlt_swt_mnd_lit_rom_tsw_pan_xho_bos_fin_yor_tsn_hun_urd_owc_geo_spa_pol_swe_lat_sid_chh_mol_est_dgb_ind_krd_mao_jpn_knd_kor_cze_svk_swa_ben_tag_prs_wly_sun_cnt_eng_akn_glc_hau_ger_alb_ita_rus_qcu_arw_hin_nor_igb_anl_mcd_tig_guj_mly_ctl_lda_por_moo_bat_tha_heb_tml_zul_ven_azi_dut_slo_tur_dyu_vie_amh_ses_bem_bam	-0.0883016303797153	-0.208048294836969	0.835646198933914
796	owc_por_swt_afr_gam_hau_mlt_hin_azi_tur_bam_tag_tsn_nor_pan_bsq_lit_amh_ewe_cnt_slo_pol_igb_urd_ven_mcd_fin_cic_xho_est_arw_aeg_geo_ger_lat_ita_mol_chh_amr_ukr_hun_akn_sun_eng_ind_jpn_tml_kor_ctl_krd_fbf_dut_jav_ben_anl_bat_mnd_rom_zul_rus_tig_prs_scr_cze_grk_qcu_glc_svk_bos_tsw_sod_fre_heb_swe_mly_guj_ses_alb_dyu_mao_tha_sid_knd_bem_yor_aze_spa_bul_uzb_moo_vie_wly_swa_dgb_lda	-0.226252058944101	-0.534320942270259	0.594394543073643
797	chh_svk_xho_scr_sid_sod_amr_bos_uzb_azi_tsn_tag_bam_cze_arw_bsq_alb_hau_bem_cnt_slo_ctl_swt_pan_cic_ben_fin_ses_yor_est_afr_wly_geo_lat_ita_lit_guj_amh_gam_hin_hun_moo_bat_prs_mly_jpn_tml_kor_nor_grk_ven_spa_sun_mol_tig_ind_mnd_pol_tsw_rom_owc_ger_eng_rus_krd_qcu_bul_swe_ukr_dyu_mlt_mcd_heb_fre_mao_por_igb_dut_dgb_jav_tha_anl_knd_fbf_ewe_tur_urd_glc_aze_lda_vie_aeg_akn_zul_swa	0.317571174616709	0.749281862147735	0.455578433547376
798	tig_alb_ven_afr_hau_mlt_anl_svk_aze_tur_fbf_bat_swt_hin_grk_bsq_prs_aeg_xho_cnt_fre_arw_zul_glc_tsn_ben_hun_igb_yor_fin_swe_sid_geo_cze_bos_lit_ukr_amh_heb_nor_est_moo_mly_rom_sun_jpn_knd_kor_pol_ita_lda_scr_mao_ger_owc_jav_mnd_slo_ewe_krd_wly_guj_por_mcd_spa_qcu_eng_ctl_urd_ses_amr_bul_sod_pan_tag_lat_tsw_dut_akn_ind_tha_gam_tml_bam_dyu_azi_rus_mol_uzb_swa_vie_chh_dgb_cic_bem	-0.155000254176451	-0.365405355791321	0.715638600316915
799	wly_bos_bem_ita_anl_mlt_sid_svk_uzb_azi_yor_jav_bam_pan_mcd_bsq_glc_aeg_dyu_cnt_mol_swe_tsn_grk_dgb_rus_fin_swt_cic_est_guj_tig_geo_fre_afr_ger_bul_chh_amh_alb_hun_swa_mao_pol_sun_jpn_tml_kor_lit_rom_ses_spa_bat_arw_owc_mly_mnd_slo_fbf_krd_sod_scr_eng_ukr_por_qcu_ben_ctl_dut_ewe_amr_hin_gam_urd_ind_prs_akn_nor_xho_tag_tha_heb_knd_zul_ven_aze_cze_lat_tur_lda_vie_hau_igb_tsw_moo	-0.225260286377631	-0.531578374099373	0.596285511496139
800	heb_bul_zul_arw_amh_wly_mlt_glc_tur_azi_ewe_jav_tsn_ben_pan_bsq_cze_hau_akn_mnd_dut_urd_dyu_scr_tsw_rom_hun_ven_igb_fin_ger_owc_geo_krd_lat_lit_ukr_amr_chh_ita_est_bam_mao_nor_mly_jpn_knd_kor_svk_pol_xho_mol_sun_hin_anl_bat_cnt_afr_yor_ctl_tig_mcd_guj_grk_rus_qcu_swe_spa_slo_cic_aeg_fre_gam_prs_tag_bos_swt_alb_swa_ind_tha_sid_tml_lda_fbf_aze_eng_por_uzb_moo_vie_sod_ses_bem_dgb	-0.308766676632906	-0.730795282171088	0.46674135976277
801	amr_slo_ses_bos_mlt_wly_amh_ukr_aze_azi_moo_mly_tsn_svk_eng_bsq_pan_gam_xho_mnd_arw_mcd_cic_ben_akn_lit_fin_ewe_igb_hun_lat_sod_geo_guj_nor_ita_glc_hau_anl_por_est_dgb_jav_ger_tag_jpn_tml_kor_bul_fre_zul_ctl_sun_swe_aeg_bat_cnt_scr_ven_alb_tig_afr_rom_hin_prs_qcu_rus_cze_grk_swt_sid_mol_owc_dut_ind_urd_fbf_pol_yor_mao_tha_heb_knd_dyu_bem_tur_spa_krd_uzb_swa_vie_chh_bam_tsw_lda	-0.509898009293653	-1.21585065763573	0.227119073061734
802	chh_alb_dgb_slo_heb_aeg_sod_arw_aze_azi_ewe_mly_ses_pol_lit_bsq_spa_amh_swa_mnd_ger_grk_swt_hin_cic_rus_fin_yor_dyu_est_mcd_owc_geo_urd_eng_guj_cze_hau_wly_svk_hun_bam_tag_mol_ind_jpn_tml_kor_krd_rom_tsn_ctl_mao_fre_sid_bat_cnt_swe_bem_pan_tig_bul_afr_bos_lat_qcu_dut_ben_nor_tsw_amr_glc_gam_prs_jav_ita_ven_ukr_igb_sun_tha_mlt_knd_xho_akn_tur_por_scr_uzb_lda_vie_anl_zul_moo_fbf	-0.0379351761649503	-0.0895257944316435	0.928856575290353
803	heb_guj_swa_swe_hau_aeg_anl_hin_tur_azi_dyu_mao_ses_bos_slo_bsq_grk_tig_zul_cnt_mol_krd_tsn_bul_akn_pan_fin_swt_dgb_hun_ctl_chh_geo_afr_scr_rus_fre_owc_sid_mcd_est_fbf_mly_pol_jav_jpn_knd_kor_svk_eng_moo_lat_sun_alb_gam_ind_mnd_ita_yor_nor_amh_lit_prs_ben_rom_qcu_glc_dut_spa_cic_mlt_ger_wly_cze_bat_urd_igb_arw_lda_tag_tha_sod_tml_bam_tsw_aze_ukr_por_uzb_ewe_vie_amr_bem_xho_ven	-0.82055990714788	-1.9761390407566	0.0511021835662007
804	wly_rom_zul_swe_gam_owc_hau_spa_azi_uzb_akn_mly_ewe_slo_grk_bsq_lat_mlt_swa_mnd_por_glc_swt_guj_ses_prs_fin_dgb_ven_est_pol_sod_geo_bos_krd_alb_bul_heb_tig_ctl_hun_tsn_ind_cze_mao_jpn_knd_kor_fre_svk_yor_arw_tag_dut_amr_bat_cnt_mcd_moo_scr_chh_pan_ben_ita_afr_qcu_rus_mol_eng_dyu_amh_nor_aeg_ukr_jav_hin_tsw_urd_xho_sun_tha_sid_tml_bam_igb_aze_lit_ger_tur_lda_vie_anl_fbf_cic_bem	-0.103894958712536	-0.245029993828464	0.806973069542936
805	sod_pol_dyu_ger_amr_mlt_sid_cze_aze_azi_ewe_jav_cic_ctl_alb_bsq_ukr_owc_zul_cnt_nor_lit_igb_arw_fbf_bos_fin_tsw_tsn_est_fre_amh_geo_spa_scr_bul_afr_tig_wly_dut_hun_akn_mao_por_sun_jpn_tml_kor_guj_mcd_bam_urd_mly_prs_aeg_tag_mnd_mol_xho_swe_heb_slo_svk_glc_pan_qcu_hin_krd_rom_lda_hau_rus_gam_lat_ind_ita_moo_ben_swa_bat_tha_chh_knd_yor_ven_uzb_eng_grk_tur_dgb_vie_anl_swt_bem_ses	0.147409650457171	0.346896710970503	0.729452645704123
806	sod_scr_dyu_nor_amh_tig_amr_prs_tur_uzb_swa_bat_ewe_eng_swe_bsq_ger_aeg_bam_mnd_grk_spa_tsw_alb_swt_afr_fin_zul_igb_hun_mcd_gam_geo_guj_krd_rom_rus_wly_anl_fre_est_tsn_ind_ctl_jav_jpn_knd_kor_glc_ben_cic_arw_mly_hin_heb_tag_cnt_bul_lda_slo_hau_lit_ukr_ita_bos_qcu_svk_urd_lat_fbf_mlt_mol_sid_por_sun_cze_bem_dut_ven_mao_tha_chh_tml_yor_dgb_aze_pan_pol_azi_ses_vie_owc_moo_xho_akn	-0.231882178568085	-0.547480848401064	0.585359935714775
807	hau_bul_lda_mcd_aeg_chh_owc_lit_aze_uzb_moo_ind_ven_dut_ctl_bsq_rus_anl_dgb_cnt_cze_krd_swa_ita_swt_svk_est_bem_fbf_hun_ukr_tig_geo_spa_lat_eng_bos_amr_heb_ger_fin_bam_mao_rom_sun_jpn_knd_kor_urd_alb_ses_swe_jav_prs_mlt_tag_mnd_ben_tsw_scr_wly_fre_grk_glc_pol_qcu_guj_mol_slo_xho_sod_afr_sid_arw_bat_hin_zul_pan_yor_mly_tha_amh_tml_cic_ewe_azi_nor_por_tur_igb_vie_gam_dyu_tsn_akn	-0.275189619120224	-0.650323059417828	0.51708690328127
808	amh_dut_akn_lit_anl_gam_sod_rom_aze_uzb_dyu_tag_bam_slo_glc_bsq_por_sid_tsn_cnt_ger_ben_ses_swe_xho_prs_est_lda_swa_fin_pol_chh_geo_eng_afr_rus_bul_hau_tig_svk_hun_yor_sun_hin_mao_jpn_tml_kor_cze_mcd_tsw_nor_jav_pan_amr_ind_mnd_urd_fbf_lat_wly_krd_ukr_alb_mol_qcu_arw_spa_grk_ewe_owc_ctl_heb_scr_bat_bos_igb_guj_swt_mly_tha_aeg_knd_dgb_ven_azi_fre_ita_tur_zul_vie_mlt_cic_moo_bem	-0.0650172626459179	-0.153136585428777	0.878622344445302
809	sid_rus_ewe_pol_tig_sod_gam_spa_azi_aze_yor_tag_cic_lit_ukr_bsq_bos_amh_tsw_cnt_prs_svk_fbf_eng_zul_por_fin_xho_lda_hun_pan_aeg_geo_arw_ben_afr_nor_hau_mlt_ger_est_akn_mao_cze_bat_jpn_tml_kor_swe_lat_tsn_slo_sun_mcd_chh_mly_mnd_bul_moo_krd_heb_ctl_rom_fre_guj_qcu_grk_scr_dut_dgb_wly_urd_owc_glc_ind_ita_bam_alb_igb_jav_tha_anl_knd_dyu_swa_tur_hin_mol_uzb_swt_vie_amr_ses_bem_ven	-0.494198857075291	-1.1784200216909	0.241635616220837
810	sod_rom_zul_cze_aeg_heb_chh_ukr_aze_tur_swt_sun_dyu_lat_spa_bsq_alb_tig_moo_cnt_mcd_ger_akn_prs_dgb_fre_est_tsn_yor_fin_krd_owc_geo_grk_rus_swe_pan_sid_hau_mol_hun_bem_mao_guj_tag_jpn_tml_kor_bos_urd_ewe_scr_bat_afr_amr_ind_mnd_dut_ses_svk_amh_slo_nor_eng_ita_qcu_lit_bul_pol_swa_anl_ben_gam_ctl_jav_hin_lda_glc_cic_mly_tha_wly_knd_bam_ven_uzb_por_arw_azi_xho_vie_mlt_tsw_igb_fbf	0.0912321197844923	0.214730885006706	0.830447300332495
811	hau_eng_ses_mol_wly_aeg_amr_alb_azi_tur_bam_mly_xho_glc_svk_bsq_lat_sod_moo_mnd_scr_pol_tsn_ger_igb_guj_est_tsw_lda_hun_prs_gam_geo_bul_ukr_mcd_rom_chh_owc_cze_fin_cic_jav_rus_ind_jpn_tml_kor_bos_nor_ewe_ita_tag_slo_tig_bat_cnt_spa_swa_urd_mlt_swe_pan_dut_krd_qcu_arw_fre_hin_akn_heb_afr_anl_ben_sun_grk_swt_por_fbf_mao_tha_amh_knd_zul_yor_uzb_lit_ctl_aze_dgb_vie_sid_ven_dyu_bem	-0.197112629406486	-0.465561752484551	0.642617656542723
812	sod_dut_swt_urd_gam_heb_aeg_grk_tur_uzb_fbf_ind_bam_ger_svk_bsq_swe_mlt_ses_mnd_glc_guj_igb_mcd_akn_por_est_zul_dgb_hun_rom_tig_geo_arw_lit_slo_hin_hau_chh_afr_fin_swa_mao_ita_jav_jpn_tml_kor_bos_pol_bem_fre_bat_rus_owc_sun_cnt_bul_xho_mol_sid_scr_cze_krd_ben_qcu_alb_ctl_ukr_cic_amr_lat_amh_eng_mly_pan_dyu_nor_tsn_tag_tha_wly_knd_tsw_ewe_azi_spa_prs_aze_lda_vie_anl_ven_yor_moo	-0.971076268891054	-2.35729102189423	0.0205054748624761
813	anl_ukr_yor_mcd_amh_tig_owc_dut_tur_aze_cic_ind_bem_prs_hin_bsq_por_heb_tsn_mnd_ger_scr_lda_alb_igb_swe_est_xho_zul_hun_fre_aeg_geo_eng_lit_rom_ctl_wly_sod_ben_fin_dyu_bat_slo_mao_jpn_knd_kor_krd_bul_bam_bos_mly_svk_gam_tag_cnt_spa_ses_guj_sid_nor_arw_cze_urd_qcu_pol_grk_mol_tsw_hau_lat_chh_afr_sun_ita_fbf_rus_dgb_jav_tha_amr_tml_moo_ewe_uzb_glc_pan_azi_swt_vie_mlt_ven_akn_swa	-1.147486671133	-2.82197958035517	0.00583613197236082
814	anl_swe_dyu_alb_amh_heb_chh_hin_tur_uzb_xho_jav_ven_bos_scr_bsq_fre_sid_dgb_cnt_spa_arw_ewe_ita_zul_prs_fin_tsn_yor_est_cze_mlt_geo_glc_eng_afr_pol_tig_sod_pan_hun_akn_mao_svk_mly_jpn_tml_kor_bul_dut_swt_slo_tag_lit_hau_sun_mnd_lat_bem_rus_aeg_mol_ctl_ben_grk_qcu_ukr_nor_por_igb_wly_urd_owc_guj_bat_ger_bam_rom_moo_ind_tha_gam_knd_lda_fbf_aze_krd_mcd_azi_cic_vie_amr_swa_tsw_ses	0.161095799098486	0.379397298430756	0.705257775523855
815	owc_rom_tsw_glc_aeg_amh_amr_ukr_tur_azi_ewe_mao_bam_lit_dut_bsq_eng_wly_dyu_mnd_urd_bul_akn_krd_igb_scr_est_yor_zul_fin_ctl_chh_geo_mol_ger_ben_nor_hau_gam_arw_hun_xho_ind_pan_sun_jpn_knd_kor_bos_grk_swa_guj_mly_swe_sod_tag_cnt_svk_swt_mcd_anl_lat_ita_rus_pol_qcu_alb_hin_spa_ven_heb_afr_sid_slo_bat_fre_lda_prs_moo_jav_tha_mlt_tml_fbf_ses_uzb_por_cze_aze_cic_vie_tig_dgb_tsn_bem	0.642974706685007	1.52537944131027	0.130558169103693
816	anl_pan_dgb_hin_sod_gam_owc_spa_aze_azi_swa_mly_ven_slo_grk_bsq_ukr_heb_ewe_cnt_rom_mcd_akn_pol_tsw_scr_fin_dyu_yor_est_fre_amr_geo_ben_krd_lat_arw_amh_hau_nor_hun_zul_bat_svk_sun_jpn_knd_kor_eng_bul_igb_glc_ind_mol_mlt_tag_mnd_prs_bem_ctl_aeg_bos_swe_lit_dut_qcu_por_afr_ita_cic_sid_ger_wly_cze_mao_urd_xho_guj_lda_jav_tha_chh_tml_fbf_tsn_uzb_alb_rus_tur_bam_vie_tig_swt_moo_ses	-0.233521314922702	-0.551481428569661	0.582626338024696
817	hau_urd_yor_mcd_chh_amh_tig_rus_uzb_tur_moo_tag_lda_scr_ita_bsq_afr_wly_akn_mnd_nor_grk_dyu_mol_bem_lit_hun_ewe_fbf_fin_ukr_gam_geo_arw_cze_spa_svk_sod_sid_krd_est_tsn_bat_fre_sun_jpn_tml_kor_glc_slo_swa_prs_mly_pan_owc_jav_cnt_ben_dgb_bos_heb_ctl_por_rom_dut_qcu_eng_swe_lat_cic_anl_ger_aeg_alb_mao_hin_tsw_pol_swt_ind_tha_mlt_knd_zul_ses_azi_guj_bul_aze_ven_vie_amr_xho_bam_igb	0.253821565260866	0.598555426989037	0.550924472034191
818	chh_ita_dyu_urd_heb_gam_mlt_rus_uzb_tur_swa_tag_akn_pan_lit_bsq_dut_sod_bam_cnt_nor_rom_yor_fre_xho_scr_fin_moo_lda_est_ger_owc_geo_pol_svk_bul_glc_wly_anl_prs_hun_ses_bat_spa_mao_jpn_tml_kor_lat_swe_cic_bos_ind_alb_hau_jav_mnd_mol_igb_ben_tig_eng_ctl_afr_arw_qcu_ukr_por_krd_tsn_amh_cze_aeg_mcd_mly_hin_tsw_grk_fbf_sun_tha_amr_knd_zul_dgb_aze_slo_guj_azi_bem_vie_sid_ewe_swt_ven	0.504261908785511	1.18739402438871	0.238096194249483
819	wly_grk_dgb_ukr_owc_tig_aeg_pan_tur_azi_ven_sun_moo_lat_spa_bsq_ita_mlt_tsn_mnd_hin_dut_bam_lit_zul_nor_fin_bem_dyu_est_svk_gam_geo_rus_ger_bos_glc_chh_amh_urd_hun_cic_bat_cze_tag_jpn_tml_kor_slo_por_fbf_ctl_ind_arw_amr_mao_cnt_fre_yor_afr_sid_mcd_rom_scr_alb_qcu_swe_eng_krd_akn_sod_prs_hau_ben_mly_bul_igb_guj_swa_jav_tha_heb_knd_swt_ewe_uzb_pol_mol_aze_xho_vie_anl_ses_tsw_lda	0.260851486235077	0.613645734926664	0.540947506651866
820	sod_bul_tsn_ger_anl_amh_tig_mcd_aze_azi_bem_mly_ewe_afr_eng_bsq_ben_owc_akn_cnt_ita_por_cic_ctl_moo_bos_est_tsw_swt_hun_pol_mlt_geo_lat_rom_svk_spa_wly_hau_nor_fin_dyu_tag_mol_sun_jpn_knd_kor_fre_dut_ses_cze_bat_slo_heb_ind_mnd_arw_igb_urd_amr_glc_pan_krd_scr_qcu_rus_hin_lit_swa_gam_ukr_sid_alb_jav_grk_lda_prs_dgb_mao_tha_chh_tml_fbf_bam_tur_swe_guj_uzb_ven_vie_aeg_zul_xho_yor	0.0369778042694734	0.087057559383553	0.930812932459102
821	amr_urd_lda_bul_mlt_owc_heb_swe_uzb_aze_tsn_tag_cic_slo_ukr_bsq_pol_hau_moo_mnd_bos_ctl_dyu_glc_ven_lat_est_yor_dgb_fin_mol_gam_geo_cze_spa_lit_ger_sid_tig_eng_hun_ses_mao_pan_ind_jpn_knd_kor_hin_ben_fbf_por_bat_rom_amh_mly_cnt_fre_xho_guj_sod_ita_krd_dut_svk_qcu_mcd_arw_rus_zul_chh_grk_aeg_nor_jav_scr_igb_afr_ewe_sun_tha_wly_tml_swa_swt_tur_alb_prs_azi_akn_vie_anl_tsw_bam_bem	-0.209704539725269	-0.49491754508789	0.621825577724837
822	gam_krd_akn_lit_mlt_anl_wly_scr_tur_uzb_yor_sun_ewe_glc_mcd_bsq_arw_tig_ven_mnd_dut_rom_lda_ger_bem_swe_fin_xho_bam_hun_mol_chh_geo_bul_ita_grk_lat_aeg_amh_afr_est_cic_jav_rus_ind_jpn_knd_kor_cze_pan_moo_svk_tag_urd_sod_mao_cnt_ben_tsw_prs_owc_ukr_por_ctl_pol_qcu_fre_alb_hin_zul_heb_bos_amr_nor_mly_eng_ses_guj_swa_bat_tha_sid_tml_swt_fbf_aze_slo_spa_azi_dgb_vie_hau_dyu_igb_tsn	-0.131108064238959	-0.309267009953995	0.757810247562596
823	heb_prs_tsw_cze_tig_amr_aeg_urd_uzb_aze_igb_sun_tsn_bos_afr_bsq_spa_amh_xho_mnd_swe_alb_ses_scr_yor_ukr_est_cic_swa_fin_ita_owc_geo_pan_mcd_bul_ctl_hau_anl_slo_hun_zul_mao_ger_bat_jpn_tml_kor_lat_nor_lda_lit_mly_glc_mlt_tag_cnt_pol_swt_dut_sid_arw_eng_grk_svk_qcu_guj_mol_ben_akn_gam_krd_chh_hin_jav_por_fbf_rus_ewe_ind_tha_sod_knd_bam_moo_azi_fre_rom_tur_bem_vie_wly_dgb_dyu_ven	-0.404591162494902	-0.959267216329208	0.339911435862226
824	sid_cze_zul_svk_tig_chh_hau_lit_uzb_azi_akn_sun_ewe_por_krd_bsq_scr_wly_bem_cnt_fre_arw_xho_urd_swa_rus_fin_yor_ses_hun_ukr_owc_geo_guj_grk_mcd_alb_amr_sod_swe_est_dyu_jav_mol_mly_jpn_knd_kor_glc_ita_dgb_dut_ind_hin_amh_bat_mnd_pan_igb_prs_heb_ctl_ben_eng_pol_qcu_rom_lat_slo_cic_mlt_afr_anl_ger_tag_bul_moo_nor_lda_mao_tha_gam_tml_bam_tsw_tur_bos_spa_aze_ven_vie_aeg_tsn_swt_fbf	-0.0261375754729015	-0.0616811868176909	0.950949089092842
825	amr_bul_ewe_grk_owc_sod_aeg_bos_aze_tur_bam_ind_ses_prs_ctl_bsq_dut_gam_yor_mnd_eng_pol_igb_swe_swa_rus_fin_cic_moo_hun_ita_tig_geo_hin_ger_ben_lit_mlt_sid_spa_est_swt_sun_por_mao_jpn_tml_kor_scr_svk_tsw_cze_bat_slo_anl_mly_cnt_arw_ven_nor_hau_krd_pan_afr_guj_qcu_fre_mcd_mol_lda_chh_alb_heb_lat_tag_glc_zul_urd_fbf_jav_tha_amh_knd_bem_xho_uzb_rom_ukr_azi_tsn_vie_wly_dgb_akn_dyu	-0.247190677393702	-0.583900742484027	0.560700676634032
826	chh_lat_tsn_dut_mlt_amh_sid_alb_aze_uzb_swt_bat_igb_ger_rom_bsq_svk_gam_moo_cnt_lit_mol_cic_hin_swa_fre_fin_tsw_dyu_est_urd_heb_geo_afr_bos_glc_scr_hau_owc_ctl_hun_bem_ind_guj_sun_jpn_tml_kor_arw_slo_fbf_nor_mao_ukr_anl_mly_mnd_krd_akn_pan_wly_eng_grk_bul_spa_qcu_ben_pol_cze_ven_aeg_ita_sod_mcd_jav_prs_yor_swe_xho_tag_tha_amr_knd_lda_zul_tur_rus_por_azi_dgb_vie_tig_bam_ses_ewe	0.514026742624672	1.21472710656365	0.227545410391485
827	heb_swe_yor_prs_sid_amr_wly_glc_tur_azi_cic_jav_moo_mcd_svk_bsq_fre_chh_dyu_mnd_grk_krd_ven_pan_bam_alb_est_tsn_zul_fin_mol_anl_geo_arw_slo_guj_hin_sod_tig_afr_hun_xho_tag_nor_sun_jpn_knd_kor_rom_urd_swt_lit_bat_ben_hau_mao_cnt_lat_lda_scr_mlt_pol_dut_ita_bul_qcu_ukr_spa_cze_fbf_amh_ger_gam_eng_mly_ctl_bem_bos_tsw_ind_tha_aeg_tml_swa_ewe_uzb_rus_por_aze_akn_vie_owc_igb_ses_dgb	-0.298746790869177	-0.706334112072214	0.481746214784711
828	aeg_glc_igb_alb_tig_sid_amr_ukr_tur_uzb_xho_mao_akn_rus_svk_bsq_pan_amh_swt_cnt_ctl_dut_bem_spa_fbf_urd_hun_ven_zul_est_fre_gam_geo_bos_mcd_arw_ben_owc_hau_guj_fin_swa_bat_prs_jav_jpn_tml_kor_bul_eng_dgb_lat_tag_ger_wly_ind_mnd_por_bam_krd_anl_mol_afr_hin_lit_qcu_cze_swe_nor_lda_sod_rom_chh_scr_mly_grk_tsn_ita_moo_sun_tha_heb_knd_ses_dyu_aze_slo_pol_azi_yor_vie_mlt_cic_ewe_tsw	-0.482709317301284	-1.14696546393847	0.254338162702381
829	tig_mol_yor_eng_amh_hau_anl_cze_azi_tur_ven_sun_cic_glc_nor_bsq_fre_chh_lda_cnt_alb_pol_swt_ger_swa_guj_hun_xho_akn_est_krd_wly_geo_arw_hin_swe_bos_mlt_gam_urd_fin_dgb_tag_mcd_ind_jpn_knd_kor_afr_ctl_fbf_bul_mly_prs_sod_jav_mnd_slo_moo_ben_heb_ukr_dut_scr_pan_qcu_ita_rom_svk_igb_amr_rus_aeg_por_bat_grk_ewe_spa_bem_mao_tha_sid_tml_ses_dyu_uzb_lat_lit_aze_tsn_vie_owc_zul_tsw_bam	0.316031437043009	0.744639391300406	0.458367298081607
830	wly_rom_bem_guj_heb_anl_owc_lit_azi_aze_swt_tag_moo_bul_prs_bsq_spa_mlt_zul_mnd_slo_ben_fbf_pan_tsw_mol_hun_dgb_cic_est_pol_sod_geo_svk_cze_ukr_hin_sid_tig_mcd_fin_xho_mly_lat_jav_jpn_tml_kor_rus_bos_bam_glc_sun_arw_amr_bat_cnt_por_dyu_scr_amh_ita_nor_swe_eng_qcu_fre_alb_ctl_igb_hau_grk_gam_ger_mao_afr_yor_urd_ven_ind_tha_chh_knd_tsn_ses_uzb_dut_krd_tur_lda_vie_aeg_swa_ewe_akn	0.348481067262831	0.821410200230817	0.413513417963122
831	owc_hin_ewe_arw_mlt_wly_sid_alb_aze_uzb_tsw_tag_tsn_mcd_guj_bsq_fre_aeg_swa_cnt_prs_mol_ses_glc_bem_bul_est_xho_zul_hun_pol_sod_geo_urd_scr_rom_por_hau_heb_lit_fin_lda_bat_bos_ind_jpn_knd_kor_swe_nor_dyu_ukr_mao_slo_chh_jav_mnd_grk_yor_rus_anl_eng_ben_cze_afr_qcu_ger_dut_ctl_akn_amh_svk_tig_krd_sun_lat_igb_spa_bam_mly_tha_amr_tml_ven_fbf_tur_pan_ita_azi_moo_vie_gam_dgb_cic_swt	-0.529552160572591	-1.25982557695485	0.210884633033727
832	sod_glc_cic_fre_tig_gam_anl_bul_aze_uzb_ses_mly_zul_hin_ita_bsq_slo_heb_dyu_cnt_lit_lat_bam_pan_ven_grk_fin_yor_lda_est_prs_amh_geo_swe_cze_nor_bos_owc_sid_mol_hun_igb_jav_pol_mao_jpn_tml_kor_guj_ben_tsn_spa_bat_rus_wly_ind_mnd_svk_bem_afr_aeg_arw_ger_eng_mcd_qcu_dut_ukr_por_xho_mlt_urd_hau_alb_tag_rom_ewe_ctl_tsw_sun_tha_chh_knd_swa_akn_tur_scr_krd_azi_fbf_vie_amr_moo_swt_dgb	0.387392675281014	0.91274299940974	0.363737821002426
833	aeg_ger_zul_arw_wly_sod_heb_alb_aze_uzb_ven_mao_akn_bos_guj_bsq_fre_tig_ewe_cnt_cze_nor_xho_lit_tsn_pan_est_igb_lda_hun_ben_anl_geo_por_svk_swe_scr_hau_gam_urd_fin_swa_bat_krd_sun_jpn_tml_kor_ctl_bul_ses_grk_tag_slo_chh_ind_mnd_hin_dyu_mcd_amh_ita_eng_spa_mol_qcu_ukr_prs_glc_fbf_owc_rom_sid_rus_mly_pol_tsw_dut_bam_jav_tha_amr_knd_yor_moo_tur_lat_afr_azi_bem_vie_mlt_cic_swt_dgb	-0.512993531617284	-1.2210906225161	0.225138384439932
834	amh_nor_ven_ita_chh_hau_anl_urd_azi_aze_bem_tag_dgb_rom_hin_bsq_alb_amr_tsn_cnt_ger_slo_akn_guj_tsw_bul_hun_moo_ses_fin_arw_mlt_geo_bos_afr_fre_spa_gam_heb_ben_est_zul_bat_pol_mao_jpn_knd_kor_mol_ctl_swt_rus_mly_dut_tig_ind_mnd_prs_xho_swe_sid_scr_mcd_grk_ukr_qcu_eng_lat_glc_swa_wly_por_sod_svk_jav_cze_dyu_krd_cic_sun_tha_owc_tml_bam_fbf_uzb_pan_lit_tur_igb_vie_aeg_ewe_lda_yor	-0.957378465662358	-2.32717375687592	0.0221263236313774
835	chh_grk_swt_afr_tig_gam_anl_krd_tur_uzb_xho_sun_tsw_swe_ctl_bsq_bul_hau_yor_mnd_ben_prs_bam_ita_bem_arw_fin_dyu_cic_hun_por_aeg_geo_svk_lit_dut_ukr_wly_amh_fre_est_zul_jav_scr_bat_jpn_knd_kor_urd_pan_dgb_alb_mly_rom_owc_tag_cnt_eng_lda_guj_heb_glc_spa_ger_slo_qcu_rus_cze_pol_swa_amr_bos_mlt_mcd_mao_nor_moo_mol_igb_ind_tha_sod_tml_ven_fbf_azi_hin_lat_aze_tsn_vie_sid_akn_ses_ewe	0.067817125887154	0.159675720874316	0.873482810534622
836	mlt_afr_bam_krd_amh_hau_sid_arw_aze_azi_dgb_mly_igb_nor_bos_bsq_urd_heb_ses_cnt_ukr_swe_swa_por_dyu_glc_fin_tsn_lda_hun_mol_owc_geo_fre_lat_svk_ben_gam_wly_alb_est_bem_mao_prs_jav_jpn_tml_kor_dut_ctl_yor_cze_tag_bul_sod_ind_mnd_eng_akn_spa_anl_rus_guj_pan_rom_qcu_ger_grk_hin_zul_amr_scr_aeg_mcd_sun_pol_ewe_slo_tsw_bat_tha_tig_knd_cic_xho_uzb_lit_ita_tur_swt_vie_chh_fbf_ven_moo	0.31717916312215	0.746580412047167	0.457200089684995
837	tig_mcd_lda_ctl_aeg_amr_heb_glc_aze_tur_fbf_mly_ewe_fre_ben_bsq_ger_gam_moo_cnt_hin_lat_akn_swe_cic_arw_fin_bem_ses_hun_urd_owc_geo_spa_ukr_krd_slo_hau_sod_afr_est_igb_tag_ita_bat_jpn_knd_kor_scr_grk_swa_guj_mao_dut_mlt_ind_mnd_alb_dyu_bul_sid_prs_por_nor_cze_qcu_mol_lit_rus_tsn_amh_pan_anl_bos_sun_rom_swt_svk_yor_jav_tha_wly_tml_ven_bam_uzb_eng_pol_azi_zul_vie_chh_xho_tsw_dgb	0.314731406842865	0.740644338616047	0.460775009294568
838	amh_ben_bem_ctl_wly_gam_sod_hin_azi_aze_swa_bat_lda_lat_swe_bsq_glc_sid_ven_mnd_arw_mol_swt_spa_fbf_nor_est_yor_tsw_fin_ger_anl_geo_alb_bos_eng_mcd_aeg_hau_rom_hun_ewe_mly_svk_sun_jpn_knd_kor_urd_bul_dyu_grk_jav_guj_tig_ind_cnt_krd_akn_ukr_chh_pan_dut_por_afr_qcu_fre_prs_pol_moo_owc_scr_amr_cze_mao_ita_bam_lit_igb_tag_tha_heb_tml_tsn_ses_tur_slo_rus_uzb_dgb_vie_mlt_cic_zul_xho	-0.550674798896101	-1.31481256448696	0.191805947160445
839	tig_fre_bam_rus_owc_heb_wly_swe_uzb_aze_tsw_jav_cic_prs_bul_bsq_guj_mlt_dgb_cnt_lit_krd_bem_svk_zul_pol_hun_tsn_ewe_fin_ger_gam_geo_slo_rom_afr_arw_sid_aeg_dut_est_lda_tag_nor_mly_jpn_knd_kor_mol_lat_fbf_spa_mao_ita_sod_sun_mnd_scr_akn_urd_hau_bos_ctl_pan_glc_qcu_hin_ukr_mcd_swa_amr_por_anl_cze_ind_eng_yor_alb_dyu_bat_tha_chh_tml_xho_igb_azi_ben_grk_tur_ses_vie_amh_ven_swt_moo	0.460536616511371	1.08511544964486	0.280675402270716
840	hau_ctl_ven_guj_sod_amh_heb_dut_uzb_aze_tsw_sun_moo_nor_mcd_bsq_pol_chh_yor_cnt_bul_urd_dyu_ben_swt_ger_hun_bem_lda_est_krd_sid_geo_alb_hin_mol_ukr_owc_gam_fre_fin_tsn_bat_pan_ind_jpn_knd_kor_lit_bos_swa_ita_tag_rus_wly_mly_mnd_glc_zul_svk_aeg_lat_spa_grk_por_qcu_rom_cze_afr_cic_anl_prs_amr_scr_mao_arw_bam_swe_xho_jav_tha_mlt_tml_ewe_akn_tur_slo_eng_azi_dgb_vie_tig_ses_fbf_igb	0.517010783856065	1.21924042193927	0.225836317118059
841	chh_eng_ven_ben_owc_amh_heb_afr_aze_tur_bam_tag_lda_krd_mol_bsq_rom_aeg_swt_mnd_lit_ukr_zul_pol_tsn_cze_fin_swa_ses_est_arw_wly_geo_bul_ita_por_svk_amr_sod_rus_hun_fbf_mly_fre_bat_jpn_tml_kor_swe_ctl_bem_mcd_jav_pan_hau_mao_cnt_grk_xho_prs_tig_hin_scr_glc_guj_qcu_ger_urd_spa_igb_gam_dut_anl_nor_sun_bos_dyu_lat_yor_ind_tha_mlt_knd_akn_cic_uzb_alb_slo_azi_dgb_vie_sid_moo_ewe_tsw	-0.170703195280691	-0.402766797392941	0.688044145521496
842	sod_grk_bem_urd_owc_gam_tig_lat_azi_aze_bam_bat_tsn_guj_hin_bsq_spa_chh_dyu_mnd_krd_prs_ewe_rom_lda_slo_fin_cic_swt_est_rus_mlt_geo_fre_cze_afr_ger_hau_amh_eng_hun_fbf_mly_svk_sun_jpn_knd_kor_ctl_glc_ven_dut_tag_ben_sid_jav_cnt_alb_dgb_pan_aeg_bul_arw_lit_ukr_qcu_mol_scr_swe_moo_wly_ita_anl_pol_mao_por_tsw_nor_zul_ind_tha_amr_tml_akn_xho_tur_bos_mcd_uzb_ses_vie_heb_yor_igb_swa	-0.1023867976633	-0.241700542454817	0.809544353591664
843	sod_cze_ses_pol_sid_aeg_mlt_pan_tur_azi_bem_bat_cic_grk_fre_bsq_lat_gam_tsw_mnd_ger_glc_fbf_nor_swt_mol_est_akn_yor_hun_krd_amh_geo_urd_dut_rus_rom_tig_owc_ctl_fin_lda_mly_slo_ind_jpn_knd_kor_svk_scr_xho_hin_tag_arw_wly_mao_cnt_bos_bam_mcd_amr_lit_ita_swe_ukr_qcu_alb_spa_ben_igb_chh_por_anl_eng_sun_afr_ewe_bul_moo_jav_tha_hau_tml_ven_dyu_aze_guj_prs_uzb_dgb_vie_heb_zul_tsn_swa	-0.10927268368598	-0.257513656729962	0.797351207271474
844	owc_cze_xho_swe_amr_mlt_gam_eng_azi_uzb_zul_bat_bam_hin_mcd_bsq_fre_tig_yor_cnt_scr_rus_ewe_por_ses_ben_hun_dyu_lda_est_krd_chh_geo_guj_pan_afr_nor_aeg_wly_arw_fin_akn_sun_spa_mly_jpn_knd_kor_grk_lat_ven_bul_ind_svk_hau_mao_mnd_ita_tsn_ctl_heb_pol_glc_dut_alb_qcu_bos_ger_urd_bem_sod_ukr_sid_slo_tag_lit_igb_prs_dgb_jav_tha_amh_tml_swt_moo_tur_rom_mol_aze_cic_vie_anl_swa_fbf_tsw	-0.0686417739535708	-0.161956453467227	0.871691497506953
845	heb_prs_fbf_dut_owc_chh_anl_alb_aze_tur_bam_bat_igb_arw_hin_bsq_mcd_tig_swa_cnt_pan_bul_ewe_pol_ses_lat_fin_dgb_tsw_est_krd_sod_geo_eng_ukr_afr_slo_wly_aeg_ger_hun_dyu_tag_svk_jav_jpn_knd_kor_rom_lit_tsn_guj_mly_rus_gam_mao_mnd_cze_xho_glc_mlt_ctl_ita_swe_por_qcu_nor_bos_scr_moo_sid_mol_amh_ben_sun_grk_yor_fre_akn_ind_tha_hau_tml_lda_swt_uzb_urd_spa_azi_zul_vie_amr_cic_bem_ven	-0.926704121240199	-2.24818359952781	0.0269268836053724
846	sid_pan_akn_eng_sod_gam_hau_fre_uzb_tur_bam_bat_swa_mcd_urd_bsq_ukr_wly_ven_cnt_slo_lat_moo_svk_xho_nor_hun_yor_ses_fin_dut_aeg_geo_mol_ctl_glc_ben_owc_tig_arw_est_tsw_mao_ger_tag_jpn_tml_kor_bos_scr_zul_swe_mly_pol_chh_jav_mnd_afr_fbf_hin_amr_alb_ita_rom_por_qcu_grk_spa_bul_bem_amh_rus_mlt_prs_ind_lit_dgb_krd_igb_sun_tha_heb_knd_tsn_swt_azi_guj_cze_aze_ewe_vie_anl_cic_dyu_lda	-0.18784226227895	-0.444185288985373	0.657940498745135
847	gam_bos_ewe_pol_chh_amh_amr_ukr_azi_aze_ven_mao_dyu_guj_por_bsq_mol_heb_yor_cnt_arw_alb_cic_lit_igb_ben_fin_akn_tsn_hun_urd_aeg_geo_scr_dut_ita_pan_owc_hau_swe_est_tsw_sun_spa_bat_jpn_knd_kor_glc_rus_zul_prs_jav_rom_mlt_ind_mnd_bul_fbf_slo_wly_svk_hin_afr_cze_qcu_ger_eng_lat_swa_sod_nor_anl_fre_mly_mcd_moo_grk_swt_tag_tha_sid_tml_bam_xho_uzb_ctl_krd_tur_bem_vie_tig_ses_lda_dgb	-0.342563224279804	-0.811122348401163	0.419366426818393
848	chh_ukr_yor_rom_amr_tig_owc_scr_azi_tur_tsn_sun_zul_ita_guj_bsq_dut_gam_dyu_mnd_urd_bos_swa_por_ewe_slo_est_fbf_lda_hun_afr_hau_geo_eng_mol_lit_rus_aeg_wly_fre_fin_swt_jav_hin_tag_jpn_tml_kor_alb_bul_bem_cze_mly_ger_heb_bat_cnt_pan_cic_krd_sid_svk_arw_spa_swe_qcu_lat_ctl_prs_ses_anl_glc_sod_pol_mao_grk_bam_mcd_ven_ind_tha_mlt_knd_akn_igb_aze_ben_nor_uzb_moo_vie_amh_tsw_xho_dgb	0.393723957496346	0.929401517548533	0.355087155530297
849	anl_mcd_cic_ger_gam_wly_tig_pol_tur_aze_igb_tag_yor_bos_rus_bsq_krd_chh_swt_cnt_guj_hin_moo_dut_swa_swe_est_fbf_dyu_fin_urd_amh_geo_bul_ita_lat_pan_mlt_aeg_scr_hun_ses_sun_mol_bat_jpn_tml_kor_ukr_grk_ewe_alb_ind_cze_sod_jav_mnd_afr_dgb_slo_owc_ben_ctl_nor_prs_qcu_spa_fre_rom_ven_sid_svk_heb_lit_mao_arw_lda_glc_tsn_mly_tha_hau_knd_bam_xho_uzb_por_eng_azi_akn_vie_amr_zul_tsw_bem	-0.539874934632062	-1.28682599703618	0.20134879745446
850	sid_prs_ven_lit_aeg_tig_gam_afr_azi_aze_xho_ind_akn_guj_ctl_bsq_swe_chh_bam_cnt_alb_cze_moo_hin_dgb_pol_est_swa_swt_hun_ben_heb_geo_urd_rus_scr_por_sod_wly_spa_fin_lda_mao_mol_mly_jpn_knd_kor_svk_ger_ewe_grk_bat_bul_hau_sun_mnd_slo_bem_ita_amr_krd_bos_fre_pan_qcu_nor_mcd_eng_fbf_mlt_glc_amh_lat_jav_ukr_igb_rom_yor_tag_tha_owc_tml_ses_tsw_uzb_arw_dut_tur_dyu_vie_anl_tsn_zul_cic	0.316277684948494	0.745828255021659	0.457652188419901
851	aeg_pol_bem_afr_mlt_tig_wly_nor_azi_tur_tsw_jav_dgb_eng_lit_bsq_rom_anl_fbf_mnd_glc_fre_tsn_krd_dyu_dut_hun_moo_bam_est_grk_sid_geo_alb_ger_por_mcd_sod_amr_urd_fin_zul_mly_ben_tag_jpn_tml_kor_prs_rus_ses_ctl_sun_ita_owc_ind_cnt_guj_igb_cze_chh_arw_scr_swe_mol_qcu_svk_slo_bul_akn_heb_spa_amh_ukr_mao_hin_lda_lat_ewe_bat_tha_gam_knd_cic_ven_uzb_pan_bos_aze_swt_vie_hau_yor_xho_swa	-0.203045731070931	-0.479068911102456	0.633014141460526
852	hau_fre_dgb_dut_amr_aeg_chh_por_azi_aze_ses_bat_igb_bul_afr_bsq_ukr_sid_lda_cnt_hin_ctl_akn_ita_xho_scr_hun_swa_ewe_est_prs_gam_geo_mol_nor_ger_pan_wly_owc_slo_fin_yor_ind_swe_tag_jpn_tml_kor_krd_guj_cic_mcd_jav_ben_tig_mly_mnd_grk_bam_lit_sod_svk_urd_rom_lat_qcu_arw_alb_eng_swt_mlt_bos_anl_spa_sun_glc_tsn_cze_bem_mao_tha_amh_knd_moo_dyu_tur_rus_pol_uzb_fbf_vie_heb_zul_ven_tsw	0.488435299038247	1.15180860803521	0.252352138625913
853	heb_slo_ses_lit_wly_hau_chh_por_aze_tur_moo_ind_xho_pan_guj_bsq_bul_aeg_yor_mnd_mol_rom_akn_lat_cic_grk_fin_swt_igb_hun_bos_sid_geo_ita_afr_arw_hin_amr_tig_fre_est_dgb_mao_ctl_jav_jpn_knd_kor_dut_mcd_lda_svk_tag_krd_sod_sun_cnt_glc_zul_cze_anl_eng_swe_rus_alb_qcu_prs_nor_spa_fbf_mlt_ukr_gam_ben_bat_pol_dyu_ger_tsw_mly_tha_amh_tml_bem_tsn_azi_scr_urd_uzb_swa_vie_owc_bam_ven_ewe	-0.606157351326173	-1.44728838618747	0.151178687810326
854	chh_fre_dgb_slo_aeg_tig_sid_dut_aze_uzb_xho_tag_ven_alb_spa_bsq_urd_owc_moo_mnd_guj_ctl_igb_krd_tsw_lit_hun_bem_zul_fin_afr_wly_geo_cze_mol_bul_rus_hau_amr_ukr_est_ewe_mao_eng_mly_jpn_knd_kor_grk_prs_yor_ger_bat_por_amh_jav_cnt_pol_lda_bos_gam_rom_glc_nor_pan_qcu_svk_lat_arw_swa_heb_swe_mlt_mcd_ind_scr_fbf_ita_cic_sun_tha_sod_tml_ses_akn_azi_ben_hin_tur_swt_vie_anl_dyu_tsn_bam	0.322406396667379	0.759177508096247	0.449666341472534
855	gam_rom_bem_eng_sod_anl_sid_fre_uzb_aze_tsn_sun_dgb_glc_spa_bsq_ita_owc_igb_cnt_por_urd_bam_dut_xho_alb_est_cic_lda_fin_ukr_amh_geo_mol_lit_guj_prs_wly_aeg_bos_hun_ewe_jav_ger_ind_jpn_tml_kor_krd_mcd_tsw_nor_bat_lat_hau_mao_mnd_grk_akn_slo_mlt_pol_arw_scr_svk_qcu_afr_bul_ben_ven_heb_pan_chh_cze_tag_ctl_dyu_hin_ses_mly_tha_tig_knd_yor_swt_azi_swe_rus_tur_fbf_vie_amr_moo_zul_swa	0.1115887508312	0.262604680546052	0.793436142415957
856	heb_scr_cic_por_amr_gam_sid_bul_uzb_azi_bam_tag_moo_grk_svk_bsq_fre_anl_yor_cnt_bos_arw_ewe_ctl_ven_krd_fin_swt_igb_est_ger_owc_geo_glc_rus_ben_ita_wly_hau_mcd_hun_dgb_mao_slo_sun_jpn_tml_kor_dut_cze_fbf_lat_jav_nor_amh_mly_mnd_spa_swa_prs_tig_mol_rom_guj_pol_qcu_hin_eng_swe_dyu_mlt_afr_sod_ukr_bat_pan_tsn_lit_bem_ind_tha_aeg_knd_zul_ses_aze_alb_urd_tur_lda_vie_chh_akn_xho_tsw	-0.30209719441403	-0.713901482611028	0.477075983047779
857	sod_hin_akn_grk_owc_mlt_anl_por_azi_tur_dyu_jav_cic_arw_ita_bsq_swe_chh_ven_cnt_pol_svk_zul_dut_ewe_ukr_est_bem_moo_fin_rom_wly_geo_spa_rus_cze_mol_tig_aeg_ger_hun_fbf_mao_eng_ind_jpn_tml_kor_lat_scr_tsw_nor_bat_urd_sid_tag_mnd_guj_ses_bos_amh_ben_ctl_pan_lit_qcu_slo_bul_fre_lda_heb_afr_hau_alb_mly_krd_dgb_glc_xho_sun_tha_gam_knd_tsn_swa_uzb_mcd_prs_aze_swt_vie_amr_igb_bam_yor	-0.640276380546512	-1.53058142130422	0.129267430925199
858	owc_rus_swt_arw_anl_tig_mlt_pol_azi_uzb_akn_mly_fbf_bul_ctl_bsq_scr_gam_bem_cnt_rom_hin_cic_prs_bam_ita_fin_yor_lda_est_por_chh_geo_pan_slo_ger_bos_hau_sid_fre_hun_dgb_jav_dut_sun_jpn_knd_kor_alb_ukr_xho_swe_bat_svk_aeg_mao_mnd_guj_swa_lit_sod_urd_spa_afr_mcd_qcu_ben_grk_nor_moo_amh_glc_amr_cze_tag_mol_tsw_lat_ven_ind_tha_wly_tml_igb_zul_aze_eng_krd_tur_dyu_vie_heb_ewe_ses_tsn	0.866827271789867	2.06327615053745	0.0418734327208314
859	tig_ita_cic_scr_sod_hau_aeg_cze_azi_uzb_tsw_bat_ses_dut_ctl_bsq_eng_chh_yor_mnd_ukr_mol_bem_prs_dyu_slo_est_swt_fbf_hun_arw_anl_geo_hin_rus_svk_afr_heb_wly_grk_fin_igb_sun_bul_mao_jpn_tml_kor_nor_glc_swa_por_tag_krd_sid_mly_cnt_swe_ven_mcd_mlt_pan_bos_ger_rom_qcu_guj_ben_urd_bam_amh_pol_owc_fre_ind_lat_moo_alb_zul_jav_tha_gam_knd_ewe_tsn_aze_lit_spa_tur_akn_vie_amr_dgb_lda_xho	-0.926620684314037	-2.25733897216904	0.0263271947605006
860	gam_por_bem_slo_sid_heb_wly_prs_azi_tur_dgb_sun_ven_pan_bos_bsq_krd_tig_swa_cnt_alb_fre_tsw_afr_xho_rus_est_tsn_swt_hun_spa_chh_geo_rom_urd_guj_ger_anl_amr_cze_fin_bam_bat_ben_jav_jpn_tml_kor_lat_ita_igb_svk_ind_hin_hau_mao_mnd_dut_akn_glc_sod_ukr_bul_pol_arw_qcu_mol_lit_nor_fbf_owc_grk_aeg_mcd_mly_eng_zul_ctl_moo_tag_tha_mlt_knd_dyu_ewe_uzb_scr_swe_aze_ses_vie_amh_lda_cic_yor	-0.619064230958428	-1.48059584693958	0.14209426992603
861	tig_pol_bem_arw_amr_sod_amh_ukr_uzb_aze_ses_mly_xho_afr_urd_bsq_guj_sid_dgb_mnd_mcd_rom_bam_por_zul_krd_hun_ewe_igb_est_scr_chh_geo_swe_svk_eng_glc_gam_anl_bul_fin_cic_sun_bos_tag_jpn_knd_kor_prs_lit_akn_spa_ind_mol_mlt_bat_cnt_ben_swa_ctl_wly_fre_lat_ita_grk_qcu_rus_hin_pan_moo_aeg_cze_hau_dut_mao_ger_fbf_nor_yor_jav_tha_heb_tml_lda_dyu_azi_slo_alb_tur_ven_vie_owc_swt_tsw_tsn	0.199800513315809	0.469911154794792	0.639518520815762
862	chh_pol_ses_guj_anl_aeg_gam_swe_aze_uzb_swt_jav_zul_slo_ctl_bsq_rom_mlt_moo_mnd_spa_nor_bem_glc_cic_svk_est_akn_lda_hun_krd_sod_geo_pan_ger_por_lit_amh_owc_grk_fin_dyu_tag_ben_sun_jpn_knd_kor_ita_afr_swa_alb_ind_urd_wly_mao_cnt_lat_xho_dut_amr_prs_ukr_cze_scr_qcu_bos_eng_mcd_yor_heb_fre_hau_rus_mly_hin_igb_mol_fbf_bat_tha_sid_tml_bam_dgb_tur_arw_bul_azi_tsn_vie_tig_tsw_ewe_ven	0.552125059331887	1.305887524081	0.194811787039354
863	wly_grk_swa_rus_tig_chh_sod_rom_uzb_aze_cic_sun_swt_svk_bul_bsq_spa_amh_yor_mnd_lit_afr_akn_mcd_ses_ukr_fin_igb_fbf_est_ita_amr_geo_nor_swe_ger_ctl_sid_gam_cze_hun_xho_mly_alb_mao_jpn_knd_kor_eng_urd_ven_pan_jav_ben_owc_tag_cnt_por_dyu_krd_mlt_dut_mol_pol_arw_qcu_lat_prs_hin_zul_aeg_glc_anl_guj_bat_bos_ewe_fre_lda_ind_tha_hau_tml_tsn_dgb_tur_slo_scr_azi_bem_vie_heb_tsw_bam_moo	0.231649591372089	0.546321041883769	0.586153562356351
864	sod_ita_bam_scr_owc_anl_hau_pol_uzb_aze_ses_jav_ven_prs_bos_bsq_por_heb_swa_cnt_ger_cze_dgb_grk_xho_pan_est_bem_moo_hun_eng_mlt_geo_lit_rom_ctl_krd_amh_tig_lat_fin_tsn_bat_ukr_tag_jpn_knd_kor_slo_ben_dyu_rus_ind_nor_amr_mao_mnd_mol_akn_urd_chh_dut_afr_spa_mcd_qcu_fre_hin_svk_zul_gam_arw_wly_alb_mly_bul_igb_guj_ewe_sun_tha_aeg_tml_yor_tsw_azi_swe_glc_tur_lda_vie_sid_fbf_cic_swt	-0.36243025385453	-0.857730736696964	0.393246238926765
865	aeg_nor_tsw_hin_anl_owc_sod_cze_tur_uzb_dgb_tag_zul_prs_alb_bsq_glc_amh_lda_cnt_lit_arw_ven_ben_yor_mcd_hun_swa_ses_fin_urd_heb_geo_krd_afr_dut_ukr_mlt_gam_pan_est_igb_mao_fre_sun_jpn_tml_kor_ita_por_dyu_guj_bat_swe_wly_mly_mnd_spa_moo_slo_amr_grk_svk_rom_scr_qcu_ger_rus_bos_cic_sid_eng_tig_ctl_jav_mol_tsn_bul_ewe_ind_tha_chh_knd_xho_bam_aze_lat_pol_azi_swt_vie_hau_fbf_akn_bem	-0.260615537437811	-0.616038731402514	0.539373843613094
866	amh_hin_lda_fre_heb_anl_aeg_pol_tur_uzb_swa_mly_akn_arw_glc_bsq_alb_amr_ewe_cnt_por_scr_ven_ctl_ses_bos_est_dyu_bem_fin_spa_tig_geo_slo_swe_mcd_mol_hau_mlt_guj_hun_bam_sun_ben_ind_jpn_knd_kor_rus_svk_yor_cze_mao_pan_sod_bat_mnd_afr_xho_krd_chh_grk_rom_lat_dut_qcu_lit_nor_eng_fbf_gam_ukr_owc_urd_jav_bul_swt_ger_tsn_tag_tha_wly_tml_moo_dgb_azi_ita_prs_aze_igb_vie_sid_cic_tsw_zul	-0.697472890562901	-1.67525863359518	0.0972428776220221
867	sid_krd_ewe_pan_sod_anl_wly_hin_aze_tur_swt_ind_lda_eng_guj_bsq_cze_heb_ven_cnt_swe_ger_zul_nor_ses_afr_fin_swa_xho_est_fre_hau_geo_mol_rom_bos_svk_tig_chh_urd_hun_igb_jav_scr_sun_jpn_tml_kor_grk_ctl_akn_slo_bat_bul_owc_tag_mnd_ita_bam_mcd_mlt_dut_lat_arw_lit_qcu_rus_prs_ben_bem_gam_spa_aeg_glc_mly_pol_dgb_por_cic_mao_tha_amh_knd_dyu_yor_azi_ukr_alb_uzb_fbf_vie_amr_moo_tsw_tsn	0.00133995471086654	0.00315420920926044	0.997490065470714
868	wly_rus_moo_por_sod_aeg_hau_krd_azi_tur_swa_tag_xho_spa_svk_bsq_prs_tig_yor_cnt_afr_pol_zul_grk_lda_mol_fin_bam_tsw_hun_ger_amh_geo_lit_dut_fre_cze_sid_anl_mcd_est_fbf_mao_rom_bat_jpn_knd_kor_ukr_lat_ses_hin_ind_scr_gam_jav_mnd_eng_ewe_bul_owc_alb_arw_bos_ben_qcu_swe_glc_urd_cic_heb_nor_amr_pan_mly_ita_tsn_guj_akn_sun_tha_chh_tml_dgb_swt_aze_slo_ctl_uzb_ven_vie_mlt_bem_dyu_igb	-0.401725552099763	-0.952009972602867	0.343559655817366
869	mlt_scr_fbf_dut_amh_sod_gam_lit_tur_uzb_swa_ind_swt_fre_bos_bsq_slo_aeg_ven_cnt_bul_nor_tsn_pol_bam_afr_hun_dyu_ses_fin_alb_anl_geo_spa_grk_rom_pan_heb_amr_ger_est_yor_sun_arw_mao_jpn_knd_kor_mol_hin_ewe_krd_tag_ita_tig_mly_mnd_prs_cic_ukr_owc_guj_eng_swe_lat_qcu_mcd_svk_ctl_igb_sid_cze_hau_ben_bat_por_tsw_glc_xho_jav_tha_chh_tml_moo_dgb_azi_urd_rus_aze_zul_vie_wly_akn_bem_lda	-0.830475746516762	-2.00361593210731	0.048021078157665
870	anl_mcd_xho_ita_hau_owc_amr_svk_uzb_azi_ewe_ind_igb_cze_ger_bsq_bul_heb_swa_cnt_slo_rom_ses_krd_bam_bos_hun_dyu_tsw_fin_alb_mlt_geo_rus_scr_pan_hin_aeg_gam_urd_est_ven_mao_por_mly_jpn_tml_kor_ukr_prs_zul_nor_jav_guj_amh_tag_mnd_swe_akn_grk_tig_fre_lit_ctl_afr_qcu_mol_ben_lat_moo_chh_dut_wly_eng_sun_spa_lda_glc_bem_bat_tha_sid_knd_fbf_swt_aze_pol_arw_tur_cic_vie_sod_yor_tsn_dgb	-0.738299232783438	-1.77252726107625	0.0795816051909289
871	owc_glc_ses_mol_hau_amh_gam_ben_tur_uzb_igb_jav_fbf_mcd_spa_bsq_bul_amr_tsw_cnt_slo_swe_xho_ukr_yor_svk_hun_zul_dyu_fin_arw_chh_geo_lat_krd_scr_guj_anl_tig_rus_est_moo_ind_ctl_mly_jpn_knd_kor_grk_por_akn_bos_tag_pan_wly_bat_mnd_alb_swt_urd_heb_afr_rom_fre_pol_qcu_hin_ger_eng_ewe_sod_nor_mlt_dut_mao_prs_dgb_lit_cic_sun_tha_sid_tml_ven_swa_aze_ita_cze_azi_tsn_vie_aeg_lda_bam_bem	0.364769429869436	0.862271978468291	0.390755892754025
872	amr_pan_tsw_grk_tig_anl_hau_nor_azi_uzb_moo_mao_dgb_glc_cze_bsq_hin_wly_bem_mnd_por_ctl_swt_urd_cic_alb_fin_yor_bam_est_ita_amh_geo_lat_spa_eng_ger_sod_sid_fre_hun_zul_bat_svk_jav_jpn_knd_kor_krd_ben_lda_arw_tag_mcd_mlt_mly_cnt_rus_igb_dut_heb_slo_bul_mol_swe_qcu_ukr_lit_pol_dyu_gam_guj_owc_afr_sun_prs_xho_scr_fbf_ind_tha_chh_tml_swa_akn_tur_rom_bos_aze_ewe_vie_aeg_tsn_ses_ven	0.152868581253027	0.360078395401933	0.719604961213671
873	sid_scr_akn_slo_chh_sod_anl_dut_tur_uzb_moo_tag_dyu_pan_hin_bsq_ukr_wly_ven_mnd_svk_krd_zul_mcd_bam_nor_est_cic_dgb_hun_lat_heb_geo_ita_grk_alb_urd_mlt_amr_bos_fin_igb_mly_arw_sun_jpn_tml_kor_lit_rom_lda_pol_jav_ctl_hau_bat_cnt_rus_tsw_bul_tig_guj_spa_glc_ben_qcu_eng_cze_prs_yor_aeg_por_gam_swe_ind_ger_swt_fre_ses_mao_tha_amh_knd_ewe_xho_azi_mol_afr_aze_bem_vie_owc_fbf_swa_tsn	-0.689988064436867	-1.65563893898095	0.101165684628621
874	amh_bos_ven_arw_hau_tig_sid_spa_azi_aze_tsn_mao_tsw_nor_scr_bsq_lit_chh_swt_mnd_mol_slo_akn_rom_lda_fre_fin_swa_yor_est_pan_gam_geo_urd_ben_guj_hin_owc_aeg_eng_hun_dyu_sun_cze_mly_jpn_tml_kor_afr_por_ses_rus_tag_grk_heb_bat_cnt_pol_bam_ukr_wly_swe_lat_alb_mcd_qcu_ctl_dut_ger_ewe_mlt_svk_amr_ita_ind_prs_igb_bul_fbf_jav_tha_sod_knd_cic_moo_uzb_glc_krd_tur_bem_vie_anl_zul_xho_dgb	0.593144639189322	1.40274907685203	0.164021260267734
875	sod_guj_igb_nor_mlt_tig_owc_spa_uzb_aze_ewe_mao_yor_slo_ita_bsq_mcd_amr_dyu_mnd_krd_rus_akn_por_swt_glc_fin_tsw_fbf_est_eng_aeg_geo_bos_hin_bul_scr_sid_heb_svk_hun_lda_bat_lat_jav_jpn_knd_kor_mol_arw_bem_ukr_mly_prs_gam_sun_cnt_ger_zul_ctl_amh_grk_fre_pol_lit_qcu_pan_ben_dut_ven_chh_rom_anl_urd_ind_afr_bam_cze_cic_tag_tha_wly_tml_dgb_xho_azi_swe_alb_tur_swa_vie_hau_tsn_ses_moo	-0.525146214070389	-1.25239270935404	0.213567093007314
876	hau_spa_ewe_mcd_mlt_amh_owc_cze_tur_azi_yor_sun_lda_svk_krd_bsq_fre_chh_swt_mnd_mol_lit_zul_ita_ven_dut_est_tsn_dyu_hun_arw_amr_geo_pol_swe_bul_hin_heb_anl_bos_fin_xho_mly_slo_jav_jpn_tml_kor_prs_eng_swa_lat_bat_ctl_aeg_ind_cnt_por_fbf_guj_wly_grk_afr_ben_rus_qcu_urd_rom_glc_igb_sid_ger_tig_scr_tag_pan_cic_nor_bam_mao_tha_gam_knd_dgb_tsw_uzb_alb_ukr_aze_bem_vie_sod_ses_akn_moo	-0.55926553269923	-1.33365453720284	0.1855742705207
877	owc_hin_bem_ben_amh_amr_aeg_krd_azi_uzb_swa_bat_cic_por_glc_bsq_grk_sod_akn_mnd_cze_mcd_moo_ukr_yor_dut_est_dgb_igb_hun_guj_tig_geo_lit_svk_bul_urd_heb_hau_alb_fin_dyu_ind_eng_jav_jpn_knd_kor_afr_arw_fbf_prs_sun_pan_gam_mao_cnt_fre_tsw_slo_mlt_ctl_rus_scr_spa_qcu_rom_ita_ger_ewe_anl_bos_wly_mol_mly_swe_bam_lat_xho_tag_tha_sid_tml_ses_ven_tur_pol_nor_aze_lda_vie_chh_swt_tsn_zul	-0.35974919205331	-0.851350854759522	0.396761328562102
878	sod_hin_bam_rus_anl_amr_wly_urd_uzb_aze_cic_sun_ewe_ben_rom_bsq_pol_owc_swa_mnd_bos_mol_akn_spa_tsw_prs_hun_yor_moo_fin_mcd_sid_geo_fre_bul_lat_dut_gam_tig_pan_est_swt_jav_eng_tag_jpn_tml_kor_cze_nor_fbf_lit_ind_scr_hau_mly_cnt_ctl_ses_svk_mlt_ita_ukr_slo_por_qcu_alb_arw_guj_ven_heb_afr_amh_grk_bat_glc_zul_krd_dgb_mao_tha_aeg_knd_dyu_xho_tur_ger_swe_azi_tsn_vie_chh_igb_bem_lda	0.175749719357478	0.413360311250594	0.680294240393826
879	wly_dut_ewe_hin_hau_anl_heb_arw_aze_uzb_xho_sun_bem_eng_scr_bsq_pan_aeg_fbf_cnt_ita_bul_akn_slo_ses_ger_est_igb_moo_hun_swe_amr_geo_ctl_alb_lat_rus_mlt_owc_spa_fin_swa_jav_svk_ind_jpn_tml_kor_cze_glc_swt_ukr_bat_mol_sid_tag_mnd_prs_dyu_ben_tig_lit_afr_mcd_nor_qcu_bos_guj_urd_tsn_chh_pol_sod_krd_mao_rom_bam_por_zul_mly_tha_gam_knd_tsw_ven_tur_grk_fre_azi_dgb_vie_amh_yor_lda_cic	-1.19674165002669	-2.96051692815381	0.00389672366430377
880	heb_swe_ses_por_owc_tig_gam_bul_uzb_tur_dyu_mly_lda_ger_guj_bsq_svk_sid_swa_cnt_prs_mcd_igb_ctl_moo_ben_fin_swt_xho_hun_hin_amr_geo_urd_fre_mol_slo_sod_aeg_afr_est_ven_sun_lit_ind_jpn_tml_kor_arw_alb_tsn_ita_mao_pol_wly_tag_mnd_rus_zul_glc_anl_lat_eng_scr_dut_qcu_grk_rom_nor_bam_chh_pan_amh_ukr_jav_bos_bem_spa_ewe_bat_tha_hau_knd_yor_tsw_aze_krd_cze_azi_fbf_vie_mlt_cic_akn_dgb	-0.868953789357974	-2.1038582003774	0.0380894951169602
881	amr_ctl_tsw_por_anl_owc_amh_dut_azi_aze_xho_mao_bem_pol_cze_bsq_fre_aeg_bam_mnd_slo_mol_zul_hin_ses_krd_fin_lda_fbf_hun_guj_gam_geo_alb_pan_ger_bos_chh_sod_prs_est_tsn_mly_rom_jav_jpn_tml_kor_afr_spa_yor_glc_sun_nor_sid_bat_cnt_scr_swt_mcd_tig_rus_ita_eng_bul_qcu_arw_ben_lat_moo_hau_lit_heb_svk_tag_ukr_ewe_swe_dgb_ind_tha_wly_knd_igb_ven_uzb_grk_urd_tur_cic_vie_mlt_dyu_swa_akn	0.0875795271176417	0.206043133821166	0.83720760272842
882	amr_por_ewe_afr_sod_gam_amh_urd_tur_azi_swt_jav_dyu_mol_pol_bsq_rus_wly_cic_cnt_slo_scr_bam_guj_ven_glc_fin_bem_zul_hun_swe_heb_geo_krd_alb_prs_cze_sid_owc_pan_est_lda_tag_ctl_bat_jpn_knd_kor_hin_bul_igb_eng_ind_grk_chh_mly_mnd_spa_yor_arw_anl_bos_lat_ger_rom_qcu_mcd_dut_fre_dgb_aeg_ukr_mlt_ben_sun_ita_tsw_lit_fbf_mao_tha_tig_tml_ses_xho_aze_nor_svk_uzb_tsn_vie_hau_swa_akn_moo	0.762683076530193	1.82695130648544	0.0709147013546948
883	amh_urd_yor_ctl_wly_anl_sid_ger_uzb_tur_dgb_mao_dyu_glc_alb_bsq_eng_amr_xho_mnd_pol_mcd_bem_grk_fbf_nor_est_akn_bam_hun_por_sod_geo_prs_dut_ukr_hin_hau_aeg_afr_fin_moo_mly_svk_ind_jpn_knd_kor_mol_pan_swa_fre_tag_rus_owc_sun_cnt_spa_ewe_bos_chh_guj_lat_rom_swe_qcu_arw_krd_scr_zul_mlt_ita_heb_ben_bat_cze_ses_lit_swt_jav_tha_tig_tml_igb_lda_aze_bul_slo_azi_tsw_vie_gam_cic_ven_tsn	-0.243202847743763	-0.574956665052657	0.566708975055578
884	anl_svk_dyu_swe_heb_wly_chh_hin_azi_uzb_fbf_mly_ses_bul_slo_bsq_lat_mlt_tsw_cnt_mol_ben_tsn_prs_akn_rom_fin_xho_ewe_est_afr_gam_geo_scr_rus_dut_eng_sod_owc_ger_hun_bem_bat_mcd_ind_jpn_knd_kor_grk_ctl_swt_alb_mao_por_aeg_jav_mnd_pan_dgb_spa_amh_nor_ita_fre_bos_qcu_ukr_glc_cze_lda_tig_lit_hau_pol_tag_urd_swa_arw_zul_sun_tha_amr_tml_bam_igb_aze_krd_guj_tur_yor_vie_sid_ven_moo_cic	0.1851873552058	0.435838104915912	0.66396417697108
885	gam_pol_lda_eng_amh_sod_wly_pan_uzb_aze_ven_mao_ses_ben_krd_bsq_lit_aeg_swt_mnd_svk_por_zul_dut_dyu_glc_est_tsn_bam_hun_swe_mlt_geo_guj_mol_spa_alb_owc_anl_slo_fin_yor_tag_ctl_jav_jpn_tml_kor_ger_bul_akn_lat_ind_bos_amr_mly_cnt_afr_igb_hin_tig_arw_rom_ita_fre_qcu_nor_rus_urd_moo_sid_mcd_chh_grk_bat_ukr_swa_scr_tsw_sun_tha_heb_knd_bem_dgb_tur_prs_cze_azi_cic_vie_hau_xho_ewe_fbf	-0.580445565801545	-1.385622631107	0.169176189539694
886	heb_svk_fbf_eng_aeg_amh_wly_lit_aze_tur_moo_sun_igb_spa_ctl_bsq_cze_anl_lda_cnt_hin_urd_dgb_ben_bem_prs_hun_ven_cic_fin_rom_sid_geo_bul_fre_arw_ger_mlt_tig_scr_est_swa_mao_alb_mly_jpn_tml_kor_afr_slo_bam_krd_ind_pol_amr_tag_mnd_por_ewe_guj_gam_swe_rus_ita_pan_qcu_grk_dut_mcd_ses_owc_nor_sod_glc_jav_mol_yor_lat_tsn_bat_tha_chh_knd_zul_dyu_azi_bos_ukr_uzb_akn_vie_hau_swt_tsw_xho	0.0605900895209008	0.142641413433562	0.886881971783014
887	chh_mol_swa_rus_mlt_heb_tig_grk_uzb_tur_yor_mly_tsw_afr_ben_bsq_ita_aeg_akn_mnd_ctl_ukr_zul_scr_dyu_rom_hun_lda_ewe_fin_guj_gam_geo_ger_bul_mcd_alb_anl_hau_cze_est_dgb_jav_arw_mao_jpn_tml_kor_pol_krd_bem_slo_tag_urd_sod_bat_cnt_prs_cic_dut_owc_por_pan_fre_nor_qcu_svk_lat_eng_fbf_amr_hin_wly_swe_sun_spa_igb_bos_swt_ind_tha_sid_knd_ses_tsn_azi_lit_glc_aze_ven_vie_amh_xho_bam_moo	-0.438914635159568	-1.04300401733372	0.299650120976434
888	wly_ben_dyu_fre_heb_gam_anl_prs_aze_azi_igb_tag_moo_urd_swe_bsq_lit_chh_swt_cnt_afr_hin_ewe_ctl_tsn_nor_hun_fbf_swa_est_grk_owc_geo_por_eng_mol_svk_hau_sod_mcd_fin_xho_mly_glc_ind_jpn_tml_kor_spa_slo_tsw_krd_mao_pol_amr_sun_mnd_bul_dgb_ita_tig_scr_ger_lat_bos_qcu_arw_ukr_dut_ven_aeg_alb_sid_guj_jav_rus_zul_pan_bam_bat_tha_mlt_knd_lda_ses_uzb_cze_rom_tur_akn_vie_amh_cic_yor_bem	0.119529063840205	0.281271694902419	0.779126879420194
889	wly_slo_akn_guj_tig_chh_sid_dut_uzb_tur_ven_tag_yor_nor_por_bsq_scr_hau_dyu_mnd_mol_rus_bam_ben_fbf_ita_hun_xho_zul_fin_ger_amh_geo_hin_swe_grk_lit_mlt_amr_urd_est_lda_mao_afr_jav_jpn_knd_kor_spa_fre_igb_ukr_bat_alb_gam_mly_cnt_rom_bem_pan_owc_lat_krd_svk_arw_qcu_mcd_bul_cze_tsn_aeg_glc_heb_pol_ind_eng_ses_bos_swa_sun_tha_sod_tml_cic_dgb_aze_prs_ctl_azi_ewe_vie_anl_swt_moo_tsw	-0.0146543028564373	-0.034522422695883	0.972534550818356
890	amr_spa_dgb_pan_mlt_wly_tig_ukr_tur_azi_zul_bat_tsn_mcd_rus_bsq_por_hau_yor_cnt_alb_swe_igb_hin_lda_mol_est_tsw_dyu_fin_grk_owc_geo_ben_eng_ger_bos_heb_anl_glc_hun_swt_mao_rom_mly_jpn_tml_kor_arw_prs_moo_pol_jav_bul_sid_sun_mnd_lat_ewe_scr_aeg_urd_fre_afr_slo_qcu_lit_ita_cze_bem_amh_dut_gam_guj_tag_ctl_ven_nor_xho_ind_tha_chh_knd_ses_akn_aze_krd_svk_uzb_bam_vie_sod_fbf_swa_cic	-0.491621864484578	-1.16932328286233	0.245261691644641
891	heb_spa_dyu_ukr_owc_chh_gam_glc_tur_azi_tsw_bat_bem_rus_por_bsq_grk_mlt_akn_cnt_prs_svk_ses_mcd_bam_eng_est_lda_fbf_hun_bos_sod_geo_dut_pol_alb_cze_tig_wly_krd_fin_igb_mao_lit_ind_jpn_tml_kor_nor_mol_moo_lat_mly_guj_anl_sun_mnd_slo_yor_arw_aeg_pan_hin_ctl_afr_qcu_urd_bul_swe_swt_sid_ita_amr_fre_tag_scr_xho_ben_tsn_jav_tha_hau_knd_ven_dgb_uzb_rom_ger_aze_cic_vie_amh_ewe_swa_zul	0.575964724381676	1.36118991985712	0.176742765538546
892	mlt_eng_xho_ita_sod_amh_anl_krd_aze_uzb_swa_bat_tsw_bos_ger_bsq_swe_sid_yor_mnd_por_fre_moo_cze_dgb_grk_est_bem_swt_hun_glc_chh_geo_scr_mol_afr_svk_gam_tig_slo_fin_lda_tag_pan_sun_jpn_tml_kor_guj_arw_bam_alb_jav_pol_owc_mly_cnt_ctl_zul_rus_aeg_ben_lat_mcd_nor_qcu_ukr_dut_spa_akn_hau_lit_wly_urd_mao_prs_igb_hin_tsn_ind_tha_heb_knd_ven_cic_tur_bul_rom_azi_dyu_vie_amr_ewe_ses_fbf	0.056185718085404	0.1322699691231	0.895056514118649
893	wly_alb_xho_hin_tig_hau_sid_fre_aze_azi_lda_tag_igb_svk_arw_bsq_eng_amr_dgb_mnd_guj_ben_zul_rom_tsw_lat_fin_ewe_tsn_hun_afr_anl_geo_lit_mol_slo_pol_heb_amh_ctl_est_fbf_jav_scr_mao_jpn_knd_kor_glc_ukr_bem_urd_ind_bos_mlt_bat_cnt_pan_ven_grk_chh_nor_mcd_swe_spa_qcu_dut_prs_cze_moo_gam_por_sod_rus_mly_ita_dyu_krd_swa_sun_tha_owc_tml_cic_akn_tur_ger_bul_uzb_yor_vie_aeg_ses_swt_bam	-0.330137435364274	-0.782299876264619	0.436025693222707
894	amr_lat_ewe_swe_hau_gam_heb_dut_aze_uzb_ven_ind_moo_prs_afr_bsq_scr_mlt_bam_cnt_nor_fre_fbf_lit_zul_mcd_hun_yor_dgb_fin_arw_aeg_geo_alb_ctl_bos_spa_tig_sod_eng_est_cic_jav_pol_sun_jpn_knd_kor_grk_svk_tsw_ger_mao_pan_owc_bat_mnd_cze_swt_urd_amh_rom_ukr_mol_hin_qcu_rus_slo_ben_lda_anl_glc_wly_guj_tag_bul_tsn_krd_igb_mly_tha_chh_tml_bem_akn_azi_por_ita_tur_swa_vie_sid_xho_ses_dyu	-0.0643128757562125	-0.151497650972812	0.879911314125259
895	aeg_nor_cic_arw_sod_amh_tig_ger_azi_aze_swa_ind_dyu_bos_grk_bsq_por_wly_tsn_cnt_bul_rus_lda_slo_swt_fre_est_dgb_tsw_hun_pol_heb_geo_guj_dut_glc_mol_amr_hau_scr_fin_yor_mly_mcd_jav_jpn_knd_kor_ctl_lat_bam_ita_mao_afr_owc_sun_mnd_cze_fbf_spa_gam_prs_krd_hin_swe_qcu_lit_alb_eng_ses_mlt_rom_chh_pan_tag_urd_igb_svk_ewe_bat_tha_sid_tml_xho_bem_uzb_ukr_ben_tur_moo_vie_anl_akn_zul_ven	-0.51169606317936	-1.22150323153727	0.224982953776856
896	amr_por_ven_fre_amh_hau_tig_nor_tur_aze_zul_tag_igb_ger_arw_bsq_urd_chh_cic_cnt_guj_bul_moo_pan_lda_slo_est_ses_dyu_hun_lit_aeg_geo_eng_mcd_afr_swe_heb_mlt_prs_fin_tsw_sun_pol_mly_jpn_tml_kor_bos_lat_fbf_glc_jav_spa_anl_bat_mnd_alb_ewe_cze_owc_hin_ctl_ukr_svk_qcu_ita_rus_ben_bem_sod_dut_sid_mol_mao_rom_swt_krd_xho_ind_tha_wly_knd_tsn_akn_azi_scr_grk_uzb_yor_vie_gam_swa_dgb_bam	-0.102683784702189	-0.2422788515723	0.809097583548163
897	mlt_scr_ses_urd_wly_chh_aeg_cze_uzb_tur_swa_jav_zul_grk_pol_bsq_hin_sod_ven_mnd_bul_mol_tsw_ukr_lda_lat_est_fbf_moo_fin_krd_hau_geo_ger_eng_afr_ben_amh_gam_fre_hun_akn_sun_spa_mao_jpn_tml_kor_nor_rom_ewe_prs_mly_arw_sid_bat_cnt_bos_bem_alb_heb_dut_ctl_ita_rus_qcu_slo_pan_lit_igb_owc_swe_anl_guj_ind_mcd_swt_por_bam_tag_tha_tig_knd_cic_dyu_aze_svk_glc_azi_tsn_vie_amr_xho_dgb_yor	-0.735134416332715	-1.76681428370126	0.0805401144851718
898	amr_arw_ewe_glc_sod_sid_mlt_pol_azi_uzb_cic_ind_zul_hin_fre_bsq_nor_anl_dgb_mnd_mcd_spa_lda_dut_bam_ukr_hun_swa_swt_fin_lat_wly_geo_slo_rus_pan_ger_tig_heb_lit_est_xho_tag_ctl_sun_jpn_knd_kor_guj_ben_igb_grk_mly_mol_gam_mao_cnt_prs_yor_alb_chh_urd_scr_por_bul_qcu_bos_svk_eng_ven_amh_ita_aeg_rom_jav_cze_akn_krd_tsw_bat_tha_hau_tml_ses_fbf_aze_swe_afr_tur_tsn_vie_owc_dyu_bem_moo	-0.685622544932763	-1.6387377588183	0.104646767702876
899	amr_lit_tsw_alb_sod_chh_wly_ita_uzb_tur_moo_mly_lda_eng_fre_bsq_pol_tig_fbf_mnd_ger_afr_swt_ben_cic_arw_fin_igb_ses_est_scr_amh_geo_ctl_prs_guj_svk_gam_mlt_por_hun_xho_jav_rom_bat_jpn_tml_kor_pan_krd_zul_swe_ind_mol_heb_sun_cnt_ukr_bem_spa_owc_hin_bos_slo_glc_qcu_bul_lat_grk_dgb_hau_nor_sid_urd_tag_rus_dyu_cze_akn_mao_tha_aeg_knd_yor_tsn_azi_mcd_dut_aze_ewe_vie_anl_ven_swa_bam	-0.634639447030847	-1.51665656779083	0.132745305515855
900	wly_guj_lda_urd_mlt_amh_amr_svk_azi_tur_ewe_tag_igb_nor_ita_bsq_mcd_anl_bem_mnd_arw_spa_tsn_pol_dgb_prs_fin_fbf_yor_est_lit_heb_geo_scr_alb_swe_ctl_chh_tig_pan_hun_moo_mao_glc_jav_jpn_knd_kor_afr_ben_dyu_bos_mly_mol_sod_sun_cnt_hin_tsw_krd_aeg_ukr_rus_fre_bul_qcu_ger_dut_cze_ven_gam_slo_owc_por_ind_rom_ses_eng_bam_bat_tha_hau_tml_akn_xho_aze_lat_grk_uzb_zul_vie_sid_swa_swt_cic	0.0520230474453446	0.122534062712467	0.902740475043524
901	mlt_ukr_xho_por_wly_aeg_gam_svk_uzb_azi_dgb_mao_ven_ita_arw_bsq_mol_anl_igb_cnt_pan_mcd_akn_scr_swt_pol_est_ses_zul_hun_cze_tig_geo_bul_swe_slo_glc_heb_owc_alb_fin_bam_ind_krd_tag_jpn_knd_kor_fre_bos_dyu_eng_bat_rus_sid_sun_mnd_urd_tsw_prs_amh_hin_ben_spa_dut_qcu_lat_ger_rom_tsn_chh_guj_sod_ctl_mly_grk_cic_nor_lda_jav_tha_hau_tml_bem_swa_tur_afr_lit_aze_fbf_vie_amr_ewe_moo_yor	-0.923857173388223	-2.23673212860126	0.0276938144466199
[truncated: 99 more rows]
