# Supplementary material for: Future Tense and Economic Decisions: Controlling for Cultural Evolution
Source: PLoS One. 2015 Jul 17;10(7):e0132145. doi: 10.1371/journal.pone.0132145 (PMC4506144; doi:10.1371/journal.pone.0132145)
Supplement: S8 Appendix — See README files within the various sub-folders. (ZIP) [file pone.0132145.s008.zip › S3_Code/Residuals_new/PGLS/PermuteResults/permute_B_SavingsWITHINFAM_95000.csv]

	ftr	r	t	p
1	chh_cze_moo_rus_heb_hau_tig_bos_azi_tur_tsw_sun_bam_alb_nor_bsq_arw_amr_akn_mnd_ita_lit_ses_prs_igb_hin_fin_ewe_cic_hun_grk_amh_geo_pol_afr_mol_bul_sid_wly_fre_est_tsn_tag_ctl_ind_jpn_tml_kor_lat_dut_xho_por_bat_urd_owc_mao_cnt_ben_zul_eng_aeg_rom_scr_pan_ukr_qcu_mcd_guj_svk_swa_sod_glc_mlt_krd_jav_swe_lda_ger_dgb_mly_tha_gam_knd_fbf_ven_aze_slo_spa_uzb_swt_vie_anl_bem_yor_dyu	-0.0302607470442533	-0.0712583601137494	0.943345150483117
2	hau_grk_fbf_alb_chh_sod_amh_dut_azi_tur_moo_sun_swt_slo_ctl_bsq_swe_anl_cic_cnt_bos_mol_tsw_krd_yor_nor_hun_lda_bam_fin_rus_tig_geo_hin_cze_urd_ita_owc_wly_rom_est_akn_bat_lat_mao_jpn_tml_kor_prs_pan_ses_afr_tag_guj_amr_mly_mnd_arw_dgb_ukr_aeg_mcd_svk_ben_eng_qcu_ger_pol_bul_ven_mlt_lit_sid_scr_ind_spa_bem_glc_xho_jav_tha_heb_knd_dyu_ewe_uzb_fre_por_aze_swa_vie_gam_igb_zul_tsn	0.144944621212723	0.341197398289934	0.733724646861939
3	heb_afr_cic_svk_amh_amr_wly_eng_uzb_aze_tsw_sun_fbf_glc_pan_bsq_lat_hau_ven_cnt_ben_rus_moo_por_swa_ita_fin_lda_xho_hun_scr_gam_geo_pol_ctl_lit_krd_sid_sod_fre_est_bam_mly_nor_ind_jpn_tml_kor_mol_mcd_zul_grk_bat_ger_owc_mao_mnd_arw_ses_rom_anl_urd_spa_slo_cze_qcu_alb_prs_guj_bem_aeg_swe_mlt_bul_jav_ukr_akn_hin_tsn_tag_tha_chh_knd_ewe_igb_tur_bos_dut_azi_dyu_vie_tig_yor_swt_dgb	0.266539263589333	0.627900684712026	0.531607841069542
4	aeg_swe_dgb_fre_wly_sid_mlt_ger_tur_azi_ven_mao_dyu_mol_mcd_bsq_urd_owc_tsw_cnt_por_guj_ses_krd_cic_pol_fin_moo_ewe_hun_dut_anl_geo_bos_ctl_lit_bul_amr_amh_cze_est_akn_mly_hin_bat_jpn_tml_kor_alb_ita_bam_eng_ind_afr_sod_sun_mnd_arw_fbf_spa_gam_ukr_pan_rus_ben_qcu_rom_svk_glc_igb_heb_slo_hau_nor_tag_grk_swt_lat_bem_jav_tha_tig_knd_zul_tsn_uzb_prs_scr_aze_xho_vie_chh_swa_lda_yor	-0.309483670752441	-0.732405211780301	0.465763130031623
5	mlt_mcd_bem_mol_wly_anl_aeg_lit_tur_uzb_cic_mao_zul_fre_urd_bsq_rom_tig_ewe_mnd_rus_grk_igb_arw_swt_slo_est_ses_swa_hun_por_heb_geo_afr_spa_ita_alb_chh_owc_dut_fin_bam_ind_lat_mly_jpn_tml_kor_svk_ukr_dyu_guj_sun_pan_sod_tag_cnt_ben_tsw_ctl_amr_ger_krd_glc_swe_qcu_bul_cze_bos_moo_gam_nor_amh_eng_bat_hin_tsn_pol_dgb_jav_tha_sid_knd_lda_yor_azi_prs_scr_aze_ven_vie_hau_fbf_akn_xho	-0.671822813791996	-1.61016267698729	0.110751559468632
6	aeg_guj_ses_pol_anl_mlt_heb_rom_aze_uzb_cic_ind_lda_slo_lit_bsq_bul_wly_igb_cnt_scr_prs_yor_ben_tsn_mcd_hun_swt_swa_fin_ctl_amr_geo_grk_pan_krd_dut_hau_chh_afr_est_moo_sun_ita_tag_jpn_tml_kor_alb_ger_dgb_bos_jav_urd_gam_mao_mnd_lat_bem_glc_tig_ukr_fre_nor_mol_qcu_rus_hin_swe_bam_sid_spa_owc_eng_mly_cze_dyu_svk_tsw_bat_tha_sod_knd_ewe_zul_tur_arw_por_azi_xho_vie_amh_ven_akn_fbf	-0.695663590661273	-1.66777637174655	0.098724070607112
7	chh_rom_xho_pol_mlt_sod_sid_nor_azi_aze_igb_jav_dyu_alb_eng_bsq_mol_heb_moo_cnt_ukr_bul_ven_ctl_bem_fre_est_swa_yor_hun_slo_owc_geo_cze_hin_spa_arw_hau_gam_ger_fin_bam_sun_pan_ind_jpn_knd_kor_scr_bos_akn_grk_mao_krd_wly_bat_mnd_ita_tsw_glc_amr_afr_lit_swe_ben_qcu_dut_urd_por_ewe_aeg_guj_amh_mcd_mly_svk_lda_prs_swt_tag_tha_anl_tml_ses_tsn_tur_lat_rus_uzb_fbf_vie_tig_dgb_cic_zul	-0.517820151199375	-1.23292050993818	0.22071289832114
8	anl_mcd_cic_afr_heb_amr_owc_nor_azi_uzb_ven_sun_tsw_alb_lit_bsq_glc_sid_yor_mnd_swe_spa_dgb_ctl_akn_bul_hun_xho_swt_est_fre_tig_geo_por_grk_urd_rom_amh_gam_svk_fin_igb_mao_slo_bat_jpn_tml_kor_lat_scr_dyu_ben_mly_guj_aeg_jav_cnt_pan_moo_eng_wly_ger_ita_cze_pol_qcu_arw_hin_mol_bam_sod_dut_chh_bos_ind_rus_fbf_prs_swa_tag_tha_mlt_knd_tsn_ewe_tur_ukr_krd_aze_zul_vie_hau_lda_ses_bem	-0.331842054266287	-0.785291845749249	0.434278514467681
9	amh_pol_tsn_eng_aeg_amr_sid_grk_azi_tur_dyu_tag_igb_svk_spa_bsq_ukr_tig_moo_cnt_prs_pan_bam_lit_swa_mol_est_tsw_ven_fin_glc_sod_geo_scr_ctl_fre_bul_owc_gam_cze_hun_akn_mly_slo_sun_jpn_tml_kor_arw_hin_ses_rom_bat_krd_heb_ind_mnd_lat_bem_ita_hau_rus_bos_mcd_dut_qcu_urd_por_ger_ewe_anl_guj_wly_nor_mao_alb_swt_afr_fbf_jav_tha_mlt_knd_xho_zul_aze_swe_ben_uzb_cic_vie_chh_dgb_yor_lda	0.426351792775515	1.00614379279533	0.316957098827174
10	hau_ita_bam_afr_sod_amr_owc_mcd_azi_aze_igb_ind_dgb_por_scr_bsq_rom_wly_cic_mnd_swe_krd_moo_cze_swa_bul_fin_akn_ven_est_fre_gam_geo_eng_grk_svk_pan_tig_chh_ukr_hun_lda_jav_prs_mao_jpn_knd_kor_dut_mol_dyu_lit_mly_bos_amh_sun_cnt_guj_tsw_slo_aeg_rus_ger_pol_nor_qcu_ctl_spa_alb_zul_mlt_hin_sid_ben_bat_glc_ses_urd_fbf_tag_tha_anl_tml_bem_yor_uzb_lat_arw_tur_swt_vie_heb_ewe_xho_tsn	0.0301254097381202	0.0710084991748036	0.94354346771433
11	gam_ukr_zul_svk_hau_mlt_sid_bos_azi_aze_yor_sun_akn_ben_slo_bsq_afr_aeg_bem_mnd_cze_dut_bam_pol_dgb_guj_est_lda_tsw_hun_ctl_chh_geo_mol_alb_nor_swe_amr_heb_rus_fin_xho_mly_ger_bat_jpn_tml_kor_ita_eng_swt_urd_ind_rom_sod_tag_cnt_scr_cic_lat_owc_grk_fre_prs_mcd_qcu_lit_arw_por_swa_tig_krd_anl_bul_mao_spa_ven_glc_igb_jav_tha_wly_knd_ewe_ses_tur_hin_pan_uzb_moo_vie_amh_fbf_tsn_dyu	-0.141168420523323	-0.332695139612409	0.740113200568074
12	amh_ctl_ses_slo_hau_mlt_owc_ger_azi_aze_cic_tag_moo_spa_grk_bsq_ben_wly_yor_cnt_scr_afr_ven_lit_dyu_urd_hun_bam_zul_est_hin_sid_geo_rus_dut_pan_ita_heb_gam_svk_fin_xho_mao_ukr_ind_jpn_knd_kor_fre_cze_akn_swe_bat_rom_tig_jav_mnd_mcd_fbf_prs_amr_krd_alb_bul_lat_qcu_mol_eng_arw_tsn_chh_pol_anl_glc_sun_nor_ewe_por_swa_mly_tha_sod_tml_bem_dgb_tur_guj_bos_uzb_igb_vie_aeg_swt_tsw_lda	-0.254443908863371	-0.601548791316876	0.548938114651317
13	amh_nor_dyu_lat_sid_sod_tig_prs_aze_azi_ven_sun_fbf_ukr_mol_bsq_spa_wly_xho_mnd_alb_lit_bam_ben_yor_rom_hun_lda_ewe_est_hin_chh_geo_eng_bul_por_svk_owc_anl_dut_fin_zul_mly_glc_mao_jpn_tml_kor_krd_pol_akn_swe_tag_ctl_hau_bat_cnt_pan_dgb_grk_gam_ger_cze_rus_guj_qcu_mcd_scr_urd_tsw_mlt_afr_heb_ita_jav_bos_ses_arw_cic_ind_tha_aeg_knd_igb_bem_tur_fre_slo_uzb_swt_vie_amr_tsn_moo_swa	-0.146513771050176	-0.345573925307025	0.730443404055263
14	tig_glc_ses_scr_amh_gam_mlt_pol_aze_uzb_bam_mly_fbf_rom_bos_bsq_fre_amr_tsn_cnt_eng_guj_igb_ukr_akn_spa_fin_swt_lda_hun_grk_aeg_geo_ctl_por_lat_dut_sid_chh_prs_est_xho_jav_ger_mao_jpn_tml_kor_mcd_nor_zul_swe_ind_cze_anl_tag_mnd_krd_tsw_hin_hau_alb_svk_pan_ben_qcu_bul_ita_rus_ewe_sod_lit_heb_slo_sun_urd_bem_arw_yor_bat_tha_wly_knd_cic_dgb_tur_mol_afr_azi_dyu_vie_owc_swa_ven_moo	0.205506721703598	0.483430553628981	0.629926312288595
15	sid_dut_xho_mol_amh_aeg_mlt_prs_uzb_aze_igb_jav_tsw_lit_bul_bsq_lat_wly_fbf_cnt_mcd_hin_bem_eng_bam_ukr_hun_swt_ven_fin_scr_heb_geo_guj_rom_alb_ger_hau_chh_spa_est_dgb_bat_afr_ind_jpn_knd_kor_ben_arw_ses_grk_sun_glc_anl_tag_mnd_pan_swa_krd_gam_slo_cze_fre_rus_qcu_ita_swe_ctl_zul_sod_por_owc_svk_mao_pol_ewe_nor_moo_mly_tha_amr_tml_yor_tsn_tur_urd_bos_azi_cic_vie_tig_lda_dyu_akn	-0.951306071764991	-2.30599186711719	0.0233331308287317
16	owc_mol_tsn_afr_chh_wly_hau_rom_aze_azi_igb_sun_ses_urd_scr_bsq_alb_mlt_bam_mnd_arw_swe_yor_cze_moo_prs_hun_xho_swt_est_ita_tig_geo_por_svk_bul_nor_anl_amr_hin_fin_dgb_ind_spa_mly_jpn_tml_kor_ben_fre_akn_eng_tag_grk_amh_bat_cnt_pol_ewe_lat_sod_pan_lit_guj_rus_qcu_ukr_ger_ctl_dyu_aeg_bos_sid_krd_mao_dut_swa_slo_cic_jav_tha_heb_knd_ven_bem_tur_mcd_glc_uzb_fbf_vie_gam_lda_tsw_zul	-0.332092655478081	-0.786146115760627	0.433780413623795
17	sid_ita_moo_lit_heb_hau_anl_rus_uzb_aze_dgb_ind_dyu_slo_glc_bsq_svk_sod_swt_cnt_afr_alb_yor_cze_fbf_mcd_hun_tsw_igb_fin_swe_chh_geo_bul_ukr_por_eng_gam_owc_lat_est_ewe_jav_rom_mao_jpn_tml_kor_guj_fre_bam_ben_bat_pol_amr_mly_mnd_pan_ven_scr_mlt_grk_nor_spa_urd_qcu_hin_bos_mol_lda_amh_krd_wly_ctl_tag_ger_akn_arw_tsn_sun_tha_tig_knd_xho_cic_azi_dut_prs_tur_ses_vie_aeg_zul_bem_swa	0.0441095815912776	0.103750918167629	0.917590429197395
18	amr_ben_ses_por_owc_wly_tig_guj_aze_uzb_ewe_bat_swt_ita_mcd_bsq_glc_heb_lda_cnt_alb_scr_moo_eng_yor_bul_fin_bem_dgb_hun_hin_sod_geo_slo_pol_lit_mol_mlt_sid_krd_est_akn_sun_rom_mao_jpn_tml_kor_prs_dut_bam_rus_jav_nor_amh_tag_mnd_fre_xho_lat_chh_ger_swe_bos_pan_qcu_cze_svk_arw_cic_gam_spa_anl_ctl_ind_urd_ven_afr_zul_mly_tha_aeg_knd_dyu_fbf_azi_ukr_grk_tur_igb_vie_hau_tsw_tsn_swa	-0.879748150721461	-2.12661471619764	0.0360997954281056
19	amh_ger_dyu_rus_mlt_gam_chh_lit_aze_azi_igb_ind_lda_prs_slo_bsq_nor_sod_dgb_cnt_alb_por_ses_krd_bem_rom_hun_moo_bam_est_hin_heb_geo_pol_cze_ita_fre_owc_tig_dut_fin_ven_sun_svk_mao_jpn_knd_kor_scr_guj_swa_swe_mly_mol_sid_tag_mnd_afr_zul_spa_amr_pan_ukr_ctl_arw_qcu_glc_bul_mcd_fbf_aeg_grk_anl_eng_jav_urd_cic_lat_yor_bat_tha_wly_tml_xho_akn_uzb_bos_ben_tur_tsw_vie_hau_tsn_ewe_swt	0.770954301141257	1.83637391526846	0.0694970854451721
20	chh_fre_tsw_mcd_owc_gam_heb_pan_aze_azi_akn_jav_xho_hin_ita_bsq_swe_aeg_ses_cnt_eng_rus_swa_ukr_yor_urd_fin_lda_igb_est_scr_sod_geo_por_mol_alb_prs_hau_mlt_dut_hun_fbf_mao_arw_ind_jpn_tml_kor_afr_slo_bem_ben_sun_bul_sid_tag_mnd_lit_ewe_svk_tig_spa_guj_ctl_glc_qcu_ger_krd_pol_cic_amr_lat_anl_bos_bat_cze_bam_rom_dgb_mly_tha_amh_knd_moo_tsn_uzb_nor_grk_tur_zul_vie_wly_ven_swt_dyu	-0.181460013005439	-0.428035283845055	0.669615052755674
21	amh_arw_ven_por_sod_chh_tig_ger_azi_aze_swt_tag_zul_lit_eng_bsq_pan_anl_bam_cnt_mcd_cze_fbf_ukr_tsw_glc_fin_swa_yor_hun_bul_gam_geo_bos_rus_guj_mol_hau_mlt_nor_est_xho_ind_scr_bat_jpn_knd_kor_dut_pol_ewe_swe_sun_krd_owc_jav_mnd_fre_igb_urd_heb_slo_ita_hin_alb_qcu_rom_grk_lat_moo_aeg_prs_amr_afr_mao_svk_akn_spa_tsn_mly_tha_wly_tml_dgb_cic_uzb_ctl_ben_tur_bem_vie_sid_ses_lda_dyu	0.413918758312255	0.976814288242413	0.331195199231259
22	amh_por_zul_mcd_sid_heb_anl_krd_tur_azi_bem_tag_dyu_lat_grk_bsq_guj_gam_tsn_cnt_spa_ger_swa_swe_cic_lit_fin_lda_ses_est_alb_sod_geo_glc_hin_bul_pol_wly_owc_svk_hun_yor_sun_rom_ind_jpn_tml_kor_pan_bos_fbf_nor_jav_ctl_aeg_mao_mnd_afr_ven_arw_mlt_rus_prs_slo_urd_qcu_scr_ben_mol_bam_tig_fre_amr_ukr_mly_ita_moo_cze_akn_bat_tha_chh_knd_xho_tsw_aze_eng_dut_uzb_swt_vie_hau_ewe_dgb_igb	0.00147659975175955	0.00348306045615451	0.997228385971866
23	tig_ukr_swa_grk_chh_hau_amr_dut_aze_uzb_bem_tag_dgb_fre_hin_bsq_krd_amh_xho_mnd_ger_guj_lda_ctl_akn_rom_fin_ses_tsw_hun_swe_aeg_geo_eng_pan_slo_bul_owc_gam_por_est_zul_mly_ita_bat_jpn_knd_kor_mcd_rus_ewe_ben_ind_nor_sid_mao_cnt_alb_dyu_scr_heb_glc_svk_bos_arw_qcu_pol_mol_afr_fbf_wly_prs_sod_urd_jav_cze_tsn_lit_bam_sun_tha_anl_tml_cic_swt_azi_spa_lat_tur_ven_vie_mlt_igb_yor_moo	-0.780054182862795	-1.87572513853402	0.0638299183069578
24	gam_krd_dgb_scr_aeg_heb_sid_bos_aze_uzb_lda_mao_swa_ger_nor_bsq_alb_hau_tsw_mnd_svk_pol_ses_guj_zul_slo_est_igb_akn_hun_dut_tig_geo_mcd_grk_swe_afr_chh_amr_arw_fin_xho_tag_lat_sun_jpn_tml_kor_eng_ukr_ewe_prs_ind_cze_wly_jav_cnt_fre_fbf_urd_anl_rus_ita_ben_pan_qcu_mol_por_rom_bam_amh_lit_mlt_glc_bat_bul_cic_spa_ven_mly_tha_sod_knd_moo_yor_azi_hin_ctl_tur_bem_vie_owc_tsn_swt_dyu	0.0447345371105989	0.105248268868483	0.91640548069972
25	anl_urd_dyu_dut_sod_amh_amr_prs_uzb_tur_swa_ind_fbf_hin_rom_bsq_scr_owc_ewe_mnd_grk_rus_igb_guj_ses_spa_est_moo_lda_hun_svk_hau_geo_bos_afr_cze_ctl_aeg_gam_por_fin_tsw_mly_pol_sun_jpn_tml_kor_alb_lat_zul_ger_tag_ukr_sid_jav_cnt_mcd_tsn_nor_heb_arw_ita_swe_ben_qcu_eng_fre_krd_xho_tig_lit_chh_mol_mao_bul_ven_glc_yor_bat_tha_wly_knd_bam_akn_aze_pan_slo_azi_dgb_vie_mlt_bem_cic_swt	-0.767386052817029	-1.85139008787428	0.0672868407575278
26	anl_ger_akn_cze_amr_aeg_wly_ctl_aze_tur_tsn_jav_dyu_lat_ita_bsq_mol_owc_bam_mnd_por_hin_tsw_bos_ven_lit_hun_swa_igb_fin_guj_hau_geo_rus_grk_scr_krd_heb_tig_eng_est_moo_mly_arw_tag_jpn_knd_kor_bul_dut_swt_pan_mao_mcd_sid_sun_cnt_urd_yor_ben_mlt_fre_glc_ukr_alb_qcu_svk_spa_slo_ewe_sod_afr_amh_rom_ind_pol_zul_prs_xho_bat_tha_gam_tml_fbf_cic_uzb_swe_nor_azi_dgb_vie_chh_lda_ses_bem	0.0554673230741208	0.130651501015392	0.896333199844796
27	amr_hin_akn_spa_heb_sod_mlt_eng_tur_uzb_ewe_tag_zul_lit_ben_bsq_bul_chh_tsn_mnd_scr_guj_bem_ita_bam_ukr_hun_fbf_xho_fin_lat_amh_geo_arw_prs_fre_glc_anl_sid_pol_est_igb_mao_bos_ind_jpn_tml_kor_mol_por_lda_svk_sun_slo_wly_jav_cnt_nor_moo_swe_owc_pan_krd_cze_urd_qcu_rus_ger_grk_tsw_tig_rom_hau_dut_mly_alb_cic_mcd_swa_bat_tha_aeg_knd_swt_ven_azi_afr_ctl_aze_dyu_vie_gam_yor_ses_dgb	-0.468768085754592	-1.11367045142188	0.268290661841584
28	aeg_swe_fbf_scr_gam_owc_amr_guj_aze_azi_ven_mao_xho_por_rus_bsq_hin_mlt_igb_cnt_cze_dut_cic_rom_ewe_prs_fin_zul_bem_est_spa_tig_geo_lit_krd_eng_ger_sid_chh_ukr_hun_moo_mly_slo_jav_jpn_knd_kor_svk_mol_dgb_mcd_ind_nor_hau_sun_mnd_ben_yor_pol_anl_grk_bos_fre_pan_qcu_urd_ita_bul_swa_amh_lat_sod_ctl_tag_afr_swt_arw_tsn_bat_tha_heb_tml_lda_dyu_tur_alb_glc_uzb_akn_vie_wly_ses_bam_tsw	-0.020790891644106	-0.0489447739115782	0.961068268554198
29	heb_scr_ewe_rus_aeg_chh_hau_arw_tur_aze_xho_jav_ses_urd_prs_bsq_fre_anl_lda_cnt_lat_cze_akn_mol_zul_rom_est_tsw_dyu_fin_mcd_tig_geo_slo_afr_glc_alb_mlt_sod_pol_hun_bem_mao_swe_bat_jpn_tml_kor_hin_ger_cic_lit_sun_dut_gam_tag_mnd_guj_ven_nor_amr_bos_svk_por_ita_qcu_bul_ctl_pan_dgb_owc_eng_sid_ben_ind_ukr_swa_grk_yor_mly_tha_amh_knd_tsn_swt_uzb_spa_krd_azi_bam_vie_wly_igb_moo_fbf	-0.317866684866106	-0.75186120927675	0.454033149159561
30	anl_krd_akn_slo_mlt_sid_aeg_mol_aze_uzb_bam_sun_xho_nor_bul_bsq_svk_owc_bem_cnt_arw_ukr_tsw_dut_igb_por_est_swt_ven_hun_cze_wly_geo_scr_ger_rom_pan_tig_sod_lit_fin_ewe_tag_mcd_ind_jpn_knd_kor_spa_afr_cic_grk_jav_rus_chh_mao_mnd_alb_ses_guj_gam_swe_ita_eng_bos_qcu_prs_lat_hin_fbf_amr_urd_amh_ctl_bat_ben_tsn_glc_dgb_mly_tha_heb_tml_moo_dyu_azi_pol_fre_tur_swa_vie_hau_zul_yor_lda	-0.891016247247165	-2.1546508178886	0.0337727989245877
31	anl_pol_dgb_glc_hau_amh_wly_mcd_uzb_aze_cic_ind_akn_ita_grk_bsq_urd_heb_ewe_mnd_arw_hin_dyu_lat_zul_ctl_est_tsw_bam_fin_scr_owc_geo_mol_bos_pan_afr_amr_gam_fre_hun_xho_mly_guj_sun_jpn_tml_kor_ukr_slo_swa_ger_tag_prs_chh_mao_cnt_alb_moo_rus_aeg_krd_lit_por_nor_qcu_dut_rom_spa_yor_sod_eng_mlt_cze_jav_ben_bem_bul_fbf_bat_tha_sid_knd_ses_igb_tur_swe_svk_azi_tsn_vie_tig_swt_lda_ven	0.384164219513376	0.905975554296508	0.367290059210925
32	anl_hin_dgb_ger_chh_owc_heb_pol_tur_uzb_cic_jav_moo_spa_grk_bsq_ctl_tig_fbf_cnt_fre_lat_swa_dut_swt_arw_est_bam_tsw_fin_glc_sid_geo_urd_mcd_rom_eng_amr_sod_alb_hun_xho_tag_por_mly_jpn_knd_kor_svk_scr_tsn_afr_ind_pan_aeg_sun_mnd_ukr_dyu_cze_wly_krd_mol_slo_lit_qcu_guj_ita_swe_igb_gam_bul_hau_rus_mao_prs_ven_nor_ewe_bat_tha_mlt_tml_lda_akn_azi_ben_bos_aze_bem_vie_amh_zul_ses_yor	0.167207556313829	0.393333227297588	0.69497363671274
33	amr_svk_moo_swe_anl_heb_wly_rus_aze_tur_xho_mao_zul_nor_ger_bsq_alb_aeg_ses_cnt_arw_ita_akn_pol_swt_grk_hun_tsn_dyu_est_spa_chh_geo_cze_krd_ukr_guj_hau_gam_lit_fin_dgb_ind_ctl_tag_jpn_tml_kor_pan_eng_bem_urd_bat_fre_sod_sun_mnd_por_fbf_glc_sid_scr_mcd_dut_bos_qcu_slo_ben_lat_lda_owc_rom_tig_prs_mly_afr_ven_mol_cic_jav_tha_mlt_knd_tsw_bam_uzb_bul_hin_azi_igb_vie_amh_swa_yor_ewe	-0.17262585928327	-0.40705161186923	0.684905432347454
34	amh_ben_tsw_rom_sod_sid_heb_ita_azi_tur_ewe_ind_dyu_swe_urd_bsq_guj_owc_swt_cnt_pol_scr_ses_grk_cic_hin_est_tsn_ven_hun_svk_mlt_geo_rus_nor_spa_slo_wly_gam_ctl_fin_igb_sun_lat_mao_jpn_tml_kor_mcd_mol_fbf_krd_jav_fre_anl_tag_mnd_arw_moo_prs_amr_glc_ger_ukr_dut_qcu_bos_alb_afr_xho_tig_bul_hau_pan_mly_por_bem_cze_bam_bat_tha_aeg_knd_yor_dgb_aze_lit_eng_uzb_zul_vie_chh_akn_swa_lda	0.203395244427553	0.478795897440198	0.633207638798319
35	sid_rom_swt_lat_tig_wly_heb_ben_azi_tur_bem_tag_akn_urd_por_bsq_pan_owc_yor_cnt_dut_ukr_fbf_prs_moo_pol_est_ven_ewe_fin_lit_chh_geo_arw_eng_krd_cze_amh_sod_swe_hun_dyu_ind_glc_bat_jpn_tml_kor_rus_mcd_bam_grk_mly_bul_anl_mao_mnd_scr_lda_mol_aeg_alb_fre_nor_guj_qcu_ita_svk_ger_swa_amr_hin_hau_spa_sun_bos_zul_ctl_tsw_jav_tha_gam_knd_igb_dgb_uzb_afr_slo_aze_tsn_vie_mlt_cic_xho_ses	0.622055775144881	1.47143125911815	0.144550306483117
36	mlt_lat_ewe_guj_amh_gam_owc_ukr_uzb_aze_lda_jav_swa_afr_mcd_bsq_fre_wly_bam_mnd_bul_ita_dgb_slo_yor_urd_hun_ses_zul_est_ben_chh_geo_eng_ger_rom_por_hau_anl_krd_fin_fbf_bat_scr_mao_jpn_tml_kor_hin_rus_cic_swe_mly_pol_sod_ind_cnt_lit_tsw_cze_sid_prs_grk_arw_bos_qcu_dut_mol_svk_xho_tig_ctl_heb_alb_tag_spa_tsn_pan_dyu_sun_tha_aeg_knd_igb_swt_tur_nor_glc_azi_bem_vie_amr_ven_akn_moo	-0.680712978238207	-1.62746560178824	0.107021727309098
37	anl_mol_bam_dut_aeg_tig_heb_alb_tur_azi_dgb_tag_ses_lit_glc_bsq_urd_amh_bem_cnt_arw_eng_dyu_ukr_swt_ben_hun_igb_xho_est_por_mlt_geo_svk_prs_rom_rus_wly_hau_fre_fin_moo_sun_pol_mly_jpn_knd_kor_ger_mcd_fbf_spa_bat_scr_sid_mao_mnd_nor_tsn_cze_gam_pan_afr_guj_ita_qcu_bul_slo_krd_swa_amr_ctl_sod_hin_ind_lat_ewe_grk_ven_jav_tha_chh_tml_zul_tsw_uzb_bos_swe_aze_cic_vie_owc_lda_akn_yor	0.142806020583024	0.335901002437045	0.737702163717898
38	amh_guj_tsn_dut_anl_tig_hau_ben_azi_aze_igb_mao_fbf_bos_hin_bsq_krd_sod_tsw_cnt_cze_scr_ewe_rus_ven_ger_est_ses_lda_fin_eng_mlt_geo_ukr_bul_afr_grk_sid_gam_pan_hun_akn_bat_ctl_jav_jpn_knd_kor_por_lit_xho_nor_sun_glc_amr_tag_mnd_spa_bam_fre_owc_mcd_svk_arw_swe_qcu_ita_rom_mol_swt_chh_lat_wly_urd_ind_slo_yor_pol_moo_mly_tha_heb_tml_zul_bem_uzb_alb_prs_tur_swa_vie_aeg_dyu_dgb_cic	0.0414845900183726	0.0976255131282378	0.922439759248545
39	wly_ukr_fbf_nor_amh_aeg_gam_swe_tur_aze_xho_jav_dgb_lat_ben_bsq_cze_heb_yor_mnd_pan_lit_tsn_eng_ses_por_est_swa_ven_hun_dut_chh_geo_fre_slo_bul_mcd_tig_anl_svk_fin_cic_mly_ita_tag_jpn_knd_kor_alb_mol_akn_grk_mao_arw_sod_sun_cnt_glc_ewe_bos_mlt_urd_afr_rus_ctl_qcu_pol_hin_prs_tsw_amr_ger_hau_guj_bat_scr_lda_krd_zul_ind_tha_sid_tml_bam_swt_uzb_spa_rom_azi_igb_vie_owc_dyu_moo_bem	0.0277906683855149	0.0653798561604169	0.948011899062454
40	wly_ctl_igb_lit_chh_gam_amh_eng_uzb_aze_tsw_bat_dgb_lat_spa_bsq_ben_mlt_lda_mnd_arw_cze_zul_ukr_bam_rom_est_tsn_yor_hun_glc_tig_geo_svk_guj_slo_rus_aeg_anl_krd_fin_bem_ind_ita_mao_jpn_knd_kor_dut_prs_ewe_pan_jav_hin_sid_mly_cnt_pol_ses_mol_owc_bul_mcd_fre_swe_qcu_por_bos_alb_dyu_amr_scr_hau_ger_tag_nor_fbf_urd_ven_sun_tha_sod_tml_moo_cic_azi_grk_afr_tur_swt_vie_heb_swa_akn_xho	-0.0812655794447501	-0.19179776812958	0.848318771677782
41	sod_pan_swa_ita_amh_owc_tig_por_uzb_tur_fbf_ind_igb_cze_arw_bsq_ger_chh_dyu_cnt_slo_spa_dgb_mcd_cic_ben_hun_ven_bem_est_mol_gam_geo_lit_ctl_urd_bul_hau_anl_krd_fin_xho_mao_nor_mly_jpn_tml_kor_guj_fre_swt_ukr_tag_dut_mlt_sun_mnd_pol_yor_swe_amr_svk_grk_rom_scr_qcu_afr_lat_alb_lda_sid_rus_wly_eng_jav_bos_tsn_hin_akn_bat_tha_aeg_knd_ewe_bam_azi_glc_prs_aze_moo_vie_heb_tsw_zul_ses	-0.453869193107622	-1.07786174902329	0.28388331908156
42	amh_pan_dyu_ukr_wly_mlt_tig_mcd_tur_aze_bem_sun_ewe_mol_lit_bsq_krd_sod_cic_cnt_eng_bos_zul_arw_lda_rus_fin_swt_swa_est_prs_chh_geo_ger_dut_por_hin_anl_heb_ben_hun_tsn_ind_svk_bat_jpn_knd_kor_grk_scr_tsw_lat_mao_guj_gam_mly_mnd_ita_yor_ctl_aeg_urd_pol_spa_afr_qcu_fre_slo_glc_igb_hau_cze_sid_rom_jav_nor_xho_bul_ses_tag_tha_owc_tml_moo_dgb_azi_swe_alb_uzb_ven_vie_amr_bam_fbf_akn	-0.914389248371286	-2.21289132504487	0.0293521245811958
43	mlt_ger_ses_bos_amr_gam_aeg_scr_aze_tur_tsw_ind_lda_ctl_spa_bsq_swe_wly_swt_mnd_mcd_por_bam_alb_ven_grk_hun_dgb_xho_fin_svk_heb_geo_cze_guj_urd_rom_sod_tig_lit_est_zul_mly_krd_tag_jpn_knd_kor_afr_eng_cic_hin_mao_ukr_amh_bat_cnt_rus_moo_mol_sid_pan_ita_dut_ben_qcu_nor_lat_fre_yor_anl_pol_chh_prs_jav_glc_dyu_slo_tsn_sun_tha_owc_tml_igb_akn_uzb_bul_arw_azi_swa_vie_hau_fbf_ewe_bem	-0.218105158939199	-0.51535076243371	0.607530804441559
44	mlt_svk_yor_eng_owc_heb_sid_hin_tur_uzb_swt_jav_tsw_mol_rom_bsq_lit_amr_bam_mnd_guj_por_moo_rus_zul_arw_fin_ses_swa_hun_slo_hau_geo_afr_swe_pol_dut_wly_tig_cze_est_fbf_bat_pan_mly_jpn_knd_kor_ger_glc_igb_spa_mao_prs_amh_tag_cnt_bos_akn_lat_chh_scr_ukr_mcd_ctl_qcu_krd_grk_nor_dgb_gam_fre_sod_bul_sun_ben_ven_ita_dyu_ind_tha_anl_tml_lda_cic_azi_urd_alb_aze_tsn_vie_aeg_xho_ewe_bem	-0.644229460024571	-1.53969465376409	0.127030515129681
45	amr_scr_bam_rom_amh_gam_tig_por_azi_aze_ses_ind_ewe_swe_bul_bsq_cze_aeg_ven_mnd_mcd_ukr_tsw_dut_zul_slo_est_cic_fbf_hun_svk_chh_geo_rus_prs_afr_ctl_owc_sod_ita_fin_swa_tag_spa_jav_jpn_knd_kor_grk_lit_bem_mol_sun_ben_anl_mly_cnt_hin_tsn_pol_sid_bos_urd_ger_arw_qcu_lat_eng_krd_igb_heb_nor_mlt_fre_bat_glc_moo_guj_xho_mao_tha_wly_tml_akn_yor_tur_pan_alb_uzb_swt_vie_hau_dgb_dyu_lda	0.303580841117187	0.714774616485338	0.476538750283309
46	hau_svk_bem_swe_heb_gam_sid_mcd_aze_tur_ses_mly_moo_ita_bul_bsq_rus_anl_bam_cnt_hin_rom_tsw_pol_yor_cze_fin_fbf_cic_est_arw_tig_geo_por_dut_ctl_ger_sod_amh_spa_hun_zul_sun_lit_bat_jpn_tml_kor_bos_glc_lda_ukr_mao_alb_aeg_ind_mnd_lat_ewe_grk_owc_pan_prs_urd_fre_qcu_krd_eng_mol_tsn_amr_ben_wly_guj_tag_nor_ven_slo_igb_jav_tha_mlt_knd_dyu_xho_uzb_afr_scr_azi_akn_vie_chh_swa_swt_dgb	0.435206729833547	1.02644984901061	0.307341993744672
47	sod_slo_igb_eng_heb_amr_mlt_fre_azi_tur_yor_mao_lda_guj_swe_bsq_arw_chh_ven_cnt_urd_por_moo_ita_xho_svk_hun_ewe_cic_est_mol_wly_geo_pol_grk_ukr_alb_tig_hau_bos_fin_fbf_tag_lit_ind_jpn_tml_kor_ben_cze_dgb_scr_jav_afr_amh_bat_mnd_hin_akn_mcd_anl_prs_ctl_krd_pan_qcu_ger_rus_rom_dyu_owc_lat_aeg_nor_sun_glc_swt_bul_bam_mly_tha_sid_knd_bem_tsn_aze_spa_dut_uzb_swa_vie_gam_zul_ses_tsw	0.306214909956205	0.720276049404425	0.473161517080658
48	anl_lat_bam_afr_hau_amh_sid_rom_aze_azi_akn_ind_fbf_ita_swe_bsq_ctl_wly_yor_mnd_lit_mcd_ses_bos_moo_slo_fin_zul_swt_hun_spa_heb_geo_ben_dut_arw_alb_mlt_aeg_fre_est_xho_tag_por_mao_jpn_knd_kor_pol_rus_ven_prs_sun_ukr_tig_bat_cnt_hin_swa_eng_amr_pan_guj_krd_ger_qcu_urd_svk_mol_cic_sod_scr_gam_bul_jav_nor_ewe_cze_dgb_mly_tha_chh_tml_igb_tsw_tur_grk_glc_uzb_tsn_vie_owc_bem_dyu_lda	-0.906778106791935	-2.19611468117066	0.0305705095100642
49	hau_cze_tsn_rus_aeg_gam_sod_por_aze_uzb_yor_mly_swt_bul_arw_bsq_grk_amr_ses_cnt_swe_urd_igb_ger_bem_spa_est_ven_zul_fin_ben_chh_geo_pan_nor_krd_scr_wly_mlt_pol_hun_dyu_sun_guj_mao_jpn_knd_kor_glc_lit_bam_bos_tag_prs_sid_jav_mnd_fre_lda_mol_amh_ukr_dut_ctl_rom_qcu_lat_alb_slo_dgb_heb_svk_owc_ita_ind_eng_akn_mcd_tsw_bat_tha_anl_tml_swa_moo_tur_afr_hin_azi_ewe_vie_tig_xho_fbf_cic	0.00162451079256407	0.00382600921475379	0.996955488867596
50	mlt_ita_ewe_nor_sid_heb_amh_ctl_tur_azi_ven_mao_fbf_lit_bos_bsq_guj_owc_dyu_mnd_glc_lat_bem_urd_dgb_pol_est_ses_bam_hun_cze_aeg_geo_rus_afr_dut_mcd_hau_anl_swe_fin_akn_ind_scr_sun_jpn_knd_kor_alb_svk_lda_ben_jav_ukr_wly_mly_cnt_prs_swt_eng_amr_arw_ger_por_pan_qcu_rom_hin_grk_cic_sod_krd_gam_slo_tag_mol_tsn_bul_yor_bat_tha_tig_tml_igb_moo_aze_spa_fre_uzb_tsw_vie_chh_swa_xho_zul	-0.0507410512819655	-0.119571131357553	0.905080810316567
51	aeg_afr_dyu_bul_mlt_heb_amh_swe_uzb_azi_akn_mao_moo_por_spa_bsq_rom_tig_yor_mnd_bos_pol_swa_grk_xho_urd_hun_ewe_ven_est_fre_sid_geo_guj_ger_mcd_eng_wly_hau_svk_fin_tsw_bat_prs_mly_jpn_knd_kor_mol_ben_fbf_arw_tag_dut_sod_jav_cnt_ita_tsn_hin_chh_cze_slo_krd_nor_qcu_glc_pan_scr_cic_gam_lat_owc_lit_sun_alb_lda_rus_zul_ind_tha_anl_tml_ses_bem_aze_ctl_ukr_tur_swt_vie_amr_dgb_bam_igb	-0.694339654274277	-1.66240316578641	0.099799004531504
52	mlt_pol_cic_fre_amr_sod_aeg_prs_uzb_aze_fbf_tag_igb_por_afr_bsq_ger_gam_ses_cnt_arw_nor_swt_spa_akn_ben_fin_moo_ewe_hun_ita_tig_geo_scr_mcd_dut_bos_chh_sid_grk_est_tsn_bat_ctl_sun_jpn_tml_kor_slo_rus_bem_urd_mao_bul_wly_ind_mnd_lat_swa_cze_amh_hin_mol_ukr_krd_qcu_pan_alb_swe_yor_heb_glc_owc_svk_mly_guj_lda_eng_tsw_jav_tha_hau_knd_dgb_dyu_azi_rom_lit_tur_bam_vie_anl_zul_ven_xho	-0.163237870912608	-0.385389613247056	0.700828852114674
53	amr_afr_ewe_slo_chh_mlt_hau_arw_aze_tur_tsw_sun_moo_mol_por_bsq_pan_sod_lda_cnt_scr_ben_yor_svk_fbf_swe_est_zul_igb_hun_alb_tig_geo_mcd_ita_dut_spa_owc_amh_eng_fin_ven_ind_prs_mly_jpn_tml_kor_fre_nor_dyu_pol_jav_krd_gam_bat_mnd_bul_bem_ukr_heb_lit_urd_glc_ger_qcu_rus_grk_hin_xho_anl_lat_wly_bos_tag_guj_dgb_cze_akn_mao_tha_aeg_knd_swt_cic_uzb_ctl_rom_azi_bam_vie_sid_swa_ses_tsn	0.0490646545165995	0.115512857891589	0.908287681171306
54	wly_pan_swt_glc_anl_heb_amr_ger_azi_uzb_lda_ind_yor_swe_eng_bsq_guj_sod_fbf_mnd_scr_ukr_ewe_dut_igb_mol_fin_akn_bam_est_mcd_aeg_geo_alb_prs_afr_lit_tig_amh_nor_hun_cic_sun_urd_jav_jpn_tml_kor_rom_pol_moo_hin_mly_bul_mlt_tag_cnt_arw_swa_cze_chh_ita_fre_bos_slo_qcu_krd_por_ben_xho_hau_spa_owc_lat_mao_rus_ven_ctl_zul_bat_tha_gam_knd_tsw_bem_tur_grk_svk_aze_tsn_vie_sid_dyu_dgb_ses	-0.298526280899516	-0.706821333435587	0.481444764918389
55	heb_pan_tsn_dut_tig_owc_mlt_scr_aze_azi_dyu_bat_swt_guj_svk_bsq_ben_wly_zul_mnd_nor_swe_yor_mol_lda_ita_hun_bem_moo_est_grk_gam_geo_mcd_lit_glc_ctl_chh_aeg_ger_fin_igb_mly_ukr_jav_jpn_tml_kor_prs_bul_fbf_cze_sun_por_anl_mao_cnt_lat_tsw_krd_amr_slo_spa_fre_urd_qcu_alb_eng_pol_bam_amh_arw_hau_afr_ind_rom_xho_bos_ewe_tag_tha_sid_knd_ses_akn_uzb_hin_rus_tur_ven_vie_sod_dgb_cic_swa	-0.38392636233952	-0.909373037771172	0.365503979419251
56	amh_svk_ses_pol_sid_amr_aeg_cze_aze_azi_tsw_sun_zul_ben_bul_bsq_ctl_hau_dyu_cnt_hin_glc_igb_urd_fbf_dut_est_moo_ewe_fin_por_anl_geo_swe_rus_ita_rom_chh_heb_lit_hun_yor_bat_guj_tag_jpn_knd_kor_fre_lat_tsn_arw_ind_grk_tig_jav_mnd_ger_lda_mol_mlt_bos_mcd_slo_spa_qcu_ukr_alb_scr_swt_wly_eng_owc_afr_mao_krd_dgb_nor_cic_mly_tha_gam_tml_xho_ven_uzb_prs_pan_tur_akn_vie_sod_swa_bam_bem	-0.813580489559078	-1.95826231467281	0.0531958313196796
57	hau_swe_moo_urd_gam_mlt_aeg_alb_tur_uzb_akn_mly_tsw_lit_ita_bsq_scr_amr_igb_cnt_por_ctl_tsn_mol_ses_rom_hun_fbf_swa_fin_svk_heb_geo_mcd_krd_ukr_ger_anl_sod_bos_est_yor_tag_eng_bat_jpn_knd_kor_lat_slo_xho_prs_ind_pan_amh_mao_mnd_arw_cic_glc_wly_hin_nor_spa_guj_qcu_grk_bul_rus_bam_chh_fre_sid_afr_sun_ben_ewe_cze_zul_jav_tha_tig_tml_dyu_swt_azi_dut_pol_aze_lda_vie_owc_bem_dgb_ven	-1.03242481115038	-2.52207479317162	0.0133663816977052
58	mlt_svk_akn_fre_amr_heb_wly_arw_tur_azi_tsn_jav_dyu_pan_ukr_bsq_pol_gam_tsw_mnd_hin_afr_cic_guj_bem_spa_hun_ewe_yor_fin_cze_chh_geo_nor_eng_krd_dut_sid_hau_alb_est_dgb_bat_ita_mly_jpn_knd_kor_swe_lat_ses_urd_ind_scr_sod_sun_cnt_ger_swt_slo_aeg_glc_prs_rom_rus_qcu_bos_bul_por_moo_amh_lit_owc_mol_mao_ben_igb_mcd_swa_tag_tha_tig_tml_fbf_bam_aze_ctl_grk_uzb_zul_vie_anl_ven_lda_xho	-0.645600068721125	-1.54674164318321	0.125321852403011
59	anl_ctl_zul_hin_wly_owc_amh_ita_azi_aze_igb_ind_dyu_dut_rus_bsq_ukr_gam_bem_mnd_grk_nor_moo_arw_cic_glc_est_swa_fbf_hun_bul_tig_geo_eng_spa_mol_slo_aeg_sod_krd_fin_ven_jav_lat_bat_jpn_knd_kor_prs_fre_yor_afr_tag_svk_hau_sun_cnt_alb_akn_scr_mlt_mcd_pan_bos_por_qcu_cze_guj_rom_lda_amr_pol_heb_ben_mao_ger_ewe_swe_swt_mly_tha_sid_tml_tsn_xho_uzb_lit_urd_tur_tsw_vie_chh_bam_ses_dgb	-0.00325475584660721	-0.00766865069279943	0.993897788172144
60	amh_ctl_tsw_hin_amr_chh_sod_rus_tur_aze_swt_sun_ewe_arw_grk_bsq_pol_wly_cic_mnd_lat_mol_xho_prs_swa_swe_fin_fbf_ven_hun_alb_heb_geo_eng_bul_dut_guj_sid_owc_lit_est_zul_jav_rom_tag_jpn_knd_kor_bos_mcd_akn_scr_ind_ger_aeg_mao_cnt_ukr_dyu_spa_anl_por_ben_slo_nor_qcu_svk_glc_afr_bem_gam_krd_tig_pan_bat_cze_bam_ita_igb_mly_tha_mlt_tml_dgb_lda_uzb_fre_urd_azi_moo_vie_hau_ses_tsn_yor	0.0146383106992855	0.034464458658906	0.972580647547744
61	sid_eng_swt_rus_chh_wly_heb_grk_uzb_azi_zul_ind_swa_nor_pol_bsq_lat_aeg_fbf_mnd_bul_ger_bam_ben_dgb_ita_est_ven_dyu_fin_ukr_owc_geo_svk_ctl_urd_bos_anl_gam_por_hun_ewe_bat_glc_tag_jpn_tml_kor_swe_dut_ses_guj_mly_arw_amr_mao_cnt_scr_cic_slo_amh_fre_alb_pan_mcd_qcu_krd_cze_hin_yor_sod_lit_hau_rom_jav_mol_tsw_prs_tsn_sun_tha_tig_knd_bem_akn_aze_afr_spa_tur_igb_vie_mlt_lda_xho_moo	-0.162200889218062	-0.38286746330013	0.702691726036378
62	hau_bos_ses_ben_tig_sod_gam_lat_tur_aze_fbf_tag_akn_por_dut_bsq_krd_chh_xho_mnd_pan_nor_cic_eng_ven_ctl_hun_tsw_tsn_est_rom_amh_geo_cze_swe_urd_arw_amr_aeg_ukr_fin_dyu_mao_grk_bat_jpn_tml_kor_bul_lit_zul_prs_jav_guj_mlt_mly_cnt_scr_dgb_pol_wly_svk_hin_slo_glc_qcu_mol_spa_ger_igb_heb_fre_sid_rus_sun_afr_moo_alb_lda_ind_tha_anl_knd_bem_bam_uzb_mcd_ita_azi_ewe_vie_owc_swa_yor_swt	-0.379418800262055	-0.899482746438332	0.370718713985607
63	mlt_glc_swa_svk_heb_amh_sod_swe_azi_uzb_tsw_bat_yor_ukr_dut_bsq_cze_anl_lda_cnt_pan_lit_cic_por_xho_krd_est_zul_swt_fin_eng_tig_geo_mol_alb_slo_ben_aeg_hau_bul_hun_dyu_mly_ger_sun_jpn_knd_kor_grk_rus_bam_mcd_ind_urd_gam_tag_mnd_fre_ven_lat_owc_pol_rom_afr_spa_qcu_hin_scr_arw_igb_amr_nor_chh_ctl_mao_prs_akn_guj_dgb_jav_tha_sid_tml_fbf_moo_tur_bos_ita_aze_tsn_vie_wly_ewe_bem_ses	-0.0769408964908657	-0.181345547774737	0.856491004588019
64	aeg_pol_igb_nor_sod_amr_anl_lit_uzb_aze_moo_sun_tsw_glc_hin_bsq_cze_amh_ven_cnt_slo_grk_bam_fre_swt_arw_fin_xho_cic_hun_bos_sid_geo_ukr_spa_ben_dut_gam_mlt_swe_est_dgb_ind_ctl_mly_jpn_tml_kor_ger_mol_ses_rus_jav_mcd_heb_tag_mnd_rom_tsn_afr_chh_bul_alb_scr_krd_qcu_guj_eng_svk_swa_hau_por_owc_pan_mao_ita_zul_lat_bem_bat_tha_wly_knd_akn_yor_tur_prs_urd_azi_lda_vie_tig_fbf_dyu_ewe	-0.0797631605710923	-0.187772026585269	0.85146445054303
65	amr_por_dyu_krd_anl_chh_aeg_lit_azi_aze_moo_ind_zul_lat_rus_bsq_alb_owc_akn_mnd_eng_cze_tsn_ben_tsw_bos_hun_ewe_swa_fin_mcd_hau_geo_ger_pol_pan_swe_gam_sid_ita_est_igb_jav_arw_sun_jpn_knd_kor_svk_scr_ven_rom_bat_urd_tig_mly_cnt_guj_ses_slo_heb_prs_ukr_dut_bul_qcu_fre_glc_hin_cic_wly_ctl_mlt_mol_tag_afr_bam_grk_yor_mao_tha_amh_tml_bem_lda_uzb_nor_spa_tur_swt_vie_sod_dgb_xho_fbf	-0.0841783612351493	-0.198275725632312	0.84326212353205
66	sid_guj_bam_dut_wly_amh_anl_fre_uzb_tur_yor_mly_akn_rom_nor_bsq_afr_hau_ven_mnd_urd_glc_ewe_spa_xho_cze_fin_swt_swa_hun_rus_owc_geo_prs_ukr_ger_ben_gam_amr_grk_est_zul_tag_hin_sun_jpn_knd_kor_pol_scr_tsn_arw_jav_slo_aeg_bat_cnt_lat_ses_pan_heb_ctl_swe_svk_krd_qcu_mol_por_alb_moo_mlt_ita_tig_mcd_ind_bul_igb_eng_cic_mao_tha_sod_tml_fbf_bem_azi_bos_lit_aze_dgb_vie_chh_tsw_dyu_lda	0.232325725611745	0.548640537099743	0.584566897166597
67	amr_pan_bem_ctl_tig_sid_hau_hin_aze_azi_tsw_tag_swa_eng_nor_bsq_glc_mlt_yor_mnd_scr_bos_ven_mcd_igb_urd_est_dgb_tsn_hun_grk_amh_geo_guj_slo_ukr_alb_wly_anl_dut_fin_ewe_mly_afr_sun_jpn_knd_kor_ita_arw_moo_rom_jav_fre_aeg_ind_cnt_mol_swt_ben_chh_prs_swe_spa_lat_qcu_svk_cze_por_akn_gam_lit_sod_krd_mao_ger_xho_bul_ses_bat_tha_owc_tml_cic_zul_uzb_rus_pol_tur_bam_vie_heb_fbf_dyu_lda	-0.402277168556053	-0.953073219673097	0.343023577738666
68	anl_lat_dyu_mcd_mlt_amr_heb_guj_azi_tur_ewe_tag_xho_spa_pan_bsq_lit_sod_bem_cnt_bul_hin_dgb_swe_fbf_ukr_est_cic_swt_hun_eng_owc_geo_glc_pol_slo_grk_hau_tig_dut_fin_zul_mly_fre_ind_jpn_tml_kor_nor_mol_ven_afr_sun_cze_sid_mao_mnd_bos_tsn_rus_gam_krd_scr_svk_arw_qcu_urd_ctl_por_akn_aeg_prs_amh_ben_jav_alb_swa_ger_bam_bat_tha_chh_knd_lda_yor_aze_rom_ita_uzb_ses_vie_wly_igb_moo_tsw	-0.802427122355322	-1.93266731235082	0.0563198576146479
69	amh_ger_dgb_fre_chh_amr_sod_rus_uzb_aze_tsw_ind_igb_glc_mol_bsq_lit_aeg_bem_cnt_nor_krd_akn_eng_xho_guj_hun_tsn_swt_fin_spa_wly_geo_grk_pan_rom_arw_gam_anl_lat_est_fbf_bat_ita_mly_jpn_knd_kor_mcd_svk_cic_scr_mao_slo_owc_jav_mnd_bos_ses_alb_mlt_ukr_hin_pol_urd_qcu_afr_ben_swe_lda_sid_cze_tig_bul_tag_dut_ven_ctl_dyu_sun_tha_hau_tml_bam_swa_tur_prs_por_azi_ewe_vie_heb_zul_yor_moo	-0.723234934225214	-1.73755021598542	0.0856004671581814
70	hau_spa_zul_nor_chh_sid_amh_alb_aze_uzb_igb_bat_ewe_pan_ger_bsq_afr_amr_akn_mnd_hin_slo_lda_rom_dyu_dut_hun_dgb_yor_fin_fre_mlt_geo_lit_urd_ben_mol_anl_gam_lat_est_tsw_mly_rus_sun_jpn_knd_kor_eng_svk_moo_mcd_mao_por_owc_tag_cnt_guj_swa_ukr_aeg_scr_glc_arw_krd_qcu_ita_bul_swe_cic_sod_prs_wly_bos_jav_cze_ven_ctl_tsn_ind_tha_heb_tml_xho_swt_tur_grk_pol_azi_fbf_vie_tig_ses_bem_bam	-0.414529634820073	-0.983799448144201	0.327766664237474
71	owc_ger_yor_rus_amr_tig_wly_bos_aze_tur_fbf_bat_igb_grk_ben_bsq_pan_mlt_akn_mnd_mol_nor_moo_dut_bam_spa_est_tsw_dyu_hun_rom_anl_geo_eng_slo_urd_por_aeg_hau_svk_fin_ewe_tag_cze_ind_jpn_tml_kor_lat_ctl_zul_pol_sun_guj_heb_mly_cnt_ukr_cic_ita_sod_lit_hin_bul_krd_qcu_arw_prs_fre_xho_sid_swe_amh_alb_mao_afr_swa_mcd_ses_jav_tha_gam_knd_ven_bem_uzb_scr_glc_azi_dgb_vie_chh_tsn_swt_lda	-0.124058119432249	-0.292649188188181	0.77044224576452
72	sid_rom_tsn_ctl_amh_anl_chh_mol_uzb_aze_ven_bat_bem_grk_bul_bsq_ben_heb_tsw_mnd_glc_pan_ewe_cze_igb_nor_hun_yor_swt_fin_ger_sod_geo_scr_afr_hin_rus_gam_owc_svk_est_ses_tag_alb_mao_jpn_tml_kor_ita_lat_cic_pol_jav_fre_hau_sun_cnt_por_dyu_dut_mlt_mcd_swe_guj_ukr_qcu_spa_prs_eng_bam_wly_bos_amr_krd_mly_arw_moo_slo_fbf_ind_tha_aeg_knd_lda_swa_azi_urd_lit_tur_xho_vie_tig_zul_dgb_akn	0.108954000107	0.256445644562029	0.798173184278346
73	gam_slo_bam_mol_mlt_aeg_heb_ben_aze_azi_dyu_ind_ses_bos_urd_bsq_ita_sod_yor_mnd_ctl_mcd_cic_afr_lda_krd_fin_ewe_zul_est_scr_anl_geo_prs_ger_fre_arw_hau_tig_grk_hun_dgb_jav_eng_bat_jpn_tml_kor_cze_rus_igb_guj_sun_hin_wly_mly_cnt_bul_moo_rom_chh_svk_lit_nor_swe_qcu_pol_ukr_pan_xho_amh_dut_amr_alb_tag_por_bem_glc_swa_mao_tha_sid_knd_ven_akn_tur_lat_spa_uzb_tsw_vie_owc_tsn_fbf_swt	-0.879933065358384	-2.13614777156932	0.0352934214477023
74	mlt_scr_zul_bos_sid_anl_tig_ukr_uzb_tur_dgb_bat_fbf_krd_mol_bsq_lat_chh_ewe_mnd_rom_ita_ses_cze_bem_rus_fin_akn_ven_est_fre_gam_geo_pan_lit_nor_guj_amr_aeg_por_hun_cic_jav_urd_ind_jpn_knd_kor_afr_ger_tsn_alb_tag_mcd_sod_mly_cnt_hin_bam_slo_wly_grk_spa_dut_prs_qcu_glc_ben_eng_swa_hau_svk_owc_arw_mao_swe_xho_ctl_tsw_sun_tha_heb_tml_moo_yor_aze_pol_bul_azi_dyu_vie_amh_igb_lda_swt	-0.839012307584339	-2.02308024531506	0.0459356801311858
75	anl_urd_tsw_bul_hau_mlt_aeg_dut_azi_tur_swt_ind_igb_glc_lat_bsq_ben_heb_tsn_cnt_ctl_ukr_yor_arw_akn_lit_hun_zul_xho_fin_alb_owc_geo_ita_eng_swe_mol_amh_gam_rus_est_fbf_sun_spa_bat_jpn_knd_kor_pol_por_ewe_fre_jav_nor_tig_tag_mnd_afr_ven_mcd_wly_slo_grk_hin_prs_qcu_cze_krd_pan_dyu_amr_scr_sod_rom_mly_bos_bam_svk_moo_mao_tha_sid_tml_dgb_lda_aze_ger_guj_uzb_bem_vie_chh_swa_ses_cic	-0.246652194157798	-0.582032258138072	0.561953261060277
76	sid_spa_moo_ita_aeg_heb_mlt_rus_aze_tur_ewe_bat_yor_bul_ger_bsq_ben_amh_bem_mnd_prs_afr_dgb_rom_zul_mcd_hun_lda_swa_est_glc_anl_geo_lat_ukr_krd_lit_wly_chh_guj_fin_tsn_jav_ctl_sun_jpn_tml_kor_pol_bos_fbf_eng_mao_fre_sod_ind_cnt_dut_xho_hin_tig_alb_grk_scr_arw_qcu_svk_swe_mol_tsw_owc_urd_amr_pan_mly_nor_akn_por_igb_tag_tha_hau_knd_ses_cic_azi_cze_slo_uzb_ven_vie_gam_dyu_bam_swt	-0.211460777704832	-0.499122349329744	0.618871842055241
77	owc_eng_ewe_cze_tig_heb_sod_mcd_aze_azi_moo_jav_bem_glc_ita_bsq_lit_amr_fbf_cnt_por_pol_tsn_scr_dyu_urd_fin_cic_bam_est_spa_gam_geo_alb_pan_ben_ctl_hau_sid_nor_hun_swa_tag_guj_sun_jpn_knd_kor_swe_mol_swt_krd_bat_dut_aeg_mao_mnd_grk_tsw_arw_chh_prs_lat_slo_fre_qcu_afr_bos_svk_akn_wly_rus_anl_ukr_ind_bul_zul_hin_lda_mly_tha_amh_tml_dgb_igb_uzb_ger_rom_tur_ven_vie_mlt_xho_yor_ses	-0.465742987598411	-1.10727233253115	0.271031921026032
78	aeg_lit_ses_slo_owc_mlt_chh_glc_aze_uzb_cic_sun_moo_spa_ukr_bsq_rus_heb_akn_mnd_prs_pan_fbf_krd_xho_por_est_tsn_tsw_hun_lat_tig_geo_ita_nor_mol_guj_wly_amr_bul_fin_yor_mly_mcd_mao_jpn_knd_kor_afr_rom_bem_ben_tag_urd_gam_ind_cnt_pol_bam_arw_anl_ctl_scr_dut_cze_qcu_ger_fre_svk_dyu_hau_hin_amh_alb_bat_grk_igb_bos_swt_jav_tha_sod_tml_ven_swa_azi_eng_swe_tur_lda_vie_sid_ewe_dgb_zul	-0.349831963334932	-0.828520585650849	0.409497018719189
79	tig_guj_xho_prs_heb_sod_aeg_por_aze_azi_yor_tag_ses_grk_alb_bsq_rom_anl_moo_cnt_bos_cze_bam_swe_ewe_scr_hun_tsw_fbf_est_lat_owc_geo_mcd_pol_pan_hin_sid_gam_ita_fin_ven_bat_rus_mao_jpn_tml_kor_ger_ctl_dgb_glc_sun_arw_wly_mly_mnd_dut_lda_ben_chh_urd_svk_ukr_slo_qcu_bul_nor_eng_akn_amr_fre_mlt_spa_jav_afr_swa_mol_swt_ind_tha_amh_knd_tsn_bem_uzb_lit_krd_tur_igb_vie_hau_cic_dyu_zul	-0.37070233657829	-0.87882942456013	0.381758793390616
80	amr_swe_ewe_lat_wly_owc_amh_nor_tur_aze_swt_ind_swa_glc_bos_bsq_ben_mlt_dyu_mnd_scr_rom_bem_krd_bam_ita_fin_akn_ven_est_ctl_tig_geo_svk_pan_mol_arw_hau_aeg_guj_hun_fbf_mao_slo_bat_jpn_knd_kor_pol_afr_xho_mcd_mly_rus_gam_tag_cnt_cze_lda_spa_anl_eng_alb_bul_ukr_qcu_dut_urd_grk_tsn_chh_lit_sod_prs_jav_hin_yor_fre_dgb_sun_tha_heb_tml_cic_igb_azi_ger_por_uzb_ses_vie_sid_moo_tsw_zul	-0.211523413456499	-0.499418090192608	0.618664328405905
81	owc_scr_swa_rom_sid_aeg_sod_krd_aze_azi_dyu_bat_swt_prs_arw_bsq_bos_gam_tsn_mnd_afr_mol_igb_slo_lda_cze_hun_bem_akn_est_lat_amh_geo_pan_swe_eng_rus_mlt_heb_ukr_fin_bam_jav_svk_mao_jpn_knd_kor_ctl_mcd_moo_bul_ind_lit_tig_tag_cnt_ger_ses_fre_amr_nor_dut_por_ben_qcu_glc_alb_guj_cic_chh_urd_hau_ita_mly_hin_ewe_pol_fbf_sun_tha_wly_tml_ven_tsw_tur_spa_grk_uzb_yor_vie_anl_zul_xho_dgb	-0.570514884271856	-1.36065917419206	0.176909931416148
82	mlt_ben_igb_glc_amr_owc_chh_cze_tur_uzb_tsw_ind_swa_guj_fre_bsq_rus_gam_ses_cnt_arw_spa_fbf_eng_bam_grk_est_dyu_akn_hun_ukr_sid_geo_afr_ctl_rom_por_amh_sod_slo_fin_cic_mly_ger_mao_jpn_knd_kor_lat_krd_lda_urd_tag_bos_tig_bat_mnd_mol_dgb_swe_hau_bul_pan_pol_nor_qcu_scr_ita_dut_tsn_wly_prs_anl_mcd_sun_alb_xho_lit_ven_jav_tha_aeg_tml_moo_zul_azi_svk_hin_aze_ewe_vie_heb_swt_bem_yor	-0.0871217958029543	-0.205301531579086	0.837785248265784
83	anl_mol_dyu_rom_owc_tig_chh_ctl_uzb_azi_bem_ind_yor_alb_cze_bsq_pan_sod_zul_cnt_svk_hin_ven_guj_ses_ukr_hun_dgb_swt_fin_lit_mlt_geo_dut_rus_ita_scr_wly_aeg_arw_est_tsw_jav_pol_mly_jpn_knd_kor_lat_nor_cic_swe_bat_por_heb_tag_mnd_eng_moo_krd_sid_spa_urd_afr_prs_qcu_ger_glc_slo_ewe_amr_grk_gam_fre_sun_bos_lda_bul_bam_mao_tha_hau_tml_swa_fbf_aze_ben_mcd_tur_tsn_vie_amh_xho_igb_akn	-0.126303332382949	-0.297666519582919	0.766621632642828
84	anl_prs_fbf_lat_gam_amr_wly_nor_aze_azi_dyu_mly_zul_rus_ctl_bsq_krd_amh_dgb_mnd_pan_scr_ses_por_moo_dut_est_swt_igb_hun_rom_heb_geo_urd_mcd_spa_ben_hau_mlt_ukr_fin_lda_mao_afr_tag_jpn_knd_kor_ger_bul_ven_arw_jav_glc_aeg_sun_cnt_svk_yor_alb_chh_bos_hin_eng_ita_qcu_fre_lit_pol_xho_sid_grk_sod_mol_ind_slo_akn_cze_cic_bat_tha_tig_tml_bam_tsw_tur_swe_guj_uzb_ewe_vie_owc_swa_tsn_bem	-0.631013563800632	-1.50894110536075	0.134703782996155
85	sod_krd_dgb_ger_wly_amh_mlt_eng_tur_aze_ewe_mao_zul_ben_por_bsq_ita_sid_swt_cnt_grk_pol_bem_lat_igb_slo_fin_fbf_akn_hun_bos_gam_geo_urd_spa_cze_ctl_aeg_tig_guj_est_tsn_jav_alb_sun_jpn_tml_kor_rom_rus_ven_mol_tag_lit_owc_ind_mnd_svk_lda_mcd_heb_dut_afr_pan_nor_qcu_swe_scr_ukr_cic_chh_bul_anl_arw_bat_fre_ses_glc_xho_mly_tha_hau_knd_dyu_bam_azi_prs_hin_uzb_swa_vie_amr_yor_moo_tsw	-0.356646030733061	-0.846361580327982	0.399523623452849
86	chh_grk_akn_hin_wly_owc_aeg_lat_aze_azi_dyu_ind_swa_slo_mcd_bsq_glc_amh_xho_mnd_ukr_urd_cic_eng_bam_arw_fin_tsn_swt_est_mol_hau_geo_scr_ctl_lit_rus_mlt_heb_pol_hun_fbf_jav_guj_bat_jpn_knd_kor_spa_svk_igb_rom_tag_bul_sid_sun_cnt_cze_ewe_afr_anl_nor_swe_prs_fre_qcu_ita_pan_bos_zul_amr_por_sod_dut_mao_ben_tsw_krd_dgb_mly_tha_tig_tml_ses_ven_uzb_alb_ger_tur_moo_vie_gam_lda_bem_yor	-0.454390322703603	-1.0789753678817	0.283389193623954
87	sod_ukr_lda_lit_wly_anl_heb_mol_azi_tur_ses_ind_bem_svk_bul_bsq_afr_chh_bam_mnd_guj_por_tsn_ita_xho_pol_fin_akn_ven_hun_mcd_aeg_geo_urd_ctl_hin_cze_amh_owc_ben_est_yor_bat_pan_sun_jpn_knd_kor_dut_slo_dgb_scr_jav_grk_amr_mly_cnt_rom_fbf_bos_sid_rus_arw_glc_swe_qcu_prs_nor_eng_dyu_gam_lat_hau_alb_tag_ger_moo_krd_tsw_mao_tha_tig_tml_ewe_cic_uzb_spa_fre_aze_swa_vie_mlt_zul_igb_swt	-0.21900367762271	-0.516917018142397	0.606441247156239
88	tig_scr_xho_rus_sid_chh_sod_hin_tur_aze_tsn_jav_ewe_mcd_ger_bsq_bul_amr_tsw_cnt_prs_svk_akn_rom_igb_swe_est_swa_bem_hun_grk_mlt_geo_alb_krd_lit_fre_anl_amh_spa_fin_cic_ind_ben_mao_jpn_knd_kor_afr_ita_dgb_slo_bat_urd_heb_tag_mnd_mol_fbf_nor_aeg_lat_guj_por_arw_qcu_bos_pan_pol_yor_hau_ukr_gam_dut_mly_cze_swt_eng_moo_sun_tha_owc_tml_ses_zul_azi_ctl_glc_uzb_bam_vie_wly_dyu_lda_ven	-0.441486851648052	-1.05049669177409	0.296211917128516
89	sod_ita_moo_dut_heb_wly_tig_rom_aze_uzb_igb_bat_bem_pan_ukr_bsq_glc_chh_lda_cnt_mcd_urd_dyu_nor_tsn_alb_est_zul_ven_fin_eng_amr_geo_guj_bul_scr_fre_hau_gam_rus_hun_swt_mly_slo_tag_jpn_tml_kor_lat_hin_xho_arw_mao_ger_aeg_sun_mnd_bos_dgb_mol_mlt_spa_por_swe_ctl_qcu_krd_prs_afr_fbf_amh_cze_sid_pol_ind_svk_cic_ben_tsw_jav_tha_anl_knd_swa_ses_azi_grk_lit_tur_bam_vie_owc_akn_yor_ewe	0.0920828102949389	0.216654742390462	0.82895197071619
90	hau_ctl_akn_svk_sod_mlt_anl_mol_uzb_aze_fbf_sun_dyu_rom_urd_bsq_ukr_tig_dgb_mnd_cze_lat_tsn_bos_zul_krd_fin_igb_moo_hun_spa_owc_geo_scr_eng_dut_nor_wly_aeg_prs_est_bem_bat_ger_mao_jpn_tml_kor_guj_rus_swa_glc_jav_ben_gam_ind_cnt_swe_lda_fre_chh_por_arw_pan_pol_qcu_afr_grk_alb_swt_sid_hin_amr_ita_tag_lit_ewe_bul_bam_mly_tha_heb_knd_cic_ven_azi_slo_mcd_tur_yor_vie_amh_xho_tsw_ses	-0.59732387282527	-1.42520124468974	0.157446587856574
91	sod_nor_akn_slo_tig_amh_gam_grk_tur_uzb_tsw_sun_ven_scr_lat_bsq_eng_amr_moo_mnd_glc_urd_dyu_ita_fbf_por_est_bem_swa_fin_pol_anl_geo_spa_ben_rus_mcd_heb_sid_lit_hun_yor_bat_hin_mly_jpn_knd_kor_ger_rom_ses_svk_mao_bul_hau_ind_cnt_bos_xho_krd_mlt_alb_arw_cze_ukr_qcu_pan_prs_ctl_dgb_chh_dut_aeg_fre_tag_mol_tsn_afr_bam_jav_tha_owc_tml_swt_igb_aze_guj_swe_azi_cic_vie_wly_ewe_zul_lda	0.26656263463811	0.628110953394217	0.531470699729172
92	aeg_krd_fbf_rom_heb_sid_anl_ukr_azi_tur_bem_mly_dgb_eng_grk_bsq_guj_tig_xho_mnd_bos_mcd_ewe_alb_swa_afr_est_yor_bam_hun_prs_mlt_geo_rus_fre_por_mol_sod_wly_pan_fin_lda_jav_lat_mao_jpn_tml_kor_ger_arw_akn_slo_sun_ctl_chh_bat_cnt_svk_moo_bul_hau_swe_nor_glc_dut_qcu_lit_pol_spa_cic_amr_scr_gam_ben_tag_cze_swt_hin_tsw_ind_tha_amh_knd_zul_ven_uzb_urd_ita_aze_ses_vie_owc_dyu_igb_tsn	-0.35177851056575	-0.833236748668855	0.406846081910883
93	wly_alb_ewe_scr_mlt_owc_chh_ben_azi_tur_yor_sun_moo_slo_ukr_bsq_swe_tig_bam_mnd_lit_guj_xho_ctl_bem_afr_est_swt_akn_fin_hin_amr_geo_pol_lat_urd_eng_aeg_sod_bul_hun_lda_mly_por_ind_jpn_knd_kor_krd_rus_tsn_mol_bat_ita_hau_mao_cnt_ger_zul_prs_heb_dut_arw_cze_pan_qcu_glc_bos_svk_ses_sid_spa_anl_rom_tag_grk_dgb_mcd_tsw_jav_tha_gam_tml_cic_igb_aze_nor_fre_uzb_swa_vie_amh_dyu_fbf_ven	0.159388941223529	0.375157860960166	0.708397298961491
94	wly_afr_fbf_pol_owc_heb_sod_guj_uzb_tur_dyu_sun_lda_bos_cze_bsq_ctl_amr_bem_mnd_hin_por_ses_grk_igb_arw_fin_ewe_tsn_hun_eng_anl_geo_dut_prs_swe_alb_hau_mlt_rom_est_zul_mao_ita_jav_jpn_tml_kor_krd_nor_moo_glc_tag_slo_tig_ind_cnt_bul_yor_fre_sid_urd_ben_lat_lit_qcu_svk_rus_mcd_bam_aeg_spa_gam_scr_bat_ukr_tsw_ger_xho_mly_tha_chh_knd_ven_cic_aze_pan_mol_azi_dgb_vie_amh_akn_swa_swt	-0.747463476886414	-1.79560290134028	0.0758054641757243
95	owc_alb_ewe_arw_chh_tig_gam_lit_uzb_aze_zul_ind_ses_urd_pan_bsq_por_sod_tsw_cnt_eng_lat_dgb_scr_xho_ger_est_swa_tsn_hun_ctl_hau_geo_mol_nor_ukr_swe_aeg_heb_slo_fin_moo_bat_svk_sun_jpn_knd_kor_prs_dut_igb_hin_jav_afr_mlt_mao_mnd_spa_yor_bul_anl_rom_fre_pol_mcd_qcu_krd_glc_ita_akn_sid_ben_amh_bos_mly_cze_dyu_rus_lda_tag_tha_amr_tml_bam_fbf_tur_guj_grk_azi_cic_vie_wly_bem_swt_ven	0.0964409710457562	0.227012414239275	0.820912359982568
96	amr_krd_igb_lat_sod_amh_anl_mcd_tur_aze_tsw_ind_ewe_eng_urd_bsq_por_heb_moo_mnd_grk_nor_xho_rus_fbf_afr_fin_dgb_dyu_est_dut_hau_geo_arw_prs_alb_swe_mlt_chh_ger_hun_yor_mao_rom_jav_jpn_tml_kor_pan_fre_akn_scr_bat_pol_aeg_sun_cnt_lit_zul_ita_owc_ctl_hin_mol_ukr_qcu_glc_cze_bos_bam_sid_svk_tig_spa_tag_slo_ven_guj_bem_mly_tha_gam_knd_cic_swt_uzb_bul_ben_azi_swa_vie_wly_lda_ses_tsn	-0.20300473780028	-0.478943049453445	0.633103342229942
97	aeg_nor_bam_urd_wly_amr_gam_afr_uzb_aze_xho_bat_moo_cze_svk_bsq_ben_owc_lda_mnd_ger_por_bem_arw_dyu_rus_est_ewe_ses_fin_ctl_hau_geo_bos_slo_alb_ita_chh_mlt_dut_hun_swa_mly_lit_sun_jpn_tml_kor_pol_glc_ven_ukr_jav_grk_tig_tag_cnt_guj_tsw_scr_sod_mol_bul_fre_hin_qcu_lat_krd_prs_akn_sid_swe_heb_pan_mao_rom_igb_mcd_fbf_ind_tha_anl_knd_yor_zul_tur_eng_spa_azi_swt_vie_amh_dgb_tsn_cic	-0.215726523219689	-0.508826195491502	0.612079102591372
98	gam_pol_swa_prs_chh_heb_amh_bul_aze_uzb_ewe_jav_ven_hin_cze_bsq_afr_hau_lda_mnd_swe_alb_cic_pan_dgb_ukr_est_ses_bam_fin_dut_mlt_geo_fre_slo_mcd_lit_amr_sid_scr_hun_tsw_sun_urd_mao_jpn_tml_kor_ctl_glc_tsn_lat_ind_nor_sod_bat_cnt_svk_xho_ger_anl_ita_mol_bos_ben_qcu_rus_arw_por_swt_aeg_guj_wly_rom_tag_grk_fbf_krd_akn_mly_tha_owc_knd_yor_moo_tur_eng_spa_azi_igb_vie_tig_bem_dyu_zul	-0.290670772445182	-0.688029163549384	0.493146977677391
99	anl_bos_tsw_svk_owc_gam_heb_mol_tur_azi_dgb_jav_tsn_ita_ger_bsq_swe_tig_lda_mnd_spa_glc_yor_pol_dyu_pan_hun_ven_bem_est_grk_chh_geo_urd_cze_rom_ben_sod_mlt_hin_fin_igb_mao_guj_ind_jpn_tml_kor_lit_scr_swt_mcd_tag_afr_wly_bat_cnt_bul_moo_por_sid_eng_krd_slo_alb_qcu_ctl_rus_fre_bam_hau_lat_aeg_ukr_mly_arw_akn_dut_swa_sun_tha_amr_knd_ses_zul_aze_nor_prs_uzb_cic_vie_amh_xho_fbf_ewe	-0.16042430967363	-0.378132783742506	0.706193683571281
100	wly_alb_fbf_urd_amh_aeg_chh_dut_aze_azi_xho_ind_moo_scr_ben_bsq_ukr_amr_ewe_mnd_pol_hin_ses_bul_ven_swe_hun_dyu_bam_fin_ger_sid_geo_ita_por_prs_svk_anl_owc_grk_est_tsw_mly_bos_tag_jpn_tml_kor_lit_mol_tsn_lat_jav_glc_sod_sun_cnt_rom_bem_spa_gam_krd_fre_slo_pan_qcu_rus_ctl_mcd_yor_heb_eng_tig_guj_mao_cze_lda_arw_dgb_bat_tha_hau_knd_akn_swt_tur_afr_nor_uzb_zul_vie_mlt_cic_swa_igb	-0.190763887913216	-0.450318105664892	0.653529110302082
101	owc_grk_lda_lat_gam_chh_amr_bul_uzb_aze_swt_jav_igb_hin_spa_bsq_bos_hau_fbf_mnd_rom_cze_akn_por_bem_mcd_hun_ven_dgb_est_alb_sod_geo_rus_guj_pol_ctl_anl_amh_ben_fin_tsn_bat_dut_ind_jpn_knd_kor_nor_prs_ses_scr_sun_swe_mlt_mly_cnt_urd_yor_afr_aeg_arw_mol_ukr_lit_qcu_krd_glc_slo_dyu_tig_ita_heb_ger_tag_svk_xho_eng_bam_mao_tha_sid_tml_moo_swa_azi_fre_pan_tur_ewe_vie_wly_cic_tsw_zul	0.0331234134164279	0.0780129560436714	0.93798535047076
102	sid_ctl_bem_nor_tig_heb_chh_prs_azi_tur_cic_ind_zul_guj_dut_bsq_lit_amr_ewe_mnd_arw_lat_yor_krd_moo_rom_fin_xho_tsw_hun_ben_hau_geo_swe_afr_scr_slo_gam_wly_ger_est_bam_jav_hin_bat_jpn_knd_kor_mcd_alb_akn_bos_mao_bul_aeg_mly_cnt_grk_dgb_svk_sod_urd_ukr_rus_spa_qcu_eng_glc_mol_tsn_amh_ita_owc_cze_tag_pan_ses_fre_swa_sun_tha_anl_tml_swt_fbf_aze_pol_por_uzb_lda_vie_mlt_dyu_ven_igb	-0.204062271851364	-0.482038729615198	0.630910945249135
103	gam_urd_dgb_eng_amr_sod_heb_dut_azi_uzb_swt_jav_moo_mol_cze_bsq_scr_sid_bam_mnd_hin_alb_ses_prs_lda_bos_hun_swa_igb_fin_mcd_hau_geo_slo_rom_arw_grk_owc_tig_ger_est_zul_bat_swe_ind_jpn_knd_kor_ukr_guj_ewe_svk_mao_nor_mlt_sun_cnt_glc_cic_krd_anl_ben_rus_spa_pol_qcu_bul_ita_afr_bem_wly_lat_chh_lit_tag_por_yor_pan_akn_mly_tha_aeg_tml_fbf_ven_tur_fre_ctl_aze_xho_vie_amh_dyu_tsn_tsw	-0.178540438966405	-0.420866243516726	0.674823755458706
104	anl_rom_tsn_guj_amr_amh_sid_ctl_uzb_tur_ewe_mly_ven_bul_por_bsq_glc_heb_igb_mnd_lat_pol_tsw_spa_swt_bos_hun_akn_fbf_fin_mcd_aeg_geo_slo_svk_nor_afr_hau_owc_scr_est_lda_tag_ben_sun_jpn_tml_kor_ukr_fre_ses_ger_ind_urd_chh_mao_cnt_pan_cic_krd_tig_cze_mol_alb_hin_qcu_lit_rus_swe_bem_mlt_arw_sod_dut_bat_grk_moo_prs_xho_jav_tha_wly_knd_bam_zul_aze_ita_eng_azi_swa_vie_gam_dgb_yor_dyu	-0.330887606650853	-0.783867100487017	0.43510999000658
105	owc_eng_zul_por_aeg_mlt_amh_bos_aze_azi_swt_sun_akn_lit_mcd_bsq_mol_gam_swa_cnt_arw_ctl_fbf_pol_ewe_bul_est_ven_bem_hun_scr_sod_geo_afr_nor_rus_svk_amr_hau_ger_fin_cic_ind_pan_tag_jpn_tml_kor_cze_ita_bam_ukr_bat_lat_heb_mly_mnd_hin_igb_krd_chh_urd_fre_dut_guj_qcu_grk_prs_slo_yor_tig_spa_wly_alb_jav_glc_moo_swe_ses_mao_tha_sid_knd_tsn_tsw_tur_ben_rom_uzb_dyu_vie_anl_lda_xho_dgb	-0.0681824741698109	-0.160674112549561	0.872698580807755
106	sod_lat_zul_spa_heb_wly_anl_mol_uzb_tur_xho_tag_igb_ita_alb_bsq_krd_amr_akn_cnt_svk_bul_ven_prs_swt_scr_hun_fbf_dyu_fin_ukr_tig_geo_ben_lit_ctl_rom_amh_sid_hin_est_cic_jav_cze_bat_jpn_knd_kor_dut_slo_moo_urd_mao_afr_gam_mly_mnd_arw_bam_ger_mlt_eng_por_fre_bos_qcu_nor_mcd_guj_bem_chh_pol_hau_glc_ind_pan_tsn_swe_tsw_sun_tha_owc_tml_ses_lda_aze_rus_grk_azi_swa_vie_aeg_ewe_dgb_yor	-0.443984336323868	-1.05412193364108	0.294558050097175
107	tig_lit_bem_cze_gam_sod_hau_svk_uzb_azi_lda_tag_bam_grk_spa_bsq_prs_chh_zul_cnt_afr_guj_fbf_lat_cic_hin_est_ses_dgb_fin_por_owc_geo_nor_ben_pol_bos_wly_amh_ukr_hun_swa_sun_ita_ind_jpn_tml_kor_mcd_pan_ewe_krd_mao_urd_sid_jav_mnd_alb_tsn_swe_heb_fre_mol_slo_bul_qcu_arw_eng_rus_akn_mlt_ger_anl_glc_mly_scr_tsw_rom_moo_bat_tha_aeg_knd_igb_yor_tur_ctl_dut_aze_swt_vie_amr_ven_dyu_xho	-0.338619310430755	-0.80259801588418	0.424253427087184
108	heb_krd_tsw_spa_aeg_amr_amh_por_aze_azi_bam_jav_akn_bul_hin_bsq_bos_gam_ven_cnt_guj_ita_swa_slo_zul_nor_est_dgb_lda_hun_afr_sod_geo_ukr_ben_dut_ctl_tig_mlt_mol_fin_cic_sun_scr_ind_jpn_knd_kor_rus_arw_ewe_lat_mao_mcd_hau_tag_mnd_prs_tsn_cze_sid_pan_ger_urd_pol_qcu_alb_fre_svk_bem_wly_glc_anl_swe_bat_grk_igb_rom_dyu_mly_tha_owc_tml_swt_yor_uzb_lit_eng_tur_moo_vie_chh_fbf_xho_ses	0.203679533996448	0.478968421662198	0.633085359981342
109	amr_grk_bam_guj_mlt_aeg_hau_scr_tur_aze_zul_ind_lda_krd_mol_bsq_ctl_anl_ses_mnd_ukr_dut_fbf_swe_swa_slo_fin_xho_dyu_hun_ger_sid_geo_urd_lit_cze_prs_amh_tig_arw_est_akn_bat_nor_mly_jpn_tml_kor_por_spa_ven_afr_mao_eng_sod_sun_cnt_alb_swt_pol_heb_lat_svk_bos_glc_qcu_ben_rom_mcd_dgb_owc_rus_wly_hin_jav_ita_yor_bul_tsn_tag_tha_gam_knd_moo_igb_uzb_pan_fre_azi_cic_vie_chh_bem_ewe_tsw	-0.192597472744288	-0.454563092922015	0.650482831942376
110	owc_svk_bam_cze_sod_aeg_sid_grk_tur_aze_cic_tag_fbf_ben_pan_bsq_eng_anl_tsw_cnt_slo_ita_akn_swe_igb_rus_est_ses_ewe_hun_nor_heb_geo_ukr_hin_bul_pol_tig_mlt_scr_fin_tsn_mly_dut_mao_jpn_knd_kor_fre_ctl_bem_por_sun_ger_amh_bat_mnd_urd_swt_mol_gam_arw_alb_krd_lit_qcu_glc_spa_prs_swa_amr_lat_chh_bos_jav_guj_dgb_afr_lda_ind_tha_hau_tml_moo_zul_uzb_rom_mcd_azi_yor_vie_wly_xho_ven_dyu	-0.460534768773969	-1.09292424367109	0.277250055385732
111	heb_arw_dgb_ger_chh_aeg_wly_spa_tur_azi_xho_jav_lda_alb_dut_bsq_cze_sid_dyu_mnd_fre_prs_igb_por_moo_slo_est_bam_akn_fin_ita_hau_geo_swe_pan_svk_nor_mlt_amr_mcd_hun_ewe_mly_lit_tag_jpn_knd_kor_rom_eng_tsw_lat_sun_afr_gam_mao_cnt_guj_swt_urd_tig_hin_mol_krd_grk_qcu_ukr_rus_glc_fbf_owc_ben_sod_bul_ind_pol_zul_scr_ven_bat_tha_anl_tml_bem_yor_uzb_bos_ctl_aze_swa_vie_amh_ses_tsn_cic	-0.638993321762923	-1.52816475391724	0.129865807019583
112	owc_guj_bam_rus_heb_anl_tig_mcd_aze_tur_moo_sun_ewe_lat_ita_bsq_cze_sid_cic_cnt_bul_hin_tsw_slo_swa_lit_hun_lda_xho_fin_arw_amr_geo_nor_alb_dut_glc_gam_hau_ukr_est_igb_mao_pan_ind_jpn_knd_kor_pol_eng_tsn_krd_jav_scr_wly_tag_mnd_ger_zul_svk_amh_afr_urd_grk_por_qcu_mol_ctl_ben_dgb_sod_spa_aeg_fre_mly_bos_ven_prs_swt_bat_tha_chh_tml_akn_yor_uzb_swe_rom_azi_fbf_vie_mlt_ses_bem_dyu	-0.262708174140575	-0.620576519724866	0.536396152467523
113	aeg_cze_dgb_svk_owc_heb_anl_dut_tur_uzb_yor_ind_bam_eng_rom_bsq_ctl_amr_igb_mnd_lat_bul_moo_lit_fbf_ukr_fin_tsw_bem_hun_ger_gam_geo_grk_hin_afr_fre_sod_tig_swe_est_swa_bat_bos_sun_jpn_knd_kor_alb_arw_swt_pan_jav_glc_mlt_tag_cnt_mcd_ses_urd_hau_nor_rus_mol_krd_qcu_pol_por_ita_lda_amh_scr_wly_prs_mao_slo_tsn_guj_ven_mly_tha_chh_tml_dyu_zul_aze_ben_spa_azi_cic_vie_sid_xho_akn_ewe	-0.670543653567681	-1.59950786937048	0.113099740783395
114	tig_swe_moo_grk_heb_amh_wly_afr_tur_azi_bem_jav_zul_spa_ger_bsq_ctl_aeg_swt_cnt_rom_hin_dgb_scr_ewe_lat_hun_yor_tsw_fin_ita_chh_geo_alb_fre_svk_por_gam_sod_ukr_est_lda_mao_rus_tag_jpn_knd_kor_dut_arw_ses_bul_ind_pan_mlt_sun_mnd_bos_cic_nor_hau_prs_lit_krd_cze_qcu_urd_pol_slo_ven_owc_ben_anl_mcd_bat_glc_akn_mol_fbf_mly_tha_amr_tml_igb_tsn_uzb_eng_guj_aze_bam_vie_sid_dyu_xho_swa	-0.196751662067338	-0.464276736462912	0.643534499901124
115	hau_pol_yor_arw_wly_gam_aeg_dut_azi_aze_moo_mly_tsw_prs_grk_bsq_ita_mlt_dyu_mnd_ben_glc_xho_hin_fbf_guj_hun_bem_ses_fin_eng_amr_geo_afr_mcd_bul_lit_heb_sid_alb_est_igb_sun_nor_jav_jpn_knd_kor_spa_cze_ewe_svk_bat_rus_amh_ind_cnt_lat_cic_pan_anl_krd_scr_rom_swe_qcu_fre_bos_ukr_swa_sod_urd_tig_por_mao_mol_lda_ctl_akn_tag_tha_owc_tml_ven_dgb_tur_ger_slo_uzb_swt_vie_chh_zul_tsn_bam	-0.612360245027201	-1.46241208485089	0.146999525374973
116	sod_lat_dgb_dut_wly_chh_heb_bul_aze_tur_igb_sun_swa_eng_ukr_bsq_rus_owc_akn_mnd_afr_mcd_tsn_swe_cic_nor_est_lda_swt_fin_pan_anl_geo_rom_glc_ita_krd_aeg_tig_ger_hun_bam_mao_arw_mly_jpn_tml_kor_svk_grk_ven_ben_jav_fre_hau_tag_cnt_hin_moo_pol_gam_ctl_prs_mol_lit_qcu_por_slo_scr_fbf_mlt_spa_sid_bos_ind_cze_bem_guj_yor_bat_tha_amh_knd_dyu_tsw_azi_alb_urd_uzb_xho_vie_amr_ses_ewe_zul	-0.664839726995361	-1.59503853739698	0.11409651795849
117	anl_swe_bem_afr_owc_amr_aeg_glc_azi_aze_swt_mly_xho_cze_prs_bsq_slo_heb_fbf_mnd_scr_eng_swa_lit_ses_krd_hun_dyu_moo_fin_pol_chh_geo_ita_nor_bos_pan_wly_hau_lat_est_tsw_bat_rom_sun_jpn_knd_kor_ben_ukr_ewe_rus_ind_bul_tig_tag_cnt_svk_cic_por_mlt_arw_ger_dut_hin_qcu_urd_mol_alb_akn_amh_grk_gam_spa_jav_fre_lda_ctl_bam_mao_tha_sid_tml_dgb_tsn_tur_guj_mcd_uzb_yor_vie_sod_igb_ven_zul	-0.754151213491614	-1.81392822074149	0.0729135921862668
118	sod_ger_ses_hin_mlt_heb_amh_nor_tur_aze_bem_bat_zul_pan_dut_bsq_krd_gam_lda_mnd_glc_ukr_bam_pol_akn_arw_fin_swt_tsn_est_svk_wly_geo_rus_guj_cze_por_anl_chh_afr_hun_swa_sun_lat_jav_jpn_knd_kor_ctl_spa_tsw_mcd_ind_bul_sid_mly_cnt_urd_cic_slo_aeg_swe_grk_bos_eng_qcu_ben_ita_alb_moo_hau_fre_owc_lit_tag_rom_yor_prs_fbf_mao_tha_amr_tml_dgb_xho_azi_mol_scr_uzb_ven_vie_tig_dyu_ewe_igb	-0.284307714234549	-0.672717020763354	0.502795447260761
119	hau_prs_akn_pol_mlt_chh_sid_afr_aze_tur_ewe_mly_ven_guj_rus_bsq_ita_sod_dgb_mnd_ben_lat_tsn_glc_cic_cze_est_bem_ses_fin_rom_amr_geo_mcd_mol_pan_arw_tig_owc_nor_hun_bam_mao_krd_bat_jpn_knd_kor_grk_hin_moo_bos_tag_por_aeg_jav_cnt_eng_fbf_urd_heb_fre_scr_lit_bul_qcu_slo_alb_dut_lda_wly_ukr_gam_ctl_ind_swe_zul_spa_tsw_sun_tha_amh_tml_igb_swa_uzb_svk_ger_azi_xho_vie_anl_dyu_yor_swt	-0.0872491253855083	-0.205792278376079	0.837402987977591
120	hau_dut_fbf_guj_amh_chh_sod_urd_azi_uzb_igb_sun_dgb_ben_rus_bsq_nor_tig_bam_mnd_bul_ger_lda_arw_ses_lat_hun_xho_zul_est_pan_mlt_geo_spa_swe_afr_ctl_gam_heb_pol_fin_yor_bat_cze_ind_jpn_knd_kor_fre_ita_bem_ukr_mly_mol_anl_jav_cnt_prs_cic_por_owc_eng_krd_slo_grk_qcu_mcd_hin_glc_swt_sid_svk_aeg_lit_tag_scr_dyu_alb_tsw_mao_tha_wly_tml_ewe_tsn_aze_rom_bos_tur_swa_vie_amr_akn_moo_ven	-0.257065042839016	-0.607094147367915	0.545267803980817
121	amh_ita_swa_mol_owc_hau_chh_afr_azi_tur_ses_tag_tsw_por_ctl_bsq_cze_aeg_fbf_mnd_hin_dut_lda_prs_igb_glc_est_bem_swt_hun_lat_amr_geo_bul_nor_ukr_urd_mlt_sid_krd_fin_akn_bat_guj_mao_jpn_tml_kor_pan_pol_zul_arw_mly_eng_sod_sun_cnt_ger_moo_spa_anl_alb_swe_svk_bos_qcu_ben_slo_scr_ven_tig_fre_wly_rus_jav_lit_bam_rom_dgb_ind_tha_gam_knd_tsn_ewe_uzb_grk_mcd_aze_xho_vie_heb_cic_dyu_yor	-0.201704615624336	-0.476916674225612	0.634540222085029
122	amh_pol_ses_alb_mlt_amr_sid_hin_aze_azi_bam_tag_lda_ctl_krd_bsq_ukr_anl_ewe_mnd_nor_swe_swt_slo_swa_lat_hun_dgb_bem_fin_glc_chh_geo_ita_prs_scr_por_sod_hau_ger_est_igb_ind_svk_bat_jpn_knd_kor_bos_lit_tsw_arw_mao_bul_aeg_jav_cnt_mol_zul_dut_tig_rus_pan_fre_afr_qcu_grk_urd_rom_xho_gam_cze_wly_mcd_sun_spa_fbf_eng_cic_mly_tha_heb_tml_akn_dyu_tur_ben_guj_uzb_ven_vie_owc_moo_yor_tsn	-0.645589042721337	-1.54409005679917	0.125962626391138
123	gam_grk_swa_ita_aeg_mlt_wly_rom_aze_tur_tsn_ind_cic_pan_mol_bsq_por_chh_dyu_cnt_ctl_rus_akn_bos_dgb_hin_est_ses_fbf_hun_dut_owc_geo_lat_prs_eng_guj_amh_sod_ben_fin_xho_jav_krd_sun_jpn_knd_kor_mcd_svk_swt_arw_bat_fre_anl_tag_mnd_ger_bem_swe_tig_slo_scr_ukr_afr_qcu_alb_glc_spa_igb_amr_cze_sid_lit_mao_pol_moo_bul_lda_mly_tha_hau_tml_yor_ven_uzb_nor_urd_azi_bam_vie_heb_tsw_ewe_zul	0.0169417657252708	0.0398607880510061	0.968289559467441
124	owc_mcd_fbf_ben_gam_chh_sod_krd_uzb_azi_ven_jav_cic_lit_ita_bsq_dut_sid_dgb_cnt_grk_ukr_dyu_urd_moo_por_est_yor_swa_fin_afr_anl_geo_arw_prs_mol_cze_amr_wly_ctl_hun_zul_mly_pan_ind_jpn_knd_kor_alb_lat_lda_pol_tag_slo_aeg_sun_mnd_hin_swt_swe_hau_spa_ger_guj_bos_qcu_glc_scr_bul_bem_amh_eng_tig_fre_mao_rom_ses_nor_tsn_bat_tha_heb_tml_xho_ewe_aze_svk_rus_tur_bam_vie_mlt_tsw_igb_akn	-0.0483815868550016	-0.113994154557191	0.909488162786728
125	amr_pan_zul_guj_owc_mlt_heb_pol_azi_tur_fbf_mao_tsn_svk_cze_bsq_ita_gam_xho_mnd_scr_spa_swa_arw_dyu_glc_est_ven_swt_hun_swe_hau_geo_bos_ben_krd_por_tig_sid_prs_fin_moo_mly_slo_bat_jpn_knd_kor_ukr_dut_igb_grk_ind_rus_anl_tag_cnt_ger_dgb_ctl_chh_mol_fre_hin_afr_qcu_mcd_lit_nor_tsw_aeg_lat_amh_rom_sun_bul_yor_eng_akn_jav_tha_wly_tml_cic_ses_aze_alb_urd_uzb_lda_vie_sod_ewe_bam_bem	-0.360743018708131	-0.854702007382047	0.394912565547458
126	anl_afr_dyu_arw_owc_sod_gam_krd_uzb_tur_tsn_ind_cic_ben_swe_bsq_pol_chh_zul_mnd_slo_grk_swa_mcd_moo_lat_hun_lda_ven_fin_por_hau_geo_fre_guj_urd_cze_tig_sid_bos_est_dgb_mly_nor_jav_jpn_knd_kor_ukr_ger_ewe_glc_bat_mol_wly_tag_cnt_rus_swt_lit_heb_svk_prs_alb_bul_qcu_eng_pan_spa_ses_mlt_rom_amh_scr_mao_ita_akn_hin_bem_sun_tha_amr_tml_tsw_yor_azi_ctl_dut_aze_fbf_vie_aeg_igb_bam_xho	-0.505502295484241	-1.20289785973402	0.232069289712573
127	sod_eng_ses_slo_amr_wly_chh_lit_tur_aze_bem_sun_bam_ger_bul_bsq_prs_aeg_dgb_cnt_svk_rom_dyu_lat_fbf_glc_hun_lda_tsn_est_pol_anl_geo_por_krd_ben_hin_owc_mlt_spa_fin_swt_ind_urd_mly_jpn_tml_kor_fre_scr_swa_nor_jav_pan_amh_bat_mnd_dut_moo_ita_gam_ukr_alb_swe_cze_qcu_grk_afr_mcd_cic_sid_arw_heb_mol_tag_guj_xho_bos_zul_mao_tha_tig_knd_ven_akn_azi_rus_ctl_uzb_igb_vie_hau_ewe_yor_tsw	-0.640845411135111	-1.5366731564993	0.127768748890078
128	heb_prs_tsn_fre_mlt_aeg_owc_nor_tur_uzb_xho_jav_swa_spa_mcd_bsq_cze_gam_zul_cnt_grk_glc_cic_rus_tsw_guj_hun_fbf_bam_fin_alb_tig_geo_lit_mol_pol_slo_sod_amr_krd_est_akn_tag_ger_ind_jpn_tml_kor_ukr_pan_ven_rom_mao_bul_sid_bat_mnd_lat_moo_urd_amh_afr_ben_ctl_bos_qcu_scr_arw_swe_ewe_hau_por_wly_svk_mly_dut_dgb_eng_igb_sun_tha_anl_knd_lda_yor_azi_hin_ita_aze_ses_vie_chh_bem_swt_dyu	0.137995504009585	0.324580803712601	0.746227315230932
129	tig_slo_ewe_svk_chh_amr_mlt_hin_aze_tur_dyu_bat_ses_cze_rus_bsq_pol_sid_tsn_cnt_glc_bul_cic_rom_zul_swe_fin_swa_bem_hun_eng_sod_geo_fre_ukr_dut_krd_anl_hau_afr_est_ven_mly_mol_mao_jpn_knd_kor_ctl_bos_akn_mcd_sun_grk_owc_ind_mnd_ger_lda_pan_heb_spa_lit_alb_lat_qcu_prs_arw_nor_moo_gam_ita_wly_guj_tag_ben_xho_scr_yor_jav_tha_aeg_tml_swt_dgb_azi_por_urd_uzb_bam_vie_amh_tsw_igb_fbf	-0.444489312805453	-1.05578240790123	0.293802631265322
130	owc_bul_ses_ukr_wly_sod_hau_dut_aze_azi_dgb_ind_ewe_svk_rus_bsq_cze_tig_xho_cnt_krd_lat_bem_prs_tsn_swe_fin_fbf_dyu_hun_por_amh_geo_eng_ger_pan_arw_chh_mlt_nor_est_swa_mly_ben_bat_jpn_knd_kor_bos_guj_moo_urd_tag_grk_sid_jav_mnd_afr_zul_alb_aeg_lit_rom_fre_mol_qcu_hin_ctl_slo_tsw_heb_pol_gam_spa_mao_glc_lda_scr_swt_sun_tha_amr_tml_cic_bam_uzb_ita_mcd_tur_igb_vie_anl_ven_akn_yor	-0.455581489702102	-1.08234593011105	0.281897245555876
131	mlt_grk_lda_rus_chh_heb_gam_ger_uzb_azi_zul_mao_dgb_por_ben_bsq_hin_aeg_xho_cnt_ctl_mcd_dyu_scr_igb_ita_fin_ses_swt_est_cze_sod_geo_svk_guj_urd_mol_amh_hau_fre_hun_tsn_mly_slo_ind_jpn_knd_kor_rom_nor_bem_krd_bat_spa_sid_jav_mnd_dut_fbf_glc_tig_lat_afr_pol_arw_qcu_eng_pan_swe_ven_anl_alb_amr_bul_tag_prs_swa_bos_bam_sun_tha_owc_tml_tsw_moo_tur_lit_ukr_aze_cic_vie_wly_akn_ewe_yor	-0.181973353090922	-0.42919069964667	0.668777080168567
132	amr_nor_dgb_ita_heb_wly_mlt_scr_azi_aze_zul_mao_cic_ger_slo_bsq_cze_owc_yor_mnd_grk_alb_swt_svk_moo_ukr_hun_bem_igb_fin_eng_aeg_geo_bul_ben_swe_bos_amh_sod_rus_est_ses_ind_afr_jav_jpn_knd_kor_pan_dut_dyu_hin_bat_guj_chh_mly_cnt_mcd_lda_urd_gam_arw_krd_glc_mol_qcu_spa_por_pol_xho_tig_prs_anl_ctl_tag_rom_ewe_lat_swa_sun_tha_hau_tml_tsw_bam_uzb_fre_lit_tur_tsn_vie_sid_fbf_akn_ven	0.163331520195049	0.384435473415807	0.701533370852185
133	amh_rus_dyu_krd_amr_owc_chh_rom_aze_azi_swa_sun_bem_ger_alb_bsq_pan_sid_ses_cnt_guj_mcd_akn_ben_moo_ukr_fin_swt_igb_est_mol_gam_geo_ctl_lat_cze_pol_hau_wly_urd_hun_ven_ind_nor_tag_jpn_tml_kor_svk_lit_xho_swe_mao_bos_aeg_jav_mnd_bul_lda_hin_mlt_por_scr_slo_dut_qcu_ita_fre_afr_fbf_heb_arw_sod_spa_mly_prs_tsw_glc_yor_bat_tha_tig_knd_cic_tsn_uzb_eng_grk_tur_dgb_vie_anl_bam_ewe_zul	0.0387998164281842	0.0914012781046152	0.927370332492077
134	sid_swe_cic_pol_chh_amh_heb_mol_tur_azi_moo_mly_swa_mcd_pan_bsq_ukr_hau_yor_cnt_dut_alb_bem_urd_xho_ctl_est_akn_lda_fin_hin_owc_geo_slo_rus_arw_grk_sod_amr_afr_hun_ven_jav_fre_ind_jpn_tml_kor_guj_eng_fbf_krd_bat_ben_wly_tag_mnd_cze_dyu_scr_gam_lit_por_rom_svk_qcu_spa_nor_lat_swt_tig_bul_anl_bos_sun_ita_ses_prs_igb_mao_tha_aeg_knd_bam_ewe_aze_ger_glc_uzb_zul_vie_mlt_tsn_tsw_dgb	-0.311637685738785	-0.737666417557461	0.462574387144907
135	sid_lit_xho_svk_sod_heb_chh_eng_tur_uzb_ven_sun_lda_glc_mol_bsq_ita_mlt_dgb_cnt_bos_grk_bem_afr_dyu_lat_hun_ses_tsn_est_guj_owc_geo_pan_krd_nor_prs_anl_amh_spa_fin_cic_mly_arw_jav_jpn_tml_kor_fre_bul_bam_rom_ind_ukr_amr_mao_mnd_slo_swt_ctl_wly_scr_por_swe_rus_qcu_pol_hin_mcd_ewe_aeg_cze_hau_ben_bat_urd_swa_dut_tsw_tag_tha_gam_knd_akn_igb_azi_ger_alb_aze_yor_vie_tig_zul_fbf_moo	0.116102576322191	0.273333703222554	0.78520279464763
136	mlt_mol_yor_ita_sod_aeg_anl_por_azi_uzb_moo_tag_dyu_svk_cze_bsq_nor_sid_tsn_cnt_pan_prs_cic_ctl_swt_bul_fin_xho_lda_hun_lit_heb_geo_lat_slo_spa_arw_owc_hau_scr_est_swa_ind_bos_mly_jpn_tml_kor_swe_dut_fbf_eng_bat_hin_tig_mao_mnd_afr_ven_glc_wly_ben_krd_grk_alb_qcu_ukr_pol_rom_akn_gam_fre_chh_guj_jav_rus_zul_mcd_tsw_sun_tha_amh_knd_bam_ses_aze_urd_ger_tur_dgb_vie_amr_bem_ewe_igb	-1.0604745174879	-2.59663123060522	0.0109427722568446
137	aeg_swe_ven_rus_heb_sod_amr_ita_tur_uzb_swa_ind_bem_bul_por_bsq_prs_wly_fbf_mnd_glc_eng_akn_urd_dgb_guj_est_xho_swt_hun_hin_hau_geo_grk_slo_afr_alb_owc_anl_spa_fin_lda_sun_lat_mao_jpn_tml_kor_pan_mcd_ses_ukr_mly_nor_gam_bat_cnt_ben_ewe_lit_tig_scr_mol_svk_bos_qcu_arw_rom_cze_bam_sid_fre_mlt_pol_tag_dut_dyu_ctl_tsw_jav_tha_chh_knd_tsn_yor_aze_krd_ger_azi_moo_vie_amh_zul_cic_igb	-0.434847996084746	-1.03190297620488	0.304793662950501
138	aeg_arw_bam_grk_sod_gam_amr_afr_aze_uzb_lda_ind_tsw_lit_fre_bsq_lat_mlt_xho_mnd_ben_glc_ven_pol_swt_scr_est_tsn_igb_fin_bos_chh_geo_ukr_eng_prs_pan_heb_sid_ctl_hun_dyu_sun_ita_mao_jpn_knd_kor_por_bul_moo_rus_mly_rom_tig_jav_cnt_ger_ewe_svk_wly_dut_slo_mol_mcd_qcu_nor_alb_krd_akn_owc_cze_amh_swe_bat_spa_swa_guj_ses_tag_tha_hau_tml_cic_yor_tur_hin_urd_azi_zul_vie_anl_dgb_fbf_bem	-0.768341028508767	-1.84763111389835	0.0678345375452009
139	amh_mcd_bem_nor_heb_aeg_gam_dut_azi_aze_lda_mly_swa_guj_grk_bsq_rom_wly_swt_mnd_krd_bos_akn_ben_fbf_hin_fin_dyu_tsw_hun_fre_sid_geo_ukr_rus_afr_arw_chh_mlt_svk_est_xho_jav_glc_tag_jpn_tml_kor_por_lit_zul_ctl_sun_lat_owc_ind_cnt_pan_tsn_alb_hau_swe_ger_pol_bul_qcu_spa_cze_prs_ewe_anl_ita_sod_scr_mao_mol_cic_urd_moo_bat_tha_amr_knd_igb_bam_tur_slo_eng_uzb_ses_vie_tig_ven_yor_dgb	0.0358618283064302	0.0844243716803255	0.932900501540386
140	aeg_alb_bam_arw_owc_wly_tig_swe_azi_tur_igb_jav_xho_dut_pan_bsq_ita_heb_dgb_cnt_eng_rom_akn_krd_bem_bos_fin_zul_moo_hun_fre_gam_geo_bul_mol_lit_spa_mlt_anl_nor_est_cic_ind_prs_mly_jpn_knd_kor_ben_rus_swa_scr_sun_hin_hau_tag_mnd_pol_swt_lat_sid_glc_cze_ukr_mcd_qcu_grk_ctl_svk_tsn_amh_afr_chh_urd_mao_guj_yor_por_ewe_bat_tha_sod_tml_lda_ven_uzb_slo_ger_aze_fbf_vie_amr_dyu_tsw_ses	-0.381536864987709	-0.904453935587352	0.368091773171723
141	owc_ben_ewe_svk_aeg_wly_sod_mol_azi_uzb_moo_sun_fbf_prs_grk_bsq_ger_heb_lda_cnt_pan_glc_bem_dut_tsw_rom_hun_yor_swt_est_hin_amr_geo_afr_por_ctl_lat_tig_gam_ukr_fin_akn_ind_lit_mao_jpn_knd_kor_rus_guj_dyu_alb_bat_spa_mlt_mly_mnd_eng_dgb_pol_anl_bos_swe_krd_fre_qcu_slo_urd_ita_ven_hau_arw_sid_cze_tag_nor_xho_mcd_bam_jav_tha_chh_tml_cic_zul_tur_bul_scr_aze_swa_vie_amh_ses_igb_tsn	0.717090530891167	1.70247191313801	0.0920073018851909
142	tig_mol_cic_por_owc_hau_wly_afr_azi_tur_bem_jav_igb_grk_rus_bsq_prs_amr_tsw_cnt_ita_hin_yor_nor_ses_scr_hun_xho_fbf_est_bul_chh_geo_arw_lat_svk_spa_sid_gam_krd_fin_moo_sun_glc_tag_jpn_knd_kor_eng_rom_ewe_mcd_ind_slo_amh_bat_mnd_ben_dyu_ctl_heb_cze_fre_bos_ukr_qcu_lit_urd_swe_ven_mlt_alb_anl_guj_mao_pol_zul_ger_swt_mly_tha_sod_tml_swa_dgb_aze_pan_dut_uzb_tsn_vie_aeg_bam_lda_akn	-0.679363105825512	-1.62993397794908	0.106497981386373
143	gam_pol_swa_mol_sod_sid_hau_glc_uzb_tur_tsn_tag_lda_mcd_arw_bsq_lit_tig_bam_mnd_rus_rom_xho_guj_tsw_scr_hun_yor_akn_fin_hin_chh_geo_svk_nor_pan_bos_mlt_wly_por_est_zul_mao_ita_bat_jpn_tml_kor_dut_cze_cic_slo_ind_bul_amh_jav_cnt_krd_moo_alb_amr_ben_ctl_afr_fre_qcu_swe_lat_ger_igb_heb_grk_aeg_ukr_sun_eng_ven_prs_dyu_mly_tha_owc_knd_dgb_ses_aze_spa_urd_azi_swt_vie_anl_ewe_bem_fbf	-0.0468339313710593	-0.110386456484805	0.912340758424461
144	wly_rus_moo_mol_aeg_gam_mlt_ctl_aze_uzb_dgb_mly_igb_cze_krd_bsq_ger_sod_akn_cnt_scr_ukr_xho_svk_swa_dut_est_dyu_fbf_hun_pan_owc_geo_rom_pol_fre_bos_amh_amr_lit_fin_bam_bat_bul_mao_jpn_tml_kor_ita_arw_ewe_glc_ind_prs_sid_jav_mnd_nor_zul_swe_hau_slo_eng_urd_alb_qcu_hin_ben_afr_cic_anl_guj_chh_spa_sun_por_ses_lat_lda_tag_tha_tig_knd_yor_tsw_azi_grk_mcd_tur_swt_vie_heb_tsn_bem_ven	-0.0754131606896578	-0.177824144205258	0.859247840876279
145	hau_glc_tsw_urd_amr_chh_mlt_rus_tur_uzb_swt_jav_dyu_afr_cze_bsq_lat_amh_cic_cnt_rom_eng_tsn_mol_akn_slo_hun_swa_bem_fin_prs_wly_geo_ger_bul_svk_ctl_tig_aeg_krd_est_bam_mly_scr_sun_jpn_knd_kor_lit_ita_dgb_dut_ind_ukr_sid_bat_mnd_ben_xho_pan_anl_swe_pol_hin_por_qcu_nor_mcd_fre_yor_gam_bos_owc_grk_tag_arw_zul_guj_ven_mao_tha_heb_tml_moo_lda_aze_alb_spa_azi_ses_vie_sod_igb_fbf_ewe	-0.317766619974611	-0.751640545748298	0.45416523087769
146	gam_cze_xho_mcd_sod_hau_mlt_guj_azi_aze_cic_jav_fbf_ben_rom_bsq_svk_amr_yor_mnd_urd_afr_ses_pan_ewe_lit_hun_bem_moo_fin_grk_anl_geo_scr_lat_alb_swe_wly_tig_ger_est_lda_tag_mol_ind_jpn_tml_kor_pol_slo_zul_arw_mao_eng_aeg_bat_cnt_glc_igb_por_owc_ita_spa_prs_bul_qcu_bos_rus_fre_akn_amh_ctl_sid_ukr_mly_hin_bam_krd_dgb_sun_tha_heb_knd_tsn_dyu_uzb_nor_dut_tur_tsw_vie_chh_swt_ven_swa	-0.0900007053320048	-0.212086073949473	0.832504013304663
147	amr_ben_fbf_arw_anl_wly_chh_hin_azi_tur_xho_bat_zul_ger_rus_bsq_eng_amh_bam_mnd_swe_prs_dgb_dut_ses_spa_hun_swa_akn_fin_lat_heb_geo_cze_ukr_scr_svk_hau_gam_pol_est_moo_mly_guj_mao_jpn_knd_kor_ctl_bul_igb_krd_jav_afr_owc_sun_cnt_urd_ewe_bos_tig_rom_lit_pan_mol_qcu_ita_glc_grk_tsn_sid_slo_sod_mcd_ind_fre_lda_por_tsw_tag_tha_aeg_tml_ven_swt_uzb_nor_alb_aze_yor_vie_mlt_bem_cic_dyu	-0.191256045598712	-0.451532266178098	0.652657204947571
148	aeg_urd_lda_swe_chh_sod_mlt_dut_tur_uzb_igb_bat_dgb_prs_slo_bsq_nor_heb_tsw_mnd_svk_afr_zul_fre_swa_lit_fin_bem_ses_est_krd_anl_geo_ukr_ctl_eng_mol_wly_sid_guj_hun_swt_tag_ben_sun_jpn_tml_kor_bos_alb_ven_ita_jav_arw_amh_mao_cnt_spa_xho_grk_hau_scr_hin_cze_pol_qcu_por_rus_glc_fbf_tig_bul_amr_lat_mly_ger_bam_rom_moo_ind_tha_owc_knd_cic_dyu_azi_pan_mcd_aze_tsn_vie_gam_yor_akn_ewe	-0.241846666986667	-0.570771642399438	0.569531051809503
149	mlt_glc_yor_ukr_heb_wly_hau_rus_uzb_azi_tsn_bat_swt_krd_pol_bsq_ben_gam_fbf_cnt_bul_lit_bem_urd_dyu_slo_fin_lda_bam_est_spa_amh_geo_mcd_mol_scr_nor_amr_anl_ctl_hun_ven_mao_ita_ind_jpn_knd_kor_swe_por_tsw_svk_jav_grk_owc_sun_mnd_guj_swa_rom_sod_fre_prs_hin_alb_qcu_afr_dut_ger_igb_aeg_arw_sid_bos_mly_lat_moo_cze_dgb_tag_tha_chh_tml_akn_cic_aze_eng_pan_tur_xho_vie_tig_zul_ewe_ses	0.0426806364628136	0.100574084745678	0.920105071635885
150	gam_mol_fbf_alb_anl_wly_sod_bos_azi_tur_dyu_mly_xho_swe_lit_bsq_spa_mlt_tsw_cnt_urd_cze_igb_rus_yor_prs_fin_zul_bem_est_svk_tig_geo_afr_fre_guj_ben_heb_amh_eng_hun_ven_tag_lat_sun_jpn_tml_kor_bul_por_tsn_pol_ind_rom_sid_bat_mnd_hin_swt_krd_aeg_nor_ger_pan_grk_qcu_scr_ukr_mcd_bam_owc_arw_amr_dut_mao_ita_cic_glc_ewe_jav_tha_chh_knd_dgb_swa_aze_ctl_slo_uzb_ses_vie_hau_akn_moo_lda	0.268059623284471	0.632355456998298	0.528706254438997
151	hau_hin_swa_ukr_amr_anl_aeg_dut_uzb_aze_cic_ind_swt_cze_bul_bsq_pol_wly_fbf_cnt_scr_rom_ven_nor_dyu_slo_est_ewe_tsw_hun_arw_sod_geo_por_prs_fre_krd_sid_tig_urd_fin_tsn_tag_lat_mao_jpn_tml_kor_rus_ger_lda_afr_sun_swe_heb_bat_mnd_mcd_akn_svk_amh_alb_ctl_grk_eng_qcu_spa_ben_ita_xho_gam_pan_owc_lit_jav_bos_ses_glc_bem_mly_tha_mlt_knd_yor_bam_azi_guj_mol_tur_dgb_vie_chh_moo_igb_zul	-0.996421955228153	-2.43338870494387	0.01686961132632
152	wly_slo_xho_swe_owc_hau_heb_pol_tur_azi_igb_mly_dyu_svk_ukr_bsq_fre_amr_dgb_mnd_ben_scr_ven_alb_akn_lit_fin_yor_swt_hun_rus_anl_geo_ger_dut_eng_krd_amh_tig_ctl_est_moo_bat_por_ind_jpn_knd_kor_mol_pan_ses_prs_mao_bos_chh_tag_cnt_bul_bem_spa_mlt_guj_lat_urd_grk_qcu_cze_afr_nor_tsw_gam_glc_sid_rom_jav_arw_bam_hin_cic_sun_tha_sod_tml_lda_zul_uzb_mcd_ita_aze_tsn_vie_aeg_fbf_ewe_swa	-1.31164581794513	-3.28061633574989	0.00145889442182444
153	gam_cze_dgb_prs_sid_aeg_amh_mol_azi_aze_zul_tag_fbf_krd_guj_bsq_arw_anl_bam_mnd_scr_slo_tsw_lat_akn_afr_hun_tsn_ses_fin_ben_heb_geo_dut_ger_pan_nor_amr_chh_bul_est_moo_ind_por_jav_jpn_tml_kor_ukr_svk_dyu_ita_bat_rus_wly_sun_cnt_ctl_yor_pol_tig_spa_hin_glc_urd_qcu_lit_swe_fre_lda_mlt_rom_hau_alb_mao_eng_ven_grk_cic_mly_tha_owc_knd_igb_bem_tur_mcd_bos_uzb_xho_vie_sod_swt_swa_ewe	-0.28161879489448	-0.666395395067067	0.506808199501736
154	hau_lit_xho_mcd_gam_tig_chh_bul_aze_tur_dgb_bat_ewe_dut_ukr_bsq_krd_aeg_bam_cnt_bos_ita_igb_slo_lda_svk_hun_dyu_swa_est_por_amh_geo_scr_arw_afr_ben_sod_heb_eng_fin_akn_mly_pol_tag_jpn_tml_kor_swe_spa_fbf_prs_mao_cze_mlt_sun_mnd_alb_yor_glc_owc_pan_mol_ctl_nor_qcu_ger_lat_hin_moo_sid_grk_anl_rus_ind_fre_bem_guj_swt_jav_tha_wly_knd_ses_zul_azi_urd_rom_uzb_cic_vie_amr_tsn_tsw_ven	-0.753035512760511	-1.81119955792158	0.0733382932270638
155	chh_swe_dyu_cze_tig_heb_sid_arw_tur_uzb_igb_mao_yor_bos_afr_bsq_dut_gam_fbf_cnt_ctl_glc_swt_ita_ven_krd_est_bem_xho_hun_rus_hau_geo_fre_lit_svk_rom_sod_wly_prs_fin_tsw_jav_guj_bat_jpn_knd_kor_lat_mol_moo_mcd_tag_scr_owc_mly_mnd_urd_zul_pol_amr_ukr_pan_hin_nor_qcu_spa_alb_grk_bam_aeg_ben_anl_por_sun_ger_swa_bul_ewe_ind_tha_amh_tml_cic_lda_aze_eng_slo_azi_dgb_vie_mlt_tsn_ses_akn	0.558429477639899	1.32109657316371	0.189710459570251
156	chh_spa_swa_ctl_hau_sod_tig_lit_tur_aze_ewe_tag_yor_bul_mcd_bsq_alb_amr_akn_cnt_afr_por_lda_mol_zul_urd_est_swt_fbf_hun_guj_mlt_geo_prs_eng_nor_svk_amh_wly_pol_fin_cic_bat_hin_jav_jpn_knd_kor_glc_ita_dgb_ben_mao_swe_sid_ind_mnd_fre_bem_dut_anl_rus_grk_pan_ger_qcu_rom_slo_arw_tsw_gam_cze_heb_ukr_mly_lat_ven_scr_dyu_sun_tha_aeg_tml_bam_ses_azi_bos_krd_uzb_igb_vie_owc_moo_xho_tsn	0.326687371284777	0.769897472894991	0.443311928258893
157	hau_rom_swa_fre_heb_amr_tig_grk_aze_uzb_ven_bat_dyu_swe_por_bsq_dut_wly_igb_mnd_guj_afr_lda_ita_bam_hin_est_moo_cic_hun_bos_chh_geo_pol_eng_nor_slo_gam_anl_spa_fin_zul_ind_ctl_tag_jpn_tml_kor_bul_scr_xho_arw_sun_urd_owc_mly_cnt_cze_ses_rus_mlt_ger_alb_prs_svk_qcu_krd_ukr_pan_dgb_sod_mol_sid_glc_jav_ben_fbf_mcd_swt_mao_tha_aeg_knd_akn_tsn_azi_lit_lat_tur_ewe_vie_amh_tsw_bem_yor	-0.386795695143976	-0.916697869421909	0.361672049356314
158	gam_rom_yor_dut_wly_mlt_chh_pan_tur_azi_ses_tag_lda_swe_prs_bsq_guj_amh_dyu_mnd_ukr_ita_dgb_spa_tsn_rus_fin_akn_bam_est_lit_sid_geo_mol_pol_grk_eng_anl_hau_afr_hun_ewe_ind_fre_sun_jpn_tml_kor_ctl_ben_cic_glc_mao_urd_tig_bat_cnt_scr_igb_arw_amr_bos_cze_nor_alb_qcu_slo_bul_svk_xho_heb_mcd_aeg_krd_jav_hin_ven_lat_moo_mly_tha_sod_knd_swa_swt_aze_por_ger_uzb_tsw_vie_owc_bem_fbf_zul	0.505473470157221	1.19707276734031	0.234320680799772
159	aeg_ukr_yor_ctl_gam_mlt_wly_afr_azi_aze_tsw_mao_bem_swe_eng_bsq_bos_sid_dyu_cnt_ben_grk_swt_pol_fbf_cze_fin_swa_tsn_hun_glc_amh_geo_rom_nor_arw_urd_tig_owc_fre_est_akn_bat_guj_sun_jpn_tml_kor_dut_pan_moo_ger_tag_bul_sod_ind_mnd_spa_ses_scr_heb_prs_lit_hin_lat_qcu_mol_alb_svk_cic_hau_mcd_amr_rus_mly_krd_bam_ita_ven_jav_tha_anl_knd_dgb_lda_tur_slo_por_uzb_ewe_vie_chh_zul_igb_xho	0.00590186326233295	0.0138897638696464	0.988947681951106
160	chh_ukr_fbf_cze_heb_wly_amr_mol_uzb_aze_ven_sun_dyu_glc_krd_bsq_hin_hau_cic_mnd_bos_eng_moo_ger_yor_prs_fin_dgb_swa_hun_fre_owc_geo_slo_alb_afr_rus_aeg_sid_por_est_igb_ind_grk_mao_jpn_knd_kor_swe_ita_zul_svk_mly_arw_sod_tag_cnt_guj_ewe_lit_anl_rom_bul_urd_spa_qcu_mcd_scr_lat_tsn_mlt_nor_gam_ben_jav_pol_akn_ctl_bam_bat_tha_amh_tml_xho_tsw_azi_pan_dut_tur_lda_vie_tig_bem_swt_ses	-0.0421274927269371	-0.0993611377910737	0.92106540302712
161	sid_mcd_ven_mol_sod_hau_anl_hin_azi_aze_igb_ind_fbf_guj_prs_bsq_nor_heb_lda_cnt_ita_eng_bem_spa_cic_rus_fin_ewe_swa_hun_por_gam_geo_urd_lat_ukr_fre_wly_mlt_cze_est_ses_bat_pol_sun_jpn_knd_kor_dut_krd_akn_rom_mly_slo_amr_jav_mnd_svk_tsn_scr_aeg_ben_glc_pan_bul_qcu_ctl_arw_afr_swt_owc_bos_tig_swe_tag_lit_xho_ger_zul_mao_tha_amh_tml_dyu_yor_tur_alb_grk_uzb_moo_vie_chh_dgb_tsw_bam	-0.0247637118898516	-0.0582980633167488	0.953636291759969
162	anl_ita_ewe_glc_amr_tig_sod_slo_azi_tur_dyu_tag_zul_svk_arw_bsq_scr_heb_cic_mnd_bul_bos_tsw_afr_bam_lat_hun_fbf_igb_est_hin_owc_geo_ukr_rom_mol_spa_hau_sid_urd_fin_lda_mao_grk_bat_jpn_knd_kor_guj_krd_dgb_cze_mly_nor_mlt_ind_cnt_dut_yor_rus_chh_ben_eng_mcd_ctl_qcu_swe_prs_pol_ses_aeg_alb_amh_por_jav_pan_akn_fre_swa_sun_tha_gam_tml_bem_ven_aze_lit_ger_uzb_xho_vie_wly_swt_moo_tsn	-0.0565777736480729	-0.133330686707996	0.89421994472832
163	owc_por_xho_hin_tig_hau_heb_cze_aze_azi_ewe_sun_moo_bul_urd_bsq_krd_sid_bam_cnt_swe_ita_swa_rom_igb_spa_fin_swt_dyu_hun_slo_amh_geo_ger_mol_svk_pol_chh_wly_lat_est_dgb_mao_ctl_bat_jpn_knd_kor_lit_alb_bem_scr_tag_fre_aeg_jav_mnd_prs_akn_ukr_sod_nor_bos_ben_grk_qcu_eng_rus_guj_tsn_mlt_mcd_gam_pan_ind_arw_ses_glc_cic_mly_tha_anl_tml_yor_ven_uzb_dut_afr_tur_fbf_vie_amr_tsw_zul_lda	-0.474782067633448	-1.1292340594616	0.261703459066715
164	heb_scr_moo_prs_tig_amr_anl_ben_aze_tur_lda_jav_zul_dut_nor_bsq_guj_owc_dyu_mnd_glc_fre_tsn_rus_swa_grk_fin_swt_cic_hun_lit_gam_geo_lat_cze_ctl_afr_sod_wly_swe_est_bam_mao_ita_bat_jpn_tml_kor_bul_rom_akn_hin_ind_mcd_sid_sun_cnt_krd_ewe_spa_aeg_ger_urd_pol_arw_qcu_eng_ukr_por_dgb_amh_alb_mlt_svk_mly_pan_igb_mol_xho_tag_tha_hau_knd_tsw_ven_uzb_slo_bos_azi_ses_vie_chh_fbf_yor_bem	-0.307766346289909	-0.727499876232255	0.468747330910554
165	mlt_pol_dyu_prs_aeg_hau_heb_nor_azi_tur_xho_tag_tsn_cze_por_bsq_bos_sod_bem_mnd_hin_krd_fbf_rus_dgb_glc_est_bam_ewe_hun_eng_amh_geo_guj_ita_slo_pan_sid_chh_ukr_fin_ses_mly_grk_jav_jpn_tml_kor_afr_ctl_swt_fre_bat_ger_owc_sun_cnt_urd_moo_bul_gam_rom_lat_scr_svk_qcu_mol_arw_alb_cic_wly_swe_amr_ben_mao_lit_ven_mcd_akn_ind_tha_anl_knd_zul_lda_aze_spa_dut_uzb_swa_vie_tig_yor_igb_tsw	0.193667679478703	0.455371421377703	0.649903430976601
166	wly_rom_bem_lit_sod_heb_hau_eng_azi_tur_igb_sun_dyu_por_afr_bsq_glc_amh_ewe_mnd_nor_hin_cic_alb_bam_swe_hun_yor_lda_fin_scr_mlt_geo_bul_bos_ben_arw_sid_tig_mcd_est_tsw_tag_mol_jav_jpn_tml_kor_guj_pol_fbf_ita_ind_ukr_owc_mao_cnt_urd_ses_cze_amr_slo_lat_fre_ctl_qcu_grk_ger_prs_ven_gam_spa_chh_rus_mly_dut_akn_pan_tsn_bat_tha_anl_knd_dgb_xho_uzb_krd_svk_aze_swa_vie_aeg_moo_swt_zul	-0.411555830490304	-0.976384116548306	0.331407108678299
167	amh_ctl_moo_fre_tig_amr_sid_prs_aze_tur_xho_mly_akn_cze_mol_bsq_ben_sod_igb_mnd_glc_mcd_swa_bul_cic_arw_fin_zul_tsn_hun_svk_anl_geo_spa_krd_rus_alb_aeg_chh_lat_est_dyu_mao_dut_sun_jpn_knd_kor_bos_por_ses_swe_bat_ita_owc_ind_cnt_hin_yor_guj_wly_rom_ukr_afr_ger_qcu_lit_nor_eng_fbf_heb_pol_hau_pan_tag_urd_lda_slo_bem_jav_tha_gam_tml_ewe_swt_azi_scr_grk_uzb_dgb_vie_mlt_bam_ven_tsw	-0.232510943761091	-0.550253226550529	0.58346492463198
168	anl_alb_lda_por_amh_amr_aeg_ger_tur_azi_akn_sun_xho_prs_glc_bsq_mol_heb_ewe_cnt_krd_bos_dgb_urd_yor_eng_est_swa_ven_fin_slo_owc_geo_ben_spa_fre_grk_sid_mlt_pan_hun_tsn_mao_mcd_bat_jpn_knd_kor_pol_lit_swt_arw_ind_nor_chh_tag_mnd_ctl_tsw_scr_wly_ukr_bul_swe_guj_qcu_rus_lat_afr_moo_gam_svk_hau_rom_jav_cze_dyu_ita_zul_mly_tha_tig_tml_bem_fbf_aze_dut_hin_uzb_bam_vie_sod_igb_ses_cic	-0.948349876482297	-2.30383538447381	0.0234591917283658
169	wly_grk_xho_rus_amr_anl_tig_ctl_azi_aze_swt_mao_tsn_pol_svk_bsq_fre_owc_dyu_cnt_ger_nor_akn_por_tsw_cze_est_ses_ewe_hun_arw_hau_geo_spa_slo_ukr_lat_gam_chh_mol_fin_cic_bat_lit_ind_jpn_tml_kor_afr_bul_ven_prs_mly_guj_amh_tag_mnd_mcd_bem_swe_heb_dut_alb_bos_scr_qcu_rom_pan_eng_swa_mlt_ita_sod_krd_jav_glc_fbf_ben_zul_sun_tha_aeg_knd_dgb_yor_uzb_urd_hin_tur_lda_vie_sid_bam_moo_igb	-0.0792063327921361	-0.186607046385421	0.852375206365817
170	amh_urd_swa_ukr_amr_wly_aeg_bos_azi_uzb_bem_mly_akn_eng_slo_bsq_mol_tig_igb_mnd_swe_grk_dgb_scr_moo_arw_fin_ses_bam_est_afr_gam_geo_dut_krd_hin_bul_hau_anl_pan_hun_lda_bat_fre_jav_jpn_knd_kor_prs_ctl_yor_rom_sun_rus_owc_mao_cnt_por_tsn_cze_chh_spa_ger_lit_svk_qcu_pol_alb_lat_fbf_sod_glc_mlt_ita_tag_ben_zul_mcd_xho_ind_tha_sid_tml_tsw_ewe_tur_guj_nor_aze_dyu_vie_heb_swt_cic_ven	-0.174031395665644	-0.410695328086012	0.682240676469429
171	owc_eng_igb_spa_amh_sid_sod_scr_uzb_tur_yor_bat_moo_ben_grk_bsq_afr_anl_dgb_cnt_fre_glc_ven_nor_akn_rom_fin_zul_fbf_est_ger_heb_geo_por_ukr_slo_pol_gam_aeg_cze_hun_bem_mly_hin_jav_jpn_tml_kor_ctl_krd_dyu_rus_sun_pan_tig_ind_mnd_svk_swt_arw_wly_lit_ita_urd_swe_qcu_alb_bos_mol_lda_mlt_guj_hau_prs_mao_lat_tsw_dut_ses_tag_tha_chh_knd_tsn_xho_azi_bul_mcd_aze_ewe_vie_amr_cic_bam_swa	-0.722414878636058	-1.73141439618853	0.0866939326825505
172	owc_prs_fbf_alb_wly_sid_sod_lat_tur_uzb_tsw_mly_swt_arw_urd_bsq_mol_amh_dyu_mnd_hin_pan_ewe_fre_ven_lit_hun_lda_dgb_fin_cze_chh_geo_krd_ger_scr_por_hau_amr_eng_est_cic_bat_dut_ind_jpn_tml_kor_bos_svk_akn_bul_jav_grk_tig_mao_cnt_ukr_igb_spa_gam_rom_swe_slo_mcd_qcu_glc_rus_nor_yor_aeg_ben_mlt_ita_tag_afr_zul_ctl_swa_sun_tha_heb_knd_moo_bam_azi_pol_guj_aze_ses_vie_anl_xho_tsn_bem	-0.119227990603128	-0.281234698617377	0.779155165733395
173	owc_spa_dgb_pan_heb_wly_chh_ita_azi_uzb_dyu_sun_swt_svk_mol_bsq_cze_anl_bem_cnt_arw_lat_lda_rus_tsn_krd_est_cic_ewe_hun_bul_aeg_geo_fre_eng_lit_por_sod_sid_glc_fin_swa_ind_swe_mly_jpn_knd_kor_dut_alb_xho_ctl_jav_ukr_gam_bat_mnd_rom_zul_ger_tig_urd_pol_bos_grk_qcu_ben_prs_scr_moo_hau_hin_amr_slo_mao_afr_ses_mcd_ven_tag_tha_amh_tml_tsw_igb_tur_guj_nor_aze_bam_vie_mlt_akn_yor_fbf	-0.52537071271447	-1.25221741196775	0.2136306570056
174	heb_scr_fbf_dut_aeg_mlt_sid_svk_uzb_tur_swa_mly_dgb_ukr_ger_bsq_alb_hau_akn_cnt_bos_glc_bem_ita_ses_rus_est_swt_bam_fin_lat_tig_geo_mol_ben_pol_prs_owc_anl_por_hun_ven_tag_bul_sun_jpn_tml_kor_fre_nor_lda_ctl_bat_grk_gam_mao_mnd_krd_tsn_hin_amh_guj_slo_rom_eng_qcu_afr_cze_urd_yor_sod_mcd_wly_arw_ind_pan_zul_swe_moo_jav_tha_amr_knd_dyu_cic_aze_lit_spa_azi_igb_vie_chh_tsw_xho_ewe	-0.27260681498156	-0.643822901120563	0.521274881726074
175	sod_nor_ses_svk_mlt_aeg_owc_ukr_uzb_azi_bam_bat_fbf_bul_grk_bsq_bos_chh_tsn_mnd_spa_slo_swt_pol_cic_hin_fin_ewe_xho_hun_ger_amr_geo_rom_ctl_ita_fre_heb_amh_swe_est_ven_mao_urd_jav_jpn_tml_kor_krd_dut_lda_lit_tag_scr_sid_mly_cnt_prs_yor_mcd_hau_arw_glc_por_alb_qcu_pan_cze_eng_moo_gam_lat_anl_rus_sun_mol_zul_guj_igb_ind_tha_wly_knd_dyu_bem_tur_ben_afr_aze_tsw_vie_tig_swa_akn_dgb	-0.386326676966887	-0.915710832693016	0.362186913273225
176	sid_arw_bam_scr_wly_amh_tig_prs_azi_aze_ses_mao_swa_por_lit_bsq_rom_mlt_lda_cnt_guj_krd_igb_slo_akn_hin_hun_bem_xho_fin_dut_aeg_geo_glc_nor_spa_lat_hau_chh_swe_est_tsw_jav_ukr_sun_jpn_knd_kor_ita_mcd_dgb_pol_ind_rus_gam_mly_mnd_urd_moo_ctl_amr_alb_afr_mol_cze_qcu_eng_pan_bul_yor_heb_bos_sod_grk_tag_ben_fbf_fre_ven_bat_tha_owc_tml_swt_cic_uzb_ger_svk_tur_tsn_vie_anl_dyu_ewe_zul	-0.667920914230264	-1.60526973983105	0.111824996616834
177	sid_nor_swa_lit_owc_amh_sod_lat_uzb_tur_ses_mly_ven_fre_ger_bsq_alb_aeg_dgb_cnt_ukr_urd_fbf_pol_moo_ita_est_bem_tsn_hun_por_heb_geo_mol_afr_prs_dut_tig_mlt_hin_fin_igb_bat_grk_jav_jpn_tml_kor_bul_rus_zul_bos_sun_scr_hau_ind_mnd_pan_dyu_guj_gam_spa_swe_cze_glc_qcu_eng_krd_ben_bam_amr_svk_chh_mcd_mao_arw_lda_slo_tsw_tag_tha_wly_knd_cic_ewe_aze_rom_ctl_azi_yor_vie_anl_akn_xho_swt	-0.584756263321711	-1.39781195614114	0.165494805098895
178	amh_spa_moo_glc_amr_wly_hau_svk_tur_uzb_swt_tag_fbf_ukr_grk_bsq_nor_heb_swa_cnt_prs_bos_ven_ger_lda_bul_est_tsn_igb_hun_rom_owc_geo_lit_mcd_afr_alb_gam_tig_arw_fin_ewe_mao_ita_mly_jpn_tml_kor_ben_pol_bam_lat_jav_pan_chh_sun_mnd_hin_tsw_ctl_mlt_por_mol_scr_urd_qcu_rus_fre_eng_yor_anl_swe_sod_slo_ind_guj_dyu_cze_xho_bat_tha_aeg_knd_cic_ses_aze_krd_dut_azi_bem_vie_sid_dgb_akn_zul	-0.282726851800157	-0.668230889784827	0.505641330568053
179	sid_spa_cic_pol_amr_heb_hau_urd_aze_azi_zul_sun_swt_nor_cze_bsq_swe_sod_igb_cnt_glc_arw_swa_pan_moo_mol_est_ses_ven_fin_rus_mlt_geo_svk_ita_hin_rom_wly_chh_fre_hun_bem_tag_ctl_mao_jpn_knd_kor_slo_krd_xho_alb_jav_ukr_gam_mly_mnd_lit_dyu_eng_aeg_lat_ger_mcd_guj_qcu_prs_por_afr_fbf_owc_dut_anl_bos_ind_grk_dgb_bul_ewe_bat_tha_tig_tml_yor_tsw_uzb_scr_ben_tur_bam_vie_amh_akn_lda_tsn	0.477010280108492	1.12717551913765	0.262568147290571
180	owc_ctl_swt_rom_sid_tig_sod_guj_aze_azi_xho_jav_swa_urd_lat_bsq_glc_chh_yor_cnt_grk_scr_igb_fre_zul_ita_hun_bem_bam_fin_svk_gam_geo_ger_dut_hin_afr_aeg_anl_bul_est_fbf_tag_por_ind_jpn_tml_kor_mol_spa_moo_krd_mly_slo_amr_sun_mnd_prs_ses_bos_amh_lit_cze_alb_arw_qcu_pol_ukr_ben_ven_wly_nor_hau_swe_bat_eng_tsw_rus_lda_mao_tha_heb_knd_dyu_cic_tur_pan_mcd_uzb_tsn_vie_mlt_ewe_dgb_akn	-0.406643350302447	-0.966053897227397	0.336522688123964
181	chh_pan_dgb_mcd_mlt_tig_amh_slo_tur_uzb_swa_sun_zul_rom_bul_bsq_glc_wly_akn_cnt_urd_nor_tsw_prs_swt_mol_fin_ven_ses_hun_scr_sid_geo_bos_eng_lat_alb_amr_owc_swe_est_cic_tag_cze_mao_jpn_tml_kor_svk_ita_fbf_krd_bat_spa_sod_ind_mnd_lit_bam_fre_gam_dut_guj_ctl_ger_qcu_por_arw_hin_bem_aeg_ukr_hau_pol_mly_rus_igb_grk_tsn_jav_tha_heb_knd_moo_dyu_aze_afr_ben_azi_ewe_vie_anl_lda_yor_xho	0.0157981255261688	0.0372143956014165	0.97039382618495
182	sid_prs_ewe_urd_anl_mlt_amr_lit_uzb_azi_akn_tag_igb_krd_svk_bsq_lat_amh_cic_cnt_hin_dut_moo_pan_ses_mol_fin_lda_xho_est_bul_tig_geo_nor_ukr_spa_fre_aeg_wly_swe_hun_zul_bat_afr_jav_jpn_tml_kor_glc_rom_bam_mcd_mao_slo_gam_ind_mnd_scr_bem_cze_sod_ben_por_guj_rus_qcu_grk_ctl_pol_ven_heb_alb_owc_bos_mly_ita_fbf_arw_tsw_sun_tha_chh_knd_swa_tsn_aze_eng_ger_tur_yor_vie_hau_swt_dyu_dgb	0.0881402043369891	0.207642530978957	0.835962111294459
183	heb_glc_yor_fre_mlt_amh_hau_svk_azi_aze_bam_sun_ewe_lit_prs_bsq_hin_aeg_tsw_cnt_slo_urd_igb_spa_moo_rus_fin_akn_ven_hun_por_amr_geo_alb_ita_eng_scr_anl_chh_dut_est_xho_jav_afr_mao_jpn_tml_kor_bul_nor_tsn_arw_mly_ger_gam_ind_mnd_mcd_ses_mol_tig_lat_pan_cze_ben_qcu_ukr_guj_bos_fbf_sod_ctl_owc_krd_tag_rom_dyu_grk_lda_bat_tha_wly_knd_dgb_zul_uzb_swe_pol_tur_bem_vie_sid_cic_swt_swa	-0.739821962361815	-1.77718632680959	0.0788069123459486
184	sod_prs_swt_scr_heb_mlt_amh_mol_aze_azi_fbf_tag_bem_rus_mcd_bsq_ukr_tig_tsw_cnt_lit_ger_swa_nor_dgb_hin_hun_dyu_tsn_est_svk_owc_geo_krd_glc_urd_por_aeg_wly_arw_fin_cic_bat_spa_mao_jpn_tml_kor_eng_grk_lda_ita_mly_ben_amr_sun_mnd_fre_ses_rom_chh_cze_slo_alb_bos_qcu_bul_pol_pan_xho_hau_dut_anl_ctl_jav_lat_yor_swe_akn_ind_tha_sid_knd_igb_zul_tur_afr_guj_uzb_ven_vie_gam_bam_ewe_moo	0.10260294664806	0.241529502901109	0.809676501505018
185	wly_ukr_ven_lat_amh_tig_gam_spa_azi_tur_lda_ind_ses_afr_arw_bsq_grk_amr_cic_mnd_mol_fre_bem_slo_yor_pan_est_moo_igb_fin_cze_anl_geo_rom_ger_dut_prs_sid_owc_por_hun_swa_sun_swe_mly_jpn_tml_kor_ita_bul_xho_bos_tag_pol_sod_bat_cnt_guj_akn_lit_heb_svk_ctl_krd_glc_qcu_nor_urd_mcd_tsn_hau_ben_aeg_alb_jav_eng_tsw_hin_fbf_mao_tha_mlt_knd_bam_zul_aze_scr_rus_uzb_ewe_vie_chh_dyu_dgb_swt	-0.202118581981601	-0.477384836234697	0.634208129078369
186	amh_urd_akn_nor_sid_owc_heb_eng_uzb_aze_fbf_ind_tsn_arw_glc_bsq_por_sod_swt_cnt_ben_rus_cic_pan_zul_scr_est_xho_moo_hun_bul_tig_geo_krd_rom_lit_ita_hau_gam_ctl_fin_swa_sun_pol_bat_jpn_tml_kor_mol_slo_yor_swe_tag_spa_aeg_mly_mnd_dut_bam_hin_mlt_lat_fre_prs_grk_qcu_guj_cze_alb_ven_chh_mcd_anl_afr_jav_ger_tsw_bos_lda_mao_tha_amr_knd_ewe_bem_azi_ukr_svk_tur_dyu_vie_wly_dgb_ses_igb	0.443959585419627	1.0476086302199	0.297533987039014
187	aeg_lit_zul_ger_amr_sod_heb_por_uzb_azi_ses_mao_swa_rus_alb_bsq_hin_gam_dyu_cnt_mol_mcd_bem_glc_lda_nor_fin_swt_xho_hun_fre_tig_geo_eng_ukr_lat_scr_mlt_anl_urd_est_ewe_tag_guj_mly_jpn_knd_kor_dut_bul_cic_prs_jav_swe_owc_sun_mnd_rom_yor_slo_chh_ctl_grk_bos_cze_qcu_spa_afr_pol_fbf_wly_arw_hau_svk_bat_krd_bam_ben_tsn_ind_tha_amh_tml_igb_ven_aze_ita_pan_tur_dgb_vie_sid_akn_moo_tsw	-0.826841972722744	-1.99825375380835	0.0486095902511656
188	anl_por_dyu_lit_owc_heb_amh_ben_azi_uzb_ven_bat_akn_rom_bul_bsq_mol_tig_bem_mnd_ctl_ita_swt_arw_ses_pol_est_moo_dgb_hun_ger_amr_geo_pan_guj_rus_nor_sid_gam_eng_fin_igb_jav_swe_mao_jpn_knd_kor_urd_scr_xho_fre_sun_lat_mlt_tag_cnt_dut_fbf_afr_aeg_alb_slo_grk_prs_qcu_hin_spa_krd_swa_hau_bos_chh_glc_ind_mcd_zul_svk_tsw_mly_tha_wly_tml_tsn_yor_tur_ukr_cze_aze_bam_vie_sod_ewe_lda_cic	0.0590832720750194	0.139202122522916	0.889591434048833
189	hau_cze_moo_ben_owc_sid_mlt_eng_aze_tur_ewe_tag_dyu_svk_ctl_bsq_lat_amr_swa_mnd_slo_nor_cic_ita_dgb_scr_hun_igb_xho_fin_pan_heb_geo_prs_alb_dut_rom_wly_amh_glc_est_fbf_sun_krd_ind_jpn_tml_kor_por_afr_swt_pol_mao_lit_aeg_bat_cnt_ger_bem_arw_chh_mcd_fre_ukr_rus_qcu_bos_mol_swe_ses_tig_hin_sod_spa_jav_grk_lda_urd_tsn_mly_tha_anl_knd_tsw_yor_uzb_guj_bul_azi_bam_vie_gam_akn_ven_zul	-0.419895683298778	-0.995418729163887	0.322115588751189
190	tig_grk_lda_por_mlt_anl_gam_pol_uzb_tur_swa_mly_dyu_rus_spa_bsq_ben_chh_bem_cnt_alb_bos_ses_krd_tsw_lit_est_ven_fbf_hun_fre_sid_geo_rom_urd_swe_scr_amr_heb_dut_fin_bam_tag_hin_mao_jpn_tml_kor_bul_lat_ewe_arw_jav_prs_aeg_sun_mnd_afr_cic_slo_hau_mcd_guj_ger_cze_qcu_ukr_nor_svk_dgb_amh_eng_sod_glc_ind_mol_igb_ctl_yor_bat_tha_wly_knd_moo_zul_aze_ita_pan_azi_swt_vie_owc_xho_tsn_akn	0.152568774685575	0.359152933168027	0.72029483055584
191	amh_hin_tsn_afr_amr_mlt_chh_scr_aze_azi_akn_sun_ven_alb_dut_bsq_lit_heb_dyu_mnd_rom_krd_lda_mol_tsw_ukr_est_swt_yor_hun_mcd_owc_geo_svk_grk_ger_swe_anl_wly_spa_fin_bam_tag_urd_bat_jpn_knd_kor_cze_fre_bem_arw_mly_bul_gam_ind_cnt_prs_ses_ben_aeg_guj_pan_slo_lat_qcu_nor_rus_ita_swa_hau_ctl_tig_eng_jav_bos_dgb_glc_ewe_mao_tha_sid_tml_zul_xho_uzb_por_pol_tur_igb_vie_sod_cic_fbf_moo	-0.23420527127432	-0.553584243314026	0.581191915617152
192	sod_eng_swa_svk_owc_amh_hau_fre_uzb_azi_ven_sun_yor_pan_lit_bsq_nor_gam_tsn_mnd_ita_guj_dyu_bos_xho_grk_est_lda_moo_fin_ctl_amr_geo_por_krd_cze_rom_wly_sid_ukr_hun_cic_jav_scr_mao_jpn_knd_kor_slo_pol_bem_rus_ind_arw_anl_bat_cnt_bul_ses_lat_tig_ger_spa_dut_mol_qcu_glc_urd_hin_fbf_aeg_afr_chh_mcd_tag_ben_akn_swe_igb_mly_tha_mlt_tml_bam_ewe_tur_prs_alb_aze_dgb_vie_heb_zul_swt_tsw	0.161810870050691	0.38083984749058	0.704190651763011
193	sid_ctl_dyu_glc_aeg_mlt_tig_pol_azi_uzb_tsn_mly_igb_rus_por_bsq_scr_sod_ses_mnd_swe_hin_lda_guj_bem_prs_fin_bam_xho_hun_urd_amh_geo_svk_fre_slo_lit_amr_owc_mol_est_swt_bat_lat_tag_jpn_tml_kor_rom_krd_yor_ukr_ind_ger_chh_jav_cnt_afr_ven_bos_wly_ita_pan_bul_spa_qcu_ben_dut_eng_dgb_heb_cze_anl_grk_mao_mcd_zul_arw_akn_sun_tha_gam_knd_ewe_cic_aze_alb_nor_tur_tsw_vie_hau_swa_fbf_moo	0.357596988647671	0.842134904312364	0.401872882432527
194	aeg_svk_fbf_pol_sid_wly_anl_mol_uzb_aze_swt_bat_ewe_mcd_pan_bsq_ben_sod_zul_cnt_dut_bos_yor_ctl_dgb_hin_fin_ven_tsw_est_urd_gam_geo_slo_guj_lit_rom_tig_amh_ger_hun_xho_mao_grk_tag_jpn_tml_kor_rus_nor_moo_bul_jav_ukr_heb_mly_mnd_spa_akn_scr_hau_cze_ita_glc_alb_qcu_por_swe_eng_lda_mlt_arw_amr_afr_sun_krd_bam_lat_bem_ind_tha_chh_knd_cic_igb_tur_prs_fre_azi_swa_vie_owc_tsn_ses_dyu	0.273654242002902	0.643939015873949	0.521199914965468
195	sod_eng_dgb_pan_anl_gam_aeg_lit_tur_azi_bam_tag_igb_svk_prs_bsq_fre_sid_swt_mnd_mol_rom_ven_afr_ses_scr_hun_tsw_dyu_est_spa_amr_geo_hin_ita_dut_arw_heb_wly_guj_fin_cic_mao_pol_bat_jpn_tml_kor_lat_por_xho_slo_ind_mcd_hau_jav_cnt_glc_swa_rus_amh_ukr_alb_ctl_urd_qcu_ger_grk_krd_ewe_mlt_ben_tig_nor_mly_cze_moo_swe_lda_sun_tha_chh_knd_tsn_yor_aze_bul_bos_uzb_zul_vie_owc_bem_fbf_akn	-0.0997623531321375	-0.235457679903581	0.814371234982146
196	aeg_pan_ses_slo_chh_wly_heb_spa_uzb_aze_yor_tag_ewe_urd_prs_bsq_mol_anl_igb_mnd_bul_ctl_tsn_ger_tsw_rom_fin_swa_dyu_est_glc_mlt_geo_scr_eng_rus_ita_sid_sod_lat_hun_bem_mly_fre_mao_jpn_knd_kor_mcd_bos_fbf_guj_jav_ukr_amr_bat_cnt_cze_swt_por_amh_alb_hin_grk_nor_qcu_ben_swe_pol_dgb_gam_svk_tig_krd_sun_dut_moo_arw_xho_ind_tha_owc_tml_lda_cic_azi_afr_lit_tur_zul_vie_hau_akn_bam_ven	-0.715185823193127	-1.71507749460979	0.089661304867746
197	sid_svk_lda_afr_aeg_gam_sod_cze_azi_aze_bem_ind_igb_arw_spa_bsq_pan_mlt_zul_mnd_krd_mcd_ewe_alb_ses_bos_fin_dgb_cic_hun_urd_heb_geo_hin_eng_ctl_guj_owc_chh_glc_est_xho_mly_ukr_bat_jpn_knd_kor_pol_ger_fbf_grk_jav_rom_tig_tag_cnt_slo_tsw_dut_amr_nor_swe_bul_mol_qcu_scr_lat_fre_akn_wly_prs_amh_rus_sun_ben_tsn_por_ven_mao_tha_anl_tml_bam_dyu_tur_lit_ita_uzb_yor_vie_hau_swt_swa_moo	-0.255546968961235	-0.604594805233936	0.546920513164845
198	gam_bos_ewe_glc_mlt_aeg_anl_ctl_uzb_azi_xho_jav_tsn_pan_rus_bsq_guj_wly_igb_mnd_svk_alb_zul_mcd_cic_ukr_hun_ses_swa_est_mol_tig_geo_ger_pol_dut_nor_hau_owc_bul_fin_fbf_mly_hin_sun_jpn_tml_kor_ita_eng_swt_slo_tag_lat_chh_ind_cnt_urd_moo_prs_amr_arw_swe_cze_afr_qcu_lit_scr_por_dyu_heb_fre_sid_ben_mao_rom_lda_grk_bam_bat_tha_amh_knd_tsw_dgb_aze_krd_spa_tur_ven_vie_sod_bem_akn_yor	-0.268531465000828	-0.634749658397473	0.527150198787492
199	anl_lit_ewe_por_sid_hau_sod_eng_uzb_tur_zul_sun_tsw_fre_bul_bsq_dut_amh_ven_cnt_rom_cze_tsn_grk_bam_bos_hun_swt_moo_est_glc_mlt_geo_swe_scr_svk_urd_chh_aeg_prs_fin_bem_bat_rus_ind_jpn_knd_kor_ger_krd_lda_mcd_tag_ita_amr_mao_mnd_ben_dyu_mol_wly_arw_ukr_ctl_afr_qcu_pan_spa_lat_cic_tig_slo_gam_pol_mly_alb_ses_nor_igb_jav_tha_owc_tml_yor_dgb_azi_guj_hin_aze_xho_vie_heb_akn_swa_fbf	-0.704621280439031	-1.69071288674541	0.0942406948161367
200	hau_afr_bem_pan_sod_chh_amh_grk_aze_tur_ses_mly_cic_hin_scr_bsq_lit_sid_swa_mnd_pol_slo_tsw_lat_ven_rus_est_fbf_moo_hun_dut_heb_geo_svk_por_bos_prs_mlt_anl_cze_fin_yor_mao_spa_tag_jpn_knd_kor_mcd_krd_tsn_glc_ind_ger_tig_jav_cnt_ben_ewe_swe_wly_eng_alb_ctl_mol_qcu_rom_arw_ukr_bam_gam_urd_owc_nor_bat_guj_dgb_bul_igb_sun_tha_amr_tml_zul_dyu_azi_ita_fre_uzb_akn_vie_aeg_swt_lda_xho	-0.607772760265258	-1.45169101128862	0.149952717379623
201	hau_ukr_igb_rus_amr_mlt_chh_glc_tur_aze_bem_jav_moo_ben_guj_bsq_rom_tig_dyu_cnt_bul_urd_ewe_hin_xho_lit_fin_dgb_swt_hun_fre_aeg_geo_ger_mol_eng_afr_owc_sod_pan_est_zul_mao_arw_bat_jpn_knd_kor_lat_krd_lda_ita_mly_scr_amh_sun_mnd_nor_cic_por_wly_slo_prs_pol_mcd_qcu_spa_grk_cze_tsw_heb_ctl_gam_svk_ind_bos_fbf_dut_yor_tag_tha_sid_tml_tsn_ven_uzb_alb_swe_azi_ses_vie_anl_akn_swa_bam	-0.591853045504685	-1.41281816446208	0.161047179259975
202	anl_glc_fbf_swe_amh_wly_chh_nor_tur_aze_swa_tag_swt_por_eng_bsq_rom_owc_akn_cnt_prs_ita_ven_cze_zul_krd_est_cic_lda_hun_mol_gam_geo_ctl_dut_ukr_grk_heb_amr_afr_fin_igb_sun_spa_jav_jpn_tml_kor_bul_pan_bam_pol_mly_ben_sod_ind_mnd_fre_tsn_lit_sid_bos_arw_slo_alb_qcu_ger_scr_urd_yor_hau_mcd_aeg_svk_bat_hin_xho_rus_bem_mao_tha_tig_knd_tsw_ses_azi_lat_guj_uzb_dgb_vie_mlt_dyu_moo_ewe	-0.146819048138502	-0.346358407224799	0.729855776629945
203	sid_mol_ses_hin_gam_tig_amh_prs_tur_aze_dyu_ind_bem_fre_cze_bsq_scr_owc_ven_mnd_glc_swe_cic_pol_swt_grk_hun_bam_moo_fin_lit_anl_geo_eng_bos_rom_ukr_wly_hau_urd_est_ewe_mly_nor_tag_jpn_tml_kor_rus_pan_igb_mcd_bat_dut_sod_mao_cnt_slo_zul_lat_chh_guj_ita_arw_bul_qcu_ben_alb_ger_tsw_aeg_svk_mlt_afr_jav_ctl_dgb_krd_swa_sun_tha_heb_knd_fbf_tsn_azi_por_spa_uzb_akn_vie_amr_yor_xho_lda	0.14633849895983	0.345214784011004	0.730712477679542
204	mlt_slo_ven_guj_sod_anl_heb_urd_tur_aze_fbf_jav_tsn_rom_ger_bsq_fre_gam_cic_cnt_bos_pol_swt_lit_ewe_nor_fin_yor_dgb_hun_ukr_hau_geo_glc_eng_afr_dut_owc_sid_ita_est_igb_tag_svk_sun_jpn_knd_kor_mcd_rus_akn_cze_ind_lat_chh_mly_mnd_swe_ses_arw_amr_mol_alb_por_spa_qcu_ctl_scr_krd_bem_amh_pan_aeg_hin_bat_ben_swa_prs_moo_mao_tha_tig_tml_dyu_tsw_uzb_grk_bul_azi_lda_vie_wly_zul_xho_bam	-0.156183117895501	-0.368223630067574	0.713543305466608
205	mlt_urd_cic_swe_hau_amh_heb_hin_tur_uzb_zul_bat_ses_spa_bul_bsq_nor_tig_ewe_cnt_eng_lat_bem_afr_dgb_mol_est_xho_fbf_fin_rus_sod_geo_ukr_pan_dut_pol_aeg_gam_alb_hun_tsw_jav_bos_ind_jpn_tml_kor_scr_krd_yor_lit_mly_grk_anl_mao_mnd_guj_lda_ger_wly_por_cze_rom_fre_qcu_ben_svk_arw_moo_amr_slo_owc_ctl_sun_prs_dyu_mcd_akn_tag_tha_chh_knd_swt_tsn_azi_glc_ita_aze_bam_vie_sid_igb_swa_ven	-0.0205327259412423	-0.0483690375296904	0.961525858715099
206	heb_mcd_igb_mol_chh_gam_tig_grk_uzb_tur_cic_ind_ven_ukr_slo_bsq_swe_anl_lda_cnt_alb_por_fbf_prs_xho_ben_hun_dyu_ewe_est_bul_amr_geo_dut_lit_glc_rom_aeg_sid_arw_fin_ses_sun_ita_mly_jpn_knd_kor_fre_rus_dgb_pan_mao_spa_amh_bat_mnd_eng_moo_afr_wly_lat_guj_scr_bos_qcu_pol_ctl_urd_akn_sod_nor_mlt_hin_jav_ger_yor_cze_tsn_tag_tha_hau_tml_tsw_bem_aze_krd_svk_azi_bam_vie_owc_swt_zul_swa	-0.454969816771511	-1.0812337078357	0.282388960760951
207	amr_krd_bem_cze_owc_aeg_sid_lit_azi_tur_bam_tag_akn_nor_urd_bsq_grk_heb_lda_cnt_mol_arw_dgb_scr_cic_ger_hun_tsw_ses_est_alb_gam_geo_dut_rom_svk_spa_chh_mlt_por_fin_tsn_mly_glc_jav_jpn_knd_kor_rus_eng_ven_prs_mao_bos_tig_bat_mnd_bul_zul_lat_sod_ben_pol_mcd_swe_qcu_guj_ita_fre_swa_anl_hin_amh_ukr_sun_slo_yor_afr_moo_ind_tha_hau_tml_igb_xho_aze_pan_ctl_uzb_dyu_vie_wly_fbf_swt_ewe	-0.113015601657447	-0.266268406132537	0.79062195223865
208	wly_swe_cic_rom_gam_chh_tig_krd_azi_aze_ewe_jav_dgb_ukr_glc_bsq_bos_heb_bem_cnt_dut_guj_zul_scr_lda_nor_hun_igb_ven_fin_lat_hau_geo_bul_mol_ger_ctl_aeg_anl_pol_est_ses_mao_lit_sun_jpn_tml_kor_grk_prs_swt_rus_tag_ita_amr_mly_mnd_eng_bam_hin_amh_arw_urd_alb_afr_qcu_por_svk_ben_xho_sid_mcd_sod_cze_ind_slo_moo_fre_swa_bat_tha_owc_knd_tsn_yor_tur_pan_spa_uzb_akn_vie_mlt_dyu_tsw_fbf	-0.67692238278567	-1.62280140648891	0.108017047717645
209	sid_lat_ven_lit_wly_sod_amr_ger_uzb_azi_xho_ind_zul_prs_slo_bsq_svk_hau_cic_mnd_urd_ukr_moo_ben_ses_arw_hun_swa_bem_fin_mol_anl_geo_fre_hin_glc_nor_gam_aeg_por_est_tsn_bat_ita_mao_jpn_knd_kor_rus_cze_igb_scr_sun_ctl_heb_tag_cnt_rom_yor_afr_amh_alb_grk_pan_bul_qcu_krd_mcd_bos_ewe_mlt_spa_owc_guj_mly_dut_swt_pol_fbf_jav_tha_chh_tml_akn_bam_tur_swe_eng_aze_tsw_vie_tig_dgb_dyu_lda	-0.305236196583979	-0.721869028875925	0.472186119162976
210	sid_ukr_dgb_bos_anl_aeg_amr_lit_azi_aze_swa_tag_tsn_spa_hin_bsq_grk_wly_dyu_cnt_slo_lat_moo_ger_igb_pan_hun_cic_tsw_est_scr_heb_geo_ben_mol_bul_afr_gam_amh_fre_fin_yor_jav_cze_sun_jpn_tml_kor_guj_prs_akn_mcd_ind_pol_chh_bat_mnd_eng_bem_nor_owc_por_krd_glc_svk_qcu_urd_arw_alb_fbf_hau_dut_mlt_ctl_mly_rus_ses_ita_zul_mao_tha_sod_knd_xho_ewe_uzb_rom_swe_tur_swt_vie_tig_ven_lda_bam	-0.84552537677335	-2.0425335105811	0.0439294038147771
211	owc_bos_xho_urd_sod_wly_aeg_glc_azi_aze_ewe_ind_dgb_slo_lat_bsq_prs_hau_fbf_mnd_cze_mcd_lda_dut_dyu_ita_est_cic_swt_fin_swe_chh_geo_arw_pan_ger_krd_heb_anl_pol_hun_akn_mao_ben_mly_jpn_tml_kor_grk_hin_tsw_guj_jav_nor_tig_tag_cnt_afr_yor_fre_gam_lit_ukr_svk_rus_qcu_alb_ctl_rom_bem_mlt_por_sid_bul_bat_mol_moo_scr_swa_sun_tha_amr_knd_tsn_ven_tur_eng_spa_uzb_igb_vie_amh_bam_zul_ses	-0.389689722141602	-0.923610178451557	0.358079484897773
212	tig_prs_moo_ukr_owc_heb_chh_urd_tur_uzb_igb_tag_swa_ger_swe_bsq_dut_amh_tsw_cnt_ben_rom_lda_lat_ses_bul_fin_dgb_akn_hun_slo_hau_geo_bos_svk_ita_eng_wly_anl_mcd_est_tsn_sun_lit_mao_jpn_tml_kor_afr_mol_ewe_grk_ind_hin_amr_bat_mnd_pol_fbf_guj_aeg_arw_cze_rus_alb_qcu_krd_ctl_por_ven_sid_nor_mlt_scr_mly_glc_xho_fre_cic_jav_tha_sod_knd_swt_zul_aze_spa_pan_azi_dyu_vie_gam_yor_bam_bem	0.14693199016476	0.345725806369975	0.730329622803226
213	amr_glc_tsn_por_anl_tig_wly_dut_tur_uzb_dyu_tag_ven_swe_lat_bsq_mcd_sid_dgb_mnd_rus_mol_ses_cze_bem_urd_est_igb_cic_fin_ben_amh_geo_fre_ger_svk_spa_sod_heb_pol_hun_swt_mly_nor_jav_jpn_knd_kor_prs_afr_ewe_ukr_bat_hin_owc_sun_cnt_lit_moo_ita_gam_krd_bos_pan_guj_qcu_alb_arw_rom_xho_aeg_scr_chh_ctl_ind_eng_swa_grk_tsw_mao_tha_mlt_tml_fbf_lda_azi_bul_slo_aze_zul_vie_hau_bam_yor_akn	-0.406971673989819	-0.965492723167847	0.336802055049732
214	wly_spa_ses_guj_sid_mlt_sod_afr_azi_uzb_yor_jav_swt_urd_rom_bsq_ben_owc_cic_cnt_krd_alb_bam_cze_akn_eng_est_ewe_dyu_fin_slo_aeg_geo_ita_fre_arw_swe_anl_amr_grk_hun_swa_mly_ctl_ind_jpn_knd_kor_nor_lit_igb_por_mao_lat_hau_tag_mnd_glc_ven_pol_heb_bul_dut_ukr_svk_qcu_pan_mcd_hin_dgb_gam_scr_tig_mol_bat_prs_zul_ger_tsn_sun_tha_chh_tml_moo_lda_tur_rus_bos_aze_bem_vie_amh_fbf_tsw_xho	-0.539944024978082	-1.2883854891685	0.200807948994055
215	sod_lat_akn_mol_wly_sid_gam_ctl_azi_tur_dyu_sun_bem_prs_ukr_bsq_fre_amr_yor_mnd_guj_alb_zul_urd_igb_cze_est_ewe_fbf_fin_bos_amh_geo_rus_svk_grk_pol_tig_chh_bul_hun_swt_tag_ben_ind_jpn_tml_kor_nor_ita_swa_rom_bat_afr_mlt_jav_cnt_spa_tsn_slo_aeg_scr_mcd_dut_eng_qcu_swe_krd_arw_xho_hau_hin_heb_pan_mly_por_cic_ger_moo_mao_tha_owc_knd_bam_dgb_aze_lit_glc_uzb_lda_vie_anl_tsw_ses_ven	0.268143716465639	0.631738422508328	0.529107666460517
216	hau_dut_bem_ger_chh_amr_sod_fre_aze_uzb_tsn_mly_moo_hin_swe_bsq_eng_tig_igb_cnt_prs_rom_xho_lat_fbf_pan_hun_lda_swa_est_svk_anl_geo_ben_bos_mcd_mol_gam_wly_krd_fin_swt_jav_bul_bat_jpn_knd_kor_por_glc_tsw_afr_tag_arw_owc_ind_mnd_slo_bam_ukr_mlt_grk_cze_scr_nor_qcu_spa_alb_lit_ven_heb_guj_amh_pol_mao_urd_dgb_ita_ses_sun_tha_aeg_tml_akn_yor_azi_rus_ctl_tur_dyu_vie_sid_ewe_zul_cic	-0.223067484119589	-0.526806060343556	0.599582587251877
217	sid_ukr_dgb_ctl_sod_anl_heb_bos_tur_uzb_bam_tag_xho_glc_svk_bsq_por_wly_igb_mnd_scr_alb_tsw_ben_ven_fre_hun_cic_dyu_est_arw_hau_geo_krd_pol_guj_mol_owc_mlt_prs_fin_yor_ind_hin_sun_jpn_tml_kor_dut_ita_ses_rus_mly_pan_aeg_jav_cnt_lat_swa_rom_chh_cze_swe_bul_eng_qcu_lit_urd_ger_fbf_amr_spa_amh_nor_mao_mcd_ewe_slo_akn_bat_tha_gam_knd_zul_lda_azi_afr_grk_aze_moo_vie_tig_tsn_bem_swt	-0.110707823655799	-0.261012950968386	0.794659640396874
218	anl_pol_fbf_arw_tig_mlt_owc_lat_aze_azi_akn_ind_bam_afr_nor_bsq_eng_heb_zul_mnd_dut_cze_lda_rom_yor_bul_hun_moo_igb_est_prs_sod_geo_guj_por_scr_ctl_sid_chh_krd_fin_xho_mly_mol_tag_jpn_knd_kor_ger_ita_ses_lit_mao_svk_wly_jav_cnt_fre_tsw_mcd_amh_pan_rus_ukr_alb_qcu_bos_urd_spa_ven_hau_ben_aeg_swe_bat_glc_cic_grk_dyu_sun_tha_gam_tml_swt_tsn_uzb_slo_hin_tur_dgb_vie_amr_bem_swa_ewe	-0.311876550880892	-0.737430890016732	0.462716871991096
219	mlt_svk_tsn_scr_chh_tig_wly_rus_tur_azi_fbf_bat_dyu_alb_ita_bsq_arw_amr_cic_cnt_bos_ben_lda_bul_bem_urd_est_bam_swa_fin_fre_owc_geo_ger_slo_rom_grk_hau_gam_glc_hun_swt_ind_ukr_tag_jpn_tml_kor_lit_nor_akn_cze_mly_afr_anl_mao_mnd_pol_xho_prs_aeg_lat_swe_krd_mcd_qcu_hin_mol_por_ewe_sid_spa_heb_ctl_sun_eng_ven_guj_ses_jav_tha_sod_knd_tsw_yor_aze_pan_dut_uzb_moo_vie_amh_igb_zul_dgb	0.178998815011986	0.42119373141177	0.674585469676752
220	amh_eng_swa_krd_sid_amr_anl_ger_aze_tur_tsw_ind_ses_lat_pan_bsq_pol_sod_ven_cnt_spa_hin_moo_afr_bem_mcd_fin_swt_xho_hun_ben_gam_geo_mol_slo_fre_rus_hau_aeg_rom_est_ewe_mly_grk_bat_jpn_knd_kor_ctl_lit_yor_urd_sun_alb_heb_tag_mnd_glc_dgb_guj_mlt_nor_ita_dut_swe_qcu_bos_prs_svk_fbf_wly_arw_tig_ukr_mao_por_tsn_bul_cic_jav_tha_chh_tml_zul_lda_uzb_cze_scr_azi_dyu_vie_owc_igb_akn_bam	-0.297130285881779	-0.702148034018589	0.484340487524959
221	aeg_lit_akn_mcd_owc_amr_gam_pol_aze_azi_swt_jav_ses_guj_bul_bsq_lat_tig_xho_cnt_krd_ukr_lda_ger_igb_eng_hun_dgb_moo_fin_scr_sod_geo_urd_rus_dut_ctl_hau_mlt_arw_est_swa_bat_fre_mao_jpn_knd_kor_slo_ben_bam_grk_ind_glc_sid_tag_mnd_por_ewe_pan_heb_svk_prs_hin_alb_qcu_ita_bos_swe_cic_chh_cze_wly_rom_sun_mol_tsw_nor_fbf_mly_tha_anl_tml_bem_ven_uzb_afr_spa_tur_dyu_vie_amh_yor_tsn_zul	-0.637746080326788	-1.52423850428605	0.130842617557342
222	aeg_cze_akn_fre_owc_amr_tig_mol_uzb_tur_fbf_mly_swt_lat_rom_bsq_svk_wly_dyu_cnt_spa_lit_yor_mcd_moo_prs_est_igb_bam_fin_alb_anl_geo_swe_ben_dut_slo_hau_sod_por_hun_swa_tag_guj_ind_jpn_knd_kor_ukr_krd_zul_scr_bat_afr_gam_jav_mnd_arw_dgb_pan_mlt_glc_ger_ctl_bos_qcu_nor_eng_pol_tsw_heb_rus_chh_urd_mao_ita_ven_bul_ses_sun_tha_amh_tml_bem_xho_aze_grk_hin_azi_lda_vie_sid_cic_tsn_ewe	-0.284263763574524	-0.672444324012764	0.502968192976168
223	owc_swe_ven_slo_sid_wly_hau_grk_tur_azi_tsw_jav_fbf_urd_arw_bsq_svk_aeg_yor_cnt_krd_rus_akn_nor_dgb_spa_est_xho_bem_fin_ita_tig_geo_glc_guj_dut_fre_heb_amr_rom_hun_moo_mly_bul_mao_jpn_knd_kor_lat_pol_bam_ben_sun_pan_mlt_tag_mnd_alb_ewe_ger_sod_mcd_por_scr_eng_qcu_cze_mol_lit_igb_anl_prs_amh_hin_bat_bos_swa_ukr_dyu_ind_tha_gam_tml_tsn_ses_aze_ctl_afr_uzb_zul_vie_chh_lda_swt_cic	-0.180816822144325	-0.427003810516809	0.670363488595309
224	gam_fre_dgb_ukr_sid_amh_hau_hin_aze_uzb_ewe_bat_lda_por_rus_bsq_ger_amr_dyu_mnd_lat_slo_igb_spa_ses_alb_hun_zul_xho_est_ita_mlt_geo_ben_rom_bos_swe_wly_anl_bul_fin_cic_mly_glc_tag_jpn_knd_kor_ctl_mcd_swa_svk_mao_guj_owc_ind_cnt_cze_tsn_prs_chh_krd_pol_lit_scr_qcu_eng_grk_pan_yor_sod_nor_tig_urd_jav_mol_bam_afr_fbf_sun_tha_heb_tml_akn_swt_tur_arw_dut_azi_tsw_vie_aeg_bem_ven_moo	-0.742009765448059	-1.78351952852384	0.0777638578326427
225	wly_por_igb_scr_gam_owc_heb_ger_azi_tur_cic_mly_ses_alb_guj_bsq_lit_amh_dgb_cnt_fre_glc_ewe_hin_tsw_prs_fin_swt_bem_hun_pol_tig_geo_urd_bul_svk_ctl_hau_mlt_cze_est_xho_tag_rus_sun_jpn_tml_kor_bos_mol_ven_afr_ind_slo_amr_jav_mnd_mcd_akn_pan_anl_arw_ita_swe_krd_qcu_dut_ben_nor_swa_chh_rom_aeg_spa_mao_ukr_yor_lat_dyu_bat_tha_sod_knd_bam_moo_uzb_grk_eng_aze_zul_vie_sid_fbf_tsn_lda	0.738919396463373	1.75474427883239	0.0825965345967099
226	sod_pol_lda_lat_gam_owc_wly_ita_aze_tur_ewe_ind_tsw_bos_mcd_bsq_rom_anl_swa_mnd_svk_spa_ses_ctl_dgb_mol_hun_swt_ven_fin_guj_sid_geo_ger_krd_swe_prs_amh_hau_glc_est_cic_mao_scr_sun_jpn_knd_kor_ben_arw_dyu_pan_bat_fre_mlt_mly_cnt_rus_akn_dut_tig_por_alb_nor_lit_qcu_afr_slo_cze_yor_chh_ukr_heb_eng_jav_urd_bem_hin_bam_tag_tha_amr_tml_fbf_tsn_azi_bul_grk_uzb_zul_vie_aeg_igb_xho_moo	-0.840511042207732	-2.02749338063581	0.0454737884854853
227	aeg_rus_swt_spa_gam_heb_mlt_ger_tur_azi_igb_sun_bam_cze_grk_bsq_fre_sod_cic_mnd_prs_por_dgb_alb_bem_pan_fin_ewe_ses_hun_lat_sid_geo_slo_afr_glc_mol_anl_tig_ita_est_tsw_mly_pol_ind_jpn_tml_kor_scr_bul_tsn_mcd_jav_dut_chh_mao_cnt_urd_swa_bos_wly_eng_ctl_guj_ben_qcu_swe_arw_hin_fbf_owc_ukr_amh_rom_tag_svk_yor_nor_xho_bat_tha_amr_knd_moo_akn_uzb_krd_lit_aze_dyu_vie_hau_lda_ven_zul	-1.32770472496409	-3.30835819894136	0.00133561276524013
228	chh_ita_tsn_grk_hau_tig_heb_por_aze_uzb_zul_ind_bam_scr_eng_bsq_prs_sid_xho_cnt_arw_glc_ses_bul_swa_pol_est_akn_tsw_fin_krd_anl_geo_mol_pan_urd_svk_gam_amh_fre_hun_igb_sun_nor_bat_jpn_tml_kor_ukr_rom_fbf_bos_jav_spa_sod_tag_mnd_afr_yor_ben_aeg_mcd_dut_ger_guj_qcu_ctl_cze_swe_dyu_mlt_slo_wly_hin_mao_lat_ewe_lit_moo_mly_tha_amr_knd_ven_swt_azi_alb_rus_tur_lda_vie_owc_bem_cic_dgb	0.0816569412051432	0.192316769888547	0.847913405753782
229	anl_cze_bem_arw_aeg_hau_tig_mcd_tur_uzb_moo_bat_zul_nor_pan_bsq_ukr_amr_yor_cnt_lit_pol_dyu_rus_swa_ita_est_dgb_ewe_fin_ben_sid_geo_guj_lat_hin_svk_owc_sod_ctl_hun_fbf_ind_ger_sun_jpn_tml_kor_grk_mol_swt_slo_jav_spa_wly_mao_mnd_urd_tsn_swe_gam_afr_glc_prs_eng_qcu_scr_bos_alb_xho_heb_por_mlt_rom_tag_fre_cic_dut_ven_mly_tha_chh_knd_bam_akn_aze_krd_bul_azi_igb_vie_amh_ses_tsw_lda	0.0779929941089095	0.183477936068703	0.854822462820921
230	hau_svk_swt_bul_sid_sod_tig_ger_aze_tur_ses_jav_lda_pan_prs_bsq_mcd_heb_yor_cnt_slo_dut_ewe_nor_xho_alb_fin_fbf_bam_est_krd_aeg_geo_spa_por_lit_ita_amr_owc_lat_hun_igb_mly_fre_tag_jpn_tml_kor_pol_ukr_tsn_afr_sun_guj_mlt_mao_mnd_bos_tsw_swe_wly_ctl_grk_glc_eng_qcu_ben_rus_hin_dyu_chh_cze_anl_scr_bat_arw_cic_urd_bem_ind_tha_amh_knd_akn_ven_azi_rom_mol_uzb_swa_vie_gam_moo_zul_dgb	0.100502889400965	0.2366138282167	0.813476773113224
231	chh_swe_bam_ctl_gam_amr_hau_grk_azi_tur_dyu_bat_ses_ukr_mol_bsq_por_aeg_ewe_mnd_spa_rus_swa_krd_tsn_afr_fin_ven_akn_hun_fre_heb_geo_scr_glc_dut_ita_mlt_tig_bul_est_yor_ind_arw_mly_jpn_tml_kor_slo_svk_swt_rom_jav_lit_amh_tag_cnt_prs_moo_nor_anl_ger_eng_ben_lat_qcu_pan_bos_cze_tsw_sid_urd_sod_guj_sun_hin_fbf_pol_igb_mao_tha_wly_knd_dgb_lda_aze_alb_mcd_uzb_zul_vie_owc_xho_bem_cic	-0.666016167547156	-1.59555997983416	0.113979861825519
232	mlt_svk_ewe_glc_owc_aeg_amh_grk_uzb_tur_ven_mao_swt_pol_hin_bsq_pan_sod_dgb_mnd_arw_urd_xho_fre_tsw_afr_est_ses_swa_hun_swe_gam_geo_nor_rom_lit_krd_heb_wly_guj_fin_dyu_ind_eng_jav_jpn_tml_kor_ctl_alb_lda_cze_mly_scr_tig_sun_cnt_lat_tsn_bos_chh_por_ita_bul_ger_qcu_ben_mcd_ukr_fbf_sid_rus_anl_mol_bat_spa_zul_dut_bem_tag_tha_hau_knd_cic_moo_azi_slo_prs_aze_bam_vie_amr_akn_igb_yor	-0.40837596843273	-0.969122653309478	0.334997662058099
233	tig_ita_moo_por_aeg_gam_heb_dut_aze_uzb_dyu_jav_ven_ukr_prs_bsq_mol_hau_tsn_mnd_grk_glc_yor_scr_igb_nor_hun_swt_ewe_est_svk_amr_geo_guj_krd_spa_arw_anl_owc_lit_fin_ses_tag_ctl_ind_jpn_knd_kor_rus_eng_fbf_hin_mao_afr_sod_bat_cnt_ben_cic_mcd_sid_pan_slo_ger_bos_qcu_urd_alb_pol_zul_amh_lat_wly_bul_mly_cze_tsw_swe_bem_sun_tha_mlt_tml_lda_swa_tur_rom_fre_azi_dgb_vie_chh_akn_bam_xho	-0.554551419802345	-1.32455342037697	0.188565059630862
234	hau_ctl_zul_dut_gam_mlt_amr_ben_azi_tur_cic_tag_dgb_rom_guj_bsq_pol_anl_lda_mnd_swe_glc_akn_slo_ewe_alb_est_igb_ven_fin_grk_chh_geo_hin_arw_urd_pan_owc_sod_nor_hun_bam_mao_spa_mly_jpn_knd_kor_fre_ukr_ses_scr_bat_por_amh_sun_cnt_eng_swt_ita_tig_lit_mol_lat_bul_qcu_mcd_ger_svk_dyu_sid_bos_heb_cze_jav_prs_tsn_krd_yor_ind_tha_wly_tml_moo_swa_uzb_afr_rus_aze_bem_vie_aeg_xho_tsw_fbf	-0.722295307258908	-1.73615743942987	0.0858476751549076
235	aeg_lat_xho_lit_hau_anl_owc_ita_aze_tur_swt_bat_ses_cze_nor_bsq_dut_gam_bem_mnd_guj_slo_dgb_mol_akn_hin_est_zul_cic_hun_pol_sod_geo_alb_bul_glc_ger_chh_amr_arw_fin_tsw_ind_grk_mao_jpn_tml_kor_rom_eng_ewe_rus_mly_pan_amh_tag_cnt_bos_tsn_ben_wly_krd_prs_por_mcd_qcu_ukr_svk_fre_yor_mlt_scr_tig_ctl_jav_spa_ven_swe_igb_sun_tha_sid_knd_moo_bam_uzb_afr_urd_azi_swa_vie_heb_dyu_lda_fbf	-0.910841698955378	-2.20892655387025	0.0296361657530364
236	hau_alb_lda_arw_amr_tig_mlt_bos_tur_uzb_tsn_mao_yor_ctl_prs_bsq_scr_sod_xho_mnd_slo_swe_zul_spa_ven_hin_hun_bam_moo_est_ger_amh_geo_rus_rom_pol_bul_gam_owc_nor_fin_bem_mly_lit_ind_jpn_knd_kor_dut_pan_ses_por_jav_guj_anl_tag_cnt_mcd_dyu_mol_chh_afr_ita_svk_fre_qcu_glc_ukr_krd_dgb_wly_eng_heb_lat_bat_ben_tsw_urd_fbf_sun_tha_aeg_tml_swa_cic_azi_grk_cze_aze_igb_vie_sid_swt_ewe_akn	0.606483685283438	1.42967493317225	0.156161138155072
237	mlt_afr_yor_svk_hau_chh_anl_cze_uzb_tur_zul_jav_moo_scr_pol_bsq_ben_gam_dyu_mnd_hin_urd_xho_spa_igb_guj_hun_lda_cic_fin_mcd_amh_geo_lit_prs_por_ita_wly_sid_rus_est_swa_mao_swe_mly_jpn_knd_kor_bos_rom_swt_fre_tag_mol_tig_sun_cnt_krd_fbf_ctl_owc_pan_lat_eng_bul_qcu_arw_alb_slo_bam_heb_ger_sod_grk_bat_nor_ewe_dut_ven_ind_tha_aeg_tml_ses_tsw_aze_glc_ukr_azi_dgb_vie_amr_bem_akn_tsn	-0.0978702584012634	-0.230716628741648	0.818041741325234
238	amr_pan_lda_krd_aeg_sid_mlt_scr_aze_tur_bam_bat_akn_alb_ben_bsq_svk_tig_bem_cnt_rom_eng_ven_ukr_igb_ita_fin_dgb_fbf_est_arw_owc_geo_bul_glc_grk_fre_gam_heb_slo_hun_yor_mly_mol_ind_jpn_knd_kor_dut_guj_ewe_cze_mao_lit_sod_jav_mnd_afr_swt_bos_chh_urd_ctl_spa_por_qcu_swe_pol_lat_ses_wly_nor_anl_hin_tag_ger_tsn_mcd_xho_sun_tha_hau_tml_cic_swa_azi_rus_prs_uzb_zul_vie_amh_tsw_dyu_moo	0.23936624421107	0.562901360116911	0.574856587598012
239	amr_rus_tsw_prs_gam_tig_sid_alb_azi_tur_ewe_mly_yor_cze_pan_bsq_guj_aeg_fbf_cnt_ctl_fre_xho_bul_moo_spa_fin_ven_zul_est_grk_hau_geo_ger_swe_hin_ben_heb_amh_nor_hun_swt_bat_krd_mao_jpn_knd_kor_ukr_lit_lda_mol_sun_slo_chh_ind_mnd_ita_dyu_glc_anl_bos_lat_scr_urd_qcu_afr_arw_pol_tsn_wly_svk_mlt_dut_tag_por_akn_eng_bam_jav_tha_sod_tml_bem_cic_aze_rom_mcd_uzb_igb_vie_owc_dgb_swa_ses	-0.744140546625815	-1.78787758998287	0.0770527579778723
240	aeg_dut_moo_slo_tig_sod_amr_alb_aze_tur_lda_jav_tsw_eng_ger_bsq_lit_mlt_ven_mnd_rus_pan_fbf_mol_swa_scr_hun_dyu_bam_est_ben_heb_geo_afr_bul_mcd_fre_owc_gam_grk_fin_swt_mao_ctl_bat_jpn_tml_kor_svk_lat_cic_glc_ind_rom_chh_sun_cnt_ukr_ewe_krd_amh_hin_bos_por_pol_qcu_nor_urd_cze_akn_sid_arw_anl_ita_mly_spa_xho_prs_zul_tag_tha_wly_knd_tsn_yor_uzb_swe_guj_azi_dgb_vie_hau_bem_ses_igb	-0.621897633662334	-1.48578336037152	0.140718561760729
241	aeg_mol_xho_alb_heb_owc_gam_lit_aze_uzb_tsn_sun_moo_eng_krd_bsq_mcd_wly_igb_cnt_hin_scr_swt_ger_ven_ita_fin_akn_tsw_est_guj_amh_geo_cze_nor_svk_spa_sid_hau_bos_hun_bem_jav_swe_mly_jpn_knd_kor_slo_bul_lda_pan_ind_por_tig_bat_mnd_urd_zul_dut_anl_lat_afr_rom_prs_qcu_arw_ukr_grk_dyu_mlt_rus_amr_ctl_mao_glc_dgb_ben_swa_tag_tha_sod_tml_cic_ses_tur_pol_fre_azi_bam_vie_chh_yor_fbf_ewe	0.442063646159596	1.04292346085922	0.299687232748298
242	sod_mol_yor_arw_chh_aeg_owc_bos_aze_azi_swa_mao_fbf_alb_cze_bsq_fre_amh_akn_cnt_dut_slo_tsw_nor_bem_glc_hun_xho_ven_est_lit_tig_geo_ukr_hin_pol_swe_mlt_hau_rom_fin_moo_ind_ben_tag_jpn_tml_kor_mcd_svk_ses_prs_sun_rus_heb_mly_mnd_por_igb_urd_anl_bul_ita_spa_pan_qcu_eng_grk_lat_tsn_gam_krd_amr_scr_jav_afr_swt_guj_cic_bat_tha_wly_knd_lda_dgb_tur_ctl_ger_uzb_dyu_vie_sid_bam_zul_ewe	0.205955406088722	0.484515180919622	0.629159465646257
243	mlt_svk_dgb_bos_sod_sid_tig_mol_aze_uzb_ses_ind_dyu_ukr_alb_bsq_lat_heb_zul_mnd_nor_por_cic_scr_lda_slo_fin_tsw_swt_hun_rus_aeg_geo_pol_glc_spa_bul_gam_chh_swe_est_tsn_bat_lit_tag_jpn_knd_kor_grk_hin_ven_dut_sun_fre_anl_mly_cnt_cze_akn_mcd_amh_ger_krd_arw_urd_qcu_guj_ita_eng_yor_owc_ctl_hau_prs_jav_afr_ewe_rom_bem_mao_tha_amr_tml_fbf_igb_azi_pan_ben_tur_bam_vie_wly_moo_swa_xho	-0.231210005024109	-0.545723858242955	0.586562397917769
244	sod_krd_dgb_afr_anl_tig_owc_bul_uzb_azi_swt_ind_tsw_glc_rom_bsq_por_amh_yor_cnt_alb_bos_ewe_dut_tsn_fre_hun_bem_lda_est_grk_mlt_geo_ben_nor_arw_spa_wly_gam_ger_fin_bam_mao_pol_tag_jpn_knd_kor_ctl_urd_igb_cze_sun_prs_aeg_mly_mnd_lat_akn_pan_hau_eng_svk_scr_ukr_qcu_rus_slo_guj_swa_chh_mol_sid_lit_jav_hin_dyu_ita_fbf_bat_tha_amr_tml_ven_ses_tur_mcd_swe_aze_moo_vie_heb_xho_zul_cic	0.630426741010293	1.49131668234468	0.139262640495179
245	mlt_ger_tsw_alb_gam_amr_sod_eng_azi_tur_swa_mao_moo_lat_spa_bsq_glc_chh_tsn_cnt_fre_lit_akn_svk_swt_guj_est_xho_dgb_fin_prs_amh_geo_rom_urd_ctl_dut_sid_owc_nor_hun_igb_jav_pan_mly_jpn_knd_kor_arw_ukr_fbf_pol_tag_mol_aeg_bat_mnd_slo_ewe_krd_wly_afr_scr_ita_por_qcu_hin_cze_swe_zul_anl_ben_heb_rus_ind_grk_dyu_mcd_yor_sun_tha_tig_tml_lda_bem_aze_bul_bos_uzb_bam_vie_hau_ven_ses_cic	0.885182368874879	2.10422879728884	0.0380563480802584
246	hau_nor_ewe_afr_heb_amh_wly_bul_azi_aze_bam_mao_swa_urd_guj_bsq_hin_chh_moo_mnd_ukr_spa_dgb_ita_dyu_prs_est_swt_akn_fin_dut_mlt_geo_bos_lit_alb_slo_tig_sid_pol_hun_fbf_sun_ctl_ind_jpn_knd_kor_scr_glc_yor_swe_bat_mol_aeg_tag_cnt_por_lda_krd_owc_ben_mcd_arw_eng_qcu_rus_ger_fre_bem_amr_cze_anl_lat_jav_grk_xho_rom_tsw_mly_tha_sod_tml_tsn_ses_tur_svk_pan_uzb_ven_vie_gam_zul_cic_igb	0.2929079620746	0.689427553729302	0.492270875149681
247	hau_ukr_igb_rom_tig_heb_sod_ita_uzb_tur_lda_tag_ewe_ger_spa_bsq_grk_chh_swa_mnd_por_swe_fbf_lit_akn_fre_fin_yor_zul_hun_scr_mlt_geo_bul_mol_arw_prs_amh_sid_mcd_est_bem_bat_nor_mao_jpn_tml_kor_afr_pol_dyu_hin_ind_pan_owc_sun_cnt_alb_ses_urd_gam_glc_rus_eng_svk_qcu_krd_bos_ben_swt_anl_cze_amr_dut_jav_ctl_tsw_slo_cic_mly_tha_wly_knd_xho_moo_azi_guj_lat_aze_dgb_vie_aeg_ven_bam_tsn	-0.641877517525302	-1.53509990551757	0.128154476911999
248	amh_mol_tsn_grk_heb_amr_owc_guj_azi_uzb_ses_mao_cic_eng_svk_bsq_alb_sid_lda_mnd_lit_bul_bem_pol_zul_spa_hun_fbf_swa_est_cze_mlt_geo_swe_nor_ger_ben_anl_hau_por_fin_bam_sun_lat_mly_jpn_knd_kor_mcd_glc_xho_prs_jav_afr_chh_tag_cnt_ukr_dgb_scr_wly_fre_pan_hin_ita_qcu_slo_dut_bos_tsw_tig_ctl_sod_urd_bat_arw_moo_rus_yor_ind_tha_aeg_tml_swt_ewe_tur_rom_krd_aze_dyu_vie_gam_akn_igb_ven	-0.132725959771856	-0.31295482420516	0.75501571735375
249	sod_hin_moo_glc_hau_heb_anl_pol_uzb_tur_igb_mly_swt_fre_spa_bsq_ben_tig_cic_mnd_por_mol_tsn_ita_ven_cze_est_xho_ewe_fin_bos_chh_geo_urd_bul_alb_lit_amr_wly_swe_hun_bam_tag_rus_ind_jpn_knd_kor_afr_dut_lda_eng_sun_pan_gam_jav_cnt_grk_tsw_prs_amh_slo_nor_mcd_lat_qcu_guj_scr_svk_swa_aeg_rom_mlt_ctl_mao_krd_dgb_arw_zul_bat_tha_owc_tml_bem_fbf_aze_ger_ukr_azi_ses_vie_sid_dyu_yor_akn	0.23516730331283	0.553340884901228	0.581357835150567
250	tig_spa_zul_scr_gam_sid_wly_afr_aze_tur_fbf_bat_akn_rus_hin_bsq_arw_sod_tsw_mnd_urd_pol_swa_cze_ewe_prs_fin_swt_bam_hun_ctl_owc_geo_bul_svk_grk_swe_mlt_hau_alb_est_lda_jav_guj_mly_jpn_knd_kor_mol_glc_dyu_lit_ind_krd_amr_tag_cnt_mcd_xho_ger_aeg_lat_ita_pan_ukr_qcu_dut_ben_por_ven_chh_eng_amh_slo_sun_nor_moo_rom_tsn_mao_tha_anl_tml_yor_cic_azi_fre_bos_uzb_igb_vie_heb_ses_dgb_bem	-0.527995180729828	-1.25805232325192	0.211522325382709
251	gam_ger_dyu_slo_chh_amr_hau_grk_azi_tur_tsn_jav_zul_ctl_ukr_bsq_prs_sod_ven_cnt_svk_alb_swa_nor_dgb_por_fin_akn_yor_hun_guj_mlt_geo_rom_mol_urd_lit_amh_wly_mcd_est_lda_sun_spa_mao_jpn_knd_kor_arw_pan_ewe_lat_ind_bul_anl_mly_mnd_cze_bem_krd_tig_afr_dut_fre_pol_qcu_glc_scr_ita_xho_owc_bos_heb_rus_bat_swe_igb_eng_tsw_tag_tha_aeg_tml_moo_fbf_aze_ben_hin_uzb_ses_vie_sid_cic_swt_bam	-0.194402119805286	-0.458884492599891	0.647387802211826
252	wly_rus_ven_glc_owc_mlt_heb_guj_uzb_azi_fbf_mao_yor_ukr_prs_bsq_rom_amh_swt_cnt_ctl_pan_xho_spa_lda_grk_fin_bem_ses_hun_mcd_chh_geo_svk_cze_por_dut_gam_tig_ita_est_tsn_ind_arw_bat_jpn_tml_kor_krd_afr_cic_ger_sun_scr_hau_tag_mnd_mol_akn_lat_sid_ben_fre_pol_eng_qcu_nor_urd_slo_tsw_sod_bos_amr_lit_jav_swe_moo_alb_dgb_mly_tha_aeg_knd_bam_ewe_tur_bul_hin_aze_swa_vie_anl_dyu_igb_zul	-0.734387833965144	-1.76248927034445	0.0812720749061492
253	sod_arw_moo_pol_sid_anl_chh_ukr_azi_uzb_tsw_sun_zul_slo_pan_bsq_urd_amr_bam_mnd_guj_swe_tsn_lat_swa_hin_hun_cic_fbf_est_scr_mlt_geo_cze_por_svk_mcd_amh_aeg_afr_fin_lda_tag_ger_jav_jpn_knd_kor_dut_spa_ven_bul_mao_grk_tig_bat_cnt_ita_bem_ben_hau_prs_bos_fre_ctl_qcu_eng_mol_nor_ses_owc_rus_gam_glc_ind_lit_igb_krd_yor_mly_tha_wly_tml_akn_ewe_tur_rom_alb_aze_swt_vie_heb_dyu_xho_dgb	-0.54941241403156	-1.30985978293747	0.19346967225931
254	anl_lit_igb_ita_wly_tig_amh_prs_tur_azi_tsn_mly_tsw_svk_fre_bsq_ctl_sod_swt_cnt_pol_bos_bam_rus_zul_grk_fin_bem_akn_est_dut_heb_geo_afr_ger_eng_bul_owc_hau_mol_hun_dgb_ind_alb_bat_jpn_knd_kor_cze_nor_fbf_urd_sun_krd_sid_mao_mnd_swe_lda_mcd_chh_arw_slo_guj_glc_qcu_lat_scr_spa_ven_aeg_ben_mlt_ukr_jav_pan_dyu_hin_swa_tag_tha_gam_tml_xho_cic_uzb_rom_por_aze_ewe_vie_amr_moo_ses_yor	-0.0572274208475838	-0.134888752333743	0.892991342688893
255	hau_glc_yor_slo_amh_aeg_chh_afr_uzb_aze_cic_bat_igb_bos_guj_bsq_pan_sod_ven_cnt_urd_hin_dyu_krd_ses_rom_hun_swa_zul_fin_ukr_mlt_geo_eng_arw_lat_rus_owc_tig_prs_est_moo_ind_ben_tag_jpn_knd_kor_ger_scr_akn_nor_mly_svk_amr_jav_mnd_cze_fbf_alb_heb_grk_mol_por_ctl_qcu_fre_bul_swe_bem_anl_pol_gam_lit_mao_mcd_bam_dut_tsn_sun_tha_sid_tml_xho_tsw_azi_ita_spa_tur_lda_vie_wly_dgb_ewe_swt	0.128309890153046	0.302177723520795	0.763191340162593
256	owc_ger_cic_svk_tig_sid_chh_bul_tur_uzb_ses_mly_bam_lit_ita_bsq_rus_aeg_ewe_mnd_ctl_rom_moo_lat_fbf_mol_hun_dyu_xho_est_scr_amh_geo_pol_slo_krd_fre_anl_wly_eng_fin_tsn_mao_afr_bat_jpn_tml_kor_spa_swe_yor_ben_jav_por_gam_sun_cnt_bos_akn_nor_hau_pan_alb_prs_mcd_qcu_dut_arw_cze_zul_mlt_urd_sod_guj_tag_grk_swa_ukr_igb_ind_tha_amr_knd_bem_dgb_aze_hin_glc_azi_tsw_vie_heb_swt_lda_ven	-0.356152668876601	-0.844173218969732	0.400738902452315
257	mlt_bul_lda_lat_aeg_sid_wly_rus_tur_uzb_zul_jav_bam_krd_ctl_bsq_lit_anl_bem_mnd_prs_arw_ewe_bos_tsn_urd_fin_swa_ven_est_mol_chh_geo_eng_glc_slo_afr_hau_owc_svk_hun_dyu_bat_fre_sun_jpn_tml_kor_pol_spa_ses_ben_mly_hin_amh_mao_cnt_swe_yor_por_sod_nor_ita_pan_mcd_qcu_cze_dut_ukr_cic_tig_scr_heb_guj_tag_grk_igb_ger_fbf_ind_tha_amr_knd_akn_moo_aze_alb_rom_azi_xho_vie_gam_dgb_swt_tsw	0.117355415794199	0.275951788969073	0.783197363082922
258	sid_krd_dyu_lit_aeg_wly_heb_bos_tur_azi_ses_ind_cic_ben_prs_bsq_pan_amh_moo_cnt_glc_spa_akn_fre_swt_scr_est_bam_dgb_fin_bul_gam_geo_rom_slo_swe_por_hau_owc_nor_hun_ewe_mao_dut_jav_jpn_knd_kor_ger_mcd_lda_pol_sun_rus_chh_mly_mnd_hin_xho_alb_mlt_arw_afr_svk_lat_qcu_urd_ctl_mol_tsn_sod_eng_anl_guj_bat_ita_ven_cze_fbf_tag_tha_amr_tml_zul_tsw_aze_grk_ukr_uzb_swa_vie_tig_bem_igb_yor	0.23874266937753	0.561550460345989	0.575773094001725
259	mlt_urd_ewe_pol_heb_sod_amh_nor_tur_uzb_bem_sun_ses_ctl_ukr_bsq_grk_aeg_xho_mnd_bos_hin_akn_ita_dgb_alb_est_ven_zul_hun_mcd_anl_geo_bul_rom_arw_ben_tig_amr_mol_fin_dyu_jav_lit_tag_jpn_knd_kor_slo_fre_swa_spa_mly_rus_wly_bat_cnt_glc_cic_pan_hau_ger_dut_lat_cze_qcu_guj_prs_afr_yor_sid_krd_gam_por_mao_eng_tsw_scr_bam_ind_tha_owc_tml_igb_swt_aze_svk_swe_azi_moo_vie_chh_tsn_fbf_lda	-0.481153727468865	-1.14486721950665	0.255202010284289
260	gam_guj_xho_svk_anl_owc_mlt_eng_uzb_azi_ewe_mly_ven_swe_spa_bsq_pol_sid_swt_cnt_mol_ger_fbf_cze_lda_slo_fin_dgb_igb_hun_bul_aeg_geo_prs_alb_lit_pan_wly_amr_rus_est_bem_ind_lat_jav_jpn_tml_kor_dut_krd_yor_ben_bat_fre_chh_tag_mnd_ita_ses_ctl_tig_por_afr_ukr_grk_qcu_nor_bos_hin_zul_sod_scr_heb_glc_sun_rom_bam_urd_tsw_mao_tha_hau_knd_swa_tsn_tur_mcd_arw_aze_dyu_vie_amh_cic_akn_moo	-0.443185209329367	-1.05300405989707	0.295067361855764
261	amh_svk_ven_urd_anl_chh_wly_spa_azi_tur_lda_tag_moo_swe_bos_bsq_hin_aeg_swt_mnd_nor_ger_ewe_lat_tsw_pol_est_dgb_zul_fin_fre_hau_geo_pan_ukr_scr_cze_heb_sid_bul_hun_fbf_mao_ctl_ind_jpn_tml_kor_alb_lit_xho_mcd_jav_prs_gam_sun_cnt_ita_bem_por_sod_glc_arw_rom_dut_qcu_afr_eng_grk_tsn_mlt_rus_tig_ben_mly_krd_dyu_slo_bam_bat_tha_amr_knd_yor_cic_uzb_mol_guj_aze_swa_vie_owc_akn_igb_ses	-0.0355657240223749	-0.0837972518403841	0.933397746584619
262	aeg_fre_ven_guj_gam_sid_owc_svk_tur_uzb_swt_bat_ses_arw_bos_bsq_pan_tig_zul_cnt_ger_urd_xho_scr_tsn_hin_hun_bem_igb_est_ukr_heb_geo_prs_alb_por_afr_anl_amr_cze_fin_swa_sun_eng_ind_jpn_knd_kor_lat_krd_bam_pol_jav_lit_amh_mao_mnd_ctl_yor_slo_sod_swe_nor_mcd_bul_qcu_mol_rus_glc_dgb_mlt_ita_hau_spa_tag_grk_fbf_rom_tsw_mly_tha_chh_tml_dyu_lda_aze_dut_ben_azi_cic_vie_wly_moo_ewe_akn	-0.773790749613304	-1.86362114651948	0.0655302623212624
263	amr_rom_swa_grk_owc_tig_mlt_nor_tur_azi_ses_tag_yor_ita_bos_bsq_svk_sod_moo_cnt_ger_ctl_dgb_spa_ewe_swe_est_zul_fbf_hun_fre_wly_geo_prs_alb_scr_arw_heb_hau_lit_fin_igb_sun_rus_jav_jpn_knd_kor_eng_pol_akn_ben_bat_slo_anl_ind_mnd_hin_lda_cze_sid_afr_guj_lat_urd_qcu_dut_bul_mcd_dyu_aeg_glc_gam_pan_mly_krd_bem_mol_cic_mao_tha_amh_tml_xho_tsn_uzb_ukr_por_aze_swt_vie_chh_bam_tsw_ven	0.010750630801043	0.0253035214792958	0.979867080767593
264	anl_eng_bam_lat_mlt_sod_heb_glc_aze_azi_xho_tag_tsw_pan_ita_bsq_spa_chh_tsn_mnd_alb_prs_moo_rus_swa_fre_est_bem_akn_fin_swe_amr_geo_lit_scr_guj_nor_tig_wly_ctl_hun_cic_sun_grk_mao_jpn_tml_kor_rom_mcd_ven_urd_jav_mol_gam_mly_cnt_dut_igb_cze_aeg_arw_bos_ger_ukr_qcu_slo_bul_pol_dgb_sid_hin_amh_ben_bat_por_yor_afr_dyu_ind_tha_owc_knd_ses_fbf_tur_svk_krd_uzb_lda_vie_hau_zul_ewe_swt	0.0194641012842491	0.0458554967139776	0.963523747472383
265	owc_bul_fbf_alb_sid_aeg_amr_afr_azi_tur_lda_sun_moo_dut_rom_bsq_bos_hau_cic_mnd_ger_fre_ewe_slo_tsw_grk_fin_zul_igb_hun_scr_chh_geo_hin_ita_mcd_pan_heb_amh_prs_est_swt_bat_por_tag_jpn_tml_kor_lit_arw_yor_ben_jav_glc_sod_mao_cnt_svk_dgb_cze_anl_mol_lat_eng_pol_qcu_ukr_guj_krd_ven_mlt_ctl_wly_urd_ind_spa_ses_rus_dyu_mly_tha_tig_knd_tsn_akn_uzb_swe_nor_aze_swa_vie_gam_xho_bam_bem	-0.571089900080989	-1.36130772018372	0.176705678879778
266	anl_slo_tsw_ukr_heb_sod_chh_hin_aze_tur_xho_bat_igb_mcd_grk_bsq_pan_mlt_lda_mnd_bul_bos_moo_por_tsn_dut_fin_ven_akn_hun_rom_tig_geo_krd_urd_nor_cze_aeg_wly_pol_est_zul_ind_svk_mao_jpn_tml_kor_lit_mol_swt_ctl_jav_eng_amr_sun_cnt_ger_ewe_fre_sid_rus_swe_scr_glc_qcu_afr_ben_guj_ses_hau_lat_gam_prs_tag_spa_yor_alb_bam_mly_tha_owc_knd_dyu_cic_uzb_ita_arw_azi_dgb_vie_amh_bem_swa_fbf	-0.47702940069422	-1.13415019445251	0.259646537380315
267	amr_ger_ewe_bos_amh_aeg_mlt_spa_tur_uzb_tsw_sun_swt_por_glc_bsq_dut_sid_ses_mnd_hin_grk_dyu_rus_moo_bul_est_lda_tsn_hun_prs_gam_geo_eng_guj_nor_krd_wly_tig_swe_fin_ven_jav_cze_mly_jpn_tml_kor_arw_pol_bem_ctl_ind_mol_hau_tag_cnt_slo_akn_alb_anl_lat_ben_svk_ita_qcu_mcd_rom_pan_xho_chh_scr_sod_ukr_bat_afr_dgb_lit_cic_mao_tha_heb_knd_igb_zul_aze_fre_urd_azi_yor_vie_owc_bam_swa_fbf	-0.317526213777631	-0.751580285061009	0.454201304711432
268	heb_ukr_ewe_rom_chh_hau_wly_spa_azi_aze_swa_mly_akn_bos_urd_bsq_lit_gam_fbf_cnt_ctl_lat_tsn_krd_bem_hin_fin_moo_dyu_hun_swe_tig_geo_bul_mcd_eng_scr_sid_amh_ger_est_ses_bat_rus_tag_jpn_knd_kor_slo_fre_tsw_dut_sun_alb_amr_jav_mnd_ita_dgb_grk_aeg_svk_guj_mol_pol_qcu_pan_cze_afr_xho_owc_por_mlt_prs_mao_glc_yor_ben_lda_ind_tha_sod_tml_bam_zul_uzb_nor_arw_tur_cic_vie_anl_swt_igb_ven	0.221898221643609	0.522447111713522	0.602601389031221
269	hau_afr_ses_spa_amr_gam_anl_lit_tur_aze_fbf_mao_swt_lat_mcd_bsq_ita_aeg_xho_mnd_hin_dut_ven_fre_tsn_slo_est_cic_zul_hun_pol_sod_geo_urd_alb_cze_rom_owc_tig_mol_fin_akn_bat_arw_tag_jpn_tml_kor_ukr_swe_swa_guj_ind_bos_mlt_jav_cnt_ger_tsw_bul_wly_pan_rus_grk_ctl_qcu_glc_eng_ben_lda_amh_por_chh_nor_sun_krd_dyu_svk_bem_mly_tha_sid_knd_yor_dgb_azi_prs_scr_uzb_bam_vie_heb_ewe_moo_igb	-0.515491466593229	-1.22720567762161	0.222842803677362
270	aeg_nor_ewe_grk_amh_amr_sod_alb_tur_azi_fbf_mly_swt_bos_lit_bsq_mcd_gam_ses_mnd_por_hin_lda_glc_igb_eng_fin_bam_ven_est_fre_tig_geo_bul_spa_mol_afr_owc_heb_lat_hun_bem_tag_dut_bat_jpn_tml_kor_urd_krd_yor_guj_jav_scr_sid_ind_cnt_cze_xho_rom_mlt_ctl_rus_ger_swe_qcu_ukr_svk_arw_cic_hau_pol_anl_prs_mao_slo_swa_pan_akn_sun_tha_wly_knd_tsn_moo_uzb_ben_ita_aze_tsw_vie_chh_zul_dyu_dgb	0.0164446538595389	0.0387000484060433	0.969212489485675
271	tig_svk_akn_ctl_heb_amh_chh_cze_aze_uzb_swa_jav_zul_mol_grk_bsq_arw_hau_bam_mnd_ita_swe_xho_ben_fbf_dut_fin_tsn_ses_hun_bul_aeg_geo_spa_mcd_pan_slo_sod_mlt_hin_est_tsw_tag_afr_ind_jpn_tml_kor_prs_nor_dyu_lat_mao_pol_wly_bat_cnt_lit_yor_glc_anl_por_bos_ger_guj_qcu_rus_krd_rom_igb_owc_urd_sid_fre_mly_scr_swt_ukr_cic_sun_tha_gam_knd_bem_dgb_tur_eng_alb_azi_ven_vie_amr_ewe_lda_moo	-0.42288946073857	-1.00429081434291	0.317844379106651
272	sid_afr_lda_bul_hau_anl_wly_ita_aze_tur_swt_sun_dgb_ctl_ben_bsq_cze_amh_ewe_cnt_swe_rus_bam_pol_zul_prs_est_swa_ses_fin_glc_tig_geo_krd_dut_bos_ukr_heb_gam_scr_hun_bem_mly_eng_bat_jpn_knd_kor_mol_pan_yor_slo_ind_por_chh_mao_mnd_rom_xho_svk_amr_hin_mcd_grk_guj_qcu_urd_spa_arw_dyu_owc_ger_aeg_lit_jav_lat_tsn_nor_fbf_tag_tha_mlt_tml_ven_cic_uzb_alb_fre_azi_igb_vie_sod_moo_tsw_akn	0.330750156505722	0.778957821064762	0.437982167360569
273	owc_rom_swt_bul_amh_hau_aeg_arw_aze_tur_zul_mly_fbf_ben_pan_bsq_ukr_chh_lda_mnd_nor_dut_cic_ger_ven_prs_fin_bam_ses_hun_por_sod_geo_ita_swe_slo_cze_sid_anl_ctl_est_bem_tag_guj_mao_jpn_knd_kor_krd_lat_swa_scr_ind_afr_heb_sun_cnt_mcd_ewe_alb_mlt_mol_urd_rus_eng_qcu_bos_hin_pol_moo_amr_glc_tig_spa_bat_grk_yor_svk_tsw_jav_tha_wly_tml_tsn_dgb_azi_fre_lit_uzb_igb_vie_gam_xho_dyu_akn	-0.239349418170314	-0.565967004586044	0.572779332365133
274	amh_eng_ses_krd_mlt_hau_amr_mol_tur_uzb_tsw_ind_igb_ben_rus_bsq_arw_owc_akn_mnd_ger_scr_bem_bul_yor_swe_hun_ven_xho_fin_rom_tig_geo_pol_alb_afr_hin_sod_sid_dut_est_fbf_sun_grk_jav_jpn_tml_kor_nor_prs_dgb_cze_mao_bos_heb_bat_cnt_ukr_swa_guj_aeg_slo_fre_lit_svk_qcu_lat_spa_glc_swt_chh_ita_wly_urd_tag_mcd_zul_pan_lda_mly_tha_gam_knd_dyu_tsn_aze_ctl_por_azi_bam_vie_anl_ewe_moo_cic	0.0947133307590699	0.223018091671913	0.824010533351281
275	gam_lit_igb_mol_wly_tig_aeg_pol_tur_azi_dyu_bat_swt_grk_dut_bsq_cze_sid_zul_cnt_prs_guj_bam_alb_moo_mcd_fin_ven_ses_est_afr_amr_geo_bos_svk_nor_ben_heb_sod_ctl_hun_tsw_mao_por_tag_jpn_knd_kor_slo_arw_akn_ita_mly_fre_anl_ind_mnd_bul_ewe_swe_hau_ger_scr_pan_hin_qcu_ukr_rus_krd_cic_amh_eng_mlt_glc_jav_spa_yor_urd_swa_sun_tha_chh_tml_xho_tsn_uzb_rom_lat_aze_lda_vie_owc_dgb_bem_fbf	-0.392170892869344	-0.930813634523961	0.354359967137537
276	hau_ctl_moo_bul_sod_tig_gam_ita_tur_azi_swt_tag_dgb_guj_mcd_bsq_dut_amr_ven_mnd_mol_grk_fbf_por_swa_spa_fin_tsn_yor_hun_alb_anl_geo_ukr_rom_hin_scr_wly_sid_bos_est_cic_ind_fre_mly_jpn_tml_kor_eng_glc_zul_afr_bat_ben_owc_sun_cnt_rus_lda_urd_heb_cze_lit_pol_arw_qcu_prs_svk_nor_xho_amh_slo_chh_swe_mao_krd_bam_pan_ses_jav_tha_aeg_knd_igb_tsw_uzb_lat_ger_aze_bem_vie_mlt_dyu_ewe_akn	-0.016268167177692	-0.0383427863350873	0.969496565030232
277	anl_fre_tsw_mcd_sid_hau_amr_swe_tur_azi_ses_ind_dgb_ger_prs_bsq_alb_heb_igb_mnd_arw_rus_tsn_scr_fbf_krd_est_dyu_bem_fin_ben_amh_geo_rom_spa_dut_pan_aeg_sod_lit_hun_cic_mao_cze_sun_jpn_knd_kor_por_afr_zul_eng_bat_mol_tig_mly_cnt_ukr_xho_svk_wly_slo_urd_glc_bul_qcu_nor_lat_guj_akn_mlt_hin_gam_pol_jav_grk_ewe_ita_swa_tag_tha_chh_tml_yor_lda_aze_bos_ctl_uzb_moo_vie_owc_swt_bam_ven	-0.887945412653785	-2.1471643176057	0.0343810612195984
278	gam_swe_igb_mcd_anl_amh_aeg_arw_tur_aze_swa_jav_ven_nor_ger_bsq_lit_sid_tsn_mnd_mol_por_dgb_grk_ewe_pan_fin_fbf_cic_hun_svk_hau_geo_afr_fre_cze_ukr_mlt_sod_lat_est_swt_tag_slo_ind_jpn_tml_kor_ben_krd_yor_glc_bat_ita_owc_sun_cnt_hin_akn_ctl_tig_alb_dut_spa_guj_qcu_eng_rus_scr_xho_chh_prs_amr_rom_mly_bul_lda_urd_moo_mao_tha_heb_knd_dyu_zul_uzb_bos_pol_azi_ses_vie_wly_bam_bem_tsw	-0.38417809550709	-0.910113778772981	0.365115299741736
279	sod_urd_moo_svk_sid_amh_mlt_spa_aze_tur_igb_jav_tsw_eng_afr_bsq_cze_amr_yor_mnd_lat_fre_swt_slo_xho_bos_fin_ven_lda_est_mcd_chh_geo_ukr_hin_pan_mol_anl_hau_swe_hun_zul_mly_por_sun_jpn_knd_kor_guj_bul_fbf_pol_bat_ben_aeg_ind_cnt_lit_tsn_arw_tig_ita_prs_rus_ctl_qcu_ger_dut_krd_bam_gam_alb_heb_rom_tag_grk_dgb_glc_swa_mao_tha_owc_tml_bem_cic_azi_scr_nor_uzb_ses_vie_wly_dyu_akn_ewe	-0.152970649223984	-0.36066697740102	0.719166333905492
280	aeg_mcd_dyu_guj_heb_gam_mlt_scr_uzb_tur_igb_ind_lda_alb_bul_bsq_ger_owc_tsw_mnd_pan_slo_fbf_afr_ses_ukr_hun_cic_tsn_est_ita_tig_geo_por_pol_lat_eng_anl_hau_spa_fin_xho_tag_nor_jav_jpn_knd_kor_krd_swe_swt_ben_mao_cze_wly_mly_cnt_bos_swa_dut_chh_hin_fre_rom_lit_qcu_svk_mol_rus_bem_amh_glc_sod_urd_sun_grk_zul_prs_yor_bat_tha_sid_tml_ven_akn_azi_arw_ctl_aze_dgb_vie_amr_ewe_bam_moo	-0.393094302303029	-0.931712345065794	0.353897662309908
281	anl_glc_ven_por_amh_mlt_sid_afr_azi_uzb_cic_mly_igb_grk_fre_bsq_ctl_amr_lda_cnt_krd_dut_bam_slo_swt_hin_hun_dgb_fbf_est_spa_tig_geo_urd_guj_bos_mol_chh_sod_lit_fin_zul_bat_pan_jav_jpn_knd_kor_lat_cze_yor_rus_ind_ita_wly_sun_mnd_ukr_akn_ger_heb_mcd_pol_bul_alb_qcu_arw_rom_prs_swa_gam_svk_hau_eng_tag_ben_bem_swe_tsw_mao_tha_owc_tml_tsn_dyu_tur_scr_nor_aze_ewe_vie_aeg_moo_ses_xho	-0.639234479117611	-1.53082010676912	0.129208449756718
282	sod_afr_swt_prs_wly_heb_owc_lat_uzb_aze_igb_ind_lda_alb_lit_bsq_ben_anl_akn_mnd_por_swe_ewe_slo_ven_pan_hun_dyu_yor_est_pol_tig_geo_hin_nor_guj_cze_chh_aeg_glc_fin_bam_bat_ger_tag_jpn_knd_kor_grk_scr_zul_eng_jav_krd_gam_mao_cnt_arw_cic_svk_sid_spa_rom_mcd_rus_qcu_ita_fre_ukr_swa_mlt_bul_amr_dut_mly_mol_dgb_urd_ses_sun_tha_amh_tml_xho_moo_azi_ctl_bos_tur_tsn_vie_hau_fbf_bem_tsw	-0.400525276973711	-0.948750439943012	0.345206464678996
283	owc_ger_bem_guj_anl_mlt_heb_ben_aze_azi_moo_mly_swa_lit_dut_bsq_rom_sod_swt_mnd_ukr_ctl_fbf_fre_ven_rus_est_akn_dgb_hun_lat_gam_geo_krd_mcd_spa_prs_tig_sid_por_fin_tsw_mao_nor_bat_jpn_knd_kor_swe_urd_dyu_pol_jav_eng_amh_ind_cnt_bul_tsn_alb_hau_glc_hin_mol_bos_qcu_scr_grk_afr_bam_chh_pan_amr_ita_tag_cze_igb_svk_yor_sun_tha_wly_tml_ewe_zul_uzb_arw_slo_tur_ses_vie_aeg_cic_lda_xho	-0.23959919097489	-0.56632518321506	0.572536869900725
284	chh_por_zul_eng_mlt_gam_owc_ctl_tur_azi_bem_mao_dyu_lit_rom_bsq_ita_sid_moo_mnd_mol_guj_dgb_ukr_ewe_glc_hun_ven_fbf_est_swe_aeg_geo_grk_pan_rus_lat_hau_amr_svk_fin_akn_jav_ben_bat_jpn_tml_kor_spa_ger_tsw_dut_tag_krd_heb_ind_cnt_afr_tsn_hin_amh_slo_pol_fre_arw_qcu_nor_urd_bul_lda_sod_scr_anl_cze_mly_alb_swa_bos_bam_sun_tha_wly_knd_yor_xho_aze_mcd_prs_uzb_swt_vie_tig_cic_ses_igb	0.262224546315825	0.616900928196405	0.538807424277385
285	hau_glc_tsn_prs_anl_chh_aeg_arw_tur_azi_fbf_tag_tsw_spa_afr_bsq_bul_sod_cic_mnd_por_ita_swa_rus_ven_grk_fin_yor_swt_est_ctl_wly_geo_pan_bos_rom_ger_sid_heb_fre_hun_dyu_ind_svk_mao_jpn_tml_kor_dut_pol_bem_urd_bat_ukr_owc_sun_cnt_alb_ses_guj_gam_scr_ben_swe_hin_qcu_mcd_mol_cze_dgb_amh_lat_tig_krd_jav_lit_ewe_nor_bam_mly_tha_amr_knd_akn_zul_aze_eng_slo_uzb_moo_vie_mlt_lda_xho_igb	-0.317612364777091	-0.751396970609522	0.454311052267479
286	chh_mol_fbf_bul_tig_amr_anl_slo_uzb_azi_zul_mao_ses_krd_svk_bsq_prs_hau_lda_cnt_arw_eng_cic_por_ewe_spa_fin_swa_tsw_hun_alb_mlt_geo_rom_ctl_glc_pan_wly_aeg_ita_est_xho_tag_ukr_bat_jpn_knd_kor_bos_swe_moo_dut_jav_grk_sid_sun_mnd_ben_yor_rus_sod_afr_fre_mcd_lit_qcu_cze_guj_lat_ven_heb_urd_owc_ger_ind_scr_swt_pol_igb_mly_tha_gam_tml_tsn_dyu_tur_nor_hin_aze_akn_vie_amh_bam_dgb_bem	-0.591508002658564	-1.41043683424824	0.161746782335681
287	wly_spa_tsw_fre_sod_chh_gam_pan_aze_azi_akn_tag_dgb_ita_eng_bsq_ctl_mlt_tsn_mnd_krd_mcd_xho_swe_bem_rom_est_lda_cic_fin_mol_hau_geo_prs_bos_lit_scr_aeg_amr_hin_hun_zul_mly_guj_bat_jpn_tml_kor_glc_por_fbf_ben_jav_grk_tig_sun_cnt_dut_ven_alb_heb_bul_lat_nor_ger_qcu_slo_afr_rus_ses_amh_arw_owc_cze_mao_pol_swt_ukr_dyu_ind_tha_sid_knd_bam_ewe_tur_svk_urd_uzb_yor_vie_anl_swa_igb_moo	-0.566726957552817	-1.35383746225919	0.179069195501369
288	sod_ukr_zul_alb_aeg_sid_mlt_hin_uzb_tur_ewe_bat_ses_bos_eng_bsq_svk_hau_dyu_cnt_dut_nor_tsw_prs_dgb_mol_hun_xho_moo_est_pol_wly_geo_lit_ben_ita_grk_tig_anl_ctl_fin_cic_mao_glc_sun_jpn_knd_kor_slo_afr_yor_krd_ind_bul_amr_tag_mnd_cze_ven_swe_chh_rus_scr_arw_spa_qcu_lat_rom_guj_bam_owc_por_amh_pan_mly_mcd_bem_urd_swt_jav_tha_gam_tml_tsn_igb_aze_fre_ger_azi_swa_vie_heb_lda_fbf_akn	-0.212930067886072	-0.502583471558554	0.616445200533177
289	heb_pan_zul_cze_aeg_amh_owc_glc_uzb_aze_dyu_ind_swa_urd_krd_bsq_fre_tig_lda_mnd_pol_dut_swt_swe_ven_bos_est_igb_ses_hun_afr_sod_geo_bul_alb_prs_guj_gam_hau_rom_fin_yor_mao_lat_sun_jpn_tml_kor_ita_scr_bem_grk_tag_ukr_amr_jav_cnt_nor_akn_eng_mlt_spa_mcd_rus_ben_qcu_mol_arw_ger_tsw_chh_hin_wly_slo_mly_lit_cic_ctl_bam_bat_tha_sid_knd_ewe_moo_azi_por_svk_tur_fbf_vie_anl_tsn_xho_dgb	0.00175595482170927	0.00413183282212679	0.996712133933596
290	anl_scr_swt_pan_chh_amr_sod_grk_azi_uzb_xho_bat_ses_alb_dut_bsq_mcd_gam_fbf_cnt_arw_lat_lda_ben_dgb_fre_fin_zul_tsn_hun_ger_wly_geo_ukr_afr_bul_nor_tig_heb_spa_est_tsw_tag_prs_ind_jpn_knd_kor_swe_cze_igb_urd_mly_hin_mlt_jav_mnd_slo_moo_ctl_owc_por_ita_svk_eng_qcu_guj_mol_krd_akn_aeg_glc_amh_bos_sun_lit_bam_pol_swa_mao_tha_sid_tml_dyu_cic_aze_rom_rus_tur_bem_vie_hau_ven_yor_ewe	-0.284877911570161	-0.673523736750289	0.502284602027404
291	amh_bul_fbf_hin_chh_tig_anl_ctl_azi_tur_xho_tag_lda_scr_krd_bsq_pan_aeg_dgb_mnd_guj_swe_tsw_arw_zul_dut_fin_bem_moo_est_ita_hau_geo_lat_svk_rus_cze_sid_owc_pol_hun_swt_sun_por_ind_jpn_tml_kor_rom_alb_yor_urd_mly_ben_heb_mao_cnt_slo_ses_lit_gam_fre_prs_grk_bos_qcu_eng_mcd_afr_dyu_amr_glc_mlt_ger_jav_nor_tsn_mol_bam_bat_tha_sod_knd_ven_igb_uzb_spa_ukr_aze_akn_vie_wly_cic_swa_ewe	0.481594123996869	1.14035371704435	0.25706723978926
292	wly_mol_dyu_ukr_sod_heb_sid_glc_tur_uzb_bam_mly_tsn_pan_scr_bsq_cze_aeg_swt_mnd_arw_spa_dgb_rom_tsw_krd_hun_cic_akn_fin_ben_amr_geo_swe_svk_slo_urd_owc_amh_nor_est_igb_sun_grk_tag_jpn_tml_kor_bos_por_fbf_prs_bat_ita_anl_jav_cnt_lat_bem_lit_mlt_alb_ctl_rus_afr_qcu_guj_eng_fre_ewe_chh_pol_tig_mcd_mao_dut_lda_ger_moo_ind_tha_hau_knd_ven_ses_aze_hin_bul_azi_swa_vie_gam_xho_yor_zul	-0.311480854785106	-0.736967333679144	0.462997377880906
293	sod_pan_swt_fre_chh_owc_tig_mcd_tur_uzb_yor_tag_ven_ctl_urd_bsq_ger_heb_akn_mnd_ukr_dut_cic_guj_igb_glc_fin_moo_ewe_hun_grk_amr_geo_prs_nor_eng_krd_amh_aeg_bul_est_tsw_jav_cze_ind_jpn_knd_kor_por_mol_bem_lat_bat_rom_mlt_sun_cnt_svk_lda_arw_wly_pol_lit_slo_ben_qcu_swe_scr_alb_swa_sid_rus_anl_bos_mly_spa_bam_ita_fbf_mao_tha_gam_tml_zul_tsn_aze_hin_afr_azi_dgb_vie_hau_ses_dyu_xho	-0.577148535079135	-1.37687992182251	0.171854846318206
294	chh_rus_fbf_ger_amr_hau_mlt_grk_aze_uzb_ven_jav_yor_arw_mol_bsq_hin_heb_dyu_cnt_krd_ctl_zul_por_igb_prs_fin_akn_xho_hun_fre_owc_geo_alb_glc_pan_rom_sod_aeg_slo_est_ses_mao_dut_bat_jpn_knd_kor_lit_guj_lda_eng_mly_bul_tig_tag_mnd_lat_cic_ben_sid_nor_swe_cze_ukr_qcu_afr_pol_ita_swa_amh_scr_gam_bos_sun_mcd_bem_urd_tsw_ind_tha_wly_tml_dgb_bam_tur_spa_svk_azi_swt_vie_anl_moo_tsn_ewe	-0.628539752846038	-1.5013011513227	0.136665386989082
295	amr_svk_dyu_pan_gam_mlt_sod_prs_aze_tur_xho_bat_bam_krd_nor_bsq_spa_amh_swt_mnd_guj_mcd_swa_grk_ses_ger_fin_zul_ven_est_swe_aeg_geo_fre_mol_ukr_alb_heb_wly_pol_hun_bem_mly_hin_sun_jpn_tml_kor_slo_bos_moo_dut_jav_glc_owc_tag_cnt_ita_tsw_ben_anl_cze_bul_lat_rus_qcu_eng_por_rom_igb_chh_afr_hau_arw_ind_lit_fbf_scr_ewe_mao_tha_tig_knd_tsn_akn_azi_ctl_urd_uzb_lda_vie_sid_cic_dgb_yor	-0.262379717680115	-0.620398036608183	0.536513113875143
296	hau_bul_swt_pol_amh_sod_heb_ben_uzb_tur_xho_mao_tsn_grk_urd_bsq_cze_amr_ven_mnd_ctl_lit_igb_por_dgb_slo_est_moo_dyu_hun_pan_tig_geo_prs_bos_afr_alb_mlt_chh_guj_fin_ewe_tag_rus_bat_jpn_tml_kor_arw_hin_cic_lat_ind_ger_anl_mly_cnt_krd_zul_ita_gam_mol_rom_dut_mcd_qcu_spa_swe_ukr_bam_owc_fre_sid_glc_jav_eng_yor_nor_bem_sun_tha_aeg_knd_fbf_swa_aze_scr_svk_azi_lda_vie_wly_ses_akn_tsw	-0.878644201783834	-2.12717844935176	0.0360516706091626
297	mlt_pan_swt_bos_tig_aeg_sod_ger_aze_uzb_fbf_mao_akn_urd_rom_bsq_lit_sid_xho_mnd_fre_cze_swa_glc_moo_spa_hun_zul_ven_fin_rus_chh_geo_guj_mcd_svk_ctl_gam_heb_por_est_cic_ind_alb_sun_jpn_tml_kor_pol_scr_igb_eng_bat_bul_amr_jav_cnt_grk_ses_afr_wly_lat_arw_ita_ben_qcu_hin_mol_nor_yor_owc_dut_hau_krd_tag_slo_lda_ukr_dyu_mly_tha_amh_knd_bem_ewe_azi_prs_swe_tur_dgb_vie_anl_tsw_bam_tsn	-0.849934407388199	-2.05128581893923	0.0430515596187303
298	hau_fre_swt_grk_owc_anl_gam_mcd_uzb_tur_tsw_ind_ven_rus_afr_bsq_mol_wly_akn_cnt_cze_lit_ses_glc_bam_dut_hun_tsn_ewe_est_rom_mlt_geo_por_scr_ita_nor_aeg_heb_hin_fin_bem_bat_ukr_jav_jpn_tml_kor_spa_pol_igb_ben_sun_arw_amr_mao_mnd_guj_yor_ctl_tig_bul_prs_lat_svk_qcu_pan_urd_krd_zul_chh_ger_sod_swe_mly_eng_moo_slo_dgb_tag_tha_sid_knd_cic_xho_aze_bos_alb_azi_fbf_vie_amh_dyu_swa_lda	-1.11713388669459	-2.7496519497796	0.00716854998243267
299	amr_rom_bem_cze_anl_hau_mlt_prs_azi_aze_fbf_sun_akn_pan_ita_bsq_dut_sid_tsw_cnt_alb_pol_swa_krd_ses_ger_fin_swt_bam_est_fre_sod_geo_arw_svk_hin_ben_owc_wly_slo_hun_xho_mao_spa_jav_jpn_tml_kor_urd_guj_cic_afr_mly_bos_heb_ind_mnd_lat_igb_scr_chh_glc_mcd_mol_rus_qcu_ukr_ctl_eng_ven_tig_bul_aeg_nor_tag_lit_zul_por_lda_bat_tha_gam_knd_yor_dyu_tur_grk_swe_uzb_dgb_vie_amh_moo_ewe_tsn	0.670793309822625	1.58504364698746	0.116351071144902
300	owc_arw_swa_prs_tig_hau_gam_grk_uzb_tur_swt_mao_ewe_glc_afr_bsq_por_mlt_fbf_mnd_svk_ita_tsw_pan_dyu_ctl_est_tsn_cic_fin_lat_sod_geo_urd_slo_dut_spa_anl_aeg_alb_hun_moo_tag_eng_mly_jpn_tml_kor_cze_lit_yor_bos_bat_ger_chh_jav_cnt_bul_akn_guj_amr_rom_scr_rus_ben_qcu_nor_krd_ukr_ven_wly_swe_sid_mol_ind_fre_igb_mcd_ses_sun_tha_heb_knd_dgb_bem_aze_hin_pol_azi_lda_vie_amh_bam_zul_xho	-0.146591812277632	-0.345776391652581	0.7302917283261
301	sod_pan_swt_slo_sid_owc_chh_pol_uzb_tur_swa_jav_dyu_swe_ben_bsq_ger_wly_moo_cnt_hin_ukr_xho_alb_yor_mcd_fin_ven_lda_hun_guj_hau_geo_dut_por_eng_arw_gam_anl_ita_est_akn_ind_grk_mao_jpn_knd_kor_scr_ctl_tsn_glc_sun_bos_aeg_mly_mnd_bul_dgb_cze_mlt_mol_lit_krd_urd_qcu_nor_rus_prs_bem_tig_lat_amh_fre_bat_spa_cic_svk_ewe_tag_tha_heb_tml_tsw_bam_azi_afr_rom_aze_fbf_vie_amr_igb_ses_zul	-0.187216576561175	-0.441662602696506	0.659758619672501
302	heb_scr_tsn_svk_tig_mlt_wly_fre_uzb_tur_swa_mao_ewe_pol_spa_bsq_krd_sod_zul_cnt_dut_por_bem_bos_swt_ben_fin_dyu_cic_hun_ger_sid_geo_guj_bul_hin_eng_amr_amh_prs_est_yor_sun_grk_jav_jpn_tml_kor_alb_afr_akn_swe_bat_lat_chh_ind_mnd_ctl_fbf_arw_aeg_urd_rus_glc_slo_qcu_pan_mcd_rom_ses_hau_nor_anl_cze_mly_ita_bam_ukr_ven_tag_tha_gam_knd_igb_dgb_aze_mol_lit_azi_moo_vie_owc_tsw_lda_xho	0.114000131064864	0.268439832601853	0.788955336402923
303	anl_krd_bem_urd_heb_sid_wly_prs_tur_uzb_xho_mao_ven_rus_lat_bsq_ukr_owc_moo_mnd_ita_lit_tsw_rom_yor_ctl_hun_dgb_zul_est_eng_chh_geo_nor_slo_por_ben_aeg_mlt_afr_fin_fbf_bat_bul_jav_jpn_knd_kor_glc_pan_dyu_dut_ind_mol_tig_tag_cnt_grk_ewe_ger_amh_pol_mcd_bos_swe_qcu_hin_alb_svk_bam_sod_arw_hau_scr_mly_spa_swa_cze_tsn_sun_tha_gam_tml_cic_swt_azi_guj_fre_aze_lda_vie_amr_ses_igb_akn	-0.347329203593334	-0.822984505886104	0.412622112604389
304	amh_eng_dyu_swe_tig_amr_anl_krd_uzb_azi_lda_mao_igb_pol_hin_bsq_lit_mlt_akn_mnd_mol_scr_bem_fre_tsn_ben_fin_fbf_ewe_est_ukr_sid_geo_glc_nor_guj_rus_heb_sod_afr_hun_ses_bat_bul_jav_jpn_tml_kor_dut_svk_bam_grk_mly_ita_hau_sun_cnt_rom_moo_cze_aeg_alb_ctl_urd_prs_qcu_spa_por_bos_swt_wly_slo_gam_pan_ind_lat_zul_mcd_xho_tag_tha_chh_knd_cic_tsw_aze_arw_ger_tur_dgb_vie_owc_swa_ven_yor	-0.546955938737397	-1.30545070363397	0.19495979894509
305	owc_dut_moo_ukr_heb_chh_anl_glc_uzb_aze_dgb_bat_akn_hin_ctl_bsq_urd_aeg_bem_cnt_ita_slo_dyu_svk_ses_pan_hun_xho_zul_est_swe_wly_geo_guj_grk_fre_prs_hau_gam_ben_fin_tsn_mao_rom_ind_jpn_knd_kor_alb_lat_ewe_krd_tag_eng_amr_sun_mnd_pol_swt_cze_mlt_rus_spa_ger_mcd_qcu_por_lit_bos_swa_sod_scr_tig_mol_mly_arw_lda_nor_ven_jav_tha_amh_tml_bam_yor_tur_bul_afr_azi_tsw_vie_sid_fbf_cic_igb	-0.0898073622847475	-0.211473743966117	0.832980352789639
306	sid_lat_akn_grk_tig_amr_sod_swe_uzb_aze_xho_ind_igb_rom_ben_bsq_alb_hau_swt_cnt_mol_nor_moo_hin_ewe_cze_fin_yor_tsw_hun_eng_wly_geo_fre_slo_bos_lit_amh_mlt_arw_est_zul_mly_rus_sun_jpn_knd_kor_urd_spa_ven_svk_bat_ita_anl_mao_mnd_prs_bam_ctl_aeg_glc_dut_ukr_bul_qcu_afr_por_guj_lda_owc_pan_heb_scr_tag_ger_fbf_krd_dgb_jav_tha_gam_tml_cic_dyu_azi_mcd_pol_tur_ses_vie_chh_bem_swa_tsn	0.264456422889777	0.62250084401867	0.535135956063514
307	mlt_rus_bem_afr_hau_heb_anl_por_tur_uzb_lda_mao_dgb_cze_alb_bsq_spa_gam_fbf_mnd_ctl_rom_swa_prs_moo_glc_est_ewe_ses_fin_mcd_sid_geo_bos_hin_slo_arw_owc_wly_nor_hun_cic_jav_pan_sun_jpn_tml_kor_ger_bul_xho_scr_mly_ukr_amr_bat_cnt_mol_tsn_ben_aeg_ita_eng_fre_lat_qcu_pol_guj_lit_swt_chh_grk_amh_dut_tag_swe_akn_urd_igb_ind_tha_sod_knd_tsw_dyu_azi_krd_svk_aze_zul_vie_tig_ven_yor_bam	-0.0771873622168733	-0.1818970396752	0.856059412833025
308	chh_pan_dgb_lat_sod_gam_mlt_slo_tur_uzb_yor_jav_dyu_nor_dut_bsq_swe_sid_bem_mnd_krd_spa_moo_cze_xho_bos_hun_swa_ven_est_por_heb_geo_bul_fre_glc_hin_tig_amr_ukr_fin_zul_ind_rom_mao_jpn_knd_kor_urd_ger_akn_rus_tag_prs_amh_bat_cnt_ctl_bam_ben_anl_mcd_lit_ita_pol_qcu_scr_mol_svk_igb_wly_alb_owc_guj_mly_eng_swt_grk_ses_sun_tha_aeg_tml_tsw_tsn_azi_afr_arw_aze_cic_vie_hau_fbf_lda_ewe	-0.359281139076481	-0.85090991975683	0.397004977964797
309	tig_pol_cic_dut_anl_wly_owc_lit_azi_aze_swt_mao_tsn_slo_rus_bsq_ctl_amr_akn_mnd_arw_por_xho_nor_dgb_fre_hun_fbf_zul_est_swe_sod_geo_spa_prs_ukr_lat_gam_aeg_ben_fin_moo_sun_krd_bat_jpn_knd_kor_guj_svk_yor_urd_jav_ita_chh_ind_cnt_cze_swa_mcd_amh_pan_mol_rom_ger_qcu_alb_scr_hin_bem_mlt_bul_heb_glc_tag_afr_ewe_grk_ses_mly_tha_hau_tml_tsw_bam_tur_bos_eng_uzb_lda_vie_sid_ven_igb_dyu	-0.24610691687305	-0.580575101165033	0.562931054834546
310	wly_rus_dgb_eng_anl_aeg_heb_ita_uzb_tur_igb_tag_xho_glc_fre_bsq_ctl_sod_swa_cnt_lit_lat_tsn_krd_bam_urd_est_bem_swt_hun_ben_amh_geo_bul_svk_swe_rom_chh_gam_ger_fin_cic_mly_mol_jav_jpn_tml_kor_por_pan_akn_arw_sun_spa_mlt_bat_mnd_mcd_ses_alb_hau_grk_prs_ukr_cze_qcu_nor_bos_afr_zul_tig_hin_sid_dut_ind_scr_fbf_pol_dyu_mao_tha_amr_knd_ven_ewe_aze_guj_slo_azi_yor_vie_owc_tsw_lda_moo	-0.457777562753867	-1.08644097802786	0.2800919070546
311	aeg_ger_ses_por_wly_heb_sid_spa_aze_azi_swt_mly_cic_ita_lat_bsq_pol_hau_ven_mnd_prs_swe_tsn_glc_tsw_ctl_est_yor_fbf_hun_rom_tig_geo_lit_fre_grk_slo_gam_chh_pan_fin_bem_ind_cze_tag_jpn_knd_kor_afr_bul_dyu_dut_bat_ukr_mlt_jav_cnt_mol_igb_guj_sod_bos_ben_urd_scr_qcu_krd_rus_mcd_moo_amh_hin_owc_svk_mao_eng_lda_arw_swa_sun_tha_amr_tml_zul_dgb_uzb_alb_nor_tur_ewe_vie_anl_bam_xho_akn	-0.248105568159589	-0.586569238945602	0.558914170058619
312	aeg_svk_yor_pol_sid_sod_gam_urd_uzb_azi_fbf_mao_xho_ukr_swe_bsq_rus_hau_swt_mnd_arw_spa_ewe_dut_tsn_lat_est_cic_moo_hun_guj_amh_geo_prs_lit_slo_rom_owc_mlt_ita_fin_dyu_tag_krd_bat_jpn_tml_kor_scr_mcd_igb_bos_ind_ben_chh_jav_cnt_pan_bam_por_heb_fre_bul_hin_cze_qcu_grk_eng_nor_bem_wly_ctl_amr_afr_sun_alb_swa_ger_akn_mly_tha_tig_knd_ven_ses_tur_mol_glc_aze_tsw_vie_anl_lda_dgb_zul	-0.703962346554395	-1.68798426906417	0.0947652055928328
313	tig_svk_igb_mcd_heb_amh_amr_alb_aze_uzb_akn_sun_moo_swe_pan_bsq_hin_sid_bem_cnt_rom_eng_bam_nor_fbf_bos_est_ewe_xho_fin_rus_wly_geo_pol_ctl_lat_ukr_anl_hau_scr_hun_yor_jav_urd_bat_jpn_knd_kor_prs_afr_dyu_spa_ind_fre_mlt_mao_mnd_lit_zul_ben_gam_cze_dut_guj_por_qcu_bul_slo_glc_ven_chh_arw_aeg_grk_tag_ita_cic_mol_ses_mly_tha_owc_tml_swt_lda_azi_krd_ger_tur_swa_vie_sod_dgb_tsn_tsw	-0.321681805151375	-0.761259692200934	0.448428005772799
314	owc_fre_ven_cze_amr_sod_sid_nor_tur_azi_ses_mly_lda_pan_hin_bsq_dut_wly_xho_cnt_ger_glc_bam_ben_bem_arw_hun_ewe_moo_est_mcd_chh_geo_svk_lat_swe_alb_heb_tig_grk_fin_fbf_jav_bul_tag_jpn_tml_kor_slo_prs_akn_ita_sun_ukr_hau_ind_mnd_por_tsn_rom_mlt_spa_krd_afr_lit_qcu_pol_eng_mol_igb_amh_scr_gam_guj_bat_rus_zul_ctl_swa_mao_tha_aeg_knd_cic_yor_aze_bos_urd_uzb_tsw_vie_anl_dgb_dyu_swt	-0.617458254365259	-1.47795605048143	0.142798351740983
315	sid_slo_ewe_mol_wly_gam_heb_scr_tur_aze_tsw_mao_akn_nor_ctl_bsq_cze_mlt_fbf_cnt_fre_pan_cic_pol_lda_krd_est_swt_zul_hun_lit_owc_geo_ger_svk_spa_arw_amh_anl_eng_fin_xho_ind_bul_mly_jpn_knd_kor_mcd_lat_yor_guj_tag_glc_tig_bat_mnd_ben_tsn_dut_aeg_afr_rom_alb_ukr_qcu_hin_por_swe_dgb_chh_grk_amr_prs_jav_urd_swa_bos_moo_sun_tha_sod_tml_dyu_bam_azi_rus_ita_uzb_ven_vie_hau_bem_ses_igb	-0.110878309408307	-0.261294755026965	0.794442991551983
316	sod_mcd_cic_arw_gam_wly_hau_slo_uzb_azi_dgb_ind_igb_lit_cze_bsq_mol_anl_bem_cnt_swe_dut_lda_spa_moo_afr_fin_zul_ewe_hun_glc_amh_geo_lat_alb_prs_eng_sid_mlt_por_est_swa_bat_hin_mly_jpn_knd_kor_ukr_ita_tsw_urd_jav_rus_aeg_sun_mnd_bul_dyu_ger_amr_pan_ben_ctl_guj_qcu_scr_nor_krd_bam_chh_fre_heb_bos_tag_rom_ven_pol_tsn_mao_tha_owc_tml_akn_ses_tur_svk_grk_aze_swt_vie_tig_fbf_yor_xho	-0.143795089522553	-0.339506521394152	0.734993687989167
317	heb_slo_ewe_fre_gam_sod_sid_lit_aze_tur_xho_tag_moo_por_pol_bsq_grk_chh_bam_mnd_afr_arw_dgb_eng_tsw_alb_hun_ven_lda_fin_glc_tig_geo_ben_dut_lat_scr_anl_aeg_ukr_est_dyu_bat_rus_ind_jpn_knd_kor_pan_hin_cic_cze_mly_bos_owc_sun_cnt_rom_zul_ctl_amh_urd_guj_ita_krd_qcu_bul_mcd_nor_ses_mlt_svk_hau_swe_mao_mol_igb_ger_swt_jav_tha_wly_tml_yor_akn_uzb_spa_prs_azi_bem_vie_amr_swa_tsn_fbf	-0.591426805945653	-1.41770317031832	0.159619302539802
318	heb_mcd_akn_scr_amr_chh_gam_afr_uzb_tur_igb_mao_cic_lit_swe_bsq_ukr_owc_bam_cnt_por_prs_zul_mol_fbf_lat_hun_swt_ven_est_rus_wly_geo_arw_pol_svk_bos_sod_mlt_pan_fin_xho_tag_ben_jav_jpn_tml_kor_ger_alb_tsn_ita_bat_cze_tig_mly_mnd_slo_ses_rom_aeg_bul_nor_eng_dut_qcu_glc_ctl_urd_lda_amh_krd_hau_guj_sun_grk_moo_hin_bem_ind_tha_anl_knd_ewe_yor_aze_spa_fre_azi_tsw_vie_sid_dyu_swa_dgb	0.193426738354759	0.45548166892326	0.649824423404305
319	heb_lit_ven_ger_gam_wly_sod_bos_aze_azi_bam_sun_tsw_fre_prs_bsq_por_chh_dgb_mnd_nor_krd_cic_slo_yor_bul_est_ses_xho_fin_mol_sid_geo_lat_glc_pol_afr_anl_tig_mcd_hun_tsn_tag_grk_ind_jpn_knd_kor_hin_ita_zul_eng_mao_guj_aeg_mly_cnt_rus_akn_spa_amr_cze_arw_swe_svk_qcu_urd_dut_rom_igb_hau_alb_amh_pan_bat_scr_moo_ukr_dyu_jav_tha_mlt_tml_swt_ewe_uzb_ben_ctl_tur_fbf_vie_owc_bem_swa_lda	0.0679003251605764	0.159911374636697	0.873297694721367
320	amh_ctl_dgb_dut_amr_hau_wly_glc_aze_azi_dyu_tag_ses_guj_mcd_bsq_rom_chh_zul_mnd_urd_bul_bem_fre_fbf_prs_fin_cic_ewe_hun_pan_anl_geo_grk_ger_rus_bos_mlt_heb_ben_est_ven_mly_cze_ind_jpn_knd_kor_afr_ukr_swa_svk_bat_krd_sod_mao_cnt_lat_xho_nor_sid_ita_scr_pol_arw_qcu_spa_por_swe_tsn_tig_hin_aeg_slo_jav_lit_igb_eng_yor_sun_tha_gam_tml_lda_swt_tur_alb_mol_uzb_bam_vie_owc_akn_moo_tsw	-0.259182187575419	-0.612967744144656	0.54139378494623
321	owc_guj_dgb_afr_tig_amr_anl_bos_aze_tur_bem_jav_ewe_bul_ben_bsq_grk_aeg_bam_cnt_eng_cze_xho_dut_lda_glc_fin_moo_yor_est_rus_wly_geo_ctl_ita_lat_arw_heb_amh_pan_hun_akn_ind_alb_mly_jpn_tml_kor_fre_spa_cic_hin_bat_urd_sid_mao_mnd_ger_ses_swe_hau_mcd_prs_pol_nor_qcu_mol_rom_slo_zul_mlt_por_sod_svk_tag_ukr_ven_lit_tsn_sun_tha_gam_knd_igb_swa_azi_scr_krd_uzb_tsw_vie_chh_swt_fbf_dyu	-0.557696329631612	-1.33035580718448	0.186654146850432
322	chh_mol_ewe_por_anl_amh_tig_pan_azi_aze_tsn_ind_ses_mcd_arw_bsq_eng_heb_ven_mnd_afr_ben_akn_lat_tsw_swe_hun_bam_fbf_fin_pol_wly_geo_svk_slo_krd_grk_mlt_aeg_fre_est_lda_mao_urd_jav_jpn_tml_kor_ukr_rom_bem_hin_sun_ger_amr_tag_cnt_bos_igb_alb_hau_lit_prs_ita_nor_qcu_ctl_cze_rus_dgb_gam_bul_sid_spa_mly_scr_xho_glc_swa_bat_tha_sod_knd_zul_yor_uzb_dut_guj_tur_swt_vie_owc_moo_cic_dyu	-0.120517223648311	-0.284089238357998	0.7769735413842
323	amh_pan_swt_prs_amr_heb_wly_swe_aze_azi_swa_ind_lda_krd_ctl_bsq_ukr_gam_bem_mnd_guj_por_fbf_ita_dgb_urd_est_tsw_akn_hun_ger_sod_geo_bul_svk_slo_arw_owc_hau_afr_fin_dyu_mao_hin_jav_jpn_tml_kor_nor_ben_yor_cze_bat_eng_aeg_sun_cnt_spa_cic_alb_tig_lit_rus_fre_lat_qcu_mol_pol_bos_ewe_sid_scr_chh_grk_mly_dut_ven_mcd_bam_tag_tha_mlt_knd_xho_ses_uzb_rom_glc_tur_moo_vie_anl_igb_zul_tsn	-0.506391280421881	-1.2043927316088	0.231494047800377
324	amh_mcd_swt_spa_aeg_sid_anl_lit_uzb_tur_dgb_tag_ven_rom_bos_bsq_afr_owc_bam_mnd_pol_krd_lda_ita_ses_hin_fin_moo_ewe_est_dut_gam_geo_ukr_scr_pan_fre_amr_hau_cze_hun_dyu_mao_rus_mly_jpn_tml_kor_alb_svk_xho_urd_ind_ben_tig_jav_cnt_lat_tsw_grk_mlt_ctl_arw_ger_por_qcu_nor_mol_guj_akn_heb_prs_chh_glc_bat_bul_zul_swe_fbf_sun_tha_wly_knd_yor_tsn_azi_slo_eng_aze_swa_vie_sod_igb_bem_cic	0.193385275527387	0.455263937690773	0.649980461714116
325	sod_afr_ven_dut_owc_hau_gam_guj_azi_tur_dyu_bat_bem_arw_glc_bsq_bul_aeg_ewe_mnd_lat_ita_swa_eng_xho_slo_hun_akn_lda_fin_krd_amr_geo_ger_urd_ukr_lit_amh_mlt_hin_est_cic_jav_grk_tag_jpn_knd_kor_pan_mcd_ses_nor_sun_cze_anl_mly_cnt_svk_fbf_pol_sid_fre_scr_por_alb_qcu_ben_spa_rom_dgb_tig_prs_heb_ctl_mao_swe_zul_bos_bam_ind_tha_chh_tml_tsn_yor_aze_rus_mol_uzb_moo_vie_wly_tsw_swt_igb	-0.113700537020429	-0.267956511846389	0.789326210721187
326	sid_ger_cic_alb_amh_anl_mlt_cze_aze_azi_akn_mao_swt_prs_slo_bsq_grk_gam_lda_cnt_mol_rus_tsw_pol_dgb_fre_fin_dyu_igb_est_pan_owc_geo_spa_glc_mcd_swe_heb_wly_ben_hun_tsn_sun_bos_jav_jpn_knd_kor_por_krd_fbf_ita_ind_ctl_aeg_tag_mnd_guj_ses_afr_chh_bul_nor_arw_hin_qcu_rom_lat_scr_ven_amr_lit_sod_urd_bat_dut_swa_eng_moo_mly_tha_tig_tml_bem_xho_tur_svk_ukr_uzb_bam_vie_hau_zul_ewe_yor	-0.413424209013806	-0.982028921805351	0.328633471797025
327	gam_fre_lda_rus_owc_wly_chh_cze_tur_aze_swa_bat_fbf_ukr_ctl_bsq_alb_amr_tsw_cnt_dut_svk_swt_nor_ses_grk_hun_zul_dyu_est_pan_heb_geo_prs_mol_afr_glc_hau_tig_urd_fin_igb_ind_rom_sun_jpn_tml_kor_bul_arw_bem_ben_tag_hin_sid_jav_mnd_guj_yor_mcd_anl_lat_ger_eng_por_qcu_scr_slo_lit_bam_mlt_krd_aeg_ita_mao_swe_dgb_spa_cic_mly_tha_amh_knd_ven_akn_azi_pol_bos_uzb_ewe_vie_sod_xho_moo_tsn	-0.128135946575869	-0.30268957550415	0.762802427845533
328	amh_pol_dyu_spa_sod_hau_amr_dut_azi_uzb_bem_sun_ewe_scr_alb_bsq_eng_anl_swt_cnt_afr_grk_dgb_swe_moo_urd_hun_cic_fbf_est_krd_heb_geo_guj_lat_mol_glc_wly_gam_ben_fin_ses_mly_ukr_jav_jpn_knd_kor_bos_rom_ven_lit_bat_mcd_owc_tag_mnd_nor_xho_fre_aeg_arw_pan_ctl_cze_qcu_por_ita_svk_akn_chh_hin_mlt_ger_mao_prs_tsn_slo_zul_ind_tha_tig_tml_bam_lda_aze_bul_rus_tur_igb_vie_sid_swa_tsw_yor	-0.480955174667542	-1.14265601249527	0.256114605615685
329	heb_slo_dyu_svk_chh_amr_sid_ita_uzb_aze_ven_sun_cic_dut_swe_bsq_mol_tig_zul_mnd_hin_cze_fbf_rom_ewe_afr_fin_moo_ses_hun_pol_hau_geo_mcd_pan_urd_lit_sod_anl_rus_est_xho_mao_grk_jav_jpn_knd_kor_ben_bos_bam_prs_bat_scr_amh_mly_cnt_ctl_bem_nor_wly_glc_lat_eng_alb_qcu_ger_por_krd_tsn_gam_spa_owc_guj_tag_fre_swa_ukr_yor_ind_tha_aeg_tml_igb_dgb_tur_bul_arw_azi_swt_vie_mlt_akn_tsw_lda	-0.740664776389243	-1.77803529532111	0.0786664225977448
330	owc_rom_xho_guj_sod_amh_heb_krd_azi_tur_ewe_jav_swt_arw_urd_bsq_rus_tig_lda_mnd_svk_mol_igb_ita_fbf_slo_est_moo_cic_fin_lat_hau_geo_bul_bos_ger_prs_wly_amr_dut_hun_dyu_mly_ben_ind_jpn_tml_kor_grk_hin_ses_spa_tag_eng_chh_mao_cnt_fre_dgb_lit_anl_ukr_pan_cze_ctl_qcu_pol_afr_scr_yor_mlt_mcd_gam_alb_bat_nor_bam_por_swa_sun_tha_aeg_knd_tsw_zul_uzb_swe_glc_aze_ven_vie_sid_akn_bem_tsn	-0.46552179822649	-1.10648910829504	0.271368826757768
331	wly_swe_swa_guj_chh_aeg_anl_slo_azi_tur_swt_bat_akn_dut_afr_bsq_scr_owc_ven_cnt_grk_lit_tsw_krd_yor_pan_est_bem_dgb_hun_rom_sid_geo_svk_ben_eng_ger_heb_amh_urd_fin_zul_jav_pol_mao_jpn_knd_kor_lat_ita_dyu_alb_mly_ctl_tig_sun_mnd_hin_cic_arw_amr_ukr_por_glc_mcd_qcu_bos_spa_bul_moo_hau_cze_mlt_prs_tag_rus_tsn_nor_ses_ind_tha_sod_tml_ewe_igb_aze_fre_mol_uzb_xho_vie_gam_lda_fbf_bam	-0.0478536944690231	-0.112815685099839	0.910419846359564
332	owc_krd_bem_fre_amr_sid_chh_bos_azi_aze_tsw_tag_fbf_slo_pan_bsq_afr_mlt_cic_cnt_spa_cze_lda_guj_dyu_grk_hun_ewe_bam_est_swe_anl_geo_ukr_rom_pol_por_aeg_hau_eng_fin_ses_mao_lit_ind_jpn_tml_kor_nor_dut_dgb_prs_sun_ger_heb_jav_mnd_urd_yor_ita_sod_ben_mol_svk_rus_qcu_scr_alb_arw_akn_tig_glc_wly_lat_bat_hin_tsn_bul_moo_mly_tha_gam_knd_xho_swa_uzb_mcd_ctl_tur_zul_vie_amh_swt_igb_ven	-0.303839109777396	-0.719615136555282	0.47356653133423
333	owc_afr_swt_krd_gam_wly_anl_svk_aze_uzb_yor_ind_bam_ita_rus_bsq_bul_mlt_zul_mnd_hin_swe_xho_ger_ewe_arw_hun_lda_ses_est_cze_chh_geo_ctl_fre_lit_nor_sod_hau_por_fin_moo_jav_alb_tag_jpn_knd_kor_dut_lat_akn_urd_sun_prs_amr_mly_cnt_eng_igb_glc_amh_slo_grk_ben_bos_qcu_ukr_mcd_rom_tsw_heb_scr_sid_spa_bat_guj_tsn_pan_ven_mao_tha_tig_tml_swa_fbf_tur_pol_mol_azi_bem_vie_aeg_dgb_cic_dyu	-0.99330079851802	-2.41938792791039	0.0174919437193273
334	tig_spa_bam_bos_hau_owc_gam_bul_tur_uzb_dgb_ind_fbf_lit_ben_bsq_rus_aeg_swa_cnt_eng_rom_ses_pol_akn_prs_fin_dyu_moo_hun_pan_sod_geo_por_guj_svk_urd_wly_sid_cze_est_lda_bat_nor_jav_jpn_tml_kor_ukr_ger_ewe_swe_mao_dut_anl_sun_mnd_scr_ven_lat_amh_mcd_ctl_alb_hin_qcu_krd_fre_glc_zul_heb_afr_amr_ita_tag_mol_xho_arw_swt_mly_tha_chh_knd_tsn_bem_azi_slo_grk_aze_tsw_vie_mlt_yor_cic_igb	0.126315667533399	0.297428528491374	0.766802729460901
335	anl_ger_bam_bos_owc_chh_sid_urd_tur_azi_tsn_sun_akn_bul_nor_bsq_scr_wly_cic_cnt_glc_lat_ven_lit_yor_arw_fin_ses_dyu_hun_rom_gam_geo_spa_dut_ita_alb_sod_amr_ukr_est_tsw_bat_ctl_mao_jpn_knd_kor_grk_rus_moo_ben_tag_mcd_amh_mly_mnd_pol_swt_por_aeg_svk_guj_cze_hin_qcu_krd_fre_mol_bem_mlt_slo_hau_pan_ind_prs_ewe_eng_zul_jav_tha_heb_tml_dgb_swa_aze_afr_swe_uzb_xho_vie_tig_fbf_lda_igb	-0.250191262552841	-0.591060720116074	0.555913568559672
336	anl_slo_bem_swe_sod_heb_gam_guj_aze_azi_tsn_mao_yor_urd_mol_bsq_svk_mlt_akn_cnt_bul_rom_dgb_rus_moo_pol_est_ewe_tsw_fin_ctl_tig_geo_eng_ger_alb_afr_amr_sid_nor_hun_zul_mly_por_ind_jpn_tml_kor_hin_ita_xho_glc_jav_dut_chh_sun_mnd_ben_dyu_spa_aeg_fre_ukr_bos_cze_qcu_lat_grk_mcd_ven_amh_lit_wly_pan_bat_krd_cic_prs_swa_tag_tha_owc_knd_swt_bam_uzb_arw_scr_tur_ses_vie_hau_fbf_igb_lda	-0.388355312272876	-0.922471453029618	0.358669744790459
337	amh_bos_swt_slo_mlt_owc_anl_guj_aze_tur_igb_mao_bam_ben_por_bsq_krd_gam_dgb_mnd_nor_lit_ses_svk_bem_mcd_est_yor_zul_hun_rus_heb_geo_glc_cze_mol_rom_chh_tig_ita_fin_akn_tag_alb_mly_jpn_knd_kor_swe_hin_cic_eng_sun_bul_sod_bat_cnt_pol_ewe_urd_sid_ukr_arw_spa_dut_qcu_pan_grk_afr_ven_hau_prs_amr_ger_ind_lat_xho_ctl_swa_jav_tha_aeg_tml_dyu_lda_uzb_fre_scr_azi_moo_vie_wly_tsn_fbf_tsw	-0.297466986998698	-0.703781341760612	0.48332734954545
338	mlt_ukr_dyu_eng_amh_wly_sod_afr_azi_uzb_moo_mly_dgb_spa_ger_bsq_pan_chh_tsn_cnt_lat_mcd_xho_arw_ewe_mol_hun_akn_yor_fin_swe_hau_geo_cze_svk_prs_por_tig_heb_fre_est_igb_bat_rus_jav_jpn_knd_kor_slo_alb_zul_scr_ind_lit_sid_tag_mnd_bul_cic_dut_gam_ctl_urd_hin_ben_qcu_glc_rom_grk_ven_amr_pol_owc_ita_sun_nor_swt_guj_bam_mao_tha_aeg_tml_fbf_swa_aze_krd_bos_tur_bem_vie_anl_lda_ses_tsw	-0.56384905900451	-1.34440265094563	0.182088321120951
339	wly_rom_tsn_lit_heb_sid_hau_eng_aze_tur_ven_jav_swt_krd_ben_bsq_ctl_anl_xho_cnt_prs_pol_fbf_fre_akn_alb_fin_dyu_bem_est_ita_sod_geo_por_urd_scr_swe_aeg_tig_arw_hun_zul_bat_mol_mao_jpn_tml_kor_dut_ger_yor_lat_mly_ukr_chh_ind_mnd_nor_ses_svk_amr_guj_bos_cze_bul_qcu_hin_slo_rus_ewe_mlt_pan_amh_mcd_sun_glc_igb_afr_swa_tag_tha_gam_knd_dgb_bam_uzb_grk_spa_azi_moo_vie_owc_lda_cic_tsw	-0.310223129508544	-0.735038943541113	0.464165313221545
340	mlt_pan_akn_hin_tig_amh_sid_ukr_aze_uzb_bam_sun_moo_swe_bul_bsq_slo_anl_swt_cnt_lat_prs_tsw_fre_dgb_afr_hun_cic_lda_est_ctl_chh_geo_arw_nor_krd_urd_gam_amr_alb_fin_ewe_mly_pol_bat_jpn_tml_kor_rom_mol_ven_scr_tag_rus_owc_jav_mnd_guj_xho_svk_sod_mcd_por_cze_ita_qcu_spa_dut_ger_tsn_wly_lit_heb_eng_mao_bos_dyu_glc_fbf_ind_tha_hau_knd_zul_bem_azi_ben_grk_tur_igb_vie_aeg_ses_swa_yor	-0.635291255325329	-1.51731986632919	0.132577986422546
341	hau_lat_lda_ukr_sod_chh_owc_rus_uzb_aze_dgb_mly_ses_guj_cze_bsq_ita_gam_akn_cnt_urd_ger_ven_swe_ewe_bos_est_dyu_yor_hun_prs_tig_geo_pol_bul_ctl_ben_mlt_anl_afr_fin_bem_mao_fre_ind_jpn_knd_kor_rom_eng_fbf_alb_tag_krd_amh_jav_mnd_hin_moo_grk_amr_por_scr_mcd_arw_qcu_mol_slo_svk_cic_wly_lit_aeg_pan_bat_glc_tsw_spa_zul_sun_tha_heb_tml_swa_igb_tur_nor_dut_azi_bam_vie_sid_tsn_swt_xho	-0.0719575493734508	-0.169646056415475	0.865656976470975
342	mlt_scr_fbf_rus_owc_wly_gam_arw_tur_uzb_cic_bat_moo_hin_glc_bsq_eng_sod_bam_cnt_mol_pan_ses_swe_akn_ger_hun_dyu_igb_fin_por_tig_geo_lat_urd_bos_ukr_hau_heb_svk_est_swt_jav_ben_sun_jpn_tml_kor_krd_rom_bem_cze_mao_grk_amr_mly_mnd_fre_ewe_nor_aeg_pol_lit_slo_ita_qcu_ctl_guj_alb_zul_chh_spa_sid_bul_tag_dut_ven_prs_yor_ind_tha_amh_knd_tsw_tsn_azi_afr_mcd_aze_swa_vie_anl_dgb_xho_lda	-0.23562775074938	-0.556814907898313	0.578991414378247
343	amh_ger_ewe_fre_hau_aeg_mlt_spa_aze_azi_lda_jav_swa_swe_svk_bsq_bos_tig_tsn_cnt_mol_rom_ses_slo_zul_afr_est_fbf_moo_fin_ctl_anl_geo_ita_mcd_hin_pan_chh_wly_por_hun_yor_bat_scr_mly_jpn_knd_kor_lat_grk_cic_rus_tag_guj_heb_sun_mnd_ukr_dyu_lit_owc_arw_alb_bul_urd_qcu_dut_nor_ben_tsw_sod_prs_sid_krd_mao_cze_bam_pol_akn_ind_tha_amr_tml_ven_bem_tur_glc_eng_uzb_swt_vie_gam_dgb_igb_xho	-0.28218689681744	-0.668524766190996	0.505454639707636
344	owc_scr_tsn_dut_heb_anl_amh_fre_azi_tur_ewe_sun_swa_swe_arw_bsq_bos_tig_igb_cnt_lit_lat_dgb_mcd_fbf_krd_fin_zul_akn_est_ctl_sod_geo_eng_pol_ukr_rus_amr_sid_cze_hun_bem_mao_mol_jav_jpn_tml_kor_guj_rom_ses_por_tag_nor_gam_ind_mnd_svk_lda_pan_mlt_ben_prs_glc_alb_qcu_urd_spa_hin_ven_chh_grk_aeg_bul_mly_ita_cic_slo_tsw_bat_tha_hau_knd_moo_xho_uzb_afr_ger_aze_swt_vie_wly_dyu_bam_yor	-0.0510587524298262	-0.120305740537918	0.904500484474085
345	heb_eng_tsw_fre_sod_sid_amh_mcd_aze_azi_ewe_mao_tsn_glc_nor_bsq_por_amr_dyu_mnd_scr_pol_dgb_alb_fbf_afr_hun_xho_bem_fin_lit_gam_geo_ben_lat_bos_rus_aeg_wly_ukr_est_bam_ind_slo_mly_jpn_knd_kor_arw_urd_lda_prs_tag_swe_owc_bat_cnt_ctl_cic_spa_mlt_dut_hin_krd_ita_qcu_rom_guj_pan_swa_chh_cze_anl_grk_jav_bul_yor_svk_igb_sun_tha_tig_tml_ses_moo_uzb_ger_mol_tur_swt_vie_hau_zul_akn_ven	-0.537153020614818	-1.28135049191916	0.203256311174305
346	anl_glc_tsn_bul_sid_heb_hau_lat_azi_aze_tsw_mly_ewe_grk_ger_bsq_cze_sod_bem_mnd_pol_hin_igb_guj_cic_fre_fin_ven_zul_est_bos_chh_geo_ukr_scr_spa_mcd_owc_tig_krd_hun_dyu_bat_ben_mao_jpn_tml_kor_mol_slo_akn_arw_ind_por_wly_sun_cnt_swe_moo_dut_aeg_eng_rus_nor_urd_qcu_svk_ctl_alb_fbf_gam_prs_amr_lit_tag_afr_dgb_pan_ses_jav_tha_amh_knd_lda_xho_tur_ita_rom_uzb_swa_vie_mlt_swt_yor_bam	0.364536659374296	0.859540343497594	0.392252709958258
347	gam_swe_fbf_glc_sid_anl_wly_arw_uzb_azi_ewe_jav_igb_mol_rus_bsq_prs_amh_lda_mnd_hin_slo_yor_spa_tsn_guj_fin_bam_dyu_hun_pan_amr_geo_por_scr_ctl_lat_mlt_owc_ita_est_zul_tag_ben_mly_jpn_tml_kor_lit_alb_bem_krd_sun_urd_sod_bat_cnt_grk_moo_afr_aeg_eng_svk_bos_cze_qcu_rom_mcd_ukr_tsw_heb_bul_chh_nor_ind_fre_swt_ger_swa_mao_tha_hau_knd_ven_akn_tur_dut_pol_aze_dgb_vie_tig_xho_ses_cic	-0.27840856323236	-0.660364379882323	0.510652367405475
348	heb_pan_akn_grk_anl_owc_tig_guj_tur_uzb_tsw_jav_fbf_swe_ctl_bsq_svk_aeg_zul_mnd_ukr_pol_tsn_ger_xho_lit_fin_bem_swa_est_nor_amr_geo_scr_por_cze_urd_hau_sid_prs_hun_swt_bat_mcd_mly_jpn_knd_kor_alb_dut_igb_spa_mao_bos_sod_sun_cnt_bul_moo_lat_gam_afr_fre_ita_rom_qcu_ben_krd_rus_yor_amh_hin_wly_eng_tag_arw_dyu_glc_lda_ind_tha_chh_tml_ven_bam_aze_mol_slo_azi_ewe_vie_mlt_dgb_cic_ses	-0.388037896836506	-0.919644563530249	0.360137752510886
349	amr_por_dyu_grk_mlt_amh_sid_pan_tur_azi_fbf_sun_xho_eng_slo_bsq_scr_heb_akn_cnt_ita_mol_yor_ger_ses_swe_fin_moo_swa_est_arw_owc_geo_spa_afr_hin_dut_anl_aeg_nor_hun_swt_mao_svk_ind_jpn_tml_kor_cze_ben_ewe_ctl_tag_fre_tig_mly_mnd_krd_lda_bos_chh_mcd_pol_rom_prs_qcu_guj_bul_lat_cic_sod_lit_wly_rus_bat_ukr_dgb_alb_igb_jav_tha_gam_knd_ven_bam_uzb_urd_glc_aze_tsn_vie_hau_tsw_bem_zul	-0.851097252637162	-2.06347799856461	0.0418538395513489
350	owc_fre_tsn_arw_sid_chh_sod_ben_aze_azi_ven_bat_cic_prs_ita_bsq_glc_heb_zul_cnt_spa_rom_swt_alb_dyu_pan_fin_fbf_akn_est_lit_mlt_geo_krd_dut_mcd_eng_amr_gam_nor_hun_lda_mao_slo_tag_jpn_knd_kor_rus_grk_ses_ger_sun_lat_aeg_mly_mnd_afr_dgb_ukr_tig_pol_scr_mol_hin_qcu_cze_por_bos_xho_amh_guj_anl_ctl_ind_svk_igb_swe_moo_jav_tha_wly_tml_ewe_yor_tur_urd_bul_uzb_tsw_vie_hau_swa_bam_bem	0.0037278759941794	0.00877801276868278	0.993015051688696
351	chh_guj_ewe_arw_amh_mlt_gam_fre_tur_azi_xho_sun_bam_slo_ben_bsq_bos_aeg_akn_mnd_hin_ger_ses_pol_ven_prs_fin_dgb_igb_hun_grk_owc_geo_rus_mol_lit_eng_hau_anl_afr_est_tsn_tag_ukr_bat_jpn_knd_kor_scr_swe_swa_ita_mao_cze_heb_ind_cnt_urd_fbf_alb_amr_mcd_spa_glc_lat_qcu_rom_krd_dut_moo_tig_svk_wly_bul_mly_nor_dyu_por_lda_jav_tha_sid_tml_swt_tsw_uzb_ctl_pan_aze_cic_vie_sod_bem_zul_yor	0.0143411545417896	0.033768337860277	0.973134254794762
352	hau_ita_cic_cze_amh_aeg_gam_ger_uzb_azi_bem_sun_moo_krd_lit_bsq_lat_chh_ses_mnd_pol_bos_swa_slo_tsn_arw_est_ven_igb_fin_fre_tig_geo_glc_bul_mcd_prs_heb_sid_guj_hun_ewe_bat_grk_ind_jpn_tml_kor_svk_ben_lda_rus_tag_alb_owc_jav_cnt_por_yor_spa_mlt_afr_pan_hin_nor_qcu_mol_swe_ukr_bam_sod_urd_amr_dut_mao_rom_zul_ctl_swt_mly_tha_anl_knd_dyu_xho_aze_scr_eng_tur_fbf_vie_wly_akn_tsw_dgb	-0.791938225483898	-1.91061192760535	0.059135033922887
353	heb_glc_akn_lit_sod_aeg_mlt_ukr_tur_aze_tsw_mao_bem_bul_ben_bsq_arw_wly_swa_mnd_hin_cze_ewe_rus_xho_dut_est_bam_igb_fin_svk_tig_geo_lat_guj_spa_eng_gam_owc_mol_hun_yor_ind_scr_bat_jpn_tml_kor_pol_urd_tsn_ctl_jav_mcd_chh_mly_cnt_rom_dgb_ger_amr_alb_ita_krd_por_qcu_afr_slo_prs_fbf_amh_grk_anl_fre_tag_bos_swt_pan_moo_sun_tha_hau_knd_ven_cic_azi_swe_nor_uzb_ses_vie_sid_dyu_zul_lda	0.58978935276898	1.39459566470351	0.16646017872188
354	heb_urd_tsw_mol_anl_hau_tig_swe_azi_aze_fbf_sun_dgb_cze_grk_bsq_scr_sid_ses_mnd_pol_fre_yor_eng_zul_guj_hun_lda_cic_est_ukr_gam_geo_slo_ctl_ita_ger_chh_amr_hin_fin_moo_jav_rom_tag_jpn_knd_kor_bos_prs_igb_afr_bat_alb_sod_mao_cnt_por_bem_dut_aeg_lit_bul_lat_arw_qcu_rus_krd_ben_akn_amh_nor_wly_svk_ind_glc_tsn_mcd_ewe_mly_tha_owc_tml_ven_swt_uzb_spa_pan_tur_xho_vie_mlt_bam_dyu_swa	-0.108887611874011	-0.256675547187848	0.797996224478641
355	tig_mcd_fbf_arw_heb_hau_amr_por_azi_uzb_dgb_bat_cic_glc_afr_bsq_svk_amh_swa_cnt_nor_hin_tsn_spa_bem_fre_hun_zul_ses_est_guj_sod_geo_urd_ben_pan_lit_owc_chh_scr_fin_moo_mly_ita_jav_jpn_knd_kor_prs_cze_dyu_krd_mao_ctl_wly_ind_mnd_rus_ven_bos_gam_lat_grk_swe_pol_qcu_mol_alb_rom_tsw_anl_slo_aeg_dut_sun_ukr_swt_eng_bam_tag_tha_mlt_tml_lda_xho_tur_ger_bul_aze_akn_vie_sid_yor_igb_ewe	-0.00358789569656913	-0.00844199039912312	0.99328242899459
356	heb_ger_dgb_lit_tig_sod_aeg_eng_aze_azi_dyu_sun_ewe_urd_rom_bsq_krd_amh_ven_cnt_afr_bos_moo_cze_lda_hin_fin_bam_igb_est_mol_amr_geo_pan_prs_guj_pol_mlt_owc_grk_hun_swa_bat_nor_jav_jpn_tml_kor_rus_ctl_tsw_por_tag_bul_sid_mly_mnd_glc_cic_slo_chh_svk_alb_arw_scr_qcu_dut_lat_spa_fbf_wly_fre_hau_swe_mao_ita_tsn_mcd_bem_ind_tha_gam_knd_yor_zul_uzb_ben_ukr_tur_akn_vie_anl_xho_ses_swt	-0.604014988081411	-1.44614957184401	0.151497065971967
357	aeg_swe_ses_guj_gam_amh_tig_afr_tur_aze_lda_bat_ven_krd_por_bsq_fre_sid_akn_cnt_rus_cze_swt_ctl_bem_arw_est_fbf_ewe_hun_spa_hau_geo_lit_mol_mcd_svk_heb_mlt_urd_fin_zul_jav_bul_ind_jpn_knd_kor_rom_slo_igb_ger_mao_dut_amr_mly_mnd_alb_dyu_glc_owc_hin_pan_bos_prs_qcu_nor_lat_scr_dgb_anl_ukr_wly_eng_tag_pol_tsw_ben_tsn_sun_tha_chh_tml_yor_bam_azi_grk_ita_uzb_moo_vie_sod_xho_cic_swa	-0.864941652989755	-2.09899015173978	0.0385272259857107
358	sod_svk_ven_ctl_mlt_gam_heb_arw_aze_azi_fbf_sun_tsw_ger_ukr_bsq_pan_wly_ses_cnt_scr_rus_zul_lit_yor_fre_fin_igb_bem_hun_cze_hau_geo_ita_grk_pol_swe_chh_amh_urd_est_lda_tag_slo_mao_jpn_tml_kor_glc_mcd_swt_dut_jav_por_sid_ind_mnd_hin_cic_alb_aeg_prs_eng_nor_bul_qcu_bos_spa_lat_akn_tig_ben_anl_krd_mly_guj_ewe_rom_dgb_bat_tha_owc_knd_moo_bam_tur_afr_mol_uzb_swa_vie_amr_dyu_xho_tsn	0.138675375722634	0.326469900868254	0.744802422109434
359	aeg_guj_bam_bos_wly_heb_gam_svk_azi_aze_ven_mao_moo_cze_alb_bsq_pan_sod_yor_cnt_spa_rom_zul_por_dyu_pol_fin_swa_tsw_hun_glc_owc_geo_grk_slo_mcd_bul_anl_mlt_dut_est_tsn_tag_urd_ind_jpn_knd_kor_hin_lit_lda_ita_jav_mol_amr_bat_mnd_afr_ewe_lat_hau_eng_nor_ukr_ger_qcu_ben_rus_swe_bem_chh_krd_sid_scr_sun_arw_akn_prs_igb_mly_tha_tig_tml_dgb_xho_uzb_ctl_fre_tur_fbf_vie_amh_cic_ses_swt	-0.448965441580493	-1.06548410106391	0.289415335801639
360	tig_ben_lda_rus_amh_sid_mlt_mol_aze_uzb_tsw_mao_cic_arw_ger_bsq_fre_owc_moo_mnd_ita_urd_ses_ukr_zul_slo_hun_igb_swa_fin_grk_wly_geo_bul_scr_por_alb_sod_anl_spa_est_akn_jav_ctl_sun_jpn_tml_kor_eng_nor_bem_afr_tag_prs_hau_ind_cnt_pan_xho_pol_heb_swe_lit_lat_cze_qcu_glc_mcd_bos_ven_aeg_guj_chh_svk_mly_krd_dgb_hin_fbf_bat_tha_amr_knd_bam_dyu_azi_rom_dut_tur_ewe_vie_gam_swt_yor_tsn	0.557308390456739	1.3166164075608	0.191202668812179
361	wly_ukr_ses_cze_amr_heb_mlt_bos_aze_tur_lda_tag_bem_lit_slo_bsq_mcd_sod_dgb_cnt_hin_alb_fbf_svk_igb_afr_hun_akn_ven_fin_rom_gam_geo_lat_mol_swe_guj_aeg_owc_fre_est_tsn_sun_krd_ind_jpn_knd_kor_grk_pol_ewe_por_mao_ben_anl_mly_mnd_glc_cic_ctl_amh_spa_rus_ger_pan_qcu_scr_nor_eng_swt_tig_prs_sid_dut_jav_ita_tsw_arw_xho_bat_tha_hau_tml_swa_zul_azi_bul_urd_uzb_moo_vie_chh_bam_yor_dyu	-0.163490784634021	-0.385696367372933	0.700602406190658
362	tig_pol_ses_lat_aeg_sid_wly_ben_aze_uzb_bam_sun_zul_bul_krd_bsq_prs_heb_tsw_mnd_afr_pan_swt_ita_yor_ger_fin_lda_igb_hun_fre_hau_geo_rom_scr_guj_grk_gam_owc_por_est_fbf_jav_ukr_ind_jpn_knd_kor_rus_spa_xho_bos_bat_hin_mlt_tag_cnt_arw_dgb_cze_sod_swe_glc_svk_nor_qcu_mcd_slo_mol_tsn_amr_lit_anl_eng_mao_urd_dyu_dut_akn_mly_tha_amh_tml_cic_ven_tur_ctl_alb_azi_bem_vie_chh_swa_moo_ewe	0.375504235816814	0.884340107066272	0.378793231412682
363	mlt_ita_xho_mcd_amr_sod_wly_ben_tur_uzb_zul_sun_dyu_ukr_krd_bsq_eng_tig_ses_cnt_lit_grk_moo_guj_akn_dut_hun_bam_yor_fin_lat_hau_geo_prs_svk_nor_arw_heb_chh_cze_est_cic_mao_ger_jav_jpn_tml_kor_hin_ctl_lda_fre_tag_bos_gam_bat_mnd_spa_tsn_afr_sid_scr_pan_por_mol_qcu_glc_rom_alb_swt_anl_swe_owc_pol_ind_urd_igb_slo_tsw_mly_tha_aeg_knd_ven_bem_azi_rus_bul_aze_fbf_vie_amh_ewe_swa_dgb	-0.614319826408681	-1.4688971042762	0.145235241753981
364	chh_nor_moo_pol_sid_sod_aeg_slo_tur_aze_dyu_sun_akn_rom_scr_bsq_bos_mlt_bem_cnt_grk_rus_tsw_dut_swt_spa_fin_dgb_cic_est_guj_amh_geo_ukr_lat_afr_mcd_gam_heb_svk_hun_tsn_ind_ita_mly_jpn_knd_kor_alb_pan_igb_lit_bat_ger_owc_tag_mnd_eng_xho_bul_amr_por_krd_cze_ctl_qcu_arw_mol_swe_lda_tig_fre_wly_glc_jav_urd_yor_hin_ewe_mao_tha_hau_tml_fbf_ven_uzb_ben_prs_azi_ses_vie_anl_zul_swa_bam	-0.24994508368767	-0.590268932303865	0.556441953809814
365	owc_spa_yor_por_wly_aeg_anl_ben_azi_aze_swt_bat_ven_grk_fre_bsq_dut_heb_ses_cnt_svk_rom_xho_scr_tsn_ctl_fin_tsw_akn_est_slo_gam_geo_afr_alb_rus_ger_sid_mlt_pol_hun_swa_ind_glc_tag_jpn_tml_kor_nor_lit_lda_bul_mly_prs_sod_sun_mnd_ukr_ewe_krd_tig_mcd_cze_ita_lat_qcu_guj_urd_pan_zul_chh_eng_hau_swe_jav_mol_cic_arw_bam_mao_tha_amr_knd_dgb_moo_uzb_bos_hin_tur_igb_vie_amh_bem_dyu_fbf	-0.362832747838887	-0.859994850036016	0.392003415364167
366	sod_eng_swt_mol_hau_tig_amr_rom_aze_azi_lda_mly_zul_rus_arw_bsq_ben_wly_ses_cnt_bos_grk_ven_bul_bem_hin_fin_igb_tsn_est_lit_amh_geo_scr_lat_urd_ukr_chh_mlt_svk_hun_moo_jav_prs_bat_jpn_tml_kor_mcd_glc_akn_por_ind_dut_anl_mao_mnd_fre_xho_nor_owc_pan_cze_swe_ita_qcu_pol_ger_slo_cic_sid_afr_aeg_guj_tag_alb_yor_spa_dgb_sun_tha_heb_knd_ewe_dyu_tur_krd_ctl_uzb_fbf_vie_gam_bam_tsw_swa	0.14610325111803	0.343374553745954	0.732091731359695
367	sid_alb_moo_mcd_anl_amr_amh_glc_uzb_azi_dgb_tag_cic_ctl_ita_bsq_rus_owc_tsw_cnt_ben_bul_ven_lat_yor_rom_hun_bem_ses_est_eng_chh_geo_slo_ger_scr_hin_aeg_tig_svk_fin_zul_jav_bos_mao_jpn_tml_kor_pan_cze_ewe_krd_ind_urd_mlt_mly_mnd_guj_swa_dut_wly_afr_por_lit_spa_qcu_ukr_pol_prs_xho_heb_grk_sod_nor_sun_fre_igb_mol_swt_bat_tha_gam_knd_akn_tsn_aze_arw_swe_tur_bam_vie_hau_dyu_fbf_lda	0.382063492004845	0.900396793362752	0.37023481590963
368	gam_hin_swa_spa_owc_anl_sod_ita_uzb_tur_tsn_tag_ses_mcd_krd_bsq_lit_tig_bem_mnd_dut_ukr_moo_rom_cic_alb_est_dyu_yor_hun_prs_sid_geo_ben_svk_ctl_guj_hau_amh_cze_fin_ewe_bat_pol_jav_jpn_knd_kor_eng_bul_tsw_arw_ind_por_chh_mao_cnt_ger_fbf_urd_heb_nor_swe_glc_pan_qcu_mol_slo_bos_bam_aeg_fre_amr_scr_sun_grk_igb_rus_ven_mly_tha_mlt_tml_swt_zul_aze_lat_afr_azi_akn_vie_wly_lda_xho_dgb	0.250174032821739	0.589131836091371	0.557201209408908
369	anl_krd_dyu_ctl_hau_sod_heb_mcd_tur_uzb_bam_sun_ses_ben_prs_bsq_slo_gam_yor_mnd_ita_eng_zul_mol_cic_pan_hun_swa_tsn_fin_fre_sid_geo_alb_lit_hin_rom_mlt_aeg_urd_est_akn_bat_guj_tag_jpn_tml_kor_bul_scr_tsw_ger_mly_ukr_owc_jav_cnt_rus_bem_dut_amh_arw_svk_afr_por_qcu_grk_pol_cze_dgb_tig_lat_wly_nor_mao_swe_swt_bos_ven_ind_tha_amr_knd_moo_fbf_aze_spa_glc_azi_lda_vie_chh_xho_ewe_igb	-0.879623759161318	-2.12554247797778	0.03619148395829
370	chh_ben_ven_lit_owc_anl_wly_prs_azi_aze_tsn_mao_bam_slo_ger_bsq_cze_aeg_xho_cnt_dut_fre_swa_por_igb_bul_hun_ses_dyu_est_hin_heb_geo_glc_urd_eng_svk_tig_amr_pol_fin_akn_tag_scr_jav_jpn_tml_kor_swe_ukr_bem_alb_bat_bos_gam_sun_mnd_mcd_yor_arw_hau_mol_ita_pan_rom_qcu_nor_afr_grk_tsw_sid_guj_sod_rus_ind_spa_ewe_ctl_cic_mly_tha_amh_knd_fbf_lda_tur_lat_krd_uzb_swt_vie_mlt_zul_dgb_moo	-1.19744864367353	-2.96166448275707	0.003883495341049
371	aeg_pol_moo_fre_sod_sid_chh_spa_azi_uzb_xho_sun_fbf_prs_bul_bsq_eng_mlt_cic_cnt_ger_afr_bem_rom_ewe_arw_est_akn_igb_fin_por_hau_geo_ukr_krd_mol_hin_heb_anl_rus_hun_zul_bat_pan_tag_jpn_knd_kor_mcd_lit_dyu_dut_jav_swe_wly_mly_mnd_lat_lda_grk_gam_ben_nor_guj_slo_qcu_urd_bos_alb_bam_amr_glc_amh_svk_ind_ctl_swt_cze_ven_mao_tha_owc_tml_tsw_yor_tur_scr_ita_aze_dgb_vie_tig_ses_swa_tsn	-0.307995746479939	-0.729084890178451	0.467781900604819
372	hau_guj_igb_hin_sod_anl_amh_glc_aze_azi_fbf_bat_yor_dut_svk_bsq_ger_tig_swa_mnd_pol_ukr_ses_ctl_moo_spa_fin_cic_dgb_hun_krd_gam_geo_urd_mcd_por_afr_chh_mlt_eng_est_tsn_mly_mol_sun_jpn_knd_kor_ita_grk_ven_bul_mao_prs_amr_tag_cnt_ben_zul_arw_wly_bos_scr_slo_nor_qcu_rom_swe_pan_akn_aeg_cze_heb_lat_jav_lit_bam_fre_bem_ind_tha_owc_tml_ewe_dyu_tur_alb_rus_uzb_lda_vie_sid_tsw_swt_xho	0.437486148412909	1.03044068390233	0.305475612366726
373	amr_grk_moo_guj_hau_wly_mlt_cze_uzb_aze_lda_bat_igb_pan_krd_bsq_ben_owc_akn_cnt_bul_svk_dgb_swe_cic_rom_fin_ven_zul_est_slo_chh_geo_pol_fre_eng_afr_aeg_gam_dut_hun_dyu_mly_ger_tag_jpn_knd_kor_ukr_lit_ses_rus_sun_urd_tig_ind_mnd_glc_bem_bos_amh_prs_ctl_ita_alb_qcu_scr_mcd_arw_yor_heb_spa_sid_lat_mao_por_bam_hin_fbf_jav_tha_sod_tml_swa_tsn_tur_nor_mol_azi_xho_vie_anl_swt_tsw_ewe	-0.555410964943818	-1.32508168688917	0.188390480064484
374	hau_urd_tsn_rom_amr_tig_owc_bul_uzb_aze_tsw_mao_dgb_ben_cze_bsq_pan_wly_swa_cnt_arw_por_akn_lit_bam_rus_hun_fbf_yor_fin_slo_gam_geo_eng_ita_guj_alb_aeg_chh_afr_est_cic_sun_mcd_jav_jpn_tml_kor_krd_hin_bem_glc_mly_ukr_heb_bat_mnd_fre_ven_swe_sod_nor_grk_prs_ger_qcu_spa_dut_scr_zul_amh_mol_mlt_bos_ind_ctl_igb_lat_moo_tag_tha_anl_knd_dyu_ewe_tur_pol_svk_azi_swt_vie_sid_lda_xho_ses	0.13257407276865	0.312452761631934	0.755395976768127
375	sid_glc_swt_dut_tig_mlt_anl_grk_uzb_azi_akn_tag_swa_scr_swe_bsq_ukr_sod_ven_mnd_svk_guj_fbf_lit_tsn_arw_est_bam_dyu_fin_ctl_gam_geo_fre_pan_por_ger_amh_owc_ita_hun_cic_jav_bos_sun_jpn_tml_kor_lat_alb_lda_rom_ind_bul_wly_bat_cnt_krd_moo_pol_aeg_mol_prs_afr_spa_qcu_ben_eng_cze_dgb_amr_rus_heb_slo_mly_nor_tsw_hin_igb_mao_tha_hau_knd_bem_ses_aze_mcd_urd_tur_zul_vie_chh_ewe_yor_xho	0.12838851544558	0.302074879460879	0.763269489853763
376	mlt_cze_bam_pan_tig_chh_amr_rom_aze_azi_tsw_jav_dgb_nor_mol_bsq_grk_hau_ses_mnd_slo_lat_zul_krd_akn_swe_hun_dyu_cic_est_por_sod_geo_rus_pol_guj_arw_sid_heb_fre_fin_xho_tag_alb_mly_jpn_tml_kor_ger_spa_lda_prs_bat_ita_gam_mao_cnt_hin_fbf_urd_owc_eng_lit_dut_afr_qcu_scr_ukr_svk_swa_amh_mcd_aeg_bul_sun_bos_ven_ctl_ewe_ind_tha_anl_knd_igb_tsn_uzb_glc_ben_tur_bem_vie_wly_swt_moo_yor	-0.305193841183889	-0.721368144847585	0.47249269428282
377	sid_svk_swt_ctl_amr_chh_mlt_spa_azi_tur_tsw_mao_moo_alb_prs_bsq_rus_sod_dyu_cnt_grk_nor_dgb_pan_lda_bul_fin_zul_xho_hun_lat_owc_geo_afr_urd_ben_hin_anl_hau_pol_est_ewe_sun_ger_jav_jpn_knd_kor_por_krd_yor_arw_bat_fre_amh_ind_mnd_swe_ses_rom_tig_eng_mcd_scr_ita_qcu_slo_ukr_bos_fbf_wly_dut_gam_cze_mly_mol_bam_lit_tsn_tag_tha_heb_tml_akn_ven_uzb_glc_guj_aze_bem_vie_aeg_igb_cic_swa	-0.740583248112519	-1.77651262582003	0.0789185458778515
378	mlt_hin_dgb_afr_owc_amh_sod_mol_tur_azi_swt_ind_akn_slo_rom_bsq_mcd_amr_xho_cnt_lat_pan_ewe_lit_dyu_pol_hun_ven_tsw_est_por_tig_geo_glc_cze_ukr_dut_chh_gam_grk_fin_moo_mao_ctl_mly_jpn_knd_kor_fre_guj_zul_rus_bat_scr_aeg_tag_mnd_ben_bam_ita_sid_bul_bos_spa_urd_qcu_krd_nor_swe_igb_anl_svk_wly_ger_sun_alb_lda_eng_cic_jav_tha_hau_tml_yor_ses_uzb_arw_prs_aze_fbf_vie_heb_tsn_swa_bem	-0.259691560219082	-0.613673472190895	0.540929252949626
379	chh_bos_ewe_arw_aeg_owc_heb_glc_tur_aze_dgb_sun_ven_ctl_pol_bsq_ben_mlt_igb_mnd_pan_svk_swt_mcd_fbf_eng_fin_lda_zul_est_lit_tig_geo_ita_ukr_guj_hin_wly_sid_cze_hun_tsw_mao_prs_bat_jpn_knd_kor_krd_scr_tsn_lat_mly_mol_amh_ind_cnt_bul_xho_rom_amr_por_ger_swe_fre_qcu_grk_afr_urd_bem_anl_spa_hau_dut_tag_nor_dyu_rus_ses_jav_tha_sod_tml_cic_swa_azi_alb_slo_uzb_bam_vie_gam_moo_akn_yor	0.495985655608002	1.17295274596142	0.243810317233652
380	sod_ukr_ewe_cze_amh_aeg_mlt_dut_tur_aze_yor_mao_cic_slo_fre_bsq_lit_amr_swa_mnd_ger_urd_ses_lat_xho_grk_est_bem_zul_fin_arw_chh_geo_rom_prs_pol_mol_gam_owc_afr_hun_dyu_tag_alb_ind_jpn_tml_kor_pan_krd_bam_bos_mly_ben_wly_bat_cnt_hin_tsn_por_heb_glc_ctl_nor_svk_qcu_bul_guj_ita_swt_hau_eng_anl_mcd_sun_spa_igb_scr_fbf_jav_tha_tig_knd_dgb_moo_azi_rus_swe_uzb_tsw_vie_sid_akn_ven_lda	0.406447407071752	0.958696334554303	0.340197500627167
381	amr_spa_zul_ctl_chh_tig_sod_ukr_aze_tur_lda_sun_akn_pan_pol_bsq_krd_gam_swt_mnd_lit_rus_ven_fre_bam_rom_est_ses_fbf_fin_arw_aeg_geo_glc_ben_bos_bul_sid_mlt_slo_hun_tsw_tag_scr_ind_jpn_knd_kor_por_ger_dgb_eng_mly_hin_amh_mao_cnt_nor_cic_prs_anl_afr_lat_cze_mcd_qcu_grk_mol_alb_xho_owc_svk_wly_guj_jav_swe_yor_ita_ewe_bat_tha_hau_tml_moo_bem_azi_dut_urd_uzb_tsn_vie_heb_swa_dyu_igb	-1.06933156007642	-2.62440470405161	0.0101465920793612
382	heb_scr_zul_ctl_mlt_aeg_sod_swe_uzb_tur_igb_ind_dgb_eng_ukr_bsq_grk_amh_akn_mnd_bul_alb_bem_guj_lda_bos_est_bam_moo_fin_rom_wly_geo_rus_krd_cze_nor_anl_owc_afr_hun_xho_bat_arw_jav_jpn_knd_kor_pan_fre_ses_lit_mao_spa_sid_mly_cnt_ben_tsw_ita_amr_svk_hin_urd_dut_qcu_glc_lat_mcd_tsn_hau_pol_gam_slo_sun_prs_ven_mol_dyu_tag_tha_tig_tml_yor_swt_azi_por_ger_aze_cic_vie_chh_fbf_swa_ewe	-0.565795830691054	-1.34896645658118	0.180623152869262
383	aeg_hin_akn_por_owc_sid_tig_mol_aze_tur_igb_tag_moo_pan_lat_bsq_rom_mlt_tsn_cnt_scr_mcd_swt_bos_fbf_afr_est_zul_xho_fin_grk_amr_geo_slo_fre_arw_ita_wly_heb_nor_hun_swa_mly_lit_mao_jpn_knd_kor_guj_ger_ses_pol_sun_cze_sod_jav_mnd_spa_tsw_svk_hau_prs_ctl_dut_glc_qcu_alb_bul_krd_lda_gam_ben_anl_eng_bat_rus_dgb_ukr_cic_ind_tha_amh_tml_ven_bem_uzb_swe_urd_azi_ewe_vie_chh_yor_bam_dyu	-0.183745029925953	-0.433444314152044	0.665695737809986
384	mlt_ctl_fbf_scr_amh_hau_gam_pol_tur_azi_bam_tag_moo_svk_urd_bsq_glc_sod_dyu_mnd_afr_alb_ses_rom_zul_arw_hun_swt_tsn_est_dut_chh_geo_guj_ger_lit_grk_amr_aeg_prs_fin_ewe_mao_mol_ind_jpn_tml_kor_ukr_bos_cic_ita_jav_pan_heb_bat_cnt_slo_swa_rus_tig_swe_por_nor_bul_qcu_hin_lat_krd_akn_anl_ben_wly_fre_mly_cze_igb_spa_bem_sun_tha_owc_knd_xho_yor_uzb_mcd_eng_aze_dgb_vie_sid_ven_tsw_lda	0.042683311176903	0.100463767334667	0.920192408812317
385	heb_pan_fbf_prs_gam_wly_anl_alb_tur_aze_ses_mly_ewe_ukr_hin_bsq_krd_amh_igb_cnt_spa_mcd_dgb_dut_zul_ctl_hun_tsn_dyu_est_lit_hau_geo_fre_ben_eng_afr_amr_sod_bos_fin_akn_jav_scr_ind_jpn_tml_kor_pol_guj_swa_rus_bat_grk_tig_tag_mnd_ita_xho_rom_owc_nor_mol_bul_ger_qcu_por_slo_urd_tsw_mlt_swe_aeg_svk_mao_arw_cic_lat_ven_sun_tha_sid_knd_lda_swt_azi_cze_glc_uzb_bem_vie_chh_yor_moo_bam	0.159736579815319	0.375950781201924	0.707809715481771
386	wly_ukr_ses_cze_mlt_hau_sid_fre_azi_uzb_ewe_ind_swt_slo_glc_bsq_svk_chh_tsw_mnd_spa_krd_swa_rom_bem_pol_hun_lda_xho_fin_arw_gam_geo_lat_ita_bos_mol_amr_sod_hin_est_igb_mao_mcd_mly_jpn_tml_kor_nor_afr_tsn_bul_sun_alb_amh_tag_cnt_urd_akn_scr_aeg_lit_por_eng_pan_qcu_ger_dut_guj_moo_owc_swe_anl_grk_bat_rus_bam_ben_fbf_jav_tha_tig_knd_dgb_cic_tur_ctl_prs_aze_dyu_vie_heb_zul_yor_ven	0.140574764193076	0.331128037416987	0.741292719447059
387	chh_pan_ewe_bos_gam_tig_anl_rus_tur_aze_yor_mly_tsw_fre_eng_bsq_ben_amr_moo_mnd_dut_ger_igb_spa_fbf_mcd_fin_xho_swa_hun_mol_owc_geo_pol_ctl_nor_ita_sod_amh_urd_est_lda_mao_rom_ind_jpn_knd_kor_cze_afr_ses_lat_tag_scr_wly_sun_cnt_hin_dgb_lit_mlt_guj_krd_swe_arw_qcu_glc_prs_slo_dyu_heb_svk_hau_grk_bat_alb_swt_bul_tsn_jav_tha_aeg_tml_zul_ven_azi_por_ukr_uzb_cic_vie_sid_bem_bam_akn	-0.320745252420144	-0.758716983743321	0.449940494591906
388	chh_ctl_ewe_rom_tig_mlt_owc_krd_tur_azi_tsn_ind_dgb_spa_pan_bsq_eng_anl_ses_mnd_guj_glc_moo_mcd_bam_lat_fin_igb_zul_est_fre_aeg_geo_ger_grk_mol_urd_amh_wly_ukr_hun_akn_bat_hin_mly_jpn_knd_kor_scr_rus_xho_slo_jav_por_sid_mao_cnt_afr_swa_dut_sod_prs_ita_bul_cze_qcu_nor_lit_swe_ven_amr_alb_gam_pol_tag_svk_bem_ben_fbf_sun_tha_heb_tml_lda_swt_uzb_arw_bos_aze_yor_vie_hau_cic_dyu_tsw	-0.683539858359132	-1.63807762075855	0.104784671691982
389	sid_pol_moo_pan_amh_gam_anl_ben_tur_aze_lda_tag_tsw_krd_nor_bsq_fre_owc_dgb_mnd_lat_dut_ven_rom_ses_ger_est_cic_tsn_hun_svk_heb_geo_mol_hin_guj_urd_aeg_hau_alb_fin_xho_mao_bul_sun_jpn_knd_kor_swe_ctl_swa_glc_ind_slo_mlt_jav_cnt_ukr_akn_lit_tig_spa_ita_grk_bos_qcu_arw_cze_afr_bam_sod_prs_amr_scr_mly_eng_swt_mcd_bem_bat_tha_chh_tml_zul_dyu_uzb_rus_por_azi_yor_vie_wly_igb_ewe_fbf	-0.226171198081979	-0.53480010187219	0.594064454217418
390	anl_fre_dgb_grk_amr_sod_owc_lit_uzb_tur_swt_ind_ses_alb_spa_bsq_ita_mlt_tsw_mnd_cze_nor_bem_ctl_cic_rom_hun_xho_zul_fin_lat_hau_geo_arw_swe_pan_por_sid_tig_bos_est_tsn_bat_urd_jav_jpn_tml_kor_eng_pol_moo_ukr_sun_slo_gam_tag_cnt_ger_yor_dut_aeg_mcd_prs_glc_krd_qcu_mol_bul_hin_lda_amh_afr_chh_scr_mao_rus_dyu_svk_ven_mly_tha_wly_knd_akn_bam_azi_guj_ben_aze_igb_vie_heb_swa_ewe_fbf	-0.40070109663561	-0.949584640440834	0.344784516573932
391	hau_scr_tsn_pan_tig_mlt_amh_alb_azi_uzb_akn_sun_ses_prs_por_bsq_ben_heb_ven_cnt_urd_fre_swt_glc_igb_nor_hun_fbf_dyu_est_ger_sid_geo_hin_dut_mol_rom_sod_anl_spa_fin_swa_mao_swe_tag_jpn_knd_kor_krd_rus_yor_lit_mly_ukr_aeg_bat_mnd_arw_dgb_lat_gam_eng_ita_afr_slo_qcu_cze_ctl_mcd_moo_wly_pol_owc_bul_jav_grk_xho_bos_cic_ind_tha_chh_tml_ewe_zul_aze_svk_guj_tur_tsw_vie_amr_bem_bam_lda	-0.697426688634722	-1.67373780224167	0.0975424715677843
392	amh_alb_igb_ita_gam_aeg_chh_mol_uzb_tur_tsn_ind_ses_grk_pol_bsq_lat_sid_zul_cnt_rus_bos_dyu_mcd_moo_afr_fin_yor_dgb_est_cze_mlt_geo_svk_eng_pan_nor_owc_hau_hin_hun_xho_tag_ger_jav_jpn_knd_kor_swe_bul_fbf_ukr_sun_glc_tig_mly_mnd_spa_bam_ben_anl_urd_krd_prs_arw_qcu_scr_slo_fre_ven_wly_por_sod_lit_mao_ctl_bem_dut_tsw_bat_tha_amr_tml_akn_swa_aze_guj_rom_azi_lda_vie_heb_cic_swt_ewe	-0.0579354603844994	-0.136510168756808	0.891713062887988
393	aeg_bos_ven_rus_owc_chh_hau_alb_tur_uzb_ses_jav_swt_eng_prs_bsq_lat_mlt_dgb_mnd_ukr_guj_dyu_grk_swa_ben_fin_moo_yor_hun_spa_heb_geo_lit_urd_fre_pan_anl_sid_mol_est_bem_mao_ita_mly_jpn_tml_kor_rom_arw_zul_por_bat_afr_wly_ind_cnt_scr_tsw_swe_sod_cze_hin_dut_glc_qcu_bul_slo_ctl_fbf_gam_pol_amr_ger_tag_krd_cic_mcd_lda_sun_tha_amh_knd_tsn_bam_azi_nor_svk_aze_xho_vie_tig_igb_ewe_akn	-0.452211473558168	-1.0746122886788	0.285328528810279
394	heb_scr_igb_hin_gam_sid_sod_urd_aze_azi_swa_sun_tsn_rus_rom_bsq_prs_amh_swt_mnd_bul_grk_bam_dut_dyu_pol_est_lda_akn_hun_pan_hau_geo_afr_bos_ita_alb_chh_wly_mol_fin_bem_bat_arw_tag_jpn_tml_kor_por_fre_ewe_ukr_mly_lit_mlt_jav_cnt_glc_tsw_cze_tig_spa_lat_guj_svk_qcu_eng_mcd_ben_dgb_owc_slo_amr_krd_ind_ctl_ses_swe_zul_mao_tha_anl_knd_ven_yor_uzb_ger_nor_tur_fbf_vie_aeg_cic_xho_moo	-0.404055556733835	-0.958585799475865	0.340252907075122
395	hau_scr_ven_swe_mlt_aeg_amh_rom_tur_azi_swa_ind_moo_ger_cze_bsq_spa_anl_xho_mnd_afr_ctl_akn_bos_dyu_ben_hun_tsw_ewe_fin_pol_gam_geo_arw_mcd_por_lat_wly_tig_lit_est_fbf_jav_alb_tag_jpn_knd_kor_nor_grk_tsn_eng_mly_prs_amr_bat_cnt_ukr_bam_pan_owc_rus_mol_hin_ita_qcu_krd_slo_glc_bem_chh_bul_heb_svk_mao_dut_lda_guj_yor_sun_tha_sid_tml_swt_cic_uzb_fre_urd_aze_ses_vie_sod_igb_zul_dgb	0.17823890195174	0.419109665187883	0.676102436823985
396	owc_lit_yor_pol_wly_hau_anl_rom_azi_tur_xho_mao_moo_swe_nor_bsq_bos_amr_ses_cnt_svk_prs_zul_eng_dgb_ukr_fin_lda_swt_hun_ita_sid_geo_dut_ben_pan_glc_sod_aeg_arw_est_bem_mly_lat_tag_jpn_knd_kor_fre_mcd_cic_spa_jav_ctl_gam_bat_mnd_grk_tsn_alb_mlt_mol_afr_cze_urd_qcu_slo_guj_krd_fbf_chh_por_amh_rus_sun_bul_tsw_scr_ewe_ind_tha_heb_tml_dyu_akn_uzb_ger_hin_aze_swa_vie_tig_bam_igb_ven	-0.714794510836025	-1.71131372169345	0.0903565917143457
397	wly_arw_moo_nor_tig_heb_hau_ben_azi_tur_xho_bat_ses_afr_slo_bsq_alb_amh_akn_mnd_rus_mcd_bem_prs_bam_lit_hun_ewe_lda_fin_urd_sod_geo_ukr_cze_pan_dut_aeg_amr_bul_est_yor_mly_hin_jav_jpn_knd_kor_spa_swe_zul_ita_ind_mol_sid_sun_cnt_ger_swa_krd_gam_eng_ctl_rom_grk_qcu_scr_glc_pol_tsn_anl_lat_owc_por_tag_guj_igb_svk_dgb_mao_tha_chh_tml_tsw_fbf_aze_bos_fre_uzb_ven_vie_mlt_swt_cic_dyu	-0.374746115342973	-0.889030792877401	0.376280333188225
398	sid_por_ses_rus_hau_tig_amh_fre_uzb_azi_swa_mao_dyu_arw_eng_bsq_afr_chh_zul_cnt_dut_bos_bem_guj_ewe_grk_hun_tsw_yor_est_ukr_owc_geo_spa_krd_scr_alb_sod_amr_urd_fin_moo_ind_nor_mly_jpn_knd_kor_ita_hin_dgb_lat_sun_svk_heb_jav_mnd_slo_xho_bul_wly_prs_ctl_ger_swe_qcu_mol_pol_cze_fbf_gam_pan_mlt_rom_tag_ben_tsn_mcd_ven_bat_tha_anl_tml_lda_akn_aze_glc_lit_tur_bam_vie_aeg_igb_cic_swt	-0.41430604512742	-0.98296417309238	0.328175406997468
399	heb_urd_igb_scr_hau_chh_anl_ger_aze_azi_swa_jav_lda_ukr_guj_bsq_cze_amr_swt_cnt_spa_svk_xho_rom_ewe_lit_hun_zul_fbf_est_grk_gam_geo_afr_krd_swe_nor_mlt_owc_arw_fin_bem_ind_prs_sun_jpn_tml_kor_por_bos_cic_hin_mly_pan_sid_bat_mnd_glc_dyu_eng_wly_fre_mol_lat_pol_qcu_rus_dut_ita_ven_aeg_bul_tig_slo_tag_alb_ses_mcd_dgb_mao_tha_amh_knd_akn_moo_uzb_ctl_ben_tur_tsw_vie_sod_bam_tsn_yor	-0.431568662664109	-1.02379438071471	0.308588110584423
400	owc_nor_bem_lit_amr_tig_sid_mcd_tur_aze_yor_sun_tsn_pan_alb_bsq_ukr_heb_swa_cnt_prs_ger_cic_spa_akn_afr_hun_swt_tsw_fin_krd_wly_geo_svk_urd_dut_rus_hau_anl_grk_est_ven_mao_bos_ind_jpn_knd_kor_fre_ita_ses_scr_jav_swe_chh_tag_mnd_hin_moo_cze_mlt_rom_slo_arw_lat_qcu_eng_bul_guj_igb_amh_ctl_gam_pol_mly_glc_ewe_mol_lda_bat_tha_sod_tml_bam_dgb_uzb_por_ben_azi_zul_vie_aeg_fbf_xho_dyu	-0.308851204080768	-0.731741759999003	0.466166118106473
401	wly_cze_tsw_prs_owc_mlt_chh_hin_aze_azi_swa_mao_ewe_pan_krd_bsq_guj_amr_akn_cnt_por_fre_xho_ukr_zul_slo_est_swt_cic_hun_rus_aeg_geo_grk_swe_arw_ctl_tig_anl_glc_fin_ven_bat_pol_ind_jpn_tml_kor_ger_lit_igb_ita_jav_bos_amh_tag_mnd_ben_moo_rom_hau_mol_alb_lat_spa_qcu_svk_bul_eng_dyu_heb_dut_gam_urd_sun_afr_lda_mcd_fbf_mly_tha_sod_knd_bem_bam_tur_scr_nor_uzb_ses_vie_sid_dgb_yor_tsn	-0.386220159939436	-0.915345475640625	0.362377611240097
402	hau_bos_bem_nor_heb_anl_wly_eng_tur_uzb_igb_bat_ven_ita_prs_bsq_rus_aeg_dgb_cnt_hin_ctl_ses_spa_akn_pol_est_lda_bam_fin_dut_tig_geo_cze_urd_por_rom_mlt_sod_ben_hun_dyu_jav_glc_sun_jpn_knd_kor_scr_mol_ewe_mcd_mao_alb_amr_ind_mnd_fre_fbf_pan_owc_swe_ukr_afr_lit_qcu_krd_svk_arw_yor_gam_lat_amh_bul_mly_slo_tsw_guj_xho_tag_tha_chh_tml_moo_swt_azi_ger_grk_aze_tsn_vie_sid_cic_swa_zul	-0.336015976282896	-0.795462673881147	0.428370017249614
403	hau_lat_bem_pol_amh_wly_tig_hin_azi_aze_yor_ind_dgb_por_alb_bsq_bul_sid_akn_cnt_scr_swe_tsw_ukr_tsn_mcd_fin_fbf_lda_est_rus_anl_geo_rom_ger_slo_afr_gam_amr_eng_hun_xho_sun_ita_mao_jpn_knd_kor_nor_dut_moo_ctl_bat_ben_mlt_tag_mnd_svk_ven_arw_aeg_lit_pan_mol_glc_qcu_cze_guj_urd_zul_heb_grk_sod_prs_jav_fre_ewe_spa_dyu_mly_tha_chh_tml_swa_swt_uzb_bos_krd_tur_igb_vie_owc_ses_bam_cic	0.184846954287661	0.435498688525094	0.664209584933685
404	heb_pan_xho_mcd_amh_hau_mlt_ita_azi_uzb_yor_ind_akn_dut_bos_bsq_ukr_chh_tsn_mnd_guj_prs_ven_ger_dgb_mol_est_igb_ses_fin_ben_sid_geo_por_spa_urd_lat_owc_sod_alb_hun_swt_mao_glc_bat_jpn_knd_kor_rom_fre_fbf_scr_mly_svk_amr_tag_cnt_krd_moo_grk_wly_swe_afr_arw_lit_qcu_pol_eng_nor_bem_anl_rus_gam_slo_sun_ctl_tsw_hin_bam_jav_tha_tig_tml_zul_ewe_tur_cze_bul_aze_dyu_vie_aeg_lda_swa_cic	-0.491092731099189	-1.16732735713596	0.246062455905384
405	sod_arw_dgb_scr_anl_amh_hau_swe_tur_uzb_cic_sun_yor_lat_pan_bsq_bos_tig_tsn_mnd_rus_mol_bem_ben_lda_ger_hun_swt_dyu_est_mcd_sid_geo_hin_prs_spa_urd_wly_aeg_grk_fin_zul_ind_rom_jav_jpn_tml_kor_eng_lit_fbf_fre_mao_cze_owc_bat_cnt_ctl_ses_krd_heb_ukr_guj_pol_bul_qcu_alb_por_glc_bam_amr_afr_mlt_svk_mly_dut_ewe_slo_xho_tag_tha_gam_knd_igb_swa_aze_ita_nor_azi_tsw_vie_chh_moo_akn_ven	-0.271341524720067	-0.641672456759793	0.522664284348144
406	chh_grk_tsw_swe_owc_amh_sod_ben_tur_aze_ven_sun_dgb_dut_svk_bsq_eng_anl_yor_mnd_pan_por_fbf_hin_bam_guj_fin_ses_akn_est_cze_wly_geo_mcd_urd_ukr_slo_aeg_hau_ger_hun_swa_mao_glc_ind_jpn_tml_kor_krd_bul_ewe_nor_tag_bos_sid_mly_cnt_scr_swt_lit_mlt_ita_spa_mol_pol_qcu_rom_prs_alb_lda_amr_fre_tig_ctl_bat_arw_zul_afr_tsn_jav_tha_heb_knd_bem_xho_azi_rus_lat_uzb_igb_vie_gam_dyu_moo_cic	-0.337514475601582	-0.798758645734183	0.426465545560738
407	heb_lit_yor_ita_gam_sod_mlt_bos_uzb_tur_dyu_jav_xho_urd_krd_bsq_ctl_aeg_cic_mnd_scr_arw_tsn_guj_fbf_grk_hun_ses_igb_fin_prs_amh_geo_pan_lat_hin_afr_tig_amr_mol_est_zul_sun_spa_mly_jpn_tml_kor_glc_svk_moo_swe_bat_cze_anl_ind_cnt_ben_dgb_slo_owc_pol_ger_nor_por_qcu_fre_dut_bul_swt_chh_rus_hau_alb_mao_mcd_swa_eng_ewe_tag_tha_wly_knd_tsw_akn_aze_rom_ukr_azi_ven_vie_sid_bam_bem_lda	-0.756205711182563	-1.81598386268018	0.0725949954752974
408	sid_eng_cic_pan_tig_owc_amh_lat_uzb_tur_ses_ind_yor_pol_mol_bsq_mcd_gam_moo_cnt_ukr_bos_tsn_grk_tsw_spa_est_bam_ewe_fin_swe_aeg_geo_rom_lit_bul_guj_mlt_wly_ger_hun_lda_tag_por_jav_jpn_knd_kor_nor_rus_akn_ctl_sun_scr_sod_mly_mnd_slo_fbf_dut_chh_arw_krd_cze_hin_qcu_alb_urd_ben_igb_anl_prs_amr_ita_bat_glc_bem_afr_swt_mao_tha_heb_tml_swa_zul_azi_fre_svk_aze_dgb_vie_hau_dyu_ven_xho	0.542366485094257	1.28234002798642	0.202910597954579
409	anl_eng_swa_rus_owc_hau_gam_glc_azi_tur_yor_ind_cic_swe_lat_bsq_krd_amh_ewe_cnt_ger_afr_ses_guj_dgb_ctl_est_lda_zul_hun_grk_amr_geo_hin_arw_por_pol_sid_tig_mol_fin_fbf_mly_ukr_sun_jpn_knd_kor_mcd_alb_tsw_spa_bat_nor_mlt_tag_mnd_urd_xho_svk_sod_cze_bul_prs_lit_qcu_pan_dut_slo_ven_heb_ita_aeg_scr_jav_rom_swt_fre_akn_mao_tha_chh_tml_tsn_moo_aze_bos_ben_uzb_bam_vie_wly_bem_dyu_igb	-0.137498586495901	-0.324411509045367	0.746355052609237
410	sod_dut_ewe_prs_wly_gam_chh_pol_aze_tur_dgb_mly_cic_bul_glc_bsq_bos_sid_ven_mnd_rom_eng_bam_fre_swt_ita_est_ses_bem_hun_svk_amh_geo_lit_rus_hin_mcd_owc_hau_ben_fin_akn_ind_urd_tag_jpn_knd_kor_arw_cze_fbf_spa_mao_pan_anl_bat_cnt_slo_zul_mol_amr_grk_afr_swe_ukr_qcu_alb_scr_ger_yor_heb_por_mlt_lat_sun_ctl_xho_guj_tsw_jav_tha_tig_tml_igb_moo_azi_krd_nor_uzb_swa_vie_aeg_dyu_lda_tsn	0.248684994018251	0.585929807887789	0.559342000709938
411	gam_mcd_dgb_ger_hau_amh_tig_guj_aze_tur_bam_bat_ses_eng_ita_bsq_prs_sid_dyu_cnt_pan_spa_cic_grk_ven_rus_est_tsw_yor_fin_slo_aeg_geo_scr_urd_ctl_dut_heb_mlt_krd_hun_bem_jav_ukr_ind_jpn_tml_kor_bos_mol_igb_ben_mao_pol_anl_sun_mnd_bul_moo_cze_sod_afr_swe_fre_lit_qcu_rom_nor_svk_fbf_wly_hin_owc_arw_mly_glc_xho_alb_swt_tag_tha_amr_knd_swa_ewe_uzb_lat_por_azi_tsn_vie_chh_zul_lda_akn	-0.453773818458319	-1.07969952060652	0.28306819658621
412	owc_prs_swt_lit_tig_aeg_anl_bul_azi_aze_cic_tag_fbf_alb_ctl_bsq_cze_sid_dyu_mnd_mol_swe_igb_eng_bam_svk_est_swa_tsn_hun_hin_mlt_geo_fre_ben_rus_afr_amh_hau_rom_fin_akn_mao_ita_ind_jpn_tml_kor_spa_glc_ewe_ukr_jav_slo_gam_bat_cnt_mcd_dgb_urd_wly_guj_dut_por_nor_qcu_pol_arw_pan_tsw_sod_scr_amr_lat_mly_ger_yor_bos_ses_sun_tha_chh_knd_xho_moo_uzb_grk_krd_tur_zul_vie_heb_bem_lda_ven	-0.853174275993683	-2.06031446738976	0.0421618284036656
413	sid_swe_akn_pan_anl_tig_chh_krd_aze_azi_fbf_bat_tsw_hin_mcd_bsq_guj_amh_bam_mnd_eng_glc_tsn_urd_lda_svk_est_bem_cic_hun_pol_gam_geo_grk_ben_cze_alb_amr_mlt_ita_fin_swt_mly_nor_mao_jpn_knd_kor_spa_mol_dgb_prs_jav_afr_heb_tag_cnt_rus_yor_ger_owc_lit_bul_dut_arw_qcu_fre_rom_slo_xho_wly_bos_hau_scr_ind_ukr_moo_ctl_igb_sun_tha_sod_tml_dyu_ewe_tur_por_lat_uzb_zul_vie_aeg_ven_ses_swa	-0.13588996981713	-0.320558091252183	0.749264468925852
414	sod_scr_bem_pol_aeg_tig_amh_rus_azi_aze_lda_mly_cic_spa_lat_bsq_nor_wly_fbf_cnt_mol_bul_tsn_urd_dgb_por_est_tsw_ven_hun_prs_heb_geo_glc_cze_eng_slo_owc_sid_arw_fin_dyu_ind_dut_bat_jpn_tml_kor_ukr_grk_yor_bos_jav_mcd_mlt_tag_mnd_alb_akn_ita_amr_afr_swe_hin_krd_qcu_ctl_ben_fre_igb_chh_guj_gam_ger_sun_svk_moo_rom_swa_mao_tha_hau_knd_ewe_bam_uzb_pan_lit_tur_ses_vie_anl_zul_xho_swt	-0.352905698738193	-0.836866257841294	0.404813050681019
415	wly_eng_lda_mcd_aeg_amh_sod_ita_aze_tur_swt_ind_dyu_nor_spa_bsq_cze_owc_akn_mnd_ger_fre_cic_afr_ses_rom_fin_tsn_moo_hun_mol_tig_geo_prs_lit_guj_hin_chh_hau_dut_est_ewe_mly_urd_tag_jpn_knd_kor_glc_krd_swa_svk_mao_slo_sid_sun_cnt_ctl_tsw_arw_gam_ben_por_bos_pan_qcu_ukr_pol_grk_dgb_mlt_rus_anl_alb_bat_swe_ven_lat_igb_jav_tha_amr_tml_zul_fbf_azi_bul_scr_uzb_xho_vie_heb_bam_yor_bem	0.548460054224108	1.29522193323965	0.198449706980815
416	amr_glc_dyu_mol_aeg_sid_heb_guj_uzb_tur_akn_sun_cic_bul_prs_bsq_arw_tig_zul_mnd_nor_lat_bem_bos_fbf_grk_fin_bam_moo_est_urd_sod_geo_fre_swe_spa_lit_amh_gam_svk_hun_tsw_bat_hin_jav_jpn_knd_kor_pan_scr_xho_cze_tag_rom_hau_mly_cnt_ger_swa_mcd_chh_eng_ukr_ita_rus_qcu_slo_por_krd_dgb_anl_alb_wly_dut_ind_pol_tsn_afr_swt_mao_tha_owc_tml_ven_igb_aze_ctl_ben_azi_ewe_vie_mlt_yor_ses_lda	0.0633136700440158	0.149063168070318	0.881826553321377
417	aeg_ita_ses_alb_wly_heb_gam_arw_tur_aze_cic_jav_dyu_rus_eng_bsq_scr_anl_yor_mnd_swe_slo_lda_ger_bam_urd_est_bem_dgb_fin_bul_owc_geo_pan_dut_guj_afr_tig_mlt_svk_hun_akn_mao_lat_sun_jpn_tml_kor_bos_glc_swt_cze_mly_ukr_hau_ind_cnt_fre_fbf_krd_sid_prs_nor_pol_lit_qcu_por_hin_mol_moo_amr_mcd_sod_ben_bat_ctl_ven_grk_zul_tag_tha_amh_knd_swa_xho_uzb_rom_spa_azi_ewe_vie_chh_tsw_tsn_igb	-0.386689936339184	-0.916440242351796	0.361806389325963
418	aeg_urd_bem_krd_tig_amh_owc_dut_uzb_azi_zul_mly_akn_por_eng_bsq_afr_wly_ven_mnd_fre_rus_bam_ita_fbf_mcd_est_yor_ses_fin_spa_amr_geo_pol_mol_svk_guj_gam_sid_ukr_hun_igb_bat_ctl_sun_jpn_tml_kor_lit_rom_swt_glc_jav_prs_mlt_tag_cnt_scr_ewe_lat_hau_arw_grk_slo_cze_qcu_bos_ger_nor_xho_chh_ben_anl_alb_mao_hin_swa_swe_moo_ind_tha_heb_knd_dyu_lda_tur_pan_bul_aze_tsw_vie_sod_dgb_cic_tsn	-0.012514136574234	-0.0294679849875619	0.976554497810281
419	sid_cze_fbf_mcd_amr_wly_mlt_slo_uzb_aze_bam_bat_yor_eng_scr_bsq_rus_gam_xho_cnt_pol_rom_ses_nor_swt_guj_est_ven_ewe_hun_swe_sod_geo_mol_ita_urd_bos_anl_hau_ukr_fin_lda_sun_lat_ind_jpn_knd_kor_afr_por_akn_glc_tag_svk_owc_mao_mnd_ben_bem_prs_chh_arw_bul_spa_pan_qcu_hin_alb_ger_igb_amh_grk_tig_krd_mly_dut_moo_fre_tsn_jav_tha_aeg_tml_cic_dyu_tur_lit_ctl_azi_zul_vie_heb_tsw_dgb_swa	-0.745118784617378	-1.79307032510816	0.0762125049922368
420	owc_lat_ven_prs_heb_amr_chh_ger_aze_uzb_tsw_ind_igb_ctl_pol_bsq_rom_mlt_ewe_cnt_nor_krd_cic_grk_yor_cze_hun_dgb_ses_est_spa_aeg_geo_bos_pan_mcd_guj_gam_wly_por_fin_tsn_sun_ita_mao_jpn_knd_kor_ukr_scr_xho_slo_jav_ben_hau_bat_mnd_dut_swt_swe_sid_urd_alb_arw_bul_qcu_eng_lit_mol_bem_anl_fre_amh_svk_tag_afr_moo_glc_lda_mly_tha_tig_tml_akn_dyu_tur_hin_rus_azi_swa_vie_sod_fbf_bam_zul	-0.469042274612603	-1.11466779710099	0.267865101119991
421	amr_spa_lda_bul_owc_amh_sid_swe_uzb_azi_tsw_mly_ven_ger_rus_bsq_eng_tig_dgb_mnd_svk_alb_tsn_dut_ewe_ben_est_xho_bam_hun_rom_sod_geo_hin_arw_slo_guj_chh_mlt_mol_fin_akn_mao_ctl_tag_jpn_tml_kor_grk_por_fbf_pol_ind_cze_anl_jav_cnt_glc_cic_scr_hau_afr_pan_mcd_lat_qcu_lit_ita_bos_moo_heb_fre_gam_prs_sun_ukr_dyu_krd_bem_bat_tha_wly_knd_yor_igb_aze_urd_nor_tur_swt_vie_aeg_swa_zul_ses	0.437249807130426	1.03105552051656	0.305188754158862
422	wly_hin_xho_mcd_chh_tig_gam_pol_tur_azi_swa_sun_ven_lat_nor_bsq_guj_hau_igb_cnt_svk_bos_cic_spa_fbf_lit_fin_akn_dyu_hun_rus_anl_geo_ger_bul_glc_ben_heb_amh_fre_est_ewe_bat_slo_jav_jpn_tml_kor_pan_swe_moo_dut_ind_ukr_mlt_mly_mnd_krd_yor_prs_sid_ita_afr_scr_cze_qcu_arw_eng_urd_ses_sod_alb_aeg_mol_tag_rom_bam_por_tsn_mao_tha_amr_knd_zul_tsw_aze_grk_ctl_uzb_dgb_vie_owc_swt_bem_lda	-0.590070983580974	-1.41030337446311	0.161786059930575
423	mlt_swe_zul_pan_chh_heb_hau_fre_azi_aze_cic_mly_swa_dut_mol_bsq_nor_anl_xho_mnd_afr_ctl_dgb_guj_fbf_mcd_est_tsn_tsw_fin_pol_aeg_geo_eng_por_bos_ita_tig_sod_alb_hun_yor_tag_cze_sun_jpn_knd_kor_spa_lat_ven_arw_mao_urd_gam_bat_cnt_rom_swt_rus_wly_slo_svk_glc_lit_qcu_scr_ben_krd_bem_amr_bul_owc_ukr_ind_ger_akn_prs_moo_jav_tha_amh_tml_igb_ses_tur_hin_grk_uzb_lda_vie_sid_ewe_bam_dyu	-0.808078689692332	-1.94540007199941	0.0547468623404793
424	mlt_mcd_dyu_ita_amh_chh_gam_slo_azi_tur_zul_sun_akn_alb_dut_bsq_grk_wly_bem_cnt_svk_hin_ven_ukr_ewe_arw_est_ses_igb_fin_pol_tig_geo_scr_eng_ben_rom_owc_sod_swe_hun_fbf_bat_glc_mao_jpn_tml_kor_urd_lat_lda_bos_tag_lit_heb_mly_mnd_ctl_bam_cze_sid_ger_afr_pan_mol_qcu_bul_fre_por_tsn_hau_krd_amr_rus_ind_prs_yor_spa_swa_jav_tha_aeg_knd_tsw_cic_aze_guj_nor_uzb_dgb_vie_anl_swt_xho_moo	0.314473932440076	0.740774568125362	0.460696410325689
425	mlt_dut_cic_cze_amh_sod_tig_ctl_uzb_aze_swa_bat_moo_ita_grk_bsq_swe_gam_ewe_mnd_bos_mcd_zul_spa_bam_arw_est_igb_lda_hun_lit_wly_geo_ger_pan_pol_hin_heb_sid_glc_fin_bem_jav_fre_tag_jpn_knd_kor_prs_por_dgb_mol_ind_slo_anl_mao_cnt_guj_fbf_krd_aeg_nor_afr_alb_rom_qcu_bul_ben_svk_tsn_chh_ukr_amr_rus_sun_urd_yor_scr_swt_mly_tha_owc_tml_tsw_dyu_azi_eng_lat_tur_akn_vie_hau_ses_ven_xho	-0.0473683936940136	-0.111634629104372	0.911353700419733
426	aeg_grk_ewe_ctl_chh_sid_sod_krd_aze_azi_bem_ind_fbf_ukr_dut_bsq_bos_gam_cic_mnd_scr_mol_dgb_ger_ses_eng_fin_tsn_ven_hun_ita_heb_geo_hin_arw_lit_glc_anl_amr_swe_est_swt_mly_mcd_sun_jpn_tml_kor_prs_rom_yor_lat_mao_spa_hau_tag_cnt_pol_xho_alb_amh_guj_nor_slo_rus_qcu_por_urd_afr_igb_tig_ben_owc_pan_bat_svk_zul_fre_swa_jav_tha_wly_knd_dyu_moo_uzb_bul_cze_tur_bam_vie_mlt_tsw_akn_lda	-1.15820609507092	-2.85897234639723	0.00524615160073573
427	hau_eng_yor_pan_amr_sod_gam_cze_azi_aze_ewe_sun_dyu_lit_por_bsq_mol_wly_tsw_mnd_slo_spa_dgb_ger_ven_lat_hun_zul_moo_fin_scr_sid_geo_krd_grk_dut_urd_tig_anl_afr_est_ses_mly_arw_ind_jpn_tml_kor_bos_rom_bem_ctl_tag_bul_amh_mao_cnt_rus_xho_ita_chh_ben_alb_svk_ukr_qcu_guj_hin_fre_tsn_heb_pol_owc_mcd_bat_glc_bam_nor_cic_jav_tha_aeg_knd_swa_swt_uzb_prs_swe_tur_akn_vie_mlt_fbf_igb_lda	-0.546780583785241	-1.30176853254645	0.196210795411905
428	amr_ita_ewe_scr_amh_sid_anl_prs_azi_uzb_zul_ind_akn_mol_svk_bsq_afr_tig_dyu_cnt_krd_grk_fbf_cze_bem_eng_hun_ven_lda_est_pan_owc_geo_rom_dut_slo_ukr_gam_heb_spa_fin_swt_bat_swe_tag_jpn_knd_kor_glc_arw_dgb_por_sun_ben_sod_mao_mnd_lit_tsw_fre_hau_guj_lat_mcd_rus_qcu_ger_bul_pol_ses_wly_urd_mlt_alb_mly_hin_tsn_ctl_cic_jav_tha_aeg_tml_xho_yor_tur_nor_bos_aze_igb_vie_chh_swa_moo_bam	-0.567466580987716	-1.35294630191322	0.179352737520238
429	sid_spa_swa_lat_gam_anl_amr_por_tur_azi_fbf_jav_igb_arw_glc_bsq_cze_amh_ewe_mnd_guj_slo_swt_swe_zul_ben_hun_tsw_ven_est_ukr_mlt_geo_krd_prs_rus_scr_heb_aeg_mol_fin_dyu_mly_ctl_bat_jpn_knd_kor_hin_nor_bem_eng_mao_rom_chh_ind_cnt_pol_xho_grk_tig_svk_mcd_alb_dut_qcu_bul_pan_urd_lda_hau_ita_wly_afr_sun_fre_moo_lit_dgb_tag_tha_owc_tml_cic_akn_aze_ger_bos_uzb_ses_vie_sod_bam_tsn_yor	-0.757652071403151	-1.8197094220234	0.0720205353587259
430	amr_ben_swt_mol_tig_mlt_heb_urd_azi_aze_ven_jav_swa_lat_bul_bsq_rom_aeg_ewe_cnt_eng_ukr_akn_dut_ses_spa_fin_tsw_dgb_est_slo_chh_geo_krd_glc_mcd_ita_hau_gam_scr_hun_fbf_ind_lit_sun_jpn_knd_kor_arw_pan_bam_grk_tag_bos_wly_bat_mnd_por_bem_alb_owc_cze_rus_hin_prs_qcu_fre_ger_pol_zul_amh_afr_sid_ctl_mao_swe_lda_nor_yor_mly_tha_anl_tml_moo_cic_tur_svk_guj_uzb_dyu_vie_sod_tsn_igb_xho	-0.778956844703341	-1.87253045500715	0.0642750644234455
431	aeg_mol_lda_lit_sod_tig_owc_ben_azi_uzb_moo_bat_ewe_ita_swe_bsq_ukr_amr_cic_cnt_nor_svk_ven_rom_tsn_bul_fin_yor_swa_est_lat_anl_geo_spa_cze_bos_ctl_wly_hau_pan_hun_dyu_sun_krd_jav_jpn_knd_kor_prs_fre_zul_urd_tag_dut_sid_ind_mnd_guj_bem_arw_chh_mcd_por_ger_rus_qcu_hin_grk_afr_tsw_amh_slo_heb_glc_mly_alb_swt_scr_xho_mao_tha_gam_tml_fbf_dgb_tur_pol_eng_aze_bam_vie_mlt_ses_igb_akn	-0.442090616187358	-1.04944258143578	0.296693994258306
432	gam_lit_swt_hin_amr_aeg_sod_urd_uzb_azi_ses_tag_tsn_prs_cze_bsq_spa_owc_fbf_cnt_ben_ger_igb_arw_dyu_rus_hun_tsw_cic_fin_lat_amh_geo_svk_bos_grk_ukr_wly_anl_eng_est_ewe_mao_afr_mly_jpn_knd_kor_glc_scr_yor_krd_bat_pan_hau_sun_mnd_ita_moo_ctl_sid_alb_fre_slo_pol_qcu_rom_bul_mol_bam_heb_guj_tig_swe_jav_mcd_lda_por_akn_ind_tha_chh_tml_dgb_zul_aze_dut_nor_tur_xho_vie_mlt_bem_swa_ven	-0.122253183887011	-0.28810446744776	0.773907869561615
433	owc_ita_dgb_por_hau_anl_heb_pol_aze_tur_cic_tag_swa_pan_ctl_bsq_krd_mlt_dyu_mnd_bos_slo_moo_fre_ven_grk_fin_yor_ses_est_swe_wly_geo_dut_mol_arw_spa_amh_sod_lat_hun_xho_jav_glc_sun_jpn_knd_kor_lit_scr_swt_afr_bat_bul_sid_ind_cnt_svk_bam_eng_aeg_rus_prs_alb_rom_qcu_hin_urd_ger_zul_chh_nor_gam_ben_mly_ukr_tsw_cze_lda_mao_tha_tig_tml_akn_bem_azi_guj_mcd_uzb_tsn_vie_amr_ewe_igb_fbf	-0.16555436194356	-0.390725786439833	0.696893557208176
434	hau_bos_fbf_alb_mlt_wly_gam_glc_uzb_aze_lda_sun_xho_scr_cze_bsq_lat_heb_bem_mnd_urd_pol_cic_dut_ven_fre_est_swa_tsw_hun_svk_aeg_geo_swe_ben_hin_lit_sod_sid_krd_fin_tsn_bat_grk_tag_jpn_knd_kor_ukr_pan_bam_ita_mao_arw_tig_mly_cnt_ctl_zul_por_anl_afr_guj_slo_mcd_qcu_prs_mol_ger_dgb_amr_rom_owc_spa_jav_bul_moo_rus_akn_ind_tha_amh_tml_yor_igb_tur_nor_eng_azi_dyu_vie_chh_ses_swt_ewe	0.255890599353673	0.603305831361494	0.547773840931886
435	sod_lat_zul_ger_gam_hau_amh_krd_tur_uzb_yor_bat_fbf_lit_ita_bsq_rom_chh_ewe_mnd_dut_por_ven_cze_moo_nor_fin_swt_swa_est_arw_owc_geo_ben_ukr_pol_svk_heb_wly_mcd_hun_lda_sun_prs_mao_jpn_tml_kor_afr_ctl_dgb_urd_tag_pan_sid_jav_cnt_grk_igb_slo_tig_rus_guj_alb_eng_qcu_fre_mol_hin_cic_amr_spa_aeg_bul_mly_swe_xho_glc_bam_ind_tha_anl_knd_akn_tsn_aze_scr_bos_azi_tsw_vie_mlt_ses_bem_dyu	-0.542502506190872	-1.29335979293967	0.199090006519275
436	tig_alb_akn_bul_heb_chh_wly_glc_uzb_azi_swt_tag_yor_prs_arw_bsq_nor_mlt_tsw_mnd_hin_ben_ven_ita_moo_cze_est_dyu_igb_hun_krd_aeg_geo_urd_rom_bos_ctl_owc_hau_slo_fin_tsn_ind_swe_bat_jpn_tml_kor_por_grk_xho_eng_jav_fre_sod_mly_cnt_spa_ses_ger_amr_lit_scr_rus_ukr_qcu_guj_svk_mol_ewe_anl_mcd_gam_dut_mao_pol_swa_lat_fbf_sun_tha_sid_knd_bam_zul_tur_pan_afr_aze_dgb_vie_amh_cic_bem_lda	0.130182065105335	0.306690466462495	0.759764598367637
437	tig_ukr_swa_bul_mlt_anl_sid_por_azi_uzb_akn_bat_tsw_mcd_rus_bsq_lat_amr_bem_mnd_pol_urd_tsn_grk_yor_cze_est_zul_fbf_fin_slo_sod_geo_pan_bos_arw_rom_hau_gam_ita_hun_lda_ind_alb_sun_jpn_knd_kor_glc_lit_igb_nor_mao_prs_wly_tag_cnt_svk_dgb_ctl_heb_krd_guj_scr_spa_qcu_afr_fre_swe_ven_chh_ben_amh_ger_jav_dut_ewe_hin_dyu_mly_tha_aeg_tml_swt_ses_tur_eng_mol_aze_bam_vie_owc_moo_xho_cic	-0.556959637014062	-1.3258214097918	0.188146222823952
438	wly_lit_zul_spa_mlt_gam_sod_dut_aze_uzb_ses_jav_bam_arw_bos_bsq_pol_owc_dgb_cnt_cze_afr_akn_eng_igb_slo_hun_swt_yor_est_pan_amh_geo_nor_urd_ctl_glc_heb_chh_scr_fin_moo_ind_guj_sun_jpn_tml_kor_alb_grk_lda_hin_bat_mcd_amr_mly_mnd_svk_swa_ben_tig_swe_ita_rus_ukr_qcu_mol_lat_fre_dyu_hau_krd_sid_prs_mao_por_ven_ger_fbf_tag_tha_aeg_knd_ewe_xho_azi_rom_bul_tur_tsw_vie_anl_tsn_cic_bem	-0.663892081518786	-1.59207571262668	0.11476116989628
439	hau_bos_ewe_slo_sid_heb_amh_lit_aze_tur_ses_ind_dgb_glc_eng_bsq_lat_chh_bam_cnt_ita_ben_moo_pan_xho_ukr_hun_zul_tsn_est_arw_tig_geo_prs_por_krd_alb_aeg_sod_grk_fin_igb_mly_urd_bat_jpn_tml_kor_scr_mol_dyu_rom_tag_bul_amr_mao_mnd_mcd_akn_nor_gam_ger_guj_fre_ctl_qcu_swe_spa_hin_lda_wly_pol_mlt_afr_jav_rus_ven_dut_swa_sun_tha_anl_knd_fbf_yor_azi_cze_svk_uzb_bem_vie_owc_swt_tsw_cic	0.0716120215605802	0.168612521439362	0.86646760246406
440	amh_ita_dgb_rus_heb_anl_tig_fre_aze_uzb_lda_jav_tsn_mcd_afr_bsq_hin_hau_ses_cnt_bul_scr_bam_pol_xho_eng_est_igb_swa_fin_krd_aeg_geo_lat_ben_cze_rom_wly_mlt_spa_hun_ewe_ind_swe_mly_jpn_tml_kor_lit_urd_zul_ger_mao_svk_sid_sun_mnd_por_cic_pan_sod_arw_nor_alb_bos_qcu_dut_ctl_ukr_bem_owc_glc_chh_guj_bat_prs_fbf_grk_yor_tag_tha_gam_knd_moo_dyu_azi_mol_slo_tur_akn_vie_amr_swt_tsw_ven	-0.106167018454815	-0.250440839508869	0.802798886664273
441	wly_ben_akn_eng_chh_amh_mlt_pan_azi_tur_bam_jav_dgb_dut_prs_bsq_fre_anl_swa_mnd_ger_alb_tsw_spa_fbf_mol_hun_igb_lda_est_rus_tig_geo_glc_arw_hin_slo_owc_sid_urd_fin_xho_mly_guj_bat_jpn_knd_kor_swe_ukr_moo_por_tag_ctl_amr_mao_cnt_svk_ses_krd_gam_nor_bos_scr_afr_qcu_lat_mcd_bul_zul_aeg_rom_heb_cze_sun_grk_tsn_pol_swt_ind_tha_sod_tml_ewe_ven_aze_lit_ita_uzb_cic_vie_hau_dyu_yor_bem	-0.160638402070227	-0.378755367340393	0.705732832865001
442	hau_eng_bem_ctl_chh_anl_heb_lat_uzb_azi_igb_mao_swt_svk_urd_bsq_swe_amh_ses_mnd_por_pol_tsw_grk_akn_bos_est_xho_ewe_hun_ger_aeg_geo_alb_pan_dut_fre_owc_mlt_ita_fin_moo_tag_rus_ind_jpn_knd_kor_ukr_lit_tsn_nor_mly_krd_amr_bat_cnt_glc_bam_bul_sod_hin_arw_ben_slo_qcu_spa_mol_mcd_zul_wly_cze_tig_afr_jav_scr_cic_prs_dyu_sun_tha_sid_tml_lda_ven_aze_guj_rom_tur_fbf_vie_gam_yor_swa_dgb	-0.601290980427995	-1.43729001001096	0.153991682935718
443	amh_cze_dyu_ita_sid_chh_amr_arw_aze_tur_zul_mao_swt_glc_krd_bsq_dut_sod_ewe_cnt_svk_prs_swa_afr_bam_grk_fin_igb_ses_hun_lit_owc_geo_bos_lat_mcd_eng_anl_wly_alb_est_ven_sun_bul_jav_jpn_tml_kor_ben_por_xho_slo_tag_spa_hau_ind_mnd_rus_yor_ctl_heb_swe_urd_hin_ger_qcu_mol_ukr_guj_dgb_tig_pan_aeg_nor_bat_pol_tsn_scr_akn_mly_tha_gam_knd_tsw_lda_uzb_rom_fre_azi_moo_vie_mlt_cic_bem_fbf	-0.303120666503046	-0.720037405213214	0.473307738373182
444	mlt_bos_dgb_cze_amr_aeg_tig_arw_uzb_azi_yor_ind_ven_ctl_prs_bsq_glc_anl_zul_cnt_alb_spa_moo_swe_tsn_afr_est_fbf_cic_fin_pan_heb_geo_urd_ben_guj_ita_chh_owc_rus_hun_swt_tag_pol_jav_jpn_tml_kor_rom_nor_igb_lit_bat_svk_hau_mao_mnd_eng_ses_slo_gam_scr_bul_fre_lat_qcu_ukr_mol_grk_akn_amh_hin_sid_ger_sun_dut_swa_por_xho_mly_tha_sod_knd_bam_ewe_tur_mcd_krd_aze_dyu_vie_wly_bem_tsw_lda	-0.644717349509871	-1.54168718714028	0.126545533669167
445	sid_bul_dgb_krd_chh_sod_hau_fre_tur_azi_akn_sun_swt_swe_nor_bsq_rus_amr_cic_cnt_cze_ben_zul_hin_tsw_ita_fin_moo_dyu_hun_eng_aeg_geo_svk_prs_spa_ukr_gam_heb_guj_est_ven_mao_dut_bat_jpn_tml_kor_lit_afr_bem_slo_tag_por_mlt_mly_mnd_rom_xho_glc_anl_mcd_ctl_bos_pan_qcu_urd_arw_grk_igb_wly_lat_amh_alb_ind_ger_swa_pol_yor_jav_tha_tig_knd_ewe_ses_uzb_scr_mol_aze_tsn_vie_owc_bam_fbf_lda	-0.39631503277269	-0.939917619125201	0.349694719178282
446	amh_rom_ewe_prs_sid_anl_aeg_nor_azi_aze_tsw_jav_igb_lat_dut_bsq_arw_owc_ses_mnd_guj_rus_bem_krd_cic_swe_est_dgb_bam_hun_scr_amr_geo_ben_fre_ger_glc_tig_hau_spa_fin_dyu_ind_pol_sun_jpn_tml_kor_ctl_mol_moo_cze_mao_afr_gam_bat_cnt_alb_zul_bul_chh_grk_slo_eng_ukr_qcu_bos_lit_pan_tsn_sod_mcd_heb_urd_mly_hin_yor_ita_swt_tag_tha_wly_knd_akn_ven_tur_por_svk_uzb_swa_vie_mlt_xho_fbf_lda	-0.758931903298312	-1.82676723590624	0.0709426326551822
447	sod_svk_ven_slo_sid_chh_hau_krd_uzb_tur_dyu_ind_zul_nor_ben_bsq_lat_mlt_moo_cnt_pol_swe_cic_prs_bam_hin_hun_tsn_akn_est_arw_gam_geo_ukr_glc_por_mcd_wly_anl_cze_fin_ewe_sun_mol_tag_jpn_knd_kor_rom_bul_bem_scr_mao_spa_amh_mly_mnd_bos_fbf_lit_heb_ger_urd_guj_grk_qcu_ctl_afr_dut_swt_aeg_rus_amr_fre_jav_ita_tsw_eng_yor_bat_tha_owc_tml_xho_ses_aze_pan_alb_azi_igb_vie_tig_dgb_swa_lda	0.188125530655948	0.443328486712226	0.658557773411691
448	gam_bos_akn_ukr_amr_sod_anl_rom_azi_tur_tsw_mao_dgb_swe_mcd_bsq_ita_mlt_yor_mnd_lat_urd_fbf_alb_ven_fre_est_bam_ses_hun_svk_owc_geo_ger_spa_glc_guj_sid_amh_krd_fin_bem_bat_cze_tag_jpn_tml_kor_rus_ctl_tsn_bul_sun_eng_tig_jav_cnt_dut_lda_pol_aeg_slo_lit_mol_hin_qcu_ben_prs_arw_igb_heb_por_chh_nor_mly_scr_zul_afr_swa_ind_tha_wly_knd_moo_ewe_uzb_pan_grk_aze_swt_vie_hau_dyu_cic_xho	0.0799063636326702	0.188256967861125	0.851085393410787
449	tig_lat_yor_svk_chh_wly_sid_nor_uzb_aze_bem_mao_swa_slo_bos_bsq_glc_sod_akn_cnt_pol_arw_tsn_dut_dyu_ctl_fin_igb_moo_hun_ben_gam_geo_ita_rom_por_bul_mlt_anl_alb_est_zul_mly_fre_jav_jpn_tml_kor_krd_pan_ven_afr_bat_mol_owc_sun_mnd_rus_ses_swe_hau_spa_grk_cze_urd_qcu_guj_hin_mcd_lda_heb_eng_amh_prs_tag_lit_bam_ukr_xho_ind_tha_amr_knd_swt_ewe_azi_ger_scr_tur_cic_vie_aeg_tsw_dgb_fbf	-0.495898998338957	-1.17908679389036	0.241371348443864
450	tig_spa_lda_eng_owc_anl_mlt_svk_aze_tur_zul_bat_dgb_ctl_alb_bsq_hin_heb_tsn_cnt_scr_rus_fbf_fre_yor_pan_hun_tsw_bem_est_ben_amh_geo_bos_rom_ger_lit_chh_wly_dut_fin_ven_ind_urd_tag_jpn_knd_kor_lat_slo_bam_glc_sun_bul_gam_mao_mnd_grk_akn_cze_sod_nor_ita_swe_prs_qcu_mcd_krd_arw_ses_hau_ukr_aeg_afr_mly_por_swt_pol_moo_jav_tha_sid_tml_ewe_xho_uzb_guj_mol_azi_igb_vie_amr_dyu_swa_cic	-0.143132662597879	-0.337421965939986	0.736559205879902
451	aeg_spa_igb_arw_amh_chh_hau_nor_uzb_aze_bem_bat_cic_por_lat_bsq_mcd_amr_lda_mnd_bos_hin_ses_svk_akn_pol_fin_ven_swa_est_krd_tig_geo_afr_dut_rom_scr_owc_gam_swe_hun_fbf_mao_bul_jav_jpn_knd_kor_mol_ger_dgb_ita_sun_cze_heb_mly_cnt_grk_bam_urd_anl_guj_ukr_ctl_pan_qcu_alb_glc_lit_yor_wly_fre_sid_eng_ind_rus_swt_prs_xho_tag_tha_mlt_tml_moo_zul_tur_ben_slo_azi_dyu_vie_sod_ewe_tsw_tsn	-0.143366563409883	-0.337875665099347	0.736218379281432
452	amh_ita_swt_arw_mlt_tig_owc_bul_tur_uzb_tsw_sun_swa_afr_spa_bsq_hin_gam_igb_cnt_scr_nor_dyu_krd_moo_mcd_hun_zul_yor_est_guj_amr_geo_mol_eng_fre_glc_sid_sod_cze_fin_ses_tag_swe_mao_jpn_tml_kor_rus_ben_ven_lat_ind_ctl_hau_mly_mnd_alb_bam_ukr_anl_grk_svk_pan_pol_qcu_bos_por_slo_lda_chh_urd_heb_rom_bat_dut_fbf_prs_xho_jav_tha_wly_knd_tsn_bem_azi_lit_ger_aze_ewe_vie_aeg_dgb_akn_cic	0.488546481107267	1.15356573840832	0.251634316306525
453	hau_ger_fbf_svk_tig_wly_amr_ita_tur_aze_igb_mly_tsn_mol_urd_bsq_alb_sid_akn_mnd_spa_cze_dgb_rom_moo_dut_est_zul_cic_hun_ukr_mlt_geo_nor_lat_slo_guj_sod_anl_ben_fin_bem_ind_hin_sun_jpn_tml_kor_glc_krd_swa_grk_tag_bos_amh_bat_cnt_rus_yor_afr_heb_por_eng_bul_prs_qcu_mcd_pan_ctl_lda_aeg_arw_gam_fre_jav_scr_tsw_pol_ven_mao_tha_chh_knd_ewe_dyu_azi_lit_swe_uzb_swt_vie_owc_bam_xho_ses	-0.25059163286961	-0.593127973002025	0.554535198813065
454	amh_ita_ses_spa_heb_hau_amr_bul_uzb_azi_zul_mly_fbf_urd_svk_bsq_swe_tig_bam_mnd_cze_mcd_igb_pol_lda_alb_fin_ven_xho_hun_guj_gam_geo_rom_ben_fre_ger_owc_mlt_prs_est_dgb_jav_hin_sun_jpn_tml_kor_nor_por_tsw_rus_mao_ctl_aeg_tag_cnt_mol_dyu_afr_sod_slo_pan_grk_scr_qcu_bos_ukr_lit_swt_chh_eng_anl_arw_ind_krd_bem_glc_swa_bat_tha_wly_knd_cic_moo_aze_lat_dut_tur_ewe_vie_sid_tsn_akn_yor	0.338043288058852	0.794431426745025	0.428966921613717
455	sod_nor_zul_grk_amr_owc_anl_eng_tur_aze_tsn_bat_dgb_guj_dut_bsq_lat_heb_igb_mnd_pol_hin_lda_mcd_fbf_cze_fin_tsw_bem_est_spa_sid_geo_rom_slo_glc_lit_tig_aeg_pan_hun_akn_jav_fre_mly_jpn_knd_kor_ctl_alb_bam_rus_ind_ger_amh_mao_cnt_svk_moo_krd_mlt_prs_bul_ukr_urd_qcu_arw_mol_swe_dyu_wly_ben_hau_ita_tag_por_ses_afr_xho_sun_tha_gam_tml_ven_swt_azi_bos_scr_uzb_yor_vie_chh_swa_cic_ewe	-0.0746594983133875	-0.175817959286558	0.860819225174423
456	gam_rom_dgb_ctl_mlt_amh_hau_scr_uzb_aze_ewe_sun_swa_fre_pol_bsq_guj_wly_bam_cnt_rus_grk_yor_swe_cic_lit_fin_zul_tsn_hun_krd_sid_geo_prs_dut_urd_ukr_sod_anl_glc_est_bem_bat_ben_mly_jpn_knd_kor_por_bul_lda_alb_ind_mcd_owc_mao_mnd_mol_swt_arw_chh_pan_ita_eng_svk_qcu_afr_nor_bos_moo_tig_lat_heb_hin_tag_slo_ven_cze_fbf_jav_tha_amr_tml_tsw_igb_azi_spa_ger_tur_dyu_vie_aeg_akn_ses_xho	-0.354349828005636	-0.838991681070571	0.403625388479318
457	heb_fre_tsn_krd_hau_wly_chh_ukr_tur_uzb_ven_bat_cic_cze_prs_bsq_nor_tig_tsw_cnt_bul_lat_moo_spa_swa_slo_hun_fbf_akn_est_mol_amh_geo_svk_scr_por_lit_gam_mlt_grk_fin_bam_ind_dut_mly_jpn_knd_kor_arw_pan_igb_mcd_sun_ben_anl_tag_mnd_pol_bem_afr_sod_guj_ctl_ita_alb_qcu_eng_rom_swe_dgb_owc_rus_amr_ger_mao_urd_swt_glc_lda_jav_tha_sid_tml_yor_ewe_aze_bos_hin_azi_ses_vie_aeg_dyu_xho_zul	0.282395030885039	0.663871613615151	0.508414974466521
458	sid_ben_zul_rom_hau_gam_amr_scr_uzb_aze_dyu_sun_akn_rus_afr_bsq_lit_wly_cic_cnt_hin_mcd_tsn_bul_ses_arw_fin_bam_ewe_est_nor_tig_geo_pol_pan_swe_lat_anl_owc_eng_hun_tsw_mly_glc_tag_jpn_knd_kor_grk_por_igb_krd_mao_guj_sod_ind_mnd_cze_lda_fre_mlt_alb_dut_ukr_bos_qcu_spa_slo_mol_dgb_heb_prs_aeg_urd_bat_ger_bem_svk_yor_jav_tha_amh_tml_fbf_xho_tur_ita_ctl_azi_ven_vie_chh_moo_swa_swt	0.617798825963358	1.46264065210616	0.146937060565227
459	chh_rom_bam_grk_hau_aeg_owc_alb_uzb_azi_swa_ind_ses_pan_ctl_bsq_dut_tig_dgb_mnd_arw_cze_yor_ita_ven_bul_hun_bem_akn_fin_afr_sid_geo_mol_scr_ger_bos_gam_amh_ukr_est_igb_mao_spa_tag_jpn_tml_kor_por_urd_moo_svk_jav_rus_heb_bat_cnt_pol_cic_fre_amr_nor_prs_glc_swe_qcu_mcd_eng_krd_ewe_wly_guj_mlt_hin_sun_slo_fbf_ben_lda_mly_tha_anl_knd_swt_dyu_aze_lat_lit_tur_xho_vie_sod_zul_tsn_tsw	-0.109580552511272	-0.258205276529793	0.796819035846887
460	gam_grk_ven_hin_sod_mlt_owc_ben_azi_tur_fbf_ind_swa_fre_guj_bsq_glc_amr_igb_mnd_scr_ctl_dgb_arw_yor_slo_est_ewe_swt_hun_pan_tig_geo_pol_cze_rom_urd_amh_chh_afr_fin_bam_bat_rus_jav_jpn_knd_kor_svk_bul_bem_lat_tag_mol_anl_sun_cnt_ita_xho_ukr_aeg_krd_swe_por_lit_qcu_spa_dut_nor_lda_sid_eng_heb_prs_mly_bos_ses_ger_akn_mao_tha_hau_tml_zul_moo_uzb_alb_mcd_aze_dyu_vie_wly_cic_tsn_tsw	0.404646913498487	0.954606936423186	0.342251251192005
461	amr_lit_fbf_guj_aeg_chh_mlt_arw_uzb_azi_ven_ind_dyu_ctl_bul_bsq_mcd_gam_zul_cnt_nor_pol_igb_alb_moo_ita_hun_bem_lda_fin_scr_sod_geo_glc_eng_rom_ben_amh_anl_spa_est_tsw_jav_fre_bat_jpn_knd_kor_dut_grk_ses_afr_tag_slo_owc_sun_mnd_urd_dgb_svk_heb_prs_por_rus_pan_qcu_hin_swe_ukr_tsn_tig_cze_sid_bos_mao_krd_swa_ger_ewe_mly_tha_wly_tml_swt_bam_aze_lat_mol_tur_cic_vie_hau_yor_akn_xho	-0.740873988143894	-1.78350150355031	0.0777668101867877
462	sid_swe_swt_scr_hau_aeg_heb_arw_uzb_tur_tsw_bat_moo_slo_mol_bsq_grk_sod_dyu_cnt_lit_lat_tsn_ita_swa_hin_hun_xho_yor_fin_ukr_chh_geo_prs_afr_eng_pol_wly_owc_alb_est_zul_mly_ben_mao_jpn_tml_kor_glc_rus_ewe_bul_tag_spa_tig_sun_mnd_mcd_fbf_por_amh_guj_fre_rom_dut_qcu_ctl_svk_pan_bem_mlt_nor_gam_urd_jav_krd_ses_cze_cic_ind_tha_anl_knd_dgb_igb_azi_ger_bos_aze_bam_vie_amr_akn_lda_ven	-0.74374232935844	-1.78632079306883	0.0773061580141761
463	amh_prs_dyu_arw_mlt_wly_amr_lat_uzb_azi_fbf_ind_swa_afr_lit_bsq_pan_chh_bem_mnd_bul_mcd_tsn_slo_bam_hin_est_xho_cic_fin_fre_heb_geo_grk_pol_ben_ger_gam_sid_spa_hun_yor_mly_rom_sun_jpn_knd_kor_glc_eng_dgb_rus_bat_bos_hau_mao_cnt_krd_ses_svk_anl_ukr_dut_nor_mol_qcu_alb_cze_swe_moo_sod_ctl_tig_ita_jav_guj_zul_por_ven_tag_tha_aeg_tml_akn_ewe_tur_scr_urd_aze_igb_vie_owc_tsw_swt_lda	-0.149049755165793	-0.351437045086849	0.726055462908926
464	sod_prs_swt_rus_wly_amr_aeg_fre_uzb_azi_ses_sun_bam_lit_arw_bsq_mcd_amh_igb_cnt_ita_lat_tsw_bos_bem_ukr_fin_moo_swa_est_eng_anl_geo_grk_spa_alb_dut_mlt_heb_afr_hun_dgb_bat_cze_ind_jpn_tml_kor_bul_por_ewe_guj_mao_swe_hau_jav_mnd_krd_xho_scr_tig_mol_nor_glc_hin_qcu_slo_rom_svk_tsn_chh_ger_sid_pan_mly_ctl_yor_pol_lda_tag_tha_gam_knd_cic_fbf_tur_ben_urd_aze_dyu_vie_owc_zul_ven_akn	-0.571664731788338	-1.36275417997194	0.176250775397857
465	owc_dut_ewe_afr_sid_aeg_gam_ben_azi_aze_igb_jav_swt_ctl_rus_bsq_rom_amr_dyu_cnt_fre_urd_yor_ger_xho_krd_fin_zul_fbf_hun_grk_wly_geo_eng_guj_mcd_bos_mlt_heb_slo_est_ven_tag_pol_mao_jpn_knd_kor_mol_por_lda_spa_mly_cze_tig_bat_mnd_scr_moo_alb_hau_bul_hin_ita_prs_qcu_lit_arw_ukr_tsw_sod_pan_chh_swe_ind_glc_dgb_lat_tsn_sun_tha_amh_tml_cic_bem_tur_nor_svk_uzb_ses_vie_anl_akn_bam_swa	-0.804472140453061	-1.93852242784765	0.0555918344929783
466	aeg_por_cic_scr_amh_gam_tig_spa_azi_tur_akn_sun_dgb_pan_prs_bsq_alb_heb_yor_mnd_ita_dut_xho_bos_tsw_lat_est_ven_igb_hun_bul_mlt_geo_arw_ukr_svk_cze_sid_chh_glc_fin_moo_tag_guj_mao_jpn_knd_kor_afr_eng_zul_ger_ind_fre_wly_jav_cnt_krd_tsn_urd_amr_pol_ctl_ben_grk_qcu_swe_nor_lit_lda_hau_slo_anl_rom_bat_rus_dyu_hin_fbf_mly_tha_owc_tml_ses_ewe_uzb_mcd_mol_aze_bam_vie_sod_swt_bem_swa	-0.165675226695472	-0.390721475050135	0.696896733425012
467	chh_prs_xho_ukr_owc_mlt_amr_glc_aze_azi_akn_mly_moo_urd_mcd_bsq_cze_anl_zul_mnd_rom_arw_ses_afr_dgb_lit_hun_bem_tsn_fin_nor_amh_geo_por_ger_dut_slo_gam_heb_bul_est_ven_ind_grk_sun_jpn_knd_kor_pan_hin_swa_ben_tag_ita_sid_bat_cnt_ctl_dyu_svk_hau_fre_eng_bos_rus_qcu_spa_lat_mol_igb_wly_pol_sod_krd_jav_swe_bam_alb_cic_mao_tha_tig_tml_tsw_swt_uzb_scr_guj_tur_yor_vie_aeg_lda_ewe_fbf	-1.11118682145179	-2.72667084930918	0.00764673318103385
468	sod_dut_yor_rus_anl_tig_amh_bul_uzb_tur_fbf_bat_igb_ita_bos_bsq_alb_chh_swt_cnt_cze_mol_dgb_glc_cic_eng_est_tsn_lda_fin_nor_wly_geo_por_grk_ben_pan_sid_gam_hin_hun_akn_jav_rom_sun_jpn_tml_kor_krd_arw_bem_swe_ind_lat_hau_tag_mnd_svk_xho_scr_mlt_fre_ger_ukr_afr_qcu_pol_ctl_mcd_ses_heb_guj_aeg_urd_mly_spa_dyu_slo_ewe_mao_tha_owc_knd_zul_bam_azi_prs_lit_aze_swa_vie_amr_moo_tsw_ven	0.423820639242893	0.999285400906925	0.320249432985939
469	sod_svk_ven_ita_amh_amr_hau_afr_uzb_aze_zul_bat_bem_arw_swe_bsq_krd_tig_swa_cnt_eng_spa_fbf_ben_tsn_mcd_est_dgb_tsw_fin_pol_aeg_geo_pan_mol_cze_lit_gam_chh_guj_hun_swt_mao_rom_jav_jpn_knd_kor_dut_ctl_akn_grk_tag_alb_wly_ind_mnd_glc_ewe_hin_sid_ukr_rus_nor_fre_qcu_scr_bul_ger_ses_anl_urd_heb_bos_mly_lat_moo_slo_igb_sun_tha_mlt_tml_bam_dyu_tur_por_prs_azi_xho_vie_owc_cic_lda_yor	-0.16324954542591	-0.385099049099291	0.701043371511156
470	amh_urd_akn_arw_heb_tig_sod_mol_aze_azi_bem_mly_swa_lat_por_bsq_ctl_gam_xho_cnt_hin_krd_dgb_slo_lda_fre_hun_ses_moo_est_bos_anl_geo_nor_grk_lit_ita_mlt_sid_pan_fin_zul_bat_alb_sun_jpn_tml_kor_svk_rom_ewe_guj_ind_spa_wly_tag_mnd_mcd_tsn_ger_owc_dut_swe_afr_prs_qcu_glc_ukr_scr_swt_hau_eng_amr_rus_mao_cze_yor_pol_fbf_jav_tha_aeg_knd_bam_igb_tur_bul_ben_uzb_tsw_vie_chh_dyu_cic_ven	-0.777982756124855	-1.87501788430501	0.0639282432339423
471	tig_nor_zul_pan_sod_heb_wly_cze_azi_tur_ewe_jav_cic_grk_arw_bsq_afr_mlt_swt_cnt_krd_spa_dyu_swe_xho_svk_fin_bem_ven_hun_fre_aeg_geo_hin_bul_glc_ukr_anl_sid_rus_est_lda_tag_mcd_mao_jpn_tml_kor_ben_eng_bam_ger_ind_ita_amh_bat_mnd_alb_tsw_slo_owc_lat_prs_bos_pol_qcu_rom_dut_por_moo_hau_lit_gam_urd_mly_mol_ses_guj_akn_sun_tha_chh_knd_yor_igb_aze_ctl_scr_uzb_dgb_vie_amr_swa_tsn_fbf	-0.841298390974307	-2.03708153101689	0.0444839568641385
472	mlt_eng_ewe_alb_owc_sid_chh_scr_uzb_azi_cic_bat_swa_glc_dut_bsq_afr_anl_dyu_mnd_slo_krd_xho_ger_ven_cze_hun_akn_tsn_fin_nor_amr_geo_swe_ita_lit_guj_tig_gam_rom_est_lda_tag_por_mao_jpn_knd_kor_ctl_mcd_tsw_spa_mly_urd_aeg_sun_cnt_svk_igb_ben_wly_mol_lat_hin_arw_qcu_rus_pan_bul_swt_amh_grk_heb_fre_jav_ukr_ses_prs_bam_ind_tha_hau_tml_moo_fbf_aze_bos_pol_tur_bem_vie_sod_yor_dgb_zul	-0.253481850718738	-0.601284375839388	0.54911343259276
473	heb_ger_bem_eng_aeg_owc_anl_grk_uzb_azi_tsn_mao_lda_prs_pol_bsq_krd_chh_ven_mnd_arw_hin_cic_urd_tsw_bos_fin_dyu_bam_hun_spa_sod_geo_fre_mcd_lit_cze_wly_gam_bul_est_ses_bat_rom_mly_jpn_knd_kor_ctl_afr_igb_rus_jav_ita_mlt_tag_cnt_slo_dgb_por_sid_alb_glc_nor_ben_qcu_lat_guj_swe_fbf_amr_pan_tig_scr_ind_svk_akn_mol_yor_sun_tha_hau_tml_moo_zul_aze_dut_ukr_tur_xho_vie_amh_ewe_swt_swa	0.506441885591697	1.19339108687611	0.235751731372133
474	aeg_ger_dyu_nor_gam_chh_wly_lit_aze_tur_ven_mao_ewe_arw_krd_bsq_bos_hau_swt_mnd_mcd_prs_tsw_alb_lda_slo_est_tsn_moo_hun_por_anl_geo_urd_pan_ben_grk_heb_amh_hin_fin_dgb_tag_guj_jav_jpn_knd_kor_svk_bul_cic_cze_mly_ita_owc_sun_cnt_fre_swa_spa_amr_rus_ukr_scr_swe_qcu_afr_glc_mol_xho_mlt_dut_sod_ctl_bat_lat_ses_pol_bem_ind_tha_sid_tml_fbf_yor_uzb_rom_eng_azi_zul_vie_tig_igb_bam_akn	-0.504766641607368	-1.20398666772977	0.231650203414249
475	owc_svk_zul_guj_hau_wly_amr_glc_tur_aze_dgb_mly_tsn_mol_nor_bsq_ctl_aeg_swt_mnd_spa_ger_igb_lat_xho_ben_hun_bam_moo_fin_lit_tig_geo_ukr_alb_rom_arw_heb_sid_grk_est_lda_sun_ita_bat_jpn_knd_kor_urd_bul_dyu_fre_ind_slo_chh_mao_cnt_pol_ven_hin_amh_mcd_afr_rus_swe_qcu_por_bos_dut_yor_gam_scr_sod_cze_tag_pan_cic_eng_fbf_jav_tha_anl_tml_bem_tsw_uzb_prs_krd_azi_akn_vie_mlt_swa_ewe_ses	-0.507632275847009	-1.20731802502042	0.230371343947208
476	aeg_rus_xho_prs_wly_tig_hau_eng_uzb_azi_dgb_jav_tsn_mol_svk_bsq_spa_mlt_swt_cnt_slo_dut_ewe_ita_ses_arw_est_yor_moo_fin_bos_amr_geo_ukr_grk_lit_urd_heb_anl_mcd_hun_lda_bat_bul_ind_jpn_tml_kor_guj_hin_bam_ctl_mly_pol_sod_sun_mnd_cze_igb_afr_amh_ger_scr_pan_swe_qcu_fre_glc_ben_akn_sid_rom_owc_por_mao_krd_cic_nor_fbf_tag_tha_chh_knd_bem_zul_tur_alb_lat_aze_tsw_vie_gam_dyu_ven_swa	-0.790007662783938	-1.90129622361781	0.0603592716349596
477	gam_dut_igb_eng_owc_aeg_chh_rus_azi_uzb_swa_ind_akn_slo_mol_bsq_bul_sid_yor_cnt_ita_arw_tsw_bos_dgb_spa_est_bam_tsn_hun_lit_amr_geo_ctl_svk_swe_pan_sod_tig_lat_fin_swt_mly_por_bat_jpn_knd_kor_krd_scr_zul_nor_jav_ben_mlt_tag_mnd_urd_moo_pol_wly_grk_glc_alb_hin_qcu_guj_ukr_fre_ses_heb_rom_anl_ger_mao_prs_lda_mcd_ven_sun_tha_amh_tml_xho_cic_tur_cze_afr_aze_ewe_vie_hau_bem_dyu_fbf	-0.234578066794878	-0.554141416486323	0.580812124863479
478	owc_urd_moo_eng_heb_gam_amh_rus_azi_aze_bam_jav_yor_spa_arw_bsq_swe_chh_tsw_mnd_prs_lat_fbf_alb_igb_grk_hun_ven_zul_est_afr_mlt_geo_mcd_pan_svk_guj_wly_tig_fre_fin_ewe_tag_por_mao_jpn_tml_kor_glc_nor_swa_mol_sun_ctl_amr_ind_cnt_bul_swt_scr_aeg_ger_ukr_dut_bos_qcu_slo_hin_pol_tsn_hau_krd_sid_rom_bat_cze_lda_lit_akn_mly_tha_anl_knd_xho_cic_tur_ben_ita_uzb_ses_vie_sod_dgb_bem_dyu	-0.160681586378103	-0.379399700488793	0.705255998114026
479	amr_spa_zul_swe_wly_gam_sid_prs_tur_azi_dgb_mao_tsw_ita_dut_bsq_pol_amh_fbf_mnd_ukr_ctl_moo_pan_swa_krd_est_dyu_ewe_fin_mcd_hau_geo_rom_slo_scr_afr_anl_sod_rus_hun_bem_jav_ben_ind_jpn_knd_kor_bul_por_ses_fre_mly_hin_owc_sun_cnt_glc_akn_eng_heb_lit_arw_urd_guj_qcu_nor_cze_alb_swt_chh_svk_mlt_bos_tag_grk_bam_ger_lda_bat_tha_tig_tml_igb_ven_aze_lat_mol_uzb_yor_vie_aeg_tsn_xho_cic	-0.144690899451575	-0.341827681867857	0.733251793734179
480	anl_alb_dyu_por_amr_gam_mlt_urd_aze_uzb_fbf_jav_ewe_slo_ben_bsq_ctl_hau_tsw_mnd_ukr_rus_bem_hin_yor_lit_hun_swa_swt_est_lat_chh_geo_ger_pol_pan_svk_amh_sid_krd_fin_lda_tag_cze_ind_jpn_knd_kor_fre_afr_dgb_bul_mao_grk_sod_bat_cnt_guj_bam_swe_heb_bos_scr_rom_arw_qcu_dut_glc_prs_zul_wly_spa_aeg_nor_sun_mol_cic_eng_akn_mly_tha_owc_tml_igb_xho_azi_mcd_ita_tur_ven_vie_tig_moo_ses_tsn	-0.150805271842241	-0.355742123204064	0.722839352803291
481	tig_nor_bam_glc_gam_heb_amr_ctl_aze_azi_yor_mao_xho_pan_spa_bsq_eng_aeg_moo_cnt_ben_lat_ses_afr_zul_svk_est_swt_ewe_fin_prs_anl_geo_alb_mcd_guj_pol_owc_chh_hin_hun_tsw_sun_fre_tag_jpn_knd_kor_rus_krd_igb_ukr_mly_slo_mlt_bat_mnd_bul_cic_scr_hau_por_dut_ger_bos_qcu_cze_mol_swe_dyu_amh_ita_wly_urd_ind_arw_akn_grk_swa_jav_tha_sid_tml_ven_fbf_tur_lit_rom_uzb_tsn_vie_sod_lda_bem_dgb	-0.598133916468026	-1.42911343198235	0.156322032014914
482	amh_mol_swt_urd_wly_owc_hau_cze_aze_tur_ewe_jav_ses_spa_ctl_bsq_ger_heb_fbf_cnt_rom_dut_zul_grk_dyu_arw_hun_bem_yor_fin_ukr_amr_geo_slo_pan_swe_fre_sid_chh_ben_est_igb_bat_lit_tag_jpn_knd_kor_scr_svk_cic_glc_sun_pol_aeg_mao_mnd_hin_lda_rus_sod_prs_bul_krd_nor_qcu_ita_mcd_guj_tsn_mlt_afr_tig_alb_mly_eng_xho_bos_akn_ind_tha_gam_tml_dgb_swa_azi_lat_por_uzb_tsw_vie_anl_moo_ven_bam	-0.0897500562419331	-0.211650034583367	0.832843207622132
483	amh_lit_tsw_pol_anl_wly_heb_lat_uzb_aze_fbf_mly_swa_guj_slo_bsq_urd_tig_xho_mnd_rom_nor_tsn_bos_yor_pan_fin_ses_lda_est_alb_owc_geo_krd_svk_ctl_afr_hau_sid_arw_hun_ven_bat_dut_tag_jpn_knd_kor_hin_spa_akn_grk_jav_ita_amr_ind_cnt_eng_swt_ben_aeg_swe_fre_prs_mol_qcu_ger_por_bul_moo_chh_mcd_gam_scr_mao_ukr_cic_rus_dyu_sun_tha_sod_tml_igb_dgb_tur_glc_cze_azi_zul_vie_mlt_bem_ewe_bam	0.20288230812551	0.477758371965951	0.633943213350134
484	amh_fre_cic_pan_amr_sod_wly_bul_azi_uzb_moo_ind_ven_krd_ctl_bsq_glc_heb_lda_mnd_ukr_lat_zul_lit_igb_rom_est_dyu_tsw_hun_dut_tig_geo_arw_urd_spa_mcd_aeg_sid_por_fin_ses_mao_afr_sun_jpn_knd_kor_ben_grk_swa_bos_bat_hin_chh_tag_cnt_eng_akn_svk_hau_alb_scr_swe_prs_qcu_guj_ita_cze_bem_mlt_pol_anl_nor_jav_slo_xho_mol_bam_mly_tha_gam_tml_swt_tsn_aze_ger_rus_tur_dgb_vie_owc_yor_fbf_ewe	0.113215701294918	0.266669074890204	0.790314357014076
485	heb_rom_ses_ita_aeg_tig_amr_ben_tur_uzb_ven_mly_dgb_por_lit_bsq_afr_sod_zul_mnd_prs_svk_igb_scr_xho_pol_est_lda_moo_hun_guj_owc_geo_alb_cze_lat_dut_chh_wly_urd_fin_bem_bat_slo_sun_jpn_tml_kor_hin_swe_swt_glc_mao_bul_gam_ind_cnt_rus_ewe_bos_sid_nor_fre_krd_eng_qcu_ctl_arw_grk_swa_amh_spa_anl_ger_jav_mcd_fbf_pan_cic_tag_tha_mlt_knd_tsn_yor_aze_mol_ukr_azi_dyu_vie_hau_bam_tsw_akn	0.115967553420599	0.272862437979445	0.78556393419776
486	amr_glc_akn_afr_sid_anl_chh_por_uzb_aze_dgb_ind_lda_slo_prs_bsq_swe_mlt_igb_cnt_urd_hin_ven_krd_zul_ben_hun_swa_dyu_fin_svk_amh_geo_alb_cze_ita_lit_gam_owc_bos_est_swt_bat_spa_sun_jpn_tml_kor_ctl_guj_ses_nor_mao_grk_wly_mly_mnd_ger_cic_arw_hau_pan_mcd_eng_ukr_qcu_dut_rom_bul_tsn_tig_scr_heb_lat_tag_fre_xho_pol_ewe_jav_tha_aeg_knd_bam_fbf_azi_rus_mol_tur_tsw_vie_sod_bem_yor_moo	-0.235592657595641	-0.556444525124741	0.57924349114379
487	mlt_slo_tsw_pol_sid_amh_tig_alb_aze_uzb_bem_sun_xho_nor_cze_bsq_afr_wly_dyu_mnd_ctl_arw_igb_bos_tsn_krd_est_akn_moo_fin_lit_chh_geo_ben_pan_spa_hin_heb_hau_ger_hun_ven_mly_fre_ind_jpn_tml_kor_eng_ukr_bam_lat_mao_bul_aeg_tag_cnt_ita_lda_rom_sod_mol_dut_mcd_por_qcu_prs_glc_scr_ses_amr_swe_anl_svk_bat_rus_zul_urd_dgb_jav_tha_owc_knd_cic_yor_tur_grk_guj_azi_ewe_vie_gam_swa_fbf_swt	0.578510687392463	1.36732548887611	0.174818956416878
488	gam_grk_ses_svk_amh_wly_sid_cze_tur_uzb_swa_bat_igb_urd_prs_bsq_arw_heb_bam_cnt_ukr_rom_dyu_afr_fbf_scr_hun_dgb_moo_fin_lit_aeg_geo_pan_nor_eng_hin_tig_mlt_mcd_est_yor_mly_swe_sun_jpn_tml_kor_glc_mol_ven_spa_mao_alb_chh_jav_mnd_ita_cic_krd_owc_ctl_pol_slo_bos_qcu_bul_rus_guj_akn_sod_por_hau_lat_tag_dut_xho_fre_zul_ind_tha_anl_knd_bem_lda_azi_ben_ger_aze_ewe_vie_amr_tsw_tsn_swt	-0.36164180616103	-0.856856000367574	0.39372705060029
489	gam_cze_bam_pol_anl_mlt_sid_lit_azi_aze_igb_tag_lda_spa_rom_bsq_glc_owc_akn_mnd_swe_bos_swt_nor_swa_afr_hun_bem_tsn_fin_mcd_heb_geo_prs_dut_scr_ben_amr_amh_pan_est_xho_bat_alb_mly_jpn_tml_kor_krd_bul_moo_ctl_sun_guj_tig_ind_cnt_urd_ewe_grk_wly_ger_hin_mol_arw_qcu_svk_eng_por_fbf_aeg_rus_hau_lat_jav_slo_ven_ukr_ses_mao_tha_sod_knd_yor_tsw_tur_ita_fre_uzb_zul_vie_chh_cic_dyu_dgb	0.142629331320534	0.336094274907135	0.737556892579412
490	gam_grk_ses_mol_tig_hau_chh_rom_uzb_azi_xho_sun_swt_fre_glc_bsq_slo_amh_bem_cnt_scr_spa_tsn_por_tsw_dut_est_ewe_igb_fin_krd_owc_geo_pol_ita_bos_cze_aeg_wly_lat_hun_dgb_ind_svk_bat_jpn_knd_kor_pan_arw_ven_ctl_jav_ben_sod_tag_mnd_nor_moo_prs_anl_rus_urd_ger_eng_qcu_ukr_guj_swe_yor_sid_afr_heb_lit_mao_bul_dyu_mcd_lda_mly_tha_amr_tml_cic_fbf_tur_alb_hin_aze_bam_vie_mlt_akn_swa_zul	0.000251042790613122	0.000591798871003679	0.999529080436953
491	sid_bos_swa_lit_chh_tig_heb_ctl_aze_uzb_tsw_jav_dyu_swe_glc_bsq_krd_gam_ses_mnd_ger_por_lda_prs_bam_grk_fin_akn_tsn_hun_guj_hau_geo_mcd_ita_fre_lat_wly_anl_svk_est_cic_bat_scr_sun_jpn_tml_kor_cze_ukr_zul_bul_tag_dut_owc_mly_cnt_rom_ewe_ben_amr_pol_nor_alb_pan_qcu_eng_rus_mol_moo_amh_afr_mlt_slo_mao_spa_fbf_arw_yor_ind_tha_aeg_knd_dgb_bem_tur_hin_urd_azi_igb_vie_sod_ven_swt_xho	-0.195675482604893	-0.462469740571679	0.644824702771573
492	anl_dut_igb_urd_amh_hau_sid_slo_aze_tur_ses_jav_tsn_afr_cze_bsq_mol_amr_tsw_cnt_ben_scr_zul_prs_ewe_eng_hun_xho_dgb_est_nor_owc_geo_alb_arw_ctl_swe_wly_tig_por_fin_lda_ind_lat_bat_jpn_knd_kor_lit_spa_swa_hin_tag_krd_mlt_sun_mnd_rus_swt_bul_aeg_svk_grk_ukr_rom_qcu_pan_bos_glc_bam_gam_pol_heb_guj_mly_mcd_ven_ger_moo_mao_tha_chh_tml_akn_yor_azi_ita_fre_uzb_dyu_vie_sod_bem_fbf_cic	-0.434916766515355	-1.03259550464147	0.304471056418838
493	anl_por_cic_mcd_heb_amh_chh_mol_azi_tur_igb_mly_xho_ben_pan_bsq_pol_amr_zul_cnt_bos_swe_swa_ukr_ses_fre_est_ewe_tsw_hun_nor_wly_geo_scr_alb_rus_lat_sid_mlt_ger_fin_bem_bat_guj_mao_jpn_knd_kor_spa_afr_moo_cze_tag_slo_owc_sun_mnd_grk_lda_svk_aeg_arw_prs_hin_rom_qcu_dut_glc_ctl_dgb_tig_bul_hau_lit_jav_eng_bam_krd_swt_ind_tha_sod_tml_yor_fbf_aze_urd_ita_uzb_akn_vie_gam_ven_tsn_dyu	0.651272161136778	1.54238960748387	0.126374914615222
494	owc_krd_tsw_guj_sod_gam_chh_ben_uzb_azi_igb_sun_bam_swe_mol_bsq_svk_sid_dyu_mnd_grk_scr_fbf_urd_ewe_rus_est_swa_zul_fin_eng_heb_geo_arw_bos_bul_fre_amh_hau_lit_hun_xho_mao_pol_ind_jpn_knd_kor_spa_alb_akn_pan_tag_rom_anl_mly_cnt_mcd_dgb_prs_tig_dut_afr_cze_nor_qcu_ita_slo_hin_lda_mlt_ctl_wly_lat_jav_ukr_tsn_ger_ven_bat_tha_amr_tml_cic_ses_tur_glc_por_aze_swt_vie_aeg_moo_bem_yor	-0.105452220245184	-0.248592416867356	0.804224211256109
495	tig_alb_zul_ben_heb_gam_hau_prs_azi_uzb_tsn_jav_fbf_hin_swe_bsq_glc_owc_tsw_cnt_rom_afr_akn_arw_igb_ctl_fin_ses_ewe_hun_nor_anl_geo_eng_ukr_svk_grk_wly_sid_dut_est_swa_bat_rus_tag_jpn_tml_kor_lit_mol_dgb_pan_mly_ger_sod_sun_mnd_slo_cic_por_mlt_mcd_krd_ita_pol_qcu_lat_fre_spa_xho_amh_cze_amr_bos_mao_scr_lda_urd_dyu_ind_tha_aeg_knd_moo_bem_tur_guj_bul_aze_bam_vie_chh_swt_yor_ven	0.367146288734252	0.86442363050843	0.389579366946186
496	anl_alb_swa_por_amh_hau_wly_rus_tur_uzb_bem_tag_akn_scr_pol_bsq_eng_amr_igb_mnd_arw_afr_lda_urd_xho_prs_est_tsw_zul_fin_lat_chh_geo_ctl_ger_krd_glc_sod_sid_hin_hun_fbf_sun_nor_bat_jpn_tml_kor_spa_mol_ven_bos_ind_ukr_heb_mao_cnt_mcd_ewe_cze_tig_swe_bul_ita_guj_qcu_slo_svk_dut_moo_mlt_lit_gam_fre_jav_pan_ses_rom_tsn_mly_tha_aeg_knd_cic_bam_aze_ben_grk_azi_yor_vie_owc_dgb_swt_dyu	-0.353311643645248	-0.83757848981719	0.404414827216683
497	mlt_mol_swt_dut_gam_sid_tig_guj_aze_tur_tsw_ind_zul_cze_ukr_bsq_rus_amh_swa_cnt_lat_bos_ses_ger_ven_pan_hun_ewe_akn_fin_ita_anl_geo_grk_nor_krd_swe_sod_heb_eng_est_moo_mly_hin_bat_jpn_knd_kor_afr_ben_bem_arw_jav_urd_wly_sun_mnd_pol_bam_spa_aeg_lit_svk_prs_glc_qcu_alb_rom_bul_dgb_hau_ctl_owc_scr_tag_mcd_fbf_fre_xho_mao_tha_amr_tml_cic_tsn_azi_slo_por_uzb_lda_vie_chh_igb_dyu_yor	-0.48149075290715	-1.14453677758284	0.2553382419849
498	tig_ita_akn_glc_heb_gam_amr_alb_aze_azi_moo_mly_zul_spa_por_bsq_ukr_anl_dgb_cnt_ctl_prs_lda_lit_xho_grk_est_bem_cic_fin_ger_chh_geo_lat_afr_bos_hin_hau_mlt_eng_hun_ewe_bat_arw_mao_jpn_tml_kor_fre_swe_dyu_urd_ind_slo_sod_tag_mnd_pol_fbf_mol_wly_dut_nor_krd_bul_qcu_rom_scr_mcd_swt_amh_svk_owc_cze_sun_rus_tsn_pan_swa_jav_tha_aeg_knd_bam_igb_tur_guj_ben_uzb_ven_vie_sid_yor_tsw_ses	0.300637722866863	0.707985735797296	0.480724757576012
499	mlt_guj_moo_rus_anl_sid_heb_slo_aze_tur_swt_tag_dgb_eng_bos_bsq_pol_amh_ewe_mnd_svk_ukr_lda_arw_tsw_lat_hun_swa_bam_est_alb_gam_geo_por_spa_nor_ita_sod_aeg_glc_fin_dyu_sun_pan_ind_jpn_tml_kor_hin_dut_fbf_afr_mao_bul_owc_bat_cnt_swe_tsn_urd_amr_mcd_cze_fre_lit_qcu_grk_krd_ctl_akn_wly_scr_tig_ben_jav_prs_igb_mol_zul_mly_tha_hau_knd_bem_ven_azi_ger_rom_uzb_xho_vie_chh_yor_ses_cic	0.183866974342834	0.432621921403124	0.666291038711034
500	sid_por_lda_lit_tig_owc_heb_rus_aze_uzb_bem_bat_swt_bos_lat_bsq_bul_chh_dyu_cnt_dut_slo_yor_eng_ven_scr_hun_moo_dgb_est_ukr_gam_geo_hin_afr_ben_swe_sod_aeg_mol_fin_tsn_tag_glc_jav_jpn_knd_kor_prs_pol_zul_ger_sun_mcd_mlt_ind_mnd_alb_xho_cze_amr_spa_ctl_arw_rom_qcu_grk_guj_svk_cic_amh_nor_wly_fre_mao_krd_bam_pan_swa_mly_tha_anl_tml_fbf_tsw_tur_urd_ita_azi_igb_vie_hau_akn_ewe_ses	-0.515878160960132	-1.22696428909515	0.222933096570148
501	heb_guj_swa_ger_mlt_owc_tig_rus_azi_aze_xho_tag_swt_afr_swe_bsq_krd_sid_tsn_cnt_mol_arw_bam_bos_cic_eng_est_ven_ses_hun_nor_aeg_geo_lat_prs_ita_svk_amr_gam_ben_fin_tsw_mly_bul_ind_jpn_knd_kor_fre_cze_fbf_rom_jav_urd_hau_sun_mnd_pan_ewe_ukr_amh_glc_ctl_dut_hin_qcu_lit_grk_scr_lda_anl_slo_wly_spa_bat_por_dyu_alb_zul_mao_tha_sod_tml_igb_moo_uzb_mcd_pol_tur_yor_vie_chh_akn_dgb_bem	-0.150245558140328	-0.354676911842112	0.723634658820461
502	sod_lat_igb_mol_tig_owc_amh_eng_tur_uzb_ven_mly_xho_svk_dut_bsq_hin_anl_akn_cnt_por_arw_cic_prs_fbf_pan_fin_dgb_tsn_hun_urd_mlt_geo_bul_rus_ukr_cze_wly_hau_scr_est_ewe_sun_ctl_tag_jpn_knd_kor_bos_fre_swt_ben_bat_lit_aeg_jav_mnd_guj_zul_grk_heb_nor_afr_alb_mcd_qcu_krd_ita_swe_bam_amr_glc_chh_spa_mao_ger_lda_pol_ses_ind_tha_gam_tml_bem_moo_azi_rom_slo_aze_swa_vie_sid_dyu_yor_tsw	0.418269201848541	0.987355701458418	0.32603016684967
503	sid_pol_dgb_alb_anl_heb_aeg_spa_uzb_aze_ses_jav_tsw_dut_ctl_bsq_lit_gam_cic_mnd_lat_pan_ven_mcd_ewe_prs_est_yor_bam_hun_arw_sod_geo_hin_grk_guj_fre_owc_chh_swe_fin_swa_mao_rom_bat_jpn_tml_kor_bul_nor_igb_svk_tag_por_tig_ind_cnt_bos_moo_ben_hau_glc_krd_slo_afr_qcu_scr_rus_ukr_tsn_mlt_mol_wly_eng_mly_ita_fbf_urd_zul_sun_tha_amh_knd_bem_lda_azi_cze_ger_tur_akn_vie_amr_dyu_swt_xho	0.117900097632416	0.277542119766532	0.781979896418675
504	wly_glc_moo_nor_amh_aeg_anl_pol_tur_aze_lda_mly_ven_hin_lat_bsq_grk_sod_ewe_cnt_dut_ukr_fbf_scr_zul_ger_est_xho_igb_fin_spa_chh_geo_svk_ita_ben_lit_heb_hau_mcd_hun_dgb_mao_alb_sun_jpn_tml_kor_slo_prs_swa_cze_bat_krd_sid_tag_mnd_ctl_ses_pan_tig_arw_mol_afr_bos_qcu_bul_swe_por_cic_gam_eng_amr_fre_jav_guj_tsn_rom_yor_ind_tha_mlt_knd_dyu_bam_azi_urd_rus_uzb_akn_vie_owc_bem_swt_tsw	-0.212204923676193	-0.501193028279303	0.617419550229065
505	amr_mol_bem_rus_mlt_amh_chh_scr_azi_aze_yor_ind_dyu_ger_pol_bsq_mcd_heb_tsn_cnt_arw_fre_ses_afr_swt_hin_fin_ven_lda_est_bul_hau_geo_nor_bos_pan_krd_wly_sid_ita_hun_bam_mao_por_sun_jpn_knd_kor_dut_ukr_zul_urd_jav_ben_aeg_tag_mnd_alb_dgb_eng_tig_svk_lat_swe_grk_qcu_prs_guj_ctl_swa_gam_cze_sod_rom_bat_slo_tsw_spa_ewe_mly_tha_owc_tml_xho_cic_tur_glc_lit_uzb_fbf_vie_anl_igb_akn_moo	-0.502564864537131	-1.19575417232312	0.234832491540244
506	gam_svk_moo_rus_sid_hau_owc_arw_uzb_aze_ewe_bat_xho_por_hin_bsq_spa_amr_swt_cnt_alb_krd_zul_scr_ses_ita_fin_swa_dyu_est_ctl_wly_geo_nor_rom_urd_lat_sod_aeg_bul_hun_bam_mly_swe_tag_jpn_knd_kor_eng_pan_tsn_dut_jav_guj_amh_ind_mnd_pol_akn_ger_mlt_prs_glc_afr_bos_qcu_cze_ukr_grk_fbf_heb_ben_tig_mol_mao_lit_yor_fre_cic_sun_tha_chh_tml_dgb_igb_azi_slo_mcd_tur_bem_vie_anl_lda_tsw_ven	-0.438393053705324	-1.04153296900941	0.300328313035138
507	heb_mcd_lda_grk_hau_gam_amr_svk_aze_uzb_bem_ind_bam_krd_ita_bsq_rom_sid_swa_mnd_lat_bos_swt_lit_ses_spa_fin_cic_tsn_hun_ger_chh_geo_nor_pan_ben_ctl_tig_anl_rus_est_dyu_tag_dut_mly_jpn_knd_kor_guj_glc_dgb_slo_sun_eng_owc_bat_cnt_alb_moo_hin_mlt_cze_afr_arw_mol_qcu_ukr_swe_por_ewe_wly_urd_aeg_fre_jav_scr_zul_prs_igb_mao_tha_sod_tml_tsw_xho_azi_pol_bul_tur_akn_vie_amh_ven_yor_fbf	-0.211654229533298	-0.499681257965896	0.618479696420677
508	chh_nor_yor_glc_amh_hau_sod_mol_aze_uzb_swa_bat_lda_pan_swe_bsq_lit_owc_ven_cnt_spa_ben_cic_eng_bem_ukr_est_fbf_tsw_fin_ita_sid_geo_dut_fre_hin_guj_anl_tig_prs_hun_ses_jav_por_tag_jpn_tml_kor_lat_rom_swt_pol_mao_afr_gam_mly_mnd_grk_igb_slo_mlt_rus_ctl_cze_scr_qcu_alb_krd_ger_dyu_aeg_arw_heb_mcd_ind_bos_moo_bul_zul_sun_tha_wly_knd_tsn_ewe_tur_svk_urd_azi_dgb_vie_amr_bam_akn_xho	0.0881228920583473	0.207958223106486	0.83571632304462
509	sod_bos_swa_ben_amh_aeg_anl_urd_aze_uzb_lda_mly_zul_slo_bul_bsq_lat_mlt_ewe_cnt_glc_krd_xho_afr_akn_dut_fin_yor_cic_hun_ita_tig_geo_scr_svk_grk_pan_sid_heb_fre_est_swt_jav_prs_tag_jpn_tml_kor_mcd_rom_moo_swe_bat_arw_hau_sun_mnd_por_tsw_alb_amr_spa_ukr_rus_hin_qcu_eng_ctl_nor_dgb_gam_cze_chh_mol_ind_guj_igb_ger_fbf_mao_tha_owc_knd_bem_ses_azi_pol_lit_tur_bam_vie_wly_dyu_ven_tsn	-1.10305555919078	-2.70409664316355	0.00814456037621116
510	wly_glc_yor_por_owc_tig_anl_swe_azi_tur_xho_sun_bam_scr_prs_bsq_lat_aeg_ven_mnd_eng_fre_tsw_krd_moo_ita_fin_ses_bem_est_bul_sod_geo_pol_nor_urd_guj_mlt_amh_rom_hun_cic_jav_mcd_bat_jpn_tml_kor_dut_svk_akn_ben_mao_alb_amr_mly_cnt_cze_dyu_lit_sid_slo_ctl_rus_bos_qcu_pan_hin_afr_fbf_hau_grk_heb_spa_tag_ukr_igb_mol_ewe_ind_tha_chh_knd_dgb_swa_uzb_ger_arw_aze_swt_vie_gam_tsn_zul_lda	0.474727606271702	1.1191007026023	0.265979315095527
511	wly_prs_tsn_bul_sod_tig_amr_hin_azi_uzb_yor_mly_ses_svk_spa_bsq_ukr_anl_xho_cnt_guj_fre_swt_ctl_ven_mol_hun_swa_dgb_est_pol_hau_geo_grk_cze_slo_alb_gam_sid_lat_fin_zul_bat_pan_sun_jpn_tml_kor_por_ita_ewe_dut_tag_eng_owc_mao_mnd_scr_bem_bos_chh_ben_afr_mcd_nor_qcu_lit_krd_ger_igb_amh_rus_aeg_rom_ind_swe_tsw_urd_fbf_jav_tha_mlt_knd_cic_bam_aze_glc_arw_tur_dyu_vie_heb_akn_moo_lda	-0.269498737096404	-0.636899609779565	0.525754914148583
512	aeg_fre_bem_ben_mlt_sid_tig_nor_azi_aze_ewe_bat_zul_pol_glc_bsq_urd_heb_fbf_cnt_mcd_swe_moo_pan_cic_bul_fin_xho_dyu_est_ukr_chh_geo_krd_ita_hin_lat_wly_amh_dut_hun_dgb_mly_spa_tag_jpn_tml_kor_slo_guj_yor_eng_sun_rus_hau_jav_mnd_prs_tsn_arw_amr_lit_rom_ctl_alb_qcu_bos_afr_scr_swa_anl_mol_gam_grk_ind_svk_ven_cze_bam_mao_tha_owc_knd_swt_ses_tur_ger_por_uzb_tsw_vie_sod_igb_akn_lda	0.248807638373891	0.586368901398775	0.559048194567296
513	heb_rom_fbf_pan_owc_hau_amh_pol_azi_uzb_igb_bat_akn_krd_dut_bsq_glc_amr_xho_mnd_rus_por_ses_svk_swt_mcd_fin_ven_cic_hun_swe_mlt_geo_grk_mol_scr_prs_wly_sid_alb_est_tsw_sun_lat_mly_jpn_knd_kor_ita_hin_bem_guj_jav_eng_anl_ind_cnt_ukr_zul_slo_chh_spa_ben_afr_ger_qcu_bos_ctl_fre_yor_tig_cze_aeg_bul_tag_arw_swa_lit_bam_mao_tha_gam_tml_ewe_tsn_aze_urd_nor_tur_dyu_vie_sod_moo_dgb_lda	0.0987209579105624	0.232450870546159	0.816698622109572
514	anl_hin_tsw_pol_gam_wly_owc_alb_uzb_azi_ven_jav_swa_svk_ben_bsq_ger_amr_tsn_cnt_scr_fre_xho_rom_swt_prs_hun_ewe_ses_est_eng_tig_geo_krd_ctl_mcd_urd_hau_sid_bos_fin_cic_ind_por_tag_jpn_tml_kor_mol_swe_lda_ita_mao_glc_heb_sun_mnd_bul_fbf_grk_aeg_arw_spa_rus_ukr_qcu_lat_guj_slo_dgb_mlt_pan_sod_afr_mly_nor_moo_dut_igb_bat_tha_chh_knd_zul_akn_tur_lit_cze_aze_bam_vie_amh_dyu_bem_yor	0.697944496142261	1.66226747461316	0.0998262724777568
515	amr_bul_tsn_dut_chh_aeg_anl_afr_aze_uzb_ven_jav_ewe_lit_ctl_bsq_swe_mlt_dgb_mnd_pan_urd_bem_rom_tsw_prs_est_fbf_zul_fin_ukr_sid_geo_pol_fre_slo_ger_amh_gam_spa_hun_swt_tag_grk_bat_jpn_tml_kor_por_ita_ses_glc_mly_svk_wly_mao_cnt_lat_yor_arw_sod_hin_scr_alb_guj_qcu_cze_mcd_nor_dyu_tig_ben_heb_krd_ind_rus_igb_eng_akn_sun_tha_owc_knd_moo_lda_tur_mol_bos_azi_cic_vie_hau_swa_xho_bam	0.130872339353702	0.308032514299115	0.758746437505593
516	heb_lit_fbf_ctl_sid_sod_amh_grk_tur_uzb_ven_jav_yor_pan_krd_bsq_rus_wly_akn_cnt_svk_rom_ewe_prs_xho_cze_hun_lda_swa_est_alb_tig_geo_scr_dut_ita_lat_gam_aeg_slo_fin_bem_tag_por_ind_jpn_knd_kor_hin_eng_moo_bos_bat_swe_chh_mly_mnd_ben_igb_nor_mlt_mol_fre_bul_guj_qcu_spa_arw_ger_zul_anl_mcd_owc_pol_mao_ukr_tsn_urd_dgb_sun_tha_amr_tml_bam_ses_azi_afr_glc_aze_swt_vie_hau_cic_dyu_tsw	-0.144818357637986	-0.34140795904036	0.733566667952504
517	gam_urd_igb_svk_amr_wly_mlt_swe_aze_tur_swt_jav_tsw_rus_mol_bsq_eng_tig_tsn_cnt_slo_fre_swa_ctl_ven_ben_fin_bem_zul_est_afr_amh_geo_cze_scr_por_rom_aeg_chh_bul_hun_akn_bat_ita_ind_jpn_knd_kor_bos_hin_moo_ukr_mao_spa_sod_sun_mnd_arw_bam_guj_owc_lit_pan_mcd_pol_qcu_grk_alb_krd_dyu_hau_glc_heb_lat_tag_nor_ewe_dut_dgb_mly_tha_anl_tml_xho_lda_azi_ger_prs_uzb_ses_vie_sid_fbf_cic_yor	0.0349513945422283	0.0823078339643182	0.934578815599359
518	wly_hin_bem_bul_amh_aeg_anl_ita_uzb_tur_igb_tag_dyu_swe_spa_bsq_scr_heb_akn_mnd_ger_afr_bam_alb_moo_fre_hun_cic_tsw_est_rus_amr_geo_guj_prs_nor_ctl_sod_chh_slo_fin_xho_ind_grk_sun_jpn_tml_kor_pol_por_dgb_lit_bat_eng_owc_mao_cnt_ukr_ses_mol_mlt_urd_glc_rom_arw_qcu_mcd_bos_ben_zul_gam_cze_sid_dut_mly_svk_fbf_pan_ven_jav_tha_hau_knd_yor_swt_azi_krd_lat_aze_tsn_vie_tig_swa_ewe_lda	-0.90731572228792	-2.1979302587378	0.0304365588328617
519	mlt_eng_ven_pan_amr_gam_sid_krd_uzb_azi_yor_sun_tsw_dut_fre_bsq_slo_tig_xho_mnd_arw_bos_fbf_prs_igb_por_hun_bem_moo_est_scr_amh_geo_mol_bul_swe_rom_hau_sod_grk_fin_dgb_ind_afr_jav_jpn_tml_kor_ukr_nor_tsn_spa_mly_rus_anl_tag_cnt_ctl_swa_alb_wly_ger_ita_ben_guj_qcu_cze_hin_urd_lda_heb_svk_aeg_pol_mao_lit_zul_lat_dyu_bat_tha_chh_knd_cic_ses_tur_glc_mcd_aze_swt_vie_owc_akn_ewe_bam	0.599320939734944	1.41562314456579	0.160226095659549
520	hau_por_tsw_pol_sod_sid_wly_eng_azi_tur_xho_ind_fbf_rus_glc_bsq_ita_tig_swt_mnd_svk_spa_tsn_mcd_dgb_slo_hun_moo_ewe_fin_nor_amr_geo_guj_afr_mol_arw_aeg_owc_bos_est_lda_tag_urd_mly_jpn_knd_kor_ger_pan_zul_rom_mao_ukr_amh_bat_cnt_prs_bam_cze_heb_hin_ben_scr_ctl_qcu_lat_lit_fre_cic_gam_krd_anl_grk_jav_alb_bem_dut_swa_sun_tha_mlt_tml_yor_ven_uzb_bul_swe_aze_dyu_vie_chh_igb_ses_akn	0.300749090190134	0.708571112757347	0.480363015442878
521	wly_bul_ewe_swe_anl_sid_heb_rus_tur_uzb_ven_ind_swa_grk_cze_bsq_afr_owc_igb_cnt_lit_bos_bam_pan_tsn_spa_est_akn_moo_fin_ben_sod_geo_scr_urd_prs_fre_chh_tig_mol_hun_cic_bat_lat_sun_jpn_knd_kor_por_guj_dyu_ukr_mly_eng_gam_jav_mnd_dut_ses_hin_amr_glc_ctl_krd_ita_qcu_ger_alb_svk_fbf_hau_rom_mlt_pol_mao_mcd_swt_arw_zul_tag_tha_aeg_tml_bem_lda_azi_slo_nor_aze_xho_vie_amh_tsw_dgb_yor	0.438423671388595	1.03627599743785	0.302760407076052
522	gam_guj_akn_urd_wly_hau_amr_por_uzb_tur_lda_mao_cic_bul_swe_bsq_arw_sod_dyu_mnd_lat_mcd_swt_eng_yor_bos_est_bam_igb_hun_rus_chh_geo_ita_cze_glc_prs_sid_tig_nor_fin_fbf_jav_spa_bat_jpn_tml_kor_krd_pan_swa_ger_sun_afr_anl_mly_cnt_alb_tsw_hin_aeg_svk_fre_slo_rom_qcu_ben_pol_dut_tsn_amh_scr_owc_ctl_tag_ukr_moo_lit_ven_ind_tha_heb_knd_zul_dgb_aze_grk_mol_azi_ses_vie_mlt_ewe_bem_xho	-0.383127678327052	-0.90866127681617	0.365877699955369
523	amh_alb_swt_arw_tig_chh_mlt_pan_aze_tur_igb_mly_akn_mcd_eng_bsq_ger_gam_zul_mnd_swe_svk_swa_guj_tsn_rom_est_yor_dyu_hun_ita_anl_geo_ben_mol_slo_bos_amr_sod_rus_fin_fbf_mao_lit_tag_jpn_tml_kor_fre_lat_lda_cze_jav_urd_wly_sun_cnt_grk_dgb_dut_heb_glc_afr_prs_ctl_qcu_spa_bul_por_cic_aeg_scr_owc_pol_bat_krd_xho_ukr_bem_ind_tha_sid_knd_ven_bam_azi_hin_nor_uzb_ewe_vie_hau_moo_ses_tsw	0.501137873988228	1.18586734555919	0.23869568910347
524	sid_rus_lda_fre_mlt_hau_sod_nor_aze_uzb_swa_tag_ewe_grk_lat_bsq_svk_chh_swt_cnt_afr_rom_bem_urd_moo_guj_est_ven_bam_hun_cze_wly_geo_ben_mol_mcd_swe_anl_amr_lit_fin_xho_mao_krd_jav_jpn_knd_kor_ctl_prs_tsn_hin_bat_slo_tig_sun_mnd_eng_fbf_spa_owc_dut_bul_alb_por_qcu_bos_scr_glc_igb_aeg_ita_heb_ger_mly_arw_zul_ukr_cic_ind_tha_amh_tml_dgb_dyu_tur_pol_pan_azi_akn_vie_gam_yor_tsw_ses	0.440177900118605	1.03864686122616	0.301661903690494
525	amr_scr_tsw_grk_sid_amh_anl_rom_azi_aze_dyu_bat_ses_nor_mol_bsq_pan_chh_igb_mnd_pol_glc_bam_ukr_cic_lit_est_fbf_swa_fin_eng_aeg_geo_cze_hin_dut_ben_wly_hau_fre_hun_xho_sun_swe_mly_jpn_tml_kor_por_mcd_tsn_lat_ind_ita_owc_mao_cnt_slo_ven_urd_sod_guj_spa_svk_bul_qcu_ctl_ger_afr_moo_mlt_alb_tig_prs_jav_arw_akn_rus_ewe_tag_tha_gam_knd_yor_dgb_tur_krd_bos_uzb_zul_vie_heb_bem_swt_lda	-0.289963030573274	-0.685808158626245	0.494540197668465
526	aeg_scr_lda_glc_hau_amr_tig_mol_uzb_aze_dyu_mly_ven_swe_spa_bsq_eng_amh_igb_cnt_lit_arw_moo_ctl_dgb_urd_fin_swt_cic_est_guj_owc_geo_rom_alb_slo_ukr_heb_mlt_dut_hun_bam_jav_fre_mao_jpn_knd_kor_nor_hin_bem_krd_tag_svk_gam_bat_mnd_mcd_ses_bos_chh_ben_grk_ger_pol_qcu_bul_lat_prs_fbf_anl_por_sid_ita_sun_pan_yor_afr_swa_ind_tha_wly_tml_tsn_xho_azi_rus_cze_tur_zul_vie_sod_tsw_ewe_akn	-0.73268790020821	-1.76225026550565	0.0813126832730799
527	mlt_mol_igb_por_sid_chh_amr_hin_azi_aze_tsn_jav_yor_lat_lit_bsq_ben_aeg_cic_cnt_urd_ger_tsw_rus_ses_bos_est_xho_dyu_hun_bul_anl_geo_alb_afr_pan_pol_heb_owc_mcd_fin_lda_mly_rom_tag_jpn_tml_kor_glc_fre_bam_eng_mao_ctl_gam_bat_mnd_scr_swa_nor_hau_grk_slo_guj_krd_qcu_svk_swe_cze_bem_wly_ukr_amh_prs_ind_dut_moo_ita_swt_sun_tha_tig_knd_akn_dgb_tur_arw_spa_uzb_zul_vie_sod_fbf_ven_ewe	-0.888195516103405	-2.1518253120277	0.0340012578601311
528	owc_alb_igb_hin_wly_sod_tig_rus_azi_tur_lda_mao_bam_lit_spa_bsq_mol_heb_dyu_mnd_pol_por_zul_bos_ewe_mcd_est_akn_swt_hun_fre_mlt_geo_lat_grk_scr_glc_aeg_amh_ctl_fin_ven_ind_swe_tag_jpn_tml_kor_svk_urd_cic_guj_mly_eng_amr_jav_cnt_afr_ses_rom_hau_krd_cze_arw_ukr_qcu_dut_nor_bul_tsw_chh_ita_sid_ger_bat_ben_dgb_pan_moo_sun_tha_gam_knd_fbf_yor_uzb_slo_prs_aze_xho_vie_anl_tsn_swa_bem	-0.419242757873201	-0.995618710425653	0.322018896133069
529	hau_svk_cic_spa_chh_heb_gam_hin_tur_azi_moo_bat_fbf_slo_pan_bsq_bos_anl_ses_mnd_rom_guj_swt_ukr_dyu_ger_est_ewe_akn_hun_ben_amr_geo_urd_fre_por_lat_tig_sid_prs_fin_xho_mao_mcd_sun_jpn_knd_kor_glc_swe_lda_cze_jav_ctl_amh_ind_cnt_krd_yor_nor_mlt_scr_ita_afr_dut_qcu_eng_lit_pol_igb_aeg_alb_sod_mol_tag_bul_bam_arw_dgb_mly_tha_wly_tml_zul_bem_uzb_grk_rus_aze_tsn_vie_owc_swa_ven_tsw	-0.195042324270137	-0.460390912239825	0.646310340480323
530	hau_lit_cic_por_sid_aeg_mlt_slo_tur_azi_tsn_ind_fbf_guj_svk_bsq_bul_heb_swa_mnd_mol_pan_zul_fre_akn_ger_est_ses_moo_fin_mcd_gam_geo_ukr_ita_grk_rom_owc_sod_ben_hun_swt_mly_swe_bat_jpn_tml_kor_rus_cze_ven_pol_sun_scr_wly_mao_cnt_hin_xho_arw_amr_dut_urd_bos_alb_qcu_eng_lat_ctl_dyu_tig_nor_chh_afr_jav_spa_yor_prs_ewe_tag_tha_amh_knd_dgb_bam_aze_glc_krd_uzb_igb_vie_anl_lda_bem_tsw	-0.679445564339192	-1.62603814622005	0.107325553388614
531	anl_cze_igb_bul_chh_amr_amh_eng_uzb_azi_yor_jav_swt_alb_arw_bsq_swe_wly_tsn_cnt_hin_por_akn_pol_bem_lat_est_cic_ven_fin_pan_sod_geo_rus_bos_krd_mol_mlt_owc_lit_hun_lda_ind_prs_tag_jpn_tml_kor_nor_dut_swa_urd_bat_scr_hau_mly_mnd_ger_fbf_spa_tig_ctl_slo_rom_grk_qcu_glc_fre_ita_ewe_aeg_mcd_gam_ben_sun_afr_tsw_ukr_ses_mao_tha_heb_knd_moo_dgb_aze_svk_guj_tur_zul_vie_sid_bam_dyu_xho	-0.348346668234878	-0.824687607485373	0.41165919245445
532	hau_urd_bam_ben_amh_mlt_sod_scr_azi_aze_xho_mly_ewe_guj_dut_bsq_alb_gam_yor_cnt_prs_afr_igb_eng_dgb_spa_fin_swa_ses_est_bul_heb_geo_cze_krd_ukr_por_wly_chh_mol_hun_dyu_mao_mcd_jav_jpn_tml_kor_slo_nor_cic_ctl_sun_hin_sid_ind_mnd_fre_tsn_rom_aeg_swe_svk_grk_pol_qcu_lit_lat_arw_lda_tig_bos_anl_ger_bat_ita_akn_pan_zul_tag_tha_owc_knd_fbf_bem_tur_rus_glc_uzb_tsw_vie_amr_swt_ven_moo	0.386890116353461	0.913090041516458	0.363556248750014
533	hau_mcd_akn_scr_mlt_tig_chh_alb_tur_uzb_xho_tag_yor_glc_prs_bsq_lit_amh_ses_mnd_rom_lat_dyu_pol_swt_krd_hun_moo_zul_est_guj_owc_geo_bul_grk_ukr_ita_heb_sod_arw_fin_dgb_sun_slo_bat_jpn_knd_kor_svk_fre_ven_mol_mly_dut_amr_mao_cnt_rus_bam_eng_wly_swe_ben_pan_hin_qcu_afr_ctl_ger_igb_gam_bos_anl_urd_ind_por_bem_nor_tsw_jav_tha_aeg_tml_lda_swa_aze_spa_cze_azi_fbf_vie_sid_ewe_tsn_cic	0.174743249791884	0.411109385066686	0.681938118357869
534	sod_dut_tsw_afr_mlt_anl_tig_lat_azi_tur_fbf_mao_swa_ger_scr_bsq_svk_owc_dyu_cnt_ukr_eng_bam_slo_lda_krd_fin_igb_ven_est_mcd_sid_geo_hin_rus_swe_urd_amh_chh_arw_hun_ewe_mly_pol_ind_jpn_knd_kor_ita_bos_zul_grk_bat_cze_heb_tag_mnd_ctl_moo_rom_hau_fre_bul_spa_pan_qcu_ben_prs_por_yor_gam_guj_aeg_alb_jav_lit_xho_mol_ses_sun_tha_wly_tml_dgb_bem_aze_nor_glc_uzb_swt_vie_amr_akn_cic_tsn	-0.0910283656863114	-0.214397747091315	0.830706297313678
535	sod_spa_ven_eng_aeg_gam_anl_bos_azi_aze_yor_ind_tsw_bul_ukr_bsq_lat_amh_cic_cnt_svk_ben_bam_guj_dyu_prs_hun_xho_tsn_est_urd_heb_geo_lit_dut_hin_ita_owc_amr_por_fin_zul_tag_rom_mao_jpn_knd_kor_alb_arw_ses_afr_sun_grk_sid_mly_mnd_pol_swt_swe_tig_fre_nor_rus_ctl_qcu_slo_ger_pan_swa_hau_krd_wly_scr_bat_glc_moo_cze_lda_jav_tha_mlt_tml_dgb_igb_tur_mol_mcd_uzb_akn_vie_chh_fbf_bem_ewe	-0.467480044884361	-1.11137528332141	0.269271786792343
536	hau_afr_xho_spa_anl_sid_aeg_fre_uzb_azi_fbf_mao_tsn_mcd_guj_bsq_pan_tig_igb_cnt_scr_rom_yor_cze_dgb_ben_est_bem_bam_fin_bos_owc_geo_prs_alb_lat_dut_amr_amh_swe_hun_akn_tag_krd_jav_jpn_tml_kor_lit_nor_moo_ger_ind_mol_heb_bat_mnd_hin_swa_por_sod_urd_ita_pol_ukr_qcu_ctl_svk_slo_swt_gam_bul_wly_glc_mly_rus_ses_eng_zul_sun_tha_chh_knd_tsw_lda_aze_arw_grk_tur_dyu_vie_mlt_ewe_ven_cic	0.0399444335340792	0.0940997738426905	0.925232339944148
537	owc_krd_moo_afr_mlt_heb_sod_pol_tur_azi_akn_mao_tsn_lat_ctl_bsq_cze_chh_zul_cnt_grk_pan_cic_mol_bam_guj_hun_tsw_ven_est_ben_sid_geo_ita_glc_hin_nor_hau_amr_prs_fin_lda_tag_eng_bat_jpn_tml_kor_slo_bos_yor_spa_sun_por_aeg_mly_mnd_alb_igb_dut_wly_urd_scr_ukr_fre_qcu_lit_svk_bul_xho_anl_swe_gam_mcd_jav_rom_ses_ger_dyu_ind_tha_tig_knd_swa_bem_uzb_rus_arw_aze_dgb_vie_amh_swt_fbf_ewe	-0.131455046611994	-0.309957573578889	0.757286710246102
538	heb_rom_tsn_dut_wly_aeg_tig_mcd_uzb_tur_swt_ind_yor_arw_lat_bsq_alb_amr_igb_mnd_spa_slo_bem_mol_swa_svk_hun_ses_bam_fin_hin_amh_geo_por_ger_urd_nor_gam_mlt_swe_est_lda_sun_grk_bat_jpn_knd_kor_pan_ukr_akn_ita_tag_ben_anl_mly_cnt_eng_zul_bos_chh_prs_pol_scr_bul_qcu_glc_afr_guj_fbf_sid_rus_hau_fre_jav_ctl_tsw_lit_ven_mao_tha_sod_tml_ewe_cic_aze_cze_krd_azi_dyu_vie_owc_xho_dgb_moo	-0.319220859879625	-0.754651643850316	0.452364789692378
539	gam_mol_ewe_svk_amh_amr_hau_ctl_aze_uzb_lda_jav_ses_arw_cze_bsq_swe_anl_cic_cnt_por_fre_akn_rus_tsw_eng_est_yor_swa_fin_ukr_wly_geo_bul_prs_hin_bos_mlt_chh_rom_hun_dgb_mao_mcd_sun_jpn_tml_kor_scr_guj_swt_alb_mly_lit_heb_bat_mnd_glc_moo_nor_tig_urd_slo_lat_ben_qcu_afr_ger_dut_fbf_owc_krd_sod_ita_ind_pol_igb_grk_bam_tag_tha_sid_knd_bem_tsn_tur_spa_pan_azi_zul_vie_aeg_xho_dyu_ven	-0.559040938636134	-1.33430282103351	0.185362600589289
540	wly_spa_xho_pan_aeg_amr_chh_ctl_tur_aze_swa_ind_igb_bul_por_bsq_eng_hau_akn_mnd_dut_glc_moo_nor_cic_afr_fin_ven_dgb_hun_swe_mlt_geo_guj_ukr_prs_rus_gam_owc_urd_est_yor_sun_grk_bat_jpn_tml_kor_lit_fre_swt_ben_mly_pol_amh_tag_cnt_krd_ses_mcd_sid_hin_ger_cze_ita_qcu_arw_scr_rom_fbf_anl_alb_heb_bos_mao_slo_bam_lat_bem_jav_tha_tig_knd_zul_lda_uzb_mol_svk_azi_tsw_vie_sod_ewe_dyu_tsn	0.175430884751136	0.413339379795177	0.680309519788699
541	chh_arw_dgb_fre_amh_aeg_tig_mcd_azi_tur_tsn_jav_ses_lat_mol_bsq_prs_heb_bem_cnt_dut_eng_ven_spa_ewe_alb_hun_xho_cic_fin_grk_mlt_geo_ukr_krd_slo_afr_wly_hau_ben_est_bam_sun_pan_mly_jpn_tml_kor_rus_lit_lda_svk_mao_bul_gam_ind_mnd_urd_fbf_por_owc_nor_glc_ita_ger_qcu_bos_cze_swe_tsw_amr_scr_sod_rom_tag_guj_dyu_ctl_igb_bat_tha_anl_knd_zul_akn_uzb_pol_hin_aze_swa_vie_sid_yor_moo_swt	-0.742795901828448	-1.78513141070641	0.0775002185298144
542	sod_glc_ewe_ctl_sid_tig_wly_lit_azi_tur_akn_jav_dgb_mol_lat_bsq_scr_gam_yor_cnt_grk_por_dyu_pol_bam_slo_hun_tsw_tsn_est_svk_mlt_geo_bos_prs_ita_arw_aeg_heb_fre_fin_lda_bat_afr_mly_jpn_knd_kor_bul_spa_xho_pan_mao_ukr_owc_sun_mnd_swe_igb_urd_amh_rom_nor_eng_dut_qcu_cze_hin_rus_bem_chh_mcd_anl_guj_tag_krd_ven_alb_ses_ind_tha_hau_tml_fbf_moo_aze_ger_ben_uzb_swa_vie_amr_swt_cic_zul	-0.718512218307882	-1.73076726628507	0.0868099229698656
543	hau_lat_ses_krd_owc_chh_tig_hin_azi_uzb_tsn_mly_dgb_por_cze_bsq_ukr_wly_lda_mnd_fre_ctl_moo_ita_yor_slo_hun_dyu_swt_est_rom_sid_geo_grk_lit_arw_rus_gam_sod_nor_fin_bam_bat_dut_tag_jpn_knd_kor_ben_svk_akn_guj_jav_swe_amh_ind_cnt_alb_fbf_pan_anl_eng_spa_afr_prs_qcu_glc_bos_mol_swa_aeg_mcd_amr_urd_mao_scr_zul_bul_igb_sun_tha_mlt_tml_bem_cic_aze_ger_pol_tur_ven_vie_heb_tsw_xho_ewe	0.657801612160575	1.56004623129324	0.122145598311067
544	hau_guj_tsw_fre_chh_tig_owc_rom_tur_azi_xho_tag_swa_dut_pan_bsq_lit_sid_dgb_cnt_cze_swe_ses_urd_swt_glc_hun_igb_lda_fin_mcd_aeg_geo_ben_hin_ger_eng_gam_amh_bos_est_ewe_bat_nor_ind_jpn_knd_kor_lat_alb_fbf_spa_jav_ukr_heb_sun_mnd_mol_tsn_ctl_wly_bul_slo_grk_svk_qcu_rus_krd_pol_ven_anl_afr_mlt_arw_mly_prs_zul_ita_moo_mao_tha_amr_tml_dyu_akn_uzb_scr_por_aze_bam_vie_sod_yor_bem_cic	-0.0290679123467166	-0.0685318872980147	0.945509370692305
545	heb_ben_tsw_alb_sod_gam_chh_cze_azi_aze_cic_mao_igb_por_mcd_bsq_svk_amr_swt_cnt_urd_slo_zul_ukr_moo_dut_fin_bem_dyu_hun_ctl_anl_geo_fre_spa_swe_nor_wly_mlt_eng_est_fbf_bat_glc_mly_jpn_tml_kor_ger_afr_dgb_pol_sun_krd_tig_jav_mnd_mol_ven_rom_hau_bul_grk_lit_arw_qcu_rus_bos_ita_xho_owc_pan_aeg_scr_ind_lat_ses_prs_yor_tag_tha_amh_knd_ewe_tsn_tur_guj_hin_uzb_bam_vie_sid_lda_swa_akn	-0.284130044326976	-0.671973500132483	0.503266521651106
546	owc_lat_swa_afr_tig_amh_hau_ukr_azi_aze_dyu_tag_ewe_swe_arw_bsq_ben_anl_swt_mnd_rus_lit_akn_mcd_bem_pan_est_zul_moo_hun_svk_heb_geo_rom_glc_bul_grk_amr_chh_por_fin_tsw_mly_urd_mao_jpn_tml_kor_fre_ita_igb_prs_jav_mol_sid_bat_cnt_spa_ven_ger_wly_slo_krd_ctl_nor_qcu_alb_dut_guj_bam_sod_hin_aeg_bos_sun_pol_cic_cze_xho_ind_tha_mlt_knd_yor_tsn_uzb_eng_scr_tur_dgb_vie_gam_lda_fbf_ses	-0.614709352703338	-1.4669560614458	0.145761576032909
547	amr_krd_ses_guj_mlt_hau_amh_ukr_tur_aze_akn_mao_cic_rom_ita_bsq_scr_aeg_swt_mnd_ctl_spa_yor_lat_igb_pan_est_tsw_dyu_hun_ger_sod_geo_swe_prs_ben_alb_chh_heb_dut_fin_moo_mly_lit_bat_jpn_tml_kor_urd_hin_bem_rus_ind_nor_tig_jav_cnt_por_ewe_grk_wly_afr_eng_cze_mcd_qcu_arw_glc_pol_bam_owc_bul_sid_mol_tag_fre_xho_slo_tsn_sun_tha_gam_knd_zul_ven_uzb_svk_bos_azi_fbf_vie_anl_swa_dgb_lda	-0.790336458235025	-1.89902586227996	0.0606608493628061
548	sod_ctl_bem_spa_mlt_amh_wly_pan_uzb_aze_cic_tag_bam_ita_mol_bsq_svk_amr_akn_cnt_nor_por_tsn_ben_zul_cze_hun_ven_xho_fin_grk_owc_geo_mcd_hin_rom_guj_heb_chh_eng_est_ses_bat_swe_mly_jpn_tml_kor_slo_bos_lda_pol_mao_ger_aeg_sun_mnd_lat_swt_afr_tig_krd_arw_scr_alb_qcu_bul_ukr_urd_igb_anl_prs_gam_rus_ind_glc_dgb_fre_tsw_jav_tha_sid_knd_dyu_ewe_azi_lit_dut_tur_moo_vie_hau_yor_swa_fbf	0.131989388183391	0.310625718948716	0.756780276576198
549	owc_lit_zul_afr_amr_amh_hau_cze_azi_tur_bam_jav_tsn_grk_ctl_bsq_swe_sod_ses_mnd_bos_rus_cic_arw_swt_spa_fin_fbf_swa_est_guj_heb_geo_fre_ger_mcd_pol_chh_gam_slo_hun_ven_bat_eng_mly_jpn_knd_kor_glc_por_bem_ben_ind_ita_sid_sun_cnt_rom_xho_urd_wly_scr_alb_krd_nor_qcu_prs_hin_svk_akn_anl_dut_tig_lat_tag_ukr_igb_mol_dyu_mao_tha_aeg_tml_lda_tsw_aze_pan_bul_uzb_ewe_vie_mlt_moo_yor_dgb	0.0296226207466918	0.0697881415795666	0.944512129126094
550	chh_nor_igb_lit_aeg_heb_wly_ita_uzb_aze_akn_bat_tsw_slo_afr_bsq_ben_sod_ewe_cnt_pan_rus_cic_ger_dgb_scr_hun_dyu_zul_fin_por_amr_geo_krd_alb_bul_glc_owc_gam_urd_est_tsn_sun_fre_mao_jpn_knd_kor_eng_swe_swt_dut_jav_mol_mlt_mly_mnd_svk_ven_mcd_sid_ctl_pol_hin_grk_qcu_arw_rom_ukr_lda_tig_bos_hau_lat_ind_cze_xho_spa_ses_tag_tha_anl_tml_bem_moo_tur_guj_prs_azi_fbf_vie_amh_swa_bam_yor	-0.464615316605058	-1.10429053050084	0.272316107373012
551	anl_dut_tsn_alb_aeg_tig_heb_swe_uzb_tur_moo_mao_dgb_krd_bos_bsq_fre_amh_tsw_cnt_mcd_rus_swt_por_ewe_rom_hun_xho_cic_est_arw_amr_geo_cze_urd_glc_eng_chh_hau_spa_fin_bem_tag_lit_bat_jpn_tml_kor_grk_scr_yor_pol_mly_nor_mlt_jav_mnd_ctl_bam_pan_wly_ger_ita_slo_ben_qcu_mol_guj_ukr_dyu_owc_prs_gam_bul_ind_lat_akn_svk_igb_sun_tha_sod_knd_zul_lda_azi_hin_afr_aze_fbf_vie_sid_ven_swa_ses	-0.2433465193588	-0.574745608636455	0.566851132961576
552	wly_spa_fbf_slo_anl_sod_tig_mcd_tur_aze_bem_tag_tsw_ctl_krd_bsq_ukr_amr_xho_mnd_prs_fre_dyu_pol_dgb_afr_fin_tsn_yor_hun_bos_chh_geo_dut_por_arw_cze_amh_hau_mol_est_ses_mly_svk_mao_jpn_knd_kor_guj_ita_zul_bul_jav_hin_heb_sun_cnt_pan_swa_ben_mlt_rom_swe_grk_ger_qcu_lit_glc_eng_swt_gam_lat_owc_alb_ind_scr_akn_nor_cic_bat_tha_aeg_tml_bam_igb_uzb_rus_urd_azi_ven_vie_sid_ewe_moo_lda	-0.103644260820914	-0.244201647323648	0.807612591926157
553	amh_afr_tsw_ukr_chh_sod_amr_rom_aze_tur_igb_tag_ven_bos_rus_bsq_pol_tig_xho_mnd_dut_lit_bam_pan_moo_hin_hun_swt_dgb_est_nor_mlt_geo_urd_prs_cze_ben_hau_sid_spa_fin_lda_ind_eng_bat_jpn_tml_kor_krd_lat_yor_grk_mly_swe_aeg_mao_cnt_svk_cic_bul_heb_slo_glc_mcd_alb_qcu_fre_ctl_scr_tsn_owc_mol_anl_ita_sun_arw_akn_guj_ses_jav_tha_gam_knd_dyu_swa_uzb_por_ger_azi_fbf_vie_wly_ewe_zul_bem	0.78516182621647	1.86596452371478	0.0651981386740001
554	hau_ger_bam_cze_sid_heb_amh_grk_azi_aze_swa_ind_swt_eng_ben_bsq_lit_gam_xho_cnt_hin_alb_bem_scr_dgb_lat_fin_igb_tsn_est_guj_wly_geo_ctl_krd_fre_bos_owc_amr_slo_hun_lda_mly_urd_tag_jpn_knd_kor_arw_ukr_ewe_swe_bat_svk_anl_mao_mnd_mol_ven_spa_sod_por_bul_ita_dut_qcu_rom_mcd_nor_dyu_tig_pan_chh_afr_jav_glc_moo_rus_akn_sun_tha_mlt_tml_tsw_fbf_tur_prs_pol_uzb_yor_vie_aeg_ses_zul_cic	-0.257131898730271	-0.607636684395347	0.544909380226618
555	chh_krd_dgb_pol_hau_amr_tig_arw_azi_aze_swa_ind_ewe_scr_spa_bsq_mcd_wly_xho_mnd_pan_nor_ses_alb_akn_bos_hun_bem_lda_fin_lit_heb_geo_ger_prs_swe_por_aeg_owc_lat_est_cic_mao_grk_bat_jpn_knd_kor_slo_ukr_dyu_cze_jav_rus_anl_mly_cnt_afr_moo_svk_sid_eng_glc_ben_bul_qcu_ctl_mol_rom_yor_amh_guj_sod_ita_tag_urd_tsw_fre_igb_sun_tha_gam_tml_swt_bam_uzb_dut_hin_tur_zul_vie_mlt_tsn_ven_fbf	-0.426206142342408	-1.01314372390801	0.31362016266463
556	heb_guj_xho_spa_gam_amh_wly_por_aze_uzb_igb_jav_dgb_ben_rus_bsq_bos_anl_ses_cnt_ukr_scr_swt_mcd_akn_grk_hun_cic_ewe_est_alb_aeg_geo_arw_ger_cze_prs_sid_amr_afr_fin_lda_tag_bul_mao_jpn_knd_kor_fre_krd_swa_dut_bat_hin_hau_mly_mnd_pan_fbf_pol_mlt_lit_nor_glc_rom_qcu_slo_eng_lat_bam_tig_swe_owc_ita_sun_urd_ven_ctl_tsn_ind_tha_sod_tml_tsw_dyu_azi_svk_mol_tur_moo_vie_chh_yor_bem_zul	-0.707659854055157	-1.69668473376546	0.0931010024891735
557	aeg_glc_swa_afr_mlt_gam_hau_grk_tur_aze_bem_jav_yor_urd_eng_bsq_ukr_owc_cic_cnt_bos_slo_dgb_svk_tsw_lat_est_ewe_lda_hun_scr_sod_geo_ben_lit_nor_mcd_tig_amh_spa_fin_ven_tag_cze_bat_jpn_tml_kor_bul_por_swt_ger_sun_rom_anl_mly_mnd_krd_igb_arw_chh_hin_mol_prs_pol_qcu_dut_ctl_guj_fbf_amr_alb_sid_rus_mao_ita_zul_swe_xho_ind_tha_wly_knd_tsn_dyu_azi_pan_fre_uzb_bam_vie_heb_ses_moo_akn	0.00934588914208965	0.0220136624972324	0.982484220195494
558	heb_mcd_ewe_rus_tig_mlt_gam_pan_tur_uzb_akn_bat_igb_cze_por_bsq_ukr_owc_dyu_cnt_grk_bos_bem_slo_ses_glc_hun_fbf_xho_fin_ger_sid_geo_hin_nor_arw_dut_anl_amh_krd_est_swt_sun_guj_jav_jpn_knd_kor_scr_lat_zul_rom_tag_swe_aeg_ind_mnd_urd_ven_ctl_sod_spa_fre_pol_prs_qcu_svk_ita_eng_swa_amr_lit_hau_bul_mao_mol_bam_alb_tsw_mly_tha_wly_tml_cic_moo_aze_ben_afr_azi_lda_vie_chh_tsn_dgb_yor	-0.499410053273767	-1.19032942429537	0.236946561126175
559	owc_svk_bam_fre_aeg_sid_amh_urd_azi_aze_cic_mly_lda_dut_mol_bsq_ita_chh_yor_cnt_por_krd_ewe_ctl_zul_swe_hun_swt_moo_fin_grk_amr_geo_bul_glc_nor_rus_anl_tig_lit_est_fbf_jav_bos_bat_jpn_tml_kor_afr_scr_bem_slo_sun_ben_hau_ind_mnd_lat_dyu_pan_heb_ger_prs_spa_alb_qcu_eng_mcd_rom_ven_wly_cze_sod_guj_tag_hin_swa_pol_igb_mao_tha_mlt_knd_tsw_dgb_uzb_ukr_arw_tur_ses_vie_gam_akn_xho_tsn	0.429827928795638	1.01317453001472	0.313605529199522
560	tig_mcd_tsn_por_mlt_anl_heb_lat_azi_tur_zul_bat_igb_bos_pol_bsq_nor_gam_ewe_cnt_krd_dut_ven_mol_xho_rus_hun_tsw_cic_est_ger_sod_geo_ita_grk_prs_slo_amr_amh_swe_fin_lda_jav_rom_ind_jpn_knd_kor_pan_hin_dyu_glc_mao_urd_owc_sun_mnd_ctl_ses_ben_aeg_scr_alb_bul_arw_qcu_ukr_guj_spa_swa_sid_cze_hau_svk_mly_eng_bam_lit_yor_tag_tha_wly_tml_akn_swt_aze_afr_fre_uzb_dgb_vie_chh_moo_bem_fbf	-0.151634436124328	-0.357563503973755	0.721480182130437
561	anl_fre_bam_mol_owc_amr_tig_pan_azi_tur_swt_ind_dyu_guj_rus_bsq_ukr_aeg_moo_mnd_nor_dut_dgb_pol_ewe_scr_fin_igb_tsn_est_svk_hau_geo_prs_eng_mcd_ger_chh_mlt_swe_hun_swa_mao_urd_tag_jpn_knd_kor_hin_alb_cic_rom_sun_bos_amh_bat_cnt_arw_ses_slo_sod_ctl_lat_grk_bul_qcu_spa_cze_ben_akn_heb_ita_wly_afr_jav_lit_zul_por_xho_mly_tha_sid_tml_ven_fbf_aze_glc_krd_uzb_bem_vie_gam_yor_tsw_lda	-0.645532833401498	-1.54335666586695	0.126140312424216
562	aeg_cze_swa_guj_tig_sid_wly_mcd_aze_azi_tsw_ind_ses_arw_grk_bsq_eng_anl_igb_mnd_lit_alb_cic_dut_zul_rus_hun_swt_tsn_est_prs_mlt_geo_nor_ger_svk_scr_chh_heb_glc_fin_akn_bat_bos_tag_jpn_knd_kor_pol_hin_xho_lat_mly_ukr_amr_mao_cnt_slo_bam_ctl_sod_afr_mol_fre_ita_qcu_ben_krd_pan_dgb_owc_urd_hau_spa_jav_bul_yor_rom_lda_sun_tha_gam_tml_ewe_bem_tur_swe_por_uzb_dyu_vie_amh_moo_ven_fbf	0.0154780621429449	0.0364675295740314	0.97098773179721
563	amh_arw_fbf_ctl_owc_anl_sid_svk_aze_uzb_swa_bat_bem_eng_guj_bsq_dut_aeg_tsn_mnd_scr_fre_ewe_ukr_cic_alb_hun_ses_moo_fin_rus_tig_geo_nor_mcd_lat_ger_mlt_heb_glc_est_bam_ind_rom_mly_jpn_tml_kor_pol_bul_lda_swe_mao_mol_amr_sun_cnt_pan_zul_cze_sod_krd_ita_grk_hin_qcu_urd_spa_slo_igb_gam_afr_wly_por_tag_ben_ven_prs_swt_jav_tha_hau_knd_akn_dgb_azi_bos_lit_tur_xho_vie_chh_yor_tsw_dyu	-0.403100416515424	-0.956118740244535	0.341491066112083
564	mlt_lit_dgb_mol_tig_aeg_wly_arw_aze_uzb_akn_jav_tsw_ger_grk_bsq_slo_anl_igb_mnd_pol_ita_yor_scr_tsn_hin_fin_lda_swt_est_rom_owc_geo_spa_cze_nor_swe_sod_amh_eng_hun_dyu_ind_svk_mao_jpn_tml_kor_bul_rus_fbf_glc_mly_ukr_heb_tag_cnt_alb_cic_prs_sid_lat_ctl_por_guj_qcu_fre_bos_krd_xho_gam_ben_hau_pan_bat_urd_moo_dut_zul_sun_tha_chh_knd_swa_bem_azi_mcd_afr_tur_ven_vie_amr_ses_ewe_bam	-0.338972054355982	-0.802803400628323	0.424135283581119
565	amr_alb_bem_afr_owc_wly_tig_eng_azi_uzb_yor_tag_ewe_bul_cze_bsq_lit_hau_ses_cnt_mcd_arw_ven_hin_tsn_ukr_est_xho_zul_fin_ger_amh_geo_prs_mol_rus_slo_aeg_mlt_fre_hun_bam_mao_svk_bat_jpn_knd_kor_pan_ben_tsw_nor_jav_krd_heb_sun_mnd_spa_dgb_ita_gam_swe_grk_bos_scr_qcu_guj_por_rom_igb_sid_ctl_sod_pol_ind_glc_swa_urd_akn_mly_tha_anl_tml_dyu_fbf_tur_dut_lat_aze_moo_vie_chh_lda_cic_swt	-0.780151147638413	-1.87743501984481	0.0635927289480803
566	chh_nor_zul_cze_sid_anl_gam_alb_aze_uzb_swa_bat_dyu_dut_urd_bsq_svk_amr_dgb_cnt_fre_spa_akn_ben_swt_ukr_fin_yor_igb_est_scr_owc_geo_pan_bul_mol_lat_amh_tig_guj_hun_xho_mly_ger_ind_jpn_tml_kor_grk_ita_bem_rom_tag_hin_heb_mao_mnd_mcd_moo_lit_sod_bos_rus_glc_afr_qcu_eng_pol_prs_ven_aeg_arw_mlt_por_sun_slo_ewe_ctl_tsw_jav_tha_wly_knd_tsn_bam_azi_swe_krd_tur_ses_vie_hau_cic_lda_fbf	0.244797420417576	0.576383420878996	0.565748433777248
567	sid_rus_dgb_urd_mlt_chh_sod_fre_azi_aze_tsn_tag_akn_lit_bos_bsq_nor_aeg_fbf_mnd_rom_ita_tsw_ukr_ewe_arw_hun_cic_bem_est_cze_gam_geo_grk_bul_slo_pol_amr_amh_alb_fin_xho_jav_pan_bat_jpn_knd_kor_guj_swe_zul_glc_sun_hin_heb_mly_cnt_prs_swa_spa_tig_por_mol_eng_svk_qcu_ger_dut_scr_moo_owc_ben_anl_mcd_mao_krd_dyu_ctl_yor_ind_tha_wly_tml_ses_swt_tur_afr_lat_uzb_lda_vie_hau_ven_igb_bam	0.0775848860411189	0.182523143140949	0.855569483879639
568	anl_swe_zul_afr_amh_sid_amr_rom_aze_uzb_akn_bat_fbf_pan_fre_bsq_nor_heb_yor_mnd_lit_cze_dyu_ger_ses_krd_hun_bem_bam_fin_guj_wly_geo_hin_ctl_arw_rus_mlt_sod_grk_est_moo_tag_eng_ind_jpn_tml_kor_lat_ben_lda_mol_jav_ukr_hau_mao_cnt_prs_ven_glc_owc_bul_scr_slo_svk_qcu_pol_spa_ita_ewe_aeg_por_tig_alb_sun_urd_swt_dut_tsw_mly_tha_chh_knd_swa_cic_tur_bos_mcd_azi_tsn_vie_gam_xho_igb_dgb	-0.554260522808269	-1.32172870246974	0.189500620045365
569	sid_cze_swa_por_sod_aeg_heb_urd_tur_azi_swt_sun_cic_bul_spa_bsq_ita_hau_yor_cnt_svk_pan_ses_swe_akn_arw_fin_bem_moo_hun_glc_chh_geo_mol_ger_krd_rus_owc_wly_alb_est_xho_jav_afr_ind_jpn_knd_kor_prs_ctl_igb_guj_bat_fre_amr_mao_mnd_eng_ven_dut_gam_bos_grk_mcd_rom_qcu_ukr_ben_lat_tsn_tig_pol_amh_hin_mly_lit_dyu_scr_ewe_tag_tha_mlt_tml_fbf_dgb_aze_nor_slo_uzb_bam_vie_anl_zul_lda_tsw	-0.704726306200202	-1.68687769769583	0.0949785935442963
570	heb_krd_zul_glc_sid_sod_mlt_pan_uzb_azi_tsn_jav_swa_ita_eng_bsq_guj_amh_moo_cnt_nor_hin_akn_fre_bem_bos_hun_lda_dyu_est_urd_aeg_geo_swe_cze_mol_prs_tig_owc_bul_fin_dgb_mly_ctl_sun_jpn_knd_kor_scr_alb_tsw_mcd_ind_spa_anl_bat_mnd_arw_fbf_dut_gam_slo_lat_svk_rom_qcu_grk_rus_ben_igb_hau_ukr_amr_pol_tag_ger_swt_por_ven_mao_tha_wly_tml_bam_ewe_tur_lit_afr_aze_ses_vie_chh_cic_xho_yor	-0.159680690427666	-0.376703702689371	0.707251936163407
571	anl_nor_xho_slo_sod_mlt_owc_grk_uzb_tur_ven_bat_akn_ben_mol_bsq_urd_amr_tsw_cnt_hin_mcd_tsn_glc_igb_fre_est_zul_ewe_fin_ukr_gam_geo_krd_afr_ger_pol_wly_sid_svk_hun_bam_jav_arw_mao_jpn_knd_kor_alb_prs_cic_rus_sun_ctl_chh_tag_mnd_eng_bem_cze_aeg_swe_guj_ita_spa_qcu_por_rom_bul_fbf_heb_pan_amh_scr_ind_lat_swa_dut_lda_mly_tha_hau_tml_swt_ses_aze_lit_bos_azi_dgb_vie_tig_yor_dyu_moo	0.0330370091941053	0.077833583002739	0.938127647926791
572	amr_spa_xho_pol_chh_wly_anl_fre_tur_aze_akn_sun_yor_scr_mcd_bsq_nor_aeg_bam_mnd_rus_eng_ewe_urd_dyu_ben_est_dgb_lda_fin_swe_hau_geo_ctl_ger_dut_lit_mlt_sod_grk_hun_swa_mly_krd_bat_jpn_tml_kor_svk_bul_swt_alb_ind_arw_tig_jav_cnt_guj_moo_rom_amh_hin_lat_slo_afr_qcu_pan_mol_por_ven_sid_bos_gam_prs_tag_ukr_bem_glc_fbf_mao_tha_owc_knd_cic_tsw_uzb_ita_cze_azi_zul_vie_heb_tsn_igb_ses	-1.28736672763057	-3.20769084897202	0.00183566888355834
573	aeg_scr_lda_pol_owc_tig_amh_alb_aze_uzb_akn_ind_ven_lit_ita_bsq_prs_sid_ses_mnd_grk_rom_tsn_mcd_fbf_pan_hun_ewe_zul_est_slo_gam_geo_spa_urd_eng_hin_wly_chh_bul_fin_dyu_bat_ben_jav_jpn_knd_kor_ger_afr_igb_glc_mly_guj_anl_mao_cnt_fre_cic_krd_mlt_bos_ctl_dut_arw_qcu_rus_mol_por_swt_sod_swe_amr_svk_tag_ukr_bem_lat_moo_sun_tha_hau_tml_tsw_swa_azi_nor_cze_tur_yor_vie_heb_bam_xho_dgb	0.371457331033314	0.876196146993167	0.383180983071102
574	gam_nor_swt_svk_sid_aeg_anl_dut_aze_azi_fbf_bat_cic_pol_rom_bsq_swe_sod_moo_mnd_mcd_prs_akn_lit_tsn_ita_hun_bam_ven_est_slo_amr_geo_fre_bul_pan_cze_mlt_amh_glc_fin_bem_mao_hin_tag_jpn_knd_kor_guj_scr_yor_ukr_jav_ger_hau_ind_cnt_afr_lda_mol_chh_krd_bos_por_urd_qcu_ctl_eng_arw_zul_heb_spa_wly_alb_mly_grk_swa_ben_dgb_sun_tha_tig_tml_xho_igb_tur_rus_lat_uzb_ses_vie_owc_dyu_tsw_ewe	-0.294574745733162	-0.696955687600031	0.487569048927857
575	amh_hin_xho_bos_hau_amr_chh_swe_tur_aze_ven_bat_dyu_por_rus_bsq_rom_tig_bem_mnd_alb_guj_moo_scr_swt_pol_fin_tsw_ses_hun_krd_sid_geo_mol_eng_ger_ita_owc_wly_bul_est_igb_mly_glc_jav_jpn_knd_kor_fre_mcd_bam_lit_sun_dut_aeg_tag_cnt_afr_lda_svk_gam_prs_spa_grk_arw_qcu_urd_cze_pan_yor_sod_lat_anl_ctl_mao_slo_swa_ukr_ewe_ind_tha_mlt_tml_zul_cic_uzb_nor_ben_azi_dgb_vie_heb_akn_fbf_tsn	0.835160717827132	1.98785764691626	0.0497681324909816
576	anl_pan_ewe_alb_hau_aeg_gam_hin_tur_azi_ven_tag_igb_ukr_mcd_bsq_ben_tig_yor_cnt_swe_urd_moo_bul_akn_ctl_est_ses_bam_fin_lit_owc_geo_ita_arw_krd_cze_amh_heb_ger_hun_tsw_sun_mol_jav_jpn_knd_kor_prs_lat_swt_rus_ind_por_sod_bat_mnd_rom_fbf_pol_amr_fre_slo_grk_bos_qcu_eng_spa_afr_dgb_mlt_nor_sid_glc_mao_guj_swa_svk_bem_mly_tha_chh_tml_dyu_zul_aze_scr_dut_uzb_tsn_vie_wly_xho_cic_lda	-0.26725789062334	-0.631525202641256	0.529246413348764
577	mlt_nor_ewe_lit_gam_heb_sid_mol_tur_azi_fbf_sun_bem_eng_alb_bsq_bul_hau_ven_cnt_lat_ger_akn_guj_dgb_arw_fin_tsw_yor_hun_glc_wly_geo_cze_prs_hin_dut_anl_chh_urd_est_igb_mao_ben_tag_jpn_knd_kor_fre_ukr_swt_slo_jav_rom_owc_ind_mnd_spa_xho_pol_aeg_ita_afr_scr_pan_qcu_ctl_swe_mcd_bam_sod_bos_amh_svk_bat_krd_dyu_grk_cic_mly_tha_tig_tml_zul_ses_aze_por_rus_uzb_tsn_vie_amr_lda_swa_moo	-0.583588780183688	-1.39325408993474	0.166864123260835
578	hau_glc_ewe_prs_wly_aeg_heb_ger_uzb_aze_ses_bat_fbf_ita_mcd_bsq_swe_mlt_tsw_cnt_lit_scr_yor_krd_swa_rom_fin_akn_ven_est_bos_owc_geo_ctl_ben_spa_pan_gam_tig_ukr_hun_dyu_sun_eng_ind_jpn_tml_kor_alb_rus_bem_por_mly_fre_sid_jav_mnd_bul_dgb_hin_anl_pol_lat_nor_afr_qcu_urd_arw_slo_lda_sod_grk_chh_svk_mao_cze_tsn_guj_igb_tag_tha_amh_knd_swt_moo_tur_mol_dut_azi_cic_vie_amr_xho_zul_bam	-0.416076417296249	-0.987884114627913	0.325772665360433
579	gam_ger_tsn_slo_sod_heb_hau_por_tur_azi_dgb_mly_zul_pol_cze_bsq_bul_tig_fbf_cnt_mol_ukr_lda_urd_xho_grk_fin_cic_ewe_hun_scr_sid_geo_lit_spa_rus_svk_wly_aeg_rom_est_akn_mao_bos_jav_jpn_knd_kor_hin_alb_ses_swe_tag_arw_owc_bat_mnd_dut_yor_prs_mlt_afr_nor_glc_guj_qcu_eng_ita_lat_igb_amr_ctl_chh_mcd_sun_fre_moo_pan_bam_ind_tha_anl_tml_ven_swa_uzb_krd_ben_aze_swt_vie_amh_tsw_dyu_bem	0.0876103552892445	0.206223563936288	0.837067076375826
580	amh_hin_lda_afr_aeg_anl_wly_scr_aze_uzb_zul_sun_akn_mol_eng_bsq_dut_mlt_cic_cnt_glc_pol_ven_rom_fbf_spa_est_moo_yor_hun_alb_gam_geo_nor_krd_mcd_rus_chh_sod_lit_fin_swa_ind_ita_jav_jpn_knd_kor_por_bul_ewe_grk_bat_ger_amr_mao_mnd_swe_tsw_ukr_heb_prs_slo_cze_arw_qcu_urd_guj_fre_bem_sid_lat_tig_svk_tag_pan_xho_ben_swt_mly_tha_hau_tml_ses_igb_azi_bos_ctl_tur_bam_vie_owc_dgb_dyu_tsn	-0.0695364944616843	-0.163658360123417	0.870355235899965
581	amr_bos_akn_pan_sid_mlt_sod_ita_aze_tur_tsn_mly_bam_ger_por_bsq_scr_gam_bem_mnd_svk_swe_tsw_nor_swa_fre_hun_zul_yor_est_grk_hau_geo_ukr_mcd_mol_rom_aeg_tig_guj_fin_cic_bat_dut_ind_jpn_tml_kor_arw_slo_fbf_pol_mao_alb_amh_jav_cnt_hin_ses_eng_anl_ben_krd_bul_lat_qcu_spa_urd_ctl_xho_owc_cze_heb_rus_tag_lit_ven_glc_igb_sun_tha_wly_knd_ewe_swt_uzb_prs_afr_azi_dyu_vie_chh_lda_dgb_moo	-0.29709454408074	-0.703458346333762	0.48352761026941
582	sod_glc_bem_cze_chh_heb_mlt_alb_uzb_tur_fbf_jav_cic_scr_swe_bsq_lat_owc_dgb_cnt_ctl_eng_lda_arw_xho_por_est_zul_moo_fin_mcd_amh_geo_rom_lit_rus_bos_hau_gam_fre_hun_bam_mly_prs_tag_jpn_knd_kor_ukr_ita_ses_hin_ind_afr_amr_sun_mnd_slo_swa_spa_anl_krd_svk_urd_pol_qcu_bul_ben_grk_tsw_sid_pan_wly_ger_bat_guj_tsn_mol_ven_mao_tha_aeg_tml_swt_igb_azi_dut_nor_aze_akn_vie_tig_yor_dyu_ewe	-0.084506173896528	-0.199195969310042	0.842544314960584
583	amh_arw_bam_urd_sid_owc_amr_pol_tur_azi_tsw_sun_dyu_bos_ita_bsq_dut_tig_ses_mnd_ukr_rus_moo_por_ewe_fre_fin_dgb_igb_est_glc_hau_geo_ger_mol_eng_krd_heb_gam_pan_hun_xho_ind_lat_mao_jpn_knd_kor_lit_afr_swa_slo_mly_spa_chh_bat_cnt_ben_akn_prs_wly_grk_nor_hin_rom_qcu_svk_bul_mcd_ven_aeg_guj_mlt_alb_tag_scr_bem_cze_lda_jav_tha_sod_tml_yor_zul_uzb_ctl_swe_aze_cic_vie_anl_tsn_fbf_swt	-0.364237613258499	-0.864356673035053	0.389615946329216
584	amh_bul_swa_krd_heb_tig_wly_prs_uzb_tur_dyu_tag_ewe_arw_hin_bsq_lit_sod_tsw_cnt_rus_svk_swt_ctl_bem_cze_fin_dgb_ven_hun_ger_anl_geo_ukr_swe_nor_grk_chh_sid_ita_est_cic_bat_por_sun_jpn_knd_kor_dut_guj_fbf_urd_mao_ben_hau_mly_mnd_mcd_bam_alb_aeg_scr_fre_mol_bos_qcu_pan_slo_afr_tsn_amr_lat_owc_spa_ind_rom_lda_glc_yor_jav_tha_mlt_tml_moo_xho_azi_pol_eng_aze_zul_vie_gam_akn_igb_ses	-0.101302694532167	-0.238898631253433	0.811709847853434
585	heb_bul_yor_spa_anl_gam_wly_ger_azi_aze_igb_jav_tsw_lit_rom_bsq_mcd_sod_fbf_mnd_ctl_swe_ven_alb_zul_rus_est_dyu_bem_fin_urd_chh_geo_scr_svk_prs_cze_tig_aeg_ukr_hun_swt_tag_grk_sun_jpn_tml_kor_bos_eng_xho_ben_bat_glc_owc_mly_cnt_lat_bam_arw_sid_nor_dut_krd_por_qcu_pol_guj_fre_dgb_mlt_mol_amh_slo_ind_afr_ewe_ita_moo_mao_tha_hau_knd_lda_akn_uzb_hin_pan_tur_ses_vie_amr_cic_tsn_swa	-0.323266405933614	-0.764822204738462	0.446313845706339
586	chh_ctl_ven_ger_aeg_gam_sod_lit_azi_uzb_dyu_bat_tsw_ita_svk_bsq_glc_heb_zul_cnt_hin_arw_ses_spa_akn_mcd_hun_swt_bem_est_alb_hau_geo_grk_nor_guj_cze_mlt_anl_fre_fin_lda_ind_krd_jav_jpn_knd_kor_rus_dut_yor_afr_mly_bul_tig_tag_mnd_ben_moo_pol_wly_eng_rom_mol_scr_qcu_lat_prs_swe_xho_amh_bos_owc_urd_sun_por_swa_ukr_dgb_mao_tha_amr_tml_tsn_bam_aze_pan_slo_tur_ewe_vie_sid_cic_igb_fbf	-0.443752514957908	-1.05336945159969	0.294900820710865
587	heb_arw_swa_glc_sid_amh_mlt_ita_tur_aze_swt_jav_fbf_afr_cze_bsq_svk_owc_lda_cnt_fre_krd_yor_pan_bam_grk_est_xho_igb_fin_eng_tig_geo_ben_ger_bos_rom_sod_gam_spa_hun_akn_mao_lit_mly_jpn_knd_kor_prs_rus_zul_mcd_sun_dut_amr_bat_mnd_swe_ewe_nor_aeg_urd_pol_slo_ctl_qcu_alb_hin_guj_moo_chh_por_anl_bul_ind_scr_cic_lat_tsw_tag_tha_hau_tml_bem_tsn_azi_mol_ukr_uzb_dgb_vie_wly_ven_dyu_ses	0.181027386952371	0.426434004141873	0.67077708209678
588	hau_svk_yor_pan_heb_amh_gam_bul_aze_uzb_ewe_mao_dyu_dut_spa_bsq_lit_chh_xho_cnt_glc_slo_igb_mol_ven_eng_est_fbf_bem_fin_ukr_tig_geo_arw_mcd_fre_ben_anl_owc_alb_hun_dgb_sun_por_tag_jpn_knd_kor_bos_ita_ses_rus_mly_guj_amr_bat_mnd_scr_swa_prs_wly_lat_swe_nor_cze_qcu_hin_krd_urd_swt_mlt_ctl_sid_rom_ind_grk_zul_pol_cic_jav_tha_aeg_tml_tsw_moo_tur_afr_ger_azi_tsn_vie_sod_lda_bam_akn	0.117852182070371	0.277488846524036	0.782020670611075
589	heb_dut_xho_mol_mlt_tig_hau_ger_aze_tur_moo_sun_bem_urd_afr_bsq_bos_chh_ewe_mnd_bul_alb_fbf_swe_swa_scr_est_yor_dyu_hun_arw_sid_geo_pol_hin_ita_guj_gam_amh_slo_fin_swt_bat_svk_jav_jpn_knd_kor_prs_ukr_bam_grk_mao_krd_aeg_ind_cnt_cze_dgb_mcd_amr_nor_lit_rus_rom_qcu_eng_pan_glc_cic_owc_ctl_sod_fre_tag_por_ses_ben_ven_mly_tha_wly_tml_lda_igb_azi_spa_lat_uzb_tsw_vie_anl_zul_akn_tsn	-0.277479151187047	-0.656180365514697	0.51332832938285
590	chh_krd_ewe_swe_sid_gam_aeg_ukr_tur_aze_zul_mly_fbf_ger_fre_bsq_alb_heb_xho_cnt_lat_slo_akn_urd_igb_nor_fin_ses_swa_hun_ita_sod_geo_dut_lit_hin_bos_owc_amr_mcd_est_tsw_mao_mol_jav_jpn_tml_kor_arw_scr_bem_prs_tag_pol_amh_ind_mnd_pan_ven_svk_tig_rus_cze_bul_rom_qcu_por_glc_afr_swt_hau_grk_wly_ctl_bat_guj_moo_spa_dyu_sun_tha_mlt_knd_lda_tsn_uzb_eng_ben_azi_yor_vie_anl_dgb_cic_bam	-0.265519728775882	-0.62750554902085	0.531865605584234
591	chh_rom_dgb_swe_gam_amr_wly_bul_aze_tur_igb_mly_ses_mcd_eng_bsq_pol_amh_zul_mnd_hin_pan_ven_arw_lda_cze_est_yor_moo_hun_lit_owc_geo_spa_grk_dut_bos_sid_tig_afr_fin_swa_tag_slo_ind_jpn_knd_kor_ger_ita_tsw_krd_jav_ben_heb_sun_cnt_mol_akn_prs_mlt_nor_por_glc_urd_qcu_scr_rus_lat_swt_hau_ukr_sod_guj_bat_alb_xho_ctl_bam_mao_tha_aeg_tml_fbf_dyu_azi_svk_fre_uzb_tsn_vie_anl_ewe_cic_bem	-0.625318877128464	-1.49576352809484	0.138101154583734
592	mlt_grk_igb_eng_aeg_wly_tig_rus_aze_tur_fbf_bat_zul_fre_pol_bsq_bul_anl_xho_cnt_mol_ita_ven_alb_cic_pan_fin_dgb_bam_est_prs_sod_geo_svk_nor_lat_urd_gam_amr_ger_hun_akn_ind_ctl_tag_jpn_knd_kor_spa_rom_lda_cze_sun_guj_amh_mao_mnd_slo_ses_scr_hau_por_glc_ben_hin_qcu_ukr_arw_mcd_moo_sid_swe_heb_bos_mly_dut_swa_krd_tsw_jav_tha_owc_tml_swt_tsn_azi_afr_lit_uzb_bem_vie_chh_ewe_dyu_yor	-0.089481849902749	-0.210676552432741	0.833600591841413
593	anl_grk_swt_pan_mlt_hau_sod_prs_uzb_aze_cic_ind_xho_por_svk_bsq_rus_amh_tsw_cnt_cze_ger_igb_mol_moo_slo_fin_fbf_tsn_hun_dut_chh_geo_ita_mcd_spa_lat_sid_gam_ukr_est_lda_mly_swe_bat_jpn_tml_kor_alb_fre_dgb_urd_tag_ctl_tig_mao_mnd_lit_bem_bul_aeg_afr_eng_guj_hin_qcu_ben_pol_krd_bam_owc_glc_wly_bos_jav_rom_zul_arw_swa_sun_tha_heb_knd_dyu_ewe_azi_scr_nor_tur_akn_vie_amr_ses_ven_yor	-0.0786243593910438	-0.185227064284325	0.853454304697331
594	sod_cze_swa_ctl_owc_hau_anl_urd_uzb_azi_bem_bat_dyu_ben_prs_bsq_pan_sid_cic_cnt_afr_arw_akn_guj_dgb_spa_est_moo_tsn_fin_mcd_heb_geo_dut_lat_ger_por_gam_wly_hin_hun_swt_jav_alb_ind_jpn_tml_kor_krd_rom_ven_lit_tag_eng_aeg_mao_mnd_glc_lda_mol_tig_fre_bos_rus_grk_qcu_swe_slo_pol_fbf_chh_ita_mlt_bul_sun_ukr_ewe_svk_yor_mly_tha_amr_knd_xho_tsw_aze_nor_scr_tur_igb_vie_amh_bam_zul_ses	-0.106321934191244	-0.250422689197825	0.802812879195311
595	owc_ger_ses_grk_heb_sod_tig_scr_azi_uzb_swt_tag_cic_svk_rus_bsq_spa_gam_akn_mnd_ben_fre_dyu_lat_swa_ctl_hun_igb_bem_fin_hin_wly_geo_krd_ukr_rom_glc_chh_anl_bos_est_ven_jav_alb_mly_jpn_tml_kor_urd_eng_zul_mol_mao_prs_amr_sun_cnt_cze_yor_nor_amh_slo_por_bul_pol_qcu_arw_swe_dut_tsw_aeg_guj_mlt_lit_ind_ita_xho_mcd_tsn_bat_tha_hau_knd_ewe_moo_aze_afr_pan_tur_dgb_vie_sid_bam_lda_fbf	0.590810736674859	1.39401218856074	0.166635769911186
596	wly_urd_ses_mol_sod_amr_tig_alb_aze_uzb_cic_jav_dgb_dut_guj_bsq_lit_owc_swa_cnt_fre_bul_ewe_glc_ven_swe_hun_tsw_igb_est_afr_aeg_geo_hin_grk_krd_spa_amh_chh_ben_fin_dyu_sun_ita_mly_jpn_tml_kor_cze_pan_xho_slo_mao_bos_gam_bat_mnd_rom_yor_por_mlt_ukr_nor_scr_ctl_qcu_svk_prs_ger_fbf_anl_lat_heb_arw_ind_pol_zul_eng_lda_tag_tha_sid_knd_bam_akn_azi_mcd_rus_tur_swt_vie_hau_bem_tsn_moo	-0.334918242913692	-0.794092599937012	0.42916314786215
597	sod_rom_moo_bos_aeg_tig_wly_dut_uzb_azi_ses_sun_swa_rus_arw_bsq_pan_mlt_ewe_cnt_ctl_nor_swt_svk_yor_por_fin_ven_tsw_est_ukr_sid_geo_ben_fre_eng_prs_hau_chh_glc_hun_zul_mly_grk_ind_jpn_knd_kor_bul_lat_dgb_slo_jav_swe_heb_tag_mnd_spa_dyu_pol_gam_cze_scr_guj_lit_qcu_krd_mcd_afr_xho_owc_urd_amr_hin_mao_mol_akn_alb_tsn_bat_tha_amh_tml_bam_igb_tur_ita_ger_aze_cic_vie_anl_lda_fbf_bem	0.182858540378702	0.429900384652111	0.668262584347873
598	aeg_mol_xho_bul_wly_mlt_tig_pan_azi_aze_yor_mly_dyu_pol_ctl_bsq_eng_sod_cic_cnt_swe_prs_igb_glc_tsn_nor_fin_moo_akn_est_bos_hau_geo_arw_krd_scr_rus_amr_anl_alb_hun_ven_bat_lat_ind_jpn_tml_kor_mcd_ben_ses_rom_mao_slo_chh_jav_mnd_svk_dgb_ita_sid_fre_guj_ger_hin_qcu_cze_lit_spa_bem_amh_grk_owc_dut_tag_afr_zul_por_tsw_sun_tha_gam_knd_ewe_fbf_uzb_urd_ukr_tur_swa_vie_heb_bam_lda_swt	-1.22764770270547	-3.04600929956348	0.00301733167875019
599	amr_nor_moo_krd_heb_hau_chh_por_uzb_tur_dyu_sun_ven_ita_scr_bsq_lat_gam_fbf_cnt_pan_rom_tsn_ger_zul_swe_est_akn_xho_hun_fre_mlt_geo_dut_spa_urd_lit_anl_amh_hin_fin_swa_tag_cze_bat_jpn_tml_kor_ben_glc_yor_pol_ind_slo_tig_mly_mnd_rus_cic_eng_sid_bos_alb_bul_arw_qcu_grk_guj_ukr_bem_wly_mol_aeg_afr_jav_prs_dgb_mcd_igb_mao_tha_sod_knd_tsw_swt_azi_ctl_svk_aze_bam_vie_owc_ses_lda_ewe	-0.339376781714558	-0.803803289827334	0.423560396453396
600	gam_pan_xho_svk_owc_chh_mlt_guj_azi_tur_yor_bat_tsw_ben_grk_bsq_ger_heb_moo_mnd_ctl_nor_bam_bul_ses_lat_est_tsn_swa_hun_mol_wly_geo_ukr_lit_ita_cze_sod_amh_swe_fin_igb_mly_rus_sun_jpn_tml_kor_arw_hin_ven_alb_tag_por_aeg_mao_cnt_afr_lda_pol_hau_mcd_rom_spa_prs_qcu_urd_dut_krd_bem_anl_slo_tig_scr_jav_fre_cic_glc_swt_ind_tha_amr_knd_ewe_dyu_aze_eng_bos_uzb_akn_vie_sid_fbf_dgb_zul	0.325495315191211	0.767517703219786	0.444718051242195
601	tig_spa_ses_arw_amh_sod_hau_eng_uzb_azi_tsw_tag_ven_rom_bos_bsq_rus_sid_bam_mnd_fre_cze_moo_nor_zul_bul_hun_swa_igb_fin_urd_aeg_geo_ctl_krd_ita_svk_mlt_heb_mcd_est_akn_mly_afr_bat_jpn_knd_kor_dut_lat_dyu_glc_jav_ger_anl_mao_cnt_scr_cic_ben_owc_hin_prs_pol_lit_qcu_slo_swe_alb_bem_chh_pan_wly_mol_sun_ukr_yor_por_xho_ind_tha_gam_tml_dgb_lda_tur_guj_grk_aze_fbf_vie_amr_ewe_swt_tsn	-0.460140743944397	-1.09552138054423	0.276117254455882
602	tig_por_dyu_slo_gam_mlt_owc_krd_azi_tur_cic_ind_zul_rom_nor_bsq_hin_sid_bam_cnt_scr_lat_ewe_ita_swt_pan_est_xho_swa_hun_glc_anl_geo_svk_ukr_pol_urd_heb_hau_alb_fin_lda_bat_fre_sun_jpn_tml_kor_ben_rus_tsw_eng_mao_bul_sod_mly_mnd_swe_akn_ger_chh_afr_mol_mcd_prs_qcu_lit_cze_dut_tsn_aeg_spa_wly_bos_jav_grk_yor_ctl_igb_tag_tha_amh_knd_dgb_ses_uzb_arw_guj_aze_bem_vie_amr_fbf_moo_ven	-1.0338597778304	-2.53340216819714	0.012969541268543
603	amh_bul_zul_glc_tig_chh_gam_dut_azi_tur_ewe_ind_ven_ger_fre_bsq_prs_anl_dyu_mnd_bos_ctl_akn_swe_cic_mol_est_lda_yor_hun_krd_hau_geo_pan_rus_slo_scr_sod_sid_svk_fin_bem_mly_spa_tag_jpn_tml_kor_cze_eng_bam_ukr_sun_mcd_amr_mao_cnt_por_igb_afr_aeg_guj_urd_alb_lat_qcu_grk_nor_ita_tsn_mlt_rom_owc_hin_bat_pol_swt_arw_fbf_jav_tha_wly_knd_moo_xho_uzb_ben_lit_aze_dgb_vie_heb_ses_tsw_swa	0.235000008597631	0.554162824915773	0.580797534406949
604	amh_svk_ven_slo_amr_chh_sod_rus_azi_tur_ewe_tag_akn_afr_fre_bsq_nor_hau_moo_mnd_bos_grk_zul_por_cic_swe_est_swt_tsn_hun_ben_tig_geo_dut_prs_ukr_scr_gam_mlt_alb_fin_igb_ind_pol_mly_jpn_tml_kor_guj_urd_yor_krd_bat_cze_aeg_mao_cnt_arw_xho_lit_heb_glc_mcd_lat_ita_qcu_mol_bul_eng_bam_wly_ger_sid_hin_sun_spa_lda_rom_dgb_jav_tha_owc_knd_bem_dyu_uzb_pan_ctl_aze_fbf_vie_anl_ses_swa_tsw	0.226436853662996	0.533046040053107	0.595273226684464
605	heb_mcd_ven_slo_sid_amr_wly_pan_uzb_aze_bam_ind_tsn_afr_arw_bsq_dut_amh_ewe_mnd_bul_alb_dgb_ita_akn_swe_hun_lda_yor_est_rus_aeg_geo_svk_scr_rom_por_gam_tig_nor_fin_igb_tag_cze_bat_jpn_knd_kor_glc_lit_ses_ctl_mly_prs_chh_mao_cnt_hin_cic_ger_mlt_bos_ukr_lat_mol_qcu_fre_eng_krd_fbf_hau_urd_anl_spa_jav_ben_swa_grk_zul_sun_tha_sod_tml_moo_xho_tur_guj_pol_azi_swt_vie_owc_tsw_bem_dyu	-0.548174795945017	-1.30839586337606	0.193963484439426
606	sod_lit_ewe_rus_sid_hau_tig_ben_aze_azi_bem_tag_xho_ukr_bul_bsq_ita_gam_fbf_cnt_svk_dut_bam_urd_swt_mol_hun_swa_cic_est_swe_wly_geo_pan_glc_lat_alb_anl_amr_arw_fin_igb_bat_scr_ind_jpn_tml_kor_spa_ctl_tsn_hin_mao_rom_chh_jav_mnd_prs_dgb_cze_mlt_krd_bos_ger_slo_qcu_fre_guj_nor_moo_aeg_grk_heb_por_mly_eng_akn_mcd_tsw_sun_tha_amh_knd_zul_dyu_uzb_afr_pol_tur_ven_vie_owc_ses_lda_yor	0.304469862176797	0.719123376825743	0.47386801246376
607	chh_ger_bam_swe_gam_heb_aeg_urd_azi_aze_bem_mao_igb_por_lat_bsq_cze_hau_ven_mnd_alb_rus_swa_scr_lda_grk_hun_yor_ses_fin_mol_anl_geo_spa_ben_eng_guj_mlt_sid_svk_est_ewe_ind_prs_jav_jpn_knd_kor_ctl_mcd_akn_fre_bat_arw_amh_sun_cnt_slo_fbf_pol_owc_ita_lit_rom_bos_qcu_ukr_bul_glc_moo_wly_nor_amr_pan_mly_krd_tsn_hin_tsw_tag_tha_sod_tml_zul_dgb_uzb_afr_dut_tur_cic_vie_tig_xho_dyu_swt	-1.17733017225124	-2.90780586621602	0.00455110587838981
608	anl_hin_swt_urd_heb_hau_mlt_mcd_uzb_tur_zul_ind_ewe_pol_guj_bsq_dut_chh_dgb_cnt_ctl_fre_igb_rom_dyu_rus_hun_bam_ven_est_arw_sod_geo_prs_spa_pan_bos_tig_wly_cze_fin_xho_tag_ukr_mly_jpn_knd_kor_ger_lat_cic_afr_bat_lit_aeg_sun_mnd_slo_bem_krd_amh_alb_ben_scr_swe_qcu_bul_svk_mol_akn_gam_por_sid_eng_jav_nor_tsn_ita_swa_mao_tha_owc_tml_ses_fbf_aze_glc_grk_azi_yor_vie_amr_lda_tsw_moo	-0.191505525420997	-0.451656284159866	0.652568173041271
609	amr_fre_bem_prs_chh_tig_wly_ita_azi_tur_zul_sun_cic_glc_guj_bsq_scr_hau_ses_mnd_nor_grk_yor_pan_bam_ben_hun_tsw_xho_fin_svk_owc_geo_urd_eng_swe_afr_amh_mlt_rom_est_swa_jav_lat_bat_jpn_tml_kor_bos_slo_akn_rus_mao_hin_sid_tag_cnt_pol_lda_ger_sod_ctl_mcd_dut_mol_qcu_spa_arw_ukr_ewe_aeg_cze_gam_por_ind_bul_ven_alb_moo_mly_tha_anl_knd_dyu_igb_uzb_krd_lit_aze_fbf_vie_heb_swt_tsn_dgb	-0.646309484994423	-1.54696838273487	0.125267179274894
610	aeg_ctl_yor_urd_owc_anl_amh_ben_azi_uzb_akn_mao_tsn_pol_bul_bsq_prs_amr_zul_mnd_hin_lit_fbf_svk_tsw_scr_hun_ven_dyu_fin_swe_sod_geo_lat_afr_alb_slo_hau_wly_cze_est_dgb_mly_spa_jav_jpn_knd_kor_pan_fre_igb_dut_ind_grk_tig_bat_cnt_por_bem_ita_sid_guj_glc_mcd_arw_qcu_eng_bos_nor_swt_chh_rus_heb_mol_sun_krd_lda_ukr_cic_tag_tha_mlt_tml_ewe_moo_tur_rom_ger_aze_ses_vie_gam_swa_xho_bam	-0.350920297888358	-0.830507831918461	0.40837872485796
611	sod_bos_fbf_hin_heb_sid_anl_dut_tur_aze_lda_mly_dyu_ctl_prs_bsq_afr_amr_tsn_cnt_swe_arw_dgb_pan_swt_mcd_hun_yor_xho_fin_scr_mlt_geo_pol_bul_grk_urd_chh_owc_lat_est_ewe_tag_rom_sun_jpn_knd_kor_ger_krd_swa_guj_ind_rus_tig_jav_mnd_slo_igb_ita_aeg_svk_mol_nor_eng_qcu_ben_spa_alb_moo_wly_fre_hau_por_bat_lit_tsw_cze_zul_mao_tha_amh_tml_cic_ses_azi_glc_ukr_uzb_ven_vie_gam_bam_bem_akn	-0.0204928739765903	-0.0482410636534392	0.961627572969908
612	chh_cze_cic_pan_hau_tig_anl_lit_tur_azi_swa_mao_swt_dut_fre_bsq_spa_wly_dyu_mnd_grk_prs_tsn_mcd_fbf_arw_fin_igb_akn_hun_ctl_sod_geo_pol_bul_ben_bos_gam_sid_eng_est_ses_ind_guj_mly_jpn_knd_kor_rus_urd_tsw_mol_jav_hin_amh_sun_cnt_ita_ewe_por_heb_afr_ger_nor_svk_qcu_krd_glc_swe_ven_owc_scr_amr_alb_bat_ukr_zul_rom_lda_tag_tha_aeg_tml_moo_yor_uzb_slo_lat_aze_dgb_vie_mlt_bem_bam_xho	-0.363352662810275	-0.861081255534354	0.391407923179043
613	heb_arw_xho_por_aeg_sod_chh_scr_aze_azi_moo_ind_ewe_grk_krd_bsq_alb_wly_cic_mnd_rus_ctl_akn_spa_zul_mol_est_swa_bam_hun_lat_sid_geo_slo_swe_ben_bos_amh_amr_guj_fin_dyu_tag_pan_mly_jpn_knd_kor_lit_pol_tsn_dut_mao_prs_mlt_bat_cnt_fre_lda_hin_owc_svk_ita_eng_nor_qcu_rom_cze_glc_yor_tig_ger_anl_afr_jav_mcd_igb_ukr_tsw_sun_tha_hau_tml_bem_ses_uzb_urd_bul_tur_swt_vie_gam_fbf_dgb_ven	0.286546088216203	0.674538588379805	0.501642353314986
614	hau_alb_swa_rus_chh_anl_gam_slo_uzb_aze_dgb_jav_dyu_bul_glc_bsq_fre_heb_bam_mnd_afr_eng_xho_hin_ven_dut_fin_tsn_cic_est_rom_owc_geo_spa_pol_krd_ita_mlt_sid_scr_hun_zul_sun_mol_mly_jpn_knd_kor_urd_ger_lda_ctl_tag_lit_amr_mao_cnt_bos_swt_guj_sod_ben_prs_lat_grk_qcu_ukr_svk_por_bem_aeg_pan_amh_cze_bat_mcd_moo_arw_fbf_ind_tha_tig_tml_ewe_tsw_azi_swe_nor_tur_igb_vie_wly_ses_akn_yor	0.00918011165544837	0.0216192484808208	0.982797996756691
615	gam_ben_xho_swe_heb_hau_sod_scr_azi_uzb_swt_ind_ewe_afr_glc_bsq_mol_amr_akn_mnd_svk_nor_tsw_rom_igb_fre_est_ses_bem_hun_eng_wly_geo_arw_por_cze_dut_chh_aeg_lat_fin_zul_bat_prs_mao_jpn_tml_kor_rus_spa_bam_bul_tag_mcd_anl_sun_cnt_grk_cic_slo_tig_pan_ctl_krd_alb_qcu_bos_ger_hin_yor_amh_guj_sid_lit_jav_ukr_fbf_urd_lda_mly_tha_mlt_knd_dyu_moo_aze_ita_pol_tur_swa_vie_owc_ven_tsn_dgb	-0.0311145813929325	-0.0732981929454904	0.941726248510435
616	anl_krd_ses_arw_mlt_wly_amh_lit_azi_aze_yor_bat_swt_afr_ctl_bsq_cze_amr_ven_mnd_ger_fre_xho_slo_lda_glc_hun_cic_moo_est_rus_gam_geo_spa_lat_por_alb_aeg_sid_svk_fin_tsw_mao_pol_sun_jpn_knd_kor_nor_mol_tsn_rom_mly_ukr_owc_tag_cnt_scr_dgb_dut_sod_hin_grk_swe_bul_qcu_guj_ben_urd_bem_heb_eng_hau_prs_ind_mcd_ewe_pan_akn_jav_tha_tig_tml_bam_igb_tur_ita_bos_uzb_fbf_vie_chh_zul_dyu_swa	-0.181851227864447	-0.429153399144882	0.668804126051116
617	sid_prs_swt_mol_anl_heb_amh_rus_aze_tur_cic_ind_moo_pan_krd_bsq_spa_aeg_zul_mnd_ger_lat_swa_guj_ven_hin_fin_fbf_xho_hun_bul_mlt_geo_afr_swe_bos_cze_owc_hau_lit_est_tsw_sun_grk_tag_jpn_knd_kor_pol_por_akn_alb_bat_arw_amr_mly_cnt_rom_dgb_ben_wly_dut_fre_glc_urd_qcu_ukr_svk_eng_tsn_gam_ctl_chh_mcd_jav_slo_bem_ita_yor_mao_tha_sod_tml_lda_igb_azi_scr_nor_uzb_dyu_vie_tig_ses_ewe_bam	-0.647039248339455	-1.54869284304197	0.1248519825761
618	amh_mcd_swa_lit_sod_aeg_gam_afr_uzb_aze_tsw_bat_igb_rom_dut_bsq_urd_owc_ven_cnt_alb_por_ewe_fre_swt_prs_fin_fbf_bem_hun_arw_chh_geo_mol_ita_cze_grk_tig_mlt_ctl_est_tsn_tag_ukr_mao_jpn_knd_kor_lat_nor_bam_ger_jav_spa_wly_sun_mnd_svk_yor_swe_heb_hin_krd_eng_pol_qcu_ben_pan_bul_xho_hau_guj_amr_rus_ind_glc_lda_scr_cic_mly_tha_anl_tml_moo_ses_azi_slo_bos_tur_zul_vie_sid_dyu_akn_dgb	-0.127317421108846	-0.30007142176946	0.764792376065736
619	sid_ita_tsn_eng_owc_gam_wly_lit_uzb_azi_ses_mao_bem_por_krd_bsq_pol_sod_moo_mnd_fre_glc_tsw_pan_xho_grk_hun_cic_ewe_fin_nor_hau_geo_prs_rom_ctl_hin_mlt_tig_mol_est_akn_ind_alb_jav_jpn_knd_kor_svk_dut_zul_guj_sun_scr_chh_tag_cnt_cze_swa_ben_anl_lat_ukr_arw_slo_qcu_afr_bos_bul_dgb_amr_ger_amh_urd_mly_swe_ven_spa_yor_bat_tha_heb_tml_igb_dyu_aze_rus_mcd_tur_lda_vie_aeg_bam_swt_fbf	0.318951426451071	0.75275687358658	0.453497260865672
620	aeg_pan_tsw_alb_sod_amr_sid_bul_uzb_aze_dyu_bat_bem_mcd_mol_bsq_rom_gam_lda_mnd_ben_ukr_bam_slo_cic_grk_est_xho_akn_hun_arw_anl_geo_por_urd_ita_ctl_amh_owc_scr_fin_swt_tag_eng_jav_jpn_tml_kor_hin_lit_ewe_cze_mao_bos_heb_sun_cnt_pol_dgb_svk_hau_dut_lat_krd_afr_qcu_prs_fre_nor_igb_mlt_spa_tig_ger_mly_rus_tsn_guj_zul_ind_tha_chh_knd_fbf_swa_azi_swe_glc_tur_ven_vie_wly_ses_yor_moo	-0.437746110978983	-1.03923087355791	0.301391724931976
621	amh_hin_dgb_krd_gam_mlt_tig_lat_uzb_aze_cic_ind_lda_bul_spa_bsq_cze_hau_yor_cnt_fre_nor_dyu_lit_fbf_dut_hun_swa_ewe_fin_ita_aeg_geo_eng_arw_ctl_svk_owc_sod_bos_est_xho_mly_slo_bat_jpn_knd_kor_ben_scr_swt_urd_jav_pan_anl_tag_mnd_pol_akn_glc_heb_por_afr_mol_guj_qcu_rom_ukr_swe_zul_wly_ger_amr_prs_sun_rus_bem_alb_igb_mao_tha_chh_tml_bam_ses_tur_grk_mcd_azi_tsw_vie_sid_moo_tsn_ven	-0.416377865467572	-0.988249513057849	0.32559468134087
622	chh_bul_dyu_bos_anl_heb_sid_lat_uzb_azi_bam_ind_ewe_pol_por_bsq_hin_mlt_ven_mnd_grk_eng_xho_ukr_bem_mcd_fin_yor_fbf_est_afr_amh_geo_cze_pan_fre_ben_sod_tig_prs_hun_swt_bat_svk_mly_jpn_knd_kor_lit_rom_tsw_rus_jav_ita_owc_sun_cnt_scr_cic_alb_wly_glc_ctl_dut_swe_qcu_arw_urd_krd_lda_aeg_slo_hau_nor_mao_ger_akn_spa_igb_tag_tha_amr_tml_dgb_ses_aze_mol_guj_tur_tsn_vie_gam_swa_moo_zul	-0.170552239485964	-0.402548023414303	0.688204549071063
623	anl_glc_xho_por_mlt_amr_wly_krd_tur_uzb_dgb_mao_ewe_arw_bul_bsq_afr_heb_swa_cnt_grk_ger_ven_lit_akn_rus_est_yor_ses_hun_swe_gam_geo_slo_cze_ben_ctl_hau_sid_scr_fin_moo_ind_bos_sun_jpn_knd_kor_svk_alb_zul_lat_jav_eng_tig_mly_mnd_hin_swt_mcd_chh_prs_pol_spa_ita_qcu_fre_pan_guj_tsn_aeg_ukr_owc_urd_bat_rom_dyu_nor_tsw_tag_tha_sod_tml_bam_cic_azi_dut_mol_aze_fbf_vie_amh_bem_lda_igb	-0.87483134453264	-2.11557217399646	0.0370537598035795
624	anl_mol_ewe_lit_sid_hau_gam_scr_aze_tur_xho_sun_cic_swe_guj_bsq_ukr_sod_tsw_cnt_lat_bul_ven_mcd_akn_krd_hun_yor_fbf_est_ben_amr_geo_svk_arw_ctl_pol_tig_owc_por_fin_ses_mao_prs_ind_jpn_knd_kor_cze_ger_igb_spa_tag_pan_amh_mly_mnd_slo_tsn_afr_heb_glc_fre_bos_eng_qcu_grk_alb_hin_dgb_mlt_rus_wly_urd_bat_dut_dyu_ita_bam_jav_tha_chh_tml_swa_bem_uzb_rom_nor_azi_swt_vie_aeg_moo_zul_lda	-0.294960606378055	-0.698627873589293	0.486528009510486
625	aeg_slo_swt_ctl_sid_gam_hau_scr_tur_azi_moo_mly_ewe_glc_swe_bsq_svk_amr_zul_cnt_rom_ita_cic_ukr_xho_dut_hun_dgb_lda_fin_por_amh_geo_prs_rus_ger_arw_sod_heb_bul_est_tsn_jav_nor_ind_jpn_tml_kor_lat_mol_swa_cze_sun_eng_mlt_tag_mnd_urd_bem_ben_anl_alb_spa_grk_hin_qcu_bos_pol_afr_akn_wly_krd_tig_fre_mao_guj_bam_mcd_dyu_bat_tha_chh_knd_ven_ses_aze_pan_lit_uzb_fbf_vie_owc_yor_igb_tsw	-0.0323329919502601	-0.076120870622513	0.939486450969586
626	sid_por_tsw_ctl_heb_aeg_anl_grk_tur_uzb_xho_bat_zul_lit_ben_bsq_prs_owc_fbf_mnd_bul_scr_cic_nor_bam_hin_hun_moo_ses_fin_cze_amr_geo_glc_slo_dut_ukr_sod_chh_mol_est_ven_ind_eng_mly_jpn_knd_kor_urd_pol_lda_svk_sun_rus_mlt_tag_cnt_spa_swt_guj_wly_lat_ita_afr_krd_qcu_arw_pan_ger_dgb_gam_rom_hau_bos_mao_mcd_tsn_fre_ewe_jav_tha_amh_tml_bem_akn_aze_swe_alb_azi_igb_vie_tig_swa_yor_dyu	-0.598259153557271	-1.43058458090839	0.155900756541142
627	anl_bos_fbf_pan_heb_owc_aeg_por_aze_uzb_cic_ind_tsn_ctl_scr_bsq_svk_mlt_bem_mnd_ukr_glc_swt_mol_zul_mcd_est_xho_ses_hun_nor_chh_geo_eng_rom_alb_guj_tig_sid_ita_fin_moo_bat_spa_mao_jpn_knd_kor_prs_lit_ven_pol_jav_dut_amr_sun_cnt_afr_bam_fre_wly_urd_swe_lat_slo_qcu_hin_grk_cze_swa_sod_krd_hau_rus_mly_bul_dgb_ger_igb_tag_tha_amh_tml_lda_akn_azi_arw_ben_tur_yor_vie_gam_tsw_dyu_ewe	-0.372444656499047	-0.882773109580481	0.379635038228566
628	wly_ben_fbf_ger_hau_amr_aeg_urd_aze_azi_swt_jav_akn_eng_cze_bsq_arw_amh_igb_mnd_krd_ukr_yor_grk_moo_mcd_hun_dgb_ven_fin_afr_gam_geo_nor_rus_prs_glc_tig_sod_guj_est_ewe_tag_ita_ind_jpn_knd_kor_spa_lit_lda_alb_mly_bos_owc_sun_cnt_fre_xho_bul_chh_ctl_hin_swe_pan_qcu_dut_lat_scr_cic_sid_slo_mlt_rom_bat_svk_swa_por_zul_mao_tha_heb_tml_bam_tsn_tur_mol_pol_uzb_tsw_vie_anl_ses_bem_dyu	-0.719536115083996	-1.72737225043543	0.0874205266032408
629	sod_ita_swa_alb_chh_amr_heb_fre_azi_aze_bem_mao_yor_cze_pol_bsq_guj_owc_akn_cnt_por_ger_tsn_ctl_ses_rus_est_moo_zul_fin_ben_gam_geo_urd_grk_glc_prs_hau_amh_spa_hun_bam_tag_bul_jav_jpn_knd_kor_arw_rom_cic_pan_sun_lat_wly_mly_mnd_ukr_tsw_mol_mlt_krd_scr_dut_eng_qcu_svk_swe_bos_ewe_tig_lit_sid_slo_ind_mcd_lda_afr_dgb_bat_tha_aeg_tml_dyu_xho_tur_nor_hin_uzb_swt_vie_anl_ven_fbf_igb	-0.544979507385981	-1.29780063965134	0.197565543651288
630	hau_nor_lda_rom_amh_heb_wly_slo_aze_tur_tsw_tag_xho_lit_lat_bsq_prs_anl_cic_mnd_arw_ger_ven_urd_fbf_ben_fin_dgb_swt_est_grk_tig_geo_mcd_ctl_por_glc_sid_chh_afr_hun_yor_mly_cze_jav_jpn_tml_kor_eng_dut_ewe_guj_ind_fre_owc_sun_cnt_ita_tsn_bos_sod_spa_rus_pol_swe_qcu_alb_mol_krd_zul_aeg_bul_gam_pan_bat_hin_bam_scr_moo_mao_tha_amr_knd_swa_bem_uzb_svk_ukr_azi_igb_vie_mlt_ses_dyu_akn	-0.264220340237505	-0.624344223673878	0.533930192527104
631	heb_hin_bem_krd_tig_owc_chh_eng_uzb_aze_swt_mao_dyu_bos_spa_bsq_pol_aeg_ses_cnt_grk_arw_cic_pan_fbf_svk_fin_lda_tsw_hun_ger_anl_geo_mol_rom_rus_guj_wly_sod_por_est_yor_bat_glc_jav_jpn_tml_kor_mcd_prs_igb_nor_mly_fre_mlt_ind_mnd_lat_zul_lit_gam_afr_scr_ctl_ita_qcu_ukr_urd_swe_tsn_amr_bul_sid_ben_sun_cze_xho_slo_ewe_tag_tha_hau_knd_swa_ven_tur_dut_alb_azi_bam_vie_amh_dgb_akn_moo	-0.446851881272023	-1.06139574375945	0.291258674791428
632	gam_svk_tsn_afr_chh_tig_anl_swe_uzb_aze_cic_jav_igb_mcd_ita_bsq_glc_sid_fbf_mnd_bul_spa_zul_hin_ven_pol_est_dyu_lda_hun_nor_sod_geo_pan_krd_rom_eng_amh_hau_lit_fin_ewe_mao_por_ind_jpn_tml_kor_guj_ben_akn_scr_bat_rus_mlt_sun_cnt_cze_dgb_slo_wly_grk_arw_dut_fre_qcu_lat_bos_prs_tsw_aeg_ger_heb_mol_mly_urd_bam_ukr_xho_tag_tha_amr_knd_moo_swa_azi_alb_ctl_tur_ses_vie_owc_yor_bem_swt	0.0145050673799842	0.03416451435723	0.972819184026854
633	mlt_eng_akn_pan_sod_amh_sid_spa_azi_uzb_bem_bat_zul_bos_dut_bsq_rom_owc_xho_cnt_urd_ctl_fbf_fre_moo_pol_est_ses_igb_hun_hin_hau_geo_bul_scr_prs_ukr_anl_aeg_ger_fin_swt_mao_alb_tag_jpn_knd_kor_rus_arw_dgb_mcd_mly_guj_gam_jav_mnd_lit_ven_afr_tig_krd_ben_mol_nor_qcu_ita_svk_grk_ewe_amr_swe_wly_lat_sun_por_yor_cze_lda_ind_tha_heb_tml_bam_swa_tur_slo_glc_aze_tsw_vie_chh_dyu_tsn_cic	-0.652778619895121	-1.56069771089858	0.121991725329404
634	owc_lat_ses_lit_aeg_mlt_wly_por_azi_uzb_yor_jav_zul_alb_rus_bsq_bos_heb_swa_mnd_rom_krd_tsn_afr_tsw_grk_hun_cic_swt_fin_fre_chh_geo_ukr_swe_pan_svk_amr_gam_pol_est_dgb_bat_dut_mao_jpn_tml_kor_cze_eng_akn_nor_sun_ctl_anl_ind_cnt_prs_moo_arw_sod_mcd_slo_hin_mol_qcu_ita_bul_glc_fbf_tig_ger_sid_urd_mly_spa_ewe_ben_lda_tag_tha_hau_knd_dyu_xho_aze_guj_scr_tur_bem_vie_amh_bam_ven_igb	0.350173249265728	0.825696592576196	0.411089359917744
635	chh_ita_dyu_pol_amr_wly_aeg_prs_azi_aze_fbf_mao_moo_nor_mcd_bsq_ctl_owc_yor_cnt_svk_swe_swt_hin_zul_urd_est_bam_bem_fin_mol_tig_geo_bul_lat_cze_eng_hau_sid_guj_hun_igb_sun_rus_tag_jpn_knd_kor_grk_pan_akn_bos_ind_spa_mlt_mly_mnd_lit_ewe_krd_heb_ben_fre_scr_glc_qcu_por_slo_ukr_xho_anl_afr_gam_dut_jav_alb_tsw_ger_ses_bat_tha_sod_tml_tsn_lda_tur_rom_arw_uzb_ven_vie_amh_dgb_swa_cic	0.504974033625462	1.19430733121819	0.235395005854059
636	sid_urd_igb_mcd_aeg_anl_chh_dut_azi_tur_ven_mao_bam_bos_lit_bsq_bul_hau_swa_mnd_scr_nor_zul_guj_lda_fre_est_cic_bem_hun_grk_tig_geo_spa_ger_mol_krd_owc_wly_svk_fin_fbf_tag_afr_mly_jpn_tml_kor_arw_ctl_dyu_glc_sun_rom_amr_jav_cnt_pan_moo_eng_mlt_lat_prs_ukr_por_qcu_rus_ita_slo_dgb_heb_cze_sod_alb_ind_ben_ses_hin_ewe_bat_tha_amh_knd_tsn_yor_aze_pol_swe_uzb_tsw_vie_gam_swt_akn_xho	0.257104833728202	0.604963540311852	0.546676525874093
637	aeg_guj_tsw_fre_sod_wly_amr_slo_uzb_azi_tsn_jav_bam_bul_ben_bsq_nor_sid_lda_cnt_mcd_por_dgb_svk_dyu_bos_est_xho_zul_hun_glc_mlt_geo_grk_arw_swe_ita_owc_chh_scr_fin_akn_bat_spa_mao_jpn_tml_kor_dut_rom_fbf_urd_sun_ctl_anl_ind_mnd_pol_moo_hin_amh_cze_afr_rus_mol_qcu_ger_prs_lat_swa_heb_krd_gam_lit_mly_eng_swt_pan_cic_tag_tha_tig_knd_yor_ewe_aze_ukr_alb_tur_igb_vie_hau_ses_ven_bem	-0.0339972012611211	-0.0800331259189493	0.936382880496207
638	owc_por_ven_glc_tig_aeg_amh_hin_uzb_azi_akn_mly_dyu_rom_ben_bsq_slo_amr_igb_mnd_spa_scr_xho_ger_fbf_grk_est_bem_tsw_hun_ita_wly_geo_rus_fre_eng_lit_hau_heb_swe_fin_yor_jav_ukr_bat_jpn_tml_kor_afr_cze_swt_alb_mao_arw_gam_sun_cnt_ctl_swa_bul_chh_guj_pol_nor_pan_qcu_dut_lat_bos_dgb_sid_krd_sod_mcd_tag_svk_moo_prs_ewe_ind_tha_anl_knd_tsn_bam_aze_mol_urd_tur_lda_vie_mlt_zul_ses_cic	-0.893397450614708	-2.16157646449814	0.0332184531655194
639	tig_eng_cic_ukr_mlt_anl_amh_ita_aze_uzb_moo_bat_ses_fre_bos_bsq_guj_wly_akn_mnd_krd_scr_bem_svk_yor_ben_hun_swa_dgb_est_nor_gam_geo_rom_bul_spa_lat_heb_aeg_mol_fin_zul_tag_glc_mly_jpn_knd_kor_rus_cze_ewe_ctl_ind_arw_sid_jav_cnt_dut_tsw_pan_chh_swe_lit_urd_ger_qcu_afr_pol_slo_tsn_amr_hin_sod_grk_sun_por_bam_mcd_igb_mao_tha_owc_tml_ven_xho_azi_alb_prs_tur_fbf_vie_hau_dyu_swt_lda	-0.189678937427507	-0.447608433595864	0.655476695858824
640	sod_pol_bem_mcd_chh_tig_sid_lit_azi_aze_xho_tag_cic_bos_svk_bsq_glc_amh_tsn_mnd_eng_urd_swt_rom_swa_krd_hun_fbf_igb_est_spa_wly_geo_dut_rus_cze_ctl_gam_mlt_slo_fin_bam_sun_fre_jav_jpn_knd_kor_afr_mol_ven_alb_mly_lat_hau_bat_cnt_swe_akn_nor_heb_bul_por_arw_ita_qcu_guj_grk_hin_dyu_owc_prs_amr_pan_mao_ben_ses_ukr_lda_ind_tha_aeg_tml_tsw_ewe_uzb_scr_ger_tur_yor_vie_anl_dgb_moo_zul	0.15139490330613	0.356590852660409	0.722205893750564
641	wly_ben_akn_mol_tig_hau_aeg_lit_tur_uzb_moo_ind_xho_ger_nor_bsq_pol_sod_igb_cnt_arw_lat_ewe_svk_ses_grk_hun_yor_zul_fin_rus_owc_geo_alb_ukr_swe_urd_heb_amr_spa_est_bam_mly_bul_tag_jpn_knd_kor_por_glc_swt_hin_mao_ita_sid_bat_mnd_fre_swa_afr_amh_slo_cze_bos_ctl_qcu_rom_eng_guj_lda_chh_pan_anl_mcd_sun_dut_cic_krd_dgb_jav_tha_gam_tml_bem_fbf_aze_prs_scr_azi_dyu_vie_mlt_ven_tsw_tsn	-0.342849904576948	-0.812454688561969	0.418605647127483
642	aeg_slo_tsn_bul_wly_tig_amh_ctl_uzb_azi_igb_sun_moo_ger_rom_bsq_mcd_owc_swt_mnd_fre_por_xho_dut_bem_nor_est_bam_yor_hun_cze_hau_geo_svk_spa_lat_rus_amr_sod_prs_fin_fbf_mao_eng_mly_jpn_tml_kor_arw_glc_ses_swe_ind_pol_gam_jav_cnt_pan_dyu_alb_anl_afr_hin_ukr_ben_qcu_lit_krd_grk_tsw_heb_urd_sid_ita_bat_mol_akn_guj_ven_tag_tha_mlt_knd_ewe_lda_tur_bos_scr_aze_zul_vie_chh_dgb_cic_swa	-0.531323953297095	-1.2684530437413	0.207802204117896
643	wly_rom_fbf_lat_sid_amr_tig_afr_uzb_tur_tsw_mao_dyu_fre_slo_bsq_arw_mlt_xho_mnd_alb_ctl_swt_swe_igb_cze_hun_moo_cic_fin_ger_sod_geo_lit_bos_dut_por_amh_anl_bul_est_akn_bat_ukr_sun_jpn_knd_kor_pan_ben_tsn_grk_jav_nor_heb_mly_cnt_guj_ven_urd_chh_hin_prs_spa_eng_qcu_mcd_pol_glc_yor_aeg_ita_hau_scr_ind_rus_bem_mol_bam_tag_tha_gam_tml_ewe_ses_azi_svk_krd_aze_zul_vie_owc_swa_dgb_lda	0.149653998644979	0.352130627970145	0.725536988036741
644	sid_scr_xho_guj_gam_hau_anl_urd_aze_tur_bam_tag_moo_lat_bul_bsq_krd_owc_cic_cnt_fre_lit_ewe_rus_ven_pan_hun_ses_bem_est_ger_sod_geo_glc_spa_svk_pol_wly_heb_slo_fin_akn_mao_prs_jav_jpn_knd_kor_hin_ukr_dgb_bos_mly_alb_aeg_sun_mnd_por_yor_swe_chh_mol_mcd_nor_ita_qcu_grk_rom_arw_tsn_mlt_cze_amh_eng_ind_ben_fbf_dut_swa_bat_tha_tig_tml_dyu_tsw_uzb_ctl_afr_azi_zul_vie_amr_igb_lda_swt	-0.437604921601001	-1.03874277960457	0.301617518200225
645	mlt_afr_tsw_fre_gam_sod_tig_ctl_uzb_azi_ses_jav_yor_pol_mol_bsq_guj_chh_dgb_mnd_glc_arw_moo_pan_tsn_rus_est_fbf_lda_fin_krd_sid_geo_por_urd_lit_ger_owc_wly_bul_hun_xho_bat_alb_ind_jpn_tml_kor_swe_nor_swa_ita_sun_bos_aeg_mao_cnt_ukr_ewe_cze_amh_rom_slo_dut_lat_qcu_svk_grk_scr_dyu_amr_ben_heb_mcd_mly_eng_bam_prs_ven_tag_tha_hau_knd_igb_akn_aze_hin_spa_tur_cic_vie_anl_swt_zul_bem	0.410406191889425	0.967112248234579	0.335996226030447
646	wly_scr_zul_nor_anl_heb_sod_bos_tur_azi_swa_mao_bam_dut_mol_bsq_svk_amh_xho_mnd_ita_swe_tsn_bul_yor_hin_hun_lda_ewe_fin_fre_hau_geo_ger_arw_guj_lat_owc_amr_lit_est_moo_ind_spa_sun_jpn_tml_kor_mcd_pol_swt_krd_bat_urd_gam_mly_cnt_rus_dgb_rom_aeg_ctl_prs_slo_eng_qcu_glc_grk_pan_akn_sid_cze_chh_por_tag_afr_igb_ukr_ven_jav_tha_tig_knd_cic_ses_uzb_alb_ben_aze_fbf_vie_mlt_dyu_bem_tsw	-0.130742355506466	-0.308445629036965	0.75843310845281
647	heb_arw_zul_por_owc_hau_sid_mcd_uzb_tur_bam_ind_moo_slo_krd_bsq_glc_aeg_bem_mnd_mol_urd_igb_cze_swa_ger_fin_dyu_cic_est_guj_gam_geo_hin_pan_eng_spa_anl_chh_scr_hun_ven_bat_ctl_mao_jpn_tml_kor_grk_ita_fbf_rom_sun_nor_tig_tag_cnt_bos_tsw_rus_amr_prs_svk_pol_fre_qcu_ukr_lit_afr_xho_sod_swe_wly_bul_mly_dut_ewe_lat_lda_jav_tha_mlt_knd_yor_tsn_aze_ben_alb_azi_akn_vie_amh_swt_ses_dgb	-0.132611762421174	-0.312656430875435	0.755241711544052
648	aeg_grk_fbf_pol_heb_gam_sod_bos_aze_uzb_ven_bat_xho_guj_cze_bsq_arw_amh_dyu_mnd_ger_spa_lda_por_bam_ita_fin_swa_zul_est_slo_anl_geo_rus_pan_krd_rom_hau_wly_eng_hun_akn_jav_lit_mly_jpn_tml_kor_prs_alb_dgb_afr_mao_mcd_tig_ind_cnt_glc_yor_fre_amr_ctl_bul_ukr_lat_qcu_urd_dut_nor_moo_owc_mol_chh_swe_sun_svk_tsn_scr_swt_tag_tha_mlt_knd_cic_igb_azi_ben_hin_tur_ses_vie_sid_bem_ewe_tsw	-0.421391104043981	-1.00081872707116	0.319511402971533
649	wly_urd_ven_ctl_sod_aeg_mlt_lit_aze_azi_fbf_bat_tsn_afr_dut_bsq_ger_amh_ewe_mnd_scr_glc_moo_eng_cic_grk_fin_bam_xho_hun_mcd_hau_geo_pol_por_prs_spa_sid_gam_ben_est_bem_mly_krd_ind_jpn_knd_kor_mol_swe_lda_hin_jav_lat_tig_tag_cnt_svk_akn_bos_amr_fre_nor_ukr_ita_qcu_arw_slo_pan_zul_chh_rom_heb_bul_sun_rus_ses_guj_swa_mao_tha_anl_tml_igb_dyu_uzb_cze_alb_tur_swt_vie_owc_tsw_dgb_yor	-0.481604182559846	-1.14465823787607	0.255288161429814
650	anl_dut_swa_svk_amh_sod_hau_slo_azi_tur_cic_jav_bam_pan_fre_bsq_ctl_gam_xho_cnt_eng_rus_ven_guj_fbf_por_hun_bem_ewe_fin_krd_wly_geo_afr_pol_lit_swe_sid_owc_ita_est_yor_sun_hin_mly_jpn_tml_kor_alb_prs_igb_arw_tag_nor_tig_bat_mnd_urd_zul_mol_heb_glc_ger_rom_lat_qcu_cze_ukr_bos_akn_mlt_ben_chh_bul_ind_grk_dgb_scr_dyu_mao_tha_aeg_knd_lda_tsn_uzb_mcd_spa_aze_tsw_vie_amr_ses_swt_moo	-0.467365951872283	-1.11054488572807	0.269627375974041
651	anl_pan_dgb_krd_sid_wly_aeg_lat_aze_azi_fbf_mao_xho_lit_bul_bsq_urd_hau_swa_cnt_mol_por_cic_dut_bam_ukr_fin_swt_yor_est_cze_tig_geo_nor_guj_fre_alb_amr_heb_mcd_hun_bem_mly_spa_jav_jpn_tml_kor_pol_rus_akn_glc_sun_rom_owc_bat_mnd_prs_tsn_scr_gam_slo_hin_arw_grk_qcu_ita_bos_ben_ses_mlt_swe_amh_svk_ind_eng_ven_ger_moo_tag_tha_chh_knd_lda_ewe_uzb_ctl_afr_tur_igb_vie_sod_zul_dyu_tsw	-1.18952268180155	-2.9290391412036	0.00427620200199654
652	sod_pan_fbf_bos_aeg_anl_sid_pol_aze_tur_zul_sun_xho_lit_ukr_bsq_afr_gam_bem_mnd_slo_alb_swa_fre_moo_swe_fin_cic_dgb_hun_mcd_chh_geo_krd_guj_ctl_hin_amr_wly_rus_est_dyu_jav_ita_tag_jpn_knd_kor_prs_eng_igb_rom_mly_mol_tig_mao_cnt_por_ven_ben_amh_lat_urd_nor_spa_qcu_scr_svk_ger_lda_mlt_grk_owc_glc_bat_bul_bam_cze_akn_ind_tha_hau_tml_tsn_ewe_uzb_arw_dut_azi_swt_vie_heb_yor_ses_tsw	0.0727489569853526	0.171475145365471	0.86422273111192
653	sod_rus_yor_prs_tig_hau_owc_rom_aze_uzb_tsw_bat_moo_alb_fre_bsq_spa_heb_bam_cnt_dut_lit_akn_por_lda_ukr_est_cic_ewe_fin_glc_mlt_geo_urd_cze_mcd_nor_anl_sid_guj_hun_xho_sun_mol_mao_jpn_tml_kor_pan_ita_zul_krd_jav_svk_amh_ind_mnd_scr_ven_ger_gam_swe_bos_grk_arw_qcu_ctl_eng_lat_ses_amr_hin_wly_slo_mly_pol_dgb_ben_fbf_tag_tha_chh_knd_igb_swa_azi_bul_afr_tur_swt_vie_aeg_bem_dyu_tsn	-1.07711497266397	-2.63622607152224	0.00982390414132974
654	aeg_por_tsw_ita_chh_anl_heb_rom_uzb_tur_swt_mao_bem_pol_alb_bsq_krd_tig_dgb_cnt_svk_guj_bam_ctl_swa_ger_hun_ewe_moo_fin_hin_amh_geo_bul_swe_lit_lat_amr_wly_mcd_est_cic_jav_scr_sun_jpn_tml_kor_dut_bos_dyu_grk_ind_arw_mlt_mly_mnd_ukr_ven_afr_sod_urd_mol_pan_slo_qcu_rus_cze_spa_ses_sid_prs_owc_glc_bat_ben_fbf_fre_akn_tag_tha_hau_knd_lda_zul_azi_eng_nor_aze_igb_vie_gam_tsn_yor_xho	-0.779603181815231	-1.87926060981883	0.0633403059989917
655	owc_pol_akn_svk_gam_sod_heb_spa_aze_uzb_tsn_jav_lda_nor_grk_bsq_bos_chh_dyu_mnd_ben_lit_tsw_ger_moo_scr_hun_dgb_igb_est_eng_amh_geo_rus_hin_krd_alb_amr_tig_pan_fin_ses_tag_prs_mly_jpn_knd_kor_urd_rom_yor_bul_sun_arw_sid_bat_cnt_afr_swa_swe_wly_guj_slo_glc_ita_qcu_por_lat_dut_cic_mlt_ctl_anl_mcd_ind_cze_xho_fre_fbf_mao_tha_aeg_tml_zul_bam_azi_ukr_mol_tur_bem_vie_hau_ven_swt_ewe	-0.639142077686388	-1.52833378996493	0.129823882099953
656	hau_arw_swt_bul_owc_sod_heb_ukr_uzb_tur_tsw_mao_xho_hin_cze_bsq_prs_tig_fbf_cnt_krd_glc_akn_ben_ven_bos_hun_dgb_cic_est_grk_amr_geo_mol_slo_ita_urd_amh_anl_pan_fin_moo_tag_afr_bat_jpn_tml_kor_por_ctl_ses_lat_mly_scr_wly_sun_mnd_spa_tsn_dut_gam_pol_fre_nor_svk_qcu_eng_lit_mcd_igb_mlt_alb_aeg_ger_jav_swe_yor_rus_swa_ind_tha_chh_knd_bem_bam_azi_guj_rom_aze_dyu_vie_sid_lda_ewe_zul	0.156739633545091	0.368976269390823	0.712984113224805
657	gam_prs_akn_lit_aeg_sid_hau_svk_aze_tur_dyu_bat_tsw_ben_mol_bsq_urd_heb_bem_mnd_pol_fre_cic_cze_lda_hin_est_swt_igb_hun_rom_mlt_geo_krd_ger_pan_mcd_sod_chh_lat_fin_fbf_sun_guj_mao_jpn_knd_kor_arw_eng_ewe_afr_tag_alb_tig_mly_cnt_nor_tsn_bul_anl_rus_ctl_scr_ita_qcu_swe_ukr_glc_dgb_amh_slo_owc_spa_ind_bos_xho_dut_bam_jav_tha_wly_tml_ses_swa_azi_por_grk_uzb_ven_vie_amr_moo_zul_yor	0.249976510524295	0.589563555473189	0.556912883759614
658	sod_cze_tsn_hin_amr_chh_aeg_bos_azi_aze_cic_tag_dyu_por_arw_bsq_krd_anl_xho_mnd_pan_rom_zul_mol_ses_spa_fin_swt_lda_est_lit_heb_geo_scr_nor_rus_ita_gam_hau_bul_hun_tsw_sun_ger_mao_jpn_tml_kor_ukr_lat_bem_prs_mly_afr_wly_jav_cnt_svk_igb_slo_owc_urd_guj_eng_fre_qcu_ctl_alb_grk_bam_amh_ben_mlt_glc_ind_pol_ven_dut_ewe_bat_tha_tig_knd_akn_yor_tur_mcd_swe_uzb_swa_vie_sid_fbf_dgb_moo	-0.11357737421939	-0.267637644102957	0.789570919221137
659	heb_pol_moo_guj_owc_aeg_gam_scr_azi_uzb_swt_ind_igb_bul_nor_bsq_eng_mlt_ewe_mnd_dut_lat_xho_lit_lda_prs_fin_tsw_akn_hun_slo_sid_geo_cze_ita_mcd_ukr_wly_amr_swe_est_zul_bat_afr_mao_jpn_tml_kor_arw_ctl_cic_spa_jav_rus_anl_sun_cnt_ger_fbf_grk_tig_krd_fre_svk_urd_qcu_mol_bos_rom_dyu_amh_ben_hau_glc_mly_alb_bem_pan_swa_tag_tha_sod_knd_tsn_ven_tur_hin_por_aze_bam_vie_chh_dgb_ses_yor	-0.0225858763079574	-0.05318136797565	0.957701472001975
660	tig_ger_dgb_prs_amr_sid_mlt_ita_aze_tur_lda_tag_yor_slo_nor_bsq_glc_hau_zul_mnd_arw_grk_xho_pol_swa_mcd_fin_bem_bam_hun_ctl_amh_geo_bul_lat_hin_bos_wly_chh_spa_est_fbf_bat_urd_ind_jpn_tml_kor_rus_alb_ses_ukr_sun_cze_owc_mao_cnt_por_ewe_eng_sod_svk_guj_lit_afr_qcu_ben_pan_fre_swt_anl_mol_gam_scr_mly_rom_igb_swe_tsw_jav_tha_aeg_knd_tsn_dyu_uzb_krd_dut_azi_akn_vie_heb_cic_moo_ven	-0.330932974165286	-0.784253026109967	0.434884673227706
661	tig_ben_swa_bos_amh_sod_owc_scr_uzb_tur_cic_jav_swt_svk_fre_bsq_lat_aeg_bem_mnd_rom_cze_fbf_hin_akn_lit_est_moo_dyu_fin_afr_wly_geo_rus_ger_ukr_ita_chh_heb_prs_hun_yor_mao_slo_sun_jpn_tml_kor_nor_glc_ven_dut_mly_mol_hau_bat_cnt_spa_xho_pol_gam_eng_mcd_guj_pan_qcu_ctl_krd_grk_bam_anl_por_amr_alb_ind_swe_zul_urd_ses_tag_tha_sid_knd_dgb_tsn_azi_arw_bul_aze_ewe_vie_mlt_tsw_igb_lda	-0.0793185922490934	-0.187073406081344	0.852010592560663
662	gam_glc_moo_afr_wly_sid_heb_bul_aze_uzb_swa_tag_bam_mol_hin_bsq_cze_hau_dgb_cnt_guj_swe_ven_grk_xho_krd_fin_zul_dyu_est_arw_owc_geo_ben_spa_mcd_ukr_tig_amh_ctl_hun_lda_bat_alb_ind_jpn_tml_kor_lit_svk_tsn_dut_mly_scr_amr_sun_mnd_nor_swt_urd_chh_bos_eng_ger_por_qcu_fre_rom_rus_akn_mlt_pan_anl_ita_mao_lat_bem_slo_fbf_jav_tha_sod_knd_tsw_ewe_azi_prs_pol_tur_ses_vie_aeg_igb_yor_cic	0.283428330607304	0.667548024868332	0.506075276560901
663	aeg_cze_xho_dut_heb_sid_amh_afr_tur_aze_lda_mly_ewe_pan_ger_bsq_hin_tig_swa_cnt_pol_eng_yor_por_fbf_mcd_fin_swt_moo_hun_bul_wly_geo_svk_prs_mol_scr_chh_hau_bos_est_zul_mao_ctl_tag_jpn_knd_kor_rus_slo_bam_fre_ind_ben_sod_jav_mnd_swe_dgb_lat_anl_ukr_nor_glc_spa_qcu_rom_arw_alb_bem_mlt_grk_owc_urd_sun_krd_tsn_ita_ses_bat_tha_gam_tml_akn_igb_uzb_lit_guj_azi_ven_vie_amr_cic_dyu_tsw	-0.0893052866825216	-0.210545318601679	0.833702705818439
664	sid_rom_swa_lat_anl_amr_chh_lit_aze_azi_ven_mao_xho_urd_scr_bsq_swe_tig_cic_cnt_ben_rus_fbf_bos_dgb_slo_est_bem_igb_hun_ita_sod_geo_dut_spa_ukr_mcd_mlt_aeg_por_fin_bam_tag_ger_mly_jpn_knd_kor_fre_mol_dyu_arw_ind_svk_gam_jav_mnd_guj_lda_pol_amh_eng_grk_bul_alb_qcu_afr_prs_krd_swt_hau_nor_wly_hin_sun_cze_ewe_ctl_tsn_bat_tha_heb_tml_yor_zul_uzb_glc_pan_tur_tsw_vie_owc_ses_moo_akn	-0.320654722454403	-0.758671499804779	0.449967576696574
665	wly_afr_tsw_cze_aeg_sid_anl_nor_tur_azi_igb_mao_bam_scr_mcd_bsq_prs_owc_zul_cnt_urd_dut_xho_fre_fbf_spa_hun_akn_ewe_est_ita_hau_geo_rom_hin_ben_rus_amh_sod_eng_fin_swt_bat_lat_jav_jpn_knd_kor_por_swe_dyu_bos_ind_pan_mlt_sun_mnd_pol_yor_ger_tig_guj_svk_mol_krd_qcu_alb_glc_arw_swa_chh_ctl_amr_ukr_tag_lit_dgb_grk_ven_mly_tha_heb_tml_bem_tsn_aze_slo_bul_uzb_moo_vie_gam_cic_ses_lda	-0.173832670080823	-0.41004493269887	0.682716035666785
666	heb_ctl_moo_krd_wly_aeg_mlt_ben_tur_aze_bam_tag_bem_rom_pan_bsq_guj_gam_swa_mnd_bul_mcd_dyu_por_ses_ukr_est_igb_ven_hun_afr_amh_geo_mol_hin_rus_swe_owc_chh_nor_fin_ewe_mao_alb_ind_jpn_tml_kor_pol_arw_yor_cze_bat_eng_tig_sun_cnt_grk_fbf_fre_amr_glc_scr_urd_dut_qcu_lat_ger_svk_xho_anl_spa_sid_lit_jav_ita_swt_prs_zul_mly_tha_hau_knd_dgb_akn_uzb_bos_slo_azi_tsn_vie_sod_cic_lda_tsw	-0.646228658136779	-1.54606724615648	0.125484579742181
667	aeg_alb_xho_bos_amr_mlt_gam_scr_tur_uzb_zul_mao_bam_svk_nor_bsq_slo_tig_swt_mnd_ger_guj_dyu_por_bem_ukr_fin_moo_tsn_hun_mol_amh_geo_rus_spa_grk_lit_wly_owc_swe_est_ewe_jav_ita_mly_jpn_tml_kor_krd_pol_yor_glc_ind_fre_sod_tag_cnt_prs_tsw_eng_anl_afr_arw_dut_cze_qcu_ben_hin_bul_ven_sid_ctl_chh_pan_bat_mcd_swa_rom_lda_sun_tha_heb_knd_fbf_cic_azi_lat_urd_aze_igb_vie_hau_ses_dgb_akn	-0.0716329590279172	-0.168736252701963	0.866370549561699
668	amr_bos_xho_lat_hau_wly_heb_urd_azi_aze_moo_mao_lda_bul_guj_bsq_rus_chh_yor_mnd_dut_rom_cic_glc_akn_mol_est_tsn_ven_fin_grk_owc_geo_slo_ukr_cze_ger_anl_tig_lit_hun_tsw_tag_arw_sun_jpn_tml_kor_fre_swe_swa_eng_jav_por_sod_mly_cnt_ita_dyu_nor_amh_pan_afr_ben_alb_qcu_pol_hin_prs_ewe_aeg_mcd_sid_svk_bat_krd_zul_ctl_ses_ind_tha_mlt_knd_fbf_igb_uzb_spa_scr_tur_swt_vie_gam_bem_dgb_bam	-0.772204190285365	-1.85993967013172	0.0660548948412175
669	amh_ger_dgb_cze_chh_sid_aeg_hin_uzb_tur_xho_tag_ewe_urd_arw_bsq_ukr_gam_tsw_mnd_eng_mol_lda_krd_bem_nor_est_yor_moo_fin_ctl_amr_geo_por_swe_alb_spa_heb_wly_lat_hun_akn_jav_bos_ind_jpn_tml_kor_dut_pan_swt_ben_bat_pol_sod_sun_cnt_afr_ses_guj_owc_bul_rus_mcd_lit_qcu_grk_scr_slo_zul_mlt_ita_hau_svk_mly_fre_dyu_prs_fbf_mao_tha_anl_knd_tsn_igb_aze_rom_glc_azi_cic_vie_tig_ven_bam_swa	-0.495700367032044	-1.18137538048133	0.240465865419341
670	anl_nor_bem_slo_mlt_sid_chh_afr_aze_azi_tsw_jav_ven_mcd_cze_bsq_pol_gam_zul_mnd_hin_ita_akn_urd_tsn_swe_hun_yor_swa_est_krd_sod_geo_lit_lat_ben_svk_wly_aeg_bul_fin_xho_ind_ger_mly_jpn_knd_kor_arw_grk_ses_por_mao_alb_heb_sun_cnt_eng_ewe_ctl_owc_guj_glc_scr_bos_qcu_dut_rus_rom_fbf_amh_fre_tig_pan_tag_ukr_cic_prs_lda_bat_tha_amr_tml_dgb_dyu_tur_spa_mol_uzb_bam_vie_hau_swt_igb_moo	-0.0429017428529209	-0.101093227899744	0.919694084427081
671	hau_glc_tsw_guj_anl_aeg_heb_arw_azi_uzb_zul_tag_dyu_pan_afr_bsq_pol_gam_bam_cnt_scr_slo_tsn_por_fbf_nor_hun_lda_yor_fin_ben_amr_geo_dut_ukr_urd_svk_wly_sid_krd_est_ses_jav_ita_ind_jpn_knd_kor_eng_lat_igb_prs_sun_swe_mlt_bat_mnd_ger_bem_lit_owc_bul_grk_ctl_hin_qcu_cze_bos_mol_swt_sod_rom_amh_alb_mao_spa_xho_rus_swa_mly_tha_chh_tml_moo_ven_aze_fre_mcd_tur_ewe_vie_tig_akn_cic_dgb	-0.0293992908439666	-0.0692226520596677	0.944961015982965
672	owc_ukr_dgb_ben_amr_chh_sid_fre_aze_uzb_swt_ind_tsw_ger_pol_bsq_glc_tig_bam_cnt_mol_ita_igb_lat_fbf_ctl_fin_zul_lda_hun_pan_gam_geo_nor_rus_hin_spa_sod_mlt_dut_est_cic_tag_alb_sun_jpn_tml_kor_arw_guj_moo_mcd_jav_slo_amh_bat_mnd_eng_swa_por_heb_svk_lit_bos_rom_qcu_cze_krd_scr_ewe_aeg_prs_hau_grk_mly_urd_dyu_bul_akn_mao_tha_anl_knd_ven_tsn_tur_swe_afr_azi_ses_vie_wly_bem_yor_xho	0.355929827924123	0.838754821876154	0.403757637622594
673	amh_swe_xho_eng_owc_sid_gam_pan_azi_tur_ses_bat_zul_afr_svk_bsq_dut_mlt_ewe_cnt_fre_rom_tsn_ben_cic_guj_fin_swa_swt_est_glc_heb_geo_prs_nor_pol_por_aeg_sod_mcd_hun_lda_jav_lit_tag_jpn_knd_kor_ita_slo_bam_bul_mao_arw_wly_ind_mnd_hin_yor_krd_tig_bos_urd_alb_ger_qcu_ctl_grk_cze_tsw_hau_rus_amr_scr_sun_lat_dgb_mol_igb_mly_tha_chh_tml_fbf_ven_aze_spa_ukr_uzb_bem_vie_anl_akn_moo_dyu	-0.353273067291349	-0.843611931044699	0.401050969922473
674	anl_bos_bem_bul_heb_aeg_owc_dut_azi_uzb_bam_jav_yor_pan_swe_bsq_krd_wly_tsn_mnd_hin_nor_akn_ger_ewe_guj_est_xho_tsw_fin_spa_amr_geo_fre_eng_mol_alb_amh_tig_ctl_hun_swt_mly_por_bat_jpn_knd_kor_rus_scr_lda_glc_sun_lit_gam_tag_cnt_lat_ses_pol_sid_ben_ukr_ita_afr_qcu_slo_svk_mcd_swa_hau_rom_chh_grk_mao_urd_fbf_arw_zul_ind_tha_mlt_tml_moo_cic_tur_cze_prs_aze_ven_vie_sod_dyu_dgb_igb	-0.74130641345016	-1.78029596493918	0.0782933301409491
675	wly_pan_swt_ctl_owc_hau_sod_bos_tur_azi_fbf_jav_tsn_afr_grk_bsq_arw_tig_bem_cnt_prs_lat_igb_por_ewe_lit_hun_dgb_ven_fin_dut_chh_geo_nor_mol_krd_eng_amr_sid_spa_est_tsw_bat_bul_ind_jpn_tml_kor_glc_ukr_bam_guj_mly_ger_gam_tag_mnd_urd_swa_pol_amh_rom_hin_ita_cze_qcu_slo_alb_mcd_ses_aeg_scr_heb_ben_mao_svk_moo_swe_yor_sun_tha_mlt_knd_cic_lda_uzb_fre_rus_aze_zul_vie_anl_akn_dyu_xho	-0.637909444925767	-1.52523131780161	0.130595070402692
676	gam_guj_zul_lit_mlt_heb_owc_bul_tur_aze_tsn_tag_lda_nor_afr_bsq_swe_tig_dgb_cnt_urd_eng_cic_grk_swa_hin_hun_ven_xho_fin_ger_amr_geo_ukr_slo_prs_pan_amh_chh_spa_est_igb_bat_ita_mao_jpn_knd_kor_bos_svk_tsw_por_mly_rus_sid_jav_mnd_pol_dyu_mol_aeg_scr_ctl_lat_arw_qcu_krd_alb_fre_swt_sod_dut_wly_cze_sun_ben_fbf_mcd_ewe_ind_tha_anl_tml_ses_bam_uzb_glc_rom_azi_yor_vie_hau_bem_moo_akn	0.17944078566698	0.42282137280486	0.673401662331233
677	tig_pol_fbf_urd_sid_amr_sod_ita_tur_uzb_lda_sun_moo_alb_por_bsq_fre_gam_bam_mnd_scr_bul_ven_arw_tsw_rom_est_dgb_xho_hun_glc_aeg_geo_swe_lat_prs_hin_hau_wly_ger_fin_swt_mly_spa_ind_jpn_tml_kor_slo_ben_zul_rus_tag_krd_anl_jav_cnt_svk_bem_dut_mlt_grk_nor_cze_guj_qcu_afr_lit_mcd_akn_heb_ctl_amh_bos_bat_mol_tsn_pan_ewe_mao_tha_chh_knd_yor_cic_aze_eng_ukr_azi_igb_vie_owc_dyu_ses_swa	0.346750554208827	0.818537055594551	0.415143054080187
678	gam_por_bem_ger_amh_amr_heb_svk_tur_azi_tsn_bat_ven_rus_grk_bsq_spa_sid_ses_mnd_ctl_pan_yor_swe_tsw_dut_hun_akn_xho_est_fre_hau_geo_alb_arw_afr_eng_mlt_sod_slo_fin_bam_tag_lat_mao_jpn_knd_kor_urd_rom_dgb_ukr_jav_scr_chh_mly_cnt_lit_ewe_prs_tig_hin_pol_glc_krd_qcu_mol_nor_bul_lda_wly_ben_anl_guj_sun_mcd_swa_cze_dyu_ind_tha_aeg_tml_fbf_cic_aze_bos_ita_uzb_zul_vie_owc_igb_moo_swt	-0.651049063933004	-1.55747415780678	0.122754602621871
679	owc_afr_lda_cze_mlt_amr_amh_arw_aze_azi_cic_mao_tsw_hin_swe_bsq_pol_gam_ses_cnt_lat_bos_dgb_prs_akn_bul_fin_tsn_fbf_est_svk_tig_geo_guj_eng_dut_ita_chh_heb_lit_hun_zul_jav_nor_tag_jpn_knd_kor_krd_rus_bem_grk_bat_pan_sid_sun_mnd_spa_yor_por_hau_ukr_scr_slo_ben_qcu_urd_glc_alb_swa_aeg_rom_sod_ctl_mly_fre_moo_mcd_bam_ind_tha_anl_tml_xho_igb_tur_mol_ger_uzb_ven_vie_wly_dyu_ewe_swt	-0.234760943860534	-0.554290937572287	0.580710225614351
680	amh_krd_fbf_guj_hau_owc_gam_ben_uzb_aze_cic_sun_tsn_rom_slo_bsq_ger_amr_igb_mnd_nor_pan_swt_afr_yor_eng_est_xho_dgb_fin_alb_anl_geo_svk_por_hin_rus_wly_chh_bos_hun_zul_ind_scr_jav_jpn_knd_kor_swe_glc_dyu_mcd_mao_lit_aeg_mly_cnt_mol_bem_ukr_sod_arw_dut_fre_ita_qcu_bul_grk_urd_tsw_heb_prs_mlt_pol_bat_ctl_ses_lat_bam_tag_tha_sid_tml_lda_ewe_azi_spa_cze_tur_akn_vie_tig_moo_ven_swa	0.659740972323864	1.56497005567701	0.120986452810024
681	aeg_afr_ses_urd_amr_sid_owc_swe_uzb_tur_zul_tag_dyu_lit_ita_bsq_fre_tig_swt_cnt_cze_ger_xho_rom_tsw_eng_fin_tsn_cic_est_bos_chh_geo_dut_pol_pan_ben_wly_gam_guj_hun_moo_ind_ukr_bat_jpn_knd_kor_arw_alb_bam_mol_mao_nor_heb_jav_mnd_mcd_igb_slo_anl_spa_krd_svk_rus_qcu_glc_bul_hin_dgb_sod_grk_mlt_prs_sun_por_akn_ctl_bem_mly_tha_amh_tml_lda_ewe_aze_scr_lat_azi_fbf_vie_hau_yor_swa_ven	0.548936040642235	1.29556584098607	0.198331621402438
682	amr_cze_swt_pol_sod_tig_chh_svk_azi_aze_zul_ind_moo_guj_swe_bsq_mcd_hau_swa_cnt_ctl_prs_bem_fre_xho_bos_est_yor_akn_fin_rom_heb_geo_dut_glc_alb_bul_sid_amh_slo_hun_tsw_bat_grk_tag_jpn_knd_kor_rus_pan_dgb_arw_sun_hin_aeg_mly_mnd_por_ven_ger_wly_spa_urd_scr_ben_qcu_krd_ita_afr_dyu_mlt_ukr_anl_mol_mao_eng_igb_lat_ses_jav_tha_gam_tml_tsn_bam_uzb_nor_lit_tur_cic_vie_owc_ewe_lda_fbf	0.559441725084784	1.3207819179116	0.189814976305599
683	aeg_ctl_fbf_mcd_sid_mlt_amr_grk_tur_azi_xho_tag_igb_afr_rom_bsq_dut_anl_bem_cnt_lat_rus_swt_swe_ewe_nor_est_tsn_zul_fin_pol_wly_geo_urd_mol_eng_ukr_gam_owc_arw_hun_dgb_ind_hin_mao_jpn_knd_kor_krd_spa_bam_scr_sun_por_amh_mly_mnd_slo_tsw_ger_tig_cze_glc_lit_prs_qcu_pan_bul_alb_ses_heb_svk_hau_bos_bat_ben_yor_guj_moo_jav_tha_sod_tml_cic_akn_uzb_fre_ita_aze_dyu_vie_chh_swa_ven_lda	-0.252791540356607	-0.597262151769952	0.551783782753148
684	sid_nor_ewe_mol_wly_amr_tig_dut_azi_aze_dyu_tag_tsn_pol_grk_bsq_bos_owc_akn_mnd_lit_fre_igb_rus_tsw_svk_fin_xho_dgb_hun_arw_anl_geo_ita_hin_ben_rom_chh_aeg_swe_est_swa_mao_alb_ind_jpn_tml_kor_por_eng_bam_cze_mly_ctl_sod_bat_cnt_mcd_moo_glc_mlt_slo_bul_krd_scr_qcu_guj_prs_urd_swt_gam_pan_hau_spa_jav_afr_lda_lat_zul_sun_tha_amh_knd_fbf_ses_tur_ukr_ger_uzb_cic_vie_heb_yor_ven_bem	-0.335644761069017	-0.79525688478553	0.428489092437645
685	tig_ukr_swt_scr_amh_chh_anl_pan_aze_azi_bem_ind_dgb_pol_bos_bsq_ctl_heb_fbf_cnt_alb_svk_bam_spa_ven_krd_est_tsw_zul_fin_afr_aeg_geo_ger_bul_rom_nor_sid_sod_lat_hun_akn_jav_fre_bat_jpn_knd_kor_rus_por_ses_lit_mly_hin_owc_sun_mnd_eng_moo_ben_amr_urd_cze_slo_ita_qcu_arw_dut_mol_swa_wly_glc_gam_guj_tag_swe_cic_mcd_lda_mao_tha_hau_tml_xho_igb_uzb_prs_grk_tur_yor_vie_mlt_dyu_ewe_tsn	-1.0064488472527	-2.44754688082148	0.0162604407792883
686	wly_cze_tsw_rus_anl_heb_amr_svk_azi_tur_xho_tag_lda_hin_nor_bsq_slo_tig_igb_cnt_mcd_ger_akn_lat_yor_rom_hun_ewe_swa_fin_mol_amh_geo_bos_ukr_eng_afr_sid_hau_urd_est_tsn_sun_alb_bat_jpn_knd_kor_ctl_spa_zul_arw_jav_pan_chh_mly_mnd_swe_bam_krd_gam_lit_dut_bul_fre_qcu_por_guj_prs_moo_aeg_ben_sod_pol_ind_grk_bem_glc_dyu_mao_tha_owc_tml_ses_ven_uzb_ita_scr_aze_dgb_vie_mlt_fbf_swt_cic	0.0971115025774786	0.228397039351403	0.819839043150848
687	chh_spa_xho_mol_aeg_owc_tig_fre_aze_tur_moo_bat_igb_krd_dut_bsq_rom_anl_lda_cnt_glc_prs_tsw_eng_yor_ctl_est_swt_ses_hun_bos_sod_geo_afr_arw_ger_bul_wly_mlt_grk_fin_bam_jav_scr_ind_jpn_knd_kor_por_pan_swa_nor_sun_ukr_hau_mao_mnd_cze_dyu_mcd_amh_svk_pol_lit_swe_qcu_urd_guj_lat_fbf_gam_hin_amr_alb_tag_ben_zul_slo_cic_mly_tha_heb_tml_akn_dgb_uzb_rus_ita_azi_ewe_vie_sid_ven_bem_tsn	-0.507967040170382	-1.20908083811224	0.229696692930127
688	sod_afr_zul_dut_owc_sid_hau_rus_aze_tur_moo_ind_dyu_ctl_ger_bsq_spa_amh_ven_mnd_grk_pol_igb_bos_bam_ben_est_lda_swa_hun_eng_wly_geo_pan_svk_lat_ita_tig_heb_nor_fin_fbf_mly_urd_jav_jpn_tml_kor_mcd_mol_yor_slo_mao_bul_mlt_bat_cnt_scr_tsw_rom_aeg_arw_krd_guj_glc_qcu_ukr_lit_prs_tsn_gam_fre_amr_swe_tag_hin_bem_cze_ewe_sun_tha_chh_knd_ses_akn_uzb_por_alb_azi_swt_vie_anl_dgb_xho_cic	0.177081928523554	0.417046503612624	0.677605504998421
689	chh_dut_zul_lat_amh_mlt_heb_guj_uzb_azi_dgb_mly_ses_ukr_arw_bsq_ctl_owc_swa_cnt_spa_pan_fbf_fre_tsw_alb_est_akn_moo_fin_por_wly_geo_urd_bos_glc_grk_aeg_anl_mol_hun_swt_ind_cze_tag_jpn_knd_kor_nor_mcd_bam_rus_sun_prs_sid_mao_mnd_ita_igb_lit_tig_afr_ben_swe_svk_qcu_slo_eng_krd_yor_sod_ger_hau_hin_jav_pol_cic_scr_ven_bat_tha_amr_tml_ewe_tsn_aze_rom_bul_tur_lda_vie_gam_xho_bem_dyu	-0.292701965352619	-0.692175846256164	0.490551522757282
690	tig_scr_yor_krd_anl_mlt_hau_ger_azi_tur_ses_mao_swa_alb_rom_bsq_fre_gam_lda_mnd_dut_ita_zul_urd_moo_prs_hun_dgb_akn_est_lat_heb_geo_swe_pol_mol_ctl_wly_sod_nor_fin_dyu_tag_pan_ind_jpn_knd_kor_grk_eng_swt_hin_jav_guj_owc_mly_cnt_afr_fbf_por_aeg_ben_lit_svk_ukr_qcu_bos_slo_glc_tsw_chh_cze_amh_rus_bat_arw_cic_bul_ewe_sun_tha_amr_tml_xho_tsn_uzb_spa_mcd_aze_igb_vie_sid_ven_bam_bem	-0.0175446174405772	-0.0413479677847944	0.967107132888303
691	wly_rus_ses_ukr_heb_sid_sod_spa_aze_azi_cic_sun_swa_afr_ita_bsq_bul_mlt_tsw_mnd_pol_cze_bem_bos_lda_ben_fin_xho_swt_hun_hin_amh_geo_swe_svk_fre_ger_tig_amr_alb_est_fbf_bat_por_mao_jpn_tml_kor_rom_urd_dyu_mcd_mly_mol_hau_tag_cnt_arw_tsn_prs_aeg_krd_slo_scr_pan_qcu_ctl_guj_grk_ven_gam_lat_anl_glc_ind_eng_dgb_nor_zul_jav_tha_chh_knd_akn_igb_uzb_lit_dut_tur_yor_vie_owc_moo_bam_ewe	-0.176202036371869	-0.415660366913893	0.678616075930842
692	anl_arw_dgb_krd_tig_gam_mlt_svk_uzb_tur_xho_sun_fbf_ger_fre_bsq_slo_sod_swa_mnd_bos_hin_lda_nor_yor_ukr_est_zul_tsn_hun_alb_owc_geo_grk_mol_lat_rus_wly_hau_ben_fin_ewe_jav_pan_bat_jpn_tml_kor_pol_eng_swt_spa_ind_ita_aeg_mly_cnt_por_bam_scr_heb_urd_afr_rom_ctl_qcu_glc_prs_cze_dyu_amh_dut_chh_bul_mao_swe_igb_guj_akn_tag_tha_amr_knd_cic_moo_azi_mcd_lit_aze_ven_vie_sid_ses_tsw_bem	-0.223372847621938	-0.52692526369223	0.599500130477961
693	sod_rom_lda_mol_sid_amh_owc_lat_tur_azi_bam_mly_xho_guj_svk_bsq_por_mlt_cic_mnd_spa_mcd_moo_cze_akn_bos_est_swa_zul_hun_bul_hau_geo_lit_eng_scr_ctl_chh_heb_ben_fin_ven_tag_hin_sun_jpn_knd_kor_ger_alb_fbf_ukr_bat_dut_aeg_mao_cnt_grk_swt_prs_amr_slo_arw_glc_afr_qcu_pol_krd_ita_ewe_tig_fre_anl_pan_ind_urd_yor_nor_dgb_jav_tha_wly_tml_dyu_tsn_uzb_rus_swe_aze_tsw_vie_gam_bem_ses_igb	0.229283179947792	0.539706018033263	0.590689724229059
694	amr_mol_igb_por_sid_gam_sod_urd_aze_tur_dgb_bat_cic_ben_svk_bsq_alb_owc_bem_mnd_pan_grk_dyu_rom_yor_guj_fin_swt_tsn_est_spa_wly_geo_swe_eng_nor_ctl_tig_chh_rus_hun_tsw_jav_ukr_ind_jpn_knd_kor_mcd_krd_ewe_slo_mly_cze_mlt_tag_cnt_ger_moo_bul_heb_scr_lat_hin_pol_qcu_prs_fre_dut_xho_hau_ita_amh_arw_sun_lit_zul_glc_bam_mao_tha_aeg_tml_swa_akn_azi_afr_bos_uzb_fbf_vie_anl_ven_ses_lda	-0.3434404000476	-0.813475509718289	0.418023306834581
695	aeg_arw_tsw_svk_hau_sid_amh_por_uzb_aze_cic_mao_swt_glc_rom_bsq_pan_gam_yor_mnd_pol_nor_lda_ben_xho_cze_est_zul_bam_hun_eng_wly_geo_ita_bul_afr_urd_tig_heb_mcd_fin_tsn_mly_scr_ind_jpn_tml_kor_spa_ger_igb_alb_sun_slo_anl_bat_cnt_guj_fbf_rus_owc_fre_lit_prs_grk_qcu_hin_krd_lat_ven_amr_ukr_sod_bos_tag_dut_ses_swe_ewe_jav_tha_chh_knd_dyu_bem_tur_mol_ctl_azi_moo_vie_mlt_akn_dgb_swa	0.00429934698055036	0.010130978156319	0.99193848816813
696	amr_rus_fbf_afr_owc_gam_aeg_pan_azi_uzb_akn_bat_cic_glc_arw_bsq_por_sod_tsw_mnd_lit_krd_xho_ita_zul_spa_est_igb_tsn_hun_lat_hau_geo_nor_ctl_dut_mol_sid_tig_mcd_fin_dgb_tag_pol_mly_jpn_knd_kor_slo_bul_ven_grk_sun_prs_anl_ind_cnt_ger_bam_guj_heb_eng_urd_scr_ukr_qcu_svk_swe_alb_ses_mlt_hin_chh_ben_jav_rom_bem_bos_moo_mao_tha_wly_tml_dyu_swa_aze_fre_cze_tur_swt_vie_amh_lda_ewe_yor	-0.487063213627276	-1.1579066966849	0.249867157086939
697	gam_svk_ses_grk_sid_aeg_amh_mol_azi_tur_bem_tag_xho_arw_guj_bsq_swe_anl_akn_cnt_ben_por_dyu_cze_ven_afr_fin_ewe_zul_est_hin_sod_geo_rom_ctl_ukr_glc_amr_owc_nor_hun_moo_ind_krd_bat_jpn_tml_kor_bul_mcd_bam_ita_jav_prs_hau_mly_mnd_lit_tsw_alb_heb_spa_lat_fre_pol_qcu_slo_pan_rus_fbf_tig_eng_mlt_dut_sun_scr_swt_urd_swa_mao_tha_chh_knd_lda_cic_uzb_bos_ger_aze_yor_vie_wly_dgb_tsn_igb	-0.112840700068568	-0.265917521588474	0.79089135512153
698	chh_ita_ewe_dut_sid_amr_gam_prs_uzb_aze_bam_tag_tsw_scr_mcd_bsq_lit_anl_dgb_mnd_rus_nor_yor_mol_lda_svk_hun_zul_swa_fin_pol_mlt_geo_glc_swe_bul_ctl_aeg_amh_slo_est_ven_mly_eng_ind_jpn_tml_kor_urd_spa_xho_bos_bat_guj_wly_jav_cnt_rom_dyu_lat_tig_krd_fre_alb_ben_qcu_arw_hin_ukr_moo_hau_ger_owc_cze_sun_grk_swt_pan_cic_mao_tha_heb_knd_fbf_igb_tur_por_afr_azi_tsn_vie_sod_ses_bem_akn	-0.914578928823877	-2.21482852717154	0.0292142085551008
699	tig_eng_cic_rom_chh_wly_gam_svk_azi_aze_yor_mly_tsw_afr_por_bsq_bul_hau_dgb_cnt_rus_grk_moo_arw_ewe_pan_est_fbf_swt_hun_ctl_anl_geo_ger_bos_glc_dut_aeg_amh_mcd_fin_lda_tag_fre_ind_jpn_knd_kor_alb_prs_xho_lit_sun_ben_heb_mao_mnd_nor_bem_mol_sod_cze_ita_hin_scr_qcu_pol_guj_spa_akn_amr_lat_sid_swe_jav_urd_bam_krd_ses_bat_tha_owc_tml_tsn_zul_uzb_slo_ukr_tur_swa_vie_mlt_dyu_ven_igb	-0.0718216223694088	-0.169549162936902	0.865732966237023
700	aeg_afr_cic_dut_owc_mlt_sid_urd_aze_tur_tsn_mao_ses_mol_por_bsq_mcd_amr_bam_cnt_ben_rus_dgb_ger_igb_prs_est_ven_bem_fin_alb_tig_geo_swe_slo_nor_rom_chh_sod_spa_hun_xho_tag_glc_sun_jpn_knd_kor_cze_eng_swt_hin_bat_ukr_anl_mly_mnd_svk_lda_lit_wly_bul_arw_ita_pol_qcu_pan_fre_krd_ewe_amh_guj_gam_ctl_jav_scr_tsw_grk_dyu_ind_tha_hau_tml_akn_fbf_uzb_lat_bos_azi_zul_vie_heb_yor_moo_swa	-0.549761650316439	-1.31152940880972	0.192907616790253
701	owc_ukr_swt_lat_sid_hau_sod_rom_azi_aze_ven_tag_dyu_bos_mol_bsq_pan_chh_bam_mnd_urd_eng_zul_glc_cic_prs_hun_akn_dgb_fin_hin_anl_geo_bul_slo_spa_krd_tig_heb_dut_est_igb_mly_pol_jav_jpn_tml_kor_ben_mcd_lda_nor_mao_grk_wly_sun_cnt_lit_yor_afr_gam_fre_arw_ita_ctl_qcu_guj_alb_swe_ses_mlt_svk_aeg_cze_ind_por_ewe_rus_moo_bat_tha_amr_knd_fbf_xho_uzb_scr_ger_tur_swa_vie_amh_tsn_tsw_bem	-0.125146448963145	-0.294819490912226	0.768788895948795
702	amr_swe_swa_pan_chh_hau_gam_mol_tur_uzb_bem_jav_zul_glc_eng_bsq_scr_tig_ewe_mnd_nor_bos_ven_slo_dgb_dut_hun_moo_cic_est_ita_anl_geo_ctl_urd_ukr_krd_wly_sid_svk_fin_yor_ind_ger_bat_jpn_knd_kor_ben_cze_tsw_rom_mao_bul_aeg_mly_cnt_arw_bam_alb_amh_afr_lat_mcd_pol_qcu_hin_rus_por_fbf_heb_prs_mlt_grk_sun_spa_swt_guj_tsn_tag_tha_sod_tml_akn_xho_azi_fre_lit_aze_lda_vie_owc_igb_ses_dyu	-0.654714141949822	-1.5680082467294	0.120275589320013
703	heb_nor_ven_cze_gam_chh_hau_eng_azi_aze_moo_sun_igb_pol_krd_bsq_afr_amr_dgb_mnd_scr_hin_swt_ger_ses_grk_est_ewe_tsw_fin_pan_tig_geo_ukr_por_guj_urd_amh_mlt_lit_hun_fbf_bat_arw_ind_jpn_tml_kor_rom_ita_lda_lat_mao_bul_anl_mly_cnt_ben_bam_fre_aeg_ctl_rus_mcd_mol_qcu_alb_dut_glc_swa_wly_slo_sid_bos_jav_svk_xho_prs_bem_tag_tha_sod_knd_akn_tsn_tur_swe_spa_uzb_cic_vie_owc_dyu_zul_yor	-0.128678738964895	-0.303267444632369	0.762363427894948
704	amh_urd_moo_scr_amr_hau_owc_bul_uzb_aze_tsw_mly_tsn_lat_ben_bsq_mcd_sid_cic_cnt_arw_eng_zul_bos_xho_pol_est_bam_lda_fin_dut_mlt_geo_grk_fre_afr_ger_wly_chh_glc_hun_akn_tag_mol_bat_jpn_knd_kor_prs_swe_ven_ita_ind_svk_gam_mao_mnd_ukr_igb_spa_tig_ctl_slo_rom_cze_qcu_alb_rus_krd_dyu_aeg_hin_heb_guj_jav_pan_bem_por_swt_sun_tha_anl_tml_yor_ewe_azi_nor_lit_tur_dgb_vie_sod_fbf_ses_swa	0.507436868847375	1.19830192631809	0.233844308167059
705	chh_glc_dgb_spa_heb_hau_tig_lit_uzb_tur_fbf_sun_tsw_bos_bul_bsq_grk_mlt_zul_cnt_hin_ita_ven_nor_bem_krd_fin_tsn_swt_hun_prs_amh_geo_urd_pan_ger_scr_aeg_sid_alb_est_akn_tag_ctl_jav_jpn_knd_kor_ben_mol_igb_afr_mly_eng_amr_mao_mnd_swe_xho_dut_anl_svk_pol_guj_arw_qcu_mcd_por_ukr_dyu_owc_fre_wly_lat_bat_rus_lda_cze_ewe_ind_tha_sod_tml_ses_swa_aze_slo_rom_azi_bam_vie_gam_yor_moo_cic	0.283719565621892	0.668490905401306	0.505476148570741
706	anl_hin_zul_slo_wly_sod_tig_bul_tur_aze_dyu_ind_ewe_guj_swe_bsq_ben_owc_bam_cnt_eng_cze_tsw_bos_akn_fre_est_swt_tsn_fin_pan_aeg_geo_ukr_grk_mcd_nor_sid_chh_pol_hun_yor_bat_dut_mly_jpn_tml_kor_prs_afr_cic_ctl_sun_spa_hau_jav_mnd_ita_ven_alb_amh_krd_rus_arw_lit_qcu_scr_ger_urd_fbf_amr_glc_gam_por_tag_svk_lda_lat_moo_mao_tha_heb_knd_igb_bem_uzb_mol_rom_azi_ses_vie_mlt_dgb_xho_swa	-0.532552666073277	-1.26859605510263	0.207751390144013
707	anl_cze_ewe_alb_sid_heb_aeg_urd_aze_tur_tsn_mly_dyu_bos_swe_bsq_glc_wly_tsw_cnt_rus_mol_fbf_ger_bam_ukr_hun_dgb_akn_fin_lat_mlt_geo_prs_por_dut_eng_sod_hau_ben_est_zul_ind_krd_tag_jpn_knd_kor_bul_grk_swa_slo_mao_rom_tig_sun_mnd_pol_cic_spa_gam_arw_scr_ctl_lit_qcu_pan_hin_mcd_igb_amr_ita_chh_guj_jav_svk_yor_fre_moo_bat_tha_amh_tml_ses_swt_azi_afr_nor_uzb_bem_vie_owc_lda_xho_ven	-0.857674101742275	-2.07240857151089	0.0409948157156227
708	gam_mcd_ewe_prs_amh_sid_mlt_nor_azi_uzb_bem_bat_swa_ger_ukr_bsq_grk_sod_lda_cnt_dut_rom_ses_pan_cic_lat_fin_igb_zul_est_mol_wly_geo_bul_por_spa_krd_heb_tig_glc_hun_swt_mao_urd_mly_jpn_knd_kor_pol_svk_ven_rus_sun_ita_anl_jav_mnd_bos_yor_eng_aeg_guj_slo_afr_ctl_qcu_cze_lit_fre_xho_owc_swe_hau_ben_tag_arw_dyu_hin_dgb_ind_tha_chh_tml_tsw_akn_aze_alb_scr_tur_bam_vie_amr_moo_tsn_fbf	0.33800089988286	0.797499931197517	0.427192260532266
709	owc_guj_bam_ctl_anl_chh_heb_glc_tur_azi_cic_mao_lda_rus_prs_bsq_fre_tig_ven_cnt_ukr_bul_dyu_swe_swt_ita_est_akn_fbf_hun_bos_amr_geo_pan_mol_eng_lit_wly_amh_pol_fin_tsn_mly_nor_tag_jpn_tml_kor_rom_scr_bem_cze_sun_hin_hau_ind_mnd_afr_igb_ben_aeg_slo_urd_spa_lat_qcu_mcd_dut_arw_dgb_sod_krd_sid_svk_bat_alb_zul_ger_tsw_jav_tha_gam_knd_xho_yor_uzb_por_grk_aze_moo_vie_mlt_ewe_ses_swa	0.367210756072748	0.864962171603857	0.389285235005246
710	heb_afr_igb_fre_wly_sid_owc_dut_tur_aze_fbf_bat_akn_slo_swe_bsq_scr_gam_swt_cnt_arw_lit_lda_urd_zul_guj_hun_yor_dgb_est_glc_mlt_geo_ukr_pol_grk_bos_amr_sod_bul_fin_tsn_mao_mol_jav_jpn_tml_kor_mcd_lat_ses_ctl_ind_ita_hau_sun_mnd_nor_swa_ger_amh_rom_eng_prs_spa_qcu_rus_svk_ben_bam_tig_krd_anl_hin_tag_por_moo_cze_cic_mly_tha_chh_knd_xho_tsw_azi_alb_pan_uzb_bem_vie_aeg_ven_dyu_ewe	-0.337285591431539	-0.798922407410121	0.426371052145096
711	mlt_spa_yor_afr_chh_tig_heb_swe_aze_azi_bam_mly_ses_lit_pol_bsq_rus_sod_fbf_mnd_mol_bos_ewe_nor_xho_urd_est_zul_igb_hun_por_owc_geo_prs_ita_krd_guj_sid_hau_ger_fin_cic_mao_hin_tag_jpn_tml_kor_rom_lat_moo_slo_sun_dut_wly_bat_cnt_bul_akn_ukr_anl_glc_svk_fre_eng_qcu_scr_ben_cze_bem_amh_arw_aeg_grk_ind_pan_lda_ctl_dyu_jav_tha_gam_knd_swa_tsw_tur_mcd_alb_uzb_ven_vie_amr_swt_dgb_tsn	-0.21080132206144	-0.498344150022618	0.61941803171129
712	tig_bul_swa_ger_aeg_mlt_hau_alb_uzb_aze_dgb_jav_fbf_urd_rom_bsq_scr_heb_swt_mnd_nor_ukr_akn_krd_ven_lat_fin_xho_ses_est_bos_wly_geo_fre_mol_eng_hin_owc_chh_cze_hun_zul_ind_pan_tag_jpn_tml_kor_glc_ita_dyu_pol_bat_svk_anl_mao_cnt_slo_yor_ben_amr_rus_dut_spa_grk_qcu_prs_swe_por_lda_gam_lit_sid_afr_mly_arw_igb_ctl_bam_sun_tha_sod_knd_moo_tsn_azi_guj_mcd_tur_tsw_vie_amh_bem_ewe_cic	0.115859519751312	0.272590702505223	0.785772191602532
713	aeg_alb_lda_swe_sod_amr_owc_ctl_uzb_azi_ses_jav_swa_arw_ukr_bsq_rom_mlt_ewe_cnt_urd_pol_igb_bos_dgb_hin_fin_tsn_moo_hun_grk_sid_geo_mcd_ger_eng_slo_amh_chh_lit_est_zul_mao_ita_sun_jpn_tml_kor_ben_dut_akn_krd_bat_bul_hau_ind_mnd_prs_yor_spa_anl_fre_lat_guj_pan_qcu_afr_svk_rus_bem_wly_por_tig_scr_mly_nor_fbf_glc_cic_tag_tha_heb_knd_tsw_dyu_aze_mol_cze_tur_swt_vie_gam_xho_bam_ven	-0.512522759886328	-1.22089867191164	0.225210719182525
714	anl_mcd_swa_ctl_amr_hau_tig_arw_tur_azi_ewe_mly_xho_alb_eng_bsq_nor_heb_bem_cnt_krd_grk_ven_fre_dgb_prs_est_moo_fbf_hun_lat_gam_geo_lit_ger_guj_cze_chh_amh_dut_fin_cic_sun_mol_mao_jpn_knd_kor_afr_pan_bam_ita_tag_scr_mlt_bat_mnd_svk_yor_por_aeg_hin_bos_ben_rus_qcu_spa_slo_bul_tsw_sod_pol_wly_rom_jav_ukr_ses_urd_swt_ind_tha_owc_tml_dyu_lda_uzb_glc_swe_aze_igb_vie_sid_akn_zul_tsn	0.271038268882337	0.637881656755003	0.525118220146565
715	wly_slo_ses_cze_mlt_anl_tig_lit_azi_uzb_moo_sun_tsw_bul_ctl_bsq_nor_sid_dyu_mnd_svk_lat_fbf_guj_tsn_bos_fin_ewe_yor_est_ita_gam_geo_dut_ben_arw_rom_chh_hau_alb_hun_igb_jav_scr_ind_jpn_knd_kor_prs_spa_bam_urd_mly_eng_sod_bat_cnt_por_lda_grk_amh_ukr_hin_glc_swe_qcu_pan_fre_ger_akn_heb_afr_aeg_mol_mao_rus_swt_mcd_bem_tag_tha_owc_tml_ven_xho_tur_krd_pol_aze_cic_vie_amr_dgb_zul_swa	0.400822065957849	0.94401594555652	0.347607560466068
716	aeg_prs_ses_svk_gam_sid_owc_ben_uzb_azi_swa_tag_zul_arw_lit_bsq_dut_amr_bam_mnd_eng_mcd_ven_grk_lda_por_fin_cic_bem_est_cze_wly_geo_scr_lat_hin_guj_tig_hau_pan_hun_dyu_mly_ctl_sun_jpn_knd_kor_swe_ukr_akn_mol_mao_afr_heb_ind_cnt_ita_fbf_spa_amh_alb_pol_glc_rus_qcu_krd_fre_slo_ewe_sod_urd_anl_bul_bat_bos_xho_ger_tsw_jav_tha_mlt_tml_yor_dgb_tur_rom_nor_aze_moo_vie_chh_igb_swt_tsn	-0.210190338901754	-0.496101837245298	0.620993022501761
717	sid_swe_igb_fre_hau_tig_mlt_bul_azi_uzb_akn_ind_bem_scr_svk_bsq_afr_aeg_ses_mnd_por_bos_lda_rus_tsw_rom_est_dyu_tsn_fin_slo_amh_geo_krd_lat_prs_pol_chh_amr_spa_hun_ven_bat_ben_tag_jpn_tml_kor_lit_ukr_fbf_ita_sun_ger_gam_mao_cnt_alb_xho_urd_sod_arw_glc_hin_nor_qcu_guj_mcd_pan_zul_owc_grk_anl_eng_jav_mol_moo_cze_swa_mly_tha_wly_knd_yor_cic_aze_dut_ctl_tur_bam_vie_heb_ewe_dgb_swt	-0.0195775824908934	-0.04610208017778	0.96332774002055
718	owc_prs_dyu_eng_amr_amh_chh_alb_uzb_aze_fbf_jav_zul_ita_ctl_bsq_svk_gam_dgb_mnd_swe_mcd_moo_krd_bam_bos_fin_ses_swt_hun_afr_sid_geo_ukr_guj_scr_fre_aeg_mlt_nor_est_xho_mao_dut_tag_jpn_tml_kor_glc_rom_bem_slo_ind_pol_tig_sun_cnt_hin_ven_urd_wly_rus_mol_bul_arw_qcu_lit_ben_spa_cic_sod_grk_hau_cze_bat_por_tsn_pan_swa_mly_tha_anl_knd_igb_ewe_azi_ger_lat_tur_tsw_vie_heb_akn_yor_lda	-0.0707161707564003	-0.16676298091918	0.867918596707544
719	sod_bul_zul_pan_amr_gam_tig_afr_uzb_aze_yor_mao_swa_eng_cze_bsq_rom_wly_akn_cnt_prs_alb_tsn_swe_bam_pol_est_moo_dyu_hun_ger_heb_geo_hin_dut_glc_rus_amh_anl_por_fin_ven_ind_spa_mly_jpn_tml_kor_fre_scr_lda_guj_jav_mcd_sid_tag_mnd_lat_cic_mol_aeg_slo_krd_urd_ctl_qcu_ukr_lit_bos_igb_mlt_grk_hau_ben_bat_ita_ewe_svk_bem_sun_tha_owc_knd_dgb_fbf_azi_arw_nor_tur_tsw_vie_chh_ses_swt_xho	0.230725872692198	0.543497939089966	0.58808745782218
720	anl_ita_zul_urd_gam_tig_wly_svk_tur_uzb_lda_jav_akn_ben_afr_bsq_por_chh_moo_mnd_nor_ger_swt_grk_tsw_slo_fin_dyu_ven_hun_pol_sod_geo_glc_cze_bul_hin_aeg_hau_pan_est_ewe_tag_prs_mao_jpn_tml_kor_swe_mol_xho_fre_bat_guj_heb_sun_cnt_dut_dgb_mcd_owc_rus_eng_lit_lat_qcu_arw_rom_alb_ses_mlt_ukr_sid_ctl_mly_spa_swa_bos_yor_ind_tha_amh_knd_fbf_igb_aze_scr_krd_azi_bam_vie_amr_bem_tsn_cic	-0.519208315292235	-1.23809890973504	0.218795765069265
721	wly_fre_lda_por_anl_sod_heb_mol_uzb_aze_swa_tag_moo_bul_pan_bsq_scr_owc_zul_mnd_ger_afr_igb_bos_tsw_urd_hun_bem_tsn_est_eng_tig_geo_slo_swe_cze_dut_gam_chh_ita_fin_swt_mao_pol_sun_jpn_knd_kor_ukr_svk_xho_guj_jav_mcd_mlt_ind_cnt_ben_ses_arw_sid_nor_grk_hin_glc_qcu_lat_rom_alb_akn_amh_lit_hau_krd_mly_spa_yor_ctl_fbf_bat_tha_amr_tml_ewe_bam_tur_rus_prs_azi_dyu_vie_aeg_cic_dgb_ven	-0.193166839068188	-0.455761299648972	0.649624047367047
722	aeg_alb_bem_fre_amr_hau_heb_krd_uzb_tur_cic_tag_swt_swe_pan_bsq_ctl_gam_lda_cnt_mcd_ita_tsn_svk_igb_eng_hun_bam_ses_est_guj_anl_geo_afr_hin_mol_rom_mlt_sid_glc_fin_akn_mao_urd_mly_jpn_tml_kor_dut_slo_moo_prs_bat_lat_wly_ind_mnd_lit_tsw_arw_chh_ger_rus_ben_bos_qcu_por_cze_scr_yor_owc_nor_tig_spa_jav_bul_dgb_pol_swa_sun_tha_sod_knd_dyu_ewe_azi_ukr_grk_aze_zul_vie_amh_xho_fbf_ven	-0.465645003018226	-1.10731621480763	0.271013053582132
723	amh_ita_swt_afr_gam_anl_heb_arw_uzb_tur_bem_mao_cic_pan_bul_bsq_svk_mlt_xho_mnd_dut_glc_dgb_krd_ses_pol_hun_bam_akn_est_prs_aeg_geo_ger_lat_lit_scr_hau_sod_ben_fin_moo_jav_mcd_mly_jpn_knd_kor_mol_ctl_fbf_bos_bat_ukr_owc_tag_cnt_grk_ewe_guj_wly_nor_spa_eng_slo_qcu_alb_fre_cze_yor_tig_rom_chh_por_sun_urd_ven_swe_lda_ind_tha_amr_tml_dyu_igb_azi_hin_rus_aze_zul_vie_sid_tsw_tsn_swa	-1.0850515665469	-2.66383529836479	0.00910615195674984
724	gam_swe_bem_mcd_sod_anl_wly_urd_azi_aze_swa_ind_fbf_nor_rom_bsq_ben_aeg_cic_cnt_eng_ukr_igb_dut_ses_mol_fin_zul_tsw_est_scr_amr_geo_bul_ger_cze_bos_mlt_tig_slo_hun_xho_tag_pol_jav_jpn_tml_kor_lit_guj_tsn_grk_bat_spa_heb_sun_mnd_afr_lda_rus_chh_ita_hin_por_krd_qcu_fre_glc_prs_bam_hau_lat_sid_arw_mao_pan_dgb_svk_dyu_mly_tha_owc_knd_moo_ven_tur_alb_ctl_uzb_swt_vie_amh_ewe_akn_yor	-0.082306414057571	-0.193884362272721	0.846689287555127
725	sid_rom_yor_pan_aeg_anl_sod_arw_uzb_aze_bem_mly_fbf_spa_krd_bsq_guj_amh_ses_cnt_ukr_mcd_cic_ben_xho_urd_fin_igb_tsn_est_eng_owc_geo_prs_rus_lat_slo_wly_hau_dut_hun_moo_tag_afr_sun_jpn_tml_kor_ger_svk_tsw_ctl_bat_nor_gam_jav_mnd_alb_ewe_hin_tig_por_scr_bul_mol_qcu_cze_glc_pol_akn_amr_fre_chh_swe_mao_bos_swa_grk_ven_ind_tha_heb_knd_bam_dyu_tur_lit_ita_azi_lda_vie_mlt_zul_dgb_swt	-0.214710152438856	-0.506717222492792	0.613552542190786
726	aeg_lit_tsn_ita_owc_amh_gam_guj_uzb_azi_moo_bat_bam_spa_krd_bsq_prs_mlt_bem_mnd_scr_rus_dgb_afr_fbf_bos_est_lda_ses_hun_urd_amr_geo_mol_alb_dut_pol_hau_wly_hin_fin_ewe_mly_ukr_sun_jpn_tml_kor_glc_ben_tsw_arw_jav_swe_tig_tag_cnt_bul_zul_rom_chh_cze_fre_mcd_lat_qcu_ctl_nor_slo_ven_sid_ger_anl_por_mao_svk_dyu_eng_swa_ind_tha_sod_knd_swt_yor_tur_pan_grk_aze_cic_vie_heb_xho_akn_igb	-0.589013469204476	-1.4050805227708	0.163328912765795
727	tig_urd_dgb_svk_owc_amr_chh_swe_tur_aze_yor_bat_zul_eng_alb_bsq_spa_aeg_ven_mnd_ben_rus_akn_lit_ses_glc_fin_moo_tsn_hun_bul_amh_geo_rom_prs_pan_mcd_wly_sid_guj_est_cic_tag_nor_mly_jpn_knd_kor_bos_cze_xho_scr_sun_grk_hau_mao_cnt_pol_ewe_krd_mlt_lat_arw_fre_ger_qcu_dut_por_ita_bem_anl_hin_heb_ctl_jav_slo_dyu_ukr_fbf_ind_tha_sod_tml_lda_swt_azi_mol_afr_uzb_swa_vie_gam_igb_tsw_bam	0.851183363800189	2.0328759853258	0.0449158184971573
728	sod_ctl_swt_prs_aeg_owc_anl_bul_tur_aze_dyu_sun_bam_hin_guj_bsq_por_heb_lda_mnd_lat_urd_ewe_slo_cic_bos_est_ses_dgb_fin_spa_wly_geo_ita_krd_pan_pol_gam_mlt_eng_hun_tsn_mly_svk_tag_jpn_knd_kor_fre_afr_xho_nor_ind_swe_sid_jav_cnt_rus_igb_alb_tig_cze_mol_ger_lit_qcu_glc_ukr_ben_swa_chh_scr_hau_mcd_mao_dut_bem_arw_yor_bat_tha_amr_tml_fbf_tsw_azi_grk_rom_uzb_akn_vie_amh_ven_zul_moo	-0.444952402283172	-1.05688099630888	0.293303564123584
729	heb_por_igb_urd_hau_gam_amh_ger_uzb_azi_fbf_mao_lda_mcd_svk_bsq_bos_amr_tsn_mnd_rom_hin_ven_spa_yor_glc_hun_bem_ewe_fin_ben_sod_geo_guj_prs_pol_krd_sid_aeg_pan_est_tsw_tag_arw_ind_jpn_knd_kor_ukr_fre_akn_cze_jav_rus_owc_mly_cnt_grk_moo_nor_mlt_dut_lat_afr_ita_qcu_swe_alb_scr_ses_anl_bul_wly_mol_bat_lit_xho_ctl_bam_sun_tha_tig_tml_swa_cic_aze_eng_slo_tur_dyu_vie_chh_dgb_swt_zul	-0.305218871702203	-0.722894893250292	0.47155856809201
730	owc_lit_dyu_prs_anl_mlt_hau_alb_tur_aze_yor_bat_bem_lat_glc_bsq_ukr_tig_moo_mnd_ita_hin_ewe_cze_xho_fre_est_lda_ses_fin_ctl_sod_geo_ger_mcd_rus_afr_amh_heb_arw_hun_swa_tag_ben_mao_jpn_knd_kor_urd_scr_bam_guj_ind_krd_sid_sun_cnt_swe_akn_eng_aeg_svk_por_nor_dut_qcu_bul_grk_pol_swt_wly_mol_gam_rom_jav_bos_tsn_slo_zul_mly_tha_chh_tml_igb_tsw_azi_spa_pan_uzb_cic_vie_amr_dgb_fbf_ven	-0.36685068449685	-0.871338417953475	0.385813201998509
731	aeg_ita_tsn_por_heb_sod_owc_ctl_azi_tur_lda_mly_swa_afr_scr_bsq_arw_tig_ewe_cnt_bos_mcd_dgb_prs_xho_ben_est_fbf_moo_fin_cze_wly_geo_urd_svk_alb_dut_amh_gam_rus_hun_dyu_jav_krd_ind_jpn_tml_kor_eng_glc_bam_nor_bat_spa_hau_sun_mnd_rom_zul_ger_chh_swe_bul_fre_grk_qcu_slo_lat_pol_cic_anl_guj_mlt_mol_mao_hin_swt_lit_ses_tag_tha_amr_knd_igb_tsw_uzb_pan_ukr_aze_akn_vie_sid_ven_yor_bem	0.12833123060239	0.301943360523291	0.763369432735569
732	aeg_rom_fbf_mcd_chh_amh_gam_cze_tur_uzb_ven_jav_zul_dut_alb_bsq_pan_sid_dgb_cnt_bos_ctl_akn_grk_dyu_afr_hun_bam_yor_fin_guj_anl_geo_lit_ger_rus_eng_mlt_sod_hin_est_lda_bat_prs_sun_jpn_knd_kor_swe_spa_igb_ita_mao_arw_hau_tag_mnd_urd_swa_lat_heb_fre_bul_pol_svk_qcu_nor_krd_slo_tsw_amr_scr_wly_mol_ind_ukr_moo_ben_ses_mly_tha_owc_tml_tsn_swt_azi_por_glc_aze_ewe_vie_tig_cic_bem_xho	-0.218404972127976	-0.516294927359755	0.606873894952457
733	hau_ctl_ven_mcd_aeg_owc_chh_hin_tur_uzb_igb_jav_ses_spa_pol_bsq_glc_gam_tsn_cnt_slo_urd_xho_grk_bam_lat_hun_dgb_tsw_est_ukr_sod_geo_nor_ben_afr_pan_sid_amr_rus_fin_lda_sun_bul_bat_jpn_knd_kor_arw_por_fbf_scr_tag_eng_tig_mly_mnd_svk_dyu_dut_amh_swe_ger_guj_alb_qcu_cze_lit_ita_zul_wly_rom_mlt_prs_mao_krd_yor_bos_swt_ind_tha_anl_tml_bem_cic_aze_fre_mol_azi_akn_vie_heb_swa_ewe_moo	-0.269970434730692	-0.637976045669936	0.525057045776887
734	tig_lat_zul_rom_sod_sid_mlt_urd_aze_azi_dyu_mly_swa_por_guj_bsq_pan_owc_bam_cnt_mol_glc_tsn_alb_dgb_slo_est_akn_ven_fin_prs_heb_geo_pol_ukr_lit_hin_aeg_wly_spa_hun_ses_tag_fre_bat_jpn_tml_kor_krd_arw_xho_ben_ind_swe_anl_mao_mnd_rus_fbf_ctl_hau_bul_grk_eng_afr_qcu_bos_ger_dut_igb_amr_scr_gam_ita_jav_svk_swt_cze_bem_sun_tha_chh_knd_ewe_lda_tur_mcd_nor_uzb_cic_vie_amh_moo_tsw_yor	-0.169206482099237	-0.399627136696099	0.690347485779238
735	aeg_scr_dgb_mcd_tig_owc_wly_afr_uzb_aze_igb_mly_bem_dut_spa_bsq_nor_anl_cic_cnt_urd_fre_ven_slo_xho_lit_fin_ewe_bam_est_ctl_sod_geo_grk_cze_glc_rom_amh_gam_pan_hun_tsn_tag_ben_jav_jpn_knd_kor_svk_ger_ses_krd_ind_rus_chh_mao_mnd_swe_yor_arw_amr_mol_guj_bos_hin_qcu_por_prs_bul_moo_mlt_ita_sid_lat_bat_ukr_zul_alb_swt_sun_tha_hau_tml_fbf_lda_azi_eng_pol_tur_dyu_vie_heb_swa_tsw_akn	-0.213829612826069	-0.505070999468853	0.614703784105011
736	chh_svk_xho_ctl_sod_anl_amr_ben_tur_uzb_bam_bat_dgb_spa_eng_bsq_urd_wly_igb_cnt_dut_glc_tsw_nor_lda_grk_hun_akn_swt_est_cze_hau_geo_ger_alb_rom_fre_gam_mlt_prs_fin_cic_mly_ukr_jav_jpn_knd_kor_pol_ita_zul_bos_sun_mcd_heb_tag_mnd_lat_moo_rus_amh_scr_krd_lit_por_qcu_pan_mol_bul_ses_tig_hin_aeg_slo_mao_afr_bem_swe_yor_ind_tha_sid_tml_tsn_dyu_azi_guj_arw_aze_ven_vie_owc_ewe_swa_fbf	-0.482570903420559	-1.14770009257575	0.254036205161161
737	anl_lit_lda_pol_gam_amr_aeg_urd_aze_uzb_fbf_jav_dyu_swe_por_bsq_ben_heb_bam_cnt_alb_lat_dgb_hin_xho_bos_fin_tsn_ven_hun_rus_owc_geo_arw_ita_dut_slo_tig_mlt_ctl_est_cic_mly_fre_bat_jpn_knd_kor_scr_nor_ewe_mol_mao_afr_wly_ind_mnd_spa_igb_krd_hau_cze_mcd_prs_glc_qcu_bul_grk_eng_bem_amh_ger_sid_guj_sun_rom_zul_ukr_swa_tag_tha_sod_tml_akn_swt_azi_pan_svk_tur_moo_vie_chh_ses_yor_tsw	-0.620917743897839	-1.47932302028233	0.142433417035154
738	amr_rom_yor_fre_anl_gam_aeg_guj_tur_aze_xho_mly_cic_scr_bul_bsq_lit_wly_tsn_mnd_spa_mol_tsw_ben_akn_por_hun_lda_ewe_fin_nor_owc_geo_pan_rus_svk_urd_heb_hau_hin_est_dgb_ind_ita_mao_jpn_tml_kor_mcd_ukr_swa_pol_tag_glc_amh_sun_cnt_bos_igb_prs_mlt_alb_ger_slo_grk_qcu_lat_krd_dut_ven_tig_arw_sid_swe_jav_afr_dyu_cze_swt_bat_tha_sod_knd_bam_bem_uzb_eng_ctl_azi_moo_vie_chh_ses_zul_fbf	0.13928177049428	0.327771492349527	0.74382118387687
739	wly_guj_yor_grk_gam_mlt_hau_cze_uzb_tur_tsw_ind_cic_pan_prs_bsq_scr_anl_dgb_mnd_alb_fre_ewe_rus_swt_lat_est_tsn_akn_hun_dut_sod_geo_nor_mcd_ita_lit_sid_heb_por_fin_xho_jav_ger_mao_jpn_knd_kor_urd_pol_zul_mol_bat_swe_aeg_sun_cnt_glc_ses_arw_tig_rom_svk_eng_ben_qcu_afr_hin_krd_bam_amr_ctl_amh_slo_tag_bos_dyu_bul_ven_mly_tha_chh_tml_lda_fbf_aze_ukr_spa_azi_swa_vie_owc_igb_bem_moo	-0.188520081238762	-0.444697090989148	0.6575718890836
740	hau_swe_moo_rus_gam_aeg_tig_cze_uzb_tur_tsw_bat_yor_dut_ger_bsq_scr_sod_ewe_cnt_lat_mcd_dgb_ita_cic_spa_hun_igb_zul_est_slo_chh_geo_grk_krd_rom_lit_amr_amh_mol_fin_fbf_jav_pol_mly_jpn_knd_kor_por_alb_akn_eng_sun_prs_heb_ind_mnd_arw_lda_fre_sid_pan_bul_glc_ukr_qcu_svk_urd_ctl_ses_mlt_bos_anl_nor_tag_ben_swa_afr_bam_mao_tha_owc_tml_swt_tsn_azi_guj_hin_aze_bem_vie_wly_dyu_xho_ven	-0.101140690904178	-0.238429125393364	0.812072855408907
741	aeg_cze_tsn_glc_sid_mlt_owc_ukr_aze_azi_swa_tag_xho_afr_lit_bsq_grk_gam_fbf_cnt_urd_bul_yor_alb_zul_mcd_est_cic_ven_fin_swe_amr_geo_guj_rom_por_spa_hau_chh_pol_hun_bem_mly_arw_sun_jpn_tml_kor_rus_nor_dgb_scr_jav_fre_wly_ind_mnd_ctl_ses_pan_sod_mol_lat_slo_eng_qcu_hin_krd_ger_dyu_anl_ben_tig_ita_bat_prs_tsw_bos_ewe_mao_tha_amh_knd_bam_lda_tur_dut_svk_uzb_swt_vie_heb_akn_moo_igb	-0.385662802057674	-0.915572824312084	0.362258939182657
742	tig_krd_moo_svk_heb_sid_anl_rus_uzb_aze_ven_tag_cic_slo_rom_bsq_nor_sod_swt_cnt_dut_ita_dgb_grk_swa_pol_fin_ses_igb_hun_ben_mlt_geo_por_hin_ger_ukr_amr_owc_fre_est_dyu_jav_spa_mao_jpn_knd_kor_bul_bos_bam_prs_sun_swe_hau_mly_mnd_cze_akn_scr_wly_alb_lat_lit_glc_qcu_pan_urd_ctl_tsn_aeg_afr_gam_eng_ind_arw_yor_mcd_tsw_bat_tha_chh_tml_ewe_zul_azi_mol_guj_tur_bem_vie_amh_xho_fbf_lda	0.172728689558444	0.406697735415371	0.685164445595811
743	mlt_swe_akn_svk_anl_amr_sod_pol_tur_aze_ewe_bat_xho_ctl_fre_bsq_ukr_sid_ven_cnt_urd_pan_ses_rom_bem_mcd_est_moo_fbf_fin_guj_heb_geo_ita_dut_grk_hin_aeg_hau_krd_hun_tsw_ind_ben_mao_jpn_knd_kor_alb_lat_zul_eng_mly_prs_tig_sun_mnd_glc_dyu_ger_gam_cze_por_mol_afr_qcu_rus_bos_slo_dgb_amh_bul_wly_spa_tag_lit_lda_nor_swa_jav_tha_chh_tml_swt_yor_uzb_arw_scr_azi_cic_vie_owc_igb_bam_tsn	-1.05551193808603	-2.59033732857353	0.0111308629025657
744	hau_swe_tsn_rom_aeg_sid_amr_lit_aze_azi_cic_mao_akn_fre_svk_bsq_afr_anl_lda_mnd_ctl_dut_fbf_por_swt_spa_hun_swa_ewe_est_ita_owc_geo_cze_glc_pol_slo_mlt_gam_krd_fin_xho_ind_scr_bat_jpn_tml_kor_hin_mcd_dgb_alb_jav_pan_sod_sun_cnt_ger_moo_ben_amh_prs_nor_urd_bos_qcu_mol_lat_arw_ven_chh_guj_wly_bul_tag_eng_tsw_grk_zul_mly_tha_heb_knd_igb_bem_tur_rus_ukr_uzb_dyu_vie_tig_yor_bam_ses	-0.665849897079919	-1.59538819584932	0.114018282474334
745	tig_fre_zul_scr_amh_sod_amr_ctl_tur_uzb_ses_mly_lda_por_pan_bsq_grk_chh_igb_mnd_ita_rus_xho_arw_yor_svk_hun_tsn_dgb_fin_rom_hau_geo_bul_ben_krd_mol_wly_owc_lat_est_bem_tag_hin_bat_jpn_tml_kor_urd_mcd_ewe_glc_mao_nor_gam_sun_cnt_prs_cic_spa_anl_swe_guj_eng_cze_qcu_ukr_ger_alb_dyu_mlt_dut_sid_afr_jav_lit_swa_pol_fbf_ind_tha_aeg_knd_ven_tsw_azi_slo_bos_aze_moo_vie_heb_swt_bam_akn	-0.194893220798393	-0.460097387012784	0.646520224409755
746	sid_krd_ven_arw_heb_wly_gam_prs_aze_azi_cic_ind_akn_fre_urd_bsq_hin_hau_moo_cnt_grk_dut_zul_ger_dyu_rus_fin_bem_tsw_hun_mcd_aeg_geo_bul_mol_pol_glc_owc_sod_pan_est_dgb_bat_slo_mly_jpn_knd_kor_alb_spa_tsn_ctl_jav_rom_amh_tag_mnd_lit_xho_ukr_amr_guj_lat_scr_bos_qcu_por_swe_eng_swa_tig_nor_anl_ben_sun_cze_ses_svk_lda_mao_tha_chh_tml_yor_igb_tur_ita_afr_uzb_swt_vie_mlt_bam_ewe_fbf	-0.105497772793863	-0.248828338308355	0.804042254546519
747	hau_spa_ses_grk_gam_anl_aeg_bos_azi_tur_tsw_tag_dgb_pan_ita_bsq_glc_mlt_fbf_mnd_eng_lat_dyu_mcd_bem_pol_fin_bam_swt_hun_krd_owc_geo_ben_prs_afr_mol_amr_amh_arw_est_tsn_ind_hin_mly_jpn_tml_kor_rom_scr_akn_ctl_mao_urd_sod_bat_cnt_ukr_cic_guj_chh_lit_swe_ger_cze_qcu_por_dut_alb_ven_heb_bul_wly_slo_sun_svk_swa_nor_zul_jav_tha_tig_knd_lda_ewe_uzb_fre_rus_aze_xho_vie_sid_yor_moo_igb	-0.774681256916648	-1.86738699160966	0.064997223164148
748	gam_mol_ses_slo_anl_amh_tig_lat_azi_tur_akn_bat_zul_eng_bul_bsq_alb_sid_fbf_mnd_ger_guj_dgb_hin_yor_afr_est_igb_swa_hun_ctl_chh_geo_mcd_arw_cze_rus_hau_amr_lit_fin_bam_jav_krd_mly_jpn_tml_kor_swe_pol_ewe_ben_tag_bos_owc_mao_cnt_fre_moo_pan_wly_por_grk_glc_prs_qcu_scr_urd_spa_bem_mlt_svk_sod_ukr_ind_dut_tsn_ita_dyu_sun_tha_heb_knd_xho_ven_aze_rom_nor_uzb_cic_vie_aeg_swt_tsw_lda	-0.12872793044139	-0.303655757424483	0.76206847515068
749	sod_ctl_igb_scr_wly_heb_aeg_ita_tur_uzb_bam_jav_bem_cze_ben_bsq_mol_sid_ven_mnd_eng_fre_dgb_slo_ewe_bul_hun_yor_xho_fin_bos_gam_geo_grk_rom_arw_ukr_anl_amh_ger_est_fbf_mly_pan_bat_jpn_knd_kor_por_hin_dyu_guj_mao_krd_mlt_ind_cnt_dut_swt_nor_owc_spa_afr_mcd_urd_qcu_lit_rus_lat_moo_chh_svk_hau_pol_tag_prs_zul_alb_cic_sun_tha_tig_tml_lda_tsn_aze_swe_glc_azi_ses_vie_amr_tsw_swa_akn	-0.99138967081481	-2.42189536577296	0.017379006937595
750	sid_por_moo_spa_tig_amh_heb_hin_azi_tur_xho_mao_dyu_cze_rus_bsq_fre_gam_igb_mnd_mcd_pol_swt_ger_bam_krd_est_cic_ven_fin_rom_amr_geo_alb_ctl_arw_glc_wly_aeg_lit_hun_bem_sun_lat_mly_jpn_knd_kor_urd_dut_dgb_svk_ind_guj_owc_bat_cnt_bul_swa_grk_mlt_mol_prs_ukr_afr_qcu_eng_scr_bos_lda_anl_slo_hau_pan_tag_ita_tsn_nor_akn_jav_tha_chh_tml_zul_yor_aze_swe_ben_uzb_ses_vie_sod_tsw_ewe_fbf	-0.430207275143641	-1.02269490408324	0.309105048395597
751	mlt_lit_igb_glc_sod_sid_hau_mol_azi_aze_yor_mly_moo_alb_urd_bsq_pol_owc_bem_cnt_fre_rom_cic_por_dyu_mcd_hun_akn_dgb_est_ctl_tig_geo_krd_ukr_ita_bul_wly_aeg_afr_fin_swt_sun_rus_tag_jpn_tml_kor_cze_hin_bam_spa_mao_lat_heb_ind_mnd_grk_ewe_prs_chh_pan_bos_eng_arw_qcu_svk_ben_guj_xho_amh_scr_gam_slo_bat_swe_fbf_dut_tsw_jav_tha_amr_knd_lda_swa_uzb_ger_nor_tur_ses_vie_anl_tsn_ven_zul	-0.374928954750378	-0.888979604328729	0.376307699417858
752	owc_cze_moo_spa_mlt_sod_anl_ger_uzb_tur_tsw_mao_lda_lat_glc_bsq_lit_tig_dgb_mnd_bul_guj_bem_slo_ses_arw_est_dyu_xho_hun_ben_amr_geo_afr_hin_svk_krd_sid_aeg_ita_fin_tsn_sun_swe_ind_jpn_knd_kor_eng_ukr_ven_alb_tag_prs_wly_bat_cnt_fre_bam_bos_hau_pan_ctl_rom_pol_qcu_dut_nor_mol_cic_gam_rus_chh_por_mly_urd_swt_grk_akn_jav_tha_amh_tml_yor_zul_aze_mcd_scr_azi_fbf_vie_heb_igb_swa_ewe	-0.506068804548043	-1.20416092053211	0.231583183581953
753	sid_ben_tsw_guj_amr_heb_hau_afr_tur_azi_bem_sun_akn_eng_rus_bsq_rom_aeg_xho_cnt_svk_pan_swa_alb_swt_lat_est_bam_ewe_fin_swe_tig_geo_lit_por_prs_arw_anl_owc_urd_hun_cic_mao_ctl_tag_jpn_tml_kor_pol_bos_dgb_cze_ind_slo_mlt_mly_mnd_ita_ses_hin_chh_mcd_nor_grk_scr_qcu_mol_glc_spa_tsn_amh_bul_sod_fre_jav_ger_dyu_dut_lda_bat_tha_wly_knd_zul_yor_aze_krd_ukr_uzb_igb_vie_gam_ven_moo_fbf	-0.266297066623392	-0.629373798890618	0.530647430863625
754	gam_slo_yor_ita_anl_wly_tig_alb_aze_tur_dyu_mly_ven_mcd_spa_bsq_ben_owc_bam_cnt_eng_hin_cic_fre_ses_scr_est_swa_moo_hun_guj_heb_geo_cze_ukr_pan_bos_mlt_amh_ctl_fin_tsn_jav_arw_tag_jpn_tml_kor_ger_por_akn_lat_bat_lit_aeg_mao_mnd_nor_fbf_swe_chh_krd_rom_dut_grk_qcu_rus_glc_bul_xho_amr_pol_sid_urd_sun_afr_ewe_svk_zul_ind_tha_sod_knd_lda_igb_azi_mol_prs_uzb_tsw_vie_hau_swt_bem_dgb	0.245489992900022	0.578157242958565	0.564555344588078
755	owc_grk_moo_krd_sid_amh_mlt_lit_uzb_azi_zul_jav_tsn_mol_pol_bsq_scr_heb_swt_mnd_glc_eng_dyu_arw_yor_urd_hun_ses_swa_est_dut_sod_geo_ger_rom_fre_spa_hau_amr_afr_fin_lda_tag_alb_mao_jpn_tml_kor_swe_prs_bam_ita_mly_cze_anl_bat_cnt_hin_ven_bos_gam_mcd_nor_ben_pan_qcu_slo_ukr_bul_cic_wly_por_chh_rus_ind_guj_akn_ctl_tsw_sun_tha_aeg_knd_ewe_dgb_aze_lat_svk_tur_fbf_vie_tig_igb_bem_xho	-0.855332503440431	-2.06589697317466	0.0416196451291595
756	amh_scr_tsn_rus_chh_owc_tig_pol_uzb_tur_igb_bat_bam_glc_ukr_bsq_ctl_amr_tsw_mnd_mol_alb_ven_dut_swa_svk_fin_bem_akn_est_bul_mlt_geo_mcd_ita_swe_spa_wly_sid_fre_hun_yor_mao_rom_ind_jpn_tml_kor_urd_ger_dgb_pan_jav_afr_anl_tag_cnt_por_ses_lit_hau_hin_eng_bos_prs_qcu_slo_guj_grk_swt_heb_ben_aeg_lat_mly_cze_lda_arw_cic_sun_tha_gam_knd_dyu_fbf_aze_nor_krd_azi_moo_vie_sod_xho_zul_ewe	1.09621029445663	2.64576547465423	0.00957031323015828
757	hau_pol_yor_ger_heb_sid_mlt_ita_azi_tur_fbf_mao_akn_mcd_nor_bsq_swe_amh_dgb_mnd_alb_ctl_swa_scr_igb_fre_est_tsw_tsn_fin_rus_anl_geo_slo_prs_arw_grk_tig_wly_bul_hun_swt_ind_mol_mly_jpn_tml_kor_por_svk_ses_afr_jav_lat_owc_tag_cnt_dut_zul_pan_gam_eng_urd_cze_ben_qcu_lit_bos_spa_moo_chh_rom_amr_glc_sun_guj_bam_krd_bem_bat_tha_sod_knd_dyu_cic_aze_hin_ukr_uzb_lda_vie_aeg_ewe_ven_xho	0.120920357413234	0.284579704554139	0.776598874649318
758	mlt_ita_fbf_pan_amr_aeg_amh_lat_uzb_aze_moo_mao_swa_ctl_grk_bsq_bul_owc_ewe_mnd_alb_cze_xho_krd_ses_ben_fin_lda_dyu_est_scr_gam_geo_mol_glc_prs_fre_chh_tig_rom_hun_cic_ind_por_bat_jpn_tml_kor_spa_pol_igb_rus_sun_swe_hau_mly_cnt_hin_tsn_nor_heb_guj_svk_ukr_slo_qcu_eng_bos_lit_ven_wly_dut_sid_arw_jav_mcd_bam_afr_tsw_tag_tha_sod_knd_yor_swt_azi_urd_ger_tur_bem_vie_anl_dgb_zul_akn	0.0249615215246978	0.0587902703547654	0.953245299466853
759	amh_por_bem_dut_wly_gam_heb_ger_uzb_aze_yor_ind_swt_ben_guj_bsq_prs_sid_igb_cnt_pol_hin_xho_afr_fbf_swe_fin_cic_tsn_est_urd_anl_geo_ukr_ctl_mol_svk_amr_hau_ita_hun_dyu_tag_krd_bat_jpn_tml_kor_rom_bul_swa_spa_mao_mcd_owc_mly_mnd_slo_ses_arw_sod_bos_lit_lat_rus_qcu_nor_scr_glc_dgb_chh_grk_tig_cze_sun_fre_zul_eng_lda_jav_tha_mlt_knd_akn_moo_azi_pan_alb_tur_tsw_vie_aeg_ven_bam_ewe	-0.579777497076714	-1.38452945892871	0.169509372600789
760	sid_ctl_bam_nor_gam_mlt_amh_ger_tur_azi_tsn_bat_lda_alb_lit_bsq_scr_tig_tsw_cnt_eng_ita_ses_cze_fbf_ukr_fin_ven_zul_hun_grk_wly_geo_pan_urd_guj_svk_amr_anl_fre_est_swt_jav_slo_tag_jpn_tml_kor_ben_glc_ewe_arw_mao_rus_aeg_mly_mnd_por_xho_bul_owc_rom_lat_spa_hin_qcu_bos_mol_prs_akn_chh_pol_hau_swe_ind_mcd_dgb_krd_igb_sun_tha_sod_knd_dyu_swa_aze_dut_afr_uzb_bem_vie_heb_yor_moo_cic	0.0293115042376579	0.0690689857967743	0.945082999684002
761	gam_bos_swt_mol_wly_anl_hau_nor_uzb_tur_cic_bat_dgb_mcd_pan_bsq_spa_mlt_dyu_cnt_ctl_cze_fbf_ben_bam_krd_est_igb_zul_fin_urd_tig_geo_ita_grk_prs_afr_aeg_sod_bul_hun_ewe_sun_lit_mly_jpn_tml_kor_eng_dut_ven_hin_jav_slo_amh_mao_mnd_pol_akn_alb_amr_svk_lat_glc_arw_qcu_fre_swe_ukr_ses_owc_rus_sid_por_ind_rom_moo_guj_swa_tag_tha_chh_knd_yor_bem_azi_ger_scr_aze_xho_vie_heb_tsn_tsw_lda	-1.14121395183071	-2.8122682614308	0.00600077970153382
762	heb_slo_dyu_bos_chh_aeg_anl_spa_aze_tur_dgb_mly_bam_lit_ben_bsq_ger_gam_ven_mnd_dut_ctl_bem_lat_cic_glc_hun_swt_tsw_fin_guj_tig_geo_afr_scr_prs_hin_owc_amh_bul_est_moo_tag_swe_bat_jpn_knd_kor_pol_alb_igb_svk_sun_eng_wly_jav_cnt_nor_akn_rom_hau_pan_fre_grk_por_qcu_cze_urd_mol_swa_sid_krd_amr_arw_mao_rus_ewe_ukr_fbf_ind_tha_mlt_tml_xho_lda_azi_mcd_ita_uzb_tsn_vie_sod_ses_yor_zul	-0.251536054475724	-0.594308122963937	0.553749079700776
763	aeg_nor_bem_pan_amr_gam_hau_ukr_aze_tur_lda_mly_ewe_glc_alb_bsq_mcd_owc_ses_cnt_fre_hin_xho_urd_tsw_rus_hun_swa_bam_est_por_tig_geo_guj_eng_arw_ben_sid_wly_grk_fin_moo_bat_bul_mao_jpn_knd_kor_krd_mol_ven_prs_ind_lat_chh_sun_mnd_ita_swt_dut_heb_scr_pol_spa_bos_qcu_ctl_afr_lit_cic_sod_slo_mlt_cze_tag_ger_yor_rom_igb_jav_tha_anl_tml_zul_fbf_uzb_swe_svk_azi_dgb_vie_amh_akn_dyu_tsn	0.0898559590458831	0.211445081718697	0.8330026510541
764	owc_pan_igb_scr_hau_wly_aeg_ben_tur_aze_moo_mly_dyu_urd_swe_bsq_glc_anl_ses_cnt_mol_svk_swa_spa_xho_mcd_hun_bam_fbf_est_guj_chh_geo_grk_hin_prs_bos_mlt_amr_rus_fin_yor_mao_lat_bat_jpn_tml_kor_alb_dut_swt_arw_sun_bul_sod_tag_mnd_nor_dgb_eng_heb_afr_rom_fre_ctl_qcu_cze_ger_slo_cic_sid_pol_gam_por_jav_krd_tsn_lit_tsw_ind_tha_tig_knd_ewe_bem_azi_ita_ukr_uzb_akn_vie_amh_lda_ven_zul	-0.172767428031077	-0.407393313029811	0.68465536629776
765	heb_scr_dyu_urd_tig_wly_gam_ita_azi_aze_ewe_mao_bam_slo_mcd_bsq_spa_amr_igb_cnt_dut_por_zul_mol_fbf_fre_hun_tsw_xho_est_svk_sid_geo_krd_rus_rom_arw_chh_sod_ctl_fin_dgb_mly_pol_jav_jpn_knd_kor_grk_afr_swt_hin_sun_guj_mlt_tag_mnd_ukr_cic_eng_aeg_nor_prs_cze_alb_qcu_swe_bos_glc_ses_owc_lit_hau_ben_bat_bul_akn_pan_moo_ind_tha_amh_tml_yor_bem_uzb_lat_ger_tur_swa_vie_anl_tsn_ven_lda	0.356452081693904	0.84116798885666	0.402411492062966
766	aeg_svk_xho_mol_amh_chh_amr_ben_tur_azi_moo_tag_cic_pol_rom_bsq_afr_tig_dgb_mnd_guj_spa_dyu_pan_tsw_ita_fin_swa_swt_est_slo_gam_geo_urd_krd_eng_rus_heb_hau_mcd_hun_fbf_ind_hin_jav_jpn_tml_kor_scr_ger_bem_grk_mly_swe_mlt_bat_cnt_cze_lda_dut_wly_ukr_lit_fre_lat_qcu_prs_nor_arw_bam_sid_ctl_anl_bul_sun_glc_tsn_por_yor_mao_tha_owc_knd_ewe_ven_aze_bos_alb_uzb_zul_vie_sod_ses_igb_akn	0.256585112579164	0.604238329707251	0.54715644053539
767	aeg_hin_swa_svk_sod_wly_tig_grk_tur_uzb_moo_mao_akn_swe_mcd_bsq_ger_amh_zul_mnd_prs_bul_igb_lit_dgb_ukr_hun_dyu_ewe_est_rus_gam_geo_scr_dut_rom_alb_amr_hau_pol_fin_bam_mly_guj_bat_jpn_knd_kor_spa_cze_ses_ben_tag_eng_anl_sun_cnt_ita_swt_slo_sid_glc_bos_fre_krd_qcu_afr_nor_por_lda_mlt_lat_chh_mol_jav_arw_ven_ctl_tsn_ind_tha_owc_tml_xho_yor_azi_pan_urd_aze_bem_vie_heb_fbf_tsw_cic	-0.384609591571542	-0.912039027850499	0.364106315564914
768	mlt_ita_bam_glc_chh_anl_aeg_urd_tur_uzb_xho_ind_swa_rus_spa_bsq_dut_amh_lda_mnd_slo_mcd_swt_mol_moo_krd_fin_tsw_tsn_est_por_sid_geo_rom_nor_lat_fre_heb_sod_swe_hun_bem_tag_alb_bat_jpn_knd_kor_arw_pol_ven_ukr_jav_guj_amr_mao_cnt_svk_ses_cze_wly_ger_hin_bos_afr_qcu_pan_ctl_lit_dyu_tig_prs_owc_grk_sun_eng_akn_bul_dgb_mly_tha_hau_tml_igb_ewe_azi_ben_scr_aze_cic_vie_gam_yor_fbf_zul	-0.511776599189173	-1.21517629132926	0.227374895390436
769	tig_eng_tsw_cze_chh_aeg_sid_mol_aze_uzb_dgb_sun_lda_fre_lit_bsq_prs_sod_ses_mnd_spa_pan_cic_ita_swt_ukr_hun_bem_moo_est_dut_wly_geo_scr_pol_afr_guj_owc_amh_bul_fin_ven_jav_bos_bat_jpn_knd_kor_ctl_hin_dyu_ben_ind_krd_gam_tag_cnt_swe_ewe_grk_mlt_urd_por_mcd_glc_qcu_rus_slo_alb_swa_heb_lat_anl_arw_mao_svk_tsn_ger_xho_mly_tha_amr_tml_fbf_igb_azi_rom_nor_tur_yor_vie_hau_zul_akn_bam	-0.580443057770982	-1.38426819279516	0.16958907672147
770	sid_afr_ven_hin_heb_aeg_wly_dut_aze_uzb_tsn_mao_bem_cze_svk_bsq_guj_gam_zul_mnd_pan_ukr_moo_ger_xho_pol_hun_fbf_bam_fin_fre_amr_geo_bos_swe_spa_ita_anl_owc_arw_est_ses_ind_urd_sun_jpn_knd_kor_bul_nor_igb_ben_bat_por_amh_jav_cnt_rom_swa_scr_mlt_lat_mcd_lit_mol_qcu_eng_rus_glc_swt_tig_grk_chh_slo_mly_alb_cic_ctl_ewe_tag_tha_sod_tml_akn_dyu_tur_krd_prs_azi_dgb_vie_hau_tsw_yor_lda	-0.723582885009175	-1.73983514518613	0.0851961749844032
771	tig_bos_bam_ger_wly_gam_aeg_nor_uzb_azi_lda_mao_swt_fre_eng_bsq_alb_chh_dgb_cnt_krd_mol_moo_lat_swa_hin_fin_ewe_akn_est_rus_sod_geo_ben_swe_slo_prs_sid_owc_spa_hun_cic_sun_scr_ind_jpn_tml_kor_grk_urd_igb_mcd_jav_pan_mlt_bat_mnd_svk_fbf_rom_amh_lit_ctl_glc_ukr_qcu_cze_ita_guj_ven_hau_bul_heb_por_tag_pol_bem_arw_zul_mly_tha_amr_knd_tsn_tsw_aze_afr_dut_tur_ses_vie_anl_xho_dyu_yor	-0.387683711496383	-0.920403468329403	0.359743276251222
772	tig_rom_igb_ctl_sid_heb_gam_cze_aze_azi_zul_bat_ses_slo_bul_bsq_svk_amh_dgb_cnt_ukr_grk_bem_dut_tsw_afr_est_yor_akn_fin_ben_aeg_geo_por_mcd_eng_lat_mlt_chh_swe_hun_cic_mao_pol_mly_jpn_knd_kor_mol_glc_tsn_prs_tag_alb_anl_sun_mnd_ita_fbf_scr_sod_pan_ger_spa_hin_qcu_bos_nor_guj_bam_owc_lit_hau_fre_jav_arw_ven_rus_lda_ind_tha_amr_tml_moo_dyu_uzb_urd_krd_tur_xho_vie_wly_swt_swa_ewe	0.43528472050399	1.02675004485225	0.307201335801746
773	hau_cze_yor_lat_wly_tig_amr_nor_tur_aze_swt_jav_bem_scr_krd_bsq_bos_gam_fbf_mnd_prs_slo_bam_dut_akn_mcd_hun_swa_xho_fin_grk_amh_geo_pan_ita_guj_arw_chh_mlt_mol_est_dyu_mao_swe_mly_jpn_tml_kor_ctl_rom_tsn_urd_tag_glc_aeg_ind_cnt_rus_igb_bul_anl_lit_afr_alb_pol_qcu_fre_hin_ben_cic_heb_ukr_sid_spa_sun_svk_tsw_eng_ven_bat_tha_owc_knd_zul_moo_azi_ger_por_uzb_dgb_vie_sod_ewe_ses_lda	1.001072926797	2.41060638695643	0.0178926425258332
774	wly_glc_igb_slo_chh_gam_sid_ben_aze_tur_dyu_mly_ven_lat_mcd_bsq_afr_hau_tsw_mnd_krd_grk_lda_alb_akn_spa_fin_bem_xho_est_lit_sod_geo_dut_rus_eng_ger_anl_tig_ukr_hun_cic_jav_por_tag_jpn_tml_kor_arw_hin_ses_nor_ind_swe_owc_bat_cnt_guj_yor_svk_heb_mol_bos_scr_fre_qcu_rom_prs_ctl_zul_amr_bul_amh_pol_sun_urd_ewe_cze_tsn_mao_tha_mlt_knd_swt_dgb_azi_ita_pan_uzb_bam_vie_aeg_swa_moo_fbf	-0.397086318540952	-0.945226116989782	0.346992798181764
775	gam_svk_yor_cze_owc_wly_hau_bul_uzb_tur_tsn_tag_lda_glc_pan_bsq_hin_mlt_xho_mnd_ben_bos_ses_rus_dgb_krd_hun_bam_akn_fin_urd_tig_geo_por_swe_dut_rom_amh_aeg_nor_est_ven_ind_ukr_bat_jpn_tml_kor_grk_mcd_fbf_spa_jav_guj_chh_sun_cnt_pol_bem_fre_amr_lat_afr_lit_ctl_qcu_ger_mol_arw_tsw_heb_prs_sid_ita_mly_eng_moo_slo_zul_mao_tha_anl_knd_cic_ewe_azi_alb_scr_aze_swa_vie_sod_swt_igb_dyu	-0.539413307927613	-1.28369108977833	0.202439281915022
776	tig_svk_ses_ctl_sid_owc_hau_krd_tur_uzb_akn_mly_dgb_pan_ben_bsq_mcd_anl_fbf_mnd_ger_ita_lda_slo_ven_nor_fin_igb_swa_hun_grk_chh_geo_bul_prs_rom_lit_aeg_amh_spa_est_swt_mao_alb_ind_jpn_tml_kor_cze_por_tsw_scr_jav_swe_wly_bat_cnt_urd_dyu_afr_mlt_bos_rus_glc_mol_qcu_fre_dut_hin_ewe_amr_pol_heb_guj_tag_eng_tsn_ukr_yor_sun_tha_gam_knd_bem_moo_azi_lat_arw_aze_zul_vie_sod_xho_cic_bam	0.0294833757756257	0.0694848901903727	0.944752848546025
777	sod_lit_bem_ctl_sid_amh_anl_glc_tur_uzb_dyu_bat_bam_prs_dut_bsq_eng_chh_tsw_mnd_pan_guj_tsn_bul_yor_pol_fin_dgb_fbf_hun_nor_tig_geo_bos_ben_arw_mcd_mlt_gam_rom_est_ven_tag_grk_sun_jpn_tml_kor_urd_rus_akn_scr_mly_lat_owc_jav_cnt_alb_ses_ger_wly_krd_slo_cze_hin_qcu_svk_ukr_por_igb_amr_swe_heb_spa_mao_fre_zul_afr_lda_ind_tha_hau_knd_xho_cic_aze_ita_mol_azi_moo_vie_aeg_swa_ewe_swt	-0.601031479331677	-1.43578742636437	0.15441789967774
778	aeg_svk_yor_ita_gam_mlt_hau_ukr_tur_uzb_bem_ind_ewe_mcd_ctl_bsq_arw_heb_akn_mnd_por_dut_tsn_guj_tsw_afr_fin_igb_zul_est_mol_tig_geo_ger_rus_pol_swe_amh_sid_lat_hun_swt_mao_bul_tag_jpn_knd_kor_nor_cze_cic_bos_sun_spa_anl_bat_cnt_urd_ses_scr_owc_ben_slo_alb_eng_qcu_prs_hin_grk_dyu_sod_krd_chh_fre_jav_rom_dgb_glc_ven_mly_tha_amr_tml_lda_moo_azi_pan_lit_aze_swa_vie_wly_xho_fbf_bam	-0.950550347344416	-2.30819555425325	0.0232049281950645
779	aeg_rom_ven_bos_anl_hau_gam_nor_azi_uzb_fbf_ind_zul_fre_slo_bsq_dut_sid_akn_cnt_eng_scr_bem_cze_moo_pan_hun_dyu_cic_est_alb_chh_geo_krd_ita_glc_rus_tig_heb_pol_fin_xho_sun_arw_tag_jpn_knd_kor_ben_mol_tsw_prs_jav_spa_mlt_mao_mnd_ukr_ses_urd_sod_guj_afr_ctl_swe_qcu_ger_bul_mcd_dgb_amh_lit_wly_hin_bat_svk_tsn_lat_igb_mly_tha_amr_tml_swt_ewe_aze_grk_por_tur_lda_vie_owc_bam_swa_yor	-0.0819137528004561	-0.193166770428997	0.847249601830865
780	sod_lat_igb_pol_amr_anl_amh_por_aze_azi_fbf_bat_ses_svk_lit_bsq_swe_wly_ewe_mnd_fre_slo_cic_krd_ven_hin_fin_dgb_xho_est_rus_tig_geo_urd_ger_dut_arw_heb_hau_mol_hun_swt_mao_rom_mly_jpn_knd_kor_ita_mcd_bem_prs_jav_nor_chh_sun_cnt_pan_yor_ukr_gam_grk_guj_bos_cze_qcu_eng_glc_ctl_moo_owc_ben_aeg_afr_tag_bul_zul_alb_swa_ind_tha_mlt_tml_bam_tsw_tur_scr_spa_uzb_dyu_vie_sid_akn_lda_tsn	-0.00624404629503588	-0.0147078624443541	0.988296753318995
781	sid_nor_ses_prs_aeg_anl_sod_mcd_azi_tur_yor_mly_xho_swe_rom_bsq_scr_tig_bem_cnt_krd_rus_igb_ctl_dgb_ita_hun_swt_cic_est_ukr_amr_geo_bos_arw_eng_hin_amh_gam_pan_fin_bam_ind_dut_mao_jpn_tml_kor_afr_guj_akn_ben_jav_glc_hau_bat_mnd_svk_lda_ger_chh_cze_lat_por_fre_qcu_urd_bul_slo_swa_mlt_lit_wly_alb_sun_pol_fbf_mol_ven_tag_tha_owc_knd_zul_dyu_uzb_grk_spa_aze_tsw_vie_heb_moo_tsn_ewe	-0.516851395630033	-1.23420594746855	0.22023586878108
782	chh_ben_ven_spa_heb_wly_amr_nor_uzb_aze_ses_mao_fbf_krd_dut_bsq_hin_sid_igb_mnd_guj_ger_swt_pan_dyu_bos_fin_bem_lda_est_cze_anl_geo_prs_urd_swe_arw_gam_owc_rom_hun_bam_ind_lat_tag_jpn_knd_kor_glc_mcd_tsw_por_mly_lit_hau_jav_cnt_fre_cic_ita_sod_alb_ukr_scr_mol_qcu_eng_afr_slo_tsn_aeg_rus_amh_pol_sun_bul_dgb_svk_yor_bat_tha_tig_tml_moo_xho_azi_grk_ctl_tur_akn_vie_mlt_ewe_swa_zul	0.50449830940213	1.19164435353512	0.23643287135088
783	mlt_spa_bam_ita_aeg_chh_anl_glc_tur_azi_dgb_mly_moo_grk_ben_bsq_por_owc_swt_cnt_fre_ctl_xho_ger_zul_svk_hun_ewe_ses_est_rus_amh_geo_afr_pan_swe_pol_heb_sod_scr_fin_lda_jav_slo_bat_jpn_tml_kor_krd_guj_dyu_urd_tag_nor_wly_sun_mnd_dut_fbf_lat_sid_prs_bos_lit_eng_qcu_cze_rom_mcd_igb_gam_mol_hau_bul_ind_ukr_cic_alb_swa_mao_tha_tig_knd_bem_tsn_aze_arw_hin_uzb_ven_vie_amr_yor_akn_tsw	-0.668941419953504	-1.60509806971658	0.111862809387566
784	sod_slo_ewe_ctl_hau_owc_sid_lit_tur_uzb_tsw_ind_igb_swe_mol_bsq_ger_heb_fbf_cnt_glc_ukr_zul_mcd_ven_ita_hun_tsn_ses_est_ben_wly_geo_lat_nor_afr_scr_chh_aeg_krd_fin_cic_jav_hin_tag_jpn_knd_kor_svk_arw_swa_rom_mly_spa_anl_mao_mnd_pan_akn_cze_mlt_por_bos_grk_prs_qcu_eng_urd_bul_moo_amh_fre_tig_guj_sun_dut_swt_pol_lda_bat_tha_amr_tml_bem_xho_azi_rus_alb_aze_yor_vie_gam_dgb_bam_dyu	0.399631501928072	0.941904454522282	0.348681874116778
785	amh_svk_moo_fre_tig_heb_anl_hin_uzb_azi_fbf_jav_dgb_pan_swe_bsq_ger_gam_ewe_mnd_lit_grk_lda_krd_ven_ben_fin_swa_cic_est_ita_wly_geo_afr_por_nor_bul_mlt_aeg_bos_hun_tsn_tag_ukr_mly_jpn_tml_kor_eng_guj_bam_lat_mao_mcd_amr_sun_cnt_arw_xho_slo_hau_mol_urd_prs_pol_qcu_alb_rom_ctl_tsw_sid_dut_owc_glc_bat_scr_akn_rus_swt_ind_tha_sod_knd_igb_bem_tur_cze_spa_aze_yor_vie_chh_dyu_zul_ses	0.0741691961100977	0.174504171020197	0.861848579905385
786	chh_bul_cic_ctl_owc_aeg_hau_ita_azi_aze_ses_bat_tsw_pol_dut_bsq_slo_mlt_dyu_cnt_swe_eng_ewe_fre_xho_pan_est_swt_lda_fin_ger_heb_geo_lit_hin_cze_rom_sid_anl_scr_hun_ven_mao_arw_tag_jpn_tml_kor_guj_bos_fbf_spa_jav_krd_amh_ind_mnd_alb_swa_glc_sod_rus_ben_lat_por_qcu_urd_prs_grk_tsn_tig_nor_amr_svk_sun_mcd_akn_afr_bem_mly_tha_wly_knd_dgb_yor_uzb_mol_ukr_tur_igb_vie_gam_zul_moo_bam	-0.63555194207346	-1.51857161067213	0.132262682249379
787	amr_scr_lda_lit_tig_sid_wly_krd_uzb_azi_tsw_mly_bem_ukr_por_bsq_bos_chh_ses_mnd_bul_eng_tsn_pol_igb_nor_hun_dgb_swt_fin_hin_aeg_geo_glc_spa_prs_lat_heb_amh_ben_est_dyu_jav_rus_ind_jpn_knd_kor_guj_ctl_fbf_arw_bat_cze_anl_tag_cnt_mcd_yor_ita_gam_fre_urd_svk_slo_qcu_mol_rom_swe_akn_owc_alb_hau_grk_mao_pan_swa_ger_zul_sun_tha_sod_tml_cic_ven_tur_dut_afr_aze_xho_vie_mlt_ewe_bam_moo	-0.609386694880254	-1.45998516565651	0.147664047930816
788	amh_pol_bam_ukr_tig_heb_hau_scr_aze_tur_dgb_ind_tsn_grk_svk_bsq_glc_gam_swt_cnt_por_bos_bem_lit_cic_urd_fin_igb_xho_hun_lat_chh_geo_dut_hin_mol_krd_mlt_sid_nor_est_zul_mao_ctl_mly_jpn_knd_kor_rus_prs_ven_pan_sun_cze_aeg_jav_mnd_guj_dyu_eng_anl_alb_ita_bul_spa_qcu_mcd_ger_ben_tsw_wly_arw_sod_afr_bat_slo_yor_rom_lda_tag_tha_amr_tml_akn_moo_azi_fre_swe_uzb_ses_vie_owc_swa_ewe_fbf	-0.0196762101135272	-0.0463702285088639	0.963114593364751
789	gam_glc_tsw_fre_chh_sid_heb_afr_azi_uzb_moo_sun_tsn_ben_pan_bsq_por_owc_swa_cnt_eng_ita_ven_mcd_cic_bos_fin_yor_ses_hun_ctl_anl_geo_rom_bul_alb_guj_aeg_sod_slo_est_lda_mao_pol_mly_jpn_knd_kor_nor_ukr_fbf_svk_jav_prs_amh_ind_mnd_lit_dgb_krd_amr_urd_dut_hin_lat_qcu_cze_scr_spa_bem_tig_mol_wly_grk_bat_rus_bam_arw_xho_tag_tha_mlt_tml_akn_dyu_aze_swe_ger_tur_zul_vie_hau_igb_ewe_swt	-0.73581362704438	-1.77016806590776	0.0799762768199836
790	chh_mcd_tsn_hin_amh_anl_tig_eng_uzb_aze_swa_bat_cic_arw_fre_bsq_krd_aeg_fbf_mnd_grk_ger_bam_scr_xho_lat_fin_ses_igb_est_ben_hau_geo_alb_bul_ukr_guj_sid_amr_urd_hun_dgb_sun_pan_jav_jpn_tml_kor_por_spa_swt_ita_mly_pol_gam_mao_cnt_cze_bem_afr_owc_mol_rus_nor_rom_qcu_prs_svk_bos_akn_sod_swe_mlt_lit_tag_dut_moo_glc_yor_ind_tha_heb_knd_tsw_lda_tur_ctl_slo_azi_ven_vie_wly_dyu_zul_ewe	-0.671351360434517	-1.6062201760342	0.111615834963711
791	hau_mol_bam_fre_aeg_sod_anl_dut_aze_uzb_xho_jav_dyu_lat_krd_bsq_hin_chh_fbf_cnt_guj_ben_tsn_bos_ses_pol_hun_moo_igb_est_ita_heb_geo_pan_glc_prs_grk_gam_amh_ctl_fin_ven_bat_nor_mao_jpn_knd_kor_eng_ukr_lda_scr_mly_swe_owc_sun_mnd_svk_dgb_por_sid_afr_alb_cze_arw_qcu_bul_slo_lit_cic_wly_rus_mlt_urd_tag_ger_swa_rom_yor_ind_tha_tig_tml_tsw_zul_tur_mcd_spa_azi_ewe_vie_amr_bem_swt_akn	0.240020007832231	0.56484064177104	0.573542125630686
792	tig_guj_fbf_bul_amr_wly_hau_mcd_azi_uzb_ses_tag_lda_prs_por_bsq_cze_mlt_dyu_cnt_slo_rus_akn_ger_cic_scr_hun_tsw_bem_fin_dut_aeg_geo_lat_grk_ben_hin_gam_amh_swe_est_bam_ind_bos_mao_jpn_tml_kor_afr_fre_dgb_krd_bat_lit_owc_jav_mnd_mol_swt_ita_chh_arw_pan_eng_pol_qcu_spa_rom_ctl_igb_sid_svk_sod_ukr_sun_glc_xho_urd_tsn_mly_tha_anl_knd_yor_ewe_tur_alb_nor_aze_swa_vie_heb_ven_moo_zul	-0.729218794514906	-1.75179529924801	0.0831054866190004
793	gam_spa_yor_alb_aeg_wly_chh_nor_aze_uzb_ven_sun_xho_glc_ger_bsq_grk_owc_akn_cnt_fre_afr_fbf_swe_tsw_dut_est_cic_tsn_hun_prs_anl_geo_bos_cze_lit_ukr_tig_amh_ben_fin_dyu_mao_mcd_jav_jpn_tml_kor_svk_urd_swt_por_tag_pol_hau_ind_mnd_krd_bam_hin_amr_ctl_scr_rom_arw_qcu_ita_eng_pan_swa_mlt_lat_sod_slo_mly_bul_dgb_guj_bem_bat_tha_sid_knd_ses_moo_azi_mol_rus_tur_ewe_vie_heb_igb_lda_zul	0.300575855119584	0.708376472140102	0.480483279685898
794	aeg_mol_xho_swe_chh_anl_sod_ctl_azi_uzb_yor_tag_bam_rom_por_bsq_lat_amh_igb_cnt_ukr_bos_fbf_scr_bem_arw_est_swt_ewe_hun_grk_wly_geo_eng_urd_krd_ita_gam_heb_nor_fin_dgb_jav_dut_mly_jpn_tml_kor_prs_ben_ses_hin_mao_fre_hau_ind_mnd_svk_zul_lit_mlt_guj_pol_cze_slo_qcu_rus_alb_pan_dyu_amr_mcd_owc_spa_sun_ger_lda_afr_swa_bat_tha_sid_knd_cic_moo_tur_glc_bul_aze_tsw_vie_tig_ven_tsn_akn	-0.183512058209943	-0.433207746028749	0.665866959159596
795	mlt_dut_ewe_ger_tig_amh_owc_arw_uzb_aze_fbf_mly_bem_rom_slo_bsq_ben_aeg_tsw_mnd_krd_urd_moo_lat_akn_ita_hun_ven_xho_est_grk_gam_geo_cze_guj_afr_alb_heb_chh_rus_fin_zul_bat_bul_sun_jpn_knd_kor_nor_svk_swt_glc_ind_pan_sid_tag_cnt_hin_ses_fre_sod_lit_prs_eng_mcd_qcu_por_swe_bos_swa_hau_ctl_anl_mol_mao_ukr_lda_spa_bam_jav_tha_amr_tml_cic_yor_azi_pol_scr_tur_igb_vie_wly_tsn_dgb_dyu	-0.252960585651712	-0.597234374192498	0.55180224677321
796	amh_swe_tsw_alb_tig_owc_wly_bul_uzb_aze_swt_sun_zul_urd_cze_bsq_fre_sod_ewe_cnt_pol_pan_cic_afr_akn_ben_fin_moo_bam_hun_ukr_chh_geo_eng_rom_dut_rus_hau_anl_bos_est_ses_tag_ctl_mly_jpn_tml_kor_ger_guj_tsn_svk_mao_ita_amr_ind_mnd_glc_xho_mcd_heb_scr_nor_lat_arw_qcu_grk_mol_spa_bem_sid_slo_mlt_lit_bat_prs_dyu_hin_lda_jav_tha_aeg_knd_igb_dgb_azi_por_krd_tur_ven_vie_gam_fbf_yor_swa	-0.0884289305803181	-0.208356920027018	0.835405933095028
797	hau_guj_dyu_bul_amh_aeg_wly_svk_azi_aze_akn_jav_dgb_rus_scr_bsq_hin_chh_tsw_cnt_pol_pan_yor_ben_cic_glc_est_ses_lda_fin_afr_sod_geo_urd_cze_ger_por_owc_tig_spa_hun_igb_tag_slo_mao_jpn_knd_kor_bos_fre_ewe_ukr_mly_krd_sid_ind_mnd_dut_bam_lit_amr_alb_mcd_eng_lat_qcu_ctl_arw_nor_tsn_gam_prs_anl_swe_sun_grk_bem_rom_ven_bat_tha_heb_tml_swa_xho_uzb_mol_ita_tur_moo_vie_mlt_swt_fbf_zul	-0.137465930162864	-0.324323619083245	0.746421370742119
798	sod_swe_bem_cze_heb_tig_amr_grk_uzb_azi_swa_jav_dgb_guj_fre_bsq_prs_amh_akn_cnt_ger_lat_zul_scr_lda_eng_fin_xho_dyu_est_dut_mlt_geo_slo_lit_spa_pol_hau_wly_mol_hun_ses_tag_hin_bat_jpn_knd_kor_bul_arw_ven_por_sun_rom_owc_mly_mnd_glc_bam_mcd_gam_ukr_afr_ita_urd_qcu_krd_ctl_rus_tsw_chh_bos_anl_alb_ind_nor_yor_svk_cic_mao_tha_sid_tml_fbf_moo_tur_pan_ben_aze_ewe_vie_aeg_igb_tsn_swt	-0.409983907061175	-0.973359342273585	0.332899675749168
799	anl_rom_igb_afr_amh_heb_chh_bul_azi_aze_tsn_tag_fbf_ukr_rus_bsq_swe_tig_tsw_cnt_hin_eng_ewe_arw_ses_krd_est_dyu_zul_hun_svk_sid_geo_scr_guj_nor_prs_mlt_owc_glc_fin_swa_mly_fre_mao_jpn_knd_kor_urd_slo_dgb_alb_jav_mcd_hau_sun_mnd_bos_moo_lat_sod_grk_mol_lit_ctl_qcu_ben_ita_spa_bem_aeg_ger_wly_pol_ind_pan_ven_dut_akn_bat_tha_gam_tml_xho_cic_uzb_cze_por_tur_yor_vie_amr_bam_lda_swt	0.256795723703383	0.605616266426454	0.546244759692109
800	chh_fre_akn_mcd_sod_tig_heb_mol_aze_azi_igb_ind_dyu_prs_slo_bsq_nor_amh_ewe_cnt_lat_ben_ses_spa_moo_urd_fin_dgb_tsn_hun_rus_anl_geo_alb_cze_pan_afr_owc_mlt_pol_est_lda_bat_por_mao_jpn_tml_kor_krd_glc_xho_rom_mly_bos_amr_sun_mnd_dut_fbf_lit_gam_ukr_arw_hin_ger_qcu_eng_ctl_ita_yor_hau_guj_aeg_svk_tag_bul_tsw_scr_zul_jav_tha_sid_knd_bam_swt_uzb_swe_grk_tur_cic_vie_wly_ven_bem_swa	-0.140155052558332	-0.330794642065651	0.741543737665433
801	tig_bos_dyu_mol_chh_heb_amr_fre_azi_uzb_cic_mao_dgb_ita_ctl_bsq_ben_sid_bem_cnt_rus_scr_ewe_spa_yor_rom_fin_bam_fbf_hun_mcd_sod_geo_bul_pol_eng_alb_aeg_gam_slo_est_tsw_tag_prs_bat_jpn_knd_kor_dut_nor_swt_swe_jav_afr_hau_mly_mnd_lit_igb_hin_anl_guj_urd_grk_por_qcu_glc_ukr_pan_tsn_mlt_cze_owc_arw_ind_svk_moo_ger_ven_sun_tha_amh_tml_akn_lda_tur_krd_lat_aze_swa_vie_wly_zul_ses_xho	-0.157252018571311	-0.37177945808111	0.710902794896753
802	sid_afr_lda_ger_sod_heb_chh_ctl_tur_aze_tsw_sun_akn_rus_prs_bsq_lit_aeg_dyu_cnt_nor_svk_ses_ukr_swt_cze_hun_xho_cic_est_mcd_amh_geo_eng_glc_por_pol_owc_tig_urd_fin_ewe_ind_grk_jav_jpn_tml_kor_scr_bul_zul_slo_mao_rom_gam_mly_mnd_dut_fbf_hin_hau_arw_krd_ita_ben_qcu_spa_fre_lat_swa_anl_bos_mlt_swe_tag_pan_dgb_guj_moo_bat_tha_wly_knd_bam_ven_azi_alb_mol_uzb_yor_vie_amr_igb_tsn_bem	0.230037364503617	0.541994283466382	0.589118721128596
803	tig_alb_fbf_por_amh_chh_wly_eng_azi_aze_zul_ind_tsn_slo_glc_bsq_dut_owc_ven_mnd_ctl_lat_bam_bul_dyu_nor_est_cic_ses_hun_svk_hau_geo_cze_scr_pan_hin_heb_gam_ukr_fin_igb_mly_grk_jav_jpn_tml_kor_rom_pol_tsw_mcd_bat_ger_amr_mao_cnt_lit_xho_bos_aeg_afr_fre_swe_prs_qcu_rus_arw_mol_akn_anl_spa_sod_ben_tag_ita_swt_krd_yor_sun_tha_mlt_knd_ewe_lda_tur_guj_urd_uzb_moo_vie_sid_bem_dgb_swa	0.686643517430798	1.62833195161891	0.106837667437458
804	owc_slo_ewe_ctl_amh_anl_chh_afr_azi_aze_ses_sun_igb_fre_urd_bsq_bos_sod_swt_mnd_ben_lat_moo_ger_swa_bul_est_dgb_akn_fin_scr_aeg_geo_rom_eng_ukr_krd_tig_amr_pol_hun_fbf_jav_dut_ind_jpn_tml_kor_nor_hin_xho_svk_bat_por_sid_tag_cnt_guj_dyu_lit_hau_pan_glc_prs_mol_qcu_mcd_arw_alb_tsn_wly_rus_mlt_ita_mao_swe_yor_spa_bam_mly_tha_heb_knd_cic_bem_tur_grk_cze_uzb_ven_vie_gam_zul_lda_tsw	-0.836394886176774	-2.02125343530062	0.0461280513446506
805	wly_swe_dgb_fre_anl_amr_sod_ger_azi_aze_ven_ind_moo_prs_scr_bsq_cze_amh_tsw_mnd_glc_rom_fbf_alb_bem_grk_fin_tsn_swa_est_slo_tig_geo_bos_rus_ukr_guj_heb_aeg_ctl_hun_swt_jav_lat_mao_jpn_tml_kor_ben_hin_ewe_lit_sun_eng_mlt_mly_cnt_krd_xho_spa_owc_mol_pol_afr_por_qcu_urd_ita_nor_dyu_hau_mcd_chh_pan_bat_bul_cic_dut_lda_tag_tha_sid_knd_ses_igb_tur_arw_svk_uzb_zul_vie_gam_yor_akn_bam	-0.306195187663899	-0.724433321981584	0.470618342986776
806	wly_nor_swt_rus_aeg_sod_sid_spa_tur_azi_cic_mao_ewe_scr_por_bsq_ita_gam_ses_cnt_cze_hin_akn_krd_moo_eng_fin_dgb_bam_est_mcd_chh_geo_grk_afr_ukr_rom_anl_amh_svk_hun_zul_tag_bos_jav_jpn_knd_kor_swe_glc_xho_bul_sun_mol_amr_ind_mnd_alb_bem_dut_hau_pol_urd_lit_prs_qcu_ctl_pan_arw_dyu_mlt_fre_heb_slo_mly_ger_yor_guj_ven_bat_tha_owc_tml_swa_fbf_aze_lat_ben_uzb_tsw_vie_tig_igb_lda_tsn	0.769449288915719	1.8269656942948	0.0709125185009823
807	gam_slo_moo_cze_aeg_sid_hau_bos_aze_uzb_bem_jav_ses_ger_dut_bsq_fre_mlt_ewe_cnt_pan_lat_lda_ita_dgb_lit_est_bam_zul_fin_prs_amr_geo_ukr_urd_rus_ctl_chh_heb_svk_hun_fbf_bat_pol_ind_jpn_tml_kor_glc_eng_swt_swe_tag_grk_amh_mao_mnd_arw_tsn_rom_owc_afr_krd_por_bul_qcu_scr_mol_nor_cic_wly_spa_sod_ben_sun_hin_swa_alb_yor_mly_tha_anl_knd_tsw_akn_azi_mcd_guj_tur_dyu_vie_tig_igb_xho_ven	-0.563204425834755	-1.34411216576558	0.182181881110096
808	amr_guj_dgb_bos_hau_amh_aeg_rom_azi_aze_fbf_jav_tsn_ukr_ctl_bsq_afr_gam_xho_cnt_bul_grk_zul_rus_igb_spa_fin_moo_ewe_hun_dut_heb_geo_arw_lat_hin_swe_mlt_chh_ben_est_cic_bat_slo_mly_jpn_knd_kor_pan_scr_ven_svk_tag_glc_tig_mao_mnd_prs_akn_ita_sid_cze_alb_por_krd_qcu_nor_pol_lit_ses_sod_mcd_owc_mol_sun_ger_swa_eng_bem_ind_tha_wly_tml_yor_bam_tur_fre_urd_uzb_lda_vie_anl_tsw_dyu_swt	-0.499972555815748	-1.19340352973907	0.235746884334549
809	tig_ben_akn_arw_amr_wly_aeg_fre_tur_azi_ewe_ind_tsw_ger_rus_bsq_pol_mlt_moo_cnt_cze_pan_zul_ctl_bam_prs_est_swa_yor_hun_por_heb_geo_scr_hin_dut_svk_anl_sid_guj_fin_dyu_tag_grk_jav_jpn_knd_kor_mol_slo_dgb_spa_sun_glc_owc_mao_mnd_krd_xho_eng_sod_urd_lat_afr_ita_qcu_nor_rom_mcd_cic_chh_alb_amh_ukr_bat_swe_tsn_lit_ven_mly_tha_hau_tml_bem_lda_uzb_bos_bul_aze_swt_vie_gam_fbf_ses_igb	-0.926585699905433	-2.24868079143299	0.0268940117525299
810	hau_pol_lda_grk_gam_amr_anl_ger_aze_tur_swt_ind_igb_glc_fre_bsq_lit_sod_cic_mnd_rus_arw_ven_rom_tsn_nor_est_ewe_dyu_hun_lat_mlt_geo_ctl_por_spa_ukr_tig_wly_guj_fin_fbf_mly_slo_tag_jpn_tml_kor_krd_bul_bem_alb_jav_cze_sid_bat_cnt_ben_xho_dut_heb_svk_pan_ita_hin_qcu_scr_bos_urd_zul_aeg_prs_owc_afr_mao_eng_swa_mol_tsw_sun_tha_amh_knd_dgb_yor_azi_swe_mcd_uzb_ses_vie_chh_bam_akn_moo	-0.0247105725685689	-0.0582363133019927	0.953685344644246
811	chh_alb_cic_prs_sod_amh_tig_ger_tur_uzb_bam_jav_fbf_por_rus_bsq_grk_owc_ses_cnt_bos_rom_lda_ctl_bem_pol_est_zul_ven_hun_slo_aeg_geo_eng_krd_pan_scr_amr_gam_guj_fin_tsn_sun_bul_tag_jpn_knd_kor_swe_cze_ewe_mcd_mao_dut_anl_ind_mnd_hin_dyu_spa_mlt_afr_mol_fre_lit_qcu_nor_ita_svk_dgb_hau_urd_heb_ukr_bat_lat_akn_arw_tsw_mly_tha_wly_tml_yor_moo_aze_ben_glc_azi_igb_vie_sid_swa_swt_xho	-0.00442261016957875	-0.0104394023886628	0.991693074979355
812	wly_dut_dgb_ger_owc_gam_amr_ita_tur_aze_lda_sun_bem_pol_grk_bsq_krd_hau_cic_cnt_lit_slo_moo_ben_ven_bul_est_swt_tsw_hun_fre_heb_geo_urd_mcd_nor_rus_amh_anl_scr_fin_ses_jav_pan_tag_jpn_tml_kor_spa_alb_bam_arw_mao_prs_aeg_mly_mnd_svk_xho_por_sod_ctl_guj_hin_afr_qcu_glc_mol_cze_zul_chh_eng_tig_rom_ind_ukr_fbf_lat_swa_bat_tha_sid_knd_tsn_dyu_uzb_swe_bos_azi_akn_vie_mlt_ewe_igb_yor	-0.182554466282054	-0.430705535647408	0.667679070863634
813	gam_ctl_bam_bos_mlt_amh_owc_swe_uzb_aze_igb_ind_swa_spa_lit_bsq_lat_sod_fbf_cnt_ben_ger_ses_alb_zul_mol_est_swt_akn_fin_rus_chh_geo_mcd_nor_bul_dut_wly_hau_slo_hun_lda_mao_grk_sun_jpn_knd_kor_scr_guj_bem_pan_jav_hin_amr_tag_mnd_rom_xho_por_tig_ita_svk_prs_pol_qcu_afr_arw_urd_tsw_aeg_cze_sid_glc_bat_fre_cic_eng_tsn_mly_tha_anl_tml_ewe_moo_tur_krd_ukr_azi_dgb_vie_heb_yor_ven_dyu	-0.0353144805036905	-0.0831973761392375	0.933873414393261
814	aeg_spa_tsn_glc_wly_heb_owc_ger_tur_uzb_akn_bat_yor_mol_lat_bsq_prs_mlt_moo_mnd_arw_rom_tsw_scr_dgb_mcd_hun_igb_fbf_fin_afr_gam_geo_urd_hin_nor_rus_amr_amh_lit_est_xho_mao_bos_ind_jpn_tml_kor_grk_krd_swa_ukr_jav_pol_chh_tag_cnt_svk_zul_ctl_hau_eng_slo_swe_pan_qcu_fre_dut_por_bem_sid_bul_anl_ita_sun_cze_dyu_guj_cic_mly_tha_tig_knd_ven_lda_aze_alb_ben_azi_ewe_vie_sod_bam_swt_ses	-0.619606487041141	-1.47968028793578	0.142338158689945
815	sid_rom_ses_guj_amr_gam_chh_lit_uzb_tur_tsn_ind_xho_arw_urd_bsq_rus_anl_dgb_mnd_ger_fre_swa_alb_akn_krd_fin_bam_moo_hun_por_tig_geo_svk_nor_afr_grk_amh_heb_glc_est_ewe_jav_mcd_bat_jpn_tml_kor_eng_lat_bem_bul_sun_swe_wly_mly_cnt_pol_fbf_pan_aeg_prs_scr_hin_ben_qcu_cze_slo_spa_yor_owc_ita_mlt_mol_tag_bos_zul_dut_tsw_mao_tha_sod_knd_cic_lda_azi_ctl_ukr_aze_swt_vie_hau_igb_ven_dyu	0.282046873567404	0.664596637986482	0.507953107237541
816	aeg_rus_moo_ctl_chh_anl_wly_afr_aze_azi_zul_jav_cic_spa_mcd_bsq_grk_hau_swt_cnt_alb_rom_akn_glc_tsn_ukr_fin_xho_lda_est_prs_mlt_geo_pol_arw_ita_fre_heb_gam_hin_hun_ven_bat_svk_tag_jpn_tml_kor_krd_bos_dgb_pan_mly_scr_sod_mao_mnd_mol_igb_lat_sid_nor_slo_swe_dut_qcu_ben_urd_ger_fbf_amr_cze_amh_eng_sun_guj_ses_lit_dyu_ind_tha_owc_knd_yor_bam_tur_por_bul_uzb_tsw_vie_tig_ewe_swa_bem	-0.265864657559656	-0.628462555959668	0.531241418397693
817	owc_eng_bem_glc_anl_mlt_wly_ukr_uzb_tur_yor_ind_moo_nor_ita_bsq_dut_chh_dgb_mnd_pol_bul_fbf_scr_xho_hin_hun_bam_zul_fin_slo_gam_geo_rus_cze_ger_lit_hau_sod_fre_est_tsw_jav_krd_tag_jpn_tml_kor_por_alb_ses_mcd_sun_mol_tig_bat_cnt_ctl_cic_guj_aeg_afr_spa_ben_urd_qcu_pan_prs_rom_igb_amh_swe_amr_svk_mly_arw_swa_grk_ewe_mao_tha_heb_knd_lda_ven_aze_lat_bos_azi_akn_vie_sid_swt_tsn_dyu	0.526806889756424	1.24438666867542	0.216484302945131
818	gam_cze_swt_pan_mlt_sod_amr_eng_tur_azi_swa_tag_igb_spa_alb_bsq_por_heb_xho_cnt_ctl_prs_yor_arw_moo_mol_hun_tsn_bem_fin_lit_aeg_geo_ben_rom_bos_glc_hau_anl_svk_est_lda_bat_grk_sun_jpn_knd_kor_krd_bul_cic_fre_mao_ger_wly_jav_mnd_ukr_akn_swe_tig_mcd_rus_nor_urd_qcu_afr_lat_dut_ewe_owc_guj_amh_scr_ind_hin_tsw_slo_ven_mly_tha_sid_tml_zul_fbf_uzb_ita_pol_aze_dgb_vie_chh_ses_bam_dyu	-1.15026905150464	-2.83192770385714	0.00567176938378463
819	tig_ger_ewe_eng_anl_owc_aeg_ukr_azi_tur_cic_mly_tsn_urd_grk_bsq_glc_hau_dgb_mnd_spa_prs_bam_pol_tsw_cze_est_ses_fbf_hun_ben_chh_geo_nor_mcd_lat_lit_sod_wly_scr_fin_zul_ind_pan_mao_jpn_knd_kor_por_krd_yor_arw_bat_slo_heb_tag_cnt_hin_igb_bul_amr_swe_svk_alb_guj_qcu_rom_afr_fre_moo_sid_mol_amh_ctl_jav_bos_xho_dut_swt_sun_tha_mlt_tml_lda_bem_uzb_ita_rus_aze_swa_vie_gam_dyu_akn_ven	0.261361801222136	0.614732280060784	0.54023269272953
820	owc_svk_ses_lit_chh_aeg_sid_scr_aze_tur_ewe_jav_igb_bul_slo_bsq_ukr_hau_tsw_mnd_arw_ger_dyu_spa_bem_lat_est_zul_cic_fin_mcd_wly_geo_krd_urd_cze_dut_gam_mlt_ctl_hun_bam_ind_grk_sun_jpn_knd_kor_eng_guj_ven_por_tag_pol_amh_mao_cnt_ben_xho_mol_anl_hin_nor_pan_glc_qcu_rus_bos_afr_fbf_amr_rom_sod_swe_bat_ita_swt_fre_lda_mly_tha_tig_tml_akn_tsn_uzb_alb_prs_azi_dgb_vie_heb_swa_moo_yor	-0.451380127144789	-1.07245928908882	0.286288863157592
821	owc_pan_swa_arw_sid_mlt_heb_slo_tur_azi_moo_jav_dgb_hin_alb_bsq_ukr_amr_lda_mnd_dut_lit_bem_eng_bam_bul_hun_dyu_swt_est_bos_wly_geo_svk_glc_grk_prs_gam_hau_cze_fin_ses_tag_ben_mao_jpn_tml_kor_mcd_rom_akn_krd_ind_por_anl_mly_cnt_urd_ven_afr_tig_nor_ita_spa_guj_qcu_ctl_fre_swe_xho_sod_ger_amh_rus_sun_pol_yor_lat_cic_bat_tha_chh_knd_zul_tsw_aze_scr_mol_uzb_ewe_vie_aeg_igb_tsn_fbf	-0.35461498277318	-0.838783316323826	0.403741726495819
822	aeg_ita_swt_ben_tig_gam_hau_fre_aze_uzb_ewe_mly_zul_rus_bul_bsq_spa_anl_igb_mnd_hin_nor_dyu_ctl_ses_arw_fin_fbf_tsw_est_slo_chh_geo_urd_lit_grk_pan_heb_amr_mol_hun_ven_ind_krd_tag_jpn_knd_kor_svk_lat_akn_rom_bat_eng_mlt_mao_cnt_scr_tsn_glc_sid_guj_prs_bos_ukr_qcu_afr_swe_alb_cic_wly_dut_amh_ger_sun_cze_bem_por_lda_jav_tha_owc_tml_moo_swa_tur_mcd_pol_azi_bam_vie_sod_xho_yor_dgb	-0.810713888813187	-1.95541898709441	0.053535452687128
823	wly_ctl_yor_hin_heb_hau_mlt_pol_azi_uzb_swt_tag_ses_pan_swe_bsq_mcd_aeg_ven_mnd_scr_rus_tsn_afr_xho_rom_hun_bam_tsw_fin_bul_anl_geo_mol_lit_ger_ukr_gam_amh_grk_est_zul_ind_lat_jav_jpn_knd_kor_eng_svk_dyu_spa_mao_por_tig_sun_cnt_cze_akn_nor_chh_dut_fre_ita_krd_qcu_alb_guj_arw_ewe_sod_slo_owc_urd_mly_bos_igb_ben_lda_bat_tha_sid_tml_dgb_bem_tur_prs_glc_aze_fbf_vie_amr_cic_moo_swa	-0.344163283370817	-0.815875513004849	0.416656106097587
824	owc_por_dgb_prs_amr_hau_aeg_dut_aze_uzb_ven_mly_tsn_grk_ita_bsq_krd_heb_swt_mnd_guj_hin_bam_eng_moo_ukr_est_akn_dyu_fin_alb_amh_geo_nor_mol_glc_ger_tig_chh_fre_hun_swa_bat_ben_jav_jpn_tml_kor_mcd_rus_ewe_spa_sun_urd_anl_ind_cnt_arw_bem_svk_gam_swe_scr_lat_pol_qcu_slo_bul_ctl_igb_sid_lit_mlt_pan_mao_rom_lda_cze_yor_tag_tha_wly_knd_tsw_ses_azi_bos_afr_tur_cic_vie_sod_xho_zul_fbf	0.0241588300077126	0.0568147263076591	0.954814671708772
825	tig_afr_igb_ita_gam_mlt_anl_ben_aze_tur_ven_sun_swa_lat_alb_bsq_pan_amr_akn_cnt_por_pol_ewe_hin_bem_ctl_hun_fbf_cic_est_lit_sod_geo_prs_grk_bul_bos_sid_owc_dut_fin_tsw_tag_fre_mly_jpn_knd_kor_krd_scr_lda_rus_jav_guj_hau_ind_mnd_ukr_dyu_rom_chh_ger_nor_arw_slo_qcu_mol_svk_spa_xho_amh_cze_wly_eng_bat_urd_bam_mcd_yor_mao_tha_aeg_tml_zul_swt_uzb_swe_glc_azi_ses_vie_heb_moo_dgb_tsn	-0.953360315859304	-2.31720781491404	0.0226870726995789
826	owc_urd_swt_spa_aeg_sid_amh_grk_aze_azi_dgb_mly_bem_afr_ger_bsq_lat_chh_ses_cnt_pan_rus_lda_arw_swa_ukr_est_yor_moo_fin_prs_heb_geo_guj_cze_lit_ita_sod_wly_glc_hun_tsw_sun_mol_mao_jpn_knd_kor_ctl_alb_tsn_svk_jav_mcd_hau_tag_mnd_eng_igb_rom_gam_swe_por_scr_hin_qcu_ben_slo_nor_dyu_mlt_bul_tig_krd_bat_dut_zul_bos_fbf_ind_tha_anl_tml_xho_akn_uzb_fre_pol_tur_ven_vie_amr_bam_ewe_cic	-0.0953707406499107	-0.225056703137697	0.822428944577595
827	tig_lit_bem_cze_hau_owc_amh_ben_azi_aze_igb_sun_xho_ita_krd_bsq_spa_sid_cic_mnd_scr_hin_ewe_rom_dyu_eng_fin_swt_zul_hun_mcd_heb_geo_pol_bul_guj_rus_chh_mlt_alb_est_yor_jav_glc_mly_jpn_knd_kor_mol_afr_fbf_arw_tag_dut_anl_ind_cnt_ctl_swa_slo_amr_fre_nor_svk_grk_qcu_pan_bos_swe_tsn_wly_por_sod_urd_mao_ger_lda_lat_akn_bat_tha_aeg_tml_tsw_ven_uzb_ukr_prs_tur_bam_vie_gam_ses_moo_dgb	0.0776235460315392	0.182615886200174	0.855496916798288
828	amr_ukr_swt_urd_wly_gam_sid_mcd_tur_azi_lda_mao_cic_grk_ita_bsq_ctl_hau_dyu_cnt_bul_svk_ewe_eng_moo_rus_fin_swa_akn_est_lat_mlt_geo_cze_spa_fre_nor_chh_anl_afr_hun_tsn_ind_bos_sun_jpn_tml_kor_prs_krd_fbf_por_jav_dut_tig_mly_mnd_hin_zul_glc_owc_alb_arw_pol_rom_qcu_guj_mol_ger_xho_aeg_scr_sod_ben_bat_swe_dgb_pan_igb_tag_tha_heb_knd_tsw_bam_aze_lit_slo_uzb_ven_vie_amh_yor_bem_ses	-0.676435860627755	-1.6174688154209	0.109164109683371
829	aeg_krd_dyu_mcd_sod_wly_gam_rom_aze_tur_zul_mao_swt_ben_urd_bsq_hin_sid_ewe_cnt_lit_bos_tsn_por_ses_slo_est_yor_swa_hun_lat_mlt_geo_svk_prs_ctl_rus_owc_amh_ger_fin_fbf_bat_mol_ind_jpn_tml_kor_pan_ukr_moo_guj_tag_spa_amr_jav_mnd_afr_akn_fre_chh_bul_grk_dut_scr_qcu_swe_nor_arw_lda_anl_alb_tig_ita_sun_cze_ven_pol_igb_mly_tha_hau_knd_cic_tsw_uzb_glc_eng_azi_dgb_vie_heb_bam_bem_xho	-0.222441543090514	-0.525599496718804	0.600417499533217
830	gam_lat_ven_urd_amr_aeg_wly_glc_azi_uzb_ses_bat_ewe_fre_alb_bsq_svk_sod_zul_cnt_ita_mol_igb_arw_cic_ctl_fin_tsw_akn_hun_grk_hau_geo_bul_mcd_rom_pan_heb_chh_afr_est_bem_sun_eng_tag_jpn_knd_kor_dut_pol_swa_ger_ind_swe_tig_mly_mnd_ben_fbf_rus_anl_krd_guj_slo_spa_qcu_cze_bos_scr_bam_owc_hin_sid_prs_jav_ukr_tsn_lit_dgb_mao_tha_amh_tml_xho_dyu_aze_nor_por_tur_lda_vie_mlt_yor_swt_moo	0.213639861731145	0.503606859949278	0.615728501895472
831	owc_grk_dgb_rus_anl_amr_aeg_svk_aze_uzb_ven_jav_lda_eng_ita_bsq_cze_sid_zul_mnd_ben_ger_cic_pol_fbf_lat_est_ewe_tsw_fin_lit_mlt_geo_mol_afr_scr_krd_sod_wly_dut_hun_ses_tag_pan_ind_jpn_tml_kor_ctl_glc_moo_por_bat_bos_hau_mao_cnt_spa_tsn_urd_gam_guj_ukr_prs_arw_qcu_mcd_hin_rom_bem_chh_swe_tig_slo_sun_bul_bam_fre_dyu_mly_tha_amh_knd_swa_akn_tur_nor_alb_azi_swt_vie_heb_yor_xho_igb	-0.135703213060836	-0.319812556384211	0.749827784757104
832	aeg_lat_bem_ger_sid_mlt_tig_hin_azi_aze_lda_tag_bam_mol_mcd_bsq_pol_sod_swa_cnt_arw_lit_tsw_ctl_ses_prs_fin_moo_akn_hun_swe_heb_geo_bos_urd_krd_por_anl_gam_grk_est_dgb_ind_bul_mly_jpn_knd_kor_svk_slo_xho_dut_jav_alb_hau_mao_mnd_nor_ven_fre_wly_glc_cze_scr_pan_qcu_ukr_ita_rus_igb_amh_ben_chh_spa_bat_guj_zul_rom_dyu_sun_tha_owc_tml_fbf_swt_uzb_afr_eng_tur_yor_vie_amr_cic_tsn_ewe	-0.97620775004866	-2.37861399036086	0.0194224247106202
833	amh_mol_igb_afr_heb_sod_hau_guj_tur_aze_ses_mao_ewe_rom_spa_bsq_arw_aeg_swa_mnd_lit_ctl_dgb_glc_tsw_scr_hun_cic_zul_est_pan_wly_geo_ita_eng_grk_swe_chh_mlt_nor_fin_yor_ind_prs_bat_jpn_tml_kor_bos_urd_fbf_cze_mly_por_sid_tag_cnt_krd_ven_svk_gam_ukr_fre_lat_pol_qcu_slo_dut_hin_xho_owc_bul_anl_ger_sun_ben_lda_alb_bem_jav_tha_tig_knd_akn_bam_azi_rus_mcd_uzb_moo_vie_amr_swt_dyu_tsn	-0.519876898278771	-1.23730628624369	0.219088417612747
834	amh_lat_fbf_lit_mlt_wly_sid_eng_aze_tur_cic_mao_zul_fre_hin_bsq_urd_aeg_tsw_cnt_mcd_ger_dgb_swe_swa_pol_fin_moo_ses_est_afr_owc_geo_ita_dut_ukr_por_anl_gam_grk_hun_bam_bat_scr_ind_jpn_tml_kor_alb_prs_yor_svk_mly_cze_chh_tag_mnd_rus_lda_arw_hau_glc_rom_pan_guj_qcu_mol_bos_nor_bem_sod_ctl_heb_ben_jav_krd_igb_slo_ven_sun_tha_tig_knd_ewe_xho_uzb_bul_spa_azi_swt_vie_amr_dyu_akn_tsn	-0.369148871165485	-0.876375789196929	0.383083856591537
835	aeg_arw_ewe_fre_mlt_tig_anl_scr_uzb_aze_lda_mao_bem_rom_hin_bsq_mcd_hau_dgb_cnt_bul_afr_bam_mol_ven_ben_fin_tsw_fbf_est_eng_owc_geo_spa_pan_ita_ukr_heb_gam_urd_hun_ses_mly_slo_ind_jpn_knd_kor_krd_grk_xho_lit_bat_ctl_chh_tag_mnd_swe_swt_guj_wly_por_nor_dut_pol_qcu_alb_rus_cze_tsn_sod_glc_amr_prs_jav_ger_swa_bos_zul_sun_tha_sid_tml_akn_yor_azi_svk_lat_tur_moo_vie_amh_igb_dyu_cic	-0.442939095192937	-1.0518669247776	0.295586064001579
836	anl_ita_zul_dut_owc_wly_heb_lat_uzb_tur_swa_mao_ses_ger_arw_bsq_por_gam_dyu_mnd_slo_ben_bam_rus_ewe_afr_est_swt_akn_fin_nor_chh_geo_ukr_fre_svk_mol_hau_mlt_pol_hun_igb_ind_grk_tag_jpn_knd_kor_krd_scr_yor_bos_jav_glc_sid_bat_cnt_mcd_xho_rom_sod_eng_pan_prs_ctl_qcu_swe_cze_spa_dgb_amr_hin_aeg_guj_sun_lit_bem_alb_tsw_mly_tha_amh_tml_tsn_lda_azi_bul_urd_aze_ven_vie_tig_cic_fbf_moo	-0.178565872966803	-0.421242584215125	0.67454992638463
837	anl_ger_bem_ctl_heb_hau_amh_rom_tur_uzb_ewe_sun_dgb_urd_hin_bsq_alb_owc_bam_mnd_spa_afr_fbf_bos_swa_bul_hun_zul_dyu_fin_grk_aeg_geo_arw_glc_mcd_slo_sod_wly_fre_est_lda_jav_por_bat_jpn_tml_kor_ukr_lit_cic_rus_mao_lat_gam_ind_cnt_svk_ven_pol_tig_eng_nor_guj_ben_qcu_swe_ita_dut_ses_mlt_prs_sid_scr_mly_mol_yor_pan_swt_tag_tha_chh_knd_tsw_igb_azi_krd_cze_aze_xho_vie_amr_akn_tsn_moo	-0.363532163981202	-0.861629868499175	0.391107423738434
838	tig_ben_dgb_spa_amr_hau_owc_lit_uzb_azi_akn_ind_ewe_afr_pan_bsq_ukr_wly_bem_mnd_glc_hin_dyu_arw_xho_por_est_bam_tsn_hun_alb_sid_geo_ita_dut_eng_ger_amh_aeg_bos_fin_cic_tag_swe_mly_jpn_knd_kor_cze_pol_moo_lat_mao_grk_anl_jav_cnt_slo_swa_urd_sod_bul_ctl_guj_rom_qcu_svk_mol_rus_lda_gam_krd_heb_mcd_bat_scr_tsw_prs_igb_sun_tha_mlt_tml_ses_ven_tur_nor_fre_aze_swt_vie_chh_yor_fbf_zul	0.390472020142458	0.918921327386072	0.360513945038672
839	amr_pol_dyu_slo_tig_sod_wly_scr_azi_tur_ses_mly_fbf_mol_rus_bsq_glc_aeg_lda_mnd_ukr_rom_ewe_nor_xho_swe_est_igb_dgb_hun_dut_chh_geo_urd_prs_spa_bul_owc_gam_afr_fin_cic_ind_ctl_mao_jpn_knd_kor_ita_por_swt_mcd_jav_ben_hau_bat_cnt_pan_ven_lat_mlt_grk_svk_fre_bos_qcu_hin_guj_eng_akn_sid_arw_heb_alb_sun_lit_moo_cze_zul_tag_tha_amh_tml_tsw_yor_uzb_krd_ger_aze_tsn_vie_anl_swa_bam_bem	-0.0320355593779162	-0.0754214632707117	0.94004138676906
840	mlt_bul_tsn_svk_sod_amh_aeg_ctl_azi_tur_swa_mao_cic_urd_arw_bsq_ben_heb_ewe_cnt_scr_eng_fbf_ger_ven_rus_fin_igb_swt_est_rom_tig_geo_spa_lit_cze_lat_gam_amr_pan_hun_dgb_bat_pol_jav_jpn_knd_kor_ukr_afr_yor_por_sun_ita_wly_ind_mnd_mol_akn_bos_anl_fre_grk_hin_nor_qcu_alb_prs_mcd_moo_owc_guj_chh_dut_mly_glc_lda_krd_zul_tag_tha_sid_tml_dyu_ses_aze_swe_slo_uzb_bem_vie_hau_bam_xho_tsw	-0.379249973820681	-0.898126493181047	0.371437451774123
841	aeg_por_yor_hin_heb_anl_owc_arw_tur_azi_cic_ind_xho_bos_pan_bsq_cze_wly_ewe_mnd_rus_ukr_igb_eng_swa_ben_fin_ses_dyu_est_glc_amh_geo_fre_swe_lit_scr_mlt_hau_bul_hun_bem_jav_ger_tag_jpn_knd_kor_urd_rom_dgb_lat_bat_ctl_chh_mao_cnt_prs_bam_svk_tig_guj_grk_mol_pol_qcu_afr_spa_mcd_tsw_amr_slo_sod_alb_mly_krd_swt_ita_akn_sun_tha_gam_tml_ven_tsn_uzb_dut_nor_aze_fbf_vie_sid_moo_lda_zul	-0.44292057635808	-1.05289666038788	0.295116325434148
842	gam_mcd_fbf_mol_mlt_anl_owc_ukr_uzb_aze_igb_bat_moo_guj_glc_bsq_lit_tig_zul_cnt_ger_eng_dyu_arw_xho_urd_est_yor_bem_hun_dut_wly_geo_krd_cze_por_grk_sod_heb_prs_fin_dgb_sun_afr_jav_jpn_tml_kor_ita_slo_tsw_bul_mly_scr_chh_ind_mnd_ben_bam_alb_amr_pol_rom_lat_hin_qcu_swe_nor_spa_akn_hau_rus_aeg_ctl_mao_svk_cic_pan_lda_tag_tha_amh_knd_swa_ses_tur_fre_bos_azi_tsn_vie_sid_swt_ewe_ven	0.23267249973217	0.547827730160615	0.585122671755337
843	sid_ben_yor_por_amr_anl_mlt_bos_uzb_aze_zul_sun_igb_fre_afr_bsq_lit_aeg_bam_mnd_ctl_hin_dgb_slo_akn_nor_hun_dyu_tsn_est_bul_sod_geo_eng_krd_mcd_rus_heb_tig_alb_fin_bem_mly_scr_mao_jpn_knd_kor_guj_grk_tsw_cze_jav_pan_hau_bat_cnt_ita_swa_dut_wly_mol_arw_svk_ger_qcu_swe_rom_urd_swt_amh_ukr_chh_glc_tag_pol_ven_lat_xho_ind_tha_gam_tml_moo_cic_tur_prs_spa_azi_ewe_vie_owc_ses_fbf_lda	-0.223120449726378	-0.527505233729019	0.599099021115168
844	anl_slo_akn_alb_wly_tig_gam_swe_uzb_aze_dyu_bat_ses_urd_pol_bsq_lit_chh_dgb_cnt_bul_cze_yor_por_moo_ukr_fin_swt_fbf_est_lat_sod_geo_eng_glc_ben_ger_mlt_hau_afr_hun_bem_mly_rus_ind_jpn_knd_kor_svk_fre_ven_pan_sun_scr_sid_jav_mnd_hin_bam_dut_owc_grk_bos_guj_rom_qcu_nor_arw_mcd_swa_amh_ita_aeg_ctl_mao_spa_igb_krd_xho_tag_tha_heb_tml_lda_cic_tur_mol_prs_azi_tsw_vie_amr_ewe_tsn_zul	-0.455195527848117	-1.08192806871013	0.282081913476993
845	owc_swe_moo_alb_mlt_tig_wly_ger_azi_uzb_dyu_mly_xho_spa_krd_bsq_lat_hau_akn_mnd_dut_prs_lda_bos_yor_arw_fin_dgb_ewe_est_cze_sod_geo_bul_ita_slo_rom_anl_chh_ben_hun_bem_bat_mcd_jav_jpn_knd_kor_nor_grk_igb_lit_tag_svk_aeg_ind_cnt_mol_tsw_ctl_amh_fre_urd_por_glc_qcu_ukr_guj_pol_ses_gam_rus_heb_scr_sun_hin_swt_eng_zul_mao_tha_sid_tml_fbf_swa_tur_pan_afr_aze_bam_vie_amr_tsn_cic_ven	-0.201392845207556	-0.477226888893732	0.634320161434643
846	owc_mcd_fbf_slo_mlt_gam_amr_guj_uzb_aze_ewe_bat_dyu_ukr_eng_bsq_glc_aeg_swt_cnt_fre_grk_cic_scr_lda_bul_fin_dgb_bam_est_bos_tig_geo_afr_mol_dut_rom_sod_anl_hin_hun_tsn_mly_ita_jav_jpn_knd_kor_svk_ger_moo_lat_ind_ben_sid_mao_mnd_nor_ses_spa_wly_prs_pan_alb_arw_qcu_krd_por_urd_yor_hau_ctl_chh_lit_tag_pol_tsw_rus_zul_sun_tha_amh_tml_swa_xho_azi_swe_cze_tur_igb_vie_heb_akn_ven_bem	-0.549749275949576	-1.3089758290442	0.193767736952204
847	sod_ita_akn_pan_amr_gam_anl_slo_aze_azi_cic_bat_zul_bul_por_bsq_hin_amh_dgb_mnd_pol_dut_fbf_fre_yor_arw_est_igb_dyu_hun_cze_owc_geo_alb_ukr_mol_mcd_aeg_hau_ben_fin_bem_jav_eng_mly_jpn_tml_kor_glc_urd_ven_ctl_ind_svk_sid_tag_cnt_bos_swa_spa_chh_rom_nor_swe_afr_qcu_guj_scr_lat_ewe_heb_grk_tig_krd_mao_ger_swt_rus_tsw_sun_tha_wly_knd_bam_xho_tur_lit_prs_uzb_moo_vie_mlt_ses_tsn_lda	-0.544704339406571	-1.29938915454712	0.197022348156314
848	sod_krd_swa_arw_mlt_anl_amh_grk_tur_azi_dgb_sun_tsw_ita_ctl_bsq_pol_wly_fbf_cnt_mcd_svk_bam_pan_swt_lit_hun_cic_lda_fin_afr_gam_geo_ben_eng_slo_ukr_aeg_tig_mol_est_ven_ind_dut_mly_jpn_knd_kor_alb_glc_ses_spa_bat_fre_amr_mao_mnd_bul_akn_rus_sid_scr_hin_por_urd_qcu_swe_rom_ger_moo_chh_bos_owc_guj_jav_lat_yor_prs_xho_tag_tha_heb_tml_tsn_ewe_uzb_cze_nor_aze_dyu_vie_hau_bem_igb_zul	-0.284166449402714	-0.671965874540943	0.503271354244919
849	owc_ukr_bem_glc_sid_gam_amr_pan_azi_uzb_fbf_sun_tsw_krd_urd_bsq_swe_heb_igb_mnd_hin_lit_ses_slo_swa_nor_fin_moo_cic_est_eng_tig_geo_ctl_rus_svk_bul_aeg_sod_guj_hun_dyu_ind_ger_mly_jpn_tml_kor_fre_pol_dgb_alb_bat_scr_chh_mao_cnt_ben_swt_grk_mlt_rom_cze_prs_ita_qcu_arw_afr_mol_ven_hau_por_wly_bos_tag_mcd_xho_lat_yor_jav_tha_amh_knd_zul_akn_aze_spa_dut_tur_tsn_vie_anl_bam_lda_ewe	-0.731115398703139	-1.75700357306345	0.0822083517729311
850	heb_por_moo_scr_tig_aeg_wly_afr_uzb_azi_dgb_mao_ses_spa_slo_bsq_glc_sid_xho_cnt_fre_hin_bam_eng_ven_guj_fin_fbf_tsn_hun_krd_anl_geo_pol_ita_svk_alb_gam_owc_ukr_est_dyu_sun_nor_ind_jpn_tml_kor_ben_mcd_swa_grk_mly_pan_hau_jav_mnd_rus_lda_bul_amr_prs_urd_bos_swe_qcu_arw_ger_dut_igb_sod_rom_mlt_lit_bat_ctl_bem_cze_akn_tag_tha_amh_knd_yor_swt_tur_mol_lat_aze_tsw_vie_chh_ewe_zul_cic	0.118965428374457	0.279873378859201	0.780196198702164
851	gam_urd_bam_cze_heb_amr_hau_dut_uzb_tur_tsn_mly_lda_glc_grk_bsq_slo_aeg_bem_cnt_pan_guj_swt_pol_dyu_hin_fin_tsw_yor_est_krd_owc_geo_svk_ita_bul_rom_tig_mlt_eng_hun_cic_tag_afr_sun_jpn_knd_kor_bos_ben_akn_ger_mao_scr_amh_jav_mnd_mcd_igb_lit_sod_arw_ctl_fre_rus_qcu_swe_lat_por_dgb_chh_alb_wly_nor_bat_ukr_swa_spa_moo_ind_tha_anl_tml_ven_xho_aze_prs_mol_azi_fbf_vie_sid_ses_zul_ewe	-0.284696711521348	-0.672098021570836	0.503187611752251
852	wly_krd_moo_guj_aeg_sod_anl_swe_tur_uzb_dgb_mao_tsw_hin_arw_bsq_bos_gam_xho_cnt_grk_rom_fbf_mol_bem_rus_hun_swa_ewe_fin_mcd_sid_geo_alb_cze_nor_lat_amr_hau_ben_est_zul_bat_ukr_jav_jpn_tml_kor_bul_ctl_tsn_ita_mly_slo_mlt_tag_mnd_lit_bam_ger_heb_spa_pan_fre_prs_qcu_por_pol_afr_swt_tig_urd_owc_scr_sun_eng_ses_svk_dyu_ind_tha_amh_knd_akn_cic_azi_glc_dut_aze_ven_vie_chh_igb_lda_yor	-0.333281039045574	-0.790093843310966	0.431482967683866
853	tig_ctl_zul_por_heb_anl_sod_ita_azi_aze_dyu_ind_yor_dut_ukr_bsq_guj_wly_xho_cnt_spa_cze_tsw_rus_fbf_glc_est_bam_swa_hun_nor_gam_geo_slo_ben_arw_alb_aeg_sid_swe_fin_ses_sun_afr_jav_jpn_tml_kor_mol_lit_swt_svk_bat_rom_owc_tag_mnd_pol_dgb_bos_amh_mcd_hin_lat_fre_qcu_bul_pan_ger_moo_chh_krd_mlt_urd_mly_eng_ven_scr_ewe_mao_tha_amr_knd_tsn_bem_uzb_prs_grk_tur_akn_vie_hau_cic_lda_igb	-0.793301709508735	-1.91301914193841	0.0588221128619979
854	sid_glc_lda_nor_owc_anl_chh_urd_tur_azi_swt_bat_xho_cze_pan_bsq_slo_heb_bem_cnt_spa_rus_dyu_lat_moo_ukr_hun_zul_tsn_fin_prs_aeg_geo_krd_lit_alb_swe_amh_tig_por_est_ses_mao_afr_jav_jpn_tml_kor_hin_mcd_tsw_ctl_ind_mol_sod_tag_mnd_arw_ewe_ben_gam_eng_guj_ger_fre_qcu_pol_bul_dut_akn_wly_svk_mlt_rom_sun_scr_fbf_ita_yor_mly_tha_amr_knd_ven_dgb_uzb_bos_grk_aze_igb_vie_hau_swa_cic_bam	-0.840416123411033	-2.02950814715513	0.0452642430621547
855	aeg_afr_ewe_ctl_heb_anl_gam_rus_aze_azi_swt_mao_moo_mol_hin_bsq_ita_sod_igb_mnd_scr_eng_dyu_cze_ven_rom_hun_tsn_yor_fin_ben_amh_geo_pan_svk_lat_slo_wly_hau_bos_est_akn_ind_grk_sun_jpn_knd_kor_alb_glc_bem_arw_jav_bul_amr_mly_cnt_prs_bam_nor_owc_fre_spa_lit_mcd_qcu_ger_por_urd_cic_sid_pol_tig_swe_bat_guj_ses_krd_swa_tag_tha_mlt_tml_lda_fbf_uzb_dut_ukr_tur_zul_vie_chh_xho_tsw_dgb	0.193857761441147	0.455730832258859	0.649645878249129
856	sod_prs_ven_slo_chh_mlt_heb_alb_aze_uzb_fbf_tag_bem_rom_spa_bsq_fre_amh_swt_cnt_mol_pol_tsw_bul_lda_ger_fin_ewe_igb_hun_rus_sid_geo_lat_lit_grk_guj_gam_hau_dut_est_tsn_sun_bos_mao_jpn_tml_kor_ben_svk_dgb_nor_mly_urd_amr_ind_mnd_afr_zul_eng_wly_ukr_hin_glc_arw_qcu_ctl_por_pan_yor_owc_mcd_tig_swe_jav_cze_cic_krd_swa_bat_tha_anl_knd_bam_moo_azi_scr_ita_tur_xho_vie_aeg_dyu_akn_ses	-0.512726185420045	-1.22069120444831	0.225288920270415
857	anl_eng_zul_mcd_amh_gam_owc_afr_aze_azi_akn_bat_dgb_lit_nor_bsq_ger_mlt_bam_mnd_rom_ben_yor_por_ven_slo_est_xho_moo_fin_lat_hau_geo_swe_pan_spa_urd_sod_sid_glc_hun_fbf_sun_ctl_mao_jpn_tml_kor_ita_alb_tsn_arw_tag_pol_tig_mly_cnt_fre_cic_scr_heb_bos_guj_mol_rus_qcu_dut_cze_ukr_lda_aeg_bul_wly_svk_ind_grk_dyu_hin_swa_jav_tha_amr_knd_igb_bem_tur_krd_prs_uzb_ewe_vie_chh_tsw_swt_ses	-0.00901292676000846	-0.021244581321516	0.983096066186539
858	hau_ben_ewe_slo_mlt_wly_sod_eng_tur_uzb_lda_ind_igb_krd_svk_bsq_rus_tig_moo_mnd_pol_bul_swa_lit_dyu_guj_hun_tsw_tsn_est_swe_sid_geo_nor_rom_ita_prs_owc_chh_por_fin_ven_sun_hin_tag_jpn_tml_kor_mol_ger_ses_scr_jav_dut_heb_bat_cnt_grk_bam_spa_amr_mcd_alb_glc_cze_qcu_ukr_bos_afr_fbf_aeg_arw_gam_urd_mly_ctl_yor_pan_dgb_mao_tha_anl_knd_swt_xho_azi_lat_fre_aze_cic_vie_amh_bem_zul_akn	0.102309964615453	0.240855680195268	0.810197161398622
859	owc_spa_swt_ben_gam_anl_amh_glc_aze_uzb_dyu_mao_akn_rus_lat_bsq_urd_amr_tsw_cnt_ger_rom_yor_nor_dgb_grk_hun_moo_bem_est_lit_sod_geo_slo_alb_ukr_ita_chh_wly_svk_fin_xho_jav_swe_bat_jpn_tml_kor_pan_guj_lda_krd_tag_bos_mlt_sun_mnd_fre_bam_hin_heb_arw_eng_scr_bul_qcu_cze_mcd_dut_igb_tig_ctl_hau_mol_mly_pol_ewe_por_zul_ind_tha_sid_knd_tsn_swa_tur_prs_afr_azi_ses_vie_aeg_fbf_ven_cic	-0.603322469729742	-1.4431832599607	0.152328793822982
860	hau_spa_swt_rus_gam_chh_tig_dut_uzb_azi_zul_ind_xho_alb_swe_bsq_guj_wly_yor_mnd_slo_cze_bem_mol_ses_grk_fin_cic_tsn_hun_ctl_amh_geo_glc_bos_eng_ben_sid_heb_lit_est_akn_bat_prs_mao_jpn_tml_kor_svk_bul_bam_lat_sun_pol_anl_tag_cnt_krd_ven_afr_sod_hin_arw_fre_urd_qcu_mcd_rom_pan_dgb_owc_ger_aeg_scr_jav_nor_igb_por_swa_mly_tha_mlt_knd_dyu_moo_tur_ukr_ita_aze_lda_vie_amr_fbf_tsw_ewe	-0.0263226787403853	-0.0619433638599639	0.950740866086151
861	mlt_prs_dyu_grk_tig_amh_aeg_fre_azi_tur_yor_tag_igb_pol_ctl_bsq_urd_gam_xho_mnd_bul_ukr_bem_por_swa_mol_hun_bam_ven_fin_ita_hau_geo_glc_slo_nor_krd_sod_owc_dut_est_zul_mao_ger_sun_jpn_tml_kor_guj_rus_akn_hin_bat_pan_amr_jav_cnt_alb_tsn_lit_heb_swe_mcd_bos_lat_qcu_eng_svk_arw_dgb_sid_scr_wly_cze_mly_ben_tsw_rom_fbf_ind_tha_anl_knd_cic_moo_uzb_afr_spa_aze_ewe_vie_chh_ses_lda_swt	-0.564217276169159	-1.34685116988143	0.181301136438253
862	aeg_ben_bem_ukr_chh_wly_mlt_slo_tur_azi_yor_sun_moo_fre_bul_bsq_arw_anl_ven_cnt_grk_glc_akn_cze_ses_por_fin_igb_bam_est_alb_heb_geo_guj_nor_bos_lat_amh_sid_pan_hun_xho_jav_mol_ind_jpn_knd_kor_urd_prs_zul_dut_tag_eng_amr_mao_mnd_rus_lda_scr_sod_rom_ita_ger_swe_qcu_pol_afr_ctl_dyu_owc_hin_hau_krd_bat_lit_fbf_mcd_swa_mly_tha_tig_tml_cic_dgb_uzb_spa_svk_aze_tsn_vie_gam_swt_tsw_ewe	-0.22626343135673	-0.53443369141123	0.59431686351264
863	amr_pol_fbf_alb_wly_aeg_mlt_svk_azi_tur_swt_bat_ewe_ctl_grk_bsq_nor_gam_yor_mnd_dut_ukr_bam_eng_xho_bos_hun_akn_igb_fin_scr_sid_geo_fre_glc_lat_rus_sod_heb_slo_est_dgb_mao_bul_tag_jpn_tml_kor_lit_hin_tsw_ben_sun_guj_anl_mly_cnt_urd_ven_krd_hau_afr_spa_mol_ger_qcu_pan_swe_ita_ses_owc_por_tig_prs_jav_cze_zul_rom_cic_ind_tha_chh_knd_lda_swa_aze_mcd_arw_uzb_moo_vie_amh_bem_tsn_dyu	0.21356441984836	0.502052265091504	0.616817361240453
864	heb_hin_dyu_afr_tig_owc_sod_ben_aze_uzb_ven_bat_igb_mcd_rom_bsq_ctl_sid_swa_mnd_eng_por_cic_fre_akn_alb_est_xho_fbf_fin_lat_aeg_geo_pan_mol_arw_scr_chh_hau_urd_hun_dgb_sun_lit_mao_jpn_tml_kor_guj_ger_zul_bos_tag_cze_mlt_mly_cnt_glc_bam_nor_anl_bul_grk_slo_rus_qcu_svk_swe_pol_tsw_amh_spa_gam_prs_jav_ita_yor_dut_ses_ind_tha_amr_knd_tsn_moo_azi_ukr_krd_tur_swt_vie_wly_ewe_lda_bem	-0.16271094879713	-0.384188332116191	0.701715897848479
865	tig_krd_akn_rus_heb_amr_wly_ger_tur_uzb_ewe_jav_bem_afr_pol_bsq_lit_anl_zul_mnd_hin_ben_tsw_mol_ven_dut_hun_tsn_bam_est_glc_sod_geo_fre_por_urd_eng_amh_sid_ctl_fin_yor_tag_scr_sun_jpn_tml_kor_ukr_cze_lda_swe_mly_bos_gam_ind_cnt_slo_moo_pan_aeg_bul_rom_lat_prs_qcu_mcd_nor_svk_dyu_hau_guj_mlt_ita_bat_arw_dgb_grk_swa_mao_tha_chh_knd_xho_swt_aze_alb_spa_azi_igb_vie_owc_fbf_ses_cic	0.421322927579281	0.996105953137065	0.321783390788477
866	chh_lit_moo_scr_heb_hau_mlt_lat_azi_tur_dyu_mly_ven_hin_pan_bsq_urd_wly_zul_cnt_afr_bos_igb_ger_dgb_guj_est_ses_tsw_hun_ctl_sod_geo_fre_slo_krd_grk_gam_tig_glc_fin_swa_bat_svk_jav_jpn_knd_kor_pol_alb_swt_ben_mao_rus_amr_sun_mnd_arw_yor_por_aeg_spa_nor_prs_mol_qcu_swe_ukr_dut_xho_sid_eng_owc_rom_tag_bul_fbf_ita_ewe_ind_tha_amh_tml_cic_tsn_aze_mcd_cze_uzb_akn_vie_anl_bam_lda_bem	-0.492807514129012	-1.17565840039178	0.242732357547103
867	heb_mcd_akn_svk_anl_amr_hau_dut_tur_aze_fbf_mao_tsn_ger_grk_bsq_arw_tig_moo_mnd_ben_pan_bam_lat_yor_mol_est_dyu_swa_hun_prs_sid_geo_cze_ukr_fre_bul_gam_amh_urd_fin_lda_sun_afr_ind_jpn_knd_kor_slo_rus_zul_eng_jav_nor_sod_mly_cnt_ita_swt_rom_wly_glc_alb_por_guj_qcu_bos_scr_ctl_cic_mlt_krd_owc_swe_bat_spa_xho_lit_ewe_tag_tha_aeg_tml_bem_ven_uzb_pol_hin_azi_dgb_vie_chh_tsw_ses_igb	-0.0318489346486878	-0.0749655358902719	0.940403152452632
868	aeg_glc_cic_krd_owc_sod_amr_scr_tur_aze_yor_sun_bem_arw_nor_bsq_mol_amh_swt_mnd_ben_fre_igb_hin_ven_ita_fin_dyu_xho_hun_ctl_wly_geo_prs_urd_alb_pan_gam_heb_lit_est_tsn_bat_ger_jav_jpn_knd_kor_rus_rom_moo_bul_mly_afr_hau_ind_cnt_cze_swa_lat_tig_dut_ukr_slo_grk_qcu_svk_swe_bos_ses_anl_mcd_sid_guj_mao_pol_zul_eng_fbf_tag_tha_mlt_tml_dgb_ewe_azi_por_spa_uzb_lda_vie_chh_akn_bam_tsw	-0.279660064691023	-0.661796332759065	0.509738240860222
869	wly_alb_tsn_ben_chh_heb_mlt_urd_aze_azi_swa_jav_tsw_slo_pol_bsq_ger_amr_akn_cnt_afr_por_moo_grk_bem_bul_hun_dyu_yor_fin_ita_aeg_geo_mol_arw_svk_rus_sod_gam_prs_est_swt_mao_nor_sun_jpn_knd_kor_lit_bos_lda_mcd_bat_glc_sid_ind_mnd_krd_zul_swe_anl_eng_pan_spa_hin_qcu_fre_ukr_lat_ewe_tig_cze_owc_ctl_tag_scr_bam_dut_dgb_mly_tha_hau_tml_xho_fbf_uzb_guj_rom_tur_igb_vie_amh_ses_cic_ven	-0.622113419640528	-1.48567761978098	0.140746499473322
870	sid_cze_ses_slo_chh_hau_wly_arw_aze_uzb_xho_mly_dgb_scr_urd_bsq_grk_amr_bem_mnd_guj_fre_yor_eng_dyu_ben_fin_swa_swt_est_mol_anl_geo_hin_rom_svk_ger_sod_amh_pan_hun_zul_bat_ukr_jav_jpn_knd_kor_glc_dut_moo_lat_mao_pol_tig_sun_cnt_rus_ewe_afr_heb_bul_por_bos_ctl_qcu_spa_swe_lit_ven_aeg_alb_mlt_ita_tag_nor_tsn_krd_fbf_ind_tha_owc_tml_cic_tsw_azi_mcd_prs_tur_bam_vie_gam_akn_igb_lda	0.252791747155877	0.595804025323404	0.552753429911193
871	anl_rom_ven_pol_amr_sod_aeg_ben_tur_aze_moo_bat_xho_ctl_prs_bsq_rus_amh_igb_mnd_grk_glc_tsw_scr_yor_urd_hun_bam_ewe_est_cze_hau_geo_alb_lat_swe_svk_sid_wly_nor_fin_zul_ind_guj_mao_jpn_tml_kor_slo_ger_lda_dut_mly_por_gam_tag_cnt_bos_bem_krd_mlt_pan_eng_ukr_fre_qcu_lit_spa_bul_cic_tig_mol_heb_hin_jav_ita_ses_afr_dgb_sun_tha_owc_knd_tsn_fbf_uzb_mcd_arw_azi_akn_vie_chh_dyu_swa_swt	-0.335167597936805	-0.793109611966089	0.429732729939055
872	gam_cze_akn_scr_wly_owc_sod_pan_azi_uzb_ven_mao_dgb_fre_bos_bsq_mcd_tig_yor_cnt_pol_por_tsn_mol_bem_ukr_fin_moo_tsw_est_lat_mlt_geo_spa_guj_svk_dut_amh_amr_prs_hun_fbf_sun_ger_mly_jpn_knd_kor_slo_nor_ses_ctl_jav_eng_heb_bat_mnd_hin_zul_alb_sid_arw_swe_bul_krd_qcu_rom_grk_ben_cic_anl_afr_hau_lit_tag_rus_swt_urd_lda_ind_tha_chh_tml_igb_bam_aze_ita_glc_tur_dyu_vie_aeg_ewe_xho_swa	0.291252336671471	0.686528338372424	0.494088200066148
873	sid_eng_dgb_ben_wly_owc_amh_glc_tur_uzb_bam_sun_zul_krd_pan_bsq_por_aeg_igb_mnd_urd_scr_lda_slo_xho_fre_est_dyu_ewe_hun_ger_gam_geo_guj_rom_dut_afr_anl_tig_spa_fin_ses_jav_ita_mly_jpn_tml_kor_arw_grk_yor_rus_bat_hin_sod_tag_cnt_nor_moo_prs_amr_ctl_swe_mcd_pol_qcu_bul_ukr_mol_fbf_hau_cze_heb_lat_ind_alb_tsn_bos_cic_mao_tha_mlt_knd_ven_swt_azi_lit_svk_aze_bem_vie_chh_swa_akn_tsw	-0.356341131385427	-0.844537776126252	0.400536293699711
874	owc_spa_zul_dut_heb_gam_amh_urd_uzb_azi_fbf_bat_tsn_slo_pol_bsq_bul_sid_xho_cnt_ger_eng_moo_krd_ven_fre_hun_igb_dyu_fin_nor_mlt_geo_rus_afr_ukr_glc_aeg_hau_bos_est_dgb_mly_scr_jav_jpn_tml_kor_prs_guj_swt_arw_sun_pan_anl_tag_mnd_por_swa_ben_sod_mol_mcd_lit_cze_qcu_swe_svk_hin_bam_tig_ctl_wly_lat_mao_ita_bem_grk_akn_ind_tha_chh_knd_ses_ewe_tur_alb_rom_aze_cic_vie_amr_yor_tsw_lda	0.527433277413185	1.24557907897602	0.216047979358119
875	aeg_prs_dyu_ita_wly_anl_tig_bul_uzb_aze_dgb_jav_fbf_por_krd_bsq_guj_sod_lda_cnt_nor_scr_ven_hin_bam_afr_fin_ewe_ses_est_rus_sid_geo_eng_swe_cze_ger_hau_mlt_mol_hun_cic_bat_pan_sun_jpn_knd_kor_arw_grk_igb_pol_mly_dut_chh_mao_mnd_lit_akn_ukr_owc_mcd_glc_lat_fre_qcu_rom_svk_slo_xho_gam_spa_heb_alb_tag_ben_bem_bos_moo_ind_tha_amh_tml_swt_yor_azi_urd_ctl_tur_tsw_vie_amr_tsn_zul_swa	-0.541159379230441	-1.28872854722256	0.200689117500085
876	mlt_grk_tsn_bos_sid_tig_aeg_ctl_tur_azi_bam_tag_tsw_rus_ben_bsq_hin_heb_akn_cnt_ita_scr_igb_afr_ses_dut_fin_moo_ewe_hun_rom_chh_geo_pan_fre_nor_cze_amr_wly_mcd_est_ven_mao_pol_sun_jpn_tml_kor_prs_arw_swa_mol_mly_svk_owc_bat_mnd_slo_swt_alb_amh_lat_spa_por_krd_qcu_ger_glc_urd_bem_sod_swe_anl_lit_jav_guj_yor_ukr_dyu_ind_tha_hau_knd_fbf_dgb_uzb_eng_bul_aze_zul_vie_gam_lda_xho_cic	-0.0823018178260725	-0.194036961545956	0.846570144240185
877	amr_lit_lda_nor_amh_anl_sid_scr_azi_uzb_fbf_ind_swt_krd_mol_bsq_bul_gam_akn_cnt_rom_spa_tsn_ukr_dyu_svk_fin_yor_bam_est_dut_owc_geo_grk_swe_ita_mcd_sod_mlt_afr_hun_bem_tag_pan_mly_jpn_tml_kor_hin_glc_ses_eng_mao_slo_chh_bat_mnd_arw_ewe_ctl_heb_por_ger_ben_cze_qcu_alb_bos_pol_xho_tig_lat_hau_guj_sun_prs_tsw_rus_dgb_jav_tha_aeg_knd_cic_swa_tur_urd_fre_aze_zul_vie_wly_ven_igb_moo	-0.259458631860876	-0.613487091874633	0.541051914559931
878	sod_cze_zul_glc_owc_amh_wly_pol_uzb_aze_swa_jav_tsw_dut_ctl_bsq_svk_sid_moo_mnd_ger_ben_tsn_rom_igb_bos_est_cic_bem_fin_por_hau_geo_scr_nor_lit_lat_tig_amr_mol_hun_fbf_sun_ukr_mao_jpn_tml_kor_bul_guj_dgb_prs_mly_pan_chh_bat_cnt_ita_akn_rus_heb_grk_fre_arw_swe_qcu_slo_afr_urd_dyu_anl_spa_aeg_alb_tag_krd_bam_hin_xho_ind_tha_mlt_knd_yor_lda_tur_eng_mcd_azi_ses_vie_gam_ewe_ven_swt	0.746607759822499	1.77725095332132	0.0787962104760449
879	chh_mcd_ses_svk_amr_sid_amh_arw_uzb_tur_swa_jav_dgb_swe_cze_bsq_ctl_gam_bem_mnd_lit_eng_swt_ukr_lda_krd_est_fbf_xho_fin_nor_aeg_geo_pan_glc_slo_scr_sod_hau_hin_hun_ven_ind_bos_sun_jpn_tml_kor_prs_por_moo_lat_mao_ben_anl_bat_cnt_spa_akn_bul_owc_fre_pol_dut_rom_qcu_afr_alb_guj_yor_wly_mol_tig_ger_mly_urd_zul_ita_igb_tag_tha_mlt_knd_bam_tsn_aze_grk_rus_azi_tsw_vie_heb_dyu_cic_ewe	-0.210835018610368	-0.497901346032064	0.61972891500177
880	heb_por_zul_grk_mlt_sod_gam_arw_uzb_azi_bam_mly_swt_cze_svk_bsq_pan_owc_tsw_mnd_ben_krd_tsn_eng_igb_rom_hun_fbf_dgb_est_dut_sid_geo_prs_spa_mol_bos_wly_chh_nor_fin_lda_mao_alb_bat_jpn_knd_kor_scr_hin_dyu_ita_jav_guj_anl_tag_cnt_rus_xho_ctl_tig_lit_lat_urd_bul_qcu_afr_ger_ukr_moo_hau_fre_aeg_swe_sun_slo_ven_glc_bem_ind_tha_amr_tml_ses_swa_tur_pol_mcd_aze_akn_vie_amh_yor_ewe_cic	-0.0495414726872619	-0.116671169483026	0.907372219472085
881	sid_prs_ven_svk_amr_gam_hau_guj_aze_uzb_lda_jav_zul_ukr_krd_bsq_cze_chh_yor_cnt_glc_ger_moo_rom_dgb_pan_est_tsn_swt_fin_swe_sod_geo_afr_rus_ita_lit_anl_owc_mcd_hun_bem_sun_lat_bat_jpn_knd_kor_hin_fre_dyu_bos_tag_scr_wly_mly_mnd_mol_akn_urd_heb_spa_por_bul_arw_qcu_dut_pol_eng_swa_mlt_ben_amh_grk_mao_nor_xho_ctl_ewe_ind_tha_aeg_tml_tsw_igb_tur_alb_slo_azi_bam_vie_tig_fbf_ses_cic	-0.11478392116787	-0.270905396654227	0.787064153300337
882	owc_prs_fbf_dut_anl_wly_mlt_grk_tur_uzb_cic_mao_tsw_ben_lit_bsq_bos_gam_akn_cnt_ita_svk_yor_nor_lda_por_est_ven_swt_fin_ctl_heb_geo_cze_lat_krd_glc_hau_chh_ukr_hun_bam_jav_spa_sun_jpn_tml_kor_pol_afr_zul_urd_bat_alb_tig_mly_mnd_scr_moo_mol_aeg_arw_fre_bul_slo_qcu_guj_ger_pan_ewe_sid_rus_amr_rom_ind_swe_tsn_hin_dgb_tag_tha_amh_knd_ses_dyu_aze_mcd_eng_azi_swa_vie_sod_bem_xho_igb	0.0184374621526756	0.0434141648157661	0.96546446389037
883	sid_ger_ven_bos_gam_sod_amr_rom_aze_azi_yor_ind_moo_nor_por_bsq_glc_hau_tsw_cnt_dut_lat_zul_eng_tsn_urd_fin_fbf_dgb_est_ukr_aeg_geo_grk_lit_afr_mcd_heb_wly_ben_hun_akn_mly_ctl_mao_jpn_tml_kor_rus_svk_xho_guj_tag_bul_chh_jav_mnd_ita_bam_alb_amh_cze_fre_scr_slo_qcu_arw_hin_prs_swt_tig_pan_mlt_swe_bat_mol_lda_krd_igb_sun_tha_anl_knd_ewe_bem_uzb_spa_pol_tur_swa_vie_owc_dyu_cic_ses	-0.811565334603368	-1.95709524103742	0.0533350105512569
884	owc_lit_akn_ita_chh_mlt_tig_slo_uzb_azi_cic_mao_dyu_glc_guj_bsq_ukr_wly_lda_cnt_lat_mcd_dgb_ger_xho_svk_hun_ven_ses_fin_cze_sod_geo_afr_mol_bul_rus_gam_anl_prs_est_ewe_jav_arw_bat_jpn_tml_kor_eng_por_tsn_spa_ind_hin_amh_mly_mnd_pol_zul_pan_aeg_nor_alb_krd_swe_qcu_scr_dut_ctl_swa_heb_grk_amr_urd_sun_ben_yor_rom_moo_tag_tha_sid_knd_igb_bem_aze_bos_fre_tur_swt_vie_hau_fbf_bam_tsw	-0.0284181545949729	-0.0670073241753738	0.946719717973023
885	wly_mol_fbf_ita_amh_mlt_sod_rus_azi_aze_zul_mao_tsw_rom_scr_bsq_ukr_anl_dgb_mnd_spa_lit_ses_ctl_yor_krd_fin_bem_tsn_hun_pol_amr_geo_fre_svk_arw_afr_gam_heb_cze_est_ewe_sun_pan_bat_jpn_knd_kor_nor_bos_swt_ger_mly_por_tig_jav_cnt_ben_akn_glc_chh_dut_urd_swe_alb_qcu_hin_guj_prs_igb_aeg_mcd_hau_slo_tag_bul_moo_eng_cic_ind_tha_sid_tml_bam_lda_uzb_lat_grk_tur_swa_vie_owc_ven_dyu_xho	-0.610018838500278	-1.45835179095617	0.148112599379615
886	owc_mcd_bam_lit_chh_wly_hau_spa_azi_uzb_yor_tag_dyu_hin_bul_bsq_mol_aeg_cic_cnt_ukr_grk_fbf_krd_igb_swe_est_bem_xho_fin_rom_heb_geo_arw_ctl_slo_svk_gam_anl_dut_hun_ven_sun_bos_mao_jpn_tml_kor_fre_guj_zul_nor_ind_alb_mlt_jav_mnd_lat_ses_scr_amr_rus_prs_eng_pol_qcu_pan_por_cze_akn_sid_ben_amh_urd_mly_glc_ewe_afr_moo_bat_tha_tig_knd_swa_tsw_tur_ger_ita_aze_lda_vie_sod_dgb_tsn_swt	-0.0941256632830012	-0.221879479552961	0.824894204257238
887	amh_rom_fbf_lit_anl_amr_heb_dut_aze_uzb_dyu_mly_yor_rus_alb_bsq_ukr_sid_ses_mnd_swe_slo_akn_prs_tsn_urd_est_dgb_swt_fin_ctl_owc_geo_scr_hin_bul_mcd_wly_aeg_bos_hun_cic_sun_ita_jav_jpn_knd_kor_grk_por_bem_nor_mao_pan_sod_ind_cnt_glc_lda_spa_chh_krd_mol_ben_ger_qcu_eng_svk_pol_zul_hau_lat_tig_arw_bat_guj_bam_afr_igb_tag_tha_mlt_tml_tsw_xho_tur_cze_fre_azi_ven_vie_gam_moo_ewe_swa	-0.47116963623922	-1.11979135972062	0.265686343438267
888	tig_rus_moo_spa_anl_gam_amh_glc_aze_uzb_swt_bat_dyu_svk_swe_bsq_hin_sid_xho_cnt_krd_pan_bam_prs_zul_alb_fin_yor_bem_est_mcd_owc_geo_bos_grk_fre_dut_sod_aeg_ita_hun_ewe_jav_lit_mly_jpn_tml_kor_mol_pol_tsw_cze_mao_ger_heb_ind_mnd_ukr_swa_eng_hau_arw_slo_nor_scr_qcu_lat_rom_guj_ven_wly_bul_mlt_ctl_sun_por_cic_afr_igb_tag_tha_amr_knd_akn_tsn_tur_ben_urd_azi_ses_vie_chh_fbf_lda_dgb	0.185122497372983	0.435760284550004	0.66402044013386
889	chh_lit_swa_pol_amh_heb_tig_alb_aze_tur_igb_tag_ses_prs_ita_bsq_afr_mlt_tsw_cnt_rom_eng_swt_cze_fbf_ctl_fin_lda_tsn_hun_ukr_aeg_geo_ger_mol_por_urd_anl_sid_nor_est_dgb_sun_swe_mly_jpn_knd_kor_bul_grk_yor_krd_bat_pan_amr_jav_mnd_glc_xho_slo_wly_mcd_spa_hin_svk_qcu_fre_rus_arw_bam_sod_lat_gam_ben_ind_bos_akn_guj_dyu_mao_tha_owc_tml_moo_cic_uzb_scr_dut_azi_zul_vie_hau_bem_ewe_ven	-0.962359011793568	-2.35001816345518	0.0208869395666072
890	mlt_ukr_bem_pan_chh_owc_heb_glc_tur_uzb_xho_sun_swt_lat_ctl_bsq_slo_hau_zul_mnd_lit_mol_tsn_por_akn_scr_fin_dgb_lda_hun_spa_amr_geo_prs_ger_pol_krd_aeg_sod_nor_est_moo_tag_ita_bat_jpn_tml_kor_eng_afr_swa_urd_mao_arw_tig_jav_cnt_ben_dyu_swe_amh_dut_alb_grk_rom_qcu_bul_rus_mcd_ses_sid_svk_gam_bos_ind_cze_tsw_fre_bam_mly_tha_wly_knd_ewe_fbf_aze_hin_guj_azi_yor_vie_anl_igb_ven_cic	-1.25290365852686	-3.11174787656869	0.00247041781925437
891	amh_ben_cic_scr_gam_owc_heb_lit_tur_azi_ven_jav_lda_mcd_krd_bsq_mol_hau_fbf_mnd_rus_grk_yor_pol_swa_spa_est_zul_ses_hun_prs_anl_geo_cze_hin_guj_pan_wly_sid_ctl_fin_igb_mao_urd_ind_jpn_knd_kor_lat_arw_bem_fre_sun_bos_chh_tag_cnt_alb_tsn_svk_aeg_rom_glc_swe_ger_qcu_por_dut_ita_dyu_sod_ukr_tig_nor_mly_bul_xho_afr_tsw_bat_tha_amr_tml_dgb_swt_uzb_eng_slo_aze_moo_vie_mlt_akn_bam_ewe	-0.254893643750899	-0.602491787778653	0.548313099272724
892	anl_lit_lda_ukr_sid_chh_heb_por_aze_uzb_xho_mao_ven_lat_mol_bsq_hin_mlt_ses_cnt_swe_svk_cic_afr_dyu_cze_est_swt_tsn_fin_krd_amh_geo_ger_ctl_pan_ben_sod_gam_grk_hun_bam_bat_scr_tag_jpn_tml_kor_urd_bul_bem_mcd_mly_slo_amr_ind_mnd_nor_moo_fre_aeg_guj_rom_prs_bos_qcu_dut_arw_ita_akn_tig_rus_hau_alb_jav_pol_zul_glc_fbf_sun_tha_wly_knd_yor_tsw_tur_eng_spa_azi_dgb_vie_owc_igb_swa_ewe	-0.20580926450599	-0.486121501412031	0.628024521065999
893	gam_ben_yor_cze_heb_sid_tig_guj_uzb_tur_dyu_tag_fbf_alb_pol_bsq_lat_chh_bem_mnd_por_ctl_swt_rus_zul_glc_hun_swa_tsn_est_afr_wly_geo_grk_spa_mcd_prs_sod_aeg_ita_fin_akn_mao_bul_mly_jpn_knd_kor_fre_slo_lda_ukr_ind_eng_mlt_bat_cnt_ger_ewe_bos_anl_mol_krd_svk_swe_qcu_rom_dut_nor_igb_owc_pan_amr_urd_jav_lit_bam_arw_ses_sun_tha_amh_tml_xho_ven_azi_scr_hin_aze_dgb_vie_hau_tsw_moo_cic	0.604586034802477	1.42924200261333	0.15628517981219
894	anl_grk_tsw_eng_mlt_heb_wly_bos_aze_tur_moo_tag_cic_ben_glc_bsq_pol_owc_yor_cnt_ger_nor_ven_rus_ewe_urd_fin_zul_lda_est_lit_sid_geo_por_krd_fre_svk_amh_tig_mcd_hun_xho_bat_bul_mly_jpn_tml_kor_lat_prs_akn_arw_mao_ita_amr_jav_mnd_guj_dyu_ukr_aeg_scr_alb_mol_pan_qcu_ctl_cze_slo_swa_sod_spa_hau_afr_ind_swe_bem_rom_ses_sun_tha_chh_knd_tsn_dgb_azi_dut_hin_uzb_fbf_vie_gam_igb_bam_swt	0.433022861976891	1.02310254334573	0.308913321993413
895	owc_rus_dyu_pol_wly_mlt_heb_ben_uzb_tur_zul_mao_tsw_alb_pan_bsq_hin_sid_lda_cnt_slo_glc_fbf_afr_ses_grk_est_akn_dgb_fin_lat_gam_geo_swe_dut_bul_scr_sod_amr_lit_hun_ewe_jav_mcd_bat_jpn_knd_kor_guj_krd_bam_fre_tag_ukr_amh_sun_mnd_mol_swt_ita_anl_nor_por_svk_ger_qcu_rom_bos_cze_moo_aeg_eng_tig_prs_ind_spa_tsn_ctl_bem_mly_tha_hau_tml_cic_xho_aze_urd_arw_azi_igb_vie_chh_yor_swa_ven	-0.248690644475496	-0.587859948624831	0.558051074106376
896	gam_hin_akn_cze_mlt_wly_amh_lit_tur_aze_ven_bat_lda_ukr_rom_bsq_ger_tig_bam_mnd_rus_ctl_moo_eng_dyu_por_fin_fbf_swa_est_afr_heb_geo_swe_krd_arw_fre_sid_anl_lat_hun_tsn_ind_bos_mao_jpn_knd_kor_bul_mol_dgb_spa_sun_pol_amr_mly_cnt_nor_bem_dut_hau_slo_alb_scr_urd_qcu_glc_guj_svk_swt_chh_pan_owc_ben_tag_ita_tsw_mcd_igb_jav_tha_aeg_tml_yor_zul_uzb_prs_grk_azi_ewe_vie_sod_cic_ses_xho	0.107445190097373	0.252800241491043	0.80098051293902
897	wly_rus_akn_rom_amh_amr_sod_mol_azi_aze_tsw_tag_bam_spa_guj_bsq_ita_tig_swt_cnt_mcd_bul_swa_lit_lda_hin_hun_ses_ewe_fin_por_gam_geo_swe_glc_ctl_alb_mlt_aeg_afr_est_zul_bat_ukr_ind_jpn_knd_kor_urd_svk_yor_bos_jav_fre_chh_mao_mnd_slo_ven_krd_anl_arw_ger_eng_pan_qcu_cze_ben_dut_igb_sid_nor_owc_pol_sun_prs_cic_grk_fbf_mly_tha_hau_tml_bem_dgb_uzb_lat_scr_tur_moo_vie_heb_dyu_xho_tsn	-0.551468011144672	-1.31333785775129	0.192300204971731
898	tig_krd_xho_svk_amh_gam_mlt_spa_uzb_tur_zul_bat_akn_hin_ita_bsq_pol_owc_bam_mnd_lit_ben_dyu_lat_swt_alb_est_cic_ewe_hun_mol_sid_geo_slo_pan_nor_urd_heb_amr_scr_fin_swa_ind_grk_mly_jpn_knd_kor_mcd_ger_tsw_cze_jav_ctl_sod_mao_cnt_rom_yor_bos_hau_ukr_por_guj_rus_qcu_bul_afr_arw_moo_anl_fre_wly_prs_sun_eng_igb_swe_lda_tag_tha_chh_tml_bem_ven_aze_dut_glc_azi_ses_vie_aeg_tsn_dgb_fbf	-0.262410782513393	-0.621549128546309	0.535759023352573
899	heb_swe_xho_arw_sod_sid_gam_pan_tur_azi_tsn_jav_igb_prs_rom_bsq_rus_mlt_zul_cnt_pol_mcd_lda_slo_yor_ukr_fin_tsw_bem_est_cze_aeg_geo_lat_guj_scr_ger_tig_hau_mol_hun_swt_ind_urd_sun_jpn_knd_kor_afr_alb_akn_spa_mly_bul_amr_bat_mnd_ctl_moo_por_chh_krd_hin_dut_glc_qcu_fre_ita_nor_cic_amh_grk_owc_lit_mao_bos_ewe_svk_dgb_tag_tha_anl_tml_fbf_bam_aze_eng_ben_uzb_dyu_vie_wly_ses_ven_swa	-0.475389160204125	-1.12959366733473	0.261552611493408
900	anl_rus_fbf_urd_gam_owc_amh_mcd_uzb_tur_tsn_mao_swa_fre_svk_bsq_krd_hau_dgb_mnd_cze_ita_ewe_bul_bam_arw_est_igb_xho_fin_glc_wly_geo_ger_pan_eng_prs_amr_heb_mol_hun_ses_tag_bos_jav_jpn_knd_kor_lat_swe_dyu_pol_mly_slo_sod_ind_cnt_ctl_yor_guj_tig_por_hin_rom_spa_qcu_alb_nor_dut_ven_chh_ukr_sid_ben_bat_afr_bem_grk_zul_sun_tha_aeg_tml_akn_cic_azi_scr_lit_aze_moo_vie_mlt_swt_lda_tsw	-1.15448090167821	-2.83747598461391	0.00558195449623315
901	sod_rus_ewe_pol_amh_owc_tig_hin_tur_uzb_tsn_jav_tsw_fre_bos_bsq_ger_chh_xho_mnd_ben_rom_igb_krd_swa_lit_est_lda_akn_hun_por_mlt_geo_eng_arw_urd_ita_amr_sid_spa_fin_zul_sun_guj_bat_jpn_tml_kor_afr_swe_ses_cze_ind_nor_hau_tag_cnt_pan_bem_ctl_heb_svk_grk_glc_lat_qcu_prs_scr_ukr_bam_wly_mcd_anl_dut_mao_mol_swt_alb_cic_mly_tha_aeg_knd_dyu_yor_azi_bul_slo_aze_dgb_vie_gam_fbf_ven_moo	-0.349258139526718	-0.827268085450099	0.410202794924103
[truncated: 99 more rows]
